# Supplementary material for: Bayesian Integrative Detection of Structural Variations With False Discovery Rate Control
Source: Biom J. 2026 Mar 27;68(2):e70128. doi: 10.1002/bimj.70128 (PMC13022811; doi:10.1002/bimj.70128)
Supplement: Supplementary file 2 — Supporting Information [file BIMJ-68-e70128-s001.zip]

Archive with 136 entries (118 files):
- Code_and_Data/
- Code_and_Data/arrayfile_HG002/
- Code_and_Data/arrayfile_HG002/combisv.csv
- Code_and_Data/arrayfile_HG002/cutesv.vcf.csv
- Code_and_Data/arrayfile_HG002/debreak.vcf.csv
- Code_and_Data/arrayfile_HG002/merged.csv
- Code_and_Data/arrayfile_HG002/pbsv.vcf.csv
- Code_and_Data/arrayfile_HG002/sniffles.vcf.csv
- Code_and_Data/arrayfile_HG002/svim.vcf.csv
- Code_and_Data/arrayfile_NA19238/
- Code_and_Data/arrayfile_NA19238/cutesv.vcf.csv
- Code_and_Data/arrayfile_NA19238/debreak.vcf.csv
- Code_and_Data/arrayfile_NA19238/merged.csv
- Code_and_Data/arrayfile_NA19238/pbsv.vcf.csv
- Code_and_Data/arrayfile_NA19238/sniffles.vcf.csv
- Code_and_Data/arrayfile_NA19238/svim.vcf.csv
- Code_and_Data/arrayfile_NA19239/
- Code_and_Data/arrayfile_NA19239/cutesv.vcf.csv
- Code_and_Data/arrayfile_NA19239/debreak.vcf.csv
- Code_and_Data/arrayfile_NA19239/merged.csv
- Code_and_Data/arrayfile_NA19239/pbsv.vcf.csv
- Code_and_Data/arrayfile_NA19239/sniffles.vcf.csv
- Code_and_Data/arrayfile_NA19239/svim.vcf.csv
- Code_and_Data/arrayfile_simulated/
- Code_and_Data/arrayfile_simulated/combisv.csv
- Code_and_Data/arrayfile_simulated/cutesv.vcf.csv
- Code_and_Data/arrayfile_simulated/debreak.vcf.csv
- Code_and_Data/arrayfile_simulated/merged_1.csv
- Code_and_Data/arrayfile_simulated/merged_2.csv
- Code_and_Data/arrayfile_simulated/pbsv.vcf.csv
- Code_and_Data/arrayfile_simulated/sniffles.vcf.csv
- Code_and_Data/arrayfile_simulated/svim.vcf.csv
- Code_and_Data/arrayfile_simulated/truth.csv
- Code_and_Data/Data_HG002/
- Code_and_Data/Data_HG002/HG002_cutesv.vcf
- Code_and_Data/Data_HG002/HG002_debreak.vcf
- Code_and_Data/Data_HG002/HG002_pbsv.vcf
- Code_and_Data/Data_HG002/HG002_sniffles.vcf
- Code_and_Data/Data_HG002/HG002_svim.vcf
- Code_and_Data/Data_NA19238/
- Code_and_Data/Data_NA19238/NA19238.cutesv.vcf
- Code_and_Data/Data_NA19238/NA19238.debreak.vcf
- Code_and_Data/Data_NA19238/NA19238.pbsv.vcf
- Code_and_Data/Data_NA19238/NA19238.sniffles.vcf
- Code_and_Data/Data_NA19238/NA19238.svim.vcf
- Code_and_Data/Data_NA19239/
- Code_and_Data/Data_NA19239/NA19239.cutesv.vcf
- Code_and_Data/Data_NA19239/NA19239.debreak.vcf
- Code_and_Data/Data_NA19239/NA19239.pbsv.vcf
- Code_and_Data/Data_NA19239/NA19239.sniffles.vcf
- Code_and_Data/Data_NA19239/NA19239.svim.vcf
- Code_and_Data/Data_simulated/
- Code_and_Data/Data_simulated/sim2.truth.refined.vcf
- Code_and_Data/Data_simulated/sim2_20_95.cutesv.vcf
- Code_and_Data/Data_simulated/sim2_20_95.debreak.vcf
- Code_and_Data/Data_simulated/sim2_20_95.pbsv.vcf
- Code_and_Data/Data_simulated/sim2_20_95.sniffles.vcf
- Code_and_Data/Data_simulated/sim2_20_95.svim.vcf
- Code_and_Data/Data_simulated/sim2_20_95_combisv.vcf
- Code_and_Data/Index_Score.py
- Code_and_Data/Inference_HG002.R
- Code_and_Data/Inference_NA19238.R
- Code_and_Data/Inference_NA19238_NA19239.R
- Code_and_Data/Inference_NA19239.R
- Code_and_Data/README.pdf
- Code_and_Data/result_HG002/
- Code_and_Data/result_HG002/Indexd.csv
- Code_and_Data/result_HG002/IndexSVInfo.csv
- Code_and_Data/result_HG002/res_D_0.95.csv
- Code_and_Data/result_HG002/res_D_0.99.csv
- Code_and_Data/result_HG002/res_D_0.999.csv
- Code_and_Data/result_HG002/res_D_vote1.csv
- Code_and_Data/result_HG002/res_D_vote2.csv
- Code_and_Data/result_HG002/Scored.csv
- Code_and_Data/result_NA19238/
- Code_and_Data/result_NA19238/Indexd.csv
- Code_and_Data/result_NA19238/IndexSVInfo.csv
- Code_and_Data/result_NA19238/res_D_0.95.csv
- Code_and_Data/result_NA19238/res_D_0.99.csv
- Code_and_Data/result_NA19238/res_D_0.999.csv
- Code_and_Data/result_NA19238/res_D_vote1.csv
- Code_and_Data/result_NA19238/res_D_vote2.csv
- Code_and_Data/result_NA19238/Scored.csv
- Code_and_Data/result_NA19239/
- Code_and_Data/result_NA19239/Indexd.csv
- Code_and_Data/result_NA19239/IndexSVInfo.csv
- Code_and_Data/result_NA19239/res_D_0.95.csv
- Code_and_Data/result_NA19239/res_D_0.99.csv
- Code_and_Data/result_NA19239/res_D_0.999.csv
- Code_and_Data/result_NA19239/res_D_vote1.csv
- Code_and_Data/result_NA19239/res_D_vote2.csv
- Code_and_Data/result_NA19239/Scored.csv
- Code_and_Data/result_simulated_1/
- Code_and_Data/result_simulated_1/Indexd.csv
- Code_and_Data/result_simulated_1/IndexSVInfo.csv
- Code_and_Data/result_simulated_1/Scored.csv
- Code_and_Data/result_simulated_2/
- Code_and_Data/result_simulated_2/Indexd.csv
- Code_and_Data/result_simulated_2/IndexSVInfo.csv
- Code_and_Data/result_simulated_2/Scored.csv
- Code_and_Data/simulation_case1.R
- Code_and_Data/simulation_case2.R
- Code_and_Data/simulation_case3.R
- Code_and_Data/simulation_pacbio1.R
- Code_and_Data/simulation_pacbio2.R
- Code_and_Data/vcf.py
- Code_and_Data/vcf2arr_HG002/
- Code_and_Data/vcf2arr_HG002/merge_csv.py
- Code_and_Data/vcf2arr_HG002/vcf2arr_cutesv.py
- Code_and_Data/vcf2arr_HG002/vcf2arr_debreak.py
- Code_and_Data/vcf2arr_HG002/vcf2arr_pbsv.py
- Code_and_Data/vcf2arr_HG002/vcf2arr_sniffles.py
- Code_and_Data/vcf2arr_HG002/vcf2arr_svim.py
- Code_and_Data/vcf2arr_NA19238/
- Code_and_Data/vcf2arr_NA19238/merge_csv.py
- Code_and_Data/vcf2arr_NA19238/vcf2arr_cutesv.py
- Code_and_Data/vcf2arr_NA19238/vcf2arr_debreak.py
- Code_and_Data/vcf2arr_NA19238/vcf2arr_pbsv.py
- Code_and_Data/vcf2arr_NA19238/vcf2arr_sniffles.py
- Code_and_Data/vcf2arr_NA19238/vcf2arr_svim.py
- Code_and_Data/vcf2arr_NA19239/
- Code_and_Data/vcf2arr_NA19239/merge_csv.py
- Code_and_Data/vcf2arr_NA19239/vcf2arr_cutesv.py
- Code_and_Data/vcf2arr_NA19239/vcf2arr_debreak.py
- Code_and_Data/vcf2arr_NA19239/vcf2arr_pbsv.py
- Code_and_Data/vcf2arr_NA19239/vcf2arr_sniffles.py
- Code_and_Data/vcf2arr_NA19239/vcf2arr_svim.py
- Code_and_Data/vcf2arr_simulated/
- Code_and_Data/vcf2arr_simulated/merge_csv.py
- Code_and_Data/vcf2arr_simulated/vcf2arr_combisv.py
- Code_and_Data/vcf2arr_simulated/vcf2arr_cutesv.py
- Code_and_Data/vcf2arr_simulated/vcf2arr_debreak.py
- Code_and_Data/vcf2arr_simulated/vcf2arr_gt.py
- Code_and_Data/vcf2arr_simulated/vcf2arr_pbsv.py
- Code_and_Data/vcf2arr_simulated/vcf2arr_sniffles.py
- Code_and_Data/vcf2arr_simulated/vcf2arr_svim.py
