# Supplementary material for: Bayesian Integrative Detection of Structural Variations With False Discovery Rate Control
Source: Biom J. 2026 Mar 27;68(2):e70128. doi: 10.1002/bimj.70128 (PMC13022811; doi:10.1002/bimj.70128)
Supplement: Supplementary file 2 — Supporting Information [file BIMJ-68-e70128-s001.zip › Code_and_Data/arrayfile_HG002/combisv.csv]

method	chro	start	end	length	type
combisv	1	10330	10391	61.0	DEL
combisv	1	136788	136935	293.0	INS
combisv	1	533198	533245	94.0	INS
combisv	1	533254	533254	566.0	INS
combisv	1	533950	533950	566.0	INS
combisv	1	533997	533997	141.0	INS
combisv	1	545927	545927	204.0	INS
combisv	1	604955	605184	229.0	DUP
combisv	1	605031	605031	231.0	INS
combisv	1	645959	645959	319.0	INS
combisv	1	649704	649754	50.0	DEL
combisv	1	725691	725752	61.0	DEL
combisv	1	756259	756259	245.0	INS
combisv	1	788869	788918	49.0	DEL
combisv	1	801995	801995	49.0	INS
combisv	1	802231	802231	98.0	INS
combisv	1	802281	802377	96.0	DUP
combisv	1	811400	811400	1921.0	INS
combisv	1	811680	811680	560.0	INS
combisv	1	818024	818111	87.0	DEL
combisv	1	844550	844863	313.0	DEL
combisv	1	869444	870284	840.0	DEL
combisv	1	900004	900078	74.0	DEL
combisv	1	912446	912446	649.0	INS
combisv	1	912628	912628	1420.0	INS
combisv	1	913225	913225	156.0	INS
combisv	1	924199	924199	46.0	INS
combisv	1	931663	931729	198.0	INS
combisv	1	934138	934138	57.0	INS
combisv	1	977156	977203	47.0	DEL
combisv	1	1004205	1004205	78.0	INS
combisv	1	1011632	1012170	538.0	DEL
combisv	1	1012680	1013070	390.0	DEL
combisv	1	1014032	1014242	180.0	INS
combisv	1	1016041	1016297	448.0	INS
combisv	1	1016296	1016296	448.0	INS
combisv	1	1044266	1044266	93.0	INS
combisv	1	1075414	1075536	669.0	INS
combisv	1	1076744	1076744	59.0	INS
combisv	1	1180538	1180538	454.0	INS
combisv	1	1184418	1184418	396.0	INS
combisv	1	1184831	1184831	597.0	INS
combisv	1	1219551	1219551	569.0	INS
combisv	1	1219560	1219560	565.0	INS
combisv	1	1223698	1223755	57.0	DEL
combisv	1	1223765	1224568	803.0	DEL
combisv	1	1224212	1224212	866.0	INS
combisv	1	1224812	1225070	132.0	INS
combisv	1	1225227	1225227	839.0	INS
combisv	1	1259560	1259560	72.0	INS
combisv	1	1285425	1286225	800.0	DEL
combisv	1	1318010	1318010	1390.0	INS
combisv	1	1413234	1413234	133.0	INS
combisv	1	1413235	1413363	128.0	DUP
combisv	1	1478981	1479106	202.0	INS
combisv	1	1501011	1501011	97.0	INS
combisv	1	1540907	1540970	63.0	DEL
combisv	1	1598413	1598580	167.0	DEL
combisv	1	1649043	1649094	51.0	DEL
combisv	1	1681044	1681044	50.0	INS
combisv	1	1855662	1855662	103.0	INS
combisv	1	1860823	1860823	1097.0	INS
combisv	1	1866428	1867023	595.0	DEL
combisv	1	1880381	1880381	110.0	INS
combisv	1	1913120	1913188	68.0	DUP
combisv	1	1913259	1913259	70.0	INS
combisv	1	1925143	1925143	147.0	INS
combisv	1	1950659	1950659	230.0	INS
combisv	1	2017166	2017166	112.0	INS
combisv	1	2037984	2038158	174.0	DEL
combisv	1	2041460	2041555	95.0	DEL
combisv	1	2052952	2053006	54.0	DEL
combisv	1	2053841	2053921	80.0	DEL
combisv	1	2054862	2054922	60.0	DEL
combisv	1	2055045	2055045	51.0	INS
combisv	1	2055358	2055556	198.0	DEL
combisv	1	2055704	2055704	72.0	INS
combisv	1	2073761	2073846	85.0	DEL
combisv	1	2079324	2079324	162.0	INS
combisv	1	2143049	2143504	458.0	INS
combisv	1	2193484	2193554	70.0	DEL
combisv	1	2212092	2212265	173.0	DEL
combisv	1	2212397	2212397	132.0	INS
combisv	1	2213209	2213401	192.0	DEL
combisv	1	2256560	2256560	3464.0	INS
combisv	1	2332780	2332780	253.0	INS
combisv	1	2371951	2371951	1372.0	INS
combisv	1	2390993	2391090	97.0	DEL
combisv	1	2454230	2454230	555.0	INS
combisv	1	2523817	2524047	230.0	DEL
combisv	1	2533555	2533555	80.0	INS
combisv	1	2566338	2566483	67.0	INS
combisv	1	2583558	2583558	159.0	INS
combisv	1	2594465	2594465	481.0	INS
combisv	1	2599079	2599079	481.0	INS
combisv	1	2599081	2599081	481.0	INS
combisv	1	2609605	2609724	119.0	DEL
combisv	1	2614261	2614261	402.0	INS
combisv	1	2614849	2614849	441.0	INS
combisv	1	2622689	2622769	80.0	DEL
combisv	1	2623780	2623780	3171.0	INS
combisv	1	2632558	2632558	160.0	INS
combisv	1	2692794	2692913	119.0	DEL
combisv	1	2714741	2714789	48.0	DEL
combisv	1	2766029	2766029	789.0	INS
combisv	1	2768762	2768866	104.0	DEL
combisv	1	2769222	2769326	104.0	DEL
combisv	1	2775802	2775880	78.0	DEL
combisv	1	2776101	2776101	692.0	INS
combisv	1	2779748	2779748	48.0	INS
combisv	1	2779749	2779795	46.0	DUP
combisv	1	2794108	2794108	49.0	INS
combisv	1	2794109	2794156	47.0	DUP
combisv	1	2866138	2866285	147.0	DEL
combisv	1	2876572	2876692	120.0	DEL
combisv	1	2891217	2891283	66.0	DEL
combisv	1	2893149	2893413	264.0	DEL
combisv	1	2933250	2933250	579.0	INS
combisv	1	2942602	2942602	415.0	INS
combisv	1	2954349	2954349	71.0	INS
combisv	1	2959198	2959217	57.0	INS
combisv	1	3092716	3092716	239.0	INS
combisv	1	3097701	3098130	84.0	INS
combisv	1	3097871	3097871	694.0	INS
combisv	1	3129181	3129181	140.0	INS
combisv	1	3131933	3131933	306.0	INS
combisv	1	3177306	3177306	857.0	INS
combisv	1	3203831	3203878	47.0	DEL
combisv	1	3204129	3204226	97.0	DEL
combisv	1	3216230	3216840	610.0	DEL
combisv	1	3242594	3242653	59.0	DEL
combisv	1	3262323	3262389	66.0	DEL
combisv	1	3268088	3268088	641.0	INS
combisv	1	3344759	3344759	144.0	INS
combisv	1	3393867	3393867	2318.0	INS
combisv	1	3418581	3418581	1864.0	INS
combisv	1	3418582	3418582	1864.0	INS
combisv	1	3495309	3495309	91.0	INS
combisv	1	3495310	3495399	89.0	DUP
combisv	1	3500191	3500191	981.0	INS
combisv	1	3500326	3500326	228.0	INS
combisv	1	3504421	3504421	357.0	INS
combisv	1	3504758	3504758	149.0	INS
combisv	1	3508320	3508386	66.0	DEL
combisv	1	3513246	3513246	616.0	INS
combisv	1	3560427	3560937	510.0	DEL
combisv	1	3560428	3560938	510.0	DEL
combisv	1	3561905	3561981	76.0	DEL
combisv	1	3591553	3591745	192.0	DEL
combisv	1	3598418	3598491	73.0	DEL
combisv	1	3610546	3610546	105.0	INS
combisv	1	3611062	3611422	283.0	INS
combisv	1	3611179	3611237	529.0	INS
combisv	1	3656048	3656120	72.0	DEL
combisv	1	3714245	3714245	52.0	INS
combisv	1	3717002	3717152	150.0	DEL
combisv	1	3737058	3737058	49.0	INS
combisv	1	3737059	3737106	47.0	DUP
combisv	1	3748984	3748984	80.0	INS
combisv	1	3749057	3749129	72.0	DUP
combisv	1	3785228	3785228	310.0	INS
combisv	1	3808516	3808746	230.0	DEL
combisv	1	4033552	4033597	133.0	INS
combisv	1	4059835	4059953	118.0	DEL
combisv	1	4060211	4060211	1180.0	INS
combisv	1	4076999	4076999	456.0	INS
combisv	1	4077013	4077013	452.0	INS
combisv	1	4124984	4125391	407.0	DEL
combisv	1	4125836	4126406	570.0	DEL
combisv	1	4137815	4137815	78.0	INS
combisv	1	4138294	4138294	270.0	INS
combisv	1	4138364	4138526	116.0	INS
combisv	1	4138538	4138538	58.0	INS
combisv	1	4160016	4160016	141.0	INS
combisv	1	4196778	4196778	360.0	INS
combisv	1	4204688	4204688	1127.0	INS
combisv	1	4222780	4222780	347.0	INS
combisv	1	4392171	4392171	181.0	INS
combisv	1	4393122	4393122	1338.0	INS
combisv	1	4393640	4393640	2076.0	INS
combisv	1	4396561	4396561	615.0	INS
combisv	1	4403565	4403648	83.0	DEL
combisv	1	4480335	4480393	58.0	DEL
combisv	1	4568992	4568992	64.0	INS
combisv	1	4603762	4603762	146.0	INS
combisv	1	4692614	4692614	168.0	INS
combisv	1	4692620	4692774	154.0	DEL
combisv	1	4692976	4693218	242.0	DEL
combisv	1	4693408	4693464	56.0	DEL
combisv	1	4693494	4693494	322.0	INS
combisv	1	4709621	4709667	46.0	DEL
combisv	1	4800429	4800429	167.0	INS
combisv	1	4999536	4999536	1855.0	INS
combisv	1	5135746	5135815	69.0	DUP
combisv	1	5135768	5135768	72.0	INS
combisv	1	5172485	5172485	487.0	INS
combisv	1	5220333	5220333	624.0	INS
combisv	1	5306235	5306283	48.0	DEL
combisv	1	5306681	5306751	70.0	DEL
combisv	1	5350910	5351276	366.0	DEL
combisv	1	5364059	5364161	102.0	DEL
combisv	1	5394430	5394430	118.0	INS
combisv	1	5447229	5447229	5175.0	INS
combisv	1	5474212	5474287	75.0	DEL
combisv	1	5728178	5728178	100.0	INS
combisv	1	5728179	5728276	97.0	DUP
combisv	1	5773584	5773584	63.0	INS
combisv	1	5804169	5804269	100.0	DEL
combisv	1	5862914	5862914	444.0	INS
combisv	1	5877278	5877278	264.0	INS
combisv	1	5889904	5889904	348.0	INS
combisv	1	5892362	5892362	736.0	INS
combisv	1	5934288	5934288	283.0	INS
combisv	1	5944508	5944557	49.0	DEL
combisv	1	6037964	6037964	1333.0	INS
combisv	1	6065493	6065493	80.0	INS
combisv	1	6066055	6066055	586.0	INS
combisv	1	6066116	6066614	498.0	DEL
combisv	1	6066561	6066561	133.0	INS
combisv	1	6072337	6072581	244.0	DEL
combisv	1	6072515	6072634	119.0	DEL
combisv	1	6220190	6220383	193.0	DEL
combisv	1	6802617	6802617	2106.0	INS
combisv	1	6858652	6858829	177.0	DEL
combisv	1	6997257	6997465	208.0	DUP
combisv	1	6997616	6997616	198.0	INS
combisv	1	7000972	7000972	510.0	INS
combisv	1	7017634	7017634	122.0	INS
combisv	1	7039852	7039905	53.0	DEL
combisv	1	7044150	7044150	204.0	INS
combisv	1	7078188	7078188	182.0	INS
combisv	1	7174805	7174805	49.0	INS
combisv	1	7175601	7175700	99.0	DEL
combisv	1	7560319	7560398	158.0	INS
combisv	1	7560341	7560341	79.0	INS
combisv	1	7602613	7602675	62.0	DEL
combisv	1	7608732	7608959	227.0	DEL
combisv	1	7863493	7863493	184.0	INS
combisv	1	7923045	7923115	70.0	DEL
combisv	1	7923050	7923050	85.0	INS
combisv	1	7924948	7925227	279.0	DEL
combisv	1	7925497	7925552	55.0	DEL
combisv	1	8013092	8013092	97.0	INS
combisv	1	8087064	8087064	162.0	INS
combisv	1	8336962	8336962	719.0	INS
combisv	1	8382367	8382367	480.0	INS
combisv	1	8382369	8382369	484.0	INS
combisv	1	8391299	8391506	238.0	INS
combisv	1	8404952	8404952	338.0	INS
combisv	1	8446627	8446627	308.0	INS
combisv	1	8501990	8501990	345.0	INS
combisv	1	8561994	8562017	372.0	INS
combisv	1	8562189	8562189	91.0	INS
combisv	1	8706114	8706160	46.0	DEL
combisv	1	8728993	8729083	90.0	DEL
combisv	1	8972231	8972231	584.0	INS
combisv	1	8972232	8972232	585.0	INS
combisv	1	9113387	9113549	162.0	DUP
combisv	1	9113461	9113461	169.0	INS
combisv	1	9137796	9137796	152.0	INS
combisv	1	9176241	9176241	237.0	INS
combisv	1	9189324	9189324	90.0	INS
combisv	1	9230435	9230435	318.0	INS
combisv	1	9342573	9342573	263.0	INS
combisv	1	9370132	9370186	54.0	DEL
combisv	1	9471352	9471352	1351.0	INS
combisv	1	9870199	9870199	160.0	INS
combisv	1	10028609	10028609	140.0	INS
combisv	1	10247697	10247697	162.0	INS
combisv	1	10248151	10248151	272.0	INS
combisv	1	10804401	10804569	168.0	DEL
combisv	1	10845192	10845192	52.0	INS
combisv	1	11031132	11031132	1890.0	INS
combisv	1	11101793	11101793	270.0	INS
combisv	1	11433938	11433938	1248.0	INS
combisv	1	11582773	11582773	979.0	INS
combisv	1	11682893	11683186	293.0	DEL
combisv	1	12102725	12102725	50.0	INS
combisv	1	12625704	12625704	724.0	INS
combisv	1	12822091	12822304	213.0	DEL
combisv	1	12822373	12822585	212.0	DEL
combisv	1	12876216	12876216	275.0	INS
combisv	1	12927529	12927621	92.0	DEL
combisv	1	12947643	12948043	400.0	DEL
combisv	1	13796642	13796642	662.0	INS
combisv	1	13827952	13828141	189.0	DEL
combisv	1	13894456	13894586	130.0	DEL
combisv	1	13915475	13915475	227.0	INS
combisv	1	13984869	13984869	127.0	INS
combisv	1	13984870	13984995	125.0	DUP
combisv	1	14307592	14307592	124.0	INS
combisv	1	14657709	14658485	776.0	DEL
combisv	1	14819161	14819161	409.0	INS
combisv	1	14819215	14819215	1009.0	INS
combisv	1	14840825	14840825	188.0	INS
combisv	1	14840997	14840997	53.0	INS
combisv	1	14978982	14978982	416.0	INS
combisv	1	15362774	15362774	69.0	INS
combisv	1	15365283	15365393	110.0	DEL
combisv	1	15551714	15551714	262.0	INS
combisv	1	15641131	15641131	298.0	INS
combisv	1	15714831	15714831	106.0	INS
combisv	1	15714841	15714841	180.0	INS
combisv	1	16376518	16376518	79.0	INS
combisv	1	16492725	16492725	68.0	INS
combisv	1	16637582	16637582	148.0	INS
combisv	1	16677243	16677243	120.0	INS
combisv	1	16750700	16750700	135.0	INS
combisv	1	16892280	16892280	1556.0	INS
combisv	1	17027901	17027901	76.0	INS
combisv	1	17191811	17191907	96.0	DEL
combisv	1	17194722	17194722	319.0	INS
combisv	1	17276580	17276875	295.0	DEL
combisv	1	17278380	17278638	258.0	DEL
combisv	1	17492713	17492713	620.0	INS
combisv	1	17518357	17518410	53.0	DUP
combisv	1	17518401	17518401	69.0	INS
combisv	1	17534920	17534992	72.0	DUP
combisv	1	17535067	17535067	74.0	INS
combisv	1	17567946	17568126	180.0	DEL
combisv	1	17615798	17615798	2686.0	INS
combisv	1	17619381	17619381	108.0	INS
combisv	1	17684764	17685086	322.0	DEL
combisv	1	17764169	17764169	78.0	INS
combisv	1	18015976	18015976	1305.0	INS
combisv	1	18094811	18094811	50.0	INS
combisv	1	18186161	18186161	198.0	INS
combisv	1	18195125	18195125	66.0	INS
combisv	1	18376131	18376131	4311.0	INS
combisv	1	18376330	18376330	222.0	INS
combisv	1	18376378	18376378	54.0	INS
combisv	1	18599908	18599977	69.0	DEL
combisv	1	18607615	18607618	56.0	INS
combisv	1	18657014	18657062	48.0	DEL
combisv	1	18657078	18657174	96.0	DEL
combisv	1	18792553	18792553	59.0	INS
combisv	1	18924452	18924522	70.0	DEL
combisv	1	18931232	18931289	57.0	DEL
combisv	1	19070947	19070947	77.0	INS
combisv	1	19151769	19152243	474.0	DEL
combisv	1	19252351	19252351	771.0	INS
combisv	1	19386824	19386824	301.0	INS
combisv	1	19386825	19386825	300.0	INS
combisv	1	19387911	19387911	3699.0	INS
combisv	1	20259424	20259424	325.0	INS
combisv	1	20708961	20708961	437.0	INS
combisv	1	20790032	20790032	910.0	INS
combisv	1	20913605	20913663	58.0	DEL
combisv	1	20944737	20944737	322.0	INS
combisv	1	20950239	20950239	1260.0	INS
combisv	1	20952497	20952585	88.0	DEL
combisv	1	21292128	21292128	54.0	INS
combisv	1	21308013	21308110	97.0	DEL
combisv	1	21315575	21315575	47.0	INS
combisv	1	21492588	21492588	318.0	INS
combisv	1	21506435	21506435	75.0	INS
combisv	1	21506557	21506557	211.0	INS
combisv	1	21714722	21714771	49.0	DEL
combisv	1	21714975	21715225	250.0	DEL
combisv	1	21715102	21715225	123.0	DEL
combisv	1	21745023	21745023	51.0	INS
combisv	1	21786418	21786690	272.0	DEL
combisv	1	21787745	21787809	64.0	DEL
combisv	1	21902714	21902718	51.0	INS
combisv	1	22144516	22144651	135.0	DEL
combisv	1	22286329	22286379	50.0	DEL
combisv	1	22896934	22896934	93.0	INS
combisv	1	22904483	22904483	1299.0	INS
combisv	1	22926177	22926229	52.0	DEL
combisv	1	23081349	23081349	686.0	INS
combisv	1	23276940	23276940	256.0	INS
combisv	1	23718938	23718938	871.0	INS
combisv	1	23821722	23821722	64.0	INS
combisv	1	23981127	23981127	330.0	INS
combisv	1	24030268	24030268	102.0	INS
combisv	1	24037355	24037355	48.0	INS
combisv	1	24163585	24163585	56.0	INS
combisv	1	24163974	24163974	54.0	INS
combisv	1	24210835	24210835	2151.0	INS
combisv	1	24226346	24226346	133.0	INS
combisv	1	24262275	24262324	49.0	DEL
combisv	1	24393820	24393845	51.0	INS
combisv	1	24402985	24403302	317.0	DEL
combisv	1	24538632	24538632	52.0	INS
combisv	1	24538864	24538864	282.0	INS
combisv	1	24671533	24671533	331.0	INS
combisv	1	24775164	24775164	2913.0	INS
combisv	1	24804536	24807440	2904.0	DEL
combisv	1	24961328	24961328	311.0	INS
combisv	1	25056845	25056845	290.0	INS
combisv	1	25126406	25126702	296.0	DEL
combisv	1	25158690	25161513	2823.0	DEL
combisv	1	25328555	25328555	92.0	INS
combisv	1	25371466	25371466	97.0	INS
combisv	1	25380756	25380756	323.0	INS
combisv	1	25435363	25435363	68.0	INS
combisv	1	25493428	25493428	64.0	INS
combisv	1	25732086	25732086	109.0	INS
combisv	1	25855990	25855990	962.0	INS
combisv	1	26077750	26077750	58.0	INS
combisv	1	26094758	26094758	95.0	INS
combisv	1	26489812	26490138	326.0	DEL
combisv	1	26532972	26532972	60.0	INS
combisv	1	26671520	26671570	50.0	DEL
combisv	1	26726310	26726310	426.0	INS
combisv	1	26965809	26965809	307.0	INS
combisv	1	26975246	26975553	307.0	DEL
combisv	1	27145127	27145127	98.0	INS
combisv	1	27356977	27356977	720.0	INS
combisv	1	27412986	27412986	1170.0	INS
combisv	1	27433711	27433711	1178.0	INS
combisv	1	27804112	27804441	329.0	DEL
combisv	1	27814092	27814156	52.0	INS
combisv	1	27935360	27935497	137.0	DEL
combisv	1	28179917	28180658	741.0	DEL
combisv	1	28204971	28204971	1382.0	INS
combisv	1	28247799	28248108	309.0	DEL
combisv	1	28573642	28573642	144.0	INS
combisv	1	28736600	28736600	125.0	INS
combisv	1	29321461	29321461	325.0	INS
combisv	1	29382164	29382164	332.0	INS
combisv	1	29426825	29426825	328.0	INS
combisv	1	29845252	29845252	52.0	INS
combisv	1	30196711	30196711	378.0	INS
combisv	1	30200425	30200425	1651.0	INS
combisv	1	30200609	30200609	56.0	INS
combisv	1	30244158	30244158	710.0	INS
combisv	1	30298152	30298204	52.0	DEL
combisv	1	30346047	30346047	390.0	INS
combisv	1	30569448	30569448	163.0	INS
combisv	1	30774236	30774236	58.0	INS
combisv	1	30961677	30961677	204.0	INS
combisv	1	31040645	31041660	1015.0	DEL
combisv	1	31067151	31067209	58.0	DEL
combisv	1	31082617	31082723	106.0	DEL
combisv	1	31124634	31124634	57.0	INS
combisv	1	31128409	31128409	789.0	INS
combisv	1	31128528	31128528	1143.0	INS
combisv	1	31205215	31205215	2545.0	INS
combisv	1	31244650	31244744	94.0	DEL
combisv	1	31246261	31246261	74.0	INS
combisv	1	31249191	31249284	93.0	DEL
combisv	1	31367476	31367543	67.0	DEL
combisv	1	31445107	31445168	61.0	DEL
combisv	1	31445215	31445315	100.0	DEL
combisv	1	31649752	31649879	127.0	DEL
combisv	1	31724848	31724904	56.0	DUP
combisv	1	31724879	31724879	52.0	INS
combisv	1	31818394	31818394	53.0	INS
combisv	1	31904624	31904624	342.0	INS
combisv	1	31904632	31904632	477.0	INS
combisv	1	31904995	31904995	3865.0	INS
combisv	1	31967819	31967819	214.0	INS
combisv	1	31971541	31971541	7236.0	INS
combisv	1	32273013	32273013	307.0	INS
combisv	1	33005341	33005341	223.0	INS
combisv	1	33046783	33046783	677.0	INS
combisv	1	33108378	33108378	1002.0	INS
combisv	1	33156761	33156938	177.0	DEL
combisv	1	33439879	33440007	128.0	DEL
combisv	1	33518108	33518108	101.0	INS
combisv	1	33652418	33652418	1653.0	INS
combisv	1	33859325	33859325	48.0	INS
combisv	1	34330530	34330530	220.0	INS
combisv	1	34568162	34568276	95.0	INS
combisv	1	34568174	34568269	95.0	DEL
combisv	1	34789558	34789558	54.0	INS
combisv	1	35007067	35007067	916.0	INS
combisv	1	35243208	35243270	62.0	DEL
combisv	1	35243257	35243319	186.0	INS
combisv	1	35304941	35304941	68.0	INS
combisv	1	35622651	35622651	1151.0	INS
combisv	1	35627127	35627448	321.0	DEL
combisv	1	35725855	35725855	210.0	INS
combisv	1	36676313	36676313	107.0	INS
combisv	1	36679544	36679610	66.0	DEL
combisv	1	36733250	36733479	229.0	DEL
combisv	1	36749217	36749269	52.0	DEL
combisv	1	37009730	37009798	68.0	DEL
combisv	1	37154090	37154125	307.0	INS
combisv	1	37154517	37154589	68.0	INS
combisv	1	37165972	37166065	93.0	DEL
combisv	1	37206216	37206296	80.0	DEL
combisv	1	37215795	37215795	340.0	INS
combisv	1	37259423	37259423	780.0	INS
combisv	1	37423055	37423055	301.0	INS
combisv	1	37423734	37424019	285.0	DEL
combisv	1	37424205	37425748	1543.0	DEL
combisv	1	37425527	37425574	47.0	DEL
combisv	1	37568534	37568534	129.0	INS
combisv	1	37593865	37593865	186.0	INS
combisv	1	37816481	37816719	238.0	DEL
combisv	1	37911781	37911781	647.0	INS
combisv	1	38077349	38077420	71.0	DEL
combisv	1	38208245	38208408	163.0	DEL
combisv	1	38241382	38241382	2437.0	INS
combisv	1	38432771	38432771	318.0	INS
combisv	1	38950739	38950739	75.0	INS
combisv	1	38996124	38996124	85.0	INS
combisv	1	39084222	39085826	1604.0	DEL
combisv	1	39411518	39411518	1962.0	INS
combisv	1	39510235	39510235	217.0	INS
combisv	1	39677662	39677662	318.0	INS
combisv	1	39700319	39700319	524.0	INS
combisv	1	39970013	39970013	459.0	INS
combisv	1	39970475	39970475	459.0	INS
combisv	1	40474041	40474169	128.0	DEL
combisv	1	40512773	40512819	46.0	DEL
combisv	1	40516077	40516077	113.0	INS
combisv	1	40524686	40524686	307.0	INS
combisv	1	41024252	41024371	119.0	DEL
combisv	1	41835543	41835543	54.0	INS
combisv	1	41847872	41847872	200.0	INS
combisv	1	41890921	41890921	482.0	INS
combisv	1	41992960	41992960	458.0	INS
combisv	1	42010625	42010625	1374.0	INS
combisv	1	42010879	42010879	1404.0	INS
combisv	1	42101212	42101296	84.0	DEL
combisv	1	42483960	42483960	1506.0	INS
combisv	1	42575857	42575857	70.0	INS
combisv	1	42632477	42632796	319.0	DEL
combisv	1	42687705	42687705	75.0	INS
combisv	1	42743177	42743492	315.0	DEL
combisv	1	42789768	42789768	94.0	INS
combisv	1	43001370	43001370	143.0	INS
combisv	1	43188323	43188323	135.0	INS
combisv	1	43547024	43547024	50.0	INS
combisv	1	43571985	43572746	761.0	DEL
combisv	1	44059954	44059954	152.0	INS
combisv	1	44370614	44370614	305.0	INS
combisv	1	44377181	44377235	168.0	INS
combisv	1	44565525	44565594	69.0	DEL
combisv	1	44605947	44606031	84.0	DEL
combisv	1	45078742	45078742	76.0	INS
combisv	1	45203726	45203726	46.0	INS
combisv	1	45261363	45261389	64.0	INS
combisv	1	45342245	45342245	399.0	INS
combisv	1	45510400	45510419	60.0	INS
combisv	1	45688694	45688742	218.0	INS
combisv	1	45963345	45963345	781.0	INS
combisv	1	46004687	46004687	50.0	INS
combisv	1	46169013	46169013	2813.0	INS
combisv	1	46175269	46175667	398.0	DEL
combisv	1	46176311	46176311	1981.0	INS
combisv	1	46366107	46366436	329.0	DEL
combisv	1	46679030	46679030	348.0	INS
combisv	1	46707932	46707932	49.0	INS
combisv	1	47242029	47242029	178.0	INS
combisv	1	47242241	47242241	56.0	INS
combisv	1	47644779	47644779	112.0	INS
combisv	1	47650131	47650131	900.0	INS
combisv	1	48058277	48058277	65.0	INS
combisv	1	48208897	48208897	327.0	INS
combisv	1	48658518	48658645	50.0	INS
combisv	1	48710408	48710408	198.0	INS
combisv	1	48710409	48710409	198.0	INS
combisv	1	48848474	48848524	50.0	DEL
combisv	1	48850001	48850001	481.0	INS
combisv	1	49549776	49549830	54.0	DEL
combisv	1	50413624	50413624	106.0	INS
combisv	1	50834985	50834985	543.0	INS
combisv	1	50847158	50847274	77.0	INS
combisv	1	50847477	50847526	51.0	INS
combisv	1	50847685	50847685	164.0	INS
combisv	1	50847892	50847892	106.0	INS
combisv	1	51285354	51285402	48.0	DEL
combisv	1	52177138	52177138	407.0	INS
combisv	1	52270161	52270161	90.0	INS
combisv	1	52270162	52270249	87.0	DUP
combisv	1	52318222	52318222	559.0	INS
combisv	1	52372541	52372541	197.0	INS
combisv	1	53268783	53268841	58.0	DEL
combisv	1	53564908	53564908	61.0	INS
combisv	1	53594097	53594948	851.0	DEL
combisv	1	53595125	53595603	478.0	DEL
combisv	1	53749170	53749170	48.0	INS
combisv	1	53749505	53749869	388.0	INS
combisv	1	53749671	53749671	694.0	INS
combisv	1	53967989	53968149	160.0	DEL
combisv	1	53991136	53991136	452.0	INS
combisv	1	54175029	54175083	54.0	DEL
combisv	1	54178807	54178807	313.0	INS
combisv	1	54178808	54179118	310.0	DUP
combisv	1	54924466	54924466	215.0	INS
combisv	1	54976289	54976289	280.0	INS
combisv	1	55334337	55334389	52.0	DEL
combisv	1	55468715	55468715	674.0	INS
combisv	1	55705906	55705906	1606.0	INS
combisv	1	55851375	55851375	127.0	INS
combisv	1	55974722	55974776	54.0	DEL
combisv	1	56128214	56128214	150.0	INS
combisv	1	56129397	56129491	94.0	DEL
combisv	1	56131218	56131314	96.0	DEL
combisv	1	56132002	56132002	490.0	INS
combisv	1	56132009	56132009	807.0	INS
combisv	1	56132434	56132500	66.0	DEL
combisv	1	56132524	56132524	50.0	INS
combisv	1	56401282	56401603	321.0	DEL
combisv	1	56887702	56888019	317.0	DEL
combisv	1	56996033	56996033	315.0	INS
combisv	1	57022729	57022729	52.0	INS
combisv	1	57242607	57242946	339.0	DEL
combisv	1	57861398	57861454	56.0	DEL
combisv	1	58071857	58071857	210.0	INS
combisv	1	58104959	58104959	78.0	INS
combisv	1	58205106	58205106	50.0	INS
combisv	1	58205107	58205154	47.0	DUP
combisv	1	58343211	58343535	324.0	DEL
combisv	1	58743909	58744822	913.0	DEL
combisv	1	59017967	59018229	262.0	DEL
combisv	1	59059616	59059941	325.0	DEL
combisv	1	59194939	59194999	60.0	DEL
combisv	1	59195261	59195261	514.0	INS
combisv	1	59446780	59446888	108.0	DEL
combisv	1	59871862	59871862	320.0	INS
combisv	1	59956721	59956721	62.0	INS
combisv	1	60529914	60529914	76.0	INS
combisv	1	60551360	60551513	274.0	INS
combisv	1	60551591	60551591	88.0	INS
combisv	1	61288096	61288096	240.0	INS
combisv	1	61344055	61344055	53.0	INS
combisv	1	62082857	62083701	844.0	DEL
combisv	1	62337115	62337115	100.0	INS
combisv	1	62390586	62390935	349.0	DEL
combisv	1	62589448	62589499	51.0	DEL
combisv	1	62603281	62603281	378.0	INS
combisv	1	62815101	62815263	162.0	DEL
combisv	1	63151819	63152158	339.0	DEL
combisv	1	63865915	63865961	46.0	DEL
combisv	1	63887909	63887909	56.0	INS
combisv	1	63939360	63939471	111.0	DUP
combisv	1	63939661	63939661	118.0	INS
combisv	1	64667090	64667139	282.0	INS
combisv	1	64704744	64704819	56.0	INS
combisv	1	64850190	64850190	2151.0	INS
combisv	1	64880986	64881036	50.0	DEL
combisv	1	64881147	64881323	176.0	DEL
combisv	1	64958061	64958061	332.0	INS
combisv	1	65891827	65891827	88.0	INS
combisv	1	65909622	65909892	270.0	DEL
combisv	1	66055926	66055926	319.0	INS
combisv	1	66078246	66078405	159.0	DEL
combisv	1	66079461	66079461	54.0	INS
combisv	1	66129962	66129962	178.0	INS
combisv	1	66135715	66136046	331.0	DEL
combisv	1	66263909	66264242	333.0	DEL
combisv	1	66694579	66694640	61.0	DEL
combisv	1	66866204	66866204	60.0	INS
combisv	1	67096493	67096521	92.0	INS
combisv	1	67125699	67125699	51.0	INS
combisv	1	67624612	67624893	281.0	DUP
combisv	1	67624667	67624667	417.0	INS
combisv	1	68007959	68008816	857.0	DEL
combisv	1	68175735	68175889	154.0	DEL
combisv	1	68395719	68395719	55.0	INS
combisv	1	69055310	69055310	147.0	INS
combisv	1	69055311	69055456	145.0	DUP
combisv	1	69230616	69230742	98.0	INS
combisv	1	69230622	69230760	138.0	DEL
combisv	1	69806992	69807311	319.0	DEL
combisv	1	69943715	69944021	306.0	DEL
combisv	1	70027325	70027682	357.0	DEL
combisv	1	70061655	70061655	319.0	INS
combisv	1	70091056	70091056	332.0	INS
combisv	1	70381770	70381770	1070.0	INS
combisv	1	70946189	70946520	331.0	DEL
combisv	1	71112578	71112578	180.0	INS
combisv	1	71112791	71112973	182.0	DEL
combisv	1	71113261	71113261	374.0	INS
combisv	1	71148798	71149047	249.0	DEL
combisv	1	71741319	71741629	310.0	DEL
combisv	1	71828462	71828874	412.0	DEL
combisv	1	72154102	72154102	75.0	INS
combisv	1	72258947	72258947	246.0	INS
combisv	1	72364590	72364655	65.0	DEL
combisv	1	72393732	72393732	194.0	INS
combisv	1	72393814	72393814	412.0	INS
combisv	1	72393952	72394058	58.0	INS
combisv	1	72610121	72610182	61.0	DEL
combisv	1	72981491	72981491	152.0	INS
combisv	1	73022581	73022636	55.0	DEL
combisv	1	73600018	73600018	50.0	INS
combisv	1	73648805	73648805	88.0	INS
combisv	1	73753600	73753915	315.0	DEL
combisv	1	73768783	73769134	351.0	DEL
combisv	1	74182158	74182158	60.0	INS
combisv	1	74312431	74312682	251.0	DEL
combisv	1	74405518	74405518	46.0	INS
combisv	1	74405519	74405519	96.0	INS
combisv	1	74437711	74437711	50.0	INS
combisv	1	74471641	74471641	358.0	INS
combisv	1	74755168	74755289	121.0	DEL
combisv	1	75136819	75136919	100.0	DEL
combisv	1	75148235	75148292	57.0	DEL
combisv	1	75192889	75192889	3710.0	INS
combisv	1	75224131	75224131	76.0	INS
combisv	1	75557160	75557160	314.0	INS
combisv	1	75745822	75745822	454.0	INS
combisv	1	75795812	75795864	52.0	DEL
combisv	1	76011865	76012195	330.0	DEL
combisv	1	76351353	76351353	349.0	INS
combisv	1	76352032	76352032	137.0	INS
combisv	1	76368358	76368406	48.0	DEL
combisv	1	76372180	76372180	375.0	INS
combisv	1	76428306	76428380	74.0	DEL
combisv	1	76743234	76743300	66.0	DEL
combisv	1	76856628	76856628	324.0	INS
combisv	1	77100366	77100649	283.0	DEL
combisv	1	77112180	77112302	122.0	DEL
combisv	1	77305417	77305417	108.0	INS
combisv	1	77468964	77468964	345.0	INS
combisv	1	77476396	77476396	330.0	INS
combisv	1	77481858	77481858	292.0	INS
combisv	1	77481882	77481882	52.0	INS
combisv	1	77577912	77577912	332.0	INS
combisv	1	77634314	77634314	316.0	INS
combisv	1	77833379	77833379	49.0	INS
combisv	1	77833529	77833529	268.0	INS
combisv	1	77910007	77910070	63.0	DEL
combisv	1	78498216	78498216	64.0	INS
combisv	1	78527299	78527415	116.0	DEL
combisv	1	78998079	78998151	72.0	DEL
combisv	1	79108828	79108828	166.0	INS
combisv	1	79401508	79401830	322.0	DEL
combisv	1	79562391	79562467	76.0	DUP
combisv	1	79562426	79562426	72.0	INS
combisv	1	79582075	79582075	307.0	INS
combisv	1	79650144	79650144	130.0	INS
combisv	1	79650145	79650273	128.0	DUP
combisv	1	80221781	80223029	1248.0	DEL
combisv	1	80271154	80271154	140.0	INS
combisv	1	80545256	80545256	203.0	INS
combisv	1	80794840	80794906	66.0	DEL
combisv	1	81049863	81049966	103.0	DEL
combisv	1	81168919	81168919	65.0	INS
combisv	1	81194341	81194668	327.0	DEL
combisv	1	81524115	81524115	316.0	INS
combisv	1	81660351	81660351	199.0	INS
combisv	1	81687784	81688113	329.0	DEL
combisv	1	82312041	82312041	324.0	INS
combisv	1	82464667	82464667	90.0	INS
combisv	1	82721710	82721710	3121.0	INS
combisv	1	83022783	83022783	121.0	INS
combisv	1	83042649	83042649	254.0	INS
combisv	1	83042964	83043200	236.0	DEL
combisv	1	83125958	83127569	1611.0	DEL
combisv	1	83149850	83149908	58.0	DEL
combisv	1	83479232	83479322	90.0	DEL
combisv	1	83479265	83479320	55.0	DEL
combisv	1	83484799	83484799	46.0	INS
combisv	1	83484954	83485006	52.0	DEL
combisv	1	83753535	83753642	107.0	DEL
combisv	1	84226446	84226446	112.0	INS
combisv	1	84358425	84358425	72.0	INS
combisv	1	84358450	84358520	70.0	DUP
combisv	1	84886831	84886831	58.0	INS
combisv	1	84913263	84913263	337.0	INS
combisv	1	85222454	85222454	203.0	INS
combisv	1	85234481	85234481	60.0	INS
combisv	1	85620124	85620124	516.0	INS
combisv	1	85748620	85748950	330.0	DEL
combisv	1	85983489	85983489	463.0	INS
combisv	1	85983776	85983776	452.0	INS
combisv	1	86002661	86002661	231.0	INS
combisv	1	86002670	86002670	146.0	INS
combisv	1	86462738	86462738	46.0	INS
combisv	1	86682149	86682246	275.0	INS
combisv	1	86682213	86682213	98.0	INS
combisv	1	86740980	86741697	717.0	DEL
combisv	1	87263030	87263030	422.0	INS
combisv	1	87502880	87502880	72.0	INS
combisv	1	87502881	87502951	70.0	DUP
combisv	1	87512435	87512435	2111.0	INS
combisv	1	88860717	88860717	95.0	INS
combisv	1	88923362	88923362	180.0	INS
combisv	1	89475908	89478624	2716.0	DEL
combisv	1	90263460	90263581	121.0	DEL
combisv	1	90370560	90370560	271.0	INS
combisv	1	90541440	90541440	222.0	INS
combisv	1	90649343	90649343	186.0	INS
combisv	1	90649372	90649372	60.0	INS
combisv	1	90776589	90776589	56.0	INS
combisv	1	90844680	90844680	397.0	INS
combisv	1	91283537	91283537	58.0	INS
combisv	1	91357339	91357339	49.0	INS
combisv	1	91415849	91415849	75.0	INS
combisv	1	91544625	91544625	61.0	INS
combisv	1	91624771	91625054	283.0	DEL
combisv	1	91634867	91634915	48.0	DEL
combisv	1	91634882	91634935	53.0	DEL
combisv	1	91682025	91682025	318.0	INS
combisv	1	91924853	91924853	75.0	INS
combisv	1	91924859	91924859	125.0	INS
combisv	1	91925332	91925450	118.0	DEL
combisv	1	92134286	92134466	180.0	DEL
combisv	1	92134323	92134899	576.0	DEL
combisv	1	92232061	92233333	1272.0	DEL
combisv	1	92280857	92280857	51.0	INS
combisv	1	92305938	92305938	180.0	INS
combisv	1	92391253	92391253	51.0	INS
combisv	1	92392886	92392886	84.0	INS
combisv	1	92483170	92484152	982.0	DEL
combisv	1	92679005	92679005	62.0	INS
combisv	1	92681353	92681405	52.0	DEL
combisv	1	93167519	93167519	327.0	INS
combisv	1	93262273	93262328	55.0	DEL
combisv	1	93312405	93312405	62.0	INS
combisv	1	93312445	93312445	158.0	INS
combisv	1	93414200	93414200	104.0	INS
combisv	1	93498212	93498212	338.0	INS
combisv	1	93518779	93518779	46.0	INS
combisv	1	93810415	93810415	123.0	INS
combisv	1	94341677	94341677	2505.0	INS
combisv	1	94850021	94850070	49.0	DEL
combisv	1	94943233	94943315	82.0	DEL
combisv	1	95511464	95511464	62.0	INS
combisv	1	95690510	95690829	319.0	DEL
combisv	1	96139975	96142391	2416.0	DEL
combisv	1	96483080	96483164	84.0	DEL
combisv	1	96618651	96618651	66.0	INS
combisv	1	96731246	96731246	227.0	INS
combisv	1	96868781	96868858	77.0	DEL
combisv	1	97596318	97596392	74.0	DEL
combisv	1	97717628	97717628	329.0	INS
combisv	1	98969127	98969127	194.0	INS
combisv	1	98969134	98969134	104.0	INS
combisv	1	98978022	98978022	51.0	INS
combisv	1	98978184	98978184	51.0	INS
combisv	1	99577604	99577604	131.0	INS
combisv	1	99577605	99577605	131.0	INS
combisv	1	99976027	99976091	64.0	DEL
combisv	1	100148640	100148696	56.0	DEL
combisv	1	100390634	100390777	143.0	DEL
combisv	1	100994210	100994210	323.0	INS
combisv	1	101212112	101212112	109.0	INS
combisv	1	101283380	101283445	65.0	DEL
combisv	1	101284769	101284769	514.0	INS
combisv	1	101388551	101388871	320.0	DEL
combisv	1	101622764	101623134	370.0	DEL
combisv	1	101718758	101718832	74.0	DEL
combisv	1	101719373	101719373	653.0	INS
combisv	1	101724130	101724206	76.0	DEL
combisv	1	101770052	101770052	319.0	INS
combisv	1	101978980	101978980	2986.0	INS
combisv	1	102018253	102018340	87.0	DEL
combisv	1	102018554	102018618	122.0	INS
combisv	1	102018585	102018585	395.0	INS
combisv	1	102019226	102019389	163.0	DEL
combisv	1	102123410	102123485	75.0	DEL
combisv	1	102494817	102494817	88.0	INS
combisv	1	102512641	102512641	67.0	INS
combisv	1	102920530	102920530	323.0	INS
combisv	1	103047678	103048008	330.0	DEL
combisv	1	103096065	103096384	319.0	DEL
combisv	1	103110989	103111056	67.0	DEL
combisv	1	103638743	103638743	100.0	INS
combisv	1	103648069	103648341	272.0	DEL
combisv	1	103669315	103669315	48.0	INS
combisv	1	103737776	103737776	104.0	INS
combisv	1	104163740	104163819	79.0	DEL
combisv	1	104443199	104443725	526.0	DEL
combisv	1	104451498	104451652	154.0	DEL
combisv	1	104480853	104480853	5279.0	INS
combisv	1	104719847	104720164	317.0	DEL
combisv	1	105104896	105104896	136.0	INS
combisv	1	105104897	105104897	136.0	INS
combisv	1	105218650	105219453	803.0	DEL
combisv	1	105231103	105231103	137.0	INS
combisv	1	105428309	105428639	330.0	DEL
combisv	1	105508904	105508904	88.0	INS
combisv	1	105667584	105668443	859.0	DEL
combisv	1	105866770	105867044	274.0	DEL
combisv	1	106113955	106113955	2260.0	INS
combisv	1	106302510	106302541	55.0	INS
combisv	1	106311762	106311873	111.0	DEL
combisv	1	106330919	106330919	198.0	INS
combisv	1	106396412	106396412	912.0	INS
combisv	1	106485864	106485864	128.0	INS
combisv	1	106504017	106504017	507.0	INS
combisv	1	106505929	106505929	700.0	INS
combisv	1	106969623	106969785	162.0	DEL
combisv	1	106973717	106973922	205.0	DUP
combisv	1	106973896	106973896	209.0	INS
combisv	1	108097955	108097955	50.0	INS
combisv	1	108142467	108142467	305.0	INS
combisv	1	108565761	108565794	85.0	INS
combisv	1	108567552	108567552	256.0	INS
combisv	1	108733325	108735802	2477.0	DEL
combisv	1	108735819	108737251	1432.0	DEL
combisv	1	108772954	108773075	121.0	DEL
combisv	1	108917474	108917582	108.0	DEL
combisv	1	108971320	108971320	312.0	INS
combisv	1	109209203	109209203	46.0	INS
combisv	1	109218609	109218609	160.0	INS
combisv	1	109232230	109232230	64.0	INS
combisv	1	109314639	109314639	116.0	INS
combisv	1	109597719	109598050	331.0	DEL
combisv	1	109602596	109603290	694.0	DEL
combisv	1	109614593	109614743	150.0	DEL
combisv	1	109719769	109719769	130.0	INS
combisv	1	109719770	109719891	121.0	DUP
combisv	1	109719975	109719975	80.0	INS
combisv	1	110196696	110196798	102.0	DEL
combisv	1	110267720	110267720	110.0	INS
combisv	1	110852775	110852775	80.0	INS
combisv	1	111112249	111112339	90.0	DEL
combisv	1	111112262	111112412	150.0	DEL
combisv	1	111316416	111316516	100.0	DEL
combisv	1	111802590	111802590	973.0	INS
combisv	1	111838207	111838269	62.0	DEL
combisv	1	111896173	111896173	1972.0	INS
combisv	1	111957514	111957583	69.0	DEL
combisv	1	112074694	112074805	111.0	DEL
combisv	1	112087363	112087533	170.0	DEL
combisv	1	112123675	112123675	321.0	INS
combisv	1	112735994	112735994	333.0	INS
combisv	1	112835087	112837665	2578.0	DEL
combisv	1	112991994	112991994	317.0	INS
combisv	1	113316810	113316988	178.0	INS
combisv	1	113542275	113542275	1833.0	INS
combisv	1	113612055	113612104	49.0	DEL
combisv	1	113612711	113612761	50.0	DEL
combisv	1	113612857	113612857	49.0	INS
combisv	1	113715631	113715920	289.0	DEL
combisv	1	113799628	113800090	462.0	DEL
combisv	1	113958921	113958921	88.0	INS
combisv	1	113959091	113959091	204.0	INS
combisv	1	114654351	114654351	53.0	INS
combisv	1	114747898	114747898	173.0	INS
combisv	1	115201392	115201392	304.0	INS
combisv	1	115690176	115690176	68.0	INS
combisv	1	115796888	115797172	284.0	DEL
combisv	1	116111155	116111202	47.0	DEL
combisv	1	116229484	116232841	3357.0	DEL
combisv	1	116304079	116304079	225.0	INS
combisv	1	116695304	116695304	105.0	INS
combisv	1	116848549	116848549	52.0	INS
combisv	1	116912032	116912113	81.0	DEL
combisv	1	116979581	116979581	2107.0	INS
combisv	1	117571817	117571823	57.0	INS
combisv	1	117802090	117802090	54.0	INS
combisv	1	117972157	117972157	51.0	INS
combisv	1	117972473	117972473	615.0	INS
combisv	1	117972710	117972710	614.0	INS
combisv	1	118091036	118091258	222.0	DEL
combisv	1	118594408	118594751	343.0	DEL
combisv	1	118861471	118861471	589.0	INS
combisv	1	118861559	118861559	131.0	INS
combisv	1	118861831	118861831	192.0	INS
combisv	1	118929978	118929978	274.0	INS
combisv	1	118931730	118931730	2665.0	INS
combisv	1	118944058	118944106	48.0	DEL
combisv	1	119274213	119274269	56.0	DEL
combisv	1	119326978	119327032	54.0	DEL
combisv	1	119553351	119553351	1076.0	INS
combisv	1	119558771	119559090	319.0	DEL
combisv	1	119931760	119931760	90.0	INS
combisv	1	119964027	119964075	48.0	DEL
combisv	1	120542592	120542652	60.0	DEL
combisv	1	120784029	120784101	72.0	DEL
combisv	1	121215017	121215017	56.0	INS
combisv	1	121358750	121358750	536.0	INS
combisv	1	121360584	121361120	536.0	DEL
combisv	1	121365361	121365361	268.0	INS
combisv	1	121367040	121367309	269.0	DEL
combisv	1	121481121	121481968	847.0	DEL
combisv	1	142536003	142536100	97.0	DEL
combisv	1	142536770	142536882	112.0	DEL
combisv	1	142539428	142539428	240.0	INS
combisv	1	142539769	142539769	84.0	INS
combisv	1	142541162	142541162	69.0	INS
combisv	1	142542225	142542225	142.0	INS
combisv	1	142572839	142572839	87.0	INS
combisv	1	142589635	142589635	125.0	INS
combisv	1	142727448	142728072	624.0	DEL
combisv	1	142916426	142916494	68.0	DEL
combisv	1	142919179	142919260	81.0	DEL
combisv	1	143137067	143137067	59.0	INS
combisv	1	143144704	143144704	62.0	INS
combisv	1	143170859	143170859	161.0	INS
combisv	1	143436789	143436789	50.0	INS
combisv	1	143656867	143656867	48.0	INS
combisv	1	143768216	143768216	65.0	INS
combisv	1	143999493	143999799	306.0	DEL
combisv	1	144198690	144200276	1586.0	DEL
combisv	1	144201003	144201060	57.0	DEL
combisv	1	144577357	144577357	82.0	INS
combisv	1	144600105	144600153	48.0	DEL
combisv	1	144610103	144610103	307.0	INS
combisv	1	144860624	144860778	154.0	DEL
combisv	1	144860683	144860683	196.0	INS
combisv	1	144901180	144906809	5629.0	DEL
combisv	1	144950262	144950262	74.0	INS
combisv	1	144954613	144955361	748.0	DEL
combisv	1	145017822	145017822	74.0	INS
combisv	1	145026729	145027052	323.0	DEL
combisv	1	145092947	145097082	4135.0	DEL
combisv	1	145142705	145143421	716.0	DEL
combisv	1	145152718	145152718	325.0	INS
combisv	1	145255756	145255988	232.0	DEL
combisv	1	145288010	145288010	398.0	INS
combisv	1	145351248	145352830	1582.0	DEL
combisv	1	145353585	145353642	57.0	DEL
combisv	1	146232538	146232538	1531.0	INS
combisv	1	146380217	146380217	116.0	INS
combisv	1	146392170	146394796	2626.0	DEL
combisv	1	146455635	146455692	57.0	DEL
combisv	1	146704971	146705020	49.0	DEL
combisv	1	146960345	146960345	104.0	INS
combisv	1	146960346	146960448	102.0	DUP
combisv	1	147390161	147390468	307.0	DEL
combisv	1	147392583	147392675	92.0	DEL
combisv	1	147737786	147737786	206.0	INS
combisv	1	148553797	148553916	119.0	DEL
combisv	1	148554575	148555445	870.0	DEL
combisv	1	148837656	148837656	224.0	INS
combisv	1	148848860	148849714	854.0	DEL
combisv	1	148855468	148855782	314.0	DEL
combisv	1	148855483	148855797	314.0	DEL
combisv	1	148855571	148855673	102.0	DEL
combisv	1	149033280	149033339	59.0	DEL
combisv	1	149059430	149059430	48.0	INS
combisv	1	149208711	149208771	60.0	DEL
combisv	1	149218123	149218123	321.0	INS
combisv	1	149228529	149228529	72.0	INS
combisv	1	149229475	149229771	296.0	DEL
combisv	1	149283483	149283534	51.0	DEL
combisv	1	149294838	149294838	68.0	INS
combisv	1	149308420	149308420	217.0	INS
combisv	1	149725209	149725209	271.0	INS
combisv	1	150037842	150037898	56.0	DEL
combisv	1	150339831	150339889	58.0	DEL
combisv	1	150691435	150691769	334.0	DEL
combisv	1	150701701	150702049	348.0	DEL
combisv	1	150716611	150716611	130.0	INS
combisv	1	150754270	150754358	88.0	DEL
combisv	1	151571758	151571998	240.0	DEL
combisv	1	151573263	151573313	50.0	DEL
combisv	1	151741762	151741762	92.0	INS
combisv	1	151819691	151819738	47.0	DEL
combisv	1	151905214	151905314	100.0	DEL
combisv	1	152240472	152240526	54.0	DEL
combisv	1	152276672	152276672	976.0	INS
combisv	1	152278435	152278435	972.0	INS
combisv	1	152278857	152278857	972.0	INS
combisv	1	152327436	152327667	231.0	DEL
combisv	1	152555542	152587738	32196.0	DEL
combisv	1	152853455	152853455	87.0	INS
combisv	1	153133706	153133963	257.0	DEL
combisv	1	153215986	153215986	91.0	INS
combisv	1	153216062	153216344	282.0	DEL
combisv	1	153229239	153229239	850.0	INS
combisv	1	154352325	154352404	79.0	DEL
combisv	1	154353497	154353549	52.0	DEL
combisv	1	154686433	154686433	2168.0	INS
combisv	1	155119857	155119857	197.0	INS
combisv	1	155119867	155119867	131.0	INS
combisv	1	155670697	155670697	351.0	INS
combisv	1	155924380	155924380	320.0	INS
combisv	1	155961046	155961046	58.0	INS
combisv	1	155974394	155974394	312.0	INS
combisv	1	156297836	156297836	142.0	INS
combisv	1	156297871	156298013	142.0	DUP
combisv	1	156705326	156705326	416.0	INS
combisv	1	156806524	156806576	52.0	DEL
combisv	1	157005677	157005733	56.0	DEL
combisv	1	157173863	157175382	1519.0	DEL
combisv	1	157270230	157270230	146.0	INS
combisv	1	158050713	158051034	321.0	DEL
combisv	1	158443550	158443661	111.0	DUP
combisv	1	158443557	158443557	116.0	INS
combisv	1	158488408	158488675	267.0	DEL
combisv	1	158712031	158712353	322.0	DEL
combisv	1	158851689	158851745	56.0	DEL
combisv	1	158867531	158869982	2451.0	DEL
combisv	1	159419782	159419782	91.0	INS
combisv	1	159648707	159649657	950.0	DEL
combisv	1	160047665	160047665	319.0	INS
combisv	1	160935020	160935336	316.0	DEL
combisv	1	160946543	160946607	64.0	DEL
combisv	1	160954356	160954474	118.0	DEL
combisv	1	160954364	160954450	100.0	INS
combisv	1	160954840	160955151	311.0	DEL
combisv	1	161005683	161005683	432.0	INS
combisv	1	161025590	161025676	86.0	DEL
combisv	1	161031105	161031105	122.0	INS
combisv	1	161279342	161279342	47.0	INS
combisv	1	161392925	161393319	394.0	DEL
combisv	1	161420059	161420059	46.0	INS
combisv	1	162052665	162052985	320.0	DEL
combisv	1	162697060	162697060	270.0	INS
combisv	1	162761308	162761308	318.0	INS
combisv	1	162838421	162838421	112.0	INS
combisv	1	163029134	163029134	68.0	INS
combisv	1	163088849	163088849	319.0	INS
combisv	1	163314431	163314431	331.0	INS
combisv	1	163598101	163598101	205.0	INS
combisv	1	163684680	163684680	610.0	INS
combisv	1	164032851	164032851	77.0	INS
combisv	1	164176123	164176220	97.0	DEL
combisv	1	164204715	164204715	60.0	INS
combisv	1	164204716	164204774	58.0	DUP
combisv	1	164409233	164409233	476.0	INS
combisv	1	164989699	164989750	51.0	DEL
combisv	1	165154763	165154763	448.0	INS
combisv	1	165505878	165505878	60.0	INS
combisv	1	165551832	165551832	60.0	INS
combisv	1	165552245	165552343	98.0	DEL
combisv	1	165659304	165659304	274.0	INS
combisv	1	165677375	165677375	104.0	INS
combisv	1	165731209	165731489	280.0	DEL
combisv	1	165861383	165861383	2358.0	INS
combisv	1	166047108	166047232	124.0	DEL
combisv	1	166646674	166646674	55.0	INS
combisv	1	166709320	166709320	49.0	INS
combisv	1	167025831	167025831	1116.0	INS
combisv	1	167025996	167025996	247.0	INS
combisv	1	167175226	167175226	4339.0	INS
combisv	1	167404141	167404240	99.0	DEL
combisv	1	168364733	168364733	828.0	INS
combisv	1	168379694	168379694	1228.0	INS
combisv	1	168420928	168420928	2526.0	INS
combisv	1	168441187	168441187	1617.0	INS
combisv	1	168998103	168998155	52.0	DEL
combisv	1	169024743	169024831	88.0	DEL
combisv	1	169058928	169058928	1028.0	INS
combisv	1	169058929	169058929	1028.0	INS
combisv	1	169160020	169160349	329.0	DEL
combisv	1	169226050	169226050	127.0	INS
combisv	1	169244523	169244741	218.0	DEL
combisv	1	169311804	169311895	91.0	DEL
combisv	1	169471914	169472015	101.0	DEL
combisv	1	169523397	169523397	96.0	INS
combisv	1	169637782	169637942	160.0	DEL
combisv	1	169730417	169730724	307.0	DEL
combisv	1	169780916	169780916	68.0	INS
combisv	1	169820121	169820190	69.0	DEL
combisv	1	169962742	169962742	164.0	INS
combisv	1	170102061	170102061	58.0	INS
combisv	1	170603434	170603434	313.0	INS
combisv	1	170612459	170612459	72.0	INS
combisv	1	170651484	170651484	101.0	INS
combisv	1	171065213	171065213	79.0	INS
combisv	1	171179938	171180020	82.0	DEL
combisv	1	171190122	171190237	115.0	DEL
combisv	1	171783587	171783649	62.0	DEL
combisv	1	171785674	171785674	85.0	INS
combisv	1	171906008	171906008	60.0	INS
combisv	1	171952538	171952538	136.0	INS
combisv	1	172541075	172541075	300.0	INS
combisv	1	172663272	172663272	145.0	INS
combisv	1	173944737	173945067	330.0	DEL
combisv	1	174105412	174105489	77.0	DUP
combisv	1	174105478	174105478	69.0	INS
combisv	1	174333000	174333000	325.0	INS
combisv	1	174802587	174802587	48.0	INS
combisv	1	174906884	174906884	1094.0	INS
combisv	1	175200895	175200895	132.0	INS
combisv	1	175209596	175209596	53.0	INS
combisv	1	175209656	175209704	48.0	DUP
combisv	1	175619853	175619853	459.0	INS
combisv	1	175811946	175811946	907.0	INS
combisv	1	175811998	175811998	483.0	INS
combisv	1	176270018	176270076	58.0	DEL
combisv	1	176365404	176365482	78.0	DEL
combisv	1	176365844	176365844	127.0	INS
combisv	1	176478217	176478773	556.0	DEL
combisv	1	177368279	177368360	81.0	DEL
combisv	1	178474733	178474797	64.0	DEL
combisv	1	178692781	178692781	346.0	INS
combisv	1	178948171	178948171	319.0	INS
combisv	1	179009799	179009846	47.0	DEL
combisv	1	179322346	179322346	210.0	INS
combisv	1	179491958	179491958	356.0	INS
combisv	1	179607288	179608055	767.0	DEL
combisv	1	179651096	179651096	756.0	INS
combisv	1	180183831	180184150	319.0	DEL
combisv	1	180292989	180293313	324.0	DEL
combisv	1	180625612	180625612	146.0	INS
combisv	1	180828203	180828203	51.0	INS
combisv	1	180857549	180857549	321.0	INS
combisv	1	181047410	181047410	317.0	INS
combisv	1	181093653	181093653	95.0	INS
combisv	1	181105990	181105990	264.0	INS
combisv	1	182038126	182038126	345.0	INS
combisv	1	182107605	182107605	996.0	INS
combisv	1	182274315	182274315	2839.0	INS
combisv	1	182478449	182478573	124.0	DEL
combisv	1	182690090	182690166	76.0	DEL
combisv	1	182710836	182710963	127.0	DEL
combisv	1	183118678	183118678	284.0	INS
combisv	1	183119077	183119077	151.0	INS
combisv	1	183119078	183119078	151.0	INS
combisv	1	183583583	183583760	177.0	DEL
combisv	1	183856340	183856340	134.0	INS
combisv	1	184768856	184769178	322.0	DEL
combisv	1	184937037	184937359	322.0	DEL
combisv	1	185390016	185390063	47.0	DEL
combisv	1	186245987	186245987	80.0	INS
combisv	1	186296287	186296395	108.0	DUP
combisv	1	186296324	186296324	104.0	INS
combisv	1	186743196	186743196	54.0	INS
combisv	1	186764512	186765217	705.0	DEL
combisv	1	186826187	186826187	226.0	INS
combisv	1	186826312	186826312	58.0	INS
combisv	1	186847239	186847395	77.0	INS
combisv	1	187272891	187272939	48.0	DEL
combisv	1	187464828	187466479	1651.0	DEL
combisv	1	187635523	187635523	297.0	INS
combisv	1	188389726	188389726	46.0	INS
combisv	1	188438207	188438207	304.0	INS
combisv	1	188539454	188540229	775.0	DEL
combisv	1	188994948	188995283	335.0	DEL
combisv	1	189032968	189033029	61.0	DEL
combisv	1	189247027	189247027	317.0	INS
combisv	1	189531319	189531319	56.0	INS
combisv	1	189531686	189531830	74.0	INS
combisv	1	189661645	189661712	67.0	DEL
combisv	1	189787478	189787525	47.0	DEL
combisv	1	190002852	190002852	118.0	INS
combisv	1	190597971	190598035	64.0	DEL
combisv	1	190837319	190837490	171.0	DEL
combisv	1	190874444	190874444	305.0	INS
combisv	1	190910601	190910766	165.0	DEL
combisv	1	191088639	191088639	135.0	INS
combisv	1	191203829	191203829	58.0	INS
combisv	1	191545974	191546036	62.0	DEL
combisv	1	191580768	191580768	325.0	INS
combisv	1	191817425	191817425	319.0	INS
combisv	1	191876620	191876680	60.0	DUP
combisv	1	191876683	191876683	76.0	INS
combisv	1	192192265	192192265	316.0	INS
combisv	1	192525711	192525785	74.0	DUP
combisv	1	192525730	192525730	80.0	INS
combisv	1	192609798	192609864	66.0	DEL
combisv	1	192826528	192826702	174.0	DUP
combisv	1	192826830	192826830	177.0	INS
combisv	1	193130806	193131095	289.0	DEL
combisv	1	193235430	193235657	227.0	DEL
combisv	1	193413286	193413286	325.0	INS
combisv	1	193467031	193467031	1954.0	INS
combisv	1	193467736	193467784	48.0	DEL
combisv	1	193533398	193533428	144.0	INS
combisv	1	194060079	194060242	163.0	DEL
combisv	1	194068135	194068135	149.0	INS
combisv	1	194272729	194272729	70.0	INS
combisv	1	194272733	194273025	292.0	DUP
combisv	1	194272954	194272954	359.0	INS
combisv	1	194350507	194351247	740.0	DEL
combisv	1	194445280	194445280	70.0	INS
combisv	1	194450420	194450484	64.0	INS
combisv	1	194451035	194451035	343.0	INS
combisv	1	194451134	194454307	3173.0	DEL
combisv	1	194517607	194517867	260.0	DEL
combisv	1	194595947	194595947	150.0	INS
combisv	1	194638710	194638710	267.0	INS
combisv	1	194675125	194675125	335.0	INS
combisv	1	195043236	195043441	205.0	DEL
combisv	1	195112188	195112244	56.0	DEL
combisv	1	195540862	195540862	120.0	INS
combisv	1	195880244	195880244	56.0	INS
combisv	1	196153531	196153531	335.0	INS
combisv	1	196158059	196158336	277.0	DEL
combisv	1	196406224	196406224	287.0	INS
combisv	1	196547294	196547342	48.0	DEL
combisv	1	197011858	197011858	286.0	INS
combisv	1	197514066	197514066	126.0	INS
combisv	1	197683023	197683023	236.0	INS
combisv	1	197962794	197962794	127.0	INS
combisv	1	198243289	198243289	298.0	INS
combisv	1	198366607	198366607	475.0	INS
combisv	1	198773750	198775415	1665.0	DEL
combisv	1	198811140	198811140	144.0	INS
combisv	1	198815313	198815313	290.0	INS
combisv	1	198925741	198925741	66.0	INS
combisv	1	199438727	199440234	1507.0	DEL
combisv	1	199447612	199447750	138.0	DEL
combisv	1	199874516	199874516	56.0	INS
combisv	1	199883640	199883640	82.0	INS
combisv	1	200785960	200786064	104.0	DEL
combisv	1	200786094	200786094	102.0	INS
combisv	1	200786330	200786390	68.0	INS
combisv	1	200880186	200880237	51.0	DEL
combisv	1	200886937	200886976	50.0	INS
combisv	1	201178943	201179051	108.0	DEL
combisv	1	201180100	201180100	216.0	INS
combisv	1	201226502	201226564	62.0	DEL
combisv	1	201227027	201227027	516.0	INS
combisv	1	201285257	201285257	56.0	INS
combisv	1	202001636	202001737	101.0	DEL
combisv	1	202141557	202141638	151.0	INS
combisv	1	202141776	202141806	57.0	INS
combisv	1	202173903	202173903	678.0	INS
combisv	1	202174162	202174162	64.0	INS
combisv	1	202174534	202174534	50.0	INS
combisv	1	202174598	202174598	2619.0	INS
combisv	1	202360698	202361118	420.0	DEL
combisv	1	202427247	202427535	288.0	DEL
combisv	1	202641906	202641906	389.0	INS
combisv	1	202709371	202709596	225.0	DEL
combisv	1	202758728	202758728	444.0	INS
combisv	1	203342335	203342386	51.0	DEL
combisv	1	203469199	203469199	341.0	INS
combisv	1	203552974	203553079	105.0	DEL
combisv	1	203684277	203686200	1923.0	DEL
combisv	1	203809106	203809106	733.0	INS
combisv	1	203888304	203888304	227.0	INS
combisv	1	203894275	203895881	1606.0	DEL
combisv	1	203935831	203945435	9604.0	DEL
combisv	1	203979810	203979810	87.0	INS
combisv	1	204164352	204164352	455.0	INS
combisv	1	204440196	204440341	145.0	DEL
combisv	1	205178633	205178794	161.0	DEL
combisv	1	205334034	205334034	46.0	INS
combisv	1	205439855	205440024	169.0	DEL
combisv	1	205875618	205875700	82.0	DEL
combisv	1	206217875	206217875	167.0	INS
combisv	1	206697891	206697891	57.0	INS
combisv	1	206697892	206697947	55.0	DUP
combisv	1	206955264	206955340	76.0	DEL
combisv	1	206955409	206955409	102.0	INS
combisv	1	207001477	207001477	74.0	INS
combisv	1	207097956	207097956	910.0	INS
combisv	1	207292362	207293099	737.0	DEL
combisv	1	207387158	207387158	439.0	INS
combisv	1	207667454	207667454	66.0	INS
combisv	1	207688471	207688487	60.0	INS
combisv	1	207859463	207859463	244.0	INS
combisv	1	208867439	208867743	304.0	DEL
combisv	1	209936075	209936075	333.0	INS
combisv	1	210163903	210163903	72.0	INS
combisv	1	210244609	210244609	48.0	INS
combisv	1	210639193	210639313	120.0	DEL
combisv	1	210706592	210706692	100.0	DEL
combisv	1	210891705	210891705	250.0	INS
combisv	1	210891729	210891729	101.0	INS
combisv	1	210918377	210918377	122.0	INS
combisv	1	211285322	211285480	158.0	DEL
combisv	1	211634022	211634022	500.0	INS
combisv	1	211782441	211782441	52.0	INS
combisv	1	211985130	211985176	46.0	DEL
combisv	1	212359895	212359895	64.0	INS
combisv	1	212471135	212472616	1481.0	DEL
combisv	1	212641805	212641805	428.0	INS
combisv	1	212642020	212642105	85.0	DEL
combisv	1	212898386	212898386	85.0	INS
combisv	1	212980181	212980181	64.0	INS
combisv	1	213084227	213086169	1942.0	DEL
combisv	1	213292767	213292813	46.0	DEL
combisv	1	213914265	213914265	52.0	INS
combisv	1	213914266	213914316	50.0	DUP
combisv	1	214770103	214770437	334.0	DEL
combisv	1	215007391	215007391	793.0	INS
combisv	1	215042599	215042694	95.0	DUP
combisv	1	215042696	215042696	98.0	INS
combisv	1	215194727	215194780	53.0	DEL
combisv	1	215267112	215267175	63.0	DEL
combisv	1	215382912	215382912	327.0	INS
combisv	1	215383133	215383133	53.0	INS
combisv	1	216009840	216009840	86.0	INS
combisv	1	216085794	216085856	62.0	DEL
combisv	1	216185304	216185476	172.0	DEL
combisv	1	216203817	216203817	128.0	INS
combisv	1	216404591	216404591	65.0	INS
combisv	1	216952581	216952628	47.0	DEL
combisv	1	216952807	216952807	772.0	INS
combisv	1	216952821	216952821	422.0	INS
combisv	1	217085493	217085558	65.0	DEL
combisv	1	217269958	217270023	65.0	DEL
combisv	1	217497112	217497168	56.0	DEL
combisv	1	217697227	217697276	49.0	DEL
combisv	1	217698220	217698220	417.0	INS
combisv	1	217917511	217917824	313.0	DEL
combisv	1	218772073	218772256	305.0	INS
combisv	1	218772132	218772315	183.0	DEL
combisv	1	218785913	218786233	320.0	DEL
combisv	1	218894529	218894529	78.0	INS
combisv	1	219161610	219161610	1259.0	INS
combisv	1	219247374	219247374	198.0	INS
combisv	1	219574677	219574677	280.0	INS
combisv	1	219648977	219648977	84.0	INS
combisv	1	219923308	219923626	318.0	DEL
combisv	1	220074346	220074346	141.0	INS
combisv	1	220077635	220077635	1792.0	INS
combisv	1	220114825	220114897	72.0	DEL
combisv	1	220133647	220133647	446.0	INS
combisv	1	220133775	220133775	1012.0	INS
combisv	1	220186125	220186125	105.0	INS
combisv	1	220186126	220186228	102.0	DUP
combisv	1	220226025	220226107	82.0	DEL
combisv	1	220285454	220285774	320.0	DEL
combisv	1	220502943	220503582	639.0	DEL
combisv	1	220565742	220565742	52.0	INS
combisv	1	220639899	220639899	99.0	INS
combisv	1	220640019	220640019	200.0	INS
combisv	1	220749346	220749346	314.0	INS
combisv	1	221175397	221175418	200.0	INS
combisv	1	221827803	221827803	628.0	INS
combisv	1	221969155	221969155	332.0	INS
combisv	1	222034143	222034475	332.0	DEL
combisv	1	222263518	222263518	77.0	INS
combisv	1	222296143	222296143	289.0	INS
combisv	1	222311565	222311565	54.0	INS
combisv	1	222661719	222661892	173.0	DEL
combisv	1	222852615	222852615	324.0	INS
combisv	1	223204699	223204778	79.0	DEL
combisv	1	223254530	223254530	4154.0	INS
combisv	1	223293334	223293334	117.0	INS
combisv	1	223652299	223652299	160.0	INS
combisv	1	223652530	223652530	556.0	INS
combisv	1	223652532	223652532	1045.0	INS
combisv	1	223824092	223824092	182.0	INS
combisv	1	223824229	223824229	91.0	INS
combisv	1	224125235	224125235	65.0	INS
combisv	1	224199516	224199572	56.0	DEL
combisv	1	224200204	224200204	421.0	INS
combisv	1	224201461	224201586	125.0	DEL
combisv	1	224202330	224202330	55.0	INS
combisv	1	224247102	224247578	476.0	DEL
combisv	1	224287891	224287891	78.0	INS
combisv	1	224392821	224393134	313.0	DEL
combisv	1	224464641	224464704	63.0	DEL
combisv	1	224566470	224566470	196.0	INS
combisv	1	224938699	224938817	118.0	DEL
combisv	1	225256531	225256801	270.0	DEL
combisv	1	225266500	225266558	58.0	DEL
combisv	1	225272506	225272506	82.0	INS
combisv	1	225523082	225523178	140.0	INS
combisv	1	225523740	225523740	56.0	INS
combisv	1	225762315	225762633	318.0	DEL
combisv	1	225905171	225905171	86.0	INS
combisv	1	225992542	225992604	62.0	DEL
combisv	1	225995594	225995594	322.0	INS
combisv	1	225996420	225996420	310.0	INS
combisv	1	226002814	226003141	327.0	DEL
combisv	1	226006765	226006944	179.0	DEL
combisv	1	226152256	226152256	166.0	INS
combisv	1	226415472	226415472	150.0	INS
combisv	1	226810401	226810401	1022.0	INS
combisv	1	226810402	226810402	1022.0	INS
combisv	1	226985327	226985705	378.0	DEL
combisv	1	227143273	227143273	93.0	INS
combisv	1	227148092	227148092	401.0	INS
combisv	1	227163828	227163876	48.0	DEL
combisv	1	227163840	227163920	80.0	DEL
combisv	1	227602262	227602262	530.0	INS
combisv	1	228024093	228024405	312.0	DEL
combisv	1	228094375	228094452	77.0	DEL
combisv	1	228097374	228097374	132.0	INS
combisv	1	228097412	228097428	238.0	INS
combisv	1	228097567	228097567	107.0	INS
combisv	1	228361957	228362213	256.0	DEL
combisv	1	228362037	228362213	176.0	DEL
combisv	1	228572160	228572489	329.0	DEL
combisv	1	228814805	228815141	336.0	DEL
combisv	1	228959918	228959918	330.0	INS
combisv	1	228982566	228982566	446.0	INS
combisv	1	229373388	229373762	374.0	DEL
combisv	1	230006665	230006665	298.0	INS
combisv	1	230107768	230107768	248.0	INS
combisv	1	230467786	230467786	1051.0	INS
combisv	1	230724533	230724590	57.0	DUP
combisv	1	230724588	230724588	59.0	INS
combisv	1	231085150	231085150	304.0	INS
combisv	1	231146974	231146974	414.0	INS
combisv	1	231183096	231183242	146.0	DEL
combisv	1	231188146	231188246	100.0	DEL
combisv	1	231188168	231188221	53.0	DEL
combisv	1	231257576	231257897	321.0	DUP
combisv	1	231257831	231257831	322.0	INS
combisv	1	231337816	231337816	378.0	INS
combisv	1	231526809	231526809	147.0	INS
combisv	1	231868840	231868840	48.0	INS
combisv	1	231869454	231869508	54.0	DEL
combisv	1	231897957	231898006	49.0	DEL
combisv	1	231932094	231932094	288.0	INS
combisv	1	231935630	231935630	5108.0	INS
combisv	1	232252262	232252262	439.0	INS
combisv	1	232423118	232423446	328.0	DEL
combisv	1	232447858	232447858	83.0	INS
combisv	1	232458591	232460252	1661.0	DEL
combisv	1	232467983	232468032	49.0	DEL
combisv	1	232504844	232504844	88.0	INS
combisv	1	232504845	232504931	86.0	DUP
combisv	1	232836575	232836759	184.0	DEL
combisv	1	232861076	232861076	152.0	INS
combisv	1	232869262	232869262	420.0	INS
combisv	1	233649609	233649609	341.0	INS
combisv	1	233730228	233730333	105.0	DEL
combisv	1	233808376	233808376	98.0	INS
combisv	1	233865155	233865486	331.0	DEL
combisv	1	233962209	233963552	1343.0	DEL
combisv	1	234070552	234070552	313.0	INS
combisv	1	234083301	234083718	417.0	DEL
combisv	1	234343188	234343188	2970.0	INS
combisv	1	234383638	234383991	353.0	DUP
combisv	1	234384055	234384055	364.0	INS
combisv	1	234444371	234444371	102.0	INS
combisv	1	234444372	234444471	99.0	DUP
combisv	1	234533532	234533532	192.0	INS
combisv	1	234587202	234587512	310.0	DEL
combisv	1	234798869	234798957	88.0	DEL
combisv	1	234805712	234805712	330.0	INS
combisv	1	235161700	235161700	1185.0	INS
combisv	1	235161778	235161778	236.0	INS
combisv	1	235575447	235575447	344.0	INS
combisv	1	235750934	235750934	400.0	INS
combisv	1	235798872	235798872	169.0	INS
combisv	1	236054575	236054913	338.0	DEL
combisv	1	236166379	236166379	54.0	INS
combisv	1	236349562	236349562	182.0	INS
combisv	1	236403158	236403158	62.0	INS
combisv	1	236408614	236408614	54.0	INS
combisv	1	236408811	236408811	74.0	INS
combisv	1	236538195	236538195	2104.0	INS
combisv	1	236549146	236549198	52.0	DEL
combisv	1	236550221	236550494	273.0	DUP
combisv	1	236550494	236550494	277.0	INS
combisv	1	236594925	236595250	325.0	DEL
combisv	1	236656796	236656872	76.0	DEL
combisv	1	236661501	236661501	1106.0	INS
combisv	1	236796449	236796499	50.0	DEL
combisv	1	236877551	236877551	269.0	INS
combisv	1	236878111	236878111	68.0	INS
combisv	1	236919056	236919252	196.0	DEL
combisv	1	236919057	236919253	196.0	DEL
combisv	1	236919681	236920073	392.0	DEL
combisv	1	236920365	236920463	98.0	DEL
combisv	1	237401209	237401246	75.0	INS
combisv	1	237449856	237449856	205.0	INS
combisv	1	237566107	237566205	98.0	INV
combisv	1	237569194	237569194	322.0	INS
combisv	1	237636762	237636762	50.0	INS
combisv	1	237679030	237679030	150.0	INS
combisv	1	237754414	237754489	75.0	DEL
combisv	1	237772410	237772566	156.0	DEL
combisv	1	238214972	238214972	273.0	INS
combisv	1	238805198	238805198	998.0	INS
combisv	1	238805199	238805199	998.0	INS
combisv	1	238852307	238853250	943.0	DEL
combisv	1	239126245	239126245	334.0	INS
combisv	1	239133437	239133488	51.0	DEL
combisv	1	239575605	239575605	2109.0	INS
combisv	1	239895574	239895574	77.0	INS
combisv	1	239895819	239896051	232.0	DUP
combisv	1	239896103	239896103	259.0	INS
combisv	1	240246341	240246476	135.0	DEL
combisv	1	240302570	240302663	93.0	DEL
combisv	1	240348420	240348420	1430.0	INS
combisv	1	240371581	240371581	136.0	INS
combisv	1	240392999	240394778	1779.0	DEL
combisv	1	240528446	240528530	84.0	DEL
combisv	1	240616990	240617314	324.0	DEL
combisv	1	240675804	240675804	177.0	INS
combisv	1	240699917	240699917	51.0	INS
combisv	1	240815524	240815524	60.0	INS
combisv	1	240838631	240839228	597.0	DEL
combisv	1	240941185	240941185	98.0	INS
combisv	1	241149856	241150181	325.0	DEL
combisv	1	241186304	241186427	123.0	DEL
combisv	1	241360537	241360852	315.0	DEL
combisv	1	241473722	241473768	46.0	DEL
combisv	1	241586225	241586488	263.0	DEL
combisv	1	241620076	241620076	324.0	INS
combisv	1	241691690	241692044	354.0	DEL
combisv	1	241778038	241778124	86.0	DUP
combisv	1	241778080	241778080	135.0	INS
combisv	1	241787504	241787568	64.0	DEL
combisv	1	241838139	241838213	74.0	DEL
combisv	1	241838386	241838386	496.0	INS
combisv	1	241838435	241838435	227.0	INS
combisv	1	242357868	242357920	52.0	DEL
combisv	1	242556766	242556766	48.0	INS
combisv	1	242557054	242557596	542.0	DEL
combisv	1	242607994	242607994	65.0	INS
combisv	1	242684920	242684920	53.0	INS
combisv	1	242858454	242858454	65.0	INS
combisv	1	242860265	242860346	81.0	DEL
combisv	1	243083022	243083022	53.0	INS
combisv	1	243114987	243114987	367.0	INS
combisv	1	243119889	243119889	759.0	INS
combisv	1	243490561	243490561	60.0	INS
combisv	1	243490562	243490620	58.0	DUP
combisv	1	243502282	243502282	55.0	INS
combisv	1	243502283	243502337	54.0	DEL
combisv	1	243643906	243643906	654.0	INS
combisv	1	243689139	243689139	341.0	INS
combisv	1	243782745	243783742	997.0	DEL
combisv	1	244008707	244008707	4358.0	INS
combisv	1	244091617	244091617	49.0	INS
combisv	1	244142938	244142938	732.0	INS
combisv	1	244162024	244162031	50.0	INS
combisv	1	244319872	244319919	47.0	DEL
combisv	1	244353971	244354021	50.0	DEL
combisv	1	244426758	244426758	120.0	INS
combisv	1	244439133	244439325	192.0	DEL
combisv	1	244649792	244649851	59.0	DEL
combisv	1	244746212	244746264	52.0	DEL
combisv	1	244881981	244881981	60.0	INS
combisv	1	244956284	244956284	1015.0	INS
combisv	1	244956820	244956820	1916.0	INS
combisv	1	245100349	245100367	53.0	INS
combisv	1	245104727	245104727	134.0	INS
combisv	1	245266158	245266158	89.0	INS
combisv	1	245266764	245266764	532.0	INS
combisv	1	245362248	245362248	154.0	INS
combisv	1	245433561	245433631	70.0	DEL
combisv	1	245606147	245606205	58.0	DEL
combisv	1	245607058	245607139	81.0	DEL
combisv	1	245719585	245719585	112.0	INS
combisv	1	245763429	245763429	302.0	INS
combisv	1	245778159	245778295	136.0	DEL
combisv	1	245782065	245782065	85.0	INS
combisv	1	245782205	245782205	85.0	INS
combisv	1	245782468	245782468	318.0	INS
combisv	1	245803446	245803446	70.0	INS
combisv	1	245825885	245825965	80.0	DEL
combisv	1	245845702	245845763	61.0	DEL
combisv	1	245859048	245859182	134.0	DEL
combisv	1	245937936	245938004	68.0	DEL
combisv	1	245961700	245961700	443.0	INS
combisv	1	245989312	245989312	324.0	INS
combisv	1	246138339	246139107	768.0	DEL
combisv	1	246139608	246140352	744.0	DEL
combisv	1	246140140	246140140	74.0	INS
combisv	1	246155106	246155441	335.0	DEL
combisv	1	246155817	246156146	329.0	DEL
combisv	1	246165624	246165758	134.0	DEL
combisv	1	246167282	246167379	97.0	DEL
combisv	1	246173274	246173274	389.0	INS
combisv	1	246187752	246187752	608.0	INS
combisv	1	246363419	246363419	183.0	INS
combisv	1	246396163	246396163	292.0	INS
combisv	1	246488630	246488630	1222.0	INS
combisv	1	246511380	246511380	50.0	INS
combisv	1	246551183	246551495	312.0	DEL
combisv	1	246558906	246558962	56.0	DEL
combisv	1	246565669	246565669	187.0	INS
combisv	1	246592088	246592088	47.0	INS
combisv	1	246593060	246593116	56.0	DEL
combisv	1	246641636	246641636	47.0	INS
combisv	1	246647482	246647534	52.0	DEL
combisv	1	246648002	246648002	156.0	INS
combisv	1	246657100	246657165	65.0	DEL
combisv	1	246683934	246684042	108.0	DEL
combisv	1	246684942	246685068	126.0	DEL
combisv	1	246739502	246739502	419.0	INS
combisv	1	246776958	246776958	969.0	INS
combisv	1	246783482	246783591	109.0	DEL
combisv	1	246806139	246806139	899.0	INS
combisv	1	246816168	246816168	399.0	INS
combisv	1	246856060	246856060	2056.0	INS
combisv	1	246873719	246873719	54.0	INS
combisv	1	246876581	246876655	222.0	INS
combisv	1	246877789	246878022	233.0	DEL
combisv	1	246928408	246928540	132.0	DEL
combisv	1	246946314	246946586	272.0	DEL
combisv	1	246949008	246949008	360.0	INS
combisv	1	246949109	246949109	1228.0	INS
combisv	1	246969897	246969989	92.0	DEL
combisv	1	247252120	247252120	60.0	INS
combisv	1	247254759	247254759	52.0	INS
combisv	1	247279297	247280903	1606.0	DEL
combisv	1	247282631	247282631	124.0	INS
combisv	1	247287311	247287511	200.0	DEL
combisv	1	247292243	247292862	619.0	DEL
combisv	1	247339499	247339499	72.0	INS
combisv	1	247362979	247362979	82.0	INS
combisv	1	247362980	247363060	80.0	DUP
combisv	1	247491064	247491143	79.0	DEL
combisv	1	247526452	247526452	2787.0	INS
combisv	1	247536758	247536953	195.0	DEL
combisv	1	247568972	247568972	82.0	INS
combisv	1	247569530	247569760	230.0	DEL
combisv	1	247574177	247574177	2807.0	INS
combisv	1	247590883	247590883	146.0	INS
combisv	1	247590884	247591027	143.0	DUP
combisv	1	247597071	247597281	210.0	DEL
combisv	1	247621732	247621935	203.0	DEL
combisv	1	247634442	247634442	52.0	INS
combisv	1	247634893	247635049	104.0	INS
combisv	1	247685528	247685574	46.0	DEL
combisv	1	247812857	247812857	51.0	INS
combisv	1	247959050	247959103	53.0	DEL
combisv	1	248033645	248033720	750.0	INS
combisv	1	248100757	248100757	91.0	INS
combisv	1	248248739	248248739	50.0	INS
combisv	1	248266343	248266343	66.0	INS
combisv	1	248546318	248546318	68.0	INS
combisv	1	248546600	248546600	340.0	INS
combisv	1	248571429	248571429	212.0	INS
combisv	1	248572288	248572341	53.0	DEL
combisv	1	248800818	248801074	256.0	DEL
combisv	1	248834852	248835005	153.0	DEL
combisv	1	248835249	248835351	102.0	DEL
combisv	1	248838295	248838415	120.0	DEL
combisv	1	248838330	248839236	906.0	DEL
combisv	1	248838969	248839212	243.0	DEL
combisv	1	249069903	249069903	61.0	INS
combisv	1	249086203	249086203	84.0	INS
combisv	1	249097795	249097795	124.0	INS
combisv	1	249097877	249097877	492.0	INS
combisv	1	249123949	249123996	47.0	DEL
combisv	1	249191461	249191461	1024.0	INS
combisv	1	249205937	249205937	127.0	INS
combisv	1	249231939	249232218	279.0	DEL
combisv	1	249232562	249232656	94.0	DEL
combisv	1	249239143	249239143	203.0	INS
combisv	2	10845	10845	319.0	INS
combisv	2	158187	158187	614.0	INS
combisv	2	197794	197794	156.0	INS
combisv	2	198506	198506	52.0	INS
combisv	2	206994	206994	232.0	INS
combisv	2	214509	214509	288.0	INS
combisv	2	214551	214551	72.0	INS
combisv	2	236030	236134	104.0	DEL
combisv	2	293678	293726	48.0	DEL
combisv	2	294104	294296	192.0	DEL
combisv	2	306884	307515	631.0	DEL
combisv	2	308815	308920	105.0	DEL
combisv	2	420373	420427	54.0	DEL
combisv	2	420805	420805	54.0	INS
combisv	2	427395	427495	100.0	DEL
combisv	2	487981	488317	336.0	DEL
combisv	2	495160	495400	240.0	DEL
combisv	2	503061	503109	48.0	DEL
combisv	2	543776	543868	92.0	DEL
combisv	2	547332	547446	114.0	DEL
combisv	2	547388	547445	57.0	DEL
combisv	2	604772	604772	285.0	INS
combisv	2	644353	644353	506.0	INS
combisv	2	644356	644356	350.0	INS
combisv	2	665622	665622	55.0	INS
combisv	2	665623	665676	53.0	DUP
combisv	2	671858	671858	106.0	INS
combisv	2	732767	732933	166.0	DEL
combisv	2	732899	732899	434.0	INS
combisv	2	740826	740889	63.0	DEL
combisv	2	809338	809338	4156.0	INS
combisv	2	816158	816224	66.0	DEL
combisv	2	843112	843202	90.0	DEL
combisv	2	845498	845498	48.0	INS
combisv	2	845960	845960	141.0	INS
combisv	2	856777	856777	1011.0	INS
combisv	2	874741	874741	60.0	INS
combisv	2	886137	886221	84.0	DEL
combisv	2	905359	905509	2771.0	INS
combisv	2	905611	905611	84.0	INS
combisv	2	908955	909234	93.0	INS
combisv	2	910567	910567	86.0	INS
combisv	2	923372	923423	51.0	DEL
combisv	2	923732	923933	201.0	DEL
combisv	2	924232	924299	67.0	DEL
combisv	2	927448	927448	51.0	INS
combisv	2	928016	928167	101.0	INS
combisv	2	928021	928021	255.0	INS
combisv	2	932472	932472	170.0	INS
combisv	2	961139	961139	531.0	INS
combisv	2	978951	978951	222.0	INS
combisv	2	1001510	1001560	50.0	DEL
combisv	2	1005052	1005427	375.0	DEL
combisv	2	1008423	1009063	640.0	DEL
combisv	2	1009818	1009929	111.0	DEL
combisv	2	1009962	1010332	370.0	DEL
combisv	2	1052282	1052415	133.0	DUP
combisv	2	1052417	1052417	136.0	INS
combisv	2	1089768	1090517	749.0	DEL
combisv	2	1089812	1089880	68.0	DEL
combisv	2	1101916	1102539	623.0	DEL
combisv	2	1102431	1103679	1248.0	DEL
combisv	2	1104509	1104561	52.0	DEL
combisv	2	1104665	1104665	105.0	INS
combisv	2	1107429	1107649	94.0	INS
combisv	2	1107508	1107508	329.0	INS
combisv	2	1108840	1108840	47.0	INS
combisv	2	1146935	1146935	79.0	INS
combisv	2	1163140	1163635	594.0	INS
combisv	2	1193205	1193205	68.0	INS
combisv	2	1194852	1194852	306.0	INS
combisv	2	1219725	1219725	71.0	INS
combisv	2	1220317	1220317	350.0	INS
combisv	2	1222141	1222141	70.0	INS
combisv	2	1222508	1222508	419.0	INS
combisv	2	1224644	1224644	768.0	INS
combisv	2	1226072	1226072	1088.0	INS
combisv	2	1234762	1234831	69.0	DEL
combisv	2	1239228	1239365	137.0	DEL
combisv	2	1285009	1285009	474.0	INS
combisv	2	1320471	1321393	922.0	DEL
combisv	2	1347508	1349322	1814.0	DEL
combisv	2	1358009	1358452	443.0	DEL
combisv	2	1365730	1365916	312.0	INS
combisv	2	1447531	1447598	67.0	DEL
combisv	2	1448806	1449204	398.0	DEL
combisv	2	1448807	1449468	661.0	DEL
combisv	2	1449538	1449605	67.0	DEL
combisv	2	1460377	1460851	474.0	DEL
combisv	2	1471714	1471714	333.0	INS
combisv	2	1493718	1494168	450.0	DEL
combisv	2	1494066	1494066	50.0	INS
combisv	2	1521325	1521397	72.0	DEL
combisv	2	1529432	1529432	2874.0	INS
combisv	2	1533436	1533516	80.0	DEL
combisv	2	1534592	1535189	597.0	DEL
combisv	2	1535771	1536452	681.0	DEL
combisv	2	1540818	1540818	170.0	INS
combisv	2	1569196	1569256	60.0	DEL
combisv	2	1599528	1599528	391.0	INS
combisv	2	1599712	1599712	202.0	INS
combisv	2	1599837	1599837	374.0	INS
combisv	2	1614600	1615004	404.0	DEL
combisv	2	1615275	1615342	67.0	DEL
combisv	2	1623281	1623367	86.0	DEL
combisv	2	1641217	1641217	148.0	INS
combisv	2	1641218	1641363	145.0	DUP
combisv	2	1642803	1642855	52.0	DEL
combisv	2	1707065	1707065	62.0	INS
combisv	2	1714501	1714548	47.0	DEL
combisv	2	1724141	1724141	86.0	INS
combisv	2	1735054	1735104	50.0	DEL
combisv	2	1784085	1784085	56.0	INS
combisv	2	1826537	1826595	58.0	DEL
combisv	2	1833026	1833026	72.0	INS
combisv	2	1838719	1838719	66.0	INS
combisv	2	1852047	1852099	52.0	DEL
combisv	2	1865456	1865456	189.0	INS
combisv	2	1865664	1865664	1539.0	INS
combisv	2	1956489	1956489	399.0	INS
combisv	2	2038168	2039061	893.0	DEL
combisv	2	2239122	2239191	69.0	DEL
combisv	2	2266704	2266704	50.0	INS
combisv	2	2299337	2299337	170.0	INS
combisv	2	2299366	2299540	174.0	DUP
combisv	2	2523850	2523850	52.0	INS
combisv	2	2539934	2539934	317.0	INS
combisv	2	2648771	2648861	90.0	DEL
combisv	2	2649507	2649507	108.0	INS
combisv	2	2649529	2649529	288.0	INS
combisv	2	2654078	2654078	90.0	INS
combisv	2	2673846	2673918	72.0	DEL
combisv	2	2724883	2724951	68.0	DEL
combisv	2	2726287	2726515	228.0	DEL
combisv	2	2739992	2740206	214.0	DEL
combisv	2	2754165	2754165	687.0	INS
combisv	2	2772679	2772750	351.0	INS
combisv	2	2796806	2796865	59.0	DEL
combisv	2	2798772	2799242	470.0	DEL
combisv	2	2869131	2869131	54.0	INS
combisv	2	2887970	2888045	75.0	DEL
combisv	2	2910469	2910880	322.0	INS
combisv	2	2940434	2940434	62.0	INS
combisv	2	3047242	3047242	77.0	INS
combisv	2	3047243	3047317	74.0	DUP
combisv	2	3049791	3049791	291.0	INS
combisv	2	3049924	3049924	2893.0	INS
combisv	2	3061618	3061618	210.0	INS
combisv	2	3144810	3144810	509.0	INS
combisv	2	3174811	3174811	55.0	INS
combisv	2	3174812	3174865	53.0	DUP
combisv	2	3184426	3184426	116.0	INS
combisv	2	3184767	3184767	132.0	INS
combisv	2	3184884	3184884	71.0	INS
combisv	2	3194940	3194988	48.0	DEL
combisv	2	3203466	3203466	91.0	INS
combisv	2	3203467	3203559	92.0	DUP
combisv	2	3225331	3225331	688.0	INS
combisv	2	3243824	3243824	50.0	INS
combisv	2	3243825	3243873	48.0	DUP
combisv	2	3244007	3244007	50.0	INS
combisv	2	3244712	3244712	53.0	INS
combisv	2	3244813	3244813	50.0	INS
combisv	2	3246024	3246133	109.0	DEL
combisv	2	3250756	3250835	79.0	DEL
combisv	2	3308217	3308377	160.0	DEL
combisv	2	3318941	3318941	55.0	INS
combisv	2	3319413	3319413	515.0	INS
combisv	2	3369719	3369768	49.0	DEL
combisv	2	3441719	3441719	777.0	INS
combisv	2	3441831	3441831	181.0	INS
combisv	2	3452369	3452497	127.0	INS
combisv	2	3630306	3630306	315.0	INS
combisv	2	3638091	3638216	125.0	DUP
combisv	2	3638735	3638735	128.0	INS
combisv	2	3652986	3652986	128.0	INS
combisv	2	3663388	3663434	46.0	DEL
combisv	2	3688553	3688553	56.0	INS
combisv	2	3695158	3695158	68.0	INS
combisv	2	3772991	3773123	132.0	DEL
combisv	2	3773189	3773189	1451.0	INS
combisv	2	3833939	3834044	105.0	DEL
combisv	2	3885212	3885330	118.0	DEL
combisv	2	3977703	3977817	97.0	INS
combisv	2	4212685	4223323	10638.0	DEL
combisv	2	4256139	4256139	330.0	INS
combisv	2	4316493	4316681	188.0	DEL
combisv	2	4457733	4457733	270.0	INS
combisv	2	4496970	4496970	56.0	INS
combisv	2	4499988	4499988	780.0	INS
combisv	2	4613704	4613775	71.0	DEL
combisv	2	4648928	4648928	594.0	INS
combisv	2	4649551	4649551	232.0	INS
combisv	2	5162802	5162802	1050.0	INS
combisv	2	5209176	5209502	326.0	DEL
combisv	2	5487768	5488035	267.0	DEL
combisv	2	5614809	5614874	65.0	DEL
combisv	2	5628688	5628688	4001.0	INS
combisv	2	5704316	5704397	81.0	DEL
combisv	2	5845529	5845529	66.0	INS
combisv	2	5846297	5846364	67.0	DEL
combisv	2	6063270	6063270	183.0	INS
combisv	2	6063285	6063285	244.0	INS
combisv	2	6368698	6368698	54.0	INS
combisv	2	6378605	6378669	64.0	DEL
combisv	2	6393393	6393631	238.0	DEL
combisv	2	6400509	6402194	1685.0	DEL
combisv	2	6613994	6614054	60.0	DEL
combisv	2	6636077	6636077	75.0	INS
combisv	2	6660564	6660621	57.0	DEL
combisv	2	6797329	6797329	51.0	INS
combisv	2	6798277	6798277	2212.0	INS
combisv	2	7075767	7075830	63.0	DEL
combisv	2	7172369	7172477	135.0	INS
combisv	2	7172374	7172374	54.0	INS
combisv	2	7260652	7260793	141.0	DEL
combisv	2	7273717	7273717	72.0	INS
combisv	2	7291438	7291438	359.0	INS
combisv	2	7338579	7338638	59.0	DEL
combisv	2	7628677	7628779	326.0	INS
combisv	2	7628829	7628829	1476.0	INS
combisv	2	7629017	7629017	231.0	INS
combisv	2	7629191	7629191	837.0	INS
combisv	2	7734065	7734065	638.0	INS
combisv	2	7734254	7734254	181.0	INS
combisv	2	8043476	8043476	57.0	INS
combisv	2	8043676	8043773	97.0	DEL
combisv	2	8119751	8119799	48.0	DEL
combisv	2	8208103	8208169	66.0	DEL
combisv	2	8616794	8617101	307.0	DEL
combisv	2	8728231	8728281	50.0	INS
combisv	2	9196945	9196945	46.0	INS
combisv	2	9253486	9253506	120.0	INS
combisv	2	9445564	9445564	258.0	INS
combisv	2	9540378	9540378	1389.0	INS
combisv	2	9546207	9546543	336.0	DEL
combisv	2	9546410	9546410	948.0	INS
combisv	2	9877730	9877730	253.0	INS
combisv	2	9880190	9880190	68.0	INS
combisv	2	9888789	9888789	328.0	INS
combisv	2	9917082	9917082	724.0	INS
combisv	2	9925472	9929048	3576.0	DEL
combisv	2	9953260	9953260	60.0	INS
combisv	2	9959221	9959571	350.0	DEL
combisv	2	10138577	10138577	136.0	INS
combisv	2	10138760	10138810	202.0	INS
combisv	2	10155406	10155406	626.0	INS
combisv	2	10340584	10340770	186.0	DEL
combisv	2	10340591	10340715	124.0	DEL
combisv	2	10418200	10418200	108.0	INS
combisv	2	10421207	10421207	68.0	INS
combisv	2	10539365	10539365	913.0	INS
combisv	2	10676443	10676443	106.0	INS
combisv	2	10694444	10694492	48.0	DUP
combisv	2	10694544	10694544	50.0	INS
combisv	2	10727192	10727385	193.0	DEL
combisv	2	10826038	10826038	163.0	INS
combisv	2	10837678	10837820	142.0	DEL
combisv	2	10946775	10946775	171.0	INS
combisv	2	11042981	11042981	98.0	INS
combisv	2	11065531	11065666	135.0	DEL
combisv	2	11094263	11094263	1356.0	INS
combisv	2	11175329	11175329	52.0	INS
combisv	2	11231421	11231650	229.0	DEL
combisv	2	11232184	11232258	74.0	DEL
combisv	2	11253076	11253076	206.0	INS
combisv	2	11253517	11253573	56.0	DEL
combisv	2	11353691	11353691	312.0	INS
combisv	2	11426360	11426360	332.0	INS
combisv	2	11428780	11428858	78.0	DEL
combisv	2	11471082	11471082	175.0	INS
combisv	2	11474752	11475097	345.0	DEL
combisv	2	11520573	11520851	278.0	DEL
combisv	2	11678735	11678787	52.0	DEL
combisv	2	11758262	11758262	64.0	INS
combisv	2	11758263	11758263	496.0	INS
combisv	2	11777199	11777199	678.0	INS
combisv	2	11924416	11924476	60.0	DEL
combisv	2	11994049	11994221	172.0	DEL
combisv	2	11994504	11994620	116.0	DEL
combisv	2	12293487	12293534	47.0	DEL
combisv	2	12311890	12311942	52.0	DEL
combisv	2	12498336	12498336	124.0	INS
combisv	2	12578066	12578066	118.0	INS
combisv	2	12596208	12596260	52.0	DEL
combisv	2	12607549	12607549	76.0	INS
combisv	2	12668985	12669034	49.0	DEL
combisv	2	12804412	12804412	214.0	INS
combisv	2	13170537	13170537	68.0	INS
combisv	2	13428626	13428626	66.0	INS
combisv	2	13502950	13502950	54.0	INS
[truncated: 22,534 more rows]
