# Supplementary material for: Bayesian Integrative Detection of Structural Variations With False Discovery Rate Control
Source: Biom J. 2026 Mar 27;68(2):e70128. doi: 10.1002/bimj.70128 (PMC13022811; doi:10.1002/bimj.70128)
Supplement: Supplementary file 2 — Supporting Information [file BIMJ-68-e70128-s001.zip › Code_and_Data/arrayfile_HG002/cutesv.vcf.csv]

Method	chro	start	end	length	type	qual
cutesv	1	10332	10384	52	DEL
cutesv	1	10348	10348	37	INS
cutesv	1	10828	10828	90	INS
cutesv	1	136554	136554	146	INS
cutesv	1	136768	136768	49	INS
cutesv	1	136945	136945	286	INS
cutesv	1	533253	533253	101	INS
cutesv	1	533949	533949	161	INS
cutesv	1	545927	545927	204	INS
cutesv	1	605031	605031	230	INS
cutesv	1	662612	662612	49	INS
cutesv	1	662692	662692	1502	INS
cutesv	1	725624	725681	57	DEL
cutesv	1	756259	756259	245	INS
cutesv	1	757807	757841	34	DEL
cutesv	1	774839	774880	41	DEL
cutesv	1	788869	788917	48	DEL
cutesv	1	801995	801995	49	INS
cutesv	1	802222	802222	97	INS
cutesv	1	811404	811404	1919	INS
cutesv	1	811680	811680	559	INS
cutesv	1	818024	818111	87	DEL
cutesv	1	821601	821601	30	INS
cutesv	1	829169	829205	36	DEL
cutesv	1	843215	843215	32	INS
cutesv	1	844541	844849	308	DEL
cutesv	1	869440	870253	813	DEL
cutesv	1	871648	871686	38	DEL
cutesv	1	884041	884041	40	INS
cutesv	1	900015	900089	74	DEL
cutesv	1	912984	912984	537	INS
cutesv	1	924199	924199	46	INS
cutesv	1	931727	931727	197	INS
cutesv	1	934123	934123	49	INS
cutesv	1	964765	964765	30	INS
cutesv	1	966269	966306	37	DEL
cutesv	1	977154	977201	47	DEL
cutesv	1	1004181	1004181	39	INS
cutesv	1	1004204	1004204	78	INS
cutesv	1	1011624	1012049	425	DEL
cutesv	1	1012658	1013093	435	DEL
cutesv	1	1014721	1014721	515	INS
cutesv	1	1016296	1016296	448	INS
cutesv	1	1016375	1016375	312	INS
cutesv	1	1044265	1044265	93	INS
cutesv	1	1075042	1075652	610	DEL
cutesv	1	1075535	1075535	668	INS
cutesv	1	1076743	1076743	58	INS
cutesv	1	1092674	1092713	39	DEL
cutesv	1	1103395	1103430	35	DEL
cutesv	1	1137158	1137158	75	INS
cutesv	1	1137360	1137360	74	INS
cutesv	1	1137424	1137424	37	INS
cutesv	1	1176028	1176028	42	INS
cutesv	1	1180538	1180538	452	INS
cutesv	1	1223836	1224625	789	DEL
cutesv	1	1259522	1259522	71	INS
cutesv	1	1275264	1275264	38	INS
cutesv	1	1285392	1286434	1042	DEL
cutesv	1	1318005	1318005	1390	INS
cutesv	1	1318023	1318023	269	INS
cutesv	1	1378250	1378250	31	INS
cutesv	1	1413234	1413234	132	INS
cutesv	1	1479105	1479105	202	INS
cutesv	1	1501010	1501010	97	INS
cutesv	1	1540903	1540963	60	DEL
cutesv	1	1598413	1598580	167	DEL
cutesv	1	1649044	1649094	50	DEL
cutesv	1	1681044	1681044	50	INS
cutesv	1	1880373	1880373	110	INS
cutesv	1	1886457	1886457	36	INS
cutesv	1	1913259	1913259	70	INS
cutesv	1	1925143	1925143	146	INS
cutesv	1	1950659	1950659	236	INS
cutesv	1	2017142	2017142	112	INS
cutesv	1	2038061	2038235	174	DEL
cutesv	1	2041486	2041581	95	DEL
cutesv	1	2052965	2053004	39	DEL
cutesv	1	2053807	2053886	79	DEL
cutesv	1	2054866	2054926	60	DEL
cutesv	1	2055238	2055238	87	INS
cutesv	1	2055383	2055571	188	DEL
cutesv	1	2055594	2055594	74	INS
cutesv	1	2073765	2073850	85	DEL
cutesv	1	2079159	2079159	162	INS
cutesv	1	2143503	2143503	457	INS
cutesv	1	2193487	2193557	70	DEL
cutesv	1	2212119	2212248	129	DEL
cutesv	1	2213211	2213393	182	DEL
cutesv	1	2241153	2241190	37	DEL
cutesv	1	2263422	2263422	34	INS
cutesv	1	2324473	2324473	41	INS
cutesv	1	2332789	2332789	263	INS
cutesv	1	2371951	2371951	1372	INS
cutesv	1	2390894	2390962	68	DEL
cutesv	1	2432218	2432258	40	DEL
cutesv	1	2454230	2454230	555	INS
cutesv	1	2523807	2524026	219	DEL
cutesv	1	2533558	2533558	79	INS
cutesv	1	2566483	2566483	66	INS
cutesv	1	2583556	2583556	159	INS
cutesv	1	2593839	2594031	192	DEL
cutesv	1	2594267	2594267	80	INS
cutesv	1	2594271	2594271	392	INS
cutesv	1	2594466	2594466	2091	INS
cutesv	1	2594476	2594476	483	INS
cutesv	1	2595371	2595424	53	DEL
cutesv	1	2596782	2597396	614	DEL
cutesv	1	2596843	2596935	92	DEL
cutesv	1	2598652	2599136	484	DEL
cutesv	1	2598805	2598867	62	DEL
cutesv	1	2598883	2598883	80	INS
cutesv	1	2598946	2599950	1004	DEL
cutesv	1	2599078	2599078	483	INS
cutesv	1	2601174	2601174	1305	INS
cutesv	1	2601367	2601929	562	DEL
cutesv	1	2601410	2601511	101	DEL
cutesv	1	2604326	2604365	39	DEL
cutesv	1	2605121	2605161	40	DEL
cutesv	1	2605575	2605615	40	DEL
cutesv	1	2605736	2606015	279	DEL
cutesv	1	2606481	2606481	112	INS
cutesv	1	2606545	2606585	40	DEL
cutesv	1	2606562	2606562	507	INS
cutesv	1	2609353	2609353	400	INS
cutesv	1	2609358	2609358	1433	INS
cutesv	1	2609663	2609751	88	DEL
cutesv	1	2613237	2613237	109	INS
cutesv	1	2614256	2614256	119	INS
cutesv	1	2614261	2614261	394	INS
cutesv	1	2614849	2614849	440	INS
cutesv	1	2616660	2616660	40	INS
cutesv	1	2621750	2621950	200	DEL
cutesv	1	2622687	2622766	79	DEL
cutesv	1	2623409	2623674	265	DEL
cutesv	1	2623779	2623779	3170	INS
cutesv	1	2632418	2632418	404	INS
cutesv	1	2632557	2632557	159	INS
cutesv	1	2685884	2685926	42	DEL
cutesv	1	2692822	2692941	119	DEL
cutesv	1	2714748	2714796	48	DEL
cutesv	1	2766061	2766061	836	INS
cutesv	1	2779748	2779748	48	INS
cutesv	1	2794108	2794108	49	INS
cutesv	1	2866152	2866299	147	DEL
cutesv	1	2876575	2876695	120	DEL
cutesv	1	2891236	2891282	46	DEL
cutesv	1	2893200	2893464	264	DEL
cutesv	1	2897563	2897593	30	DEL
cutesv	1	2933250	2933250	496	INS
cutesv	1	2942602	2942602	415	INS
cutesv	1	2954348	2954348	71	INS
cutesv	1	2959215	2959215	56	INS
cutesv	1	3028030	3028030	40	INS
cutesv	1	3092716	3092716	239	INS
cutesv	1	3097845	3097845	62	INS
cutesv	1	3097871	3097871	695	INS
cutesv	1	3129166	3129166	152	INS
cutesv	1	3131933	3131933	306	INS
cutesv	1	3172416	3172416	30	INS
cutesv	1	3177306	3177306	855	INS
cutesv	1	3204101	3204204	103	DEL
cutesv	1	3216107	3216839	732	DEL
cutesv	1	3242591	3242649	58	DEL
cutesv	1	3262315	3262373	58	DEL
cutesv	1	3268088	3268088	632	INS
cutesv	1	3319601	3319632	31	DEL
cutesv	1	3344710	3344710	144	INS
cutesv	1	3359794	3359831	37	DEL
cutesv	1	3393867	3393867	2247	INS
cutesv	1	3418581	3418581	1863	INS
cutesv	1	3418581	3418581	756	INS
cutesv	1	3495309	3495309	91	INS
cutesv	1	3499940	3499940	124	INS
cutesv	1	3500014	3500014	932	INS
cutesv	1	3500326	3500326	498	INS
cutesv	1	3500326	3500326	179	INS
cutesv	1	3504440	3504440	368	INS
cutesv	1	3508333	3508398	65	DEL
cutesv	1	3513265	3513265	614	INS
cutesv	1	3557061	3557097	36	DEL
cutesv	1	3560362	3560871	509	DEL
cutesv	1	3561909	3561984	75	DEL
cutesv	1	3591563	3591754	191	DEL
cutesv	1	3610510	3610510	104	INS
cutesv	1	3611224	3611224	524	INS
cutesv	1	3611421	3611421	288	INS
cutesv	1	3656051	3656123	72	DEL
cutesv	1	3714245	3714245	52	INS
cutesv	1	3737058	3737058	48	INS
cutesv	1	3748984	3748984	80	INS
cutesv	1	3785228	3785228	310	INS
cutesv	1	3808516	3808745	229	DEL
cutesv	1	3808634	3808682	48	DEL
cutesv	1	3812079	3812123	44	DEL
cutesv	1	4033596	4033596	133	INS
cutesv	1	4059822	4059939	117	DEL
cutesv	1	4059960	4059960	70	INS
cutesv	1	4059960	4059960	1180	INS
cutesv	1	4076999	4076999	165	INS
cutesv	1	4077012	4077012	445	INS
cutesv	1	4124986	4125393	407	DEL
cutesv	1	4125844	4126414	570	DEL
cutesv	1	4137710	4137710	70	INS
cutesv	1	4138124	4138124	211	INS
cutesv	1	4138124	4138124	270	INS
cutesv	1	4138124	4138124	37	INS
cutesv	1	4138525	4138525	116	INS
cutesv	1	4138537	4138537	57	INS
cutesv	1	4196778	4196778	360	INS
cutesv	1	4204688	4204688	77	INS
cutesv	1	4204688	4204688	1127	INS
cutesv	1	4222780	4222780	325	INS
cutesv	1	4378449	4378481	32	DEL
cutesv	1	4387185	4387185	40	INS
cutesv	1	4391892	4391892	181	INS
cutesv	1	4392846	4392846	192	INS
cutesv	1	4392872	4392872	1220	INS
cutesv	1	4396561	4396561	616	INS
cutesv	1	4403564	4403646	82	DEL
cutesv	1	4480335	4480394	59	DEL
cutesv	1	4568943	4568943	64	INS
cutesv	1	4575165	4575207	42	DEL
cutesv	1	4580783	4580783	48	INS
cutesv	1	4603741	4603741	155	INS
cutesv	1	4660229	4660229	35	INS
cutesv	1	4692614	4692614	168	INS
cutesv	1	4692800	4693012	212	DEL
cutesv	1	4693376	4693433	57	DEL
cutesv	1	4693493	4693493	322	INS
cutesv	1	4709345	4709390	45	DEL
cutesv	1	4709621	4709667	46	DEL
cutesv	1	4726567	4726599	32	DEL
cutesv	1	4789645	4789645	34	INS
cutesv	1	4800415	4800415	166	INS
cutesv	1	4895092	4895092	34	INS
cutesv	1	4999536	4999536	1855	INS
cutesv	1	5029256	5029256	31	INS
cutesv	1	5135768	5135768	72	INS
cutesv	1	5172485	5172485	500	INS
cutesv	1	5220333	5220333	627	INS
cutesv	1	5259145	5259190	45	DEL
cutesv	1	5274685	5274685	46	INS
cutesv	1	5285340	5285340	40	INS
cutesv	1	5306216	5306265	49	DEL
cutesv	1	5306681	5306751	70	DEL
cutesv	1	5350910	5351276	366	DEL
cutesv	1	5364064	5364166	102	DEL
cutesv	1	5394181	5394181	166	INS
cutesv	1	5464961	5464961	30	INS
cutesv	1	5474212	5474287	75	DEL
cutesv	1	5715929	5715968	39	DEL
cutesv	1	5727684	5727718	34	DEL
cutesv	1	5728178	5728178	100	INS
cutesv	1	5761813	5761813	36	INS
cutesv	1	5782476	5782476	32	INS
cutesv	1	5804175	5804274	99	DEL
cutesv	1	5862914	5862914	444	INS
cutesv	1	5877284	5877284	261	INS
cutesv	1	5889904	5889904	348	INS
cutesv	1	5892342	5892342	64	INS
cutesv	1	5892362	5892362	732	INS
cutesv	1	5934288	5934288	283	INS
cutesv	1	5944532	5944581	49	DEL
cutesv	1	6065002	6065160	158	DEL
cutesv	1	6065495	6065495	79	INS
cutesv	1	6066143	6066641	498	DEL
cutesv	1	6066180	6066180	501	INS
cutesv	1	6066560	6066560	132	INS
cutesv	1	6072391	6072559	168	DEL
cutesv	1	6215156	6215196	40	DEL
cutesv	1	6220191	6220384	193	DEL
cutesv	1	6775599	6775599	40	INS
cutesv	1	6802617	6802617	1996	INS
cutesv	1	6858654	6858831	177	DEL
cutesv	1	6957533	6957533	31	INS
cutesv	1	6997616	6997616	198	INS
cutesv	1	7000972	7000972	527	INS
cutesv	1	7017633	7017633	122	INS
cutesv	1	7039853	7039906	53	DEL
cutesv	1	7044150	7044150	203	INS
cutesv	1	7078188	7078188	181	INS
cutesv	1	7174805	7174805	49	INS
cutesv	1	7174814	7174919	105	DEL
cutesv	1	7175094	7175094	49	INS
cutesv	1	7175600	7175693	93	DEL
cutesv	1	7199309	7199309	37	INS
cutesv	1	7517091	7517123	32	DEL
cutesv	1	7560339	7560339	79	INS
cutesv	1	7560397	7560397	158	INS
cutesv	1	7602615	7602677	62	DEL
cutesv	1	7608732	7608959	227	DEL
cutesv	1	7863493	7863493	184	INS
cutesv	1	7923045	7923115	70	DEL
cutesv	1	7923050	7923050	85	INS
cutesv	1	7924950	7925175	225	DEL
cutesv	1	7925494	7925548	54	DEL
cutesv	1	7963150	7963150	45	INS
cutesv	1	8013091	8013091	97	INS
cutesv	1	8087064	8087064	161	INS
cutesv	1	8217928	8217965	37	DEL
cutesv	1	8336934	8336934	726	INS
cutesv	1	8382360	8382360	664	INS
cutesv	1	8382368	8382368	484	INS
cutesv	1	8391505	8391505	223	INS
cutesv	1	8404952	8404952	334	INS
cutesv	1	8446627	8446627	308	INS
cutesv	1	8561446	8561446	48	INS
cutesv	1	8561946	8561946	49	INS
cutesv	1	8562016	8562016	372	INS
cutesv	1	8562189	8562189	592	INS
cutesv	1	8562189	8562189	91	INS
cutesv	1	8706114	8706160	46	DEL
cutesv	1	8728977	8729071	94	DEL
cutesv	1	8972231	8972231	412	INS
cutesv	1	8972231	8972231	584	INS
cutesv	1	9113461	9113461	169	INS
cutesv	1	9176239	9176239	210	INS
cutesv	1	9189324	9189324	90	INS
cutesv	1	9202958	9202993	35	DEL
cutesv	1	9230424	9230424	317	INS
cutesv	1	9342573	9342573	262	INS
cutesv	1	9370134	9370188	54	DEL
cutesv	1	9440272	9440272	35	INS
cutesv	1	9471352	9471352	1391	INS
cutesv	1	9652699	9652744	45	DEL
cutesv	1	9870199	9870199	151	INS
cutesv	1	10028609	10028609	139	INS
cutesv	1	10247697	10247697	162	INS
cutesv	1	10248151	10248151	284	INS
cutesv	1	10804402	10804570	168	DEL
cutesv	1	10845192	10845192	52	INS
cutesv	1	10878052	10878052	39	INS
cutesv	1	11031132	11031132	1894	INS
cutesv	1	11101793	11101793	270	INS
cutesv	1	11129301	11129301	30	INS
cutesv	1	11433938	11433938	1250	INS
cutesv	1	11582739	11582739	180	INS
cutesv	1	11582807	11582807	1063	INS
cutesv	1	11682893	11683187	294	DEL
cutesv	1	11701739	11701739	36	INS
cutesv	1	11920212	11920212	30	INS
cutesv	1	11942800	11942800	33	INS
cutesv	1	12102749	12102749	53	INS
cutesv	1	12625704	12625704	724	INS
cutesv	1	12822246	12822458	212	DEL
cutesv	1	12849569	12849600	31	DEL
cutesv	1	12876216	12876216	276	INS
cutesv	1	12927534	12927617	83	DEL
cutesv	1	12947643	12948043	400	DEL
cutesv	1	13796642	13796642	662	INS
cutesv	1	13827957	13828146	189	DEL
cutesv	1	13848623	13848654	31	DEL
cutesv	1	13894456	13894585	129	DEL
cutesv	1	13915475	13915475	227	INS
cutesv	1	13984869	13984869	127	INS
cutesv	1	14307592	14307592	123	INS
cutesv	1	14419026	14419065	39	DEL
cutesv	1	14459874	14459912	38	DEL
cutesv	1	14657709	14658485	776	DEL
cutesv	1	14819161	14819161	1421	INS
cutesv	1	14840825	14840825	187	INS
cutesv	1	14840997	14840997	52	INS
cutesv	1	14978982	14978982	417	INS
cutesv	1	15008129	15008169	40	DEL
cutesv	1	15022006	15022006	36	INS
cutesv	1	15284857	15284897	40	DEL
cutesv	1	15551714	15551714	269	INS
cutesv	1	15641131	15641131	298	INS
cutesv	1	15714831	15714831	179	INS
cutesv	1	15714831	15714831	106	INS
cutesv	1	16376518	16376518	78	INS
cutesv	1	16492656	16492656	67	INS
cutesv	1	16519293	16519293	35	INS
cutesv	1	16637582	16637582	148	INS
cutesv	1	16750700	16750700	135	INS
cutesv	1	16892279	16892279	1555	INS
cutesv	1	16942788	16942788	46	INS
cutesv	1	17019650	17019650	45	INS
cutesv	1	17027901	17027901	95	INS
cutesv	1	17027901	17027901	75	INS
cutesv	1	17027901	17027901	38	INS
cutesv	1	17054428	17054471	43	DEL
cutesv	1	17191810	17191906	96	DEL
cutesv	1	17194721	17194721	318	INS
cutesv	1	17231871	17231871	39	INS
cutesv	1	17276586	17276880	294	DEL
cutesv	1	17278379	17278637	258	DEL
cutesv	1	17492713	17492713	633	INS
cutesv	1	17518386	17518386	63	INS
cutesv	1	17535067	17535067	74	INS
cutesv	1	17561784	17561784	32	INS
cutesv	1	17567948	17567948	35	INS
cutesv	1	17567962	17568106	144	DEL
cutesv	1	17615798	17615798	2685	INS
cutesv	1	17619381	17619381	111	INS
cutesv	1	17678533	17678533	34	INS
cutesv	1	17684765	17685086	321	DEL
cutesv	1	17764169	17764169	78	INS
cutesv	1	18015976	18015976	1304	INS
cutesv	1	18094810	18094810	50	INS
cutesv	1	18186161	18186161	198	INS
cutesv	1	18195128	18195128	66	INS
cutesv	1	18376131	18376131	4354	INS
cutesv	1	18376328	18376328	89	INS
cutesv	1	18503882	18503882	33	INS
cutesv	1	18599952	18600009	57	DEL
cutesv	1	18607617	18607617	56	INS
cutesv	1	18657027	18657075	48	DEL
cutesv	1	18657078	18657174	96	DEL
cutesv	1	18683929	18683965	36	DEL
cutesv	1	18685860	18685860	44	INS
cutesv	1	18689967	18689999	32	DEL
cutesv	1	18792539	18792539	58	INS
cutesv	1	18805148	18805184	36	DEL
cutesv	1	18924454	18924523	69	DEL
cutesv	1	18931291	18931355	64	DEL
cutesv	1	19070944	19070944	76	INS
cutesv	1	19151780	19152045	265	DEL
cutesv	1	19252351	19252351	768	INS
cutesv	1	19386824	19386824	124	INS
cutesv	1	19386824	19386824	300	INS
cutesv	1	19387837	19387837	3750	INS
cutesv	1	19387846	19387846	96	INS
cutesv	1	19469750	19469793	43	DEL
cutesv	1	19798359	19798389	30	DEL
cutesv	1	20259424	20259424	325	INS
cutesv	1	20708961	20708961	436	INS
cutesv	1	20790032	20790032	912	INS
cutesv	1	20822912	20822945	33	DEL
cutesv	1	20913605	20913663	58	DEL
cutesv	1	20926110	20926110	34	INS
cutesv	1	20934886	20934886	34	INS
cutesv	1	20944737	20944737	321	INS
cutesv	1	20950239	20950239	1255	INS
cutesv	1	20952492	20952584	92	DEL
cutesv	1	21142812	21142857	45	DEL
cutesv	1	21292127	21292127	54	INS
cutesv	1	21308027	21308110	83	DEL
cutesv	1	21315568	21315568	50	INS
cutesv	1	21350427	21350467	40	DEL
cutesv	1	21492588	21492588	317	INS
cutesv	1	21506436	21506436	88	INS
cutesv	1	21506572	21506572	228	INS
cutesv	1	21714719	21714768	49	DEL
cutesv	1	21715019	21715226	207	DEL
cutesv	1	21745022	21745022	51	INS
cutesv	1	21786418	21786690	272	DEL
cutesv	1	21787745	21787809	64	DEL
cutesv	1	21902717	21902717	50	INS
cutesv	1	22144509	22144644	135	DEL
cutesv	1	22286329	22286379	50	DEL
cutesv	1	22696670	22696670	32	INS
cutesv	1	22720780	22720780	34	INS
cutesv	1	22896933	22896933	93	INS
cutesv	1	22904483	22904483	1293	INS
cutesv	1	22926136	22926167	31	DEL
cutesv	1	22926178	22926230	52	DEL
cutesv	1	22985390	22985426	36	DEL
cutesv	1	23081334	23081334	668	INS
cutesv	1	23081426	23081426	42	INS
cutesv	1	23276864	23276864	263	INS
cutesv	1	23343671	23343713	42	DEL
cutesv	1	23545001	23545001	31	INS
cutesv	1	23718898	23718898	1354	INS
cutesv	1	23718909	23718909	65	INS
cutesv	1	23821722	23821722	64	INS
cutesv	1	23830536	23830575	39	DEL
cutesv	1	23830914	23830914	36	INS
cutesv	1	23981127	23981127	329	INS
cutesv	1	24030267	24030267	102	INS
cutesv	1	24037355	24037355	48	INS
cutesv	1	24163594	24163594	55	INS
cutesv	1	24163974	24163974	54	INS
cutesv	1	24210835	24210835	2150	INS
cutesv	1	24226411	24226411	140	INS
cutesv	1	24374663	24374697	34	DEL
cutesv	1	24393885	24393885	46	INS
cutesv	1	24402993	24403310	317	DEL
cutesv	1	24489277	24489307	30	DEL
cutesv	1	24538571	24538571	52	INS
cutesv	1	24538833	24538833	314	INS
cutesv	1	24538853	24538853	40	INS
cutesv	1	24671533	24671533	293	INS
cutesv	1	24804535	24807439	2904	DEL
cutesv	1	24961328	24961328	311	INS
cutesv	1	25126406	25126701	295	DEL
cutesv	1	25186263	25186263	31	INS
cutesv	1	25200106	25200106	38	INS
cutesv	1	25328555	25328555	92	INS
cutesv	1	25371466	25371466	100	INS
cutesv	1	25380756	25380756	312	INS
cutesv	1	25435363	25435363	68	INS
cutesv	1	25438323	25438323	36	INS
cutesv	1	25493374	25493374	64	INS
cutesv	1	25732083	25732083	108	INS
cutesv	1	25789287	25789287	43	INS
cutesv	1	25855990	25855990	962	INS
cutesv	1	26077749	26077749	58	INS
cutesv	1	26094758	26094758	95	INS
cutesv	1	26134789	26134834	45	DEL
cutesv	1	26489812	26490137	325	DEL
cutesv	1	26532972	26532972	61	INS
cutesv	1	26534268	26534268	30	INS
cutesv	1	26671505	26671556	51	DEL
cutesv	1	26726310	26726310	423	INS
cutesv	1	26814995	26815039	44	DEL
cutesv	1	26965807	26965807	306	INS
cutesv	1	26975251	26975558	307	DEL
cutesv	1	26975752	26975752	50	INS
cutesv	1	27145127	27145127	98	INS
cutesv	1	27356977	27356977	720	INS
cutesv	1	27412986	27412986	1168	INS
cutesv	1	27433711	27433711	1183	INS
cutesv	1	27804112	27804440	328	DEL
cutesv	1	27814022	27814022	54	INS
cutesv	1	27935362	27935498	136	DEL
cutesv	1	27995501	27995535	34	DEL
cutesv	1	28118738	28118738	30	INS
cutesv	1	28179939	28180509	570	DEL
cutesv	1	28247799	28248107	308	DEL
cutesv	1	28399628	28399628	31	INS
cutesv	1	28573642	28573642	147	INS
cutesv	1	28736599	28736599	124	INS
cutesv	1	29261950	29261950	31	INS
cutesv	1	29321461	29321461	325	INS
cutesv	1	29382164	29382164	332	INS
cutesv	1	29426825	29426825	327	INS
cutesv	1	29691910	29691910	30	INS
cutesv	1	29780310	29780310	35	INS
cutesv	1	29845252	29845252	52	INS
cutesv	1	30160588	30160588	37	INS
cutesv	1	30196711	30196711	378	INS
cutesv	1	30200174	30200174	1645	INS
cutesv	1	30200215	30200414	199	DEL
cutesv	1	30200608	30200608	55	INS
cutesv	1	30243924	30243924	31	INS
cutesv	1	30244158	30244158	633	INS
cutesv	1	30244562	30244562	34	INS
cutesv	1	30298151	30298202	51	DEL
cutesv	1	30346047	30346047	389	INS
cutesv	1	30378527	30378527	38	INS
cutesv	1	30509538	30509538	32	INS
cutesv	1	30569448	30569448	163	INS
cutesv	1	30664267	30664309	42	DEL
cutesv	1	30664299	30664299	41	INS
cutesv	1	30774236	30774236	59	INS
cutesv	1	30838490	30838490	30	INS
cutesv	1	30961585	30961585	204	INS
cutesv	1	31040644	31041659	1015	DEL
cutesv	1	31067147	31067203	56	DEL
cutesv	1	31082616	31082722	106	DEL
cutesv	1	31124634	31124634	57	INS
cutesv	1	31128528	31128528	1200	INS
cutesv	1	31205215	31205215	2546	INS
cutesv	1	31244650	31244744	94	DEL
cutesv	1	31249139	31249208	69	DEL
cutesv	1	31308424	31308424	36	INS
cutesv	1	31367465	31367532	67	DEL
cutesv	1	31445132	31445202	70	DEL
cutesv	1	31553498	31553531	33	DEL
cutesv	1	31649752	31649878	126	DEL
cutesv	1	31724879	31724879	52	INS
cutesv	1	31818394	31818394	53	INS
cutesv	1	31904623	31904623	124	INS
cutesv	1	31904967	31904967	2222	INS
cutesv	1	31967819	31967819	257	INS
cutesv	1	31971542	31971542	7231	INS
cutesv	1	31981721	31981721	32	INS
cutesv	1	32766717	32766752	35	DEL
cutesv	1	33005341	33005341	222	INS
cutesv	1	33046783	33046783	661	INS
cutesv	1	33156761	33156938	177	DEL
cutesv	1	33439881	33440008	127	DEL
cutesv	1	33518108	33518108	101	INS
cutesv	1	33652418	33652418	1657	INS
cutesv	1	33773311	33773311	33	INS
cutesv	1	33859325	33859325	48	INS
cutesv	1	34330530	34330530	220	INS
cutesv	1	34568173	34568267	94	DEL
cutesv	1	34568275	34568275	94	INS
cutesv	1	34789496	34789496	49	INS
cutesv	1	35007067	35007067	913	INS
cutesv	1	35243209	35243271	62	DEL
cutesv	1	35243318	35243318	185	INS
cutesv	1	35304941	35304941	68	INS
cutesv	1	35371617	35371617	37	INS
cutesv	1	35622651	35622651	1149	INS
cutesv	1	35627127	35627448	321	DEL
cutesv	1	35725854	35725854	268	INS
cutesv	1	36042533	36042567	34	DEL
cutesv	1	36676327	36676327	113	INS
cutesv	1	36679544	36679606	62	DEL
cutesv	1	36719361	36719361	30	INS
cutesv	1	36733250	36733475	225	DEL
cutesv	1	36749217	36749269	52	DEL
cutesv	1	36868821	36868853	32	DEL
cutesv	1	36962276	36962276	30	INS
cutesv	1	37009730	37009764	34	DEL
cutesv	1	37009734	37009801	67	DEL
cutesv	1	37098191	37098228	37	DEL
cutesv	1	37154124	37154124	337	INS
cutesv	1	37165989	37166081	92	DEL
cutesv	1	37215795	37215795	339	INS
cutesv	1	37259423	37259423	780	INS
cutesv	1	37423055	37423055	64	INS
cutesv	1	37423055	37423055	300	INS
cutesv	1	37423734	37424018	284	DEL
cutesv	1	37424202	37425714	1512	DEL
cutesv	1	37425527	37425574	47	DEL
cutesv	1	37568533	37568533	129	INS
cutesv	1	37593865	37593865	186	INS
cutesv	1	37753993	37754023	30	DEL
cutesv	1	37801061	37801061	43	INS
cutesv	1	37816476	37816714	238	DEL
cutesv	1	37831009	37831009	44	INS
cutesv	1	37895223	37895223	37	INS
cutesv	1	37911781	37911781	650	INS
cutesv	1	38000840	38000840	32	INS
cutesv	1	38077349	38077420	71	DEL
cutesv	1	38208245	38208408	163	DEL
cutesv	1	38219328	38219366	38	DEL
cutesv	1	38405304	38405335	31	DEL
cutesv	1	38407630	38407630	45	INS
cutesv	1	38432771	38432771	321	INS
cutesv	1	38948624	38948624	39	INS
cutesv	1	38950671	38950671	78	INS
cutesv	1	38996123	38996123	85	INS
cutesv	1	39195375	39195375	30	INS
cutesv	1	39347975	39348005	30	DEL
cutesv	1	39411518	39411518	1961	INS
cutesv	1	39510235	39510235	218	INS
cutesv	1	39677662	39677662	318	INS
cutesv	1	39700256	39700256	523	INS
cutesv	1	39700490	39700530	40	DEL
cutesv	1	40512774	40512820	46	DEL
cutesv	1	40516077	40516077	113	INS
cutesv	1	40524686	40524686	306	INS
cutesv	1	41024252	41024371	119	DEL
cutesv	1	41150967	41151004	37	DEL
cutesv	1	41518791	41518791	33	INS
cutesv	1	41835540	41835540	53	INS
cutesv	1	41847872	41847872	200	INS
cutesv	1	41890921	41890921	482	INS
cutesv	1	41891952	41891952	44	INS
cutesv	1	41992960	41992960	457	INS
cutesv	1	41996913	41996944	31	DEL
cutesv	1	42010592	42010592	1373	INS
cutesv	1	42010624	42010624	984	INS
cutesv	1	42027410	42027410	32	INS
cutesv	1	42101212	42101296	84	DEL
cutesv	1	42103995	42104034	39	DEL
cutesv	1	42290440	42290470	30	DEL
cutesv	1	42575855	42575855	69	INS
cutesv	1	42632478	42632796	318	DEL
cutesv	1	42687703	42687703	76	INS
cutesv	1	42743177	42743491	314	DEL
cutesv	1	42789796	42789796	105	INS
cutesv	1	42832811	42832811	36	INS
cutesv	1	43001370	43001370	143	INS
cutesv	1	43001372	43001372	44	INS
cutesv	1	43188322	43188322	134	INS
cutesv	1	43547026	43547026	50	INS
cutesv	1	43774128	43774128	41	INS
cutesv	1	44059954	44059954	152	INS
cutesv	1	44370614	44370614	304	INS
cutesv	1	44383155	44383199	44	DEL
cutesv	1	44565518	44565585	67	DEL
cutesv	1	44604720	44604720	45	INS
cutesv	1	44605056	44605097	41	DEL
cutesv	1	44605948	44606031	83	DEL
cutesv	1	44808496	44808496	39	INS
cutesv	1	45078742	45078742	76	INS
cutesv	1	45203726	45203726	46	INS
cutesv	1	45260751	45260751	37	INS
cutesv	1	45261332	45261332	65	INS
cutesv	1	45342245	45342245	399	INS
cutesv	1	45688741	45688741	218	INS
cutesv	1	45963345	45963345	781	INS
cutesv	1	46004687	46004687	49	INS
cutesv	1	46169013	46169013	2813	INS
cutesv	1	46175279	46175677	398	DEL
cutesv	1	46176328	46176328	1990	INS
cutesv	1	46366108	46366436	328	DEL
cutesv	1	46537402	46537402	34	INS
cutesv	1	46612361	46612392	31	DEL
cutesv	1	46679030	46679030	348	INS
cutesv	1	46706582	46706621	39	DEL
cutesv	1	46707932	46707932	49	INS
cutesv	1	46707981	46707981	472	INS
cutesv	1	47050921	47050956	35	DEL
cutesv	1	47241991	47241991	47	INS
cutesv	1	47242029	47242029	178	INS
cutesv	1	47644779	47644779	114	INS
cutesv	1	47650094	47650094	897	INS
cutesv	1	48057075	48057108	33	DEL
cutesv	1	48058280	48058280	64	INS
cutesv	1	48187815	48187815	41	INS
cutesv	1	48208897	48208897	328	INS
cutesv	1	48209111	48209111	35	INS
cutesv	1	48658644	48658644	50	INS
cutesv	1	48710408	48710408	66	INS
cutesv	1	48710408	48710408	198	INS
cutesv	1	48749365	48749365	43	INS
cutesv	1	48850010	48850046	36	DEL
cutesv	1	49177392	49177424	32	DEL
cutesv	1	49446390	49446424	34	DEL
cutesv	1	49549776	49549829	53	DEL
cutesv	1	49703186	49703222	36	DEL
cutesv	1	50413624	50413624	35	INS
cutesv	1	50413624	50413624	106	INS
cutesv	1	50834985	50834985	543	INS
cutesv	1	50847269	50847269	76	INS
cutesv	1	50847525	50847525	51	INS
cutesv	1	50847685	50847685	163	INS
cutesv	1	50847892	50847892	106	INS
cutesv	1	51285360	51285408	48	DEL
cutesv	1	52098232	52098232	46	INS
cutesv	1	52177138	52177138	407	INS
cutesv	1	52270161	52270161	90	INS
cutesv	1	52318222	52318222	565	INS
cutesv	1	52349446	52349476	30	DEL
cutesv	1	52372541	52372541	197	INS
cutesv	1	53103974	53104013	39	DEL
cutesv	1	53241900	53241900	41	INS
cutesv	1	53249510	53249510	80	INS
cutesv	1	53262682	53262682	35	INS
cutesv	1	53268828	53268882	54	DEL
cutesv	1	53564908	53564908	60	INS
cutesv	1	53594097	53594948	851	DEL
cutesv	1	53595125	53595603	478	DEL
cutesv	1	53602230	53602230	38	INS
cutesv	1	53749170	53749170	48	INS
cutesv	1	53749421	53749421	491	INS
cutesv	1	53749868	53749868	388	INS
cutesv	1	53815924	53815924	41	INS
cutesv	1	53967993	53968153	160	DEL
cutesv	1	53991136	53991136	449	INS
cutesv	1	54175022	54175076	54	DEL
cutesv	1	54179142	54179142	336	INS
cutesv	1	54291133	54291133	32	INS
cutesv	1	54603365	54603365	31	INS
cutesv	1	54620052	54620087	35	DEL
cutesv	1	54924466	54924466	215	INS
cutesv	1	54976289	54976289	276	INS
cutesv	1	55027590	55027590	48	INS
cutesv	1	55064841	55064879	38	DEL
cutesv	1	55334337	55334388	51	DEL
cutesv	1	55336495	55336526	31	DEL
cutesv	1	55468715	55468715	674	INS
cutesv	1	55705906	55705906	1604	INS
cutesv	1	55851375	55851375	127	INS
cutesv	1	55864285	55864319	34	DEL
cutesv	1	55886378	55886418	40	DEL
cutesv	1	55974723	55974790	67	DEL
cutesv	1	56128213	56128213	150	INS
cutesv	1	56131201	56131297	96	DEL
cutesv	1	56132002	56132002	490	INS
cutesv	1	56132009	56132009	807	INS
cutesv	1	56132419	56132514	95	DEL
cutesv	1	56132457	56132457	50	INS
cutesv	1	56133245	56133275	30	DEL
cutesv	1	56194662	56194700	38	DEL
cutesv	1	56332670	56332705	35	DEL
cutesv	1	56401282	56401603	321	DEL
cutesv	1	56864868	56864898	30	DEL
cutesv	1	56887702	56888019	317	DEL
cutesv	1	56996032	56996032	315	INS
cutesv	1	57022744	57022744	45	INS
cutesv	1	57242607	57242946	339	DEL
cutesv	1	57861402	57861458	56	DEL
cutesv	1	58019114	58019114	32	INS
cutesv	1	58071857	58071857	210	INS
cutesv	1	58104850	58104850	40	INS
cutesv	1	58104958	58104958	78	INS
cutesv	1	58170583	58170583	35	INS
cutesv	1	58205106	58205106	50	INS
cutesv	1	58343211	58343535	324	DEL
cutesv	1	58417004	58417004	32	INS
cutesv	1	58540195	58540195	46	INS
cutesv	1	58743909	58744822	913	DEL
cutesv	1	58984034	58984034	39	INS
cutesv	1	59017934	59018196	262	DEL
cutesv	1	59059616	59059941	325	DEL
cutesv	1	59114238	59114271	33	DEL
cutesv	1	59116993	59117030	37	DEL
cutesv	1	59117079	59117079	30	INS
cutesv	1	59163774	59163774	30	INS
cutesv	1	59194939	59194939	30	INS
cutesv	1	59194940	59194999	59	DEL
cutesv	1	59195261	59195261	514	INS
cutesv	1	59446792	59446899	107	DEL
cutesv	1	59762319	59762350	31	DEL
cutesv	1	59871862	59871862	320	INS
cutesv	1	59956713	59956713	60	INS
cutesv	1	60266232	60266232	30	INS
cutesv	1	60529913	60529913	76	INS
cutesv	1	60530426	60530426	36	INS
cutesv	1	60530675	60530675	44	INS
cutesv	1	60551501	60551501	257	INS
cutesv	1	60551512	60551512	136	INS
cutesv	1	60695051	60695090	39	DEL
cutesv	1	61198338	61198380	42	DEL
cutesv	1	61288095	61288095	239	INS
cutesv	1	61344058	61344058	52	INS
cutesv	1	61378128	61378128	30	INS
cutesv	1	61491131	61491131	30	INS
cutesv	1	61495768	61495809	41	DEL
cutesv	1	61665700	61665737	37	DEL
cutesv	1	61988647	61988647	30	INS
cutesv	1	62082857	62083700	843	DEL
cutesv	1	62262342	62262372	30	DEL
cutesv	1	62337075	62337075	118	INS
cutesv	1	62337157	62337157	44	INS
cutesv	1	62352491	62352491	39	INS
cutesv	1	62390586	62390935	349	DEL
cutesv	1	62589448	62589498	50	DEL
cutesv	1	62603281	62603281	377	INS
cutesv	1	62655215	62655246	31	DEL
cutesv	1	62815100	62815262	162	DEL
cutesv	1	63151820	63152159	339	DEL
cutesv	1	63217387	63217387	33	INS
cutesv	1	63511625	63511625	56	INS
cutesv	1	63511625	63511625	32	INS
cutesv	1	63519490	63519490	30	INS
cutesv	1	63643770	63643770	32	INS
cutesv	1	63865915	63865959	44	DEL
cutesv	1	63887909	63887909	56	INS
cutesv	1	63939661	63939661	118	INS
cutesv	1	64667120	64667120	49	INS
cutesv	1	64667138	64667138	282	INS
cutesv	1	64704818	64704818	56	INS
cutesv	1	64850179	64850179	2155	INS
cutesv	1	64881161	64881338	177	DEL
cutesv	1	64958061	64958061	329	INS
cutesv	1	65344244	65344274	30	DEL
cutesv	1	65767927	65767965	38	DEL
cutesv	1	65827847	65827847	31	INS
cutesv	1	65891826	65891826	88	INS
cutesv	1	65909622	65909892	270	DEL
cutesv	1	66055926	66055926	318	INS
cutesv	1	66078243	66078402	159	DEL
cutesv	1	66079449	66079449	53	INS
cutesv	1	66129962	66129962	193	INS
cutesv	1	66135712	66136043	331	DEL
cutesv	1	66156771	66156810	39	DEL
cutesv	1	66263909	66264242	333	DEL
cutesv	1	66694578	66694638	60	DEL
cutesv	1	66866204	66866204	61	INS
cutesv	1	67054847	67054886	39	DEL
cutesv	1	67096520	67096520	90	INS
cutesv	1	67108780	67108780	31	INS
cutesv	1	67125699	67125699	39	INS
cutesv	1	67310873	67310903	30	DEL
cutesv	1	67624667	67624667	384	INS
cutesv	1	67869610	67869610	30	INS
cutesv	1	68007958	68008815	857	DEL
cutesv	1	68175694	68175806	112	DEL
cutesv	1	68395718	68395718	54	INS
cutesv	1	69055310	69055310	146	INS
cutesv	1	69082531	69082567	36	DEL
cutesv	1	69230622	69230760	138	DEL
cutesv	1	69230741	69230741	98	INS
cutesv	1	69703174	69703174	34	INS
cutesv	1	69806992	69807310	318	DEL
cutesv	1	69874864	69874864	34	INS
cutesv	1	69930930	69930930	36	INS
cutesv	1	69943714	69944019	305	DEL
cutesv	1	70027324	70027681	357	DEL
cutesv	1	70027631	70027675	44	DEL
cutesv	1	70061655	70061655	319	INS
cutesv	1	70091056	70091056	332	INS
cutesv	1	70381792	70381792	31	INS
cutesv	1	70381799	70381799	1137	INS
cutesv	1	70946189	70946520	331	DEL
cutesv	1	71090359	71090395	36	DEL
cutesv	1	71112743	71112929	186	DEL
cutesv	1	71113260	71113260	369	INS
cutesv	1	71123754	71123754	32	INS
cutesv	1	71148798	71149047	249	DEL
cutesv	1	71601859	71601859	33	INS
cutesv	1	71741319	71741629	310	DEL
cutesv	1	72154102	72154102	74	INS
cutesv	1	72258947	72258947	247	INS
cutesv	1	72364592	72364654	62	DEL
cutesv	1	72393814	72393814	411	INS
cutesv	1	72393814	72393814	202	INS
cutesv	1	72394057	72394057	91	INS
cutesv	1	72408656	72408686	30	DEL
cutesv	1	72610123	72610182	59	DEL
cutesv	1	72981491	72981491	166	INS
cutesv	1	73022581	73022636	55	DEL
cutesv	1	73050821	73050821	44	INS
cutesv	1	73335465	73335504	39	DEL
cutesv	1	73600017	73600017	45	INS
cutesv	1	73648819	73648819	83	INS
cutesv	1	73753600	73753914	314	DEL
cutesv	1	73768783	73769134	351	DEL
cutesv	1	74015225	74015225	34	INS
cutesv	1	74182157	74182157	59	INS
cutesv	1	74185747	74185747	31	INS
cutesv	1	74243269	74243301	32	DEL
cutesv	1	74312431	74312682	251	DEL
cutesv	1	74405612	74405612	118	INS
cutesv	1	74405638	74405638	76	INS
cutesv	1	74437711	74437711	50	INS
cutesv	1	74471641	74471641	359	INS
cutesv	1	74525872	74525905	33	DEL
cutesv	1	74755168	74755289	121	DEL
cutesv	1	75136824	75136924	100	DEL
cutesv	1	75148235	75148292	57	DEL
cutesv	1	75192898	75192898	3712	INS
cutesv	1	75224138	75224138	75	INS
cutesv	1	75224210	75224210	259	INS
cutesv	1	75455193	75455193	40	INS
cutesv	1	75458700	75458732	32	DEL
cutesv	1	75557160	75557160	314	INS
cutesv	1	75745822	75745822	501	INS
cutesv	1	75795813	75795862	49	DEL
cutesv	1	75911201	75911201	30	INS
cutesv	1	76011867	76012197	330	DEL
cutesv	1	76351353	76351353	349	INS
cutesv	1	76352032	76352032	131	INS
cutesv	1	76368358	76368406	48	DEL
cutesv	1	76372183	76372183	376	INS
cutesv	1	76428308	76428381	73	DEL
cutesv	1	76743234	76743299	65	DEL
cutesv	1	76856628	76856628	320	INS
cutesv	1	77100366	77100649	283	DEL
cutesv	1	77112144	77112266	122	DEL
cutesv	1	77305417	77305417	108	INS
cutesv	1	77305433	77305433	36	INS
cutesv	1	77311949	77311990	41	DEL
cutesv	1	77468964	77468964	344	INS
cutesv	1	77476395	77476395	329	INS
cutesv	1	77481857	77481857	291	INS
cutesv	1	77481857	77481857	50	INS
cutesv	1	77577912	77577912	331	INS
cutesv	1	77634314	77634314	316	INS
cutesv	1	77833256	77833256	33	INS
cutesv	1	77833379	77833379	48	INS
cutesv	1	77833523	77833523	245	INS
cutesv	1	77910006	77910069	63	DEL
cutesv	1	77941101	77941140	39	DEL
cutesv	1	78498216	78498216	67	INS
cutesv	1	78527299	78527415	116	DEL
cutesv	1	78881332	78881362	30	DEL
cutesv	1	78998085	78998155	70	DEL
cutesv	1	79349632	79349662	30	DEL
cutesv	1	79401508	79401830	322	DEL
cutesv	1	79493118	79493118	31	INS
cutesv	1	79562426	79562426	67	INS
cutesv	1	79582075	79582075	307	INS
cutesv	1	79650144	79650144	129	INS
cutesv	1	79708117	79708117	36	INS
cutesv	1	79773469	79773506	37	DEL
cutesv	1	80037824	80037859	35	DEL
cutesv	1	80188488	80188488	35	INS
cutesv	1	80271154	80271154	140	INS
cutesv	1	80349420	80349420	52	INS
cutesv	1	80545256	80545256	203	INS
cutesv	1	80794885	80794947	62	DEL
cutesv	1	80805249	80805249	31	INS
cutesv	1	80973864	80973894	30	DEL
cutesv	1	81049863	81049966	103	DEL
cutesv	1	81194341	81194667	326	DEL
cutesv	1	81524115	81524115	315	INS
cutesv	1	81660356	81660356	199	INS
cutesv	1	81687783	81688111	328	DEL
cutesv	1	82312041	82312041	323	INS
cutesv	1	82464645	82464645	43	INS
cutesv	1	82464667	82464667	90	INS
cutesv	1	82511923	82511959	36	DEL
cutesv	1	82627415	82627453	38	DEL
cutesv	1	83022782	83022782	120	INS
cutesv	1	83042649	83042649	254	INS
cutesv	1	83042964	83043199	235	DEL
cutesv	1	83125957	83127568	1611	DEL
cutesv	1	83131190	83131220	30	DEL
cutesv	1	83149850	83149907	57	DEL
cutesv	1	83479248	83479319	71	DEL
cutesv	1	83484799	83484799	45	INS
cutesv	1	83484954	83485006	52	DEL
cutesv	1	83753496	83753602	106	DEL
cutesv	1	83761330	83761371	41	DEL
cutesv	1	84226446	84226446	112	INS
cutesv	1	84358412	84358412	96	INS
cutesv	1	84493200	84493200	39	INS
cutesv	1	84886830	84886830	49	INS
cutesv	1	84913263	84913263	334	INS
cutesv	1	85222455	85222455	221	INS
cutesv	1	85234480	85234480	60	INS
cutesv	1	85388121	85388121	41	INS
cutesv	1	85620124	85620124	515	INS
cutesv	1	85748620	85748949	329	DEL
cutesv	1	85979807	85979838	31	DEL
cutesv	1	85983488	85983488	463	INS
cutesv	1	85983776	85983776	451	INS
cutesv	1	86002660	86002660	231	INS
cutesv	1	86002669	86002669	145	INS
cutesv	1	86133644	86133644	42	INS
cutesv	1	86462176	86462176	41	INS
cutesv	1	86462738	86462738	46	INS
cutesv	1	86682245	86682245	243	INS
cutesv	1	86740980	86741697	717	DEL
cutesv	1	87263030	87263030	407	INS
cutesv	1	87442387	87442387	30	INS
cutesv	1	87502880	87502880	71	INS
cutesv	1	87512435	87512435	2111	INS
cutesv	1	87514272	87514305	33	DEL
cutesv	1	88780100	88780100	37	INS
cutesv	1	88860717	88860717	95	INS
cutesv	1	88881726	88881756	30	DEL
cutesv	1	88923362	88923362	183	INS
cutesv	1	89475908	89478624	2716	DEL
cutesv	1	89505862	89505862	33	INS
cutesv	1	89761296	89761326	30	DEL
cutesv	1	90263455	90263595	140	DEL
cutesv	1	90271850	90271850	38	INS
cutesv	1	90370560	90370560	270	INS
cutesv	1	90541442	90541442	219	INS
cutesv	1	90649342	90649342	185	INS
cutesv	1	90649371	90649371	60	INS
cutesv	1	90776588	90776588	56	INS
cutesv	1	90844680	90844680	439	INS
cutesv	1	90858364	90858401	37	DEL
cutesv	1	91283537	91283537	58	INS
cutesv	1	91291664	91291664	37	INS
cutesv	1	91304023	91304023	37	INS
cutesv	1	91357339	91357339	49	INS
cutesv	1	91415849	91415849	68	INS
cutesv	1	91544422	91544422	44	INS
cutesv	1	91544585	91544585	60	INS
cutesv	1	91544734	91544734	40	INS
cutesv	1	91624771	91625054	283	DEL
cutesv	1	91634225	91634272	47	DEL
cutesv	1	91634882	91634934	52	DEL
cutesv	1	91682025	91682025	317	INS
cutesv	1	91743456	91743456	38	INS
cutesv	1	91924853	91924853	75	INS
cutesv	1	92134204	92134383	179	DEL
cutesv	1	92134317	92134892	575	DEL
cutesv	1	92232061	92233333	1272	DEL
cutesv	1	92280857	92280857	51	INS
cutesv	1	92305937	92305937	180	INS
cutesv	1	92391258	92391258	50	INS
cutesv	1	92392903	92392903	85	INS
cutesv	1	92679004	92679004	62	INS
cutesv	1	92681353	92681405	52	DEL
cutesv	1	93167519	93167519	327	INS
cutesv	1	93262333	93262371	38	DEL
cutesv	1	93312424	93312424	146	INS
cutesv	1	93312449	93312449	65	INS
cutesv	1	93406551	93406584	33	DEL
cutesv	1	93414200	93414200	104	INS
cutesv	1	93498212	93498212	338	INS
cutesv	1	93518779	93518779	45	INS
cutesv	1	93810418	93810418	124	INS
cutesv	1	94341680	94341680	2503	INS
cutesv	1	94850021	94850070	49	DEL
cutesv	1	94943237	94943319	82	DEL
cutesv	1	95511463	95511463	62	INS
cutesv	1	95595742	95595773	31	DEL
cutesv	1	95690509	95690828	319	DEL
cutesv	1	95715409	95715447	38	DEL
cutesv	1	95792772	95792772	30	INS
cutesv	1	96139975	96142391	2416	DEL
cutesv	1	96483081	96483164	83	DEL
cutesv	1	96618650	96618650	66	INS
cutesv	1	96731246	96731246	275	INS
cutesv	1	96868782	96868864	82	DEL
cutesv	1	96989856	96989895	39	DEL
cutesv	1	97596318	97596392	74	DEL
cutesv	1	97599568	97599608	40	DEL
cutesv	1	97717628	97717628	330	INS
cutesv	1	97789011	97789011	41	INS
cutesv	1	98969125	98969125	193	INS
cutesv	1	98969126	98969126	106	INS
cutesv	1	98978015	98978015	50	INS
cutesv	1	98978183	98978183	49	INS
cutesv	1	98978536	98978536	37	INS
cutesv	1	99577590	99577590	184	INS
cutesv	1	99577604	99577604	131	INS
cutesv	1	99934555	99934555	30	INS
cutesv	1	99976030	99976093	63	DEL
cutesv	1	100148629	100148681	52	DEL
cutesv	1	100323343	100323343	30	INS
cutesv	1	100390636	100390779	143	DEL
cutesv	1	100462966	100462999	33	DEL
cutesv	1	100703683	100703727	44	DEL
cutesv	1	100994210	100994210	328	INS
cutesv	1	101212105	101212105	111	INS
cutesv	1	101283381	101283446	65	DEL
cutesv	1	101284769	101284769	515	INS
cutesv	1	101380677	101380677	38	INS
cutesv	1	101388551	101388871	320	DEL
cutesv	1	101622764	101623134	370	DEL
cutesv	1	101648507	101648507	34	INS
cutesv	1	101718758	101718831	73	DEL
cutesv	1	101719125	101719125	656	INS
cutesv	1	101724129	101724205	76	DEL
cutesv	1	101770052	101770052	319	INS
cutesv	1	101816361	101816361	32	INS
cutesv	1	101867665	101867665	36	INS
cutesv	1	102018253	102018339	86	DEL
cutesv	1	102018575	102018575	420	INS
cutesv	1	102018617	102018617	122	INS
cutesv	1	102018871	102018907	36	DEL
cutesv	1	102019225	102019388	163	DEL
cutesv	1	102123415	102123490	75	DEL
cutesv	1	102494817	102494817	88	INS
cutesv	1	102511056	102511056	44	INS
cutesv	1	102512641	102512641	66	INS
cutesv	1	102920530	102920530	323	INS
cutesv	1	103047678	103048008	330	DEL
cutesv	1	103096065	103096384	319	DEL
cutesv	1	103111000	103111067	67	DEL
cutesv	1	103602816	103602847	31	DEL
cutesv	1	103623481	103623481	34	INS
cutesv	1	103633787	103633787	37	INS
cutesv	1	103638667	103638667	112	INS
cutesv	1	103648068	103648305	237	DEL
cutesv	1	103648450	103648483	33	DEL
cutesv	1	103669315	103669315	48	INS
cutesv	1	103737776	103737776	104	INS
cutesv	1	104163739	104163818	79	DEL
cutesv	1	104443199	104443725	526	DEL
cutesv	1	104451498	104451652	154	DEL
cutesv	1	104719847	104720164	317	DEL
cutesv	1	105104896	105104896	136	INS
cutesv	1	105104932	105104932	77	INS
cutesv	1	105162372	105162372	40	INS
cutesv	1	105231103	105231103	137	INS
cutesv	1	105255047	105255079	32	DEL
cutesv	1	105428309	105428639	330	DEL
cutesv	1	105606368	105606401	33	DEL
cutesv	1	105617930	105617930	48	INS
cutesv	1	105866770	105867044	274	DEL
cutesv	1	106079711	106079711	35	INS
cutesv	1	106113955	106113955	2260	INS
cutesv	1	106302540	106302540	55	INS
cutesv	1	106311781	106311874	93	DEL
cutesv	1	106396412	106396412	912	INS
cutesv	1	106504017	106504017	532	INS
cutesv	1	106505977	106505977	708	INS
cutesv	1	106969623	106969785	162	DEL
cutesv	1	106973896	106973896	227	INS
cutesv	1	107226179	107226179	32	INS
cutesv	1	107469934	107469934	30	INS
cutesv	1	107654747	107654747	39	INS
cutesv	1	107724172	107724172	33	INS
cutesv	1	108097955	108097955	49	INS
cutesv	1	108296135	108296135	34	INS
cutesv	1	108565755	108565755	84	INS
cutesv	1	108566323	108566323	38	INS
cutesv	1	108567552	108567552	255	INS
cutesv	1	108633645	108633645	30	INS
cutesv	1	108733325	108736453	3128	DEL
cutesv	1	108735819	108737251	1432	DEL
cutesv	1	108910572	108910607	35	DEL
cutesv	1	108917481	108917589	108	DEL
cutesv	1	109066445	109066482	37	DEL
cutesv	1	109209199	109209199	47	INS
cutesv	1	109218584	109218584	160	INS
cutesv	1	109232230	109232230	65	INS
cutesv	1	109314277	109314277	49	INS
cutesv	1	109314446	109314446	116	INS
cutesv	1	109597718	109598049	331	DEL
cutesv	1	109602597	109603290	693	DEL
cutesv	1	109614587	109614741	154	DEL
cutesv	1	109690878	109690917	39	DEL
cutesv	1	109719769	109719769	130	INS
cutesv	1	109719973	109719973	80	INS
cutesv	1	109720136	109720136	40	INS
cutesv	1	109726173	109726205	32	DEL
cutesv	1	109726240	109726240	34	INS
cutesv	1	110053875	110053905	30	DEL
cutesv	1	110196718	110196818	100	DEL
cutesv	1	110212725	110212725	44	INS
cutesv	1	110267720	110267720	105	INS
cutesv	1	110852775	110852775	79	INS
cutesv	1	110930447	110930447	36	INS
cutesv	1	111000661	111000693	32	DEL
cutesv	1	111047521	111047552	31	DEL
cutesv	1	111112247	111112396	149	DEL
cutesv	1	111112250	111112339	89	DEL
cutesv	1	111316413	111316511	98	DEL
cutesv	1	111802590	111802590	973	INS
cutesv	1	111838207	111838269	62	DEL
cutesv	1	111858521	111858551	30	DEL
cutesv	1	111957520	111957584	64	DEL
cutesv	1	111971411	111971441	30	DEL
cutesv	1	112072625	112072625	48	INS
cutesv	1	112074693	112074804	111	DEL
cutesv	1	112087363	112087363	204	INS
cutesv	1	112087366	112087535	169	DEL
cutesv	1	112123675	112123675	320	INS
cutesv	1	112283593	112283623	30	DEL
cutesv	1	112627376	112627410	34	DEL
cutesv	1	112647362	112647362	32	INS
cutesv	1	112689566	112689566	43	INS
cutesv	1	112689783	112689783	31	INS
cutesv	1	112735994	112735994	332	INS
cutesv	1	112835087	112837665	2578	DEL
cutesv	1	112991994	112991994	316	INS
cutesv	1	113249076	113249117	41	DEL
cutesv	1	113249100	113249100	33	INS
cutesv	1	113316917	113316917	178	INS
cutesv	1	113612062	113612111	49	DEL
cutesv	1	113612682	113612731	49	DEL
cutesv	1	113612939	113612939	48	INS
cutesv	1	113715631	113715920	289	DEL
cutesv	1	113799628	113800090	462	DEL
cutesv	1	113958921	113958921	88	INS
cutesv	1	113959091	113959091	196	INS
cutesv	1	114654354	114654354	52	INS
cutesv	1	114691842	114691842	35	INS
cutesv	1	114747868	114747868	164	INS
cutesv	1	115201392	115201392	304	INS
cutesv	1	115354342	115354376	34	DEL
cutesv	1	115690176	115690176	70	INS
cutesv	1	115796888	115797172	284	DEL
cutesv	1	116111157	116111203	46	DEL
cutesv	1	116304094	116304094	226	INS
cutesv	1	116643337	116643372	35	DEL
cutesv	1	116695304	116695304	106	INS
cutesv	1	116848531	116848531	48	INS
cutesv	1	116912024	116912104	80	DEL
cutesv	1	116979581	116979581	2118	INS
cutesv	1	117571843	117571843	58	INS
cutesv	1	117680068	117680068	40	INS
cutesv	1	117802090	117802090	54	INS
cutesv	1	117929347	117929347	30	INS
cutesv	1	117972127	117972127	51	INS
cutesv	1	117972460	117972460	615	INS
cutesv	1	117972647	117972647	176	INS
cutesv	1	118091036	118091258	222	DEL
cutesv	1	118594412	118594754	342	DEL
cutesv	1	118861471	118861471	718	INS
cutesv	1	118861810	118861810	31	INS
cutesv	1	118861830	118861830	192	INS
cutesv	1	118929972	118929972	274	INS
cutesv	1	118931730	118931730	2664	INS
cutesv	1	118944037	118944085	48	DEL
cutesv	1	119274213	119274269	56	DEL
cutesv	1	119326979	119327033	54	DEL
cutesv	1	119553351	119553351	1076	INS
cutesv	1	119558771	119559089	318	DEL
cutesv	1	119743061	119743061	34	INS
cutesv	1	119807237	119807237	48	INS
cutesv	1	119931760	119931760	90	INS
cutesv	1	119937237	119937237	30	INS
cutesv	1	119964029	119964082	53	DEL
cutesv	1	120112566	120112566	41	INS
cutesv	1	120583691	120583691	35	INS
cutesv	1	120784027	120784099	72	DEL
cutesv	1	121137875	121138068	193	DEL
cutesv	1	121215017	121215017	56	INS
cutesv	1	121358500	121358500	268	INS
cutesv	1	121358500	121358500	535	INS
cutesv	1	121360512	121361055	543	DEL
cutesv	1	121365267	121365267	803	INS
cutesv	1	121365361	121365361	268	INS
cutesv	1	121367039	121367308	269	DEL
cutesv	1	121481122	121481969	847	DEL
cutesv	1	142535434	142535434	6625	INS
cutesv	1	142535434	142535434	11984	INS
cutesv	1	142535624	142535624	36	INS
cutesv	1	142535791	142535791	115	INS
cutesv	1	142535791	142535791	74	INS
cutesv	1	142535975	142536049	74	DEL
cutesv	1	142536794	142536853	59	DEL
cutesv	1	142537154	142537154	377	INS
cutesv	1	142537196	142537196	317	INS
cutesv	1	142537504	142537553	49	DEL
cutesv	1	142537716	142537716	77	INS
cutesv	1	142537819	142537819	145	INS
cutesv	1	142537861	142537861	56	INS
cutesv	1	142538013	142538013	59	INS
cutesv	1	142538649	142538850	201	DEL
cutesv	1	142539038	142539038	30	INS
cutesv	1	142539290	142539290	49	INS
cutesv	1	142539373	142539658	285	DEL
cutesv	1	142539427	142539427	240	INS
cutesv	1	142539707	142539707	86	INS
cutesv	1	142539968	142540023	55	DEL
cutesv	1	142540151	142540151	254	INS
cutesv	1	142540185	142540185	74	INS
cutesv	1	142540383	142540383	44	INS
cutesv	1	142540516	142540516	44	INS
cutesv	1	142540599	142540599	86	INS
cutesv	1	142540610	142540610	60	INS
cutesv	1	142540762	142540762	50	INS
cutesv	1	142540930	142540930	120	INS
cutesv	1	142540978	142540978	35	INS
cutesv	1	142541315	142541749	434	DEL
cutesv	1	142541709	142541709	55	INS
cutesv	1	142541947	142542097	150	DEL
cutesv	1	142542229	142542229	131	INS
cutesv	1	142542609	142542609	35	INS
cutesv	1	142542736	142542736	50	INS
cutesv	1	142542881	142542881	30	INS
cutesv	1	142544855	142544855	931	INS
cutesv	1	142572838	142572838	86	INS
cutesv	1	142589635	142589635	124	INS
cutesv	1	142599802	142599802	33	INS
cutesv	1	142623796	142623796	34	INS
cutesv	1	142623817	142623849	32	DEL
cutesv	1	142657118	142657118	48	INS
cutesv	1	142916437	142916509	72	DEL
cutesv	1	143137067	143137067	58	INS
cutesv	1	143137146	143137146	168	INS
cutesv	1	143144703	143144703	61	INS
cutesv	1	143196449	143196449	31	INS
cutesv	1	143999493	143999799	306	DEL
cutesv	1	144600104	144600151	47	DEL
cutesv	1	144609982	144609982	45	INS
cutesv	1	144610010	144610010	389	INS
cutesv	1	144612995	144612995	30	INS
cutesv	1	144860598	144860598	280	INS
cutesv	1	144860598	144860598	189	INS
cutesv	1	144860631	144860762	131	DEL
cutesv	1	144901181	144906809	5628	DEL
cutesv	1	144950261	144950261	42	INS
cutesv	1	144950261	144950261	73	INS
cutesv	1	144954613	144955361	748	DEL
cutesv	1	145017822	145017822	78	INS
cutesv	1	145017826	145017826	40	INS
cutesv	1	145025991	145025991	34	INS
cutesv	1	145026729	145027052	323	DEL
cutesv	1	145078341	145078341	36	INS
cutesv	1	145092946	145097081	4135	DEL
cutesv	1	145101920	145101920	75	INS
cutesv	1	145142705	145143421	716	DEL
cutesv	1	145152718	145152718	324	INS
cutesv	1	145237728	145237728	34	INS
cutesv	1	145255756	145255988	232	DEL
cutesv	1	145288010	145288010	398	INS
cutesv	1	145311703	145313250	1547	DEL
cutesv	1	145592253	145592292	39	DEL
cutesv	1	146459222	146459252	30	DEL
cutesv	1	146463985	146464022	37	DEL
cutesv	1	146704970	146705018	48	DEL
cutesv	1	146826181	146826181	30	INS
cutesv	1	146960345	146960345	104	INS
cutesv	1	146972590	146972622	32	DEL
cutesv	1	147392583	147392680	97	DEL
cutesv	1	147737786	147737786	211	INS
cutesv	1	148345344	148345376	32	DEL
cutesv	1	148348892	148348922	30	DEL
cutesv	1	148553796	148553915	119	DEL
cutesv	1	148554574	148555444	870	DEL
cutesv	1	148837655	148837655	224	INS
cutesv	1	148848611	148848611	63	INS
cutesv	1	148848857	148849711	854	DEL
cutesv	1	148849523	148849523	888	INS
cutesv	1	148850763	148850763	39	INS
cutesv	1	148854297	148854297	142	INS
cutesv	1	148854905	148854905	91	INS
cutesv	1	148855256	148855256	57	INS
cutesv	1	148855340	148855456	116	DEL
cutesv	1	148855478	148855791	313	DEL
cutesv	1	148915558	148915589	31	DEL
cutesv	1	149029029	149029029	44	INS
cutesv	1	149032260	149032260	40	INS
cutesv	1	149033264	149033334	70	DEL
cutesv	1	149059430	149059430	48	INS
cutesv	1	149208704	149208764	60	DEL
cutesv	1	149218121	149218121	321	INS
cutesv	1	149228528	149228528	70	INS
cutesv	1	149229481	149229776	295	DEL
cutesv	1	149230434	149230483	49	DEL
cutesv	1	149230833	149230875	42	DEL
cutesv	1	149283490	149283530	40	DEL
cutesv	1	149294837	149294837	68	INS
cutesv	1	149308420	149308420	217	INS
cutesv	1	149725209	149725209	271	INS
cutesv	1	150037842	150037898	56	DEL
cutesv	1	150339835	150339892	57	DEL
cutesv	1	150360851	150360851	30	INS
cutesv	1	150691435	150691769	334	DEL
cutesv	1	150701701	150702049	348	DEL
cutesv	1	150716610	150716610	286	INS
cutesv	1	150716610	150716610	130	INS
cutesv	1	150716945	150716945	30	INS
cutesv	1	150753870	150753870	158	INS
cutesv	1	150753872	150753912	40	DEL
cutesv	1	150754272	150754358	86	DEL
cutesv	1	151132714	151132714	35	INS
cutesv	1	151257278	151257312	34	DEL
cutesv	1	151571772	151572012	240	DEL
cutesv	1	151573259	151573308	49	DEL
cutesv	1	151648746	151648779	33	DEL
cutesv	1	151741762	151741762	91	INS
cutesv	1	151819693	151819740	47	DEL
cutesv	1	151905214	151905313	99	DEL
cutesv	1	151999540	151999540	34	INS
cutesv	1	152055232	152055232	34	INS
cutesv	1	152084405	152084405	36	INS
cutesv	1	152129065	152129101	36	DEL
cutesv	1	152206561	152206561	35	INS
cutesv	1	152240460	152240514	54	DEL
cutesv	1	152276671	152276671	976	INS
cutesv	1	152278434	152278434	972	INS
cutesv	1	152278856	152278856	972	INS
cutesv	1	152327436	152327666	230	DEL
cutesv	1	152390732	152390763	31	DEL
cutesv	1	152436323	152436353	30	DEL
cutesv	1	152555542	152587738	32196	DEL
cutesv	1	152853455	152853455	86	INS
cutesv	1	153133705	153133962	257	DEL
cutesv	1	153215802	153215802	91	INS
cutesv	1	153216065	153216347	282	DEL
cutesv	1	153216880	153216880	40	INS
cutesv	1	153229231	153229231	811	INS
cutesv	1	153462271	153462271	46	INS
cutesv	1	153607075	153607075	35	INS
cutesv	1	154352327	154352406	79	DEL
cutesv	1	154353495	154353538	43	DEL
cutesv	1	154371724	154371724	34	INS
cutesv	1	154686433	154686433	2108	INS
cutesv	1	154727977	154727977	44	INS
cutesv	1	154799005	154799036	31	DEL
cutesv	1	155119856	155119856	197	INS
cutesv	1	155119866	155119866	130	INS
cutesv	1	155161503	155161503	53	INS
cutesv	1	155381377	155381377	34	INS
cutesv	1	155670697	155670697	351	INS
cutesv	1	155924380	155924380	320	INS
cutesv	1	155961045	155961045	58	INS
cutesv	1	155974394	155974394	312	INS
cutesv	1	156056184	156056184	30	INS
cutesv	1	156297834	156297834	142	INS
cutesv	1	156705326	156705326	422	INS
cutesv	1	156806525	156806577	52	DEL
cutesv	1	156898155	156898155	33	INS
cutesv	1	156899852	156899852	30	INS
cutesv	1	157005654	157005708	54	DEL
cutesv	1	157254266	157254296	30	DEL
cutesv	1	157270230	157270230	146	INS
cutesv	1	158050713	158051032	319	DEL
cutesv	1	158443557	158443557	131	INS
cutesv	1	158488408	158488675	267	DEL
cutesv	1	158712031	158712353	322	DEL
cutesv	1	158851689	158851745	56	DEL
cutesv	1	158871215	158871245	30	DEL
cutesv	1	159419782	159419782	91	INS
cutesv	1	159648707	159649657	950	DEL
cutesv	1	159843639	159843639	31	INS
cutesv	1	160047665	160047665	319	INS
cutesv	1	160749876	160749912	36	DEL
cutesv	1	160935020	160935336	316	DEL
cutesv	1	160946542	160946608	66	DEL
cutesv	1	160954164	160954205	41	DEL
cutesv	1	160954358	160954474	116	DEL
cutesv	1	160954449	160954449	100	INS
cutesv	1	160954840	160955151	311	DEL
cutesv	1	161005683	161005683	432	INS
cutesv	1	161025641	161025714	73	DEL
cutesv	1	161031104	161031104	121	INS
cutesv	1	161279342	161279342	42	INS
cutesv	1	161393004	161393357	353	DEL
cutesv	1	161412662	161412705	43	DEL
cutesv	1	161420059	161420059	49	INS
cutesv	1	161549120	161549152	32	DEL
cutesv	1	161621731	161621731	32	INS
cutesv	1	162052665	162052985	320	DEL
cutesv	1	162234192	162234192	50	INS
cutesv	1	162421347	162421347	37	INS
cutesv	1	162697019	162697019	280	INS
cutesv	1	162761308	162761308	318	INS
cutesv	1	162810010	162810046	36	DEL
cutesv	1	162838421	162838421	111	INS
cutesv	1	163007347	163007379	32	DEL
cutesv	1	163029131	163029131	40	INS
cutesv	1	163029133	163029133	68	INS
cutesv	1	163088849	163088849	318	INS
cutesv	1	163314431	163314431	331	INS
cutesv	1	163598101	163598101	206	INS
cutesv	1	163684680	163684680	610	INS
cutesv	1	164032851	164032851	77	INS
cutesv	1	164032859	164032859	48	INS
cutesv	1	164176129	164176229	100	DEL
cutesv	1	164204715	164204715	60	INS
cutesv	1	164409233	164409233	475	INS
cutesv	1	164540830	164540861	31	DEL
cutesv	1	164850579	164850619	40	DEL
cutesv	1	164850829	164850829	40	INS
cutesv	1	164910919	164910919	30	INS
cutesv	1	164989703	164989754	51	DEL
cutesv	1	165505878	165505878	59	INS
cutesv	1	165551832	165551832	60	INS
cutesv	1	165552227	165552336	109	DEL
cutesv	1	165659304	165659304	273	INS
cutesv	1	165677374	165677374	104	INS
cutesv	1	165731210	165731489	279	DEL
cutesv	1	165861383	165861383	2357	INS
cutesv	1	166047086	166047210	124	DEL
cutesv	1	166646674	166646674	54	INS
cutesv	1	166709149	166709149	88	INS
cutesv	1	166709220	166709220	42	INS
cutesv	1	167025831	167025831	1115	INS
cutesv	1	167025996	167025996	247	INS
cutesv	1	167090067	167090103	36	DEL
cutesv	1	167404141	167404225	84	DEL
cutesv	1	167404184	167404184	36	INS
cutesv	1	167404307	167404307	36	INS
cutesv	1	167475486	167475520	34	DEL
cutesv	1	167697193	167697193	31	INS
cutesv	1	167708519	167708519	31	INS
cutesv	1	167866775	167866807	32	DEL
cutesv	1	168024558	168025731	1173	DEL
cutesv	1	168177029	168177029	41	INS
cutesv	1	168326780	168326820	40	DEL
cutesv	1	168364733	168364733	828	INS
cutesv	1	168379694	168379694	1225	INS
cutesv	1	168420928	168420928	2531	INS
cutesv	1	168998124	168998178	54	DEL
cutesv	1	169024740	169024827	87	DEL
cutesv	1	169058928	169058928	361	INS
cutesv	1	169058982	169058982	1029	INS
cutesv	1	169160020	169160349	329	DEL
cutesv	1	169311907	169311993	86	DEL
cutesv	1	169314539	169314539	43	INS
cutesv	1	169361080	169361080	43	INS
cutesv	1	169471914	169472015	101	DEL
cutesv	1	169523397	169523397	96	INS
cutesv	1	169637782	169637942	160	DEL
cutesv	1	169730416	169730723	307	DEL
cutesv	1	169780906	169780906	68	INS
cutesv	1	169820121	169820190	69	DEL
cutesv	1	169942246	169942246	36	INS
cutesv	1	169962742	169962742	164	INS
cutesv	1	169987714	169987745	31	DEL
cutesv	1	170102061	170102061	57	INS
cutesv	1	170651484	170651484	100	INS
cutesv	1	171065058	171065058	38	INS
cutesv	1	171138984	171139016	32	DEL
cutesv	1	171144065	171144097	32	DEL
cutesv	1	171179866	171179948	82	DEL
cutesv	1	171190122	171190237	115	DEL
cutesv	1	171457157	171457200	43	DEL
cutesv	1	171672565	171672565	33	INS
cutesv	1	171725636	171725636	31	INS
cutesv	1	171783587	171783649	62	DEL
cutesv	1	171785674	171785674	89	INS
cutesv	1	171801619	171801619	43	INS
cutesv	1	171906008	171906008	60	INS
cutesv	1	172040226	172040226	30	INS
cutesv	1	172222629	172222659	30	DEL
cutesv	1	172273346	172273346	36	INS
cutesv	1	172541062	172541062	344	INS
cutesv	1	172663252	172663252	158	INS
cutesv	1	172663713	172663713	49	INS
cutesv	1	172663731	172663731	657	INS
cutesv	1	172938152	172938187	35	DEL
cutesv	1	173944737	173945067	330	DEL
cutesv	1	174105543	174105543	79	INS
cutesv	1	174333000	174333000	325	INS
cutesv	1	174385173	174385173	30	INS
cutesv	1	174493893	174493930	37	DEL
cutesv	1	174802587	174802587	47	INS
cutesv	1	174906769	174906769	36	INS
cutesv	1	174906884	174906884	1093	INS
cutesv	1	175163268	175163268	31	INS
cutesv	1	175200836	175200836	116	INS
cutesv	1	175209596	175209596	51	INS
cutesv	1	175386186	175386186	30	INS
cutesv	1	175401047	175401047	31	INS
cutesv	1	175516713	175516756	43	DEL
cutesv	1	175619853	175619853	458	INS
cutesv	1	175811998	175811998	482	INS
cutesv	1	175812012	175812012	926	INS
cutesv	1	175920573	175920573	30	INS
cutesv	1	176027116	176027156	40	DEL
cutesv	1	176101907	176101943	36	DEL
cutesv	1	176270021	176270078	57	DEL
cutesv	1	176365404	176365481	77	DEL
cutesv	1	176365844	176365844	127	INS
cutesv	1	176478217	176478773	556	DEL
cutesv	1	177118621	177118621	35	INS
cutesv	1	177368294	177368369	75	DEL
cutesv	1	177368469	177368469	45	INS
cutesv	1	177572144	177572179	35	DEL
cutesv	1	177930027	177930027	33	INS
cutesv	1	178474741	178474805	64	DEL
cutesv	1	178587971	178587971	31	INS
cutesv	1	178948171	178948171	318	INS
cutesv	1	179009799	179009845	46	DEL
cutesv	1	179322346	179322346	211	INS
cutesv	1	179322346	179322346	34	INS
cutesv	1	179363727	179363727	44	INS
cutesv	1	179491958	179491958	356	INS
cutesv	1	179607292	179608059	767	DEL
cutesv	1	179651096	179651096	756	INS
cutesv	1	179876726	179876760	34	DEL
cutesv	1	180183831	180184150	319	DEL
cutesv	1	180292989	180293313	324	DEL
cutesv	1	180625612	180625612	133	INS
cutesv	1	180628359	180628391	32	DEL
cutesv	1	180828199	180828199	50	INS
cutesv	1	180857549	180857549	321	INS
cutesv	1	181047410	181047410	317	INS
cutesv	1	181093653	181093653	95	INS
cutesv	1	181105990	181105990	264	INS
cutesv	1	181861943	181861974	31	DEL
cutesv	1	181979328	181979328	41	INS
cutesv	1	182038126	182038126	345	INS
cutesv	1	182087863	182087903	40	DEL
cutesv	1	182107605	182107605	995	INS
cutesv	1	182250495	182250495	30	INS
cutesv	1	182478448	182478573	125	DEL
cutesv	1	182690093	182690171	78	DEL
cutesv	1	182710776	182710902	126	DEL
cutesv	1	183046911	183046911	42	INS
cutesv	1	183118588	183118588	284	INS
cutesv	1	183119077	183119077	151	INS
cutesv	1	183119077	183119077	58	INS
cutesv	1	183333806	183333806	37	INS
cutesv	1	183358943	183358984	41	DEL
cutesv	1	183396415	183396451	36	DEL
cutesv	1	183446654	183446654	32	INS
cutesv	1	183583573	183583750	177	DEL
cutesv	1	183856340	183856340	130	INS
cutesv	1	184297053	184297053	41	INS
cutesv	1	184379765	184379765	44	INS
cutesv	1	184720224	184720258	34	DEL
cutesv	1	184768855	184769177	322	DEL
cutesv	1	185051477	185051477	35	INS
cutesv	1	185375968	185375968	32	INS
cutesv	1	185390027	185390074	47	DEL
cutesv	1	185656684	185656684	30	INS
cutesv	1	186055922	186055960	38	DEL
cutesv	1	186245987	186245987	78	INS
cutesv	1	186296297	186296297	104	INS
cutesv	1	186296398	186296398	66	INS
cutesv	1	186743196	186743196	54	INS
cutesv	1	186764535	186765029	494	DEL
cutesv	1	186826200	186826200	170	INS
cutesv	1	186826312	186826312	57	INS
cutesv	1	186847394	186847394	77	INS
cutesv	1	186936533	186936533	36	INS
cutesv	1	187272891	187272938	47	DEL
cutesv	1	187584890	187584890	36	INS
cutesv	1	187626424	187626424	30	INS
cutesv	1	187635522	187635522	396	INS
cutesv	1	187635522	187635522	296	INS
cutesv	1	187825198	187825198	34	INS
cutesv	1	188149836	188149876	40	DEL
cutesv	1	188208001	188208001	43	INS
cutesv	1	188252333	188252333	37	INS
cutesv	1	188389731	188389731	46	INS
cutesv	1	188438207	188438207	304	INS
cutesv	1	188539454	188540229	775	DEL
cutesv	1	188817195	188817237	42	DEL
cutesv	1	188947529	188947566	37	DEL
cutesv	1	188993766	188993798	32	DEL
cutesv	1	188994948	188995283	335	DEL
cutesv	1	189004261	189004295	34	DEL
cutesv	1	189032972	189033033	61	DEL
cutesv	1	189201021	189201021	30	INS
cutesv	1	189247027	189247027	316	INS
cutesv	1	189275687	189275687	44	INS
cutesv	1	189531319	189531319	87	INS
cutesv	1	189531829	189531829	74	INS
cutesv	1	189653127	189653127	30	INS
cutesv	1	189767953	189767987	34	DEL
cutesv	1	189787507	189787546	39	DEL
cutesv	1	190002852	190002852	118	INS
cutesv	1	190511481	190511520	39	DEL
cutesv	1	190597974	190598037	63	DEL
cutesv	1	190837319	190837490	171	DEL
cutesv	1	190874444	190874444	304	INS
cutesv	1	190910610	190910775	165	DEL
cutesv	1	191088639	191088639	135	INS
cutesv	1	191203828	191203828	50	INS
cutesv	1	191545974	191546035	61	DEL
cutesv	1	191618220	191618220	32	INS
cutesv	1	191687722	191687722	31	INS
cutesv	1	191794208	191794208	40	INS
cutesv	1	191817425	191817425	319	INS
cutesv	1	191839021	191839021	43	INS
cutesv	1	191876629	191876629	70	INS
cutesv	1	192192265	192192265	315	INS
cutesv	1	192487256	192487256	34	INS
cutesv	1	192525784	192525784	78	INS
cutesv	1	192609798	192609864	66	DEL
cutesv	1	192765002	192765032	30	DEL
cutesv	1	192826830	192826830	177	INS
cutesv	1	192864996	192865037	41	DEL
cutesv	1	193130806	193131121	315	DEL
cutesv	1	193203397	193203397	34	INS
cutesv	1	193235430	193235657	227	DEL
cutesv	1	193350810	193350844	34	DEL
cutesv	1	193410316	193410316	48	INS
cutesv	1	193413286	193413286	325	INS
cutesv	1	193467044	193467044	1952	INS
cutesv	1	193467736	193467784	48	DEL
cutesv	1	193533427	193533427	144	INS
cutesv	1	193557258	193557258	31	INS
cutesv	1	193697891	193697891	37	INS
cutesv	1	193997589	193997589	44	INS
cutesv	1	194060079	194060242	163	DEL
cutesv	1	194068135	194068135	148	INS
cutesv	1	194249464	194249464	32	INS
cutesv	1	194272954	194272954	340	INS
cutesv	1	194341071	194341113	42	DEL
cutesv	1	194517607	194517866	259	DEL
cutesv	1	194595947	194595947	149	INS
cutesv	1	194638746	194638746	253	INS
cutesv	1	194675125	194675125	335	INS
cutesv	1	195043241	195043445	204	DEL
cutesv	1	195112196	195112248	52	DEL
cutesv	1	195352561	195352561	43	INS
cutesv	1	195540862	195540862	145	INS
cutesv	1	195777615	195777648	33	DEL
cutesv	1	195880243	195880243	56	INS
cutesv	1	195880290	195880290	36	INS
cutesv	1	195989087	195989120	33	DEL
cutesv	1	196153531	196153531	335	INS
cutesv	1	196158046	196158323	277	DEL
cutesv	1	196380191	196380227	36	DEL
cutesv	1	196406210	196406210	311	INS
cutesv	1	196547301	196547348	47	DEL
cutesv	1	196661808	196661808	33	INS
cutesv	1	196854594	196854594	33	INS
cutesv	1	197011858	197011858	287	INS
cutesv	1	197144558	197144558	36	INS
cutesv	1	197423034	197423067	33	DEL
cutesv	1	197514071	197514071	135	INS
cutesv	1	197683035	197683035	223	INS
cutesv	1	197754837	197754837	40	INS
cutesv	1	198366607	198366607	475	INS
cutesv	1	198477420	198477420	31	INS
cutesv	1	198486155	198486155	38	INS
cutesv	1	198811218	198811218	141	INS
cutesv	1	198815313	198815313	290	INS
cutesv	1	198925741	198925741	66	INS
cutesv	1	199447612	199447612	35	INS
cutesv	1	199447621	199447759	138	DEL
cutesv	1	199447945	199447979	34	DEL
cutesv	1	199570776	199570811	35	DEL
cutesv	1	199820123	199820123	30	INS
cutesv	1	199872909	199872909	31	INS
cutesv	1	199873596	199873596	47	INS
cutesv	1	199874511	199874511	56	INS
cutesv	1	199874515	199874515	31	INS
cutesv	1	199883640	199883640	82	INS
cutesv	1	200785938	200786042	104	DEL
cutesv	1	200786094	200786094	102	INS
cutesv	1	200786389	200786389	66	INS
cutesv	1	201178924	201179032	108	DEL
cutesv	1	201180100	201180100	216	INS
cutesv	1	201226508	201226570	62	DEL
cutesv	1	201227027	201227027	515	INS
cutesv	1	201285237	201285237	56	INS
cutesv	1	201870670	201870703	33	DEL
cutesv	1	201946983	201947025	42	DEL
cutesv	1	201997478	201997478	34	INS
cutesv	1	202001640	202001740	100	DEL
cutesv	1	202141587	202141587	148	INS
cutesv	1	202141805	202141805	57	INS
cutesv	1	202142312	202142312	36	INS
cutesv	1	202173813	202173813	118	INS
cutesv	1	202173901	202173901	718	INS
cutesv	1	202174339	202174339	2292	INS
cutesv	1	202174449	202174449	106	INS
cutesv	1	202360698	202360728	30	DEL
cutesv	1	202360698	202361118	420	DEL
cutesv	1	202427220	202427505	285	DEL
cutesv	1	202709377	202709602	225	DEL
cutesv	1	202758728	202758728	443	INS
cutesv	1	203235912	203235912	40	INS
cutesv	1	203287678	203287678	32	INS
cutesv	1	203342334	203342390	56	DEL
cutesv	1	203469199	203469199	342	INS
cutesv	1	203552985	203553090	105	DEL
cutesv	1	203593605	203593605	31	INS
cutesv	1	203788239	203788279	40	DEL
cutesv	1	203809106	203809106	731	INS
cutesv	1	203868905	203868905	45	INS
cutesv	1	203888304	203888304	227	INS
cutesv	1	203935831	203945434	9603	DEL
cutesv	1	203981790	203981825	35	DEL
cutesv	1	204164348	204164348	426	INS
cutesv	1	204440233	204440378	145	DEL
cutesv	1	205034852	205034852	31	INS
cutesv	1	205334034	205334034	46	INS
cutesv	1	205439855	205440024	169	DEL
cutesv	1	205509103	205509103	43	INS
cutesv	1	205513202	205513202	36	INS
cutesv	1	205520069	205520102	33	DEL
cutesv	1	205521116	205521116	38	INS
cutesv	1	205875601	205875682	81	DEL
cutesv	1	206217860	206217860	166	INS
cutesv	1	206697891	206697891	57	INS
cutesv	1	206791886	206791928	42	DEL
cutesv	1	206936197	206936197	31	INS
cutesv	1	206955239	206955239	104	INS
cutesv	1	206955281	206955346	65	DEL
cutesv	1	207001477	207001477	74	INS
cutesv	1	207097956	207097956	911	INS
cutesv	1	207249974	207249974	32	INS
cutesv	1	207387158	207387158	438	INS
cutesv	1	207394421	207394421	40	INS
cutesv	1	207489175	207489206	31	DEL
cutesv	1	207667454	207667454	65	INS
cutesv	1	207688486	207688486	60	INS
cutesv	1	207790852	207790852	30	INS
cutesv	1	207859459	207859459	249	INS
cutesv	1	208474281	208474281	40	INS
cutesv	1	208862120	208862150	30	DEL
cutesv	1	208867472	208867640	168	DEL
cutesv	1	209293109	209293109	36	INS
cutesv	1	209634206	209634206	36	INS
cutesv	1	209936075	209936075	333	INS
cutesv	1	209938558	209938591	33	DEL
cutesv	1	210163903	210163903	71	INS
cutesv	1	210244609	210244609	49	INS
cutesv	1	210601631	210601667	36	DEL
cutesv	1	210639195	210639242	47	DEL
cutesv	1	210639202	210639322	120	DEL
cutesv	1	210706605	210706705	100	DEL
cutesv	1	210891705	210891705	250	INS
cutesv	1	210891709	210891709	100	INS
cutesv	1	210918376	210918376	122	INS
cutesv	1	211218383	211218383	39	INS
cutesv	1	211285222	211285352	130	DEL
cutesv	1	211633978	211633978	477	INS
cutesv	1	211782441	211782441	53	INS
cutesv	1	211985119	211985164	45	DEL
cutesv	1	212019493	212019525	32	DEL
cutesv	1	212076800	212076830	30	DEL
cutesv	1	212359895	212359895	63	INS
cutesv	1	212363586	212363625	39	DEL
cutesv	1	212471134	212472614	1480	DEL
cutesv	1	212490735	212490735	32	INS
cutesv	1	212898386	212898386	85	INS
cutesv	1	212918501	212918531	30	DEL
cutesv	1	212980179	212980179	64	INS
cutesv	1	213083578	213083578	31	INS
cutesv	1	213084227	213086169	1942	DEL
cutesv	1	213087772	213087802	30	DEL
cutesv	1	213292767	213292813	46	DEL
cutesv	1	213739780	213739811	31	DEL
cutesv	1	213914265	213914265	78	INS
cutesv	1	214610142	214610184	42	DEL
cutesv	1	214743216	214743257	41	DEL
cutesv	1	214770103	214770437	334	DEL
cutesv	1	215042629	215042629	98	INS
cutesv	1	215194727	215194780	53	DEL
cutesv	1	215195479	215195479	31	INS
cutesv	1	215267107	215267170	63	DEL
cutesv	1	215382819	215382819	366	INS
cutesv	1	215383138	215383138	54	INS
cutesv	1	215438183	215438183	33	INS
cutesv	1	216009840	216009840	86	INS
cutesv	1	216085792	216085853	61	DEL
cutesv	1	216085841	216085841	38	INS
cutesv	1	216185304	216185476	172	DEL
cutesv	1	216203817	216203817	127	INS
cutesv	1	216404591	216404591	65	INS
cutesv	1	216832190	216832225	35	DEL
cutesv	1	216952581	216952628	47	DEL
cutesv	1	216952807	216952807	772	INS
cutesv	1	216952831	216952831	416	INS
cutesv	1	217085494	217085556	62	DEL
cutesv	1	217090176	217090206	30	DEL
cutesv	1	217269958	217270023	65	DEL
cutesv	1	217306975	217306975	40	INS
cutesv	1	217917511	217917824	313	DEL
cutesv	1	218169814	218169814	38	INS
cutesv	1	218772142	218772325	183	DEL
cutesv	1	218772255	218772255	303	INS
cutesv	1	218785913	218786233	320	DEL
cutesv	1	218894529	218894529	77	INS
cutesv	1	219161610	219161610	1268	INS
cutesv	1	219247374	219247374	197	INS
cutesv	1	219574677	219574677	279	INS
cutesv	1	219643757	219643757	32	INS
cutesv	1	219648965	219648965	77	INS
cutesv	1	219718876	219718916	40	DEL
cutesv	1	219769350	219769386	36	DEL
cutesv	1	219923308	219923626	318	DEL
cutesv	1	220025910	220025952	42	DEL
cutesv	1	220074346	220074346	139	INS
cutesv	1	220077652	220077652	1789	INS
cutesv	1	220095514	220095545	31	DEL
cutesv	1	220114826	220114898	72	DEL
cutesv	1	220133775	220133775	1008	INS
cutesv	1	220145137	220145137	31	INS
cutesv	1	220186125	220186125	104	INS
cutesv	1	220226025	220226107	82	DEL
cutesv	1	220285454	220285774	320	DEL
cutesv	1	220502943	220503582	639	DEL
cutesv	1	220639899	220639899	98	INS
cutesv	1	220640019	220640019	200	INS
cutesv	1	220749346	220749346	314	INS
cutesv	1	221017712	221017712	46	INS
cutesv	1	221026838	221026838	42	INS
cutesv	1	221175417	221175417	200	INS
cutesv	1	221648537	221648537	42	INS
cutesv	1	221697671	221697671	30	INS
cutesv	1	221816419	221816457	38	DEL
cutesv	1	221827803	221827803	627	INS
cutesv	1	221969155	221969155	331	INS
cutesv	1	221977029	221977029	33	INS
cutesv	1	222034143	222034474	331	DEL
cutesv	1	222263518	222263518	77	INS
cutesv	1	222296143	222296143	289	INS
cutesv	1	222311564	222311564	54	INS
cutesv	1	222634482	222634517	35	DEL
cutesv	1	222661715	222661888	173	DEL
cutesv	1	222852615	222852615	327	INS
cutesv	1	222941818	222941855	37	DEL
cutesv	1	223204702	223204781	79	DEL
cutesv	1	223254530	223254530	4156	INS
cutesv	1	223293334	223293334	115	INS
cutesv	1	223652299	223652299	159	INS
cutesv	1	223652530	223652530	1044	INS
cutesv	1	223652530	223652530	554	INS
cutesv	1	223824091	223824091	181	INS
cutesv	1	223824273	223824273	91	INS
cutesv	1	224124800	224124800	48	INS
cutesv	1	224125234	224125234	65	INS
cutesv	1	224125234	224125234	37	INS
cutesv	1	224199515	224199571	56	DEL
cutesv	1	224200117	224200117	457	INS
cutesv	1	224201398	224201536	138	DEL
cutesv	1	224202329	224202329	55	INS
cutesv	1	224202467	224202497	30	DEL
cutesv	1	224247102	224247578	476	DEL
cutesv	1	224261858	224261896	38	DEL
cutesv	1	224287884	224287884	78	INS
cutesv	1	224288833	224288870	37	DEL
cutesv	1	224392822	224393134	312	DEL
cutesv	1	224464617	224464679	62	DEL
cutesv	1	224566351	224566351	189	INS
cutesv	1	224938699	224938816	117	DEL
cutesv	1	225256531	225256801	270	DEL
cutesv	1	225266487	225266545	58	DEL
cutesv	1	225272512	225272512	84	INS
cutesv	1	225523200	225523200	129	INS
cutesv	1	225523577	225523577	91	INS
cutesv	1	225523740	225523740	56	INS
cutesv	1	225762314	225762632	318	DEL
cutesv	1	225905171	225905171	86	INS
cutesv	1	225992547	225992603	56	DEL
cutesv	1	225995594	225995594	321	INS
cutesv	1	225996420	225996420	309	INS
cutesv	1	226002814	226003141	327	DEL
cutesv	1	226006765	226006943	178	DEL
cutesv	1	226152229	226152229	148	INS
cutesv	1	226302624	226302624	48	INS
cutesv	1	226415472	226415472	149	INS
cutesv	1	226810380	226810380	651	INS
cutesv	1	226810401	226810401	1022	INS
cutesv	1	226985355	226985699	344	DEL
cutesv	1	227132421	227132453	32	DEL
cutesv	1	227143273	227143273	92	INS
cutesv	1	227148092	227148092	400	INS
cutesv	1	227163837	227163901	64	DEL
cutesv	1	227323554	227323585	31	DEL
cutesv	1	227344119	227344151	32	DEL
cutesv	1	227602262	227602262	529	INS
cutesv	1	227625170	227625170	30	INS
cutesv	1	228024093	228024405	312	DEL
cutesv	1	228097451	228097451	133	INS
cutesv	1	228097563	228097563	92	INS
cutesv	1	228193555	228193555	35	INS
cutesv	1	228361814	228362013	199	DEL
cutesv	1	228614731	228614771	40	DEL
cutesv	1	228814806	228815141	335	DEL
cutesv	1	228959918	228959918	329	INS
cutesv	1	228965213	228965244	31	DEL
cutesv	1	228982560	228982560	444	INS
cutesv	1	229373388	229373762	374	DEL
cutesv	1	230006670	230006670	295	INS
cutesv	1	230107768	230107768	248	INS
cutesv	1	230427620	230427650	30	DEL
cutesv	1	230451663	230451703	40	DEL
cutesv	1	230467786	230467786	1048	INS
cutesv	1	230531968	230532010	42	DEL
cutesv	1	230713636	230713636	36	INS
cutesv	1	230724588	230724588	59	INS
cutesv	1	230789271	230789271	36	INS
cutesv	1	231085150	231085150	304	INS
cutesv	1	231146974	231146974	414	INS
cutesv	1	231181660	231181691	31	DEL
cutesv	1	231183096	231183096	729	INS
cutesv	1	231183100	231183246	146	DEL
cutesv	1	231188145	231188244	99	DEL
cutesv	1	231188170	231188222	52	DEL
cutesv	1	231257831	231257831	301	INS
cutesv	1	231337773	231337773	378	INS
cutesv	1	231511053	231511084	31	DEL
cutesv	1	231526809	231526809	148	INS
cutesv	1	231868840	231868840	49	INS
cutesv	1	231869454	231869508	54	DEL
[truncated: 28,952 more rows]
