# Supplementary material for: Bayesian Integrative Detection of Structural Variations With False Discovery Rate Control
Source: Biom J. 2026 Mar 27;68(2):e70128. doi: 10.1002/bimj.70128 (PMC13022811; doi:10.1002/bimj.70128)
Supplement: Supplementary file 2 — Supporting Information [file BIMJ-68-e70128-s001.zip › Code_and_Data/arrayfile_HG002/debreak.vcf.csv]

Method	chro	start	end	length	type	qual
debreak	1	136556	136556	146	INS	48
debreak	1	436713	436883	171	DEL	0
debreak	1	438130	438130	136	INS	0
debreak	1	645961	645961	319	INS	12
debreak	1	649707	649756	50	DEL	12
debreak	1	662614	662614	49	INS	60
debreak	1	662695	662695	1502	INS	60
debreak	1	725453	725507	55	DEL	60
debreak	1	788856	788904	49	DEL	60
debreak	1	811403	811403	2404	INS	60
debreak	1	818026	818112	87	DEL	57
debreak	1	844543	844854	312	DEL	60
debreak	1	869442	870254	813	DEL	60
debreak	1	900012	900085	74	DEL	60
debreak	1	913197	913197	155	INS	60
debreak	1	1011614	1012052	439	DEL	60
debreak	1	1011647	1012605	959	DEL	60
debreak	1	1012654	1013103	450	DEL	60
debreak	1	1075044	1075653	610	DEL	60
debreak	1	1223707	1224801	1095	DEL	60
debreak	1	1259554	1259554	68	INS	60
debreak	1	1285394	1286470	1077	DEL	60
debreak	1	1318016	1318016	1390	INS	60
debreak	1	1413240	1413240	132	INS	60
debreak	1	1540908	1540970	63	DEL	60
debreak	1	1584493	1584493	3910	INS	51
debreak	1	1598415	1598581	167	DEL	60
debreak	1	1649046	1649095	50	DEL	60
debreak	1	1681049	1681049	50	INS	60
debreak	1	1855664	1855664	102	INS	60
debreak	1	1860825	1860825	1087	INS	60
debreak	1	1866421	1867013	593	DEL	60
debreak	1	1925145	1925145	146	INS	60
debreak	1	1950664	1950664	236	INS	60
debreak	1	2038063	2038236	174	DEL	60
debreak	1	2041488	2041582	95	DEL	60
debreak	1	2053842	2053921	80	DEL	60
debreak	1	2054868	2055107	240	DEL	60
debreak	1	2073767	2073851	85	DEL	60
debreak	1	2079161	2079161	162	INS	60
debreak	1	2143506	2143506	457	INS	60
debreak	1	2193489	2193558	70	DEL	60
debreak	1	2212121	2212249	129	DEL	60
debreak	1	2212398	2212398	132	INS	60
debreak	1	2213192	2213397	206	DEL	60
debreak	1	2256563	2256563	3427	INS	60
debreak	1	2371959	2371959	1372	INS	60
debreak	1	2390867	2390930	64	DEL	60
debreak	1	2390961	2391040	80	DEL	60
debreak	1	2454232	2454232	555	INS	60
debreak	1	2523809	2524027	219	DEL	60
debreak	1	2533556	2533556	79	INS	60
debreak	1	2583560	2583560	159	INS	59
debreak	1	2586441	2586720	280	DEL	60
debreak	1	2588012	2588012	321	INS	58
debreak	1	2588506	2588506	80	INS	58
debreak	1	2609858	2609858	120	INS	49
debreak	1	2611834	2611834	186	INS	42
debreak	1	2613216	2613216	118	INS	52
debreak	1	2614247	2614247	120	INS	44
debreak	1	2614271	2614271	394	INS	55
debreak	1	2614580	2614667	88	DEL	48
debreak	1	2621749	2621975	227	DEL	52
debreak	1	2622689	2622767	79	DEL	60
debreak	1	2623000	2623434	435	DEL	50
debreak	1	2624569	2625129	561	DEL	41
debreak	1	2624807	2625086	280	DEL	60
debreak	1	2626547	2626988	442	DEL	44
debreak	1	2627692	2627772	81	DEL	41
debreak	1	2687620	2687822	203	DEL	54
debreak	1	2689222	2689385	164	DEL	54
debreak	1	2689525	2689684	160	DEL	55
debreak	1	2691365	2691567	203	DEL	55
debreak	1	2692051	2692662	612	DEL	60
debreak	1	2692824	2692942	119	DEL	54
debreak	1	2714751	2714798	48	DEL	60
debreak	1	2768773	2768979	207	DEL	60
debreak	1	2775804	2775881	78	DEL	60
debreak	1	2779758	2779758	48	INS	60
debreak	1	2794112	2794112	49	INS	60
debreak	1	2866154	2866300	147	DEL	60
debreak	1	2876577	2876696	120	DEL	60
debreak	1	2893202	2893465	264	DEL	60
debreak	1	2933249	2933249	496	INS	60
debreak	1	2954350	2954350	71	INS	60
debreak	1	2959217	2959217	56	INS	60
debreak	1	3092716	3092716	238	INS	60
debreak	1	3129163	3129163	152	INS	60
debreak	1	3131936	3131936	306	INS	60
debreak	1	3177308	3177308	855	INS	60
debreak	1	3204102	3204209	108	DEL	60
debreak	1	3216109	3216840	732	DEL	60
debreak	1	3242593	3242650	58	DEL	60
debreak	1	3262323	3262388	66	DEL	60
debreak	1	3268090	3268090	632	INS	60
debreak	1	3393869	3393869	2247	INS	60
debreak	1	3418583	3418583	1863	INS	60
debreak	1	3418589	3418589	756	INS	60
debreak	1	3508335	3508399	65	DEL	60
debreak	1	3560364	3560872	509	DEL	60
debreak	1	3561911	3561985	75	DEL	60
debreak	1	3591565	3591755	191	DEL	60
debreak	1	3598420	3598492	73	DEL	60
debreak	1	3656053	3656124	72	DEL	60
debreak	1	3714250	3714250	52	INS	60
debreak	1	3717004	3717153	150	DEL	60
debreak	1	3737065	3737065	48	INS	60
debreak	1	3748989	3748989	78	INS	60
debreak	1	3785226	3785226	310	INS	60
debreak	1	3808518	3808746	229	DEL	60
debreak	1	4059824	4059940	117	DEL	60
debreak	1	4059965	4059965	1180	INS	60
debreak	1	4077014	4077014	447	INS	60
debreak	1	4125049	4125995	947	DEL	60
debreak	1	4137707	4137707	70	INS	60
debreak	1	4138539	4138539	57	INS	60
debreak	1	4204690	4204690	81	INS	60
debreak	1	4222780	4222780	325	INS	60
debreak	1	4393309	4393309	2234	INS	60
debreak	1	4403566	4403647	82	DEL	60
debreak	1	4480337	4480395	59	DEL	60
debreak	1	4568985	4568985	64	INS	60
debreak	1	4580785	4580785	48	INS	60
debreak	1	4692817	4693074	258	DEL	60
debreak	1	4693495	4693495	322	INS	60
debreak	1	4800431	4800431	166	INS	60
debreak	1	4999542	4999542	1855	INS	60
debreak	1	5220335	5220335	627	INS	60
debreak	1	5306214	5306263	50	DEL	60
debreak	1	5306683	5306752	70	DEL	60
debreak	1	5350912	5351277	366	DEL	60
debreak	1	5364066	5364167	102	DEL	60
debreak	1	5447231	5447231	5176	INS	60
debreak	1	5474214	5474288	75	DEL	60
debreak	1	5804177	5804275	99	DEL	60
debreak	1	5862917	5862917	444	INS	60
debreak	1	5876958	5877028	71	DEL	60
debreak	1	5892364	5892364	730	INS	60
debreak	1	5934290	5934290	283	INS	60
debreak	1	5944510	5944558	49	DEL	60
debreak	1	6065004	6065161	158	DEL	60
debreak	1	6065497	6065497	79	INS	60
debreak	1	6066145	6066642	498	DEL	60
debreak	1	6072343	6072586	244	DEL	60
debreak	1	6072448	6072567	120	DEL	60
debreak	1	6220193	6220385	193	DEL	60
debreak	1	6802619	6802619	1984	INS	60
debreak	1	6858656	6858832	177	DEL	60
debreak	1	7000974	7000974	527	INS	60
debreak	1	7039855	7039907	53	DEL	60
debreak	1	7044152	7044152	203	INS	60
debreak	1	7078191	7078191	181	INS	60
debreak	1	7174816	7174920	105	DEL	60
debreak	1	7175598	7175696	99	DEL	60
debreak	1	7560335	7560335	79	INS	60
debreak	1	7602617	7602678	62	DEL	60
debreak	1	7608734	7608960	227	DEL	60
debreak	1	7863495	7863495	184	INS	60
debreak	1	7923047	7923116	70	DEL	60
debreak	1	7924952	7925228	277	DEL	60
debreak	1	8446629	8446629	308	INS	60
debreak	1	8501992	8501992	344	INS	60
debreak	1	8561460	8561460	48	INS	60
debreak	1	8728979	8729072	94	DEL	60
debreak	1	8972233	8972233	522	INS	60
debreak	1	9137801	9137801	154	INS	60
debreak	1	9189326	9189326	90	INS	60
debreak	1	9230431	9230431	317	INS	60
debreak	1	9342575	9342575	262	INS	60
debreak	1	9370136	9370189	54	DEL	60
debreak	1	9471354	9471354	1391	INS	60
debreak	1	9870201	9870201	151	INS	60
debreak	1	10028611	10028611	139	INS	60
debreak	1	10804404	10804571	168	DEL	60
debreak	1	10845194	10845194	52	INS	60
debreak	1	11031134	11031134	1894	INS	60
debreak	1	11101795	11101795	270	INS	60
debreak	1	11682895	11683188	294	DEL	60
debreak	1	12102737	12102737	53	INS	60
debreak	1	12625706	12625706	724	INS	60
debreak	1	12822248	12822459	212	DEL	60
debreak	1	12876218	12876218	276	INS	60
debreak	1	12927536	12927617	82	DEL	49
debreak	1	13468397	13468448	52	DEL	0
debreak	1	13689230	13689281	52	DEL	0
debreak	1	13689287	13689338	52	DEL	0
debreak	1	13796644	13796644	662	INS	60
debreak	1	13827959	13828147	189	DEL	60
debreak	1	13894458	13894586	129	DEL	60
debreak	1	13915477	13915477	227	INS	60
debreak	1	14307594	14307594	123	INS	60
debreak	1	14657711	14658486	776	DEL	60
debreak	1	14819163	14819163	1421	INS	60
debreak	1	14840999	14840999	52	INS	60
debreak	1	15362776	15362776	68	INS	60
debreak	1	15365285	15365394	110	DEL	60
debreak	1	15551716	15551716	269	INS	60
debreak	1	15714831	15714831	141	INS	60
debreak	1	16376520	16376520	78	INS	60
debreak	1	16637584	16637584	148	INS	60
debreak	1	16677257	16677257	123	INS	60
debreak	1	16750702	16750702	135	INS	60
debreak	1	17276588	17276881	294	DEL	60
debreak	1	17278381	17278638	258	DEL	60
debreak	1	17492715	17492715	633	INS	60
debreak	1	17535069	17535069	74	INS	60
debreak	1	17567949	17568091	143	DEL	60
debreak	1	17615803	17615803	2685	INS	60
debreak	1	17619383	17619383	111	INS	60
debreak	1	17684767	17685087	321	DEL	60
debreak	1	17764171	17764171	78	INS	60
debreak	1	18015978	18015978	1304	INS	60
debreak	1	18195130	18195130	66	INS	60
debreak	1	18376328	18376328	54	INS	60
debreak	1	18599954	18600010	57	DEL	60
debreak	1	18657021	18657068	48	DEL	60
debreak	1	18657075	18657158	84	DEL	60
debreak	1	18792562	18792562	58	INS	60
debreak	1	18924456	18924524	69	DEL	60
debreak	1	18931233	18931289	57	DEL	60
debreak	1	19070948	19070948	76	INS	60
debreak	1	19151782	19152046	265	DEL	60
debreak	1	19387913	19387913	3748	INS	60
debreak	1	20708963	20708963	436	INS	60
debreak	1	20790034	20790034	911	INS	60
debreak	1	20913607	20913664	58	DEL	60
debreak	1	20944740	20944740	321	INS	60
debreak	1	20950243	20950243	1255	INS	60
debreak	1	20952494	20952585	92	DEL	60
debreak	1	21292129	21292129	54	INS	60
debreak	1	21308029	21308111	83	DEL	60
debreak	1	21315558	21315558	55	INS	60
debreak	1	21492590	21492590	317	INS	60
debreak	1	21714824	21715097	274	DEL	60
debreak	1	21745024	21745024	51	INS	60
debreak	1	21786420	21786691	272	DEL	60
debreak	1	21787747	21787810	64	DEL	60
debreak	1	22144511	22144645	135	DEL	60
debreak	1	22286331	22286380	50	DEL	60
debreak	1	22896935	22896935	93	INS	60
debreak	1	22926180	22926231	52	DEL	60
debreak	1	23081333	23081333	632	INS	60
debreak	1	23276942	23276942	255	INS	60
debreak	1	23718900	23718900	1354	INS	60
debreak	1	23821724	23821724	64	INS	60
debreak	1	23981129	23981129	329	INS	60
debreak	1	24037362	24037362	48	INS	60
debreak	1	24262282	24262330	49	DEL	51
debreak	1	24402995	24403311	317	DEL	60
debreak	1	24804537	24807440	2904	DEL	60
debreak	1	25126408	25126702	295	DEL	60
debreak	1	25371466	25371466	100	INS	60
debreak	1	25380758	25380758	312	INS	60
debreak	1	25435365	25435365	68	INS	60
debreak	1	25732085	25732085	108	INS	50
debreak	1	25855992	25855992	962	INS	60
debreak	1	26094761	26094761	94	INS	60
debreak	1	26489814	26490138	325	DEL	60
debreak	1	26532974	26532974	61	INS	60
debreak	1	26671507	26671557	51	DEL	60
debreak	1	26965809	26965809	306	INS	57
debreak	1	26975253	26975559	307	DEL	57
debreak	1	27145129	27145129	98	INS	60
debreak	1	27356979	27356979	720	INS	60
debreak	1	27412988	27412988	1168	INS	60
debreak	1	27804114	27804441	328	DEL	60
debreak	1	27814131	27814131	54	INS	60
debreak	1	27935364	27935499	136	DEL	60
debreak	1	28179941	28180510	570	DEL	60
debreak	1	28204973	28204973	1379	INS	60
debreak	1	28247801	28248108	308	DEL	60
debreak	1	28573643	28573643	147	INS	60
debreak	1	29321463	29321463	325	INS	60
debreak	1	29382166	29382166	332	INS	60
debreak	1	29426827	29426827	327	INS	60
debreak	1	29845253	29845253	52	INS	60
debreak	1	30196713	30196713	378	INS	60
debreak	1	30200217	30200415	199	DEL	60
debreak	1	30298153	30298203	51	DEL	60
debreak	1	30346049	30346049	389	INS	60
debreak	1	30569450	30569450	163	INS	60
debreak	1	30774240	30774240	59	INS	60
debreak	1	31040646	31041660	1015	DEL	60
debreak	1	31067153	31067210	58	DEL	60
debreak	1	31082618	31082723	106	DEL	60
debreak	1	31128322	31128374	53	DEL	60
debreak	1	31128370	31128370	1973	INS	60
debreak	1	31205216	31205216	2546	INS	60
debreak	1	31244652	31244745	94	DEL	60
debreak	1	31249141	31249209	69	DEL	60
debreak	1	31367467	31367533	67	DEL	60
debreak	1	31445109	31445169	61	DEL	60
debreak	1	31445216	31445315	100	DEL	60
debreak	1	31649754	31649879	126	DEL	60
debreak	1	31724880	31724880	52	INS	60
debreak	1	31818397	31818397	53	INS	60
debreak	1	31904625	31904625	2564	INS	60
debreak	1	32273011	32273011	303	INS	60
debreak	1	33005343	33005343	222	INS	60
debreak	1	33046785	33046785	661	INS	60
debreak	1	33108380	33108380	1003	INS	60
debreak	1	33156763	33156939	177	DEL	60
debreak	1	33439883	33440009	127	DEL	60
debreak	1	33652420	33652420	1657	INS	60
debreak	1	33859327	33859327	48	INS	60
debreak	1	34330532	34330532	220	INS	60
debreak	1	34568175	34568268	94	DEL	60
debreak	1	34789542	34789542	51	INS	60
debreak	1	35007069	35007069	913	INS	60
debreak	1	35243211	35243272	62	DEL	60
debreak	1	35627129	35627449	321	DEL	60
debreak	1	36676320	36676320	113	INS	57
debreak	1	36679546	36679607	62	DEL	60
debreak	1	36733252	36733476	225	DEL	60
debreak	1	36749219	36749270	52	DEL	60
debreak	1	37009732	37009798	67	DEL	60
debreak	1	37165991	37166082	92	DEL	60
debreak	1	37206224	37206303	80	DEL	60
debreak	1	37215797	37215797	339	INS	60
debreak	1	37259425	37259425	780	INS	60
debreak	1	37423057	37423057	64	INS	60
debreak	1	37423736	37424019	284	DEL	60
debreak	1	37424204	37425746	1543	DEL	60
debreak	1	37593870	37593870	186	INS	60
debreak	1	37816478	37816715	238	DEL	60
debreak	1	37911783	37911783	650	INS	60
debreak	1	38077351	38077421	71	DEL	60
debreak	1	38208247	38208409	163	DEL	60
debreak	1	38219337	38219384	48	DEL	60
debreak	1	38241384	38241384	2438	INS	60
debreak	1	38432773	38432773	321	INS	60
debreak	1	38950740	38950740	74	INS	60
debreak	1	38996131	38996131	85	INS	60
debreak	1	39084222	39085825	1604	DEL	60
debreak	1	39411520	39411520	1961	INS	60
debreak	1	39510237	39510237	218	INS	60
debreak	1	39677664	39677664	318	INS	60
debreak	1	40474021	40474148	128	DEL	60
debreak	1	40516079	40516079	113	INS	60
debreak	1	40524688	40524688	306	INS	60
debreak	1	41024254	41024372	119	DEL	60
debreak	1	41835545	41835545	53	INS	60
debreak	1	41847874	41847874	200	INS	60
debreak	1	41890923	41890923	482	INS	60
debreak	1	42101214	42101297	84	DEL	60
debreak	1	42483962	42483962	1506	INS	60
debreak	1	42575859	42575859	70	INS	60
debreak	1	42632480	42632797	318	DEL	60
debreak	1	42687699	42687699	76	INS	60
debreak	1	42743179	42743492	314	DEL	60
debreak	1	43001373	43001373	143	INS	60
debreak	1	43547028	43547028	50	INS	60
debreak	1	43571987	43572747	761	DEL	60
debreak	1	44059955	44059955	152	INS	60
debreak	1	44565520	44565586	67	DEL	60
debreak	1	44605950	44606032	83	DEL	60
debreak	1	45203728	45203728	49	INS	60
debreak	1	45342247	45342247	399	INS	60
debreak	1	45963343	45963343	781	INS	60
debreak	1	46004690	46004690	49	INS	60
debreak	1	46168994	46168994	2810	INS	59
debreak	1	46175281	46175678	398	DEL	60
debreak	1	46176327	46176327	1989	INS	56
debreak	1	46366110	46366437	328	DEL	60
debreak	1	46679036	46679036	348	INS	60
debreak	1	46707937	46707937	49	INS	60
debreak	1	47644782	47644782	114	INS	60
debreak	1	47650130	47650130	897	INS	60
debreak	1	48058282	48058282	64	INS	60
debreak	1	48658648	48658648	50	INS	60
debreak	1	48848477	48848526	50	DEL	60
debreak	1	49549778	49549830	53	DEL	60
debreak	1	50413626	50413626	106	INS	60
debreak	1	50847894	50847894	106	INS	60
debreak	1	51285358	51285405	48	DEL	60
debreak	1	52318224	52318224	565	INS	60
debreak	1	52372543	52372543	197	INS	60
debreak	1	53268782	53268838	57	DEL	60
debreak	1	53268871	53268921	51	DEL	60
debreak	1	53564910	53564910	60	INS	60
debreak	1	53594099	53595427	1329	DEL	60
debreak	1	53967995	53968154	160	DEL	60
debreak	1	53991138	53991138	449	INS	60
debreak	1	54175024	54175077	54	DEL	60
debreak	1	54976298	54976298	276	INS	60
debreak	1	55334339	55334389	51	DEL	60
debreak	1	55468717	55468717	674	INS	60
debreak	1	55705908	55705908	1605	INS	60
debreak	1	55974725	55974791	67	DEL	60
debreak	1	56129386	56129480	95	DEL	60
debreak	1	56131203	56131298	96	DEL	60
debreak	1	56132421	56132515	95	DEL	60
debreak	1	56401284	56401604	321	DEL	60
debreak	1	56887704	56888020	317	DEL	60
debreak	1	57022721	57022721	56	INS	60
debreak	1	57242609	57242947	339	DEL	60
debreak	1	57600205	57600205	1993	INS	60
debreak	1	57861404	57861459	56	DEL	60
debreak	1	58071860	58071860	210	INS	60
debreak	1	58205120	58205120	50	INS	60
debreak	1	58343213	58343536	324	DEL	60
debreak	1	58540223	58540223	49	INS	60
debreak	1	58743911	58744823	913	DEL	60
debreak	1	59017936	59018197	262	DEL	60
debreak	1	59059618	59059942	325	DEL	60
debreak	1	59194942	59195000	59	DEL	60
debreak	1	59446794	59446900	107	DEL	60
debreak	1	59871864	59871864	320	INS	60
debreak	1	59956715	59956715	60	INS	60
debreak	1	60529915	60529915	76	INS	60
debreak	1	61344060	61344060	52	INS	60
debreak	1	62082859	62083701	843	DEL	60
debreak	1	62337077	62337077	74	INS	60
debreak	1	62390588	62390936	349	DEL	60
debreak	1	62589450	62589499	50	DEL	60
debreak	1	62815102	62815263	162	DEL	60
debreak	1	63151822	63152160	339	DEL	60
debreak	1	63511678	63511678	58	INS	60
debreak	1	63939664	63939664	118	INS	60
debreak	1	64667126	64667126	49	INS	60
debreak	1	64704815	64704815	57	INS	60
debreak	1	64850181	64850181	2153	INS	60
debreak	1	64881077	64881276	200	DEL	60
debreak	1	64958063	64958063	329	INS	60
debreak	1	65891835	65891835	88	INS	60
debreak	1	65909624	65909893	270	DEL	60
debreak	1	66055928	66055928	318	INS	60
debreak	1	66078245	66078403	159	DEL	60
debreak	1	66079460	66079460	53	INS	60
debreak	1	66129967	66129967	179	INS	60
debreak	1	66135714	66136044	331	DEL	60
debreak	1	66263911	66264243	333	DEL	60
debreak	1	66694580	66694639	60	DEL	60
debreak	1	66866207	66866207	61	INS	60
debreak	1	67096523	67096523	90	INS	60
debreak	1	68007960	68008816	857	DEL	60
debreak	1	68175689	68175802	114	DEL	60
debreak	1	68395720	68395720	54	INS	60
debreak	1	69230624	69230761	138	DEL	60
debreak	1	69806994	69807311	318	DEL	60
debreak	1	69943716	69944020	305	DEL	60
debreak	1	70027326	70027682	357	DEL	60
debreak	1	70061657	70061657	319	INS	60
debreak	1	70091058	70091058	332	INS	60
debreak	1	70381809	70381809	1137	INS	60
debreak	1	70946191	70946521	331	DEL	60
debreak	1	71112580	71112580	171	INS	60
debreak	1	71112745	71112930	186	DEL	60
debreak	1	71148800	71149048	249	DEL	60
debreak	1	71741321	71741630	310	DEL	60
debreak	1	71828462	71828873	412	DEL	60
debreak	1	72258949	72258949	247	INS	60
debreak	1	72364593	72364655	63	DEL	60
debreak	1	72610125	72610183	59	DEL	60
debreak	1	72981493	72981493	166	INS	60
debreak	1	73022583	73022637	55	DEL	60
debreak	1	73600019	73600019	50	INS	60
debreak	1	73648820	73648820	83	INS	60
debreak	1	73753602	73753915	314	DEL	60
debreak	1	73768785	73769135	351	DEL	60
debreak	1	74182159	74182159	59	INS	60
debreak	1	74312433	74312683	251	DEL	60
debreak	1	74437713	74437713	50	INS	60
debreak	1	74471643	74471643	359	INS	60
debreak	1	74755170	74755290	121	DEL	60
debreak	1	75136826	75136925	100	DEL	60
debreak	1	75148237	75148293	57	DEL	60
debreak	1	75192891	75192891	3713	INS	60
debreak	1	75557162	75557162	314	INS	60
debreak	1	75795812	75795863	52	DEL	60
debreak	1	76011869	76012198	330	DEL	60
debreak	1	76351355	76351355	368	INS	60
debreak	1	76352034	76352034	131	INS	60
debreak	1	76368360	76368407	48	DEL	60
debreak	1	76428310	76428382	73	DEL	60
debreak	1	76743236	76743300	65	DEL	60
debreak	1	76856631	76856631	320	INS	60
debreak	1	77100368	77100650	283	DEL	60
debreak	1	77112146	77112267	122	DEL	60
debreak	1	77305420	77305420	108	INS	60
debreak	1	77468966	77468966	344	INS	60
debreak	1	77481870	77481870	50	INS	60
debreak	1	77577914	77577914	331	INS	60
debreak	1	77634315	77634315	316	INS	60
debreak	1	77910008	77910070	63	DEL	60
debreak	1	78527301	78527416	116	DEL	60
debreak	1	78998083	78998152	70	DEL	60
debreak	1	79108829	79108829	165	INS	60
debreak	1	79401510	79401831	322	DEL	60
debreak	1	79582077	79582077	307	INS	60
debreak	1	80221782	80223029	1248	DEL	60
debreak	1	80271156	80271156	140	INS	60
debreak	1	80545258	80545258	203	INS	60
debreak	1	80794841	80794888	48	DEL	60
debreak	1	80794947	80795026	80	DEL	60
debreak	1	81049865	81049967	103	DEL	60
debreak	1	81194343	81194668	326	DEL	60
debreak	1	81524119	81524119	315	INS	60
debreak	1	81660357	81660357	199	INS	60
debreak	1	81687785	81688112	328	DEL	60
debreak	1	82312043	82312043	323	INS	60
debreak	1	82721714	82721714	3120	INS	24
debreak	1	83022785	83022785	120	INS	60
debreak	1	83042651	83042651	254	INS	60
debreak	1	83042947	83043186	240	DEL	60
debreak	1	83125959	83127569	1611	DEL	60
debreak	1	83149852	83149908	57	DEL	60
debreak	1	83479250	83479320	71	DEL	60
debreak	1	83484956	83485007	52	DEL	60
debreak	1	83753498	83753603	106	DEL	60
debreak	1	84226448	84226448	112	INS	60
debreak	1	84913265	84913265	334	INS	60
debreak	1	85222462	85222462	221	INS	60
debreak	1	85234483	85234483	60	INS	60
debreak	1	85620126	85620126	515	INS	60
debreak	1	85748622	85748950	329	DEL	60
debreak	1	85983490	85983490	915	INS	60
debreak	1	86002665	86002665	195	INS	60
debreak	1	86740982	86741698	717	DEL	60
debreak	1	87512434	87512434	2111	INS	60
debreak	1	88860719	88860719	95	INS	60
debreak	1	88923364	88923364	183	INS	60
debreak	1	88972811	88972811	3820	INS	60
debreak	1	89475910	89478625	2716	DEL	60
debreak	1	90263457	90263596	140	DEL	60
debreak	1	90370562	90370562	270	INS	60
debreak	1	90541446	90541446	219	INS	60
debreak	1	91283540	91283540	58	INS	60
debreak	1	91357340	91357340	49	INS	60
debreak	1	91415848	91415848	68	INS	60
debreak	1	91624773	91625055	283	DEL	60
debreak	1	91634211	91634262	52	DEL	60
debreak	1	91634884	91634936	53	DEL	60
debreak	1	91682027	91682027	317	INS	60
debreak	1	91925318	91925426	109	DEL	60
debreak	1	92134206	92134384	179	DEL	60
debreak	1	92134319	92134893	575	DEL	60
debreak	1	92232063	92233334	1272	DEL	60
debreak	1	92280859	92280859	51	INS	60
debreak	1	92391261	92391261	50	INS	60
debreak	1	92392903	92392903	85	INS	60
debreak	1	92483174	92484155	982	DEL	60
debreak	1	92681355	92681406	52	DEL	60
debreak	1	93167521	93167521	327	INS	60
debreak	1	93312413	93312413	65	INS	60
debreak	1	93312419	93312419	146	INS	60
debreak	1	93414202	93414202	104	INS	60
debreak	1	93498214	93498214	338	INS	60
debreak	1	93810425	93810425	124	INS	60
debreak	1	94341681	94341681	2503	INS	60
debreak	1	94850023	94850071	49	DEL	60
debreak	1	94943239	94943320	82	DEL	60
debreak	1	95511465	95511465	62	INS	60
debreak	1	95690511	95690829	319	DEL	60
debreak	1	96139977	96142392	2416	DEL	60
debreak	1	96483083	96483165	83	DEL	60
debreak	1	96618656	96618656	66	INS	60
debreak	1	96868784	96868865	82	DEL	60
debreak	1	97596320	97596393	74	DEL	60
debreak	1	97717630	97717630	329	INS	60
debreak	1	98969128	98969128	193	INS	60
debreak	1	98969130	98969130	106	INS	60
debreak	1	98978031	98978031	100	INS	60
debreak	1	99976032	99976094	63	DEL	60
debreak	1	100148635	100148688	54	DEL	60
debreak	1	100390638	100390780	143	DEL	60
debreak	1	100994212	100994212	328	INS	60
debreak	1	101283383	101283447	65	DEL	60
debreak	1	101284771	101284771	515	INS	60
debreak	1	101388553	101388872	320	DEL	60
debreak	1	101622766	101623135	370	DEL	60
debreak	1	101718760	101718832	73	DEL	60
debreak	1	101724131	101724206	76	DEL	60
debreak	1	101770054	101770054	319	INS	60
debreak	1	101978982	101978982	2984	INS	60
debreak	1	102018255	102018340	86	DEL	60
debreak	1	102019227	102019389	163	DEL	60
debreak	1	102123413	102123487	75	DEL	60
debreak	1	102455152	102455152	49	INS	60
debreak	1	102494819	102494819	88	INS	60
debreak	1	102512643	102512643	66	INS	60
debreak	1	102920532	102920532	323	INS	60
debreak	1	103047680	103048009	330	DEL	60
debreak	1	103096067	103096385	319	DEL	60
debreak	1	103111002	103111068	67	DEL	60
debreak	1	103638751	103638751	79	INS	60
debreak	1	103648070	103648306	237	DEL	60
debreak	1	103669317	103669317	48	INS	60
debreak	1	103737778	103737778	104	INS	60
debreak	1	104163741	104163819	79	DEL	60
debreak	1	104443201	104443726	526	DEL	60
debreak	1	104451500	104451653	154	DEL	60
debreak	1	104480855	104480855	5282	INS	60
debreak	1	104719849	104720165	317	DEL	60
debreak	1	105104899	105104899	99	INS	60
debreak	1	105218651	105219453	803	DEL	60
debreak	1	105231105	105231105	137	INS	60
debreak	1	105428311	105428640	330	DEL	60
debreak	1	105508920	105508920	86	INS	60
debreak	1	105667586	105668444	859	DEL	60
debreak	1	105866772	105867045	274	DEL	60
debreak	1	106113957	106113957	2260	INS	60
debreak	1	106302541	106302541	55	INS	60
debreak	1	106311783	106311875	93	DEL	60
debreak	1	106330921	106330921	198	INS	60
debreak	1	106396414	106396414	912	INS	60
debreak	1	106505944	106505944	708	INS	60
debreak	1	106969625	106969786	162	DEL	60
debreak	1	108097957	108097957	49	INS	60
debreak	1	108142468	108142468	304	INS	60
debreak	1	108567554	108567554	255	INS	60
debreak	1	108733327	108737234	3908	DEL	60
debreak	1	108772953	108773073	121	DEL	22
debreak	1	108917483	108917590	108	DEL	60
debreak	1	109232232	109232232	65	INS	60
debreak	1	109597720	109598050	331	DEL	60
debreak	1	109602599	109603291	693	DEL	60
debreak	1	109614589	109614742	154	DEL	60
debreak	1	110196720	110196819	100	DEL	60
debreak	1	110267718	110267718	105	INS	60
debreak	1	110852777	110852777	79	INS	60
debreak	1	111112251	111112362	112	DEL	60
debreak	1	111316415	111316512	98	DEL	60
debreak	1	111802592	111802592	973	INS	60
debreak	1	111838209	111838270	62	DEL	60
debreak	1	111896175	111896175	1977	INS	60
debreak	1	111957516	111957583	68	DEL	60
debreak	1	112072619	112072619	48	INS	60
debreak	1	112074695	112074805	111	DEL	60
debreak	1	112087368	112087536	169	DEL	60
debreak	1	112123677	112123677	320	INS	60
debreak	1	112735996	112735996	332	INS	60
debreak	1	112835089	112837666	2578	DEL	60
debreak	1	112991995	112991995	316	INS	60
debreak	1	113316977	113316977	178	INS	60
debreak	1	113542276	113542276	1832	INS	60
debreak	1	113612064	113612112	49	DEL	60
debreak	1	113612654	113612701	48	DEL	60
debreak	1	113612701	113612749	49	DEL	60
debreak	1	113612872	113612872	49	INS	60
debreak	1	113715633	113715921	289	DEL	60
debreak	1	113799630	113800091	462	DEL	60
debreak	1	114654356	114654356	52	INS	60
debreak	1	115201394	115201394	304	INS	60
debreak	1	115690176	115690176	70	INS	60
debreak	1	115796890	115797173	284	DEL	60
debreak	1	116229485	116232841	3357	DEL	60
debreak	1	116695300	116695300	106	INS	60
debreak	1	116848532	116848532	50	INS	60
debreak	1	116912026	116912105	80	DEL	60
debreak	1	116979574	116979574	2122	INS	60
debreak	1	117571816	117571816	58	INS	60
debreak	1	117802092	117802092	54	INS	60
debreak	1	118091038	118091259	222	DEL	60
debreak	1	118594414	118594755	342	DEL	60
debreak	1	118931732	118931732	2663	INS	60
debreak	1	118944010	118944060	51	DEL	60
debreak	1	118944055	118944102	48	DEL	60
debreak	1	119274215	119274270	56	DEL	59
debreak	1	119326981	119327034	54	DEL	60
debreak	1	119553355	119553355	1076	INS	60
debreak	1	119558773	119559090	318	DEL	60
debreak	1	119931762	119931762	90	INS	60
debreak	1	119964021	119964079	59	DEL	60
debreak	1	120542594	120542653	60	DEL	27
debreak	1	120784029	120784101	73	DEL	21
debreak	1	121137878	121138070	193	DEL	43
debreak	1	121215019	121215019	56	INS	60
debreak	1	121357906	121358652	747	DEL	49
debreak	1	121358502	121358502	268	INS	36
debreak	1	121358548	121358548	536	INS	59
debreak	1	121360419	121361222	804	DEL	56
debreak	1	121360578	121361016	439	DEL	56
debreak	1	121365278	121365278	803	INS	52
debreak	1	121365361	121365361	268	INS	57
debreak	1	121367041	121367309	269	DEL	37
debreak	1	121371325	121371830	506	DEL	34
debreak	1	121481281	121482127	847	DEL	60
debreak	1	142727450	142728073	624	DEL	56
debreak	1	143137067	143137067	58	INS	38
debreak	1	143170860	143170860	161	INS	41
debreak	1	143434931	143434978	48	DEL	25
debreak	1	143436286	143436333	48	DEL	21
debreak	1	143436790	143436790	55	INS	17
debreak	1	143656864	143656864	48	INS	18
debreak	1	143759880	143759880	314	INS	24
debreak	1	143999495	143999800	306	DEL	60
debreak	1	144198666	144200251	1586	DEL	52
debreak	1	144201007	144201063	57	DEL	52
debreak	1	144577359	144577359	82	INS	37
debreak	1	144679292	144680039	748	DEL	24
debreak	1	144950263	144950263	73	INS	60
debreak	1	144954615	144955362	748	DEL	59
debreak	1	145092948	145097082	4135	DEL	60
debreak	1	145101920	145101920	75	INS	60
debreak	1	145142707	145143422	716	DEL	60
debreak	1	145152720	145152720	324	INS	59
debreak	1	145211318	145211318	309	INS	34
debreak	1	146392171	146394796	2626	DEL	38
debreak	1	146463985	146464034	50	DEL	40
debreak	1	146704972	146705020	49	DEL	60
debreak	1	147390162	147390468	307	DEL	49
debreak	1	147392584	147392680	97	DEL	53
debreak	1	147737788	147737788	211	INS	60
debreak	1	147959147	147959201	55	DEL	0
debreak	1	148253364	148254950	1587	DEL	39
debreak	1	148553798	148553916	119	DEL	57
debreak	1	148554576	148555445	870	DEL	57
debreak	1	148848859	148849712	854	DEL	60
debreak	1	148854300	148854300	142	INS	60
debreak	1	148854925	148854925	77	INS	60
debreak	1	148855429	148855699	271	DEL	60
debreak	1	149033266	149033335	70	DEL	59
debreak	1	149059432	149059432	48	INS	60
debreak	1	149208706	149208765	60	DEL	15
debreak	1	149228530	149228530	70	INS	59
debreak	1	149228813	149228813	660	INS	56
debreak	1	149229483	149229778	296	DEL	59
debreak	1	149230451	149230510	60	DEL	59
debreak	1	149713091	149714998	1908	DEL	26
debreak	1	149725211	149725211	271	INS	47
debreak	1	150037844	150037899	56	DEL	60
debreak	1	150339837	150339893	57	DEL	60
debreak	1	150691437	150691770	334	DEL	60
debreak	1	150701703	150702050	348	DEL	60
debreak	1	150754274	150754359	86	DEL	60
debreak	1	151571774	151572013	240	DEL	60
debreak	1	151573261	151573309	49	DEL	60
debreak	1	151741768	151741768	91	INS	60
debreak	1	151905216	151905314	99	DEL	60
debreak	1	152187075	152187075	708	INS	47
debreak	1	152240462	152240515	54	DEL	60
debreak	1	152276678	152276678	976	INS	60
debreak	1	152327438	152327667	230	DEL	60
debreak	1	152555544	152587739	32196	DEL	60
debreak	1	152853457	152853457	86	INS	60
debreak	1	153133707	153133963	257	DEL	60
debreak	1	153216067	153216348	282	DEL	60
debreak	1	153229237	153229237	801	INS	60
debreak	1	154352329	154352407	79	DEL	60
debreak	1	154686437	154686437	2164	INS	60
debreak	1	155119863	155119863	163	INS	60
debreak	1	155924383	155924383	320	INS	60
debreak	1	155974396	155974396	312	INS	60
debreak	1	156297837	156297837	142	INS	60
debreak	1	156705337	156705337	421	INS	60
debreak	1	156806527	156806578	52	DEL	60
debreak	1	157005671	157005736	66	DEL	60
debreak	1	157173864	157175382	1519	DEL	60
debreak	1	158050715	158051033	319	DEL	60
debreak	1	158488410	158488676	267	DEL	60
debreak	1	158712033	158712354	322	DEL	60
debreak	1	158851691	158851746	56	DEL	60
debreak	1	158867532	158869982	2451	DEL	60
debreak	1	159419784	159419784	91	INS	60
debreak	1	159648709	159649658	950	DEL	60
debreak	1	160935022	160935337	316	DEL	60
debreak	1	160946544	160946609	66	DEL	60
debreak	1	160954360	160954475	116	DEL	60
debreak	1	160954842	160955152	311	DEL	60
debreak	1	161005684	161005684	432	INS	60
debreak	1	161025643	161025715	73	DEL	60
debreak	1	161393003	161393357	355	DEL	60
debreak	1	162052667	162052986	320	DEL	60
debreak	1	162234257	162234257	50	INS	60
debreak	1	162696918	162696918	280	INS	60
debreak	1	162761310	162761310	318	INS	60
debreak	1	163088851	163088851	318	INS	60
debreak	1	163314433	163314433	331	INS	60
debreak	1	163684683	163684683	610	INS	60
debreak	1	164032856	164032856	64	INS	60
debreak	1	164176131	164176230	100	DEL	60
debreak	1	164204718	164204718	60	INS	60
debreak	1	164409235	164409235	475	INS	60
debreak	1	164989705	164989755	51	DEL	60
debreak	1	165154750	165154750	447	INS	60
debreak	1	165505880	165505880	59	INS	60
debreak	1	165552225	165552339	115	DEL	60
debreak	1	165659306	165659306	273	INS	60
debreak	1	165731212	165731490	279	DEL	60
debreak	1	165861385	165861385	2357	INS	60
debreak	1	166047088	166047211	124	DEL	60
debreak	1	167175228	167175228	4352	INS	60
debreak	1	167404142	167404229	88	DEL	60
debreak	1	168024560	168025732	1173	DEL	60
debreak	1	168364735	168364735	828	INS	60
debreak	1	168379696	168379696	1225	INS	60
debreak	1	168420930	168420930	2531	INS	60
debreak	1	168998126	168998180	55	DEL	60
debreak	1	169024742	169024828	87	DEL	60
debreak	1	169058933	169058933	361	INS	60
debreak	1	169058937	169058937	1029	INS	60
debreak	1	169160022	169160350	329	DEL	60
debreak	1	169226049	169226049	128	INS	57
debreak	1	169244525	169244742	218	DEL	60
debreak	1	169311819	169311910	92	DEL	60
debreak	1	169311916	169312003	88	DEL	60
debreak	1	169471916	169472016	101	DEL	60
debreak	1	169523399	169523399	96	INS	60
debreak	1	169637784	169637943	160	DEL	60
debreak	1	169730418	169730724	307	DEL	60
debreak	1	169780908	169780908	68	INS	60
debreak	1	169820123	169820191	69	DEL	60
debreak	1	169962744	169962744	164	INS	60
debreak	1	170102068	170102068	57	INS	60
debreak	1	170603436	170603436	313	INS	60
debreak	1	170612461	170612461	71	INS	60
debreak	1	170651486	170651486	100	INS	60
debreak	1	171179868	171179949	82	DEL	60
debreak	1	171190124	171190238	115	DEL	60
debreak	1	171783589	171783650	62	DEL	60
debreak	1	171785676	171785676	89	INS	60
debreak	1	171906010	171906010	60	INS	60
debreak	1	171952540	171952540	135	INS	60
debreak	1	172541089	172541089	344	INS	60
debreak	1	173944739	173945068	330	DEL	60
debreak	1	174333002	174333002	325	INS	60
debreak	1	174802589	174802589	48	INS	60
debreak	1	175209598	175209598	52	INS	60
debreak	1	175812000	175812000	482	INS	60
debreak	1	175812003	175812003	926	INS	60
debreak	1	176270023	176270079	57	DEL	60
debreak	1	176365406	176365482	77	DEL	60
debreak	1	176365848	176365848	127	INS	60
debreak	1	176478219	176478774	556	DEL	60
debreak	1	177368288	177368361	74	DEL	60
debreak	1	178474743	178474806	64	DEL	60
debreak	1	178692782	178692782	345	INS	60
debreak	1	178948173	178948173	318	INS	60
debreak	1	179491959	179491959	356	INS	60
debreak	1	179607294	179608060	767	DEL	60
debreak	1	179651098	179651098	756	INS	60
debreak	1	180183833	180184151	319	DEL	60
debreak	1	180292991	180293314	324	DEL	60
debreak	1	180828204	180828204	50	INS	60
debreak	1	180857551	180857551	321	INS	60
debreak	1	181047412	181047412	317	INS	60
debreak	1	181093655	181093655	95	INS	60
debreak	1	182038128	182038128	344	INS	60
debreak	1	182087864	182087911	48	DEL	60
debreak	1	182107607	182107607	995	INS	60
debreak	1	182274317	182274317	2839	INS	60
debreak	1	182478450	182478574	125	DEL	60
debreak	1	182690095	182690172	78	DEL	60
debreak	1	182710778	182710903	126	DEL	60
debreak	1	183583575	183583751	177	DEL	60
debreak	1	183856342	183856342	130	INS	60
debreak	1	184768857	184769178	322	DEL	60
debreak	1	184937039	184937360	322	DEL	60
debreak	1	186245989	186245989	78	INS	60
debreak	1	186743198	186743198	54	INS	60
debreak	1	186764537	186765030	494	DEL	60
debreak	1	186826202	186826202	228	INS	60
debreak	1	186826314	186826314	58	INS	60
debreak	1	187272893	187272940	48	DEL	60
debreak	1	187635525	187635525	329	INS	60
debreak	1	188438209	188438209	304	INS	60
debreak	1	188539456	188540230	775	DEL	60
debreak	1	188994950	188995284	335	DEL	60
debreak	1	189032974	189033034	61	DEL	60
debreak	1	189247029	189247029	316	INS	60
debreak	1	189661648	189661714	67	DEL	60
debreak	1	190002854	190002854	118	INS	60
debreak	1	190597976	190598038	63	DEL	60
debreak	1	190837321	190837491	171	DEL	60
debreak	1	190874445	190874445	304	INS	60
debreak	1	190910612	190910776	165	DEL	60
debreak	1	191088648	191088648	135	INS	60
debreak	1	191203821	191203821	58	INS	60
debreak	1	191545976	191546036	61	DEL	60
debreak	1	191580770	191580770	324	INS	60
debreak	1	191817427	191817427	319	INS	60
debreak	1	192609800	192609865	66	DEL	60
debreak	1	193130808	193131122	315	DEL	60
debreak	1	193235432	193235658	227	DEL	60
debreak	1	193410318	193410318	48	INS	60
debreak	1	193413289	193413289	325	INS	60
debreak	1	193467044	193467044	1952	INS	60
debreak	1	193467738	193467785	48	DEL	60
debreak	1	194060081	194060243	163	DEL	60
debreak	1	194350508	194351247	740	DEL	60
debreak	1	194445281	194445281	69	INS	60
debreak	1	194450485	194450485	97	INS	60
debreak	1	194451101	194454311	3211	DEL	60
debreak	1	194517609	194517867	259	DEL	60
debreak	1	194595949	194595949	149	INS	60
debreak	1	194638718	194638718	253	INS	60
debreak	1	194675127	194675127	335	INS	60
debreak	1	195043243	195043446	204	DEL	60
debreak	1	195112199	195112251	53	DEL	60
debreak	1	195880245	195880245	56	INS	60
debreak	1	196158048	196158324	277	DEL	60
debreak	1	196547297	196547344	48	DEL	60
debreak	1	197514068	197514068	125	INS	60
debreak	1	198243289	198243289	297	INS	60
debreak	1	198366609	198366609	475	INS	60
debreak	1	198773751	198775415	1665	DEL	60
debreak	1	198815315	198815315	290	INS	60
debreak	1	198925743	198925743	66	INS	60
debreak	1	199438728	199440234	1507	DEL	60
debreak	1	199447623	199447760	138	DEL	60
debreak	1	199883647	199883647	82	INS	60
debreak	1	200785940	200786043	104	DEL	60
debreak	1	200880196	200880246	51	DEL	60
debreak	1	200886977	200886977	51	INS	60
debreak	1	201178926	201179033	108	DEL	60
debreak	1	201180105	201180105	216	INS	60
debreak	1	201226504	201226565	62	DEL	60
debreak	1	201285252	201285252	56	INS	60
debreak	1	202001642	202001741	100	DEL	60
debreak	1	202360700	202361119	420	DEL	60
debreak	1	202427222	202427506	285	DEL	60
debreak	1	202641905	202641905	397	INS	60
debreak	1	202709379	202709603	225	DEL	60
debreak	1	202758730	202758730	443	INS	60
debreak	1	203342336	203342391	56	DEL	60
debreak	1	203552978	203553081	104	DEL	60
debreak	1	203684278	203686200	1923	DEL	60
debreak	1	203809108	203809108	731	INS	60
debreak	1	203894276	203895881	1606	DEL	60
debreak	1	203935833	203945436	9604	DEL	60
debreak	1	203979814	203979814	86	INS	60
debreak	1	204440192	204440334	143	DEL	60
debreak	1	205178634	205178713	80	DEL	60
debreak	1	205334035	205334035	48	INS	60
debreak	1	205439857	205440025	169	DEL	60
debreak	1	205875603	205875683	81	DEL	60
debreak	1	206217874	206217874	166	INS	60
debreak	1	206955275	206955342	68	DEL	60
debreak	1	207001479	207001479	74	INS	60
debreak	1	207292364	207293101	738	DEL	60
debreak	1	207667458	207667458	65	INS	60
debreak	1	207688488	207688488	60	INS	60
debreak	1	208867474	208867641	168	DEL	60
debreak	1	209936077	209936077	333	INS	60
debreak	1	210163903	210163903	71	INS	60
debreak	1	210244611	210244611	49	INS	60
debreak	1	210639195	210639242	48	DEL	60
debreak	1	210639204	210639323	120	DEL	60
debreak	1	210706607	210706706	100	DEL	60
debreak	1	210891709	210891709	250	INS	60
debreak	1	210891750	210891750	100	INS	60
debreak	1	211285183	211285300	118	DEL	60
debreak	1	211285313	211285465	153	DEL	60
debreak	1	211782441	211782441	53	INS	60
debreak	1	212359898	212359898	63	INS	60
debreak	1	212471136	212472615	1480	DEL	60
debreak	1	212642022	212642106	85	DEL	60
debreak	1	212898388	212898388	85	INS	60
debreak	1	213084229	213086170	1942	DEL	60
debreak	1	213914278	213914278	57	INS	60
debreak	1	214770105	214770438	334	DEL	60
debreak	1	215007394	215007394	1333	INS	60
debreak	1	215194729	215194781	53	DEL	60
debreak	1	215267109	215267171	63	DEL	60
debreak	1	216085794	216085854	61	DEL	60
debreak	1	216185306	216185477	172	DEL	60
debreak	1	216404593	216404593	65	INS	60
debreak	1	217085496	217085557	62	DEL	60
debreak	1	217269960	217270024	65	DEL	60
debreak	1	217497116	217497171	56	DEL	60
debreak	1	217697229	217697277	49	DEL	60
debreak	1	217698230	217698230	422	INS	60
debreak	1	217917513	217917825	313	DEL	60
debreak	1	218772144	218772326	183	DEL	60
debreak	1	218785915	218786234	320	DEL	60
debreak	1	219161612	219161612	1268	INS	60
debreak	1	219247376	219247376	197	INS	60
debreak	1	219574682	219574682	279	INS	60
debreak	1	219648968	219648968	79	INS	60
debreak	1	219923310	219923627	318	DEL	60
debreak	1	220074348	220074348	139	INS	60
debreak	1	220077629	220077629	1789	INS	60
debreak	1	220114828	220114899	72	DEL	60
debreak	1	220226027	220226108	82	DEL	60
debreak	1	220285456	220285775	320	DEL	60
debreak	1	220502945	220503583	639	DEL	60
debreak	1	220639903	220639903	98	INS	60
debreak	1	220749348	220749348	314	INS	60
debreak	1	221827805	221827805	627	INS	60
debreak	1	221969157	221969157	331	INS	60
debreak	1	222034145	222034475	331	DEL	60
debreak	1	222263520	222263520	77	INS	60
debreak	1	222296145	222296145	289	INS	60
debreak	1	222311947	222311994	48	DEL	60
debreak	1	222312216	222312216	52	INS	60
debreak	1	222661717	222661889	173	DEL	59
debreak	1	222852617	222852617	327	INS	60
debreak	1	223204704	223204782	79	DEL	60
debreak	1	223254532	223254532	4156	INS	60
debreak	1	224199517	224199572	56	DEL	53
debreak	1	224201408	224201543	136	DEL	48
debreak	1	224202331	224202331	55	INS	48
debreak	1	224247104	224247579	476	DEL	60
debreak	1	224287886	224287886	78	INS	60
debreak	1	224392824	224393135	312	DEL	60
debreak	1	224464619	224464680	62	DEL	60
debreak	1	224938701	224938817	117	DEL	60
debreak	1	225256533	225256802	270	DEL	60
debreak	1	225266488	225266546	59	DEL	60
debreak	1	225272514	225272514	84	INS	60
debreak	1	225762316	225762633	318	DEL	60
debreak	1	225905173	225905173	86	INS	60
debreak	1	225992549	225992604	56	DEL	60
debreak	1	225995596	225995596	321	INS	60
debreak	1	225996422	225996422	309	INS	60
debreak	1	226002816	226003142	327	DEL	60
debreak	1	226006767	226006944	178	DEL	60
debreak	1	226302618	226302618	49	INS	60
debreak	1	226415474	226415474	149	INS	60
debreak	1	226810394	226810394	876	INS	60
debreak	1	226985357	226985700	344	DEL	60
debreak	1	227163840	227163904	65	DEL	60
debreak	1	227602264	227602264	529	INS	60
debreak	1	228024095	228024406	312	DEL	60
debreak	1	228094377	228094453	77	DEL	60
debreak	1	228361816	228362014	199	DEL	60
debreak	1	228572162	228572490	329	DEL	60
debreak	1	228814808	228815142	335	DEL	60
debreak	1	228959922	228959922	329	INS	60
debreak	1	229373390	229373763	374	DEL	60
debreak	1	230107770	230107770	248	INS	60
debreak	1	230467788	230467788	1048	INS	60
debreak	1	230724590	230724590	59	INS	60
debreak	1	231085152	231085152	304	INS	60
debreak	1	231183102	231183247	146	DEL	60
debreak	1	231188158	231188235	78	DEL	60
debreak	1	231526810	231526810	148	INS	60
debreak	1	231868842	231868842	49	INS	60
debreak	1	231869456	231869509	54	DEL	60
debreak	1	231897929	231897979	51	DEL	60
debreak	1	231932096	231932096	288	INS	60
debreak	1	232252264	232252264	439	INS	60
debreak	1	232423120	232423446	327	DEL	60
debreak	1	232447860	232447860	82	INS	60
debreak	1	232458592	232460252	1661	DEL	60
debreak	1	232467992	232468040	49	DEL	60
debreak	1	232468160	232468160	223	INS	60
debreak	1	232504848	232504848	88	INS	60
debreak	1	232836577	232836760	184	DEL	60
debreak	1	232869264	232869264	419	INS	60
debreak	1	233649611	233649611	340	INS	60
debreak	1	233730230	233730334	105	DEL	60
debreak	1	233865141	233865471	331	DEL	60
debreak	1	233962211	233963553	1343	DEL	60
debreak	1	234070554	234070554	313	INS	60
debreak	1	234083322	234083738	417	DEL	60
debreak	1	234343184	234343184	2840	INS	60
debreak	1	234384057	234384057	364	INS	60
debreak	1	234587204	234587513	310	DEL	60
debreak	1	234798880	234798961	82	DEL	60
debreak	1	234805714	234805714	330	INS	60
debreak	1	235161743	235161743	1188	INS	60
debreak	1	235573088	235573088	3836	INS	60
debreak	1	235575462	235575462	345	INS	60
debreak	1	235798874	235798874	168	INS	60
debreak	1	236054577	236054914	338	DEL	60
debreak	1	236538197	236538197	2107	INS	60
debreak	1	236549155	236549205	51	DEL	60
debreak	1	236550492	236550492	277	INS	60
debreak	1	236594926	236595250	325	DEL	60
debreak	1	236656798	236656873	76	DEL	60
debreak	1	236661504	236661504	1105	INS	60
debreak	1	236796452	236796509	58	DEL	60
debreak	1	236818155	236818202	48	DEL	60
debreak	1	236919034	236919753	720	DEL	60
debreak	1	236919103	236919305	203	DEL	60
debreak	1	237401246	237401246	76	INS	60
debreak	1	237449857	237449857	205	INS	60
debreak	1	237569196	237569196	322	INS	60
debreak	1	237636745	237636745	53	INS	60
debreak	1	237679032	237679032	150	INS	60
debreak	1	237754416	237754489	74	DEL	60
debreak	1	237772413	237772568	156	DEL	60
debreak	1	238214974	238214974	273	INS	60
debreak	1	238852309	238853250	942	DEL	60
debreak	1	239126247	239126247	333	INS	60
debreak	1	239133410	239133467	58	DEL	60
debreak	1	239575607	239575607	1870	INS	60
debreak	1	240246333	240246465	133	DEL	60
debreak	1	240302572	240302664	93	DEL	60
debreak	1	240348413	240348413	3188	INS	60
debreak	1	240393001	240394778	1778	DEL	60
debreak	1	240528450	240528532	83	DEL	60
debreak	1	240528532	240528616	85	DEL	60
debreak	1	240616992	240617314	323	DEL	60
debreak	1	240675806	240675806	176	INS	60
debreak	1	240699891	240699891	51	INS	60
debreak	1	240815526	240815526	60	INS	60
debreak	1	240838633	240839229	597	DEL	60
debreak	1	241149858	241150181	324	DEL	60
debreak	1	241186309	241186430	122	DEL	60
debreak	1	241360539	241360853	315	DEL	60
debreak	1	241586227	241586489	263	DEL	60
debreak	1	241620078	241620078	323	INS	60
debreak	1	241691692	241692044	353	DEL	60
debreak	1	241787503	241787565	63	DEL	60
debreak	1	241838141	241838214	74	DEL	60
debreak	1	242357870	242357921	52	DEL	60
debreak	1	242556518	242556518	48	INS	60
debreak	1	242556742	242557496	755	DEL	60
debreak	1	242607996	242607996	67	INS	60
debreak	1	242684923	242684923	52	INS	60
debreak	1	242858455	242858455	65	INS	60
debreak	1	242860267	242860346	80	DEL	60
debreak	1	243083024	243083024	52	INS	60
debreak	1	243502284	243502337	54	DEL	60
debreak	1	243689133	243689133	353	INS	60
debreak	1	243782752	243783747	996	DEL	60
debreak	1	244091619	244091619	49	INS	60
debreak	1	244142941	244142941	821	INS	60
debreak	1	244162030	244162030	50	INS	60
debreak	1	244319909	244319968	60	DEL	60
debreak	1	244353965	244354014	50	DEL	60
debreak	1	244426777	244426777	107	INS	60
debreak	1	244439110	244439309	200	DEL	60
debreak	1	244649795	244649853	59	DEL	60
debreak	1	244746214	244746265	52	DEL	60
debreak	1	244881983	244881983	64	INS	60
debreak	1	244956285	244956285	2934	INS	60
debreak	1	245100378	245100378	53	INS	60
debreak	1	245104729	245104729	133	INS	60
debreak	1	245362250	245362250	154	INS	60
debreak	1	245433566	245433635	70	DEL	60
debreak	1	245606151	245606207	57	DEL	60
debreak	1	245607074	245607141	68	DEL	60
debreak	1	245763431	245763431	302	INS	60
debreak	1	245778164	245778289	126	DEL	60
debreak	1	245803447	245803447	67	INS	60
debreak	1	245823598	245823598	3802	INS	60
debreak	1	245825886	245825965	80	DEL	60
debreak	1	245845704	245845763	60	DEL	60
debreak	1	245845826	245845885	60	DEL	60
debreak	1	245859056	245859189	134	DEL	60
debreak	1	245937939	245938005	67	DEL	60
debreak	1	245961701	245961701	442	INS	60
debreak	1	245989314	245989314	324	INS	60
debreak	1	246138250	246139714	1465	DEL	60
debreak	1	246140126	246140126	103	INS	60
debreak	1	246155080	246155720	641	DEL	60
debreak	1	246165628	246165760	133	DEL	60
debreak	1	246167284	246167380	97	DEL	60
debreak	1	246173276	246173276	388	INS	60
debreak	1	246488399	246488399	1178	INS	60
debreak	1	246511379	246511379	50	INS	60
debreak	1	246551184	246551495	312	DEL	60
debreak	1	246558933	246559003	71	DEL	60
debreak	1	246565671	246565671	182	INS	60
debreak	1	246593062	246593117	56	DEL	60
debreak	1	246647490	246647541	52	DEL	60
debreak	1	246648003	246648003	156	INS	60
debreak	1	246657095	246657159	65	DEL	60
debreak	1	246683827	246683964	138	DEL	60
debreak	1	246684943	246685060	118	DEL	60
debreak	1	246739504	246739504	419	INS	60
debreak	1	246776960	246776960	965	INS	60
debreak	1	246783473	246783581	109	DEL	60
debreak	1	246806141	246806141	908	INS	60
debreak	1	246816170	246816170	399	INS	60
debreak	1	246855984	246855984	2162	INS	60
debreak	1	246873721	246873721	54	INS	60
debreak	1	246877791	246878023	233	DEL	60
debreak	1	246928274	246928360	87	DEL	60
debreak	1	246946319	246946590	272	DEL	60
debreak	1	246949053	246949053	1227	INS	60
debreak	1	246969899	246969990	92	DEL	60
debreak	1	247252117	247252117	59	INS	60
debreak	1	247254724	247254724	59	INS	60
debreak	1	247279344	247280964	1621	DEL	60
debreak	1	247280101	247280795	695	DEL	60
debreak	1	247292231	247292891	661	DEL	60
debreak	1	247362988	247362988	81	INS	60
debreak	1	247491061	247491138	78	DEL	60
debreak	1	247526454	247526454	2751	INS	60
debreak	1	247536760	247536954	195	DEL	60
debreak	1	247568973	247568973	81	INS	60
debreak	1	247569532	247569761	230	DEL	60
debreak	1	247574179	247574179	2813	INS	58
debreak	1	247597073	247597282	210	DEL	60
debreak	1	247621730	247621931	202	DEL	60
debreak	1	247634447	247634447	52	INS	60
debreak	1	247635050	247635050	104	INS	60
debreak	1	247959052	247959104	53	DEL	60
debreak	1	248248740	248248740	49	INS	60
debreak	1	248572262	248572320	59	DEL	60
debreak	1	248608174	248608174	61	INS	18
debreak	1	248800818	248801075	258	DEL	46
debreak	1	248834854	248835107	254	DEL	60
debreak	1	248838198	248838318	121	DEL	60
debreak	1	248838332	248839237	906	DEL	60
debreak	1	248838689	248838879	191	DEL	60
debreak	1	249069902	249069902	61	INS	60
debreak	1	249097792	249097792	135	INS	60
debreak	1	249123954	249124001	48	DEL	60
debreak	1	249191464	249191464	1022	INS	60
debreak	1	249205941	249205941	48	INS	60
debreak	1	249231911	249232133	223	DEL	24
debreak	1	249232019	249232111	93	DEL	57
debreak	1	249232644	249232735	92	DEL	60
debreak	10	220884	220884	50	INS	60
debreak	10	310802	310802	234	INS	60
debreak	10	368017	368017	110	INS	60
debreak	10	382858	382918	61	DEL	60
debreak	10	391434	391481	48	DEL	60
debreak	10	391873	392024	152	DEL	60
debreak	10	413852	414083	232	DEL	60
debreak	10	440408	440408	73	INS	60
debreak	10	448061	449547	1487	DEL	60
debreak	10	463686	464057	372	DEL	60
debreak	10	475351	475351	109	INS	60
debreak	10	493254	493254	398	INS	60
debreak	10	501955	501955	57	INS	60
debreak	10	535763	535958	196	DEL	60
debreak	10	562515	562515	1355	INS	60
debreak	10	578540	578626	87	DEL	60
debreak	10	602160	602160	817	INS	60
debreak	10	652283	652406	124	DEL	60
debreak	10	685068	685068	146	INS	60
debreak	10	724842	725115	274	DEL	60
debreak	10	763733	763733	1903	INS	60
debreak	10	763753	763891	139	DEL	59
debreak	10	764422	764422	140	INS	60
debreak	10	769195	769289	95	DEL	60
debreak	10	769204	769670	467	DEL	60
debreak	10	769864	769941	78	DEL	60
debreak	10	774941	775016	76	DEL	60
debreak	10	781627	783682	2056	DEL	60
debreak	10	781646	782046	401	DEL	60
debreak	10	790094	790094	1508	INS	60
debreak	10	803034	803091	58	DEL	60
debreak	10	803040	803185	146	DEL	60
debreak	10	823227	823367	141	DEL	60
debreak	10	824297	824443	147	DEL	60
debreak	10	825396	826006	611	DEL	60
debreak	10	829775	830444	670	DEL	60
debreak	10	829819	830062	244	DEL	60
debreak	10	839598	839900	303	DEL	60
debreak	10	1055981	1056058	78	DEL	60
debreak	10	1061580	1061580	68	INS	60
debreak	10	1084637	1084762	126	DEL	60
debreak	10	1084918	1084980	63	DEL	60
debreak	10	1092790	1093500	711	DEL	60
debreak	10	1163899	1164069	171	DEL	60
debreak	10	1235680	1235732	53	DEL	60
debreak	10	1255375	1255474	100	DEL	60
debreak	10	1258647	1258647	87	INS	60
debreak	10	1260017	1260071	55	DEL	60
debreak	10	1292092	1292092	332	INS	60
debreak	10	1369170	1369431	262	DEL	60
debreak	10	1411059	1411059	65	INS	60
debreak	10	1416008	1416008	144	INS	60
debreak	10	1439189	1439350	162	DEL	60
debreak	10	1452105	1452187	83	DEL	60
debreak	10	1502172	1502577	406	DEL	60
debreak	10	1516138	1516138	76	INS	60
debreak	10	1525907	1525907	157	INS	60
debreak	10	1584203	1584471	269	DEL	60
debreak	10	1602632	1602744	113	DEL	60
debreak	10	1617236	1617236	52	INS	60
debreak	10	1618173	1618173	104	INS	60
debreak	10	1668460	1668460	63	INS	60
debreak	10	1717199	1717199	65	INS	60
debreak	10	1741439	1742657	1219	DEL	60
debreak	10	1743238	1743700	463	DEL	60
debreak	10	1910094	1910094	76	INS	60
debreak	10	2013734	2013854	121	DEL	60
debreak	10	2077545	2077545	314	INS	60
debreak	10	2333048	2333322	275	DEL	60
debreak	10	2379472	2379798	327	DEL	60
debreak	10	2396302	2396359	58	DEL	60
debreak	10	2434527	2434772	246	DEL	60
debreak	10	2519719	2519784	66	DEL	60
debreak	10	2543625	2543625	63	INS	60
debreak	10	2563440	2563700	261	DEL	60
debreak	10	2564284	2564284	71	INS	60
debreak	10	2564996	2565478	483	DEL	60
debreak	10	2565536	2565536	146	INS	60
debreak	10	2568371	2568371	130	INS	60
debreak	10	2604821	2604821	218	INS	60
debreak	10	2698822	2698915	94	DEL	60
debreak	10	2709208	2709208	417	INS	60
debreak	10	3083755	3083755	1848	INS	60
debreak	10	3090736	3090809	74	DEL	60
debreak	10	3095701	3095934	234	DEL	60
debreak	10	3103141	3103443	303	DEL	60
debreak	10	3126895	3126895	48	INS	60
debreak	10	3128007	3128007	94	INS	60
debreak	10	3148396	3148396	138	INS	60
debreak	10	3157532	3157625	94	DEL	60
debreak	10	3247612	3247659	48	DEL	60
debreak	10	3258117	3258190	74	DEL	60
debreak	10	3284909	3284909	197	INS	60
debreak	10	3415522	3415602	81	DEL	60
debreak	10	3449206	3449256	51	DEL	60
debreak	10	3453442	3453442	1200	INS	60
debreak	10	3473331	3473331	424	INS	60
debreak	10	3500391	3500482	92	DEL	60
debreak	10	3569011	3569011	315	INS	60
debreak	10	3721548	3721605	58	DEL	60
debreak	10	3794956	3794956	289	INS	60
debreak	10	4018518	4018576	59	DEL	60
debreak	10	4290064	4291683	1620	DEL	60
debreak	10	4483952	4484011	60	DEL	60
debreak	10	4538383	4538383	149	INS	60
debreak	10	4634803	4635121	319	DEL	60
debreak	10	4649568	4649617	50	DEL	60
debreak	10	4708522	4710521	2000	DEL	60
debreak	10	4857669	4857932	264	DEL	60
debreak	10	4996835	4996882	48	DEL	60
debreak	10	5074415	5074415	84	INS	60
debreak	10	5202144	5202144	235	INS	60
debreak	10	5522921	5523005	85	DEL	60
debreak	10	5644124	5644210	87	DEL	60
debreak	10	5658451	5658451	88	INS	60
debreak	10	5681689	5681689	65	INS	60
debreak	10	5690290	5690367	78	DEL	60
debreak	10	5958668	5958668	165	INS	60
debreak	10	6097372	6097869	498	DEL	60
debreak	10	6169432	6169607	176	DEL	60
debreak	10	6248711	6248826	116	DEL	60
debreak	10	6251961	6252916	956	DEL	60
debreak	10	6252609	6252807	199	DEL	60
debreak	10	6455438	6455502	65	DEL	60
debreak	10	6455646	6455695	50	DEL	60
debreak	10	6837098	6837226	129	DEL	60
debreak	10	6843859	6843919	61	DEL	60
debreak	10	6861371	6861371	84	INS	60
debreak	10	6871343	6871343	186	INS	60
debreak	10	6877078	6877626	549	DEL	60
debreak	10	6936518	6936518	64	INS	60
debreak	10	6936523	6936523	353	INS	60
debreak	10	7011160	7011160	63	INS	60
debreak	10	7077042	7078301	1260	DEL	60
debreak	10	7568649	7568649	933	INS	60
debreak	10	7639494	7639552	59	DEL	60
debreak	10	7671285	7671338	54	DEL	60
debreak	10	7686817	7686866	50	DEL	60
debreak	10	7709017	7709188	172	DEL	60
debreak	10	7779614	7779792	179	DEL	60
debreak	10	7793819	7794039	221	DEL	60
debreak	10	7995834	7996918	1085	DEL	60
debreak	10	8310403	8310544	142	DEL	60
debreak	10	8604730	8604852	123	DEL	60
debreak	10	8848588	8848588	3118	INS	60
debreak	10	9027402	9027402	956	INS	60
debreak	10	9097751	9097800	50	DEL	60
debreak	10	9406733	9406733	2244	INS	60
debreak	10	9436191	9436252	62	DEL	60
debreak	10	9438210	9438377	168	DEL	60
debreak	10	9449623	9449677	55	DEL	60
debreak	10	9449745	9449798	54	DEL	60
debreak	10	9474848	9474848	316	INS	60
debreak	10	9510984	9510984	326	INS	60
debreak	10	9513980	9513980	151	INS	60
debreak	10	9519817	9520122	306	DEL	60
debreak	10	9896385	9896385	109	INS	60
debreak	10	9904394	9904394	332	INS	60
debreak	10	10075425	10075425	48	INS	60
debreak	10	10135358	10135358	324	INS	60
debreak	10	10150348	10150425	78	DEL	60
debreak	10	10308394	10308791	398	DEL	60
debreak	10	10493411	10493733	323	DEL	60
debreak	10	10708537	10708853	317	DEL	60
debreak	10	10809981	10810127	147	DEL	60
debreak	10	10834015	10834015	1027	INS	60
debreak	10	11238988	11238988	51	INS	60
debreak	10	11407916	11408737	822	DEL	60
debreak	10	11484968	11485148	181	DEL	60
debreak	10	11556168	11556245	78	DEL	60
debreak	10	11927358	11927474	117	DEL	60
debreak	10	12289085	12289354	270	DEL	60
debreak	10	12334058	12334058	335	INS	60
debreak	10	12373319	12373319	337	INS	60
debreak	10	12455575	12455575	866	INS	60
debreak	10	12457208	12457208	314	INS	60
debreak	10	12564821	12564959	139	DEL	52
debreak	10	12596203	12596583	381	DEL	60
debreak	10	12665179	12665261	83	DEL	60
debreak	10	12733364	12733419	56	DEL	60
debreak	10	12817073	12817732	660	DEL	60
debreak	10	12818123	12818123	1312	INS	60
debreak	10	12867145	12867145	101	INS	60
debreak	10	13105050	13105050	71	INS	60
debreak	10	13190045	13190045	116	INS	60
debreak	10	13258010	13258321	312	DEL	60
debreak	10	13283690	13283690	360	INS	60
debreak	10	13792108	13792108	50	INS	60
debreak	10	14396685	14396685	318	INS	60
debreak	10	14484803	14484803	317	INS	60
debreak	10	14750860	14750923	64	DEL	60
debreak	10	14936350	14936666	317	DEL	60
debreak	10	14954815	14954987	173	DEL	60
debreak	10	15220375	15220375	327	INS	60
debreak	10	15251380	15251380	3786	INS	60
debreak	10	15271684	15271840	157	DEL	60
debreak	10	15471074	15471459	386	DEL	60
debreak	10	15532466	15532775	310	DEL	60
debreak	10	15983304	15983304	58	INS	60
debreak	10	16445789	16445789	108	INS	60
debreak	10	16687924	16687924	307	INS	60
debreak	10	16764856	16764856	50	INS	60
debreak	10	17522874	17522874	949	INS	60
debreak	10	17535941	17535988	48	DEL	60
debreak	10	17596890	17596890	70	INS	60
debreak	10	18330522	18330585	64	DEL	60
debreak	10	18731852	18731923	72	DEL	60
debreak	10	18849965	18850325	361	DEL	60
debreak	10	18889872	18889872	67	INS	60
debreak	10	19030384	19030532	149	DEL	60
debreak	10	19211097	19211097	519	INS	60
debreak	10	19216653	19216653	873	INS	60
debreak	10	19397310	19397645	336	DEL	60
debreak	10	19460886	19460951	66	DEL	60
debreak	10	19504647	19504785	139	DEL	60
debreak	10	19819313	19819313	60	INS	60
debreak	10	20058438	20058524	87	DEL	60
debreak	10	20255327	20255327	69	INS	60
debreak	10	20303301	20303301	169	INS	60
debreak	10	20415544	20415655	112	DEL	60
debreak	10	20477958	20478124	167	DEL	60
debreak	10	20667247	20667566	320	DEL	60
debreak	10	20824452	20824568	117	DEL	60
debreak	10	21192819	21192819	320	INS	60
debreak	10	21346521	21346521	50	INS	60
debreak	10	22798713	22798762	50	DEL	60
debreak	10	22952976	22953129	154	DEL	60
debreak	10	23400717	23400770	54	DEL	60
debreak	10	23400767	23400821	55	DEL	60
debreak	10	23423504	23423504	52	INS	60
debreak	10	23635494	23635622	129	DEL	60
debreak	10	23775679	23775679	336	INS	60
debreak	10	23797036	23797036	571	INS	58
debreak	10	23842043	23842043	3435	INS	60
debreak	10	24078918	24079269	352	DEL	60
debreak	10	24376839	24378441	1603	DEL	60
debreak	10	24846820	24846820	291	INS	60
debreak	10	24945599	24945696	98	DEL	60
debreak	10	24945770	24945864	95	DEL	60
debreak	10	25035188	25035283	96	DEL	60
debreak	10	25098083	25098420	338	DEL	60
debreak	10	25277595	25277642	48	DEL	60
debreak	10	25404067	25404147	81	DEL	60
debreak	10	25743201	25743201	288	INS	60
debreak	10	26045395	26045395	210	INS	60
debreak	10	26163333	26163333	99	INS	60
debreak	10	26181032	26181149	118	DEL	60
debreak	10	26185099	26185166	68	DEL	60
debreak	10	26354753	26355069	317	DEL	60
debreak	10	26592407	26592407	218	INS	60
debreak	10	26608221	26608328	108	DEL	60
debreak	10	26767943	26768248	306	DEL	60
debreak	10	26852967	26852967	319	INS	60
debreak	10	26961086	26961086	180	INS	60
debreak	10	26999017	27002154	3138	DEL	60
debreak	10	27100668	27100721	54	DEL	60
debreak	10	27395704	27395753	50	DEL	60
debreak	10	27395769	27395837	69	DEL	60
debreak	10	27637093	27637153	61	DEL	60
debreak	10	27644598	27644598	398	INS	60
debreak	10	27696251	27696251	61	INS	60
debreak	10	27732067	27732201	135	DEL	60
debreak	10	27929920	27929920	327	INS	60
debreak	10	28938628	28938628	822	INS	60
debreak	10	29102529	29102529	314	INS	60
debreak	10	29105286	29105286	315	INS	60
debreak	10	29146305	29146305	279	INS	60
debreak	10	29147328	29147328	59	INS	60
debreak	10	29190747	29190809	63	DEL	60
debreak	10	29414626	29414626	63	INS	60
debreak	10	29883211	29883265	55	DEL	60
debreak	10	29918523	29918992	470	DEL	60
debreak	10	29986114	29986114	97	INS	60
debreak	10	30018602	30018602	174	INS	60
debreak	10	30896102	30896102	126	INS	60
debreak	10	30966382	30966447	66	DEL	60
debreak	10	30966555	30966640	86	DEL	60
debreak	10	31443352	31444865	1514	DEL	60
debreak	10	31906646	31906693	48	DEL	60
debreak	10	31976173	31976173	1725	INS	60
debreak	10	32320799	32320799	363	INS	60
debreak	10	32453833	32453972	140	DEL	60
debreak	10	32674068	32674068	314	INS	60
debreak	10	32705728	32706065	338	DEL	60
debreak	10	32732253	32732253	50	INS	60
debreak	10	32936400	32936400	55	INS	60
debreak	10	33097532	33097590	59	DEL	60
debreak	10	33384367	33384367	106	INS	60
debreak	10	33492642	33492930	289	DEL	60
debreak	10	34017768	34017859	92	DEL	60
debreak	10	34571025	34571025	325	INS	60
debreak	10	34684470	34684794	325	DEL	60
debreak	10	35143869	35144042	174	DEL	60
debreak	10	35838669	35838831	163	DEL	60
debreak	10	35899757	35899757	1728	INS	60
debreak	10	35956152	35956152	2021	INS	60
debreak	10	36031797	36031875	79	DEL	60
debreak	10	36411870	36412187	318	DEL	60
debreak	10	36419992	36420046	55	DEL	60
debreak	10	36420020	36420020	287	INS	60
debreak	10	36479134	36479183	50	DEL	60
debreak	10	36946386	36946386	304	INS	60
debreak	10	36974944	36975008	65	DEL	60
debreak	10	37031502	37031567	66	DEL	60
debreak	10	37042965	37042965	153	INS	60
debreak	10	37357466	37357530	65	DEL	60
debreak	10	38133915	38133915	77	INS	60
debreak	10	38271988	38272144	157	DEL	60
debreak	10	38310353	38310353	147	INS	60
debreak	10	38376501	38376501	238	INS	60
debreak	10	38401672	38401672	53	INS	60
debreak	10	38727445	38727576	132	DEL	59
debreak	10	38738946	38739043	98	DEL	60
debreak	10	38802276	38802276	100	INS	60
debreak	10	38815194	38815194	55	INS	60
debreak	10	38873802	38873802	69	INS	60
debreak	10	38887054	38887054	3653	INS	60
debreak	10	38887272	38887272	70	INS	60
debreak	10	38887562	38887635	74	DEL	60
debreak	10	38887705	38887799	95	DEL	60
debreak	10	38888748	38888796	49	DEL	60
debreak	10	38936559	38936559	54	INS	26
debreak	10	39077540	39077540	95	INS	60
debreak	10	39079119	39079278	160	DEL	60
debreak	10	39105546	39105546	60	INS	60
debreak	10	39151754	39151754	55	INS	60
debreak	10	42360527	42360762	236	DEL	56
debreak	10	42361337	42361412	76	DEL	31
debreak	10	42366487	42366541	55	DEL	60
debreak	10	42369553	42369553	50	INS	57
debreak	10	42372379	42372448	70	DEL	59
debreak	10	42373753	42373753	60	INS	53
debreak	10	42374128	42374356	229	DEL	48
debreak	10	42377800	42377898	99	DEL	48
debreak	10	42418554	42418554	340	INS	60
debreak	10	42599244	42599244	305	INS	60
debreak	10	42662161	42662161	62	INS	60
debreak	10	42672532	42673212	681	DEL	45
debreak	10	42674003	42674003	325	INS	42
debreak	10	42686298	42686346	49	DEL	60
debreak	10	42795417	42795555	139	DEL	60
debreak	10	42802039	42802103	65	DEL	60
debreak	10	43418954	43418954	56	INS	60
debreak	10	43677331	43677331	1437	INS	60
debreak	10	43918596	43918596	1909	INS	60
debreak	10	44675235	44675326	92	DEL	60
debreak	10	44819904	44819904	63	INS	60
debreak	10	44901300	44901607	308	DEL	60
debreak	10	44909984	44910037	54	DEL	60
debreak	10	45098165	45098214	50	DEL	60
debreak	10	45158126	45158475	350	DEL	60
debreak	10	45321124	45321124	127	INS	60
debreak	10	46279692	46279757	66	DEL	55
debreak	10	46902181	46902181	327	INS	53
debreak	10	46951130	46951130	102	INS	60
debreak	10	47061077	47061077	106	INS	60
debreak	10	47151097	47151097	466	INS	60
debreak	10	47320117	47320117	53	INS	17
debreak	10	47584733	47584733	114	INS	60
debreak	10	47642678	47643125	448	DEL	60
debreak	10	47666738	47666829	92	DEL	60
debreak	10	47733113	47734280	1168	DEL	41
debreak	10	48409824	48409875	52	DEL	60
debreak	10	48419945	48419945	310	INS	60
debreak	10	48558447	48558509	63	DEL	60
debreak	10	49863112	49863112	166	INS	60
debreak	10	49917158	49917480	323	DEL	60
debreak	10	50131553	50131553	64	INS	60
debreak	10	50335219	50335277	59	DEL	60
debreak	10	50543464	50543698	235	DEL	60
debreak	10	52716830	52716892	63	DEL	60
debreak	10	53152643	53152691	49	DEL	60
debreak	10	53209405	53209405	371	INS	60
debreak	10	53617885	53618086	202	DEL	60
debreak	10	53618162	53618162	71	INS	60
debreak	10	54061990	54062087	98	DEL	60
debreak	10	54363892	54363972	81	DEL	60
debreak	10	54441198	54441513	316	DEL	60
debreak	10	54466930	54466930	323	INS	60
debreak	10	54589552	54589552	178	INS	60
debreak	10	54805957	54805957	314	INS	60
debreak	10	54860812	54861129	318	DEL	60
debreak	10	54887978	54887978	48	INS	60
debreak	10	55086510	55086735	226	DEL	60
debreak	10	55725741	55725827	87	DEL	60
debreak	10	55893686	55894133	448	DEL	60
debreak	10	55927533	55927533	84	INS	60
debreak	10	55983282	55983282	329	INS	60
debreak	10	56066795	56066857	63	DEL	60
debreak	10	56092078	56092078	693	INS	60
debreak	10	56140313	56140313	338	INS	60
debreak	10	56181651	56181711	61	DEL	60
debreak	10	56762360	56762360	62	INS	60
debreak	10	56902355	56902355	315	INS	60
debreak	10	57223700	57223758	59	DEL	60
debreak	10	57302343	57302501	159	DEL	60
debreak	10	57702027	57702366	340	DEL	60
debreak	10	57755788	57755788	70	INS	60
debreak	10	57974622	57974622	314	INS	60
debreak	10	58483853	58483853	48	INS	60
debreak	10	58679634	58679634	188	INS	60
debreak	10	59230474	59230627	154	DEL	60
debreak	10	59232014	59232014	108	INS	60
debreak	10	59457951	59457951	81	INS	60
debreak	10	59611404	59611404	52	INS	60
debreak	10	59927929	59927929	70	INS	60
debreak	10	60984905	60984905	330	INS	60
debreak	10	61202687	61203528	842	DEL	60
debreak	10	61365483	61365801	319	DEL	60
debreak	10	61441216	61441458	243	DEL	60
debreak	10	61441549	61441598	50	DEL	60
debreak	10	61641921	61642048	128	DEL	60
debreak	10	61641969	61641969	2678	INS	60
debreak	10	62234977	62234977	341	INS	60
debreak	10	62304781	62304781	121	INS	60
debreak	10	63440358	63440529	172	DEL	60
debreak	10	63743616	63743793	178	DEL	60
debreak	10	64040765	64040842	78	DEL	60
debreak	10	64129552	64129552	127	INS	60
debreak	10	64688671	64688671	79	INS	60
debreak	10	64707591	64707638	48	DEL	60
debreak	10	65542834	65542834	762	INS	60
debreak	10	65571043	65571043	946	INS	60
debreak	10	66299843	66299843	48	INS	60
debreak	10	66503261	66503261	340	INS	60
debreak	10	66837056	66837056	313	INS	60
debreak	10	66841807	66842062	256	DEL	60
debreak	10	67032406	67032794	389	DEL	60
debreak	10	67196539	67196539	353	INS	60
debreak	10	67510461	67510513	53	DEL	60
debreak	10	67602996	67603096	101	DEL	60
debreak	10	68181657	68181657	50	INS	60
debreak	10	68326815	68326815	57	INS	60
debreak	10	68336760	68336760	329	INS	60
debreak	10	68740209	68740266	58	DEL	60
debreak	10	68740307	68740307	58	INS	60
debreak	10	69486469	69486469	84	INS	60
debreak	10	69585415	69585415	91	INS	60
debreak	10	69942050	69942118	69	DEL	60
debreak	10	69994892	69994892	328	INS	60
debreak	10	70587401	70587735	335	DEL	60
debreak	10	70634326	70634436	111	DEL	60
debreak	10	70685902	70685902	604	INS	60
debreak	10	70774430	70774430	316	INS	60
debreak	10	70786331	70787313	983	DEL	60
debreak	10	70998110	70998431	322	DEL	60
debreak	10	71092127	71092127	75	INS	60
debreak	10	71169623	71169673	51	DEL	60
debreak	10	71299321	71299321	53	INS	60
debreak	10	71308737	71308737	324	INS	60
debreak	10	71314957	71315066	110	DEL	60
debreak	10	71610162	71610162	310	INS	60
debreak	10	72127719	72127719	67	INS	60
debreak	10	72314718	72314718	251	INS	60
debreak	10	72336936	72336936	61	INS	60
debreak	10	72337339	72337393	55	DEL	60
debreak	10	72391027	72391105	79	DEL	60
debreak	10	72446788	72447064	277	DEL	60
debreak	10	72448602	72448602	414	INS	60
debreak	10	72448737	72451335	2599	DEL	60
debreak	10	72487351	72487351	52	INS	60
debreak	10	72678478	72678631	154	DEL	60
debreak	10	72814518	72814570	53	DEL	60
debreak	10	73056699	73056746	48	DEL	60
debreak	10	73193531	73193531	326	INS	60
debreak	10	73256583	73256702	120	DEL	60
debreak	10	73511090	73511157	68	DEL	60
debreak	10	73519920	73520007	88	DEL	60
debreak	10	73661993	73661993	312	INS	60
debreak	10	73824658	73824961	304	DEL	60
debreak	10	74798373	74798684	312	DEL	60
debreak	10	74842610	74842831	222	DEL	60
debreak	10	75030282	75030282	48	INS	60
debreak	10	76230337	76230337	143	INS	60
debreak	10	78516966	78516966	70	INS	60
debreak	10	78516988	78516988	314	INS	60
debreak	10	78578953	78579080	128	DEL	60
debreak	10	78729060	78729060	48	INS	60
debreak	10	78800903	78801221	319	DEL	60
debreak	10	79452553	79452553	326	INS	60
debreak	10	80925721	80925721	51	INS	60
debreak	10	81092191	81092769	579	DEL	60
debreak	10	81188159	81188234	76	DEL	60
debreak	10	81401676	81401676	64	INS	60
debreak	10	81443990	81444079	90	DEL	60
debreak	10	81695838	81695992	155	DEL	60
debreak	10	81785683	81785742	60	DEL	60
debreak	10	82303673	82303673	210	INS	60
debreak	10	82387401	82387401	2759	INS	60
debreak	10	82524343	82524343	1694	INS	60
debreak	10	82670412	82670412	51	INS	60
debreak	10	82737739	82738057	319	DEL	60
debreak	10	82904659	82904911	253	DEL	60
debreak	10	82972200	82972200	2901	INS	60
debreak	10	83130335	83130704	370	DEL	60
debreak	10	83130769	83131032	264	DEL	60
debreak	10	83892283	83892283	85	INS	60
debreak	10	84237974	84238466	493	DEL	60
debreak	10	84251051	84251051	48	INS	60
debreak	10	84400758	84400905	148	DEL	60
debreak	10	85375927	85376145	219	DEL	60
debreak	10	85522717	85523906	1190	DEL	60
debreak	10	85626221	85626427	207	DEL	60
debreak	10	85983246	85983246	321	INS	60
debreak	10	86261594	86261594	163	INS	60
debreak	10	86361719	86361719	758	INS	60
debreak	10	86553948	86553948	679	INS	60
debreak	10	86872297	86872297	226	INS	60
debreak	10	88229007	88229007	60	INS	60
debreak	10	88511555	88511555	58	INS	60
debreak	10	88666177	88666515	339	DEL	60
debreak	10	89275799	89276551	753	DEL	60
debreak	10	89373668	89373668	326	INS	60
debreak	10	89415433	89415433	144	INS	60
debreak	10	89814971	89814971	333	INS	60
debreak	10	89892059	89892059	95	INS	60
debreak	10	89894339	89894339	348	INS	60
debreak	10	89963113	89963169	57	DEL	60
debreak	10	90116518	90116583	66	DEL	60
debreak	10	90454983	90455106	124	DEL	60
debreak	10	91547386	91547721	336	DEL	60
debreak	10	91847173	91847173	56	INS	60
debreak	10	92215058	92215058	314	INS	60
debreak	10	92227498	92227498	319	INS	60
debreak	10	92969226	92969563	338	DEL	60
debreak	10	93374767	93374879	113	DEL	60
debreak	10	93500790	93500790	175	INS	60
debreak	10	93633337	93634563	1227	DEL	60
debreak	10	94134611	94137648	3038	DEL	60
debreak	10	95002502	95002502	305	INS	60
debreak	10	95047982	95047982	53	INS	60
debreak	10	95545479	95546472	994	DEL	60
debreak	10	95584895	95584895	176	INS	60
debreak	10	96251543	96251718	176	DEL	60
debreak	10	96809616	96809704	89	DEL	60
debreak	10	97208026	97208026	261	INS	60
debreak	10	97668526	97668526	318	INS	60
debreak	10	97746116	97746116	248	INS	60
debreak	10	97753681	97753735	55	DEL	60
debreak	10	98198947	98198947	1167	INS	60
debreak	10	98901495	98901495	55	INS	60
debreak	10	99108284	99108609	326	DEL	60
debreak	10	99157806	99158110	305	DEL	60
debreak	10	99288401	99288449	49	DEL	60
debreak	10	99417570	99417626	57	DEL	60
debreak	10	99438640	99438689	50	DEL	60
debreak	10	99660258	99660385	128	DEL	60
debreak	10	99912231	99912499	269	DEL	60
debreak	10	100167476	100167532	57	DEL	60
debreak	10	100306897	100306897	158	INS	60
debreak	10	100495009	100495009	1521	INS	60
debreak	10	100891947	100891999	53	DEL	60
debreak	10	101016126	101016126	229	INS	60
debreak	10	101340303	101340303	879	INS	60
debreak	10	101384911	101384911	101	INS	60
debreak	10	101587739	101587739	217	INS	60
debreak	10	101660123	101660123	351	INS	60
debreak	10	102074724	102074802	79	DEL	60
debreak	10	102411195	102411383	189	DEL	60
debreak	10	103048087	103048087	710	INS	60
debreak	10	103126742	103126742	62	INS	60
debreak	10	103175245	103175299	55	DEL	60
debreak	10	103394014	103395093	1080	DEL	60
debreak	10	103488471	103488471	557	INS	60
debreak	10	103614824	103614824	1511	INS	60
debreak	10	104645249	104645586	338	DEL	60
debreak	10	105010859	105010859	2187	INS	60
debreak	10	105053166	105054193	1028	DEL	60
debreak	10	105097524	105097837	314	DEL	60
debreak	10	105460796	105460871	76	DEL	60
debreak	10	105817199	105817199	194	INS	60
debreak	10	106455851	106455851	58	INS	60
debreak	10	106850992	106851246	255	DEL	60
debreak	10	106855460	106855460	312	INS	60
debreak	10	107253000	107253351	352	DEL	60
debreak	10	107463304	107463304	48	INS	60
debreak	10	107616040	107616125	86	DEL	60
debreak	10	107888043	107888185	143	DEL	60
debreak	10	107891549	107891549	293	INS	60
debreak	10	107950684	107951596	913	DEL	60
debreak	10	107997198	107997287	90	DEL	60
debreak	10	108030319	108032542	2224	DEL	60
debreak	10	108980650	108980650	320	INS	60
debreak	10	108991270	108991270	322	INS	60
debreak	10	109124157	109124157	54	INS	60
debreak	10	109243708	109243860	153	DEL	60
debreak	10	110696983	110696983	65	INS	60
debreak	10	110771756	110771756	68	INS	60
debreak	10	111036379	111036698	320	DEL	60
debreak	10	111582667	111582723	57	DEL	58
debreak	10	113015644	113015644	51	INS	60
debreak	10	113163589	113163589	55	INS	60
debreak	10	113191052	113191451	400	DEL	60
debreak	10	113191231	113191405	175	DEL	60
debreak	10	113593403	113593451	49	DEL	60
debreak	10	113712981	113713028	48	DEL	60
debreak	10	114157786	114158123	338	DEL	60
debreak	10	114246406	114246406	48	INS	60
debreak	10	115048252	115048252	315	INS	60
debreak	10	115250271	115250271	332	INS	60
debreak	10	115449798	115449798	124	INS	60
debreak	10	115843770	115843770	1930	INS	59
debreak	10	116012960	116012960	500	INS	60
debreak	10	116547499	116547499	91	INS	60
debreak	10	116758176	116758261	86	DEL	60
debreak	10	116758402	116758482	81	DEL	60
debreak	10	117006329	117006329	318	INS	60
debreak	10	117711618	117712003	386	DEL	60
debreak	10	117956074	117956184	111	DEL	60
debreak	10	118265311	118265633	323	DEL	60
debreak	10	118393435	118393435	65	INS	60
debreak	10	118706003	118706050	48	DEL	60
debreak	10	119330251	119330431	181	DEL	60
debreak	10	119634276	119634606	331	DEL	60
debreak	10	120007853	120007908	56	DEL	60
debreak	10	120769118	120769118	322	INS	60
debreak	10	120941482	120941532	51	DEL	60
debreak	10	121020584	121020584	49	INS	60
debreak	10	121046817	121046866	50	DEL	60
debreak	10	121072453	121072453	48	INS	60
debreak	10	121154055	121154108	54	DEL	60
debreak	10	121186824	121186824	67	INS	60
debreak	10	121227485	121227534	50	DEL	60
debreak	10	121306837	121306837	1980	INS	60
debreak	10	121481837	121481933	97	DEL	60
debreak	10	121554178	121554178	48	INS	60
debreak	10	122226656	122228803	2148	DEL	60
debreak	10	122535177	122535177	324	INS	60
debreak	10	122605346	122605409	64	DEL	60
debreak	10	123489182	123489495	314	DEL	60
debreak	10	124440898	124440898	123	INS	60
debreak	10	124735993	124735993	318	INS	60
debreak	10	125051735	125052309	575	DEL	60
debreak	10	125378946	125379006	61	DEL	60
debreak	10	125442631	125442691	61	DEL	60
debreak	10	125640744	125640744	95	INS	60
debreak	10	126019509	126019509	95	INS	60
debreak	10	126056150	126056150	59	INS	60
debreak	10	126069210	126069210	105	INS	60
debreak	10	126160221	126160221	1388	INS	60
debreak	10	126195544	126195544	376	INS	60
debreak	10	126195551	126195551	97	INS	60
debreak	10	127197234	127197234	1218	INS	60
debreak	10	127513337	127513337	419	INS	60
debreak	10	128106474	128106787	314	DEL	60
debreak	10	128265233	128265233	66	INS	60
debreak	10	129021041	129021120	80	DEL	60
debreak	10	129061632	129061632	294	INS	60
debreak	10	129161105	129161105	276	INS	60
debreak	10	129190294	129190294	313	INS	60
debreak	10	129502936	129502936	118	INS	60
debreak	10	129512664	129512664	1142	INS	60
debreak	10	129538177	129538236	60	DEL	60
debreak	10	129565305	129565610	306	DEL	60
debreak	10	129595726	129595726	2403	INS	60
debreak	10	129996925	129996925	48	INS	60
debreak	10	130774821	130774942	122	DEL	60
debreak	10	130836873	130837275	403	DEL	60
debreak	10	131022176	131022226	51	DEL	60
debreak	10	131047985	131047985	79	INS	60
debreak	10	131212964	131212964	50	INS	60
debreak	10	131316834	131316834	1471	INS	60
debreak	10	131318773	131318773	68	INS	60
debreak	10	131417034	131417034	52	INS	60
debreak	10	131595179	131595473	295	DEL	60
debreak	10	131850238	131850309	72	DEL	60
debreak	10	131880075	131880075	1678	INS	60
debreak	10	131894835	131894835	97	INS	60
debreak	10	132053011	132053011	289	INS	60
debreak	10	132145573	132145573	321	INS	60
debreak	10	132158530	132158888	359	DEL	60
debreak	10	132294720	132294720	420	INS	60
debreak	10	132307233	132307233	50	INS	60
debreak	10	132317186	132317277	92	DEL	60
debreak	10	132372181	132372325	145	DEL	60
debreak	10	132454351	132454472	122	DEL	60
debreak	10	132557424	132558498	1075	DEL	60
debreak	10	132582879	132582936	58	DEL	60
debreak	10	132583726	132583985	260	DEL	60
debreak	10	132586736	132586801	66	DEL	60
debreak	10	132587289	132587289	88	INS	60
debreak	10	132716698	132716829	132	DEL	60
debreak	10	132717516	132717581	66	DEL	60
debreak	10	132728791	132728896	106	DEL	60
debreak	10	132757361	132757444	84	DEL	60
debreak	10	132767834	132767834	77	INS	60
debreak	10	132818903	132818903	48	INS	60
debreak	10	132826113	132826199	87	DEL	60
debreak	10	132842575	132842575	82	INS	60
debreak	10	132858474	132858822	349	DEL	60
debreak	10	132873862	132873923	62	DEL	60
debreak	10	132906666	132906728	63	DEL	60
debreak	10	132975157	132975157	126	INS	60
debreak	10	132988716	132991207	2492	DEL	60
debreak	10	133087826	133088193	368	DEL	60
debreak	10	133175048	133175048	312	INS	60
debreak	10	133175048	133175048	629	INS	60
debreak	10	133260760	133260814	55	DEL	60
debreak	10	133458023	133458075	53	DEL	60
debreak	10	133464458	133464458	81	INS	60
debreak	10	133520602	133520602	50	INS	60
debreak	10	133529039	133529576	538	DEL	60
debreak	10	133572776	133572834	59	DEL	60
debreak	10	133590755	133590755	48	INS	60
debreak	10	133652148	133652148	514	INS	60
debreak	10	133656493	133656493	886	INS	60
debreak	10	133732561	133732622	62	DEL	60
debreak	10	133752666	133752762	97	DEL	60
debreak	10	133766330	133766400	71	DEL	60
debreak	10	133772494	133772494	258	INS	60
debreak	10	133821807	133821807	48	INS	60
debreak	10	133861152	133861204	53	DEL	60
debreak	10	133972409	133972409	61	INS	60
debreak	10	134000362	134000362	48	INS	60
debreak	10	134004611	134004993	383	DEL	60
debreak	10	134067959	134068063	105	DEL	60
debreak	10	134068057	134068265	209	DEL	60
debreak	10	134074550	134074550	55	INS	60
debreak	10	134097785	134097858	74	DEL	60
debreak	10	134165592	134165950	359	DEL	60
debreak	10	134169904	134169957	54	DEL	60
debreak	10	134171941	134172364	424	DEL	60
debreak	10	134176125	134176205	81	DEL	60
debreak	10	134176148	134176622	475	DEL	60
debreak	10	134177883	134177883	1873	INS	60
debreak	10	134201714	134201714	1144	INS	60
debreak	10	134217498	134217548	51	DEL	60
debreak	10	134249610	134249696	87	DEL	60
debreak	10	134253958	134254022	65	DEL	60
debreak	10	134304123	134304172	50	DEL	60
debreak	10	134318918	134319535	618	DEL	60
debreak	10	134490467	134490467	60	INS	60
debreak	10	134518375	134518427	53	DEL	60
debreak	10	134555229	134555283	55	DEL	60
debreak	10	134571243	134571557	315	DEL	60
debreak	10	134581317	134581317	64	INS	60
debreak	10	134585235	134585599	365	DEL	60
debreak	10	134606099	134606204	106	DEL	60
debreak	10	134611793	134611940	148	DEL	60
debreak	10	134612825	134612936	112	DEL	60
debreak	10	134617664	134617664	56	INS	60
debreak	10	134635787	134635787	883	INS	60
debreak	10	134671793	134671793	107	INS	60
debreak	10	134701112	134701112	94	INS	60
debreak	10	134727542	134727972	431	DEL	60
debreak	10	134727615	134727781	167	DEL	60
debreak	10	134796730	134796805	76	DEL	60
debreak	10	134802279	134802543	265	DEL	60
debreak	10	134809986	134810041	56	DEL	60
debreak	10	134818469	134818548	80	DEL	60
debreak	10	134828590	134828643	54	DEL	60
debreak	10	134831048	134831100	53	DEL	60
debreak	10	134855019	134855316	298	DEL	60
debreak	10	134865270	134865270	53	INS	60
debreak	10	134867449	134867528	80	DEL	60
debreak	10	134879503	134879503	159	INS	60
debreak	10	134892144	134892338	195	DEL	60
debreak	10	134894432	134894515	84	DEL	60
debreak	10	134926560	134926640	81	DEL	60
debreak	10	134941278	134941278	99	INS	60
debreak	10	134943129	134943178	50	DEL	60
debreak	10	134949014	134949960	947	DEL	60
debreak	10	134952787	134952843	57	DEL	60
debreak	10	134953684	134953792	109	DEL	60
debreak	10	134965044	134965094	51	DEL	60
debreak	10	134966039	134966039	53	INS	60
debreak	10	134999413	134999413	51	INS	60
debreak	10	135016659	135016729	71	DEL	60
debreak	10	135021861	135022037	177	DEL	60
debreak	10	135033793	135033951	159	DEL	60
debreak	10	135035337	135036207	871	DEL	60
debreak	10	135101956	135101956	48	INS	60
debreak	10	135104795	135105985	1191	DEL	60
debreak	10	135104932	135105324	393	DEL	60
debreak	10	135131399	135131533	135	DEL	60
debreak	10	135182854	135182953	100	DEL	60
debreak	10	135244780	135244931	152	DEL	60
debreak	10	135244798	135244873	76	DEL	60
debreak	10	135274003	135274003	51	INS	60
debreak	10	135290719	135294118	3400	DEL	60
debreak	10	135290750	135292438	1689	DEL	60
debreak	10	135292994	135293830	837	DEL	60
debreak	10	135380341	135380411	71	DEL	60
debreak	10	135424272	135424446	175	DEL	60
debreak	10	135502730	135502730	54	INS	60
debreak	10	135524304	135524455	152	DEL	34
debreak	11	186286	186530	245	DEL	59
debreak	11	223789	224004	216	DEL	60
debreak	11	321399	322178	780	DEL	60
debreak	11	326252	326318	67	DEL	60
debreak	11	349929	350146	218	DEL	60
debreak	11	356438	356438	3583	INS	60
debreak	11	360044	360105	62	DEL	60
debreak	11	361075	361075	408	INS	60
debreak	11	363089	363206	118	DEL	60
debreak	11	363223	363381	159	DEL	60
debreak	11	363805	363862	58	DEL	60
debreak	11	364643	364643	153	INS	60
debreak	11	375009	375120	112	DEL	60
debreak	11	390483	390652	170	DEL	60
[truncated: 14,524 more rows]
