# Supplementary material for: Bayesian Integrative Detection of Structural Variations With False Discovery Rate Control
Source: Biom J. 2026 Mar 27;68(2):e70128. doi: 10.1002/bimj.70128 (PMC13022811; doi:10.1002/bimj.70128)
Supplement: Supplementary file 2 — Supporting Information [file BIMJ-68-e70128-s001.zip › Code_and_Data/arrayfile_HG002/merged.csv]

Method	chro	start	end	length	type	qual
sniffles	1	10330	10391	61	DEL	34.0
sniffles	1	136555	136555	146	INS	58.0
sniffles	1	136743	136743	51	INS	52.0
sniffles	1	136935	136935	293	INS	58.0
sniffles	1	533245	533245	94	INS	55.0
sniffles	1	533254	533254	566	INS	45.0
sniffles	1	533950	533950	566	INS	47.0
sniffles	1	533997	533997	141	INS	41.0
sniffles	1	545928	545928	204	INS	60.0
sniffles	1	605032	605032	231	INS	59.0
sniffles	1	662693	662693	1503	INS	60.0
sniffles	1	725191	725191	2386	INS	58.0
sniffles	1	725452	725507	55	DEL	60.0
sniffles	1	725693	725753	60	DEL	26.0
sniffles	1	756260	756260	245	INS	60.0
sniffles	1	802232	802232	98	INS	60.0
sniffles	1	811392	811392	116	INS	60.0
sniffles	1	811405	811405	1919	INS	60.0
sniffles	1	811681	811681	560	INS	60.0
sniffles	1	818025	818112	87	DEL	58.0
sniffles	1	844550	844861	311	DEL	60.0
sniffles	1	869346	869570	224	DEL	60.0
sniffles	1	869445	870257	812	DEL	60.0
sniffles	1	900012	900087	75	DEL	60.0
sniffles	1	912446	912446	649	INS	60.0
sniffles	1	912628	912628	1420	INS	60.0
sniffles	1	913226	913226	157	INS	60.0
sniffles	1	931711	931711	67	INS	60.0
sniffles	1	931729	931729	198	INS	60.0
sniffles	1	932128	932128	153	INS	60.0
sniffles	1	934138	934138	57	INS	60.0
sniffles	1	1000463	1000463	238	INS	60.0
sniffles	1	1004205	1004205	78	INS	60.0
sniffles	1	1011632	1012170	538	DEL	60.0
sniffles	1	1012680	1013070	390	DEL	60.0
sniffles	1	1014242	1014242	180	INS	60.0
sniffles	1	1016297	1016297	322	INS	60.0
sniffles	1	1016297	1016297	448	INS	60.0
sniffles	1	1044266	1044266	93	INS	60.0
sniffles	1	1075048	1075658	610	DEL	60.0
sniffles	1	1075536	1075536	669	INS	60.0
sniffles	1	1076744	1076744	59	INS	60.0
sniffles	1	1180539	1180539	453	INS	60.0
sniffles	1	1184418	1184418	396	INS	60.0
sniffles	1	1184831	1184831	597	INS	60.0
sniffles	1	1219552	1219552	196	INS	60.0
sniffles	1	1219560	1219560	565	INS	60.0
sniffles	1	1223698	1223755	57	DEL	60.0
sniffles	1	1223765	1224568	803	DEL	60.0
sniffles	1	1223986	1224718	732	DEL	60.0
sniffles	1	1224212	1224212	866	INS	60.0
sniffles	1	1224858	1224968	110	DEL	60.0
sniffles	1	1224973	1225228	255	DEL	60.0
sniffles	1	1225070	1225070	132	INS	60.0
sniffles	1	1225093	1225258	165	DEL	60.0
sniffles	1	1225228	1225228	839	INS	60.0
sniffles	1	1259553	1259553	72	INS	60.0
sniffles	1	1285355	1286435	1080	DEL	60.0
sniffles	1	1318006	1318006	1390	INS	60.0
sniffles	1	1413235	1413235	133	INS	60.0
sniffles	1	1479106	1479106	202	INS	60.0
sniffles	1	1501011	1501011	97	INS	60.0
sniffles	1	1540903	1540963	60	DEL	60.0
sniffles	1	1584542	1584542	3916	INS	39.0
sniffles	1	1598414	1598581	167	DEL	60.0
sniffles	1	1649044	1649095	51	DEL	60.0
sniffles	1	1681045	1681045	50	INS	60.0
sniffles	1	1855663	1855663	103	INS	60.0
sniffles	1	1860824	1860824	1097	INS	60.0
sniffles	1	1866429	1867024	595	DEL	60.0
sniffles	1	1880374	1880374	111	INS	60.0
sniffles	1	1913260	1913260	70	INS	60.0
sniffles	1	1925144	1925144	147	INS	60.0
sniffles	1	1950660	1950660	230	INS	60.0
sniffles	1	2017167	2017167	112	INS	60.0
sniffles	1	2038074	2038249	175	DEL	60.0
sniffles	1	2041461	2041556	95	DEL	60.0
sniffles	1	2052946	2053108	162	DEL	60.0
sniffles	1	2053578	2053578	87	INS	60.0
sniffles	1	2053646	2053747	101	DEL	60.0
sniffles	1	2053792	2053792	99	INS	60.0
sniffles	1	2053841	2053921	80	DEL	60.0
sniffles	1	2054867	2054927	60	DEL	60.0
sniffles	1	2055239	2055239	87	INS	60.0
sniffles	1	2055377	2055557	180	DEL	60.0
sniffles	1	2055632	2055632	72	INS	60.0
sniffles	1	2073762	2073847	85	DEL	60.0
sniffles	1	2079160	2079160	162	INS	60.0
sniffles	1	2143504	2143504	458	INS	60.0
sniffles	1	2193485	2193555	70	DEL	60.0
sniffles	1	2212117	2212247	130	DEL	60.0
sniffles	1	2212397	2212397	132	INS	60.0
sniffles	1	2213209	2213401	192	DEL	60.0
sniffles	1	2213432	2213432	238	INS	60.0
sniffles	1	2213641	2213641	455	INS	60.0
sniffles	1	2256586	2256586	3457	INS	60.0
sniffles	1	2332781	2332781	253	INS	60.0
sniffles	1	2371952	2371952	1372	INS	60.0
sniffles	1	2390866	2390930	64	DEL	60.0
sniffles	1	2454231	2454231	555	INS	60.0
sniffles	1	2523841	2524048	207	DEL	60.0
sniffles	1	2533555	2533555	80	INS	60.0
sniffles	1	2566483	2566483	67	INS	60.0
sniffles	1	2583557	2583557	159	INS	59.0
sniffles	1	2586438	2586718	280	DEL	60.0
sniffles	1	2588011	2588011	321	INS	58.0
sniffles	1	2588505	2588505	80	INS	58.0
sniffles	1	2592173	2592254	81	DEL	32.0
sniffles	1	2594268	2594268	80	INS	43.0
sniffles	1	2594268	2594268	399	INS	32.0
sniffles	1	2594463	2594463	481	INS	39.0
sniffles	1	2594467	2594467	2089	INS	56.0
sniffles	1	2596752	2597314	562	DEL	45.0
sniffles	1	2596789	2596870	81	DEL	55.0
sniffles	1	2598715	2599156	441	DEL	59.0
sniffles	1	2598884	2598884	80	INS	48.0
sniffles	1	2599079	2599079	481	INS	48.0
sniffles	1	2601368	2601930	562	DEL	46.0
sniffles	1	2601456	2601537	81	DEL	52.0
sniffles	1	2605738	2606018	280	DEL	50.0
sniffles	1	2606137	2606259	122	DEL	50.0
sniffles	1	2606563	2606563	522	INS	38.0
sniffles	1	2609354	2609354	401	INS	55.0
sniffles	1	2609359	2609359	1444	INS	40.0
sniffles	1	2609605	2609724	119	DEL	56.0
sniffles	1	2609858	2609858	121	INS	54.0
sniffles	1	2611839	2611839	202	INS	53.0
sniffles	1	2613238	2613238	122	INS	56.0
sniffles	1	2614262	2614262	120	INS	52.0
sniffles	1	2614262	2614262	402	INS	57.0
sniffles	1	2614850	2614850	441	INS	56.0
sniffles	1	2621751	2621951	200	DEL	54.0
sniffles	1	2622689	2622769	80	DEL	60.0
sniffles	1	2622997	2623078	81	DEL	55.0
sniffles	1	2623498	2623856	358	DEL	54.0
sniffles	1	2623780	2623780	3171	INS	60.0
sniffles	1	2624724	2625045	321	DEL	53.0
sniffles	1	2632417	2632417	405	INS	59.0
sniffles	1	2632558	2632558	160	INS	60.0
sniffles	1	2686130	2686130	278	INS	60.0
sniffles	1	2689524	2689684	160	DEL	55.0
sniffles	1	2691364	2691567	203	DEL	55.0
sniffles	1	2692050	2692662	612	DEL	54.0
sniffles	1	2692794	2692913	119	DEL	54.0
sniffles	1	2766030	2766030	882	INS	60.0
sniffles	1	2768762	2768866	104	DEL	60.0
sniffles	1	2769222	2769326	104	DEL	60.0
sniffles	1	2775803	2775881	78	DEL	60.0
sniffles	1	2776102	2776102	692	INS	60.0
sniffles	1	2866139	2866286	147	DEL	60.0
sniffles	1	2876573	2876693	120	DEL	60.0
sniffles	1	2893150	2893414	264	DEL	60.0
sniffles	1	2933251	2933251	582	INS	60.0
sniffles	1	2942603	2942603	415	INS	60.0
sniffles	1	2954349	2954349	71	INS	60.0
sniffles	1	2959217	2959217	57	INS	60.0
sniffles	1	3092717	3092717	239	INS	60.0
sniffles	1	3097872	3097872	950	INS	60.0
sniffles	1	3098130	3098130	84	INS	60.0
sniffles	1	3129154	3129154	140	INS	60.0
sniffles	1	3131934	3131934	306	INS	60.0
sniffles	1	3177307	3177307	857	INS	60.0
sniffles	1	3204042	3204186	144	DEL	60.0
sniffles	1	3216109	3216841	732	DEL	60.0
sniffles	1	3242595	3242654	59	DEL	60.0
sniffles	1	3262322	3262388	66	DEL	60.0
sniffles	1	3268089	3268089	637	INS	60.0
sniffles	1	3344711	3344711	144	INS	60.0
sniffles	1	3393868	3393868	2309	INS	60.0
sniffles	1	3418582	3418582	756	INS	60.0
sniffles	1	3418582	3418582	1864	INS	60.0
sniffles	1	3495310	3495310	91	INS	60.0
sniffles	1	3500327	3500327	228	INS	60.0
sniffles	1	3500327	3500327	973	INS	60.0
sniffles	1	3504422	3504422	357	INS	60.0
sniffles	1	3504758	3504758	149	INS	60.0
sniffles	1	3508321	3508387	66	DEL	60.0
sniffles	1	3513049	3513049	616	INS	60.0
sniffles	1	3560142	3560652	510	DEL	60.0
sniffles	1	3560428	3560938	510	DEL	60.0
sniffles	1	3561906	3561982	76	DEL	60.0
sniffles	1	3591554	3591746	192	DEL	60.0
sniffles	1	3598419	3598492	73	DEL	60.0
sniffles	1	3610511	3610511	105	INS	60.0
sniffles	1	3611237	3611237	529	INS	60.0
sniffles	1	3611422	3611422	283	INS	60.0
sniffles	1	3656049	3656121	72	DEL	60.0
sniffles	1	3714246	3714246	52	INS	60.0
sniffles	1	3717003	3717153	150	DEL	60.0
sniffles	1	3748985	3748985	80	INS	60.0
sniffles	1	3785229	3785229	310	INS	60.0
sniffles	1	3808516	3808746	230	DEL	60.0
sniffles	1	4033597	4033597	133	INS	60.0
sniffles	1	4059823	4059941	118	DEL	60.0
sniffles	1	4059861	4059861	60	INS	60.0
sniffles	1	4059961	4059961	1181	INS	60.0
sniffles	1	4077000	4077000	166	INS	60.0
sniffles	1	4077013	4077013	452	INS	60.0
sniffles	1	4124987	4125394	407	DEL	60.0
sniffles	1	4125845	4126415	570	DEL	60.0
sniffles	1	4137699	4137699	78	INS	60.0
sniffles	1	4138125	4138125	270	INS	60.0
sniffles	1	4138526	4138526	116	INS	60.0
sniffles	1	4138538	4138538	58	INS	60.0
sniffles	1	4160179	4160179	141	INS	60.0
sniffles	1	4196779	4196779	360	INS	60.0
sniffles	1	4204689	4204689	80	INS	60.0
sniffles	1	4204689	4204689	1127	INS	60.0
sniffles	1	4222781	4222781	347	INS	60.0
sniffles	1	4392171	4392171	181	INS	60.0
sniffles	1	4393101	4393101	1137	INS	60.0
sniffles	1	4393640	4393640	2076	INS	60.0
sniffles	1	4396562	4396562	618	INS	60.0
sniffles	1	4403566	4403649	83	DEL	60.0
sniffles	1	4480336	4480396	60	DEL	60.0
sniffles	1	4568993	4568993	65	INS	60.0
sniffles	1	4603742	4603742	146	INS	60.0
sniffles	1	4692615	4692615	168	INS	60.0
sniffles	1	4692809	4693023	214	DEL	60.0
sniffles	1	4692979	4692979	77	INS	60.0
sniffles	1	4693375	4693375	224	INS	60.0
sniffles	1	4693403	4693459	56	DEL	60.0
sniffles	1	4693494	4693494	322	INS	60.0
sniffles	1	4800430	4800430	167	INS	60.0
sniffles	1	4999537	4999537	1855	INS	60.0
sniffles	1	5135769	5135769	72	INS	60.0
sniffles	1	5172486	5172486	487	INS	60.0
sniffles	1	5220334	5220334	630	INS	60.0
sniffles	1	5306682	5306752	70	DEL	60.0
sniffles	1	5350911	5351277	366	DEL	60.0
sniffles	1	5364060	5364162	102	DEL	60.0
sniffles	1	5394182	5394182	240	INS	60.0
sniffles	1	5474213	5474288	75	DEL	60.0
sniffles	1	5728179	5728179	100	INS	60.0
sniffles	1	5773584	5773584	63	INS	60.0
sniffles	1	5804170	5804270	100	DEL	60.0
sniffles	1	5862915	5862915	444	INS	60.0
sniffles	1	5876956	5877028	72	DEL	60.0
sniffles	1	5877234	5877306	72	DEL	60.0
sniffles	1	5877269	5877269	239	INS	60.0
sniffles	1	5889905	5889905	348	INS	60.0
sniffles	1	5892363	5892363	735	INS	60.0
sniffles	1	5934289	5934289	283	INS	60.0
sniffles	1	6037965	6037965	1330	INS	60.0
sniffles	1	6065003	6065161	158	DEL	60.0
sniffles	1	6065496	6065496	80	INS	60.0
sniffles	1	6066102	6066102	542	INS	60.0
sniffles	1	6066117	6066615	498	DEL	60.0
sniffles	1	6066561	6066561	133	INS	60.0
sniffles	1	6072338	6072582	244	DEL	60.0
sniffles	1	6072515	6072634	119	DEL	60.0
sniffles	1	6220190	6220383	193	DEL	60.0
sniffles	1	6802618	6802618	2107	INS	60.0
sniffles	1	6858656	6858833	177	DEL	60.0
sniffles	1	6997617	6997617	198	INS	60.0
sniffles	1	7000973	7000973	542	INS	60.0
sniffles	1	7017634	7017634	122	INS	60.0
sniffles	1	7039853	7039906	53	DEL	60.0
sniffles	1	7044151	7044151	204	INS	60.0
sniffles	1	7078189	7078189	182	INS	60.0
sniffles	1	7174806	7174904	98	DEL	60.0
sniffles	1	7175602	7175701	99	DEL	60.0
sniffles	1	7560340	7560340	79	INS	60.0
sniffles	1	7560398	7560398	158	INS	60.0
sniffles	1	7602614	7602676	62	DEL	60.0
sniffles	1	7608733	7608960	227	DEL	60.0
sniffles	1	7863494	7863494	184	INS	60.0
sniffles	1	7923046	7923116	70	DEL	60.0
sniffles	1	7923051	7923051	85	INS	60.0
sniffles	1	7924952	7925174	222	DEL	60.0
sniffles	1	7925497	7925552	55	DEL	60.0
sniffles	1	8013092	8013092	97	INS	60.0
sniffles	1	8087065	8087065	162	INS	60.0
sniffles	1	8336963	8336963	733	INS	60.0
sniffles	1	8382315	8382315	662	INS	60.0
sniffles	1	8382369	8382369	484	INS	60.0
sniffles	1	8391506	8391506	238	INS	60.0
sniffles	1	8404953	8404953	334	INS	60.0
sniffles	1	8446628	8446628	308	INS	60.0
sniffles	1	8501991	8501991	344	INS	60.0
sniffles	1	8562017	8562017	372	INS	60.0
sniffles	1	8562190	8562190	91	INS	60.0
sniffles	1	8562190	8562190	592	INS	60.0
sniffles	1	8728984	8729084	100	DEL	60.0
sniffles	1	8972232	8972232	412	INS	60.0
sniffles	1	8972232	8972232	585	INS	60.0
sniffles	1	9113462	9113462	169	INS	60.0
sniffles	1	9137797	9137797	156	INS	60.0
sniffles	1	9176242	9176242	222	INS	60.0
sniffles	1	9189325	9189325	90	INS	60.0
sniffles	1	9230436	9230436	318	INS	60.0
sniffles	1	9342574	9342574	263	INS	60.0
sniffles	1	9370133	9370187	54	DEL	60.0
sniffles	1	9471353	9471353	1353	INS	60.0
sniffles	1	9870200	9870200	160	INS	60.0
sniffles	1	10028610	10028610	140	INS	60.0
sniffles	1	10247698	10247698	162	INS	60.0
sniffles	1	10248152	10248152	272	INS	60.0
sniffles	1	10804402	10804570	168	DEL	60.0
sniffles	1	10845193	10845193	52	INS	60.0
sniffles	1	11031133	11031133	1892	INS	60.0
sniffles	1	11101794	11101794	270	INS	60.0
sniffles	1	11433939	11433939	1248	INS	60.0
sniffles	1	11582774	11582774	979	INS	60.0
sniffles	1	11582808	11582808	92	INS	57.0
sniffles	1	11682894	11683188	294	DEL	60.0
sniffles	1	12102726	12102726	53	INS	60.0
sniffles	1	12625705	12625705	724	INS	60.0
sniffles	1	12822287	12822499	212	DEL	60.0
sniffles	1	12876217	12876217	277	INS	60.0
sniffles	1	12927529	12927621	92	DEL	52.0
sniffles	1	12947644	12948044	400	DEL	30.0
sniffles	1	13796643	13796643	662	INS	60.0
sniffles	1	13827953	13828142	189	DEL	60.0
sniffles	1	13894457	13894587	130	DEL	60.0
sniffles	1	13915476	13915476	227	INS	60.0
sniffles	1	13984870	13984870	127	INS	60.0
sniffles	1	14307593	14307593	124	INS	60.0
sniffles	1	14657710	14658486	776	DEL	60.0
sniffles	1	14819162	14819162	411	INS	60.0
sniffles	1	14819162	14819162	1418	INS	60.0
sniffles	1	14840826	14840826	188	INS	60.0
sniffles	1	14840998	14840998	53	INS	60.0
sniffles	1	14978983	14978983	416	INS	60.0
sniffles	1	14979003	14979003	265	INS	60.0
sniffles	1	15362775	15362775	69	INS	60.0
sniffles	1	15365284	15365394	110	DEL	60.0
sniffles	1	15551715	15551715	277	INS	60.0
sniffles	1	15641132	15641132	298	INS	60.0
sniffles	1	15714832	15714832	106	INS	60.0
sniffles	1	15714832	15714832	181	INS	60.0
sniffles	1	16376519	16376519	79	INS	60.0
sniffles	1	16492725	16492725	68	INS	60.0
sniffles	1	16637583	16637583	148	INS	60.0
sniffles	1	16677245	16677245	123	INS	60.0
sniffles	1	16750701	16750701	135	INS	60.0
sniffles	1	16892280	16892280	1556	INS	60.0
sniffles	1	17027902	17027902	76	INS	60.0
sniffles	1	17057163	17057163	97	INS	56.0
sniffles	1	17191811	17191907	96	DEL	25.0
sniffles	1	17194722	17194722	319	INS	25.0
sniffles	1	17276580	17276875	295	DEL	60.0
sniffles	1	17278380	17278638	258	DEL	60.0
sniffles	1	17492714	17492714	653	INS	60.0
sniffles	1	17518402	17518402	69	INS	60.0
sniffles	1	17535068	17535068	74	INS	60.0
sniffles	1	17567947	17568091	144	DEL	60.0
sniffles	1	17615799	17615799	2686	INS	60.0
sniffles	1	17619382	17619382	114	INS	60.0
sniffles	1	17684765	17685087	322	DEL	60.0
sniffles	1	17764170	17764170	78	INS	60.0
sniffles	1	18015977	18015977	1304	INS	60.0
sniffles	1	18094811	18094811	50	INS	60.0
sniffles	1	18186162	18186162	198	INS	60.0
sniffles	1	18195129	18195129	67	INS	60.0
sniffles	1	18376132	18376132	4205	INS	60.0
sniffles	1	18376327	18376327	54	INS	60.0
sniffles	1	18376327	18376327	222	INS	60.0
sniffles	1	18599958	18600015	57	DEL	60.0
sniffles	1	18607618	18607618	56	INS	60.0
sniffles	1	18792554	18792554	59	INS	60.0
sniffles	1	18924453	18924523	70	DEL	60.0
sniffles	1	18931232	18931289	57	DEL	60.0
sniffles	1	18931413	18931489	76	DEL	60.0
sniffles	1	19070948	19070948	77	INS	60.0
sniffles	1	19151770	19152036	266	DEL	60.0
sniffles	1	19252352	19252352	771	INS	60.0
sniffles	1	19386825	19386825	125	INS	60.0
sniffles	1	19386825	19386825	300	INS	60.0
sniffles	1	19387912	19387912	3703	INS	60.0
sniffles	1	20259425	20259425	325	INS	60.0
sniffles	1	20708962	20708962	437	INS	60.0
sniffles	1	20790033	20790033	910	INS	60.0
sniffles	1	20913606	20913664	58	DEL	60.0
sniffles	1	20944738	20944738	322	INS	60.0
sniffles	1	20950240	20950240	1256	INS	60.0
sniffles	1	20952498	20952586	88	DEL	60.0
sniffles	1	21292128	21292128	54	INS	60.0
sniffles	1	21308049	21308111	62	DEL	60.0
sniffles	1	21492589	21492589	317	INS	60.0
sniffles	1	21506437	21506437	336	INS	60.0
sniffles	1	21506544	21506544	210	INS	60.0
sniffles	1	21714943	21715020	77	DEL	60.0
sniffles	1	21714976	21715222	246	DEL	60.0
sniffles	1	21715069	21715241	172	DEL	60.0
sniffles	1	21745023	21745023	51	INS	60.0
sniffles	1	21786419	21786691	272	DEL	60.0
sniffles	1	21787746	21787810	64	DEL	60.0
sniffles	1	21902718	21902718	51	INS	60.0
sniffles	1	22144500	22144635	135	DEL	60.0
sniffles	1	22286330	22286380	50	DEL	60.0
sniffles	1	22896934	22896934	93	INS	60.0
sniffles	1	22904484	22904484	1299	INS	60.0
sniffles	1	22926178	22926230	52	DEL	60.0
sniffles	1	23081335	23081335	643	INS	60.0
sniffles	1	23276941	23276941	256	INS	60.0
sniffles	1	23718899	23718899	1353	INS	60.0
sniffles	1	23821723	23821723	64	INS	60.0
sniffles	1	23981128	23981128	329	INS	60.0
sniffles	1	24030268	24030268	102	INS	60.0
sniffles	1	24210836	24210836	2151	INS	60.0
sniffles	1	24226399	24226399	139	INS	60.0
sniffles	1	24393845	24393845	51	INS	60.0
sniffles	1	24403005	24403322	317	DEL	60.0
sniffles	1	24538572	24538572	52	INS	60.0
sniffles	1	24538864	24538864	282	INS	60.0
sniffles	1	24671534	24671534	331	INS	60.0
sniffles	1	24775164	24775164	2913	INS	60.0
sniffles	1	24804537	24807441	2904	DEL	60.0
sniffles	1	24961329	24961329	312	INS	60.0
sniffles	1	25056846	25056846	289	INS	60.0
sniffles	1	25126407	25126703	296	DEL	60.0
sniffles	1	25158692	25161515	2823	DEL	60.0
sniffles	1	25328556	25328556	92	INS	60.0
sniffles	1	25371467	25371467	105	INS	60.0
sniffles	1	25380757	25380757	323	INS	60.0
sniffles	1	25435364	25435364	68	INS	60.0
sniffles	1	25493379	25493379	64	INS	60.0
sniffles	1	25732084	25732084	109	INS	51.0
sniffles	1	25855991	25855991	962	INS	60.0
sniffles	1	26077750	26077750	58	INS	60.0
sniffles	1	26094759	26094759	95	INS	60.0
sniffles	1	26489813	26490139	326	DEL	60.0
sniffles	1	26532973	26532973	60	INS	60.0
sniffles	1	26671506	26671557	51	DEL	60.0
sniffles	1	26726311	26726311	426	INS	60.0
sniffles	1	26965808	26965808	307	INS	57.0
sniffles	1	26975252	26975559	307	DEL	57.0
sniffles	1	27130345	27130443	98	DEL	55.0
sniffles	1	27145128	27145128	98	INS	60.0
sniffles	1	27356978	27356978	720	INS	60.0
sniffles	1	27412987	27412987	1170	INS	60.0
sniffles	1	27433712	27433712	1178	INS	60.0
sniffles	1	27804113	27804442	329	DEL	60.0
sniffles	1	27814156	27814156	52	INS	60.0
sniffles	1	27935361	27935498	137	DEL	60.0
sniffles	1	28179918	28180489	571	DEL	60.0
sniffles	1	28204972	28204972	1379	INS	60.0
sniffles	1	28247800	28248109	309	DEL	60.0
sniffles	1	28573643	28573643	147	INS	60.0
sniffles	1	28736600	28736600	125	INS	60.0
sniffles	1	29321462	29321462	325	INS	60.0
sniffles	1	29382165	29382165	334	INS	60.0
sniffles	1	29426826	29426826	329	INS	60.0
sniffles	1	29845253	29845253	52	INS	60.0
sniffles	1	30196712	30196712	378	INS	60.0
sniffles	1	30200231	30200427	196	DEL	60.0
sniffles	1	30200320	30200320	1647	INS	60.0
sniffles	1	30200609	30200609	56	INS	60.0
sniffles	1	30244159	30244159	710	INS	60.0
sniffles	1	30298153	30298205	52	DEL	60.0
sniffles	1	30346048	30346048	390	INS	60.0
sniffles	1	30569449	30569449	163	INS	60.0
sniffles	1	30774237	30774237	58	INS	60.0
sniffles	1	30961683	30961683	204	INS	60.0
sniffles	1	31040645	31041660	1015	DEL	60.0
sniffles	1	31067152	31067210	58	DEL	60.0
sniffles	1	31082618	31082724	106	DEL	60.0
sniffles	1	31124635	31124635	57	INS	60.0
sniffles	1	31128335	31128386	51	DEL	60.0
sniffles	1	31128410	31128410	1932	INS	60.0
sniffles	1	31128529	31128529	1296	INS	60.0
sniffles	1	31205216	31205216	2546	INS	60.0
sniffles	1	31244651	31244745	94	DEL	60.0
sniffles	1	31246007	31246007	74	INS	60.0
sniffles	1	31249143	31249209	66	DEL	60.0
sniffles	1	31367466	31367533	67	DEL	60.0
sniffles	1	31445108	31445169	61	DEL	60.0
sniffles	1	31445215	31445315	100	DEL	60.0
sniffles	1	31649753	31649880	127	DEL	60.0
sniffles	1	31724880	31724880	52	INS	60.0
sniffles	1	31818395	31818395	53	INS	60.0
sniffles	1	31904592	31904592	171	INS	54.0
sniffles	1	31904624	31904624	342	INS	60.0
sniffles	1	31904968	31904968	2537	INS	60.0
sniffles	1	31904995	31904995	3865	INS	60.0
sniffles	1	31967820	31967820	281	INS	60.0
sniffles	1	32273014	32273014	305	INS	60.0
sniffles	1	33005342	33005342	223	INS	60.0
sniffles	1	33046784	33046784	677	INS	60.0
sniffles	1	33108379	33108379	1003	INS	60.0
sniffles	1	33156762	33156939	177	DEL	60.0
sniffles	1	33439882	33440009	127	DEL	60.0
sniffles	1	33518109	33518109	101	INS	60.0
sniffles	1	33652419	33652419	1657	INS	60.0
sniffles	1	34330531	34330531	220	INS	60.0
sniffles	1	34568175	34568270	95	DEL	60.0
sniffles	1	34568276	34568276	95	INS	60.0
sniffles	1	34789558	34789558	54	INS	60.0
sniffles	1	35007068	35007068	912	INS	60.0
sniffles	1	35243209	35243271	62	DEL	60.0
sniffles	1	35243319	35243319	186	INS	60.0
sniffles	1	35304942	35304942	68	INS	60.0
sniffles	1	35622652	35622652	1149	INS	60.0
sniffles	1	35627128	35627449	321	DEL	60.0
sniffles	1	35725855	35725855	210	INS	60.0
sniffles	1	35725855	35725855	315	INS	60.0
sniffles	1	36676314	36676314	107	INS	60.0
sniffles	1	36679545	36679611	66	DEL	60.0
sniffles	1	36733251	36733476	225	DEL	60.0
sniffles	1	36749218	36749270	52	DEL	60.0
sniffles	1	37009731	37009799	68	DEL	60.0
sniffles	1	37154125	37154125	307	INS	60.0
sniffles	1	37154589	37154589	68	INS	60.0
sniffles	1	37165973	37166066	93	DEL	60.0
sniffles	1	37206216	37206296	80	DEL	60.0
sniffles	1	37215796	37215796	338	INS	60.0
sniffles	1	37259424	37259424	780	INS	60.0
sniffles	1	37423056	37423056	64	INS	60.0
sniffles	1	37423056	37423056	301	INS	60.0
sniffles	1	37423735	37424020	285	DEL	60.0
sniffles	1	37424206	37425749	1543	DEL	60.0
sniffles	1	37568534	37568534	129	INS	60.0
sniffles	1	37593866	37593866	186	INS	60.0
sniffles	1	37816477	37816715	238	DEL	60.0
sniffles	1	37911782	37911782	647	INS	60.0
sniffles	1	38077350	38077421	71	DEL	60.0
sniffles	1	38208246	38208409	163	DEL	60.0
sniffles	1	38241383	38241383	2437	INS	60.0
sniffles	1	38432772	38432772	318	INS	60.0
sniffles	1	38950740	38950740	75	INS	60.0
sniffles	1	38996124	38996124	85	INS	60.0
sniffles	1	39084222	39085826	1604	DEL	60.0
sniffles	1	39411519	39411519	1964	INS	60.0
sniffles	1	39510236	39510236	218	INS	60.0
sniffles	1	39677663	39677663	318	INS	60.0
sniffles	1	39700320	39700320	524	INS	60.0
sniffles	1	39970013	39970013	459	INS	60.0
sniffles	1	39970475	39970475	459	INS	60.0
sniffles	1	40474010	40474138	128	DEL	60.0
sniffles	1	40516078	40516078	113	INS	60.0
sniffles	1	40524687	40524687	307	INS	60.0
sniffles	1	41024253	41024372	119	DEL	60.0
sniffles	1	41835544	41835544	54	INS	60.0
sniffles	1	41847873	41847873	200	INS	60.0
sniffles	1	41890922	41890922	482	INS	60.0
sniffles	1	41992961	41992961	458	INS	60.0
sniffles	1	42010625	42010625	984	INS	60.0
sniffles	1	42010625	42010625	1374	INS	60.0
sniffles	1	42101213	42101297	84	DEL	60.0
sniffles	1	42483961	42483961	1506	INS	60.0
sniffles	1	42575858	42575858	70	INS	60.0
sniffles	1	42632477	42632796	319	DEL	60.0
sniffles	1	42687704	42687704	76	INS	60.0
sniffles	1	42743178	42743493	315	DEL	60.0
sniffles	1	42789763	42789763	94	INS	60.0
sniffles	1	43001371	43001371	143	INS	60.0
sniffles	1	43188323	43188323	135	INS	60.0
sniffles	1	43547027	43547027	50	INS	60.0
sniffles	1	43571986	43572747	761	DEL	60.0
sniffles	1	44059955	44059955	152	INS	60.0
sniffles	1	44370615	44370615	305	INS	60.0
sniffles	1	44371288	44371288	289	INS	60.0
sniffles	1	44377235	44377235	168	INS	60.0
sniffles	1	44565519	44565586	67	DEL	60.0
sniffles	1	44605948	44606032	84	DEL	60.0
sniffles	1	45078743	45078743	76	INS	60.0
sniffles	1	45261389	45261389	64	INS	60.0
sniffles	1	45342246	45342246	399	INS	60.0
sniffles	1	45510419	45510419	60	INS	60.0
sniffles	1	45688742	45688742	218	INS	60.0
sniffles	1	45963346	45963346	781	INS	60.0
sniffles	1	46004688	46004688	50	INS	60.0
sniffles	1	46169014	46169014	2805	INS	58.0
sniffles	1	46175269	46175667	398	DEL	60.0
sniffles	1	46176329	46176329	1991	INS	60.0
sniffles	1	46366108	46366437	329	DEL	60.0
sniffles	1	46679031	46679031	348	INS	60.0
sniffles	1	46707982	46707982	469	INS	60.0
sniffles	1	47242030	47242030	178	INS	60.0
sniffles	1	47242256	47242256	83	INS	60.0
sniffles	1	47644780	47644780	112	INS	60.0
sniffles	1	47650132	47650132	899	INS	60.0
sniffles	1	48058281	48058281	65	INS	60.0
sniffles	1	48208898	48208898	327	INS	60.0
sniffles	1	48658645	48658645	50	INS	60.0
sniffles	1	48710409	48710409	66	INS	60.0
sniffles	1	48710409	48710409	198	INS	60.0
sniffles	1	48848475	48848525	50	DEL	60.0
sniffles	1	48850001	48850001	481	INS	60.0
sniffles	1	49549777	49549831	54	DEL	60.0
sniffles	1	50413625	50413625	106	INS	60.0
sniffles	1	50834986	50834986	543	INS	60.0
sniffles	1	50847274	50847274	77	INS	60.0
sniffles	1	50847526	50847526	51	INS	60.0
sniffles	1	50847686	50847686	164	INS	60.0
sniffles	1	50847893	50847893	106	INS	60.0
sniffles	1	52177139	52177139	407	INS	60.0
sniffles	1	52270162	52270162	90	INS	60.0
sniffles	1	52318223	52318223	559	INS	60.0
sniffles	1	52372542	52372542	197	INS	60.0
sniffles	1	53268870	53268922	52	DEL	60.0
sniffles	1	53564909	53564909	61	INS	60.0
sniffles	1	53594098	53594949	851	DEL	60.0
sniffles	1	53595126	53595604	478	DEL	60.0
sniffles	1	53749422	53749422	694	INS	60.0
sniffles	1	53749869	53749869	388	INS	60.0
sniffles	1	53967990	53968150	160	DEL	60.0
sniffles	1	53991137	53991137	452	INS	60.0
sniffles	1	54175023	54175077	54	DEL	60.0
sniffles	1	54178808	54178808	312	INS	60.0
sniffles	1	54924467	54924467	216	INS	60.0
sniffles	1	54976290	54976290	277	INS	60.0
sniffles	1	55027410	55027410	307	INS	60.0
sniffles	1	55334338	55334390	52	DEL	60.0
sniffles	1	55468716	55468716	674	INS	60.0
sniffles	1	55705907	55705907	1605	INS	60.0
sniffles	1	55851376	55851376	127	INS	60.0
sniffles	1	55974750	55974804	54	DEL	60.0
sniffles	1	56128214	56128214	150	INS	60.0
sniffles	1	56129386	56129482	96	DEL	60.0
sniffles	1	56131202	56131298	96	DEL	60.0
sniffles	1	56132003	56132003	490	INS	60.0
sniffles	1	56132010	56132010	807	INS	60.0
sniffles	1	56132420	56132515	95	DEL	60.0
sniffles	1	56132458	56132458	50	INS	60.0
sniffles	1	56401283	56401604	321	DEL	60.0
sniffles	1	56887703	56888020	317	DEL	60.0
sniffles	1	56996033	56996033	315	INS	60.0
sniffles	1	57022730	57022730	51	INS	60.0
sniffles	1	57242608	57242947	339	DEL	60.0
sniffles	1	57600204	57600204	1994	INS	60.0
sniffles	1	57861399	57861455	56	DEL	60.0
sniffles	1	58071858	58071858	210	INS	60.0
sniffles	1	58104959	58104959	78	INS	60.0
sniffles	1	58205107	58205107	50	INS	60.0
sniffles	1	58343212	58343536	324	DEL	60.0
sniffles	1	58743910	58744823	913	DEL	60.0
sniffles	1	59017935	59018197	262	DEL	60.0
sniffles	1	59059617	59059942	325	DEL	60.0
sniffles	1	59194940	59195000	60	DEL	60.0
sniffles	1	59195262	59195262	515	INS	60.0
sniffles	1	59446781	59446889	108	DEL	60.0
sniffles	1	59871863	59871863	320	INS	60.0
sniffles	1	59956714	59956714	64	INS	60.0
sniffles	1	60529914	60529914	76	INS	60.0
sniffles	1	60551513	60551513	126	INS	60.0
sniffles	1	60551513	60551513	274	INS	60.0
sniffles	1	61288096	61288096	240	INS	60.0
sniffles	1	61344059	61344059	53	INS	60.0
sniffles	1	62082858	62083702	844	DEL	60.0
sniffles	1	62337076	62337076	74	INS	60.0
sniffles	1	62390587	62390936	349	DEL	60.0
sniffles	1	62589449	62589500	51	DEL	60.0
sniffles	1	62603282	62603282	379	INS	60.0
sniffles	1	62815102	62815264	162	DEL	60.0
sniffles	1	63151820	63152159	339	DEL	60.0
sniffles	1	63511677	63511677	58	INS	60.0
sniffles	1	63887910	63887910	56	INS	60.0
sniffles	1	63939662	63939662	118	INS	60.0
sniffles	1	64667139	64667139	282	INS	60.0
sniffles	1	64704819	64704819	56	INS	60.0
sniffles	1	64850180	64850180	2152	INS	60.0
sniffles	1	64880987	64881037	50	DEL	60.0
sniffles	1	64881148	64881324	176	DEL	60.0
sniffles	1	64958062	64958062	333	INS	60.0
sniffles	1	65891827	65891827	88	INS	60.0
sniffles	1	65909623	65909893	270	DEL	60.0
sniffles	1	66055927	66055927	320	INS	60.0
sniffles	1	66078247	66078406	159	DEL	60.0
sniffles	1	66079462	66079462	54	INS	60.0
sniffles	1	66129963	66129963	178	INS	60.0
sniffles	1	66135713	66136044	331	DEL	60.0
sniffles	1	66263910	66264243	333	DEL	60.0
sniffles	1	66694580	66694641	61	DEL	60.0
sniffles	1	66866205	66866205	63	INS	60.0
sniffles	1	67096521	67096521	92	INS	60.0
sniffles	1	67125699	67125699	51	INS	60.0
sniffles	1	67624668	67624668	417	INS	60.0
sniffles	1	68007960	68008817	857	DEL	60.0
sniffles	1	68175686	68175798	112	DEL	60.0
sniffles	1	68395719	68395719	55	INS	60.0
sniffles	1	69055311	69055311	147	INS	60.0
sniffles	1	69230623	69230761	138	DEL	60.0
sniffles	1	69230742	69230742	98	INS	60.0
sniffles	1	69806993	69807312	319	DEL	60.0
sniffles	1	69943716	69944022	306	DEL	60.0
sniffles	1	70027326	70027683	357	DEL	60.0
sniffles	1	70061656	70061656	320	INS	60.0
sniffles	1	70091057	70091057	332	INS	60.0
sniffles	1	70381826	70381826	1227	INS	60.0
sniffles	1	70946190	70946521	331	DEL	60.0
sniffles	1	71112578	71112578	180	INS	60.0
sniffles	1	71112791	71112973	182	DEL	60.0
sniffles	1	71113261	71113261	374	INS	60.0
sniffles	1	71148799	71149048	249	DEL	60.0
sniffles	1	71741320	71741630	310	DEL	60.0
sniffles	1	71828461	71828873	412	DEL	60.0
sniffles	1	72154103	72154103	75	INS	60.0
sniffles	1	72258948	72258948	248	INS	60.0
sniffles	1	72364591	72364656	65	DEL	60.0
sniffles	1	72393815	72393815	186	INS	60.0
sniffles	1	72393815	72393815	412	INS	60.0
sniffles	1	72394058	72394058	58	INS	60.0
sniffles	1	72610124	72610183	59	DEL	60.0
sniffles	1	72981492	72981492	180	INS	60.0
sniffles	1	73022582	73022637	55	DEL	60.0
sniffles	1	73600018	73600018	50	INS	60.0
sniffles	1	73648820	73648820	83	INS	60.0
sniffles	1	73753601	73753916	315	DEL	60.0
sniffles	1	73768784	73769135	351	DEL	60.0
sniffles	1	74182158	74182158	60	INS	60.0
sniffles	1	74312432	74312683	251	DEL	60.0
sniffles	1	74405613	74405613	118	INS	60.0
sniffles	1	74437712	74437712	50	INS	60.0
sniffles	1	74471642	74471642	362	INS	60.0
sniffles	1	74755169	74755290	121	DEL	60.0
sniffles	1	75136820	75136920	100	DEL	60.0
sniffles	1	75148236	75148293	57	DEL	60.0
sniffles	1	75192890	75192890	3708	INS	56.0
sniffles	1	75224131	75224131	76	INS	60.0
sniffles	1	75224131	75224131	267	INS	60.0
sniffles	1	75557161	75557161	314	INS	60.0
sniffles	1	75745823	75745823	490	INS	60.0
sniffles	1	75795811	75795863	52	DEL	60.0
sniffles	1	76011866	76012196	330	DEL	60.0
sniffles	1	76351354	76351354	349	INS	60.0
sniffles	1	76352033	76352033	137	INS	60.0
sniffles	1	76372184	76372184	376	INS	60.0
sniffles	1	76428307	76428381	74	DEL	60.0
sniffles	1	76743235	76743301	66	DEL	60.0
sniffles	1	76856629	76856629	323	INS	60.0
sniffles	1	77100367	77100650	283	DEL	60.0
sniffles	1	77112141	77112263	122	DEL	60.0
sniffles	1	77305418	77305418	108	INS	60.0
sniffles	1	77468965	77468965	345	INS	60.0
sniffles	1	77476396	77476396	330	INS	60.0
sniffles	1	77481858	77481858	292	INS	60.0
sniffles	1	77481882	77481882	52	INS	60.0
sniffles	1	77577913	77577913	332	INS	60.0
sniffles	1	77634315	77634315	316	INS	60.0
sniffles	1	77833380	77833380	317	INS	60.0
sniffles	1	77910007	77910070	63	DEL	60.0
sniffles	1	78498217	78498217	68	INS	60.0
sniffles	1	78527300	78527416	116	DEL	60.0
sniffles	1	78998080	78998152	72	DEL	60.0
sniffles	1	79108829	79108829	166	INS	60.0
sniffles	1	79401509	79401831	322	DEL	60.0
sniffles	1	79562427	79562427	72	INS	60.0
sniffles	1	79582076	79582076	307	INS	60.0
sniffles	1	79650145	79650145	130	INS	60.0
sniffles	1	80221781	80223029	1248	DEL	60.0
sniffles	1	80271155	80271155	140	INS	60.0
sniffles	1	80545257	80545257	203	INS	60.0
sniffles	1	81049864	81049967	103	DEL	60.0
sniffles	1	81168919	81168919	65	INS	60.0
sniffles	1	81194342	81194669	327	DEL	60.0
sniffles	1	81524116	81524116	317	INS	60.0
sniffles	1	81660357	81660357	199	INS	60.0
sniffles	1	81687785	81688114	329	DEL	60.0
sniffles	1	82312042	82312042	323	INS	60.0
sniffles	1	82464668	82464668	90	INS	60.0
sniffles	1	82720468	82720468	1833	INS	60.0
sniffles	1	82721711	82721711	3119	INS	51.0
sniffles	1	82963292	82963616	324	DEL	60.0
sniffles	1	83022783	83022783	121	INS	60.0
sniffles	1	83042650	83042650	254	INS	60.0
sniffles	1	83042965	83043201	236	DEL	60.0
sniffles	1	83125959	83127570	1611	DEL	60.0
sniffles	1	83149851	83149909	58	DEL	60.0
sniffles	1	83479268	83479323	55	DEL	60.0
sniffles	1	83484955	83485007	52	DEL	60.0
sniffles	1	83753490	83753597	107	DEL	60.0
sniffles	1	84226447	84226447	112	INS	60.0
sniffles	1	84358426	84358426	72	INS	60.0
sniffles	1	84886831	84886831	58	INS	60.0
sniffles	1	84913264	84913264	327	INS	60.0
sniffles	1	85222467	85222467	243	INS	60.0
sniffles	1	85234481	85234481	60	INS	60.0
sniffles	1	85620125	85620125	516	INS	60.0
sniffles	1	85748621	85748951	330	DEL	60.0
sniffles	1	85983489	85983489	463	INS	60.0
sniffles	1	85983777	85983777	452	INS	60.0
sniffles	1	86002661	86002661	231	INS	60.0
sniffles	1	86002670	86002670	146	INS	60.0
sniffles	1	86682182	86682182	98	INS	60.0
sniffles	1	86682246	86682246	275	INS	60.0
sniffles	1	86682356	86682356	181	INS	60.0
sniffles	1	86740981	86741698	717	DEL	60.0
sniffles	1	87263031	87263031	422	INS	60.0
sniffles	1	87502881	87502881	72	INS	60.0
sniffles	1	87512436	87512436	2110	INS	60.0
sniffles	1	88860718	88860718	95	INS	60.0
sniffles	1	88923363	88923363	180	INS	60.0
sniffles	1	89475909	89478625	2716	DEL	60.0
sniffles	1	90263493	90263613	120	DEL	60.0
sniffles	1	90370561	90370561	271	INS	60.0
sniffles	1	90541443	90541443	214	INS	60.0
sniffles	1	90649343	90649343	186	INS	60.0
sniffles	1	90649372	90649372	60	INS	60.0
sniffles	1	90776589	90776589	56	INS	60.0
sniffles	1	90844681	90844681	430	INS	60.0
sniffles	1	91283538	91283538	58	INS	60.0
sniffles	1	91415850	91415850	60	INS	60.0
sniffles	1	91544625	91544625	61	INS	60.0
sniffles	1	91624772	91625055	283	DEL	60.0
sniffles	1	91634210	91634262	52	DEL	60.0
sniffles	1	91634893	91634949	56	DEL	60.0
sniffles	1	91682026	91682026	317	INS	60.0
sniffles	1	91924854	91924854	75	INS	60.0
sniffles	1	91924859	91924859	125	INS	60.0
sniffles	1	91925332	91925450	118	DEL	60.0
sniffles	1	92134161	92134341	180	DEL	60.0
sniffles	1	92134324	92134900	576	DEL	60.0
sniffles	1	92232062	92233334	1272	DEL	60.0
sniffles	1	92280858	92280858	51	INS	60.0
sniffles	1	92305938	92305938	180	INS	60.0
sniffles	1	92391254	92391254	51	INS	60.0
sniffles	1	92392904	92392904	86	INS	60.0
sniffles	1	92483171	92484153	982	DEL	60.0
sniffles	1	92679005	92679005	62	INS	60.0
sniffles	1	92681354	92681406	52	DEL	60.0
sniffles	1	93167520	93167520	327	INS	60.0
sniffles	1	93312406	93312406	62	INS	60.0
sniffles	1	93312425	93312425	146	INS	60.0
sniffles	1	93414201	93414201	104	INS	60.0
sniffles	1	93498213	93498213	337	INS	60.0
sniffles	1	93810435	93810435	123	INS	60.0
sniffles	1	94341681	94341681	2504	INS	60.0
sniffles	1	94943238	94943320	82	DEL	60.0
sniffles	1	95511464	95511464	62	INS	60.0
sniffles	1	95690511	95690830	319	DEL	60.0
sniffles	1	96139976	96142392	2416	DEL	60.0
sniffles	1	96483081	96483165	84	DEL	60.0
sniffles	1	96618651	96618651	66	INS	60.0
sniffles	1	96731247	96731247	280	INS	60.0
sniffles	1	96868798	96868875	77	DEL	60.0
sniffles	1	97596319	97596393	74	DEL	60.0
sniffles	1	97717629	97717629	329	INS	60.0
sniffles	1	98969127	98969127	106	INS	60.0
sniffles	1	98969127	98969127	194	INS	60.0
sniffles	1	98978045	98978045	100	INS	60.0
sniffles	1	98978184	98978184	51	INS	60.0
sniffles	1	99577591	99577591	184	INS	60.0
sniffles	1	99577605	99577605	131	INS	60.0
sniffles	1	99976028	99976092	64	DEL	60.0
sniffles	1	100148652	100148707	55	DEL	60.0
sniffles	1	100390635	100390778	143	DEL	60.0
sniffles	1	100994211	100994211	323	INS	60.0
sniffles	1	101212106	101212106	109	INS	60.0
sniffles	1	101283383	101283448	65	DEL	60.0
sniffles	1	101284770	101284770	514	INS	60.0
sniffles	1	101388552	101388872	320	DEL	60.0
sniffles	1	101622765	101623135	370	DEL	60.0
sniffles	1	101718759	101718833	74	DEL	60.0
sniffles	1	101719126	101719126	653	INS	60.0
sniffles	1	101719354	101719408	54	DEL	60.0
sniffles	1	101724130	101724206	76	DEL	60.0
sniffles	1	101770053	101770053	320	INS	60.0
sniffles	1	101978981	101978981	2985	INS	60.0
sniffles	1	102018254	102018341	87	DEL	60.0
sniffles	1	102018576	102018576	428	INS	60.0
sniffles	1	102018618	102018618	122	INS	60.0
sniffles	1	102019226	102019389	163	DEL	60.0
sniffles	1	102123414	102123489	75	DEL	60.0
sniffles	1	102494818	102494818	88	INS	60.0
sniffles	1	102512642	102512642	67	INS	60.0
sniffles	1	102920531	102920531	324	INS	60.0
sniffles	1	103047679	103048009	330	DEL	60.0
sniffles	1	103096066	103096385	319	DEL	60.0
sniffles	1	103110990	103111057	67	DEL	60.0
sniffles	1	103638752	103638752	73	INS	60.0
sniffles	1	103648070	103648308	238	DEL	60.0
sniffles	1	103737777	103737777	104	INS	60.0
sniffles	1	104163741	104163820	79	DEL	60.0
sniffles	1	104443200	104443726	526	DEL	60.0
sniffles	1	104451499	104451653	154	DEL	60.0
sniffles	1	104719848	104720165	317	DEL	60.0
sniffles	1	105104897	105104897	78	INS	60.0
sniffles	1	105104897	105104897	136	INS	60.0
sniffles	1	105218650	105219453	803	DEL	60.0
sniffles	1	105231104	105231104	138	INS	60.0
sniffles	1	105428310	105428640	330	DEL	60.0
sniffles	1	105508922	105508922	86	INS	60.0
sniffles	1	105667585	105668444	859	DEL	60.0
sniffles	1	105866771	105867045	274	DEL	60.0
sniffles	1	106113956	106113956	2260	INS	60.0
sniffles	1	106302541	106302541	55	INS	60.0
sniffles	1	106311800	106311874	74	DEL	60.0
sniffles	1	106330920	106330920	199	INS	60.0
sniffles	1	106396413	106396413	913	INS	60.0
sniffles	1	106485864	106485864	128	INS	60.0
sniffles	1	106504018	106504018	507	INS	60.0
sniffles	1	106505930	106505930	702	INS	60.0
sniffles	1	106969624	106969786	162	DEL	60.0
sniffles	1	106973897	106973897	209	INS	60.0
sniffles	1	108097956	108097956	50	INS	60.0
sniffles	1	108142467	108142467	305	INS	60.0
sniffles	1	108565794	108565794	85	INS	60.0
sniffles	1	108567553	108567553	256	INS	60.0
sniffles	1	108733326	108735803	2477	DEL	60.0
sniffles	1	108733326	108737252	3926	DEL	60.0
sniffles	1	108735820	108737252	1432	DEL	60.0
sniffles	1	108772958	108773079	121	DEL	58.0
sniffles	1	108917482	108917590	108	DEL	60.0
sniffles	1	109218610	109218610	160	INS	60.0
sniffles	1	109232231	109232231	68	INS	60.0
sniffles	1	109314447	109314447	116	INS	60.0
sniffles	1	109597720	109598051	331	DEL	60.0
sniffles	1	109602597	109603291	694	DEL	60.0
sniffles	1	109614594	109614744	150	DEL	60.0
sniffles	1	109719976	109719976	80	INS	60.0
sniffles	1	110196710	110196813	103	DEL	60.0
sniffles	1	110267721	110267721	110	INS	60.0
sniffles	1	110852776	110852776	80	INS	60.0
sniffles	1	111112250	111112340	90	DEL	60.0
sniffles	1	111112250	111112400	150	DEL	60.0
sniffles	1	111316414	111316514	100	DEL	60.0
sniffles	1	111802591	111802591	973	INS	60.0
sniffles	1	111838208	111838270	62	DEL	60.0
sniffles	1	111896174	111896174	1974	INS	60.0
sniffles	1	111957515	111957584	69	DEL	60.0
sniffles	1	112074695	112074806	111	DEL	60.0
sniffles	1	112087364	112087364	204	INS	60.0
sniffles	1	112087364	112087534	170	DEL	60.0
sniffles	1	112123676	112123676	321	INS	60.0
sniffles	1	112735995	112735995	333	INS	60.0
sniffles	1	112835088	112837666	2578	DEL	60.0
sniffles	1	112991995	112991995	317	INS	60.0
sniffles	1	113316988	113316988	178	INS	60.0
sniffles	1	113542275	113542275	1833	INS	60.0
sniffles	1	113715632	113715921	289	DEL	60.0
sniffles	1	113799629	113800091	462	DEL	60.0
sniffles	1	113958922	113958922	88	INS	60.0
sniffles	1	113959092	113959092	204	INS	60.0
sniffles	1	114654355	114654355	53	INS	60.0
sniffles	1	114747967	114747967	175	INS	60.0
sniffles	1	115201393	115201393	304	INS	60.0
sniffles	1	115690177	115690177	70	INS	60.0
sniffles	1	115796889	115797173	284	DEL	60.0
sniffles	1	116229484	116232841	3357	DEL	60.0
sniffles	1	116304095	116304095	218	INS	60.0
sniffles	1	116695305	116695305	109	INS	60.0
sniffles	1	116848532	116848532	50	INS	60.0
sniffles	1	116912033	116912114	81	DEL	60.0
sniffles	1	116979582	116979582	2118	INS	60.0
sniffles	1	117571823	117571823	57	INS	60.0
sniffles	1	117802091	117802091	54	INS	60.0
sniffles	1	117972158	117972158	51	INS	60.0
sniffles	1	117972452	117972452	440	INS	60.0
sniffles	1	117972461	117972461	615	INS	60.0
sniffles	1	117972648	117972648	176	INS	60.0
sniffles	1	118091037	118091259	222	DEL	60.0
sniffles	1	118594409	118594752	343	DEL	60.0
sniffles	1	118861492	118861492	822	INS	60.0
sniffles	1	118861831	118861831	192	INS	60.0
sniffles	1	118929993	118929993	236	INS	60.0
sniffles	1	118931731	118931731	2663	INS	60.0
sniffles	1	119274214	119274270	56	DEL	59.0
sniffles	1	119326979	119327033	54	DEL	60.0
sniffles	1	119553352	119553352	1077	INS	60.0
sniffles	1	119558772	119559091	319	DEL	60.0
sniffles	1	119931761	119931761	90	INS	60.0
sniffles	1	120542592	120542652	60	DEL	39.0
sniffles	1	120784029	120784101	72	DEL	26.0
sniffles	1	121137874	121138068	194	DEL	60.0
sniffles	1	121215018	121215018	56	INS	60.0
sniffles	1	121358170	121358844	674	DEL	50.0
sniffles	1	121358501	121358501	268	INS	54.0
sniffles	1	121358501	121358501	536	INS	59.0
sniffles	1	121360368	121361173	805	DEL	56.0
sniffles	1	121360517	121360785	268	DEL	52.0
sniffles	1	121360584	121361120	536	DEL	58.0
sniffles	1	121363287	121363287	536	INS	56.0
sniffles	1	121365268	121365268	804	INS	52.0
sniffles	1	121365362	121365362	268	INS	57.0
sniffles	1	121367040	121367309	269	DEL	52.0
sniffles	1	121481122	121481969	847	DEL	55.0
sniffles	1	142536003	142536100	97	DEL	59.0
sniffles	1	142536277	142536347	70	DEL	59.0
sniffles	1	142536770	142536882	112	DEL	57.0
sniffles	1	142538997	142539087	90	DEL	53.0
sniffles	1	142539428	142539428	240	INS	59.0
sniffles	1	142539769	142539769	84	INS	58.0
sniffles	1	142541163	142541163	50	INS	58.0
sniffles	1	142542225	142542225	142	INS	58.0
sniffles	1	142544856	142544856	931	INS	47.0
sniffles	1	142572839	142572839	87	INS	54.0
sniffles	1	142589636	142589636	125	INS	59.0
sniffles	1	142727449	142728073	624	DEL	56.0
sniffles	1	142916438	142916510	72	DEL	25.0
sniffles	1	143137068	143137068	59	INS	40.0
sniffles	1	143144704	143144704	62	INS	49.0
sniffles	1	143170859	143170859	161	INS	41.0
sniffles	1	143414197	143414197	345	INS	57.0
sniffles	1	143436789	143436789	50	INS	60.0
sniffles	1	143759879	143759879	314	INS	38.0
sniffles	1	143768208	143768208	66	INS	28.0
sniffles	1	143999494	143999800	306	DEL	60.0
sniffles	1	144198665	144200251	1586	DEL	52.0
sniffles	1	144201006	144201063	57	DEL	52.0
sniffles	1	144577358	144577358	82	INS	54.0
sniffles	1	144610011	144610011	389	INS	28.0
sniffles	1	144824718	144824718	57	INS	53.0
sniffles	1	144860599	144860599	196	INS	60.0
sniffles	1	144860599	144860599	280	INS	60.0
sniffles	1	144860624	144860778	154	DEL	60.0
sniffles	1	144896298	144901047	4749	DEL	60.0
sniffles	1	144901181	144906810	5629	DEL	60.0
sniffles	1	144950262	144950262	74	INS	60.0
sniffles	1	144954614	144955362	748	DEL	59.0
sniffles	1	145017823	145017823	78	INS	60.0
sniffles	1	145026730	145027053	323	DEL	60.0
sniffles	1	145092947	145097082	4135	DEL	60.0
sniffles	1	145101921	145101921	75	INS	60.0
sniffles	1	145142706	145143422	716	DEL	60.0
sniffles	1	145152719	145152719	329	INS	59.0
sniffles	1	145211317	145211317	310	INS	36.0
sniffles	1	145255757	145255989	232	DEL	33.0
sniffles	1	145288011	145288011	398	INS	59.0
sniffles	1	145311699	145313247	1548	DEL	50.0
sniffles	1	145351248	145352830	1582	DEL	39.0
sniffles	1	145353585	145353642	57	DEL	39.0
sniffles	1	146232538	146232538	1531	INS	46.0
sniffles	1	146380218	146380218	116	INS	50.0
sniffles	1	146392170	146394796	2626	DEL	59.0
sniffles	1	146455638	146455695	57	DEL	60.0
sniffles	1	146960346	146960346	104	INS	60.0
sniffles	1	147390161	147390468	307	DEL	60.0
sniffles	1	147392584	147392676	92	DEL	60.0
sniffles	1	147737787	147737787	222	INS	60.0
sniffles	1	147776193	147776193	93	INS	60.0
sniffles	1	148253363	148254950	1587	DEL	49.0
sniffles	1	148553797	148553916	119	DEL	57.0
sniffles	1	148554575	148555445	870	DEL	57.0
sniffles	1	148837656	148837656	224	INS	59.0
sniffles	1	148848612	148848612	64	INS	60.0
sniffles	1	148848860	148849714	854	DEL	60.0
sniffles	1	148849431	148849431	889	INS	60.0
sniffles	1	148854298	148854298	142	INS	60.0
sniffles	1	148854906	148854906	101	INS	60.0
sniffles	1	148855258	148855258	57	INS	60.0
sniffles	1	148855341	148855457	116	DEL	60.0
sniffles	1	148855483	148855797	314	DEL	60.0
sniffles	1	148855571	148855673	102	DEL	60.0
sniffles	1	149033281	149033340	59	DEL	59.0
sniffles	1	149208705	149208765	60	DEL	31.0
sniffles	1	149216851	149216851	50	INS	50.0
sniffles	1	149218122	149218122	321	INS	47.0
sniffles	1	149228529	149228529	72	INS	59.0
sniffles	1	149229019	149229019	868	INS	56.0
sniffles	1	149229482	149229778	296	DEL	57.0
sniffles	1	149230450	149230510	60	DEL	59.0
sniffles	1	149283484	149283535	51	DEL	49.0
sniffles	1	149294838	149294838	68	INS	42.0
sniffles	1	149308421	149308421	217	INS	34.0
sniffles	1	149725210	149725210	272	INS	47.0
sniffles	1	150037843	150037899	56	DEL	60.0
sniffles	1	150339832	150339890	58	DEL	60.0
sniffles	1	150691436	150691770	334	DEL	60.0
sniffles	1	150701702	150702050	348	DEL	60.0
sniffles	1	150716611	150716611	130	INS	60.0
sniffles	1	150716611	150716611	308	INS	60.0
sniffles	1	150753871	150753871	158	INS	60.0
sniffles	1	150754271	150754359	88	DEL	60.0
sniffles	1	151571757	151571997	240	DEL	60.0
sniffles	1	151573264	151573314	50	DEL	60.0
sniffles	1	151741763	151741763	92	INS	60.0
sniffles	1	151905215	151905315	100	DEL	60.0
sniffles	1	152187074	152187074	708	INS	60.0
sniffles	1	152240473	152240527	54	DEL	60.0
sniffles	1	152276672	152276672	976	INS	60.0
sniffles	1	152278435	152278435	972	INS	60.0
sniffles	1	152278857	152278857	972	INS	60.0
sniffles	1	152327437	152327668	231	DEL	60.0
sniffles	1	152555543	152587741	32198	DEL	60.0
sniffles	1	152853456	152853456	87	INS	60.0
sniffles	1	153133707	153133964	257	DEL	60.0
sniffles	1	153215803	153215803	91	INS	60.0
sniffles	1	153216063	153216345	282	DEL	60.0
sniffles	1	153229240	153229240	850	INS	60.0
sniffles	1	154352326	154352405	79	DEL	60.0
sniffles	1	154686434	154686434	2166	INS	60.0
sniffles	1	154686681	154686681	590	INS	60.0
sniffles	1	155119857	155119857	197	INS	60.0
sniffles	1	155119867	155119867	131	INS	60.0
sniffles	1	155161620	155161620	2840	INS	60.0
sniffles	1	155670698	155670698	351	INS	60.0
sniffles	1	155924381	155924381	320	INS	60.0
sniffles	1	155961046	155961046	58	INS	60.0
sniffles	1	155974395	155974395	313	INS	60.0
sniffles	1	156297837	156297837	142	INS	60.0
sniffles	1	156705348	156705348	424	INS	60.0
sniffles	1	156806525	156806577	52	DEL	60.0
sniffles	1	157005664	157005732	68	DEL	60.0
sniffles	1	157173863	157175382	1519	DEL	60.0
sniffles	1	157270231	157270231	146	INS	60.0
sniffles	1	158050714	158051033	319	DEL	60.0
sniffles	1	158443558	158443558	116	INS	60.0
sniffles	1	158488409	158488676	267	DEL	60.0
sniffles	1	158712032	158712354	322	DEL	60.0
sniffles	1	158851690	158851746	56	DEL	60.0
sniffles	1	158867531	158869982	2451	DEL	60.0
sniffles	1	159419783	159419783	91	INS	60.0
sniffles	1	159648708	159649658	950	DEL	60.0
sniffles	1	160047666	160047666	320	INS	60.0
sniffles	1	160935021	160935337	316	DEL	60.0
sniffles	1	160946546	160946608	62	DEL	60.0
sniffles	1	160954357	160954475	118	DEL	60.0
sniffles	1	160954450	160954450	100	INS	60.0
sniffles	1	160954841	160955152	311	DEL	60.0
sniffles	1	161005684	161005684	432	INS	60.0
sniffles	1	161025654	161025726	72	DEL	60.0
sniffles	1	161031105	161031105	122	INS	60.0
sniffles	1	161392991	161393345	354	DEL	60.0
sniffles	1	161420060	161420060	53	INS	49.0
sniffles	1	162052666	162052986	320	DEL	60.0
sniffles	1	162231330	162231330	50	INS	60.0
sniffles	1	162234260	162234260	51	INS	60.0
sniffles	1	162696890	162696890	270	INS	60.0
sniffles	1	162761309	162761309	318	INS	60.0
sniffles	1	162838422	162838422	112	INS	60.0
sniffles	1	163029134	163029134	68	INS	60.0
sniffles	1	163088850	163088850	319	INS	60.0
sniffles	1	163314432	163314432	332	INS	60.0
sniffles	1	163598102	163598102	205	INS	60.0
sniffles	1	163684681	163684681	610	INS	60.0
sniffles	1	164032852	164032852	77	INS	60.0
sniffles	1	164176130	164176231	101	DEL	60.0
sniffles	1	164204716	164204716	60	INS	60.0
sniffles	1	164409234	164409234	475	INS	60.0
sniffles	1	164989700	164989751	51	DEL	60.0
sniffles	1	165154749	165154749	448	INS	60.0
sniffles	1	165505879	165505879	60	INS	60.0
sniffles	1	165551833	165551833	60	INS	60.0
sniffles	1	165552228	165552340	112	DEL	60.0
sniffles	1	165552465	165552465	81	INS	60.0
sniffles	1	165659305	165659305	274	INS	60.0
sniffles	1	165677375	165677375	104	INS	60.0
sniffles	1	165731210	165731490	280	DEL	60.0
sniffles	1	165861384	165861384	2358	INS	60.0
sniffles	1	166047087	166047211	124	DEL	60.0
sniffles	1	166646675	166646675	55	INS	60.0
sniffles	1	166709321	166709321	91	INS	60.0
sniffles	1	167025832	167025832	1116	INS	60.0
sniffles	1	167025997	167025997	247	INS	60.0
sniffles	1	167175227	167175227	4354	INS	60.0
sniffles	1	167404141	167404240	99	DEL	60.0
sniffles	1	167404356	167404356	74	INS	60.0
sniffles	1	168024560	168025733	1173	DEL	60.0
sniffles	1	168364734	168364734	828	INS	60.0
sniffles	1	168379695	168379695	1228	INS	60.0
sniffles	1	168420929	168420929	2532	INS	60.0
sniffles	1	168441218	168441218	1611	INS	60.0
sniffles	1	168998127	168998183	56	DEL	60.0
sniffles	1	169024744	169024832	88	DEL	60.0
sniffles	1	169058929	169058929	360	INS	60.0
sniffles	1	169058929	169058929	1028	INS	60.0
sniffles	1	169160021	169160350	329	DEL	60.0
sniffles	1	169226048	169226048	128	INS	57.0
sniffles	1	169244524	169244742	218	DEL	60.0
sniffles	1	169311906	169311999	93	DEL	60.0
sniffles	1	169471915	169472016	101	DEL	60.0
sniffles	1	169523398	169523398	96	INS	60.0
sniffles	1	169637783	169637943	160	DEL	60.0
sniffles	1	169730418	169730725	307	DEL	60.0
sniffles	1	169780907	169780907	68	INS	60.0
sniffles	1	169820122	169820191	69	DEL	60.0
sniffles	1	169962743	169962743	164	INS	60.0
sniffles	1	170102062	170102062	58	INS	60.0
sniffles	1	170603435	170603435	315	INS	60.0
sniffles	1	170612460	170612460	72	INS	60.0
sniffles	1	170651485	170651485	101	INS	60.0
sniffles	1	171065213	171065213	79	INS	60.0
sniffles	1	171179857	171179939	82	DEL	60.0
sniffles	1	171190123	171190238	115	DEL	60.0
sniffles	1	171783588	171783650	62	DEL	60.0
sniffles	1	171785675	171785675	85	INS	60.0
sniffles	1	171906009	171906009	60	INS	60.0
sniffles	1	171952539	171952539	136	INS	60.0
sniffles	1	172541063	172541063	396	INS	60.0
sniffles	1	172663273	172663273	174	INS	59.0
sniffles	1	172663732	172663732	658	INS	60.0
sniffles	1	173944738	173945068	330	DEL	60.0
sniffles	1	174105479	174105479	92	INS	60.0
sniffles	1	174333001	174333001	325	INS	60.0
sniffles	1	174906885	174906885	1093	INS	60.0
sniffles	1	175200837	175200837	116	INS	60.0
sniffles	1	175209597	175209597	53	INS	60.0
sniffles	1	175619854	175619854	459	INS	60.0
sniffles	1	175811999	175811999	483	INS	60.0
sniffles	1	175811999	175811999	929	INS	60.0
sniffles	1	176270019	176270077	58	DEL	60.0
sniffles	1	176365405	176365483	78	DEL	60.0
sniffles	1	176365845	176365845	127	INS	60.0
sniffles	1	176478218	176478774	556	DEL	60.0
sniffles	1	177368287	177368361	74	DEL	60.0
sniffles	1	178474734	178474798	64	DEL	60.0
sniffles	1	178692782	178692782	346	INS	60.0
sniffles	1	178948172	178948172	319	INS	60.0
sniffles	1	179322347	179322347	210	INS	60.0
sniffles	1	179491959	179491959	356	INS	60.0
sniffles	1	179607293	179608060	767	DEL	60.0
sniffles	1	179651097	179651097	756	INS	60.0
sniffles	1	180183832	180184151	319	DEL	60.0
sniffles	1	180292990	180293314	324	DEL	60.0
sniffles	1	180625613	180625613	146	INS	60.0
sniffles	1	180828204	180828204	51	INS	60.0
sniffles	1	180857550	180857550	321	INS	60.0
sniffles	1	181047411	181047411	317	INS	60.0
sniffles	1	181093654	181093654	95	INS	60.0
sniffles	1	181105991	181105991	264	INS	60.0
sniffles	1	182038127	182038127	345	INS	60.0
sniffles	1	182107606	182107606	996	INS	60.0
sniffles	1	182274316	182274316	2841	INS	60.0
sniffles	1	182478449	182478574	125	DEL	60.0
sniffles	1	182690091	182690167	76	DEL	60.0
sniffles	1	182710802	182710929	127	DEL	60.0
sniffles	1	183118589	183118589	284	INS	60.0
sniffles	1	183119078	183119078	58	INS	60.0
sniffles	1	183119078	183119078	151	INS	60.0
sniffles	1	183583583	183583760	177	DEL	60.0
sniffles	1	183856341	183856341	134	INS	60.0
sniffles	1	184768857	184769179	322	DEL	60.0
sniffles	1	184937038	184937360	322	DEL	60.0
sniffles	1	186245988	186245988	78	INS	60.0
sniffles	1	186296325	186296325	104	INS	60.0
sniffles	1	186743197	186743197	54	INS	60.0
sniffles	1	186764513	186765008	495	DEL	60.0
sniffles	1	186826201	186826201	228	INS	60.0
sniffles	1	186826313	186826313	58	INS	60.0
sniffles	1	186847395	186847395	77	INS	60.0
sniffles	1	187635523	187635523	297	INS	60.0
sniffles	1	187635523	187635523	396	INS	60.0
sniffles	1	188438208	188438208	304	INS	60.0
sniffles	1	188539455	188540230	775	DEL	60.0
sniffles	1	188994949	188995284	335	DEL	60.0
sniffles	1	189032969	189033030	61	DEL	60.0
sniffles	1	189247028	189247028	317	INS	60.0
sniffles	1	189531320	189531320	56	INS	60.0
sniffles	1	189531830	189531830	74	INS	60.0
sniffles	1	189661646	189661713	67	DEL	60.0
sniffles	1	190002853	190002853	118	INS	60.0
sniffles	1	190597972	190598036	64	DEL	60.0
sniffles	1	190837320	190837491	171	DEL	60.0
sniffles	1	190874445	190874445	305	INS	60.0
sniffles	1	190910611	190910776	165	DEL	60.0
sniffles	1	191088640	191088640	135	INS	60.0
sniffles	1	191203829	191203829	58	INS	60.0
sniffles	1	191545975	191546037	62	DEL	60.0
sniffles	1	191580769	191580769	325	INS	60.0
sniffles	1	191817426	191817426	320	INS	60.0
sniffles	1	191876684	191876684	68	INS	60.0
sniffles	1	192192266	192192266	316	INS	60.0
sniffles	1	192525810	192525810	80	INS	60.0
sniffles	1	192609799	192609865	66	DEL	60.0
sniffles	1	192826343	192826402	59	DEL	60.0
sniffles	1	192826831	192826831	177	INS	60.0
sniffles	1	193130807	193131122	315	DEL	60.0
sniffles	1	193235431	193235658	227	DEL	60.0
sniffles	1	193413287	193413287	325	INS	60.0
sniffles	1	193467045	193467045	1952	INS	60.0
sniffles	1	193533428	193533428	144	INS	60.0
sniffles	1	194060080	194060243	163	DEL	60.0
sniffles	1	194068136	194068136	149	INS	60.0
sniffles	1	194272729	194272729	70	INS	60.0
sniffles	1	194272955	194272955	322	INS	60.0
sniffles	1	194350507	194351247	740	DEL	60.0
sniffles	1	194445280	194445280	70	INS	60.0
sniffles	1	194450484	194450484	64	INS	60.0
sniffles	1	194451033	194451033	343	INS	60.0
sniffles	1	194451037	194451037	56	INS	60.0
sniffles	1	194451130	194454312	3182	DEL	60.0
sniffles	1	194517608	194517868	260	DEL	60.0
sniffles	1	194595948	194595948	150	INS	60.0
sniffles	1	194638747	194638747	261	INS	60.0
sniffles	1	194675126	194675126	335	INS	60.0
sniffles	1	195043237	195043442	205	DEL	60.0
sniffles	1	195112193	195112245	52	DEL	60.0
sniffles	1	195540863	195540863	145	INS	60.0
sniffles	1	195880244	195880244	56	INS	60.0
sniffles	1	196153532	196153532	336	INS	60.0
sniffles	1	196158047	196158324	277	DEL	60.0
sniffles	1	196406225	196406225	340	INS	60.0
sniffles	1	197011859	197011859	286	INS	60.0
sniffles	1	197500513	197503276	2763	DEL	60.0
sniffles	1	197514067	197514067	126	INS	60.0
sniffles	1	197683036	197683036	214	INS	60.0
sniffles	1	197962795	197962795	127	INS	60.0
sniffles	1	198243289	198243289	298	INS	60.0
sniffles	1	198366608	198366608	475	INS	60.0
sniffles	1	198773750	198775415	1665	DEL	60.0
sniffles	1	198811141	198811141	145	INS	60.0
sniffles	1	198815314	198815314	291	INS	60.0
sniffles	1	198925742	198925742	66	INS	60.0
sniffles	1	199438727	199440234	1507	DEL	60.0
sniffles	1	199447622	199447761	139	DEL	60.0
sniffles	1	199874516	199874516	56	INS	60.0
sniffles	1	199883641	199883641	82	INS	60.0
sniffles	1	200785939	200786043	104	DEL	60.0
sniffles	1	200786095	200786095	102	INS	60.0
sniffles	1	200786390	200786390	68	INS	60.0
sniffles	1	200880187	200880238	51	DEL	60.0
sniffles	1	200886976	200886976	50	INS	60.0
sniffles	1	201178922	201179030	108	DEL	60.0
sniffles	1	201180101	201180101	216	INS	60.0
sniffles	1	201226503	201226565	62	DEL	60.0
sniffles	1	201227028	201227028	516	INS	60.0
sniffles	1	201285258	201285258	56	INS	60.0
sniffles	1	202001637	202001738	101	DEL	60.0
sniffles	1	202141638	202141638	151	INS	60.0
sniffles	1	202141806	202141806	57	INS	60.0
sniffles	1	202173904	202173904	678	INS	60.0
sniffles	1	202174541	202174541	2442	INS	60.0
sniffles	1	202360699	202361119	420	DEL	60.0
sniffles	1	202427194	202427477	283	DEL	60.0
sniffles	1	202641907	202641907	390	INS	60.0
sniffles	1	202709372	202709597	225	DEL	60.0
sniffles	1	202758729	202758729	444	INS	60.0
sniffles	1	203342336	203342395	59	DEL	60.0
sniffles	1	203469200	203469200	344	INS	60.0
sniffles	1	203552975	203553080	105	DEL	60.0
sniffles	1	203684277	203686200	1923	DEL	60.0
sniffles	1	203809107	203809107	732	INS	60.0
sniffles	1	203888305	203888305	227	INS	60.0
sniffles	1	203894275	203895881	1606	DEL	60.0
sniffles	1	203935832	203945443	9611	DEL	60.0
sniffles	1	203979811	203979811	87	INS	60.0
sniffles	1	204164353	204164353	455	INS	60.0
sniffles	1	204440187	204440312	125	DEL	60.0
sniffles	1	205178633	205178794	161	DEL	60.0
sniffles	1	205439856	205440025	169	DEL	60.0
sniffles	1	205875603	205875685	82	DEL	60.0
sniffles	1	206217876	206217876	167	INS	60.0
sniffles	1	206282459	206282459	5434	INS	60.0
sniffles	1	206697892	206697892	57	INS	60.0
sniffles	1	206955265	206955341	76	DEL	60.0
sniffles	1	206955316	206955316	105	INS	60.0
sniffles	1	207001478	207001478	74	INS	60.0
sniffles	1	207097957	207097957	910	INS	60.0
sniffles	1	207387166	207387166	441	INS	60.0
sniffles	1	207667455	207667455	66	INS	60.0
sniffles	1	207688487	207688487	60	INS	60.0
sniffles	1	207859460	207859460	252	INS	60.0
sniffles	1	208867465	208867633	168	DEL	60.0
sniffles	1	209936076	209936076	333	INS	60.0
sniffles	1	210163904	210163904	72	INS	60.0
sniffles	1	210244610	210244610	50	INS	60.0
sniffles	1	210639194	210639314	120	DEL	60.0
sniffles	1	210706593	210706693	100	DEL	60.0
sniffles	1	210891706	210891706	250	INS	60.0
sniffles	1	210891756	210891756	98	INS	60.0
sniffles	1	210918377	210918377	122	INS	60.0
sniffles	1	211285184	211285303	119	DEL	60.0
sniffles	1	211634023	211634023	500	INS	60.0
sniffles	1	211782442	211782442	52	INS	60.0
sniffles	1	212359896	212359896	64	INS	60.0
sniffles	1	212471136	212472617	1481	DEL	60.0
sniffles	1	212641806	212641806	425	INS	60.0
sniffles	1	212642021	212642106	85	DEL	60.0
sniffles	1	212898387	212898387	85	INS	60.0
sniffles	1	212980181	212980181	64	INS	60.0
sniffles	1	213084228	213086170	1942	DEL	60.0
sniffles	1	213914266	213914266	52	INS	60.0
sniffles	1	214770104	214770438	334	DEL	60.0
sniffles	1	215007392	215007392	1334	INS	60.0
sniffles	1	215042697	215042697	98	INS	60.0
sniffles	1	215194728	215194781	53	DEL	60.0
sniffles	1	215267108	215267171	63	DEL	60.0
sniffles	1	215382904	215382904	367	INS	60.0
sniffles	1	215383133	215383133	53	INS	60.0
sniffles	1	216009841	216009841	86	INS	60.0
sniffles	1	216085793	216085855	62	DEL	60.0
sniffles	1	216185305	216185477	172	DEL	60.0
sniffles	1	216203818	216203818	128	INS	60.0
sniffles	1	216404592	216404592	65	INS	60.0
sniffles	1	216952808	216952808	772	INS	60.0
sniffles	1	216952832	216952832	418	INS	60.0
sniffles	1	217085499	217085559	60	DEL	60.0
sniffles	1	217269959	217270024	65	DEL	60.0
sniffles	1	217497113	217497169	56	DEL	60.0
sniffles	1	217698221	217698221	422	INS	60.0
sniffles	1	217917512	217917825	313	DEL	60.0
sniffles	1	218772133	218772316	183	DEL	60.0
sniffles	1	218772256	218772256	305	INS	60.0
sniffles	1	218785914	218786234	320	DEL	60.0
sniffles	1	218894530	218894530	78	INS	60.0
sniffles	1	219161611	219161611	1258	INS	60.0
sniffles	1	219247375	219247375	198	INS	60.0
sniffles	1	219574678	219574678	279	INS	60.0
sniffles	1	219648974	219648974	83	INS	60.0
sniffles	1	219923309	219923627	318	DEL	60.0
sniffles	1	220074347	220074347	141	INS	60.0
sniffles	1	220077636	220077636	1792	INS	60.0
sniffles	1	220114826	220114898	72	DEL	60.0
sniffles	1	220133646	220133646	1522	INS	60.0
sniffles	1	220186126	220186126	105	INS	60.0
sniffles	1	220226026	220226108	82	DEL	60.0
sniffles	1	220285455	220285775	320	DEL	60.0
sniffles	1	220502944	220503583	639	DEL	60.0
sniffles	1	220565742	220565742	52	INS	60.0
sniffles	1	220639900	220639900	99	INS	60.0
sniffles	1	220639900	220639900	299	INS	60.0
sniffles	1	220749347	220749347	314	INS	60.0
sniffles	1	221175418	221175418	200	INS	60.0
sniffles	1	221827804	221827804	629	INS	60.0
sniffles	1	221969156	221969156	332	INS	60.0
sniffles	1	222034144	222034476	332	DEL	60.0
sniffles	1	222263519	222263519	77	INS	60.0
sniffles	1	222296144	222296144	289	INS	60.0
sniffles	1	222311565	222311565	54	INS	60.0
sniffles	1	222312215	222312215	52	INS	60.0
sniffles	1	222661720	222661893	173	DEL	59.0
sniffles	1	222852616	222852616	323	INS	60.0
sniffles	1	223204700	223204779	79	DEL	60.0
sniffles	1	223254531	223254531	4155	INS	60.0
sniffles	1	223293335	223293335	118	INS	60.0
sniffles	1	223652300	223652300	160	INS	60.0
sniffles	1	223652531	223652531	556	INS	60.0
sniffles	1	223652532	223652532	1045	INS	60.0
sniffles	1	223823685	223823685	91	INS	60.0
sniffles	1	223824092	223824092	182	INS	60.0
sniffles	1	223824504	223824504	91	INS	60.0
sniffles	1	224125235	224125235	65	INS	60.0
sniffles	1	224199516	224199572	56	DEL	57.0
sniffles	1	224200204	224200204	421	INS	57.0
sniffles	1	224201461	224201586	125	DEL	54.0
sniffles	1	224202330	224202330	55	INS	54.0
sniffles	1	224247103	224247579	476	DEL	60.0
sniffles	1	224287885	224287885	78	INS	60.0
sniffles	1	224392822	224393135	313	DEL	60.0
sniffles	1	224464614	224464677	63	DEL	60.0
sniffles	1	224566219	224566219	196	INS	60.0
sniffles	1	224938700	224938818	118	DEL	60.0
sniffles	1	225256532	225256802	270	DEL	60.0
sniffles	1	225266486	225266546	60	DEL	60.0
sniffles	1	225272513	225272513	85	INS	60.0
sniffles	1	225523178	225523178	140	INS	60.0
sniffles	1	225523578	225523578	86	INS	60.0
sniffles	1	225762316	225762634	318	DEL	60.0
sniffles	1	225905172	225905172	86	INS	60.0
sniffles	1	225992553	225992605	52	DEL	60.0
sniffles	1	225995595	225995595	322	INS	60.0
sniffles	1	225996421	225996421	310	INS	60.0
sniffles	1	226002815	226003142	327	DEL	60.0
sniffles	1	226006766	226006945	179	DEL	60.0
sniffles	1	226152241	226152241	164	INS	60.0
sniffles	1	226415473	226415473	150	INS	60.0
sniffles	1	226810381	226810381	651	INS	60.0
sniffles	1	226810402	226810402	1022	INS	60.0
sniffles	1	226985358	226985703	345	DEL	60.0
sniffles	1	227143274	227143274	93	INS	60.0
sniffles	1	227148093	227148093	401	INS	60.0
sniffles	1	227602263	227602263	530	INS	60.0
sniffles	1	228024094	228024406	312	DEL	60.0
sniffles	1	228094376	228094453	77	DEL	60.0
sniffles	1	228097428	228097428	238	INS	60.0
sniffles	1	228097568	228097568	107	INS	60.0
sniffles	1	228361813	228361973	160	DEL	60.0
sniffles	1	228361813	228362053	240	DEL	60.0
sniffles	1	228572161	228572490	329	DEL	60.0
sniffles	1	228814806	228815142	336	DEL	60.0
sniffles	1	228959919	228959919	330	INS	60.0
sniffles	1	228982561	228982561	444	INS	60.0
sniffles	1	229373389	229373763	374	DEL	60.0
sniffles	1	230006671	230006671	298	INS	60.0
sniffles	1	230107769	230107769	248	INS	60.0
sniffles	1	230467787	230467787	1049	INS	60.0
sniffles	1	230724589	230724589	59	INS	60.0
sniffles	1	231085151	231085151	305	INS	60.0
sniffles	1	231146975	231146975	414	INS	60.0
sniffles	1	231183097	231183097	730	INS	60.0
sniffles	1	231183097	231183243	146	DEL	60.0
sniffles	1	231188194	231188247	53	DEL	60.0
sniffles	1	231257832	231257832	322	INS	60.0
sniffles	1	231337817	231337817	378	INS	60.0
sniffles	1	231526810	231526810	151	INS	60.0
sniffles	1	231868841	231868841	51	INS	60.0
sniffles	1	231869455	231869509	54	DEL	60.0
sniffles	1	231932095	231932095	287	INS	60.0
sniffles	1	232252263	232252263	439	INS	60.0
sniffles	1	232423119	232423447	328	DEL	60.0
sniffles	1	232447859	232447859	83	INS	60.0
sniffles	1	232458591	232460252	1661	DEL	60.0
sniffles	1	232468164	232468164	224	INS	60.0
sniffles	1	232504845	232504845	88	INS	60.0
sniffles	1	232836576	232836760	184	DEL	60.0
sniffles	1	232861120	232861120	133	INS	60.0
sniffles	1	232869263	232869263	420	INS	60.0
sniffles	1	233649610	233649610	341	INS	60.0
sniffles	1	233730229	233730334	105	DEL	60.0
sniffles	1	233808384	233808384	100	INS	60.0
sniffles	1	233865140	233865471	331	DEL	60.0
sniffles	1	233962210	233963553	1343	DEL	60.0
sniffles	1	234070553	234070553	313	INS	60.0
sniffles	1	234083302	234083719	417	DEL	60.0
sniffles	1	234343189	234343189	2955	INS	60.0
sniffles	1	234384056	234384056	364	INS	60.0
sniffles	1	234444372	234444372	102	INS	60.0
sniffles	1	234533549	234533549	194	INS	60.0
sniffles	1	234587203	234587513	310	DEL	60.0
sniffles	1	234798870	234798958	88	DEL	60.0
sniffles	1	234805713	234805713	331	INS	60.0
sniffles	1	235161760	235161760	1188	INS	60.0
sniffles	1	235161779	235161779	236	INS	60.0
sniffles	1	235573073	235573073	3563	INS	60.0
sniffles	1	235575459	235575459	345	INS	60.0
sniffles	1	235750935	235750935	535	INS	60.0
sniffles	1	235798873	235798873	169	INS	60.0
sniffles	1	236054576	236054914	338	DEL	60.0
sniffles	1	236166406	236166406	54	INS	60.0
sniffles	1	236260558	236260558	4030	INS	60.0
sniffles	1	236349563	236349563	103	INS	60.0
sniffles	1	236403162	236403162	60	INS	60.0
sniffles	1	236408615	236408615	54	INS	60.0
sniffles	1	236408811	236408811	74	INS	60.0
sniffles	1	236538196	236538196	2103	INS	60.0
sniffles	1	236549147	236549199	52	DEL	60.0
sniffles	1	236550495	236550495	278	INS	60.0
sniffles	1	236594926	236595251	325	DEL	60.0
sniffles	1	236656797	236656873	76	DEL	60.0
sniffles	1	236661502	236661502	1105	INS	60.0
sniffles	1	236796450	236796500	50	DEL	60.0
sniffles	1	236877551	236877551	269	INS	60.0
sniffles	1	236877856	236877856	136	INS	60.0
sniffles	1	236878191	236878191	739	INS	58.0
sniffles	1	236919008	236919253	245	DEL	60.0
sniffles	1	236919057	236919253	196	DEL	60.0
sniffles	1	236919205	236919744	539	DEL	60.0
sniffles	1	236919681	236920073	392	DEL	60.0
sniffles	1	236920361	236920459	98	DEL	60.0
sniffles	1	237401246	237401246	75	INS	60.0
sniffles	1	237449857	237449857	205	INS	60.0
sniffles	1	237569195	237569195	323	INS	60.0
sniffles	1	237636743	237636743	50	INS	60.0
sniffles	1	237679031	237679031	150	INS	60.0
sniffles	1	237772411	237772567	156	DEL	60.0
sniffles	1	238214973	238214973	273	INS	60.0
sniffles	1	238805199	238805199	696	INS	60.0
sniffles	1	238805199	238805199	998	INS	60.0
sniffles	1	238852308	238853251	943	DEL	60.0
sniffles	1	239126246	239126246	334	INS	60.0
sniffles	1	239133428	239133487	59	DEL	60.0
sniffles	1	239575606	239575606	2107	INS	60.0
sniffles	1	239848071	239848071	50	INS	60.0
sniffles	1	239895585	239895585	53	INS	60.0
sniffles	1	239896104	239896104	259	INS	60.0
sniffles	1	240246322	240246455	133	DEL	60.0
sniffles	1	240302571	240302664	93	DEL	60.0
sniffles	1	240348420	240348420	1430	INS	60.0
sniffles	1	240348420	240348420	3191	INS	60.0
sniffles	1	240371329	240371329	133	INS	60.0
sniffles	1	240393000	240394778	1778	DEL	60.0
sniffles	1	240528447	240528531	84	DEL	60.0
sniffles	1	240616991	240617315	324	DEL	60.0
sniffles	1	240675805	240675805	177	INS	60.0
sniffles	1	240699868	240699868	51	INS	60.0
sniffles	1	240815525	240815525	60	INS	60.0
sniffles	1	240838632	240839229	597	DEL	60.0
sniffles	1	240941186	240941186	98	INS	60.0
sniffles	1	241149857	241150182	325	DEL	60.0
sniffles	1	241186305	241186428	123	DEL	60.0
sniffles	1	241360538	241360853	315	DEL	60.0
sniffles	1	241586226	241586489	263	DEL	60.0
sniffles	1	241620077	241620077	325	INS	60.0
sniffles	1	241691691	241692045	354	DEL	60.0
sniffles	1	241778081	241778081	90	INS	60.0
sniffles	1	241787505	241787569	64	DEL	60.0
sniffles	1	241838140	241838214	74	DEL	60.0
sniffles	1	241838426	241838426	496	INS	60.0
sniffles	1	241838436	241838436	227	INS	60.0
sniffles	1	242357869	242357921	52	DEL	60.0
sniffles	1	242556733	242556921	188	DEL	60.0
sniffles	1	242557069	242557637	568	DEL	60.0
sniffles	1	242607995	242607995	70	INS	60.0
sniffles	1	242684920	242684920	53	INS	60.0
sniffles	1	242858454	242858454	65	INS	60.0
sniffles	1	242860266	242860347	81	DEL	60.0
sniffles	1	243083023	243083023	53	INS	60.0
sniffles	1	243114970	243114970	372	INS	54.0
sniffles	1	243119890	243119890	761	INS	60.0
sniffles	1	243490562	243490562	60	INS	60.0
sniffles	1	243502283	243502283	55	INS	60.0
sniffles	1	243502283	243502337	54	DEL	60.0
sniffles	1	243643907	243643907	654	INS	60.0
sniffles	1	243689140	243689140	350	INS	60.0
sniffles	1	243782751	243783747	996	DEL	60.0
sniffles	1	244008708	244008708	4286	INS	60.0
sniffles	1	244142939	244142939	740	INS	60.0
sniffles	1	244162031	244162031	50	INS	60.0
sniffles	1	244319920	244319983	63	DEL	60.0
sniffles	1	244353964	244354014	50	DEL	60.0
sniffles	1	244426772	244426772	99	INS	60.0
sniffles	1	244439113	244439310	197	DEL	60.0
sniffles	1	244649793	244649852	59	DEL	60.0
sniffles	1	244746213	244746265	52	DEL	60.0
sniffles	1	244881982	244881982	64	INS	60.0
sniffles	1	244956285	244956285	1016	INS	60.0
sniffles	1	244956821	244956821	1917	INS	60.0
sniffles	1	245100367	245100367	53	INS	60.0
sniffles	1	245104728	245104728	134	INS	60.0
sniffles	1	245266159	245266159	89	INS	60.0
sniffles	1	245266641	245266641	621	INS	60.0
sniffles	1	245362249	245362249	154	INS	60.0
sniffles	1	245433562	245433632	70	DEL	60.0
sniffles	1	245606148	245606206	58	DEL	60.0
sniffles	1	245607086	245607140	54	DEL	60.0
sniffles	1	245719585	245719585	112	INS	60.0
sniffles	1	245763430	245763430	301	INS	60.0
sniffles	1	245778160	245778296	136	DEL	60.0
sniffles	1	245781979	245781979	85	INS	60.0
sniffles	1	245782205	245782205	85	INS	60.0
sniffles	1	245782468	245782468	318	INS	60.0
sniffles	1	245803446	245803446	70	INS	60.0
sniffles	1	245823597	245823597	3798	INS	60.0
sniffles	1	245825885	245825965	80	DEL	60.0
sniffles	1	245845702	245845763	61	DEL	60.0
sniffles	1	245859049	245859183	134	DEL	60.0
sniffles	1	245937937	245938005	68	DEL	60.0
sniffles	1	245961701	245961701	444	INS	60.0
sniffles	1	245989313	245989313	324	INS	60.0
sniffles	1	246137836	246139372	1536	DEL	60.0
sniffles	1	246138201	246138944	743	DEL	60.0
sniffles	1	246138364	246139108	744	DEL	60.0
sniffles	1	246139608	246140352	744	DEL	60.0
sniffles	1	246140140	246140140	74	INS	60.0
sniffles	1	246155054	246155389	335	DEL	60.0
sniffles	1	246155818	246156147	329	DEL	60.0
sniffles	1	246165625	246165759	134	DEL	60.0
sniffles	1	246167283	246167380	97	DEL	60.0
sniffles	1	246173275	246173275	389	INS	60.0
sniffles	1	246187657	246187657	608	INS	60.0
sniffles	1	246363420	246363420	183	INS	60.0
sniffles	1	246396163	246396163	292	INS	60.0
sniffles	1	246396163	246396163	437	INS	60.0
sniffles	1	246488373	246488373	1191	INS	60.0
sniffles	1	246511380	246511380	50	INS	60.0
sniffles	1	246551184	246551496	312	DEL	60.0
sniffles	1	246558945	246559027	82	DEL	60.0
sniffles	1	246565670	246565670	187	INS	60.0
sniffles	1	246593061	246593117	56	DEL	60.0
sniffles	1	246647482	246647534	52	DEL	60.0
sniffles	1	246648002	246648002	156	INS	60.0
sniffles	1	246657101	246657166	65	DEL	60.0
sniffles	1	246683809	246683935	126	DEL	60.0
sniffles	1	246684943	246685069	126	DEL	60.0
sniffles	1	246739503	246739503	419	INS	60.0
sniffles	1	246776959	246776959	967	INS	60.0
sniffles	1	246783452	246783562	110	DEL	60.0
sniffles	1	246806140	246806140	926	INS	60.0
sniffles	1	246816169	246816169	399	INS	60.0
sniffles	1	246856065	246856065	2056	INS	60.0
sniffles	1	246873720	246873720	54	INS	60.0
sniffles	1	246876655	246876655	222	INS	60.0
sniffles	1	246877790	246878023	233	DEL	60.0
sniffles	1	246928277	246928365	88	DEL	60.0
sniffles	1	246946315	246946587	272	DEL	60.0
sniffles	1	246949009	246949009	360	INS	60.0
sniffles	1	246949109	246949109	1228	INS	60.0
sniffles	1	246969898	246969990	92	DEL	60.0
sniffles	1	247252116	247252116	60	INS	60.0
sniffles	1	247254722	247254722	58	INS	60.0
sniffles	1	247279297	247280903	1606	DEL	60.0
sniffles	1	247280239	247280926	687	DEL	60.0
sniffles	1	247282631	247282631	124	INS	60.0
sniffles	1	247287311	247287511	200	DEL	60.0
sniffles	1	247292191	247293119	928	DEL	60.0
sniffles	1	247292243	247292862	619	DEL	60.0
sniffles	1	247339499	247339499	72	INS	60.0
sniffles	1	247362980	247362980	82	INS	60.0
sniffles	1	247491065	247491144	79	DEL	60.0
sniffles	1	247526453	247526453	2782	INS	60.0
sniffles	1	247526588	247526588	72	INS	60.0
sniffles	1	247536759	247536954	195	DEL	60.0
sniffles	1	247568973	247568973	82	INS	60.0
sniffles	1	247569531	247569761	230	DEL	60.0
sniffles	1	247574178	247574178	2813	INS	58.0
sniffles	1	247590884	247590884	146	INS	60.0
sniffles	1	247597072	247597282	210	DEL	60.0
sniffles	1	247621733	247621936	203	DEL	60.0
sniffles	1	247634440	247634440	52	INS	60.0
sniffles	1	247635049	247635049	104	INS	60.0
sniffles	1	247812604	247812604	51	INS	60.0
sniffles	1	247959051	247959104	53	DEL	60.0
sniffles	1	248033720	248033720	750	INS	60.0
sniffles	1	248100758	248100758	91	INS	60.0
sniffles	1	248248739	248248739	50	INS	60.0
sniffles	1	248266343	248266343	66	INS	60.0
sniffles	1	248546318	248546318	68	INS	60.0
sniffles	1	248546601	248546601	340	INS	60.0
sniffles	1	248571430	248571430	212	INS	60.0
sniffles	1	248572268	248572321	53	DEL	60.0
sniffles	1	248608173	248608173	61	INS	30.0
sniffles	1	248800817	248801076	259	DEL	57.0
sniffles	1	248834853	248835006	153	DEL	60.0
sniffles	1	248835203	248835305	102	DEL	60.0
sniffles	1	248838320	248838443	123	DEL	60.0
sniffles	1	248838331	248839237	906	DEL	60.0
sniffles	1	248838970	248839213	243	DEL	60.0
sniffles	1	249069903	249069903	61	INS	60.0
sniffles	1	249086203	249086203	84	INS	60.0
sniffles	1	249097777	249097777	492	INS	60.0
sniffles	1	249097795	249097795	124	INS	60.0
sniffles	1	249191462	249191462	1022	INS	60.0
sniffles	1	249205938	249205938	127	INS	60.0
sniffles	1	249231939	249232218	279	DEL	56.0
sniffles	1	249239144	249239144	203	INS	41.0
sniffles	1	249239887	249239958	71	DEL	26.0
sniffles	2	158188	158188	613	INS	60.0
sniffles	2	197423	197540	117	DEL	60.0
sniffles	2	197602	197602	156	INS	60.0
sniffles	2	198507	198507	52	INS	60.0
sniffles	2	206995	206995	251	INS	60.0
sniffles	2	214458	214458	288	INS	60.0
sniffles	2	214482	214482	72	INS	60.0
sniffles	2	236030	236134	104	DEL	60.0
sniffles	2	294105	294297	192	DEL	60.0
sniffles	2	307118	307819	701	DEL	60.0
sniffles	2	308816	308921	105	DEL	60.0
sniffles	2	420374	420428	54	DEL	60.0
sniffles	2	420806	420806	54	INS	60.0
sniffles	2	427396	427496	100	DEL	60.0
sniffles	2	488071	488408	337	DEL	60.0
sniffles	2	495160	495400	240	DEL	60.0
sniffles	2	543770	543862	92	DEL	60.0
sniffles	2	547276	547390	114	DEL	60.0
sniffles	2	547333	547390	57	DEL	60.0
sniffles	2	604777	604777	286	INS	60.0
sniffles	2	644354	644354	506	INS	60.0
sniffles	2	644357	644357	350	INS	60.0
sniffles	2	665623	665623	55	INS	60.0
sniffles	2	671859	671859	106	INS	60.0
sniffles	2	732716	732716	117	INS	60.0
sniffles	2	732768	732934	166	DEL	60.0
sniffles	2	732807	732807	434	INS	60.0
sniffles	2	740827	740890	63	DEL	60.0
sniffles	2	809339	809339	4147	INS	60.0
sniffles	2	816159	816225	66	DEL	60.0
sniffles	2	842445	842505	60	DEL	60.0
sniffles	2	843065	843065	214	INS	60.0
sniffles	2	843105	843195	90	DEL	60.0
sniffles	2	845360	845360	143	INS	60.0
sniffles	2	845956	845956	141	INS	60.0
sniffles	2	856714	856714	2855	INS	60.0
sniffles	2	856822	856822	993	INS	60.0
sniffles	2	856892	856892	252	INS	53.0
sniffles	2	874741	874741	60	INS	60.0
sniffles	2	886138	886222	84	DEL	60.0
sniffles	2	905509	905509	2771	INS	60.0
sniffles	2	905611	905611	84	INS	60.0
sniffles	2	908648	909020	372	DEL	60.0
sniffles	2	908709	909267	558	DEL	60.0
sniffles	2	909206	909392	186	DEL	60.0
sniffles	2	909234	909234	93	INS	60.0
sniffles	2	910567	910567	86	INS	60.0
sniffles	2	923343	923394	51	DEL	60.0
sniffles	2	923726	923927	201	DEL	60.0
sniffles	2	924233	924300	67	DEL	60.0
sniffles	2	927422	927422	51	INS	60.0
sniffles	2	928022	928022	255	INS	60.0
sniffles	2	928167	928167	101	INS	60.0
sniffles	2	932472	932472	170	INS	60.0
sniffles	2	960890	960890	546	INS	60.0
sniffles	2	978952	978952	222	INS	60.0
sniffles	2	1001493	1001543	50	DEL	60.0
sniffles	2	1005046	1005422	376	DEL	60.0
sniffles	2	1008608	1009163	555	DEL	60.0
sniffles	2	1009819	1009930	111	DEL	60.0
sniffles	2	1009963	1010333	370	DEL	60.0
sniffles	2	1052418	1052418	137	INS	60.0
sniffles	2	1089769	1090518	749	DEL	60.0
sniffles	2	1089813	1089881	68	DEL	60.0
sniffles	2	1101916	1102539	623	DEL	60.0
sniffles	2	1102431	1103679	1248	DEL	60.0
sniffles	2	1104509	1104561	52	DEL	60.0
sniffles	2	1104665	1104665	105	INS	60.0
sniffles	2	1107475	1107475	329	INS	60.0
sniffles	2	1107649	1107649	94	INS	60.0
sniffles	2	1107902	1107902	141	INS	60.0
sniffles	2	1146936	1146936	79	INS	60.0
sniffles	2	1163635	1163635	594	INS	60.0
sniffles	2	1193206	1193206	68	INS	60.0
sniffles	2	1194853	1194853	306	INS	60.0
sniffles	2	1218130	1218228	98	DEL	60.0
sniffles	2	1218354	1218354	140	INS	59.0
sniffles	2	1219725	1219725	71	INS	60.0
sniffles	2	1220318	1220318	350	INS	59.0
sniffles	2	1221980	1221980	70	INS	60.0
sniffles	2	1222508	1222508	419	INS	59.0
sniffles	2	1226776	1226776	71	INS	60.0
sniffles	2	1234763	1234832	69	DEL	60.0
sniffles	2	1239150	1239287	137	DEL	60.0
sniffles	2	1285010	1285010	474	INS	60.0
sniffles	2	1320472	1321132	660	DEL	60.0
sniffles	2	1347995	1349356	1361	DEL	60.0
sniffles	2	1358010	1358453	443	DEL	60.0
sniffles	2	1365533	1365533	312	INS	60.0
sniffles	2	1365916	1365916	312	INS	60.0
sniffles	2	1447506	1447573	67	DEL	60.0
sniffles	2	1448276	1448874	598	DEL	60.0
sniffles	2	1448807	1449205	398	DEL	60.0
sniffles	2	1448807	1449468	661	DEL	60.0
sniffles	2	1449539	1449606	67	DEL	60.0
sniffles	2	1460378	1460852	474	DEL	60.0
sniffles	2	1471715	1471715	333	INS	60.0
sniffles	2	1493719	1494169	450	DEL	60.0
sniffles	2	1493813	1493813	50	INS	60.0
sniffles	2	1521326	1521398	72	DEL	60.0
sniffles	2	1529433	1529433	2874	INS	60.0
sniffles	2	1533411	1533492	81	DEL	60.0
sniffles	2	1534601	1535199	598	DEL	60.0
sniffles	2	1535801	1536479	678	DEL	60.0
sniffles	2	1540819	1540819	170	INS	60.0
sniffles	2	1569197	1569257	60	DEL	60.0
sniffles	2	1599529	1599529	391	INS	60.0
sniffles	2	1599713	1599713	576	INS	60.0
sniffles	2	1614600	1615004	404	DEL	60.0
sniffles	2	1615275	1615342	67	DEL	60.0
sniffles	2	1623364	1623449	85	DEL	60.0
sniffles	2	1641218	1641218	148	INS	60.0
sniffles	2	1642804	1642856	52	DEL	60.0
sniffles	2	1707042	1707042	62	INS	60.0
sniffles	2	1723892	1723892	86	INS	60.0
sniffles	2	1735055	1735105	50	DEL	60.0
sniffles	2	1784085	1784085	56	INS	60.0
sniffles	2	1826538	1826596	58	DEL	60.0
sniffles	2	1833274	1833274	72	INS	60.0
sniffles	2	1838715	1838715	66	INS	60.0
sniffles	2	1852048	1852100	52	DEL	60.0
sniffles	2	1865427	1865427	189	INS	60.0
sniffles	2	1865670	1865670	1539	INS	60.0
sniffles	2	1956490	1956490	399	INS	60.0
sniffles	2	2038169	2039062	893	DEL	60.0
sniffles	2	2239123	2239192	69	DEL	60.0
sniffles	2	2266705	2266705	51	INS	60.0
sniffles	2	2299338	2299338	170	INS	60.0
sniffles	2	2523871	2523871	52	INS	60.0
sniffles	2	2539935	2539935	317	INS	60.0
sniffles	2	2648772	2648772	135	INS	60.0
sniffles	2	2648772	2648862	90	DEL	60.0
sniffles	2	2649508	2649508	108	INS	60.0
sniffles	2	2649508	2649508	288	INS	60.0
sniffles	2	2654080	2654080	90	INS	60.0
sniffles	2	2673847	2673919	72	DEL	60.0
sniffles	2	2724884	2724952	68	DEL	60.0
sniffles	2	2726332	2726572	240	DEL	60.0
sniffles	2	2739993	2740207	214	DEL	60.0
sniffles	2	2754166	2754166	687	INS	60.0
sniffles	2	2772750	2772750	351	INS	60.0
sniffles	2	2796807	2796866	59	DEL	60.0
sniffles	2	2798773	2799243	470	DEL	60.0
sniffles	2	2869131	2869131	54	INS	60.0
sniffles	2	2887970	2888045	75	DEL	60.0
sniffles	2	2910496	2910496	137	INS	60.0
sniffles	2	2910880	2910880	322	INS	60.0
sniffles	2	2910905	2910905	185	INS	60.0
sniffles	2	2940435	2940435	62	INS	60.0
sniffles	2	3047243	3047243	77	INS	60.0
sniffles	2	3049792	3049792	3063	INS	60.0
sniffles	2	3061619	3061619	210	INS	60.0
sniffles	2	3144810	3144810	509	INS	60.0
sniffles	2	3174812	3174812	55	INS	60.0
sniffles	2	3184426	3184426	116	INS	60.0
sniffles	2	3184768	3184768	132	INS	60.0
sniffles	2	3184885	3184885	71	INS	60.0
sniffles	2	3203467	3203467	91	INS	60.0
sniffles	2	3224736	3224790	54	DEL	60.0
sniffles	2	3225082	3225082	703	INS	60.0
sniffles	2	3225269	3225377	108	DEL	60.0
sniffles	2	3243825	3243825	50	INS	60.0
sniffles	2	3244420	3244420	50	INS	60.0
sniffles	2	3244713	3244713	53	INS	60.0
sniffles	2	3246025	3246134	109	DEL	60.0
sniffles	2	3250757	3250836	79	DEL	60.0
sniffles	2	3308218	3308378	160	DEL	60.0
sniffles	2	3318941	3318941	55	INS	60.0
sniffles	2	3319414	3319414	663	INS	60.0
sniffles	2	3319495	3319495	327	INS	60.0
sniffles	2	3441422	3441422	777	INS	60.0
sniffles	2	3441832	3441832	181	INS	60.0
sniffles	2	3452497	3452497	127	INS	60.0
sniffles	2	3630307	3630307	316	INS	60.0
sniffles	2	3638091	3638091	127	INS	60.0
sniffles	2	3638680	3638680	128	INS	60.0
sniffles	2	3652987	3652987	128	INS	60.0
sniffles	2	3688559	3688559	56	INS	60.0
sniffles	2	3695159	3695159	68	INS	60.0
sniffles	2	3772992	3773124	132	DEL	60.0
sniffles	2	3773190	3773190	1452	INS	60.0
sniffles	2	3833939	3834044	105	DEL	60.0
sniffles	2	3885213	3885331	118	DEL	60.0
sniffles	2	3977817	3977817	97	INS	60.0
sniffles	2	4212677	4223479	10802	DEL	60.0
sniffles	2	4256140	4256140	331	INS	60.0
sniffles	2	4316430	4316616	186	DEL	60.0
sniffles	2	4457734	4457734	270	INS	60.0
sniffles	2	4496971	4496971	56	INS	60.0
sniffles	2	4499989	4499989	780	INS	60.0
sniffles	2	4613704	4613775	71	DEL	60.0
sniffles	2	4648929	4648929	594	INS	60.0
sniffles	2	4649552	4649552	232	INS	60.0
sniffles	2	5162803	5162803	1050	INS	60.0
sniffles	2	5162833	5162833	3739	INS	60.0
sniffles	2	5209177	5209503	326	DEL	60.0
sniffles	2	5487769	5488036	267	DEL	60.0
sniffles	2	5614810	5614875	65	DEL	60.0
sniffles	2	5628689	5628689	4000	INS	60.0
sniffles	2	5704309	5704390	81	DEL	60.0
sniffles	2	5845529	5845529	66	INS	60.0
sniffles	2	5846297	5846364	67	DEL	60.0
sniffles	2	6063270	6063270	183	INS	60.0
sniffles	2	6063285	6063285	244	INS	60.0
sniffles	2	6368699	6368699	54	INS	60.0
sniffles	2	6378605	6378669	64	DEL	60.0
sniffles	2	6378692	6378692	65	INS	60.0
sniffles	2	6393392	6393632	240	DEL	60.0
sniffles	2	6400509	6402194	1685	DEL	60.0
sniffles	2	6613999	6614058	59	DEL	60.0
sniffles	2	6636077	6636077	75	INS	60.0
sniffles	2	6660564	6660621	57	DEL	60.0
sniffles	2	6797336	6797336	50	INS	60.0
sniffles	2	6798278	6798278	2211	INS	60.0
sniffles	2	7050597	7050597	116	INS	60.0
sniffles	2	7075766	7075829	63	DEL	60.0
sniffles	2	7172322	7172322	54	INS	60.0
sniffles	2	7172477	7172477	135	INS	60.0
sniffles	2	7260653	7260794	141	DEL	60.0
sniffles	2	7273717	7273717	72	INS	60.0
sniffles	2	7291439	7291439	360	INS	60.0
sniffles	2	7338580	7338639	59	DEL	60.0
sniffles	2	7628779	7628779	326	INS	60.0
sniffles	2	7628893	7628893	231	INS	60.0
sniffles	2	7629000	7629000	81	INS	60.0
sniffles	2	7629191	7629191	837	INS	60.0
sniffles	2	7629191	7629191	1491	INS	60.0
sniffles	2	7734063	7734063	638	INS	60.0
sniffles	2	7734255	7734255	181	INS	60.0
sniffles	2	8043476	8043476	57	INS	60.0
sniffles	2	8043672	8043769	97	DEL	60.0
sniffles	2	8208104	8208170	66	DEL	60.0
sniffles	2	8616795	8617102	307	DEL	60.0
sniffles	2	8728281	8728281	50	INS	60.0
sniffles	2	9196930	9196930	50	INS	60.0
sniffles	2	9253506	9253506	120	INS	60.0
sniffles	2	9445565	9445565	258	INS	60.0
sniffles	2	9540379	9540379	1384	INS	60.0
sniffles	2	9546161	9546161	108	INS	60.0
sniffles	2	9546161	9546497	336	DEL	60.0
sniffles	2	9546528	9546528	56	INS	60.0
sniffles	2	9877600	9877600	6841	INS	60.0
sniffles	2	9877731	9877731	254	INS	60.0
sniffles	2	9880191	9880191	68	INS	60.0
sniffles	2	9888790	9888790	329	INS	60.0
sniffles	2	9917083	9917083	724	INS	60.0
sniffles	2	9925473	9929049	3576	DEL	60.0
sniffles	2	9953260	9953260	60	INS	60.0
sniffles	2	9959222	9959572	350	DEL	60.0
sniffles	2	10138578	10138578	136	INS	60.0
sniffles	2	10138810	10138810	202	INS	60.0
sniffles	2	10155407	10155407	626	INS	60.0
sniffles	2	10340545	10340669	124	DEL	60.0
sniffles	2	10340585	10340771	186	DEL	60.0
sniffles	2	10418200	10418200	108	INS	60.0
sniffles	2	10421208	10421208	68	INS	60.0
sniffles	2	10539365	10539365	913	INS	60.0
sniffles	2	10539398	10539398	3973	INS	60.0
sniffles	2	10676376	10676376	237	INS	60.0
sniffles	2	10694545	10694545	50	INS	60.0
sniffles	2	10727193	10727386	193	DEL	60.0
sniffles	2	10826039	10826039	163	INS	60.0
sniffles	2	10837679	10837821	142	DEL	60.0
sniffles	2	10946755	10946755	173	INS	60.0
sniffles	2	11042945	11042945	98	INS	60.0
sniffles	2	11065530	11065665	135	DEL	60.0
sniffles	2	11094264	11094264	1356	INS	60.0
sniffles	2	11175329	11175329	52	INS	60.0
sniffles	2	11231448	11231674	226	DEL	60.0
sniffles	2	11232185	11232259	74	DEL	60.0
sniffles	2	11253067	11253067	206	INS	60.0
sniffles	2	11253732	11253788	56	DEL	60.0
sniffles	2	11353692	11353692	312	INS	60.0
sniffles	2	11426361	11426361	331	INS	60.0
sniffles	2	11428786	11428862	76	DEL	60.0
sniffles	2	11471083	11471083	168	INS	60.0
sniffles	2	11474760	11475105	345	DEL	60.0
sniffles	2	11520576	11520844	268	DEL	60.0
sniffles	2	11678736	11678788	52	DEL	60.0
sniffles	2	11758263	11758263	64	INS	60.0
sniffles	2	11758263	11758263	496	INS	60.0
sniffles	2	11777200	11777200	678	INS	60.0
sniffles	2	11924416	11924476	60	DEL	60.0
sniffles	2	11994050	11994222	172	DEL	60.0
sniffles	2	11994698	11994814	116	DEL	60.0
sniffles	2	12311898	12311951	53	DEL	60.0
sniffles	2	12498337	12498337	124	INS	60.0
sniffles	2	12578064	12578064	114	INS	60.0
sniffles	2	12596209	12596261	52	DEL	60.0
sniffles	2	12607550	12607550	76	INS	60.0
sniffles	2	12804412	12804412	214	INS	60.0
sniffles	2	13170556	13170556	68	INS	60.0
sniffles	2	13428626	13428626	66	INS	60.0
sniffles	2	13502950	13502950	54	INS	60.0
sniffles	2	13552518	13552691	173	DEL	60.0
sniffles	2	14054406	14054472	66	DEL	60.0
sniffles	2	14266674	14266730	56	DEL	60.0
sniffles	2	14414603	14414603	907	INS	60.0
sniffles	2	14531296	14531614	318	DEL	60.0
sniffles	2	15044666	15044736	70	DEL	60.0
sniffles	2	15166286	15166612	326	DEL	60.0
[truncated: 156,034 more rows]
