# Supplementary material for: Bayesian Integrative Detection of Structural Variations With False Discovery Rate Control
Source: Biom J. 2026 Mar 27;68(2):e70128. doi: 10.1002/bimj.70128 (PMC13022811; doi:10.1002/bimj.70128)
Supplement: Supplementary file 2 — Supporting Information [file BIMJ-68-e70128-s001.zip › Code_and_Data/arrayfile_HG002/pbsv.vcf.csv]

Method	chro	start	end	length	type	qual
pbsv	1	10147	10147	993	INS
pbsv	1	10177	10177	870	INS
pbsv	1	10250	10250	1372	INS
pbsv	1	10251	10251	2884	INS
pbsv	1	10616	10637	21	DEL
pbsv	1	144528	144552	24	DEL
pbsv	1	450330	450377	47	DEL
pbsv	1	451678	451698	20	DEL
pbsv	1	545927	545927	204	INS
pbsv	1	645959	645959	319	INS
pbsv	1	649704	649754	50	DEL
pbsv	1	725691	725752	61	DEL
pbsv	1	726029	726029	25	INS
pbsv	1	756259	756259	245	INS
pbsv	1	757807	757842	35	DEL
pbsv	1	774837	774879	42	DEL
pbsv	1	801995	801995	49	INS
pbsv	1	811400	811400	1921	INS
pbsv	1	811680	811680	560	INS
pbsv	1	818024	818111	87	DEL
pbsv	1	829169	829205	36	DEL
pbsv	1	869444	870284	840	DEL
pbsv	1	871644	871683	39	DEL
pbsv	1	900004	900078	74	DEL
pbsv	1	913225	913225	156	INS
pbsv	1	919997	919997	24	INS
pbsv	1	928347	928373	26	DEL
pbsv	1	931729	931729	66	INS
pbsv	1	932109	932109	152	INS
pbsv	1	934144	934144	43	INS
pbsv	1	957967	957967	23	INS
pbsv	1	966269	966307	38	DEL
pbsv	1	977156	977203	47	DEL
pbsv	1	997436	997462	26	DEL
pbsv	1	1000562	1000589	27	DEL
pbsv	1	1014481	1014481	88	INS
pbsv	1	1014941	1014941	600	INS
pbsv	1	1016296	1016296	448	INS
pbsv	1	1092675	1092714	39	DEL
pbsv	1	1103389	1103424	35	DEL
pbsv	1	1180538	1180538	454	INS
pbsv	1	1184667	1184667	373	INS
pbsv	1	1219551	1219551	196	INS
pbsv	1	1219551	1219551	569	INS
pbsv	1	1223697	1223753	56	DEL
pbsv	1	1224227	1224227	25	INS
pbsv	1	1225227	1225227	839	INS
pbsv	1	1259560	1259560	72	INS
pbsv	1	1275264	1275264	39	INS
pbsv	1	1285425	1286225	800	DEL
pbsv	1	1318010	1318010	1390	INS
pbsv	1	1378235	1378235	32	INS
pbsv	1	1379053	1379073	20	DEL
pbsv	1	1584541	1584541	3918	INS
pbsv	1	1594840	1594840	21	INS
pbsv	1	1598413	1598580	167	DEL
pbsv	1	1613427	1613450	23	DEL
pbsv	1	1649043	1649094	51	DEL
pbsv	1	1654004	1654004	21	INS
pbsv	1	1681044	1681044	50	INS
pbsv	1	1685921	1685943	22	DEL
pbsv	1	1855662	1855662	103	INS
pbsv	1	1860823	1860823	1097	INS
pbsv	1	1865751	1865751	34	INS
pbsv	1	1866058	1866092	34	DEL
pbsv	1	1866428	1867023	595	DEL
pbsv	1	1869280	1869311	31	DEL
pbsv	1	1880381	1880381	110	INS
pbsv	1	1886519	1886519	36	INS
pbsv	1	1925143	1925143	147	INS
pbsv	1	1937347	1937367	20	DEL
pbsv	1	1950659	1950659	230	INS
pbsv	1	2002490	2002490	26	INS
pbsv	1	2017166	2017166	112	INS
pbsv	1	2037984	2038158	174	DEL
pbsv	1	2041460	2041555	95	DEL
pbsv	1	2052952	2053006	54	DEL
pbsv	1	2054862	2054922	60	DEL
pbsv	1	2055045	2055045	51	INS
pbsv	1	2055358	2055556	198	DEL
pbsv	1	2073761	2073846	85	DEL
pbsv	1	2139355	2139375	20	DEL
pbsv	1	2193484	2193554	70	DEL
pbsv	1	2212092	2212265	173	DEL
pbsv	1	2213263	2213263	367	INS
pbsv	1	2220983	2220983	43	INS
pbsv	1	2227143	2227166	23	DEL
pbsv	1	2241116	2241154	38	DEL
pbsv	1	2256560	2256560	3464	INS
pbsv	1	2324473	2324473	42	INS
pbsv	1	2332780	2332780	253	INS
pbsv	1	2371951	2371951	1372	INS
pbsv	1	2390993	2391090	97	DEL
pbsv	1	2391058	2391090	32	DEL
pbsv	1	2415315	2415336	21	DEL
pbsv	1	2432218	2432258	40	DEL
pbsv	1	2454230	2454230	555	INS
pbsv	1	2523817	2524047	230	DEL
pbsv	1	2524024	2524047	23	DEL
pbsv	1	2583558	2583558	159	INS
pbsv	1	2585304	2585344	40	DEL
pbsv	1	2586436	2587067	631	DEL
pbsv	1	2594465	2594465	481	INS
pbsv	1	2599081	2599081	481	INS
pbsv	1	2606545	2606585	40	DEL
pbsv	1	2606562	2606562	522	INS
pbsv	1	2614261	2614261	402	INS
pbsv	1	2614262	2614262	120	INS
pbsv	1	2614849	2614849	441	INS
pbsv	1	2616660	2616660	41	INS
pbsv	1	2622688	2622768	80	DEL
pbsv	1	2623012	2623093	81	DEL
pbsv	1	2623499	2623857	358	DEL
pbsv	1	2634220	2685161	50941	DEL
pbsv	1	2684470	2684470	9320	INS
pbsv	1	2689523	2689683	160	DEL
pbsv	1	2692793	2692912	119	DEL
pbsv	1	2701525	2701545	20	DEL
pbsv	1	2714741	2714789	48	DEL
pbsv	1	2766029	2766029	789	INS
pbsv	1	2775802	2775880	78	DEL
pbsv	1	2776101	2776101	692	INS
pbsv	1	2866138	2866285	147	DEL
pbsv	1	2876572	2876692	120	DEL
pbsv	1	2891217	2891283	66	DEL
pbsv	1	2893149	2893413	264	DEL
pbsv	1	2894080	2894080	20	INS
pbsv	1	2897585	2897615	30	DEL
pbsv	1	2933250	2933250	579	INS
pbsv	1	2942602	2942602	415	INS
pbsv	1	3028030	3028030	40	INS
pbsv	1	3045232	3045255	23	DEL
pbsv	1	3045865	3045893	28	DEL
pbsv	1	3082390	3082414	24	DEL
pbsv	1	3092716	3092716	239	INS
pbsv	1	3097871	3097871	694	INS
pbsv	1	3129181	3129181	140	INS
pbsv	1	3131933	3131933	306	INS
pbsv	1	3177306	3177306	857	INS
pbsv	1	3193234	3193234	25	INS
pbsv	1	3203831	3203878	47	DEL
pbsv	1	3204129	3204226	97	DEL
pbsv	1	3216230	3216840	610	DEL
pbsv	1	3242594	3242653	59	DEL
pbsv	1	3262323	3262389	66	DEL
pbsv	1	3268088	3268088	641	INS
pbsv	1	3319601	3319632	31	DEL
pbsv	1	3359789	3359826	37	DEL
pbsv	1	3393867	3393867	2318	INS
pbsv	1	3402495	3402515	20	DEL
pbsv	1	3418581	3418581	756	INS
pbsv	1	3418581	3418581	1864	INS
pbsv	1	3500191	3500191	981	INS
pbsv	1	3500326	3500326	228	INS
pbsv	1	3504421	3504421	357	INS
pbsv	1	3504703	3504723	20	DEL
pbsv	1	3508320	3508386	66	DEL
pbsv	1	3513246	3513246	616	INS
pbsv	1	3557049	3557086	37	DEL
pbsv	1	3560427	3560937	510	DEL
pbsv	1	3561905	3561981	76	DEL
pbsv	1	3591553	3591745	192	DEL
pbsv	1	3596383	3596409	26	DEL
pbsv	1	3598418	3598491	73	DEL
pbsv	1	3642851	3642872	21	DEL
pbsv	1	3656048	3656120	72	DEL
pbsv	1	3714245	3714245	52	INS
pbsv	1	3717002	3717152	150	DEL
pbsv	1	3741642	3741642	23	INS
pbsv	1	3785228	3785228	310	INS
pbsv	1	3812079	3812123	44	DEL
pbsv	1	3816054	3816074	20	DEL
pbsv	1	4046152	4046184	32	DEL
pbsv	1	4059835	4059953	118	DEL
pbsv	1	4060211	4060211	1180	INS
pbsv	1	4076999	4076999	167	INS
pbsv	1	4076999	4076999	456	INS
pbsv	1	4124984	4125391	407	DEL
pbsv	1	4125836	4126406	570	DEL
pbsv	1	4138124	4138124	212	INS
pbsv	1	4160016	4160016	141	INS
pbsv	1	4196037	4196037	20	INS
pbsv	1	4196778	4196778	360	INS
pbsv	1	4204688	4204688	1127	INS
pbsv	1	4222780	4222780	347	INS
pbsv	1	4356182	4356210	28	DEL
pbsv	1	4378454	4378485	31	DEL
pbsv	1	4392756	4392756	28	INS
pbsv	1	4393122	4393122	1338	INS
pbsv	1	4393639	4393639	2048	INS
pbsv	1	4396561	4396561	615	INS
pbsv	1	4403565	4403648	83	DEL
pbsv	1	4480335	4480393	58	DEL
pbsv	1	4568943	4568943	20	INS
pbsv	1	4568992	4568992	64	INS
pbsv	1	4575244	4575287	43	DEL
pbsv	1	4599903	4599903	20	INS
pbsv	1	4603762	4603762	146	INS
pbsv	1	4643102	4643102	24	INS
pbsv	1	4692614	4692614	168	INS
pbsv	1	4692620	4692774	154	DEL
pbsv	1	4692976	4693218	242	DEL
pbsv	1	4693408	4693464	56	DEL
pbsv	1	4709345	4709390	45	DEL
pbsv	1	4709621	4709667	46	DEL
pbsv	1	4726567	4726599	32	DEL
pbsv	1	4789645	4789645	34	INS
pbsv	1	4800429	4800429	167	INS
pbsv	1	4825534	4825534	20	INS
pbsv	1	4871290	4871318	28	DEL
pbsv	1	4999443	4999443	341	INS
pbsv	1	4999536	4999536	1855	INS
pbsv	1	4999647	4999667	20	DEL
pbsv	1	5172485	5172485	487	INS
pbsv	1	5220333	5220333	624	INS
pbsv	1	5259145	5259190	45	DEL
pbsv	1	5274836	5274836	30	INS
pbsv	1	5306235	5306283	48	DEL
pbsv	1	5306681	5306751	70	DEL
pbsv	1	5350910	5351276	366	DEL
pbsv	1	5364059	5364161	102	DEL
pbsv	1	5393254	5393280	26	DEL
pbsv	1	5394430	5394430	118	INS
pbsv	1	5394463	5394463	33	INS
pbsv	1	5447229	5447229	5175	INS
pbsv	1	5474212	5474287	75	DEL
pbsv	1	5715933	5715969	36	DEL
pbsv	1	5727684	5727718	34	DEL
pbsv	1	5751830	5751830	20	INS
pbsv	1	5761932	5761932	20	INS
pbsv	1	5773583	5773583	63	INS
pbsv	1	5782476	5782476	32	INS
pbsv	1	5804169	5804269	100	DEL
pbsv	1	5862914	5862914	444	INS
pbsv	1	5871460	5871460	28	INS
pbsv	1	5877278	5877278	264	INS
pbsv	1	5889904	5889904	348	INS
pbsv	1	5892362	5892362	736	INS
pbsv	1	5928792	5928818	26	DEL
pbsv	1	5934288	5934288	283	INS
pbsv	1	5944508	5944557	49	DEL
pbsv	1	6012614	6012634	20	DEL
pbsv	1	6037964	6037964	1333	INS
pbsv	1	6065493	6065493	80	INS
pbsv	1	6066055	6066055	586	INS
pbsv	1	6066116	6066614	498	DEL
pbsv	1	6072337	6072581	244	DEL
pbsv	1	6072511	6072633	122	DEL
pbsv	1	6215132	6215172	40	DEL
pbsv	1	6220190	6220383	193	DEL
pbsv	1	6775599	6775599	40	INS
pbsv	1	6789036	6789036	26	INS
pbsv	1	6802561	6802561	32	INS
pbsv	1	6802617	6802617	2106	INS
pbsv	1	6858652	6858829	177	DEL
pbsv	1	6957533	6957533	31	INS
pbsv	1	6984377	6984397	20	DEL
pbsv	1	7000972	7000972	510	INS
pbsv	1	7039852	7039905	53	DEL
pbsv	1	7044150	7044150	204	INS
pbsv	1	7078188	7078188	182	INS
pbsv	1	7111723	7111723	24	INS
pbsv	1	7174805	7174805	49	INS
pbsv	1	7175094	7175094	49	INS
pbsv	1	7175601	7175700	99	DEL
pbsv	1	7517090	7517123	33	DEL
pbsv	1	7602613	7602675	62	DEL
pbsv	1	7608732	7608959	227	DEL
pbsv	1	7863493	7863493	184	INS
pbsv	1	7923045	7923115	70	DEL
pbsv	1	7923050	7923050	85	INS
pbsv	1	7924948	7925227	279	DEL
pbsv	1	7963150	7963150	45	INS
pbsv	1	8087064	8087064	162	INS
pbsv	1	8097727	8097751	24	DEL
pbsv	1	8217927	8217964	37	DEL
pbsv	1	8321418	8321446	28	DEL
pbsv	1	8336962	8336962	719	INS
pbsv	1	8359125	8359145	20	DEL
pbsv	1	8361340	8361368	28	DEL
pbsv	1	8363922	8363942	20	DEL
pbsv	1	8382367	8382367	480	INS
pbsv	1	8404952	8404952	338	INS
pbsv	1	8432567	8432567	24	INS
pbsv	1	8446627	8446627	308	INS
pbsv	1	8501990	8501990	345	INS
pbsv	1	8562189	8562189	91	INS
pbsv	1	8569473	8569497	24	DEL
pbsv	1	8661795	8661815	20	DEL
pbsv	1	8706114	8706160	46	DEL
pbsv	1	8728993	8729083	90	DEL
pbsv	1	8904127	8904149	22	DEL
pbsv	1	8972231	8972231	412	INS
pbsv	1	8972231	8972231	584	INS
pbsv	1	9044316	9044316	26	INS
pbsv	1	9137796	9137796	152	INS
pbsv	1	9168051	9168074	23	DEL
pbsv	1	9176241	9176241	237	INS
pbsv	1	9183303	9183349	46	DEL
pbsv	1	9189324	9189324	90	INS
pbsv	1	9202956	9202992	36	DEL
pbsv	1	9214276	9214276	27	INS
pbsv	1	9230435	9230435	318	INS
pbsv	1	9318308	9318336	28	DEL
pbsv	1	9342573	9342573	263	INS
pbsv	1	9356653	9356653	24	INS
pbsv	1	9370132	9370186	54	DEL
pbsv	1	9471352	9471352	1351	INS
pbsv	1	9583575	9583599	24	DEL
pbsv	1	9652699	9652744	45	DEL
pbsv	1	9870199	9870199	160	INS
pbsv	1	10028609	10028609	140	INS
pbsv	1	10247697	10247697	162	INS
pbsv	1	10248151	10248151	272	INS
pbsv	1	10637603	10637625	22	DEL
pbsv	1	10804401	10804569	168	DEL
pbsv	1	10804788	10804788	20	INS
pbsv	1	10845192	10845192	52	INS
pbsv	1	10894274	10894274	20	INS
pbsv	1	11031132	11031132	1890	INS
pbsv	1	11101793	11101793	270	INS
pbsv	1	11102453	11102473	20	DEL
pbsv	1	11129301	11129301	30	INS
pbsv	1	11433938	11433938	1248	INS
pbsv	1	11505799	11505799	22	INS
pbsv	1	11582773	11582773	979	INS
pbsv	1	11682893	11683186	293	DEL
pbsv	1	11692090	11692114	24	DEL
pbsv	1	11701739	11701739	37	INS
pbsv	1	11832961	11832961	26	INS
pbsv	1	11942800	11942800	34	INS
pbsv	1	11954454	11954474	20	DEL
pbsv	1	11969605	11969605	20	INS
pbsv	1	12102725	12102725	50	INS
pbsv	1	12102746	12102746	30	INS
pbsv	1	12147131	12147151	20	DEL
pbsv	1	12625704	12625704	724	INS
pbsv	1	12645227	12645227	26	INS
pbsv	1	12762178	12762178	21	INS
pbsv	1	12783857	12783857	26	INS
pbsv	1	12822091	12822304	213	DEL
pbsv	1	12822373	12822585	212	DEL
pbsv	1	12849572	12849612	40	DEL
pbsv	1	12849584	12849608	24	DEL
pbsv	1	12876216	12876216	275	INS
pbsv	1	12927348	12927368	20	DEL
pbsv	1	12927532	12927620	88	DEL
pbsv	1	12947643	12948043	400	DEL
pbsv	1	12985648	12985668	20	DEL
pbsv	1	13021840	13021890	50	DEL
pbsv	1	13041005	13041005	24	INS
pbsv	1	13159068	13159068	20	INS
pbsv	1	13345323	13345373	50	DEL
pbsv	1	13796642	13796642	662	INS
pbsv	1	13827952	13828141	189	DEL
pbsv	1	13832408	13832431	23	DEL
pbsv	1	13848608	13848640	32	DEL
pbsv	1	13894456	13894586	130	DEL
pbsv	1	13915475	13915475	227	INS
pbsv	1	14278118	14278142	24	DEL
pbsv	1	14307588	14307588	28	INS
pbsv	1	14307592	14307592	124	INS
pbsv	1	14348980	14349004	24	DEL
pbsv	1	14376596	14376620	24	DEL
pbsv	1	14419026	14419066	40	DEL
pbsv	1	14446418	14446418	23	INS
pbsv	1	14454805	14454834	29	DEL
pbsv	1	14459873	14459912	39	DEL
pbsv	1	14657709	14658485	776	DEL
pbsv	1	14804769	14804769	20	INS
pbsv	1	14819161	14819161	409	INS
pbsv	1	14819215	14819215	1009	INS
pbsv	1	14840825	14840825	188	INS
pbsv	1	14840997	14840997	53	INS
pbsv	1	14978982	14978982	416	INS
pbsv	1	15008129	15008170	41	DEL
pbsv	1	15022006	15022006	36	INS
pbsv	1	15284857	15284897	40	DEL
pbsv	1	15311741	15311741	26	INS
pbsv	1	15362774	15362774	69	INS
pbsv	1	15365283	15365393	110	DEL
pbsv	1	15439083	15439083	27	INS
pbsv	1	15533123	15533123	24	INS
pbsv	1	15551714	15551714	262	INS
pbsv	1	15641131	15641131	298	INS
pbsv	1	15702569	15702589	20	DEL
pbsv	1	15714831	15714831	106	INS
pbsv	1	15714841	15714841	180	INS
pbsv	1	16376518	16376518	79	INS
pbsv	1	16386656	16386677	21	DEL
pbsv	1	16492676	16492696	20	DEL
pbsv	1	16519293	16519293	38	INS
pbsv	1	16637582	16637582	148	INS
pbsv	1	16677243	16677243	120	INS
pbsv	1	16750700	16750700	135	INS
pbsv	1	16892279	16892279	1554	INS
pbsv	1	16922211	16922211	24	INS
pbsv	1	16980451	16980494	43	DEL
pbsv	1	17018938	17018959	21	DEL
pbsv	1	17020505	17020526	21	DEL
pbsv	1	17027901	17027901	76	INS
pbsv	1	17027930	17027930	38	INS
pbsv	1	17054428	17054471	43	DEL
pbsv	1	17115555	17115555	26	INS
pbsv	1	17189068	17189111	43	DEL
pbsv	1	17191810	17191906	96	DEL
pbsv	1	17194719	17194719	315	INS
pbsv	1	17231894	17231894	25	INS
pbsv	1	17240551	17240572	21	DEL
pbsv	1	17242678	17242678	28	INS
pbsv	1	17276718	17277012	294	DEL
pbsv	1	17278379	17278637	258	DEL
pbsv	1	17301900	17301924	24	DEL
pbsv	1	17492713	17492713	620	INS
pbsv	1	17567946	17568126	180	DEL
pbsv	1	17567946	17567946	36	INS
pbsv	1	17615798	17615798	2686	INS
pbsv	1	17619381	17619381	108	INS
pbsv	1	17684764	17685086	322	DEL
pbsv	1	17693983	17693983	28	INS
pbsv	1	17705627	17705627	27	INS
pbsv	1	17764169	17764169	78	INS
pbsv	1	18015976	18015976	1305	INS
pbsv	1	18186161	18186161	198	INS
pbsv	1	18190797	18190797	28	INS
pbsv	1	18195125	18195125	66	INS
pbsv	1	18376131	18376131	4311	INS
pbsv	1	18376330	18376330	222	INS
pbsv	1	18376488	18376488	663	INS
pbsv	1	18427833	18427857	24	DEL
pbsv	1	18599908	18599977	69	DEL
pbsv	1	18599956	18599956	32	INS
pbsv	1	18604697	18604717	20	DEL
pbsv	1	18657014	18657062	48	DEL
pbsv	1	18657078	18657174	96	DEL
pbsv	1	18683929	18683965	36	DEL
pbsv	1	18685856	18685856	46	INS
pbsv	1	18689967	18689999	32	DEL
pbsv	1	18792553	18792553	59	INS
pbsv	1	18805148	18805184	36	DEL
pbsv	1	18924452	18924522	70	DEL
pbsv	1	18962005	18962005	28	INS
pbsv	1	19070947	19070947	77	INS
pbsv	1	19151769	19152243	474	DEL
pbsv	1	19252351	19252351	771	INS
pbsv	1	19326786	19326786	21	INS
pbsv	1	19386824	19386824	125	INS
pbsv	1	19386824	19386824	301	INS
pbsv	1	19387911	19387911	3699	INS
pbsv	1	19469749	19469793	44	DEL
pbsv	1	19798359	19798390	31	DEL
pbsv	1	19867710	19867734	24	DEL
pbsv	1	19887767	19887767	21	INS
pbsv	1	20129415	20129415	20	INS
pbsv	1	20164759	20164759	20	INS
pbsv	1	20259424	20259424	325	INS
pbsv	1	20271517	20271537	20	DEL
pbsv	1	20396156	20396176	20	DEL
pbsv	1	20708961	20708961	437	INS
pbsv	1	20790032	20790032	910	INS
pbsv	1	20822912	20822945	33	DEL
pbsv	1	20913605	20913663	58	DEL
pbsv	1	20944737	20944737	322	INS
pbsv	1	20950239	20950239	1260	INS
pbsv	1	20952497	20952585	88	DEL
pbsv	1	21141275	21141275	20	INS
pbsv	1	21142815	21142860	45	DEL
pbsv	1	21308013	21308110	97	DEL
pbsv	1	21315575	21315575	47	INS
pbsv	1	21350427	21350467	40	DEL
pbsv	1	21492588	21492588	318	INS
pbsv	1	21506435	21506435	75	INS
pbsv	1	21506557	21506557	211	INS
pbsv	1	21650125	21650145	20	DEL
pbsv	1	21690731	21690752	21	DEL
pbsv	1	21713516	21713516	24	INS
pbsv	1	21714722	21714771	49	DEL
pbsv	1	21714975	21715225	250	DEL
pbsv	1	21715102	21715225	123	DEL
pbsv	1	21728322	21728342	20	DEL
pbsv	1	21786418	21786690	272	DEL
pbsv	1	21787745	21787809	64	DEL
pbsv	1	22092394	22092416	22	DEL
pbsv	1	22144516	22144651	135	DEL
pbsv	1	22286329	22286379	50	DEL
pbsv	1	22287678	22287698	20	DEL
pbsv	1	22352395	22352421	26	DEL
pbsv	1	22381406	22381432	26	DEL
pbsv	1	22426386	22426409	23	DEL
pbsv	1	22569978	22569998	20	DEL
pbsv	1	22634508	22634508	20	INS
pbsv	1	22720780	22720780	31	INS
pbsv	1	22904483	22904483	1299	INS
pbsv	1	22926177	22926229	52	DEL
pbsv	1	22985390	22985426	36	DEL
pbsv	1	22995475	22995475	20	INS
pbsv	1	23081349	23081349	686	INS
pbsv	1	23081426	23081426	42	INS
pbsv	1	23130110	23130138	28	DEL
pbsv	1	23276940	23276940	256	INS
pbsv	1	23343670	23343712	42	DEL
pbsv	1	23469194	23469218	24	DEL
pbsv	1	23497335	23497358	23	DEL
pbsv	1	23555109	23555134	25	DEL
pbsv	1	23718938	23718938	871	INS
pbsv	1	23821722	23821722	64	INS
pbsv	1	23830527	23830567	40	DEL
pbsv	1	23830901	23830901	37	INS
pbsv	1	23981127	23981127	330	INS
pbsv	1	24030192	24030233	41	DEL
pbsv	1	24037355	24037355	48	INS
pbsv	1	24163585	24163585	56	INS
pbsv	1	24210835	24210835	2151	INS
pbsv	1	24220939	24220959	20	DEL
pbsv	1	24226346	24226346	133	INS
pbsv	1	24262275	24262324	49	DEL
pbsv	1	24374662	24374696	34	DEL
pbsv	1	24402985	24403302	317	DEL
pbsv	1	24489203	24489238	35	DEL
pbsv	1	24514879	24514879	20	INS
pbsv	1	24545875	24545875	22	INS
pbsv	1	24671533	24671533	331	INS
pbsv	1	24804536	24807440	2904	DEL
pbsv	1	24819120	24819120	20	INS
pbsv	1	24900443	24900443	23	INS
pbsv	1	24961328	24961328	311	INS
pbsv	1	25035865	25035865	22	INS
pbsv	1	25056845	25056845	290	INS
pbsv	1	25103279	25103300	21	DEL
pbsv	1	25126406	25126702	296	DEL
pbsv	1	25158687	25161509	2822	DEL
pbsv	1	25215281	25215301	20	DEL
pbsv	1	25328555	25328555	92	INS
pbsv	1	25371466	25371466	97	INS
pbsv	1	25380756	25380756	323	INS
pbsv	1	25435363	25435363	68	INS
pbsv	1	25438323	25438323	36	INS
pbsv	1	25473635	25473655	20	DEL
pbsv	1	25648165	25648165	20	INS
pbsv	1	25732086	25732086	109	INS
pbsv	1	25732722	25732748	26	DEL
pbsv	1	25789287	25789287	44	INS
pbsv	1	25807421	25807441	20	DEL
pbsv	1	25855990	25855990	962	INS
pbsv	1	26094758	26094758	95	INS
pbsv	1	26134788	26134833	45	DEL
pbsv	1	26489812	26490138	326	DEL
pbsv	1	26532972	26532972	60	INS
pbsv	1	26535382	26535405	23	DEL
pbsv	1	26608827	26608851	24	DEL
pbsv	1	26644035	26644056	21	DEL
pbsv	1	26671520	26671570	50	DEL
pbsv	1	26726310	26726310	426	INS
pbsv	1	26814997	26815042	45	DEL
pbsv	1	26838793	26838813	20	DEL
pbsv	1	26838865	26838865	28	INS
pbsv	1	26965473	26965502	29	DEL
pbsv	1	26965809	26965809	307	INS
pbsv	1	26975091	26975111	20	DEL
pbsv	1	26975246	26975553	307	DEL
pbsv	1	27145127	27145127	98	INS
pbsv	1	27356977	27356977	720	INS
pbsv	1	27412986	27412986	1170	INS
pbsv	1	27433711	27433711	1178	INS
pbsv	1	27804112	27804441	329	DEL
pbsv	1	27935360	27935497	137	DEL
pbsv	1	27995497	27995533	36	DEL
pbsv	1	28118738	28118738	30	INS
pbsv	1	28179917	28180658	741	DEL
pbsv	1	28204971	28204971	1382	INS
pbsv	1	28247799	28248108	309	DEL
pbsv	1	28260296	28260296	20	INS
pbsv	1	28399614	28399614	30	INS
pbsv	1	28411090	28411116	26	DEL
pbsv	1	28573642	28573642	144	INS
pbsv	1	29023674	29023698	24	DEL
pbsv	1	29200283	29200309	26	DEL
pbsv	1	29248450	29248450	21	INS
pbsv	1	29316808	29316808	24	INS
pbsv	1	29321461	29321461	325	INS
pbsv	1	29382164	29382164	332	INS
pbsv	1	29426825	29426825	328	INS
pbsv	1	29739770	29739799	29	DEL
pbsv	1	29845252	29845252	52	INS
pbsv	1	30160588	30160588	37	INS
pbsv	1	30196711	30196711	378	INS
pbsv	1	30200122	30200346	224	DEL
pbsv	1	30200425	30200425	1651	INS
pbsv	1	30244158	30244158	710	INS
pbsv	1	30298152	30298204	52	DEL
pbsv	1	30346047	30346047	390	INS
pbsv	1	30472423	30472445	22	DEL
pbsv	1	30484178	30484204	26	DEL
pbsv	1	30553120	30553143	23	DEL
pbsv	1	30569448	30569448	163	INS
pbsv	1	30664267	30664309	42	DEL
pbsv	1	30774236	30774236	58	INS
pbsv	1	30953847	30953847	22	INS
pbsv	1	30961677	30961677	204	INS
pbsv	1	30963871	30963893	22	DEL
pbsv	1	30988405	30988429	24	DEL
pbsv	1	31040645	31041660	1015	DEL
pbsv	1	31067151	31067209	58	DEL
pbsv	1	31082617	31082723	106	DEL
pbsv	1	31124634	31124634	57	INS
pbsv	1	31128409	31128409	789	INS
pbsv	1	31128528	31128528	1143	INS
pbsv	1	31205215	31205215	2545	INS
pbsv	1	31244650	31244744	94	DEL
pbsv	1	31246261	31246261	74	INS
pbsv	1	31249191	31249284	93	DEL
pbsv	1	31313119	31313147	28	DEL
pbsv	1	31335085	31335085	23	INS
pbsv	1	31367476	31367543	67	DEL
pbsv	1	31411747	31411767	20	DEL
pbsv	1	31445107	31445168	61	DEL
pbsv	1	31445214	31445314	100	DEL
pbsv	1	31553495	31553529	34	DEL
pbsv	1	31649752	31649879	127	DEL
pbsv	1	31669544	31669564	20	DEL
pbsv	1	31679084	31679084	24	INS
pbsv	1	31818394	31818394	53	INS
pbsv	1	31904632	31904632	477	INS
pbsv	1	31967819	31967819	214	INS
pbsv	1	31971541	31971541	7236	INS
pbsv	1	31981692	31981692	25	INS
pbsv	1	32060868	32060901	33	DEL
pbsv	1	32273013	32273013	307	INS
pbsv	1	32452028	32452053	25	DEL
pbsv	1	32606976	32607002	26	DEL
pbsv	1	32766716	32766751	35	DEL
pbsv	1	33005341	33005341	223	INS
pbsv	1	33046783	33046783	677	INS
pbsv	1	33108378	33108378	1002	INS
pbsv	1	33153434	33153434	21	INS
pbsv	1	33156761	33156938	177	DEL
pbsv	1	33218537	33218559	22	DEL
pbsv	1	33439879	33440007	128	DEL
pbsv	1	33518108	33518108	101	INS
pbsv	1	33652418	33652418	1653	INS
pbsv	1	33859325	33859325	48	INS
pbsv	1	33901563	33901588	25	DEL
pbsv	1	34330530	34330530	220	INS
pbsv	1	34546522	34546542	20	DEL
pbsv	1	34568174	34568269	95	DEL
pbsv	1	34635236	34635236	20	INS
pbsv	1	34789557	34789557	36	INS
pbsv	1	34865469	34865469	22	INS
pbsv	1	35007067	35007067	916	INS
pbsv	1	35243208	35243270	62	DEL
pbsv	1	35267836	35267866	30	DEL
pbsv	1	35304941	35304941	68	INS
pbsv	1	35371617	35371617	34	INS
pbsv	1	35382247	35382267	20	DEL
pbsv	1	35622651	35622651	1151	INS
pbsv	1	35622671	35622671	26	INS
pbsv	1	35627127	35627448	321	DEL
pbsv	1	36042529	36042563	34	DEL
pbsv	1	36107815	36107835	20	DEL
pbsv	1	36124476	36124476	30	INS
pbsv	1	36136842	36136862	20	DEL
pbsv	1	36640688	36640714	26	DEL
pbsv	1	36676313	36676313	107	INS
pbsv	1	36679544	36679610	66	DEL
pbsv	1	36719361	36719361	30	INS
pbsv	1	36733250	36733479	229	DEL
pbsv	1	36749217	36749269	52	DEL
pbsv	1	36868501	36868501	24	INS
pbsv	1	36868821	36868853	32	DEL
pbsv	1	37004188	37004213	25	DEL
pbsv	1	37009730	37009764	34	DEL
pbsv	1	37009730	37009798	68	DEL
pbsv	1	37098192	37098230	38	DEL
pbsv	1	37165972	37166065	93	DEL
pbsv	1	37206215	37206295	80	DEL
pbsv	1	37215795	37215795	340	INS
pbsv	1	37259423	37259423	780	INS
pbsv	1	37423055	37423055	64	INS
pbsv	1	37423055	37423055	301	INS
pbsv	1	37423734	37424019	285	DEL
pbsv	1	37424205	37425748	1543	DEL
pbsv	1	37425527	37425574	47	DEL
pbsv	1	37568534	37568534	129	INS
pbsv	1	37593865	37593865	186	INS
pbsv	1	37753993	37754023	30	DEL
pbsv	1	37772950	37772976	26	DEL
pbsv	1	37816481	37816719	238	DEL
pbsv	1	37831009	37831009	44	INS
pbsv	1	37850122	37850144	22	DEL
pbsv	1	37895237	37895237	36	INS
pbsv	1	37911781	37911781	647	INS
pbsv	1	37940332	37940357	25	DEL
pbsv	1	38000840	38000840	32	INS
pbsv	1	38077349	38077420	71	DEL
pbsv	1	38208245	38208408	163	DEL
pbsv	1	38219335	38219368	33	DEL
pbsv	1	38241382	38241382	2437	INS
pbsv	1	38382980	38382980	24	INS
pbsv	1	38405304	38405335	31	DEL
pbsv	1	38407630	38407630	45	INS
pbsv	1	38432771	38432771	318	INS
pbsv	1	38477720	38477720	23	INS
pbsv	1	38760816	38760836	20	DEL
pbsv	1	38950739	38950739	75	INS
pbsv	1	39028291	39028311	20	DEL
pbsv	1	39061929	39061929	27	INS
pbsv	1	39084221	39085825	1604	DEL
pbsv	1	39195273	39195273	38	INS
pbsv	1	39243131	39243131	25	INS
pbsv	1	39347972	39348002	30	DEL
pbsv	1	39348992	39349014	22	DEL
pbsv	1	39350245	39350265	20	DEL
pbsv	1	39378572	39378592	20	DEL
pbsv	1	39411518	39411518	1962	INS
pbsv	1	39415417	39415443	26	DEL
pbsv	1	39510235	39510235	217	INS
pbsv	1	39677662	39677662	318	INS
pbsv	1	39700319	39700319	524	INS
pbsv	1	39700490	39700530	40	DEL
pbsv	1	39943053	39943053	21	INS
pbsv	1	39977122	39977122	20	INS
pbsv	1	40285127	40285147	20	DEL
pbsv	1	40474041	40474169	128	DEL
pbsv	1	40512773	40512819	46	DEL
pbsv	1	40513986	40514014	28	DEL
pbsv	1	40516077	40516077	113	INS
pbsv	1	40524686	40524686	307	INS
pbsv	1	40861249	40861249	21	INS
pbsv	1	40895384	40895410	26	DEL
pbsv	1	41024252	41024371	119	DEL
pbsv	1	41150967	41151004	37	DEL
pbsv	1	41378467	41378487	20	DEL
pbsv	1	41518791	41518791	33	INS
pbsv	1	41728454	41728482	28	DEL
pbsv	1	41835543	41835543	54	INS
pbsv	1	41847872	41847872	200	INS
pbsv	1	41890921	41890921	482	INS
pbsv	1	41892021	41892021	44	INS
pbsv	1	41981852	41981852	28	INS
pbsv	1	41992315	41992315	22	INS
pbsv	1	41992960	41992960	458	INS
pbsv	1	41996901	41996933	32	DEL
pbsv	1	42010879	42010879	1404	INS
pbsv	1	42027410	42027410	32	INS
pbsv	1	42101212	42101296	84	DEL
pbsv	1	42103992	42104031	39	DEL
pbsv	1	42131378	42131378	20	INS
pbsv	1	42290439	42290467	28	DEL
pbsv	1	42483960	42483960	1506	INS
pbsv	1	42575857	42575857	70	INS
pbsv	1	42687705	42687705	75	INS
pbsv	1	42717122	42717156	34	DEL
pbsv	1	42743177	42743492	315	DEL
pbsv	1	42789768	42789768	94	INS
pbsv	1	42832811	42832811	36	INS
pbsv	1	42851501	42851527	26	DEL
pbsv	1	43001370	43001370	143	INS
pbsv	1	43001372	43001372	44	INS
pbsv	1	43030190	43030190	24	INS
pbsv	1	43174788	43174813	25	DEL
pbsv	1	43195118	43195118	27	INS
pbsv	1	43545424	43545444	20	DEL
pbsv	1	43547024	43547024	50	INS
pbsv	1	43562761	43562783	22	DEL
pbsv	1	43571985	43572746	761	DEL
pbsv	1	44059954	44059954	152	INS
pbsv	1	44370614	44370614	305	INS
pbsv	1	44370862	44370898	36	DEL
pbsv	1	44371277	44371277	288	INS
pbsv	1	44383155	44383200	45	DEL
pbsv	1	44565525	44565594	69	DEL
pbsv	1	44604720	44604720	45	INS
pbsv	1	44605055	44605097	42	DEL
pbsv	1	44605947	44606031	84	DEL
pbsv	1	44738513	44738533	20	DEL
pbsv	1	45078742	45078742	76	INS
pbsv	1	45203726	45203726	46	INS
pbsv	1	45260702	45260702	38	INS
pbsv	1	45282264	45282290	26	DEL
pbsv	1	45342245	45342245	399	INS
pbsv	1	45581888	45581909	21	DEL
pbsv	1	45626661	45626661	25	INS
pbsv	1	45820482	45820507	25	DEL
pbsv	1	45917704	45917704	21	INS
pbsv	1	45963345	45963345	781	INS
pbsv	1	46004687	46004687	50	INS
pbsv	1	46169013	46169013	2813	INS
pbsv	1	46176311	46176311	1981	INS
pbsv	1	46201452	46201452	26	INS
pbsv	1	46281893	46281893	20	INS
pbsv	1	46366107	46366436	329	DEL
pbsv	1	46612358	46612390	32	DEL
pbsv	1	46647976	46647976	21	INS
pbsv	1	46679030	46679030	348	INS
pbsv	1	46706582	46706622	40	DEL
pbsv	1	46707932	46707932	49	INS
pbsv	1	46771140	46771162	22	DEL
pbsv	1	47050921	47050956	35	DEL
pbsv	1	47241821	47241841	20	DEL
pbsv	1	47242029	47242029	178	INS
pbsv	1	47242241	47242241	56	INS
pbsv	1	47265937	47265965	28	DEL
pbsv	1	47333392	47333392	22	INS
pbsv	1	47502058	47502058	24	INS
pbsv	1	47542516	47542516	23	INS
pbsv	1	47644779	47644779	112	INS
pbsv	1	47650131	47650131	900	INS
pbsv	1	48057076	48057109	33	DEL
pbsv	1	48058277	48058277	65	INS
pbsv	1	48174136	48174164	28	DEL
pbsv	1	48187815	48187815	41	INS
pbsv	1	48208897	48208897	327	INS
pbsv	1	48209129	48209129	36	INS
pbsv	1	48235625	48235625	20	INS
pbsv	1	48281470	48281490	20	DEL
pbsv	1	48710408	48710408	66	INS
pbsv	1	48710408	48710408	198	INS
pbsv	1	48749369	48749369	41	INS
pbsv	1	48848474	48848524	50	DEL
pbsv	1	48850003	48850003	486	INS
pbsv	1	48850010	48850046	36	DEL
pbsv	1	48948989	48949012	23	DEL
pbsv	1	48949634	48949659	25	DEL
pbsv	1	49090762	49090782	20	DEL
pbsv	1	49177388	49177420	32	DEL
pbsv	1	49446390	49446424	34	DEL
pbsv	1	49549776	49549830	54	DEL
pbsv	1	49703185	49703221	36	DEL
pbsv	1	50413624	50413624	106	INS
pbsv	1	50834985	50834985	543	INS
pbsv	1	50846032	50846053	21	DEL
pbsv	1	50847685	50847685	164	INS
pbsv	1	50847892	50847892	106	INS
pbsv	1	50993781	50993781	24	INS
pbsv	1	51285354	51285402	48	DEL
pbsv	1	51285411	51285411	30	INS
pbsv	1	51973858	51973878	20	DEL
pbsv	1	52177138	52177138	407	INS
pbsv	1	52318222	52318222	559	INS
pbsv	1	52349446	52349477	31	DEL
pbsv	1	52372541	52372541	197	INS
pbsv	1	53103975	53104014	39	DEL
pbsv	1	53241901	53241901	42	INS
pbsv	1	53263140	53263140	26	INS
pbsv	1	53268783	53268841	58	DEL
pbsv	1	53283487	53283509	22	DEL
pbsv	1	53563603	53563626	23	DEL
pbsv	1	53564908	53564908	61	INS
pbsv	1	53594097	53594948	851	DEL
pbsv	1	53595125	53595603	478	DEL
pbsv	1	53639083	53639083	28	INS
pbsv	1	53749170	53749170	48	INS
pbsv	1	53749671	53749671	694	INS
pbsv	1	53779058	53779084	26	DEL
pbsv	1	53815924	53815924	42	INS
pbsv	1	53967989	53968149	160	DEL
pbsv	1	53991136	53991136	452	INS
pbsv	1	54070596	54070616	20	DEL
pbsv	1	54175029	54175083	54	DEL
pbsv	1	54175083	54175083	26	INS
pbsv	1	54291133	54291133	33	INS
pbsv	1	54411541	54411567	26	DEL
pbsv	1	54603365	54603365	32	INS
pbsv	1	54620051	54620086	35	DEL
pbsv	1	54718191	54718213	22	DEL
pbsv	1	54754698	54754718	20	DEL
pbsv	1	54852356	54852356	25	INS
pbsv	1	54885101	54885123	22	DEL
pbsv	1	54924466	54924466	215	INS
pbsv	1	54976289	54976289	280	INS
pbsv	1	55064842	55064880	38	DEL
pbsv	1	55301955	55301979	24	DEL
pbsv	1	55334337	55334389	52	DEL
pbsv	1	55336495	55336526	31	DEL
pbsv	1	55401840	55401840	20	INS
pbsv	1	55468715	55468715	674	INS
pbsv	1	55705906	55705906	1606	INS
pbsv	1	55708610	55708610	25	INS
pbsv	1	55739218	55739238	20	DEL
pbsv	1	55851375	55851375	127	INS
pbsv	1	55864309	55864343	34	DEL
pbsv	1	55886378	55886418	40	DEL
pbsv	1	55974722	55974776	54	DEL
pbsv	1	56128058	56128058	28	INS
pbsv	1	56128230	56128258	28	DEL
pbsv	1	56128450	56128489	39	DEL
pbsv	1	56128963	56128963	26	INS
pbsv	1	56129397	56129491	94	DEL
pbsv	1	56129409	56129409	24	INS
pbsv	1	56131218	56131314	96	DEL
pbsv	1	56131598	56131626	28	DEL
pbsv	1	56132002	56132002	490	INS
pbsv	1	56132009	56132009	807	INS
pbsv	1	56132434	56132500	66	DEL
pbsv	1	56133267	56133297	30	DEL
pbsv	1	56194662	56194700	38	DEL
pbsv	1	56332670	56332706	36	DEL
pbsv	1	56401282	56401603	321	DEL
pbsv	1	56864865	56864894	29	DEL
pbsv	1	56887702	56888019	317	DEL
pbsv	1	56936768	56936788	20	DEL
pbsv	1	57022729	57022729	52	INS
pbsv	1	57223388	57223408	20	DEL
pbsv	1	57242607	57242946	339	DEL
pbsv	1	57526053	57526053	25	INS
pbsv	1	57600203	57600203	1996	INS
pbsv	1	57739265	57739293	28	DEL
pbsv	1	57861398	57861454	56	DEL
pbsv	1	57892547	57892547	22	INS
pbsv	1	57906940	57906968	28	DEL
pbsv	1	58019315	58019315	24	INS
pbsv	1	58071857	58071857	210	INS
pbsv	1	58072265	58072265	23	INS
pbsv	1	58105171	58105171	26	INS
pbsv	1	58161033	58161057	24	DEL
pbsv	1	58343211	58343535	324	DEL
pbsv	1	58417004	58417004	30	INS
pbsv	1	58497661	58497685	24	DEL
pbsv	1	58743909	58744822	913	DEL
pbsv	1	58766278	58766298	20	DEL
pbsv	1	58824878	58824878	20	INS
pbsv	1	58983970	58983970	45	INS
pbsv	1	59017967	59018229	262	DEL
pbsv	1	59059616	59059941	325	DEL
pbsv	1	59062474	59062499	25	DEL
pbsv	1	59114238	59114272	34	DEL
pbsv	1	59116995	59117031	36	DEL
pbsv	1	59194939	59194999	60	DEL
pbsv	1	59195261	59195261	514	INS
pbsv	1	59207142	59207142	20	INS
pbsv	1	59446780	59446888	108	DEL
pbsv	1	59531295	59531295	29	INS
pbsv	1	59762309	59762341	32	DEL
pbsv	1	59871862	59871862	320	INS
pbsv	1	59956721	59956721	62	INS
pbsv	1	60266218	60266218	28	INS
pbsv	1	60530675	60530675	44	INS
pbsv	1	60551591	60551591	88	INS
pbsv	1	60574370	60574390	20	DEL
pbsv	1	60695051	60695090	39	DEL
pbsv	1	60736444	60736467	23	DEL
pbsv	1	61056110	61056110	20	INS
pbsv	1	61058037	61058037	22	INS
pbsv	1	61198336	61198378	42	DEL
pbsv	1	61344055	61344055	53	INS
pbsv	1	61385772	61385800	28	DEL
pbsv	1	61495790	61495831	41	DEL
pbsv	1	61665702	61665740	38	DEL
pbsv	1	61776436	61776436	20	INS
pbsv	1	61988647	61988647	30	INS
pbsv	1	62014881	62014909	28	DEL
pbsv	1	62016922	62016922	20	INS
pbsv	1	62082857	62083701	844	DEL
pbsv	1	62172506	62172506	24	INS
pbsv	1	62262330	62262362	32	DEL
pbsv	1	62337115	62337115	100	INS
pbsv	1	62352491	62352491	40	INS
pbsv	1	62390586	62390935	349	DEL
pbsv	1	62528064	62528064	20	INS
pbsv	1	62589448	62589499	51	DEL
pbsv	1	62603281	62603281	378	INS
pbsv	1	62610443	62610443	27	INS
pbsv	1	62655213	62655245	32	DEL
pbsv	1	62815101	62815263	162	DEL
pbsv	1	62853713	62853713	22	INS
pbsv	1	62990602	62990602	20	INS
pbsv	1	63006803	63006830	27	DEL
pbsv	1	63019034	63019055	21	DEL
pbsv	1	63151819	63152158	339	DEL
pbsv	1	63216990	63217014	24	DEL
pbsv	1	63519490	63519518	28	DEL
pbsv	1	63539434	63539434	28	INS
pbsv	1	63643031	63643055	24	DEL
pbsv	1	63643770	63643770	32	INS
pbsv	1	63652411	63652439	28	DEL
pbsv	1	63812723	63812723	24	INS
pbsv	1	63865915	63865961	46	DEL
pbsv	1	63887909	63887909	56	INS
pbsv	1	63888079	63888109	30	DEL
pbsv	1	63910118	63910138	20	DEL
pbsv	1	64203972	64203993	21	DEL
pbsv	1	64311789	64311811	22	DEL
pbsv	1	64549218	64549218	29	INS
pbsv	1	64586742	64586766	24	DEL
pbsv	1	64712764	64712793	29	DEL
pbsv	1	64821713	64821737	24	DEL
pbsv	1	64850190	64850190	2151	INS
pbsv	1	64861781	64861781	20	INS
pbsv	1	64863925	64863925	24	INS
pbsv	1	64873617	64873617	25	INS
pbsv	1	64880986	64881036	50	DEL
pbsv	1	64881147	64881323	176	DEL
pbsv	1	64890571	64890593	22	DEL
pbsv	1	64958061	64958061	332	INS
pbsv	1	65542731	65542756	25	DEL
pbsv	1	65767927	65767965	38	DEL
pbsv	1	65827847	65827847	31	INS
pbsv	1	65843962	65843962	20	INS
pbsv	1	65882748	65882748	26	INS
pbsv	1	65909622	65909892	270	DEL
pbsv	1	66055926	66055926	319	INS
pbsv	1	66078246	66078405	159	DEL
pbsv	1	66079461	66079461	54	INS
pbsv	1	66129962	66129962	178	INS
pbsv	1	66135715	66136046	331	DEL
pbsv	1	66156771	66156811	40	DEL
pbsv	1	66159603	66159629	26	DEL
pbsv	1	66263909	66264242	333	DEL
pbsv	1	66694579	66694640	61	DEL
pbsv	1	66866204	66866204	60	INS
pbsv	1	66910882	66910907	25	DEL
pbsv	1	67054846	67054886	40	DEL
pbsv	1	67074670	67074670	26	INS
pbsv	1	67108780	67108780	31	INS
pbsv	1	67125699	67125699	40	INS
pbsv	1	67202088	67202110	22	DEL
pbsv	1	67310873	67310903	30	DEL
pbsv	1	67410951	67410981	30	DEL
pbsv	1	67478841	67478841	24	INS
pbsv	1	67594036	67594056	20	DEL
pbsv	1	67671598	67671598	22	INS
pbsv	1	67693696	67693726	30	DEL
pbsv	1	68007959	68008816	857	DEL
pbsv	1	68175735	68175889	154	DEL
pbsv	1	68228773	68228773	24	INS
pbsv	1	68572399	68572419	20	DEL
pbsv	1	68575683	68575703	20	DEL
pbsv	1	68743431	68743451	20	DEL
pbsv	1	68795989	68796009	20	DEL
pbsv	1	68900857	68900879	22	DEL
pbsv	1	69082531	69082567	36	DEL
pbsv	1	69230622	69230760	138	DEL
pbsv	1	69330658	69330679	21	DEL
pbsv	1	69806992	69807311	319	DEL
pbsv	1	69930930	69930930	37	INS
pbsv	1	69943715	69944021	306	DEL
pbsv	1	69984392	69984412	20	DEL
pbsv	1	70027325	70027682	357	DEL
pbsv	1	70027632	70027676	44	DEL
pbsv	1	70061655	70061655	319	INS
pbsv	1	70091056	70091056	332	INS
pbsv	1	70148439	70148439	21	INS
pbsv	1	70183517	70183540	23	DEL
pbsv	1	70381770	70381770	1070	INS
pbsv	1	70908734	70908757	23	DEL
pbsv	1	70946189	70946520	331	DEL
pbsv	1	71090355	71090392	37	DEL
pbsv	1	71112585	71112585	180	INS
pbsv	1	71112880	71112880	22	INS
pbsv	1	71113162	71113184	22	DEL
pbsv	1	71148798	71149047	249	DEL
pbsv	1	71601859	71601859	34	INS
pbsv	1	71741319	71741629	310	DEL
pbsv	1	71828462	71828874	412	DEL
pbsv	1	72140809	72140809	22	INS
pbsv	1	72154102	72154102	75	INS
pbsv	1	72164125	72164149	24	DEL
pbsv	1	72258947	72258947	246	INS
pbsv	1	72364590	72364655	65	DEL
pbsv	1	72393732	72393732	194	INS
pbsv	1	72393814	72393814	412	INS
pbsv	1	72408699	72408721	22	DEL
pbsv	1	72412772	72412792	20	DEL
pbsv	1	72610121	72610182	61	DEL
pbsv	1	72755522	72755522	20	INS
pbsv	1	72813729	72813751	22	DEL
pbsv	1	72935187	72935211	24	DEL
pbsv	1	72981491	72981491	152	INS
pbsv	1	73022581	73022636	55	DEL
pbsv	1	73050821	73050821	44	INS
pbsv	1	73335465	73335501	36	DEL
pbsv	1	73600017	73600017	42	INS
pbsv	1	73612227	73612257	30	DEL
pbsv	1	73648805	73648805	88	INS
pbsv	1	73753600	73753915	315	DEL
pbsv	1	73768783	73769134	351	DEL
pbsv	1	73825495	73825515	20	DEL
pbsv	1	73962269	73962294	25	DEL
pbsv	1	73974514	73974534	20	DEL
pbsv	1	74015225	74015225	34	INS
pbsv	1	74038777	74038801	24	DEL
pbsv	1	74243269	74243301	32	DEL
pbsv	1	74312431	74312682	251	DEL
pbsv	1	74405518	74405518	46	INS
pbsv	1	74405519	74405519	96	INS
pbsv	1	74437711	74437711	50	INS
pbsv	1	74471641	74471641	358	INS
pbsv	1	74525872	74525905	33	DEL
pbsv	1	74755168	74755289	121	DEL
pbsv	1	75136819	75136919	100	DEL
pbsv	1	75148235	75148292	57	DEL
pbsv	1	75192889	75192889	3710	INS
pbsv	1	75292665	75292665	20	INS
pbsv	1	75455193	75455193	41	INS
pbsv	1	75458700	75458732	32	DEL
pbsv	1	75557160	75557160	314	INS
pbsv	1	75795812	75795864	52	DEL
pbsv	1	75795836	75795836	20	INS
pbsv	1	75879994	75880016	22	DEL
pbsv	1	76011865	76012195	330	DEL
pbsv	1	76125178	76125202	24	DEL
pbsv	1	76240289	76240315	26	DEL
pbsv	1	76319698	76319698	24	INS
pbsv	1	76351353	76351353	349	INS
pbsv	1	76352032	76352032	137	INS
pbsv	1	76368358	76368406	48	DEL
pbsv	1	76372180	76372180	375	INS
pbsv	1	76428306	76428380	74	DEL
pbsv	1	76585488	76585514	26	DEL
pbsv	1	76743234	76743300	66	DEL
pbsv	1	76856628	76856628	324	INS
pbsv	1	77100366	77100649	283	DEL
pbsv	1	77112180	77112302	122	DEL
pbsv	1	77305417	77305417	108	INS
pbsv	1	77305433	77305433	36	INS
pbsv	1	77311945	77311987	42	DEL
pbsv	1	77468964	77468964	345	INS
pbsv	1	77481858	77481858	52	INS
pbsv	1	77481858	77481858	292	INS
pbsv	1	77577912	77577912	332	INS
pbsv	1	77582262	77582284	22	DEL
pbsv	1	77585552	77585575	23	DEL
pbsv	1	77634314	77634314	316	INS
pbsv	1	77655409	77655435	26	DEL
pbsv	1	77833529	77833529	268	INS
pbsv	1	77857172	77857198	26	DEL
pbsv	1	77910006	77910069	63	DEL
pbsv	1	77941114	77941150	36	DEL
pbsv	1	78353667	78353690	23	DEL
pbsv	1	78448244	78448244	25	INS
pbsv	1	78498216	78498216	64	INS
pbsv	1	78527299	78527415	116	DEL
pbsv	1	78608038	78608061	23	DEL
pbsv	1	78623720	78623746	26	DEL
pbsv	1	78881329	78881359	30	DEL
pbsv	1	78984252	78984272	20	DEL
pbsv	1	78998079	78998151	72	DEL
pbsv	1	79108828	79108828	166	INS
pbsv	1	79141188	79141212	24	DEL
pbsv	1	79264161	79264161	30	INS
pbsv	1	79302268	79302268	24	INS
pbsv	1	79349637	79349667	30	DEL
pbsv	1	79401508	79401830	322	DEL
pbsv	1	79493119	79493119	30	INS
pbsv	1	79568181	79568181	26	INS
pbsv	1	79582075	79582075	307	INS
pbsv	1	79708117	79708117	36	INS
pbsv	1	79773479	79773519	40	DEL
pbsv	1	79783457	79783457	27	INS
pbsv	1	80037752	80037785	33	DEL
pbsv	1	80188488	80188488	35	INS
pbsv	1	80246613	80246633	20	DEL
pbsv	1	80271154	80271154	140	INS
pbsv	1	80349420	80349420	39	INS
pbsv	1	80399998	80399998	24	INS
pbsv	1	80475448	80475468	20	DEL
pbsv	1	80545256	80545256	203	INS
pbsv	1	80587213	80587213	21	INS
pbsv	1	80704224	80704250	26	DEL
pbsv	1	80794840	80794906	66	DEL
pbsv	1	80796836	80796836	31	INS
pbsv	1	80801362	80801362	20	INS
pbsv	1	80805225	80805225	32	INS
pbsv	1	80922969	80922969	26	INS
pbsv	1	80973864	80973895	31	DEL
pbsv	1	81033196	81033196	22	INS
pbsv	1	81049863	81049966	103	DEL
pbsv	1	81194341	81194668	327	DEL
pbsv	1	81403099	81403099	20	INS
pbsv	1	81404631	81404631	22	INS
pbsv	1	81415840	81415862	22	DEL
pbsv	1	81524115	81524115	316	INS
pbsv	1	81660351	81660351	199	INS
pbsv	1	81687784	81688113	329	DEL
pbsv	1	81701810	81701836	26	DEL
pbsv	1	81742592	81742612	20	DEL
pbsv	1	81960824	81960846	22	DEL
pbsv	1	82041119	82041147	28	DEL
pbsv	1	82212517	82212545	28	DEL
pbsv	1	82312041	82312041	324	INS
pbsv	1	82358991	82358991	22	INS
pbsv	1	82464667	82464667	90	INS
pbsv	1	82473821	82473821	24	INS
pbsv	1	82511915	82511952	37	DEL
pbsv	1	82617199	82617199	24	INS
pbsv	1	82627415	82627453	38	DEL
pbsv	1	82715871	82715894	23	DEL
pbsv	1	82720716	82720716	3121	INS
pbsv	1	82721710	82721710	3121	INS
pbsv	1	82932509	82932533	24	DEL
pbsv	1	83042649	83042649	254	INS
pbsv	1	83042964	83043200	236	DEL
pbsv	1	83125958	83127569	1611	DEL
pbsv	1	83131190	83131220	30	DEL
pbsv	1	83139246	83139246	21	INS
pbsv	1	83149850	83149908	58	DEL
pbsv	1	83193434	83193464	30	DEL
pbsv	1	83306983	83307007	24	DEL
pbsv	1	83423404	83423430	26	DEL
pbsv	1	83479232	83479322	90	DEL
pbsv	1	83479265	83479320	55	DEL
pbsv	1	83484799	83484799	46	INS
pbsv	1	83484954	83485006	52	DEL
pbsv	1	83753535	83753642	107	DEL
pbsv	1	83761330	83761372	42	DEL
pbsv	1	83884957	83884957	20	INS
pbsv	1	84197396	84197419	23	DEL
pbsv	1	84226446	84226446	112	INS
pbsv	1	84253052	84253077	25	DEL
pbsv	1	84267453	84267453	20	INS
pbsv	1	84493200	84493200	39	INS
pbsv	1	84571225	84571245	20	DEL
pbsv	1	84664732	84664760	28	DEL
pbsv	1	84750882	84750882	30	INS
pbsv	1	84877108	84877130	22	DEL
pbsv	1	84913263	84913263	337	INS
pbsv	1	85222454	85222454	203	INS
pbsv	1	85264728	85264752	24	DEL
pbsv	1	85388121	85388121	40	INS
pbsv	1	85453243	85453267	24	DEL
pbsv	1	85462076	85462096	20	DEL
pbsv	1	85596350	85596374	24	DEL
pbsv	1	85620124	85620124	516	INS
pbsv	1	85748620	85748950	330	DEL
pbsv	1	85789955	85789955	21	INS
pbsv	1	85965797	85965817	20	DEL
pbsv	1	85979838	85979869	31	DEL
pbsv	1	85980099	85980120	21	DEL
pbsv	1	85983489	85983489	463	INS
pbsv	1	85983776	85983776	452	INS
pbsv	1	86002654	86002654	233	INS
pbsv	1	86002669	86002669	148	INS
pbsv	1	86046218	86046242	24	DEL
pbsv	1	86139418	86139447	29	DEL
pbsv	1	86279215	86279235	20	DEL
pbsv	1	86413625	86413645	20	DEL
pbsv	1	86462176	86462176	42	INS
pbsv	1	86462738	86462738	46	INS
pbsv	1	86626785	86626807	22	DEL
pbsv	1	86740980	86741697	717	DEL
pbsv	1	87263030	87263030	422	INS
pbsv	1	87272715	87272738	23	DEL
pbsv	1	87293750	87293750	21	INS
pbsv	1	87442387	87442387	30	INS
pbsv	1	87451066	87451094	28	DEL
pbsv	1	87512435	87512435	2111	INS
pbsv	1	87514266	87514300	34	DEL
pbsv	1	87713262	87713289	27	DEL
pbsv	1	88037020	88037042	22	DEL
pbsv	1	88780100	88780100	38	INS
pbsv	1	88860717	88860717	95	INS
pbsv	1	88881725	88881755	30	DEL
pbsv	1	88923362	88923362	180	INS
pbsv	1	88972809	88972809	3818	INS
pbsv	1	89061908	89061930	22	DEL
pbsv	1	89122946	89122970	24	DEL
pbsv	1	89370230	89370252	22	DEL
pbsv	1	89475908	89478624	2716	DEL
pbsv	1	89505866	89505866	25	INS
pbsv	1	89509676	89509697	21	DEL
pbsv	1	89761289	89761319	30	DEL
pbsv	1	90079242	90079267	25	DEL
pbsv	1	90263460	90263581	121	DEL
pbsv	1	90370560	90370560	271	INS
pbsv	1	90541440	90541440	222	INS
pbsv	1	90660296	90660296	26	INS
pbsv	1	90844079	90844079	25	INS
pbsv	1	90844680	90844680	397	INS
pbsv	1	90858392	90858430	38	DEL
pbsv	1	90941664	90941686	22	DEL
pbsv	1	90944909	90944937	28	DEL
pbsv	1	90962596	90962625	29	DEL
pbsv	1	91158655	91158683	28	DEL
pbsv	1	91168575	91168597	22	DEL
pbsv	1	91174793	91174793	20	INS
pbsv	1	91283537	91283537	58	INS
pbsv	1	91312663	91312663	20	INS
pbsv	1	91332835	91332835	26	INS
pbsv	1	91357339	91357339	49	INS
pbsv	1	91415849	91415849	75	INS
pbsv	1	91494450	91494450	21	INS
pbsv	1	91501797	91501819	22	DEL
pbsv	1	91544734	91544734	40	INS
pbsv	1	91624771	91625054	283	DEL
pbsv	1	91634251	91634291	40	DEL
pbsv	1	91634867	91634915	48	DEL
pbsv	1	91682025	91682025	318	INS
pbsv	1	91743123	91743143	20	DEL
pbsv	1	91924853	91924853	75	INS
pbsv	1	92134286	92134466	180	DEL
pbsv	1	92134323	92134899	576	DEL
pbsv	1	92232061	92233333	1272	DEL
pbsv	1	92280857	92280857	51	INS
pbsv	1	92294343	92294365	22	DEL
pbsv	1	92391253	92391253	51	INS
pbsv	1	92392886	92392886	84	INS
pbsv	1	92404449	92404449	20	INS
pbsv	1	92427701	92427723	22	DEL
pbsv	1	92460960	92460986	26	DEL
pbsv	1	92483170	92484152	982	DEL
pbsv	1	92486955	92486955	29	INS
pbsv	1	92681353	92681405	52	DEL
pbsv	1	92770989	92770989	28	INS
pbsv	1	92921045	92921069	24	DEL
pbsv	1	92979067	92979087	20	DEL
pbsv	1	93135104	93135104	22	INS
pbsv	1	93167519	93167519	327	INS
pbsv	1	93262273	93262328	55	DEL
pbsv	1	93287018	93287058	40	DEL
pbsv	1	93312405	93312405	62	INS
pbsv	1	93312445	93312445	158	INS
pbsv	1	93363654	93363678	24	DEL
pbsv	1	93406552	93406585	33	DEL
pbsv	1	93414200	93414200	104	INS
pbsv	1	93498212	93498212	338	INS
pbsv	1	93518779	93518779	45	INS
pbsv	1	93810415	93810415	123	INS
pbsv	1	94311058	94311058	21	INS
pbsv	1	94341677	94341677	2505	INS
pbsv	1	94850021	94850070	49	DEL
pbsv	1	94851579	94851607	28	DEL
pbsv	1	94943233	94943315	82	DEL
pbsv	1	95155263	95155303	40	DEL
pbsv	1	95155267	95155267	20	INS
pbsv	1	95173812	95173832	20	DEL
pbsv	1	95215609	95215629	20	DEL
pbsv	1	95241540	95241566	26	DEL
pbsv	1	95511463	95511494	31	DEL
pbsv	1	95512529	95512549	20	DEL
pbsv	1	95522420	95522445	25	DEL
pbsv	1	95570219	95570219	23	INS
pbsv	1	95595742	95595773	31	DEL
pbsv	1	95690510	95690829	319	DEL
pbsv	1	95715405	95715444	39	DEL
pbsv	1	95745031	95745060	29	DEL
pbsv	1	95792772	95792772	30	INS
pbsv	1	96047668	96047690	22	DEL
pbsv	1	96139975	96142391	2416	DEL
pbsv	1	96483080	96483164	84	DEL
pbsv	1	96731246	96731246	227	INS
pbsv	1	96868781	96868858	77	DEL
pbsv	1	96989855	96989894	39	DEL
pbsv	1	97468124	97468144	20	DEL
pbsv	1	97596318	97596392	74	DEL
pbsv	1	97596392	97596392	20	INS
pbsv	1	97599568	97599608	40	DEL
pbsv	1	97638835	97638835	22	INS
pbsv	1	97661190	97661220	30	DEL
pbsv	1	97689073	97689095	22	DEL
pbsv	1	97717628	97717628	329	INS
pbsv	1	98189852	98189879	27	DEL
pbsv	1	98969132	98969132	194	INS
pbsv	1	98969134	98969134	104	INS
pbsv	1	98978022	98978022	51	INS
pbsv	1	99322030	99322062	32	DEL
pbsv	1	99386149	99386149	27	INS
pbsv	1	99577604	99577604	131	INS
pbsv	1	99934555	99934555	30	INS
pbsv	1	99976027	99976091	64	DEL
pbsv	1	100061560	100061583	23	DEL
pbsv	1	100115841	100115861	20	DEL
pbsv	1	100148640	100148696	56	DEL
pbsv	1	100292540	100292540	24	INS
pbsv	1	100320890	100320923	33	DEL
pbsv	1	100321854	100321874	20	DEL
pbsv	1	100390634	100390777	143	DEL
pbsv	1	100462966	100463000	34	DEL
pbsv	1	100640630	100640659	29	DEL
pbsv	1	100657303	100657331	28	DEL
pbsv	1	100703684	100703728	44	DEL
pbsv	1	100994210	100994210	323	INS
pbsv	1	101016190	101016210	20	DEL
pbsv	1	101033557	101033581	24	DEL
pbsv	1	101158904	101158904	21	INS
pbsv	1	101212047	101212085	38	DEL
pbsv	1	101212112	101212112	109	INS
pbsv	1	101237246	101237270	24	DEL
pbsv	1	101283380	101283445	65	DEL
pbsv	1	101284769	101284769	514	INS
pbsv	1	101388551	101388871	320	DEL
pbsv	1	101429821	101429821	25	INS
pbsv	1	101459115	101459137	22	DEL
pbsv	1	101622764	101623134	370	DEL
pbsv	1	101640018	101640038	20	DEL
pbsv	1	101689300	101689327	27	DEL
pbsv	1	101718758	101718832	74	DEL
pbsv	1	101719373	101719373	653	INS
pbsv	1	101724130	101724206	76	DEL
pbsv	1	101770052	101770052	319	INS
pbsv	1	101867663	101867663	40	INS
pbsv	1	101907263	101907299	36	DEL
pbsv	1	101978980	101978980	2986	INS
pbsv	1	102018253	102018340	87	DEL
pbsv	1	102018291	102018315	24	DEL
pbsv	1	102018585	102018585	395	INS
pbsv	1	102018871	102018907	36	DEL
pbsv	1	102123410	102123485	75	DEL
pbsv	1	102215301	102215321	20	DEL
pbsv	1	102494817	102494817	88	INS
pbsv	1	102500703	102500729	26	DEL
pbsv	1	102511067	102511067	44	INS
pbsv	1	102512641	102512641	67	INS
pbsv	1	102568908	102568908	6058	INS
pbsv	1	102861685	102861685	29	INS
pbsv	1	102876811	102876811	33	INS
pbsv	1	102920530	102920530	323	INS
pbsv	1	103047678	103048008	330	DEL
pbsv	1	103049014	103049038	24	DEL
pbsv	1	103096065	103096384	319	DEL
pbsv	1	103110989	103111056	67	DEL
pbsv	1	103602817	103602849	32	DEL
pbsv	1	103633787	103633787	38	INS
pbsv	1	103638743	103638743	100	INS
pbsv	1	103648069	103648341	272	DEL
pbsv	1	103648463	103648497	34	DEL
pbsv	1	103669315	103669315	48	INS
pbsv	1	103700038	103700038	29	INS
pbsv	1	103737776	103737776	104	INS
pbsv	1	103754375	103754395	20	DEL
pbsv	1	103761928	103761948	20	DEL
pbsv	1	104162516	104162516	35	INS
pbsv	1	104163740	104163819	79	DEL
pbsv	1	104443199	104443725	526	DEL
pbsv	1	104451498	104451652	154	DEL
pbsv	1	104480853	104480853	5279	INS
pbsv	1	104595373	104595395	22	DEL
pbsv	1	104702932	104702968	36	DEL
pbsv	1	104719847	104720164	317	DEL
pbsv	1	104864434	104864434	20	INS
pbsv	1	105092716	105092716	20	INS
pbsv	1	105104896	105104896	78	INS
pbsv	1	105104896	105104896	136	INS
pbsv	1	105119779	105119779	44	INS
pbsv	1	105162372	105162372	40	INS
pbsv	1	105218650	105219453	803	DEL
pbsv	1	105231103	105231103	137	INS
pbsv	1	105255047	105255079	32	DEL
pbsv	1	105415961	105415990	29	DEL
pbsv	1	105416804	105416834	30	DEL
pbsv	1	105428309	105428639	330	DEL
pbsv	1	105508904	105508904	88	INS
pbsv	1	105578343	105578343	22	INS
pbsv	1	105606381	105606414	33	DEL
pbsv	1	105614161	105614161	24	INS
pbsv	1	105667584	105668443	859	DEL
pbsv	1	105866770	105867044	274	DEL
pbsv	1	106012860	106012885	25	DEL
pbsv	1	106079711	106079711	36	INS
pbsv	1	106105501	106105525	24	DEL
pbsv	1	106113955	106113955	2260	INS
pbsv	1	106122632	106122658	26	DEL
pbsv	1	106250385	106250414	29	DEL
pbsv	1	106302774	106302799	25	DEL
pbsv	1	106311762	106311873	111	DEL
pbsv	1	106330919	106330919	198	INS
pbsv	1	106396412	106396412	912	INS
pbsv	1	106504017	106504017	507	INS
pbsv	1	106505929	106505929	700	INS
pbsv	1	106944823	106944823	27	INS
pbsv	1	106957940	106957940	28	INS
pbsv	1	106969623	106969785	162	DEL
pbsv	1	107254619	107254619	20	INS
pbsv	1	107363647	107363647	20	INS
pbsv	1	107365936	107365960	24	DEL
pbsv	1	107403507	107403507	21	INS
pbsv	1	107724172	107724172	34	INS
pbsv	1	108097955	108097955	50	INS
pbsv	1	108142466	108142466	304	INS
pbsv	1	108271227	108271251	24	DEL
pbsv	1	108566136	108566158	22	DEL
pbsv	1	108567552	108567552	256	INS
pbsv	1	108733325	108737234	3909	DEL
pbsv	1	108733325	108735802	2477	DEL
pbsv	1	108735819	108737251	1432	DEL
pbsv	1	108772954	108773075	121	DEL
pbsv	1	108787553	108787575	22	DEL
pbsv	1	108910572	108910608	36	DEL
pbsv	1	108917474	108917582	108	DEL
pbsv	1	108971320	108971320	312	INS
pbsv	1	108992039	108992065	26	DEL
pbsv	1	109065800	109065800	26	INS
pbsv	1	109066448	109066486	38	DEL
pbsv	1	109209203	109209203	46	INS
pbsv	1	109218609	109218609	160	INS
pbsv	1	109232230	109232230	64	INS
pbsv	1	109597719	109598050	331	DEL
pbsv	1	109602596	109603290	694	DEL
pbsv	1	109614593	109614743	150	DEL
pbsv	1	109690878	109690917	39	DEL
pbsv	1	109720136	109720136	40	INS
pbsv	1	109726231	109726231	36	INS
pbsv	1	109764618	109764638	20	DEL
pbsv	1	109921321	109921347	26	DEL
pbsv	1	110053872	110053897	25	DEL
pbsv	1	110195602	110195622	20	DEL
pbsv	1	110196696	110196798	102	DEL
pbsv	1	110212725	110212725	44	INS
pbsv	1	110267720	110267720	110	INS
pbsv	1	110430771	110430795	24	DEL
pbsv	1	110462549	110462569	20	DEL
pbsv	1	110729810	110729831	21	DEL
pbsv	1	110807578	110807601	23	DEL
pbsv	1	110852775	110852775	80	INS
pbsv	1	110916633	110916633	27	INS
pbsv	1	110930441	110930441	37	INS
pbsv	1	111000661	111000692	31	DEL
pbsv	1	111047520	111047552	32	DEL
pbsv	1	111112249	111112339	90	DEL
pbsv	1	111112262	111112412	150	DEL
pbsv	1	111311854	111311854	26	INS
pbsv	1	111316416	111316516	100	DEL
pbsv	1	111663003	111663024	21	DEL
pbsv	1	111691888	111691888	20	INS
pbsv	1	111696809	111696829	20	DEL
pbsv	1	111802590	111802590	973	INS
pbsv	1	111838207	111838269	62	DEL
pbsv	1	111858525	111858555	30	DEL
pbsv	1	111896173	111896173	1972	INS
pbsv	1	111897816	111897837	21	DEL
pbsv	1	111957514	111957583	69	DEL
pbsv	1	111971411	111971441	30	DEL
pbsv	1	112044892	112044919	27	DEL
pbsv	1	112074694	112074805	111	DEL
pbsv	1	112086225	112086249	24	DEL
pbsv	1	112087363	112087533	170	DEL
pbsv	1	112087613	112087613	204	INS
pbsv	1	112123675	112123675	321	INS
pbsv	1	112228477	112228498	21	DEL
pbsv	1	112283591	112283621	30	DEL
pbsv	1	112551828	112551848	20	DEL
pbsv	1	112627377	112627412	35	DEL
pbsv	1	112735994	112735994	333	INS
pbsv	1	112835087	112837665	2578	DEL
pbsv	1	112930465	112930465	20	INS
pbsv	1	112972821	112972846	25	DEL
pbsv	1	112991994	112991994	317	INS
pbsv	1	113249076	113249118	42	DEL
pbsv	1	113338197	113338219	22	DEL
pbsv	1	113542274	113542274	1834	INS
pbsv	1	113565203	113565235	32	DEL
pbsv	1	113612055	113612104	49	DEL
pbsv	1	113612711	113612761	50	DEL
pbsv	1	113612857	113612857	49	INS
pbsv	1	113686489	113686513	24	DEL
pbsv	1	113713349	113713375	26	DEL
pbsv	1	113715631	113715920	289	DEL
pbsv	1	113799628	113800090	462	DEL
pbsv	1	113958921	113958921	88	INS
pbsv	1	113959091	113959091	204	INS
pbsv	1	114654351	114654351	53	INS
pbsv	1	114747898	114747898	173	INS
pbsv	1	114855868	114855888	20	DEL
pbsv	1	114890035	114890056	21	DEL
pbsv	1	115201392	115201392	304	INS
pbsv	1	115690176	115690176	68	INS
pbsv	1	115774080	115774100	20	DEL
pbsv	1	115796888	115797172	284	DEL
pbsv	1	116102707	116102735	28	DEL
pbsv	1	116111155	116111202	47	DEL
pbsv	1	116229483	116232840	3357	DEL
pbsv	1	116293517	116293517	26	INS
pbsv	1	116304079	116304079	225	INS
pbsv	1	116459562	116459583	21	DEL
pbsv	1	116539308	116539329	21	DEL
pbsv	1	116643335	116643371	36	DEL
pbsv	1	116695304	116695304	105	INS
pbsv	1	116848549	116848549	52	INS
pbsv	1	116912032	116912113	81	DEL
pbsv	1	116979581	116979581	2107	INS
pbsv	1	116979785	116979785	763	INS
pbsv	1	117595651	117595651	20	INS
pbsv	1	117676754	117676754	24	INS
pbsv	1	117680068	117680068	40	INS
pbsv	1	117715411	117715436	25	DEL
pbsv	1	117802090	117802090	54	INS
pbsv	1	117852223	117852244	21	DEL
pbsv	1	117901795	117901816	21	DEL
pbsv	1	117972157	117972157	51	INS
pbsv	1	117972710	117972710	614	INS
pbsv	1	118091036	118091258	222	DEL
pbsv	1	118594408	118594751	343	DEL
pbsv	1	118783753	118783753	20	INS
pbsv	1	118816322	118816350	28	DEL
pbsv	1	118861471	118861471	589	INS
pbsv	1	118861559	118861559	131	INS
pbsv	1	118923156	118923181	25	DEL
pbsv	1	118929978	118929978	274	INS
pbsv	1	118929992	118930032	40	DEL
pbsv	1	118931730	118931730	2665	INS
pbsv	1	118944058	118944106	48	DEL
pbsv	1	118950941	118950962	21	DEL
pbsv	1	118993206	118993231	25	DEL
pbsv	1	118994894	118994916	22	DEL
pbsv	1	119274213	119274269	56	DEL
pbsv	1	119283666	119283686	20	DEL
pbsv	1	119326978	119327032	54	DEL
pbsv	1	119553351	119553351	1076	INS
pbsv	1	119558771	119559090	319	DEL
pbsv	1	119636097	119636097	20	INS
pbsv	1	119798940	119798940	25	INS
pbsv	1	119807237	119807237	24	INS
pbsv	1	119931760	119931760	90	INS
pbsv	1	119964027	119964075	48	DEL
pbsv	1	120074792	120074819	27	DEL
pbsv	1	120542594	120542654	60	DEL
pbsv	1	120784029	120784101	72	DEL
pbsv	1	121126761	121126761	26	INS
pbsv	1	121170992	121170992	29	INS
pbsv	1	121215017	121215017	56	INS
pbsv	1	121282601	121282623	22	DEL
pbsv	1	121358750	121358750	536	INS
pbsv	1	121360617	121361153	536	DEL
pbsv	1	121365361	121365361	268	INS
pbsv	1	121367038	121367306	268	DEL
pbsv	1	121481121	121481968	847	DEL
pbsv	1	142535684	142535684	954	INS
pbsv	1	142535684	142535684	3332	INS
pbsv	1	142535684	142535684	5369	INS
pbsv	1	142535685	142535685	9167	INS
pbsv	1	142536865	142536905	40	DEL
pbsv	1	142538555	142538575	20	DEL
pbsv	1	142540615	142540615	20	INS
pbsv	1	142541162	142541162	69	INS
pbsv	1	142541798	142541798	25	INS
pbsv	1	142589635	142589635	125	INS
pbsv	1	142599787	142599787	30	INS
pbsv	1	142623796	142623796	35	INS
pbsv	1	142623818	142623853	35	DEL
pbsv	1	142699613	142699641	28	DEL
pbsv	1	142727448	142728072	624	DEL
pbsv	1	142831208	142831230	22	DEL
pbsv	1	142916426	142916494	68	DEL
pbsv	1	142919179	142919260	81	DEL
pbsv	1	143137067	143137067	59	INS
pbsv	1	143143263	143143263	21	INS
pbsv	1	143170858	143170858	161	INS
pbsv	1	143191547	143191569	22	DEL
pbsv	1	143199536	143199536	20	INS
pbsv	1	143436788	143436788	48	INS
pbsv	1	143656861	143656861	48	INS
pbsv	1	143663779	143663779	23	INS
pbsv	1	143664234	143664266	32	DEL
pbsv	1	143768216	143768216	65	INS
pbsv	1	143940211	143940239	28	DEL
pbsv	1	143999493	143999799	306	DEL
pbsv	1	144083306	144083329	23	DEL
pbsv	1	144196742	144196772	30	DEL
pbsv	1	144198690	144200276	1586	DEL
pbsv	1	144201003	144201060	57	DEL
pbsv	1	144204697	144204721	24	DEL
pbsv	1	144577357	144577357	82	INS
pbsv	1	144594403	144594403	24	INS
pbsv	1	144600105	144600153	48	DEL
pbsv	1	144610103	144610103	307	INS
pbsv	1	144612995	144612995	30	INS
pbsv	1	144616496	144616528	32	DEL
pbsv	1	144860623	144860777	154	DEL
pbsv	1	144901180	144906809	5629	DEL
pbsv	1	144950261	144950261	43	INS
pbsv	1	144954613	144955361	748	DEL
pbsv	1	144991397	144991423	26	DEL
pbsv	1	145012448	145012448	21	INS
pbsv	1	145017412	145017436	24	DEL
pbsv	1	145017822	145017822	74	INS
pbsv	1	145024570	145024590	20	DEL
pbsv	1	145026250	145026250	34	INS
pbsv	1	145026729	145027052	323	DEL
pbsv	1	145092946	145097081	4135	DEL
pbsv	1	145101904	145101904	77	INS
pbsv	1	145139601	145139601	20	INS
pbsv	1	145142705	145143421	716	DEL
pbsv	1	145152718	145152718	325	INS
pbsv	1	145209612	145209632	20	DEL
pbsv	1	145255756	145255988	232	DEL
pbsv	1	145276261	145276261	21	INS
pbsv	1	145288010	145288010	398	INS
pbsv	1	145351273	145352855	1582	DEL
pbsv	1	145353582	145353639	57	DEL
pbsv	1	145532032	145532052	20	DEL
pbsv	1	145569316	145569316	20	INS
pbsv	1	145592253	145592292	39	DEL
pbsv	1	145991505	145991505	21	INS
pbsv	1	146016259	146016293	34	DEL
pbsv	1	146223465	146223489	24	DEL
pbsv	1	146342835	146342866	31	DEL
pbsv	1	146380217	146380217	116	INS
pbsv	1	146390160	146390180	20	DEL
pbsv	1	146392169	146394795	2626	DEL
pbsv	1	146454492	146454528	36	DEL
pbsv	1	146455635	146455692	57	DEL
pbsv	1	146459217	146459241	24	DEL
pbsv	1	146463977	146464021	44	DEL
pbsv	1	146568063	146568083	20	DEL
pbsv	1	146704971	146705020	49	DEL
pbsv	1	146770681	146770681	21	INS
pbsv	1	146826181	146826181	31	INS
pbsv	1	146972590	146972622	32	DEL
pbsv	1	147390160	147390467	307	DEL
pbsv	1	147392583	147392675	92	DEL
pbsv	1	147395862	147395862	21	INS
pbsv	1	147605006	147605027	21	DEL
pbsv	1	147737786	147737786	206	INS
pbsv	1	147923383	147923383	29	INS
pbsv	1	148223094	148223094	308	INS
pbsv	1	148253362	148254949	1587	DEL
pbsv	1	148253922	148253948	26	DEL
pbsv	1	148258686	148258712	26	DEL
pbsv	1	148261819	148261839	20	DEL
pbsv	1	148345342	148345374	32	DEL
pbsv	1	148348891	148348921	30	DEL
pbsv	1	148553796	148553915	119	DEL
pbsv	1	148554571	148555441	870	DEL
pbsv	1	148843809	148843835	26	DEL
pbsv	1	148848861	148849715	854	DEL
pbsv	1	148849305	148849305	26	INS
pbsv	1	148854575	148854575	24	INS
pbsv	1	148854596	148854616	20	DEL
pbsv	1	148855468	148855782	314	DEL
pbsv	1	148855794	148855825	31	DEL
pbsv	1	148870132	148870132	26	INS
pbsv	1	148915559	148915590	31	DEL
pbsv	1	149029013	149029049	36	DEL
pbsv	1	149029029	149029029	45	INS
pbsv	1	149033280	149033339	59	DEL
pbsv	1	149033948	149033974	26	DEL
pbsv	1	149034184	149034184	26	INS
pbsv	1	149036377	149036400	23	DEL
pbsv	1	149059430	149059430	48	INS
pbsv	1	149199271	149199304	33	DEL
pbsv	1	149208711	149208771	60	DEL
pbsv	1	149209768	149209805	37	DEL
pbsv	1	149216843	149216843	54	INS
pbsv	1	149218123	149218123	321	INS
pbsv	1	149222127	149222127	22	INS
pbsv	1	149226872	149226900	28	DEL
pbsv	1	149229475	149229771	296	DEL
pbsv	1	149230430	149230472	42	DEL
pbsv	1	149230835	149230878	43	DEL
pbsv	1	149272668	149272690	22	DEL
pbsv	1	149283483	149283534	51	DEL
pbsv	1	149308420	149308420	217	INS
pbsv	1	149372035	149372059	24	DEL
pbsv	1	149510534	149510534	20	INS
pbsv	1	149643266	149643266	26	INS
pbsv	1	149645409	149645409	20	INS
pbsv	1	149725209	149725209	271	INS
pbsv	1	150037842	150037898	56	DEL
pbsv	1	150339831	150339889	58	DEL
pbsv	1	150360042	150360062	20	DEL
pbsv	1	150614866	150614866	32	INS
pbsv	1	150691435	150691769	334	DEL
pbsv	1	150701701	150702049	348	DEL
pbsv	1	150753909	150753949	40	DEL
pbsv	1	150754270	150754358	88	DEL
pbsv	1	151189385	151189406	21	DEL
pbsv	1	151248151	151248173	22	DEL
pbsv	1	151257278	151257312	34	DEL
pbsv	1	151571758	151571998	240	DEL
pbsv	1	151573263	151573313	50	DEL
pbsv	1	151741762	151741762	92	INS
pbsv	1	151819691	151819738	47	DEL
pbsv	1	151833831	151833851	20	DEL
pbsv	1	151898884	151898884	20	INS
pbsv	1	151905214	151905314	100	DEL
pbsv	1	151999540	151999540	34	INS
pbsv	1	152055232	152055232	34	INS
pbsv	1	152118217	152118217	24	INS
pbsv	1	152129065	152129101	36	DEL
pbsv	1	152185979	152185979	1681	INS
pbsv	1	152206539	152206539	22	INS
pbsv	1	152240472	152240526	54	DEL
pbsv	1	152276671	152276671	975	INS
pbsv	1	152327436	152327667	231	DEL
pbsv	1	152390733	152390765	32	DEL
pbsv	1	152418162	152418162	20	INS
pbsv	1	152436337	152436367	30	DEL
pbsv	1	152555542	152587738	32196	DEL
pbsv	1	152588836	152588836	21	INS
pbsv	1	152682488	152682514	26	DEL
pbsv	1	152702611	152702633	22	DEL
pbsv	1	152853455	152853455	87	INS
pbsv	1	152890775	152890795	20	DEL
pbsv	1	153133706	153133963	257	DEL
pbsv	1	153216062	153216344	282	DEL
pbsv	1	153216866	153216866	42	INS
pbsv	1	153229239	153229239	850	INS
pbsv	1	153477674	153477701	27	DEL
pbsv	1	154098126	154098150	24	DEL
pbsv	1	154352325	154352404	79	DEL
pbsv	1	154353497	154353549	52	DEL
pbsv	1	154371724	154371724	31	INS
pbsv	1	154684382	154684408	26	DEL
pbsv	1	154686433	154686433	2168	INS
pbsv	1	154727979	154727979	45	INS
pbsv	1	154799005	154799036	31	DEL
pbsv	1	154824722	154824750	28	DEL
pbsv	1	155102013	155102033	20	DEL
pbsv	1	155161619	155161619	2894	INS
pbsv	1	155228109	155228132	23	DEL
pbsv	1	155302249	155302273	24	DEL
pbsv	1	155670697	155670697	351	INS
pbsv	1	155779682	155779682	21	INS
pbsv	1	155897623	155897643	20	DEL
pbsv	1	155924380	155924380	320	INS
pbsv	1	155974394	155974394	312	INS
pbsv	1	156076408	156076430	22	DEL
pbsv	1	156274950	156274974	24	DEL
pbsv	1	156705326	156705326	416	INS
pbsv	1	156757242	156757268	26	DEL
pbsv	1	156806524	156806576	52	DEL
pbsv	1	156898155	156898155	33	INS
pbsv	1	156964628	156964650	22	DEL
pbsv	1	156983054	156983054	22	INS
pbsv	1	157005677	157005705	28	DEL
pbsv	1	157005677	157005733	56	DEL
pbsv	1	157173864	157175383	1519	DEL
pbsv	1	157254266	157254297	31	DEL
pbsv	1	157270230	157270230	146	INS
pbsv	1	157555132	157555154	22	DEL
pbsv	1	157591649	157591649	24	INS
pbsv	1	158050713	158051034	321	DEL
pbsv	1	158223821	158223841	20	DEL
pbsv	1	158432160	158432160	24	INS
pbsv	1	158488408	158488675	267	DEL
pbsv	1	158712031	158712353	322	DEL
pbsv	1	158811515	158811539	24	DEL
pbsv	1	158851689	158851745	56	DEL
pbsv	1	158867530	158869981	2451	DEL
pbsv	1	158871217	158871247	30	DEL
pbsv	1	159419782	159419782	91	INS
pbsv	1	159648707	159649657	950	DEL
pbsv	1	159731850	159731878	28	DEL
pbsv	1	160018017	160018017	28	INS
pbsv	1	160047665	160047665	319	INS
pbsv	1	160110104	160110126	22	DEL
pbsv	1	160749872	160749909	37	DEL
pbsv	1	160935020	160935336	316	DEL
pbsv	1	160946543	160946607	64	DEL
pbsv	1	160954135	160954178	43	DEL
pbsv	1	160954356	160954474	118	DEL
pbsv	1	160954840	160955151	311	DEL
pbsv	1	161005683	161005683	432	INS
pbsv	1	161021820	161021844	24	DEL
pbsv	1	161025590	161025676	86	DEL
pbsv	1	161158673	161158673	30	INS
pbsv	1	161261568	161261592	24	DEL
pbsv	1	161279342	161279342	41	INS
pbsv	1	161392888	161392928	40	DEL
pbsv	1	161392925	161393319	394	DEL
pbsv	1	161412642	161412686	44	DEL
pbsv	1	161420059	161420059	46	INS
pbsv	1	161427456	161427504	48	DEL
pbsv	1	161442231	161442259	28	DEL
pbsv	1	161549117	161549145	28	DEL
pbsv	1	162051564	162051564	21	INS
pbsv	1	162052665	162052985	320	DEL
pbsv	1	162060831	162060851	20	DEL
pbsv	1	162231329	162231329	49	INS
pbsv	1	162234258	162234258	20	INS
pbsv	1	162263966	162263986	20	DEL
pbsv	1	162413669	162413693	24	DEL
pbsv	1	162414161	162414186	25	DEL
pbsv	1	162421347	162421347	37	INS
pbsv	1	162697060	162697060	270	INS
pbsv	1	162730299	162730327	28	DEL
pbsv	1	162761308	162761308	318	INS
pbsv	1	162810010	162810046	36	DEL
pbsv	1	162838421	162838421	112	INS
pbsv	1	163007347	163007379	32	DEL
pbsv	1	163088849	163088849	319	INS
pbsv	1	163195975	163196001	26	DEL
pbsv	1	163314431	163314431	331	INS
pbsv	1	163343982	163344013	31	DEL
pbsv	1	163521894	163521894	39	INS
pbsv	1	163547690	163547690	20	INS
pbsv	1	163598101	163598101	205	INS
pbsv	1	163684680	163684680	610	INS
pbsv	1	163872199	163872225	26	DEL
pbsv	1	164176123	164176220	97	DEL
pbsv	1	164292545	164292545	20	INS
pbsv	1	164409233	164409233	476	INS
pbsv	1	164458686	164458686	21	INS
pbsv	1	164540830	164540861	31	DEL
pbsv	1	164845210	164845255	45	DEL
pbsv	1	164845243	164845243	34	INS
pbsv	1	164850569	164850609	40	DEL
pbsv	1	164910919	164910919	30	INS
pbsv	1	164989699	164989750	51	DEL
pbsv	1	165104459	165104459	28	INS
pbsv	1	165154763	165154763	448	INS
pbsv	1	165220252	165220278	26	DEL
pbsv	1	165375411	165375432	21	DEL
pbsv	1	165396639	165396659	20	DEL
pbsv	1	165447235	165447235	22	INS
pbsv	1	165505878	165505878	60	INS
pbsv	1	165508295	165508315	20	DEL
pbsv	1	165551832	165551832	60	INS
pbsv	1	165552245	165552343	98	DEL
pbsv	1	165659304	165659304	274	INS
pbsv	1	165731209	165731489	280	DEL
pbsv	1	165849801	165849829	28	DEL
pbsv	1	165861383	165861383	2358	INS
pbsv	1	165950901	165950923	22	DEL
pbsv	1	166015953	166015977	24	DEL
pbsv	1	166047108	166047232	124	DEL
pbsv	1	166156410	166156410	25	INS
pbsv	1	166433218	166433248	30	DEL
pbsv	1	166502895	166502917	22	DEL
pbsv	1	166646674	166646674	55	INS
pbsv	1	166709320	166709320	49	INS
pbsv	1	166720402	166720422	20	DEL
pbsv	1	166770696	166770720	24	DEL
pbsv	1	167025831	167025831	1116	INS
pbsv	1	167025996	167025996	247	INS
pbsv	1	167080728	167080754	26	DEL
pbsv	1	167090066	167090102	36	DEL
pbsv	1	167175226	167175226	4339	INS
pbsv	1	167404344	167404344	36	INS
pbsv	1	167475488	167475526	38	DEL
pbsv	1	167781426	167781447	21	DEL
pbsv	1	167851935	167851955	20	DEL
pbsv	1	167866775	167866807	32	DEL
pbsv	1	168024559	168025732	1173	DEL
pbsv	1	168177029	168177029	41	INS
pbsv	1	168182122	168182122	28	INS
pbsv	1	168182232	168182252	20	DEL
pbsv	1	168230331	168230352	21	DEL
pbsv	1	168305431	168305459	28	DEL
pbsv	1	168326783	168326823	40	DEL
pbsv	1	168364733	168364733	828	INS
pbsv	1	168379694	168379694	1228	INS
pbsv	1	168420928	168420928	2526	INS
pbsv	1	168441187	168441187	1617	INS
pbsv	1	168527180	168527204	24	DEL
pbsv	1	168718872	168718896	24	DEL
pbsv	1	168849020	168849020	24	INS
pbsv	1	168998103	168998155	52	DEL
pbsv	1	169024743	169024831	88	DEL
pbsv	1	169044671	169044671	24	INS
pbsv	1	169058928	169058928	360	INS
pbsv	1	169058928	169058928	1028	INS
pbsv	1	169083369	169083398	29	DEL
pbsv	1	169160020	169160349	329	DEL
pbsv	1	169226050	169226050	127	INS
pbsv	1	169244523	169244741	218	DEL
pbsv	1	169311804	169311895	91	DEL
pbsv	1	169312195	169312235	40	DEL
pbsv	1	169344631	169344651	20	DEL
pbsv	1	169471914	169472015	101	DEL
pbsv	1	169523397	169523397	96	INS
pbsv	1	169637782	169637942	160	DEL
pbsv	1	169730417	169730724	307	DEL
pbsv	1	169780815	169780839	24	DEL
pbsv	1	169780916	169780916	68	INS
pbsv	1	169820121	169820190	69	DEL
pbsv	1	169942246	169942246	36	INS
pbsv	1	169962742	169962742	164	INS
pbsv	1	169987714	169987745	31	DEL
pbsv	1	169989832	169989854	22	DEL
pbsv	1	170102061	170102061	58	INS
pbsv	1	170107286	170107306	20	DEL
pbsv	1	170301030	170301030	25	INS
pbsv	1	170382956	170382956	26	INS
pbsv	1	170600293	170600313	20	DEL
pbsv	1	170603434	170603434	313	INS
pbsv	1	170612459	170612459	72	INS
pbsv	1	170651484	170651484	101	INS
pbsv	1	171014113	171014139	26	DEL
pbsv	1	171065060	171065060	38	INS
pbsv	1	171065221	171065221	79	INS
pbsv	1	171138984	171139016	32	DEL
pbsv	1	171179938	171180020	82	DEL
pbsv	1	171190122	171190237	115	DEL
pbsv	1	171433770	171433790	20	DEL
pbsv	1	171457157	171457200	43	DEL
pbsv	1	171725636	171725636	31	INS
pbsv	1	171781651	171781673	22	DEL
pbsv	1	171783587	171783649	62	DEL
pbsv	1	171785674	171785674	85	INS
pbsv	1	171801654	171801654	44	INS
pbsv	1	171906008	171906008	60	INS
pbsv	1	171952538	171952538	136	INS
pbsv	1	172220481	172220506	25	DEL
pbsv	1	172222629	172222659	30	DEL
pbsv	1	172273346	172273346	36	INS
pbsv	1	172451569	172451569	25	INS
pbsv	1	172663272	172663272	145	INS
pbsv	1	172663709	172663709	28	INS
pbsv	1	172663731	172663731	658	INS
pbsv	1	172708310	172708336	26	DEL
pbsv	1	172747503	172747503	20	INS
pbsv	1	172842552	172842578	26	DEL
pbsv	1	172938152	172938187	35	DEL
pbsv	1	172997961	172997983	22	DEL
pbsv	1	173328649	173328669	20	DEL
pbsv	1	173877122	173877149	27	DEL
pbsv	1	173944737	173945067	330	DEL
pbsv	1	174030929	174030953	24	DEL
pbsv	1	174105290	174105290	21	INS
[truncated: 39,341 more rows]
