# Supplementary material for: Bayesian Integrative Detection of Structural Variations With False Discovery Rate Control
Source: Biom J. 2026 Mar 27;68(2):e70128. doi: 10.1002/bimj.70128 (PMC13022811; doi:10.1002/bimj.70128)
Supplement: Supplementary file 2 — Supporting Information [file BIMJ-68-e70128-s001.zip › Code_and_Data/arrayfile_HG002/svim.vcf.csv]

Method	chro	start	end	length	type	qual
svim	1	10330	10330	44	INS	3.0
svim	1	10332	10397	65	DEL	53.0
svim	1	10407	10407	54	INS	24.0
svim	1	10625	10625	69	INS	1.0
svim	1	10862	10862	134	INS	51.0
svim	1	10889	10889	47	INS	40.0
svim	1	25414	25414	53	INS	1.0
svim	1	136255	136305	50	DEL	1.0
svim	1	136554	136554	146	INS	6.0
svim	1	136645	136645	48	INS	5.0
svim	1	136742	136742	98	INS	1.0
svim	1	136934	136934	293	INS	25.0
svim	1	227621	227621	186	INS	2.0
svim	1	533244	533244	94	INS	8.0
svim	1	533253	533253	235	INS	1.0
svim	1	533253	533253	564	INS	4.0
svim	1	533949	533949	604	INS	6.0
svim	1	533958	533958	94	INS	7.0
svim	1	533996	533996	47	INS	5.0
svim	1	534089	534089	238	INS	1.0
svim	1	545423	545487	64	DEL	1.0
svim	1	545653	545653	68	INS	1.0
svim	1	545927	545927	204	INS	41.0
svim	1	605031	605031	231	INS	29.0
svim	1	645959	645959	323	INS	1.0
svim	1	662612	662612	49	INS	6.0
svim	1	662692	662692	1502	INS	6.0
svim	1	725090	725090	2388	INS	4.0
svim	1	725625	725682	57	DEL	20.0
svim	1	756259	756259	245	INS	42.0
svim	1	774838	774880	42	DEL	43.0
svim	1	788869	788918	49	DEL	41.0
svim	1	801995	801995	49	INS	30.0
svim	1	802002	802052	50	DEL	1.0
svim	1	802231	802231	98	INS	32.0
svim	1	802256	802256	48	INS	2.0
svim	1	811371	811371	116	INS	3.0
svim	1	811404	811404	1920	INS	18.0
svim	1	811416	811416	892	INS	2.0
svim	1	811586	811586	212	INS	1.0
svim	1	811649	811649	89	INS	1.0
svim	1	811680	811680	560	INS	21.0
svim	1	818024	818111	87	DEL	36.0
svim	1	844308	844490	182	DEL	1.0
svim	1	844550	844863	313	DEL	33.0
svim	1	844742	844878	136	DEL	1.0
svim	1	869345	869569	224	DEL	5.0
svim	1	869441	870254	813	DEL	27.0
svim	1	884091	884091	41	INS	32.0
svim	1	900016	900091	75	DEL	28.0
svim	1	912095	912095	62	INS	9.0
svim	1	912190	912190	494	INS	1.0
svim	1	912190	912190	1114	INS	3.0
svim	1	912298	912360	62	DEL	2.0
svim	1	912350	912350	297	INS	2.0
svim	1	912380	912380	721	INS	11.0
svim	1	912475	912475	156	INS	2.0
svim	1	912566	912776	210	DEL	3.0
svim	1	912636	912636	60	INS	2.0
svim	1	912660	912660	189	INS	7.0
svim	1	912920	912920	60	INS	1.0
svim	1	912974	912974	494	INS	5.0
svim	1	913031	913031	1030	INS	3.0
svim	1	913079	913196	117	DEL	1.0
svim	1	913225	913225	156	INS	15.0
svim	1	913304	913363	59	DEL	2.0
svim	1	913373	913373	401	INS	1.0
svim	1	924199	924199	46	INS	24.0
svim	1	931662	931662	66	INS	4.0
svim	1	931728	931728	198	INS	16.0
svim	1	932108	932108	152	INS	4.0
svim	1	934137	934137	57	INS	28.0
svim	1	965243	965367	124	DEL	1.0
svim	1	965367	965367	126	INS	1.0
svim	1	977155	977202	47	DEL	33.0
svim	1	1000472	1000472	57	INS	1.0
svim	1	1000483	1000483	238	INS	8.0
svim	1	1000495	1000495	118	INS	1.0
svim	1	1000619	1000619	57	INS	3.0
svim	1	1004181	1004181	40	INS	2.0
svim	1	1004204	1004204	78	INS	9.0
svim	1	1011614	1011943	329	DEL	4.0
svim	1	1011626	1012165	539	DEL	12.0
svim	1	1011633	1011813	180	DEL	3.0
svim	1	1012067	1012067	270	INS	1.0
svim	1	1012067	1012067	718	INS	1.0
svim	1	1012655	1013045	390	DEL	9.0
svim	1	1012672	1013288	616	DEL	2.0
svim	1	1012921	1012921	151	INS	1.0
svim	1	1013160	1013401	241	DEL	1.0
svim	1	1013371	1013371	560	INS	1.0
svim	1	1013428	1013428	147	INS	1.0
svim	1	1013641	1013641	60	INS	2.0
svim	1	1013881	1013881	120	INS	3.0
svim	1	1013969	1013969	58	INS	1.0
svim	1	1014000	1014000	358	INS	2.0
svim	1	1014061	1014061	180	INS	10.0
svim	1	1014241	1014241	60	INS	3.0
svim	1	1014288	1014288	262	INS	1.0
svim	1	1014335	1014335	90	INS	4.0
svim	1	1014335	1014335	599	INS	4.0
svim	1	1014665	1014665	299	INS	1.0
svim	1	1014691	1014691	600	INS	13.0
svim	1	1014749	1014749	148	INS	1.0
svim	1	1014793	1014793	60	INS	1.0
svim	1	1016030	1016030	63	INS	1.0
svim	1	1016296	1016296	448	INS	23.0
svim	1	1044192	1044257	65	DEL	1.0
svim	1	1044265	1044265	93	INS	14.0
svim	1	1075043	1075653	610	DEL	14.0
svim	1	1075072	1075072	121	INS	1.0
svim	1	1075181	1075242	61	DEL	1.0
svim	1	1075535	1075535	122	INS	1.0
svim	1	1075535	1075535	671	INS	11.0
svim	1	1075657	1075657	61	INS	1.0
svim	1	1076051	1076051	573	INS	2.0
svim	1	1076743	1076743	59	INS	14.0
svim	1	1092670	1092710	40	DEL	1.0
svim	1	1137158	1137158	76	INS	16.0
svim	1	1137447	1137447	40	INS	1.0
svim	1	1137671	1137671	151	INS	1.0
svim	1	1176028	1176028	43	INS	44.0
svim	1	1180538	1180538	454	INS	26.0
svim	1	1183868	1183868	66	INS	2.0
svim	1	1183934	1184000	66	DEL	2.0
svim	1	1184279	1184279	65	INS	2.0
svim	1	1184351	1184351	199	INS	1.0
svim	1	1184417	1184417	594	INS	13.0
svim	1	1184830	1184830	596	INS	6.0
svim	1	1184847	1184847	166	INS	2.0
svim	1	1184954	1184954	69	INS	2.0
svim	1	1219551	1219551	571	INS	3.0
svim	1	1219551	1219551	196	INS	6.0
svim	1	1223682	1223752	70	DEL	4.0
svim	1	1223836	1224626	790	DEL	8.0
svim	1	1223844	1223844	630	INS	2.0
svim	1	1223987	1223987	54	INS	1.0
svim	1	1224045	1224099	54	DEL	1.0
svim	1	1224135	1224135	112	INS	3.0
svim	1	1224135	1224547	412	DEL	1.0
svim	1	1224144	1224144	49	INS	2.0
svim	1	1224267	1224267	1181	INS	2.0
svim	1	1224323	1224323	565	INS	2.0
svim	1	1224605	1224605	376	INS	1.0
svim	1	1224637	1224637	112	INS	3.0
svim	1	1224813	1224813	508	INS	1.0
svim	1	1224851	1224851	1461	INS	1.0
svim	1	1224857	1224967	110	DEL	5.0
svim	1	1224860	1224860	95	INS	1.0
svim	1	1225030	1225242	212	DEL	8.0
svim	1	1225051	1225051	316	INS	1.0
svim	1	1225069	1225069	132	INS	5.0
svim	1	1225227	1225227	839	INS	6.0
svim	1	1259552	1259552	72	INS	31.0
svim	1	1275265	1275265	40	INS	1.0
svim	1	1285354	1285674	320	DEL	1.0
svim	1	1285394	1286462	1068	DEL	35.0
svim	1	1285821	1286581	760	DEL	1.0
svim	1	1286430	1286709	279	DEL	1.0
svim	1	1286634	1286675	41	DEL	1.0
svim	1	1317859	1318011	152	DEL	1.0
svim	1	1317909	1317909	193	INS	1.0
svim	1	1318005	1318005	1390	INS	18.0
svim	1	1318044	1318044	75	INS	1.0
svim	1	1318072	1318072	504	INS	2.0
svim	1	1362822	1362822	656	INS	1.0
svim	1	1363500	1363500	501	INS	1.0
svim	1	1413234	1413234	133	INS	31.0
svim	1	1479105	1479105	202	INS	21.0
svim	1	1501010	1501010	97	INS	13.0
svim	1	1540907	1540970	63	DEL	31.0
svim	1	1598414	1598581	167	DEL	36.0
svim	1	1649045	1649096	51	DEL	30.0
svim	1	1681044	1681044	50	INS	42.0
svim	1	1715994	1715994	62	INS	1.0
svim	1	1855662	1855662	103	INS	9.0
svim	1	1860823	1860823	1097	INS	8.0
svim	1	1866420	1867014	594	DEL	9.0
svim	1	1870711	1870711	142	INS	1.0
svim	1	1880373	1880373	111	INS	18.0
svim	1	1913259	1913259	70	INS	34.0
svim	1	1925143	1925143	147	INS	26.0
svim	1	1950659	1950659	230	INS	14.0
svim	1	2017166	2017166	112	INS	14.0
svim	1	2038061	2038236	175	DEL	15.0
svim	1	2038242	2038302	60	DEL	2.0
svim	1	2041486	2041581	95	DEL	16.0
svim	1	2052945	2053107	162	DEL	5.0
svim	1	2053263	2053307	44	DEL	3.0
svim	1	2053263	2053397	134	DEL	1.0
svim	1	2053462	2054333	871	DEL	1.0
svim	1	2053517	2053517	87	INS	7.0
svim	1	2053580	2053920	340	DEL	1.0
svim	1	2053741	2053904	163	DEL	1.0
svim	1	2053744	2053744	332	INS	1.0
svim	1	2053771	2053855	84	DEL	16.0
svim	1	2053791	2053791	98	INS	4.0
svim	1	2053830	2053881	51	DEL	2.0
svim	1	2054117	2054398	281	DEL	2.0
svim	1	2054159	2054159	86	INS	1.0
svim	1	2054313	2054388	75	DEL	1.0
svim	1	2054513	2054513	191	INS	2.0
svim	1	2054515	2054622	107	DEL	1.0
svim	1	2054866	2054926	60	DEL	12.0
svim	1	2054891	2054891	553	INS	1.0
svim	1	2055045	2055045	51	INS	9.0
svim	1	2055193	2055193	675	INS	1.0
svim	1	2055238	2055238	87	INS	10.0
svim	1	2055384	2055572	188	DEL	13.0
svim	1	2055612	2055612	504	INS	4.0
svim	1	2055631	2055631	72	INS	9.0
svim	1	2055831	2055831	80	INS	1.0
svim	1	2073765	2073850	85	DEL	22.0
svim	1	2079159	2079159	162	INS	23.0
svim	1	2143503	2143503	457	INS	12.0
svim	1	2193488	2193558	70	DEL	23.0
svim	1	2212148	2212280	132	DEL	12.0
svim	1	2212159	2212203	44	DEL	1.0
svim	1	2212396	2212396	132	INS	7.0
svim	1	2212569	2212569	43	INS	1.0
svim	1	2212668	2212732	64	DEL	2.0
svim	1	2213043	2213043	66	INS	1.0
svim	1	2213087	2213087	540	INS	3.0
svim	1	2213190	2213396	206	DEL	14.0
svim	1	2213259	2213259	541	INS	4.0
svim	1	2213294	2213357	63	DEL	1.0
svim	1	2213431	2213431	238	INS	4.0
svim	1	2213600	2213600	455	INS	4.0
svim	1	2213672	2213714	42	DEL	3.0
svim	1	2213729	2213729	44	INS	4.0
svim	1	2220983	2220983	43	INS	10.0
svim	1	2256560	2256560	3464	INS	4.0
svim	1	2324473	2324473	42	INS	19.0
svim	1	2332780	2332780	253	INS	19.0
svim	1	2339845	2339845	55	INS	1.0
svim	1	2371951	2371951	68	INS	2.0
svim	1	2371951	2371951	1372	INS	18.0
svim	1	2390895	2390963	68	DEL	35.0
svim	1	2432218	2432258	40	DEL	21.0
svim	1	2454230	2454230	555	INS	24.0
svim	1	2523808	2524027	219	DEL	13.0
svim	1	2533554	2533554	80	INS	14.0
svim	1	2566482	2566482	67	INS	18.0
svim	1	2583556	2583556	159	INS	30.0
svim	1	2583886	2583886	40	INS	1.0
svim	1	2584235	2584275	40	DEL	1.0
svim	1	2584861	2584902	41	DEL	1.0
svim	1	2585122	2585122	40	INS	1.0
svim	1	2585304	2585344	40	DEL	7.0
svim	1	2586498	2586779	281	DEL	5.0
svim	1	2586977	2586977	42	INS	3.0
svim	1	2587537	2587537	78	INS	1.0
svim	1	2587541	2587541	40	INS	1.0
svim	1	2587613	2587653	40	DEL	2.0
svim	1	2587690	2587690	683	INS	2.0
svim	1	2588010	2588010	321	INS	7.0
svim	1	2588019	2588179	160	DEL	1.0
svim	1	2588173	2588173	159	INS	2.0
svim	1	2588504	2588504	80	INS	7.0
svim	1	2588620	2588620	40	INS	6.0
svim	1	2588657	2588978	321	DEL	1.0
svim	1	2588842	2588922	80	DEL	1.0
svim	1	2589159	2589159	121	INS	2.0
svim	1	2589640	2589640	43	INS	4.0
svim	1	2589929	2589969	40	DEL	5.0
svim	1	2590031	2590031	121	INS	2.0
svim	1	2590472	2590472	444	INS	1.0
svim	1	2590668	2590668	118	INS	1.0
svim	1	2590749	2590749	80	INS	1.0
svim	1	2590849	2590849	79	INS	1.0
svim	1	2590867	2590867	40	INS	1.0
svim	1	2590906	2591067	161	DEL	2.0
svim	1	2591165	2591205	40	DEL	1.0
svim	1	2591268	2591268	120	INS	1.0
svim	1	2591344	2591424	80	DEL	1.0
svim	1	2591627	2591627	40	INS	1.0
svim	1	2592024	2592024	281	INS	1.0
svim	1	2592062	2592102	40	DEL	1.0
svim	1	2592093	2592093	82	INS	1.0
svim	1	2592172	2592253	81	DEL	1.0
svim	1	2592643	2594209	1566	DEL	2.0
svim	1	2593276	2593276	40	INS	1.0
svim	1	2593603	2593765	162	DEL	2.0
svim	1	2593636	2593677	41	DEL	1.0
svim	1	2593684	2593684	40	INS	1.0
svim	1	2593936	2594016	80	DEL	2.0
svim	1	2593972	2594272	300	DEL	2.0
svim	1	2594267	2594267	80	INS	12.0
svim	1	2594267	2594267	400	INS	7.0
svim	1	2594329	2595334	1005	DEL	1.0
svim	1	2594351	2594794	443	DEL	1.0
svim	1	2594462	2594462	481	INS	19.0
svim	1	2594466	2594466	2088	INS	14.0
svim	1	2594686	2594727	41	DEL	1.0
svim	1	2594768	2594768	643	INS	3.0
svim	1	2594883	2595083	200	DEL	1.0
svim	1	2595188	2595310	122	DEL	2.0
svim	1	2595350	2595390	40	DEL	2.0
svim	1	2595519	2596040	521	DEL	1.0
svim	1	2595790	2596111	321	DEL	2.0
svim	1	2596565	2596565	1361	INS	1.0
svim	1	2596633	2596633	40	INS	1.0
svim	1	2596678	2596718	40	DEL	1.0
svim	1	2596679	2596760	81	DEL	4.0
svim	1	2596752	2597313	561	DEL	7.0
svim	1	2596862	2596862	162	INS	2.0
svim	1	2596878	2597649	771	DEL	4.0
svim	1	2597256	2598822	1566	DEL	3.0
svim	1	2597344	2597344	40	INS	2.0
svim	1	2597608	2597608	120	INS	1.0
svim	1	2597690	2597690	1165	INS	1.0
svim	1	2597799	2598372	573	DEL	4.0
svim	1	2597877	2597877	40	INS	1.0
svim	1	2597975	2597975	41	INS	3.0
svim	1	2598201	2598201	40	INS	5.0
svim	1	2598270	2598270	42	INS	1.0
svim	1	2598394	2598394	40	INS	3.0
svim	1	2598446	2598488	42	DEL	5.0
svim	1	2598476	2598556	80	DEL	1.0
svim	1	2598555	2598555	80	INS	5.0
svim	1	2598625	2598825	200	DEL	1.0
svim	1	2598674	2599150	476	DEL	8.0
svim	1	2598781	2598781	82	INS	1.0
svim	1	2598872	2598872	40	INS	1.0
svim	1	2598883	2598883	80	INS	28.0
svim	1	2598883	2598883	400	INS	1.0
svim	1	2598945	2599950	1005	DEL	3.0
svim	1	2599078	2599078	481	INS	27.0
svim	1	2599174	2599174	78	INS	1.0
svim	1	2599329	2599369	40	DEL	5.0
svim	1	2599392	2599472	80	DEL	2.0
svim	1	2599413	2599413	442	INS	1.0
svim	1	2599537	2599537	160	INS	1.0
svim	1	2599583	2599730	147	DEL	3.0
svim	1	2599630	2599630	200	INS	1.0
svim	1	2599810	2599810	401	INS	1.0
svim	1	2599920	2599961	41	DEL	1.0
svim	1	2599950	2599950	480	INS	2.0
svim	1	2600196	2600196	2046	INS	1.0
svim	1	2600258	2600258	40	INS	1.0
svim	1	2600361	2600361	161	INS	1.0
svim	1	2600406	2600727	321	DEL	1.0
svim	1	2600723	2600723	440	INS	1.0
svim	1	2600794	2600794	41	INS	1.0
svim	1	2601014	2601333	319	DEL	1.0
svim	1	2601249	2601249	40	INS	1.0
svim	1	2601367	2601929	562	DEL	5.0
svim	1	2601401	2601401	81	INS	1.0
svim	1	2601414	2601536	122	DEL	3.0
svim	1	2601460	2601460	1284	INS	8.0
svim	1	2601546	2601546	40	INS	1.0
svim	1	2601878	2601878	1727	INS	2.0
svim	1	2601958	2601958	40	INS	4.0
svim	1	2603297	2603297	321	INS	1.0
svim	1	2603707	2603748	41	DEL	2.0
svim	1	2603882	2603882	361	INS	6.0
svim	1	2604326	2604366	40	DEL	15.0
svim	1	2605121	2605162	41	DEL	14.0
svim	1	2605159	2605159	81	INS	2.0
svim	1	2605276	2605276	522	INS	6.0
svim	1	2605575	2605615	40	DEL	8.0
svim	1	2605736	2606016	280	DEL	11.0
svim	1	2606136	2606258	122	DEL	11.0
svim	1	2606196	2606196	443	INS	2.0
svim	1	2606238	2606238	160	INS	6.0
svim	1	2606451	2606451	81	INS	2.0
svim	1	2606481	2606481	120	INS	1.0
svim	1	2606545	2606585	40	DEL	50.0
svim	1	2606552	2606552	202	INS	1.0
svim	1	2606562	2606562	1884	INS	1.0
svim	1	2606562	2606562	522	INS	19.0
svim	1	2606618	2606618	80	INS	1.0
svim	1	2607476	2607557	81	DEL	1.0
svim	1	2607666	2607666	40	INS	1.0
svim	1	2608180	2608180	122	INS	1.0
svim	1	2608374	2609338	964	DEL	1.0
svim	1	2608606	2608606	361	INS	1.0
svim	1	2608669	2608669	160	INS	1.0
svim	1	2608722	2609324	602	DEL	1.0
svim	1	2608912	2608912	82	INS	2.0
svim	1	2609136	2609177	41	DEL	3.0
svim	1	2609338	2609338	1444	INS	4.0
svim	1	2609353	2609353	401	INS	3.0
svim	1	2609452	2609732	280	DEL	1.0
svim	1	2609588	2609711	123	DEL	10.0
svim	1	2609795	2609835	40	DEL	12.0
svim	1	2609824	2609906	82	DEL	4.0
svim	1	2609855	2609855	41	INS	2.0
svim	1	2609857	2609857	121	INS	4.0
svim	1	2610101	2610221	120	DEL	1.0
svim	1	2610352	2610352	40	INS	3.0
svim	1	2610828	2610869	41	DEL	3.0
svim	1	2611258	2611380	122	DEL	1.0
svim	1	2611379	2611420	41	DEL	2.0
svim	1	2611522	2611522	41	INS	4.0
svim	1	2611764	2611844	80	DEL	1.0
svim	1	2611838	2611838	201	INS	3.0
svim	1	2611930	2611930	41	INS	1.0
svim	1	2612307	2612387	80	DEL	1.0
svim	1	2612352	2612352	362	INS	1.0
svim	1	2612716	2612756	40	DEL	2.0
svim	1	2612832	2612832	40	INS	5.0
svim	1	2613072	2613072	81	INS	1.0
svim	1	2613186	2613186	360	INS	1.0
svim	1	2613237	2613237	122	INS	4.0
svim	1	2613488	2613529	41	DEL	2.0
svim	1	2613573	2613655	82	DEL	2.0
svim	1	2614016	2614016	41	INS	3.0
svim	1	2614038	2614038	81	INS	1.0
svim	1	2614261	2614261	120	INS	7.0
svim	1	2614261	2614261	402	INS	8.0
svim	1	2614579	2614659	80	DEL	5.0
svim	1	2614590	2614590	159	INS	1.0
svim	1	2614849	2614849	441	INS	18.0
svim	1	2615841	2615841	966	INS	1.0
svim	1	2616032	2616072	40	DEL	3.0
svim	1	2616160	2616160	40	INS	1.0
svim	1	2616640	2617080	440	DEL	3.0
svim	1	2616660	2616660	41	INS	29.0
svim	1	2617636	2617676	40	DEL	5.0
svim	1	2618138	2618217	79	DEL	2.0
svim	1	2618525	2618566	41	DEL	1.0
svim	1	2618604	2618885	281	DEL	3.0
svim	1	2619264	2619264	44	INS	1.0
svim	1	2619896	2620017	121	DEL	3.0
svim	1	2620720	2620800	80	DEL	3.0
svim	1	2620873	2620913	40	DEL	1.0
svim	1	2621330	2621330	80	INS	1.0
svim	1	2621736	2621776	40	DEL	1.0
svim	1	2621747	2621977	230	DEL	14.0
svim	1	2622296	2622296	80	INS	1.0
svim	1	2622421	2622581	160	DEL	1.0
svim	1	2622482	2622522	40	DEL	2.0
svim	1	2622858	2622939	81	DEL	28.0
svim	1	2623164	2623365	201	DEL	3.0
svim	1	2623344	2623384	40	DEL	1.0
svim	1	2623497	2623497	281	INS	1.0
svim	1	2623497	2623851	354	DEL	11.0
svim	1	2623779	2623779	3172	INS	9.0
svim	1	2623899	2623899	121	INS	2.0
svim	1	2624411	2624411	279	INS	2.0
svim	1	2624562	2624562	120	INS	1.0
svim	1	2624646	2624987	341	DEL	9.0
svim	1	2624757	2624757	41	INS	4.0
svim	1	2624961	2624961	122	INS	2.0
svim	1	2625279	2625480	201	DEL	8.0
svim	1	2625469	2625469	79	INS	1.0
svim	1	2625816	2625816	40	INS	2.0
svim	1	2625878	2625918	40	DEL	2.0
svim	1	2626333	2626333	41	INS	2.0
svim	1	2626454	2626575	121	DEL	2.0
svim	1	2626580	2626999	419	DEL	6.0
svim	1	2626962	2627122	160	DEL	2.0
svim	1	2627145	2627145	41	INS	2.0
svim	1	2627302	2627422	120	DEL	1.0
svim	1	2627690	2627771	81	DEL	5.0
svim	1	2629049	2629049	40	INS	3.0
svim	1	2629212	2629372	160	DEL	1.0
svim	1	2629637	2629637	80	INS	1.0
svim	1	2631510	2631710	200	DEL	1.0
svim	1	2632416	2632416	407	INS	6.0
svim	1	2632557	2632557	160	INS	7.0
svim	1	2684815	2684900	85	DEL	3.0
svim	1	2685712	2685712	80	INS	3.0
svim	1	2685884	2685926	42	DEL	10.0
svim	1	2686000	2686205	205	DEL	4.0
svim	1	2686129	2686129	199	INS	8.0
svim	1	2686604	2686604	3742	INS	1.0
svim	1	2687618	2687821	203	DEL	6.0
svim	1	2688754	2688754	3743	INS	1.0
svim	1	2689074	2689481	407	DEL	1.0
svim	1	2689406	2689568	162	DEL	14.0
svim	1	2689522	2689522	3753	INS	1.0
svim	1	2690066	2690066	3763	INS	1.0
svim	1	2691281	2691281	3746	INS	1.0
svim	1	2691364	2691567	203	DEL	9.0
svim	1	2692049	2692661	612	DEL	11.0
svim	1	2692822	2692941	119	DEL	15.0
svim	1	2714749	2714797	48	DEL	33.0
svim	1	2765984	2765984	882	INS	19.0
svim	1	2766099	2766099	127	INS	1.0
svim	1	2766120	2766120	63	INS	2.0
svim	1	2768738	2768841	103	DEL	5.0
svim	1	2768793	2769001	208	DEL	1.0
svim	1	2769221	2769325	104	DEL	5.0
svim	1	2775802	2775880	78	DEL	6.0
svim	1	2776080	2776080	43	INS	1.0
svim	1	2776101	2776101	692	INS	4.0
svim	1	2776101	2776101	1703	INS	1.0
svim	1	2779748	2779748	48	INS	12.0
svim	1	2794108	2794108	49	INS	33.0
svim	1	2866152	2866299	147	DEL	47.0
svim	1	2876575	2876695	120	DEL	28.0
svim	1	2891236	2891283	47	DEL	41.0
svim	1	2893201	2893465	264	DEL	36.0
svim	1	2933247	2933247	437	INS	20.0
svim	1	2942602	2942602	415	INS	43.0
svim	1	2954348	2954348	71	INS	22.0
svim	1	2959216	2959216	57	INS	14.0
svim	1	3028030	3028030	40	INS	34.0
svim	1	3092716	3092716	239	INS	39.0
svim	1	3092850	3093046	196	DEL	1.0
svim	1	3097828	3097828	40	INS	2.0
svim	1	3097871	3097871	694	INS	32.0
svim	1	3097886	3097886	72	INS	7.0
svim	1	3098013	3098013	136	INS	29.0
svim	1	3098129	3098129	84	INS	16.0
svim	1	3098184	3098184	40	INS	1.0
svim	1	3098362	3098362	891	INS	1.0
svim	1	3129153	3129153	140	INS	43.0
svim	1	3131933	3131933	61	INS	1.0
svim	1	3131933	3131933	306	INS	44.0
svim	1	3177306	3177306	857	INS	32.0
svim	1	3203847	3203894	47	DEL	27.0
svim	1	3204112	3204217	105	DEL	33.0
svim	1	3216107	3216839	732	DEL	32.0
svim	1	3227936	3227936	45	INS	1.0
svim	1	3242592	3242651	59	DEL	17.0
svim	1	3262311	3262372	61	DEL	15.0
svim	1	3268088	3268088	641	INS	18.0
svim	1	3344710	3344710	144	INS	22.0
svim	1	3344877	3344877	48	INS	3.0
svim	1	3391616	3391676	60	DEL	1.0
svim	1	3392141	3392141	63	INS	1.0
svim	1	3393867	3393867	206	INS	1.0
svim	1	3393867	3393867	2307	INS	14.0
svim	1	3418581	3418581	1864	INS	7.0
svim	1	3418581	3418581	756	INS	9.0
svim	1	3495309	3495309	91	INS	33.0
svim	1	3499870	3499870	691	INS	24.0
svim	1	3499904	3499904	72	INS	6.0
svim	1	3499940	3499940	145	INS	1.0
svim	1	3500122	3500122	378	INS	4.0
svim	1	3500176	3500176	108	INS	4.0
svim	1	3500269	3500269	1349	INS	2.0
svim	1	3500300	3500300	72	INS	4.0
svim	1	3500326	3500326	228	INS	19.0
svim	1	3500326	3500326	498	INS	10.0
svim	1	3500434	3500434	54	INS	1.0
svim	1	3504421	3504421	357	INS	25.0
svim	1	3504757	3504757	150	INS	7.0
svim	1	3504800	3504860	60	DEL	1.0
svim	1	3508333	3508399	66	DEL	33.0
svim	1	3513004	3513004	44	INS	1.0
svim	1	3513048	3513048	616	INS	13.0
svim	1	3560362	3560872	510	DEL	29.0
svim	1	3560886	3560937	51	DEL	1.0
svim	1	3561909	3561985	76	DEL	32.0
svim	1	3591563	3591755	192	DEL	23.0
svim	1	3598418	3598491	73	DEL	8.0
svim	1	3610322	3610392	70	DEL	1.0
svim	1	3610510	3610510	105	INS	12.0
svim	1	3610730	3610908	178	DEL	1.0
svim	1	3611236	3611236	142	INS	2.0
svim	1	3611236	3611236	530	INS	17.0
svim	1	3611260	3611400	140	DEL	1.0
svim	1	3611421	3611421	283	INS	14.0
svim	1	3611436	3611436	704	INS	1.0
svim	1	3656051	3656123	72	DEL	16.0
svim	1	3714245	3714245	52	INS	33.0
svim	1	3717002	3717152	150	DEL	11.0
svim	1	3737058	3737058	49	INS	33.0
svim	1	3748984	3748984	80	INS	35.0
svim	1	3785218	3785218	94	INS	2.0
svim	1	3785228	3785228	40	INS	1.0
svim	1	3785228	3785228	310	INS	20.0
svim	1	3808517	3808747	230	DEL	31.0
svim	1	3808616	3808662	46	DEL	16.0
svim	1	3808911	3809001	90	DEL	1.0
svim	1	3812079	3812123	44	DEL	24.0
svim	1	4033596	4033596	45	INS	1.0
svim	1	4033596	4033596	133	INS	19.0
svim	1	4033710	4033710	91	INS	1.0
svim	1	4059774	4059774	58	INS	2.0
svim	1	4059822	4059881	59	DEL	1.0
svim	1	4059823	4059941	118	DEL	21.0
svim	1	4059910	4059910	60	INS	2.0
svim	1	4059960	4059960	1180	INS	14.0
svim	1	4059960	4059960	118	INS	1.0
svim	1	4076999	4076999	167	INS	7.0
svim	1	4077012	4077012	456	INS	11.0
svim	1	4077119	4077119	94	INS	1.0
svim	1	4124986	4125393	407	DEL	16.0
svim	1	4125012	4125076	64	DEL	1.0
svim	1	4125437	4125606	169	DEL	1.0
svim	1	4125844	4126414	570	DEL	17.0
svim	1	4126261	4126301	40	DEL	2.0
svim	1	4137299	4137299	114	INS	1.0
svim	1	4137489	4137489	290	INS	4.0
svim	1	4137698	4137698	78	INS	27.0
svim	1	4137776	4137872	96	DEL	1.0
svim	1	4138124	4138124	96	INS	2.0
svim	1	4138124	4138124	270	INS	13.0
svim	1	4138219	4138219	174	INS	8.0
svim	1	4138465	4138521	56	DEL	1.0
svim	1	4138525	4138525	116	INS	27.0
svim	1	4138537	4138537	58	INS	18.0
svim	1	4138552	4138552	289	INS	2.0
svim	1	4159906	4159906	47	INS	1.0
svim	1	4159978	4159978	127	INS	1.0
svim	1	4160178	4160178	141	INS	9.0
svim	1	4160247	4160247	47	INS	1.0
svim	1	4196340	4196580	240	DEL	1.0
svim	1	4196778	4196778	360	INS	32.0
svim	1	4196846	4196846	60	INS	1.0
svim	1	4204541	4204541	135	INS	4.0
svim	1	4204636	4204688	52	DEL	3.0
svim	1	4204688	4204688	84	INS	17.0
svim	1	4204688	4204688	1127	INS	27.0
svim	1	4222760	4222760	70	INS	2.0
svim	1	4222780	4222780	347	INS	27.0
svim	1	4378416	4378458	42	DEL	2.0
svim	1	4387097	4387097	41	INS	13.0
svim	1	4391850	4391850	102	INS	1.0
svim	1	4391892	4391892	181	INS	6.0
svim	1	4391932	4392035	103	DEL	1.0
svim	1	4392026	4392026	271	INS	4.0
svim	1	4392170	4392170	87	INS	7.0
svim	1	4392498	4392498	58	INS	7.0
svim	1	4392770	4392828	58	DEL	1.0
svim	1	4392806	4392806	86	INS	2.0
svim	1	4392849	4392849	201	INS	9.0
svim	1	4392872	4392872	1341	INS	6.0
svim	1	4392877	4392877	613	INS	2.0
svim	1	4393075	4393075	116	INS	1.0
svim	1	4393076	4393076	1137	INS	6.0
svim	1	4393250	4393250	70	INS	2.0
svim	1	4393343	4393343	289	INS	5.0
svim	1	4393426	4393426	58	INS	2.0
svim	1	4393458	4393458	118	INS	1.0
svim	1	4393577	4393577	465	INS	1.0
svim	1	4393639	4393639	2135	INS	7.0
svim	1	4396561	4396561	615	INS	31.0
svim	1	4403565	4403647	82	DEL	42.0
svim	1	4480335	4480395	60	DEL	12.0
svim	1	4568992	4568992	64	INS	13.0
svim	1	4575165	4575208	43	DEL	17.0
svim	1	4580783	4580783	48	INS	18.0
svim	1	4603741	4603741	146	INS	39.0
svim	1	4692614	4692614	168	INS	18.0
svim	1	4692627	4692627	483	INS	1.0
svim	1	4692634	4692634	42	INS	1.0
svim	1	4692815	4693025	210	DEL	18.0
svim	1	4692978	4692978	77	INS	7.0
svim	1	4693020	4693094	74	DEL	1.0
svim	1	4693073	4693073	42	INS	1.0
svim	1	4693157	4693157	258	INS	1.0
svim	1	4693224	4693224	73	INS	2.0
svim	1	4693360	4693360	112	INS	1.0
svim	1	4693396	4693451	55	DEL	17.0
svim	1	4693493	4693493	322	INS	19.0
svim	1	4709345	4709390	45	DEL	18.0
svim	1	4800429	4800429	167	INS	32.0
svim	1	4999536	4999536	1855	INS	18.0
svim	1	5135768	5135768	72	INS	31.0
svim	1	5172485	5172485	487	INS	32.0
svim	1	5220333	5220333	624	INS	26.0
svim	1	5259145	5259190	45	DEL	25.0
svim	1	5274686	5274686	47	INS	7.0
svim	1	5285340	5285340	40	INS	19.0
svim	1	5306216	5306266	50	DEL	21.0
svim	1	5306681	5306751	70	DEL	17.0
svim	1	5350910	5351276	366	DEL	26.0
svim	1	5364064	5364166	102	DEL	14.0
svim	1	5394181	5394181	240	INS	17.0
svim	1	5394181	5394181	60	INS	4.0
svim	1	5394181	5394181	120	INS	10.0
svim	1	5394393	5394393	120	INS	5.0
svim	1	5394443	5394443	60	INS	5.0
svim	1	5474213	5474288	75	DEL	22.0
svim	1	5715925	5715969	44	DEL	15.0
svim	1	5728178	5728178	100	INS	35.0
svim	1	5761813	5761813	42	INS	4.0
svim	1	5773583	5773583	63	INS	10.0
svim	1	5804175	5804274	99	DEL	29.0
svim	1	5862914	5862914	444	INS	42.0
svim	1	5877043	5877115	72	DEL	13.0
svim	1	5877268	5877268	239	INS	18.0
svim	1	5877400	5877448	48	DEL	1.0
svim	1	5889904	5889904	348	INS	33.0
svim	1	5892342	5892342	79	INS	7.0
svim	1	5892362	5892362	736	INS	31.0
svim	1	5934288	5934288	283	INS	18.0
svim	1	5944532	5944582	50	DEL	21.0
svim	1	6037964	6037964	1333	INS	4.0
svim	1	6065002	6065160	158	DEL	17.0
svim	1	6065364	6065364	41	INS	2.0
svim	1	6065495	6065495	80	INS	14.0
svim	1	6066040	6066040	40	INS	2.0
svim	1	6066065	6066141	76	DEL	1.0
svim	1	6066101	6066101	468	INS	10.0
svim	1	6066110	6066110	272	INS	2.0
svim	1	6066144	6066642	498	DEL	13.0
svim	1	6066560	6066560	54	INS	3.0
svim	1	6066560	6066560	133	INS	7.0
svim	1	6066716	6066716	314	INS	1.0
svim	1	6072341	6072577	236	DEL	16.0
svim	1	6072439	6072505	66	DEL	8.0
svim	1	6072500	6072622	122	DEL	7.0
svim	1	6167019	6167019	53	INS	1.0
svim	1	6215148	6215188	40	DEL	9.0
svim	1	6220191	6220384	193	DEL	11.0
svim	1	6535687	6535687	54	INS	1.0
svim	1	6775599	6775599	40	INS	14.0
svim	1	6802617	6802617	2106	INS	17.0
svim	1	6858655	6858832	177	DEL	27.0
svim	1	6997616	6997616	198	INS	37.0
svim	1	7000972	7000972	554	INS	27.0
svim	1	7017633	7017633	122	INS	19.0
svim	1	7039854	7039907	53	DEL	21.0
svim	1	7044150	7044150	204	INS	39.0
svim	1	7078188	7078188	182	INS	18.0
svim	1	7174764	7174764	96	INS	1.0
svim	1	7174805	7174805	49	INS	13.0
svim	1	7174815	7174921	106	DEL	22.0
svim	1	7175266	7175266	100	INS	2.0
svim	1	7175322	7175322	48	INS	2.0
svim	1	7175385	7175385	204	INS	1.0
svim	1	7175503	7175700	197	DEL	1.0
svim	1	7175600	7175651	51	DEL	2.0
svim	1	7175601	7175700	99	DEL	21.0
svim	1	7474169	7474169	70	INS	1.0
svim	1	7560339	7560339	79	INS	14.0
svim	1	7560397	7560397	158	INS	17.0
svim	1	7602616	7602678	62	DEL	20.0
svim	1	7608732	7608959	227	DEL	16.0
svim	1	7863493	7863493	185	INS	18.0
svim	1	7923045	7923115	70	DEL	17.0
svim	1	7923050	7923050	85	INS	27.0
svim	1	7924951	7925176	225	DEL	19.0
svim	1	7925471	7925526	55	DEL	15.0
svim	1	7963150	7963150	45	INS	23.0
svim	1	7966556	7966556	75	INS	1.0
svim	1	8013091	8013091	97	INS	15.0
svim	1	8087064	8087064	162	INS	21.0
svim	1	8336959	8336959	71	INS	3.0
svim	1	8336962	8336962	721	INS	19.0
svim	1	8336968	8336968	177	INS	1.0
svim	1	8382368	8382368	484	INS	30.0
svim	1	8382392	8382392	49	INS	1.0
svim	1	8391316	8391316	50	INS	1.0
svim	1	8391506	8391506	191	INS	25.0
svim	1	8404952	8404952	342	INS	19.0
svim	1	8435685	8435741	56	DEL	1.0
svim	1	8446627	8446627	309	INS	31.0
svim	1	8501990	8501990	345	INS	8.0
svim	1	8561460	8561460	49	INS	17.0
svim	1	8561946	8561946	49	INS	7.0
svim	1	8562016	8562016	372	INS	9.0
svim	1	8562189	8562189	592	INS	7.0
svim	1	8562189	8562189	91	INS	9.0
svim	1	8706115	8706161	46	DEL	28.0
svim	1	8728978	8729072	94	DEL	34.0
svim	1	8972231	8972231	584	INS	26.0
svim	1	9113461	9113461	169	INS	37.0
svim	1	9137796	9137796	152	INS	11.0
svim	1	9176241	9176241	200	INS	21.0
svim	1	9183333	9183373	40	DEL	11.0
svim	1	9189324	9189324	90	INS	31.0
svim	1	9230424	9230424	318	INS	33.0
svim	1	9342573	9342573	263	INS	18.0
svim	1	9359524	9361375	1851	DEL	1.0
svim	1	9370134	9370188	54	DEL	24.0
svim	1	9471352	9471352	1351	INS	12.0
svim	1	9652699	9652744	45	DEL	40.0
svim	1	9812713	9812713	45	INS	1.0
svim	1	9870199	9870199	160	INS	40.0
svim	1	10028609	10028609	140	INS	27.0
svim	1	10247653	10247653	72	INS	1.0
svim	1	10247697	10247697	162	INS	24.0
svim	1	10248151	10248151	272	INS	24.0
svim	1	10733756	10733756	53	INS	1.0
svim	1	10804402	10804570	168	DEL	24.0
svim	1	10845192	10845192	52	INS	22.0
svim	1	10878052	10878052	48	INS	8.0
svim	1	11031132	11031132	1890	INS	26.0
svim	1	11047520	11047520	41	INS	1.0
svim	1	11101793	11101793	270	INS	33.0
svim	1	11433904	11433904	184	INS	1.0
svim	1	11433938	11433938	1248	INS	23.0
svim	1	11582662	11582662	119	INS	1.0
svim	1	11582719	11582719	66	INS	1.0
svim	1	11582763	11582763	363	INS	3.0
svim	1	11582773	11582773	979	INS	33.0
svim	1	11582872	11582872	110	INS	1.0
svim	1	11582928	11582928	67	INS	3.0
svim	1	11682893	11683187	294	DEL	23.0
svim	1	12102725	12102725	50	INS	14.0
svim	1	12360280	12360280	41	INS	1.0
svim	1	12603536	12603536	86	INS	1.0
svim	1	12625704	12625704	724	INS	22.0
svim	1	12822246	12822458	212	DEL	18.0
svim	1	12849572	12849612	40	DEL	10.0
svim	1	12861983	12861983	53	INS	1.0
svim	1	12876216	12876216	281	INS	41.0
svim	1	12927465	12927465	46	INS	1.0
svim	1	12927534	12927618	84	DEL	17.0
svim	1	12947643	12948043	400	DEL	12.0
svim	1	13796642	13796642	662	INS	33.0
svim	1	13827957	13828146	189	DEL	18.0
svim	1	13894457	13894587	130	DEL	23.0
svim	1	13915475	13915475	227	INS	23.0
svim	1	13984869	13984869	127	INS	35.0
svim	1	14307592	14307592	124	INS	16.0
svim	1	14419026	14419066	40	DEL	15.0
svim	1	14610274	14610274	55	INS	1.0
svim	1	14657709	14658485	776	DEL	20.0
svim	1	14819161	14819161	409	INS	28.0
svim	1	14819215	14819215	1009	INS	23.0
svim	1	14840825	14840825	188	INS	13.0
svim	1	14840997	14840997	53	INS	33.0
svim	1	14978982	14978982	416	INS	20.0
svim	1	15008129	15008170	41	DEL	44.0
svim	1	15022006	15022006	41	INS	4.0
svim	1	15284857	15284897	40	DEL	15.0
svim	1	15362774	15362774	69	INS	11.0
svim	1	15365283	15365393	110	DEL	10.0
svim	1	15488347	15488438	91	DEL	1.0
svim	1	15551714	15551714	262	INS	21.0
svim	1	15641131	15641131	298	INS	37.0
svim	1	15714831	15714831	106	INS	37.0
svim	1	16376518	16376518	79	INS	26.0
svim	1	16492724	16492724	68	INS	16.0
svim	1	16519293	16519293	40	INS	3.0
svim	1	16637582	16637582	148	INS	16.0
svim	1	16677244	16677244	127	INS	8.0
svim	1	16750700	16750700	135	INS	31.0
svim	1	16892279	16892279	1562	INS	12.0
svim	1	16942788	16942788	46	INS	17.0
svim	1	16955890	16956074	184	DEL	2.0
svim	1	16980451	16980494	43	DEL	3.0
svim	1	17019650	17019650	46	INS	18.0
svim	1	17027901	17027901	76	INS	29.0
svim	1	17054428	17054471	43	DEL	76.0
svim	1	17057162	17057162	97	INS	11.0
svim	1	17059984	17060316	332	DEL	1.0
svim	1	17071423	17073187	1764	DEL	2.0
svim	1	17089045	17089045	122	INS	1.0
svim	1	17189065	17189109	44	DEL	8.0
svim	1	17191810	17191906	96	DEL	18.0
svim	1	17194721	17194721	318	INS	18.0
svim	1	17225605	17225605	43	INS	1.0
svim	1	17228178	17228178	319	INS	1.0
svim	1	17229432	17229432	84	INS	1.0
svim	1	17233536	17233598	62	DEL	7.0
svim	1	17234109	17234109	323	INS	7.0
svim	1	17235807	17235807	84	INS	3.0
svim	1	17276586	17276881	295	DEL	13.0
svim	1	17278379	17278637	258	DEL	12.0
svim	1	17492713	17492713	620	INS	31.0
svim	1	17518401	17518401	69	INS	36.0
svim	1	17535067	17535067	74	INS	37.0
svim	1	17567963	17568107	144	DEL	13.0
svim	1	17615798	17615798	2688	INS	19.0
svim	1	17619381	17619381	108	INS	31.0
svim	1	17678479	17678479	41	INS	2.0
svim	1	17684765	17685087	322	DEL	23.0
svim	1	17764169	17764169	78	INS	31.0
svim	1	17918740	17918740	42	INS	1.0
svim	1	18015976	18015976	1305	INS	12.0
svim	1	18016041	18016041	134	INS	1.0
svim	1	18094810	18094810	50	INS	18.0
svim	1	18121270	18121270	43	INS	1.0
svim	1	18186161	18186161	198	INS	31.0
svim	1	18195128	18195128	67	INS	36.0
svim	1	18376131	18376131	4353	INS	6.0
svim	1	18376238	18376238	663	INS	3.0
svim	1	18376326	18376326	54	INS	9.0
svim	1	18376326	18376326	222	INS	12.0
svim	1	18503838	18503838	42	INS	1.0
svim	1	18599952	18600010	58	DEL	19.0
svim	1	18607617	18607617	56	INS	17.0
svim	1	18657027	18657076	49	DEL	18.0
svim	1	18657078	18657174	96	DEL	11.0
svim	1	18685860	18685860	44	INS	19.0
svim	1	18792553	18792553	59	INS	35.0
svim	1	18792751	18792751	40	INS	1.0
svim	1	18829422	18829422	40	INS	1.0
svim	1	18924454	18924524	70	DEL	13.0
svim	1	18931292	18931357	65	DEL	11.0
svim	1	19070947	19070947	77	INS	47.0
svim	1	19151780	19152046	266	DEL	41.0
svim	1	19252351	19252351	771	INS	23.0
svim	1	19284221	19284221	43	INS	1.0
svim	1	19359949	19359949	42	INS	1.0
svim	1	19386824	19386824	125	INS	11.0
svim	1	19386824	19386824	301	INS	12.0
svim	1	19387846	19387846	503	INS	1.0
svim	1	19387911	19387911	3699	INS	8.0
svim	1	19469750	19469794	44	DEL	16.0
svim	1	20199272	20199272	56	INS	1.0
svim	1	20259424	20259424	325	INS	39.0
svim	1	20708961	20708961	437	INS	39.0
svim	1	20790032	20790032	910	INS	32.0
svim	1	20913605	20913663	58	DEL	25.0
svim	1	20944737	20944737	322	INS	12.0
svim	1	20950239	20950239	1263	INS	13.0
svim	1	20952492	20952585	93	DEL	26.0
svim	1	21142813	21142858	45	DEL	15.0
svim	1	21292127	21292127	54	INS	12.0
svim	1	21308028	21308111	83	DEL	21.0
svim	1	21315565	21315565	55	INS	19.0
svim	1	21350427	21350467	40	DEL	23.0
svim	1	21492588	21492588	319	INS	13.0
svim	1	21506436	21506436	89	INS	16.0
svim	1	21506543	21506543	210	INS	33.0
svim	1	21714720	21714769	49	DEL	16.0
svim	1	21714966	21715048	82	DEL	13.0
svim	1	21715014	21715230	216	DEL	29.0
svim	1	21745022	21745022	51	INS	28.0
svim	1	21786418	21786690	272	DEL	22.0
svim	1	21787745	21787809	64	DEL	21.0
svim	1	21789365	21789365	305	INS	3.0
svim	1	21805862	21807436	1574	DEL	1.0
svim	1	21902717	21902717	51	INS	14.0
svim	1	22144509	22144645	136	DEL	30.0
svim	1	22286330	22286380	50	DEL	30.0
svim	1	22720780	22720780	42	INS	2.0
svim	1	22896933	22896933	93	INS	12.0
svim	1	22904483	22904483	1299	INS	23.0
svim	1	22904592	22904592	55	INS	3.0
svim	1	22905278	22905278	47	INS	2.0
svim	1	22926178	22926230	52	DEL	6.0
svim	1	23081334	23081334	644	INS	27.0
svim	1	23081426	23081426	42	INS	34.0
svim	1	23276940	23276940	256	INS	39.0
svim	1	23343671	23343714	43	DEL	17.0
svim	1	23718898	23718898	482	INS	31.0
svim	1	23718909	23718909	81	INS	3.0
svim	1	23718938	23718938	904	INS	1.0
svim	1	23718968	23718968	49	INS	1.0
svim	1	23821722	23821722	64	INS	51.0
svim	1	23830527	23830567	40	DEL	12.0
svim	1	23981127	23981127	331	INS	13.0
svim	1	24030267	24030267	102	INS	15.0
svim	1	24037355	24037355	48	INS	41.0
svim	1	24163585	24163585	56	INS	16.0
svim	1	24163974	24163974	54	INS	24.0
svim	1	24163978	24163978	112	INS	1.0
svim	1	24210835	24210835	2151	INS	9.0
svim	1	24226398	24226398	131	INS	13.0
svim	1	24262193	24262193	40	INS	9.0
svim	1	24262278	24262327	49	DEL	6.0
svim	1	24393844	24393844	50	INS	15.0
svim	1	24402994	24403311	317	DEL	22.0
svim	1	24409681	24409681	46	INS	1.0
svim	1	24489203	24489246	43	DEL	5.0
svim	1	24538571	24538571	52	INS	15.0
svim	1	24538676	24538728	52	DEL	1.0
svim	1	24538724	24538724	48	INS	5.0
svim	1	24538863	24538863	282	INS	14.0
svim	1	24587083	24587083	50	INS	1.0
svim	1	24671533	24671533	149	INS	3.0
svim	1	24671533	24671533	331	INS	35.0
svim	1	24671554	24671604	50	DEL	1.0
svim	1	24758392	24758392	42	INS	1.0
svim	1	24775163	24775163	2912	INS	3.0
svim	1	24804536	24807440	2904	DEL	17.0
svim	1	24961328	24961328	312	INS	39.0
svim	1	25056845	25056845	290	INS	4.0
svim	1	25126406	25126702	296	DEL	17.0
svim	1	25158690	25161513	2823	DEL	4.0
svim	1	25200154	25200154	40	INS	1.0
svim	1	25234624	25234674	50	DEL	1.0
svim	1	25328555	25328555	92	INS	24.0
svim	1	25371466	25371466	97	INS	29.0
svim	1	25380756	25380756	323	INS	32.0
svim	1	25435363	25435363	68	INS	43.0
svim	1	25493378	25493378	64	INS	8.0
svim	1	25614266	25614266	109	INS	1.0
svim	1	25645621	25645621	59	INS	1.0
svim	1	25732083	25732083	109	INS	32.0
svim	1	25789287	25789287	44	INS	37.0
svim	1	25838916	25838916	40	INS	1.0
svim	1	25855990	25855990	962	INS	31.0
svim	1	26077749	26077749	58	INS	19.0
svim	1	26094758	26094758	95	INS	34.0
svim	1	26134790	26134835	45	DEL	39.0
svim	1	26489812	26490138	326	DEL	26.0
svim	1	26532972	26532972	60	INS	12.0
svim	1	26671505	26671556	51	DEL	18.0
svim	1	26726306	26726306	427	INS	27.0
svim	1	26814997	26815042	45	DEL	25.0
svim	1	26965807	26965807	307	INS	17.0
svim	1	26975251	26975558	307	DEL	15.0
svim	1	27130344	27130442	98	DEL	5.0
svim	1	27145028	27145106	78	DEL	1.0
svim	1	27145127	27145127	98	INS	22.0
svim	1	27145287	27145531	244	DEL	1.0
svim	1	27356977	27356977	720	INS	44.0
svim	1	27412986	27412986	1170	INS	32.0
svim	1	27433711	27433711	1178	INS	19.0
svim	1	27804112	27804441	329	DEL	14.0
svim	1	27814155	27814155	52	INS	15.0
svim	1	27935362	27935499	137	DEL	44.0
svim	1	28179940	28180510	570	DEL	19.0
svim	1	28204971	28204971	1384	INS	8.0
svim	1	28247799	28248108	309	DEL	24.0
svim	1	28573642	28573642	144	INS	12.0
svim	1	28736599	28736599	125	INS	17.0
svim	1	29321461	29321461	326	INS	16.0
svim	1	29382164	29382164	333	INS	17.0
svim	1	29385767	29385767	46	INS	1.0
svim	1	29426825	29426825	329	INS	21.0
svim	1	29780311	29780311	42	INS	1.0
svim	1	29845252	29845252	52	INS	46.0
svim	1	30180287	30180287	40	INS	2.0
svim	1	30180379	30180379	45	INS	3.0
svim	1	30196711	30196711	381	INS	29.0
svim	1	30200060	30200060	56	INS	1.0
svim	1	30200174	30200174	895	INS	1.0
svim	1	30200174	30200174	1652	INS	9.0
svim	1	30200174	30200174	225	INS	3.0
svim	1	30200216	30200415	199	DEL	9.0
svim	1	30200442	30200442	56	INS	1.0
svim	1	30200608	30200608	56	INS	14.0
svim	1	30244158	30244158	710	INS	29.0
svim	1	30244337	30244337	62	INS	3.0
svim	1	30244337	30244337	153	INS	1.0
svim	1	30298151	30298203	52	DEL	28.0
svim	1	30346047	30346047	390	INS	21.0
svim	1	30378527	30378527	43	INS	3.0
svim	1	30569448	30569448	165	INS	34.0
svim	1	30664267	30664309	42	DEL	21.0
svim	1	30664299	30664299	41	INS	18.0
svim	1	30774236	30774236	58	INS	23.0
svim	1	30961585	30961585	92	INS	1.0
svim	1	30961682	30961682	204	INS	34.0
svim	1	31040644	31041659	1015	DEL	13.0
svim	1	31067148	31067204	56	DEL	19.0
svim	1	31082617	31082723	106	DEL	19.0
svim	1	31124634	31124634	57	INS	19.0
svim	1	31128320	31128374	54	DEL	9.0
svim	1	31128409	31128409	789	INS	30.0
svim	1	31128409	31128409	51	INS	3.0
svim	1	31128496	31128496	51	INS	1.0
svim	1	31128513	31128513	204	INS	1.0
svim	1	31128528	31128528	1296	INS	13.0
svim	1	31205196	31205196	566	INS	1.0
svim	1	31205215	31205215	2545	INS	16.0
svim	1	31215992	31215992	40	INS	1.0
svim	1	31244650	31244744	94	DEL	12.0
svim	1	31246006	31246006	74	INS	7.0
svim	1	31249140	31249209	69	DEL	8.0
svim	1	31308424	31308424	40	INS	2.0
svim	1	31367465	31367532	67	DEL	15.0
svim	1	31445108	31445169	61	DEL	19.0
svim	1	31445214	31445314	100	DEL	6.0
svim	1	31649753	31649880	127	DEL	14.0
svim	1	31724879	31724879	52	INS	45.0
svim	1	31818394	31818394	53	INS	47.0
svim	1	31896912	31896912	41	INS	1.0
svim	1	31904623	31904623	63	INS	1.0
svim	1	31904623	31904623	342	INS	7.0
svim	1	31904630	31904630	170	INS	2.0
svim	1	31904705	31904705	90	INS	1.0
svim	1	31904760	31904760	45	INS	11.0
svim	1	31904842	31904951	109	DEL	1.0
svim	1	31904904	31904904	405	INS	1.0
svim	1	31904913	31904913	252	INS	4.0
svim	1	31904967	31904967	3124	INS	10.0
svim	1	31904976	31904976	958	INS	1.0
svim	1	31905021	31905021	81	INS	2.0
svim	1	31967819	31967819	63	INS	1.0
svim	1	31967819	31967819	281	INS	37.0
svim	1	31981692	31981692	40	INS	14.0
svim	1	32060896	32060943	47	DEL	3.0
svim	1	32273013	32273013	307	INS	9.0
svim	1	32494290	32494290	47	INS	1.0
svim	1	33005341	33005341	223	INS	39.0
svim	1	33046783	33046783	677	INS	23.0
svim	1	33063685	33063685	46	INS	1.0
svim	1	33108378	33108378	1003	INS	11.0
svim	1	33156761	33156938	177	DEL	13.0
svim	1	33358522	33358522	54	INS	1.0
svim	1	33439881	33440008	127	DEL	22.0
svim	1	33517830	33517957	127	DEL	1.0
svim	1	33518104	33518181	77	DEL	1.0
svim	1	33518108	33518108	101	INS	32.0
svim	1	33640600	33640600	53	INS	1.0
svim	1	33652418	33652418	1657	INS	16.0
svim	1	33859325	33859325	48	INS	33.0
svim	1	34330530	34330530	220	INS	36.0
svim	1	34568173	34568268	95	DEL	17.0
svim	1	34568275	34568275	95	INS	22.0
svim	1	34789557	34789557	52	INS	9.0
svim	1	35007067	35007067	913	INS	17.0
svim	1	35243210	35243272	62	DEL	22.0
svim	1	35243318	35243318	186	INS	26.0
svim	1	35243493	35243493	61	INS	2.0
svim	1	35296572	35296572	55	INS	1.0
svim	1	35304941	35304941	68	INS	17.0
svim	1	35371617	35371617	42	INS	20.0
svim	1	35622651	35622651	1150	INS	18.0
svim	1	35627127	35627448	321	DEL	24.0
svim	1	35725854	35725854	315	INS	23.0
svim	1	35970331	35970331	51	INS	1.0
svim	1	36676313	36676313	107	INS	29.0
svim	1	36679545	36679607	62	DEL	20.0
svim	1	36733250	36733475	225	DEL	20.0
svim	1	36749217	36749269	52	DEL	26.0
svim	1	37009734	37009802	68	DEL	20.0
svim	1	37154089	37154089	307	INS	24.0
svim	1	37154157	37154157	91	INS	1.0
svim	1	37154315	37154315	64	INS	1.0
svim	1	37154588	37154588	68	INS	10.0
svim	1	37165989	37166082	93	DEL	24.0
svim	1	37206222	37206302	80	DEL	8.0
svim	1	37215795	37215795	340	INS	21.0
svim	1	37259401	37259401	41	INS	1.0
svim	1	37259423	37259423	780	INS	32.0
svim	1	37370180	37370180	66	INS	1.0
svim	1	37423055	37423055	64	INS	17.0
svim	1	37423055	37423055	301	INS	21.0
svim	1	37423735	37424020	285	DEL	16.0
svim	1	37424171	37425221	1050	DEL	1.0
svim	1	37424205	37425748	1543	DEL	18.0
svim	1	37425247	37425741	494	DEL	1.0
svim	1	37425527	37425574	47	DEL	14.0
svim	1	37568533	37568533	129	INS	50.0
svim	1	37593865	37593865	186	INS	18.0
svim	1	37801093	37801093	44	INS	27.0
svim	1	37816476	37816714	238	DEL	13.0
svim	1	37831009	37831009	44	INS	23.0
svim	1	37895237	37895237	40	INS	1.0
svim	1	37911781	37911781	647	INS	23.0
svim	1	38077349	38077420	71	DEL	55.0
svim	1	38208245	38208408	163	DEL	25.0
svim	1	38219335	38219383	48	DEL	15.0
svim	1	38241382	38241382	2437	INS	7.0
svim	1	38369000	38369000	42	INS	1.0
svim	1	38407630	38407630	48	INS	14.0
svim	1	38432771	38432771	326	INS	37.0
svim	1	38477720	38477720	41	INS	1.0
svim	1	38522314	38522314	160	INS	1.0
svim	1	38872145	38872145	51	INS	1.0
svim	1	38948624	38948624	40	INS	7.0
svim	1	38950739	38950739	75	INS	32.0
svim	1	38996123	38996123	85	INS	21.0
svim	1	39074831	39074831	40	INS	1.0
svim	1	39084221	39085825	1604	DEL	11.0
svim	1	39195278	39195278	50	INS	3.0
svim	1	39195375	39195375	51	INS	1.0
svim	1	39411518	39411518	1962	INS	14.0
svim	1	39510235	39510235	217	INS	32.0
svim	1	39677574	39677662	88	DEL	1.0
svim	1	39677662	39677662	317	INS	27.0
svim	1	39700208	39700208	49	INS	4.0
svim	1	39700319	39700319	524	INS	36.0
svim	1	39700490	39700531	41	DEL	19.0
svim	1	39970012	39970012	459	INS	15.0
svim	1	39978268	39978268	55	INS	1.0
svim	1	40130164	40130164	907	INS	1.0
svim	1	40474020	40474148	128	DEL	7.0
svim	1	40512774	40512820	46	DEL	27.0
svim	1	40516077	40516077	113	INS	49.0
svim	1	40524686	40524686	307	INS	21.0
svim	1	40788542	40788542	53	INS	1.0
svim	1	41024252	41024371	119	DEL	15.0
svim	1	41835543	41835543	54	INS	36.0
svim	1	41847872	41847872	200	INS	48.0
svim	1	41890921	41890921	482	INS	32.0
svim	1	41891952	41891952	44	INS	26.0
svim	1	41992254	41992394	140	DEL	1.0
svim	1	41992735	41992939	204	DEL	1.0
svim	1	41992960	41992960	458	INS	27.0
svim	1	42010592	42010592	513	INS	4.0
svim	1	42010624	42010624	84	INS	2.0
svim	1	42010624	42010624	1140	INS	24.0
svim	1	42010624	42010624	360	INS	2.0
svim	1	42101212	42101296	84	DEL	16.0
svim	1	42104025	42104065	40	DEL	1.0
svim	1	42483960	42483960	1506	INS	8.0
svim	1	42547062	42547062	72	INS	1.0
svim	1	42575857	42575857	70	INS	13.0
svim	1	42575877	42575877	44	INS	16.0
svim	1	42632478	42632797	319	DEL	14.0
svim	1	42687703	42687703	81	INS	15.0
svim	1	42743177	42743492	315	DEL	42.0
svim	1	42789762	42789762	94	INS	32.0
svim	1	43001370	43001370	143	INS	14.0
svim	1	43001372	43001372	44	INS	22.0
svim	1	43188322	43188322	135	INS	16.0
svim	1	43547026	43547026	50	INS	17.0
svim	1	43571985	43572746	761	DEL	7.0
svim	1	43774128	43774128	42	INS	36.0
svim	1	44059954	44059954	152	INS	39.0
svim	1	44370614	44370614	305	INS	33.0
svim	1	44370998	44371073	75	DEL	1.0
svim	1	44371277	44371277	108	INS	1.0
svim	1	44371277	44371277	288	INS	8.0
svim	1	44371456	44371632	176	DEL	1.0
svim	1	44377234	44377234	168	INS	11.0
svim	1	44383155	44383200	45	DEL	24.0
svim	1	44565518	44565585	67	DEL	12.0
svim	1	44604720	44604720	45	INS	13.0
svim	1	44605057	44605098	41	DEL	13.0
svim	1	44605948	44606032	84	DEL	14.0
svim	1	44808496	44808496	40	INS	5.0
svim	1	45078742	45078742	76	INS	44.0
svim	1	45203726	45203726	46	INS	29.0
svim	1	45261388	45261388	64	INS	21.0
svim	1	45342245	45342245	399	INS	41.0
svim	1	45510418	45510418	59	INS	11.0
svim	1	45688741	45688741	218	INS	18.0
svim	1	45963345	45963345	781	INS	31.0
svim	1	45963440	45963440	352	INS	3.0
svim	1	46004687	46004687	50	INS	18.0
svim	1	46129999	46129999	98	INS	1.0
svim	1	46169013	46169013	2818	INS	18.0
svim	1	46175280	46175678	398	DEL	13.0
svim	1	46176328	46176328	1991	INS	16.0
svim	1	46176407	46176407	134	INS	1.0
svim	1	46366108	46366437	329	DEL	13.0
svim	1	46679030	46679030	348	INS	14.0
svim	1	46706582	46706622	40	DEL	21.0
svim	1	46707349	46707428	79	DEL	2.0
svim	1	46707932	46707932	225	INS	1.0
svim	1	46707932	46707932	49	INS	25.0
svim	1	46707981	46707981	469	INS	8.0
svim	1	47241991	47241991	56	INS	8.0
svim	1	47242029	47242029	178	INS	17.0
svim	1	47242255	47242255	83	INS	10.0
svim	1	47644779	47644779	117	INS	29.0
svim	1	47650094	47650094	240	INS	2.0
svim	1	47650131	47650131	900	INS	30.0
svim	1	48058280	48058280	65	INS	46.0
svim	1	48187815	48187815	41	INS	19.0
svim	1	48208897	48208897	327	INS	47.0
svim	1	48658644	48658644	50	INS	18.0
svim	1	48710408	48710408	66	INS	17.0
svim	1	48710408	48710408	198	INS	19.0
svim	1	48749365	48749365	44	INS	28.0
svim	1	48848476	48848526	50	DEL	6.0
svim	1	48849997	48849997	486	INS	4.0
svim	1	48949452	48949501	49	DEL	2.0
svim	1	49549776	49549830	54	DEL	46.0
svim	1	50413624	50413624	106	INS	21.0
svim	1	50467804	50467804	115	INS	1.0
svim	1	50834985	50834985	543	INS	28.0
svim	1	50847273	50847273	77	INS	24.0
svim	1	50847525	50847525	51	INS	19.0
svim	1	50847555	50847555	178	INS	4.0
svim	1	50847685	50847685	164	INS	19.0
svim	1	50847892	50847892	106	INS	14.0
svim	1	51285360	51285408	48	DEL	19.0
svim	1	52098232	52098232	46	INS	22.0
svim	1	52177138	52177138	407	INS	27.0
svim	1	52270161	52270161	90	INS	35.0
svim	1	52318222	52318222	559	INS	27.0
svim	1	52372541	52372541	197	INS	24.0
svim	1	53241901	53241901	42	INS	31.0
svim	1	53249510	53249510	42	INS	29.0
svim	1	53249578	53249578	82	INS	2.0
svim	1	53268829	53268883	54	DEL	25.0
svim	1	53564908	53564908	61	INS	49.0
svim	1	53594097	53594948	851	DEL	30.0
svim	1	53595125	53595603	478	DEL	33.0
svim	1	53749094	53749094	128	INS	3.0
svim	1	53749170	53749170	48	INS	18.0
svim	1	53749398	53749398	148	INS	2.0
svim	1	53749421	53749421	694	INS	30.0
svim	1	53749451	53749451	112	INS	4.0
svim	1	53749656	53749656	194	INS	1.0
svim	1	53749676	53749676	56	INS	2.0
svim	1	53749868	53749868	444	INS	15.0
svim	1	53815924	53815924	42	INS	18.0
svim	1	53967994	53968154	160	DEL	27.0
svim	1	53991136	53991136	452	INS	39.0
svim	1	54094875	54094875	41	INS	1.0
svim	1	54175023	54175077	54	DEL	22.0
svim	1	54178807	54178807	313	INS	34.0
svim	1	54373147	54373147	58	INS	1.0
svim	1	54924466	54924466	215	INS	13.0
svim	1	54976289	54976289	280	INS	14.0
svim	1	55027378	55027378	128	INS	2.0
svim	1	55027409	55027409	307	INS	7.0
svim	1	55027590	55027590	48	INS	9.0
svim	1	55027590	55027590	229	INS	2.0
svim	1	55064840	55064880	40	DEL	3.0
svim	1	55334337	55334389	52	DEL	16.0
svim	1	55401899	55401899	41	INS	1.0
svim	1	55468715	55468715	674	INS	31.0
svim	1	55705906	55705906	1608	INS	22.0
svim	1	55851375	55851375	127	INS	26.0
svim	1	55886379	55886419	40	DEL	39.0
svim	1	55974723	55974791	68	DEL	49.0
svim	1	56128213	56128213	150	INS	14.0
svim	1	56128361	56128361	61	INS	1.0
svim	1	56128383	56128450	67	DEL	1.0
svim	1	56129385	56129480	95	DEL	8.0
svim	1	56131201	56131297	96	DEL	26.0
svim	1	56132065	56132065	490	INS	21.0
svim	1	56132419	56132514	95	DEL	12.0
svim	1	56132457	56132457	50	INS	12.0
svim	1	56401282	56401603	321	DEL	43.0
svim	1	56887702	56888019	317	DEL	28.0
svim	1	56996032	56996032	315	INS	19.0
svim	1	57022731	57022731	54	INS	26.0
svim	1	57242607	57242946	339	DEL	37.0
svim	1	57600203	57600203	1996	INS	6.0
svim	1	57835705	57835705	43	INS	1.0
svim	1	57861402	57861458	56	DEL	15.0
svim	1	58019132	58019132	46	INS	6.0
svim	1	58071857	58071857	210	INS	14.0
svim	1	58104869	58104869	50	INS	3.0
svim	1	58104958	58104958	78	INS	19.0
svim	1	58205106	58205106	50	INS	29.0
svim	1	58343211	58343535	324	DEL	17.0
svim	1	58540195	58540195	46	INS	20.0
svim	1	58689414	58689414	146	INS	1.0
svim	1	58743909	58744822	913	DEL	37.0
svim	1	58983966	58983966	45	INS	18.0
svim	1	59017935	59018197	262	DEL	24.0
svim	1	59059616	59059941	325	DEL	26.0
svim	1	59194941	59195001	60	DEL	13.0
svim	1	59195256	59195256	229	INS	1.0
svim	1	59195261	59195261	514	INS	26.0
svim	1	59295908	59295908	42	INS	1.0
svim	1	59446793	59446900	107	DEL	35.0
svim	1	59582486	59582486	55	INS	1.0
svim	1	59871862	59871862	320	INS	18.0
svim	1	59956713	59956713	64	INS	32.0
svim	1	60162813	60162813	66	INS	1.0
svim	1	60283325	60283325	187	INS	1.0
svim	1	60529913	60529913	76	INS	18.0
svim	1	60530675	60530675	44	INS	38.0
svim	1	60551332	60551332	125	INS	7.0
svim	1	60551353	60551353	54	INS	4.0
svim	1	60551512	60551512	46	INS	7.0
svim	1	60551512	60551512	186	INS	25.0
svim	1	60551591	60551591	90	INS	33.0
svim	1	60695064	60695104	40	DEL	1.0
svim	1	61198338	61198380	42	DEL	29.0
svim	1	61288095	61288095	240	INS	17.0
svim	1	61344058	61344058	53	INS	26.0
svim	1	61347849	61347849	69	INS	1.0
svim	1	61491121	61491121	40	INS	15.0
svim	1	61495768	61495809	41	DEL	22.0
svim	1	61786876	61786876	40	INS	1.0
svim	1	62017634	62017634	58	INS	1.0
svim	1	62082857	62083701	844	DEL	23.0
svim	1	62337075	62337075	74	INS	17.0
svim	1	62337157	62337157	44	INS	26.0
svim	1	62352491	62352491	40	INS	13.0
svim	1	62390586	62390935	349	DEL	17.0
svim	1	62589448	62589499	51	DEL	16.0
svim	1	62603281	62603281	378	INS	29.0
svim	1	62644489	62644564	75	DEL	1.0
svim	1	62646051	62646226	175	DEL	1.0
svim	1	62815101	62815263	162	DEL	26.0
svim	1	63151820	63152159	339	DEL	22.0
svim	1	63288682	63288682	41	INS	1.0
svim	1	63511676	63511676	58	INS	6.0
svim	1	63593550	63593550	53	INS	1.0
svim	1	63865915	63865959	44	DEL	41.0
svim	1	63887909	63887909	56	INS	18.0
svim	1	63939661	63939661	118	INS	34.0
svim	1	64456603	64456603	40	INS	1.0
svim	1	64667120	64667120	49	INS	20.0
svim	1	64667138	64667138	282	INS	18.0
svim	1	64704818	64704818	56	INS	16.0
svim	1	64745817	64745817	43	INS	1.0
svim	1	64850179	64850179	2153	INS	12.0
svim	1	64880986	64881036	50	DEL	17.0
svim	1	64881161	64881339	178	DEL	31.0
svim	1	64958061	64958061	333	INS	36.0
svim	1	65891826	65891826	88	INS	13.0
svim	1	65909622	65909892	270	DEL	23.0
svim	1	66055926	66055926	319	INS	23.0
svim	1	66078243	66078402	159	DEL	22.0
svim	1	66079461	66079461	54	INS	23.0
svim	1	66129962	66129962	178	INS	13.0
svim	1	66135712	66136043	331	DEL	22.0
svim	1	66156771	66156811	40	DEL	22.0
svim	1	66263909	66264242	333	DEL	21.0
svim	1	66694579	66694640	61	DEL	22.0
svim	1	66866204	66866204	61	INS	43.0
svim	1	67054846	67054886	40	DEL	15.0
svim	1	67096516	67096516	92	INS	8.0
svim	1	67125698	67125698	48	INS	8.0
svim	1	67624667	67624667	417	INS	40.0
svim	1	67624734	67624734	54	INS	2.0
svim	1	67693737	67693777	40	DEL	3.0
svim	1	67828854	67828975	121	DEL	1.0
svim	1	67976082	67976082	49	INS	1.0
svim	1	68007959	68008816	857	DEL	23.0
svim	1	68175691	68175806	115	DEL	24.0
svim	1	68175704	68175760	56	DEL	2.0
svim	1	68395718	68395718	55	INS	6.0
svim	1	68686778	68686778	56	INS	1.0
svim	1	69055310	69055310	147	INS	38.0
svim	1	69230622	69230760	138	DEL	16.0
svim	1	69230741	69230741	98	INS	18.0
svim	1	69389946	69389946	128	INS	1.0
svim	1	69806992	69807311	319	DEL	46.0
svim	1	69883812	69883922	110	DEL	1.0
svim	1	69943715	69944021	306	DEL	19.0
svim	1	70027324	70027681	357	DEL	13.0
svim	1	70027632	70027676	44	DEL	19.0
svim	1	70061655	70061655	319	INS	14.0
svim	1	70091056	70091056	334	INS	16.0
svim	1	70381779	70381779	1078	INS	17.0
svim	1	70946190	70946521	331	DEL	34.0
svim	1	71008419	71008419	85	INS	1.0
svim	1	71112306	71112543	237	DEL	1.0
svim	1	71112577	71112577	180	INS	10.0
svim	1	71112674	71112764	90	DEL	2.0
svim	1	71112744	71112930	186	DEL	15.0
svim	1	71112880	71112880	301	INS	1.0
svim	1	71113260	71113260	374	INS	9.0
svim	1	71113301	71113301	715	INS	2.0
svim	1	71148798	71149047	249	DEL	13.0
svim	1	71741319	71741629	310	DEL	38.0
svim	1	71828460	71828872	412	DEL	11.0
svim	1	72154102	72154102	75	INS	28.0
svim	1	72258947	72258947	248	INS	38.0
svim	1	72364592	72364655	63	DEL	27.0
svim	1	72393732	72393732	114	INS	1.0
svim	1	72393814	72393814	186	INS	14.0
svim	1	72393814	72393814	412	INS	12.0
svim	1	72393840	72393840	94	INS	1.0
svim	1	72394057	72394057	58	INS	15.0
svim	1	72610123	72610182	59	DEL	24.0
svim	1	72981491	72981491	180	INS	34.0
svim	1	73022581	73022636	55	DEL	37.0
svim	1	73050821	73050821	44	INS	24.0
svim	1	73335465	73335508	43	DEL	16.0
svim	1	73600017	73600017	49	INS	40.0
svim	1	73648819	73648819	83	INS	31.0
svim	1	73753600	73753915	315	DEL	26.0
svim	1	73768783	73769134	351	DEL	22.0
svim	1	74182157	74182157	60	INS	21.0
svim	1	74185747	74185747	44	INS	3.0
svim	1	74312431	74312682	251	DEL	13.0
svim	1	74405518	74405518	46	INS	13.0
svim	1	74405612	74405612	118	INS	40.0
svim	1	74437711	74437711	50	INS	26.0
svim	1	74471641	74471641	358	INS	17.0
svim	1	74698638	74698638	49	INS	1.0
svim	1	74755168	74755289	121	DEL	38.0
svim	1	74788084	74788084	41	INS	1.0
svim	1	75136824	75136924	100	DEL	21.0
svim	1	75148235	75148292	57	DEL	18.0
svim	1	75192889	75192889	3711	INS	7.0
svim	1	75224130	75224130	76	INS	17.0
svim	1	75224130	75224130	266	INS	19.0
svim	1	75455193	75455193	41	INS	37.0
svim	1	75557160	75557160	314	INS	37.0
svim	1	75745822	75745822	454	INS	22.0
svim	1	75745825	75745825	98	INS	1.0
svim	1	75746126	75746126	71	INS	1.0
svim	1	75795810	75795862	52	DEL	18.0
svim	1	75843738	75943339	99601	DEL	1.0
svim	1	76011867	76012198	331	DEL	29.0
svim	1	76351353	76351353	349	INS	24.0
svim	1	76352032	76352032	137	INS	22.0
svim	1	76368358	76368406	48	DEL	36.0
svim	1	76372183	76372183	376	INS	29.0
svim	1	76428308	76428382	74	DEL	41.0
svim	1	76497877	76497877	56	INS	1.0
svim	1	76683271	76683271	91	INS	1.0
svim	1	76743234	76743300	66	DEL	41.0
svim	1	76753480	76753480	40	INS	1.0
svim	1	76856628	76856628	325	INS	31.0
svim	1	77100366	77100649	283	DEL	21.0
svim	1	77112144	77112266	122	DEL	17.0
svim	1	77305417	77305417	108	INS	16.0
svim	1	77311950	77311992	42	DEL	40.0
svim	1	77468964	77468964	345	INS	13.0
svim	1	77476395	77476395	330	INS	19.0
svim	1	77481857	77481857	292	INS	9.0
svim	1	77481881	77481881	48	INS	21.0
svim	1	77577912	77577912	332	INS	18.0
svim	1	77634314	77634314	316	INS	23.0
svim	1	77833254	77833254	42	INS	7.0
svim	1	77833379	77833379	49	INS	22.0
svim	1	77833523	77833523	268	INS	23.0
svim	1	77833539	77833539	82	INS	1.0
svim	1	77910006	77910069	63	DEL	12.0
svim	1	77941082	77941126	44	DEL	13.0
svim	1	78498216	78498216	68	INS	29.0
svim	1	78527299	78527415	116	DEL	16.0
svim	1	78998086	78998156	70	DEL	19.0
svim	1	79108828	79108828	167	INS	7.0
svim	1	79355137	79355137	46	INS	1.0
svim	1	79401508	79401830	322	DEL	28.0
svim	1	79562426	79562426	72	INS	40.0
svim	1	79582075	79582075	307	INS	36.0
svim	1	79650144	79650144	130	INS	27.0
svim	1	79708117	79708117	40	INS	1.0
svim	1	79773472	79773515	43	DEL	15.0
svim	1	80037113	80037173	60	DEL	1.0
svim	1	80037187	80037381	194	DEL	1.0
svim	1	80221780	80223028	1248	DEL	6.0
svim	1	80271154	80271154	140	INS	19.0
svim	1	80349420	80349420	40	INS	2.0
svim	1	80545256	80545256	203	INS	44.0
svim	1	80587158	80587158	124	INS	1.0
svim	1	80794839	80794887	48	DEL	16.0
svim	1	80794946	80795026	80	DEL	12.0
svim	1	81049863	81049966	103	DEL	13.0
svim	1	81071385	81071385	67	INS	1.0
svim	1	81168918	81168918	65	INS	8.0
svim	1	81194341	81194668	327	DEL	17.0
svim	1	81368451	81368451	58	INS	1.0
svim	1	81524115	81524115	316	INS	23.0
svim	1	81660356	81660356	199	INS	12.0
svim	1	81687784	81688113	329	DEL	38.0
svim	1	82312041	82312041	324	INS	13.0
svim	1	82464645	82464645	44	INS	13.0
svim	1	82464667	82464667	90	INS	16.0
svim	1	82617195	82617195	42	INS	1.0
svim	1	82721710	82721710	3121	INS	9.0
svim	1	82782418	82782418	41	INS	1.0
svim	1	82963291	82963615	324	DEL	5.0
svim	1	83022782	83022782	121	INS	21.0
svim	1	83042643	83042964	321	DEL	1.0
svim	1	83042649	83042649	256	INS	19.0
svim	1	83042964	83043200	236	DEL	19.0
svim	1	83043200	83043200	345	INS	1.0
svim	1	83102318	83102318	74	INS	1.0
svim	1	83125958	83127569	1611	DEL	21.0
svim	1	83149850	83149908	58	DEL	38.0
svim	1	83479249	83479320	71	DEL	32.0
svim	1	83484799	83484799	46	INS	12.0
svim	1	83484954	83485006	52	DEL	21.0
svim	1	83753497	83753603	106	DEL	49.0
svim	1	83761330	83761372	42	DEL	43.0
svim	1	84226446	84226446	112	INS	23.0
svim	1	84358004	84358054	50	DEL	1.0
svim	1	84358425	84358425	72	INS	26.0
svim	1	84493194	84493194	40	INS	2.0
svim	1	84886830	84886830	54	INS	28.0
svim	1	84913263	84913263	340	INS	27.0
svim	1	85222455	85222455	210	INS	27.0
svim	1	85234480	85234480	60	INS	24.0
svim	1	85388121	85388121	42	INS	19.0
svim	1	85620124	85620124	516	INS	23.0
svim	1	85748620	85748950	330	DEL	19.0
svim	1	85867383	85867383	95	INS	1.0
svim	1	85983488	85983488	463	INS	29.0
svim	1	85983776	85983776	452	INS	31.0
svim	1	86002660	86002660	231	INS	39.0
svim	1	86133644	86133644	43	INS	22.0
svim	1	86462176	86462176	42	INS	16.0
svim	1	86462738	86462738	46	INS	16.0
svim	1	86682245	86682245	225	INS	2.0
svim	1	86682245	86682245	97	INS	27.0
svim	1	86682342	86682342	178	INS	27.0
svim	1	86682364	86682364	50	INS	4.0
svim	1	86740980	86741697	717	DEL	42.0
svim	1	87248707	87248707	49	INS	1.0
svim	1	87263030	87263030	422	INS	34.0
svim	1	87263338	87263384	46	DEL	1.0
svim	1	87381960	87381960	78	INS	1.0
svim	1	87502880	87502880	72	INS	31.0
svim	1	87512435	87512435	2111	INS	12.0
svim	1	88860717	88860717	95	INS	36.0
svim	1	88906734	88906734	40	INS	1.0
svim	1	88923362	88923362	180	INS	47.0
svim	1	88972809	88972809	3817	INS	1.0
svim	1	89115505	89115505	41	INS	1.0
svim	1	89206635	89206635	61	INS	1.0
svim	1	89475908	89478624	2716	DEL	15.0
svim	1	89967762	89967762	71	INS	1.0
svim	1	90263456	90263597	141	DEL	28.0
svim	1	90370560	90370560	272	INS	21.0
svim	1	90541442	90541442	214	INS	42.0
svim	1	90649342	90649342	186	INS	11.0
svim	1	90649371	90649371	60	INS	25.0
svim	1	90776588	90776588	56	INS	24.0
svim	1	90844497	90844497	238	INS	1.0
svim	1	90844680	90844680	430	INS	39.0
svim	1	90858352	90858393	41	DEL	6.0
svim	1	91283537	91283537	58	INS	17.0
svim	1	91291664	91291664	40	INS	17.0
svim	1	91304023	91304023	40	INS	1.0
svim	1	91357339	91357339	49	INS	17.0
svim	1	91382617	91382617	46	INS	1.0
svim	1	91415849	91415849	75	INS	30.0
svim	1	91544422	91544422	44	INS	16.0
svim	1	91544585	91544585	60	INS	16.0
svim	1	91544734	91544734	40	INS	18.0
svim	1	91624772	91625055	283	DEL	31.0
svim	1	91634225	91634273	48	DEL	21.0
svim	1	91634882	91634935	53	DEL	37.0
svim	1	91682025	91682025	318	INS	16.0
svim	1	91924853	91924853	75	INS	14.0
svim	1	91925317	91925426	109	DEL	5.0
svim	1	91925604	91925645	41	DEL	1.0
svim	1	92036193	92036193	53	INS	1.0
svim	1	92134205	92134385	180	DEL	18.0
svim	1	92134317	92134893	576	DEL	13.0
svim	1	92232061	92233333	1272	DEL	15.0
svim	1	92280857	92280857	51	INS	23.0
svim	1	92305937	92305937	180	INS	21.0
svim	1	92391253	92391253	51	INS	15.0
svim	1	92392903	92392903	86	INS	16.0
svim	1	92483172	92484155	983	DEL	7.0
svim	1	92652246	92652246	44	INS	1.0
svim	1	92679004	92679004	62	INS	24.0
svim	1	92681353	92681405	52	DEL	18.0
svim	1	92970613	92970613	40	INS	1.0
svim	1	93088887	93088887	44	INS	1.0
svim	1	93167519	93167519	327	INS	38.0
svim	1	93312405	93312405	62	INS	16.0
svim	1	93312424	93312424	146	INS	13.0
svim	1	93414200	93414200	104	INS	17.0
svim	1	93498212	93498212	338	INS	27.0
svim	1	93518779	93518779	46	INS	39.0
svim	1	93810414	93810414	125	INS	42.0
svim	1	94355693	94355693	49	INS	1.0
svim	1	94850021	94850070	49	DEL	36.0
svim	1	94943237	94943319	82	DEL	16.0
svim	1	95047494	95047494	71	INS	1.0
svim	1	95155263	95155304	41	DEL	9.0
svim	1	95511463	95511463	62	INS	12.0
svim	1	95690510	95690829	319	DEL	36.0
svim	1	96139975	96142391	2416	DEL	18.0
svim	1	96483082	96483166	84	DEL	33.0
svim	1	96618650	96618650	66	INS	19.0
svim	1	96731246	96731246	280	INS	20.0
svim	1	96731321	96731321	48	INS	1.0
svim	1	96731346	96731346	50	INS	3.0
svim	1	96868783	96868865	82	DEL	24.0
svim	1	96904271	96904399	128	DEL	1.0
svim	1	96989869	96989909	40	DEL	1.0
svim	1	97410346	97410346	41	INS	1.0
svim	1	97596318	97596392	74	DEL	21.0
svim	1	97599568	97599609	41	DEL	16.0
svim	1	97717628	97717628	329	INS	16.0
svim	1	97789011	97789011	41	INS	22.0
svim	1	98969126	98969126	106	INS	22.0
svim	1	98978022	98978022	51	INS	26.0
svim	1	98978183	98978183	49	INS	27.0
svim	1	99577604	99577604	131	INS	28.0
svim	1	99976031	99976095	64	DEL	24.0
svim	1	100148630	100148683	53	DEL	31.0
svim	1	100289250	100289250	40	INS	2.0
svim	1	100292487	100292487	48	INS	1.0
svim	1	100292538	100292538	108	INS	2.0
svim	1	100390637	100390780	143	DEL	22.0
svim	1	100703684	100703728	44	DEL	24.0
svim	1	100994210	100994210	338	INS	41.0
svim	1	101016149	101016149	55	INS	1.0
svim	1	101212105	101212105	109	INS	22.0
svim	1	101283382	101283447	65	DEL	16.0
svim	1	101284769	101284769	514	INS	12.0
svim	1	101380677	101380677	40	INS	1.0
svim	1	101388551	101388871	320	DEL	21.0
svim	1	101470040	101470040	46	INS	1.0
svim	1	101622764	101623134	370	DEL	21.0
svim	1	101643569	101643569	57	INS	1.0
svim	1	101648507	101648507	42	INS	8.0
svim	1	101718758	101718832	74	DEL	18.0
svim	1	101719121	101719121	238	INS	1.0
svim	1	101719125	101719125	653	INS	12.0
svim	1	101719341	101719341	430	INS	1.0
svim	1	101719353	101719407	54	DEL	3.0
svim	1	101724129	101724205	76	DEL	23.0
svim	1	101770052	101770052	320	INS	49.0
svim	1	101884672	101884672	52	INS	1.0
svim	1	101978980	101978980	2986	INS	6.0
svim	1	102018253	102018340	87	DEL	11.0
svim	1	102018575	102018575	428	INS	9.0
svim	1	102018617	102018617	122	INS	18.0
svim	1	102019225	102019388	163	DEL	17.0
svim	1	102019510	102019510	100	INS	1.0
svim	1	102123415	102123491	76	DEL	30.0
svim	1	102455150	102455150	49	INS	9.0
svim	1	102494817	102494817	88	INS	31.0
svim	1	102511056	102511056	44	INS	14.0
svim	1	102512641	102512641	67	INS	38.0
svim	1	102750198	102750198	62	INS	1.0
svim	1	102876759	102876759	42	INS	1.0
svim	1	102920530	102920530	323	INS	21.0
svim	1	103047678	103048008	330	DEL	38.0
svim	1	103096066	103096385	319	DEL	27.0
svim	1	103111001	103111068	67	DEL	27.0
svim	1	103637238	103637238	52	INS	1.0
svim	1	103638622	103638622	49	INS	7.0
svim	1	103638751	103638751	73	INS	28.0
svim	1	103648069	103648307	238	DEL	13.0
svim	1	103669315	103669315	48	INS	32.0
svim	1	103737776	103737776	104	INS	31.0
svim	1	104163740	104163819	79	DEL	22.0
svim	1	104443199	104443725	526	DEL	15.0
svim	1	104451498	104451652	154	DEL	21.0
svim	1	104719847	104720164	317	DEL	12.0
svim	1	105104896	105104896	78	INS	34.0
svim	1	105119779	105119779	46	INS	7.0
svim	1	105162372	105162372	40	INS	18.0
svim	1	105218649	105219452	803	DEL	10.0
svim	1	105231103	105231103	138	INS	14.0
svim	1	105428309	105428640	331	DEL	31.0
svim	1	105508919	105508919	91	INS	9.0
svim	1	105509182	105509182	40	INS	3.0
svim	1	105617930	105617930	48	INS	12.0
svim	1	105667584	105668443	859	DEL	7.0
svim	1	105866770	105867044	274	DEL	32.0
svim	1	106113955	106113955	2260	INS	21.0
svim	1	106202460	106202460	44	INS	1.0
svim	1	106302540	106302540	55	INS	14.0
svim	1	106311781	106311874	93	DEL	42.0
svim	1	106330919	106330919	198	INS	8.0
svim	1	106396412	106396412	913	INS	12.0
svim	1	106485863	106485863	128	INS	8.0
svim	1	106504017	106504017	507	INS	23.0
svim	1	106505929	106505929	700	INS	22.0
svim	1	106748696	106748696	59	INS	1.0
svim	1	106969623	106969785	162	DEL	35.0
svim	1	106973689	106973689	60	INS	3.0
svim	1	106973689	106973689	150	INS	1.0
svim	1	106973896	106973896	209	INS	25.0
svim	1	107654754	107654754	43	INS	3.0
svim	1	107813336	107813336	47	INS	1.0
svim	1	108097955	108097955	50	INS	28.0
svim	1	108142466	108142466	305	INS	9.0
svim	1	108296171	108296171	40	INS	3.0
svim	1	108565793	108565793	85	INS	13.0
svim	1	108565802	108565802	44	INS	2.0
svim	1	108566111	108566111	55	INS	1.0
svim	1	108566191	108566191	42	INS	1.0
svim	1	108566323	108566323	44	INS	8.0
svim	1	108567552	108567552	256	INS	21.0
svim	1	108733325	108735802	2477	DEL	15.0
svim	1	108735819	108737251	1432	DEL	15.0
svim	1	108772939	108773061	122	DEL	7.0
svim	1	108917481	108917589	108	DEL	17.0
svim	1	109066477	109066517	40	DEL	1.0
svim	1	109209199	109209199	47	INS	31.0
svim	1	109218609	109218609	160	INS	30.0
svim	1	109232230	109232230	62	INS	27.0
svim	1	109314277	109314277	49	INS	14.0
svim	1	109314446	109314446	116	INS	15.0
svim	1	109314591	109314638	47	DEL	1.0
svim	1	109597718	109598049	331	DEL	44.0
svim	1	109602597	109603291	694	DEL	26.0
svim	1	109614587	109614741	154	DEL	23.0
svim	1	109719769	109719769	130	INS	36.0
svim	1	109719975	109719975	80	INS	37.0
svim	1	109720136	109720136	40	INS	34.0
svim	1	110196718	110196818	100	DEL	26.0
svim	1	110212725	110212725	44	INS	29.0
svim	1	110267720	110267720	110	INS	30.0
svim	1	110461533	110461533	60	INS	1.0
svim	1	110663163	110663163	141	INS	2.0
svim	1	110810093	110810093	47	INS	1.0
svim	1	110852775	110852775	80	INS	48.0
svim	1	110983116	110983116	54	INS	1.0
svim	1	111112249	111112362	113	DEL	38.0
svim	1	111233244	111233244	41	INS	1.0
svim	1	111316413	111316512	99	DEL	49.0
svim	1	111567089	111567089	65	INS	1.0
svim	1	111785829	111785829	101	INS	1.0
svim	1	111802590	111802590	973	INS	19.0
svim	1	111838207	111838269	62	DEL	33.0
svim	1	111896173	111896173	1972	INS	11.0
svim	1	111957521	111957585	64	DEL	18.0
svim	1	112072619	112072619	49	INS	15.0
svim	1	112074694	112074805	111	DEL	16.0
svim	1	112087363	112087363	204	INS	18.0
svim	1	112087367	112087537	170	DEL	17.0
svim	1	112087672	112087672	170	INS	2.0
svim	1	112123675	112123675	321	INS	22.0
svim	1	112645973	112645973	72	INS	1.0
svim	1	112689566	112689566	44	INS	16.0
svim	1	112691787	112704702	12915	DEL	2.0
svim	1	112735994	112735994	334	INS	13.0
svim	1	112835087	112837665	2578	DEL	46.0
svim	1	112991994	112991994	317	INS	21.0
svim	1	113249076	113249118	42	DEL	23.0
svim	1	113316538	113316538	49	INS	4.0
svim	1	113316987	113316987	178	INS	30.0
svim	1	113423893	113423893	54	INS	1.0
svim	1	113542274	113542274	1834	INS	8.0
svim	1	113612063	113612112	49	DEL	12.0
svim	1	113612683	113612732	49	DEL	11.0
svim	1	113612857	113612857	49	INS	11.0
svim	1	113656624	113656624	41	INS	1.0
svim	1	113715631	113715920	289	DEL	21.0
svim	1	113799628	113800090	462	DEL	17.0
svim	1	113958921	113958921	88	INS	14.0
svim	1	113959091	113959091	204	INS	28.0
svim	1	114654354	114654354	53	INS	14.0
svim	1	114691842	114691842	40	INS	1.0
svim	1	114747868	114747868	175	INS	15.0
svim	1	115201392	115201392	304	INS	13.0
svim	1	115690176	115690176	70	INS	16.0
svim	1	115796888	115797172	284	DEL	35.0
svim	1	115985630	115985630	42	INS	1.0
svim	1	116111157	116111204	47	DEL	28.0
svim	1	116229483	116232840	3357	DEL	11.0
svim	1	116304079	116304079	221	INS	19.0
svim	1	116623486	116623486	54	INS	1.0
svim	1	116695304	116695304	104	INS	27.0
svim	1	116848531	116848531	50	INS	29.0
svim	1	116912025	116912106	81	DEL	17.0
svim	1	116979581	116979581	190	INS	1.0
svim	1	116979581	116979581	2107	INS	13.0
svim	1	116979692	116979692	62	INS	1.0
svim	1	117571822	117571822	57	INS	21.0
svim	1	117680068	117680068	40	INS	21.0
svim	1	117796414	117796414	40	INS	1.0
svim	1	117802090	117802090	54	INS	16.0
svim	1	117972157	117972157	51	INS	14.0
svim	1	117972347	117972347	177	INS	1.0
svim	1	117972460	117972460	614	INS	13.0
svim	1	117972472	117972472	126	INS	1.0
svim	1	117972647	117972647	176	INS	17.0
svim	1	118091037	118091259	222	DEL	32.0
svim	1	118146055	118146055	73	INS	1.0
svim	1	118170455	118170455	49	INS	1.0
svim	1	118594412	118594755	343	DEL	14.0
svim	1	118861491	118861491	648	INS	29.0
svim	1	118861559	118861559	51	INS	1.0
svim	1	118861559	118861559	131	INS	12.0
svim	1	118861699	118861699	81	INS	1.0
svim	1	118861830	118861830	192	INS	17.0
svim	1	118929992	118929992	236	INS	23.0
svim	1	118929992	118930032	40	DEL	6.0
svim	1	118944031	118944081	50	DEL	28.0
svim	1	119274213	119274269	56	DEL	21.0
svim	1	119326979	119327033	54	DEL	14.0
svim	1	119553351	119553351	1076	INS	11.0
svim	1	119558771	119559090	319	DEL	27.0
svim	1	119807237	119807237	48	INS	15.0
svim	1	119931760	119931760	90	INS	17.0
svim	1	119964030	119964083	53	DEL	33.0
svim	1	120112566	120112566	44	INS	6.0
svim	1	120542593	120542653	60	DEL	9.0
svim	1	120583691	120583691	41	INS	14.0
svim	1	120610100	120610100	313	INS	3.0
svim	1	120784028	120784100	72	DEL	17.0
svim	1	121137875	121138069	194	DEL	6.0
svim	1	121137881	121137944	63	DEL	1.0
svim	1	121138084	121138084	65	INS	2.0
svim	1	121215017	121215017	56	INS	37.0
svim	1	121351987	121352057	70	DEL	2.0
svim	1	121352314	121352314	168	INS	1.0
svim	1	121356325	121357516	1191	DEL	1.0
svim	1	121356946	121358137	1191	DEL	1.0
svim	1	121357020	121358885	1865	DEL	2.0
svim	1	121358168	121358841	673	DEL	8.0
svim	1	121358500	121358500	268	INS	11.0
svim	1	121358500	121358500	536	INS	34.0
svim	1	121360395	121360395	268	INS	4.0
svim	1	121360519	121360787	268	DEL	12.0
svim	1	121360531	121361177	646	DEL	32.0
svim	1	121363286	121363286	536	INS	7.0
svim	1	121365101	121365171	70	DEL	1.0
svim	1	121365267	121365267	804	INS	12.0
svim	1	121365361	121365361	268	INS	29.0
svim	1	121367039	121367308	269	DEL	16.0
svim	1	121371301	121371975	674	DEL	1.0
svim	1	121371307	121371713	406	DEL	5.0
svim	1	121371316	121371316	101	INS	1.0
svim	1	121371382	121371382	96	INS	1.0
svim	1	121371642	121371713	71	DEL	1.0
svim	1	121373581	121373581	271	INS	1.0
svim	1	121481122	121481969	847	DEL	16.0
svim	1	121481907	121482756	849	DEL	2.0
svim	1	121481968	121481968	1017	INS	3.0
svim	1	121482015	121482189	174	DEL	1.0
svim	1	142535773	142535818	45	DEL	2.0
svim	1	142535813	142535813	42	INS	7.0
svim	1	142535946	142535946	70	INS	2.0
svim	1	142536002	142536099	97	DEL	20.0
svim	1	142536276	142536346	70	DEL	10.0
svim	1	142536580	142536580	119	INS	1.0
svim	1	142536778	142536821	43	DEL	4.0
svim	1	142536784	142536896	112	DEL	13.0
svim	1	142537320	142537370	50	DEL	2.0
svim	1	142537716	142537716	77	INS	1.0
svim	1	142537861	142537861	55	INS	1.0
svim	1	142538994	142539084	90	DEL	11.0
svim	1	142539308	142539308	56	INS	1.0
svim	1	142539309	142539600	291	DEL	3.0
svim	1	142539325	142539325	169	INS	1.0
svim	1	142539410	142539410	50	INS	1.0
svim	1	142539427	142539427	240	INS	17.0
svim	1	142539429	142539532	103	DEL	1.0
svim	1	142539695	142539695	71	INS	2.0
svim	1	142539768	142539768	84	INS	14.0
svim	1	142539832	142540084	252	DEL	1.0
svim	1	142539939	142539984	45	DEL	25.0
svim	1	142539973	142540070	97	DEL	13.0
svim	1	142540151	142540151	255	INS	2.0
svim	1	142540184	142540184	60	INS	2.0
svim	1	142540215	142540358	143	DEL	5.0
svim	1	142540383	142540383	45	INS	1.0
svim	1	142540666	142540753	87	DEL	1.0
svim	1	142540762	142540762	50	INS	1.0
svim	1	142541162	142541162	89	INS	22.0
svim	1	142541242	142541302	60	DEL	1.0
svim	1	142541384	142541384	50	INS	3.0
svim	1	142541645	142541645	100	INS	1.0
svim	1	142541649	142541649	40	INS	2.0
svim	1	142541784	142541784	40	INS	1.0
svim	1	142541947	142542097	150	DEL	2.0
svim	1	142542133	142542133	98	INS	1.0
svim	1	142542138	142542138	47	INS	2.0
svim	1	142542224	142542224	97	INS	13.0
svim	1	142542313	142542313	45	INS	14.0
svim	1	142542510	142542568	58	DEL	1.0
svim	1	142542736	142542736	50	INS	1.0
svim	1	142544855	142544855	932	INS	21.0
svim	1	142553209	142553209	343	INS	1.0
svim	1	142572838	142572838	87	INS	19.0
svim	1	142589635	142589635	125	INS	99.0
svim	1	142599787	142599787	44	INS	23.0
svim	1	142624287	142624287	71	INS	1.0
svim	1	142654078	142654078	59	INS	1.0
svim	1	142657118	142657118	48	INS	20.0
svim	1	142727448	142728072	624	DEL	6.0
svim	1	142916437	142916509	72	DEL	16.0
svim	1	143137067	143137067	59	INS	23.0
svim	1	143137120	143137120	169	INS	6.0
svim	1	143144703	143144703	62	INS	17.0
svim	1	143170858	143170858	161	INS	11.0
svim	1	143414196	143414196	344	INS	2.0
svim	1	143434937	143434985	48	DEL	3.0
svim	1	143436284	143436332	48	DEL	5.0
svim	1	143436788	143436788	48	INS	4.0
svim	1	143437349	143437349	48	INS	3.0
svim	1	143437650	143437650	48	INS	1.0
svim	1	143438207	143438207	48	INS	1.0
svim	1	143542807	143542807	76	INS	2.0
svim	1	143542965	143543012	47	DEL	1.0
svim	1	143655627	143655944	317	DEL	1.0
svim	1	143656867	143656867	48	INS	4.0
svim	1	143759878	143759878	314	INS	7.0
svim	1	143768151	143768151	81	INS	8.0
svim	1	143945108	143945108	45	INS	1.0
svim	1	143999493	143999799	306	DEL	34.0
svim	1	144083297	144083297	44	INS	1.0
svim	1	144198664	144200250	1586	DEL	6.0
svim	1	144201005	144201062	57	DEL	6.0
svim	1	144577357	144577357	82	INS	7.0
svim	1	144600104	144600152	48	DEL	42.0
svim	1	144609982	144609982	42	INS	18.0
svim	1	144610010	144610010	82	INS	17.0
svim	1	144610103	144610103	307	INS	16.0
svim	1	144679290	144680038	748	DEL	5.0
svim	1	144824717	144824717	57	INS	9.0
svim	1	144860598	144860598	196	INS	46.0
svim	1	144860608	144860608	56	INS	3.0
svim	1	144860631	144860762	131	DEL	48.0
svim	1	144860727	144860727	140	INS	3.0
svim	1	144896297	144901038	4741	DEL	7.0
svim	1	144901180	144906809	5629	DEL	47.0
svim	1	144927676	144927676	42	INS	1.0
svim	1	144950261	144950261	44	INS	27.0
svim	1	144954613	144955361	748	DEL	17.0
svim	1	145017822	145017822	82	INS	96.0
svim	1	145026729	145027052	323	DEL	77.0
svim	1	145092946	145097081	4135	DEL	16.0
svim	1	145101920	145101920	75	INS	17.0
svim	1	145103621	145103621	145	INS	1.0
svim	1	145142705	145143421	716	DEL	41.0
svim	1	145152718	145152718	329	INS	66.0
svim	1	145185762	145186074	312	DEL	1.0
svim	1	145211316	145211316	310	INS	11.0
svim	1	145235303	145235303	330	INS	1.0
svim	1	145255756	145255988	232	DEL	36.0
svim	1	145288010	145288010	398	INS	43.0
svim	1	145291842	145291955	113	DEL	3.0
svim	1	145301148	145301148	60	INS	1.0
svim	1	145311704	145313251	1547	DEL	11.0
svim	1	145348864	145348921	57	DEL	1.0
svim	1	145351247	145352829	1582	DEL	6.0
svim	1	145353584	145353641	57	DEL	6.0
svim	1	145359039	145360579	1540	DEL	3.0
svim	1	145359919	145359919	57	INS	2.0
svim	1	145366629	145366629	44	INS	1.0
svim	1	146218564	146220104	1540	DEL	1.0
svim	1	146228565	146228622	57	DEL	1.0
svim	1	146232537	146232537	1531	INS	3.0
svim	1	146380217	146380217	116	INS	9.0
svim	1	146392169	146394795	2626	DEL	8.0
svim	1	146454030	146454030	58	INS	1.0
svim	1	146455637	146455694	57	DEL	3.0
svim	1	146458790	146458790	58	INS	1.0
svim	1	146459222	146459268	46	DEL	4.0
svim	1	146460397	146460454	57	DEL	2.0
svim	1	146460612	146462182	1570	DEL	1.0
svim	1	146461108	146461108	1540	INS	1.0
svim	1	146463982	146464026	44	DEL	18.0
svim	1	146472064	146472122	58	DEL	1.0
svim	1	146472196	146472501	305	DEL	1.0
svim	1	146472612	146472612	101	INS	1.0
svim	1	146704971	146705019	48	DEL	40.0
svim	1	146943517	146943517	42	INS	1.0
svim	1	146960345	146960345	104	INS	44.0
svim	1	146982450	146982450	42	INS	1.0
svim	1	147117074	147117074	59	INS	1.0
svim	1	147390160	147390468	308	DEL	9.0
svim	1	147392583	147392681	98	DEL	27.0
[truncated: 43,019 more rows]
