# Supplementary material for: Bayesian Integrative Detection of Structural Variations With False Discovery Rate Control
Source: Biom J. 2026 Mar 27;68(2):e70128. doi: 10.1002/bimj.70128 (PMC13022811; doi:10.1002/bimj.70128)
Supplement: Supplementary file 2 — Supporting Information [file BIMJ-68-e70128-s001.zip › Code_and_Data/arrayfile_NA19238/cutesv.vcf.csv]

Method	chro	start	end	length	type	qual
cutesv	chr1	90084	90084	58	INS	139.1999969482422
cutesv	chr1	90274	90274	58	INS	343.5
cutesv	chr1	121035	121035	107	INS	32.79999923706055
cutesv	chr1	136934	136934	293	INS	2.5999999046325684
cutesv	chr1	136934	136934	195	INS	66.0999984741211
cutesv	chr1	180194	180523	329	DEL	57.599998474121094
cutesv	chr1	180248	180383	135	DEL	9.899999618530273
cutesv	chr1	180723	180723	186	INS	181.3000030517578
cutesv	chr1	180867	180867	67	INS	108.5
cutesv	chr1	181171	181171	163	INS	17.0
cutesv	chr1	181208	181446	238	DEL	81.19999694824219
cutesv	chr1	273188	275267	2079	DEL	0.0
cutesv	chr1	609494	609561	67	DEL	6.099999904632568
cutesv	chr1	609554	610148	594	DEL	0.0
cutesv	chr1	609562	609834	272	DEL	0.20000000298023224
cutesv	chr1	610090	610305	215	DEL	109.19999694824219
cutesv	chr1	611558	611558	245	INS	0.0
cutesv	chr1	611558	611558	518	INS	0.0
cutesv	chr1	668518	668594	76	DEL	37.900001525878906
cutesv	chr1	669037	669114	77	DEL	37.900001525878906
cutesv	chr1	820879	820879	245	INS	90.69999694824219
cutesv	chr1	866851	866851	97	INS	52.599998474121094
cutesv	chr1	882644	882730	86	DEL	372.20001220703125
cutesv	chr1	904485	904582	97	DEL	91.5
cutesv	chr1	909251	909595	344	DEL	51.400001525878906
cutesv	chr1	909345	909345	91	INS	44.400001525878906
cutesv	chr1	934065	934899	834	DEL	51.400001525878906
cutesv	chr1	977350	977836	486	DEL	88.9000015258789
cutesv	chr1	996392	996392	330	INS	36.70000076293945
cutesv	chr1	996656	996656	66	INS	79.30000305175781
cutesv	chr1	1053192	1053243	51	DEL	84.5
cutesv	chr1	1065040	1065040	59	INS	19.0
cutesv	chr1	1068824	1068824	77	INS	229.0
cutesv	chr1	1076109	1076437	328	DEL	34.79999923706055
cutesv	chr1	1076816	1077175	359	DEL	27.799999237060547
cutesv	chr1	1078836	1078911	75	DEL	30.399999618530273
cutesv	chr1	1079170	1079350	180	DEL	46.900001525878906
cutesv	chr1	1080674	1080898	224	DEL	39.900001525878906
cutesv	chr1	1099023	1099023	844	INS	124.0999984741211
cutesv	chr1	1099475	1099475	2950	INS	47.900001525878906
cutesv	chr1	1099519	1099519	554	INS	124.4000015258789
cutesv	chr1	1139263	1139557	294	DEL	16.5
cutesv	chr1	1139433	1139555	122	DEL	54.70000076293945
cutesv	chr1	1184655	1184655	647	INS	29.700000762939453
cutesv	chr1	1184669	1184669	280	INS	79.30000305175781
cutesv	chr1	1192605	1192605	96	INS	67.9000015258789
cutesv	chr1	1192814	1192814	146	INS	44.400001525878906
cutesv	chr1	1202444	1202444	213	INS	200.39999389648438
cutesv	chr1	1245159	1245159	452	INS	114.5
cutesv	chr1	1249037	1249037	527	INS	9.899999618530273
cutesv	chr1	1249037	1249037	110	INS	16.5
cutesv	chr1	1269099	1269253	154	DEL	86.30000305175781
cutesv	chr1	1284117	1284117	354	INS	36.20000076293945
cutesv	chr1	1284171	1284171	498	INS	33.599998474121094
cutesv	chr1	1288632	1288806	174	DEL	56.5
cutesv	chr1	1289805	1289865	60	DEL	56.5
cutesv	chr1	1297193	1297689	496	DEL	34.79999923706055
cutesv	chr1	1297458	1297511	53	DEL	51.400001525878906
cutesv	chr1	1324134	1324134	72	INS	91.5
cutesv	chr1	1339884	1339884	77	INS	60.20000076293945
cutesv	chr1	1350054	1351193	1139	DEL	248.10000610351562
cutesv	chr1	1382629	1382629	1295	INS	143.10000610351562
cutesv	chr1	1477837	1477837	132	INS	114.5
cutesv	chr1	1543741	1543741	190	INS	171.8000030517578
cutesv	chr1	1565684	1565684	96	INS	171.8000030517578
cutesv	chr1	1605516	1605516	269	INS	181.3000030517578
cutesv	chr1	1605642	1605642	294	INS	181.3000030517578
cutesv	chr1	1666974	1667141	167	DEL	238.60000610351562
cutesv	chr1	1717607	1717657	50	DEL	58.29999923706055
cutesv	chr1	1724981	1726053	1072	DEL	37.400001525878906
cutesv	chr1	1759282	1759338	56	DEL	67.9000015258789
cutesv	chr1	1885905	1885905	327	INS	56.5
cutesv	chr1	1924223	1924223	102	INS	124.0999984741211
cutesv	chr1	1929384	1929384	1064	INS	105.0
cutesv	chr1	1948942	1948942	108	INS	171.8000030517578
cutesv	chr1	1981820	1981820	70	INS	42.5
cutesv	chr1	1993705	1993705	146	INS	162.1999969482422
cutesv	chr1	2085727	2085727	112	INS	171.8000030517578
cutesv	chr1	2110046	2110140	94	DEL	171.8000030517578
cutesv	chr1	2121862	2121862	317	INS	36.70000076293945
cutesv	chr1	2122590	2122590	89	INS	91.0999984741211
cutesv	chr1	2124192	2124192	72	INS	43.70000076293945
cutesv	chr1	2147719	2147719	131	INS	257.6000061035156
cutesv	chr1	2277750	2277750	70	INS	99.0
cutesv	chr1	2281178	2281178	55	INS	50.70000076293945
cutesv	chr1	2281777	2281777	306	INS	63.5
cutesv	chr1	2282108	2282108	85	INS	13.399999618530273
cutesv	chr1	2401341	2401341	288	INS	105.0
cutesv	chr1	2436399	2436545	146	DEL	59.099998474121094
cutesv	chr1	2440390	2440390	1372	INS	152.6999969482422
cutesv	chr1	2459443	2459500	57	DEL	200.39999389648438
cutesv	chr1	2522791	2522791	555	INS	152.6999969482422
cutesv	chr1	2592371	2592593	222	DEL	69.0999984741211
cutesv	chr1	2634746	2635148	402	DEL	46.29999923706055
cutesv	chr1	2652070	2652070	158	INS	52.0
cutesv	chr1	2653625	2653625	80	INS	38.599998474121094
cutesv	chr1	2654493	2654556	63	DEL	0.0
cutesv	chr1	2654734	2654734	78	INS	0.20000000298023224
cutesv	chr1	2655042	2655319	277	DEL	51.20000076293945
cutesv	chr1	2655595	2655595	79	INS	0.0
cutesv	chr1	2657184	2657238	54	DEL	28.899999618530273
cutesv	chr1	2658670	2658725	55	DEL	9.699999809265137
cutesv	chr1	2659195	2659195	81	INS	0.0
cutesv	chr1	2660222	2660222	78	INS	0.0
cutesv	chr1	2660557	2660619	62	DEL	12.0
cutesv	chr1	2661990	2662053	63	DEL	47.29999923706055
cutesv	chr1	2663408	2663479	71	DEL	56.900001525878906
cutesv	chr1	2664008	2664489	481	DEL	0.0
cutesv	chr1	2666387	2666610	223	DEL	246.5
cutesv	chr1	2667453	2667453	78	INS	0.0
cutesv	chr1	2667642	2667642	476	INS	0.4000000059604645
cutesv	chr1	2668627	2668734	107	DEL	0.0
cutesv	chr1	2669674	2669812	138	DEL	105.0
cutesv	chr1	2669928	2670490	562	DEL	0.0
cutesv	chr1	2674048	2674334	286	DEL	0.0
cutesv	chr1	2675122	2675122	521	INS	13.699999809265137
cutesv	chr1	2675873	2676082	209	DEL	515.2999877929688
cutesv	chr1	2678399	2678500	101	DEL	240.6999969482422
cutesv	chr1	2678424	2678775	351	DEL	0.0
cutesv	chr1	2681265	2681381	116	DEL	37.79999923706055
cutesv	chr1	2682822	2682822	119	INS	0.0
cutesv	chr1	2683118	2683187	69	DEL	68.4000015258789
cutesv	chr1	2761992	2762151	159	DEL	98.5999984741211
cutesv	chr1	2763575	2763815	240	DEL	31.600000381469727
cutesv	chr1	2763810	2764013	203	DEL	79.30000305175781
cutesv	chr1	2765715	2765715	159	INS	69.0999984741211
cutesv	chr1	2767395	2767395	203	INS	48.099998474121094
cutesv	chr1	2771130	2771333	203	DEL	48.099998474121094
cutesv	chr1	2859500	2859500	69	INS	38.099998474121094
cutesv	chr1	2859564	2859564	267	INS	28.5
cutesv	chr1	2949652	2949774	122	DEL	324.3999938964844
cutesv	chr1	2960010	2960130	120	DEL	83.80000305175781
cutesv	chr1	2977279	2977366	87	DEL	55.79999923706055
cutesv	chr1	2977516	2977516	139	INS	48.79999923706055
cutesv	chr1	3016686	3016686	576	INS	32.0
cutesv	chr1	3026038	3026038	414	INS	314.8999938964844
cutesv	chr1	3037784	3037784	71	INS	70.5
cutesv	chr1	3104581	3104581	82	INS	44.400001525878906
cutesv	chr1	3110400	3110479	79	DEL	219.5
cutesv	chr1	3114400	3114455	55	DEL	65.30000305175781
cutesv	chr1	3165716	3165884	168	DEL	46.29999923706055
cutesv	chr1	3167803	3167803	202	INS	41.79999923706055
cutesv	chr1	3176219	3176219	226	INS	372.20001220703125
cutesv	chr1	3181308	3181308	404	INS	6.599999904632568
cutesv	chr1	3181359	3181359	98	INS	257.6000061035156
cutesv	chr1	3212589	3212589	385	INS	85.5999984741211
cutesv	chr1	3215369	3215369	60	INS	267.20001220703125
cutesv	chr1	3260742	3260742	869	INS	190.8000030517578
cutesv	chr1	3269790	3269790	52	INS	276.70001220703125
cutesv	chr1	3287547	3287706	159	DEL	162.1999969482422
cutesv	chr1	3299301	3299422	121	DEL	219.5
cutesv	chr1	3299665	3300274	609	DEL	200.39999389648438
cutesv	chr1	3326030	3326089	59	DEL	124.0999984741211
cutesv	chr1	3345759	3345824	65	DEL	54.70000076293945
cutesv	chr1	3351527	3351527	545	INS	114.5
cutesv	chr1	3433505	3433582	77	DEL	74.19999694824219
cutesv	chr1	3443225	3443225	74	INS	45.0
cutesv	chr1	3450454	3450454	139	INS	181.3000030517578
cutesv	chr1	3502017	3502017	1979	INS	7.099999904632568
cutesv	chr1	3502044	3502044	1219	INS	91.0999984741211
cutesv	chr1	3571709	3571766	57	DEL	54.5
cutesv	chr1	3578782	3578782	181	INS	63.5
cutesv	chr1	3583574	3583574	100	INS	0.10000000149011612
cutesv	chr1	3583762	3583762	420	INS	143.1999969482422
cutesv	chr1	3587876	3587876	229	INS	51.400001525878906
cutesv	chr1	3588206	3588206	104	INS	9.300000190734863
cutesv	chr1	3639689	3639689	60	INS	50.70000076293945
cutesv	chr1	3643585	3644006	421	DEL	67.19999694824219
cutesv	chr1	3643961	3644419	458	DEL	48.099998474121094
cutesv	chr1	3645432	3645432	76	INS	95.9000015258789
cutesv	chr1	3693837	3693837	1198	INS	15.899999618530273
cutesv	chr1	3693986	3693986	91	INS	34.79999923706055
cutesv	chr1	3694672	3694672	421	INS	44.400001525878906
cutesv	chr1	3694825	3694825	349	INS	46.900001525878906
cutesv	chr1	3694857	3694857	706	INS	44.400001525878906
cutesv	chr1	3800438	3800588	150	DEL	49.5
cutesv	chr1	3825073	3825139	66	DEL	66.0999984741211
cutesv	chr1	3832420	3832420	80	INS	84.5
cutesv	chr1	3832470	3832541	71	DEL	4.800000190734863
cutesv	chr1	3868659	3868659	220	INS	44.400001525878906
cutesv	chr1	3868664	3868664	309	INS	60.900001525878906
cutesv	chr1	3920262	3920262	127	INS	200.39999389648438
cutesv	chr1	3973650	3973650	90	INS	238.60000610351562
cutesv	chr1	3999812	3999812	950	INS	28.5
cutesv	chr1	4016939	4016939	199	INS	95.4000015258789
cutesv	chr1	4077545	4077545	125	INS	1.5
cutesv	chr1	4078476	4078476	114	INS	32.29999923706055
cutesv	chr1	4078477	4078477	57	INS	66.0999984741211
cutesv	chr1	4095086	4095400	314	DEL	314.8999938964844
cutesv	chr1	4100174	4100174	151	INS	143.1999969482422
cutesv	chr1	4136718	4136718	345	INS	114.5
cutesv	chr1	4144628	4144628	984	INS	181.3000030517578
cutesv	chr1	4162720	4162720	296	INS	200.39999389648438
cutesv	chr1	4302954	4302954	82	INS	57.0
cutesv	chr1	4336501	4336501	630	INS	209.89999389648438
cutesv	chr1	4420285	4420345	60	DEL	267.20001220703125
cutesv	chr1	4543679	4543679	147	INS	324.3999938964844
cutesv	chr1	4632971	4632971	91	INS	238.60000610351562
cutesv	chr1	4682681	4682681	87	INS	78.5999984741211
cutesv	chr1	4740369	4740369	168	INS	190.8000030517578
cutesv	chr1	4939476	4939476	1856	INS	238.60000610351562
cutesv	chr1	5075708	5075708	95	INS	238.60000610351562
cutesv	chr1	5105389	5106297	908	DEL	43.0
cutesv	chr1	5112425	5112425	439	INS	257.6000061035156
cutesv	chr1	5160188	5160188	594	INS	238.60000610351562
cutesv	chr1	5246621	5246691	70	DEL	64.0
cutesv	chr1	5303999	5304101	102	DEL	115.0999984741211
cutesv	chr1	5334120	5334120	60	INS	7.699999809265137
cutesv	chr1	5386856	5386856	5180	INS	86.0
cutesv	chr1	5404903	5404962	59	DEL	44.20000076293945
cutesv	chr1	5414115	5414189	74	DEL	79.30000305175781
cutesv	chr1	5593288	5593288	63	INS	57.70000076293945
cutesv	chr1	5667665	5667860	195	DEL	99.5999984741211
cutesv	chr1	5667698	5667698	230	INS	47.5
cutesv	chr1	5744124	5744295	171	DEL	124.0999984741211
cutesv	chr1	5802854	5802854	450	INS	200.39999389648438
cutesv	chr1	5817271	5817271	285	INS	209.89999389648438
cutesv	chr1	5829844	5829844	354	INS	190.8000030517578
cutesv	chr1	5832253	5832253	395	INS	57.70000076293945
cutesv	chr1	5832275	5832275	618	INS	67.19999694824219
cutesv	chr1	6005937	6006542	605	DEL	83.0999984741211
cutesv	chr1	6012322	6012388	66	DEL	66.5999984741211
cutesv	chr1	6012447	6012569	122	DEL	66.5999984741211
cutesv	chr1	6160070	6160266	196	DEL	66.5999984741211
cutesv	chr1	6160234	6160339	105	DEL	66.5999984741211
cutesv	chr1	6300774	6300774	62	INS	32.79999923706055
cutesv	chr1	6354670	6354670	120	INS	70.5
cutesv	chr1	6517073	6517130	57	DEL	16.5
cutesv	chr1	6742557	6742557	1896	INS	114.5
cutesv	chr1	6937556	6937556	198	INS	238.60000610351562
cutesv	chr1	6940912	6940912	1266	INS	51.400001525878906
cutesv	chr1	6940912	6940912	689	INS	88.9000015258789
cutesv	chr1	6984090	6984090	203	INS	181.3000030517578
cutesv	chr1	7115492	7115640	148	DEL	10.399999618530273
cutesv	chr1	7426179	7426179	303	INS	66.0999984741211
cutesv	chr1	7500238	7500238	74	INS	72.30000305175781
cutesv	chr1	7500326	7500326	459	INS	41.099998474121094
cutesv	chr1	7542554	7542616	62	DEL	276.70001220703125
cutesv	chr1	7574105	7574105	308	INS	91.5
cutesv	chr1	7829912	7829965	53	DEL	72.30000305175781
cutesv	chr1	7856597	7856597	62	INS	276.70001220703125
cutesv	chr1	7863103	7863103	112	INS	80.19999694824219
cutesv	chr1	7903142	7903322	180	DEL	181.3000030517578
cutesv	chr1	7953036	7953036	97	INS	162.1999969482422
cutesv	chr1	8027004	8027004	151	INS	143.10000610351562
cutesv	chr1	8216986	8216986	213	INS	31.600000381469727
cutesv	chr1	8276874	8276874	721	INS	190.8000030517578
cutesv	chr1	8322284	8322284	550	INS	267.20001220703125
cutesv	chr1	8331445	8331445	263	INS	35.400001525878906
cutesv	chr1	8331445	8331445	157	INS	124.30000305175781
cutesv	chr1	8344885	8344885	323	INS	200.39999389648438
cutesv	chr1	8502036	8502036	567	INS	219.5
cutesv	chr1	8668935	8669024	89	DEL	334.0
cutesv	chr1	8912172	8912172	235	INS	65.30000305175781
cutesv	chr1	9053287	9053287	182	INS	152.6999969482422
cutesv	chr1	9116182	9116182	244	INS	124.0999984741211
cutesv	chr1	9129265	9129265	90	INS	171.8000030517578
cutesv	chr1	9170365	9170365	317	INS	219.5
cutesv	chr1	9282514	9282514	219	INS	133.60000610351562
cutesv	chr1	9310078	9310132	54	DEL	79.30000305175781
cutesv	chr1	9411104	9411104	1373	INS	171.8000030517578
cutesv	chr1	9535568	9537623	2055	DEL	49.5
cutesv	chr1	9680448	9680448	229	INS	68.0999984741211
cutesv	chr1	9810141	9810141	224	INS	26.600000381469727
cutesv	chr1	9810141	9810141	139	INS	43.29999923706055
cutesv	chr1	9968551	9968551	140	INS	209.89999389648438
cutesv	chr1	10187604	10187604	226	INS	53.900001525878906
cutesv	chr1	10274679	10274765	86	DEL	50.70000076293945
cutesv	chr1	10422426	10423725	1299	DEL	83.5
cutesv	chr1	10662236	10662299	63	DEL	133.60000610351562
cutesv	chr1	10744362	10744362	296	INS	4.0
cutesv	chr1	10744731	10744731	68	INS	30.399999618530273
cutesv	chr1	10971075	10971075	1926	INS	181.3000030517578
cutesv	chr1	10987308	10987508	200	DEL	143.10000610351562
cutesv	chr1	10988055	10988055	70	INS	42.5
cutesv	chr1	11000057	11002249	2192	DEL	45.599998474121094
cutesv	chr1	11041736	11041736	264	INS	190.8000030517578
cutesv	chr1	11373881	11373881	1245	INS	143.10000610351562
cutesv	chr1	11374328	11374328	70	INS	54.70000076293945
cutesv	chr1	11381601	11381736	135	DEL	26.5
cutesv	chr1	11522759	11522759	624	INS	34.79999923706055
cutesv	chr1	11522792	11522792	200	INS	73.0999984741211
cutesv	chr1	11609196	11609365	169	DEL	57.70000076293945
cutesv	chr1	11622836	11623126	290	DEL	267.20001220703125
cutesv	chr1	11641682	11641682	110	INS	76.0999984741211
cutesv	chr1	12138948	12138948	66	INS	314.8999938964844
cutesv	chr1	12565675	12565675	719	INS	53.20000076293945
cutesv	chr1	12677550	12677550	327	INS	81.9000015258789
cutesv	chr1	12789422	12789422	117	INS	48.79999923706055
cutesv	chr1	12816074	12816353	279	DEL	50.70000076293945
cutesv	chr1	13224529	13224529	57	INS	74.0999984741211
cutesv	chr1	13470159	13470159	662	INS	190.8000030517578
cutesv	chr1	13501502	13501687	185	DEL	44.400001525878906
cutesv	chr1	13522115	13522178	63	DEL	68.9000015258789
cutesv	chr1	13567980	13568111	131	DEL	39.29999923706055
cutesv	chr1	13658374	13658374	127	INS	219.5
cutesv	chr1	14110579	14112526	1947	DEL	76.0999984741211
cutesv	chr1	14492665	14492665	1424	INS	257.6000061035156
cutesv	chr1	14514387	14514387	299	INS	95.19999694824219
cutesv	chr1	14514501	14514501	52	INS	80.5
cutesv	chr1	14652506	14652506	263	INS	314.8999938964844
cutesv	chr1	15036278	15036278	69	INS	248.10000610351562
cutesv	chr1	15063773	15063828	55	DEL	343.5
cutesv	chr1	15225218	15225218	255	INS	162.1999969482422
cutesv	chr1	15314635	15314635	297	INS	124.0999984741211
cutesv	chr1	15388335	15388335	294	INS	73.0999984741211
cutesv	chr1	15388345	15388345	178	INS	37.400001525878906
cutesv	chr1	16002842	16002842	2667	INS	54.70000076293945
cutesv	chr1	16164059	16164059	72	INS	50.70000076293945
cutesv	chr1	16424205	16424205	135	INS	181.3000030517578
cutesv	chr1	16539691	16539691	318	INS	53.79999923706055
cutesv	chr1	16619375	16621168	1793	DEL	0.0
cutesv	chr1	16730667	16730667	96	INS	0.0
cutesv	chr1	16733032	16733032	310	INS	0.0
cutesv	chr1	17166218	17166218	610	INS	27.200000762939453
cutesv	chr1	17166218	17166218	884	INS	95.9000015258789
cutesv	chr1	17208555	17208555	74	INS	162.1999969482422
cutesv	chr1	17241465	17241608	143	DEL	48.099998474121094
cutesv	chr1	17289303	17289303	2678	INS	105.0
cutesv	chr1	17292886	17292886	108	INS	171.8000030517578
cutesv	chr1	17351954	17352102	148	DEL	22.799999237060547
cutesv	chr1	17358271	17358593	322	DEL	267.20001220703125
cutesv	chr1	17437673	17437673	78	INS	257.6000061035156
cutesv	chr1	17859662	17859662	200	INS	105.0
cutesv	chr1	17868632	17868632	66	INS	200.39999389648438
cutesv	chr1	18049871	18049871	102	INS	143.10000610351562
cutesv	chr1	18330584	18330680	96	DEL	34.0
cutesv	chr1	18354841	18354891	50	DEL	56.5
cutesv	chr1	18466045	18466045	58	INS	238.60000610351562
cutesv	chr1	18539860	18540038	178	DEL	55.099998474121094
cutesv	chr1	18598036	18598105	69	DEL	295.79998779296875
cutesv	chr1	18602598	18602655	57	DEL	65.9000015258789
cutesv	chr1	18604838	18604910	72	DEL	71.0
cutesv	chr1	18744453	18744453	80	INS	324.3999938964844
cutesv	chr1	18825341	18825605	264	DEL	286.29998779296875
cutesv	chr1	18925824	18925824	730	INS	200.39999389648438
cutesv	chr1	19060330	19060330	85	INS	39.900001525878906
cutesv	chr1	19061299	19061299	3416	INS	114.5
cutesv	chr1	19320695	19321847	1152	DEL	44.400001525878906
cutesv	chr1	19434933	19435099	166	DEL	78.0
cutesv	chr1	19642977	19643120	143	DEL	57.70000076293945
cutesv	chr1	19932931	19932931	321	INS	248.10000610351562
cutesv	chr1	20170696	20171244	548	DEL	79.19999694824219
cutesv	chr1	20382468	20382468	437	INS	267.20001220703125
cutesv	chr1	20463539	20463539	910	INS	248.10000610351562
cutesv	chr1	20623746	20623746	1253	INS	152.6999969482422
cutesv	chr1	20626006	20626093	87	DEL	171.8000030517578
cutesv	chr1	20712841	20712841	236	INS	23.399999618530273
cutesv	chr1	20965634	20965634	54	INS	60.900001525878906
cutesv	chr1	20981522	20981618	96	DEL	209.89999389648438
cutesv	chr1	20989056	20989056	132	INS	46.900001525878906
cutesv	chr1	21166095	21166095	318	INS	52.0
cutesv	chr1	21179766	21179766	201	INS	219.5
cutesv	chr1	21180024	21180024	174	INS	55.79999923706055
cutesv	chr1	21180079	21180079	68	INS	29.700000762939453
cutesv	chr1	21388578	21388749	171	DEL	124.0999984741211
cutesv	chr1	21818023	21818158	135	DEL	257.6000061035156
cutesv	chr1	22370177	22370177	54	INS	229.0
cutesv	chr1	22431245	22431245	75	INS	21.5
cutesv	chr1	22431278	22431278	275	INS	57.599998474121094
cutesv	chr1	22570440	22570440	92	INS	55.79999923706055
cutesv	chr1	22577990	22577990	1291	INS	95.5
cutesv	chr1	22599637	22599734	97	DEL	200.39999389648438
cutesv	chr1	22754841	22754841	671	INS	200.39999389648438
cutesv	chr1	22950378	22950378	265	INS	286.29998779296875
cutesv	chr1	23392405	23392405	1318	INS	152.6999969482422
cutesv	chr1	23495229	23495229	63	INS	100.30000305175781
cutesv	chr1	23703676	23703738	62	DEL	57.70000076293945
cutesv	chr1	23710886	23710886	95	INS	76.80000305175781
cutesv	chr1	23710948	23710948	144	INS	36.0
cutesv	chr1	23837174	23837174	55	INS	190.8000030517578
cutesv	chr1	23899810	23899810	107	INS	17.200000762939453
cutesv	chr1	23899825	23899825	255	INS	53.900001525878906
cutesv	chr1	24011012	24011012	216	INS	143.10000610351562
cutesv	chr1	24076496	24076813	317	DEL	181.3000030517578
cutesv	chr1	24212026	24212026	166	INS	46.29999923706055
cutesv	chr1	24212085	24212085	120	INS	53.900001525878906
cutesv	chr1	24212343	24212343	295	INS	22.799999237060547
cutesv	chr1	24345043	24345043	279	INS	181.3000030517578
cutesv	chr1	24345226	24345226	66	INS	59.099998474121094
cutesv	chr1	24531103	24531103	321	INS	46.29999923706055
cutesv	chr1	24602305	24602591	286	DEL	46.29999923706055
cutesv	chr1	24614774	24614774	319	INS	53.900001525878906
cutesv	chr1	24634837	24634837	312	INS	229.0
cutesv	chr1	24730337	24730337	319	INS	124.0999984741211
cutesv	chr1	24799840	24800139	299	DEL	209.89999389648438
cutesv	chr1	24875331	24877144	1813	DEL	42.400001525878906
cutesv	chr1	25044971	25044971	105	INS	181.3000030517578
cutesv	chr1	25054265	25054265	323	INS	162.1999969482422
cutesv	chr1	25108872	25108872	68	INS	219.5
cutesv	chr1	25166874	25166957	83	DEL	54.70000076293945
cutesv	chr1	25529499	25529499	968	INS	181.3000030517578
cutesv	chr1	25768267	25768267	94	INS	248.10000610351562
cutesv	chr1	25902094	25902094	331	INS	229.0
cutesv	chr1	25941916	25942609	693	DEL	47.5
cutesv	chr1	26133627	26138279	4652	DEL	78.5999984741211
cutesv	chr1	26239551	26239614	63	DEL	31.600000381469727
cutesv	chr1	26369671	26369671	180	INS	267.20001220703125
cutesv	chr1	26399803	26399803	496	INS	152.6999969482422
cutesv	chr1	26648760	26649067	307	DEL	29.700000762939453
cutesv	chr1	26818636	26818636	98	INS	91.0999984741211
cutesv	chr1	26904035	26904035	328	INS	46.900001525878906
cutesv	chr1	27030486	27030486	719	INS	124.0999984741211
cutesv	chr1	27086495	27086495	1166	INS	181.3000030517578
cutesv	chr1	27107220	27107220	1188	INS	209.89999389648438
cutesv	chr1	27792152	27792152	74	INS	71.0
cutesv	chr1	27853466	27854037	571	DEL	2.0999999046325684
cutesv	chr1	27853819	27854065	246	DEL	109.69999694824219
cutesv	chr1	27854185	27854460	275	DEL	109.69999694824219
cutesv	chr1	27878460	27878460	1367	INS	229.0
cutesv	chr1	27905862	27905862	125	INS	181.3000030517578
cutesv	chr1	27916905	27916905	53	INS	50.400001525878906
cutesv	chr1	27916978	27916978	103	INS	19.0
cutesv	chr1	27921288	27921597	309	DEL	181.3000030517578
cutesv	chr1	28247131	28247131	142	INS	162.1999969482422
cutesv	chr1	28994949	28994949	323	INS	48.099998474121094
cutesv	chr1	29055652	29055652	341	INS	39.29999923706055
cutesv	chr1	29518740	29518740	51	INS	229.0
cutesv	chr1	29707407	29707407	56	INS	77.0999984741211
cutesv	chr1	29723864	29723864	378	INS	267.20001220703125
cutesv	chr1	29727320	29727557	237	DEL	60.900001525878906
cutesv	chr1	29727427	29727539	112	DEL	32.29999923706055
cutesv	chr1	29771227	29771227	483	INS	52.0
cutesv	chr1	29771311	29771311	708	INS	26.0
cutesv	chr1	30096601	30096601	163	INS	219.5
cutesv	chr1	30301389	30301389	69	INS	162.1999969482422
cutesv	chr1	30375749	30375800	51	DEL	76.80000305175781
cutesv	chr1	30488835	30488835	204	INS	343.5
cutesv	chr1	30567798	30568813	1015	DEL	36.70000076293945
cutesv	chr1	30597759	30597759	62	INS	60.20000076293945
cutesv	chr1	30651753	30651753	259	INS	190.8000030517578
cutesv	chr1	30655403	30655403	1274	INS	23.399999618530273
cutesv	chr1	30655425	30655425	725	INS	59.099998474121094
cutesv	chr1	30655711	30655711	1201	INS	105.0999984741211
cutesv	chr1	30732368	30732368	2548	INS	114.5
cutesv	chr1	30771802	30771895	93	DEL	91.0999984741211
cutesv	chr1	30894619	30894686	67	DEL	41.79999923706055
cutesv	chr1	30972362	30972432	70	DEL	181.3000030517578
cutesv	chr1	31176904	31177030	126	DEL	48.099998474121094
cutesv	chr1	31252020	31252020	50	INS	248.10000610351562
cutesv	chr1	31345547	31345547	51	INS	200.39999389648438
cutesv	chr1	31431776	31431776	118	INS	107.30000305175781
cutesv	chr1	31432003	31432003	1497	INS	36.20000076293945
cutesv	chr1	31432129	31432129	4210	INS	22.200000762939453
cutesv	chr1	31432164	31432164	201	INS	43.29999923706055
cutesv	chr1	31495080	31495080	110	INS	21.5
cutesv	chr1	31545542	31545607	65	DEL	83.0999984741211
cutesv	chr1	31546337	31546387	50	DEL	50.0
cutesv	chr1	32539740	32539740	223	INS	276.70001220703125
cutesv	chr1	32581182	32581182	623	INS	238.60000610351562
cutesv	chr1	32642777	32642777	1001	INS	219.5
cutesv	chr1	32986761	32986761	1586	INS	209.89999389648438
cutesv	chr1	33052507	33052507	50	INS	2.9000000953674316
cutesv	chr1	33052507	33052507	101	INS	248.10000610351562
cutesv	chr1	33186817	33186817	1653	INS	181.3000030517578
cutesv	chr1	33864942	33864942	206	INS	219.5
cutesv	chr1	34541466	34541466	911	INS	209.89999389648438
cutesv	chr1	34777719	34777780	61	DEL	31.600000381469727
cutesv	chr1	34777915	34777915	62	INS	94.5999984741211
cutesv	chr1	34802233	34802377	144	DEL	64.69999694824219
cutesv	chr1	35156760	35156760	1127	INS	105.80000305175781
cutesv	chr1	35161526	35161847	321	DEL	93.30000305175781
cutesv	chr1	35260220	35260220	171	INS	334.0
cutesv	chr1	35391781	35391913	132	DEL	74.80000305175781
cutesv	chr1	36009078	36009078	316	INS	49.5
cutesv	chr1	36210726	36210726	242	INS	53.20000076293945
cutesv	chr1	36210726	36210726	102	INS	74.19999694824219
cutesv	chr1	36213952	36214009	57	DEL	78.5999984741211
cutesv	chr1	36267649	36267874	225	DEL	76.80000305175781
cutesv	chr1	36283618	36283670	52	DEL	229.0
cutesv	chr1	36544858	36545031	173	DEL	46.900001525878906
cutesv	chr1	36688553	36688607	54	DEL	200.39999389648438
cutesv	chr1	36700429	36700521	92	DEL	229.0
cutesv	chr1	36715913	36715978	65	DEL	64.69999694824219
cutesv	chr1	36746065	36746065	313	INS	66.5999984741211
cutesv	chr1	36793822	36793822	773	INS	276.70001220703125
cutesv	chr1	36957454	36957454	300	INS	80.19999694824219
cutesv	chr1	36958605	36960147	1542	DEL	77.5
cutesv	chr1	37102949	37102949	103	INS	219.5
cutesv	chr1	37128264	37128264	62	INS	229.0
cutesv	chr1	37446180	37446180	984	INS	28.5
cutesv	chr1	37446180	37446180	649	INS	40.599998474121094
cutesv	chr1	37481481	37481481	80	INS	51.400001525878906
cutesv	chr1	37611748	37611748	71	INS	181.3000030517578
cutesv	chr1	37742573	37742736	163	DEL	78.5999984741211
cutesv	chr1	37775710	37775710	2417	INS	171.8000030517578
cutesv	chr1	37967099	37967099	319	INS	162.1999969482422
cutesv	chr1	38484999	38484999	77	INS	190.8000030517578
cutesv	chr1	38945846	38945846	1963	INS	143.10000610351562
cutesv	chr1	39044563	39044563	218	INS	219.5
cutesv	chr1	39211990	39211990	316	INS	162.1999969482422
cutesv	chr1	39234647	39234647	328	INS	229.0
cutesv	chr1	39504340	39504340	459	INS	46.900001525878906
cutesv	chr1	39784523	39784644	121	DEL	33.5
cutesv	chr1	39999020	39999020	63	INS	79.30000305175781
cutesv	chr1	40050405	40050405	112	INS	200.39999389648438
cutesv	chr1	40496685	40497094	409	DEL	58.29999923706055
cutesv	chr1	41329382	41329446	64	DEL	60.20000076293945
cutesv	chr1	41369871	41369871	53	INS	209.89999389648438
cutesv	chr1	41382200	41382200	200	INS	152.6999969482422
cutesv	chr1	41425249	41425249	481	INS	200.39999389648438
cutesv	chr1	41527289	41527289	459	INS	37.400001525878906
cutesv	chr1	41531521	41531631	110	DEL	51.400001525878906
cutesv	chr1	41544953	41544953	692	INS	267.20001220703125
cutesv	chr1	41635542	41635613	71	DEL	257.6000061035156
cutesv	chr1	42110174	42110174	96	INS	238.60000610351562
cutesv	chr1	42166831	42167151	320	DEL	1.7000000476837158
cutesv	chr1	42167130	42167443	313	DEL	97.0999984741211
cutesv	chr1	42222049	42222049	558	INS	44.400001525878906
cutesv	chr1	42277506	42277820	314	DEL	286.29998779296875
cutesv	chr1	42324091	42324091	108	INS	200.39999389648438
cutesv	chr1	42535701	42535701	128	INS	74.19999694824219
cutesv	chr1	42722651	42722651	134	INS	49.5
cutesv	chr1	42817598	42817598	331	INS	59.599998474121094
cutesv	chr1	43097073	43097123	50	DEL	31.600000381469727
cutesv	chr1	43376720	43376720	324	INS	219.5
cutesv	chr1	43391784	43392120	336	DEL	248.10000610351562
cutesv	chr1	43594283	43594283	153	INS	314.8999938964844
cutesv	chr1	43904942	43904942	335	INS	152.6999969482422
cutesv	chr1	44140275	44140359	84	DEL	248.10000610351562
cutesv	chr1	44409129	44409273	144	DEL	57.70000076293945
cutesv	chr1	44613014	44613014	75	INS	295.79998779296875
cutesv	chr1	44816413	44816471	58	DEL	66.0999984741211
cutesv	chr1	44876559	44876559	400	INS	267.20001220703125
cutesv	chr1	45497656	45497656	727	INS	257.6000061035156
cutesv	chr1	45703278	45703278	2811	INS	143.10000610351562
cutesv	chr1	45710647	45710647	1980	INS	143.10000610351562
cutesv	chr1	45768933	45768986	53	DEL	65.19999694824219
cutesv	chr1	45900436	45900765	329	DEL	229.0
cutesv	chr1	46240193	46242955	2762	DEL	41.099998474121094
cutesv	chr1	46329126	46329126	321	INS	60.900001525878906
cutesv	chr1	46336997	46337287	290	DEL	62.79999923706055
cutesv	chr1	46337660	46337952	292	DEL	62.79999923706055
cutesv	chr1	46776194	46776194	132	INS	0.10000000149011612
cutesv	chr1	46776357	46776357	136	INS	334.0
cutesv	chr1	47179107	47179107	119	INS	133.60000610351562
cutesv	chr1	47184459	47184459	994	INS	152.6999969482422
cutesv	chr1	47592608	47592608	65	INS	110.0
cutesv	chr1	47708475	47708559	84	DEL	314.8999938964844
cutesv	chr1	47743225	47743225	249	INS	43.70000076293945
cutesv	chr1	47743225	47743225	929	INS	67.19999694824219
cutesv	chr1	48192985	48192985	50	INS	56.5
cutesv	chr1	48244736	48244736	132	INS	38.599998474121094
cutesv	chr1	48244780	48244780	67	INS	86.30000305175781
cutesv	chr1	48383105	48383329	224	DEL	66.5999984741211
cutesv	chr1	48475741	48475868	127	DEL	18.399999618530273
cutesv	chr1	49084104	49084158	54	DEL	144.1999969482422
cutesv	chr1	49257040	49257040	300	INS	53.20000076293945
cutesv	chr1	49947954	49947954	209	INS	23.399999618530273
cutesv	chr1	49947954	49947954	69	INS	59.099998474121094
cutesv	chr1	50369313	50369313	539	INS	372.20001220703125
cutesv	chr1	51509246	51509246	314	INS	70.5
cutesv	chr1	51711466	51711466	358	INS	248.10000610351562
cutesv	chr1	51804565	51804565	89	INS	267.20001220703125
cutesv	chr1	51852550	51852550	633	INS	248.10000610351562
cutesv	chr1	52623685	52623685	73	INS	95.9000015258789
cutesv	chr1	52783838	52783838	111	INS	105.0
cutesv	chr1	52803117	52803189	72	DEL	181.3000030517578
cutesv	chr1	52869942	52869942	99	INS	124.9000015258789
cutesv	chr1	53095579	53095664	85	DEL	84.5
cutesv	chr1	53099236	53099236	61	INS	62.79999923706055
cutesv	chr1	53128425	53129276	851	DEL	61.400001525878906
cutesv	chr1	53129453	53129931	478	DEL	64.0
cutesv	chr1	53283498	53283498	430	INS	32.29999923706055
cutesv	chr1	53283498	53283498	82	INS	81.9000015258789
cutesv	chr1	53283749	53283749	343	INS	238.60000610351562
cutesv	chr1	53502331	53502411	80	DEL	133.60000610351562
cutesv	chr1	53525463	53525463	452	INS	200.39999389648438
cutesv	chr1	53556595	53556595	58	INS	305.3999938964844
cutesv	chr1	53713138	53713138	77	INS	77.5
cutesv	chr1	53713143	53713143	428	INS	41.79999923706055
cutesv	chr1	54561721	54561721	486	INS	29.100000381469727
cutesv	chr1	54561778	54561778	361	INS	0.5
cutesv	chr1	54719301	54719301	185	INS	114.5999984741211
cutesv	chr1	54808990	54808990	111	INS	257.6000061035156
cutesv	chr1	54868664	54868716	52	DEL	53.900001525878906
cutesv	chr1	54957351	54957410	59	DEL	55.099998474121094
cutesv	chr1	55003042	55003042	528	INS	162.1999969482422
cutesv	chr1	55240233	55240233	1614	INS	162.1999969482422
cutesv	chr1	55385702	55385702	538	INS	11.600000381469727
cutesv	chr1	55385702	55385702	139	INS	105.4000015258789
cutesv	chr1	55509050	55509104	54	DEL	219.5
cutesv	chr1	55935609	55935930	321	DEL	267.20001220703125
cutesv	chr1	55971642	55971642	182	INS	67.9000015258789
cutesv	chr1	56365442	56369297	3855	DEL	81.19999694824219
cutesv	chr1	56530360	56530360	314	INS	85.0
cutesv	chr1	56557000	56557000	58	INS	70.5
cutesv	chr1	56776934	56777272	338	DEL	162.1999969482422
cutesv	chr1	57395727	57395782	55	DEL	314.8999938964844
cutesv	chr1	57606642	57606642	58	INS	95.9000015258789
cutesv	chr1	57638954	57639065	111	DEL	92.5999984741211
cutesv	chr1	57877539	57877863	324	DEL	362.6000061035156
cutesv	chr1	58272334	58272334	283	INS	209.89999389648438
cutesv	chr1	58278237	58279150	913	DEL	190.8000030517578
cutesv	chr1	58552257	58552510	253	DEL	97.5999984741211
cutesv	chr1	58729583	58729583	529	INS	181.3000030517578
cutesv	chr1	58981116	58981243	127	DEL	267.20001220703125
cutesv	chr1	59051500	59051616	116	DEL	22.600000381469727
cutesv	chr1	60085919	60085919	82	INS	209.89999389648438
cutesv	chr1	60822423	60822423	239	INS	209.89999389648438
cutesv	chr1	61393286	61393286	1917	INS	162.1999969482422
cutesv	chr1	61466708	61466708	150	INS	90.69999694824219
cutesv	chr1	61617185	61618029	844	DEL	248.10000610351562
cutesv	chr1	61871434	61871434	115	INS	200.39999389648438
cutesv	chr1	61924914	61925263	349	DEL	248.10000610351562
cutesv	chr1	62137545	62137545	377	INS	162.1999969482422
cutesv	chr1	62278381	62278381	71	INS	62.099998474121094
cutesv	chr1	62686148	62686487	339	DEL	181.3000030517578
cutesv	chr1	62751691	62751691	92	INS	63.5
cutesv	chr1	62996279	62996279	320	INS	229.0
cutesv	chr1	63045139	63045211	72	DEL	62.79999923706055
cutesv	chr1	63045934	63045934	97	INS	73.0999984741211
cutesv	chr1	63045952	63045952	193	INS	39.29999923706055
cutesv	chr1	63063822	63063822	229	INS	54.70000076293945
cutesv	chr1	63422238	63422238	55	INS	74.9000015258789
cutesv	chr1	63473990	63473990	118	INS	91.0999984741211
cutesv	chr1	63721536	63721536	318	INS	70.5
cutesv	chr1	64026110	64026110	327	INS	36.0
cutesv	chr1	64239086	64239086	130	INS	80.19999694824219
cutesv	chr1	64415530	64415705	175	DEL	190.8000030517578
cutesv	chr1	64492378	64492378	341	INS	38.599998474121094
cutesv	chr1	64734653	64734750	97	DEL	37.900001525878906
cutesv	chr1	64881262	64881262	340	INS	99.0
cutesv	chr1	65106573	65106573	279	INS	55.79999923706055
cutesv	chr1	65443939	65444209	270	DEL	248.10000610351562
cutesv	chr1	65590243	65590243	319	INS	65.30000305175781
cutesv	chr1	65613471	65613741	270	DEL	76.80000305175781
cutesv	chr1	65662103	65662156	53	DEL	52.599998474121094
cutesv	chr1	65798226	65798559	333	DEL	219.5
cutesv	chr1	66096602	66096602	345	INS	60.900001525878906
cutesv	chr1	66400521	66400521	63	INS	238.60000610351562
cutesv	chr1	66630802	66630802	80	INS	9.300000190734863
cutesv	chr1	66735521	66735853	332	DEL	121.4000015258789
cutesv	chr1	66826289	66826289	323	INS	45.0
cutesv	chr1	67013158	67013158	79	INS	238.60000610351562
cutesv	chr1	67158984	67158984	398	INS	55.79999923706055
cutesv	chr1	67158984	67158984	216	INS	95.9000015258789
cutesv	chr1	67542282	67543138	856	DEL	60.20000076293945
cutesv	chr1	67710094	67710209	115	DEL	78.5999984741211
cutesv	chr1	67930010	67930010	64	INS	88.9000015258789
cutesv	chr1	68764941	68765076	135	DEL	181.3000030517578
cutesv	chr1	69341309	69341628	319	DEL	257.6000061035156
cutesv	chr1	69478032	69478337	305	DEL	209.89999389648438
cutesv	chr1	69602488	69602488	338	INS	53.900001525878906
cutesv	chr1	69625373	69625373	332	INS	46.29999923706055
cutesv	chr1	69916099	69916099	1102	INS	190.8000030517578
cutesv	chr1	70302429	70302752	323	DEL	77.5
cutesv	chr1	70480506	70480837	331	DEL	276.70001220703125
cutesv	chr1	70647148	70647148	81	INS	38.099998474121094
cutesv	chr1	71275636	71275946	310	DEL	248.10000610351562
cutesv	chr1	71688430	71688430	72	INS	162.1999969482422
cutesv	chr1	71793264	71793264	266	INS	162.1999969482422
cutesv	chr1	71928131	71928131	199	INS	45.599998474121094
cutesv	chr1	71928131	71928131	132	INS	81.9000015258789
cutesv	chr1	71928352	71928352	133	INS	81.9000015258789
cutesv	chr1	72252171	72252171	61	INS	44.400001525878906
cutesv	chr1	72300641	72346156	45515	DEL	43.70000076293945
cutesv	chr1	72515805	72515805	402	INS	45.599998474121094
cutesv	chr1	72515808	72515808	153	INS	83.80000305175781
cutesv	chr1	72658923	72658981	58	DEL	53.20000076293945
cutesv	chr1	73183136	73183136	82	INS	295.79998779296875
cutesv	chr1	73287917	73288232	315	DEL	248.10000610351562
cutesv	chr1	73846748	73846999	251	DEL	62.79999923706055
cutesv	chr1	73971929	73971929	86	INS	219.5
cutesv	chr1	74289484	74289605	121	DEL	209.89999389648438
cutesv	chr1	74442863	74442863	330	INS	80.19999694824219
cutesv	chr1	74447359	74448281	922	DEL	200.39999389648438
cutesv	chr1	74518835	74519569	734	DEL	51.400001525878906
cutesv	chr1	74758446	74758446	265	INS	31.600000381469727
cutesv	chr1	75280137	75280137	330	INS	61.599998474121094
cutesv	chr1	75280450	75280450	100	INS	33.599998474121094
cutesv	chr1	75378054	75383459	5405	DEL	219.5
cutesv	chr1	75546182	75546512	330	DEL	190.8000030517578
cutesv	chr1	75885668	75885668	350	INS	219.5
cutesv	chr1	75886293	75886355	62	DEL	76.80000305175781
cutesv	chr1	75906495	75906495	375	INS	64.9000015258789
cutesv	chr1	75906519	75906519	113	INS	19.0
cutesv	chr1	75962631	75962631	80	INS	76.0999984741211
cutesv	chr1	75962681	75962731	50	DEL	57.0
cutesv	chr1	76112390	76112390	197	INS	69.80000305175781
cutesv	chr1	76277548	76277618	70	DEL	248.10000610351562
cutesv	chr1	76278202	76278202	54	INS	50.70000076293945
cutesv	chr1	76634681	76634963	282	DEL	381.70001220703125
cutesv	chr1	76646456	76646578	122	DEL	104.0999984741211
cutesv	chr1	76774377	76774452	75	DEL	72.9000015258789
cutesv	chr1	76839732	76839732	123	INS	39.900001525878906
cutesv	chr1	77016172	77016172	263	INS	14.699999809265137
cutesv	chr1	77168629	77168629	307	INS	72.30000305175781
cutesv	chr1	77299296	77299296	323	INS	50.0
cutesv	chr1	77367854	77367854	164	INS	162.1999969482422
cutesv	chr1	77444321	77444384	63	DEL	53.20000076293945
cutesv	chr1	78282175	78282237	62	DEL	118.69999694824219
cutesv	chr1	78532417	78532473	56	DEL	238.60000610351562
cutesv	chr1	78935823	78936145	322	DEL	60.900001525878906
cutesv	chr1	79102542	79102542	51	INS	63.5
cutesv	chr1	79116390	79116390	306	INS	171.8000030517578
cutesv	chr1	79184459	79184459	129	INS	43.70000076293945
cutesv	chr1	79756095	79757342	1247	DEL	76.0999984741211
cutesv	chr1	79805469	79805469	139	INS	48.099998474121094
cutesv	chr1	80329256	80329330	74	DEL	58.29999923706055
cutesv	chr1	80329265	80329265	179	INS	41.79999923706055
cutesv	chr1	80584177	80584279	102	DEL	71.69999694824219
cutesv	chr1	80653734	80654044	310	DEL	76.0999984741211
cutesv	chr1	80703279	80703279	64	INS	200.39999389648438
cutesv	chr1	80728656	80728982	326	DEL	305.3999938964844
cutesv	chr1	80885843	80885843	144	INS	93.30000305175781
cutesv	chr1	80939082	80945272	6190	DEL	314.8999938964844
cutesv	chr1	81222099	81222428	329	DEL	181.3000030517578
cutesv	chr1	81322093	81322093	61	INS	77.5
cutesv	chr1	81514046	81514167	121	DEL	64.0
cutesv	chr1	81619563	81619614	51	DEL	34.20000076293945
cutesv	chr1	81998978	81998978	90	INS	109.69999694824219
cutesv	chr1	82256026	82256026	3119	INS	49.5
cutesv	chr1	82497610	82497931	321	DEL	69.0999984741211
cutesv	chr1	82576961	82577281	320	DEL	102.19999694824219
cutesv	chr1	82684167	82684225	58	DEL	36.70000076293945
cutesv	chr1	83287813	83287920	107	DEL	55.79999923706055
cutesv	chr1	83604390	83604390	317	INS	58.29999923706055
cutesv	chr1	83892729	83892729	95	INS	190.8000030517578
cutesv	chr1	84052252	84058955	6703	DEL	219.5
cutesv	chr1	84574510	84574510	77	INS	49.5
cutesv	chr1	84756783	84756783	192	INS	190.8000030517578
cutesv	chr1	84987503	84987503	64	INS	181.3000030517578
cutesv	chr1	85154441	85154441	514	INS	286.29998779296875
cutesv	chr1	85282937	85283266	329	DEL	267.20001220703125
cutesv	chr1	85940106	85940434	328	DEL	295.79998779296875
cutesv	chr1	86215044	86217342	2298	DEL	36.0
cutesv	chr1	86216562	86216562	276	INS	8.699999809265137
cutesv	chr1	86216659	86216659	178	INS	24.600000381469727
cutesv	chr1	86275297	86276013	716	DEL	362.6000061035156
cutesv	chr1	86797363	86797363	252	INS	95.19999694824219
cutesv	chr1	86797486	86797486	182	INS	33.5
cutesv	chr1	86797659	86797659	80	INS	104.69999694824219
cutesv	chr1	86842290	86842456	166	DEL	36.0
cutesv	chr1	86899373	86899478	105	DEL	238.60000610351562
cutesv	chr1	86910595	86910595	159	INS	69.0999984741211
cutesv	chr1	87046752	87046752	2116	INS	200.39999389648438
cutesv	chr1	87581448	87581554	106	DEL	75.4000015258789
cutesv	chr1	87820157	87820311	154	DEL	50.0
cutesv	chr1	88395034	88395034	98	INS	238.60000610351562
cutesv	chr1	88457679	88457679	186	INS	305.3999938964844
cutesv	chr1	88507127	88507127	3880	INS	41.79999923706055
cutesv	chr1	88511549	88511549	78	INS	57.70000076293945
cutesv	chr1	88753705	88753705	309	INS	248.10000610351562
cutesv	chr1	89295606	89295606	59	INS	138.3000030517578
cutesv	chr1	89354536	89354660	124	DEL	209.89999389648438
cutesv	chr1	89797893	89798053	160	DEL	44.900001525878906
cutesv	chr1	89905001	89905001	273	INS	69.80000305175781
cutesv	chr1	89968678	89968678	161	INS	295.79998779296875
cutesv	chr1	90075882	90075882	124	INS	81.69999694824219
cutesv	chr1	90183837	90183837	62	INS	276.70001220703125
cutesv	chr1	90194738	90194738	103	INS	88.9000015258789
cutesv	chr1	90378522	90378522	50	INS	40.599998474121094
cutesv	chr1	90379123	90379123	402	INS	152.6999969482422
cutesv	chr1	90818007	90818007	55	INS	64.69999694824219
cutesv	chr1	90950292	90950292	101	INS	162.1999969482422
cutesv	chr1	91159214	91159496	282	DEL	286.29998779296875
cutesv	chr1	91448541	91448996	455	DEL	44.400001525878906
cutesv	chr1	91459296	91459296	73	INS	99.0
cutesv	chr1	91459874	91460498	624	DEL	3.5999999046325684
cutesv	chr1	91459983	91460097	114	DEL	107.30000305175781
cutesv	chr1	91631666	91631666	58	INS	248.10000610351562
cutesv	chr1	91668662	91669309	647	DEL	69.0999984741211
cutesv	chr1	91766504	91767776	1272	DEL	109.0
cutesv	chr1	91925696	91925696	51	INS	46.900001525878906
cutesv	chr1	91927346	91927346	116	INS	52.0
cutesv	chr1	92701962	92701962	328	INS	209.89999389648438
cutesv	chr1	92846910	92846910	81	INS	238.60000610351562
cutesv	chr1	93032655	93032655	331	INS	219.5
cutesv	chr1	93282462	93282462	68	INS	257.6000061035156
cutesv	chr1	93876124	93876124	2506	INS	171.8000030517578
cutesv	chr1	95005419	95005419	103	INS	92.0
cutesv	chr1	95076732	95077058	326	DEL	67.19999694824219
cutesv	chr1	95224953	95225272	319	DEL	267.20001220703125
cutesv	chr1	96017525	96017609	84	DEL	200.39999389648438
cutesv	chr1	96034712	96034712	349	INS	96.0999984741211
cutesv	chr1	96153094	96153094	65	INS	59.599998474121094
cutesv	chr1	96265690	96265690	277	INS	95.4000015258789
cutesv	chr1	96403223	96403290	67	DEL	200.39999389648438
cutesv	chr1	97130754	97130836	82	DEL	55.099998474121094
cutesv	chr1	98139725	98139725	344	INS	79.30000305175781
cutesv	chr1	98503570	98503570	205	INS	190.8000030517578
cutesv	chr1	98512488	98512488	50	INS	43.70000076293945
cutesv	chr1	98714386	98714493	107	DEL	30.899999618530273
cutesv	chr1	99112034	99112034	183	INS	61.70000076293945
cutesv	chr1	99112048	99112048	72	INS	20.899999618530273
cutesv	chr1	99206546	99206546	324	INS	56.5
cutesv	chr1	99499566	99499566	96	INS	92.5999984741211
cutesv	chr1	99510473	99510537	64	DEL	238.60000610351562
cutesv	chr1	99683055	99683114	59	DEL	200.39999389648438
cutesv	chr1	99925073	99925215	142	DEL	45.599998474121094
cutesv	chr1	100326546	100326546	58	INS	87.5
cutesv	chr1	100528654	100528654	334	INS	104.69999694824219
cutesv	chr1	100819213	100819213	513	INS	133.60000610351562
cutesv	chr1	101253573	101253573	245	INS	181.3000030517578
cutesv	chr1	101253797	101253797	373	INS	200.39999389648438
cutesv	chr1	101350805	101350805	95	INS	62.099998474121094
cutesv	chr1	101553542	101553840	298	DEL	59.099998474121094
cutesv	chr1	101657951	101658038	87	DEL	52.0
cutesv	chr1	102045502	102045502	66	INS	76.0999984741211
cutesv	chr1	102047085	102047085	66	INS	229.0
cutesv	chr1	102093714	102093714	110	INS	267.20001220703125
cutesv	chr1	102582122	102582452	330	DEL	152.6999969482422
cutesv	chr1	102630509	102630828	319	DEL	305.3999938964844
cutesv	chr1	102645441	102645508	67	DEL	248.10000610351562
cutesv	chr1	103173111	103173111	166	INS	45.0
cutesv	chr1	103173184	103173184	101	INS	28.5
cutesv	chr1	103182270	103182338	68	DEL	28.5
cutesv	chr1	103230550	103230627	77	DEL	78.5999984741211
cutesv	chr1	103230935	103230935	317	INS	83.80000305175781
cutesv	chr1	103272220	103272220	103	INS	305.3999938964844
cutesv	chr1	103525520	103525571	51	DEL	54.5
cutesv	chr1	103621118	103621197	79	DEL	133.60000610351562
cutesv	chr1	103938231	103938231	5275	INS	171.8000030517578
cutesv	chr1	104126816	104127312	496	DEL	34.20000076293945
cutesv	chr1	104177225	104177542	317	DEL	88.9000015258789
cutesv	chr1	104266977	104267335	358	DEL	48.099998474121094
cutesv	chr1	104562274	104562274	134	INS	20.899999618530273
cutesv	chr1	104712410	104713565	1155	DEL	128.39999389648438
cutesv	chr1	104885687	104886017	330	DEL	76.0999984741211
cutesv	chr1	104966272	104966272	79	INS	95.5
cutesv	chr1	105075267	105075267	80	INS	44.400001525878906
cutesv	chr1	105082398	105088293	5895	DEL	98.5999984741211
cutesv	chr1	105324148	105324422	274	DEL	305.3999938964844
cutesv	chr1	105630904	105631022	118	DEL	50.0
cutesv	chr1	105769172	105769264	92	DEL	114.5
cutesv	chr1	105788297	105788297	206	INS	78.19999694824219
cutesv	chr1	105961394	105961394	570	INS	124.0999984741211
cutesv	chr1	105963307	105963307	818	INS	152.6999969482422
cutesv	chr1	106425180	106425232	52	DEL	61.70000076293945
cutesv	chr1	106861179	106861230	51	DEL	171.8000030517578
cutesv	chr1	107555333	107555333	50	INS	55.79999923706055
cutesv	chr1	107599844	107599844	310	INS	43.70000076293945
cutesv	chr1	108023171	108023171	50	INS	100.30000305175781
cutesv	chr1	108024930	108024930	254	INS	40.5
cutesv	chr1	108374859	108374953	94	DEL	295.79998779296875
cutesv	chr1	108474082	108474082	82	INS	51.400001525878906
cutesv	chr1	108675987	108675987	160	INS	38.599998474121094
cutesv	chr1	108771934	108772018	84	DEL	66.0999984741211
cutesv	chr1	108933096	108933241	145	DEL	52.599998474121094
cutesv	chr1	109071963	109072088	125	DEL	63.5
cutesv	chr1	109424945	109425036	91	DEL	38.599998474121094
cutesv	chr1	109644554	109648786	4232	DEL	41.099998474121094
cutesv	chr1	109654122	109654195	73	DEL	267.20001220703125
cutesv	chr1	110029375	110029508	133	DEL	66.5999984741211
cutesv	chr1	110120463	110120463	2580	INS	219.5
cutesv	chr1	110310153	110310153	80	INS	115.5
cutesv	chr1	110569627	110569745	118	DEL	324.3999938964844
cutesv	chr1	110773788	110773886	98	DEL	257.6000061035156
cutesv	chr1	110979078	110979506	428	DEL	46.900001525878906
cutesv	chr1	111259968	111259968	972	INS	73.5
cutesv	chr1	111295587	111295648	61	DEL	362.6000061035156
cutesv	chr1	111353565	111353565	1982	INS	41.79999923706055
cutesv	chr1	111414892	111414960	68	DEL	26.5
cutesv	chr1	111502233	111502287	54	DEL	372.20001220703125
cutesv	chr1	111529898	111530025	127	DEL	200.39999389648438
cutesv	chr1	111607693	111607868	175	DEL	111.0
cutesv	chr1	111639406	111639406	2609	INS	58.29999923706055
cutesv	chr1	111755128	111755128	52	INS	162.5
cutesv	chr1	112193372	112193372	332	INS	43.70000076293945
cutesv	chr1	112292469	112295047	2578	DEL	181.3000030517578
cutesv	chr1	112449372	112449372	316	INS	87.5
cutesv	chr1	112898495	112898495	78	INS	229.0
cutesv	chr1	112999652	112999652	1835	INS	114.5
cutesv	chr1	113068700	113071154	2454	DEL	209.89999389648438
cutesv	chr1	113173009	113173298	289	DEL	43.0
cutesv	chr1	113416138	113416138	200	INS	68.0999984741211
cutesv	chr1	113416469	113416469	201	INS	133.60000610351562
cutesv	chr1	114111732	114111732	53	INS	79.30000305175781
cutesv	chr1	114500898	114501210	312	DEL	56.5
cutesv	chr1	115761439	115761439	196	INS	248.10000610351562
cutesv	chr1	116152683	116152683	100	INS	181.3000030517578
cutesv	chr1	116305897	116305897	87	INS	147.0
cutesv	chr1	116369386	116369466	80	DEL	324.3999938964844
cutesv	chr1	116436929	116436929	232	INS	87.0
cutesv	chr1	116437070	116437070	1091	INS	78.19999694824219
cutesv	chr1	117259494	117259494	53	INS	97.0999984741211
cutesv	chr1	117326382	117326382	161	INS	44.400001525878906
cutesv	chr1	117430025	117430025	176	INS	190.8000030517578
cutesv	chr1	117548414	117548636	222	DEL	171.8000030517578
cutesv	chr1	118318848	118318848	481	INS	29.200000762939453
cutesv	chr1	118318936	118318936	811	INS	29.200000762939453
cutesv	chr1	118319207	118319207	224	INS	19.700000762939453
cutesv	chr1	118387355	118387355	222	INS	0.6000000238418579
cutesv	chr1	118387355	118387355	63	INS	133.60000610351562
cutesv	chr1	118389107	118389107	2663	INS	171.8000030517578
cutesv	chr1	118401407	118401470	63	DEL	171.8000030517578
cutesv	chr1	118475836	118475955	119	DEL	94.5
cutesv	chr1	119389137	119389137	67	INS	90.0999984741211
cutesv	chr1	119494765	119494765	50	INS	62.79999923706055
cutesv	chr1	120170936	120171003	67	DEL	181.3000030517578
cutesv	chr1	121239216	121239281	65	DEL	209.89999389648438
cutesv	chr1	121288728	121288887	159	DEL	162.1999969482422
cutesv	chr1	121395936	121395936	112	INS	5.099999904632568
cutesv	chr1	121399102	121399165	63	DEL	83.5999984741211
cutesv	chr1	121401211	121401211	64	INS	91.30000305175781
cutesv	chr1	121401349	121401349	155	INS	91.30000305175781
cutesv	chr1	121402919	121403388	469	DEL	53.79999923706055
cutesv	chr1	124977944	124978102	158	DEL	95.4000015258789
cutesv	chr1	124996157	124996327	170	DEL	162.1999969482422
cutesv	chr1	125013225	125013225	222	INS	295.79998779296875
cutesv	chr1	125026048	125026048	168	INS	87.30000305175781
cutesv	chr1	125086680	125086680	677	INS	76.5999984741211
cutesv	chr1	125103212	125103212	84	INS	314.8999938964844
cutesv	chr1	125149417	125149417	52	INS	0.0
cutesv	chr1	125149417	125149417	152	INS	73.4000015258789
cutesv	chr1	125149693	125149693	149	INS	80.4000015258789
cutesv	chr1	125150580	125150652	72	DEL	0.0
cutesv	chr1	125151332	125151589	257	DEL	52.29999923706055
cutesv	chr1	125153754	125153845	91	DEL	0.5
cutesv	chr1	125154541	125154541	97	INS	11.399999618530273
cutesv	chr1	125167953	125167953	465	INS	80.19999694824219
cutesv	chr1	143184886	143184886	78	INS	105.0
cutesv	chr1	143186137	143186360	223	DEL	279.1000061035156
cutesv	chr1	143188223	143188279	56	DEL	687.0999755859375
cutesv	chr1	143188348	143188867	519	DEL	0.0
cutesv	chr1	143188432	143188432	413	INS	0.0
cutesv	chr1	143189522	143190459	937	DEL	0.0
cutesv	chr1	143190312	143190312	261	INS	0.0
cutesv	chr1	143190396	143190569	173	DEL	384.1000061035156
cutesv	chr1	143190734	143190734	67	INS	0.0
cutesv	chr1	143190766	143190766	260	INS	0.0
cutesv	chr1	143191202	143191202	76	INS	0.0
cutesv	chr1	143191773	143191829	56	DEL	0.0
cutesv	chr1	143192733	143193204	471	DEL	4.400000095367432
cutesv	chr1	143194584	143195514	930	DEL	0.0
cutesv	chr1	143194702	143194702	80	INS	0.0
cutesv	chr1	143194777	143194777	259	INS	0.0
cutesv	chr1	143194810	143195098	288	DEL	572.5
cutesv	chr1	143195112	143195112	83	INS	0.0
cutesv	chr1	143196992	143196992	415	INS	0.0
cutesv	chr1	143197356	143197436	80	DEL	801.5999755859375
cutesv	chr1	143197746	143198199	453	DEL	0.0
cutesv	chr1	143198136	143198136	507	INS	0.0
cutesv	chr1	143198209	143198209	415	INS	0.0
cutesv	chr1	143198283	143198283	95	INS	0.0
cutesv	chr1	143198751	143198751	50	INS	0.0
cutesv	chr1	143199161	143199161	473	INS	0.0
cutesv	chr1	143200536	143201001	465	DEL	0.0
cutesv	chr1	143202029	143202485	456	DEL	0.0
cutesv	chr1	143202199	143202432	233	DEL	288.6000061035156
cutesv	chr1	143202274	143202274	193	INS	164.60000610351562
cutesv	chr1	143203562	143203789	227	DEL	0.0
cutesv	chr1	143203955	143211994	8039	DEL	57.400001525878906
cutesv	chr1	143207257	143207257	410	INS	57.400001525878906
cutesv	chr1	143207281	143207360	79	DEL	954.2000122070312
cutesv	chr1	143208051	143208051	87	INS	171.8000030517578
cutesv	chr1	143208225	143208225	467	INS	124.0999984741211
cutesv	chr1	143208674	143212171	3497	DEL	830.2000122070312
cutesv	chr1	143211712	143211712	269	INS	152.6999969482422
cutesv	chr1	143211896	143211896	70	INS	954.2000122070312
cutesv	chr1	143212249	143212249	217	INS	57.400001525878906
cutesv	chr1	143220415	143221073	658	DEL	954.2000122070312
cutesv	chr1	143220498	143220498	276	INS	183.6999969482422
cutesv	chr1	143221955	143221955	1377	INS	0.0
cutesv	chr1	143222383	143222383	146	INS	0.0
cutesv	chr1	143222632	143222632	565	INS	0.0
cutesv	chr1	143226568	143226568	83	INS	629.7999877929688
cutesv	chr1	143227001	143227001	652	INS	0.0
cutesv	chr1	143231464	143231464	216	INS	0.0
cutesv	chr1	143233698	143233698	516	INS	0.0
cutesv	chr1	143233698	143233698	51	INS	336.3999938964844
cutesv	chr1	143233990	143233990	157	INS	0.0
cutesv	chr1	143235113	143235113	415	INS	0.0
cutesv	chr1	143235211	143235211	50	INS	0.0
cutesv	chr1	143236910	143236910	350	INS	0.0
cutesv	chr1	143236946	143236946	82	INS	443.29998779296875
cutesv	chr1	143237502	143237502	72	INS	0.0
cutesv	chr1	143238027	143238027	204	INS	0.0
cutesv	chr1	143238102	143238102	81	INS	0.0
cutesv	chr1	143239695	143239695	50	INS	0.0
cutesv	chr1	143239913	143239913	258	INS	0.0
cutesv	chr1	143240346	143240346	76	INS	0.0
cutesv	chr1	143240352	143240822	470	DEL	0.0
cutesv	chr1	143241590	143241726	136	DEL	725.2000122070312
cutesv	chr1	143242011	143242011	63	INS	85.9000015258789
cutesv	chr1	143242781	143242781	75	INS	133.60000610351562
cutesv	chr1	143244897	143245444	547	DEL	31.100000381469727
cutesv	chr1	143245164	143245255	91	DEL	5.699999809265137
cutesv	chr1	143247009	143247009	173	INS	200.39999389648438
cutesv	chr1	143247875	143248150	275	DEL	229.0
cutesv	chr1	143253927	143254400	473	DEL	179.8000030517578
cutesv	chr1	143267320	143267371	51	DEL	19.0
cutesv	chr1	143497127	143497127	57	INS	42.900001525878906
cutesv	chr1	143497164	143497453	289	DEL	11.399999618530273
cutesv	chr1	143497996	143498053	57	DEL	0.0
cutesv	chr1	143498588	143498588	142	INS	0.0
cutesv	chr1	143503208	143504093	885	DEL	0.0
cutesv	chr1	143504326	143504326	63	INS	109.5
cutesv	chr1	143800219	143800287	68	DEL	114.5
cutesv	chr1	144101291	144101291	7985	INS	0.0
cutesv	chr1	144101530	144101530	51	INS	81.5
cutesv	chr1	144102630	144102768	138	DEL	0.0
cutesv	chr1	144103211	144103211	534	INS	0.0
cutesv	chr1	144103212	144103212	952	INS	0.0
cutesv	chr1	144103626	144104039	413	DEL	0.0
cutesv	chr1	144103662	144103743	81	DEL	97.80000305175781
cutesv	chr1	144103778	144103778	146	INS	0.0
cutesv	chr1	144103892	144103892	305	INS	0.0
cutesv	chr1	144103903	144103903	1944	INS	0.0
cutesv	chr1	144104752	144105043	291	DEL	12.199999809265137
cutesv	chr1	144105177	144105177	70	INS	59.599998474121094
cutesv	chr1	144105200	144105200	1383	INS	0.0
cutesv	chr1	144105701	144105701	75	INS	0.0
cutesv	chr1	144105850	144105942	92	DEL	0.0
cutesv	chr1	144137839	144137839	306	INS	162.1999969482422
cutesv	chr1	144138966	144139191	225	DEL	171.8000030517578
cutesv	chr1	144139539	144139600	61	DEL	171.8000030517578
cutesv	chr1	144813334	144813334	238	INS	5.099999904632568
cutesv	chr1	144813649	144813649	57	INS	28.899999618530273
cutesv	chr1	145305106	145305163	57	DEL	2.799999952316284
cutesv	chr1	145311473	145311473	56	INS	64.69999694824219
cutesv	chr1	145313046	145313103	57	DEL	78.19999694824219
cutesv	chr1	145525725	145525814	89	DEL	238.60000610351562
cutesv	chr1	145909621	145909621	73	INS	44.400001525878906
cutesv	chr1	146034208	146034342	134	DEL	59.599998474121094
cutesv	chr1	146471007	146471007	334	INS	18.899999618530273
cutesv	chr1	146851648	146851648	60	INS	81.19999694824219
cutesv	chr1	146938552	146938552	88	INS	314.8999938964844
cutesv	chr1	147488594	147488594	104	INS	81.19999694824219
cutesv	chr1	147489693	147489693	71	INS	92.5999984741211
cutesv	chr1	147541120	147541190	70	DEL	295.79998779296875
cutesv	chr1	147652919	147652919	306	INS	62.79999923706055
cutesv	chr1	147653120	147653120	304	INS	57.70000076293945
cutesv	chr1	147920497	147920497	109	INS	58.29999923706055
cutesv	chr1	147949447	147949447	117	INS	219.5
cutesv	chr1	148265637	148265637	70	INS	200.39999389648438
cutesv	chr1	149390802	149390802	55	INS	87.30000305175781
cutesv	chr1	149583480	149583533	53	DEL	37.400001525878906
cutesv	chr1	149851700	149851700	70	INS	55.099998474121094
cutesv	chr1	149920128	149920128	340	INS	267.20001220703125
cutesv	chr1	150065842	150065842	56	INS	66.5999984741211
cutesv	chr1	150074955	150075142	187	DEL	69.80000305175781
cutesv	chr1	150231571	150231571	53	INS	200.39999389648438
cutesv	chr1	150718959	150719293	334	DEL	257.6000061035156
cutesv	chr1	150729225	150729573	348	DEL	60.20000076293945
cutesv	chr1	150743641	150743641	102	INS	4.0
cutesv	chr1	150744466	150744466	99	INS	37.400001525878906
cutesv	chr1	150781794	150781881	87	DEL	62.099998474121094
cutesv	chr1	151599287	151599498	211	DEL	133.60000610351562
cutesv	chr1	151769293	151769293	91	INS	62.79999923706055
cutesv	chr1	151847217	151847278	61	DEL	267.20001220703125
cutesv	chr1	151867585	151867585	86	INS	248.10000610351562
cutesv	chr1	152111929	152111929	81	INS	343.5
cutesv	chr1	152144894	152144894	81	INS	67.80000305175781
cutesv	chr1	152214767	152214767	702	INS	132.0
cutesv	chr1	152267995	152268049	54	DEL	77.5
cutesv	chr1	152583066	152615261	32195	DEL	34.20000076293945
cutesv	chr1	152880979	152880979	86	INS	334.0
cutesv	chr1	153088292	153088292	76	INS	66.5999984741211
cutesv	chr1	153243346	153243513	167	DEL	118.0
cutesv	chr1	153243376	153243937	561	DEL	41.70000076293945
cutesv	chr1	153256755	153256755	801	INS	162.1999969482422
cutesv	chr1	153256868	153256868	84	INS	20.899999618530273
cutesv	chr1	154151282	154151282	321	INS	248.10000610351562
cutesv	chr1	154379859	154379937	78	DEL	238.60000610351562
cutesv	chr1	154538851	154538851	87	INS	83.80000305175781
cutesv	chr1	154713957	154713957	2157	INS	171.8000030517578
cutesv	chr1	155147370	155147370	131	INS	238.60000610351562
cutesv	chr1	155188885	155189237	352	DEL	54.70000076293945
cutesv	chr1	155444916	155444916	422	INS	67.9000015258789
cutesv	chr1	155627640	155635852	8212	DEL	69.0999984741211
cutesv	chr1	155689968	155694673	4705	DEL	229.0
cutesv	chr1	155700906	155700906	532	INS	143.10000610351562
cutesv	chr1	155730174	155730174	86	INS	35.5
cutesv	chr1	155954589	155954589	320	INS	53.900001525878906
cutesv	chr1	156004603	156004603	312	INS	181.3000030517578
cutesv	chr1	156220543	156220543	323	INS	62.099998474121094
cutesv	chr1	156327930	156327930	90	INS	88.19999694824219
cutesv	chr1	156328045	156328045	142	INS	43.0
cutesv	chr1	156556913	156559143	2230	DEL	63.5
cutesv	chr1	156735534	156735534	423	INS	248.10000610351562
cutesv	chr1	157204074	157204761	687	DEL	20.200000762939453
cutesv	chr1	157300440	157300440	76	INS	87.5
cutesv	chr1	157309215	157309215	56	INS	286.29998779296875
cutesv	chr1	158473804	158473859	55	DEL	343.5
cutesv	chr1	158518618	158518885	267	DEL	46.29999923706055
cutesv	chr1	158637472	158637596	124	DEL	64.0
cutesv	chr1	158659581	158659909	328	DEL	143.10000610351562
cutesv	chr1	158702822	158702960	138	DEL	62.79999923706055
cutesv	chr1	158742241	158742563	322	DEL	51.400001525878906
cutesv	chr1	158881897	158881952	55	DEL	50.0
cutesv	chr1	158897740	158900191	2451	DEL	104.0999984741211
cutesv	chr1	159449992	159449992	91	INS	334.0
cutesv	chr1	159976951	159977002	51	DEL	35.400001525878906
cutesv	chr1	160077875	160077875	328	INS	190.8000030517578
cutesv	chr1	160531121	160531121	313	INS	257.6000061035156
cutesv	chr1	160965230	160965546	316	DEL	162.1999969482422
cutesv	chr1	160976748	160976818	70	DEL	314.8999938964844
cutesv	chr1	160984564	160984564	51	INS	41.099998474121094
cutesv	chr1	160984603	160984680	77	DEL	60.20000076293945
cutesv	chr1	160985053	160985363	310	DEL	50.70000076293945
cutesv	chr1	161035893	161035893	431	INS	324.3999938964844
cutesv	chr1	161055857	161055926	69	DEL	94.5999984741211
cutesv	chr1	161061314	161061314	122	INS	78.19999694824219
cutesv	chr1	161423499	161423673	174	DEL	171.8000030517578
cutesv	chr1	161579350	161579412	62	DEL	114.5
cutesv	chr1	162046096	162046096	1000	INS	49.5
cutesv	chr1	162082875	162083195	320	DEL	67.9000015258789
cutesv	chr1	162727120	162727120	433	INS	67.19999694824219
cutesv	chr1	162727215	162727215	267	INS	67.19999694824219
cutesv	chr1	162791518	162791518	315	INS	219.5
cutesv	chr1	162868631	162868631	112	INS	88.9000015258789
cutesv	chr1	163059385	163059385	60	INS	36.0
cutesv	chr1	163628308	163628308	94	INS	143.10000610351562
cutesv	chr1	164206887	164206949	62	DEL	124.0999984741211
cutesv	chr1	164235478	164235478	60	INS	257.6000061035156
cutesv	chr1	164439996	164439996	467	INS	105.0
cutesv	chr1	165185526	165185526	395	INS	9.300000190734863
cutesv	chr1	165536641	165536641	59	INS	62.099998474121094
cutesv	chr1	165582698	165582698	52	INS	46.29999923706055
cutesv	chr1	165690067	165690067	274	INS	48.79999923706055
cutesv	chr1	165761975	165762255	280	DEL	229.0
cutesv	chr1	165820295	165820295	65	INS	219.5
cutesv	chr1	165892146	165892146	2359	INS	51.900001525878906
cutesv	chr1	166077876	166077965	89	DEL	209.89999389648438
cutesv	chr1	166677437	166677437	54	INS	334.0
cutesv	chr1	166739981	166740064	83	DEL	83.0999984741211
cutesv	chr1	167056594	167056594	1112	INS	229.0
cutesv	chr1	167056759	167056759	246	INS	229.0
cutesv	chr1	167205990	167205990	4330	INS	62.79999923706055
cutesv	chr1	167435144	167435144	190	INS	190.89999389648438
cutesv	chr1	168055323	168056496	1173	DEL	64.69999694824219
cutesv	chr1	168119275	168119275	96	INS	66.5999984741211
cutesv	chr1	168161934	168162011	77	DEL	77.5
cutesv	chr1	168316816	168316872	56	DEL	104.69999694824219
cutesv	chr1	168395495	168395495	827	INS	209.89999389648438
cutesv	chr1	168410456	168410456	1452	INS	190.8000030517578
cutesv	chr1	168471989	168471989	340	INS	32.900001525878906
cutesv	chr1	168471998	168471998	1424	INS	32.900001525878906
cutesv	chr1	169038512	169038611	99	DEL	46.900001525878906
cutesv	chr1	169055506	169055588	82	DEL	95.19999694824219
cutesv	chr1	169089693	169089693	377	INS	381.70001220703125
cutesv	chr1	169342609	169342749	140	DEL	267.20001220703125
cutesv	chr1	169369756	169369756	320	INS	69.80000305175781
cutesv	chr1	169495126	169495126	84	INS	65.30000305175781
cutesv	chr1	169502680	169502780	100	DEL	31.600000381469727
cutesv	chr1	169555623	169555623	627	INS	52.599998474121094
cutesv	chr1	169671331	169671427	96	DEL	267.20001220703125
cutesv	chr1	169850982	169851044	62	DEL	17.0
cutesv	chr1	169880374	169880612	238	DEL	78.0
cutesv	chr1	169993601	169993601	163	INS	276.70001220703125
cutesv	chr1	170634293	170634293	295	INS	64.69999694824219
cutesv	chr1	170643318	170643318	71	INS	51.400001525878906
cutesv	chr1	170682343	170682343	102	INS	72.30000305175781
cutesv	chr1	170913161	170913161	425	INS	59.099998474121094
cutesv	chr1	170913313	170913313	316	INS	52.0
cutesv	chr1	171210798	171210879	81	DEL	257.6000061035156
cutesv	chr1	171211541	171211541	222	INS	45.599998474121094
cutesv	chr1	171292083	171292404	321	DEL	74.9000015258789
cutesv	chr1	171437153	171437153	92	INS	46.900001525878906
cutesv	chr1	171439778	171442860	3082	DEL	68.9000015258789
cutesv	chr1	171465014	171465307	293	DEL	74.9000015258789
cutesv	chr1	171814447	171814509	62	DEL	67.19999694824219
cutesv	chr1	171816534	171816534	107	INS	248.10000610351562
cutesv	chr1	172423547	172423547	56	INS	59.400001525878906
cutesv	chr1	172492390	172492491	101	DEL	29.100000381469727
cutesv	chr1	172571922	172571922	396	INS	67.9000015258789
cutesv	chr1	172571926	172571926	222	INS	62.79999923706055
cutesv	chr1	172694112	172694112	202	INS	15.199999809265137
cutesv	chr1	172694131	172694131	122	INS	105.80000305175781
cutesv	chr1	172717026	172717339	313	DEL	56.29999923706055
cutesv	chr1	173917630	173917630	68	INS	305.3999938964844
cutesv	chr1	173975599	173975929	330	DEL	229.0
cutesv	chr1	174136152	174136152	84	INS	219.5
cutesv	chr1	174416035	174416035	60	INS	46.900001525878906
cutesv	chr1	174435876	174435876	216	INS	49.400001525878906
cutesv	chr1	174937747	174937747	1094	INS	267.20001220703125
cutesv	chr1	175059731	175059816	85	DEL	102.9000015258789
cutesv	chr1	175122455	175122507	52	DEL	32.79999923706055
cutesv	chr1	175231433	175231433	225	INS	60.900001525878906
cutesv	chr1	175231782	175231782	95	INS	7.099999904632568
cutesv	chr1	175240593	175240593	104	INS	143.1999969482422
cutesv	chr1	175426815	175426884	69	DEL	200.39999389648438
cutesv	chr1	175650717	175650717	458	INS	200.39999389648438
cutesv	chr1	175842862	175842862	396	INS	190.8000030517578
cutesv	chr1	176209272	176209272	60	INS	77.0999984741211
cutesv	chr1	176300882	176300940	58	DEL	71.0
cutesv	chr1	176396708	176396708	126	INS	238.60000610351562
cutesv	chr1	176509081	176509637	556	DEL	181.3000030517578
cutesv	chr1	177149664	177149773	109	DEL	77.0999984741211
cutesv	chr1	177399301	177399301	95	INS	115.0999984741211
cutesv	chr1	177415564	177415564	53	INS	70.5
cutesv	chr1	177419229	177419229	229	INS	276.70001220703125
cutesv	chr1	178315763	178315763	312	INS	68.4000015258789
cutesv	chr1	178505614	178505678	64	DEL	314.8999938964844
cutesv	chr1	178695495	178695495	88	INS	8.100000381469727
cutesv	chr1	178696181	178696181	60	INS	257.6000061035156
cutesv	chr1	179353211	179353211	161	INS	50.70000076293945
cutesv	chr1	179681962	179681962	752	INS	295.79998779296875
cutesv	chr1	179836640	179836640	77	INS	91.5
cutesv	chr1	180214696	180215015	319	DEL	181.3000030517578
cutesv	chr1	180323854	180324177	323	DEL	162.1999969482422
cutesv	chr1	180701808	180701808	280	INS	238.60000610351562
cutesv	chr1	180859063	180859063	51	INS	143.10000610351562
cutesv	chr1	181074749	181074936	187	DEL	238.60000610351562
cutesv	chr1	181078279	181078279	325	INS	45.599998474121094
cutesv	chr1	181124517	181124517	95	INS	152.6999969482422
cutesv	chr1	181136854	181136854	264	INS	229.0
cutesv	chr1	181426701	181426701	79	INS	171.8000030517578
cutesv	chr1	181728867	181728982	115	DEL	85.5999984741211
cutesv	chr1	181734763	181734763	74	INS	102.19999694824219
cutesv	chr1	182068991	182068991	345	INS	181.3000030517578
cutesv	chr1	182138470	182138470	996	INS	276.70001220703125
cutesv	chr1	182320189	182320501	312	DEL	51.400001525878906
cutesv	chr1	182447025	182447127	102	DEL	55.79999923706055
cutesv	chr1	182451705	182451705	326	INS	39.900001525878906
cutesv	chr1	182509314	182509438	124	DEL	209.89999389648438
cutesv	chr1	182720967	182721052	85	DEL	209.89999389648438
cutesv	chr1	182852939	182852939	452	INS	257.6000061035156
cutesv	chr1	182982872	182983173	301	DEL	248.10000610351562
cutesv	chr1	182990527	182990527	66	INS	69.80000305175781
cutesv	chr1	183149509	183149509	217	INS	20.899999618530273
cutesv	chr1	183149942	183149942	150	INS	53.900001525878906
cutesv	chr1	183149942	183149942	57	INS	66.0999984741211
cutesv	chr1	183384196	183384196	274	INS	33.5
cutesv	chr1	183614492	183614644	152	DEL	107.30000305175781
cutesv	chr1	183663407	183663407	330	INS	48.099998474121094
cutesv	chr1	183887206	183887206	112	INS	209.89999389648438
cutesv	chr1	184410624	184410624	51	INS	60.20000076293945
cutesv	chr1	184410665	184410665	133	INS	60.20000076293945
cutesv	chr1	184845601	184851656	6055	DEL	314.8999938964844
cutesv	chr1	184967905	184968227	322	DEL	276.70001220703125
cutesv	chr1	185403964	185404302	338	DEL	92.5999984741211
cutesv	chr1	185535570	185535570	349	INS	49.5
cutesv	chr1	185615654	185615654	317	INS	83.5
cutesv	chr1	185620271	185620271	65	INS	100.30000305175781
cutesv	chr1	185655799	185655861	62	DEL	76.80000305175781
cutesv	chr1	185797672	185797994	322	DEL	58.29999923706055
cutesv	chr1	185814580	185816165	1585	DEL	38.599998474121094
cutesv	chr1	186327192	186327192	104	INS	47.5
cutesv	chr1	186327294	186327294	66	INS	97.69999694824219
cutesv	chr1	186774064	186774064	53	INS	162.1999969482422
cutesv	chr1	186795388	186795883	495	DEL	181.3000030517578
cutesv	chr1	186857070	186857070	189	INS	171.8000030517578
cutesv	chr1	186878185	186878185	76	INS	72.30000305175781
cutesv	chr1	186878305	186878305	154	INS	32.29999923706055
cutesv	chr1	186878305	186878305	77	INS	72.30000305175781
cutesv	chr1	187137809	187137809	384	INS	209.89999389648438
cutesv	chr1	187146701	187146761	60	DEL	24.0
cutesv	chr1	187495706	187495987	281	DEL	181.3000030517578
cutesv	chr1	187496016	187496458	442	DEL	181.3000030517578
cutesv	chr1	187496515	187496716	201	DEL	181.3000030517578
cutesv	chr1	187497218	187497503	285	DEL	162.1999969482422
cutesv	chr1	187666545	187666545	371	INS	229.0
cutesv	chr1	188180713	188180794	81	DEL	257.6000061035156
cutesv	chr1	188238749	188238941	192	DEL	314.8999938964844
cutesv	chr1	188420595	188420595	67	INS	209.89999389648438
cutesv	chr1	188570323	188571098	775	DEL	286.29998779296875
cutesv	chr1	189025817	189026152	335	DEL	32.20000076293945
cutesv	chr1	189063840	189063901	61	DEL	41.099998474121094
cutesv	chr1	189561064	189561632	568	DEL	31.600000381469727
cutesv	chr1	189562185	189562185	81	INS	58.29999923706055
cutesv	chr1	189562189	189562189	148	INS	32.29999923706055
cutesv	chr1	189562637	189562637	204	INS	41.79999923706055
cutesv	chr1	189692515	189692581	66	DEL	219.5
cutesv	chr1	190827530	190827530	79	INS	46.900001525878906
cutesv	chr1	190868189	190868360	171	DEL	95.19999694824219
cutesv	chr1	190905314	190905314	303	INS	83.0999984741211
cutesv	chr1	190941463	190941625	162	DEL	71.69999694824219
cutesv	chr1	191119594	191119594	134	INS	91.5
cutesv	chr1	191219924	191220040	116	DEL	33.5
cutesv	chr1	191234629	191234629	155	INS	60.20000076293945
cutesv	chr1	191508320	191508320	309	INS	61.70000076293945
cutesv	chr1	191576844	191576906	62	DEL	43.70000076293945
cutesv	chr1	191611638	191611638	325	INS	53.20000076293945
cutesv	chr1	191947314	191949423	2109	DEL	343.5
cutesv	chr1	192223135	192223135	354	INS	219.5
cutesv	chr1	192556624	192556624	73	INS	219.5
cutesv	chr1	192857700	192857700	176	INS	143.1999969482422
cutesv	chr1	193162238	193162238	68	INS	7.099999904632568
cutesv	chr1	193266300	193266527	227	DEL	276.70001220703125
cutesv	chr1	193564297	193564297	211	INS	162.1999969482422
cutesv	chr1	193588105	193588209	104	DEL	23.299999237060547
cutesv	chr1	193705995	193705995	319	INS	110.0
cutesv	chr1	194098953	194099217	264	DEL	276.70001220703125
cutesv	chr1	194303824	194303824	392	INS	31.100000381469727
cutesv	chr1	194303824	194303824	225	INS	38.099998474121094
cutesv	chr1	194669563	194669563	242	INS	267.20001220703125
cutesv	chr1	195074106	195074310	204	DEL	80.30000305175781
cutesv	chr1	195440214	195447291	7077	DEL	30.899999618530273
cutesv	chr1	195571732	195571732	71	INS	45.0
cutesv	chr1	196184401	196184401	323	INS	219.5
cutesv	chr1	196188916	196189193	277	DEL	229.0
cutesv	chr1	196437075	196437075	376	INS	114.5
cutesv	chr1	196810058	196810058	125	INS	44.400001525878906
cutesv	chr1	196885463	196885595	132	DEL	39.29999923706055
cutesv	chr1	197027342	197027342	127	INS	83.5
cutesv	chr1	197042728	197042728	286	INS	49.5
cutesv	chr1	197531379	197534142	2763	DEL	314.8999938964844
cutesv	chr1	197544936	197544936	126	INS	171.8000030517578
cutesv	chr1	197713905	197713905	265	INS	200.39999389648438
cutesv	chr1	197924891	197925171	280	DEL	62.099998474121094
cutesv	chr1	198335525	198341150	5625	DEL	47.5
cutesv	chr1	198335604	198335604	98	INS	115.0999984741211
cutesv	chr1	198397477	198397477	471	INS	162.1999969482422
cutesv	chr1	198508126	198508223	97	DEL	51.400001525878906
cutesv	chr1	198841819	198841819	114	INS	7.599999904632568
cutesv	chr1	198956612	198956612	66	INS	162.1999969482422
cutesv	chr1	199360526	199360526	326	INS	65.30000305175781
cutesv	chr1	199905382	199905382	56	INS	190.8000030517578
cutesv	chr1	199914512	199914512	80	INS	257.6000061035156
cutesv	chr1	200816966	200816966	232	INS	30.399999618530273
cutesv	chr1	200817210	200817262	52	DEL	30.399999618530273
cutesv	chr1	200911058	200911109	51	DEL	49.5
cutesv	chr1	201032018	201032072	54	DEL	127.5
cutesv	chr1	201111952	201111952	63	INS	51.400001525878906
cutesv	chr1	201209798	201209798	107	INS	190.8000030517578
cutesv	chr1	201210972	201210972	323	INS	181.3000030517578
cutesv	chr1	201257899	201257899	514	INS	87.0
cutesv	chr1	201258397	201258397	50	INS	181.3000030517578
cutesv	chr1	201642548	201642548	71	INS	78.5999984741211
cutesv	chr1	201859180	201859180	56	INS	44.400001525878906
cutesv	chr1	201924431	201924559	128	DEL	102.19999694824219
cutesv	chr1	202032510	202032610	100	DEL	171.8000030517578
cutesv	chr1	202182654	202182654	95	INS	80.19999694824219
cutesv	chr1	202204790	202204790	183	INS	116.0
cutesv	chr1	202205465	202205465	91	INS	94.5999984741211
cutesv	chr1	202391570	202391780	210	DEL	56.29999923706055
cutesv	chr1	202391570	202391989	419	DEL	75.4000015258789
cutesv	chr1	202475848	202475848	318	INS	76.80000305175781
cutesv	chr1	202625210	202625284	74	DEL	51.900001525878906
cutesv	chr1	202789595	202789595	443	INS	114.5
cutesv	chr1	203373207	203373257	50	DEL	87.5
cutesv	chr1	203500071	203500071	343	INS	229.0
cutesv	chr1	203529380	203529380	330	INS	43.70000076293945
cutesv	chr1	203529542	203529542	563	INS	72.30000305175781
cutesv	chr1	203561908	203561908	72	INS	21.5
cutesv	chr1	203919176	203919176	227	INS	238.60000610351562
cutesv	chr1	204010623	204010623	173	INS	46.900001525878906
cutesv	chr1	204010682	204010682	86	INS	52.0
cutesv	chr1	204195224	204195224	452	INS	190.8000030517578
cutesv	chr1	205364906	205364906	72	INS	90.69999694824219
cutesv	chr1	205563458	205563458	50	INS	171.8000030517578
cutesv	chr1	205603555	205603555	72	INS	219.5
cutesv	chr1	205884451	205884580	129	DEL	29.700000762939453
cutesv	chr1	205957904	205958411	507	DEL	24.0
cutesv	chr1	205966738	205967053	315	DEL	267.20001220703125
cutesv	chr1	205973119	205973119	119	INS	200.39999389648438
cutesv	chr1	205981700	205981840	140	DEL	79.30000305175781
cutesv	chr1	205985737	205985737	77	INS	76.0999984741211
cutesv	chr1	205985764	205985764	125	INS	55.79999923706055
cutesv	chr1	206524558	206524558	56	INS	108.5
cutesv	chr1	206828132	206828132	73	INS	88.9000015258789
cutesv	chr1	206924611	206924611	910	INS	229.0
cutesv	chr1	207119038	207119369	331	DEL	53.20000076293945
cutesv	chr1	207119399	207119784	385	DEL	48.099998474121094
cutesv	chr1	207213820	207213820	150	INS	200.39999389648438
cutesv	chr1	207368690	207372290	3600	DEL	71.0
cutesv	chr1	207581196	207581196	55	INS	107.30000305175781
cutesv	chr1	207686116	207686116	415	INS	54.70000076293945
cutesv	chr1	207686125	207686125	242	INS	56.5
cutesv	chr1	207846740	207846740	150	INS	29.100000381469727
cutesv	chr1	208518135	208518135	315	INS	66.0999984741211
cutesv	chr1	208688775	208688775	120	INS	97.69999694824219
cutesv	chr1	209762730	209762730	331	INS	87.30000305175781
cutesv	chr1	209771707	209771707	137	INS	86.30000305175781
cutesv	chr1	209904714	209912628	7914	DEL	83.80000305175781
cutesv	chr1	209990527	209990527	83	INS	44.20000076293945
cutesv	chr1	210121958	210122277	319	DEL	34.20000076293945
cutesv	chr1	210465859	210465920	61	DEL	190.8000030517578
cutesv	chr1	210533259	210533358	99	DEL	52.599998474121094
cutesv	chr1	210653965	210653965	3284	INS	32.29999923706055
cutesv	chr1	210653965	210653965	2463	INS	67.9000015258789
cutesv	chr1	210718378	210718378	75	INS	83.80000305175781
cutesv	chr1	211111840	211111958	118	DEL	92.5999984741211
cutesv	chr1	211195955	211197138	1183	DEL	64.69999694824219
cutesv	chr1	211434216	211434216	2993	INS	44.400001525878906
cutesv	chr1	211460616	211460616	325	INS	124.4000015258789
cutesv	chr1	211460680	211460680	548	INS	20.200000762939453
cutesv	chr1	211460840	211460840	226	INS	124.4000015258789
cutesv	chr1	211609099	211609099	57	INS	219.5
cutesv	chr1	211725067	211725067	64	INS	92.5999984741211
cutesv	chr1	212186593	212186593	63	INS	46.29999923706055
cutesv	chr1	212297794	212299275	1481	DEL	286.29998779296875
cutesv	chr1	212468463	212468463	390	INS	124.0999984741211
cutesv	chr1	212468678	212468763	85	DEL	124.0999984741211
cutesv	chr1	212724960	212724960	57	INS	171.8000030517578
cutesv	chr1	212865884	212866052	168	DEL	219.5
cutesv	chr1	213541158	213541158	1182	INS	229.0
cutesv	chr1	213633831	213633831	330	INS	49.5
cutesv	chr1	213740946	213740946	51	INS	50.70000076293945
cutesv	chr1	213791000	213791000	112	INS	353.1000061035156
cutesv	chr1	214622707	214622796	89	DEL	257.6000061035156
cutesv	chr1	214737656	214737656	325	INS	91.0999984741211
cutesv	chr1	214834057	214834057	1072	INS	276.70001220703125
cutesv	chr1	214869353	214869353	115	INS	334.0
cutesv	chr1	215111931	215111931	323	INS	44.400001525878906
cutesv	chr1	215209567	215209567	349	INS	13.399999618530273
cutesv	chr1	215209700	215209700	182	INS	87.30000305175781
cutesv	chr1	215469221	215469221	442	INS	44.400001525878906
cutesv	chr1	215601193	215601193	99	INS	77.5
cutesv	chr1	215912449	215912511	62	DEL	276.70001220703125
cutesv	chr1	216011962	216012134	172	DEL	39.79999923706055
cutesv	chr1	216025382	216025382	323	INS	74.19999694824219
cutesv	chr1	216265176	216265176	315	INS	52.599998474121094
cutesv	chr1	216779244	216779244	488	INS	81.69999694824219
cutesv	chr1	216779490	216779490	457	INS	98.30000305175781
cutesv	chr1	217096616	217096681	65	DEL	70.5
cutesv	chr1	217284626	217285057	431	DEL	65.30000305175781
cutesv	chr1	217323771	217323827	56	DEL	118.69999694824219
cutesv	chr1	217653621	217653621	329	INS	50.0
cutesv	chr1	218244571	218248247	3676	DEL	62.79999923706055
cutesv	chr1	218598913	218598913	304	INS	43.70000076293945
cutesv	chr1	218720839	218720839	57	INS	40.5
cutesv	chr1	218849581	218849581	53	INS	55.099998474121094
cutesv	chr1	218988268	218988268	946	INS	209.89999389648438
cutesv	chr1	219010831	219010831	100	INS	276.70001220703125
cutesv	chr1	219073311	219073311	55	INS	267.20001220703125
cutesv	chr1	219074032	219074032	197	INS	267.20001220703125
cutesv	chr1	219901001	219901001	141	INS	295.79998779296875
cutesv	chr1	219904293	219904293	1787	INS	219.5
cutesv	chr1	219941495	219941567	72	DEL	229.0
cutesv	chr1	219960433	219960433	848	INS	152.6999969482422
cutesv	chr1	220012783	220012783	104	INS	44.900001525878906
cutesv	chr1	220112112	220112431	319	DEL	76.0999984741211
cutesv	chr1	220444866	220444866	111	INS	59.099998474121094
cutesv	chr1	220576004	220576004	310	INS	229.0
cutesv	chr1	221002075	221002075	198	INS	56.5
cutesv	chr1	221654461	221654461	627	INS	152.6999969482422
cutesv	chr1	221920217	221920217	69	INS	168.6999969482422
cutesv	chr1	221920287	221920339	52	DEL	12.600000381469727
cutesv	chr1	222090180	222090180	76	INS	41.79999923706055
cutesv	chr1	222487880	222488138	258	DEL	49.5
cutesv	chr1	222887478	222887797	319	DEL	18.899999618530273
cutesv	chr1	222951468	222951468	77	INS	79.30000305175781
cutesv	chr1	223081188	223081188	4087	INS	124.0999984741211
cutesv	chr1	223119969	223119969	106	INS	267.20001220703125
cutesv	chr1	223179530	223179530	58	INS	25.299999237060547
cutesv	chr1	223479190	223479190	1242	INS	133.60000610351562
cutesv	chr1	223635594	223635866	272	DEL	6.599999904632568
cutesv	chr1	223635637	223635728	91	DEL	0.20000000298023224
cutesv	chr1	223723855	223723855	331	INS	73.0999984741211
cutesv	chr1	223876550	223876550	150	INS	276.70001220703125
cutesv	chr1	223917233	223919169	1936	DEL	65.30000305175781
cutesv	chr1	224011842	224011897	55	DEL	0.0
cutesv	chr1	224012415	224012415	443	INS	44.79999923706055
cutesv	chr1	224013615	224013690	75	DEL	58.79999923706055
cutesv	chr1	224059400	224059876	476	DEL	248.10000610351562
cutesv	chr1	224205120	224205433	313	DEL	209.89999389648438
cutesv	chr1	224378572	224378572	97	INS	200.39999389648438
cutesv	chr1	225068829	225069099	270	DEL	219.5
cutesv	chr1	225078799	225078855	56	DEL	305.3999938964844
cutesv	chr1	225084810	225084810	85	INS	248.10000610351562
cutesv	chr1	225156699	225157013	314	DEL	99.5999984741211
cutesv	chr1	225335573	225335623	50	DEL	68.9000015258789
cutesv	chr1	225574612	225574930	318	DEL	229.0
cutesv	chr1	225717469	225717469	85	INS	209.89999389648438
cutesv	chr1	225819063	225819242	179	DEL	190.8000030517578
cutesv	chr1	225964525	225964525	128	INS	27.200000762939453
cutesv	chr1	225964538	225964538	190	INS	87.30000305175781
cutesv	chr1	226227771	226227771	149	INS	162.1999969482422
cutesv	chr1	226356303	226356354	51	DEL	62.79999923706055
cutesv	chr1	226622762	226622762	77	INS	59.400001525878906
cutesv	chr1	226622804	226622804	162	INS	12.199999809265137
cutesv	chr1	226797664	226798009	345	DEL	238.60000610351562
cutesv	chr1	226955572	226955572	93	INS	59.400001525878906
cutesv	chr1	226960361	226960361	399	INS	152.6999969482422
cutesv	chr1	227294563	227294881	318	DEL	76.0999984741211
cutesv	chr1	227314753	227314753	142	INS	36.70000076293945
cutesv	chr1	227749762	227749830	68	DEL	77.5
cutesv	chr1	228174124	228174259	135	DEL	257.6000061035156
cutesv	chr1	228384459	228384788	329	DEL	276.70001220703125
cutesv	chr1	228679058	228679394	336	DEL	257.6000061035156
cutesv	chr1	228846831	228846831	67	INS	55.79999923706055
cutesv	chr1	228965609	228965609	87	INS	43.70000076293945
cutesv	chr1	229218419	229218419	149	INS	106.0
cutesv	chr1	229453264	229453264	181	INS	67.19999694824219
cutesv	chr1	229676788	229685090	8302	DEL	64.69999694824219
cutesv	chr1	229870918	229870918	295	INS	362.6000061035156
cutesv	chr1	229900712	229900810	98	DEL	26.5
cutesv	chr1	229972002	229972002	247	INS	267.20001220703125
cutesv	chr1	229996897	229998128	1231	DEL	137.6999969482422
cutesv	chr1	230198359	230198359	77	INS	58.29999923706055
cutesv	chr1	230275960	230276032	72	DEL	219.5
cutesv	chr1	230332040	230332040	1040	INS	267.20001220703125
cutesv	chr1	230588842	230588842	58	INS	391.20001220703125
cutesv	chr1	230949404	230949404	321	INS	51.400001525878906
cutesv	chr1	231011228	231011228	413	INS	171.8000030517578
cutesv	chr1	231047350	231047350	145	INS	68.0999984741211
cutesv	chr1	231122020	231122020	275	INS	286.29998779296875
cutesv	chr1	231167318	231167624	306	DEL	334.0
cutesv	chr1	231202070	231202070	380	INS	124.0999984741211
cutesv	chr1	231733708	231733762	54	DEL	69.80000305175781
cutesv	chr1	232234572	232234572	68	INS	88.9000015258789
cutesv	chr1	232287373	232287701	328	DEL	286.29998779296875
cutesv	chr1	232312112	232312112	82	INS	248.10000610351562
cutesv	chr1	232332319	232332319	126	INS	76.80000305175781
cutesv	chr1	232369179	232369179	86	INS	229.0
cutesv	chr1	232452014	232452014	320	INS	100.30000305175781
cutesv	chr1	232639783	232640097	314	DEL	92.0
cutesv	chr1	232700829	232701013	184	DEL	31.600000381469727
cutesv	chr1	232733516	232733516	419	INS	286.29998779296875
cutesv	chr1	232759267	232759267	65	INS	46.900001525878906
cutesv	chr1	233594604	233594604	105	INS	143.1999969482422
cutesv	chr1	233672637	233672637	99	INS	48.099998474121094
cutesv	chr1	233826463	233827806	1343	DEL	314.8999938964844
cutesv	chr1	234207442	234207442	2621	INS	114.5
cutesv	chr1	234248309	234248309	419	INS	257.6000061035156
cutesv	chr1	234308577	234308577	50	INS	200.39999389648438
cutesv	chr1	234345042	234345042	146	INS	71.69999694824219
cutesv	chr1	234397808	234397808	203	INS	143.10000610351562
cutesv	chr1	234663124	234663211	87	DEL	343.5
cutesv	chr1	234669966	234669966	340	INS	372.20001220703125
cutesv	chr1	234838117	234838117	144	INS	5.699999809265137
cutesv	chr1	234995646	234995646	51	INS	162.1999969482422
cutesv	chr1	235026031	235026031	224	INS	286.29998779296875
cutesv	chr1	235078642	235078642	666	INS	200.39999389648438
cutesv	chr1	235135084	235135268	184	DEL	18.200000762939453
cutesv	chr1	235373767	235375039	1272	DEL	84.5
cutesv	chr1	235587634	235587634	535	INS	162.1999969482422
cutesv	chr1	235891275	235891613	338	DEL	305.3999938964844
cutesv	chr1	236038674	236038844	170	DEL	46.900001525878906
cutesv	chr1	236038872	236038872	68	INS	30.399999618530273
cutesv	chr1	236097197	236097197	3688	INS	49.20000076293945
cutesv	chr1	236097207	236097207	52	INS	128.39999389648438
cutesv	chr1	236166456	236166529	73	DEL	30.899999618530273
cutesv	chr1	236186277	236186277	65	INS	39.29999923706055
cutesv	chr1	236245296	236245523	227	DEL	97.69999694824219
cutesv	chr1	236245481	236245481	98	INS	31.600000381469727
cutesv	chr1	236385790	236388033	2243	DEL	15.199999809265137
cutesv	chr1	236385853	236385904	51	DEL	99.0
cutesv	chr1	236387106	236387106	276	INS	49.5
cutesv	chr1	236498201	236498201	1105	INS	41.79999923706055
cutesv	chr1	236633147	236633218	71	DEL	58.29999923706055
cutesv	chr1	236654857	236654908	51	DEL	59.599998474121094
cutesv	chr1	236714957	236714957	2580	INS	30.399999618530273
cutesv	chr1	236715026	236715026	265	INS	9.300000190734863
cutesv	chr1	236756446	236757049	603	DEL	286.29998779296875
cutesv	chr1	237281980	237281980	196	INS	139.1999969482422
cutesv	chr1	237286556	237286556	204	INS	391.20001220703125
cutesv	chr1	237473466	237473466	58	INS	52.0
cutesv	chr1	237515730	237515730	149	INS	190.8000030517578
cutesv	chr1	237578690	237578753	63	DEL	286.29998779296875
cutesv	chr1	237804311	237804311	309	INS	96.0999984741211
cutesv	chr1	237883963	237884016	53	DEL	14.600000381469727
cutesv	chr1	238051677	238051677	277	INS	162.1999969482422
cutesv	chr1	238188351	238188452	101	DEL	257.6000061035156
cutesv	chr1	238325021	238325021	61	INS	55.099998474121094
cutesv	chr1	238627500	238627500	102	INS	64.69999694824219
cutesv	chr1	238641762	238641762	815	INS	64.9000015258789
cutesv	chr1	238641775	238641775	397	INS	9.899999618530273
cutesv	chr1	238689007	238689949	942	DEL	80.19999694824219
cutesv	chr1	239188054	239188054	75	INS	74.9000015258789
cutesv	chr1	239616845	239616845	329	INS	54.70000076293945
cutesv	chr1	239732803	239732803	261	INS	59.099998474121094
cutesv	chr1	239953380	239953380	376	INS	84.5
cutesv	chr1	240082962	240083028	66	DEL	143.10000610351562
cutesv	chr1	240185119	240185119	1930	INS	55.099998474121094
cutesv	chr1	240185204	240185204	315	INS	71.0
cutesv	chr1	240207804	240207804	103	INS	190.8000030517578
cutesv	chr1	240229699	240231477	1778	DEL	75.4000015258789
cutesv	chr1	240365155	240365238	83	DEL	229.0
cutesv	chr1	240453690	240454014	324	DEL	286.29998779296875
cutesv	chr1	240477907	240478308	401	DEL	26.5
cutesv	chr1	240512504	240512504	176	INS	276.70001220703125
cutesv	chr1	240536603	240536704	101	DEL	229.0
cutesv	chr1	240562830	240563020	190	DEL	45.599998474121094
cutesv	chr1	240652224	240652224	56	INS	276.70001220703125
cutesv	chr1	240986556	240986881	325	DEL	248.10000610351562
cutesv	chr1	241023004	241023127	123	DEL	39.79999923706055
cutesv	chr1	241059784	241059784	156	INS	111.69999694824219
cutesv	chr1	241087996	241088058	62	DEL	305.3999938964844
cutesv	chr1	241197237	241197552	315	DEL	55.099998474121094
cutesv	chr1	241326645	241326645	331	INS	76.0999984741211
cutesv	chr1	241327038	241327127	89	DEL	80.5
cutesv	chr1	241422925	241423187	262	DEL	81.9000015258789
cutesv	chr1	241442657	241442657	66	INS	57.70000076293945
cutesv	chr1	241614778	241614778	134	INS	257.6000061035156
cutesv	chr1	241624204	241624267	63	DEL	78.0
cutesv	chr1	241675084	241675084	365	INS	76.5999984741211
cutesv	chr1	242394791	242394791	51	INS	238.60000610351562
cutesv	chr1	242435283	242435495	212	DEL	29.100000381469727
cutesv	chr1	242444692	242444692	64	INS	286.29998779296875
cutesv	chr1	242951655	242951655	69	INS	372.20001220703125
cutesv	chr1	242956587	242956962	375	DEL	87.5
cutesv	chr1	243101794	243101856	62	DEL	305.3999938964844
cutesv	chr1	243338980	243338980	54	INS	64.69999694824219
cutesv	chr1	243338980	243338980	270	INS	67.19999694824219
cutesv	chr1	243480591	243480591	654	INS	190.8000030517578
cutesv	chr1	243525831	243525831	373	INS	171.8000030517578
cutesv	chr1	243535174	243535174	64	INS	72.30000305175781
cutesv	chr1	243908026	243908026	50	INS	55.79999923706055
cutesv	chr1	243979648	243979648	1214	INS	257.6000061035156
cutesv	chr1	244156572	244156634	62	DEL	305.3999938964844
cutesv	chr1	244275810	244276007	197	DEL	87.5
cutesv	chr1	244276017	244276106	89	DEL	51.900001525878906
cutesv	chr1	244397823	244397887	64	DEL	60.20000076293945
cutesv	chr1	244397840	244397840	216	INS	50.70000076293945
cutesv	chr1	244569065	244569142	77	DEL	38.599998474121094
cutesv	chr1	244914280	244914397	117	DEL	200.39999389648438
cutesv	chr1	244937204	244937204	432	INS	83.5
cutesv	chr1	244941425	244941425	133	INS	39.29999923706055
cutesv	chr1	245012486	245012486	311	INS	219.5
cutesv	chr1	245102856	245102856	89	INS	133.60000610351562
cutesv	chr1	245103373	245103373	266	INS	114.5
cutesv	chr1	245198946	245198946	155	INS	209.89999389648438
cutesv	chr1	245269244	245269244	93	INS	80.19999694824219
cutesv	chr1	245324019	245324019	110	INS	21.399999618530273
cutesv	chr1	245600127	245600127	296	INS	209.89999389648438
cutesv	chr1	245614893	245615028	135	DEL	82.4000015258789
cutesv	chr1	245618535	245619182	647	DEL	99.0
cutesv	chr1	245629943	245629943	318	INS	64.9000015258789
cutesv	chr1	245660294	245660294	3800	INS	219.5
cutesv	chr1	245682433	245682493	60	DEL	267.20001220703125
cutesv	chr1	245798399	245798399	439	INS	257.6000061035156
cutesv	chr1	245826010	245826010	312	INS	41.099998474121094
cutesv	chr1	245974540	245975796	1256	DEL	32.900001525878906
cutesv	chr1	245974613	245974777	164	DEL	40.599998474121094
cutesv	chr1	245976500	245976792	292	DEL	42.5
cutesv	chr1	246002696	246002696	134	INS	109.69999694824219
cutesv	chr1	246009972	246009972	388	INS	171.8000030517578
cutesv	chr1	246024416	246024416	441	INS	0.20000000298023224
cutesv	chr1	246024416	246024416	635	INS	26.5
cutesv	chr1	246024437	246024437	202	INS	55.099998474121094
cutesv	chr1	246072066	246072066	520	INS	190.8000030517578
cutesv	chr1	246072245	246072245	341	INS	32.29999923706055
cutesv	chr1	246080266	246080266	116	INS	79.30000305175781
cutesv	chr1	246200117	246200117	183	INS	324.3999938964844
cutesv	chr1	246200547	246200608	61	DEL	334.0
cutesv	chr1	246232860	246232860	291	INS	104.69999694824219
cutesv	chr1	246233636	246233636	147	INS	71.69999694824219
cutesv	chr1	246251736	246251736	178	INS	68.0999984741211
cutesv	chr1	246325071	246325071	1428	INS	12.199999809265137
cutesv	chr1	246325185	246325185	384	INS	57.599998474121094
cutesv	chr1	246325229	246325229	51	INS	9.300000190734863
cutesv	chr1	246378706	246378706	68	INS	44.400001525878906
cutesv	chr1	246389112	246389112	62	INS	49.5
cutesv	chr1	246395624	246395692	68	DEL	295.79998779296875
cutesv	chr1	246429028	246429028	321	INS	34.20000076293945
cutesv	chr1	246429758	246429758	167	INS	37.900001525878906
cutesv	chr1	246429932	246429932	111	INS	102.9000015258789
cutesv	chr1	246484179	246484229	50	DEL	55.79999923706055
cutesv	chr1	246493796	246493860	64	DEL	98.5999984741211
cutesv	chr1	246521687	246521761	74	DEL	257.6000061035156
cutesv	chr1	246576200	246576200	418	INS	219.5
cutesv	chr1	246613656	246613656	988	INS	95.4000015258789
cutesv	chr1	246642837	246642837	846	INS	248.10000610351562
cutesv	chr1	246710417	246710417	54	INS	67.9000015258789
cutesv	chr1	246764969	246765100	131	DEL	132.0
cutesv	chr1	246783110	246783163	53	DEL	113.0999984741211
cutesv	chr1	246785669	246785669	898	INS	1.7000000476837158
cutesv	chr1	246785669	246785669	569	INS	114.69999694824219
cutesv	chr1	246785778	246785778	299	INS	114.69999694824219
cutesv	chr1	246809599	246809657	58	DEL	248.10000610351562
cutesv	chr1	246864576	246864886	310	DEL	295.79998779296875
cutesv	chr1	246945179	246945179	608	INS	209.89999389648438
cutesv	chr1	247088813	247088813	59	INS	238.60000610351562
cutesv	chr1	247091231	247091619	388	DEL	60.900001525878906
cutesv	chr1	247116134	247116219	85	DEL	40.599998474121094
cutesv	chr1	247116187	247116876	689	DEL	66.0999984741211
cutesv	chr1	247117405	247117756	351	DEL	171.8000030517578
cutesv	chr1	247119328	247119328	123	INS	67.9000015258789
cutesv	chr1	247128853	247129595	742	DEL	70.5
cutesv	chr1	247176196	247176196	72	INS	219.5
cutesv	chr1	247222873	247222873	404	INS	52.599998474121094
cutesv	chr1	247327765	247327844	79	DEL	295.79998779296875
cutesv	chr1	247373456	247373651	195	DEL	257.6000061035156
cutesv	chr1	247406410	247406494	84	DEL	74.9000015258789
cutesv	chr1	247416615	247416678	63	DEL	238.60000610351562
cutesv	chr1	247427581	247427581	145	INS	81.19999694824219
cutesv	chr1	247427684	247427829	145	DEL	30.899999618530273
cutesv	chr1	247433963	247433963	83	INS	51.400001525878906
cutesv	chr1	247458352	247458716	364	DEL	41.79999923706055
cutesv	chr1	247471226	247471226	51	INS	62.79999923706055
cutesv	chr1	247471746	247471746	104	INS	79.30000305175781
cutesv	chr1	247649334	247649334	50	INS	27.799999237060547
cutesv	chr1	247649369	247649369	152	INS	51.400001525878906
cutesv	chr1	247687164	247693217	6053	DEL	229.0
cutesv	chr1	247870341	247870341	748	INS	37.400001525878906
cutesv	chr1	247870492	247870492	224	INS	37.400001525878906
cutesv	chr1	247888196	247890871	2675	DEL	133.60000610351562
cutesv	chr1	247890922	247892259	1337	DEL	133.60000610351562
cutesv	chr1	247892348	247893865	1517	DEL	133.60000610351562
cutesv	chr1	247893886	247894329	443	DEL	133.60000610351562
cutesv	chr1	247937455	247937455	90	INS	81.19999694824219
cutesv	chr1	248044506	248044833	327	DEL	248.10000610351562
cutesv	chr1	248164622	248164758	136	DEL	43.70000076293945
cutesv	chr1	248188112	248188177	65	DEL	74.19999694824219
cutesv	chr1	248306453	248306453	124	INS	60.900001525878906
cutesv	chr1	248306880	248306880	288	INS	60.900001525878906
cutesv	chr1	248383299	248383299	339	INS	48.79999923706055
cutesv	chr1	248383360	248383569	209	DEL	48.099998474121094
cutesv	chr1	248383821	248384289	468	DEL	26.5
cutesv	chr1	248404195	248404195	656	INS	114.5
cutesv	chr1	248408181	248408181	211	INS	81.9000015258789
cutesv	chr1	248408966	248409019	53	DEL	20.100000381469727
cutesv	chr1	248637533	248637781	248	DEL	6.599999904632568
cutesv	chr1	248637660	248637805	145	DEL	102.0
cutesv	chr1	248671551	248671703	152	DEL	126.9000015258789
cutesv	chr1	248671914	248672015	101	DEL	136.5
cutesv	chr1	248675084	248675146	62	DEL	92.0
cutesv	chr1	248675667	248675894	227	DEL	106.5999984741211
cutesv	chr1	248676745	248676819	74	DEL	46.79999923706055
cutesv	chr1	248676911	248676911	218	INS	110.0
cutesv	chr1	248702967	248702967	320	INS	41.79999923706055
cutesv	chr1	248703886	248712789	8903	DEL	41.099998474121094
cutesv	chr1	248740733	248740733	235	INS	90.0999984741211
cutesv	chr1	248752497	248752497	766	INS	5.199999809265137
cutesv	chr1	248775703	248775703	61	INS	286.29998779296875
cutesv	chr1	248803510	248803510	205	INS	87.30000305175781
cutesv	chr1	248803595	248803595	123	INS	29.700000762939453
cutesv	chr1	248897262	248897262	1026	INS	44.900001525878906
cutesv	chr1	248911738	248911738	127	INS	295.79998779296875
cutesv	chr1	248938388	248938480	92	DEL	46.900001525878906
cutesv	chr1	248944925	248944925	267	INS	133.60000610351562
cutesv	chr10	64290	64345	55	DEL	51.400001525878906
cutesv	chr10	264856	264856	234	INS	248.10000610351562
cutesv	chr10	300592	300592	72	INS	67.19999694824219
cutesv	chr10	321971	323285	1314	DEL	30.299999237060547
cutesv	chr10	321983	322556	573	DEL	113.5999984741211
cutesv	chr10	322642	322699	57	DEL	30.299999237060547
cutesv	chr10	323054	323144	90	DEL	97.0999984741211
cutesv	chr10	337268	337268	64	INS	248.10000610351562
cutesv	chr10	346062	346152	90	DEL	171.8000030517578
cutesv	chr10	367930	368173	243	DEL	190.8000030517578
cutesv	chr10	394464	394464	72	INS	343.5
cutesv	chr10	401443	401601	158	DEL	37.29999923706055
cutesv	chr10	401992	403608	1616	DEL	39.79999923706055
cutesv	chr10	402203	402723	520	DEL	71.0
cutesv	chr10	403140	403947	807	DEL	0.4000000059604645
cutesv	chr10	403142	403408	266	DEL	0.10000000149011612
cutesv	chr10	417860	418195	335	DEL	109.19999694824219
cutesv	chr10	429363	429554	191	DEL	295.79998779296875
cutesv	chr10	436723	436781	58	DEL	76.0999984741211
cutesv	chr10	437038	437038	56	INS	55.099998474121094
cutesv	chr10	444276	444386	110	DEL	305.3999938964844
cutesv	chr10	447760	448244	484	DEL	229.0
cutesv	chr10	454526	454623	97	DEL	286.29998779296875
cutesv	chr10	455393	455393	306	INS	190.8000030517578
cutesv	chr10	455907	455907	56	INS	31.600000381469727
cutesv	chr10	456239	456239	57	INS	238.60000610351562
cutesv	chr10	496080	496160	80	DEL	56.5
cutesv	chr10	496304	496382	78	DEL	56.5
cutesv	chr10	523272	523272	64	INS	60.20000076293945
cutesv	chr10	523521	523521	63	INS	62.79999923706055
cutesv	chr10	523521	523521	254	INS	65.30000305175781
cutesv	chr10	532591	532666	75	DEL	343.5
cutesv	chr10	587108	587108	120	INS	49.5
cutesv	chr10	600500	600500	60	INS	88.9000015258789
cutesv	chr10	608464	608464	275	INS	143.10000610351562
cutesv	chr10	639125	639125	147	INS	324.3999938964844
cutesv	chr10	647929	647929	179	INS	41.79999923706055
cutesv	chr10	656163	656163	381	INS	229.0
cutesv	chr10	657444	657444	599	INS	2.5999999046325684
cutesv	chr10	657838	657838	643	INS	56.5
cutesv	chr10	663968	663968	96	INS	78.5999984741211
cutesv	chr10	696688	696819	131	DEL	248.10000610351562
cutesv	chr10	723264	723497	233	DEL	97.69999694824219
cutesv	chr10	723760	723993	233	DEL	102.19999694824219
cutesv	chr10	735805	737261	1456	DEL	87.30000305175781
cutesv	chr10	737870	738159	289	DEL	133.6999969482422
cutesv	chr10	757126	757270	144	DEL	59.099998474121094
cutesv	chr10	783903	784146	243	DEL	334.0
cutesv	chr10	793882	794181	299	DEL	51.900001525878906
cutesv	chr10	952815	953169	354	DEL	85.5999984741211
cutesv	chr10	952957	952957	103	INS	26.5
cutesv	chr10	953556	953556	51	INS	41.099998474121094
cutesv	chr10	954875	954875	653	INS	62.099998474121094
cutesv	chr10	959546	959598	52	DEL	18.899999618530273
cutesv	chr10	959584	959584	61	INS	69.80000305175781
cutesv	chr10	1009307	1009307	54	INS	64.69999694824219
cutesv	chr10	1010110	1010187	77	DEL	238.60000610351562
cutesv	chr10	1010845	1010845	509	INS	53.20000076293945
cutesv	chr10	1010967	1011156	189	DEL	57.70000076293945
cutesv	chr10	1011467	1011467	64	INS	238.60000610351562
cutesv	chr10	1015362	1015494	132	DEL	72.30000305175781
cutesv	chr10	1015522	1015522	98	INS	34.20000076293945
cutesv	chr10	1016763	1016883	120	DEL	60.20000076293945
cutesv	chr10	1046561	1047185	624	DEL	162.1999969482422
cutesv	chr10	1047528	1047587	59	DEL	190.8000030517578
cutesv	chr10	1117971	1118143	172	DEL	276.70001220703125
cutesv	chr10	1174186	1174186	313	INS	209.89999389648438
cutesv	chr10	1175985	1176063	78	DEL	53.20000076293945
cutesv	chr10	1179884	1179936	52	DEL	72.30000305175781
cutesv	chr10	1189729	1189729	81	INS	72.30000305175781
cutesv	chr10	1189738	1189792	54	DEL	34.20000076293945
cutesv	chr10	1212699	1212699	88	INS	53.20000076293945
cutesv	chr10	1212699	1212699	176	INS	55.79999923706055
cutesv	chr10	1229695	1229695	150	INS	162.1999969482422
cutesv	chr10	1236231	1236328	97	DEL	133.60000610351562
cutesv	chr10	1236793	1236793	76	INS	38.099998474121094
cutesv	chr10	1237397	1237397	57	INS	45.0
cutesv	chr10	1237569	1237668	99	DEL	44.400001525878906
cutesv	chr10	1238300	1238300	251	INS	4.0
cutesv	chr10	1239620	1239620	103	INS	47.599998474121094
cutesv	chr10	1239724	1239825	101	DEL	72.30000305175781
cutesv	chr10	1261346	1262329	983	DEL	59.099998474121094
cutesv	chr10	1265543	1265543	68	INS	59.099998474121094
cutesv	chr10	1265694	1265694	204	INS	11.600000381469727
cutesv	chr10	1265694	1265694	381	INS	26.0
cutesv	chr10	1265830	1265830	68	INS	20.899999618530273
cutesv	chr10	1327685	1327788	103	DEL	72.9000015258789
cutesv	chr10	1340275	1340275	84	INS	143.1999969482422
cutesv	chr10	1340611	1340611	167	INS	190.8000030517578
cutesv	chr10	1368840	1368840	58	INS	57.70000076293945
cutesv	chr10	1368885	1368885	116	INS	76.80000305175781
cutesv	chr10	1373787	1373787	164	INS	72.30000305175781
cutesv	chr10	1396979	1397429	450	DEL	63.5
cutesv	chr10	1409901	1410001	100	DEL	267.20001220703125
cutesv	chr10	1410234	1410317	83	DEL	90.69999694824219
cutesv	chr10	1464115	1464115	328	INS	41.099998474121094
cutesv	chr10	1464490	1464490	198	INS	29.100000381469727
cutesv	chr10	1473941	1473941	76	INS	267.20001220703125
cutesv	chr10	1540510	1540593	83	DEL	87.30000305175781
cutesv	chr10	1542363	1542466	103	DEL	181.3000030517578
cutesv	chr10	1547571	1547643	72	DEL	80.19999694824219
cutesv	chr10	1558346	1558346	58	INS	87.30000305175781
cutesv	chr10	1558606	1558606	414	INS	34.20000076293945
cutesv	chr10	1558606	1558606	121	INS	94.5999984741211
cutesv	chr10	1560469	1560582	113	DEL	62.79999923706055
cutesv	chr10	1575039	1575039	51	INS	276.70001220703125
cutesv	chr10	1575976	1575976	113	INS	276.70001220703125
cutesv	chr10	1577231	1577231	310	INS	48.099998474121094
cutesv	chr10	1592753	1592753	126	INS	8.699999809265137
cutesv	chr10	1592850	1592850	189	INS	91.5
cutesv	chr10	1617387	1617387	364	INS	267.20001220703125
cutesv	chr10	1626136	1626136	126	INS	46.79999923706055
cutesv	chr10	1626263	1626263	63	INS	132.0
cutesv	chr10	1659754	1659875	121	DEL	113.5999984741211
cutesv	chr10	1672661	1672661	77	INS	92.5999984741211
cutesv	chr10	1674997	1674997	66	INS	353.1000061035156
cutesv	chr10	1699244	1699494	250	DEL	152.6999969482422
cutesv	chr10	1699608	1699879	271	DEL	162.1999969482422
cutesv	chr10	1700293	1700481	188	DEL	27.799999237060547
cutesv	chr10	1700305	1700850	545	DEL	56.5
cutesv	chr10	1701085	1701755	670	DEL	162.1999969482422
cutesv	chr10	1773400	1773453	53	DEL	36.70000076293945
cutesv	chr10	1800253	1800334	81	DEL	93.80000305175781
cutesv	chr10	1800312	1800473	161	DEL	74.80000305175781
cutesv	chr10	1867898	1867898	76	INS	55.79999923706055
cutesv	chr10	1895312	1895312	85	INS	27.200000762939453
cutesv	chr10	1915234	1915234	250	INS	46.900001525878906
cutesv	chr10	1942706	1942706	133	INS	69.0999984741211
cutesv	chr10	1971533	1971655	122	DEL	99.0
cutesv	chr10	2035348	2035348	316	INS	41.099998474121094
cutesv	chr10	2231772	2231772	55	INS	20.899999618530273
cutesv	chr10	2231990	2231990	223	INS	14.0
cutesv	chr10	2232216	2232216	261	INS	124.0999984741211
cutesv	chr10	2241963	2241963	99	INS	314.8999938964844
cutesv	chr10	2315080	2315080	80	INS	45.599998474121094
cutesv	chr10	2315110	2315110	119	INS	0.30000001192092896
cutesv	chr10	2345853	2345853	326	INS	76.0999984741211
cutesv	chr10	2354104	2354338	234	DEL	78.5999984741211
cutesv	chr10	2354220	2354220	63	INS	36.0
cutesv	chr10	2354366	2354366	63	INS	24.0
cutesv	chr10	2477526	2477592	66	DEL	267.20001220703125
cutesv	chr10	2501789	2501789	315	INS	59.599998474121094
cutesv	chr10	2536332	2536411	79	DEL	46.29999923706055
cutesv	chr10	2667014	2667014	413	INS	295.79998779296875
cutesv	chr10	2679061	2679061	340	INS	97.69999694824219
cutesv	chr10	2865791	2865791	62	INS	257.6000061035156
cutesv	chr10	2906969	2906969	147	INS	133.60000610351562
cutesv	chr10	3040511	3040618	107	DEL	41.79999923706055
cutesv	chr10	3053546	3053740	194	DEL	257.6000061035156
cutesv	chr10	3061030	3061368	338	DEL	276.70001220703125
cutesv	chr10	3085121	3085121	67	INS	44.400001525878906
cutesv	chr10	3085757	3085757	198	INS	45.0
cutesv	chr10	3085812	3085812	77	INS	56.5
cutesv	chr10	3106218	3106348	130	DEL	27.200000762939453
cutesv	chr10	3106342	3106406	64	DEL	74.9000015258789
cutesv	chr10	3106725	3106725	259	INS	219.5
cutesv	chr10	3206395	3206395	63	INS	143.1999969482422
cutesv	chr10	3215937	3216012	75	DEL	219.5
cutesv	chr10	3230628	3230929	301	DEL	257.6000061035156
cutesv	chr10	3242706	3242706	191	INS	219.5
cutesv	chr10	3373325	3373325	573	INS	48.79999923706055
cutesv	chr10	3373332	3373413	81	DEL	62.79999923706055
cutesv	chr10	3407013	3407063	50	DEL	219.5
cutesv	chr10	3411255	3411255	887	INS	24.100000381469727
cutesv	chr10	3411258	3411258	1188	INS	47.599998474121094
cutesv	chr10	3431141	3431141	476	INS	209.89999389648438
cutesv	chr10	3458381	3458381	308	INS	133.60000610351562
cutesv	chr10	3569959	3570135	176	DEL	117.0999984741211
cutesv	chr10	3648647	3648647	123	INS	81.19999694824219
cutesv	chr10	3679357	3679416	59	DEL	219.5
cutesv	chr10	3752665	3752665	329	INS	62.79999923706055
cutesv	chr10	3930331	3930331	82	INS	39.099998474121094
cutesv	chr10	3976326	3976386	60	DEL	136.5
cutesv	chr10	4149455	4149455	103	INS	99.5999984741211
cutesv	chr10	4495899	4495980	81	DEL	71.69999694824219
cutesv	chr10	4496190	4496190	145	INS	59.599998474121094
cutesv	chr10	4592608	4592927	319	DEL	353.1000061035156
cutesv	chr10	4692151	4692151	167	INS	200.39999389648438
cutesv	chr10	4815488	4815759	271	DEL	286.29998779296875
cutesv	chr10	4863651	4863651	71	INS	79.30000305175781
cutesv	chr10	4946703	4946703	108	INS	46.29999923706055
cutesv	chr10	5032221	5032221	85	INS	257.6000061035156
cutesv	chr10	5370080	5370080	125	INS	286.29998779296875
cutesv	chr10	5370481	5370481	74	INS	57.0
cutesv	chr10	5370973	5370973	132	INS	66.5999984741211
cutesv	chr10	5381350	5381350	130	INS	33.5
cutesv	chr10	5480957	5481042	85	DEL	257.6000061035156
cutesv	chr10	5616459	5616459	112	INS	32.29999923706055
cutesv	chr10	5616460	5616460	260	INS	68.9000015258789
cutesv	chr10	5639724	5639724	64	INS	200.39999389648438
cutesv	chr10	5847609	5850862	3253	DEL	171.8000030517578
cutesv	chr10	5916555	5916555	131	INS	69.0999984741211
cutesv	chr10	5916704	5916704	165	INS	90.0999984741211
cutesv	chr10	6022805	6022878	73	DEL	24.0
cutesv	chr10	6055799	6055799	100	INS	117.69999694824219
cutesv	chr10	6127471	6127647	176	DEL	286.29998779296875
cutesv	chr10	6206504	6206504	77	INS	67.9000015258789
cutesv	chr10	6206746	6206861	115	DEL	219.5
cutesv	chr10	6210629	6210856	227	DEL	267.20001220703125
cutesv	chr10	6345638	6345638	54	INS	81.9000015258789
cutesv	chr10	6369612	6375678	6066	DEL	324.3999938964844
cutesv	chr10	6382397	6382397	51	INS	55.099998474121094
cutesv	chr10	6819407	6819407	84	INS	76.80000305175781
cutesv	chr10	6834945	6835015	70	DEL	53.900001525878906
cutesv	chr10	6866970	6867031	61	DEL	86.30000305175781
cutesv	chr10	6894590	6894590	62	INS	62.099998474121094
cutesv	chr10	6894612	6894612	448	INS	76.0999984741211
cutesv	chr10	7378215	7378215	286	INS	114.5999984741211
cutesv	chr10	7526685	7526685	931	INS	229.0
cutesv	chr10	7593409	7593409	66	INS	3.9000000953674316
cutesv	chr10	7593439	7593735	296	DEL	46.79999923706055
cutesv	chr10	7597532	7597591	59	DEL	71.0
cutesv	chr10	7624807	7624807	99	INS	171.8000030517578
cutesv	chr10	7629249	7629320	71	DEL	200.39999389648438
cutesv	chr10	7667057	7667229	172	DEL	257.6000061035156
cutesv	chr10	7682230	7682281	51	DEL	143.10000610351562
cutesv	chr10	7687693	7687693	252	INS	96.0999984741211
cutesv	chr10	7737941	7738079	138	DEL	171.8000030517578
cutesv	chr10	7751854	7752075	221	DEL	248.10000610351562
cutesv	chr10	8268440	8268582	142	DEL	60.900001525878906
cutesv	chr10	8269801	8269801	277	INS	190.8000030517578
cutesv	chr10	8297015	8297015	201	INS	38.599998474121094
cutesv	chr10	8381622	8381622	76	INS	51.900001525878906
cutesv	chr10	8562818	8562889	71	DEL	87.5
cutesv	chr10	8869283	8869283	496	INS	238.60000610351562
cutesv	chr10	8985436	8985436	933	INS	238.60000610351562
cutesv	chr10	9055786	9055836	50	DEL	200.39999389648438
cutesv	chr10	9396262	9396373	111	DEL	171.8000030517578
cutesv	chr10	9407633	9407874	241	DEL	145.0
cutesv	chr10	9407796	9407849	53	DEL	1.7999999523162842
cutesv	chr10	9469018	9469018	322	INS	61.70000076293945
cutesv	chr10	9472009	9472009	152	INS	57.599998474121094
cutesv	chr10	9477852	9478158	306	DEL	60.20000076293945
cutesv	chr10	9854420	9854420	108	INS	286.29998779296875
cutesv	chr10	10193240	10193240	88	INS	46.29999923706055
cutesv	chr10	10266156	10266545	389	DEL	116.0
cutesv	chr10	10267107	10267211	104	DEL	0.5
cutesv	chr10	10409428	10409507	79	DEL	102.19999694824219
cutesv	chr10	10666572	10666889	317	DEL	372.20001220703125
cutesv	chr10	10939109	10939170	61	DEL	79.9000015258789
cutesv	chr10	11107986	11107986	494	INS	181.3000030517578
cutesv	chr10	11283865	11283865	173	INS	4.800000190734863
cutesv	chr10	11284011	11284011	762	INS	91.0999984741211
cutesv	chr10	11284197	11284197	158	INS	143.1999969482422
cutesv	chr10	11284432	11284432	128	INS	162.1999969482422
cutesv	chr10	11365806	11366504	698	DEL	286.29998779296875
cutesv	chr10	11514163	11514163	77	INS	76.80000305175781
cutesv	chr10	11885361	11885478	117	DEL	248.10000610351562
cutesv	chr10	12247105	12247410	305	DEL	72.30000305175781
cutesv	chr10	12331318	12331318	337	INS	109.69999694824219
cutesv	chr10	12401070	12401199	129	DEL	219.5
cutesv	chr10	12413554	12413554	859	INS	190.8000030517578
cutesv	chr10	12518472	12520985	2513	DEL	190.8000030517578
cutesv	chr10	12522819	12522957	138	DEL	181.3000030517578
cutesv	chr10	12623134	12623215	81	DEL	83.5
cutesv	chr10	12691363	12691431	68	DEL	68.9000015258789
cutesv	chr10	12694101	12694101	89	INS	2.5999999046325684
cutesv	chr10	12775798	12775862	64	DEL	44.400001525878906
cutesv	chr10	12825144	12825144	101	INS	238.60000610351562
cutesv	chr10	13114965	13114965	222	INS	81.9000015258789
cutesv	chr10	13165896	13165896	322	INS	63.5
cutesv	chr10	13241670	13241670	359	INS	162.1999969482422
cutesv	chr10	13653830	13653830	97	INS	41.79999923706055
cutesv	chr10	14442802	14442802	340	INS	50.70000076293945
cutesv	chr10	14568337	14568337	526	INS	229.0
cutesv	chr10	14708862	14708927	65	DEL	74.19999694824219
cutesv	chr10	14894349	14894666	317	DEL	267.20001220703125
cutesv	chr10	15149442	15149442	535	INS	171.8000030517578
cutesv	chr10	15209429	15209429	3790	INS	95.4000015258789
cutesv	chr10	15229755	15229849	94	DEL	219.5
cutesv	chr10	15337584	15337584	53	INS	238.60000610351562
cutesv	chr10	15490465	15490774	309	DEL	60.20000076293945
cutesv	chr10	15941299	15941299	84	INS	60.900001525878906
cutesv	chr10	15958968	15958968	329	INS	87.30000305175781
cutesv	chr10	15989588	15989588	419	INS	54.5
cutesv	chr10	16323447	16323447	315	INS	343.5
cutesv	chr10	16412852	16412852	50	INS	30.899999618530273
cutesv	chr10	16645879	16645879	165	INS	98.5999984741211
cutesv	chr10	16645926	16645978	52	DEL	24.0
cutesv	chr10	16722966	16722966	155	INS	36.0
cutesv	chr10	16748873	16748873	314	INS	43.70000076293945
cutesv	chr10	17252180	17252246	66	DEL	37.900001525878906
cutesv	chr10	17554890	17554890	85	INS	30.399999618530273
cutesv	chr10	17554890	17554890	55	INS	70.5
cutesv	chr10	17629159	17629159	129	INS	41.79999923706055
cutesv	chr10	18041721	18041721	78	INS	37.900001525878906
cutesv	chr10	18442920	18442994	74	DEL	23.399999618530273
cutesv	chr10	18499637	18499637	102	INS	69.0999984741211
cutesv	chr10	18561029	18561390	361	DEL	162.1999969482422
cutesv	chr10	18741455	18741605	150	DEL	63.5
cutesv	chr10	18927722	18927722	873	INS	74.9000015258789
cutesv	chr10	19108379	19108716	337	DEL	60.20000076293945
cutesv	chr10	19171954	19172035	81	DEL	124.0999984741211
[truncated: 21,393 more rows]
