# Supplementary material for: Bayesian Integrative Detection of Structural Variations With False Discovery Rate Control
Source: Biom J. 2026 Mar 27;68(2):e70128. doi: 10.1002/bimj.70128 (PMC13022811; doi:10.1002/bimj.70128)
Supplement: Supplementary file 2 — Supporting Information [file BIMJ-68-e70128-s001.zip › Code_and_Data/arrayfile_NA19238/debreak.vcf.csv]

Method	chro	start	end	length	type	qual
debreak	chr1	59599	59599	316	INS	10
debreak	chr1	181210	181447	238	DEL	60
debreak	chr1	372569	372751	183	DEL	20
debreak	chr1	600711	600711	237	INS	19
debreak	chr1	609493	610099	607	DEL	50
debreak	chr1	668543	668696	154	DEL	56
debreak	chr1	710580	710580	320	INS	17
debreak	chr1	714325	714374	50	DEL	10
debreak	chr1	904479	904576	98	DEL	60
debreak	chr1	909233	909628	396	DEL	60
debreak	chr1	934065	934904	840	DEL	60
debreak	chr1	977395	977859	465	DEL	60
debreak	chr1	1053193	1053243	51	DEL	60
debreak	chr1	1139351	1139472	122	DEL	60
debreak	chr1	1269100	1269254	155	DEL	60
debreak	chr1	1297194	1297689	496	DEL	60
debreak	chr1	1324173	1324173	72	INS	60
debreak	chr1	1350103	1351185	1083	DEL	60
debreak	chr1	1565685	1565685	96	INS	60
debreak	chr1	1605517	1605517	545	INS	60
debreak	chr1	1666975	1667141	167	DEL	60
debreak	chr1	1717605	1717655	51	DEL	60
debreak	chr1	1724982	1726053	1072	DEL	54
debreak	chr1	1759277	1759333	57	DEL	60
debreak	chr1	1885906	1885906	327	INS	60
debreak	chr1	1924224	1924224	103	INS	60
debreak	chr1	1929385	1929385	1080	INS	60
debreak	chr1	1993706	1993706	148	INS	60
debreak	chr1	2110022	2110116	95	DEL	60
debreak	chr1	2122613	2122613	85	INS	60
debreak	chr1	2124272	2124272	54	INS	60
debreak	chr1	2147720	2147720	131	INS	60
debreak	chr1	2436403	2436546	144	DEL	60
debreak	chr1	2440513	2440513	1372	INS	60
debreak	chr1	2459427	2459490	64	DEL	60
debreak	chr1	2522792	2522792	555	INS	60
debreak	chr1	2592379	2592608	230	DEL	60
debreak	chr1	2634743	2635144	402	DEL	60
debreak	chr1	2652071	2652071	158	INS	60
debreak	chr1	2653626	2653626	80	INS	53
debreak	chr1	2654999	2655278	280	DEL	59
debreak	chr1	2682847	2682847	131	INS	35
debreak	chr1	2683178	2683256	79	DEL	49
debreak	chr1	2761975	2762134	160	DEL	56
debreak	chr1	2763811	2764013	203	DEL	54
debreak	chr1	2771135	2771337	203	DEL	55
debreak	chr1	2949719	2949816	98	DEL	60
debreak	chr1	2960008	2960127	120	DEL	60
debreak	chr1	3037785	3037785	71	INS	60
debreak	chr1	3104582	3104582	82	INS	60
debreak	chr1	3110377	3110455	79	DEL	60
debreak	chr1	3114401	3114455	55	DEL	60
debreak	chr1	3165395	3165682	288	DEL	60
debreak	chr1	3212590	3212590	385	INS	60
debreak	chr1	3215370	3215370	61	INS	60
debreak	chr1	3260743	3260743	869	INS	60
debreak	chr1	3287550	3287695	146	DEL	60
debreak	chr1	3299301	3300032	732	DEL	60
debreak	chr1	3326031	3326089	59	DEL	60
debreak	chr1	3345760	3345824	65	DEL	60
debreak	chr1	3351528	3351528	551	INS	60
debreak	chr1	3433531	3433607	77	DEL	60
debreak	chr1	3502045	3502045	1222	INS	59
debreak	chr1	3571710	3571766	57	DEL	60
debreak	chr1	3643992	3644427	436	DEL	60
debreak	chr1	3800439	3800588	150	DEL	60
debreak	chr1	3825080	3825145	66	DEL	60
debreak	chr1	3832421	3832421	80	INS	60
debreak	chr1	3868665	3868665	310	INS	60
debreak	chr1	3920263	3920263	129	INS	60
debreak	chr1	4078478	4078478	58	INS	60
debreak	chr1	4095087	4095400	314	DEL	60
debreak	chr1	4162721	4162721	296	INS	60
debreak	chr1	4302980	4302980	80	INS	60
debreak	chr1	4381393	4381442	50	DEL	60
debreak	chr1	4420283	4420355	73	DEL	60
debreak	chr1	4632800	4632800	91	INS	60
debreak	chr1	4740370	4740370	167	INS	60
debreak	chr1	4939477	4939477	1855	INS	60
debreak	chr1	5105090	5105998	909	DEL	60
debreak	chr1	5160313	5160313	614	INS	60
debreak	chr1	5246622	5246691	70	DEL	60
debreak	chr1	5304000	5304101	102	DEL	60
debreak	chr1	5404902	5404961	60	DEL	60
debreak	chr1	5414116	5414189	74	DEL	60
debreak	chr1	5593289	5593289	63	INS	60
debreak	chr1	5655858	5655909	52	DEL	60
debreak	chr1	5667666	5667861	196	DEL	60
debreak	chr1	5667699	5667699	231	INS	60
debreak	chr1	5744128	5744291	164	DEL	60
debreak	chr1	5802855	5802855	459	INS	60
debreak	chr1	5832276	5832276	520	INS	60
debreak	chr1	6005939	6006554	616	DEL	60
debreak	chr1	6012452	6012573	122	DEL	60
debreak	chr1	6012452	6012573	122	DEL	60
debreak	chr1	6160106	6160260	155	DEL	60
debreak	chr1	6742487	6742487	1943	INS	60
debreak	chr1	6940913	6940913	1262	INS	60
debreak	chr1	6940913	6940913	687	INS	55
debreak	chr1	6984091	6984091	204	INS	60
debreak	chr1	7426180	7426180	304	INS	60
debreak	chr1	7542554	7542615	62	DEL	60
debreak	chr1	7574106	7574106	308	INS	60
debreak	chr1	7829913	7829966	54	DEL	60
debreak	chr1	7856598	7856598	63	INS	60
debreak	chr1	7903047	7903200	154	DEL	60
debreak	chr1	8216987	8216987	214	INS	60
debreak	chr1	8668895	8668994	100	DEL	60
debreak	chr1	8912173	8912173	235	INS	60
debreak	chr1	9129266	9129266	90	INS	60
debreak	chr1	9170366	9170366	319	INS	60
debreak	chr1	9282515	9282515	218	INS	60
debreak	chr1	9310074	9310127	54	DEL	60
debreak	chr1	9411294	9411294	1381	INS	60
debreak	chr1	9535554	9537607	2054	DEL	60
debreak	chr1	9623989	9623989	6484	INS	60
debreak	chr1	9680449	9680449	230	INS	60
debreak	chr1	9810147	9810147	209	INS	60
debreak	chr1	9968552	9968552	140	INS	60
debreak	chr1	10274674	10274759	86	DEL	60
debreak	chr1	10422424	10423722	1299	DEL	60
debreak	chr1	10662228	10662290	63	DEL	60
debreak	chr1	10971076	10971076	1899	INS	60
debreak	chr1	10987310	10987507	198	DEL	60
debreak	chr1	11000058	11002249	2192	DEL	60
debreak	chr1	11041737	11041737	267	INS	60
debreak	chr1	11381602	11381736	135	DEL	60
debreak	chr1	11609197	11609365	169	DEL	60
debreak	chr1	11622837	11623126	290	DEL	60
debreak	chr1	11641683	11641683	111	INS	60
debreak	chr1	12138949	12138949	66	INS	60
debreak	chr1	12677551	12677551	328	INS	60
debreak	chr1	12789460	12789460	124	INS	60
debreak	chr1	12816075	12816354	280	DEL	60
debreak	chr1	13224530	13224530	58	INS	60
debreak	chr1	13235348	13240700	5353	DEL	59
debreak	chr1	13470160	13470160	662	INS	60
debreak	chr1	13501503	13501687	185	DEL	60
debreak	chr1	13522114	13522177	64	DEL	60
debreak	chr1	13567886	13567972	87	DEL	60
debreak	chr1	13588981	13588981	50	INS	60
debreak	chr1	14109800	14111746	1947	DEL	60
debreak	chr1	14492666	14492666	1423	INS	60
debreak	chr1	15036279	15036279	69	INS	60
debreak	chr1	15063770	15063824	55	DEL	60
debreak	chr1	15225219	15225219	264	INS	60
debreak	chr1	15388346	15388346	294	INS	60
debreak	chr1	16002842	16002842	2664	INS	60
debreak	chr1	16424206	16424206	135	INS	60
debreak	chr1	16539692	16539692	318	INS	35
debreak	chr1	17166219	17166219	884	INS	60
debreak	chr1	17208573	17208573	74	INS	60
debreak	chr1	17241452	17241595	144	DEL	60
debreak	chr1	17289304	17289304	2686	INS	60
debreak	chr1	17292887	17292887	108	INS	60
debreak	chr1	17358270	17358591	322	DEL	60
debreak	chr1	17437674	17437674	78	INS	60
debreak	chr1	17868633	17868633	67	INS	60
debreak	chr1	18330585	18330680	96	DEL	60
debreak	chr1	18354842	18354891	50	DEL	60
debreak	chr1	18466060	18466060	59	INS	60
debreak	chr1	18539861	18540038	178	DEL	60
debreak	chr1	18598029	18598098	70	DEL	60
debreak	chr1	18602584	18602646	63	DEL	60
debreak	chr1	18604738	18604794	57	DEL	60
debreak	chr1	18744454	18744454	81	INS	60
debreak	chr1	18825276	18825541	266	DEL	60
debreak	chr1	19061418	19061418	3699	INS	59
debreak	chr1	19320696	19321847	1152	DEL	60
debreak	chr1	19434934	19435099	166	DEL	60
debreak	chr1	19642974	19643117	144	DEL	60
debreak	chr1	20170697	20171244	548	DEL	60
debreak	chr1	20382469	20382469	437	INS	60
debreak	chr1	20463540	20463540	913	INS	60
debreak	chr1	20623747	20623747	1254	INS	60
debreak	chr1	20626004	20626090	87	DEL	60
debreak	chr1	20965635	20965635	54	INS	60
debreak	chr1	20981521	20981617	97	DEL	60
debreak	chr1	20989057	20989057	132	INS	60
debreak	chr1	21166096	21166096	318	INS	60
debreak	chr1	21388450	21388697	248	DEL	60
debreak	chr1	21818007	21818141	135	DEL	60
debreak	chr1	22431279	22431279	275	INS	60
debreak	chr1	22570497	22570497	93	INS	60
debreak	chr1	22599638	22599734	97	DEL	60
debreak	chr1	22754842	22754842	648	INS	60
debreak	chr1	22950448	22950448	256	INS	60
debreak	chr1	23392406	23392406	1331	INS	60
debreak	chr1	23495230	23495230	64	INS	60
debreak	chr1	23703678	23703739	62	DEL	60
debreak	chr1	24076496	24076812	317	DEL	60
debreak	chr1	24212344	24212344	162	INS	60
debreak	chr1	24531104	24531104	322	INS	60
debreak	chr1	24602305	24602590	286	DEL	60
debreak	chr1	24614775	24614775	320	INS	60
debreak	chr1	24730315	24730315	291	INS	60
debreak	chr1	24799716	24800013	298	DEL	60
debreak	chr1	24875331	24877144	1814	DEL	60
debreak	chr1	25044972	25044972	105	INS	60
debreak	chr1	25054266	25054266	323	INS	60
debreak	chr1	25108873	25108873	68	INS	60
debreak	chr1	25166876	25166959	84	DEL	60
debreak	chr1	25529500	25529500	969	INS	60
debreak	chr1	25768268	25768268	96	INS	60
debreak	chr1	25902095	25902095	333	INS	60
debreak	chr1	25941917	25942609	693	DEL	60
debreak	chr1	26133605	26138278	4674	DEL	60
debreak	chr1	26239552	26239614	63	DEL	60
debreak	chr1	26369684	26369684	181	INS	60
debreak	chr1	26399820	26399820	491	INS	60
debreak	chr1	26904036	26904036	328	INS	60
debreak	chr1	27030487	27030487	720	INS	60
debreak	chr1	27086496	27086496	1171	INS	60
debreak	chr1	27853194	27853243	50	DEL	60
debreak	chr1	27853839	27854361	523	DEL	60
debreak	chr1	27878461	27878461	1369	INS	60
debreak	chr1	27905879	27905879	125	INS	60
debreak	chr1	27921289	27921597	309	DEL	60
debreak	chr1	28247132	28247132	144	INS	60
debreak	chr1	28994950	28994950	323	INS	60
debreak	chr1	29055653	29055653	341	INS	60
debreak	chr1	29518741	29518741	52	INS	60
debreak	chr1	29707423	29707423	60	INS	60
debreak	chr1	29723865	29723865	378	INS	60
debreak	chr1	29727305	29727472	168	DEL	60
debreak	chr1	30096602	30096602	166	INS	60
debreak	chr1	30301384	30301384	73	INS	60
debreak	chr1	30375747	30375798	52	DEL	60
debreak	chr1	30567798	30568812	1015	DEL	60
debreak	chr1	30597760	30597760	63	INS	60
debreak	chr1	30655404	30655404	2490	INS	60
debreak	chr1	30732166	30732166	2535	INS	60
debreak	chr1	30771804	30771897	94	DEL	60
debreak	chr1	30894619	30894685	67	DEL	60
debreak	chr1	30972400	30972469	70	DEL	60
debreak	chr1	31176906	31177032	127	DEL	60
debreak	chr1	31252033	31252033	52	INS	60
debreak	chr1	31345548	31345548	53	INS	60
debreak	chr1	31431887	31431887	2755	INS	60
debreak	chr1	31545531	31545594	64	DEL	60
debreak	chr1	31546341	31546391	51	DEL	60
debreak	chr1	32539741	32539741	223	INS	60
debreak	chr1	32581183	32581183	641	INS	60
debreak	chr1	32642778	32642778	1003	INS	60
debreak	chr1	32986543	32986543	1587	INS	60
debreak	chr1	33186818	33186818	1653	INS	60
debreak	chr1	33864942	33864942	213	INS	60
debreak	chr1	34541467	34541467	913	INS	60
debreak	chr1	34802228	34802372	145	DEL	60
debreak	chr1	35161527	35161847	321	DEL	60
debreak	chr1	35391782	35391914	133	DEL	60
debreak	chr1	36009079	36009079	317	INS	60
debreak	chr1	36210727	36210727	105	INS	60
debreak	chr1	36210727	36210727	244	INS	60
debreak	chr1	36213956	36214017	62	DEL	60
debreak	chr1	36267650	36267874	225	DEL	60
debreak	chr1	36283617	36283668	52	DEL	60
debreak	chr1	36688530	36688583	54	DEL	60
debreak	chr1	36700446	36700537	92	DEL	60
debreak	chr1	36715911	36715976	66	DEL	60
debreak	chr1	36746066	36746066	314	INS	60
debreak	chr1	36793823	36793823	780	INS	60
debreak	chr1	36958605	36960147	1543	DEL	60
debreak	chr1	37446150	37446150	635	INS	60
debreak	chr1	37481482	37481482	81	INS	60
debreak	chr1	37611749	37611749	71	INS	60
debreak	chr1	37742574	37742736	163	DEL	60
debreak	chr1	37775711	37775711	2437	INS	60
debreak	chr1	37967100	37967100	321	INS	60
debreak	chr1	38485068	38485068	75	INS	60
debreak	chr1	38945847	38945847	1964	INS	60
debreak	chr1	39044564	39044564	220	INS	60
debreak	chr1	39211991	39211991	316	INS	60
debreak	chr1	39784525	39784645	121	DEL	60
debreak	chr1	39999021	39999021	60	INS	60
debreak	chr1	40050406	40050406	113	INS	60
debreak	chr1	40496682	40497092	411	DEL	60
debreak	chr1	41329374	41329438	65	DEL	60
debreak	chr1	41369872	41369872	54	INS	60
debreak	chr1	41382201	41382201	200	INS	60
debreak	chr1	41425250	41425250	482	INS	60
debreak	chr1	41531523	41531632	110	DEL	60
debreak	chr1	41635554	41635621	68	DEL	60
debreak	chr1	42110173	42110173	102	INS	60
debreak	chr1	42166821	42167141	321	DEL	60
debreak	chr1	42222050	42222050	561	INS	60
debreak	chr1	42277507	42277821	315	DEL	60
debreak	chr1	42535702	42535702	130	INS	60
debreak	chr1	42817599	42817599	332	INS	60
debreak	chr1	43097074	43097123	50	DEL	60
debreak	chr1	43376721	43376721	324	INS	60
debreak	chr1	43391785	43392120	336	DEL	60
debreak	chr1	43594284	43594284	154	INS	60
debreak	chr1	44140276	44140359	84	DEL	60
debreak	chr1	44409130	44409273	144	DEL	60
debreak	chr1	44816378	44816493	116	DEL	60
debreak	chr1	44876574	44876574	400	INS	60
debreak	chr1	45497644	45497644	665	INS	60
debreak	chr1	45703342	45703342	2825	INS	60
debreak	chr1	45710647	45710647	1949	INS	59
debreak	chr1	45768934	45768986	53	DEL	60
debreak	chr1	45900436	45900764	329	DEL	60
debreak	chr1	46240192	46242954	2763	DEL	60
debreak	chr1	46329127	46329127	322	INS	60
debreak	chr1	46336998	46337579	582	DEL	60
debreak	chr1	47179108	47179108	127	INS	60
debreak	chr1	47184460	47184460	996	INS	60
debreak	chr1	47592609	47592609	65	INS	60
debreak	chr1	47708465	47708548	84	DEL	60
debreak	chr1	48192631	48192680	50	DEL	60
debreak	chr1	48383106	48383329	224	DEL	60
debreak	chr1	49084105	49084158	54	DEL	60
debreak	chr1	49257041	49257041	301	INS	60
debreak	chr1	50819753	50819804	52	DEL	60
debreak	chr1	51509247	51509247	315	INS	60
debreak	chr1	51852551	51852551	681	INS	60
debreak	chr1	52623686	52623686	74	INS	60
debreak	chr1	52783913	52783913	119	INS	60
debreak	chr1	52803125	52803191	67	DEL	60
debreak	chr1	52869968	52869968	99	INS	60
debreak	chr1	53095580	53095664	85	DEL	60
debreak	chr1	53099237	53099237	61	INS	60
debreak	chr1	53128426	53129754	1329	DEL	60
debreak	chr1	53502313	53502392	80	DEL	60
debreak	chr1	53525464	53525464	452	INS	60
debreak	chr1	53556596	53556596	58	INS	60
debreak	chr1	53713135	53713135	78	INS	60
debreak	chr1	54808991	54808991	111	INS	60
debreak	chr1	54868665	54868716	52	DEL	60
debreak	chr1	54957357	54957417	61	DEL	60
debreak	chr1	55240234	55240234	1623	INS	60
debreak	chr1	55509050	55509103	54	DEL	60
debreak	chr1	55935610	55935930	321	DEL	60
debreak	chr1	55971643	55971643	182	INS	60
debreak	chr1	56365435	56369289	3855	DEL	60
debreak	chr1	56557001	56557001	51	INS	60
debreak	chr1	56776935	56777273	339	DEL	60
debreak	chr1	57395727	57395782	56	DEL	60
debreak	chr1	57606636	57606636	61	INS	60
debreak	chr1	57638921	57639031	111	DEL	60
debreak	chr1	57739435	57739435	50	INS	60
debreak	chr1	57877540	57877863	324	DEL	60
debreak	chr1	58272335	58272335	283	INS	60
debreak	chr1	58278238	58279150	913	DEL	60
debreak	chr1	58552312	58552563	252	DEL	60
debreak	chr1	58981105	58981215	111	DEL	60
debreak	chr1	59051501	59051616	116	DEL	60
debreak	chr1	59491058	59491058	55	INS	60
debreak	chr1	61466709	61466709	112	INS	60
debreak	chr1	61617186	61618029	844	DEL	60
debreak	chr1	61924915	61925263	349	DEL	60
debreak	chr1	62278401	62278401	70	INS	60
debreak	chr1	62686149	62686487	339	DEL	60
debreak	chr1	62996280	62996280	320	INS	60
debreak	chr1	63045140	63045211	72	DEL	60
debreak	chr1	63046001	63046001	194	INS	60
debreak	chr1	63063823	63063823	229	INS	60
debreak	chr1	63473991	63473991	118	INS	60
debreak	chr1	63721537	63721537	319	INS	60
debreak	chr1	64026111	64026111	328	INS	60
debreak	chr1	64415465	64415640	176	DEL	60
debreak	chr1	64492379	64492379	341	INS	60
debreak	chr1	64734649	64734745	97	DEL	60
debreak	chr1	64881263	64881263	341	INS	60
debreak	chr1	65106574	65106574	279	INS	60
debreak	chr1	65443940	65444209	270	DEL	60
debreak	chr1	65590244	65590244	319	INS	60
debreak	chr1	65613472	65613741	270	DEL	60
debreak	chr1	65662110	65662168	59	DEL	60
debreak	chr1	65798227	65798559	333	DEL	60
debreak	chr1	66096603	66096603	347	INS	60
debreak	chr1	66400522	66400522	60	INS	60
debreak	chr1	66735522	66735853	332	DEL	60
debreak	chr1	67013159	67013159	81	INS	60
debreak	chr1	67542277	67543133	857	DEL	60
debreak	chr1	67709989	67710126	138	DEL	60
debreak	chr1	67930036	67930036	65	INS	60
debreak	chr1	68764942	68765077	136	DEL	60
debreak	chr1	69341310	69341628	319	DEL	60
debreak	chr1	69478033	69478338	306	DEL	60
debreak	chr1	69602489	69602489	339	INS	60
debreak	chr1	69625374	69625374	331	INS	60
debreak	chr1	69916110	69916110	1081	INS	60
debreak	chr1	70302429	70302751	323	DEL	60
debreak	chr1	70480507	70480837	331	DEL	60
debreak	chr1	71275637	71275946	310	DEL	60
debreak	chr1	71793265	71793265	272	INS	60
debreak	chr1	72252172	72252172	61	INS	60
debreak	chr1	72300641	72346156	45516	DEL	60
debreak	chr1	72515806	72515806	402	INS	60
debreak	chr1	72515809	72515809	154	INS	60
debreak	chr1	72658925	72658982	58	DEL	60
debreak	chr1	73183137	73183137	83	INS	60
debreak	chr1	73287918	73288232	315	DEL	60
debreak	chr1	73846749	73846999	251	DEL	60
debreak	chr1	74289485	74289605	121	DEL	60
debreak	chr1	74442864	74442864	332	INS	60
debreak	chr1	74447360	74448281	922	DEL	60
debreak	chr1	74518832	74519565	734	DEL	60
debreak	chr1	75377084	75382488	5405	DEL	60
debreak	chr1	75546181	75546510	330	DEL	60
debreak	chr1	75886294	75886355	62	DEL	60
debreak	chr1	76277554	76277619	66	DEL	60
debreak	chr1	76634682	76634964	283	DEL	60
debreak	chr1	76646456	76646577	122	DEL	60
debreak	chr1	76774378	76774453	76	DEL	60
debreak	chr1	77168630	77168630	308	INS	60
debreak	chr1	77299297	77299297	324	INS	60
debreak	chr1	77444322	77444384	63	DEL	60
debreak	chr1	78282176	78282237	62	DEL	60
debreak	chr1	78532417	78532482	66	DEL	60
debreak	chr1	78935824	78936145	322	DEL	60
debreak	chr1	79116391	79116391	306	INS	60
debreak	chr1	79571689	79571750	62	DEL	60
debreak	chr1	79756096	79757343	1248	DEL	60
debreak	chr1	79805470	79805470	140	INS	60
debreak	chr1	80329266	80329341	76	DEL	60
debreak	chr1	80584179	80584281	103	DEL	60
debreak	chr1	80653735	80654044	310	DEL	60
debreak	chr1	80703234	80703234	65	INS	60
debreak	chr1	80728657	80728983	327	DEL	60
debreak	chr1	80885844	80885844	145	INS	60
debreak	chr1	80939073	80945263	6191	DEL	60
debreak	chr1	81222100	81222428	329	DEL	60
debreak	chr1	81322094	81322094	62	INS	60
debreak	chr1	81514047	81514167	121	DEL	60
debreak	chr1	81619564	81619614	51	DEL	60
debreak	chr1	82256027	82256027	3121	INS	60
debreak	chr1	82497609	82497932	324	DEL	60
debreak	chr1	82576962	82577281	320	DEL	60
debreak	chr1	82684168	82684225	58	DEL	60
debreak	chr1	83287807	83287913	107	DEL	60
debreak	chr1	83604391	83604391	318	INS	60
debreak	chr1	83892730	83892730	96	INS	60
debreak	chr1	84052243	84058946	6704	DEL	60
debreak	chr1	84574511	84574511	77	INS	60
debreak	chr1	84756772	84756772	185	INS	60
debreak	chr1	84987505	84987505	63	INS	60
debreak	chr1	85154442	85154442	517	INS	60
debreak	chr1	85282938	85283267	330	DEL	60
debreak	chr1	85940108	85940435	328	DEL	60
debreak	chr1	86215043	86217340	2298	DEL	60
debreak	chr1	86275298	86276014	717	DEL	60
debreak	chr1	86842282	86842447	166	DEL	60
debreak	chr1	86899430	86899507	78	DEL	60
debreak	chr1	87046753	87046753	2117	INS	60
debreak	chr1	87581449	87581554	106	DEL	60
debreak	chr1	87820158	87820311	154	DEL	60
debreak	chr1	88395035	88395035	95	INS	60
debreak	chr1	88511550	88511550	78	INS	60
debreak	chr1	88753700	88753700	309	INS	60
debreak	chr1	89354534	89354657	124	DEL	60
debreak	chr1	89797894	89798053	160	DEL	60
debreak	chr1	89905002	89905002	274	INS	60
debreak	chr1	89968679	89968679	162	INS	60
debreak	chr1	90194739	90194739	104	INS	60
debreak	chr1	90817981	90817981	58	INS	60
debreak	chr1	90950293	90950293	100	INS	60
debreak	chr1	91159215	91159497	283	DEL	60
debreak	chr1	91448539	91448993	455	DEL	60
debreak	chr1	91460011	91460127	117	DEL	60
debreak	chr1	91468770	91468770	50	INS	60
debreak	chr1	91631667	91631667	61	INS	60
debreak	chr1	91668695	91669342	648	DEL	60
debreak	chr1	91766505	91767776	1272	DEL	60
debreak	chr1	91925697	91925697	51	INS	60
debreak	chr1	91927347	91927347	116	INS	60
debreak	chr1	92701963	92701963	329	INS	60
debreak	chr1	92846849	92846849	64	INS	60
debreak	chr1	93032656	93032656	332	INS	60
debreak	chr1	93282463	93282463	68	INS	60
debreak	chr1	93876125	93876125	2507	INS	60
debreak	chr1	95005420	95005420	104	INS	60
debreak	chr1	95076733	95077058	326	DEL	60
debreak	chr1	95224955	95225273	319	DEL	60
debreak	chr1	96017525	96017608	84	DEL	60
debreak	chr1	96034713	96034713	348	INS	60
debreak	chr1	96153095	96153095	66	INS	60
debreak	chr1	96403214	96403282	69	DEL	60
debreak	chr1	97130755	97130836	82	DEL	60
debreak	chr1	98139726	98139726	344	INS	60
debreak	chr1	98503571	98503571	228	INS	60
debreak	chr1	98512489	98512489	51	INS	60
debreak	chr1	98714387	98714493	107	DEL	60
debreak	chr1	99206547	99206547	325	INS	60
debreak	chr1	99499567	99499567	96	INS	60
debreak	chr1	99510472	99510535	64	DEL	60
debreak	chr1	99683031	99683088	58	DEL	60
debreak	chr1	99925079	99925221	143	DEL	60
debreak	chr1	100326548	100326548	59	INS	60
debreak	chr1	100528655	100528655	335	INS	60
debreak	chr1	100819214	100819214	514	INS	60
debreak	chr1	101553357	101553755	399	DEL	60
debreak	chr1	101657951	101658039	89	DEL	60
debreak	chr1	102045503	102045503	68	INS	60
debreak	chr1	102047086	102047086	67	INS	60
debreak	chr1	102582123	102582452	330	DEL	60
debreak	chr1	102630510	102630828	319	DEL	60
debreak	chr1	102645434	102645500	67	DEL	60
debreak	chr1	103230551	103230628	78	DEL	60
debreak	chr1	103230936	103230936	317	INS	60
debreak	chr1	103272221	103272221	92	INS	60
debreak	chr1	103525498	103525548	51	DEL	60
debreak	chr1	103621119	103621197	79	DEL	60
debreak	chr1	103938232	103938232	5279	INS	60
debreak	chr1	104126802	104127297	496	DEL	60
debreak	chr1	104177226	104177542	317	DEL	60
debreak	chr1	104266979	104267336	358	DEL	60
debreak	chr1	104712411	104713566	1156	DEL	60
debreak	chr1	104885688	104886017	330	DEL	60
debreak	chr1	105082394	105088288	5895	DEL	60
debreak	chr1	105324149	105324422	274	DEL	60
debreak	chr1	105630888	105631006	119	DEL	60
debreak	chr1	105769141	105769228	88	DEL	60
debreak	chr1	105788298	105788298	206	INS	60
debreak	chr1	105961395	105961395	572	INS	60
debreak	chr1	105963308	105963308	838	INS	60
debreak	chr1	106425181	106425232	52	DEL	60
debreak	chr1	106861180	106861231	52	DEL	60
debreak	chr1	107555334	107555334	51	INS	60
debreak	chr1	107599845	107599845	311	INS	60
debreak	chr1	108024931	108024931	255	INS	60
debreak	chr1	108374874	108374967	94	DEL	58
debreak	chr1	108474083	108474083	83	INS	60
debreak	chr1	108675988	108675988	160	INS	60
debreak	chr1	108771935	108772016	82	DEL	60
debreak	chr1	108933082	108933227	146	DEL	60
debreak	chr1	109071960	109072083	124	DEL	60
debreak	chr1	109424946	109425036	91	DEL	60
debreak	chr1	109644542	109648773	4232	DEL	60
debreak	chr1	109654088	109654190	103	DEL	60
debreak	chr1	110029431	110029573	143	DEL	60
debreak	chr1	110120463	110120463	2887	INS	60
debreak	chr1	110310154	110310154	80	INS	60
debreak	chr1	110569628	110569717	90	DEL	60
debreak	chr1	110773784	110773881	98	DEL	60
debreak	chr1	110979079	110979506	428	DEL	60
debreak	chr1	111259969	111259969	973	INS	60
debreak	chr1	111295586	111295647	62	DEL	60
debreak	chr1	111353552	111353552	1973	INS	60
debreak	chr1	111414894	111414961	68	DEL	60
debreak	chr1	111502234	111502287	54	DEL	60
debreak	chr1	111529895	111530021	127	DEL	60
debreak	chr1	111607695	111607870	176	DEL	60
debreak	chr1	111639407	111639407	2604	INS	60
debreak	chr1	111755129	111755129	52	INS	60
debreak	chr1	112193373	112193373	333	INS	60
debreak	chr1	112292466	112295043	2578	DEL	60
debreak	chr1	112449373	112449373	316	INS	60
debreak	chr1	112898496	112898496	78	INS	60
debreak	chr1	112999653	112999653	1836	INS	60
debreak	chr1	113068701	113071155	2455	DEL	60
debreak	chr1	113173010	113173298	289	DEL	60
debreak	chr1	114111733	114111733	53	INS	60
debreak	chr1	114500899	114501210	312	DEL	60
debreak	chr1	115761455	115761455	213	INS	60
debreak	chr1	116152684	116152684	101	INS	60
debreak	chr1	116305898	116305898	88	INS	60
debreak	chr1	116369367	116369446	80	DEL	60
debreak	chr1	116436934	116436934	1473	INS	60
debreak	chr1	116438206	116438206	6056	INS	60
debreak	chr1	117259469	117259469	54	INS	60
debreak	chr1	117548415	117548636	222	DEL	60
debreak	chr1	118389108	118389108	2665	INS	60
debreak	chr1	118475837	118475955	119	DEL	60
debreak	chr1	119389138	119389138	68	INS	60
debreak	chr1	120170937	120171003	67	DEL	55
debreak	chr1	120398316	120398397	82	DEL	42
debreak	chr1	120431322	120431371	50	DEL	58
debreak	chr1	121239209	121239282	74	DEL	19
debreak	chr1	121288745	121288904	160	DEL	31
debreak	chr1	121395937	121395937	114	INS	44
debreak	chr1	121399104	121399166	63	DEL	43
debreak	chr1	121402920	121403388	469	DEL	42
debreak	chr1	121618820	121619355	536	DEL	30
debreak	chr1	121768105	121768455	351	DEL	11
debreak	chr1	124977945	124978103	159	DEL	60
debreak	chr1	124996135	124996305	171	DEL	60
debreak	chr1	125013226	125013226	223	INS	60
debreak	chr1	125026048	125026048	169	INS	60
debreak	chr1	125103213	125103213	84	INS	60
debreak	chr1	125150582	125150653	72	DEL	60
debreak	chr1	125151392	125151619	228	DEL	49
debreak	chr1	125153755	125153845	91	DEL	58
debreak	chr1	125154542	125154542	97	INS	58
debreak	chr1	125167954	125167954	465	INS	60
debreak	chr1	143497128	143497128	58	INS	60
debreak	chr1	143497162	143497448	287	DEL	29
debreak	chr1	143497888	143497888	52	INS	16
debreak	chr1	143498067	143498122	56	DEL	42
debreak	chr1	143516610	143516610	51	INS	10
debreak	chr1	143800213	143800280	68	DEL	24
debreak	chr1	144077839	144077926	88	DEL	17
debreak	chr1	144137840	144137840	307	INS	28
debreak	chr1	144138967	144139252	286	DEL	29
debreak	chr1	145305108	145305164	57	DEL	27
debreak	chr1	145311474	145311474	57	INS	54
debreak	chr1	145313049	145313106	58	DEL	39
debreak	chr1	145525725	145525813	89	DEL	60
debreak	chr1	146034172	146034305	134	DEL	60
debreak	chr1	146471008	146471008	335	INS	57
debreak	chr1	146851649	146851649	60	INS	32
debreak	chr1	147541124	147541191	68	DEL	60
debreak	chr1	147949448	147949448	118	INS	60
debreak	chr1	148265638	148265638	72	INS	60
debreak	chr1	149390803	149390803	54	INS	60
debreak	chr1	149583471	149583527	57	DEL	29
debreak	chr1	149920129	149920129	341	INS	60
debreak	chr1	150065843	150065843	57	INS	60
debreak	chr1	150074956	150075142	187	DEL	60
debreak	chr1	150231572	150231572	54	INS	60
debreak	chr1	150718960	150719293	334	DEL	60
debreak	chr1	150729226	150729573	348	DEL	60
debreak	chr1	150781795	150781882	88	DEL	60
debreak	chr1	151599289	151599501	213	DEL	60
debreak	chr1	151847198	151847271	74	DEL	60
debreak	chr1	151867586	151867586	86	INS	60
debreak	chr1	152214769	152214769	702	INS	57
debreak	chr1	152267997	152268050	54	DEL	60
debreak	chr1	152583067	152615262	32196	DEL	60
debreak	chr1	152880980	152880980	87	INS	60
debreak	chr1	153088293	153088293	76	INS	60
debreak	chr1	153243347	153243531	185	DEL	60
debreak	chr1	153243379	153243939	561	DEL	60
debreak	chr1	153256756	153256756	828	INS	60
debreak	chr1	154151283	154151283	329	INS	60
debreak	chr1	154379850	154379928	79	DEL	60
debreak	chr1	154538852	154538852	87	INS	60
debreak	chr1	154714127	154714127	2168	INS	60
debreak	chr1	155147371	155147371	138	INS	60
debreak	chr1	155188854	155189218	365	DEL	60
debreak	chr1	155444917	155444917	423	INS	60
debreak	chr1	155626666	155634877	8212	DEL	60
debreak	chr1	155689969	155694673	4705	DEL	60
debreak	chr1	155954590	155954590	321	INS	60
debreak	chr1	156004604	156004604	313	INS	60
debreak	chr1	156220544	156220544	323	INS	60
debreak	chr1	156328046	156328046	142	INS	60
debreak	chr1	156556913	156559143	2231	DEL	60
debreak	chr1	156735535	156735535	421	INS	60
debreak	chr1	157204075	157205589	1515	DEL	60
debreak	chr1	157309216	157309216	57	INS	60
debreak	chr1	158473771	158473837	67	DEL	60
debreak	chr1	158518619	158518885	267	DEL	60
debreak	chr1	158637471	158637594	124	DEL	60
debreak	chr1	158659582	158659909	328	DEL	60
debreak	chr1	158702823	158702960	138	DEL	60
debreak	chr1	158742242	158742563	322	DEL	60
debreak	chr1	158881900	158881955	56	DEL	60
debreak	chr1	158897741	158900191	2451	DEL	60
debreak	chr1	159449993	159449993	91	INS	60
debreak	chr1	159976955	159977006	52	DEL	60
debreak	chr1	160531122	160531122	314	INS	60
debreak	chr1	160965231	160965546	316	DEL	60
debreak	chr1	160976750	160976817	68	DEL	60
debreak	chr1	160984605	160984681	77	DEL	60
debreak	chr1	160985051	160985361	311	DEL	60
debreak	chr1	161035894	161035894	432	INS	60
debreak	chr1	161055856	161055925	70	DEL	60
debreak	chr1	161423478	161423652	175	DEL	60
debreak	chr1	161579359	161579429	71	DEL	24
debreak	chr1	162082876	162083195	320	DEL	60
debreak	chr1	162791519	162791519	318	INS	60
debreak	chr1	162936495	162936545	51	DEL	60
debreak	chr1	163374169	163374223	55	DEL	60
debreak	chr1	163628309	163628309	94	INS	60
debreak	chr1	164063604	164063604	53	INS	60
debreak	chr1	164206887	164206949	63	DEL	60
debreak	chr1	164235479	164235479	60	INS	60
debreak	chr1	164439997	164439997	468	INS	60
debreak	chr1	165536642	165536642	60	INS	60
debreak	chr1	165582699	165582699	52	INS	60
debreak	chr1	165690068	165690068	275	INS	60
debreak	chr1	165761973	165762252	280	DEL	60
debreak	chr1	165892147	165892147	2358	INS	60
debreak	chr1	166077878	166077966	89	DEL	60
debreak	chr1	166739977	166740067	91	DEL	60
debreak	chr1	167205990	167205990	4335	INS	60
debreak	chr1	168055322	168056494	1173	DEL	60
debreak	chr1	168119276	168119276	98	INS	60
debreak	chr1	168161929	168162006	78	DEL	60
debreak	chr1	168316814	168316869	56	DEL	60
debreak	chr1	168395496	168395496	828	INS	60
debreak	chr1	168410457	168410457	1260	INS	60
debreak	chr1	169038513	169038611	99	DEL	60
debreak	chr1	169055510	169055593	84	DEL	60
debreak	chr1	169089691	169089691	390	INS	60
debreak	chr1	169342745	169342919	175	DEL	60
debreak	chr1	169369757	169369757	320	INS	60
debreak	chr1	169502677	169502777	101	DEL	60
debreak	chr1	169555634	169555634	619	INS	60
debreak	chr1	169671332	169671427	96	DEL	60
debreak	chr1	169880375	169880612	238	DEL	60
debreak	chr1	169993602	169993602	164	INS	60
debreak	chr1	170634294	170634294	296	INS	60
debreak	chr1	170643319	170643319	72	INS	60
debreak	chr1	170682344	170682344	102	INS	60
debreak	chr1	170913162	170913162	753	INS	60
debreak	chr1	171210802	171210882	81	DEL	60
debreak	chr1	171292081	171292402	322	DEL	60
debreak	chr1	171437154	171437154	93	INS	60
debreak	chr1	171439777	171442858	3082	DEL	60
debreak	chr1	171465015	171465308	294	DEL	60
debreak	chr1	171814448	171814509	62	DEL	60
debreak	chr1	171816535	171816535	120	INS	60
debreak	chr1	172492391	172492491	101	DEL	60
debreak	chr1	172571923	172571923	396	INS	60
debreak	chr1	172571927	172571927	222	INS	60
debreak	chr1	172717027	172717339	313	DEL	60
debreak	chr1	173917631	173917631	69	INS	60
debreak	chr1	173975600	173975929	330	DEL	60
debreak	chr1	174416036	174416036	60	INS	60
debreak	chr1	175059732	175059817	86	DEL	60
debreak	chr1	175122456	175122507	52	DEL	60
debreak	chr1	175231434	175231434	333	INS	60
debreak	chr1	175426803	175426872	70	DEL	60
debreak	chr1	175842863	175842863	391	INS	60
debreak	chr1	176300883	176300940	58	DEL	60
debreak	chr1	176396709	176396709	127	INS	60
debreak	chr1	176509082	176509637	556	DEL	60
debreak	chr1	177149663	177149774	112	DEL	60
debreak	chr1	178505599	178505662	64	DEL	60
debreak	chr1	179353212	179353212	162	INS	60
debreak	chr1	179681953	179681953	751	INS	60
debreak	chr1	179836641	179836641	78	INS	60
debreak	chr1	180214697	180215015	319	DEL	60
debreak	chr1	180323855	180324178	324	DEL	60
debreak	chr1	180701809	180701809	281	INS	60
debreak	chr1	180859064	180859064	51	INS	60
debreak	chr1	181074377	181074757	381	DEL	60
debreak	chr1	181078280	181078280	326	INS	60
debreak	chr1	181124518	181124518	95	INS	60
debreak	chr1	181728838	181728953	116	DEL	60
debreak	chr1	182068992	182068992	345	INS	60
debreak	chr1	182138471	182138471	997	INS	60
debreak	chr1	182320190	182320501	312	DEL	60
debreak	chr1	182447011	182447112	102	DEL	60
debreak	chr1	182509315	182509438	124	DEL	60
debreak	chr1	182720987	182721084	98	DEL	60
debreak	chr1	182852940	182852940	454	INS	60
debreak	chr1	182982872	182983172	301	DEL	60
debreak	chr1	183384197	183384197	275	INS	60
debreak	chr1	183614500	183614654	155	DEL	60
debreak	chr1	183663408	183663408	332	INS	60
debreak	chr1	183887207	183887207	114	INS	60
debreak	chr1	184410667	184410667	135	INS	60
debreak	chr1	184845595	184851650	6056	DEL	60
debreak	chr1	184967906	184968227	322	DEL	60
debreak	chr1	185403965	185404302	338	DEL	60
debreak	chr1	185535571	185535571	350	INS	60
debreak	chr1	185615655	185615655	318	INS	60
debreak	chr1	185655818	185655885	68	DEL	60
debreak	chr1	185797673	185797994	322	DEL	60
debreak	chr1	185814581	185816165	1585	DEL	60
debreak	chr1	186774065	186774065	54	INS	60
debreak	chr1	186795381	186795875	495	DEL	60
debreak	chr1	187137810	187137810	384	INS	60
debreak	chr1	187146702	187146761	60	DEL	60
debreak	chr1	187495705	187497279	1575	DEL	60
debreak	chr1	187666391	187666391	396	INS	60
debreak	chr1	188180714	188180795	82	DEL	60
debreak	chr1	188238750	188238941	192	DEL	60
debreak	chr1	188420596	188420596	68	INS	60
debreak	chr1	188570324	188571098	775	DEL	60
debreak	chr1	189025818	189026152	335	DEL	60
debreak	chr1	189063838	189063898	61	DEL	60
debreak	chr1	189561065	189561632	568	DEL	60
debreak	chr1	189562190	189562190	56	INS	60
debreak	chr1	189692516	189692582	67	DEL	60
debreak	chr1	190827531	190827531	80	INS	60
debreak	chr1	190868190	190868360	171	DEL	60
debreak	chr1	190905315	190905315	304	INS	60
debreak	chr1	190941464	190941625	162	DEL	60
debreak	chr1	191219920	191220035	116	DEL	60
debreak	chr1	191508321	191508321	310	INS	60
debreak	chr1	191576845	191576906	62	DEL	60
debreak	chr1	191611639	191611639	325	INS	60
debreak	chr1	191947315	191949423	2109	DEL	60
debreak	chr1	193266301	193266527	227	DEL	60
debreak	chr1	193588107	193588210	104	DEL	60
debreak	chr1	193705996	193705996	320	INS	60
debreak	chr1	194028460	194028460	58	INS	60
debreak	chr1	194098952	194099222	271	DEL	60
debreak	chr1	194669564	194669564	243	INS	60
debreak	chr1	195074107	195074311	205	DEL	60
debreak	chr1	195440215	195447291	7077	DEL	60
debreak	chr1	196188917	196189193	277	DEL	60
debreak	chr1	196885464	196885595	132	DEL	60
debreak	chr1	197027338	197027338	128	INS	60
debreak	chr1	197531379	197534141	2763	DEL	60
debreak	chr1	197544937	197544937	126	INS	60
debreak	chr1	197924892	197925171	280	DEL	60
debreak	chr1	198335524	198341148	5625	DEL	60
debreak	chr1	198335605	198335605	99	INS	60
debreak	chr1	198397478	198397478	471	INS	60
debreak	chr1	198506693	198506693	11456	INS	60
debreak	chr1	198508129	198508224	96	DEL	60
debreak	chr1	198956613	198956613	66	INS	60
debreak	chr1	199360527	199360527	326	INS	60
debreak	chr1	199914513	199914513	81	INS	60
debreak	chr1	200911059	200911109	51	DEL	60
debreak	chr1	201032019	201032072	54	DEL	60
debreak	chr1	201209799	201209799	108	INS	60
debreak	chr1	201859181	201859181	57	INS	60
debreak	chr1	201924396	201924499	104	DEL	60
debreak	chr1	202032509	202032609	101	DEL	60
debreak	chr1	202182663	202182663	96	INS	60
debreak	chr1	202391571	202391990	420	DEL	60
debreak	chr1	202391571	202391780	210	DEL	60
debreak	chr1	202475849	202475849	319	INS	60
debreak	chr1	202625179	202625250	72	DEL	60
debreak	chr1	202789601	202789601	444	INS	60
debreak	chr1	203373208	203373258	51	DEL	60
debreak	chr1	204010683	204010683	174	INS	60
debreak	chr1	204010683	204010683	87	INS	60
debreak	chr1	205364907	205364907	73	INS	60
debreak	chr1	205966739	205967054	316	DEL	60
debreak	chr1	205973149	205973149	120	INS	60
debreak	chr1	205981701	205981840	140	DEL	60
debreak	chr1	205985765	205985765	80	INS	60
debreak	chr1	206828133	206828133	74	INS	60
debreak	chr1	207119039	207119754	716	DEL	60
debreak	chr1	207368619	207372219	3601	DEL	60
debreak	chr1	207581188	207581188	56	INS	60
debreak	chr1	208518136	208518136	317	INS	60
debreak	chr1	209762731	209762731	332	INS	60
debreak	chr1	209771708	209771708	138	INS	60
debreak	chr1	209904723	209912632	7910	DEL	60
debreak	chr1	209990528	209990528	84	INS	60
debreak	chr1	210121959	210122277	319	DEL	60
debreak	chr1	210465850	210465921	72	DEL	60
debreak	chr1	210533249	210533348	100	DEL	60
debreak	chr1	210718379	210718379	76	INS	60
debreak	chr1	211111842	211111960	119	DEL	60
debreak	chr1	211195956	211197138	1183	DEL	60
debreak	chr1	211609100	211609100	60	INS	60
debreak	chr1	212297794	212299274	1481	DEL	60
debreak	chr1	212468464	212468464	420	INS	60
debreak	chr1	212468679	212468763	85	DEL	60
debreak	chr1	212865885	212866053	169	DEL	60
debreak	chr1	213541159	213541159	1183	INS	60
debreak	chr1	213633832	213633832	331	INS	60
debreak	chr1	213791001	213791001	113	INS	60
debreak	chr1	214622655	214622744	90	DEL	60
debreak	chr1	214737657	214737657	325	INS	60
debreak	chr1	214834049	214834049	967	INS	60
debreak	chr1	215111932	215111932	324	INS	60
debreak	chr1	215469222	215469222	443	INS	60
debreak	chr1	215601194	215601194	99	INS	60
debreak	chr1	215912451	215912512	62	DEL	60
debreak	chr1	216011963	216012134	172	DEL	60
debreak	chr1	216025383	216025383	323	INS	60
debreak	chr1	216265177	216265177	315	INS	60
debreak	chr1	216912167	216912222	56	DEL	60
debreak	chr1	217096617	217096681	65	DEL	60
debreak	chr1	217284627	217285058	432	DEL	60
debreak	chr1	217323771	217323826	56	DEL	60
debreak	chr1	217653622	217653622	328	INS	60
debreak	chr1	218244572	218248247	3676	DEL	60
debreak	chr1	218720849	218720849	58	INS	60
debreak	chr1	218849582	218849582	54	INS	60
debreak	chr1	218988269	218988269	959	INS	60
debreak	chr1	219010832	219010832	101	INS	60
debreak	chr1	219073312	219073312	55	INS	60
debreak	chr1	219074033	219074033	198	INS	60
debreak	chr1	219901005	219901005	141	INS	60
debreak	chr1	219904294	219904294	1792	INS	60
debreak	chr1	219941484	219941555	72	DEL	60
debreak	chr1	220112113	220112432	320	DEL	60
debreak	chr1	220444867	220444867	112	INS	60
debreak	chr1	220576005	220576005	310	INS	60
debreak	chr1	221654463	221654463	627	INS	60
debreak	chr1	221920218	221920218	70	INS	60
debreak	chr1	221920287	221920338	52	DEL	60
debreak	chr1	222090177	222090177	77	INS	60
debreak	chr1	222487881	222488138	258	DEL	60
debreak	chr1	222887479	222887797	319	DEL	60
debreak	chr1	222951469	222951469	77	INS	60
debreak	chr1	223081189	223081189	4153	INS	60
debreak	chr1	223635601	223635873	273	DEL	60
debreak	chr1	223723856	223723856	332	INS	60
debreak	chr1	223917197	223919132	1936	DEL	46
debreak	chr1	224013617	224013691	75	DEL	47
debreak	chr1	224013617	224013766	150	DEL	49
debreak	chr1	224059401	224059876	476	DEL	60
debreak	chr1	224205120	224205432	313	DEL	60
debreak	chr1	225068830	225069099	270	DEL	60
debreak	chr1	225078801	225078857	57	DEL	60
debreak	chr1	225084811	225084811	87	INS	60
debreak	chr1	225156700	225157013	314	DEL	60
debreak	chr1	225335570	225335621	52	DEL	60
debreak	chr1	225574614	225574931	318	DEL	60
debreak	chr1	225717470	225717470	86	INS	60
debreak	chr1	225819064	225819242	179	DEL	60
debreak	chr1	226227772	226227772	150	INS	60
debreak	chr1	226356304	226356354	51	DEL	60
debreak	chr1	226797657	226798001	345	DEL	60
debreak	chr1	227294564	227294881	318	DEL	60
debreak	chr1	227314754	227314754	143	INS	60
debreak	chr1	227749763	227749830	68	DEL	60
debreak	chr1	228174112	228174239	128	DEL	60
debreak	chr1	228384460	228384788	329	DEL	60
debreak	chr1	228679059	228679394	336	DEL	60
debreak	chr1	228846832	228846832	67	INS	60
debreak	chr1	229218420	229218420	151	INS	60
debreak	chr1	229676787	229685089	8303	DEL	60
debreak	chr1	229972022	229972022	248	INS	60
debreak	chr1	229996899	229998129	1231	DEL	60
debreak	chr1	230275959	230276037	79	DEL	60
debreak	chr1	230332041	230332041	1043	INS	60
debreak	chr1	230588843	230588843	59	INS	60
debreak	chr1	230949405	230949405	320	INS	60
debreak	chr1	231167320	231167625	306	DEL	60
debreak	chr1	231733095	231733095	51	INS	60
debreak	chr1	231733709	231733762	54	DEL	60
debreak	chr1	232234573	232234573	68	INS	60
debreak	chr1	232287373	232287700	328	DEL	60
debreak	chr1	232312113	232312113	83	INS	60
debreak	chr1	232332320	232332320	109	INS	60
debreak	chr1	232452015	232452015	320	INS	60
debreak	chr1	232639784	232640097	314	DEL	60
debreak	chr1	232700830	232701013	184	DEL	60
debreak	chr1	232733517	232733517	420	INS	60
debreak	chr1	232759268	232759268	65	INS	60
debreak	chr1	233339269	233339319	51	DEL	60
debreak	chr1	233826464	233827806	1343	DEL	60
debreak	chr1	234207443	234207443	2581	INS	60
debreak	chr1	234663124	234663211	88	DEL	60
debreak	chr1	234669967	234669967	343	INS	60
debreak	chr1	235135085	235135268	184	DEL	60
debreak	chr1	235373751	235375022	1272	DEL	60
debreak	chr1	235891276	235891613	338	DEL	60
debreak	chr1	236038671	236038840	170	DEL	60
debreak	chr1	236166457	236166529	73	DEL	60
debreak	chr1	236245297	236245524	228	DEL	60
debreak	chr1	236385847	236385898	52	DEL	60
debreak	chr1	236498202	236498202	1106	INS	60
debreak	chr1	236633148	236633219	72	DEL	60
debreak	chr1	236654858	236654909	52	DEL	60
debreak	chr1	236756390	236757077	688	DEL	60
debreak	chr1	237286557	237286557	205	INS	60
debreak	chr1	237515731	237515731	150	INS	60
debreak	chr1	237578689	237578751	63	DEL	60
debreak	chr1	237804312	237804312	310	INS	60
debreak	chr1	238188339	238188471	133	DEL	60
debreak	chr1	238188355	238188433	79	DEL	60
debreak	chr1	238325022	238325022	62	INS	60
debreak	chr1	238627501	238627501	103	INS	60
debreak	chr1	238689008	238689950	943	DEL	60
debreak	chr1	239188055	239188055	74	INS	60
debreak	chr1	239616846	239616846	330	INS	60
debreak	chr1	239953381	239953381	376	INS	60
debreak	chr1	240082933	240083003	71	DEL	60
debreak	chr1	240184929	240184929	535	INS	60
debreak	chr1	240229700	240231477	1778	DEL	60
debreak	chr1	240365147	240365230	84	DEL	60
debreak	chr1	240453691	240454014	324	DEL	60
debreak	chr1	240477907	240478308	402	DEL	60
debreak	chr1	240512505	240512505	177	INS	60
debreak	chr1	240536568	240536669	102	DEL	60
debreak	chr1	240562831	240563020	190	DEL	60
debreak	chr1	240652225	240652225	57	INS	60
debreak	chr1	240986557	240986881	325	DEL	60
debreak	chr1	241023005	241023127	123	DEL	60
debreak	chr1	241087996	241088057	62	DEL	60
debreak	chr1	241197238	241197552	315	DEL	60
debreak	chr1	241326646	241326646	332	INS	60
debreak	chr1	241327039	241327128	90	DEL	60
debreak	chr1	241422926	241423188	263	DEL	60
debreak	chr1	241442658	241442658	67	INS	60
debreak	chr1	241624203	241624266	64	DEL	60
debreak	chr1	242435284	242435495	212	DEL	60
debreak	chr1	242444693	242444693	65	INS	60
debreak	chr1	242951656	242951656	70	INS	60
debreak	chr1	242956588	242956963	376	DEL	60
debreak	chr1	243101780	243101853	74	DEL	60
debreak	chr1	243338981	243338981	54	INS	60
debreak	chr1	243338981	243338981	270	INS	60
debreak	chr1	243525838	243525838	407	INS	60
debreak	chr1	243845406	243845406	4359	INS	60
debreak	chr1	243979656	243979656	1242	INS	59
debreak	chr1	244156566	244156646	81	DEL	60
debreak	chr1	244275755	244275951	197	DEL	60
debreak	chr1	244276027	244276115	89	DEL	60
debreak	chr1	244397824	244397887	64	DEL	60
debreak	chr1	244397841	244397841	217	INS	60
debreak	chr1	244569059	244569136	78	DEL	60
debreak	chr1	244792983	244792983	1017	INS	60
debreak	chr1	244914281	244914396	116	DEL	60
debreak	chr1	244937205	244937205	434	INS	60
debreak	chr1	244941426	244941426	134	INS	60
debreak	chr1	245012487	245012487	312	INS	60
debreak	chr1	245198947	245198947	154	INS	60
debreak	chr1	245600128	245600128	300	INS	60
debreak	chr1	245614898	245615032	135	DEL	60
debreak	chr1	245618536	245619182	647	DEL	60
debreak	chr1	245629944	245629944	319	INS	60
debreak	chr1	245660295	245660295	3807	INS	60
debreak	chr1	245682400	245682460	61	DEL	60
debreak	chr1	245798400	245798400	451	INS	60
debreak	chr1	245826011	245826011	313	INS	60
debreak	chr1	245974961	245976264	1304	DEL	60
debreak	chr1	246002697	246002697	134	INS	60
debreak	chr1	246009973	246009973	389	INS	60
debreak	chr1	246080318	246080318	116	INS	60
debreak	chr1	246200547	246200608	62	DEL	60
debreak	chr1	246395605	246395660	56	DEL	60
debreak	chr1	246429029	246429029	322	INS	60
debreak	chr1	246493799	246493863	65	DEL	60
debreak	chr1	246521712	246521765	54	DEL	60
debreak	chr1	246576201	246576201	418	INS	60
debreak	chr1	246642838	246642838	827	INS	60
debreak	chr1	246710418	246710418	54	INS	60
debreak	chr1	246764975	246765106	132	DEL	60
debreak	chr1	246783089	246783142	54	DEL	60
debreak	chr1	246785670	246785670	870	INS	60
debreak	chr1	246809591	246809649	59	DEL	60
debreak	chr1	246864577	246864886	310	DEL	60
debreak	chr1	247088819	247088819	59	INS	60
debreak	chr1	247091231	247091618	388	DEL	60
debreak	chr1	247115975	247117349	1375	DEL	60
debreak	chr1	247119329	247119329	124	INS	60
debreak	chr1	247128851	247129593	743	DEL	60
debreak	chr1	247222874	247222874	404	INS	60
debreak	chr1	247327769	247327847	79	DEL	60
debreak	chr1	247373457	247373651	195	DEL	60
debreak	chr1	247406411	247406494	84	DEL	60
debreak	chr1	247416615	247416677	63	DEL	60
debreak	chr1	247427693	247427837	145	DEL	60
debreak	chr1	247433964	247433964	84	INS	60
debreak	chr1	247471747	247471747	104	INS	60
debreak	chr1	247687161	247693213	6053	DEL	60
debreak	chr1	247888197	247894168	5972	DEL	60
debreak	chr1	248044507	248044834	328	DEL	60
debreak	chr1	248164624	248164759	136	DEL	60
debreak	chr1	248188153	248188282	130	DEL	60
debreak	chr1	248383368	248384114	747	DEL	60
debreak	chr1	248404182	248404182	6713	INS	60
debreak	chr1	248404196	248404196	657	INS	60
debreak	chr1	248637534	248637781	248	DEL	48
debreak	chr1	248671552	248671806	255	DEL	60
debreak	chr1	248674885	248675007	123	DEL	60
debreak	chr1	248675669	248675911	243	DEL	60
debreak	chr1	248676750	248676824	75	DEL	60
debreak	chr1	248703887	248712788	8902	DEL	60
debreak	chr1	248775704	248775704	61	INS	60
debreak	chr1	248897263	248897263	1027	INS	60
debreak	chr1	248937926	248938018	93	DEL	60
debreak	chr10	64290	64344	55	DEL	60
debreak	chr10	264857	264857	234	INS	60
debreak	chr10	321503	322532	1030	DEL	60
debreak	chr10	322046	322821	776	DEL	60
debreak	chr10	346067	346156	90	DEL	60
debreak	chr10	367937	368187	251	DEL	60
debreak	chr10	394465	394465	73	INS	60
debreak	chr10	401802	403331	1530	DEL	60
debreak	chr10	402293	402977	685	DEL	60
debreak	chr10	417861	418195	335	DEL	60
debreak	chr10	429366	429559	194	DEL	60
debreak	chr10	436725	436783	59	DEL	60
debreak	chr10	444275	444385	111	DEL	60
debreak	chr10	447771	448320	550	DEL	60
debreak	chr10	454522	454618	97	DEL	60
debreak	chr10	496112	496273	162	DEL	60
debreak	chr10	532599	532686	88	DEL	60
debreak	chr10	600501	600501	60	INS	60
debreak	chr10	608277	608277	339	INS	60
debreak	chr10	663969	663969	97	INS	60
debreak	chr10	696689	696819	131	DEL	60
debreak	chr10	723261	723728	468	DEL	60
debreak	chr10	735342	737100	1759	DEL	60
debreak	chr10	757093	757237	145	DEL	60
debreak	chr10	783878	784121	244	DEL	60
debreak	chr10	793886	794188	303	DEL	60
debreak	chr10	952802	953165	364	DEL	60
debreak	chr10	959548	959599	52	DEL	60
debreak	chr10	1010153	1010229	77	DEL	60
debreak	chr10	1010967	1011156	190	DEL	60
debreak	chr10	1011439	1011439	65	INS	60
debreak	chr10	1015363	1015494	132	DEL	60
debreak	chr10	1016760	1016879	120	DEL	60
debreak	chr10	1046497	1047250	754	DEL	60
debreak	chr10	1117956	1118127	172	DEL	60
debreak	chr10	1175983	1176061	79	DEL	60
debreak	chr10	1179879	1179931	53	DEL	60
debreak	chr10	1212700	1212700	88	INS	60
debreak	chr10	1261331	1262319	989	DEL	58
debreak	chr10	1265544	1265544	271	INS	58
debreak	chr10	1327680	1327783	104	DEL	60
debreak	chr10	1368841	1368841	58	INS	60
debreak	chr10	1396983	1397433	451	DEL	60
debreak	chr10	1409863	1409988	126	DEL	60
debreak	chr10	1464116	1464116	527	INS	60
debreak	chr10	1473942	1473942	76	INS	60
debreak	chr10	1540511	1540593	83	DEL	60
debreak	chr10	1542732	1542818	87	DEL	60
debreak	chr10	1547561	1547633	73	DEL	60
debreak	chr10	1560473	1560586	114	DEL	60
debreak	chr10	1575040	1575040	52	INS	60
debreak	chr10	1575977	1575977	165	INS	60
debreak	chr10	1626264	1626264	63	INS	60
debreak	chr10	1659737	1659857	121	DEL	60
debreak	chr10	1672662	1672662	77	INS	60
debreak	chr10	1674998	1674998	66	INS	60
debreak	chr10	1699244	1700967	1724	DEL	60
debreak	chr10	1773401	1773454	54	DEL	60
debreak	chr10	1800213	1800294	82	DEL	60
debreak	chr10	1800280	1800441	162	DEL	60
debreak	chr10	1867899	1867899	76	INS	60
debreak	chr10	1915235	1915235	251	INS	60
debreak	chr10	1971527	1971648	122	DEL	60
debreak	chr10	2035349	2035349	315	INS	60
debreak	chr10	2345854	2345854	326	INS	60
debreak	chr10	2354107	2354340	234	DEL	60
debreak	chr10	2477526	2477592	67	DEL	60
debreak	chr10	2536317	2536396	80	DEL	60
debreak	chr10	2667015	2667015	414	INS	60
debreak	chr10	2679062	2679062	341	INS	60
debreak	chr10	2906970	2906970	148	INS	60
debreak	chr10	3040521	3040629	109	DEL	60
debreak	chr10	3053542	3053703	162	DEL	60
debreak	chr10	3061030	3061368	339	DEL	60
debreak	chr10	3085813	3085813	98	INS	60
debreak	chr10	3106396	3106459	64	DEL	60
debreak	chr10	3206396	3206396	64	INS	60
debreak	chr10	3215922	3215996	75	DEL	60
debreak	chr10	3230632	3230933	302	DEL	60
debreak	chr10	3242707	3242707	192	INS	60
debreak	chr10	3373331	3373412	82	DEL	60
debreak	chr10	3407009	3407059	51	DEL	60
debreak	chr10	3411256	3411256	1107	INS	60
debreak	chr10	3431137	3431137	507	INS	60
debreak	chr10	3458280	3458280	284	INS	60
debreak	chr10	3569963	3570139	177	DEL	60
debreak	chr10	3648648	3648648	124	INS	60
debreak	chr10	3679355	3679413	59	DEL	60
debreak	chr10	3752763	3752763	312	INS	60
debreak	chr10	3976327	3976386	60	DEL	60
debreak	chr10	4495866	4495942	77	DEL	60
debreak	chr10	4496191	4496191	148	INS	60
debreak	chr10	4592610	4592928	319	DEL	60
debreak	chr10	4815476	4815695	220	DEL	60
debreak	chr10	4946704	4946704	108	INS	60
debreak	chr10	5032222	5032222	85	INS	60
debreak	chr10	5480954	5481039	86	DEL	60
debreak	chr10	5639725	5639725	65	INS	60
debreak	chr10	5847597	5850854	3258	DEL	60
debreak	chr10	6022806	6022878	73	DEL	60
debreak	chr10	6127468	6127643	176	DEL	60
debreak	chr10	6206505	6206505	77	INS	60
debreak	chr10	6206739	6206854	116	DEL	60
debreak	chr10	6210614	6210825	212	DEL	60
debreak	chr10	6369602	6375667	6066	DEL	60
debreak	chr10	6413686	6413735	50	DEL	60
debreak	chr10	6819408	6819408	85	INS	60
debreak	chr10	6834934	6835005	72	DEL	60
debreak	chr10	6866971	6867031	61	DEL	60
debreak	chr10	6894559	6894559	63	INS	60
debreak	chr10	6894613	6894613	448	INS	60
debreak	chr10	7593444	7593739	296	DEL	60
debreak	chr10	7597528	7597586	59	DEL	60
debreak	chr10	7624858	7624858	90	INS	60
debreak	chr10	7629249	7629320	72	DEL	60
debreak	chr10	7667054	7667226	173	DEL	60
debreak	chr10	7682231	7682286	56	DEL	60
debreak	chr10	7687694	7687694	252	INS	60
debreak	chr10	7737661	7737881	221	DEL	60
debreak	chr10	7751855	7752075	221	DEL	60
debreak	chr10	8268439	8268580	142	DEL	60
debreak	chr10	8562816	8562888	73	DEL	60
debreak	chr10	8985437	8985437	986	INS	60
debreak	chr10	9055787	9055836	50	DEL	60
debreak	chr10	9396247	9396357	111	DEL	60
debreak	chr10	9407632	9407873	242	DEL	60
debreak	chr10	9469019	9469019	323	INS	60
debreak	chr10	9472010	9472010	152	INS	60
debreak	chr10	9477853	9478158	306	DEL	60
debreak	chr10	9854421	9854421	109	INS	60
debreak	chr10	10266157	10266546	390	DEL	60
debreak	chr10	10409425	10409504	80	DEL	60
debreak	chr10	10666573	10666889	317	DEL	60
debreak	chr10	10939106	10939166	61	DEL	60
debreak	chr10	11365755	11366471	717	DEL	60
debreak	chr10	11885357	11885473	117	DEL	60
debreak	chr10	12247177	12247512	336	DEL	60
debreak	chr10	12331319	12331319	337	INS	60
debreak	chr10	12401067	12401196	130	DEL	60
debreak	chr10	12413555	12413555	859	INS	60
debreak	chr10	12518461	12520974	2514	DEL	60
debreak	chr10	12522821	12522959	139	DEL	60
debreak	chr10	12623140	12623223	84	DEL	60
debreak	chr10	12691364	12691431	68	DEL	60
debreak	chr10	12825145	12825145	102	INS	60
debreak	chr10	13165897	13165897	323	INS	60
debreak	chr10	13241671	13241671	361	INS	60
debreak	chr10	14442803	14442803	341	INS	60
debreak	chr10	14708860	14708924	65	DEL	60
debreak	chr10	14894350	14894666	317	DEL	60
debreak	chr10	15209430	15209430	3788	INS	60
debreak	chr10	15229814	15229887	74	DEL	60
debreak	chr10	15337585	15337585	53	INS	60
debreak	chr10	15490466	15490775	310	DEL	60
debreak	chr10	15958969	15958969	329	INS	60
debreak	chr10	15989589	15989589	421	INS	60
debreak	chr10	16323448	16323448	316	INS	60
debreak	chr10	16645927	16645978	52	DEL	60
debreak	chr10	16748874	16748874	315	INS	60
debreak	chr10	17554891	17554891	56	INS	60
debreak	chr10	17629160	17629160	129	INS	60
debreak	chr10	18561029	18561390	362	DEL	60
debreak	chr10	18741448	18741597	150	DEL	60
debreak	chr10	18927723	18927723	874	INS	60
debreak	chr10	19108380	19108716	337	DEL	60
debreak	chr10	19171972	19172049	78	DEL	60
debreak	chr10	19215717	19215855	139	DEL	60
debreak	chr10	19261792	19261792	321	INS	60
debreak	chr10	19543411	19543411	265	INS	60
debreak	chr10	19966394	19966394	122	INS	60
debreak	chr10	20026839	20026934	96	DEL	60
debreak	chr10	20126666	20126715	50	DEL	60
debreak	chr10	21028255	21028255	52	INS	60
debreak	chr10	21430593	21430593	178	INS	60
debreak	chr10	22300517	22300608	92	DEL	60
debreak	chr10	22509783	22509832	50	DEL	60
debreak	chr10	23111786	23111839	54	DEL	60
debreak	chr10	23346564	23346692	129	DEL	60
debreak	chr10	23508106	23508106	572	INS	60
debreak	chr10	23518492	23518551	60	DEL	60
debreak	chr10	23790004	23790273	270	DEL	60
debreak	chr10	23790286	23790286	56	INS	60
debreak	chr10	24080843	24080843	188	INS	60
debreak	chr10	24557970	24557970	205	INS	60
debreak	chr10	24656214	24657065	852	DEL	60
debreak	chr10	24809153	24809490	338	DEL	60
debreak	chr10	25418758	25418758	6052	INS	60
debreak	chr10	25454271	25454271	288	INS	60
debreak	chr10	25512731	25512731	131	INS	60
debreak	chr10	25668387	25668387	336	INS	60
debreak	chr10	25756465	25756465	210	INS	60
debreak	chr10	25892102	25892219	118	DEL	60
debreak	chr10	25896169	25896236	68	DEL	60
debreak	chr10	25937007	25937007	320	INS	60
debreak	chr10	26065829	26066144	316	DEL	60
debreak	chr10	26479013	26479318	306	DEL	60
debreak	chr10	26589376	26591396	2021	DEL	22
debreak	chr10	26672156	26672156	201	INS	60
debreak	chr10	26710087	26713224	3138	DEL	60
debreak	chr10	27106774	27106824	51	DEL	60
debreak	chr10	27338564	27338564	57	INS	60
debreak	chr10	27355671	27355671	392	INS	60
debreak	chr10	27382815	27382815	56	INS	60
debreak	chr10	27443120	27443278	159	DEL	60
debreak	chr10	27640990	27640990	330	INS	60
debreak	chr10	27823847	27824162	316	DEL	60
debreak	chr10	27940228	27940285	58	DEL	60
debreak	chr10	28015798	28015798	349	INS	60
debreak	chr10	28043989	28043989	1350	INS	60
debreak	chr10	28649709	28649709	824	INS	60
debreak	chr10	28813599	28813599	314	INS	60
debreak	chr10	28816356	28816356	316	INS	60
debreak	chr10	28901821	28901876	56	DEL	60
debreak	chr10	29169641	29169829	189	DEL	60
debreak	chr10	29241902	29241902	116	INS	60
debreak	chr10	29306251	29306574	324	DEL	60
debreak	chr10	29376391	29376391	94	INS	60
debreak	chr10	29423217	29423791	575	DEL	60
debreak	chr10	29430493	29430632	140	DEL	60
debreak	chr10	29453315	29454037	723	DEL	60
debreak	chr10	29594281	29594335	55	DEL	60
debreak	chr10	29697182	29697182	98	INS	60
debreak	chr10	29729672	29729672	174	INS	60
debreak	chr10	30325834	30325834	311	INS	60
debreak	chr10	30607172	30607172	126	INS	60
debreak	chr10	30779015	30779015	68	INS	60
debreak	chr10	31533166	31533166	104	INS	60
debreak	chr10	31968953	31971684	2732	DEL	60
debreak	chr10	31970478	31970653	176	DEL	60
debreak	chr10	32385138	32385138	313	INS	60
debreak	chr10	32416799	32417136	338	DEL	60
debreak	chr10	33026393	33026393	6062	INS	60
debreak	chr10	33733047	33733134	88	DEL	60
debreak	chr10	33867394	33867446	53	DEL	60
debreak	chr10	33907178	33907278	101	DEL	60
debreak	chr10	33946173	33946173	316	INS	60
debreak	chr10	34323333	34323333	284	INS	60
debreak	chr10	34395541	34395865	325	DEL	60
debreak	chr10	34634608	34634608	323	INS	60
debreak	chr10	34665841	34665841	2012	INS	60
debreak	chr10	34746623	34746623	313	INS	60
debreak	chr10	35262323	35262323	67	INS	60
debreak	chr10	35304279	35304608	330	DEL	60
debreak	chr10	35363344	35363423	80	DEL	60
debreak	chr10	35518489	35518748	260	DEL	60
debreak	chr10	35549535	35549903	369	DEL	60
debreak	chr10	35610828	35610828	1722	INS	60
debreak	chr10	35667224	35667224	2371	INS	60
debreak	chr10	35742882	35742962	81	DEL	60
debreak	chr10	36657458	36657458	304	INS	60
debreak	chr10	36686035	36686090	56	DEL	60
debreak	chr10	37068493	37068608	116	DEL	60
debreak	chr10	37068554	37068605	52	DEL	60
debreak	chr10	37821214	37821214	277	INS	60
debreak	chr10	37844985	37844985	77	INS	60
debreak	chr10	37983058	37983214	157	DEL	60
debreak	chr10	38021424	38021424	147	INS	60
debreak	chr10	38087572	38087572	238	INS	60
debreak	chr10	38509841	38509841	60	INS	60
debreak	chr10	38643427	38643427	54	INS	23
debreak	chr10	38946577	38946577	114	INS	19
debreak	chr10	39153857	39153857	86	INS	60
debreak	chr10	39183183	39183514	332	DEL	60
debreak	chr10	39216733	39216733	447	INS	60
debreak	chr10	39229919	39229919	159	INS	60
debreak	chr10	39238907	39239118	212	DEL	60
debreak	chr10	39254774	39254774	237	INS	60
debreak	chr10	39281711	39281882	172	DEL	60
debreak	chr10	39478715	39478715	170	INS	60
debreak	chr10	39479350	39479350	343	INS	60
debreak	chr10	39502511	39502852	342	DEL	60
debreak	chr10	41845706	41845920	215	DEL	55
debreak	chr10	42103803	42103803	304	INS	60
debreak	chr10	42146374	42146374	70	INS	38
debreak	chr10	42151109	42151109	178	INS	38
debreak	chr10	42166712	42166712	62	INS	60
debreak	chr10	42206104	42221342	15239	DEL	59
debreak	chr10	42243446	42243510	65	DEL	60
debreak	chr10	42679476	42679476	65	INS	60
debreak	chr10	42923504	42923504	57	INS	60
debreak	chr10	43181882	43181882	1440	INS	60
debreak	chr10	43679693	43679750	58	DEL	60
debreak	chr10	43709280	43710089	810	DEL	60
debreak	chr10	43729950	43729950	50	INS	60
debreak	chr10	44179786	44179877	92	DEL	60
debreak	chr10	44324455	44324455	54	INS	60
debreak	chr10	44662718	44663067	350	DEL	60
debreak	chr10	44825675	44825675	127	INS	60
debreak	chr10	44928689	44928689	269	INS	60
debreak	chr10	45870398	45870544	147	DEL	59
debreak	chr10	46135957	46135957	64	INS	60
debreak	chr10	46144508	46144508	334	INS	59
debreak	chr10	46162686	46162745	60	DEL	60
debreak	chr10	46218622	46218830	209	DEL	60
debreak	chr10	46271432	46271930	499	DEL	60
debreak	chr10	46283272	46283272	5690	INS	60
debreak	chr10	47023823	47023823	446	INS	60
debreak	chr10	47328601	47328650	50	DEL	60
debreak	chr10	47454933	47454933	57	INS	60
debreak	chr10	47896328	47896328	106	INS	18
debreak	chr10	48249810	48249875	66	DEL	60
debreak	chr10	48709112	48709434	323	DEL	60
debreak	chr10	48989924	48999134	9211	DEL	60
debreak	chr10	49335418	49335653	236	DEL	60
debreak	chr10	49403758	49403821	64	DEL	60
debreak	chr10	50149862	50151310	1449	DEL	58
debreak	chr10	50908122	50908122	60	INS	60
debreak	chr10	50957101	50957196	96	DEL	60
debreak	chr10	50977161	50977258	98	DEL	60
debreak	chr10	51449644	51449644	373	INS	60
debreak	chr10	51818711	51819039	329	DEL	60
debreak	chr10	51858241	51858293	53	DEL	60
debreak	chr10	52302286	52302387	102	DEL	60
debreak	chr10	52604131	52604212	82	DEL	60
debreak	chr10	52643717	52643717	188	INS	60
debreak	chr10	52681437	52681753	317	DEL	60
debreak	chr10	52727552	52727552	71	INS	60
debreak	chr10	52921458	52921458	303	INS	60
debreak	chr10	52922494	52922494	317	INS	60
debreak	chr10	53101051	53101369	319	DEL	60
debreak	chr10	53729655	53729841	187	DEL	60
debreak	chr10	54133927	54134372	446	DEL	60
debreak	chr10	54167782	54167782	84	INS	60
debreak	chr10	54198497	54198787	291	DEL	60
debreak	chr10	54307000	54307059	60	DEL	60
debreak	chr10	54421890	54421950	61	DEL	60
debreak	chr10	54726109	54726159	51	DEL	60
debreak	chr10	54757268	54757580	313	DEL	60
debreak	chr10	54923019	54924598	1580	DEL	60
debreak	chr10	54938170	54938294	125	DEL	60
debreak	chr10	55002599	55002599	63	INS	60
debreak	chr10	55463944	55464001	58	DEL	60
debreak	chr10	55695533	55695878	346	DEL	60
debreak	chr10	56214860	56214860	318	INS	60
debreak	chr10	57142441	57142441	324	INS	60
debreak	chr10	57181273	57181273	411	INS	60
debreak	chr10	57322084	57322084	119	INS	60
debreak	chr10	57471179	57472006	828	DEL	60
debreak	chr10	57497185	57497896	712	DEL	60
debreak	chr10	58168167	58168167	76	INS	60
debreak	chr10	59318193	59318193	334	INS	60
debreak	chr10	59535532	59535740	209	DEL	60
debreak	chr10	59605724	59606042	319	DEL	60
debreak	chr10	59681457	59681687	231	DEL	60
debreak	chr10	59882127	59882397	271	DEL	60
debreak	chr10	59882166	59882315	150	DEL	60
debreak	chr10	60365087	60365087	287	INS	60
debreak	chr10	60545022	60545022	126	INS	60
debreak	chr10	61680599	61680770	172	DEL	60
debreak	chr10	62281005	62281082	78	DEL	60
debreak	chr10	63783073	63783073	763	INS	60
debreak	chr10	63811282	63811282	1106	INS	60
debreak	chr10	64077415	64077524	110	DEL	60
debreak	chr10	64371866	64372057	192	DEL	60
debreak	chr10	64466192	64466972	781	DEL	60
debreak	chr10	64639014	64640987	1974	DEL	60
debreak	chr10	64660373	64660686	314	DEL	60
debreak	chr10	65272629	65273021	393	DEL	60
debreak	chr10	65750700	65750771	72	DEL	60
debreak	chr10	66289349	66289349	247	INS	60
debreak	chr10	66567056	66567056	59	INS	60
debreak	chr10	67301968	67302067	100	DEL	60
debreak	chr10	67726711	67726711	91	INS	60
debreak	chr10	67825656	67825656	91	INS	60
debreak	chr10	68182296	68182358	63	DEL	60
debreak	chr10	68405659	68405659	315	INS	60
debreak	chr10	68827740	68828074	335	DEL	60
debreak	chr10	68874569	68874680	112	DEL	60
debreak	chr10	68926065	68926065	606	INS	60
debreak	chr10	69238363	69238684	322	DEL	60
debreak	chr10	69409866	69409915	50	DEL	60
debreak	chr10	69555202	69555294	93	DEL	60
debreak	chr10	69784615	69784615	1621	INS	60
debreak	chr10	70206861	70206861	55	INS	60
debreak	chr10	70294845	70294845	84	INS	60
debreak	chr10	70367961	70367961	75	INS	60
debreak	chr10	70577179	70577179	61	INS	60
debreak	chr10	70654684	70654818	135	DEL	60
debreak	chr10	70918675	70918829	155	DEL	60
debreak	chr10	71760111	71760170	60	DEL	60
debreak	chr10	71869447	71869447	127	INS	60
debreak	chr10	71902234	71902234	314	INS	60
debreak	chr10	72422941	72422941	328	INS	60
debreak	chr10	72535022	72535022	113	INS	60
debreak	chr10	73082851	73083073	223	DEL	60
debreak	chr10	73270507	73270507	55	INS	60
debreak	chr10	73894597	73894597	324	INS	60
debreak	chr10	74470578	74470578	142	INS	60
debreak	chr10	74819336	74819336	2063	INS	60
debreak	chr10	75333384	75333384	181	INS	60
debreak	chr10	77041145	77041463	319	DEL	60
debreak	chr10	77376559	77376641	83	DEL	60
debreak	chr10	78242020	78242020	54	INS	60
debreak	chr10	78769260	78769260	103	INS	60
debreak	chr10	78836863	78836863	338	INS	60
debreak	chr10	79165963	79165963	52	INS	60
debreak	chr10	79332433	79333002	570	DEL	60
debreak	chr10	79428392	79428451	60	DEL	60
debreak	chr10	79936081	79936235	155	DEL	60
debreak	chr10	80543917	80543917	210	INS	60
debreak	chr10	80910655	80910655	51	INS	60
debreak	chr10	81144902	81145154	253	DEL	60
debreak	chr10	81212443	81212443	2902	INS	60
debreak	chr10	81283137	81283137	71	INS	60
debreak	chr10	81370515	81370855	341	DEL	60
debreak	chr10	81370923	81371149	227	DEL	60
debreak	chr10	81694213	81694213	57	INS	60
debreak	chr10	81900216	81900281	66	DEL	60
debreak	chr10	82132471	82132525	55	DEL	60
debreak	chr10	82311002	82311082	81	DEL	60
debreak	chr10	82368059	82370608	2550	DEL	60
debreak	chr10	82641001	82641149	149	DEL	60
debreak	chr10	83219153	83219153	5064	INS	60
debreak	chr10	83300468	83300468	337	INS	60
debreak	chr10	83446835	83446835	331	INS	60
debreak	chr10	83866462	83866668	207	DEL	60
debreak	chr10	84157914	84157914	319	INS	60
debreak	chr10	84601962	84601962	757	INS	60
debreak	chr10	85112541	85112541	227	INS	60
debreak	chr10	86203535	86203535	308	INS	60
debreak	chr10	86469250	86469250	60	INS	60
debreak	chr10	86504416	86504416	3511	INS	60
debreak	chr10	86906420	86906758	339	DEL	60
debreak	chr10	87080961	87081057	97	DEL	60
debreak	chr10	87655674	87655674	144	INS	60
debreak	chr10	87801484	87801541	58	DEL	60
debreak	chr10	87858624	87860002	1379	DEL	60
debreak	chr10	88203358	88203415	58	DEL	60
debreak	chr10	88695222	88695346	125	DEL	60
debreak	chr10	89787628	89787963	336	DEL	60
debreak	chr10	89788652	89788652	80	INS	60
debreak	chr10	89957877	89957877	6047	INS	60
debreak	chr10	90050155	90050464	310	DEL	60
debreak	chr10	90087415	90087415	56	INS	60
debreak	chr10	91027109	91027159	51	DEL	60
debreak	chr10	91055627	91055947	321	DEL	60
debreak	chr10	91209469	91209806	338	DEL	60
debreak	chr10	91260117	91260117	63	INS	60
debreak	chr10	91615009	91615121	113	DEL	60
debreak	chr10	91873579	91874805	1227	DEL	60
debreak	chr10	92289781	92289781	68	INS	60
debreak	chr10	92359729	92359729	73	INS	60
debreak	chr10	92374843	92377880	3038	DEL	60
debreak	chr10	93037738	93037738	315	INS	60
debreak	chr10	93179890	93179890	180	INS	60
debreak	chr10	93335575	93335628	54	DEL	60
debreak	chr10	93825134	93825134	188	INS	60
debreak	chr10	94093925	94094240	316	DEL	60
debreak	chr10	95004216	95004216	309	INS	60
debreak	chr10	95222855	95222855	56	INS	60
debreak	chr10	95392210	95392292	83	DEL	60
debreak	chr10	95448268	95448268	262	INS	60
debreak	chr10	95598984	95599087	104	DEL	60
debreak	chr10	95986359	95986359	248	INS	60
debreak	chr10	96439189	96439189	1168	INS	60
debreak	chr10	97141676	97141730	55	DEL	60
debreak	chr10	97348526	97348851	326	DEL	60
debreak	chr10	97398049	97398353	305	DEL	60
debreak	chr10	97528628	97528677	50	DEL	60
debreak	chr10	97678881	97678940	60	DEL	60
debreak	chr10	98265362	98265696	335	DEL	60
debreak	chr10	98407710	98407766	57	DEL	60
debreak	chr10	98446133	98446182	50	DEL	60
debreak	chr10	98547139	98547139	163	INS	60
debreak	chr10	98580837	98580837	54	INS	60
debreak	chr10	98735246	98735246	1521	INS	60
debreak	chr10	98737223	98737530	308	DEL	60
debreak	chr10	99256368	99256368	230	INS	60
debreak	chr10	99275489	99275489	332	INS	60
debreak	chr10	99580546	99580546	882	INS	60
debreak	chr10	99625153	99625153	102	INS	60
debreak	chr10	99661966	99688450	26485	DEL	60
debreak	chr10	99827981	99827981	218	INS	60
debreak	chr10	99992330	99992330	323	INS	60
debreak	chr10	100651437	100651625	189	DEL	60
debreak	chr10	101288329	101288329	712	INS	60
debreak	chr10	101728713	101728713	558	INS	60
debreak	chr10	101855066	101855066	1511	INS	60
debreak	chr10	101978239	101978239	1618	INS	60
debreak	chr10	102000596	102000596	327	INS	60
debreak	chr10	102663370	102663370	50	INS	60
debreak	chr10	102768366	102768690	325	DEL	60
debreak	chr10	103251177	103251177	1275	INS	60
debreak	chr10	103337766	103338079	314	DEL	60
debreak	chr10	103701019	103701105	87	DEL	60
debreak	chr10	105091274	105091463	190	DEL	60
debreak	chr10	105296846	105302599	5754	DEL	60
debreak	chr10	106128284	106128426	143	DEL	60
debreak	chr10	106131789	106131789	293	INS	60
debreak	chr10	106237451	106237512	62	DEL	60
debreak	chr10	106854504	106854504	1110	INS	60
debreak	chr10	107231511	107231511	325	INS	60
debreak	chr10	107364398	107364398	54	INS	60
debreak	chr10	107985322	107985322	83	INS	60
debreak	chr10	109011997	109011997	68	INS	60
debreak	chr10	109276620	109276939	320	DEL	60
debreak	chr10	109812353	109818458	6106	DEL	60
debreak	chr10	110251011	110251011	323	INS	60
debreak	chr10	110720638	110720690	53	DEL	60
debreak	chr10	110766862	110766987	126	DEL	60
debreak	chr10	111255885	111255885	52	INS	60
debreak	chr10	111431791	111432100	310	DEL	60
debreak	chr10	111599233	111599282	50	DEL	60
debreak	chr10	112314100	112314100	314	INS	60
debreak	chr10	112352424	112356900	4477	DEL	60
debreak	chr10	112398027	112398364	338	DEL	60
debreak	chr10	113690041	113690041	125	INS	60
debreak	chr10	113962942	113962942	56	INS	60
debreak	chr10	114083829	114083829	2002	INS	60
debreak	chr10	114101963	114102271	309	DEL	60
debreak	chr10	114510307	114511808	1502	DEL	60
debreak	chr10	115952106	115952491	386	DEL	60
debreak	chr10	116196558	116196608	51	DEL	60
debreak	chr10	116335449	116335449	328	INS	60
debreak	chr10	116505798	116506120	323	DEL	60
debreak	chr10	117874764	117875094	331	DEL	60
debreak	chr10	118219679	118219993	315	DEL	60
debreak	chr10	119287209	119287291	83	DEL	60
debreak	chr10	119394267	119394499	233	DEL	60
debreak	chr10	119394430	119394430	177	INS	60
debreak	chr10	119519600	119519677	78	DEL	60
debreak	chr10	119547324	119547324	1987	INS	60
debreak	chr10	119722322	119722419	98	DEL	60
debreak	chr10	120358551	120358724	174	DEL	60
debreak	chr10	120381078	120381078	265	INS	60
debreak	chr10	122507959	122507959	100	INS	60
debreak	chr10	122633343	122633407	65	DEL	60
debreak	chr10	122681044	122681102	59	DEL	60
debreak	chr10	122976475	122976475	322	INS	60
debreak	chr10	123619429	123619488	60	DEL	60
debreak	chr10	123881230	123881230	68	INS	60
debreak	chr10	123904916	123904916	59	INS	60
debreak	chr10	124121201	124121303	103	DEL	60
debreak	chr10	124158738	124158795	58	DEL	60
debreak	chr10	124239101	124239207	107	DEL	60
debreak	chr10	124330939	124330939	95	INS	60
debreak	chr10	124380640	124380640	103	INS	60
debreak	chr10	124471475	124471475	1035	INS	60
debreak	chr10	124610819	124610869	51	DEL	60
debreak	chr10	125610503	125610503	348	INS	60
debreak	chr10	126056612	126057411	800	DEL	60
debreak	chr10	126200782	126200858	77	DEL	60
debreak	chr10	126251641	126251641	386	INS	60
debreak	chr10	126417904	126418217	314	DEL	60
debreak	chr10	126576660	126576660	66	INS	60
debreak	chr10	126662713	126662789	77	DEL	60
debreak	chr10	126928461	126928671	211	DEL	60
debreak	chr10	126938769	126938832	64	DEL	60
debreak	chr10	127263367	127263367	294	INS	60
debreak	chr10	127575318	127575318	332	INS	60
debreak	chr10	127704658	127704658	96	INS	60
debreak	chr10	127714373	127714373	1119	INS	60
debreak	chr10	127767039	127767344	306	DEL	60
debreak	chr10	128148301	128148620	320	DEL	60
debreak	chr10	128364030	128364080	51	DEL	60
debreak	chr10	129070725	129070884	160	DEL	60
debreak	chr10	129249720	129249720	79	INS	60
debreak	chr10	129414675	129414675	50	INS	60
debreak	chr10	129796914	129797209	296	DEL	60
debreak	chr10	130013973	130013973	61	INS	60
debreak	chr10	130051683	130051683	73	INS	60
debreak	chr10	130051937	130052044	108	DEL	60
debreak	chr10	130081810	130081810	1679	INS	60
debreak	chr10	130096570	130096570	98	INS	60
debreak	chr10	130347308	130347308	325	INS	60
debreak	chr10	130360311	130360652	342	DEL	60
debreak	chr10	130383923	130384050	128	DEL	60
debreak	chr10	130459404	130459481	78	DEL	60
debreak	chr10	130473764	130473764	350	INS	60
debreak	chr10	130496456	130496456	420	INS	60
debreak	chr10	130508966	130508966	50	INS	60
debreak	chr10	130557920	130557920	135	INS	60
debreak	chr10	130573916	130574060	145	DEL	60
debreak	chr10	130656061	130656129	69	DEL	60
debreak	chr10	130759069	130760308	1240	DEL	60
debreak	chr10	130785412	130785463	52	DEL	60
debreak	chr10	130788471	130788542	72	DEL	60
debreak	chr10	130788471	130788616	146	DEL	60
debreak	chr10	130930524	130930628	105	DEL	60
debreak	chr10	131027844	131027930	87	DEL	60
debreak	chr10	131044313	131044313	81	INS	60
debreak	chr10	131060209	131060557	349	DEL	60
debreak	chr10	131228443	131228631	189	DEL	60
debreak	chr10	131289537	131289899	363	DEL	60
debreak	chr10	131344425	131344508	84	DEL	60
debreak	chr10	131394658	131394721	64	DEL	60
debreak	chr10	131688265	131688265	50	INS	60
debreak	chr10	131696684	131697221	538	DEL	60
debreak	chr10	131739615	131739673	59	DEL	60
debreak	chr10	131740440	131740498	59	DEL	60
debreak	chr10	131824079	131824079	85	INS	60
debreak	chr10	131842232	131842232	50	INS	60
debreak	chr10	131850816	131850816	754	INS	60
debreak	chr10	131939161	131939257	97	DEL	60
debreak	chr10	131952167	131952241	75	DEL	60
debreak	chr10	131958989	131958989	222	INS	60
debreak	chr10	132115190	132115259	70	DEL	60
debreak	chr10	132149776	132149828	53	DEL	60
debreak	chr10	132191660	132191987	328	DEL	60
debreak	chr10	132215495	132215495	336	INS	60
debreak	chr10	132254446	132254550	105	DEL	60
debreak	chr10	132282448	132282511	64	DEL	60
debreak	chr10	132284820	132284903	84	DEL	60
debreak	chr10	132352655	132352655	107	INS	60
debreak	chr10	132356402	132356509	108	DEL	60
debreak	chr10	132358506	132358731	226	DEL	60
debreak	chr10	132362620	132362700	81	DEL	60
debreak	chr10	132398923	132399014	92	DEL	60
debreak	chr10	132403993	132404044	52	DEL	60
debreak	chr10	132502838	132502906	69	DEL	60
debreak	chr10	132505340	132506226	887	DEL	60
debreak	chr10	132651216	132651307	92	DEL	60
debreak	chr10	132676952	132676952	60	INS	60
debreak	chr10	132771771	132771982	212	DEL	60
debreak	chr10	132804159	132804159	56	INS	60
debreak	chr10	132821847	132821847	121	INS	60
debreak	chr10	132864433	132864433	146	INS	60
debreak	chr10	132965151	132965285	135	DEL	60
debreak	chr10	132983225	132983300	76	DEL	60
debreak	chr10	132988594	132988815	222	DEL	60
debreak	chr10	132996482	132996537	56	DEL	60
debreak	chr10	132999348	132999435	88	DEL	60
debreak	chr10	133017549	133018073	525	DEL	60
debreak	chr10	133017642	133017695	54	DEL	60
debreak	chr10	133029857	133030018	162	DEL	60
debreak	chr10	133051667	133051720	54	DEL	60
debreak	chr10	133053944	133054023	80	DEL	60
debreak	chr10	133078601	133078784	184	DEL	60
debreak	chr10	133111179	133111179	377	INS	60
debreak	chr10	133112711	133112711	54	INS	60
debreak	chr10	133113171	133113171	140	INS	60
debreak	chr10	133140178	133140287	110	DEL	60
debreak	chr10	133151538	133151588	51	DEL	60
debreak	chr10	133152534	133152534	53	INS	60
debreak	chr10	133155733	133155733	185	INS	60
debreak	chr10	133163887	133164102	216	DEL	60
debreak	chr10	133164070	133164123	54	DEL	60
debreak	chr10	133203153	133203224	72	DEL	60
debreak	chr10	133208357	133208533	177	DEL	60
debreak	chr10	133220251	133220410	160	DEL	60
debreak	chr10	133222637	133223393	757	DEL	60
debreak	chr10	133291483	133291754	272	DEL	60
debreak	chr10	133369345	133369444	100	DEL	60
debreak	chr10	133403130	133403341	212	DEL	60
debreak	chr10	133477022	133480604	3583	DEL	60
debreak	chr10	133479169	133479930	762	DEL	60
debreak	chr10	133656203	133656203	68	INS	41
debreak	chr10	133786459	133786459	538	INS	12
debreak	chr11	223787	223858	72	DEL	60
debreak	chr11	326318	326384	67	DEL	60
debreak	chr11	349859	350074	216	DEL	60
debreak	chr11	361131	361131	377	INS	60
debreak	chr11	363752	363835	84	DEL	60
debreak	chr11	364642	364642	153	INS	60
debreak	chr11	381319	381510	192	DEL	60
debreak	chr11	384902	385091	190	DEL	60
debreak	chr11	401192	402256	1065	DEL	60
debreak	chr11	419795	419795	71	INS	60
debreak	chr11	421381	421520	140	DEL	60
debreak	chr11	459331	459410	80	DEL	60
debreak	chr11	469296	469403	108	DEL	60
debreak	chr11	482852	482935	84	DEL	60
debreak	chr11	541872	541988	117	DEL	60
debreak	chr11	576746	576821	76	DEL	60
debreak	chr11	585209	585209	989	INS	60
debreak	chr11	635826	635945	120	DEL	60
debreak	chr11	642850	642850	990	INS	60
debreak	chr11	647807	647911	105	DEL	60
debreak	chr11	696723	696723	135	INS	60
debreak	chr11	734863	735720	858	DEL	60
debreak	chr11	740224	744645	4422	DEL	60
debreak	chr11	772176	772259	84	DEL	60
debreak	chr11	833820	833820	72	INS	60
debreak	chr11	858908	859019	112	DEL	60
debreak	chr11	879498	879498	84	INS	60
debreak	chr11	1009540	1009589	50	DEL	60
debreak	chr11	1078567	1079466	900	DEL	60
debreak	chr11	1148329	1148390	62	DEL	60
debreak	chr11	1166738	1166910	173	DEL	60
debreak	chr11	1255551	1255668	118	DEL	60
debreak	chr11	1294304	1294489	186	DEL	60
debreak	chr11	1336735	1336735	53	INS	60
debreak	chr11	1341540	1341540	57	INS	60
debreak	chr11	1345108	1345161	54	DEL	60
debreak	chr11	1351958	1352375	418	DEL	60
debreak	chr11	1396186	1396257	72	DEL	60
debreak	chr11	1405017	1405017	55	INS	60
debreak	chr11	1423667	1423667	383	INS	60
debreak	chr11	1429236	1432211	2976	DEL	60
debreak	chr11	1576991	1576991	67	INS	60
debreak	chr11	1641725	1642305	581	DEL	60
debreak	chr11	1660886	1661185	300	DEL	60
debreak	chr11	1665595	1665595	75	INS	60
debreak	chr11	1684464	1684890	427	DEL	60
debreak	chr11	1686710	1686766	57	DEL	60
debreak	chr11	1804126	1804257	132	DEL	60
debreak	chr11	1894021	1915702	21682	DEL	60
debreak	chr11	1950615	1950732	118	DEL	60
debreak	chr11	2161580	2161580	884	INS	60
debreak	chr11	2308429	2308561	133	DEL	60
debreak	chr11	2385604	2385665	62	DEL	60
debreak	chr11	2733815	2733815	54	INS	60
debreak	chr11	2856501	2856573	73	DEL	60
debreak	chr11	2923279	2923339	61	DEL	60
debreak	chr11	2938499	2938499	114	INS	60
debreak	chr11	2938520	2938520	54	INS	60
debreak	chr11	3216888	3216888	50	INS	60
debreak	chr11	3246567	3246567	147	INS	57
debreak	chr11	3257641	3257641	55	INS	17
debreak	chr11	3335569	3335660	92	DEL	43
debreak	chr11	3358766	3358766	52	INS	60
debreak	chr11	3367086	3368160	1075	DEL	60
debreak	chr11	3409403	3409714	312	DEL	60
debreak	chr11	3543989	3543989	53	INS	60
debreak	chr11	3895628	3895683	56	DEL	60
debreak	chr11	3895735	3895825	91	DEL	60
debreak	chr11	4137718	4137872	155	DEL	60
debreak	chr11	4316786	4317022	237	DEL	58
debreak	chr11	4616104	4616104	143	INS	60
debreak	chr11	4781292	4781602	311	DEL	60
debreak	chr11	5085735	5085981	247	DEL	60
debreak	chr11	5549541	5549541	99	INS	60
debreak	chr11	5657532	5657604	73	DEL	60
debreak	chr11	5852755	5862263	9509	DEL	60
debreak	chr11	5875217	5875217	252	INS	60
debreak	chr11	6044514	6044514	298	INS	60
debreak	chr11	7153480	7153480	1909	INS	60
debreak	chr11	7331216	7331216	330	INS	60
debreak	chr11	7407349	7407679	331	DEL	60
debreak	chr11	7432560	7432634	75	DEL	60
debreak	chr11	7491544	7491544	448	INS	60
debreak	chr11	7768788	7770462	1675	DEL	60
debreak	chr11	7789627	7811831	22205	DEL	60
debreak	chr11	7825117	7826031	915	DEL	60
debreak	chr11	8158766	8158766	1723	INS	60
debreak	chr11	8557287	8557287	61	INS	60
debreak	chr11	8818100	8818100	2188	INS	60
debreak	chr11	8865754	8865754	322	INS	60
debreak	chr11	8910641	8910709	69	DEL	60
debreak	chr11	9047060	9047060	662	INS	60
debreak	chr11	9482173	9487559	5387	DEL	60
debreak	chr11	9705152	9705293	142	DEL	60
debreak	chr11	9706166	9706166	70	INS	60
debreak	chr11	9773027	9773352	326	DEL	60
debreak	chr11	9916854	9918182	1329	DEL	60
debreak	chr11	10175893	10176070	178	DEL	60
debreak	chr11	10271182	10272287	1106	DEL	60
debreak	chr11	10344496	10344585	90	DEL	60
debreak	chr11	10802030	10802030	76	INS	60
debreak	chr11	11786297	11786297	56	INS	60
debreak	chr11	12185114	12185114	94	INS	60
debreak	chr11	12380179	12380802	624	DEL	60
debreak	chr11	12922186	12922462	277	DEL	60
debreak	chr11	13001661	13001661	82	INS	60
debreak	chr11	13016509	13016509	173	INS	60
debreak	chr11	13544376	13544727	352	DEL	60
debreak	chr11	13745872	13745960	89	DEL	60
debreak	chr11	14160392	14160493	102	DEL	60
debreak	chr11	14252292	14252456	165	DEL	60
debreak	chr11	14326765	14327080	316	DEL	60
debreak	chr11	15854479	15854479	57	INS	60
debreak	chr11	16565616	16565751	136	DEL	60
debreak	chr11	16576017	16576339	323	DEL	60
debreak	chr11	16907172	16907233	62	DEL	60
debreak	chr11	16974623	16975046	424	DEL	60
debreak	chr11	17174293	17174605	313	DEL	60
debreak	chr11	17188206	17189668	1463	DEL	60
debreak	chr11	17193860	17193860	131	INS	60
debreak	chr11	17552529	17552529	360	INS	60
debreak	chr11	17552550	17552550	864	INS	60
debreak	chr11	17925189	17925267	79	DEL	60
debreak	chr11	18143652	18143738	87	DEL	60
debreak	chr11	19618908	19618908	404	INS	60
debreak	chr11	19860083	19860083	225	INS	60
debreak	chr11	19941448	19941448	344	INS	60
debreak	chr11	20233147	20233147	79	INS	60
debreak	chr11	20548998	20549075	78	DEL	60
debreak	chr11	21317425	21317425	84	INS	60
debreak	chr11	21514686	21514738	53	DEL	60
debreak	chr11	21988930	21988998	69	DEL	60
debreak	chr11	22022533	22022533	326	INS	60
debreak	chr11	22056855	22056855	338	INS	60
debreak	chr11	22241255	22241255	124	INS	60
debreak	chr11	22269175	22269252	78	DEL	60
debreak	chr11	22417256	22417307	52	DEL	60
debreak	chr11	22637257	22637537	281	DEL	60
debreak	chr11	23016589	23016589	265	INS	60
debreak	chr11	23091767	23091767	59	INS	60
debreak	chr11	23188628	23188689	62	DEL	60
debreak	chr11	23347665	23347665	3084	INS	60
debreak	chr11	23501259	23501259	315	INS	60
debreak	chr11	23532556	23532556	64	INS	60
debreak	chr11	23682485	23682549	65	DEL	60
debreak	chr11	23839197	23839340	144	DEL	60
debreak	chr11	23861455	23861539	85	DEL	60
debreak	chr11	23934780	23934780	103	INS	60
debreak	chr11	23987641	23987641	304	INS	60
debreak	chr11	23987641	23987641	76	INS	60
debreak	chr11	24371553	24371553	6644	INS	60
debreak	chr11	24438404	24439196	793	DEL	60
debreak	chr11	24502155	24502155	88	INS	60
debreak	chr11	24566895	24566947	53	DEL	60
debreak	chr11	24771397	24771397	321	INS	60
debreak	chr11	25030920	25031015	96	DEL	60
debreak	chr11	25047312	25047416	105	DEL	60
debreak	chr11	25189895	25189952	58	DEL	60
debreak	chr11	25222979	25222979	5733	INS	60
debreak	chr11	25251439	25251439	91	INS	60
debreak	chr11	25604090	25604090	268	INS	60
debreak	chr11	25637831	25637831	55	INS	60
debreak	chr11	25658481	25658534	54	DEL	60
debreak	chr11	25751433	25751568	136	DEL	60
debreak	chr11	26007880	26008112	233	DEL	60
debreak	chr11	26045919	26045919	294	INS	60
debreak	chr11	26138430	26138430	1513	INS	60
debreak	chr11	26300926	26301168	243	DEL	60
debreak	chr11	26529129	26529240	112	DEL	60
debreak	chr11	26580098	26580098	302	INS	60
debreak	chr11	27003685	27003685	135	INS	60
debreak	chr11	27018422	27018422	312	INS	60
debreak	chr11	27286323	27286655	333	DEL	60
debreak	chr11	27800676	27800871	196	DEL	60
debreak	chr11	28844734	28844734	75	INS	60
debreak	chr11	28985656	28991233	5578	DEL	60
debreak	chr11	29946032	29946919	888	DEL	60
debreak	chr11	30211603	30211603	64	INS	60
debreak	chr11	30272654	30272654	73	INS	60
debreak	chr11	30557215	30557215	128	INS	60
debreak	chr11	30928615	30928615	1477	INS	60
debreak	chr11	32265095	32265427	333	DEL	60
debreak	chr11	32366524	32366524	320	INS	60
debreak	chr11	32367717	32369062	1346	DEL	60
debreak	chr11	32412721	32412721	309	INS	60
debreak	chr11	32755612	32756071	460	DEL	60
debreak	chr11	32755904	32756007	104	DEL	60
debreak	chr11	32870498	32870498	334	INS	60
debreak	chr11	33272782	33272782	59	INS	60
debreak	chr11	33362895	33362944	50	DEL	60
debreak	chr11	33516127	33516449	323	DEL	60
debreak	chr11	33638405	33638464	60	DEL	60
debreak	chr11	34000147	34000147	328	INS	60
debreak	chr11	34027049	34027252	204	DEL	60
debreak	chr11	34087322	34087630	309	DEL	60
debreak	chr11	34093855	34093855	63	INS	60
debreak	chr11	34405737	34405790	54	DEL	60
debreak	chr11	34844287	34844340	54	DEL	60
debreak	chr11	35248628	35248628	1073	INS	60
debreak	chr11	36055111	36055111	1110	INS	60
debreak	chr11	36145272	36145349	78	DEL	60
debreak	chr11	36309625	36309625	570	INS	60
debreak	chr11	36756252	36756563	312	DEL	60
debreak	chr11	37075339	37075447	109	DEL	60
debreak	chr11	37427255	37427346	92	DEL	60
debreak	chr11	37645081	37645387	307	DEL	60
debreak	chr11	37684735	37684735	331	INS	60
debreak	chr11	37712726	37712797	72	DEL	60
debreak	chr11	37743126	37743126	58	INS	60
debreak	chr11	38247122	38247122	568	INS	60
debreak	chr11	38435634	38442390	6757	DEL	60
debreak	chr11	38779511	38779511	316	INS	60
debreak	chr11	38791108	38791108	1366	INS	60
debreak	chr11	38980220	38980220	499	INS	60
debreak	chr11	38989190	38989255	66	DEL	60
debreak	chr11	38995175	38995175	331	INS	60
debreak	chr11	39165447	39165447	81	INS	60
debreak	chr11	39227824	39227913	90	DEL	60
debreak	chr11	40472455	40472455	313	INS	60
debreak	chr11	40985469	40985790	322	DEL	60
debreak	chr11	41072282	41072282	88	INS	60
debreak	chr11	41075015	41075136	122	DEL	60
debreak	chr11	41103491	41103491	796	INS	60
debreak	chr11	41286588	41286665	78	DEL	60
debreak	chr11	41292993	41292993	324	INS	60
debreak	chr11	41304776	41304873	98	DEL	60
debreak	chr11	41508685	41508685	291	INS	60
debreak	chr11	41810247	41810247	1472	INS	60
debreak	chr11	42134600	42134928	329	DEL	60
debreak	chr11	42442549	42442859	311	DEL	60
debreak	chr11	42682170	42682245	76	DEL	60
debreak	chr11	42817004	42817057	54	DEL	60
debreak	chr11	42829511	42829511	60	INS	60
debreak	chr11	42959928	42959928	581	INS	60
debreak	chr11	43008132	43008189	58	DEL	60
debreak	chr11	43441115	43441115	317	INS	60
debreak	chr11	43539439	43539529	91	DEL	60
debreak	chr11	43816999	43817050	52	DEL	60
debreak	chr11	43855890	43855890	316	INS	60
debreak	chr11	43870280	43870615	336	DEL	60
debreak	chr11	43888044	43888349	306	DEL	60
debreak	chr11	44074739	44074739	78	INS	60
debreak	chr11	44379054	44379127	74	DEL	60
debreak	chr11	44523474	44523523	50	DEL	60
debreak	chr11	44662920	44662920	80	INS	60
debreak	chr11	46014685	46015031	347	DEL	60
debreak	chr11	47036038	47036038	262	INS	60
debreak	chr11	47181262	47181262	318	INS	60
debreak	chr11	47371355	47371355	1997	INS	60
debreak	chr11	47429080	47429080	902	INS	60
debreak	chr11	47541702	47541794	93	DEL	60
debreak	chr11	47557554	47557554	613	INS	60
debreak	chr11	47638361	47638361	4552	INS	60
debreak	chr11	47740286	47741686	1401	DEL	60
debreak	chr11	47892889	47893164	276	DEL	60
debreak	chr11	48098510	48098818	309	DEL	60
debreak	chr11	48198416	48198562	147	DEL	60
debreak	chr11	48199281	48199336	56	DEL	60
debreak	chr11	48268293	48268293	109	INS	60
debreak	chr11	48357201	48357201	167	INS	60
debreak	chr11	48425263	48425558	296	DEL	60
debreak	chr11	48579303	48582730	3428	DEL	60
debreak	chr11	48587779	48587779	76	INS	60
debreak	chr11	48668451	48668619	169	DEL	60
debreak	chr11	48792515	48792685	171	DEL	60
debreak	chr11	48835826	48835826	93	INS	60
debreak	chr11	48907393	48907703	311	DEL	60
debreak	chr11	48911558	48911558	315	INS	60
debreak	chr11	48912930	48913268	339	DEL	60
debreak	chr11	48919413	48919582	170	DEL	60
debreak	chr11	48927161	48927670	510	DEL	60
debreak	chr11	49056094	49082571	26478	DEL	59
debreak	chr11	49285158	49340209	55052	DEL	60
debreak	chr11	49403530	49403864	335	DEL	60
debreak	chr11	49634263	49634263	301	INS	60
debreak	chr11	49695839	49695839	100	INS	60
debreak	chr11	49831460	49831460	88	INS	60
debreak	chr11	49862018	49862018	534	INS	60
debreak	chr11	50177447	50177501	55	DEL	60
debreak	chr11	50291043	50291043	119	INS	60
debreak	chr11	50562957	50562957	90	INS	60
debreak	chr11	50588296	50588783	488	DEL	60
debreak	chr11	50715882	50715882	171	INS	60
debreak	chr11	54963857	54963857	171	INS	60
debreak	chr11	55018493	55018548	56	DEL	60
debreak	chr11	55252213	55252383	171	DEL	60
debreak	chr11	55273242	55273242	891	INS	60
debreak	chr11	55462798	55462897	100	DEL	60
debreak	chr11	55522014	55522014	316	INS	60
debreak	chr11	55547207	55547207	69	INS	60
debreak	chr11	55553018	55553018	339	INS	60
debreak	chr11	55756200	55756200	60	INS	60
debreak	chr11	56497016	56497092	77	DEL	60
debreak	chr11	56535871	56535871	318	INS	60
debreak	chr11	56698280	56698330	51	DEL	60
debreak	chr11	56706117	56706117	72	INS	60
debreak	chr11	57376526	57376526	565	INS	60
debreak	chr11	58006640	58006640	132	INS	60
debreak	chr11	58083591	58089956	6366	DEL	60
debreak	chr11	58139865	58139865	65	INS	60
debreak	chr11	58195357	58195683	327	DEL	60
debreak	chr11	58453135	58453461	327	DEL	60
debreak	chr11	58472560	58472660	101	DEL	60
[truncated: 12,643 more rows]
