# Supplementary material for: Bayesian Integrative Detection of Structural Variations With False Discovery Rate Control
Source: Biom J. 2026 Mar 27;68(2):e70128. doi: 10.1002/bimj.70128 (PMC13022811; doi:10.1002/bimj.70128)
Supplement: Supplementary file 2 — Supporting Information [file BIMJ-68-e70128-s001.zip › Code_and_Data/arrayfile_NA19238/pbsv.vcf.csv]

Method	chro	start	end	length	type	qual
pbsv	chr1	59598	59598	315	INS
pbsv	chr1	66238	66275	37	DEL
pbsv	chr1	83829	83853	24	DEL
pbsv	chr1	98999	99019	20	DEL
pbsv	chr1	136603	136603	48	INS
pbsv	chr1	144526	144560	34	DEL
pbsv	chr1	179953	179953	1759	INS
pbsv	chr1	180266	180266	1130	INS
pbsv	chr1	180337	180337	3004	INS
pbsv	chr1	181210	181449	239	DEL
pbsv	chr1	181232	181232	58	INS
pbsv	chr1	367610	367630	20	DEL
pbsv	chr1	368966	369013	47	DEL
pbsv	chr1	370093	370093	52	INS
pbsv	chr1	372568	372751	183	DEL
pbsv	chr1	373984	373984	230	INS
pbsv	chr1	503138	503138	22	INS
pbsv	chr1	596697	596797	100	DEL
pbsv	chr1	609492	609560	68	DEL
pbsv	chr1	610544	610544	204	INS
pbsv	chr1	610660	610728	68	DEL
pbsv	chr1	612253	612253	106	INS
pbsv	chr1	668542	668619	77	DEL
pbsv	chr1	669078	669155	77	DEL
pbsv	chr1	710579	710579	320	INS
pbsv	chr1	711958	712048	90	DEL
pbsv	chr1	714324	714374	50	DEL
pbsv	chr1	744200	744222	22	DEL
pbsv	chr1	820879	820879	245	INS
pbsv	chr1	822427	822462	35	DEL
pbsv	chr1	839457	839499	42	DEL
pbsv	chr1	853415	853464	49	DEL
pbsv	chr1	866615	866615	49	INS
pbsv	chr1	872669	872879	210	DEL
pbsv	chr1	876020	876020	1623	INS
pbsv	chr1	876190	876190	20	INS
pbsv	chr1	882644	882731	87	DEL
pbsv	chr1	882950	882971	21	DEL
pbsv	chr1	893789	893825	36	DEL
pbsv	chr1	904478	904576	98	DEL
pbsv	chr1	904684	904684	420	INS
pbsv	chr1	905012	905040	28	DEL
pbsv	chr1	909345	909345	91	INS
pbsv	chr1	933985	933985	170	INS
pbsv	chr1	934064	934904	840	DEL
pbsv	chr1	934492	934492	28	INS
pbsv	chr1	934853	934853	25	INS
pbsv	chr1	936264	936303	39	DEL
pbsv	chr1	950413	950441	28	DEL
pbsv	chr1	964529	964562	33	DEL
pbsv	chr1	977346	977844	498	DEL
pbsv	chr1	977728	977728	624	INS
pbsv	chr1	977989	977989	31	INS
pbsv	chr1	998763	998763	38	INS
pbsv	chr1	1022587	1022587	23	INS
pbsv	chr1	1030889	1030927	38	DEL
pbsv	chr1	1041776	1041823	47	DEL
pbsv	chr1	1053192	1053243	51	DEL
pbsv	chr1	1065182	1065209	27	DEL
pbsv	chr1	1075620	1075664	44	DEL
pbsv	chr1	1075954	1075984	30	DEL
pbsv	chr1	1076013	1076371	358	DEL
pbsv	chr1	1076683	1078273	1590	DEL
pbsv	chr1	1076833	1077193	360	DEL
pbsv	chr1	1078655	1078715	60	DEL
pbsv	chr1	1080649	1080873	224	DEL
pbsv	chr1	1080680	1080744	64	DEL
pbsv	chr1	1099231	1099231	3642	INS
pbsv	chr1	1099232	1099232	943	INS
pbsv	chr1	1099232	1099232	1823	INS
pbsv	chr1	1099232	1099232	2583	INS
pbsv	chr1	1099519	1099519	549	INS
pbsv	chr1	1115600	1115620	20	DEL
pbsv	chr1	1123518	1123598	80	DEL
pbsv	chr1	1139264	1139569	305	DEL
pbsv	chr1	1139350	1139472	122	DEL
pbsv	chr1	1140432	1140554	122	DEL
pbsv	chr1	1145547	1145547	22	INS
pbsv	chr1	1157295	1157334	39	DEL
pbsv	chr1	1168009	1168044	35	DEL
pbsv	chr1	1184905	1184905	648	INS
pbsv	chr1	1192814	1192814	24	INS
pbsv	chr1	1201889	1201889	57	INS
pbsv	chr1	1202212	1202212	76	INS
pbsv	chr1	1240648	1240648	86	INS
pbsv	chr1	1245158	1245158	454	INS
pbsv	chr1	1249287	1249287	410	INS
pbsv	chr1	1249724	1249724	414	INS
pbsv	chr1	1269099	1269254	155	DEL
pbsv	chr1	1284171	1284171	502	INS
pbsv	chr1	1284177	1284177	348	INS
pbsv	chr1	1288268	1288432	164	DEL
pbsv	chr1	1288757	1288849	92	DEL
pbsv	chr1	1288757	1288961	204	DEL
pbsv	chr1	1289510	1289510	22	INS
pbsv	chr1	1290168	1290168	52	INS
pbsv	chr1	1297117	1297615	498	DEL
pbsv	chr1	1297393	1297439	46	DEL
pbsv	chr1	1366937	1367107	170	DEL
pbsv	chr1	1382630	1382630	1274	INS
pbsv	chr1	1442855	1442855	32	INS
pbsv	chr1	1443673	1443703	30	DEL
pbsv	chr1	1461621	1461621	39	INS
pbsv	chr1	1530531	1530850	319	DEL
pbsv	chr1	1565683	1565683	97	INS
pbsv	chr1	1585949	1585949	21	INS
pbsv	chr1	1605516	1605516	275	INS
pbsv	chr1	1605892	1605892	20	INS
pbsv	chr1	1606492	1606517	25	DEL
pbsv	chr1	1659842	1660231	389	DEL
pbsv	chr1	1660541	1660612	71	DEL
pbsv	chr1	1666974	1667141	167	DEL
pbsv	chr1	1681988	1682012	24	DEL
pbsv	chr1	1717604	1717655	51	DEL
pbsv	chr1	1722565	1722565	21	INS
pbsv	chr1	1724981	1726053	1072	DEL
pbsv	chr1	1749605	1749605	50	INS
pbsv	chr1	1759276	1759333	57	DEL
pbsv	chr1	1807463	1807463	25	INS
pbsv	chr1	1852137	1852137	34	INS
pbsv	chr1	1885905	1885905	327	INS
pbsv	chr1	1901181	1901181	27	INS
pbsv	chr1	1924223	1924223	103	INS
pbsv	chr1	1928109	1928142	33	DEL
pbsv	chr1	1929384	1929384	1069	INS
pbsv	chr1	1948942	1948942	110	INS
pbsv	chr1	1993705	1993705	147	INS
pbsv	chr1	2005925	2005945	20	DEL
pbsv	chr1	2019220	2019220	230	INS
pbsv	chr1	2071051	2071051	26	INS
pbsv	chr1	2085727	2085727	112	INS
pbsv	chr1	2094545	2094594	49	DEL
pbsv	chr1	2110021	2110116	95	DEL
pbsv	chr1	2121519	2121519	33	INS
pbsv	chr1	2121862	2121862	318	INS
pbsv	chr1	2122138	2122138	93	INS
pbsv	chr1	2124290	2124290	36	INS
pbsv	chr1	2280995	2280995	23	INS
pbsv	chr1	2281203	2281203	66	INS
pbsv	chr1	2281598	2281598	23	INS
pbsv	chr1	2281777	2281777	324	INS
pbsv	chr1	2282349	2282349	41	INS
pbsv	chr1	2295704	2295727	23	DEL
pbsv	chr1	2325121	2325121	3374	INS
pbsv	chr1	2345974	2345974	26	INS
pbsv	chr1	2393034	2393034	42	INS
pbsv	chr1	2401350	2401350	300	INS
pbsv	chr1	2436299	2436344	45	DEL
pbsv	chr1	2436349	2436546	197	DEL
pbsv	chr1	2440512	2440512	1372	INS
pbsv	chr1	2459426	2459490	64	DEL
pbsv	chr1	2459619	2459651	32	DEL
pbsv	chr1	2462109	2462155	46	DEL
pbsv	chr1	2468469	2468517	48	DEL
pbsv	chr1	2483764	2483787	23	DEL
pbsv	chr1	2500779	2500799	20	DEL
pbsv	chr1	2522791	2522791	555	INS
pbsv	chr1	2592378	2592608	230	DEL
pbsv	chr1	2634781	2635183	402	DEL
pbsv	chr1	2652119	2652119	159	INS
pbsv	chr1	2655737	2655737	40	INS
pbsv	chr1	2657786	2657827	41	DEL
pbsv	chr1	2660365	2660365	38	INS
pbsv	chr1	2661395	2661395	34	INS
pbsv	chr1	2661857	2661897	40	DEL
pbsv	chr1	2662576	2662697	121	DEL
pbsv	chr1	2663338	2663378	40	DEL
pbsv	chr1	2664691	2664731	40	DEL
pbsv	chr1	2667642	2667642	481	INS
pbsv	chr1	2675106	2675146	40	DEL
pbsv	chr1	2675123	2675123	522	INS
pbsv	chr1	2677006	2677206	200	DEL
pbsv	chr1	2683410	2683410	441	INS
pbsv	chr1	2685221	2685221	41	INS
pbsv	chr1	2693104	2693184	80	DEL
pbsv	chr1	2696255	2696337	82	DEL
pbsv	chr1	2697371	2697412	41	DEL
pbsv	chr1	2761928	2761928	407	INS
pbsv	chr1	2761974	2762134	160	DEL
pbsv	chr1	2763810	2764013	203	DEL
pbsv	chr1	2768229	2768319	90	DEL
pbsv	chr1	2771134	2771337	203	DEL
pbsv	chr1	2792006	2792006	23	INS
pbsv	chr1	2849464	2849464	882	INS
pbsv	chr1	2852072	2852436	364	DEL
pbsv	chr1	2852338	2852338	233	INS
pbsv	chr1	2859363	2859396	33	DEL
pbsv	chr1	2859559	2859559	70	INS
pbsv	chr1	2859564	2859564	265	INS
pbsv	chr1	2921886	2921928	42	DEL
pbsv	chr1	2938503	2938503	24	INS
pbsv	chr1	2949573	2949720	147	DEL
pbsv	chr1	2949807	2949905	98	DEL
pbsv	chr1	2960007	2960127	120	DEL
pbsv	chr1	2977406	2977524	118	DEL
pbsv	chr1	2977496	2977516	20	DEL
pbsv	chr1	3016491	3016491	381	INS
pbsv	chr1	3016686	3016686	582	INS
pbsv	chr1	3026038	3026038	415	INS
pbsv	chr1	3104581	3104581	82	INS
pbsv	chr1	3105927	3105957	30	DEL
pbsv	chr1	3110376	3110455	79	DEL
pbsv	chr1	3111466	3111466	30	INS
pbsv	chr1	3114400	3114455	55	DEL
pbsv	chr1	3128668	3128691	23	DEL
pbsv	chr1	3129301	3129329	28	DEL
pbsv	chr1	3167883	3167883	60	INS
pbsv	chr1	3181244	3181244	38	INS
pbsv	chr1	3181263	3181263	504	INS
pbsv	chr1	3212617	3212617	385	INS
pbsv	chr1	3260742	3260742	869	INS
pbsv	chr1	3276670	3276670	25	INS
pbsv	chr1	3287226	3287273	47	DEL
pbsv	chr1	3287519	3287712	193	DEL
pbsv	chr1	3287598	3287695	97	DEL
pbsv	chr1	3299300	3299422	122	DEL
pbsv	chr1	3299666	3300276	610	DEL
pbsv	chr1	3326030	3326089	59	DEL
pbsv	chr1	3345759	3345825	66	DEL
pbsv	chr1	3351529	3351529	552	INS
pbsv	chr1	3361837	3361837	37	INS
pbsv	chr1	3409834	3409834	23	INS
pbsv	chr1	3433530	3433608	78	DEL
pbsv	chr1	3443225	3443262	37	DEL
pbsv	chr1	3443225	3443225	74	INS
pbsv	chr1	3450454	3450454	140	INS
pbsv	chr1	3477303	3477303	690	INS
pbsv	chr1	3477303	3477303	2119	INS
pbsv	chr1	3484347	3484368	21	DEL
pbsv	chr1	3502017	3502017	1975	INS
pbsv	chr1	3502049	3502049	1221	INS
pbsv	chr1	3571709	3571766	57	DEL
pbsv	chr1	3572309	3572347	38	DEL
pbsv	chr1	3578801	3578801	182	INS
pbsv	chr1	3583558	3583558	36	INS
pbsv	chr1	3587882	3587882	217	INS
pbsv	chr1	3588286	3588326	40	DEL
pbsv	chr1	3591746	3591812	66	DEL
pbsv	chr1	3619599	3619631	32	DEL
pbsv	chr1	3640485	3640522	37	DEL
pbsv	chr1	3645343	3645381	38	DEL
pbsv	chr1	3695107	3695107	707	INS
pbsv	chr1	3697146	3697182	36	DEL
pbsv	chr1	3706444	3706489	45	DEL
pbsv	chr1	3800438	3800588	150	DEL
pbsv	chr1	3825077	3825144	67	DEL
pbsv	chr1	3832468	3832540	72	DEL
pbsv	chr1	3834252	3834305	53	DEL
pbsv	chr1	3868664	3868664	310	INS
pbsv	chr1	3874379	3874457	78	DEL
pbsv	chr1	3899490	3899510	20	DEL
pbsv	chr1	3986092	3986116	24	DEL
pbsv	chr1	3999853	3999853	767	INS
pbsv	chr1	4016939	4016939	212	INS
pbsv	chr1	4078032	4078052	20	DEL
pbsv	chr1	4095086	4095400	314	DEL
pbsv	chr1	4135977	4135977	20	INS
pbsv	chr1	4136476	4136496	20	DEL
pbsv	chr1	4136718	4136718	340	INS
pbsv	chr1	4144628	4144628	981	INS
pbsv	chr1	4162720	4162720	296	INS
pbsv	chr1	4178262	4178293	31	DEL
pbsv	chr1	4224546	4225883	1337	DEL
pbsv	chr1	4228390	4228390	317	INS
pbsv	chr1	4274167	4274207	40	DEL
pbsv	chr1	4296122	4296150	28	DEL
pbsv	chr1	4302979	4302979	80	INS
pbsv	chr1	4318407	4318436	29	DEL
pbsv	chr1	4336501	4336501	630	INS
pbsv	chr1	4381392	4381442	50	DEL
pbsv	chr1	4420280	4420354	74	DEL
pbsv	chr1	4420289	4420329	40	DEL
pbsv	chr1	4508906	4508906	36	INS
pbsv	chr1	4515184	4515227	43	DEL
pbsv	chr1	4543702	4543702	146	INS
pbsv	chr1	4633226	4633226	91	INS
pbsv	chr1	4649285	4649330	45	DEL
pbsv	chr1	4649561	4649607	46	DEL
pbsv	chr1	4666507	4666539	32	DEL
pbsv	chr1	4724670	4724702	32	DEL
pbsv	chr1	4740369	4740369	167	INS
pbsv	chr1	4765474	4765474	20	INS
pbsv	chr1	4811230	4811258	28	DEL
pbsv	chr1	4939476	4939476	1855	INS
pbsv	chr1	4943722	4943745	23	DEL
pbsv	chr1	4969188	4969188	26	INS
pbsv	chr1	4987867	4987891	24	DEL
pbsv	chr1	5112427	5112427	401	INS
pbsv	chr1	5137368	5137368	23	INS
pbsv	chr1	5160308	5160308	566	INS
pbsv	chr1	5214751	5214751	39	INS
pbsv	chr1	5246175	5246223	48	DEL
pbsv	chr1	5246621	5246691	70	DEL
pbsv	chr1	5303110	5303138	28	DEL
pbsv	chr1	5303999	5304101	102	DEL
pbsv	chr1	5333194	5333220	26	DEL
pbsv	chr1	5334132	5334132	30	INS
pbsv	chr1	5387105	5387105	5189	INS
pbsv	chr1	5404901	5404961	60	DEL
pbsv	chr1	5414107	5414144	37	DEL
pbsv	chr1	5414115	5414189	74	DEL
pbsv	chr1	5578130	5578130	25	INS
pbsv	chr1	5593288	5593288	63	INS
pbsv	chr1	5655857	5655909	52	DEL
pbsv	chr1	5667665	5667861	196	DEL
pbsv	chr1	5671397	5671419	22	DEL
pbsv	chr1	5674658	5674678	20	DEL
pbsv	chr1	5691770	5691770	20	INS
pbsv	chr1	5736368	5736392	24	DEL
pbsv	chr1	5744127	5744291	164	DEL
pbsv	chr1	5802854	5802854	459	INS
pbsv	chr1	5811400	5811400	34	INS
pbsv	chr1	5816664	5816688	24	DEL
pbsv	chr1	5817271	5817271	311	INS
pbsv	chr1	5829844	5829844	348	INS
pbsv	chr1	5832296	5832296	396	INS
pbsv	chr1	5832296	5832296	620	INS
pbsv	chr1	5882166	5882193	27	DEL
pbsv	chr1	5884448	5884497	49	DEL
pbsv	chr1	5977904	5977904	1433	INS
pbsv	chr1	5999906	5999939	33	DEL
pbsv	chr1	6005348	6005348	42	INS
pbsv	chr1	6005938	6006554	616	DEL
pbsv	chr1	6006472	6006496	24	DEL
pbsv	chr1	6012451	6012573	122	DEL
pbsv	chr1	6027219	6027239	20	DEL
pbsv	chr1	6160064	6160260	196	DEL
pbsv	chr1	6175349	6175372	23	DEL
pbsv	chr1	6189167	6189167	20	INS
pbsv	chr1	6404707	6404731	24	DEL
pbsv	chr1	6420724	6420724	20	INS
pbsv	chr1	6475194	6475231	37	DEL
pbsv	chr1	6516867	6516887	20	DEL
pbsv	chr1	6517071	6517129	58	DEL
pbsv	chr1	6742557	6742557	1925	INS
pbsv	chr1	6897473	6897473	31	INS
pbsv	chr1	6926438	6926462	24	DEL
pbsv	chr1	6940912	6940912	1262	INS
pbsv	chr1	6940912	6940912	687	INS
pbsv	chr1	6984090	6984090	204	INS
pbsv	chr1	7115492	7115640	148	DEL
pbsv	chr1	7197657	7197677	20	DEL
pbsv	chr1	7335140	7335140	22	INS
pbsv	chr1	7398185	7398218	33	DEL
pbsv	chr1	7426179	7426179	304	INS
pbsv	chr1	7457030	7457063	33	DEL
pbsv	chr1	7542553	7542615	62	DEL
pbsv	chr1	7548462	7548495	33	DEL
pbsv	chr1	7574105	7574105	308	INS
pbsv	chr1	7642949	7643210	261	DEL
pbsv	chr1	7718188	7718188	20	INS
pbsv	chr1	7829912	7829966	54	DEL
pbsv	chr1	7856597	7856597	63	INS
pbsv	chr1	7862994	7863049	55	DEL
pbsv	chr1	7864885	7865333	448	DEL
pbsv	chr1	7903117	7903324	207	DEL
pbsv	chr1	7924294	7924318	24	DEL
pbsv	chr1	8027004	8027004	152	INS
pbsv	chr1	8037667	8037701	34	DEL
pbsv	chr1	8157867	8157904	37	DEL
pbsv	chr1	8216986	8216986	214	INS
pbsv	chr1	8220163	8220163	21	INS
pbsv	chr1	8228967	8228987	20	DEL
pbsv	chr1	8261358	8261386	28	DEL
pbsv	chr1	8276874	8276874	731	INS
pbsv	chr1	8299063	8299083	20	DEL
pbsv	chr1	8301280	8301308	28	DEL
pbsv	chr1	8303862	8303882	20	DEL
pbsv	chr1	8322307	8322307	480	INS
pbsv	chr1	8344885	8344885	324	INS
pbsv	chr1	8375631	8375631	28	INS
pbsv	chr1	8386567	8386567	317	INS
pbsv	chr1	8401034	8401058	24	DEL
pbsv	chr1	8500822	8500862	40	DEL
pbsv	chr1	8605771	8605771	21	INS
pbsv	chr1	8646055	8646101	46	DEL
pbsv	chr1	8668932	8669024	92	DEL
pbsv	chr1	8844074	8844094	20	DEL
pbsv	chr1	8849182	8849182	20	INS
pbsv	chr1	8912172	8912172	234	INS
pbsv	chr1	8984257	8984257	26	INS
pbsv	chr1	9116182	9116182	235	INS
pbsv	chr1	9123244	9123376	132	DEL
pbsv	chr1	9129265	9129265	90	INS
pbsv	chr1	9142897	9142933	36	DEL
pbsv	chr1	9154217	9154217	27	INS
pbsv	chr1	9170365	9170365	318	INS
pbsv	chr1	9193875	9193899	24	DEL
pbsv	chr1	9282514	9282514	218	INS
pbsv	chr1	9310073	9310127	54	DEL
pbsv	chr1	9357089	9357117	28	DEL
pbsv	chr1	9411293	9411293	1381	INS
pbsv	chr1	9523543	9523564	21	DEL
pbsv	chr1	9531830	9531862	32	DEL
pbsv	chr1	9535553	9537607	2054	DEL
pbsv	chr1	9623988	9623988	6482	INS
pbsv	chr1	9680448	9680448	229	INS
pbsv	chr1	9804534	9804577	43	DEL
pbsv	chr1	9810141	9810141	139	INS
pbsv	chr1	9810141	9810141	225	INS
pbsv	chr1	9968551	9968551	140	INS
pbsv	chr1	10059230	10059230	293	INS
pbsv	chr1	10187604	10187604	175	INS
pbsv	chr1	10187962	10187962	166	INS
pbsv	chr1	10188100	10188100	622	INS
pbsv	chr1	10274673	10274759	86	DEL
pbsv	chr1	10309411	10318600	9189	DEL
pbsv	chr1	10422423	10423722	1299	DEL
pbsv	chr1	10445270	10445309	39	DEL
pbsv	chr1	10498280	10498300	20	DEL
pbsv	chr1	10662259	10662324	65	DEL
pbsv	chr1	10681875	10681896	21	DEL
pbsv	chr1	10715790	10715873	83	DEL
pbsv	chr1	10744731	10744731	68	INS
pbsv	chr1	10785135	10785135	40	INS
pbsv	chr1	10824632	10824661	29	DEL
pbsv	chr1	10834217	10834217	20	INS
pbsv	chr1	10971075	10971075	1899	INS
pbsv	chr1	10983045	10983076	31	DEL
pbsv	chr1	10986124	10986124	28	INS
pbsv	chr1	10987306	10987507	201	DEL
pbsv	chr1	10988055	10988055	71	INS
pbsv	chr1	10997255	10997281	26	DEL
pbsv	chr1	11000057	11002249	2192	DEL
pbsv	chr1	11041736	11041736	262	INS
pbsv	chr1	11338184	11338184	426	INS
pbsv	chr1	11373881	11373881	1248	INS
pbsv	chr1	11381601	11381736	135	DEL
pbsv	chr1	11431757	11431780	23	DEL
pbsv	chr1	11445742	11445742	22	INS
pbsv	chr1	11465195	11465195	23	INS
pbsv	chr1	11523202	11523202	24	INS
pbsv	chr1	11609196	11609365	169	DEL
pbsv	chr1	11622836	11623129	293	DEL
pbsv	chr1	11632033	11632053	20	DEL
pbsv	chr1	11632455	11632483	28	DEL
pbsv	chr1	11641682	11641682	37	INS
pbsv	chr1	11641682	11641682	111	INS
pbsv	chr1	11772904	11772904	32	INS
pbsv	chr1	11882728	11882728	44	INS
pbsv	chr1	11909548	11909548	20	INS
pbsv	chr1	11967596	11967596	26	INS
pbsv	chr1	12081944	12081970	26	DEL
pbsv	chr1	12174139	12174196	57	DEL
pbsv	chr1	12183748	12183768	20	DEL
pbsv	chr1	12482739	12482760	21	DEL
pbsv	chr1	12565675	12565675	721	INS
pbsv	chr1	12615134	12615159	25	DEL
pbsv	chr1	12677550	12677550	328	INS
pbsv	chr1	12723864	12723890	26	DEL
pbsv	chr1	12789459	12789459	123	INS
pbsv	chr1	12801815	12801851	36	DEL
pbsv	chr1	12816074	12816354	280	DEL
pbsv	chr1	12915475	12915499	24	DEL
pbsv	chr1	13203331	13203363	32	DEL
pbsv	chr1	13224529	13224529	58	INS
pbsv	chr1	13239741	13239741	50	INS
pbsv	chr1	13242736	13242767	31	DEL
pbsv	chr1	13336636	13336678	42	DEL
pbsv	chr1	13470159	13470159	662	INS
pbsv	chr1	13481756	13481788	32	DEL
pbsv	chr1	13501502	13501687	185	DEL
pbsv	chr1	13503247	13503270	23	DEL
pbsv	chr1	13522113	13522177	64	DEL
pbsv	chr1	13527705	13527880	175	DEL
pbsv	chr1	13567971	13568103	132	DEL
pbsv	chr1	13568100	13568123	23	DEL
pbsv	chr1	13588980	13588980	50	INS
pbsv	chr1	13601966	13602000	34	DEL
pbsv	chr1	13806224	13806257	33	DEL
pbsv	chr1	14022485	14022509	24	DEL
pbsv	chr1	14050101	14050125	24	DEL
pbsv	chr1	14119923	14119923	23	INS
pbsv	chr1	14128310	14128339	29	DEL
pbsv	chr1	14133380	14133413	33	DEL
pbsv	chr1	14417993	14418021	28	DEL
pbsv	chr1	14492665	14492665	409	INS
pbsv	chr1	14492711	14492711	1014	INS
pbsv	chr1	14514329	14514329	301	INS
pbsv	chr1	14514375	14514375	45	INS
pbsv	chr1	14591418	14591418	20	INS
pbsv	chr1	14652506	14652506	264	INS
pbsv	chr1	14681643	14681671	28	DEL
pbsv	chr1	14727450	14727475	25	DEL
pbsv	chr1	14754401	14754421	20	DEL
pbsv	chr1	14883342	14883342	46	INS
pbsv	chr1	14906174	14906198	24	DEL
pbsv	chr1	14918688	14918729	41	DEL
pbsv	chr1	14985283	14985305	22	DEL
pbsv	chr1	15036278	15036278	69	INS
pbsv	chr1	15050019	15050064	45	DEL
pbsv	chr1	15063821	15063876	55	DEL
pbsv	chr1	15112587	15112587	27	INS
pbsv	chr1	15131042	15131042	48	INS
pbsv	chr1	15225218	15225218	262	INS
pbsv	chr1	15314635	15314635	298	INS
pbsv	chr1	15321779	15321801	22	DEL
pbsv	chr1	15388345	15388345	295	INS
pbsv	chr1	15388345	15388345	180	INS
pbsv	chr1	15684697	15684697	24	INS
pbsv	chr1	15686648	15686648	21	INS
pbsv	chr1	15706467	15706493	26	DEL
pbsv	chr1	15957348	15957387	39	DEL
pbsv	chr1	15971483	15971504	21	DEL
pbsv	chr1	15980885	15980905	20	DEL
pbsv	chr1	16002841	16002841	2663	INS
pbsv	chr1	16089599	16089599	58	INS
pbsv	chr1	16136690	16136713	23	DEL
pbsv	chr1	16202328	16202348	20	DEL
pbsv	chr1	16213728	16213748	20	DEL
pbsv	chr1	16389372	16389410	38	DEL
pbsv	chr1	16424205	16424205	135	INS
pbsv	chr1	16539708	16539708	318	INS
pbsv	chr1	16557768	16557810	42	DEL
pbsv	chr1	16565996	16565996	28	INS
pbsv	chr1	16653956	16653999	43	DEL
pbsv	chr1	16689021	16689045	24	DEL
pbsv	chr1	16692443	16692464	21	DEL
pbsv	chr1	16701435	16701435	38	INS
pbsv	chr1	16727933	16727976	43	DEL
pbsv	chr1	16850134	16850164	30	DEL
pbsv	chr1	16905399	16905399	25	INS
pbsv	chr1	16914056	16914077	21	DEL
pbsv	chr1	16975405	16975429	24	DEL
pbsv	chr1	17036673	17036705	32	DEL
pbsv	chr1	17166218	17166218	884	INS
pbsv	chr1	17166218	17166218	611	INS
pbsv	chr1	17175906	17175932	26	DEL
pbsv	chr1	17222958	17222958	20	INS
pbsv	chr1	17241451	17241631	180	DEL
pbsv	chr1	17241451	17241451	36	INS
pbsv	chr1	17289303	17289303	2686	INS
pbsv	chr1	17291221	17291221	2718	INS
pbsv	chr1	17292886	17292886	108	INS
pbsv	chr1	17351955	17352104	149	DEL
pbsv	chr1	17352012	17352032	20	DEL
pbsv	chr1	17358269	17358591	322	DEL
pbsv	chr1	17437673	17437673	78	INS
pbsv	chr1	17472276	17472276	21	INS
pbsv	chr1	17556234	17556320	86	DEL
pbsv	chr1	17689481	17689481	1305	INS
pbsv	chr1	17859662	17859662	199	INS
pbsv	chr1	17868629	17868629	66	INS
pbsv	chr1	17936515	17936535	20	DEL
pbsv	chr1	18049673	18049673	4454	INS
pbsv	chr1	18097638	18097658	20	DEL
pbsv	chr1	18101339	18101363	24	DEL
pbsv	chr1	18115834	18115854	20	DEL
pbsv	chr1	18242068	18242090	22	DEL
pbsv	chr1	18330520	18330568	48	DEL
pbsv	chr1	18330584	18330680	96	DEL
pbsv	chr1	18354841	18354891	50	DEL
pbsv	chr1	18357435	18357471	36	DEL
pbsv	chr1	18363473	18363505	32	DEL
pbsv	chr1	18466059	18466059	59	INS
pbsv	chr1	18478610	18478630	20	DEL
pbsv	chr1	18502846	18502895	49	DEL
pbsv	chr1	18539860	18540038	178	DEL
pbsv	chr1	18598028	18598098	70	DEL
pbsv	chr1	18602622	18602693	71	DEL
pbsv	chr1	18604849	18604925	76	DEL
pbsv	chr1	18608387	18608415	28	DEL
pbsv	chr1	18744453	18744453	81	INS
pbsv	chr1	18795159	18795179	20	DEL
pbsv	chr1	18925857	18925857	739	INS
pbsv	chr1	19000020	19000047	27	DEL
pbsv	chr1	19020892	19020912	20	DEL
pbsv	chr1	19060330	19060330	41	INS
pbsv	chr1	19060330	19060330	85	INS
pbsv	chr1	19060632	19060632	169	INS
pbsv	chr1	19061417	19061417	3699	INS
pbsv	chr1	19072380	19072380	28	INS
pbsv	chr1	19143259	19143295	36	DEL
pbsv	chr1	19319605	19319605	27	INS
pbsv	chr1	19320695	19321847	1152	DEL
pbsv	chr1	19366283	19366283	22	INS
pbsv	chr1	19392179	19392199	20	DEL
pbsv	chr1	19434933	19435099	166	DEL
pbsv	chr1	19471865	19471896	31	DEL
pbsv	chr1	19571782	19571782	321	INS
pbsv	chr1	19583600	19583628	28	DEL
pbsv	chr1	19642973	19643117	144	DEL
pbsv	chr1	19874112	19874142	30	DEL
pbsv	chr1	19932928	19932928	319	INS
pbsv	chr1	20170696	20171244	548	DEL
pbsv	chr1	20262371	20262395	24	DEL
pbsv	chr1	20382468	20382468	437	INS
pbsv	chr1	20463539	20463539	910	INS
pbsv	chr1	20599617	20599617	40	INS
pbsv	chr1	20605522	20606197	675	DEL
pbsv	chr1	20623746	20623746	1254	INS
pbsv	chr1	20626033	20626129	96	DEL
pbsv	chr1	20707787	20707787	26	INS
pbsv	chr1	20712632	20712657	25	DEL
pbsv	chr1	20712841	20712841	244	INS
pbsv	chr1	20750322	20750366	44	DEL
pbsv	chr1	20816294	20816338	44	DEL
pbsv	chr1	20981520	20981617	97	DEL
pbsv	chr1	20989056	20989056	132	INS
pbsv	chr1	20989081	20989081	45	INS
pbsv	chr1	21023934	21023974	40	DEL
pbsv	chr1	21166095	21166095	318	INS
pbsv	chr1	21179788	21179788	176	INS
pbsv	chr1	21180062	21180062	180	INS
pbsv	chr1	21180070	21180070	110	INS
pbsv	chr1	21191036	21191036	34	INS
pbsv	chr1	21191866	21191866	31	INS
pbsv	chr1	21323632	21323652	20	DEL
pbsv	chr1	21388609	21388732	123	DEL
pbsv	chr1	21388677	21388727	50	DEL
pbsv	chr1	21446446	21446466	20	DEL
pbsv	chr1	21554790	21554810	20	DEL
pbsv	chr1	21660339	21660339	26	INS
pbsv	chr1	21765901	21765923	22	DEL
pbsv	chr1	21818127	21818262	135	DEL
pbsv	chr1	21853751	21853751	20	INS
pbsv	chr1	21917437	21917457	20	DEL
pbsv	chr1	21959836	21959886	50	DEL
pbsv	chr1	22054913	22054935	22	DEL
pbsv	chr1	22099893	22099916	23	DEL
pbsv	chr1	22311369	22311399	30	DEL
pbsv	chr1	22370177	22370177	59	INS
pbsv	chr1	22394254	22394254	20	INS
pbsv	chr1	22411810	22411846	36	DEL
pbsv	chr1	22431245	22431245	75	INS
pbsv	chr1	22431278	22431278	275	INS
pbsv	chr1	22433437	22433437	20	INS
pbsv	chr1	22570496	22570496	93	INS
pbsv	chr1	22577990	22577990	1285	INS
pbsv	chr1	22599637	22599734	97	DEL
pbsv	chr1	22669002	22669026	24	DEL
pbsv	chr1	22717240	22717268	28	DEL
pbsv	chr1	22754856	22754856	683	INS
pbsv	chr1	22754933	22754933	42	INS
pbsv	chr1	22803617	22803645	28	DEL
pbsv	chr1	22950447	22950447	256	INS
pbsv	chr1	23017175	23017201	26	DEL
pbsv	chr1	23117454	23117454	26	INS
pbsv	chr1	23228616	23228650	34	DEL
pbsv	chr1	23257729	23257856	127	DEL
pbsv	chr1	23336116	23336116	24	INS
pbsv	chr1	23392445	23392445	871	INS
pbsv	chr1	23495229	23495229	64	INS
pbsv	chr1	23504409	23504409	37	INS
pbsv	chr1	23664110	23664146	36	DEL
pbsv	chr1	23672616	23672640	24	DEL
pbsv	chr1	23703677	23703740	63	DEL
pbsv	chr1	23727741	23727766	25	DEL
pbsv	chr1	23730252	23730276	24	DEL
pbsv	chr1	23758247	23758268	21	DEL
pbsv	chr1	23765206	23765227	21	DEL
pbsv	chr1	23837095	23837095	56	INS
pbsv	chr1	23853362	23853411	49	DEL
pbsv	chr1	23884345	23884345	2151	INS
pbsv	chr1	23894449	23894469	20	DEL
pbsv	chr1	23899805	23899805	253	INS
pbsv	chr1	23899856	23899856	117	INS
pbsv	chr1	24011012	24011012	217	INS
pbsv	chr1	24076495	24076812	317	DEL
pbsv	chr1	24113264	24113285	21	DEL
pbsv	chr1	24162748	24162778	30	DEL
pbsv	chr1	24178901	24178901	21	INS
pbsv	chr1	24212325	24212325	167	INS
pbsv	chr1	24212343	24212343	300	INS
pbsv	chr1	24219072	24219092	20	DEL
pbsv	chr1	24219303	24219303	36	INS
pbsv	chr1	24335014	24335042	28	DEL
pbsv	chr1	24345043	24345043	315	INS
pbsv	chr1	24446069	24446091	22	DEL
pbsv	chr1	24531103	24531103	322	INS
pbsv	chr1	24573969	24573969	31	INS
pbsv	chr1	24602304	24602590	286	DEL
pbsv	chr1	24604649	24604649	41	INS
pbsv	chr1	24614774	24614774	320	INS
pbsv	chr1	24634837	24634837	312	INS
pbsv	chr1	24704790	24704790	25	INS
pbsv	chr1	24730364	24730364	309	INS
pbsv	chr1	24766473	24766498	25	DEL
pbsv	chr1	24799915	24800211	296	DEL
pbsv	chr1	24832196	24835018	2822	DEL
pbsv	chr1	24875330	24877144	1814	DEL
pbsv	chr1	25044971	25044971	105	INS
pbsv	chr1	25054265	25054265	323	INS
pbsv	chr1	25108872	25108872	68	INS
pbsv	chr1	25111832	25111832	36	INS
pbsv	chr1	25147144	25147164	20	DEL
pbsv	chr1	25166875	25166959	84	DEL
pbsv	chr1	25529499	25529499	969	INS
pbsv	chr1	25767885	25767885	49	INS
pbsv	chr1	25768267	25768267	95	INS
pbsv	chr1	25808297	25808342	45	DEL
pbsv	chr1	25902094	25902094	332	INS
pbsv	chr1	25941916	25942609	693	DEL
pbsv	chr1	26004733	26004753	20	DEL
pbsv	chr1	26077191	26077221	30	DEL
pbsv	chr1	26133296	26133296	36	INS
pbsv	chr1	26133604	26138278	4674	DEL
pbsv	chr1	26208891	26208914	23	DEL
pbsv	chr1	26239551	26239614	63	DEL
pbsv	chr1	26282374	26282404	30	DEL
pbsv	chr1	26317544	26317565	21	DEL
pbsv	chr1	26364795	26364819	24	DEL
pbsv	chr1	26369683	26369683	181	INS
pbsv	chr1	26399694	26399694	30	INS
pbsv	chr1	26399769	26399769	531	INS
pbsv	chr1	26506384	26506384	330	INS
pbsv	chr1	26512302	26512322	20	DEL
pbsv	chr1	26596203	26596203	40	INS
pbsv	chr1	26596632	26596632	49	INS
pbsv	chr1	26596895	26596895	46	INS
pbsv	chr1	26638126	26638126	241	INS
pbsv	chr1	26638982	26639011	29	DEL
pbsv	chr1	26639318	26639318	306	INS
pbsv	chr1	26648755	26649062	307	DEL
pbsv	chr1	26649348	26649348	29	INS
pbsv	chr1	26649607	26649607	24	INS
pbsv	chr1	26650167	26650408	241	DEL
pbsv	chr1	26818636	26818636	98	INS
pbsv	chr1	26818652	26818701	49	DEL
pbsv	chr1	26904035	26904035	327	INS
pbsv	chr1	26936155	26936192	37	DEL
pbsv	chr1	27030486	27030486	720	INS
pbsv	chr1	27086495	27086495	1170	INS
pbsv	chr1	27107220	27107220	1199	INS
pbsv	chr1	27131947	27131947	21	INS
pbsv	chr1	27221154	27221181	27	DEL
pbsv	chr1	27668986	27669022	36	DEL
pbsv	chr1	27853193	27853243	50	DEL
pbsv	chr1	27853406	27854212	806	DEL
pbsv	chr1	27853821	27854068	247	DEL
pbsv	chr1	27878460	27878460	1369	INS
pbsv	chr1	27905878	27905878	125	INS
pbsv	chr1	27921288	27921597	309	DEL
pbsv	chr1	28047648	28047671	23	DEL
pbsv	chr1	28094945	28094980	35	DEL
pbsv	chr1	28212171	28212193	22	DEL
pbsv	chr1	28247131	28247131	144	INS
pbsv	chr1	28353523	28353523	5732	INS
pbsv	chr1	28533845	28533873	28	DEL
pbsv	chr1	28994949	28994949	324	INS
pbsv	chr1	29055652	29055652	341	INS
pbsv	chr1	29453798	29453798	58	INS
pbsv	chr1	29518740	29518740	52	INS
pbsv	chr1	29536632	29536676	44	DEL
pbsv	chr1	29686762	29686762	45	INS
pbsv	chr1	29687741	29687741	37	INS
pbsv	chr1	29723864	29723864	378	INS
pbsv	chr1	29727304	29727556	252	DEL
pbsv	chr1	29727422	29727478	56	DEL
pbsv	chr1	29771311	29771311	525	INS
pbsv	chr1	29771311	29771311	710	INS
pbsv	chr1	29771367	29771367	63	INS
pbsv	chr1	29905700	29905700	33	INS
pbsv	chr1	29935682	29935706	24	DEL
pbsv	chr1	30011616	30011644	28	DEL
pbsv	chr1	30080273	30080296	23	DEL
pbsv	chr1	30096601	30096601	163	INS
pbsv	chr1	30184354	30184448	94	DEL
pbsv	chr1	30191420	30191462	42	DEL
pbsv	chr1	30301383	30301383	73	INS
pbsv	chr1	30327488	30327512	24	DEL
pbsv	chr1	30375749	30375801	52	DEL
pbsv	chr1	30405669	30405669	1559	INS
pbsv	chr1	30405966	30405966	3631	INS
pbsv	chr1	30488830	30488830	204	INS
pbsv	chr1	30491024	30491046	22	DEL
pbsv	chr1	30515558	30515582	24	DEL
pbsv	chr1	30524546	30524596	50	DEL
pbsv	chr1	30567797	30568812	1015	DEL
pbsv	chr1	30582079	30582100	21	DEL
pbsv	chr1	30655617	30655617	1176	INS
pbsv	chr1	30655735	30655735	615	INS
pbsv	chr1	30732368	30732368	2545	INS
pbsv	chr1	30771803	30771897	94	DEL
pbsv	chr1	30773178	30773215	37	DEL
pbsv	chr1	30776315	30776344	29	DEL
pbsv	chr1	30799896	30799925	29	DEL
pbsv	chr1	30840237	30840277	40	DEL
pbsv	chr1	30894618	30894685	67	DEL
pbsv	chr1	30972389	30972469	80	DEL
pbsv	chr1	31046489	31046513	24	DEL
pbsv	chr1	31080646	31080681	35	DEL
pbsv	chr1	31111389	31111414	25	DEL
pbsv	chr1	31115991	31115991	20	INS
pbsv	chr1	31155518	31155539	21	DEL
pbsv	chr1	31176905	31177032	127	DEL
pbsv	chr1	31196697	31196717	20	DEL
pbsv	chr1	31345547	31345547	53	INS
pbsv	chr1	31431768	31431768	36	INS
pbsv	chr1	31432144	31432144	809	INS
pbsv	chr1	31432164	31432164	225	INS
pbsv	chr1	31432253	31432253	1494	INS
pbsv	chr1	31516091	31516091	20	INS
pbsv	chr1	31545478	31545478	32	INS
pbsv	chr1	31545530	31545594	64	DEL
pbsv	chr1	31546182	31546218	36	DEL
pbsv	chr1	31580181	31580213	32	DEL
pbsv	chr1	31595281	31595321	40	DEL
pbsv	chr1	31807412	31807412	321	INS
pbsv	chr1	31908113	31908151	38	DEL
pbsv	chr1	31975603	31975603	21	INS
pbsv	chr1	31986427	31986452	25	DEL
pbsv	chr1	32539740	32539740	223	INS
pbsv	chr1	32581182	32581182	641	INS
pbsv	chr1	32614440	32614465	25	DEL
pbsv	chr1	32642777	32642777	1002	INS
pbsv	chr1	32649645	32649669	24	DEL
pbsv	chr1	32752934	32752962	28	DEL
pbsv	chr1	32796996	32797018	22	DEL
pbsv	chr1	32986772	32986772	1587	INS
pbsv	chr1	33052507	33052507	101	INS
pbsv	chr1	33052507	33052507	50	INS
pbsv	chr1	33186817	33186817	1653	INS
pbsv	chr1	33707691	33707711	20	DEL
pbsv	chr1	33740282	33740306	24	DEL
pbsv	chr1	33790685	33790712	27	DEL
pbsv	chr1	33864936	33864936	200	INS
pbsv	chr1	34080921	34080949	28	DEL
pbsv	chr1	34102611	34102649	38	DEL
pbsv	chr1	34135243	34135263	20	DEL
pbsv	chr1	34167624	34167648	24	DEL
pbsv	chr1	34303776	34303796	20	DEL
pbsv	chr1	34541466	34541466	916	INS
pbsv	chr1	34603297	34603297	26	INS
pbsv	chr1	34777729	34777791	62	DEL
pbsv	chr1	34802235	34802235	59	INS
pbsv	chr1	34802236	34802381	145	DEL
pbsv	chr1	34812944	34812964	20	DEL
pbsv	chr1	34839356	34839356	30	INS
pbsv	chr1	34906016	34906016	36	INS
pbsv	chr1	34992606	34992606	27	INS
pbsv	chr1	34992679	34992705	26	DEL
pbsv	chr1	34995006	34995037	31	DEL
pbsv	chr1	35061820	35061820	20	INS
pbsv	chr1	35157010	35157010	1128	INS
pbsv	chr1	35161526	35161847	321	DEL
pbsv	chr1	35260506	35260506	175	INS
pbsv	chr1	35391781	35391914	133	DEL
pbsv	chr1	35403699	35403728	29	DEL
pbsv	chr1	35576928	35576962	34	DEL
pbsv	chr1	35658875	35658875	28	INS
pbsv	chr1	35671241	35671261	20	DEL
pbsv	chr1	35671241	35671241	20	INS
pbsv	chr1	35705022	35705050	28	DEL
pbsv	chr1	35888992	35889036	44	DEL
pbsv	chr1	36009078	36009078	316	INS
pbsv	chr1	36210726	36210726	105	INS
pbsv	chr1	36210726	36210726	244	INS
pbsv	chr1	36213955	36214017	62	DEL
pbsv	chr1	36243928	36243976	48	DEL
pbsv	chr1	36266850	36266870	20	DEL
pbsv	chr1	36267649	36267878	229	DEL
pbsv	chr1	36270571	36270571	25	INS
pbsv	chr1	36283616	36283668	52	DEL
pbsv	chr1	36403220	36403252	32	DEL
pbsv	chr1	36544162	36544196	34	DEL
pbsv	chr1	36544361	36544361	32	INS
pbsv	chr1	36544659	36544685	26	DEL
pbsv	chr1	36546873	36546897	24	DEL
pbsv	chr1	36632572	36632607	35	DEL
pbsv	chr1	36688529	36688583	54	DEL
pbsv	chr1	36700445	36700538	93	DEL
pbsv	chr1	36715910	36715976	66	DEL
pbsv	chr1	36746065	36746065	314	INS
pbsv	chr1	36793822	36793822	779	INS
pbsv	chr1	36957454	36957454	301	INS
pbsv	chr1	36957567	36957695	128	DEL
pbsv	chr1	36958604	36960147	1543	DEL
pbsv	chr1	37102938	37102938	87	INS
pbsv	chr1	37131772	37131799	27	DEL
pbsv	chr1	37190719	37190719	20	INS
pbsv	chr1	37288392	37288422	30	DEL
pbsv	chr1	37307349	37307375	26	DEL
pbsv	chr1	37365408	37365408	36	INS
pbsv	chr1	37384463	37384491	28	DEL
pbsv	chr1	37427552	37427572	20	DEL
pbsv	chr1	37446180	37446180	649	INS
pbsv	chr1	37446180	37446180	984	INS
pbsv	chr1	37481463	37481463	89	INS
pbsv	chr1	37535230	37535230	36	INS
pbsv	chr1	37611748	37611748	71	INS
pbsv	chr1	37742573	37742736	163	DEL
pbsv	chr1	37753647	37753679	32	DEL
pbsv	chr1	37775710	37775710	2432	INS
pbsv	chr1	37967099	37967099	321	INS
pbsv	chr1	38012048	38012048	35	INS
pbsv	chr1	38342505	38342529	24	DEL
pbsv	chr1	38485067	38485067	75	INS
pbsv	chr1	38562619	38562644	25	DEL
pbsv	chr1	38574129	38574157	28	DEL
pbsv	chr1	38729592	38729592	20	INS
pbsv	chr1	38829924	38829924	1729	INS
pbsv	chr1	38882847	38882847	20	INS
pbsv	chr1	38902247	38902273	26	DEL
pbsv	chr1	38945846	38945846	1964	INS
pbsv	chr1	39044563	39044563	216	INS
pbsv	chr1	39186204	39186228	24	DEL
pbsv	chr1	39211990	39211990	316	INS
pbsv	chr1	39217240	39217260	20	DEL
pbsv	chr1	39234647	39234647	327	INS
pbsv	chr1	39511450	39511450	20	INS
pbsv	chr1	39664497	39664497	801	INS
pbsv	chr1	39701574	39701574	24	INS
pbsv	chr1	39725275	39725297	22	DEL
pbsv	chr1	39784524	39784645	121	DEL
pbsv	chr1	39876528	39876528	20	INS
pbsv	chr1	39888757	39888757	323	INS
pbsv	chr1	39919693	39919693	27	INS
pbsv	chr1	39922879	39922879	31	INS
pbsv	chr1	39999020	39999020	60	INS
pbsv	chr1	40008369	40008497	128	DEL
pbsv	chr1	40047101	40047147	46	DEL
pbsv	chr1	40050405	40050405	113	INS
pbsv	chr1	40132583	40132583	30	INS
pbsv	chr1	40318314	40318314	35	INS
pbsv	chr1	40395577	40395577	21	INS
pbsv	chr1	40435242	40435242	22	INS
pbsv	chr1	40496674	40497090	416	DEL
pbsv	chr1	40670574	40670574	23	INS
pbsv	chr1	40889543	40889543	21	INS
pbsv	chr1	40912795	40912815	20	DEL
pbsv	chr1	41053119	41053119	33	INS
pbsv	chr1	41329373	41329438	65	DEL
pbsv	chr1	41369871	41369871	54	INS
pbsv	chr1	41375448	41375472	24	DEL
pbsv	chr1	41382200	41382200	200	INS
pbsv	chr1	41397242	41397267	25	DEL
pbsv	chr1	41425249	41425249	482	INS
pbsv	chr1	41516181	41516181	28	INS
pbsv	chr1	41526627	41526627	23	INS
pbsv	chr1	41527289	41527289	458	INS
pbsv	chr1	41531230	41531262	32	DEL
pbsv	chr1	41531522	41531632	110	DEL
pbsv	chr1	41544699	41544699	747	INS
pbsv	chr1	41544953	41544953	198	INS
pbsv	chr1	41561739	41561739	32	INS
pbsv	chr1	41635541	41635625	84	DEL
pbsv	chr1	41638321	41638360	39	DEL
pbsv	chr1	41722403	41722403	20	INS
pbsv	chr1	41888934	41888962	28	DEL
pbsv	chr1	42058546	42058546	31	INS
pbsv	chr1	42110174	42110174	99	INS
pbsv	chr1	42167126	42167440	314	DEL
pbsv	chr1	42222096	42222096	162	INS
pbsv	chr1	42262970	42263009	39	DEL
pbsv	chr1	42277506	42277821	315	DEL
pbsv	chr1	42324097	42324097	94	INS
pbsv	chr1	42367140	42367140	36	INS
pbsv	chr1	42369157	42369187	30	DEL
pbsv	chr1	42385754	42385774	20	DEL
pbsv	chr1	42428095	42428117	22	DEL
pbsv	chr1	42482568	42482568	322	INS
pbsv	chr1	42535701	42535701	46	INS
pbsv	chr1	42535701	42535701	130	INS
pbsv	chr1	42546400	42546420	20	DEL
pbsv	chr1	42564519	42564519	24	INS
pbsv	chr1	42709120	42709149	29	DEL
pbsv	chr1	42817598	42817598	332	INS
pbsv	chr1	42913329	42913367	38	DEL
pbsv	chr1	43079223	43079255	32	DEL
pbsv	chr1	43079753	43079773	20	DEL
pbsv	chr1	43081353	43081353	30	INS
pbsv	chr1	43097073	43097123	50	DEL
pbsv	chr1	43154379	43154415	36	DEL
pbsv	chr1	43376720	43376720	324	INS
pbsv	chr1	43391784	43392120	336	DEL
pbsv	chr1	43594283	43594283	154	INS
pbsv	chr1	43875923	43875953	30	DEL
pbsv	chr1	43904944	43904944	338	INS
pbsv	chr1	43905255	43905255	36	INS
pbsv	chr1	43905607	43905679	72	DEL
pbsv	chr1	43911562	43911562	28	INS
pbsv	chr1	44087747	44087779	32	DEL
pbsv	chr1	44088107	44088107	20	INS
pbsv	chr1	44139048	44139048	45	INS
pbsv	chr1	44140275	44140359	84	DEL
pbsv	chr1	44159054	44159054	20	INS
pbsv	chr1	44342812	44342832	20	DEL
pbsv	chr1	44409127	44409271	144	DEL
pbsv	chr1	44501521	44501542	21	DEL
pbsv	chr1	44577337	44577373	36	DEL
pbsv	chr1	44738054	44738054	46	INS
pbsv	chr1	44816377	44816435	58	DEL
pbsv	chr1	44816932	44816932	27	INS
pbsv	chr1	44876573	44876573	400	INS
pbsv	chr1	44972264	44972290	26	DEL
pbsv	chr1	45223034	45223083	49	DEL
pbsv	chr1	45354810	45354835	25	DEL
pbsv	chr1	45452032	45452032	24	INS
pbsv	chr1	45497643	45497643	429	INS
pbsv	chr1	45497708	45497708	225	INS
pbsv	chr1	45539015	45539015	50	INS
pbsv	chr1	45595127	45595149	22	DEL
pbsv	chr1	45703341	45703341	2823	INS
pbsv	chr1	45710897	45710897	564	INS
pbsv	chr1	45710902	45710902	896	INS
pbsv	chr1	45735780	45735780	26	INS
pbsv	chr1	45741614	45741926	312	DEL
pbsv	chr1	45760507	45760507	42	INS
pbsv	chr1	45768933	45768986	53	DEL
pbsv	chr1	45816221	45816221	20	INS
pbsv	chr1	45900435	45900764	329	DEL
pbsv	chr1	46146686	46146716	30	DEL
pbsv	chr1	46182304	46182304	23	INS
pbsv	chr1	46240191	46242954	2763	DEL
pbsv	chr1	46329126	46329126	322	INS
pbsv	chr1	46336997	46337287	290	DEL
pbsv	chr1	46337660	46337952	292	DEL
pbsv	chr1	46441818	46441840	22	DEL
pbsv	chr1	46540357	46540379	22	DEL
pbsv	chr1	46564044	46564044	23	INS
pbsv	chr1	46585249	46585285	36	DEL
pbsv	chr1	46776357	46776357	149	INS
pbsv	chr1	46867720	46867720	21	INS
pbsv	chr1	47036386	47036386	28	INS
pbsv	chr1	47057336	47057356	20	DEL
pbsv	chr1	47179107	47179107	127	INS
pbsv	chr1	47184459	47184459	996	INS
pbsv	chr1	47468234	47468258	24	DEL
pbsv	chr1	47591404	47591437	33	DEL
pbsv	chr1	47592605	47592605	65	INS
pbsv	chr1	47708464	47708548	84	DEL
pbsv	chr1	47722143	47722143	41	INS
pbsv	chr1	47731835	47731883	48	DEL
pbsv	chr1	47743225	47743225	249	INS
pbsv	chr1	47743225	47743225	930	INS
pbsv	chr1	47743457	47743457	33	INS
pbsv	chr1	47769953	47769953	20	INS
pbsv	chr1	47858204	47858239	35	DEL
pbsv	chr1	47990771	47990795	24	DEL
pbsv	chr1	48192630	48192680	50	DEL
pbsv	chr1	48244736	48244736	66	INS
pbsv	chr1	48383105	48383329	224	DEL
pbsv	chr1	48384338	48384374	36	DEL
pbsv	chr1	48483780	48483938	158	DEL
pbsv	chr1	48483938	48483963	25	DEL
pbsv	chr1	48625090	48625110	20	DEL
pbsv	chr1	48711716	48711748	32	DEL
pbsv	chr1	48810892	48810925	33	DEL
pbsv	chr1	48879474	48879474	122	INS
pbsv	chr1	48926244	48926244	20	INS
pbsv	chr1	49050594	49050616	22	DEL
pbsv	chr1	49084104	49084158	54	DEL
pbsv	chr1	49154809	49154845	36	DEL
pbsv	chr1	49206859	49206889	30	DEL
pbsv	chr1	49237513	49237555	42	DEL
pbsv	chr1	49303451	49303451	24	INS
pbsv	chr1	49947954	49947954	210	INS
pbsv	chr1	50119036	50119060	24	DEL
pbsv	chr1	50366579	50366611	32	DEL
pbsv	chr1	50369313	50369313	540	INS
pbsv	chr1	50538207	50538207	333	INS
pbsv	chr1	50819682	50819730	48	DEL
pbsv	chr1	51509246	51509246	315	INS
pbsv	chr1	51521581	51521604	23	DEL
pbsv	chr1	51711473	51711473	358	INS
pbsv	chr1	51852550	51852550	653	INS
pbsv	chr1	51883774	51883805	31	DEL
pbsv	chr1	51906869	51906869	396	INS
pbsv	chr1	52243448	52243448	74	INS
pbsv	chr1	52255913	52255944	31	DEL
pbsv	chr1	52444925	52444947	22	DEL
pbsv	chr1	52623671	52623671	78	INS
pbsv	chr1	52638303	52638342	39	DEL
pbsv	chr1	52776229	52776229	26	INS
pbsv	chr1	52793896	52793896	20	INS
pbsv	chr1	52803098	52803172	74	DEL
pbsv	chr1	52817793	52817836	43	DEL
pbsv	chr1	52846308	52846348	40	DEL
pbsv	chr1	52869967	52869967	99	INS
pbsv	chr1	53095579	53095664	85	DEL
pbsv	chr1	53099236	53099236	61	INS
pbsv	chr1	53128425	53129276	851	DEL
pbsv	chr1	53129453	53129931	478	DEL
pbsv	chr1	53173411	53173411	28	INS
pbsv	chr1	53283446	53283446	52	INS
pbsv	chr1	53284227	53284227	24	INS
pbsv	chr1	53502312	53502392	80	DEL
pbsv	chr1	53525463	53525463	452	INS
pbsv	chr1	53556575	53556575	62	INS
pbsv	chr1	53604923	53604943	20	DEL
pbsv	chr1	53709331	53709331	42	INS
pbsv	chr1	53713134	53713134	78	INS
pbsv	chr1	53745901	53745901	22	INS
pbsv	chr1	53834980	53834980	25	INS
pbsv	chr1	53945868	53945894	26	DEL
pbsv	chr1	54137683	54137683	24	INS
pbsv	chr1	54154378	54154413	35	DEL
pbsv	chr1	54252518	54252540	22	DEL
pbsv	chr1	54316664	54316685	21	DEL
pbsv	chr1	54452634	54452634	309	INS
pbsv	chr1	54458788	54458788	211	INS
pbsv	chr1	54458871	54458871	325	INS
pbsv	chr1	54713401	54713422	21	DEL
pbsv	chr1	54808984	54808984	111	INS
pbsv	chr1	54836282	54836306	24	DEL
pbsv	chr1	54868664	54868716	52	DEL
pbsv	chr1	54957350	54957412	62	DEL
pbsv	chr1	55003042	55003042	528	INS
pbsv	chr1	55178676	55178708	32	DEL
pbsv	chr1	55240233	55240233	1622	INS
pbsv	chr1	55242937	55242937	25	INS
pbsv	chr1	55385702	55385702	139	INS
pbsv	chr1	55385702	55385702	537	INS
pbsv	chr1	55398638	55398670	32	DEL
pbsv	chr1	55420705	55420745	40	DEL
pbsv	chr1	55509049	55509103	54	DEL
pbsv	chr1	55629113	55629139	26	DEL
pbsv	chr1	55662312	55662340	28	DEL
pbsv	chr1	55662702	55662702	590	INS
pbsv	chr1	55663290	55663290	26	INS
pbsv	chr1	55663728	55663800	72	DEL
pbsv	chr1	55665528	55665552	24	DEL
pbsv	chr1	55665927	55665947	20	DEL
pbsv	chr1	55666329	55666329	429	INS
pbsv	chr1	55666329	55666329	628	INS
pbsv	chr1	55666802	55666905	103	DEL
pbsv	chr1	55667199	55667372	173	DEL
pbsv	chr1	55667595	55667625	30	DEL
pbsv	chr1	55935609	55935930	321	DEL
pbsv	chr1	55971642	55971642	182	INS
pbsv	chr1	56348582	56348607	25	DEL
pbsv	chr1	56365434	56369289	3855	DEL
pbsv	chr1	56371744	56371744	20	INS
pbsv	chr1	56399193	56399222	29	DEL
pbsv	chr1	56485945	56485945	32	INS
pbsv	chr1	56757707	56757735	28	DEL
pbsv	chr1	56776934	56777273	339	DEL
pbsv	chr1	56951960	56951960	21	INS
pbsv	chr1	57207446	57207446	29	INS
pbsv	chr1	57273592	57273620	28	DEL
pbsv	chr1	57343002	57343024	22	DEL
pbsv	chr1	57355873	57355901	28	DEL
pbsv	chr1	57367043	57367063	20	DEL
pbsv	chr1	57395742	57395798	56	DEL
pbsv	chr1	57441272	57441296	24	DEL
pbsv	chr1	57639142	57639253	111	DEL
pbsv	chr1	57757220	57757220	27	INS
pbsv	chr1	57781116	57781144	28	DEL
pbsv	chr1	57864663	57864683	20	DEL
pbsv	chr1	57877539	57877863	324	DEL
pbsv	chr1	57951332	57951332	24	INS
pbsv	chr1	58272334	58272334	283	INS
pbsv	chr1	58278237	58279150	913	DEL
pbsv	chr1	58300612	58300612	34	INS
pbsv	chr1	58381881	58381908	27	DEL
pbsv	chr1	58518334	58518354	20	DEL
pbsv	chr1	58552293	58552557	264	DEL
pbsv	chr1	58648556	58648594	38	DEL
pbsv	chr1	58729267	58729297	30	DEL
pbsv	chr1	58729583	58729583	549	INS
pbsv	chr1	58729589	58729589	384	INS
pbsv	chr1	58741470	58741470	24	INS
pbsv	chr1	58820761	58820781	20	DEL
pbsv	chr1	58981106	58981215	109	DEL
pbsv	chr1	59002158	59002158	25	INS
pbsv	chr1	59014679	59014679	30	INS
pbsv	chr1	59051500	59051616	116	DEL
pbsv	chr1	59065623	59065623	29	INS
pbsv	chr1	59491057	59491057	55	INS
pbsv	chr1	59577458	59582100	4642	DEL
pbsv	chr1	59582964	59583279	315	DEL
pbsv	chr1	59583302	59583988	686	DEL
pbsv	chr1	59694287	59694307	20	DEL
pbsv	chr1	59955239	59955265	26	DEL
pbsv	chr1	60085806	60085806	46	INS
pbsv	chr1	60085919	60085919	88	INS
pbsv	chr1	60590438	60590438	20	INS
pbsv	chr1	60732664	60732706	42	DEL
pbsv	chr1	60735435	60735457	22	DEL
pbsv	chr1	60878383	60878383	53	INS
pbsv	chr1	60920100	60920128	28	DEL
pbsv	chr1	61030118	61030159	41	DEL
pbsv	chr1	61200032	61200068	36	DEL
pbsv	chr1	61310764	61310764	40	INS
pbsv	chr1	61334556	61334582	26	DEL
pbsv	chr1	61393286	61393286	1917	INS
pbsv	chr1	61466717	61466717	152	INS
pbsv	chr1	61522975	61522975	26	INS
pbsv	chr1	61551250	61551250	20	INS
pbsv	chr1	61567972	61567999	27	DEL
pbsv	chr1	61617185	61618029	844	DEL
pbsv	chr1	61768472	61768472	20	INS
pbsv	chr1	61796658	61796690	32	DEL
pbsv	chr1	61796724	61796724	36	INS
pbsv	chr1	61813358	61813386	28	DEL
pbsv	chr1	61871443	61871443	100	INS
pbsv	chr1	61886819	61886819	38	INS
pbsv	chr1	61924914	61925263	349	DEL
pbsv	chr1	61997982	61997982	22	INS
pbsv	chr1	62099347	62099347	20	INS
pbsv	chr1	62137609	62137609	378	INS
pbsv	chr1	62189541	62189573	32	DEL
pbsv	chr1	62221702	62221727	25	DEL
pbsv	chr1	62278323	62278359	36	DEL
pbsv	chr1	62278347	62278347	70	INS
pbsv	chr1	62379572	62379572	20	INS
pbsv	chr1	62388042	62388042	32	INS
pbsv	chr1	62461677	62461702	25	DEL
pbsv	chr1	62553340	62553373	33	DEL
pbsv	chr1	62686148	62686487	339	DEL
pbsv	chr1	62696312	62696340	28	DEL
pbsv	chr1	62751319	62751345	26	DEL
pbsv	chr1	62945025	62945047	22	DEL
pbsv	chr1	62947689	62947689	27	INS
pbsv	chr1	62996279	62996279	320	INS
pbsv	chr1	63045129	63045203	74	DEL
pbsv	chr1	63045935	63045935	106	INS
pbsv	chr1	63046000	63046000	194	INS
pbsv	chr1	63063822	63063822	229	INS
pbsv	chr1	63073763	63073763	28	INS
pbsv	chr1	63178099	63178099	34	INS
pbsv	chr1	63400207	63400242	35	DEL
pbsv	chr1	63422408	63422438	30	DEL
pbsv	chr1	63444447	63444467	20	DEL
pbsv	chr1	63633903	63633944	41	DEL
pbsv	chr1	63647256	63647282	26	DEL
pbsv	chr1	63721536	63721536	319	INS
pbsv	chr1	63738257	63738297	40	DEL
pbsv	chr1	64026110	64026110	328	INS
pbsv	chr1	64108395	64108421	26	DEL
pbsv	chr1	64239115	64239115	36	INS
pbsv	chr1	64302187	64302231	44	DEL
pbsv	chr1	64398242	64398242	28	INS
pbsv	chr1	64415089	64415129	40	DEL
pbsv	chr1	64415464	64415640	176	DEL
pbsv	chr1	64492378	64492378	341	INS
pbsv	chr1	64640724	64640744	20	DEL
pbsv	chr1	64675993	64676014	21	DEL
pbsv	chr1	64734648	64734745	97	DEL
pbsv	chr1	64881262	64881262	341	INS
pbsv	chr1	64897530	64897551	21	DEL
pbsv	chr1	64946752	64946776	24	DEL
pbsv	chr1	65077048	65077073	25	DEL
pbsv	chr1	65106573	65106573	279	INS
pbsv	chr1	65302244	65302282	38	DEL
pbsv	chr1	65362164	65362164	31	INS
pbsv	chr1	65378279	65378279	20	INS
pbsv	chr1	65417065	65417065	38	INS
pbsv	chr1	65443939	65444209	270	DEL
pbsv	chr1	65518855	65518877	22	DEL
pbsv	chr1	65590243	65590243	319	INS
pbsv	chr1	65613471	65613749	278	DEL
pbsv	chr1	65662081	65662081	23	INS
pbsv	chr1	65662109	65662168	59	DEL
pbsv	chr1	65670321	65670344	23	DEL
pbsv	chr1	65691088	65691128	40	DEL
pbsv	chr1	65693920	65693946	26	DEL
pbsv	chr1	65798226	65798559	333	DEL
pbsv	chr1	66096602	66096602	346	INS
pbsv	chr1	66131592	66131624	32	DEL
pbsv	chr1	66400521	66400521	60	INS
pbsv	chr1	66525585	66525585	30	INS
pbsv	chr1	66589163	66589193	30	DEL
pbsv	chr1	66630817	66630817	37	INS
pbsv	chr1	66643097	66643097	31	INS
pbsv	chr1	66735521	66735853	332	DEL
pbsv	chr1	66736175	66736202	27	DEL
pbsv	chr1	66826289	66826289	323	INS
pbsv	chr1	66836303	66836327	24	DEL
pbsv	chr1	66845190	66845220	30	DEL
pbsv	chr1	66945268	66945290	22	DEL
pbsv	chr1	67013158	67013158	78	INS
pbsv	chr1	67128368	67128388	20	DEL
pbsv	chr1	67158984	67158984	25	INS
pbsv	chr1	67228123	67228169	46	DEL
pbsv	chr1	67447632	67447679	47	DEL
pbsv	chr1	67542276	67543133	857	DEL
pbsv	chr1	67568833	67568833	20	INS
pbsv	chr1	67664881	67664881	23	INS
pbsv	chr1	67710052	67710206	154	DEL
pbsv	chr1	67742857	67742857	213	INS
pbsv	chr1	67900442	67900464	22	DEL
pbsv	chr1	67930035	67930035	65	INS
pbsv	chr1	68110000	68110020	20	DEL
pbsv	chr1	68277748	68277768	20	DEL
pbsv	chr1	68435174	68435196	22	DEL
pbsv	chr1	68616848	68616884	36	DEL
pbsv	chr1	68764941	68765077	136	DEL
pbsv	chr1	68864975	68864996	21	DEL
pbsv	chr1	69296633	69296656	23	DEL
pbsv	chr1	69341309	69341628	319	DEL
pbsv	chr1	69465247	69465247	37	INS
pbsv	chr1	69478032	69478338	306	DEL
pbsv	chr1	69561641	69561999	358	DEL
pbsv	chr1	69561951	69561996	45	DEL
pbsv	chr1	69602488	69602488	339	INS
pbsv	chr1	69608844	69608874	30	DEL
pbsv	chr1	69625373	69625373	331	INS
pbsv	chr1	69916109	69916109	1064	INS
pbsv	chr1	70302428	70302751	323	DEL
pbsv	chr1	70339812	70339836	24	DEL
pbsv	chr1	70443051	70443074	23	DEL
pbsv	chr1	70480506	70480837	331	DEL
pbsv	chr1	70647447	70647447	22	INS
pbsv	chr1	70734705	70734705	30	INS
pbsv	chr1	70887821	70887971	150	DEL
pbsv	chr1	71125318	71125318	20	INS
pbsv	chr1	71259717	71259717	34	INS
pbsv	chr1	71275636	71275946	310	DEL
pbsv	chr1	71675126	71675126	26	INS
pbsv	chr1	71793264	71793264	271	INS
pbsv	chr1	71868463	71868483	20	DEL
pbsv	chr1	71898961	71898986	25	DEL
pbsv	chr1	71928131	71928131	132	INS
pbsv	chr1	72173322	72173322	316	INS
pbsv	chr1	72252171	72252171	61	INS
pbsv	chr1	72348046	72348068	22	DEL
pbsv	chr1	72434701	72434731	30	DEL
pbsv	chr1	72469504	72469528	24	DEL
pbsv	chr1	72515805	72515805	402	INS
pbsv	chr1	72515808	72515808	156	INS
pbsv	chr1	72526640	72526670	30	DEL
pbsv	chr1	72556900	72556948	48	DEL
pbsv	chr1	72585138	72585138	46	INS
pbsv	chr1	72658912	72658932	20	DEL
pbsv	chr1	72658924	72658982	58	DEL
pbsv	chr1	72705397	72705421	24	DEL
pbsv	chr1	72721219	72721249	30	DEL
pbsv	chr1	72795603	72795623	20	DEL
pbsv	chr1	72869796	72869836	40	DEL
pbsv	chr1	73134334	73134334	48	INS
pbsv	chr1	73146544	73146574	30	DEL
pbsv	chr1	73183122	73183122	88	INS
pbsv	chr1	73287917	73288232	315	DEL
pbsv	chr1	73303100	73303451	351	DEL
pbsv	chr1	73359812	73359832	20	DEL
pbsv	chr1	73508831	73508851	20	DEL
pbsv	chr1	73549542	73549542	34	INS
pbsv	chr1	73564267	73564289	22	DEL
pbsv	chr1	73566710	73566710	24	INS
pbsv	chr1	73573094	73573134	40	DEL
pbsv	chr1	73777586	73777607	21	DEL
pbsv	chr1	73846748	73846999	251	DEL
pbsv	chr1	73906353	73906393	40	DEL
pbsv	chr1	73939942	73939942	78	INS
pbsv	chr1	74022362	74022386	24	DEL
pbsv	chr1	74060200	74060221	21	DEL
pbsv	chr1	74289484	74289605	121	DEL
pbsv	chr1	74442863	74442863	331	INS
pbsv	chr1	74447359	74448281	922	DEL
pbsv	chr1	74500603	74500627	24	DEL
pbsv	chr1	74518835	74519569	734	DEL
pbsv	chr1	74725580	74725611	31	DEL
pbsv	chr1	74826981	74826981	20	INS
pbsv	chr1	74935659	74935682	23	DEL
pbsv	chr1	74941887	74941887	22	INS
pbsv	chr1	74989509	74989509	41	INS
pbsv	chr1	75091476	75091476	314	INS
pbsv	chr1	75280131	75280131	1341	INS
pbsv	chr1	75330135	75330179	44	DEL
pbsv	chr1	75546180	75546510	330	DEL
pbsv	chr1	75564603	75564603	20	INS
pbsv	chr1	75567159	75567188	29	DEL
pbsv	chr1	75753795	75753795	23	INS
pbsv	chr1	75774601	75774626	25	DEL
pbsv	chr1	75885668	75885668	351	INS
pbsv	chr1	75896371	75896393	22	DEL
pbsv	chr1	75902673	75902721	48	DEL
pbsv	chr1	75906495	75906495	377	INS
pbsv	chr1	75906519	75906519	114	INS
pbsv	chr1	75962669	75962731	62	DEL
pbsv	chr1	76058469	76058469	24	INS
pbsv	chr1	76108861	76108883	22	DEL
pbsv	chr1	76112390	76112390	197	INS
pbsv	chr1	76277553	76277619	66	DEL
pbsv	chr1	76278201	76278201	46	INS
pbsv	chr1	76292273	76292297	24	DEL
pbsv	chr1	76634681	76634964	283	DEL
pbsv	chr1	76646455	76646577	122	DEL
pbsv	chr1	76774377	76774453	76	DEL
pbsv	chr1	76839732	76839732	124	INS
pbsv	chr1	76839748	76839748	36	INS
pbsv	chr1	76846260	76846302	42	DEL
pbsv	chr1	77016173	77016173	264	INS
pbsv	chr1	77070774	77070774	33	INS
pbsv	chr1	77084331	77084354	23	DEL
pbsv	chr1	77119867	77119890	23	DEL
pbsv	chr1	77168629	77168629	308	INS
pbsv	chr1	77189726	77189750	24	DEL
pbsv	chr1	77299296	77299296	324	INS
pbsv	chr1	77367854	77367854	166	INS
pbsv	chr1	77444321	77444384	63	DEL
pbsv	chr1	77470825	77470854	29	DEL
pbsv	chr1	77475429	77475465	36	DEL
pbsv	chr1	77869872	77869922	50	DEL
pbsv	chr1	77982560	77982560	25	INS
pbsv	chr1	78158036	78158062	26	DEL
pbsv	chr1	78282175	78282237	62	DEL
pbsv	chr1	78415644	78415674	30	DEL
pbsv	chr1	78532405	78532481	76	DEL
pbsv	chr1	78532434	78532472	38	DEL
pbsv	chr1	78675518	78675551	33	DEL
pbsv	chr1	78828189	78828189	24	INS
pbsv	chr1	78935823	78936145	322	DEL
pbsv	chr1	79027434	79027434	42	INS
pbsv	chr1	79096605	79096627	22	DEL
pbsv	chr1	79116390	79116390	306	INS
pbsv	chr1	79201805	79201805	30	INS
pbsv	chr1	79242432	79242432	20	INS
pbsv	chr1	79307790	79307825	35	DEL
pbsv	chr1	79317772	79317772	27	INS
pbsv	chr1	79317965	79317986	21	DEL
pbsv	chr1	79372005	79372025	20	DEL
pbsv	chr1	79437640	79437660	20	DEL
pbsv	chr1	79529130	79529160	30	DEL
pbsv	chr1	79571857	79571898	41	DEL
pbsv	chr1	79572207	79572236	29	DEL
pbsv	chr1	79572632	79572652	20	DEL
pbsv	chr1	79668964	79668964	26	INS
pbsv	chr1	79756095	79757343	1248	DEL
pbsv	chr1	79780928	79780948	20	DEL
pbsv	chr1	79805469	79805469	140	INS
pbsv	chr1	79934313	79934313	34	INS
pbsv	chr1	80009755	80009779	24	DEL
pbsv	chr1	80141886	80141886	28	INS
pbsv	chr1	80150114	80150135	21	DEL
pbsv	chr1	80238539	80238565	26	DEL
pbsv	chr1	80329265	80329341	76	DEL
pbsv	chr1	80329265	80329265	180	INS
pbsv	chr1	80330423	80330423	29	INS
pbsv	chr1	80331151	80331151	31	INS
pbsv	chr1	80339562	80339562	20	INS
pbsv	chr1	80457284	80457316	32	DEL
pbsv	chr1	80488348	80488384	36	DEL
pbsv	chr1	80492777	80492799	22	DEL
pbsv	chr1	80492826	80492826	22	INS
pbsv	chr1	80563548	80563548	21	INS
pbsv	chr1	80567511	80567511	22	INS
pbsv	chr1	80584178	80584281	103	DEL
pbsv	chr1	80653734	80654044	310	DEL
pbsv	chr1	80728656	80728983	327	DEL
pbsv	chr1	80885843	80885843	145	INS
pbsv	chr1	80937414	80937414	20	INS
pbsv	chr1	80939072	80945263	6191	DEL
pbsv	chr1	80950155	80950177	22	DEL
pbsv	chr1	81068343	81068381	38	DEL
pbsv	chr1	81222099	81222428	329	DEL
pbsv	chr1	81236125	81236151	26	DEL
pbsv	chr1	81322093	81322093	62	INS
pbsv	chr1	81514046	81514167	121	DEL
pbsv	chr1	81619563	81619614	51	DEL
pbsv	chr1	81746832	81746860	28	DEL
pbsv	chr1	81998983	81998983	90	INS
pbsv	chr1	82046231	82046268	37	DEL
pbsv	chr1	82151523	82151547	24	DEL
pbsv	chr1	82250187	82250210	23	DEL
pbsv	chr1	82256026	82256026	3121	INS
pbsv	chr1	82356424	82356492	68	DEL
pbsv	chr1	82451926	82451926	20	INS
pbsv	chr1	82497608	82497932	324	DEL
pbsv	chr1	82576961	82577281	320	DEL
pbsv	chr1	82636412	82636439	27	DEL
pbsv	chr1	82665507	82665537	30	DEL
pbsv	chr1	82666350	82666350	80	INS
pbsv	chr1	82684167	82684225	58	DEL
pbsv	chr1	82741391	82741431	40	DEL
pbsv	chr1	83013602	83013637	35	DEL
pbsv	chr1	83287852	83287959	107	DEL
pbsv	chr1	83295647	83295689	42	DEL
pbsv	chr1	83368109	83368109	22	INS
pbsv	chr1	83604390	83604390	317	INS
pbsv	chr1	83787369	83787394	25	DEL
pbsv	chr1	84027517	84027517	39	INS
pbsv	chr1	84052242	84058946	6704	DEL
pbsv	chr1	84411425	84411451	26	DEL
pbsv	chr1	84421148	84421188	40	DEL
pbsv	chr1	84574510	84574510	77	INS
pbsv	chr1	84756771	84756771	185	INS
pbsv	chr1	84987503	84987503	64	INS
pbsv	chr1	85154441	85154441	512	INS
pbsv	chr1	85176188	85176188	34	INS
pbsv	chr1	85282937	85283267	330	DEL
pbsv	chr1	85293226	85293254	28	DEL
pbsv	chr1	85303002	85303002	20	INS
pbsv	chr1	85507504	85507504	20	INS
pbsv	chr1	85580535	85580561	26	DEL
pbsv	chr1	85673735	85673764	29	DEL
pbsv	chr1	85813532	85813552	20	DEL
pbsv	chr1	85940107	85940435	328	DEL
pbsv	chr1	85947942	85947962	20	DEL
pbsv	chr1	85996493	85996493	42	INS
pbsv	chr1	86097486	86097532	46	DEL
pbsv	chr1	86111532	86111532	24	INS
pbsv	chr1	86215042	86217340	2298	DEL
pbsv	chr1	86220628	86220648	20	DEL
pbsv	chr1	86275297	86276014	717	DEL
pbsv	chr1	86797368	86797368	256	INS
pbsv	chr1	86797565	86797565	93	INS
pbsv	chr1	86828064	86828064	22	INS
pbsv	chr1	86842281	86842447	166	DEL
pbsv	chr1	86873044	86873072	28	DEL
pbsv	chr1	86899359	86899487	128	DEL
pbsv	chr1	86899431	86899509	78	DEL
pbsv	chr1	87018132	87018132	26	INS
pbsv	chr1	87046752	87046752	2116	INS
pbsv	chr1	87247579	87247606	27	DEL
pbsv	chr1	87336040	87336040	28	INS
pbsv	chr1	87425251	87425251	34	INS
pbsv	chr1	87581448	87581554	106	DEL
pbsv	chr1	87820157	87820311	154	DEL
pbsv	chr1	87826046	87826046	26	INS
pbsv	chr1	87832679	87832705	26	DEL
pbsv	chr1	88140834	88140834	20	INS
pbsv	chr1	88148447	88148467	20	DEL
pbsv	chr1	88194231	88194251	20	DEL
pbsv	chr1	88314417	88314417	38	INS
pbsv	chr1	88395034	88395034	95	INS
pbsv	chr1	88416042	88416072	30	DEL
pbsv	chr1	88457679	88457679	189	INS
pbsv	chr1	88507126	88507126	3870	INS
pbsv	chr1	88657263	88657285	22	DEL
pbsv	chr1	88753699	88753699	306	INS
pbsv	chr1	88820201	88820235	34	DEL
pbsv	chr1	88847524	88847555	31	DEL
pbsv	chr1	88904547	88904569	22	DEL
pbsv	chr1	88993894	88993958	64	DEL
pbsv	chr1	89040183	89040183	25	INS
pbsv	chr1	89043993	89044014	21	DEL
pbsv	chr1	89295606	89295636	30	DEL
pbsv	chr1	89295606	89295606	60	INS
pbsv	chr1	89354533	89354657	124	DEL
pbsv	chr1	89541710	89541731	21	DEL
pbsv	chr1	89638967	89638967	35	INS
pbsv	chr1	89776222	89776222	26	INS
pbsv	chr1	89797893	89798053	160	DEL
pbsv	chr1	89905001	89905001	273	INS
pbsv	chr1	89968678	89968678	162	INS
pbsv	chr1	90075918	90075918	128	INS
pbsv	chr1	90141940	90141940	26	INS
pbsv	chr1	90194738	90194738	26	INS
pbsv	chr1	90194738	90194738	104	INS
pbsv	chr1	90378982	90378982	117	INS
pbsv	chr1	90379123	90379123	232	INS
pbsv	chr1	90379123	90379123	461	INS
pbsv	chr1	90392849	90392870	21	DEL
pbsv	chr1	90497053	90497082	29	DEL
pbsv	chr1	90693076	90693096	20	DEL
pbsv	chr1	90709236	90709236	20	INS
pbsv	chr1	90817980	90817980	58	INS
pbsv	chr1	90826145	90826181	36	DEL
pbsv	chr1	90847106	90847106	20	INS
pbsv	chr1	90867278	90867278	25	INS
pbsv	chr1	90891782	90891782	49	INS
pbsv	chr1	90950308	90950308	110	INS
pbsv	chr1	91078809	91078809	42	INS
pbsv	chr1	91159214	91159497	283	DEL
pbsv	chr1	91168680	91168704	24	DEL
pbsv	chr1	91169310	91169358	48	DEL
pbsv	chr1	91199715	91199735	20	DEL
pbsv	chr1	91448538	91448993	455	DEL
pbsv	chr1	91459296	91459296	74	INS
pbsv	chr1	91459419	91459452	33	DEL
pbsv	chr1	91459702	91459739	37	DEL
pbsv	chr1	91459869	91460565	696	DEL
pbsv	chr1	91545536	91545564	28	DEL
pbsv	chr1	91631666	91631666	57	INS
pbsv	chr1	91668694	91669342	648	DEL
pbsv	chr1	91766504	91767776	1272	DEL
pbsv	chr1	91818277	91818300	23	DEL
pbsv	chr1	91840380	91840400	20	DEL
pbsv	chr1	91840380	91840380	120	INS
pbsv	chr1	91925696	91925696	51	INS
pbsv	chr1	91927331	91927331	114	INS
pbsv	chr1	91938892	91938892	25	INS
pbsv	chr1	91945279	91945305	26	DEL
pbsv	chr1	91962144	91962166	22	DEL
pbsv	chr1	92211589	92211589	23	INS
pbsv	chr1	92309561	92309591	30	DEL
pbsv	chr1	92483343	92483363	20	DEL
pbsv	chr1	92513535	92513567	32	DEL
pbsv	chr1	92701962	92701962	328	INS
pbsv	chr1	92796716	92796771	55	DEL
pbsv	chr1	92821461	92821501	40	DEL
pbsv	chr1	92846848	92846848	64	INS
pbsv	chr1	92898097	92898121	24	DEL
pbsv	chr1	92940995	92941028	33	DEL
pbsv	chr1	93032655	93032655	331	INS
pbsv	chr1	93053225	93053225	45	INS
pbsv	chr1	93282462	93282462	65	INS
pbsv	chr1	93876121	93876121	2507	INS
pbsv	chr1	94384465	94384514	49	DEL
pbsv	chr1	94386023	94386051	28	DEL
pbsv	chr1	94689707	94689747	40	DEL
pbsv	chr1	94689711	94689711	20	INS
pbsv	chr1	94775984	94776010	26	DEL
pbsv	chr1	94939016	94939036	20	DEL
pbsv	chr1	95005419	95005419	104	INS
pbsv	chr1	95045907	95045938	31	DEL
pbsv	chr1	95046973	95046993	20	DEL
pbsv	chr1	95060129	95060149	20	DEL
pbsv	chr1	95076732	95077058	326	DEL
pbsv	chr1	95104663	95104663	25	INS
pbsv	chr1	95224954	95225273	319	DEL
pbsv	chr1	95249849	95249888	39	DEL
pbsv	chr1	95279475	95279504	29	DEL
pbsv	chr1	95616804	95616824	20	DEL
pbsv	chr1	95664453	95664476	23	DEL
pbsv	chr1	96017524	96017608	84	DEL
pbsv	chr1	96034712	96034712	347	INS
pbsv	chr1	96248357	96248357	30	INS
pbsv	chr1	96265790	96265790	50	INS
pbsv	chr1	96272618	96272618	24	INS
pbsv	chr1	96403213	96403282	69	DEL
pbsv	chr1	96524299	96524338	39	DEL
pbsv	chr1	96746913	96746933	20	DEL
pbsv	chr1	97130754	97130836	82	DEL
pbsv	chr1	97173279	97173279	22	INS
pbsv	chr1	97195634	97195672	38	DEL
pbsv	chr1	97206638	97206668	30	DEL
pbsv	chr1	97242122	97242142	20	DEL
pbsv	chr1	97323455	97323455	155	INS
pbsv	chr1	97724296	97724323	27	DEL
pbsv	chr1	98086495	98086532	37	DEL
pbsv	chr1	98139725	98139725	344	INS
pbsv	chr1	98503576	98503576	228	INS
pbsv	chr1	98512488	98512488	51	INS
pbsv	chr1	98536864	98536864	24	INS
pbsv	chr1	98714386	98714493	107	DEL
pbsv	chr1	98856476	98856506	30	DEL
pbsv	chr1	98973303	98973338	35	DEL
pbsv	chr1	99087993	99088013	20	DEL
pbsv	chr1	99112034	99112034	184	INS
pbsv	chr1	99112040	99112040	75	INS
pbsv	chr1	99206546	99206546	325	INS
pbsv	chr1	99319692	99319712	20	DEL
pbsv	chr1	99330327	99330327	196	INS
pbsv	chr1	99333803	99333826	23	DEL
pbsv	chr1	99468999	99468999	28	INS
pbsv	chr1	99499566	99499566	96	INS
pbsv	chr1	99510471	99510535	64	DEL
pbsv	chr1	99596004	99596026	22	DEL
pbsv	chr1	99683003	99683093	90	DEL
pbsv	chr1	99856321	99856357	36	DEL
pbsv	chr1	99925078	99925221	143	DEL
pbsv	chr1	99994338	99994363	25	DEL
pbsv	chr1	99997410	99997436	26	DEL
pbsv	chr1	99997700	99997700	318	INS
pbsv	chr1	100083910	100083936	26	DEL
pbsv	chr1	100086087	100086087	315	INS
pbsv	chr1	100191747	100191775	28	DEL
pbsv	chr1	100473048	100473048	307	INS
pbsv	chr1	100500811	100500833	22	DEL
pbsv	chr1	100528654	100528654	335	INS
pbsv	chr1	100693348	100693348	23	INS
pbsv	chr1	100771690	100771714	24	DEL
pbsv	chr1	100819213	100819213	514	INS
pbsv	chr1	101159185	101159185	20	INS
pbsv	chr1	101174462	101174482	20	DEL
pbsv	chr1	101223725	101223755	30	DEL
pbsv	chr1	101253577	101253577	257	INS
pbsv	chr1	101253624	101253624	373	INS
pbsv	chr1	101350827	101350827	96	INS
pbsv	chr1	101402105	101402105	32	INS
pbsv	chr1	101441707	101441743	36	DEL
pbsv	chr1	101513424	101513424	2986	INS
pbsv	chr1	101552459	101552459	40	INS
pbsv	chr1	101552697	101552784	87	DEL
pbsv	chr1	101553356	101553460	104	DEL
pbsv	chr1	101553543	101553838	295	DEL
pbsv	chr1	101553811	101553811	49	INS
pbsv	chr1	101657950	101658039	89	DEL
pbsv	chr1	102035147	102035173	26	DEL
pbsv	chr1	102045502	102045502	68	INS
pbsv	chr1	102047085	102047085	67	INS
pbsv	chr1	102093656	102093656	31	INS
pbsv	chr1	102136797	102136797	24	INS
pbsv	chr1	102396129	102396129	29	INS
pbsv	chr1	102411226	102411256	30	DEL
pbsv	chr1	102454974	102454974	324	INS
pbsv	chr1	102582122	102582452	330	DEL
pbsv	chr1	102583510	102583534	24	DEL
pbsv	chr1	102630509	102630828	319	DEL
pbsv	chr1	102645433	102645500	67	DEL
pbsv	chr1	103027396	103027416	20	DEL
pbsv	chr1	103137261	103137293	32	DEL
pbsv	chr1	103182270	103182338	68	DEL
pbsv	chr1	103182304	103182338	34	DEL
pbsv	chr1	103230550	103230628	78	DEL
pbsv	chr1	103230935	103230935	316	INS
pbsv	chr1	103272220	103272220	104	INS
pbsv	chr1	103288819	103288844	25	DEL
pbsv	chr1	103363521	103363554	33	DEL
pbsv	chr1	103364591	103364665	74	DEL
pbsv	chr1	103365317	103365348	31	DEL
pbsv	chr1	103411706	103411726	20	DEL
pbsv	chr1	103525497	103525548	51	DEL
pbsv	chr1	103621118	103621197	79	DEL
pbsv	chr1	103714063	103714098	35	DEL
pbsv	chr1	103827308	103827308	28	INS
pbsv	chr1	103938231	103938231	5279	INS
pbsv	chr1	104055431	104055431	28	INS
pbsv	chr1	104126801	104127401	600	DEL
pbsv	chr1	104160310	104160342	32	DEL
pbsv	chr1	104177225	104177542	317	DEL
pbsv	chr1	104266978	104267336	358	DEL
pbsv	chr1	104297471	104297501	30	DEL
pbsv	chr1	104349320	104349369	49	DEL
pbsv	chr1	104486300	104486373	73	DEL
pbsv	chr1	104507983	104508023	40	DEL
pbsv	chr1	104511451	104511451	329	INS
pbsv	chr1	104538436	104538456	20	DEL
pbsv	chr1	104562274	104562274	136	INS
pbsv	chr1	104562298	104562298	22	INS
pbsv	chr1	104619750	104619750	30	INS
pbsv	chr1	104712410	104713566	1156	DEL
pbsv	chr1	104730312	104730334	22	DEL
pbsv	chr1	104808978	104808978	29	INS
pbsv	chr1	104885687	104886017	330	DEL
pbsv	chr1	104966560	104966560	47	INS
pbsv	chr1	105009176	105009176	20	INS
pbsv	chr1	105013008	105013008	20	INS
pbsv	chr1	105075267	105075267	82	INS
pbsv	chr1	105075284	105075308	24	DEL
pbsv	chr1	105082393	105088288	5895	DEL
pbsv	chr1	105115638	105115638	24	INS
pbsv	chr1	105117739	105117759	20	DEL
pbsv	chr1	105150362	105150398	36	DEL
pbsv	chr1	105324148	105324422	274	DEL
pbsv	chr1	105470238	105470262	24	DEL
pbsv	chr1	105477425	105477445	20	DEL
pbsv	chr1	105537089	105537089	30	INS
pbsv	chr1	105602335	105602359	24	DEL
pbsv	chr1	105628935	105628958	23	DEL
pbsv	chr1	105630887	105631006	119	DEL
pbsv	chr1	105760152	105760177	25	DEL
pbsv	chr1	105769140	105769251	111	DEL
pbsv	chr1	105788297	105788297	206	INS
pbsv	chr1	105943241	105943241	128	INS
pbsv	chr1	105961394	105961394	573	INS
pbsv	chr1	105963338	105963338	836	INS
pbsv	chr1	106113007	106113007	23	INS
pbsv	chr1	106389293	106389315	22	DEL
pbsv	chr1	106415318	106415318	28	INS
pbsv	chr1	106425180	106425232	52	DEL
pbsv	chr1	106431200	106431260	60	DEL
pbsv	chr1	106431392	106431419	27	DEL
pbsv	chr1	106476598	106476622	24	DEL
pbsv	chr1	106560849	106560898	49	DEL
pbsv	chr1	106705095	106705183	88	DEL
pbsv	chr1	106781567	106781595	28	DEL
pbsv	chr1	106860866	106860890	24	DEL
pbsv	chr1	106861179	106861231	52	DEL
pbsv	chr1	107060388	107060410	22	DEL
pbsv	chr1	107114303	107114303	32	INS
pbsv	chr1	107555333	107555333	51	INS
pbsv	chr1	107575001	107575021	20	DEL
pbsv	chr1	107599844	107599844	311	INS
pbsv	chr1	107630348	107630348	20	INS
pbsv	chr1	107908820	107908852	32	DEL
pbsv	chr1	108023707	108023707	44	INS
pbsv	chr1	108024930	108024930	255	INS
pbsv	chr1	108187927	108187927	26	INS
pbsv	chr1	108316482	108316544	62	DEL
pbsv	chr1	108358282	108358314	32	DEL
pbsv	chr1	108367935	108367961	26	DEL
pbsv	chr1	108374868	108374976	108	DEL
pbsv	chr1	108474082	108474082	83	INS
pbsv	chr1	108483213	108483586	373	DEL
pbsv	chr1	108489451	108489451	49	INS
pbsv	chr1	108523040	108523144	104	DEL
pbsv	chr1	108523767	108523892	125	DEL
pbsv	chr1	108675987	108675987	160	INS
pbsv	chr1	108689608	108689608	62	INS
pbsv	chr1	108771650	108771686	36	DEL
pbsv	chr1	108771931	108772013	82	DEL
pbsv	chr1	108772268	108772296	28	DEL
pbsv	chr1	108908728	108908728	26	INS
pbsv	chr1	108917609	108917647	38	DEL
pbsv	chr1	108933081	108933412	331	DEL
pbsv	chr1	109055097	109055428	331	DEL
pbsv	chr1	109072013	109072137	124	DEL
pbsv	chr1	109221982	109222015	33	DEL
pbsv	chr1	109300735	109300760	25	DEL
pbsv	chr1	109326438	109326466	28	DEL
pbsv	chr1	109424945	109425036	91	DEL
pbsv	chr1	109644541	109648773	4232	DEL
pbsv	chr1	109654074	109654176	102	DEL
pbsv	chr1	109654174	109654224	50	DEL
pbsv	chr1	109670103	109670103	46	INS
pbsv	chr1	109888149	109888173	24	DEL
pbsv	chr1	110029367	110029498	131	DEL
pbsv	chr1	110060664	110060664	28	INS
pbsv	chr1	110062608	110062608	27	INS
pbsv	chr1	110080041	110080061	20	DEL
pbsv	chr1	110120541	110120541	2866	INS
pbsv	chr1	110124535	110124563	28	DEL
pbsv	chr1	110153519	110153519	20	INS
pbsv	chr1	110310153	110310153	80	INS
pbsv	chr1	110387819	110387819	37	INS
pbsv	chr1	110458039	110458065	26	DEL
pbsv	chr1	110569640	110569730	90	DEL
pbsv	chr1	110569640	110569790	150	DEL
pbsv	chr1	110576705	110576730	25	DEL
pbsv	chr1	110769232	110769232	30	INS
pbsv	chr1	110773783	110773881	98	DEL
pbsv	chr1	110979078	110979506	428	DEL
pbsv	chr1	110979609	110979641	32	DEL
pbsv	chr1	111120381	111120403	22	DEL
pbsv	chr1	111154187	111154212	25	DEL
pbsv	chr1	111259968	111259968	973	INS
pbsv	chr1	111295585	111295647	62	DEL
pbsv	chr1	111315903	111315933	30	DEL
pbsv	chr1	111353551	111353551	1973	INS
pbsv	chr1	111355194	111355215	21	DEL
pbsv	chr1	111414879	111414903	24	DEL
pbsv	chr1	111414892	111414961	69	DEL
pbsv	chr1	111428789	111428819	30	DEL
pbsv	chr1	111458633	111458633	320	INS
pbsv	chr1	111502233	111502287	54	DEL
pbsv	chr1	111529894	111530021	127	DEL
pbsv	chr1	111543603	111543627	24	DEL
pbsv	chr1	111544741	111545108	367	DEL
pbsv	chr1	111607694	111607870	176	DEL
pbsv	chr1	111639406	111639406	2603	INS
pbsv	chr1	111721765	111721785	20	DEL
pbsv	chr1	111728070	111728070	24	INS
pbsv	chr1	111740969	111740999	30	DEL
pbsv	chr1	111786514	111786535	21	DEL
pbsv	chr1	112005748	112005776	28	DEL
pbsv	chr1	112009219	112009219	28	INS
pbsv	chr1	112084755	112084790	35	DEL
pbsv	chr1	112170814	112170814	24	INS
pbsv	chr1	112193372	112193372	332	INS
pbsv	chr1	112292465	112295043	2578	DEL
pbsv	chr1	112430199	112430224	25	DEL
pbsv	chr1	112449372	112449372	316	INS
pbsv	chr1	112638926	112638926	30	INS
pbsv	chr1	112639929	112639978	49	DEL
pbsv	chr1	112706458	112706496	38	DEL
pbsv	chr1	112962323	112962527	204	DEL
pbsv	chr1	112999652	112999652	1836	INS
pbsv	chr1	113022584	113022607	23	DEL
pbsv	chr1	113068700	113071155	2455	DEL
pbsv	chr1	113143867	113143887	20	DEL
pbsv	chr1	113170727	113170753	26	DEL
pbsv	chr1	113173009	113173298	289	DEL
pbsv	chr1	113251743	113251767	24	DEL
pbsv	chr1	113283417	113283417	24	INS
pbsv	chr1	113416469	113416469	202	INS
pbsv	chr1	113437846	113437867	21	DEL
pbsv	chr1	113484713	113484713	20	INS
pbsv	chr1	114062293	114062313	20	DEL
pbsv	chr1	114111729	114111729	53	INS
pbsv	chr1	114149220	114149220	38	INS
pbsv	chr1	114313246	114313266	20	DEL
pbsv	chr1	114500898	114501210	312	DEL
pbsv	chr1	114881542	114881542	24	INS
pbsv	chr1	115026279	115026279	45	INS
pbsv	chr1	115147535	115147555	20	DEL
pbsv	chr1	115526584	115526613	29	DEL
pbsv	chr1	115568534	115568581	47	DEL
pbsv	chr1	115761449	115761449	220	INS
pbsv	chr1	115916941	115916962	21	DEL
pbsv	chr1	115996687	115996708	21	DEL
pbsv	chr1	116100714	116100750	36	DEL
pbsv	chr1	116152683	116152683	100	INS
pbsv	chr1	116191549	116191549	56	INS
pbsv	chr1	116305927	116305927	88	INS
pbsv	chr1	116369410	116369491	81	DEL
pbsv	chr1	116436929	116436929	132	INS
pbsv	chr1	116437070	116437070	1151	INS
pbsv	chr1	116438205	116438205	6056	INS
pbsv	chr1	116890897	116890924	27	DEL
pbsv	chr1	117029213	117029237	24	DEL
pbsv	chr1	117053029	117053029	20	INS
pbsv	chr1	117134132	117134132	24	INS
pbsv	chr1	117137446	117137446	22	INS
pbsv	chr1	117259468	117259468	54	INS
pbsv	chr1	117283858	117283879	21	DEL
pbsv	chr1	117285449	117285477	28	DEL
pbsv	chr1	117309598	117309618	20	DEL
pbsv	chr1	117548414	117548636	222	DEL
pbsv	chr1	118318875	118318875	430	INS
pbsv	chr1	118318935	118318935	775	INS
pbsv	chr1	118319008	118319008	175	INS
pbsv	chr1	118380533	118380558	25	DEL
pbsv	chr1	118389107	118389107	2665	INS
pbsv	chr1	118401348	118401429	81	DEL
pbsv	chr1	118401435	118401483	48	DEL
pbsv	chr1	118452271	118452293	22	DEL
pbsv	chr1	118475836	118475955	119	DEL
pbsv	chr1	118714231	118714255	24	DEL
pbsv	chr1	118784385	118784419	34	DEL
pbsv	chr1	119093474	119093474	20	INS
pbsv	chr1	119184458	119184478	20	DEL
pbsv	chr1	119264614	119264614	24	INS
pbsv	chr1	119389139	119389139	49	INS
pbsv	chr1	119421416	119421464	48	DEL
pbsv	chr1	119532169	119532196	27	DEL
pbsv	chr1	119704965	119704965	26	INS
pbsv	chr1	119999956	119999988	32	DEL
pbsv	chr1	120041320	120041320	25	INS
pbsv	chr1	120074954	120074974	20	DEL
pbsv	chr1	120124517	120124517	324	INS
pbsv	chr1	120170936	120171008	72	DEL
pbsv	chr1	120209385	120209405	20	DEL
pbsv	chr1	120333355	120333384	29	DEL
pbsv	chr1	120398315	120398397	82	DEL
pbsv	chr1	120431321	120431369	48	DEL
pbsv	chr1	120434387	120434387	30	INS
pbsv	chr1	120444265	120444326	61	DEL
pbsv	chr1	120651776	120651776	24	INS
pbsv	chr1	120983382	120983382	22	INS
pbsv	chr1	121124689	121124713	24	DEL
pbsv	chr1	121239208	121239282	74	DEL
pbsv	chr1	121239239	121239289	50	DEL
pbsv	chr1	121249564	121249584	20	DEL
pbsv	chr1	121288744	121288904	160	DEL
pbsv	chr1	121395943	121395943	124	INS
pbsv	chr1	121396124	121396157	33	DEL
pbsv	chr1	121396384	121396384	30	INS
pbsv	chr1	121399102	121399165	63	DEL
pbsv	chr1	121400111	121400150	39	DEL
pbsv	chr1	121400872	121400898	26	DEL
pbsv	chr1	121401211	121401211	65	INS
pbsv	chr1	121401446	121401446	109	INS
pbsv	chr1	121402920	121403389	469	DEL
pbsv	chr1	121429132	121429132	29	INS
pbsv	chr1	121540803	121540824	21	DEL
pbsv	chr1	121587890	121587918	28	DEL
pbsv	chr1	121616702	121616702	536	INS
pbsv	chr1	121618730	121618998	268	DEL
pbsv	chr1	121618819	121619355	536	DEL
pbsv	chr1	121621237	121621505	268	DEL
pbsv	chr1	121621585	121621585	535	INS
pbsv	chr1	121623563	121623563	268	INS
pbsv	chr1	121623563	121623563	803	INS
pbsv	chr1	121627374	121627374	268	INS
pbsv	chr1	121740228	121740399	171	DEL
pbsv	chr1	121741039	121741205	166	DEL
pbsv	chr1	121742183	121742183	57	INS
pbsv	chr1	121768127	121768479	352	DEL
pbsv	chr1	121826473	121826589	116	DEL
pbsv	chr1	121829232	121829603	371	DEL
pbsv	chr1	121836495	121836763	268	DEL
pbsv	chr1	121840764	121841170	406	DEL
pbsv	chr1	123100377	123100548	171	DEL
pbsv	chr1	123435846	123436186	340	DEL
pbsv	chr1	123689382	123689722	340	DEL
pbsv	chr1	124921274	124921274	338	INS
pbsv	chr1	124977944	124978103	159	DEL
pbsv	chr1	124991790	124992303	513	DEL
pbsv	chr1	124996134	124996305	171	DEL
pbsv	chr1	125013058	125013058	223	INS
pbsv	chr1	125025271	125025384	113	DEL
pbsv	chr1	125025898	125026071	173	DEL
pbsv	chr1	125026047	125026047	169	INS
pbsv	chr1	125068954	125068954	49	INS
pbsv	chr1	125070167	125070187	20	DEL
pbsv	chr1	125070971	125070971	23	INS
pbsv	chr1	125071358	125071384	26	DEL
pbsv	chr1	125071473	125071532	59	DEL
pbsv	chr1	125071910	125071936	26	DEL
pbsv	chr1	125072522	125072545	23	DEL
pbsv	chr1	125072657	125072703	46	DEL
pbsv	chr1	125072934	125072934	26	INS
pbsv	chr1	125084782	125084782	26	INS
pbsv	chr1	125086680	125086680	682	INS
pbsv	chr1	125087091	125087091	23	INS
pbsv	chr1	125087955	125087980	25	DEL
pbsv	chr1	125103212	125103212	84	INS
pbsv	chr1	125149085	125149085	26	INS
pbsv	chr1	125149417	125149417	153	INS
pbsv	chr1	125149716	125149716	150	INS
pbsv	chr1	125150095	125150095	33	INS
pbsv	chr1	125153532	125153555	23	DEL
pbsv	chr1	125153754	125153845	91	DEL
pbsv	chr1	125154081	125154081	23	INS
pbsv	chr1	125154542	125154542	98	INS
pbsv	chr1	125155489	125155509	20	DEL
pbsv	chr1	125155560	125155560	49	INS
pbsv	chr1	125157635	125157635	23	INS
pbsv	chr1	125158318	125158344	26	DEL
pbsv	chr1	125162806	125162829	23	DEL
pbsv	chr1	125167953	125167953	465	INS
pbsv	chr1	125168705	125168731	26	DEL
pbsv	chr1	125170568	125170568	371	INS
pbsv	chr1	125173960	125174226	266	DEL
pbsv	chr1	125177294	125177294	29	INS
pbsv	chr1	125177535	125177535	141	INS
pbsv	chr1	125177767	125177767	49	INS
pbsv	chr1	125178119	125178145	26	DEL
pbsv	chr1	125178132	125178181	49	DEL
pbsv	chr1	125181297	125181320	23	DEL
pbsv	chr1	125183743	125183792	49	DEL
pbsv	chr1	125184380	125184406	26	DEL
pbsv	chr1	143189099	143189122	23	DEL
pbsv	chr1	143190748	143190774	26	DEL
pbsv	chr1	143194000	143194023	23	DEL
pbsv	chr1	143195211	143195237	26	DEL
pbsv	chr1	143196385	143196385	23	INS
pbsv	chr1	143197422	143197422	49	INS
pbsv	chr1	143198138	143198138	44	INS
pbsv	chr1	143198935	143198935	23	INS
pbsv	chr1	143202245	143202520	275	DEL
pbsv	chr1	143202274	143202274	193	INS
pbsv	chr1	143207244	143207296	52	DEL
pbsv	chr1	143211616	143211616	2590	INS
[truncated: 48,691 more rows]
