# Supplementary material for: Bayesian Integrative Detection of Structural Variations With False Discovery Rate Control
Source: Biom J. 2026 Mar 27;68(2):e70128. doi: 10.1002/bimj.70128 (PMC13022811; doi:10.1002/bimj.70128)
Supplement: Supplementary file 2 — Supporting Information [file BIMJ-68-e70128-s001.zip › Code_and_Data/arrayfile_NA19238/sniffles.vcf.csv]

Method	chro	start	end	length	type	qual
sniffles	chr1	90259	90259	59	INS	53.0
sniffles	chr1	121036	121036	108	INS	23.0
sniffles	chr1	136935	136935	195	INS	58.0
sniffles	chr1	180195	180525	330	DEL	60.0
sniffles	chr1	180872	180872	159	INS	43.0
sniffles	chr1	181211	181450	239	DEL	57.0
sniffles	chr1	609870	610138	268	DEL	60.0
sniffles	chr1	668544	668620	76	DEL	57.0
sniffles	chr1	669036	669113	77	DEL	57.0
sniffles	chr1	727300	727300	98	INS	50.0
sniffles	chr1	820880	820880	245	INS	60.0
sniffles	chr1	866852	866852	98	INS	60.0
sniffles	chr1	882645	882732	87	DEL	54.0
sniffles	chr1	904479	904577	98	DEL	60.0
sniffles	chr1	909346	909346	91	INS	60.0
sniffles	chr1	934065	934905	840	DEL	60.0
sniffles	chr1	977363	977860	497	DEL	60.0
sniffles	chr1	996393	996393	330	INS	60.0
sniffles	chr1	1053193	1053244	51	DEL	60.0
sniffles	chr1	1068825	1068825	78	INS	60.0
sniffles	chr1	1079166	1079346	180	DEL	60.0
sniffles	chr1	1099024	1099024	914	INS	60.0
sniffles	chr1	1099520	1099520	553	INS	54.0
sniffles	chr1	1139399	1139520	121	DEL	60.0
sniffles	chr1	1184656	1184656	324	INS	60.0
sniffles	chr1	1184656	1184656	648	INS	60.0
sniffles	chr1	1192630	1192630	96	INS	60.0
sniffles	chr1	1192630	1192630	144	INS	60.0
sniffles	chr1	1202441	1202441	171	INS	60.0
sniffles	chr1	1245159	1245159	453	INS	60.0
sniffles	chr1	1249038	1249038	396	INS	60.0
sniffles	chr1	1269100	1269255	155	DEL	60.0
sniffles	chr1	1284172	1284172	478	INS	60.0
sniffles	chr1	1324173	1324173	72	INS	60.0
sniffles	chr1	1339885	1339885	78	INS	60.0
sniffles	chr1	1350096	1351175	1079	DEL	60.0
sniffles	chr1	1382630	1382630	1388	INS	60.0
sniffles	chr1	1477856	1477856	133	INS	60.0
sniffles	chr1	1543726	1543726	202	INS	60.0
sniffles	chr1	1565685	1565685	96	INS	60.0
sniffles	chr1	1605708	1605708	275	INS	60.0
sniffles	chr1	1666975	1667142	167	DEL	60.0
sniffles	chr1	1717605	1717656	51	DEL	60.0
sniffles	chr1	1759277	1759334	57	DEL	60.0
sniffles	chr1	1885906	1885906	328	INS	60.0
sniffles	chr1	1924224	1924224	103	INS	60.0
sniffles	chr1	1929385	1929385	1069	INS	60.0
sniffles	chr1	1948943	1948943	110	INS	60.0
sniffles	chr1	1993706	1993706	147	INS	60.0
sniffles	chr1	2085728	2085728	112	INS	60.0
sniffles	chr1	2110022	2110117	95	DEL	60.0
sniffles	chr1	2121863	2121863	318	INS	60.0
sniffles	chr1	2122113	2122113	85	INS	60.0
sniffles	chr1	2122591	2122591	108	INS	60.0
sniffles	chr1	2124272	2124272	54	INS	60.0
sniffles	chr1	2147720	2147720	131	INS	60.0
sniffles	chr1	2277658	2277658	71	INS	60.0
sniffles	chr1	2401351	2401351	299	INS	60.0
sniffles	chr1	2436403	2436547	144	DEL	60.0
sniffles	chr1	2440513	2440513	1370	INS	60.0
sniffles	chr1	2522792	2522792	555	INS	60.0
sniffles	chr1	2592379	2592609	230	DEL	60.0
sniffles	chr1	2634743	2635145	402	DEL	60.0
sniffles	chr1	2652071	2652071	158	INS	60.0
sniffles	chr1	2653626	2653626	80	INS	56.0
sniffles	chr1	2654999	2655279	280	DEL	59.0
sniffles	chr1	2665431	2665592	161	DEL	50.0
sniffles	chr1	2667454	2667454	79	INS	30.0
sniffles	chr1	2667643	2667643	480	INS	30.0
sniffles	chr1	2675124	2675124	522	INS	49.0
sniffles	chr1	2761975	2762135	160	DEL	56.0
sniffles	chr1	2763576	2763816	240	DEL	57.0
sniffles	chr1	2763811	2764014	203	DEL	53.0
sniffles	chr1	2765716	2765716	160	INS	56.0
sniffles	chr1	2767396	2767396	203	INS	57.0
sniffles	chr1	2771135	2771338	203	DEL	55.0
sniffles	chr1	2949574	2949721	147	DEL	60.0
sniffles	chr1	2949719	2949817	98	DEL	60.0
sniffles	chr1	2960008	2960128	120	DEL	60.0
sniffles	chr1	2977266	2977367	101	DEL	60.0
sniffles	chr1	2977517	2977517	140	INS	60.0
sniffles	chr1	3016687	3016687	398	INS	60.0
sniffles	chr1	3026039	3026039	415	INS	60.0
sniffles	chr1	3037785	3037785	71	INS	60.0
sniffles	chr1	3104582	3104582	82	INS	60.0
sniffles	chr1	3110377	3110456	79	DEL	60.0
sniffles	chr1	3114401	3114456	55	DEL	60.0
sniffles	chr1	3165395	3165515	120	DEL	60.0
sniffles	chr1	3165717	3165885	168	DEL	60.0
sniffles	chr1	3176153	3176153	239	INS	60.0
sniffles	chr1	3181360	3181360	100	INS	60.0
sniffles	chr1	3212590	3212590	385	INS	60.0
sniffles	chr1	3215370	3215370	61	INS	60.0
sniffles	chr1	3260743	3260743	869	INS	60.0
sniffles	chr1	3287520	3287713	193	DEL	60.0
sniffles	chr1	3299301	3299423	122	DEL	60.0
sniffles	chr1	3299667	3300277	610	DEL	60.0
sniffles	chr1	3326031	3326090	59	DEL	60.0
sniffles	chr1	3345760	3345825	65	DEL	60.0
sniffles	chr1	3351528	3351528	547	INS	60.0
sniffles	chr1	3433484	3433561	77	DEL	60.0
sniffles	chr1	3450455	3450455	140	INS	60.0
sniffles	chr1	3502045	3502045	1221	INS	60.0
sniffles	chr1	3571710	3571767	57	DEL	60.0
sniffles	chr1	3578783	3578783	182	INS	60.0
sniffles	chr1	3583763	3583763	90	INS	60.0
sniffles	chr1	3583763	3583763	408	INS	60.0
sniffles	chr1	3587887	3587887	236	INS	60.0
sniffles	chr1	3639690	3639690	60	INS	60.0
sniffles	chr1	3643581	3643988	407	DEL	60.0
sniffles	chr1	3643963	3644422	459	DEL	60.0
sniffles	chr1	3645433	3645433	76	INS	60.0
sniffles	chr1	3693947	3693947	100	INS	60.0
sniffles	chr1	3694673	3694673	422	INS	60.0
sniffles	chr1	3694826	3694826	350	INS	60.0
sniffles	chr1	3694858	3694858	707	INS	60.0
sniffles	chr1	3800439	3800589	150	DEL	60.0
sniffles	chr1	3825080	3825146	66	DEL	60.0
sniffles	chr1	3832421	3832421	80	INS	60.0
sniffles	chr1	3832469	3832541	72	DEL	60.0
sniffles	chr1	3868660	3868660	220	INS	60.0
sniffles	chr1	3868665	3868665	310	INS	60.0
sniffles	chr1	3920274	3920274	127	INS	60.0
sniffles	chr1	3973651	3973651	90	INS	60.0
sniffles	chr1	4016940	4016940	194	INS	60.0
sniffles	chr1	4078477	4078477	115	INS	60.0
sniffles	chr1	4078478	4078478	58	INS	60.0
sniffles	chr1	4095087	4095401	314	DEL	60.0
sniffles	chr1	4100175	4100175	152	INS	60.0
sniffles	chr1	4136719	4136719	340	INS	60.0
sniffles	chr1	4144629	4144629	992	INS	60.0
sniffles	chr1	4162721	4162721	296	INS	60.0
sniffles	chr1	4303000	4303000	60	INS	60.0
sniffles	chr1	4336502	4336502	630	INS	60.0
sniffles	chr1	4381393	4381443	50	DEL	60.0
sniffles	chr1	4420283	4420356	73	DEL	60.0
sniffles	chr1	4543680	4543680	150	INS	60.0
sniffles	chr1	4632982	4632982	91	INS	60.0
sniffles	chr1	4682682	4682682	87	INS	60.0
sniffles	chr1	4740370	4740370	167	INS	60.0
sniffles	chr1	4939477	4939477	1855	INS	58.0
sniffles	chr1	5075709	5075709	96	INS	60.0
sniffles	chr1	5112428	5112428	401	INS	60.0
sniffles	chr1	5160309	5160309	566	INS	60.0
sniffles	chr1	5246622	5246692	70	DEL	60.0
sniffles	chr1	5304000	5304102	102	DEL	60.0
sniffles	chr1	5404902	5404962	60	DEL	60.0
sniffles	chr1	5414116	5414190	74	DEL	60.0
sniffles	chr1	5593289	5593289	63	INS	60.0
sniffles	chr1	5655858	5655910	52	DEL	60.0
sniffles	chr1	5667666	5667862	196	DEL	60.0
sniffles	chr1	5667699	5667699	231	INS	60.0
sniffles	chr1	5744142	5744306	164	DEL	60.0
sniffles	chr1	5802855	5802855	459	INS	60.0
sniffles	chr1	5817272	5817272	261	INS	60.0
sniffles	chr1	5829845	5829845	348	INS	60.0
sniffles	chr1	5832276	5832276	382	INS	57.0
sniffles	chr1	5832276	5832276	606	INS	60.0
sniffles	chr1	6005939	6006555	616	DEL	60.0
sniffles	chr1	6012452	6012574	122	DEL	60.0
sniffles	chr1	6160061	6160115	54	DEL	60.0
sniffles	chr1	6160065	6160261	196	DEL	60.0
sniffles	chr1	6160235	6160340	105	DEL	60.0
sniffles	chr1	6300757	6300757	63	INS	60.0
sniffles	chr1	6354671	6354671	120	INS	60.0
sniffles	chr1	6742558	6742558	1882	INS	60.0
sniffles	chr1	6937557	6937557	198	INS	60.0
sniffles	chr1	6940913	6940913	687	INS	60.0
sniffles	chr1	6940913	6940913	1263	INS	60.0
sniffles	chr1	6984091	6984091	204	INS	60.0
sniffles	chr1	7426180	7426180	304	INS	60.0
sniffles	chr1	7500239	7500239	75	INS	60.0
sniffles	chr1	7500259	7500259	461	INS	60.0
sniffles	chr1	7542554	7542616	62	DEL	60.0
sniffles	chr1	7574106	7574106	308	INS	60.0
sniffles	chr1	7829913	7829967	54	DEL	60.0
sniffles	chr1	7856598	7856598	63	INS	60.0
sniffles	chr1	7862975	7862975	114	INS	60.0
sniffles	chr1	7903145	7903325	180	DEL	60.0
sniffles	chr1	7953118	7953118	98	INS	60.0
sniffles	chr1	8027005	8027005	152	INS	60.0
sniffles	chr1	8216987	8216987	214	INS	60.0
sniffles	chr1	8276903	8276903	729	INS	60.0
sniffles	chr1	8322305	8322305	615	INS	60.0
sniffles	chr1	8331446	8331446	162	INS	60.0
sniffles	chr1	8331446	8331446	265	INS	60.0
sniffles	chr1	8344893	8344893	329	INS	60.0
sniffles	chr1	8502130	8502130	589	INS	60.0
sniffles	chr1	8668939	8669025	86	DEL	60.0
sniffles	chr1	8912173	8912173	234	INS	60.0
sniffles	chr1	9053290	9053290	179	INS	60.0
sniffles	chr1	9116183	9116183	236	INS	60.0
sniffles	chr1	9129266	9129266	90	INS	60.0
sniffles	chr1	9170366	9170366	318	INS	60.0
sniffles	chr1	9282515	9282515	219	INS	60.0
sniffles	chr1	9310074	9310128	54	DEL	60.0
sniffles	chr1	9310196	9310196	54	INS	60.0
sniffles	chr1	9680449	9680449	229	INS	60.0
sniffles	chr1	9968552	9968552	140	INS	60.0
sniffles	chr1	10187949	10187949	786	INS	60.0
sniffles	chr1	10188120	10188120	242	INS	58.0
sniffles	chr1	10274674	10274760	86	DEL	60.0
sniffles	chr1	10422424	10423723	1299	DEL	60.0
sniffles	chr1	10662228	10662291	63	DEL	60.0
sniffles	chr1	10971076	10971076	1899	INS	60.0
sniffles	chr1	10987314	10987512	198	DEL	60.0
sniffles	chr1	11000058	11002250	2192	DEL	60.0
sniffles	chr1	11041737	11041737	270	INS	60.0
sniffles	chr1	11373882	11373882	1248	INS	60.0
sniffles	chr1	11374329	11374329	70	INS	60.0
sniffles	chr1	11381602	11381737	135	DEL	60.0
sniffles	chr1	11522760	11522760	605	INS	60.0
sniffles	chr1	11609197	11609366	169	DEL	60.0
sniffles	chr1	11622837	11623127	290	DEL	60.0
sniffles	chr1	11641683	11641683	111	INS	60.0
sniffles	chr1	12138949	12138949	66	INS	60.0
sniffles	chr1	12565676	12565676	720	INS	60.0
sniffles	chr1	12677551	12677551	328	INS	60.0
sniffles	chr1	12789423	12789423	120	INS	60.0
sniffles	chr1	12816075	12816355	280	DEL	60.0
sniffles	chr1	13224530	13224530	58	INS	59.0
sniffles	chr1	13470160	13470160	662	INS	60.0
sniffles	chr1	13501503	13501688	185	DEL	60.0
sniffles	chr1	13522114	13522178	64	DEL	60.0
sniffles	chr1	13567992	13568123	131	DEL	60.0
sniffles	chr1	13588981	13588981	50	INS	60.0
sniffles	chr1	13658375	13658375	127	INS	60.0
sniffles	chr1	14492666	14492666	1425	INS	60.0
sniffles	chr1	14514346	14514346	294	INS	60.0
sniffles	chr1	14514502	14514502	53	INS	60.0
sniffles	chr1	14652507	14652507	264	INS	60.0
sniffles	chr1	15036279	15036279	69	INS	60.0
sniffles	chr1	15063770	15063825	55	DEL	60.0
sniffles	chr1	15131043	15131043	50	INS	60.0
sniffles	chr1	15225219	15225219	262	INS	60.0
sniffles	chr1	15314636	15314636	298	INS	60.0
sniffles	chr1	15388346	15388346	294	INS	60.0
sniffles	chr1	16164055	16164055	72	INS	60.0
sniffles	chr1	16424206	16424206	135	INS	60.0
sniffles	chr1	16539692	16539692	318	INS	35.0
sniffles	chr1	16619396	16621185	1789	DEL	57.0
sniffles	chr1	16730668	16730668	97	INS	56.0
sniffles	chr1	16733033	16733033	311	INS	58.0
sniffles	chr1	17166219	17166219	884	INS	60.0
sniffles	chr1	17208573	17208573	74	INS	60.0
sniffles	chr1	17241452	17241596	144	DEL	60.0
sniffles	chr1	17289304	17289304	2678	INS	60.0
sniffles	chr1	17292887	17292887	108	INS	60.0
sniffles	chr1	17358270	17358592	322	DEL	60.0
sniffles	chr1	17437674	17437674	78	INS	60.0
sniffles	chr1	17859663	17859663	200	INS	60.0
sniffles	chr1	17868633	17868633	67	INS	60.0
sniffles	chr1	18049838	18049838	105	INS	60.0
sniffles	chr1	18354842	18354892	50	DEL	60.0
sniffles	chr1	18466060	18466060	59	INS	60.0
sniffles	chr1	18539861	18540039	178	DEL	60.0
sniffles	chr1	18598029	18598099	70	DEL	60.0
sniffles	chr1	18602584	18602647	63	DEL	60.0
sniffles	chr1	18604850	18604926	76	DEL	60.0
sniffles	chr1	18744454	18744454	81	INS	60.0
sniffles	chr1	18825276	18825542	266	DEL	60.0
sniffles	chr1	18925858	18925858	737	INS	60.0
sniffles	chr1	19320696	19321848	1152	DEL	60.0
sniffles	chr1	19434934	19435100	166	DEL	60.0
sniffles	chr1	19642974	19643118	144	DEL	60.0
sniffles	chr1	19932929	19932929	319	INS	60.0
sniffles	chr1	20170697	20171245	548	DEL	60.0
sniffles	chr1	20382469	20382469	437	INS	60.0
sniffles	chr1	20463540	20463540	910	INS	60.0
sniffles	chr1	20623747	20623747	1252	INS	60.0
sniffles	chr1	20626004	20626091	87	DEL	60.0
sniffles	chr1	20965635	20965635	54	INS	60.0
sniffles	chr1	20981521	20981618	97	DEL	60.0
sniffles	chr1	20989057	20989057	132	INS	60.0
sniffles	chr1	21166096	21166096	319	INS	60.0
sniffles	chr1	21179789	21179789	138	INS	60.0
sniffles	chr1	21388450	21388527	77	DEL	60.0
sniffles	chr1	21388577	21388748	171	DEL	60.0
sniffles	chr1	21818007	21818142	135	DEL	60.0
sniffles	chr1	22370178	22370178	60	INS	60.0
sniffles	chr1	22431279	22431279	275	INS	60.0
sniffles	chr1	22570497	22570497	93	INS	60.0
sniffles	chr1	22577991	22577991	1299	INS	60.0
sniffles	chr1	22599638	22599735	97	DEL	60.0
sniffles	chr1	22754842	22754842	643	INS	60.0
sniffles	chr1	22950448	22950448	256	INS	60.0
sniffles	chr1	23392406	23392406	1331	INS	60.0
sniffles	chr1	23495230	23495230	64	INS	60.0
sniffles	chr1	23703678	23703740	62	DEL	60.0
sniffles	chr1	23710866	23710866	96	INS	60.0
sniffles	chr1	23710949	23710949	145	INS	60.0
sniffles	chr1	23837096	23837096	56	INS	60.0
sniffles	chr1	24011013	24011013	217	INS	60.0
sniffles	chr1	24076496	24076813	317	DEL	60.0
sniffles	chr1	24212086	24212086	167	INS	60.0
sniffles	chr1	24345044	24345044	247	INS	60.0
sniffles	chr1	24345227	24345227	67	INS	60.0
sniffles	chr1	24531104	24531104	322	INS	60.0
sniffles	chr1	24602305	24602591	286	DEL	60.0
sniffles	chr1	24614775	24614775	320	INS	60.0
sniffles	chr1	24634838	24634838	312	INS	60.0
sniffles	chr1	24730355	24730355	299	INS	60.0
sniffles	chr1	24799916	24800212	296	DEL	60.0
sniffles	chr1	24875331	24877145	1814	DEL	60.0
sniffles	chr1	25044972	25044972	105	INS	60.0
sniffles	chr1	25054266	25054266	323	INS	60.0
sniffles	chr1	25108873	25108873	68	INS	60.0
sniffles	chr1	25166876	25166960	84	DEL	60.0
sniffles	chr1	25529500	25529500	969	INS	60.0
sniffles	chr1	25768268	25768268	95	INS	60.0
sniffles	chr1	25902095	25902095	333	INS	60.0
sniffles	chr1	25941917	25942610	693	DEL	60.0
sniffles	chr1	26133605	26138279	4674	DEL	60.0
sniffles	chr1	26239552	26239615	63	DEL	60.0
sniffles	chr1	26369684	26369684	181	INS	60.0
sniffles	chr1	26399820	26399820	491	INS	60.0
sniffles	chr1	26818637	26818637	98	INS	60.0
sniffles	chr1	26904036	26904036	329	INS	60.0
sniffles	chr1	27030487	27030487	719	INS	60.0
sniffles	chr1	27086496	27086496	1170	INS	60.0
sniffles	chr1	27107221	27107221	1191	INS	60.0
sniffles	chr1	27792153	27792153	74	INS	60.0
sniffles	chr1	27853194	27853244	50	DEL	58.0
sniffles	chr1	27853839	27854086	247	DEL	60.0
sniffles	chr1	27854186	27854462	276	DEL	60.0
sniffles	chr1	27878461	27878461	1366	INS	60.0
sniffles	chr1	27905879	27905879	125	INS	60.0
sniffles	chr1	27916979	27916979	105	INS	60.0
sniffles	chr1	27921289	27921598	309	DEL	60.0
sniffles	chr1	28247132	28247132	144	INS	60.0
sniffles	chr1	28994950	28994950	324	INS	60.0
sniffles	chr1	29055653	29055653	341	INS	60.0
sniffles	chr1	29518741	29518741	52	INS	60.0
sniffles	chr1	29707558	29707558	60	INS	60.0
sniffles	chr1	29723865	29723865	378	INS	60.0
sniffles	chr1	29727306	29727557	251	DEL	60.0
sniffles	chr1	29771312	29771312	555	INS	60.0
sniffles	chr1	30096602	30096602	163	INS	60.0
sniffles	chr1	30301384	30301384	72	INS	60.0
sniffles	chr1	30375747	30375799	52	DEL	60.0
sniffles	chr1	30488836	30488836	204	INS	60.0
sniffles	chr1	30567798	30568813	1015	DEL	60.0
sniffles	chr1	30597760	30597760	63	INS	60.0
sniffles	chr1	30651754	30651754	267	INS	60.0
sniffles	chr1	30655712	30655712	1229	INS	60.0
sniffles	chr1	30732369	30732369	2550	INS	60.0
sniffles	chr1	30771804	30771898	94	DEL	60.0
sniffles	chr1	30894619	30894686	67	DEL	60.0
sniffles	chr1	30972400	30972470	70	DEL	60.0
sniffles	chr1	31176906	31177033	127	DEL	60.0
sniffles	chr1	31252033	31252033	52	INS	60.0
sniffles	chr1	31345548	31345548	53	INS	60.0
sniffles	chr1	31431905	31431905	108	INS	60.0
sniffles	chr1	31545531	31545595	64	DEL	60.0
sniffles	chr1	31546341	31546392	51	DEL	60.0
sniffles	chr1	32539741	32539741	223	INS	60.0
sniffles	chr1	32581183	32581183	637	INS	60.0
sniffles	chr1	32642778	32642778	1002	INS	60.0
sniffles	chr1	32986773	32986773	1587	INS	60.0
sniffles	chr1	33052508	33052508	101	INS	58.0
sniffles	chr1	33186818	33186818	1653	INS	60.0
sniffles	chr1	33864935	33864935	219	INS	60.0
sniffles	chr1	34541467	34541467	913	INS	60.0
sniffles	chr1	34777730	34777792	62	DEL	60.0
sniffles	chr1	34777916	34777916	62	INS	60.0
sniffles	chr1	34802228	34802373	145	DEL	60.0
sniffles	chr1	35161527	35161848	321	DEL	60.0
sniffles	chr1	35260254	35260254	176	INS	60.0
sniffles	chr1	35391782	35391915	133	DEL	60.0
sniffles	chr1	36009079	36009079	316	INS	60.0
sniffles	chr1	36210727	36210727	105	INS	60.0
sniffles	chr1	36210727	36210727	244	INS	60.0
sniffles	chr1	36213960	36214018	58	DEL	60.0
sniffles	chr1	36267650	36267875	225	DEL	60.0
sniffles	chr1	36283617	36283669	52	DEL	60.0
sniffles	chr1	36544919	36545089	170	DEL	60.0
sniffles	chr1	36688530	36688584	54	DEL	60.0
sniffles	chr1	36700446	36700538	92	DEL	60.0
sniffles	chr1	36715911	36715977	66	DEL	60.0
sniffles	chr1	36746066	36746066	314	INS	60.0
sniffles	chr1	36793823	36793823	780	INS	60.0
sniffles	chr1	36957455	36957455	301	INS	60.0
sniffles	chr1	36958605	36960148	1543	DEL	60.0
sniffles	chr1	37102939	37102939	117	INS	60.0
sniffles	chr1	37128265	37128265	62	INS	60.0
sniffles	chr1	37481482	37481482	81	INS	60.0
sniffles	chr1	37611749	37611749	71	INS	60.0
sniffles	chr1	37742574	37742737	163	DEL	60.0
sniffles	chr1	37775711	37775711	2432	INS	60.0
sniffles	chr1	37967100	37967100	320	INS	60.0
sniffles	chr1	38485068	38485068	75	INS	60.0
sniffles	chr1	38945847	38945847	1964	INS	60.0
sniffles	chr1	39044564	39044564	220	INS	60.0
sniffles	chr1	39211991	39211991	316	INS	60.0
sniffles	chr1	39234648	39234648	327	INS	60.0
sniffles	chr1	39504341	39504341	459	INS	60.0
sniffles	chr1	39784524	39784646	122	DEL	60.0
sniffles	chr1	39999021	39999021	60	INS	60.0
sniffles	chr1	40050406	40050406	113	INS	60.0
sniffles	chr1	40496682	40497093	411	DEL	60.0
sniffles	chr1	41329374	41329439	65	DEL	60.0
sniffles	chr1	41369872	41369872	54	INS	60.0
sniffles	chr1	41382201	41382201	200	INS	60.0
sniffles	chr1	41425250	41425250	482	INS	60.0
sniffles	chr1	41531523	41531633	110	DEL	60.0
sniffles	chr1	41544700	41544700	747	INS	60.0
sniffles	chr1	41544954	41544954	198	INS	60.0
sniffles	chr1	41635570	41635626	56	DEL	60.0
sniffles	chr1	42110175	42110175	100	INS	60.0
sniffles	chr1	42167131	42167444	313	DEL	60.0
sniffles	chr1	42222050	42222050	561	INS	60.0
sniffles	chr1	42277507	42277822	315	DEL	60.0
sniffles	chr1	42324092	42324092	127	INS	60.0
sniffles	chr1	42535702	42535702	129	INS	60.0
sniffles	chr1	42722652	42722652	135	INS	60.0
sniffles	chr1	42817599	42817599	333	INS	60.0
sniffles	chr1	43097074	43097124	50	DEL	60.0
sniffles	chr1	43376721	43376721	324	INS	60.0
sniffles	chr1	43391785	43392121	336	DEL	60.0
sniffles	chr1	43594284	43594284	154	INS	60.0
sniffles	chr1	43904943	43904943	305	INS	60.0
sniffles	chr1	44140276	44140360	84	DEL	60.0
sniffles	chr1	44409130	44409274	144	DEL	60.0
sniffles	chr1	44613071	44613071	76	INS	60.0
sniffles	chr1	44816596	44816654	58	DEL	60.0
sniffles	chr1	44876574	44876574	400	INS	60.0
sniffles	chr1	45497644	45497644	780	INS	60.0
sniffles	chr1	45703342	45703342	2823	INS	60.0
sniffles	chr1	45710647	45710647	1951	INS	60.0
sniffles	chr1	45768934	45768987	53	DEL	60.0
sniffles	chr1	45900436	45900765	329	DEL	59.0
sniffles	chr1	46240192	46242955	2763	DEL	60.0
sniffles	chr1	46329127	46329127	322	INS	60.0
sniffles	chr1	46336998	46337288	290	DEL	60.0
sniffles	chr1	46337661	46337953	292	DEL	60.0
sniffles	chr1	46776195	46776195	134	INS	60.0
sniffles	chr1	46776358	46776358	148	INS	60.0
sniffles	chr1	47179108	47179108	131	INS	60.0
sniffles	chr1	47184460	47184460	995	INS	60.0
sniffles	chr1	47592609	47592609	65	INS	60.0
sniffles	chr1	47708465	47708549	84	DEL	60.0
sniffles	chr1	47743226	47743226	249	INS	60.0
sniffles	chr1	47743226	47743226	930	INS	60.0
sniffles	chr1	48192631	48192681	50	DEL	60.0
sniffles	chr1	48192973	48192973	52	INS	60.0
sniffles	chr1	48244737	48244737	66	INS	60.0
sniffles	chr1	48244737	48244737	132	INS	60.0
sniffles	chr1	48383106	48383330	224	DEL	60.0
sniffles	chr1	49084105	49084159	54	DEL	60.0
sniffles	chr1	49257041	49257041	301	INS	60.0
sniffles	chr1	49947955	49947955	70	INS	60.0
sniffles	chr1	50369314	50369314	540	INS	60.0
sniffles	chr1	51509247	51509247	315	INS	60.0
sniffles	chr1	51711467	51711467	358	INS	60.0
sniffles	chr1	51804490	51804490	90	INS	60.0
sniffles	chr1	51852551	51852551	653	INS	60.0
sniffles	chr1	52623686	52623686	74	INS	60.0
sniffles	chr1	52711246	52711246	181	INS	60.0
sniffles	chr1	52783883	52783883	60	INS	60.0
sniffles	chr1	52803122	52803188	66	DEL	60.0
sniffles	chr1	52869968	52869968	99	INS	60.0
sniffles	chr1	53095580	53095665	85	DEL	60.0
sniffles	chr1	53099237	53099237	61	INS	60.0
sniffles	chr1	53128426	53129277	851	DEL	60.0
sniffles	chr1	53129454	53129932	478	DEL	60.0
sniffles	chr1	53283750	53283750	412	INS	60.0
sniffles	chr1	53502313	53502393	80	DEL	60.0
sniffles	chr1	53525464	53525464	452	INS	60.0
sniffles	chr1	53556596	53556596	58	INS	60.0
sniffles	chr1	53713135	53713135	78	INS	60.0
sniffles	chr1	53713135	53713135	429	INS	60.0
sniffles	chr1	54561722	54561722	487	INS	60.0
sniffles	chr1	54719302	54719302	186	INS	60.0
sniffles	chr1	54808991	54808991	111	INS	60.0
sniffles	chr1	54868665	54868717	52	DEL	60.0
sniffles	chr1	54957357	54957418	61	DEL	60.0
sniffles	chr1	55003043	55003043	528	INS	60.0
sniffles	chr1	55240234	55240234	1619	INS	60.0
sniffles	chr1	55385703	55385703	139	INS	60.0
sniffles	chr1	55509050	55509104	54	DEL	60.0
sniffles	chr1	55935610	55935931	321	DEL	60.0
sniffles	chr1	55971643	55971643	182	INS	60.0
sniffles	chr1	56365453	56369290	3837	DEL	60.0
sniffles	chr1	56530361	56530361	315	INS	60.0
sniffles	chr1	56557001	56557001	51	INS	60.0
sniffles	chr1	56776935	56777274	339	DEL	60.0
sniffles	chr1	57395727	57395783	56	DEL	60.0
sniffles	chr1	57606634	57606634	63	INS	60.0
sniffles	chr1	57638921	57639032	111	DEL	60.0
sniffles	chr1	57739435	57739435	50	INS	60.0
sniffles	chr1	57877540	57877864	324	DEL	60.0
sniffles	chr1	58272335	58272335	283	INS	60.0
sniffles	chr1	58278238	58279151	913	DEL	60.0
sniffles	chr1	58552312	58552564	252	DEL	60.0
sniffles	chr1	58729590	58729590	515	INS	60.0
sniffles	chr1	58981109	58981257	148	DEL	60.0
sniffles	chr1	59051501	59051617	116	DEL	60.0
sniffles	chr1	59491058	59491058	55	INS	60.0
sniffles	chr1	60085807	60085807	124	INS	60.0
sniffles	chr1	60822424	60822424	240	INS	60.0
sniffles	chr1	61393287	61393287	1916	INS	60.0
sniffles	chr1	61466709	61466709	112	INS	60.0
sniffles	chr1	61617186	61618030	844	DEL	60.0
sniffles	chr1	61871413	61871413	72	INS	60.0
sniffles	chr1	61924915	61925264	349	DEL	60.0
sniffles	chr1	62137610	62137610	378	INS	60.0
sniffles	chr1	62278401	62278401	66	INS	60.0
sniffles	chr1	62686149	62686488	339	DEL	60.0
sniffles	chr1	62751692	62751692	93	INS	60.0
sniffles	chr1	62996280	62996280	320	INS	60.0
sniffles	chr1	63045140	63045212	72	DEL	60.0
sniffles	chr1	63046001	63046001	94	INS	60.0
sniffles	chr1	63046001	63046001	194	INS	60.0
sniffles	chr1	63063823	63063823	229	INS	60.0
sniffles	chr1	63422239	63422239	56	INS	60.0
sniffles	chr1	63473991	63473991	118	INS	60.0
sniffles	chr1	63721537	63721537	319	INS	60.0
sniffles	chr1	64026111	64026111	326	INS	60.0
sniffles	chr1	64239087	64239087	129	INS	60.0
sniffles	chr1	64415466	64415641	175	DEL	60.0
sniffles	chr1	64492379	64492379	341	INS	60.0
sniffles	chr1	64734649	64734746	97	DEL	60.0
sniffles	chr1	64881263	64881263	341	INS	60.0
sniffles	chr1	65106574	65106574	279	INS	60.0
sniffles	chr1	65443940	65444210	270	DEL	60.0
sniffles	chr1	65590244	65590244	319	INS	60.0
sniffles	chr1	65613472	65613742	270	DEL	60.0
sniffles	chr1	65662110	65662169	59	DEL	60.0
sniffles	chr1	65798227	65798560	333	DEL	60.0
sniffles	chr1	66096603	66096603	346	INS	60.0
sniffles	chr1	66400522	66400522	60	INS	60.0
sniffles	chr1	66735522	66735854	332	DEL	60.0
sniffles	chr1	67013159	67013159	78	INS	60.0
sniffles	chr1	67158985	67158985	389	INS	60.0
sniffles	chr1	67542277	67543134	857	DEL	60.0
sniffles	chr1	67710105	67710207	102	DEL	60.0
sniffles	chr1	67930036	67930036	65	INS	60.0
sniffles	chr1	68764944	68765078	134	DEL	60.0
sniffles	chr1	69341310	69341629	319	DEL	60.0
sniffles	chr1	69478033	69478339	306	DEL	60.0
sniffles	chr1	69602489	69602489	338	INS	60.0
sniffles	chr1	69625374	69625374	331	INS	60.0
sniffles	chr1	69916110	69916110	1060	INS	60.0
sniffles	chr1	70302429	70302752	323	DEL	60.0
sniffles	chr1	70480507	70480838	331	DEL	60.0
sniffles	chr1	71275637	71275947	310	DEL	60.0
sniffles	chr1	71688420	71688420	75	INS	60.0
sniffles	chr1	71793265	71793265	271	INS	60.0
sniffles	chr1	71928132	71928132	170	INS	60.0
sniffles	chr1	71928353	71928353	134	INS	60.0
sniffles	chr1	72252172	72252172	61	INS	60.0
sniffles	chr1	72300642	72346157	45515	DEL	60.0
sniffles	chr1	72515806	72515806	402	INS	60.0
sniffles	chr1	72515809	72515809	154	INS	60.0
sniffles	chr1	72658925	72658983	58	DEL	60.0
sniffles	chr1	73134335	73134335	50	INS	60.0
sniffles	chr1	73183137	73183137	83	INS	60.0
sniffles	chr1	73287918	73288233	315	DEL	60.0
sniffles	chr1	73846749	73847000	251	DEL	60.0
sniffles	chr1	73971985	73971985	79	INS	60.0
sniffles	chr1	74289485	74289606	121	DEL	60.0
sniffles	chr1	74442864	74442864	330	INS	60.0
sniffles	chr1	74447360	74448282	922	DEL	60.0
sniffles	chr1	74518836	74519570	734	DEL	60.0
sniffles	chr1	74758447	74758447	266	INS	60.0
sniffles	chr1	75546181	75546511	330	DEL	60.0
sniffles	chr1	75885669	75885669	351	INS	60.0
sniffles	chr1	75886294	75886356	62	DEL	60.0
sniffles	chr1	75906496	75906496	375	INS	60.0
sniffles	chr1	75962724	75962724	84	INS	60.0
sniffles	chr1	76112391	76112391	197	INS	60.0
sniffles	chr1	76277554	76277620	66	DEL	60.0
sniffles	chr1	76634682	76634965	283	DEL	60.0
sniffles	chr1	76646456	76646578	122	DEL	60.0
sniffles	chr1	76774378	76774454	76	DEL	60.0
sniffles	chr1	77168630	77168630	308	INS	60.0
sniffles	chr1	77299297	77299297	323	INS	60.0
sniffles	chr1	77367855	77367855	166	INS	60.0
sniffles	chr1	77444322	77444385	63	DEL	60.0
sniffles	chr1	77869873	77869923	50	DEL	60.0
sniffles	chr1	78282176	78282238	62	DEL	60.0
sniffles	chr1	78532405	78532473	68	DEL	60.0
sniffles	chr1	78935824	78936146	322	DEL	60.0
sniffles	chr1	79102497	79102497	52	INS	60.0
sniffles	chr1	79116391	79116391	306	INS	60.0
sniffles	chr1	79184460	79184460	130	INS	60.0
sniffles	chr1	79571689	79571751	62	DEL	60.0
sniffles	chr1	79756096	79757344	1248	DEL	58.0
sniffles	chr1	79805470	79805470	140	INS	60.0
sniffles	chr1	80329266	80329266	180	INS	60.0
sniffles	chr1	80329266	80329342	76	DEL	60.0
sniffles	chr1	80584179	80584282	103	DEL	60.0
sniffles	chr1	80653735	80654045	310	DEL	60.0
sniffles	chr1	80703234	80703234	65	INS	60.0
sniffles	chr1	80728657	80728984	327	DEL	60.0
sniffles	chr1	80885844	80885844	145	INS	60.0
sniffles	chr1	80939088	80945264	6176	DEL	60.0
sniffles	chr1	81222100	81222429	329	DEL	60.0
sniffles	chr1	81322094	81322094	62	INS	60.0
sniffles	chr1	81514047	81514168	121	DEL	60.0
sniffles	chr1	81619564	81619615	51	DEL	60.0
sniffles	chr1	81998984	81998984	90	INS	60.0
sniffles	chr1	82256027	82256027	3120	INS	60.0
sniffles	chr1	82497609	82497933	324	DEL	60.0
sniffles	chr1	82576962	82577282	320	DEL	60.0
sniffles	chr1	82684168	82684226	58	DEL	60.0
sniffles	chr1	83287807	83287914	107	DEL	60.0
sniffles	chr1	83604391	83604391	317	INS	60.0
sniffles	chr1	83892730	83892730	96	INS	60.0
sniffles	chr1	84052257	84058947	6690	DEL	60.0
sniffles	chr1	84574511	84574511	78	INS	60.0
sniffles	chr1	84756784	84756784	193	INS	60.0
sniffles	chr1	84987504	84987504	64	INS	60.0
sniffles	chr1	85154442	85154442	516	INS	60.0
sniffles	chr1	85282938	85283268	330	DEL	60.0
sniffles	chr1	85940108	85940436	328	DEL	60.0
sniffles	chr1	86215043	86217341	2298	DEL	60.0
sniffles	chr1	86216563	86216563	277	INS	60.0
sniffles	chr1	86275298	86276015	717	DEL	60.0
sniffles	chr1	86797370	86797370	186	INS	60.0
sniffles	chr1	86842282	86842448	166	DEL	60.0
sniffles	chr1	86899322	86899450	128	DEL	60.0
sniffles	chr1	86899432	86899510	78	DEL	60.0
sniffles	chr1	86910596	86910596	159	INS	60.0
sniffles	chr1	87046753	87046753	2117	INS	60.0
sniffles	chr1	87581449	87581555	106	DEL	60.0
sniffles	chr1	87820158	87820312	154	DEL	60.0
sniffles	chr1	88395035	88395035	95	INS	60.0
sniffles	chr1	88457680	88457680	189	INS	60.0
sniffles	chr1	88511579	88511579	78	INS	60.0
sniffles	chr1	88753700	88753700	306	INS	60.0
sniffles	chr1	89295607	89295607	60	INS	60.0
sniffles	chr1	89354534	89354658	124	DEL	60.0
sniffles	chr1	89797894	89798054	160	DEL	60.0
sniffles	chr1	89905002	89905002	273	INS	60.0
sniffles	chr1	89968679	89968679	162	INS	60.0
sniffles	chr1	90075919	90075919	128	INS	60.0
sniffles	chr1	90183838	90183838	62	INS	60.0
sniffles	chr1	90194739	90194739	104	INS	60.0
sniffles	chr1	90379124	90379124	492	INS	60.0
sniffles	chr1	90817981	90817981	58	INS	60.0
sniffles	chr1	90950293	90950293	100	INS	60.0
sniffles	chr1	91159215	91159498	283	DEL	60.0
sniffles	chr1	91448539	91448994	455	DEL	60.0
sniffles	chr1	91459297	91459297	74	INS	60.0
sniffles	chr1	91460011	91460128	117	DEL	60.0
sniffles	chr1	91468770	91468770	50	INS	60.0
sniffles	chr1	91631667	91631667	61	INS	60.0
sniffles	chr1	91668695	91669343	648	DEL	60.0
sniffles	chr1	91766505	91767777	1272	DEL	59.0
sniffles	chr1	91925697	91925697	51	INS	60.0
sniffles	chr1	91927347	91927347	116	INS	60.0
sniffles	chr1	92701963	92701963	329	INS	60.0
sniffles	chr1	92846893	92846893	84	INS	60.0
sniffles	chr1	93032656	93032656	331	INS	60.0
sniffles	chr1	93282463	93282463	77	INS	60.0
sniffles	chr1	93876125	93876125	2507	INS	60.0
sniffles	chr1	95005420	95005420	104	INS	60.0
sniffles	chr1	95076733	95077059	326	DEL	60.0
sniffles	chr1	95224955	95225274	319	DEL	60.0
sniffles	chr1	96017525	96017609	84	DEL	60.0
sniffles	chr1	96034713	96034713	348	INS	60.0
sniffles	chr1	96153095	96153095	66	INS	60.0
sniffles	chr1	96265691	96265691	302	INS	60.0
sniffles	chr1	96403238	96403307	69	DEL	60.0
sniffles	chr1	97130755	97130837	82	DEL	60.0
sniffles	chr1	98139726	98139726	345	INS	60.0
sniffles	chr1	98503571	98503571	228	INS	60.0
sniffles	chr1	98512489	98512489	100	INS	60.0
sniffles	chr1	98714387	98714494	107	DEL	60.0
sniffles	chr1	99112035	99112035	184	INS	60.0
sniffles	chr1	99206547	99206547	325	INS	60.0
sniffles	chr1	99499567	99499567	96	INS	60.0
sniffles	chr1	99510472	99510536	64	DEL	60.0
sniffles	chr1	99683075	99683137	62	DEL	60.0
sniffles	chr1	99925079	99925222	143	DEL	60.0
sniffles	chr1	100326548	100326548	59	INS	60.0
sniffles	chr1	100528655	100528655	334	INS	60.0
sniffles	chr1	100819214	100819214	514	INS	60.0
sniffles	chr1	101253574	101253574	257	INS	60.0
sniffles	chr1	101253798	101253798	378	INS	60.0
sniffles	chr1	101350806	101350806	96	INS	60.0
sniffles	chr1	101553357	101553461	104	DEL	60.0
sniffles	chr1	101553544	101553839	295	DEL	60.0
sniffles	chr1	101657953	101658040	87	DEL	60.0
sniffles	chr1	102045503	102045503	68	INS	60.0
sniffles	chr1	102047086	102047086	67	INS	60.0
sniffles	chr1	102093657	102093657	118	INS	60.0
sniffles	chr1	102582123	102582453	330	DEL	60.0
sniffles	chr1	102630510	102630829	319	DEL	60.0
sniffles	chr1	102645434	102645501	67	DEL	60.0
sniffles	chr1	103173185	103173185	133	INS	60.0
sniffles	chr1	103230551	103230629	78	DEL	60.0
sniffles	chr1	103230936	103230936	318	INS	60.0
sniffles	chr1	103272221	103272221	92	INS	60.0
sniffles	chr1	103525498	103525549	51	DEL	60.0
sniffles	chr1	103621119	103621198	79	DEL	60.0
sniffles	chr1	104126802	104127298	496	DEL	60.0
sniffles	chr1	104177226	104177543	317	DEL	60.0
sniffles	chr1	104266979	104267337	358	DEL	60.0
sniffles	chr1	104712411	104713567	1156	DEL	60.0
sniffles	chr1	104885688	104886018	330	DEL	60.0
sniffles	chr1	105075268	105075268	82	INS	60.0
sniffles	chr1	105082394	105088289	5895	DEL	60.0
sniffles	chr1	105324149	105324423	274	DEL	60.0
sniffles	chr1	105630888	105631007	119	DEL	60.0
sniffles	chr1	105769178	105769252	74	DEL	60.0
sniffles	chr1	105788298	105788298	205	INS	60.0
sniffles	chr1	105961395	105961395	570	INS	60.0
sniffles	chr1	105963308	105963308	838	INS	60.0
sniffles	chr1	106425181	106425233	52	DEL	60.0
sniffles	chr1	106861180	106861232	52	DEL	60.0
sniffles	chr1	107555334	107555334	51	INS	60.0
sniffles	chr1	107599845	107599845	311	INS	60.0
sniffles	chr1	108024931	108024931	255	INS	60.0
sniffles	chr1	108374860	108374968	108	DEL	59.0
sniffles	chr1	108474083	108474083	83	INS	60.0
sniffles	chr1	108675988	108675988	160	INS	60.0
sniffles	chr1	108771935	108772017	82	DEL	60.0
sniffles	chr1	108933082	108933228	146	DEL	60.0
sniffles	chr1	109071960	109072084	124	DEL	60.0
sniffles	chr1	109424946	109425037	91	DEL	60.0
sniffles	chr1	109654122	109654225	103	DEL	60.0
sniffles	chr1	110029372	110029506	134	DEL	60.0
sniffles	chr1	110310154	110310154	80	INS	60.0
sniffles	chr1	110569628	110569718	90	DEL	60.0
sniffles	chr1	110569628	110569778	150	DEL	60.0
sniffles	chr1	110773784	110773882	98	DEL	60.0
sniffles	chr1	110979079	110979507	428	DEL	60.0
sniffles	chr1	111259969	111259969	973	INS	60.0
sniffles	chr1	111295586	111295648	62	DEL	60.0
sniffles	chr1	111353552	111353552	1976	INS	60.0
sniffles	chr1	111414893	111414962	69	DEL	60.0
sniffles	chr1	111502234	111502288	54	DEL	60.0
sniffles	chr1	111529895	111530022	127	DEL	60.0
sniffles	chr1	111607695	111607871	176	DEL	60.0
sniffles	chr1	111755129	111755129	52	INS	60.0
sniffles	chr1	112193373	112193373	333	INS	60.0
sniffles	chr1	112292466	112295044	2578	DEL	60.0
sniffles	chr1	112449373	112449373	316	INS	60.0
sniffles	chr1	112898496	112898496	78	INS	60.0
sniffles	chr1	112999653	112999653	1835	INS	60.0
sniffles	chr1	113068701	113071156	2455	DEL	60.0
sniffles	chr1	113173010	113173299	289	DEL	60.0
sniffles	chr1	113416139	113416139	201	INS	60.0
sniffles	chr1	113416470	113416470	202	INS	60.0
sniffles	chr1	114111733	114111733	53	INS	60.0
sniffles	chr1	114500899	114501211	312	DEL	60.0
sniffles	chr1	115761440	115761440	210	INS	60.0
sniffles	chr1	116152684	116152684	99	INS	60.0
sniffles	chr1	116305898	116305898	88	INS	60.0
sniffles	chr1	116369367	116369447	80	DEL	60.0
sniffles	chr1	116436930	116436930	1347	INS	60.0
sniffles	chr1	117259469	117259469	54	INS	60.0
sniffles	chr1	117326415	117326415	162	INS	60.0
sniffles	chr1	117430026	117430026	176	INS	60.0
sniffles	chr1	117548415	117548637	222	DEL	60.0
sniffles	chr1	118387356	118387356	64	INS	60.0
sniffles	chr1	118389108	118389108	2664	INS	60.0
sniffles	chr1	118475837	118475956	119	DEL	60.0
sniffles	chr1	119389138	119389138	68	INS	60.0
sniffles	chr1	119494766	119494766	51	INS	60.0
sniffles	chr1	120170937	120171004	67	DEL	55.0
sniffles	chr1	121239209	121239283	74	DEL	23.0
sniffles	chr1	121288745	121288905	160	DEL	34.0
sniffles	chr1	121395937	121395937	121	INS	53.0
sniffles	chr1	121399103	121399166	63	DEL	51.0
sniffles	chr1	121401212	121401212	225	INS	52.0
sniffles	chr1	121402920	121403389	469	DEL	52.0
sniffles	chr1	124977947	124978104	157	DEL	60.0
sniffles	chr1	124996135	124996306	171	DEL	60.0
sniffles	chr1	125013226	125013226	223	INS	60.0
sniffles	chr1	125026048	125026048	169	INS	60.0
sniffles	chr1	125086681	125086681	684	INS	60.0
sniffles	chr1	125103213	125103213	84	INS	60.0
sniffles	chr1	125149418	125149418	153	INS	48.0
sniffles	chr1	125149715	125149715	150	INS	48.0
sniffles	chr1	125150581	125150653	72	DEL	60.0
sniffles	chr1	125151333	125151591	258	DEL	48.0
sniffles	chr1	125153755	125153846	91	DEL	58.0
sniffles	chr1	125154542	125154542	97	INS	58.0
sniffles	chr1	125167954	125167954	465	INS	60.0
sniffles	chr1	143186424	143186892	468	DEL	40.0
sniffles	chr1	143187869	143187970	101	DEL	40.0
sniffles	chr1	143188464	143188585	121	DEL	35.0
sniffles	chr1	143189457	143189926	469	DEL	46.0
sniffles	chr1	143189457	143190394	937	DEL	34.0
sniffles	chr1	143190379	143190379	248	INS	36.0
sniffles	chr1	143191203	143191203	78	INS	36.0
sniffles	chr1	143192837	143193306	469	DEL	41.0
sniffles	chr1	143194402	143194857	455	DEL	38.0
sniffles	chr1	143194655	143195588	933	DEL	51.0
sniffles	chr1	143194778	143194778	249	INS	41.0
sniffles	chr1	143195198	143195198	78	INS	39.0
sniffles	chr1	143196984	143197253	269	DEL	40.0
sniffles	chr1	143197733	143197807	74	DEL	42.0
sniffles	chr1	143198101	143198101	510	INS	35.0
sniffles	chr1	143198420	143198541	121	DEL	43.0
sniffles	chr1	143198934	143199093	159	DEL	35.0
sniffles	chr1	143200431	143200899	468	DEL	51.0
sniffles	chr1	143202229	143202504	275	DEL	42.0
sniffles	chr1	143202275	143202275	193	INS	43.0
sniffles	chr1	143206660	143206738	78	DEL	60.0
sniffles	chr1	143208677	143211366	2689	DEL	54.0
sniffles	chr1	143233699	143233699	52	INS	41.0
sniffles	chr1	143235154	143235154	416	INS	39.0
sniffles	chr1	143235878	143235956	78	DEL	43.0
sniffles	chr1	143236445	143236811	366	DEL	42.0
sniffles	chr1	143237084	143237084	70	INS	40.0
sniffles	chr1	143237503	143237503	73	INS	51.0
sniffles	chr1	143237763	143237763	201	INS	47.0
sniffles	chr1	143238081	143238549	468	DEL	40.0
sniffles	chr1	143238103	143238103	78	INS	40.0
sniffles	chr1	143238593	143238668	75	DEL	52.0
sniffles	chr1	143239743	143240211	468	DEL	40.0
sniffles	chr1	143239846	143240073	227	DEL	38.0
sniffles	chr1	143240081	143240081	357	INS	42.0
sniffles	chr1	143240351	143240818	467	DEL	40.0
sniffles	chr1	143240811	143241114	303	DEL	42.0
sniffles	chr1	143240923	143241029	106	DEL	47.0
sniffles	chr1	143241997	143242159	162	DEL	45.0
sniffles	chr1	143247010	143247010	172	INS	36.0
sniffles	chr1	143247882	143248159	277	DEL	35.0
sniffles	chr1	143248423	143248474	51	DEL	35.0
sniffles	chr1	143253933	143254405	472	DEL	37.0
sniffles	chr1	143497128	143497128	58	INS	60.0
sniffles	chr1	143497162	143497449	287	DEL	39.0
sniffles	chr1	143498067	143498123	56	DEL	42.0
sniffles	chr1	143498589	143498589	142	INS	54.0
sniffles	chr1	143503209	143504094	885	DEL	49.0
sniffles	chr1	143504327	143504327	64	INS	46.0
sniffles	chr1	143800213	143800281	68	DEL	28.0
sniffles	chr1	144102693	144102774	81	DEL	49.0
sniffles	chr1	144103451	144103451	954	INS	44.0
sniffles	chr1	144103623	144104051	428	DEL	49.0
sniffles	chr1	144103651	144103716	65	DEL	56.0
sniffles	chr1	144103779	144103779	526	INS	40.0
sniffles	chr1	144104431	144104532	101	DEL	56.0
sniffles	chr1	144104757	144105048	291	DEL	56.0
sniffles	chr1	144105201	144105201	1431	INS	49.0
sniffles	chr1	144105423	144105423	51	INS	50.0
sniffles	chr1	144105817	144105909	92	DEL	50.0
sniffles	chr1	144137840	144137840	307	INS	33.0
sniffles	chr1	144138967	144139192	225	DEL	33.0
sniffles	chr1	144139517	144139578	61	DEL	33.0
sniffles	chr1	144813335	144813335	238	INS	26.0
sniffles	chr1	144813650	144813650	62	INS	26.0
sniffles	chr1	145305107	145305164	57	DEL	48.0
sniffles	chr1	145311474	145311474	57	INS	54.0
sniffles	chr1	145313050	145313107	57	DEL	45.0
sniffles	chr1	145525725	145525814	89	DEL	60.0
sniffles	chr1	145909622	145909622	73	INS	60.0
sniffles	chr1	146034172	146034306	134	DEL	60.0
sniffles	chr1	146471008	146471008	335	INS	57.0
sniffles	chr1	146851649	146851649	60	INS	32.0
sniffles	chr1	146938553	146938553	88	INS	60.0
sniffles	chr1	147488595	147488595	104	INS	60.0
sniffles	chr1	147489694	147489694	72	INS	60.0
sniffles	chr1	147541124	147541192	68	DEL	60.0
sniffles	chr1	147653138	147653138	307	INS	60.0
sniffles	chr1	147920562	147920562	74	INS	60.0
sniffles	chr1	147949448	147949448	118	INS	60.0
sniffles	chr1	148265638	148265638	71	INS	60.0
sniffles	chr1	149390803	149390803	54	INS	60.0
sniffles	chr1	149851701	149851701	70	INS	56.0
sniffles	chr1	149920129	149920129	341	INS	60.0
sniffles	chr1	150065843	150065843	57	INS	60.0
sniffles	chr1	150074956	150075143	187	DEL	60.0
sniffles	chr1	150231572	150231572	54	INS	60.0
sniffles	chr1	150718960	150719294	334	DEL	60.0
sniffles	chr1	150729226	150729574	348	DEL	60.0
sniffles	chr1	150743644	150743644	103	INS	60.0
sniffles	chr1	150744467	150744467	100	INS	60.0
sniffles	chr1	150781795	150781883	88	DEL	60.0
sniffles	chr1	151599289	151599502	213	DEL	60.0
sniffles	chr1	151769294	151769294	91	INS	60.0
sniffles	chr1	151867586	151867586	86	INS	60.0
sniffles	chr1	152111930	152111930	90	INS	60.0
sniffles	chr1	152144895	152144895	81	INS	59.0
sniffles	chr1	152214768	152214768	702	INS	60.0
sniffles	chr1	152267997	152268051	54	DEL	60.0
sniffles	chr1	152583067	152615265	32198	DEL	60.0
sniffles	chr1	152880980	152880980	87	INS	60.0
sniffles	chr1	153088293	153088293	76	INS	60.0
sniffles	chr1	153243347	153243532	185	DEL	60.0
sniffles	chr1	153243379	153243940	561	DEL	60.0
sniffles	chr1	153256756	153256756	818	INS	60.0
sniffles	chr1	154151283	154151283	329	INS	60.0
sniffles	chr1	154379850	154379929	79	DEL	60.0
sniffles	chr1	154538852	154538852	87	INS	60.0
sniffles	chr1	154713958	154713958	2179	INS	60.0
sniffles	chr1	155147371	155147371	138	INS	60.0
sniffles	chr1	155188855	155189219	364	DEL	60.0
sniffles	chr1	155444917	155444917	423	INS	60.0
sniffles	chr1	155689969	155694674	4705	DEL	60.0
sniffles	chr1	155700907	155700907	532	INS	60.0
sniffles	chr1	155954590	155954590	321	INS	60.0
sniffles	chr1	156004604	156004604	313	INS	60.0
sniffles	chr1	156220544	156220544	323	INS	60.0
sniffles	chr1	156327931	156327931	90	INS	60.0
sniffles	chr1	156328046	156328046	142	INS	60.0
sniffles	chr1	156556913	156559144	2231	DEL	60.0
sniffles	chr1	156735535	156735535	419	INS	60.0
sniffles	chr1	157300441	157300441	80	INS	60.0
sniffles	chr1	157309217	157309217	52	INS	60.0
sniffles	chr1	158518619	158518886	267	DEL	60.0
sniffles	chr1	158637471	158637595	124	DEL	60.0
sniffles	chr1	158659582	158659910	328	DEL	60.0
sniffles	chr1	158702823	158702961	138	DEL	60.0
sniffles	chr1	158742242	158742564	322	DEL	60.0
sniffles	chr1	158881900	158881956	56	DEL	60.0
sniffles	chr1	158897741	158900192	2451	DEL	60.0
sniffles	chr1	159449993	159449993	91	INS	60.0
sniffles	chr1	159976955	159977007	52	DEL	60.0
sniffles	chr1	160077876	160077876	319	INS	60.0
sniffles	chr1	160531122	160531122	314	INS	60.0
sniffles	chr1	160965231	160965547	316	DEL	60.0
sniffles	chr1	160976750	160976818	68	DEL	60.0
sniffles	chr1	160984565	160984565	58	INS	60.0
sniffles	chr1	160984605	160984682	77	DEL	60.0
sniffles	chr1	160985051	160985362	311	DEL	60.0
sniffles	chr1	161035894	161035894	432	INS	60.0
sniffles	chr1	161055856	161055926	70	DEL	60.0
sniffles	chr1	161061315	161061315	122	INS	60.0
sniffles	chr1	161423478	161423653	175	DEL	60.0
sniffles	chr1	162082876	162083196	320	DEL	60.0
sniffles	chr1	162727100	162727100	432	INS	60.0
sniffles	chr1	162727243	162727243	270	INS	60.0
sniffles	chr1	162791519	162791519	317	INS	60.0
sniffles	chr1	162868632	162868632	112	INS	60.0
sniffles	chr1	163059354	163059354	58	INS	60.0
sniffles	chr1	163628309	163628309	94	INS	60.0
sniffles	chr1	164063604	164063604	53	INS	60.0
sniffles	chr1	164206887	164206950	63	DEL	60.0
sniffles	chr1	164235479	164235479	60	INS	60.0
sniffles	chr1	164439997	164439997	467	INS	60.0
sniffles	chr1	165536642	165536642	60	INS	60.0
sniffles	chr1	165582699	165582699	52	INS	60.0
sniffles	chr1	165690068	165690068	275	INS	60.0
sniffles	chr1	165761973	165762253	280	DEL	60.0
sniffles	chr1	166077875	166077974	99	DEL	60.0
sniffles	chr1	166677438	166677438	55	INS	60.0
sniffles	chr1	166739989	166740072	83	DEL	60.0
sniffles	chr1	167056595	167056595	1114	INS	60.0
sniffles	chr1	167056760	167056760	247	INS	60.0
sniffles	chr1	167435207	167435207	173	INS	60.0
sniffles	chr1	168055322	168056495	1173	DEL	60.0
sniffles	chr1	168119276	168119276	98	INS	60.0
sniffles	chr1	168161929	168162007	78	DEL	60.0
sniffles	chr1	168316814	168316870	56	DEL	60.0
sniffles	chr1	168395496	168395496	828	INS	60.0
sniffles	chr1	168410457	168410457	1620	INS	60.0
sniffles	chr1	168472001	168472001	1424	INS	60.0
sniffles	chr1	169038513	169038612	99	DEL	60.0
sniffles	chr1	169055510	169055594	84	DEL	60.0
sniffles	chr1	169089691	169089691	400	INS	60.0
sniffles	chr1	169342629	169342778	149	DEL	60.0
sniffles	chr1	169369757	169369757	320	INS	60.0
sniffles	chr1	169495108	169495108	85	INS	60.0
sniffles	chr1	169502677	169502778	101	DEL	60.0
sniffles	chr1	169555634	169555634	619	INS	60.0
sniffles	chr1	169671332	169671428	96	DEL	60.0
sniffles	chr1	169880375	169880613	238	DEL	60.0
sniffles	chr1	169993602	169993602	164	INS	60.0
sniffles	chr1	170634294	170634294	296	INS	60.0
sniffles	chr1	170643319	170643319	72	INS	60.0
sniffles	chr1	170682344	170682344	102	INS	60.0
sniffles	chr1	170913314	170913314	437	INS	60.0
sniffles	chr1	171210802	171210883	81	DEL	60.0
sniffles	chr1	171211542	171211542	222	INS	60.0
sniffles	chr1	171292081	171292403	322	DEL	58.0
sniffles	chr1	171437154	171437154	93	INS	60.0
sniffles	chr1	171439777	171442859	3082	DEL	60.0
sniffles	chr1	171465015	171465309	294	DEL	60.0
sniffles	chr1	171814448	171814510	62	DEL	60.0
sniffles	chr1	171816535	171816535	120	INS	60.0
sniffles	chr1	172492391	172492492	101	DEL	60.0
sniffles	chr1	172571923	172571923	395	INS	60.0
sniffles	chr1	172571927	172571927	222	INS	60.0
sniffles	chr1	172694132	172694132	123	INS	60.0
sniffles	chr1	172717027	172717340	313	DEL	60.0
sniffles	chr1	173917631	173917631	69	INS	60.0
sniffles	chr1	173975600	173975930	330	DEL	60.0
sniffles	chr1	174136339	174136339	90	INS	60.0
sniffles	chr1	174416036	174416036	60	INS	60.0
sniffles	chr1	174435877	174435877	217	INS	60.0
sniffles	chr1	174937748	174937748	1094	INS	60.0
sniffles	chr1	175059732	175059818	86	DEL	60.0
sniffles	chr1	175122456	175122508	52	DEL	60.0
sniffles	chr1	175231434	175231434	237	INS	60.0
sniffles	chr1	175240594	175240594	104	INS	60.0
sniffles	chr1	175426803	175426873	70	DEL	60.0
sniffles	chr1	175650718	175650718	459	INS	60.0
sniffles	chr1	175842863	175842863	343	INS	60.0
sniffles	chr1	176209308	176209308	62	INS	60.0
sniffles	chr1	176300883	176300941	58	DEL	60.0
sniffles	chr1	176396709	176396709	127	INS	60.0
sniffles	chr1	176509082	176509638	556	DEL	60.0
sniffles	chr1	177149663	177149775	112	DEL	60.0
sniffles	chr1	177399302	177399302	103	INS	60.0
sniffles	chr1	177415561	177415561	54	INS	60.0
sniffles	chr1	177419230	177419230	230	INS	60.0
sniffles	chr1	178315764	178315764	312	INS	39.0
sniffles	chr1	178505599	178505663	64	DEL	60.0
sniffles	chr1	178696339	178696339	68	INS	60.0
sniffles	chr1	179353212	179353212	162	INS	60.0
sniffles	chr1	179681962	179681962	751	INS	60.0
sniffles	chr1	179836641	179836641	78	INS	60.0
sniffles	chr1	180214697	180215016	319	DEL	60.0
sniffles	chr1	180323855	180324179	324	DEL	60.0
sniffles	chr1	180701809	180701809	281	INS	60.0
sniffles	chr1	180859064	180859064	51	INS	60.0
sniffles	chr1	181074323	181074462	139	DEL	60.0
sniffles	chr1	181074651	181074702	51	DEL	60.0
sniffles	chr1	181074762	181074953	191	DEL	60.0
sniffles	chr1	181078280	181078280	325	INS	60.0
sniffles	chr1	181124518	181124518	95	INS	60.0
sniffles	chr1	181136855	181136855	264	INS	60.0
sniffles	chr1	181426705	181426705	80	INS	60.0
sniffles	chr1	181728838	181728954	116	DEL	60.0
sniffles	chr1	181734764	181734764	75	INS	60.0
sniffles	chr1	182068992	182068992	346	INS	60.0
sniffles	chr1	182138471	182138471	997	INS	60.0
sniffles	chr1	182320190	182320502	312	DEL	60.0
sniffles	chr1	182447011	182447113	102	DEL	60.0
sniffles	chr1	182509315	182509439	124	DEL	60.0
sniffles	chr1	182720956	182721032	76	DEL	60.0
sniffles	chr1	182852940	182852940	453	INS	60.0
sniffles	chr1	182982872	182983173	301	DEL	60.0
sniffles	chr1	182990528	182990528	66	INS	60.0
sniffles	chr1	183149513	183149513	218	INS	60.0
sniffles	chr1	183149943	183149943	58	INS	60.0
sniffles	chr1	183149956	183149956	151	INS	60.0
sniffles	chr1	183384197	183384197	274	INS	60.0
sniffles	chr1	183614500	183614655	155	DEL	60.0
sniffles	chr1	183663408	183663408	331	INS	60.0
sniffles	chr1	183887207	183887207	114	INS	60.0
sniffles	chr1	184410626	184410626	53	INS	60.0
sniffles	chr1	184410667	184410667	133	INS	60.0
sniffles	chr1	184845610	184851651	6041	DEL	60.0
sniffles	chr1	184967906	184968228	322	DEL	60.0
sniffles	chr1	185403965	185404303	338	DEL	60.0
sniffles	chr1	185535571	185535571	350	INS	60.0
sniffles	chr1	185615655	185615655	317	INS	60.0
sniffles	chr1	185655788	185655846	58	DEL	60.0
sniffles	chr1	185797673	185797995	322	DEL	60.0
sniffles	chr1	185814581	185816166	1585	DEL	60.0
sniffles	chr1	186327267	186327267	67	INS	60.0
sniffles	chr1	186774065	186774065	54	INS	60.0
sniffles	chr1	186795381	186795876	495	DEL	60.0
sniffles	chr1	186857072	186857072	205	INS	60.0
sniffles	chr1	186878125	186878125	77	INS	60.0
sniffles	chr1	186878306	186878306	77	INS	60.0
sniffles	chr1	187137810	187137810	384	INS	60.0
sniffles	chr1	187146702	187146762	60	DEL	60.0
sniffles	chr1	187495705	187496004	299	DEL	60.0
sniffles	chr1	187496025	187496466	441	DEL	60.0
sniffles	chr1	187496517	187496720	203	DEL	60.0
sniffles	chr1	187496707	187497055	348	DEL	60.0
sniffles	chr1	187497306	187497590	284	DEL	60.0
sniffles	chr1	187666391	187666391	396	INS	60.0
sniffles	chr1	188180714	188180796	82	DEL	60.0
sniffles	chr1	188238750	188238942	192	DEL	60.0
sniffles	chr1	188420596	188420596	68	INS	60.0
sniffles	chr1	188570324	188571099	775	DEL	60.0
sniffles	chr1	189025818	189026153	335	DEL	60.0
sniffles	chr1	189063838	189063899	61	DEL	60.0
sniffles	chr1	189561065	189561633	568	DEL	60.0
sniffles	chr1	189562190	189562190	56	INS	60.0
sniffles	chr1	189562190	189562190	149	INS	60.0
sniffles	chr1	189562540	189562540	201	INS	60.0
sniffles	chr1	189692516	189692583	67	DEL	60.0
sniffles	chr1	190827531	190827531	80	INS	60.0
sniffles	chr1	190868190	190868361	171	DEL	60.0
sniffles	chr1	190905315	190905315	304	INS	60.0
sniffles	chr1	190941464	190941626	162	DEL	60.0
sniffles	chr1	191119510	191119510	135	INS	60.0
sniffles	chr1	191219920	191220036	116	DEL	60.0
sniffles	chr1	191234630	191234630	158	INS	60.0
sniffles	chr1	191508321	191508321	310	INS	60.0
sniffles	chr1	191576845	191576907	62	DEL	60.0
sniffles	chr1	191611639	191611639	325	INS	60.0
sniffles	chr1	191947315	191949424	2109	DEL	60.0
sniffles	chr1	192223138	192223138	354	INS	60.0
sniffles	chr1	192556655	192556655	85	INS	60.0
sniffles	chr1	192857704	192857704	177	INS	60.0
sniffles	chr1	193266301	193266528	227	DEL	60.0
sniffles	chr1	193441187	193441187	50	INS	60.0
sniffles	chr1	193564298	193564298	210	INS	60.0
sniffles	chr1	193588107	193588211	104	DEL	60.0
sniffles	chr1	193705996	193705996	320	INS	60.0
sniffles	chr1	194028460	194028460	59	INS	60.0
sniffles	chr1	194098952	194099223	271	DEL	60.0
sniffles	chr1	194669564	194669564	243	INS	60.0
sniffles	chr1	195074107	195074312	205	DEL	60.0
sniffles	chr1	195440216	195447292	7076	DEL	60.0
sniffles	chr1	196184402	196184402	333	INS	60.0
sniffles	chr1	196188917	196189194	277	DEL	60.0
sniffles	chr1	196437081	196437081	428	INS	60.0
sniffles	chr1	196810059	196810059	125	INS	60.0
sniffles	chr1	196885464	196885596	132	DEL	60.0
sniffles	chr1	197027338	197027338	128	INS	60.0
sniffles	chr1	197042729	197042729	286	INS	60.0
sniffles	chr1	197531379	197534142	2763	DEL	59.0
sniffles	chr1	197544937	197544937	126	INS	60.0
sniffles	chr1	197713906	197713906	266	INS	60.0
sniffles	chr1	197924892	197925172	280	DEL	60.0
sniffles	chr1	198335527	198341149	5622	DEL	60.0
sniffles	chr1	198335605	198335605	99	INS	60.0
sniffles	chr1	198397478	198397478	471	INS	60.0
sniffles	chr1	198508129	198508225	96	DEL	60.0
sniffles	chr1	198841954	198841954	115	INS	60.0
sniffles	chr1	198956613	198956613	66	INS	60.0
sniffles	chr1	199360527	199360527	326	INS	60.0
sniffles	chr1	199905388	199905388	56	INS	60.0
sniffles	chr1	199914513	199914513	81	INS	60.0
sniffles	chr1	200911059	200911110	51	DEL	60.0
sniffles	chr1	201032019	201032073	54	DEL	60.0
sniffles	chr1	201111953	201111953	65	INS	60.0
sniffles	chr1	201209799	201209799	108	INS	60.0
sniffles	chr1	201210973	201210973	324	INS	60.0
sniffles	chr1	201257900	201257900	516	INS	60.0
sniffles	chr1	201642549	201642549	70	INS	60.0
sniffles	chr1	201859181	201859181	57	INS	60.0
sniffles	chr1	201924436	201924568	132	DEL	60.0
sniffles	chr1	202032509	202032610	101	DEL	60.0
sniffles	chr1	202182663	202182663	96	INS	60.0
sniffles	chr1	202205466	202205466	95	INS	58.0
sniffles	chr1	202391571	202391781	210	DEL	60.0
sniffles	chr1	202391571	202391991	420	DEL	60.0
sniffles	chr1	202475849	202475849	319	INS	60.0
sniffles	chr1	202625240	202625316	76	DEL	60.0
sniffles	chr1	202789601	202789601	444	INS	60.0
sniffles	chr1	203373208	203373259	51	DEL	60.0
sniffles	chr1	203500072	203500072	344	INS	60.0
sniffles	chr1	203529381	203529381	331	INS	60.0
sniffles	chr1	203529543	203529543	563	INS	60.0
sniffles	chr1	203919177	203919177	227	INS	60.0
sniffles	chr1	204010683	204010683	87	INS	60.0
sniffles	chr1	204010683	204010683	174	INS	60.0
sniffles	chr1	204195225	204195225	459	INS	60.0
sniffles	chr1	205364907	205364907	73	INS	60.0
sniffles	chr1	205603556	205603556	73	INS	60.0
sniffles	chr1	205957904	205958412	508	DEL	60.0
sniffles	chr1	205966739	205967055	316	DEL	58.0
sniffles	chr1	205973149	205973149	120	INS	60.0
sniffles	chr1	205981701	205981841	140	DEL	60.0
sniffles	chr1	205985765	205985765	126	INS	60.0
sniffles	chr1	206524559	206524559	57	INS	60.0
sniffles	chr1	206828133	206828133	74	INS	60.0
sniffles	chr1	206924612	206924612	910	INS	60.0
sniffles	chr1	207119039	207119370	331	DEL	60.0
sniffles	chr1	207119400	207119785	385	DEL	60.0
sniffles	chr1	207213821	207213821	146	INS	60.0
sniffles	chr1	207368691	207372220	3529	DEL	60.0
sniffles	chr1	207581188	207581188	56	INS	60.0
sniffles	chr1	207686117	207686117	416	INS	60.0
sniffles	chr1	207686126	207686126	243	INS	60.0
sniffles	chr1	207846741	207846741	151	INS	60.0
sniffles	chr1	208518136	208518136	317	INS	60.0
sniffles	chr1	208688776	208688776	120	INS	60.0
sniffles	chr1	209762731	209762731	332	INS	60.0
sniffles	chr1	209771708	209771708	138	INS	60.0
sniffles	chr1	209904711	209912633	7922	DEL	60.0
sniffles	chr1	209990528	209990528	84	INS	60.0
sniffles	chr1	210121959	210122278	319	DEL	60.0
sniffles	chr1	210465850	210465922	72	DEL	60.0
sniffles	chr1	210533249	210533349	100	DEL	60.0
sniffles	chr1	210653966	210653966	3272	INS	60.0
sniffles	chr1	210718379	210718379	76	INS	60.0
sniffles	chr1	211111842	211111961	119	DEL	60.0
sniffles	chr1	211195956	211197139	1183	DEL	60.0
sniffles	chr1	211460637	211460637	324	INS	60.0
sniffles	chr1	211460841	211460841	225	INS	60.0
sniffles	chr1	211609100	211609100	60	INS	60.0
sniffles	chr1	211725068	211725068	64	INS	60.0
sniffles	chr1	212186554	212186554	64	INS	60.0
sniffles	chr1	212297794	212299275	1481	DEL	60.0
sniffles	chr1	212468464	212468464	413	INS	60.0
sniffles	chr1	212468679	212468764	85	DEL	60.0
sniffles	chr1	212865885	212866054	169	DEL	60.0
sniffles	chr1	213541159	213541159	1183	INS	60.0
sniffles	chr1	213633832	213633832	331	INS	60.0
sniffles	chr1	213740947	213740947	52	INS	60.0
sniffles	chr1	213791001	213791001	113	INS	60.0
sniffles	chr1	214622655	214622745	90	DEL	60.0
sniffles	chr1	214737657	214737657	325	INS	60.0
sniffles	chr1	214834049	214834049	967	INS	60.0
sniffles	chr1	214869354	214869354	98	INS	60.0
sniffles	chr1	215108989	215108989	50	INS	60.0
sniffles	chr1	215111932	215111932	323	INS	60.0
sniffles	chr1	215209701	215209701	190	INS	60.0
sniffles	chr1	215469222	215469222	443	INS	60.0
sniffles	chr1	215601194	215601194	99	INS	60.0
sniffles	chr1	215912451	215912513	62	DEL	60.0
sniffles	chr1	216011963	216012135	172	DEL	60.0
sniffles	chr1	216025383	216025383	324	INS	60.0
sniffles	chr1	216265177	216265177	315	INS	60.0
sniffles	chr1	216779491	216779491	460	INS	60.0
sniffles	chr1	216912164	216912224	60	DEL	60.0
sniffles	chr1	217096617	217096682	65	DEL	60.0
sniffles	chr1	217284627	217285059	432	DEL	60.0
sniffles	chr1	217323771	217323827	56	DEL	60.0
sniffles	chr1	217653622	217653622	329	INS	60.0
sniffles	chr1	218244572	218248248	3676	DEL	60.0
sniffles	chr1	218598914	218598914	305	INS	60.0
sniffles	chr1	218720849	218720849	58	INS	60.0
sniffles	chr1	218849582	218849582	54	INS	60.0
sniffles	chr1	218988269	218988269	951	INS	60.0
sniffles	chr1	219010832	219010832	101	INS	60.0
sniffles	chr1	219073312	219073312	55	INS	60.0
sniffles	chr1	219074033	219074033	198	INS	60.0
sniffles	chr1	219901005	219901005	141	INS	60.0
sniffles	chr1	219904294	219904294	1779	INS	60.0
sniffles	chr1	219941484	219941556	72	DEL	60.0
sniffles	chr1	219960360	219960360	545	INS	60.0
sniffles	chr1	219960574	219960574	906	INS	60.0
sniffles	chr1	219960989	219960989	106	INS	60.0
sniffles	chr1	220012784	220012784	105	INS	60.0
sniffles	chr1	220112113	220112433	320	DEL	60.0
sniffles	chr1	220444867	220444867	112	INS	60.0
sniffles	chr1	220576005	220576005	311	INS	60.0
sniffles	chr1	221002076	221002076	200	INS	60.0
sniffles	chr1	221654462	221654462	628	INS	60.0
sniffles	chr1	221920218	221920218	70	INS	60.0
sniffles	chr1	221920287	221920339	52	DEL	60.0
sniffles	chr1	222090177	222090177	77	INS	60.0
sniffles	chr1	222487881	222488139	258	DEL	60.0
sniffles	chr1	222887479	222887798	319	DEL	60.0
sniffles	chr1	222951469	222951469	77	INS	60.0
sniffles	chr1	223119970	223119970	105	INS	60.0
sniffles	chr1	223479191	223479191	1247	INS	60.0
sniffles	chr1	223723856	223723856	332	INS	60.0
sniffles	chr1	223876550	223876550	169	INS	60.0
sniffles	chr1	223917197	223919133	1936	DEL	60.0
sniffles	chr1	224012507	224012507	415	INS	56.0
sniffles	chr1	224013571	224013691	120	DEL	56.0
sniffles	chr1	224059401	224059877	476	DEL	60.0
sniffles	chr1	224205120	224205433	313	DEL	60.0
sniffles	chr1	224378517	224378517	98	INS	60.0
sniffles	chr1	225068830	225069100	270	DEL	60.0
sniffles	chr1	225078801	225078858	57	DEL	60.0
sniffles	chr1	225084811	225084811	86	INS	60.0
sniffles	chr1	225156700	225157014	314	DEL	60.0
sniffles	chr1	225335570	225335622	52	DEL	60.0
sniffles	chr1	225574614	225574932	318	DEL	60.0
sniffles	chr1	225717470	225717470	86	INS	60.0
sniffles	chr1	225819064	225819243	179	DEL	60.0
sniffles	chr1	225964539	225964539	190	INS	60.0
sniffles	chr1	226227772	226227772	150	INS	60.0
sniffles	chr1	226356304	226356355	51	DEL	60.0
sniffles	chr1	226797657	226798002	345	DEL	60.0
sniffles	chr1	226960392	226960392	401	INS	60.0
sniffles	chr1	227294564	227294882	318	DEL	60.0
sniffles	chr1	227314754	227314754	143	INS	60.0
sniffles	chr1	227749763	227749831	68	DEL	60.0
sniffles	chr1	228174128	228174256	128	DEL	60.0
sniffles	chr1	228384460	228384789	329	DEL	60.0
sniffles	chr1	228679059	228679395	336	DEL	60.0
sniffles	chr1	228846832	228846832	67	INS	60.0
sniffles	chr1	228965640	228965640	88	INS	60.0
sniffles	chr1	229218420	229218420	151	INS	60.0
sniffles	chr1	229453265	229453265	181	INS	60.0
sniffles	chr1	229472708	229472708	50	INS	60.0
sniffles	chr1	229676791	229685090	8299	DEL	60.0
sniffles	chr1	229870919	229870919	293	INS	60.0
sniffles	chr1	229900690	229900784	94	DEL	60.0
sniffles	chr1	229972022	229972022	248	INS	60.0
sniffles	chr1	229996899	229998130	1231	DEL	60.0
sniffles	chr1	230198360	230198360	78	INS	60.0
sniffles	chr1	230275959	230276038	79	DEL	60.0
sniffles	chr1	230332041	230332041	1038	INS	60.0
sniffles	chr1	230588843	230588843	59	INS	60.0
sniffles	chr1	230949405	230949405	320	INS	60.0
sniffles	chr1	231011229	231011229	414	INS	60.0
sniffles	chr1	231047351	231047351	146	INS	60.0
sniffles	chr1	231122086	231122086	249	INS	60.0
sniffles	chr1	231167320	231167626	306	DEL	60.0
sniffles	chr1	231202071	231202071	381	INS	60.0
sniffles	chr1	231733095	231733095	51	INS	60.0
sniffles	chr1	231733709	231733763	54	DEL	60.0
sniffles	chr1	232234573	232234573	68	INS	60.0
sniffles	chr1	232287373	232287701	328	DEL	60.0
sniffles	chr1	232312113	232312113	83	INS	60.0
sniffles	chr1	232332320	232332320	109	INS	60.0
sniffles	chr1	232369099	232369099	88	INS	60.0
sniffles	chr1	232452015	232452015	319	INS	60.0
sniffles	chr1	232639784	232640098	314	DEL	60.0
sniffles	chr1	232700830	232701014	184	DEL	60.0
sniffles	chr1	232733517	232733517	420	INS	60.0
sniffles	chr1	232759268	232759268	65	INS	60.0
sniffles	chr1	233339269	233339320	51	DEL	60.0
sniffles	chr1	233594605	233594605	105	INS	60.0
sniffles	chr1	233672638	233672638	100	INS	60.0
sniffles	chr1	233826464	233827807	1343	DEL	60.0
sniffles	chr1	234248310	234248310	420	INS	60.0
sniffles	chr1	234308578	234308578	51	INS	60.0
sniffles	chr1	234345024	234345024	147	INS	60.0
sniffles	chr1	234397809	234397809	218	INS	60.0
sniffles	chr1	234663124	234663212	88	DEL	60.0
sniffles	chr1	234669967	234669967	337	INS	60.0
sniffles	chr1	234995626	234995626	52	INS	60.0
sniffles	chr1	235026032	235026032	227	INS	60.0
sniffles	chr1	235078643	235078643	666	INS	60.0
sniffles	chr1	235135085	235135269	184	DEL	60.0
sniffles	chr1	235373751	235375023	1272	DEL	60.0
sniffles	chr1	235587635	235587635	536	INS	60.0
sniffles	chr1	235891276	235891614	338	DEL	60.0
sniffles	chr1	235993469	235993469	50	INS	60.0
sniffles	chr1	236038671	236038841	170	DEL	60.0
sniffles	chr1	236166457	236166530	73	DEL	60.0
sniffles	chr1	236186278	236186278	66	INS	60.0
sniffles	chr1	236245297	236245525	228	DEL	60.0
sniffles	chr1	236245505	236245505	96	INS	60.0
sniffles	chr1	236385847	236385899	52	DEL	60.0
sniffles	chr1	236387107	236387107	276	INS	60.0
sniffles	chr1	236498202	236498202	1106	INS	60.0
sniffles	chr1	236633148	236633220	72	DEL	60.0
sniffles	chr1	236654858	236654910	52	DEL	60.0
sniffles	chr1	236714958	236714958	2615	INS	60.0
sniffles	chr1	236756478	236757163	685	DEL	60.0
sniffles	chr1	237281981	237281981	196	INS	60.0
sniffles	chr1	237286557	237286557	205	INS	60.0
sniffles	chr1	237473443	237473443	54	INS	60.0
sniffles	chr1	237515731	237515731	150	INS	60.0
sniffles	chr1	237578689	237578752	63	DEL	60.0
sniffles	chr1	237804312	237804312	310	INS	60.0
sniffles	chr1	238051673	238051673	280	INS	60.0
sniffles	chr1	238188339	238188472	133	DEL	60.0
sniffles	chr1	238188361	238188434	73	DEL	60.0
sniffles	chr1	238325022	238325022	62	INS	60.0
sniffles	chr1	238689008	238689951	943	DEL	60.0
sniffles	chr1	239188055	239188055	74	INS	60.0
sniffles	chr1	239616846	239616846	330	INS	60.0
sniffles	chr1	239732804	239732804	259	INS	60.0
sniffles	chr1	239953381	239953381	376	INS	60.0
sniffles	chr1	239959387	239959443	56	DEL	60.0
sniffles	chr1	240082933	240083004	71	DEL	60.0
sniffles	chr1	240184987	240184987	455	INS	60.0
sniffles	chr1	240185120	240185120	1918	INS	60.0
sniffles	chr1	240207789	240207789	66	INS	60.0
sniffles	chr1	240229700	240231478	1778	DEL	60.0
sniffles	chr1	240365147	240365231	84	DEL	60.0
sniffles	chr1	240453691	240454015	324	DEL	60.0
sniffles	chr1	240477907	240478309	402	DEL	60.0
sniffles	chr1	240512505	240512505	177	INS	60.0
sniffles	chr1	240536641	240536743	102	DEL	60.0
sniffles	chr1	240562831	240563021	190	DEL	60.0
sniffles	chr1	240652225	240652225	57	INS	60.0
sniffles	chr1	240986557	240986882	325	DEL	60.0
sniffles	chr1	241023005	241023128	123	DEL	60.0
sniffles	chr1	241059785	241059785	157	INS	60.0
sniffles	chr1	241087996	241088058	62	DEL	60.0
sniffles	chr1	241197238	241197553	315	DEL	60.0
sniffles	chr1	241326646	241326646	331	INS	60.0
sniffles	chr1	241327039	241327129	90	DEL	60.0
sniffles	chr1	241422926	241423189	263	DEL	60.0
sniffles	chr1	241442658	241442658	67	INS	60.0
sniffles	chr1	241614779	241614779	135	INS	60.0
sniffles	chr1	241624203	241624267	64	DEL	60.0
sniffles	chr1	241675124	241675124	340	INS	60.0
sniffles	chr1	242394728	242394728	68	INS	60.0
sniffles	chr1	242435284	242435496	212	DEL	60.0
sniffles	chr1	242444693	242444693	65	INS	60.0
sniffles	chr1	242951656	242951656	70	INS	60.0
sniffles	chr1	242956588	242956964	376	DEL	60.0
sniffles	chr1	243338981	243338981	54	INS	60.0
sniffles	chr1	243338981	243338981	270	INS	60.0
sniffles	chr1	243480605	243480605	658	INS	60.0
sniffles	chr1	243525838	243525838	381	INS	60.0
sniffles	chr1	243535175	243535175	65	INS	60.0
sniffles	chr1	243845345	243845345	4150	INS	60.0
sniffles	chr1	243979656	243979656	1339	INS	60.0
sniffles	chr1	244156566	244156647	81	DEL	60.0
sniffles	chr1	244190572	244190572	50	INS	60.0
sniffles	chr1	244275811	244276008	197	DEL	60.0
sniffles	chr1	244276027	244276116	89	DEL	60.0
sniffles	chr1	244397824	244397888	64	DEL	60.0
sniffles	chr1	244397841	244397841	217	INS	60.0
sniffles	chr1	244569059	244569137	78	DEL	60.0
sniffles	chr1	244914285	244914401	116	DEL	60.0
sniffles	chr1	244937205	244937205	433	INS	60.0
sniffles	chr1	244941426	244941426	134	INS	60.0
sniffles	chr1	245012487	245012487	312	INS	60.0
sniffles	chr1	245102857	245102857	89	INS	60.0
sniffles	chr1	245103374	245103374	266	INS	60.0
sniffles	chr1	245198947	245198947	156	INS	60.0
sniffles	chr1	245269245	245269245	94	INS	60.0
sniffles	chr1	245324047	245324047	111	INS	60.0
sniffles	chr1	245600128	245600128	300	INS	60.0
sniffles	chr1	245614898	245615033	135	DEL	60.0
sniffles	chr1	245618536	245619183	647	DEL	60.0
sniffles	chr1	245629944	245629944	319	INS	60.0
sniffles	chr1	245660295	245660295	3803	INS	60.0
sniffles	chr1	245682400	245682461	61	DEL	60.0
sniffles	chr1	245798400	245798400	439	INS	60.0
sniffles	chr1	245826011	245826011	313	INS	60.0
sniffles	chr1	246002697	246002697	134	INS	60.0
sniffles	chr1	246009973	246009973	389	INS	60.0
sniffles	chr1	246024408	246024408	193	INS	60.0
sniffles	chr1	246024417	246024417	638	INS	60.0
sniffles	chr1	246024582	246024582	63	INS	60.0
sniffles	chr1	246072011	246072011	455	INS	60.0
sniffles	chr1	246080318	246080318	116	INS	60.0
sniffles	chr1	246200118	246200118	183	INS	60.0
sniffles	chr1	246200547	246200609	62	DEL	60.0
sniffles	chr1	246232861	246232861	292	INS	60.0
sniffles	chr1	246233637	246233637	147	INS	60.0
sniffles	chr1	246325242	246325242	456	INS	60.0
sniffles	chr1	246389223	246389223	62	INS	60.0
sniffles	chr1	246395605	246395661	56	DEL	60.0
sniffles	chr1	246429029	246429029	322	INS	60.0
sniffles	chr1	246429759	246429759	112	INS	60.0
sniffles	chr1	246429759	246429759	168	INS	60.0
sniffles	chr1	246484180	246484232	52	DEL	60.0
sniffles	chr1	246493799	246493864	65	DEL	60.0
sniffles	chr1	246521712	246521766	54	DEL	60.0
sniffles	chr1	246576201	246576201	417	INS	60.0
sniffles	chr1	246642838	246642838	827	INS	60.0
sniffles	chr1	246710418	246710418	54	INS	60.0
sniffles	chr1	246764975	246765107	132	DEL	60.0
sniffles	chr1	246783089	246783143	54	DEL	60.0
sniffles	chr1	246785670	246785670	870	INS	60.0
sniffles	chr1	246809591	246809650	59	DEL	60.0
sniffles	chr1	246864577	246864887	310	DEL	60.0
sniffles	chr1	246945180	246945180	608	INS	60.0
sniffles	chr1	247088819	247088819	59	INS	60.0
sniffles	chr1	247091231	247091619	388	DEL	60.0
sniffles	chr1	247116481	247117076	595	DEL	60.0
sniffles	chr1	247119329	247119329	124	INS	60.0
sniffles	chr1	247128851	247129594	743	DEL	60.0
sniffles	chr1	247176197	247176197	72	INS	60.0
sniffles	chr1	247222874	247222874	404	INS	60.0
sniffles	chr1	247327769	247327848	79	DEL	60.0
sniffles	chr1	247373457	247373652	195	DEL	60.0
sniffles	chr1	247406411	247406495	84	DEL	60.0
sniffles	chr1	247416615	247416678	63	DEL	60.0
sniffles	chr1	247427582	247427582	146	INS	60.0
sniffles	chr1	247427693	247427838	145	DEL	60.0
sniffles	chr1	247433964	247433964	84	INS	60.0
sniffles	chr1	247458350	247458713	363	DEL	60.0
sniffles	chr1	247471227	247471227	51	INS	60.0
sniffles	chr1	247471747	247471747	104	INS	60.0
sniffles	chr1	247649282	247649282	153	INS	60.0
sniffles	chr1	247687161	247693214	6053	DEL	60.0
sniffles	chr1	247870418	247870418	749	INS	60.0
sniffles	chr1	247888197	247890872	2675	DEL	60.0
sniffles	chr1	247890923	247892260	1337	DEL	60.0
sniffles	chr1	247892349	247893866	1517	DEL	60.0
sniffles	chr1	247893887	247894330	443	DEL	60.0
sniffles	chr1	247937456	247937456	91	INS	60.0
sniffles	chr1	248044507	248044835	328	DEL	60.0
sniffles	chr1	248164624	248164760	136	DEL	60.0
sniffles	chr1	248188293	248188358	65	DEL	60.0
sniffles	chr1	248306454	248306454	69	INS	60.0
sniffles	chr1	248306883	248306883	289	INS	60.0
sniffles	chr1	248383300	248383300	340	INS	60.0
sniffles	chr1	248383368	248383572	204	DEL	60.0
sniffles	chr1	248404196	248404196	657	INS	60.0
sniffles	chr1	248408129	248408129	212	INS	60.0
sniffles	chr1	248408967	248409020	53	DEL	60.0
sniffles	chr1	248637693	248637807	114	DEL	50.0
sniffles	chr1	248671552	248671705	153	DEL	60.0
sniffles	chr1	248671902	248672004	102	DEL	60.0
sniffles	chr1	248674885	248674945	60	DEL	60.0
sniffles	chr1	248675083	248675146	63	DEL	60.0
sniffles	chr1	248675669	248675912	243	DEL	60.0
sniffles	chr1	248676750	248676825	75	DEL	60.0
sniffles	chr1	248676912	248676912	217	INS	60.0
sniffles	chr1	248702968	248702968	320	INS	60.0
sniffles	chr1	248703887	248712793	8906	DEL	60.0
sniffles	chr1	248740730	248740730	238	INS	60.0
sniffles	chr1	248775704	248775704	61	INS	60.0
sniffles	chr1	248803511	248803511	205	INS	60.0
sniffles	chr1	248897263	248897263	1026	INS	60.0
sniffles	chr1	248911739	248911739	127	INS	60.0
sniffles	chr1	248938374	248938467	93	DEL	60.0
sniffles	chr1	248944945	248944945	261	INS	50.0
sniffles	chr2	158188	158188	614	INS	60.0
sniffles	chr2	197709	198177	468	DEL	60.0
sniffles	chr2	214506	214506	456	INS	60.0
sniffles	chr2	386813	386869	56	DEL	60.0
sniffles	chr2	389963	389963	59	INS	60.0
sniffles	chr2	398572	398652	80	DEL	60.0
sniffles	chr2	398749	400023	1274	DEL	60.0
sniffles	chr2	400155	400309	154	DEL	60.0
sniffles	chr2	400776	400827	51	DEL	60.0
sniffles	chr2	420860	420860	324	INS	60.0
sniffles	chr2	426511	426511	57	INS	60.0
sniffles	chr2	427396	427516	120	DEL	60.0
sniffles	chr2	436521	436594	73	DEL	60.0
sniffles	chr2	442422	442422	95	INS	60.0
sniffles	chr2	495249	495518	269	DEL	60.0
sniffles	chr2	554650	554650	104	INS	60.0
sniffles	chr2	582359	582359	112	INS	60.0
sniffles	chr2	582556	582556	56	INS	60.0
sniffles	chr2	604778	604778	279	INS	60.0
sniffles	chr2	644357	644357	506	INS	60.0
sniffles	chr2	665623	665623	55	INS	60.0
sniffles	chr2	715374	715374	69	INS	60.0
sniffles	chr2	732339	732339	119	INS	60.0
sniffles	chr2	747900	747900	777	INS	60.0
sniffles	chr2	820287	820287	66	INS	60.0
sniffles	chr2	846533	846533	60	INS	60.0
sniffles	chr2	847153	847153	697	INS	60.0
sniffles	chr2	849667	849950	283	DEL	60.0
sniffles	chr2	868450	868625	175	DEL	60.0
sniffles	chr2	868889	869197	308	DEL	60.0
sniffles	chr2	879181	879181	90	INS	60.0
sniffles	chr2	909894	909894	84	INS	60.0
sniffles	chr2	910061	910061	672	INS	60.0
sniffles	chr2	912962	913334	372	DEL	60.0
sniffles	chr2	913520	913706	186	DEL	60.0
sniffles	chr2	914881	914881	86	INS	60.0
sniffles	chr2	928040	928241	201	DEL	60.0
sniffles	chr2	928547	928614	67	DEL	60.0
sniffles	chr2	931832	932138	306	DEL	60.0
sniffles	chr2	965369	965369	426	INS	60.0
sniffles	chr2	983221	983221	58	INS	60.0
sniffles	chr2	1056876	1056876	61	INS	60.0
sniffles	chr2	1093886	1094090	204	DEL	60.0
sniffles	chr2	1094127	1094195	68	DEL	60.0
sniffles	chr2	1094195	1094875	680	DEL	60.0
sniffles	chr2	1094866	1094934	68	DEL	60.0
sniffles	chr2	1106838	1107358	520	DEL	60.0
sniffles	chr2	1106847	1106951	104	DEL	60.0
sniffles	chr2	1107471	1107679	208	DEL	60.0
sniffles	chr2	1107878	1107982	104	DEL	60.0
sniffles	chr2	1143708	1143708	281	INS	60.0
sniffles	chr2	1151250	1151250	79	INS	60.0
sniffles	chr2	1197506	1197506	68	INS	60.0
sniffles	chr2	1208250	1208322	72	DEL	60.0
sniffles	chr2	1221593	1221593	369	INS	60.0
sniffles	chr2	1222118	1222118	114	INS	60.0
sniffles	chr2	1222460	1222460	556	INS	60.0
sniffles	chr2	1223140	1223140	1813	INS	60.0
sniffles	chr2	1230991	1231060	69	DEL	60.0
sniffles	chr2	1235584	1235584	69	INS	60.0
sniffles	chr2	1281237	1281237	471	INS	60.0
sniffles	chr2	1342276	1342503	227	DEL	60.0
sniffles	chr2	1344408	1344520	112	DEL	60.0
sniffles	chr2	1354238	1354681	443	DEL	60.0
sniffles	chr2	1361870	1361870	272	INS	60.0
sniffles	chr2	1362111	1362111	312	INS	60.0
sniffles	chr2	1372298	1372298	349	INS	60.0
sniffles	chr2	1422345	1422345	54	INS	60.0
sniffles	chr2	1432618	1432725	107	DEL	60.0
sniffles	chr2	1443366	1443432	66	DEL	60.0
sniffles	chr2	1456606	1457080	474	DEL	60.0
sniffles	chr2	1480690	1480690	58	INS	60.0
sniffles	chr2	1489934	1489934	50	INS	60.0
sniffles	chr2	1490041	1490041	650	INS	60.0
sniffles	chr2	1517590	1517662	72	DEL	60.0
sniffles	chr2	1537065	1537065	273	INS	60.0
sniffles	chr2	1537471	1537471	137	INS	60.0
sniffles	chr2	1538033	1538091	58	DEL	60.0
sniffles	chr2	1547939	1547939	677	INS	60.0
sniffles	chr2	1555677	1555677	420	INS	60.0
sniffles	chr2	1558633	1558633	84	INS	60.0
sniffles	chr2	1568196	1568376	180	DEL	60.0
sniffles	chr2	1568878	1568878	262	INS	60.0
sniffles	chr2	1580823	1580876	53	DEL	60.0
sniffles	chr2	1581620	1581727	107	DEL	60.0
sniffles	chr2	1588649	1588649	247	INS	60.0
sniffles	chr2	1595757	1595757	399	INS	60.0
sniffles	chr2	1595941	1595941	576	INS	60.0
sniffles	chr2	1596988	1596988	248	INS	60.0
sniffles	chr2	1610134	1610184	50	DEL	60.0
sniffles	chr2	1611093	1611565	472	DEL	60.0
sniffles	chr2	1622103	1622290	187	DEL	60.0
sniffles	chr2	1637446	1637446	148	INS	60.0
sniffles	chr2	1639032	1639084	52	DEL	60.0
sniffles	chr2	1703270	1703270	62	INS	60.0
sniffles	chr2	1707373	1707373	65	INS	60.0
sniffles	chr2	1710792	1710792	64	INS	60.0
sniffles	chr2	1731283	1731333	50	DEL	60.0
sniffles	chr2	1756835	1757221	386	DEL	60.0
sniffles	chr2	1768054	1768054	96	INS	60.0
sniffles	chr2	1780381	1780381	55	INS	60.0
sniffles	chr2	1797898	1798221	323	DEL	60.0
sniffles	chr2	1829637	1829637	71	INS	60.0
sniffles	chr2	1861898	1861898	1762	INS	60.0
sniffles	chr2	1937556	1937556	78	INS	60.0
sniffles	chr2	2035713	2035766	53	DEL	60.0
sniffles	chr2	2219902	2219902	886	INS	60.0
sniffles	chr2	2235351	2235420	69	DEL	60.0
sniffles	chr2	2295566	2295566	174	INS	60.0
sniffles	chr2	2493437	2493596	159	DEL	60.0
sniffles	chr2	2520099	2520099	104	INS	60.0
sniffles	chr2	2645124	2645124	225	INS	60.0
sniffles	chr2	2650607	2650607	89	INS	60.0
sniffles	chr2	2721112	2721180	68	DEL	60.0
sniffles	chr2	2722518	2722586	68	DEL	60.0
sniffles	chr2	2722646	2722805	159	DEL	60.0
sniffles	chr2	2736221	2736435	214	DEL	60.0
sniffles	chr2	2750394	2750394	688	INS	60.0
sniffles	chr2	2792812	2792812	235	INS	60.0
sniffles	chr2	2793048	2793107	59	DEL	60.0
sniffles	chr2	2795001	2795471	470	DEL	60.0
sniffles	chr2	2865692	2865767	75	DEL	60.0
sniffles	chr2	2884200	2884273	73	DEL	60.0
sniffles	chr2	2884321	2884437	116	DEL	60.0
sniffles	chr2	2905249	2905369	120	DEL	60.0
sniffles	chr2	2936663	2936663	62	INS	60.0
sniffles	chr2	3057842	3057842	365	INS	60.0
sniffles	chr2	3057973	3057973	156	INS	60.0
sniffles	chr2	3171041	3171041	55	INS	60.0
sniffles	chr2	3180400	3180400	2518	INS	60.0
sniffles	chr2	3180523	3180523	417	INS	60.0
sniffles	chr2	3184654	3184654	114	INS	60.0
sniffles	chr2	3187736	3187736	176	INS	60.0
sniffles	chr2	3199739	3199739	91	INS	60.0
sniffles	chr2	3221595	3221595	809	INS	60.0
sniffles	chr2	3287867	3287867	68	INS	60.0
sniffles	chr2	3304447	3304607	160	DEL	60.0
sniffles	chr2	3316071	3316071	212	INS	60.0
sniffles	chr2	3319836	3319895	59	DEL	60.0
sniffles	chr2	3329248	3329248	173	INS	60.0
sniffles	chr2	3331386	3331386	228	INS	60.0
sniffles	chr2	3448685	3448685	64	INS	60.0
sniffles	chr2	3448726	3448726	127	INS	60.0
sniffles	chr2	3475476	3475476	325	INS	60.0
sniffles	chr2	3530770	3530770	60	INS	60.0
sniffles	chr2	3530828	3530828	676	INS	60.0
sniffles	chr2	3531063	3531063	102	INS	60.0
sniffles	chr2	3531072	3531072	312	INS	60.0
sniffles	chr2	3590501	3590501	127	INS	60.0
sniffles	chr2	3591090	3591090	128	INS	60.0
sniffles	chr2	3640778	3640778	145	INS	60.0
sniffles	chr2	3647569	3647569	68	INS	60.0
sniffles	chr2	3651326	3651391	65	DEL	60.0
sniffles	chr2	3671961	3672013	52	DEL	60.0
sniffles	chr2	3672540	3672592	52	DEL	60.0
sniffles	chr2	3725402	3725402	484	INS	60.0
sniffles	chr2	3725600	3725600	1056	INS	60.0
sniffles	chr2	3837623	3837741	118	DEL	60.0
sniffles	chr2	3929976	3929976	76	INS	60.0
sniffles	chr2	4260521	4260521	73	INS	60.0
sniffles	chr2	4268675	4268995	320	DEL	60.0
sniffles	chr2	4410144	4410144	250	INS	60.0
sniffles	chr2	4470338	4470338	85	INS	60.0
sniffles	chr2	4566141	4566197	56	DEL	60.0
sniffles	chr2	4733729	4739767	6038	DEL	60.0
sniffles	chr2	4969595	4969595	96	INS	60.0
sniffles	chr2	4974149	4974149	534	INS	60.0
sniffles	chr2	5022836	5022836	606	INS	60.0
sniffles	chr2	5069044	5069370	326	DEL	60.0
sniffles	chr2	5347636	5347903	267	DEL	60.0
sniffles	chr2	5405058	5405058	80	INS	60.0
sniffles	chr2	5474678	5474743	65	DEL	60.0
sniffles	chr2	5705397	5705397	88	INS	60.0
sniffles	chr2	5705455	5706421	966	DEL	60.0
sniffles	chr2	5748351	5748451	100	DEL	60.0
sniffles	chr2	5842878	5842878	74	INS	60.0
sniffles	chr2	5923138	5923138	183	INS	60.0
sniffles	chr2	6067294	6067294	58	INS	60.0
sniffles	chr2	6158164	6168587	10423	DEL	60.0
sniffles	chr2	6184351	6184435	84	DEL	60.0
sniffles	chr2	6228567	6228567	54	INS	60.0
sniffles	chr2	6238633	6238633	96	INS	60.0
sniffles	chr2	6253260	6253500	240	DEL	60.0
sniffles	chr2	6253335	6253431	96	DEL	60.0
sniffles	chr2	6260699	6260761	62	DEL	60.0
sniffles	chr2	6377287	6377287	342	INS	60.0
sniffles	chr2	6419875	6420202	327	DEL	60.0
sniffles	chr2	6473863	6473938	75	DEL	60.0
sniffles	chr2	6495945	6495945	150	INS	60.0
sniffles	chr2	6495967	6495967	75	INS	60.0
sniffles	chr2	6520437	6520491	54	DEL	60.0
sniffles	chr2	6657204	6657204	50	INS	60.0
sniffles	chr2	6935637	6935699	62	DEL	60.0
sniffles	chr2	7032191	7032191	54	INS	60.0
sniffles	chr2	7128012	7128074	62	DEL	60.0
sniffles	chr2	7128203	7128258	55	DEL	60.0
sniffles	chr2	7198445	7198508	63	DEL	60.0
sniffles	chr2	7454969	7454969	56	INS	60.0
sniffles	chr2	7593917	7593917	620	INS	60.0
sniffles	chr2	7594113	7594113	344	INS	60.0
sniffles	chr2	7789315	7789315	343	INS	60.0
sniffles	chr2	7851139	7851191	52	DEL	60.0
sniffles	chr2	7877716	7877844	128	DEL	60.0
sniffles	chr2	7903541	7903638	97	DEL	60.0
sniffles	chr2	7976937	7976937	105	INS	60.0
sniffles	chr2	8067974	8067974	154	INS	60.0
sniffles	chr2	8433532	8433532	64	INS	60.0
sniffles	chr2	8476665	8476972	307	DEL	59.0
sniffles	chr2	8588058	8588058	50	INS	60.0
sniffles	chr2	9113420	9113420	80	INS	60.0
sniffles	chr2	9305131	9305131	102	INS	60.0
sniffles	chr2	9305436	9305436	258	INS	60.0
sniffles	chr2	9305502	9305502	436	INS	60.0
sniffles	chr2	9730774	9730839	65	DEL	60.0
sniffles	chr2	9740062	9740062	68	INS	60.0
sniffles	chr2	9776954	9776954	867	INS	60.0
sniffles	chr2	9998484	9998484	94	INS	60.0
sniffles	chr2	9998510	9998510	602	INS	60.0
sniffles	chr2	10012171	10012229	58	DEL	60.0
sniffles	chr2	10014486	10014585	99	DEL	60.0
sniffles	chr2	10015280	10015280	626	INS	60.0
sniffles	chr2	10200407	10200562	155	DEL	60.0
sniffles	chr2	10278188	10278188	218	INS	60.0
sniffles	chr2	10291448	10291544	96	DEL	60.0
sniffles	chr2	10376902	10376964	62	DEL	60.0
sniffles	chr2	10399209	10399209	1897	INS	60.0
sniffles	chr2	10399425	10399425	481	INS	60.0
sniffles	chr2	10399425	10399425	900	INS	60.0
sniffles	chr2	10488022	10488138	116	DEL	60.0
sniffles	chr2	10536162	10536162	1655	INS	60.0
sniffles	chr2	10554108	10554158	50	DEL	60.0
sniffles	chr2	10587077	10587262	185	DEL	60.0
sniffles	chr2	10902578	10902782	204	DEL	60.0
sniffles	chr2	10954138	10954138	887	INS	60.0
sniffles	chr2	11091235	11091575	340	DEL	60.0
sniffles	chr2	11330950	11330950	171	INS	60.0
sniffles	chr2	11618137	11618137	64	INS	60.0
sniffles	chr2	11618137	11618137	160	INS	60.0
sniffles	chr2	11809138	11809138	1264	INS	60.0
sniffles	chr2	12286435	12286513	78	DEL	60.0
sniffles	chr2	12358211	12358211	124	INS	60.0
sniffles	chr2	12467424	12467424	100	INS	60.0
sniffles	chr2	13225130	13225130	81	INS	60.0
sniffles	chr2	13334092	13334092	346	INS	60.0
sniffles	chr2	13480592	13480592	314	INS	60.0
sniffles	chr2	13819558	13819766	208	DEL	60.0
sniffles	chr2	13925842	13925917	75	DEL	60.0
sniffles	chr2	14126549	14126605	56	DEL	60.0
sniffles	chr2	15023630	15023630	329	INS	60.0
sniffles	chr2	15026162	15026488	326	DEL	60.0
sniffles	chr2	15067409	15067409	53	INS	60.0
sniffles	chr2	15379416	15379416	312	INS	60.0
sniffles	chr2	15541822	15541822	155	INS	60.0
sniffles	chr2	16089997	16090093	96	DEL	60.0
sniffles	chr2	16090186	16090378	192	DEL	60.0
sniffles	chr2	16110986	16111310	324	DEL	60.0
sniffles	chr2	16113840	16113840	129	INS	60.0
sniffles	chr2	16131446	16133678	2232	DEL	60.0
sniffles	chr2	16225125	16225125	392	INS	60.0
sniffles	chr2	16395368	16395368	117	INS	60.0
sniffles	chr2	17753325	17753325	54	INS	60.0
sniffles	chr2	17937596	17938750	1154	DEL	60.0
sniffles	chr2	17946489	17946692	203	DEL	60.0
sniffles	chr2	18104449	18104449	117	INS	60.0
sniffles	chr2	18295532	18295532	146	INS	60.0
sniffles	chr2	18296061	18296061	291	INS	60.0
sniffles	chr2	18309513	18309900	387	DEL	60.0
sniffles	chr2	18755080	18755142	62	DEL	60.0
sniffles	chr2	18945542	18945542	82	INS	60.0
sniffles	chr2	19483291	19483291	109	INS	60.0
sniffles	chr2	19603575	19603575	104	INS	60.0
sniffles	chr2	19784333	19784333	259	INS	60.0
sniffles	chr2	19787491	19788047	556	DEL	60.0
sniffles	chr2	19885476	19885476	320	INS	59.0
sniffles	chr2	19985276	19985276	503	INS	60.0
sniffles	chr2	20446088	20446088	136	INS	60.0
sniffles	chr2	20446088	20446088	238	INS	60.0
sniffles	chr2	20466905	20467212	307	DEL	60.0
sniffles	chr2	20913409	20913496	87	DEL	60.0
sniffles	chr2	20971930	20971930	56	INS	60.0
sniffles	chr2	21191802	21191802	124	INS	60.0
sniffles	chr2	21573939	21573939	297	INS	60.0
sniffles	chr2	21823638	21823638	2159	INS	60.0
sniffles	chr2	22055214	22055412	198	DEL	60.0
sniffles	chr2	22373027	22373027	112	INS	60.0
sniffles	chr2	22450486	22450556	70	DEL	60.0
sniffles	chr2	23348180	23348242	62	DEL	60.0
sniffles	chr2	23348228	23348228	126	INS	60.0
sniffles	chr2	23808147	23808147	108	INS	60.0
sniffles	chr2	24251390	24251474	84	DEL	60.0
sniffles	chr2	24264676	24264676	83	INS	60.0
sniffles	chr2	25004752	25005067	315	DEL	60.0
sniffles	chr2	25399660	25399660	921	INS	60.0
sniffles	chr2	26333431	26333431	3298	INS	60.0
sniffles	chr2	26370483	26370609	126	DEL	60.0
sniffles	chr2	26370871	26370969	98	DEL	60.0
sniffles	chr2	26397670	26397670	340	INS	60.0
sniffles	chr2	26655141	26655269	128	DEL	60.0
sniffles	chr2	26714469	26714469	2415	INS	60.0
sniffles	chr2	26851336	26851336	198	INS	60.0
sniffles	chr2	27101386	27101437	51	DEL	60.0
sniffles	chr2	27304387	27304387	750	INS	60.0
sniffles	chr2	27539792	27539792	498	INS	60.0
sniffles	chr2	27539845	27539845	174	INS	60.0
sniffles	chr2	27557926	27557926	219	INS	60.0
sniffles	chr2	27749221	27749221	52	INS	60.0
sniffles	chr2	28131054	28131381	327	DEL	60.0
sniffles	chr2	28438799	28438852	53	DEL	60.0
sniffles	chr2	28458369	28458858	489	DEL	60.0
sniffles	chr2	29005632	29005701	69	DEL	60.0
sniffles	chr2	29085923	29085984	61	DEL	60.0
sniffles	chr2	29624136	29624136	63	INS	60.0
sniffles	chr2	29941857	29941857	285	INS	60.0
sniffles	chr2	30080260	30080392	132	DEL	60.0
sniffles	chr2	30093500	30093500	58	INS	60.0
sniffles	chr2	30331902	30331962	60	DEL	60.0
sniffles	chr2	31336824	31336824	318	INS	60.0
sniffles	chr2	31727128	31727128	321	INS	60.0
sniffles	chr2	31821092	31821092	1269	INS	60.0
sniffles	chr2	31823410	31823410	2028	INS	60.0
sniffles	chr2	32866661	32870557	3896	DEL	60.0
sniffles	chr2	32916184	32917566	1382	DEL	60.0
sniffles	chr2	32917627	32918404	777	DEL	60.0
sniffles	chr2	32999396	33002226	2830	DEL	60.0
sniffles	chr2	33179656	33179656	295	INS	60.0
sniffles	chr2	33277761	33277761	74	INS	60.0
sniffles	chr2	33556219	33556547	328	DEL	60.0
sniffles	chr2	33624396	33624396	1767	INS	60.0
sniffles	chr2	33940574	33940574	64	INS	60.0
sniffles	chr2	33963705	33963705	349	INS	60.0
sniffles	chr2	34030312	34030312	318	INS	60.0
sniffles	chr2	34242389	34242389	310	INS	60.0
sniffles	chr2	34352699	34352756	57	DEL	60.0
sniffles	chr2	34418564	34418871	307	DEL	60.0
sniffles	chr2	34550575	34550575	60	INS	60.0
sniffles	chr2	34603763	34604022	259	DEL	60.0
sniffles	chr2	34710025	34710025	50	INS	60.0
sniffles	chr2	34809371	34809616	245	DEL	60.0
sniffles	chr2	34816183	34816183	62	INS	60.0
sniffles	chr2	34935954	34935954	68	INS	60.0
sniffles	chr2	35418841	35418841	52	INS	60.0
sniffles	chr2	35453779	35453839	60	DEL	60.0
sniffles	chr2	35956265	35956265	266	INS	60.0
sniffles	chr2	36505308	36505562	254	DEL	60.0
sniffles	chr2	36604794	36604794	237	INS	60.0
sniffles	chr2	36974778	36974832	54	DEL	60.0
sniffles	chr2	37347156	37347156	61	INS	60.0
sniffles	chr2	37381279	37381279	51	INS	60.0
sniffles	chr2	37518005	37518005	436	INS	60.0
sniffles	chr2	37519548	37519603	55	DEL	60.0
sniffles	chr2	37519727	37519899	172	DEL	60.0
sniffles	chr2	38325662	38325736	74	DEL	60.0
sniffles	chr2	38334903	38334903	78	INS	60.0
sniffles	chr2	38402581	38402642	61	DEL	60.0
sniffles	chr2	38403618	38403714	96	DEL	60.0
sniffles	chr2	38479718	38479870	152	DEL	60.0
sniffles	chr2	38479873	38479873	179	INS	60.0
sniffles	chr2	38624278	38624587	309	DEL	60.0
sniffles	chr2	38711816	38711816	1896	INS	60.0
sniffles	chr2	38844336	38844678	342	DEL	60.0
sniffles	chr2	39079155	39079155	62	INS	60.0
sniffles	chr2	39088184	39088184	317	INS	60.0
sniffles	chr2	39185167	39185267	100	DEL	60.0
sniffles	chr2	39486843	39486843	78	INS	60.0
sniffles	chr2	39904830	39904830	103	INS	60.0
sniffles	chr2	40064606	40064742	136	DEL	60.0
sniffles	chr2	40197816	40197816	50	INS	60.0
sniffles	chr2	40200223	40200223	396	INS	60.0
sniffles	chr2	40219807	40219934	127	DEL	60.0
sniffles	chr2	40253084	40253141	57	DEL	60.0
sniffles	chr2	40751000	40751332	332	DEL	60.0
sniffles	chr2	41505705	41505705	1411	INS	60.0
sniffles	chr2	41697477	41697477	66	INS	60.0
sniffles	chr2	42013182	42013253	71	DEL	60.0
sniffles	chr2	42013206	42013206	580	INS	60.0
sniffles	chr2	42018626	42018626	329	INS	60.0
sniffles	chr2	42111877	42111877	58	INS	60.0
sniffles	chr2	42119126	42120177	1051	DEL	60.0
sniffles	chr2	42549550	42549550	139	INS	60.0
sniffles	chr2	42549550	42549649	99	DEL	60.0
sniffles	chr2	42605297	42605600	303	DEL	60.0
sniffles	chr2	42796928	42796928	292	INS	60.0
sniffles	chr2	42902109	42902440	331	DEL	60.0
sniffles	chr2	43183578	43183578	64	INS	60.0
sniffles	chr2	43297819	43297819	178	INS	60.0
sniffles	chr2	43297829	43297829	307	INS	60.0
sniffles	chr2	43298033	43298033	206	INS	60.0
sniffles	chr2	43431631	43432156	525	DEL	60.0
sniffles	chr2	43754172	43754172	163	INS	60.0
sniffles	chr2	43852947	43852947	319	INS	60.0
sniffles	chr2	43865195	43865363	168	DEL	60.0
sniffles	chr2	43871021	43871021	82	INS	60.0
sniffles	chr2	43871375	43871375	454	INS	60.0
sniffles	chr2	43981272	43981272	138	INS	60.0
sniffles	chr2	44081353	44081672	319	DEL	60.0
sniffles	chr2	44409100	44409184	84	DEL	60.0
sniffles	chr2	44410219	44410219	51	INS	60.0
sniffles	chr2	44437455	44437534	79	DEL	60.0
sniffles	chr2	44556449	44556770	321	DEL	60.0
sniffles	chr2	44588254	44588254	85	INS	60.0
sniffles	chr2	44588649	44588649	178	INS	60.0
sniffles	chr2	44588823	44588823	51	INS	60.0
sniffles	chr2	44588993	44588993	262	INS	60.0
sniffles	chr2	44588993	44588993	530	INS	60.0
sniffles	chr2	44598697	44598697	318	INS	60.0
sniffles	chr2	44940691	44940691	69	INS	60.0
sniffles	chr2	45095814	45095814	142	INS	60.0
sniffles	chr2	45111842	45111842	53	INS	60.0
sniffles	chr2	45414884	45415090	206	DEL	60.0
sniffles	chr2	45586989	45586989	84	INS	60.0
sniffles	chr2	45969046	45969046	338	INS	60.0
sniffles	chr2	46206644	46206806	162	DEL	60.0
sniffles	chr2	46682994	46683310	316	DEL	60.0
sniffles	chr2	46876286	46876351	65	DEL	60.0
sniffles	chr2	46892721	46892721	73	INS	60.0
sniffles	chr2	47084614	47084674	60	DEL	60.0
sniffles	chr2	47092142	47092142	338	INS	60.0
sniffles	chr2	47102155	47102247	92	DEL	60.0
sniffles	chr2	47426918	47426997	79	DEL	60.0
sniffles	chr2	47768912	47768912	991	INS	60.0
sniffles	chr2	47979881	47979985	104	DEL	60.0
sniffles	chr2	48554697	48557729	3032	DEL	60.0
sniffles	chr2	48564489	48564603	114	DEL	60.0
sniffles	chr2	48615467	48615467	57	INS	60.0
sniffles	chr2	48834238	48834238	57	INS	60.0
sniffles	chr2	48860791	48860791	309	INS	60.0
sniffles	chr2	49127839	49127900	61	DEL	60.0
sniffles	chr2	49385744	49386067	323	DEL	60.0
sniffles	chr2	49506343	49506343	324	INS	60.0
sniffles	chr2	49635414	49635414	64	INS	60.0
sniffles	chr2	50373680	50373680	61	INS	60.0
sniffles	chr2	50375492	50375492	333	INS	60.0
sniffles	chr2	50997410	50998405	995	DEL	60.0
sniffles	chr2	51386332	51386332	324	INS	60.0
sniffles	chr2	51432298	51432298	727	INS	60.0
sniffles	chr2	51515635	51515635	78	INS	60.0
sniffles	chr2	51549443	51549443	443	INS	60.0
sniffles	chr2	51716392	51716450	58	DEL	60.0
sniffles	chr2	51805357	51805357	237	INS	60.0
sniffles	chr2	52598615	52598688	73	DEL	60.0
sniffles	chr2	52890254	52890254	84	INS	60.0
sniffles	chr2	53164896	53164896	65	INS	60.0
sniffles	chr2	53598636	53598700	64	DEL	60.0
sniffles	chr2	54230720	54230720	304	INS	60.0
sniffles	chr2	54338359	54340335	1976	DEL	60.0
sniffles	chr2	54451000	54451108	108	DEL	60.0
sniffles	chr2	54466342	54466606	264	DEL	60.0
sniffles	chr2	54889451	54889451	316	INS	60.0
sniffles	chr2	54907901	54907962	61	DEL	60.0
sniffles	chr2	55384524	55384524	418	INS	60.0
sniffles	chr2	55484195	55484195	232	INS	60.0
sniffles	chr2	55773745	55773745	50	INS	60.0
sniffles	chr2	55856392	55856709	317	DEL	60.0
sniffles	chr2	56265379	56265438	59	DEL	60.0
sniffles	chr2	56519575	56519661	86	DEL	60.0
sniffles	chr2	56622976	56623299	323	DEL	60.0
sniffles	chr2	57020814	57020814	335	INS	60.0
sniffles	chr2	57115595	57115922	327	DEL	60.0
sniffles	chr2	57167572	57167572	67	INS	60.0
sniffles	chr2	57192282	57192935	653	DEL	60.0
sniffles	chr2	57435247	57435308	61	DEL	60.0
sniffles	chr2	57455432	57455432	211	INS	60.0
sniffles	chr2	57482534	57482611	77	DEL	60.0
sniffles	chr2	57755087	57755152	65	DEL	60.0
sniffles	chr2	57832932	57832932	4195	INS	60.0
sniffles	chr2	58137181	58137181	122	INS	60.0
sniffles	chr2	59086053	59086053	458	INS	60.0
sniffles	chr2	59417810	59417860	50	DEL	60.0
sniffles	chr2	59542454	59542454	71	INS	60.0
sniffles	chr2	59575474	59575474	306	INS	60.0
sniffles	chr2	60467462	60467462	483	INS	60.0
sniffles	chr2	60468026	60468026	94	INS	60.0
sniffles	chr2	60468026	60468026	552	INS	60.0
sniffles	chr2	60507331	60507384	53	DEL	60.0
sniffles	chr2	61848896	61849071	175	DEL	60.0
sniffles	chr2	62274764	62274764	319	INS	60.0
sniffles	chr2	62406520	62406520	728	INS	60.0
sniffles	chr2	62676095	62676155	60	DEL	60.0
sniffles	chr2	62730870	62730870	771	INS	60.0
sniffles	chr2	63416497	63416497	68	INS	60.0
sniffles	chr2	63552088	63552088	332	INS	60.0
sniffles	chr2	63575480	63575480	125	INS	60.0
sniffles	chr2	63709084	63709166	82	DEL	60.0
sniffles	chr2	63738379	63738379	179	INS	60.0
sniffles	chr2	63861181	63862857	1676	DEL	60.0
sniffles	chr2	64277876	64277981	105	DEL	60.0
sniffles	chr2	64376155	64376155	275	INS	60.0
sniffles	chr2	64511945	64511945	77	INS	60.0
sniffles	chr2	64512273	64512273	177	INS	60.0
sniffles	chr2	64512311	64512311	354	INS	60.0
sniffles	chr2	64844007	64844067	60	DEL	60.0
sniffles	chr2	64872903	64872903	318	INS	60.0
sniffles	chr2	64883528	64883528	77	INS	60.0
sniffles	chr2	65106652	65106652	308	INS	60.0
sniffles	chr2	65580374	65580684	310	DEL	60.0
sniffles	chr2	65600552	65600698	146	DEL	60.0
sniffles	chr2	66431846	66431846	332	INS	60.0
sniffles	chr2	66762952	66762952	78	INS	60.0
sniffles	chr2	66973265	66973265	57	INS	60.0
sniffles	chr2	67359833	67359899	66	DEL	60.0
sniffles	chr2	67592094	67592094	314	INS	60.0
sniffles	chr2	67843986	67844050	64	DEL	60.0
sniffles	chr2	67906469	67906634	165	DEL	60.0
sniffles	chr2	67915934	67915934	323	INS	60.0
sniffles	chr2	68086937	68086937	2813	INS	60.0
sniffles	chr2	68506278	68506278	337	INS	60.0
sniffles	chr2	68686302	68686302	50	INS	60.0
sniffles	chr2	68687751	68687751	116	INS	60.0
sniffles	chr2	68978272	68978272	112	INS	60.0
sniffles	chr2	69050459	69050459	330	INS	60.0
sniffles	chr2	69734689	69734689	633	INS	60.0
sniffles	chr2	69897913	69898434	521	DEL	60.0
sniffles	chr2	70912878	70912953	75	DEL	60.0
sniffles	chr2	70937073	70937123	50	DEL	60.0
sniffles	chr2	71115416	71120756	5340	DEL	60.0
sniffles	chr2	71618092	71618092	113	INS	60.0
sniffles	chr2	71618393	71618393	1012	INS	60.0
sniffles	chr2	71662937	71662937	95	INS	60.0
sniffles	chr2	71691477	71691568	91	DEL	60.0
sniffles	chr2	71764092	71764284	192	DEL	60.0
sniffles	chr2	71769383	71769931	548	DEL	60.0
[truncated: 18,429 more rows]
