# Supplementary material for: Bayesian Integrative Detection of Structural Variations With False Discovery Rate Control
Source: Biom J. 2026 Mar 27;68(2):e70128. doi: 10.1002/bimj.70128 (PMC13022811; doi:10.1002/bimj.70128)
Supplement: Supplementary file 2 — Supporting Information [file BIMJ-68-e70128-s001.zip › Code_and_Data/arrayfile_NA19238/svim.vcf.csv]

Method	chro	start	end	length	type	qual
svim	chr1	10397	10397	53	INS	1.0
svim	chr1	10862	10862	106	INS	1.0
svim	chr1	59598	59598	315	INS	2.0
svim	chr1	83875	83875	53	INS	1.0
svim	chr1	90068	90068	59	INS	27.0
svim	chr1	90258	90258	59	INS	15.0
svim	chr1	121035	121035	108	INS	14.0
svim	chr1	136535	136583	48	DEL	1.0
svim	chr1	136603	136603	48	INS	13.0
svim	chr1	136620	136620	170	INS	2.0
svim	chr1	136878	136878	50	INS	2.0
svim	chr1	136934	136934	195	INS	20.0
svim	chr1	180195	180524	329	DEL	12.0
svim	chr1	180248	180384	136	DEL	6.0
svim	chr1	180311	180311	73	INS	1.0
svim	chr1	180567	180733	166	DEL	6.0
svim	chr1	180579	180579	47	INS	1.0
svim	chr1	180595	180645	50	DEL	1.0
svim	chr1	180600	180600	100	INS	2.0
svim	chr1	180707	180707	89	INS	4.0
svim	chr1	180723	180723	202	INS	3.0
svim	chr1	180734	180734	41	INS	1.0
svim	chr1	180803	180803	96	INS	10.0
svim	chr1	180871	180871	159	INS	14.0
svim	chr1	180896	180896	65	INS	5.0
svim	chr1	180919	180919	73	INS	5.0
svim	chr1	180951	180951	48	INS	3.0
svim	chr1	180959	180959	91	INS	5.0
svim	chr1	181205	181205	174	INS	10.0
svim	chr1	181209	181448	239	DEL	19.0
svim	chr1	181262	181262	57	INS	3.0
svim	chr1	189835	189835	40	INS	1.0
svim	chr1	273188	275267	2079	DEL	10.0
svim	chr1	368779	369813	1034	DEL	2.0
svim	chr1	368937	368984	47	DEL	12.0
svim	chr1	369664	369664	94	INS	7.0
svim	chr1	369843	369843	47	INS	6.0
svim	chr1	371725	371962	237	DEL	2.0
svim	chr1	372278	372357	79	DEL	1.0
svim	chr1	372316	372710	394	DEL	1.0
svim	chr1	372568	372751	183	DEL	10.0
svim	chr1	372828	372828	159	INS	2.0
svim	chr1	373859	373899	40	DEL	1.0
svim	chr1	373973	373973	243	INS	1.0
svim	chr1	374115	374115	103	INS	1.0
svim	chr1	434562	434562	77	INS	1.0
svim	chr1	596697	596797	100	DEL	5.0
svim	chr1	597794	597794	47	INS	1.0
svim	chr1	598091	598091	235	INS	2.0
svim	chr1	598418	598418	47	INS	2.0
svim	chr1	598536	598536	282	INS	2.0
svim	chr1	598724	598724	1005	INS	1.0
svim	chr1	600764	600764	237	INS	4.0
svim	chr1	609494	609562	68	DEL	9.0
svim	chr1	609555	610149	594	DEL	6.0
svim	chr1	609732	610029	297	DEL	17.0
svim	chr1	609952	610125	173	DEL	6.0
svim	chr1	610043	610107	64	DEL	1.0
svim	chr1	610310	610468	158	DEL	7.0
svim	chr1	610343	610343	134	INS	1.0
svim	chr1	610474	610542	68	DEL	8.0
svim	chr1	610547	610547	204	INS	8.0
svim	chr1	610632	610632	66	INS	1.0
svim	chr1	611493	611493	96	INS	1.0
svim	chr1	611558	611558	518	INS	10.0
svim	chr1	611896	611896	206	INS	4.0
svim	chr1	612253	612253	106	INS	11.0
svim	chr1	668518	668594	76	DEL	14.0
svim	chr1	669038	669115	77	DEL	14.0
svim	chr1	669949	669949	84	INS	1.0
svim	chr1	710579	710579	318	INS	3.0
svim	chr1	711958	712048	90	DEL	1.0
svim	chr1	714324	714374	50	DEL	1.0
svim	chr1	727191	727191	49	INS	7.0
svim	chr1	727299	727299	97	INS	11.0
svim	chr1	790825	790825	40	INS	1.0
svim	chr1	820722	820792	70	DEL	1.0
svim	chr1	820879	820879	245	INS	21.0
svim	chr1	839457	839499	42	DEL	18.0
svim	chr1	853486	853535	49	DEL	39.0
svim	chr1	866606	866606	146	INS	1.0
svim	chr1	866615	866615	49	INS	18.0
svim	chr1	866851	866851	98	INS	18.0
svim	chr1	872669	872879	210	DEL	8.0
svim	chr1	876024	876024	1623	INS	7.0
svim	chr1	876316	876316	40	INS	7.0
svim	chr1	882644	882731	87	DEL	71.0
svim	chr1	904485	904583	98	DEL	19.0
svim	chr1	904536	904536	60	INS	1.0
svim	chr1	904536	904536	239	INS	3.0
svim	chr1	904636	904636	398	INS	6.0
svim	chr1	909102	909262	160	DEL	3.0
svim	chr1	909232	909628	396	DEL	9.0
svim	chr1	909345	909345	91	INS	12.0
svim	chr1	909393	909585	192	DEL	3.0
svim	chr1	909607	909691	84	DEL	1.0
svim	chr1	933985	933985	170	INS	7.0
svim	chr1	934065	934900	835	DEL	13.0
svim	chr1	934581	934581	85	INS	4.0
svim	chr1	934889	934889	109	INS	3.0
svim	chr1	934904	934959	55	DEL	1.0
svim	chr1	939436	939436	49	INS	27.0
svim	chr1	976708	976867	159	DEL	1.0
svim	chr1	976906	976906	214	INS	2.0
svim	chr1	977000	977000	125	INS	1.0
svim	chr1	977190	977532	342	DEL	1.0
svim	chr1	977245	977245	91	INS	1.0
svim	chr1	977285	977285	128	INS	3.0
svim	chr1	977361	977857	496	DEL	18.0
svim	chr1	977374	977374	61	INS	1.0
svim	chr1	977380	977380	286	INS	3.0
svim	chr1	977713	977859	146	DEL	1.0
svim	chr1	977728	977728	653	INS	7.0
svim	chr1	988819	988819	46	INS	22.0
svim	chr1	996282	996282	66	INS	17.0
svim	chr1	996392	996392	330	INS	12.0
svim	chr1	996656	996656	66	INS	18.0
svim	chr1	998757	998757	40	INS	1.0
svim	chr1	1027619	1027619	513	INS	1.0
svim	chr1	1030427	1030427	42	INS	1.0
svim	chr1	1041779	1041826	47	DEL	20.0
svim	chr1	1053193	1053244	51	DEL	18.0
svim	chr1	1064980	1064980	60	INS	10.0
svim	chr1	1068824	1068824	78	INS	29.0
svim	chr1	1075623	1075668	45	DEL	12.0
svim	chr1	1076110	1076438	328	DEL	11.0
svim	chr1	1076616	1077816	1200	DEL	2.0
svim	chr1	1076803	1077193	390	DEL	8.0
svim	chr1	1076908	1077057	149	DEL	1.0
svim	chr1	1077210	1077210	90	INS	1.0
svim	chr1	1077297	1078514	1217	DEL	8.0
svim	chr1	1077511	1077511	59	INS	1.0
svim	chr1	1077583	1077583	119	INS	1.0
svim	chr1	1078020	1078470	450	DEL	1.0
svim	chr1	1078118	1078389	271	DEL	2.0
svim	chr1	1078532	1078861	329	DEL	1.0
svim	chr1	1078630	1078691	61	DEL	7.0
svim	chr1	1078710	1079161	451	DEL	1.0
svim	chr1	1078757	1078967	210	DEL	2.0
svim	chr1	1078898	1078988	90	DEL	7.0
svim	chr1	1079171	1079351	180	DEL	12.0
svim	chr1	1079249	1079304	55	DEL	1.0
svim	chr1	1080675	1080899	224	DEL	11.0
svim	chr1	1080779	1080843	64	DEL	4.0
svim	chr1	1099023	1099023	915	INS	16.0
svim	chr1	1099310	1099310	69	INS	4.0
svim	chr1	1099345	1099345	608	INS	1.0
svim	chr1	1099475	1099475	2953	INS	6.0
svim	chr1	1099501	1099501	82	INS	1.0
svim	chr1	1099506	1099506	79	INS	1.0
svim	chr1	1099519	1099519	553	INS	22.0
svim	chr1	1099615	1099615	146	INS	2.0
svim	chr1	1099615	1099615	1232	INS	6.0
svim	chr1	1099673	1099673	72	INS	1.0
svim	chr1	1108646	1108707	61	DEL	1.0
svim	chr1	1108700	1108700	57	INS	2.0
svim	chr1	1123519	1123599	80	DEL	11.0
svim	chr1	1134739	1134739	58	INS	9.0
svim	chr1	1139263	1139558	295	DEL	7.0
svim	chr1	1139433	1139555	122	DEL	11.0
svim	chr1	1140077	1140277	200	DEL	8.0
svim	chr1	1140241	1140302	61	DEL	1.0
svim	chr1	1140430	1140552	122	DEL	8.0
svim	chr1	1184655	1184655	324	INS	16.0
svim	chr1	1184655	1184655	648	INS	12.0
svim	chr1	1184668	1184668	108	INS	3.0
svim	chr1	1192629	1192629	96	INS	26.0
svim	chr1	1192814	1192814	172	INS	1.0
svim	chr1	1201813	1201813	133	INS	2.0
svim	chr1	1201965	1201965	254	INS	7.0
svim	chr1	1202212	1202212	76	INS	11.0
svim	chr1	1202246	1202246	304	INS	1.0
svim	chr1	1202322	1202322	151	INS	8.0
svim	chr1	1202440	1202440	172	INS	21.0
svim	chr1	1202452	1202452	65	INS	2.0
svim	chr1	1240648	1240648	86	INS	11.0
svim	chr1	1245158	1245158	454	INS	14.0
svim	chr1	1248881	1248881	66	INS	3.0
svim	chr1	1249037	1249037	139	INS	3.0
svim	chr1	1249037	1249037	528	INS	10.0
svim	chr1	1249322	1249322	396	INS	8.0
svim	chr1	1249545	1249545	167	INS	2.0
svim	chr1	1269099	1269254	155	DEL	19.0
svim	chr1	1272639	1272639	40	INS	16.0
svim	chr1	1284105	1284105	63	INS	3.0
svim	chr1	1284177	1284177	498	INS	16.0
svim	chr1	1288275	1288275	72	INS	2.0
svim	chr1	1288296	1288421	125	DEL	8.0
svim	chr1	1288374	1288374	284	INS	3.0
svim	chr1	1288482	1288549	67	DEL	2.0
svim	chr1	1288549	1288549	94	INS	1.0
svim	chr1	1288607	1288607	54	INS	1.0
svim	chr1	1288766	1288958	192	DEL	9.0
svim	chr1	1288783	1288866	83	DEL	4.0
svim	chr1	1288792	1288792	839	INS	1.0
svim	chr1	1288811	1288811	73	INS	1.0
svim	chr1	1288923	1288923	51	INS	2.0
svim	chr1	1289130	1289180	50	DEL	3.0
svim	chr1	1289156	1289156	114	INS	2.0
svim	chr1	1289167	1289167	52	INS	1.0
svim	chr1	1289329	1289329	310	INS	2.0
svim	chr1	1289436	1289521	85	DEL	3.0
svim	chr1	1289490	1289490	62	INS	2.0
svim	chr1	1289680	1289680	81	INS	2.0
svim	chr1	1289771	1289866	95	DEL	3.0
svim	chr1	1289772	1289828	56	DEL	2.0
svim	chr1	1289797	1290048	251	DEL	3.0
svim	chr1	1289910	1289910	408	INS	2.0
svim	chr1	1289966	1289966	72	INS	5.0
svim	chr1	1290172	1290172	54	INS	2.0
svim	chr1	1297152	1297423	271	DEL	1.0
svim	chr1	1297193	1297689	496	DEL	11.0
svim	chr1	1297393	1297439	46	DEL	13.0
svim	chr1	1297578	1297756	178	DEL	2.0
svim	chr1	1318706	1318706	105	INS	1.0
svim	chr1	1324134	1324134	40	INS	12.0
svim	chr1	1324172	1324172	72	INS	13.0
svim	chr1	1339884	1339884	78	INS	15.0
svim	chr1	1339895	1339895	40	INS	4.0
svim	chr1	1350055	1351194	1139	DEL	32.0
svim	chr1	1366917	1367043	126	DEL	8.0
svim	chr1	1382511	1382511	118	INS	1.0
svim	chr1	1382625	1382625	79	INS	1.0
svim	chr1	1382629	1382629	1273	INS	20.0
svim	chr1	1382676	1382676	502	INS	2.0
svim	chr1	1428036	1428036	92	INS	1.0
svim	chr1	1428134	1428134	170	INS	1.0
svim	chr1	1428186	1428186	99	INS	1.0
svim	chr1	1461621	1461621	40	INS	1.0
svim	chr1	1477854	1477854	133	INS	14.0
svim	chr1	1530531	1530850	319	DEL	6.0
svim	chr1	1543725	1543725	52	INS	1.0
svim	chr1	1543725	1543725	202	INS	22.0
svim	chr1	1565684	1565684	96	INS	22.0
svim	chr1	1589585	1589585	153	INS	1.0
svim	chr1	1605516	1605516	275	INS	23.0
svim	chr1	1605707	1605707	279	INS	2.0
svim	chr1	1615544	1615544	193	INS	1.0
svim	chr1	1659846	1660235	389	DEL	7.0
svim	chr1	1660557	1660624	67	DEL	7.0
svim	chr1	1666974	1667142	168	DEL	31.0
svim	chr1	1717607	1717658	51	DEL	14.0
svim	chr1	1724981	1726053	1072	DEL	11.0
svim	chr1	1725157	1725546	389	DEL	3.0
svim	chr1	1725868	1725935	67	DEL	3.0
svim	chr1	1749605	1749605	50	INS	11.0
svim	chr1	1759282	1759339	57	DEL	15.0
svim	chr1	1885905	1885905	330	INS	13.0
svim	chr1	1885918	1886029	111	DEL	1.0
svim	chr1	1924223	1924223	103	INS	16.0
svim	chr1	1929384	1929384	1066	INS	12.0
svim	chr1	1948942	1948942	110	INS	22.0
svim	chr1	1981820	1981820	70	INS	10.0
svim	chr1	1993705	1993705	147	INS	21.0
svim	chr1	2019220	2019220	230	INS	9.0
svim	chr1	2085727	2085727	112	INS	22.0
svim	chr1	2094562	2094611	49	DEL	13.0
svim	chr1	2110046	2110141	95	DEL	21.0
svim	chr1	2121862	2121862	318	INS	12.0
svim	chr1	2121941	2121941	157	INS	1.0
svim	chr1	2122112	2122112	85	INS	11.0
svim	chr1	2122590	2122590	108	INS	16.0
svim	chr1	2122630	2122630	84	INS	1.0
svim	chr1	2122754	2122754	56	INS	2.0
svim	chr1	2123118	2123118	51	INS	1.0
svim	chr1	2123420	2123477	57	DEL	1.0
svim	chr1	2123430	2123430	90	INS	1.0
svim	chr1	2123660	2123660	54	INS	1.0
svim	chr1	2123942	2123942	54	INS	2.0
svim	chr1	2124192	2124192	73	INS	1.0
svim	chr1	2124271	2124271	54	INS	12.0
svim	chr1	2142135	2142135	42	INS	24.0
svim	chr1	2142378	2142378	41	INS	22.0
svim	chr1	2147719	2147719	131	INS	33.0
svim	chr1	2254230	2254230	42	INS	1.0
svim	chr1	2277657	2277657	71	INS	18.0
svim	chr1	2280656	2280871	215	DEL	2.0
svim	chr1	2280915	2280915	109	INS	3.0
svim	chr1	2280977	2280977	63	INS	2.0
svim	chr1	2281085	2281085	70	INS	1.0
svim	chr1	2281203	2281203	66	INS	11.0
svim	chr1	2281208	2281344	136	DEL	3.0
svim	chr1	2281252	2281252	66	INS	1.0
svim	chr1	2281512	2281512	66	INS	8.0
svim	chr1	2281777	2281777	324	INS	14.0
svim	chr1	2281807	2281848	41	DEL	1.0
svim	chr1	2281903	2281903	44	INS	2.0
svim	chr1	2282108	2282108	41	INS	12.0
svim	chr1	2282142	2282142	86	INS	1.0
svim	chr1	2325112	2325112	3288	INS	1.0
svim	chr1	2393034	2393034	42	INS	23.0
svim	chr1	2401350	2401350	299	INS	13.0
svim	chr1	2436299	2436344	45	DEL	10.0
svim	chr1	2436399	2436546	147	DEL	13.0
svim	chr1	2440390	2440390	1373	INS	19.0
svim	chr1	2459426	2459487	61	DEL	26.0
svim	chr1	2462109	2462155	46	DEL	10.0
svim	chr1	2468474	2468522	48	DEL	12.0
svim	chr1	2522791	2522791	555	INS	19.0
svim	chr1	2592371	2592593	222	DEL	18.0
svim	chr1	2602115	2602115	80	INS	9.0
svim	chr1	2634746	2635148	402	DEL	13.0
svim	chr1	2649538	2649819	281	DEL	1.0
svim	chr1	2649544	2649606	62	DEL	1.0
svim	chr1	2650547	2650587	40	DEL	1.0
svim	chr1	2652070	2652070	158	INS	8.0
svim	chr1	2652324	2652324	120	INS	1.0
svim	chr1	2652446	2652446	80	INS	1.0
svim	chr1	2652502	2652542	40	DEL	2.0
svim	chr1	2652504	2652504	159	INS	3.0
svim	chr1	2653435	2653637	202	DEL	1.0
svim	chr1	2653508	2653508	120	INS	1.0
svim	chr1	2653536	2653536	40	INS	1.0
svim	chr1	2653625	2653625	80	INS	7.0
svim	chr1	2653769	2653769	159	INS	1.0
svim	chr1	2654184	2654184	41	INS	1.0
svim	chr1	2654384	2654424	40	DEL	2.0
svim	chr1	2654748	2654748	41	INS	4.0
svim	chr1	2654771	2654891	120	DEL	1.0
svim	chr1	2654777	2654777	78	INS	1.0
svim	chr1	2654954	2654954	241	INS	1.0
svim	chr1	2654998	2655278	280	DEL	2.0
svim	chr1	2655108	2655108	75	INS	1.0
svim	chr1	2655195	2655195	40	INS	1.0
svim	chr1	2655618	2655618	79	INS	2.0
svim	chr1	2655736	2655736	40	INS	4.0
svim	chr1	2655980	2656099	119	DEL	1.0
svim	chr1	2656344	2656344	40	INS	2.0
svim	chr1	2656383	2656383	242	INS	1.0
svim	chr1	2656538	2656538	40	INS	1.0
svim	chr1	2656660	2656660	41	INS	2.0
svim	chr1	2656734	2656734	120	INS	2.0
svim	chr1	2656799	2656799	41	INS	1.0
svim	chr1	2657403	2657483	80	DEL	1.0
svim	chr1	2657484	2657484	42	INS	1.0
svim	chr1	2657720	2657720	121	INS	1.0
svim	chr1	2657897	2657897	94	INS	2.0
svim	chr1	2657951	2658151	200	DEL	1.0
svim	chr1	2658626	2658626	40	INS	1.0
svim	chr1	2658676	2658676	41	INS	2.0
svim	chr1	2658720	2658880	160	DEL	1.0
svim	chr1	2658727	2658767	40	DEL	1.0
svim	chr1	2658788	2658788	40	INS	1.0
svim	chr1	2659047	2659047	40	INS	2.0
svim	chr1	2659093	2659093	77	INS	2.0
svim	chr1	2659195	2659195	81	INS	3.0
svim	chr1	2659270	2659270	120	INS	1.0
svim	chr1	2659925	2659925	98	INS	3.0
svim	chr1	2660004	2660004	41	INS	3.0
svim	chr1	2660123	2660123	41	INS	1.0
svim	chr1	2660222	2660222	79	INS	5.0
svim	chr1	2660393	2660393	78	INS	3.0
svim	chr1	2660437	2660437	40	INS	1.0
svim	chr1	2660696	2661258	562	DEL	1.0
svim	chr1	2660753	2660753	40	INS	1.0
svim	chr1	2660774	2660774	40	INS	2.0
svim	chr1	2660870	2660870	76	INS	2.0
svim	chr1	2661032	2661152	120	DEL	1.0
svim	chr1	2661034	2661034	40	INS	1.0
svim	chr1	2661090	2661090	42	INS	1.0
svim	chr1	2661654	2661694	40	DEL	1.0
svim	chr1	2661661	2661661	40	INS	1.0
svim	chr1	2661763	2661763	40	INS	4.0
svim	chr1	2661798	2661878	80	DEL	1.0
svim	chr1	2662289	2662289	42	INS	3.0
svim	chr1	2662837	2662837	79	INS	4.0
svim	chr1	2663026	2663026	480	INS	6.0
svim	chr1	2663035	2663277	242	DEL	2.0
svim	chr1	2663122	2663201	79	DEL	2.0
svim	chr1	2663549	2663589	40	DEL	1.0
svim	chr1	2663892	2664007	115	DEL	1.0
svim	chr1	2664619	2664619	41	INS	4.0
svim	chr1	2664687	2664727	40	DEL	1.0
svim	chr1	2664687	2664848	161	DEL	2.0
svim	chr1	2664765	2664765	118	INS	1.0
svim	chr1	2664927	2665037	110	DEL	4.0
svim	chr1	2665423	2665423	40	INS	1.0
svim	chr1	2665687	2666934	1247	DEL	1.0
svim	chr1	2666466	2666907	441	DEL	2.0
svim	chr1	2666708	2666708	40	INS	3.0
svim	chr1	2666900	2666900	122	INS	1.0
svim	chr1	2667192	2667429	237	DEL	1.0
svim	chr1	2667249	2668774	1525	DEL	1.0
svim	chr1	2667397	2667397	40	INS	1.0
svim	chr1	2667453	2667453	79	INS	13.0
svim	chr1	2667457	2667457	40	INS	1.0
svim	chr1	2667642	2667642	480	INS	14.0
svim	chr1	2668046	2668046	40	INS	3.0
svim	chr1	2668341	2668381	40	DEL	2.0
svim	chr1	2669235	2669235	41	INS	2.0
svim	chr1	2669424	2669491	67	DEL	1.0
svim	chr1	2669735	2670097	362	DEL	1.0
svim	chr1	2669850	2669850	41	INS	1.0
svim	chr1	2669928	2670490	562	DEL	2.0
svim	chr1	2670519	2670519	40	INS	1.0
svim	chr1	2670735	2670735	40	INS	1.0
svim	chr1	2671414	2671455	41	DEL	3.0
svim	chr1	2672112	2672112	81	INS	2.0
svim	chr1	2672135	2672135	40	INS	1.0
svim	chr1	2672574	2672574	80	INS	5.0
svim	chr1	2672615	2672615	40	INS	1.0
svim	chr1	2672666	2672666	40	INS	3.0
svim	chr1	2672861	2672861	122	INS	2.0
svim	chr1	2672887	2672927	40	DEL	2.0
svim	chr1	2673041	2673041	120	INS	1.0
svim	chr1	2673257	2673257	41	INS	3.0
svim	chr1	2673416	2673416	75	INS	2.0
svim	chr1	2673659	2673700	41	DEL	5.0
svim	chr1	2673774	2673774	108	INS	1.0
svim	chr1	2673785	2674025	240	DEL	1.0
svim	chr1	2674514	2674514	41	INS	3.0
svim	chr1	2674908	2674987	79	DEL	1.0
svim	chr1	2675097	2675514	417	DEL	2.0
svim	chr1	2675123	2675123	522	INS	6.0
svim	chr1	2675171	2675211	40	DEL	3.0
svim	chr1	2675183	2675424	241	DEL	2.0
svim	chr1	2675226	2675226	40	INS	1.0
svim	chr1	2675493	2675632	139	DEL	2.0
svim	chr1	2675697	2675776	79	DEL	1.0
svim	chr1	2676020	2676020	40	INS	1.0
svim	chr1	2676031	2676712	681	DEL	1.0
svim	chr1	2676227	2676227	40	INS	1.0
svim	chr1	2676309	2676389	80	DEL	1.0
svim	chr1	2676351	2676671	320	DEL	1.0
svim	chr1	2676528	2676528	80	INS	1.0
svim	chr1	2676950	2677511	561	DEL	1.0
svim	chr1	2677051	2677171	120	DEL	1.0
svim	chr1	2677585	2677585	40	INS	1.0
svim	chr1	2677792	2677832	40	DEL	2.0
svim	chr1	2677914	2677914	401	INS	1.0
svim	chr1	2678162	2678239	77	DEL	4.0
svim	chr1	2678252	2678292	40	DEL	4.0
svim	chr1	2678494	2678834	340	DEL	2.0
svim	chr1	2678719	2678759	40	DEL	2.0
svim	chr1	2678909	2678909	40	INS	3.0
svim	chr1	2679150	2679150	81	INS	1.0
svim	chr1	2679213	2679213	159	INS	1.0
svim	chr1	2679465	2679545	80	DEL	1.0
svim	chr1	2679666	2679706	40	DEL	1.0
svim	chr1	2680095	2680095	41	INS	2.0
svim	chr1	2680403	2680403	196	INS	3.0
svim	chr1	2680449	2680449	40	INS	1.0
svim	chr1	2680740	2680740	79	INS	1.0
svim	chr1	2680790	2680950	160	DEL	2.0
svim	chr1	2681207	2681207	70	INS	3.0
svim	chr1	2681393	2681393	40	INS	2.0
svim	chr1	2681458	2681458	195	INS	2.0
svim	chr1	2681949	2681949	120	INS	1.0
svim	chr1	2682120	2682120	40	INS	5.0
svim	chr1	2682408	2682408	119	INS	1.0
svim	chr1	2682577	2682577	41	INS	6.0
svim	chr1	2682808	2682808	41	INS	1.0
svim	chr1	2682822	2682822	120	INS	4.0
svim	chr1	2682970	2683010	40	DEL	2.0
svim	chr1	2683177	2683256	79	DEL	1.0
svim	chr1	2683410	2683410	441	INS	8.0
svim	chr1	2684130	2684130	81	INS	1.0
svim	chr1	2684452	2684452	40	INS	1.0
svim	chr1	2684509	2684509	41	INS	1.0
svim	chr1	2684519	2684519	79	INS	1.0
svim	chr1	2684657	2684657	40	INS	1.0
svim	chr1	2684692	2684732	40	DEL	1.0
svim	chr1	2685221	2685221	41	INS	16.0
svim	chr1	2685682	2685761	79	DEL	2.0
svim	chr1	2685922	2685962	40	DEL	1.0
svim	chr1	2686153	2686233	80	DEL	1.0
svim	chr1	2686677	2686717	40	DEL	1.0
svim	chr1	2687527	2687527	40	INS	1.0
svim	chr1	2687620	2687620	40	INS	1.0
svim	chr1	2687633	2687633	79	INS	1.0
svim	chr1	2687894	2687974	80	DEL	1.0
svim	chr1	2688264	2688264	81	INS	2.0
svim	chr1	2688304	2688304	40	INS	1.0
svim	chr1	2688387	2688387	80	INS	3.0
svim	chr1	2688417	2688417	40	INS	2.0
svim	chr1	2688566	2688566	40	INS	1.0
svim	chr1	2690314	2690434	120	DEL	1.0
svim	chr1	2691732	2691732	120	INS	2.0
svim	chr1	2692463	2692463	120	INS	2.0
svim	chr1	2692592	2692592	41	INS	1.0
svim	chr1	2692790	2692790	200	INS	1.0
svim	chr1	2692943	2692943	41	INS	1.0
svim	chr1	2692982	2692982	118	INS	1.0
svim	chr1	2693050	2693050	76	INS	1.0
svim	chr1	2693095	2693175	80	DEL	1.0
svim	chr1	2693318	2693318	41	INS	2.0
svim	chr1	2693522	2693522	122	INS	2.0
svim	chr1	2695113	2695153	40	DEL	1.0
svim	chr1	2696823	2696900	77	DEL	1.0
svim	chr1	2697726	2697726	40	INS	2.0
svim	chr1	2697765	2697845	80	DEL	1.0
svim	chr1	2701274	2701274	41	INS	1.0
svim	chr1	2751730	2751771	41	DEL	1.0
svim	chr1	2752735	2753016	281	DEL	1.0
svim	chr1	2759906	2759906	81	INS	1.0
svim	chr1	2760164	2760164	40	INS	1.0
svim	chr1	2760980	2761179	199	DEL	1.0
svim	chr1	2761405	2761405	119	INS	1.0
svim	chr1	2761928	2761928	407	INS	7.0
svim	chr1	2761993	2762153	160	DEL	20.0
svim	chr1	2763716	2763934	218	DEL	29.0
svim	chr1	2764506	2764627	121	DEL	10.0
svim	chr1	2764581	2765025	444	DEL	6.0
svim	chr1	2764950	2765232	282	DEL	4.0
svim	chr1	2765715	2765715	160	INS	18.0
svim	chr1	2765780	2765910	130	DEL	4.0
svim	chr1	2766092	2769606	3514	DEL	2.0
svim	chr1	2766116	2766934	818	DEL	3.0
svim	chr1	2766559	2766636	77	DEL	1.0
svim	chr1	2766844	2766884	40	DEL	1.0
svim	chr1	2766969	2766969	685	INS	4.0
svim	chr1	2767076	2769626	2550	DEL	3.0
svim	chr1	2767395	2767395	203	INS	14.0
svim	chr1	2767931	2768168	237	DEL	2.0
svim	chr1	2768220	2768359	139	DEL	11.0
svim	chr1	2768434	2768514	80	DEL	2.0
svim	chr1	2769117	2769157	40	DEL	1.0
svim	chr1	2769704	2769704	121	INS	8.0
svim	chr1	2771130	2771333	203	DEL	14.0
svim	chr1	2772674	2772838	164	DEL	1.0
svim	chr1	2774446	2774446	686	INS	2.0
svim	chr1	2774817	2775020	203	DEL	1.0
svim	chr1	2775145	2775185	40	DEL	1.0
svim	chr1	2775236	2775399	163	DEL	1.0
svim	chr1	2775556	2775793	237	DEL	1.0
svim	chr1	2775836	2776005	169	DEL	1.0
svim	chr1	2776247	2776366	119	DEL	2.0
svim	chr1	2776882	2777004	122	DEL	1.0
svim	chr1	2776935	2776935	407	INS	10.0
svim	chr1	2849338	2849338	882	INS	4.0
svim	chr1	2852081	2852081	208	INS	5.0
svim	chr1	2852083	2852534	451	DEL	7.0
svim	chr1	2852673	2852774	101	DEL	1.0
svim	chr1	2852812	2852812	52	INS	1.0
svim	chr1	2859514	2859514	98	INS	1.0
svim	chr1	2859559	2859559	59	INS	9.0
svim	chr1	2859564	2859564	265	INS	8.0
svim	chr1	2863183	2863183	48	INS	26.0
svim	chr1	2877543	2877543	49	INS	12.0
svim	chr1	2921883	2921924	41	DEL	9.0
svim	chr1	2949653	2949775	122	DEL	39.0
svim	chr1	2960011	2960131	120	DEL	19.0
svim	chr1	2960055	2960055	60	INS	11.0
svim	chr1	2974628	2974628	44	INS	11.0
svim	chr1	2977059	2977121	62	DEL	1.0
svim	chr1	2977265	2977366	101	DEL	11.0
svim	chr1	2977516	2977516	139	INS	13.0
svim	chr1	2994972	2995286	314	DEL	2.0
svim	chr1	3016532	3016532	369	INS	3.0
svim	chr1	3016573	3016573	171	INS	1.0
svim	chr1	3016686	3016686	587	INS	12.0
svim	chr1	3026038	3026038	415	INS	41.0
svim	chr1	3026167	3026167	62	INS	1.0
svim	chr1	3037784	3037784	71	INS	16.0
svim	chr1	3104581	3104581	82	INS	12.0
svim	chr1	3110401	3110480	79	DEL	27.0
svim	chr1	3114400	3114455	55	DEL	16.0
svim	chr1	3162861	3162861	280	INS	10.0
svim	chr1	3162926	3162975	49	DEL	2.0
svim	chr1	3162971	3162971	100	INS	1.0
svim	chr1	3163012	3163012	46	INS	1.0
svim	chr1	3163053	3163053	379	INS	1.0
svim	chr1	3163225	3163225	284	INS	6.0
svim	chr1	3165404	3165524	120	DEL	13.0
svim	chr1	3165701	3165884	183	DEL	15.0
svim	chr1	3167665	3167665	179	INS	11.0
svim	chr1	3167883	3167883	60	INS	8.0
svim	chr1	3168020	3168168	148	DEL	2.0
svim	chr1	3168102	3168102	55	INS	8.0
svim	chr1	3176152	3176152	235	INS	47.0
svim	chr1	3181265	3181265	40	INS	1.0
svim	chr1	3181359	3181359	100	INS	35.0
svim	chr1	3181409	3181409	40	INS	1.0
svim	chr1	3181457	3181457	84	INS	10.0
svim	chr1	3181552	3181552	160	INS	12.0
svim	chr1	3181565	3181565	44	INS	3.0
svim	chr1	3212589	3212589	385	INS	21.0
svim	chr1	3215369	3215369	61	INS	34.0
svim	chr1	3231404	3231404	40	INS	10.0
svim	chr1	3260742	3260742	869	INS	24.0
svim	chr1	3269790	3269790	41	INS	36.0
svim	chr1	3287402	3287449	47	DEL	4.0
svim	chr1	3287548	3287707	159	DEL	20.0
svim	chr1	3299301	3299423	122	DEL	28.0
svim	chr1	3299666	3300275	609	DEL	27.0
svim	chr1	3299971	3300276	305	DEL	2.0
svim	chr1	3326030	3326089	59	DEL	16.0
svim	chr1	3345759	3345824	65	DEL	12.0
svim	chr1	3351527	3351527	161	INS	1.0
svim	chr1	3351527	3351527	551	INS	14.0
svim	chr1	3428313	3428313	48	INS	13.0
svim	chr1	3433505	3433583	78	DEL	18.0
svim	chr1	3443225	3443225	74	INS	10.0
svim	chr1	3450454	3450454	140	INS	23.0
svim	chr1	3475094	3475153	59	DEL	4.0
svim	chr1	3477303	3477303	690	INS	7.0
svim	chr1	3477303	3477303	2130	INS	1.0
svim	chr1	3502044	3502044	1926	INS	25.0
svim	chr1	3571709	3571766	57	DEL	17.0
svim	chr1	3578782	3578782	182	INS	14.0
svim	chr1	3583270	3583270	396	INS	12.0
svim	chr1	3583270	3583270	684	INS	4.0
svim	chr1	3583324	3583324	90	INS	10.0
svim	chr1	3583436	3583436	139	INS	1.0
svim	chr1	3583601	3583601	56	INS	1.0
svim	chr1	3583762	3583762	48	INS	1.0
svim	chr1	3583762	3583762	102	INS	18.0
svim	chr1	3583762	3583762	406	INS	18.0
svim	chr1	3587886	3587886	196	INS	13.0
svim	chr1	3588190	3588264	74	DEL	2.0
svim	chr1	3588208	3588208	113	INS	2.0
svim	chr1	3588236	3588236	50	INS	4.0
svim	chr1	3588287	3588327	40	DEL	11.0
svim	chr1	3588326	3588326	50	INS	5.0
svim	chr1	3591756	3591822	66	DEL	9.0
svim	chr1	3609781	3609781	90	INS	1.0
svim	chr1	3639689	3639689	60	INS	14.0
svim	chr1	3643585	3644007	422	DEL	17.0
svim	chr1	3643961	3644420	459	DEL	14.0
svim	chr1	3645432	3645432	76	INS	20.0
svim	chr1	3674994	3675090	96	DEL	8.0
svim	chr1	3693767	3693767	990	INS	1.0
svim	chr1	3693770	3693770	105	INS	15.0
svim	chr1	3693774	3693774	68	INS	2.0
svim	chr1	3693846	3693846	414	INS	2.0
svim	chr1	3693922	3693922	598	INS	9.0
svim	chr1	3693946	3693946	70	INS	3.0
svim	chr1	3693969	3693969	228	INS	2.0
svim	chr1	3694168	3694168	486	INS	1.0
svim	chr1	3694263	3694263	140	INS	1.0
svim	chr1	3694625	3694625	71	INS	1.0
svim	chr1	3694821	3694821	425	INS	24.0
svim	chr1	3694844	3694844	120	INS	1.0
svim	chr1	3694857	3694857	707	INS	12.0
svim	chr1	3706438	3706483	45	DEL	9.0
svim	chr1	3800438	3800588	150	DEL	12.0
svim	chr1	3820494	3820494	49	INS	20.0
svim	chr1	3825057	3825057	156	INS	8.0
svim	chr1	3825073	3825140	67	DEL	14.0
svim	chr1	3832420	3832420	80	INS	18.0
svim	chr1	3832477	3832542	65	DEL	12.0
svim	chr1	3834261	3834314	53	DEL	10.0
svim	chr1	3868664	3868664	310	INS	26.0
svim	chr1	3874334	3874412	78	DEL	11.0
svim	chr1	3874621	3874621	78	INS	1.0
svim	chr1	3891982	3891982	52	INS	1.0
svim	chr1	3891986	3892215	229	DEL	6.0
svim	chr1	3920273	3920273	127	INS	26.0
svim	chr1	3973650	3973650	90	INS	31.0
svim	chr1	3999757	3999757	944	INS	9.0
svim	chr1	3999880	3999880	59	INS	8.0
svim	chr1	3999887	3999887	177	INS	2.0
svim	chr1	3999895	3999895	354	INS	1.0
svim	chr1	4016939	4016939	190	INS	12.0
svim	chr1	4077281	4077281	56	INS	4.0
svim	chr1	4077288	4077346	58	DEL	2.0
svim	chr1	4077455	4077455	696	INS	6.0
svim	chr1	4077603	4077603	116	INS	8.0
svim	chr1	4077661	4077661	55	INS	2.0
svim	chr1	4077702	4077902	200	DEL	2.0
svim	chr1	4077986	4078064	78	DEL	1.0
svim	chr1	4078041	4078041	106	INS	2.0
svim	chr1	4078064	4078064	328	INS	4.0
svim	chr1	4078064	4078064	1139	INS	1.0
svim	chr1	4078142	4078142	637	INS	2.0
svim	chr1	4078214	4078340	126	DEL	2.0
svim	chr1	4078476	4078476	115	INS	11.0
svim	chr1	4078477	4078477	58	INS	15.0
svim	chr1	4095086	4095400	314	DEL	41.0
svim	chr1	4099855	4099855	45	INS	1.0
svim	chr1	4099985	4099985	114	INS	4.0
svim	chr1	4100174	4100174	152	INS	23.0
svim	chr1	4100187	4100187	46	INS	3.0
svim	chr1	4136405	4136445	40	DEL	1.0
svim	chr1	4136718	4136718	340	INS	14.0
svim	chr1	4144483	4144483	513	INS	1.0
svim	chr1	4144628	4144628	83	INS	3.0
svim	chr1	4144628	4144628	981	INS	24.0
svim	chr1	4162720	4162720	296	INS	26.0
svim	chr1	4224547	4225884	1337	DEL	8.0
svim	chr1	4228390	4228390	317	INS	7.0
svim	chr1	4274163	4274203	40	DEL	11.0
svim	chr1	4302999	4302999	60	INS	17.0
svim	chr1	4314003	4314056	53	DEL	1.0
svim	chr1	4314100	4314371	271	DEL	1.0
svim	chr1	4314445	4314506	61	DEL	1.0
svim	chr1	4336501	4336501	630	INS	27.0
svim	chr1	4381395	4381444	49	DEL	13.0
svim	chr1	4420285	4420350	65	DEL	29.0
svim	chr1	4508883	4508883	40	INS	16.0
svim	chr1	4515102	4515145	43	DEL	30.0
svim	chr1	4520723	4520723	48	INS	25.0
svim	chr1	4543679	4543679	146	INS	42.0
svim	chr1	4600977	4600977	51	INS	1.0
svim	chr1	4624267	4624267	46	INS	1.0
svim	chr1	4632791	4632791	48	INS	2.0
svim	chr1	4632962	4632962	42	INS	3.0
svim	chr1	4632962	4632962	91	INS	32.0
svim	chr1	4649384	4649429	45	DEL	31.0
svim	chr1	4682681	4682681	87	INS	19.0
svim	chr1	4729400	4729400	70	INS	1.0
svim	chr1	4735911	4735911	917	INS	1.0
svim	chr1	4740369	4740369	167	INS	24.0
svim	chr1	4939476	4939476	1855	INS	31.0
svim	chr1	5075708	5075708	96	INS	30.0
svim	chr1	5112427	5112427	401	INS	33.0
svim	chr1	5160224	5160224	104	INS	2.0
svim	chr1	5160273	5160273	578	INS	30.0
svim	chr1	5160308	5160308	86	INS	1.0
svim	chr1	5214469	5214469	55	INS	1.0
svim	chr1	5246175	5246222	47	DEL	20.0
svim	chr1	5246621	5246691	70	DEL	18.0
svim	chr1	5304000	5304102	102	DEL	21.0
svim	chr1	5334120	5334120	60	INS	7.0
svim	chr1	5334121	5334121	210	INS	6.0
svim	chr1	5334259	5334259	150	INS	3.0
svim	chr1	5334394	5334394	48	INS	1.0
svim	chr1	5334634	5334634	59	INS	3.0
svim	chr1	5334767	5334767	81	INS	1.0
svim	chr1	5387169	5387169	5193	INS	2.0
svim	chr1	5394451	5394451	78	INS	1.0
svim	chr1	5404904	5404964	60	DEL	17.0
svim	chr1	5414115	5414189	74	DEL	18.0
svim	chr1	5593288	5593288	63	INS	16.0
svim	chr1	5655857	5655909	52	DEL	16.0
svim	chr1	5667636	5667636	131	INS	2.0
svim	chr1	5667665	5667861	196	DEL	23.0
svim	chr1	5667698	5667698	231	INS	13.0
svim	chr1	5701762	5701762	41	INS	2.0
svim	chr1	5744125	5744296	171	DEL	16.0
svim	chr1	5747841	5747841	43	INS	13.0
svim	chr1	5802854	5802854	459	INS	26.0
svim	chr1	5811400	5811400	45	INS	4.0
svim	chr1	5814613	5814613	207	INS	1.0
svim	chr1	5817271	5817271	312	INS	26.0
svim	chr1	5829844	5829844	348	INS	24.0
svim	chr1	5832248	5832248	97	INS	1.0
svim	chr1	5832276	5832276	507	INS	32.0
svim	chr1	5884475	5884524	49	DEL	16.0
svim	chr1	5949525	5949525	82	INS	1.0
svim	chr1	5977904	5977904	1449	INS	4.0
svim	chr1	6004925	6004925	40	INS	14.0
svim	chr1	6005149	6005149	42	INS	4.0
svim	chr1	6005348	6005348	42	INS	17.0
svim	chr1	6005937	6006542	605	DEL	21.0
svim	chr1	6006412	6006554	142	DEL	1.0
svim	chr1	6006541	6006586	45	DEL	1.0
svim	chr1	6012323	6012389	66	DEL	17.0
svim	chr1	6012448	6012570	122	DEL	18.0
svim	chr1	6160060	6160114	54	DEL	17.0
svim	chr1	6160071	6160267	196	DEL	18.0
svim	chr1	6160234	6160339	105	DEL	18.0
svim	chr1	6300756	6300756	63	INS	14.0
svim	chr1	6354670	6354670	120	INS	15.0
svim	chr1	6517074	6517131	57	DEL	7.0
svim	chr1	6566406	6566406	59	INS	1.0
svim	chr1	6742557	6742557	1925	INS	14.0
svim	chr1	6937126	6937779	653	DEL	1.0
svim	chr1	6937556	6937556	198	INS	41.0
svim	chr1	6937639	6937881	242	DEL	5.0
svim	chr1	6940912	6940912	688	INS	32.0
svim	chr1	6984090	6984090	204	INS	23.0
svim	chr1	7114809	7114906	97	DEL	8.0
svim	chr1	7115473	7115641	168	DEL	12.0
svim	chr1	7221206	7221206	163	INS	1.0
svim	chr1	7276303	7276303	40	INS	6.0
svim	chr1	7281975	7281975	79	INS	1.0
svim	chr1	7426179	7426179	304	INS	14.0
svim	chr1	7500238	7500238	75	INS	17.0
svim	chr1	7500258	7500258	460	INS	13.0
svim	chr1	7520218	7520218	1532	INS	1.0
svim	chr1	7542554	7542616	62	DEL	35.0
svim	chr1	7574105	7574105	308	INS	19.0
svim	chr1	7594120	7594120	43	INS	1.0
svim	chr1	7642949	7643210	261	DEL	11.0
svim	chr1	7829913	7829967	54	DEL	17.0
svim	chr1	7850060	7850060	79	INS	1.0
svim	chr1	7856597	7856597	63	INS	36.0
svim	chr1	7862974	7862974	114	INS	16.0
svim	chr1	7863003	7863058	55	DEL	10.0
svim	chr1	7864886	7865334	448	DEL	9.0
svim	chr1	7903143	7903323	180	DEL	23.0
svim	chr1	7953086	7953086	97	INS	20.0
svim	chr1	8027004	8027004	152	INS	18.0
svim	chr1	8123845	8123845	190	INS	1.0
svim	chr1	8216986	8216986	214	INS	12.0
svim	chr1	8276874	8276874	734	INS	24.0
svim	chr1	8322186	8322186	306	INS	1.0
svim	chr1	8322304	8322304	480	INS	33.0
svim	chr1	8331274	8331274	74	INS	1.0
svim	chr1	8331445	8331445	165	INS	24.0
svim	chr1	8331445	8331445	269	INS	14.0
svim	chr1	8344892	8344892	330	INS	26.0
svim	chr1	8345973	8345973	46	INS	1.0
svim	chr1	8383460	8383460	45	INS	1.0
svim	chr1	8386567	8386567	317	INS	11.0
svim	chr1	8500822	8500862	40	DEL	10.0
svim	chr1	8501400	8501400	49	INS	28.0
svim	chr1	8501666	8501711	45	DEL	1.0
svim	chr1	8501886	8501886	49	INS	24.0
svim	chr1	8502036	8502036	224	INS	4.0
svim	chr1	8502129	8502129	91	INS	1.0
svim	chr1	8502129	8502129	542	INS	29.0
svim	chr1	8537055	8537055	89	INS	1.0
svim	chr1	8646057	8646103	46	DEL	39.0
svim	chr1	8668935	8669025	90	DEL	43.0
svim	chr1	8852553	8852553	48	INS	4.0
svim	chr1	8912172	8912172	234	INS	16.0
svim	chr1	9053289	9053289	179	INS	19.0
svim	chr1	9116182	9116182	235	INS	16.0
svim	chr1	9123241	9123372	131	DEL	11.0
svim	chr1	9123552	9123552	42	INS	14.0
svim	chr1	9129265	9129265	90	INS	22.0
svim	chr1	9170365	9170365	318	INS	28.0
svim	chr1	9258906	9258906	95	INS	1.0
svim	chr1	9282514	9282514	218	INS	17.0
svim	chr1	9310078	9310132	54	DEL	18.0
svim	chr1	9310139	9310139	55	INS	11.0
svim	chr1	9411146	9411146	126	INS	1.0
svim	chr1	9411236	9411236	1272	INS	2.0
svim	chr1	9535553	9537607	2054	DEL	10.0
svim	chr1	9623988	9623988	6511	INS	1.0
svim	chr1	9680448	9680448	229	INS	13.0
svim	chr1	9804534	9804577	43	DEL	10.0
svim	chr1	9810141	9810141	143	INS	16.0
svim	chr1	9968551	9968551	140	INS	27.0
svim	chr1	10059230	10059230	293	INS	8.0
svim	chr1	10187604	10187604	175	INS	15.0
svim	chr1	10187692	10187692	67	INS	10.0
svim	chr1	10187821	10187821	95	INS	1.0
svim	chr1	10187901	10187901	172	INS	8.0
svim	chr1	10187905	10187905	47	INS	1.0
svim	chr1	10187985	10187985	81	INS	10.0
svim	chr1	10188060	10188060	619	INS	12.0
svim	chr1	10188092	10188092	245	INS	1.0
svim	chr1	10230414	10230414	88	INS	1.0
svim	chr1	10274679	10274765	86	DEL	14.0
svim	chr1	10309412	10318601	9189	DEL	9.0
svim	chr1	10422423	10423722	1299	DEL	16.0
svim	chr1	10662236	10662300	64	DEL	17.0
svim	chr1	10709143	10709143	77	INS	1.0
svim	chr1	10715791	10715875	84	DEL	11.0
svim	chr1	10744362	10744362	288	INS	6.0
svim	chr1	10744469	10744469	48	INS	2.0
svim	chr1	10744731	10744731	92	INS	14.0
svim	chr1	10785135	10785135	40	INS	19.0
svim	chr1	10818016	10818016	43	INS	2.0
svim	chr1	10861870	10861870	175	INS	1.0
svim	chr1	10971075	10971075	1899	INS	23.0
svim	chr1	10987309	10987509	200	DEL	18.0
svim	chr1	10988055	10988055	71	INS	11.0
svim	chr1	11000058	11002250	2192	DEL	14.0
svim	chr1	11005277	11005277	118	INS	1.0
svim	chr1	11041736	11041736	262	INS	24.0
svim	chr1	11338164	11338164	40	INS	11.0
svim	chr1	11338184	11338184	430	INS	4.0
svim	chr1	11373881	11373881	1248	INS	18.0
svim	chr1	11374328	11374328	70	INS	12.0
svim	chr1	11381601	11381736	135	DEL	12.0
svim	chr1	11413867	11413867	48	INS	1.0
svim	chr1	11522715	11522715	43	INS	7.0
svim	chr1	11522750	11522750	614	INS	1.0
svim	chr1	11522759	11522759	285	INS	13.0
svim	chr1	11522783	11522783	133	INS	4.0
svim	chr1	11522803	11522803	88	INS	9.0
svim	chr1	11522926	11522926	351	INS	1.0
svim	chr1	11522959	11522959	99	INS	11.0
svim	chr1	11609197	11609366	169	DEL	16.0
svim	chr1	11622836	11623126	290	DEL	35.0
svim	chr1	11641682	11641682	111	INS	16.0
svim	chr1	11669666	11669666	48	INS	8.0
svim	chr1	11882728	11882728	46	INS	12.0
svim	chr1	12138948	12138948	66	INS	40.0
svim	chr1	12174139	12174196	57	DEL	8.0
svim	chr1	12565675	12565675	721	INS	14.0
svim	chr1	12677452	12677536	84	DEL	1.0
svim	chr1	12677550	12677550	328	INS	18.0
svim	chr1	12762156	12762156	425	INS	9.0
svim	chr1	12789422	12789422	119	INS	13.0
svim	chr1	12816074	12816354	280	DEL	13.0
svim	chr1	12823636	12823636	103	INS	1.0
svim	chr1	12853849	12853849	161	INS	1.0
svim	chr1	13135185	13135185	46	INS	1.0
svim	chr1	13191014	13220889	29875	DEL	1.0
svim	chr1	13203405	13203405	101	INS	1.0
svim	chr1	13217293	13217293	52	INS	10.0
svim	chr1	13224529	13224529	58	INS	23.0
svim	chr1	13235348	13240701	5353	DEL	7.0
svim	chr1	13239741	13239741	49	INS	34.0
svim	chr1	13336618	13336660	42	DEL	9.0
svim	chr1	13362821	13362821	53	INS	7.0
svim	chr1	13429597	13429742	145	DEL	1.0
svim	chr1	13470159	13470159	662	INS	24.0
svim	chr1	13501502	13501687	185	DEL	12.0
svim	chr1	13522113	13522113	128	INS	7.0
svim	chr1	13522116	13522180	64	DEL	14.0
svim	chr1	13527705	13527880	175	DEL	6.0
svim	chr1	13567981	13568112	131	DEL	12.0
svim	chr1	13588980	13588980	50	INS	37.0
svim	chr1	13658374	13658374	127	INS	28.0
svim	chr1	14109813	14111746	1933	DEL	1.0
svim	chr1	14492665	14492665	409	INS	32.0
svim	chr1	14492711	14492711	1014	INS	32.0
svim	chr1	14514345	14514345	294	INS	22.0
svim	chr1	14514353	14514353	40	INS	13.0
svim	chr1	14514501	14514501	53	INS	24.0
svim	chr1	14542301	14542301	147	INS	1.0
svim	chr1	14652506	14652506	264	INS	41.0
svim	chr1	14883342	14883342	44	INS	20.0
svim	chr1	14918688	14918729	41	DEL	18.0
svim	chr1	15036278	15036278	69	INS	32.0
svim	chr1	15050020	15050065	45	DEL	14.0
svim	chr1	15063774	15063829	55	DEL	43.0
svim	chr1	15131042	15131042	50	INS	14.0
svim	chr1	15155570	15155570	379	INS	1.0
svim	chr1	15225218	15225218	262	INS	21.0
svim	chr1	15314635	15314635	298	INS	16.0
svim	chr1	15388345	15388345	294	INS	26.0
svim	chr1	15957394	15957434	40	DEL	1.0
svim	chr1	15971474	15971514	40	DEL	1.0
svim	chr1	16089599	16089599	59	INS	11.0
svim	chr1	16164054	16164054	74	INS	14.0
svim	chr1	16179512	16179512	44	INS	1.0
svim	chr1	16350754	16350754	42	INS	3.0
svim	chr1	16424205	16424205	135	INS	23.0
svim	chr1	16539691	16539691	318	INS	17.0
svim	chr1	16557768	16557810	42	DEL	27.0
svim	chr1	16565993	16565993	41	INS	1.0
svim	chr1	16584262	16584262	57	INS	2.0
svim	chr1	16619395	16621184	1789	DEL	10.0
svim	chr1	16620349	16620349	351	INS	1.0
svim	chr1	16653957	16654000	43	DEL	19.0
svim	chr1	16727933	16727976	43	DEL	70.0
svim	chr1	16730667	16730667	97	INS	18.0
svim	chr1	16733032	16733032	311	INS	19.0
svim	chr1	17057983	17057983	55	INS	1.0
svim	chr1	17166218	17166218	884	INS	31.0
svim	chr1	17208572	17208572	74	INS	20.0
svim	chr1	17235293	17235293	43	INS	1.0
svim	chr1	17241466	17241610	144	DEL	14.0
svim	chr1	17241471	17241543	72	DEL	2.0
svim	chr1	17289303	17289303	2686	INS	13.0
svim	chr1	17291221	17291221	2718	INS	6.0
svim	chr1	17292886	17292886	108	INS	24.0
svim	chr1	17351955	17352104	149	DEL	9.0
svim	chr1	17358272	17358594	322	DEL	34.0
svim	chr1	17437673	17437673	78	INS	33.0
svim	chr1	17556236	17556321	85	DEL	11.0
svim	chr1	17689481	17689481	1305	INS	6.0
svim	chr1	17859662	17859662	199	INS	13.0
svim	chr1	17868632	17868632	67	INS	26.0
svim	chr1	18049637	18049637	4354	INS	8.0
svim	chr1	18049837	18049837	105	INS	20.0
svim	chr1	18177364	18177364	43	INS	1.0
svim	chr1	18330525	18330573	48	DEL	30.0
svim	chr1	18330584	18330680	96	DEL	17.0
svim	chr1	18354841	18354891	50	DEL	13.0
svim	chr1	18466059	18466059	59	INS	31.0
svim	chr1	18539860	18540038	178	DEL	16.0
svim	chr1	18598037	18598107	70	DEL	37.0
svim	chr1	18602597	18602657	60	DEL	17.0
svim	chr1	18604839	18604911	72	DEL	18.0
svim	chr1	18728177	18728177	51	INS	1.0
svim	chr1	18744453	18744453	81	INS	42.0
svim	chr1	18825332	18825598	266	DEL	34.0
svim	chr1	18825549	18825594	45	DEL	1.0
svim	chr1	18825641	18825858	217	DEL	1.0
svim	chr1	18925804	18925804	89	INS	6.0
svim	chr1	18925857	18925857	763	INS	23.0
svim	chr1	18925998	18925998	343	INS	2.0
svim	chr1	18926056	18926056	133	INS	2.0
svim	chr1	18926070	18926070	69	INS	1.0
svim	chr1	19060330	19060330	41	INS	13.0
svim	chr1	19060330	19060330	85	INS	11.0
svim	chr1	19060618	19060618	166	INS	7.0
svim	chr1	19061417	19061417	3699	INS	11.0
svim	chr1	19107409	19107409	102	INS	1.0
svim	chr1	19290840	19290840	78	INS	1.0
svim	chr1	19320695	19321847	1152	DEL	12.0
svim	chr1	19434933	19435099	166	DEL	21.0
svim	chr1	19571782	19571782	321	INS	8.0
svim	chr1	19642978	19643121	143	DEL	15.0
svim	chr1	19932928	19932928	319	INS	32.0
svim	chr1	20170696	20171244	548	DEL	23.0
svim	chr1	20368229	20368229	45	INS	1.0
svim	chr1	20382468	20382468	437	INS	34.0
svim	chr1	20463539	20463539	913	INS	32.0
svim	chr1	20486868	20486868	232	INS	1.0
svim	chr1	20592076	20592076	72	INS	1.0
svim	chr1	20599617	20599617	40	INS	9.0
svim	chr1	20605522	20606197	675	DEL	10.0
svim	chr1	20623746	20623746	1254	INS	19.0
svim	chr1	20623799	20623799	69	INS	5.0
svim	chr1	20623885	20623885	68	INS	4.0
svim	chr1	20626006	20626094	88	DEL	22.0
svim	chr1	20712616	20712616	98	INS	8.0
svim	chr1	20712653	20712653	43	INS	1.0
svim	chr1	20712842	20712842	235	INS	8.0
svim	chr1	20712891	20712891	43	INS	1.0
svim	chr1	20750323	20750367	44	DEL	16.0
svim	chr1	20816295	20816339	44	DEL	16.0
svim	chr1	20965634	20965634	54	INS	14.0
svim	chr1	20981522	20981619	97	DEL	27.0
svim	chr1	20989056	20989056	132	INS	12.0
svim	chr1	20989081	20989081	45	INS	9.0
svim	chr1	21023889	21023929	40	DEL	22.0
svim	chr1	21166095	21166095	318	INS	12.0
svim	chr1	21179788	21179788	175	INS	29.0
svim	chr1	21179882	21179882	53	INS	2.0
svim	chr1	21179997	21179997	57	INS	3.0
svim	chr1	21180071	21180071	138	INS	22.0
svim	chr1	21388449	21388526	77	DEL	16.0
svim	chr1	21388579	21388750	171	DEL	16.0
svim	chr1	21450735	21450735	57	INS	1.0
svim	chr1	21502706	21502706	47	INS	16.0
svim	chr1	21503493	21503493	56	INS	1.0
svim	chr1	21552105	21552105	40	INS	1.0
svim	chr1	21818024	21818159	135	DEL	32.0
svim	chr1	21959845	21959895	50	DEL	8.0
svim	chr1	22285578	22285578	232	INS	1.0
svim	chr1	22315095	22315095	125	INS	1.0
svim	chr1	22370177	22370177	60	INS	29.0
svim	chr1	22394322	22394322	58	INS	1.0
svim	chr1	22411847	22411888	41	DEL	1.0
svim	chr1	22431245	22431245	75	INS	7.0
svim	chr1	22431278	22431278	275	INS	12.0
svim	chr1	22570496	22570496	93	INS	14.0
svim	chr1	22577990	22577990	1285	INS	13.0
svim	chr1	22578110	22578110	52	INS	1.0
svim	chr1	22599638	22599735	97	DEL	26.0
svim	chr1	22754841	22754841	646	INS	26.0
svim	chr1	22754933	22754933	42	INS	24.0
svim	chr1	22905787	22905787	80	INS	1.0
svim	chr1	22950447	22950447	256	INS	37.0
svim	chr1	23064635	23064635	356	INS	1.0
svim	chr1	23257736	23257864	128	DEL	9.0
svim	chr1	23277272	23277272	7460	INS	1.0
svim	chr1	23392390	23392451	61	DEL	1.0
svim	chr1	23392405	23392405	460	INS	21.0
svim	chr1	23392445	23392445	871	INS	19.0
svim	chr1	23451210	23451210	752	INS	1.0
svim	chr1	23480159	23480159	61	INS	1.0
svim	chr1	23495229	23495229	64	INS	22.0
svim	chr1	23689071	23689071	49	INS	21.0
svim	chr1	23703676	23703739	63	DEL	16.0
svim	chr1	23710948	23710948	96	INS	28.0
svim	chr1	23711005	23711005	48	INS	15.0
svim	chr1	23724173	23724173	1110	INS	1.0
svim	chr1	23837095	23837095	56	INS	24.0
svim	chr1	23837489	23837489	56	INS	6.0
svim	chr1	23853373	23853421	48	DEL	5.0
svim	chr1	23884345	23884345	2151	INS	6.0
svim	chr1	23899825	23899825	256	INS	11.0
svim	chr1	23899854	23899854	103	INS	4.0
svim	chr1	23899908	23899908	63	INS	1.0
svim	chr1	23935708	23935708	40	INS	23.0
svim	chr1	24011012	24011012	217	INS	18.0
svim	chr1	24076496	24076813	317	DEL	23.0
svim	chr1	24211928	24212027	99	DEL	1.0
svim	chr1	24212080	24212080	153	INS	26.0
svim	chr1	24212164	24212164	68	INS	1.0
svim	chr1	24212343	24212343	42	INS	16.0
svim	chr1	24212343	24212343	300	INS	12.0
svim	chr1	24219303	24219303	41	INS	4.0
svim	chr1	24344974	24344974	100	INS	12.0
svim	chr1	24345043	24345043	315	INS	11.0
svim	chr1	24345226	24345226	67	INS	13.0
svim	chr1	24502844	24502844	65	INS	1.0
svim	chr1	24531103	24531103	322	INS	13.0
svim	chr1	24602305	24602591	286	DEL	13.0
svim	chr1	24604649	24604649	41	INS	7.0
svim	chr1	24614547	24614774	227	DEL	2.0
svim	chr1	24614774	24614774	320	INS	13.0
svim	chr1	24634837	24634837	312	INS	29.0
svim	chr1	24730356	24730356	356	INS	15.0
svim	chr1	24799543	24806932	7389	DEL	1.0
svim	chr1	24799620	24800018	398	DEL	7.0
svim	chr1	24799908	24800204	296	DEL	17.0
svim	chr1	24832196	24835019	2823	DEL	9.0
svim	chr1	24833685	24833685	49	INS	12.0
svim	chr1	24875331	24877145	1814	DEL	16.0
svim	chr1	25002169	25002169	41	INS	7.0
svim	chr1	25044971	25044971	105	INS	23.0
svim	chr1	25054265	25054265	323	INS	21.0
svim	chr1	25108872	25108872	68	INS	28.0
svim	chr1	25166875	25166958	83	DEL	12.0
svim	chr1	25166887	25166887	60	INS	7.0
svim	chr1	25529499	25529499	969	INS	23.0
svim	chr1	25767885	25767885	49	INS	18.0
svim	chr1	25768267	25768267	95	INS	32.0
svim	chr1	25808297	25808342	45	DEL	26.0
svim	chr1	25889420	25889420	50	INS	1.0
svim	chr1	25902047	25902094	47	DEL	1.0
svim	chr1	25902094	25902094	333	INS	29.0
svim	chr1	25928468	25928468	127	INS	1.0
svim	chr1	25941916	25942609	693	DEL	16.0
svim	chr1	26133296	26133296	40	INS	4.0
svim	chr1	26133609	26138283	4674	DEL	11.0
svim	chr1	26137960	26138003	43	DEL	2.0
svim	chr1	26138122	26138254	132	DEL	2.0
svim	chr1	26239551	26239614	63	DEL	12.0
svim	chr1	26369683	26369683	181	INS	34.0
svim	chr1	26399819	26399819	491	INS	19.0
svim	chr1	26506384	26506384	330	INS	11.0
svim	chr1	26596203	26596203	40	INS	39.0
svim	chr1	26596593	26596593	49	INS	41.0
svim	chr1	26596895	26596895	46	INS	23.0
svim	chr1	26637702	26637772	70	DEL	8.0
svim	chr1	26637811	26637851	40	DEL	8.0
svim	chr1	26638140	26638140	246	INS	8.0
svim	chr1	26639316	26639316	306	INS	9.0
svim	chr1	26648760	26649067	307	DEL	11.0
svim	chr1	26650167	26650413	246	DEL	10.0
svim	chr1	26650695	26650695	40	INS	3.0
svim	chr1	26650731	26650731	70	INS	9.0
svim	chr1	26736291	26736291	125	INS	1.0
svim	chr1	26818055	26818055	49	INS	1.0
svim	chr1	26818262	26818359	97	DEL	1.0
svim	chr1	26818636	26818636	98	INS	18.0
svim	chr1	26818684	26818732	48	DEL	10.0
svim	chr1	26818958	26818958	79	INS	1.0
svim	chr1	26819005	26819005	130	INS	1.0
svim	chr1	26904035	26904035	329	INS	12.0
svim	chr1	27025090	27025090	1871	INS	1.0
svim	chr1	27030332	27030480	148	DEL	4.0
svim	chr1	27030486	27030486	720	INS	16.0
svim	chr1	27086495	27086495	1170	INS	22.0
svim	chr1	27107220	27107220	1199	INS	27.0
svim	chr1	27792152	27792152	74	INS	19.0
svim	chr1	27792328	27792328	60	INS	1.0
svim	chr1	27853196	27853246	50	DEL	24.0
svim	chr1	27853467	27854038	571	DEL	8.0
svim	chr1	27853614	27853614	79	INS	1.0
svim	chr1	27853820	27854066	246	DEL	22.0
svim	chr1	27854186	27854462	276	DEL	22.0
svim	chr1	27877623	27877887	264	DEL	3.0
svim	chr1	27878460	27878460	1369	INS	32.0
svim	chr1	27905878	27905878	125	INS	23.0
svim	chr1	27916905	27916905	54	INS	10.0
svim	chr1	27916978	27916978	105	INS	7.0
svim	chr1	27921288	27921597	309	DEL	23.0
svim	chr1	28247131	28247131	144	INS	20.0
svim	chr1	28994949	28994949	323	INS	14.0
svim	chr1	29055652	29055652	343	INS	12.0
svim	chr1	29243807	29243807	41	INS	1.0
svim	chr1	29367154	29367154	111	INS	1.0
svim	chr1	29453798	29453798	60	INS	11.0
svim	chr1	29518740	29518740	52	INS	29.0
svim	chr1	29536628	29536676	48	DEL	5.0
svim	chr1	29686762	29686762	45	INS	20.0
svim	chr1	29707422	29707422	60	INS	12.0
svim	chr1	29723861	29723861	129	INS	1.0
svim	chr1	29723864	29723864	378	INS	34.0
svim	chr1	29727303	29727359	56	DEL	11.0
svim	chr1	29727321	29727559	238	DEL	14.0
svim	chr1	29727427	29727539	112	DEL	11.0
svim	chr1	29771117	29771117	46	INS	10.0
svim	chr1	29771221	29771221	514	INS	20.0
svim	chr1	29771311	29771311	74	INS	9.0
svim	chr1	29840314	29840314	118	INS	1.0
svim	chr1	29905700	29905700	41	INS	1.0
svim	chr1	30014892	30014892	155	INS	1.0
svim	chr1	30085951	30085951	197	INS	1.0
svim	chr1	30096601	30096601	163	INS	28.0
svim	chr1	30184365	30184458	93	DEL	10.0
svim	chr1	30191424	30191466	42	DEL	16.0
svim	chr1	30301383	30301383	73	INS	20.0
svim	chr1	30375749	30375801	52	DEL	18.0
svim	chr1	30383993	30383993	203	INS	1.0
svim	chr1	30488738	30488738	92	INS	3.0
svim	chr1	30488835	30488835	204	INS	44.0
svim	chr1	30524547	30524596	49	DEL	13.0
svim	chr1	30567797	30568812	1015	DEL	11.0
svim	chr1	30597759	30597759	63	INS	16.0
svim	chr1	30651745	30651745	67	INS	1.0
svim	chr1	30651753	30651753	267	INS	16.0
svim	chr1	30651787	30651787	86	INS	9.0
svim	chr1	30651882	30651882	142	INS	11.0
svim	chr1	30655294	30655368	74	DEL	7.0
svim	chr1	30655403	30655403	201	INS	22.0
svim	chr1	30655478	30655478	87	INS	11.0
svim	chr1	30655478	30655478	588	INS	22.0
svim	chr1	30655696	30655696	408	INS	2.0
svim	chr1	30655711	30655711	1230	INS	20.0
svim	chr1	30732368	30732368	2545	INS	14.0
svim	chr1	30771802	30771896	94	DEL	18.0
svim	chr1	30840239	30840279	40	DEL	25.0
svim	chr1	30894619	30894686	67	DEL	12.0
svim	chr1	30972354	30972429	75	DEL	19.0
svim	chr1	31080646	31080686	40	DEL	1.0
svim	chr1	31176905	31177031	126	DEL	14.0
svim	chr1	31252032	31252032	52	INS	30.0
svim	chr1	31345547	31345547	53	INS	25.0
svim	chr1	31431894	31431894	810	INS	8.0
svim	chr1	31431904	31431904	108	INS	20.0
svim	chr1	31432003	31432003	1494	INS	8.0
svim	chr1	31432129	31432129	4221	INS	6.0
svim	chr1	31432164	31432164	225	INS	8.0
svim	chr1	31495080	31495080	111	INS	7.0
svim	chr1	31545543	31545608	65	DEL	20.0
svim	chr1	31546337	31546387	50	DEL	15.0
svim	chr1	31704412	31704412	52	INS	1.0
svim	chr1	31807412	31807412	315	INS	8.0
svim	chr1	31908113	31908153	40	DEL	1.0
svim	chr1	31912628	31912628	91	INS	1.0
svim	chr1	32014412	32014412	57	INS	1.0
svim	chr1	32237262	32237413	151	DEL	1.0
svim	chr1	32335407	32335407	60	INS	1.0
svim	chr1	32433370	32433370	44	INS	8.0
svim	chr1	32539740	32539740	223	INS	36.0
svim	chr1	32581182	32581182	641	INS	31.0
svim	chr1	32642777	32642777	1003	INS	28.0
svim	chr1	32941080	32941080	114	INS	1.0
svim	chr1	32986772	32986772	1587	INS	27.0
svim	chr1	33051749	33051789	40	DEL	1.0
svim	chr1	33051889	33051889	98	INS	7.0
svim	chr1	33052174	33052174	125	INS	1.0
svim	chr1	33052507	33052507	50	INS	9.0
svim	chr1	33052507	33052507	101	INS	31.0
svim	chr1	33052791	33052839	48	DEL	1.0
svim	chr1	33053278	33053278	318	INS	1.0
svim	chr1	33186817	33186817	1653	INS	19.0
svim	chr1	33296316	33296316	86	INS	1.0
svim	chr1	33419536	33419536	148	INS	1.0
svim	chr1	33457156	33457156	334	INS	1.0
svim	chr1	33864934	33864934	192	INS	28.0
svim	chr1	34102674	34102674	95	INS	11.0
svim	chr1	34541466	34541466	913	INS	27.0
svim	chr1	34743463	34743463	55	INS	1.0
svim	chr1	34777411	34777411	461	INS	1.0
svim	chr1	34777719	34777781	62	DEL	11.0
svim	chr1	34777915	34777915	62	INS	19.0
svim	chr1	34802227	34802227	55	INS	6.0
svim	chr1	34802233	34802378	145	DEL	17.0
svim	chr1	34951500	34951500	104	INS	1.0
svim	chr1	35161526	35161847	321	DEL	21.0
svim	chr1	35260253	35260253	175	INS	41.0
svim	chr1	35391782	35391914	132	DEL	22.0
svim	chr1	35623896	35623896	106	INS	1.0
svim	chr1	35818658	35818658	60	INS	11.0
svim	chr1	35889005	35889049	44	DEL	11.0
svim	chr1	36009078	36009078	317	INS	12.0
svim	chr1	36210726	36210726	105	INS	18.0
svim	chr1	36210726	36210726	244	INS	14.0
svim	chr1	36213952	36214010	58	DEL	19.0
svim	chr1	36243928	36243976	48	DEL	16.0
svim	chr1	36267649	36267874	225	DEL	18.0
svim	chr1	36283618	36283670	52	DEL	29.0
svim	chr1	36521984	36521984	40	INS	12.0
svim	chr1	36543988	36543988	206	INS	6.0
svim	chr1	36543999	36543999	107	INS	1.0
svim	chr1	36544080	36544080	68	INS	2.0
svim	chr1	36544361	36544361	235	INS	6.0
svim	chr1	36544859	36545032	173	DEL	11.0
svim	chr1	36632589	36632629	40	DEL	2.0
svim	chr1	36688553	36688607	54	DEL	24.0
svim	chr1	36700429	36700522	93	DEL	29.0
svim	chr1	36715913	36715979	66	DEL	17.0
svim	chr1	36746065	36746065	314	INS	18.0
svim	chr1	36793822	36793822	780	INS	36.0
svim	chr1	36793869	36793869	71	INS	1.0
svim	chr1	36854561	36854561	46	INS	1.0
svim	chr1	36957454	36957454	301	INS	17.0
svim	chr1	36957470	36957470	158	INS	2.0
svim	chr1	36957573	36957699	126	DEL	8.0
svim	chr1	36957826	36958130	304	DEL	1.0
svim	chr1	36958606	36960149	1543	DEL	17.0
svim	chr1	37102938	37102938	117	INS	27.0
svim	chr1	37128264	37128264	62	INS	29.0
svim	chr1	37253204	37253284	80	DEL	1.0
svim	chr1	37304729	37304729	47	INS	1.0
svim	chr1	37446180	37446180	651	INS	18.0
svim	chr1	37481481	37481481	81	INS	13.0
svim	chr1	37495468	37495468	477	INS	1.0
svim	chr1	37528495	37528495	53	INS	1.0
svim	chr1	37611748	37611748	71	INS	23.0
svim	chr1	37738318	37738318	75	INS	1.0
svim	chr1	37742573	37742736	163	DEL	20.0
svim	chr1	37775710	37775710	2430	INS	17.0
svim	chr1	37863959	37863959	73	INS	1.0
svim	chr1	37966959	37967093	134	DEL	1.0
svim	chr1	37967099	37967099	321	INS	21.0
svim	chr1	37967116	37967405	289	DEL	1.0
svim	chr1	38012067	38012067	41	INS	1.0
svim	chr1	38485067	38485067	75	INS	27.0
svim	chr1	38570722	38570722	51	INS	1.0
svim	chr1	38829924	38829924	1733	INS	2.0
svim	chr1	38945846	38945846	1964	INS	18.0
svim	chr1	39044563	39044563	220	INS	28.0
svim	chr1	39211990	39211990	316	INS	21.0
svim	chr1	39234647	39234647	103	INS	1.0
svim	chr1	39234647	39234647	327	INS	29.0
svim	chr1	39504340	39504340	459	INS	12.0
svim	chr1	39664497	39664497	803	INS	7.0
svim	chr1	39781777	39781777	45	INS	1.0
svim	chr1	39784523	39784645	122	DEL	13.0
svim	chr1	39888757	39888757	323	INS	11.0
svim	chr1	39917586	39917586	86	INS	1.0
svim	chr1	39922879	39922879	50	INS	1.0
svim	chr1	39999020	39999020	60	INS	18.0
svim	chr1	40008350	40008478	128	DEL	10.0
svim	chr1	40047101	40047147	46	DEL	15.0
svim	chr1	40050405	40050405	113	INS	26.0
svim	chr1	40200919	40200919	45	INS	7.0
svim	chr1	40309122	40309122	901	INS	1.0
svim	chr1	40496686	40497095	409	DEL	14.0
svim	chr1	40980179	40980179	181	INS	1.0
svim	chr1	41013758	41013758	40	INS	1.0
svim	chr1	41329382	41329447	65	DEL	15.0
svim	chr1	41369871	41369871	54	INS	27.0
svim	chr1	41382200	41382200	200	INS	19.0
svim	chr1	41425249	41425249	482	INS	26.0
svim	chr1	41426351	41426351	43	INS	28.0
svim	chr1	41527251	41527251	101	INS	1.0
svim	chr1	41527289	41527289	458	INS	11.0
svim	chr1	41531522	41531632	110	DEL	13.0
svim	chr1	41544699	41544699	747	INS	18.0
svim	chr1	41544795	41544795	278	INS	3.0
svim	chr1	41544953	41544953	51	INS	3.0
svim	chr1	41544953	41544953	198	INS	19.0
svim	chr1	41544953	41544953	714	INS	13.0
svim	chr1	41587817	41587817	175	INS	1.0
svim	chr1	41635542	41635614	72	DEL	32.0
svim	chr1	41638354	41638394	40	DEL	1.0
svim	chr1	41738179	41738355	176	DEL	1.0
svim	chr1	42110172	42110172	102	INS	31.0
svim	chr1	42167055	42167370	315	DEL	23.0
svim	chr1	42222049	42222049	411	INS	12.0
svim	chr1	42222097	42222097	150	INS	12.0
svim	chr1	42277507	42277822	315	DEL	37.0
svim	chr1	42324091	42324091	94	INS	25.0
svim	chr1	42482568	42482568	322	INS	7.0
svim	chr1	42535701	42535701	46	INS	18.0
svim	chr1	42535701	42535701	130	INS	18.0
svim	chr1	42722651	42722651	135	INS	12.0
svim	chr1	42817598	42817598	333	INS	17.0
svim	chr1	42909290	42909290	47	INS	1.0
svim	chr1	43097073	43097123	50	DEL	12.0
svim	chr1	43215052	43215052	261	INS	1.0
svim	chr1	43249212	43249212	69	INS	1.0
svim	chr1	43308457	43308457	42	INS	31.0
svim	chr1	43376720	43376720	324	INS	28.0
svim	chr1	43391784	43392120	336	DEL	32.0
svim	chr1	43594283	43594283	154	INS	41.0
svim	chr1	43760021	43760021	111	INS	1.0
svim	chr1	43904942	43904942	305	INS	19.0
svim	chr1	43905559	43905631	72	DEL	10.0
svim	chr1	43952111	43952111	635	INS	1.0
svim	chr1	44139048	44139048	45	INS	33.0
svim	chr1	44139618	44139660	42	DEL	1.0
svim	chr1	44140275	44140359	84	DEL	32.0
svim	chr1	44409129	44409273	144	DEL	16.0
svim	chr1	44559158	44559158	45	INS	1.0
svim	chr1	44613070	44613070	76	INS	36.0
svim	chr1	44613307	44613307	132	INS	1.0
svim	chr1	44614385	44614385	1230	INS	1.0
svim	chr1	44738054	44738054	46	INS	38.0
svim	chr1	44796270	44796270	78	INS	9.0
svim	chr1	44816400	44816458	58	DEL	13.0
svim	chr1	44816451	44816566	115	DEL	1.0
svim	chr1	44816480	44816480	47	INS	1.0
svim	chr1	44816569	44816569	78	INS	4.0
svim	chr1	44816932	44816932	56	INS	1.0
svim	chr1	44876573	44876573	400	INS	34.0
svim	chr1	45049737	45049737	999	INS	1.0
svim	chr1	45106028	45106028	162	INS	1.0
svim	chr1	45223037	45223086	49	DEL	34.0
svim	chr1	45497643	45497643	429	INS	31.0
svim	chr1	45497707	45497707	225	INS	12.0
svim	chr1	45506141	45506141	42	INS	1.0
svim	chr1	45539015	45539015	50	INS	7.0
svim	chr1	45703341	45703341	2828	INS	13.0
svim	chr1	45710646	45710646	899	INS	18.0
svim	chr1	45710667	45710667	350	INS	6.0
svim	chr1	45710699	45710699	255	INS	18.0
svim	chr1	45710755	45710755	797	INS	18.0
svim	chr1	45741614	45741926	312	DEL	9.0
svim	chr1	45760507	45760507	42	INS	11.0
svim	chr1	45768933	45768986	53	DEL	21.0
svim	chr1	45900435	45900765	330	DEL	28.0
svim	chr1	46240191	46242954	2763	DEL	12.0
svim	chr1	46240870	46240910	40	DEL	1.0
svim	chr1	46241341	46241437	96	DEL	1.0
svim	chr1	46241599	46241725	126	DEL	1.0
svim	chr1	46242066	46242115	49	DEL	1.0
svim	chr1	46242327	46242327	126	INS	1.0
svim	chr1	46245921	46245921	58	INS	1.0
svim	chr1	46245961	46245961	72	INS	1.0
svim	chr1	46329126	46329126	323	INS	14.0
svim	chr1	46336997	46337287	290	DEL	16.0
svim	chr1	46337661	46337953	292	DEL	16.0
svim	chr1	46555218	46555218	41	INS	1.0
svim	chr1	46776186	46776186	130	INS	13.0
svim	chr1	46776357	46776357	167	INS	40.0
svim	chr1	46843328	46843328	46	INS	1.0
svim	chr1	46850876	46851190	314	DEL	1.0
svim	chr1	47179107	47179107	125	INS	17.0
svim	chr1	47184459	47184459	996	INS	19.0
svim	chr1	47290215	47290215	115	INS	1.0
svim	chr1	47448001	47448001	61	INS	1.0
svim	chr1	47592608	47592608	65	INS	23.0
svim	chr1	47708476	47708560	84	DEL	39.0
svim	chr1	47722143	47722143	41	INS	43.0
svim	chr1	47731836	47731884	48	DEL	24.0
svim	chr1	47743225	47743225	249	INS	14.0
svim	chr1	47743225	47743225	930	INS	19.0
svim	chr1	47743509	47743509	342	INS	1.0
svim	chr1	47919410	47919410	1550	INS	1.0
svim	chr1	47943737	47943737	59	INS	1.0
svim	chr1	47956989	47957117	128	DEL	1.0
svim	chr1	48192628	48192677	49	DEL	25.0
svim	chr1	48192972	48192972	49	INS	13.0
svim	chr1	48244736	48244736	66	INS	19.0
svim	chr1	48244736	48244736	132	INS	13.0
svim	chr1	48383105	48383329	224	DEL	18.0
svim	chr1	48475322	48475421	99	DEL	10.0
svim	chr1	48475618	48475685	67	DEL	2.0
svim	chr1	48475706	48475930	224	DEL	6.0
svim	chr1	48483312	48483373	61	DEL	4.0
svim	chr1	48483817	48483967	150	DEL	8.0
svim	chr1	48879474	48879474	122	INS	11.0
svim	chr1	49084104	49084158	54	DEL	31.0
svim	chr1	49237513	49237554	41	DEL	8.0
svim	chr1	49257040	49257040	301	INS	15.0
svim	chr1	49539378	49539378	61	INS	1.0
svim	chr1	49778865	49778865	50	INS	1.0
svim	chr1	49947954	49947954	70	INS	13.0
svim	chr1	49947954	49947954	210	INS	8.0
svim	chr1	50238950	50238950	49	INS	1.0
svim	chr1	50369313	50369313	540	INS	48.0
svim	chr1	50538207	50538207	333	INS	11.0
svim	chr1	50819712	50819762	50	DEL	36.0
svim	chr1	51122960	51122960	71	INS	1.0
svim	chr1	51509246	51509246	315	INS	16.0
svim	chr1	51634231	51634231	310	INS	1.0
svim	chr1	51711466	51711466	359	INS	32.0
svim	chr1	51804489	51804489	90	INS	34.0
svim	chr1	51804580	51804639	59	DEL	1.0
svim	chr1	51804653	51804653	60	INS	18.0
svim	chr1	51852550	51852550	653	INS	28.0
svim	chr1	51900119	51900193	74	DEL	1.0
svim	chr1	51906869	51906869	396	INS	8.0
svim	chr1	52243448	52243448	74	INS	10.0
svim	chr1	52623685	52623685	74	INS	21.0
svim	chr1	52711245	52711245	181	INS	12.0
svim	chr1	52737098	52737098	44	INS	1.0
svim	chr1	52783882	52783882	60	INS	12.0
svim	chr1	52783912	52783912	119	INS	1.0
svim	chr1	52803117	52803190	73	DEL	22.0
svim	chr1	52817793	52817836	43	DEL	14.0
svim	chr1	52846310	52846351	41	DEL	11.0
svim	chr1	52869967	52869967	99	INS	23.0
svim	chr1	53009269	53009269	84	INS	1.0
svim	chr1	53095580	53095665	85	DEL	18.0
svim	chr1	53099236	53099236	61	INS	16.0
svim	chr1	53128425	53129276	851	DEL	18.0
svim	chr1	53129453	53129931	478	DEL	18.0
svim	chr1	53173414	53173414	40	INS	1.0
svim	chr1	53266955	53266955	466	INS	1.0
svim	chr1	53283446	53283446	52	INS	10.0
svim	chr1	53283446	53283446	412	INS	11.0
svim	chr1	53283498	53283498	128	INS	5.0
svim	chr1	53283749	53283749	56	INS	3.0
svim	chr1	53283749	53283749	166	INS	7.0
svim	chr1	53283749	53283749	365	INS	15.0
svim	chr1	53283989	53283989	107	INS	1.0
svim	chr1	53284196	53284196	276	INS	9.0
svim	chr1	53284196	53284196	528	INS	8.0
svim	chr1	53284210	53284210	46	INS	2.0
svim	chr1	53502332	53502412	80	DEL	16.0
svim	chr1	53525463	53525463	452	INS	26.0
svim	chr1	53556595	53556595	58	INS	39.0
svim	chr1	53603746	53603746	468	INS	1.0
svim	chr1	53709331	53709331	42	INS	11.0
svim	chr1	53713126	53713126	178	INS	2.0
svim	chr1	53713134	53713134	78	INS	17.0
svim	chr1	53713134	53713134	429	INS	12.0
svim	chr1	53713335	53713335	229	INS	1.0
svim	chr1	54007062	54007062	266	INS	1.0
svim	chr1	54452634	54452634	311	INS	7.0
svim	chr1	54458788	54458788	210	INS	6.0
svim	chr1	54458801	54458801	353	INS	3.0
svim	chr1	54544351	54544351	133	INS	1.0
svim	chr1	54561638	54561638	127	INS	14.0
svim	chr1	54561778	54561778	358	INS	24.0
svim	chr1	54561917	54561917	49	INS	31.0
svim	chr1	54621420	54621420	67	INS	1.0
svim	chr1	54651487	54651487	65	INS	1.0
svim	chr1	54694648	54694648	41	INS	1.0
svim	chr1	54719301	54719301	186	INS	18.0
svim	chr1	54774380	54774380	50	INS	1.0
svim	chr1	54808990	54808990	111	INS	33.0
svim	chr1	54868664	54868716	52	DEL	13.0
svim	chr1	54957352	54957411	59	DEL	15.0
svim	chr1	54989930	54989930	87	INS	1.0
svim	chr1	55002948	55002948	133	INS	1.0
svim	chr1	55003042	55003042	528	INS	21.0
svim	chr1	55207542	55207542	223	INS	1.0
svim	chr1	55240233	55240233	1625	INS	18.0
svim	chr1	55385702	55385702	139	INS	18.0
svim	chr1	55385702	55385702	537	INS	7.0
svim	chr1	55420705	55420745	40	DEL	33.0
svim	chr1	55509051	55509105	54	DEL	28.0
svim	chr1	55662570	55662570	60	INS	1.0
svim	chr1	55662641	55662641	245	INS	2.0
svim	chr1	55662702	55662702	590	INS	4.0
svim	chr1	55663728	55663807	79	DEL	5.0
svim	chr1	55665266	55665376	110	DEL	2.0
svim	chr1	55666329	55666329	467	INS	8.0
svim	chr1	55666781	55666781	79	INS	5.0
svim	chr1	55666783	55666884	101	DEL	7.0
svim	chr1	55667199	55667372	173	DEL	7.0
svim	chr1	55865617	55865617	273	INS	1.0
svim	chr1	55935609	55935930	321	DEL	35.0
svim	chr1	55971642	55971642	182	INS	16.0
svim	chr1	56365434	56369289	3855	DEL	11.0
svim	chr1	56530360	56530360	315	INS	25.0
svim	chr1	56557000	56557000	51	INS	15.0
svim	chr1	56776934	56777273	339	DEL	21.0
svim	chr1	56810387	56810387	656	INS	1.0
svim	chr1	56885395	56885395	64	INS	11.0
svim	chr1	57395727	57395783	56	DEL	40.0
svim	chr1	57460839	57460839	63	INS	1.0
svim	chr1	57547167	57547167	41	INS	11.0
svim	chr1	57600181	57600181	228	INS	1.0
svim	chr1	57606633	57606633	63	INS	17.0
svim	chr1	57638954	57639065	111	DEL	21.0
svim	chr1	57739434	57739434	50	INS	14.0
svim	chr1	57877540	57877864	324	DEL	47.0
svim	chr1	58131897	58131897	78	INS	1.0
svim	chr1	58272334	58272334	283	INS	27.0
svim	chr1	58277296	58277296	394	INS	1.0
svim	chr1	58278237	58279150	913	DEL	25.0
svim	chr1	58300569	58300569	42	INS	3.0
svim	chr1	58435439	58435439	186	INS	1.0
svim	chr1	58552258	58552511	253	DEL	26.0
svim	chr1	58648554	58648594	40	DEL	1.0
svim	chr1	58729589	58729589	131	INS	7.0
svim	chr1	58729589	58729589	515	INS	23.0
svim	chr1	58981116	58981244	128	DEL	34.0
svim	chr1	59051500	59051616	116	DEL	14.0
svim	chr1	59087727	59087727	121	INS	1.0
svim	chr1	59430139	59430139	52	INS	1.0
svim	chr1	59491057	59491057	55	INS	16.0
svim	chr1	59577462	59582104	4642	DEL	8.0
svim	chr1	59582964	59583276	312	DEL	7.0
svim	chr1	59583302	59583988	686	DEL	7.0
svim	chr1	59890889	59890889	49	INS	1.0
svim	chr1	60085806	60085806	46	INS	26.0
svim	chr1	60085919	60085919	80	INS	27.0
svim	chr1	60292782	60292782	499	INS	1.0
svim	chr1	60732667	60732709	42	DEL	20.0
svim	chr1	60822423	60822423	240	INS	26.0
svim	chr1	60878386	60878386	53	INS	9.0
svim	chr1	60964214	60964214	357	INS	1.0
svim	chr1	61025448	61025448	43	INS	4.0
svim	chr1	61030115	61030155	40	DEL	10.0
svim	chr1	61310764	61310764	40	INS	17.0
svim	chr1	61393286	61393286	1917	INS	21.0
svim	chr1	61466708	61466708	112	INS	21.0
svim	chr1	61466738	61466738	40	INS	9.0
svim	chr1	61549209	61549209	75	INS	1.0
svim	chr1	61617185	61618029	844	DEL	28.0
svim	chr1	61796658	61796658	44	INS	1.0
svim	chr1	61871412	61871412	72	INS	26.0
svim	chr1	61871485	61871485	44	INS	25.0
svim	chr1	61886819	61886819	40	INS	5.0
svim	chr1	61924914	61925263	349	DEL	32.0
svim	chr1	62137609	62137609	378	INS	21.0
svim	chr1	62278314	62278314	80	INS	1.0
svim	chr1	62278381	62278381	70	INS	15.0
svim	chr1	62638933	62638933	41	INS	1.0
svim	chr1	62686148	62686487	339	DEL	23.0
svim	chr1	62751691	62751691	93	INS	14.0
svim	chr1	62996279	62996279	320	INS	29.0
svim	chr1	63045139	63045211	72	DEL	16.0
svim	chr1	63045926	63045926	45	INS	2.0
svim	chr1	63046000	63046000	94	INS	15.0
svim	chr1	63046000	63046000	194	INS	12.0
svim	chr1	63063822	63063822	229	INS	12.0
svim	chr1	63131644	63131644	81	INS	1.0
svim	chr1	63206572	63206572	45	INS	1.0
svim	chr1	63400247	63400294	47	DEL	20.0
svim	chr1	63422238	63422238	56	INS	18.0
svim	chr1	63422391	63422391	54	INS	1.0
svim	chr1	63473990	63473990	118	INS	18.0
svim	chr1	63473995	63474044	49	DEL	1.0
svim	chr1	63633902	63633943	41	DEL	16.0
svim	chr1	63721536	63721536	319	INS	16.0
svim	chr1	63738257	63738297	40	DEL	1.0
svim	chr1	63971021	63971021	93	INS	1.0
svim	chr1	64026110	64026110	328	INS	13.0
svim	chr1	64201455	64201455	49	INS	36.0
svim	chr1	64239086	64239086	135	INS	17.0
svim	chr1	64302189	64302233	44	DEL	18.0
svim	chr1	64354527	64354527	68	INS	1.0
svim	chr1	64415089	64415129	40	DEL	10.0
svim	chr1	64415531	64415706	175	DEL	23.0
svim	chr1	64492378	64492378	341	INS	13.0
svim	chr1	64734654	64734751	97	DEL	14.0
svim	chr1	64881262	64881262	342	INS	24.0
svim	chr1	65099410	65099410	42	INS	1.0
svim	chr1	65106573	65106573	279	INS	14.0
svim	chr1	65243878	65243878	80	INS	1.0
svim	chr1	65417065	65417065	40	INS	3.0
svim	chr1	65443940	65444210	270	DEL	32.0
svim	chr1	65585655	65585655	51	INS	1.0
svim	chr1	65613471	65613741	270	DEL	18.0
svim	chr1	65662110	65662169	59	DEL	12.0
svim	chr1	65691088	65691128	40	DEL	14.0
svim	chr1	65798226	65798559	333	DEL	28.0
svim	chr1	66096602	66096602	348	INS	13.0
svim	chr1	66209703	66209762	59	DEL	1.0
svim	chr1	66400521	66400521	63	INS	30.0
svim	chr1	66553606	66553606	44	INS	1.0
svim	chr1	66630802	66630802	74	INS	9.0
svim	chr1	66630904	66630904	54	INS	2.0
svim	chr1	66735521	66735853	332	DEL	26.0
svim	chr1	66738082	66738082	62	INS	1.0
svim	chr1	66826289	66826289	323	INS	11.0
svim	chr1	66893055	66893055	42	INS	7.0
svim	chr1	66931651	66931651	393	INS	1.0
svim	chr1	67013158	67013158	78	INS	31.0
svim	chr1	67158850	67158850	42	INS	1.0
svim	chr1	67158984	67158984	108	INS	1.0
svim	chr1	67158984	67158984	277	INS	32.0
svim	chr1	67159015	67159015	56	INS	4.0
svim	chr1	67159191	67159191	168	INS	1.0
svim	chr1	67228127	67228171	44	DEL	10.0
svim	chr1	67447632	67447679	47	DEL	15.0
svim	chr1	67542283	67543139	856	DEL	16.0
svim	chr1	67562022	67562022	127	INS	1.0
svim	chr1	67709952	67710000	48	DEL	12.0
svim	chr1	67710095	67710210	115	DEL	19.0
svim	chr1	67742857	67742857	213	INS	8.0
svim	chr1	67916670	67916670	40	INS	1.0
svim	chr1	67930035	67930035	65	INS	19.0
svim	chr1	68163953	68163953	40	INS	1.0
svim	chr1	68764942	68765077	135	DEL	23.0
svim	chr1	69341309	69341628	319	DEL	33.0
svim	chr1	69478032	69478338	306	DEL	26.0
svim	chr1	69561641	69561999	358	DEL	11.0
svim	chr1	69561951	69561996	45	DEL	13.0
svim	chr1	69602488	69602488	339	INS	13.0
svim	chr1	69625373	69625373	331	INS	13.0
svim	chr1	69718126	69718126	50	INS	1.0
svim	chr1	69781806	69781806	53	INS	2.0
svim	chr1	69916062	69916062	108	INS	1.0
svim	chr1	69916109	69916109	1073	INS	24.0
svim	chr1	70251477	70251477	160	INS	1.0
svim	chr1	70302429	70302752	323	DEL	17.0
svim	chr1	70308174	70308174	78	INS	1.0
svim	chr1	70480507	70480838	331	DEL	36.0
svim	chr1	70646908	70647108	200	DEL	1.0
svim	chr1	70647076	70647076	80	INS	7.0
svim	chr1	70647197	70647197	73	INS	2.0
svim	chr1	70647727	70647727	68	INS	1.0
svim	chr1	70837720	70837720	111	INS	1.0
svim	chr1	70887821	70887971	150	DEL	10.0
svim	chr1	71275636	71275946	310	DEL	32.0
svim	chr1	71688419	71688419	71	INS	23.0
svim	chr1	71793264	71793264	271	INS	21.0
svim	chr1	71925615	71925615	49	INS	1.0
svim	chr1	71928131	71928131	170	INS	35.0
svim	chr1	71928195	71928195	86	INS	2.0
svim	chr1	71928352	71928352	134	INS	20.0
svim	chr1	71944737	71944737	503	INS	1.0
svim	chr1	71946814	71946814	83	INS	1.0
svim	chr1	71992552	71992552	63	INS	8.0
svim	chr1	72173322	72173322	316	INS	7.0
svim	chr1	72252171	72252171	61	INS	12.0
svim	chr1	72300641	72346157	45516	DEL	13.0
svim	chr1	72485231	72485231	53	INS	1.0
svim	chr1	72515805	72515805	402	INS	14.0
svim	chr1	72515808	72515808	154	INS	19.0
svim	chr1	72556906	72556950	44	DEL	29.0
svim	chr1	72585138	72585138	46	INS	4.0
svim	chr1	72658924	72658982	58	DEL	14.0
svim	chr1	72869798	72869838	40	DEL	39.0
svim	chr1	72951479	72951479	79	INS	2.0
svim	chr1	73134334	73134334	48	INS	24.0
svim	chr1	73183136	73183136	83	INS	38.0
svim	chr1	73287917	73288232	315	DEL	32.0
svim	chr1	73303100	73303451	351	DEL	11.0
svim	chr1	73493766	73493766	43	INS	1.0
svim	chr1	73573095	73573135	40	DEL	23.0
svim	chr1	73626654	73626654	41	INS	1.0
svim	chr1	73739986	73739986	62	INS	1.0
svim	chr1	73846748	73846999	251	DEL	16.0
svim	chr1	73906354	73906394	40	DEL	22.0
svim	chr1	73939979	73939979	68	INS	9.0
svim	chr1	73971937	73971937	80	INS	27.0
svim	chr1	73972071	73972071	75	INS	4.0
svim	chr1	74104843	74104843	221	INS	1.0
svim	chr1	74289484	74289605	121	DEL	27.0
svim	chr1	74426616	74426616	129	INS	1.0
svim	chr1	74442863	74442863	332	INS	17.0
svim	chr1	74447359	74448281	922	DEL	25.0
svim	chr1	74518835	74519569	734	DEL	13.0
svim	chr1	74593798	74593798	1126	INS	1.0
svim	chr1	74758446	74758446	266	INS	13.0
svim	chr1	74758689	74758689	111	INS	1.0
svim	chr1	74841994	74841994	52	INS	1.0
svim	chr1	74971506	74971506	71	INS	1.0
svim	chr1	74989509	74989509	41	INS	22.0
svim	chr1	75091476	75091476	314	INS	11.0
svim	chr1	75280130	75280130	1303	INS	4.0
svim	chr1	75280137	75280137	346	INS	12.0
svim	chr1	75280434	75280434	101	INS	8.0
svim	chr1	75280434	75280434	266	INS	3.0
svim	chr1	75280494	75280494	182	INS	1.0
svim	chr1	75322968	75322968	61	INS	1.0
svim	chr1	75444483	75444483	40	INS	4.0
svim	chr1	75546183	75546513	330	DEL	24.0
svim	chr1	75885668	75885668	351	INS	28.0
svim	chr1	75886293	75886355	62	DEL	18.0
svim	chr1	75886347	75886347	73	INS	8.0
svim	chr1	75902673	75902721	48	DEL	12.0
svim	chr1	75906436	75906436	48	INS	1.0
svim	chr1	75906495	75906495	377	INS	13.0
svim	chr1	75906519	75906519	114	INS	8.0
svim	chr1	75962631	75962631	52	INS	3.0
svim	chr1	75962681	75962731	50	DEL	17.0
svim	chr1	75962723	75962723	84	INS	15.0
svim	chr1	76112390	76112390	197	INS	17.0
svim	chr1	76277548	76277619	71	DEL	32.0
svim	chr1	76278202	76278202	45	INS	14.0
svim	chr1	76464406	76464406	65	INS	1.0
svim	chr1	76634681	76634964	283	DEL	49.0
svim	chr1	76642046	76642046	85	INS	1.0
svim	chr1	76646456	76646579	123	DEL	24.0
svim	chr1	76774377	76774453	76	DEL	21.0
svim	chr1	76839732	76839732	124	INS	11.0
svim	chr1	76846263	76846305	42	DEL	27.0
svim	chr1	77016172	77016172	264	INS	6.0
svim	chr1	77168629	77168629	308	INS	17.0
svim	chr1	77299296	77299296	324	INS	16.0
svim	chr1	77342514	77342514	61	INS	1.0
svim	chr1	77367782	77367782	50	INS	1.0
svim	chr1	77367854	77367854	166	INS	20.0
svim	chr1	77413579	77413579	125	INS	1.0
svim	chr1	77444319	77444384	65	DEL	15.0
svim	chr1	77475465	77475505	40	DEL	1.0
svim	chr1	77869883	77869933	50	DEL	14.0
svim	chr1	78282175	78282237	62	DEL	26.0
svim	chr1	78532406	78532475	69	DEL	18.0
svim	chr1	78625112	78625112	485	INS	1.0
svim	chr1	78707634	78707634	48	INS	1.0
svim	chr1	78935823	78936145	322	DEL	14.0
svim	chr1	79027434	79027434	42	INS	12.0
svim	chr1	79102496	79102496	52	INS	14.0
svim	chr1	79116390	79116390	306	INS	22.0
svim	chr1	79184459	79184459	130	INS	13.0
svim	chr1	79200634	79200634	55	INS	1.0
svim	chr1	79571664	79571726	62	DEL	12.0
svim	chr1	79626967	79626967	57	INS	1.0
svim	chr1	79756096	79757343	1247	DEL	19.0
svim	chr1	79805469	79805469	140	INS	14.0
svim	chr1	79865055	79865055	89	INS	1.0
svim	chr1	79934313	79934313	44	INS	10.0
svim	chr1	80121584	80121584	43	INS	1.0
svim	chr1	80329256	80329330	74	DEL	14.0
svim	chr1	80329265	80329265	180	INS	13.0
svim	chr1	80331038	80331038	56	INS	1.0
svim	chr1	80542864	80542864	120	INS	1.0
svim	chr1	80584177	80584280	103	DEL	18.0
svim	chr1	80653734	80654044	310	DEL	20.0
svim	chr1	80703233	80703233	65	INS	25.0
svim	chr1	80728656	80728983	327	DEL	39.0
svim	chr1	80885843	80885843	145	INS	21.0
svim	chr1	80929370	80929370	222	INS	1.0
svim	chr1	80939072	80945263	6191	DEL	16.0
svim	chr1	81115300	81115300	49	INS	12.0
svim	chr1	81222099	81222428	329	DEL	23.0
svim	chr1	81322093	81322093	62	INS	17.0
svim	chr1	81514046	81514167	121	DEL	18.0
svim	chr1	81619563	81619614	51	DEL	12.0
svim	chr1	81771528	81771528	393	INS	1.0
svim	chr1	81998983	81998983	90	INS	28.0
svim	chr1	82008092	82008092	44	INS	1.0
svim	chr1	82122847	82122847	65	INS	1.0
svim	chr1	82147288	82147288	61	INS	1.0
svim	chr1	82256026	82256026	3121	INS	12.0
svim	chr1	82356424	82356492	68	DEL	10.0
svim	chr1	82497610	82497931	321	DEL	18.0
svim	chr1	82576961	82577281	320	DEL	23.0
svim	chr1	82666350	82666350	80	INS	9.0
svim	chr1	82684167	82684225	58	DEL	12.0
svim	chr1	82741391	82741431	40	DEL	8.0
svim	chr1	83013597	83013638	41	DEL	13.0
svim	chr1	83287814	83287921	107	DEL	14.0
svim	chr1	83295647	83295689	42	DEL	13.0
svim	chr1	83488205	83488205	406	INS	1.0
svim	chr1	83488209	83488300	91	DEL	1.0
svim	chr1	83604390	83604390	318	INS	14.0
svim	chr1	83892229	83892229	40	INS	8.0
svim	chr1	83892729	83892729	96	INS	24.0
svim	chr1	83892766	83892766	47	INS	1.0
svim	chr1	84027542	84027542	40	INS	1.0
svim	chr1	84052242	84058946	6704	DEL	8.0
svim	chr1	84421174	84421214	40	DEL	1.0
svim	chr1	84574510	84574510	77	INS	12.0
svim	chr1	84756771	84756771	185	INS	24.0
svim	chr1	84904402	84904402	958	INS	1.0
svim	chr1	84921890	84921890	100	INS	1.0
svim	chr1	84987503	84987503	64	INS	18.0
svim	chr1	85154441	85154441	516	INS	34.0
svim	chr1	85282937	85283267	330	DEL	34.0
svim	chr1	85393529	85393529	204	INS	1.0
svim	chr1	85644245	85644343	98	DEL	1.0
svim	chr1	85940107	85940435	328	DEL	38.0
svim	chr1	85996493	85996493	42	INS	13.0
svim	chr1	86097486	86097532	46	DEL	6.0
svim	chr1	86104327	86104327	51	INS	1.0
svim	chr1	86105236	86105236	119	INS	1.0
svim	chr1	86215042	86217340	2298	DEL	11.0
svim	chr1	86216562	86216562	97	INS	16.0
svim	chr1	86216594	86216594	232	INS	2.0
svim	chr1	86216659	86216659	178	INS	17.0
svim	chr1	86216681	86216681	49	INS	2.0
svim	chr1	86275297	86276014	717	DEL	43.0
svim	chr1	86797347	86797347	120	INS	1.0
svim	chr1	86797369	86797369	255	INS	33.0
svim	chr1	86797444	86797444	46	INS	1.0
svim	chr1	86797565	86797565	93	INS	15.0
svim	chr1	86797778	86797778	68	INS	2.0
svim	chr1	86797904	86797904	49	INS	2.0
svim	chr1	86842290	86842456	166	DEL	13.0
svim	chr1	86853616	86853616	176	INS	1.0
svim	chr1	86899374	86899479	105	DEL	29.0
svim	chr1	86910595	86910595	159	INS	18.0
svim	chr1	87046752	87046752	2116	INS	26.0
svim	chr1	87057750	87058958	1208	DEL	5.0
svim	chr1	87581448	87581554	106	DEL	21.0
svim	chr1	87820157	87820311	154	DEL	16.0
svim	chr1	88395034	88395034	95	INS	31.0
svim	chr1	88457679	88457679	189	INS	39.0
svim	chr1	88507126	88507126	3873	INS	4.0
svim	chr1	88511578	88511578	78	INS	15.0
svim	chr1	88753699	88753699	318	INS	32.0
svim	chr1	88778505	88778505	76	INS	1.0
svim	chr1	88993894	88993957	63	DEL	7.0
svim	chr1	89295606	89295606	60	INS	30.0
svim	chr1	89354537	89354661	124	DEL	27.0
svim	chr1	89797893	89798053	160	DEL	16.0
svim	chr1	89883322	89883322	45	INS	1.0
svim	chr1	89905001	89905001	273	INS	17.0
svim	chr1	89968678	89968678	162	INS	38.0
svim	chr1	90075918	90075918	128	INS	23.0
svim	chr1	90183837	90183837	62	INS	34.0
svim	chr1	90194738	90194738	104	INS	19.0
svim	chr1	90281358	90281358	47	INS	1.0
svim	chr1	90378522	90378522	51	INS	10.0
svim	chr1	90378732	90378732	121	INS	3.0
svim	chr1	90378887	90378887	61	INS	5.0
svim	chr1	90379009	90379009	98	INS	1.0
svim	chr1	90379041	90379041	202	INS	1.0
svim	chr1	90379123	90379123	494	INS	18.0
svim	chr1	90817980	90817980	58	INS	17.0
svim	chr1	90891782	90891782	49	INS	19.0
svim	chr1	90950292	90950292	100	INS	20.0
svim	chr1	91078809	91078809	42	INS	21.0
svim	chr1	91080493	91080493	87	INS	1.0
svim	chr1	91159215	91159498	283	DEL	37.0
svim	chr1	91168561	91168561	54	INS	1.0
svim	chr1	91169299	91169346	47	DEL	19.0
svim	chr1	91316782	91316782	57	INS	1.0
svim	chr1	91448542	91448997	455	DEL	12.0
svim	chr1	91459296	91459296	74	INS	19.0
svim	chr1	91459628	91459728	100	DEL	7.0
svim	chr1	91459875	91460500	625	DEL	7.0
svim	chr1	91460010	91460130	120	DEL	19.0
svim	chr1	91460517	91460651	134	DEL	3.0
svim	chr1	91468769	91468769	50	INS	19.0
svim	chr1	91631666	91631666	63	INS	32.0
svim	chr1	91668662	91669310	648	DEL	18.0
svim	chr1	91766504	91767776	1272	DEL	29.0
svim	chr1	91840380	91840380	120	INS	4.0
svim	chr1	91840391	91840391	57	INS	2.0
svim	chr1	91925696	91925696	51	INS	11.0
svim	chr1	91927346	91927346	116	INS	12.0
svim	chr1	92701962	92701962	330	INS	27.0
svim	chr1	92821452	92821492	40	DEL	16.0
svim	chr1	92846892	92846892	86	INS	30.0
svim	chr1	93032655	93032655	333	INS	28.0
svim	chr1	93053225	93053225	45	INS	24.0
svim	chr1	93225726	93225726	134	INS	1.0
svim	chr1	93282462	93282462	65	INS	33.0
svim	chr1	93343088	93343088	71	INS	1.0
svim	chr1	93472983	93472983	43	INS	1.0
svim	chr1	93876124	93876124	2507	INS	13.0
svim	chr1	94384465	94384514	49	DEL	21.0
svim	chr1	94689707	94689747	40	DEL	17.0
svim	chr1	95005419	95005419	104	INS	23.0
svim	chr1	95076732	95077058	326	DEL	17.0
svim	chr1	95224954	95225273	319	DEL	34.0
svim	chr1	95249883	95249923	40	DEL	1.0
svim	chr1	95874299	95874299	44	INS	1.0
svim	chr1	96017525	96017609	84	DEL	26.0
svim	chr1	96034712	96034712	350	INS	17.0
svim	chr1	96153094	96153094	66	INS	17.0
svim	chr1	96153227	96153268	41	DEL	1.0
svim	chr1	96265690	96265690	229	INS	12.0
svim	chr1	96265790	96265790	50	INS	8.0
svim	chr1	96265790	96265790	102	INS	3.0
svim	chr1	96368393	96368393	67	INS	1.0
svim	chr1	96403223	96403291	68	DEL	24.0
svim	chr1	96444592	96444592	71	INS	1.0
svim	chr1	96524313	96524353	40	DEL	1.0
svim	chr1	97130754	97130836	82	DEL	16.0
svim	chr1	97146959	97146959	198	INS	1.0
svim	chr1	97195634	97195674	40	DEL	1.0
svim	chr1	97323312	97323312	141	INS	1.0
svim	chr1	97323487	97323487	138	INS	9.0
svim	chr1	97323542	97323585	43	DEL	2.0
svim	chr1	97796915	97796915	41	INS	1.0
svim	chr1	98046177	98046177	45	INS	24.0
svim	chr1	98139725	98139725	344	INS	18.0
svim	chr1	98503570	98503570	228	INS	24.0
svim	chr1	98512488	98512488	51	INS	13.0
svim	chr1	98512627	98512627	49	INS	13.0
svim	chr1	98512912	98512952	40	DEL	1.0
svim	chr1	98714386	98714493	107	DEL	13.0
svim	chr1	99112034	99112034	184	INS	13.0
svim	chr1	99112042	99112042	74	INS	8.0
svim	chr1	99206546	99206546	325	INS	13.0
svim	chr1	99330319	99330319	196	INS	11.0
svim	chr1	99468999	99468999	40	INS	4.0
svim	chr1	99499566	99499566	96	INS	22.0
svim	chr1	99510474	99510538	64	DEL	30.0
svim	chr1	99683055	99683115	60	DEL	25.0
svim	chr1	99703682	99703682	126	INS	1.0
svim	chr1	99722545	99722545	46	INS	1.0
svim	chr1	99826990	99826990	91	INS	1.0
svim	chr1	99925074	99925216	142	DEL	14.0
svim	chr1	99997700	99997700	319	INS	11.0
svim	chr1	100086087	100086087	315	INS	11.0
svim	chr1	100326547	100326547	59	INS	22.0
svim	chr1	100340356	100340356	93	INS	1.0
svim	chr1	100411557	100411557	50	INS	1.0
svim	chr1	100473048	100473048	307	INS	9.0
svim	chr1	100527329	100527329	42	INS	1.0
svim	chr1	100528654	100528654	335	INS	23.0
svim	chr1	100568075	100568075	44	INS	1.0
svim	chr1	100614338	100614338	90	INS	1.0
svim	chr1	100672020	100672020	155	INS	1.0
svim	chr1	100746520	100746520	458	INS	3.0
svim	chr1	100819213	100819213	514	INS	17.0
svim	chr1	100890343	100890343	112	INS	1.0
svim	chr1	100935073	100935073	61	INS	1.0
svim	chr1	101225019	101225019	41	INS	12.0
svim	chr1	101253350	101253350	258	INS	1.0
svim	chr1	101253479	101253479	46	INS	1.0
svim	chr1	101253573	101253573	257	INS	26.0
svim	chr1	101253574	101253574	607	INS	2.0
svim	chr1	101253797	101253797	381	INS	28.0
svim	chr1	101350805	101350805	96	INS	17.0
svim	chr1	101513424	101513424	2986	INS	6.0
svim	chr1	101552459	101552459	40	INS	10.0
svim	chr1	101552697	101552784	87	DEL	7.0
svim	chr1	101553029	101553029	97	INS	7.0
svim	chr1	101553256	101553256	125	INS	4.0
svim	chr1	101553356	101553454	98	DEL	14.0
svim	chr1	101553491	101553491	46	INS	1.0
svim	chr1	101553532	101553659	127	DEL	1.0
svim	chr1	101553542	101553841	299	DEL	13.0
svim	chr1	101553561	101553561	49	INS	7.0
svim	chr1	101657951	101658039	88	DEL	12.0
svim	chr1	101989594	101989594	49	INS	15.0
svim	chr1	102027789	102027789	40	INS	1.0
svim	chr1	102045502	102045502	68	INS	16.0
svim	chr1	102047085	102047085	67	INS	29.0
svim	chr1	102093656	102093656	45	INS	23.0
svim	chr1	102093714	102093714	108	INS	12.0
svim	chr1	102170994	102170994	42	INS	1.0
svim	chr1	102454974	102454974	324	INS	9.0
svim	chr1	102548418	102548418	42	INS	1.0
svim	chr1	102582122	102582452	330	DEL	20.0
svim	chr1	102630509	102630828	319	DEL	39.0
svim	chr1	102635507	102635507	97	INS	1.0
svim	chr1	102645441	102645508	67	DEL	31.0
svim	chr1	103173111	103173111	64	INS	11.0
svim	chr1	103173187	103173187	69	INS	19.0
svim	chr1	103182270	103182338	68	DEL	8.0
svim	chr1	103196056	103196056	43	INS	1.0
svim	chr1	103230550	103230628	78	DEL	19.0
svim	chr1	103230935	103230935	316	INS	19.0
svim	chr1	103272220	103272220	92	INS	39.0
svim	chr1	103350646	103350646	76	INS	5.0
svim	chr1	103350926	103350926	48	INS	4.0
svim	chr1	103364618	103364692	74	DEL	4.0
svim	chr1	103525520	103525571	51	DEL	16.0
svim	chr1	103621118	103621197	79	DEL	17.0
svim	chr1	103938231	103938231	5279	INS	22.0
svim	chr1	104126817	104127313	496	DEL	12.0
svim	chr1	104177225	104177542	317	DEL	20.0
svim	chr1	104266978	104267336	358	DEL	14.0
svim	chr1	104349323	104349372	49	DEL	17.0
svim	chr1	104486301	104486374	73	DEL	11.0
[truncated: 58,546 more rows]
