# Supplementary material for: Bayesian Integrative Detection of Structural Variations With False Discovery Rate Control
Source: Biom J. 2026 Mar 27;68(2):e70128. doi: 10.1002/bimj.70128 (PMC13022811; doi:10.1002/bimj.70128)
Supplement: Supplementary file 2 — Supporting Information [file BIMJ-68-e70128-s001.zip › Code_and_Data/arrayfile_NA19239/cutesv.vcf.csv]

Method	chro	start	end	length	type	qual
cutesv	chr1	90068	90068	59	INS	97.69999694824219
cutesv	chr1	90258	90258	58	INS	88.19999694824219
cutesv	chr1	136605	136751	146	DEL	0.699999988079071
cutesv	chr1	136694	136694	145	INS	0.0
cutesv	chr1	136910	136910	195	INS	88.69999694824219
cutesv	chr1	180878	180878	173	INS	143.10000610351562
cutesv	chr1	181206	181436	230	DEL	96.0999984741211
cutesv	chr1	372450	372450	101	INS	46.400001525878906
cutesv	chr1	609553	609668	115	DEL	76.5999984741211
cutesv	chr1	610283	610554	271	DEL	76.5999984741211
cutesv	chr1	611502	611502	257	INS	26.600000381469727
cutesv	chr1	612253	612253	106	INS	76.5999984741211
cutesv	chr1	820879	820879	245	INS	219.5
cutesv	chr1	831214	833732	2518	DEL	97.69999694824219
cutesv	chr1	882644	882731	87	DEL	206.5
cutesv	chr1	909300	909618	318	DEL	31.100000381469727
cutesv	chr1	909431	909520	89	DEL	31.100000381469727
cutesv	chr1	934261	934439	178	DEL	99.5999984741211
cutesv	chr1	934338	934822	484	DEL	44.900001525878906
cutesv	chr1	936234	936234	155	INS	90.69999694824219
cutesv	chr1	964598	964725	127	DEL	295.79998779296875
cutesv	chr1	976739	977056	317	DEL	87.30000305175781
cutesv	chr1	977210	977304	94	DEL	200.39999389648438
cutesv	chr1	977625	977860	235	DEL	2.299999952316284
cutesv	chr1	977925	977978	53	DEL	102.0
cutesv	chr1	996491	996491	327	INS	50.70000076293945
cutesv	chr1	996491	996491	123	INS	76.80000305175781
cutesv	chr1	1028612	1029039	427	DEL	39.29999923706055
cutesv	chr1	1029681	1029827	146	DEL	51.400001525878906
cutesv	chr1	1064959	1065042	83	DEL	51.400001525878906
cutesv	chr1	1077069	1077384	315	DEL	26.600000381469727
cutesv	chr1	1077272	1077330	58	DEL	14.699999809265137
cutesv	chr1	1080677	1080740	63	DEL	105.0
cutesv	chr1	1134739	1134739	58	INS	61.70000076293945
cutesv	chr1	1134795	1134795	349	INS	26.0
cutesv	chr1	1139448	1139448	61	INS	54.70000076293945
cutesv	chr1	1184655	1184655	323	INS	41.099998474121094
cutesv	chr1	1184676	1184676	217	INS	0.10000000149011612
cutesv	chr1	1184927	1184927	216	INS	3.200000047683716
cutesv	chr1	1192772	1192772	114	INS	257.6000061035156
cutesv	chr1	1195867	1195867	267	INS	76.80000305175781
cutesv	chr1	1201965	1201965	292	INS	32.29999923706055
cutesv	chr1	1202269	1202269	53	INS	34.79999923706055
cutesv	chr1	1202444	1202444	198	INS	162.1999969482422
cutesv	chr1	1226339	1226401	62	DEL	51.400001525878906
cutesv	chr1	1227292	1227466	174	DEL	56.5
cutesv	chr1	1240648	1240648	85	INS	61.599998474121094
cutesv	chr1	1248899	1249229	330	DEL	19.700000762939453
cutesv	chr1	1248917	1248983	66	DEL	26.600000381469727
cutesv	chr1	1284171	1284171	738	INS	24.100000381469727
cutesv	chr1	1284171	1284171	428	INS	40.599998474121094
cutesv	chr1	1288259	1288984	725	DEL	26.0
cutesv	chr1	1288266	1288399	133	DEL	26.0
cutesv	chr1	1289563	1289718	155	DEL	143.10000610351562
cutesv	chr1	1324134	1324134	71	INS	69.69999694824219
cutesv	chr1	1350055	1351002	947	DEL	105.0
cutesv	chr1	1366912	1367033	121	DEL	171.8000030517578
cutesv	chr1	1382625	1382625	681	INS	95.9000015258789
cutesv	chr1	1382629	1382629	1385	INS	34.79999923706055
cutesv	chr1	1477854	1477854	132	INS	229.0
cutesv	chr1	1530531	1530850	319	DEL	55.099998474121094
cutesv	chr1	1543725	1543725	185	INS	143.10000610351562
cutesv	chr1	1546903	1546903	129	INS	61.599998474121094
cutesv	chr1	1565630	1565630	96	INS	209.89999389648438
cutesv	chr1	1627460	1627511	51	DEL	66.5999984741211
cutesv	chr1	1651421	1651474	53	DEL	60.900001525878906
cutesv	chr1	1666974	1667141	167	DEL	257.6000061035156
cutesv	chr1	1717604	1717655	51	DEL	56.5
cutesv	chr1	1725697	1726621	924	DEL	25.299999237060547
cutesv	chr1	1749605	1749605	50	INS	69.80000305175781
cutesv	chr1	1924223	1924223	102	INS	124.0999984741211
cutesv	chr1	1929384	1929384	1021	INS	105.0
cutesv	chr1	1935168	1935582	414	DEL	49.5
cutesv	chr1	1948942	1948942	109	INS	88.19999694824219
cutesv	chr1	1970940	1970999	59	DEL	69.80000305175781
cutesv	chr1	1981820	1981820	69	INS	30.399999618530273
cutesv	chr1	1993705	1993705	145	INS	171.8000030517578
cutesv	chr1	2019220	2019220	232	INS	181.3000030517578
cutesv	chr1	2106634	2106634	525	INS	51.400001525878906
cutesv	chr1	2110040	2110135	95	DEL	209.89999389648438
cutesv	chr1	2121672	2121672	484	INS	30.899999618530273
cutesv	chr1	2121897	2121897	238	INS	0.0
cutesv	chr1	2122087	2122087	279	INS	0.10000000149011612
cutesv	chr1	2122087	2122087	3329	INS	4.300000190734863
cutesv	chr1	2122759	2122759	93	INS	20.100000381469727
cutesv	chr1	2123031	2123031	146	INS	0.0
cutesv	chr1	2123071	2123071	59	INS	10.899999618530273
cutesv	chr1	2123496	2123575	79	DEL	135.8000030517578
cutesv	chr1	2123624	2123624	129	INS	0.0
cutesv	chr1	2123993	2123993	98	INS	27.700000762939453
cutesv	chr1	2147719	2147719	131	INS	171.8000030517578
cutesv	chr1	2280662	2280921	259	DEL	51.400001525878906
cutesv	chr1	2280701	2280807	106	DEL	32.29999923706055
cutesv	chr1	2281208	2282204	996	DEL	51.400001525878906
cutesv	chr1	2281269	2281379	110	DEL	48.79999923706055
cutesv	chr1	2282215	2282268	53	DEL	41.79999923706055
cutesv	chr1	2309744	2309744	120	INS	49.5
cutesv	chr1	2331983	2331983	112	INS	45.0
cutesv	chr1	2401350	2401350	298	INS	105.0
cutesv	chr1	2459419	2459520	101	DEL	276.70001220703125
cutesv	chr1	2522791	2522791	555	INS	257.6000061035156
cutesv	chr1	2592374	2592600	226	DEL	67.9000015258789
cutesv	chr1	2602115	2602115	79	INS	36.70000076293945
cutesv	chr1	2634752	2635153	401	DEL	36.0
cutesv	chr1	2652015	2652015	158	INS	105.4000015258789
cutesv	chr1	2653625	2653625	80	INS	21.399999618530273
cutesv	chr1	2654447	2654516	69	DEL	0.0
cutesv	chr1	2655012	2655291	279	DEL	15.699999809265137
cutesv	chr1	2656456	2656456	280	INS	0.0
cutesv	chr1	2656734	2656734	119	INS	0.0
cutesv	chr1	2656756	2656811	55	DEL	18.799999237060547
cutesv	chr1	2658940	2659024	84	DEL	91.80000305175781
cutesv	chr1	2660393	2660393	78	INS	0.0
cutesv	chr1	2660703	2660935	232	DEL	84.80000305175781
cutesv	chr1	2662485	2662660	175	DEL	110.30000305175781
cutesv	chr1	2662837	2662837	78	INS	0.0
cutesv	chr1	2664237	2664315	78	DEL	49.79999923706055
cutesv	chr1	2665339	2665339	201	INS	0.0
cutesv	chr1	2665888	2668394	2506	DEL	0.0
cutesv	chr1	2667453	2667453	78	INS	46.0
cutesv	chr1	2667567	2667873	306	DEL	241.1999969482422
cutesv	chr1	2667642	2667642	839	INS	0.0
cutesv	chr1	2667642	2667642	479	INS	0.0
cutesv	chr1	2669955	2669955	201	INS	0.0
cutesv	chr1	2672511	2672511	360	INS	0.0
cutesv	chr1	2673661	2673716	55	DEL	0.0
cutesv	chr1	2675123	2675123	522	INS	1.2000000476837158
cutesv	chr1	2676933	2677159	226	DEL	334.0
cutesv	chr1	2679773	2679849	76	DEL	0.30000001192092896
cutesv	chr1	2684818	2684940	122	DEL	88.9000015258789
cutesv	chr1	2690381	2690472	91	DEL	77.5
cutesv	chr1	2763811	2764014	203	DEL	38.099998474121094
cutesv	chr1	2776267	2776385	118	DEL	73.0999984741211
cutesv	chr1	2820250	2820250	468	INS	190.8000030517578
cutesv	chr1	2849419	2849419	881	INS	200.39999389648438
cutesv	chr1	2852333	2852436	103	DEL	143.1999969482422
cutesv	chr1	2852653	2852780	127	DEL	190.8000030517578
cutesv	chr1	2859564	2859564	394	INS	152.6999969482422
cutesv	chr1	2902734	2902734	56	INS	46.900001525878906
cutesv	chr1	2921880	2921964	84	DEL	58.29999923706055
cutesv	chr1	2949578	2949734	156	DEL	248.10000610351562
cutesv	chr1	2960055	2960055	59	INS	46.900001525878906
cutesv	chr1	2974661	2974718	57	DEL	70.5
cutesv	chr1	2977094	2977305	211	DEL	76.80000305175781
cutesv	chr1	2977516	2977516	138	INS	41.099998474121094
cutesv	chr1	2994972	2995286	314	DEL	286.29998779296875
cutesv	chr1	2997724	2997724	316	INS	248.10000610351562
cutesv	chr1	3016683	3016683	208	INS	143.10000610351562
cutesv	chr1	3026038	3026038	415	INS	181.3000030517578
cutesv	chr1	3104581	3104581	82	INS	77.5
cutesv	chr1	3110389	3110468	79	DEL	44.400001525878906
cutesv	chr1	3150871	3150871	340	INS	64.0
cutesv	chr1	3163129	3163129	467	INS	0.20000000298023224
cutesv	chr1	3165710	3165910	200	DEL	43.70000076293945
cutesv	chr1	3176225	3176225	233	INS	200.39999389648438
cutesv	chr1	3181333	3181333	85	INS	34.79999923706055
cutesv	chr1	3181711	3181711	83	INS	51.400001525878906
cutesv	chr1	3212589	3212589	314	INS	87.0
cutesv	chr1	3215369	3215369	306	INS	87.0
cutesv	chr1	3260692	3260692	853	INS	238.60000610351562
cutesv	chr1	3269711	3269711	74	INS	110.0
cutesv	chr1	3299144	3299815	671	DEL	78.5999984741211
cutesv	chr1	3303778	3303950	172	DEL	24.0
cutesv	chr1	3351524	3351524	657	INS	114.5
cutesv	chr1	3450454	3450454	139	INS	181.3000030517578
cutesv	chr1	3475123	3475182	59	DEL	152.6999969482422
cutesv	chr1	3477303	3477303	736	INS	181.3000030517578
cutesv	chr1	3484498	3484498	64	INS	63.5
cutesv	chr1	3502017	3502017	3294	INS	7.099999904632568
cutesv	chr1	3502045	3502045	1345	INS	91.0999984741211
cutesv	chr1	3565287	3565352	65	DEL	53.900001525878906
cutesv	chr1	3578745	3578745	90	INS	219.5
cutesv	chr1	3583286	3583430	144	DEL	26.5
cutesv	chr1	3583468	3583468	103	INS	8.100000381469727
cutesv	chr1	3583762	3583762	133	INS	36.0
cutesv	chr1	3583885	3583885	594	INS	0.8999999761581421
cutesv	chr1	3587857	3587857	357	INS	39.900001525878906
cutesv	chr1	3587876	3587876	221	INS	46.900001525878906
cutesv	chr1	3588234	3588234	101	INS	9.300000190734863
cutesv	chr1	3591763	3591828	65	DEL	171.8000030517578
cutesv	chr1	3639710	3639769	59	DEL	71.69999694824219
cutesv	chr1	3643609	3643757	148	DEL	46.29999923706055
cutesv	chr1	3644130	3644420	290	DEL	36.70000076293945
cutesv	chr1	3644372	3644423	51	DEL	65.30000305175781
cutesv	chr1	3645384	3645384	76	INS	60.900001525878906
cutesv	chr1	3824969	3824969	154	INS	200.39999389648438
cutesv	chr1	3832468	3832540	72	DEL	133.60000610351562
cutesv	chr1	3834251	3834304	53	DEL	124.0999984741211
cutesv	chr1	3868608	3868608	239	INS	238.60000610351562
cutesv	chr1	3874333	3874411	78	DEL	74.19999694824219
cutesv	chr1	3891996	3892164	168	DEL	295.79998779296875
cutesv	chr1	3973650	3973650	90	INS	54.70000076293945
cutesv	chr1	3999757	3999757	1534	INS	88.9000015258789
cutesv	chr1	3999780	3999839	59	DEL	14.600000381469727
cutesv	chr1	3999880	3999880	58	INS	88.9000015258789
cutesv	chr1	4016939	4016939	162	INS	143.10000610351562
cutesv	chr1	4077239	4077239	1507	INS	28.399999618530273
cutesv	chr1	4077965	4077965	241	INS	101.5
cutesv	chr1	4078018	4078018	501	INS	50.0
cutesv	chr1	4078477	4078477	57	INS	53.79999923706055
cutesv	chr1	4078477	4078477	232	INS	99.5999984741211
cutesv	chr1	4095086	4095400	314	DEL	76.80000305175781
cutesv	chr1	4099992	4099992	111	INS	238.60000610351562
cutesv	chr1	4136718	4136718	359	INS	276.70001220703125
cutesv	chr1	4144628	4144628	977	INS	171.8000030517578
cutesv	chr1	4162720	4162720	271	INS	162.1999969482422
cutesv	chr1	4228390	4228390	317	INS	44.400001525878906
cutesv	chr1	4332435	4332435	173	INS	36.70000076293945
cutesv	chr1	4336501	4336501	626	INS	200.39999389648438
cutesv	chr1	4381394	4381444	50	DEL	248.10000610351562
cutesv	chr1	4471038	4471158	120	DEL	23.299999237060547
cutesv	chr1	4471982	4471982	316	INS	114.30000305175781
cutesv	chr1	4543679	4543679	138	INS	267.20001220703125
cutesv	chr1	4616436	4616581	145	DEL	248.10000610351562
cutesv	chr1	4632554	4632554	160	INS	62.79999923706055
cutesv	chr1	4632770	4632770	83	INS	46.29999923706055
cutesv	chr1	4632833	4632833	146	INS	27.200000762939453
cutesv	chr1	4633194	4633194	110	INS	55.79999923706055
cutesv	chr1	4666144	4666144	51	INS	88.9000015258789
cutesv	chr1	4666707	4666707	64	INS	94.5999984741211
cutesv	chr1	4740355	4740355	190	INS	229.0
cutesv	chr1	4939476	4939476	1832	INS	238.60000610351562
cutesv	chr1	5075708	5075708	71	INS	209.89999389648438
cutesv	chr1	5112425	5112425	516	INS	257.6000061035156
cutesv	chr1	5160273	5160273	621	INS	171.8000030517578
cutesv	chr1	5214733	5214733	53	INS	22.799999237060547
cutesv	chr1	5246621	5246691	70	DEL	83.0999984741211
cutesv	chr1	5304004	5304105	101	DEL	73.5
cutesv	chr1	5334120	5334120	76	INS	79.30000305175781
cutesv	chr1	5334121	5334121	153	INS	24.600000381469727
cutesv	chr1	5334574	5334574	107	INS	0.0
cutesv	chr1	5386855	5386855	5201	INS	68.0999984741211
cutesv	chr1	5414110	5414183	73	DEL	46.900001525878906
cutesv	chr1	5474558	5474624	66	DEL	58.29999923706055
cutesv	chr1	5667698	5667698	230	INS	71.0
cutesv	chr1	5713523	5713523	63	INS	52.0
cutesv	chr1	5744137	5744298	161	DEL	200.39999389648438
cutesv	chr1	5802854	5802854	441	INS	305.3999938964844
cutesv	chr1	5817271	5817271	310	INS	190.8000030517578
cutesv	chr1	5829844	5829844	360	INS	248.10000610351562
cutesv	chr1	5832302	5832302	448	INS	58.29999923706055
cutesv	chr1	5832302	5832302	1124	INS	53.20000076293945
cutesv	chr1	6005316	6005435	119	DEL	62.099998474121094
cutesv	chr1	6005344	6005344	700	INS	3.200000047683716
cutesv	chr1	6006015	6006186	171	DEL	286.29998779296875
cutesv	chr1	6012292	6012535	243	DEL	17.700000762939453
cutesv	chr1	6012325	6012381	56	DEL	84.5
cutesv	chr1	6300756	6300756	63	INS	122.5
cutesv	chr1	6398576	6399547	971	DEL	51.400001525878906
cutesv	chr1	6742501	6742501	1778	INS	114.5
cutesv	chr1	6937556	6937556	198	INS	96.0999984741211
cutesv	chr1	6940911	6940911	700	INS	95.4000015258789
cutesv	chr1	6984089	6984089	204	INS	257.6000061035156
cutesv	chr1	7114743	7114939	196	DEL	79.19999694824219
cutesv	chr1	7181975	7181975	341	INS	77.5
cutesv	chr1	7337688	7337688	57	INS	77.30000305175781
cutesv	chr1	7500238	7500238	75	INS	57.0
cutesv	chr1	7500258	7500258	459	INS	95.9000015258789
cutesv	chr1	7542557	7542618	61	DEL	36.70000076293945
cutesv	chr1	7574105	7574105	307	INS	200.39999389648438
cutesv	chr1	7829916	7829969	53	DEL	305.3999938964844
cutesv	chr1	7856597	7856597	62	INS	209.89999389648438
cutesv	chr1	7862976	7863026	50	DEL	46.29999923706055
cutesv	chr1	7864998	7864998	504	INS	6.599999904632568
cutesv	chr1	7903143	7903322	179	DEL	72.5
cutesv	chr1	7953085	7953085	96	INS	143.10000610351562
cutesv	chr1	8027004	8027004	157	INS	238.60000610351562
cutesv	chr1	8216986	8216986	214	INS	314.8999938964844
cutesv	chr1	8255385	8255385	71	INS	77.0999984741211
cutesv	chr1	8276902	8276902	715	INS	248.10000610351562
cutesv	chr1	8322288	8322288	655	INS	219.5
cutesv	chr1	8331445	8331445	241	INS	26.0
cutesv	chr1	8331446	8331446	132	INS	54.70000076293945
cutesv	chr1	8344885	8344885	330	INS	276.70001220703125
cutesv	chr1	8386567	8386567	318	INS	77.5
cutesv	chr1	8668938	8669023	85	DEL	248.10000610351562
cutesv	chr1	8912172	8912172	233	INS	286.29998779296875
cutesv	chr1	9053289	9053289	175	INS	248.10000610351562
cutesv	chr1	9116199	9116199	205	INS	162.1999969482422
cutesv	chr1	9123243	9123337	94	DEL	46.900001525878906
cutesv	chr1	9129265	9129265	90	INS	209.89999389648438
cutesv	chr1	9155363	9155444	81	DEL	64.69999694824219
cutesv	chr1	9170365	9170365	317	INS	200.39999389648438
cutesv	chr1	9226580	9228040	1460	DEL	80.19999694824219
cutesv	chr1	9258719	9258719	75	INS	238.60000610351562
cutesv	chr1	9282514	9282514	261	INS	143.10000610351562
cutesv	chr1	9310073	9310073	54	INS	72.30000305175781
cutesv	chr1	9411104	9411104	1365	INS	171.8000030517578
cutesv	chr1	9810141	9810141	140	INS	181.3000030517578
cutesv	chr1	9968551	9968551	139	INS	64.69999694824219
cutesv	chr1	10187991	10187991	502	INS	45.0
cutesv	chr1	10188161	10188161	262	INS	26.0
cutesv	chr1	10274674	10274760	86	DEL	171.8000030517578
cutesv	chr1	10662228	10662291	63	DEL	60.900001525878906
cutesv	chr1	10715790	10715873	83	DEL	106.5999984741211
cutesv	chr1	10744357	10744524	167	DEL	334.0
cutesv	chr1	10817940	10817940	152	INS	39.099998474121094
cutesv	chr1	10971075	10971075	1989	INS	181.3000030517578
cutesv	chr1	11041731	11041731	269	INS	190.8000030517578
cutesv	chr1	11338158	11338158	82	INS	43.0
cutesv	chr1	11373881	11373881	1242	INS	124.0999984741211
cutesv	chr1	11522629	11522629	666	INS	60.900001525878906
cutesv	chr1	11522682	11522682	463	INS	32.29999923706055
cutesv	chr1	11595734	11595734	313	INS	66.5999984741211
cutesv	chr1	11679561	11679623	62	DEL	50.0
cutesv	chr1	12042689	12042689	94	INS	88.5
cutesv	chr1	12062734	12062734	56	INS	39.900001525878906
cutesv	chr1	12138948	12138948	66	INS	131.60000610351562
cutesv	chr1	12440784	12440855	71	DEL	87.5
cutesv	chr1	12816074	12816353	279	DEL	209.89999389648438
cutesv	chr1	13224529	13224529	57	INS	133.1999969482422
cutesv	chr1	13235347	13240700	5353	DEL	18.899999618530273
cutesv	chr1	13329070	13329245	175	DEL	34.20000076293945
cutesv	chr1	13427112	13427112	162	INS	53.900001525878906
cutesv	chr1	13431250	13432372	1122	DEL	55.099998474121094
cutesv	chr1	13470159	13470159	662	INS	181.3000030517578
cutesv	chr1	13567907	13567991	84	DEL	34.79999923706055
cutesv	chr1	13658374	13658374	127	INS	295.79998779296875
cutesv	chr1	14492666	14492666	1417	INS	276.70001220703125
cutesv	chr1	14514353	14514353	199	INS	276.70001220703125
cutesv	chr1	14514501	14514501	52	INS	0.0
cutesv	chr1	14514501	14514501	91	INS	55.099998474121094
cutesv	chr1	14652486	14652486	365	INS	190.8000030517578
cutesv	chr1	14867953	14867953	62	INS	58.900001525878906
cutesv	chr1	14873060	14873116	56	DEL	125.69999694824219
cutesv	chr1	15036278	15036278	68	INS	238.60000610351562
cutesv	chr1	15048661	15048744	83	DEL	73.0999984741211
cutesv	chr1	15050026	15050082	56	DEL	200.39999389648438
cutesv	chr1	15225218	15225218	282	INS	219.5
cutesv	chr1	15314645	15314645	304	INS	238.60000610351562
cutesv	chr1	15388296	15388296	152	INS	152.6999969482422
cutesv	chr1	15594719	15611367	16648	DEL	86.30000305175781
cutesv	chr1	16081190	16081190	133	INS	97.0999984741211
cutesv	chr1	16089599	16089599	58	INS	257.6000061035156
cutesv	chr1	16164088	16164088	72	INS	99.0
cutesv	chr1	16266228	16266279	51	DEL	53.20000076293945
cutesv	chr1	16311087	16311087	148	INS	44.400001525878906
cutesv	chr1	16424204	16424204	134	INS	181.3000030517578
cutesv	chr1	16483368	16485099	1731	DEL	76.80000305175781
cutesv	chr1	16539691	16539691	318	INS	67.80000305175781
cutesv	chr1	16619387	16621177	1790	DEL	0.0
cutesv	chr1	16730667	16730667	96	INS	251.1999969482422
cutesv	chr1	16733489	16733821	332	DEL	0.0
cutesv	chr1	17114628	17114628	313	INS	74.9000015258789
cutesv	chr1	17166218	17166218	1071	INS	8.699999809265137
cutesv	chr1	17166218	17166218	774	INS	116.0
cutesv	chr1	17208572	17208572	74	INS	20.200000762939453
cutesv	chr1	17241469	17241612	143	DEL	43.70000076293945
cutesv	chr1	17292886	17292886	107	INS	152.6999969482422
cutesv	chr1	17352005	17352005	142	INS	72.30000305175781
cutesv	chr1	17358270	17358592	322	DEL	229.0
cutesv	chr1	17437673	17437673	78	INS	229.0
cutesv	chr1	17689481	17689481	1304	INS	105.0
cutesv	chr1	17859665	17859665	198	INS	152.6999969482422
cutesv	chr1	17868632	17868632	66	INS	219.5
cutesv	chr1	18049637	18049637	4339	INS	124.0999984741211
cutesv	chr1	18466045	18466045	58	INS	267.20001220703125
cutesv	chr1	18604745	18604803	58	DEL	286.29998779296875
cutesv	chr1	18744453	18744453	78	INS	229.0
cutesv	chr1	18825298	18825564	266	DEL	324.3999938964844
cutesv	chr1	18925816	18925816	800	INS	86.30000305175781
cutesv	chr1	19060330	19060330	85	INS	72.30000305175781
cutesv	chr1	19060558	19060558	123	INS	63.5
cutesv	chr1	19061319	19061319	2850	INS	86.30000305175781
cutesv	chr1	19061417	19061417	4147	INS	26.0
cutesv	chr1	19434932	19435097	165	DEL	64.69999694824219
cutesv	chr1	19628383	19628449	66	DEL	50.0
cutesv	chr1	19932931	19932931	324	INS	229.0
cutesv	chr1	20170696	20171244	548	DEL	153.10000610351562
cutesv	chr1	20382468	20382468	437	INS	190.8000030517578
cutesv	chr1	20463539	20463539	909	INS	143.10000610351562
cutesv	chr1	20618244	20618244	319	INS	40.5
cutesv	chr1	20623746	20623746	941	INS	219.5
cutesv	chr1	20712841	20712841	384	INS	30.399999618530273
cutesv	chr1	20815654	20815826	172	DEL	36.0
cutesv	chr1	20981521	20981618	97	DEL	162.1999969482422
cutesv	chr1	20989056	20989056	140	INS	152.6999969482422
cutesv	chr1	21179788	21179788	212	INS	171.8000030517578
cutesv	chr1	21180070	21180070	80	INS	72.5
cutesv	chr1	21388450	21388747	297	DEL	18.399999618530273
cutesv	chr1	21388579	21388750	171	DEL	59.099998474121094
cutesv	chr1	21459924	21460196	272	DEL	75.4000015258789
cutesv	chr1	21461252	21461316	64	DEL	71.0
cutesv	chr1	21660353	21660353	62	INS	49.5
cutesv	chr1	21818018	21818153	135	DEL	219.5
cutesv	chr1	21959836	21959886	50	DEL	55.79999923706055
cutesv	chr1	22370177	22370177	64	INS	76.80000305175781
cutesv	chr1	22431245	22431245	113	INS	181.3000030517578
cutesv	chr1	22570496	22570496	92	INS	171.8000030517578
cutesv	chr1	22577809	22577809	1145	INS	209.89999389648438
cutesv	chr1	22599609	22599662	53	DEL	81.19999694824219
cutesv	chr1	22754841	22754841	657	INS	143.10000610351562
cutesv	chr1	22950371	22950371	271	INS	238.60000610351562
cutesv	chr1	23277063	23277063	7457	INS	95.5
cutesv	chr1	23392405	23392405	1269	INS	200.39999389648438
cutesv	chr1	23495229	23495229	64	INS	162.1999969482422
cutesv	chr1	23710865	23710865	95	INS	49.5
cutesv	chr1	23837081	23837081	55	INS	209.89999389648438
cutesv	chr1	23884345	23884345	2148	INS	229.0
cutesv	chr1	23899921	23899921	133	INS	95.4000015258789
cutesv	chr1	23993588	23993961	373	DEL	190.8000030517578
cutesv	chr1	24011012	24011012	141	INS	143.10000610351562
cutesv	chr1	24076496	24076812	316	DEL	60.099998474121094
cutesv	chr1	24212126	24212126	263	INS	48.79999923706055
cutesv	chr1	24212463	24212463	688	INS	229.0
cutesv	chr1	24345043	24345043	280	INS	190.8000030517578
cutesv	chr1	24345198	24345198	66	INS	44.400001525878906
cutesv	chr1	24614774	24614774	315	INS	52.0
cutesv	chr1	24634837	24634837	311	INS	59.099998474121094
cutesv	chr1	24730338	24730338	273	INS	124.0999984741211
cutesv	chr1	24799809	24800107	298	DEL	200.39999389648438
cutesv	chr1	24832199	24835021	2822	DEL	200.39999389648438
cutesv	chr1	24875330	24877144	1814	DEL	82.4000015258789
cutesv	chr1	25001969	25001969	294	INS	36.20000076293945
cutesv	chr1	25044975	25044975	102	INS	257.6000061035156
cutesv	chr1	25054265	25054265	312	INS	105.0
cutesv	chr1	25108872	25108872	126	INS	50.0
cutesv	chr1	25108872	25108872	68	INS	106.5999984741211
cutesv	chr1	25166804	25166955	151	DEL	48.79999923706055
cutesv	chr1	25529499	25529499	966	INS	181.3000030517578
cutesv	chr1	25768267	25768267	94	INS	181.3000030517578
cutesv	chr1	25822448	25822774	326	DEL	97.0999984741211
cutesv	chr1	26399749	26399749	469	INS	152.6999969482422
cutesv	chr1	26506384	26506384	310	INS	60.900001525878906
cutesv	chr1	26637702	26637772	70	DEL	45.599998474121094
cutesv	chr1	26638140	26638140	245	INS	60.20000076293945
cutesv	chr1	26639316	26639316	307	INS	76.80000305175781
cutesv	chr1	26648760	26649067	307	DEL	55.79999923706055
cutesv	chr1	26650167	26650412	245	DEL	43.70000076293945
cutesv	chr1	26650733	26650733	112	INS	43.70000076293945
cutesv	chr1	26818636	26818636	98	INS	219.5
cutesv	chr1	27030486	27030486	720	INS	152.6999969482422
cutesv	chr1	27086495	27086495	1167	INS	229.0
cutesv	chr1	27107220	27107220	1193	INS	171.8000030517578
cutesv	chr1	27853473	27854043	570	DEL	229.0
cutesv	chr1	27878460	27878460	1370	INS	143.1999969482422
cutesv	chr1	27905878	27905878	125	INS	53.900001525878906
cutesv	chr1	27921288	27921597	309	DEL	124.0999984741211
cutesv	chr1	27947479	27947563	84	DEL	90.69999694824219
cutesv	chr1	28001444	28001544	100	DEL	78.5999984741211
cutesv	chr1	28419029	28419029	320	INS	55.79999923706055
cutesv	chr1	29055652	29055652	337	INS	20.200000762939453
cutesv	chr1	29453788	29453788	56	INS	276.70001220703125
cutesv	chr1	29518740	29518740	51	INS	152.6999969482422
cutesv	chr1	29553854	29553854	125	INS	95.4000015258789
cutesv	chr1	29678175	29678226	51	DEL	55.79999923706055
cutesv	chr1	29723864	29723864	380	INS	219.5
cutesv	chr1	29727332	29727556	224	DEL	19.600000381469727
cutesv	chr1	29727364	29727458	94	DEL	95.9000015258789
cutesv	chr1	29771311	29771311	736	INS	124.0999984741211
cutesv	chr1	29873200	29873200	373	INS	31.600000381469727
cutesv	chr1	29905666	29905666	75	INS	69.80000305175781
cutesv	chr1	30096601	30096601	163	INS	295.79998779296875
cutesv	chr1	30191461	30191585	124	DEL	362.6000061035156
cutesv	chr1	30301383	30301383	73	INS	286.29998779296875
cutesv	chr1	30375753	30375805	52	DEL	29.100000381469727
cutesv	chr1	30438491	30438491	276	INS	55.099998474121094
cutesv	chr1	30488835	30488835	203	INS	305.3999938964844
cutesv	chr1	30567798	30568813	1015	DEL	80.5
cutesv	chr1	30597809	30597809	62	INS	54.70000076293945
cutesv	chr1	30651739	30651739	742	INS	30.399999618530273
cutesv	chr1	30651753	30651753	483	INS	52.0
cutesv	chr1	30655699	30655699	1078	INS	171.8000030517578
cutesv	chr1	30696819	30699182	2363	DEL	116.19999694824219
cutesv	chr1	30732368	30732368	2675	INS	114.5
cutesv	chr1	30771803	30771897	94	DEL	200.39999389648438
cutesv	chr1	30773305	30773415	110	DEL	0.6000000238418579
cutesv	chr1	30776341	30776434	93	DEL	181.3000030517578
cutesv	chr1	30926451	30927164	713	DEL	33.5
cutesv	chr1	31117740	31117740	77	INS	49.5
cutesv	chr1	31176667	31176667	225	INS	124.9000015258789
cutesv	chr1	31345546	31345546	116	INS	110.0
cutesv	chr1	31345547	31345547	51	INS	28.399999618530273
cutesv	chr1	31432092	31432092	91	INS	59.099998474121094
cutesv	chr1	31495080	31495080	360	INS	27.200000762939453
cutesv	chr1	31495080	31495080	110	INS	81.9000015258789
cutesv	chr1	31546336	31546386	50	DEL	248.10000610351562
cutesv	chr1	32266691	32266691	98	INS	124.0999984741211
cutesv	chr1	32539740	32539740	223	INS	190.8000030517578
cutesv	chr1	32581182	32581182	636	INS	171.8000030517578
cutesv	chr1	32642777	32642777	1003	INS	229.0
cutesv	chr1	33052507	33052507	101	INS	219.5
cutesv	chr1	33186817	33186817	1652	INS	143.10000610351562
cutesv	chr1	33189651	33189651	60	INS	80.19999694824219
cutesv	chr1	33864929	33864929	220	INS	209.89999389648438
cutesv	chr1	34541466	34541466	911	INS	181.3000030517578
cutesv	chr1	34777654	34777715	61	DEL	60.900001525878906
cutesv	chr1	34839340	34839340	67	INS	44.900001525878906
cutesv	chr1	34992713	34992713	91	INS	200.39999389648438
cutesv	chr1	35015743	35015743	54	INS	104.0999984741211
cutesv	chr1	35050002	35050698	696	DEL	143.10000610351562
cutesv	chr1	35260253	35260253	174	INS	42.5
cutesv	chr1	35260253	35260253	245	INS	46.900001525878906
cutesv	chr1	35576931	35576982	51	DEL	39.29999923706055
cutesv	chr1	36210714	36210714	81	INS	69.80000305175781
cutesv	chr1	36210726	36210726	217	INS	65.30000305175781
cutesv	chr1	36283618	36283669	51	DEL	47.5
cutesv	chr1	36543988	36543988	68	INS	53.900001525878906
cutesv	chr1	36544134	36544201	67	DEL	39.29999923706055
cutesv	chr1	36544918	36545088	170	DEL	55.79999923706055
cutesv	chr1	36688505	36688505	378	INS	200.39999389648438
cutesv	chr1	36688898	36688898	70	INS	219.5
cutesv	chr1	36700394	36700486	92	DEL	229.0
cutesv	chr1	36740614	36740694	80	DEL	76.0999984741211
cutesv	chr1	36750194	36750194	339	INS	77.5
cutesv	chr1	36793812	36793812	769	INS	190.8000030517578
cutesv	chr1	36957444	36957444	63	INS	295.79998779296875
cutesv	chr1	36958133	36958418	285	DEL	295.79998779296875
cutesv	chr1	37081254	37081343	89	DEL	84.30000305175781
cutesv	chr1	37102938	37102938	118	INS	229.0
cutesv	chr1	37128264	37128264	62	INS	200.39999389648438
cutesv	chr1	37131760	37131760	95	INS	39.29999923706055
cutesv	chr1	37446180	37446180	674	INS	171.8000030517578
cutesv	chr1	37669706	37669706	75	INS	88.9000015258789
cutesv	chr1	37775710	37775710	2389	INS	286.29998779296875
cutesv	chr1	37967099	37967099	313	INS	209.89999389648438
cutesv	chr1	38484999	38484999	81	INS	86.30000305175781
cutesv	chr1	38696267	38696267	55	INS	75.4000015258789
cutesv	chr1	38811698	38812351	653	DEL	50.70000076293945
cutesv	chr1	38945846	38945846	1962	INS	133.60000610351562
cutesv	chr1	39044563	39044563	219	INS	171.8000030517578
cutesv	chr1	39234647	39234647	496	INS	238.60000610351562
cutesv	chr1	39664512	39664512	351	INS	181.3000030517578
cutesv	chr1	39888768	39888768	315	INS	200.39999389648438
cutesv	chr1	40030772	40030772	115	INS	65.30000305175781
cutesv	chr1	40050405	40050405	112	INS	248.10000610351562
cutesv	chr1	40558580	40558699	119	DEL	257.6000061035156
cutesv	chr1	40642776	40642881	105	DEL	62.79999923706055
cutesv	chr1	40890118	40890118	76	INS	55.79999923706055
cutesv	chr1	41278198	41278836	638	DEL	90.0999984741211
cutesv	chr1	41278973	41279035	62	DEL	90.0999984741211
cutesv	chr1	41296017	41300129	4112	DEL	58.29999923706055
cutesv	chr1	41329376	41329441	65	DEL	67.19999694824219
cutesv	chr1	41369871	41369871	53	INS	295.79998779296875
cutesv	chr1	41382200	41382200	200	INS	229.0
cutesv	chr1	41425249	41425249	481	INS	267.20001220703125
cutesv	chr1	41527289	41527289	456	INS	28.399999618530273
cutesv	chr1	41531522	41531632	110	DEL	118.0
cutesv	chr1	41544953	41544953	1128	INS	229.0
cutesv	chr1	41635544	41635627	83	DEL	267.20001220703125
cutesv	chr1	42110168	42110168	99	INS	248.10000610351562
cutesv	chr1	42166836	42167156	320	DEL	2.5999999046325684
cutesv	chr1	42167130	42167443	313	DEL	147.0
cutesv	chr1	42324091	42324091	94	INS	87.5
cutesv	chr1	42324125	42324125	160	INS	80.5
cutesv	chr1	42535699	42535699	130	INS	36.0
cutesv	chr1	42722651	42722651	135	INS	60.900001525878906
cutesv	chr1	42811148	42811148	336	INS	51.400001525878906
cutesv	chr1	43904942	43904942	304	INS	229.0
cutesv	chr1	43905657	43905729	72	DEL	0.20000000298023224
cutesv	chr1	44099846	44099913	67	DEL	26.600000381469727
cutesv	chr1	44140276	44140359	83	DEL	229.0
cutesv	chr1	44468135	44468135	321	INS	44.400001525878906
cutesv	chr1	44475801	44475801	239	INS	229.0
cutesv	chr1	44555617	44556701	1084	DEL	46.29999923706055
cutesv	chr1	44613070	44613070	75	INS	81.19999694824219
cutesv	chr1	44613314	44613390	76	DEL	50.0
cutesv	chr1	44816612	44816670	58	DEL	78.19999694824219
cutesv	chr1	44876573	44876573	401	INS	229.0
cutesv	chr1	45115657	45115773	116	DEL	26.5
cutesv	chr1	45223069	45223069	216	INS	57.70000076293945
cutesv	chr1	45497665	45497665	731	INS	171.8000030517578
cutesv	chr1	45703278	45703278	2803	INS	190.8000030517578
cutesv	chr1	45710646	45710646	1982	INS	143.10000610351562
cutesv	chr1	45900435	45900763	328	DEL	286.29998779296875
cutesv	chr1	46240195	46242957	2762	DEL	73.5
cutesv	chr1	46329126	46329126	320	INS	95.69999694824219
cutesv	chr1	46336997	46337287	290	DEL	54.70000076293945
cutesv	chr1	46776395	46776395	138	INS	209.89999389648438
cutesv	chr1	47179107	47179107	95	INS	23.399999618530273
cutesv	chr1	47179107	47179107	150	INS	61.70000076293945
cutesv	chr1	47184459	47184459	944	INS	171.8000030517578
cutesv	chr1	47708466	47708522	56	DEL	34.20000076293945
cutesv	chr1	47743225	47743225	1301	INS	23.399999618530273
cutesv	chr1	47743225	47743225	721	INS	54.70000076293945
cutesv	chr1	48003045	48005463	2418	DEL	53.20000076293945
cutesv	chr1	48244784	48244784	70	INS	88.19999694824219
cutesv	chr1	48483865	48483967	102	DEL	30.399999618530273
cutesv	chr1	48506847	48506847	339	INS	67.9000015258789
cutesv	chr1	48963067	48963067	5505	INS	55.79999923706055
cutesv	chr1	49084104	49084158	54	DEL	36.0
cutesv	chr1	49947989	49947989	189	INS	200.39999389648438
cutesv	chr1	50369313	50369313	542	INS	257.6000061035156
cutesv	chr1	50446976	50446976	309	INS	99.0
cutesv	chr1	50819683	50819777	94	DEL	30.299999237060547
cutesv	chr1	51711439	51711439	381	INS	238.60000610351562
cutesv	chr1	51804489	51804489	89	INS	48.79999923706055
cutesv	chr1	51852550	51852550	599	INS	238.60000610351562
cutesv	chr1	51906871	51906871	193	INS	114.5
cutesv	chr1	52783805	52783805	147	INS	56.5
cutesv	chr1	52803091	52803173	82	DEL	33.599998474121094
cutesv	chr1	52869942	52869942	99	INS	91.5
cutesv	chr1	53099233	53099233	60	INS	219.5
cutesv	chr1	53100384	53100384	69	INS	48.79999923706055
cutesv	chr1	53283749	53283749	676	INS	96.0999984741211
cutesv	chr1	53283866	53283866	108	INS	18.399999618530273
cutesv	chr1	53284196	53284196	496	INS	162.1999969482422
cutesv	chr1	53502337	53502416	79	DEL	200.39999389648438
cutesv	chr1	53525463	53525463	451	INS	238.60000610351562
cutesv	chr1	53556595	53556595	58	INS	267.20001220703125
cutesv	chr1	53709357	53709417	60	DEL	128.39999389648438
cutesv	chr1	53713134	53713134	78	INS	14.600000381469727
cutesv	chr1	53713440	53713440	309	INS	90.69999694824219
cutesv	chr1	54458806	54458806	280	INS	152.6999969482422
cutesv	chr1	54561760	54561760	128	INS	26.0
cutesv	chr1	54561821	54561821	394	INS	47.599998474121094
cutesv	chr1	54808990	54808990	110	INS	56.5
cutesv	chr1	55003042	55003042	611	INS	314.8999938964844
cutesv	chr1	55240233	55240233	1599	INS	257.6000061035156
cutesv	chr1	55385621	55385621	559	INS	114.5
cutesv	chr1	55509049	55509103	54	DEL	153.0
cutesv	chr1	55935609	55935930	321	DEL	83.80000305175781
cutesv	chr1	56365437	56369292	3855	DEL	334.0
cutesv	chr1	56776934	56777273	339	DEL	238.60000610351562
cutesv	chr1	56885394	56885394	244	INS	67.9000015258789
cutesv	chr1	56885429	56885429	61	INS	41.79999923706055
cutesv	chr1	56929081	56929081	241	INS	54.5
cutesv	chr1	56983100	56983100	58	INS	200.39999389648438
cutesv	chr1	57395727	57395783	56	DEL	48.099998474121094
cutesv	chr1	57553384	57553384	52	INS	152.6999969482422
cutesv	chr1	57606528	57606528	206	INS	248.10000610351562
cutesv	chr1	57638925	57638999	74	DEL	51.20000076293945
cutesv	chr1	57739434	57739434	50	INS	24.0
cutesv	chr1	57877539	57877863	324	DEL	238.60000610351562
cutesv	chr1	58278237	58279150	913	DEL	90.0999984741211
cutesv	chr1	58552271	58552524	253	DEL	43.70000076293945
cutesv	chr1	58729583	58729583	517	INS	85.9000015258789
cutesv	chr1	58981118	58981236	118	DEL	267.20001220703125
cutesv	chr1	59406190	59406190	327	INS	76.0999984741211
cutesv	chr1	59491057	59491057	64	INS	190.8000030517578
cutesv	chr1	59640572	59641423	851	DEL	95.9000015258789
cutesv	chr1	59998213	59998213	235	INS	111.0
cutesv	chr1	60064774	60064774	51	INS	48.79999923706055
cutesv	chr1	60065003	60065003	128	INS	58.29999923706055
cutesv	chr1	60085925	60085925	76	INS	20.899999618530273
cutesv	chr1	60822423	60822423	239	INS	181.3000030517578
cutesv	chr1	60878386	60878386	52	INS	51.400001525878906
cutesv	chr1	61393244	61393244	1886	INS	133.60000610351562
cutesv	chr1	61871403	61871403	117	INS	69.0999984741211
cutesv	chr1	61924914	61925262	348	DEL	248.10000610351562
cutesv	chr1	62123776	62123826	50	DEL	59.099998474121094
cutesv	chr1	62137609	62137609	337	INS	190.8000030517578
cutesv	chr1	62278318	62278374	56	DEL	171.8000030517578
cutesv	chr1	62349430	62349591	161	DEL	124.0999984741211
cutesv	chr1	62686148	62686486	338	DEL	209.89999389648438
cutesv	chr1	62996094	62996443	349	DEL	51.20000076293945
cutesv	chr1	63045952	63045952	191	INS	78.0
cutesv	chr1	63045968	63045968	123	INS	94.5
cutesv	chr1	63422238	63422238	55	INS	36.70000076293945
cutesv	chr1	63422238	63422238	99	INS	60.20000076293945
cutesv	chr1	63473990	63473990	118	INS	219.5
cutesv	chr1	64201499	64201499	233	INS	45.0
cutesv	chr1	64201616	64201616	109	INS	28.5
cutesv	chr1	64415509	64415684	175	DEL	276.70001220703125
cutesv	chr1	64734654	64734750	96	DEL	200.39999389648438
cutesv	chr1	64913705	64913705	112	INS	48.099998474121094
cutesv	chr1	65106573	65106573	279	INS	219.5
cutesv	chr1	65216547	65216910	363	DEL	102.0
cutesv	chr1	65443940	65444209	269	DEL	62.79999923706055
cutesv	chr1	65558498	65564592	6094	DEL	65.30000305175781
cutesv	chr1	65590243	65590243	316	INS	53.20000076293945
cutesv	chr1	65612565	65612724	159	DEL	248.10000610351562
cutesv	chr1	65613778	65613778	53	INS	238.60000610351562
cutesv	chr1	65646959	65647019	60	DEL	41.099998474121094
cutesv	chr1	65664275	65664275	115	INS	295.79998779296875
cutesv	chr1	65670033	65670363	330	DEL	248.10000610351562
cutesv	chr1	65798226	65798559	333	DEL	51.400001525878906
cutesv	chr1	66400532	66400532	50	INS	238.60000610351562
cutesv	chr1	66630845	66630845	75	INS	162.1999969482422
cutesv	chr1	66735521	66735853	332	DEL	229.0
cutesv	chr1	66879962	66879962	177	INS	63.5
cutesv	chr1	66958447	66958447	321	INS	41.79999923706055
cutesv	chr1	67013158	67013158	84	INS	74.19999694824219
cutesv	chr1	67158984	67158984	216	INS	34.20000076293945
cutesv	chr1	67542276	67543133	857	DEL	34.20000076293945
cutesv	chr1	67710010	67710178	168	DEL	66.5999984741211
cutesv	chr1	67930010	67930010	57	INS	72.30000305175781
cutesv	chr1	68764940	68765076	136	DEL	295.79998779296875
cutesv	chr1	69341309	69341628	319	DEL	305.3999938964844
cutesv	chr1	69478032	69478338	306	DEL	44.900001525878906
cutesv	chr1	69561641	69561998	357	DEL	229.0
cutesv	chr1	69717786	69717840	54	DEL	77.0999984741211
cutesv	chr1	69916107	69916107	1279	INS	95.4000015258789
cutesv	chr1	70302428	70302751	323	DEL	46.29999923706055
cutesv	chr1	70480506	70480837	331	DEL	372.20001220703125
cutesv	chr1	70646634	70646804	170	DEL	39.29999923706055
cutesv	chr1	70647319	70647676	357	DEL	25.299999237060547
cutesv	chr1	71275636	71275946	310	DEL	190.8000030517578
cutesv	chr1	71688419	71688419	103	INS	58.29999923706055
cutesv	chr1	71793264	71793264	247	INS	286.29998779296875
cutesv	chr1	71898842	71898842	51	INS	60.20000076293945
cutesv	chr1	71928082	71928082	422	INS	45.0
cutesv	chr1	71928131	71928131	211	INS	49.5
cutesv	chr1	71992552	71992552	62	INS	69.0999984741211
cutesv	chr1	72048423	72048423	316	INS	53.20000076293945
cutesv	chr1	72252171	72252171	61	INS	276.70001220703125
cutesv	chr1	72515808	72515808	215	INS	69.0999984741211
cutesv	chr1	72515808	72515808	137	INS	73.5
cutesv	chr1	72517961	72517961	165	INS	276.70001220703125
cutesv	chr1	72601174	72601174	50	INS	74.9000015258789
cutesv	chr1	72658924	72658982	58	DEL	74.9000015258789
cutesv	chr1	73183136	73183136	82	INS	46.29999923706055
cutesv	chr1	73201368	73201464	96	DEL	88.19999694824219
cutesv	chr1	73287917	73288232	315	DEL	100.30000305175781
cutesv	chr1	73303100	73303451	351	DEL	44.400001525878906
cutesv	chr1	73445412	73445412	330	INS	43.0
cutesv	chr1	73846748	73846999	251	DEL	78.5999984741211
cutesv	chr1	73972042	73972042	87	INS	41.79999923706055
cutesv	chr1	74289484	74289605	121	DEL	229.0
cutesv	chr1	74518836	74519570	734	DEL	111.69999694824219
cutesv	chr1	74758446	74758446	114	INS	40.5
cutesv	chr1	74758495	74758495	75	INS	92.5999984741211
cutesv	chr1	75091476	75091476	313	INS	155.60000610351562
cutesv	chr1	75280137	75280137	381	INS	133.60000610351562
cutesv	chr1	75280333	75280333	238	INS	26.0
cutesv	chr1	75378054	75383460	5406	DEL	209.89999389648438
cutesv	chr1	75546184	75546513	329	DEL	200.39999389648438
cutesv	chr1	75885664	75885664	351	INS	29.200000762939453
cutesv	chr1	75906476	75906476	414	INS	209.89999389648438
cutesv	chr1	75962709	75962709	52	INS	48.79999923706055
cutesv	chr1	76277545	76277615	70	DEL	229.0
cutesv	chr1	76278202	76278202	55	INS	94.5999984741211
cutesv	chr1	76634680	76634962	282	DEL	248.10000610351562
cutesv	chr1	76646456	76646578	122	DEL	209.89999389648438
cutesv	chr1	77010728	77010728	328	INS	76.80000305175781
cutesv	chr1	77016161	77016161	389	INS	15.899999618530273
cutesv	chr1	77016172	77016172	51	INS	84.5
cutesv	chr1	77112227	77112227	331	INS	76.80000305175781
cutesv	chr1	77367820	77367820	349	INS	53.900001525878906
cutesv	chr1	77367854	77367854	59	INS	41.79999923706055
cutesv	chr1	77406215	77406215	1981	INS	66.5999984741211
cutesv	chr1	77444312	77444370	58	DEL	67.19999694824219
cutesv	chr1	77887947	77887947	115	INS	63.5
cutesv	chr1	78141369	78141369	319	INS	56.5
cutesv	chr1	78282175	78282237	62	DEL	51.20000076293945
cutesv	chr1	78935823	78936145	322	DEL	93.30000305175781
cutesv	chr1	79116390	79116390	307	INS	65.30000305175781
cutesv	chr1	79184459	79184459	129	INS	76.0999984741211
cutesv	chr1	79571620	79571728	108	DEL	86.0
cutesv	chr1	79805472	79805472	139	INS	50.70000076293945
cutesv	chr1	79947567	79947567	70	INS	49.400001525878906
cutesv	chr1	80079571	80079571	202	INS	79.30000305175781
cutesv	chr1	80387551	80387551	322	INS	64.0
cutesv	chr1	80528697	80528697	213	INS	29.100000381469727
cutesv	chr1	80703233	80703233	64	INS	209.89999389648438
cutesv	chr1	80728656	80728982	326	DEL	33.5
cutesv	chr1	80939077	80945268	6191	DEL	63.5
cutesv	chr1	81222099	81222428	329	DEL	314.8999938964844
cutesv	chr1	81449110	81449187	77	DEL	82.4000015258789
cutesv	chr1	81514046	81514167	121	DEL	276.70001220703125
cutesv	chr1	81846356	81846356	324	INS	102.0
cutesv	chr1	81998977	81998977	65	INS	83.5
cutesv	chr1	82576961	82577281	320	DEL	267.20001220703125
cutesv	chr1	82660277	82661888	1611	DEL	181.3000030517578
cutesv	chr1	82673563	82673563	69	INS	59.599998474121094
cutesv	chr1	82684167	82684224	57	DEL	181.3000030517578
cutesv	chr1	83019212	83019274	62	DEL	52.599998474121094
cutesv	chr1	83760763	83760763	112	INS	79.30000305175781
cutesv	chr1	83922664	83923222	558	DEL	38.599998474121094
cutesv	chr1	84052247	84058951	6704	DEL	305.3999938964844
cutesv	chr1	84198921	84198981	60	DEL	46.099998474121094
cutesv	chr1	84246325	84250184	3859	DEL	55.099998474121094
cutesv	chr1	84417289	84419054	1765	DEL	50.70000076293945
cutesv	chr1	84588870	84588870	316	INS	64.0
cutesv	chr1	84756772	84756772	229	INS	133.60000610351562
cutesv	chr1	84987439	84987439	262	INS	14.0
cutesv	chr1	84987439	84987439	57	INS	80.30000305175781
cutesv	chr1	85154441	85154441	512	INS	257.6000061035156
cutesv	chr1	85282937	85283267	330	DEL	286.29998779296875
cutesv	chr1	86216562	86216562	223	INS	295.79998779296875
cutesv	chr1	86275297	86276013	716	DEL	334.0
cutesv	chr1	86797385	86797385	325	INS	124.0999984741211
cutesv	chr1	86797749	86797749	69	INS	86.0
cutesv	chr1	86963809	86963809	63	INS	36.70000076293945
cutesv	chr1	87046752	87046752	2114	INS	219.5
cutesv	chr1	87451198	87451198	486	INS	60.900001525878906
cutesv	chr1	87820157	87820311	154	DEL	51.400001525878906
cutesv	chr1	88347928	88347928	328	INS	44.900001525878906
cutesv	chr1	88395034	88395034	99	INS	276.70001220703125
cutesv	chr1	88457679	88457679	180	INS	324.3999938964844
cutesv	chr1	88511585	88511585	77	INS	29.100000381469727
cutesv	chr1	88753699	88753699	305	INS	67.9000015258789
cutesv	chr1	88781400	88781400	169	INS	41.099998474121094
cutesv	chr1	88904531	88904622	91	DEL	57.70000076293945
cutesv	chr1	88993899	88993962	63	DEL	49.5
cutesv	chr1	89354536	89354660	124	DEL	324.3999938964844
cutesv	chr1	89797843	89797948	105	DEL	276.70001220703125
cutesv	chr1	90183844	90183844	61	INS	85.0
cutesv	chr1	90311031	90311031	51	INS	46.29999923706055
cutesv	chr1	90379123	90379123	487	INS	209.89999389648438
cutesv	chr1	90817993	90817993	111	INS	107.30000305175781
cutesv	chr1	90950292	90950292	101	INS	95.69999694824219
cutesv	chr1	91159214	91159496	282	DEL	116.19999694824219
cutesv	chr1	91168565	91168620	55	DEL	44.400001525878906
cutesv	chr1	91448541	91448996	455	DEL	181.3000030517578
cutesv	chr1	91460504	91460565	61	DEL	78.5999984741211
cutesv	chr1	91668603	91669114	511	DEL	44.400001525878906
cutesv	chr1	91668802	91668956	154	DEL	44.400001525878906
cutesv	chr1	91962204	91962321	117	DEL	1.5
cutesv	chr1	92701962	92701962	326	INS	295.79998779296875
cutesv	chr1	92846873	92846873	76	INS	181.3000030517578
cutesv	chr1	93032655	93032655	342	INS	219.5
cutesv	chr1	93876124	93876124	2504	INS	133.60000610351562
cutesv	chr1	94295716	94295716	50	INS	79.30000305175781
cutesv	chr1	95224954	95225273	319	DEL	50.70000076293945
cutesv	chr1	96017524	96017608	84	DEL	62.70000076293945
cutesv	chr1	96153094	96153094	66	INS	60.900001525878906
cutesv	chr1	96265677	96265677	232	INS	200.39999389648438
cutesv	chr1	96272546	96272546	111	INS	86.30000305175781
cutesv	chr1	96403218	96403296	78	DEL	15.199999809265137
cutesv	chr1	96530821	96531659	838	DEL	24.0
cutesv	chr1	96762271	96762582	311	DEL	62.79999923706055
cutesv	chr1	97130768	97130835	67	DEL	257.6000061035156
cutesv	chr1	98046177	98046177	75	INS	83.80000305175781
cutesv	chr1	98139725	98139725	339	INS	63.5
cutesv	chr1	98503570	98503570	194	INS	53.900001525878906
cutesv	chr1	98512488	98512488	51	INS	69.80000305175781
cutesv	chr1	99112034	99112034	182	INS	64.0
cutesv	chr1	99112042	99112042	73	INS	92.5999984741211
cutesv	chr1	99206546	99206546	325	INS	65.30000305175781
cutesv	chr1	99232889	99232889	346	INS	109.69999694824219
cutesv	chr1	99428972	99428972	314	INS	60.900001525878906
cutesv	chr1	99499565	99499565	63	INS	209.89999389648438
cutesv	chr1	99712998	99712998	565	INS	286.29998779296875
cutesv	chr1	100528654	100528654	333	INS	41.099998474121094
cutesv	chr1	100746522	100746522	212	INS	11.600000381469727
cutesv	chr1	100746530	100746530	424	INS	68.9000015258789
cutesv	chr1	100819213	100819213	514	INS	286.29998779296875
cutesv	chr1	100922995	100923315	320	DEL	54.70000076293945
cutesv	chr1	100964265	100964265	74	INS	72.30000305175781
cutesv	chr1	101253260	101253260	120	INS	56.5
cutesv	chr1	101253569	101253569	580	INS	152.6999969482422
cutesv	chr1	101258573	101258648	75	DEL	209.89999389648438
cutesv	chr1	101350798	101350798	63	INS	71.69999694824219
cutesv	chr1	101350846	101350846	190	INS	65.30000305175781
cutesv	chr1	101552663	101552663	85	INS	69.69999694824219
cutesv	chr1	101553533	101553776	243	DEL	52.0
cutesv	chr1	101657888	101657942	54	DEL	102.9000015258789
cutesv	chr1	102045500	102045500	126	INS	69.80000305175781
cutesv	chr1	102047085	102047085	66	INS	286.29998779296875
cutesv	chr1	102454974	102454974	323	INS	56.5
cutesv	chr1	102582122	102582452	330	DEL	267.20001220703125
cutesv	chr1	102630509	102630828	319	DEL	143.10000610351562
cutesv	chr1	102645440	102645507	67	DEL	171.8000030517578
cutesv	chr1	102719025	102719088	63	DEL	57.70000076293945
cutesv	chr1	102779857	102780074	217	DEL	44.400001525878906
cutesv	chr1	103173109	103173109	167	INS	46.79999923706055
cutesv	chr1	103173191	103173191	94	INS	106.5999984741211
cutesv	chr1	103272220	103272220	103	INS	286.29998779296875
cutesv	chr1	103525497	103525497	51	INS	53.79999923706055
cutesv	chr1	103525518	103525568	50	DEL	108.5
cutesv	chr1	103621118	103621197	79	DEL	248.10000610351562
cutesv	chr1	104389479	104389479	111	INS	48.79999923706055
cutesv	chr1	104485593	104485593	130	INS	36.0
cutesv	chr1	104511449	104511449	329	INS	90.69999694824219
cutesv	chr1	104562274	104562274	135	INS	248.10000610351562
cutesv	chr1	104619750	104619750	52	INS	67.19999694824219
cutesv	chr1	104712410	104713566	1156	DEL	83.5999984741211
cutesv	chr1	104885687	104886017	330	DEL	353.1000061035156
cutesv	chr1	105075285	105075285	97	INS	51.400001525878906
cutesv	chr1	105110653	105110653	156	INS	34.20000076293945
cutesv	chr1	105111863	105111863	129	INS	34.20000076293945
cutesv	chr1	105115533	105115622	89	DEL	18.899999618530273
cutesv	chr1	105124962	105125821	859	DEL	54.5
cutesv	chr1	105193631	105193631	309	INS	77.5
cutesv	chr1	105324148	105324422	274	DEL	50.0
cutesv	chr1	105473193	105480773	7580	DEL	248.10000610351562
cutesv	chr1	105571333	105571333	2257	INS	124.0999984741211
cutesv	chr1	105769170	105769258	88	DEL	295.79998779296875
cutesv	chr1	105961395	105961395	538	INS	124.0999984741211
cutesv	chr1	105963303	105963303	721	INS	95.4000015258789
cutesv	chr1	106218451	106218451	62	INS	102.9000015258789
cutesv	chr1	108023467	108023467	142	INS	51.400001525878906
cutesv	chr1	108190702	108193700	2998	DEL	48.79999923706055
cutesv	chr1	108374861	108374944	83	DEL	60.900001525878906
cutesv	chr1	108474062	108474062	82	INS	209.89999389648438
cutesv	chr1	108483304	108483659	355	DEL	181.3000030517578
cutesv	chr1	108523030	108523125	95	DEL	248.10000610351562
cutesv	chr1	108523642	108523744	102	DEL	209.89999389648438
cutesv	chr1	108676014	108676014	159	INS	29.100000381469727
cutesv	chr1	108689608	108689608	71	INS	219.5
cutesv	chr1	109055098	109055426	328	DEL	152.6999969482422
cutesv	chr1	109071960	109072119	159	DEL	190.8000030517578
cutesv	chr1	109177147	109177147	130	INS	238.60000610351562
cutesv	chr1	109177353	109177353	79	INS	238.60000610351562
cutesv	chr1	109424946	109425036	90	DEL	55.099998474121094
cutesv	chr1	109644578	109648809	4231	DEL	95.4000015258789
cutesv	chr1	109725098	109725098	100	INS	33.5
cutesv	chr1	110029367	110029495	128	DEL	45.599998474121094
cutesv	chr1	110120463	110120463	3230	INS	219.5
cutesv	chr1	110310153	110310153	80	INS	295.79998779296875
cutesv	chr1	110569634	110569710	76	DEL	267.20001220703125
cutesv	chr1	110773795	110773893	98	DEL	295.79998779296875
cutesv	chr1	110834331	110846322	11991	DEL	55.099998474121094
cutesv	chr1	111259968	111259968	971	INS	124.9000015258789
cutesv	chr1	111353551	111353551	1954	INS	50.70000076293945
cutesv	chr1	111544771	111544940	169	DEL	26.5
cutesv	chr1	111560472	111560472	291	INS	64.0
cutesv	chr1	112292470	112295047	2577	DEL	295.79998779296875
cutesv	chr1	112387957	112387957	70	INS	53.20000076293945
cutesv	chr1	112449372	112449372	318	INS	41.79999923706055
cutesv	chr1	112636611	112636611	1657	INS	76.0999984741211
cutesv	chr1	112773604	112773907	303	DEL	47.5
cutesv	chr1	112962335	112962538	203	DEL	75.4000015258789
cutesv	chr1	112999666	112999666	1834	INS	190.8000030517578
cutesv	chr1	113068701	113071156	2455	DEL	46.900001525878906
cutesv	chr1	113257006	113257468	462	DEL	43.70000076293945
cutesv	chr1	113283421	113283421	63	INS	34.79999923706055
cutesv	chr1	113416017	113416017	177	INS	200.39999389648438
cutesv	chr1	113416469	113416469	199	INS	200.39999389648438
cutesv	chr1	115761439	115761439	210	INS	171.8000030517578
cutesv	chr1	115879549	115879549	508	INS	79.30000305175781
cutesv	chr1	116100714	116100786	72	DEL	89.4000015258789
cutesv	chr1	116152678	116152678	101	INS	152.6999969482422
cutesv	chr1	116191549	116191549	59	INS	248.10000610351562
cutesv	chr1	116305897	116305897	91	INS	3.200000047683716
cutesv	chr1	116305926	116305926	56	INS	134.89999389648438
cutesv	chr1	116369398	116369478	80	DEL	29.100000381469727
cutesv	chr1	116437097	116437097	1947	INS	181.3000030517578
cutesv	chr1	116440937	116440937	325	INS	70.5
cutesv	chr1	116535542	116535863	321	DEL	79.30000305175781
cutesv	chr1	117259468	117259468	53	INS	267.20001220703125
cutesv	chr1	117429537	117429537	100	INS	238.60000610351562
cutesv	chr1	117430025	117430025	176	INS	238.60000610351562
cutesv	chr1	117548414	117548636	222	DEL	276.70001220703125
cutesv	chr1	118318850	118318850	505	INS	80.19999694824219
cutesv	chr1	118318936	118318936	864	INS	13.399999618530273
cutesv	chr1	118319217	118319217	191	INS	83.5
cutesv	chr1	118387355	118387355	78	INS	66.0999984741211
cutesv	chr1	118389107	118389107	2661	INS	209.89999389648438
cutesv	chr1	118401349	118401429	80	DEL	64.69999694824219
cutesv	chr1	118731590	118731646	56	DEL	43.70000076293945
cutesv	chr1	119264614	119264614	95	INS	60.900001525878906
cutesv	chr1	119517795	119517861	66	DEL	59.599998474121094
cutesv	chr1	120124406	120124406	322	INS	0.0
cutesv	chr1	120124406	120124406	636	INS	0.10000000149011612
cutesv	chr1	120170937	120171004	67	DEL	78.5999984741211
cutesv	chr1	120444273	120444329	56	DEL	95.4000015258789
cutesv	chr1	121239206	121239282	76	DEL	257.6000061035156
cutesv	chr1	121288699	121288858	159	DEL	181.3000030517578
cutesv	chr1	121399102	121399165	63	DEL	44.20000076293945
cutesv	chr1	121401211	121401211	51	INS	71.0
cutesv	chr1	121401349	121401349	155	INS	64.0
cutesv	chr1	121402919	121403388	469	DEL	42.400001525878906
cutesv	chr1	121740232	121740402	170	DEL	30.899999618530273
cutesv	chr1	121741042	121741207	165	DEL	24.0
cutesv	chr1	121744303	121744641	338	DEL	33.5
cutesv	chr1	121747962	121748301	339	DEL	58.29999923706055
cutesv	chr1	121757831	121757884	53	DEL	34.79999923706055
cutesv	chr1	121768121	121768472	351	DEL	0.0
cutesv	chr1	124977944	124978103	159	DEL	181.3000030517578
cutesv	chr1	124996167	124996337	170	DEL	238.60000610351562
cutesv	chr1	125013224	125013224	221	INS	171.8000030517578
cutesv	chr1	125025271	125025384	113	DEL	229.0
cutesv	chr1	125025897	125026069	172	DEL	229.0
cutesv	chr1	125071464	125071534	70	DEL	32.70000076293945
cutesv	chr1	125086680	125086680	665	INS	24.899999618530273
cutesv	chr1	125103213	125103213	83	INS	286.29998779296875
cutesv	chr1	125149417	125149417	51	INS	0.10000000149011612
cutesv	chr1	125149417	125149417	152	INS	183.89999389648438
cutesv	chr1	125149709	125149709	148	INS	178.8000030517578
cutesv	chr1	125150580	125150652	72	DEL	0.0
cutesv	chr1	125151331	125151589	258	DEL	143.10000610351562
cutesv	chr1	125153754	125153845	91	DEL	22.799999237060547
cutesv	chr1	125154541	125154541	96	INS	30.5
cutesv	chr1	125163226	125163226	98	INS	0.0
cutesv	chr1	125167262	125167262	58	INS	0.0
cutesv	chr1	125167953	125167953	464	INS	88.5999984741211
cutesv	chr1	125170522	125170735	213	DEL	0.0
cutesv	chr1	125170561	125170561	371	INS	105.0
cutesv	chr1	143184871	143184871	76	INS	181.3000030517578
cutesv	chr1	143187792	143213702	25910	DEL	0.0
cutesv	chr1	143188388	143188388	73	INS	0.0
cutesv	chr1	143188404	143188404	414	INS	0.0
cutesv	chr1	143189101	143189488	387	DEL	897.0
cutesv	chr1	143190312	143190312	260	INS	0.0
cutesv	chr1	143190734	143190734	76	INS	0.0
cutesv	chr1	143190777	143190777	260	INS	0.0
cutesv	chr1	143191202	143191202	76	INS	0.0
cutesv	chr1	143192493	143192741	248	DEL	59.599998474121094
cutesv	chr1	143194398	143195330	932	DEL	0.0
cutesv	chr1	143194739	143195037	298	DEL	403.20001220703125
cutesv	chr1	143194770	143194770	170	INS	0.0
cutesv	chr1	143195197	143195197	74	INS	0.0
cutesv	chr1	143196992	143196992	414	INS	0.0
cutesv	chr1	143197498	143197581	83	DEL	763.4000244140625
cutesv	chr1	143197667	143197667	66	INS	0.0
cutesv	chr1	143199161	143199161	462	INS	0.0
cutesv	chr1	143200539	143200539	146	INS	0.0
cutesv	chr1	143201459	143201732	273	DEL	269.6000061035156
cutesv	chr1	143202270	143202270	188	INS	432.1000061035156
cutesv	chr1	143203950	143211899	7949	DEL	133.60000610351562
cutesv	chr1	143207075	143211788	4713	DEL	47.900001525878906
cutesv	chr1	143207257	143207257	411	INS	324.3999938964844
cutesv	chr1	143207287	143207365	78	DEL	954.2000122070312
cutesv	chr1	143207457	143207457	67	INS	276.70001220703125
cutesv	chr1	143208136	143208136	468	INS	190.8000030517578
cutesv	chr1	143208284	143208284	145	INS	162.1999969482422
cutesv	chr1	143208675	143212176	3501	DEL	954.2000122070312
cutesv	chr1	143211659	143211659	83	INS	954.2000122070312
cutesv	chr1	143211962	143211962	254	INS	200.39999389648438
cutesv	chr1	143212165	143212165	448	INS	162.1999969482422
cutesv	chr1	143213738	143213738	249	INS	183.6999969482422
cutesv	chr1	143220620	143221353	733	DEL	954.2000122070312
cutesv	chr1	143222358	143222358	844	INS	0.0
cutesv	chr1	143223834	143231915	8081	DEL	0.0
cutesv	chr1	143226677	143226677	113	INS	801.5999755859375
cutesv	chr1	143229437	143229437	1105	INS	0.0
cutesv	chr1	143231303	143231303	599	INS	0.0
cutesv	chr1	143231631	143231631	846	INS	0.0
cutesv	chr1	143231965	143231965	138	INS	0.0
cutesv	chr1	143233244	143233244	53	INS	0.0
cutesv	chr1	143233698	143233698	230	INS	345.8999938964844
cutesv	chr1	143236135	143236135	146	INS	0.0
cutesv	chr1	143236919	143236919	350	INS	0.0
cutesv	chr1	143236946	143236946	88	INS	687.0999755859375
cutesv	chr1	143237826	143237826	467	INS	0.0
cutesv	chr1	143239878	143239878	104	INS	0.0
cutesv	chr1	143239923	143239923	264	INS	0.0
cutesv	chr1	143239928	143239928	439	INS	0.0
cutesv	chr1	143240174	143240174	129	INS	0.0
cutesv	chr1	143241990	143241990	56	INS	66.9000015258789
cutesv	chr1	143242010	143242010	306	INS	47.900001525878906
cutesv	chr1	143242787	143242787	66	INS	515.2999877929688
cutesv	chr1	143245172	143245241	69	DEL	50.400001525878906
cutesv	chr1	143247002	143247002	171	INS	200.39999389648438
cutesv	chr1	143247883	143248156	273	DEL	3.200000047683716
cutesv	chr1	143247916	143247916	60	INS	81.9000015258789
cutesv	chr1	143248093	143248093	105	INS	41.099998474121094
cutesv	chr1	143253915	143254378	463	DEL	24.0
cutesv	chr1	143259304	143259304	100	INS	66.9000015258789
cutesv	chr1	143267319	143267371	52	DEL	209.89999389648438
cutesv	chr1	143274179	143274179	2290	INS	1.100000023841858
cutesv	chr1	143274277	143274277	164	INS	13.300000190734863
cutesv	chr1	143497161	143497448	287	DEL	17.0
cutesv	chr1	143497773	143497773	51	INS	17.0
cutesv	chr1	143498153	143498153	110	INS	0.0
cutesv	chr1	143503208	143504093	885	DEL	2.0
cutesv	chr1	143504326	143504326	63	INS	34.0
cutesv	chr1	143534391	143534391	53	INS	0.0
cutesv	chr1	143539995	143540083	88	DEL	16.399999618530273
cutesv	chr1	144077048	144077048	638	INS	200.39999389648438
cutesv	chr1	144102591	144102591	107	INS	0.0
cutesv	chr1	144102729	144102812	83	DEL	0.0
cutesv	chr1	144103212	144103212	954	INS	0.0
cutesv	chr1	144103236	144103236	537	INS	0.0
cutesv	chr1	144103719	144103719	146	INS	0.0
cutesv	chr1	144103903	144103903	297	INS	63.0
cutesv	chr1	144104050	144104126	76	DEL	64.19999694824219
cutesv	chr1	144104352	144104676	324	DEL	229.10000610351562
cutesv	chr1	144105422	144105422	50	INS	74.5
cutesv	chr1	144105538	144105538	122	INS	0.0
cutesv	chr1	144105708	144105708	59	INS	0.10000000149011612
cutesv	chr1	144106008	144106093	85	DEL	0.0
cutesv	chr1	144137839	144137839	299	INS	162.1999969482422
cutesv	chr1	144138966	144139191	225	DEL	162.1999969482422
cutesv	chr1	144139515	144139576	61	DEL	162.1999969482422
cutesv	chr1	144141555	144141555	65	INS	68.0999984741211
cutesv	chr1	145305106	145305162	56	DEL	183.8000030517578
cutesv	chr1	145313045	145313102	57	DEL	84.5
cutesv	chr1	146938552	146938552	88	INS	63.5
cutesv	chr1	146956976	146959597	2621	DEL	36.70000076293945
cutesv	chr1	147027191	147027241	50	DEL	84.30000305175781
cutesv	chr1	147091938	147091938	418	INS	81.9000015258789
cutesv	chr1	147148011	147148011	54	INS	35.400001525878906
cutesv	chr1	147186626	147186626	315	INS	80.19999694824219
cutesv	chr1	147191657	147191657	174	INS	53.900001525878906
cutesv	chr1	147488594	147488594	104	INS	53.20000076293945
cutesv	chr1	147489693	147489693	72	INS	41.099998474121094
cutesv	chr1	147541111	147541188	77	DEL	305.3999938964844
cutesv	chr1	147652922	147652922	305	INS	305.3999938964844
cutesv	chr1	147920473	147920558	85	DEL	69.69999694824219
cutesv	chr1	147949447	147949447	118	INS	143.10000610351562
cutesv	chr1	148265637	148265637	72	INS	209.89999389648438
cutesv	chr1	149023653	149023653	133	INS	124.0999984741211
cutesv	chr1	149920128	149920128	341	INS	66.0999984741211
cutesv	chr1	150065842	150065842	55	INS	107.30000305175781
cutesv	chr1	150221627	150221627	51	INS	32.0
cutesv	chr1	150231571	150231571	53	INS	229.0
cutesv	chr1	150522914	150522914	53	INS	58.29999923706055
cutesv	chr1	150718959	150719292	333	DEL	209.89999389648438
cutesv	chr1	150744072	150744157	85	DEL	40.5
cutesv	chr1	150744134	150744134	154	INS	36.0
cutesv	chr1	150781394	150781394	158	INS	53.900001525878906
cutesv	chr1	151599315	151599551	236	DEL	96.0999984741211
cutesv	chr1	151600787	151600837	50	DEL	97.0999984741211
cutesv	chr1	151769286	151769286	92	INS	305.3999938964844
cutesv	chr1	151932738	151932838	100	DEL	36.0
cutesv	chr1	152111926	152111926	54	INS	99.0
cutesv	chr1	152144894	152144894	80	INS	15.699999809265137
cutesv	chr1	152267963	152268048	85	DEL	43.70000076293945
cutesv	chr1	152850572	152850572	328	INS	70.5
cutesv	chr1	152880979	152880979	87	INS	257.6000061035156
cutesv	chr1	153017258	153017258	55	INS	53.20000076293945
cutesv	chr1	153243375	153243938	563	DEL	100.19999694824219
cutesv	chr1	153243398	153243492	94	DEL	69.0
cutesv	chr1	153243699	153243796	97	DEL	69.0
cutesv	chr1	153256713	153256713	836	INS	257.6000061035156
cutesv	chr1	153256985	153256985	55	INS	209.89999389648438
cutesv	chr1	153520191	153520191	59	INS	105.80000305175781
cutesv	chr1	154036065	154036065	334	INS	61.599998474121094
cutesv	chr1	154379859	154379938	79	DEL	100.30000305175781
cutesv	chr1	154713958	154713958	1983	INS	229.0
cutesv	chr1	154714556	154714556	53	INS	209.89999389648438
cutesv	chr1	155027299	155027402	103	DEL	248.10000610351562
cutesv	chr1	155147379	155147379	66	INS	72.30000305175781
cutesv	chr1	155147380	155147380	447	INS	62.79999923706055
cutesv	chr1	155689968	155694673	4705	DEL	238.60000610351562
cutesv	chr1	155700906	155700906	272	INS	152.6999969482422
cutesv	chr1	155954589	155954589	320	INS	60.900001525878906
cutesv	chr1	156004603	156004603	311	INS	238.60000610351562
cutesv	chr1	156328045	156328045	142	INS	248.10000610351562
cutesv	chr1	156556915	156559146	2231	DEL	238.60000610351562
cutesv	chr1	156735534	156735534	418	INS	219.5
cutesv	chr1	157300436	157300436	169	INS	257.6000061035156
cutesv	chr1	157309226	157309226	65	INS	58.29999923706055
cutesv	chr1	157548335	157548335	6112	INS	46.29999923706055
cutesv	chr1	157570871	157571086	215	DEL	55.099998474121094
cutesv	chr1	157600789	157600910	121	DEL	78.0
cutesv	chr1	157715667	157715667	88	INS	62.099998474121094
cutesv	chr1	157967714	157967817	103	DEL	85.5999984741211
cutesv	chr1	158473777	158473835	58	DEL	56.29999923706055
cutesv	chr1	158518618	158518885	267	DEL	276.70001220703125
cutesv	chr1	158659590	158659917	327	DEL	429.3999938964844
cutesv	chr1	158702825	158702963	138	DEL	6.5
cutesv	chr1	158742241	158742563	322	DEL	53.900001525878906
cutesv	chr1	158881899	158881955	56	DEL	248.10000610351562
cutesv	chr1	158897740	158900191	2451	DEL	267.20001220703125
cutesv	chr1	159449992	159449992	90	INS	229.0
cutesv	chr1	159678917	159679867	950	DEL	181.3000030517578
cutesv	chr1	160291670	160291670	317	INS	87.30000305175781
cutesv	chr1	160339105	160339105	74	INS	286.29998779296875
cutesv	chr1	160965230	160965546	316	DEL	219.5
cutesv	chr1	160976746	160976819	73	DEL	229.0
cutesv	chr1	160985052	160985362	310	DEL	162.1999969482422
cutesv	chr1	161035893	161035893	431	INS	162.1999969482422
cutesv	chr1	161281758	161281831	73	DEL	79.30000305175781
cutesv	chr1	161423497	161423671	174	DEL	190.8000030517578
cutesv	chr1	161579345	161579403	58	DEL	105.0
cutesv	chr1	162082875	162083195	320	DEL	56.5
cutesv	chr1	162260958	162261493	535	DEL	94.5999984741211
cutesv	chr1	162727099	162727099	80	INS	33.5
cutesv	chr1	162727099	162727099	269	INS	124.30000305175781
cutesv	chr1	162791528	162791528	322	INS	286.29998779296875
cutesv	chr1	162868631	162868631	111	INS	71.69999694824219
cutesv	chr1	163628308	163628308	144	INS	14.0
cutesv	chr1	163628308	163628308	90	INS	64.9000015258789
cutesv	chr1	164063605	164063605	118	INS	60.20000076293945
cutesv	chr1	164063614	164063614	75	INS	76.80000305175781
cutesv	chr1	164439996	164439996	472	INS	105.0
cutesv	chr1	164941508	164941565	57	DEL	43.70000076293945
cutesv	chr1	165185503	165185503	308	INS	114.5
cutesv	chr1	165536641	165536641	59	INS	276.70001220703125
cutesv	chr1	165761973	165762253	280	DEL	267.20001220703125
cutesv	chr1	165820295	165820295	65	INS	52.0
cutesv	chr1	166077874	166077973	99	DEL	20.200000762939453
cutesv	chr1	166243049	166246087	3038	DEL	133.60000610351562
cutesv	chr1	166582340	166583291	951	DEL	118.69999694824219
cutesv	chr1	166677460	166677460	55	INS	267.20001220703125
cutesv	chr1	166720668	166720668	91	INS	50.0
cutesv	chr1	167056594	167056594	1113	INS	267.20001220703125
cutesv	chr1	167434959	167434959	161	INS	0.10000000149011612
cutesv	chr1	167435106	167435106	162	INS	26.5
cutesv	chr1	167435127	167435200	73	DEL	43.0
cutesv	chr1	167889442	167889442	289	INS	59.099998474121094
cutesv	chr1	168055324	168056496	1172	DEL	62.79999923706055
cutesv	chr1	168119275	168119275	234	INS	69.80000305175781
cutesv	chr1	168395495	168395495	827	INS	257.6000061035156
cutesv	chr1	168410456	168410456	1302	INS	229.0
cutesv	chr1	169055504	169055597	93	DEL	257.6000061035156
cutesv	chr1	169089690	169089690	516	INS	238.60000610351562
cutesv	chr1	169190782	169191110	328	DEL	104.0999984741211
cutesv	chr1	169342603	169342746	143	DEL	286.29998779296875
cutesv	chr1	169355054	169355121	67	DEL	69.80000305175781
cutesv	chr1	169369756	169369756	319	INS	125.69999694824219
cutesv	chr1	169495151	169495151	84	INS	48.79999923706055
cutesv	chr1	169502676	169502777	101	DEL	39.29999923706055
cutesv	chr1	169554159	169554159	95	INS	276.70001220703125
cutesv	chr1	169555623	169555623	625	INS	314.8999938964844
cutesv	chr1	169671331	169671427	96	DEL	238.60000610351562
cutesv	chr1	169993601	169993601	163	INS	248.10000610351562
cutesv	chr1	170132920	170132920	57	INS	286.29998779296875
cutesv	chr1	170634293	170634293	316	INS	55.79999923706055
cutesv	chr1	170913161	170913161	428	INS	67.19999694824219
cutesv	chr1	170913313	170913313	315	INS	60.20000076293945
cutesv	chr1	171095919	171095919	145	INS	40.599998474121094
cutesv	chr1	171210769	171210850	81	DEL	209.89999389648438
cutesv	chr1	171220983	171221098	115	DEL	53.900001525878906
cutesv	chr1	171682579	171682579	54	INS	124.0999984741211
cutesv	chr1	171814447	171814509	62	DEL	84.30000305175781
cutesv	chr1	171816534	171816534	89	INS	334.0
cutesv	chr1	171936868	171936868	60	INS	73.5
cutesv	chr1	171983398	171983398	142	INS	30.899999618530273
cutesv	chr1	172423547	172423547	57	INS	70.9000015258789
cutesv	chr1	172492390	172492491	101	DEL	57.70000076293945
cutesv	chr1	172571922	172571922	398	INS	84.5
cutesv	chr1	172571926	172571926	221	INS	34.20000076293945
cutesv	chr1	172694112	172694112	201	INS	52.0
cutesv	chr1	172694131	172694131	123	INS	45.0
cutesv	chr1	172694387	172694387	53	INS	59.099998474121094
cutesv	chr1	173917630	173917630	68	INS	276.70001220703125
cutesv	chr1	173975599	173975929	330	DEL	152.6999969482422
cutesv	chr1	174136338	174136338	68	INS	15.899999618530273
cutesv	chr1	174937747	174937747	1094	INS	143.10000610351562
cutesv	chr1	175059712	175059818	106	DEL	65.30000305175781
cutesv	chr1	175122455	175122507	52	DEL	48.099998474121094
cutesv	chr1	175231390	175231390	219	INS	69.80000305175781
cutesv	chr1	175240593	175240593	103	INS	276.70001220703125
cutesv	chr1	175302712	175302712	269	INS	62.099998474121094
cutesv	chr1	175359041	175359189	148	DEL	73.5
cutesv	chr1	175650717	175650717	460	INS	209.89999389648438
cutesv	chr1	175651045	175651045	77	INS	41.79999923706055
cutesv	chr1	175842862	175842862	506	INS	209.89999389648438
cutesv	chr1	176132643	176132711	68	DEL	162.1999969482422
cutesv	chr1	176300886	176300944	58	DEL	62.79999923706055
cutesv	chr1	176396708	176396708	126	INS	60.20000076293945
cutesv	chr1	176509081	176509637	556	DEL	248.10000610351562
cutesv	chr1	177149635	177149772	137	DEL	219.5
cutesv	chr1	177399230	177399290	60	DEL	87.0
cutesv	chr1	178315751	178315751	316	INS	12.600000381469727
cutesv	chr1	178428464	178428464	311	INS	69.0999984741211
cutesv	chr1	178505603	178505667	64	DEL	248.10000610351562
cutesv	chr1	179353211	179353211	71	INS	76.0999984741211
cutesv	chr1	179606227	179606227	6094	INS	143.10000610351562
cutesv	chr1	179681961	179681961	755	INS	190.8000030517578
cutesv	chr1	179783732	179783732	98	INS	84.5
cutesv	chr1	179836611	179836611	77	INS	80.19999694824219
cutesv	chr1	180214696	180215015	319	DEL	33.5
cutesv	chr1	180323854	180324178	324	DEL	286.29998779296875
cutesv	chr1	180656449	180656449	69	INS	32.29999923706055
cutesv	chr1	180656475	180656475	151	INS	68.9000015258789
cutesv	chr1	180701808	180701808	280	INS	102.0
cutesv	chr1	180859063	180859063	50	INS	400.79998779296875
cutesv	chr1	180888413	180888413	320	INS	48.099998474121094
cutesv	chr1	181078274	181078274	316	INS	36.70000076293945
cutesv	chr1	181124517	181124517	104	INS	257.6000061035156
cutesv	chr1	181136854	181136854	264	INS	238.60000610351562
cutesv	chr1	181296952	181296952	80	INS	35.400001525878906
cutesv	chr1	182068990	182068990	345	INS	295.79998779296875
cutesv	chr1	182138470	182138470	995	INS	276.70001220703125
cutesv	chr1	182320189	182320501	312	DEL	44.400001525878906
cutesv	chr1	182509314	182509437	123	DEL	209.89999389648438
cutesv	chr1	182720956	182721033	77	DEL	87.5
cutesv	chr1	182982871	182983172	301	DEL	190.8000030517578
cutesv	chr1	183149884	183149884	57	INS	53.900001525878906
cutesv	chr1	183149942	183149942	150	INS	12.199999809265137
cutesv	chr1	183614499	183614654	155	DEL	64.69999694824219
cutesv	chr1	183663407	183663407	331	INS	56.5
cutesv	chr1	183887206	183887206	118	INS	200.39999389648438
cutesv	chr1	184000537	184000537	3796	INS	53.900001525878906
cutesv	chr1	184088660	184088660	62	INS	83.80000305175781
cutesv	chr1	184309591	184309906	315	DEL	82.4000015258789
cutesv	chr1	184410617	184410617	51	INS	257.6000061035156
cutesv	chr1	184799722	184800044	322	DEL	86.30000305175781
cutesv	chr1	184845602	184851658	6056	DEL	353.1000061035156
cutesv	chr1	184967905	184968227	322	DEL	248.10000610351562
cutesv	chr1	184981329	184981329	331	INS	65.30000305175781
cutesv	chr1	185615654	185615654	318	INS	81.19999694824219
cutesv	chr1	185620265	185620265	65	INS	80.5
cutesv	chr1	185725876	185725876	56	INS	81.19999694824219
cutesv	chr1	185797672	185797994	322	DEL	36.0
cutesv	chr1	185814580	185816165	1585	DEL	83.80000305175781
cutesv	chr1	186276812	186276812	95	INS	200.39999389648438
cutesv	chr1	186327192	186327192	65	INS	0.30000001192092896
cutesv	chr1	186327192	186327192	123	INS	152.6999969482422
cutesv	chr1	186774064	186774064	53	INS	334.0
cutesv	chr1	186795428	186795923	495	DEL	257.6000061035156
cutesv	chr1	186857070	186857070	184	INS	286.29998779296875
cutesv	chr1	186857180	186857180	57	INS	209.89999389648438
cutesv	chr1	186878305	186878305	77	INS	229.0
cutesv	chr1	186912706	186912706	101	INS	43.0
cutesv	chr1	187495999	187496448	449	DEL	124.0999984741211
cutesv	chr1	187496509	187496747	238	DEL	124.0999984741211
cutesv	chr1	187497268	187497557	289	DEL	86.0
cutesv	chr1	187552933	187552933	324	INS	88.19999694824219
cutesv	chr1	187666390	187666390	429	INS	76.80000305175781
cutesv	chr1	187666510	187666510	164	INS	55.099998474121094
cutesv	chr1	188238763	188238953	190	DEL	343.5
cutesv	chr1	188249336	188249336	75	INS	276.70001220703125
cutesv	chr1	188420595	188420595	68	INS	31.600000381469727
cutesv	chr1	188469076	188469076	304	INS	162.1999969482422
cutesv	chr1	188570323	188571098	775	DEL	238.60000610351562
cutesv	chr1	188830311	188830311	108	INS	71.69999694824219
cutesv	chr1	189025817	189026152	335	DEL	190.8000030517578
cutesv	chr1	189063839	189063900	61	DEL	229.0
cutesv	chr1	189115829	189116100	271	DEL	209.89999389648438
cutesv	chr1	189274836	189277761	2925	DEL	181.3000030517578
cutesv	chr1	189562538	189562679	141	DEL	64.69999694824219
cutesv	chr1	189692516	189692583	67	DEL	257.6000061035156
cutesv	chr1	189818563	189818563	93	INS	41.79999923706055
cutesv	chr1	190083526	190084733	1207	DEL	91.5
cutesv	chr1	190628842	190628906	64	DEL	190.8000030517578
cutesv	chr1	190827530	190827530	79	INS	51.400001525878906
cutesv	chr1	190868189	190868360	171	DEL	99.5999984741211
cutesv	chr1	190905314	190905314	305	INS	31.600000381469727
cutesv	chr1	190941462	190941624	162	DEL	62.099998474121094
cutesv	chr1	191119509	191119509	134	INS	94.5
cutesv	chr1	191234655	191234655	50	INS	83.80000305175781
cutesv	chr1	191649092	191649092	64	INS	91.0999984741211
cutesv	chr1	191947314	191949423	2109	DEL	43.70000076293945
cutesv	chr1	192002977	192002977	166	INS	73.0999984741211
cutesv	chr1	192223135	192223135	352	INS	171.8000030517578
cutesv	chr1	192273120	192273120	322	INS	51.400001525878906
cutesv	chr1	192293123	192293123	610	INS	45.599998474121094
cutesv	chr1	192556679	192556679	81	INS	267.20001220703125
cutesv	chr1	192640668	192640734	66	DEL	69.0999984741211
cutesv	chr1	192857700	192857700	177	INS	229.0
cutesv	chr1	192891270	192892795	1525	DEL	110.4000015258789
cutesv	chr1	193266300	193266527	227	DEL	314.8999938964844
cutesv	chr1	193497901	193497901	1938	INS	51.400001525878906
cutesv	chr1	193564265	193564265	143	INS	162.1999969482422
cutesv	chr1	193588184	193588184	60	INS	162.1999969482422
cutesv	chr1	194028459	194028459	66	INS	219.5
cutesv	chr1	194090949	194091112	163	DEL	64.69999694824219
cutesv	chr1	194098948	194099207	259	DEL	36.70000076293945
cutesv	chr1	194303824	194303824	314	INS	76.5999984741211
cutesv	chr1	194381378	194382113	735	DEL	43.70000076293945
cutesv	chr1	194476149	194476149	69	INS	229.0
cutesv	chr1	194481906	194481906	252	INS	133.60000610351562
cutesv	chr1	194548477	194548736	259	DEL	58.29999923706055
cutesv	chr1	194669595	194669595	250	INS	162.1999969482422
cutesv	chr1	194965511	194965511	1460	INS	62.79999923706055
cutesv	chr1	195074119	195074324	205	DEL	248.10000610351562
cutesv	chr1	195115152	195115152	168	INS	219.5
cutesv	chr1	195571732	195571732	129	INS	81.9000015258789
cutesv	chr1	195833089	195833144	55	DEL	9.800000190734863
cutesv	chr1	196184401	196184401	314	INS	93.30000305175781
cutesv	chr1	196188916	196189193	277	DEL	93.30000305175781
cutesv	chr1	196437080	196437080	337	INS	9.899999618530273
cutesv	chr1	196437080	196437080	484	INS	80.30000305175781
cutesv	chr1	197531379	197534142	2763	DEL	238.60000610351562
cutesv	chr1	197544936	197544936	126	INS	267.20001220703125
cutesv	chr1	197713905	197713905	291	INS	14.699999809265137
cutesv	chr1	197713911	197713911	173	INS	57.599998474121094
cutesv	chr1	197924891	197925171	280	DEL	63.29999923706055
cutesv	chr1	198274158	198274158	294	INS	41.099998474121094
cutesv	chr1	198335604	198335604	99	INS	295.79998779296875
cutesv	chr1	198397484	198397484	479	INS	257.6000061035156
cutesv	chr1	198492645	198492752	107	DEL	69.0999984741211
cutesv	chr1	198842011	198842011	113	INS	46.29999923706055
cutesv	chr1	198956612	198956612	65	INS	267.20001220703125
cutesv	chr1	199140919	199144676	3757	DEL	372.20001220703125
cutesv	chr1	199333618	199333677	59	DEL	72.5
cutesv	chr1	199360526	199360526	320	INS	83.80000305175781
cutesv	chr1	199469600	199471107	1507	DEL	353.1000061035156
cutesv	chr1	199478531	199478633	102	DEL	248.10000610351562
cutesv	chr1	199905387	199905387	56	INS	102.9000015258789
cutesv	chr1	199914512	199914512	79	INS	43.70000076293945
cutesv	chr1	200607057	200607057	313	INS	41.099998474121094
cutesv	chr1	200816782	200816835	53	DEL	63.5
cutesv	chr1	200816823	200816926	103	DEL	25.299999237060547
cutesv	chr1	200817211	200817263	52	DEL	63.5
cutesv	chr1	201111952	201111952	65	INS	30.399999618530273
cutesv	chr1	201209798	201209798	107	INS	35.400001525878906
cutesv	chr1	201210972	201210972	215	INS	43.0
cutesv	chr1	201257899	201257899	515	INS	324.3999938964844
cutesv	chr1	201258408	201258408	50	INS	343.5
cutesv	chr1	202032511	202032612	101	DEL	190.8000030517578
cutesv	chr1	202204775	202204775	659	INS	105.0
cutesv	chr1	202391578	202391578	269	INS	30.399999618530273
cutesv	chr1	202672766	202672766	426	INS	124.0999984741211
cutesv	chr1	202789600	202789600	443	INS	190.8000030517578
cutesv	chr1	203500071	203500071	340	INS	190.8000030517578
cutesv	chr1	203529380	203529380	508	INS	200.39999389648438
cutesv	chr1	203919176	203919176	153	INS	200.39999389648438
cutesv	chr1	203973966	203973966	64	INS	44.400001525878906
cutesv	chr1	204010623	204010623	87	INS	29.100000381469727
cutesv	chr1	204010682	204010682	173	INS	88.9000015258789
cutesv	chr1	204195224	204195224	454	INS	171.8000030517578
cutesv	chr1	204208377	204208435	58	DEL	69.80000305175781
cutesv	chr1	204412723	204413645	922	DEL	2.0999999046325684
cutesv	chr1	204412842	204415627	2785	DEL	0.0
cutesv	chr1	204471058	204471231	173	DEL	64.0
cutesv	chr1	204877024	204877080	56	DEL	102.19999694824219
cutesv	chr1	205539971	205539971	56	INS	71.69999694824219
cutesv	chr1	205563449	205563449	99	INS	67.9000015258789
cutesv	chr1	205603555	205603555	72	INS	305.3999938964844
cutesv	chr1	205647155	205648085	930	DEL	37.900001525878906
cutesv	chr1	205906489	205906554	65	DEL	58.29999923706055
cutesv	chr1	205957903	205958411	508	DEL	52.599998474121094
cutesv	chr1	205973119	205973119	120	INS	152.6999969482422
cutesv	chr1	205985764	205985764	73	INS	63.5
cutesv	chr1	206123454	206123454	181	INS	209.89999389648438
cutesv	chr1	206777187	206777363	176	DEL	85.0
cutesv	chr1	206781898	206781997	99	DEL	92.0
cutesv	chr1	206781970	206781970	180	INS	71.0
cutesv	chr1	206828132	206828132	74	INS	229.0
cutesv	chr1	206924611	206924611	908	INS	362.6000061035156
cutesv	chr1	207213820	207213820	377	INS	42.5
cutesv	chr1	207220894	207221013	119	DEL	62.099998474121094
cutesv	chr1	207450684	207450684	334	INS	104.69999694824219
cutesv	chr1	207686116	207686116	246	INS	53.900001525878906
cutesv	chr1	207846747	207846836	89	DEL	60.20000076293945
cutesv	chr1	208279281	208279281	51	INS	267.20001220703125
cutesv	chr1	208518135	208518135	318	INS	200.39999389648438
cutesv	chr1	208694152	208694319	167	DEL	52.0
cutesv	chr1	209671501	209671565	64	DEL	69.80000305175781
cutesv	chr1	209762730	209762730	332	INS	248.10000610351562
cutesv	chr1	209771707	209771707	138	INS	295.79998779296875
cutesv	chr1	209904711	209912626	7915	DEL	73.5
cutesv	chr1	209990527	209990527	92	INS	62.099998474121094
cutesv	chr1	210121959	210122278	319	DEL	190.8000030517578
cutesv	chr1	210172076	210172076	327	INS	29.100000381469727
cutesv	chr1	210465855	210465974	119	DEL	55.70000076293945
cutesv	chr1	210533249	210533348	99	DEL	51.900001525878906
cutesv	chr1	210653965	210653965	2439	INS	27.200000762939453
cutesv	chr1	210653965	210653965	3269	INS	77.5
cutesv	chr1	210718354	210718354	145	INS	229.0
cutesv	chr1	210718572	210718572	80	INS	48.79999923706055
cutesv	chr1	211111838	211111956	118	DEL	257.6000061035156
cutesv	chr1	211460636	211460636	421	INS	109.69999694824219
cutesv	chr1	211460680	211460680	648	INS	6.599999904632568
cutesv	chr1	212297796	212299277	1481	DEL	295.79998779296875
cutesv	chr1	213541158	213541158	1182	INS	209.89999389648438
cutesv	chr1	213740725	213740886	161	DEL	324.3999938964844
cutesv	chr1	213791000	213791000	113	INS	66.0999984741211
cutesv	chr1	214402675	214402675	51	INS	53.20000076293945
cutesv	chr1	214622678	214622768	90	DEL	71.69999694824219
cutesv	chr1	214833979	214833979	1608	INS	34.79999923706055
cutesv	chr1	214834104	214834104	644	INS	95.5
cutesv	chr1	214869353	214869353	99	INS	25.299999237060547
cutesv	chr1	214869353	214869353	149	INS	34.79999923706055
cutesv	chr1	214887041	214887041	1668	INS	60.20000076293945
cutesv	chr1	215093765	215093827	62	DEL	29.100000381469727
cutesv	chr1	215209562	215209562	255	INS	16.5
cutesv	chr1	215209568	215209568	402	INS	32.900001525878906
cutesv	chr1	215209701	215209701	67	INS	42.5
cutesv	chr1	215394624	215394624	540	INS	295.79998779296875
cutesv	chr1	215805830	215805830	858	INS	57.0
cutesv	chr1	215912449	215912511	62	DEL	80.5
cutesv	chr1	216011962	216012134	172	DEL	71.69999694824219
cutesv	chr1	216025382	216025382	322	INS	73.5
cutesv	chr1	216050560	216050560	105	INS	7.699999809265137
cutesv	chr1	216231259	216231259	130	INS	43.70000076293945
cutesv	chr1	216231259	216231259	63	INS	67.9000015258789
cutesv	chr1	216779244	216779244	484	INS	61.70000076293945
cutesv	chr1	216779465	216779465	693	INS	14.0
cutesv	chr1	217096616	217096681	65	DEL	63.29999923706055
cutesv	chr1	217323774	217323826	52	DEL	324.3999938964844
cutesv	chr1	218598913	218598913	305	INS	190.8000030517578
cutesv	chr1	218612572	218612891	319	DEL	267.20001220703125
cutesv	chr1	218720848	218720848	57	INS	286.29998779296875
cutesv	chr1	218721120	218721195	75	DEL	324.3999938964844
cutesv	chr1	218988268	218988268	1371	INS	18.399999618530273
cutesv	chr1	218988268	218988268	950	INS	80.19999694824219
cutesv	chr1	219010831	219010831	100	INS	229.0
cutesv	chr1	219073311	219073311	68	INS	58.29999923706055
cutesv	chr1	219074032	219074032	197	INS	238.60000610351562
cutesv	chr1	219475633	219475699	66	DEL	128.39999389648438
cutesv	chr1	219475647	219475647	51	INS	16.399999618530273
cutesv	chr1	219901004	219901004	140	INS	267.20001220703125
cutesv	chr1	219904293	219904293	1790	INS	200.39999389648438
cutesv	chr1	219941483	219941555	72	DEL	34.20000076293945
cutesv	chr1	220012783	220012783	104	INS	75.4000015258789
cutesv	chr1	220112112	220112431	319	DEL	90.69999694824219
cutesv	chr1	220431210	220431210	339	INS	74.19999694824219
cutesv	chr1	220444802	220444852	50	DEL	104.69999694824219
cutesv	chr1	220466557	220466557	99	INS	77.5
cutesv	chr1	220576004	220576004	310	INS	229.0
cutesv	chr1	221654454	221654454	626	INS	219.5
cutesv	chr1	221860801	221861133	332	DEL	62.099998474121094
cutesv	chr1	221920217	221920217	93	INS	48.79999923706055
cutesv	chr1	221920286	221920338	52	DEL	58.29999923706055
cutesv	chr1	222090176	222090176	76	INS	295.79998779296875
cutesv	chr1	222138146	222138146	104	INS	53.20000076293945
cutesv	chr1	222138425	222138425	246	INS	67.19999694824219
cutesv	chr1	222488404	222488578	174	DEL	53.900001525878906
cutesv	chr1	222887478	222887797	319	DEL	102.19999694824219
cutesv	chr1	223031361	223031439	78	DEL	295.79998779296875
cutesv	chr1	223081188	223081188	4156	INS	181.3000030517578
cutesv	chr1	223120008	223120008	110	INS	267.20001220703125
cutesv	chr1	223347730	223347730	1674	INS	305.3999938964844
cutesv	chr1	223479111	223479111	516	INS	190.8000030517578
cutesv	chr1	223635623	223635805	182	DEL	102.0999984741211
cutesv	chr1	223635626	223636263	637	DEL	92.5
cutesv	chr1	223636133	223636224	91	DEL	99.5
cutesv	chr1	223723855	223723855	330	INS	72.5
cutesv	chr1	223876580	223876580	82	INS	47.599998474121094
cutesv	chr1	224011849	224011904	55	DEL	0.0
cutesv	chr1	224012415	224012415	442	INS	37.099998474121094
cutesv	chr1	224013639	224013746	107	DEL	219.6999969482422
cutesv	chr1	224014883	224014883	63	INS	0.0
cutesv	chr1	224053745	224053745	326	INS	65.30000305175781
cutesv	chr1	224059400	224059876	476	DEL	229.0
cutesv	chr1	224205119	224205431	312	DEL	73.5
cutesv	chr1	224378516	224378516	293	INS	17.700000762939453
cutesv	chr1	224378516	224378516	441	INS	46.29999923706055
cutesv	chr1	224588890	224588890	349	INS	56.5
cutesv	chr1	224750997	224751116	119	DEL	286.29998779296875
cutesv	chr1	225068829	225069099	270	DEL	209.89999389648438
cutesv	chr1	225078799	225078855	56	DEL	68.9000015258789
cutesv	chr1	225084810	225084810	84	INS	65.30000305175781
cutesv	chr1	225335579	225335629	50	DEL	49.400001525878906
cutesv	chr1	225574613	225574930	317	DEL	248.10000610351562
cutesv	chr1	225717469	225717469	85	INS	97.69999694824219
cutesv	chr1	225815112	225815439	327	DEL	64.69999694824219
cutesv	chr1	225819063	225819242	179	DEL	229.0
cutesv	chr1	226227771	226227771	149	INS	114.5
cutesv	chr1	226622681	226622757	76	DEL	52.599998474121094
cutesv	chr1	226797649	226797993	344	DEL	305.3999938964844
cutesv	chr1	226903043	226903043	332	INS	40.5
cutesv	chr1	226955572	226955572	92	INS	229.0
cutesv	chr1	226960391	226960391	401	INS	200.39999389648438
cutesv	chr1	227257308	227261582	4274	DEL	66.5999984741211
cutesv	chr1	227275239	227275239	323	INS	257.6000061035156
cutesv	chr1	227294563	227294881	318	DEL	152.6999969482422
cutesv	chr1	227314753	227314753	142	INS	200.39999389648438
cutesv	chr1	227836392	227836704	312	DEL	295.79998779296875
cutesv	chr1	228174132	228174275	143	DEL	229.0
cutesv	chr1	228384459	228384788	329	DEL	190.8000030517578
cutesv	chr1	228679058	228679394	336	DEL	143.10000610351562
cutesv	chr1	228707211	228707211	128	INS	9.300000190734863
cutesv	chr1	228824171	228824171	327	INS	90.69999694824219
cutesv	chr1	228846831	228846831	67	INS	66.0999984741211
cutesv	chr1	228965639	228965639	57	INS	39.29999923706055
cutesv	chr1	229218419	229218419	121	INS	80.19999694824219
cutesv	chr1	229628191	229628191	63	INS	200.39999389648438
cutesv	chr1	229870914	229870914	296	INS	229.0
cutesv	chr1	229972021	229972021	247	INS	305.3999938964844
cutesv	chr1	230315348	230315456	108	DEL	219.5
cutesv	chr1	230315921	230316001	80	DEL	229.0
cutesv	chr1	230332040	230332040	1049	INS	276.70001220703125
cutesv	chr1	230358544	230358544	260	INS	69.80000305175781
cutesv	chr1	230588842	230588842	58	INS	80.30000305175781
cutesv	chr1	230949404	230949404	319	INS	69.0999984741211
cutesv	chr1	231011228	231011228	414	INS	190.8000030517578
cutesv	chr1	231047350	231047350	72	INS	81.9000015258789
cutesv	chr1	231047519	231047519	289	INS	43.70000076293945
cutesv	chr1	231052407	231052482	75	DEL	38.599998474121094
cutesv	chr1	231121990	231121990	165	INS	34.79999923706055
cutesv	chr1	231122061	231122061	284	INS	68.9000015258789
cutesv	chr1	231167318	231167624	306	DEL	276.70001220703125
cutesv	chr1	231202078	231202078	379	INS	152.6999969482422
cutesv	chr1	231391086	231391086	145	INS	80.19999694824219
cutesv	chr1	231705502	231705712	210	DEL	55.79999923706055
cutesv	chr1	232116516	232116516	439	INS	334.0
cutesv	chr1	232214477	232214477	124	INS	98.30000305175781
cutesv	chr1	232287374	232287701	327	DEL	248.10000610351562
cutesv	chr1	232312112	232312112	88	INS	238.60000610351562
cutesv	chr1	232369132	232369132	87	INS	62.099998474121094
cutesv	chr1	232415789	232415940	151	DEL	25.799999237060547
cutesv	chr1	232639783	232640097	314	DEL	34.20000076293945
cutesv	chr1	232682909	232683097	188	DEL	73.0999984741211
cutesv	chr1	232733516	232733516	419	INS	190.8000030517578
cutesv	chr1	233383398	233383398	341	INS	95.19999694824219
cutesv	chr1	233594489	233594629	140	DEL	51.400001525878906
cutesv	chr1	233594491	233594491	174	INS	41.79999923706055
cutesv	chr1	233672619	233672619	96	INS	75.4000015258789
cutesv	chr1	233724598	233724705	107	DEL	76.80000305175781
cutesv	chr1	233729407	233729737	330	DEL	67.19999694824219
cutesv	chr1	233826463	233827805	1342	DEL	334.0
cutesv	chr1	233861784	233861784	162	INS	73.5
cutesv	chr1	233934806	233934806	312	INS	48.79999923706055
cutesv	chr1	233987509	233987509	325	INS	50.0
cutesv	chr1	234139984	234139984	210	INS	138.3000030517578
cutesv	chr1	234207442	234207442	2638	INS	105.0
cutesv	chr1	234248270	234248270	419	INS	334.0
cutesv	chr1	234308577	234308577	50	INS	110.0
cutesv	chr1	234308679	234308679	101	INS	36.0
cutesv	chr1	234451456	234451766	310	DEL	305.3999938964844
cutesv	chr1	234663206	234663206	306	INS	94.5
cutesv	chr1	234669966	234669966	329	INS	324.3999938964844
cutesv	chr1	234838126	234838126	64	INS	9.899999618530273
cutesv	chr1	234995717	234995717	77	INS	29.100000381469727
cutesv	chr1	235026031	235026031	235	INS	61.70000076293945
cutesv	chr1	235078642	235078642	682	INS	171.8000030517578
cutesv	chr1	235587634	235587634	395	INS	267.20001220703125
cutesv	chr1	235635572	235635572	168	INS	229.0
cutesv	chr1	235891276	235891614	338	DEL	200.39999389648438
cutesv	chr1	236003080	236003080	53	INS	17.700000762939453
cutesv	chr1	236038706	236038842	136	DEL	48.79999923706055
cutesv	chr1	236038903	236038903	69	INS	22.799999237060547
cutesv	chr1	236097228	236097228	88	INS	391.20001220703125
cutesv	chr1	236097315	236097315	3477	INS	124.0999984741211
cutesv	chr1	236245386	236245514	128	DEL	64.69999694824219
cutesv	chr1	236245498	236245498	128	INS	45.599998474121094
cutesv	chr1	236385789	236388031	2242	DEL	276.70001220703125
cutesv	chr1	236498201	236498201	1104	INS	133.60000610351562
cutesv	chr1	236633149	236633200	51	DEL	72.5
cutesv	chr1	237237945	237237945	67	INS	73.0999984741211
cutesv	chr1	237281980	237281980	195	INS	276.70001220703125
cutesv	chr1	237286556	237286556	205	INS	257.6000061035156
cutesv	chr1	237515730	237515730	156	INS	133.60000610351562
cutesv	chr1	238051672	238051672	272	INS	248.10000610351562
cutesv	chr1	238188351	238188468	117	DEL	295.79998779296875
cutesv	chr1	238627479	238627539	60	DEL	81.9000015258789
cutesv	chr1	238641762	238641762	741	INS	114.5
cutesv	chr1	238641898	238641898	182	INS	29.200000762939453
cutesv	chr1	238641898	238641898	257	INS	26.600000381469727
cutesv	chr1	238970028	238970081	53	DEL	190.8000030517578
cutesv	chr1	239262954	239262954	348	INS	69.80000305175781
cutesv	chr1	239732318	239732407	89	DEL	286.29998779296875
cutesv	chr1	239953380	239953380	376	INS	91.5
cutesv	chr1	239959509	239959955	446	DEL	44.900001525878906
cutesv	chr1	240083016	240083103	87	DEL	171.8000030517578
cutesv	chr1	240139270	240139363	93	DEL	219.5
cutesv	chr1	240184929	240185098	169	DEL	99.0
cutesv	chr1	240197756	240197756	574	INS	83.5
cutesv	chr1	240207866	240207866	65	INS	47.599998474121094
cutesv	chr1	240229699	240231477	1778	DEL	172.10000610351562
cutesv	chr1	240365216	240365301	85	DEL	334.0
cutesv	chr1	240453690	240454014	324	DEL	59.599998474121094
cutesv	chr1	240512504	240512504	176	INS	209.89999389648438
cutesv	chr1	240536611	240536713	102	DEL	171.8000030517578
cutesv	chr1	240652224	240652224	56	INS	38.599998474121094
cutesv	chr1	240986556	240986881	325	DEL	314.8999938964844
cutesv	chr1	241023004	241023127	123	DEL	107.80000305175781
cutesv	chr1	241059784	241059784	156	INS	65.30000305175781
cutesv	chr1	241087994	241088056	62	DEL	74.9000015258789
cutesv	chr1	241197237	241197552	315	DEL	58.900001525878906
cutesv	chr1	241422925	241423187	262	DEL	86.30000305175781
cutesv	chr1	241442657	241442657	66	INS	69.80000305175781
cutesv	chr1	241456776	241456776	323	INS	53.79999923706055
cutesv	chr1	241614778	241614778	134	INS	73.5
cutesv	chr1	241614801	241614801	89	INS	73.5
cutesv	chr1	241624115	241624115	63	INS	117.0999984741211
cutesv	chr1	241624206	241624269	63	DEL	37.29999923706055
cutesv	chr1	241674969	241674969	193	INS	27.899999618530273
cutesv	chr1	241745420	241745686	266	DEL	104.0999984741211
cutesv	chr1	242393235	242393290	55	DEL	11.600000381469727
cutesv	chr1	242393235	242393643	408	DEL	68.9000015258789
cutesv	chr1	242444692	242444692	67	INS	209.89999389648438
cutesv	chr1	242521617	242521617	52	INS	113.0999984741211
cutesv	chr1	242695164	242695164	61	INS	62.79999923706055
cutesv	chr1	242733701	242733701	92	INS	295.79998779296875
cutesv	chr1	242919720	242919720	53	INS	105.0
cutesv	chr1	242951655	242951655	70	INS	105.0
cutesv	chr1	242964470	242965913	1443	DEL	90.69999694824219
cutesv	chr1	243338980	243338980	54	INS	89.4000015258789
cutesv	chr1	243338989	243339042	53	DEL	79.9000015258789
cutesv	chr1	243480604	243480604	617	INS	47.599998474121094
cutesv	chr1	243480618	243480618	324	INS	17.200000762939453
cutesv	chr1	243525831	243525831	289	INS	22.200000762939453
cutesv	chr1	243525831	243525831	583	INS	29.200000762939453
cutesv	chr1	243535173	243535173	75	INS	219.5
cutesv	chr1	243845405	243845405	4357	INS	105.0
cutesv	chr1	243979636	243979636	606	INS	33.599998474121094
cutesv	chr1	243979656	243979656	1529	INS	33.599998474121094
cutesv	chr1	243998721	243998721	50	INS	276.70001220703125
cutesv	chr1	244156587	244156650	63	DEL	209.89999389648438
cutesv	chr1	244263417	244263417	119	INS	34.20000076293945
cutesv	chr1	244275920	244276083	163	DEL	353.1000061035156
cutesv	chr1	244397823	244397887	64	DEL	34.20000076293945
cutesv	chr1	244486494	244486552	58	DEL	32.20000076293945
cutesv	chr1	244582910	244582962	52	DEL	324.3999938964844
cutesv	chr1	244914280	244914396	116	DEL	286.29998779296875
cutesv	chr1	244941425	244941425	133	INS	143.10000610351562
cutesv	chr1	245102856	245102856	177	INS	18.399999618530273
cutesv	chr1	245102856	245102856	89	INS	91.0999984741211
cutesv	chr1	245103462	245103462	517	INS	60.900001525878906
cutesv	chr1	245198946	245198946	153	INS	219.5
cutesv	chr1	245270216	245270216	106	INS	63.5
cutesv	chr1	245270259	245270329	70	DEL	39.29999923706055
cutesv	chr1	245442701	245442701	56	INS	86.30000305175781
cutesv	chr1	245442777	245442887	110	DEL	26.5
cutesv	chr1	245442874	245442874	197	INS	86.30000305175781
cutesv	chr1	245443757	245443811	54	DEL	36.0
cutesv	chr1	245443862	245443862	536	INS	43.70000076293945
cutesv	chr1	245444210	245444210	197	INS	50.70000076293945
cutesv	chr1	245600127	245600127	297	INS	219.5
cutesv	chr1	245614859	245614976	117	DEL	286.29998779296875
cutesv	chr1	245618584	245618658	74	DEL	73.5
cutesv	chr1	245619082	245619166	84	DEL	71.0
cutesv	chr1	245660295	245660295	3794	INS	124.0999984741211
cutesv	chr1	245682435	245682495	60	DEL	200.39999389648438
cutesv	chr1	245798399	245798399	438	INS	276.70001220703125
cutesv	chr1	245826010	245826010	316	INS	67.19999694824219
cutesv	chr1	245872399	245872484	85	DEL	101.5
cutesv	chr1	245974553	245976233	1680	DEL	62.099998474121094
cutesv	chr1	245976067	245976141	74	DEL	59.599998474121094
cutesv	chr1	245976593	245976761	168	DEL	57.0
cutesv	chr1	246009972	246009972	389	INS	276.70001220703125
cutesv	chr1	246024417	246024417	199	INS	181.3000030517578
cutesv	chr1	246024895	246024895	127	INS	5.699999809265137
cutesv	chr1	246071791	246071791	56	INS	81.9000015258789
cutesv	chr1	246071871	246071871	1306	INS	41.099998474121094
cutesv	chr1	246072066	246072066	285	INS	43.70000076293945
cutesv	chr1	246080317	246080317	116	INS	74.9000015258789
cutesv	chr1	246180290	246180290	60	INS	74.9000015258789
cutesv	chr1	246200117	246200117	182	INS	276.70001220703125
cutesv	chr1	246200546	246200608	62	DEL	90.0999984741211
cutesv	chr1	246232860	246232860	292	INS	121.80000305175781
cutesv	chr1	246234175	246234545	370	DEL	12.600000381469727
cutesv	chr1	246273054	246273123	69	DEL	101.5
cutesv	chr1	246275364	246275608	244	DEL	114.80000305175781
cutesv	chr1	246275984	246276396	412	DEL	112.30000305175781
cutesv	chr1	246292106	246292106	86	INS	76.80000305175781
cutesv	chr1	246323859	246323859	321	INS	81.19999694824219
cutesv	chr1	246325241	246325241	445	INS	267.20001220703125
cutesv	chr1	246395604	246395660	56	DEL	26.5
cutesv	chr1	246429028	246429028	321	INS	55.099998474121094
cutesv	chr1	246429758	246429814	56	DEL	83.0999984741211
cutesv	chr1	246484181	246484232	51	DEL	267.20001220703125
cutesv	chr1	246493798	246493863	65	DEL	143.10000610351562
cutesv	chr1	246521676	246521766	90	DEL	46.900001525878906
cutesv	chr1	246521711	246521765	54	DEL	27.799999237060547
cutesv	chr1	246576200	246576200	417	INS	181.3000030517578
cutesv	chr1	246620200	246620308	108	DEL	171.8000030517578
cutesv	chr1	246642837	246642837	898	INS	190.8000030517578
cutesv	chr1	246652786	246652786	133	INS	60.900001525878906
cutesv	chr1	246710409	246710409	54	INS	49.5
cutesv	chr1	246764855	246765075	220	DEL	14.600000381469727
cutesv	chr1	246764975	246765106	131	DEL	110.0
cutesv	chr1	246772437	246772499	62	DEL	56.29999923706055
cutesv	chr1	246783114	246783168	54	DEL	40.5
cutesv	chr1	246783445	246783445	53	INS	57.70000076293945
cutesv	chr1	246785639	246785639	2682	INS	44.400001525878906
cutesv	chr1	246785669	246785669	852	INS	65.30000305175781
cutesv	chr1	246785808	246785808	414	INS	77.5
cutesv	chr1	246806595	246806687	92	DEL	59.099998474121094
cutesv	chr1	246864577	246864887	310	DEL	276.70001220703125
cutesv	chr1	246940511	246941175	664	DEL	30.899999618530273
cutesv	chr1	246945179	246945179	609	INS	66.0999984741211
cutesv	chr1	247088818	247088818	59	INS	53.900001525878906
cutesv	chr1	247091466	247091466	136	INS	52.0
cutesv	chr1	247116104	247117672	1568	DEL	44.400001525878906
cutesv	chr1	247128865	247129042	177	DEL	27.799999237060547
cutesv	chr1	247128876	247129928	1052	DEL	63.5
cutesv	chr1	247152074	247152074	333	INS	52.0
cutesv	chr1	247176196	247176196	107	INS	10.399999618530273
cutesv	chr1	247176196	247176196	67	INS	117.69999694824219
cutesv	chr1	247222873	247222873	403	INS	69.0999984741211
cutesv	chr1	247427641	247427641	145	INS	219.5
cutesv	chr1	247433891	247433975	84	DEL	219.5
cutesv	chr1	247471226	247471226	51	INS	219.5
cutesv	chr1	247548967	247568886	19919	DEL	65.30000305175781
cutesv	chr1	247582403	247584968	2565	DEL	50.70000076293945
cutesv	chr1	247649365	247649365	153	INS	50.0
cutesv	chr1	247649374	247649374	50	INS	88.9000015258789
cutesv	chr1	247701000	247701000	79	INS	42.5
cutesv	chr1	247870473	247870473	599	INS	23.399999618530273
cutesv	chr1	247870492	247870492	230	INS	87.30000305175781
cutesv	chr1	247870900	247870900	367	INS	61.70000076293945
cutesv	chr1	247888195	247890741	2546	DEL	267.20001220703125
cutesv	chr1	247890922	247892259	1337	DEL	209.89999389648438
cutesv	chr1	247892347	247893881	1534	DEL	209.89999389648438
cutesv	chr1	247893886	247894329	443	DEL	190.89999389648438
cutesv	chr1	247937455	247937455	90	INS	133.60000610351562
cutesv	chr1	248044507	248044835	328	DEL	32.79999923706055
cutesv	chr1	248085436	248085436	64	INS	98.5999984741211
cutesv	chr1	248164630	248164766	136	DEL	190.8000030517578
cutesv	chr1	248187740	248188326	586	DEL	53.79999923706055
cutesv	chr1	248188392	248188392	914	INS	32.79999923706055
cutesv	chr1	248188739	248188739	64	INS	49.400001525878906
cutesv	chr1	248306453	248306453	132	INS	13.399999618530273
cutesv	chr1	248306453	248306453	287	INS	63.5
cutesv	chr1	248306882	248306882	298	INS	209.89999389648438
cutesv	chr1	248350284	248350284	327	INS	53.20000076293945
cutesv	chr1	248383261	248383328	67	DEL	54.5
cutesv	chr1	248383309	248383309	135	INS	55.099998474121094
cutesv	chr1	248383477	248383477	68	INS	64.69999694824219
cutesv	chr1	248383632	248383632	67	INS	81.19999694824219
cutesv	chr1	248384134	248384134	203	INS	81.19999694824219
cutesv	chr1	248384150	248384258	108	DEL	0.0
cutesv	chr1	248384184	248384524	340	DEL	23.299999237060547
cutesv	chr1	248384385	248384385	67	INS	88.19999694824219
cutesv	chr1	248384630	248384630	136	INS	81.19999694824219
cutesv	chr1	248408890	248408890	1212	INS	38.599998474121094
cutesv	chr1	248454242	248454348	106	DEL	57.0
cutesv	chr1	248464646	248464646	52	INS	6.5
cutesv	chr1	248578978	248579032	54	DEL	124.0999984741211
cutesv	chr1	248637574	248637797	223	DEL	67.9000015258789
cutesv	chr1	248676758	248676832	74	DEL	65.9000015258789
cutesv	chr1	248740729	248740729	238	INS	29.100000381469727
cutesv	chr1	248742783	248742783	70	INS	77.5
cutesv	chr1	248746591	248747513	922	DEL	73.0999984741211
cutesv	chr1	248770540	248770540	59	INS	31.600000381469727
cutesv	chr1	248775703	248775703	60	INS	28.399999618530273
cutesv	chr1	248795413	248796165	752	DEL	36.70000076293945
cutesv	chr1	248796331	248796544	213	DEL	39.29999923706055
cutesv	chr1	248938413	248938506	93	DEL	143.10000610351562
cutesv	chr1	248944944	248944944	86	INS	36.20000076293945
cutesv	chr1	248944944	248944944	228	INS	51.0
cutesv	chr10	264856	264856	233	INS	71.0
cutesv	chr10	300668	300668	71	INS	83.80000305175781
cutesv	chr10	321832	322881	1049	DEL	41.0
cutesv	chr10	321976	322446	470	DEL	119.9000015258789
cutesv	chr10	322467	322613	146	DEL	74.80000305175781
cutesv	chr10	322908	323001	93	DEL	132.0
cutesv	chr10	322943	323181	238	DEL	36.599998474121094
cutesv	chr10	336915	336977	62	DEL	54.5
cutesv	chr10	337268	337268	96	INS	55.099998474121094
cutesv	chr10	337268	337268	65	INS	90.69999694824219
cutesv	chr10	337800	337800	60	INS	50.0
cutesv	chr10	346060	346150	90	DEL	200.39999389648438
cutesv	chr10	367969	368172	203	DEL	257.6000061035156
cutesv	chr10	402055	403362	1307	DEL	124.4000015258789
cutesv	chr10	417631	417631	74	INS	50.0
cutesv	chr10	417750	418102	352	DEL	78.5999984741211
cutesv	chr10	425475	425586	111	DEL	46.29999923706055
cutesv	chr10	429405	429405	107	INS	105.0999984741211
cutesv	chr10	436724	436783	59	DEL	38.599998474121094
cutesv	chr10	444273	444383	110	DEL	95.9000015258789
cutesv	chr10	447737	448189	452	DEL	90.69999694824219
cutesv	chr10	448771	448871	100	DEL	0.0
cutesv	chr10	454526	454623	97	DEL	55.099998474121094
cutesv	chr10	455319	455430	111	DEL	71.69999694824219
cutesv	chr10	455393	455393	284	INS	50.70000076293945
cutesv	chr10	456075	456075	170	INS	31.600000381469727
cutesv	chr10	456335	456335	56	INS	45.599998474121094
cutesv	chr10	489861	490057	196	DEL	83.0999984741211
cutesv	chr10	523521	523521	255	INS	61.70000076293945
cutesv	chr10	532560	532638	78	DEL	257.6000061035156
cutesv	chr10	540989	541058	69	DEL	219.5
cutesv	chr10	556061	556362	301	DEL	114.5999984741211
cutesv	chr10	557832	557832	61	INS	83.5
cutesv	chr10	587905	587997	92	DEL	64.9000015258789
cutesv	chr10	600442	600442	604	INS	65.30000305175781
cutesv	chr10	600500	600500	60	INS	53.20000076293945
cutesv	chr10	639125	639125	147	INS	286.29998779296875
cutesv	chr10	656163	656163	380	INS	248.10000610351562
cutesv	chr10	657384	657384	628	INS	33.5
cutesv	chr10	696688	696818	130	DEL	200.39999389648438
cutesv	chr10	718020	718089	69	DEL	19.600000381469727
cutesv	chr10	723306	723928	622	DEL	60.900001525878906
cutesv	chr10	731033	731033	91	INS	66.0999984741211
cutesv	chr10	735765	736082	317	DEL	8.100000381469727
cutesv	chr10	735829	737257	1428	DEL	55.099998474121094
cutesv	chr10	737881	738169	288	DEL	102.9000015258789
cutesv	chr10	744324	744324	2329	INS	8.100000381469727
cutesv	chr10	744378	744378	158	INS	107.30000305175781
cutesv	chr10	757114	757259	145	DEL	122.5
cutesv	chr10	766148	766228	80	DEL	57.0
cutesv	chr10	777294	777345	51	DEL	83.5
cutesv	chr10	779529	779703	174	DEL	77.5
cutesv	chr10	783884	784161	277	DEL	229.0
cutesv	chr10	786535	786535	55	INS	48.099998474121094
cutesv	chr10	951803	951855	52	DEL	209.89999389648438
cutesv	chr10	952723	953184	461	DEL	171.8000030517578
cutesv	chr10	959523	959523	140	INS	87.30000305175781
cutesv	chr10	1009270	1009270	54	INS	85.5999984741211
cutesv	chr10	1010054	1010132	78	DEL	83.0999984741211
cutesv	chr10	1011438	1011438	64	INS	286.29998779296875
cutesv	chr10	1015364	1015496	132	DEL	57.70000076293945
cutesv	chr10	1015513	1015513	131	INS	48.099998474121094
cutesv	chr10	1016764	1016884	120	DEL	69.80000305175781
cutesv	chr10	1038730	1038793	63	DEL	36.0
cutesv	chr10	1038843	1039031	188	DEL	83.80000305175781
cutesv	chr10	1046501	1047046	545	DEL	152.6999969482422
cutesv	chr10	1047491	1047570	79	DEL	11.0
cutesv	chr10	1102237	1102237	65	INS	69.80000305175781
cutesv	chr10	1117920	1118127	207	DEL	324.3999938964844
cutesv	chr10	1159708	1159708	144	INS	91.5
cutesv	chr10	1163542	1163542	84	INS	219.5
cutesv	chr10	1174248	1174248	269	INS	65.30000305175781
cutesv	chr10	1189768	1189822	54	DEL	39.79999923706055
cutesv	chr10	1189783	1189912	129	DEL	106.5999984741211
cutesv	chr10	1209419	1209419	71	INS	60.900001525878906
cutesv	chr10	1212699	1212699	176	INS	53.900001525878906
cutesv	chr10	1229695	1229695	146	INS	257.6000061035156
cutesv	chr10	1236793	1236793	69	INS	1.5
cutesv	chr10	1237166	1237166	119	INS	4.800000190734863
cutesv	chr10	1238270	1238371	101	DEL	49.400001525878906
cutesv	chr10	1240150	1240150	103	INS	152.6999969482422
cutesv	chr10	1265694	1265694	137	INS	143.1999969482422
cutesv	chr10	1326840	1326840	282	INS	33.5
cutesv	chr10	1326840	1326840	454	INS	78.5999984741211
cutesv	chr10	1327041	1327041	162	INS	8.100000381469727
cutesv	chr10	1327398	1327398	225	INS	257.6000061035156
cutesv	chr10	1340422	1340422	250	INS	1.5
cutesv	chr10	1340432	1340432	167	INS	95.9000015258789
cutesv	chr10	1340694	1340694	209	INS	95.9000015258789
cutesv	chr10	1340758	1340758	126	INS	0.30000001192092896
cutesv	chr10	1460555	1460622	67	DEL	30.299999237060547
cutesv	chr10	1460831	1460899	68	DEL	113.5999984741211
cutesv	chr10	1464642	1464642	131	INS	50.0
cutesv	chr10	1473941	1473941	75	INS	162.1999969482422
cutesv	chr10	1483710	1483710	158	INS	238.60000610351562
cutesv	chr10	1540532	1541216	684	DEL	29.100000381469727
cutesv	chr10	1540664	1540749	85	DEL	100.30000305175781
cutesv	chr10	1542135	1542319	184	DEL	48.099998474121094
cutesv	chr10	1542598	1542673	75	DEL	74.19999694824219
cutesv	chr10	1547572	1547644	72	DEL	67.9000015258789
cutesv	chr10	1558668	1558668	413	INS	248.10000610351562
cutesv	chr10	1560470	1560583	113	DEL	286.29998779296875
cutesv	chr10	1575039	1575039	52	INS	248.10000610351562
cutesv	chr10	1575976	1575976	103	INS	238.60000610351562
cutesv	chr10	1576121	1576121	79	INS	65.30000305175781
cutesv	chr10	1577231	1577231	310	INS	62.79999923706055
cutesv	chr10	1592850	1592850	188	INS	343.5
cutesv	chr10	1617404	1617404	367	INS	83.5
cutesv	chr10	1617427	1617427	92	INS	7.099999904632568
cutesv	chr10	1626136	1626136	125	INS	110.0
cutesv	chr10	1626253	1626253	62	INS	24.0
cutesv	chr10	1674997	1674997	65	INS	305.3999938964844
cutesv	chr10	1699243	1699493	250	DEL	248.10000610351562
cutesv	chr10	1699626	1699877	251	DEL	267.20001220703125
cutesv	chr10	1700279	1700766	487	DEL	238.60000610351562
cutesv	chr10	1701077	1701757	680	DEL	229.0
cutesv	chr10	1785742	1785742	135	INS	83.80000305175781
cutesv	chr10	1841872	1841872	605	INS	51.900001525878906
cutesv	chr10	1867898	1867898	75	INS	190.8000030517578
cutesv	chr10	1939682	1939682	50	INS	50.70000076293945
cutesv	chr10	1942711	1942711	66	INS	57.70000076293945
cutesv	chr10	1971469	1971529	60	DEL	73.5
cutesv	chr10	2035348	2035348	314	INS	67.9000015258789
cutesv	chr10	2048939	2048939	102	INS	286.29998779296875
cutesv	chr10	2232420	2232420	510	INS	200.39999389648438
cutesv	chr10	2241953	2241953	120	INS	295.79998779296875
cutesv	chr10	2315080	2315080	80	INS	8.100000381469727
cutesv	chr10	2315110	2315110	119	INS	0.10000000149011612
cutesv	chr10	2337277	2337603	326	DEL	95.19999694824219
cutesv	chr10	2354105	2354339	234	DEL	14.600000381469727
cutesv	chr10	2354366	2354366	64	INS	72.30000305175781
cutesv	chr10	2392333	2392333	126	INS	64.69999694824219
cutesv	chr10	2392368	2392368	308	INS	67.19999694824219
cutesv	chr10	2477531	2477598	67	DEL	267.20001220703125
cutesv	chr10	2501607	2501607	63	INS	66.5999984741211
cutesv	chr10	2501789	2501789	316	INS	71.69999694824219
cutesv	chr10	2521342	2521342	77	INS	83.5
cutesv	chr10	2667014	2667014	414	INS	267.20001220703125
cutesv	chr10	2679061	2679061	340	INS	139.8000030517578
cutesv	chr10	2865823	2865823	61	INS	267.20001220703125
cutesv	chr10	2907139	2907139	195	INS	267.20001220703125
cutesv	chr10	3041561	3041561	2137	INS	162.1999969482422
cutesv	chr10	3048547	3048621	74	DEL	209.89999389648438
cutesv	chr10	3053506	3053758	252	DEL	219.5
cutesv	chr10	3061006	3061265	259	DEL	295.79998779296875
cutesv	chr10	3085104	3085104	97	INS	22.799999237060547
cutesv	chr10	3085757	3085757	170	INS	34.79999923706055
cutesv	chr10	3085812	3085812	81	INS	60.900001525878906
cutesv	chr10	3106216	3106371	155	DEL	248.10000610351562
cutesv	chr10	3106698	3106698	146	INS	238.60000610351562
cutesv	chr10	3206395	3206395	63	INS	68.4000015258789
cutesv	chr10	3215941	3216016	75	DEL	267.20001220703125
cutesv	chr10	3242715	3242715	198	INS	324.3999938964844
cutesv	chr10	3407008	3407059	51	DEL	60.20000076293945
cutesv	chr10	3411255	3411255	1218	INS	181.3000030517578
cutesv	chr10	3431136	3431136	398	INS	238.60000610351562
cutesv	chr10	3458287	3458378	91	DEL	76.80000305175781
cutesv	chr10	3483646	3483646	73	INS	57.70000076293945
cutesv	chr10	3648647	3648647	123	INS	99.0
cutesv	chr10	3679356	3679415	59	DEL	257.6000061035156
cutesv	chr10	4149430	4149430	176	INS	41.79999923706055
cutesv	chr10	4149430	4149430	77	INS	51.400001525878906
cutesv	chr10	4183709	4183709	288	INS	190.8000030517578
cutesv	chr10	4495870	4495870	287	INS	9.300000190734863
cutesv	chr10	4496192	4496192	241	INS	152.6999969482422
cutesv	chr10	4592609	4592928	319	DEL	248.10000610351562
cutesv	chr10	4594625	4594733	108	DEL	60.20000076293945
cutesv	chr10	4815488	4815817	329	DEL	200.39999389648438
cutesv	chr10	5032221	5032221	85	INS	229.0
cutesv	chr10	5370233	5370233	90	INS	49.5
cutesv	chr10	5563325	5563325	113	INS	91.5
cutesv	chr10	5577280	5577280	477	INS	22.100000381469727
cutesv	chr10	5577630	5577630	86	INS	31.600000381469727
cutesv	chr10	5616460	5616460	257	INS	80.30000305175781
cutesv	chr10	5639724	5639724	64	INS	87.30000305175781
cutesv	chr10	5916704	5916704	165	INS	52.0
cutesv	chr10	6055407	6055904	497	DEL	26.5
cutesv	chr10	6090877	6090877	333	INS	52.0
cutesv	chr10	6206576	6206576	51	INS	93.30000305175781
cutesv	chr10	6210002	6210956	954	DEL	71.0
cutesv	chr10	6210575	6210924	349	DEL	90.0999984741211
cutesv	chr10	6345641	6345641	55	INS	38.599998474121094
cutesv	chr10	6369610	6375676	6066	DEL	267.20001220703125
cutesv	chr10	6382397	6382397	50	INS	276.70001220703125
cutesv	chr10	6413683	6413733	50	DEL	238.60000610351562
cutesv	chr10	6795111	6795111	75	INS	70.5
cutesv	chr10	6819407	6819407	85	INS	209.89999389648438
cutesv	chr10	6835139	6835592	453	DEL	171.8000030517578
cutesv	chr10	6836585	6836585	64	INS	152.6999969482422
cutesv	chr10	6894551	6894551	62	INS	126.0999984741211
cutesv	chr10	6894612	6894612	639	INS	11.0
cutesv	chr10	6925974	6925974	51	INS	53.20000076293945
cutesv	chr10	7147645	7147850	205	DEL	104.69999694824219
cutesv	chr10	7378181	7378477	296	DEL	52.599998474121094
cutesv	chr10	7378393	7378393	97	INS	50.0
cutesv	chr10	7526685	7526685	917	INS	219.5
cutesv	chr10	7593409	7593409	66	INS	0.4000000059604645
cutesv	chr10	7628882	7628938	56	DEL	37.400001525878906
cutesv	chr10	7667055	7667227	172	DEL	143.10000610351562
cutesv	chr10	7682027	7682027	51	INS	114.5
cutesv	chr10	7682230	7682286	56	DEL	114.5
cutesv	chr10	7687693	7687693	252	INS	114.5
cutesv	chr10	7719954	7719954	69	INS	248.10000610351562
cutesv	chr10	7737632	7737813	181	DEL	46.400001525878906
cutesv	chr10	7751854	7752074	220	DEL	238.60000610351562
cutesv	chr10	7863674	7863674	158	INS	114.30000305175781
cutesv	chr10	8269786	8269786	312	INS	143.10000610351562
cutesv	chr10	8297019	8297019	195	INS	84.5
cutesv	chr10	8562765	8562888	123	DEL	67.19999694824219
cutesv	chr10	8562883	8562883	76	INS	48.099998474121094
cutesv	chr10	8681520	8681520	56	INS	257.6000061035156
cutesv	chr10	8869283	8869283	496	INS	171.8000030517578
cutesv	chr10	8985451	8985451	685	INS	229.0
cutesv	chr10	9055786	9055836	50	DEL	22.799999237060547
cutesv	chr10	9259979	9260269	290	DEL	97.0999984741211
cutesv	chr10	9274017	9274017	62	INS	88.5
cutesv	chr10	9321045	9321045	60	INS	58.29999923706055
cutesv	chr10	9350323	9350323	186	INS	64.69999694824219
cutesv	chr10	9364768	9364768	2246	INS	152.6999969482422
cutesv	chr10	9407645	9407749	104	DEL	27.700000762939453
cutesv	chr10	9407678	9408000	322	DEL	123.0999984741211
cutesv	chr10	9408103	9408103	54	INS	35.400001525878906
cutesv	chr10	9472009	9472009	151	INS	34.20000076293945
cutesv	chr10	9655480	9655480	72	INS	117.0999984741211
cutesv	chr10	9854420	9854420	108	INS	219.5
cutesv	chr10	10266154	10266538	384	DEL	16.5
[truncated: 21,800 more rows]
