# Supplementary material for: Bayesian Integrative Detection of Structural Variations With False Discovery Rate Control
Source: Biom J. 2026 Mar 27;68(2):e70128. doi: 10.1002/bimj.70128 (PMC13022811; doi:10.1002/bimj.70128)
Supplement: Supplementary file 2 — Supporting Information [file BIMJ-68-e70128-s001.zip › Code_and_Data/arrayfile_NA19239/debreak.vcf.csv]

Method	chro	start	end	length	type	qual
debreak	chr1	136606	136751	146	DEL	60
debreak	chr1	368960	369053	94	DEL	17
debreak	chr1	372569	372751	183	DEL	10
debreak	chr1	381155	381358	204	DEL	0
debreak	chr1	382534	382534	99	INS	0
debreak	chr1	382544	382612	69	DEL	0
debreak	chr1	612349	612349	84	INS	33
debreak	chr1	711959	712048	90	DEL	10
debreak	chr1	714325	714374	50	DEL	12
debreak	chr1	831214	833732	2519	DEL	43
debreak	chr1	934093	934316	224	DEL	60
debreak	chr1	934373	934848	476	DEL	60
debreak	chr1	964576	964688	113	DEL	60
debreak	chr1	976738	977147	410	DEL	60
debreak	chr1	977944	978002	59	DEL	60
debreak	chr1	1028614	1029040	427	DEL	60
debreak	chr1	1029637	1029784	148	DEL	60
debreak	chr1	1134740	1134740	58	INS	60
debreak	chr1	1226339	1226400	62	DEL	60
debreak	chr1	1227293	1227466	174	DEL	60
debreak	chr1	1240649	1240649	86	INS	60
debreak	chr1	1284172	1284172	669	INS	60
debreak	chr1	1349831	1350794	964	DEL	60
debreak	chr1	1366913	1367032	120	DEL	60
debreak	chr1	1530532	1530850	319	DEL	60
debreak	chr1	1546904	1546904	134	INS	60
debreak	chr1	1565685	1565685	96	INS	60
debreak	chr1	1627439	1627489	51	DEL	60
debreak	chr1	1651422	1651474	53	DEL	60
debreak	chr1	1666975	1667141	167	DEL	60
debreak	chr1	1717605	1717655	51	DEL	60
debreak	chr1	1749606	1749606	50	INS	60
debreak	chr1	1924224	1924224	103	INS	60
debreak	chr1	1929385	1929385	1043	INS	60
debreak	chr1	1934897	1935493	597	DEL	60
debreak	chr1	1970941	1970999	59	DEL	60
debreak	chr1	1993706	1993706	146	INS	60
debreak	chr1	2019221	2019221	231	INS	60
debreak	chr1	2110022	2110116	95	DEL	60
debreak	chr1	2122645	2122733	89	DEL	60
debreak	chr1	2123994	2123994	98	INS	60
debreak	chr1	2124246	2124353	108	DEL	60
debreak	chr1	2147720	2147720	131	INS	60
debreak	chr1	2280654	2281924	1271	DEL	60
debreak	chr1	2459429	2459525	97	DEL	60
debreak	chr1	2522792	2522792	555	INS	60
debreak	chr1	2592379	2592608	230	DEL	60
debreak	chr1	2602116	2602116	80	INS	60
debreak	chr1	2634743	2635144	402	DEL	60
debreak	chr1	2652071	2652071	158	INS	60
debreak	chr1	2653626	2653626	80	INS	52
debreak	chr1	2654999	2655278	280	DEL	53
debreak	chr1	2690304	2690426	123	DEL	35
debreak	chr1	2763811	2764013	203	DEL	44
debreak	chr1	2776248	2776366	119	DEL	59
debreak	chr1	2820310	2820310	477	INS	60
debreak	chr1	2852197	2852404	208	DEL	60
debreak	chr1	2921865	2921948	84	DEL	60
debreak	chr1	2949525	2949671	147	DEL	60
debreak	chr1	2960056	2960056	60	INS	60
debreak	chr1	2977096	2977320	225	DEL	60
debreak	chr1	2994973	2995286	314	DEL	60
debreak	chr1	2997728	2997728	322	INS	60
debreak	chr1	3016684	3016684	213	INS	60
debreak	chr1	3104582	3104582	82	INS	60
debreak	chr1	3110377	3110455	79	DEL	60
debreak	chr1	3212590	3212590	315	INS	60
debreak	chr1	3215370	3215370	307	INS	60
debreak	chr1	3260743	3260743	860	INS	60
debreak	chr1	3299145	3299815	671	DEL	60
debreak	chr1	3303779	3303950	172	DEL	60
debreak	chr1	3351525	3351525	676	INS	60
debreak	chr1	3475102	3475160	59	DEL	60
debreak	chr1	3477304	3477304	736	INS	60
debreak	chr1	3484499	3484499	64	INS	60
debreak	chr1	3502046	3502046	1320	INS	60
debreak	chr1	3565288	3565352	65	DEL	60
debreak	chr1	3583287	3583430	144	DEL	60
debreak	chr1	3591756	3591820	65	DEL	60
debreak	chr1	3639693	3639752	60	DEL	60
debreak	chr1	3643578	3643781	204	DEL	60
debreak	chr1	3644116	3644421	306	DEL	60
debreak	chr1	3644374	3644424	51	DEL	60
debreak	chr1	3832469	3832540	72	DEL	60
debreak	chr1	3834253	3834305	53	DEL	60
debreak	chr1	3868660	3868660	254	INS	60
debreak	chr1	3874334	3874411	78	DEL	60
debreak	chr1	3891952	3892181	230	DEL	60
debreak	chr1	3999758	3999758	1593	INS	60
debreak	chr1	4078065	4078065	270	INS	60
debreak	chr1	4078478	4078478	58	INS	60
debreak	chr1	4095087	4095400	314	DEL	60
debreak	chr1	4162721	4162721	268	INS	60
debreak	chr1	4228391	4228391	318	INS	60
debreak	chr1	4381393	4381442	50	DEL	60
debreak	chr1	4471039	4471158	120	DEL	60
debreak	chr1	4471983	4471983	317	INS	60
debreak	chr1	4543680	4543680	138	INS	60
debreak	chr1	4616437	4616581	145	DEL	60
debreak	chr1	4740370	4740370	210	INS	60
debreak	chr1	4939477	4939477	1834	INS	60
debreak	chr1	5112426	5112426	517	INS	60
debreak	chr1	5160274	5160274	622	INS	60
debreak	chr1	5246622	5246691	70	DEL	60
debreak	chr1	5304000	5304101	102	DEL	60
debreak	chr1	5334121	5334121	60	INS	60
debreak	chr1	5414108	5414181	74	DEL	60
debreak	chr1	5474559	5474624	66	DEL	60
debreak	chr1	5667699	5667699	231	INS	60
debreak	chr1	5744122	5744305	184	DEL	60
debreak	chr1	5802855	5802855	444	INS	60
debreak	chr1	5832303	5832303	445	INS	60
debreak	chr1	5832303	5832303	1126	INS	60
debreak	chr1	6005061	6005296	236	DEL	60
debreak	chr1	6005966	6006381	416	DEL	60
debreak	chr1	6742487	6742487	1798	INS	60
debreak	chr1	6940913	6940913	762	INS	60
debreak	chr1	6984091	6984091	204	INS	60
debreak	chr1	7114705	7114900	196	DEL	60
debreak	chr1	7181976	7181976	342	INS	60
debreak	chr1	7500239	7500239	75	INS	60
debreak	chr1	7542554	7542615	62	DEL	60
debreak	chr1	7574106	7574106	309	INS	60
debreak	chr1	7829913	7829966	54	DEL	60
debreak	chr1	7856598	7856598	63	INS	60
debreak	chr1	7862977	7863026	50	DEL	60
debreak	chr1	7903047	7903200	154	DEL	60
debreak	chr1	8216987	8216987	215	INS	60
debreak	chr1	8255386	8255386	72	INS	60
debreak	chr1	8386568	8386568	319	INS	60
debreak	chr1	8668895	8668994	100	DEL	60
debreak	chr1	8912173	8912173	234	INS	60
debreak	chr1	9123244	9123337	94	DEL	60
debreak	chr1	9129266	9129266	90	INS	60
debreak	chr1	9155359	9155440	82	DEL	60
debreak	chr1	9170366	9170366	318	INS	60
debreak	chr1	9226574	9228034	1461	DEL	60
debreak	chr1	9282515	9282515	284	INS	60
debreak	chr1	9411294	9411294	1381	INS	60
debreak	chr1	9623989	9623989	6494	INS	60
debreak	chr1	9810142	9810142	140	INS	60
debreak	chr1	9968552	9968552	140	INS	60
debreak	chr1	10274674	10274759	86	DEL	60
debreak	chr1	10662228	10662290	63	DEL	60
debreak	chr1	10715791	10715873	83	DEL	60
debreak	chr1	10744345	10744488	144	DEL	60
debreak	chr1	10971076	10971076	2032	INS	60
debreak	chr1	11041737	11041737	273	INS	60
debreak	chr1	11595736	11595736	314	INS	60
debreak	chr1	11679562	11679623	62	DEL	60
debreak	chr1	12042690	12042690	94	INS	60
debreak	chr1	12062735	12062735	56	INS	60
debreak	chr1	12138949	12138949	66	INS	60
debreak	chr1	12440785	12440855	71	DEL	60
debreak	chr1	12816075	12816354	280	DEL	60
debreak	chr1	13135186	13135186	53	INS	11
debreak	chr1	13151675	13224056	72382	DEL	30
debreak	chr1	13224530	13224530	58	INS	60
debreak	chr1	13235348	13240700	5353	DEL	59
debreak	chr1	13329077	13329252	176	DEL	60
debreak	chr1	13427113	13427113	162	INS	60
debreak	chr1	13431252	13432373	1122	DEL	60
debreak	chr1	13470160	13470160	663	INS	60
debreak	chr1	14492666	14492666	1423	INS	60
debreak	chr1	14867954	14867954	62	INS	60
debreak	chr1	14873060	14873115	56	DEL	60
debreak	chr1	15036279	15036279	69	INS	60
debreak	chr1	15048658	15048741	84	DEL	60
debreak	chr1	15050029	15050083	55	DEL	60
debreak	chr1	15225219	15225219	298	INS	60
debreak	chr1	15594140	15610781	16642	DEL	60
debreak	chr1	16081191	16081191	134	INS	60
debreak	chr1	16089600	16089600	59	INS	60
debreak	chr1	16266229	16266279	51	DEL	60
debreak	chr1	16311088	16311088	149	INS	60
debreak	chr1	16424206	16424206	135	INS	60
debreak	chr1	16483369	16485099	1731	DEL	60
debreak	chr1	16539692	16539692	319	INS	40
debreak	chr1	16730668	16730668	97	INS	53
debreak	chr1	17114629	17114629	314	INS	60
debreak	chr1	17166219	17166219	782	INS	60
debreak	chr1	17241452	17241595	144	DEL	60
debreak	chr1	17292887	17292887	108	INS	60
debreak	chr1	17358270	17358591	322	DEL	60
debreak	chr1	17437674	17437674	78	INS	60
debreak	chr1	17689482	17689482	1301	INS	60
debreak	chr1	17868633	17868633	67	INS	60
debreak	chr1	18466060	18466060	59	INS	60
debreak	chr1	18604738	18604794	57	DEL	60
debreak	chr1	18744454	18744454	81	INS	60
debreak	chr1	18825276	18825541	266	DEL	60
debreak	chr1	19060331	19060331	86	INS	60
debreak	chr1	19060559	19060559	123	INS	60
debreak	chr1	19061418	19061418	2865	INS	60
debreak	chr1	19434934	19435099	166	DEL	60
debreak	chr1	19628384	19628449	66	DEL	60
debreak	chr1	20170697	20171244	548	DEL	60
debreak	chr1	20382469	20382469	437	INS	60
debreak	chr1	20463540	20463540	911	INS	60
debreak	chr1	20618245	20618245	320	INS	60
debreak	chr1	20623747	20623747	943	INS	60
debreak	chr1	20815655	20815827	173	DEL	60
debreak	chr1	20981521	20981617	97	DEL	60
debreak	chr1	20989057	20989057	139	INS	60
debreak	chr1	21388450	21388697	248	DEL	60
debreak	chr1	21459926	21460197	272	DEL	60
debreak	chr1	21461253	21461316	64	DEL	60
debreak	chr1	21660354	21660354	63	INS	60
debreak	chr1	21818007	21818141	135	DEL	60
debreak	chr1	21959837	21959886	50	DEL	60
debreak	chr1	22431246	22431246	125	INS	60
debreak	chr1	22570497	22570497	92	INS	60
debreak	chr1	22577939	22577939	1281	INS	60
debreak	chr1	22599606	22599658	53	DEL	60
debreak	chr1	22754819	22754819	662	INS	60
debreak	chr1	22950448	22950448	256	INS	60
debreak	chr1	23277273	23277273	7471	INS	60
debreak	chr1	23392406	23392406	1306	INS	60
debreak	chr1	23495230	23495230	64	INS	60
debreak	chr1	23993615	23993988	374	DEL	60
debreak	chr1	24076496	24076812	317	DEL	60
debreak	chr1	24344975	24344975	272	INS	60
debreak	chr1	24614775	24614775	315	INS	60
debreak	chr1	24730355	24730355	282	INS	60
debreak	chr1	24799716	24800011	296	DEL	60
debreak	chr1	24832197	24835018	2822	DEL	60
debreak	chr1	24875331	24877144	1814	DEL	60
debreak	chr1	25044972	25044972	105	INS	60
debreak	chr1	25054266	25054266	310	INS	60
debreak	chr1	25108873	25108873	68	INS	60
debreak	chr1	25166805	25166955	151	DEL	60
debreak	chr1	25529500	25529500	967	INS	60
debreak	chr1	25768268	25768268	95	INS	60
debreak	chr1	25822449	25822774	326	DEL	60
debreak	chr1	26506385	26506385	311	INS	60
debreak	chr1	26818637	26818637	98	INS	60
debreak	chr1	27030487	27030487	721	INS	60
debreak	chr1	27086496	27086496	1168	INS	60
debreak	chr1	27853407	27853977	571	DEL	60
debreak	chr1	27878461	27878461	1382	INS	60
debreak	chr1	27905879	27905879	125	INS	60
debreak	chr1	27921289	27921597	309	DEL	60
debreak	chr1	27947480	27947563	84	DEL	60
debreak	chr1	28001445	28001544	100	DEL	60
debreak	chr1	28353524	28353524	5732	INS	60
debreak	chr1	28419030	28419030	320	INS	60
debreak	chr1	29453799	29453799	57	INS	60
debreak	chr1	29518741	29518741	52	INS	60
debreak	chr1	29678183	29678233	51	DEL	60
debreak	chr1	29723865	29723865	381	INS	60
debreak	chr1	29727287	29727422	136	DEL	60
debreak	chr1	29873201	29873201	374	INS	60
debreak	chr1	30096602	30096602	163	INS	60
debreak	chr1	30191463	30191587	125	DEL	60
debreak	chr1	30301384	30301384	73	INS	60
debreak	chr1	30375747	30375798	52	DEL	60
debreak	chr1	30438492	30438492	276	INS	60
debreak	chr1	30567798	30568812	1015	DEL	60
debreak	chr1	30597760	30597760	63	INS	60
debreak	chr1	30655314	30655314	1905	INS	60
debreak	chr1	30696673	30699037	2365	DEL	60
debreak	chr1	30732166	30732166	2713	INS	60
debreak	chr1	30771804	30771897	94	DEL	60
debreak	chr1	30776337	30776415	79	DEL	60
debreak	chr1	30926453	30927166	714	DEL	60
debreak	chr1	31345548	31345548	119	INS	60
debreak	chr1	31546341	31546391	51	DEL	60
debreak	chr1	32539741	32539741	223	INS	60
debreak	chr1	32581183	32581183	653	INS	60
debreak	chr1	32642778	32642778	1004	INS	60
debreak	chr1	33186818	33186818	1653	INS	60
debreak	chr1	33864930	33864930	220	INS	60
debreak	chr1	34541467	34541467	913	INS	60
debreak	chr1	34777651	34777712	62	DEL	60
debreak	chr1	35015744	35015744	55	INS	60
debreak	chr1	35050003	35050698	696	DEL	60
debreak	chr1	35576929	35576979	51	DEL	60
debreak	chr1	36210715	36210715	83	INS	60
debreak	chr1	36210727	36210727	220	INS	60
debreak	chr1	36283617	36283668	52	DEL	60
debreak	chr1	36544198	36544265	68	DEL	60
debreak	chr1	36544919	36545088	170	DEL	60
debreak	chr1	36700372	36700464	93	DEL	60
debreak	chr1	36740615	36740694	80	DEL	60
debreak	chr1	36750195	36750195	340	INS	60
debreak	chr1	36793823	36793823	781	INS	60
debreak	chr1	36957455	36957455	64	INS	60
debreak	chr1	36958134	36958418	285	DEL	60
debreak	chr1	37081256	37081345	90	DEL	60
debreak	chr1	37446150	37446150	664	INS	60
debreak	chr1	37775711	37775711	2389	INS	60
debreak	chr1	37967100	37967100	318	INS	60
debreak	chr1	38485068	38485068	75	INS	60
debreak	chr1	38811518	38812171	654	DEL	60
debreak	chr1	38945847	38945847	1964	INS	60
debreak	chr1	39044564	39044564	220	INS	60
debreak	chr1	39664498	39664498	333	INS	60
debreak	chr1	39888758	39888758	322	INS	60
debreak	chr1	40050406	40050406	113	INS	60
debreak	chr1	40558581	40558699	119	DEL	60
debreak	chr1	40642777	40642882	106	DEL	60
debreak	chr1	40890119	40890119	78	INS	60
debreak	chr1	41278199	41278899	701	DEL	60
debreak	chr1	41296018	41300129	4112	DEL	60
debreak	chr1	41329374	41329438	65	DEL	60
debreak	chr1	41369872	41369872	54	INS	60
debreak	chr1	41382201	41382201	200	INS	60
debreak	chr1	41425250	41425250	482	INS	60
debreak	chr1	41531523	41531632	110	DEL	60
debreak	chr1	41635542	41635625	84	DEL	60
debreak	chr1	42110175	42110175	95	INS	60
debreak	chr1	42166821	42167141	321	DEL	60
debreak	chr1	42535700	42535700	132	INS	60
debreak	chr1	42811149	42811149	337	INS	60
debreak	chr1	44140276	44140359	84	DEL	60
debreak	chr1	44468136	44468136	322	INS	60
debreak	chr1	44475802	44475802	240	INS	60
debreak	chr1	44555589	44556672	1084	DEL	60
debreak	chr1	44613315	44613390	76	DEL	60
debreak	chr1	44816565	44816619	55	DEL	60
debreak	chr1	44876574	44876574	399	INS	60
debreak	chr1	45115658	45115773	116	DEL	60
debreak	chr1	45497644	45497644	779	INS	60
debreak	chr1	45703342	45703342	2827	INS	60
debreak	chr1	45710647	45710647	1950	INS	60
debreak	chr1	45900436	45900764	329	DEL	60
debreak	chr1	46240192	46242954	2763	DEL	60
debreak	chr1	46329127	46329127	321	INS	60
debreak	chr1	47179109	47179109	147	INS	60
debreak	chr1	47184460	47184460	1003	INS	60
debreak	chr1	47708465	47708520	56	DEL	60
debreak	chr1	48003028	48005445	2418	DEL	60
debreak	chr1	48192625	48192674	50	DEL	60
debreak	chr1	48506848	48506848	340	INS	60
debreak	chr1	48963067	48963067	5513	INS	60
debreak	chr1	49084105	49084158	54	DEL	60
debreak	chr1	50446977	50446977	310	INS	60
debreak	chr1	50819685	50819778	94	DEL	60
debreak	chr1	51852551	51852551	641	INS	60
debreak	chr1	51906870	51906870	197	INS	60
debreak	chr1	52783854	52783854	102	INS	60
debreak	chr1	53099237	53099237	61	INS	60
debreak	chr1	53100385	53100385	69	INS	60
debreak	chr1	53502317	53502396	80	DEL	60
debreak	chr1	53525464	53525464	452	INS	60
debreak	chr1	53556596	53556596	58	INS	60
debreak	chr1	53709358	53709417	60	DEL	60
debreak	chr1	54808991	54808991	111	INS	60
debreak	chr1	55003043	55003043	674	INS	60
debreak	chr1	55240234	55240234	1602	INS	60
debreak	chr1	55385703	55385703	625	INS	60
debreak	chr1	55509050	55509103	54	DEL	60
debreak	chr1	55935610	55935930	321	DEL	60
debreak	chr1	56365435	56369289	3855	DEL	60
debreak	chr1	56776935	56777273	339	DEL	60
debreak	chr1	56885430	56885430	62	INS	60
debreak	chr1	56929082	56929082	242	INS	60
debreak	chr1	57395727	57395782	56	DEL	60
debreak	chr1	57638921	57638994	74	DEL	60
debreak	chr1	57695362	57695413	52	DEL	60
debreak	chr1	57877540	57877863	324	DEL	60
debreak	chr1	58278238	58279150	913	DEL	60
debreak	chr1	58552312	58552563	252	DEL	60
debreak	chr1	58981122	58981231	110	DEL	60
debreak	chr1	59406191	59406191	328	INS	60
debreak	chr1	59491054	59491054	68	INS	60
debreak	chr1	59640573	59641423	851	DEL	60
debreak	chr1	60878387	60878387	53	INS	60
debreak	chr1	61393245	61393245	1893	INS	60
debreak	chr1	61924915	61925263	349	DEL	60
debreak	chr1	62123777	62123827	51	DEL	60
debreak	chr1	62278317	62278376	60	DEL	60
debreak	chr1	62349431	62349592	162	DEL	60
debreak	chr1	62686149	62686487	339	DEL	60
debreak	chr1	62996095	62996443	349	DEL	60
debreak	chr1	63473991	63473991	118	INS	60
debreak	chr1	64415465	64415640	176	DEL	60
debreak	chr1	64734649	64734745	97	DEL	60
debreak	chr1	65106574	65106574	280	INS	60
debreak	chr1	65216548	65216911	364	DEL	60
debreak	chr1	65443940	65444209	270	DEL	60
debreak	chr1	65558491	65564584	6094	DEL	60
debreak	chr1	65590244	65590244	316	INS	60
debreak	chr1	65612564	65612722	159	DEL	60
debreak	chr1	65613779	65613779	55	INS	60
debreak	chr1	65646945	65647005	61	DEL	60
debreak	chr1	65670035	65670364	330	DEL	60
debreak	chr1	65798227	65798559	333	DEL	60
debreak	chr1	66400522	66400522	60	INS	60
debreak	chr1	66735522	66735853	332	DEL	60
debreak	chr1	66879963	66879963	178	INS	60
debreak	chr1	67013159	67013159	86	INS	60
debreak	chr1	67542278	67543133	856	DEL	60
debreak	chr1	67709913	67710078	166	DEL	60
debreak	chr1	68764942	68765077	136	DEL	60
debreak	chr1	69341310	69341628	319	DEL	60
debreak	chr1	69478033	69478338	306	DEL	60
debreak	chr1	69561643	69561999	357	DEL	60
debreak	chr1	69717787	69717842	56	DEL	60
debreak	chr1	69916100	69916100	1255	INS	60
debreak	chr1	70302429	70302751	323	DEL	60
debreak	chr1	70480507	70480837	331	DEL	60
debreak	chr1	71259671	71259671	50	INS	60
debreak	chr1	71275637	71275946	310	DEL	60
debreak	chr1	71793265	71793265	251	INS	60
debreak	chr1	71898843	71898843	52	INS	60
debreak	chr1	72048424	72048424	317	INS	60
debreak	chr1	72252172	72252172	61	INS	60
debreak	chr1	72339813	72339813	9298	INS	60
debreak	chr1	72515809	72515809	187	INS	60
debreak	chr1	72517962	72517962	166	INS	60
debreak	chr1	72601175	72601175	51	INS	60
debreak	chr1	72658925	72658982	58	DEL	60
debreak	chr1	73183137	73183137	83	INS	60
debreak	chr1	73201358	73201453	96	DEL	60
debreak	chr1	73287918	73288232	315	DEL	60
debreak	chr1	73303101	73303451	351	DEL	60
debreak	chr1	73445413	73445413	331	INS	60
debreak	chr1	73846749	73846999	251	DEL	60
debreak	chr1	74289485	74289605	121	DEL	60
debreak	chr1	74518832	74519565	734	DEL	60
debreak	chr1	75091477	75091477	314	INS	60
debreak	chr1	75377084	75382488	5405	DEL	60
debreak	chr1	75546189	75546517	329	DEL	60
debreak	chr1	75906496	75906496	476	INS	60
debreak	chr1	75962724	75962724	54	INS	60
debreak	chr1	76277548	76277617	70	DEL	60
debreak	chr1	76634682	76634964	283	DEL	60
debreak	chr1	76646456	76646577	122	DEL	60
debreak	chr1	77016173	77016173	52	INS	60
debreak	chr1	77112228	77112228	331	INS	60
debreak	chr1	77406216	77406216	1984	INS	60
debreak	chr1	77444322	77444384	63	DEL	60
debreak	chr1	77887948	77887948	117	INS	60
debreak	chr1	78141370	78141370	320	INS	60
debreak	chr1	78282176	78282237	62	DEL	60
debreak	chr1	78935824	78936145	322	DEL	60
debreak	chr1	79116391	79116391	308	INS	60
debreak	chr1	79571383	79571631	249	DEL	60
debreak	chr1	79805470	79805470	140	INS	60
debreak	chr1	79947655	79947655	69	INS	60
debreak	chr1	80079572	80079572	203	INS	60
debreak	chr1	80387552	80387552	322	INS	60
debreak	chr1	80528698	80528698	213	INS	60
debreak	chr1	80728657	80728983	327	DEL	60
debreak	chr1	80939073	80945263	6191	DEL	60
debreak	chr1	81222100	81222428	329	DEL	60
debreak	chr1	81449097	81449173	77	DEL	60
debreak	chr1	81514047	81514167	121	DEL	60
debreak	chr1	81846357	81846357	324	INS	60
debreak	chr1	82576962	82577281	320	DEL	60
debreak	chr1	82660276	82661886	1611	DEL	60
debreak	chr1	82673564	82673564	69	INS	60
debreak	chr1	82684168	82684225	58	DEL	60
debreak	chr1	83013583	83013637	55	DEL	60
debreak	chr1	83019213	83019274	62	DEL	60
debreak	chr1	83760764	83760764	112	INS	60
debreak	chr1	83922665	83923222	558	DEL	60
debreak	chr1	84052243	84058946	6704	DEL	60
debreak	chr1	84198922	84198981	60	DEL	60
debreak	chr1	84246328	84250186	3859	DEL	60
debreak	chr1	84417290	84419054	1765	DEL	60
debreak	chr1	84588871	84588871	317	INS	60
debreak	chr1	84756772	84756772	247	INS	60
debreak	chr1	85154442	85154442	514	INS	60
debreak	chr1	85282938	85283267	330	DEL	60
debreak	chr1	86275298	86276014	717	DEL	60
debreak	chr1	86963810	86963810	63	INS	60
debreak	chr1	87046753	87046753	2117	INS	60
debreak	chr1	87451346	87451346	486	INS	60
debreak	chr1	87820158	87820311	154	DEL	60
debreak	chr1	88347929	88347929	329	INS	60
debreak	chr1	88395035	88395035	104	INS	60
debreak	chr1	88457680	88457680	180	INS	60
debreak	chr1	88753700	88753700	305	INS	60
debreak	chr1	88781401	88781401	170	INS	60
debreak	chr1	88904532	88904621	90	DEL	60
debreak	chr1	88993895	88993957	63	DEL	60
debreak	chr1	89354534	89354657	124	DEL	60
debreak	chr1	89797730	89797855	126	DEL	60
debreak	chr1	89797899	89798018	120	DEL	60
debreak	chr1	90817981	90817981	114	INS	60
debreak	chr1	90950293	90950293	100	INS	60
debreak	chr1	91159215	91159497	283	DEL	60
debreak	chr1	91168562	91168617	56	DEL	60
debreak	chr1	91448539	91448993	455	DEL	60
debreak	chr1	91460503	91460563	61	DEL	60
debreak	chr1	91668604	91669107	504	DEL	60
debreak	chr1	91668623	91668801	179	DEL	60
debreak	chr1	91962244	91962322	79	DEL	60
debreak	chr1	92701963	92701963	326	INS	60
debreak	chr1	92846851	92846851	85	INS	60
debreak	chr1	93032656	93032656	349	INS	60
debreak	chr1	93876125	93876125	2506	INS	60
debreak	chr1	95224955	95225273	319	DEL	60
debreak	chr1	96017525	96017608	84	DEL	60
debreak	chr1	96153095	96153095	66	INS	60
debreak	chr1	96530822	96531659	838	DEL	60
debreak	chr1	96762266	96762577	312	DEL	60
debreak	chr1	97130771	97130836	66	DEL	60
debreak	chr1	98046178	98046178	75	INS	60
debreak	chr1	98139726	98139726	340	INS	60
debreak	chr1	98503571	98503571	194	INS	60
debreak	chr1	98512489	98512489	51	INS	60
debreak	chr1	99112043	99112043	74	INS	60
debreak	chr1	99206547	99206547	327	INS	60
debreak	chr1	99232890	99232890	347	INS	60
debreak	chr1	99428973	99428973	316	INS	60
debreak	chr1	99499567	99499567	64	INS	60
debreak	chr1	99683039	99683088	50	DEL	60
debreak	chr1	99712999	99712999	565	INS	60
debreak	chr1	100528655	100528655	335	INS	60
debreak	chr1	100746517	100746517	428	INS	60
debreak	chr1	100819214	100819214	514	INS	60
debreak	chr1	100922996	100923315	320	DEL	60
debreak	chr1	100964266	100964266	75	INS	60
debreak	chr1	101258574	101258648	75	DEL	60
debreak	chr1	101553354	101553662	309	DEL	60
debreak	chr1	101657855	101657908	54	DEL	60
debreak	chr1	102045513	102045513	128	INS	60
debreak	chr1	102047086	102047086	67	INS	60
debreak	chr1	102454975	102454975	324	INS	60
debreak	chr1	102582123	102582452	330	DEL	60
debreak	chr1	102630510	102630828	319	DEL	60
debreak	chr1	102645434	102645500	67	DEL	60
debreak	chr1	102719026	102719088	63	DEL	60
debreak	chr1	102779858	102780074	217	DEL	60
debreak	chr1	103272221	103272221	92	INS	60
debreak	chr1	103525498	103525548	51	DEL	60
debreak	chr1	103621119	103621197	79	DEL	60
debreak	chr1	103938232	103938232	5279	INS	60
debreak	chr1	104485594	104485594	131	INS	60
debreak	chr1	104511450	104511450	330	INS	60
debreak	chr1	104619751	104619751	52	INS	60
debreak	chr1	104712411	104713566	1156	DEL	60
debreak	chr1	104885688	104886017	330	DEL	60
debreak	chr1	105124963	105125821	859	DEL	60
debreak	chr1	105193632	105193632	310	INS	60
debreak	chr1	105324149	105324422	274	DEL	60
debreak	chr1	105473195	105480775	7581	DEL	60
debreak	chr1	105571334	105571334	2260	INS	60
debreak	chr1	105769158	105769234	77	DEL	60
debreak	chr1	105961395	105961395	588	INS	60
debreak	chr1	106218452	106218452	63	INS	60
debreak	chr1	108190704	108194612	3909	DEL	60
debreak	chr1	108230336	108230456	121	DEL	29
debreak	chr1	108374860	108374943	84	DEL	60
debreak	chr1	108474083	108474083	83	INS	60
debreak	chr1	108483304	108483660	357	DEL	60
debreak	chr1	108523041	108523144	104	DEL	60
debreak	chr1	108523650	108523750	101	DEL	60
debreak	chr1	108689609	108689609	72	INS	60
debreak	chr1	109055098	109055428	331	DEL	60
debreak	chr1	109071958	109072117	160	DEL	60
debreak	chr1	109424946	109425036	91	DEL	60
debreak	chr1	109644542	109648773	4232	DEL	60
debreak	chr1	109725099	109725099	100	INS	60
debreak	chr1	110029431	110029573	143	DEL	60
debreak	chr1	110120463	110120463	2894	INS	60
debreak	chr1	110310154	110310154	80	INS	60
debreak	chr1	110569637	110569703	67	DEL	60
debreak	chr1	110773795	110773893	99	DEL	60
debreak	chr1	110833758	110845748	11991	DEL	60
debreak	chr1	111259969	111259969	973	INS	60
debreak	chr1	111353552	111353552	1952	INS	60
debreak	chr1	111560473	111560473	291	INS	60
debreak	chr1	112292466	112295043	2578	DEL	60
debreak	chr1	112449373	112449373	319	INS	60
debreak	chr1	112636599	112636599	1659	INS	60
debreak	chr1	112773600	112773903	304	DEL	60
debreak	chr1	112962324	112962527	204	DEL	60
debreak	chr1	112999653	112999653	1836	INS	60
debreak	chr1	113068701	113071155	2455	DEL	60
debreak	chr1	113257007	113257468	462	DEL	60
debreak	chr1	115761483	115761483	170	INS	60
debreak	chr1	115879550	115879550	509	INS	60
debreak	chr1	116100715	116100786	72	DEL	60
debreak	chr1	116152684	116152684	114	INS	60
debreak	chr1	116305927	116305927	62	INS	60
debreak	chr1	116369367	116369446	80	DEL	60
debreak	chr1	116436930	116436930	1807	INS	60
debreak	chr1	116440938	116440938	326	INS	60
debreak	chr1	116535543	116535863	321	DEL	60
debreak	chr1	117259469	117259469	54	INS	60
debreak	chr1	117548415	117548636	222	DEL	60
debreak	chr1	118389108	118389108	2665	INS	60
debreak	chr1	118401349	118401429	81	DEL	60
debreak	chr1	118731591	118731646	56	DEL	60
debreak	chr1	119264615	119264615	96	INS	60
debreak	chr1	119517796	119517861	66	DEL	60
debreak	chr1	120124407	120124407	644	INS	60
debreak	chr1	120170937	120171003	67	DEL	55
debreak	chr1	120444275	120444329	55	DEL	35
debreak	chr1	121239207	121239282	76	DEL	21
debreak	chr1	121288700	121288859	160	DEL	30
debreak	chr1	121399103	121399165	63	DEL	46
debreak	chr1	121402920	121403388	469	DEL	50
debreak	chr1	121618651	121619335	685	DEL	17
debreak	chr1	121623558	121623558	267	INS	14
debreak	chr1	121740233	121740402	170	DEL	57
debreak	chr1	121741043	121741208	166	DEL	57
debreak	chr1	124977945	124978103	159	DEL	60
debreak	chr1	124996135	124996305	171	DEL	60
debreak	chr1	125013226	125013226	223	INS	60
debreak	chr1	125025272	125025384	113	DEL	60
debreak	chr1	125025899	125026071	173	DEL	60
debreak	chr1	125103213	125103213	84	INS	60
debreak	chr1	125167954	125167954	465	INS	59
debreak	chr1	125170564	125170564	371	INS	59
debreak	chr1	143267321	143267371	51	DEL	60
debreak	chr1	143497162	143497448	287	DEL	38
debreak	chr1	143497774	143497774	51	INS	38
debreak	chr1	143800213	143800280	68	DEL	21
debreak	chr1	144137840	144137840	305	INS	24
debreak	chr1	144138968	144139253	286	DEL	22
debreak	chr1	145297179	145297235	57	DEL	25
debreak	chr1	145305107	145305163	57	DEL	41
debreak	chr1	145313046	145313102	57	DEL	42
debreak	chr1	145314706	145314706	58	INS	41
debreak	chr1	146938553	146938553	88	INS	60
debreak	chr1	146956977	146959597	2621	DEL	41
debreak	chr1	147027192	147027241	50	DEL	60
debreak	chr1	147091939	147091939	418	INS	60
debreak	chr1	147148012	147148012	56	INS	60
debreak	chr1	147186627	147186627	316	INS	60
debreak	chr1	147191658	147191658	174	INS	60
debreak	chr1	147541113	147541189	77	DEL	60
debreak	chr1	147920472	147920557	86	DEL	60
debreak	chr1	147949448	147949448	118	INS	60
debreak	chr1	148265638	148265638	71	INS	60
debreak	chr1	149339995	149339995	346	INS	0
debreak	chr1	149920129	149920129	341	INS	60
debreak	chr1	150065843	150065843	55	INS	60
debreak	chr1	150231572	150231572	54	INS	60
debreak	chr1	150718960	150719293	334	DEL	60
debreak	chr1	150744065	150744146	82	DEL	60
debreak	chr1	151599303	151599540	238	DEL	60
debreak	chr1	151600788	151600837	50	DEL	60
debreak	chr1	151769287	151769287	92	INS	60
debreak	chr1	151932739	151932838	100	DEL	60
debreak	chr1	152111930	152111930	53	INS	60
debreak	chr1	152267964	152268048	85	DEL	60
debreak	chr1	152850573	152850573	329	INS	60
debreak	chr1	152880980	152880980	87	INS	60
debreak	chr1	153017259	153017259	56	INS	60
debreak	chr1	153243379	153243942	564	DEL	60
debreak	chr1	153243606	153243796	191	DEL	60
debreak	chr1	153256689	153256689	840	INS	60
debreak	chr1	153520192	153520192	57	INS	60
debreak	chr1	154036066	154036066	334	INS	60
debreak	chr1	154379850	154379928	79	DEL	60
debreak	chr1	154714128	154714128	2182	INS	60
debreak	chr1	155027284	155027387	104	DEL	60
debreak	chr1	155147380	155147380	66	INS	60
debreak	chr1	155147381	155147381	448	INS	60
debreak	chr1	155689969	155694673	4705	DEL	60
debreak	chr1	155954590	155954590	320	INS	60
debreak	chr1	156004604	156004604	312	INS	60
debreak	chr1	156328046	156328046	142	INS	60
debreak	chr1	156556913	156559143	2231	DEL	60
debreak	chr1	156735535	156735535	417	INS	60
debreak	chr1	157300458	157300458	191	INS	60
debreak	chr1	157548335	157548335	6116	INS	60
debreak	chr1	157570872	157571086	215	DEL	60
debreak	chr1	157600785	157600905	121	DEL	60
debreak	chr1	157715668	157715668	89	INS	60
debreak	chr1	157967711	157967813	103	DEL	60
debreak	chr1	158473778	158473835	58	DEL	60
debreak	chr1	158518619	158518885	267	DEL	60
debreak	chr1	158659591	158659917	327	DEL	60
debreak	chr1	158702823	158702960	138	DEL	60
debreak	chr1	158742242	158742563	322	DEL	60
debreak	chr1	158881900	158881955	56	DEL	60
debreak	chr1	158897741	158900191	2451	DEL	60
debreak	chr1	159449993	159449993	91	INS	60
debreak	chr1	159678918	159679867	950	DEL	60
debreak	chr1	160291671	160291671	318	INS	60
debreak	chr1	160965231	160965546	316	DEL	60
debreak	chr1	160976747	160976820	74	DEL	60
debreak	chr1	160985051	160985361	311	DEL	60
debreak	chr1	161035894	161035894	432	INS	60
debreak	chr1	161281760	161281833	74	DEL	60
debreak	chr1	161423478	161423652	175	DEL	60
debreak	chr1	161579359	161579429	71	DEL	39
debreak	chr1	162082876	162083195	320	DEL	60
debreak	chr1	162260959	162261493	535	DEL	60
debreak	chr1	162264470	162264470	53	INS	60
debreak	chr1	162727100	162727100	270	INS	60
debreak	chr1	162791519	162791519	327	INS	60
debreak	chr1	164063633	164063633	103	INS	60
debreak	chr1	164439997	164439997	488	INS	60
debreak	chr1	164941501	164941556	56	DEL	60
debreak	chr1	165185527	165185527	312	INS	60
debreak	chr1	165536642	165536642	60	INS	60
debreak	chr1	165761973	165762252	280	DEL	60
debreak	chr1	166582341	166583291	951	DEL	60
debreak	chr1	166720669	166720669	92	INS	60
debreak	chr1	167435106	167435179	74	DEL	60
debreak	chr1	167889443	167889443	290	INS	60
debreak	chr1	168055322	168056494	1173	DEL	60
debreak	chr1	168395496	168395496	828	INS	60
debreak	chr1	168410457	168410457	1268	INS	60
debreak	chr1	169055506	169055599	94	DEL	60
debreak	chr1	169089691	169089691	520	INS	60
debreak	chr1	169190783	169191111	329	DEL	60
debreak	chr1	169342668	169342820	153	DEL	60
debreak	chr1	169355055	169355121	67	DEL	60
debreak	chr1	169369757	169369757	320	INS	60
debreak	chr1	169502677	169502777	101	DEL	60
debreak	chr1	169554160	169554160	96	INS	60
debreak	chr1	169555634	169555634	619	INS	60
debreak	chr1	169671332	169671427	96	DEL	60
debreak	chr1	169993602	169993602	164	INS	60
debreak	chr1	170132921	170132921	58	INS	60
debreak	chr1	170634294	170634294	316	INS	60
debreak	chr1	170913162	170913162	754	INS	60
debreak	chr1	171210802	171210882	81	DEL	60
debreak	chr1	171220984	171221098	115	DEL	60
debreak	chr1	171682580	171682580	55	INS	60
debreak	chr1	171814448	171814509	62	DEL	60
debreak	chr1	171816535	171816535	90	INS	60
debreak	chr1	171832515	171832515	56	INS	60
debreak	chr1	171936869	171936869	60	INS	60
debreak	chr1	171983399	171983399	143	INS	60
debreak	chr1	172492391	172492491	101	DEL	60
debreak	chr1	172571923	172571923	397	INS	60
debreak	chr1	172571927	172571927	221	INS	60
debreak	chr1	173917631	173917631	69	INS	60
debreak	chr1	173975600	173975929	330	DEL	60
debreak	chr1	175059714	175059819	106	DEL	60
debreak	chr1	175122456	175122507	52	DEL	60
debreak	chr1	175231391	175231391	217	INS	60
debreak	chr1	175302713	175302713	270	INS	60
debreak	chr1	175359042	175359190	149	DEL	60
debreak	chr1	175842863	175842863	536	INS	60
debreak	chr1	176132737	176132815	79	DEL	60
debreak	chr1	176300883	176300940	58	DEL	60
debreak	chr1	176396709	176396709	127	INS	60
debreak	chr1	176509082	176509637	556	DEL	60
debreak	chr1	177149635	177149774	140	DEL	60
debreak	chr1	177399252	177399310	59	DEL	60
debreak	chr1	178428465	178428465	311	INS	60
debreak	chr1	178505599	178505662	64	DEL	60
debreak	chr1	179353212	179353212	72	INS	60
debreak	chr1	179606227	179606227	6100	INS	60
debreak	chr1	179681962	179681962	756	INS	60
debreak	chr1	179783733	179783733	99	INS	60
debreak	chr1	180214697	180215015	319	DEL	60
debreak	chr1	180323855	180324178	324	DEL	60
debreak	chr1	180701809	180701809	281	INS	60
debreak	chr1	180859068	180859068	51	INS	60
debreak	chr1	180888414	180888414	321	INS	60
debreak	chr1	181078275	181078275	318	INS	60
debreak	chr1	181124518	181124518	95	INS	60
debreak	chr1	182068992	182068992	344	INS	60
debreak	chr1	182138471	182138471	997	INS	60
debreak	chr1	182320190	182320501	312	DEL	60
debreak	chr1	182509315	182509438	124	DEL	60
debreak	chr1	182720956	182721031	76	DEL	60
debreak	chr1	182982872	182983172	301	DEL	60
debreak	chr1	183614500	183614654	155	DEL	60
debreak	chr1	183663408	183663408	332	INS	60
debreak	chr1	183887207	183887207	122	INS	60
debreak	chr1	184000538	184000538	3800	INS	60
debreak	chr1	184088661	184088661	63	INS	60
debreak	chr1	184309592	184309907	316	DEL	60
debreak	chr1	184410625	184410625	53	INS	60
debreak	chr1	184799723	184800044	322	DEL	60
debreak	chr1	184845595	184851650	6056	DEL	60
debreak	chr1	184967906	184968227	322	DEL	60
debreak	chr1	184981330	184981330	332	INS	60
debreak	chr1	185615655	185615655	319	INS	60
debreak	chr1	185797673	185797994	322	DEL	60
debreak	chr1	185814581	185816165	1585	DEL	60
debreak	chr1	186276856	186276856	102	INS	60
debreak	chr1	186774065	186774065	54	INS	60
debreak	chr1	186795381	186795875	495	DEL	60
debreak	chr1	186857082	186857082	207	INS	60
debreak	chr1	187495705	187497279	1575	DEL	60
debreak	chr1	187552934	187552934	325	INS	60
debreak	chr1	187666391	187666391	429	INS	60
debreak	chr1	188238750	188238941	192	DEL	60
debreak	chr1	188249337	188249337	77	INS	60
debreak	chr1	188420596	188420596	68	INS	60
debreak	chr1	188469077	188469077	305	INS	60
debreak	chr1	188570324	188571098	775	DEL	60
debreak	chr1	188830312	188830312	108	INS	60
debreak	chr1	189025818	189026152	335	DEL	60
debreak	chr1	189063838	189063898	61	DEL	60
debreak	chr1	189115831	189116101	271	DEL	60
debreak	chr1	189274837	189277762	2926	DEL	60
debreak	chr1	189562619	189562763	145	DEL	60
debreak	chr1	189692516	189692582	67	DEL	60
debreak	chr1	190083527	190084733	1207	DEL	60
debreak	chr1	190628842	190628905	64	DEL	60
debreak	chr1	190827531	190827531	80	INS	60
debreak	chr1	190868190	190868360	171	DEL	60
debreak	chr1	190905315	190905315	305	INS	60
debreak	chr1	190941464	190941625	162	DEL	60
debreak	chr1	191234656	191234656	53	INS	60
debreak	chr1	191947315	191949423	2109	DEL	60
debreak	chr1	192273121	192273121	323	INS	60
debreak	chr1	192293124	192293124	611	INS	60
debreak	chr1	192640669	192640734	66	DEL	60
debreak	chr1	192891271	192892795	1525	DEL	60
debreak	chr1	193266301	193266527	227	DEL	60
debreak	chr1	193497902	193497902	1940	INS	60
debreak	chr1	194028460	194028460	68	INS	60
debreak	chr1	194090950	194091112	163	DEL	60
debreak	chr1	194098952	194099222	271	DEL	60
debreak	chr1	194381379	194382113	735	DEL	60
debreak	chr1	194548478	194548737	260	DEL	60
debreak	chr1	194669581	194669581	269	INS	60
debreak	chr1	194965512	194965512	1461	INS	60
debreak	chr1	195074107	195074311	205	DEL	60
debreak	chr1	196188917	196189193	277	DEL	60
debreak	chr1	197531379	197534141	2763	DEL	60
debreak	chr1	197544937	197544937	126	INS	60
debreak	chr1	197924892	197925171	280	DEL	60
debreak	chr1	198274159	198274159	297	INS	60
debreak	chr1	198335605	198335605	99	INS	60
debreak	chr1	198397478	198397478	482	INS	60
debreak	chr1	198492646	198492752	107	DEL	60
debreak	chr1	198506693	198506693	11448	INS	60
debreak	chr1	198956613	198956613	66	INS	60
debreak	chr1	199140920	199144677	3758	DEL	60
debreak	chr1	199333619	199333677	59	DEL	60
debreak	chr1	199360527	199360527	321	INS	60
debreak	chr1	199469599	199471105	1507	DEL	60
debreak	chr1	199478485	199478613	129	DEL	60
debreak	chr1	199914513	199914513	80	INS	60
debreak	chr1	200607058	200607058	314	INS	60
debreak	chr1	200816783	200816836	54	DEL	60
debreak	chr1	201209799	201209799	108	INS	60
debreak	chr1	201210973	201210973	216	INS	60
debreak	chr1	202032509	202032609	101	DEL	60
debreak	chr1	202672767	202672767	423	INS	60
debreak	chr1	202789601	202789601	444	INS	60
debreak	chr1	203373208	203373262	55	DEL	60
debreak	chr1	203919177	203919177	177	INS	60
debreak	chr1	203973967	203973967	64	INS	60
debreak	chr1	204010683	204010683	174	INS	60
debreak	chr1	204208378	204208435	58	DEL	60
debreak	chr1	204412724	204415485	2762	DEL	60
debreak	chr1	204471059	204471233	175	DEL	60
debreak	chr1	204877026	204877081	56	DEL	60
debreak	chr1	205539970	205539970	57	INS	60
debreak	chr1	205647159	205648089	931	DEL	60
debreak	chr1	205906489	205906554	66	DEL	60
debreak	chr1	205957904	205958411	508	DEL	60
debreak	chr1	205985765	205985765	80	INS	60
debreak	chr1	206123455	206123455	182	INS	60
debreak	chr1	206777168	206777343	176	DEL	60
debreak	chr1	206781894	206781995	102	DEL	60
debreak	chr1	206828133	206828133	74	INS	60
debreak	chr1	207220892	207221011	120	DEL	60
debreak	chr1	207450685	207450685	335	INS	60
debreak	chr1	207846741	207846830	90	DEL	60
debreak	chr1	208279280	208279280	55	INS	60
debreak	chr1	208518136	208518136	318	INS	60
debreak	chr1	208565630	208565630	50	INS	60
debreak	chr1	209671502	209671565	64	DEL	60
debreak	chr1	209762731	209762731	332	INS	60
debreak	chr1	209904723	209912632	7910	DEL	60
debreak	chr1	209990548	209990548	94	INS	60
debreak	chr1	210121959	210122277	319	DEL	60
debreak	chr1	210172077	210172077	328	INS	60
debreak	chr1	210465850	210465969	120	DEL	60
debreak	chr1	210533249	210533348	100	DEL	60
debreak	chr1	211111842	211111960	119	DEL	60
debreak	chr1	212297794	212299274	1481	DEL	60
debreak	chr1	213541159	213541159	1183	INS	60
debreak	chr1	213740731	213740891	161	DEL	60
debreak	chr1	213791001	213791001	113	INS	60
debreak	chr1	214402676	214402676	52	INS	60
debreak	chr1	214622655	214622744	90	DEL	60
debreak	chr1	214887042	214887042	1673	INS	60
debreak	chr1	215093765	215093827	63	DEL	60
debreak	chr1	215394625	215394625	541	INS	60
debreak	chr1	215805831	215805831	859	INS	60
debreak	chr1	215912451	215912512	62	DEL	60
debreak	chr1	216011963	216012134	172	DEL	60
debreak	chr1	216025383	216025383	323	INS	60
debreak	chr1	216231262	216231262	64	INS	60
debreak	chr1	216231263	216231263	132	INS	60
debreak	chr1	216912177	216912226	50	DEL	60
debreak	chr1	217096617	217096681	65	DEL	60
debreak	chr1	217323771	217323826	56	DEL	60
debreak	chr1	218612572	218612891	320	DEL	60
debreak	chr1	218720849	218720849	58	INS	60
debreak	chr1	218721116	218721189	74	DEL	60
debreak	chr1	218988269	218988269	953	INS	60
debreak	chr1	219010832	219010832	101	INS	60
debreak	chr1	219073312	219073312	68	INS	60
debreak	chr1	219074033	219074033	198	INS	60
debreak	chr1	219475624	219475693	70	DEL	60
debreak	chr1	219901005	219901005	141	INS	60
debreak	chr1	219904294	219904294	1792	INS	60
debreak	chr1	219941484	219941555	72	DEL	60
debreak	chr1	220112113	220112432	320	DEL	60
debreak	chr1	220431211	220431211	340	INS	60
debreak	chr1	220444802	220444851	50	DEL	60
debreak	chr1	220466558	220466558	99	INS	60
debreak	chr1	220475975	220475975	50	INS	60
debreak	chr1	220576005	220576005	310	INS	60
debreak	chr1	221654462	221654462	627	INS	60
debreak	chr1	221860802	221861133	332	DEL	60
debreak	chr1	221920218	221920218	94	INS	60
debreak	chr1	221920287	221920338	52	DEL	60
debreak	chr1	222090177	222090177	77	INS	60
debreak	chr1	222488378	222488550	173	DEL	60
debreak	chr1	222887479	222887797	319	DEL	60
debreak	chr1	223031358	223031436	79	DEL	60
debreak	chr1	223081189	223081189	4154	INS	60
debreak	chr1	223347731	223347731	1676	INS	60
debreak	chr1	223635601	223635873	273	DEL	60
debreak	chr1	223635619	223636255	637	DEL	60
debreak	chr1	223723856	223723856	331	INS	60
debreak	chr1	224011845	224011845	50	INS	60
debreak	chr1	224011851	224011905	55	DEL	56
debreak	chr1	224053746	224053746	327	INS	60
debreak	chr1	224059401	224059876	476	DEL	60
debreak	chr1	224205120	224205432	313	DEL	60
debreak	chr1	224378517	224378517	441	INS	60
debreak	chr1	224588891	224588891	351	INS	60
debreak	chr1	224751003	224751119	117	DEL	60
debreak	chr1	225068830	225069099	270	DEL	60
debreak	chr1	225078801	225078857	57	DEL	60
debreak	chr1	225084811	225084811	85	INS	60
debreak	chr1	225335570	225335621	52	DEL	60
debreak	chr1	225574614	225574931	318	DEL	60
debreak	chr1	225717470	225717470	86	INS	60
debreak	chr1	225815113	225815439	327	DEL	60
debreak	chr1	225819064	225819242	179	DEL	60
debreak	chr1	226227772	226227772	150	INS	60
debreak	chr1	226622680	226622755	76	DEL	60
debreak	chr1	226797657	226798001	345	DEL	60
debreak	chr1	226903044	226903044	332	INS	60
debreak	chr1	227257319	227261608	4290	DEL	60
debreak	chr1	227275240	227275240	323	INS	60
debreak	chr1	227294564	227294881	318	DEL	60
debreak	chr1	227314754	227314754	143	INS	60
debreak	chr1	227836393	227836704	312	DEL	60
debreak	chr1	228174112	228174223	112	DEL	60
debreak	chr1	228384460	228384788	329	DEL	60
debreak	chr1	228679059	228679394	336	DEL	60
debreak	chr1	228824172	228824172	328	INS	60
debreak	chr1	228846832	228846832	67	INS	60
debreak	chr1	228965640	228965640	58	INS	60
debreak	chr1	229218420	229218420	122	INS	60
debreak	chr1	229972022	229972022	248	INS	60
debreak	chr1	230315349	230315536	188	DEL	60
debreak	chr1	230332041	230332041	1053	INS	60
debreak	chr1	230358536	230358536	262	INS	60
debreak	chr1	230588843	230588843	59	INS	60
debreak	chr1	230949405	230949405	320	INS	60
debreak	chr1	231052401	231052475	75	DEL	60
debreak	chr1	231167320	231167625	306	DEL	60
debreak	chr1	231391087	231391087	146	INS	60
debreak	chr1	231705503	231705712	210	DEL	60
debreak	chr1	231733095	231733095	51	INS	60
debreak	chr1	232116517	232116517	439	INS	60
debreak	chr1	232214478	232214478	124	INS	60
debreak	chr1	232287373	232287700	328	DEL	60
debreak	chr1	232312113	232312113	81	INS	60
debreak	chr1	232415940	232416055	116	DEL	60
debreak	chr1	232639784	232640097	314	DEL	60
debreak	chr1	232682910	232683097	188	DEL	60
debreak	chr1	232733517	232733517	420	INS	60
debreak	chr1	233383399	233383399	343	INS	60
debreak	chr1	233594483	233594622	140	DEL	60
debreak	chr1	233724599	233724705	107	DEL	60
debreak	chr1	233729410	233729739	330	DEL	60
debreak	chr1	233826464	233827806	1343	DEL	60
debreak	chr1	233934807	233934807	312	INS	60
debreak	chr1	233987510	233987510	325	INS	60
debreak	chr1	234140003	234140003	213	INS	60
debreak	chr1	234207443	234207443	2673	INS	60
debreak	chr1	234451457	234451766	310	DEL	60
debreak	chr1	234669967	234669967	330	INS	60
debreak	chr1	235635573	235635573	169	INS	60
debreak	chr1	235891276	235891613	338	DEL	60
debreak	chr1	236003214	236003214	77	INS	60
debreak	chr1	236038705	236038840	136	DEL	60
debreak	chr1	236245391	236245526	136	DEL	60
debreak	chr1	236385787	236388029	2243	DEL	60
debreak	chr1	236498202	236498202	1109	INS	60
debreak	chr1	236633148	236633199	52	DEL	60
debreak	chr1	237286557	237286557	205	INS	60
debreak	chr1	237515731	237515731	150	INS	60
debreak	chr1	238188339	238188459	121	DEL	60
debreak	chr1	238627474	238627533	60	DEL	60
debreak	chr1	238970012	238970070	59	DEL	60
debreak	chr1	239262955	239262955	349	INS	60
debreak	chr1	239732275	239732352	78	DEL	60
debreak	chr1	239953381	239953381	376	INS	60
debreak	chr1	239959503	239959955	453	DEL	60
debreak	chr1	240083052	240083154	103	DEL	60
debreak	chr1	240139271	240139363	93	DEL	60
debreak	chr1	240184929	240185098	170	DEL	60
debreak	chr1	240197757	240197757	575	INS	60
debreak	chr1	240229700	240231477	1778	DEL	60
debreak	chr1	240365237	240365322	86	DEL	60
debreak	chr1	240453691	240454014	324	DEL	60
debreak	chr1	240512505	240512505	177	INS	60
debreak	chr1	240536641	240536742	102	DEL	60
debreak	chr1	240652225	240652225	57	INS	60
debreak	chr1	240986557	240986881	325	DEL	60
debreak	chr1	241023005	241023127	123	DEL	60
debreak	chr1	241087996	241088057	62	DEL	60
debreak	chr1	241197238	241197552	315	DEL	60
debreak	chr1	241422926	241423188	263	DEL	60
debreak	chr1	241456777	241456777	324	INS	60
debreak	chr1	241624203	241624266	64	DEL	60
debreak	chr1	241745421	241745686	266	DEL	60
debreak	chr1	242393236	242393651	416	DEL	60
debreak	chr1	242444693	242444693	70	INS	60
debreak	chr1	242695165	242695165	62	INS	60
debreak	chr1	242919721	242919721	53	INS	60
debreak	chr1	242951656	242951656	70	INS	60
debreak	chr1	242964470	242965913	1444	DEL	59
debreak	chr1	243338981	243339034	54	DEL	60
debreak	chr1	243845406	243845406	4359	INS	60
debreak	chr1	243907162	243907214	53	DEL	60
debreak	chr1	243998744	243998744	50	INS	60
debreak	chr1	244156609	244156674	66	DEL	60
debreak	chr1	244263456	244263456	119	INS	60
debreak	chr1	244275904	244276030	127	DEL	60
debreak	chr1	244397824	244397887	64	DEL	60
debreak	chr1	244486491	244486549	59	DEL	60
debreak	chr1	244582911	244582962	52	DEL	60
debreak	chr1	244914281	244914396	116	DEL	60
debreak	chr1	244941426	244941426	134	INS	60
debreak	chr1	245198947	245198947	154	INS	60
debreak	chr1	245270260	245270329	70	DEL	60
debreak	chr1	245442788	245442932	145	DEL	60
debreak	chr1	245443759	245443812	54	DEL	60
debreak	chr1	245600128	245600128	307	INS	60
debreak	chr1	245614858	245614959	102	DEL	60
debreak	chr1	245618581	245618654	74	DEL	60
debreak	chr1	245619081	245619165	85	DEL	60
debreak	chr1	245660295	245660295	3803	INS	60
debreak	chr1	245682400	245682460	61	DEL	60
debreak	chr1	245798399	245798399	447	INS	60
debreak	chr1	245826011	245826011	317	INS	60
debreak	chr1	245872404	245872489	86	DEL	60
debreak	chr1	245974394	245976313	1920	DEL	60
debreak	chr1	245976114	245976185	72	DEL	60
debreak	chr1	246009973	246009973	389	INS	60
debreak	chr1	246071784	246071784	57	INS	60
debreak	chr1	246071872	246071872	1593	INS	60
debreak	chr1	246080318	246080318	116	INS	60
debreak	chr1	246200547	246200608	62	DEL	60
debreak	chr1	246234168	246234546	379	DEL	60
debreak	chr1	246273055	246273124	70	DEL	60
debreak	chr1	246275366	246276022	657	DEL	60
debreak	chr1	246323860	246323860	323	INS	60
debreak	chr1	246395605	246395660	56	DEL	60
debreak	chr1	246429029	246429029	322	INS	60
debreak	chr1	246429759	246429814	56	DEL	60
debreak	chr1	246484180	246484231	52	DEL	60
debreak	chr1	246493799	246493863	65	DEL	60
debreak	chr1	246521712	246521765	54	DEL	60
debreak	chr1	246576201	246576201	418	INS	60
debreak	chr1	246620201	246620308	108	DEL	60
debreak	chr1	246642838	246642838	899	INS	60
debreak	chr1	246652867	246652867	133	INS	60
debreak	chr1	246710418	246710418	54	INS	60
debreak	chr1	246764975	246765106	132	DEL	60
debreak	chr1	246772431	246772493	63	DEL	60
debreak	chr1	246783089	246783142	54	DEL	60
debreak	chr1	246783446	246783446	54	INS	60
debreak	chr1	246785670	246785670	930	INS	60
debreak	chr1	246785682	246785682	3117	INS	60
debreak	chr1	246806596	246806687	92	DEL	60
debreak	chr1	246864577	246864886	310	DEL	60
debreak	chr1	246940510	246941174	665	DEL	60
debreak	chr1	247088819	247088819	59	INS	60
debreak	chr1	247091463	247091463	141	INS	60
debreak	chr1	247115680	247117241	1562	DEL	60
debreak	chr1	247128862	247129914	1053	DEL	60
debreak	chr1	247128984	247129291	308	DEL	60
debreak	chr1	247152075	247152075	333	INS	60
debreak	chr1	247222874	247222874	404	INS	60
debreak	chr1	247433891	247433974	84	DEL	60
debreak	chr1	247548964	247568882	19919	DEL	60
debreak	chr1	247582404	247584968	2565	DEL	60
debreak	chr1	247649359	247649359	51	INS	60
debreak	chr1	247888197	247894168	5972	DEL	59
debreak	chr1	248044507	248044834	328	DEL	60
debreak	chr1	248085437	248085437	65	INS	60
debreak	chr1	248164624	248164759	136	DEL	60
debreak	chr1	248187690	248188276	587	DEL	60
debreak	chr1	248306453	248306453	600	INS	60
debreak	chr1	248350285	248350285	328	INS	60
debreak	chr1	248383263	248383334	72	DEL	60
debreak	chr1	248384164	248384503	340	DEL	60
debreak	chr1	248404182	248404182	3490	INS	60
debreak	chr1	248444861	248444861	61	INS	17
debreak	chr1	248454242	248454347	106	DEL	55
debreak	chr1	248464647	248464647	52	INS	60
debreak	chr1	248578980	248579033	54	DEL	48
debreak	chr1	248637534	248637781	248	DEL	49
debreak	chr1	248676750	248676824	75	DEL	60
debreak	chr1	248746459	248747366	908	DEL	60
debreak	chr1	248770541	248770541	60	INS	60
debreak	chr1	248775704	248775704	61	INS	60
debreak	chr1	248795407	248796373	967	DEL	60
debreak	chr1	248938452	248938544	93	DEL	58
debreak	chr10	264857	264857	234	INS	60
debreak	chr10	322376	323061	686	DEL	60
debreak	chr10	336917	336978	62	DEL	60
debreak	chr10	337269	337269	66	INS	60
debreak	chr10	346067	346156	90	DEL	60
debreak	chr10	367941	368117	177	DEL	60
debreak	chr10	402026	403547	1522	DEL	60
debreak	chr10	417632	417632	74	INS	60
debreak	chr10	417744	418116	373	DEL	60
debreak	chr10	425314	425427	114	DEL	60
debreak	chr10	429406	429406	108	INS	60
debreak	chr10	436725	436783	59	DEL	60
debreak	chr10	444275	444385	111	DEL	60
debreak	chr10	447771	448320	550	DEL	60
debreak	chr10	454522	454618	97	DEL	60
debreak	chr10	455327	455437	111	DEL	60
debreak	chr10	489816	490012	197	DEL	60
debreak	chr10	532581	532686	106	DEL	60
debreak	chr10	540981	541049	69	DEL	60
debreak	chr10	556062	556362	301	DEL	60
debreak	chr10	556121	556121	711	INS	60
debreak	chr10	587906	587997	92	DEL	60
debreak	chr10	600443	600443	604	INS	60
debreak	chr10	600501	600501	60	INS	60
debreak	chr10	639126	639126	147	INS	60
debreak	chr10	696689	696819	131	DEL	60
debreak	chr10	717817	717955	139	DEL	60
debreak	chr10	723307	723928	622	DEL	60
debreak	chr10	735214	736861	1648	DEL	60
debreak	chr10	744203	744203	2508	INS	60
debreak	chr10	757093	757266	174	DEL	60
debreak	chr10	766148	766227	80	DEL	60
debreak	chr10	777295	777345	51	DEL	60
debreak	chr10	779536	779710	175	DEL	60
debreak	chr10	783878	784162	285	DEL	60
debreak	chr10	786546	786546	55	INS	60
debreak	chr10	951801	951852	52	DEL	60
debreak	chr10	952646	953113	468	DEL	60
debreak	chr10	1010038	1010115	78	DEL	60
debreak	chr10	1011439	1011439	65	INS	60
debreak	chr10	1015363	1015494	132	DEL	60
debreak	chr10	1016760	1016879	120	DEL	60
debreak	chr10	1038691	1038878	188	DEL	60
debreak	chr10	1046497	1047010	514	DEL	60
debreak	chr10	1102238	1102238	66	INS	60
debreak	chr10	1117884	1118099	216	DEL	60
debreak	chr10	1159709	1159709	144	INS	60
debreak	chr10	1163543	1163543	84	INS	60
debreak	chr10	1189730	1189783	54	DEL	60
debreak	chr10	1189730	1189837	108	DEL	60
debreak	chr10	1209420	1209420	72	INS	60
debreak	chr10	1212700	1212700	176	INS	60
debreak	chr10	1460459	1460593	135	DEL	60
debreak	chr10	1460829	1460896	68	DEL	60
debreak	chr10	1473942	1473942	76	INS	60
debreak	chr10	1483711	1483711	159	INS	60
debreak	chr10	1540432	1541292	861	DEL	60
debreak	chr10	1540511	1540593	83	DEL	60
debreak	chr10	1542743	1542829	87	DEL	60
debreak	chr10	1547561	1547633	73	DEL	60
debreak	chr10	1560473	1560586	114	DEL	60
debreak	chr10	1575040	1575040	52	INS	60
debreak	chr10	1575977	1575977	104	INS	60
debreak	chr10	1674998	1674998	66	INS	60
debreak	chr10	1699244	1700967	1724	DEL	60
debreak	chr10	1867899	1867899	76	INS	60
debreak	chr10	1939683	1939683	51	INS	60
debreak	chr10	1942712	1942712	67	INS	60
debreak	chr10	1971468	1971528	61	DEL	60
debreak	chr10	2035349	2035349	315	INS	60
debreak	chr10	2337277	2337603	327	DEL	60
debreak	chr10	2477526	2477592	67	DEL	60
debreak	chr10	2501608	2501608	63	INS	60
debreak	chr10	2667015	2667015	414	INS	60
debreak	chr10	2679062	2679062	341	INS	60
debreak	chr10	2865824	2865824	62	INS	60
debreak	chr10	3041558	3041558	2179	INS	60
debreak	chr10	3048545	3048618	74	DEL	60
debreak	chr10	3053505	3053754	250	DEL	60
debreak	chr10	3060950	3061264	315	DEL	60
debreak	chr10	3085813	3085813	98	INS	60
debreak	chr10	3106197	3106326	130	DEL	60
debreak	chr10	3206396	3206396	64	INS	60
debreak	chr10	3215922	3215996	75	DEL	60
debreak	chr10	3242716	3242716	198	INS	60
debreak	chr10	3407009	3407059	51	DEL	60
debreak	chr10	3411256	3411256	1220	INS	60
debreak	chr10	3431137	3431137	432	INS	60
debreak	chr10	3458287	3458378	92	DEL	60
debreak	chr10	3483643	3483643	74	INS	60
debreak	chr10	3648648	3648648	124	INS	60
debreak	chr10	3679355	3679413	59	DEL	60
debreak	chr10	4149431	4149431	78	INS	60
debreak	chr10	4183710	4183710	289	INS	60
debreak	chr10	4592610	4592928	319	DEL	60
debreak	chr10	4594623	4594730	108	DEL	60
debreak	chr10	4815476	4815805	330	DEL	60
debreak	chr10	5032222	5032222	85	INS	60
debreak	chr10	5370212	5370212	50	INS	60
debreak	chr10	5563326	5563326	114	INS	60
debreak	chr10	5639725	5639725	65	INS	60
debreak	chr10	5916705	5916705	166	INS	60
debreak	chr10	6055408	6055905	498	DEL	60
debreak	chr10	6090878	6090878	333	INS	60
debreak	chr10	6206577	6206577	52	INS	60
debreak	chr10	6209996	6210951	956	DEL	60
debreak	chr10	6210576	6210924	349	DEL	60
debreak	chr10	6369602	6375667	6066	DEL	60
debreak	chr10	6382398	6382398	51	INS	60
debreak	chr10	6413685	6413734	50	DEL	60
debreak	chr10	6819408	6819408	85	INS	60
debreak	chr10	6835146	6835645	500	DEL	60
debreak	chr10	6894591	6894591	63	INS	60
debreak	chr10	6988517	6988517	54	INS	60
debreak	chr10	7147645	7147849	205	DEL	60
debreak	chr10	7378181	7378476	296	DEL	60
debreak	chr10	7526651	7526651	911	INS	60
debreak	chr10	7667054	7667226	173	DEL	60
debreak	chr10	7682231	7682286	56	DEL	60
debreak	chr10	7687694	7687694	252	INS	60
debreak	chr10	7751855	7752075	221	DEL	60
debreak	chr10	8562766	8562888	123	DEL	60
debreak	chr10	8985437	8985437	691	INS	60
debreak	chr10	9259980	9260269	290	DEL	60
debreak	chr10	9321046	9321046	58	INS	60
debreak	chr10	9350324	9350324	186	INS	60
debreak	chr10	9364769	9364769	2250	INS	60
debreak	chr10	9407605	9407927	323	DEL	60
debreak	chr10	9407645	9407751	107	DEL	60
debreak	chr10	9408104	9408104	54	INS	60
debreak	chr10	9472010	9472010	152	INS	60
debreak	chr10	9655481	9655481	73	INS	60
debreak	chr10	9854421	9854421	109	INS	60
debreak	chr10	10451447	10451769	323	DEL	60
debreak	chr10	10666573	10666889	317	DEL	60
debreak	chr10	10792060	10792060	50	INS	60
debreak	chr10	10939106	10939166	61	DEL	60
debreak	chr10	11365802	11366626	825	DEL	60
debreak	chr10	11682665	11682665	57	INS	60
debreak	chr10	11742312	11742312	105	INS	60
debreak	chr10	12247086	12247355	270	DEL	60
debreak	chr10	12401109	12401196	88	DEL	60
debreak	chr10	12623140	12623223	84	DEL	60
debreak	chr10	12691362	12691429	68	DEL	60
debreak	chr10	12825145	12825145	102	INS	60
debreak	chr10	12827465	12827520	56	DEL	60
debreak	chr10	13216009	13216320	312	DEL	60
debreak	chr10	13217250	13218740	1491	DEL	60
debreak	chr10	13241671	13241671	360	INS	60
debreak	chr10	13675549	13676409	861	DEL	60
debreak	chr10	13899277	13899373	97	DEL	60
debreak	chr10	14442818	14442818	271	INS	60
debreak	chr10	14894350	14894666	317	DEL	60
debreak	chr10	15209430	15209430	3793	INS	60
debreak	chr10	15229774	15229922	149	DEL	60
debreak	chr10	15337585	15337585	53	INS	60
debreak	chr10	15490466	15490775	310	DEL	60
debreak	chr10	16323448	16323448	316	INS	60
debreak	chr10	16645929	16646034	106	DEL	60
debreak	chr10	16722856	16722856	50	INS	60
debreak	chr10	17252122	17252188	67	DEL	60
debreak	chr10	17554891	17554891	56	INS	60
debreak	chr10	17950560	17950560	119	INS	60
debreak	chr10	18041592	18041655	64	DEL	60
debreak	chr10	18442913	18442986	74	DEL	60
debreak	chr10	18741448	18741597	150	DEL	60
debreak	chr10	18922167	18922167	517	INS	60
debreak	chr10	19108380	19108716	337	DEL	60
debreak	chr10	19497367	19497367	297	INS	60
debreak	chr10	19707622	19709079	1458	DEL	60
debreak	chr10	19843074	19843074	330	INS	60
debreak	chr10	19916321	19916321	319	INS	60
debreak	chr10	20026839	20026934	96	DEL	60
debreak	chr10	20546236	20546236	71	INS	60
debreak	chr10	21057590	21057590	50	INS	60
debreak	chr10	21061322	21061322	52	INS	60
debreak	chr10	21910539	21910539	322	INS	60
debreak	chr10	22263091	22263143	53	DEL	60
debreak	chr10	22300365	22300594	230	DEL	60
debreak	chr10	22509783	22509832	50	DEL	60
debreak	chr10	22726633	22727825	1193	DEL	60
debreak	chr10	23111786	23111839	54	DEL	60
debreak	chr10	23388784	23388895	112	DEL	60
debreak	chr10	23518484	23518563	80	DEL	60
debreak	chr10	24809153	24809490	338	DEL	60
debreak	chr10	25418759	25418759	6054	INS	60
debreak	chr10	25454271	25454271	288	INS	60
debreak	chr10	25756465	25756465	210	INS	60
debreak	chr10	25937007	25937007	320	INS	60
debreak	chr10	26479013	26479318	306	DEL	60
debreak	chr10	26589376	26591396	2021	DEL	26
debreak	chr10	26627271	26627271	324	INS	37
debreak	chr10	27106772	27106836	65	DEL	60
debreak	chr10	27331444	27331444	512	INS	45
debreak	chr10	27407322	27407322	61	INS	60
debreak	chr10	27443155	27443278	124	DEL	60
debreak	chr10	27640990	27640990	330	INS	60
debreak	chr10	27777602	27777602	93	INS	60
debreak	chr10	27823847	27824162	316	DEL	60
debreak	chr10	27940228	27940285	58	DEL	60
debreak	chr10	28214344	28222878	8535	DEL	60
debreak	chr10	28222972	28222972	53	INS	60
debreak	chr10	28364988	28364988	52	INS	60
debreak	chr10	28901821	28901876	56	DEL	60
debreak	chr10	29594281	29594335	55	DEL	60
debreak	chr10	29729672	29729672	173	INS	60
debreak	chr10	29789413	29789413	59	INS	60
debreak	chr10	30607172	30607172	126	INS	60
debreak	chr10	30677408	30677517	110	DEL	60
debreak	chr10	30778984	30778984	68	INS	60
debreak	chr10	31270435	31270435	84	INS	60
debreak	chr10	31905841	31905841	2608	INS	60
debreak	chr10	32031869	32031869	364	INS	60
debreak	chr10	32115521	32115575	55	DEL	60
debreak	chr10	32385138	32385138	313	INS	60
debreak	chr10	32416799	32417136	338	DEL	60
debreak	chr10	32647471	32647471	55	INS	60
debreak	chr10	32699475	32700428	954	DEL	60
debreak	chr10	33128045	33128045	81	INS	60
debreak	chr10	33867394	33867446	53	DEL	60
debreak	chr10	33897819	33897819	332	INS	60
debreak	chr10	33907178	33907278	101	DEL	60
debreak	chr10	34395541	34395865	325	DEL	60
debreak	chr10	34903164	34903164	2782	INS	60
debreak	chr10	35150829	35150893	65	DEL	60
debreak	chr10	35304279	35304608	330	DEL	60
debreak	chr10	35549717	35549880	164	DEL	60
debreak	chr10	35549904	35549904	123	INS	60
debreak	chr10	35667224	35667224	2012	INS	60
debreak	chr10	35742888	35742962	75	DEL	60
debreak	chr10	36131094	36131094	300	INS	60
debreak	chr10	36139638	36139638	1659	INS	60
debreak	chr10	36657458	36657458	304	INS	60
debreak	chr10	36686025	36686088	64	DEL	60
debreak	chr10	36754037	36754037	168	INS	60
debreak	chr10	37068548	37068605	58	DEL	60
debreak	chr10	37146441	37146995	555	DEL	29
debreak	chr10	37844985	37844985	77	INS	60
debreak	chr10	37983058	37983214	157	DEL	60
debreak	chr10	38021424	38021424	147	INS	60
debreak	chr10	38087572	38087572	238	INS	60
debreak	chr10	38438569	38438641	73	DEL	59
debreak	chr10	38450018	38450115	98	DEL	60
debreak	chr10	38509841	38509841	60	INS	60
debreak	chr10	38580670	38580670	79	INS	60
debreak	chr10	38593794	38593794	125	INS	60
debreak	chr10	38594429	38594503	75	DEL	60
debreak	chr10	38784409	38784409	95	INS	60
debreak	chr10	38785985	38786144	160	DEL	60
debreak	chr10	38812412	38812412	60	INS	60
debreak	chr10	39153857	39153857	86	INS	60
debreak	chr10	39183183	39183514	332	DEL	60
debreak	chr10	39216733	39216733	447	INS	60
debreak	chr10	39229919	39229919	159	INS	60
debreak	chr10	39238907	39239118	212	DEL	60
debreak	chr10	39254774	39254774	238	INS	60
debreak	chr10	39347342	39347684	343	DEL	60
debreak	chr10	39362290	39362460	171	DEL	60
debreak	chr10	39478715	39478715	170	INS	60
debreak	chr10	39479350	39479350	343	INS	60
debreak	chr10	39502511	39502852	342	DEL	60
debreak	chr10	39506830	39507171	342	DEL	60
debreak	chr10	39533476	39533646	171	DEL	60
debreak	chr10	39551274	39551443	170	DEL	60
debreak	chr10	39551444	39551784	341	DEL	59
debreak	chr10	39570653	39570653	111	INS	37
debreak	chr10	39830773	39831436	664	DEL	10
debreak	chr10	39835085	39835085	680	INS	11
debreak	chr10	39838242	39838918	677	DEL	12
debreak	chr10	41821638	41821638	340	INS	60
debreak	chr10	41853995	41853995	291	INS	52
debreak	chr10	41856814	41856814	366	INS	51
debreak	chr10	42099082	42099595	514	DEL	60
debreak	chr10	42100378	42100987	610	DEL	60
debreak	chr10	42100483	42100543	61	DEL	55
debreak	chr10	42103795	42103795	305	INS	60
debreak	chr10	42166712	42166712	62	INS	60
debreak	chr10	42177549	42177894	346	DEL	60
debreak	chr10	42190854	42190903	50	DEL	60
debreak	chr10	42299960	42300099	140	DEL	60
debreak	chr10	42778753	42779084	332	DEL	60
debreak	chr10	43181882	43181882	1437	INS	60
debreak	chr10	43423147	43423147	1952	INS	60
debreak	chr10	43697194	43697194	326	INS	60
debreak	chr10	43709177	43709232	56	DEL	60
debreak	chr10	43887895	43888638	744	DEL	60
debreak	chr10	44179786	44179877	92	DEL	60
debreak	chr10	44405851	44406158	308	DEL	60
debreak	chr10	44662718	44663067	350	DEL	60
debreak	chr10	44866390	44866476	87	DEL	60
debreak	chr10	44928689	44928689	269	INS	60
debreak	chr10	45784243	45784308	66	DEL	59
debreak	chr10	45870398	45870544	147	DEL	60
debreak	chr10	46162687	46162747	61	DEL	59
debreak	chr10	46218622	46218830	209	DEL	60
debreak	chr10	46218887	46218887	57	INS	60
debreak	chr10	46271428	46271831	404	DEL	60
debreak	chr10	46283272	46283272	5681	INS	60
debreak	chr10	46295501	46295593	93	DEL	60
debreak	chr10	46647424	46647424	341	INS	56
debreak	chr10	47023823	47023823	446	INS	60
debreak	chr10	47180780	47180843	64	DEL	60
debreak	chr10	47329273	47329392	120	DEL	60
debreak	chr10	47408130	47408181	52	DEL	60
debreak	chr10	48291996	48291996	201	INS	60
debreak	chr10	48709112	48709434	323	DEL	60
debreak	chr10	49069971	49070287	317	DEL	60
debreak	chr10	49592407	49592407	98	INS	60
debreak	chr10	49621965	49621965	66	INS	60
debreak	chr10	50149862	50151310	1449	DEL	60
debreak	chr10	50479034	50479034	340	INS	60
debreak	chr10	50957041	50957100	60	DEL	60
debreak	chr10	50977161	50977258	98	DEL	60
debreak	chr10	51169657	51169657	589	INS	60
debreak	chr10	51392856	51392954	99	DEL	60
debreak	chr10	51443137	51443137	51	INS	60
debreak	chr10	51449644	51449644	408	INS	60
debreak	chr10	51614919	51614982	64	DEL	60
debreak	chr10	51818711	51819039	329	DEL	60
debreak	chr10	51858126	51858324	199	DEL	60
debreak	chr10	52302240	52302315	76	DEL	60
debreak	chr10	52681437	52681753	317	DEL	60
debreak	chr10	53023783	53029067	5285	DEL	60
debreak	chr10	53046196	53046196	313	INS	60
debreak	chr10	53101051	53101369	319	DEL	60
debreak	chr10	53531648	53531648	324	INS	60
debreak	chr10	53729655	53729841	187	DEL	60
debreak	chr10	53888301	53888301	54	INS	60
debreak	chr10	53965981	53966068	88	DEL	60
debreak	chr10	54146923	54146980	58	DEL	60
debreak	chr10	54198497	54198787	291	DEL	60
debreak	chr10	54307022	54307081	60	DEL	60
debreak	chr10	55002599	55002599	63	INS	60
debreak	chr10	55463926	55463977	52	DEL	60
debreak	chr10	55542582	55542709	128	DEL	60
debreak	chr10	56214860	56214860	318	INS	60
debreak	chr10	57144244	57144244	329	INS	60
debreak	chr10	57181273	57181273	411	INS	60
debreak	chr10	57255458	57255799	342	DEL	60
debreak	chr10	57322084	57322084	119	INS	60
debreak	chr10	57450028	57452076	2049	DEL	60
debreak	chr10	57470678	57471317	640	DEL	60
debreak	chr10	57497185	57497896	712	DEL	60
debreak	chr10	57698190	57698190	81	INS	60
debreak	chr10	58060852	58060911	60	DEL	60
debreak	chr10	58168167	58168167	70	INS	60
debreak	chr10	59318193	59318193	335	INS	60
debreak	chr10	59516325	59516325	54	INS	60
debreak	chr10	59605724	59606042	319	DEL	60
debreak	chr10	59681457	59681597	141	DEL	60
debreak	chr10	59696988	59697115	128	DEL	60
debreak	chr10	59882215	59882314	100	DEL	60
debreak	chr10	60226357	60226357	82	INS	60
debreak	chr10	60226470	60226586	117	DEL	60
debreak	chr10	60545022	60545022	117	INS	60
debreak	chr10	61983856	61984033	178	DEL	60
debreak	chr10	62281005	62281082	78	DEL	60
debreak	chr10	62928910	62928910	79	INS	60
debreak	chr10	63749489	63751639	2151	DEL	60
debreak	chr10	63783073	63783073	763	INS	60
debreak	chr10	63811282	63811282	1082	INS	60
debreak	chr10	65077297	65077297	311	INS	60
debreak	chr10	65200395	65200395	106	INS	60
debreak	chr10	65272629	65273021	393	DEL	60
debreak	chr10	65750718	65750771	54	DEL	60
debreak	chr10	65843240	65843339	100	DEL	60
debreak	chr10	66007741	66007741	57	INS	60
debreak	chr10	66418375	66418375	3705	INS	60
debreak	chr10	66457641	66457641	320	INS	60
debreak	chr10	66567056	66567056	59	INS	60
debreak	chr10	67301968	67302067	100	DEL	60
debreak	chr10	67825656	67825656	91	INS	60
debreak	chr10	68044217	68044217	314	INS	60
debreak	chr10	68059682	68059796	115	DEL	60
debreak	chr10	68182285	68182340	56	DEL	60
debreak	chr10	68235134	68235134	331	INS	60
debreak	chr10	68622699	68622699	323	INS	60
debreak	chr10	68827628	68827963	336	DEL	60
debreak	chr10	68874569	68874680	112	DEL	60
debreak	chr10	68926065	68926065	605	INS	60
debreak	chr10	69121314	69121314	318	INS	60
debreak	chr10	69238353	69238675	323	DEL	60
debreak	chr10	69555204	69555309	106	DEL	60
debreak	chr10	69607466	69607466	2305	INS	60
debreak	chr10	69850405	69850405	310	INS	60
debreak	chr10	70220626	70220717	92	DEL	60
debreak	chr10	70367959	70367959	71	INS	60
debreak	chr10	70508794	70508843	50	DEL	60
debreak	chr10	70554971	70554971	378	INS	60
debreak	chr10	70577179	70577179	69	INS	60
debreak	chr10	70918770	70918894	125	DEL	60
debreak	chr10	71296863	71296863	50	INS	60
debreak	chr10	71296970	71297067	98	DEL	60
debreak	chr10	71496825	71496944	120	DEL	60
debreak	chr10	71760154	71760242	89	DEL	60
debreak	chr10	72064899	72065202	304	DEL	60
debreak	chr10	73082851	73083073	223	DEL	60
debreak	chr10	73270507	73270507	55	INS	60
debreak	chr10	74470578	74470578	142	INS	60
debreak	chr10	77041145	77041463	319	DEL	60
debreak	chr10	79332433	79333002	570	DEL	60
debreak	chr10	79428403	79428458	56	DEL	60
debreak	chr10	79507072	79507140	69	DEL	60
debreak	chr10	79641417	79641417	67	INS	60
debreak	chr10	79936081	79936235	155	DEL	60
debreak	chr10	80543917	80543917	210	INS	60
debreak	chr10	80910655	80910655	51	INS	60
debreak	chr10	80990541	80992893	2353	DEL	60
debreak	chr10	81106373	81106373	309	INS	60
debreak	chr10	81212443	81212443	2908	INS	60
debreak	chr10	81370515	81370855	341	DEL	60
debreak	chr10	81573335	81573335	313	INS	60
debreak	chr10	81900216	81900281	66	DEL	60
debreak	chr10	82132526	82132526	90	INS	60
debreak	chr10	82311045	82311124	80	DEL	60
debreak	chr10	82368059	82370608	2550	DEL	60
debreak	chr10	82478217	82478709	493	DEL	60
debreak	chr10	82641001	82641149	149	DEL	60
debreak	chr10	83132112	83132112	3994	INS	60
debreak	chr10	83219153	83219153	5062	INS	60
debreak	chr10	83446835	83446835	327	INS	60
debreak	chr10	83866462	83866668	207	DEL	60
debreak	chr10	84601962	84601962	759	INS	60
debreak	chr10	84622444	84622444	327	INS	60
debreak	chr10	84794014	84794077	64	DEL	60
debreak	chr10	85112541	85112541	227	INS	60
debreak	chr10	85262130	85262754	625	DEL	60
debreak	chr10	85497896	85497896	75	INS	60
debreak	chr10	85810016	85810159	144	DEL	60
debreak	chr10	86469248	86469248	63	INS	60
debreak	chr10	86504416	86504416	3515	INS	60
debreak	chr10	86791688	86791688	56	INS	60
debreak	chr10	86805901	86805979	79	DEL	60
debreak	chr10	86906420	86906758	339	DEL	60
debreak	chr10	87613910	87613910	320	INS	60
debreak	chr10	87801484	87801541	58	DEL	60
debreak	chr10	88134520	88134520	674	INS	60
debreak	chr10	88203357	88203414	58	DEL	60
debreak	chr10	88356759	88356825	67	DEL	60
debreak	chr10	88695222	88695346	125	DEL	60
debreak	chr10	89787628	89787963	336	DEL	60
debreak	chr10	90087415	90087415	56	INS	60
debreak	chr10	90273329	90273329	360	INS	60
debreak	chr10	90455300	90455300	336	INS	60
debreak	chr10	90644356	90644356	110	INS	60
debreak	chr10	91027109	91027159	51	DEL	60
debreak	chr10	91209469	91209806	338	DEL	60
debreak	chr10	91615009	91615121	113	DEL	60
debreak	chr10	91636353	91636448	96	DEL	60
debreak	chr10	91741032	91741032	175	INS	60
debreak	chr10	91873579	91874805	1227	DEL	60
debreak	chr10	92374843	92377880	3038	DEL	60
debreak	chr10	92524326	92524326	572	INS	60
debreak	chr10	92674366	92674366	307	INS	60
debreak	chr10	93785721	93786704	984	DEL	60
debreak	chr10	93825134	93825134	176	INS	60
debreak	chr10	94824980	94824980	400	INS	60
debreak	chr10	94866525	94866525	53	INS	60
debreak	chr10	95448268	95448268	262	INS	60
debreak	chr10	95986359	95986359	248	INS	60
debreak	chr10	96439189	96439189	1167	INS	60
debreak	chr10	96777391	96777698	308	DEL	60
debreak	chr10	97141676	97141730	55	DEL	60
debreak	chr10	97275107	97277640	2534	DEL	60
debreak	chr10	97348526	97348851	326	DEL	60
debreak	chr10	97528628	97528677	50	DEL	60
debreak	chr10	97657812	97657869	58	DEL	60
debreak	chr10	97678881	97678934	54	DEL	60
debreak	chr10	98547139	98547139	160	INS	60
debreak	chr10	98735251	98735251	1521	INS	60
debreak	chr10	99256368	99256368	230	INS	60
debreak	chr10	99580546	99580546	881	INS	60
debreak	chr10	99625153	99625153	102	INS	60
debreak	chr10	99814526	99814526	106	INS	60
debreak	chr10	99827981	99827981	218	INS	60
debreak	chr10	101288329	101288329	712	INS	60
debreak	chr10	101728713	101728713	558	INS	60
debreak	chr10	101855065	101855065	1512	INS	60
debreak	chr10	102000596	102000596	309	INS	60
debreak	chr10	102768367	102768690	324	DEL	60
debreak	chr10	102772527	102772835	309	DEL	60
debreak	chr10	102995202	102995202	559	INS	60
debreak	chr10	103251101	103251101	2208	INS	60
debreak	chr10	103324330	103324330	322	INS	60
debreak	chr10	103337766	103338079	314	DEL	60
debreak	chr10	103583768	103583768	264	INS	60
debreak	chr10	103701076	103701145	70	DEL	60
debreak	chr10	104057440	104057440	196	INS	60
debreak	chr10	104534770	104534829	60	DEL	60
debreak	chr10	105088450	105088516	67	DEL	60
debreak	chr10	105917786	105918110	325	DEL	60
debreak	chr10	106131789	106131789	293	INS	60
debreak	chr10	106190925	106191837	913	DEL	60
debreak	chr10	106237443	106237512	70	DEL	60
debreak	chr10	106270560	106272783	2224	DEL	60
debreak	chr10	106831653	106831653	336	INS	60
debreak	chr10	107231511	107231511	310	INS	60
debreak	chr10	107364398	107364398	54	INS	60
debreak	chr10	107969002	107969369	368	DEL	60
debreak	chr10	107985322	107985322	69	INS	60
debreak	chr10	108449450	108449450	316	INS	60
debreak	chr10	108693709	108693709	841	INS	60
debreak	chr10	109011997	109011997	68	INS	60
debreak	chr10	109157141	109159589	2449	DEL	60
debreak	chr10	109276620	109276939	320	DEL	60
debreak	chr10	109812353	109818458	6106	DEL	60
debreak	chr10	110251011	110251011	321	INS	60
debreak	chr10	110360246	110360246	55	INS	60
debreak	chr10	110720638	110720690	53	DEL	60
debreak	chr10	110767081	110767163	83	DEL	60
debreak	chr10	111255885	111255885	52	INS	60
debreak	chr10	111733531	111733620	90	DEL	60
debreak	chr10	112245983	112245983	339	INS	60
debreak	chr10	112398027	112398364	338	DEL	60
debreak	chr10	113257604	113257604	65	INS	60
debreak	chr10	113288492	113288492	315	INS	60
debreak	chr10	113490511	113490511	333	INS	60
debreak	chr10	113647646	113647646	71	INS	60
debreak	chr10	113654199	113654199	343	INS	60
debreak	chr10	113749360	113749673	314	DEL	60
debreak	chr10	114083829	114083829	1962	INS	60
debreak	chr10	114101963	114102271	309	DEL	60
debreak	chr10	114345857	114345932	76	DEL	60
debreak	chr10	114647209	114647362	154	DEL	60
debreak	chr10	114784350	114784350	137	INS	60
debreak	chr10	114935347	114935565	219	DEL	60
debreak	chr10	115246541	115246859	319	DEL	60
debreak	chr10	115776594	115776594	92	INS	60
debreak	chr10	115952106	115952491	386	DEL	60
debreak	chr10	116196558	116196608	51	DEL	60
debreak	chr10	116196561	116196671	111	DEL	60
debreak	chr10	116394436	116394436	132	INS	60
debreak	chr10	116505798	116506120	323	DEL	60
debreak	chr10	117570739	117570918	180	DEL	60
debreak	chr10	117874764	117875094	331	DEL	60
debreak	chr10	118219679	118219993	315	DEL	60
debreak	chr10	119287324	119287373	50	DEL	60
debreak	chr10	119312940	119312940	96	INS	60
debreak	chr10	119394267	119394499	233	DEL	60
debreak	chr10	119427311	119427311	56	INS	60
debreak	chr10	119547324	119547324	1998	INS	60
debreak	chr10	120358590	120358762	173	DEL	60
debreak	chr10	120467143	120469291	2149	DEL	60
debreak	chr10	120798395	120798510	116	DEL	60
debreak	chr10	120845833	120845896	64	DEL	60
debreak	chr10	120941625	120941916	292	DEL	60
debreak	chr10	121729666	121729979	314	DEL	60
debreak	chr10	122203285	122203361	77	DEL	60
debreak	chr10	122457350	122457733	384	DEL	60
debreak	chr10	122813957	122814036	80	DEL	60
debreak	chr10	123254638	123254638	3136	INS	60
debreak	chr10	123292211	123292785	575	DEL	60
debreak	chr10	123619429	123619488	60	DEL	60
debreak	chr10	123881230	123881230	94	INS	60
debreak	chr10	123904916	123904916	59	INS	60
debreak	chr10	124230186	124230245	60	DEL	60
debreak	chr10	124306125	124306304	180	DEL	60
debreak	chr10	124330939	124330939	95	INS	60
debreak	chr10	124380371	124385919	5549	DEL	60
debreak	chr10	124577677	124577677	78	INS	60
debreak	chr10	126417904	126418217	314	DEL	60
debreak	chr10	126576660	126576660	66	INS	60
debreak	chr10	126938769	126938832	64	DEL	60
debreak	chr10	127093199	127093199	59	INS	60
debreak	chr10	127263367	127263367	294	INS	60
debreak	chr10	127362840	127362840	280	INS	60
debreak	chr10	127396893	127396893	532	INS	60
debreak	chr10	127704667	127704667	96	INS	60
debreak	chr10	127714373	127714373	1135	INS	60
debreak	chr10	127767039	127767344	306	DEL	60
debreak	chr10	127797516	127797516	1658	INS	60
debreak	chr10	128137302	128137613	312	DEL	60
debreak	chr10	128148301	128148620	320	DEL	60
debreak	chr10	128209289	128209339	51	DEL	60
debreak	chr10	128276983	128276983	154	INS	60
debreak	chr10	128364030	128364080	51	DEL	60
debreak	chr10	128776715	128776715	325	INS	60
debreak	chr10	129249720	129249720	79	INS	60
debreak	chr10	129414675	129414675	50	INS	60
debreak	chr10	129520508	129520508	68	INS	60
debreak	chr10	130013973	130013973	61	INS	60
debreak	chr10	130051420	130051635	216	DEL	60
debreak	chr10	130051973	130052044	72	DEL	60
debreak	chr10	130081810	130081810	1678	INS	60
debreak	chr10	130360233	130360570	338	DEL	60
debreak	chr10	130459587	130459974	388	DEL	60
debreak	chr10	130496456	130496456	462	INS	60
debreak	chr10	130496456	130496456	1383	INS	60
debreak	chr10	130508966	130508966	50	INS	60
debreak	chr10	130573916	130574060	145	DEL	60
debreak	chr10	130719065	130719154	90	DEL	60
debreak	chr10	130759151	130760297	1147	DEL	60
debreak	chr10	130784614	130784671	58	DEL	60
debreak	chr10	130785412	130785671	260	DEL	60
debreak	chr10	130788471	130788542	72	DEL	60
debreak	chr10	130930524	130930628	105	DEL	60
debreak	chr10	131044203	131044348	146	DEL	60
debreak	chr10	131060209	131060557	349	DEL	60
debreak	chr10	131106997	131107076	80	DEL	60
debreak	chr10	131228502	131228656	155	DEL	60
debreak	chr10	131289537	131289901	365	DEL	60
debreak	chr10	131344218	131344469	252	DEL	60
debreak	chr10	131462497	131462552	56	DEL	60
debreak	chr10	131632120	131632120	81	INS	60
debreak	chr10	131688265	131688265	50	INS	60
debreak	chr10	131883412	131883461	50	DEL	60
debreak	chr10	131952569	131952569	66	INS	60
debreak	chr10	132115190	132115259	70	DEL	60
debreak	chr10	132140570	132140647	78	DEL	60
debreak	chr10	132191660	132191987	328	DEL	60
debreak	chr10	132254446	132254550	105	DEL	60
debreak	chr10	132254551	132254760	210	DEL	60
debreak	chr10	132259019	132259078	60	DEL	60
debreak	chr10	132284775	132284775	84	INS	60
debreak	chr10	132352447	132352629	183	DEL	60
debreak	chr10	132356402	132356509	108	DEL	60
debreak	chr10	132358506	132358731	226	DEL	60
debreak	chr10	132398923	132399014	92	DEL	60
debreak	chr10	132403993	132404044	52	DEL	60
debreak	chr10	132505464	132506123	660	DEL	60
debreak	chr10	132741724	132741778	55	DEL	60
debreak	chr10	132767813	132767813	65	INS	60
debreak	chr10	132771726	132772207	482	DEL	60
debreak	chr10	132792564	132792670	107	DEL	60
debreak	chr10	132983225	132983300	76	DEL	60
debreak	chr10	132988777	132989041	265	DEL	60
debreak	chr10	132996482	132996537	56	DEL	60
debreak	chr10	133008350	133008407	58	DEL	60
debreak	chr10	133010267	133010267	757	INS	60
debreak	chr10	133015079	133015133	55	DEL	60
debreak	chr10	133017119	133017683	565	DEL	60
debreak	chr10	133017533	133017806	274	DEL	60
debreak	chr10	133051719	133051719	52	INS	60
debreak	chr10	133065791	133065791	116	INS	60
debreak	chr10	133080925	133081009	85	DEL	60
debreak	chr10	133111308	133111308	293	INS	60
debreak	chr10	133113059	133113144	86	DEL	60
debreak	chr10	133113171	133113171	140	INS	60
debreak	chr10	133135392	133136846	1455	DEL	60
debreak	chr10	133138810	133139148	339	DEL	60
debreak	chr10	133140131	133140327	197	DEL	60
debreak	chr10	133143326	133143383	58	DEL	60
debreak	chr10	133152534	133152534	53	INS	60
debreak	chr10	133164070	133164123	54	DEL	60
debreak	chr10	133203153	133203224	72	DEL	60
debreak	chr10	133208357	133208533	177	DEL	60
debreak	chr10	133220339	133220498	160	DEL	60
debreak	chr10	133222581	133223234	654	DEL	60
debreak	chr10	133291561	133291804	244	DEL	60
debreak	chr10	133291561	133291804	244	DEL	60
debreak	chr10	133317259	133317906	648	DEL	60
debreak	chr10	133369368	133369449	82	DEL	60
debreak	chr10	133431213	133431820	608	DEL	60
debreak	chr10	133441455	133441455	264	INS	60
debreak	chr10	133477256	133479683	2428	DEL	60
debreak	chr10	133478187	133478457	271	DEL	60
debreak	chr10	133480074	133480467	394	DEL	60
debreak	chr10	133480499	133480691	193	DEL	60
debreak	chr10	133765397	133765397	84	INS	54
debreak	chr10	133786450	133786450	427	INS	14
debreak	chr11	196121	196418	298	DEL	60
debreak	chr11	202747	202747	165	INS	60
debreak	chr11	220769	220919	151	DEL	60
debreak	chr11	223787	223858	72	DEL	60
debreak	chr11	223905	223976	72	DEL	60
debreak	chr11	349859	350074	216	DEL	60
debreak	chr11	356428	356428	3583	INS	60
debreak	chr11	361054	361054	408	INS	60
debreak	chr11	363172	363259	88	DEL	60
debreak	chr11	363227	363400	174	DEL	60
debreak	chr11	363800	363855	56	DEL	60
debreak	chr11	364642	364642	153	INS	60
debreak	chr11	381319	381446	128	DEL	60
debreak	chr11	412005	412005	83	INS	60
debreak	chr11	412218	412218	79	INS	60
debreak	chr11	419795	419795	71	INS	60
debreak	chr11	421381	421520	140	DEL	60
debreak	chr11	436721	436819	99	DEL	60
debreak	chr11	439524	439524	73	INS	60
debreak	chr11	442404	442466	63	DEL	60
debreak	chr11	469328	469403	76	DEL	60
debreak	chr11	482893	483060	168	DEL	60
debreak	chr11	486015	486015	50	INS	60
debreak	chr11	487981	488049	69	DEL	60
debreak	chr11	488087	488156	70	DEL	60
debreak	chr11	491675	491898	224	DEL	60
debreak	chr11	585326	585326	1031	INS	60
debreak	chr11	611797	611874	78	DEL	60
debreak	chr11	635826	635945	120	DEL	60
debreak	chr11	642855	642855	1768	INS	60
debreak	chr11	647807	647911	105	DEL	60
debreak	chr11	696723	696723	133	INS	60
debreak	chr11	734934	734934	53	INS	60
debreak	chr11	735880	735880	106	INS	60
debreak	chr11	763237	763237	456	INS	60
debreak	chr11	772176	772259	84	DEL	60
debreak	chr11	801742	801793	52	DEL	60
debreak	chr11	833820	833820	72	INS	60
debreak	chr11	879498	879498	84	INS	60
debreak	chr11	912838	912838	318	INS	60
debreak	chr11	961342	961342	112	INS	60
debreak	chr11	1078426	1080492	2067	DEL	60
debreak	chr11	1079229	1079534	306	DEL	60
debreak	chr11	1148329	1148390	62	DEL	60
debreak	chr11	1164917	1164917	65	INS	60
debreak	chr11	1170191	1170258	68	DEL	60
debreak	chr11	1184995	1184995	192	INS	60
debreak	chr11	1255551	1255786	236	DEL	60
debreak	chr11	1255551	1255668	118	DEL	60
debreak	chr11	1287634	1287759	126	DEL	60
debreak	chr11	1336735	1336735	53	INS	60
debreak	chr11	1341540	1341540	57	INS	60
debreak	chr11	1351958	1352375	418	DEL	60
debreak	chr11	1396186	1396257	72	DEL	60
debreak	chr11	1412158	1412517	360	DEL	60
debreak	chr11	1423667	1423667	415	INS	60
debreak	chr11	1429236	1432775	3540	DEL	60
debreak	chr11	1435233	1435377	145	DEL	60
debreak	chr11	1537760	1537760	6025	INS	60
debreak	chr11	1607727	1607813	87	DEL	60
debreak	chr11	1641725	1642305	581	DEL	60
debreak	chr11	1641778	1641778	143	INS	60
debreak	chr11	1642167	1642227	61	DEL	60
debreak	chr11	1660886	1661185	300	DEL	60
debreak	chr11	1665595	1665595	75	INS	60
debreak	chr11	1684464	1684900	437	DEL	60
debreak	chr11	1804184	1804265	82	DEL	60
debreak	chr11	1894021	1915702	21682	DEL	60
debreak	chr11	1950615	1950732	118	DEL	60
debreak	chr11	2005528	2005614	87	DEL	60
debreak	chr11	2194148	2194357	210	DEL	60
debreak	chr11	2308417	2308552	136	DEL	60
debreak	chr11	2430711	2430711	75	INS	60
debreak	chr11	2793407	2793477	71	DEL	60
debreak	chr11	2897838	2897906	69	DEL	60
debreak	chr11	2923279	2923339	61	DEL	60
debreak	chr11	2938499	2938499	114	INS	60
debreak	chr11	3097062	3097062	599	INS	60
debreak	chr11	3103707	3103764	58	DEL	60
debreak	chr11	3205126	3205126	92	INS	60
debreak	chr11	3214915	3214915	60	INS	60
debreak	chr11	3246567	3246567	147	INS	60
debreak	chr11	3257641	3257641	55	INS	32
debreak	chr11	3358766	3358766	52	INS	60
debreak	chr11	3409469	3409624	156	DEL	60
debreak	chr11	3895735	3895825	91	DEL	60
debreak	chr11	3961126	3961631	506	DEL	60
debreak	chr11	4137718	4137872	155	DEL	60
debreak	chr11	4316786	4317022	237	DEL	51
debreak	chr11	4320963	4320963	58	INS	44
debreak	chr11	4334834	4334949	116	DEL	41
debreak	chr11	4521475	4522588	1114	DEL	60
debreak	chr11	4553270	4553588	319	DEL	60
debreak	chr11	4616104	4616104	147	INS	60
debreak	chr11	4781292	4781602	311	DEL	60
debreak	chr11	4902307	4902307	314	INS	60
debreak	chr11	5085735	5085981	247	DEL	60
debreak	chr11	5114184	5114184	180	INS	60
debreak	chr11	5699225	5699567	343	DEL	60
debreak	chr11	5738858	5741134	2277	DEL	60
debreak	chr11	5763344	5788052	24709	DEL	60
debreak	chr11	5812340	5812340	179	INS	60
debreak	chr11	5844199	5844278	80	DEL	60
debreak	chr11	5852755	5862263	9509	DEL	60
debreak	chr11	5875217	5875217	252	INS	60
debreak	chr11	6860135	6860621	487	DEL	60
debreak	chr11	7071558	7071558	321	INS	60
debreak	chr11	7153480	7153480	1909	INS	60
debreak	chr11	7331216	7331216	330	INS	60
debreak	chr11	7407349	7407679	331	DEL	60
debreak	chr11	7844550	7844550	10642	INS	60
debreak	chr11	8158766	8158766	1724	INS	60
debreak	chr11	8424810	8424810	321	INS	60
debreak	chr11	8448858	8449694	837	DEL	60
debreak	chr11	8557277	8557277	70	INS	60
debreak	chr11	9671744	9671744	96	INS	60
debreak	chr11	10353387	10353447	61	DEL	60
debreak	chr11	10802030	10802030	76	INS	60
debreak	chr11	11319042	11319104	63	DEL	60
debreak	chr11	11358072	11359480	1409	DEL	60
debreak	chr11	11786297	11786297	55	INS	60
debreak	chr11	12130998	12131321	324	DEL	60
debreak	chr11	12185127	12185127	96	INS	60
debreak	chr11	12380179	12380802	624	DEL	60
debreak	chr11	12641148	12641148	1599	INS	60
debreak	chr11	12922186	12922462	277	DEL	60
debreak	chr11	13016509	13016509	173	INS	60
debreak	chr11	13288418	13288418	60	INS	60
debreak	chr11	13544376	13544727	352	DEL	60
debreak	chr11	13745872	13745960	89	DEL	60
debreak	chr11	14276624	14276624	3034	INS	60
debreak	chr11	14326765	14327080	316	DEL	60
debreak	chr11	14478465	14478465	326	INS	60
debreak	chr11	14841726	14841726	1063	INS	60
debreak	chr11	15229945	15230000	56	DEL	60
debreak	chr11	15358699	15358699	1575	INS	60
debreak	chr11	15485931	15485931	359	INS	60
debreak	chr11	16565616	16565751	136	DEL	60
debreak	chr11	16576017	16576339	323	DEL	60
debreak	chr11	16907172	16907233	62	DEL	60
debreak	chr11	16974623	16975046	424	DEL	60
debreak	chr11	17174293	17174605	313	DEL	60
debreak	chr11	17193872	17193872	128	INS	60
debreak	chr11	17552529	17552529	460	INS	60
debreak	chr11	17925189	17925267	79	DEL	60
debreak	chr11	18143652	18143738	87	DEL	60
debreak	chr11	18258670	18258670	272	INS	60
debreak	chr11	19533692	19534003	312	DEL	60
debreak	chr11	19618908	19618908	404	INS	60
debreak	chr11	19860083	19860083	225	INS	60
debreak	chr11	19941448	19941448	347	INS	60
debreak	chr11	20233136	20233136	89	INS	60
debreak	chr11	20547632	20549632	2001	DEL	60
debreak	chr11	21165564	21194304	28741	DEL	60
debreak	chr11	21317425	21317425	84	INS	60
debreak	chr11	21767525	21767585	61	DEL	60
debreak	chr11	21988930	21988998	69	DEL	60
debreak	chr11	22241255	22241255	124	INS	60
debreak	chr11	22243732	22243732	1124	INS	60
debreak	chr11	22269175	22269252	78	DEL	60
debreak	chr11	22339130	22339179	50	DEL	60
debreak	chr11	22637378	22637601	224	DEL	60
debreak	chr11	22986347	22986485	139	DEL	60
debreak	chr11	23016589	23016589	265	INS	60
debreak	chr11	23091767	23091767	59	INS	60
debreak	chr11	23188628	23188689	62	DEL	60
debreak	chr11	23249161	23249161	218	INS	60
debreak	chr11	23336958	23336958	307	INS	60
debreak	chr11	23347665	23347665	3084	INS	60
debreak	chr11	23388187	23388236	50	DEL	60
debreak	chr11	23501256	23501256	346	INS	60
debreak	chr11	23525062	23525062	324	INS	60
debreak	chr11	23565748	23565748	58	INS	60
debreak	chr11	23839197	23839340	144	DEL	60
debreak	chr11	23861455	23861539	85	DEL	60
debreak	chr11	23934780	23934780	103	INS	60
debreak	chr11	23987641	23987641	73	INS	60
debreak	chr11	24326322	24326322	340	INS	60
debreak	chr11	24327937	24334002	6066	DEL	60
debreak	chr11	24371553	24371553	6646	INS	60
debreak	chr11	24502155	24502155	88	INS	60
debreak	chr11	24566895	24566947	53	DEL	60
debreak	chr11	24883333	24883333	471	INS	60
debreak	chr11	24926257	24926356	100	DEL	60
debreak	chr11	25030920	25031013	94	DEL	60
debreak	chr11	25047312	25047416	105	DEL	60
debreak	chr11	25222979	25222979	5733	INS	60
debreak	chr11	25410961	25411180	220	DEL	60
debreak	chr11	25413674	25413749	76	DEL	60
debreak	chr11	25651839	25651839	84	INS	60
debreak	chr11	25658481	25658534	54	DEL	60
debreak	chr11	25751433	25751568	136	DEL	60
debreak	chr11	26007880	26008112	233	DEL	60
debreak	chr11	26107105	26107105	328	INS	60
debreak	chr11	26152287	26152368	82	DEL	60
debreak	chr11	26173641	26175016	1376	DEL	60
debreak	chr11	26529129	26529240	112	DEL	60
debreak	chr11	27003685	27003685	145	INS	60
debreak	chr11	27286323	27286655	333	DEL	60
debreak	chr11	27567968	27567968	69	INS	60
debreak	chr11	27635717	27636048	332	DEL	60
debreak	chr11	27800676	27800871	196	DEL	60
debreak	chr11	28688398	28688471	74	DEL	60
debreak	chr11	28844734	28844734	75	INS	60
debreak	chr11	28985656	28991233	5578	DEL	60
debreak	chr11	29460108	29460159	52	DEL	60
debreak	chr11	29463654	29463654	3161	INS	60
debreak	chr11	29499412	29499412	58	INS	60
debreak	chr11	30211603	30211603	64	INS	60
debreak	chr11	30269420	30269420	81	INS	60
debreak	chr11	30272654	30272654	73	INS	60
debreak	chr11	30557226	30557226	218	INS	60
debreak	chr11	30928615	30928615	1480	INS	60
debreak	chr11	31251469	31251469	322	INS	60
debreak	chr11	31838449	31838976	528	DEL	60
debreak	chr11	31859109	31859162	54	DEL	60
debreak	chr11	31895168	31895496	329	DEL	60
debreak	chr11	32265095	32265427	333	DEL	60
debreak	chr11	32331774	32331832	59	DEL	60
debreak	chr11	32366524	32366524	318	INS	60
debreak	chr11	32367717	32369062	1346	DEL	60
debreak	chr11	32412721	32412721	309	INS	60
debreak	chr11	32638778	32639243	466	DEL	60
debreak	chr11	32755698	32756083	386	DEL	60
debreak	chr11	32870498	32870498	333	INS	60
debreak	chr11	33362898	33362963	66	DEL	60
debreak	chr11	33516127	33516449	323	DEL	60
debreak	chr11	33638405	33638464	60	DEL	60
debreak	chr11	34227829	34228153	325	DEL	60
debreak	chr11	34375824	34375824	320	INS	60
[truncated: 12,980 more rows]
