# Supplementary material for: Bayesian Integrative Detection of Structural Variations With False Discovery Rate Control
Source: Biom J. 2026 Mar 27;68(2):e70128. doi: 10.1002/bimj.70128 (PMC13022811; doi:10.1002/bimj.70128)
Supplement: Supplementary file 2 — Supporting Information [file BIMJ-68-e70128-s001.zip › Code_and_Data/arrayfile_NA19239/pbsv.vcf.csv]

Method	chro	start	end	length	type	qual
pbsv	chr1	59598	59598	315	INS
pbsv	chr1	66238	66275	37	DEL
pbsv	chr1	83829	83853	24	DEL
pbsv	chr1	136603	136603	48	INS
pbsv	chr1	136605	136751	146	DEL
pbsv	chr1	139407	139439	32	DEL
pbsv	chr1	144526	144556	30	DEL
pbsv	chr1	180176	180176	874	INS
pbsv	chr1	180338	180338	2175	INS
pbsv	chr1	181210	181449	239	DEL
pbsv	chr1	367610	367630	20	DEL
pbsv	chr1	369632	369632	38	INS
pbsv	chr1	369937	369937	141	INS
pbsv	chr1	372568	372751	183	DEL
pbsv	chr1	372578	372578	27	INS
pbsv	chr1	433247	433247	76	INS
pbsv	chr1	596697	596797	100	DEL
pbsv	chr1	602333	602333	502	INS
pbsv	chr1	610274	610546	272	DEL
pbsv	chr1	611558	611558	518	INS
pbsv	chr1	611895	611895	411	INS
pbsv	chr1	611896	611896	206	INS
pbsv	chr1	612253	612253	106	INS
pbsv	chr1	653700	653720	20	DEL
pbsv	chr1	711958	712048	90	DEL
pbsv	chr1	714324	714374	50	DEL
pbsv	chr1	744200	744222	22	DEL
pbsv	chr1	820879	820879	245	INS
pbsv	chr1	822427	822462	35	DEL
pbsv	chr1	831213	833732	2519	DEL
pbsv	chr1	839457	839499	42	DEL
pbsv	chr1	853508	853557	49	DEL
pbsv	chr1	866625	866625	49	INS
pbsv	chr1	882644	882731	87	DEL
pbsv	chr1	893791	893827	36	DEL
pbsv	chr1	905012	905012	56	INS
pbsv	chr1	908799	908824	25	DEL
pbsv	chr1	909079	909170	91	DEL
pbsv	chr1	909187	909452	265	DEL
pbsv	chr1	909419	909509	90	DEL
pbsv	chr1	934049	934105	56	DEL
pbsv	chr1	934144	934172	28	DEL
pbsv	chr1	934284	934788	504	DEL
pbsv	chr1	934707	934735	28	DEL
pbsv	chr1	936264	936303	39	DEL
pbsv	chr1	964575	964688	113	DEL
pbsv	chr1	977224	977316	92	DEL
pbsv	chr1	977943	978002	59	DEL
pbsv	chr1	1022587	1022587	23	INS
pbsv	chr1	1028613	1029040	427	DEL
pbsv	chr1	1029671	1029827	156	DEL
pbsv	chr1	1029671	1029671	128	INS
pbsv	chr1	1030064	1030064	32	INS
pbsv	chr1	1030381	1030381	158	INS
pbsv	chr1	1041776	1041823	47	DEL
pbsv	chr1	1062056	1062082	26	DEL
pbsv	chr1	1065169	1065286	117	DEL
pbsv	chr1	1065257	1065287	30	DEL
pbsv	chr1	1065332	1065332	33	INS
pbsv	chr1	1077061	1077361	300	DEL
pbsv	chr1	1077269	1077329	60	DEL
pbsv	chr1	1077629	1077660	31	DEL
pbsv	chr1	1078146	1078296	150	DEL
pbsv	chr1	1080649	1080864	215	DEL
pbsv	chr1	1134795	1134795	349	INS
pbsv	chr1	1139554	1139554	61	INS
pbsv	chr1	1145544	1145544	22	INS
pbsv	chr1	1147337	1147373	36	DEL
pbsv	chr1	1157295	1157334	39	DEL
pbsv	chr1	1168009	1168044	35	DEL
pbsv	chr1	1192776	1192776	24	INS
pbsv	chr1	1195863	1195863	268	INS
pbsv	chr1	1202037	1202037	57	INS
pbsv	chr1	1212605	1212605	36	INS
pbsv	chr1	1225720	1225749	29	DEL
pbsv	chr1	1226336	1226399	63	DEL
pbsv	chr1	1227292	1227466	174	DEL
pbsv	chr1	1240648	1240648	86	INS
pbsv	chr1	1240684	1240684	43	INS
pbsv	chr1	1245158	1245158	454	INS
pbsv	chr1	1248054	1248317	263	DEL
pbsv	chr1	1248995	1249061	66	DEL
pbsv	chr1	1284171	1284171	427	INS
pbsv	chr1	1284171	1284171	735	INS
pbsv	chr1	1288264	1288428	164	DEL
pbsv	chr1	1288794	1288816	22	DEL
pbsv	chr1	1289508	1289561	53	DEL
pbsv	chr1	1289841	1289928	87	DEL
pbsv	chr1	1289916	1289972	56	DEL
pbsv	chr1	1289954	1290136	182	DEL
pbsv	chr1	1293731	1293731	40	INS
pbsv	chr1	1297187	1297275	88	DEL
pbsv	chr1	1324139	1324171	32	DEL
pbsv	chr1	1324180	1324180	72	INS
pbsv	chr1	1339884	1339884	39	INS
pbsv	chr1	1351333	1351413	80	DEL
pbsv	chr1	1366937	1367107	170	DEL
pbsv	chr1	1382630	1382630	888	INS
pbsv	chr1	1382630	1382630	1390	INS
pbsv	chr1	1412042	1412083	41	DEL
pbsv	chr1	1442855	1442855	32	INS
pbsv	chr1	1443673	1443695	22	DEL
pbsv	chr1	1461621	1461621	39	INS
pbsv	chr1	1494918	1494918	504	INS
pbsv	chr1	1530531	1530850	319	DEL
pbsv	chr1	1546903	1546903	134	INS
pbsv	chr1	1554201	1554245	44	DEL
pbsv	chr1	1565683	1565683	97	INS
pbsv	chr1	1605516	1605516	275	INS
pbsv	chr1	1605892	1605892	20	INS
pbsv	chr1	1627471	1627522	51	DEL
pbsv	chr1	1627822	1627858	36	DEL
pbsv	chr1	1651421	1651474	53	DEL
pbsv	chr1	1666974	1667141	167	DEL
pbsv	chr1	1681988	1682020	32	DEL
pbsv	chr1	1717604	1717655	51	DEL
pbsv	chr1	1722565	1722565	21	INS
pbsv	chr1	1725696	1726657	961	DEL
pbsv	chr1	1749605	1749605	50	INS
pbsv	chr1	1924223	1924223	103	INS
pbsv	chr1	1929384	1929384	1010	INS
pbsv	chr1	1934312	1934312	34	INS
pbsv	chr1	1934619	1934653	34	DEL
pbsv	chr1	1934896	1935098	202	DEL
pbsv	chr1	1935189	1935584	395	DEL
pbsv	chr1	1937841	1937872	31	DEL
pbsv	chr1	1948942	1948942	110	INS
pbsv	chr1	1970940	1970999	59	DEL
pbsv	chr1	1993705	1993705	146	INS
pbsv	chr1	2005925	2005945	20	DEL
pbsv	chr1	2019220	2019220	230	INS
pbsv	chr1	2071051	2071051	26	INS
pbsv	chr1	2093115	2095945	2830	DEL
pbsv	chr1	2106757	2106757	525	INS
pbsv	chr1	2110021	2110116	95	DEL
pbsv	chr1	2121519	2121519	33	INS
pbsv	chr1	2122759	2122759	75	INS
pbsv	chr1	2122968	2123048	80	DEL
pbsv	chr1	2122991	2123020	29	DEL
pbsv	chr1	2123071	2123071	60	INS
pbsv	chr1	2123993	2123993	99	INS
pbsv	chr1	2124192	2124318	126	DEL
pbsv	chr1	2142113	2142113	42	INS
pbsv	chr1	2149497	2149517	20	DEL
pbsv	chr1	2177885	2177910	25	DEL
pbsv	chr1	2213790	2213812	22	DEL
pbsv	chr1	2280653	2280912	259	DEL
pbsv	chr1	2280720	2280807	87	DEL
pbsv	chr1	2281382	2281574	192	DEL
pbsv	chr1	2281984	2282004	20	DEL
pbsv	chr1	2282027	2282090	63	DEL
pbsv	chr1	2295704	2295727	23	DEL
pbsv	chr1	2393034	2393034	42	INS
pbsv	chr1	2401350	2401350	317	INS
pbsv	chr1	2436473	2436550	77	DEL
pbsv	chr1	2440390	2440390	684	INS
pbsv	chr1	2440693	2440693	615	INS
pbsv	chr1	2459455	2459599	144	DEL
pbsv	chr1	2468469	2468517	48	DEL
pbsv	chr1	2483876	2483919	43	DEL
pbsv	chr1	2500779	2500819	40	DEL
pbsv	chr1	2514580	2514580	35	INS
pbsv	chr1	2522791	2522791	555	INS
pbsv	chr1	2592378	2592608	230	DEL
pbsv	chr1	2634742	2635144	402	DEL
pbsv	chr1	2652119	2652119	159	INS
pbsv	chr1	2653625	2653625	80	INS
pbsv	chr1	2654998	2655373	375	DEL
pbsv	chr1	2656679	2656719	40	DEL
pbsv	chr1	2656754	2656754	25	INS
pbsv	chr1	2657170	2657170	39	INS
pbsv	chr1	2659214	2659254	40	DEL
pbsv	chr1	2660208	2660208	80	INS
pbsv	chr1	2661757	2661757	40	INS
pbsv	chr1	2661861	2661901	40	DEL
pbsv	chr1	2667449	2667449	80	INS
pbsv	chr1	2675106	2675146	40	DEL
pbsv	chr1	2677790	2677830	40	DEL
pbsv	chr1	2678446	2678487	41	DEL
pbsv	chr1	2687448	2687448	40	INS
pbsv	chr1	2688636	2688636	45	INS
pbsv	chr1	2688967	2689008	41	DEL
pbsv	chr1	2689996	2690037	41	DEL
pbsv	chr1	2690313	2690433	120	DEL
pbsv	chr1	2691729	2691769	40	DEL
pbsv	chr1	2692122	2692201	79	DEL
pbsv	chr1	2693278	2693318	40	DEL
pbsv	chr1	2697104	2697145	41	DEL
pbsv	chr1	2697371	2697412	41	DEL
pbsv	chr1	2698542	2698583	41	DEL
pbsv	chr1	2761974	2762134	160	DEL
pbsv	chr1	2763810	2764013	203	DEL
pbsv	chr1	2766533	2766574	41	DEL
pbsv	chr1	2770253	2770292	39	DEL
pbsv	chr1	2771134	2771337	203	DEL
pbsv	chr1	2771578	2771618	40	DEL
pbsv	chr1	2773097	2773137	40	DEL
pbsv	chr1	2776247	2776366	119	DEL
pbsv	chr1	2820309	2820309	476	INS
pbsv	chr1	2822101	2822122	21	DEL
pbsv	chr1	2849464	2849464	882	INS
pbsv	chr1	2852638	2852794	156	DEL
pbsv	chr1	2852656	2852760	104	DEL
pbsv	chr1	2859536	2859536	386	INS
pbsv	chr1	2889890	2889930	40	DEL
pbsv	chr1	2921416	2921416	42	INS
pbsv	chr1	2921864	2921948	84	DEL
pbsv	chr1	2938503	2938503	24	INS
pbsv	chr1	2949515	2949703	188	DEL
pbsv	chr1	2949667	2949715	48	DEL
pbsv	chr1	2974653	2974719	66	DEL
pbsv	chr1	2981052	2981052	30	INS
pbsv	chr1	2994972	2995286	314	DEL
pbsv	chr1	2997741	2997741	298	INS
pbsv	chr1	3026038	3026038	415	INS
pbsv	chr1	3104581	3104581	82	INS
pbsv	chr1	3105927	3105957	30	DEL
pbsv	chr1	3110376	3110455	79	DEL
pbsv	chr1	3111466	3111466	36	INS
pbsv	chr1	3128668	3128691	23	DEL
pbsv	chr1	3150871	3150871	341	INS
pbsv	chr1	3163294	3163294	1232	INS
pbsv	chr1	3165394	3165418	24	DEL
pbsv	chr1	3165710	3165902	192	DEL
pbsv	chr1	3176152	3176152	234	INS
pbsv	chr1	3180715	3180715	36	INS
pbsv	chr1	3181692	3181692	92	INS
pbsv	chr1	3212589	3212589	315	INS
pbsv	chr1	3215369	3215369	307	INS
pbsv	chr1	3240034	3240062	28	DEL
pbsv	chr1	3260742	3260742	860	INS
pbsv	chr1	3276670	3276670	25	INS
pbsv	chr1	3299144	3299815	671	DEL
pbsv	chr1	3303807	3303979	172	DEL
pbsv	chr1	3326030	3326089	59	DEL
pbsv	chr1	3341065	3341087	22	DEL
pbsv	chr1	3345759	3345825	66	DEL
pbsv	chr1	3351524	3351524	675	INS
pbsv	chr1	3357549	3357549	100	INS
pbsv	chr1	3409834	3409834	23	INS
pbsv	chr1	3428195	3428243	48	DEL
pbsv	chr1	3433530	3433569	39	DEL
pbsv	chr1	3443225	3443262	37	DEL
pbsv	chr1	3443225	3443225	74	INS
pbsv	chr1	3450454	3450454	140	INS
pbsv	chr1	3477303	3477303	736	INS
pbsv	chr1	3484347	3484368	21	DEL
pbsv	chr1	3501805	3501805	724	INS
pbsv	chr1	3501871	3501871	120	INS
pbsv	chr1	3501871	3501871	272	INS
pbsv	chr1	3501871	3501871	352	INS
pbsv	chr1	3502017	3502017	3288	INS
pbsv	chr1	3502049	3502049	1349	INS
pbsv	chr1	3502049	3502049	1887	INS
pbsv	chr1	3502240	3502240	643	INS
pbsv	chr1	3565287	3565352	65	DEL
pbsv	chr1	3568346	3568378	32	DEL
pbsv	chr1	3572309	3572347	38	DEL
pbsv	chr1	3583756	3583780	24	DEL
pbsv	chr1	3583762	3583762	228	INS
pbsv	chr1	3585948	3585975	27	DEL
pbsv	chr1	3587857	3587857	357	INS
pbsv	chr1	3587882	3587882	217	INS
pbsv	chr1	3588139	3588159	20	DEL
pbsv	chr1	3591756	3591822	66	DEL
pbsv	chr1	3639692	3639752	60	DEL
pbsv	chr1	3640485	3640522	37	DEL
pbsv	chr1	3644115	3644421	306	DEL
pbsv	chr1	3644370	3644421	51	DEL
pbsv	chr1	3675239	3675239	24	INS
pbsv	chr1	3706310	3706355	45	DEL
pbsv	chr1	3722671	3722700	29	DEL
pbsv	chr1	3800438	3800588	150	DEL
pbsv	chr1	3832468	3832540	72	DEL
pbsv	chr1	3834252	3834305	53	DEL
pbsv	chr1	3868659	3868659	221	INS
pbsv	chr1	3874379	3874457	78	DEL
pbsv	chr1	3899490	3899510	20	DEL
pbsv	chr1	3986092	3986124	32	DEL
pbsv	chr1	3999762	3999821	59	DEL
pbsv	chr1	4000005	4000005	1534	INS
pbsv	chr1	4016939	4016939	167	INS
pbsv	chr1	4066763	4066785	22	DEL
pbsv	chr1	4077776	4077776	58	INS
pbsv	chr1	4095086	4095400	314	DEL
pbsv	chr1	4095096	4095096	25	INS
pbsv	chr1	4100213	4100213	71	INS
pbsv	chr1	4135977	4135977	20	INS
pbsv	chr1	4136718	4136718	360	INS
pbsv	chr1	4144628	4144628	874	INS
pbsv	chr1	4162720	4162720	296	INS
pbsv	chr1	4228390	4228390	317	INS
pbsv	chr1	4274163	4274203	40	DEL
pbsv	chr1	4303245	4303280	35	DEL
pbsv	chr1	4318395	4318436	41	DEL
pbsv	chr1	4336501	4336501	630	INS
pbsv	chr1	4381392	4381442	50	DEL
pbsv	chr1	4420280	4420326	46	DEL
pbsv	chr1	4471038	4471158	120	DEL
pbsv	chr1	4471982	4471982	317	INS
pbsv	chr1	4508575	4508575	21	INS
pbsv	chr1	4543702	4543702	138	INS
pbsv	chr1	4583042	4583042	24	INS
pbsv	chr1	4583851	4583876	25	DEL
pbsv	chr1	4616437	4616582	145	DEL
pbsv	chr1	4632554	4632554	161	INS
pbsv	chr1	4632962	4632962	94	INS
pbsv	chr1	4633234	4633234	29	INS
pbsv	chr1	4649561	4649607	46	DEL
pbsv	chr1	4666507	4666539	32	DEL
pbsv	chr1	4729585	4729585	34	INS
pbsv	chr1	4740369	4740369	170	INS
pbsv	chr1	4765474	4765474	20	INS
pbsv	chr1	4885577	4885577	27	INS
pbsv	chr1	4939476	4939476	1855	INS
pbsv	chr1	5112425	5112425	517	INS
pbsv	chr1	5137368	5137368	23	INS
pbsv	chr1	5160273	5160273	622	INS
pbsv	chr1	5214751	5214751	35	INS
pbsv	chr1	5246621	5246691	70	DEL
pbsv	chr1	5303999	5304101	102	DEL
pbsv	chr1	5334371	5334371	150	INS
pbsv	chr1	5387105	5387105	5225	INS
pbsv	chr1	5404549	5404583	34	DEL
pbsv	chr1	5414107	5414181	74	DEL
pbsv	chr1	5414115	5414152	37	DEL
pbsv	chr1	5474561	5474627	66	DEL
pbsv	chr1	5601879	5601899	20	DEL
pbsv	chr1	5655857	5655909	52	DEL
pbsv	chr1	5671396	5671417	21	DEL
pbsv	chr1	5691770	5691770	20	INS
pbsv	chr1	5713523	5713523	63	INS
pbsv	chr1	5736368	5736404	36	DEL
pbsv	chr1	5744121	5744305	184	DEL
pbsv	chr1	5744172	5744292	120	DEL
pbsv	chr1	5781017	5781017	21	INS
pbsv	chr1	5802854	5802854	444	INS
pbsv	chr1	5811407	5811407	31	INS
pbsv	chr1	5816664	5816688	24	DEL
pbsv	chr1	5817271	5817271	311	INS
pbsv	chr1	5817512	5817536	24	DEL
pbsv	chr1	5829844	5829844	363	INS
pbsv	chr1	5832302	5832302	445	INS
pbsv	chr1	5832302	5832302	1126	INS
pbsv	chr1	5882166	5882193	27	DEL
pbsv	chr1	5884448	5884497	49	DEL
pbsv	chr1	5922692	5922728	36	DEL
pbsv	chr1	5952554	5952574	20	DEL
pbsv	chr1	5977904	5977904	1470	INS
pbsv	chr1	6005060	6005179	119	DEL
pbsv	chr1	6005344	6005344	701	INS
pbsv	chr1	6005921	6006119	198	DEL
pbsv	chr1	6006412	6006554	142	DEL
pbsv	chr1	6006476	6006500	24	DEL
pbsv	chr1	6012277	6012521	244	DEL
pbsv	chr1	6134644	6134666	22	DEL
pbsv	chr1	6155072	6155112	40	DEL
pbsv	chr1	6229802	6229822	20	DEL
pbsv	chr1	6258775	6258798	23	DEL
pbsv	chr1	6281300	6281334	34	DEL
pbsv	chr1	6354670	6354700	30	DEL
pbsv	chr1	6398576	6399548	972	DEL
pbsv	chr1	6404723	6404747	24	DEL
pbsv	chr1	6420724	6420724	20	INS
pbsv	chr1	6477752	6477752	32	INS
pbsv	chr1	6715539	6715539	40	INS
pbsv	chr1	6742557	6742557	1787	INS
pbsv	chr1	6940912	6940912	762	INS
pbsv	chr1	6984090	6984090	204	INS
pbsv	chr1	7018128	7018128	183	INS
pbsv	chr1	7104111	7104138	27	DEL
pbsv	chr1	7181975	7181975	341	INS
pbsv	chr1	7270208	7270242	34	DEL
pbsv	chr1	7271565	7271585	20	DEL
pbsv	chr1	7337696	7337696	58	INS
pbsv	chr1	7398181	7398201	20	DEL
pbsv	chr1	7457030	7457063	33	DEL
pbsv	chr1	7520218	7520218	1552	INS
pbsv	chr1	7542553	7542615	62	DEL
pbsv	chr1	7574105	7574105	308	INS
pbsv	chr1	7594241	7594241	24	INS
pbsv	chr1	7829912	7829966	54	DEL
pbsv	chr1	7856597	7856597	63	INS
pbsv	chr1	7862976	7863026	50	DEL
pbsv	chr1	7903117	7903324	207	DEL
pbsv	chr1	8027004	8027004	163	INS
pbsv	chr1	8037667	8037691	24	DEL
pbsv	chr1	8157867	8157904	37	DEL
pbsv	chr1	8216986	8216986	214	INS
pbsv	chr1	8243261	8243285	24	DEL
pbsv	chr1	8255385	8255385	72	INS
pbsv	chr1	8261358	8261386	28	DEL
pbsv	chr1	8276902	8276902	718	INS
pbsv	chr1	8299065	8299085	20	DEL
pbsv	chr1	8303862	8303882	20	DEL
pbsv	chr1	8322254	8322254	662	INS
pbsv	chr1	8344892	8344892	334	INS
pbsv	chr1	8386567	8386567	319	INS
pbsv	chr1	8401034	8401058	24	DEL
pbsv	chr1	8500822	8500862	40	DEL
pbsv	chr1	8646055	8646101	46	DEL
pbsv	chr1	8668940	8669024	84	DEL
pbsv	chr1	8849182	8849182	20	INS
pbsv	chr1	8912172	8912172	234	INS
pbsv	chr1	8955032	8955067	35	DEL
pbsv	chr1	8984257	8984257	26	INS
pbsv	chr1	9116309	9116309	221	INS
pbsv	chr1	9123243	9123337	94	DEL
pbsv	chr1	9123260	9123281	21	DEL
pbsv	chr1	9123565	9123565	42	INS
pbsv	chr1	9129265	9129265	90	INS
pbsv	chr1	9154217	9154217	27	INS
pbsv	chr1	9155358	9155440	82	DEL
pbsv	chr1	9170365	9170365	318	INS
pbsv	chr1	9201782	9201782	30	INS
pbsv	chr1	9226573	9228034	1461	DEL
pbsv	chr1	9282514	9282514	284	INS
pbsv	chr1	9296594	9296594	24	INS
pbsv	chr1	9298379	9298407	28	DEL
pbsv	chr1	9310073	9310073	54	INS
pbsv	chr1	9357089	9357117	28	DEL
pbsv	chr1	9379723	9379758	35	DEL
pbsv	chr1	9379976	9380346	370	DEL
pbsv	chr1	9411293	9411293	1381	INS
pbsv	chr1	9535553	9537607	2054	DEL
pbsv	chr1	9587891	9587911	20	DEL
pbsv	chr1	9616716	9616716	20	INS
pbsv	chr1	9623988	9623988	6484	INS
pbsv	chr1	9680448	9680448	229	INS
pbsv	chr1	9810141	9810141	139	INS
pbsv	chr1	9968551	9968551	140	INS
pbsv	chr1	10059230	10059230	293	INS
pbsv	chr1	10187663	10187663	122	INS
pbsv	chr1	10188092	10188092	511	INS
pbsv	chr1	10274673	10274759	86	DEL
pbsv	chr1	10577546	10577581	35	DEL
pbsv	chr1	10662227	10662290	63	DEL
pbsv	chr1	10715790	10715873	83	DEL
pbsv	chr1	10744583	10744731	148	DEL
pbsv	chr1	10785135	10785135	40	INS
pbsv	chr1	10824632	10824655	23	DEL
pbsv	chr1	10834217	10834217	20	INS
pbsv	chr1	10971075	10971075	1909	INS
pbsv	chr1	10977362	10977386	24	DEL
pbsv	chr1	11041736	11041736	274	INS
pbsv	chr1	11250218	11250266	48	DEL
pbsv	chr1	11290930	11290930	31	INS
pbsv	chr1	11302316	11302316	28	INS
pbsv	chr1	11373881	11373881	1250	INS
pbsv	chr1	11413897	11413897	21	INS
pbsv	chr1	11445742	11445742	22	INS
pbsv	chr1	11465194	11465194	22	INS
pbsv	chr1	11522716	11522716	473	INS
pbsv	chr1	11522952	11522952	22	INS
pbsv	chr1	11570159	11570185	26	DEL
pbsv	chr1	11585155	11585178	23	DEL
pbsv	chr1	11595735	11595735	314	INS
pbsv	chr1	11632033	11632065	32	DEL
pbsv	chr1	11632455	11632475	20	DEL
pbsv	chr1	11641682	11641682	37	INS
pbsv	chr1	11679561	11679623	62	DEL
pbsv	chr1	12042689	12042689	94	INS
pbsv	chr1	12042689	12042689	305	INS
pbsv	chr1	12043385	12043425	40	DEL
pbsv	chr1	12081944	12081970	26	DEL
pbsv	chr1	12183744	12183768	24	DEL
pbsv	chr1	12285965	12285995	30	DEL
pbsv	chr1	12440784	12440855	71	DEL
pbsv	chr1	12482739	12482739	21	INS
pbsv	chr1	12585211	12585211	26	INS
pbsv	chr1	12586962	12586985	23	DEL
pbsv	chr1	12615134	12615159	25	DEL
pbsv	chr1	12658139	12658139	95	INS
pbsv	chr1	12677550	12677550	329	INS
pbsv	chr1	12723864	12723890	26	DEL
pbsv	chr1	12789434	12789458	24	DEL
pbsv	chr1	12816074	12816354	280	DEL
pbsv	chr1	12915505	12915561	56	DEL
pbsv	chr1	13091602	13091602	42	INS
pbsv	chr1	13135185	13135185	50	INS
pbsv	chr1	13182851	13182953	102	DEL
pbsv	chr1	13224529	13224529	58	INS
pbsv	chr1	13235347	13240700	5353	DEL
pbsv	chr1	13242736	13242767	31	DEL
pbsv	chr1	13316292	13316292	49	INS
pbsv	chr1	13327498	13327498	38	INS
pbsv	chr1	13329076	13329252	176	DEL
pbsv	chr1	13427117	13427117	162	INS
pbsv	chr1	13431251	13432373	1122	DEL
pbsv	chr1	13447498	13450874	3376	DEL
pbsv	chr1	13470159	13470159	662	INS
pbsv	chr1	13481755	13481795	40	DEL
pbsv	chr1	13522113	13522145	32	DEL
pbsv	chr1	13567907	13567991	84	DEL
pbsv	chr1	13568100	13568123	23	DEL
pbsv	chr1	13588571	13588571	47	INS
pbsv	chr1	13588980	13588980	25	INS
pbsv	chr1	13601966	13602000	34	DEL
pbsv	chr1	13694144	13694144	23	INS
pbsv	chr1	13951623	13951647	24	DEL
pbsv	chr1	13963759	13963779	20	DEL
pbsv	chr1	14022485	14022509	24	DEL
pbsv	chr1	14119923	14119923	23	INS
pbsv	chr1	14128310	14128339	29	DEL
pbsv	chr1	14133379	14133413	34	DEL
pbsv	chr1	14188194	14188216	22	DEL
pbsv	chr1	14417993	14418023	30	DEL
pbsv	chr1	14492665	14492665	409	INS
pbsv	chr1	14492711	14492711	1014	INS
pbsv	chr1	14514329	14514329	182	INS
pbsv	chr1	14514501	14514501	91	INS
pbsv	chr1	14514501	14514501	53	INS
pbsv	chr1	14652506	14652506	324	INS
pbsv	chr1	14681635	14681663	28	DEL
pbsv	chr1	14867953	14867953	62	INS
pbsv	chr1	14873059	14873115	56	DEL
pbsv	chr1	14918695	14918719	24	DEL
pbsv	chr1	14927956	14927983	27	DEL
pbsv	chr1	14943022	14943045	23	DEL
pbsv	chr1	14958361	14958401	40	DEL
pbsv	chr1	14985283	14985305	22	DEL
pbsv	chr1	14997201	14997221	20	DEL
pbsv	chr1	15031553	15031573	20	DEL
pbsv	chr1	15036278	15036278	69	INS
pbsv	chr1	15048657	15048741	84	DEL
pbsv	chr1	15050028	15050083	55	DEL
pbsv	chr1	15112587	15112587	27	INS
pbsv	chr1	15131042	15131042	48	INS
pbsv	chr1	15225218	15225218	284	INS
pbsv	chr1	15314646	15314646	296	INS
pbsv	chr1	15388345	15388345	164	INS
pbsv	chr1	15684697	15684697	24	INS
pbsv	chr1	15957348	15957348	39	INS
pbsv	chr1	16037991	16038013	22	DEL
pbsv	chr1	16050023	16050023	79	INS
pbsv	chr1	16081190	16081190	134	INS
pbsv	chr1	16083602	16083622	20	DEL
pbsv	chr1	16089599	16089599	58	INS
pbsv	chr1	16089885	16089885	29	INS
pbsv	chr1	16136652	16136693	41	DEL
pbsv	chr1	16166161	16166209	48	DEL
pbsv	chr1	16266228	16266279	51	DEL
pbsv	chr1	16311087	16311087	149	INS
pbsv	chr1	16350757	16350757	23	INS
pbsv	chr1	16424205	16424205	135	INS
pbsv	chr1	16483368	16485099	1731	DEL
pbsv	chr1	16539708	16539708	319	INS
pbsv	chr1	16557774	16557804	30	DEL
pbsv	chr1	16566246	16566246	20	INS
pbsv	chr1	16573865	16573865	22	INS
pbsv	chr1	16653956	16653999	43	DEL
pbsv	chr1	16662956	16662956	20	INS
pbsv	chr1	16692443	16692464	21	DEL
pbsv	chr1	16701435	16701435	38	INS
pbsv	chr1	16723990	16724011	21	DEL
pbsv	chr1	16727933	16727976	43	DEL
pbsv	chr1	16730665	16730665	96	INS
pbsv	chr1	16741917	16741917	27	INS
pbsv	chr1	16789060	16789060	26	INS
pbsv	chr1	16850128	16850152	24	DEL
pbsv	chr1	16897728	16897752	24	DEL
pbsv	chr1	16914056	16914077	21	DEL
pbsv	chr1	16975405	16975429	24	DEL
pbsv	chr1	17114628	17114628	314	INS
pbsv	chr1	17166218	17166218	782	INS
pbsv	chr1	17166218	17166218	1070	INS
pbsv	chr1	17191825	17191849	24	DEL
pbsv	chr1	17208536	17208536	37	INS
pbsv	chr1	17222958	17222958	20	INS
pbsv	chr1	17241451	17241631	180	DEL
pbsv	chr1	17241451	17241451	36	INS
pbsv	chr1	17292886	17292886	108	INS
pbsv	chr1	17352005	17352005	143	INS
pbsv	chr1	17358269	17358591	322	DEL
pbsv	chr1	17437673	17437673	78	INS
pbsv	chr1	17472276	17472276	21	INS
pbsv	chr1	17490784	17490804	20	DEL
pbsv	chr1	17588849	17588849	20	INS
pbsv	chr1	17683200	17683200	28	INS
pbsv	chr1	17689481	17689481	1301	INS
pbsv	chr1	17798161	17798161	30	INS
pbsv	chr1	17859665	17859665	198	INS
pbsv	chr1	17864301	17864301	24	INS
pbsv	chr1	17868629	17868629	66	INS
pbsv	chr1	18049469	18049469	4327	INS
pbsv	chr1	18049637	18049637	4311	INS
pbsv	chr1	18049921	18049921	27	INS
pbsv	chr1	18097442	18097442	28	INS
pbsv	chr1	18101339	18101363	24	DEL
pbsv	chr1	18278203	18278223	20	DEL
pbsv	chr1	18330520	18330568	48	DEL
pbsv	chr1	18330520	18330520	48	INS
pbsv	chr1	18363473	18363505	32	DEL
pbsv	chr1	18372846	18372866	20	DEL
pbsv	chr1	18466059	18466059	59	INS
pbsv	chr1	18502846	18502875	29	DEL
pbsv	chr1	18539840	18539860	20	DEL
pbsv	chr1	18602716	18602716	49	INS
pbsv	chr1	18635511	18635511	28	INS
pbsv	chr1	18744453	18744453	77	INS
pbsv	chr1	18787871	18787895	24	DEL
pbsv	chr1	18795159	18795199	40	DEL
pbsv	chr1	18825275	18825741	466	DEL
pbsv	chr1	18925812	18925812	41	INS
pbsv	chr1	18925816	18925816	824	INS
pbsv	chr1	19020892	19020912	20	DEL
pbsv	chr1	19048387	19048411	24	DEL
pbsv	chr1	19060210	19060210	41	INS
pbsv	chr1	19060330	19060330	85	INS
pbsv	chr1	19061417	19061417	2865	INS
pbsv	chr1	19061417	19061417	4173	INS
pbsv	chr1	19319605	19319605	26	INS
pbsv	chr1	19320695	19321847	1152	DEL
pbsv	chr1	19366283	19366283	54	INS
pbsv	chr1	19392179	19392199	20	DEL
pbsv	chr1	19434933	19435099	166	DEL
pbsv	chr1	19471865	19471896	31	DEL
pbsv	chr1	19583600	19583628	28	DEL
pbsv	chr1	19628383	19628449	66	DEL
pbsv	chr1	19642973	19643117	144	DEL
pbsv	chr1	19797946	19797986	40	DEL
pbsv	chr1	19802922	19802922	22	INS
pbsv	chr1	19836391	19836391	50	INS
pbsv	chr1	19845052	19845077	25	DEL
pbsv	chr1	19932931	19932931	325	INS
pbsv	chr1	20170696	20171244	548	DEL
pbsv	chr1	20262371	20262395	24	DEL
pbsv	chr1	20382468	20382468	437	INS
pbsv	chr1	20463539	20463539	910	INS
pbsv	chr1	20599617	20599617	20	INS
pbsv	chr1	20618244	20618244	319	INS
pbsv	chr1	20623746	20623746	943	INS
pbsv	chr1	20625992	20626172	180	DEL
pbsv	chr1	20707787	20707787	26	INS
pbsv	chr1	20712632	20712657	25	DEL
pbsv	chr1	20712841	20712841	382	INS
pbsv	chr1	20712880	20712880	21	INS
pbsv	chr1	20750322	20750366	44	DEL
pbsv	chr1	20815654	20815827	173	DEL
pbsv	chr1	20981520	20981617	97	DEL
pbsv	chr1	20989056	20989056	137	INS
pbsv	chr1	21023783	21023823	40	DEL
pbsv	chr1	21179788	21179788	203	INS
pbsv	chr1	21180070	21180070	110	INS
pbsv	chr1	21191036	21191036	34	INS
pbsv	chr1	21191866	21191866	28	INS
pbsv	chr1	21323632	21323652	20	DEL
pbsv	chr1	21387015	21387064	49	DEL
pbsv	chr1	21387019	21387019	27	INS
pbsv	chr1	21388449	21388748	299	DEL
pbsv	chr1	21459925	21460197	272	DEL
pbsv	chr1	21461252	21461316	64	DEL
pbsv	chr1	21554788	21554820	32	DEL
pbsv	chr1	21616169	21616189	20	DEL
pbsv	chr1	21660352	21660352	64	INS
pbsv	chr1	21765901	21765922	21	DEL
pbsv	chr1	21818127	21818262	135	DEL
pbsv	chr1	21959836	21959886	50	DEL
pbsv	chr1	22054909	22054953	44	DEL
pbsv	chr1	22099893	22099916	23	DEL
pbsv	chr1	22254196	22254216	20	DEL
pbsv	chr1	22336550	22336598	48	DEL
pbsv	chr1	22431245	22431245	125	INS
pbsv	chr1	22570495	22570495	93	INS
pbsv	chr1	22577882	22577882	78	INS
pbsv	chr1	22578009	22578009	1152	INS
pbsv	chr1	22579069	22579089	20	DEL
pbsv	chr1	22599605	22599658	53	DEL
pbsv	chr1	22754856	22754856	687	INS
pbsv	chr1	22754933	22754933	42	INS
pbsv	chr1	22803617	22803645	28	DEL
pbsv	chr1	22950447	22950447	256	INS
pbsv	chr1	23017177	23017219	42	DEL
pbsv	chr1	23142698	23142724	26	DEL
pbsv	chr1	23277313	23277313	7465	INS
pbsv	chr1	23392445	23392445	871	INS
pbsv	chr1	23495229	23495229	64	INS
pbsv	chr1	23504409	23504409	37	INS
pbsv	chr1	23703702	23703743	41	DEL
pbsv	chr1	23710865	23710865	48	INS
pbsv	chr1	23730252	23730276	24	DEL
pbsv	chr1	23830113	23830137	24	DEL
pbsv	chr1	23837095	23837095	56	INS
pbsv	chr1	23884345	23884345	2151	INS
pbsv	chr1	23894449	23894469	20	DEL
pbsv	chr1	23899921	23899921	158	INS
pbsv	chr1	24011012	24011012	142	INS
pbsv	chr1	24048183	24048204	21	DEL
pbsv	chr1	24076509	24076826	317	DEL
pbsv	chr1	24178901	24178901	21	INS
pbsv	chr1	24212343	24212343	564	INS
pbsv	chr1	24212353	24212353	822	INS
pbsv	chr1	24253074	24253074	3367	INS
pbsv	chr1	24259549	24259570	21	DEL
pbsv	chr1	24284242	24284263	21	DEL
pbsv	chr1	24604600	24604627	27	DEL
pbsv	chr1	24614774	24614774	315	INS
pbsv	chr1	24622896	24622896	323	INS
pbsv	chr1	24631863	24632003	140	DEL
pbsv	chr1	24634837	24634837	312	INS
pbsv	chr1	24704790	24704790	29	INS
pbsv	chr1	24730354	24730354	270	INS
pbsv	chr1	24766472	24766498	26	DEL
pbsv	chr1	24776788	24776809	21	DEL
pbsv	chr1	24820067	24820067	26	INS
pbsv	chr1	24832196	24835018	2822	DEL
pbsv	chr1	24875330	24877144	1814	DEL
pbsv	chr1	24884914	24884914	30	INS
pbsv	chr1	25002064	25002064	87	INS
pbsv	chr1	25044975	25044975	101	INS
pbsv	chr1	25054265	25054265	306	INS
pbsv	chr1	25093763	25093763	25	INS
pbsv	chr1	25108872	25108872	68	INS
pbsv	chr1	25108872	25108872	127	INS
pbsv	chr1	25111832	25111832	36	INS
pbsv	chr1	25166804	25166955	151	DEL
pbsv	chr1	25529499	25529499	967	INS
pbsv	chr1	25767885	25767885	49	INS
pbsv	chr1	25768267	25768267	95	INS
pbsv	chr1	25805629	25805652	23	DEL
pbsv	chr1	25808297	25808342	45	DEL
pbsv	chr1	25812556	25812578	22	DEL
pbsv	chr1	25822448	25822774	326	DEL
pbsv	chr1	25878635	25878635	30	INS
pbsv	chr1	26004733	26004759	26	DEL
pbsv	chr1	26077182	26077209	27	DEL
pbsv	chr1	26144698	26144740	42	DEL
pbsv	chr1	26163321	26163647	326	DEL
pbsv	chr1	26208891	26208914	23	DEL
pbsv	chr1	26239551	26239614	63	DEL
pbsv	chr1	26399694	26399694	37	INS
pbsv	chr1	26399769	26399769	491	INS
pbsv	chr1	26451404	26451424	20	DEL
pbsv	chr1	26506384	26506384	311	INS
pbsv	chr1	26512302	26512322	20	DEL
pbsv	chr1	26596203	26596203	40	INS
pbsv	chr1	26596632	26596632	49	INS
pbsv	chr1	26638126	26638126	241	INS
pbsv	chr1	26638982	26639011	29	DEL
pbsv	chr1	26639318	26639318	307	INS
pbsv	chr1	26648755	26649062	307	DEL
pbsv	chr1	26650167	26650408	241	DEL
pbsv	chr1	27030486	27030486	720	INS
pbsv	chr1	27086495	27086495	1168	INS
pbsv	chr1	27107220	27107220	1195	INS
pbsv	chr1	27668986	27669022	36	DEL
pbsv	chr1	27792227	27792227	60	INS
pbsv	chr1	27853406	27854327	921	DEL
pbsv	chr1	27878460	27878460	1381	INS
pbsv	chr1	27905878	27905878	125	INS
pbsv	chr1	27921288	27921597	309	DEL
pbsv	chr1	27933785	27933785	20	INS
pbsv	chr1	27947479	27947563	84	DEL
pbsv	chr1	28001444	28001544	100	DEL
pbsv	chr1	28353523	28353523	5732	INS
pbsv	chr1	28391165	28391165	789	INS
pbsv	chr1	28395818	28395818	314	INS
pbsv	chr1	28419029	28419029	320	INS
pbsv	chr1	28512221	28512221	44	INS
pbsv	chr1	28533845	28533874	29	DEL
pbsv	chr1	28935468	28935468	22	INS
pbsv	chr1	28994949	28994949	324	INS
pbsv	chr1	29055652	29055652	337	INS
pbsv	chr1	29365398	29365418	20	DEL
pbsv	chr1	29453798	29453798	56	INS
pbsv	chr1	29518740	29518740	52	INS
pbsv	chr1	29536600	29536654	54	DEL
pbsv	chr1	29554795	29554795	28	INS
pbsv	chr1	29678182	29678233	51	DEL
pbsv	chr1	29687741	29687741	37	INS
pbsv	chr1	29723864	29723864	381	INS
pbsv	chr1	29727332	29727556	224	DEL
pbsv	chr1	29727399	29727539	140	DEL
pbsv	chr1	29771117	29771117	23	INS
pbsv	chr1	29771311	29771311	679	INS
pbsv	chr1	29794607	29794607	31	INS
pbsv	chr1	29873200	29873200	374	INS
pbsv	chr1	29935682	29935710	28	DEL
pbsv	chr1	29999576	29999598	22	DEL
pbsv	chr1	30080273	30080296	23	DEL
pbsv	chr1	30096601	30096601	163	INS
pbsv	chr1	30191462	30191587	125	DEL
pbsv	chr1	30301383	30301383	73	INS
pbsv	chr1	30375749	30375801	52	DEL
pbsv	chr1	30405669	30405669	1559	INS
pbsv	chr1	30405966	30405966	3631	INS
pbsv	chr1	30438491	30438491	276	INS
pbsv	chr1	30488830	30488830	204	INS
pbsv	chr1	30515558	30515582	24	DEL
pbsv	chr1	30531681	30531701	20	DEL
pbsv	chr1	30567797	30568812	1015	DEL
pbsv	chr1	30651739	30651739	743	INS
pbsv	chr1	30651753	30651753	485	INS
pbsv	chr1	30655305	30655305	786	INS
pbsv	chr1	30655411	30655411	450	INS
pbsv	chr1	30655698	30655698	1194	INS
pbsv	chr1	30732368	30732368	2779	INS
pbsv	chr1	30771803	30771897	94	DEL
pbsv	chr1	30773159	30773196	37	DEL
pbsv	chr1	30773331	30773442	111	DEL
pbsv	chr1	30776326	30776436	110	DEL
pbsv	chr1	30791471	30791511	40	DEL
pbsv	chr1	30835553	30835579	26	DEL
pbsv	chr1	30926452	30927166	714	DEL
pbsv	chr1	30972260	30972316	56	DEL
pbsv	chr1	31046489	31046513	24	DEL
pbsv	chr1	31080650	31080685	35	DEL
pbsv	chr1	31117740	31117740	81	INS
pbsv	chr1	31117986	31118017	31	DEL
pbsv	chr1	31117986	31117986	31	INS
pbsv	chr1	31155518	31155539	21	DEL
pbsv	chr1	31206237	31206237	32	INS
pbsv	chr1	31216690	31216690	20	INS
pbsv	chr1	31345547	31345547	119	INS
pbsv	chr1	31345547	31345547	53	INS
pbsv	chr1	31431778	31431778	1412	INS
pbsv	chr1	31431787	31431787	1080	INS
pbsv	chr1	31431813	31431813	2438	INS
pbsv	chr1	31431888	31431888	80	INS
pbsv	chr1	31431994	31431994	1171	INS
pbsv	chr1	31431994	31431994	3914	INS
pbsv	chr1	31431996	31431996	598	INS
pbsv	chr1	31432230	31432230	21	INS
pbsv	chr1	31495080	31495080	363	INS
pbsv	chr1	31516091	31516091	20	INS
pbsv	chr1	31545478	31545478	32	INS
pbsv	chr1	31580183	31580213	30	DEL
pbsv	chr1	31595217	31595252	35	DEL
pbsv	chr1	31595276	31595330	54	DEL
pbsv	chr1	31807412	31807412	251	INS
pbsv	chr1	31833004	31833024	20	DEL
pbsv	chr1	31908140	31908140	40	INS
pbsv	chr1	31986432	31986452	20	DEL
pbsv	chr1	32433376	32433376	44	INS
pbsv	chr1	32539740	32539740	223	INS
pbsv	chr1	32581182	32581182	653	INS
pbsv	chr1	32642777	32642777	1004	INS
pbsv	chr1	32687833	32687833	21	INS
pbsv	chr1	32752930	32752956	26	DEL
pbsv	chr1	32797025	32797051	26	DEL
pbsv	chr1	32912970	32913014	44	DEL
pbsv	chr1	32986772	32986772	1588	INS
pbsv	chr1	33052507	33052507	101	INS
pbsv	chr1	33186817	33186817	1653	INS
pbsv	chr1	33393724	33393724	48	INS
pbsv	chr1	33435962	33435987	25	DEL
pbsv	chr1	33707693	33707715	22	DEL
pbsv	chr1	33740282	33740306	24	DEL
pbsv	chr1	33864929	33864929	220	INS
pbsv	chr1	33989013	33989049	36	DEL
pbsv	chr1	34080921	34080949	28	DEL
pbsv	chr1	34169612	34169636	24	DEL
pbsv	chr1	34303776	34303796	20	DEL
pbsv	chr1	34541466	34541466	916	INS
pbsv	chr1	34777650	34777712	62	DEL
pbsv	chr1	34802227	34802247	20	DEL
pbsv	chr1	34802267	34802267	36	INS
pbsv	chr1	34839340	34839340	68	INS
pbsv	chr1	34906016	34906016	36	INS
pbsv	chr1	34916646	34916666	20	DEL
pbsv	chr1	34928408	34928429	21	DEL
pbsv	chr1	34995006	34995037	31	DEL
pbsv	chr1	35015743	35015743	54	INS
pbsv	chr1	35050002	35050698	696	DEL
pbsv	chr1	35576928	35576979	51	DEL
pbsv	chr1	35658875	35658875	26	INS
pbsv	chr1	35770436	35770464	28	DEL
pbsv	chr1	35888992	35889036	44	DEL
pbsv	chr1	35971060	35971060	31	INS
pbsv	chr1	36110499	36110524	25	DEL
pbsv	chr1	36210714	36210714	83	INS
pbsv	chr1	36210726	36210726	220	INS
pbsv	chr1	36213961	36214007	46	DEL
pbsv	chr1	36243928	36243976	48	DEL
pbsv	chr1	36252927	36252949	22	DEL
pbsv	chr1	36266850	36266870	20	DEL
pbsv	chr1	36270571	36270571	27	INS
pbsv	chr1	36283616	36283668	52	DEL
pbsv	chr1	36402885	36402885	22	INS
pbsv	chr1	36403220	36403252	32	DEL
pbsv	chr1	36538587	36538607	20	DEL
pbsv	chr1	36544152	36544220	68	DEL
pbsv	chr1	36544361	36544361	30	INS
pbsv	chr1	36632572	36632607	35	DEL
pbsv	chr1	36682223	36682223	24	INS
pbsv	chr1	36684914	36684935	21	DEL
pbsv	chr1	36688419	36688419	73	INS
pbsv	chr1	36688528	36688528	274	INS
pbsv	chr1	36700371	36700464	93	DEL
pbsv	chr1	36740614	36740694	80	DEL
pbsv	chr1	36750194	36750194	340	INS
pbsv	chr1	36793822	36793822	780	INS
pbsv	chr1	36957454	36957454	64	INS
pbsv	chr1	36958133	36958418	285	DEL
pbsv	chr1	36959926	36959973	47	DEL
pbsv	chr1	37080552	37080592	40	DEL
pbsv	chr1	37080840	37080884	44	DEL
pbsv	chr1	37081253	37081343	90	DEL
pbsv	chr1	37102933	37102933	132	INS
pbsv	chr1	37131811	37131831	20	DEL
pbsv	chr1	37288392	37288422	30	DEL
pbsv	chr1	37307349	37307375	26	DEL
pbsv	chr1	37335465	37335499	34	DEL
pbsv	chr1	37365408	37365408	20	INS
pbsv	chr1	37446180	37446180	675	INS
pbsv	chr1	37469076	37469100	24	DEL
pbsv	chr1	37669706	37669706	78	INS
pbsv	chr1	37753647	37753679	32	DEL
pbsv	chr1	37775710	37775710	2389	INS
pbsv	chr1	37917308	37917308	22	INS
pbsv	chr1	37941958	37941958	44	INS
pbsv	chr1	37967099	37967099	316	INS
pbsv	chr1	38482952	38482952	22	INS
pbsv	chr1	38485067	38485067	75	INS
pbsv	chr1	38562619	38562640	21	DEL
pbsv	chr1	38696267	38696267	56	INS
pbsv	chr1	38829924	38829924	2736	INS
pbsv	chr1	38945846	38945846	1964	INS
pbsv	chr1	39044563	39044563	220	INS
pbsv	chr1	39234647	39234647	474	INS
pbsv	chr1	39234818	39234858	40	DEL
pbsv	chr1	39360007	39360028	21	DEL
pbsv	chr1	39664497	39664497	308	INS
pbsv	chr1	39701575	39701575	22	INS
pbsv	chr1	39819498	39819498	20	INS
pbsv	chr1	39821200	39821227	27	DEL
pbsv	chr1	39888757	39888757	321	INS
pbsv	chr1	40008337	40008465	128	DEL
pbsv	chr1	40047101	40047147	46	DEL
pbsv	chr1	40050405	40050405	113	INS
pbsv	chr1	40132583	40132583	30	INS
pbsv	chr1	40185826	40185848	22	DEL
pbsv	chr1	40318314	40318314	36	INS
pbsv	chr1	40395577	40395577	21	INS
pbsv	chr1	40429712	40429738	26	DEL
pbsv	chr1	40551589	40551589	25	INS
pbsv	chr1	40553879	40553914	35	DEL
pbsv	chr1	40558580	40558699	119	DEL
pbsv	chr1	40642776	40642882	106	DEL
pbsv	chr1	40670574	40670574	26	INS
pbsv	chr1	40682741	40682741	37	INS
pbsv	chr1	40685295	40685332	37	DEL
pbsv	chr1	40889543	40889543	21	INS
pbsv	chr1	40890118	40890118	30	INS
pbsv	chr1	40890118	40890118	78	INS
pbsv	chr1	41053119	41053119	33	INS
pbsv	chr1	41278198	41278837	639	DEL
pbsv	chr1	41278973	41279035	62	DEL
pbsv	chr1	41296017	41300129	4112	DEL
pbsv	chr1	41329373	41329438	65	DEL
pbsv	chr1	41369871	41369871	54	INS
pbsv	chr1	41375448	41375472	24	DEL
pbsv	chr1	41382200	41382200	200	INS
pbsv	chr1	41397242	41397267	25	DEL
pbsv	chr1	41425249	41425249	482	INS
pbsv	chr1	41516181	41516181	28	INS
pbsv	chr1	41526627	41526627	23	INS
pbsv	chr1	41527289	41527289	458	INS
pbsv	chr1	41531230	41531262	32	DEL
pbsv	chr1	41531522	41531632	110	DEL
pbsv	chr1	41544699	41544699	930	INS
pbsv	chr1	41544953	41544953	198	INS
pbsv	chr1	41544953	41544953	1341	INS
pbsv	chr1	41561739	41561739	32	INS
pbsv	chr1	41635541	41635625	84	DEL
pbsv	chr1	41688197	41688220	23	DEL
pbsv	chr1	41749404	41749404	22	INS
pbsv	chr1	41824770	41824798	28	DEL
pbsv	chr1	41888934	41888962	28	DEL
pbsv	chr1	42047893	42047893	22	INS
pbsv	chr1	42058552	42058552	39	INS
pbsv	chr1	42110174	42110174	90	INS
pbsv	chr1	42131047	42131067	20	DEL
pbsv	chr1	42167126	42167440	314	DEL
pbsv	chr1	42191050	42191050	26	INS
pbsv	chr1	42277506	42277821	315	DEL
pbsv	chr1	42324097	42324097	94	INS
pbsv	chr1	42324125	42324125	161	INS
pbsv	chr1	42367140	42367140	36	INS
pbsv	chr1	42369157	42369189	32	DEL
pbsv	chr1	42535699	42535699	132	INS
pbsv	chr1	42535701	42535701	44	INS
pbsv	chr1	42546400	42546420	20	DEL
pbsv	chr1	42564519	42564519	24	INS
pbsv	chr1	42811148	42811148	337	INS
pbsv	chr1	43079225	43079256	31	DEL
pbsv	chr1	43079753	43079773	20	DEL
pbsv	chr1	43081353	43081353	30	INS
pbsv	chr1	43097073	43097123	50	DEL
pbsv	chr1	43105752	43105774	22	DEL
pbsv	chr1	43107522	43107551	29	DEL
pbsv	chr1	43154379	43154415	36	DEL
pbsv	chr1	43615558	43615582	24	DEL
pbsv	chr1	43743239	43743239	324	INS
pbsv	chr1	43770251	43770271	20	DEL
pbsv	chr1	43838006	43838037	31	DEL
pbsv	chr1	43877423	43877451	28	DEL
pbsv	chr1	43904942	43904942	305	INS
pbsv	chr1	44099853	44099922	69	DEL
pbsv	chr1	44139048	44139048	45	INS
pbsv	chr1	44140275	44140359	84	DEL
pbsv	chr1	44391681	44391681	322	INS
pbsv	chr1	44468135	44468135	321	INS
pbsv	chr1	44474378	44474399	21	DEL
pbsv	chr1	44475801	44475801	239	INS
pbsv	chr1	44555505	44556590	1085	DEL
pbsv	chr1	44613070	44613070	76	INS
pbsv	chr1	44613314	44613390	76	DEL
pbsv	chr1	44738054	44738054	46	INS
pbsv	chr1	44795586	44795586	28	INS
pbsv	chr1	44816564	44816825	261	DEL
pbsv	chr1	44818037	44818037	170	INS
pbsv	chr1	44876573	44876573	399	INS
pbsv	chr1	45115657	45115773	116	DEL
pbsv	chr1	45452032	45452032	25	INS
pbsv	chr1	45497643	45497643	429	INS
pbsv	chr1	45497708	45497708	225	INS
pbsv	chr1	45523568	45523723	155	DEL
pbsv	chr1	45586239	45586239	36	INS
pbsv	chr1	45595127	45595149	22	DEL
pbsv	chr1	45703341	45703341	2790	INS
pbsv	chr1	45710902	45710902	888	INS
pbsv	chr1	45711085	45711085	21	INS
pbsv	chr1	45735780	45735780	26	INS
pbsv	chr1	45741614	45741926	312	DEL
pbsv	chr1	45760507	45760507	42	INS
pbsv	chr1	45768933	45768986	53	DEL
pbsv	chr1	45816221	45816221	20	INS
pbsv	chr1	45888663	45888663	21	INS
pbsv	chr1	45900435	45900764	329	DEL
pbsv	chr1	45939989	45939989	21	INS
pbsv	chr1	46146686	46146714	28	DEL
pbsv	chr1	46182304	46182304	23	INS
pbsv	chr1	46240191	46242954	2763	DEL
pbsv	chr1	46329126	46329126	321	INS
pbsv	chr1	46336997	46337287	290	DEL
pbsv	chr1	46337660	46337952	292	DEL
pbsv	chr1	46432709	46432731	22	DEL
pbsv	chr1	46441818	46441840	22	DEL
pbsv	chr1	46501216	46501216	32	INS
pbsv	chr1	46585249	46585276	27	DEL
pbsv	chr1	46776357	46776357	150	INS
pbsv	chr1	46867720	46867720	20	INS
pbsv	chr1	47179107	47179107	146	INS
pbsv	chr1	47184459	47184459	897	INS
pbsv	chr1	47468234	47468258	24	DEL
pbsv	chr1	47708464	47708492	28	DEL
pbsv	chr1	47708464	47708520	56	DEL
pbsv	chr1	47722143	47722143	41	INS
pbsv	chr1	47743225	47743225	723	INS
pbsv	chr1	47743225	47743225	1335	INS
pbsv	chr1	47743457	47743457	36	INS
pbsv	chr1	47769953	47769953	20	INS
pbsv	chr1	47858240	47858263	23	DEL
pbsv	chr1	47990769	47990815	46	DEL
pbsv	chr1	47990771	47990795	24	DEL
pbsv	chr1	48003027	48005445	2418	DEL
pbsv	chr1	48192624	48192674	50	DEL
pbsv	chr1	48244736	48244736	66	INS
pbsv	chr1	48384338	48384374	36	DEL
pbsv	chr1	48483311	48483371	60	DEL
pbsv	chr1	48483865	48483967	102	DEL
pbsv	chr1	48483938	48483963	25	DEL
pbsv	chr1	48506847	48506847	340	INS
pbsv	chr1	48711716	48711748	32	DEL
pbsv	chr1	48963066	48963066	5513	INS
pbsv	chr1	48980718	48980752	34	DEL
pbsv	chr1	49084104	49084158	54	DEL
pbsv	chr1	49237513	49237549	36	DEL
pbsv	chr1	49530272	49530272	24	INS
pbsv	chr1	49947954	49947954	178	INS
pbsv	chr1	50366547	50366567	20	DEL
pbsv	chr1	50369313	50369313	543	INS
pbsv	chr1	50446976	50446976	310	INS
pbsv	chr1	50457724	50457724	26	INS
pbsv	chr1	50558202	50558227	25	DEL
pbsv	chr1	50739288	50739288	32	INS
pbsv	chr1	50746267	50746291	24	DEL
pbsv	chr1	50806172	50806194	22	DEL
pbsv	chr1	50819684	50819778	94	DEL
pbsv	chr1	50819744	50819778	34	DEL
pbsv	chr1	51128410	51128410	23	INS
pbsv	chr1	51230849	51230849	27	INS
pbsv	chr1	51264271	51264305	34	DEL
pbsv	chr1	51280873	51280873	28	INS
pbsv	chr1	51579856	51579856	21	INS
pbsv	chr1	51711466	51711466	357	INS
pbsv	chr1	51804489	51804489	30	INS
pbsv	chr1	51844817	51844849	32	DEL
pbsv	chr1	51852550	51852550	629	INS
pbsv	chr1	51883774	51883805	31	DEL
pbsv	chr1	51906869	51906869	3881	INS
pbsv	chr1	51906869	51906869	197	INS
pbsv	chr1	52638303	52638342	39	DEL
pbsv	chr1	52776229	52776229	29	INS
pbsv	chr1	52783911	52783911	140	INS
pbsv	chr1	52797111	52797140	29	DEL
pbsv	chr1	52803091	52803173	82	DEL
pbsv	chr1	52803115	52803157	42	DEL
pbsv	chr1	52817809	52817836	27	DEL
pbsv	chr1	52846313	52846341	28	DEL
pbsv	chr1	52869942	52869942	100	INS
pbsv	chr1	53099235	53099235	61	INS
pbsv	chr1	53173411	53173411	28	INS
pbsv	chr1	53283498	53283498	48	INS
pbsv	chr1	53502450	53502530	80	DEL
pbsv	chr1	53525463	53525463	452	INS
pbsv	chr1	53556575	53556575	62	INS
pbsv	chr1	53604923	53604943	20	DEL
pbsv	chr1	53709331	53709331	42	INS
pbsv	chr1	53709357	53709417	60	DEL
pbsv	chr1	53713134	53713134	78	INS
pbsv	chr1	53745901	53745901	22	INS
pbsv	chr1	54137692	54137692	32	INS
pbsv	chr1	54154378	54154413	35	DEL
pbsv	chr1	54240100	54240123	23	DEL
pbsv	chr1	54250381	54250381	40	INS
pbsv	chr1	54419370	54419408	38	DEL
pbsv	chr1	54458887	54458887	259	INS
pbsv	chr1	54539676	54539700	24	DEL
pbsv	chr1	54736175	54736201	26	DEL
pbsv	chr1	54808984	54808984	111	INS
pbsv	chr1	54836282	54836306	24	DEL
pbsv	chr1	54926618	54926639	21	DEL
pbsv	chr1	55003042	55003042	674	INS
pbsv	chr1	55178676	55178708	32	DEL
pbsv	chr1	55240233	55240233	1601	INS
pbsv	chr1	55385696	55385696	620	INS
pbsv	chr1	55398612	55398648	36	DEL
pbsv	chr1	55420705	55420745	40	DEL
pbsv	chr1	55509049	55509103	54	DEL
pbsv	chr1	55662540	55662540	240	INS
pbsv	chr1	55663712	55663712	48	INS
pbsv	chr1	55665528	55665552	24	DEL
pbsv	chr1	55666329	55666329	362	INS
pbsv	chr1	55667100	55667100	37	INS
pbsv	chr1	55667594	55667624	30	DEL
pbsv	chr1	55866997	55867033	36	DEL
pbsv	chr1	55935609	55935930	321	DEL
pbsv	chr1	56348579	56348605	26	DEL
pbsv	chr1	56365434	56369289	3855	DEL
pbsv	chr1	56399193	56399222	29	DEL
pbsv	chr1	56422030	56422347	317	DEL
pbsv	chr1	56557010	56557010	37	INS
pbsv	chr1	56776934	56777273	339	DEL
pbsv	chr1	56885394	56885394	246	INS
pbsv	chr1	56885394	56885394	64	INS
pbsv	chr1	56929083	56929083	234	INS
pbsv	chr1	56951960	56951960	21	INS
pbsv	chr1	56983100	56983100	56	INS
pbsv	chr1	57102208	57102232	24	DEL
pbsv	chr1	57207446	57207446	20	INS
pbsv	chr1	57273592	57273620	28	DEL
pbsv	chr1	57343002	57343024	22	DEL
pbsv	chr1	57355873	57355901	28	DEL
pbsv	chr1	57367043	57367063	20	DEL
pbsv	chr1	57395726	57395782	56	DEL
pbsv	chr1	57441272	57441296	24	DEL
pbsv	chr1	57553384	57553384	45	INS
pbsv	chr1	57606528	57606528	207	INS
pbsv	chr1	57638920	57639065	145	DEL
pbsv	chr1	57695273	57695350	77	DEL
pbsv	chr1	57781122	57781152	30	DEL
pbsv	chr1	57877539	57877863	324	DEL
pbsv	chr1	58278237	58279150	913	DEL
pbsv	chr1	58518196	58518196	49	INS
pbsv	chr1	58552293	58552557	264	DEL
pbsv	chr1	58648558	58648594	36	DEL
pbsv	chr1	58651323	58651359	36	DEL
pbsv	chr1	58729583	58729583	549	INS
pbsv	chr1	58729589	58729589	384	INS
pbsv	chr1	58741470	58741470	20	INS
pbsv	chr1	58981105	58981199	94	DEL
pbsv	chr1	58981108	58981244	136	DEL
pbsv	chr1	59406190	59406190	327	INS
pbsv	chr1	59491055	59491055	62	INS
pbsv	chr1	59640572	59641423	851	DEL
pbsv	chr1	59855942	59855942	24	INS
pbsv	chr1	59934989	59935033	44	DEL
pbsv	chr1	59955239	59955265	26	DEL
pbsv	chr1	60065013	60065013	129	INS
pbsv	chr1	60085919	60085919	78	INS
pbsv	chr1	60229379	60229418	39	DEL
pbsv	chr1	60590438	60590438	20	INS
pbsv	chr1	60604039	60604350	311	DEL
pbsv	chr1	60732664	60732706	42	DEL
pbsv	chr1	60878383	60878383	53	INS
pbsv	chr1	60920100	60920128	28	DEL
pbsv	chr1	61200010	61200056	46	DEL
pbsv	chr1	61310764	61310764	24	INS
pbsv	chr1	61393244	61393244	1884	INS
pbsv	chr1	61466718	61466740	22	DEL
pbsv	chr1	61503912	61503912	30	INS
pbsv	chr1	61509879	61509903	24	DEL
pbsv	chr1	61551250	61551250	20	INS
pbsv	chr1	61703728	61703760	32	DEL
pbsv	chr1	61768472	61768472	20	INS
pbsv	chr1	61871443	61871443	100	INS
pbsv	chr1	61886819	61886819	27	INS
pbsv	chr1	61924914	61925263	349	DEL
pbsv	chr1	62123776	62123827	51	DEL
pbsv	chr1	62127046	62127076	30	DEL
pbsv	chr1	62137609	62137609	378	INS
pbsv	chr1	62189541	62189573	32	DEL
pbsv	chr1	62278316	62278376	60	DEL
pbsv	chr1	62349430	62349592	162	DEL
pbsv	chr1	62364446	62364446	20	INS
pbsv	chr1	62388042	62388042	32	INS
pbsv	chr1	62404204	62404204	20	INS
pbsv	chr1	62524931	62524931	36	INS
pbsv	chr1	62541132	62541159	27	DEL
pbsv	chr1	62553344	62553370	26	DEL
pbsv	chr1	62686148	62686487	339	DEL
pbsv	chr1	62689175	62689201	26	DEL
pbsv	chr1	62751731	62751731	45	INS
pbsv	chr1	62861608	62861628	20	DEL
pbsv	chr1	62996094	62996443	349	DEL
pbsv	chr1	63045952	63045952	130	INS
pbsv	chr1	63063822	63063822	230	INS
pbsv	chr1	63073763	63073763	28	INS
pbsv	chr1	63400244	63400290	46	DEL
pbsv	chr1	63422238	63422238	100	INS
pbsv	chr1	63422408	63422438	30	DEL
pbsv	chr1	63444447	63444467	20	DEL
pbsv	chr1	63633867	63633887	20	DEL
pbsv	chr1	63647256	63647286	30	DEL
pbsv	chr1	63863773	63863803	30	DEL
pbsv	chr1	64014727	64014727	52	INS
pbsv	chr1	64200439	64200439	48	INS
pbsv	chr1	64201359	64201400	41	DEL
pbsv	chr1	64201499	64201499	233	INS
pbsv	chr1	64201596	64201596	108	INS
pbsv	chr1	64239124	64239178	54	DEL
pbsv	chr1	64384507	64384507	2055	INS
pbsv	chr1	64415303	64415353	50	DEL
pbsv	chr1	64415645	64415821	176	DEL
pbsv	chr1	64734648	64734745	97	DEL
pbsv	chr1	64878570	64878600	30	DEL
pbsv	chr1	64897525	64897555	30	DEL
pbsv	chr1	64913705	64913705	112	INS
pbsv	chr1	64946752	64946776	24	DEL
pbsv	chr1	65077048	65077073	25	DEL
pbsv	chr1	65106573	65106573	279	INS
pbsv	chr1	65216547	65216911	364	DEL
pbsv	chr1	65302244	65302282	38	DEL
pbsv	chr1	65362164	65362164	31	INS
pbsv	chr1	65378279	65378279	20	INS
pbsv	chr1	65443939	65444209	270	DEL
pbsv	chr1	65518855	65518885	30	DEL
pbsv	chr1	65558490	65564584	6094	DEL
pbsv	chr1	65590243	65590243	316	INS
pbsv	chr1	65612563	65612722	159	DEL
pbsv	chr1	65613778	65613778	54	INS
pbsv	chr1	65646944	65647005	61	DEL
pbsv	chr1	65662102	65662130	28	DEL
pbsv	chr1	65664256	65664256	93	INS
pbsv	chr1	65670032	65670363	331	DEL
pbsv	chr1	65691088	65691128	40	DEL
pbsv	chr1	65693920	65693940	20	DEL
pbsv	chr1	65776200	65776225	25	DEL
pbsv	chr1	65798226	65798559	333	DEL
pbsv	chr1	66009914	66009938	24	DEL
pbsv	chr1	66400521	66400521	40	INS
pbsv	chr1	66417322	66417322	24	INS
pbsv	chr1	66445197	66445232	35	DEL
pbsv	chr1	66525585	66525585	30	INS
pbsv	chr1	66589163	66589187	24	DEL
pbsv	chr1	66608987	66608987	26	INS
pbsv	chr1	66630802	66630802	78	INS
pbsv	chr1	66631681	66631701	20	DEL
pbsv	chr1	66643097	66643097	31	INS
pbsv	chr1	66735521	66735853	332	DEL
pbsv	chr1	66736175	66736202	27	DEL
pbsv	chr1	66736585	66736585	24	INS
pbsv	chr1	66845190	66845220	30	DEL
pbsv	chr1	66879962	66879962	178	INS
pbsv	chr1	66945268	66945298	30	DEL
pbsv	chr1	66958447	66958447	321	INS
pbsv	chr1	67013158	67013158	24	INS
pbsv	chr1	67013158	67013158	86	INS
pbsv	chr1	67128353	67128373	20	DEL
pbsv	chr1	67228041	67228110	69	DEL
pbsv	chr1	67386870	67386904	34	DEL
pbsv	chr1	67441029	67441029	27	INS
pbsv	chr1	67542276	67543133	857	DEL
pbsv	chr1	67631464	67631491	27	DEL
pbsv	chr1	67710000	67710168	168	DEL
pbsv	chr1	67766106	67766106	26	INS
pbsv	chr1	67900442	67900464	22	DEL
pbsv	chr1	67930035	67930035	25	INS
pbsv	chr1	68110000	68110021	21	DEL
pbsv	chr1	68277748	68277768	20	DEL
pbsv	chr1	68354522	68354546	24	DEL
pbsv	chr1	68435174	68435196	22	DEL
pbsv	chr1	68616848	68616884	36	DEL
pbsv	chr1	68764941	68765077	136	DEL
pbsv	chr1	68864975	68864996	21	DEL
pbsv	chr1	69179224	69179249	25	DEL
pbsv	chr1	69228391	69228415	24	DEL
pbsv	chr1	69296633	69296656	23	DEL
pbsv	chr1	69341309	69341628	319	DEL
pbsv	chr1	69465247	69465247	37	INS
pbsv	chr1	69478032	69478338	306	DEL
pbsv	chr1	69561642	69561999	357	DEL
pbsv	chr1	69584279	69584300	21	DEL
pbsv	chr1	69602488	69602488	339	INS
pbsv	chr1	69608842	69608876	34	DEL
pbsv	chr1	69682756	69682756	21	INS
pbsv	chr1	69717786	69717842	56	DEL
pbsv	chr1	69718108	69718108	51	INS
pbsv	chr1	69781802	69781802	74	INS
pbsv	chr1	69857519	69857519	226	INS
pbsv	chr1	69916099	69916099	1226	INS
pbsv	chr1	69939023	69939047	24	DEL
pbsv	chr1	70190677	70190677	28	INS
pbsv	chr1	70302428	70302751	323	DEL
pbsv	chr1	70443051	70443074	23	DEL
pbsv	chr1	70480506	70480837	331	DEL
pbsv	chr1	70588873	70588899	26	DEL
pbsv	chr1	70624672	70624709	37	DEL
pbsv	chr1	70647319	70647693	374	DEL
pbsv	chr1	70734705	70734705	30	INS
pbsv	chr1	70880876	70880903	27	DEL
pbsv	chr1	70981372	70981396	24	DEL
pbsv	chr1	71259670	71259670	50	INS
pbsv	chr1	71275636	71275946	310	DEL
pbsv	chr1	71299701	71299728	27	DEL
pbsv	chr1	71688419	71688419	103	INS
pbsv	chr1	71744284	71744284	36	INS
pbsv	chr1	71793264	71793264	247	INS
pbsv	chr1	71811858	71811858	20	INS
pbsv	chr1	71834887	71834887	26	INS
pbsv	chr1	71928195	71928195	410	INS
pbsv	chr1	71943016	71943038	22	DEL
pbsv	chr1	71947089	71947109	20	DEL
pbsv	chr1	72023667	72023667	22	INS
pbsv	chr1	72048423	72048423	317	INS
pbsv	chr1	72173322	72173322	317	INS
pbsv	chr1	72252171	72252171	61	INS
pbsv	chr1	72312434	72312434	26	INS
pbsv	chr1	72339812	72339812	9302	INS
pbsv	chr1	72348046	72348068	22	DEL
pbsv	chr1	72469504	72469524	20	DEL
pbsv	chr1	72515808	72515808	138	INS
pbsv	chr1	72515808	72515808	216	INS
pbsv	chr1	72517961	72517961	169	INS
pbsv	chr1	72556900	72556949	49	DEL
pbsv	chr1	72618832	72618832	20	INS
pbsv	chr1	72640044	72640044	21	INS
pbsv	chr1	72658924	72658982	58	DEL
pbsv	chr1	72721219	72721249	30	DEL
pbsv	chr1	72869782	72869814	32	DEL
pbsv	chr1	73008993	73009017	24	DEL
pbsv	chr1	73129297	73129297	8216	INS
pbsv	chr1	73134334	73134334	46	INS
pbsv	chr1	73146544	73146574	30	DEL
pbsv	chr1	73183122	73183122	88	INS
pbsv	chr1	73201357	73201453	96	DEL
pbsv	chr1	73287917	73288232	315	DEL
pbsv	chr1	73303100	73303451	351	DEL
pbsv	chr1	73445412	73445412	330	INS
pbsv	chr1	73496586	73496611	25	DEL
pbsv	chr1	73549542	73549542	34	INS
pbsv	chr1	73573094	73573124	30	DEL
pbsv	chr1	73747980	73748000	20	DEL
pbsv	chr1	73846748	73846999	251	DEL
pbsv	chr1	73906349	73906393	44	DEL
pbsv	chr1	73954382	73954402	20	DEL
pbsv	chr1	73972389	73972389	24	INS
pbsv	chr1	74005957	74005957	346	INS
pbsv	chr1	74289484	74289605	121	DEL
pbsv	chr1	74378594	74378626	32	DEL
pbsv	chr1	74451657	74451657	31	INS
pbsv	chr1	74500603	74500623	20	DEL
pbsv	chr1	74518835	74519569	734	DEL
pbsv	chr1	74718749	74718773	24	DEL
pbsv	chr1	74826981	74826981	20	INS
pbsv	chr1	74941887	74941887	22	INS
pbsv	chr1	74989509	74989509	41	INS
pbsv	chr1	75091476	75091476	314	INS
pbsv	chr1	75546191	75546521	330	DEL
pbsv	chr1	75659482	75659522	40	DEL
pbsv	chr1	75668263	75669311	1048	DEL
pbsv	chr1	75714089	75714119	30	DEL
pbsv	chr1	75758789	75758813	24	DEL
pbsv	chr1	75774604	75774630	26	DEL
pbsv	chr1	75793992	75794029	37	DEL
pbsv	chr1	75885668	75885668	348	INS
pbsv	chr1	75885990	75886118	128	DEL
pbsv	chr1	75896373	75896393	20	DEL
pbsv	chr1	75902673	75902703	30	DEL
pbsv	chr1	75906495	75906495	470	INS
pbsv	chr1	75962706	75962728	22	DEL
pbsv	chr1	75962723	75962723	54	INS
pbsv	chr1	76057352	76057352	20	INS
pbsv	chr1	76277545	76277619	74	DEL
pbsv	chr1	76278201	76278201	46	INS
pbsv	chr1	76634681	76634964	283	DEL
pbsv	chr1	76646455	76646577	122	DEL
pbsv	chr1	76839748	76839748	36	INS
pbsv	chr1	76846260	76846302	42	DEL
pbsv	chr1	76872094	76872120	26	DEL
pbsv	chr1	77016142	77016142	408	INS
pbsv	chr1	77016173	77016173	52	INS
pbsv	chr1	77112227	77112227	331	INS
pbsv	chr1	77116577	77116599	22	DEL
pbsv	chr1	77119867	77119890	23	DEL
pbsv	chr1	77168629	77168629	316	INS
pbsv	chr1	77189726	77189760	34	DEL
pbsv	chr1	77367820	77367820	353	INS
pbsv	chr1	77406215	77406215	1985	INS
pbsv	chr1	77444321	77444384	63	DEL
pbsv	chr1	77470850	77470872	22	DEL
pbsv	chr1	77475398	77475435	37	DEL
pbsv	chr1	77887947	77887947	117	INS
pbsv	chr1	77982560	77982560	25	INS
pbsv	chr1	78141369	78141369	320	INS
pbsv	chr1	78282175	78282237	62	DEL
pbsv	chr1	78302812	78302832	20	DEL
pbsv	chr1	78415644	78415674	30	DEL
pbsv	chr1	78420994	78421018	24	DEL
pbsv	chr1	78518567	78518587	20	DEL
pbsv	chr1	78532434	78532472	38	DEL
pbsv	chr1	78558467	78558467	29	INS
pbsv	chr1	78675492	78675534	42	DEL
pbsv	chr1	78798476	78798476	36	INS
pbsv	chr1	78935823	78936145	322	DEL
pbsv	chr1	79001164	79001211	47	DEL
pbsv	chr1	79027418	79027418	30	INS
pbsv	chr1	79040238	79040258	20	DEL
pbsv	chr1	79096525	79096525	26	INS
pbsv	chr1	79096570	79096596	26	DEL
pbsv	chr1	79102496	79102496	26	INS
pbsv	chr1	79116390	79116390	308	INS
pbsv	chr1	79242432	79242432	38	INS
pbsv	chr1	79279924	79279944	20	DEL
pbsv	chr1	79307734	79307765	31	DEL
pbsv	chr1	79317772	79317772	27	INS
pbsv	chr1	79473902	79473902	23	INS
pbsv	chr1	79529131	79529153	22	DEL
pbsv	chr1	79571308	79571343	35	DEL
pbsv	chr1	79571318	79571389	71	DEL
pbsv	chr1	79571824	79571898	74	DEL
pbsv	chr1	79572207	79572236	29	DEL
pbsv	chr1	79572481	79572481	32	INS
pbsv	chr1	79722803	79722803	35	INS
pbsv	chr1	79780926	79780946	20	DEL
pbsv	chr1	79805469	79805469	140	INS
pbsv	chr1	79883735	79883735	39	INS
pbsv	chr1	79928565	79928565	21	INS
pbsv	chr1	79947654	79947654	46	INS
pbsv	chr1	79961958	79961978	20	DEL
pbsv	chr1	80009763	80009783	20	DEL
pbsv	chr1	80040958	80040990	32	DEL
pbsv	chr1	80063431	80063451	20	DEL
pbsv	chr1	80079571	80079571	203	INS
pbsv	chr1	80120696	80120720	24	DEL
pbsv	chr1	80141886	80141886	24	INS
pbsv	chr1	80329178	80329204	26	DEL
pbsv	chr1	80329409	80329409	262	INS
pbsv	chr1	80330595	80330626	31	DEL
pbsv	chr1	80387551	80387551	322	INS
pbsv	chr1	80528697	80528697	213	INS
pbsv	chr1	80538523	80538523	327	INS
pbsv	chr1	80563568	80563568	24	INS
pbsv	chr1	80567511	80567511	22	INS
pbsv	chr1	80728656	80728983	327	DEL
pbsv	chr1	80824163	80824163	30	INS
pbsv	chr1	80888510	80888530	20	DEL
pbsv	chr1	80937414	80937414	20	INS
pbsv	chr1	80939072	80945263	6191	DEL
pbsv	chr1	80950155	80950177	22	DEL
pbsv	chr1	81194666	81194666	199	INS
pbsv	chr1	81222099	81222428	329	DEL
pbsv	chr1	81236125	81236151	26	DEL
pbsv	chr1	81276907	81276927	20	DEL
pbsv	chr1	81449096	81449173	77	DEL
pbsv	chr1	81514046	81514167	121	DEL
pbsv	chr1	81691879	81691879	22	INS
pbsv	chr1	81846356	81846356	324	INS
pbsv	chr1	82046231	82046268	37	DEL
pbsv	chr1	82256026	82256026	3121	INS
pbsv	chr1	82576961	82577281	320	DEL
pbsv	chr1	82660275	82661886	1611	DEL
pbsv	chr1	82673563	82673563	69	INS
pbsv	chr1	82684167	82684225	58	DEL
pbsv	chr1	82818463	82818483	20	DEL
pbsv	chr1	82994072	82994072	36	INS
pbsv	chr1	83013582	83013637	55	DEL
pbsv	chr1	83019212	83019274	62	DEL
pbsv	chr1	83425814	83425834	20	DEL
pbsv	chr1	83668686	83668686	21	INS
pbsv	chr1	83731713	83731736	23	DEL
pbsv	chr1	83760763	83760763	112	INS
pbsv	chr1	83922659	83923243	584	DEL
pbsv	chr1	84027517	84027517	39	INS
pbsv	chr1	84052242	84058946	6704	DEL
pbsv	chr1	84198921	84198981	60	DEL
pbsv	chr1	84246322	84250182	3860	DEL
pbsv	chr1	84417289	84419054	1765	DEL
pbsv	chr1	84421147	84421175	28	DEL
pbsv	chr1	84588870	84588870	316	INS
pbsv	chr1	84756771	84756771	244	INS
pbsv	chr1	84987439	84987439	222	INS
pbsv	chr1	84987503	84987503	64	INS
pbsv	chr1	84987749	84987749	46	INS
pbsv	chr1	84996393	84996419	26	DEL
pbsv	chr1	85129452	85129481	29	DEL
pbsv	chr1	85154441	85154441	513	INS
pbsv	chr1	85282937	85283267	330	DEL
pbsv	chr1	85293226	85293254	28	DEL
pbsv	chr1	85500114	85500134	20	DEL
pbsv	chr1	85504979	85505000	21	DEL
pbsv	chr1	85604772	85604793	21	DEL
pbsv	chr1	85673735	85673764	29	DEL
pbsv	chr1	85906264	85906264	25	INS
pbsv	chr1	85947942	85947962	20	DEL
pbsv	chr1	85996493	85996493	42	INS
pbsv	chr1	86275297	86276014	717	DEL
pbsv	chr1	86797363	86797363	356	INS
pbsv	chr1	86797999	86797999	72	INS
pbsv	chr1	86828067	86828067	21	INS
pbsv	chr1	86899431	86899509	78	DEL
pbsv	chr1	86990837	86990837	31	INS
pbsv	chr1	87018132	87018132	24	INS
pbsv	chr1	87046752	87046752	2116	INS
pbsv	chr1	87247579	87247606	27	DEL
pbsv	chr1	87336040	87336040	28	INS
pbsv	chr1	87425251	87425251	34	INS
pbsv	chr1	87820157	87820311	154	DEL
pbsv	chr1	88148447	88148467	20	DEL
pbsv	chr1	88314417	88314417	38	INS
pbsv	chr1	88347928	88347928	329	INS
pbsv	chr1	88395034	88395034	95	INS
pbsv	chr1	88416042	88416072	30	DEL
pbsv	chr1	88457679	88457679	180	INS
pbsv	chr1	88507126	88507126	4133	INS
pbsv	chr1	88596225	88596249	24	DEL
pbsv	chr1	88602923	88602923	42	INS
pbsv	chr1	88657263	88657286	23	DEL
pbsv	chr1	88753699	88753699	305	INS
pbsv	chr1	88781400	88781400	169	INS
pbsv	chr1	88847524	88847555	31	DEL
pbsv	chr1	88904531	88904626	95	DEL
pbsv	chr1	88904547	88904569	22	DEL
pbsv	chr1	88906285	88906305	20	DEL
pbsv	chr1	88993894	88993958	64	DEL
pbsv	chr1	89021788	89021808	20	DEL
pbsv	chr1	89040183	89040183	25	INS
pbsv	chr1	89043993	89044014	21	DEL
pbsv	chr1	89295606	89295606	30	INS
pbsv	chr1	89354533	89354657	124	DEL
pbsv	chr1	89613683	89613708	25	DEL
pbsv	chr1	89638967	89638967	35	INS
pbsv	chr1	89707635	89707657	22	DEL
pbsv	chr1	89776353	89776389	36	DEL
pbsv	chr1	89776473	89776473	20	INS
pbsv	chr1	89797902	89798022	120	DEL
pbsv	chr1	90183784	90183784	31	INS
pbsv	chr1	90194738	90194738	26	INS
pbsv	chr1	90241668	90241690	22	DEL
pbsv	chr1	90334694	90334694	36	INS
pbsv	chr1	90335193	90335193	23	INS
pbsv	chr1	90379123	90379123	494	INS
pbsv	chr1	90476107	90476127	20	DEL
pbsv	chr1	90479308	90479336	28	DEL
pbsv	chr1	90481681	90481681	24	INS
pbsv	chr1	90817980	90817980	114	INS
pbsv	chr1	90847106	90847106	20	INS
pbsv	chr1	90867278	90867278	36	INS
pbsv	chr1	90891782	90891782	49	INS
pbsv	chr1	90944566	90944566	35	INS
pbsv	chr1	90950292	90950292	100	INS
pbsv	chr1	91040295	91040317	22	DEL
pbsv	chr1	91078781	91078805	24	DEL
pbsv	chr1	91078844	91078844	46	INS
pbsv	chr1	91079170	91079170	40	INS
pbsv	chr1	91159214	91159497	283	DEL
pbsv	chr1	91168568	91168624	56	DEL
pbsv	chr1	91169308	91169356	48	DEL
pbsv	chr1	91199710	91199730	20	DEL
pbsv	chr1	91277566	91277586	20	DEL
pbsv	chr1	91322885	91322905	20	DEL
pbsv	chr1	91448538	91448993	455	DEL
pbsv	chr1	91460502	91460563	61	DEL
pbsv	chr1	91668658	91669090	432	DEL
pbsv	chr1	91669306	91669342	36	DEL
pbsv	chr1	91729150	91729170	20	DEL
pbsv	chr1	91734053	91734053	20	INS
pbsv	chr1	91818277	91818300	23	DEL
pbsv	chr1	91840380	91840400	20	DEL
pbsv	chr1	91840380	91840380	120	INS
pbsv	chr1	91938892	91938892	20	INS
pbsv	chr1	91962144	91962166	22	DEL
pbsv	chr1	91962192	91962314	122	DEL
pbsv	chr1	91995403	91995425	22	DEL
pbsv	chr1	92067488	92067488	28	INS
pbsv	chr1	92215796	92215848	52	DEL
pbsv	chr1	92224012	92224036	24	DEL
pbsv	chr1	92305432	92305432	46	INS
pbsv	chr1	92309561	92309597	36	DEL
pbsv	chr1	92513535	92513567	32	DEL
pbsv	chr1	92561585	92561610	25	DEL
pbsv	chr1	92701962	92701962	326	INS
pbsv	chr1	92744596	92744616	20	DEL
pbsv	chr1	92796716	92796771	55	DEL
pbsv	chr1	92821461	92821501	40	DEL
pbsv	chr1	92846858	92846858	84	INS
pbsv	chr1	92898097	92898121	24	DEL
pbsv	chr1	92940995	92941028	33	DEL
pbsv	chr1	93032655	93032655	348	INS
pbsv	chr1	93053223	93053223	25	INS
pbsv	chr1	93282462	93282462	30	INS
pbsv	chr1	93430420	93430440	20	DEL
pbsv	chr1	93845502	93845502	21	INS
pbsv	chr1	93876121	93876121	2506	INS
pbsv	chr1	93980436	93980458	22	DEL
pbsv	chr1	93998744	93998744	20	INS
pbsv	chr1	94091579	94091603	24	DEL
pbsv	chr1	94384465	94384514	49	DEL
pbsv	chr1	94386023	94386051	28	DEL
pbsv	chr1	94775984	94776010	26	DEL
pbsv	chr1	94954188	94954208	20	DEL
pbsv	chr1	95045664	95045688	24	DEL
pbsv	chr1	95224954	95225273	319	DEL
pbsv	chr1	95249912	95249951	39	DEL
pbsv	chr1	95327216	95327216	22	INS
pbsv	chr1	95806217	95806217	37	INS
pbsv	chr1	96017524	96017608	84	DEL
pbsv	chr1	96017548	96017576	28	DEL
pbsv	chr1	96183041	96183061	20	DEL
pbsv	chr1	96248357	96248357	32	INS
pbsv	chr1	96265790	96265790	25	INS
pbsv	chr1	96272546	96272546	112	INS
pbsv	chr1	96403225	96403310	85	DEL
pbsv	chr1	96403250	96403279	29	DEL
pbsv	chr1	96524299	96524338	39	DEL
pbsv	chr1	96530821	96531659	838	DEL
pbsv	chr1	96633476	96633476	24	INS
pbsv	chr1	96762265	96762577	312	DEL
pbsv	chr1	97016240	97016240	22	INS
pbsv	chr1	97130770	97130836	66	DEL
pbsv	chr1	97134015	97134043	28	DEL
pbsv	chr1	97173279	97173279	22	INS
pbsv	chr1	97195634	97195662	28	DEL
pbsv	chr1	97323542	97323585	43	DEL
pbsv	chr1	97724296	97724321	25	DEL
pbsv	chr1	97724953	97724953	20	INS
pbsv	chr1	98046177	98046177	30	INS
pbsv	chr1	98046177	98046177	75	INS
pbsv	chr1	98139725	98139725	340	INS
pbsv	chr1	98503576	98503576	194	INS
pbsv	chr1	98512488	98512488	51	INS
pbsv	chr1	98536611	98536611	26	INS
pbsv	chr1	98856474	98856506	32	DEL
pbsv	chr1	98928548	98928548	20	INS
pbsv	chr1	99112034	99112034	184	INS
pbsv	chr1	99112040	99112040	75	INS
pbsv	chr1	99206546	99206546	326	INS
pbsv	chr1	99232889	99232889	346	INS
pbsv	chr1	99374021	99374049	28	DEL
pbsv	chr1	99374817	99374841	24	DEL
pbsv	chr1	99428972	99428972	316	INS
pbsv	chr1	99499566	99499566	64	INS
pbsv	chr1	99500319	99500341	22	DEL
pbsv	chr1	99596004	99596026	22	DEL
pbsv	chr1	99683038	99683088	50	DEL
pbsv	chr1	99712998	99712998	565	INS
pbsv	chr1	99826983	99826983	40	INS
pbsv	chr1	99856321	99856353	32	DEL
pbsv	chr1	100083910	100083936	26	DEL
pbsv	chr1	100191749	100191769	20	DEL
pbsv	chr1	100326426	100326454	28	DEL
pbsv	chr1	100528654	100528654	334	INS
pbsv	chr1	100568001	100568025	24	DEL
pbsv	chr1	100746507	100746507	206	INS
pbsv	chr1	100746516	100746516	428	INS
pbsv	chr1	100819213	100819213	514	INS
pbsv	chr1	100922995	100923315	320	DEL
pbsv	chr1	100964265	100964265	75	INS
pbsv	chr1	101174462	101174482	20	DEL
pbsv	chr1	101182951	101182951	36	INS
pbsv	chr1	101253196	101253242	46	DEL
pbsv	chr1	101253258	101253258	121	INS
pbsv	chr1	101253557	101253557	21	INS
pbsv	chr1	101253572	101253572	599	INS
pbsv	chr1	101253831	101253851	20	DEL
pbsv	chr1	101255178	101255178	33	INS
pbsv	chr1	101258574	101258650	76	DEL
pbsv	chr1	101350798	101350798	64	INS
pbsv	chr1	101350815	101350815	192	INS
pbsv	chr1	101416371	101416371	46	INS
pbsv	chr1	101494101	101494125	24	DEL
pbsv	chr1	101552459	101552459	40	INS
pbsv	chr1	101552706	101552759	53	DEL
pbsv	chr1	101553269	101553269	67	INS
pbsv	chr1	101553353	101553423	70	DEL
pbsv	chr1	101553440	101553650	210	DEL
pbsv	chr1	101657854	101657908	54	DEL
pbsv	chr1	101685903	101685903	21	INS
pbsv	chr1	101749745	101749765	20	DEL
pbsv	chr1	102035147	102035173	26	DEL
pbsv	chr1	102045512	102045512	128	INS
pbsv	chr1	102047085	102047085	67	INS
pbsv	chr1	102093585	102093663	78	DEL
pbsv	chr1	102396129	102396129	29	INS
pbsv	chr1	102411203	102411203	33	INS
pbsv	chr1	102454974	102454974	324	INS
pbsv	chr1	102582122	102582452	330	DEL
pbsv	chr1	102583624	102583654	30	DEL
pbsv	chr1	102630509	102630828	319	DEL
pbsv	chr1	102645433	102645500	67	DEL
pbsv	chr1	102675570	102675594	24	DEL
pbsv	chr1	102717549	102717575	26	DEL
pbsv	chr1	102719025	102719089	64	DEL
pbsv	chr1	102721535	102721555	20	DEL
pbsv	chr1	102723527	102723583	56	DEL
pbsv	chr1	102750485	102750527	42	DEL
pbsv	chr1	102779857	102780074	217	DEL
pbsv	chr1	103137261	103137293	32	DEL
pbsv	chr1	103182251	103182285	34	DEL
pbsv	chr1	103182592	103182592	34	INS
pbsv	chr1	103189729	103189729	30	INS
pbsv	chr1	103234482	103234482	29	INS
pbsv	chr1	103272220	103272220	104	INS
pbsv	chr1	103288819	103288854	35	DEL
pbsv	chr1	103345472	103345516	44	DEL
pbsv	chr1	103363521	103363554	33	DEL
pbsv	chr1	103364648	103364748	100	DEL
pbsv	chr1	103365317	103365348	31	DEL
pbsv	chr1	103525497	103525548	51	DEL
pbsv	chr1	103525497	103525497	51	INS
pbsv	chr1	103619894	103619894	35	INS
pbsv	chr1	103621118	103621197	79	DEL
pbsv	chr1	103817006	103817006	38	INS
pbsv	chr1	103848002	103848038	36	DEL
pbsv	chr1	103894303	103894303	332	INS
pbsv	chr1	103938231	103938231	5279	INS
pbsv	chr1	103950402	103950402	308	INS
pbsv	chr1	104218403	104218425	22	DEL
pbsv	chr1	104291685	104291685	31	INS
pbsv	chr1	104349320	104349369	49	DEL
pbsv	chr1	104485593	104485593	131	INS
pbsv	chr1	104507983	104508021	38	DEL
pbsv	chr1	104511451	104511451	330	INS
pbsv	chr1	104538436	104538456	20	DEL
pbsv	chr1	104562274	104562274	136	INS
pbsv	chr1	104619750	104619750	52	INS
pbsv	chr1	104712410	104713566	1156	DEL
pbsv	chr1	104730312	104730334	22	DEL
pbsv	chr1	104808978	104808978	27	INS
pbsv	chr1	104855465	104855493	28	DEL
pbsv	chr1	104869710	104869730	20	DEL
pbsv	chr1	104869729	104869729	23	INS
pbsv	chr1	104870103	104870103	680	INS
pbsv	chr1	104885687	104886017	330	DEL
pbsv	chr1	104966298	104966298	67	INS
pbsv	chr1	104966584	104966584	45	INS
pbsv	chr1	104976480	104976480	28	INS
pbsv	chr1	105009208	105009208	22	INS
pbsv	chr1	105013008	105013008	20	INS
pbsv	chr1	105063759	105063792	33	DEL
pbsv	chr1	105075267	105075267	100	INS
pbsv	chr1	105085019	105085019	20	INS
pbsv	chr1	105109201	105109226	25	DEL
pbsv	chr1	105109554	105109554	133	INS
pbsv	chr1	105110653	105110653	159	INS
pbsv	chr1	105111107	105111142	35	DEL
pbsv	chr1	105111863	105111863	129	INS
pbsv	chr1	105113251	105113271	20	DEL
pbsv	chr1	105115529	105115620	91	DEL
pbsv	chr1	105115638	105115638	24	INS
pbsv	chr1	105117739	105117759	20	DEL
pbsv	chr1	105124962	105125821	859	DEL
pbsv	chr1	105145784	105145807	23	DEL
pbsv	chr1	105150362	105150384	22	DEL
pbsv	chr1	105193631	105193631	310	INS
pbsv	chr1	105194296	105194320	24	DEL
pbsv	chr1	105225620	105225620	40	INS
pbsv	chr1	105260698	105260698	30	INS
pbsv	chr1	105303615	105303615	30	INS
pbsv	chr1	105324148	105324422	274	DEL
pbsv	chr1	105324159	105324159	33	INS
pbsv	chr1	105470238	105470263	25	DEL
pbsv	chr1	105473192	105480773	7581	DEL
pbsv	chr1	105537089	105537089	26	INS
pbsv	chr1	105562879	105562903	24	DEL
pbsv	chr1	105571333	105571333	2260	INS
pbsv	chr1	105580010	105580036	26	DEL
pbsv	chr1	105707763	105707791	28	DEL
pbsv	chr1	105760152	105760177	25	DEL
pbsv	chr1	105769140	105769251	111	DEL
pbsv	chr1	105788297	105788297	201	INS
pbsv	chr1	105789227	105789247	20	DEL
pbsv	chr1	105810738	105810758	20	DEL
pbsv	chr1	105939527	105939527	26	INS
pbsv	chr1	105961394	105961394	586	INS
pbsv	chr1	105963307	105963307	747	INS
pbsv	chr1	106040253	106040275	22	DEL
pbsv	chr1	106113007	106113007	23	INS
pbsv	chr1	106126124	106126144	20	DEL
pbsv	chr1	106218451	106218451	64	INS
pbsv	chr1	106402201	106402201	27	INS
pbsv	chr1	106415318	106415318	28	INS
pbsv	chr1	106476576	106476600	24	DEL
pbsv	chr1	106560849	106560898	49	DEL
pbsv	chr1	106781567	106781595	28	DEL
pbsv	chr1	106860858	106860886	28	DEL
pbsv	chr1	106861195	106861219	24	DEL
pbsv	chr1	107019945	107019985	40	DEL
pbsv	chr1	107114550	107114550	24	INS
pbsv	chr1	107181550	107181550	34	INS
pbsv	chr1	107574989	107575017	28	DEL
pbsv	chr1	107591415	107591435	20	DEL
pbsv	chr1	107701313	107701342	29	DEL
pbsv	chr1	107723537	107723537	1869	INS
pbsv	chr1	108190703	108193180	2477	DEL
pbsv	chr1	108193197	108194629	1432	DEL
pbsv	chr1	108230332	108230453	121	DEL
pbsv	chr1	108367933	108367964	31	DEL
pbsv	chr1	108374882	108374966	84	DEL
pbsv	chr1	108474082	108474082	83	INS
pbsv	chr1	108483213	108483586	373	DEL
pbsv	chr1	108489451	108489451	49	INS
pbsv	chr1	108490815	108490845	30	DEL
pbsv	chr1	108523032	108523151	119	DEL
pbsv	chr1	108523767	108523892	125	DEL
pbsv	chr1	108675987	108675987	160	INS
pbsv	chr1	108689608	108689608	71	INS
pbsv	chr1	108908728	108908728	36	INS
pbsv	chr1	108917609	108917647	38	DEL
pbsv	chr1	109055097	109055428	331	DEL
pbsv	chr1	109059974	109060668	694	DEL
pbsv	chr1	109071957	109072117	160	DEL
pbsv	chr1	109148256	109148295	39	DEL
pbsv	chr1	109177514	109177514	40	INS
pbsv	chr1	109183609	109183609	36	INS
pbsv	chr1	109221998	109222021	23	DEL
pbsv	chr1	109378699	109378731	32	DEL
pbsv	chr1	109424945	109425036	91	DEL
pbsv	chr1	109449537	109449567	30	DEL
pbsv	chr1	109511255	109511291	36	DEL
pbsv	chr1	109644541	109648773	4232	DEL
pbsv	chr1	109654174	109654228	54	DEL
pbsv	chr1	109670103	109670103	46	INS
pbsv	chr1	109725098	109725098	100	INS
pbsv	chr1	109919927	109919947	20	DEL
pbsv	chr1	110029367	110029497	130	DEL
pbsv	chr1	110060664	110060664	28	INS
pbsv	chr1	110062604	110062604	27	INS
pbsv	chr1	110087744	110087790	46	DEL
pbsv	chr1	110120541	110120541	2884	INS
pbsv	chr1	110310153	110310153	80	INS
pbsv	chr1	110458039	110458084	45	DEL
pbsv	chr1	110504898	110504930	32	DEL
pbsv	chr1	110569623	110569713	90	DEL
pbsv	chr1	110570494	110570517	23	DEL
pbsv	chr1	110576705	110576730	25	DEL
pbsv	chr1	110769231	110769231	28	INS
pbsv	chr1	110773794	110773894	100	DEL
pbsv	chr1	111067685	111067709	24	DEL
pbsv	chr1	111120381	111120402	21	DEL
pbsv	chr1	111154187	111154212	25	DEL
pbsv	chr1	111259968	111259968	973	INS
pbsv	chr1	111315903	111315933	30	DEL
pbsv	chr1	111353551	111353551	1952	INS
pbsv	chr1	111355194	111355215	21	DEL
pbsv	chr1	111414895	111414919	24	DEL
pbsv	chr1	111427809	111427831	22	DEL
pbsv	chr1	111502270	111502297	27	DEL
pbsv	chr1	111543603	111543627	24	DEL
pbsv	chr1	111544741	111544911	170	DEL
pbsv	chr1	111560472	111560472	291	INS
pbsv	chr1	111728038	111728038	26	INS
pbsv	chr1	111786514	111786535	21	DEL
pbsv	chr1	112170810	112170810	23	INS
pbsv	chr1	112292465	112295043	2578	DEL
pbsv	chr1	112387957	112387957	72	INS
pbsv	chr1	112387997	112388025	28	DEL
pbsv	chr1	112449372	112449372	319	INS
pbsv	chr1	112636598	112636598	1659	INS
pbsv	chr1	112685653	112685653	25	INS
pbsv	chr1	112706458	112706488	30	DEL
pbsv	chr1	112706472	112706472	38	INS
pbsv	chr1	112845563	112845563	20	INS
pbsv	chr1	112898469	112898518	49	DEL
pbsv	chr1	112962323	112962527	204	DEL
pbsv	chr1	112999652	112999652	1836	INS
pbsv	chr1	113022584	113022608	24	DEL
pbsv	chr1	113068700	113071155	2455	DEL
pbsv	chr1	113143867	113143891	24	DEL
pbsv	chr1	113251743	113251765	22	DEL
pbsv	chr1	113257006	113257468	462	DEL
pbsv	chr1	113283421	113283421	64	INS
pbsv	chr1	113416469	113416469	201	INS
pbsv	chr1	113484713	113484713	20	INS
pbsv	chr1	113826397	113826397	20	INS
pbsv	chr1	114149222	114149222	26	INS
pbsv	chr1	114242497	114242534	37	DEL
pbsv	chr1	114242854	114242891	37	DEL
pbsv	chr1	114439279	114439301	22	DEL
pbsv	chr1	114500898	114501210	312	DEL
pbsv	chr1	114527876	114527899	23	DEL
pbsv	chr1	114789048	114789068	20	DEL
pbsv	chr1	114881542	114881542	28	INS
pbsv	chr1	115555208	115555208	25	INS
pbsv	chr1	115568534	115568581	47	DEL
pbsv	chr1	115608249	115608275	26	DEL
pbsv	chr1	115808631	115808661	30	DEL
pbsv	chr1	115879549	115879549	509	INS
pbsv	chr1	115916941	115916962	21	DEL
pbsv	chr1	115926167	115926190	23	DEL
pbsv	chr1	116100714	116100786	72	DEL
pbsv	chr1	116100714	116100750	36	DEL
pbsv	chr1	116151263	116151285	22	DEL
pbsv	chr1	116152683	116152683	109	INS
pbsv	chr1	116191549	116191549	60	INS
pbsv	chr1	116305926	116305926	64	INS
pbsv	chr1	116369410	116369491	81	DEL
pbsv	chr1	116436929	116436929	1797	INS
pbsv	chr1	116440937	116440937	326	INS
pbsv	chr1	116535542	116535863	321	DEL
pbsv	chr1	116890897	116890924	27	DEL
pbsv	chr1	117053029	117053029	20	INS
pbsv	chr1	117134132	117134132	26	INS
pbsv	chr1	117259468	117259468	54	INS
pbsv	chr1	117309598	117309618	20	DEL
pbsv	chr1	117548414	117548636	222	DEL
pbsv	chr1	117693583	117693623	40	DEL
pbsv	chr1	118318875	118318875	430	INS
pbsv	chr1	118318936	118318936	841	INS
pbsv	chr1	118319008	118319008	175	INS
pbsv	chr1	118380533	118380558	25	DEL
pbsv	chr1	118389107	118389107	2663	INS
pbsv	chr1	118401348	118401429	81	DEL
pbsv	chr1	118401419	118401445	26	DEL
pbsv	chr1	118450583	118450608	25	DEL
pbsv	chr1	118731590	118731646	56	DEL
pbsv	chr1	118741043	118741063	20	DEL
pbsv	chr1	118784380	118784430	50	DEL
pbsv	chr1	118893352	118893396	44	DEL
pbsv	chr1	118893485	118893505	20	DEL
pbsv	chr1	118893616	118893616	22	INS
pbsv	chr1	119093474	119093474	20	INS
pbsv	chr1	119184458	119184478	20	DEL
pbsv	chr1	119389146	119389146	34	INS
pbsv	chr1	119421416	119421464	48	DEL
pbsv	chr1	119517795	119517862	67	DEL
pbsv	chr1	119704965	119704965	27	INS
pbsv	chr1	120074954	120074974	20	DEL
pbsv	chr1	120124406	120124406	322	INS
pbsv	chr1	120170936	120171008	72	DEL
pbsv	chr1	120394941	120394961	20	DEL
pbsv	chr1	120398315	120398397	82	DEL
pbsv	chr1	120402065	120402367	302	DEL
pbsv	chr1	120431321	120431369	48	DEL
pbsv	chr1	120444265	120444326	61	DEL
pbsv	chr1	120576713	120576739	26	DEL
pbsv	chr1	120651776	120651776	38	INS
pbsv	chr1	120779227	120779227	24	INS
pbsv	chr1	120806975	120807036	61	DEL
pbsv	chr1	120824876	120824876	57	INS
pbsv	chr1	120834554	120834554	513	INS
pbsv	chr1	120835012	120836006	994	DEL
pbsv	chr1	120889448	120889486	38	DEL
pbsv	chr1	120983382	120983382	22	INS
pbsv	chr1	121124689	121124714	25	DEL
pbsv	chr1	121239206	121239282	76	DEL
pbsv	chr1	121288699	121288859	160	DEL
pbsv	chr1	121395941	121395941	101	INS
pbsv	chr1	121396587	121396614	27	DEL
pbsv	chr1	121399102	121399165	63	DEL
pbsv	chr1	121400111	121400150	39	DEL
pbsv	chr1	121400872	121400898	26	DEL
pbsv	chr1	121401446	121401446	109	INS
pbsv	chr1	121402920	121403389	469	DEL
pbsv	chr1	121429132	121429132	29	INS
pbsv	chr1	121616702	121616702	536	INS
pbsv	chr1	121618754	121619290	536	DEL
pbsv	chr1	121621738	121621738	661	INS
pbsv	chr1	121623563	121623563	268	INS
pbsv	chr1	121740228	121740399	171	DEL
pbsv	chr1	121741039	121741205	166	DEL
pbsv	chr1	121744299	121744638	339	DEL
pbsv	chr1	121747017	121747356	339	DEL
pbsv	chr1	121747962	121748301	339	DEL
pbsv	chr1	121757592	121758062	470	DEL
pbsv	chr1	121759094	121759773	679	DEL
pbsv	chr1	121760414	121760754	340	DEL
pbsv	chr1	121760801	121761137	336	DEL
pbsv	chr1	121768152	121768186	34	DEL
pbsv	chr1	121826473	121826589	116	DEL
pbsv	chr1	121827039	121827575	536	DEL
pbsv	chr1	121829232	121829603	371	DEL
pbsv	chr1	121836495	121836763	268	DEL
pbsv	chr1	121838629	121838629	268	INS
pbsv	chr1	121863958	121863958	536	INS
pbsv	chr1	121866999	121866999	259	INS
pbsv	chr1	122623779	122624118	339	DEL
[truncated: 48,660 more rows]
