# Supplementary material for: Bayesian Integrative Detection of Structural Variations With False Discovery Rate Control
Source: Biom J. 2026 Mar 27;68(2):e70128. doi: 10.1002/bimj.70128 (PMC13022811; doi:10.1002/bimj.70128)
Supplement: Supplementary file 2 — Supporting Information [file BIMJ-68-e70128-s001.zip › Code_and_Data/arrayfile_NA19239/sniffles.vcf.csv]

Method	chro	start	end	length	type	qual
sniffles	chr1	90259	90259	59	INS	54.0
sniffles	chr1	136606	136752	146	DEL	60.0
sniffles	chr1	136935	136935	195	INS	55.0
sniffles	chr1	180872	180872	160	INS	51.0
sniffles	chr1	181211	181450	239	DEL	54.0
sniffles	chr1	610274	610546	272	DEL	58.0
sniffles	chr1	612254	612254	106	INS	52.0
sniffles	chr1	820880	820880	245	INS	60.0
sniffles	chr1	831214	833733	2519	DEL	60.0
sniffles	chr1	882645	882732	87	DEL	57.0
sniffles	chr1	934093	934317	224	DEL	60.0
sniffles	chr1	934373	934849	476	DEL	60.0
sniffles	chr1	936235	936235	156	INS	60.0
sniffles	chr1	964576	964689	113	DEL	60.0
sniffles	chr1	976738	977056	318	DEL	60.0
sniffles	chr1	977225	977317	92	DEL	60.0
sniffles	chr1	977944	978003	59	DEL	60.0
sniffles	chr1	996369	996369	132	INS	60.0
sniffles	chr1	996492	996492	327	INS	60.0
sniffles	chr1	1028614	1029041	427	DEL	60.0
sniffles	chr1	1029637	1029785	148	DEL	60.0
sniffles	chr1	1064980	1065069	89	DEL	60.0
sniffles	chr1	1080650	1080714	64	DEL	60.0
sniffles	chr1	1134740	1134740	58	INS	60.0
sniffles	chr1	1139449	1139449	61	INS	60.0
sniffles	chr1	1184656	1184656	324	INS	60.0
sniffles	chr1	1184928	1184928	216	INS	60.0
sniffles	chr1	1192630	1192630	96	INS	60.0
sniffles	chr1	1192630	1192630	144	INS	60.0
sniffles	chr1	1195864	1195864	268	INS	60.0
sniffles	chr1	1202308	1202308	207	INS	60.0
sniffles	chr1	1226339	1226401	62	DEL	60.0
sniffles	chr1	1227293	1227467	174	DEL	60.0
sniffles	chr1	1240649	1240649	86	INS	60.0
sniffles	chr1	1350121	1351200	1079	DEL	60.0
sniffles	chr1	1366913	1367033	120	DEL	60.0
sniffles	chr1	1382630	1382630	886	INS	60.0
sniffles	chr1	1477855	1477855	133	INS	60.0
sniffles	chr1	1530532	1530851	319	DEL	60.0
sniffles	chr1	1543726	1543726	177	INS	60.0
sniffles	chr1	1546904	1546904	134	INS	60.0
sniffles	chr1	1565685	1565685	96	INS	60.0
sniffles	chr1	1627439	1627490	51	DEL	60.0
sniffles	chr1	1651422	1651475	53	DEL	60.0
sniffles	chr1	1666975	1667142	167	DEL	60.0
sniffles	chr1	1717605	1717656	51	DEL	60.0
sniffles	chr1	1749606	1749606	50	INS	60.0
sniffles	chr1	1924224	1924224	103	INS	60.0
sniffles	chr1	1929385	1929385	1011	INS	60.0
sniffles	chr1	1948943	1948943	110	INS	60.0
sniffles	chr1	1970941	1971000	59	DEL	60.0
sniffles	chr1	1993706	1993706	146	INS	60.0
sniffles	chr1	2019221	2019221	231	INS	60.0
sniffles	chr1	2106635	2106635	525	INS	60.0
sniffles	chr1	2110022	2110117	95	DEL	60.0
sniffles	chr1	2121668	2121668	63	INS	59.0
sniffles	chr1	2121673	2121673	507	INS	60.0
sniffles	chr1	2122088	2122088	3364	INS	60.0
sniffles	chr1	2122760	2122760	93	INS	60.0
sniffles	chr1	2122992	2123054	62	DEL	59.0
sniffles	chr1	2123072	2123072	60	INS	60.0
sniffles	chr1	2123994	2123994	99	INS	60.0
sniffles	chr1	2124246	2124354	108	DEL	60.0
sniffles	chr1	2147720	2147720	131	INS	60.0
sniffles	chr1	2280654	2280913	259	DEL	60.0
sniffles	chr1	2281209	2282221	1012	DEL	60.0
sniffles	chr1	2309781	2309781	124	INS	60.0
sniffles	chr1	2331984	2331984	112	INS	60.0
sniffles	chr1	2401351	2401351	315	INS	60.0
sniffles	chr1	2459427	2459523	96	DEL	60.0
sniffles	chr1	2522792	2522792	555	INS	60.0
sniffles	chr1	2592379	2592609	230	DEL	60.0
sniffles	chr1	2602116	2602116	80	INS	60.0
sniffles	chr1	2634743	2635145	402	DEL	60.0
sniffles	chr1	2652071	2652071	159	INS	60.0
sniffles	chr1	2653626	2653626	80	INS	57.0
sniffles	chr1	2654999	2655279	280	DEL	57.0
sniffles	chr1	2656735	2656735	120	INS	54.0
sniffles	chr1	2659348	2659428	80	DEL	48.0
sniffles	chr1	2664052	2664167	115	DEL	46.0
sniffles	chr1	2667454	2667454	79	INS	45.0
sniffles	chr1	2667643	2667643	480	INS	44.0
sniffles	chr1	2668175	2668254	79	DEL	45.0
sniffles	chr1	2669956	2669956	202	INS	48.0
sniffles	chr1	2675124	2675124	522	INS	48.0
sniffles	chr1	2776248	2776367	119	DEL	59.0
sniffles	chr1	2777340	2777340	405	INS	59.0
sniffles	chr1	2820310	2820310	473	INS	60.0
sniffles	chr1	2849465	2849465	882	INS	60.0
sniffles	chr1	2852349	2852452	103	DEL	60.0
sniffles	chr1	2852657	2852761	104	DEL	60.0
sniffles	chr1	2859560	2859560	382	INS	60.0
sniffles	chr1	2902735	2902735	56	INS	60.0
sniffles	chr1	2921865	2921949	84	DEL	60.0
sniffles	chr1	2949574	2949721	147	DEL	60.0
sniffles	chr1	2960056	2960056	60	INS	60.0
sniffles	chr1	2977097	2977322	225	DEL	60.0
sniffles	chr1	2977517	2977517	139	INS	60.0
sniffles	chr1	2994973	2995287	314	DEL	60.0
sniffles	chr1	2997742	2997742	339	INS	60.0
sniffles	chr1	3016684	3016684	212	INS	60.0
sniffles	chr1	3026039	3026039	415	INS	60.0
sniffles	chr1	3104582	3104582	82	INS	60.0
sniffles	chr1	3110377	3110456	79	DEL	60.0
sniffles	chr1	3150872	3150872	341	INS	60.0
sniffles	chr1	3162924	3162924	1105	INS	60.0
sniffles	chr1	3165711	3165926	215	DEL	60.0
sniffles	chr1	3176153	3176153	231	INS	60.0
sniffles	chr1	3181334	3181334	86	INS	60.0
sniffles	chr1	3212590	3212590	316	INS	60.0
sniffles	chr1	3215370	3215370	307	INS	60.0
sniffles	chr1	3260743	3260743	860	INS	60.0
sniffles	chr1	3269712	3269712	75	INS	60.0
sniffles	chr1	3299145	3299816	671	DEL	60.0
sniffles	chr1	3303779	3303951	172	DEL	60.0
sniffles	chr1	3351525	3351525	660	INS	60.0
sniffles	chr1	3450455	3450455	140	INS	60.0
sniffles	chr1	3475102	3475161	59	DEL	60.0
sniffles	chr1	3477304	3477304	737	INS	60.0
sniffles	chr1	3484499	3484499	64	INS	60.0
sniffles	chr1	3502046	3502046	1348	INS	60.0
sniffles	chr1	3565288	3565353	65	DEL	60.0
sniffles	chr1	3578746	3578746	91	INS	60.0
sniffles	chr1	3583287	3583431	144	DEL	60.0
sniffles	chr1	3583763	3583763	1410	INS	60.0
sniffles	chr1	3587887	3587887	196	INS	60.0
sniffles	chr1	3591757	3591823	66	DEL	60.0
sniffles	chr1	3639694	3639753	59	DEL	60.0
sniffles	chr1	3643579	3643731	152	DEL	60.0
sniffles	chr1	3644116	3644422	306	DEL	60.0
sniffles	chr1	3644371	3644422	51	DEL	60.0
sniffles	chr1	3645385	3645385	76	INS	60.0
sniffles	chr1	3825058	3825058	157	INS	60.0
sniffles	chr1	3832469	3832541	72	DEL	60.0
sniffles	chr1	3834253	3834306	53	DEL	60.0
sniffles	chr1	3868665	3868665	260	INS	60.0
sniffles	chr1	3874334	3874412	78	DEL	60.0
sniffles	chr1	3891952	3892182	230	DEL	60.0
sniffles	chr1	3892347	3892438	91	DEL	60.0
sniffles	chr1	3973651	3973651	90	INS	60.0
sniffles	chr1	3999758	3999758	1593	INS	60.0
sniffles	chr1	4016940	4016940	162	INS	60.0
sniffles	chr1	4077240	4077240	1508	INS	60.0
sniffles	chr1	4077746	4077746	58	INS	60.0
sniffles	chr1	4078019	4078019	464	INS	60.0
sniffles	chr1	4078065	4078065	269	INS	60.0
sniffles	chr1	4078478	4078478	58	INS	60.0
sniffles	chr1	4078478	4078478	232	INS	60.0
sniffles	chr1	4095087	4095401	314	DEL	60.0
sniffles	chr1	4099965	4099965	145	INS	60.0
sniffles	chr1	4136719	4136719	360	INS	60.0
sniffles	chr1	4144629	4144629	1107	INS	60.0
sniffles	chr1	4162721	4162721	268	INS	60.0
sniffles	chr1	4228391	4228391	317	INS	60.0
sniffles	chr1	4302999	4302999	60	INS	60.0
sniffles	chr1	4332436	4332436	173	INS	60.0
sniffles	chr1	4336502	4336502	630	INS	60.0
sniffles	chr1	4381393	4381443	50	DEL	60.0
sniffles	chr1	4471039	4471159	120	DEL	60.0
sniffles	chr1	4471983	4471983	317	INS	60.0
sniffles	chr1	4543680	4543680	138	INS	60.0
sniffles	chr1	4616437	4616582	145	DEL	60.0
sniffles	chr1	4632555	4632555	161	INS	60.0
sniffles	chr1	4666055	4666055	52	INS	60.0
sniffles	chr1	4666708	4666708	64	INS	60.0
sniffles	chr1	4740370	4740370	167	INS	60.0
sniffles	chr1	4939477	4939477	1855	INS	60.0
sniffles	chr1	5075709	5075709	72	INS	60.0
sniffles	chr1	5112426	5112426	517	INS	60.0
sniffles	chr1	5160274	5160274	622	INS	60.0
sniffles	chr1	5246622	5246692	70	DEL	60.0
sniffles	chr1	5304000	5304102	102	DEL	60.0
sniffles	chr1	5334122	5334122	150	INS	60.0
sniffles	chr1	5414108	5414182	74	DEL	60.0
sniffles	chr1	5474559	5474625	66	DEL	60.0
sniffles	chr1	5667699	5667699	231	INS	60.0
sniffles	chr1	5713524	5713524	64	INS	60.0
sniffles	chr1	5744122	5744306	184	DEL	60.0
sniffles	chr1	5802855	5802855	444	INS	60.0
sniffles	chr1	5817272	5817272	311	INS	60.0
sniffles	chr1	5829845	5829845	363	INS	60.0
sniffles	chr1	5832303	5832303	445	INS	60.0
sniffles	chr1	5832303	5832303	1125	INS	60.0
sniffles	chr1	6005061	6005178	117	DEL	60.0
sniffles	chr1	6005317	6005436	119	DEL	60.0
sniffles	chr1	6005966	6006240	274	DEL	60.0
sniffles	chr1	6006413	6006555	142	DEL	60.0
sniffles	chr1	6300757	6300757	63	INS	60.0
sniffles	chr1	6398577	6399547	970	DEL	60.0
sniffles	chr1	6742558	6742558	1772	INS	60.0
sniffles	chr1	6937557	6937557	198	INS	60.0
sniffles	chr1	6940913	6940913	642	INS	60.0
sniffles	chr1	6984091	6984091	204	INS	60.0
sniffles	chr1	7114705	7114901	196	DEL	60.0
sniffles	chr1	7181976	7181976	341	INS	60.0
sniffles	chr1	7337596	7337596	58	INS	60.0
sniffles	chr1	7500239	7500239	75	INS	60.0
sniffles	chr1	7500259	7500259	460	INS	60.0
sniffles	chr1	7542554	7542616	62	DEL	60.0
sniffles	chr1	7574106	7574106	308	INS	60.0
sniffles	chr1	7829913	7829967	54	DEL	60.0
sniffles	chr1	7856598	7856598	63	INS	60.0
sniffles	chr1	7862977	7863027	50	DEL	60.0
sniffles	chr1	7865230	7865230	505	INS	60.0
sniffles	chr1	7903145	7903325	180	DEL	60.0
sniffles	chr1	7953086	7953086	97	INS	60.0
sniffles	chr1	8027005	8027005	162	INS	60.0
sniffles	chr1	8216987	8216987	214	INS	60.0
sniffles	chr1	8255386	8255386	72	INS	60.0
sniffles	chr1	8276903	8276903	718	INS	60.0
sniffles	chr1	8322297	8322297	619	INS	60.0
sniffles	chr1	8344893	8344893	334	INS	60.0
sniffles	chr1	8386568	8386568	319	INS	60.0
sniffles	chr1	8668937	8669025	88	DEL	60.0
sniffles	chr1	8912173	8912173	234	INS	60.0
sniffles	chr1	9053403	9053403	179	INS	60.0
sniffles	chr1	9116189	9116189	232	INS	60.0
sniffles	chr1	9123244	9123338	94	DEL	60.0
sniffles	chr1	9129266	9129266	90	INS	60.0
sniffles	chr1	9155359	9155441	82	DEL	60.0
sniffles	chr1	9170366	9170366	318	INS	60.0
sniffles	chr1	9226574	9228035	1461	DEL	60.0
sniffles	chr1	9258720	9258720	75	INS	60.0
sniffles	chr1	9282515	9282515	286	INS	60.0
sniffles	chr1	9310074	9310074	54	INS	60.0
sniffles	chr1	9810142	9810142	140	INS	60.0
sniffles	chr1	9968552	9968552	140	INS	60.0
sniffles	chr1	10187664	10187664	135	INS	60.0
sniffles	chr1	10188093	10188093	499	INS	60.0
sniffles	chr1	10274674	10274760	86	DEL	60.0
sniffles	chr1	10662228	10662291	63	DEL	60.0
sniffles	chr1	10715791	10715874	83	DEL	60.0
sniffles	chr1	10744393	10744537	144	DEL	60.0
sniffles	chr1	10971076	10971076	1896	INS	60.0
sniffles	chr1	11041737	11041737	266	INS	60.0
sniffles	chr1	11373882	11373882	1240	INS	60.0
sniffles	chr1	11522630	11522630	670	INS	60.0
sniffles	chr1	11595736	11595736	314	INS	60.0
sniffles	chr1	11679562	11679624	62	DEL	60.0
sniffles	chr1	12042690	12042690	94	INS	60.0
sniffles	chr1	12062735	12062735	56	INS	60.0
sniffles	chr1	12138949	12138949	66	INS	60.0
sniffles	chr1	12440785	12440856	71	DEL	60.0
sniffles	chr1	12816075	12816355	280	DEL	60.0
sniffles	chr1	13224530	13224530	58	INS	60.0
sniffles	chr1	13235348	13240701	5353	DEL	60.0
sniffles	chr1	13329078	13329253	175	DEL	60.0
sniffles	chr1	13427113	13427113	162	INS	60.0
sniffles	chr1	13431252	13432374	1122	DEL	60.0
sniffles	chr1	13470160	13470160	662	INS	60.0
sniffles	chr1	13658375	13658375	127	INS	60.0
sniffles	chr1	14492666	14492666	1423	INS	60.0
sniffles	chr1	14514330	14514330	182	INS	60.0
sniffles	chr1	14514502	14514502	91	INS	60.0
sniffles	chr1	14652507	14652507	324	INS	60.0
sniffles	chr1	14867954	14867954	62	INS	60.0
sniffles	chr1	14873060	14873116	56	DEL	60.0
sniffles	chr1	15036279	15036279	69	INS	60.0
sniffles	chr1	15048658	15048742	84	DEL	60.0
sniffles	chr1	15050029	15050084	55	DEL	60.0
sniffles	chr1	15131043	15131043	50	INS	60.0
sniffles	chr1	15225219	15225219	284	INS	60.0
sniffles	chr1	15314647	15314647	316	INS	60.0
sniffles	chr1	15388346	15388346	162	INS	60.0
sniffles	chr1	16081191	16081191	134	INS	60.0
sniffles	chr1	16089600	16089600	59	INS	60.0
sniffles	chr1	16164055	16164055	74	INS	60.0
sniffles	chr1	16266229	16266280	51	DEL	60.0
sniffles	chr1	16311088	16311088	149	INS	60.0
sniffles	chr1	16424206	16424206	135	INS	60.0
sniffles	chr1	16483369	16485100	1731	DEL	60.0
sniffles	chr1	16539692	16539692	319	INS	40.0
sniffles	chr1	16619396	16621185	1789	DEL	60.0
sniffles	chr1	16730668	16730668	97	INS	58.0
sniffles	chr1	17114629	17114629	314	INS	60.0
sniffles	chr1	17166219	17166219	782	INS	60.0
sniffles	chr1	17241452	17241596	144	DEL	60.0
sniffles	chr1	17292887	17292887	108	INS	60.0
sniffles	chr1	17352006	17352006	143	INS	60.0
sniffles	chr1	17358270	17358592	322	DEL	60.0
sniffles	chr1	17437674	17437674	78	INS	60.0
sniffles	chr1	17689482	17689482	1303	INS	60.0
sniffles	chr1	17859666	17859666	198	INS	60.0
sniffles	chr1	17868633	17868633	67	INS	60.0
sniffles	chr1	18049640	18049640	4334	INS	60.0
sniffles	chr1	18049838	18049838	137	INS	60.0
sniffles	chr1	18466060	18466060	59	INS	60.0
sniffles	chr1	18604738	18604795	57	DEL	60.0
sniffles	chr1	18744454	18744454	81	INS	60.0
sniffles	chr1	18825276	18825542	266	DEL	60.0
sniffles	chr1	18925817	18925817	816	INS	60.0
sniffles	chr1	19060331	19060331	85	INS	60.0
sniffles	chr1	19060559	19060559	123	INS	60.0
sniffles	chr1	19434934	19435100	166	DEL	60.0
sniffles	chr1	19628384	19628450	66	DEL	60.0
sniffles	chr1	19932932	19932932	325	INS	60.0
sniffles	chr1	20170697	20171245	548	DEL	60.0
sniffles	chr1	20382469	20382469	438	INS	60.0
sniffles	chr1	20463540	20463540	910	INS	60.0
sniffles	chr1	20618245	20618245	320	INS	60.0
sniffles	chr1	20623747	20623747	941	INS	60.0
sniffles	chr1	20815655	20815828	173	DEL	60.0
sniffles	chr1	20981521	20981618	97	DEL	60.0
sniffles	chr1	20989057	20989057	141	INS	60.0
sniffles	chr1	21179789	21179789	203	INS	60.0
sniffles	chr1	21180071	21180071	81	INS	60.0
sniffles	chr1	21388450	21388527	77	DEL	60.0
sniffles	chr1	21388577	21388748	171	DEL	60.0
sniffles	chr1	21459926	21460198	272	DEL	60.0
sniffles	chr1	21461253	21461317	64	DEL	60.0
sniffles	chr1	21660354	21660354	63	INS	60.0
sniffles	chr1	21818007	21818142	135	DEL	60.0
sniffles	chr1	21959837	21959887	50	DEL	60.0
sniffles	chr1	22370178	22370178	64	INS	60.0
sniffles	chr1	22431246	22431246	125	INS	60.0
sniffles	chr1	22570497	22570497	92	INS	60.0
sniffles	chr1	22577760	22577760	1244	INS	60.0
sniffles	chr1	22577849	22577849	129	INS	60.0
sniffles	chr1	22599606	22599659	53	DEL	60.0
sniffles	chr1	22754842	22754842	637	INS	60.0
sniffles	chr1	22950448	22950448	256	INS	60.0
sniffles	chr1	23392406	23392406	1307	INS	60.0
sniffles	chr1	23495230	23495230	64	INS	60.0
sniffles	chr1	23710866	23710866	96	INS	60.0
sniffles	chr1	23884346	23884346	2150	INS	60.0
sniffles	chr1	23899922	23899922	146	INS	60.0
sniffles	chr1	23993616	23993989	373	DEL	60.0
sniffles	chr1	24011013	24011013	142	INS	60.0
sniffles	chr1	24076496	24076813	317	DEL	60.0
sniffles	chr1	24212127	24212127	262	INS	60.0
sniffles	chr1	24212344	24212344	822	INS	60.0
sniffles	chr1	24344975	24344975	249	INS	60.0
sniffles	chr1	24345199	24345199	67	INS	60.0
sniffles	chr1	24614775	24614775	316	INS	60.0
sniffles	chr1	24634838	24634838	311	INS	60.0
sniffles	chr1	24730355	24730355	274	INS	60.0
sniffles	chr1	24799915	24800212	297	DEL	60.0
sniffles	chr1	24832197	24835019	2822	DEL	59.0
sniffles	chr1	24875331	24877145	1814	DEL	60.0
sniffles	chr1	25044976	25044976	105	INS	60.0
sniffles	chr1	25054266	25054266	322	INS	60.0
sniffles	chr1	25108873	25108873	68	INS	60.0
sniffles	chr1	25108873	25108873	127	INS	60.0
sniffles	chr1	25166805	25166956	151	DEL	60.0
sniffles	chr1	25529500	25529500	967	INS	60.0
sniffles	chr1	25768268	25768268	94	INS	60.0
sniffles	chr1	25822449	25822775	326	DEL	60.0
sniffles	chr1	26399820	26399820	462	INS	60.0
sniffles	chr1	26506385	26506385	311	INS	60.0
sniffles	chr1	26637703	26637773	70	DEL	60.0
sniffles	chr1	26638141	26638141	246	INS	60.0
sniffles	chr1	26639317	26639317	307	INS	60.0
sniffles	chr1	26648761	26649068	307	DEL	60.0
sniffles	chr1	26650168	26650414	246	DEL	60.0
sniffles	chr1	26650732	26650732	70	INS	60.0
sniffles	chr1	26818637	26818637	98	INS	60.0
sniffles	chr1	27030487	27030487	720	INS	60.0
sniffles	chr1	27086496	27086496	1168	INS	60.0
sniffles	chr1	27107221	27107221	1195	INS	60.0
sniffles	chr1	27853407	27853978	571	DEL	60.0
sniffles	chr1	27878461	27878461	1378	INS	60.0
sniffles	chr1	27905879	27905879	125	INS	60.0
sniffles	chr1	27921289	27921598	309	DEL	60.0
sniffles	chr1	27947480	27947564	84	DEL	60.0
sniffles	chr1	28001445	28001545	100	DEL	60.0
sniffles	chr1	28419030	28419030	321	INS	60.0
sniffles	chr1	29453799	29453799	56	INS	60.0
sniffles	chr1	29518741	29518741	52	INS	60.0
sniffles	chr1	29678183	29678234	51	DEL	60.0
sniffles	chr1	29723865	29723865	381	INS	60.0
sniffles	chr1	29727287	29727343	56	DEL	60.0
sniffles	chr1	29727451	29727531	80	DEL	60.0
sniffles	chr1	29771312	29771312	793	INS	60.0
sniffles	chr1	29873201	29873201	375	INS	60.0
sniffles	chr1	29905667	29905667	73	INS	60.0
sniffles	chr1	30096602	30096602	163	INS	60.0
sniffles	chr1	30191463	30191588	125	DEL	60.0
sniffles	chr1	30301384	30301384	73	INS	60.0
sniffles	chr1	30375747	30375799	52	DEL	60.0
sniffles	chr1	30438492	30438492	276	INS	60.0
sniffles	chr1	30488836	30488836	204	INS	60.0
sniffles	chr1	30567798	30568813	1015	DEL	60.0
sniffles	chr1	30597760	30597760	63	INS	60.0
sniffles	chr1	30651754	30651754	484	INS	60.0
sniffles	chr1	30655643	30655643	966	INS	60.0
sniffles	chr1	30696820	30699038	2218	DEL	60.0
sniffles	chr1	30732369	30732369	2768	INS	60.0
sniffles	chr1	30771804	30771898	94	DEL	60.0
sniffles	chr1	30776332	30776440	108	DEL	60.0
sniffles	chr1	30926453	30927167	714	DEL	60.0
sniffles	chr1	31117741	31117741	80	INS	60.0
sniffles	chr1	31176668	31176668	225	INS	60.0
sniffles	chr1	31345548	31345548	53	INS	60.0
sniffles	chr1	31345548	31345548	119	INS	60.0
sniffles	chr1	31495081	31495081	111	INS	60.0
sniffles	chr1	31546341	31546392	51	DEL	60.0
sniffles	chr1	32266692	32266692	97	INS	60.0
sniffles	chr1	32539741	32539741	223	INS	60.0
sniffles	chr1	32581183	32581183	652	INS	60.0
sniffles	chr1	32642778	32642778	1004	INS	60.0
sniffles	chr1	33052508	33052508	101	INS	60.0
sniffles	chr1	33186818	33186818	1652	INS	60.0
sniffles	chr1	33864930	33864930	220	INS	60.0
sniffles	chr1	34541467	34541467	912	INS	60.0
sniffles	chr1	34777651	34777713	62	DEL	60.0
sniffles	chr1	34839341	34839341	68	INS	60.0
sniffles	chr1	34992714	34992714	106	INS	60.0
sniffles	chr1	35015744	35015744	54	INS	60.0
sniffles	chr1	35050003	35050699	696	DEL	60.0
sniffles	chr1	35260254	35260254	245	INS	60.0
sniffles	chr1	35576929	35576980	51	DEL	60.0
sniffles	chr1	36210715	36210715	83	INS	60.0
sniffles	chr1	36210727	36210727	220	INS	60.0
sniffles	chr1	36213961	36214011	50	DEL	60.0
sniffles	chr1	36283617	36283669	52	DEL	60.0
sniffles	chr1	36543989	36543989	68	INS	60.0
sniffles	chr1	36544130	36544198	68	DEL	60.0
sniffles	chr1	36544919	36545089	170	DEL	60.0
sniffles	chr1	36688506	36688506	378	INS	60.0
sniffles	chr1	36688896	36688896	72	INS	60.0
sniffles	chr1	36700372	36700465	93	DEL	60.0
sniffles	chr1	36740615	36740695	80	DEL	60.0
sniffles	chr1	36750195	36750195	340	INS	60.0
sniffles	chr1	36793823	36793823	779	INS	60.0
sniffles	chr1	36957455	36957455	64	INS	60.0
sniffles	chr1	36958134	36958419	285	DEL	60.0
sniffles	chr1	37081256	37081346	90	DEL	60.0
sniffles	chr1	37102933	37102933	132	INS	60.0
sniffles	chr1	37128265	37128265	62	INS	60.0
sniffles	chr1	37131761	37131761	95	INS	60.0
sniffles	chr1	37446181	37446181	674	INS	60.0
sniffles	chr1	37669707	37669707	78	INS	60.0
sniffles	chr1	37775711	37775711	2389	INS	60.0
sniffles	chr1	37967100	37967100	317	INS	60.0
sniffles	chr1	38485068	38485068	75	INS	60.0
sniffles	chr1	38696268	38696268	56	INS	60.0
sniffles	chr1	38811699	38812172	473	DEL	60.0
sniffles	chr1	38945847	38945847	1962	INS	60.0
sniffles	chr1	39044564	39044564	220	INS	60.0
sniffles	chr1	39234648	39234648	478	INS	60.0
sniffles	chr1	39664498	39664498	318	INS	60.0
sniffles	chr1	39888758	39888758	322	INS	60.0
sniffles	chr1	40030773	40030773	115	INS	60.0
sniffles	chr1	40050406	40050406	113	INS	60.0
sniffles	chr1	40558581	40558700	119	DEL	60.0
sniffles	chr1	40642777	40642883	106	DEL	60.0
sniffles	chr1	40890119	40890119	78	INS	60.0
sniffles	chr1	41278199	41278838	639	DEL	60.0
sniffles	chr1	41278974	41279036	62	DEL	60.0
sniffles	chr1	41296018	41300130	4112	DEL	60.0
sniffles	chr1	41329374	41329439	65	DEL	60.0
sniffles	chr1	41369872	41369872	54	INS	60.0
sniffles	chr1	41382201	41382201	200	INS	60.0
sniffles	chr1	41425250	41425250	482	INS	60.0
sniffles	chr1	41527290	41527290	458	INS	60.0
sniffles	chr1	41531523	41531633	110	DEL	60.0
sniffles	chr1	41544954	41544954	1341	INS	60.0
sniffles	chr1	41635542	41635626	84	DEL	60.0
sniffles	chr1	42110177	42110177	90	INS	60.0
sniffles	chr1	42167131	42167444	313	DEL	60.0
sniffles	chr1	42324092	42324092	94	INS	60.0
sniffles	chr1	42324126	42324126	161	INS	60.0
sniffles	chr1	42535700	42535700	132	INS	60.0
sniffles	chr1	42722652	42722652	135	INS	60.0
sniffles	chr1	42811149	42811149	337	INS	60.0
sniffles	chr1	43904943	43904943	304	INS	60.0
sniffles	chr1	44140276	44140360	84	DEL	60.0
sniffles	chr1	44468136	44468136	322	INS	60.0
sniffles	chr1	44475802	44475802	239	INS	60.0
sniffles	chr1	44613071	44613071	76	INS	60.0
sniffles	chr1	44613315	44613391	76	DEL	60.0
sniffles	chr1	44816596	44816654	58	DEL	60.0
sniffles	chr1	44876574	44876574	399	INS	60.0
sniffles	chr1	45115658	45115774	116	DEL	60.0
sniffles	chr1	45223070	45223070	217	INS	60.0
sniffles	chr1	45497644	45497644	781	INS	60.0
sniffles	chr1	45703342	45703342	2814	INS	60.0
sniffles	chr1	45710647	45710647	1950	INS	60.0
sniffles	chr1	45900436	45900765	329	DEL	60.0
sniffles	chr1	46240192	46242955	2763	DEL	60.0
sniffles	chr1	46329127	46329127	321	INS	60.0
sniffles	chr1	46336998	46337288	290	DEL	60.0
sniffles	chr1	46776396	46776396	148	INS	60.0
sniffles	chr1	47179108	47179108	149	INS	60.0
sniffles	chr1	47184460	47184460	900	INS	60.0
sniffles	chr1	47708465	47708521	56	DEL	60.0
sniffles	chr1	47743226	47743226	723	INS	60.0
sniffles	chr1	48003131	48005446	2315	DEL	60.0
sniffles	chr1	48192625	48192675	50	DEL	60.0
sniffles	chr1	48244737	48244737	66	INS	60.0
sniffles	chr1	48483866	48483968	102	DEL	60.0
sniffles	chr1	48506848	48506848	340	INS	60.0
sniffles	chr1	49084105	49084159	54	DEL	60.0
sniffles	chr1	49947955	49947955	178	INS	60.0
sniffles	chr1	50369314	50369314	543	INS	60.0
sniffles	chr1	50446977	50446977	310	INS	60.0
sniffles	chr1	50819685	50819779	94	DEL	60.0
sniffles	chr1	51711467	51711467	357	INS	60.0
sniffles	chr1	51804490	51804490	90	INS	60.0
sniffles	chr1	51852551	51852551	572	INS	60.0
sniffles	chr1	51906870	51906870	197	INS	60.0
sniffles	chr1	52783854	52783854	102	INS	60.0
sniffles	chr1	52869966	52869966	99	INS	60.0
sniffles	chr1	53099237	53099237	61	INS	60.0
sniffles	chr1	53100385	53100385	69	INS	60.0
sniffles	chr1	53284197	53284197	576	INS	60.0
sniffles	chr1	53502317	53502397	80	DEL	60.0
sniffles	chr1	53525464	53525464	450	INS	60.0
sniffles	chr1	53556596	53556596	58	INS	60.0
sniffles	chr1	53709358	53709418	60	DEL	60.0
sniffles	chr1	53713441	53713441	312	INS	60.0
sniffles	chr1	54458835	54458835	223	INS	60.0
sniffles	chr1	54808991	54808991	111	INS	60.0
sniffles	chr1	55003043	55003043	674	INS	60.0
sniffles	chr1	55240234	55240234	1600	INS	60.0
sniffles	chr1	55385703	55385703	612	INS	60.0
sniffles	chr1	55509050	55509104	54	DEL	60.0
sniffles	chr1	55935610	55935931	321	DEL	60.0
sniffles	chr1	56365435	56369290	3855	DEL	58.0
sniffles	chr1	56776935	56777274	339	DEL	60.0
sniffles	chr1	56885395	56885395	245	INS	60.0
sniffles	chr1	56885430	56885430	62	INS	60.0
sniffles	chr1	56929082	56929082	242	INS	60.0
sniffles	chr1	56983101	56983101	56	INS	60.0
sniffles	chr1	57395727	57395783	56	DEL	60.0
sniffles	chr1	57606529	57606529	207	INS	60.0
sniffles	chr1	57638921	57638995	74	DEL	60.0
sniffles	chr1	57695362	57695414	52	DEL	60.0
sniffles	chr1	57739435	57739435	50	INS	60.0
sniffles	chr1	57877540	57877864	324	DEL	60.0
sniffles	chr1	58278238	58279151	913	DEL	60.0
sniffles	chr1	58552312	58552564	252	DEL	60.0
sniffles	chr1	58981109	58981245	136	DEL	60.0
sniffles	chr1	59406191	59406191	328	INS	60.0
sniffles	chr1	59491054	59491054	58	INS	60.0
sniffles	chr1	59640573	59641424	851	DEL	60.0
sniffles	chr1	59998181	59998181	236	INS	60.0
sniffles	chr1	60064775	60064775	52	INS	60.0
sniffles	chr1	60065004	60065004	129	INS	60.0
sniffles	chr1	60822424	60822424	240	INS	60.0
sniffles	chr1	60878387	60878387	53	INS	60.0
sniffles	chr1	61393245	61393245	1884	INS	60.0
sniffles	chr1	61871404	61871404	74	INS	60.0
sniffles	chr1	61924915	61925264	349	DEL	60.0
sniffles	chr1	62123777	62123828	51	DEL	60.0
sniffles	chr1	62137610	62137610	378	INS	60.0
sniffles	chr1	62278317	62278377	60	DEL	60.0
sniffles	chr1	62349431	62349593	162	DEL	60.0
sniffles	chr1	62686149	62686488	339	DEL	60.0
sniffles	chr1	62996095	62996444	349	DEL	60.0
sniffles	chr1	63045953	63045953	192	INS	60.0
sniffles	chr1	63045969	63045969	126	INS	60.0
sniffles	chr1	63422239	63422239	100	INS	60.0
sniffles	chr1	63473991	63473991	118	INS	60.0
sniffles	chr1	64415304	64415354	50	DEL	60.0
sniffles	chr1	64415465	64415641	176	DEL	60.0
sniffles	chr1	64734649	64734746	97	DEL	60.0
sniffles	chr1	64913706	64913706	112	INS	60.0
sniffles	chr1	65106574	65106574	280	INS	60.0
sniffles	chr1	65216548	65216912	364	DEL	60.0
sniffles	chr1	65443940	65444210	270	DEL	60.0
sniffles	chr1	65558506	65564585	6079	DEL	60.0
sniffles	chr1	65590244	65590244	316	INS	60.0
sniffles	chr1	65612564	65612723	159	DEL	60.0
sniffles	chr1	65613779	65613779	54	INS	60.0
sniffles	chr1	65646945	65647006	61	DEL	60.0
sniffles	chr1	65664281	65664281	133	INS	60.0
sniffles	chr1	65670035	65670365	330	DEL	60.0
sniffles	chr1	65798227	65798560	333	DEL	60.0
sniffles	chr1	66400522	66400522	60	INS	60.0
sniffles	chr1	66630846	66630846	72	INS	60.0
sniffles	chr1	66735522	66735854	332	DEL	60.0
sniffles	chr1	66879963	66879963	178	INS	60.0
sniffles	chr1	67013159	67013159	86	INS	60.0
sniffles	chr1	67159016	67159016	221	INS	60.0
sniffles	chr1	67542277	67543134	857	DEL	60.0
sniffles	chr1	67710001	67710169	168	DEL	60.0
sniffles	chr1	67930036	67930036	60	INS	60.0
sniffles	chr1	68764942	68765078	136	DEL	60.0
sniffles	chr1	69341310	69341629	319	DEL	60.0
sniffles	chr1	69478033	69478339	306	DEL	60.0
sniffles	chr1	69561643	69562000	357	DEL	60.0
sniffles	chr1	69717787	69717843	56	DEL	60.0
sniffles	chr1	69916113	69916113	1211	INS	60.0
sniffles	chr1	70302429	70302752	323	DEL	60.0
sniffles	chr1	70480507	70480838	331	DEL	60.0
sniffles	chr1	70646624	70646793	169	DEL	60.0
sniffles	chr1	71259671	71259671	50	INS	60.0
sniffles	chr1	71275637	71275947	310	DEL	60.0
sniffles	chr1	71688420	71688420	103	INS	60.0
sniffles	chr1	71793265	71793265	250	INS	60.0
sniffles	chr1	71898843	71898843	52	INS	60.0
sniffles	chr1	71928146	71928146	392	INS	60.0
sniffles	chr1	71992553	71992553	63	INS	60.0
sniffles	chr1	72048424	72048424	317	INS	60.0
sniffles	chr1	72252172	72252172	61	INS	60.0
sniffles	chr1	72515809	72515809	138	INS	60.0
sniffles	chr1	72515809	72515809	216	INS	60.0
sniffles	chr1	72517962	72517962	166	INS	60.0
sniffles	chr1	72601175	72601175	51	INS	60.0
sniffles	chr1	72658925	72658983	58	DEL	60.0
sniffles	chr1	73183137	73183137	83	INS	60.0
sniffles	chr1	73201358	73201454	96	DEL	60.0
sniffles	chr1	73287918	73288233	315	DEL	60.0
sniffles	chr1	73303101	73303452	351	DEL	60.0
sniffles	chr1	73445413	73445413	330	INS	60.0
sniffles	chr1	73846749	73847000	251	DEL	60.0
sniffles	chr1	73972043	73972043	90	INS	60.0
sniffles	chr1	74289485	74289606	121	DEL	60.0
sniffles	chr1	74518836	74519570	734	DEL	60.0
sniffles	chr1	74758447	74758447	76	INS	60.0
sniffles	chr1	75091477	75091477	314	INS	60.0
sniffles	chr1	75280138	75280138	367	INS	60.0
sniffles	chr1	75546189	75546518	329	DEL	60.0
sniffles	chr1	75906496	75906496	481	INS	60.0
sniffles	chr1	75906515	75906515	345	INS	60.0
sniffles	chr1	75962724	75962724	54	INS	60.0
sniffles	chr1	76277546	76277620	74	DEL	60.0
sniffles	chr1	76634682	76634965	283	DEL	60.0
sniffles	chr1	76646456	76646578	122	DEL	60.0
sniffles	chr1	77010711	77010711	329	INS	60.0
sniffles	chr1	77016173	77016173	52	INS	60.0
sniffles	chr1	77112228	77112228	330	INS	60.0
sniffles	chr1	77367821	77367821	353	INS	60.0
sniffles	chr1	77367855	77367855	61	INS	60.0
sniffles	chr1	77406216	77406216	1983	INS	60.0
sniffles	chr1	77444322	77444385	63	DEL	60.0
sniffles	chr1	77887948	77887948	117	INS	60.0
sniffles	chr1	78141370	78141370	319	INS	60.0
sniffles	chr1	78282176	78282238	62	DEL	60.0
sniffles	chr1	78935824	78936146	322	DEL	60.0
sniffles	chr1	79116391	79116391	308	INS	60.0
sniffles	chr1	79184460	79184460	130	INS	60.0
sniffles	chr1	79805470	79805470	140	INS	60.0
sniffles	chr1	80079572	80079572	203	INS	60.0
sniffles	chr1	80387552	80387552	322	INS	60.0
sniffles	chr1	80528698	80528698	213	INS	60.0
sniffles	chr1	80703234	80703234	65	INS	60.0
sniffles	chr1	80728657	80728984	327	DEL	60.0
sniffles	chr1	80939073	80945264	6191	DEL	60.0
sniffles	chr1	81222100	81222429	329	DEL	60.0
sniffles	chr1	81449097	81449174	77	DEL	60.0
sniffles	chr1	81514047	81514168	121	DEL	60.0
sniffles	chr1	81846357	81846357	324	INS	60.0
sniffles	chr1	81998978	81998978	65	INS	60.0
sniffles	chr1	82576962	82577282	320	DEL	60.0
sniffles	chr1	82660276	82661887	1611	DEL	60.0
sniffles	chr1	82673564	82673564	69	INS	60.0
sniffles	chr1	82684168	82684226	58	DEL	60.0
sniffles	chr1	83013583	83013638	55	DEL	60.0
sniffles	chr1	83019213	83019275	62	DEL	60.0
sniffles	chr1	83760764	83760764	112	INS	60.0
sniffles	chr1	83922665	83923223	558	DEL	60.0
sniffles	chr1	84052243	84058947	6704	DEL	60.0
sniffles	chr1	84198922	84198982	60	DEL	60.0
sniffles	chr1	84246328	84250187	3859	DEL	60.0
sniffles	chr1	84417290	84419055	1765	DEL	60.0
sniffles	chr1	84588871	84588871	316	INS	60.0
sniffles	chr1	84756773	84756773	241	INS	60.0
sniffles	chr1	85154442	85154442	514	INS	60.0
sniffles	chr1	85282938	85283268	330	DEL	60.0
sniffles	chr1	86216563	86216563	275	INS	60.0
sniffles	chr1	86275298	86276015	717	DEL	60.0
sniffles	chr1	86797386	86797386	354	INS	60.0
sniffles	chr1	86963810	86963810	63	INS	60.0
sniffles	chr1	87046753	87046753	2113	INS	60.0
sniffles	chr1	87451346	87451346	486	INS	60.0
sniffles	chr1	87820158	87820312	154	DEL	60.0
sniffles	chr1	88347929	88347929	329	INS	60.0
sniffles	chr1	88395035	88395035	104	INS	60.0
sniffles	chr1	88457680	88457680	180	INS	60.0
sniffles	chr1	88511579	88511579	78	INS	60.0
sniffles	chr1	88753700	88753700	305	INS	60.0
sniffles	chr1	88781401	88781401	169	INS	60.0
sniffles	chr1	88904532	88904622	90	DEL	60.0
sniffles	chr1	88993895	88993958	63	DEL	60.0
sniffles	chr1	89354534	89354658	124	DEL	60.0
sniffles	chr1	89797730	89797856	126	DEL	60.0
sniffles	chr1	89797984	89798064	80	DEL	60.0
sniffles	chr1	90183838	90183838	62	INS	60.0
sniffles	chr1	90311032	90311032	52	INS	60.0
sniffles	chr1	90379124	90379124	593	INS	60.0
sniffles	chr1	90817981	90817981	112	INS	60.0
sniffles	chr1	90950293	90950293	100	INS	60.0
sniffles	chr1	91159215	91159498	283	DEL	60.0
sniffles	chr1	91168562	91168618	56	DEL	60.0
sniffles	chr1	91448539	91448994	455	DEL	60.0
sniffles	chr1	91460503	91460564	61	DEL	60.0
sniffles	chr1	91668604	91669108	504	DEL	60.0
sniffles	chr1	91668839	91668983	144	DEL	60.0
sniffles	chr1	91962244	91962323	79	DEL	60.0
sniffles	chr1	92701963	92701963	326	INS	60.0
sniffles	chr1	92846893	92846893	70	INS	60.0
sniffles	chr1	93032656	93032656	348	INS	60.0
sniffles	chr1	93876125	93876125	2508	INS	60.0
sniffles	chr1	94295717	94295717	50	INS	60.0
sniffles	chr1	95224955	95225274	319	DEL	60.0
sniffles	chr1	96017525	96017609	84	DEL	60.0
sniffles	chr1	96153095	96153095	66	INS	60.0
sniffles	chr1	96265691	96265691	273	INS	60.0
sniffles	chr1	96272547	96272547	112	INS	60.0
sniffles	chr1	96530822	96531660	838	DEL	60.0
sniffles	chr1	96762266	96762578	312	DEL	60.0
sniffles	chr1	97130771	97130837	66	DEL	60.0
sniffles	chr1	98046178	98046178	75	INS	60.0
sniffles	chr1	98139726	98139726	340	INS	60.0
sniffles	chr1	98503571	98503571	194	INS	60.0
sniffles	chr1	98512489	98512489	51	INS	60.0
sniffles	chr1	99112035	99112035	184	INS	60.0
sniffles	chr1	99112043	99112043	74	INS	60.0
sniffles	chr1	99206547	99206547	326	INS	60.0
sniffles	chr1	99232890	99232890	346	INS	60.0
sniffles	chr1	99428973	99428973	315	INS	60.0
sniffles	chr1	99499567	99499567	64	INS	60.0
sniffles	chr1	99683039	99683089	50	DEL	60.0
sniffles	chr1	99712999	99712999	565	INS	60.0
sniffles	chr1	100528655	100528655	334	INS	60.0
sniffles	chr1	100746517	100746517	427	INS	60.0
sniffles	chr1	100819214	100819214	514	INS	60.0
sniffles	chr1	100922996	100923316	320	DEL	60.0
sniffles	chr1	100964266	100964266	75	INS	60.0
sniffles	chr1	101253261	101253261	121	INS	60.0
sniffles	chr1	101253573	101253573	567	INS	60.0
sniffles	chr1	101258574	101258649	75	DEL	60.0
sniffles	chr1	101350799	101350799	64	INS	60.0
sniffles	chr1	101350816	101350816	192	INS	60.0
sniffles	chr1	101552664	101552664	87	INS	60.0
sniffles	chr1	101553544	101553783	239	DEL	60.0
sniffles	chr1	101657854	101657909	55	DEL	60.0
sniffles	chr1	102045513	102045513	128	INS	60.0
sniffles	chr1	102047086	102047086	67	INS	60.0
sniffles	chr1	102454975	102454975	324	INS	60.0
sniffles	chr1	102582123	102582453	330	DEL	60.0
sniffles	chr1	102630510	102630829	319	DEL	60.0
sniffles	chr1	102645434	102645501	67	DEL	60.0
sniffles	chr1	102719026	102719089	63	DEL	60.0
sniffles	chr1	102779858	102780075	217	DEL	60.0
sniffles	chr1	103173192	103173192	135	INS	60.0
sniffles	chr1	103272221	103272221	92	INS	60.0
sniffles	chr1	103525498	103525498	51	INS	60.0
sniffles	chr1	103525498	103525549	51	DEL	60.0
sniffles	chr1	103621119	103621198	79	DEL	60.0
sniffles	chr1	104389480	104389480	112	INS	60.0
sniffles	chr1	104485594	104485594	131	INS	60.0
sniffles	chr1	104511450	104511450	329	INS	60.0
sniffles	chr1	104562275	104562275	136	INS	60.0
sniffles	chr1	104619751	104619751	52	INS	60.0
sniffles	chr1	104712411	104713567	1156	DEL	60.0
sniffles	chr1	104885688	104886018	330	DEL	59.0
sniffles	chr1	105075268	105075268	100	INS	60.0
sniffles	chr1	105110654	105110654	157	INS	60.0
sniffles	chr1	105111864	105111864	129	INS	60.0
sniffles	chr1	105115534	105115623	89	DEL	60.0
sniffles	chr1	105124963	105125822	859	DEL	60.0
sniffles	chr1	105193632	105193632	310	INS	60.0
sniffles	chr1	105324149	105324423	274	DEL	60.0
sniffles	chr1	105473193	105480776	7583	DEL	60.0
sniffles	chr1	105571334	105571334	2260	INS	60.0
sniffles	chr1	105769178	105769252	74	DEL	60.0
sniffles	chr1	105961395	105961395	567	INS	60.0
sniffles	chr1	106218452	106218452	63	INS	60.0
sniffles	chr1	106431378	106431378	63	INS	60.0
sniffles	chr1	107112137	107112137	58	INS	60.0
sniffles	chr1	108023468	108023468	153	INS	60.0
sniffles	chr1	108374860	108374944	84	DEL	60.0
sniffles	chr1	108474083	108474083	83	INS	60.0
sniffles	chr1	108483304	108483661	357	DEL	60.0
sniffles	chr1	108523052	108523145	93	DEL	60.0
sniffles	chr1	108523658	108523751	93	DEL	60.0
sniffles	chr1	108675988	108675988	160	INS	60.0
sniffles	chr1	108689609	108689609	72	INS	60.0
sniffles	chr1	109055098	109055429	331	DEL	60.0
sniffles	chr1	109071962	109072122	160	DEL	60.0
sniffles	chr1	109177358	109177358	79	INS	60.0
sniffles	chr1	109424946	109425037	91	DEL	60.0
sniffles	chr1	109725099	109725099	101	INS	60.0
sniffles	chr1	110029368	110029496	128	DEL	60.0
sniffles	chr1	110310154	110310154	80	INS	60.0
sniffles	chr1	110569624	110569714	90	DEL	60.0
sniffles	chr1	110773795	110773894	99	DEL	60.0
sniffles	chr1	111259969	111259969	972	INS	60.0
sniffles	chr1	111353552	111353552	1953	INS	60.0
sniffles	chr1	111544742	111544912	170	DEL	60.0
sniffles	chr1	111560473	111560473	291	INS	60.0
sniffles	chr1	112292466	112295044	2578	DEL	60.0
sniffles	chr1	112387958	112387958	72	INS	60.0
sniffles	chr1	112449373	112449373	319	INS	60.0
sniffles	chr1	112636599	112636599	1659	INS	60.0
sniffles	chr1	112773600	112773904	304	DEL	60.0
sniffles	chr1	112962324	112962528	204	DEL	60.0
sniffles	chr1	112999653	112999653	1836	INS	60.0
sniffles	chr1	113068701	113071156	2455	DEL	60.0
sniffles	chr1	113257007	113257469	462	DEL	60.0
sniffles	chr1	113416139	113416139	176	INS	60.0
sniffles	chr1	113416470	113416470	201	INS	60.0
sniffles	chr1	115761483	115761483	169	INS	60.0
sniffles	chr1	115879550	115879550	509	INS	60.0
sniffles	chr1	116100715	116100787	72	DEL	60.0
sniffles	chr1	116152684	116152684	93	INS	60.0
sniffles	chr1	116191550	116191550	60	INS	60.0
sniffles	chr1	116305927	116305927	62	INS	60.0
sniffles	chr1	116369411	116369492	81	DEL	60.0
sniffles	chr1	116436930	116436930	1789	INS	60.0
sniffles	chr1	116440938	116440938	326	INS	60.0
sniffles	chr1	116535543	116535864	321	DEL	60.0
sniffles	chr1	117259469	117259469	54	INS	60.0
sniffles	chr1	117429538	117429538	100	INS	60.0
sniffles	chr1	117430026	117430026	176	INS	60.0
sniffles	chr1	117548415	117548637	222	DEL	60.0
sniffles	chr1	118318849	118318849	494	INS	60.0
sniffles	chr1	118319009	118319009	192	INS	60.0
sniffles	chr1	118387450	118387450	78	INS	60.0
sniffles	chr1	118389108	118389108	2663	INS	60.0
sniffles	chr1	118401349	118401430	81	DEL	60.0
sniffles	chr1	118731591	118731647	56	DEL	60.0
sniffles	chr1	119264615	119264615	96	INS	60.0
sniffles	chr1	119517796	119517862	66	DEL	60.0
sniffles	chr1	120124407	120124407	642	INS	60.0
sniffles	chr1	120170937	120171004	67	DEL	55.0
sniffles	chr1	120444276	120444331	55	DEL	47.0
sniffles	chr1	121239207	121239283	76	DEL	23.0
sniffles	chr1	121288700	121288860	160	DEL	31.0
sniffles	chr1	121399103	121399166	63	DEL	47.0
sniffles	chr1	121401212	121401212	212	INS	48.0
sniffles	chr1	121402920	121403389	469	DEL	51.0
sniffles	chr1	121740233	121740403	170	DEL	57.0
sniffles	chr1	121741043	121741209	166	DEL	57.0
sniffles	chr1	121744300	121744639	339	DEL	54.0
sniffles	chr1	121747963	121748302	339	DEL	60.0
sniffles	chr1	121757781	121757885	104	DEL	56.0
sniffles	chr1	124977945	124978104	159	DEL	60.0
sniffles	chr1	124996135	124996306	171	DEL	60.0
sniffles	chr1	125013226	125013226	223	INS	60.0
sniffles	chr1	125025272	125025385	113	DEL	60.0
sniffles	chr1	125025899	125026072	173	DEL	60.0
sniffles	chr1	125071474	125071533	59	DEL	51.0
sniffles	chr1	125103213	125103213	84	INS	60.0
sniffles	chr1	125149418	125149418	52	INS	58.0
sniffles	chr1	125149418	125149418	153	INS	49.0
sniffles	chr1	125149710	125149710	149	INS	49.0
sniffles	chr1	125150581	125150653	72	DEL	59.0
sniffles	chr1	125151333	125151591	258	DEL	50.0
sniffles	chr1	125153755	125153846	91	DEL	57.0
sniffles	chr1	125154542	125154542	97	INS	57.0
sniffles	chr1	125163227	125163227	98	INS	56.0
sniffles	chr1	125167954	125167954	465	INS	59.0
sniffles	chr1	143188806	143189344	538	DEL	48.0
sniffles	chr1	143189073	143189164	91	DEL	41.0
sniffles	chr1	143189252	143189330	78	DEL	32.0
sniffles	chr1	143189404	143190341	937	DEL	38.0
sniffles	chr1	143191203	143191203	77	INS	44.0
sniffles	chr1	143192387	143192514	127	DEL	40.0
sniffles	chr1	143192583	143193041	458	DEL	42.0
sniffles	chr1	143194282	143194351	69	DEL	43.0
sniffles	chr1	143194386	143195309	923	DEL	42.0
sniffles	chr1	143194402	143194857	455	DEL	41.0
sniffles	chr1	143195194	143195194	147	INS	41.0
sniffles	chr1	143196993	143196993	416	INS	45.0
sniffles	chr1	143198101	143198101	510	INS	42.0
sniffles	chr1	143198936	143198936	90	INS	46.0
sniffles	chr1	143199232	143199232	468	INS	39.0
sniffles	chr1	143201591	143201712	121	DEL	42.0
sniffles	chr1	143202275	143202275	193	INS	43.0
sniffles	chr1	143206660	143206738	78	DEL	60.0
sniffles	chr1	143207245	143207297	52	DEL	59.0
sniffles	chr1	143207306	143207306	389	INS	60.0
sniffles	chr1	143208677	143211366	2689	DEL	50.0
sniffles	chr1	143241997	143242159	162	DEL	44.0
sniffles	chr1	143242300	143242352	52	DEL	46.0
sniffles	chr1	143247010	143247010	172	INS	33.0
sniffles	chr1	143247917	143247917	53	INS	28.0
sniffles	chr1	143248423	143248474	51	DEL	34.0
sniffles	chr1	143253882	143254353	471	DEL	39.0
sniffles	chr1	143267321	143267372	51	DEL	60.0
sniffles	chr1	143503209	143504094	885	DEL	51.0
sniffles	chr1	143504327	143504327	64	INS	45.0
sniffles	chr1	143539996	143540084	88	DEL	39.0
sniffles	chr1	144077049	144077049	641	INS	53.0
sniffles	chr1	144103153	144103242	89	DEL	56.0
sniffles	chr1	144103451	144103451	962	INS	41.0
sniffles	chr1	144103623	144104051	428	DEL	53.0
sniffles	chr1	144103651	144103716	65	DEL	54.0
sniffles	chr1	144103779	144103779	526	INS	43.0
sniffles	chr1	144104431	144104532	101	DEL	55.0
sniffles	chr1	144104757	144105048	291	DEL	55.0
sniffles	chr1	144105423	144105423	51	INS	51.0
sniffles	chr1	144137840	144137840	305	INS	32.0
sniffles	chr1	144138967	144139192	225	DEL	32.0
sniffles	chr1	144139517	144139578	61	DEL	32.0
sniffles	chr1	144141556	144141556	68	INS	36.0
sniffles	chr1	145305107	145305164	57	DEL	53.0
sniffles	chr1	145313046	145313103	57	DEL	55.0
sniffles	chr1	146938553	146938553	88	INS	60.0
sniffles	chr1	146956977	146959598	2621	DEL	56.0
sniffles	chr1	147027192	147027242	50	DEL	60.0
sniffles	chr1	147091939	147091939	418	INS	60.0
sniffles	chr1	147148012	147148012	56	INS	60.0
sniffles	chr1	147186627	147186627	316	INS	60.0
sniffles	chr1	147191658	147191658	174	INS	60.0
sniffles	chr1	147488595	147488595	104	INS	60.0
sniffles	chr1	147489694	147489694	72	INS	60.0
sniffles	chr1	147541117	147541192	75	DEL	60.0
sniffles	chr1	147653121	147653121	305	INS	60.0
sniffles	chr1	147920472	147920558	86	DEL	60.0
sniffles	chr1	147949448	147949448	118	INS	60.0
sniffles	chr1	148265638	148265638	72	INS	60.0
sniffles	chr1	149023588	149023588	140	INS	56.0
sniffles	chr1	149920129	149920129	340	INS	60.0
sniffles	chr1	150065843	150065843	55	INS	60.0
sniffles	chr1	150231572	150231572	54	INS	60.0
sniffles	chr1	150522915	150522915	53	INS	60.0
sniffles	chr1	150718960	150719294	334	DEL	60.0
sniffles	chr1	150744065	150744147	82	DEL	60.0
sniffles	chr1	150744135	150744135	165	INS	60.0
sniffles	chr1	150781395	150781395	158	INS	60.0
sniffles	chr1	151599303	151599541	238	DEL	60.0
sniffles	chr1	151600788	151600838	50	DEL	59.0
sniffles	chr1	151769287	151769287	92	INS	60.0
sniffles	chr1	151932739	151932839	100	DEL	60.0
sniffles	chr1	152111927	152111927	54	INS	60.0
sniffles	chr1	152144895	152144895	81	INS	60.0
sniffles	chr1	152267964	152268049	85	DEL	60.0
sniffles	chr1	152850573	152850573	329	INS	60.0
sniffles	chr1	152880980	152880980	87	INS	60.0
sniffles	chr1	152963984	152963984	52	INS	60.0
sniffles	chr1	153017259	153017259	56	INS	60.0
sniffles	chr1	153243379	153243943	564	DEL	60.0
sniffles	chr1	153243399	153243493	94	DEL	60.0
sniffles	chr1	153243700	153243797	97	DEL	60.0
sniffles	chr1	153256714	153256714	814	INS	60.0
sniffles	chr1	153256986	153256986	56	INS	60.0
sniffles	chr1	153520192	153520192	59	INS	60.0
sniffles	chr1	154036066	154036066	333	INS	60.0
sniffles	chr1	154379850	154379929	79	DEL	60.0
sniffles	chr1	154713958	154713958	2148	INS	60.0
sniffles	chr1	154714557	154714557	56	INS	60.0
sniffles	chr1	155027284	155027388	104	DEL	60.0
sniffles	chr1	155147380	155147380	66	INS	60.0
sniffles	chr1	155147381	155147381	448	INS	60.0
sniffles	chr1	155689969	155694674	4705	DEL	60.0
sniffles	chr1	155700907	155700907	351	INS	60.0
sniffles	chr1	155954590	155954590	320	INS	60.0
sniffles	chr1	156004604	156004604	312	INS	60.0
sniffles	chr1	156328046	156328046	142	INS	60.0
sniffles	chr1	156556913	156559144	2231	DEL	60.0
sniffles	chr1	156735537	156735537	415	INS	60.0
sniffles	chr1	157300458	157300458	194	INS	60.0
sniffles	chr1	157309227	157309227	65	INS	60.0
sniffles	chr1	157570872	157571087	215	DEL	60.0
sniffles	chr1	157600785	157600906	121	DEL	60.0
sniffles	chr1	157715668	157715668	89	INS	60.0
sniffles	chr1	157967711	157967814	103	DEL	60.0
sniffles	chr1	158473778	158473836	58	DEL	60.0
sniffles	chr1	158518619	158518886	267	DEL	60.0
sniffles	chr1	158659591	158659918	327	DEL	60.0
sniffles	chr1	158702823	158702961	138	DEL	60.0
sniffles	chr1	158742242	158742564	322	DEL	60.0
sniffles	chr1	158881900	158881956	56	DEL	60.0
sniffles	chr1	158897741	158900192	2451	DEL	60.0
sniffles	chr1	159449993	159449993	91	INS	60.0
sniffles	chr1	159678918	159679868	950	DEL	57.0
sniffles	chr1	160291671	160291671	318	INS	60.0
sniffles	chr1	160339106	160339106	66	INS	60.0
sniffles	chr1	160965231	160965547	316	DEL	60.0
sniffles	chr1	160976747	160976821	74	DEL	60.0
sniffles	chr1	160985051	160985362	311	DEL	60.0
sniffles	chr1	161035894	161035894	432	INS	60.0
sniffles	chr1	161281760	161281834	74	DEL	60.0
sniffles	chr1	161423478	161423653	175	DEL	60.0
sniffles	chr1	162082876	162083196	320	DEL	60.0
sniffles	chr1	162260959	162261494	535	DEL	60.0
sniffles	chr1	162264470	162264470	53	INS	60.0
sniffles	chr1	162727100	162727100	81	INS	60.0
sniffles	chr1	162727100	162727100	270	INS	60.0
sniffles	chr1	162791519	162791519	318	INS	60.0
sniffles	chr1	162868632	162868632	112	INS	60.0
sniffles	chr1	163059320	163059320	50	INS	60.0
sniffles	chr1	163499796	163499796	50	INS	60.0
sniffles	chr1	163628309	163628309	99	INS	60.0
sniffles	chr1	163715562	163715562	108	INS	60.0
sniffles	chr1	164063632	164063632	120	INS	60.0
sniffles	chr1	164439997	164439997	472	INS	60.0
sniffles	chr1	164941507	164941565	58	DEL	60.0
sniffles	chr1	165185527	165185527	311	INS	60.0
sniffles	chr1	165536642	165536642	60	INS	60.0
sniffles	chr1	165761973	165762253	280	DEL	60.0
sniffles	chr1	166582341	166583292	951	DEL	60.0
sniffles	chr1	166677438	166677438	59	INS	60.0
sniffles	chr1	166720669	166720669	91	INS	60.0
sniffles	chr1	167056595	167056595	1114	INS	60.0
sniffles	chr1	167056760	167056760	247	INS	60.0
sniffles	chr1	167435097	167435171	74	DEL	60.0
sniffles	chr1	167435207	167435207	172	INS	60.0
sniffles	chr1	167889443	167889443	290	INS	60.0
sniffles	chr1	168055322	168056495	1173	DEL	60.0
sniffles	chr1	168119276	168119276	234	INS	60.0
sniffles	chr1	168395496	168395496	828	INS	60.0
sniffles	chr1	168410457	168410457	1352	INS	60.0
sniffles	chr1	168471983	168471983	1728	INS	60.0
sniffles	chr1	169055506	169055600	94	DEL	60.0
sniffles	chr1	169089691	169089691	520	INS	60.0
sniffles	chr1	169190783	169191112	329	DEL	60.0
sniffles	chr1	169342579	169342728	149	DEL	60.0
sniffles	chr1	169355055	169355122	67	DEL	60.0
sniffles	chr1	169369757	169369757	320	INS	60.0
sniffles	chr1	169495108	169495108	85	INS	60.0
sniffles	chr1	169502677	169502778	101	DEL	60.0
sniffles	chr1	169554163	169554163	96	INS	60.0
sniffles	chr1	169555634	169555634	618	INS	60.0
sniffles	chr1	169671332	169671428	96	DEL	60.0
sniffles	chr1	169993602	169993602	164	INS	60.0
sniffles	chr1	170132921	170132921	58	INS	60.0
sniffles	chr1	170634294	170634294	316	INS	60.0
sniffles	chr1	170913314	170913314	438	INS	60.0
sniffles	chr1	171210802	171210883	81	DEL	60.0
sniffles	chr1	171220984	171221099	115	DEL	60.0
sniffles	chr1	171682580	171682580	55	INS	60.0
sniffles	chr1	171814448	171814510	62	DEL	60.0
sniffles	chr1	171816535	171816535	90	INS	60.0
sniffles	chr1	171832515	171832515	56	INS	60.0
sniffles	chr1	171936869	171936869	60	INS	60.0
sniffles	chr1	171983399	171983399	143	INS	60.0
sniffles	chr1	172492391	172492492	101	DEL	60.0
sniffles	chr1	172571923	172571923	398	INS	60.0
sniffles	chr1	172571927	172571927	221	INS	60.0
sniffles	chr1	172694113	172694113	202	INS	60.0
sniffles	chr1	172694388	172694388	57	INS	60.0
sniffles	chr1	173917631	173917631	69	INS	60.0
sniffles	chr1	173975600	173975930	330	DEL	60.0
sniffles	chr1	174136339	174136339	69	INS	60.0
sniffles	chr1	174937748	174937748	1094	INS	60.0
sniffles	chr1	175059714	175059820	106	DEL	60.0
sniffles	chr1	175122456	175122508	52	DEL	60.0
sniffles	chr1	175231391	175231391	217	INS	60.0
sniffles	chr1	175240594	175240594	104	INS	60.0
sniffles	chr1	175302713	175302713	268	INS	60.0
sniffles	chr1	175359042	175359191	149	DEL	60.0
sniffles	chr1	175650718	175650718	459	INS	60.0
sniffles	chr1	175842863	175842863	537	INS	60.0
sniffles	chr1	176132733	176132809	76	DEL	60.0
sniffles	chr1	176300883	176300941	58	DEL	60.0
sniffles	chr1	176396709	176396709	127	INS	60.0
sniffles	chr1	176509082	176509638	556	DEL	60.0
sniffles	chr1	177149635	177149775	140	DEL	60.0
sniffles	chr1	177399252	177399311	59	DEL	60.0
sniffles	chr1	178315752	178315752	316	INS	38.0
sniffles	chr1	178428465	178428465	311	INS	60.0
sniffles	chr1	178505599	178505663	64	DEL	60.0
sniffles	chr1	179353212	179353212	72	INS	60.0
sniffles	chr1	179681962	179681962	756	INS	60.0
sniffles	chr1	179783733	179783733	99	INS	60.0
sniffles	chr1	179836612	179836612	78	INS	60.0
sniffles	chr1	180214697	180215016	319	DEL	60.0
sniffles	chr1	180323855	180324179	324	DEL	60.0
sniffles	chr1	180656476	180656476	153	INS	60.0
sniffles	chr1	180701809	180701809	281	INS	60.0
sniffles	chr1	180859068	180859068	51	INS	60.0
sniffles	chr1	180888414	180888414	321	INS	60.0
sniffles	chr1	181078275	181078275	317	INS	60.0
sniffles	chr1	181124518	181124518	95	INS	60.0
sniffles	chr1	181136855	181136855	264	INS	60.0
sniffles	chr1	181296906	181296906	81	INS	60.0
sniffles	chr1	182068992	182068992	345	INS	60.0
sniffles	chr1	182138471	182138471	996	INS	60.0
sniffles	chr1	182320190	182320502	312	DEL	60.0
sniffles	chr1	182509315	182509439	124	DEL	60.0
sniffles	chr1	182720956	182721032	76	DEL	60.0
sniffles	chr1	182982872	182983173	301	DEL	60.0
sniffles	chr1	183614500	183614655	155	DEL	60.0
sniffles	chr1	183663408	183663408	332	INS	60.0
sniffles	chr1	183887207	183887207	122	INS	60.0
sniffles	chr1	184000538	184000538	3799	INS	60.0
sniffles	chr1	184088661	184088661	63	INS	60.0
sniffles	chr1	184309592	184309908	316	DEL	59.0
sniffles	chr1	184354401	184354401	51	INS	60.0
sniffles	chr1	184410625	184410625	53	INS	60.0
sniffles	chr1	184799723	184800045	322	DEL	60.0
sniffles	chr1	184845610	184851651	6041	DEL	60.0
sniffles	chr1	184967906	184968228	322	DEL	60.0
sniffles	chr1	184981330	184981330	332	INS	60.0
sniffles	chr1	185615655	185615655	319	INS	60.0
sniffles	chr1	185725877	185725877	56	INS	60.0
sniffles	chr1	185797673	185797995	322	DEL	60.0
sniffles	chr1	185814581	185816166	1585	DEL	60.0
sniffles	chr1	186276856	186276856	102	INS	60.0
sniffles	chr1	186327193	186327193	124	INS	60.0
sniffles	chr1	186774065	186774065	54	INS	60.0
sniffles	chr1	186795381	186795876	495	DEL	60.0
sniffles	chr1	186857072	186857072	204	INS	60.0
sniffles	chr1	186878125	186878125	77	INS	60.0
sniffles	chr1	186912707	186912707	102	INS	60.0
sniffles	chr1	187495705	187496004	299	DEL	60.0
sniffles	chr1	187496025	187496466	441	DEL	60.0
sniffles	chr1	187496852	187497055	203	DEL	60.0
sniffles	chr1	187497306	187497590	284	DEL	60.0
sniffles	chr1	187552934	187552934	325	INS	60.0
sniffles	chr1	187666391	187666391	165	INS	60.0
sniffles	chr1	187666391	187666391	429	INS	60.0
sniffles	chr1	188238750	188238942	192	DEL	60.0
sniffles	chr1	188249337	188249337	76	INS	60.0
sniffles	chr1	188469077	188469077	305	INS	60.0
sniffles	chr1	188570324	188571099	775	DEL	60.0
sniffles	chr1	188830312	188830312	108	INS	60.0
sniffles	chr1	189025818	189026153	335	DEL	60.0
sniffles	chr1	189063838	189063899	61	DEL	60.0
sniffles	chr1	189115831	189116102	271	DEL	60.0
sniffles	chr1	189274837	189277763	2926	DEL	60.0
sniffles	chr1	189562538	189562675	137	DEL	60.0
sniffles	chr1	189692516	189692583	67	DEL	60.0
sniffles	chr1	189818536	189818536	98	INS	60.0
sniffles	chr1	190083527	190084734	1207	DEL	60.0
sniffles	chr1	190628842	190628906	64	DEL	60.0
sniffles	chr1	190827531	190827531	80	INS	60.0
sniffles	chr1	190868190	190868361	171	DEL	60.0
sniffles	chr1	190905315	190905315	305	INS	60.0
sniffles	chr1	190941464	190941626	162	DEL	60.0
sniffles	chr1	191119510	191119510	135	INS	60.0
sniffles	chr1	191234656	191234656	53	INS	60.0
sniffles	chr1	191649091	191649091	65	INS	60.0
sniffles	chr1	191947315	191949424	2109	DEL	60.0
sniffles	chr1	192002963	192002963	168	INS	60.0
sniffles	chr1	192223136	192223136	358	INS	60.0
sniffles	chr1	192273121	192273121	322	INS	60.0
sniffles	chr1	192293124	192293124	610	INS	60.0
sniffles	chr1	192556680	192556680	80	INS	60.0
sniffles	chr1	192640669	192640735	66	DEL	60.0
sniffles	chr1	192857701	192857701	177	INS	60.0
sniffles	chr1	192891271	192892796	1525	DEL	60.0
sniffles	chr1	193266301	193266528	227	DEL	60.0
sniffles	chr1	193497902	193497902	1939	INS	60.0
sniffles	chr1	193564298	193564298	144	INS	60.0
sniffles	chr1	194028460	194028460	67	INS	60.0
sniffles	chr1	194090950	194091113	163	DEL	60.0
sniffles	chr1	194303825	194303825	322	INS	60.0
sniffles	chr1	194381379	194382114	735	DEL	60.0
sniffles	chr1	194476150	194476150	70	INS	60.0
sniffles	chr1	194481907	194481907	238	INS	60.0
sniffles	chr1	194548478	194548738	260	DEL	60.0
sniffles	chr1	194669564	194669564	239	INS	60.0
sniffles	chr1	194965512	194965512	1460	INS	60.0
sniffles	chr1	195074107	195074312	205	DEL	60.0
sniffles	chr1	195115280	195115280	169	INS	60.0
sniffles	chr1	195571825	195571825	128	INS	60.0
sniffles	chr1	196184402	196184402	315	INS	60.0
sniffles	chr1	196188917	196189194	277	DEL	60.0
sniffles	chr1	196437081	196437081	486	INS	60.0
sniffles	chr1	197531379	197534142	2763	DEL	60.0
sniffles	chr1	197544937	197544937	126	INS	60.0
sniffles	chr1	197713912	197713912	175	INS	60.0
sniffles	chr1	197924892	197925172	280	DEL	60.0
sniffles	chr1	198274159	198274159	296	INS	60.0
sniffles	chr1	198335605	198335605	99	INS	60.0
sniffles	chr1	198397478	198397478	471	INS	60.0
sniffles	chr1	198492646	198492753	107	DEL	60.0
sniffles	chr1	198842012	198842012	113	INS	60.0
sniffles	chr1	198956613	198956613	66	INS	60.0
sniffles	chr1	199140920	199144678	3758	DEL	60.0
sniffles	chr1	199161017	199161017	50	INS	60.0
sniffles	chr1	199333619	199333678	59	DEL	60.0
sniffles	chr1	199360527	199360527	320	INS	60.0
sniffles	chr1	199469599	199471106	1507	DEL	60.0
sniffles	chr1	199478485	199478614	129	DEL	60.0
sniffles	chr1	199905388	199905388	56	INS	60.0
sniffles	chr1	199914513	199914513	80	INS	60.0
sniffles	chr1	200607058	200607058	314	INS	60.0
sniffles	chr1	200816783	200816837	54	DEL	60.0
sniffles	chr1	200817210	200817262	52	DEL	60.0
sniffles	chr1	201209799	201209799	107	INS	60.0
sniffles	chr1	201210973	201210973	216	INS	60.0
sniffles	chr1	201257900	201257900	516	INS	60.0
sniffles	chr1	202032509	202032610	101	DEL	60.0
sniffles	chr1	202204776	202204776	660	INS	60.0
sniffles	chr1	202672767	202672767	425	INS	60.0
sniffles	chr1	202789601	202789601	444	INS	60.0
sniffles	chr1	203373208	203373263	55	DEL	60.0
sniffles	chr1	203500072	203500072	341	INS	60.0
sniffles	chr1	203529381	203529381	520	INS	60.0
sniffles	chr1	203919177	203919177	129	INS	60.0
sniffles	chr1	203973967	203973967	64	INS	60.0
sniffles	chr1	204010624	204010624	87	INS	60.0
sniffles	chr1	204010683	204010683	174	INS	60.0
sniffles	chr1	204195225	204195225	455	INS	60.0
sniffles	chr1	204208378	204208436	58	DEL	60.0
sniffles	chr1	204471059	204471234	175	DEL	60.0
sniffles	chr1	204877026	204877082	56	DEL	60.0
sniffles	chr1	205539970	205539970	57	INS	60.0
sniffles	chr1	205563459	205563459	99	INS	60.0
sniffles	chr1	205603556	205603556	73	INS	60.0
sniffles	chr1	205647159	205648090	931	DEL	60.0
sniffles	chr1	205906489	205906555	66	DEL	60.0
sniffles	chr1	205957904	205958412	508	DEL	60.0
sniffles	chr1	205973120	205973120	120	INS	60.0
sniffles	chr1	205985783	205985783	54	INS	60.0
sniffles	chr1	206123455	206123455	180	INS	60.0
sniffles	chr1	206777168	206777344	176	DEL	60.0
sniffles	chr1	206781894	206781996	102	DEL	60.0
sniffles	chr1	206781971	206781971	181	INS	60.0
sniffles	chr1	206828133	206828133	74	INS	60.0
sniffles	chr1	206924612	206924612	908	INS	60.0
sniffles	chr1	207213821	207213821	471	INS	60.0
sniffles	chr1	207220892	207221012	120	DEL	60.0
sniffles	chr1	207450685	207450685	335	INS	60.0
sniffles	chr1	207686117	207686117	248	INS	60.0
sniffles	chr1	207846741	207846831	90	DEL	60.0
sniffles	chr1	208279280	208279280	55	INS	60.0
sniffles	chr1	208518136	208518136	318	INS	60.0
sniffles	chr1	208565630	208565630	50	INS	60.0
sniffles	chr1	209671502	209671566	64	DEL	60.0
sniffles	chr1	209762731	209762731	332	INS	60.0
sniffles	chr1	209771708	209771708	138	INS	60.0
sniffles	chr1	209904711	209912633	7922	DEL	59.0
sniffles	chr1	209990548	209990548	94	INS	60.0
sniffles	chr1	210121959	210122278	319	DEL	60.0
sniffles	chr1	210172077	210172077	328	INS	60.0
sniffles	chr1	210465850	210465970	120	DEL	60.0
sniffles	chr1	210533249	210533349	100	DEL	60.0
sniffles	chr1	210653966	210653966	2426	INS	56.0
sniffles	chr1	210653966	210653966	3270	INS	60.0
sniffles	chr1	210718387	210718387	129	INS	60.0
sniffles	chr1	211111842	211111961	119	DEL	60.0
sniffles	chr1	211460649	211460649	421	INS	60.0
sniffles	chr1	211460851	211460851	225	INS	60.0
sniffles	chr1	212297794	212299275	1481	DEL	60.0
sniffles	chr1	213541159	213541159	1182	INS	60.0
sniffles	chr1	213740731	213740892	161	DEL	60.0
sniffles	chr1	213791001	213791001	113	INS	60.0
sniffles	chr1	214402676	214402676	52	INS	60.0
sniffles	chr1	214622655	214622745	90	DEL	60.0
sniffles	chr1	214834105	214834105	647	INS	60.0
sniffles	chr1	214869354	214869354	149	INS	60.0
sniffles	chr1	214887042	214887042	1668	INS	60.0
sniffles	chr1	215093765	215093828	63	DEL	60.0
sniffles	chr1	215394625	215394625	541	INS	60.0
sniffles	chr1	215805831	215805831	859	INS	60.0
sniffles	chr1	215912451	215912513	62	DEL	60.0
sniffles	chr1	216011963	216012135	172	DEL	60.0
sniffles	chr1	216025383	216025383	323	INS	60.0
sniffles	chr1	216231262	216231262	64	INS	60.0
sniffles	chr1	216231263	216231263	130	INS	60.0
sniffles	chr1	216779307	216779307	470	INS	60.0
sniffles	chr1	216912177	216912227	50	DEL	60.0
sniffles	chr1	217096617	217096682	65	DEL	60.0
sniffles	chr1	217323771	217323827	56	DEL	60.0
sniffles	chr1	218598946	218598946	305	INS	60.0
sniffles	chr1	218612572	218612892	320	DEL	60.0
sniffles	chr1	218720849	218720849	58	INS	60.0
sniffles	chr1	218721116	218721190	74	DEL	60.0
sniffles	chr1	218988269	218988269	951	INS	60.0
sniffles	chr1	219010832	219010832	101	INS	60.0
sniffles	chr1	219073312	219073312	68	INS	60.0
sniffles	chr1	219074033	219074033	198	INS	60.0
sniffles	chr1	219475624	219475694	70	DEL	60.0
sniffles	chr1	219901005	219901005	141	INS	60.0
sniffles	chr1	219904294	219904294	1791	INS	60.0
sniffles	chr1	219941484	219941556	72	DEL	60.0
sniffles	chr1	220012784	220012784	105	INS	60.0
sniffles	chr1	220112113	220112433	320	DEL	60.0
sniffles	chr1	220431211	220431211	340	INS	60.0
sniffles	chr1	220444802	220444852	50	DEL	60.0
sniffles	chr1	220466558	220466558	98	INS	60.0
sniffles	chr1	220475975	220475975	50	INS	60.0
sniffles	chr1	220576005	220576005	310	INS	60.0
sniffles	chr1	221654462	221654462	627	INS	60.0
sniffles	chr1	221860802	221861134	332	DEL	60.0
sniffles	chr1	221920218	221920218	94	INS	60.0
sniffles	chr1	221920287	221920339	52	DEL	60.0
sniffles	chr1	222090177	222090177	77	INS	60.0
sniffles	chr1	222138147	222138147	104	INS	60.0
sniffles	chr1	222138426	222138426	252	INS	60.0
sniffles	chr1	222488378	222488551	173	DEL	60.0
sniffles	chr1	222887479	222887798	319	DEL	60.0
sniffles	chr1	223031358	223031437	79	DEL	60.0
sniffles	chr1	223081189	223081189	4155	INS	60.0
sniffles	chr1	223119993	223119993	118	INS	60.0
sniffles	chr1	223347731	223347731	1676	INS	60.0
sniffles	chr1	223479112	223479112	525	INS	60.0
sniffles	chr1	223635619	223635801	182	DEL	60.0
sniffles	chr1	223635619	223636256	637	DEL	60.0
sniffles	chr1	223636127	223636218	91	DEL	60.0
sniffles	chr1	223723856	223723856	330	INS	60.0
sniffles	chr1	224011845	224011845	50	INS	60.0
sniffles	chr1	224011850	224011905	55	DEL	56.0
sniffles	chr1	224012507	224012507	411	INS	57.0
sniffles	chr1	224013660	224013795	135	DEL	58.0
sniffles	chr1	224053746	224053746	327	INS	60.0
sniffles	chr1	224059401	224059877	476	DEL	60.0
sniffles	chr1	224205120	224205433	313	DEL	60.0
sniffles	chr1	224378517	224378517	294	INS	60.0
sniffles	chr1	224378517	224378517	441	INS	60.0
sniffles	chr1	224588891	224588891	349	INS	60.0
sniffles	chr1	224751003	224751120	117	DEL	60.0
sniffles	chr1	225068830	225069100	270	DEL	60.0
sniffles	chr1	225078801	225078858	57	DEL	60.0
sniffles	chr1	225084811	225084811	85	INS	60.0
sniffles	chr1	225335570	225335622	52	DEL	60.0
sniffles	chr1	225574614	225574932	318	DEL	60.0
sniffles	chr1	225717470	225717470	86	INS	60.0
sniffles	chr1	225815113	225815440	327	DEL	60.0
sniffles	chr1	225819064	225819243	179	DEL	60.0
sniffles	chr1	226227772	226227772	150	INS	60.0
sniffles	chr1	226622680	226622756	76	DEL	60.0
sniffles	chr1	226797657	226798002	345	DEL	60.0
sniffles	chr1	226903044	226903044	333	INS	60.0
sniffles	chr1	226955573	226955573	93	INS	60.0
sniffles	chr1	226960392	226960392	401	INS	60.0
sniffles	chr1	227257319	227261609	4290	DEL	60.0
sniffles	chr1	227275240	227275240	323	INS	60.0
sniffles	chr1	227294564	227294882	318	DEL	60.0
sniffles	chr1	227314754	227314754	143	INS	60.0
sniffles	chr1	227836393	227836705	312	DEL	60.0
sniffles	chr1	228174112	228174224	112	DEL	60.0
sniffles	chr1	228384460	228384789	329	DEL	60.0
sniffles	chr1	228679059	228679395	336	DEL	60.0
sniffles	chr1	228824172	228824172	328	INS	60.0
sniffles	chr1	228846832	228846832	67	INS	60.0
sniffles	chr1	228965640	228965640	58	INS	60.0
sniffles	chr1	229218420	229218420	122	INS	60.0
sniffles	chr1	229628192	229628192	64	INS	60.0
sniffles	chr1	229870919	229870919	298	INS	60.0
sniffles	chr1	229972022	229972022	248	INS	60.0
sniffles	chr1	230315349	230315457	108	DEL	60.0
sniffles	chr1	230315918	230315998	80	DEL	60.0
sniffles	chr1	230332041	230332041	1053	INS	60.0
sniffles	chr1	230358536	230358536	263	INS	60.0
sniffles	chr1	230588843	230588843	59	INS	60.0
sniffles	chr1	230949405	230949405	320	INS	60.0
sniffles	chr1	231011229	231011229	414	INS	60.0
sniffles	chr1	231047351	231047351	73	INS	60.0
sniffles	chr1	231047351	231047351	292	INS	60.0
sniffles	chr1	231052401	231052476	75	DEL	60.0
sniffles	chr1	231122086	231122086	279	INS	60.0
sniffles	chr1	231167320	231167626	306	DEL	60.0
sniffles	chr1	231202071	231202071	381	INS	60.0
sniffles	chr1	231391087	231391087	146	INS	60.0
sniffles	chr1	231705503	231705713	210	DEL	60.0
sniffles	chr1	231733095	231733095	51	INS	60.0
sniffles	chr1	232116517	232116517	439	INS	60.0
sniffles	chr1	232214478	232214478	124	INS	60.0
sniffles	chr1	232287373	232287701	328	DEL	60.0
sniffles	chr1	232312113	232312113	79	INS	60.0
sniffles	chr1	232369099	232369099	88	INS	60.0
sniffles	chr1	232415788	232415940	152	DEL	60.0
sniffles	chr1	232639784	232640098	314	DEL	60.0
sniffles	chr1	232682910	232683098	188	DEL	60.0
sniffles	chr1	232733517	232733517	420	INS	60.0
sniffles	chr1	233383399	233383399	342	INS	60.0
sniffles	chr1	233594483	233594623	140	DEL	60.0
sniffles	chr1	233594492	233594492	174	INS	60.0
sniffles	chr1	233672620	233672620	98	INS	60.0
sniffles	chr1	233724599	233724706	107	DEL	60.0
sniffles	chr1	233729410	233729740	330	DEL	60.0
sniffles	chr1	233826464	233827807	1343	DEL	59.0
sniffles	chr1	233861785	233861785	163	INS	60.0
sniffles	chr1	233934807	233934807	312	INS	60.0
sniffles	chr1	233987510	233987510	325	INS	60.0
sniffles	chr1	234140003	234140003	213	INS	60.0
sniffles	chr1	234207443	234207443	2581	INS	60.0
sniffles	chr1	234248310	234248310	420	INS	60.0
sniffles	chr1	234308578	234308578	51	INS	60.0
sniffles	chr1	234451457	234451767	310	DEL	60.0
sniffles	chr1	234663198	234663198	307	INS	60.0
sniffles	chr1	234669967	234669967	330	INS	60.0
sniffles	chr1	234995626	234995626	78	INS	60.0
sniffles	chr1	235026032	235026032	236	INS	60.0
sniffles	chr1	235078643	235078643	685	INS	60.0
sniffles	chr1	235587635	235587635	396	INS	60.0
sniffles	chr1	235635573	235635573	169	INS	60.0
sniffles	chr1	235891276	235891614	338	DEL	60.0
sniffles	chr1	236003081	236003081	53	INS	60.0
sniffles	chr1	236038705	236038841	136	DEL	60.0
sniffles	chr1	236097229	236097229	87	INS	60.0
sniffles	chr1	236097316	236097316	3475	INS	60.0
sniffles	chr1	236245391	236245527	136	DEL	60.0
sniffles	chr1	236245499	236245499	132	INS	60.0
sniffles	chr1	236385787	236388030	2243	DEL	60.0
sniffles	chr1	236498202	236498202	1107	INS	60.0
sniffles	chr1	236633148	236633200	52	DEL	60.0
sniffles	chr1	237237946	237237946	68	INS	60.0
sniffles	chr1	237281994	237281994	196	INS	60.0
sniffles	chr1	237286557	237286557	205	INS	60.0
sniffles	chr1	237515731	237515731	150	INS	60.0
sniffles	chr1	238051673	238051673	273	INS	60.0
sniffles	chr1	238188339	238188472	133	DEL	60.0
sniffles	chr1	238627474	238627534	60	DEL	60.0
sniffles	chr1	238641763	238641763	999	INS	60.0
sniffles	chr1	238970012	238970071	59	DEL	60.0
sniffles	chr1	239262955	239262955	349	INS	60.0
sniffles	chr1	239732509	239732561	52	DEL	60.0
sniffles	chr1	239953381	239953381	376	INS	60.0
sniffles	chr1	239959522	239959956	434	DEL	60.0
sniffles	chr1	240083052	240083155	103	DEL	60.0
sniffles	chr1	240139271	240139364	93	DEL	60.0
sniffles	chr1	240184929	240185099	170	DEL	60.0
sniffles	chr1	240197757	240197757	575	INS	60.0
sniffles	chr1	240229700	240231478	1778	DEL	60.0
sniffles	chr1	240365237	240365323	86	DEL	60.0
sniffles	chr1	240453691	240454015	324	DEL	60.0
sniffles	chr1	240512505	240512505	177	INS	60.0
sniffles	chr1	240536641	240536743	102	DEL	60.0
sniffles	chr1	240652225	240652225	57	INS	60.0
sniffles	chr1	240986557	240986882	325	DEL	60.0
sniffles	chr1	241023005	241023128	123	DEL	60.0
sniffles	chr1	241059785	241059785	157	INS	60.0
sniffles	chr1	241087996	241088058	62	DEL	60.0
sniffles	chr1	241197238	241197553	315	DEL	60.0
sniffles	chr1	241422926	241423189	263	DEL	60.0
sniffles	chr1	241442658	241442658	67	INS	60.0
sniffles	chr1	241456777	241456777	324	INS	60.0
sniffles	chr1	241614779	241614779	135	INS	60.0
sniffles	chr1	241624164	241624164	64	INS	60.0
sniffles	chr1	241624203	241624267	64	DEL	60.0
sniffles	chr1	241745421	241745687	266	DEL	60.0
sniffles	chr1	242393236	242393652	416	DEL	60.0
sniffles	chr1	242444693	242444693	70	INS	60.0
sniffles	chr1	242521618	242521618	53	INS	60.0
sniffles	chr1	242695165	242695165	62	INS	60.0
sniffles	chr1	242733702	242733702	93	INS	60.0
sniffles	chr1	242919721	242919721	53	INS	60.0
sniffles	chr1	242951656	242951656	70	INS	60.0
sniffles	chr1	242964470	242965914	1444	DEL	59.0
sniffles	chr1	243338981	243338981	54	INS	60.0
sniffles	chr1	243338981	243339035	54	DEL	60.0
sniffles	chr1	243480605	243480605	577	INS	60.0
sniffles	chr1	243535186	243535186	77	INS	60.0
sniffles	chr1	243845406	243845406	4349	INS	60.0
sniffles	chr1	243907162	243907215	53	DEL	60.0
sniffles	chr1	243998722	243998722	50	INS	60.0
sniffles	chr1	244156574	244156647	73	DEL	60.0
sniffles	chr1	244263458	244263458	120	INS	60.0
sniffles	chr1	244276008	244276154	146	DEL	60.0
sniffles	chr1	244397824	244397888	64	DEL	60.0
sniffles	chr1	244486491	244486550	59	DEL	60.0
sniffles	chr1	244582911	244582963	52	DEL	60.0
sniffles	chr1	244914281	244914397	116	DEL	60.0
sniffles	chr1	244941426	244941426	134	INS	60.0
sniffles	chr1	245102857	245102857	89	INS	60.0
sniffles	chr1	245103463	245103463	532	INS	60.0
sniffles	chr1	245198947	245198947	154	INS	60.0
sniffles	chr1	245270237	245270237	108	INS	60.0
sniffles	chr1	245270260	245270330	70	DEL	60.0
sniffles	chr1	245442702	245442702	56	INS	60.0
sniffles	chr1	245442788	245442904	116	DEL	60.0
sniffles	chr1	245442966	245442966	201	INS	60.0
sniffles	chr1	245443757	245443811	54	DEL	60.0
sniffles	chr1	245443863	245443863	512	INS	60.0
sniffles	chr1	245444211	245444211	198	INS	60.0
sniffles	chr1	245600128	245600128	307	INS	60.0
sniffles	chr1	245614892	245614994	102	DEL	60.0
sniffles	chr1	245618581	245618655	74	DEL	60.0
sniffles	chr1	245619081	245619166	85	DEL	60.0
sniffles	chr1	245682400	245682461	61	DEL	60.0
sniffles	chr1	245798400	245798400	439	INS	60.0
sniffles	chr1	245826011	245826011	317	INS	60.0
sniffles	chr1	245872404	245872490	86	DEL	60.0
sniffles	chr1	245974554	245976234	1680	DEL	60.0
sniffles	chr1	245976114	245976186	72	DEL	60.0
sniffles	chr1	245976790	245976934	144	DEL	60.0
sniffles	chr1	246009973	246009973	389	INS	59.0
sniffles	chr1	246024450	246024450	257	INS	60.0
sniffles	chr1	246071784	246071784	57	INS	60.0
sniffles	chr1	246071872	246071872	1307	INS	60.0
sniffles	chr1	246072067	246072067	286	INS	60.0
sniffles	chr1	246080318	246080318	116	INS	60.0
sniffles	chr1	246180369	246180369	62	INS	60.0
sniffles	chr1	246200118	246200118	183	INS	60.0
sniffles	chr1	246200547	246200609	62	DEL	60.0
sniffles	chr1	246232861	246232861	292	INS	60.0
sniffles	chr1	246234168	246234547	379	DEL	60.0
sniffles	chr1	246273055	246273125	70	DEL	60.0
sniffles	chr1	246275366	246275611	245	DEL	60.0
sniffles	chr1	246275984	246276396	412	DEL	60.0
sniffles	chr1	246292199	246292199	87	INS	60.0
sniffles	chr1	246323860	246323860	323	INS	60.0
sniffles	chr1	246325243	246325243	464	INS	60.0
sniffles	chr1	246395605	246395661	56	DEL	60.0
sniffles	chr1	246429029	246429029	321	INS	60.0
sniffles	chr1	246429759	246429759	168	INS	60.0
sniffles	chr1	246429759	246429815	56	DEL	60.0
sniffles	chr1	246484180	246484232	52	DEL	60.0
sniffles	chr1	246493799	246493864	65	DEL	60.0
sniffles	chr1	246521713	246521767	54	DEL	60.0
sniffles	chr1	246576201	246576201	419	INS	60.0
sniffles	chr1	246620201	246620309	108	DEL	60.0
sniffles	chr1	246642838	246642838	899	INS	60.0
sniffles	chr1	246652867	246652867	133	INS	60.0
sniffles	chr1	246710418	246710418	54	INS	60.0
sniffles	chr1	246764975	246765107	132	DEL	60.0
sniffles	chr1	246772431	246772494	63	DEL	60.0
sniffles	chr1	246783089	246783143	54	DEL	60.0
sniffles	chr1	246783446	246783446	54	INS	60.0
sniffles	chr1	246785670	246785670	930	INS	60.0
sniffles	chr1	246785675	246785675	2683	INS	60.0
sniffles	chr1	246785809	246785809	449	INS	60.0
sniffles	chr1	246806596	246806688	92	DEL	60.0
sniffles	chr1	246864577	246864887	310	DEL	60.0
sniffles	chr1	246940510	246941175	665	DEL	60.0
sniffles	chr1	246945180	246945180	609	INS	60.0
sniffles	chr1	247088819	247088819	59	INS	60.0
sniffles	chr1	247091465	247091465	135	INS	60.0
sniffles	chr1	247128862	247129915	1053	DEL	60.0
sniffles	chr1	247152075	247152075	333	INS	60.0
sniffles	chr1	247176197	247176197	68	INS	60.0
sniffles	chr1	247222874	247222874	404	INS	60.0
sniffles	chr1	247427582	247427582	146	INS	60.0
sniffles	chr1	247433891	247433975	84	DEL	60.0
sniffles	chr1	247471227	247471227	52	INS	60.0
sniffles	chr1	247548968	247568883	19915	DEL	60.0
sniffles	chr1	247582404	247584969	2565	DEL	60.0
sniffles	chr1	247649359	247649359	51	INS	60.0
sniffles	chr1	247649366	247649366	153	INS	60.0
sniffles	chr1	247870452	247870452	225	INS	60.0
sniffles	chr1	247870901	247870901	374	INS	60.0
sniffles	chr1	247888197	247890872	2675	DEL	60.0
sniffles	chr1	247890923	247892260	1337	DEL	60.0
sniffles	chr1	247892349	247893866	1517	DEL	60.0
sniffles	chr1	247893887	247894330	443	DEL	60.0
sniffles	chr1	247937456	247937456	91	INS	60.0
sniffles	chr1	248044507	248044835	328	DEL	60.0
sniffles	chr1	248085437	248085437	65	INS	60.0
sniffles	chr1	248164624	248164760	136	DEL	60.0
sniffles	chr1	248187772	248188358	586	DEL	60.0
sniffles	chr1	248188358	248188358	909	INS	60.0
sniffles	chr1	248188740	248188740	64	INS	60.0
sniffles	chr1	248306454	248306454	296	INS	60.0
sniffles	chr1	248306883	248306883	306	INS	60.0
sniffles	chr1	248350285	248350285	329	INS	60.0
sniffles	chr1	248383259	248383327	68	DEL	60.0
sniffles	chr1	248383300	248383300	136	INS	60.0
sniffles	chr1	248383633	248383633	68	INS	60.0
sniffles	chr1	248384135	248384135	204	INS	60.0
sniffles	chr1	248384184	248384524	340	DEL	60.0
sniffles	chr1	248384388	248384388	68	INS	60.0
sniffles	chr1	248384631	248384631	136	INS	60.0
sniffles	chr1	248408935	248408935	1267	INS	60.0
sniffles	chr1	248454242	248454348	106	DEL	55.0
sniffles	chr1	248464647	248464647	52	INS	60.0
sniffles	chr1	248578980	248579034	54	DEL	54.0
sniffles	chr1	248637534	248637782	248	DEL	57.0
sniffles	chr1	248676750	248676825	75	DEL	60.0
sniffles	chr1	248740730	248740730	238	INS	60.0
sniffles	chr1	248742845	248742845	71	INS	60.0
sniffles	chr1	248746565	248747597	1032	DEL	60.0
sniffles	chr1	248770541	248770541	60	INS	60.0
sniffles	chr1	248775704	248775704	61	INS	60.0
sniffles	chr1	248795407	248796161	754	DEL	60.0
sniffles	chr1	248796332	248796545	213	DEL	60.0
sniffles	chr1	248938466	248938559	93	DEL	57.0
sniffles	chr1	248945552	248945552	86	INS	48.0
sniffles	chr2	67371	67423	52	DEL	60.0
sniffles	chr2	67627	67681	54	DEL	60.0
sniffles	chr2	68153	68313	160	DEL	60.0
sniffles	chr2	158188	158188	614	INS	60.0
sniffles	chr2	173826	173912	86	DEL	60.0
sniffles	chr2	235855	235855	60	INS	60.0
sniffles	chr2	236197	236197	79	INS	60.0
sniffles	chr2	307763	308184	421	DEL	60.0
sniffles	chr2	307861	307965	104	DEL	60.0
sniffles	chr2	308539	308610	71	DEL	60.0
sniffles	chr2	308744	308953	209	DEL	60.0
sniffles	chr2	398701	400778	2077	DEL	60.0
sniffles	chr2	420091	420091	108	INS	60.0
sniffles	chr2	420968	420968	54	INS	60.0
sniffles	chr2	426511	426511	79	INS	60.0
sniffles	chr2	427350	427450	100	DEL	60.0
sniffles	chr2	487935	488103	168	DEL	60.0
sniffles	chr2	487997	488285	288	DEL	60.0
sniffles	chr2	495249	495428	179	DEL	60.0
sniffles	chr2	543770	543862	92	DEL	60.0
sniffles	chr2	547336	547450	114	DEL	60.0
sniffles	chr2	582526	582582	56	DEL	60.0
sniffles	chr2	604778	604778	279	INS	60.0
sniffles	chr2	644357	644357	350	INS	60.0
sniffles	chr2	665623	665623	55	INS	60.0
sniffles	chr2	671354	671672	318	DEL	60.0
sniffles	chr2	671461	671672	211	DEL	60.0
sniffles	chr2	732083	732083	180	INS	60.0
sniffles	chr2	739925	739925	378	INS	60.0
sniffles	chr2	740131	740131	126	INS	57.0
sniffles	chr2	740421	740421	252	INS	56.0
sniffles	chr2	740634	740634	2392	INS	60.0
sniffles	chr2	747900	747900	818	INS	60.0
sniffles	chr2	846533	846533	90	INS	60.0
sniffles	chr2	846962	847052	90	DEL	60.0
sniffles	chr2	847153	847153	697	INS	60.0
sniffles	chr2	849667	849950	283	DEL	60.0
sniffles	chr2	861117	861117	999	INS	60.0
sniffles	chr2	861125	861125	352	INS	60.0
sniffles	chr2	863806	863806	61	INS	60.0
sniffles	chr2	879155	879155	60	INS	60.0
sniffles	chr2	890452	890536	84	DEL	60.0
sniffles	chr2	909894	909894	84	INS	60.0
sniffles	chr2	912962	913334	372	DEL	60.0
sniffles	chr2	914881	914881	86	INS	60.0
sniffles	chr2	928040	928241	201	DEL	60.0
sniffles	chr2	928547	928614	67	DEL	60.0
sniffles	chr2	931827	932132	305	DEL	60.0
sniffles	chr2	965359	965359	506	INS	60.0
sniffles	chr2	1009367	1009742	375	DEL	60.0
sniffles	chr2	1013180	1013290	110	DEL	60.0
sniffles	chr2	1013463	1013796	333	DEL	60.0
sniffles	chr2	1014064	1014138	74	DEL	60.0
sniffles	chr2	1056415	1056596	181	DEL	60.0
sniffles	chr2	1093914	1094731	817	DEL	60.0
sniffles	chr2	1094195	1094195	69	INS	60.0
sniffles	chr2	1106298	1106349	51	DEL	60.0
sniffles	chr2	1106452	1106661	209	DEL	60.0
sniffles	chr2	1107056	1107679	623	DEL	60.0
sniffles	chr2	1111963	1111963	235	INS	60.0
sniffles	chr2	1151250	1151250	79	INS	60.0
sniffles	chr2	1208250	1208322	72	DEL	60.0
sniffles	chr2	1221595	1221595	396	INS	60.0
sniffles	chr2	1222028	1222028	285	INS	60.0
sniffles	chr2	1222058	1222058	50	INS	60.0
sniffles	chr2	1222703	1222703	1476	INS	60.0
sniffles	chr2	1222840	1222840	140	INS	60.0
sniffles	chr2	1281237	1281237	388	INS	60.0
sniffles	chr2	1354234	1354340	106	DEL	60.0
sniffles	chr2	1354238	1354681	443	DEL	60.0
sniffles	chr2	1361869	1361869	311	INS	60.0
sniffles	chr2	1362111	1362111	312	INS	60.0
sniffles	chr2	1415091	1415152	61	DEL	60.0
sniffles	chr2	1415520	1415642	122	DEL	60.0
sniffles	chr2	1417943	1417943	132	INS	60.0
sniffles	chr2	1422297	1422297	193	INS	60.0
sniffles	chr2	1422330	1422330	137	INS	60.0
sniffles	chr2	1443667	1444538	871	DEL	60.0
sniffles	chr2	1445036	1445367	331	DEL	60.0
sniffles	chr2	1445767	1445834	67	DEL	60.0
sniffles	chr2	1456606	1457080	474	DEL	60.0
sniffles	chr2	1480811	1480811	87	INS	60.0
sniffles	chr2	1490141	1490141	303	INS	60.0
sniffles	chr2	1511228	1511344	116	DEL	60.0
sniffles	chr2	1529639	1529720	81	DEL	60.0
sniffles	chr2	1531194	1531396	202	DEL	60.0
sniffles	chr2	1532029	1532707	678	DEL	60.0
sniffles	chr2	1537047	1537047	170	INS	60.0
sniffles	chr2	1555497	1555497	120	INS	60.0
sniffles	chr2	1555881	1555881	60	INS	60.0
sniffles	chr2	1558633	1558633	112	INS	60.0
sniffles	chr2	1564903	1565034	131	DEL	60.0
sniffles	chr2	1566017	1566017	192	INS	60.0
sniffles	chr2	1568202	1568202	66	INS	60.0
sniffles	chr2	1568656	1568656	65	INS	60.0
sniffles	chr2	1588654	1588654	219	INS	60.0
sniffles	chr2	1595944	1596012	68	DEL	60.0
sniffles	chr2	1600896	1600967	71	DEL	60.0
sniffles	chr2	1610134	1610184	50	DEL	60.0
sniffles	chr2	1611160	1611565	405	DEL	60.0
sniffles	chr2	1611641	1611708	67	DEL	60.0
sniffles	chr2	1619610	1619696	86	DEL	60.0
sniffles	chr2	1622103	1622290	187	DEL	60.0
sniffles	chr2	1637446	1637446	148	INS	60.0
sniffles	chr2	1639032	1639084	52	DEL	60.0
sniffles	chr2	1657744	1657891	147	DEL	60.0
sniffles	chr2	1679744	1679845	101	DEL	60.0
sniffles	chr2	1683471	1683471	73	INS	60.0
sniffles	chr2	1702966	1703478	512	DEL	60.0
sniffles	chr2	1703594	1704205	611	DEL	60.0
sniffles	chr2	1707373	1707373	65	INS	60.0
sniffles	chr2	1731283	1731333	50	DEL	60.0
sniffles	chr2	1750603	1750675	72	DEL	60.0
sniffles	chr2	1751730	1751730	174	INS	60.0
sniffles	chr2	1797877	1797993	116	DEL	60.0
sniffles	chr2	1797898	1798221	323	DEL	60.0
sniffles	chr2	1829279	1829735	456	DEL	60.0
sniffles	chr2	1834948	1834948	65	INS	60.0
sniffles	chr2	1835002	1835101	99	DEL	60.0
sniffles	chr2	1848276	1848328	52	DEL	60.0
sniffles	chr2	1861914	1861914	1833	INS	60.0
sniffles	chr2	1869151	1869211	60	DEL	60.0
sniffles	chr2	1952718	1952718	305	INS	60.0
sniffles	chr2	1952836	1952836	179	INS	60.0
sniffles	chr2	2032683	2032749	66	DEL	60.0
sniffles	chr2	2034555	2035449	894	DEL	60.0
sniffles	chr2	2035977	2036030	53	DEL	60.0
sniffles	chr2	2185850	2186255	405	DEL	60.0
sniffles	chr2	2235351	2235420	69	DEL	60.0
sniffles	chr2	2295540	2295540	172	INS	60.0
sniffles	chr2	2493437	2493596	159	DEL	60.0
sniffles	chr2	2573042	2573100	58	DEL	60.0
sniffles	chr2	2650265	2650265	209	INS	60.0
sniffles	chr2	2650607	2650607	59	INS	60.0
sniffles	chr2	2721112	2721180	68	DEL	60.0
sniffles	chr2	2722518	2722586	68	DEL	60.0
sniffles	chr2	2722646	2722805	159	DEL	60.0
sniffles	chr2	2735737	2735737	107	INS	60.0
sniffles	chr2	2750394	2750394	685	INS	60.0
sniffles	chr2	2792699	2792817	118	DEL	60.0
sniffles	chr2	2792930	2792930	354	INS	60.0
sniffles	chr2	2793048	2793107	59	DEL	60.0
sniffles	chr2	2795001	2795471	470	DEL	60.0
sniffles	chr2	3057842	3057842	126	INS	60.0
sniffles	chr2	3171041	3171041	55	INS	60.0
sniffles	chr2	3187736	3187736	176	INS	60.0
sniffles	chr2	3199696	3199696	91	INS	60.0
sniffles	chr2	3218299	3218299	104	INS	60.0
sniffles	chr2	3221111	3221111	54	INS	60.0
sniffles	chr2	3287867	3287867	68	INS	60.0
sniffles	chr2	3304447	3304607	160	DEL	60.0
sniffles	chr2	3315643	3315643	331	INS	59.0
sniffles	chr2	3319741	3319800	59	DEL	60.0
sniffles	chr2	3329248	3329248	173	INS	60.0
sniffles	chr2	3331308	3331308	190	INS	60.0
sniffles	chr2	3331506	3331506	534	INS	60.0
sniffles	chr2	3437338	3437338	68	INS	60.0
sniffles	chr2	3438061	3438061	68	INS	60.0
sniffles	chr2	3448579	3448579	1510	INS	60.0
sniffles	chr2	3475476	3475476	324	INS	60.0
sniffles	chr2	3530770	3530770	60	INS	60.0
sniffles	chr2	3531063	3531063	102	INS	60.0
sniffles	chr2	3590525	3590525	147	INS	60.0
sniffles	chr2	3591116	3591116	77	INS	60.0
sniffles	chr2	3647569	3647569	68	INS	60.0
sniffles	chr2	3651332	3651395	63	DEL	60.0
sniffles	chr2	3670866	3670866	316	INS	60.0
sniffles	chr2	3671593	3671748	155	DEL	60.0
sniffles	chr2	3671995	3672644	649	DEL	60.0
sniffles	chr2	3725446	3725446	873	INS	60.0
sniffles	chr2	3725468	3725600	132	DEL	60.0
sniffles	chr2	3837623	3837741	118	DEL	60.0
sniffles	chr2	3929976	3929976	70	INS	60.0
sniffles	chr2	4108548	4108548	128	INS	60.0
sniffles	chr2	4108785	4108785	96	INS	60.0
sniffles	chr2	4108948	4108948	288	INS	60.0
sniffles	chr2	4110979	4111034	55	DEL	60.0
sniffles	chr2	4452123	4452123	52	INS	60.0
sniffles	chr2	4612587	4612587	74	INS	60.0
sniffles	chr2	4733729	4739767	6038	DEL	60.0
sniffles	chr2	4974149	4974149	479	INS	60.0
sniffles	chr2	5022610	5022610	988	INS	60.0
sniffles	chr2	5022945	5022945	293	INS	60.0
sniffles	chr2	5069044	5069370	326	DEL	60.0
sniffles	chr2	5347636	5347903	267	DEL	60.0
sniffles	chr2	5474691	5474691	64	INS	60.0
sniffles	chr2	5488557	5488557	3998	INS	60.0
sniffles	chr2	5564285	5564339	54	DEL	60.0
sniffles	chr2	5706297	5706385	88	DEL	60.0
sniffles	chr2	5748351	5748451	100	DEL	60.0
sniffles	chr2	5923138	5923138	244	INS	60.0
sniffles	chr2	5923153	5923153	671	INS	60.0
sniffles	chr2	6022229	6022229	118	INS	60.0
sniffles	chr2	6067294	6067294	58	INS	60.0
sniffles	chr2	6184351	6184435	84	DEL	60.0
sniffles	chr2	6228576	6228576	54	INS	60.0
sniffles	chr2	6238752	6238752	193	INS	60.0
sniffles	chr2	6253260	6253500	240	DEL	60.0
sniffles	chr2	6377287	6377287	341	INS	60.0
sniffles	chr2	6495945	6495945	150	INS	60.0
sniffles	chr2	6657204	6657204	50	INS	60.0
sniffles	chr2	6658146	6658146	2211	INS	60.0
sniffles	chr2	6935637	6935699	62	DEL	60.0
sniffles	chr2	7198445	7198508	63	DEL	60.0
sniffles	chr2	7583278	7583278	119	INS	60.0
sniffles	chr2	7593914	7593914	687	INS	60.0
sniffles	chr2	7594124	7594124	263	INS	60.0
sniffles	chr2	7767711	7767781	70	DEL	60.0
sniffles	chr2	7851144	7851144	204	INS	60.0
sniffles	chr2	7976937	7976937	105	INS	60.0
sniffles	chr2	8028323	8028388	65	DEL	60.0
sniffles	chr2	8433531	8433531	62	INS	60.0
sniffles	chr2	8476665	8476972	307	DEL	60.0
sniffles	chr2	8588151	8588151	50	INS	60.0
sniffles	chr2	8596939	8596939	156	INS	60.0
sniffles	chr2	9125374	9125374	50	INS	60.0
sniffles	chr2	9305436	9305436	258	INS	60.0
sniffles	chr2	9305529	9305529	102	INS	60.0
sniffles	chr2	9406234	9406341	107	DEL	60.0
sniffles	chr2	9428158	9428158	170	INS	60.0
sniffles	chr2	9748661	9748661	324	INS	60.0
sniffles	chr2	9776954	9776954	741	INS	60.0
sniffles	chr2	9785344	9788920	3576	DEL	60.0
sniffles	chr2	9819093	9819443	350	DEL	60.0
sniffles	chr2	9998591	9998865	274	DEL	60.0
sniffles	chr2	10011841	10011899	58	DEL	60.0
sniffles	chr2	10015280	10015280	626	INS	60.0
sniffles	chr2	10200518	10200704	186	DEL	60.0
sniffles	chr2	10278084	10278084	539	INS	60.0
sniffles	chr2	10488022	10488138	116	DEL	60.0
sniffles	chr2	10512802	10512888	86	DEL	60.0
sniffles	chr2	10522411	10522465	54	DEL	60.0
sniffles	chr2	10536160	10536160	188	INS	60.0
sniffles	chr2	10587205	10587205	112	INS	60.0
sniffles	chr2	10902611	10902857	246	DEL	60.0
sniffles	chr2	10902753	10902948	195	DEL	60.0
sniffles	chr2	10954138	10954138	1198	INS	60.0
sniffles	chr2	11330957	11330957	188	INS	60.0
sniffles	chr2	11538630	11538685	55	DEL	60.0
sniffles	chr2	11853890	11853948	58	DEL	60.0
sniffles	chr2	11854155	11854210	55	DEL	60.0
sniffles	chr2	11854636	11854694	58	DEL	60.0
sniffles	chr2	12123118	12123194	76	DEL	60.0
sniffles	chr2	12171765	12171817	52	DEL	60.0
sniffles	chr2	12358211	12358211	124	INS	60.0
sniffles	chr2	12437938	12437938	114	INS	60.0
sniffles	chr2	12456053	12456233	180	DEL	60.0
sniffles	chr2	12706253	12706253	181	INS	60.0
sniffles	chr2	13225130	13225130	54	INS	60.0
sniffles	chr2	13288533	13288533	308	INS	60.0
sniffles	chr2	13288603	13288603	128	INS	60.0
sniffles	chr2	13334108	13334108	295	INS	60.0
sniffles	chr2	13362521	13362521	96	INS	60.0
sniffles	chr2	13480592	13480592	313	INS	60.0
sniffles	chr2	13818815	13818815	79	INS	60.0
sniffles	chr2	13819032	13819032	184	INS	60.0
sniffles	chr2	13819873	13819873	122	INS	60.0
sniffles	chr2	13914281	13914347	66	DEL	60.0
sniffles	chr2	13925842	13925917	75	DEL	60.0
sniffles	chr2	13935568	13935618	50	DEL	60.0
sniffles	chr2	14054861	14055059	198	DEL	60.0
sniffles	chr2	14073337	14073406	69	DEL	60.0
sniffles	chr2	14115927	14116062	135	DEL	60.0
sniffles	chr2	14126634	14126742	108	DEL	60.0
sniffles	chr2	14274479	14274479	907	INS	60.0
sniffles	chr2	14874696	14874696	62	INS	60.0
sniffles	chr2	15026162	15026488	326	DEL	60.0
sniffles	chr2	15098200	15098328	128	DEL	60.0
sniffles	chr2	15379416	15379416	312	INS	60.0
sniffles	chr2	15541970	15541970	77	INS	60.0
sniffles	chr2	15681180	15681180	101	INS	60.0
sniffles	chr2	15790987	15790987	66	INS	60.0
sniffles	chr2	16039554	16039554	54	INS	60.0
sniffles	chr2	16089997	16090093	96	DEL	60.0
sniffles	chr2	16110982	16111307	325	DEL	60.0
sniffles	chr2	16113754	16113754	125	INS	60.0
sniffles	chr2	16131446	16133678	2232	DEL	60.0
sniffles	chr2	16225125	16225125	392	INS	60.0
sniffles	chr2	16358267	16358267	52	INS	60.0
sniffles	chr2	16395356	16395356	167	INS	60.0
sniffles	chr2	17477934	17477986	52	DEL	60.0
sniffles	chr2	17478107	17478107	53	INS	60.0
sniffles	chr2	17778280	17778374	94	DEL	60.0
sniffles	chr2	17808363	17808363	56	INS	60.0
sniffles	chr2	17946511	17946714	203	DEL	60.0
sniffles	chr2	18295719	18295719	112	INS	60.0
sniffles	chr2	18296061	18296061	273	INS	60.0
sniffles	chr2	18296498	18296498	210	INS	60.0
sniffles	chr2	18389030	18389110	80	DEL	60.0
sniffles	chr2	18392965	18393259	294	DEL	60.0
sniffles	chr2	18635929	18636008	79	DEL	60.0
sniffles	chr2	18699100	18699100	76	INS	60.0
sniffles	chr2	18724895	18724895	280	INS	60.0
sniffles	chr2	18755927	18755927	147	INS	60.0
sniffles	chr2	19483291	19483291	72	INS	60.0
sniffles	chr2	19548641	19548641	312	INS	60.0
sniffles	chr2	19567821	19570802	2981	DEL	60.0
sniffles	chr2	19603575	19603575	104	INS	60.0
sniffles	chr2	19784333	19784333	259	INS	60.0
sniffles	chr2	19985279	19985279	503	INS	60.0
sniffles	chr2	20446088	20446088	136	INS	60.0
sniffles	chr2	20466905	20467212	307	DEL	60.0
sniffles	chr2	20904777	20904777	156	INS	60.0
sniffles	chr2	21001175	21001175	90	INS	60.0
sniffles	chr2	21349907	21350212	305	DEL	60.0
sniffles	chr2	21573939	21573939	306	INS	60.0
sniffles	chr2	21589419	21589419	340	INS	60.0
sniffles	chr2	21823638	21823638	2160	INS	60.0
sniffles	chr2	22055166	22055376	210	DEL	60.0
sniffles	chr2	22275722	22276097	375	DEL	60.0
sniffles	chr2	22373027	22373027	195	INS	60.0
sniffles	chr2	22450486	22450556	70	DEL	60.0
sniffles	chr2	23475383	23475383	121	INS	60.0
sniffles	chr2	23808147	23808147	136	INS	60.0
sniffles	chr2	24251392	24251458	66	DEL	60.0
sniffles	chr2	24264676	24264676	83	INS	60.0
sniffles	chr2	25004752	25005067	315	DEL	60.0
sniffles	chr2	25962931	25963042	111	DEL	60.0
sniffles	chr2	26166744	26166804	60	DEL	60.0
sniffles	chr2	26333431	26333431	3295	INS	60.0
sniffles	chr2	26655141	26655269	128	DEL	60.0
sniffles	chr2	26714469	26714469	2415	INS	60.0
sniffles	chr2	26851336	26851336	198	INS	60.0
sniffles	chr2	27101386	27101437	51	DEL	60.0
sniffles	chr2	27167750	27167750	74	INS	60.0
sniffles	chr2	27304387	27304387	751	INS	60.0
sniffles	chr2	27539845	27539845	500	INS	60.0
sniffles	chr2	27557926	27557926	222	INS	60.0
sniffles	chr2	27749221	27749221	52	INS	60.0
sniffles	chr2	27831212	27831212	324	INS	60.0
sniffles	chr2	28131054	28131381	327	DEL	60.0
sniffles	chr2	28438799	28438852	53	DEL	60.0
sniffles	chr2	28458369	28458858	489	DEL	60.0
sniffles	chr2	28632862	28632862	57	INS	60.0
sniffles	chr2	28983203	28983203	145	INS	60.0
sniffles	chr2	29085923	29085984	61	DEL	60.0
sniffles	chr2	29583552	29583552	321	INS	60.0
sniffles	chr2	29624136	29624136	63	INS	60.0
sniffles	chr2	29941857	29941857	300	INS	60.0
sniffles	chr2	30093500	30093500	59	INS	60.0
sniffles	chr2	30331902	30331962	60	DEL	60.0
sniffles	chr2	30384804	30385661	857	DEL	60.0
sniffles	chr2	30800117	30800117	80	INS	60.0
sniffles	chr2	31062725	31062725	315	INS	60.0
sniffles	chr2	31336824	31336824	319	INS	60.0
sniffles	chr2	31727128	31727128	323	INS	60.0
sniffles	chr2	31821092	31821092	1269	INS	60.0
sniffles	chr2	31823410	31823410	2030	INS	60.0
sniffles	chr2	32447470	32447596	126	DEL	60.0
sniffles	chr2	32866661	32870557	3896	DEL	60.0
sniffles	chr2	32916184	32917566	1382	DEL	60.0
sniffles	chr2	32917627	32918404	777	DEL	60.0
sniffles	chr2	32939814	32939814	114	INS	60.0
sniffles	chr2	32999396	33002226	2830	DEL	60.0
sniffles	chr2	33006693	33006693	338	INS	60.0
sniffles	chr2	33277761	33277761	83	INS	60.0
sniffles	chr2	33556219	33556547	328	DEL	60.0
sniffles	chr2	33624396	33624396	1767	INS	60.0
sniffles	chr2	34030312	34030312	318	INS	60.0
sniffles	chr2	34602322	34604237	1915	DEL	60.0
sniffles	chr2	34603763	34604022	259	DEL	60.0
sniffles	chr2	34782179	34782759	580	DEL	60.0
sniffles	chr2	34809371	34809616	245	DEL	60.0
sniffles	chr2	34816839	34816970	131	DEL	60.0
sniffles	chr2	34817270	34817322	52	DEL	60.0
sniffles	chr2	35356321	35391415	35094	DEL	60.0
sniffles	chr2	35418841	35418841	58	INS	60.0
sniffles	chr2	35453779	35453839	60	DEL	60.0
sniffles	chr2	35956352	35956352	187	INS	60.0
sniffles	chr2	36167768	36167865	97	DEL	60.0
sniffles	chr2	36505308	36505562	254	DEL	60.0
sniffles	chr2	36598188	36598188	71	INS	60.0
sniffles	chr2	36604794	36604794	238	INS	60.0
sniffles	chr2	36728518	36728834	316	DEL	60.0
sniffles	chr2	36974778	36974832	54	DEL	60.0
sniffles	chr2	37347156	37347156	71	INS	60.0
sniffles	chr2	37518156	37518156	150	INS	60.0
sniffles	chr2	37519566	37519660	94	DEL	60.0
sniffles	chr2	37813769	37813825	56	DEL	60.0
sniffles	chr2	38111185	38111185	50	INS	60.0
sniffles	chr2	38325650	38325700	50	DEL	60.0
sniffles	chr2	38334903	38334903	52	INS	60.0
sniffles	chr2	38402580	38402642	62	DEL	60.0
sniffles	chr2	38403590	38403735	145	DEL	60.0
sniffles	chr2	38403617	38403714	97	DEL	60.0
sniffles	chr2	38479713	38479870	157	DEL	60.0
sniffles	chr2	38624278	38624587	309	DEL	60.0
sniffles	chr2	38711816	38711816	1892	INS	60.0
sniffles	chr2	39079155	39079155	62	INS	60.0
sniffles	chr2	39088184	39088184	317	INS	60.0
sniffles	chr2	39486898	39486898	69	INS	60.0
sniffles	chr2	39773552	39773602	50	DEL	60.0
sniffles	chr2	39904830	39904830	103	INS	60.0
sniffles	chr2	40064606	40064742	136	DEL	60.0
sniffles	chr2	40200242	40200242	136	INS	60.0
sniffles	chr2	40254453	40254509	56	DEL	60.0
sniffles	chr2	40655356	40655419	63	DEL	60.0
sniffles	chr2	40751000	40751332	332	DEL	60.0
sniffles	chr2	41346752	41346752	79	INS	60.0
sniffles	chr2	41381935	41382161	226	DEL	60.0
sniffles	chr2	41382793	41382848	55	DEL	60.0
sniffles	chr2	41697477	41697477	66	INS	60.0
sniffles	chr2	41746002	41748726	2724	DEL	60.0
sniffles	chr2	42014440	42014440	51	INS	60.0
sniffles	chr2	42441733	42441733	74	INS	60.0
sniffles	chr2	42447095	42447095	333	INS	60.0
sniffles	chr2	42605297	42605600	303	DEL	60.0
sniffles	chr2	42796928	42796928	305	INS	60.0
sniffles	chr2	42902109	42902440	331	DEL	60.0
sniffles	chr2	43132597	43132657	60	DEL	60.0
sniffles	chr2	43167103	43167103	63	INS	60.0
sniffles	chr2	43183578	43183578	65	INS	60.0
sniffles	chr2	43297826	43297826	355	INS	60.0
sniffles	chr2	43395486	43395486	329	INS	60.0
sniffles	chr2	43431631	43432156	525	DEL	60.0
sniffles	chr2	44010837	44010837	329	INS	60.0
sniffles	chr2	44409100	44409184	84	DEL	60.0
sniffles	chr2	44410219	44410219	51	INS	60.0
sniffles	chr2	44437455	44437534	79	DEL	60.0
sniffles	chr2	44556449	44556770	321	DEL	60.0
sniffles	chr2	44588254	44588254	84	INS	60.0
sniffles	chr2	44588993	44588993	362	INS	60.0
sniffles	chr2	44598697	44598697	314	INS	60.0
sniffles	chr2	45082094	45082094	1945	INS	60.0
sniffles	chr2	45095814	45095814	142	INS	60.0
sniffles	chr2	45111842	45111842	53	INS	60.0
sniffles	chr2	45414965	45415090	125	DEL	60.0
sniffles	chr2	45586969	45586969	68	INS	60.0
sniffles	chr2	45744483	45744536	53	DEL	60.0
sniffles	chr2	46085558	46085809	251	DEL	60.0
sniffles	chr2	46206644	46206806	162	DEL	60.0
sniffles	chr2	46682994	46683310	316	DEL	60.0
sniffles	chr2	46701812	46701812	325	INS	60.0
sniffles	chr2	46799189	46799244	55	DEL	60.0
sniffles	chr2	46876351	46876351	65	INS	60.0
sniffles	chr2	47084614	47084674	60	DEL	60.0
sniffles	chr2	47092142	47092142	348	INS	60.0
sniffles	chr2	47426918	47426997	79	DEL	60.0
sniffles	chr2	47768912	47768912	990	INS	60.0
sniffles	chr2	47956018	47956018	135	INS	60.0
sniffles	chr2	48202235	48202235	135	INS	60.0
sniffles	chr2	48554697	48557729	3032	DEL	60.0
sniffles	chr2	48555805	48555855	50	DEL	60.0
sniffles	chr2	48556709	48556934	225	DEL	60.0
sniffles	chr2	48564492	48564603	111	DEL	60.0
sniffles	chr2	48615467	48615467	57	INS	60.0
sniffles	chr2	48834265	48834265	57	INS	60.0
sniffles	chr2	48860791	48860791	309	INS	60.0
sniffles	chr2	49127825	49127825	71	INS	60.0
sniffles	chr2	49127845	49127900	55	DEL	60.0
sniffles	chr2	49334344	49334488	144	DEL	60.0
[truncated: 19,025 more rows]
