# Supplementary material for: Bayesian Integrative Detection of Structural Variations With False Discovery Rate Control
Source: Biom J. 2026 Mar 27;68(2):e70128. doi: 10.1002/bimj.70128 (PMC13022811; doi:10.1002/bimj.70128)
Supplement: Supplementary file 2 — Supporting Information [file BIMJ-68-e70128-s001.zip › Code_and_Data/arrayfile_NA19239/svim.vcf.csv]

Method	chro	start	end	length	type	qual
svim	chr1	10409	10409	49	INS	2.0
svim	chr1	10683	10683	142	INS	1.0
svim	chr1	10862	10862	104	INS	2.0
svim	chr1	10862	10862	250	INS	1.0
svim	chr1	59598	59598	316	INS	3.0
svim	chr1	66251	66303	52	DEL	1.0
svim	chr1	90047	90283	236	DEL	1.0
svim	chr1	90068	90068	59	INS	21.0
svim	chr1	103420	103420	50	INS	1.0
svim	chr1	121128	121128	283	INS	1.0
svim	chr1	136352	136352	147	INS	7.0
svim	chr1	136422	136422	438	INS	8.0
svim	chr1	136460	136460	48	INS	2.0
svim	chr1	136562	136562	194	INS	2.0
svim	chr1	136603	136603	48	INS	19.0
svim	chr1	136605	136751	146	DEL	13.0
svim	chr1	136694	136694	96	INS	8.0
svim	chr1	136934	136934	195	INS	28.0
svim	chr1	180190	180504	314	DEL	9.0
svim	chr1	180576	180687	111	DEL	2.0
svim	chr1	180578	180578	58	INS	1.0
svim	chr1	180620	180674	54	DEL	5.0
svim	chr1	180641	180641	97	INS	1.0
svim	chr1	180734	180734	229	INS	2.0
svim	chr1	180803	180803	105	INS	4.0
svim	chr1	180847	180847	52	INS	4.0
svim	chr1	180871	180871	159	INS	17.0
svim	chr1	180900	180900	46	INS	1.0
svim	chr1	181156	181281	125	DEL	1.0
svim	chr1	181210	181449	239	DEL	16.0
svim	chr1	181263	181263	145	INS	4.0
svim	chr1	189878	189948	70	DEL	1.0
svim	chr1	368747	368747	92	INS	1.0
svim	chr1	368752	368752	47	INS	2.0
svim	chr1	368768	369144	376	DEL	2.0
svim	chr1	368926	368926	80	INS	2.0
svim	chr1	369029	369131	102	DEL	5.0
svim	chr1	369382	369382	85	INS	4.0
svim	chr1	369550	369550	53	INS	1.0
svim	chr1	369609	369609	143	INS	2.0
svim	chr1	369871	369913	42	DEL	5.0
svim	chr1	369937	369937	141	INS	8.0
svim	chr1	371730	371967	237	DEL	1.0
svim	chr1	372450	372450	101	INS	10.0
svim	chr1	372568	372751	183	DEL	1.0
svim	chr1	372626	372626	78	INS	1.0
svim	chr1	372699	372751	52	DEL	1.0
svim	chr1	372824	372824	159	INS	2.0
svim	chr1	373973	373973	122	INS	6.0
svim	chr1	374008	374008	444	INS	1.0
svim	chr1	374115	374115	168	INS	8.0
svim	chr1	433286	433286	227	INS	1.0
svim	chr1	433763	433763	76	INS	2.0
svim	chr1	434538	434538	77	INS	1.0
svim	chr1	596698	596798	100	DEL	4.0
svim	chr1	597794	597794	282	INS	2.0
svim	chr1	597873	598014	141	DEL	1.0
svim	chr1	598569	598616	47	DEL	1.0
svim	chr1	598628	598628	46	INS	2.0
svim	chr1	600420	600499	79	DEL	1.0
svim	chr1	601139	601139	130	INS	1.0
svim	chr1	602300	602300	49	INS	1.0
svim	chr1	609532	609600	68	DEL	3.0
svim	chr1	609562	609698	136	DEL	8.0
svim	chr1	609566	610102	536	DEL	2.0
svim	chr1	610284	610555	271	DEL	12.0
svim	chr1	610297	610431	134	DEL	2.0
svim	chr1	611466	611466	208	INS	2.0
svim	chr1	611558	611558	104	INS	1.0
svim	chr1	611558	611558	417	INS	11.0
svim	chr1	611896	611896	206	INS	7.0
svim	chr1	612253	612253	106	INS	12.0
svim	chr1	612411	612411	67	INS	2.0
svim	chr1	668881	669112	231	DEL	1.0
svim	chr1	714324	714374	50	DEL	5.0
svim	chr1	727299	727299	97	INS	3.0
svim	chr1	744866	744866	40	INS	8.0
svim	chr1	791544	791589	45	DEL	1.0
svim	chr1	820879	820879	245	INS	28.0
svim	chr1	831214	833732	2518	DEL	21.0
svim	chr1	839457	839499	42	DEL	17.0
svim	chr1	853502	853551	49	DEL	12.0
svim	chr1	866615	866615	49	INS	6.0
svim	chr1	866851	866851	98	INS	6.0
svim	chr1	872669	872669	420	INS	5.0
svim	chr1	876014	876014	1689	INS	1.0
svim	chr1	876333	876333	41	INS	2.0
svim	chr1	882644	882731	87	DEL	43.0
svim	chr1	905012	905012	56	INS	8.0
svim	chr1	909218	909307	89	DEL	15.0
svim	chr1	909300	909619	319	DEL	8.0
svim	chr1	909587	909628	41	DEL	1.0
svim	chr1	934036	934108	72	DEL	8.0
svim	chr1	934098	934322	224	DEL	12.0
svim	chr1	934339	934823	484	DEL	16.0
svim	chr1	934485	934624	139	DEL	9.0
svim	chr1	936234	936234	156	INS	20.0
svim	chr1	939398	939398	48	INS	18.0
svim	chr1	948711	948711	41	INS	35.0
svim	chr1	964598	964726	128	DEL	37.0
svim	chr1	976740	977058	318	DEL	18.0
svim	chr1	977117	977294	177	DEL	1.0
svim	chr1	977215	977305	90	DEL	25.0
svim	chr1	977221	977539	318	DEL	1.0
svim	chr1	977625	977860	235	DEL	7.0
svim	chr1	977717	977835	118	DEL	1.0
svim	chr1	977944	978004	60	DEL	17.0
svim	chr1	988819	988819	46	INS	23.0
svim	chr1	996368	996368	132	INS	15.0
svim	chr1	996491	996491	327	INS	17.0
svim	chr1	996493	996493	69	INS	2.0
svim	chr1	1028613	1029040	427	DEL	12.0
svim	chr1	1029643	1029793	150	DEL	12.0
svim	chr1	1029671	1029671	128	INS	11.0
svim	chr1	1029824	1029824	190	INS	2.0
svim	chr1	1029841	1029841	73	INS	1.0
svim	chr1	1029939	1029985	46	DEL	1.0
svim	chr1	1029986	1029986	106	INS	2.0
svim	chr1	1030067	1030187	120	DEL	1.0
svim	chr1	1030106	1030106	180	INS	1.0
svim	chr1	1030107	1030107	66	INS	1.0
svim	chr1	1030223	1030223	40	INS	1.0
svim	chr1	1030381	1030381	158	INS	6.0
svim	chr1	1030421	1030421	70	INS	1.0
svim	chr1	1030586	1030586	142	INS	2.0
svim	chr1	1041772	1041819	47	DEL	16.0
svim	chr1	1064959	1065043	84	DEL	12.0
svim	chr1	1068824	1068824	78	INS	9.0
svim	chr1	1076454	1076794	340	DEL	7.0
svim	chr1	1076493	1076550	57	DEL	2.0
svim	chr1	1077069	1077384	315	DEL	7.0
svim	chr1	1077272	1077331	59	DEL	6.0
svim	chr1	1078189	1078364	175	DEL	6.0
svim	chr1	1078235	1078295	60	DEL	1.0
svim	chr1	1078640	1078761	121	DEL	1.0
svim	chr1	1080677	1080741	64	DEL	13.0
svim	chr1	1134739	1134739	58	INS	13.0
svim	chr1	1134795	1134795	349	INS	8.0
svim	chr1	1139427	1139488	61	DEL	2.0
svim	chr1	1139442	1139442	183	INS	1.0
svim	chr1	1139448	1139448	61	INS	11.0
svim	chr1	1139740	1139740	61	INS	3.0
svim	chr1	1139945	1140006	61	DEL	3.0
svim	chr1	1140119	1140119	61	INS	6.0
svim	chr1	1140183	1140334	151	DEL	4.0
svim	chr1	1140301	1140301	122	INS	3.0
svim	chr1	1140307	1140307	60	INS	2.0
svim	chr1	1140557	1140557	57	INS	2.0
svim	chr1	1175868	1175868	272	INS	10.0
svim	chr1	1184655	1184655	324	INS	14.0
svim	chr1	1184672	1184672	106	INS	2.0
svim	chr1	1184924	1184924	136	INS	1.0
svim	chr1	1184927	1184927	216	INS	14.0
svim	chr1	1192629	1192629	96	INS	32.0
svim	chr1	1192636	1192636	48	INS	1.0
svim	chr1	1195863	1195863	268	INS	18.0
svim	chr1	1201778	1201778	57	INS	4.0
svim	chr1	1201813	1201813	152	INS	6.0
svim	chr1	1201904	1201904	40	INS	1.0
svim	chr1	1201927	1201927	496	INS	3.0
svim	chr1	1202041	1202041	325	INS	9.0
svim	chr1	1202155	1202155	151	INS	2.0
svim	chr1	1202269	1202269	96	INS	8.0
svim	chr1	1202383	1202383	209	INS	19.0
svim	chr1	1202417	1202417	57	INS	1.0
svim	chr1	1202419	1202419	114	INS	2.0
svim	chr1	1202444	1202444	772	INS	2.0
svim	chr1	1226339	1226401	62	DEL	13.0
svim	chr1	1227292	1227466	174	DEL	13.0
svim	chr1	1240648	1240648	86	INS	12.0
svim	chr1	1240684	1240684	43	INS	6.0
svim	chr1	1245158	1245158	454	INS	8.0
svim	chr1	1248055	1248318	263	DEL	6.0
svim	chr1	1248899	1249229	330	DEL	6.0
svim	chr1	1248918	1248984	66	DEL	6.0
svim	chr1	1284171	1284171	532	INS	16.0
svim	chr1	1288260	1288985	725	DEL	8.0
svim	chr1	1288268	1288421	153	DEL	7.0
svim	chr1	1288778	1288818	40	DEL	3.0
svim	chr1	1289000	1289204	204	DEL	3.0
svim	chr1	1289047	1289105	58	DEL	4.0
svim	chr1	1289585	1289634	49	DEL	5.0
svim	chr1	1289596	1289701	105	DEL	10.0
svim	chr1	1289767	1289982	215	DEL	5.0
svim	chr1	1289906	1290035	129	DEL	4.0
svim	chr1	1289953	1290020	67	DEL	6.0
svim	chr1	1293731	1293731	40	INS	11.0
svim	chr1	1297187	1297275	88	DEL	11.0
svim	chr1	1324134	1324134	41	INS	1.0
svim	chr1	1324172	1324172	72	INS	11.0
svim	chr1	1339884	1339884	40	INS	1.0
svim	chr1	1349981	1350781	800	DEL	4.0
svim	chr1	1350153	1351192	1039	DEL	12.0
svim	chr1	1350927	1351267	340	DEL	2.0
svim	chr1	1351228	1351307	79	DEL	4.0
svim	chr1	1366913	1367034	121	DEL	22.0
svim	chr1	1367083	1367126	43	DEL	1.0
svim	chr1	1382351	1382351	156	INS	3.0
svim	chr1	1382582	1382582	347	INS	3.0
svim	chr1	1382629	1382629	887	INS	24.0
svim	chr1	1382668	1382668	115	INS	1.0
svim	chr1	1382690	1382690	499	INS	2.0
svim	chr1	1412042	1412083	41	DEL	12.0
svim	chr1	1427442	1427442	1071	INS	1.0
svim	chr1	1461621	1461621	40	INS	1.0
svim	chr1	1477854	1477854	133	INS	29.0
svim	chr1	1494251	1494251	469	INS	15.0
svim	chr1	1530531	1530850	319	DEL	16.0
svim	chr1	1543725	1543725	177	INS	18.0
svim	chr1	1546903	1546903	134	INS	12.0
svim	chr1	1554194	1554238	44	DEL	10.0
svim	chr1	1565684	1565684	96	INS	26.0
svim	chr1	1605516	1605516	275	INS	6.0
svim	chr1	1627460	1627511	51	DEL	17.0
svim	chr1	1651421	1651474	53	DEL	15.0
svim	chr1	1660382	1660750	368	DEL	1.0
svim	chr1	1666974	1667141	167	DEL	33.0
svim	chr1	1717604	1717655	51	DEL	13.0
svim	chr1	1717636	1717636	108	INS	9.0
svim	chr1	1725698	1726622	924	DEL	9.0
svim	chr1	1725859	1725928	69	DEL	5.0
svim	chr1	1726423	1726715	292	DEL	1.0
svim	chr1	1749605	1749605	50	INS	17.0
svim	chr1	1924223	1924223	103	INS	16.0
svim	chr1	1929384	1929384	1011	INS	13.0
svim	chr1	1934896	1935098	202	DEL	11.0
svim	chr1	1935169	1935584	415	DEL	12.0
svim	chr1	1948942	1948942	110	INS	21.0
svim	chr1	1970940	1970999	59	DEL	17.0
svim	chr1	1981820	1981820	70	INS	9.0
svim	chr1	1993705	1993705	146	INS	22.0
svim	chr1	2019220	2019220	230	INS	23.0
svim	chr1	2085709	2085709	55	INS	6.0
svim	chr1	2093115	2095945	2830	DEL	11.0
svim	chr1	2106634	2106634	525	INS	14.0
svim	chr1	2106690	2106690	58	INS	2.0
svim	chr1	2110041	2110136	95	DEL	26.0
svim	chr1	2121667	2121667	63	INS	17.0
svim	chr1	2121672	2121672	507	INS	4.0
svim	chr1	2121886	2121886	76	INS	1.0
svim	chr1	2121887	2121887	40	INS	1.0
svim	chr1	2121898	2121898	344	INS	2.0
svim	chr1	2122087	2122087	115	INS	2.0
svim	chr1	2122087	2122087	386	INS	6.0
svim	chr1	2122138	2122138	960	INS	6.0
svim	chr1	2122141	2122193	52	DEL	3.0
svim	chr1	2122215	2122215	2095	INS	9.0
svim	chr1	2122307	2122307	85	INS	5.0
svim	chr1	2122389	2122389	272	INS	1.0
svim	chr1	2122389	2122389	722	INS	3.0
svim	chr1	2122582	2122582	182	INS	1.0
svim	chr1	2122644	2122733	89	DEL	2.0
svim	chr1	2122759	2122759	93	INS	11.0
svim	chr1	2122984	2123056	72	DEL	14.0
svim	chr1	2123034	2123034	766	INS	1.0
svim	chr1	2123071	2123071	60	INS	13.0
svim	chr1	2123215	2123262	47	DEL	1.0
svim	chr1	2123304	2123553	249	DEL	1.0
svim	chr1	2123618	2123724	106	DEL	2.0
svim	chr1	2123624	2123624	130	INS	3.0
svim	chr1	2123798	2123798	75	INS	4.0
svim	chr1	2123903	2123903	184	INS	1.0
svim	chr1	2123993	2123993	99	INS	12.0
svim	chr1	2124144	2124144	105	INS	2.0
svim	chr1	2124159	2124210	51	DEL	1.0
svim	chr1	2124236	2124346	110	DEL	14.0
svim	chr1	2142135	2142135	42	INS	14.0
svim	chr1	2142378	2142378	41	INS	13.0
svim	chr1	2147719	2147719	131	INS	22.0
svim	chr1	2280662	2280921	259	DEL	13.0
svim	chr1	2280701	2280808	107	DEL	10.0
svim	chr1	2281142	2281185	43	DEL	4.0
svim	chr1	2281208	2282204	996	DEL	13.0
svim	chr1	2281305	2281443	138	DEL	7.0
svim	chr1	2281511	2281746	235	DEL	1.0
svim	chr1	2281691	2281733	42	DEL	3.0
svim	chr1	2282051	2282120	69	DEL	4.0
svim	chr1	2282175	2282346	171	DEL	1.0
svim	chr1	2282286	2282329	43	DEL	10.0
svim	chr1	2309780	2309780	123	INS	12.0
svim	chr1	2325120	2325120	2832	INS	2.0
svim	chr1	2331983	2331983	113	INS	14.0
svim	chr1	2393034	2393034	42	INS	13.0
svim	chr1	2401350	2401350	317	INS	13.0
svim	chr1	2436256	2436314	58	DEL	2.0
svim	chr1	2436463	2436551	88	DEL	8.0
svim	chr1	2440390	2440390	67	INS	1.0
svim	chr1	2440443	2440443	890	INS	8.0
svim	chr1	2440693	2440693	614	INS	9.0
svim	chr1	2450722	2450722	40	INS	1.0
svim	chr1	2459419	2459523	104	DEL	33.0
svim	chr1	2459426	2459474	48	DEL	1.0
svim	chr1	2468469	2468517	48	DEL	15.0
svim	chr1	2483899	2483941	42	DEL	11.0
svim	chr1	2500783	2500823	40	DEL	20.0
svim	chr1	2505389	2505389	40	INS	1.0
svim	chr1	2522791	2522791	555	INS	33.0
svim	chr1	2564999	2564999	2339	INS	1.0
svim	chr1	2592375	2592601	226	DEL	16.0
svim	chr1	2602115	2602115	80	INS	12.0
svim	chr1	2634753	2635154	401	DEL	13.0
svim	chr1	2650259	2650259	79	INS	1.0
svim	chr1	2651872	2651913	41	DEL	1.0
svim	chr1	2652016	2652016	162	INS	7.0
svim	chr1	2652293	2652293	79	INS	1.0
svim	chr1	2652324	2652324	40	INS	1.0
svim	chr1	2652504	2652504	159	INS	3.0
svim	chr1	2653051	2653092	41	DEL	1.0
svim	chr1	2653295	2653295	40	INS	1.0
svim	chr1	2653419	2653419	201	INS	4.0
svim	chr1	2653625	2653625	80	INS	6.0
svim	chr1	2653800	2653800	41	INS	1.0
svim	chr1	2653854	2653854	41	INS	1.0
svim	chr1	2654346	2654387	41	DEL	3.0
svim	chr1	2654615	2654615	80	INS	1.0
svim	chr1	2654689	2654689	119	INS	1.0
svim	chr1	2655093	2655372	279	DEL	1.0
svim	chr1	2655595	2655595	80	INS	1.0
svim	chr1	2656357	2656357	80	INS	1.0
svim	chr1	2656359	2656359	41	INS	2.0
svim	chr1	2656428	2656506	78	DEL	2.0
svim	chr1	2656456	2656456	202	INS	1.0
svim	chr1	2656520	2656520	40	INS	2.0
svim	chr1	2656571	2656571	239	INS	2.0
svim	chr1	2656666	2656666	40	INS	2.0
svim	chr1	2656734	2656734	120	INS	6.0
svim	chr1	2656866	2656906	40	DEL	1.0
svim	chr1	2656952	2656952	239	INS	1.0
svim	chr1	2657052	2657052	80	INS	1.0
svim	chr1	2657170	2657170	40	INS	3.0
svim	chr1	2657287	2657606	319	DEL	1.0
svim	chr1	2657380	2657500	120	DEL	1.0
svim	chr1	2657720	2657760	40	DEL	1.0
svim	chr1	2657720	2657720	121	INS	3.0
svim	chr1	2657768	2657768	81	INS	1.0
svim	chr1	2658104	2658104	360	INS	2.0
svim	chr1	2658134	2658134	180	INS	2.0
svim	chr1	2658159	2658159	40	INS	3.0
svim	chr1	2658222	2658222	40	INS	1.0
svim	chr1	2658256	2658256	40	INS	1.0
svim	chr1	2658476	2658476	120	INS	2.0
svim	chr1	2658646	2658686	40	DEL	2.0
svim	chr1	2659047	2659047	40	INS	1.0
svim	chr1	2659283	2659283	159	INS	1.0
svim	chr1	2659329	2659409	80	DEL	1.0
svim	chr1	2659923	2659923	79	INS	1.0
svim	chr1	2660222	2660222	79	INS	3.0
svim	chr1	2660393	2660393	78	INS	7.0
svim	chr1	2660445	2660445	40	INS	1.0
svim	chr1	2660598	2660678	80	DEL	1.0
svim	chr1	2660670	2660670	118	INS	1.0
svim	chr1	2660723	2660723	202	INS	1.0
svim	chr1	2660833	2660833	40	INS	1.0
svim	chr1	2660865	2660865	78	INS	1.0
svim	chr1	2660978	2661158	180	DEL	2.0
svim	chr1	2660991	2660991	80	INS	1.0
svim	chr1	2661034	2661034	40	INS	5.0
svim	chr1	2661138	2661138	75	INS	1.0
svim	chr1	2661351	2661351	40	INS	1.0
svim	chr1	2661613	2661694	81	DEL	1.0
svim	chr1	2661763	2661763	40	INS	3.0
svim	chr1	2661946	2662067	121	DEL	3.0
svim	chr1	2662299	2662339	40	DEL	3.0
svim	chr1	2662339	2662339	40	INS	1.0
svim	chr1	2662586	2663027	441	DEL	1.0
svim	chr1	2662678	2662678	40	INS	2.0
svim	chr1	2662837	2662837	79	INS	4.0
svim	chr1	2663023	2663023	481	INS	5.0
svim	chr1	2663035	2663277	242	DEL	1.0
svim	chr1	2663118	2663160	42	DEL	1.0
svim	chr1	2663122	2663222	100	DEL	2.0
svim	chr1	2663620	2663660	40	DEL	1.0
svim	chr1	2664541	2664541	73	INS	2.0
svim	chr1	2664619	2664619	41	INS	3.0
svim	chr1	2664738	2664738	201	INS	1.0
svim	chr1	2664825	2664825	119	INS	1.0
svim	chr1	2664947	2665187	240	DEL	1.0
svim	chr1	2665003	2665003	199	INS	1.0
svim	chr1	2665006	2665006	80	INS	2.0
svim	chr1	2665008	2665049	41	DEL	2.0
svim	chr1	2665271	2665753	482	DEL	1.0
svim	chr1	2665339	2665339	202	INS	4.0
svim	chr1	2665375	2665375	41	INS	1.0
svim	chr1	2665394	2665394	79	INS	1.0
svim	chr1	2665450	2665491	41	DEL	1.0
svim	chr1	2665524	2665524	41	INS	1.0
svim	chr1	2665625	2665625	81	INS	3.0
svim	chr1	2665830	2665910	80	DEL	2.0
svim	chr1	2665907	2666187	280	DEL	1.0
svim	chr1	2665980	2668511	2531	DEL	1.0
svim	chr1	2666156	2666156	79	INS	2.0
svim	chr1	2666277	2666277	69	INS	1.0
svim	chr1	2666427	2666467	40	DEL	2.0
svim	chr1	2666446	2666446	40	INS	2.0
svim	chr1	2666466	2666907	441	DEL	1.0
svim	chr1	2666764	2666844	80	DEL	1.0
svim	chr1	2666950	2666950	40	INS	1.0
svim	chr1	2667176	2667216	40	DEL	1.0
svim	chr1	2667202	2667643	441	DEL	1.0
svim	chr1	2667405	2667405	40	INS	4.0
svim	chr1	2667453	2667453	79	INS	19.0
svim	chr1	2667596	2667675	79	DEL	1.0
svim	chr1	2667642	2667642	480	INS	15.0
svim	chr1	2667716	2667716	80	INS	1.0
svim	chr1	2667959	2667999	40	DEL	1.0
svim	chr1	2668090	2668210	120	DEL	2.0
svim	chr1	2668279	2668279	40	INS	1.0
svim	chr1	2668923	2668963	40	DEL	1.0
svim	chr1	2669013	2669013	40	INS	1.0
svim	chr1	2669032	2669032	40	INS	2.0
svim	chr1	2669157	2669157	40	INS	1.0
svim	chr1	2669303	2669464	161	DEL	1.0
svim	chr1	2669563	2669603	40	DEL	1.0
svim	chr1	2669638	2669638	40	INS	1.0
svim	chr1	2669676	2669796	120	DEL	1.0
svim	chr1	2669955	2669955	202	INS	9.0
svim	chr1	2669965	2670046	81	DEL	1.0
svim	chr1	2669999	2669999	40	INS	1.0
svim	chr1	2670815	2670815	80	INS	1.0
svim	chr1	2671575	2672014	439	DEL	1.0
svim	chr1	2671645	2671645	81	INS	1.0
svim	chr1	2672085	2672085	79	INS	1.0
svim	chr1	2672213	2672254	41	DEL	1.0
svim	chr1	2672511	2672511	361	INS	8.0
svim	chr1	2673165	2673165	44	INS	1.0
svim	chr1	2673416	2673416	75	INS	1.0
svim	chr1	2673508	2673548	40	DEL	1.0
svim	chr1	2673722	2673722	41	INS	1.0
svim	chr1	2673898	2673898	75	INS	1.0
svim	chr1	2674314	2674393	79	DEL	1.0
svim	chr1	2674481	2674521	40	DEL	1.0
svim	chr1	2674695	2674695	40	INS	1.0
svim	chr1	2674753	2674913	160	DEL	1.0
svim	chr1	2675106	2675146	40	DEL	2.0
svim	chr1	2675123	2675123	522	INS	9.0
svim	chr1	2675138	2675613	475	DEL	1.0
svim	chr1	2675241	2675362	121	DEL	1.0
svim	chr1	2675310	2675551	241	DEL	1.0
svim	chr1	2675718	2675718	41	INS	2.0
svim	chr1	2676046	2676207	161	DEL	1.0
svim	chr1	2676326	2676406	80	DEL	1.0
svim	chr1	2676626	2676740	114	DEL	1.0
svim	chr1	2676651	2676691	40	DEL	2.0
svim	chr1	2676741	2676741	79	INS	1.0
svim	chr1	2677001	2677322	321	DEL	1.0
svim	chr1	2677048	2677048	79	INS	1.0
svim	chr1	2677167	2677167	361	INS	1.0
svim	chr1	2677230	2677230	80	INS	1.0
svim	chr1	2677543	2677825	282	DEL	1.0
svim	chr1	2677792	2677832	40	DEL	3.0
svim	chr1	2677994	2678071	77	DEL	1.0
svim	chr1	2678000	2678000	40	INS	1.0
svim	chr1	2678066	2678066	40	INS	1.0
svim	chr1	2678123	2678123	81	INS	1.0
svim	chr1	2678190	2678190	40	INS	2.0
svim	chr1	2678362	2678597	235	DEL	1.0
svim	chr1	2678719	2678759	40	DEL	1.0
svim	chr1	2678774	2678774	40	INS	1.0
svim	chr1	2678913	2678913	40	INS	3.0
svim	chr1	2679001	2679001	119	INS	1.0
svim	chr1	2679125	2679125	40	INS	1.0
svim	chr1	2679213	2679213	160	INS	1.0
svim	chr1	2679237	2679237	40	INS	1.0
svim	chr1	2679379	2679379	78	INS	1.0
svim	chr1	2679460	2679540	80	DEL	1.0
svim	chr1	2680098	2680098	40	INS	1.0
svim	chr1	2680515	2680515	80	INS	1.0
svim	chr1	2680520	2680560	40	DEL	1.0
svim	chr1	2681017	2681017	354	INS	1.0
svim	chr1	2681022	2681022	42	INS	1.0
svim	chr1	2681251	2681251	123	INS	3.0
svim	chr1	2681393	2681393	200	INS	1.0
svim	chr1	2681412	2681412	41	INS	1.0
svim	chr1	2681509	2681509	40	INS	1.0
svim	chr1	2681868	2681868	41	INS	3.0
svim	chr1	2681949	2681949	120	INS	1.0
svim	chr1	2682046	2682046	960	INS	2.0
svim	chr1	2682238	2682238	120	INS	1.0
svim	chr1	2682356	2682356	40	INS	1.0
svim	chr1	2682372	2682372	117	INS	1.0
svim	chr1	2682438	2682438	40	INS	2.0
svim	chr1	2682577	2682577	41	INS	1.0
svim	chr1	2682612	2682612	80	INS	1.0
svim	chr1	2682685	2682764	79	DEL	1.0
svim	chr1	2682749	2682749	201	INS	3.0
svim	chr1	2682777	2682777	120	INS	2.0
svim	chr1	2682936	2682936	80	INS	1.0
svim	chr1	2683177	2683256	79	DEL	1.0
svim	chr1	2683253	2683253	40	INS	1.0
svim	chr1	2683351	2683351	120	INS	1.0
svim	chr1	2683410	2683410	443	INS	1.0
svim	chr1	2683784	2683784	220	INS	2.0
svim	chr1	2683852	2683852	81	INS	1.0
svim	chr1	2683980	2684101	121	DEL	1.0
svim	chr1	2684133	2684133	41	INS	1.0
svim	chr1	2684250	2684290	40	DEL	1.0
svim	chr1	2684411	2684411	40	INS	1.0
svim	chr1	2684638	2684638	40	INS	1.0
svim	chr1	2684647	2684647	120	INS	1.0
svim	chr1	2684696	2684776	80	DEL	1.0
svim	chr1	2684727	2684727	40	INS	1.0
svim	chr1	2684793	2684793	40	INS	1.0
svim	chr1	2684892	2684892	40	INS	1.0
svim	chr1	2685019	2685019	40	INS	1.0
svim	chr1	2685074	2685235	161	DEL	1.0
svim	chr1	2685140	2685140	40	INS	1.0
svim	chr1	2685210	2685570	360	DEL	1.0
svim	chr1	2685221	2685221	41	INS	2.0
svim	chr1	2685286	2685326	40	DEL	1.0
svim	chr1	2685551	2685551	82	INS	1.0
svim	chr1	2686002	2686002	41	INS	1.0
svim	chr1	2686287	2686287	40	INS	2.0
svim	chr1	2686298	2686298	79	INS	1.0
svim	chr1	2686659	2686659	40	INS	1.0
svim	chr1	2686802	2686802	120	INS	1.0
svim	chr1	2686996	2686996	120	INS	1.0
svim	chr1	2687094	2687094	41	INS	2.0
svim	chr1	2687234	2687234	120	INS	1.0
svim	chr1	2687318	2687318	41	INS	1.0
svim	chr1	2687322	2687322	78	INS	1.0
svim	chr1	2687448	2687448	40	INS	3.0
svim	chr1	2687501	2687501	40	INS	1.0
svim	chr1	2687691	2687691	41	INS	2.0
svim	chr1	2687952	2687952	41	INS	1.0
svim	chr1	2688262	2688262	41	INS	1.0
svim	chr1	2688385	2688385	40	INS	1.0
svim	chr1	2688387	2688387	80	INS	3.0
svim	chr1	2688450	2688450	119	INS	1.0
svim	chr1	2688483	2688483	79	INS	1.0
svim	chr1	2688493	2688493	40	INS	1.0
svim	chr1	2688653	2688653	40	INS	2.0
svim	chr1	2688934	2688934	40	INS	1.0
svim	chr1	2689120	2689160	40	DEL	1.0
svim	chr1	2689434	2689434	40	INS	2.0
svim	chr1	2689442	2689442	162	INS	1.0
svim	chr1	2689965	2689965	40	INS	1.0
svim	chr1	2690307	2690427	120	DEL	1.0
svim	chr1	2691264	2691264	40	INS	1.0
svim	chr1	2692676	2692717	41	DEL	2.0
svim	chr1	2692709	2692709	41	INS	1.0
svim	chr1	2692843	2692919	76	DEL	1.0
svim	chr1	2692961	2693081	120	DEL	1.0
svim	chr1	2693048	2693048	76	INS	2.0
svim	chr1	2693700	2693700	40	INS	1.0
svim	chr1	2694378	2694418	40	DEL	1.0
svim	chr1	2694405	2694405	41	INS	1.0
svim	chr1	2695437	2695437	40	INS	1.0
svim	chr1	2697237	2697278	41	DEL	1.0
svim	chr1	2697283	2697283	161	INS	1.0
svim	chr1	2698260	2698300	40	DEL	1.0
svim	chr1	2698999	2698999	41	INS	2.0
svim	chr1	2700771	2700771	79	INS	1.0
svim	chr1	2702193	2702193	74	INS	1.0
svim	chr1	2747669	2747710	41	DEL	1.0
svim	chr1	2748086	2748286	200	DEL	1.0
svim	chr1	2749383	2749423	40	DEL	1.0
svim	chr1	2750128	2750609	481	DEL	2.0
svim	chr1	2750729	2753418	2689	DEL	2.0
svim	chr1	2750742	2750782	40	DEL	1.0
svim	chr1	2752896	2753016	120	DEL	1.0
svim	chr1	2753188	2753228	40	DEL	1.0
svim	chr1	2753437	2753517	80	DEL	1.0
svim	chr1	2753456	2753656	200	DEL	1.0
svim	chr1	2753705	2753745	40	DEL	1.0
svim	chr1	2753924	2754003	79	DEL	1.0
svim	chr1	2754110	2754270	160	DEL	1.0
svim	chr1	2754764	2754805	41	DEL	2.0
svim	chr1	2754849	2754849	40	INS	1.0
svim	chr1	2754966	2755125	159	DEL	1.0
svim	chr1	2755228	2755268	40	DEL	1.0
svim	chr1	2755481	2755642	161	DEL	1.0
svim	chr1	2756138	2756178	40	DEL	1.0
svim	chr1	2756340	2756419	79	DEL	1.0
svim	chr1	2756821	2756821	114	INS	1.0
svim	chr1	2757137	2757338	201	DEL	1.0
svim	chr1	2757667	2757909	242	DEL	1.0
svim	chr1	2757753	2757871	118	DEL	1.0
svim	chr1	2758134	2758174	40	DEL	2.0
svim	chr1	2758183	2758183	40	INS	1.0
svim	chr1	2758187	2758187	141	INS	2.0
svim	chr1	2758889	2758969	80	DEL	1.0
svim	chr1	2760169	2760249	80	DEL	1.0
svim	chr1	2760634	2760634	80	INS	1.0
svim	chr1	2761405	2761405	120	INS	1.0
svim	chr1	2761712	2761793	81	DEL	1.0
svim	chr1	2761928	2761928	407	INS	1.0
svim	chr1	2761990	2762150	160	DEL	6.0
svim	chr1	2762948	2762989	41	DEL	1.0
svim	chr1	2763167	2763325	158	DEL	1.0
svim	chr1	2763533	2763976	443	DEL	1.0
svim	chr1	2763650	2763650	365	INS	1.0
svim	chr1	2763817	2764045	228	DEL	12.0
svim	chr1	2764013	2764013	242	INS	1.0
svim	chr1	2764085	2764166	81	DEL	1.0
svim	chr1	2764446	2764446	120	INS	1.0
svim	chr1	2764607	2764607	40	INS	1.0
svim	chr1	2764720	2764842	122	DEL	2.0
svim	chr1	2764901	2765218	317	DEL	1.0
svim	chr1	2765266	2765673	407	DEL	2.0
svim	chr1	2765716	2765716	158	INS	2.0
svim	chr1	2765849	2765968	119	DEL	1.0
svim	chr1	2766079	2766924	845	DEL	1.0
svim	chr1	2766092	2769606	3514	DEL	1.0
svim	chr1	2766362	2766888	526	DEL	1.0
svim	chr1	2766421	2766503	82	DEL	1.0
svim	chr1	2766608	2766649	41	DEL	3.0
svim	chr1	2767075	2769623	2548	DEL	1.0
svim	chr1	2767151	2767231	80	DEL	1.0
svim	chr1	2767395	2767395	203	INS	7.0
svim	chr1	2767520	2767562	42	DEL	2.0
svim	chr1	2767528	2767650	122	DEL	2.0
svim	chr1	2767895	2767895	40	INS	1.0
svim	chr1	2767964	2768730	766	DEL	1.0
svim	chr1	2767966	2768109	143	DEL	3.0
svim	chr1	2768455	2768496	41	DEL	1.0
svim	chr1	2768926	2769047	121	DEL	1.0
svim	chr1	2768936	2769016	80	DEL	4.0
svim	chr1	2769080	2769121	41	DEL	2.0
svim	chr1	2769379	2769379	78	INS	1.0
svim	chr1	2769513	2769636	123	DEL	1.0
svim	chr1	2769564	2769604	40	DEL	3.0
svim	chr1	2769854	2769854	40	INS	1.0
svim	chr1	2770043	2770124	81	DEL	1.0
svim	chr1	2770229	2770546	317	DEL	1.0
svim	chr1	2770444	2770444	41	INS	1.0
svim	chr1	2770999	2771040	41	DEL	1.0
svim	chr1	2771114	2771306	192	DEL	4.0
svim	chr1	2771544	2771544	80	INS	1.0
svim	chr1	2771707	2771747	40	DEL	8.0
svim	chr1	2772674	2772838	164	DEL	2.0
svim	chr1	2773097	2773137	40	DEL	7.0
svim	chr1	2776267	2776386	119	DEL	15.0
svim	chr1	2777019	2777019	407	INS	13.0
svim	chr1	2820309	2820309	477	INS	24.0
svim	chr1	2820335	2820335	51	INS	1.0
svim	chr1	2849464	2849464	882	INS	26.0
svim	chr1	2852166	2852218	52	DEL	3.0
svim	chr1	2852333	2852436	103	DEL	21.0
svim	chr1	2852647	2852803	156	DEL	11.0
svim	chr1	2859559	2859559	370	INS	19.0
svim	chr1	2859564	2859564	135	INS	4.0
svim	chr1	2863183	2863183	48	INS	20.0
svim	chr1	2877543	2877543	49	INS	15.0
svim	chr1	2889900	2889940	40	DEL	16.0
svim	chr1	2902734	2902734	56	INS	11.0
svim	chr1	2921416	2921416	42	INS	12.0
svim	chr1	2921880	2921964	84	DEL	14.0
svim	chr1	2949524	2949573	49	DEL	8.0
svim	chr1	2949526	2949704	178	DEL	23.0
svim	chr1	2949722	2949820	98	DEL	8.0
svim	chr1	2949914	2949963	49	DEL	9.0
svim	chr1	2960055	2960055	60	INS	12.0
svim	chr1	2974661	2974719	58	DEL	15.0
svim	chr1	2974697	2974697	88	INS	11.0
svim	chr1	2977083	2977208	125	DEL	2.0
svim	chr1	2977096	2977321	225	DEL	16.0
svim	chr1	2977516	2977516	139	INS	13.0
svim	chr1	2994972	2995286	314	DEL	36.0
svim	chr1	2997741	2997741	298	INS	32.0
svim	chr1	3016683	3016683	204	INS	18.0
svim	chr1	3026038	3026038	415	INS	23.0
svim	chr1	3104581	3104581	82	INS	17.0
svim	chr1	3110389	3110468	79	DEL	12.0
svim	chr1	3111466	3111466	40	INS	11.0
svim	chr1	3150871	3150871	341	INS	18.0
svim	chr1	3162852	3162852	231	INS	1.0
svim	chr1	3162861	3162861	604	INS	7.0
svim	chr1	3162909	3162909	44	INS	3.0
svim	chr1	3163050	3163050	1184	INS	8.0
svim	chr1	3163144	3163144	43	INS	2.0
svim	chr1	3163293	3163341	48	DEL	1.0
svim	chr1	3163321	3163321	384	INS	3.0
svim	chr1	3165519	3165591	72	DEL	1.0
svim	chr1	3165711	3165911	200	DEL	13.0
svim	chr1	3176152	3176152	239	INS	25.0
svim	chr1	3181333	3181333	86	INS	13.0
svim	chr1	3181500	3181500	65	INS	1.0
svim	chr1	3181711	3181711	90	INS	11.0
svim	chr1	3212589	3212589	315	INS	16.0
svim	chr1	3215369	3215369	61	INS	5.0
svim	chr1	3215369	3215369	307	INS	16.0
svim	chr1	3231404	3231404	40	INS	9.0
svim	chr1	3260742	3260742	860	INS	30.0
svim	chr1	3269711	3269711	75	INS	23.0
svim	chr1	3287565	3287662	97	DEL	1.0
svim	chr1	3287576	3287624	48	DEL	6.0
svim	chr1	3299144	3299815	671	DEL	19.0
svim	chr1	3303778	3303950	172	DEL	12.0
svim	chr1	3326030	3326089	59	DEL	11.0
svim	chr1	3345759	3345824	65	DEL	8.0
svim	chr1	3351524	3351524	675	INS	13.0
svim	chr1	3351527	3351527	279	INS	1.0
svim	chr1	3357568	3357568	97	INS	7.0
svim	chr1	3379701	3379744	43	DEL	1.0
svim	chr1	3428149	3428197	48	DEL	18.0
svim	chr1	3433578	3433618	40	DEL	2.0
svim	chr1	3443225	3443225	74	INS	8.0
svim	chr1	3450454	3450454	140	INS	23.0
svim	chr1	3475124	3475183	59	DEL	20.0
svim	chr1	3477303	3477303	736	INS	23.0
svim	chr1	3484498	3484498	64	INS	15.0
svim	chr1	3502017	3502017	3288	INS	7.0
svim	chr1	3502045	3502045	1349	INS	18.0
svim	chr1	3502090	3502090	280	INS	1.0
svim	chr1	3565287	3565352	65	DEL	13.0
svim	chr1	3578745	3578745	91	INS	28.0
svim	chr1	3583342	3583342	90	INS	9.0
svim	chr1	3583364	3583504	140	DEL	14.0
svim	chr1	3583368	3583368	218	INS	2.0
svim	chr1	3583432	3583432	913	INS	7.0
svim	chr1	3583576	3583576	451	INS	4.0
svim	chr1	3583762	3583762	84	INS	3.0
svim	chr1	3583762	3583762	228	INS	9.0
svim	chr1	3583762	3583762	821	INS	7.0
svim	chr1	3583885	3583885	1422	INS	3.0
svim	chr1	3587876	3587876	330	INS	22.0
svim	chr1	3588216	3588216	110	INS	1.0
svim	chr1	3588236	3588236	50	INS	6.0
svim	chr1	3588236	3588326	90	DEL	1.0
svim	chr1	3588326	3588326	50	INS	6.0
svim	chr1	3591764	3591830	66	DEL	21.0
svim	chr1	3639710	3639770	60	DEL	17.0
svim	chr1	3643605	3643769	164	DEL	15.0
svim	chr1	3644131	3644422	291	DEL	12.0
svim	chr1	3644372	3644423	51	DEL	16.0
svim	chr1	3645384	3645384	76	INS	14.0
svim	chr1	3693767	3693767	775	INS	3.0
svim	chr1	3693837	3693837	105	INS	3.0
svim	chr1	3693871	3693871	239	INS	1.0
svim	chr1	3694003	3694003	316	INS	3.0
svim	chr1	3694044	3694044	54	INS	1.0
svim	chr1	3694825	3694825	350	INS	9.0
svim	chr1	3706322	3706366	44	DEL	17.0
svim	chr1	3800438	3800588	150	DEL	11.0
svim	chr1	3820494	3820494	49	INS	29.0
svim	chr1	3825057	3825057	156	INS	25.0
svim	chr1	3832468	3832540	72	DEL	17.0
svim	chr1	3834252	3834305	53	DEL	16.0
svim	chr1	3868659	3868659	235	INS	30.0
svim	chr1	3868664	3868664	80	INS	1.0
svim	chr1	3874333	3874411	78	DEL	18.0
svim	chr1	3891987	3892202	215	DEL	23.0
svim	chr1	3892017	3892109	92	DEL	10.0
svim	chr1	3892274	3892319	45	DEL	8.0
svim	chr1	3901169	3901169	89	INS	1.0
svim	chr1	3920273	3920273	127	INS	8.0
svim	chr1	3973650	3973650	45	INS	9.0
svim	chr1	3973650	3973650	90	INS	13.0
svim	chr1	3999757	3999757	1534	INS	20.0
svim	chr1	3999762	3999880	118	DEL	1.0
svim	chr1	3999781	3999840	59	DEL	10.0
svim	chr1	3999879	3999879	176	INS	1.0
svim	chr1	3999880	3999880	59	INS	19.0
svim	chr1	4016939	4016939	167	INS	18.0
svim	chr1	4077239	4077239	1508	INS	16.0
svim	chr1	4077260	4077260	58	INS	2.0
svim	chr1	4077427	4077427	44	INS	1.0
svim	chr1	4077484	4077484	927	INS	1.0
svim	chr1	4077501	4077501	116	INS	5.0
svim	chr1	4077745	4077745	58	INS	18.0
svim	chr1	4077745	4077745	637	INS	1.0
svim	chr1	4077823	4077882	59	DEL	1.0
svim	chr1	4077965	4077965	58	INS	3.0
svim	chr1	4077974	4078221	247	DEL	1.0
svim	chr1	4078018	4078018	464	INS	17.0
svim	chr1	4078064	4078064	212	INS	17.0
svim	chr1	4078198	4078198	115	INS	2.0
svim	chr1	4078285	4078285	58	INS	1.0
svim	chr1	4078418	4078531	113	DEL	1.0
svim	chr1	4078477	4078477	58	INS	14.0
svim	chr1	4078477	4078477	232	INS	17.0
svim	chr1	4095086	4095400	314	DEL	18.0
svim	chr1	4099964	4099964	95	INS	21.0
svim	chr1	4100041	4100041	51	INS	2.0
svim	chr1	4100172	4100172	61	INS	1.0
svim	chr1	4100174	4100174	145	INS	8.0
svim	chr1	4136516	4136636	120	DEL	1.0
svim	chr1	4136718	4136718	360	INS	36.0
svim	chr1	4144576	4144628	52	DEL	1.0
svim	chr1	4144628	4144628	80	INS	2.0
svim	chr1	4144672	4144672	874	INS	22.0
svim	chr1	4162720	4162720	125	INS	16.0
svim	chr1	4162720	4162720	296	INS	4.0
svim	chr1	4162779	4162779	143	INS	14.0
svim	chr1	4227124	4227124	75	INS	1.0
svim	chr1	4228390	4228390	317	INS	12.0
svim	chr1	4274163	4274203	40	DEL	16.0
svim	chr1	4302998	4302998	55	INS	17.0
svim	chr1	4318395	4318436	41	DEL	26.0
svim	chr1	4332435	4332435	174	INS	12.0
svim	chr1	4336501	4336501	630	INS	26.0
svim	chr1	4381394	4381444	50	DEL	31.0
svim	chr1	4420280	4420327	47	DEL	25.0
svim	chr1	4471038	4471158	120	DEL	13.0
svim	chr1	4471982	4471982	317	INS	24.0
svim	chr1	4543679	4543679	138	INS	34.0
svim	chr1	4616436	4616581	145	DEL	32.0
svim	chr1	4632554	4632554	161	INS	17.0
svim	chr1	4632770	4632770	84	INS	3.0
svim	chr1	4632820	4632992	172	DEL	1.0
svim	chr1	4632833	4632833	147	INS	14.0
svim	chr1	4632917	4632917	41	INS	1.0
svim	chr1	4632962	4632962	91	INS	8.0
svim	chr1	4649565	4649611	46	DEL	19.0
svim	chr1	4666054	4666054	52	INS	17.0
svim	chr1	4666707	4666707	64	INS	19.0
svim	chr1	4740369	4740369	209	INS	29.0
svim	chr1	4836449	4836449	40	INS	1.0
svim	chr1	4939476	4939476	1815	INS	31.0
svim	chr1	4939497	4939540	43	DEL	1.0
svim	chr1	4975256	4975256	44	INS	1.0
svim	chr1	5075708	5075708	72	INS	27.0
svim	chr1	5112425	5112425	517	INS	33.0
svim	chr1	5160224	5160224	104	INS	1.0
svim	chr1	5160273	5160273	622	INS	22.0
svim	chr1	5214469	5214469	49	INS	4.0
svim	chr1	5214733	5214733	54	INS	9.0
svim	chr1	5246621	5246691	70	DEL	21.0
svim	chr1	5304004	5304106	102	DEL	19.0
svim	chr1	5334120	5334120	60	INS	14.0
svim	chr1	5334121	5334121	150	INS	10.0
svim	chr1	5334240	5334240	90	INS	2.0
svim	chr1	5334437	5334437	150	INS	8.0
svim	chr1	5334750	5334750	42	INS	1.0
svim	chr1	5371828	5371828	53	INS	1.0
svim	chr1	5387169	5387169	5219	INS	3.0
svim	chr1	5414110	5414184	74	DEL	12.0
svim	chr1	5474558	5474624	66	DEL	15.0
svim	chr1	5655857	5655909	52	DEL	3.0
svim	chr1	5667698	5667698	231	INS	19.0
svim	chr1	5701779	5701779	42	INS	1.0
svim	chr1	5713523	5713523	63	INS	11.0
svim	chr1	5744137	5744299	162	DEL	25.0
svim	chr1	5747841	5747841	43	INS	13.0
svim	chr1	5802854	5802854	444	INS	39.0
svim	chr1	5811404	5811404	41	INS	2.0
svim	chr1	5816912	5816912	48	INS	11.0
svim	chr1	5817173	5817245	72	DEL	1.0
svim	chr1	5817271	5817271	311	INS	24.0
svim	chr1	5829844	5829844	363	INS	32.0
svim	chr1	5832302	5832302	445	INS	17.0
svim	chr1	5832302	5832302	1126	INS	12.0
svim	chr1	5832336	5832336	111	INS	1.0
svim	chr1	5884506	5884555	49	DEL	17.0
svim	chr1	5977904	5977904	1309	INS	4.0
svim	chr1	6005048	6005048	442	INS	2.0
svim	chr1	6005060	6005177	117	DEL	17.0
svim	chr1	6005177	6005401	224	DEL	3.0
svim	chr1	6005344	6005344	77	INS	1.0
svim	chr1	6005344	6005344	233	INS	3.0
svim	chr1	6005344	6005344	701	INS	10.0
svim	chr1	6005960	6006225	265	DEL	20.0
svim	chr1	6006035	6006075	40	DEL	13.0
svim	chr1	6006141	6006245	104	DEL	2.0
svim	chr1	6006412	6006558	146	DEL	20.0
svim	chr1	6006675	6006675	80	INS	1.0
svim	chr1	6012293	6012536	243	DEL	9.0
svim	chr1	6012320	6012372	52	DEL	15.0
svim	chr1	6012402	6012524	122	DEL	1.0
svim	chr1	6155074	6155114	40	DEL	9.0
svim	chr1	6160291	6160291	88	INS	6.0
svim	chr1	6300756	6300756	63	INS	27.0
svim	chr1	6398576	6399547	971	DEL	13.0
svim	chr1	6715539	6715539	40	INS	24.0
svim	chr1	6742557	6742557	1787	INS	14.0
svim	chr1	6845819	6845819	187	INS	1.0
svim	chr1	6937126	6937779	653	DEL	1.0
svim	chr1	6937545	6937881	336	DEL	5.0
svim	chr1	6937545	6937545	534	INS	4.0
svim	chr1	6937556	6937556	198	INS	17.0
svim	chr1	6937704	6937704	176	INS	2.0
svim	chr1	6937704	6937881	177	DEL	2.0
svim	chr1	6940912	6940912	762	INS	12.0
svim	chr1	6984090	6984090	204	INS	33.0
svim	chr1	7018128	7018128	183	INS	11.0
svim	chr1	7114743	7114939	196	DEL	22.0
svim	chr1	7114780	7114828	48	DEL	1.0
svim	chr1	7115381	7115381	45	INS	1.0
svim	chr1	7181975	7181975	342	INS	17.0
svim	chr1	7337595	7337595	58	INS	21.0
svim	chr1	7500238	7500238	75	INS	17.0
svim	chr1	7500258	7500258	460	INS	21.0
svim	chr1	7520218	7520218	1552	INS	6.0
svim	chr1	7542557	7542619	62	DEL	12.0
svim	chr1	7574105	7574105	308	INS	26.0
svim	chr1	7594130	7594130	42	INS	2.0
svim	chr1	7735063	7735063	60	INS	1.0
svim	chr1	7829916	7829970	54	DEL	39.0
svim	chr1	7856597	7856597	63	INS	27.0
svim	chr1	7862976	7863026	50	DEL	13.0
svim	chr1	7864998	7864998	505	INS	17.0
svim	chr1	7865007	7865007	107	INS	1.0
svim	chr1	7865229	7865229	342	INS	10.0
svim	chr1	7903144	7903324	180	DEL	14.0
svim	chr1	7953085	7953085	96	INS	18.0
svim	chr1	8027004	8027004	162	INS	30.0
svim	chr1	8216986	8216986	214	INS	41.0
svim	chr1	8255385	8255385	72	INS	13.0
svim	chr1	8276841	8276841	44	INS	1.0
svim	chr1	8276902	8276902	718	INS	29.0
svim	chr1	8322296	8322296	615	INS	28.0
svim	chr1	8322330	8322330	43	INS	16.0
svim	chr1	8331274	8331274	155	INS	12.0
svim	chr1	8331445	8331445	84	INS	1.0
svim	chr1	8331445	8331445	243	INS	7.0
svim	chr1	8344896	8344896	326	INS	36.0
svim	chr1	8386567	8386567	319	INS	17.0
svim	chr1	8500822	8500862	40	DEL	5.0
svim	chr1	8501400	8501400	49	INS	11.0
svim	chr1	8501886	8501886	49	INS	9.0
svim	chr1	8502042	8502042	273	INS	1.0
svim	chr1	8502129	8502129	591	INS	9.0
svim	chr1	8646057	8646103	46	DEL	40.0
svim	chr1	8668938	8669023	85	DEL	32.0
svim	chr1	8912172	8912172	234	INS	37.0
svim	chr1	8955611	8955611	46	INS	10.0
svim	chr1	9053156	9053156	137	INS	1.0
svim	chr1	9053290	9053290	186	INS	28.0
svim	chr1	9053298	9053298	94	INS	2.0
svim	chr1	9053462	9053462	52	INS	3.0
svim	chr1	9053497	9053497	104	INS	1.0
svim	chr1	9116182	9116182	227	INS	25.0
svim	chr1	9123243	9123337	94	DEL	12.0
svim	chr1	9123565	9123565	42	INS	12.0
svim	chr1	9129265	9129265	90	INS	27.0
svim	chr1	9155364	9155446	82	DEL	17.0
svim	chr1	9170365	9170365	318	INS	26.0
svim	chr1	9226574	9228035	1461	DEL	16.0
svim	chr1	9250377	9250377	39	INS	3.0
svim	chr1	9258719	9258719	75	INS	30.0
svim	chr1	9282514	9282514	284	INS	18.0
svim	chr1	9310073	9310073	54	INS	15.0
svim	chr1	9379978	9380344	366	DEL	11.0
svim	chr1	9411293	9411293	1356	INS	1.0
svim	chr1	9535553	9537607	2054	DEL	6.0
svim	chr1	9680448	9680448	229	INS	8.0
svim	chr1	9810141	9810141	139	INS	23.0
svim	chr1	9946772	9946772	55	INS	1.0
svim	chr1	9968551	9968551	140	INS	17.0
svim	chr1	10059230	10059230	293	INS	8.0
svim	chr1	10187625	10187625	58	INS	3.0
svim	chr1	10187665	10187665	123	INS	14.0
svim	chr1	10187720	10187720	270	INS	2.0
svim	chr1	10187721	10187721	51	INS	2.0
svim	chr1	10187955	10187955	135	INS	6.0
svim	chr1	10188020	10188020	62	INS	3.0
svim	chr1	10188092	10188092	511	INS	9.0
svim	chr1	10188100	10188100	124	INS	1.0
svim	chr1	10188109	10188109	297	INS	6.0
svim	chr1	10188252	10188252	107	INS	2.0
svim	chr1	10274674	10274760	86	DEL	22.0
svim	chr1	10662228	10662291	63	DEL	14.0
svim	chr1	10715790	10715873	83	DEL	25.0
svim	chr1	10744357	10744525	168	DEL	42.0
svim	chr1	10785135	10785135	40	INS	13.0
svim	chr1	10817940	10817940	101	INS	8.0
svim	chr1	10817995	10817995	51	INS	8.0
svim	chr1	10882768	10882768	134	INS	1.0
svim	chr1	10971075	10971075	1902	INS	23.0
svim	chr1	11041736	11041736	274	INS	24.0
svim	chr1	11250218	11250265	47	DEL	19.0
svim	chr1	11338164	11338164	40	INS	9.0
svim	chr1	11373881	11373881	1250	INS	16.0
svim	chr1	11522630	11522630	53	INS	1.0
svim	chr1	11522682	11522682	240	INS	13.0
svim	chr1	11522715	11522715	626	INS	12.0
svim	chr1	11522759	11522759	98	INS	17.0
svim	chr1	11576453	11576453	54	INS	1.0
svim	chr1	11595735	11595735	314	INS	18.0
svim	chr1	11679561	11679623	62	DEL	16.0
svim	chr1	12042689	12042689	94	INS	17.0
svim	chr1	12042689	12042689	305	INS	4.0
svim	chr1	12043385	12043425	40	DEL	22.0
svim	chr1	12062734	12062734	56	INS	12.0
svim	chr1	12062838	12062838	87	INS	1.0
svim	chr1	12138948	12138948	66	INS	27.0
svim	chr1	12440784	12440855	71	DEL	22.0
svim	chr1	12543556	12543556	73	INS	1.0
svim	chr1	12658139	12658139	92	INS	4.0
svim	chr1	12677550	12677550	329	INS	11.0
svim	chr1	12816074	12816354	280	DEL	27.0
svim	chr1	12888570	12888570	47	INS	1.0
svim	chr1	13091602	13091602	42	INS	3.0
svim	chr1	13135185	13135185	50	INS	3.0
svim	chr1	13182851	13182953	102	DEL	2.0
svim	chr1	13224529	13224529	58	INS	32.0
svim	chr1	13235347	13240700	5353	DEL	12.0
svim	chr1	13316292	13316292	49	INS	6.0
svim	chr1	13327649	13327649	51	INS	1.0
svim	chr1	13329070	13329246	176	DEL	12.0
svim	chr1	13336645	13336645	41	INS	1.0
svim	chr1	13362821	13362821	53	INS	11.0
svim	chr1	13397074	13397296	222	DEL	1.0
svim	chr1	13427112	13427112	162	INS	13.0
svim	chr1	13431251	13432373	1122	DEL	16.0
svim	chr1	13447498	13450874	3376	DEL	7.0
svim	chr1	13470159	13470159	670	INS	22.0
svim	chr1	13481755	13481795	40	DEL	12.0
svim	chr1	13567907	13567991	84	DEL	11.0
svim	chr1	13588571	13588571	47	INS	15.0
svim	chr1	13658374	13658374	127	INS	37.0
svim	chr1	13695632	13695632	119	INS	1.0
svim	chr1	14492665	14492665	187	INS	1.0
svim	chr1	14492665	14492665	409	INS	33.0
svim	chr1	14492711	14492711	1014	INS	34.0
svim	chr1	14514329	14514329	182	INS	34.0
svim	chr1	14514417	14514417	64	INS	8.0
svim	chr1	14514501	14514501	53	INS	34.0
svim	chr1	14652506	14652506	324	INS	24.0
svim	chr1	14681633	14681674	41	DEL	2.0
svim	chr1	14867953	14867953	62	INS	18.0
svim	chr1	14873060	14873116	56	DEL	27.0
svim	chr1	14883341	14883341	43	INS	7.0
svim	chr1	14958361	14958401	40	DEL	24.0
svim	chr1	15036278	15036278	69	INS	30.0
svim	chr1	15048662	15048745	83	DEL	15.0
svim	chr1	15050026	15050083	57	DEL	26.0
svim	chr1	15103519	15103519	44	INS	21.0
svim	chr1	15131042	15131042	50	INS	14.0
svim	chr1	15225218	15225218	284	INS	28.0
svim	chr1	15314640	15314640	296	INS	31.0
svim	chr1	15388345	15388345	163	INS	19.0
svim	chr1	15957391	15957391	41	INS	2.0
svim	chr1	15962090	15962090	43	INS	1.0
svim	chr1	16050023	16050023	79	INS	8.0
svim	chr1	16081190	16081190	134	INS	23.0
svim	chr1	16089599	16089599	59	INS	33.0
svim	chr1	16136653	16136694	41	DEL	7.0
svim	chr1	16164054	16164054	74	INS	19.0
svim	chr1	16166164	16166213	49	DEL	10.0
svim	chr1	16266228	16266279	51	DEL	15.0
svim	chr1	16311087	16311087	149	INS	12.0
svim	chr1	16424205	16424205	135	INS	23.0
svim	chr1	16483368	16485099	1731	DEL	17.0
svim	chr1	16539691	16539691	319	INS	21.0
svim	chr1	16573865	16573865	47	INS	3.0
svim	chr1	16619395	16621184	1789	DEL	15.0
svim	chr1	16629345	16629511	166	DEL	5.0
svim	chr1	16653958	16654001	43	DEL	12.0
svim	chr1	16727933	16727976	43	DEL	30.0
svim	chr1	16730667	16730667	97	INS	51.0
svim	chr1	16733489	16733821	332	DEL	11.0
svim	chr1	16950222	16950510	288	DEL	7.0
svim	chr1	16951884	16952142	258	DEL	7.0
svim	chr1	17114628	17114628	315	INS	16.0
svim	chr1	17121606	17121606	812	INS	1.0
svim	chr1	17166056	17166056	271	INS	1.0
svim	chr1	17166218	17166218	782	INS	30.0
svim	chr1	17208572	17208572	74	INS	9.0
svim	chr1	17241469	17241613	144	DEL	13.0
svim	chr1	17289303	17289303	2686	INS	4.0
svim	chr1	17292886	17292886	108	INS	19.0
svim	chr1	17352005	17352005	143	INS	17.0
svim	chr1	17352011	17352011	41	INS	4.0
svim	chr1	17352038	17352038	41	INS	9.0
svim	chr1	17358270	17358593	323	DEL	29.0
svim	chr1	17437673	17437673	78	INS	29.0
svim	chr1	17689481	17689481	1301	INS	13.0
svim	chr1	17859665	17859665	198	INS	19.0
svim	chr1	17868632	17868632	67	INS	28.0
svim	chr1	18049637	18049637	4353	INS	16.0
svim	chr1	18049694	18049694	77	INS	1.0
svim	chr1	18049702	18049744	42	DEL	1.0
svim	chr1	18049837	18049837	137	INS	15.0
svim	chr1	18049951	18049951	209	INS	1.0
svim	chr1	18177344	18177344	42	INS	3.0
svim	chr1	18281123	18281123	56	INS	6.0
svim	chr1	18330520	18330520	48	INS	17.0
svim	chr1	18330530	18330578	48	DEL	13.0
svim	chr1	18466059	18466059	59	INS	34.0
svim	chr1	18602716	18602716	49	INS	36.0
svim	chr1	18604745	18604804	59	DEL	34.0
svim	chr1	18744453	18744453	81	INS	29.0
svim	chr1	18795159	18795199	40	DEL	7.0
svim	chr1	18825299	18825565	266	DEL	41.0
svim	chr1	18892185	18892185	99	INS	1.0
svim	chr1	18893291	18893291	134	INS	1.0
svim	chr1	18894366	18894366	56	INS	1.0
svim	chr1	18925787	18925787	47	INS	1.0
svim	chr1	18925814	18925814	411	INS	1.0
svim	chr1	18925816	18925816	825	INS	18.0
svim	chr1	18926001	18926001	240	INS	1.0
svim	chr1	18926041	18926041	87	INS	3.0
svim	chr1	18926119	18926119	41	INS	17.0
svim	chr1	18926120	18926120	408	INS	2.0
svim	chr1	18936169	18936169	91	INS	1.0
svim	chr1	19060210	19060210	41	INS	13.0
svim	chr1	19060330	19060330	85	INS	17.0
svim	chr1	19060558	19060558	123	INS	14.0
svim	chr1	19061328	19061328	338	INS	1.0
svim	chr1	19061356	19061409	53	DEL	1.0
svim	chr1	19061417	19061417	2865	INS	14.0
svim	chr1	19122210	19122210	125	INS	1.0
svim	chr1	19320695	19321847	1152	DEL	10.0
svim	chr1	19366283	19366283	54	INS	11.0
svim	chr1	19434932	19435098	166	DEL	17.0
svim	chr1	19628383	19628449	66	DEL	16.0
svim	chr1	19642973	19643117	144	DEL	6.0
svim	chr1	19797946	19797986	40	DEL	11.0
svim	chr1	19836391	19836391	50	INS	9.0
svim	chr1	19932931	19932931	325	INS	29.0
svim	chr1	20170696	20171244	548	DEL	28.0
svim	chr1	20382468	20382468	437	INS	24.0
svim	chr1	20463539	20463539	910	INS	18.0
svim	chr1	20618244	20618244	319	INS	14.0
svim	chr1	20623746	20623746	943	INS	28.0
svim	chr1	20623799	20623799	69	INS	3.0
svim	chr1	20623885	20623885	68	INS	3.0
svim	chr1	20625992	20626172	180	DEL	10.0
svim	chr1	20712649	20712649	41	INS	9.0
svim	chr1	20712736	20712736	68	INS	8.0
svim	chr1	20712841	20712841	339	INS	9.0
svim	chr1	20712893	20712893	45	INS	9.0
svim	chr1	20750323	20750367	44	DEL	12.0
svim	chr1	20815654	20815827	173	DEL	13.0
svim	chr1	20981522	20981619	97	DEL	21.0
svim	chr1	20989056	20989056	137	INS	19.0
svim	chr1	21023783	21023823	40	DEL	26.0
svim	chr1	21179788	21179788	203	INS	22.0
svim	chr1	21179882	21179882	54	INS	4.0
svim	chr1	21179997	21179997	55	INS	3.0
svim	chr1	21180070	21180070	81	INS	14.0
svim	chr1	21190953	21190953	50	INS	1.0
svim	chr1	21387015	21387062	47	DEL	8.0
svim	chr1	21387843	21387843	40	INS	10.0
svim	chr1	21388146	21388245	99	DEL	9.0
svim	chr1	21388451	21388526	75	DEL	13.0
svim	chr1	21388463	21388463	49	INS	1.0
svim	chr1	21388529	21388749	220	DEL	21.0
svim	chr1	21388908	21389131	223	DEL	8.0
svim	chr1	21418529	21418529	45	INS	27.0
svim	chr1	21459925	21460197	272	DEL	21.0
svim	chr1	21461252	21461316	64	DEL	20.0
svim	chr1	21502706	21502706	48	INS	18.0
svim	chr1	21660353	21660353	63	INS	12.0
svim	chr1	21818019	21818154	135	DEL	28.0
svim	chr1	21959836	21959886	50	DEL	15.0
svim	chr1	22054909	22054952	43	DEL	13.0
svim	chr1	22197252	22197252	42	INS	1.0
svim	chr1	22336486	22336534	48	DEL	32.0
svim	chr1	22370177	22370177	64	INS	18.0
svim	chr1	22431245	22431245	125	INS	23.0
svim	chr1	22570496	22570496	92	INS	21.0
svim	chr1	22577757	22577757	1123	INS	8.0
svim	chr1	22577848	22577848	58	INS	23.0
svim	chr1	22577938	22577938	71	INS	28.0
svim	chr1	22599610	22599663	53	DEL	19.0
svim	chr1	22677015	22677015	49	INS	1.0
svim	chr1	22754841	22754841	662	INS	18.0
svim	chr1	22754933	22754933	42	INS	9.0
svim	chr1	22874948	22874948	43	INS	1.0
svim	chr1	22950447	22950447	256	INS	31.0
svim	chr1	23017177	23017220	43	DEL	28.0
svim	chr1	23225506	23225506	794	INS	1.0
svim	chr1	23277272	23277272	7481	INS	1.0
svim	chr1	23392390	23392451	61	DEL	1.0
svim	chr1	23392405	23392405	435	INS	26.0
svim	chr1	23392445	23392445	67	INS	1.0
svim	chr1	23392445	23392445	871	INS	24.0
svim	chr1	23484963	23484963	53	INS	1.0
svim	chr1	23489876	23489876	71	INS	1.0
svim	chr1	23495229	23495229	64	INS	21.0
svim	chr1	23504410	23504410	41	INS	1.0
svim	chr1	23703701	23703742	41	DEL	12.0
svim	chr1	23703777	23703777	102	INS	8.0
svim	chr1	23710865	23710865	48	INS	11.0
svim	chr1	23710865	23710865	96	INS	12.0
svim	chr1	23837095	23837095	56	INS	24.0
svim	chr1	23837423	23837423	44	INS	1.0
svim	chr1	23837484	23837484	54	INS	24.0
svim	chr1	23837576	23837576	112	INS	2.0
svim	chr1	23884345	23884345	2151	INS	29.0
svim	chr1	23899921	23899921	154	INS	11.0
svim	chr1	23935703	23935703	40	INS	33.0
svim	chr1	23966972	23966972	66	INS	1.0
svim	chr1	23993589	23993962	373	DEL	25.0
svim	chr1	23993814	23993860	46	DEL	1.0
svim	chr1	24011012	24011012	142	INS	18.0
svim	chr1	24076496	24076813	317	DEL	21.0
svim	chr1	24122613	24122613	77	INS	1.0
svim	chr1	24212087	24212087	42	INS	16.0
svim	chr1	24212126	24212126	262	INS	13.0
svim	chr1	24212324	24212324	797	INS	29.0
svim	chr1	24212367	24212367	199	INS	1.0
svim	chr1	24212463	24212463	99	INS	1.0
svim	chr1	24219093	24219093	43	INS	1.0
svim	chr1	24253074	24253074	3371	INS	4.0
svim	chr1	24344974	24344974	100	INS	19.0
svim	chr1	24345043	24345043	214	INS	13.0
svim	chr1	24345198	24345198	67	INS	12.0
svim	chr1	24614547	24614774	227	DEL	1.0
svim	chr1	24614774	24614774	315	INS	12.0
svim	chr1	24622896	24622896	323	INS	7.0
svim	chr1	24631863	24632003	140	DEL	8.0
svim	chr1	24634837	24634837	312	INS	13.0
svim	chr1	24730354	24730354	268	INS	16.0
svim	chr1	24730377	24730377	46	INS	1.0
svim	chr1	24799809	24800108	299	DEL	25.0
svim	chr1	24819924	24819924	81	INS	1.0
svim	chr1	24832198	24835020	2822	DEL	23.0
svim	chr1	24875330	24877144	1814	DEL	22.0
svim	chr1	25002064	25002064	61	INS	8.0
svim	chr1	25002148	25002148	219	INS	10.0
svim	chr1	25002178	25002178	120	INS	2.0
svim	chr1	25044975	25044975	101	INS	33.0
svim	chr1	25054265	25054265	306	INS	13.0
svim	chr1	25108872	25108872	68	INS	39.0
svim	chr1	25166804	25166956	152	DEL	13.0
svim	chr1	25166813	25166813	40	INS	1.0
svim	chr1	25166959	25166959	44	INS	1.0
svim	chr1	25529499	25529499	967	INS	23.0
svim	chr1	25767885	25767885	49	INS	23.0
svim	chr1	25768267	25768267	95	INS	23.0
svim	chr1	25808298	25808343	45	DEL	26.0
svim	chr1	25822448	25822774	326	DEL	18.0
svim	chr1	26144698	26144740	42	DEL	16.0
svim	chr1	26163321	26163647	326	DEL	11.0
svim	chr1	26239551	26239614	63	DEL	8.0
svim	chr1	26399809	26399809	451	INS	19.0
svim	chr1	26506384	26506384	311	INS	14.0
svim	chr1	26596203	26596203	40	INS	14.0
svim	chr1	26596593	26596593	49	INS	14.0
svim	chr1	26637701	26637775	74	DEL	15.0
svim	chr1	26637811	26637851	40	DEL	15.0
svim	chr1	26638140	26638140	246	INS	16.0
svim	chr1	26639316	26639316	307	INS	18.0
svim	chr1	26648760	26649067	307	DEL	15.0
svim	chr1	26650167	26650413	246	DEL	13.0
svim	chr1	26650695	26650695	40	INS	5.0
svim	chr1	26650731	26650731	70	INS	13.0
svim	chr1	26803853	26803951	98	DEL	1.0
svim	chr1	26818636	26818636	98	INS	31.0
svim	chr1	26818928	26818928	51	INS	1.0
svim	chr1	27030330	27030479	149	DEL	2.0
svim	chr1	27030486	27030486	720	INS	19.0
svim	chr1	27086495	27086495	1168	INS	28.0
svim	chr1	27107220	27107220	1195	INS	22.0
svim	chr1	27792227	27792227	60	INS	6.0
svim	chr1	27853474	27854044	570	DEL	29.0
svim	chr1	27877623	27877887	264	DEL	6.0
svim	chr1	27878460	27878460	1384	INS	22.0
svim	chr1	27905878	27905878	125	INS	13.0
svim	chr1	27921288	27921598	310	DEL	16.0
svim	chr1	27947479	27947563	84	DEL	21.0
svim	chr1	28001444	28001544	100	DEL	20.0
svim	chr1	28329948	28329948	41	INS	1.0
svim	chr1	28353523	28353523	5747	INS	1.0
svim	chr1	28390817	28390817	181	INS	1.0
svim	chr1	28391165	28391165	789	INS	7.0
svim	chr1	28395818	28395818	314	INS	11.0
svim	chr1	28419029	28419029	320	INS	14.0
svim	chr1	28512221	28512221	44	INS	12.0
svim	chr1	28817275	28817275	52	INS	1.0
svim	chr1	28994949	28994949	325	INS	11.0
svim	chr1	29055652	29055652	337	INS	9.0
svim	chr1	29237995	29237995	50	INS	1.0
svim	chr1	29453798	29453798	56	INS	35.0
svim	chr1	29518740	29518740	52	INS	19.0
svim	chr1	29536623	29536672	49	DEL	8.0
svim	chr1	29553854	29553854	126	INS	12.0
svim	chr1	29553878	29553878	63	INS	1.0
svim	chr1	29678175	29678226	51	DEL	14.0
svim	chr1	29723864	29723864	381	INS	28.0
svim	chr1	29727307	29727363	56	DEL	10.0
svim	chr1	29727332	29727556	224	DEL	11.0
svim	chr1	29727333	29727437	104	DEL	12.0
svim	chr1	29771311	29771311	679	INS	16.0
svim	chr1	29873200	29873200	374	INS	12.0
svim	chr1	29905666	29905666	73	INS	17.0
svim	chr1	29953109	29953109	105	INS	1.0
svim	chr1	30096601	30096601	163	INS	38.0
svim	chr1	30169795	30169795	81	INS	1.0
svim	chr1	30173179	30173179	490	INS	1.0
svim	chr1	30191462	30191586	124	DEL	47.0
svim	chr1	30301383	30301383	73	INS	36.0
svim	chr1	30375754	30375806	52	DEL	12.0
svim	chr1	30438491	30438491	276	INS	16.0
svim	chr1	30488738	30488738	92	INS	13.0
svim	chr1	30488835	30488835	204	INS	39.0
svim	chr1	30567797	30568812	1015	DEL	18.0
svim	chr1	30597759	30597759	63	INS	12.0
svim	chr1	30651753	30651753	485	INS	21.0
svim	chr1	30651781	30651781	75	INS	1.0
svim	chr1	30651861	30651861	56	INS	1.0
svim	chr1	30655264	30655306	42	DEL	1.0
svim	chr1	30655313	30655313	915	INS	12.0
svim	chr1	30655314	30655314	207	INS	3.0
svim	chr1	30655358	30655358	94	INS	1.0
svim	chr1	30655472	30655472	111	INS	1.0
svim	chr1	30655472	30655472	468	INS	9.0
svim	chr1	30655473	30655473	45	INS	1.0
svim	chr1	30655642	30655642	114	INS	7.0
svim	chr1	30655711	30655711	53	INS	1.0
svim	chr1	30655717	30655717	1020	INS	18.0
svim	chr1	30732368	30732368	2780	INS	14.0
svim	chr1	30771804	30771898	94	DEL	26.0
svim	chr1	30773159	30773233	74	DEL	3.0
svim	chr1	30773305	30773416	111	DEL	5.0
svim	chr1	30776341	30776435	94	DEL	22.0
svim	chr1	30791472	30791512	40	DEL	12.0
svim	chr1	30926452	30927166	714	DEL	13.0
svim	chr1	30972343	30972391	48	DEL	15.0
svim	chr1	31117740	31117740	80	INS	12.0
svim	chr1	31176667	31176667	225	INS	22.0
svim	chr1	31252020	31252020	50	INS	8.0
svim	chr1	31345547	31345547	53	INS	13.0
svim	chr1	31345547	31345547	119	INS	23.0
svim	chr1	31431814	31431814	1800	INS	8.0
svim	chr1	31431850	31431850	46	INS	4.0
svim	chr1	31431949	31431949	54	INS	7.0
svim	chr1	31431967	31432156	189	DEL	1.0
svim	chr1	31431975	31431975	679	INS	1.0
svim	chr1	31431984	31431984	315	INS	8.0
svim	chr1	31432029	31432029	3518	INS	1.0
svim	chr1	31432092	31432092	99	INS	1.0
svim	chr1	31432103	31432103	53	INS	2.0
svim	chr1	31432155	31432155	441	INS	4.0
svim	chr1	31432156	31432156	1298	INS	1.0
svim	chr1	31495080	31495080	111	INS	19.0
svim	chr1	31495080	31495080	363	INS	11.0
svim	chr1	31501592	31501592	564	INS	1.0
svim	chr1	31546338	31546388	50	DEL	30.0
svim	chr1	31595269	31595320	51	DEL	10.0
svim	chr1	31685670	31685670	123	INS	1.0
svim	chr1	31807412	31807412	256	INS	6.0
svim	chr1	31908140	31908140	40	INS	3.0
svim	chr1	31945971	31945971	66	INS	1.0
svim	chr1	31957111	31957250	139	DEL	1.0
svim	chr1	32129550	32129550	199	INS	1.0
svim	chr1	32266691	32266691	97	INS	18.0
svim	chr1	32433370	32433370	44	INS	12.0
svim	chr1	32448658	32448658	99	INS	1.0
svim	chr1	32539740	32539740	223	INS	24.0
svim	chr1	32581182	32581182	653	INS	22.0
svim	chr1	32642777	32642777	1004	INS	29.0
svim	chr1	32912970	32913014	44	DEL	7.0
svim	chr1	32986772	32986772	1588	INS	11.0
svim	chr1	33051749	33051789	40	DEL	2.0
svim	chr1	33052214	33052262	48	DEL	2.0
svim	chr1	33052507	33052507	101	INS	28.0
svim	chr1	33175001	33175001	42	INS	10.0
svim	chr1	33186817	33186817	1653	INS	17.0
svim	chr1	33393724	33393724	48	INS	38.0
svim	chr1	33864929	33864929	220	INS	27.0
svim	chr1	34076928	34076928	41	INS	6.0
svim	chr1	34174061	34174061	144	INS	1.0
svim	chr1	34247491	34247491	46	INS	16.0
svim	chr1	34541466	34541466	913	INS	23.0
svim	chr1	34777654	34777716	62	DEL	14.0
svim	chr1	34777717	34777717	124	INS	11.0
svim	chr1	34802227	34802227	45	INS	3.0
svim	chr1	34839340	34839340	68	INS	16.0
svim	chr1	34876316	34876316	79	INS	1.0
svim	chr1	34992713	34992713	80	INS	25.0
svim	chr1	35015743	35015743	54	INS	24.0
svim	chr1	35050002	35050698	696	DEL	18.0
svim	chr1	35260253	35260253	245	INS	22.0
svim	chr1	35284790	35284790	308	INS	1.0
svim	chr1	35576932	35576983	51	DEL	12.0
svim	chr1	35584970	35584970	57	INS	1.0
svim	chr1	35889008	35889052	44	DEL	13.0
svim	chr1	35919541	35919541	80	INS	1.0
svim	chr1	35927197	35927197	58	INS	1.0
svim	chr1	36210714	36210714	83	INS	17.0
svim	chr1	36210726	36210726	220	INS	16.0
svim	chr1	36213952	36213999	47	DEL	22.0
svim	chr1	36243930	36243979	49	DEL	14.0
svim	chr1	36283619	36283671	52	DEL	15.0
svim	chr1	36521984	36521984	40	INS	11.0
svim	chr1	36543988	36543988	68	INS	13.0
svim	chr1	36544134	36544202	68	DEL	12.0
svim	chr1	36544361	36544361	63	INS	1.0
svim	chr1	36544888	36544957	69	DEL	1.0
svim	chr1	36544918	36545088	170	DEL	15.0
svim	chr1	36602658	36602658	52	INS	1.0
svim	chr1	36688505	36688505	310	INS	28.0
svim	chr1	36688555	36688555	68	INS	21.0
svim	chr1	36688679	36688679	99	INS	1.0
svim	chr1	36688789	36688789	279	INS	1.0
svim	chr1	36688895	36688895	72	INS	29.0
svim	chr1	36688991	36688991	279	INS	1.0
svim	chr1	36689068	36689068	113	INS	1.0
svim	chr1	36700395	36700488	93	DEL	28.0
svim	chr1	36740614	36740694	80	DEL	16.0
svim	chr1	36750194	36750194	340	INS	17.0
svim	chr1	36793822	36793822	780	INS	27.0
svim	chr1	36926352	36926352	52	INS	1.0
svim	chr1	36957454	36957454	64	INS	38.0
svim	chr1	36958134	36958419	285	DEL	38.0
svim	chr1	36959926	36959973	47	DEL	38.0
svim	chr1	37080552	37080592	40	DEL	25.0
svim	chr1	37081255	37081345	90	DEL	23.0
svim	chr1	37102932	37102932	132	INS	29.0
svim	chr1	37128264	37128264	62	INS	25.0
svim	chr1	37131760	37131760	95	INS	14.0
svim	chr1	37427675	37427675	41	INS	1.0
svim	chr1	37446180	37446180	675	INS	22.0
svim	chr1	37669706	37669706	78	INS	19.0
svim	chr1	37775710	37775710	2389	INS	28.0
svim	chr1	37941958	37941958	45	INS	17.0
svim	chr1	37967099	37967099	318	INS	27.0
svim	chr1	38167694	38167694	50	INS	1.0
svim	chr1	38485067	38485067	75	INS	19.0
svim	chr1	38696267	38696267	56	INS	20.0
svim	chr1	38729602	38729602	40	INS	1.0
svim	chr1	38729703	38729703	41	INS	1.0
svim	chr1	38829924	38829924	2736	INS	8.0
svim	chr1	38945846	38945846	1964	INS	17.0
svim	chr1	39022950	39022998	48	DEL	1.0
svim	chr1	39044563	39044563	220	INS	22.0
svim	chr1	39234647	39234647	474	INS	31.0
svim	chr1	39234818	39234858	40	DEL	31.0
svim	chr1	39504340	39504340	459	INS	6.0
svim	chr1	39504797	39504797	459	INS	7.0
svim	chr1	39664497	39664497	307	INS	23.0
svim	chr1	39683389	39683389	860	INS	1.0
svim	chr1	39888757	39888757	322	INS	26.0
svim	chr1	39954483	39954483	40	INS	1.0
svim	chr1	40008337	40008337	128	INS	10.0
svim	chr1	40008356	40008484	128	DEL	9.0
svim	chr1	40030772	40030772	115	INS	15.0
svim	chr1	40047102	40047148	46	DEL	16.0
svim	chr1	40050405	40050405	113	INS	32.0
svim	chr1	40318314	40318314	40	INS	2.0
svim	chr1	40558580	40558699	119	DEL	33.0
svim	chr1	40611967	40611967	40	INS	1.0
svim	chr1	40642776	40642882	106	DEL	16.0
svim	chr1	40890118	40890118	78	INS	14.0
svim	chr1	41278198	41278837	639	DEL	22.0
svim	chr1	41278973	41279035	62	DEL	22.0
svim	chr1	41296017	41300129	4112	DEL	14.0
svim	chr1	41329377	41329442	65	DEL	17.0
svim	chr1	41369871	41369871	54	INS	38.0
svim	chr1	41382200	41382200	200	INS	29.0
svim	chr1	41425249	41425249	482	INS	34.0
svim	chr1	41426351	41426351	43	INS	44.0
svim	chr1	41527289	41527289	458	INS	13.0
svim	chr1	41531522	41531632	110	DEL	27.0
svim	chr1	41544699	41544699	930	INS	13.0
svim	chr1	41544925	41544925	687	INS	1.0
svim	chr1	41544953	41544953	51	INS	1.0
svim	chr1	41544953	41544953	198	INS	13.0
svim	chr1	41544953	41544953	1341	INS	14.0
svim	chr1	41544955	41545006	51	DEL	2.0
svim	chr1	41545059	41545059	137	INS	1.0
svim	chr1	41635544	41635628	84	DEL	34.0
svim	chr1	41697163	41697163	84	INS	1.0
svim	chr1	42058557	42058557	40	INS	6.0
svim	chr1	42110174	42110174	90	INS	31.0
svim	chr1	42167050	42167365	315	DEL	39.0
svim	chr1	42277507	42277822	315	DEL	11.0
svim	chr1	42324125	42324125	161	INS	41.0
svim	chr1	42535699	42535699	132	INS	13.0
svim	chr1	42535701	42535701	44	INS	20.0
svim	chr1	42549707	42549707	44	INS	1.0
svim	chr1	42722651	42722651	135	INS	14.0
svim	chr1	42757339	42757339	62	INS	1.0
svim	chr1	42811138	42811138	41	INS	1.0
svim	chr1	42811148	42811148	337	INS	13.0
svim	chr1	42977656	42977656	74	INS	1.0
svim	chr1	43097073	43097123	50	DEL	11.0
svim	chr1	43308457	43308457	42	INS	40.0
svim	chr1	43743122	43743231	109	DEL	1.0
svim	chr1	43743239	43743239	324	INS	6.0
svim	chr1	43904942	43904942	305	INS	29.0
svim	chr1	43905657	43905729	72	DEL	6.0
svim	chr1	43980392	43980392	49	INS	1.0
svim	chr1	44099846	44099913	67	DEL	7.0
svim	chr1	44139048	44139048	45	INS	32.0
svim	chr1	44140276	44140360	84	DEL	29.0
svim	chr1	44391681	44391681	322	INS	9.0
svim	chr1	44468135	44468135	323	INS	12.0
svim	chr1	44475801	44475801	240	INS	29.0
svim	chr1	44555582	44556666	1084	DEL	11.0
svim	chr1	44613070	44613070	76	INS	17.0
svim	chr1	44613314	44613390	76	DEL	16.0
svim	chr1	44738054	44738054	46	INS	36.0
svim	chr1	44795660	44795660	58	INS	4.0
svim	chr1	44795754	44795754	40	INS	2.0
svim	chr1	44816595	44816595	58	INS	4.0
svim	chr1	44816612	44816670	58	DEL	13.0
svim	chr1	44818049	44818049	167	INS	7.0
svim	chr1	44876573	44876573	399	INS	29.0
svim	chr1	45044746	45044746	61	INS	14.0
svim	chr1	45115657	45115773	116	DEL	12.0
svim	chr1	45223069	45223069	217	INS	16.0
svim	chr1	45497643	45497643	429	INS	21.0
svim	chr1	45497707	45497707	225	INS	8.0
svim	chr1	45507539	45507539	138	INS	1.0
svim	chr1	45523568	45523723	155	DEL	7.0
svim	chr1	45703341	45703341	2832	INS	18.0
svim	chr1	45710643	45710643	1888	INS	1.0
svim	chr1	45710646	45710646	898	INS	17.0
svim	chr1	45710667	45710667	350	INS	3.0
svim	chr1	45710699	45710699	255	INS	16.0
svim	chr1	45710735	45710735	50	INS	1.0
svim	chr1	45710755	45710755	797	INS	17.0
svim	chr1	45714994	45714994	41	INS	1.0
svim	chr1	45741614	45741926	312	DEL	10.0
svim	chr1	45760507	45760507	42	INS	16.0
svim	chr1	45768933	45768986	53	DEL	8.0
svim	chr1	45900436	45900765	329	DEL	37.0
svim	chr1	46240191	46242954	2763	DEL	16.0
svim	chr1	46240870	46240910	40	DEL	1.0
svim	chr1	46241147	46241197	50	DEL	1.0
svim	chr1	46241392	46241478	86	DEL	2.0
svim	chr1	46241521	46241521	49	INS	2.0
svim	chr1	46241742	46241742	103	INS	2.0
svim	chr1	46241760	46241760	51	INS	2.0
svim	chr1	46242000	46242000	49	INS	3.0
svim	chr1	46242174	46242222	48	DEL	4.0
svim	chr1	46242308	46242308	101	INS	1.0
svim	chr1	46329126	46329126	323	INS	16.0
svim	chr1	46336997	46337287	290	DEL	12.0
svim	chr1	46337661	46337953	292	DEL	11.0
svim	chr1	46710680	46710680	56	INS	1.0
svim	chr1	46776357	46776357	150	INS	26.0
svim	chr1	47012958	47012958	76	INS	1.0
svim	chr1	47171975	47171975	58	INS	1.0
svim	chr1	47179107	47179107	145	INS	21.0
svim	chr1	47184459	47184459	1007	INS	22.0
svim	chr1	47184470	47184470	99	INS	3.0
svim	chr1	47184503	47184503	383	INS	1.0
svim	chr1	47708466	47708522	56	DEL	12.0
svim	chr1	47722143	47722143	41	INS	29.0
svim	chr1	47743225	47743225	365	INS	2.0
svim	chr1	47743225	47743225	723	INS	21.0
svim	chr1	47760167	47760167	53	INS	9.0
svim	chr1	47990769	47990815	46	DEL	18.0
svim	chr1	48003028	48005446	2418	DEL	8.0
svim	chr1	48192624	48192674	50	DEL	18.0
svim	chr1	48244736	48244736	66	INS	18.0
svim	chr1	48483311	48483371	60	DEL	9.0
svim	chr1	48483858	48483970	112	DEL	12.0
svim	chr1	48506847	48506847	340	INS	16.0
svim	chr1	48963066	48963066	5515	INS	4.0
svim	chr1	49084104	49084158	54	DEL	13.0
svim	chr1	49644881	49644881	130	INS	1.0
svim	chr1	49947954	49947954	178	INS	25.0
svim	chr1	50077216	50077216	41	INS	1.0
svim	chr1	50369313	50369313	543	INS	33.0
svim	chr1	50369530	50369530	47	INS	1.0
svim	chr1	50446976	50446976	310	INS	19.0
svim	chr1	50446990	50447128	138	DEL	1.0
svim	chr1	50504359	50504359	41	INS	1.0
svim	chr1	50694004	50694004	49	INS	12.0
svim	chr1	50819684	50819778	94	DEL	14.0
svim	chr1	50885312	50885312	42	INS	16.0
svim	chr1	50894081	50894081	40	INS	1.0
svim	chr1	51234288	51234288	44	INS	2.0
svim	chr1	51468009	51468009	56	INS	1.0
svim	chr1	51583308	51583308	42	INS	1.0
svim	chr1	51632560	51632560	46	INS	22.0
svim	chr1	51711466	51711466	357	INS	30.0
svim	chr1	51782387	51782387	83	INS	1.0
svim	chr1	51804489	51804489	90	INS	13.0
svim	chr1	51852550	51852550	652	INS	29.0
svim	chr1	51906869	51906869	197	INS	16.0
svim	chr1	51906869	51906869	3932	INS	1.0
svim	chr1	52146995	52146995	101	INS	1.0
svim	chr1	52783853	52783853	102	INS	13.0
svim	chr1	52793868	52793868	40	INS	15.0
svim	chr1	52803091	52803173	82	DEL	8.0
svim	chr1	52803117	52803157	40	DEL	7.0
svim	chr1	52817793	52817836	43	DEL	12.0
svim	chr1	52846308	52846348	40	DEL	9.0
svim	chr1	52869965	52869965	99	INS	19.0
svim	chr1	53007614	53007614	318	INS	1.0
svim	chr1	53099236	53099236	61	INS	28.0
svim	chr1	53100384	53100384	69	INS	13.0
svim	chr1	53283498	53283498	48	INS	17.0
svim	chr1	53283598	53283598	132	INS	6.0
svim	chr1	53283749	53283749	775	INS	16.0
svim	chr1	53283866	53283866	91	INS	1.0
svim	chr1	53283989	53283989	50	INS	1.0
svim	chr1	53284012	53284012	275	INS	1.0
svim	chr1	53284196	53284196	475	INS	21.0
svim	chr1	53502337	53502417	80	DEL	24.0
svim	chr1	53525463	53525463	452	INS	29.0
svim	chr1	53556595	53556595	58	INS	34.0
svim	chr1	53588002	53588002	45	INS	1.0
svim	chr1	53709331	53709331	42	INS	8.0
svim	chr1	53709357	53709417	60	DEL	26.0
svim	chr1	53713134	53713134	78	INS	11.0
svim	chr1	53713440	53713440	312	INS	24.0
svim	chr1	53986992	53986992	75	INS	1.0
svim	chr1	54250381	54250381	40	INS	8.0
svim	chr1	54458834	54458834	222	INS	19.0
svim	chr1	54561638	54561638	127	INS	17.0
svim	chr1	54561778	54561778	360	INS	11.0
svim	chr1	54561917	54561917	48	INS	19.0
svim	chr1	54562297	54562347	50	DEL	1.0
svim	chr1	54595686	54595686	60	INS	1.0
svim	chr1	54606683	54606683	76	INS	1.0
svim	chr1	54699108	54699108	41	INS	1.0
svim	chr1	54808990	54808990	111	INS	13.0
svim	chr1	54997887	54997887	49	INS	1.0
svim	chr1	55003042	55003042	674	INS	40.0
svim	chr1	55240233	55240233	1602	INS	27.0
svim	chr1	55385696	55385696	183	INS	1.0
svim	chr1	55385696	55385696	604	INS	14.0
svim	chr1	55420705	55420745	40	DEL	36.0
svim	chr1	55509049	55509103	54	DEL	33.0
svim	chr1	55662540	55662540	240	INS	6.0
svim	chr1	55662710	55662764	54	DEL	2.0
svim	chr1	55663290	55663290	78	INS	2.0
svim	chr1	55663712	55663712	48	INS	6.0
svim	chr1	55663724	55663817	93	DEL	2.0
svim	chr1	55664473	55664473	52	INS	1.0
svim	chr1	55665528	55665624	96	DEL	1.0
svim	chr1	55665975	55666030	55	DEL	1.0
svim	chr1	55666329	55666329	362	INS	8.0
svim	chr1	55666336	55666336	808	INS	1.0
svim	chr1	55666582	55666642	60	DEL	1.0
svim	chr1	55718898	55718898	46	INS	1.0
svim	chr1	55935609	55935930	321	DEL	20.0
svim	chr1	56365435	56369290	3855	DEL	37.0
svim	chr1	56422030	56422347	317	DEL	8.0
svim	chr1	56557007	56557007	72	INS	1.0
svim	chr1	56557056	56557056	42	INS	7.0
svim	chr1	56776934	56777273	339	DEL	31.0
svim	chr1	56885394	56885394	245	INS	16.0
svim	chr1	56885429	56885429	62	INS	12.0
svim	chr1	56929081	56929081	242	INS	17.0
svim	chr1	56983100	56983100	56	INS	25.0
svim	chr1	57395728	57395784	56	DEL	14.0
svim	chr1	57519562	57519562	78	INS	1.0
svim	chr1	57553384	57553384	52	INS	17.0
svim	chr1	57606528	57606528	207	INS	31.0
svim	chr1	57638926	57639000	74	DEL	18.0
svim	chr1	57695357	57695409	52	DEL	23.0
svim	chr1	57739434	57739434	50	INS	12.0
svim	chr1	57784399	57784399	102	INS	1.0
svim	chr1	57877539	57877864	325	DEL	31.0
svim	chr1	58278237	58279150	913	DEL	22.0
svim	chr1	58518202	58518202	42	INS	7.0
svim	chr1	58552271	58552524	253	DEL	13.0
svim	chr1	58648560	58648600	40	DEL	1.0
svim	chr1	58729589	58729589	515	INS	12.0
svim	chr1	58729623	58729623	97	INS	2.0
svim	chr1	58755505	58755505	40	INS	1.0
svim	chr1	58981119	58981238	119	DEL	33.0
svim	chr1	59210622	59210622	50	INS	1.0
svim	chr1	59406190	59406190	329	INS	19.0
svim	chr1	59491053	59491053	66	INS	24.0
svim	chr1	59640572	59641423	851	DEL	21.0
svim	chr1	59934989	59935033	44	DEL	13.0
svim	chr1	59998180	59998180	236	INS	25.0
svim	chr1	60064774	60064774	52	INS	13.0
svim	chr1	60065003	60065003	129	INS	14.0
svim	chr1	60085806	60085806	46	INS	8.0
svim	chr1	60085919	60085919	78	INS	8.0
svim	chr1	60229398	60229438	40	DEL	2.0
svim	chr1	60270654	60270654	94	INS	9.0
svim	chr1	60270875	60270875	42	INS	10.0
svim	chr1	60292318	60292318	46	INS	1.0
svim	chr1	60604039	60604350	311	DEL	8.0
svim	chr1	60720627	60720627	116	INS	1.0
svim	chr1	60732665	60732707	42	DEL	16.0
svim	chr1	60822423	60822423	240	INS	24.0
svim	chr1	60878386	60878386	53	INS	13.0
svim	chr1	61200010	61200056	46	DEL	14.0
svim	chr1	61282089	61282089	58	INS	1.0
svim	chr1	61393244	61393244	1889	INS	17.0
svim	chr1	61871403	61871403	74	INS	18.0
svim	chr1	61871485	61871485	44	INS	34.0
svim	chr1	61924914	61925263	349	DEL	31.0
svim	chr1	62123776	62123827	51	DEL	13.0
svim	chr1	62137459	62137459	52	INS	1.0
svim	chr1	62137609	62137609	378	INS	24.0
svim	chr1	62184208	62184208	109	INS	1.0
svim	chr1	62184517	62184614	97	DEL	1.0
svim	chr1	62278318	62278375	57	DEL	22.0
svim	chr1	62349430	62349592	162	DEL	16.0
svim	chr1	62686148	62686487	339	DEL	27.0
svim	chr1	62751731	62751731	45	INS	18.0
svim	chr1	62996094	62996443	349	DEL	18.0
svim	chr1	63045900	63045900	80	INS	1.0
svim	chr1	63045968	63045968	126	INS	43.0
svim	chr1	63046005	63046005	50	INS	20.0
svim	chr1	63063822	63063822	230	INS	11.0
svim	chr1	63400243	63400288	45	DEL	40.0
svim	chr1	63422238	63422238	100	INS	27.0
svim	chr1	63473990	63473990	118	INS	28.0
svim	chr1	63492175	63492175	155	INS	1.0
svim	chr1	63632978	63632978	60	INS	1.0
svim	chr1	64014713	64014713	42	INS	18.0
svim	chr1	64036288	64036288	42	INS	1.0
svim	chr1	64200434	64200434	48	INS	8.0
svim	chr1	64201359	64201400	41	DEL	8.0
svim	chr1	64201499	64201499	233	INS	11.0
svim	chr1	64201582	64201582	107	INS	8.0
svim	chr1	64239092	64239092	101	INS	4.0
svim	chr1	64239124	64239178	54	DEL	11.0
svim	chr1	64384496	64384496	2055	INS	7.0
svim	chr1	64415308	64415357	49	DEL	14.0
svim	chr1	64415510	64415685	175	DEL	34.0
svim	chr1	64734655	64734752	97	DEL	25.0
svim	chr1	64913705	64913705	112	INS	14.0
svim	chr1	65024552	65024552	147	INS	1.0
svim	chr1	65090072	65090072	41	INS	2.0
svim	chr1	65106573	65106573	279	INS	28.0
svim	chr1	65216547	65216911	364	DEL	21.0
svim	chr1	65302253	65302293	40	DEL	1.0
svim	chr1	65443941	65444211	270	DEL	16.0
svim	chr1	65558490	65564584	6094	DEL	7.0
svim	chr1	65612565	65612724	159	DEL	32.0
svim	chr1	65613778	65613778	55	INS	30.0
svim	chr1	65646959	65647020	61	DEL	13.0
svim	chr1	65664256	65664256	127	INS	37.0
svim	chr1	65670034	65670364	330	DEL	32.0
svim	chr1	65691088	65691128	40	DEL	40.0
svim	chr1	65798226	65798559	333	DEL	13.0
svim	chr1	65798464	65798557	93	DEL	1.0
svim	chr1	66400521	66400521	60	INS	26.0
svim	chr1	66548112	66548112	79	INS	1.0
svim	chr1	66630802	66630802	70	INS	19.0
svim	chr1	66735522	66735854	332	DEL	29.0
svim	chr1	66748027	66748027	76	INS	1.0
svim	chr1	66879962	66879962	178	INS	14.0
svim	chr1	66958447	66958447	321	INS	12.0
svim	chr1	67013158	67013158	86	INS	18.0
svim	chr1	67158984	67158984	53	INS	1.0
svim	chr1	67158984	67158984	224	INS	12.0
svim	chr1	67227998	67228043	45	DEL	12.0
svim	chr1	67542276	67543133	857	DEL	12.0
svim	chr1	67667449	67667449	42	INS	1.0
svim	chr1	67710011	67710179	168	DEL	18.0
svim	chr1	67725762	67725762	148	INS	1.0
svim	chr1	67930035	67930035	60	INS	15.0
svim	chr1	68262204	68262204	84	INS	8.0
svim	chr1	68760432	68760432	151	INS	1.0
svim	chr1	68764941	68765077	136	DEL	38.0
svim	chr1	69039445	69039445	58	INS	1.0
svim	chr1	69341310	69341629	319	DEL	39.0
svim	chr1	69478032	69478338	306	DEL	16.0
svim	chr1	69561641	69561999	358	DEL	29.0
svim	chr1	69561946	69561999	53	DEL	2.0
svim	chr1	69602488	69602488	339	INS	8.0
svim	chr1	69717786	69717841	55	DEL	13.0
svim	chr1	69718142	69718142	48	INS	16.0
svim	chr1	69743651	69743651	40	INS	1.0
svim	chr1	69765828	69765828	59	INS	1.0
svim	chr1	69781802	69781802	70	INS	7.0
svim	chr1	69857519	69857519	226	INS	8.0
svim	chr1	69916099	69916099	1228	INS	12.0
svim	chr1	69916103	69916103	76	INS	2.0
svim	chr1	69916202	69916202	359	INS	2.0
svim	chr1	70302428	70302751	323	DEL	13.0
svim	chr1	70392527	70392527	115	INS	1.0
svim	chr1	70480506	70480837	331	DEL	48.0
svim	chr1	70646634	70646804	170	DEL	12.0
svim	chr1	70647106	70647147	41	DEL	1.0
svim	chr1	70647197	70647197	56	INS	8.0
svim	chr1	70647241	70647331	90	DEL	2.0
svim	chr1	70647342	70647685	343	DEL	10.0
svim	chr1	70647727	70647795	68	DEL	1.0
svim	chr1	70647958	70647958	52	INS	2.0
svim	chr1	71052895	71052895	52	INS	1.0
svim	chr1	71259670	71259670	50	INS	18.0
svim	chr1	71275637	71275947	310	DEL	24.0
svim	chr1	71597472	71597472	52	INS	1.0
svim	chr1	71646233	71646233	534	INS	1.0
svim	chr1	71688419	71688419	103	INS	14.0
svim	chr1	71793264	71793264	247	INS	37.0
svim	chr1	71898842	71898842	52	INS	15.0
svim	chr1	71928047	71928091	44	DEL	1.0
svim	chr1	71928049	71928049	112	INS	9.0
svim	chr1	71928131	71928131	64	INS	10.0
svim	chr1	71928145	71928145	394	INS	13.0
svim	chr1	71928213	71928213	86	INS	1.0
svim	chr1	71928352	71928352	48	INS	10.0
svim	chr1	71992552	71992552	63	INS	18.0
svim	chr1	72048423	72048423	317	INS	14.0
svim	chr1	72173322	72173322	317	INS	7.0
svim	chr1	72208045	72208045	286	INS	1.0
svim	chr1	72252171	72252171	61	INS	36.0
svim	chr1	72339812	72339812	9301	INS	8.0
svim	chr1	72399992	72399992	40	INS	1.0
svim	chr1	72515808	72515808	138	INS	37.0
svim	chr1	72517961	72517961	166	INS	36.0
svim	chr1	72556906	72556950	44	DEL	34.0
svim	chr1	72601174	72601174	51	INS	17.0
svim	chr1	72658924	72658982	58	DEL	17.0
svim	chr1	72869782	72869823	41	DEL	13.0
svim	chr1	73134334	73134334	46	INS	38.0
svim	chr1	73183136	73183136	83	INS	13.0
svim	chr1	73201368	73201465	97	DEL	20.0
svim	chr1	73242220	73242220	44	INS	1.0
svim	chr1	73287917	73288232	315	DEL	22.0
svim	chr1	73303100	73303451	351	DEL	12.0
svim	chr1	73421550	73421613	63	DEL	1.0
svim	chr1	73445412	73445412	330	INS	14.0
svim	chr1	73846748	73846999	251	DEL	20.0
svim	chr1	73906352	73906396	44	DEL	14.0
svim	chr1	73971812	73971812	41	INS	10.0
svim	chr1	73971907	73971907	109	INS	1.0
svim	chr1	73971929	73971929	51	INS	8.0
svim	chr1	73972042	73972042	90	INS	14.0
svim	chr1	74005957	74005957	348	INS	11.0
svim	chr1	74029600	74030088	488	DEL	1.0
svim	chr1	74289484	74289605	121	DEL	30.0
svim	chr1	74518836	74519570	734	DEL	22.0
svim	chr1	74758446	74758446	76	INS	31.0
svim	chr1	74989509	74989509	41	INS	32.0
svim	chr1	75091476	75091476	314	INS	33.0
svim	chr1	75280137	75280137	271	INS	6.0
svim	chr1	75280137	75280137	454	INS	17.0
svim	chr1	75280207	75280207	89	INS	2.0
svim	chr1	75280434	75280434	69	INS	6.0
svim	chr1	75280434	75280434	286	INS	8.0
svim	chr1	75398916	75398916	49	INS	1.0
svim	chr1	75546185	75546514	329	DEL	26.0
svim	chr1	75659482	75659522	40	DEL	11.0
svim	chr1	75668263	75669311	1048	DEL	11.0
svim	chr1	75885668	75885668	349	INS	8.0
svim	chr1	75885790	75885790	85	INS	1.0
svim	chr1	75885792	75885792	217	INS	4.0
svim	chr1	75886043	75886160	117	DEL	3.0
svim	chr1	75902673	75902721	48	DEL	12.0
svim	chr1	75906455	75906455	190	INS	1.0
svim	chr1	75906495	75906495	387	INS	25.0
svim	chr1	75906498	75906498	101	INS	2.0
svim	chr1	75962723	75962723	54	INS	13.0
svim	chr1	76277545	76277616	71	DEL	29.0
svim	chr1	76278202	76278202	45	INS	20.0
svim	chr1	76466280	76466280	62	INS	1.0
svim	chr1	76634681	76634964	283	DEL	32.0
svim	chr1	76646456	76646578	122	DEL	27.0
svim	chr1	76819501	76819501	57	INS	1.0
svim	chr1	76846263	76846305	42	DEL	26.0
svim	chr1	77010710	77010710	330	INS	18.0
svim	chr1	77016172	77016172	52	INS	15.0
svim	chr1	77016234	77016234	384	INS	9.0
svim	chr1	77016260	77016260	66	INS	1.0
svim	chr1	77112227	77112227	332	INS	18.0
svim	chr1	77136126	77136126	48	INS	1.0
svim	chr1	77168629	77168629	316	INS	11.0
svim	chr1	77367615	77367615	49	INS	6.0
svim	chr1	77367814	77367814	128	INS	1.0
svim	chr1	77367820	77367820	353	INS	12.0
svim	chr1	77367854	77367854	61	INS	11.0
svim	chr1	77367904	77367904	206	INS	1.0
svim	chr1	77406215	77406215	1985	INS	17.0
svim	chr1	77444316	77444379	63	DEL	14.0
svim	chr1	77887947	77887947	117	INS	14.0
svim	chr1	78027285	78027285	89	INS	1.0
svim	chr1	78141369	78141369	320	INS	13.0
svim	chr1	78282175	78282237	62	DEL	18.0
svim	chr1	78675492	78675534	42	DEL	41.0
svim	chr1	78935823	78936145	322	DEL	21.0
svim	chr1	79001164	79001211	47	DEL	15.0
svim	chr1	79116390	79116390	308	INS	16.0
svim	chr1	79184459	79184459	130	INS	19.0
svim	chr1	79242432	79242432	41	INS	3.0
svim	chr1	79307761	79307802	41	DEL	1.0
svim	chr1	79571342	79571410	68	DEL	12.0
svim	chr1	79571533	79571795	262	DEL	2.0
svim	chr1	79571688	79571805	117	DEL	10.0
svim	chr1	79572022	79572088	66	DEL	3.0
svim	chr1	79638564	79638564	59	INS	1.0
svim	chr1	79805469	79805469	140	INS	14.0
svim	chr1	79883735	79883735	40	INS	1.0
svim	chr1	79947654	79947654	46	INS	42.0
svim	chr1	80079571	80079571	203	INS	18.0
svim	chr1	80121516	80121516	44	INS	2.0
svim	chr1	80329153	80329201	48	DEL	1.0
svim	chr1	80329426	80329426	256	INS	6.0
svim	chr1	80330423	80330423	143	INS	6.0
svim	chr1	80330756	80330756	141	INS	1.0
svim	chr1	80384751	80384751	76	INS	1.0
svim	chr1	80387551	80387551	322	INS	18.0
svim	chr1	80528697	80528697	213	INS	12.0
svim	chr1	80538523	80538523	328	INS	11.0
svim	chr1	80636898	80636898	47	INS	1.0
svim	chr1	80703233	80703233	65	INS	26.0
svim	chr1	80728657	80728983	326	DEL	13.0
svim	chr1	80939072	80945263	6191	DEL	10.0
svim	chr1	81033950	81033950	73	INS	1.0
svim	chr1	81194664	81194664	198	INS	8.0
svim	chr1	81222099	81222428	329	DEL	41.0
svim	chr1	81449111	81449188	77	DEL	21.0
svim	chr1	81514046	81514167	121	DEL	36.0
svim	chr1	81794806	81794806	56	INS	1.0
svim	chr1	81846356	81846356	324	INS	19.0
svim	chr1	81958979	81958979	64	INS	1.0
svim	chr1	81998977	81998977	65	INS	23.0
svim	chr1	82094364	82094364	89	INS	1.0
svim	chr1	82256026	82256026	3121	INS	8.0
svim	chr1	82273639	82273639	291	INS	1.0
svim	chr1	82576961	82577281	320	DEL	35.0
svim	chr1	82660275	82661886	1611	DEL	19.0
svim	chr1	82673563	82673563	69	INS	17.0
svim	chr1	82684167	82684225	58	DEL	23.0
svim	chr1	83013588	83013637	49	DEL	35.0
svim	chr1	83018917	83018917	42	INS	17.0
svim	chr1	83019212	83019274	62	DEL	16.0
svim	chr1	83275484	83275484	52	INS	1.0
svim	chr1	83714920	83714920	156	INS	1.0
svim	chr1	83760763	83760763	112	INS	18.0
svim	chr1	83892729	83892729	48	INS	15.0
svim	chr1	83892924	83892924	41	INS	9.0
svim	chr1	83922664	83923222	558	DEL	13.0
svim	chr1	84027517	84027517	39	INS	3.0
svim	chr1	84052242	84058946	6704	DEL	23.0
svim	chr1	84198921	84198981	60	DEL	18.0
svim	chr1	84246326	84250185	3859	DEL	16.0
svim	chr1	84417289	84419054	1765	DEL	15.0
svim	chr1	84588870	84588870	317	INS	18.0
svim	chr1	84756771	84756771	245	INS	17.0
svim	chr1	84767634	84767634	65	INS	1.0
svim	chr1	84947142	84947142	78	INS	1.0
svim	chr1	84987439	84987439	222	INS	8.0
svim	chr1	84987503	84987503	64	INS	17.0
svim	chr1	85154441	85154441	514	INS	33.0
svim	chr1	85282937	85283267	330	DEL	36.0
svim	chr1	85511952	85511952	52	INS	1.0
svim	chr1	85799211	85799211	41	INS	1.0
svim	chr1	85996493	85996493	42	INS	46.0
svim	chr1	86179104	86179104	252	INS	1.0
svim	chr1	86216562	86216562	97	INS	33.0
svim	chr1	86216562	86216562	226	INS	3.0
svim	chr1	86216659	86216659	178	INS	34.0
svim	chr1	86216681	86216681	49	INS	3.0
svim	chr1	86275297	86276014	717	DEL	40.0
svim	chr1	86797363	86797363	130	INS	1.0
svim	chr1	86797385	86797385	354	INS	15.0
svim	chr1	86797509	86797509	77	INS	10.0
svim	chr1	86797749	86797749	69	INS	4.0
svim	chr1	86899431	86899509	78	DEL	8.0
svim	chr1	86963809	86963809	63	INS	12.0
svim	chr1	87046752	87046752	2116	INS	28.0
svim	chr1	87130063	87130063	46	INS	1.0
svim	chr1	87451345	87451345	486	INS	14.0
svim	chr1	87709291	87709291	553	INS	1.0
svim	chr1	87820157	87820311	154	DEL	13.0
svim	chr1	87848547	87848547	45	INS	1.0
svim	chr1	87906825	87906825	57	INS	1.0
svim	chr1	88314416	88314416	41	INS	1.0
svim	chr1	88347928	88347928	329	INS	16.0
svim	chr1	88395034	88395034	104	INS	35.0
svim	chr1	88457679	88457679	180	INS	42.0
svim	chr1	88507126	88507126	4135	INS	6.0
svim	chr1	88511578	88511578	78	INS	13.0
svim	chr1	88602905	88602905	43	INS	16.0
svim	chr1	88753699	88753699	305	INS	16.0
svim	chr1	88781400	88781400	169	INS	13.0
svim	chr1	88904532	88904623	91	DEL	16.0
svim	chr1	88935986	88935986	173	INS	1.0
svim	chr1	88993899	88993963	64	DEL	12.0
svim	chr1	89285566	89285566	42	INS	20.0
svim	chr1	89331058	89331058	814	INS	1.0
svim	chr1	89354536	89354661	125	DEL	42.0
svim	chr1	89523020	89523020	86	INS	1.0
svim	chr1	89674543	89674543	91	INS	1.0
svim	chr1	89727223	89727223	40	INS	1.0
svim	chr1	89797730	89797856	126	DEL	19.0
svim	chr1	89797897	89797938	41	DEL	13.0
svim	chr1	89797983	89798063	80	DEL	16.0
svim	chr1	89957726	89957726	142	INS	1.0
svim	chr1	90062474	90062474	84	INS	1.0
svim	chr1	90075865	90075865	43	INS	19.0
svim	chr1	90175121	90175121	556	INS	1.0
svim	chr1	90183837	90183837	62	INS	21.0
svim	chr1	90311031	90311031	52	INS	13.0
svim	chr1	90378663	90378663	59	INS	2.0
svim	chr1	90378747	90378747	265	INS	2.0
svim	chr1	90378820	90378820	104	INS	1.0
svim	chr1	90378915	90378915	66	INS	4.0
svim	chr1	90378975	90378975	149	INS	2.0
svim	chr1	90379123	90379123	232	INS	4.0
svim	chr1	90379127	90379127	533	INS	22.0
svim	chr1	90517677	90517677	40	INS	1.0
svim	chr1	90817980	90817980	114	INS	23.0
svim	chr1	90826107	90826107	40	INS	12.0
svim	chr1	90867278	90867278	40	INS	2.0
svim	chr1	90891782	90891782	49	INS	17.0
svim	chr1	90950292	90950292	100	INS	16.0
svim	chr1	90950307	90950307	242	INS	3.0
svim	chr1	91078799	91078799	48	INS	9.0
svim	chr1	91079170	91079170	40	INS	17.0
svim	chr1	91159214	91159497	283	DEL	26.0
svim	chr1	91168565	91168621	56	DEL	12.0
svim	chr1	91169310	91169358	48	DEL	24.0
svim	chr1	91448541	91448996	455	DEL	23.0
svim	chr1	91460504	91460565	61	DEL	19.0
svim	chr1	91668603	91669114	511	DEL	12.0
svim	chr1	91668802	91668957	155	DEL	11.0
svim	chr1	91840380	91840380	120	INS	7.0
svim	chr1	91962192	91962234	42	DEL	4.0
svim	chr1	91962220	91962322	102	DEL	12.0
svim	chr1	92075125	92075125	45	INS	1.0
svim	chr1	92199706	92199706	46	INS	1.0
svim	chr1	92215796	92215848	52	DEL	10.0
svim	chr1	92305432	92305432	46	INS	21.0
svim	chr1	92701962	92701962	326	INS	38.0
svim	chr1	92821452	92821492	40	DEL	16.0
svim	chr1	92846892	92846892	82	INS	22.0
svim	chr1	93032655	93032655	351	INS	28.0
[truncated: 58,794 more rows]
