# Supplementary material for: Bayesian Integrative Detection of Structural Variations With False Discovery Rate Control
Source: Biom J. 2026 Mar 27;68(2):e70128. doi: 10.1002/bimj.70128 (PMC13022811; doi:10.1002/bimj.70128)
Supplement: Supplementary file 2 — Supporting Information [file BIMJ-68-e70128-s001.zip › Code_and_Data/arrayfile_simulated/combisv.csv]

method	chro	start	end	length	type
combisv	1	564832	570383	5551.0	DUP
combisv	1	756034	756424	390.0	DEL
combisv	1	756786	758839	2053.0	DEL
combisv	1	774864	774924	60.0	DEL
combisv	1	811076	811076	761.0	INS
combisv	1	841341	849329	7988.0	DUP
combisv	1	928681	930764	2083.0	DEL
combisv	1	1135241	1142725	7484.0	DEL
combisv	1	1860723	1860723	140.0	INS
combisv	1	2238089	2241980	3891.0	DUP
combisv	1	2238294	2241001	2707.0	DUP
combisv	1	2333226	2333226	159.0	INS
combisv	1	2453634	2453634	814.0	INS
combisv	1	2493011	2493454	443.0	DEL
combisv	1	2583556	2589895	6339.0	DEL
combisv	1	3097395	3098600	1205.0	DEL
combisv	1	3130339	3130339	85.0	INS
combisv	1	3177064	3177064	644.0	INS
combisv	1	4044755	4045263	508.0	DEL
combisv	1	4137427	4138917	1490.0	DEL
combisv	1	4403666	4403666	836.0	INS
combisv	1	4800145	4800145	1044.0	INS
combisv	1	5172046	5172046	723.0	INS
combisv	1	5220150	5220150	745.0	INS
combisv	1	5283941	5287107	3166.0	DEL
combisv	1	5877011	5877354	343.0	DEL
combisv	1	5892202	5892202	435.0	INS
combisv	1	5906336	5913620	7284.0	DUP
combisv	1	5929035	5929455	420.0	DEL
combisv	1	5944553	5944691	138.0	DEL
combisv	1	6064977	6065640	663.0	DEL
combisv	1	7022964	7023529	565.0	DEL
combisv	1	7043629	7043629	1069.0	INS
combisv	1	7175399	7175782	383.0	DEL
combisv	1	7715050	7715285	235.0	DEL
combisv	1	7872005	7872940	935.0	INV
combisv	1	7889474	7890320	846.0	DEL
combisv	1	7925029	7925510	481.0	DEL
combisv	1	8182405	8190874	8469.0	DEL
combisv	1	8204079	8210850	6771.0	DUP
combisv	1	8361490	8361569	79.0	DEL
combisv	1	8381816	8381816	797.0	INS
combisv	1	8446609	8446609	322.0	INS
combisv	1	8501969	8501969	351.0	INS
combisv	1	8550457	8551045	588.0	DEL
combisv	1	8706086	8706266	180.0	DEL
combisv	1	9762596	9766108	3512.0	DEL
combisv	1	10195937	10200573	4636.0	DUP
combisv	1	10396489	10399515	3026.0	INV
combisv	1	10722090	10722534	444.0	DEL
combisv	1	10804246	10804961	715.0	DEL
combisv	1	11101186	11101446	260.0	DEL
combisv	1	12871327	12880153	8826.0	DEL
combisv	1	13179117	13187504	8387.0	DEL
combisv	1	13187504	13187504	313.0	INS
combisv	1	13200061	13202465	2404.0	DEL
combisv	1	13341680	13346275	4595.0	DEL
combisv	1	13706951	13711307	4356.0	DEL
combisv	1	14454784	14454922	138.0	DEL
combisv	1	14597357	14598264	907.0	INV
combisv	1	15120018	15120719	701.0	DEL
combisv	1	15365410	15365552	142.0	DEL
combisv	1	15365411	15365553	142.0	DEL
combisv	1	15376047	15376960	913.0	DEL
combisv	1	15585612	15593665	8053.0	DUP
combisv	1	17009533	17012822	3289.0	DEL
combisv	1	17675056	17679939	4883.0	DUP
combisv	1	19386603	19387137	534.0	DEL
combisv	1	19898251	19898251	248.0	INS
combisv	1	20497000	20497920	920.0	DEL
combisv	1	20601012	20604959	3947.0	DEL
combisv	1	20789861	20789861	449.0	INS
combisv	1	20949897	20949897	388.0	INS
combisv	1	21786406	21786784	378.0	DEL
combisv	1	21823291	21826565	3274.0	DEL
combisv	1	22128577	22137971	9394.0	DUP
combisv	1	22144503	22144716	213.0	DEL
combisv	1	22886524	22888262	1738.0	DEL
combisv	1	23736136	23737856	1720.0	DEL
combisv	1	23981104	23981104	332.0	INS
combisv	1	24223600	24224185	585.0	DEL
combisv	1	24328736	24328736	85.0	INS
combisv	1	24402971	24403302	331.0	DEL
combisv	1	24520364	24523580	3216.0	DEL
combisv	1	24805315	24807305	1990.0	DEL
combisv	1	24941242	24941242	350.0	INS
combisv	1	25158544	25161740	3196.0	DEL
combisv	1	25201988	25203426	1438.0	DEL
combisv	1	25688263	25695725	7462.0	DUP
combisv	1	26134589	26135037	448.0	DEL
combisv	1	26134646	26134979	333.0	DEL
combisv	1	26459569	26464008	4439.0	DUP
combisv	1	26489840	26490124	284.0	DEL
combisv	1	27464892	27466117	1225.0	DEL
combisv	1	28204691	28204691	278.0	INS
combisv	1	28247837	28248111	274.0	DEL
combisv	1	29862371	29862371	303.0	INS
combisv	1	30151084	30151273	189.0	DEL
combisv	1	30435740	30436236	496.0	DEL
combisv	1	30657042	30657666	624.0	DEL
combisv	1	30879053	30879053	338.0	INS
combisv	1	31033842	31034053	211.0	INV
combisv	1	31205134	31205134	239.0	INS
combisv	1	31244421	31244749	328.0	DEL
combisv	1	31367300	31367736	436.0	DEL
combisv	1	31470645	31470788	143.0	DEL
combisv	1	32011970	32012112	142.0	DEL
combisv	1	32373517	32374070	553.0	DEL
combisv	1	32411248	32411248	86.0	INS
combisv	1	32449242	32451855	2613.0	DEL
combisv	1	33355923	33361287	5364.0	DEL
combisv	1	33476413	33478784	2371.0	DEL
combisv	1	33651810	33651810	635.0	INS
combisv	1	35006664	35006664	432.0	INS
combisv	1	35407814	35407814	266.0	INS
combisv	1	36733264	36733558	294.0	DEL
combisv	1	36749097	36749532	435.0	DEL
combisv	1	37206069	37206495	426.0	DEL
combisv	1	37211636	37211636	356.0	INS
combisv	1	37215777	37215777	337.0	INS
combisv	1	37687131	37687131	85.0	INS
combisv	1	37911592	37911592	521.0	INS
combisv	1	38121933	38127153	5220.0	DEL
combisv	1	38208310	38208408	98.0	DEL
combisv	1	38219293	38219583	290.0	DEL
combisv	1	38239324	38239324	1647.0	INS
combisv	1	39083931	39085956	2025.0	DEL
combisv	1	40129695	40129695	913.0	INS
combisv	1	41994016	41994272	256.0	DEL
combisv	1	41997079	41997306	227.0	DEL
combisv	1	43370280	43370511	231.0	INV
combisv	1	43842307	43842307	361.0	INS
combisv	1	44059224	44060005	781.0	INV
combisv	1	44059307	44059651	344.0	INV
combisv	1	44208880	44208880	340.0	INS
combisv	1	44353468	44353468	355.0	INS
combisv	1	46207293	46207617	324.0	DEL
combisv	1	46679008	46679008	349.0	INS
combisv	1	47441000	47444419	3419.0	DEL
combisv	1	48893341	48894279	938.0	INV
combisv	1	48972503	48972503	334.0	INS
combisv	1	49344973	49344973	324.0	INS
combisv	1	51827631	51827631	381.0	INS
combisv	1	52572014	52572930	916.0	INV
combisv	1	53007584	53007584	1824.0	INS
combisv	1	53292422	53292422	103.0	INS
combisv	1	53594064	53594937	873.0	DEL
combisv	1	53749602	53749899	297.0	DEL
combisv	1	53749603	53749900	297.0	DEL
combisv	1	53968003	53968125	122.0	DEL
combisv	1	55287538	55287872	334.0	DEL
combisv	1	55385595	55385595	143.0	INS
combisv	1	55974810	55974863	53.0	DEL
combisv	1	56129276	56129633	357.0	DEL
combisv	1	56401286	56401606	320.0	DEL
combisv	1	56887706	56887998	292.0	DEL
combisv	1	57003320	57003320	86.0	INS
combisv	1	57100777	57100777	1415.0	INS
combisv	1	57242624	57242936	312.0	DEL
combisv	1	57394230	57394230	924.0	INS
combisv	1	58096391	58099600	3209.0	INV
combisv	1	58706983	58707097	114.0	DEL
combisv	1	58743873	58744805	932.0	DEL
combisv	1	59059649	59059892	243.0	DEL
combisv	1	60413472	60414784	1312.0	DEL
combisv	1	60470569	60470569	233.0	INS
combisv	1	61858633	61858633	403.0	INS
combisv	1	62417790	62418300	510.0	DEL
combisv	1	63151831	63152155	324.0	DEL
combisv	1	63705373	63708050	2677.0	DEL
combisv	1	65200155	65200692	537.0	DEL
combisv	1	65604542	65607111	2569.0	DEL
combisv	1	66024186	66030253	6067.0	DEL
combisv	1	66055905	66055905	333.0	INS
combisv	1	66127612	66128002	390.0	DEL
combisv	1	66694569	66694623	54.0	DEL
combisv	1	67255200	67255200	93.0	INS
combisv	1	67624391	67625080	689.0	DEL
combisv	1	68577398	68581998	4600.0	DEL
combisv	1	69943735	69944004	269.0	DEL
combisv	1	70068144	70068144	282.0	INS
combisv	1	70093421	70093421	186.0	INS
combisv	1	70106336	70106336	225.0	INS
combisv	1	70357503	70359329	1826.0	DEL
combisv	1	70412321	70412321	85.0	INS
combisv	1	70912396	70912396	340.0	INS
combisv	1	70946202	70946516	314.0	DEL
combisv	1	71237371	71240353	2982.0	DEL
combisv	1	72477220	72482644	5424.0	DUP
combisv	1	72514085	72514085	331.0	INS
combisv	1	72755442	72764036	8594.0	DEL
combisv	1	73335263	73336020	757.0	DEL
combisv	1	73768782	73769132	350.0	DEL
combisv	1	73813674	73815107	1433.0	DEL
combisv	1	74038789	74038918	129.0	DEL
combisv	1	74984438	74985245	807.0	DEL
combisv	1	77100178	77100846	668.0	DEL
combisv	1	77774502	77781588	7086.0	DEL
combisv	1	78607035	78607035	327.0	INS
combisv	1	79401536	79401808	272.0	DEL
combisv	1	79466705	79467062	357.0	DEL
combisv	1	80221144	80223380	2236.0	DUP
combisv	1	80299084	80299084	290.0	INS
combisv	1	80773166	80773166	1036.0	INS
combisv	1	81008020	81008020	287.0	INS
combisv	1	81119246	81119693	447.0	DEL
combisv	1	81351511	81351511	153.0	INS
combisv	1	81659633	81661550	1917.0	INV
combisv	1	81660525	81661373	848.0	INV
combisv	1	82079547	82081872	2325.0	INV
combisv	1	83042670	83042953	283.0	DEL
combisv	1	83478943	83479585	642.0	DEL
combisv	1	84234134	84236172	2038.0	DEL
combisv	1	84310191	84314752	4561.0	DEL
combisv	1	84517973	84524607	6634.0	DEL
combisv	1	84712032	84715840	3808.0	DEL
combisv	1	86401364	86404521	3157.0	DEL
combisv	1	86402243	86404324	2081.0	DEL
combisv	1	86405796	86406139	343.0	DEL
combisv	1	87509962	87509962	2471.0	INS
combisv	1	87614295	87614295	590.0	INS
combisv	1	88047130	88047286	156.0	DEL
combisv	1	88813582	88813582	358.0	INS
combisv	1	89094528	89095324	796.0	DEL
combisv	1	89247066	89247066	139.0	INS
combisv	1	90370478	90370478	140.0	INS
combisv	1	90914466	90914466	1688.0	INS
combisv	1	91040159	91040434	275.0	DEL
combisv	1	91225967	91231967	6000.0	DEL
combisv	1	91634867	91635016	149.0	DEL
combisv	1	91938898	91938898	230.0	INS
combisv	1	92128576	92132610	4034.0	INV
combisv	1	92131786	92135717	3931.0	INV
combisv	1	92680975	92681823	848.0	DEL
combisv	1	93498195	93498195	676.0	INS
combisv	1	94288345	94291375	3030.0	DUP
combisv	1	94303607	94304524	917.0	DEL
combisv	1	95342667	95342667	92.0	INS
combisv	1	95690383	95690822	439.0	DEL
combisv	1	95713007	95713007	466.0	INS
combisv	1	96446007	96446007	1019.0	INS
combisv	1	96483116	96483221	105.0	DEL
combisv	1	97511085	97511615	530.0	INV
combisv	1	97717608	97717608	322.0	INS
combisv	1	97991356	97991534	178.0	DEL
combisv	1	98038177	98041720	3543.0	DUP
combisv	1	99698410	99698410	113.0	INS
combisv	1	100198074	100204463	6389.0	DEL
combisv	1	100573463	100573463	523.0	INS
combisv	1	100781471	100781471	177.0	INS
combisv	1	101167303	101167303	359.0	INS
combisv	1	101231456	101232416	960.0	DEL
combisv	1	101770033	101770033	340.0	INS
combisv	1	103096073	103096391	318.0	DEL
combisv	1	103110861	103111242	381.0	DEL
combisv	1	103718739	103718739	329.0	INS
combisv	1	104103685	104113237	9552.0	DUP
combisv	1	104310408	104318794	8386.0	DUP
combisv	1	104492991	104492991	289.0	INS
combisv	1	104677180	104678377	1197.0	DEL
combisv	1	105028017	105028017	344.0	INS
combisv	1	105054051	105054051	327.0	INS
combisv	1	105428374	105428522	148.0	DEL
combisv	1	105667552	105668454	902.0	DEL
combisv	1	106371117	106371117	339.0	INS
combisv	1	107220682	107224672	3990.0	DEL
combisv	1	107759244	107763143	3899.0	DEL
combisv	1	108731761	108739579	7818.0	DUP
combisv	1	109808789	109817838	9049.0	DEL
combisv	1	110228132	110229905	1773.0	DUP
combisv	1	110902168	110902754	586.0	INV
combisv	1	111112304	111112451	147.0	DEL
combisv	1	111316192	111316765	573.0	DEL
combisv	1	111472688	111477716	5028.0	DEL
combisv	1	111829495	111832291	2796.0	DEL
combisv	1	111957293	111957906	613.0	DEL
combisv	1	112001231	112001231	85.0	INS
combisv	1	112007774	112007774	713.0	INS
combisv	1	112087192	112087971	779.0	DEL
combisv	1	113036669	113037936	1267.0	DEL
combisv	1	113610262	113616293	6031.0	DEL
combisv	1	113715546	113715922	376.0	DEL
combisv	1	114039850	114045894	6044.0	DEL
combisv	1	114649246	114653674	4428.0	DEL
combisv	1	115319083	115321766	2683.0	DEL
combisv	1	117078189	117078472	283.0	DEL
combisv	1	118379648	118379648	273.0	INS
combisv	1	119553326	119553326	1074.0	INS
combisv	1	120012834	120013603	769.0	DEL
combisv	1	120916467	120922460	5993.0	DUP
combisv	1	121484370	121484370	56.0	INS
combisv	1	142655255	142655430	175.0	DEL
combisv	1	143280437	143281730	1293.0	INV
combisv	1	143495728	143495871	143.0	DEL
combisv	1	143526203	143526203	991.0	INS
combisv	1	143542196	143543579	1383.0	DEL
combisv	1	144340782	144340782	811.0	INS
combisv	1	145061696	145061696	97.0	INS
combisv	1	145090960	145098268	7308.0	DUP
combisv	1	145211288	145211288	85.0	INS
combisv	1	149051046	149060277	9231.0	DUP
combisv	1	150200105	150200105	85.0	INS
combisv	1	150691456	150691749	293.0	DEL
combisv	1	151819559	151819917	358.0	DEL
combisv	1	152081834	152082707	873.0	DEL
combisv	1	152323147	152324674	1527.0	DEL
combisv	1	152327248	152327883	635.0	DEL
combisv	1	152443884	152443884	85.0	INS
combisv	1	152649887	152655743	5856.0	DUP
combisv	1	154352168	154352828	660.0	DEL
combisv	1	154999687	154999871	184.0	DEL
combisv	1	155189135	155197119	7984.0	DUP
combisv	1	156526671	156529010	2339.0	DEL
combisv	1	157173863	157175377	1514.0	DEL
combisv	1	157711806	157713731	1925.0	INV
combisv	1	157886226	157892226	6000.0	DEL
combisv	1	158041773	158042361	588.0	INV
combisv	1	158488316	158488658	342.0	DEL
combisv	1	158712070	158712343	273.0	DEL
combisv	1	158726489	158727971	1482.0	DUP
combisv	1	158851441	158852107	666.0	DEL
combisv	1	158851450	158851879	429.0	DEL
combisv	1	158867410	158869977	2567.0	DEL
combisv	1	158961365	158966194	4829.0	DEL
combisv	1	159012419	159012516	97.0	DEL
combisv	1	159012420	159016677	4257.0	DEL
combisv	1	159648756	159649660	904.0	DEL
combisv	1	160684145	160684388	243.0	DEL
combisv	1	160690553	160693440	2887.0	DEL
combisv	1	160934959	160935321	362.0	DEL
combisv	1	160954871	160955331	460.0	DEL
combisv	1	161005091	161005091	938.0	INS
combisv	1	161703018	161703198	180.0	DEL
combisv	1	161838521	161838521	345.0	INS
combisv	1	162052690	162052986	296.0	DEL
combisv	1	162747441	162747441	199.0	INS
combisv	1	162865112	162865112	219.0	INS
combisv	1	163088771	163088771	400.0	INS
combisv	1	163217217	163217217	85.0	INS
combisv	1	163314407	163314407	339.0	INS
combisv	1	164350467	164350467	585.0	INS
combisv	1	164748428	164751193	2765.0	DEL
combisv	1	165322544	165326691	4147.0	DEL
combisv	1	167177163	167177163	2878.0	INS
combisv	1	168364507	168364507	407.0	INS
combisv	1	168379634	168379634	230.0	INS
combisv	1	169024545	169025041	496.0	DEL
combisv	1	169058404	169058404	975.0	INS
combisv	1	171189921	171190457	536.0	DEL
combisv	1	172636800	172636800	78.0	INS
combisv	1	172685440	172686824	1384.0	DEL
combisv	1	174483900	174483900	919.0	INS
combisv	1	175200212	175202074	1862.0	INV
combisv	1	175200796	175201774	978.0	INV
combisv	1	176101590	176101825	235.0	DEL
combisv	1	176477005	176479440	2435.0	DEL
combisv	1	177388527	177388527	412.0	INS
combisv	1	178397576	178397576	341.0	INS
combisv	1	179650712	179650712	597.0	INS
combisv	1	181605164	181612040	6876.0	DUP
combisv	1	182289344	182289633	289.0	DEL
combisv	1	184937051	184937324	273.0	DEL
combisv	1	185373059	185373418	359.0	DEL
combisv	1	185504674	185504674	360.0	INS
combisv	1	185766848	185767115	267.0	DEL
combisv	1	186839727	186839957	230.0	DEL
combisv	1	187464830	187466486	1656.0	INV
combisv	1	187464912	187467377	2465.0	INV
combisv	1	187893835	187893835	85.0	INS
combisv	1	187940485	187940485	880.0	INS
combisv	1	187955359	187955359	355.0	INS
combisv	1	188174623	188174623	131.0	INS
combisv	1	188374344	188374344	442.0	INS
combisv	1	188376718	188376718	776.0	INS
combisv	1	188438186	188438186	326.0	INS
combisv	1	188539465	188540210	745.0	DEL
combisv	1	188548542	188548542	85.0	INS
combisv	1	188832818	188832818	85.0	INS
combisv	1	189032874	189033185	311.0	DEL
combisv	1	189247008	189247008	327.0	INS
combisv	1	189292557	189292557	304.0	INS
combisv	1	189431597	189432469	872.0	INV
combisv	1	189772005	189772523	518.0	DEL
combisv	1	190381528	190381528	283.0	INS
combisv	1	190597837	190598231	394.0	DEL
combisv	1	191786725	191787178	453.0	DEL
combisv	1	191911217	191916121	4904.0	DUP
combisv	1	192242217	192242217	227.0	INS
combisv	1	192610350	192610469	119.0	DEL
combisv	1	193235427	193235679	252.0	DEL
combisv	1	193515215	193515746	531.0	INV
combisv	1	193999106	194000115	1009.0	DEL
combisv	1	194637502	194639437	1935.0	INV
combisv	1	194638692	194638889	197.0	INV
combisv	1	195013808	195019757	5949.0	DEL
combisv	1	196547126	196547557	431.0	DEL
combisv	1	196656270	196661612	5342.0	DUP
combisv	1	196711133	196716973	5840.0	DEL
combisv	1	196736086	196736147	61.0	DEL
combisv	1	196745343	196745404	61.0	DEL
combisv	1	197756799	197757992	1193.0	INV
combisv	1	197894039	197894301	262.0	DEL
combisv	1	198773790	198775397	1607.0	DEL
combisv	1	199436932	199436932	499.0	INS
combisv	1	199438745	199440195	1450.0	DEL
combisv	1	200879948	200880414	466.0	DEL
combisv	1	201178938	201180104	1166.0	DEL
combisv	1	201226993	201227537	544.0	DEL
combisv	1	202001137	202001809	672.0	DEL
combisv	1	202173936	202174474	538.0	DEL
combisv	1	202360576	202361387	811.0	DEL
combisv	1	204440011	204440619	608.0	DEL
combisv	1	204440023	204441135	1112.0	DEL
combisv	1	205853579	205853713	134.0	DEL
combisv	1	206285682	206285682	303.0	INS
combisv	1	206856626	206859762	3136.0	DUP
combisv	1	207119656	207119656	85.0	INS
combisv	1	207292384	207293038	654.0	DEL
combisv	1	207821692	207827623	5931.0	DUP
combisv	1	208762783	208762783	258.0	INS
combisv	1	209621800	209628409	6609.0	DEL
combisv	1	209935342	209935842	500.0	DEL
combisv	1	209944982	209945323	341.0	DEL
combisv	1	210078067	210085961	7894.0	DEL
combisv	1	210295126	210295816	690.0	DEL
combisv	1	210381258	210386585	5327.0	DEL
combisv	1	210593995	210595616	1621.0	DEL
combisv	1	211152695	211155613	2918.0	DUP
combisv	1	211965637	211965637	135.0	INS
combisv	1	212363441	212363818	377.0	DEL
combisv	1	212470407	212473404	2997.0	DEL
combisv	1	212641686	212641686	1184.0	INS
combisv	1	213440138	213441625	1487.0	DEL
combisv	1	215400903	215400903	85.0	INS
combisv	1	217085526	217085706	180.0	DEL
combisv	1	218182380	218188872	6492.0	DEL
combisv	1	218418531	218421569	3038.0	DEL
combisv	1	218785908	218786219	311.0	DEL
combisv	1	220114651	220115112	461.0	DEL
combisv	1	220114652	220115113	461.0	DEL
combisv	1	220221534	220224445	2911.0	DEL
combisv	1	220502930	220503571	641.0	DEL
combisv	1	220840380	220841248	868.0	DEL
combisv	1	221898910	221898910	85.0	INS
combisv	1	222296115	222296115	264.0	INS
combisv	1	223204567	223205006	439.0	DEL
combisv	1	223824270	223824512	242.0	DEL
combisv	1	224201227	224203732	2505.0	DEL
combisv	1	224263203	224264964	1761.0	DUP
combisv	1	225256496	225256781	285.0	DEL
combisv	1	225266298	225266747	449.0	DEL
combisv	1	225762240	225762545	305.0	DEL
combisv	1	226006740	226006949	209.0	DEL
combisv	1	226543826	226544260	434.0	DEL
combisv	1	227502417	227502417	211.0	INS
combisv	1	227681539	227683469	1930.0	INV
combisv	1	227759459	227759864	405.0	DEL
combisv	1	228024107	228024380	273.0	DEL
combisv	1	228572173	228572478	305.0	DEL
combisv	1	228819873	228820227	354.0	DEL
combisv	1	228959895	228959895	85.0	INS
combisv	1	228959899	228959899	428.0	INS
combisv	1	229434122	229434122	640.0	INS
combisv	1	229693791	229694721	930.0	DEL
combisv	1	231146523	231146523	878.0	INS
combisv	1	231337650	231337650	575.0	INS
combisv	1	231897885	231898028	143.0	DEL
combisv	1	232349999	232349999	385.0	INS
combisv	1	232458595	232460119	1524.0	DEL
combisv	1	232504906	232504906	277.0	INS
combisv	1	232836559	232836811	252.0	DEL
combisv	1	232891502	232897977	6475.0	DEL
combisv	1	233519111	233519111	329.0	INS
combisv	1	235457616	235457881	265.0	DEL
combisv	1	235536195	235538342	2147.0	DEL
combisv	1	235603358	235603411	53.0	DEL
combisv	1	236260208	236260208	534.0	INS
combisv	1	236260209	236260209	538.0	INS
combisv	1	236282656	236291031	8375.0	DEL
combisv	1	236304743	236306777	2034.0	DUP
combisv	1	236549087	236551330	2243.0	DEL
combisv	1	236875719	236879507	3788.0	DEL
combisv	1	237123766	237132719	8953.0	DUP
combisv	1	237967596	237967596	327.0	INS
combisv	1	238657844	238658284	440.0	DEL
combisv	1	238852440	238853268	828.0	DEL
combisv	1	239779533	239779533	1038.0	INS
combisv	1	240115960	240116870	910.0	INV
combisv	1	240116113	240116340	227.0	INV
combisv	1	240176335	240176657	518.0	INS
combisv	1	240641140	240641570	430.0	DEL
combisv	1	241425962	241426216	254.0	DEL
combisv	1	242859877	242860556	679.0	DEL
combisv	1	243264931	243265334	403.0	DEL
combisv	1	243636777	243637465	688.0	DEL
combisv	1	245606199	245606256	57.0	DEL
combisv	1	245763205	245763205	999.0	INS
combisv	1	245777940	245778550	610.0	DEL
combisv	1	245961273	245961273	959.0	INS
combisv	1	246035369	246035947	578.0	DEL
combisv	1	246137751	246140382	2631.0	DEL
combisv	1	246155130	246155552	422.0	DEL
combisv	1	246156706	246157095	389.0	DEL
combisv	1	246156707	246157096	389.0	DEL
combisv	1	246552901	246553195	294.0	DEL
combisv	1	246558759	246559257	498.0	DEL
combisv	1	246625337	246625760	423.0	DEL
combisv	1	246684660	246684915	255.0	DEL
combisv	1	246927637	246929071	1434.0	DEL
combisv	1	246928237	246928460	223.0	DEL
combisv	1	246946581	246946581	599.0	INS
combisv	1	246969897	246969985	88.0	DEL
combisv	1	246989156	246989296	140.0	DEL
combisv	1	247291106	247291417	311.0	INV
combisv	1	247292214	247292426	212.0	DEL
combisv	1	247333628	247333940	312.0	INV
combisv	1	247526391	247526391	219.0	INS
combisv	1	247850469	247856495	6026.0	DEL
combisv	1	248207828	248208124	296.0	DEL
combisv	1	248546410	248547455	1045.0	DEL
combisv	1	248666882	248667436	554.0	INV
combisv	1	248682565	248682565	472.0	INS
combisv	1	248691625	248692097	472.0	DEL
combisv	1	248706999	248707782	783.0	INV
combisv	1	248758803	248760863	2060.0	DUP
combisv	1	248849859	248850136	277.0	DEL
combisv	1	249144920	249150546	5626.0	DEL
combisv	2	419616	421233	1617.0	DUP
combisv	2	502912	503325	413.0	DEL
combisv	2	547305	547453	148.0	DEL
combisv	2	582274	582663	389.0	DEL
combisv	2	652639	652639	247.0	INS
combisv	2	725186	725859	673.0	DEL
combisv	2	842995	843218	223.0	DEL
combisv	2	975541	975541	610.0	INS
combisv	2	1108657	1108804	147.0	DEL
combisv	2	1194835	1194835	331.0	INS
combisv	2	1234639	1234842	203.0	DEL
combisv	2	1284406	1284406	1008.0	INS
combisv	2	1303589	1303803	214.0	DEL
combisv	2	1349680	1350124	444.0	DEL
combisv	2	1358075	1358448	373.0	DEL
combisv	2	1365302	1366520	1218.0	DEL
combisv	2	1428520	1428934	414.0	DEL
combisv	2	1461175	1461340	165.0	DEL
combisv	2	1521179	1521659	480.0	DEL
combisv	2	1529673	1533176	3503.0	DEL
combisv	2	1534088	1536097	2009.0	DEL
combisv	2	1584516	1585271	755.0	DEL
combisv	2	1613937	1614129	192.0	DEL
combisv	2	1614642	1615104	462.0	DEL
combisv	2	1625692	1626271	579.0	DEL
combisv	2	1642602	1643099	497.0	DEL
combisv	2	1826331	1826799	468.0	DEL
combisv	2	1851859	1852336	477.0	DEL
combisv	2	1959950	1960046	96.0	DEL
combisv	2	2189076	2189493	417.0	DEL
combisv	2	2261221	2263398	2177.0	DEL
combisv	2	2311386	2311822	436.0	DEL
combisv	2	2466067	2466421	354.0	DEL
combisv	2	2627237	2628761	1524.0	DEL
combisv	2	2720251	2720725	474.0	DEL
combisv	2	2726853	2726853	591.0	INS
combisv	2	2796561	2796769	208.0	DEL
combisv	2	2798799	2799210	411.0	DEL
combisv	2	2910186	2910663	477.0	DEL
combisv	2	2940431	2941028	597.0	DEL
combisv	2	3027969	3028544	575.0	DEL
combisv	2	3183430	3183430	1261.0	INS
combisv	2	3184837	3185025	514.0	INS
combisv	2	3203570	3203627	57.0	DEL
combisv	2	3244118	3244828	710.0	DEL
combisv	2	3250797	3250939	142.0	DEL
combisv	2	3323315	3323925	610.0	DEL
combisv	2	3332068	3332633	565.0	DEL
combisv	2	3421896	3421896	62.0	INS
combisv	2	3719353	3720347	994.0	DEL
combisv	2	3772887	3773369	482.0	DEL
combisv	2	4140766	4140766	1196.0	INS
combisv	2	4613469	4613988	519.0	DEL
combisv	2	4781286	4787296	6010.0	DEL
combisv	2	4881892	4887884	5992.0	DEL
combisv	2	5487790	5488025	235.0	DEL
combisv	2	5647852	5648270	418.0	DEL
combisv	2	5704286	5704627	341.0	DEL
combisv	2	5887869	5888829	960.0	DEL
combisv	2	7261171	7261519	348.0	DEL
combisv	2	7660195	7660395	200.0	DEL
combisv	2	8043624	8043816	192.0	DEL
combisv	2	8616754	8617170	416.0	DEL
combisv	2	9437960	9437960	330.0	INS
combisv	2	9444563	9446428	1865.0	DUP
combisv	2	9546225	9546602	377.0	DEL
combisv	2	9877277	9877277	959.0	INS
combisv	2	9948332	9953947	5615.0	DEL
combisv	2	9959297	9959561	264.0	DEL
combisv	2	10152580	10155105	2525.0	DEL
combisv	2	10696582	10705638	9056.0	DEL
combisv	2	11253724	11253808	84.0	DEL
combisv	2	11758079	11758542	463.0	DEL
combisv	2	11993978	11994497	519.0	DEL
combisv	2	12988352	12988815	463.0	INV
combisv	2	13620698	13620698	253.0	INS
combisv	2	14531269	14531600	331.0	DEL
combisv	2	15166292	15166668	376.0	DEL
combisv	2	16436754	16439953	3199.0	INV
combisv	2	16571005	16571382	377.0	DEL
combisv	2	16576770	16576770	56.0	INS
combisv	2	16932484	16935033	2549.0	DEL
combisv	2	18118949	18120021	1072.0	DEL
combisv	2	19002873	19003320	447.0	DEL
combisv	2	19553386	19553386	541.0	INS
combisv	2	19748382	19748382	339.0	INS
combisv	2	19890242	19890293	51.0	DEL
combisv	2	20177399	20177399	347.0	INS
combisv	2	20666674	20666980	306.0	DEL
combisv	2	20971372	20971736	364.0	DEL
combisv	2	21796792	21796792	320.0	INS
combisv	2	21919537	21919537	3722.0	INS
combisv	2	22673331	22673413	82.0	DEL
combisv	2	22706303	22706303	1008.0	INS
combisv	2	22940557	22940557	86.0	INS
combisv	2	23446897	23446897	517.0	INS
combisv	2	23571091	23571201	110.0	DEL
combisv	2	25148405	25148554	149.0	DEL
combisv	2	26623645	26623645	347.0	INS
combisv	2	26878027	26878129	102.0	DEL
combisv	2	27324055	27324599	544.0	DEL
combisv	2	27372002	27375734	3732.0	DUP
combisv	2	28054057	28054057	326.0	INS
combisv	2	28133145	28133145	143.0	INS
combisv	2	29228442	29228737	295.0	DEL
combisv	2	29999103	29999284	181.0	DEL
combisv	2	31109890	31109890	218.0	INS
combisv	2	31527419	31527419	589.0	INS
combisv	2	31527426	31527426	280.0	INS
combisv	2	31559041	31559041	914.0	INS
combisv	2	31952164	31952164	348.0	INS
combisv	2	32837433	32837630	197.0	DEL
combisv	2	33225619	33227264	1645.0	DUP
combisv	2	33765955	33772524	6569.0	DEL
combisv	2	34015402	34015402	124.0	INS
combisv	2	34200363	34200506	143.0	DEL
combisv	2	34467420	34467420	167.0	INS
combisv	2	34545263	34546008	745.0	DEL
combisv	2	34643660	34643974	314.0	DEL
combisv	2	34797638	34801495	3857.0	DEL
combisv	2	34828920	34829249	329.0	DEL
combisv	2	35678715	35679058	343.0	DEL
combisv	2	36090524	36090815	291.0	DEL
combisv	2	36732536	36732865	329.0	DEL
combisv	2	36955665	36955961	296.0	DEL
combisv	2	36986224	36991029	4805.0	DUP
combisv	2	37346918	37349043	2125.0	DEL
combisv	2	37393106	37393106	780.0	INS
combisv	2	37985730	37989440	3710.0	DUP
combisv	2	39071496	39071805	309.0	DEL
combisv	2	39623772	39625292	1520.0	DEL
combisv	2	40332849	40338066	5217.0	DUP
combisv	2	40446810	40447224	414.0	DEL
combisv	2	40978128	40978452	324.0	DEL
combisv	2	41239458	41245049	5591.0	DEL
combisv	2	41973068	41975876	2808.0	DEL
combisv	2	42346258	42347317	1059.0	DEL
combisv	2	43024046	43024046	331.0	INS
combisv	2	43359715	43359892	177.0	DEL
combisv	2	43451296	43455109	3813.0	DUP
combisv	2	44237952	44237952	85.0	INS
combisv	2	44467098	44468071	973.0	DEL
combisv	2	44467099	44468072	973.0	DEL
combisv	2	44545271	44546301	1030.0	INV
combisv	2	44635872	44636712	840.0	DEL
combisv	2	44816085	44816171	86.0	DEL
combisv	2	45641736	45642659	923.0	DEL
combisv	2	46433169	46434696	1527.0	DEL
combisv	2	46909937	46910661	724.0	DEL
combisv	2	47026143	47026602	459.0	DEL
combisv	2	48851175	48857941	6766.0	DEL
combisv	2	49354910	49355077	167.0	DEL
combisv	2	49626781	49630633	3852.0	DEL
combisv	2	50027911	50027911	828.0	INS
combisv	2	50473378	50481011	7633.0	DEL
combisv	2	50814528	50816697	2169.0	INV
combisv	2	51009199	51016001	6802.0	DEL
combisv	2	51430679	51430679	360.0	INS
combisv	2	51973827	51974220	393.0	DEL
combisv	2	52825693	52825860	167.0	DEL
combisv	2	53153549	53153549	324.0	INS
combisv	2	53249472	53252603	3131.0	DEL
combisv	2	53558084	53559777	1693.0	DEL
combisv	2	54565490	54567473	1983.0	DEL
combisv	2	54673564	54673564	342.0	INS
combisv	2	55634250	55636191	1941.0	DEL
combisv	2	56492390	56492854	464.0	DEL
combisv	2	56872824	56872824	162.0	INS
combisv	2	57982241	57982308	67.0	DEL
combisv	2	59213692	59213692	305.0	INS
combisv	2	59553628	59553628	577.0	INS
combisv	2	59769491	59769491	268.0	INS
combisv	2	60616156	60616468	312.0	DEL
combisv	2	61880236	61881101	865.0	DEL
combisv	2	62057944	62059055	1111.0	DEL
combisv	2	62655280	62656803	1523.0	INV
combisv	2	64113017	64113465	448.0	DEL
combisv	2	64315561	64316374	813.0	DEL
combisv	2	64632278	64632278	212.0	INS
combisv	2	64826620	64829151	2531.0	DEL
combisv	2	65103489	65109489	6000.0	DEL
combisv	2	65393731	65393973	242.0	DEL
combisv	2	65596596	65597007	411.0	DEL
combisv	2	65746423	65746423	3296.0	INS
combisv	2	66008594	66009725	1131.0	DEL
combisv	2	66505593	66507421	1828.0	DEL
combisv	2	67507595	67508003	408.0	DEL
combisv	2	67819057	67819057	561.0	INS
combisv	2	68405590	68405590	121.0	INS
combisv	2	68648182	68648182	337.0	INS
combisv	2	69744635	69744635	85.0	INS
combisv	2	70661322	70662316	994.0	DEL
combisv	2	71163861	71164481	620.0	DEL
combisv	2	71342537	71347885	5348.0	DEL
combisv	2	73723689	73723689	335.0	INS
combisv	2	74030662	74033494	2832.0	DEL
combisv	2	76257681	76257681	207.0	INS
combisv	2	76410429	76414035	3606.0	DEL
combisv	2	76526510	76528889	2379.0	DEL
combisv	2	76844756	76845503	747.0	DEL
combisv	2	77343641	77343641	79.0	INS
combisv	2	77363856	77364700	844.0	DEL
combisv	2	78117901	78118340	439.0	DEL
combisv	2	78456162	78456545	383.0	DEL
combisv	2	78748256	78748958	702.0	DEL
combisv	2	78965393	78965393	324.0	INS
combisv	2	79076637	79081249	4612.0	DEL
combisv	2	79895089	79895385	296.0	DEL
combisv	2	79900249	79900249	466.0	INS
combisv	2	81768469	81774469	6000.0	DEL
combisv	2	82194157	82194157	164.0	INS
combisv	2	82340467	82340679	212.0	DEL
combisv	2	82362139	82362611	472.0	DEL
combisv	2	82756073	82757501	1428.0	DEL
combisv	2	82969916	82969916	196.0	INS
combisv	2	83035628	83036442	814.0	DEL
combisv	2	83831697	83831697	85.0	INS
combisv	2	84432413	84432786	373.0	DEL
combisv	2	84643545	84643545	216.0	INS
combisv	2	84728327	84728327	1001.0	INS
combisv	2	85235384	85235669	285.0	DEL
combisv	2	85939232	85939357	125.0	DEL
combisv	2	85939233	85939358	125.0	DEL
combisv	2	86822035	86822225	190.0	DEL
combisv	2	87140343	87142545	2202.0	DEL
combisv	2	88480467	88480467	934.0	INS
combisv	2	88828012	88831041	3029.0	DUP
combisv	2	89832039	89833247	1208.0	DEL
combisv	2	90449660	90450229	569.0	DEL
combisv	2	91759877	91767437	7560.0	DUP
combisv	2	91775500	91782904	7404.0	INV
combisv	2	91775691	91775691	145.0	INS
combisv	2	91782904	91782904	144.0	INS
combisv	2	91961499	91969611	8112.0	DUP
combisv	2	92312806	92312806	62.0	INS
combisv	2	95562477	95567600	5123.0	DEL
combisv	2	96611247	96617437	6190.0	DEL
combisv	2	96667427	96674770	7343.0	DEL
combisv	2	96750714	96751272	558.0	DEL
combisv	2	96750805	96751212	407.0	DEL
combisv	2	97425454	97425454	367.0	INS
combisv	2	98340270	98345153	4883.0	DUP
combisv	2	99918600	99918818	218.0	DEL
combisv	2	99922837	99922837	218.0	INS
combisv	2	100415969	100415969	79.0	INS
combisv	2	101061752	101062094	342.0	DEL
combisv	2	101301135	101301135	117.0	INS
combisv	2	102069356	102069700	344.0	DEL
combisv	2	102620012	102620250	238.0	DEL
combisv	2	102811694	102812326	632.0	DEL
combisv	2	102912411	102912411	85.0	INS
combisv	2	103322505	103322957	452.0	DEL
combisv	2	103333146	103333146	73.0	INS
combisv	2	105339623	105339623	85.0	INS
combisv	2	105452325	105454589	2264.0	DEL
combisv	2	106695064	106695861	797.0	DEL
combisv	2	106890403	106890635	232.0	DEL
combisv	2	106930492	106930854	362.0	DEL
combisv	2	107926365	107926699	334.0	DEL
combisv	2	108275390	108277624	2234.0	DEL
combisv	2	108559034	108559034	175.0	INS
combisv	2	108797198	108797198	887.0	INS
combisv	2	108855944	108855944	901.0	INS
combisv	2	108914464	108917547	3083.0	DUP
combisv	2	109763204	109763204	490.0	INS
combisv	2	110278129	110278575	446.0	DEL
combisv	2	111682343	111682343	628.0	INS
combisv	2	111682344	111682344	314.0	INS
combisv	2	112276735	112282807	6072.0	DUP
combisv	2	112701972	112701972	311.0	INS
combisv	2	112701973	112701973	311.0	INS
combisv	2	112763783	112765387	1604.0	DEL
combisv	2	112871272	112871486	214.0	DEL
combisv	2	112872677	112872812	135.0	DEL
combisv	2	112897270	112897324	54.0	DEL
combisv	2	113001389	113001389	299.0	INS
combisv	2	113479613	113481546	1933.0	DEL
combisv	2	113534093	113534212	119.0	DEL
combisv	2	113856441	113856648	207.0	DEL
combisv	2	114288819	114292734	3915.0	DUP
combisv	2	114358517	114361280	2763.0	INV
combisv	2	115188387	115188387	304.0	INS
combisv	2	115628089	115628834	745.0	DEL
combisv	2	116662080	116662644	564.0	DEL
combisv	2	116974604	116981881	7277.0	INV
combisv	2	116974702	116978053	3351.0	DEL
combisv	2	116978298	116982066	3768.0	INV
combisv	2	117239632	117240015	383.0	DEL
combisv	2	117334936	117335242	306.0	DEL
combisv	2	117792015	117796290	4275.0	INV
combisv	2	118171347	118171413	66.0	DEL
combisv	2	118905875	118906632	757.0	DEL
combisv	2	119155688	119155688	350.0	INS
combisv	2	119432954	119436450	3496.0	DEL
combisv	2	119653385	119659361	5976.0	DEL
combisv	2	120155189	120155583	394.0	DEL
combisv	2	120202147	120202727	580.0	DEL
combisv	2	120282660	120282660	936.0	INS
combisv	2	120417197	120418363	1166.0	DEL
combisv	2	121148753	121148753	485.0	INS
combisv	2	121304546	121306680	2134.0	DEL
combisv	2	121873512	121873865	353.0	DEL
combisv	2	121891926	121892471	545.0	DEL
combisv	2	122564406	122564707	301.0	DEL
combisv	2	123364834	123365425	591.0	DEL
combisv	2	123476774	123482515	5741.0	INV
combisv	2	123616763	123617051	288.0	DEL
combisv	2	123990940	123993611	2671.0	DEL
combisv	2	124074277	124074336	59.0	DEL
combisv	2	125052950	125054430	1480.0	INV
combisv	2	125427983	125428482	499.0	DEL
combisv	2	125639339	125645005	5666.0	DEL
combisv	2	125766536	125768149	1613.0	DEL
combisv	2	126009136	126009942	806.0	DEL
combisv	2	126051064	126051064	117.0	INS
combisv	2	126128723	126128723	300.0	INS
combisv	2	126367589	126370291	2702.0	DEL
combisv	2	127729074	127729505	431.0	DEL
combisv	2	127825972	127834136	8164.0	DEL
combisv	2	127855761	127859277	3516.0	DUP
combisv	2	128737074	128737163	89.0	DEL
combisv	2	128871241	128871569	328.0	DEL
combisv	2	129098116	129098857	741.0	DEL
combisv	2	129229041	129229540	499.0	DEL
combisv	2	129638746	129646592	7846.0	DEL
combisv	2	129685038	129686098	1060.0	INV
combisv	2	130037108	130037395	287.0	DEL
combisv	2	130215531	130217212	1681.0	DUP
combisv	2	130492537	130493426	889.0	DEL
combisv	2	130492991	130493379	388.0	DEL
combisv	2	131844161	131844803	642.0	DEL
combisv	2	131886706	131887170	464.0	INV
combisv	2	132490502	132494757	4255.0	DUP
combisv	2	132872030	132872168	138.0	DEL
combisv	2	132997668	133002407	4739.0	DEL
combisv	2	133016935	133023622	6687.0	DUP
combisv	2	133115526	133115786	260.0	DEL
combisv	2	133238936	133244936	6000.0	DEL
combisv	2	134460291	134460556	265.0	DEL
combisv	2	134546179	134546549	370.0	DEL
combisv	2	134745635	134754091	8456.0	DEL
combisv	2	134966755	134970076	3321.0	DEL
combisv	2	136879031	136879031	261.0	INS
combisv	2	138176979	138176979	183.0	INS
combisv	2	138259769	138259769	327.0	INS
combisv	2	138611216	138611472	269.0	INS
combisv	2	138611899	138614917	3018.0	INV
combisv	2	138615327	138615595	268.0	DEL
combisv	2	139003203	139007342	4139.0	INV
combisv	2	139380757	139380757	326.0	INS
combisv	2	142008867	142009305	438.0	DEL
combisv	2	142229806	142230650	844.0	DEL
combisv	2	142350988	142351325	337.0	DEL
combisv	2	143389508	143390549	1041.0	INV
combisv	2	143927131	143927540	409.0	DEL
combisv	2	143988117	143996509	8392.0	DEL
combisv	2	145039285	145039285	286.0	INS
combisv	2	145346729	145346729	348.0	INS
combisv	2	145628076	145628736	660.0	INV
combisv	2	146887555	146889568	2013.0	DEL
combisv	2	147941327	147946667	5340.0	DEL
combisv	2	148782094	148782094	85.0	INS
combisv	2	150538587	150539514	927.0	INV
combisv	2	150627066	150627275	209.0	DEL
combisv	2	151447061	151452040	4979.0	DEL
combisv	2	152617304	152617587	283.0	DEL
combisv	2	152930925	152931431	506.0	DEL
combisv	2	153153409	153153476	67.0	DEL
combisv	2	153457375	153461393	4018.0	INV
combisv	2	153795734	153799765	4031.0	DUP
combisv	2	154160653	154160653	319.0	INS
combisv	2	154411710	154411996	286.0	DEL
combisv	2	154633633	154633633	85.0	INS
combisv	2	154896012	154899169	3157.0	DUP
combisv	2	155171109	155174140	3031.0	INV
combisv	2	155373777	155374630	853.0	DEL
combisv	2	155891101	155891550	449.0	DEL
combisv	2	156526889	156526889	1753.0	INS
combisv	2	156656752	156656847	95.0	DEL
combisv	2	156680525	156680525	156.0	INS
combisv	2	157660789	157660789	929.0	INS
combisv	2	157681363	157682732	1369.0	DEL
combisv	2	158028113	158028113	156.0	INS
combisv	2	158028114	158028114	157.0	INS
combisv	2	158433360	158433646	286.0	DEL
combisv	2	159959171	159959392	221.0	DEL
combisv	2	159961440	159961668	228.0	DEL
combisv	2	160149170	160151631	2461.0	DEL
combisv	2	161795614	161795909	295.0	DEL
combisv	2	163666424	163666721	297.0	DEL
combisv	2	164511508	164511508	160.0	INS
combisv	2	164993292	164996147	2855.0	DEL
combisv	2	165858996	165864122	5126.0	DEL
combisv	2	166522850	166523465	615.0	DEL
combisv	2	167494646	167501456	6810.0	DUP
combisv	2	167550228	167550281	53.0	DEL
combisv	2	167558522	167565994	7472.0	DEL
combisv	2	169081511	169082126	615.0	DEL
combisv	2	169395474	169395762	288.0	DEL
combisv	2	170095003	170095003	216.0	INS
combisv	2	170637290	170643994	6704.0	DEL
combisv	2	172664694	172664862	168.0	DEL
combisv	2	172848377	172854108	5731.0	DEL
combisv	2	172905516	172910333	4817.0	DUP
combisv	2	173148027	173148136	109.0	DEL
combisv	2	173554393	173556242	1849.0	DEL
combisv	2	174533755	174536720	2965.0	INV
combisv	2	174536586	174536586	206.0	INS
combisv	2	175388461	175393122	4661.0	INV
combisv	2	175735909	175735909	336.0	INS
combisv	2	176190161	176190263	102.0	DEL
combisv	2	177265650	177271896	6246.0	DEL
combisv	2	178543112	178543112	1045.0	INS
combisv	2	179037043	179037043	85.0	INS
combisv	2	179172296	179172296	1288.0	INS
combisv	2	179315145	179315696	551.0	DEL
combisv	2	180408623	180416050	7427.0	INV
combisv	2	180422039	180422825	786.0	DEL
combisv	2	180422092	180422510	418.0	DEL
combisv	2	181925843	181926129	286.0	DEL
combisv	2	182142883	182142883	71.0	INS
combisv	2	182149817	182149817	85.0	INS
combisv	2	183315817	183316124	307.0	DEL
combisv	2	183371561	183371561	1274.0	INS
combisv	2	183643186	183643186	179.0	INS
combisv	2	184569202	184571035	1833.0	INV
combisv	2	184916901	184921503	4602.0	DEL
combisv	2	184957910	184958244	334.0	DEL
combisv	2	185125574	185125574	311.0	INS
combisv	2	185326251	185327680	1429.0	DEL
combisv	2	185616464	185617326	862.0	INV
combisv	2	186001738	186001738	351.0	INS
combisv	2	187437063	187437288	225.0	DEL
combisv	2	188215736	188216010	274.0	DEL
combisv	2	188505281	188505281	517.0	INS
combisv	2	189163003	189163003	307.0	INS
combisv	2	189163791	189164081	290.0	DEL
combisv	2	189853844	189853844	336.0	INS
combisv	2	191230423	191231326	903.0	DEL
combisv	2	191672664	191675157	2493.0	DUP
combisv	2	192562215	192562550	335.0	DEL
combisv	2	193398579	193398579	294.0	INS
combisv	2	194484204	194484204	85.0	INS
combisv	2	194763763	194763763	432.0	INS
combisv	2	194778475	194779296	821.0	DEL
combisv	2	194914461	194914529	68.0	DEL
combisv	2	195438402	195438402	319.0	INS
combisv	2	195728702	195729984	1282.0	DEL
combisv	2	195842765	195842848	83.0	DEL
combisv	2	195979372	195984445	5073.0	INV
combisv	2	196031303	196031604	301.0	DEL
combisv	2	196031304	196031605	301.0	DEL
combisv	2	196214734	196215213	479.0	DEL
combisv	2	198927699	198928084	385.0	DEL
combisv	2	199142187	199142545	358.0	DEL
combisv	2	199454654	199454654	864.0	INS
combisv	2	200530310	200530469	159.0	DEL
combisv	2	201071850	201072120	270.0	DEL
combisv	2	202146643	202149298	2655.0	DEL
combisv	2	202641961	202641961	266.0	INS
combisv	2	202721667	202721956	289.0	DEL
combisv	2	205862991	205863243	252.0	DEL
combisv	2	206853451	206853640	189.0	DEL
combisv	2	207239809	207239970	161.0	DEL
combisv	2	208567159	208567592	433.0	DEL
combisv	2	208959090	208959491	401.0	DEL
combisv	2	208963210	208963210	110.0	INS
combisv	2	209451659	209452114	455.0	DEL
combisv	2	211817525	211817525	192.0	INS
combisv	2	212078937	212079449	512.0	DEL
combisv	2	212161535	212161605	70.0	DEL
combisv	2	212708309	212708309	153.0	INS
combisv	2	213166407	213166407	329.0	INS
combisv	2	213183583	213192641	9058.0	DEL
combisv	2	213530408	213530505	97.0	DEL
combisv	2	214874720	214876209	1489.0	DEL
combisv	2	216548396	216548396	346.0	INS
combisv	2	216784650	216784650	388.0	INS
combisv	2	216960869	216960869	71.0	INS
combisv	2	219931564	219932313	749.0	DEL
combisv	2	220051540	220051540	67.0	INS
combisv	2	220195353	220195353	336.0	INS
combisv	2	220523169	220523169	85.0	INS
combisv	2	220936364	220936364	120.0	INS
combisv	2	220994456	220995408	952.0	DEL
combisv	2	221688365	221688441	76.0	DEL
combisv	2	221818451	221818899	448.0	DEL
combisv	2	221882980	221883164	184.0	DEL
combisv	2	222232883	222233655	772.0	DEL
combisv	2	222567625	222569269	1644.0	INV
combisv	2	222670777	222670777	405.0	INS
combisv	2	222677154	222677154	301.0	INS
combisv	2	223760227	223762660	2433.0	DEL
combisv	2	223882849	223882849	320.0	INS
combisv	2	223947599	223947599	600.0	INS
combisv	2	224031116	224031473	357.0	DEL
combisv	2	224408551	224410622	2071.0	DEL
combisv	2	225114031	225114031	460.0	INS
combisv	2	225283733	225283733	85.0	INS
combisv	2	225292691	225293805	1114.0	INV
combisv	2	226039615	226040052	437.0	DEL
combisv	2	226753650	226753650	689.0	INS
combisv	2	226831962	226838410	6448.0	DEL
combisv	2	226954896	226962253	7357.0	DEL
combisv	2	227017587	227017798	211.0	DEL
combisv	2	228709411	228709668	257.0	DEL
combisv	2	228956954	228957852	898.0	DEL
combisv	2	230254037	230254037	327.0	INS
combisv	2	231325097	231325849	752.0	DEL
combisv	2	231884124	231885269	1145.0	DEL
combisv	2	232217545	232217545	913.0	INS
combisv	2	232397112	232400257	3145.0	DEL
combisv	2	232482684	232482684	261.0	INS
combisv	2	233622031	233622031	352.0	INS
combisv	2	233859824	233860219	395.0	DEL
combisv	2	234631462	234633959	2497.0	DEL
combisv	2	235554022	235558287	4265.0	DEL
combisv	2	235812283	235812577	294.0	DEL
combisv	2	235919258	235919779	521.0	DEL
combisv	2	236098946	236098946	327.0	INS
combisv	2	236473324	236473458	134.0	DEL
combisv	2	236805324	236806742	1418.0	DEL
combisv	2	237216633	237216783	150.0	DEL
combisv	2	237287612	237288604	992.0	DEL
combisv	2	237556899	237556899	61.0	INS
combisv	2	237701742	237702142	400.0	DEL
combisv	2	238465574	238465727	153.0	DEL
combisv	2	238556168	238556672	504.0	DEL
combisv	2	238865974	238866042	68.0	DEL
combisv	2	239025765	239029047	3282.0	DUP
combisv	2	239204434	239205533	1099.0	DEL
combisv	2	239409373	239409691	318.0	DEL
combisv	2	239626158	239627496	1338.0	DEL
combisv	2	240041439	240041929	490.0	DEL
combisv	2	240202696	240203068	372.0	DEL
combisv	2	240389277	240389732	455.0	DEL
combisv	2	240511247	240511712	465.0	DEL
combisv	2	240564669	240565139	470.0	DEL
combisv	2	240587085	240587332	247.0	DEL
combisv	2	240640996	240641611	615.0	DEL
combisv	2	240654881	240655215	334.0	DEL
combisv	2	240833634	240833928	294.0	DEL
combisv	2	240838087	240839392	1305.0	DEL
combisv	2	240853517	240854744	1227.0	DEL
combisv	2	240870065	240870538	473.0	DEL
combisv	2	241045366	241046264	898.0	DEL
combisv	2	241050092	241050449	357.0	DEL
combisv	2	241232412	241242363	9951.0	DEL
combisv	2	241453170	241454237	1067.0	INV
combisv	2	241580586	241581459	873.0	DEL
combisv	2	241752008	241752008	585.0	INS
combisv	2	241992089	241992366	277.0	DEL
combisv	2	242017538	242018566	1028.0	DEL
combisv	2	242146424	242146597	173.0	DEL
combisv	2	242396667	242396913	246.0	DEL
combisv	2	242506009	242507290	1281.0	DEL
combisv	2	242694930	242695289	359.0	DEL
combisv	2	242955349	242955349	657.0	INS
combisv	3	96652	96652	683.0	INS
combisv	3	227945	235192	7247.0	DEL
combisv	3	329224	331620	2396.0	DEL
combisv	3	528302	534054	5752.0	DUP
combisv	3	1684839	1690714	5875.0	DEL
combisv	3	1781971	1788543	6572.0	DUP
combisv	3	1805700	1806319	619.0	DEL
combisv	3	2311600	2311930	330.0	DEL
combisv	3	2430880	2431153	273.0	DEL
combisv	3	2813995	2813995	370.0	INS
combisv	3	2843306	2843306	129.0	INS
combisv	3	3481044	3483339	2295.0	DEL
combisv	3	3638796	3638796	873.0	INS
combisv	3	3873189	3873531	342.0	DEL
combisv	3	4066998	4069558	2560.0	DEL
combisv	3	4205124	4205124	338.0	INS
combisv	3	4398520	4400319	1799.0	DEL
combisv	3	5098703	5103823	5120.0	DEL
combisv	3	5535395	5539278	3883.0	DEL
combisv	3	5605908	5605908	1123.0	INS
combisv	3	5943866	5944025	159.0	DEL
combisv	3	6103014	6103014	350.0	INS
combisv	3	6525379	6525379	236.0	INS
combisv	3	6679926	6679926	671.0	INS
combisv	3	7820511	7820594	83.0	DEL
combisv	3	8305900	8305900	300.0	INS
combisv	3	8720332	8720860	528.0	DEL
combisv	3	8722514	8723105	591.0	DEL
combisv	3	9254046	9254425	379.0	DEL
combisv	3	9577223	9577223	86.0	INS
combisv	3	10190067	10190865	798.0	DEL
combisv	3	10407494	10407494	87.0	INS
combisv	3	11416530	11420158	3628.0	DEL
combisv	3	11594641	11594764	123.0	DEL
combisv	3	11805985	11807177	1192.0	DEL
combisv	3	12182058	12191214	9156.0	DEL
combisv	3	12227627	12227627	330.0	INS
combisv	3	12293187	12294616	1429.0	DEL
combisv	3	12818434	12818434	332.0	INS
combisv	3	14291162	14296083	4921.0	DEL
combisv	3	15633910	15634657	747.0	DEL
combisv	3	16239351	16241007	1656.0	DEL
combisv	3	17731700	17731999	299.0	DEL
combisv	3	18067057	18073652	6595.0	DEL
combisv	3	18729964	18730765	801.0	DEL
combisv	3	18829118	18829118	1849.0	INS
combisv	3	19802948	19806357	3409.0	DEL
combisv	3	20011444	20011544	100.0	DEL
combisv	3	20200729	20201259	530.0	DEL
combisv	3	20461909	20465393	3484.0	INV
combisv	3	20794173	20798212	4039.0	DEL
combisv	3	20896952	20897167	215.0	DEL
combisv	3	20988431	20996130	7699.0	DEL
combisv	3	21976413	21985417	9004.0	DEL
combisv	3	22277796	22286191	8395.0	DEL
combisv	3	22420247	22421028	781.0	DEL
combisv	3	22420481	22421012	531.0	DEL
combisv	3	22582225	22582901	676.0	DEL
combisv	3	22720893	22724395	3502.0	DUP
combisv	3	23298130	23298130	114.0	INS
combisv	3	23514950	23514950	85.0	INS
combisv	3	23763814	23765312	1498.0	DEL
combisv	3	24305972	24306104	132.0	DEL
combisv	3	24819538	24819822	284.0	DEL
combisv	3	24987835	24987835	85.0	INS
combisv	3	25172405	25172531	126.0	DEL
combisv	3	25668882	25668882	336.0	INS
combisv	3	25699358	25699561	203.0	DEL
combisv	3	26123818	26124120	302.0	DEL
combisv	3	26357246	26357246	110.0	INS
combisv	3	26359363	26359473	110.0	DEL
combisv	3	26451910	26451910	1248.0	INS
combisv	3	27650633	27652186	1553.0	DUP
combisv	3	28167456	28167766	310.0	DEL
combisv	3	28391395	28393791	2396.0	DEL
combisv	3	28424797	28424797	278.0	INS
combisv	3	28707014	28707014	198.0	INS
combisv	3	31037252	31037252	472.0	INS
combisv	3	31400634	31400634	85.0	INS
combisv	3	31481515	31482932	1417.0	DEL
combisv	3	31503249	31503249	462.0	INS
combisv	3	31842169	31842169	347.0	INS
combisv	3	31850372	31850372	348.0	INS
combisv	3	31854072	31854461	389.0	DEL
combisv	3	31881353	31881353	355.0	INS
combisv	3	32102048	32107854	5806.0	DEL
combisv	3	32153756	32153864	108.0	DEL
combisv	3	32203876	32204163	287.0	DEL
combisv	3	32838589	32839061	472.0	DEL
combisv	3	33155419	33156952	1533.0	INV
combisv	3	33300924	33301255	331.0	DEL
combisv	3	33435098	33436818	1720.0	DEL
combisv	3	33485690	33485823	133.0	DEL
combisv	3	33553214	33554062	848.0	DEL
combisv	3	34059531	34059676	145.0	DEL
combisv	3	35716637	35716637	159.0	INS
combisv	3	35952413	35952413	88.0	INS
combisv	3	38368172	38368656	484.0	DEL
combisv	3	39215746	39215746	583.0	INS
combisv	3	40125899	40126097	198.0	DEL
combisv	3	40753748	40754436	688.0	DEL
combisv	3	41008639	41008639	143.0	INS
combisv	3	41336675	41337229	554.0	DEL
combisv	3	41362143	41363401	1258.0	INV
combisv	3	41362859	41367034	4175.0	INV
combisv	3	42898391	42898391	312.0	INS
combisv	3	43316496	43316496	269.0	INS
combisv	3	43417475	43427724	10249.0	INV
combisv	3	43427474	43427474	220.0	INS
combisv	3	43652546	43655586	3040.0	INV
combisv	3	44739193	44742160	2967.0	INV
combisv	3	44740990	44740990	57.0	INS
combisv	3	44741232	44742048	816.0	INV
combisv	3	44742272	44742329	57.0	DEL
combisv	3	45073142	45073562	420.0	DEL
combisv	3	46550771	46550771	155.0	INS
combisv	3	46661824	46661824	330.0	INS
combisv	3	46881073	46881073	972.0	INS
combisv	3	47472762	47472762	653.0	INS
combisv	3	47490684	47493425	2741.0	DEL
combisv	3	47524245	47524312	67.0	DEL
combisv	3	47524553	47533218	8665.0	DEL
combisv	3	48251697	48255139	3442.0	DEL
combisv	3	48372286	48372286	85.0	INS
combisv	3	48599035	48599035	86.0	INS
combisv	3	49342551	49342551	235.0	INS
combisv	3	50120788	50126278	5490.0	DUP
combisv	3	50879141	50879141	336.0	INS
combisv	3	50925337	50925337	697.0	INS
combisv	3	50934330	50935027	697.0	DEL
combisv	3	51455631	51455631	2673.0	INS
combisv	3	51760668	51760668	303.0	INS
combisv	3	52478496	52479038	542.0	DEL
combisv	3	55788047	55788047	1607.0	INS
combisv	3	56604662	56604932	270.0	DEL
combisv	3	57003336	57003421	85.0	DEL
combisv	3	57005548	57007086	1538.0	DEL
combisv	3	58101603	58102446	843.0	INV
combisv	3	58534752	58537349	2597.0	DEL
combisv	3	58553159	58558769	5610.0	DUP
combisv	3	58798565	58800024	1459.0	DEL
combisv	3	59124720	59126199	1479.0	DEL
combisv	3	59125033	59125749	716.0	DEL
combisv	3	59894509	59894509	71.0	INS
combisv	3	60460227	60460227	1204.0	INS
combisv	3	60495279	60495279	1712.0	INS
combisv	3	61158367	61158483	116.0	DEL
combisv	3	61665755	61667316	1561.0	DEL
combisv	3	63729665	63733178	3513.0	INV
combisv	3	63749891	63750290	399.0	DEL
combisv	3	64399152	64399152	375.0	INS
combisv	3	65117760	65119693	1933.0	DEL
combisv	3	66049242	66049550	308.0	DEL
combisv	3	66335894	66335894	410.0	INS
combisv	3	66925055	66925216	161.0	DEL
combisv	3	67493677	67496806	3129.0	DEL
combisv	3	68719626	68719704	78.0	DEL
combisv	3	68870520	68870696	176.0	DEL
combisv	3	69881942	69882437	495.0	DEL
combisv	3	71242375	71242750	375.0	DEL
combisv	3	71461280	71461280	119.0	INS
combisv	3	71656927	71665357	8430.0	DUP
combisv	3	72000681	72002841	2160.0	DEL
combisv	3	72094766	72094823	57.0	DEL
combisv	3	72347478	72353326	5848.0	DUP
combisv	3	72738521	72739600	1079.0	DEL
combisv	3	73061665	73065122	3457.0	DEL
combisv	3	74148158	74151870	3712.0	DEL
combisv	3	75101203	75101203	284.0	INS
combisv	3	75276875	75278896	2021.0	DEL
combisv	3	75533819	75533819	85.0	INS
combisv	3	75694411	75695308	897.0	DEL
combisv	3	75742035	75742355	320.0	DEL
combisv	3	75772761	75772895	134.0	DEL
combisv	3	75790632	75791185	553.0	DEL
combisv	3	75795010	75800582	5572.0	DEL
combisv	3	76014640	76014640	330.0	INS
combisv	3	77924073	77924073	1244.0	INS
combisv	3	78186941	78187417	476.0	INV
combisv	3	78231794	78231921	127.0	DEL
combisv	3	80062287	80064158	1871.0	DEL
combisv	3	80657250	80657709	459.0	DEL
combisv	3	80819373	80819878	505.0	DEL
combisv	3	80925309	80926535	1226.0	DEL
combisv	3	81346080	81346365	285.0	DEL
combisv	3	82203603	82204183	580.0	INV
combisv	3	82347404	82347882	478.0	DEL
combisv	3	82965716	82965995	279.0	DEL
combisv	3	83063409	83064043	634.0	DEL
combisv	3	83063626	83063819	193.0	DEL
combisv	3	83613968	83613968	589.0	INS
combisv	3	83828096	83828298	202.0	DEL
combisv	3	83954929	83954929	394.0	INS
combisv	3	84593162	84593162	186.0	INS
combisv	3	84699569	84702928	3359.0	DEL
combisv	3	84832090	84832090	357.0	INS
combisv	3	85663332	85663332	647.0	INS
combisv	3	85663338	85663338	654.0	INS
combisv	3	85726510	85730514	4004.0	DEL
combisv	3	86264909	86264909	951.0	INS
combisv	3	86882910	86883097	187.0	DEL
combisv	3	87447672	87456522	8850.0	DEL
combisv	3	87458645	87460217	1572.0	DEL
combisv	3	88215505	88216225	720.0	INV
combisv	3	88453740	88453993	253.0	DEL
combisv	3	88609585	88609585	167.0	INS
combisv	3	95115740	95117321	1581.0	DEL
combisv	3	95465718	95470755	5037.0	DEL
combisv	3	97914625	97914625	827.0	INS
combisv	3	98410139	98414770	4631.0	DUP
combisv	3	98711146	98711957	811.0	DEL
combisv	3	98899065	98902385	3320.0	DEL
combisv	3	98982394	98982499	105.0	DEL
combisv	3	99037458	99037746	288.0	DEL
combisv	3	99207480	99216622	9142.0	DUP
combisv	3	99628792	99629615	823.0	DEL
combisv	3	99906549	99906549	535.0	INS
combisv	3	100112490	100112490	334.0	INS
combisv	3	100306793	100307072	279.0	DEL
combisv	3	100737270	100737270	297.0	INS
combisv	3	100798719	100798719	82.0	INS
combisv	3	101491397	101492594	1197.0	DEL
combisv	3	102094439	102094439	201.0	INS
combisv	3	103467692	103467692	1134.0	INS
combisv	3	104249702	104249816	114.0	DEL
combisv	3	105333887	105333887	145.0	INS
combisv	3	106652548	106652966	418.0	DEL
combisv	3	107037938	107040241	2303.0	DUP
combisv	3	107165028	107165760	732.0	DEL
combisv	3	107893303	107893303	288.0	INS
combisv	3	109335397	109337938	2541.0	DEL
combisv	3	110256974	110257251	277.0	DEL
combisv	3	110270998	110270998	284.0	INS
combisv	3	110677345	110677496	151.0	DEL
combisv	3	111226342	111226342	339.0	INS
combisv	3	112453447	112453447	670.0	INS
combisv	3	112453468	112453468	326.0	INS
combisv	3	113854027	113854335	308.0	DEL
combisv	3	114113184	114114670	1486.0	DEL
combisv	3	114150203	114159210	9007.0	DEL
combisv	3	114466513	114466768	255.0	DEL
combisv	3	115024244	115024551	307.0	DEL
combisv	3	116204807	116205146	339.0	DEL
combisv	3	116523396	116525893	2497.0	DEL
combisv	3	117155778	117155778	589.0	INS
combisv	3	119498522	119498670	148.0	DEL
combisv	3	119894001	119894437	436.0	DEL
combisv	3	120162204	120164971	2767.0	DEL
combisv	3	120309334	120309334	215.0	INS
combisv	3	120425431	120425431	308.0	INS
combisv	3	121863079	121863712	633.0	DEL
combisv	3	122138444	122138764	320.0	DEL
combisv	3	122445711	122445711	199.0	INS
combisv	3	123197403	123198059	656.0	DEL
combisv	3	123209237	123209237	338.0	INS
combisv	3	123671409	123674359	2950.0	INV
combisv	3	124157385	124157385	276.0	INS
combisv	3	124498980	124499059	79.0	DEL
combisv	3	124890045	124890719	674.0	DEL
combisv	3	125062286	125062353	67.0	DEL
combisv	3	125214362	125214362	310.0	INS
combisv	3	125485024	125485024	50.0	INS
combisv	3	125607919	125608138	219.0	DEL
combisv	3	125676779	125678941	2162.0	DEL
combisv	3	125904361	125904361	709.0	INS
combisv	3	126090158	126090158	983.0	INS
combisv	3	126234247	126234375	128.0	DEL
combisv	3	126358734	126359457	723.0	DEL
combisv	3	127626194	127626258	64.0	DEL
combisv	3	128660687	128663158	2471.0	DEL
combisv	3	128949863	128949863	397.0	INS
combisv	3	129657426	129657881	455.0	DEL
combisv	3	129721442	129724931	3489.0	DUP
combisv	3	130083019	130083019	353.0	INS
combisv	3	130705546	130705957	411.0	DEL
combisv	3	131315159	131315539	380.0	DEL
combisv	3	131708371	131713276	4905.0	DEL
combisv	3	131740178	131743485	3307.0	DEL
combisv	3	131866918	131866918	189.0	INS
combisv	3	132967309	132967309	93.0	INS
combisv	3	133503772	133505079	1307.0	DEL
combisv	3	134673911	134674550	639.0	DEL
combisv	3	135014891	135015813	922.0	DEL
combisv	3	135221503	135225248	3745.0	DEL
combisv	3	137003242	137003242	78.0	INS
combisv	3	137072356	137073354	998.0	DEL
combisv	3	137565185	137565185	525.0	INS
combisv	3	139425501	139426295	794.0	DEL
combisv	3	140193794	140194014	220.0	DEL
combisv	3	140267506	140270885	3379.0	DEL
combisv	3	140524405	140524405	326.0	INS
combisv	3	140544425	140547048	2623.0	DUP
combisv	3	140722512	140723399	887.0	INV
combisv	3	140760582	140760582	133.0	INS
combisv	3	141318570	141318570	85.0	INS
combisv	3	141329183	141329246	63.0	DEL
combisv	3	141384678	141384978	300.0	DEL
combisv	3	142764338	142767044	2706.0	DEL
combisv	3	143194819	143194819	345.0	INS
combisv	3	144308181	144308181	85.0	INS
combisv	3	144340168	144340562	394.0	DEL
combisv	3	144503107	144503107	274.0	INS
combisv	3	144517870	144518376	506.0	DEL
combisv	3	144548527	144553002	4475.0	DEL
combisv	3	144888448	144888900	452.0	DEL
combisv	3	146219796	146219796	114.0	INS
combisv	3	146391246	146394014	2768.0	INV
combisv	3	146392038	146393057	1019.0	INV
combisv	3	146902583	146902583	151.0	INS
combisv	3	146966599	146970017	3418.0	DEL
combisv	3	147606668	147607234	566.0	DEL
combisv	3	148281437	148285412	3975.0	DEL
combisv	3	148359205	148359205	184.0	INS
combisv	3	148963380	148969724	6344.0	DEL
combisv	3	149097913	149097913	1160.0	INS
combisv	3	149142357	149142357	87.0	INS
combisv	3	149899155	149899458	303.0	DEL
combisv	3	150958810	150958810	85.0	INS
combisv	3	151427755	151428339	584.0	DEL
combisv	3	151503062	151503442	380.0	DEL
combisv	3	151764904	151765269	365.0	DEL
combisv	3	152347070	152355470	8400.0	DEL
combisv	3	152611203	152611203	239.0	INS
combisv	3	153019065	153019165	100.0	DEL
combisv	3	153296904	153296904	109.0	INS
combisv	3	153643509	153643509	238.0	INS
combisv	3	154096744	154097056	312.0	DEL
combisv	3	154647893	154650564	2671.0	DEL
combisv	3	155410975	155411331	356.0	DEL
combisv	3	156092216	156093534	1318.0	DEL
combisv	3	157850446	157850446	75.0	INS
combisv	3	157854305	157854305	2207.0	INS
combisv	3	158947204	158947204	779.0	INS
combisv	3	159257035	159257678	643.0	DEL
combisv	3	159257452	159257452	561.0	INS
combisv	3	160378593	160381819	3226.0	DUP
combisv	3	160402178	160403035	857.0	DEL
combisv	3	161717440	161717440	254.0	INS
combisv	3	162217771	162226820	9049.0	DUP
combisv	3	162545362	162547642	2280.0	INV
combisv	3	162545364	162548451	3087.0	INV
combisv	3	162629419	162636412	6993.0	DUP
combisv	3	162717055	162722104	5049.0	DEL
combisv	3	162764749	162769110	4361.0	DEL
combisv	3	163989158	163993590	4432.0	DEL
combisv	3	164581707	164581707	85.0	INS
combisv	3	165125194	165128152	2958.0	DUP
combisv	3	165503769	165503769	75.0	INS
combisv	3	166362284	166362284	246.0	INS
combisv	3	166364635	166364635	85.0	INS
combisv	3	168199046	168199046	240.0	INS
combisv	3	168607361	168607904	543.0	DEL
combisv	3	168738470	168738827	357.0	DEL
combisv	3	169376645	169381092	4447.0	DEL
combisv	3	169524278	169524278	355.0	INS
combisv	3	169694969	169694969	111.0	INS
combisv	3	170731416	170731603	363.0	INS
combisv	3	171220511	171221309	798.0	DEL
combisv	3	171250102	171251439	1337.0	DEL
combisv	3	171319254	171319254	684.0	INS
combisv	3	172400920	172401217	297.0	DEL
combisv	3	172582603	172591359	8756.0	DEL
combisv	3	173268275	173268659	384.0	DEL
combisv	3	173575551	173575827	276.0	DEL
combisv	3	174201968	174202177	209.0	DEL
combisv	3	174225420	174225420	85.0	INS
combisv	3	174480114	174480114	1555.0	INS
combisv	3	175080748	175083457	2709.0	DEL
combisv	3	175813907	175813907	111.0	INS
combisv	3	175918884	175919347	463.0	INV
combisv	3	177858470	177859853	1383.0	DEL
combisv	3	177881108	177881231	123.0	DEL
combisv	3	178550155	178550876	721.0	DEL
combisv	3	179417975	179420665	2690.0	DEL
combisv	3	179654341	179654762	421.0	DEL
combisv	3	179689189	179690219	1030.0	DEL
combisv	3	180171366	180171366	257.0	INS
combisv	3	180173589	180173839	250.0	DEL
combisv	3	181006014	181006501	487.0	DEL
combisv	3	181292901	181298901	6000.0	DEL
combisv	3	181497580	181498416	836.0	INV
combisv	3	181994824	181994824	306.0	INS
combisv	3	182298978	182298978	353.0	INS
combisv	3	183032390	183032390	840.0	INS
combisv	3	183252258	183252258	316.0	INS
combisv	3	184470868	184471299	431.0	DEL
combisv	3	186542374	186542815	441.0	DEL
combisv	3	186957925	186957925	398.0	INS
combisv	3	187134193	187134193	143.0	INS
combisv	3	187143804	187143946	142.0	DEL
combisv	3	187732912	187734763	1851.0	DEL
combisv	3	188304084	188305699	1615.0	DEL
combisv	3	188883191	188883191	342.0	INS
combisv	3	189263874	189264379	505.0	DEL
combisv	3	189362226	189370914	8688.0	DEL
combisv	3	189575886	189576275	389.0	DEL
combisv	3	189737658	189740514	2856.0	DUP
combisv	3	189855742	189859122	3380.0	DEL
combisv	3	189955414	189955712	298.0	DEL
combisv	3	190102988	190104123	1135.0	DEL
combisv	3	190118729	190119284	555.0	DEL
combisv	3	190465869	190466076	207.0	DEL
combisv	3	190833198	190834070	872.0	INV
combisv	3	191064635	191071631	6996.0	DUP
combisv	3	191076023	191078184	2161.0	DUP
combisv	3	191580749	191581428	679.0	DEL
combisv	3	191856106	191856403	297.0	DEL
combisv	3	191856502	191857290	788.0	DEL
combisv	3	191993005	191993005	85.0	INS
combisv	3	192095747	192096272	525.0	DEL
combisv	3	192137620	192137620	284.0	INS
combisv	3	192673129	192673577	448.0	DEL
combisv	3	193354037	193354037	304.0	INS
combisv	3	193870109	193870284	175.0	DEL
combisv	3	194121175	194121907	732.0	DEL
combisv	3	194398845	194400272	1427.0	DEL
combisv	3	194663946	194663946	612.0	INS
combisv	3	194762968	194763080	112.0	DEL
combisv	3	194768494	194768494	330.0	INS
combisv	3	194950807	194950807	85.0	INS
combisv	3	195224188	195224871	683.0	DEL
combisv	3	195225469	195226029	560.0	DEL
combisv	3	195349090	195349615	525.0	DEL
combisv	3	195413515	195414626	1111.0	DEL
combisv	3	195426062	195426062	1091.0	INS
combisv	3	195437763	195438279	516.0	DEL
combisv	3	195452475	195452775	300.0	DEL
combisv	3	195457685	195467271	9586.0	DUP
combisv	3	195551082	195551922	840.0	DEL
combisv	3	195564628	195565086	458.0	DEL
combisv	3	195654380	195655360	980.0	DEL
combisv	3	195774463	195774463	778.0	INS
combisv	3	196555134	196559351	4217.0	DUP
combisv	3	196625678	196625678	57.0	INS
combisv	3	196880096	196881563	1467.0	DEL
combisv	3	197737815	197742281	4466.0	DEL
combisv	3	197843925	197850165	6240.0	DEL
combisv	4	629148	629339	191.0	DEL
combisv	4	701537	702004	467.0	DEL
combisv	4	771588	780883	9295.0	DEL
combisv	4	783511	784240	729.0	DEL
combisv	4	850210	850499	289.0	DEL
combisv	4	893777	894201	424.0	DEL
combisv	4	897962	898102	140.0	DEL
combisv	4	912430	913165	735.0	DEL
combisv	4	990469	993522	3053.0	DUP
combisv	4	1031102	1031537	435.0	DEL
combisv	4	1064164	1064557	393.0	DEL
combisv	4	1080729	1080729	1045.0	INS
combisv	4	1086597	1087014	417.0	DEL
combisv	4	1139263	1140396	1133.0	DEL
combisv	4	1276924	1277107	183.0	DEL
combisv	4	1289801	1290073	272.0	DEL
combisv	4	1357812	1358085	273.0	DEL
combisv	4	1391941	1392331	390.0	DEL
combisv	4	1421246	1422356	1110.0	DEL
combisv	4	1547083	1547460	377.0	DEL
combisv	4	1557538	1558076	538.0	DEL
combisv	4	2228164	2228164	1131.0	INS
combisv	4	2357967	2358343	376.0	DEL
combisv	4	2397842	2398426	584.0	DEL
combisv	4	2400422	2400530	108.0	DEL
combisv	4	2444497	2444891	394.0	DEL
combisv	4	2571777	2571777	85.0	INS
combisv	4	3018220	3018388	168.0	DEL
combisv	4	3059750	3069435	9685.0	DUP
combisv	4	3310787	3310953	166.0	DEL
combisv	4	3389768	3390146	378.0	DEL
combisv	4	3414761	3414853	92.0	DEL
combisv	4	3442433	3442518	85.0	DEL
combisv	4	3575242	3575242	214.0	INS
combisv	4	3576296	3576760	464.0	DEL
combisv	4	3581910	3582073	163.0	DEL
combisv	4	3600993	3601243	250.0	DEL
combisv	4	3611171	3612034	863.0	DEL
combisv	4	3612104	3612581	477.0	DEL
combisv	4	3613636	3618611	4975.0	DEL
combisv	4	3627470	3627470	108.0	INS
combisv	4	3816195	3818659	2464.0	DUP
combisv	4	3827811	3827993	182.0	DEL
combisv	4	3861095	3861557	462.0	DEL
combisv	4	4051204	4055093	3889.0	DUP
combisv	4	4398236	4398617	381.0	DEL
combisv	4	4567243	4569134	1891.0	DEL
combisv	4	4568068	4568535	467.0	DEL
combisv	4	4599026	4600000	974.0	INV
combisv	4	5082040	5082563	523.0	INV
combisv	4	5813345	5813688	343.0	DEL
combisv	4	6201939	6202278	604.0	INS
combisv	4	6301171	6301383	212.0	DEL
combisv	4	6682574	6685427	2853.0	DUP
combisv	4	6897031	6900484	3453.0	DEL
combisv	4	7166734	7166883	149.0	DEL
combisv	4	7257371	7257887	516.0	DEL
combisv	4	7388817	7388906	89.0	DEL
combisv	4	7632330	7639906	7576.0	DEL
combisv	4	7635499	7635932	433.0	DEL
combisv	4	7662813	7663273	460.0	DEL
combisv	4	7678106	7678972	866.0	DEL
combisv	4	7768092	7768534	442.0	DEL
combisv	4	7836666	7836966	300.0	DEL
combisv	4	7837243	7837534	291.0	DEL
combisv	4	7865614	7865614	440.0	INS
combisv	4	7898155	7898527	372.0	DEL
combisv	4	7970609	7975146	4537.0	DEL
combisv	4	7995805	7996857	1052.0	DEL
combisv	4	8358317	8358317	868.0	INS
combisv	4	8415102	8415458	356.0	DEL
combisv	4	8539184	8539609	425.0	DEL
combisv	4	8820549	8821045	496.0	DEL
combisv	4	8820550	8821046	496.0	DEL
combisv	4	8958560	8958880	320.0	DEL
combisv	4	9492915	9495126	2211.0	DEL
combisv	4	10125254	10131931	6677.0	DEL
combisv	4	10135913	10136908	995.0	DEL
combisv	4	10272789	10275980	3191.0	DUP
combisv	4	10392430	10402120	9690.0	DEL
combisv	4	11865894	11865894	418.0	INS
combisv	4	12197091	12197091	344.0	INS
combisv	4	12648645	12648645	183.0	INS
combisv	4	13063514	13063785	271.0	DEL
combisv	4	14956908	14956908	100.0	INS
combisv	4	16362996	16365847	2851.0	DEL
combisv	4	16426889	16427036	147.0	DEL
combisv	4	16811542	16813047	1505.0	DEL
combisv	4	16998576	17006655	8079.0	DUP
combisv	4	17456375	17456375	342.0	INS
combisv	4	18754666	18754918	252.0	DEL
combisv	4	18863146	18863146	292.0	INS
combisv	4	19057478	19057965	487.0	DEL
combisv	4	19643123	19643452	329.0	DEL
combisv	4	20407536	20408572	1036.0	DEL
combisv	4	21115517	21117334	1817.0	DUP
combisv	4	21119238	21119238	489.0	INS
combisv	4	21369132	21376877	7745.0	DEL
combisv	4	21369133	21376878	7745.0	DEL
combisv	4	21715855	21717420	1565.0	DEL
combisv	4	21758799	21758934	135.0	DEL
combisv	4	22288110	22288414	304.0	DEL
combisv	4	22558828	22558828	252.0	INS
combisv	4	23100561	23101347	786.0	DEL
combisv	4	23510989	23510989	332.0	INS
combisv	4	23590381	23595379	4998.0	DUP
combisv	4	23872770	23872770	124.0	INS
combisv	4	24774920	24775302	382.0	DEL
combisv	4	25502056	25507857	5801.0	DUP
combisv	4	25580885	25581348	463.0	DEL
combisv	4	26438599	26438599	334.0	INS
combisv	4	26478785	26483286	4501.0	DUP
combisv	4	28590280	28590357	77.0	DEL
combisv	4	28925312	28925312	85.0	INS
combisv	4	29660540	29662152	1612.0	DEL
combisv	4	30277824	30277824	375.0	INS
combisv	4	30541372	30541372	1057.0	INS
combisv	4	30892049	30892049	337.0	INS
combisv	4	31014022	31014956	934.0	DEL
combisv	4	31196928	31199924	2996.0	INV
combisv	4	31205844	31206122	278.0	DEL
combisv	4	31218701	31219430	729.0	DEL
combisv	4	31338449	31338683	234.0	DEL
combisv	4	31492855	31493297	442.0	DEL
combisv	4	31948157	31948485	328.0	DEL
combisv	4	31976148	31976148	85.0	INS
combisv	4	32071338	32074498	3160.0	DEL
combisv	4	32197152	32197472	320.0	DEL
combisv	4	32298442	32304897	6455.0	DEL
combisv	4	32547910	32547910	387.0	INS
combisv	4	32823280	32823280	100.0	INS
combisv	4	33846032	33846329	297.0	DEL
combisv	4	33847177	33848087	910.0	DEL
combisv	4	34531646	34531933	287.0	DEL
combisv	4	34573081	34573657	576.0	DEL
combisv	4	34661048	34666934	5886.0	DUP
combisv	4	34683607	34688623	5016.0	DUP
combisv	4	35259973	35261072	1099.0	INV
combisv	4	35310976	35310976	85.0	INS
combisv	4	35907504	35908033	529.0	DEL
combisv	4	36325163	36325163	339.0	INS
combisv	4	36652566	36652676	110.0	DEL
combisv	4	36902483	36904135	1652.0	DEL
combisv	4	36943775	36943825	50.0	DEL
combisv	4	37885273	37886030	757.0	DEL
combisv	4	38663551	38667599	4048.0	DUP
combisv	4	39814680	39815060	380.0	DEL
combisv	4	39975721	39980915	5194.0	DUP
combisv	4	40234073	40236495	2422.0	INV
combisv	4	40235073	40238115	3042.0	INV
combisv	4	40903796	40904978	1182.0	INV
combisv	4	41406253	41407840	1587.0	DEL
combisv	4	41444870	41445491	621.0	DEL
combisv	4	41920791	41920791	338.0	INS
combisv	4	42088012	42088012	340.0	INS
combisv	4	42190992	42196227	5235.0	DUP
combisv	4	43399951	43399951	344.0	INS
combisv	4	43886710	43886710	320.0	INS
combisv	4	43931500	43931820	320.0	DEL
combisv	4	44191217	44191676	459.0	DEL
combisv	4	44308546	44310477	1931.0	DUP
combisv	4	44323856	44331399	7543.0	DEL
combisv	4	44487420	44489516	2096.0	DEL
combisv	4	46056022	46058148	2126.0	DEL
combisv	4	46202779	46205007	2228.0	DEL
combisv	4	47487646	47488086	440.0	DEL
combisv	4	47496496	47496496	318.0	INS
combisv	4	47525053	47533837	8784.0	DUP
combisv	4	47978198	47978298	100.0	DEL
combisv	4	48094355	48094845	490.0	DEL
combisv	4	48661418	48661912	494.0	DEL
combisv	4	49095413	49098004	2591.0	DEL
combisv	4	49102110	49106991	4881.0	DEL
combisv	4	49111030	49111869	839.0	DEL
combisv	4	49128617	49128617	98.0	INS
combisv	4	49152285	49155046	2761.0	DEL
combisv	4	49309446	49309446	119.0	INS
combisv	4	49316144	49316144	116.0	INS
combisv	4	49522108	49527206	5098.0	INV
combisv	4	52948010	52948263	353.0	INS
combisv	4	53155516	53155516	306.0	INS
combisv	4	54415619	54415619	337.0	INS
combisv	4	54436058	54438937	2879.0	INV
combisv	4	55416089	55416598	509.0	DEL
combisv	4	55577643	55578080	437.0	DEL
combisv	4	58087144	58087915	771.0	DEL
combisv	4	58148040	58148326	286.0	DEL
combisv	4	58205332	58205495	163.0	DEL
combisv	4	58345172	58345386	214.0	DEL
combisv	4	58722647	58723841	1194.0	DEL
combisv	4	58723186	58723440	254.0	DEL
combisv	4	59249117	59249353	236.0	DEL
combisv	4	60384229	60385360	1131.0	DEL
combisv	4	61289204	61289604	400.0	DEL
combisv	4	61569086	61569663	577.0	DEL
combisv	4	61953425	61960669	7244.0	DEL
combisv	4	62028322	62028513	191.0	DEL
combisv	4	62397419	62397419	312.0	INS
combisv	4	62499306	62499306	925.0	INS
combisv	4	62513401	62513401	263.0	INS
combisv	4	63478348	63478470	122.0	DEL
combisv	4	63670182	63674167	3985.0	DEL
combisv	4	64098159	64098453	294.0	DEL
combisv	4	64442531	64442858	327.0	DEL
combisv	4	65021068	65021068	316.0	INS
combisv	4	65097106	65097807	701.0	DEL
combisv	4	65216716	65216716	330.0	INS
combisv	4	65518322	65518322	342.0	INS
combisv	4	65719181	65719181	488.0	INS
combisv	4	65734288	65734695	407.0	DEL
combisv	4	65734542	65734697	155.0	DEL
combisv	4	65771961	65772361	400.0	DEL
combisv	4	66011048	66011148	100.0	DEL
combisv	4	66755392	66755652	260.0	DEL
combisv	4	66802480	66802480	353.0	INS
combisv	4	68264630	68264630	191.0	INS
combisv	4	68298323	68298323	406.0	INS
combisv	4	69140895	69140895	1185.0	INS
combisv	4	69597889	69598278	389.0	DEL
combisv	4	69790776	69791163	387.0	DEL
combisv	4	70000796	70001980	1184.0	DEL
combisv	4	70096896	70096896	86.0	INS
combisv	4	70161536	70161700	164.0	DEL
combisv	4	70221328	70221328	3085.0	INS
combisv	4	71383319	71383904	585.0	DEL
combisv	4	72719779	72719779	358.0	INS
combisv	4	72742018	72742477	459.0	DEL
combisv	4	72829626	72829944	318.0	DEL
combisv	4	73050351	73050351	303.0	INS
combisv	4	73418557	73419008	451.0	DEL
combisv	4	73675182	73676459	1277.0	DEL
combisv	4	73831215	73831796	581.0	DEL
combisv	4	73889133	73889133	968.0	INS
combisv	4	74408913	74409169	256.0	DEL
combisv	4	74452623	74453333	710.0	DEL
combisv	4	74884990	74885099	109.0	DEL
combisv	4	75641602	75641602	700.0	INS
combisv	4	75736429	75736429	142.0	INS
combisv	4	76625508	76625508	219.0	INS
combisv	4	76948896	76948896	481.0	INS
combisv	4	77445992	77453393	7401.0	DEL
combisv	4	78199032	78199421	389.0	DEL
combisv	4	78236316	78236542	226.0	DEL
combisv	4	79269145	79275168	6023.0	DEL
combisv	4	79359140	79359140	345.0	INS
combisv	4	80704388	80704388	673.0	INS
combisv	4	80888028	80894156	6128.0	DEL
combisv	4	81456129	81457044	915.0	DEL
combisv	4	81899773	81899773	371.0	INS
combisv	4	82630115	82630115	331.0	INS
combisv	4	82890445	82891140	695.0	DEL
combisv	4	83243933	83243933	85.0	INS
combisv	4	85624152	85625157	1005.0	INV
combisv	4	86099281	86099281	299.0	INS
combisv	4	86238984	86239052	68.0	DEL
combisv	4	86462310	86462623	313.0	DEL
combisv	4	86470354	86470354	328.0	INS
combisv	4	86660789	86661040	251.0	DEL
combisv	4	87646390	87651942	5552.0	DEL
combisv	4	88268266	88274346	6080.0	DEL
combisv	4	88537068	88537241	173.0	DEL
combisv	4	88850480	88859047	8567.0	INV
combisv	4	88920778	88921269	491.0	DEL
combisv	4	88998759	89002363	3604.0	DEL
combisv	4	89037677	89037980	303.0	DEL
combisv	4	89208179	89210166	1987.0	DEL
combisv	4	90101106	90107125	6019.0	DUP
combisv	4	90309312	90310693	1381.0	DEL
combisv	4	90427878	90428663	785.0	DEL
combisv	4	91294053	91294053	85.0	INS
combisv	4	91596926	91602895	5969.0	DEL
combisv	4	91931577	91935826	4249.0	DEL
combisv	4	92270912	92270912	157.0	INS
combisv	4	92339528	92346877	7349.0	DEL
combisv	4	92458546	92458546	2635.0	INS
combisv	4	92888245	92888396	151.0	DEL
combisv	4	93218669	93218669	65.0	INS
combisv	4	93563683	93563683	810.0	INS
combisv	4	95375332	95375332	335.0	INS
combisv	4	95413237	95413237	360.0	INS
combisv	4	96246526	96247541	1015.0	DEL
combisv	4	96382458	96382654	196.0	DEL
combisv	4	97727868	97727868	178.0	INS
combisv	4	97803915	97803915	140.0	INS
combisv	4	97940281	97940455	174.0	DEL
combisv	4	98110670	98110954	284.0	DEL
combisv	4	98133370	98133692	322.0	DEL
combisv	4	98197393	98202890	5497.0	DEL
combisv	4	98353974	98358232	4258.0	DUP
combisv	4	98590523	98592207	1684.0	DEL
combisv	4	100376778	100376778	331.0	INS
combisv	4	101244810	101245098	288.0	DEL
combisv	4	101959988	101961205	1217.0	DUP
combisv	4	102787793	102788335	542.0	DEL
combisv	4	103331259	103331931	672.0	DEL
combisv	4	103384827	103385533	706.0	DEL
combisv	4	103541364	103541497	133.0	DEL
combisv	4	103871925	103875901	3976.0	DEL
combisv	4	104060214	104060314	100.0	DEL
combisv	4	104744579	104744579	339.0	INS
combisv	4	104894061	104894658	597.0	DEL
combisv	4	105597088	105597088	325.0	INS
combisv	4	106257663	106257744	81.0	DEL
combisv	4	106507364	106507364	87.0	INS
combisv	4	106896999	106896999	97.0	INS
combisv	4	106940474	106943267	2793.0	DEL
combisv	4	107148520	107148520	266.0	INS
combisv	4	107840621	107840966	345.0	DEL
combisv	4	108276696	108279490	2794.0	DEL
combisv	4	109660714	109660903	189.0	DEL
combisv	4	110934931	110934931	257.0	INS
combisv	4	111383216	111383521	305.0	DEL
combisv	4	112007846	112008219	373.0	INV
combisv	4	112201261	112207261	6000.0	DEL
combisv	4	112238628	112242562	3934.0	DEL
combisv	4	112628936	112628936	85.0	INS
combisv	4	113348326	113348731	405.0	DEL
combisv	4	113469989	113470270	281.0	DEL
combisv	4	113985776	113986491	715.0	DEL
combisv	4	114129256	114131082	1826.0	DEL
combisv	4	115012916	115012916	348.0	INS
combisv	4	115132669	115132669	86.0	INS
combisv	4	115624559	115624918	359.0	DEL
combisv	4	115624560	115624919	359.0	DEL
combisv	4	115928726	115931872	3146.0	DEL
combisv	4	115942483	115942842	359.0	DEL
combisv	4	117350545	117350545	303.0	INS
combisv	4	118332372	118332372	1200.0	INS
combisv	4	118609802	118609802	176.0	INS
combisv	4	118765237	118765237	1767.0	INS
combisv	4	120013822	120014114	292.0	DEL
combisv	4	120963572	120965059	1487.0	DEL
combisv	4	122281678	122288645	6967.0	DEL
combisv	4	122282469	122289983	7514.0	DEL
combisv	4	122413784	122413784	142.0	INS
combisv	4	123637750	123637890	140.0	DEL
combisv	4	123973222	123976108	2886.0	DEL
combisv	4	124017370	124017370	355.0	INS
combisv	4	124943590	124945176	1586.0	DEL
combisv	4	125812664	125812664	381.0	INS
combisv	4	126840910	126843179	2269.0	DEL
combisv	4	127365809	127371321	5512.0	DEL
combisv	4	127782458	127782708	250.0	INV
combisv	4	128847376	128847376	221.0	INS
combisv	4	130066108	130068394	2286.0	DUP
combisv	4	130087131	130088656	1525.0	DEL
combisv	4	130174914	130175288	374.0	DEL
combisv	4	130227391	130227768	377.0	DEL
combisv	4	130812749	130812749	234.0	INS
combisv	4	130931781	130931781	1177.0	INS
combisv	4	131694674	131695273	599.0	DEL
combisv	4	132122353	132123215	862.0	DEL
combisv	4	133067984	133068465	481.0	DEL
combisv	4	133117811	133117811	315.0	INS
combisv	4	133629443	133629910	467.0	DEL
combisv	4	133790463	133790781	318.0	DEL
combisv	4	133822794	133826254	3460.0	DUP
combisv	4	133865550	133871599	6049.0	DEL
combisv	4	134132511	134133158	647.0	DEL
combisv	4	134141563	134141973	410.0	DEL
combisv	4	134488109	134488109	628.0	INS
combisv	4	134530734	134530734	344.0	INS
combisv	4	135126584	135127514	930.0	INV
combisv	4	135135211	135135211	831.0	INS
combisv	4	135433007	135435700	2693.0	DEL
combisv	4	135585674	135586563	889.0	INV
combisv	4	137519790	137525854	6064.0	DUP
combisv	4	137541389	137541870	481.0	DEL
combisv	4	137806485	137806485	139.0	INS
combisv	4	137838410	137840718	2308.0	DEL
combisv	4	137943885	137944130	245.0	DEL
combisv	4	138092112	138100099	7987.0	DEL
combisv	4	138177307	138177307	1573.0	INS
combisv	4	138966181	138967205	1024.0	DEL
combisv	4	139788025	139788025	596.0	INS
combisv	4	139998415	139998469	54.0	DEL
combisv	4	141562614	141567796	5182.0	DUP
combisv	4	142681599	142681599	115.0	INS
combisv	4	142853434	142853517	83.0	DEL
combisv	4	143166902	143167094	192.0	DEL
combisv	4	143502469	143502952	483.0	DEL
combisv	4	143757440	143757870	430.0	DEL
combisv	4	143975602	143975602	113.0	INS
combisv	4	144573300	144573602	302.0	DEL
combisv	4	145319492	145319492	801.0	INS
combisv	4	145395271	145395271	337.0	INS
combisv	4	146242475	146242659	184.0	DEL
combisv	4	146925012	146927658	2646.0	DEL
combisv	4	147225260	147225260	85.0	INS
combisv	4	148255917	148255917	403.0	INS
combisv	4	149413753	149413844	91.0	DEL
combisv	4	149429538	149429673	135.0	DEL
combisv	4	150160922	150161542	620.0	DEL
combisv	4	150554249	150557907	3658.0	DEL
combisv	4	152340726	152341534	808.0	DEL
combisv	4	152778726	152778726	603.0	INS
combisv	4	153649244	153649768	524.0	DEL
combisv	4	153911815	153915002	3187.0	DUP
combisv	4	154050972	154051260	288.0	DEL
combisv	4	154645947	154646366	419.0	DEL
combisv	4	155506554	155506554	303.0	INS
combisv	4	155829519	155829519	293.0	INS
combisv	4	155829520	155829520	293.0	INS
combisv	4	156270387	156270387	248.0	INS
combisv	4	156757857	156758723	866.0	DEL
combisv	4	157571950	157571950	85.0	INS
combisv	4	157977304	157977804	500.0	DEL
combisv	4	157977486	157977579	93.0	DEL
combisv	4	158728424	158731910	3486.0	DEL
combisv	4	158905200	158905200	190.0	INS
combisv	4	160473557	160473557	262.0	INS
combisv	4	160493538	160503286	9748.0	DEL
combisv	4	161015954	161015954	85.0	INS
combisv	4	161098925	161099127	202.0	DEL
combisv	4	161312129	161312545	416.0	DEL
combisv	4	161773571	161774712	1141.0	DEL
combisv	4	161879045	161884926	5881.0	DEL
combisv	4	161955101	161956532	1431.0	DUP
combisv	4	162053292	162053640	348.0	DEL
combisv	4	162263470	162264023	553.0	DEL
combisv	4	162381436	162381664	228.0	DEL
combisv	4	162447205	162452683	5478.0	DUP
combisv	4	163453465	163453465	136.0	INS
combisv	4	163566955	163567313	358.0	DEL
combisv	4	163575966	163579558	3592.0	INV
combisv	4	163578710	163580900	2190.0	INV
combisv	4	163883097	163883097	172.0	INS
combisv	4	163933654	163934957	1303.0	DEL
combisv	4	164084746	164084746	364.0	INS
combisv	4	165106487	165108379	1892.0	DUP
combisv	4	165203073	165205764	2691.0	DUP
combisv	4	165267751	165267806	55.0	DEL
combisv	4	165860129	165860444	315.0	DEL
combisv	4	165860970	165860970	115.0	INS
combisv	4	165860971	165861094	123.0	DEL
combisv	4	165869277	165869277	123.0	INS
combisv	4	165869278	165869393	115.0	DEL
combisv	4	165869910	165869910	316.0	INS
combisv	4	166037309	166037309	356.0	INS
combisv	4	166447388	166447388	211.0	INS
combisv	4	166467922	166468299	377.0	DEL
combisv	4	167004315	167004910	595.0	DEL
combisv	4	167108122	167108420	298.0	DEL
combisv	4	168114868	168116273	1405.0	INV
combisv	4	168321769	168321769	189.0	INS
combisv	4	168418309	168424009	5700.0	DEL
combisv	4	168694013	168694013	85.0	INS
combisv	4	168709039	168709094	55.0	DEL
combisv	4	168889146	168889146	300.0	INS
combisv	4	169120617	169121302	685.0	DEL
combisv	4	169159391	169159788	397.0	DEL
combisv	4	169614067	169614582	515.0	DEL
combisv	4	170254280	170254280	363.0	INS
combisv	4	170278460	170278873	413.0	DEL
combisv	4	170834561	170834561	658.0	INS
combisv	4	171070796	171073245	2449.0	DEL
combisv	4	171291824	171292344	520.0	DEL
combisv	4	171362589	171362716	127.0	DEL
combisv	4	171739418	171739418	253.0	INS
combisv	4	171739419	171739419	253.0	INS
combisv	4	171900879	171901284	405.0	DEL
combisv	4	172141400	172141588	188.0	DEL
combisv	4	172141475	172141529	54.0	DEL
combisv	4	172374411	172379425	5014.0	DEL
combisv	4	172988636	172992915	4279.0	DEL
combisv	4	173424979	173432969	7990.0	DEL
combisv	4	173425081	173433521	8440.0	DEL
combisv	4	173522905	173522905	360.0	INS
combisv	4	174149422	174149422	330.0	INS
combisv	4	174786675	174786675	127.0	INS
combisv	4	174936294	174936294	364.0	INS
combisv	4	176090935	176091406	471.0	DEL
combisv	4	176997317	176997374	57.0	DEL
combisv	4	177869348	177869624	276.0	DEL
combisv	4	178112149	178112262	113.0	DEL
combisv	4	178514259	178514550	291.0	DEL
combisv	4	179438534	179438534	345.0	INS
[truncated: 5,504 more rows]
