# Supplementary material for: Bayesian Integrative Detection of Structural Variations With False Discovery Rate Control
Source: Biom J. 2026 Mar 27;68(2):e70128. doi: 10.1002/bimj.70128 (PMC13022811; doi:10.1002/bimj.70128)
Supplement: Supplementary file 2 — Supporting Information [file BIMJ-68-e70128-s001.zip › Code_and_Data/arrayfile_simulated/cutesv.vcf.csv]

Method	chro	start	end	length	type	qual
cutesv	1	564834	570385	5551	DUP
cutesv	1	755960	756624	664	DEL
cutesv	1	756027	756415	388	DEL
cutesv	1	756784	758836	2052	DEL
cutesv	1	774862	774921	59	DEL
cutesv	1	811077	811077	766	INS
cutesv	1	841343	849331	7988	DUP
cutesv	1	928680	930762	2082	DEL
cutesv	1	1135240	1142724	7484	DEL
cutesv	1	1286085	1286085	269	INS
cutesv	1	1860723	1860723	141	INS
cutesv	1	2211919	2213942	2023	DUP
cutesv	1	2212678	2213937	1259	DEL
cutesv	1	2238090	2241982	3892	DUP
cutesv	1	2238295	2241003	2708	DUP
cutesv	1	2333225	2333225	157	INS
cutesv	1	2453634	2453634	818	INS
cutesv	1	2454130	2454443	313	DUP
cutesv	1	2454328	2454328	33	INS
cutesv	1	2493011	2493453	442	DEL
cutesv	1	2583555	2589894	6339	DEL
cutesv	1	2765841	2765905	64	DEL
cutesv	1	3097395	3098599	1204	DEL
cutesv	1	3130338	3130338	85	INS
cutesv	1	3177064	3177064	646	INS
cutesv	1	4044754	4045261	507	DEL
cutesv	1	4137428	4138914	1486	DEL
cutesv	1	4403378	4403378	844	INS
cutesv	1	4800146	4800146	1049	INS
cutesv	1	5172045	5172045	723	INS
cutesv	1	5220152	5220152	749	INS
cutesv	1	5283940	5287105	3165	DEL
cutesv	1	5877009	5877335	326	DEL
cutesv	1	5892202	5892202	437	INS
cutesv	1	5906339	5913622	7283	DUP
cutesv	1	5929034	5929452	418	DEL
cutesv	1	5944552	5944689	137	DEL
cutesv	1	6064977	6065639	662	DEL
cutesv	1	6188097	6188911	814	INV
cutesv	1	7022963	7023527	564	DEL
cutesv	1	7043629	7043629	1075	INS
cutesv	1	7175448	7175742	294	DEL
cutesv	1	7569787	7571559	1772	DUP
cutesv	1	7715053	7715286	233	DEL
cutesv	1	7872006	7872940	934	INV
cutesv	1	7889474	7890319	845	DEL
cutesv	1	7925031	7925509	478	DEL
cutesv	1	8182405	8190873	8468	DEL
cutesv	1	8204081	8210853	6772	DUP
cutesv	1	8361490	8361568	78	DEL
cutesv	1	8381816	8381816	801	INS
cutesv	1	8446609	8446609	323	INS
cutesv	1	8501969	8501969	353	INS
cutesv	1	8550456	8551043	587	DEL
cutesv	1	8706086	8706265	179	DEL
cutesv	1	9595455	9597660	2205	DEL
cutesv	1	9762594	9766105	3511	DEL
cutesv	1	10195939	10200575	4636	DUP
cutesv	1	10397360	10398405	1045	INV
cutesv	1	10722089	10722532	443	DEL
cutesv	1	10804246	10804960	714	DEL
cutesv	1	11101184	11101442	258	DEL
cutesv	1	12458217	12459264	1047	INV
cutesv	1	12871325	12880150	8825	DEL
cutesv	1	13169589	13178499	8910	DUP
cutesv	1	13179116	13187503	8387	DEL
cutesv	1	13187503	13187503	313	INS
cutesv	1	13200059	13202463	2404	DEL
cutesv	1	13211907	13219913	8006	DUP
cutesv	1	13706951	13711307	4356	DEL
cutesv	1	14454784	14454921	137	DEL
cutesv	1	14597358	14598263	905	INV
cutesv	1	14597360	14599255	1895	INV
cutesv	1	15120017	15120717	700	DEL
cutesv	1	15365374	15365562	188	DEL
cutesv	1	15376047	15376959	912	DEL
cutesv	1	15585613	15593667	8054	DUP
cutesv	1	17009532	17012820	3288	DEL
cutesv	1	17675058	17679941	4883	DUP
cutesv	1	19053465	19054522	1057	INV
cutesv	1	19386605	19387138	533	DEL
cutesv	1	19898251	19898251	251	INS
cutesv	1	20497000	20497920	920	DEL
cutesv	1	20601011	20604957	3946	DEL
cutesv	1	20789859	20789859	453	INS
cutesv	1	20949896	20949896	389	INS
cutesv	1	21786406	21786783	377	DEL
cutesv	1	21823291	21826564	3273	DEL
cutesv	1	22128579	22137972	9393	DUP
cutesv	1	22144501	22144713	212	DEL
cutesv	1	22886523	22888260	1737	DEL
cutesv	1	22890372	22891180	808	DUP
cutesv	1	23736134	23737854	1720	DEL
cutesv	1	23981104	23981104	333	INS
cutesv	1	24223606	24224191	585	DEL
cutesv	1	24328735	24328735	84	INS
cutesv	1	24402970	24403301	331	DEL
cutesv	1	24520364	24523579	3215	DEL
cutesv	1	24774896	24774896	3634	INS
cutesv	1	24805315	24807305	1990	DEL
cutesv	1	24941242	24941242	351	INS
cutesv	1	25158544	25161739	3195	DEL
cutesv	1	25201986	25203424	1438	DEL
cutesv	1	25317865	25320665	2800	INV
cutesv	1	25318765	25319639	874	INV
cutesv	1	25688264	25695728	7464	DUP
cutesv	1	26134611	26135011	400	DEL
cutesv	1	26459571	26464010	4439	DUP
cutesv	1	26489840	26490123	283	DEL
cutesv	1	26965999	26972677	6678	INV
cutesv	1	26966259	26972873	6614	INV
cutesv	1	27464891	27466116	1225	DEL
cutesv	1	28204691	28204691	279	INS
cutesv	1	28247837	28248110	273	DEL
cutesv	1	29862371	29862371	302	INS
cutesv	1	30151084	30151272	188	DEL
cutesv	1	30435744	30436239	495	DEL
cutesv	1	30657041	30657664	623	DEL
cutesv	1	30878522	30878522	302	INS
cutesv	1	31033842	31034054	212	INV
cutesv	1	31033843	31034054	211	INV
cutesv	1	31205133	31205133	240	INS
cutesv	1	31244421	31244749	328	DEL
cutesv	1	31367297	31367731	434	DEL
cutesv	1	31470644	31470786	142	DEL
cutesv	1	31904762	31904814	52	DEL
cutesv	1	32011970	32012111	141	DEL
cutesv	1	32373517	32374069	552	DEL
cutesv	1	32411247	32411247	86	INS
cutesv	1	32449242	32451854	2612	DEL
cutesv	1	33355922	33361287	5365	DEL
cutesv	1	33418229	33421219	2990	DEL
cutesv	1	33476413	33478784	2371	DEL
cutesv	1	33651811	33651811	638	INS
cutesv	1	35006664	35006664	436	INS
cutesv	1	35407814	35407814	268	INS
cutesv	1	35898855	35900373	1518	DUP
cutesv	1	36733263	36733556	293	DEL
cutesv	1	36749096	36749531	435	DEL
cutesv	1	37206067	37206493	426	DEL
cutesv	1	37211636	37211636	357	INS
cutesv	1	37215777	37215777	340	INS
cutesv	1	37687131	37687131	85	INS
cutesv	1	37911591	37911591	519	INS
cutesv	1	38121932	38127127	5195	DEL
cutesv	1	38208310	38208407	97	DEL
cutesv	1	38219292	38219581	289	DEL
cutesv	1	38239324	38239324	1660	INS
cutesv	1	39083929	39085954	2025	DEL
cutesv	1	39634016	39634891	875	INV
cutesv	1	40129695	40129695	920	INS
cutesv	1	41994016	41994272	256	DEL
cutesv	1	41997106	41997330	224	DEL
cutesv	1	43370280	43370512	232	INV
cutesv	1	43370281	43370512	231	INV
cutesv	1	43842306	43842306	363	INS
cutesv	1	44059267	44059823	556	INV
cutesv	1	44059268	44059823	555	INV
cutesv	1	44208880	44208880	341	INS
cutesv	1	44353467	44353467	355	INS
cutesv	1	46207310	46207594	284	DEL
cutesv	1	46679008	46679008	353	INS
cutesv	1	47441000	47444419	3419	DEL
cutesv	1	48893341	48894280	939	INV
cutesv	1	48893342	48895176	1834	INV
cutesv	1	48972502	48972502	336	INS
cutesv	1	49344973	49344973	324	INS
cutesv	1	51827631	51827631	382	INS
cutesv	1	52571090	52573706	2616	INV
cutesv	1	52572015	52572930	915	INV
cutesv	1	53007584	53007584	1834	INS
cutesv	1	53292421	53292421	102	INS
cutesv	1	53594064	53594936	872	DEL
cutesv	1	53749179	53749709	530	DEL
cutesv	1	53749595	53749890	295	DEL
cutesv	1	53968003	53968124	121	DEL
cutesv	1	55287537	55287870	333	DEL
cutesv	1	55385585	55385585	142	INS
cutesv	1	55974786	55974839	53	DEL
cutesv	1	56129275	56129631	356	DEL
cutesv	1	56401284	56401603	319	DEL
cutesv	1	56887705	56887996	291	DEL
cutesv	1	57003319	57003319	85	INS
cutesv	1	57100777	57100777	1420	INS
cutesv	1	57242622	57242933	311	DEL
cutesv	1	57394228	57394228	930	INS
cutesv	1	58096391	58099601	3210	INV
cutesv	1	58706982	58707095	113	DEL
cutesv	1	58743872	58744803	931	DEL
cutesv	1	59059648	59059890	242	DEL
cutesv	1	60106175	60107169	994	DUP
cutesv	1	60413471	60414782	1311	DEL
cutesv	1	60465730	60466593	863	INV
cutesv	1	60465730	60467590	1860	INV
cutesv	1	60470569	60470569	234	INS
cutesv	1	61858633	61858633	407	INS
cutesv	1	62417790	62418299	509	DEL
cutesv	1	63151831	63152154	323	DEL
cutesv	1	63392668	63396118	3450	DUP
cutesv	1	63705373	63708049	2676	DEL
cutesv	1	65200155	65200691	536	DEL
cutesv	1	65604542	65607110	2568	DEL
cutesv	1	66024186	66030253	6067	DEL
cutesv	1	66055905	66055905	334	INS
cutesv	1	66127612	66128001	389	DEL
cutesv	1	66694568	66694621	53	DEL
cutesv	1	67255199	67255199	93	INS
cutesv	1	67624391	67625079	688	DEL
cutesv	1	68577397	68581997	4600	DEL
cutesv	1	69943734	69944002	268	DEL
cutesv	1	70068142	70068142	283	INS
cutesv	1	70093421	70093421	187	INS
cutesv	1	70106335	70106335	223	INS
cutesv	1	70357502	70359327	1825	DEL
cutesv	1	70412321	70412321	84	INS
cutesv	1	70912395	70912395	342	INS
cutesv	1	70946202	70946515	313	DEL
cutesv	1	71237371	71240353	2982	DEL
cutesv	1	72394040	72394040	1087	INS
cutesv	1	72477221	72482646	5425	DUP
cutesv	1	72514085	72514085	333	INS
cutesv	1	72755438	72764038	8600	DEL
cutesv	1	73335261	73336017	756	DEL
cutesv	1	73768782	73769132	350	DEL
cutesv	1	73813674	73815106	1432	DEL
cutesv	1	74038787	74038915	128	DEL
cutesv	1	74984438	74985244	806	DEL
cutesv	1	77100178	77100846	668	DEL
cutesv	1	77774502	77781587	7085	DEL
cutesv	1	78607036	78607036	327	INS
cutesv	1	79401535	79401807	272	DEL
cutesv	1	79466704	79467060	356	DEL
cutesv	1	80221548	80223068	1520	DUP
cutesv	1	80299084	80299084	290	INS
cutesv	1	80773165	80773165	1036	INS
cutesv	1	81008020	81008020	288	INS
cutesv	1	81119246	81119692	446	DEL
cutesv	1	81351511	81351511	154	INS
cutesv	1	81404757	81410951	6194	DEL
cutesv	1	81659633	81661551	1918	INV
cutesv	1	81659634	81661553	1919	INV
cutesv	1	81660525	81661373	848	INV
cutesv	1	81660526	81661373	847	INV
cutesv	1	82079547	82081873	2326	INV
cutesv	1	82079548	82081873	2325	INV
cutesv	1	82312020	82312020	336	INS
cutesv	1	82864910	82866917	2007	INV
cutesv	1	83042669	83042951	282	DEL
cutesv	1	83478943	83479585	642	DEL
cutesv	1	84202305	84205221	2916	INV
cutesv	1	84234132	84236169	2037	DEL
cutesv	1	84310191	84314751	4560	DEL
cutesv	1	84517972	84524605	6633	DEL
cutesv	1	84712031	84715839	3808	DEL
cutesv	1	86401363	86404519	3156	DEL
cutesv	1	86402243	86404323	2080	DEL
cutesv	1	86405796	86406138	342	DEL
cutesv	1	87509962	87509962	2485	INS
cutesv	1	87613578	87614260	682	DUP
cutesv	1	87613722	87613722	617	INS
cutesv	1	88047129	88047284	155	DEL
cutesv	1	88813582	88813582	360	INS
cutesv	1	89094526	89095322	796	DEL
cutesv	1	89247066	89247066	139	INS
cutesv	1	89424737	89425760	1023	INV
cutesv	1	89424738	89426793	2055	INV
cutesv	1	90370477	90370477	141	INS
cutesv	1	90914466	90914466	1698	INS
cutesv	1	91040159	91040434	275	DEL
cutesv	1	91225967	91231967	6000	DEL
cutesv	1	91634867	91635015	148	DEL
cutesv	1	91938897	91938897	231	INS
cutesv	1	92128576	92132610	4034	INV
cutesv	1	92128577	92132610	4033	INV
cutesv	1	92131786	92135717	3931	INV
cutesv	1	92131787	92135718	3931	INV
cutesv	1	92680974	92681821	847	DEL
cutesv	1	93498194	93498194	338	INS
cutesv	1	93498195	93498195	679	INS
cutesv	1	94288344	94291376	3032	DUP
cutesv	1	94303606	94304523	917	DEL
cutesv	1	95157199	95159042	1843	DUP
cutesv	1	95342667	95342667	92	INS
cutesv	1	95690383	95690821	438	DEL
cutesv	1	95712923	95712923	466	INS
cutesv	1	96446007	96446007	1026	INS
cutesv	1	96483112	96483213	101	DEL
cutesv	1	96868737	96868852	115	DEL
cutesv	1	97511085	97511616	531	INV
cutesv	1	97511087	97511616	529	INV
cutesv	1	97717608	97717608	323	INS
cutesv	1	97991355	97991532	177	DEL
cutesv	1	98038221	98041721	3500	DUP
cutesv	1	99698409	99698409	113	INS
cutesv	1	100198072	100204460	6388	DEL
cutesv	1	100573216	100573216	500	INS
cutesv	1	100781360	100781360	177	INS
cutesv	1	101167302	101167302	360	INS
cutesv	1	101231456	101232415	959	DEL
cutesv	1	101770033	101770033	341	INS
cutesv	1	102019089	102019089	89	INS
cutesv	1	102920499	102920499	330	INS
cutesv	1	103096068	103096386	318	DEL
cutesv	1	103110847	103111257	410	DEL
cutesv	1	103718740	103718740	328	INS
cutesv	1	104103687	104113239	9552	DUP
cutesv	1	104310409	104318796	8387	DUP
cutesv	1	104492989	104492989	290	INS
cutesv	1	104669770	104669770	311	INS
cutesv	1	104670057	104670057	583	INS
cutesv	1	104677179	104678375	1196	DEL
cutesv	1	105028017	105028017	348	INS
cutesv	1	105054051	105054051	330	INS
cutesv	1	105428373	105428520	147	DEL
cutesv	1	105667552	105668453	901	DEL
cutesv	1	106219300	106221461	2161	INV
cutesv	1	106371118	106371118	340	INS
cutesv	1	107220680	107224670	3990	DEL
cutesv	1	107759244	107763142	3898	DEL
cutesv	1	108477469	108478894	1425	DUP
cutesv	1	108731763	108739581	7818	DUP
cutesv	1	109808786	109817834	9048	DEL
cutesv	1	110228132	110229906	1774	DUP
cutesv	1	110902168	110902754	586	INV
cutesv	1	110902169	110902755	586	INV
cutesv	1	111112303	111112449	146	DEL
cutesv	1	111316193	111316765	572	DEL
cutesv	1	111472688	111477715	5027	DEL
cutesv	1	111829494	111832289	2795	DEL
cutesv	1	111957293	111957905	612	DEL
cutesv	1	112001231	112001231	84	INS
cutesv	1	112007773	112007773	713	INS
cutesv	1	112087192	112087970	778	DEL
cutesv	1	113036680	113037946	1266	DEL
cutesv	1	113037399	113038556	1157	INV
cutesv	1	113037400	113039516	2116	INV
cutesv	1	113610265	113616296	6031	DEL
cutesv	1	113715546	113715921	375	DEL
cutesv	1	114039849	114045894	6045	DEL
cutesv	1	114649246	114653673	4427	DEL
cutesv	1	115319082	115321764	2682	DEL
cutesv	1	117078187	117078470	283	DEL
cutesv	1	118310973	118311993	1020	INV
cutesv	1	118310973	118312973	2000	INV
cutesv	1	118379649	118379649	273	INS
cutesv	1	119553326	119553326	1085	INS
cutesv	1	120012834	120013602	768	DEL
cutesv	1	120916468	120922462	5994	DUP
cutesv	1	121484370	121484370	57	INS
cutesv	1	121485035	121485035	125	INS
cutesv	1	142655255	142655429	174	DEL
cutesv	1	143280466	143281749	1283	INV
cutesv	1	143280481	143281759	1278	INV
cutesv	1	143495727	143495869	142	DEL
cutesv	1	143526200	143526200	994	INS
cutesv	1	143542194	143543576	1382	DEL
cutesv	1	143762461	143770624	8163	DUP
cutesv	1	144618045	144622191	4146	DUP
cutesv	1	145061696	145061696	97	INS
cutesv	1	145090961	145098271	7310	DUP
cutesv	1	145211287	145211287	85	INS
cutesv	1	145295074	145303070	7996	DUP
cutesv	1	145471521	145475037	3516	DUP
cutesv	1	149051048	149060279	9231	DUP
cutesv	1	150200104	150200104	84	INS
cutesv	1	150691456	150691748	292	DEL
cutesv	1	151819559	151819916	357	DEL
cutesv	1	152081834	152082706	872	DEL
cutesv	1	152323146	152324672	1526	DEL
cutesv	1	152327247	152327881	634	DEL
cutesv	1	152443884	152443884	85	INS
cutesv	1	152649888	152655745	5857	DUP
cutesv	1	152760417	152770280	9863	DUP
cutesv	1	154352168	154352827	659	DEL
cutesv	1	154999687	154999870	183	DEL
cutesv	1	155189136	155197121	7985	DUP
cutesv	1	156526671	156529009	2338	DEL
cutesv	1	157173863	157175376	1513	DEL
cutesv	1	157711838	157713731	1893	INV
cutesv	1	157886226	157892226	6000	DEL
cutesv	1	158041774	158042361	587	INV
cutesv	1	158041774	158042362	588	INV
cutesv	1	158488316	158488657	341	DEL
cutesv	1	158712069	158712341	272	DEL
cutesv	1	158726496	158727973	1477	DUP
cutesv	1	158851444	158851990	546	DEL
cutesv	1	158867410	158869976	2566	DEL
cutesv	1	159012419	159016676	4257	DEL
cutesv	1	159012419	159012515	96	DEL
cutesv	1	159648755	159649658	903	DEL
cutesv	1	160684144	160684387	243	DEL
cutesv	1	160690630	160693491	2861	DEL
cutesv	1	160934990	160935321	331	DEL
cutesv	1	160954870	160955329	459	DEL
cutesv	1	161005090	161005090	942	INS
cutesv	1	161703017	161703196	179	DEL
cutesv	1	161838519	161838519	345	INS
cutesv	1	162052689	162052984	295	DEL
cutesv	1	162747440	162747440	198	INS
cutesv	1	162839138	162841083	1945	INV
cutesv	1	162865111	162865111	218	INS
cutesv	1	163088769	163088769	399	INS
cutesv	1	163217215	163217215	85	INS
cutesv	1	163314406	163314406	339	INS
cutesv	1	164350623	164350623	605	INS
cutesv	1	164748428	164751192	2764	DEL
cutesv	1	165322544	165326690	4146	DEL
cutesv	1	165861357	165861357	1634	INS
cutesv	1	168364507	168364507	411	INS
cutesv	1	168379635	168379635	230	INS
cutesv	1	169024542	169025037	495	DEL
cutesv	1	169058404	169058404	979	INS
cutesv	1	171189920	171190455	535	DEL
cutesv	1	172636799	172636799	77	INS
cutesv	1	172685440	172686823	1383	DEL
cutesv	1	174483900	174483900	924	INS
cutesv	1	175200213	175202075	1862	INV
cutesv	1	175200797	175201776	979	INV
cutesv	1	175200799	175201778	979	INV
cutesv	1	175911921	175912861	940	INV
cutesv	1	175911922	175913831	1909	INV
cutesv	1	176101588	176101804	216	DEL
cutesv	1	176477005	176479439	2434	DEL
cutesv	1	176651249	176652263	1014	DUP
cutesv	1	177388272	177388272	411	INS
cutesv	1	178397575	178397575	343	INS
cutesv	1	179650712	179650712	601	INS
cutesv	1	181131720	181133276	1556	DUP
cutesv	1	181605166	181612042	6876	DUP
cutesv	1	182289344	182289632	288	DEL
cutesv	1	184937050	184937322	272	DEL
cutesv	1	185373058	185373417	359	DEL
cutesv	1	185504673	185504673	364	INS
cutesv	1	185766848	185767114	266	DEL
cutesv	1	186839737	186839966	229	DEL
cutesv	1	187464829	187466487	1658	INV
cutesv	1	187464831	187466486	1655	INV
cutesv	1	187464912	187467378	2466	INV
cutesv	1	187464914	187467379	2465	INV
cutesv	1	187893833	187893833	85	INS
cutesv	1	187939992	187939992	878	INS
cutesv	1	187939994	187940868	874	DUP
cutesv	1	187940713	187940713	881	INS
cutesv	1	187955359	187955359	356	INS
cutesv	1	188174623	188174623	130	INS
cutesv	1	188374425	188374425	441	INS
cutesv	1	188438185	188438185	329	INS
cutesv	1	188539464	188540209	745	DEL
cutesv	1	188548541	188548541	85	INS
cutesv	1	188832817	188832817	85	INS
cutesv	1	189032873	189033183	310	DEL
cutesv	1	189247008	189247008	329	INS
cutesv	1	189292554	189292554	305	INS
cutesv	1	189431597	189432470	873	INV
cutesv	1	189431598	189433595	1997	INV
cutesv	1	189772004	189772521	517	DEL
cutesv	1	190376760	190381877	5117	DUP
cutesv	1	190381527	190381527	281	INS
cutesv	1	190597837	190598230	393	DEL
cutesv	1	190638402	190646808	8406	DUP
cutesv	1	191786724	191787176	452	DEL
cutesv	1	191911218	191916123	4905	DUP
cutesv	1	192242217	192242217	228	INS
cutesv	1	192610352	192610470	118	DEL
cutesv	1	193235426	193235677	251	DEL
cutesv	1	193515215	193515746	531	INV
cutesv	1	193515217	193515747	530	INV
cutesv	1	194637502	194639438	1936	INV
cutesv	1	194637503	194639437	1934	INV
cutesv	1	194638693	194638891	198	INV
cutesv	1	195013809	195019757	5948	DEL
cutesv	1	196547125	196547556	431	DEL
cutesv	1	196656271	196661614	5343	DUP
cutesv	1	196711133	196716972	5839	DEL
cutesv	1	196736086	196736146	60	DEL
cutesv	1	196745343	196745404	61	DEL
cutesv	1	197756794	197757998	1204	INV
cutesv	1	197756795	197757998	1203	INV
cutesv	1	197894038	197894299	261	DEL
cutesv	1	198773790	198775396	1606	DEL
cutesv	1	199437063	199437063	497	INS
cutesv	1	199438744	199440193	1449	DEL
cutesv	1	199564177	199566653	2476	DUP
cutesv	1	200879948	200880413	465	DEL
cutesv	1	201178938	201180103	1165	DEL
cutesv	1	201227006	201227513	507	DEL
cutesv	1	202001136	202001807	671	DEL
cutesv	1	202084235	202085083	848	INV
cutesv	1	202084236	202086173	1937	INV
cutesv	1	202173933	202174467	534	DEL
cutesv	1	202360575	202361385	810	DEL
cutesv	1	203064093	203065205	1112	DUP
cutesv	1	203684931	203686034	1103	DUP
cutesv	1	204440011	204440614	603	DEL
cutesv	1	204440022	204441133	1111	DEL
cutesv	1	205853579	205853712	133	DEL
cutesv	1	206223558	206229902	6344	DUP
cutesv	1	206280912	206280912	1625	INS
cutesv	1	206285682	206285682	304	INS
cutesv	1	206856650	206859764	3114	DUP
cutesv	1	207119653	207119653	85	INS
cutesv	1	207292384	207293037	653	DEL
cutesv	1	207542025	207543903	1878	DUP
cutesv	1	207542257	207545579	3322	DUP
cutesv	1	207821694	207827625	5931	DUP
cutesv	1	208762783	208762783	257	INS
cutesv	1	209621800	209628409	6609	DEL
cutesv	1	209935341	209935841	500	DEL
cutesv	1	209944984	209945322	338	DEL
cutesv	1	210078066	210085959	7893	DEL
cutesv	1	210295124	210295814	690	DEL
cutesv	1	210381256	210386583	5327	DEL
cutesv	1	210593994	210595615	1621	DEL
cutesv	1	211152696	211155615	2919	DUP
cutesv	1	211965638	211965638	134	INS
cutesv	1	212363440	212363816	376	DEL
cutesv	1	212470407	212473403	2996	DEL
cutesv	1	212641654	212641654	1183	INS
cutesv	1	213027172	213029143	1971	DEL
cutesv	1	213440137	213441623	1486	DEL
cutesv	1	215400902	215400902	84	INS
cutesv	1	217085526	217085705	179	DEL
cutesv	1	218182380	218188871	6491	DEL
cutesv	1	218418529	218421568	3039	DEL
cutesv	1	218785908	218786218	310	DEL
cutesv	1	220114587	220115129	542	DEL
cutesv	1	220221535	220224445	2910	DEL
cutesv	1	220502930	220503570	640	DEL
cutesv	1	220840380	220841247	867	DEL
cutesv	1	221898920	221898920	86	INS
cutesv	1	222143747	222143747	43	INS
cutesv	1	222143809	222143909	100	DEL
cutesv	1	222143868	222143868	104	INS
cutesv	1	222147501	222147602	101	DEL
cutesv	1	222147568	222147568	99	INS
cutesv	1	222147665	222147709	44	DEL
cutesv	1	222296115	222296115	265	INS
cutesv	1	222373944	222378663	4719	DUP
cutesv	1	223204566	223205004	438	DEL
cutesv	1	223824076	223825167	1091	DEL
cutesv	1	223824284	223824482	198	DEL
cutesv	1	224201233	224203736	2503	DEL
cutesv	1	224263206	224264966	1760	DUP
cutesv	1	225256496	225256780	284	DEL
cutesv	1	225266297	225266745	448	DEL
cutesv	1	225762239	225762543	304	DEL
cutesv	1	226006739	226006947	208	DEL
cutesv	1	226543825	226544258	433	DEL
cutesv	1	227502416	227502416	213	INS
cutesv	1	227681541	227683470	1929	INV
cutesv	1	227681542	227683469	1927	INV
cutesv	1	227759459	227759864	405	DEL
cutesv	1	228024107	228024379	272	DEL
cutesv	1	228255355	228260105	4750	DUP
cutesv	1	228255496	228261201	5705	DUP
cutesv	1	228344739	228347465	2726	DUP
cutesv	1	228572173	228572477	304	DEL
cutesv	1	228819871	228820224	353	DEL
cutesv	1	228959895	228959895	428	INS
cutesv	1	228959895	228959895	85	INS
cutesv	1	229433766	229433766	676	INS
cutesv	1	229693791	229694720	929	DEL
cutesv	1	231146522	231146522	882	INS
cutesv	1	231337650	231337650	578	INS
cutesv	1	231897885	231898026	141	DEL
cutesv	1	232349997	232349997	386	INS
cutesv	1	232458602	232460181	1579	DEL
cutesv	1	232504908	232504908	278	INS
cutesv	1	232836558	232836810	252	DEL
cutesv	1	232852298	232852884	586	DEL
cutesv	1	232891501	232897976	6475	DEL
cutesv	1	233519111	233519111	330	INS
cutesv	1	235315723	235316877	1154	INV
cutesv	1	235315723	235317740	2017	INV
cutesv	1	235457616	235457878	262	DEL
cutesv	1	235536193	235538339	2146	DEL
cutesv	1	235603357	235609615	6258	DEL
cutesv	1	235603358	235603410	52	DEL
cutesv	1	235603578	235609786	6208	DEL
cutesv	1	236259843	236259843	538	INS
cutesv	1	236260208	236260208	536	INS
cutesv	1	236282655	236291029	8374	DEL
cutesv	1	236304778	236306779	2001	DUP
cutesv	1	236549094	236551337	2243	DEL
cutesv	1	236875717	236879505	3788	DEL
cutesv	1	237123768	237132721	8953	DUP
cutesv	1	237963564	237966178	2614	DUP
cutesv	1	237967595	237967595	327	INS
cutesv	1	238657844	238658283	439	DEL
cutesv	1	238852440	238853267	827	DEL
cutesv	1	239779532	239779532	1040	INS
cutesv	1	240115960	240116871	911	INV
cutesv	1	240115961	240116871	910	INV
cutesv	1	240116113	240116341	228	INV
cutesv	1	240116114	240116341	227	INV
cutesv	1	240171208	240174292	3084	DUP
cutesv	1	240176341	240176341	519	INS
cutesv	1	240641139	240641568	429	DEL
cutesv	1	241425962	241426215	253	DEL
cutesv	1	242859876	242860554	678	DEL
cutesv	1	243264930	243265332	402	DEL
cutesv	1	243636776	243637463	687	DEL
cutesv	1	245574900	245574900	667	INS
cutesv	1	245606213	245606268	55	DEL
cutesv	1	245763205	245763205	1002	INS
cutesv	1	245777936	245778559	623	DEL
cutesv	1	245961272	245961272	959	INS
cutesv	1	246035369	246035946	577	DEL
cutesv	1	246137751	246140381	2630	DEL
cutesv	1	246155135	246155555	420	DEL
cutesv	1	246155880	246156197	317	DEL
cutesv	1	246156706	246157094	388	DEL
cutesv	1	246552897	246553193	296	DEL
cutesv	1	246558759	246559256	497	DEL
cutesv	1	246625330	246625757	427	DEL
cutesv	1	246684662	246684915	253	DEL
cutesv	1	246927636	246929069	1433	DEL
cutesv	1	246928215	246928435	220	DEL
cutesv	1	246946274	246946274	562	INS
cutesv	1	246969896	246969983	87	DEL
cutesv	1	246989153	246989292	139	DEL
cutesv	1	247291105	247291418	313	INV
cutesv	1	247291107	247291417	310	INV
cutesv	1	247292226	247292435	209	DEL
cutesv	1	247333628	247333940	312	INV
cutesv	1	247333629	247333941	312	INV
cutesv	1	247526391	247526391	220	INS
cutesv	1	247850469	247856494	6025	DEL
cutesv	1	248207827	248208122	295	DEL
cutesv	1	248546379	248547452	1073	DEL
cutesv	1	248546387	248546592	205	DEL
cutesv	1	248571373	248572429	1056	DUP
cutesv	1	248571635	248571635	1017	INS
cutesv	1	248571804	248571804	630	INS
cutesv	1	248572094	248572094	53	INS
cutesv	1	248633778	248636528	2750	DUP
cutesv	1	248666882	248667458	576	INV
cutesv	1	248666883	248667437	554	INV
cutesv	1	248682565	248682565	476	INS
cutesv	1	248691625	248692096	471	DEL
cutesv	1	248707000	248707781	781	INV
cutesv	1	248707001	248707781	780	INV
cutesv	1	248758809	248760866	2057	DUP
cutesv	1	248849859	248850136	277	DEL
cutesv	1	249097761	249097801	40	DEL
cutesv	1	249144920	249150545	5625	DEL
cutesv	10	368907	368956	49	DEL
cutesv	10	440493	440709	216	DEL
cutesv	10	563740	563740	344	INS
cutesv	10	586807	587199	392	DEL
cutesv	10	601663	601663	830	INS
cutesv	10	682694	683534	840	DEL
cutesv	10	725033	725663	630	DEL
cutesv	10	763776	764072	296	DEL
cutesv	10	769049	770137	1088	DUP
cutesv	10	769134	769447	313	DEL
cutesv	10	770006	770006	114	INS
cutesv	10	770015	770015	976	INS
cutesv	10	824108	824608	500	DEL
cutesv	10	836094	836445	351	DEL
cutesv	10	998060	999626	1566	DUP
cutesv	10	1000927	1001357	430	DEL
cutesv	10	1072440	1075653	3213	DEL
cutesv	10	1092580	1093978	1398	DEL
cutesv	10	1145661	1146113	452	DEL
cutesv	10	1234930	1236330	1400	DEL
cutesv	10	1415930	1416246	316	DEL
cutesv	10	1451773	1452385	612	DEL
cutesv	10	1481711	1481850	139	DEL
cutesv	10	1506750	1506880	130	DEL
cutesv	10	1531298	1531695	397	DEL
cutesv	10	1537530	1538083	553	DEL
cutesv	10	1602211	1603009	798	DEL
cutesv	10	1634604	1634856	252	DEL
cutesv	10	1668174	1668174	507	INS
cutesv	10	1815635	1815794	159	DEL
cutesv	10	1842491	1842707	216	DEL
cutesv	10	2379489	2379788	299	DEL
cutesv	10	2388031	2388031	358	INS
cutesv	10	2519456	2520031	575	DEL
cutesv	10	3103181	3103463	282	DEL
cutesv	10	3108962	3112531	3569	DUP
cutesv	10	3155538	3155695	157	DEL
cutesv	10	3157287	3157827	540	DEL
cutesv	10	3384116	3384116	366	INS
cutesv	10	3504287	3504720	433	DEL
cutesv	10	3568985	3568985	343	INS
cutesv	10	3612081	3612261	180	DEL
cutesv	10	4708492	4710514	2022	DEL
cutesv	10	4952411	4953380	969	INV
cutesv	10	5201522	5201522	1086	INS
cutesv	10	5287308	5293353	6045	DEL
cutesv	10	5522739	5523260	521	DEL
cutesv	10	5643653	5644450	797	DEL
cutesv	10	5729150	5729150	2423	INS
cutesv	10	6411591	6417545	5954	DEL
cutesv	10	6875656	6880928	5272	DEL
cutesv	10	6877357	6877486	129	DEL
cutesv	10	7666528	7667474	946	DEL
cutesv	10	7671218	7671323	105	DEL
cutesv	10	7760908	7763215	2307	DEL
cutesv	10	7778821	7780460	1639	DEL
cutesv	10	7995878	7996286	408	DEL
cutesv	10	8550443	8560176	9733	DEL
cutesv	10	8781958	8782298	340	DEL
cutesv	10	9449600	9449897	297	DEL
cutesv	10	9510963	9510963	331	INS
cutesv	10	9904371	9904371	332	INS
cutesv	10	10809750	10809987	237	DEL
cutesv	10	11110218	11111819	1601	DUP
cutesv	10	11411443	11411480	37	DEL
cutesv	10	11479768	11482046	2278	DEL
cutesv	10	11556030	11556426	396	DEL
cutesv	10	12289120	12289468	348	DEL
cutesv	10	12560482	12562957	2475	DEL
cutesv	10	12600554	12602555	2001	DEL
cutesv	10	12816797	12817268	471	DEL
cutesv	10	12817750	12817937	187	DEL
cutesv	10	13104086	13106237	2151	INV
cutesv	10	13104088	13106237	2149	INV
cutesv	10	13258008	13258317	309	DEL
cutesv	10	13259240	13260788	1548	DEL
cutesv	10	13353965	13354401	436	DEL
cutesv	10	15271477	15272139	662	DEL
cutesv	10	17774950	17778208	3258	DUP
cutesv	10	18503100	18503580	480	DEL
cutesv	10	18844460	18853979	9519	DEL
cutesv	10	18850590	18850647	57	DEL
cutesv	10	18851280	18851280	73	INS
cutesv	10	18851769	18851895	126	DEL
cutesv	10	18851871	18851871	97	INS
cutesv	10	18854897	18854964	67	DEL
cutesv	10	18855946	18855946	60	INS
cutesv	10	19585707	19587273	1566	DEL
cutesv	10	19786269	19786269	328	INS
cutesv	10	20058257	20058598	341	DEL
cutesv	10	20391873	20397872	5999	DEL
cutesv	10	20667260	20667550	290	DEL
cutesv	10	22199444	22199444	84	INS
cutesv	10	22609515	22616755	7240	DUP
cutesv	10	23037963	23037963	364	INS
cutesv	10	23299302	23299724	422	DEL
cutesv	10	23635510	23635666	156	DEL
cutesv	10	23869063	23869063	303	INS
cutesv	10	24160539	24166328	5789	DUP
cutesv	10	24376850	24378497	1647	DEL
cutesv	10	25098104	25098406	302	DEL
cutesv	10	25487886	25487886	356	INS
cutesv	10	25956946	25956946	843	INS
cutesv	10	26013380	26013534	154	DEL
cutesv	10	26266862	26268295	1433	DEL
cutesv	10	26325266	26326174	908	INV
cutesv	10	26350472	26352063	1591	DEL
cutesv	10	26767091	26768744	1653	DEL
cutesv	10	26931294	26932540	1246	DEL
cutesv	10	27222796	27223223	427	DEL
cutesv	10	27224672	27229303	4631	DUP
cutesv	10	27638292	27642100	3808	DEL
cutesv	10	28304698	28304698	361	INS
cutesv	10	28432505	28432803	298	DEL
cutesv	10	28792570	28792870	300	INV
cutesv	10	28792588	28792884	296	INV
cutesv	10	28946501	28946832	331	DEL
cutesv	10	29077169	29077169	84	INS
cutesv	10	29105258	29105258	336	INS
cutesv	10	29883203	29883324	121	DEL
cutesv	10	30452647	30452804	157	DEL
cutesv	10	30771521	30771521	85	INS
cutesv	10	30966073	30966739	666	DEL
cutesv	10	31162850	31163272	422	DEL
cutesv	10	31246579	31251726	5147	DUP
cutesv	10	31443367	31444878	1511	DEL
cutesv	10	32194744	32194744	1664	INS
cutesv	10	32257893	32260611	2718	DEL
cutesv	10	32281191	32281191	164	INS
cutesv	10	32648788	32648788	656	INS
cutesv	10	33155091	33155936	845	INV
cutesv	10	33378191	33379164	973	DEL
cutesv	10	34571007	34571007	331	INS
cutesv	10	34612191	34612191	126	INS
cutesv	10	36219660	36221063	1403	DEL
cutesv	10	36467038	36467038	1040	INS
cutesv	10	37393461	37393498	37	DEL
cutesv	10	37400644	37400644	35	INS
cutesv	10	37435294	37435962	668	DEL
cutesv	10	38738851	38739064	213	DEL
cutesv	10	42379931	42379931	119	INS
cutesv	10	43274254	43274505	251	DEL
cutesv	10	43676896	43676896	472	INS
cutesv	10	43900507	43900507	84	INS
cutesv	10	44204533	44204724	191	DEL
cutesv	10	44675116	44675451	335	DEL
cutesv	10	45336706	45337345	639	DEL
cutesv	10	47057753	47063273	5520	INV
cutesv	10	47057754	47063273	5519	INV
cutesv	10	47642756	47642806	50	DEL
cutesv	10	47666690	47666832	142	DEL
cutesv	10	48321288	48323654	2366	DUP
cutesv	10	48419927	48419927	303	INS
cutesv	10	48465047	48465047	69	INS
cutesv	10	48601969	48603766	1797	DUP
cutesv	10	49636506	49643225	6719	DEL
cutesv	10	49723036	49723299	263	DEL
cutesv	10	51488311	51489111	800	DEL
cutesv	10	52082949	52083251	302	DEL
cutesv	10	52238750	52238750	353	INS
cutesv	10	52434567	52434929	362	DEL
cutesv	10	52716799	52716854	55	DEL
cutesv	10	52929093	52929093	723	INS
cutesv	10	53063078	53063078	1635	INS
cutesv	10	53209371	53209371	103	INS
cutesv	10	54015689	54015758	69	DEL
cutesv	10	54015721	54018280	2559	DEL
cutesv	10	54018205	54018273	68	DEL
cutesv	10	54062012	54062081	69	DEL
cutesv	10	54395967	54395967	236	INS
cutesv	10	54441093	54441503	410	DEL
cutesv	10	54466894	54467989	1095	INV
cutesv	10	54466894	54466894	278	INS
cutesv	10	54539097	54539156	59	DEL
cutesv	10	54559575	54564438	4863	DUP
cutesv	10	54682242	54682242	322	INS
cutesv	10	54805937	54805937	332	INS
cutesv	10	54860835	54861112	277	DEL
cutesv	10	54929336	54938103	8767	DEL
cutesv	10	55086577	55086852	275	DEL
cutesv	10	55521466	55522285	819	DEL
cutesv	10	55725235	55726160	925	DEL
cutesv	10	55725567	55726038	471	DEL
cutesv	10	56218022	56218022	315	INS
cutesv	10	56664623	56664623	194	INS
cutesv	10	56767164	56773192	6028	INV
cutesv	10	56767164	56773192	6028	INV
cutesv	10	56902334	56902334	344	INS
cutesv	10	57702043	57702356	313	DEL
cutesv	10	57974595	57974595	85	INS
cutesv	10	58902179	58902179	321	INS
cutesv	10	58940593	58940593	1002	INS
cutesv	10	59209758	59211760	2002	DEL
cutesv	10	59256774	59257877	1103	INV
cutesv	10	59256777	59257880	1103	INV
cutesv	10	59257660	59257946	286	INV
cutesv	10	59257662	59257947	285	INV
cutesv	10	59731537	59733413	1876	DUP
cutesv	10	60277162	60278010	848	DEL
cutesv	10	60496269	60496269	52	INS
cutesv	10	60978309	60978595	286	DEL
cutesv	10	60984495	60984495	960	INS
cutesv	10	61096659	61099321	2662	DEL
cutesv	10	61362043	61365058	3015	DUP
cutesv	10	61370407	61372139	1732	INV
cutesv	10	62124829	62124829	307	INS
cutesv	10	64129707	64129884	177	DEL
cutesv	10	64510862	64510862	340	INS
cutesv	10	65424979	65432531	7552	DEL
cutesv	10	65509358	65511132	1774	DUP
cutesv	10	66420045	66420437	392	DEL
cutesv	10	66836446	66836446	1057	INS
cutesv	10	67283343	67283343	2913	INS
cutesv	10	67284027	67284027	440	INS
cutesv	10	67306916	67315189	8273	DEL
cutesv	10	67430967	67430967	336	INS
cutesv	10	68085202	68085477	275	INV
cutesv	10	68085203	68085477	274	INV
cutesv	10	68217382	68217382	333	INS
cutesv	10	68250654	68254558	3904	DUP
cutesv	10	68336736	68336736	343	INS
cutesv	10	68743200	68743200	124	INS
cutesv	10	69138256	69138256	267	INS
cutesv	10	69352467	69357292	4825	DUP
cutesv	10	69487199	69489825	2626	DEL
cutesv	10	69994857	69994857	357	INS
cutesv	10	70002107	70004941	2834	DEL
cutesv	10	70272096	70272417	321	DEL
cutesv	10	70361570	70361570	331	INS
cutesv	10	70786329	70787311	982	DEL
cutesv	10	71312597	71315736	3139	INV
cutesv	10	71314519	71315443	924	DEL
cutesv	10	71588538	71590979	2441	DUP
cutesv	10	71673927	71679078	5151	DEL
cutesv	10	72110096	72111234	1138	INV
cutesv	10	72110097	72112286	2189	INV
cutesv	10	72337200	72337340	140	DEL
cutesv	10	72983485	72983485	225	INS
cutesv	10	73056398	73056821	423	DEL
cutesv	10	74863597	74864338	741	INV
cutesv	10	74863597	74864339	742	INV
cutesv	10	75022346	75028772	6426	DEL
cutesv	10	75419422	75420277	855	INV
cutesv	10	75419423	75420277	854	INV
cutesv	10	75669042	75669042	78	INS
cutesv	10	76471097	76472383	1286	DEL
cutesv	10	78255634	78261010	5376	DUP
cutesv	10	78345650	78352002	6352	DEL
cutesv	10	78346614	78351560	4946	DEL
cutesv	10	78392005	78395827	3822	DUP
cutesv	10	78516471	78516471	1061	INS
cutesv	10	78800866	78801227	361	DEL
cutesv	10	79164892	79170770	5878	DEL
cutesv	10	79171671	79174753	3082	DUP
cutesv	10	79536183	79539275	3092	DUP
cutesv	10	80880316	80881085	769	DEL
cutesv	10	81092168	81092774	606	DEL
cutesv	10	81459623	81461386	1763	DUP
cutesv	10	81725286	81727426	2140	DEL
cutesv	10	81733469	81734535	1066	INV
cutesv	10	81787540	81791441	3901	DUP
cutesv	10	82704893	82706117	1224	DUP
cutesv	10	82749565	82753192	3627	DEL
cutesv	10	82866107	82866107	343	INS
cutesv	10	84011936	84012949	1013	INV
cutesv	10	84011936	84013831	1895	INV
cutesv	10	84400755	84400902	147	DEL
cutesv	10	84462215	84463110	895	INV
cutesv	10	84462216	84464109	1893	INV
cutesv	10	85573037	85573037	358	INS
cutesv	10	85917114	85917114	1060	INS
cutesv	10	86061058	86061058	98	INS
cutesv	10	86061322	86061420	98	DEL
cutesv	10	86602864	86602864	127	INS
cutesv	10	87880852	87880852	759	INS
cutesv	10	87963277	87963277	314	INS
cutesv	10	88552630	88553880	1250	INV
cutesv	10	88552631	88554856	2225	INV
cutesv	10	89863899	89863899	109	INS
cutesv	10	89894222	89894222	346	INS
cutesv	10	89894344	89894344	75	INS
cutesv	10	90149125	90149558	433	DEL
cutesv	10	90247414	90247414	85	INS
cutesv	10	91166878	91167825	947	INV
cutesv	10	91611229	91612188	959	INV
cutesv	10	91611230	91613257	2027	INV
cutesv	10	91809993	91810219	226	DEL
cutesv	10	92430775	92433934	3159	INV
cutesv	10	92461876	92465634	3758	DEL
cutesv	10	92896848	92897598	750	DUP
cutesv	10	92897180	92897180	753	INS
cutesv	10	92969207	92969534	327	DEL
cutesv	10	93200151	93204016	3865	INV
cutesv	10	93201147	93207975	6828	DUP
cutesv	10	93631105	93631105	357	INS
cutesv	10	94134563	94137581	3018	DEL
cutesv	10	94571285	94571285	293	INS
cutesv	10	95594308	95596668	2360	DUP
cutesv	10	95632981	95632981	186	INS
cutesv	10	97207051	97208079	1028	DEL
cutesv	10	97668500	97668500	333	INS
cutesv	10	97991725	97992442	717	DEL
cutesv	10	99496278	99496278	688	INS
cutesv	10	99589402	99589783	381	DEL
cutesv	10	99743005	99743341	336	DEL
cutesv	10	100167337	100167740	403	DEL
cutesv	10	100250186	100257364	7178	DUP
cutesv	10	100494079	100495118	1039	INV
cutesv	10	100494080	100495119	1039	INV
cutesv	10	100494963	100494963	90	INS
cutesv	10	100688626	100696995	8369	DEL
cutesv	10	101258891	101263141	4250	DUP
cutesv	10	101340082	101340082	504	INS
cutesv	10	102158309	102159532	1223	DEL
cutesv	10	103048057	103048057	344	INS
cutesv	10	103393997	103395129	1132	DEL
cutesv	10	103967611	103969992	2381	DEL
cutesv	10	103976010	103976737	727	DEL
cutesv	10	104528210	104528646	436	DEL
cutesv	10	105570266	105571077	811	DEL
cutesv	10	105817178	105817178	207	INS
cutesv	10	106004275	106004275	84	INS
cutesv	10	106848049	106848582	533	DEL
cutesv	10	106851008	106851248	240	DEL
cutesv	10	107534744	107540790	6046	DEL
cutesv	10	107677515	107677970	455	DEL
cutesv	10	107995904	107998490	2586	DUP
cutesv	10	107996068	107997683	1615	DUP
cutesv	10	108010223	108010867	644	DEL
cutesv	10	108030309	108032417	2108	DEL
cutesv	10	108991250	108991250	332	INS
cutesv	10	111036385	111036703	318	DEL
cutesv	10	111572144	111578201	6057	DEL
cutesv	10	113670231	113670231	100	INS
cutesv	10	114111705	114117099	5394	DUP
cutesv	10	114199482	114200516	1034	DEL
cutesv	10	114199540	114200138	598	DEL
cutesv	10	117711612	117711989	377	DEL
cutesv	10	117809200	117810549	1349	DEL
cutesv	10	117823349	117823760	411	DEL
cutesv	10	118129665	118129665	120	INS
cutesv	10	118237198	118238244	1046	DUP
cutesv	10	118265309	118265631	322	DEL
cutesv	10	119041199	119042551	1352	DEL
cutesv	10	119634299	119634591	292	DEL
cutesv	10	119713772	119713937	165	DEL
cutesv	10	119956678	119957361	683	DEL
cutesv	10	120839675	120839862	187	DEL
cutesv	10	121154089	121154181	92	DEL
cutesv	10	121186423	121187594	1171	DEL
cutesv	10	121278582	121280564	1982	DEL
cutesv	10	122291302	122299483	8181	DEL
cutesv	10	123228956	123228956	332	INS
cutesv	10	123536957	123536957	327	INS
cutesv	10	124216801	124217272	471	DEL
cutesv	10	124354834	124355162	328	DEL
cutesv	10	124735968	124735968	335	INS
cutesv	10	125218373	125221372	2999	DUP
cutesv	10	125331844	125331844	810	INS
cutesv	10	126083928	126087232	3304	DUP
cutesv	10	127190668	127197020	6352	INV
cutesv	10	127190669	127197021	6352	INV
cutesv	10	127300784	127300918	134	DEL
cutesv	10	127593091	127593778	687	INV
cutesv	10	127593152	127593823	671	INV
cutesv	10	127939879	127939879	619	INS
cutesv	10	129373505	129373505	207	INS
cutesv	10	130836854	130837258	404	DEL
cutesv	10	131316708	131316708	117	INS
cutesv	10	132001216	132001486	270	DEL
cutesv	10	132158521	132158882	361	DEL
cutesv	10	132182215	132182296	81	DEL
cutesv	10	132257448	132257958	510	DEL
cutesv	10	132257673	132257750	77	DEL
cutesv	10	132517253	132517486	233	DEL
cutesv	10	132557195	132559162	1967	DUP
cutesv	10	132557925	132557925	423	INS
cutesv	10	132558716	132558716	136	INS
cutesv	10	132585537	132585796	259	INV
cutesv	10	132585538	132585796	258	INV
cutesv	10	132635598	132635850	252	INV
cutesv	10	132635599	132635850	251	INV
cutesv	10	132635881	132638483	2602	DUP
cutesv	10	132842230	132842881	651	DEL
cutesv	10	132858487	132858824	337	DEL
cutesv	10	132974766	132974766	794	INS
cutesv	10	132988415	132990867	2452	DEL
cutesv	10	132988646	132991220	2574	DEL
cutesv	10	133026840	133027378	538	DEL
cutesv	10	133087956	133088335	379	DEL
cutesv	10	133184047	133184512	465	DEL
cutesv	10	133192730	133193179	449	DEL
cutesv	10	133242997	133243100	103	DEL
cutesv	10	133656205	133656834	629	DEL
cutesv	10	133752482	133753171	689	DEL
cutesv	10	133831163	133831163	54	INS
cutesv	10	133860929	133861358	429	DEL
cutesv	10	133914240	133914360	120	DEL
cutesv	10	133928555	133928976	421	DEL
cutesv	10	133930073	133930310	237	DEL
cutesv	10	133953941	133954354	413	DEL
cutesv	10	133975204	133975204	456	INS
cutesv	10	134081175	134081334	159	DEL
cutesv	10	134171782	134172331	549	DEL
cutesv	10	134175706	134176694	988	DUP
cutesv	10	134176291	134176291	1035	INS
cutesv	10	134201645	134201645	1284	INS
cutesv	10	134217333	134217899	566	DEL
cutesv	10	134319476	134320113	637	DEL
cutesv	10	134319496	134319550	54	DEL
cutesv	10	134335404	134335404	512	INS
cutesv	10	134555026	134555519	493	DEL
cutesv	10	134571058	134571530	472	DEL
cutesv	10	134581350	134581700	350	DEL
cutesv	10	134606028	134606241	213	DEL
cutesv	10	134610904	134611459	555	DEL
cutesv	10	134639539	134639695	156	DEL
cutesv	10	134709420	134709494	74	DEL
cutesv	10	134731211	134732006	795	DEL
cutesv	10	134809876	134810234	358	DEL
cutesv	10	134812729	134813044	315	DEL
cutesv	10	134831420	134831963	543	DEL
cutesv	10	134843437	134843615	178	DEL
cutesv	10	134854305	134856101	1796	DEL
cutesv	10	134879120	134879465	345	DEL
cutesv	10	134894305	134894728	423	DEL
cutesv	10	134925739	134925982	243	DEL
cutesv	10	134965075	134965208	133	DEL
cutesv	10	134969174	134969528	354	DEL
cutesv	10	135016420	135017056	636	DEL
cutesv	10	135021755	135022043	288	DEL
cutesv	10	135242132	135245402	3270	DUP
cutesv	11	309743	317258	7515	INV
cutesv	11	310046	317795	7749	INV
cutesv	11	318068	318616	548	DEL
cutesv	11	318664	319403	739	DEL
cutesv	11	319432	319570	138	DEL
cutesv	11	319750	319750	67	INS
cutesv	11	321204	322537	1333	DUP
cutesv	11	321365	321365	67	INS
cutesv	11	321550	321550	297	INS
cutesv	11	322005	322005	770	INS
cutesv	11	322155	322155	330	INS
cutesv	11	541943	542152	209	DEL
cutesv	11	576838	576967	129	DEL
cutesv	11	635901	635972	71	DEL
cutesv	11	664299	665057	758	DEL
cutesv	11	734582	736475	1893	DEL
cutesv	11	757472	759020	1548	DUP
cutesv	11	772261	772344	83	DEL
cutesv	11	935820	940176	4356	DEL
cutesv	11	980084	980490	406	DEL
cutesv	11	994353	994353	1440	INS
cutesv	11	1016040	1016040	1955	INS
cutesv	11	1017633	1017739	106	DEL
cutesv	11	1059717	1060108	391	DEL
cutesv	11	1076431	1076641	210	DEL
cutesv	11	1078945	1078945	672	INS
cutesv	11	1316070	1316070	622	INS
cutesv	11	1531546	1531546	615	INS
cutesv	11	1628786	1629382	596	DEL
cutesv	11	1649450	1649883	433	DEL
cutesv	11	1662771	1664404	1633	DEL
cutesv	11	1682300	1682599	299	DEL
cutesv	11	1971647	1972135	488	DEL
cutesv	11	1997728	1997798	70	DEL
cutesv	11	2026822	2026908	86	DEL
cutesv	11	2215376	2215545	169	DEL
cutesv	11	2320830	2321562	732	DUP
cutesv	11	2321116	2321116	750	INS
cutesv	11	2321305	2321305	751	INS
cutesv	11	2440998	2440998	671	INS
cutesv	11	2441096	2441096	439	INS
cutesv	11	2942866	2943008	142	DEL
cutesv	11	3124623	3125322	699	DEL
cutesv	11	3257836	3265953	8117	DUP
cutesv	11	3645062	3645062	290	INS
cutesv	11	3675051	3675359	308	DEL
cutesv	11	3675648	3676183	535	DEL
cutesv	11	3944683	3945595	912	DEL
cutesv	11	4310735	4314532	3797	DUP
cutesv	11	4802521	4802830	309	DEL
cutesv	11	4907929	4907929	258	INS
cutesv	11	4964192	4964783	591	DEL
cutesv	11	5637312	5638922	1610	DEL
cutesv	11	5760125	5762320	2195	DEL
cutesv	11	5875657	5883462	7805	DEL
cutesv	11	6600860	6601075	215	DEL
cutesv	11	7092771	7092771	333	INS
cutesv	11	7134586	7136532	1946	DUP
cutesv	11	7209277	7209638	361	DEL
cutesv	11	7276069	7276898	829	DUP
cutesv	11	7276196	7276196	846	INS
cutesv	11	7464437	7467429	2992	INV
cutesv	11	7465452	7466446	994	INV
cutesv	11	7789913	7793304	3391	DEL
cutesv	11	8353934	8355911	1977	DEL
cutesv	11	8931962	8932381	419	DEL
cutesv	11	9323624	9324690	1066	DEL
cutesv	11	9338312	9338312	85	INS
cutesv	11	9757349	9757349	1048	INS
cutesv	11	9757954	9757954	369	INS
cutesv	11	9794204	9795690	1486	DEL
cutesv	11	10292752	10293809	1057	DEL
cutesv	11	10733361	10733361	301	INS
cutesv	11	11301413	11305546	4133	DEL
cutesv	11	13565911	13566283	372	DEL
cutesv	11	13812989	13812989	351	INS
cutesv	11	15507442	15507442	398	INS
cutesv	11	15902073	15902073	329	INS
cutesv	11	16153846	16154009	163	DEL
cutesv	11	16587157	16587293	136	DEL
cutesv	11	16852827	16862012	9185	DEL
cutesv	11	16996165	16996574	409	DEL
cutesv	11	17195790	17196341	551	DEL
cutesv	11	17946573	17947036	463	DEL
cutesv	11	19962955	19962955	719	INS
cutesv	11	19962973	19962973	342	INS
cutesv	11	20955184	20963572	8388	DUP
cutesv	11	21668976	21676549	7573	DEL
cutesv	11	21847297	21849363	2066	DEL
cutesv	11	22433838	22433981	143	DEL
cutesv	11	23270681	23270681	187	INS
cutesv	11	23358234	23358234	882	INS
cutesv	11	23358463	23358463	354	INS
cutesv	11	23591194	23591769	575	DEL
cutesv	11	24082193	24082792	599	INV
cutesv	11	24082224	24082818	594	INV
cutesv	11	24390929	24390929	2157	INS
cutesv	11	24778459	24786654	8195	DUP
cutesv	11	24903878	24905068	1190	INV
cutesv	11	24903880	24905069	1189	INV
cutesv	11	25071407	25071407	85	INS
cutesv	11	25075627	25082739	7112	INV
cutesv	11	25075627	25082739	7112	INV
cutesv	11	25432316	25432905	589	DEL
cutesv	11	25772826	25773382	556	DEL
cutesv	11	25923742	25923882	140	DEL
cutesv	11	26128600	26128600	309	INS
cutesv	11	26159949	26159949	1942	INS
cutesv	11	27025199	27025199	179	INS
cutesv	11	27307885	27308202	317	DEL
cutesv	11	27589567	27589617	50	DEL
cutesv	11	27804973	27804973	156	INS
cutesv	11	29007915	29012426	4511	DEL
cutesv	11	29139536	29139994	458	DEL
cutesv	11	29485142	29485142	1233	INS
cutesv	11	29967647	29968465	818	DEL
cutesv	11	31152412	31152751	339	DEL
cutesv	11	31272992	31272992	346	INS
cutesv	11	31393779	31397477	3698	DUP
cutesv	11	31839050	31841840	2790	INV
cutesv	11	31916714	31917031	317	DEL
cutesv	11	32192444	32192444	358	INS
cutesv	11	32371213	32375667	4454	DEL
cutesv	11	33222217	33222671	454	DEL
cutesv	11	34014822	34018048	3226	DEL
cutesv	11	34865787	34865928	141	DEL
cutesv	11	36076569	36076569	326	INS
cutesv	11	36173560	36173560	275	INS
cutesv	11	36331234	36331507	273	INV
cutesv	11	36331237	36331509	272	INV
cutesv	11	36647455	36654819	7364	DEL
cutesv	11	37214506	37216486	1980	INV
cutesv	11	37215558	37216485	927	INV
cutesv	11	37544590	37544590	301	INS
cutesv	11	39032505	39033835	1330	DEL
cutesv	11	39156746	39156746	1034	INS
cutesv	11	39157189	39157189	327	INS
cutesv	11	39567207	39567207	1042	INS
cutesv	11	39785704	39786217	513	DEL
cutesv	11	39805116	39805451	335	DEL
cutesv	11	40334191	40339067	4876	DEL
cutesv	11	40355373	40357546	2173	INV
cutesv	11	40356583	40357546	963	INV
cutesv	11	40406444	40409460	3016	INV
cutesv	11	40407329	40408587	1258	INV
cutesv	11	40682944	40685432	2488	DUP
cutesv	11	40683633	40683845	212	DUP
cutesv	11	41307984	41308405	421	DEL
cutesv	11	41339240	41346906	7666	DUP
cutesv	11	41818013	41818728	715	DEL
cutesv	11	41818219	41819006	787	DEL
cutesv	11	41831674	41831674	166	INS
cutesv	11	41831777	41831777	1583	INS
cutesv	11	42814096	42818088	3992	DEL
cutesv	11	43877414	43877414	346	INS
cutesv	11	44014204	44015858	1654	DUP
cutesv	11	44400511	44400876	365	DEL
cutesv	11	45123148	45124029	881	DEL
cutesv	11	45123300	45123748	448	DEL
cutesv	11	45319585	45320177	592	DEL
cutesv	11	45429846	45431258	1412	DEL
cutesv	11	46036238	46036599	361	DEL
cutesv	11	47391871	47391871	1010	INS
cutesv	11	47391872	47391872	90	INS
cutesv	11	47460711	47461829	1118	INV
cutesv	11	47460713	47462826	2113	INV
cutesv	11	47578589	47578589	594	INS
cutesv	11	47640485	47647177	6692	DEL
cutesv	11	47872321	47872472	151	DEL
cutesv	11	48327287	48328401	1114	DUP
cutesv	11	48347605	48347828	223	DEL
cutesv	11	48351631	48352132	501	DEL
cutesv	11	48367522	48373640	6118	DEL
cutesv	11	48600971	48604198	3227	DEL
cutesv	11	48857425	48857425	383	INS
cutesv	11	48928939	48929242	303	DEL
cutesv	11	48983155	48983558	403	DEL
cutesv	11	49117452	49119679	2227	DUP
cutesv	11	49424997	49425421	424	DEL
cutesv	11	49442345	49442653	308	DEL
cutesv	11	49759289	49760802	1513	DEL
cutesv	11	50365864	50366465	601	DEL
cutesv	11	50370973	50371418	445	DEL
cutesv	11	55012625	55012989	364	DEL
cutesv	11	55216093	55223055	6962	DEL
cutesv	11	55248332	55248456	124	DEL
cutesv	11	55304927	55305362	435	DEL
cutesv	11	55368673	55370845	2172	DEL
cutesv	11	56143569	56143569	120	INS
cutesv	11	56236449	56239795	3346	DUP
cutesv	11	56303324	56303324	335	INS
cutesv	11	56628810	56629562	752	DEL
cutesv	11	57502329	57504245	1916	DEL
cutesv	11	57851534	57856664	5130	DEL
cutesv	11	57979027	57980431	1404	DUP
cutesv	11	57979285	57979356	71	DEL
cutesv	11	58631780	58636544	4764	DEL
cutesv	11	58809097	58809795	698	DEL
cutesv	11	60097420	60097937	517	DEL
cutesv	11	60571449	60572029	580	DEL
cutesv	11	60591254	60591882	628	DEL
cutesv	11	60790341	60790341	86	INS
cutesv	11	61014656	61021571	6915	DUP
cutesv	11	61741790	61742030	240	DEL
cutesv	11	61859783	61867114	7331	INV
cutesv	11	61910433	61910433	337	INS
cutesv	11	61970810	61971605	795	DEL
cutesv	11	62018734	62018734	403	INS
cutesv	11	63145044	63145044	1025	INS
cutesv	11	63675671	63677595	1924	INV
cutesv	11	63676144	63685690	9546	DEL
cutesv	11	63676674	63677595	921	INV
cutesv	11	63977443	63985343	7900	DUP
cutesv	11	64623156	64623655	499	DEL
cutesv	11	65266654	65273477	6823	DEL
cutesv	11	65283652	65283652	312	INS
cutesv	11	65606687	65607011	324	DEL
cutesv	11	65984234	65984234	303	INS
cutesv	11	66016361	66019745	3384	INV
cutesv	11	66016362	66019747	3385	INV
cutesv	11	66712205	66713043	838	DUP
cutesv	11	66712835	66712835	839	INS
cutesv	11	67062220	67062984	764	INV
cutesv	11	67062242	67063028	786	INV
cutesv	11	68183022	68183383	361	DEL
cutesv	11	68797420	68797900	480	DEL
cutesv	11	68811911	68817059	5148	DUP
cutesv	11	68891822	68891822	693	INS
cutesv	11	68921883	68922283	400	DEL
cutesv	11	69015442	69016345	903	INV
cutesv	11	69015473	69016375	902	INV
cutesv	11	69059398	69059398	141	INS
cutesv	11	69520825	69523925	3100	DEL
cutesv	11	69624681	69627984	3303	INV
cutesv	11	69982592	69984078	1486	DUP
cutesv	11	69983041	69983041	458	INS
cutesv	11	70586028	70586459	431	DEL
cutesv	11	70797554	70797930	376	DEL
cutesv	11	71861594	71861921	327	DEL
cutesv	11	73981531	73981531	241	INS
cutesv	11	75875317	75875935	618	DEL
cutesv	11	76142328	76148551	6223	DEL
cutesv	11	76403506	76403852	346	DEL
cutesv	11	76990544	76990544	296	INS
cutesv	11	77201198	77203299	2101	INV
cutesv	11	77202320	77203299	979	INV
cutesv	11	77583264	77593218	9954	DEL
cutesv	11	79226184	79226919	735	DEL
cutesv	11	79783904	79783904	1169	INS
cutesv	11	80399277	80402388	3111	DUP
cutesv	11	81189461	81189461	85	INS
cutesv	11	81471639	81473291	1652	DUP
cutesv	11	81473113	81478399	5286	DUP
cutesv	11	81752236	81754816	2580	DEL
cutesv	11	82336287	82336462	175	DEL
cutesv	11	82442032	82442032	569	INS
cutesv	11	82612817	82614604	1787	DEL
cutesv	11	83143295	83143680	385	DEL
cutesv	11	83637020	83637020	322	INS
cutesv	11	83660434	83660434	242	INS
cutesv	11	84179732	84180887	1155	INV
cutesv	11	84701696	84701696	300	INS
cutesv	11	84723150	84723449	299	DEL
cutesv	11	85893435	85894450	1015	DEL
cutesv	11	86304216	86306553	2337	DEL
cutesv	11	87351739	87353730	1991	INV
cutesv	11	87352796	87353730	934	INV
cutesv	11	87667886	87668844	958	INV
cutesv	11	88378003	88380616	2613	DEL
cutesv	11	89496353	89505993	9640	DEL
cutesv	11	89545013	89549914	4901	DUP
cutesv	11	89924438	89924438	348	INS
cutesv	11	89932521	89932847	326	DEL
cutesv	11	90004283	90004399	116	DEL
cutesv	11	90193543	90195389	1846	DEL
cutesv	11	92023644	92027390	3746	DEL
cutesv	11	92438534	92439122	588	DEL
cutesv	11	92967997	92972690	4693	DEL
cutesv	11	93640297	93640297	510	INS
cutesv	11	93652812	93653849	1037	INV
cutesv	11	93681437	93687676	6239	DUP
cutesv	11	94407431	94407995	564	DEL
cutesv	11	94540871	94545765	4894	INV
cutesv	11	94541296	94541534	238	DEL
cutesv	11	94545733	94545733	238	INS
cutesv	11	94623512	94623512	187	INS
cutesv	11	95169377	95175421	6044	DEL
cutesv	11	95371552	95371552	349	INS
cutesv	11	96001770	96003394	1624	DEL
cutesv	11	96665820	96665820	154	INS
cutesv	11	97131678	97132188	510	DEL
cutesv	11	97185030	97185030	203	INS
cutesv	11	97473569	97473569	84	INS
cutesv	11	98467331	98467331	180	INS
cutesv	11	98936350	98937441	1091	INV
cutesv	11	98936352	98938507	2155	INV
cutesv	11	99185417	99186705	1288	DEL
cutesv	11	99676393	99678119	1726	INV
cutesv	11	99677364	99678117	753	INV
cutesv	11	100438655	100438784	129	DEL
cutesv	11	100868962	100878499	9537	DUP
cutesv	11	101290006	101290295	289	DEL
cutesv	11	101416793	101417090	297	DEL
cutesv	11	101521582	101521687	105	DEL
cutesv	11	101736853	101736853	86	INS
cutesv	11	101796342	101796342	101	INS
cutesv	11	102353540	102353540	853	INS
cutesv	11	102369938	102369938	190	INS
cutesv	11	102471857	102472156	299	DEL
cutesv	11	102525448	102525448	340	INS
cutesv	11	102601750	102601750	325	INS
cutesv	11	102601844	102601844	189	INS
cutesv	11	102979083	102979083	267	INS
cutesv	11	103048432	103048432	434	INS
cutesv	11	103362982	103369368	6386	DEL
cutesv	11	104180379	104180709	330	DEL
cutesv	11	104267327	104273384	6057	DEL
cutesv	11	104277489	104278378	889	DEL
cutesv	11	105723499	105723815	316	DEL
cutesv	11	105765511	105765808	297	DEL
cutesv	11	106160442	106160638	196	DEL
cutesv	11	107733030	107733314	284	DEL
cutesv	11	107784298	107788438	4140	DEL
cutesv	11	107899902	107899960	58	DEL
cutesv	11	108722788	108722788	568	INS
cutesv	11	108920479	108921320	841	DEL
cutesv	11	109976719	109977013	294	DEL
cutesv	11	110026672	110027074	402	DEL
cutesv	11	110581105	110584445	3340	DUP
cutesv	11	110711269	110711692	423	DEL
cutesv	11	112617572	112618335	763	DEL
cutesv	11	113559785	113561038	1253	INV
cutesv	11	113993034	113994198	1164	INV
cutesv	11	114396923	114397402	479	DEL
cutesv	11	115999196	116000389	1193	INV
cutesv	11	116712423	116712764	341	DEL
cutesv	11	117191191	117191347	156	DEL
cutesv	11	117327580	117329392	1812	DEL
cutesv	11	118435414	118441760	6346	INV
cutesv	11	118435416	118441762	6346	INV
cutesv	11	118746139	118746801	662	DEL
cutesv	11	119123828	119123828	936	INS
cutesv	11	119239335	119243595	4260	DUP
cutesv	11	119614520	119615107	587	DEL
cutesv	11	119808899	119808899	562	INS
cutesv	11	121636240	121636613	373	DEL
cutesv	11	121887501	121887719	218	DEL
cutesv	11	122294317	122294317	85	INS
cutesv	11	122347599	122349257	1658	DEL
cutesv	11	122607227	122608058	831	INV
cutesv	11	122607229	122608059	830	INV
cutesv	11	123229693	123230289	596	DEL
cutesv	11	123804703	123804858	155	DEL
cutesv	11	123934172	123936663	2491	DUP
cutesv	11	124070725	124077179	6454	DUP
cutesv	11	124078758	124079626	868	DEL
cutesv	11	124240160	124240160	285	INS
cutesv	11	124326054	124326054	274	INS
cutesv	11	124829917	124830479	562	DEL
cutesv	11	125107785	125108002	217	DEL
cutesv	11	125295133	125295737	604	DEL
cutesv	11	125934774	125935260	486	DEL
cutesv	11	126095845	126097071	1226	INV
cutesv	11	126357908	126367409	9501	DEL
cutesv	11	126457546	126457546	54	INS
cutesv	11	126941099	126941099	331	INS
cutesv	11	128367790	128367790	225	INS
cutesv	11	128446660	128447685	1025	INV
cutesv	11	128446662	128447685	1023	INV
cutesv	11	128454878	128455078	200	DEL
cutesv	11	128532539	128532539	161	INS
cutesv	11	128800428	128801025	597	DEL
cutesv	11	129137254	129137657	403	DEL
cutesv	11	129376088	129376088	84	INS
cutesv	11	129759517	129759517	84	INS
cutesv	11	130675887	130675887	340	INS
cutesv	11	130758596	130758596	1685	INS
cutesv	11	131361286	131361286	652	INS
cutesv	11	131361292	131361292	359	INS
cutesv	11	131542612	131543003	391	DEL
cutesv	11	131551006	131551006	698	INS
cutesv	11	131924305	131930225	5920	DUP
cutesv	11	132393312	132393388	76	DEL
cutesv	11	133882886	133883068	182	DEL
cutesv	11	133915680	133916335	655	DEL
cutesv	11	133939242	133939650	408	DEL
cutesv	11	134245697	134245959	262	DEL
cutesv	11	134305617	134305617	349	INS
cutesv	11	134356189	134356532	343	DEL
cutesv	11	134377372	134378071	699	DEL
cutesv	11	134377607	134378026	419	DEL
cutesv	11	134605109	134605864	755	DEL
cutesv	11	134608120	134617322	9202	DUP
cutesv	11	134620146	134626124	5978	DUP
cutesv	12	148390	155526	7136	DUP
cutesv	12	306047	306047	444	INS
cutesv	12	528208	528986	778	DEL
cutesv	12	528661	528818	157	DEL
cutesv	12	548399	556750	8351	DEL
cutesv	12	620888	621600	712	DEL
cutesv	12	1188566	1189197	631	DEL
cutesv	12	1438002	1438578	576	DEL
cutesv	12	1480516	1481143	627	DEL
cutesv	12	1730804	1730804	840	INS
cutesv	12	1770302	1770576	274	DEL
cutesv	12	1883984	1884203	219	DEL
cutesv	12	2018097	2018131	34	DEL
cutesv	12	2300802	2301232	430	DEL
cutesv	12	2562542	2569459	6917	DUP
cutesv	12	2877417	2877794	377	DEL
cutesv	12	2880555	2880708	153	DEL
cutesv	12	2952875	2953309	434	DEL
cutesv	12	3862909	3863447	538	DEL
cutesv	12	4388747	4389263	516	DEL
cutesv	12	4742882	4742882	85	INS
cutesv	12	4843802	4843802	232	INS
cutesv	12	5082242	5083081	839	DEL
cutesv	12	5221931	5223372	1441	DUP
cutesv	12	5775785	5784892	9107	DUP
cutesv	12	6414621	6414621	162	INS
cutesv	12	6647114	6647265	151	DEL
cutesv	12	7094172	7094172	743	INS
cutesv	12	7107688	7107688	1051	INS
cutesv	12	7822584	7824107	1523	DUP
cutesv	12	7823846	7823956	110	DEL
cutesv	12	7832741	7832961	220	DEL
cutesv	12	7953973	7956619	2646	DUP
cutesv	12	8371108	8378388	7280	DUP
cutesv	12	8599545	8599673	128	DEL
cutesv	12	8601680	8601990	310	DEL
cutesv	12	9052967	9054098	1131	DEL
cutesv	12	9369200	9369200	335	INS
cutesv	12	9557812	9558491	679	DEL
cutesv	12	9615453	9615849	396	DEL
cutesv	12	9722057	9722973	916	DEL
cutesv	12	9870360	9870360	1072	INS
cutesv	12	10588179	10594733	6554	DUP
cutesv	12	11161492	11164542	3050	DUP
cutesv	12	11237353	11237817	464	DEL
cutesv	12	11341892	11342201	309	DEL
cutesv	12	11457714	11467456	9742	DUP
cutesv	12	11544475	11548501	4026	DUP
cutesv	12	12541502	12549204	7702	DEL
cutesv	12	12543968	12545172	1204	INV
cutesv	12	12543969	12545172	1203	INV
cutesv	12	13017637	13017951	314	DEL
cutesv	12	13177425	13178177	752	DEL
cutesv	12	13198827	13199300	473	DEL
cutesv	12	13550082	13550570	488	INV
cutesv	12	13550083	13550570	487	INV
cutesv	12	14155178	14155741	563	DEL
cutesv	12	14173849	14173849	326	INS
cutesv	12	14258597	14258964	367	DEL
cutesv	12	14323415	14323415	769	INS
cutesv	12	14476639	14476639	305	INS
cutesv	12	15232838	15232838	352	INS
cutesv	12	17444819	17445891	1072	DEL
cutesv	12	18606705	18606705	85	INS
cutesv	12	18682024	18682024	273	INS
cutesv	12	19240101	19241229	1128	DUP
cutesv	12	20336937	20337051	114	DEL
cutesv	12	20789707	20789707	100	INS
cutesv	12	21190459	21191513	1054	INV
cutesv	12	22085915	22085915	85	INS
cutesv	12	22123760	22123760	341	INS
cutesv	12	22417486	22417486	319	INS
cutesv	12	23675302	23675302	1057	INS
cutesv	12	23939519	23940085	566	DEL
cutesv	12	24451702	24451702	332	INS
cutesv	12	25649356	25652440	3084	DEL
cutesv	12	26303316	26303856	540	DEL
cutesv	12	26391103	26392007	904	INV
cutesv	12	26958631	26958631	165	INS
cutesv	12	27130216	27132147	1931	DEL
cutesv	12	27161005	27162395	1390	DEL
cutesv	12	27711200	27711717	517	DEL
cutesv	12	27864774	27864774	349	INS
cutesv	12	28288955	28288955	350	INS
cutesv	12	29505730	29505730	85	INS
cutesv	12	29573407	29573738	331	DEL
cutesv	12	29597844	29598477	633	DEL
cutesv	12	30471044	30471044	320	INS
cutesv	12	30500139	30500670	531	DEL
cutesv	12	30594117	30594117	85	INS
cutesv	12	30918293	30918774	481	DEL
cutesv	12	31022824	31023059	235	DEL
cutesv	12	31120714	31120714	343	INS
cutesv	12	31152430	31152976	546	DEL
cutesv	12	31241411	31241411	52	INS
cutesv	12	31271553	31273113	1560	DEL
cutesv	12	31353728	31353728	84	INS
cutesv	12	31406617	31406617	659	INS
cutesv	12	31406617	31406617	330	INS
cutesv	12	31943519	31943808	289	DEL
cutesv	12	33300941	33307375	6434	DEL
cutesv	12	37934038	37942886	8848	DUP
cutesv	12	38442591	38448288	5697	DUP
cutesv	12	39796921	39796921	106	INS
cutesv	12	40864960	40865056	96	DEL
cutesv	12	40879366	40880827	1461	DEL
cutesv	12	41659784	41660252	468	DEL
cutesv	12	42599143	42599259	116	DEL
cutesv	12	42600080	42601265	1185	INV
cutesv	12	43256879	43256879	270	INS
cutesv	12	43438582	43445552	6970	DEL
cutesv	12	43487950	43487950	85	INS
cutesv	12	43654429	43654740	311	DEL
cutesv	12	43670754	43670754	118	INS
cutesv	12	43917911	43917911	187	INS
cutesv	12	44139523	44139523	333	INS
cutesv	12	44487552	44487552	268	INS
cutesv	12	44674655	44674655	181	INS
cutesv	12	45064329	45064329	222	INS
cutesv	12	45191696	45191840	144	DEL
cutesv	12	45432242	45432646	404	DEL
cutesv	12	46175138	46175138	85	INS
cutesv	12	46372764	46372969	205	INV
cutesv	12	46372765	46372970	205	INV
cutesv	12	47020461	47023368	2907	INV
cutesv	12	47021573	47022486	913	INV
cutesv	12	47075365	47075679	314	DEL
cutesv	12	47490149	47490149	1122	INS
cutesv	12	47527638	47528846	1208	DUP
cutesv	12	48725471	48728385	2914	DEL
cutesv	12	49639850	49639998	148	DEL
cutesv	12	49824137	49827199	3062	DEL
cutesv	12	51151692	51152222	530	DEL
cutesv	12	51590843	51590951	108	DEL
cutesv	12	51796663	51797239	576	DEL
cutesv	12	51946621	51947550	929	INV
cutesv	12	51946622	51948630	2008	INV
cutesv	12	52207873	52208707	834	DEL
cutesv	12	52214440	52215863	1423	DEL
cutesv	12	52651631	52657629	5998	DEL
cutesv	12	52685410	52685410	193	INS
cutesv	12	53367648	53367917	269	DEL
cutesv	12	53423822	53424054	232	DEL
cutesv	12	53892532	53892915	383	DEL
cutesv	12	53892706	53892856	150	DEL
cutesv	12	54028655	54030866	2211	DEL
cutesv	12	54028669	54028713	44	DEL
cutesv	12	54456948	54457272	324	DEL
cutesv	12	54477846	54479929	2083	DUP
cutesv	12	54840560	54841200	640	DEL
cutesv	12	55727214	55728171	957	DEL
cutesv	12	56539530	56540240	710	DEL
cutesv	12	56835776	56835962	186	DEL
cutesv	12	57046675	57046675	155	INS
cutesv	12	57868562	57870212	1650	DUP
cutesv	12	57982451	57983710	1259	DEL
cutesv	12	58147387	58150191	2804	INV
cutesv	12	58148305	58149144	839	INV
cutesv	12	58148306	58150192	1886	INV
cutesv	12	58359039	58359039	665	INS
cutesv	12	58359039	58359039	330	INS
cutesv	12	58458186	58458186	259	INS
cutesv	12	59028502	59028502	2148	INS
cutesv	12	59119965	59119965	111	INS
cutesv	12	60100600	60100600	776	INS
cutesv	12	60521850	60525019	3169	DEL
cutesv	12	61704117	61704117	326	INS
cutesv	12	61736468	61736735	267	DEL
cutesv	12	61838481	61838481	342	INS
cutesv	12	61838486	61838486	655	INS
cutesv	12	62295033	62295219	186	DEL
cutesv	12	62417353	62417353	665	INS
cutesv	12	62417355	62417355	332	INS
cutesv	12	62907463	62907866	403	DEL
cutesv	12	63030519	63033400	2881	DEL
cutesv	12	63630449	63630449	343	INS
cutesv	12	63802860	63804691	1831	DEL
cutesv	12	65818656	65818656	662	INS
cutesv	12	66207059	66207350	291	DEL
cutesv	12	66526817	66530396	3579	DEL
cutesv	12	66527642	66529783	2141	DEL
cutesv	12	66905338	66906754	1416	DUP
cutesv	12	67011549	67011549	692	INS
cutesv	12	67011549	67011549	347	INS
cutesv	12	67295958	67301315	5357	DUP
cutesv	12	67443801	67444375	574	INV
cutesv	12	67443802	67444376	574	INV
cutesv	12	68648316	68654640	6324	DEL
cutesv	12	69255819	69256511	692	DEL
cutesv	12	69435021	69435328	307	DEL
cutesv	12	69557709	69559690	1981	DEL
cutesv	12	69850380	69851282	902	INV
cutesv	12	69855553	69855553	84	INS
cutesv	12	70058798	70059015	217	DEL
cutesv	12	70872283	70878213	5930	DEL
cutesv	12	71525448	71525448	337	INS
cutesv	12	71528784	71529426	642	DEL
cutesv	12	71532768	71533889	1121	INV
cutesv	12	71602348	71604486	2138	DEL
cutesv	12	71820545	71821639	1094	DEL
cutesv	12	71937781	71941192	3411	INV
cutesv	12	71937782	71941194	3412	INV
cutesv	12	72120895	72121455	560	DEL
cutesv	12	72617735	72618133	398	DEL
cutesv	12	72691857	72692910	1053	INV
cutesv	12	72691857	72693870	2013	INV
cutesv	12	72722215	72722215	308	INS
cutesv	12	73153178	73156891	3713	DEL
cutesv	12	73580541	73580541	75	INS
cutesv	12	74048379	74048518	139	DEL
cutesv	12	75111573	75115467	3894	DEL
cutesv	12	76249695	76249695	82	INS
cutesv	12	76309721	76310766	1045	INV
cutesv	12	76309721	76311695	1974	INV
cutesv	12	77275695	77275695	224	INS
cutesv	12	77674049	77674712	663	DEL
cutesv	12	78375997	78376181	184	DEL
cutesv	12	78396912	78396912	342	INS
cutesv	12	78674289	78674879	590	DEL
cutesv	12	79314200	79315315	1115	INV
cutesv	12	79314201	79316230	2029	INV
cutesv	12	79337947	79337947	76	INS
cutesv	12	80271827	80271905	78	DEL
cutesv	12	80271828	80273569	1741	DEL
cutesv	12	80309770	80309770	211	INS
cutesv	12	80383015	80383015	69	INS
cutesv	12	80480692	80480692	329	INS
cutesv	12	80573693	80574233	540	DEL
cutesv	12	80573958	80574017	59	DEL
cutesv	12	82847007	82847007	177	INS
cutesv	12	82997589	82997589	84	INS
cutesv	12	83331444	83331575	131	DEL
cutesv	12	83844062	83844588	526	DEL
cutesv	12	83956475	83958233	1758	INV
cutesv	12	83956476	83957437	961	INV
cutesv	12	84042292	84042568	276	DEL
cutesv	12	84165460	84165460	308	INS
cutesv	12	84484500	84484794	294	DEL
cutesv	12	84593218	84595700	2482	DUP
cutesv	12	86140080	86140936	856	INV
cutesv	12	86140081	86141927	1846	INV
cutesv	12	86143272	86143438	166	DEL
cutesv	12	86300732	86300732	86	INS
cutesv	12	86523368	86523619	251	DEL
cutesv	12	86695700	86703050	7350	DEL
cutesv	12	86838248	86838248	572	INS
cutesv	12	87205108	87205618	510	DEL
cutesv	12	88140454	88143862	3408	DEL
cutesv	12	88512649	88513084	435	DEL
cutesv	12	91170325	91170433	108	DEL
cutesv	12	92483424	92483424	327	INS
cutesv	12	92497621	92497913	292	DEL
cutesv	12	92625990	92626364	374	DEL
cutesv	12	92889836	92889836	85	INS
cutesv	12	94358331	94358641	310	DEL
cutesv	12	94669385	94669647	262	DEL
cutesv	12	95344080	95344352	272	DEL
cutesv	12	95953425	95953425	361	INS
cutesv	12	96188597	96191357	2760	DEL
cutesv	12	96197576	96200653	3077	INV
cutesv	12	96912531	96912531	84	INS
cutesv	12	97420049	97420049	291	INS
cutesv	12	97701798	97701865	67	DEL
cutesv	12	98015075	98015895	820	DEL
cutesv	12	98111701	98112749	1048	DEL
cutesv	12	98836637	98836637	516	INS
cutesv	12	98953704	98958715	5011	DUP
cutesv	12	99446213	99446523	310	DEL
cutesv	12	99848428	99857010	8582	DUP
cutesv	12	102275744	102277890	2146	DEL
cutesv	12	103173308	103175256	1948	DEL
cutesv	12	104015058	104015058	86	INS
cutesv	12	104278628	104278628	351	INS
cutesv	12	104292873	104294550	1677	DEL
cutesv	12	104379549	104380723	1174	DEL
cutesv	12	104470263	104471001	738	DEL
cutesv	12	104470425	104470547	122	DEL
cutesv	12	104529569	104529569	385	INS
cutesv	12	104848125	104849317	1192	INV
cutesv	12	105532355	105533263	908	INV
cutesv	12	105532355	105534001	1646	INV
cutesv	12	105772325	105772665	340	DEL
cutesv	12	107122050	107122050	85	INS
cutesv	12	109028345	109028751	406	DEL
cutesv	12	109795507	109795615	108	DEL
cutesv	12	110073094	110073276	182	DEL
cutesv	12	110573256	110580099	6843	DEL
cutesv	12	111763300	111763300	1279	INS
cutesv	12	112592561	112593539	978	DEL
cutesv	12	113011753	113012877	1124	DUP
cutesv	12	113012187	113012187	945	INS
cutesv	12	113012475	113012475	31	INS
cutesv	12	113071944	113072228	284	DEL
cutesv	12	113150549	113151019	470	DEL
cutesv	12	113683071	113683424	353	DEL
cutesv	12	114545393	114545393	657	INS
cutesv	12	114632202	114637907	5705	DEL
cutesv	12	114679604	114679832	228	DEL
cutesv	12	114728303	114728365	62	DEL
cutesv	12	115023759	115023928	169	DEL
cutesv	12	115080026	115082339	2313	DEL
cutesv	12	115735983	115745451	9468	DEL
cutesv	12	116135894	116135894	394	INS
cutesv	12	116237150	116237150	652	INS
cutesv	12	116887548	116887746	198	DEL
cutesv	12	117084862	117085287	425	DEL
cutesv	12	117086890	117088195	1305	DEL
cutesv	12	117316393	117317269	876	DUP
cutesv	12	117640889	117643573	2684	DEL
cutesv	12	117759667	117759828	161	DEL
cutesv	12	118186879	118186879	117	INS
cutesv	12	118230727	118231164	437	DEL
cutesv	12	119119067	119119390	323	DEL
cutesv	12	119985109	119985573	464	DEL
cutesv	12	120094792	120095253	461	DEL
cutesv	12	120389526	120389758	232	DEL
cutesv	12	120879673	120879673	822	INS
cutesv	12	121290144	121290449	305	DEL
cutesv	12	121401729	121402049	320	DEL
cutesv	12	121490428	121490428	353	INS
cutesv	12	121692184	121692184	1053	INS
cutesv	12	122121593	122121593	86	INS
cutesv	12	122185266	122185266	906	INS
cutesv	12	122289641	122289986	345	DEL
cutesv	12	123010361	123010653	292	DEL
cutesv	12	124557835	124557835	336	INS
cutesv	12	124858303	124858501	198	DEL
cutesv	12	125024950	125026494	1544	DUP
cutesv	12	125106732	125107246	514	DEL
cutesv	12	125155887	125156347	460	DEL
cutesv	12	125156128	125156375	247	DEL
cutesv	12	125381825	125386597	4772	DUP
cutesv	12	125688634	125688996	362	DEL
cutesv	12	125800653	125800653	2278	INS
cutesv	12	125894472	125894641	169	DEL
cutesv	12	126210684	126217938	7254	DUP
cutesv	12	126783424	126789663	6239	DEL
cutesv	12	127213057	127213195	138	DEL
cutesv	12	127406403	127414785	8382	DEL
cutesv	12	127502605	127502982	377	DEL
cutesv	12	127660441	127660752	311	DEL
cutesv	12	127713894	127713894	813	INS
cutesv	12	128181729	128181729	79	INS
cutesv	12	128776971	128777401	430	DEL
cutesv	12	128957513	128957513	779	INS
cutesv	12	129148304	129148563	259	DEL
cutesv	12	129329293	129329695	402	DEL
cutesv	12	129330292	129330560	268	DEL
cutesv	12	129787294	129788342	1048	DEL
cutesv	12	129795510	129795761	251	DEL
cutesv	12	129964117	129964790	673	DEL
cutesv	12	130122751	130123376	625	DEL
cutesv	12	130383700	130384032	332	DEL
cutesv	12	130455007	130455007	289	INS
cutesv	12	130518019	130520907	2888	DUP
cutesv	12	130869283	130869283	368	INS
cutesv	12	130967401	130967401	434	INS
cutesv	12	130982475	130982914	439	DEL
cutesv	12	131016450	131016600	150	DEL
cutesv	12	131024150	131024584	434	DEL
cutesv	12	131048379	131048950	571	DEL
cutesv	12	131142042	131142464	422	DEL
cutesv	12	131147914	131150292	2378	DEL
cutesv	12	131232971	131233745	774	DEL
cutesv	12	131266186	131266782	596	DEL
cutesv	12	131504308	131504502	194	DEL
cutesv	12	131580362	131580756	394	DEL
cutesv	12	131815617	131816166	549	DEL
cutesv	12	131851894	131851894	561	INS
cutesv	12	131866865	131867783	918	DEL
cutesv	12	132123151	132123266	115	DEL
cutesv	12	132251560	132251696	136	DEL
cutesv	12	132285783	132286452	669	DEL
cutesv	12	132482823	132482823	988	INS
cutesv	12	132619412	132620866	1454	DEL
cutesv	12	132619499	132619787	288	DEL
cutesv	12	132811790	132815683	3893	DEL
cutesv	12	132811931	132811972	41	DEL
cutesv	12	132815344	132821790	6446	DEL
cutesv	12	132867108	132867548	440	DEL
cutesv	12	132881277	132882186	909	DEL
cutesv	12	132935965	132936259	294	DEL
cutesv	12	132942190	132942924	734	DEL
cutesv	12	132957534	132957534	99	INS
cutesv	12	132958105	132958159	54	DEL
cutesv	12	133045882	133046534	652	DEL
cutesv	12	133132909	133133653	744	DEL
cutesv	12	133141173	133141389	216	DEL
cutesv	12	133268622	133270983	2361	DEL
cutesv	12	133268677	133268837	160	DEL
cutesv	12	133306695	133307220	525	DEL
cutesv	12	133319017	133319017	695	INS
cutesv	12	133771444	133771768	324	DEL
cutesv	13	19641997	19641997	1039	INS
cutesv	13	19642487	19642756	269	DEL
cutesv	13	19711685	19711910	225	DEL
cutesv	13	20249621	20250708	1087	DEL
cutesv	13	21732271	21735919	3648	DEL
cutesv	13	22188453	22188453	340	INS
cutesv	13	22530324	22530324	339	INS
cutesv	13	23402993	23412924	9931	DUP
cutesv	13	23624434	23624562	128	DEL
cutesv	13	23629015	23638224	9209	DEL
cutesv	13	24375215	24376230	1015	INV
cutesv	13	24482717	24482717	86	INS
cutesv	13	24626499	24627752	1253	DUP
cutesv	13	24900074	24901960	1886	DUP
cutesv	13	24930146	24930373	227	DEL
cutesv	13	25510578	25513204	2626	DEL
cutesv	13	25721009	25721335	326	DEL
cutesv	13	25945324	25945782	458	DEL
cutesv	13	26036856	26036856	110	INS
cutesv	13	26162338	26163533	1195	INV
cutesv	13	26701168	26701168	212	INS
cutesv	13	26792614	26794067	1453	DEL
cutesv	13	26816232	26816232	337	INS
cutesv	13	27050158	27052317	2159	DEL
cutesv	13	27126487	27134438	7951	DUP
cutesv	13	27488085	27488085	968	INS
cutesv	13	27556941	27557334	393	DEL
cutesv	13	27623056	27623150	94	DEL
cutesv	13	28069031	28069442	411	DEL
cutesv	13	28669510	28670240	730	DEL
cutesv	13	29412072	29412072	332	INS
cutesv	13	29538849	29538849	330	INS
cutesv	13	29810516	29810516	85	INS
cutesv	13	29891584	29891855	271	DEL
cutesv	13	29963957	29964183	226	DEL
cutesv	13	30746759	30746759	294	INS
cutesv	13	31175613	31175907	294	DEL
cutesv	13	31417808	31418780	972	DEL
cutesv	13	31426241	31426424	183	DEL
cutesv	13	31892003	31892003	141	INS
cutesv	13	31909952	31909952	361	INS
cutesv	13	32532620	32538787	6167	DEL
cutesv	13	32646572	32646572	316	INS
cutesv	13	33699981	33706177	6196	DEL
cutesv	13	33751915	33752105	190	DEL
cutesv	13	34486195	34487284	1089	INV
cutesv	13	35629800	35635709	5909	DUP
cutesv	13	35694394	35695471	1077	DEL
cutesv	13	35890151	35890151	291	INS
cutesv	13	35975621	35976589	968	INV
cutesv	13	36283742	36285558	1816	DUP
cutesv	13	36325270	36325270	1445	INS
cutesv	13	36657130	36657130	341	INS
cutesv	13	37414461	37414773	312	DEL
cutesv	13	37497359	37500729	3370	DEL
cutesv	13	37568703	37568703	347	INS
cutesv	13	37887626	37891790	4164	INV
cutesv	13	37887627	37891789	4162	INV
cutesv	13	38047831	38049589	1758	DEL
cutesv	13	38441086	38441086	337	INS
cutesv	13	39057340	39060223	2883	DUP
cutesv	13	39379307	39383402	4095	DEL
cutesv	13	39430851	39430851	361	INS
cutesv	13	39494023	39494023	306	INS
cutesv	13	39934124	39934179	55	DEL
cutesv	13	39934124	39935477	1353	DEL
cutesv	13	40028489	40028780	291	DEL
cutesv	13	41097369	41097369	525	INS
cutesv	13	41616979	41618131	1152	INV
cutesv	13	41901266	41901266	1120	INS
cutesv	13	42223384	42223384	977	INS
cutesv	13	42236968	42241821	4853	DUP
cutesv	13	42755494	42756461	967	DEL
cutesv	13	42940052	42940052	352	INS
cutesv	13	42946059	42946438	379	DEL
cutesv	13	43539814	43541410	1596	DEL
cutesv	13	43599429	43608402	8973	DUP
cutesv	13	43603093	43603873	780	DUP
cutesv	13	43603749	43603749	785	INS
cutesv	13	44411759	44411759	346	INS
cutesv	13	45066268	45066268	302	INS
cutesv	13	45089734	45099301	9567	DEL
cutesv	13	46091579	46091579	458	INS
cutesv	13	46292768	46292768	61	INS
cutesv	13	47293024	47293024	276	INS
cutesv	13	47689492	47689751	259	DEL
cutesv	13	48015499	48016023	524	DEL
cutesv	13	48087746	48087746	292	INS
cutesv	13	48189022	48193254	4232	INV
cutesv	13	48189023	48193256	4233	INV
cutesv	13	48475941	48475941	318	INS
cutesv	13	48772168	48779308	7140	INV
cutesv	13	48772169	48779309	7140	INV
cutesv	13	48866979	48866979	285	INS
cutesv	13	49305513	49306258	745	DEL
cutesv	13	50373360	50373916	556	DEL
cutesv	13	50474665	50474911	246	DEL
cutesv	13	50514160	50514576	416	INV
cutesv	13	50514161	50514576	415	INV
cutesv	13	50609218	50609292	74	DEL
cutesv	13	51069375	51075132	5757	DUP
cutesv	13	51285036	51286004	968	INV
cutesv	13	51760756	51760850	94	DEL
cutesv	13	51923049	51923049	356	INS
cutesv	13	53832177	53832177	160	INS
cutesv	13	54871003	54871003	273	INS
cutesv	13	55879263	55879263	134	INS
cutesv	13	56186541	56186541	304	INS
cutesv	13	56495128	56495128	843	INS
cutesv	13	57074209	57075724	1515	DEL
cutesv	13	57522239	57522446	207	DEL
cutesv	13	57527027	57527027	85	INS
cutesv	13	58339702	58340241	539	DEL
cutesv	13	58386050	58386459	409	DEL
cutesv	13	58439565	58443653	4088	DEL
cutesv	13	58621035	58621035	301	INS
cutesv	13	58914493	58914493	1054	INS
cutesv	13	59357590	59357590	340	INS
cutesv	13	59467789	59471129	3340	DEL
cutesv	13	60786169	60786501	332	DEL
cutesv	13	61221147	61221147	1294	INS
cutesv	13	61553026	61553837	811	DEL
cutesv	13	62588944	62588944	325	INS
cutesv	13	62654794	62657566	2772	DUP
cutesv	13	63523806	63524120	314	DEL
cutesv	13	63598576	63608415	9839	DEL
cutesv	13	63606743	63607662	919	INV
cutesv	13	63606743	63607662	919	INV
cutesv	13	63689150	63689150	2161	INS
cutesv	13	63981004	63981435	431	DEL
cutesv	13	64412933	64414817	1884	DEL
cutesv	13	64569812	64569812	1085	INS
cutesv	13	64964027	64964027	915	INS
cutesv	13	65189735	65191541	1806	INV
[truncated: 7,053 more rows]
