# Supplementary material for: Bayesian Integrative Detection of Structural Variations With False Discovery Rate Control
Source: Biom J. 2026 Mar 27;68(2):e70128. doi: 10.1002/bimj.70128 (PMC13022811; doi:10.1002/bimj.70128)
Supplement: Supplementary file 2 — Supporting Information [file BIMJ-68-e70128-s001.zip › Code_and_Data/arrayfile_simulated/debreak.vcf.csv]

Method	chro	start	end	length	type	qual
debreak	1	564834	570383	5550	DUP	59
debreak	1	755968	756608	641	DEL	60
debreak	1	756079	758493	2415	DEL	59
debreak	1	774865	774923	59	DEL	60
debreak	1	811077	811077	766	INS	59
debreak	1	841343	849329	7987	DUP	60
debreak	1	928682	930763	2082	DEL	60
debreak	1	1135241	1142724	7484	DEL	60
debreak	1	1860725	1860725	141	INS	60
debreak	1	2211928	2213871	1944	DUP	56
debreak	1	2212680	2213938	1259	DEL	60
debreak	1	2238296	2241002	2707	DUP	60
debreak	1	2333227	2333227	157	INS	60
debreak	1	2453636	2453636	818	INS	60
debreak	1	2493013	2493454	442	DEL	60
debreak	1	2583557	2589895	6339	DEL	50
debreak	1	3097396	3098599	1204	DEL	60
debreak	1	3130340	3130340	85	INS	60
debreak	1	3177066	3177066	646	INS	60
debreak	1	4044756	4045262	507	DEL	60
debreak	1	4137405	4138890	1486	DEL	60
debreak	1	4403449	4403449	850	INS	60
debreak	1	4800148	4800148	1048	INS	60
debreak	1	5172047	5172047	723	INS	60
debreak	1	5220150	5220150	749	INS	59
debreak	1	5283942	5287106	3165	DEL	60
debreak	1	5877011	5877351	341	DEL	60
debreak	1	5892204	5892204	437	INS	60
debreak	1	5906338	5913622	7285	DUP	60
debreak	1	5929036	5929453	418	DEL	60
debreak	1	5944554	5944690	137	DEL	60
debreak	1	6064979	6065640	662	DEL	60
debreak	1	6186995	6189734	2740	INV	58
debreak	1	7022965	7023528	564	DEL	60
debreak	1	7043631	7043631	1074	INS	60
debreak	1	7175408	7175735	328	DEL	60
debreak	1	7569778	7571566	1789	DUP	60
debreak	1	7715055	7715287	233	DEL	60
debreak	1	7872006	7872938	933	INV	59
debreak	1	7889476	7890321	846	DEL	60
debreak	1	7925029	7925506	478	DEL	60
debreak	1	8182406	8190873	8468	DEL	60
debreak	1	8204081	8210849	6769	DUP	60
debreak	1	8361492	8361569	78	DEL	60
debreak	1	8381818	8381818	801	INS	60
debreak	1	8446611	8446611	323	INS	60
debreak	1	8501971	8501971	353	INS	60
debreak	1	8550458	8551044	587	DEL	60
debreak	1	8706088	8706266	179	DEL	60
debreak	1	9595457	9597661	2205	DEL	60
debreak	1	9684008	9684008	1527	INS	50
debreak	1	9762596	9766106	3511	DEL	60
debreak	1	10195942	10200572	4631	DUP	59
debreak	1	10396488	10399514	3027	INV	55
debreak	1	10397359	10398420	1062	INV	57
debreak	1	10722091	10722533	443	DEL	60
debreak	1	10804248	10804961	714	DEL	60
debreak	1	11101186	11101443	258	DEL	60
debreak	1	12457180	12460392	3213	INV	56
debreak	1	12458217	12459259	1043	INV	58
debreak	1	12871327	12880151	8825	DEL	58
debreak	1	13050825	13052938	2114	DUP	47
debreak	1	13165316	13166307	992	INV	12
debreak	1	13169590	13178497	8908	DUP	57
debreak	1	13179118	13187504	8387	DEL	59
debreak	1	13187518	13187518	313	INS	58
debreak	1	13200061	13202464	2404	DEL	44
debreak	1	13211907	13219913	8007	DUP	45
debreak	1	13341681	13346275	4595	DEL	12
debreak	1	13446714	13674125	227412	DUP	0
debreak	1	13706952	13711307	4356	DEL	24
debreak	1	14454786	14454922	137	DEL	60
debreak	1	14597359	14598263	905	INV	60
debreak	1	15120019	15120718	700	DEL	60
debreak	1	15365323	15365579	257	DEL	60
debreak	1	15365415	15365554	140	DEL	60
debreak	1	15376048	15376959	912	DEL	60
debreak	1	15585614	15593667	8054	DUP	60
debreak	1	17009534	17012821	3288	DEL	55
debreak	1	17675058	17679939	4882	DUP	60
debreak	1	19052498	19055503	3006	INV	53
debreak	1	19053465	19054560	1096	INV	55
debreak	1	19386607	19387139	533	DEL	60
debreak	1	19898252	19898252	251	INS	60
debreak	1	20497002	20497921	920	DEL	60
debreak	1	20601012	20604957	3946	DEL	60
debreak	1	20789862	20789862	453	INS	60
debreak	1	20949898	20949898	389	INS	60
debreak	1	21786408	21786784	377	DEL	60
debreak	1	21823293	21826565	3273	DEL	60
debreak	1	22128579	22137971	9393	DUP	60
debreak	1	22144503	22144714	212	DEL	60
debreak	1	22886525	22888261	1737	DEL	60
debreak	1	23736136	23737855	1720	DEL	60
debreak	1	23981106	23981106	333	INS	59
debreak	1	24223608	24224192	585	DEL	60
debreak	1	24328737	24328737	84	INS	41
debreak	1	24402972	24403302	331	DEL	60
debreak	1	24520365	24523579	3215	DEL	60
debreak	1	24805316	24807305	1990	DEL	60
debreak	1	24941243	24941243	351	INS	60
debreak	1	25158546	25161740	3195	DEL	60
debreak	1	25201988	25203425	1438	DEL	60
debreak	1	25317866	25320665	2800	INV	59
debreak	1	25318765	25319684	920	INV	60
debreak	1	25688265	25695727	7463	DUP	57
debreak	1	26134614	26135011	398	DEL	60
debreak	1	26459571	26464007	4437	DUP	60
debreak	1	26489842	26490124	283	DEL	60
debreak	1	26966138	26972553	6416	INV	58
debreak	1	27464893	27466117	1225	DEL	60
debreak	1	28204693	28204693	279	INS	60
debreak	1	28247839	28248111	273	DEL	60
debreak	1	28409552	28412588	3037	INV	54
debreak	1	28410670	28411772	1103	INV	56
debreak	1	29862373	29862373	302	INS	60
debreak	1	30151086	30151273	188	DEL	60
debreak	1	30435746	30436240	495	DEL	60
debreak	1	30657042	30657664	623	DEL	58
debreak	1	30878673	30878673	302	INS	60
debreak	1	31205135	31205135	240	INS	60
debreak	1	31244423	31244750	328	DEL	60
debreak	1	31367299	31367732	434	DEL	60
debreak	1	31470646	31470787	142	DEL	60
debreak	1	32011972	32012112	141	DEL	60
debreak	1	32373519	32374070	552	DEL	60
debreak	1	32411249	32411249	86	INS	60
debreak	1	32449244	32451855	2612	DEL	60
debreak	1	33355923	33361286	5364	DEL	60
debreak	1	33418133	33421122	2990	DEL	60
debreak	1	33476415	33478784	2370	DEL	60
debreak	1	33651812	33651812	638	INS	60
debreak	1	35006665	35006665	436	INS	60
debreak	1	35407816	35407816	268	INS	60
debreak	1	35898870	35900372	1503	DUP	60
debreak	1	36733265	36733557	293	DEL	60
debreak	1	36749098	36749532	435	DEL	60
debreak	1	37206069	37206494	426	DEL	60
debreak	1	37211637	37211637	357	INS	60
debreak	1	37215779	37215779	340	INS	60
debreak	1	37424273	37425525	1253	DEL	60
debreak	1	37687133	37687133	85	INS	60
debreak	1	37911593	37911593	519	INS	60
debreak	1	38121934	38127152	5219	DEL	60
debreak	1	38208312	38208408	97	DEL	60
debreak	1	38219294	38219582	289	DEL	60
debreak	1	38239326	38239326	1661	INS	55
debreak	1	39083931	39085955	2025	DEL	56
debreak	1	39634016	39634889	874	INV	57
debreak	1	40129697	40129697	921	INS	60
debreak	1	41994018	41994273	256	DEL	60
debreak	1	41997097	41997320	224	DEL	60
debreak	1	43842307	43842307	363	INS	60
debreak	1	44059224	44060004	781	INV	60
debreak	1	44059307	44059650	344	INV	60
debreak	1	44208882	44208882	341	INS	60
debreak	1	44353469	44353469	355	INS	60
debreak	1	46207312	46207595	284	DEL	60
debreak	1	46679009	46679009	353	INS	60
debreak	1	47441002	47444419	3418	DEL	60
debreak	1	48892450	48895236	2787	INV	60
debreak	1	48893342	48894278	937	INV	60
debreak	1	48972504	48972504	336	INS	60
debreak	1	49176992	49176992	529	INS	60
debreak	1	49344973	49344973	324	INS	60
debreak	1	51827633	51827633	382	INS	60
debreak	1	52571090	52573560	2471	INV	58
debreak	1	52572015	52572928	914	INV	57
debreak	1	53007586	53007586	1835	INS	51
debreak	1	53292453	53292453	102	INS	60
debreak	1	53594066	53594937	872	DEL	60
debreak	1	53749181	53749715	535	DEL	60
debreak	1	53749597	53749891	295	DEL	60
debreak	1	53968005	53968125	121	DEL	60
debreak	1	54704679	54707482	2804	INV	60
debreak	1	54705667	54706695	1029	INV	58
debreak	1	55287539	55287871	333	DEL	60
debreak	1	55385650	55385650	142	INS	58
debreak	1	55974812	55974864	53	DEL	60
debreak	1	56129277	56129632	356	DEL	60
debreak	1	56401286	56401604	319	DEL	60
debreak	1	56887707	56887997	291	DEL	60
debreak	1	57003321	57003321	85	INS	60
debreak	1	57100778	57100778	1420	INS	58
debreak	1	57242624	57242934	311	DEL	60
debreak	1	57394230	57394230	930	INS	59
debreak	1	58096393	58099597	3205	INV	58
debreak	1	58097569	58098700	1132	INV	59
debreak	1	58706984	58707096	113	DEL	60
debreak	1	58743874	58744804	931	DEL	59
debreak	1	59059650	59059891	242	DEL	60
debreak	1	60413473	60414782	1310	DEL	60
debreak	1	60464762	60467677	2916	INV	57
debreak	1	60465730	60466591	862	INV	56
debreak	1	60470570	60470570	234	INS	60
debreak	1	61858635	61858635	407	INS	60
debreak	1	62417792	62418300	509	DEL	60
debreak	1	63151833	63152155	323	DEL	60
debreak	1	63392667	63396117	3451	DUP	60
debreak	1	63705375	63708050	2676	DEL	60
debreak	1	65200157	65200692	536	DEL	60
debreak	1	65604543	65607111	2569	DEL	60
debreak	1	66024188	66030253	6066	DEL	60
debreak	1	66055907	66055907	334	INS	60
debreak	1	66127614	66128002	389	DEL	60
debreak	1	66694570	66694622	53	DEL	60
debreak	1	67255200	67255200	93	INS	60
debreak	1	67624393	67625080	688	DEL	60
debreak	1	68577399	68581997	4599	DEL	60
debreak	1	69943736	69944003	268	DEL	60
debreak	1	70068143	70068143	283	INS	60
debreak	1	70093423	70093423	187	INS	60
debreak	1	70106337	70106337	223	INS	60
debreak	1	70357503	70359327	1825	DEL	60
debreak	1	70412322	70412322	84	INS	60
debreak	1	70912396	70912396	342	INS	60
debreak	1	70946204	70946516	313	DEL	60
debreak	1	71237372	71240352	2981	DEL	60
debreak	1	72394042	72394042	1087	INS	60
debreak	1	72477222	72482646	5425	DUP	60
debreak	1	72514087	72514087	333	INS	60
debreak	1	72755436	72764035	8600	DEL	60
debreak	1	73335263	73336018	756	DEL	58
debreak	1	73768784	73769133	350	DEL	60
debreak	1	73813676	73815107	1432	DEL	60
debreak	1	74038789	74038916	128	DEL	60
debreak	1	74984439	74985244	806	DEL	59
debreak	1	77100180	77100847	668	DEL	60
debreak	1	77774504	77781588	7085	DEL	60
debreak	1	78335476	78335827	352	DEL	0
debreak	1	78607038	78607038	327	INS	60
debreak	1	79401537	79401808	272	DEL	60
debreak	1	79466706	79467061	356	DEL	60
debreak	1	80221340	80223230	1891	DUP	60
debreak	1	80288887	80288887	525	INS	60
debreak	1	80299087	80299087	290	INS	60
debreak	1	80773166	80773166	1037	INS	60
debreak	1	81008022	81008022	288	INS	60
debreak	1	81119248	81119693	446	DEL	60
debreak	1	81351513	81351513	154	INS	60
debreak	1	81404743	81410936	6194	DEL	60
debreak	1	81659634	81661553	1920	INV	55
debreak	1	81660525	81661372	848	INV	60
debreak	1	82079547	82081872	2326	INV	52
debreak	1	82312025	82312025	336	INS	60
debreak	1	82863730	82866916	3187	INV	55
debreak	1	82864910	82866100	1191	INV	58
debreak	1	83042671	83042952	282	DEL	60
debreak	1	83478945	83479585	641	DEL	60
debreak	1	84202306	84205217	2912	INV	55
debreak	1	84203332	84204444	1113	INV	57
debreak	1	84234134	84236170	2037	DEL	60
debreak	1	84310193	84314752	4560	DEL	59
debreak	1	84517974	84524606	6633	DEL	60
debreak	1	84712033	84715840	3808	DEL	60
debreak	1	86401742	86404436	2695	DEL	60
debreak	1	86402244	86404324	2081	DEL	60
debreak	1	86405798	86406139	342	DEL	60
debreak	1	86740973	86741686	714	DEL	60
debreak	1	87509963	87509963	2487	INS	56
debreak	1	87613943	87613943	617	INS	60
debreak	1	88047131	88047285	155	DEL	60
debreak	1	88813584	88813584	360	INS	59
debreak	1	89094528	89095323	796	DEL	60
debreak	1	89247068	89247068	139	INS	60
debreak	1	89423837	89426900	3064	INV	57
debreak	1	89424737	89425758	1022	INV	60
debreak	1	90370479	90370479	141	INS	60
debreak	1	90914468	90914468	1698	INS	60
debreak	1	91040161	91040435	275	DEL	60
debreak	1	91225968	91231967	6000	DEL	60
debreak	1	91634869	91635016	148	DEL	60
debreak	1	91938899	91938899	231	INS	60
debreak	1	92128577	92132609	4033	INV	59
debreak	1	92131787	92135718	3932	INV	60
debreak	1	92680976	92681822	847	DEL	60
debreak	1	93498196	93498196	338	INS	60
debreak	1	93498196	93498196	679	INS	60
debreak	1	94288347	94291375	3029	DUP	60
debreak	1	94303608	94304524	917	DEL	60
debreak	1	95157221	95159039	1819	DUP	60
debreak	1	95342669	95342669	92	INS	60
debreak	1	95690385	95690822	438	DEL	60
debreak	1	95712966	95712966	466	INS	60
debreak	1	96446009	96446009	1026	INS	60
debreak	1	96483114	96483214	101	DEL	60
debreak	1	96868739	96868853	115	DEL	60
debreak	1	97511086	97511616	531	INV	59
debreak	1	97717609	97717609	323	INS	60
debreak	1	97991357	97991533	177	DEL	60
debreak	1	98038187	98041719	3533	DUP	59
debreak	1	99698412	99698412	113	INS	60
debreak	1	100198073	100204460	6388	DEL	60
debreak	1	100573339	100573339	500	INS	58
debreak	1	100781445	100781445	177	INS	60
debreak	1	101167303	101167303	360	INS	60
debreak	1	101231458	101232416	959	DEL	60
debreak	1	101770035	101770035	341	INS	60
debreak	1	102548870	102552269	3400	INV	57
debreak	1	102550062	102551265	1204	INV	57
debreak	1	102920502	102920502	330	INS	60
debreak	1	103096070	103096387	318	DEL	60
debreak	1	103110849	103111257	409	DEL	60
debreak	1	103498022	151240640	47742619	INV	30
debreak	1	103718741	103718741	328	INS	60
debreak	1	104103687	104113238	9552	DUP	60
debreak	1	104136715	104143284	6570	DUP	12
debreak	1	104310410	104318794	8385	DUP	60
debreak	1	104492992	104492992	290	INS	60
debreak	1	104669793	104669793	582	INS	60
debreak	1	104677181	104678376	1196	DEL	60
debreak	1	105028019	105028019	348	INS	60
debreak	1	105054052	105054052	330	INS	60
debreak	1	105254937	105256297	1361	DUP	60
debreak	1	105428375	105428521	147	DEL	60
debreak	1	105667554	105668455	902	DEL	59
debreak	1	106218291	106221460	3170	INV	55
debreak	1	106219300	106220573	1274	INV	59
debreak	1	106371119	106371119	340	INS	60
debreak	1	107220682	107224671	3990	DEL	60
debreak	1	107759245	107763142	3898	DEL	60
debreak	1	108477462	108478893	1432	DUP	56
debreak	1	108731763	108739580	7818	DUP	60
debreak	1	109808787	109817834	9048	DEL	58
debreak	1	110228136	110229906	1771	DUP	52
debreak	1	110902168	110902753	586	INV	59
debreak	1	111112305	111112450	146	DEL	60
debreak	1	111316195	111316766	572	DEL	60
debreak	1	111472689	111477715	5027	DEL	60
debreak	1	111829496	111832291	2796	DEL	60
debreak	1	111957294	111957906	613	DEL	59
debreak	1	112001232	112001232	84	INS	60
debreak	1	112007775	112007775	713	INS	60
debreak	1	112087194	112087971	778	DEL	60
debreak	1	113036679	113037944	1266	DEL	60
debreak	1	113037400	113038555	1156	INV	56
debreak	1	113610261	113616291	6031	DEL	60
debreak	1	113715548	113715922	375	DEL	60
debreak	1	114039846	114045889	6044	DEL	60
debreak	1	114649247	114653674	4428	DEL	60
debreak	1	115319084	115321764	2681	DEL	60
debreak	1	117078189	117078471	283	DEL	60
debreak	1	118310219	118313101	2883	INV	56
debreak	1	118310973	118311992	1020	INV	59
debreak	1	118379650	118379650	273	INS	60
debreak	1	119553327	119553327	1084	INS	60
debreak	1	120012836	120013603	768	DEL	60
debreak	1	120916469	120922461	5993	DUP	56
debreak	1	121480912	121480912	2269	INS	46
debreak	1	121484391	121484391	57	INS	59
debreak	1	121485037	121485037	125	INS	59
debreak	1	142655257	142655430	174	DEL	60
debreak	1	143280477	143281756	1280	INV	57
debreak	1	143495729	143495870	142	DEL	60
debreak	1	143526203	143526203	994	INS	42
debreak	1	143542196	143543577	1382	DEL	50
debreak	1	143762461	143770621	8161	DUP	46
debreak	1	144340784	144340784	813	INS	54
debreak	1	144618045	144622190	4146	DUP	57
debreak	1	145061744	145061744	97	INS	60
debreak	1	145090962	145098266	7305	DUP	60
debreak	1	145211289	145211289	85	INS	60
debreak	1	145295075	145303069	7995	DUP	48
debreak	1	145471521	145475036	3516	DUP	60
debreak	1	146163755	146164615	861	DUP	18
debreak	1	149051048	149060277	9230	DUP	59
debreak	1	149519530	149527643	8114	DUP	16
debreak	1	149525700	149528073	2374	DUP	18
debreak	1	149750639	149753571	2933	DUP	54
debreak	1	150200106	150200106	84	INS	60
debreak	1	150691458	150691749	292	DEL	60
debreak	1	151819561	151819917	357	DEL	60
debreak	1	152081836	152082707	872	DEL	60
debreak	1	152323148	152324673	1526	DEL	60
debreak	1	152327249	152327882	634	DEL	60
debreak	1	152443886	152443886	85	INS	60
debreak	1	152649889	152655745	5857	DUP	59
debreak	1	152760418	152770277	9860	DUP	60
debreak	1	154352170	154352828	659	DEL	60
debreak	1	154999689	154999871	183	DEL	60
debreak	1	155189137	155197121	7985	DUP	60
debreak	1	156526672	156529009	2338	DEL	60
debreak	1	157173865	157175377	1513	DEL	60
debreak	1	157711863	157713580	1718	INV	57
debreak	1	157886227	157892225	5999	DEL	60
debreak	1	158041774	158042360	587	INV	60
debreak	1	158488318	158488658	341	DEL	60
debreak	1	158712071	158712342	272	DEL	60
debreak	1	158726492	158727971	1480	DUP	60
debreak	1	158851446	158851991	546	DEL	60
debreak	1	158867411	158869976	2566	DEL	59
debreak	1	158961366	158966194	4829	DEL	60
debreak	1	159012421	159012516	96	DEL	60
debreak	1	159012421	159016677	4257	DEL	60
debreak	1	159648757	159649659	903	DEL	60
debreak	1	160684146	160684388	243	DEL	60
debreak	1	160690568	160693440	2873	DEL	60
debreak	1	160934992	160935322	331	DEL	60
debreak	1	160954872	160955330	459	DEL	60
debreak	1	161005093	161005093	942	INS	60
debreak	1	161703019	161703197	179	DEL	60
debreak	1	161838521	161838521	345	INS	60
debreak	1	162052691	162052985	295	DEL	60
debreak	1	162747442	162747442	198	INS	60
debreak	1	162838112	162841079	2968	INV	57
debreak	1	162839138	162840455	1318	INV	57
debreak	1	162865113	162865113	218	INS	60
debreak	1	163088771	163088771	399	INS	60
debreak	1	163217219	163217219	85	INS	60
debreak	1	163314408	163314408	339	INS	60
debreak	1	164350776	164350776	605	INS	60
debreak	1	164748429	164751192	2764	DEL	60
debreak	1	165322545	165326690	4146	DEL	60
debreak	1	165861358	165861358	1634	INS	60
debreak	1	167177165	167177165	2894	INS	58
debreak	1	168364508	168364508	411	INS	60
debreak	1	168379637	168379637	230	INS	60
debreak	1	169024544	169025038	495	DEL	60
debreak	1	169058405	169058405	980	INS	60
debreak	1	169975092	169975092	750	INS	60
debreak	1	171189922	171190456	535	DEL	60
debreak	1	172636825	172636825	77	INS	60
debreak	1	172685441	172686823	1383	DEL	60
debreak	1	174483902	174483902	925	INS	60
debreak	1	175200212	175202073	1862	INV	57
debreak	1	175200798	175201777	980	INV	58
debreak	1	175911023	175913973	2951	INV	59
debreak	1	175911921	175912859	939	INV	57
debreak	1	176101590	176101821	232	DEL	60
debreak	1	176477006	176479439	2434	DEL	60
debreak	1	176651267	176652260	994	DUP	59
debreak	1	177388482	177388482	411	INS	60
debreak	1	178397577	178397577	343	INS	60
debreak	1	179650714	179650714	601	INS	60
debreak	1	181131741	181133276	1536	DUP	59
debreak	1	181605166	181612042	6877	DUP	60
debreak	1	182108839	182112142	3304	INV	58
debreak	1	182109980	182111248	1269	INV	58
debreak	1	182289346	182289633	288	DEL	60
debreak	1	183576532	183579500	2969	INV	56
debreak	1	183577528	183578887	1360	INV	58
debreak	1	184937052	184937323	272	DEL	60
debreak	1	185373060	185373418	359	DEL	60
debreak	1	185504675	185504675	364	INS	60
debreak	1	185766850	185767115	266	DEL	60
debreak	1	185826795	185829958	3164	INV	57
debreak	1	185827960	185829263	1304	INV	58
debreak	1	186839739	186839967	229	DEL	60
debreak	1	187464877	187466993	2117	INV	59
debreak	1	187893836	187893836	85	INS	60
debreak	1	187939994	187940867	874	DUP	58
debreak	1	187955361	187955361	356	INS	60
debreak	1	188174624	188174624	130	INS	60
debreak	1	188374328	188374328	441	INS	60
debreak	1	188376839	188376839	771	INS	60
debreak	1	188438186	188438186	329	INS	60
debreak	1	188539466	188540210	745	DEL	60
debreak	1	188548544	188548544	85	INS	60
debreak	1	188832818	188832818	85	INS	60
debreak	1	189032875	189033184	310	DEL	60
debreak	1	189247010	189247010	329	INS	60
debreak	1	189292556	189292556	305	INS	60
debreak	1	189431597	189432468	872	INV	60
debreak	1	189772006	189772522	517	DEL	60
debreak	1	190376760	190381488	4729	DUP	60
debreak	1	190381531	190381531	278	INS	60
debreak	1	190597839	190598231	393	DEL	60
debreak	1	190638401	190646807	8407	DUP	60
debreak	1	191786726	191787177	452	DEL	60
debreak	1	191911219	191916121	4903	DUP	60
debreak	1	192242218	192242218	228	INS	60
debreak	1	192610354	192610471	118	DEL	60
debreak	1	193235428	193235678	251	DEL	60
debreak	1	193515216	193515746	531	INV	59
debreak	1	193999107	194000114	1008	DEL	60
debreak	1	194637502	194639436	1935	INV	58
debreak	1	194934619	194934619	1043	INS	60
debreak	1	195013804	195019751	5948	DEL	60
debreak	1	195775773	195778717	2945	INV	59
debreak	1	195776779	195778052	1274	INV	59
debreak	1	196547127	196547557	431	DEL	60
debreak	1	196656272	196661613	5342	DUP	60
debreak	1	196711135	196716973	5839	DEL	58
debreak	1	196736088	196736147	60	DEL	60
debreak	1	196745345	196745405	61	DEL	60
debreak	1	197756793	197757997	1205	INV	56
debreak	1	197894040	197894300	261	DEL	60
debreak	1	198773792	198775397	1606	DEL	60
debreak	1	199436873	199436873	497	INS	60
debreak	1	199438745	199440193	1449	DEL	60
debreak	1	199564178	199566661	2484	DUP	60
debreak	1	200084961	200086329	1369	INV	56
debreak	1	200255619	200259606	3988	DUP	60
debreak	1	200879950	200880414	465	DEL	60
debreak	1	201178940	201180104	1165	DEL	60
debreak	1	201226994	201227529	536	DEL	60
debreak	1	202001139	202001809	671	DEL	60
debreak	1	202084236	202085082	847	INV	58
debreak	1	202173935	202174466	532	DEL	60
debreak	1	202360577	202361386	810	DEL	55
debreak	1	203064110	203065203	1094	DUP	60
debreak	1	203684944	203686032	1089	DUP	60
debreak	1	204440016	204440745	730	DEL	60
debreak	1	205853581	205853713	133	DEL	60
debreak	1	206223557	206229901	6345	DUP	60
debreak	1	206280914	206280914	1624	INS	60
debreak	1	206285684	206285684	304	INS	60
debreak	1	206856629	206859764	3136	DUP	60
debreak	1	207119658	207119658	85	INS	60
debreak	1	207292386	207293038	653	DEL	60
debreak	1	207542024	207543902	1879	DUP	60
debreak	1	207542242	207545574	3333	DUP	58
debreak	1	207821694	207827625	5932	DUP	60
debreak	1	208762785	208762785	257	INS	60
debreak	1	209621802	209628409	6608	DEL	60
debreak	1	209822563	209825612	3050	INV	58
debreak	1	209823576	209824980	1405	INV	59
debreak	1	209935343	209935842	500	DEL	60
debreak	1	209944986	209945323	338	DEL	60
debreak	1	210078068	210085960	7893	DEL	58
debreak	1	210295126	210295815	690	DEL	60
debreak	1	210381257	210386583	5327	DEL	60
debreak	1	210593996	210595616	1621	DEL	60
debreak	1	211152697	211155614	2918	DUP	60
debreak	1	211965639	211965639	134	INS	60
debreak	1	212363442	212363817	376	DEL	60
debreak	1	212470409	212473404	2996	DEL	60
debreak	1	212641653	212641653	1180	INS	60
debreak	1	213027174	213029144	1971	DEL	60
debreak	1	213440139	213441624	1486	DEL	60
debreak	1	215400904	215400904	84	INS	60
debreak	1	217085528	217085706	179	DEL	60
debreak	1	218182382	218188872	6491	DEL	60
debreak	1	218418530	218421568	3039	DEL	60
debreak	1	218785910	218786219	310	DEL	60
debreak	1	219929076	219931950	2875	INV	59
debreak	1	220114591	220115129	539	DEL	60
debreak	1	220221536	220224445	2910	DEL	60
debreak	1	220502932	220503571	640	DEL	59
debreak	1	220840382	220841248	867	DEL	60
debreak	1	221898945	221898945	86	INS	60
debreak	1	222143811	222143910	100	DEL	53
debreak	1	222143867	222143867	102	INS	58
debreak	1	222147504	222147604	101	DEL	60
debreak	1	222147578	222147578	99	INS	60
debreak	1	222296117	222296117	265	INS	60
debreak	1	222373944	222378653	4710	DUP	60
debreak	1	223204568	223205005	438	DEL	60
debreak	1	223824223	223824460	238	DEL	60
debreak	1	224201235	224203737	2503	DEL	53
debreak	1	224263205	224264964	1760	DUP	58
debreak	1	225256498	225256781	284	DEL	60
debreak	1	225266299	225266746	448	DEL	60
debreak	1	225762241	225762544	304	DEL	60
debreak	1	226006741	226006948	208	DEL	60
debreak	1	226543827	226544259	433	DEL	60
debreak	1	227502418	227502418	213	INS	60
debreak	1	227681541	227683469	1929	INV	41
debreak	1	227759461	227759865	405	DEL	60
debreak	1	228024109	228024380	272	DEL	60
debreak	1	228255426	228260558	5133	DUP	60
debreak	1	228344738	228347464	2727	DUP	58
debreak	1	228572175	228572478	304	DEL	60
debreak	1	228819873	228820225	353	DEL	60
debreak	1	228959897	228959897	85	INS	60
debreak	1	228959900	228959900	428	INS	60
debreak	1	229433962	229433962	676	INS	60
debreak	1	229693793	229694721	929	DEL	60
debreak	1	231146524	231146524	882	INS	60
debreak	1	231337652	231337652	578	INS	60
debreak	1	231897887	231898027	141	DEL	60
debreak	1	232349999	232349999	386	INS	60
debreak	1	232458604	232460181	1578	DEL	60
debreak	1	232504892	232504892	278	INS	60
debreak	1	232836560	232836811	252	DEL	60
debreak	1	232852300	232852885	586	DEL	60
debreak	1	232891503	232897977	6475	DEL	60
debreak	1	233519113	233519113	330	INS	60
debreak	1	235315723	235316873	1151	INV	60
debreak	1	235457618	235457879	262	DEL	60
debreak	1	235536195	235538340	2146	DEL	57
debreak	1	235603360	235603411	52	DEL	60
debreak	1	235603390	235609617	6228	DEL	59
debreak	1	236259845	236259845	984	INS	60
debreak	1	236260209	236260209	536	INS	58
debreak	1	236282657	236291030	8374	DEL	60
debreak	1	236304752	236306775	2024	DUP	60
debreak	1	236549092	236551334	2243	DEL	60
debreak	1	236875718	236879505	3788	DEL	60
debreak	1	237123768	237132717	8950	DUP	60
debreak	1	237963575	237966176	2602	DUP	60
debreak	1	237967597	237967597	327	INS	60
debreak	1	238657846	238658284	439	DEL	60
debreak	1	238852442	238853268	827	DEL	60
debreak	1	239779533	239779533	1040	INS	60
debreak	1	240115960	240116870	911	INV	60
debreak	1	240171209	240174291	3083	DUP	60
debreak	1	240176614	240176614	519	INS	60
debreak	1	240641141	240641569	429	DEL	60
debreak	1	241425963	241426215	253	DEL	60
debreak	1	242859878	242860555	678	DEL	60
debreak	1	243264932	243265333	402	DEL	59
debreak	1	243636778	243637464	687	DEL	59
debreak	1	245574718	245574718	667	INS	60
debreak	1	245606211	245606267	57	DEL	60
debreak	1	245763206	245763206	1002	INS	60
debreak	1	245777938	245778560	623	DEL	60
debreak	1	245961273	245961273	960	INS	60
debreak	1	246035371	246035947	577	DEL	60
debreak	1	246137753	246140382	2630	DEL	60
debreak	1	246155196	246155940	745	DEL	60
debreak	1	246155893	246156200	308	DEL	60
debreak	1	246156708	246157095	388	DEL	60
debreak	1	246552899	246553194	296	DEL	60
debreak	1	246558761	246559257	497	DEL	60
debreak	1	246625332	246625758	427	DEL	60
debreak	1	246684664	246684916	253	DEL	60
debreak	1	246927638	246929070	1433	DEL	60
debreak	1	246928217	246928436	220	DEL	60
debreak	1	246946447	246946447	604	INS	60
debreak	1	246969898	246969984	87	DEL	60
debreak	1	246989155	246989293	139	DEL	60
debreak	1	247291105	247291416	312	INV	59
debreak	1	247292215	247292425	211	DEL	60
debreak	1	247333628	247333939	312	INV	60
debreak	1	247526392	247526392	220	INS	60
debreak	1	247850470	247856494	6025	DEL	60
debreak	1	248207829	248208123	295	DEL	60
debreak	1	248546374	248547447	1074	DEL	60
debreak	1	248571322	248572142	821	DUP	46
debreak	1	248571416	248571416	1143	INS	60
debreak	1	248633789	248636526	2738	DUP	58
debreak	1	248666882	248667434	553	INV	24
debreak	1	248682567	248682567	476	INS	53
debreak	1	248691627	248692097	471	DEL	57
debreak	1	248706999	248707781	783	INV	29
debreak	1	248758805	248760865	2061	DUP	59
debreak	1	248849861	248850137	277	DEL	60
debreak	1	249144921	249150545	5625	DEL	60
debreak	10	368905	368953	49	DEL	60
debreak	10	440495	440710	216	DEL	60
debreak	10	563742	563742	344	INS	60
debreak	10	565010	566064	1055	DUP	56
debreak	10	586809	587200	392	DEL	60
debreak	10	601664	601664	831	INS	60
debreak	10	682696	683535	840	DEL	60
debreak	10	725032	725664	633	DEL	60
debreak	10	763777	764110	334	DEL	60
debreak	10	769050	769919	870	DUP	59
debreak	10	769136	769448	313	DEL	60
debreak	10	824110	824609	500	DEL	60
debreak	10	836096	836446	351	DEL	60
debreak	10	997719	999553	1835	DUP	60
debreak	10	1000911	1001353	443	DEL	60
debreak	10	1072410	1075623	3214	DEL	60
debreak	10	1092582	1093979	1398	DEL	60
debreak	10	1145663	1146114	452	DEL	60
debreak	10	1234932	1236331	1400	DEL	60
debreak	10	1415932	1416247	316	DEL	60
debreak	10	1451775	1452386	612	DEL	60
debreak	10	1481713	1481851	139	DEL	60
debreak	10	1506752	1506881	130	DEL	60
debreak	10	1531300	1531696	397	DEL	60
debreak	10	1537532	1538084	553	DEL	60
debreak	10	1602213	1603010	798	DEL	59
debreak	10	1634606	1634857	252	DEL	60
debreak	10	1668351	1668351	507	INS	60
debreak	10	1815637	1815795	159	DEL	60
debreak	10	1842493	1842710	218	DEL	60
debreak	10	2379491	2379789	299	DEL	60
debreak	10	2388033	2388033	358	INS	60
debreak	10	2519459	2520033	575	DEL	60
debreak	10	3103161	3103460	300	DEL	60
debreak	10	3108966	3112529	3564	DUP	60
debreak	10	3155540	3155696	157	DEL	60
debreak	10	3157289	3157828	540	DEL	60
debreak	10	3384118	3384118	366	INS	60
debreak	10	3504278	3504718	441	DEL	60
debreak	10	3568986	3568986	343	INS	60
debreak	10	3612083	3612262	180	DEL	60
debreak	10	4708494	4710515	2022	DEL	60
debreak	10	4952411	4953378	968	INV	60
debreak	10	5201523	5201523	1086	INS	59
debreak	10	5287300	5293344	6045	DEL	60
debreak	10	5522741	5523261	521	DEL	60
debreak	10	5643655	5644451	797	DEL	60
debreak	10	5729152	5729152	2425	INS	60
debreak	10	6411593	6417546	5954	DEL	60
debreak	10	6875658	6880929	5272	DEL	60
debreak	10	6877437	6877588	152	DEL	60
debreak	10	7666530	7667475	946	DEL	60
debreak	10	7671220	7671324	105	DEL	60
debreak	10	7760909	7763215	2307	DEL	59
debreak	10	7778823	7780461	1639	DEL	60
debreak	10	7995873	7996284	412	DEL	60
debreak	10	8550445	8560177	9733	DEL	60
debreak	10	8781960	8782299	340	DEL	60
debreak	10	9449602	9449898	297	DEL	60
debreak	10	9510965	9510965	331	INS	60
debreak	10	9904373	9904373	332	INS	60
debreak	10	10809752	10809988	237	DEL	60
debreak	10	11110203	11111818	1616	DUP	58
debreak	10	11479770	11482047	2278	DEL	60
debreak	10	11556032	11556427	396	DEL	60
debreak	10	12289122	12289469	348	DEL	60
debreak	10	12560484	12562958	2475	DEL	60
debreak	10	12600529	12602529	2001	DEL	60
debreak	10	12816808	12817427	620	DEL	60
debreak	10	12817642	12817997	356	DEL	60
debreak	10	13104087	13106237	2151	INV	55
debreak	10	13258010	13258318	309	DEL	60
debreak	10	13259239	13260788	1550	DEL	59
debreak	10	13353967	13354402	436	DEL	60
debreak	10	15271478	15272139	662	DEL	60
debreak	10	17774960	17778206	3247	DUP	58
debreak	10	18503102	18503581	480	DEL	60
debreak	10	18844456	18853980	9525	DEL	58
debreak	10	18850602	18850662	61	DEL	60
debreak	10	18851359	18851359	65	INS	51
debreak	10	18851771	18851896	126	DEL	58
debreak	10	18851900	18851900	97	INS	57
debreak	10	18854572	18854668	97	DEL	60
debreak	10	18855229	18855294	66	DEL	58
debreak	10	18855976	18855976	61	INS	55
debreak	10	19585709	19587274	1566	DEL	60
debreak	10	19786271	19786271	328	INS	60
debreak	10	20058259	20058599	341	DEL	60
debreak	10	20391874	20397872	5999	DEL	60
debreak	10	20667262	20667551	290	DEL	60
debreak	10	21475599	21478399	2801	INV	57
debreak	10	21476514	21477526	1013	INV	58
debreak	10	22199445	22199445	84	INS	60
debreak	10	22609516	22616755	7240	DUP	60
debreak	10	23037964	23037964	364	INS	60
debreak	10	23299304	23299727	424	DEL	60
debreak	10	23635512	23635667	156	DEL	60
debreak	10	23869064	23869064	303	INS	60
debreak	10	24160540	24166328	5789	DUP	60
debreak	10	24376851	24378497	1647	DEL	59
debreak	10	25098106	25098407	302	DEL	60
debreak	10	25487888	25487888	356	INS	60
debreak	10	25956947	25956947	843	INS	60
debreak	10	26013382	26013535	154	DEL	60
debreak	10	26266864	26268296	1433	DEL	60
debreak	10	26325265	26326173	909	INV	59
debreak	10	26350473	26352063	1591	DEL	60
debreak	10	26767093	26768745	1653	DEL	60
debreak	10	26931296	26932541	1246	DEL	60
debreak	10	27222798	27223224	427	DEL	60
debreak	10	27224673	27229302	4630	DUP	60
debreak	10	27638294	27642101	3808	DEL	60
debreak	10	28304700	28304700	361	INS	60
debreak	10	28432507	28432804	298	DEL	60
debreak	10	28946503	28946833	331	DEL	60
debreak	10	29077170	29077170	84	INS	60
debreak	10	29105263	29105263	336	INS	60
debreak	10	29883205	29883325	121	DEL	60
debreak	10	30452649	30452805	157	DEL	60
debreak	10	30771523	30771523	85	INS	60
debreak	10	30966076	30966741	666	DEL	60
debreak	10	31162852	31163273	422	DEL	60
debreak	10	31246579	31251726	5148	DUP	60
debreak	10	31443367	31444877	1511	DEL	60
debreak	10	31443539	31444726	1188	DUP	57
debreak	10	32194747	32194747	1664	INS	60
debreak	10	32257895	32260612	2718	DEL	60
debreak	10	32281192	32281192	164	INS	60
debreak	10	32648955	32648955	656	INS	60
debreak	10	33153993	33156998	3006	INV	58
debreak	10	33155090	33155938	849	INV	57
debreak	10	33378193	33379165	973	DEL	60
debreak	10	34571008	34571008	331	INS	60
debreak	10	34612192	34612192	126	INS	60
debreak	10	36219662	36221064	1403	DEL	60
debreak	10	36467039	36467039	1040	INS	60
debreak	10	37435296	37435963	668	DEL	60
debreak	10	38738853	38739065	213	DEL	60
debreak	10	42380000	42380000	119	INS	60
debreak	10	43274256	43274506	251	DEL	60
debreak	10	43676897	43676897	472	INS	60
debreak	10	43900529	43900529	84	INS	60
debreak	10	44204535	44204725	191	DEL	60
debreak	10	44675118	44675452	335	DEL	60
debreak	10	45336708	45337346	639	DEL	60
debreak	10	47057753	47063271	5519	INV	60
debreak	10	47666692	47666833	142	DEL	60
debreak	10	48321289	48323653	2365	DUP	60
debreak	10	48419929	48419929	303	INS	60
debreak	10	48465079	48465079	69	INS	60
debreak	10	48601968	48603765	1798	DUP	58
debreak	10	49636507	49643224	6718	DEL	60
debreak	10	49723038	49723300	263	DEL	60
debreak	10	51488313	51489112	800	DEL	60
debreak	10	52082951	52083252	302	DEL	60
debreak	10	52238753	52238753	353	INS	60
debreak	10	52434569	52434930	362	DEL	60
debreak	10	52716790	52716849	60	DEL	60
debreak	10	52929093	52929093	723	INS	59
debreak	10	53063079	53063079	1636	INS	58
debreak	10	53209373	53209373	103	INS	60
debreak	10	54015691	54018249	2559	DEL	60
debreak	10	54016727	54016794	68	DEL	60
debreak	10	54062011	54062084	74	DEL	60
debreak	10	54395969	54395969	236	INS	60
debreak	10	54441094	54441503	410	DEL	60
debreak	10	54465981	54468999	3019	INV	58
debreak	10	54466894	54468007	1114	INV	57
debreak	10	54466895	54466895	278	INS	60
debreak	10	54539099	54539157	59	DEL	60
debreak	10	54559575	54564436	4862	DUP	60
debreak	10	54682243	54682243	322	INS	60
debreak	10	54805939	54805939	332	INS	60
debreak	10	54860837	54861113	277	DEL	60
debreak	10	54929338	54938104	8767	DEL	59
debreak	10	55086579	55086853	275	DEL	60
debreak	10	55521468	55522286	819	DEL	60
debreak	10	55725237	55726161	925	DEL	60
debreak	10	55725569	55726039	471	DEL	60
debreak	10	56218024	56218024	315	INS	60
debreak	10	56664625	56664625	194	INS	60
debreak	10	56767164	56773190	6027	INV	60
debreak	10	56902335	56902335	344	INS	60
debreak	10	57033606	57036759	3154	INV	56
debreak	10	57034619	57035822	1204	INV	57
debreak	10	57702045	57702357	313	DEL	60
debreak	10	57974596	57974596	85	INS	60
debreak	10	58902180	58902180	321	INS	60
debreak	10	58940594	58940594	1002	INS	60
debreak	10	59209760	59211761	2002	DEL	60
debreak	10	59256775	59257879	1105	INV	58
debreak	10	59731547	59733409	1863	DUP	59
debreak	10	60277164	60278011	848	DEL	60
debreak	10	60496285	60496285	52	INS	60
debreak	10	60978311	60978596	286	DEL	60
debreak	10	60984497	60984497	960	INS	58
debreak	10	61096616	61099277	2662	DEL	60
debreak	10	61362043	61365057	3015	DUP	60
debreak	10	61370381	61372015	1635	INV	54
debreak	10	62124831	62124831	307	INS	60
debreak	10	64129709	64129885	177	DEL	60
debreak	10	64510864	64510864	340	INS	60
debreak	10	65424981	65432532	7552	DEL	59
debreak	10	65509362	65511130	1769	DUP	59
debreak	10	66420047	66420438	392	DEL	60
debreak	10	66836447	66836447	1057	INS	60
debreak	10	67283346	67283346	2914	INS	57
debreak	10	67284029	67284029	439	INS	58
debreak	10	67306917	67315188	8272	DEL	60
debreak	10	67430969	67430969	336	INS	60
debreak	10	68113621	68115203	1583	DUP	60
debreak	10	68217383	68217383	333	INS	60
debreak	10	68250654	68254558	3905	DUP	60
debreak	10	68336738	68336738	343	INS	60
debreak	10	68743202	68743202	124	INS	60
debreak	10	69138257	69138257	267	INS	60
debreak	10	69352467	69357292	4826	DUP	60
debreak	10	69487199	69489824	2626	DEL	59
debreak	10	69994859	69994859	357	INS	60
debreak	10	70002109	70004941	2833	DEL	60
debreak	10	70272098	70272418	321	DEL	60
debreak	10	70361571	70361571	331	INS	60
debreak	10	70786328	70787309	982	DEL	60
debreak	10	71312597	71315759	3163	INV	57
debreak	10	71313429	71314632	1204	INV	57
debreak	10	71314521	71315444	924	DEL	60
debreak	10	71588512	71590978	2467	DUP	60
debreak	10	71673928	71679077	5150	DEL	60
debreak	10	72109154	72112313	3160	INV	55
debreak	10	72110096	72111230	1135	INV	59
debreak	10	72337202	72337341	140	DEL	60
debreak	10	72983487	72983487	225	INS	60
debreak	10	73056400	73056822	423	DEL	60
debreak	10	74863597	74864338	742	INV	60
debreak	10	75022347	75028772	6426	DEL	60
debreak	10	75419423	75420275	853	INV	58
debreak	10	75669065	75669065	78	INS	60
debreak	10	76471099	76472384	1286	DEL	60
debreak	10	78255633	78261009	5377	DUP	60
debreak	10	78346010	78351838	5829	DEL	59
debreak	10	78392006	78395825	3820	DUP	59
debreak	10	78516473	78516473	1061	INS	60
debreak	10	78800868	78801228	361	DEL	60
debreak	10	79164893	79170770	5878	DEL	60
debreak	10	79171672	79174754	3083	DUP	60
debreak	10	79536190	79539272	3083	DUP	59
debreak	10	80880318	80881086	769	DEL	60
debreak	10	81092170	81092775	606	DEL	60
debreak	10	81459617	81461385	1769	DUP	54
debreak	10	81725286	81727425	2140	DEL	60
debreak	10	81732492	81735621	3130	INV	57
debreak	10	81733469	81734570	1102	INV	56
debreak	10	81787540	81791441	3902	DUP	60
debreak	10	82090107	82093211	3105	INV	56
debreak	10	82091192	82092311	1120	INV	57
debreak	10	82704894	82706115	1222	DUP	60
debreak	10	82749566	82753192	3627	DEL	60
debreak	10	82866109	82866109	343	INS	60
debreak	10	84011013	84013882	2870	INV	56
debreak	10	84011936	84012947	1012	INV	58
debreak	10	84400757	84400903	147	DEL	60
debreak	10	84462216	84463107	892	INV	58
debreak	10	85573038	85573038	358	INS	60
debreak	10	85917115	85917115	1060	INS	60
debreak	10	86061049	86061049	97	INS	60
debreak	10	86061324	86061421	98	DEL	60
debreak	10	86602865	86602865	127	INS	60
debreak	10	87880853	87880853	760	INS	59
debreak	10	87963278	87963278	314	INS	60
debreak	10	88551814	88554917	3104	INV	57
debreak	10	88552631	88553877	1247	INV	59
debreak	10	89863900	89863900	109	INS	60
debreak	10	89894369	89894369	346	INS	60
debreak	10	89894373	89894373	75	INS	60
debreak	10	90149127	90149559	433	DEL	60
debreak	10	90247415	90247415	85	INS	60
debreak	10	91165807	91168920	3114	INV	55
debreak	10	91166878	91167888	1011	INV	57
debreak	10	91610323	91613322	3000	INV	58
debreak	10	91611229	91612183	955	INV	59
debreak	10	91809995	91810220	226	DEL	60
debreak	10	92430776	92433931	3156	INV	54
debreak	10	92431813	92433073	1261	INV	57
debreak	10	92461878	92465635	3758	DEL	60
debreak	10	92896848	92897596	749	DUP	57
debreak	10	92969209	92969535	327	DEL	60
debreak	10	93200152	93204012	3861	INV	51
debreak	10	93201148	93207972	6825	DUP	35
debreak	10	93631100	93631100	357	INS	60
debreak	10	94134565	94137582	3018	DEL	60
debreak	10	94571286	94571286	293	INS	60
debreak	10	95594301	95596658	2358	DUP	60
debreak	10	95632983	95632983	186	INS	60
debreak	10	96954615	96954615	442	INS	60
debreak	10	96975872	96978813	2942	INV	60
debreak	10	96976883	96977934	1052	INV	58
debreak	10	97207053	97208080	1028	DEL	60
debreak	10	97668502	97668502	333	INS	60
debreak	10	97991726	97992442	717	DEL	60
debreak	10	99496280	99496280	688	INS	60
debreak	10	99589404	99589784	381	DEL	60
debreak	10	99743007	99743342	336	DEL	60
debreak	10	100167339	100167741	403	DEL	60
debreak	10	100250186	100257359	7174	DUP	60
debreak	10	100494079	100495117	1039	INV	60
debreak	10	100494965	100494965	90	INS	60
debreak	10	100688628	100696996	8369	DEL	59
debreak	10	101258892	101263141	4250	DUP	60
debreak	10	101340084	101340084	504	INS	60
debreak	10	102158311	102159533	1223	DEL	60
debreak	10	103048059	103048059	344	INS	60
debreak	10	103393998	103395129	1132	DEL	60
debreak	10	103967613	103969992	2380	DEL	60
debreak	10	103976012	103976738	727	DEL	60
debreak	10	104528212	104528647	436	DEL	60
debreak	10	105570268	105571079	812	DEL	60
debreak	10	105752562	105752562	318	INS	60
debreak	10	105817180	105817180	207	INS	60
debreak	10	106004277	106004277	84	INS	60
debreak	10	106848051	106848583	533	DEL	60
debreak	10	106851010	106851249	240	DEL	60
debreak	10	107534745	107540790	6046	DEL	57
debreak	10	107677517	107677971	455	DEL	60
debreak	10	107995991	107998071	2081	DUP	59
debreak	10	108010222	108010865	644	DEL	60
debreak	10	108030311	108032419	2109	DEL	60
debreak	10	108991251	108991251	332	INS	60
debreak	10	111036387	111036704	318	DEL	60
debreak	10	111572144	111578200	6057	DEL	60
debreak	10	112896379	112899503	3125	INV	56
debreak	10	112897302	112898566	1265	INV	55
debreak	10	113670281	113670281	100	INS	60
debreak	10	114111705	114117099	5395	DUP	60
debreak	10	114199510	114200341	832	DEL	60
debreak	10	115454692	115455832	1141	INV	60
debreak	10	117711614	117711990	377	DEL	60
debreak	10	117809202	117810550	1349	DEL	60
debreak	10	117823351	117823761	411	DEL	60
debreak	10	118129667	118129667	120	INS	60
debreak	10	118237202	118238238	1037	DUP	60
debreak	10	118265311	118265632	322	DEL	60
debreak	10	118885764	118886449	686	DEL	60
debreak	10	119041200	119042551	1352	DEL	60
debreak	10	119634301	119634592	292	DEL	60
debreak	10	119713774	119713938	165	DEL	60
debreak	10	119956680	119957368	689	DEL	60
debreak	10	120041976	120041976	1004	INS	60
debreak	10	120839677	120839863	187	DEL	60
debreak	10	121154091	121154182	92	DEL	60
debreak	10	121186405	121187574	1170	DEL	60
debreak	10	121278582	121280562	1981	DEL	60
debreak	10	122291303	122299484	8182	DEL	60
debreak	10	123228958	123228958	332	INS	60
debreak	10	123536959	123536959	327	INS	60
debreak	10	124216803	124217273	471	DEL	60
debreak	10	124354836	124355163	328	DEL	57
debreak	10	124735969	124735969	335	INS	60
debreak	10	125218374	125221371	2998	DUP	60
debreak	10	125331845	125331845	811	INS	60
debreak	10	126083913	126087230	3318	DUP	58
debreak	10	126295545	126295545	708	INS	60
debreak	10	127190669	127197020	6352	INV	60
debreak	10	127300786	127300919	134	DEL	60
debreak	10	127593095	127593721	627	INV	57
debreak	10	127939882	127939882	619	INS	60
debreak	10	129373507	129373507	207	INS	60
debreak	10	130836856	130837259	404	DEL	60
debreak	10	131316710	131316710	117	INS	60
debreak	10	132001218	132001487	270	DEL	60
debreak	10	132158511	132158878	368	DEL	60
debreak	10	132182217	132182297	81	DEL	60
debreak	10	132257450	132257957	508	DEL	60
debreak	10	132257675	132257751	77	DEL	60
debreak	10	132517255	132517487	233	DEL	60
debreak	10	132635886	132638482	2597	DUP	58
debreak	10	132842233	132842883	651	DEL	60
debreak	10	132858489	132858825	337	DEL	60
debreak	10	132906528	132906929	402	DEL	60
debreak	10	132974767	132974767	794	INS	59
debreak	10	132988521	132991027	2507	DEL	60
debreak	10	133026842	133027379	538	DEL	60
debreak	10	133087958	133088336	379	DEL	60
debreak	10	133184049	133184513	465	DEL	60
debreak	10	133192732	133193180	449	DEL	60
debreak	10	133242999	133243101	103	DEL	60
debreak	10	133284713	133284713	813	INS	60
debreak	10	133656207	133656835	629	DEL	60
debreak	10	133752487	133753172	686	DEL	59
debreak	10	133831170	133831170	54	INS	60
debreak	10	133860931	133861359	429	DEL	60
debreak	10	133914242	133914361	120	DEL	60
debreak	10	133928557	133928977	421	DEL	60
debreak	10	133930075	133930311	237	DEL	60
debreak	10	133953943	133954355	413	DEL	60
debreak	10	133975345	133975345	451	INS	55
debreak	10	134081176	134081329	154	DEL	60
debreak	10	134171767	134172495	729	DEL	60
debreak	10	134175690	134176690	1001	DUP	57
debreak	10	134201647	134201647	1284	INS	60
debreak	10	134217335	134217900	566	DEL	60
debreak	10	134319478	134320114	637	DEL	60
debreak	10	134335640	134335640	512	INS	60
debreak	10	134555028	134555520	493	DEL	60
debreak	10	134571060	134571531	472	DEL	60
debreak	10	134581352	134581701	350	DEL	60
debreak	10	134606030	134606242	213	DEL	60
debreak	10	134610906	134611460	555	DEL	60
debreak	10	134639541	134639696	156	DEL	60
debreak	10	134709422	134709495	74	DEL	60
debreak	10	134731213	134732007	795	DEL	60
debreak	10	134809878	134810235	358	DEL	60
debreak	10	134812731	134813045	315	DEL	60
debreak	10	134831422	134831964	543	DEL	60
debreak	10	134843439	134843616	178	DEL	60
debreak	10	134854307	134856102	1796	DEL	60
debreak	10	134879119	134879465	347	DEL	60
debreak	10	134894307	134894729	423	DEL	60
debreak	10	134925741	134925983	243	DEL	60
debreak	10	134965077	134965209	133	DEL	60
debreak	10	134969176	134969529	354	DEL	60
debreak	10	135016422	135017057	636	DEL	60
debreak	10	135021757	135022044	288	DEL	60
debreak	10	135242131	135245405	3275	DUP	58
debreak	11	309886	317507	7622	INV	59
debreak	11	319758	319758	67	INS	52
debreak	11	321118	322464	1347	DUP	56
debreak	11	541945	542153	209	DEL	60
debreak	11	576840	576968	129	DEL	60
debreak	11	635903	635973	71	DEL	60
debreak	11	664309	665058	750	DEL	60
debreak	11	734583	736475	1893	DEL	60
debreak	11	757437	759018	1582	DUP	58
debreak	11	772263	772345	83	DEL	60
debreak	11	935740	940095	4356	DEL	60
debreak	11	980086	980491	406	DEL	60
debreak	11	994354	994354	1438	INS	60
debreak	11	1016041	1016041	1955	INS	59
debreak	11	1017635	1017740	106	DEL	59
debreak	11	1059719	1060109	391	DEL	60
debreak	11	1076433	1076642	210	DEL	60
debreak	11	1079154	1079154	672	INS	60
debreak	11	1315755	1315755	805	INS	60
debreak	11	1531475	1531475	625	INS	60
debreak	11	1628788	1629383	596	DEL	60
debreak	11	1649452	1649884	433	DEL	60
debreak	11	1662773	1664405	1633	DEL	60
debreak	11	1682302	1682600	299	DEL	60
debreak	11	1971649	1972136	488	DEL	60
debreak	11	1997730	1997799	70	DEL	60
debreak	11	2026824	2026909	86	DEL	60
debreak	11	2215378	2215546	169	DEL	60
debreak	11	2320821	2321557	737	DUP	57
debreak	11	2440950	2440950	526	INS	60
debreak	11	2942868	2943009	142	DEL	60
debreak	11	3124625	3125323	699	DEL	60
debreak	11	3257837	3265951	8115	DUP	60
debreak	11	3645190	3645190	290	INS	60
debreak	11	3675373	3676038	666	DEL	60
debreak	11	3944686	3945598	913	DEL	60
debreak	11	4310735	4314531	3797	DUP	37
debreak	11	4802523	4802831	309	DEL	60
debreak	11	4907931	4907931	258	INS	60
debreak	11	4964194	4964783	590	DEL	60
debreak	11	5637314	5638923	1610	DEL	60
debreak	11	5760127	5762321	2195	DEL	60
debreak	11	5760964	5762372	1409	DUP	60
debreak	11	5875658	5883463	7806	DEL	60
debreak	11	6600862	6601076	215	DEL	60
debreak	11	7092772	7092772	333	INS	60
debreak	11	7134583	7136535	1953	DUP	60
debreak	11	7209279	7209639	361	DEL	60
debreak	11	7276063	7276896	834	DUP	60
debreak	11	7464438	7467427	2990	INV	57
debreak	11	7465452	7466447	996	INV	57
debreak	11	7512758	7512758	424	INS	60
debreak	11	7789914	7793304	3391	DEL	59
debreak	11	8353936	8355912	1977	DEL	60
debreak	11	8931964	8932382	419	DEL	60
debreak	11	9323626	9324691	1066	DEL	57
debreak	11	9338313	9338313	85	INS	60
debreak	11	9757351	9757351	1048	INS	60
debreak	11	9757955	9757955	369	INS	60
debreak	11	9794206	9795691	1486	DEL	60
debreak	11	10292754	10293810	1057	DEL	60
debreak	11	10733363	10733363	301	INS	60
debreak	11	11301415	11305547	4133	DEL	60
debreak	11	13565913	13566284	372	DEL	60
debreak	11	13812991	13812991	351	INS	60
debreak	11	15507444	15507444	398	INS	60
debreak	11	15902078	15902078	329	INS	60
debreak	11	16153848	16154010	163	DEL	60
debreak	11	16587159	16587294	136	DEL	60
debreak	11	16852829	16862013	9185	DEL	60
debreak	11	16996167	16996575	409	DEL	60
debreak	11	17195792	17196342	551	DEL	60
debreak	11	17946575	17947037	463	DEL	60
debreak	11	18425700	18426353	654	DEL	60
debreak	11	19962957	19962957	719	INS	60
debreak	11	19962975	19962975	342	INS	60
debreak	11	20955184	20963571	8388	DUP	60
debreak	11	21668977	21676549	7573	DEL	60
debreak	11	21847298	21849363	2066	DEL	60
debreak	11	22433840	22433982	143	DEL	60
debreak	11	23270686	23270686	187	INS	60
debreak	11	23358236	23358236	1036	INS	60
debreak	11	23591196	23591771	576	DEL	60
debreak	11	24082204	24082769	566	INV	58
debreak	11	24390937	24390937	2156	INS	59
debreak	11	24778460	24786653	8194	DUP	60
debreak	11	24903879	24905069	1191	INV	58
debreak	11	25071409	25071409	85	INS	60
debreak	11	25075627	25082738	7112	INV	60
debreak	11	25432318	25432906	589	DEL	60
debreak	11	25772828	25773383	556	DEL	60
debreak	11	25923744	25923883	140	DEL	60
debreak	11	26128603	26128603	309	INS	60
debreak	11	26159952	26159952	1943	INS	59
debreak	11	27025200	27025200	179	INS	60
debreak	11	27307887	27308203	317	DEL	60
debreak	11	27589660	27589725	66	DEL	60
debreak	11	27804974	27804974	156	INS	60
debreak	11	29007915	29012425	4511	DEL	60
debreak	11	29139538	29139995	458	DEL	60
debreak	11	29485146	29485146	1232	INS	60
debreak	11	29967649	29968467	819	DEL	60
debreak	11	31152413	31152752	340	DEL	60
debreak	11	31272994	31272994	346	INS	60
debreak	11	31393779	31397476	3698	DUP	60
debreak	11	31839050	31841840	2791	INV	59
debreak	11	31916716	31917032	317	DEL	60
debreak	11	32192446	32192446	358	INS	60
debreak	11	32371215	32375668	4454	DEL	60
debreak	11	33222218	33222671	454	DEL	60
debreak	11	34014822	34018047	3226	DEL	60
debreak	11	34865789	34865929	141	DEL	60
debreak	11	36076571	36076571	326	INS	60
debreak	11	36173562	36173562	275	INS	60
debreak	11	36341328	36342614	1287	DUP	60
debreak	11	36647457	36654820	7364	DEL	60
debreak	11	37215558	37216481	924	INV	59
debreak	11	37544593	37544593	301	INS	60
debreak	11	38801043	38801043	333	INS	60
debreak	11	39032507	39033836	1330	DEL	60
debreak	11	39156748	39156748	1347	INS	60
debreak	11	39157191	39157191	327	INS	60
debreak	11	39567208	39567208	1041	INS	60
debreak	11	39785706	39786218	513	DEL	60
debreak	11	39805118	39805452	335	DEL	60
debreak	11	40334193	40339068	4876	DEL	60
debreak	11	40356583	40357545	963	INV	59
debreak	11	40406444	40409460	3017	INV	58
debreak	11	40682952	40685430	2479	DUP	59
debreak	11	41307986	41308406	421	DEL	60
debreak	11	41339240	41346903	7664	DUP	60
debreak	11	41529882	41529882	999	INS	60
debreak	11	41818133	41818889	757	DEL	59
debreak	11	41831677	41831677	166	INS	60
debreak	11	42814096	42818086	3991	DEL	58
debreak	11	43877416	43877416	346	INS	60
debreak	11	44014213	44015829	1617	DUP	60
debreak	11	44400513	44400877	365	DEL	60
debreak	11	45123150	45124030	881	DEL	60
debreak	11	45123302	45123749	448	DEL	60
debreak	11	45319587	45320178	592	DEL	60
debreak	11	45429847	45431236	1390	DEL	60
debreak	11	46036240	46036600	361	DEL	60
debreak	11	47391873	47391873	1010	INS	60
debreak	11	47391874	47391874	90	INS	60
debreak	11	47578591	47578591	594	INS	60
debreak	11	47640486	47647177	6692	DEL	60
debreak	11	47872323	47872473	151	DEL	60
debreak	11	48327287	48328395	1109	DUP	60
debreak	11	48347607	48347829	223	DEL	60
debreak	11	48351632	48352132	501	DEL	60
debreak	11	48360685	48360685	1220	INS	60
debreak	11	48367524	48373641	6118	DEL	53
debreak	11	48600973	48604199	3227	DEL	60
debreak	11	48809982	48811287	1306	DEL	60
debreak	11	48857426	48857426	383	INS	60
debreak	11	48928941	48929243	303	DEL	60
debreak	11	48983157	48983559	403	DEL	60
debreak	11	49117453	49119678	2226	DUP	59
debreak	11	49119679	89470119	40350441	INV	55
debreak	11	49424999	49425422	424	DEL	60
debreak	11	49442347	49442654	308	DEL	60
debreak	11	49759291	49760803	1513	DEL	60
debreak	11	50365866	50366466	601	DEL	60
debreak	11	50370975	50371419	445	DEL	60
debreak	11	55012627	55012990	364	DEL	60
debreak	11	55216094	55223055	6962	DEL	60
debreak	11	55248334	55248457	124	DEL	60
debreak	11	55304929	55305363	435	DEL	60
debreak	11	55368675	55370846	2172	DEL	60
debreak	11	56143570	56143570	120	INS	60
debreak	11	56236450	56239794	3345	DUP	60
debreak	11	56303326	56303326	335	INS	60
debreak	11	56628812	56629563	752	DEL	60
debreak	11	57502331	57504246	1916	DEL	60
debreak	11	57851535	57856664	5130	DEL	60
debreak	11	57974559	57974559	72	INS	59
debreak	11	57979038	57980426	1389	DUP	57
debreak	11	57979287	57979357	71	DEL	60
debreak	11	58460938	58463636	2699	INV	56
debreak	11	58631782	58636545	4764	DEL	60
debreak	11	58809099	58809796	698	DEL	60
debreak	11	60097422	60097938	517	DEL	60
debreak	11	60571451	60572030	580	DEL	60
debreak	11	60591256	60591883	628	DEL	60
debreak	11	60790343	60790343	86	INS	60
debreak	11	61014655	61021569	6915	DUP	60
debreak	11	61741792	61742031	240	DEL	60
debreak	11	61859783	61867114	7332	INV	57
debreak	11	61859787	61863710	3924	DEL	40
debreak	11	61910560	61910560	337	INS	60
debreak	11	61970812	61971606	795	DEL	60
debreak	11	62018918	62018918	403	INS	60
debreak	11	63145046	63145046	1025	INS	60
debreak	11	63197921	63202786	4866	DEL	55
debreak	11	63676145	63685690	9546	DEL	60
debreak	11	63676674	63677594	921	INV	60
debreak	11	63977444	63985342	7899	DUP	60
debreak	11	64623158	64623656	499	DEL	60
debreak	11	65266656	65273477	6822	DEL	60
debreak	11	65283653	65283653	312	INS	60
debreak	11	65606689	65607012	324	DEL	60
debreak	11	65984236	65984236	303	INS	60
debreak	11	66016362	66019744	3383	INV	59
debreak	11	66712206	66713040	835	DUP	58
debreak	11	67062229	67062966	738	INV	60
debreak	11	67821227	67821227	473	INS	54
debreak	11	68183024	68183384	361	DEL	60
debreak	11	68797422	68797901	480	DEL	60
debreak	11	68811910	68817058	5149	DUP	60
debreak	11	68891824	68891824	693	INS	60
debreak	11	68921885	68922284	400	DEL	60
debreak	11	69015447	69016316	870	INV	60
debreak	11	69059399	69059399	141	INS	60
debreak	11	69520764	69523863	3100	DEL	60
debreak	11	69624681	69627971	3291	INV	57
debreak	11	69982610	69984077	1468	DUP	59
debreak	11	69983172	69983172	458	INS	60
debreak	11	70586030	70586460	431	DEL	60
debreak	11	70797556	70797931	376	DEL	60
debreak	11	71279881	71280489	609	DEL	56
debreak	11	71280791	71280791	504	INS	58
debreak	11	71289904	71290407	504	DEL	60
debreak	11	71861596	71861922	327	DEL	60
debreak	11	73981532	73981532	241	INS	60
debreak	11	75875319	75875933	615	DEL	59
debreak	11	76142327	76148550	6224	DEL	60
debreak	11	76403508	76403853	346	DEL	60
debreak	11	76990546	76990546	296	INS	60
debreak	11	77202321	77203297	977	INV	56
debreak	11	77583265	77593218	9954	DEL	60
debreak	11	79226186	79226920	735	DEL	60
debreak	11	79783906	79783906	1169	INS	60
debreak	11	80399239	80402387	3149	DUP	60
debreak	11	81189463	81189463	85	INS	60
debreak	11	81283849	81283849	347	INS	60
debreak	11	81471639	81473288	1650	DUP	60
debreak	11	81473114	81478398	5285	DUP	60
debreak	11	81752238	81754816	2579	DEL	60
debreak	11	82336279	82336477	199	DEL	60
debreak	11	82442109	82442109	569	INS	55
debreak	11	82612818	82614604	1787	DEL	60
debreak	11	83143297	83143681	385	DEL	60
debreak	11	83637022	83637022	322	INS	60
debreak	11	83660436	83660436	242	INS	60
debreak	11	84179733	84181077	1345	INV	60
debreak	11	84701698	84701698	300	INS	60
debreak	11	84723152	84723450	299	DEL	60
debreak	11	85893436	85894450	1015	DEL	60
debreak	11	86304218	86306554	2337	DEL	60
debreak	11	87351739	87354691	2953	INV	60
debreak	11	87352795	87353729	935	INV	60
debreak	11	87666991	87669890	2900	INV	55
debreak	11	87667887	87669019	1133	INV	58
debreak	11	88378005	88380616	2612	DEL	60
debreak	11	89496350	89505989	9640	DEL	44
debreak	11	89545014	89549915	4902	DUP	58
debreak	11	89924439	89924439	348	INS	60
debreak	11	89932523	89932848	326	DEL	60
debreak	11	90004285	90004400	116	DEL	60
debreak	11	90193545	90195390	1846	DEL	60
debreak	11	92023646	92027391	3746	DEL	60
debreak	11	92438536	92439128	593	DEL	60
debreak	11	92967999	92972692	4694	DEL	60
debreak	11	93640537	93640537	510	INS	60
debreak	11	93651945	93654694	2750	INV	57
debreak	11	93652813	93654022	1210	INV	56
debreak	11	94407433	94407996	564	DEL	60
debreak	11	94540871	94545335	4465	INV	60
debreak	11	94541298	94541535	238	DEL	60
debreak	11	94545716	94545716	241	INS	60
debreak	11	94623514	94623514	187	INS	60
debreak	11	95169379	95175422	6044	DEL	60
debreak	11	95371553	95371553	349	INS	60
debreak	11	96001771	96003394	1624	DEL	60
debreak	11	96665823	96665823	154	INS	60
debreak	11	97131680	97132208	529	DEL	60
debreak	11	97185032	97185032	203	INS	60
debreak	11	97473572	97473572	84	INS	60
debreak	11	98467335	98467335	180	INS	60
debreak	11	98936351	98937605	1255	INV	58
debreak	11	99185419	99186706	1288	DEL	60
debreak	11	99677363	99678116	754	INV	60
debreak	11	100438657	100438785	129	DEL	60
debreak	11	100868962	100878498	9537	DUP	60
debreak	11	101290008	101290296	289	DEL	60
debreak	11	101416795	101417091	297	DEL	60
debreak	11	101521584	101521688	105	DEL	60
debreak	11	101736855	101736855	86	INS	60
debreak	11	101796344	101796344	101	INS	60
debreak	11	102353541	102353541	853	INS	60
debreak	11	102369940	102369940	190	INS	60
debreak	11	102471859	102472157	299	DEL	60
debreak	11	102525450	102525450	340	INS	60
debreak	11	102979086	102979086	267	INS	60
debreak	11	103048433	103048433	434	INS	60
debreak	11	103087745	103088289	545	DEL	60
debreak	11	103362983	103369368	6386	DEL	60
debreak	11	104180381	104180710	330	DEL	60
debreak	11	104267328	104273384	6057	DEL	60
debreak	11	104277491	104278379	889	DEL	60
debreak	11	105723501	105723816	316	DEL	60
debreak	11	105765513	105765809	297	DEL	60
debreak	11	106160444	106160639	196	DEL	60
debreak	11	107733032	107733315	284	DEL	60
debreak	11	107784299	107788438	4140	DEL	59
debreak	11	107899904	107899961	58	DEL	60
debreak	11	108722330	108722330	569	INS	60
debreak	11	108722736	108722736	568	INS	60
debreak	11	108920481	108921321	841	DEL	60
debreak	11	109976721	109977014	294	DEL	60
debreak	11	110026674	110027075	402	DEL	60
debreak	11	110581104	110584443	3340	DUP	60
debreak	11	110711271	110711693	423	DEL	60
debreak	11	112617574	112618336	763	DEL	59
debreak	11	113558958	113561999	3042	INV	52
debreak	11	113559785	113561181	1397	INV	55
debreak	11	113992135	113995187	3053	INV	53
debreak	11	113993034	113994332	1299	INV	58
debreak	11	114396925	114397403	479	DEL	60
debreak	11	115998260	116001431	3172	INV	55
debreak	11	115999196	116000518	1323	INV	56
debreak	11	116712425	116712765	341	DEL	60
debreak	11	117191193	117191348	156	DEL	60
debreak	11	117327582	117329394	1813	DEL	60
debreak	11	118435415	118441757	6343	INV	59
debreak	11	118746142	118746804	663	DEL	60
debreak	11	119123829	119123829	934	INS	59
debreak	11	119239338	119243587	4250	DUP	60
debreak	11	119614522	119615108	587	DEL	60
debreak	11	119808900	119808900	562	INS	59
debreak	11	121636242	121636614	373	DEL	60
debreak	11	121887503	121887720	218	DEL	60
debreak	11	122294319	122294319	85	INS	60
debreak	11	122347600	122349257	1658	DEL	59
debreak	11	122607228	122608059	832	INV	60
debreak	11	123229695	123230290	596	DEL	60
debreak	11	123804705	123804859	155	DEL	60
debreak	11	123934172	123936656	2485	DUP	58
debreak	11	124070725	124077179	6455	DUP	60
debreak	11	124078760	124079627	868	DEL	60
debreak	11	124240162	124240162	285	INS	60
debreak	11	124326055	124326055	274	INS	60
debreak	11	124829919	124830480	562	DEL	60
debreak	11	125107787	125108003	217	DEL	60
debreak	11	125295135	125295738	604	DEL	60
debreak	11	125934776	125935261	486	DEL	60
debreak	11	126094913	126097816	2904	INV	57
debreak	11	126095845	126097195	1351	INV	57
debreak	11	126357909	126367410	9502	DEL	60
debreak	11	126457562	126457562	54	INS	60
debreak	11	126941101	126941101	331	INS	60
debreak	11	128367792	128367792	225	INS	60
debreak	11	128446660	128447683	1024	INV	60
debreak	11	128454880	128455079	200	DEL	60
debreak	11	128532540	128532540	161	INS	60
debreak	11	128800430	128801026	597	DEL	60
debreak	11	129137256	129137658	403	DEL	60
debreak	11	129376126	129376126	84	INS	60
debreak	11	129759518	129759518	84	INS	60
debreak	11	130675889	130675889	340	INS	60
debreak	11	130758597	130758597	1685	INS	60
debreak	11	131361291	131361291	650	INS	60
debreak	11	131361293	131361293	359	INS	60
debreak	11	131542614	131543004	391	DEL	60
debreak	11	131550863	131550863	697	INS	60
debreak	11	131924305	131930224	5920	DUP	60
debreak	11	132393314	132393389	76	DEL	60
debreak	11	133882888	133883069	182	DEL	60
debreak	11	133915682	133916336	655	DEL	60
debreak	11	133939244	133939651	408	DEL	60
debreak	11	134245694	134245957	264	DEL	60
debreak	11	134305619	134305619	349	INS	60
debreak	11	134356190	134356533	344	DEL	60
debreak	11	134377468	134378054	587	DEL	60
debreak	11	134605110	134605864	755	DEL	60
debreak	11	134608118	134617320	9203	DUP	60
debreak	11	134620147	134626123	5977	DUP	60
debreak	12	148391	155526	7136	DUP	59
debreak	12	306047	306047	444	INS	60
debreak	12	528210	528987	778	DEL	60
debreak	12	528663	528819	157	DEL	60
debreak	12	548400	556750	8351	DEL	60
debreak	12	620890	621601	712	DEL	60
debreak	12	1188568	1189198	631	DEL	60
debreak	12	1438004	1438579	576	DEL	60
debreak	12	1480518	1481144	627	DEL	60
debreak	12	1730806	1730806	840	INS	60
debreak	12	1770304	1770577	274	DEL	60
debreak	12	1883986	1884204	219	DEL	60
debreak	12	2300804	2301233	430	DEL	60
debreak	12	2562542	2569459	6918	DUP	60
debreak	12	2877419	2877795	377	DEL	60
debreak	12	2880557	2880709	153	DEL	60
debreak	12	2952877	2953310	434	DEL	60
debreak	12	3862911	3863448	538	DEL	60
debreak	12	4107971	4109976	2006	DUP	60
debreak	12	4388749	4389264	516	DEL	60
debreak	12	4742884	4742884	85	INS	60
debreak	12	4843806	4843806	232	INS	60
debreak	12	5082244	5083082	839	DEL	60
debreak	12	5221918	5223476	1559	DUP	60
debreak	12	5775786	5784888	9103	DUP	60
debreak	12	6414623	6414623	162	INS	60
debreak	12	6647116	6647266	151	DEL	60
debreak	12	7094176	7094176	743	INS	60
debreak	12	7107690	7107690	1051	INS	60
debreak	12	7822590	7823909	1320	DUP	58
debreak	12	7832743	7832962	220	DEL	60
debreak	12	7953973	7956608	2636	DUP	57
debreak	12	8371109	8378389	7281	DUP	57
debreak	12	8599547	8599674	128	DEL	60
debreak	12	8601682	8601991	310	DEL	60
debreak	12	9052969	9054099	1131	DEL	59
debreak	12	9369202	9369202	335	INS	60
debreak	12	9556012	9556572	561	DEL	60
debreak	12	9615455	9615850	396	DEL	59
debreak	12	9722059	9722974	916	DEL	60
debreak	12	9870362	9870362	1072	INS	60
debreak	12	10588179	10594731	6553	DUP	59
debreak	12	11161494	11164540	3047	DUP	60
debreak	12	11237355	11237818	464	DEL	60
debreak	12	11341894	11342202	309	DEL	60
debreak	12	11457714	11467456	9743	DUP	60
debreak	12	11544476	11548498	4023	DUP	58
debreak	12	11768847	11768847	377	INS	60
debreak	12	12541502	12549202	7701	DEL	60
debreak	12	12543968	12545170	1203	INV	59
debreak	12	13017639	13017952	314	DEL	60
debreak	12	13177427	13178178	752	DEL	60
debreak	12	13198829	13199301	473	DEL	60
debreak	12	13550082	13550568	487	INV	29
debreak	12	14155180	14155742	563	DEL	60
debreak	12	14173851	14173851	326	INS	60
debreak	12	14258599	14258965	367	DEL	60
debreak	12	14323417	14323417	769	INS	59
debreak	12	14476642	14476642	305	INS	60
debreak	12	15232840	15232840	352	INS	60
debreak	12	17356755	17357656	902	INV	60
debreak	12	17444821	17445892	1072	DEL	60
debreak	12	18606707	18606707	85	INS	60
debreak	12	18682026	18682026	273	INS	60
debreak	12	19240108	19241228	1121	DUP	60
debreak	12	20336939	20337052	114	DEL	60
debreak	12	20789764	20789764	100	INS	60
debreak	12	21189547	21192528	2982	INV	59
debreak	12	21190459	21191536	1078	INV	59
debreak	12	22085916	22085916	85	INS	60
debreak	12	22123762	22123762	341	INS	60
debreak	12	22417488	22417488	319	INS	60
debreak	12	23675303	23675303	1057	INS	60
debreak	12	23939520	23940085	566	DEL	60
debreak	12	24451703	24451703	332	INS	60
debreak	12	25649357	25652440	3084	DEL	60
debreak	12	26303318	26303857	540	DEL	60
debreak	12	26391103	26392029	927	INV	60
debreak	12	26958633	26958633	165	INS	60
debreak	12	27130218	27132148	1931	DEL	60
debreak	12	27161007	27162396	1390	DEL	60
debreak	12	27711202	27711718	517	DEL	60
debreak	12	27864776	27864776	349	INS	60
debreak	12	28288957	28288957	350	INS	60
debreak	12	29505733	29505733	85	INS	60
debreak	12	29573409	29573739	331	DEL	60
debreak	12	29597846	29598478	633	DEL	60
debreak	12	30471046	30471046	320	INS	60
debreak	12	30471698	30473493	1796	DUP	60
debreak	12	30500141	30500671	531	DEL	59
debreak	12	30594119	30594119	85	INS	60
debreak	12	30918295	30918775	481	DEL	60
debreak	12	31022826	31023060	235	DEL	60
debreak	12	31120716	31120716	343	INS	60
debreak	12	31152431	31152976	546	DEL	60
debreak	12	31241413	31241413	52	INS	60
debreak	12	31271555	31273114	1560	DEL	60
debreak	12	31353730	31353730	84	INS	60
debreak	12	31406618	31406618	330	INS	60
debreak	12	31406619	31406619	659	INS	60
debreak	12	31943521	31943809	289	DEL	60
debreak	12	33300942	33307376	6435	DEL	60
debreak	12	37934038	37942884	8847	DUP	60
debreak	12	37994346	37994441	96	DEL	52
debreak	12	37994348	37994348	73	INS	47
debreak	12	37994637	37994975	339	DEL	49
debreak	12	38115921	38115921	171	INS	60
debreak	12	38442591	38448285	5695	DUP	60
debreak	12	39796973	39796973	106	INS	60
debreak	12	40864962	40865057	96	DEL	60
debreak	12	40879368	40880828	1461	DEL	60
debreak	12	41659786	41660253	468	DEL	60
debreak	12	42600080	42601301	1222	INV	51
debreak	12	43256883	43256883	270	INS	60
debreak	12	43438583	43445552	6970	DEL	58
debreak	12	43487952	43487952	85	INS	60
debreak	12	43654431	43654741	311	DEL	60
debreak	12	43670802	43670802	118	INS	60
debreak	12	43917913	43917913	187	INS	60
debreak	12	44139525	44139525	333	INS	60
debreak	12	44487553	44487553	268	INS	60
debreak	12	44674656	44674656	181	INS	60
debreak	12	45064331	45064331	222	INS	60
debreak	12	45191698	45191841	144	DEL	60
debreak	12	45432244	45432647	404	DEL	60
debreak	12	46175140	46175140	85	INS	60
debreak	12	47020460	47023389	2930	INV	59
debreak	12	47021574	47022484	911	INV	60
debreak	12	47075367	47075680	314	DEL	60
debreak	12	47490151	47490151	1122	INS	60
debreak	12	47527613	47528845	1233	DUP	58
debreak	12	48725468	48728380	2913	DEL	60
debreak	12	49639852	49639999	148	DEL	60
debreak	12	49824050	49827111	3062	DEL	59
debreak	12	50412884	50412884	2888	INS	55
debreak	12	51151694	51152223	530	DEL	60
debreak	12	51590845	51590952	108	DEL	60
debreak	12	51796665	51797240	576	DEL	60
debreak	12	51945796	51948667	2872	INV	60
debreak	12	51946622	51947548	927	INV	58
debreak	12	52207876	52208709	834	DEL	60
debreak	12	52214441	52215863	1423	DEL	60
debreak	12	52651633	52657631	5999	DEL	60
debreak	12	52685411	52685411	193	INS	60
debreak	12	53367650	53367918	269	DEL	60
debreak	12	53423824	53424055	232	DEL	60
debreak	12	53892534	53892916	383	DEL	60
debreak	12	53892708	53892857	150	DEL	60
debreak	12	54028677	54030866	2190	DEL	60
debreak	12	54456950	54457273	324	DEL	60
debreak	12	54477845	54479927	2083	DUP	57
debreak	12	54840562	54841201	640	DEL	60
debreak	12	55727217	55728173	957	DEL	60
debreak	12	56539532	56540241	710	DEL	60
debreak	12	56835778	56835963	186	DEL	60
debreak	12	57046676	57046676	155	INS	60
debreak	12	57868570	57870210	1641	DUP	58
debreak	12	57982441	57983699	1259	DEL	60
debreak	12	58147387	58150229	2843	INV	59
debreak	12	58148305	58149143	839	INV	60
debreak	12	58359041	58359041	330	INS	60
debreak	12	58359041	58359041	665	INS	60
debreak	12	58458187	58458187	259	INS	60
debreak	12	59028501	59028501	2147	INS	60
debreak	12	59119967	59119967	111	INS	60
debreak	12	60100602	60100602	776	INS	60
debreak	12	60521852	60525020	3169	DEL	60
debreak	12	61704119	61704119	326	INS	60
debreak	12	61736470	61736736	267	DEL	60
debreak	12	61838483	61838483	342	INS	60
debreak	12	61838487	61838487	655	INS	60
debreak	12	62295035	62295220	186	DEL	60
debreak	12	62417355	62417355	665	INS	60
debreak	12	62417356	62417356	332	INS	60
debreak	12	62907465	62907867	403	DEL	60
debreak	12	63030520	63033400	2881	DEL	60
debreak	12	63630451	63630451	343	INS	60
debreak	12	63802862	63804692	1831	DEL	60
debreak	12	65818658	65818658	662	INS	60
debreak	12	66207061	66207351	291	DEL	60
debreak	12	66527114	66530176	3063	DEL	59
debreak	12	66527643	66529784	2142	DEL	60
debreak	12	66905355	66906752	1398	DUP	59
debreak	12	67011550	67011550	412	INS	60
debreak	12	67295958	67301314	5357	DUP	59
debreak	12	67443801	67444375	575	INV	60
debreak	12	68648317	68654640	6324	DEL	60
debreak	12	69255821	69256512	692	DEL	59
debreak	12	69435023	69435329	307	DEL	60
debreak	12	69557711	69559691	1981	DEL	60
debreak	12	69849296	69852338	3043	INV	60
debreak	12	69850380	69851281	902	INV	60
debreak	12	69855555	69855555	84	INS	60
debreak	12	70058800	70059016	217	DEL	60
debreak	12	70872285	70878214	5930	DEL	60
debreak	12	71525450	71525450	337	INS	60
debreak	12	71528786	71529428	643	DEL	60
debreak	12	71532768	71533889	1122	INV	60
debreak	12	71602349	71604486	2138	DEL	59
debreak	12	71820547	71821640	1094	DEL	60
debreak	12	71937781	71941189	3409	INV	54
debreak	12	72120897	72121456	560	DEL	60
debreak	12	72617737	72618134	398	DEL	60
debreak	12	72690988	72693926	2939	INV	58
debreak	12	72722216	72722216	308	INS	60
debreak	12	73153179	73156891	3713	DEL	60
debreak	12	73580543	73580543	75	INS	60
debreak	12	73711938	73715278	3341	INV	60
debreak	12	73713088	73714350	1263	INV	57
debreak	12	74048381	74048519	139	DEL	60
debreak	12	75111573	75115466	3894	DEL	60
debreak	12	76249728	76249728	82	INS	60
debreak	12	76308804	76311759	2956	INV	57
debreak	12	76309721	76310764	1044	INV	59
debreak	12	77275697	77275697	224	INS	60
debreak	12	77674050	77674712	663	DEL	59
debreak	12	78375999	78376182	184	DEL	60
debreak	12	78396914	78396914	342	INS	60
debreak	12	78674291	78674880	590	DEL	60
debreak	12	79314200	79315313	1114	INV	59
debreak	12	79337949	79337949	76	INS	60
debreak	12	80271837	80273569	1733	DEL	60
debreak	12	80309771	80309771	211	INS	60
debreak	12	80383048	80383048	69	INS	60
debreak	12	80480693	80480693	329	INS	60
debreak	12	80573695	80574234	540	DEL	60
debreak	12	80573960	80574018	59	DEL	60
debreak	12	82847009	82847009	177	INS	60
debreak	12	82997591	82997591	84	INS	60
debreak	12	83331446	83331576	131	DEL	60
debreak	12	83844064	83844589	526	DEL	60
debreak	12	83955564	83958319	2756	INV	60
debreak	12	83956476	83957433	958	INV	60
debreak	12	84042294	84042569	276	DEL	60
debreak	12	84165462	84165462	308	INS	60
debreak	12	84484502	84484795	294	DEL	60
debreak	12	84593219	84595696	2478	DUP	59
debreak	12	86139215	86142012	2798	INV	56
debreak	12	86140081	86140934	854	INV	58
debreak	12	86143274	86143439	166	DEL	60
debreak	12	86300734	86300734	86	INS	60
debreak	12	86523370	86523620	251	DEL	60
debreak	12	86695702	86703051	7350	DEL	60
debreak	12	86838250	86838250	572	INS	60
debreak	12	87205110	87205619	510	DEL	60
debreak	12	88140456	88143863	3408	DEL	60
debreak	12	88512651	88513085	435	DEL	60
debreak	12	91170326	91170448	123	DEL	60
debreak	12	92483426	92483426	327	INS	60
debreak	12	92497623	92497914	292	DEL	60
debreak	12	92625992	92626365	374	DEL	60
debreak	12	92889838	92889838	85	INS	60
debreak	12	94358333	94358642	310	DEL	60
debreak	12	94669387	94669648	262	DEL	60
debreak	12	95344082	95344353	272	DEL	60
debreak	12	95824575	95825770	1196	INV	57
debreak	12	95953427	95953427	361	INS	60
debreak	12	96188599	96191358	2760	DEL	60
debreak	12	96197577	96200650	3074	INV	57
debreak	12	96198591	96199858	1268	INV	58
debreak	12	96912532	96912532	84	INS	60
debreak	12	97420051	97420051	291	INS	60
debreak	12	97701800	97701866	67	DEL	60
debreak	12	98015077	98015896	820	DEL	60
debreak	12	98111703	98112750	1048	DEL	60
debreak	12	98836638	98836638	515	INS	60
debreak	12	98953705	98958713	5009	DUP	59
debreak	12	99446215	99446524	310	DEL	60
debreak	12	99848428	99857010	8583	DUP	60
debreak	12	102275746	102277891	2146	DEL	60
debreak	12	103173309	103175256	1948	DEL	60
debreak	12	104015059	104015059	86	INS	60
debreak	12	104278808	104278808	351	INS	60
debreak	12	104292875	104294551	1677	DEL	60
debreak	12	104379551	104380724	1174	DEL	60
debreak	12	104470265	104471002	738	DEL	60
debreak	12	104470427	104470552	126	DEL	60
debreak	12	104529444	104529444	385	INS	60
debreak	12	104847197	104850306	3110	INV	55
debreak	12	104848125	104849315	1191	INV	59
debreak	12	105531622	105534105	2484	INV	58
debreak	12	105532355	105533258	904	INV	58
debreak	12	105772327	105772666	340	DEL	60
debreak	12	107122053	107122053	85	INS	60
debreak	12	108045310	108045310	253	INS	60
debreak	12	109028347	109028752	406	DEL	60
debreak	12	109795509	109795618	110	DEL	60
debreak	12	110073096	110073279	184	DEL	60
debreak	12	110573257	110580099	6843	DEL	60
debreak	12	111763302	111763302	1279	INS	60
debreak	12	112592563	112593540	978	DEL	60
debreak	12	113011694	113012627	934	DUP	56
debreak	12	113071946	113072229	284	DEL	60
debreak	12	113150549	113151019	471	DEL	60
debreak	12	113683073	113683425	353	DEL	60
debreak	12	114545395	114545395	657	INS	60
debreak	12	114632203	114637907	5705	DEL	60
debreak	12	114679606	114679833	228	DEL	60
debreak	12	114728305	114728366	62	DEL	60
debreak	12	115023761	115023929	169	DEL	60
debreak	12	115080016	115082328	2313	DEL	60
debreak	12	115735984	115745451	9468	DEL	60
debreak	12	116135896	116135896	394	INS	60
debreak	12	116237152	116237152	652	INS	60
debreak	12	116887550	116887747	198	DEL	60
debreak	12	117084864	117085288	425	DEL	60
debreak	12	117086892	117088196	1305	DEL	60
debreak	12	117316403	117317265	863	DUP	56
debreak	12	117640891	117643573	2683	DEL	60
debreak	12	117759669	117759829	161	DEL	60
debreak	12	118186880	118186880	117	INS	60
debreak	12	118230729	118231165	437	DEL	60
debreak	12	118881271	118882342	1072	INV	58
debreak	12	119119069	119119391	323	DEL	60
debreak	12	119985111	119985574	464	DEL	60
debreak	12	120094794	120095254	461	DEL	60
debreak	12	120389528	120389759	232	DEL	60
debreak	12	120879675	120879675	822	INS	59
debreak	12	121290146	121290450	305	DEL	60
debreak	12	121401731	121402050	320	DEL	60
debreak	12	121490430	121490430	353	INS	60
debreak	12	121692186	121692186	1053	INS	60
debreak	12	122121595	122121595	86	INS	60
debreak	12	122185170	122186067	898	DUP	48
debreak	12	122289643	122289987	345	DEL	60
debreak	12	123010363	123010654	292	DEL	60
debreak	12	124557837	124557837	336	INS	60
debreak	12	124858286	124858501	216	DEL	60
debreak	12	124923768	124923768	3455	INS	51
debreak	12	125024951	125026395	1445	DUP	60
debreak	12	125106734	125107247	514	DEL	60
debreak	12	125155889	125156348	460	DEL	60
debreak	12	125156096	125156334	239	DEL	60
debreak	12	125381825	125386596	4772	DUP	60
debreak	12	125688636	125688997	362	DEL	60
debreak	12	125800655	125800655	2281	INS	60
debreak	12	125894189	125894396	208	DEL	60
debreak	12	126210684	126217938	7255	DUP	59
debreak	12	126359768	126362694	2927	INV	47
debreak	12	126360696	126361831	1136	INV	51
debreak	12	126783424	126789662	6239	DEL	59
debreak	12	127213059	127213196	138	DEL	60
debreak	12	127406404	127414786	8383	DEL	60
debreak	12	127502607	127502983	377	DEL	60
debreak	12	127660443	127660753	311	DEL	60
debreak	12	127713896	127713896	813	INS	60
debreak	12	128181730	128181730	79	INS	60
debreak	12	128776972	128777402	431	DEL	60
debreak	12	128957515	128957515	779	INS	60
debreak	12	129148306	129148564	259	DEL	60
debreak	12	129329295	129329696	402	DEL	60
debreak	12	129330294	129330565	272	DEL	60
debreak	12	129787295	129788342	1048	DEL	59
debreak	12	129795512	129795762	251	DEL	60
debreak	12	129964120	129964791	672	DEL	60
debreak	12	130122753	130123376	624	DEL	60
debreak	12	130383702	130384033	332	DEL	60
debreak	12	130455009	130455009	289	INS	60
debreak	12	130518026	130520907	2882	DUP	58
debreak	12	130869285	130869285	368	INS	60
debreak	12	130967467	130967467	482	INS	60
debreak	12	130982477	130982915	439	DEL	60
debreak	12	131016452	131016601	150	DEL	60
debreak	12	131024152	131024585	434	DEL	60
debreak	12	131048381	131048951	571	DEL	60
debreak	12	131142044	131142465	422	DEL	60
debreak	12	131147916	131150293	2378	DEL	60
debreak	12	131232973	131233746	774	DEL	60
debreak	12	131266188	131266783	596	DEL	60
debreak	12	131504310	131504503	194	DEL	60
debreak	12	131580364	131580757	394	DEL	60
debreak	12	131815618	131816166	549	DEL	58
debreak	12	131851802	131851802	562	INS	54
debreak	12	131866867	131867784	918	DEL	60
debreak	12	132123153	132123267	115	DEL	60
debreak	12	132251562	132251697	136	DEL	60
debreak	12	132285785	132286453	669	DEL	60
debreak	12	132482825	132482825	988	INS	60
debreak	12	132619414	132620867	1454	DEL	60
debreak	12	132619505	132619802	298	DEL	60
debreak	12	132811792	132815684	3893	DEL	60
debreak	12	132815345	132821790	6446	DEL	57
debreak	12	132867110	132867549	440	DEL	60
debreak	12	132881279	132882187	909	DEL	60
debreak	12	132935967	132936260	294	DEL	60
debreak	12	132942192	132942925	734	DEL	60
debreak	12	132954501	132955098	598	DEL	60
debreak	12	132957501	132957501	100	INS	58
debreak	12	132958107	132958160	54	DEL	58
debreak	12	133045884	133046535	652	DEL	60
debreak	12	133132911	133133653	743	DEL	58
debreak	12	133141175	133141390	216	DEL	60
debreak	12	133268624	133270940	2317	DEL	60
debreak	12	133306697	133307221	525	DEL	60
debreak	12	133319019	133319019	695	INS	60
debreak	12	133526241	133534971	8731	DUP	10
debreak	12	133771446	133771769	324	DEL	60
debreak	13	19642000	19642000	1038	INS	60
debreak	13	19642499	19642761	263	DEL	60
debreak	13	19711685	19711909	225	DEL	60
debreak	13	20249623	20250709	1087	DEL	60
debreak	13	21331562	21332650	1089	DUP	57
debreak	13	21732272	21735920	3649	DEL	60
debreak	13	22188454	22188454	340	INS	60
debreak	13	22530326	22530326	339	INS	60
debreak	13	23402994	23412924	9931	DUP	60
debreak	13	23624436	23624563	128	DEL	60
debreak	13	23629012	23638220	9209	DEL	59
debreak	13	24375216	24376255	1040	INV	55
debreak	13	24482719	24482719	86	INS	60
debreak	13	24626510	24627750	1241	DUP	57
debreak	13	24900043	24901959	1917	DUP	60
debreak	13	24930148	24930374	227	DEL	60
debreak	13	25510579	25513204	2626	DEL	60
debreak	13	25721011	25721336	326	DEL	60
debreak	13	25945326	25945783	458	DEL	60
debreak	13	26036859	26036859	110	INS	60
debreak	13	26161616	26164489	2874	INV	60
debreak	13	26162338	26163532	1195	INV	60
debreak	13	26701169	26701169	212	INS	60
debreak	13	26792617	26794068	1452	DEL	60
debreak	13	26816234	26816234	337	INS	60
debreak	13	27050160	27052317	2158	DEL	59
debreak	13	27126487	27134438	7952	DUP	60
debreak	13	27488087	27488087	968	INS	60
debreak	13	27556943	27557335	393	DEL	60
debreak	13	27623058	27623151	94	DEL	60
debreak	13	28069033	28069443	411	DEL	60
debreak	13	28669512	28670241	730	DEL	60
debreak	13	29412072	29412072	332	INS	60
debreak	13	29538857	29538857	330	INS	60
debreak	13	29810518	29810518	85	INS	60
debreak	13	29891586	29891856	271	DEL	60
debreak	13	29963959	29964184	226	DEL	60
debreak	13	30746761	30746761	294	INS	60
debreak	13	31175615	31175908	294	DEL	60
debreak	13	31417810	31418781	972	DEL	60
debreak	13	31426243	31426425	183	DEL	60
debreak	13	31892005	31892005	141	INS	60
debreak	13	31909953	31909953	361	INS	60
debreak	13	32532622	32538788	6167	DEL	60
debreak	13	32646574	32646574	316	INS	60
debreak	13	33699982	33706178	6197	DEL	59
debreak	13	33751917	33752106	190	DEL	60
debreak	13	34485348	34488203	2856	INV	58
debreak	13	34486195	34487281	1087	INV	60
debreak	13	35629800	35635709	5910	DUP	60
debreak	13	35694396	35695472	1077	DEL	60
debreak	13	35890153	35890153	291	INS	60
debreak	13	35974633	35977766	3134	INV	56
debreak	13	35975622	35976587	966	INV	57
debreak	13	36283722	36285556	1835	DUP	60
debreak	13	36325271	36325271	1447	INS	60
debreak	13	36657132	36657132	341	INS	60
debreak	13	37414463	37414774	312	DEL	60
debreak	13	37497361	37500730	3370	DEL	60
debreak	13	37568705	37568705	347	INS	60
debreak	13	37887627	37889456	1830	DUP	60
debreak	13	37887627	37891788	4162	INV	60
debreak	13	38047833	38049590	1758	DEL	60
debreak	13	38441088	38441088	337	INS	60
debreak	13	39057347	39060221	2875	DUP	60
debreak	13	39379309	39383403	4095	DEL	58
debreak	13	39430853	39430853	361	INS	60
debreak	13	39494025	39494025	306	INS	60
debreak	13	39934128	39935479	1352	DEL	60
debreak	13	40028491	40028781	291	DEL	60
debreak	13	41097371	41097371	525	INS	60
debreak	13	41616979	41618130	1152	INV	52
debreak	13	41901268	41901268	1119	INS	60
debreak	13	42223385	42223385	977	INS	60
debreak	13	42236968	42241821	4854	DUP	60
debreak	13	42755495	42756461	967	DEL	60
debreak	13	42940052	42940052	352	INS	60
debreak	13	42946061	42946439	379	DEL	60
debreak	13	43539816	43541409	1594	DEL	60
debreak	13	43599425	43608395	8971	DUP	60
debreak	13	43603623	43603623	785	INS	60
debreak	13	44411761	44411761	346	INS	60
debreak	13	45066273	45066273	302	INS	60
debreak	13	45089735	45099301	9567	DEL	60
debreak	13	46091580	46091580	458	INS	60
debreak	13	46292789	46292789	61	INS	60
debreak	13	47293145	47293145	276	INS	60
debreak	13	47689494	47689752	259	DEL	60
debreak	13	48015501	48016024	524	DEL	60
debreak	13	48087749	48087749	292	INS	60
debreak	13	48189023	48193253	4231	INV	60
debreak	13	48475942	48475942	318	INS	60
debreak	13	48772168	48779308	7141	INV	60
debreak	13	48866981	48866981	285	INS	60
debreak	13	49305515	49306259	745	DEL	60
debreak	13	50373375	50373939	565	DEL	60
debreak	13	50474667	50474912	246	DEL	60
debreak	13	50514160	50514574	415	INV	60
debreak	13	50609220	50609293	74	DEL	60
debreak	13	51069376	51075130	5755	DUP	60
debreak	13	51284074	51286934	2861	INV	60
debreak	13	51285036	51286047	1012	INV	59
debreak	13	51760758	51760851	94	DEL	60
debreak	13	51922894	51922894	356	INS	60
debreak	13	53832179	53832179	160	INS	60
debreak	13	54478173	54478173	2293	INS	60
debreak	13	54871118	54871118	272	INS	57
debreak	13	55879264	55879264	134	INS	60
debreak	13	56186542	56186542	304	INS	60
debreak	13	56495130	56495130	843	INS	60
debreak	13	57074210	57075724	1515	DEL	60
debreak	13	57522241	57522447	207	DEL	60
debreak	13	57527028	57527028	85	INS	60
debreak	13	58339703	58340241	539	DEL	60
debreak	13	58386052	58386460	409	DEL	60
debreak	13	58439567	58443654	4088	DEL	60
debreak	13	58621037	58621037	301	INS	60
debreak	13	58914495	58914495	1054	INS	60
debreak	13	59357591	59357591	340	INS	60
debreak	13	59467791	59471130	3340	DEL	60
debreak	13	60786171	60786502	332	DEL	60
debreak	13	61221149	61221149	1293	INS	60
debreak	13	61553028	61553838	811	DEL	60
debreak	13	62077075	62077075	797	INS	60
debreak	13	62588947	62588947	325	INS	60
debreak	13	62654789	62657564	2776	DUP	58
debreak	13	63523808	63524121	314	DEL	60
debreak	13	63598572	63608410	9839	DEL	60
debreak	13	63606743	63607659	917	INV	59
debreak	13	63689152	63689152	2160	INS	60
debreak	13	63981006	63981436	431	DEL	60
debreak	13	64412935	64414818	1884	DEL	60
debreak	13	64569813	64569813	1084	INS	59
debreak	13	64964029	64964029	915	INS	60
debreak	13	65189736	65191539	1804	INV	59
debreak	13	65236388	65242386	5999	DEL	60
debreak	13	65637837	65638201	365	DEL	60
debreak	13	65870768	65871372	605	DEL	60
debreak	13	67011209	67014945	3737	DUP	60
debreak	13	67897039	67897677	639	DEL	60
debreak	13	67950340	67950762	423	DEL	60
debreak	13	68563913	68563913	85	INS	60
debreak	13	68936896	68937257	362	DEL	60
debreak	13	68977888	68978180	293	DEL	60
debreak	13	69966653	69966946	294	DEL	60
debreak	13	70056927	70056927	341	INS	60
debreak	13	70861681	70861984	304	DEL	60
debreak	13	72127092	72127782	691	DEL	60
debreak	13	72308408	72308897	490	DEL	60
debreak	13	72477292	72480643	3352	DEL	60
debreak	13	72851406	72851406	85	INS	60
debreak	13	73644195	73645995	1801	DEL	60
debreak	13	73814444	73815956	1513	DUP	60
debreak	13	73964648	73964648	321	INS	60
debreak	13	74383574	74383703	130	DEL	60
debreak	13	75294936	75296809	1874	DEL	60
debreak	13	75562062	75562365	304	DEL	60
debreak	13	75625211	75625298	88	DEL	60
debreak	13	76111088	76115423	4336	DUP	60
debreak	13	76209769	76211117	1349	DEL	60
debreak	13	78234534	78234861	328	DEL	60
debreak	13	78278494	78278659	166	DEL	60
[truncated: 6,953 more rows]
