# Supplementary material for: Bayesian Integrative Detection of Structural Variations With False Discovery Rate Control
Source: Biom J. 2026 Mar 27;68(2):e70128. doi: 10.1002/bimj.70128 (PMC13022811; doi:10.1002/bimj.70128)
Supplement: Supplementary file 2 — Supporting Information [file BIMJ-68-e70128-s001.zip › Code_and_Data/arrayfile_simulated/merged_1.csv]

Method	chro	start	end	length	type	qual
sniffles	1	564834	570385	5551	DUP	60.0
sniffles	1	755959	756623	664	DEL	60.0
sniffles	1	756034	756424	390	DEL	59.0
sniffles	1	756786	758839	2053	DEL	59.0
sniffles	1	774865	774925	60	DEL	60.0
sniffles	1	811078	811078	765	INS	60.0
sniffles	1	841342	849331	7989	DUP	60.0
sniffles	1	928681	930764	2083	DEL	59.0
sniffles	1	1135241	1142725	7484	DEL	60.0
sniffles	1	1286303	1286303	160	INS	56.0
sniffles	1	1860724	1860724	143	INS	60.0
sniffles	1	2211919	2213941	2022	DUP	60.0
sniffles	1	2212680	2213940	1260	DEL	60.0
sniffles	1	2238090	2241982	3892	DUP	60.0
sniffles	1	2238295	2241003	2708	DUP	60.0
sniffles	1	2333226	2333226	159	INS	60.0
sniffles	1	2453635	2453635	818	INS	60.0
sniffles	1	2493012	2493455	443	DEL	60.0
sniffles	1	2583557	2589896	6339	DEL	50.0
sniffles	1	3097396	3098601	1205	DEL	60.0
sniffles	1	3130339	3130339	85	INS	60.0
sniffles	1	3177065	3177065	646	INS	60.0
sniffles	1	4044755	4045263	508	DEL	60.0
sniffles	1	4137428	4138918	1490	DEL	60.0
sniffles	1	4403666	4403666	836	INS	60.0
sniffles	1	4603291	4603291	1093	INS	55.0
sniffles	1	4800147	4800147	1046	INS	60.0
sniffles	1	5172046	5172046	723	INS	60.0
sniffles	1	5220149	5220149	744	INS	60.0
sniffles	1	5283942	5287108	3166	DEL	60.0
sniffles	1	5877011	5877354	343	DEL	60.0
sniffles	1	5892203	5892203	436	INS	60.0
sniffles	1	5906337	5913622	7285	DUP	60.0
sniffles	1	5929035	5929455	420	DEL	60.0
sniffles	1	5944554	5944692	138	DEL	60.0
sniffles	1	6064978	6065641	663	DEL	60.0
sniffles	1	6186995	6189735	2740	INV	56.0
sniffles	1	6188098	6188914	816	INV	60.0
sniffles	1	7022964	7023529	565	DEL	60.0
sniffles	1	7043630	7043630	1073	INS	60.0
sniffles	1	7175092	7175189	97	DEL	60.0
sniffles	1	7175399	7175782	383	DEL	60.0
sniffles	1	7569584	7571516	1932	DUP	60.0
sniffles	1	7569915	7571602	1687	DUP	60.0
sniffles	1	7715050	7715285	235	DEL	60.0
sniffles	1	7872005	7872940	935	INV	58.0
sniffles	1	7889475	7890321	846	DEL	60.0
sniffles	1	7925030	7925511	481	DEL	60.0
sniffles	1	8182406	8190875	8469	DEL	58.0
sniffles	1	8204080	8210853	6773	DUP	60.0
sniffles	1	8361491	8361570	79	DEL	60.0
sniffles	1	8381817	8381817	802	INS	60.0
sniffles	1	8446610	8446610	323	INS	60.0
sniffles	1	8501970	8501970	355	INS	60.0
sniffles	1	8550458	8551046	588	DEL	60.0
sniffles	1	8706087	8706267	180	DEL	60.0
sniffles	1	9595458	9597661	2203	DEL	60.0
sniffles	1	9684007	9684007	1515	INS	48.0
sniffles	1	9762596	9766108	3512	DEL	60.0
sniffles	1	10195940	10200575	4635	DUP	59.0
sniffles	1	10396489	10399515	3026	INV	53.0
sniffles	1	10397359	10398405	1046	INV	59.0
sniffles	1	10722090	10722534	444	DEL	60.0
sniffles	1	10804247	10804962	715	DEL	60.0
sniffles	1	11101187	11101447	260	DEL	60.0
sniffles	1	12031071	12031071	740	INS	60.0
sniffles	1	12457179	12460366	3187	INV	55.0
sniffles	1	12458217	12459266	1049	INV	59.0
sniffles	1	12871327	12880153	8826	DEL	58.0
sniffles	1	13169589	13178498	8909	DUP	60.0
sniffles	1	13179112	13179112	311	INS	60.0
sniffles	1	13179117	13187504	8387	DEL	59.0
sniffles	1	13187504	13187504	313	INS	58.0
sniffles	1	13200061	13202465	2404	DEL	47.0
sniffles	1	13211906	13219913	8007	DUP	53.0
sniffles	1	13341680	13346275	4595	DEL	31.0
sniffles	1	13706952	13711308	4356	DEL	30.0
sniffles	1	14454785	14454923	138	DEL	60.0
sniffles	1	14597357	14598264	907	INV	60.0
sniffles	1	15120018	15120719	701	DEL	60.0
sniffles	1	15365323	15365581	258	DEL	60.0
sniffles	1	15365411	15365553	142	DEL	60.0
sniffles	1	15376047	15376960	913	DEL	60.0
sniffles	1	15585613	15593667	8054	DUP	60.0
sniffles	1	16360453	16360453	697	INS	60.0
sniffles	1	16886895	16886895	4729	INS	29.0
sniffles	1	17009533	17012822	3289	DEL	55.0
sniffles	1	17675057	17679941	4884	DUP	60.0
sniffles	1	19052497	19055503	3006	INV	55.0
sniffles	1	19053464	19054521	1057	INV	59.0
sniffles	1	19386603	19387137	534	DEL	60.0
sniffles	1	19898252	19898252	252	INS	60.0
sniffles	1	20497001	20497921	920	DEL	60.0
sniffles	1	20601012	20604959	3947	DEL	60.0
sniffles	1	20708578	20708578	928	INS	60.0
sniffles	1	20789862	20789862	454	INS	60.0
sniffles	1	20949898	20949898	388	INS	60.0
sniffles	1	21786407	21786785	378	DEL	60.0
sniffles	1	21823292	21826566	3274	DEL	60.0
sniffles	1	22128578	22137972	9394	DUP	59.0
sniffles	1	22144503	22144716	213	DEL	60.0
sniffles	1	22886525	22888263	1738	DEL	59.0
sniffles	1	22890371	22891180	809	DUP	58.0
sniffles	1	23736136	23737856	1720	DEL	60.0
sniffles	1	23981105	23981105	333	INS	60.0
sniffles	1	24223601	24224186	585	DEL	60.0
sniffles	1	24328736	24328736	84	INS	43.0
sniffles	1	24402971	24403302	331	DEL	60.0
sniffles	1	24520365	24523581	3216	DEL	60.0
sniffles	1	24805316	24807306	1990	DEL	60.0
sniffles	1	24941243	24941243	350	INS	60.0
sniffles	1	25158545	25161741	3196	DEL	60.0
sniffles	1	25201988	25203426	1438	DEL	60.0
sniffles	1	25317865	25320665	2800	INV	60.0
sniffles	1	25318764	25319639	875	INV	57.0
sniffles	1	25688264	25695727	7463	DUP	57.0
sniffles	1	26134590	26135038	448	DEL	60.0
sniffles	1	26134646	26134979	333	DEL	60.0
sniffles	1	26459570	26464010	4440	DUP	59.0
sniffles	1	26489841	26490125	284	DEL	60.0
sniffles	1	26966259	26972683	6424	INV	51.0
sniffles	1	27464893	27466118	1225	DEL	60.0
sniffles	1	28204692	28204692	279	INS	60.0
sniffles	1	28247838	28248112	274	DEL	60.0
sniffles	1	28410669	28411718	1049	INV	59.0
sniffles	1	29862372	29862372	302	INS	60.0
sniffles	1	30151085	30151274	189	DEL	60.0
sniffles	1	30435741	30436237	496	DEL	60.0
sniffles	1	30657042	30657666	624	DEL	60.0
sniffles	1	30878694	30878694	302	INS	60.0
sniffles	1	31033842	31034053	211	INV	60.0
sniffles	1	31205134	31205134	240	INS	60.0
sniffles	1	31244422	31244750	328	DEL	60.0
sniffles	1	31367300	31367736	436	DEL	60.0
sniffles	1	31470646	31470789	143	DEL	60.0
sniffles	1	32011971	32012113	142	DEL	60.0
sniffles	1	32373518	32374071	553	DEL	60.0
sniffles	1	32411248	32411248	86	INS	60.0
sniffles	1	32449243	32451856	2613	DEL	60.0
sniffles	1	33355923	33361287	5364	DEL	60.0
sniffles	1	33418172	33421160	2988	DEL	60.0
sniffles	1	33476414	33478785	2371	DEL	60.0
sniffles	1	33651812	33651812	637	INS	60.0
sniffles	1	35006665	35006665	435	INS	60.0
sniffles	1	35407815	35407815	267	INS	60.0
sniffles	1	35898854	35900373	1519	DUP	60.0
sniffles	1	36733265	36733559	294	DEL	60.0
sniffles	1	36749098	36749533	435	DEL	60.0
sniffles	1	37206069	37206495	426	DEL	60.0
sniffles	1	37211637	37211637	358	INS	60.0
sniffles	1	37215778	37215778	338	INS	60.0
sniffles	1	37424272	37425526	1254	DEL	60.0
sniffles	1	37687132	37687132	85	INS	60.0
sniffles	1	37911592	37911592	521	INS	60.0
sniffles	1	38121934	38127154	5220	DEL	60.0
sniffles	1	38208311	38208409	98	DEL	60.0
sniffles	1	38219294	38219584	290	DEL	60.0
sniffles	1	38239325	38239325	1664	INS	54.0
sniffles	1	39083931	39085956	2025	DEL	60.0
sniffles	1	39634016	39634891	875	INV	55.0
sniffles	1	40129696	40129696	921	INS	60.0
sniffles	1	41994017	41994273	256	DEL	60.0
sniffles	1	41997080	41997307	227	DEL	60.0
sniffles	1	43370280	43370511	231	INV	59.0
sniffles	1	43842307	43842307	361	INS	60.0
sniffles	1	44059224	44060005	781	INV	60.0
sniffles	1	44059307	44059651	344	INV	59.0
sniffles	1	44208881	44208881	341	INS	60.0
sniffles	1	44353468	44353468	355	INS	60.0
sniffles	1	46207323	46207582	259	DEL	60.0
sniffles	1	46679009	46679009	356	INS	60.0
sniffles	1	47441001	47444420	3419	DEL	59.0
sniffles	1	48893341	48894279	938	INV	58.0
sniffles	1	48972503	48972503	334	INS	60.0
sniffles	1	49177007	49177007	528	INS	60.0
sniffles	1	49344974	49344974	326	INS	60.0
sniffles	1	51827632	51827632	383	INS	60.0
sniffles	1	52571089	52573668	2579	INV	57.0
sniffles	1	52572014	52572930	916	INV	54.0
sniffles	1	53007585	53007585	1832	INS	53.0
sniffles	1	53292422	53292422	103	INS	60.0
sniffles	1	53594065	53594938	873	DEL	60.0
sniffles	1	53749176	53749716	540	DEL	60.0
sniffles	1	53749603	53749900	297	DEL	60.0
sniffles	1	53968004	53968126	122	DEL	60.0
sniffles	1	54704679	54707483	2804	INV	60.0
sniffles	1	54705666	54706617	951	INV	59.0
sniffles	1	54705666	54707483	1817	INV	37.0
sniffles	1	55287538	55287872	334	DEL	60.0
sniffles	1	55385586	55385586	143	INS	60.0
sniffles	1	55974810	55974863	53	DEL	60.0
sniffles	1	56129277	56129634	357	DEL	60.0
sniffles	1	56401286	56401606	320	DEL	60.0
sniffles	1	56887707	56887999	292	DEL	60.0
sniffles	1	57003320	57003320	86	INS	60.0
sniffles	1	57100778	57100778	1418	INS	58.0
sniffles	1	57242624	57242936	312	DEL	60.0
sniffles	1	57394229	57394229	930	INS	60.0
sniffles	1	58096391	58099600	3209	INV	57.0
sniffles	1	58097568	58098615	1047	INV	59.0
sniffles	1	58097568	58099600	2032	INV	59.0
sniffles	1	58098615	58099687	1072	DUP	57.0
sniffles	1	58706984	58707098	114	DEL	60.0
sniffles	1	58743874	58744806	932	DEL	60.0
sniffles	1	59059649	59059892	243	DEL	60.0
sniffles	1	60106175	60107168	993	DUP	60.0
sniffles	1	60106701	60106701	995	INS	60.0
sniffles	1	60413472	60414784	1312	DEL	58.0
sniffles	1	60464761	60465819	1058	DUP	60.0
sniffles	1	60465730	60466594	864	INV	57.0
sniffles	1	60470570	60470570	234	INS	60.0
sniffles	1	61858634	61858634	404	INS	60.0
sniffles	1	62417791	62418301	510	DEL	60.0
sniffles	1	63151832	63152156	324	DEL	60.0
sniffles	1	63392665	63396118	3453	DUP	60.0
sniffles	1	63705374	63708051	2677	DEL	60.0
sniffles	1	65200156	65200693	537	DEL	60.0
sniffles	1	65604543	65607112	2569	DEL	60.0
sniffles	1	66024187	66030254	6067	DEL	60.0
sniffles	1	66055906	66055906	334	INS	60.0
sniffles	1	66127613	66128003	390	DEL	60.0
sniffles	1	66694570	66694624	54	DEL	60.0
sniffles	1	67255200	67255200	93	INS	60.0
sniffles	1	67624392	67625081	689	DEL	60.0
sniffles	1	68577399	68581999	4600	DEL	60.0
sniffles	1	69943735	69944004	269	DEL	60.0
sniffles	1	70068143	70068143	281	INS	60.0
sniffles	1	70093422	70093422	188	INS	60.0
sniffles	1	70106336	70106336	225	INS	60.0
sniffles	1	70357503	70359329	1826	DEL	58.0
sniffles	1	70412322	70412322	84	INS	60.0
sniffles	1	70912396	70912396	340	INS	60.0
sniffles	1	70946203	70946517	314	DEL	60.0
sniffles	1	71237372	71240354	2982	DEL	60.0
sniffles	1	72394041	72394041	1086	INS	60.0
sniffles	1	72477221	72482646	5425	DUP	60.0
sniffles	1	72514086	72514086	333	INS	60.0
sniffles	1	72755442	72764036	8594	DEL	60.0
sniffles	1	73335263	73336020	757	DEL	60.0
sniffles	1	73768783	73769133	350	DEL	60.0
sniffles	1	73813675	73815108	1433	DEL	59.0
sniffles	1	74038789	74038918	129	DEL	60.0
sniffles	1	74984439	74985246	807	DEL	60.0
sniffles	1	77100179	77100847	668	DEL	59.0
sniffles	1	77774503	77781589	7086	DEL	60.0
sniffles	1	77832849	77833669	820	INV	60.0
sniffles	1	78607037	78607037	328	INS	60.0
sniffles	1	79401536	79401808	272	DEL	60.0
sniffles	1	79466706	79467063	357	DEL	60.0
sniffles	1	80221142	80223382	2240	DUP	60.0
sniffles	1	80221682	80222963	1281	DUP	60.0
sniffles	1	80288894	80288894	527	INS	60.0
sniffles	1	80299086	80299086	291	INS	60.0
sniffles	1	80773166	80773166	1036	INS	60.0
sniffles	1	81008021	81008021	288	INS	60.0
sniffles	1	81119247	81119694	447	DEL	60.0
sniffles	1	81351512	81351512	155	INS	60.0
sniffles	1	81404739	81410938	6199	DEL	60.0
sniffles	1	81659633	81661550	1917	INV	59.0
sniffles	1	81660525	81661373	848	INV	60.0
sniffles	1	82079547	82081872	2325	INV	56.0
sniffles	1	82312027	82312027	336	INS	60.0
sniffles	1	82863730	82866920	3190	INV	58.0
sniffles	1	82864909	82866003	1094	INV	59.0
sniffles	1	82864909	82866916	2007	INV	55.0
sniffles	1	82866003	82867016	1013	DUP	58.0
sniffles	1	83042670	83042953	283	DEL	60.0
sniffles	1	83478944	83479586	642	DEL	60.0
sniffles	1	84202305	84205220	2915	INV	60.0
sniffles	1	84203331	84204343	1012	INV	59.0
sniffles	1	84203331	84205218	1887	INV	56.0
sniffles	1	84204343	84205321	978	DUP	58.0
sniffles	1	84234134	84236172	2038	DEL	60.0
sniffles	1	84310192	84314753	4561	DEL	59.0
sniffles	1	84517974	84524608	6634	DEL	60.0
sniffles	1	84712032	84715840	3808	DEL	60.0
sniffles	1	86401364	86404521	3157	DEL	60.0
sniffles	1	86402244	86404325	2081	DEL	60.0
sniffles	1	86405797	86406140	343	DEL	60.0
sniffles	1	86740971	86741687	716	DEL	60.0
sniffles	1	87509963	87509963	2491	INS	56.0
sniffles	1	87613611	87614286	675	DUP	59.0
sniffles	1	87613985	87613985	599	INS	60.0
sniffles	1	88047131	88047287	156	DEL	60.0
sniffles	1	88813583	88813583	358	INS	59.0
sniffles	1	89094528	89095324	796	DEL	60.0
sniffles	1	89247067	89247067	139	INS	60.0
sniffles	1	89424737	89425759	1022	INV	60.0
sniffles	1	90370479	90370479	141	INS	60.0
sniffles	1	90914468	90914468	1697	INS	60.0
sniffles	1	91040160	91040435	275	DEL	60.0
sniffles	1	91225969	91231968	5999	DEL	60.0
sniffles	1	91634868	91635017	149	DEL	60.0
sniffles	1	91938898	91938898	230	INS	60.0
sniffles	1	92128576	92132610	4034	INV	59.0
sniffles	1	92131786	92135717	3931	INV	60.0
sniffles	1	92680976	92681824	848	DEL	60.0
sniffles	1	93498195	93498195	338	INS	60.0
sniffles	1	93498196	93498196	677	INS	60.0
sniffles	1	94288344	94291376	3032	DUP	60.0
sniffles	1	94303607	94304524	917	DEL	60.0
sniffles	1	95157198	95159042	1844	DUP	60.0
sniffles	1	95342668	95342668	92	INS	60.0
sniffles	1	95690384	95690823	439	DEL	60.0
sniffles	1	95713007	95713007	466	INS	60.0
sniffles	1	96446008	96446008	1020	INS	60.0
sniffles	1	96483117	96483222	105	DEL	60.0
sniffles	1	96868735	96868851	116	DEL	60.0
sniffles	1	97511085	97511615	530	INV	59.0
sniffles	1	97717609	97717609	324	INS	60.0
sniffles	1	97991356	97991534	178	DEL	60.0
sniffles	1	98038178	98041721	3543	DUP	60.0
sniffles	1	99698411	99698411	114	INS	60.0
sniffles	1	100198074	100204463	6389	DEL	60.0
sniffles	1	100573305	100573305	500	INS	60.0
sniffles	1	100781471	100781471	177	INS	60.0
sniffles	1	101167303	101167303	358	INS	60.0
sniffles	1	101231457	101232417	960	DEL	60.0
sniffles	1	101770034	101770034	343	INS	60.0
sniffles	1	102548870	102552270	3400	INV	58.0
sniffles	1	102550061	102552270	2209	INV	48.0
sniffles	1	102551158	102552376	1218	DUP	59.0
sniffles	1	102920502	102920502	331	INS	60.0
sniffles	1	103096074	103096392	318	DEL	60.0
sniffles	1	103110862	103111243	381	DEL	58.0
sniffles	1	103718741	103718741	328	INS	60.0
sniffles	1	104103686	104113239	9553	DUP	60.0
sniffles	1	104310409	104318796	8387	DUP	59.0
sniffles	1	104492992	104492992	290	INS	60.0
sniffles	1	104669917	104669917	582	INS	60.0
sniffles	1	104677180	104678377	1197	DEL	60.0
sniffles	1	105028018	105028018	346	INS	60.0
sniffles	1	105054052	105054052	327	INS	60.0
sniffles	1	105254918	105256300	1382	DUP	60.0
sniffles	1	105428375	105428523	148	DEL	60.0
sniffles	1	105667553	105668455	902	DEL	58.0
sniffles	1	106218291	106221460	3169	INV	60.0
sniffles	1	106219299	106220461	1162	INV	57.0
sniffles	1	106219299	106221460	2161	INV	59.0
sniffles	1	106220461	106221575	1114	DUP	56.0
sniffles	1	106371119	106371119	340	INS	60.0
sniffles	1	107220682	107224672	3990	DEL	58.0
sniffles	1	107759244	107763143	3899	DEL	60.0
sniffles	1	108477442	108478894	1452	DUP	60.0
sniffles	1	108731762	108739581	7819	DUP	60.0
sniffles	1	109808789	109817838	9049	DEL	60.0
sniffles	1	110228132	110229906	1774	DUP	59.0
sniffles	1	110902168	110902754	586	INV	59.0
sniffles	1	111112304	111112451	147	DEL	60.0
sniffles	1	111316193	111316766	573	DEL	60.0
sniffles	1	111472689	111477717	5028	DEL	60.0
sniffles	1	111829495	111832291	2796	DEL	60.0
sniffles	1	111957294	111957907	613	DEL	58.0
sniffles	1	112001232	112001232	85	INS	60.0
sniffles	1	112007774	112007774	713	INS	60.0
sniffles	1	112087193	112087972	779	DEL	60.0
sniffles	1	113036671	113037937	1266	DEL	60.0
sniffles	1	113036778	113037527	749	DUP	56.0
sniffles	1	113037400	113038555	1155	INV	58.0
sniffles	1	113037400	113039515	2115	INV	60.0
sniffles	1	113610276	113616294	6018	DEL	60.0
sniffles	1	113715547	113715923	376	DEL	60.0
sniffles	1	114039850	114045894	6044	DEL	60.0
sniffles	1	114649247	114653675	4428	DEL	60.0
sniffles	1	115319084	115321767	2683	DEL	60.0
sniffles	1	117078189	117078472	283	DEL	60.0
sniffles	1	118310218	118311104	886	DUP	60.0
sniffles	1	118310971	118312973	2002	INV	57.0
sniffles	1	118310973	118311993	1020	INV	57.0
sniffles	1	118379650	118379650	274	INS	60.0
sniffles	1	119553327	119553327	1087	INS	60.0
sniffles	1	120012835	120013604	769	DEL	60.0
sniffles	1	120916468	120922462	5994	DUP	55.0
sniffles	1	121484371	121484371	58	INS	59.0
sniffles	1	142655256	142655431	175	DEL	60.0
sniffles	1	143280437	143281730	1293	INV	57.0
sniffles	1	143495729	143495872	143	DEL	60.0
sniffles	1	143526203	143526203	991	INS	42.0
sniffles	1	143542196	143543579	1383	DEL	51.0
sniffles	1	143762460	143770624	8164	DUP	49.0
sniffles	1	144340782	144340782	811	INS	56.0
sniffles	1	144618044	144622191	4147	DUP	59.0
sniffles	1	145061697	145061697	98	INS	60.0
sniffles	1	145090961	145098271	7310	DUP	60.0
sniffles	1	145211289	145211289	85	INS	60.0
sniffles	1	145295074	145303069	7995	DUP	59.0
sniffles	1	145471520	145475037	3517	DUP	60.0
sniffles	1	149051047	149060279	9232	DUP	59.0
sniffles	1	149750638	149753573	2935	DUP	53.0
sniffles	1	150200105	150200105	85	INS	60.0
sniffles	1	150691457	150691750	293	DEL	60.0
sniffles	1	151819560	151819918	358	DEL	60.0
sniffles	1	152081835	152082708	873	DEL	60.0
sniffles	1	152187992	152190809	2817	DEL	60.0
sniffles	1	152323147	152324674	1527	DEL	60.0
sniffles	1	152327249	152327884	635	DEL	60.0
sniffles	1	152443885	152443885	86	INS	60.0
sniffles	1	152649888	152655745	5857	DUP	59.0
sniffles	1	152760417	152770279	9862	DUP	56.0
sniffles	1	154352169	154352829	660	DEL	60.0
sniffles	1	154999689	154999872	183	DEL	60.0
sniffles	1	155189136	155197121	7985	DUP	60.0
sniffles	1	156526672	156529011	2339	DEL	60.0
sniffles	1	157173864	157175378	1514	DEL	60.0
sniffles	1	157711992	157713731	1739	INV	58.0
sniffles	1	157886227	157892227	6000	DEL	60.0
sniffles	1	158041773	158042361	588	INV	60.0
sniffles	1	158488317	158488659	342	DEL	60.0
sniffles	1	158712070	158712343	273	DEL	60.0
sniffles	1	158726485	158727973	1488	DUP	58.0
sniffles	1	158851441	158852107	666	DEL	60.0
sniffles	1	158851450	158851879	429	DEL	60.0
sniffles	1	158867411	158869978	2567	DEL	58.0
sniffles	1	158961365	158966194	4829	DEL	52.0
sniffles	1	159012420	159012517	97	DEL	60.0
sniffles	1	159012420	159016677	4257	DEL	60.0
sniffles	1	159648756	159649660	904	DEL	60.0
sniffles	1	160684146	160684389	243	DEL	60.0
sniffles	1	160690553	160693440	2887	DEL	60.0
sniffles	1	160934960	160935322	362	DEL	60.0
sniffles	1	160954871	160955331	460	DEL	60.0
sniffles	1	161005091	161005091	941	INS	60.0
sniffles	1	161703018	161703198	180	DEL	60.0
sniffles	1	161838520	161838520	346	INS	60.0
sniffles	1	162052690	162052986	296	DEL	60.0
sniffles	1	162747441	162747441	199	INS	60.0
sniffles	1	162838111	162841081	2970	INV	57.0
sniffles	1	162839137	162841081	1944	INV	53.0
sniffles	1	162840316	162841224	908	DUP	60.0
sniffles	1	162865112	162865112	219	INS	60.0
sniffles	1	163088771	163088771	400	INS	60.0
sniffles	1	163217218	163217218	86	INS	60.0
sniffles	1	163314407	163314407	339	INS	60.0
sniffles	1	164350836	164350836	603	INS	60.0
sniffles	1	164748428	164751193	2765	DEL	60.0
sniffles	1	165322545	165326692	4147	DEL	60.0
sniffles	1	165861358	165861358	1635	INS	60.0
sniffles	1	167177164	167177164	2891	INS	57.0
sniffles	1	168364508	168364508	409	INS	60.0
sniffles	1	168379636	168379636	230	INS	60.0
sniffles	1	169024546	169025042	496	DEL	60.0
sniffles	1	169058405	169058405	977	INS	60.0
sniffles	1	169975091	169975091	749	INS	60.0
sniffles	1	171189922	171190458	536	DEL	60.0
sniffles	1	172636800	172636800	78	INS	60.0
sniffles	1	172685441	172686825	1384	DEL	60.0
sniffles	1	174483901	174483901	926	INS	60.0
sniffles	1	175200212	175202074	1862	INV	58.0
sniffles	1	175200796	175201774	978	INV	58.0
sniffles	1	175911022	175912063	1041	DUP	56.0
sniffles	1	175911921	175912860	939	INV	59.0
sniffles	1	175911921	175913831	1910	INV	57.0
sniffles	1	176101590	176101825	235	DEL	60.0
sniffles	1	176477006	176479441	2435	DEL	59.0
sniffles	1	176651249	176652262	1013	DUP	60.0
sniffles	1	176651386	176651386	1012	INS	60.0
sniffles	1	177388527	177388527	412	INS	60.0
sniffles	1	178397576	178397576	342	INS	60.0
sniffles	1	179650713	179650713	599	INS	60.0
sniffles	1	181131719	181133276	1557	DUP	60.0
sniffles	1	181605165	181612042	6877	DUP	60.0
sniffles	1	182108839	182112146	3307	INV	58.0
sniffles	1	182109979	182111096	1117	INV	57.0
sniffles	1	182111096	182112293	1197	DUP	58.0
sniffles	1	182289345	182289634	289	DEL	60.0
sniffles	1	183577527	183578726	1199	INV	58.0
sniffles	1	183577527	183579500	1973	INV	57.0
sniffles	1	183578726	183579661	935	DUP	60.0
sniffles	1	184937052	184937325	273	DEL	60.0
sniffles	1	185373060	185373419	359	DEL	60.0
sniffles	1	185504674	185504674	365	INS	60.0
sniffles	1	185766849	185767116	267	DEL	60.0
sniffles	1	185826795	185829964	3169	INV	60.0
sniffles	1	185827959	185829101	1142	INV	54.0
sniffles	1	185827959	185829961	2002	INV	60.0
sniffles	1	185829101	185830127	1026	DUP	60.0
sniffles	1	186839729	186839958	229	DEL	60.0
sniffles	1	187464830	187466486	1656	INV	57.0
sniffles	1	187464912	187467377	2465	INV	58.0
sniffles	1	187893836	187893836	85	INS	60.0
sniffles	1	187939993	187940868	875	DUP	60.0
sniffles	1	187940485	187940485	880	INS	60.0
sniffles	1	187955360	187955360	357	INS	60.0
sniffles	1	188174624	188174624	131	INS	60.0
sniffles	1	188374344	188374344	442	INS	60.0
sniffles	1	188376718	188376718	776	INS	60.0
sniffles	1	188438186	188438186	326	INS	60.0
sniffles	1	188539465	188540210	745	DEL	60.0
sniffles	1	188548543	188548543	86	INS	60.0
sniffles	1	188832818	188832818	85	INS	60.0
sniffles	1	189032874	189033185	311	DEL	60.0
sniffles	1	189247009	189247009	328	INS	60.0
sniffles	1	189292555	189292555	302	INS	60.0
sniffles	1	189430891	189431766	875	DUP	60.0
sniffles	1	189431597	189432469	872	INV	60.0
sniffles	1	189772005	189772523	518	DEL	60.0
sniffles	1	190376759	190381522	4763	DUP	59.0
sniffles	1	190381528	190381528	283	INS	60.0
sniffles	1	190597838	190598232	394	DEL	60.0
sniffles	1	190638400	190646808	8408	DUP	60.0
sniffles	1	191786726	191787179	453	DEL	60.0
sniffles	1	191911218	191916123	4905	DUP	60.0
sniffles	1	192242218	192242218	230	INS	60.0
sniffles	1	192610350	192610469	119	DEL	60.0
sniffles	1	193235427	193235679	252	DEL	60.0
sniffles	1	193515215	193515746	531	INV	59.0
sniffles	1	193999106	194000115	1009	DEL	60.0
sniffles	1	194637502	194639437	1935	INV	59.0
sniffles	1	194638692	194638889	197	INV	60.0
sniffles	1	194934618	194934618	1044	INS	60.0
sniffles	1	195013809	195019758	5949	DEL	60.0
sniffles	1	195775772	195778717	2945	INV	60.0
sniffles	1	195776778	195777878	1100	INV	53.0
sniffles	1	195776778	195778715	1937	INV	58.0
sniffles	1	195777878	195778893	1015	DUP	55.0
sniffles	1	196547126	196547557	431	DEL	60.0
sniffles	1	196656271	196661614	5343	DUP	60.0
sniffles	1	196711134	196716974	5840	DEL	58.0
sniffles	1	196736087	196736148	61	DEL	60.0
sniffles	1	196745344	196745405	61	DEL	60.0
sniffles	1	197756799	197757992	1193	INV	56.0
sniffles	1	197894040	197894302	262	DEL	60.0
sniffles	1	198773791	198775398	1607	DEL	60.0
sniffles	1	199436932	199436932	499	INS	60.0
sniffles	1	199438745	199440195	1450	DEL	60.0
sniffles	1	199564177	199566652	2475	DUP	60.0
sniffles	1	200084960	200086144	1184	INV	60.0
sniffles	1	200255615	200259610	3995	DUP	60.0
sniffles	1	200879949	200880415	466	DEL	60.0
sniffles	1	201178939	201180105	1166	DEL	60.0
sniffles	1	201226993	201227537	544	DEL	60.0
sniffles	1	202001138	202001810	672	DEL	60.0
sniffles	1	202084235	202085082	847	INV	58.0
sniffles	1	202173936	202174474	538	DEL	60.0
sniffles	1	202360576	202361387	811	DEL	54.0
sniffles	1	203064092	203065205	1113	DUP	60.0
sniffles	1	203064443	203064443	1119	INS	60.0
sniffles	1	203684929	203686034	1105	DUP	58.0
sniffles	1	204440012	204440620	608	DEL	60.0
sniffles	1	204440023	204441135	1112	DEL	60.0
sniffles	1	205853580	205853714	134	DEL	60.0
sniffles	1	206223556	206229902	6346	DUP	56.0
sniffles	1	206280913	206280913	1628	INS	60.0
sniffles	1	206285683	206285683	302	INS	60.0
sniffles	1	206856623	206859764	3141	DUP	60.0
sniffles	1	207119657	207119657	86	INS	60.0
sniffles	1	207292385	207293039	654	DEL	58.0
sniffles	1	207541995	207543903	1908	DUP	60.0
sniffles	1	207542237	207545579	3342	DUP	57.0
sniffles	1	207821693	207827625	5932	DUP	60.0
sniffles	1	208762784	208762784	258	INS	60.0
sniffles	1	209621801	209628410	6609	DEL	59.0
sniffles	1	209822562	209825612	3050	INV	57.0
sniffles	1	209823575	209824790	1215	INV	60.0
sniffles	1	209823581	209825618	2037	INV	59.0
sniffles	1	209935343	209935843	500	DEL	60.0
sniffles	1	209944982	209945323	341	DEL	60.0
sniffles	1	210078068	210085962	7894	DEL	58.0
sniffles	1	210295126	210295816	690	DEL	60.0
sniffles	1	210381258	210386585	5327	DEL	58.0
sniffles	1	210593995	210595616	1621	DEL	60.0
sniffles	1	211152696	211155615	2919	DUP	59.0
sniffles	1	211965639	211965639	134	INS	60.0
sniffles	1	212363442	212363819	377	DEL	60.0
sniffles	1	212470408	212473405	2997	DEL	60.0
sniffles	1	212641686	212641686	1184	INS	60.0
sniffles	1	213027173	213029145	1972	DEL	60.0
sniffles	1	213440138	213441625	1487	DEL	60.0
sniffles	1	215400903	215400903	85	INS	60.0
sniffles	1	217085527	217085707	180	DEL	60.0
sniffles	1	218182381	218188873	6492	DEL	60.0
sniffles	1	218418531	218421569	3038	DEL	56.0
sniffles	1	218785909	218786220	311	DEL	60.0
sniffles	1	219929076	219931952	2876	INV	55.0
sniffles	1	219930170	219931268	1098	INV	59.0
sniffles	1	219930170	219931952	1782	INV	60.0
sniffles	1	219931266	219932157	891	DUP	53.0
sniffles	1	220114516	220115151	635	DEL	60.0
sniffles	1	220114652	220115113	461	DEL	60.0
sniffles	1	220221535	220224446	2911	DEL	60.0
sniffles	1	220502931	220503572	641	DEL	60.0
sniffles	1	220840381	220841249	868	DEL	60.0
sniffles	1	221898932	221898932	86	INS	60.0
sniffles	1	222143810	222143910	100	DEL	57.0
sniffles	1	222143869	222143869	102	INS	58.0
sniffles	1	222147503	222147604	101	DEL	60.0
sniffles	1	222147587	222147587	101	INS	60.0
sniffles	1	222296116	222296116	265	INS	60.0
sniffles	1	222373943	222378663	4720	DUP	60.0
sniffles	1	223204568	223205007	439	DEL	60.0
sniffles	1	223824077	223825169	1092	DEL	60.0
sniffles	1	223824270	223824512	242	DEL	60.0
sniffles	1	223824452	223824512	60	DEL	60.0
sniffles	1	224201228	224203733	2505	DEL	53.0
sniffles	1	224263205	224264966	1761	DUP	58.0
sniffles	1	225256497	225256782	285	DEL	60.0
sniffles	1	225266299	225266748	449	DEL	60.0
sniffles	1	225762240	225762545	305	DEL	60.0
sniffles	1	226006740	226006949	209	DEL	60.0
sniffles	1	226543826	226544260	434	DEL	60.0
sniffles	1	227502417	227502417	213	INS	60.0
sniffles	1	227681539	227683469	1930	INV	58.0
sniffles	1	227759460	227759865	405	DEL	60.0
sniffles	1	228024108	228024381	273	DEL	60.0
sniffles	1	228246802	228247655	853	DUP	60.0
sniffles	1	228247541	228247541	856	INS	60.0
sniffles	1	228255494	228261201	5707	DUP	60.0
sniffles	1	228344737	228347465	2728	DUP	57.0
sniffles	1	228572174	228572479	305	DEL	60.0
sniffles	1	228819873	228820227	354	DEL	60.0
sniffles	1	228959896	228959896	87	INS	60.0
sniffles	1	228959899	228959899	428	INS	60.0
sniffles	1	229433945	229433945	674	INS	60.0
sniffles	1	229693792	229694722	930	DEL	60.0
sniffles	1	231146524	231146524	882	INS	60.0
sniffles	1	231337651	231337651	576	INS	60.0
sniffles	1	231897886	231898029	143	DEL	60.0
sniffles	1	232349998	232349998	387	INS	60.0
sniffles	1	232458607	232460216	1609	DEL	59.0
sniffles	1	232504906	232504906	277	INS	60.0
sniffles	1	232836559	232836811	252	DEL	60.0
sniffles	1	232852299	232852885	586	DEL	60.0
sniffles	1	232891503	232897978	6475	DEL	59.0
sniffles	1	233519112	233519112	330	INS	60.0
sniffles	1	235314877	235315931	1054	DUP	60.0
sniffles	1	235315722	235316878	1156	INV	59.0
sniffles	1	235315722	235317740	2018	INV	60.0
sniffles	1	235457617	235457882	265	DEL	60.0
sniffles	1	235536195	235538342	2147	DEL	60.0
sniffles	1	235603359	235603412	53	DEL	60.0
sniffles	1	235603580	235609618	6038	DEL	59.0
sniffles	1	236259844	236259844	536	INS	60.0
sniffles	1	236260209	236260209	538	INS	60.0
sniffles	1	236282657	236291032	8375	DEL	60.0
sniffles	1	236304744	236306779	2035	DUP	60.0
sniffles	1	236549087	236551330	2243	DEL	60.0
sniffles	1	236875719	236879507	3788	DEL	60.0
sniffles	1	237123766	237132721	8955	DUP	60.0
sniffles	1	237795352	237795352	782	INS	60.0
sniffles	1	237963563	237966178	2615	DUP	60.0
sniffles	1	237967596	237967596	327	INS	60.0
sniffles	1	238657845	238658285	440	DEL	60.0
sniffles	1	238852441	238853269	828	DEL	59.0
sniffles	1	239779533	239779533	1038	INS	60.0
sniffles	1	240115960	240116870	910	INV	60.0
sniffles	1	240116113	240116340	227	INV	58.0
sniffles	1	240171208	240174292	3084	DUP	60.0
sniffles	1	240176657	240176657	518	INS	60.0
sniffles	1	240641140	240641570	430	DEL	60.0
sniffles	1	241425962	241426216	254	DEL	60.0
sniffles	1	242859878	242860557	679	DEL	60.0
sniffles	1	243264932	243265335	403	DEL	59.0
sniffles	1	243636778	243637466	688	DEL	59.0
sniffles	1	245574739	245574739	668	INS	60.0
sniffles	1	245606199	245606256	57	DEL	60.0
sniffles	1	245763205	245763205	1000	INS	60.0
sniffles	1	245777941	245778551	610	DEL	60.0
sniffles	1	245961273	245961273	959	INS	60.0
sniffles	1	246035370	246035948	578	DEL	60.0
sniffles	1	246137752	246140383	2631	DEL	60.0
sniffles	1	246155130	246155552	422	DEL	60.0
sniffles	1	246155908	246156210	302	DEL	60.0
sniffles	1	246156707	246157096	389	DEL	60.0
sniffles	1	246552901	246553195	294	DEL	60.0
sniffles	1	246558760	246559258	498	DEL	60.0
sniffles	1	246625338	246625761	423	DEL	60.0
sniffles	1	246684660	246684915	255	DEL	60.0
sniffles	1	246927637	246929071	1434	DEL	57.0
sniffles	1	246928242	246928461	219	DEL	60.0
sniffles	1	246946581	246946581	599	INS	60.0
sniffles	1	246969898	246969986	88	DEL	60.0
sniffles	1	246989157	246989297	140	DEL	60.0
sniffles	1	247291106	247291417	311	INV	59.0
sniffles	1	247292214	247292426	212	DEL	60.0
sniffles	1	247333628	247333940	312	INV	60.0
sniffles	1	247526392	247526392	220	INS	60.0
sniffles	1	247850469	247856495	6026	DEL	60.0
sniffles	1	248207828	248208124	296	DEL	60.0
sniffles	1	248546410	248547455	1045	DEL	60.0
sniffles	1	248571549	248571549	167	INS	60.0
sniffles	1	248571636	248571636	926	INS	60.0
sniffles	1	248571889	248571889	106	INS	60.0
sniffles	1	248633776	248636528	2752	DUP	56.0
sniffles	1	248666882	248667436	554	INV	35.0
sniffles	1	248682566	248682566	474	INS	56.0
sniffles	1	248691626	248692098	472	DEL	57.0
sniffles	1	248706999	248707782	783	INV	37.0
sniffles	1	248758803	248760866	2063	DUP	60.0
sniffles	1	248849860	248850137	277	DEL	60.0
sniffles	1	249144921	249150547	5626	DEL	60.0
sniffles	2	419612	421237	1625	DUP	58.0
sniffles	2	420788	420788	1620	INS	60.0
sniffles	2	502913	503326	413	DEL	60.0
sniffles	2	547305	547453	148	DEL	60.0
sniffles	2	582274	582663	389	DEL	60.0
sniffles	2	604241	604241	1050	INS	60.0
sniffles	2	652639	652639	249	INS	60.0
sniffles	2	725186	725859	673	DEL	60.0
sniffles	2	842996	843219	223	DEL	60.0
sniffles	2	975419	976018	599	DUP	56.0
sniffles	2	975541	975541	610	INS	60.0
sniffles	2	1101955	1101955	135	INS	59.0
sniffles	2	1108658	1108805	147	DEL	60.0
sniffles	2	1194837	1194837	331	INS	60.0
sniffles	2	1234639	1234842	203	DEL	60.0
sniffles	2	1284407	1284407	1016	INS	60.0
sniffles	2	1303590	1303804	214	DEL	60.0
sniffles	2	1349681	1350125	444	DEL	60.0
sniffles	2	1358076	1358449	373	DEL	60.0
sniffles	2	1365303	1366521	1218	DEL	60.0
sniffles	2	1428520	1428934	414	DEL	60.0
sniffles	2	1461176	1461341	165	DEL	60.0
sniffles	2	1521180	1521660	480	DEL	60.0
sniffles	2	1529674	1533177	3503	DEL	60.0
sniffles	2	1534089	1536098	2009	DEL	60.0
sniffles	2	1584517	1585272	755	DEL	60.0
sniffles	2	1613937	1614129	192	DEL	60.0
sniffles	2	1614642	1615104	462	DEL	60.0
sniffles	2	1625693	1626272	579	DEL	58.0
sniffles	2	1642603	1643100	497	DEL	60.0
sniffles	2	1826332	1826800	468	DEL	60.0
sniffles	2	1851860	1852337	477	DEL	60.0
sniffles	2	1912722	1915661	2939	INV	60.0
sniffles	2	1913753	1914617	864	INV	59.0
sniffles	2	1959951	1960047	96	DEL	60.0
sniffles	2	2189101	2189518	417	DEL	60.0
sniffles	2	2261221	2263398	2177	DEL	60.0
sniffles	2	2311387	2311823	436	DEL	60.0
sniffles	2	2466067	2466421	354	DEL	60.0
sniffles	2	2627237	2628761	1524	DEL	60.0
sniffles	2	2720252	2720726	474	DEL	60.0
sniffles	2	2726528	2726528	546	INS	60.0
sniffles	2	2796561	2796769	208	DEL	60.0
sniffles	2	2798800	2799211	411	DEL	60.0
sniffles	2	2910187	2910664	477	DEL	60.0
sniffles	2	2940431	2941028	597	DEL	60.0
sniffles	2	3027969	3028544	575	DEL	60.0
sniffles	2	3183430	3183430	1261	INS	60.0
sniffles	2	3185025	3185025	514	INS	60.0
sniffles	2	3203571	3203628	57	DEL	60.0
sniffles	2	3244119	3244840	721	DEL	60.0
sniffles	2	3250797	3250939	142	DEL	60.0
sniffles	2	3314666	3317721	3055	INV	60.0
sniffles	2	3315628	3316721	1093	INV	59.0
sniffles	2	3323316	3323926	610	DEL	60.0
sniffles	2	3332069	3332634	565	DEL	60.0
sniffles	2	3421897	3421897	62	INS	60.0
sniffles	2	3719354	3720348	994	DEL	60.0
sniffles	2	3772888	3773370	482	DEL	60.0
sniffles	2	4140103	4141294	1191	DUP	58.0
sniffles	2	4140766	4140766	1196	INS	60.0
sniffles	2	4613470	4613989	519	DEL	59.0
sniffles	2	4781287	4787297	6010	DEL	59.0
sniffles	2	4881892	4887884	5992	DEL	60.0
sniffles	2	5487791	5488026	235	DEL	60.0
sniffles	2	5647853	5648271	418	DEL	60.0
sniffles	2	5704287	5704628	341	DEL	60.0
sniffles	2	5887870	5888830	960	DEL	60.0
sniffles	2	7261172	7261520	348	DEL	60.0
sniffles	2	7660195	7660395	200	DEL	60.0
sniffles	2	8043625	8043817	192	DEL	60.0
sniffles	2	8616755	8617171	416	DEL	60.0
sniffles	2	9437961	9437961	329	INS	60.0
sniffles	2	9444557	9446429	1872	DUP	59.0
sniffles	2	9546225	9546602	377	DEL	60.0
sniffles	2	9877277	9877277	959	INS	60.0
sniffles	2	9888772	9888772	346	INS	60.0
sniffles	2	9948333	9953948	5615	DEL	60.0
sniffles	2	9959298	9959562	264	DEL	60.0
sniffles	2	10152597	10155106	2509	DEL	60.0
sniffles	2	10696583	10705639	9056	DEL	60.0
sniffles	2	11253725	11253809	84	DEL	60.0
sniffles	2	11353669	11353669	342	INS	60.0
sniffles	2	11758080	11758543	463	DEL	60.0
sniffles	2	11993978	11994497	519	DEL	60.0
sniffles	2	12988352	12988815	463	INV	60.0
sniffles	2	13620696	13620696	253	INS	60.0
sniffles	2	14531270	14531601	331	DEL	60.0
sniffles	2	15166293	15166669	376	DEL	60.0
sniffles	2	16436754	16439953	3199	INV	55.0
sniffles	2	16437565	16438880	1315	INV	60.0
sniffles	2	16571005	16571382	377	DEL	60.0
sniffles	2	16576770	16576770	56	INS	60.0
sniffles	2	16932484	16935033	2549	DEL	60.0
sniffles	2	18118950	18120022	1072	DEL	58.0
sniffles	2	19002874	19003321	447	DEL	60.0
sniffles	2	19107722	19109635	1913	INV	60.0
sniffles	2	19108798	19109635	837	INV	58.0
sniffles	2	19109447	19110506	1059	DUP	58.0
sniffles	2	19553143	19553143	536	INS	60.0
sniffles	2	19748384	19748384	340	INS	60.0
sniffles	2	19890243	19890294	51	DEL	60.0
sniffles	2	20177399	20177399	347	INS	60.0
sniffles	2	20666675	20666981	306	DEL	60.0
sniffles	2	20971373	20971737	364	DEL	60.0
sniffles	2	21796794	21796794	321	INS	60.0
sniffles	2	22673332	22673414	82	DEL	60.0
sniffles	2	22706303	22706303	1008	INS	60.0
sniffles	2	22940557	22940557	86	INS	60.0
sniffles	2	23055017	23055995	978	INV	59.0
sniffles	2	23446714	23446714	520	INS	60.0
sniffles	2	23571091	23571201	110	DEL	60.0
sniffles	2	25148406	25148555	149	DEL	60.0
sniffles	2	26086325	26092273	5948	DEL	56.0
sniffles	2	26473911	26473911	343	INS	60.0
sniffles	2	26503892	26504920	1028	INV	58.0
sniffles	2	26623647	26623647	349	INS	60.0
sniffles	2	26878028	26878130	102	DEL	60.0
sniffles	2	27324056	27324600	544	DEL	60.0
sniffles	2	27372002	27375735	3733	DUP	60.0
sniffles	2	28054058	28054058	329	INS	60.0
sniffles	2	28133146	28133146	143	INS	60.0
sniffles	2	29228444	29228738	294	DEL	60.0
sniffles	2	29999104	29999285	181	DEL	60.0
sniffles	2	31109890	31109890	218	INS	60.0
sniffles	2	31249617	31250598	981	INV	58.0
sniffles	2	31527424	31527424	280	INS	60.0
sniffles	2	31527424	31527424	587	INS	60.0
sniffles	2	31559042	31559042	918	INS	60.0
sniffles	2	31952164	31952164	348	INS	60.0
sniffles	2	32748990	32751946	2956	INV	60.0
sniffles	2	32749892	32750749	857	INV	60.0
sniffles	2	32837434	32837631	197	DEL	60.0
sniffles	2	32996345	32999296	2951	INV	52.0
sniffles	2	32996346	32998378	2032	INV	60.0
sniffles	2	32997157	32998377	1220	INV	58.0
sniffles	2	33225619	33227266	1647	DUP	58.0
sniffles	2	33765955	33772524	6569	DEL	60.0
sniffles	2	34015402	34015402	124	INS	60.0
sniffles	2	34200383	34200500	117	DEL	60.0
sniffles	2	34467421	34467421	167	INS	60.0
sniffles	2	34467432	34467432	267	INS	60.0
sniffles	2	34505291	34506349	1058	DUP	57.0
sniffles	2	34545264	34546009	745	DEL	60.0
sniffles	2	34643660	34643974	314	DEL	60.0
sniffles	2	34797638	34801495	3857	DEL	60.0
sniffles	2	34828922	34829251	329	DEL	60.0
sniffles	2	34921795	34924023	2228	DUP	60.0
sniffles	2	35678716	35679059	343	DEL	60.0
sniffles	2	36090524	36090815	291	DEL	60.0
sniffles	2	36732536	36732865	329	DEL	60.0
sniffles	2	36899518	36899518	779	INS	60.0
sniffles	2	36955665	36955961	296	DEL	60.0
sniffles	2	36986225	36991030	4805	DUP	60.0
sniffles	2	36986500	36991030	4530	DUP	60.0
sniffles	2	37346918	37349043	2125	DEL	60.0
sniffles	2	37393107	37393107	781	INS	60.0
sniffles	2	37985731	37989442	3711	DUP	58.0
sniffles	2	39071496	39071805	309	DEL	60.0
sniffles	2	39623773	39625293	1520	DEL	58.0
sniffles	2	40332850	40338068	5218	DUP	60.0
sniffles	2	40446810	40447224	414	DEL	60.0
sniffles	2	40978129	40978453	324	DEL	60.0
sniffles	2	41238644	41240081	1437	DUP	60.0
sniffles	2	41239458	41245049	5591	DEL	60.0
sniffles	2	41785050	41787100	2050	INV	57.0
sniffles	2	41785933	41787096	1163	INV	60.0
sniffles	2	41786947	41787967	1020	DUP	55.0
sniffles	2	41973231	41975877	2646	DEL	60.0
sniffles	2	42346300	42347363	1063	DEL	60.0
sniffles	2	43024046	43024046	331	INS	60.0
sniffles	2	43359716	43359893	177	DEL	60.0
sniffles	2	43451297	43455110	3813	DUP	60.0
sniffles	2	44237953	44237953	86	INS	60.0
sniffles	2	44466921	44468549	1628	DEL	58.0
sniffles	2	44467099	44468072	973	DEL	60.0
sniffles	2	44545271	44546301	1030	INV	59.0
sniffles	2	44635873	44636713	840	DEL	60.0
sniffles	2	44816087	44816172	85	DEL	60.0
sniffles	2	45270469	45273339	2870	INV	55.0
sniffles	2	45271153	45272373	1220	INV	60.0
sniffles	2	45641736	45642659	923	DEL	60.0
sniffles	2	46433170	46434697	1527	DEL	60.0
sniffles	2	46909938	46910662	724	DEL	60.0
sniffles	2	47026143	47026602	459	DEL	60.0
sniffles	2	48851175	48857941	6766	DEL	60.0
sniffles	2	49354945	49355083	138	DEL	60.0
sniffles	2	49626781	49630633	3852	DEL	60.0
sniffles	2	50027567	50028389	822	DUP	60.0
sniffles	2	50027911	50027911	828	INS	60.0
sniffles	2	50294985	50298054	3069	INV	58.0
sniffles	2	50295893	50297080	1187	INV	57.0
sniffles	2	50473378	50481011	7633	DEL	60.0
sniffles	2	50814530	50816499	1969	INV	58.0
sniffles	2	50816500	50816606	106	DEL	60.0
sniffles	2	51009200	51016002	6802	DEL	60.0
sniffles	2	51430680	51430680	362	INS	60.0
sniffles	2	51973831	51974228	397	DEL	60.0
sniffles	2	52008687	52009701	1014	INV	58.0
sniffles	2	52162900	52163561	661	DEL	60.0
sniffles	2	52825694	52825861	167	DEL	60.0
sniffles	2	53153549	53153549	324	INS	60.0
sniffles	2	53249473	53252604	3131	DEL	60.0
sniffles	2	53557924	53560061	2137	DUP	55.0
sniffles	2	53558084	53559777	1693	DEL	60.0
sniffles	2	54565491	54567474	1983	DEL	60.0
sniffles	2	54578272	54579256	984	INV	57.0
sniffles	2	54673564	54673564	345	INS	60.0
sniffles	2	55064132	55066312	2180	DUP	60.0
sniffles	2	55634250	55636191	1941	DEL	57.0
sniffles	2	56492391	56492855	464	DEL	60.0
sniffles	2	56654387	56655702	1315	DUP	60.0
sniffles	2	56739130	56739130	1858	INS	60.0
sniffles	2	56872825	56872825	162	INS	60.0
sniffles	2	57982242	57982309	67	DEL	60.0
sniffles	2	59213694	59213694	305	INS	60.0
sniffles	2	59553385	59553385	488	INS	60.0
sniffles	2	59769634	59769634	270	INS	60.0
sniffles	2	60616157	60616469	312	DEL	60.0
sniffles	2	61880237	61881102	865	DEL	60.0
sniffles	2	62057945	62059056	1111	DEL	60.0
sniffles	2	62655280	62656803	1523	INV	59.0
sniffles	2	64113018	64113466	448	DEL	60.0
sniffles	2	64315562	64316375	813	DEL	60.0
sniffles	2	64632278	64632278	212	INS	60.0
sniffles	2	64826620	64829151	2531	DEL	60.0
sniffles	2	65103489	65109489	6000	DEL	60.0
sniffles	2	65393732	65393974	242	DEL	60.0
sniffles	2	65596597	65597008	411	DEL	60.0
sniffles	2	65746424	65746424	3307	INS	50.0
sniffles	2	66008595	66009726	1131	DEL	60.0
sniffles	2	66505593	66507421	1828	DEL	60.0
sniffles	2	67507596	67508004	408	DEL	60.0
sniffles	2	67819058	67819058	565	INS	60.0
sniffles	2	68405591	68405591	121	INS	60.0
sniffles	2	68648183	68648183	337	INS	60.0
sniffles	2	69744636	69744636	86	INS	60.0
sniffles	2	70661323	70662317	994	DEL	60.0
sniffles	2	71163954	71164412	458	DEL	60.0
sniffles	2	71342538	71347886	5348	DEL	60.0
sniffles	2	73723689	73723689	335	INS	60.0
sniffles	2	74030662	74033494	2832	DEL	49.0
sniffles	2	74033494	74035561	2067	DUP	56.0
sniffles	2	76107276	76112864	5588	DUP	60.0
sniffles	2	76257682	76257682	209	INS	60.0
sniffles	2	76410430	76414036	3606	DEL	60.0
sniffles	2	76526511	76528890	2379	DEL	60.0
sniffles	2	76773715	76775413	1698	DUP	60.0
sniffles	2	76844757	76845504	747	DEL	59.0
sniffles	2	77343641	77343641	79	INS	60.0
sniffles	2	77363856	77364700	844	DEL	60.0
sniffles	2	77789337	77789337	533	INS	60.0
sniffles	2	78117902	78118341	439	DEL	60.0
sniffles	2	78456163	78456546	383	DEL	60.0
sniffles	2	78748257	78748959	702	DEL	58.0
sniffles	2	78965394	78965394	325	INS	60.0
sniffles	2	79076638	79081250	4612	DEL	58.0
sniffles	2	79895090	79895386	296	DEL	60.0
sniffles	2	79900059	79900059	461	INS	60.0
sniffles	2	79941150	79942011	861	INV	56.0
sniffles	2	81768469	81774469	6000	DEL	60.0
sniffles	2	82194158	82194158	165	INS	60.0
sniffles	2	82340468	82340680	212	DEL	60.0
sniffles	2	82362140	82362612	472	DEL	60.0
sniffles	2	82756073	82757501	1428	DEL	60.0
sniffles	2	82969916	82969916	196	INS	60.0
sniffles	2	83035629	83036443	814	DEL	59.0
sniffles	2	83831698	83831698	85	INS	60.0
sniffles	2	84432413	84432786	373	DEL	60.0
sniffles	2	84643546	84643546	217	INS	60.0
sniffles	2	84728327	84728327	1001	INS	60.0
sniffles	2	85235385	85235670	285	DEL	60.0
sniffles	2	85939230	85939454	224	DEL	60.0
sniffles	2	85939233	85939358	125	DEL	60.0
sniffles	2	86371746	86372728	982	INV	58.0
sniffles	2	86822035	86822225	190	DEL	60.0
sniffles	2	87139902	87140432	530	DEL	52.0
sniffles	2	87140747	87142527	1780	DEL	55.0
sniffles	2	87538571	87539426	855	INV	57.0
sniffles	2	87771196	87776307	5111	DUP	50.0
sniffles	2	88480468	88480468	937	INS	60.0
sniffles	2	88828013	88831043	3030	DUP	60.0
sniffles	2	89832040	89833248	1208	DEL	60.0
sniffles	2	89854274	89856443	2169	DEL	60.0
sniffles	2	90449660	90450229	569	DEL	60.0
sniffles	2	91759879	91767439	7560	DUP	60.0
sniffles	2	91775691	91775691	145	INS	59.0
sniffles	2	91775694	91775838	144	DEL	60.0
sniffles	2	91782904	91782904	144	INS	60.0
sniffles	2	91782904	91783048	144	DEL	59.0
sniffles	2	91961500	91969613	8113	DUP	59.0
sniffles	2	92312805	92312805	63	INS	59.0
sniffles	2	95562478	95567601	5123	DEL	60.0
sniffles	2	96011563	96014376	2813	DUP	58.0
sniffles	2	96611247	96617437	6190	DEL	38.0
sniffles	2	96667427	96674770	7343	DEL	53.0
sniffles	2	96750715	96751273	558	DEL	60.0
sniffles	2	96750805	96751212	407	DEL	60.0
sniffles	2	97425454	97425454	367	INS	60.0
sniffles	2	97912889	98127661	214772	INV	46.0
sniffles	2	98340271	98345155	4884	DUP	60.0
sniffles	2	99361481	99368975	7494	DEL	60.0
sniffles	2	99916264	99916264	290	INS	60.0
sniffles	2	99918601	99918806	205	DEL	60.0
sniffles	2	99922856	99922856	206	INS	59.0
sniffles	2	99925174	99925460	286	DEL	56.0
sniffles	2	100103726	100105013	1287	DUP	60.0
sniffles	2	100415963	100415963	79	INS	60.0
sniffles	2	101061758	101062073	315	DEL	60.0
sniffles	2	101301136	101301136	117	INS	60.0
sniffles	2	102069356	102069700	344	DEL	60.0
sniffles	2	102620013	102620251	238	DEL	60.0
sniffles	2	102811694	102812326	632	DEL	60.0
sniffles	2	102912411	102912411	85	INS	60.0
sniffles	2	103322506	103322958	452	DEL	59.0
sniffles	2	103333147	103333147	73	INS	60.0
sniffles	2	105107851	105109903	2052	INV	60.0
sniffles	2	105108849	105109902	1053	INV	59.0
sniffles	2	105339624	105339624	86	INS	60.0
sniffles	2	105452325	105454589	2264	DEL	60.0
sniffles	2	106695065	106695862	797	DEL	60.0
sniffles	2	106890404	106890636	232	DEL	60.0
sniffles	2	106930493	106930855	362	DEL	60.0
sniffles	2	107926365	107926699	334	DEL	60.0
sniffles	2	108275391	108277625	2234	DEL	60.0
sniffles	2	108559035	108559035	176	INS	60.0
sniffles	2	108797199	108797199	890	INS	60.0
sniffles	2	108855944	108855944	901	INS	60.0
sniffles	2	108914462	108917548	3086	DUP	60.0
sniffles	2	109739370	109742477	3107	INV	60.0
sniffles	2	109740263	109741338	1075	INV	59.0
sniffles	2	109763431	109763431	495	INS	60.0
sniffles	2	110278130	110278576	446	DEL	60.0
sniffles	2	111682343	111682343	628	INS	60.0
sniffles	2	111682344	111682344	314	INS	60.0
sniffles	2	112276736	112282809	6073	DUP	60.0
sniffles	2	112596241	112603605	7364	DUP	56.0
sniffles	2	112701859	112701859	944	INS	60.0
sniffles	2	112701973	112701973	311	INS	60.0
sniffles	2	112763783	112765387	1604	DEL	60.0
sniffles	2	112871272	112871486	214	DEL	60.0
sniffles	2	112872677	112872812	135	DEL	60.0
sniffles	2	112896789	112897856	1067	DEL	60.0
sniffles	2	112897271	112897325	54	DEL	60.0
sniffles	2	113001390	113001390	300	INS	60.0
sniffles	2	113044722	113050346	5624	DUP	60.0
sniffles	2	113479614	113481547	1933	DEL	60.0
sniffles	2	113534122	113534213	91	DEL	60.0
sniffles	2	113856442	113856649	207	DEL	60.0
sniffles	2	114288820	114292735	3915	DUP	54.0
sniffles	2	114358517	114361280	2763	INV	57.0
sniffles	2	115188388	115188388	305	INS	60.0
sniffles	2	115539071	115539071	331	INS	60.0
sniffles	2	115627901	115628863	962	DUP	60.0
sniffles	2	115628089	115628834	745	DEL	60.0
sniffles	2	116662080	116662644	564	DEL	60.0
sniffles	2	116662106	116662106	711	INS	60.0
sniffles	2	116974604	116981881	7277	INV	60.0
sniffles	2	116974702	116978053	3351	DEL	60.0
sniffles	2	116978298	116982066	3768	INV	60.0
sniffles	2	117239633	117240016	383	DEL	60.0
sniffles	2	117334940	117335241	301	DEL	60.0
sniffles	2	117792015	117796290	4275	INV	59.0
sniffles	2	118171349	118171414	65	DEL	60.0
sniffles	2	118882059	118882059	803	INS	60.0
sniffles	2	118905876	118906633	757	DEL	60.0
sniffles	2	118996935	119001992	5057	DEL	60.0
sniffles	2	119155689	119155689	350	INS	60.0
sniffles	2	119432954	119436450	3496	DEL	60.0
sniffles	2	119653386	119659362	5976	DEL	60.0
sniffles	2	119893851	119894664	813	DEL	54.0
sniffles	2	120155190	120155584	394	DEL	60.0
sniffles	2	120202148	120202728	580	DEL	60.0
sniffles	2	120282660	120282660	936	INS	60.0
sniffles	2	120417197	120418363	1166	DEL	60.0
sniffles	2	121148753	121148753	485	INS	60.0
sniffles	2	121304547	121306681	2134	DEL	60.0
sniffles	2	121797526	121798714	1188	DUP	59.0
sniffles	2	121873512	121873865	353	DEL	60.0
sniffles	2	121891926	121892471	545	DEL	60.0
sniffles	2	122564406	122564707	301	DEL	60.0
sniffles	2	122847313	122850048	2735	INV	56.0
sniffles	2	122848213	122849191	978	INV	59.0
sniffles	2	123364835	123365426	591	DEL	58.0
sniffles	2	123476774	123482515	5741	INV	59.0
sniffles	2	123616764	123617052	288	DEL	60.0
sniffles	2	123990941	123993612	2671	DEL	58.0
sniffles	2	124074277	124074336	59	DEL	60.0
sniffles	2	125052950	125054430	1480	INV	58.0
sniffles	2	125427984	125428483	499	DEL	60.0
sniffles	2	125639339	125645005	5666	DEL	60.0
sniffles	2	125766536	125768149	1613	DEL	60.0
sniffles	2	126009136	126009942	806	DEL	60.0
sniffles	2	126051064	126051064	117	INS	60.0
sniffles	2	126128724	126128724	299	INS	60.0
sniffles	2	126367590	126370292	2702	DEL	60.0
sniffles	2	127449069	127452582	3513	DEL	60.0
sniffles	2	127452621	127452621	73	INS	60.0
sniffles	2	127729075	127729506	431	DEL	60.0
sniffles	2	127825972	127834136	8164	DEL	60.0
sniffles	2	127855763	127859278	3515	DUP	60.0
sniffles	2	128737074	128737163	89	DEL	60.0
sniffles	2	128871242	128871570	328	DEL	60.0
sniffles	2	129098117	129098858	741	DEL	60.0
sniffles	2	129098212	129098700	488	DEL	60.0
sniffles	2	129229041	129229540	499	DEL	60.0
sniffles	2	129638746	129646592	7846	DEL	60.0
sniffles	2	129685038	129686098	1060	INV	59.0
sniffles	2	130037109	130037396	287	DEL	60.0
sniffles	2	130215524	130217214	1690	DUP	59.0
sniffles	2	130492538	130493427	889	DEL	58.0
sniffles	2	130492992	130493380	388	DEL	60.0
sniffles	2	130817087	130817087	115	INS	60.0
sniffles	2	130824812	130825297	485	DEL	60.0
sniffles	2	130824872	130825097	225	DEL	60.0
sniffles	2	131200121	131207646	7525	DUP	41.0
sniffles	2	131844162	131844804	642	DEL	58.0
sniffles	2	131886706	131887170	464	INV	60.0
sniffles	2	132490502	132494759	4257	DUP	60.0
sniffles	2	132872031	132872169	138	DEL	60.0
sniffles	2	132997669	133002408	4739	DEL	60.0
sniffles	2	133016935	133023624	6689	DUP	59.0
sniffles	2	133036945	133039104	2159	DUP	60.0
sniffles	2	133040069	133045940	5871	DEL	56.0
sniffles	2	133115527	133115787	260	DEL	60.0
sniffles	2	133238937	133244937	6000	DEL	60.0
sniffles	2	134460292	134460557	265	DEL	60.0
sniffles	2	134546180	134546550	370	DEL	60.0
sniffles	2	134745636	134754092	8456	DEL	60.0
sniffles	2	134966756	134970077	3321	DEL	59.0
sniffles	2	136879032	136879032	261	INS	60.0
sniffles	2	137509508	137512335	2827	INV	60.0
sniffles	2	137510477	137511329	852	INV	60.0
sniffles	2	138176980	138176980	184	INS	60.0
sniffles	2	138259771	138259771	328	INS	60.0
sniffles	2	138611472	138611472	269	INS	60.0
sniffles	2	138615336	138615604	268	DEL	60.0
sniffles	2	139003203	139007342	4139	INV	60.0
sniffles	2	139003856	139008405	4549	INV	60.0
sniffles	2	139380758	139380758	329	INS	60.0
sniffles	2	141767264	141770356	3092	INV	56.0
sniffles	2	141768309	141769435	1126	INV	58.0
sniffles	2	142008868	142009306	438	DEL	60.0
sniffles	2	142196640	142196640	648	INS	60.0
sniffles	2	142229807	142230651	844	DEL	60.0
sniffles	2	142350989	142351326	337	DEL	60.0
sniffles	2	143389508	143390549	1041	INV	60.0
sniffles	2	143927132	143927541	409	DEL	60.0
sniffles	2	143988118	143996510	8392	DEL	60.0
sniffles	2	145039284	145039284	288	INS	60.0
sniffles	2	145346730	145346730	349	INS	60.0
sniffles	2	145628076	145628736	660	INV	60.0
sniffles	2	146887555	146889568	2013	DEL	60.0
sniffles	2	147941328	147946668	5340	DEL	60.0
sniffles	2	148782094	148782094	85	INS	60.0
sniffles	2	150538587	150539514	927	INV	60.0
sniffles	2	150627067	150627276	209	DEL	60.0
sniffles	2	151447063	151452041	4978	DEL	60.0
sniffles	2	152617304	152617587	283	DEL	60.0
sniffles	2	152930926	152931432	506	DEL	60.0
sniffles	2	153153410	153153477	67	DEL	60.0
sniffles	2	153457375	153461393	4018	INV	59.0
sniffles	2	153795735	153799767	4032	DUP	60.0
sniffles	2	154160654	154160654	321	INS	60.0
sniffles	2	154411710	154411996	286	DEL	60.0
sniffles	2	154633634	154633634	85	INS	60.0
sniffles	2	154896013	154899171	3158	DUP	60.0
sniffles	2	155171109	155174140	3031	INV	60.0
sniffles	2	155172104	155173216	1112	INV	58.0
sniffles	2	155373778	155374631	853	DEL	60.0
sniffles	2	155891102	155891551	449	DEL	60.0
sniffles	2	156526890	156526890	1763	INS	59.0
sniffles	2	156656752	156656847	95	DEL	60.0
sniffles	2	156680525	156680525	156	INS	60.0
sniffles	2	157660790	157660790	932	INS	60.0
sniffles	2	157681364	157682733	1369	DEL	60.0
sniffles	2	158027869	158027869	477	INS	60.0
sniffles	2	158028113	158028113	156	INS	60.0
sniffles	2	158433361	158433647	286	DEL	60.0
sniffles	2	159512538	159513209	671	DUP	60.0
sniffles	2	159959172	159959393	221	DEL	60.0
sniffles	2	159961441	159961669	228	DEL	60.0
sniffles	2	160149170	160151631	2461	DEL	60.0
sniffles	2	161795615	161795910	295	DEL	60.0
sniffles	2	163666424	163666721	297	DEL	60.0
sniffles	2	164511510	164511510	160	INS	60.0
sniffles	2	164993293	164996148	2855	DEL	59.0
sniffles	2	165858997	165864123	5126	DEL	60.0
sniffles	2	166522850	166523465	615	DEL	60.0
sniffles	2	167494647	167501456	6809	DUP	58.0
sniffles	2	167550228	167550281	53	DEL	60.0
sniffles	2	167558523	167565995	7472	DEL	60.0
sniffles	2	169081511	169082126	615	DEL	60.0
sniffles	2	169081648	169082002	354	DEL	60.0
sniffles	2	169395475	169395763	288	DEL	60.0
sniffles	2	170095003	170095003	216	INS	60.0
sniffles	2	170637290	170643994	6704	DEL	60.0
sniffles	2	171777819	171778707	888	INV	57.0
sniffles	2	172664695	172664863	168	DEL	60.0
sniffles	2	172848378	172854109	5731	DEL	60.0
sniffles	2	172905517	172910335	4818	DUP	60.0
sniffles	2	173148027	173148136	109	DEL	60.0
sniffles	2	173554393	173556242	1849	DEL	60.0
sniffles	2	174533479	174536587	3108	INV	53.0
sniffles	2	174533680	174533886	206	DEL	56.0
sniffles	2	174536587	174536587	209	INS	57.0
sniffles	2	175388461	175393122	4661	INV	60.0
sniffles	2	175735910	175735910	337	INS	60.0
sniffles	2	176190162	176190264	102	DEL	60.0
sniffles	2	177265651	177271897	6246	DEL	60.0
sniffles	2	178543113	178543113	1050	INS	60.0
sniffles	2	179037043	179037043	85	INS	60.0
sniffles	2	179172280	179172280	2642	INS	60.0
sniffles	2	179296079	179296963	884	DUP	60.0
sniffles	2	179296418	179296418	889	INS	60.0
sniffles	2	179315145	179315696	551	DEL	60.0
sniffles	2	180408623	180416050	7427	INV	59.0
sniffles	2	180422040	180422826	786	DEL	60.0
sniffles	2	180422092	180422510	418	DEL	60.0
sniffles	2	181925844	181926130	286	DEL	60.0
sniffles	2	182142883	182142883	71	INS	58.0
sniffles	2	182149818	182149818	86	INS	60.0
sniffles	2	183315818	183316125	307	DEL	60.0
sniffles	2	183370796	183372062	1266	DUP	60.0
sniffles	2	183371561	183371561	1274	INS	60.0
sniffles	2	183643187	183643187	180	INS	60.0
sniffles	2	184499776	184502807	3031	INV	55.0
sniffles	2	184500734	184501791	1057	INV	59.0
sniffles	2	184569202	184571035	1833	INV	56.0
sniffles	2	184916901	184921503	4602	DEL	60.0
sniffles	2	184957911	184958245	334	DEL	60.0
sniffles	2	185125574	185125574	311	INS	60.0
sniffles	2	185326251	185327680	1429	DEL	60.0
sniffles	2	185616464	185617326	862	INV	59.0
sniffles	2	186001738	186001738	351	INS	60.0
sniffles	2	187437064	187437289	225	DEL	60.0
sniffles	2	188215737	188216011	274	DEL	60.0
sniffles	2	188505281	188505281	517	INS	60.0
sniffles	2	189163003	189163003	307	INS	60.0
sniffles	2	189163791	189164081	290	DEL	60.0
sniffles	2	189853844	189853844	336	INS	60.0
sniffles	2	191230423	191231326	903	DEL	60.0
sniffles	2	191672663	191675159	2496	DUP	59.0
sniffles	2	192562216	192562551	335	DEL	60.0
sniffles	2	193398580	193398580	295	INS	60.0
sniffles	2	193470433	193473447	3014	INV	58.0
sniffles	2	193471447	193472395	948	INV	58.0
sniffles	2	193928567	193931732	3165	INV	60.0
sniffles	2	193929616	193930792	1176	INV	55.0
sniffles	2	194484205	194484205	86	INS	60.0
sniffles	2	194763764	194763764	434	INS	60.0
sniffles	2	194778475	194779296	821	DEL	60.0
sniffles	2	194914463	194914530	67	DEL	60.0
sniffles	2	195438402	195438402	319	INS	60.0
sniffles	2	195728703	195729985	1282	DEL	60.0
sniffles	2	195842766	195842849	83	DEL	60.0
sniffles	2	195979372	195984445	5073	INV	59.0
sniffles	2	196031256	196031748	492	DEL	57.0
sniffles	2	196031304	196031605	301	DEL	60.0
sniffles	2	196214735	196215214	479	DEL	60.0
sniffles	2	198927700	198928085	385	DEL	60.0
sniffles	2	199142188	199142546	358	DEL	60.0
sniffles	2	199425578	199425578	1057	INS	60.0
sniffles	2	199454654	199454654	864	INS	60.0
sniffles	2	200530311	200530470	159	DEL	60.0
sniffles	2	201071851	201072121	270	DEL	60.0
sniffles	2	201253129	201254010	881	DUP	57.0
sniffles	2	202146644	202149299	2655	DEL	60.0
sniffles	2	202641961	202641961	266	INS	60.0
sniffles	2	202721668	202721957	289	DEL	60.0
sniffles	2	203005916	203006860	944	INV	59.0
sniffles	2	203633021	203634346	1325	DEL	60.0
sniffles	2	203899779	203903878	4099	DUP	58.0
sniffles	2	205516380	205519452	3072	INV	60.0
sniffles	2	205517397	205518537	1140	INV	58.0
sniffles	2	205862992	205863244	252	DEL	60.0
sniffles	2	206127129	206130395	3266	DUP	60.0
sniffles	2	206853451	206853640	189	DEL	60.0
sniffles	2	207024058	207025226	1168	DUP	60.0
sniffles	2	207239809	207239970	161	DEL	60.0
sniffles	2	207583406	207591058	7652	DUP	60.0
sniffles	2	207904001	207906954	2953	INV	56.0
sniffles	2	207905061	207905968	907	INV	59.0
sniffles	2	208567159	208567592	433	DEL	60.0
sniffles	2	208959091	208959492	401	DEL	60.0
sniffles	2	208963211	208963211	110	INS	60.0
sniffles	2	209451660	209452115	455	DEL	60.0
sniffles	2	209466705	209466705	1001	INS	60.0
sniffles	2	211817525	211817525	192	INS	60.0
sniffles	2	212078938	212079450	512	DEL	60.0
sniffles	2	212161536	212161606	70	DEL	60.0
sniffles	2	212707151	212707151	2399	INS	51.0
sniffles	2	212708310	212708310	154	INS	59.0
sniffles	2	213166407	213166407	329	INS	60.0
sniffles	2	213183583	213192641	9058	DEL	60.0
sniffles	2	213530409	213530506	97	DEL	60.0
sniffles	2	214874720	214876209	1489	DEL	60.0
sniffles	2	215271068	215273920	2852	INV	60.0
sniffles	2	215272164	215273128	964	INV	58.0
sniffles	2	216409218	216411806	2588	DUP	60.0
sniffles	2	216548005	216548005	897	INS	54.0
sniffles	2	216548397	216548397	347	INS	60.0
sniffles	2	216784401	216784401	324	INS	60.0
sniffles	2	216960869	216960869	71	INS	60.0
sniffles	2	218442634	218445775	3141	INV	57.0
sniffles	2	218443590	218444830	1240	INV	57.0
sniffles	2	219931565	219932314	749	DEL	60.0
sniffles	2	220051541	220051541	68	INS	60.0
sniffles	2	220054173	220054173	593	INS	60.0
sniffles	2	220195353	220195353	336	INS	60.0
sniffles	2	220523170	220523170	86	INS	60.0
sniffles	2	220936364	220936364	120	INS	60.0
sniffles	2	220936364	220936364	247	INS	60.0
sniffles	2	220994457	220995409	952	DEL	58.0
sniffles	2	221688365	221688441	76	DEL	60.0
sniffles	2	221818452	221818900	448	DEL	60.0
sniffles	2	221882980	221883164	184	DEL	60.0
sniffles	2	222232883	222233655	772	DEL	60.0
sniffles	2	222567625	222569269	1644	INV	57.0
sniffles	2	222670777	222670777	405	INS	60.0
sniffles	2	222677155	222677155	302	INS	60.0
sniffles	2	223760228	223762661	2433	DEL	60.0
sniffles	2	223882849	223882849	321	INS	60.0
sniffles	2	223947649	223947649	483	INS	60.0
sniffles	2	224031117	224031474	357	DEL	60.0
sniffles	2	224408552	224410623	2071	DEL	58.0
sniffles	2	225114032	225114032	462	INS	60.0
sniffles	2	225283734	225283734	85	INS	60.0
sniffles	2	225292691	225293805	1114	INV	59.0
sniffles	2	226039616	226040053	437	DEL	60.0
sniffles	2	226753654	226753654	687	INS	60.0
sniffles	2	226831963	226838411	6448	DEL	58.0
sniffles	2	226954898	226962254	7356	DEL	60.0
sniffles	2	227017588	227017799	211	DEL	60.0
sniffles	2	228709412	228709669	257	DEL	60.0
sniffles	2	228749829	228752922	3093	INV	57.0
sniffles	2	228750947	228752013	1066	INV	54.0
sniffles	2	228956954	228957852	898	DEL	60.0
sniffles	2	229264434	229268337	3903	DUP	60.0
sniffles	2	229764155	229766592	2437	DUP	60.0
sniffles	2	229765631	229766592	961	DUP	60.0
sniffles	2	229766246	229766246	837	INS	60.0
sniffles	2	230254038	230254038	329	INS	60.0
sniffles	2	231325097	231325849	752	DEL	60.0
sniffles	2	231492812	231492812	100	INS	60.0
sniffles	2	231492816	231501468	8652	DUP	58.0
sniffles	2	231884125	231885270	1145	DEL	60.0
sniffles	2	232217546	232217546	914	INS	60.0
sniffles	2	232397113	232400258	3145	DEL	60.0
sniffles	2	232482685	232482685	261	INS	60.0
sniffles	2	233271552	233275426	3874	DUP	60.0
sniffles	2	233622032	233622032	353	INS	60.0
sniffles	2	233769783	233772614	2831	INV	56.0
sniffles	2	233770671	233771608	937	INV	57.0
sniffles	2	233859825	233860220	395	DEL	60.0
sniffles	2	234631463	234633960	2497	DEL	58.0
sniffles	2	235554023	235558288	4265	DEL	60.0
sniffles	2	235812284	235812578	294	DEL	60.0
sniffles	2	235919392	235919913	521	DEL	58.0
sniffles	2	236098947	236098947	328	INS	60.0
sniffles	2	236473325	236473459	134	DEL	60.0
sniffles	2	236805324	236806742	1418	DEL	60.0
sniffles	2	237216634	237216784	150	DEL	60.0
sniffles	2	237287653	237288645	992	DEL	59.0
sniffles	2	237556900	237556900	62	INS	60.0
sniffles	2	237701743	237702143	400	DEL	60.0
sniffles	2	238465574	238465727	153	DEL	60.0
sniffles	2	238556169	238556673	504	DEL	60.0
sniffles	2	238865975	238866043	68	DEL	60.0
sniffles	2	239025763	239029049	3286	DUP	60.0
sniffles	2	239204435	239205534	1099	DEL	60.0
sniffles	2	239409373	239409691	318	DEL	60.0
sniffles	2	239626158	239627496	1338	DEL	60.0
sniffles	2	240041536	240041930	394	DEL	60.0
sniffles	2	240202696	240203068	372	DEL	60.0
sniffles	2	240389278	240389733	455	DEL	60.0
sniffles	2	240511248	240511713	465	DEL	60.0
sniffles	2	240564670	240565140	470	DEL	60.0
sniffles	2	240587085	240587332	247	DEL	60.0
sniffles	2	240640997	240641612	615	DEL	60.0
sniffles	2	240654882	240655216	334	DEL	60.0
sniffles	2	240712381	240721653	9272	DUP	60.0
sniffles	2	240833635	240833929	294	DEL	60.0
sniffles	2	240838088	240839393	1305	DEL	59.0
sniffles	2	240853518	240854745	1227	DEL	60.0
sniffles	2	240870066	240870539	473	DEL	60.0
sniffles	2	241045366	241046264	898	DEL	60.0
sniffles	2	241050092	241050449	357	DEL	60.0
sniffles	2	241232413	241242364	9951	DEL	59.0
sniffles	2	241453170	241454237	1067	INV	60.0
sniffles	2	241496394	241499587	3193	DUP	60.0
sniffles	2	241580587	241581460	873	DEL	60.0
sniffles	2	241631261	241637900	6639	DUP	38.0
sniffles	2	241752010	241752010	587	INS	60.0
sniffles	2	241992090	241992367	277	DEL	60.0
sniffles	2	242017540	242018567	1027	DEL	60.0
sniffles	2	242146424	242146597	173	DEL	60.0
sniffles	2	242396668	242396914	246	DEL	60.0
sniffles	2	242506009	242507290	1281	DEL	57.0
sniffles	2	242510338	242510338	631	INS	60.0
sniffles	2	242530462	242530462	1329	INS	60.0
sniffles	2	242694931	242695290	359	DEL	60.0
sniffles	2	242797879	242798816	937	DUP	58.0
sniffles	2	242798244	242798244	947	INS	60.0
sniffles	2	242945373	242946699	1326	DUP	55.0
sniffles	2	242945777	242945777	1328	INS	60.0
sniffles	2	242955130	242955784	654	DUP	60.0
sniffles	2	242955349	242955349	657	INS	60.0
sniffles	3	96652	96652	683	INS	60.0
sniffles	3	227945	235192	7247	DEL	60.0
sniffles	3	329225	331621	2396	DEL	60.0
sniffles	3	528304	534056	5752	DUP	60.0
sniffles	3	1031868	1031868	1034	INS	60.0
sniffles	3	1684840	1690715	5875	DEL	60.0
sniffles	3	1781974	1788545	6571	DUP	59.0
sniffles	3	1805701	1806320	619	DEL	60.0
sniffles	3	2139604	2142542	2938	INV	60.0
sniffles	3	2140610	2141551	941	INV	59.0
sniffles	3	2311600	2311930	330	DEL	60.0
sniffles	3	2430880	2431153	273	DEL	60.0
sniffles	3	2813995	2813995	370	INS	60.0
sniffles	3	2843307	2843307	130	INS	60.0
sniffles	3	3231920	3231920	733	INS	60.0
sniffles	3	3481045	3483340	2295	DEL	60.0
sniffles	3	3638796	3638796	873	INS	60.0
sniffles	3	3873189	3873531	342	DEL	60.0
sniffles	3	4066998	4069558	2560	DEL	60.0
sniffles	3	4205124	4205124	338	INS	60.0
sniffles	3	4398521	4400320	1799	DEL	60.0
sniffles	3	5098704	5103824	5120	DEL	59.0
sniffles	3	5535396	5539279	3883	DEL	58.0
sniffles	3	5605909	5605909	1128	INS	60.0
sniffles	3	5606921	5606921	287	INS	60.0
sniffles	3	5943867	5944026	159	DEL	60.0
sniffles	3	6103014	6103014	350	INS	60.0
sniffles	3	6525380	6525380	237	INS	60.0
sniffles	3	6649649	6656706	7057	DEL	60.0
sniffles	3	6679926	6679926	671	INS	60.0
sniffles	3	6701190	6701190	551	INS	60.0
sniffles	3	7820512	7820595	83	DEL	60.0
sniffles	3	8305901	8305901	304	INS	60.0
sniffles	3	8720332	8720860	528	DEL	60.0
sniffles	3	8722515	8723106	591	DEL	60.0
sniffles	3	8810089	8811393	1304	DUP	60.0
sniffles	3	9254047	9254426	379	DEL	59.0
sniffles	3	9513486	9516510	3024	INV	56.0
sniffles	3	9514374	9515387	1013	INV	60.0
sniffles	3	9577223	9577223	86	INS	60.0
sniffles	3	10190068	10190866	798	DEL	60.0
sniffles	3	10407495	10407495	87	INS	60.0
sniffles	3	11416531	11420159	3628	DEL	59.0
sniffles	3	11594642	11594765	123	DEL	60.0
sniffles	3	11805985	11807177	1192	DEL	60.0
sniffles	3	11946534	11948271	1737	DEL	60.0
sniffles	3	11947433	11949732	2299	DEL	60.0
sniffles	3	12182059	12191215	9156	DEL	60.0
sniffles	3	12227627	12227627	330	INS	60.0
sniffles	3	12293188	12294617	1429	DEL	60.0
sniffles	3	12818435	12818435	333	INS	60.0
sniffles	3	12993673	12996847	3174	INV	60.0
sniffles	3	12994689	12995837	1148	INV	57.0
sniffles	3	13997352	13997352	269	INS	60.0
sniffles	3	14291163	14296084	4921	DEL	60.0
sniffles	3	15474521	15475503	982	INV	59.0
sniffles	3	15633911	15634658	747	DEL	60.0
sniffles	3	15844787	15846717	1930	DUP	59.0
sniffles	3	15845230	15846435	1205	DUP	57.0
sniffles	3	16239351	16241007	1656	DEL	60.0
sniffles	3	17731701	17732000	299	DEL	60.0
sniffles	3	18067058	18073653	6595	DEL	59.0
sniffles	3	18729965	18730766	801	DEL	59.0
sniffles	3	19802949	19806358	3409	DEL	58.0
sniffles	3	20011516	20011615	99	DEL	60.0
sniffles	3	20200730	20201260	530	DEL	60.0
sniffles	3	20461909	20465393	3484	INV	58.0
sniffles	3	20463036	20464238	1202	INV	58.0
sniffles	3	20794173	20798212	4039	DEL	60.0
sniffles	3	20852043	20853100	1057	INV	60.0
sniffles	3	20896952	20897167	215	DEL	60.0
sniffles	3	20988431	20996130	7699	DEL	60.0
sniffles	3	21976413	21985417	9004	DEL	60.0
sniffles	3	22277797	22286192	8395	DEL	60.0
sniffles	3	22420248	22421029	781	DEL	60.0
sniffles	3	22420482	22421013	531	DEL	60.0
sniffles	3	22582226	22582902	676	DEL	60.0
sniffles	3	22720894	22724397	3503	DUP	60.0
sniffles	3	23298130	23298130	114	INS	60.0
sniffles	3	23514951	23514951	85	INS	60.0
sniffles	3	23763814	23765312	1498	DEL	60.0
sniffles	3	24305972	24306104	132	DEL	60.0
sniffles	3	24819539	24819823	284	DEL	60.0
sniffles	3	24987836	24987836	85	INS	60.0
sniffles	3	25172406	25172532	126	DEL	60.0
sniffles	3	25668883	25668883	336	INS	60.0
sniffles	3	25699359	25699562	203	DEL	60.0
sniffles	3	26123818	26124120	302	DEL	60.0
sniffles	3	26357247	26357247	110	INS	57.0
sniffles	3	26359363	26359473	110	DEL	56.0
sniffles	3	26450923	26452179	1256	DUP	58.0
sniffles	3	26451738	26451738	1260	INS	60.0
sniffles	3	26524412	26524412	1438	INS	58.0
sniffles	3	27650634	27652188	1554	DUP	57.0
sniffles	3	27651370	27651370	1557	INS	60.0
sniffles	3	28167457	28167767	310	DEL	60.0
sniffles	3	28391396	28393792	2396	DEL	60.0
sniffles	3	28424798	28424798	279	INS	60.0
sniffles	3	28707014	28707014	198	INS	60.0
sniffles	3	30412952	30413751	799	DUP	60.0
sniffles	3	30664719	30664719	3030	INS	44.0
sniffles	3	31037252	31037252	472	INS	60.0
sniffles	3	31400635	31400635	86	INS	60.0
sniffles	3	31481516	31482933	1417	DEL	60.0
sniffles	3	31503249	31503249	462	INS	60.0
sniffles	3	31842170	31842170	347	INS	60.0
sniffles	3	31850372	31850372	348	INS	60.0
sniffles	3	31854073	31854462	389	DEL	60.0
sniffles	3	31856326	31856838	512	DEL	60.0
sniffles	3	31881353	31881353	355	INS	60.0
sniffles	3	32101676	32104057	2381	DUP	60.0
sniffles	3	32102048	32107854	5806	DEL	60.0
sniffles	3	32153756	32153864	108	DEL	60.0
sniffles	3	32203877	32204164	287	DEL	60.0
sniffles	3	32838589	32839061	472	DEL	60.0
sniffles	3	33155419	33156952	1533	INV	59.0
sniffles	3	33300925	33301256	331	DEL	60.0
sniffles	3	33435100	33436819	1719	DEL	59.0
sniffles	3	33485691	33485824	133	DEL	60.0
sniffles	3	33553276	33554069	793	DEL	60.0
sniffles	3	34059532	34059677	145	DEL	60.0
sniffles	3	35716638	35716638	158	INS	60.0
sniffles	3	35952414	35952414	89	INS	60.0
sniffles	3	38368173	38368657	484	DEL	60.0
sniffles	3	39215747	39215747	585	INS	60.0
sniffles	3	40125900	40126098	198	DEL	60.0
sniffles	3	40753749	40754437	688	DEL	60.0
sniffles	3	41008639	41008639	143	INS	60.0
sniffles	3	41336676	41337230	554	DEL	60.0
sniffles	3	41362143	41363401	1258	INV	60.0
sniffles	3	41362859	41367034	4175	INV	60.0
sniffles	3	42898392	42898392	314	INS	60.0
sniffles	3	43316497	43316497	271	INS	60.0
sniffles	3	43417326	43417546	220	DEL	60.0
sniffles	3	43427495	43427495	226	INS	60.0
sniffles	3	43652546	43655586	3040	INV	53.0
sniffles	3	43653528	43654440	912	INV	57.0
sniffles	3	44739193	44742160	2967	INV	58.0
sniffles	3	44740991	44740991	58	INS	58.0
sniffles	3	44741232	44742048	816	INV	58.0
sniffles	3	44742273	44742330	57	DEL	58.0
sniffles	3	45057217	45060155	2938	INV	54.0
sniffles	3	45058206	45059172	966	INV	59.0
sniffles	3	45073143	45073563	420	DEL	60.0
sniffles	3	46550772	46550772	156	INS	60.0
sniffles	3	46661824	46661824	331	INS	60.0
sniffles	3	46881073	46881073	972	INS	60.0
sniffles	3	46996790	46999768	2978	INV	60.0
sniffles	3	46997729	46998902	1173	INV	58.0
sniffles	3	47472762	47472762	653	INS	60.0
sniffles	3	47490685	47493426	2741	DEL	60.0
sniffles	3	47524246	47524313	67	DEL	60.0
sniffles	3	47524553	47533218	8665	DEL	60.0
sniffles	3	47822606	47824642	2036	DUP	58.0
sniffles	3	48251697	48255139	3442	DEL	58.0
sniffles	3	48372287	48372287	86	INS	60.0
sniffles	3	48598925	48599409	484	DEL	60.0
sniffles	3	48599035	48599035	86	INS	60.0
sniffles	3	49342552	49342552	236	INS	60.0
sniffles	3	50120789	50126280	5491	DUP	60.0
sniffles	3	50879141	50879141	336	INS	60.0
sniffles	3	50913462	50913462	89	INS	60.0
sniffles	3	50925338	50925338	701	INS	59.0
sniffles	3	50925338	50934331	8993	INV	60.0
sniffles	3	50934331	50935028	697	DEL	60.0
sniffles	3	51455631	51455631	2673	INS	55.0
sniffles	3	51760669	51760669	305	INS	60.0
sniffles	3	52478497	52479039	542	DEL	60.0
sniffles	3	55788048	55788048	1614	INS	59.0
sniffles	3	56604663	56604933	270	DEL	60.0
sniffles	3	57003336	57003421	85	DEL	60.0
sniffles	3	57005549	57007087	1538	DEL	59.0
sniffles	3	57143907	57146822	2915	INV	56.0
sniffles	3	57144970	57145994	1024	INV	60.0
sniffles	3	57405935	57406938	1003	DUP	60.0
sniffles	3	58101603	58102446	843	INV	60.0
sniffles	3	58534753	58537350	2597	DEL	60.0
sniffles	3	58553160	58558771	5611	DUP	60.0
sniffles	3	58783801	58783801	658	INS	60.0
sniffles	3	58798566	58800025	1459	DEL	58.0
sniffles	3	59124720	59126199	1479	DEL	60.0
sniffles	3	59125033	59125749	716	DEL	58.0
sniffles	3	59170093	59173170	3077	INV	60.0
sniffles	3	59171110	59172200	1090	INV	57.0
sniffles	3	59894509	59894509	71	INS	60.0
sniffles	3	60460228	60460228	1214	INS	60.0
sniffles	3	60495278	60495278	1725	INS	60.0
sniffles	3	61158368	61158484	116	DEL	60.0
sniffles	3	61665756	61667317	1561	DEL	60.0
sniffles	3	63729665	63733178	3513	INV	59.0
sniffles	3	63730927	63732150	1223	INV	57.0
sniffles	3	63749892	63750291	399	DEL	60.0
sniffles	3	64399153	64399153	375	INS	60.0
sniffles	3	65117761	65119694	1933	DEL	60.0
sniffles	3	65117764	65117825	61	DEL	60.0
sniffles	3	66049243	66049551	308	DEL	60.0
sniffles	3	66335895	66335895	414	INS	60.0
sniffles	3	66925055	66925216	161	DEL	60.0
sniffles	3	67493677	67496806	3129	DEL	60.0
sniffles	3	68719626	68719704	78	DEL	60.0
sniffles	3	68739689	68747821	8132	DEL	59.0
sniffles	3	68870521	68870697	176	DEL	60.0
sniffles	3	69881942	69882437	495	DEL	60.0
sniffles	3	71242376	71242751	375	DEL	60.0
sniffles	3	71461281	71461281	119	INS	60.0
sniffles	3	71483844	71483844	1270	INS	60.0
sniffles	3	71656928	71665359	8431	DUP	60.0
sniffles	3	72000681	72002841	2160	DEL	60.0
sniffles	3	72094766	72094823	57	DEL	60.0
sniffles	3	72347479	72353328	5849	DUP	58.0
sniffles	3	72738522	72739601	1079	DEL	60.0
sniffles	3	73061666	73065123	3457	DEL	60.0
sniffles	3	73961525	73968286	6761	DUP	60.0
sniffles	3	74148158	74151870	3712	DEL	60.0
sniffles	3	74208892	74211610	2718	INV	60.0
sniffles	3	74209743	74210848	1105	INV	54.0
sniffles	3	75101204	75101204	282	INS	60.0
sniffles	3	75276875	75278896	2021	DEL	60.0
sniffles	3	75533820	75533820	86	INS	60.0
sniffles	3	75694412	75695309	897	DEL	45.0
sniffles	3	75742036	75742356	320	DEL	59.0
sniffles	3	75772762	75772896	134	DEL	58.0
sniffles	3	75790633	75791186	553	DEL	57.0
sniffles	3	75795010	75800582	5572	DEL	41.0
sniffles	3	76014640	76014640	330	INS	60.0
sniffles	3	77338426	77345593	7167	DUP	60.0
sniffles	3	77924074	77924074	1249	INS	60.0
sniffles	3	78186941	78187417	476	INV	60.0
sniffles	3	78231795	78231922	127	DEL	60.0
sniffles	3	80062287	80064158	1871	DEL	60.0
sniffles	3	80657250	80657709	459	DEL	60.0
sniffles	3	80819374	80819879	505	DEL	60.0
sniffles	3	80925310	80926536	1226	DEL	60.0
sniffles	3	81346081	81346366	285	DEL	60.0
sniffles	3	82203603	82204183	580	INV	60.0
sniffles	3	82347404	82347882	478	DEL	60.0
sniffles	3	82965717	82965996	279	DEL	59.0
sniffles	3	83063409	83064043	634	DEL	58.0
sniffles	3	83063626	83063819	193	DEL	60.0
sniffles	3	83394683	83397802	3119	INV	60.0
sniffles	3	83395803	83396820	1017	INV	56.0
sniffles	3	83613969	83613969	592	INS	57.0
sniffles	3	83828097	83828299	202	DEL	60.0
sniffles	3	83954930	83954930	396	INS	60.0
sniffles	3	84104913	84107365	2452	DUP	60.0
sniffles	3	84105991	84106945	954	DUP	60.0
sniffles	3	84106151	84106151	957	INS	60.0
sniffles	3	84593162	84593162	186	INS	60.0
sniffles	3	84699283	84702642	3359	DEL	60.0
sniffles	3	84832091	84832091	358	INS	60.0
sniffles	3	85140957	85143956	2999	INV	60.0
sniffles	3	85141963	85142983	1020	INV	56.0
sniffles	3	85663337	85663337	335	INS	60.0
sniffles	3	85663338	85663338	654	INS	60.0
sniffles	3	85726511	85730515	4004	DEL	60.0
sniffles	3	85904050	85906875	2825	INV	55.0
sniffles	3	85905029	85905961	932	INV	57.0
sniffles	3	86264910	86264910	958	INS	60.0
sniffles	3	86882911	86883098	187	DEL	60.0
sniffles	3	87447672	87456522	8850	DEL	60.0
sniffles	3	87458645	87460217	1572	DEL	60.0
sniffles	3	88215505	88216225	720	INV	60.0
sniffles	3	88453740	88453993	253	DEL	60.0
sniffles	3	88609585	88609585	167	INS	60.0
sniffles	3	89260709	89261171	462	DEL	60.0
sniffles	3	89723780	89723780	602	INS	60.0
sniffles	3	94348749	94348749	284	INS	60.0
sniffles	3	95115740	95117321	1581	DEL	60.0
sniffles	3	95465722	95470756	5034	DEL	60.0
sniffles	3	97220029	97221775	1746	DEL	59.0
sniffles	3	97914626	97914626	833	INS	60.0
sniffles	3	98410151	98414778	4627	DUP	60.0
sniffles	3	98711147	98711958	811	DEL	60.0
sniffles	3	98899065	98902385	3320	DEL	58.0
sniffles	3	98982394	98982499	105	DEL	60.0
sniffles	3	99037458	99037746	288	DEL	60.0
sniffles	3	99207481	99216624	9143	DUP	60.0
sniffles	3	99628793	99629616	823	DEL	60.0
sniffles	3	99654797	99654797	887	INS	60.0
sniffles	3	99906412	99906412	505	INS	60.0
sniffles	3	100112491	100112491	336	INS	60.0
sniffles	3	100280106	100283248	3142	INV	56.0
sniffles	3	100281188	100282285	1097	INV	59.0
sniffles	3	100306777	100307081	304	DEL	60.0
sniffles	3	100737270	100737270	297	INS	60.0
sniffles	3	100798720	100798720	82	INS	60.0
sniffles	3	101372352	101373306	954	INV	58.0
sniffles	3	101491397	101492594	1197	DEL	60.0
sniffles	3	102094440	102094440	202	INS	60.0
sniffles	3	102810342	102810656	314	DEL	60.0
sniffles	3	103467693	103467693	1141	INS	60.0
sniffles	3	104249703	104249817	114	DEL	60.0
sniffles	3	105333888	105333888	146	INS	60.0
sniffles	3	106652549	106652967	418	DEL	60.0
sniffles	3	107037935	107040242	2307	DUP	60.0
sniffles	3	107142716	107143877	1161	INV	58.0
sniffles	3	107165131	107165863	732	DEL	60.0
sniffles	3	107893305	107893305	290	INS	60.0
sniffles	3	108641616	108644624	3008	INV	60.0
sniffles	3	108642640	108643707	1067	INV	60.0
sniffles	3	109335398	109337939	2541	DEL	60.0
sniffles	3	110256975	110257252	277	DEL	60.0
sniffles	3	110270999	110270999	286	INS	60.0
sniffles	3	110677346	110677497	151	DEL	60.0
sniffles	3	111226342	111226342	340	INS	60.0
sniffles	3	112453447	112453447	670	INS	60.0
sniffles	3	112453468	112453468	326	INS	60.0
sniffles	3	113854028	113854336	308	DEL	60.0
sniffles	3	114113185	114114671	1486	DEL	60.0
sniffles	3	114150204	114159211	9007	DEL	60.0
sniffles	3	114466514	114466769	255	DEL	60.0
sniffles	3	115024245	115024552	307	DEL	60.0
sniffles	3	116204808	116205147	339	DEL	60.0
sniffles	3	116523399	116525894	2495	DEL	59.0
sniffles	3	117155778	117155778	589	INS	60.0
sniffles	3	119498523	119498671	148	DEL	60.0
sniffles	3	119894001	119894437	436	DEL	60.0
sniffles	3	120162204	120164971	2767	DEL	60.0
sniffles	3	120309335	120309335	215	INS	60.0
sniffles	3	120425432	120425432	310	INS	60.0
sniffles	3	121411133	121412101	968	INV	60.0
sniffles	3	121863080	121863713	633	DEL	60.0
sniffles	3	122138450	122138768	318	DEL	60.0
sniffles	3	122445712	122445712	200	INS	60.0
sniffles	3	122915597	122916542	945	INV	59.0
sniffles	3	123033671	123033671	1231	INS	60.0
sniffles	3	123197403	123198059	656	DEL	60.0
sniffles	3	123209238	123209238	339	INS	60.0
sniffles	3	123671409	123674359	2950	INV	58.0
sniffles	3	123672426	123673535	1109	INV	60.0
sniffles	3	124157385	124157385	276	INS	60.0
sniffles	3	124498981	124499060	79	DEL	60.0
sniffles	3	124890046	124890720	674	DEL	59.0
sniffles	3	125062252	125062392	140	DEL	60.0
sniffles	3	125062288	125062354	66	DEL	60.0
sniffles	3	125214363	125214363	311	INS	60.0
sniffles	3	125449612	125452947	3335	DUP	57.0
sniffles	3	125485025	125485025	50	INS	60.0
sniffles	3	125607920	125608139	219	DEL	60.0
sniffles	3	125676779	125678941	2162	DEL	60.0
sniffles	3	125904361	125904361	709	INS	60.0
sniffles	3	126090159	126090159	985	INS	60.0
sniffles	3	126234248	126234376	128	DEL	60.0
sniffles	3	126358734	126359457	723	DEL	60.0
sniffles	3	127626195	127626259	64	DEL	60.0
sniffles	3	128379367	128380244	877	DUP	60.0
sniffles	3	128379707	128379707	880	INS	60.0
sniffles	3	128660688	128663159	2471	DEL	60.0
sniffles	3	128949863	128949863	397	INS	60.0
sniffles	3	129657426	129657881	455	DEL	60.0
sniffles	3	129721441	129724933	3492	DUP	59.0
sniffles	3	130083020	130083020	355	INS	60.0
sniffles	3	130705547	130705958	411	DEL	60.0
sniffles	3	131315160	131315540	380	DEL	60.0
sniffles	3	131708371	131713276	4905	DEL	60.0
sniffles	3	131740179	131743486	3307	DEL	60.0
sniffles	3	131866919	131866919	190	INS	60.0
sniffles	3	132597850	132598735	885	DEL	60.0
sniffles	3	132967310	132967310	93	INS	60.0
sniffles	3	133503773	133505080	1307	DEL	60.0
sniffles	3	134647088	134648609	1521	DUP	60.0
sniffles	3	134673912	134674551	639	DEL	58.0
sniffles	3	135014891	135015813	922	DEL	60.0
sniffles	3	135221504	135225249	3745	DEL	60.0
sniffles	3	136020745	136026203	5458	DUP	58.0
sniffles	3	136504192	136507304	3112	INV	60.0
sniffles	3	136505275	136506266	991	INV	57.0
sniffles	3	137003241	137003241	78	INS	60.0
sniffles	3	137072357	137073355	998	DEL	60.0
sniffles	3	137565185	137565185	525	INS	60.0
sniffles	3	137694507	137695705	1198	INV	56.0
sniffles	3	139385551	139388369	2818	INV	60.0
sniffles	3	139386590	139387575	985	INV	59.0
sniffles	3	139425502	139426296	794	DEL	58.0
sniffles	3	139699684	139700866	1182	DUP	60.0
sniffles	3	139923606	139924667	1061	DUP	57.0
sniffles	3	140193794	140194014	220	DEL	60.0
sniffles	3	140267507	140270886	3379	DEL	60.0
sniffles	3	140524406	140524406	328	INS	60.0
sniffles	3	140544085	140547062	2977	DEL	60.0
sniffles	3	140544427	140547050	2623	DUP	60.0
sniffles	3	140722512	140723399	887	INV	59.0
sniffles	3	140722512	140724326	1814	INV	49.0
sniffles	3	140723399	140724402	1003	DUP	44.0
sniffles	3	140760583	140760583	132	INS	60.0
sniffles	3	141318571	141318571	86	INS	60.0
sniffles	3	141329218	141329280	62	DEL	60.0
sniffles	3	141384678	141384978	300	DEL	60.0
sniffles	3	142764339	142767045	2706	DEL	60.0
sniffles	3	143194820	143194820	345	INS	60.0
sniffles	3	144308181	144308181	85	INS	60.0
sniffles	3	144340169	144340563	394	DEL	60.0
sniffles	3	144503107	144503107	274	INS	60.0
sniffles	3	144517872	144518379	507	DEL	60.0
sniffles	3	144548528	144553003	4475	DEL	60.0
sniffles	3	144888449	144888901	452	DEL	60.0
sniffles	3	145146480	145147002	522	DEL	60.0
sniffles	3	145668760	145668760	694	INS	60.0
sniffles	3	146219797	146219797	114	INS	60.0
sniffles	3	146385279	146394854	9575	DEL	60.0
sniffles	3	146391246	146394014	2768	INV	60.0
sniffles	3	146392038	146393057	1019	INV	59.0
sniffles	3	146392038	146393998	1960	INV	44.0
sniffles	3	146393057	146394077	1020	DUP	58.0
sniffles	3	146902585	146902585	150	INS	60.0
sniffles	3	146966600	146970018	3418	DEL	60.0
sniffles	3	147606689	147607235	546	DEL	60.0
sniffles	3	148281437	148285412	3975	DEL	59.0
sniffles	3	148359205	148359205	185	INS	60.0
sniffles	3	148963380	148969724	6344	DEL	60.0
sniffles	3	149097914	149097914	1166	INS	60.0
sniffles	3	149142358	149142358	88	INS	60.0
sniffles	3	149899156	149899459	303	DEL	60.0
sniffles	3	150958811	150958811	85	INS	60.0
sniffles	3	151427756	151428340	584	DEL	60.0
sniffles	3	151503063	151503443	380	DEL	60.0
sniffles	3	151764905	151765270	365	DEL	60.0
sniffles	3	152347070	152355470	8400	DEL	60.0
sniffles	3	152611204	152611204	240	INS	60.0
sniffles	3	153019065	153019165	100	DEL	60.0
sniffles	3	153296906	153296906	109	INS	60.0
sniffles	3	153643510	153643510	240	INS	60.0
sniffles	3	154096745	154097057	312	DEL	60.0
sniffles	3	154647894	154650565	2671	DEL	60.0
sniffles	3	155410975	155411331	356	DEL	60.0
sniffles	3	156092217	156093535	1318	DEL	58.0
sniffles	3	157593869	157597160	3291	INV	56.0
sniffles	3	157594818	157595998	1180	INV	57.0
sniffles	3	157850445	157850445	75	INS	60.0
sniffles	3	157854303	157854303	2213	INS	58.0
sniffles	3	158947204	158947204	779	INS	60.0
sniffles	3	159257035	159257678	643	DEL	60.0
sniffles	3	159257452	159257452	561	INS	60.0
sniffles	3	160378594	160381821	3227	DUP	60.0
sniffles	3	160402179	160403036	857	DEL	60.0
sniffles	3	161717441	161717441	255	INS	60.0
sniffles	3	162217772	162226822	9050	DUP	60.0
sniffles	3	162545362	162547642	2280	INV	58.0
sniffles	3	162545364	162548451	3087	INV	59.0
sniffles	3	162629420	162636414	6994	DUP	60.0
sniffles	3	162717057	162722105	5048	DEL	60.0
sniffles	3	162765055	162769077	4022	DEL	59.0
sniffles	3	162825759	162828706	2947	INV	57.0
sniffles	3	162826670	162827674	1004	INV	60.0
sniffles	3	163057174	163060193	3019	INV	60.0
sniffles	3	163058147	163059371	1224	INV	52.0
sniffles	3	163989158	163993590	4432	DEL	60.0
sniffles	3	164581707	164581707	85	INS	60.0
sniffles	3	164592678	164593937	1259	DEL	60.0
sniffles	3	165125195	165128154	2959	DUP	58.0
sniffles	3	165503770	165503770	76	INS	60.0
sniffles	3	166362285	166362285	248	INS	60.0
sniffles	3	166364636	166364636	85	INS	60.0
sniffles	3	168199047	168199047	242	INS	60.0
sniffles	3	168607362	168607905	543	DEL	60.0
sniffles	3	168738471	168738828	357	DEL	60.0
sniffles	3	169376645	169381092	4447	DEL	59.0
sniffles	3	169524278	169524278	355	INS	60.0
sniffles	3	169694970	169694970	111	INS	60.0
sniffles	3	170096962	170098067	1105	DUP	60.0
sniffles	3	170097957	170098878	921	INV	56.0
sniffles	3	170731603	170731603	363	INS	60.0
sniffles	3	171220511	171221309	798	DEL	60.0
sniffles	3	171250103	171251440	1337	DEL	59.0
sniffles	3	171319258	171319258	683	INS	60.0
sniffles	3	171485028	171486031	1003	DUP	53.0
sniffles	3	171485912	171486812	900	INV	60.0
sniffles	3	171485912	171487944	2032	INV	47.0
sniffles	3	172400921	172401218	297	DEL	60.0
sniffles	3	172582603	172591359	8756	DEL	60.0
sniffles	3	173268276	173268660	384	DEL	60.0
sniffles	3	173575552	173575828	276	DEL	60.0
sniffles	3	174077631	174077949	318	DEL	60.0
sniffles	3	174201969	174202178	209	DEL	60.0
sniffles	3	174225421	174225421	85	INS	60.0
sniffles	3	174480115	174480115	1566	INS	59.0
sniffles	3	175080749	175083458	2709	DEL	57.0
sniffles	3	175813908	175813908	111	INS	60.0
sniffles	3	175918884	175919347	463	INV	59.0
sniffles	3	176142430	176142430	1086	INS	60.0
sniffles	3	177001769	177004621	2852	INV	60.0
sniffles	3	177002759	177003817	1058	INV	58.0
sniffles	3	177002759	177004621	1862	INV	50.0
sniffles	3	177003817	177004746	929	DUP	55.0
sniffles	3	177858471	177859854	1383	DEL	60.0
sniffles	3	177881108	177881231	123	DEL	60.0
sniffles	3	178550155	178550876	721	DEL	60.0
sniffles	3	179417976	179420666	2690	DEL	58.0
sniffles	3	179654342	179654763	421	DEL	60.0
sniffles	3	179689190	179690220	1030	DEL	59.0
sniffles	3	180171367	180171367	256	INS	60.0
sniffles	3	180173590	180173840	250	DEL	60.0
sniffles	3	181006015	181006502	487	DEL	60.0
sniffles	3	181292903	181298902	5999	DEL	60.0
sniffles	3	181497580	181498416	836	INV	59.0
sniffles	3	181994825	181994825	308	INS	60.0
sniffles	3	182199969	182199969	632	INS	60.0
sniffles	3	182298978	182298978	353	INS	60.0
sniffles	3	183032390	183032390	840	INS	60.0
sniffles	3	183251875	183251875	322	INS	60.0
sniffles	3	184470869	184471300	431	DEL	60.0
sniffles	3	186542375	186542816	441	DEL	60.0
sniffles	3	186957928	186957928	397	INS	60.0
sniffles	3	187134191	187134191	143	INS	60.0
sniffles	3	187134191	187134333	142	DEL	45.0
sniffles	3	187143805	187143947	142	DEL	58.0
sniffles	3	187143833	187143833	145	INS	57.0
sniffles	3	187732912	187734763	1851	DEL	60.0
sniffles	3	188304084	188305699	1615	DEL	60.0
sniffles	3	188883192	188883192	345	INS	60.0
sniffles	3	189263874	189264379	505	DEL	60.0
sniffles	3	189575887	189576276	389	DEL	60.0
sniffles	3	189737644	189740516	2872	DUP	60.0
sniffles	3	189855743	189859123	3380	DEL	59.0
sniffles	3	189955414	189955712	298	DEL	60.0
sniffles	3	190055162	190064215	9053	DUP	60.0
sniffles	3	190102988	190104123	1135	DEL	60.0
sniffles	3	190118730	190119285	555	DEL	60.0
sniffles	3	190465870	190466077	207	DEL	60.0
sniffles	3	190833198	190834070	872	INV	60.0
sniffles	3	191064635	191071633	6998	DUP	59.0
sniffles	3	191065920	191066877	957	DEL	57.0
sniffles	3	191076025	191078186	2161	DUP	58.0
sniffles	3	191580750	191581429	679	DEL	60.0
sniffles	3	191856108	191856404	296	DEL	60.0
sniffles	3	191856503	191857291	788	DEL	60.0
sniffles	3	191993006	191993006	85	INS	60.0
sniffles	3	192095747	192096272	525	DEL	60.0
sniffles	3	192137621	192137621	285	INS	60.0
sniffles	3	192673129	192673577	448	DEL	60.0
sniffles	3	193354037	193354037	304	INS	60.0
sniffles	3	193856083	193856689	606	DUP	56.0
sniffles	3	193856564	193856564	612	INS	60.0
sniffles	3	193870110	193870285	175	DEL	60.0
sniffles	3	194121176	194121908	732	DEL	60.0
sniffles	3	194398845	194400272	1427	DEL	60.0
sniffles	3	194555742	194556685	943	DUP	58.0
sniffles	3	194556643	194556643	941	INS	60.0
sniffles	3	194663947	194663947	613	INS	60.0
sniffles	3	194755492	194758406	2914	INV	60.0
sniffles	3	194756422	194758405	1983	INV	57.0
sniffles	3	194757481	194758531	1050	DUP	60.0
sniffles	3	194762968	194763080	112	DEL	60.0
sniffles	3	194768495	194768495	335	INS	60.0
sniffles	3	194950808	194950808	85	INS	60.0
sniffles	3	195224189	195224872	683	DEL	60.0
sniffles	3	195225470	195226030	560	DEL	60.0
sniffles	3	195349090	195349615	525	DEL	60.0
sniffles	3	195413516	195414627	1111	DEL	58.0
sniffles	3	195426062	195426062	1091	INS	60.0
sniffles	3	195435073	195437094	2021	DUP	60.0
sniffles	3	195437764	195438280	516	DEL	60.0
sniffles	3	195452475	195452775	300	DEL	60.0
sniffles	3	195457686	195467274	9588	DUP	60.0
sniffles	3	195513224	195515033	1809	DEL	60.0
sniffles	3	195551083	195551923	840	DEL	60.0
sniffles	3	195564629	195565087	458	DEL	60.0
sniffles	3	195601428	195602178	750	DEL	60.0
sniffles	3	195601730	195601730	1040	INS	60.0
sniffles	3	195654380	195655360	980	DEL	60.0
sniffles	3	195773988	195774854	866	DUP	56.0
sniffles	3	195774463	195774463	778	INS	60.0
sniffles	3	196061754	196061754	594	INS	60.0
sniffles	3	196554968	196558458	3490	DUP	60.0
sniffles	3	196555135	196559355	4220	DUP	59.0
sniffles	3	196625677	196625677	58	INS	60.0
sniffles	3	196880096	196881563	1467	DEL	59.0
sniffles	3	197731140	197731915	775	DEL	60.0
sniffles	3	197731245	197731245	153	INS	58.0
sniffles	3	197737815	197742281	4466	DEL	60.0
sniffles	3	197825374	197832659	7285	DUP	60.0
sniffles	3	197829524	197829524	911	INS	60.0
sniffles	3	197843926	197850166	6240	DEL	58.0
sniffles	4	517216	520527	3311	INV	60.0
sniffles	4	518420	519547	1127	INV	55.0
sniffles	4	629149	629340	191	DEL	60.0
sniffles	4	654085	654085	966	INS	60.0
sniffles	4	701538	702005	467	DEL	60.0
sniffles	4	771588	780883	9295	DEL	60.0
sniffles	4	783511	784240	729	DEL	60.0
sniffles	4	850211	850500	289	DEL	60.0
sniffles	4	893778	894202	424	DEL	60.0
sniffles	4	897963	898103	140	DEL	60.0
sniffles	4	912430	913165	735	DEL	60.0
sniffles	4	990471	993524	3053	DUP	59.0
sniffles	4	1031102	1031537	435	DEL	60.0
sniffles	4	1064165	1064558	393	DEL	60.0
sniffles	4	1080326	1081364	1038	DUP	60.0
sniffles	4	1080729	1080729	1045	INS	60.0
sniffles	4	1086598	1087015	417	DEL	60.0
sniffles	4	1139264	1140397	1133	DEL	60.0
sniffles	4	1276924	1277107	183	DEL	60.0
sniffles	4	1289802	1290074	272	DEL	60.0
sniffles	4	1357813	1358086	273	DEL	60.0
sniffles	4	1390721	1390721	1470	INS	60.0
sniffles	4	1391942	1392332	390	DEL	60.0
sniffles	4	1421246	1422356	1110	DEL	60.0
sniffles	4	1421252	1421712	460	DEL	60.0
sniffles	4	1547083	1547460	377	DEL	60.0
sniffles	4	1557539	1558077	538	DEL	60.0
sniffles	4	2228165	2228165	1139	INS	60.0
[truncated: 48,282 more rows]
