# Supplementary material for: Bayesian Integrative Detection of Structural Variations With False Discovery Rate Control
Source: Biom J. 2026 Mar 27;68(2):e70128. doi: 10.1002/bimj.70128 (PMC13022811; doi:10.1002/bimj.70128)
Supplement: Supplementary file 2 — Supporting Information [file BIMJ-68-e70128-s001.zip › Code_and_Data/arrayfile_simulated/pbsv.vcf.csv]

Method	chro	start	end	length	type	qual
pbsv	1	564832	570383	5551	DUP
pbsv	1	756033	756423	390	DEL
pbsv	1	756785	758838	2053	DEL
pbsv	1	774864	774924	60	DEL
pbsv	1	811076	811076	761	INS
pbsv	1	841341	849329	7988	DUP
pbsv	1	928680	930763	2083	DEL
pbsv	1	1135240	1142724	7484	DEL
pbsv	1	1860723	1860723	140	INS
pbsv	1	2238089	2241980	3891	DUP
pbsv	1	2238294	2241001	2707	DUP
pbsv	1	2333225	2333225	157	INS
pbsv	1	2453634	2453634	814	INS
pbsv	1	2454128	2454440	312	DUP
pbsv	1	2493011	2493454	443	DEL
pbsv	1	2583556	2589895	6339	DEL
pbsv	1	2765765	2765828	63	DEL
pbsv	1	3097395	3098600	1205	DEL
pbsv	1	3130338	3130338	85	INS
pbsv	1	3177064	3177064	644	INS
pbsv	1	4044754	4045262	508	DEL
pbsv	1	4137427	4138917	1490	DEL
pbsv	1	4403964	4403964	949	INS
pbsv	1	4800145	4800145	1044	INS
pbsv	1	5172046	5172046	717	INS
pbsv	1	5220150	5220150	745	INS
pbsv	1	5283941	5287107	3166	DEL
pbsv	1	5877010	5877353	343	DEL
pbsv	1	5892202	5892202	435	INS
pbsv	1	5906336	5913620	7284	DUP
pbsv	1	5929034	5929454	420	DEL
pbsv	1	5944553	5944691	138	DEL
pbsv	1	6064977	6065640	663	DEL
pbsv	1	6188096	6188911	815	INV
pbsv	1	7022963	7023528	565	DEL
pbsv	1	7043629	7043629	1069	INS
pbsv	1	7175398	7175781	383	DEL
pbsv	1	7175456	7175721	265	DEL
pbsv	1	7569914	7571600	1686	DUP
pbsv	1	7715049	7715284	235	DEL
pbsv	1	7872005	7872940	935	INV
pbsv	1	7889474	7890320	846	DEL
pbsv	1	7925029	7925510	481	DEL
pbsv	1	8182405	8190874	8469	DEL
pbsv	1	8204079	8210850	6771	DUP
pbsv	1	8361490	8361569	79	DEL
pbsv	1	8381816	8381816	797	INS
pbsv	1	8446609	8446609	322	INS
pbsv	1	8501969	8501969	351	INS
pbsv	1	8550457	8551045	588	DEL
pbsv	1	8706086	8706266	180	DEL
pbsv	1	9762595	9766106	3511	DEL
pbsv	1	10195937	10200573	4636	DUP
pbsv	1	10396488	10399515	3027	INV
pbsv	1	10722089	10722533	444	DEL
pbsv	1	10804246	10804961	715	DEL
pbsv	1	11101186	11101446	260	DEL
pbsv	1	12457179	12460367	3188	INV
pbsv	1	12458217	12459263	1046	INV
pbsv	1	12871326	12880152	8826	DEL
pbsv	1	13169588	13178496	8908	DUP
pbsv	1	13179116	13187503	8387	DEL
pbsv	1	13187504	13187812	308	DUP
pbsv	1	13200060	13202464	2404	DEL
pbsv	1	13211905	13219911	8006	DUP
pbsv	1	13689717	13696920	7203	DEL
pbsv	1	13706951	13711307	4356	DEL
pbsv	1	14454784	14454922	138	DEL
pbsv	1	14597357	14598262	905	INV
pbsv	1	15120017	15120718	701	DEL
pbsv	1	15365410	15365552	142	DEL
pbsv	1	15585612	15593665	8053	DUP
pbsv	1	17009532	17012821	3289	DEL
pbsv	1	17675056	17679939	4883	DUP
pbsv	1	19052497	19055503	3006	INV
pbsv	1	19386602	19387136	534	DEL
pbsv	1	19898251	19898251	248	INS
pbsv	1	20497000	20497920	920	DEL
pbsv	1	20601011	20604958	3947	DEL
pbsv	1	20789861	20789861	449	INS
pbsv	1	20949897	20949897	388	INS
pbsv	1	21786406	21786784	378	DEL
pbsv	1	21823291	21826565	3274	DEL
pbsv	1	22128577	22137971	9394	DUP
pbsv	1	22144502	22144715	213	DEL
pbsv	1	22886524	22888262	1738	DEL
pbsv	1	22890370	22891178	808	DUP
pbsv	1	23981104	23981104	332	INS
pbsv	1	24223600	24224185	585	DEL
pbsv	1	24328736	24328736	85	INS
pbsv	1	24402970	24403301	331	DEL
pbsv	1	24520364	24523580	3216	DEL
pbsv	1	24774895	24774895	3615	INS
pbsv	1	24805315	24807305	1990	DEL
pbsv	1	24941242	24941242	350	INS
pbsv	1	25158544	25161740	3196	DEL
pbsv	1	25201987	25203425	1438	DEL
pbsv	1	25317865	25320665	2800	INV
pbsv	1	25688263	25695725	7462	DUP
pbsv	1	26134589	26135037	448	DEL
pbsv	1	26459569	26464008	4439	DUP
pbsv	1	26489840	26490124	284	DEL
pbsv	1	26966209	26966236	27	DEL
pbsv	1	27464892	27466117	1225	DEL
pbsv	1	28204691	28204691	278	INS
pbsv	1	28247837	28248111	274	DEL
pbsv	1	29862371	29862371	303	INS
pbsv	1	30151084	30151273	189	DEL
pbsv	1	30435740	30436236	496	DEL
pbsv	1	30657041	30657665	624	DEL
pbsv	1	30879053	30879053	338	INS
pbsv	1	31033841	31034053	212	INV
pbsv	1	31205134	31205134	239	INS
pbsv	1	31244421	31244749	328	DEL
pbsv	1	31367299	31367735	436	DEL
pbsv	1	31470645	31470788	143	DEL
pbsv	1	31904750	31904804	54	DEL
pbsv	1	32011970	32012112	142	DEL
pbsv	1	32373517	32374070	553	DEL
pbsv	1	32411247	32411247	85	INS
pbsv	1	32449242	32451855	2613	DEL
pbsv	1	33355922	33361286	5364	DEL
pbsv	1	33476413	33478784	2371	DEL
pbsv	1	33651810	33651810	635	INS
pbsv	1	35006664	35006664	432	INS
pbsv	1	35407814	35407814	266	INS
pbsv	1	36733264	36733558	294	DEL
pbsv	1	36749097	36749532	435	DEL
pbsv	1	37206068	37206494	426	DEL
pbsv	1	37211636	37211636	356	INS
pbsv	1	37215777	37215777	337	INS
pbsv	1	37687131	37687131	85	INS
pbsv	1	37911591	37911591	517	INS
pbsv	1	38121933	38127153	5220	DEL
pbsv	1	38208310	38208408	98	DEL
pbsv	1	38219293	38219583	290	DEL
pbsv	1	38239324	38239324	1647	INS
pbsv	1	39083930	39085955	2025	DEL
pbsv	1	39634016	39634890	874	INV
pbsv	1	40129695	40129695	913	INS
pbsv	1	41994016	41994272	256	DEL
pbsv	1	41997079	41997306	227	DEL
pbsv	1	43370279	43370511	232	INV
pbsv	1	43842305	43842305	361	INS
pbsv	1	44059223	44060005	782	INV
pbsv	1	44059307	44059651	344	INV
pbsv	1	44208880	44208880	340	INS
pbsv	1	44353467	44353467	353	INS
pbsv	1	46207293	46207617	324	DEL
pbsv	1	46679008	46679008	349	INS
pbsv	1	47441000	47444419	3419	DEL
pbsv	1	48893341	48894279	938	INV
pbsv	1	48972502	48972502	336	INS
pbsv	1	49344973	49344973	324	INS
pbsv	1	51827631	51827631	381	INS
pbsv	1	52571089	52573703	2614	INV
pbsv	1	52572014	52572929	915	INV
pbsv	1	53007584	53007584	1824	INS
pbsv	1	53292422	53292521	99	DUP
pbsv	1	53594064	53594937	873	DEL
pbsv	1	53749175	53749715	540	DEL
pbsv	1	53749602	53749899	297	DEL
pbsv	1	53968003	53968125	122	DEL
pbsv	1	55287537	55287871	334	DEL
pbsv	1	55385595	55385726	131	DUP
pbsv	1	55974722	55974776	54	DEL
pbsv	1	56129276	56129633	357	DEL
pbsv	1	56401285	56401605	320	DEL
pbsv	1	56887706	56887998	292	DEL
pbsv	1	57003319	57003319	85	INS
pbsv	1	57100777	57100777	1415	INS
pbsv	1	57242623	57242934	311	DEL
pbsv	1	57394230	57394230	924	INS
pbsv	1	58096391	58099599	3208	INV
pbsv	1	58097568	58098616	1048	INV
pbsv	1	58706983	58707097	114	DEL
pbsv	1	58743873	58744805	932	DEL
pbsv	1	60413471	60414783	1312	DEL
pbsv	1	60465730	60466592	862	INV
pbsv	1	60470569	60470569	233	INS
pbsv	1	61858633	61858633	403	INS
pbsv	1	62417790	62418300	510	DEL
pbsv	1	63151831	63152155	324	DEL
pbsv	1	63392665	63396116	3451	DUP
pbsv	1	63705373	63708050	2677	DEL
pbsv	1	65200155	65200692	537	DEL
pbsv	1	65604542	65607111	2569	DEL
pbsv	1	66024186	66030253	6067	DEL
pbsv	1	66055905	66055905	333	INS
pbsv	1	66127612	66128002	390	DEL
pbsv	1	66694569	66694623	54	DEL
pbsv	1	67255199	67255199	93	INS
pbsv	1	67624391	67625080	689	DEL
pbsv	1	68577398	68581998	4600	DEL
pbsv	1	70068144	70068144	282	INS
pbsv	1	70093421	70093421	186	INS
pbsv	1	70106335	70106335	222	INS
pbsv	1	70357502	70359328	1826	DEL
pbsv	1	70412321	70412321	85	INS
pbsv	1	70912395	70912395	340	INS
pbsv	1	70946202	70946516	314	DEL
pbsv	1	71237371	71240353	2982	DEL
pbsv	1	72394040	72394040	1079	INS
pbsv	1	72477220	72482644	5424	DUP
pbsv	1	72514085	72514085	331	INS
pbsv	1	73335262	73336019	757	DEL
pbsv	1	73768782	73769132	350	DEL
pbsv	1	73813674	73815107	1433	DEL
pbsv	1	74038788	74038917	129	DEL
pbsv	1	74984438	74985245	807	DEL
pbsv	1	77100178	77100846	668	DEL
pbsv	1	77774502	77781588	7086	DEL
pbsv	1	78607035	78607035	327	INS
pbsv	1	79401535	79401807	272	DEL
pbsv	1	79466705	79467062	357	DEL
pbsv	1	80221144	80223380	2236	DUP
pbsv	1	80299084	80299084	290	INS
pbsv	1	80773166	80773166	1030	INS
pbsv	1	81008020	81008020	287	INS
pbsv	1	81119246	81119693	447	DEL
pbsv	1	81351511	81351511	153	INS
pbsv	1	81659633	81661551	1918	INV
pbsv	1	81660524	81661373	849	INV
pbsv	1	82079547	82081873	2326	INV
pbsv	1	83042669	83042952	283	DEL
pbsv	1	83478943	83479585	642	DEL
pbsv	1	84202305	84205220	2915	INV
pbsv	1	84234133	84236171	2038	DEL
pbsv	1	84310191	84314752	4561	DEL
pbsv	1	84517973	84524607	6634	DEL
pbsv	1	86401363	86404520	3157	DEL
pbsv	1	86402243	86404324	2081	DEL
pbsv	1	86405796	86406139	343	DEL
pbsv	1	87509962	87509962	2471	INS
pbsv	1	87614295	87614295	590	INS
pbsv	1	88047130	88047286	156	DEL
pbsv	1	88813582	88813582	358	INS
pbsv	1	89094527	89095323	796	DEL
pbsv	1	89247066	89247066	139	INS
pbsv	1	89424736	89425759	1023	INV
pbsv	1	90370478	90370478	140	INS
pbsv	1	90914466	90914466	1688	INS
pbsv	1	91040159	91040434	275	DEL
pbsv	1	91225967	91231967	6000	DEL
pbsv	1	91634867	91635016	149	DEL
pbsv	1	91938897	91938897	229	INS
pbsv	1	92131742	92135717	3975	INV
pbsv	1	92680975	92681823	848	DEL
pbsv	1	93498194	93498194	339	INS
pbsv	1	93498195	93498195	676	INS
pbsv	1	94288345	94291375	3030	DUP
pbsv	1	94303606	94304523	917	DEL
pbsv	1	95157201	95159039	1838	DUP
pbsv	1	95342667	95342667	92	INS
pbsv	1	95690383	95690822	439	DEL
pbsv	1	95713132	95713132	462	INS
pbsv	1	96446007	96446007	1019	INS
pbsv	1	96483116	96483221	105	DEL
pbsv	1	97511085	97511615	530	INV
pbsv	1	97717608	97717608	322	INS
pbsv	1	97991355	97991533	178	DEL
pbsv	1	98038177	98041720	3543	DUP
pbsv	1	99698410	99698410	113	INS
pbsv	1	100198073	100204462	6389	DEL
pbsv	1	100573463	100573463	523	INS
pbsv	1	100781360	100781360	177	INS
pbsv	1	101167303	101167303	359	INS
pbsv	1	101231456	101232416	960	DEL
pbsv	1	101770033	101770033	340	INS
pbsv	1	102548869	102552270	3401	INV
pbsv	1	103096073	103096391	318	DEL
pbsv	1	103110861	103111242	381	DEL
pbsv	1	103718739	103718739	329	INS
pbsv	1	104103685	104113237	9552	DUP
pbsv	1	104310408	104318794	8386	DUP
pbsv	1	104492991	104492991	289	INS
pbsv	1	105028017	105028017	344	INS
pbsv	1	105054051	105054051	327	INS
pbsv	1	105428374	105428522	148	DEL
pbsv	1	105667552	105668454	902	DEL
pbsv	1	106220460	106221574	1114	DUP
pbsv	1	106371117	106371117	339	INS
pbsv	1	108477441	108478892	1451	DUP
pbsv	1	108731761	108739579	7818	DUP
pbsv	1	109808788	109817837	9049	DEL
pbsv	1	110228132	110229905	1773	DUP
pbsv	1	111112303	111112450	147	DEL
pbsv	1	111316192	111316765	573	DEL
pbsv	1	111472688	111477716	5028	DEL
pbsv	1	111829494	111832290	2796	DEL
pbsv	1	111957293	111957906	613	DEL
pbsv	1	112001231	112001231	85	INS
pbsv	1	112007773	112007773	712	INS
pbsv	1	112087192	112087971	779	DEL
pbsv	1	113036669	113037936	1267	DEL
pbsv	1	113610262	113616293	6031	DEL
pbsv	1	113715546	113715922	376	DEL
pbsv	1	114039849	114045893	6044	DEL
pbsv	1	114649246	114653674	4428	DEL
pbsv	1	115319083	115321766	2683	DEL
pbsv	1	117078187	117078471	284	DEL
pbsv	1	118310973	118311993	1020	INV
pbsv	1	118379648	118379648	273	INS
pbsv	1	119553326	119553326	1074	INS
pbsv	1	120012834	120013603	769	DEL
pbsv	1	120916467	120922460	5993	DUP
pbsv	1	121484370	121484370	56	INS
pbsv	1	121485035	121485035	124	INS
pbsv	1	142655255	142655430	175	DEL
pbsv	1	143280451	143281730	1279	INV
pbsv	1	143495728	143495871	143	DEL
pbsv	1	143526201	143526201	989	INS
pbsv	1	143542195	143543578	1383	DEL
pbsv	1	144618043	144622189	4146	DUP
pbsv	1	145061696	145061696	97	INS
pbsv	1	145090960	145098268	7308	DUP
pbsv	1	145211288	145211288	85	INS
pbsv	1	145471519	145475035	3516	DUP
pbsv	1	146163753	146164617	864	DUP
pbsv	1	149051046	149060277	9231	DUP
pbsv	1	150200105	150200105	85	INS
pbsv	1	150691456	150691749	293	DEL
pbsv	1	151819559	151819917	358	DEL
pbsv	1	152081834	152082707	873	DEL
pbsv	1	152323146	152324673	1527	DEL
pbsv	1	152327248	152327883	635	DEL
pbsv	1	152443884	152443884	85	INS
pbsv	1	152649887	152655743	5856	DUP
pbsv	1	152760416	152770277	9861	DUP
pbsv	1	154352168	154352828	660	DEL
pbsv	1	154999687	154999871	184	DEL
pbsv	1	155189135	155197119	7984	DUP
pbsv	1	156526671	156529010	2339	DEL
pbsv	1	157173863	157175377	1514	DEL
pbsv	1	157711806	157713731	1925	INV
pbsv	1	157886226	157892226	6000	DEL
pbsv	1	158041773	158042361	588	INV
pbsv	1	158488316	158488658	342	DEL
pbsv	1	158712069	158712341	272	DEL
pbsv	1	158726489	158727971	1482	DUP
pbsv	1	158851440	158852106	666	DEL
pbsv	1	158851449	158851878	429	DEL
pbsv	1	158867410	158869977	2567	DEL
pbsv	1	158961364	158966193	4829	DEL
pbsv	1	159012419	159012516	97	DEL
pbsv	1	159012419	159016676	4257	DEL
pbsv	1	159014134	159014156	22	DEL
pbsv	1	160684145	160684388	243	DEL
pbsv	1	160934959	160935321	362	DEL
pbsv	1	160954870	160955330	460	DEL
pbsv	1	161005091	161005091	938	INS
pbsv	1	161703017	161703197	180	DEL
pbsv	1	161838521	161838521	345	INS
pbsv	1	162052689	162052985	296	DEL
pbsv	1	162747441	162747441	199	INS
pbsv	1	162840314	162841223	909	DUP
pbsv	1	162865111	162865111	217	INS
pbsv	1	163088769	163088769	398	INS
pbsv	1	163217217	163217217	85	INS
pbsv	1	163314407	163314407	339	INS
pbsv	1	164350467	164350467	585	INS
pbsv	1	164748427	164751192	2765	DEL
pbsv	1	165322544	165326691	4147	DEL
pbsv	1	165861357	165861357	1624	INS
pbsv	1	167177163	167177163	2878	INS
pbsv	1	168364507	168364507	407	INS
pbsv	1	168379634	168379634	230	INS
pbsv	1	169024545	169025041	496	DEL
pbsv	1	169058404	169058404	975	INS
pbsv	1	169975090	169975090	740	INS
pbsv	1	171189921	171190457	536	DEL
pbsv	1	172636800	172636876	76	DUP
pbsv	1	172685440	172686824	1384	DEL
pbsv	1	174483900	174483900	919	INS
pbsv	1	175200211	175202074	1863	INV
pbsv	1	175200796	175201776	980	INV
pbsv	1	176101589	176101824	235	DEL
pbsv	1	176477005	176479440	2435	DEL
pbsv	1	176651252	176652261	1009	DUP
pbsv	1	177388524	177388524	410	INS
pbsv	1	178397576	178397576	341	INS
pbsv	1	179650712	179650712	597	INS
pbsv	1	181605164	181612040	6876	DUP
pbsv	1	182289344	182289633	289	DEL
pbsv	1	184937051	184937324	273	DEL
pbsv	1	185373059	185373418	359	DEL
pbsv	1	185504674	185504674	360	INS
pbsv	1	185766848	185767115	267	DEL
pbsv	1	185826795	185829964	3169	INV
pbsv	1	186839727	186839957	230	DEL
pbsv	1	187464829	187466486	1657	INV
pbsv	1	187464912	187467377	2465	INV
pbsv	1	187893835	187893835	85	INS
pbsv	1	187955359	187955359	355	INS
pbsv	1	188174623	188174623	131	INS
pbsv	1	188377085	188377085	887	INS
pbsv	1	188438188	188438188	326	INS
pbsv	1	188539464	188540209	745	DEL
pbsv	1	188548542	188548542	85	INS
pbsv	1	188832817	188832817	85	INS
pbsv	1	189032873	189033184	311	DEL
pbsv	1	189247008	189247008	327	INS
pbsv	1	189292557	189292557	304	INS
pbsv	1	189431597	189432469	872	INV
pbsv	1	189772004	189772522	518	DEL
pbsv	1	190381759	190381759	23	INS
pbsv	1	190597837	190598231	394	DEL
pbsv	1	190638399	190646806	8407	DUP
pbsv	1	191786725	191787178	453	DEL
pbsv	1	191911217	191916121	4904	DUP
pbsv	1	192242217	192242217	227	INS
pbsv	1	192610349	192610468	119	DEL
pbsv	1	193235426	193235678	252	DEL
pbsv	1	193515215	193515745	530	INV
pbsv	1	194637502	194639437	1935	INV
pbsv	1	194638692	194638889	197	INV
pbsv	1	195013808	195019757	5949	DEL
pbsv	1	196547125	196547556	431	DEL
pbsv	1	196656270	196661612	5342	DUP
pbsv	1	196711133	196716973	5840	DEL
pbsv	1	196736086	196736147	61	DEL
pbsv	1	196744619	196744619	24	INS
pbsv	1	196745343	196745404	61	DEL
pbsv	1	197756788	197757994	1206	INV
pbsv	1	197894039	197894301	262	DEL
pbsv	1	198773790	198775397	1607	DEL
pbsv	1	199437317	199437317	633	INS
pbsv	1	199438744	199440194	1450	DEL
pbsv	1	200879948	200880414	466	DEL
pbsv	1	201178938	201180104	1166	DEL
pbsv	1	202001137	202001809	672	DEL
pbsv	1	202084235	202085083	848	INV
pbsv	1	202173935	202174473	538	DEL
pbsv	1	203064095	203065203	1108	DUP
pbsv	1	203064869	203064869	1150	INS
pbsv	1	203684939	203686032	1093	DUP
pbsv	1	203685255	203685255	1231	INS
pbsv	1	204440011	204440619	608	DEL
pbsv	1	204440022	204441134	1112	DEL
pbsv	1	205853579	205853713	134	DEL
pbsv	1	206280912	206280912	1619	INS
pbsv	1	206285682	206285682	303	INS
pbsv	1	206856626	206859762	3136	DUP
pbsv	1	207119656	207119656	85	INS
pbsv	1	207292384	207293038	654	DEL
pbsv	1	207542000	207543902	1902	DUP
pbsv	1	207542240	207545578	3338	DUP
pbsv	1	207821692	207827623	5931	DUP
pbsv	1	208762783	208762783	258	INS
pbsv	1	209621800	209628409	6609	DEL
pbsv	1	209935342	209935842	500	DEL
pbsv	1	209944981	209945322	341	DEL
pbsv	1	210078067	210085961	7894	DEL
pbsv	1	210295125	210295815	690	DEL
pbsv	1	210593994	210595615	1621	DEL
pbsv	1	211152695	211155613	2918	DUP
pbsv	1	211965637	211965637	135	INS
pbsv	1	212363441	212363818	377	DEL
pbsv	1	212470407	212473404	2997	DEL
pbsv	1	213440137	213441624	1487	DEL
pbsv	1	215400903	215400903	85	INS
pbsv	1	217085526	217085706	180	DEL
pbsv	1	218182380	218188872	6492	DEL
pbsv	1	218785908	218786219	311	DEL
pbsv	1	220114515	220115150	635	DEL
pbsv	1	220114651	220115112	461	DEL
pbsv	1	220221534	220224445	2911	DEL
pbsv	1	220502930	220503571	641	DEL
pbsv	1	220840380	220841248	868	DEL
pbsv	1	221898910	221898910	85	INS
pbsv	1	222143746	222143746	45	INS
pbsv	1	222143809	222143909	100	DEL
pbsv	1	222296115	222296115	264	INS
pbsv	1	222373942	222378659	4717	DUP
pbsv	1	223204567	223205006	439	DEL
pbsv	1	224201227	224203732	2505	DEL
pbsv	1	224263203	224264964	1761	DUP
pbsv	1	225256496	225256781	285	DEL
pbsv	1	225266298	225266747	449	DEL
pbsv	1	225762239	225762544	305	DEL
pbsv	1	226006739	226006948	209	DEL
pbsv	1	226543825	226544259	434	DEL
pbsv	1	227502417	227502417	211	INS
pbsv	1	227681540	227683469	1929	INV
pbsv	1	227759459	227759864	405	DEL
pbsv	1	228024107	228024380	273	DEL
pbsv	1	228255493	228261199	5706	DUP
pbsv	1	228344736	228347463	2727	DUP
pbsv	1	228572173	228572478	305	DEL
pbsv	1	228819872	228820226	354	DEL
pbsv	1	228959895	228959895	85	INS
pbsv	1	228959895	228959895	424	INS
pbsv	1	229434122	229434122	640	INS
pbsv	1	229693791	229694721	930	DEL
pbsv	1	231146523	231146523	878	INS
pbsv	1	231337650	231337650	575	INS
pbsv	1	231897885	231898028	143	DEL
pbsv	1	232349999	232349999	385	INS
pbsv	1	232458595	232460119	1524	DEL
pbsv	1	232891502	232897977	6475	DEL
pbsv	1	233519111	233519111	329	INS
pbsv	1	235314877	235315929	1052	DUP
pbsv	1	235457616	235457881	265	DEL
pbsv	1	235536194	235538341	2147	DEL
pbsv	1	235603358	235603411	53	DEL
pbsv	1	235603358	235609617	6259	DEL
pbsv	1	236259843	236259843	534	INS
pbsv	1	236260208	236260208	534	INS
pbsv	1	236282656	236291031	8375	DEL
pbsv	1	236304743	236306777	2034	DUP
pbsv	1	236549086	236551329	2243	DEL
pbsv	1	236875717	236879506	3789	DEL
pbsv	1	237123766	237132719	8953	DUP
pbsv	1	237963562	237966176	2614	DUP
pbsv	1	237967596	237967596	327	INS
pbsv	1	238657844	238658284	440	DEL
pbsv	1	238852440	238853268	828	DEL
pbsv	1	239779533	239779533	1035	INS
pbsv	1	240115960	240116870	910	INV
pbsv	1	240116112	240116340	228	INV
pbsv	1	240176335	240176849	514	DUP
pbsv	1	241425961	241426215	254	DEL
pbsv	1	242859877	242860556	679	DEL
pbsv	1	243264931	243265334	403	DEL
pbsv	1	243636777	243637465	688	DEL
pbsv	1	245606176	245606234	58	DEL
pbsv	1	245763205	245763205	999	INS
pbsv	1	245777940	245778550	610	DEL
pbsv	1	245961272	245961272	951	INS
pbsv	1	246035369	246035947	578	DEL
pbsv	1	246137751	246140382	2631	DEL
pbsv	1	246155129	246155551	422	DEL
pbsv	1	246155902	246156207	305	DEL
pbsv	1	246156706	246157095	389	DEL
pbsv	1	246552900	246553194	294	DEL
pbsv	1	246558759	246559257	498	DEL
pbsv	1	246625337	246625760	423	DEL
pbsv	1	246927636	246929070	1434	DEL
pbsv	1	246928237	246928460	223	DEL
pbsv	1	246946826	246946826	614	INS
pbsv	1	246969897	246969985	88	DEL
pbsv	1	246989156	246989296	140	DEL
pbsv	1	247291104	247291417	313	INV
pbsv	1	247333628	247333940	312	INV
pbsv	1	247526391	247526391	219	INS
pbsv	1	247850468	247856494	6026	DEL
pbsv	1	248207827	248208123	296	DEL
pbsv	1	248572129	248572129	44	INS
pbsv	1	248633775	248636526	2751	DUP
pbsv	1	248666881	248667436	555	INV
pbsv	1	248667131	248667131	3513	INS
pbsv	1	248668660	248670337	1677	INV
pbsv	1	248682565	248682565	472	INS
pbsv	1	248691625	248692097	472	DEL
pbsv	1	248706999	248707782	783	INV
pbsv	1	248758803	248760863	2060	DUP
pbsv	1	248849859	248850136	277	DEL
pbsv	1	249097749	249097790	41	DEL
pbsv	1	249144920	249150546	5626	DEL
pbsv	2	419616	421233	1617	DUP
pbsv	2	502912	503325	413	DEL
pbsv	2	547304	547452	148	DEL
pbsv	2	582273	582662	389	DEL
pbsv	2	652639	652639	247	INS
pbsv	2	725185	725858	673	DEL
pbsv	2	842995	843218	223	DEL
pbsv	2	975453	976017	564	DUP
pbsv	2	1108657	1108804	147	DEL
pbsv	2	1194835	1194835	331	INS
pbsv	2	1234638	1234841	203	DEL
pbsv	2	1284406	1284406	1008	INS
pbsv	2	1303589	1303803	214	DEL
pbsv	2	1349680	1350124	444	DEL
pbsv	2	1358075	1358448	373	DEL
pbsv	2	1365302	1366520	1218	DEL
pbsv	2	1428519	1428933	414	DEL
pbsv	2	1461175	1461340	165	DEL
pbsv	2	1521179	1521659	480	DEL
pbsv	2	1529673	1533176	3503	DEL
pbsv	2	1534088	1536097	2009	DEL
pbsv	2	1584516	1585271	755	DEL
pbsv	2	1613936	1614128	192	DEL
pbsv	2	1614641	1615103	462	DEL
pbsv	2	1625692	1626271	579	DEL
pbsv	2	1642602	1643099	497	DEL
pbsv	2	1826331	1826799	468	DEL
pbsv	2	1851859	1852336	477	DEL
pbsv	2	1959950	1960046	96	DEL
pbsv	2	2189076	2189493	417	DEL
pbsv	2	2261220	2263397	2177	DEL
pbsv	2	2311386	2311822	436	DEL
pbsv	2	2466066	2466420	354	DEL
pbsv	2	2627236	2628760	1524	DEL
pbsv	2	2720251	2720725	474	DEL
pbsv	2	2726853	2726853	591	INS
pbsv	2	2796560	2796768	208	DEL
pbsv	2	2798799	2799210	411	DEL
pbsv	2	2910186	2910663	477	DEL
pbsv	2	2940430	2941027	597	DEL
pbsv	2	3027968	3028543	575	DEL
pbsv	2	3183429	3183429	1252	INS
pbsv	2	3184837	3185313	476	DUP
pbsv	2	3203570	3203627	57	DEL
pbsv	2	3244118	3244828	710	DEL
pbsv	2	3314666	3317722	3056	INV
pbsv	2	3323315	3323925	610	DEL
pbsv	2	3332068	3332633	565	DEL
pbsv	2	3421896	3421896	62	INS
pbsv	2	3719353	3720347	994	DEL
pbsv	2	3772887	3773369	482	DEL
pbsv	2	4140108	4141292	1184	DUP
pbsv	2	4140928	4140928	1255	INS
pbsv	2	4613469	4613988	519	DEL
pbsv	2	4781286	4787296	6010	DEL
pbsv	2	5487790	5488025	235	DEL
pbsv	2	5647852	5648270	418	DEL
pbsv	2	5704286	5704627	341	DEL
pbsv	2	5887869	5888829	960	DEL
pbsv	2	7261171	7261519	348	DEL
pbsv	2	7660194	7660394	200	DEL
pbsv	2	8043624	8043816	192	DEL
pbsv	2	8616754	8617170	416	DEL
pbsv	2	9437960	9437960	330	INS
pbsv	2	9444563	9446428	1865	DUP
pbsv	2	9546224	9546601	377	DEL
pbsv	2	9877276	9877276	958	INS
pbsv	2	9948332	9953947	5615	DEL
pbsv	2	9959297	9959561	264	DEL
pbsv	2	10152580	10155105	2525	DEL
pbsv	2	10696582	10705638	9056	DEL
pbsv	2	11253724	11253808	84	DEL
pbsv	2	11758079	11758542	463	DEL
pbsv	2	11993977	11994496	519	DEL
pbsv	2	13620698	13620698	253	INS
pbsv	2	14531269	14531600	331	DEL
pbsv	2	15166292	15166668	376	DEL
pbsv	2	16436754	16439954	3200	INV
pbsv	2	16571004	16571381	377	DEL
pbsv	2	16576770	16576823	53	DUP
pbsv	2	16932483	16935032	2549	DEL
pbsv	2	18118949	18120021	1072	DEL
pbsv	2	19002873	19003320	447	DEL
pbsv	2	19108796	19109635	839	INV
pbsv	2	19553386	19553386	541	INS
pbsv	2	19748382	19748382	339	INS
pbsv	2	19890242	19890293	51	DEL
pbsv	2	20177398	20177398	344	INS
pbsv	2	20666674	20666980	306	DEL
pbsv	2	20971372	20971736	364	DEL
pbsv	2	21796792	21796792	320	INS
pbsv	2	21919537	21919537	3722	INS
pbsv	2	22673331	22673413	82	DEL
pbsv	2	22706301	22706301	1001	INS
pbsv	2	22940556	22940556	85	INS
pbsv	2	23055014	23055995	981	INV
pbsv	2	23446897	23446897	517	INS
pbsv	2	23571090	23571200	110	DEL
pbsv	2	25148405	25148554	149	DEL
pbsv	2	26623645	26623645	347	INS
pbsv	2	26878027	26878129	102	DEL
pbsv	2	26937336	26937336	1750	INS
pbsv	2	27324055	27324599	544	DEL
pbsv	2	27372002	27375734	3732	DUP
pbsv	2	28054057	28054057	326	INS
pbsv	2	28133145	28133145	143	INS
pbsv	2	29228442	29228737	295	DEL
pbsv	2	29999103	29999284	181	DEL
pbsv	2	31109889	31109889	218	INS
pbsv	2	31527419	31527419	589	INS
pbsv	2	31527426	31527426	280	INS
pbsv	2	31559041	31559041	914	INS
pbsv	2	32837433	32837630	197	DEL
pbsv	2	33225619	33227264	1645	DUP
pbsv	2	34015402	34015402	124	INS
pbsv	2	34200363	34200506	143	DEL
pbsv	2	34467420	34467420	167	INS
pbsv	2	34545263	34546008	745	DEL
pbsv	2	34643659	34643973	314	DEL
pbsv	2	34828920	34829249	329	DEL
pbsv	2	34921794	34924021	2227	DUP
pbsv	2	35678715	35679058	343	DEL
pbsv	2	36090523	36090814	291	DEL
pbsv	2	36732535	36732864	329	DEL
pbsv	2	36955664	36955960	296	DEL
pbsv	2	36986224	36991029	4805	DUP
pbsv	2	37346917	37349042	2125	DEL
pbsv	2	37393106	37393106	780	INS
pbsv	2	37985730	37989440	3710	DUP
pbsv	2	39071495	39071804	309	DEL
pbsv	2	39623772	39625292	1520	DEL
pbsv	2	40332849	40338066	5217	DUP
pbsv	2	40446809	40447223	414	DEL
pbsv	2	40978128	40978452	324	DEL
pbsv	2	41239456	41245048	5592	DEL
pbsv	2	41785050	41787099	2049	INV
pbsv	2	41973068	41975876	2808	DEL
pbsv	2	42346258	42347317	1059	DEL
pbsv	2	43024044	43024044	330	INS
pbsv	2	43359715	43359892	177	DEL
pbsv	2	43451296	43455109	3813	DUP
pbsv	2	44237952	44237952	85	INS
pbsv	2	44467098	44468071	973	DEL
pbsv	2	44545271	44546301	1030	INV
pbsv	2	44635872	44636712	840	DEL
pbsv	2	44816085	44816171	86	DEL
pbsv	2	45641735	45642658	923	DEL
pbsv	2	46433169	46434696	1527	DEL
pbsv	2	46909937	46910661	724	DEL
pbsv	2	47026142	47026601	459	DEL
pbsv	2	48851174	48857940	6766	DEL
pbsv	2	49354910	49355077	167	DEL
pbsv	2	49626780	49630632	3852	DEL
pbsv	2	50028169	50028169	1012	INS
pbsv	2	50473376	50481010	7634	DEL
pbsv	2	50814528	50816697	2169	INV
pbsv	2	51009199	51016001	6802	DEL
pbsv	2	51430679	51430679	360	INS
pbsv	2	51973827	51974220	393	DEL
pbsv	2	52825693	52825860	167	DEL
pbsv	2	53153547	53153547	323	INS
pbsv	2	53249472	53252603	3131	DEL
pbsv	2	53557922	53560059	2137	DUP
pbsv	2	53558083	53559776	1693	DEL
pbsv	2	54565490	54567473	1983	DEL
pbsv	2	54673564	54673564	342	INS
pbsv	2	55064131	55066311	2180	DUP
pbsv	2	56492390	56492854	464	DEL
pbsv	2	56654386	56655701	1315	DUP
pbsv	2	56739129	56739129	1853	INS
pbsv	2	56872824	56872824	162	INS
pbsv	2	57982241	57982308	67	DEL
pbsv	2	59213692	59213692	305	INS
pbsv	2	59553628	59553628	577	INS
pbsv	2	59769491	59769491	268	INS
pbsv	2	60616156	60616468	312	DEL
pbsv	2	61880236	61881101	865	DEL
pbsv	2	62057944	62059055	1111	DEL
pbsv	2	62655280	62656803	1523	INV
pbsv	2	64113017	64113465	448	DEL
pbsv	2	64315561	64316374	813	DEL
pbsv	2	64632278	64632278	212	INS
pbsv	2	64826619	64829150	2531	DEL
pbsv	2	65393731	65393973	242	DEL
pbsv	2	65596596	65597007	411	DEL
pbsv	2	65746423	65746423	1662	INS
pbsv	2	65746423	65746423	3296	INS
pbsv	2	66008594	66009725	1131	DEL
pbsv	2	66505592	66507420	1828	DEL
pbsv	2	67507595	67508003	408	DEL
pbsv	2	67819057	67819057	561	INS
pbsv	2	68405590	68405590	121	INS
pbsv	2	68648182	68648182	337	INS
pbsv	2	69744635	69744635	85	INS
pbsv	2	70661322	70662316	994	DEL
pbsv	2	71163861	71164481	620	DEL
pbsv	2	71342537	71347885	5348	DEL
pbsv	2	73723689	73723689	333	INS
pbsv	2	74030658	74033490	2832	DEL
pbsv	2	76107275	76112862	5587	DUP
pbsv	2	76257681	76257681	207	INS
pbsv	2	76410429	76414035	3606	DEL
pbsv	2	76526510	76528889	2379	DEL
pbsv	2	76844756	76845503	747	DEL
pbsv	2	77343641	77343712	71	DUP
pbsv	2	77788945	77789475	530	DUP
pbsv	2	78117901	78118340	439	DEL
pbsv	2	78456162	78456545	383	DEL
pbsv	2	78748256	78748958	702	DEL
pbsv	2	78965393	78965393	324	INS
pbsv	2	79076637	79081249	4612	DEL
pbsv	2	79895089	79895385	296	DEL
pbsv	2	79900249	79900249	466	INS
pbsv	2	81768468	81774468	6000	DEL
pbsv	2	82194157	82194157	164	INS
pbsv	2	82340467	82340679	212	DEL
pbsv	2	82362139	82362611	472	DEL
pbsv	2	82969916	82969916	196	INS
pbsv	2	83035628	83036442	814	DEL
pbsv	2	83831697	83831697	85	INS
pbsv	2	84432412	84432785	373	DEL
pbsv	2	84643545	84643545	216	INS
pbsv	2	84728326	84728326	998	INS
pbsv	2	85235384	85235669	285	DEL
pbsv	2	85939229	85939453	224	DEL
pbsv	2	85939232	85939357	125	DEL
pbsv	2	86371744	86372728	984	INV
pbsv	2	86822034	86822224	190	DEL
pbsv	2	87137775	87137775	23	INS
pbsv	2	87140343	87142545	2202	DEL
pbsv	2	87538571	87539425	854	INV
pbsv	2	87771195	87776305	5110	DUP
pbsv	2	88480467	88480467	934	INS
pbsv	2	88828012	88831041	3029	DUP
pbsv	2	89832039	89833247	1208	DEL
pbsv	2	90449659	90450228	569	DEL
pbsv	2	91759877	91767437	7560	DUP
pbsv	2	91775500	91782904	7404	INV
pbsv	2	91775690	91775690	144	INS
pbsv	2	91782907	91783046	139	DUP
pbsv	2	91961499	91969611	8112	DUP
pbsv	2	92312806	92312806	62	INS
pbsv	2	95562477	95567600	5123	DEL
pbsv	2	96011561	96014374	2813	DUP
pbsv	2	96611246	96617436	6190	DEL
pbsv	2	96611249	96611249	44	INS
pbsv	2	96617436	96617436	44	INS
pbsv	2	96750714	96751272	558	DEL
pbsv	2	96750804	96751211	407	DEL
pbsv	2	98340270	98345153	4883	DUP
pbsv	2	99361474	99368974	7500	DEL
pbsv	2	99918600	99918818	218	DEL
pbsv	2	99922837	99922837	218	INS
pbsv	2	100103724	100105010	1286	DUP
pbsv	2	100415969	100416040	71	DUP
pbsv	2	101061752	101062094	342	DEL
pbsv	2	101301135	101301135	117	INS
pbsv	2	102069355	102069699	344	DEL
pbsv	2	102620012	102620250	238	DEL
pbsv	2	102811693	102812325	632	DEL
pbsv	2	102912411	102912411	85	INS
pbsv	2	103322505	103322957	452	DEL
pbsv	2	103333146	103333146	73	INS
pbsv	2	105107851	105110704	2853	INV
pbsv	2	105108849	105109901	1052	INV
pbsv	2	105339623	105339623	85	INS
pbsv	2	105452324	105454588	2264	DEL
pbsv	2	106695064	106695861	797	DEL
pbsv	2	106890403	106890635	232	DEL
pbsv	2	106930492	106930854	362	DEL
pbsv	2	107926363	107926698	335	DEL
pbsv	2	108275390	108277624	2234	DEL
pbsv	2	108559034	108559034	175	INS
pbsv	2	108797198	108797198	887	INS
pbsv	2	108856184	108856184	899	INS
pbsv	2	108914464	108917547	3083	DUP
pbsv	2	109740263	109741338	1075	INV
pbsv	2	109763204	109763204	490	INS
pbsv	2	110278129	110278575	446	DEL
pbsv	2	111682343	111682343	622	INS
pbsv	2	111682343	111682343	314	INS
pbsv	2	112276735	112282807	6072	DUP
pbsv	2	112596240	112603603	7363	DUP
pbsv	2	112701858	112701858	632	INS
pbsv	2	112701972	112701972	311	INS
pbsv	2	112763782	112765386	1604	DEL
pbsv	2	112871271	112871485	214	DEL
pbsv	2	112872676	112872811	135	DEL
pbsv	2	112897270	112897324	54	DEL
pbsv	2	113001389	113001389	299	INS
pbsv	2	113044721	113050344	5623	DUP
pbsv	2	113479613	113481546	1933	DEL
pbsv	2	113534093	113534120	27	DEL
pbsv	2	113534093	113534212	119	DEL
pbsv	2	113856441	113856648	207	DEL
pbsv	2	114288819	114292734	3915	DUP
pbsv	2	114358517	114361280	2763	INV
pbsv	2	115188387	115188387	304	INS
pbsv	2	115539070	115539070	329	INS
pbsv	2	115627900	115628862	962	DUP
pbsv	2	116662079	116662643	564	DEL
pbsv	2	117239632	117240015	383	DEL
pbsv	2	117334936	117335242	306	DEL
pbsv	2	117792014	117796290	4276	INV
pbsv	2	118171347	118171413	66	DEL
pbsv	2	118881662	118881662	964	INS
pbsv	2	118905875	118906632	757	DEL
pbsv	2	118996930	119001991	5061	DEL
pbsv	2	119155688	119155688	350	INS
pbsv	2	119432953	119436449	3496	DEL
pbsv	2	119653385	119659361	5976	DEL
pbsv	2	120155189	120155583	394	DEL
pbsv	2	120202147	120202727	580	DEL
pbsv	2	120282659	120282659	928	INS
pbsv	2	120417196	120418362	1166	DEL
pbsv	2	121148752	121148752	483	INS
pbsv	2	121304546	121306680	2134	DEL
pbsv	2	121873511	121873864	353	DEL
pbsv	2	121891925	121892470	545	DEL
pbsv	2	122564405	122564706	301	DEL
pbsv	2	122848210	122849191	981	INV
pbsv	2	123364834	123365425	591	DEL
pbsv	2	123476770	123482508	5738	INV
pbsv	2	123616763	123617051	288	DEL
pbsv	2	123990940	123993611	2671	DEL
pbsv	2	124074276	124074335	59	DEL
pbsv	2	125052950	125054430	1480	INV
pbsv	2	125427983	125428482	499	DEL
pbsv	2	125766535	125768148	1613	DEL
pbsv	2	126051064	126051064	117	INS
pbsv	2	126128723	126128723	300	INS
pbsv	2	126367589	126370291	2702	DEL
pbsv	2	127729074	127729505	431	DEL
pbsv	2	127855761	127859277	3516	DUP
pbsv	2	128737073	128737162	89	DEL
pbsv	2	128871241	128871569	328	DEL
pbsv	2	129098116	129098857	741	DEL
pbsv	2	129229040	129229539	499	DEL
pbsv	2	129685037	129686098	1061	INV
pbsv	2	130037108	130037395	287	DEL
pbsv	2	130215531	130217212	1681	DUP
pbsv	2	130492537	130493426	889	DEL
pbsv	2	130492991	130493379	388	DEL
pbsv	2	131200120	131207644	7524	DUP
pbsv	2	131844161	131844803	642	DEL
pbsv	2	131886706	131887170	464	INV
pbsv	2	132490502	132494757	4255	DUP
pbsv	2	132872030	132872168	138	DEL
pbsv	2	132997668	133002407	4739	DEL
pbsv	2	133016935	133023622	6687	DUP
pbsv	2	133115526	133115786	260	DEL
pbsv	2	133238936	133244936	6000	DEL
pbsv	2	134460291	134460556	265	DEL
pbsv	2	134546179	134546549	370	DEL
pbsv	2	134745635	134754091	8456	DEL
pbsv	2	134966755	134970076	3321	DEL
pbsv	2	136879031	136879031	261	INS
pbsv	2	137510476	137511329	853	INV
pbsv	2	138176979	138176979	183	INS
pbsv	2	138259769	138259769	327	INS
pbsv	2	138611216	138611459	243	DUP
pbsv	2	138611899	138614917	3018	INV
pbsv	2	138615327	138615595	268	DEL
pbsv	2	139003852	139008201	4349	INV
pbsv	2	139380757	139380757	326	INS
pbsv	2	141767264	141770356	3092	INV
pbsv	2	142008867	142009305	438	DEL
pbsv	2	142196520	142197156	636	DUP
pbsv	2	142229806	142230650	844	DEL
pbsv	2	142350988	142351325	337	DEL
pbsv	2	143389505	143390613	1108	INV
pbsv	2	143927131	143927540	409	DEL
pbsv	2	143988117	143996509	8392	DEL
pbsv	2	145039285	145039285	286	INS
pbsv	2	145346729	145346729	348	INS
pbsv	2	145628076	145628736	660	INV
pbsv	2	146887554	146889567	2013	DEL
pbsv	2	147941327	147946667	5340	DEL
pbsv	2	148782094	148782094	85	INS
pbsv	2	150538587	150539516	929	INV
pbsv	2	150627066	150627275	209	DEL
pbsv	2	151447061	151452040	4979	DEL
pbsv	2	152617303	152617586	283	DEL
pbsv	2	152930925	152931431	506	DEL
pbsv	2	153153409	153153476	67	DEL
pbsv	2	153457375	153461394	4019	INV
pbsv	2	153795734	153799765	4031	DUP
pbsv	2	154160653	154160653	319	INS
pbsv	2	154411709	154411995	286	DEL
pbsv	2	154633633	154633633	85	INS
pbsv	2	154896012	154899169	3157	DUP
pbsv	2	155171109	155174140	3031	INV
pbsv	2	155373777	155374630	853	DEL
pbsv	2	155891101	155891550	449	DEL
pbsv	2	156526889	156526889	1753	INS
pbsv	2	156656751	156656846	95	DEL
pbsv	2	156680525	156680525	156	INS
pbsv	2	157660789	157660789	929	INS
pbsv	2	157681363	157682732	1369	DEL
pbsv	2	158028114	158028114	157	INS
pbsv	2	158433360	158433646	286	DEL
pbsv	2	159959171	159959392	221	DEL
pbsv	2	159961440	159961668	228	DEL
pbsv	2	161795614	161795909	295	DEL
pbsv	2	163666423	163666720	297	DEL
pbsv	2	164511508	164511508	160	INS
pbsv	2	164993292	164996147	2855	DEL
pbsv	2	165858996	165864122	5126	DEL
pbsv	2	166522849	166523464	615	DEL
pbsv	2	167494646	167501456	6810	DUP
pbsv	2	167550227	167550280	53	DEL
pbsv	2	167558522	167565994	7472	DEL
pbsv	2	169081647	169082001	354	DEL
pbsv	2	169395474	169395762	288	DEL
pbsv	2	170095002	170095002	217	INS
pbsv	2	170637289	170643993	6704	DEL
pbsv	2	171777818	171778707	889	INV
pbsv	2	172664694	172664862	168	DEL
pbsv	2	172848377	172854108	5731	DEL
pbsv	2	172905516	172910333	4817	DUP
pbsv	2	173554392	173556241	1849	DEL
pbsv	2	174533679	174533885	206	DEL
pbsv	2	174533755	174536720	2965	INV
pbsv	2	174536586	174536586	206	INS
pbsv	2	175388461	175393122	4661	INV
pbsv	2	175735909	175735909	336	INS
pbsv	2	176190161	176190263	102	DEL
pbsv	2	177265650	177271896	6246	DEL
pbsv	2	178543112	178543112	1045	INS
pbsv	2	179037042	179037042	85	INS
pbsv	2	179172279	179172279	2629	INS
pbsv	2	179172296	179172296	1288	INS
pbsv	2	179296078	179296961	883	DUP
pbsv	2	179296677	179296677	1006	INS
pbsv	2	180408623	180416050	7427	INV
pbsv	2	180422039	180422825	786	DEL
pbsv	2	180422091	180422509	418	DEL
pbsv	2	181925843	181926129	286	DEL
pbsv	2	182149817	182149817	85	INS
pbsv	2	183315817	183316124	307	DEL
pbsv	2	183370795	183372060	1265	DUP
pbsv	2	183643186	183643186	179	INS
pbsv	2	184374865	184374865	6013	INS
pbsv	2	184569199	184571031	1832	INV
pbsv	2	184957910	184958244	334	DEL
pbsv	2	185125574	185125574	309	INS
pbsv	2	185326250	185327679	1429	DEL
pbsv	2	185616462	185617326	864	INV
pbsv	2	186001739	186001739	346	INS
pbsv	2	187437063	187437288	225	DEL
pbsv	2	188215736	188216010	274	DEL
pbsv	2	188505522	188505522	556	INS
pbsv	2	189163002	189163002	304	INS
pbsv	2	189163790	189164080	290	DEL
pbsv	2	189853843	189853843	333	INS
pbsv	2	191230422	191231325	903	DEL
pbsv	2	191672664	191675157	2493	DUP
pbsv	2	192562215	192562550	335	DEL
pbsv	2	193398579	193398579	294	INS
pbsv	2	193470432	193473447	3015	INV
pbsv	2	193471447	193472395	948	INV
pbsv	2	194484204	194484204	85	INS
pbsv	2	194763763	194763763	432	INS
pbsv	2	194778474	194779295	821	DEL
pbsv	2	194914461	194914529	68	DEL
pbsv	2	195438401	195438401	320	INS
pbsv	2	195728702	195729984	1282	DEL
pbsv	2	195842765	195842848	83	DEL
pbsv	2	196031255	196031747	492	DEL
pbsv	2	196031303	196031604	301	DEL
pbsv	2	196214734	196215213	479	DEL
pbsv	2	198927699	198928084	385	DEL
pbsv	2	199142187	199142545	358	DEL
pbsv	2	199454653	199454653	861	INS
pbsv	2	200530310	200530469	159	DEL
pbsv	2	201071850	201072120	270	DEL
pbsv	2	202146643	202149298	2655	DEL
pbsv	2	202641960	202641960	265	INS
pbsv	2	202721667	202721956	289	DEL
pbsv	2	203005915	203006859	944	INV
pbsv	2	203899777	203903876	4099	DUP
pbsv	2	205862991	205863243	252	DEL
pbsv	2	206853450	206853639	189	DEL
pbsv	2	207583405	207591056	7651	DUP
pbsv	2	208567158	208567591	433	DEL
pbsv	2	208959090	208959491	401	DEL
pbsv	2	208963210	208963210	110	INS
pbsv	2	209451659	209452114	455	DEL
pbsv	2	211817523	211817523	189	INS
pbsv	2	212078937	212079449	512	DEL
pbsv	2	212161535	212161605	70	DEL
pbsv	2	212708309	212708309	153	INS
pbsv	2	213166406	213166406	325	INS
pbsv	2	213530408	213530505	97	DEL
pbsv	2	214874719	214876208	1489	DEL
pbsv	2	216409217	216411804	2587	DUP
pbsv	2	216548004	216548004	889	INS
pbsv	2	216548396	216548396	346	INS
pbsv	2	216784650	216784650	388	INS
pbsv	2	216960869	216960936	67	DUP
pbsv	2	218443590	218444829	1239	INV
pbsv	2	219931564	219932313	749	DEL
pbsv	2	220051540	220051540	67	INS
pbsv	2	220195353	220195353	335	INS
pbsv	2	220523169	220523169	85	INS
pbsv	2	220936358	220936358	248	INS
pbsv	2	220936364	220936364	119	INS
pbsv	2	220994456	220995408	952	DEL
pbsv	2	221688358	221688440	82	DEL
pbsv	2	221818451	221818899	448	DEL
pbsv	2	221882979	221883163	184	DEL
pbsv	2	222232882	222233654	772	DEL
pbsv	2	222567625	222569269	1644	INV
pbsv	2	222677154	222677154	301	INS
pbsv	2	223760227	223762660	2433	DEL
pbsv	2	223882849	223882849	320	INS
pbsv	2	223947599	223947599	600	INS
pbsv	2	224031116	224031473	357	DEL
pbsv	2	224408551	224410622	2071	DEL
pbsv	2	225114031	225114031	460	INS
pbsv	2	225283733	225283733	85	INS
pbsv	2	225292691	225293805	1114	INV
pbsv	2	226039615	226040052	437	DEL
pbsv	2	226753650	226753650	689	INS
pbsv	2	226831962	226838410	6448	DEL
pbsv	2	226954896	226962253	7357	DEL
pbsv	2	227017587	227017798	211	DEL
pbsv	2	228709411	228709668	257	DEL
pbsv	2	228749829	228752921	3092	INV
pbsv	2	229264432	229268335	3903	DUP
pbsv	2	229764154	229766590	2436	DUP
pbsv	2	230254037	230254037	327	INS
pbsv	2	231492744	231492744	128	INS
pbsv	2	231492816	231501465	8649	DUP
pbsv	2	231884124	231885269	1145	DEL
pbsv	2	232217545	232217545	913	INS
pbsv	2	232397112	232400257	3145	DEL
pbsv	2	232482684	232482684	261	INS
pbsv	2	233271552	233275424	3872	DUP
pbsv	2	233622031	233622031	352	INS
pbsv	2	233769783	233772614	2831	INV
pbsv	2	233859824	233860219	395	DEL
pbsv	2	234631462	234633959	2497	DEL
pbsv	2	235554022	235558287	4265	DEL
pbsv	2	235812283	235812577	294	DEL
pbsv	2	235919258	235919779	521	DEL
pbsv	2	236098946	236098946	327	INS
pbsv	2	236473324	236473458	134	DEL
pbsv	2	236805323	236806741	1418	DEL
pbsv	2	237216633	237216783	150	DEL
pbsv	2	237287612	237288604	992	DEL
pbsv	2	237556899	237556899	61	INS
pbsv	2	237701742	237702142	400	DEL
pbsv	2	238465573	238465726	153	DEL
pbsv	2	238556168	238556672	504	DEL
pbsv	2	238865974	238866042	68	DEL
pbsv	2	239025765	239029047	3282	DUP
pbsv	2	239204434	239205533	1099	DEL
pbsv	2	239409372	239409690	318	DEL
pbsv	2	239626157	239627495	1338	DEL
pbsv	2	240041439	240041929	490	DEL
pbsv	2	240046707	240046707	31	INS
pbsv	2	240202695	240203067	372	DEL
pbsv	2	240389277	240389732	455	DEL
pbsv	2	240511247	240511712	465	DEL
pbsv	2	240564669	240565139	470	DEL
pbsv	2	240587084	240587331	247	DEL
pbsv	2	240640996	240641611	615	DEL
pbsv	2	240654881	240655215	334	DEL
pbsv	2	240833634	240833928	294	DEL
pbsv	2	240838087	240839392	1305	DEL
pbsv	2	240853517	240854744	1227	DEL
pbsv	2	240870065	240870538	473	DEL
pbsv	2	241045364	241046263	899	DEL
pbsv	2	241050091	241050448	357	DEL
pbsv	2	241232412	241242363	9951	DEL
pbsv	2	241453118	241453118	40	INS
pbsv	2	241453136	241454237	1101	INV
pbsv	2	241454283	241454323	40	DEL
pbsv	2	241496395	241499585	3190	DUP
pbsv	2	241580586	241581459	873	DEL
pbsv	2	241631260	241637898	6638	DUP
pbsv	2	241752008	241752008	585	INS
pbsv	2	241992089	241992366	277	DEL
pbsv	2	242017538	242018566	1028	DEL
pbsv	2	242146421	242146595	174	DEL
pbsv	2	242396667	242396913	246	DEL
pbsv	2	242506008	242507289	1281	DEL
pbsv	2	242509748	242510336	588	DUP
pbsv	2	242694930	242695289	359	DEL
pbsv	2	242798733	242798733	1043	INS
pbsv	2	242945372	242946697	1325	DUP
pbsv	2	242955129	242955129	652	INS
pbsv	2	242955129	242955782	653	DUP
pbsv	3	96651	96651	684	INS
pbsv	3	227944	235191	7247	DEL
pbsv	3	329224	331620	2396	DEL
pbsv	3	528302	534054	5752	DUP
pbsv	3	1684839	1690714	5875	DEL
pbsv	3	1781971	1788543	6572	DUP
pbsv	3	1805700	1806319	619	DEL
pbsv	3	2311599	2311929	330	DEL
pbsv	3	2430879	2431152	273	DEL
pbsv	3	2813994	2813994	367	INS
pbsv	3	2843306	2843306	129	INS
pbsv	3	3481044	3483339	2295	DEL
pbsv	3	3638795	3638795	870	INS
pbsv	3	3873188	3873530	342	DEL
pbsv	3	4205123	4205123	336	INS
pbsv	3	4398520	4400319	1799	DEL
pbsv	3	5098703	5103823	5120	DEL
pbsv	3	5535395	5539278	3883	DEL
pbsv	3	5605908	5605908	1123	INS
pbsv	3	5943866	5944025	159	DEL
pbsv	3	6103013	6103013	348	INS
pbsv	3	6525379	6525379	236	INS
pbsv	3	6649647	6656705	7058	DEL
pbsv	3	6679925	6679925	668	INS
pbsv	3	6701521	6701521	546	INS
pbsv	3	7820511	7820594	83	DEL
pbsv	3	8305900	8305900	300	INS
pbsv	3	8722514	8723105	591	DEL
pbsv	3	8810088	8811391	1303	DUP
pbsv	3	9254046	9254425	379	DEL
pbsv	3	9577223	9577223	85	INS
pbsv	3	10190067	10190865	798	DEL
pbsv	3	10407494	10407494	87	INS
pbsv	3	11416530	11420158	3628	DEL
pbsv	3	11594641	11594764	123	DEL
pbsv	3	11805984	11807176	1192	DEL
pbsv	3	12182058	12191214	9156	DEL
pbsv	3	12227627	12227627	328	INS
pbsv	3	12293187	12294616	1429	DEL
pbsv	3	12818434	12818434	332	INS
pbsv	3	13997354	13997354	268	INS
pbsv	3	14291162	14296083	4921	DEL
pbsv	3	15474520	15475503	983	INV
pbsv	3	15633910	15634657	747	DEL
pbsv	3	15844787	15846715	1928	DUP
pbsv	3	16239350	16241006	1656	DEL
pbsv	3	17731700	17731999	299	DEL
pbsv	3	18067057	18073652	6595	DEL
pbsv	3	18729964	18730765	801	DEL
pbsv	3	18829118	18829118	1849	INS
pbsv	3	19802948	19806357	3409	DEL
pbsv	3	20011444	20011544	100	DEL
pbsv	3	20200729	20201259	530	DEL
pbsv	3	20461909	20465393	3484	INV
pbsv	3	20794172	20798211	4039	DEL
pbsv	3	20852042	20853100	1058	INV
pbsv	3	21976412	21985416	9004	DEL
pbsv	3	22277796	22286191	8395	DEL
pbsv	3	22420247	22421028	781	DEL
pbsv	3	22420481	22421012	531	DEL
pbsv	3	22582225	22582901	676	DEL
pbsv	3	22720893	22724395	3502	DUP
pbsv	3	23298129	23298129	113	INS
pbsv	3	23514950	23514950	85	INS
pbsv	3	24305971	24306103	132	DEL
pbsv	3	24819538	24819822	284	DEL
pbsv	3	24987835	24987835	85	INS
pbsv	3	25172405	25172531	126	DEL
pbsv	3	25668882	25668882	336	INS
pbsv	3	25699358	25699561	203	DEL
pbsv	3	26123817	26124119	302	DEL
pbsv	3	26357246	26357246	110	INS
pbsv	3	26357347	26358953	1606	INV
pbsv	3	26359362	26359472	110	DEL
pbsv	3	26450922	26452177	1255	DUP
pbsv	3	26451910	26451910	1248	INS
pbsv	3	27650633	27652186	1553	DUP
pbsv	3	28167456	28167766	310	DEL
pbsv	3	28391395	28393791	2396	DEL
pbsv	3	28424797	28424797	278	INS
pbsv	3	28707013	28707013	197	INS
pbsv	3	31037497	31037497	482	INS
pbsv	3	31400634	31400634	85	INS
pbsv	3	31481515	31482932	1417	DEL
pbsv	3	31503563	31503563	527	INS
pbsv	3	31842169	31842169	347	INS
pbsv	3	31850704	31850704	359	INS
pbsv	3	31854072	31854461	389	DEL
pbsv	3	31856325	31856837	512	DEL
pbsv	3	31881352	31881352	352	INS
pbsv	3	32102047	32107853	5806	DEL
pbsv	3	32153755	32153863	108	DEL
pbsv	3	32203876	32204163	287	DEL
pbsv	3	32838588	32839060	472	DEL
pbsv	3	33155418	33156952	1534	INV
pbsv	3	33300924	33301255	331	DEL
pbsv	3	33435098	33436818	1720	DEL
pbsv	3	33485690	33485823	133	DEL
pbsv	3	33553214	33554062	848	DEL
pbsv	3	34059531	34059676	145	DEL
pbsv	3	35716637	35716637	159	INS
pbsv	3	35952413	35952413	88	INS
pbsv	3	38368172	38368656	484	DEL
pbsv	3	39215746	39215746	583	INS
pbsv	3	40125899	40126097	198	DEL
pbsv	3	40753748	40754436	688	DEL
pbsv	3	41008638	41008638	143	INS
pbsv	3	41336675	41337229	554	DEL
pbsv	3	41362142	41363401	1259	INV
pbsv	3	41362859	41367034	4175	INV
pbsv	3	42898391	42898391	312	INS
pbsv	3	43316496	43316496	269	INS
pbsv	3	43417475	43427724	10249	INV
pbsv	3	43427474	43427474	220	INS
pbsv	3	43652545	43655586	3041	INV
pbsv	3	44739192	44742160	2968	INV
pbsv	3	44740990	44740990	57	INS
pbsv	3	44741155	44742154	999	INV
pbsv	3	44742272	44742329	57	DEL
pbsv	3	45058206	45059172	966	INV
pbsv	3	45073142	45073562	420	DEL
pbsv	3	46550771	46550771	155	INS
pbsv	3	46661824	46661824	330	INS
pbsv	3	47472760	47472760	651	INS
pbsv	3	47490684	47493425	2741	DEL
pbsv	3	47524245	47524312	67	DEL
pbsv	3	48251696	48255138	3442	DEL
pbsv	3	48372286	48372286	85	INS
pbsv	3	48598924	48599408	484	DEL
pbsv	3	48599035	48599120	85	DUP
pbsv	3	49342551	49342551	235	INS
pbsv	3	50120788	50126278	5490	DUP
pbsv	3	50879141	50879141	331	INS
pbsv	3	50925337	50925337	697	INS
pbsv	3	50934330	50935027	697	DEL
pbsv	3	51455630	51455630	2657	INS
pbsv	3	51760668	51760668	303	INS
pbsv	3	52478496	52479038	542	DEL
pbsv	3	55788047	55788047	1607	INS
pbsv	3	56604662	56604932	270	DEL
pbsv	3	57003335	57003420	85	DEL
pbsv	3	57005548	57007086	1538	DEL
pbsv	3	57143906	57146822	2916	INV
pbsv	3	58101603	58102448	845	INV
pbsv	3	58534752	58537349	2597	DEL
pbsv	3	58553159	58558769	5610	DUP
pbsv	3	58798565	58800024	1459	DEL
pbsv	3	59124719	59126198	1479	DEL
pbsv	3	59125032	59125748	716	DEL
pbsv	3	59894510	59894577	67	DUP
pbsv	3	60460227	60460227	1204	INS
pbsv	3	60495279	60495279	1712	INS
pbsv	3	61158367	61158483	116	DEL
pbsv	3	61665755	61667316	1561	DEL
pbsv	3	63729665	63733178	3513	INV
pbsv	3	63749891	63750290	399	DEL
pbsv	3	64399152	64399152	375	INS
pbsv	3	65117760	65119693	1933	DEL
pbsv	3	66049242	66049550	308	DEL
pbsv	3	66335894	66335894	410	INS
pbsv	3	68719625	68719703	78	DEL
pbsv	3	68870520	68870696	176	DEL
pbsv	3	69881941	69882436	495	DEL
pbsv	3	71242375	71242750	375	DEL
pbsv	3	71461280	71461280	119	INS
pbsv	3	71656927	71665357	8430	DUP
pbsv	3	72000680	72002840	2160	DEL
pbsv	3	72347478	72353326	5848	DUP
pbsv	3	72738521	72739600	1079	DEL
pbsv	3	73061665	73065122	3457	DEL
pbsv	3	73961524	73968284	6760	DUP
pbsv	3	74148157	74151869	3712	DEL
pbsv	3	74208892	74211610	2718	INV
pbsv	3	74209740	74210844	1104	INV
pbsv	3	75101203	75101203	284	INS
pbsv	3	75276874	75278895	2021	DEL
pbsv	3	75533819	75533819	85	INS
pbsv	3	75694411	75695308	897	DEL
pbsv	3	75742035	75742355	320	DEL
pbsv	3	75772761	75772895	134	DEL
pbsv	3	75790632	75791185	553	DEL
pbsv	3	76014509	76014509	328	INS
pbsv	3	77924073	77924073	1244	INS
pbsv	3	78186934	78187418	484	INV
pbsv	3	78231794	78231921	127	DEL
pbsv	3	80062286	80064157	1871	DEL
pbsv	3	80657249	80657708	459	DEL
pbsv	3	80819373	80819878	505	DEL
pbsv	3	80925309	80926535	1226	DEL
pbsv	3	81346080	81346365	285	DEL
pbsv	3	82203602	82204183	581	INV
pbsv	3	82347403	82347881	478	DEL
pbsv	3	82965716	82965995	279	DEL
pbsv	3	83063408	83064042	634	DEL
pbsv	3	83063625	83063818	193	DEL
pbsv	3	83395800	83396820	1020	INV
pbsv	3	83613968	83613968	589	INS
pbsv	3	83828096	83828298	202	DEL
pbsv	3	83954929	83954929	394	INS
pbsv	3	84104912	84107363	2451	DUP
pbsv	3	84593162	84593162	186	INS
pbsv	3	84699569	84702928	3359	DEL
pbsv	3	84832090	84832090	357	INS
pbsv	3	85663332	85663332	647	INS
pbsv	3	85726510	85730514	4004	DEL
pbsv	3	86264909	86264909	951	INS
pbsv	3	86882910	86883097	187	DEL
pbsv	3	87458644	87460216	1572	DEL
pbsv	3	88215505	88216225	720	INV
pbsv	3	88453739	88453992	253	DEL
pbsv	3	88609585	88609585	167	INS
pbsv	3	94348748	94348748	282	INS
pbsv	3	95115739	95117320	1581	DEL
pbsv	3	95465718	95470755	5037	DEL
pbsv	3	97914625	97914625	827	INS
pbsv	3	98410139	98414770	4631	DUP
pbsv	3	98711146	98711957	811	DEL
pbsv	3	98899064	98902384	3320	DEL
pbsv	3	98982393	98982498	105	DEL
pbsv	3	99037457	99037745	288	DEL
pbsv	3	99207480	99216622	9142	DUP
pbsv	3	99628792	99629615	823	DEL
pbsv	3	99906549	99906549	535	INS
pbsv	3	100112490	100112490	334	INS
pbsv	3	100306793	100307072	279	DEL
pbsv	3	100737378	100737378	299	INS
pbsv	3	100798719	100798719	82	INS
pbsv	3	101371175	101374484	3309	INV
pbsv	3	101491396	101492593	1197	DEL
pbsv	3	102094439	102094439	201	INS
pbsv	3	103467692	103467692	1134	INS
pbsv	3	104249702	104249816	114	DEL
pbsv	3	105333887	105333887	145	INS
pbsv	3	106652548	106652966	418	DEL
pbsv	3	107037938	107040241	2303	DUP
pbsv	3	107165028	107165760	732	DEL
pbsv	3	107893303	107893303	288	INS
pbsv	3	108641614	108644624	3010	INV
pbsv	3	109335397	109337938	2541	DEL
pbsv	3	110256974	110257251	277	DEL
pbsv	3	110270998	110270998	284	INS
pbsv	3	110677345	110677496	151	DEL
pbsv	3	111226342	111226342	339	INS
pbsv	3	113854027	113854335	308	DEL
pbsv	3	114113184	114114670	1486	DEL
pbsv	3	114150203	114159210	9007	DEL
pbsv	3	114466513	114466768	255	DEL
pbsv	3	115024244	115024551	307	DEL
pbsv	3	116204807	116205146	339	DEL
pbsv	3	116523396	116525893	2497	DEL
pbsv	3	117155777	117155777	586	INS
pbsv	3	119498522	119498670	148	DEL
pbsv	3	120162203	120164970	2767	DEL
pbsv	3	120309334	120309334	215	INS
pbsv	3	120425431	120425431	308	INS
pbsv	3	121411132	121412101	969	INV
pbsv	3	121863079	121863712	633	DEL
pbsv	3	122138444	122138764	320	DEL
pbsv	3	122445711	122445711	199	INS
pbsv	3	123197402	123198058	656	DEL
pbsv	3	123209237	123209237	338	INS
pbsv	3	123671409	123674359	2950	INV
pbsv	3	124498980	124499059	79	DEL
pbsv	3	124890045	124890719	674	DEL
pbsv	3	125062286	125062353	67	DEL
pbsv	3	125214362	125214362	310	INS
pbsv	3	125449611	125452946	3335	DUP
pbsv	3	125485024	125485024	50	INS
pbsv	3	125607919	125608138	219	DEL
pbsv	3	125904360	125904360	353	INS
pbsv	3	126090158	126090158	983	INS
pbsv	3	126234247	126234375	128	DEL
pbsv	3	126358733	126359456	723	DEL
pbsv	3	127626194	127626258	64	DEL
pbsv	3	128379366	128380242	876	DUP
pbsv	3	128660687	128663158	2471	DEL
pbsv	3	128949863	128949863	395	INS
pbsv	3	129657425	129657880	455	DEL
pbsv	3	129721442	129724931	3489	DUP
pbsv	3	130083019	130083019	353	INS
pbsv	3	130705546	130705957	411	DEL
pbsv	3	131315159	131315539	380	DEL
pbsv	3	131740178	131743485	3307	DEL
pbsv	3	131866918	131866918	189	INS
pbsv	3	132967309	132967309	93	INS
pbsv	3	133503772	133505079	1307	DEL
pbsv	3	134673911	134674550	639	DEL
pbsv	3	135014890	135015812	922	DEL
pbsv	3	135221503	135225248	3745	DEL
pbsv	3	136020745	136026200	5455	DUP
pbsv	3	136504192	136507304	3112	INV
pbsv	3	137003242	137003316	74	DUP
pbsv	3	137072356	137073354	998	DEL
pbsv	3	137565184	137565184	516	INS
pbsv	3	137694507	137695704	1197	INV
pbsv	3	139386588	139387575	987	INV
pbsv	3	139425501	139426295	794	DEL
pbsv	3	139699683	139700864	1181	DUP
pbsv	3	140193793	140194013	220	DEL
pbsv	3	140267506	140270885	3379	DEL
pbsv	3	140524405	140524405	326	INS
pbsv	3	140544084	140547061	2977	DEL
pbsv	3	140544425	140547048	2623	DUP
pbsv	3	140722512	140723399	887	INV
pbsv	3	140760582	140760582	133	INS
pbsv	3	141318570	141318570	85	INS
pbsv	3	141329183	141329246	63	DEL
pbsv	3	141384677	141384977	300	DEL
pbsv	3	142764338	142767044	2706	DEL
pbsv	3	143194819	143194819	345	INS
pbsv	3	144308180	144308180	85	INS
pbsv	3	144340168	144340562	394	DEL
pbsv	3	144503107	144503107	274	INS
pbsv	3	144517870	144518376	506	DEL
pbsv	3	144548527	144553002	4475	DEL
pbsv	3	144888448	144888900	452	DEL
pbsv	3	146219796	146219796	114	INS
pbsv	3	146391246	146394010	2764	INV
pbsv	3	146392038	146393058	1020	INV
pbsv	3	146902583	146902583	151	INS
pbsv	3	146966599	146970017	3418	DEL
pbsv	3	147606668	147607234	566	DEL
pbsv	3	148281436	148285411	3975	DEL
pbsv	3	148359205	148359205	184	INS
pbsv	3	149097913	149097913	1160	INS
pbsv	3	149142357	149142357	87	INS
pbsv	3	149899155	149899458	303	DEL
pbsv	3	150958810	150958810	85	INS
pbsv	3	151427755	151428339	584	DEL
pbsv	3	151503062	151503442	380	DEL
pbsv	3	151764904	151765269	365	DEL
pbsv	3	152347069	152355469	8400	DEL
pbsv	3	152611203	152611203	239	INS
pbsv	3	153019064	153019164	100	DEL
pbsv	3	153296904	153296904	109	INS
pbsv	3	153643509	153643509	238	INS
pbsv	3	154096744	154097056	312	DEL
pbsv	3	154647893	154650564	2671	DEL
pbsv	3	155410974	155411330	356	DEL
pbsv	3	156092216	156093534	1318	DEL
pbsv	3	157593870	157597160	3290	INV
pbsv	3	157850446	157850518	72	DUP
pbsv	3	157854305	157854305	2207	INS
pbsv	3	158947203	158947203	775	INS
pbsv	3	159257034	159257677	643	DEL
pbsv	3	160378593	160381819	3226	DUP
pbsv	3	160402178	160403035	857	DEL
pbsv	3	161717440	161717440	254	INS
pbsv	3	162217771	162226820	9049	DUP
pbsv	3	162545362	162547642	2280	INV
pbsv	3	162545364	162548451	3087	INV
pbsv	3	162629419	162636412	6993	DUP
pbsv	3	162717055	162722104	5049	DEL
pbsv	3	162764749	162769110	4361	DEL
pbsv	3	162825758	162828706	2948	INV
pbsv	3	163057174	163060194	3020	INV
pbsv	3	164581706	164581706	85	INS
pbsv	3	165125194	165128152	2958	DUP
pbsv	3	165503769	165503769	75	INS
pbsv	3	166362284	166362284	246	INS
pbsv	3	166364635	166364635	85	INS
pbsv	3	168199046	168199046	240	INS
pbsv	3	168607361	168607904	543	DEL
pbsv	3	168738470	168738827	357	DEL
pbsv	3	169376644	169381091	4447	DEL
pbsv	3	169524277	169524277	352	INS
pbsv	3	169694969	169694969	111	INS
pbsv	3	170731416	170731762	346	DUP
pbsv	3	171220510	171221308	798	DEL
pbsv	3	171250102	171251439	1337	DEL
pbsv	3	171319254	171319254	684	INS
pbsv	3	171485912	171486811	899	INV
pbsv	3	172400920	172401217	297	DEL
pbsv	3	172582601	172591358	8757	DEL
pbsv	3	173268275	173268659	384	DEL
pbsv	3	173575551	173575827	276	DEL
pbsv	3	174077630	174077948	318	DEL
pbsv	3	174201968	174202177	209	DEL
pbsv	3	174225420	174225420	85	INS
pbsv	3	174480114	174480114	1555	INS
pbsv	3	175080748	175083457	2709	DEL
pbsv	3	175813907	175813907	111	INS
pbsv	3	177858470	177859853	1383	DEL
pbsv	3	177881107	177881230	123	DEL
pbsv	3	179417975	179420665	2690	DEL
pbsv	3	179654341	179654762	421	DEL
pbsv	3	179689189	179690219	1030	DEL
pbsv	3	180171366	180171366	257	INS
pbsv	3	180173589	180173839	250	DEL
pbsv	3	181006014	181006501	487	DEL
pbsv	3	181292901	181298901	6000	DEL
pbsv	3	181497580	181498416	836	INV
pbsv	3	181994824	181994824	306	INS
pbsv	3	182298977	182298977	350	INS
pbsv	3	183032389	183032389	834	INS
pbsv	3	183252258	183252258	316	INS
pbsv	3	184470868	184471299	431	DEL
pbsv	3	186542374	186542815	441	DEL
pbsv	3	186957925	186957925	398	INS
pbsv	3	187134193	187134331	138	DUP
pbsv	3	187143804	187143946	142	DEL
pbsv	3	188304083	188305698	1615	DEL
pbsv	3	188883191	188883191	342	INS
pbsv	3	189263873	189264378	505	DEL
pbsv	3	189362226	189370914	8688	DEL
pbsv	3	189575886	189576275	389	DEL
pbsv	3	189737658	189740514	2856	DUP
pbsv	3	189855742	189859122	3380	DEL
pbsv	3	189955413	189955711	298	DEL
pbsv	3	190055161	190064213	9052	DUP
pbsv	3	190102987	190104122	1135	DEL
pbsv	3	190118729	190119284	555	DEL
pbsv	3	190465869	190466076	207	DEL
pbsv	3	190833198	190834070	872	INV
pbsv	3	191064635	191071631	6996	DUP
pbsv	3	191076023	191078184	2161	DUP
pbsv	3	191580749	191581428	679	DEL
pbsv	3	191856106	191856403	297	DEL
pbsv	3	191856502	191857290	788	DEL
pbsv	3	191993005	191993005	85	INS
pbsv	3	192095746	192096271	525	DEL
pbsv	3	192137620	192137620	284	INS
pbsv	3	192673128	192673576	448	DEL
pbsv	3	193354036	193354036	304	INS
pbsv	3	193870109	193870284	175	DEL
pbsv	3	194121175	194121907	732	DEL
pbsv	3	194555748	194556684	936	DUP
pbsv	3	194663946	194663946	612	INS
pbsv	3	194755492	194758406	2914	INV
pbsv	3	194756422	194758405	1983	INV
pbsv	3	194757480	194758530	1050	DUP
pbsv	3	194762967	194763079	112	DEL
pbsv	3	194768494	194768494	330	INS
pbsv	3	194950807	194950807	85	INS
pbsv	3	195224188	195224871	683	DEL
pbsv	3	195225469	195226029	560	DEL
pbsv	3	195413515	195414626	1111	DEL
pbsv	3	195426062	195426062	600	INS
pbsv	3	195437763	195438279	516	DEL
pbsv	3	195457685	195467271	9586	DUP
pbsv	3	195551082	195551922	840	DEL
pbsv	3	195564628	195565086	458	DEL
pbsv	3	195654379	195655359	980	DEL
pbsv	3	196554967	196558456	3489	DUP
pbsv	3	196555134	196559351	4217	DUP
pbsv	3	196625678	196625678	57	INS
pbsv	3	197737814	197742280	4466	DEL
pbsv	3	197843925	197850165	6240	DEL
pbsv	4	517216	520527	3311	INV
pbsv	4	629148	629339	191	DEL
pbsv	4	701537	702004	467	DEL
pbsv	4	783510	784239	729	DEL
pbsv	4	850210	850499	289	DEL
pbsv	4	893777	894201	424	DEL
pbsv	4	897962	898102	140	DEL
pbsv	4	912429	913164	735	DEL
pbsv	4	990469	993522	3053	DUP
pbsv	4	1031101	1031536	435	DEL
pbsv	4	1064164	1064557	393	DEL
pbsv	4	1080324	1081367	1043	DUP
pbsv	4	1081165	1081165	1055	INS
pbsv	4	1086597	1087014	417	DEL
pbsv	4	1139263	1140396	1133	DEL
pbsv	4	1276923	1277106	183	DEL
pbsv	4	1289801	1290073	272	DEL
pbsv	4	1357812	1358085	273	DEL
pbsv	4	1391941	1392331	390	DEL
pbsv	4	1421245	1422355	1110	DEL
pbsv	4	1547082	1547459	377	DEL
pbsv	4	1557538	1558076	538	DEL
pbsv	4	2228164	2228164	1131	INS
pbsv	4	2357967	2358343	376	DEL
pbsv	4	2397841	2398425	584	DEL
pbsv	4	2444497	2444891	394	DEL
pbsv	4	2571777	2571777	85	INS
pbsv	4	3018220	3018388	168	DEL
pbsv	4	3059750	3069435	9685	DUP
pbsv	4	3310787	3310953	166	DEL
pbsv	4	3389767	3390145	378	DEL
pbsv	4	3414761	3414853	92	DEL
pbsv	4	3442432	3442517	85	DEL
pbsv	4	3575242	3575242	214	INS
pbsv	4	3576295	3576759	464	DEL
pbsv	4	3581910	3582073	163	DEL
pbsv	4	3600993	3601243	250	DEL
pbsv	4	3611170	3612033	863	DEL
pbsv	4	3612104	3612581	477	DEL
pbsv	4	3627470	3627470	108	INS
pbsv	4	3816195	3818659	2464	DUP
pbsv	4	3827811	3827993	182	DEL
pbsv	4	3861094	3861556	462	DEL
pbsv	4	4051204	4055093	3889	DUP
pbsv	4	4398236	4398617	381	DEL
pbsv	4	4567242	4569133	1891	DEL
pbsv	4	4568067	4568534	467	DEL
pbsv	4	4599026	4600000	974	INV
pbsv	4	5082039	5082563	524	INV
pbsv	4	5813345	5813688	343	DEL
pbsv	4	6201939	6202532	593	DUP
pbsv	4	6301171	6301383	212	DEL
pbsv	4	6682574	6685427	2853	DUP
pbsv	4	6897031	6900484	3453	DEL
pbsv	4	7166734	7166883	149	DEL
pbsv	4	7257371	7257887	516	DEL
pbsv	4	7388817	7388906	89	DEL
pbsv	4	7632329	7639905	7576	DEL
pbsv	4	7635499	7635932	433	DEL
pbsv	4	7662813	7663273	460	DEL
pbsv	4	7678106	7678972	866	DEL
pbsv	4	7768092	7768534	442	DEL
pbsv	4	7836666	7836966	300	DEL
pbsv	4	7865614	7865614	438	INS
pbsv	4	7898155	7898527	372	DEL
pbsv	4	7970608	7975145	4537	DEL
pbsv	4	7995805	7996857	1052	DEL
pbsv	4	8323122	8324191	1069	INV
pbsv	4	8358317	8358317	868	INS
pbsv	4	8415102	8415458	356	DEL
pbsv	4	8539184	8539609	425	DEL
pbsv	4	8820318	8821092	774	DEL
pbsv	4	8820549	8821045	496	DEL
pbsv	4	8958560	8958880	320	DEL
pbsv	4	9492915	9495126	2211	DEL
pbsv	4	10125254	10131931	6677	DEL
pbsv	4	10135913	10136908	995	DEL
pbsv	4	10272789	10275980	3191	DUP
pbsv	4	11865894	11865894	418	INS
pbsv	4	12197091	12197091	344	INS
pbsv	4	12648644	12648644	182	INS
pbsv	4	13063514	13063785	271	DEL
pbsv	4	14956822	14956919	97	DUP
pbsv	4	15179455	15179471	16	DUP
pbsv	4	16362996	16365847	2851	DEL
pbsv	4	16426889	16427036	147	DEL
pbsv	4	16811542	16813047	1505	DEL
pbsv	4	16998576	17006655	8079	DUP
pbsv	4	17456375	17456375	342	INS
pbsv	4	18754666	18754918	252	DEL
pbsv	4	18863146	18863146	292	INS
pbsv	4	19057477	19057964	487	DEL
pbsv	4	19643123	19643452	329	DEL
pbsv	4	20407535	20408571	1036	DEL
pbsv	4	21115517	21117334	1817	DUP
pbsv	4	21369132	21376877	7745	DEL
pbsv	4	21715854	21717419	1565	DEL
pbsv	4	21758799	21758934	135	DEL
pbsv	4	22288109	22288413	304	DEL
pbsv	4	22558828	22558828	252	INS
pbsv	4	23510989	23510989	332	INS
pbsv	4	23590381	23595379	4998	DUP
pbsv	4	23872770	23872770	124	INS
pbsv	4	24774920	24775302	382	DEL
pbsv	4	25502056	25507857	5801	DUP
pbsv	4	25580884	25581347	463	DEL
pbsv	4	26438599	26438599	334	INS
pbsv	4	26478785	26483286	4501	DUP
pbsv	4	27369552	27372818	3266	INV
pbsv	4	28233302	28237997	4695	DUP
pbsv	4	28590280	28590357	77	DEL
pbsv	4	28925312	28925312	85	INS
pbsv	4	29660540	29662152	1612	DEL
pbsv	4	30277824	30277824	375	INS
pbsv	4	30541371	30541371	1057	INS
pbsv	4	30892049	30892049	337	INS
pbsv	4	31014021	31014955	934	DEL
pbsv	4	31196928	31199924	2996	INV
pbsv	4	31197789	31198854	1065	INV
pbsv	4	31205844	31206122	278	DEL
pbsv	4	31218700	31219429	729	DEL
pbsv	4	31338449	31338683	234	DEL
pbsv	4	31492855	31493297	442	DEL
pbsv	4	31948157	31948485	328	DEL
pbsv	4	31976148	31976148	85	INS
pbsv	4	32071337	32074497	3160	DEL
pbsv	4	32197152	32197472	320	DEL
pbsv	4	32298442	32304897	6455	DEL
pbsv	4	32547909	32547909	386	INS
pbsv	4	32823280	32823373	93	DUP
pbsv	4	33846031	33846328	297	DEL
pbsv	4	33847177	33848087	910	DEL
pbsv	4	34531646	34531933	287	DEL
pbsv	4	34573081	34573657	576	DEL
pbsv	4	34661048	34666934	5886	DUP
pbsv	4	34683607	34688623	5016	DUP
pbsv	4	35259972	35261072	1100	INV
pbsv	4	35310976	35310976	85	INS
pbsv	4	35907503	35908032	529	DEL
pbsv	4	36325163	36325163	339	INS
pbsv	4	36652566	36652676	110	DEL
pbsv	4	36902482	36904134	1652	DEL
pbsv	4	36943775	36943825	50	DEL
pbsv	4	37885273	37886030	757	DEL
pbsv	4	38359316	38361052	1736	DUP
pbsv	4	38663551	38667599	4048	DUP
pbsv	4	39814680	39815060	380	DEL
pbsv	4	39975721	39980915	5194	DUP
pbsv	4	40234073	40236732	2659	INV
pbsv	4	41406252	41407839	1587	DEL
pbsv	4	41444870	41445491	621	DEL
pbsv	4	41920791	41920791	338	INS
pbsv	4	42023851	42024064	213	DEL
pbsv	4	42088012	42088012	340	INS
pbsv	4	42190992	42196227	5235	DUP
pbsv	4	43399951	43399951	344	INS
pbsv	4	43886709	43886709	318	INS
pbsv	4	44191217	44191676	459	DEL
pbsv	4	44308546	44310477	1931	DUP
pbsv	4	44487420	44489516	2096	DEL
pbsv	4	46056021	46058147	2126	DEL
pbsv	4	46202779	46205007	2228	DEL
pbsv	4	47487646	47488086	440	DEL
pbsv	4	47495938	47495938	1075	INS
pbsv	4	47496496	47496496	318	INS
pbsv	4	47525053	47533837	8784	DUP
pbsv	4	47554509	47555350	841	INV
pbsv	4	47978198	47978298	100	DEL
pbsv	4	48094355	48094845	490	DEL
pbsv	4	48661418	48661912	494	DEL
pbsv	4	49095413	49098004	2591	DEL
pbsv	4	49102109	49106990	4881	DEL
pbsv	4	49111029	49111868	839	DEL
pbsv	4	49128616	49128616	98	INS
pbsv	4	49152284	49155045	2761	DEL
pbsv	4	49309448	49309560	112	DUP
pbsv	4	49316143	49316259	116	DEL
pbsv	4	49316143	49316143	116	INS
pbsv	4	49522108	49527207	5099	INV
pbsv	4	52948010	52948359	349	DUP
pbsv	4	53155516	53155516	306	INS
pbsv	4	54415619	54415619	335	INS
pbsv	4	54436058	54438938	2880	INV
pbsv	4	55416089	55416598	509	DEL
pbsv	4	55577643	55578080	437	DEL
pbsv	4	58087144	58087915	771	DEL
pbsv	4	58148040	58148326	286	DEL
pbsv	4	58205332	58205495	163	DEL
pbsv	4	58345172	58345386	214	DEL
pbsv	4	58723185	58723439	254	DEL
pbsv	4	59249117	59249353	236	DEL
pbsv	4	60384229	60385360	1131	DEL
pbsv	4	60816432	60817903	1471	DEL
pbsv	4	61289204	61289604	400	DEL
pbsv	4	61569086	61569663	577	DEL
pbsv	4	61800335	61802859	2524	DUP
pbsv	4	62028322	62028513	191	DEL
pbsv	4	62397419	62397419	312	INS
pbsv	4	62513401	62513401	263	INS
pbsv	4	63478348	63478470	122	DEL
pbsv	4	64098159	64098453	294	DEL
pbsv	4	64333743	64334612	869	DUP
pbsv	4	64442531	64442858	327	DEL
pbsv	4	65021068	65021068	316	INS
pbsv	4	65097106	65097807	701	DEL
pbsv	4	65216715	65216715	332	INS
pbsv	4	65518322	65518322	342	INS
pbsv	4	65719079	65719566	487	DUP
pbsv	4	65734288	65734695	407	DEL
pbsv	4	65734542	65734697	155	DEL
pbsv	4	66011047	66011147	100	DEL
pbsv	4	66755391	66755651	260	DEL
pbsv	4	66802480	66802480	353	INS
pbsv	4	68264629	68264629	191	INS
pbsv	4	68298323	68298323	406	INS
pbsv	4	69140895	69140895	1185	INS
pbsv	4	69597888	69598277	389	DEL
pbsv	4	69790776	69791163	387	DEL
pbsv	4	70000795	70001979	1184	DEL
pbsv	4	70096894	70096894	85	INS
pbsv	4	70161536	70161700	164	DEL
pbsv	4	70221328	70221328	3085	INS
pbsv	4	71383319	71383904	585	DEL
pbsv	4	72719778	72719778	356	INS
pbsv	4	72742017	72742476	459	DEL
pbsv	4	72829625	72829943	318	DEL
pbsv	4	72915396	72915396	2193	INS
pbsv	4	73050351	73050351	303	INS
pbsv	4	73418556	73419007	451	DEL
pbsv	4	73831215	73831796	581	DEL
pbsv	4	73889133	73889133	968	INS
pbsv	4	74408913	74409169	256	DEL
pbsv	4	74452622	74453332	710	DEL
pbsv	4	74884990	74885099	109	DEL
pbsv	4	75641534	75642203	669	DUP
pbsv	4	75736427	75736427	141	INS
pbsv	4	76625507	76625507	219	INS
pbsv	4	76948569	76949047	478	DUP
pbsv	4	78199032	78199421	389	DEL
pbsv	4	78236316	78236542	226	DEL
pbsv	4	79269145	79275168	6023	DEL
pbsv	4	79359140	79359140	345	INS
pbsv	4	79443668	79445641	1973	DUP
pbsv	4	81456129	81457044	915	DEL
pbsv	4	81899773	81899773	371	INS
pbsv	4	82630115	82630115	331	INS
pbsv	4	82890445	82891140	695	DEL
pbsv	4	83243933	83243933	85	INS
pbsv	4	83437316	83440407	3091	INV
pbsv	4	85624152	85625157	1005	INV
pbsv	4	86099281	86099281	299	INS
pbsv	4	86238984	86239052	68	DEL
pbsv	4	86462310	86462623	313	DEL
pbsv	4	86470353	86470353	324	INS
pbsv	4	86660789	86661040	251	DEL
pbsv	4	87646390	87651942	5552	DEL
pbsv	4	88268266	88274346	6080	DEL
pbsv	4	88537067	88537240	173	DEL
pbsv	4	88850480	88859049	8569	INV
pbsv	4	88920778	88921269	491	DEL
pbsv	4	88998759	89002363	3604	DEL
pbsv	4	89037677	89037980	303	DEL
pbsv	4	89208178	89210165	1987	DEL
pbsv	4	90101106	90107125	6019	DUP
pbsv	4	90427877	90428662	785	DEL
pbsv	4	91047343	91048301	958	INV
pbsv	4	91294053	91294053	85	INS
pbsv	4	91596926	91602895	5969	DEL
pbsv	4	91931577	91935826	4249	DEL
pbsv	4	92270912	92270912	157	INS
pbsv	4	92339527	92346876	7349	DEL
pbsv	4	92458545	92458545	2623	INS
pbsv	4	92888245	92888396	151	DEL
pbsv	4	93218669	93218669	65	INS
pbsv	4	93563683	93563683	810	INS
pbsv	4	95375332	95375332	335	INS
pbsv	4	95413237	95413237	360	INS
pbsv	4	96246526	96247541	1015	DEL
pbsv	4	96382458	96382654	196	DEL
pbsv	4	97727868	97727868	178	INS
pbsv	4	97803915	97803915	140	INS
pbsv	4	97940281	97940455	174	DEL
pbsv	4	98110670	98110954	284	DEL
pbsv	4	98133369	98133691	322	DEL
pbsv	4	98197393	98202890	5497	DEL
pbsv	4	98353974	98358232	4258	DUP
pbsv	4	98590522	98592206	1684	DEL
pbsv	4	100376778	100376778	331	INS
pbsv	4	101244810	101245098	288	DEL
pbsv	4	101959988	101961205	1217	DUP
pbsv	4	102787792	102788334	542	DEL
pbsv	4	103331259	103331931	672	DEL
pbsv	4	103384827	103385533	706	DEL
pbsv	4	103541363	103541496	133	DEL
pbsv	4	103871925	103875901	3976	DEL
pbsv	4	104060213	104060313	100	DEL
pbsv	4	104744579	104744579	339	INS
pbsv	4	104894061	104894658	597	DEL
pbsv	4	105597088	105597088	325	INS
pbsv	4	106257663	106257755	92	DEL
pbsv	4	106507363	106507363	85	INS
pbsv	4	106896999	106896999	97	INS
pbsv	4	106940473	106943266	2793	DEL
pbsv	4	107148520	107148520	266	INS
pbsv	4	107840621	107840966	345	DEL
pbsv	4	108276696	108279490	2794	DEL
pbsv	4	109660713	109660902	189	DEL
pbsv	4	110260898	110267536	6638	DEL
pbsv	4	110934930	110934930	258	INS
pbsv	4	111383216	111383521	305	DEL
pbsv	4	112007845	112008219	374	INV
pbsv	4	112201261	112207261	6000	DEL
pbsv	4	112238627	112242561	3934	DEL
pbsv	4	112628936	112628936	85	INS
pbsv	4	113348326	113348731	405	DEL
pbsv	4	113469989	113470270	281	DEL
pbsv	4	113985776	113986491	715	DEL
pbsv	4	115012916	115012916	348	INS
pbsv	4	115132668	115132668	85	INS
pbsv	4	115624415	115625027	612	DEL
pbsv	4	115624559	115624918	359	DEL
pbsv	4	115928725	115931871	3146	DEL
pbsv	4	115942483	115942842	359	DEL
pbsv	4	117350545	117350545	303	INS
pbsv	4	118332371	118332371	1194	INS
pbsv	4	118609802	118609802	176	INS
pbsv	4	118765237	118765237	1767	INS
pbsv	4	120013822	120014114	292	DEL
pbsv	4	120963572	120965059	1487	DEL
pbsv	4	122281678	122288645	6967	DEL
pbsv	4	122413784	122413784	142	INS
pbsv	4	123637749	123637889	140	DEL
pbsv	4	123973221	123976107	2886	DEL
pbsv	4	124017370	124017370	355	INS
pbsv	4	124943589	124945175	1586	DEL
pbsv	4	125812664	125812664	381	INS
pbsv	4	126840910	126843179	2269	DEL
pbsv	4	127365809	127371321	5512	DEL
pbsv	4	127782457	127782708	251	INV
pbsv	4	128847376	128847376	221	INS
pbsv	4	130066108	130068394	2286	DUP
pbsv	4	130087131	130088656	1525	DEL
pbsv	4	130174914	130175288	374	DEL
pbsv	4	130227391	130227768	377	DEL
pbsv	4	130812749	130812749	234	INS
pbsv	4	130931781	130931781	1177	INS
pbsv	4	131394750	131397714	2964	INV
pbsv	4	131694674	131695273	599	DEL
pbsv	4	132122353	132123215	862	DEL
pbsv	4	133067984	133068465	481	DEL
pbsv	4	133117810	133117810	316	INS
pbsv	4	133629443	133629910	467	DEL
pbsv	4	133790462	133790780	318	DEL
pbsv	4	133822794	133826254	3460	DUP
pbsv	4	134141562	134141972	410	DEL
pbsv	4	134488106	134488106	632	INS
pbsv	4	134530733	134530733	342	INS
pbsv	4	135126584	135127515	931	INV
pbsv	4	135135211	135135211	831	INS
pbsv	4	135433006	135435699	2693	DEL
pbsv	4	135585674	135586573	899	INV
pbsv	4	137519790	137525854	6064	DUP
pbsv	4	137541388	137541869	481	DEL
pbsv	4	137806485	137806485	139	INS
pbsv	4	137838409	137840717	2308	DEL
pbsv	4	137943885	137944130	245	DEL
pbsv	4	138092112	138100099	7987	DEL
pbsv	4	138177307	138177307	1573	INS
pbsv	4	138539857	138542899	3042	INV
pbsv	4	139788024	139788024	591	INS
pbsv	4	139998414	139998468	54	DEL
pbsv	4	141562614	141567796	5182	DUP
pbsv	4	142681599	142681599	115	INS
pbsv	4	142853434	142853517	83	DEL
pbsv	4	143166901	143167093	192	DEL
pbsv	4	143502469	143502952	483	DEL
pbsv	4	143757440	143757870	430	DEL
pbsv	4	143975532	143975532	110	INS
pbsv	4	144573300	144573602	302	DEL
pbsv	4	145320091	145320091	874	INS
pbsv	4	145395270	145395270	338	INS
pbsv	4	146242475	146242659	184	DEL
pbsv	4	147225259	147225259	85	INS
pbsv	4	148255916	148255916	400	INS
pbsv	4	149413753	149413844	91	DEL
pbsv	4	149429537	149429672	135	DEL
pbsv	4	150160922	150161542	620	DEL
pbsv	4	152340726	152341534	808	DEL
pbsv	4	152778726	152778726	603	INS
pbsv	4	152787548	152794700	7152	DUP
pbsv	4	153649243	153649767	524	DEL
pbsv	4	153911815	153915002	3187	DUP
pbsv	4	154050972	154051260	288	DEL
pbsv	4	154645947	154646366	419	DEL
pbsv	4	155506554	155506554	303	INS
pbsv	4	155829512	155829512	613	INS
pbsv	4	155829519	155829519	293	INS
pbsv	4	156270387	156270387	248	INS
[truncated: 5,896 more rows]
