# Supplementary material for: Bayesian Integrative Detection of Structural Variations With False Discovery Rate Control
Source: Biom J. 2026 Mar 27;68(2):e70128. doi: 10.1002/bimj.70128 (PMC13022811; doi:10.1002/bimj.70128)
Supplement: Supplementary file 2 — Supporting Information [file BIMJ-68-e70128-s001.zip › Code_and_Data/arrayfile_simulated/svim.vcf.csv]

Method	chro	start	end	length	type	qual
svim	1	10289	10289	55	INS	1.0
svim	1	385709	385785	76	DEL	1.0
svim	1	385920	386073	153	DEL	2.0
svim	1	564834	570384	5551	DUP	19.0
svim	1	755999	756504	505	DEL	31.0
svim	1	756033	756178	145	DEL	1.0
svim	1	756785	758837	2052	DEL	18.0
svim	1	758396	758518	122	DEL	2.0
svim	1	774862	774921	59	DEL	52.0
svim	1	841343	849330	7988	DUP	56.0
svim	1	870046	870129	83	DEL	1.0
svim	1	928681	930763	2082	DEL	31.0
svim	1	1135240	1142724	7484	DEL	31.0
svim	1	1223790	1223790	58	INS	1.0
svim	1	1223894	1223894	176	INS	2.0
svim	1	1223967	1223967	74	INS	1.0
svim	1	1224135	1224135	60	INS	1.0
svim	1	1224255	1224255	54	INS	1.0
svim	1	1224454	1224454	217	INS	1.0
svim	1	1224536	1224536	73	INS	1.0
svim	1	1224675	1224675	387	INS	1.0
svim	1	1224797	1224797	271	INS	1.0
svim	1	1224868	1224868	161	INS	2.0
svim	1	1224949	1224949	474	INS	1.0
svim	1	1225184	1225184	162	INS	2.0
svim	1	1225333	1225333	1970	INS	1.0
svim	1	1285381	1285381	405	INS	4.0
svim	1	1285586	1285586	1001	INS	1.0
svim	1	1285696	1285696	117	INS	1.0
svim	1	1285821	1285821	40	INS	3.0
svim	1	1285821	1285821	80	INS	4.0
svim	1	1285821	1285821	202	INS	3.0
svim	1	1286014	1286014	160	INS	3.0
svim	1	1286245	1286245	376	INS	4.0
svim	1	1286301	1286301	80	INS	3.0
svim	1	1286360	1286360	1342	INS	2.0
svim	1	1286381	1286381	161	INS	4.0
svim	1	1286544	1286544	236	INS	2.0
svim	1	1286546	1286546	40	INS	3.0
svim	1	1286621	1286621	79	INS	2.0
svim	1	1860723	1860723	140	INS	23.0
svim	1	2211964	2213940	1977	DUP	11.0
svim	1	2212316	2212316	42	INS	1.0
svim	1	2212407	2212407	125	INS	1.0
svim	1	2212562	2212562	43	INS	1.0
svim	1	2212679	2213938	1259	DEL	17.0
svim	1	2212724	2212724	132	INS	1.0
svim	1	2212936	2212936	210	INS	1.0
svim	1	2212989	2212989	81	INS	2.0
svim	1	2212994	2212994	124	INS	1.0
svim	1	2213062	2213062	1902	INS	1.0
svim	1	2213073	2213158	85	DEL	1.0
svim	1	2213294	2213294	43	INS	1.0
svim	1	2213434	2213434	123	INS	1.0
svim	1	2213602	2213602	92	INS	2.0
svim	1	2213680	2213680	82	INS	1.0
svim	1	2213719	2213719	1903	INS	1.0
svim	1	2213733	2213733	43	INS	3.0
svim	1	2238091	2241981	3891	DUP	26.0
svim	1	2238295	2241002	2708	DUP	34.0
svim	1	2333225	2333225	157	INS	22.0
svim	1	2390859	2390859	62	INS	1.0
svim	1	2453634	2453634	813	INS	28.0
svim	1	2454302	2454302	66	INS	2.0
svim	1	2454343	2454343	94	INS	1.0
svim	1	2454355	2454355	164	INS	1.0
svim	1	2493011	2493454	443	DEL	48.0
svim	1	2583556	2589895	6339	DEL	21.0
svim	1	2583838	2584272	434	DEL	1.0
svim	1	2583936	2584137	201	DEL	2.0
svim	1	2583942	2583983	41	DEL	1.0
svim	1	2584493	2584533	40	DEL	1.0
svim	1	2589691	2589691	75	INS	1.0
svim	1	2609117	2609117	41	INS	1.0
svim	1	2684320	2684360	40	DEL	1.0
svim	1	2765797	2765885	88	DEL	14.0
svim	1	2765851	2765851	64	INS	1.0
svim	1	2866538	2866538	48	INS	1.0
svim	1	2893530	2893570	40	DEL	1.0
svim	1	3097395	3098600	1205	DEL	27.0
svim	1	3130338	3130338	85	INS	22.0
svim	1	3177064	3177064	644	INS	29.0
svim	1	3391974	3392034	60	DEL	2.0
svim	1	3560732	3560782	50	DEL	1.0
svim	1	4044754	4045262	508	DEL	17.0
svim	1	4137427	4138917	1490	DEL	26.0
svim	1	4138723	4138917	194	DEL	1.0
svim	1	4403354	4403354	837	INS	8.0
svim	1	4403355	4404193	839	DUP	1.0
svim	1	4403565	4403565	836	INS	9.0
svim	1	4603289	4603289	1081	INS	7.0
svim	1	4692862	4692862	47	INS	1.0
svim	1	4800146	4800146	1043	INS	32.0
svim	1	5172045	5172045	717	INS	22.0
svim	1	5220148	5220148	745	INS	17.0
svim	1	5283941	5287107	3166	DEL	43.0
svim	1	5877010	5877336	326	DEL	20.0
svim	1	5877312	5877397	85	DEL	3.0
svim	1	5892202	5892202	434	INS	22.0
svim	1	5906337	5913621	7285	DUP	27.0
svim	1	5929034	5929453	419	DEL	18.0
svim	1	5944553	5944691	138	DEL	29.0
svim	1	6064977	6065640	663	DEL	33.0
svim	1	6167724	6167791	67	DEL	1.0
svim	1	6167796	6167796	70	INS	1.0
svim	1	6186994	6189734	2741	INV	0.0
svim	1	6188097	6188910	814	INV	0.0
svim	1	7022963	7023528	565	DEL	24.0
svim	1	7043629	7043629	1069	INS	31.0
svim	1	7174948	7175058	110	DEL	6.0
svim	1	7175216	7175264	48	DEL	2.0
svim	1	7175453	7175755	302	DEL	42.0
svim	1	7569583	7569583	1939	INS	1.0
svim	1	7569762	7571561	1800	DUP	32.0
svim	1	7569927	7569927	1691	INS	2.0
svim	1	7570368	7570368	1698	INS	2.0
svim	1	7570750	7571600	851	DUP	1.0
svim	1	7570897	7570897	1724	INS	1.0
svim	1	7571601	7571601	1703	INS	1.0
svim	1	7715054	7715288	234	DEL	24.0
svim	1	7803273	7803339	66	DEL	1.0
svim	1	7803383	7803383	67	INS	1.0
svim	1	7871235	7874051	2817	INV	0.0
svim	1	7872005	7872938	934	INV	0.0
svim	1	7889474	7890320	846	DEL	36.0
svim	1	7925029	7925509	480	DEL	59.0
svim	1	8182405	8190873	8468	DEL	24.0
svim	1	8204080	8210850	6771	DUP	27.0
svim	1	8361490	8361569	79	DEL	49.0
svim	1	8381816	8381816	797	INS	23.0
svim	1	8446609	8446609	322	INS	31.0
svim	1	8501969	8501969	351	INS	19.0
svim	1	8550457	8551045	588	DEL	38.0
svim	1	8706086	8706266	180	DEL	68.0
svim	1	8966953	8966953	74	INS	1.0
svim	1	9595456	9597661	2205	DEL	13.0
svim	1	9684006	9684006	1512	INS	7.0
svim	1	9762595	9766106	3511	DEL	21.0
svim	1	10195940	10200574	4635	DUP	47.0
svim	1	10396488	10399513	3026	INV	0.0
svim	1	10722090	10722534	444	DEL	23.0
svim	1	10804246	10804961	715	DEL	34.0
svim	1	11101185	11101443	258	DEL	36.0
svim	1	12030769	12030769	739	INS	7.0
svim	1	12030770	12031509	740	DUP	3.0
svim	1	12031233	12031233	741	INS	3.0
svim	1	12458217	12459259	1043	INV	0.0
svim	1	12871326	12880151	8825	DEL	17.0
svim	1	13050825	13052938	2114	DUP	6.0
svim	1	13131197	13131197	816	INS	1.0
svim	1	13165313	13166307	995	INV	0.0
svim	1	13169590	13178496	8907	DUP	14.0
svim	1	13179111	13179111	310	INS	6.0
svim	1	13179116	13187503	8387	DEL	13.0
svim	1	13187503	13187503	311	INS	20.0
svim	1	13200060	13202464	2404	DEL	17.0
svim	1	13211906	13219912	8007	DUP	47.0
svim	1	13341679	13346274	4595	DEL	5.0
svim	1	13706951	13711307	4356	DEL	16.0
svim	1	14454784	14454922	138	DEL	73.0
svim	1	14597358	14598262	905	INV	0.0
svim	1	15120017	15120718	701	DEL	21.0
svim	1	15365322	15365415	93	DEL	1.0
svim	1	15365370	15365567	197	DEL	59.0
svim	1	15376047	15376960	913	DEL	13.0
svim	1	15585613	15593666	8054	DUP	37.0
svim	1	16360193	16360193	696	INS	10.0
svim	1	16360194	16360890	697	DUP	1.0
svim	1	16878518	16878616	98	DEL	2.0
svim	1	16886896	16886896	4752	INS	2.0
svim	1	16910540	16915143	4603	DEL	1.0
svim	1	16917058	16917117	59	DEL	1.0
svim	1	17009532	17012821	3289	DEL	16.0
svim	1	17675058	17679939	4882	DUP	22.0
svim	1	18009746	18009746	59	INS	1.0
svim	1	18009894	18009945	51	DEL	1.0
svim	1	19052497	19055502	3006	INV	0.0
svim	1	19386606	19387139	533	DEL	26.0
svim	1	19898251	19898251	248	INS	21.0
svim	1	20497000	20497920	920	DEL	42.0
svim	1	20601011	20604958	3947	DEL	19.0
svim	1	20708577	20708577	922	INS	8.0
svim	1	20789861	20789861	449	INS	29.0
svim	1	20949897	20949897	388	INS	52.0
svim	1	21786406	21786784	378	DEL	48.0
svim	1	21823291	21826565	3274	DEL	28.0
svim	1	22128579	22137971	9393	DUP	53.0
svim	1	22144502	22144715	213	DEL	16.0
svim	1	22886524	22888262	1738	DEL	34.0
svim	1	22890373	22891179	807	DUP	1.0
svim	1	22890378	22890378	801	INS	9.0
svim	1	22891172	22891172	810	INS	2.0
svim	1	23736135	23737855	1720	DEL	14.0
svim	1	23981104	23981104	332	INS	53.0
svim	1	24037211	24037258	47	DEL	1.0
svim	1	24223606	24224191	585	DEL	51.0
svim	1	24320160	24320208	48	DEL	1.0
svim	1	24320310	24320310	48	INS	1.0
svim	1	24328735	24328735	84	INS	31.0
svim	1	24402970	24403301	331	DEL	21.0
svim	1	24520365	24523580	3215	DEL	32.0
svim	1	24805315	24807305	1990	DEL	33.0
svim	1	24941242	24941242	350	INS	22.0
svim	1	25158544	25161740	3196	DEL	41.0
svim	1	25201987	25203425	1438	DEL	14.0
svim	1	25202051	25202174	123	DEL	1.0
svim	1	25317865	25320664	2800	INV	0.0
svim	1	25688264	25695726	7463	DUP	28.0
svim	1	26134612	26135013	401	DEL	60.0
svim	1	26459570	26464008	4439	DUP	41.0
svim	1	26489840	26490124	284	DEL	36.0
svim	1	26966258	26972677	6420	INV	0.0
svim	1	27464892	27466117	1225	DEL	27.0
svim	1	28180431	28180431	50	INS	1.0
svim	1	28180465	28180513	48	DEL	1.0
svim	1	28204691	28204691	278	INS	36.0
svim	1	28247837	28248111	274	DEL	49.0
svim	1	28409551	28412585	3035	INV	0.0
svim	1	28410669	28412586	1918	INV	0.0
svim	1	28411718	28412641	924	DUP	1.0
svim	1	30151085	30151273	188	DEL	31.0
svim	1	30435745	30436240	495	DEL	26.0
svim	1	30657041	30657665	624	DEL	17.0
svim	1	30878513	30878513	302	INS	38.0
svim	1	30952375	30952375	90	INS	1.0
svim	1	30952376	30952462	86	DEL	1.0
svim	1	31033842	31034052	211	INV	52.0
svim	1	31205133	31205133	240	INS	23.0
svim	1	31244421	31244749	328	DEL	36.0
svim	1	31269960	31270184	224	DEL	1.0
svim	1	31367297	31367732	435	DEL	19.0
svim	1	31470645	31470787	142	DEL	51.0
svim	1	31904763	31904815	52	DEL	21.0
svim	1	32011970	32012112	142	DEL	21.0
svim	1	32373517	32374070	553	DEL	24.0
svim	1	32411247	32411247	85	INS	18.0
svim	1	32449242	32451855	2613	DEL	23.0
svim	1	33355922	33361287	5365	DEL	26.0
svim	1	33418171	33421160	2989	DEL	8.0
svim	1	33476413	33478784	2371	DEL	42.0
svim	1	33651811	33651811	634	INS	33.0
svim	1	34568022	34568107	85	DEL	10.0
svim	1	35006664	35006664	433	INS	24.0
svim	1	35407814	35407814	266	INS	37.0
svim	1	35898854	35900372	1519	DUP	13.0
svim	1	35899913	35899913	1524	INS	2.0
svim	1	36733264	36733557	293	DEL	23.0
svim	1	36749097	36749532	435	DEL	31.0
svim	1	37206068	37206494	426	DEL	27.0
svim	1	37211636	37211636	355	INS	26.0
svim	1	37215777	37215777	337	INS	42.0
svim	1	37424272	37425525	1253	DEL	11.0
svim	1	37687131	37687131	85	INS	24.0
svim	1	37911591	37911591	517	INS	18.0
svim	1	38121918	38126125	4207	DEL	1.0
svim	1	38121933	38127153	5220	DEL	49.0
svim	1	38126139	38127146	1007	DEL	1.0
svim	1	38208310	38208408	98	DEL	51.0
svim	1	38219293	38219583	290	DEL	33.0
svim	1	38239324	38239324	1648	INS	26.0
svim	1	39083930	39085955	2025	DEL	14.0
svim	1	39083931	39084027	96	DEL	3.0
svim	1	39634016	39634888	873	INV	0.0
svim	1	41994017	41994273	256	DEL	18.0
svim	1	41997107	41997332	225	DEL	25.0
svim	1	43370280	43370510	231	INV	57.0
svim	1	43842306	43842306	360	INS	27.0
svim	1	44059224	44060004	781	INV	17.0
svim	1	44059307	44059650	344	INV	23.0
svim	1	44208880	44208880	340	INS	19.0
svim	1	46207311	46207595	284	DEL	34.0
svim	1	47441000	47444419	3419	DEL	27.0
svim	1	47973535	47973535	45	INS	1.0
svim	1	47973535	47973583	48	DEL	1.0
svim	1	48893341	48894278	938	INV	0.0
svim	1	48972502	48972502	335	INS	17.0
svim	1	49162773	49162773	2762	INS	3.0
svim	1	49176645	49177169	525	DUP	3.0
svim	1	49176644	49176644	526	INS	13.0
svim	1	49344973	49344973	323	INS	22.0
svim	1	50011982	50011982	44	INS	1.0
svim	1	50012012	50012058	46	DEL	1.0
svim	1	52572014	52572928	915	INV	0.0
svim	1	53292421	53292421	101	INS	21.0
svim	1	53594064	53594937	873	DEL	21.0
svim	1	53749083	53749130	47	DEL	1.0
svim	1	53749179	53749710	531	DEL	21.0
svim	1	53749595	53749890	295	DEL	33.0
svim	1	53749842	53749901	59	DEL	2.0
svim	1	53968003	53968045	42	DEL	2.0
svim	1	53968003	53968125	122	DEL	44.0
svim	1	54178937	54178977	40	DEL	1.0
svim	1	54704679	54707482	2804	INV	0.0
svim	1	54705666	54707482	1817	INV	0.0
svim	1	54706617	54707560	944	DUP	7.0
svim	1	55026747	55026747	58	INS	1.0
svim	1	55287537	55287871	334	DEL	53.0
svim	1	55385585	55385585	142	INS	58.0
svim	1	55974787	55974840	53	DEL	11.0
svim	1	55992144	55992144	45	INS	1.0
svim	1	55992168	55992214	46	DEL	1.0
svim	1	56129275	56129632	357	DEL	27.0
svim	1	56401285	56401605	320	DEL	19.0
svim	1	56887706	56887998	292	DEL	54.0
svim	1	57003319	57003319	85	INS	16.0
svim	1	57242623	57242935	312	DEL	21.0
svim	1	57394228	57394228	924	INS	41.0
svim	1	58096391	58099599	3209	INV	0.0
svim	1	58097568	58099599	2032	INV	0.0
svim	1	58098615	58099686	1072	DUP	10.0
svim	1	58706983	58707096	113	DEL	47.0
svim	1	58743873	58744805	932	DEL	41.0
svim	1	59059648	59059891	243	DEL	16.0
svim	1	60106174	60106174	986	INS	6.0
svim	1	60106176	60107162	987	DUP	2.0
svim	1	60106697	60106697	1009	INS	3.0
svim	1	60107067	60107067	999	INS	4.0
svim	1	60413471	60414782	1311	DEL	27.0
svim	1	60464761	60465818	1058	DUP	8.0
svim	1	60465728	60467590	1863	INV	0.0
svim	1	60465730	60466591	862	INV	0.0
svim	1	60470569	60470569	233	INS	34.0
svim	1	61858633	61858633	402	INS	31.0
svim	1	62417790	62418300	510	DEL	22.0
svim	1	62846952	62846952	125	INS	1.0
svim	1	63151831	63152155	324	DEL	22.0
svim	1	63392666	63396117	3452	DUP	18.0
svim	1	63705374	63708050	2676	DEL	41.0
svim	1	64152523	64152576	53	DEL	1.0
svim	1	64152632	64152632	80	INS	1.0
svim	1	64882514	64882558	44	DEL	1.0
svim	1	64882558	64882558	45	INS	1.0
svim	1	65200155	65200692	537	DEL	27.0
svim	1	65604542	65607111	2569	DEL	56.0
svim	1	66024187	66030254	6067	DEL	33.0
svim	1	66055905	66055905	333	INS	18.0
svim	1	66127612	66128002	390	DEL	59.0
svim	1	66694569	66694623	54	DEL	23.0
svim	1	67255199	67255199	93	INS	21.0
svim	1	67624391	67625080	689	DEL	36.0
svim	1	68577398	68581998	4600	DEL	24.0
svim	1	69943734	69944003	269	DEL	23.0
svim	1	70068142	70068142	281	INS	57.0
svim	1	70093421	70093421	186	INS	33.0
svim	1	70106335	70106335	222	INS	17.0
svim	1	70357502	70359328	1826	DEL	26.0
svim	1	70412321	70412321	84	INS	27.0
svim	1	70912395	70912395	340	INS	21.0
svim	1	70946202	70946516	314	DEL	39.0
svim	1	71237371	71240353	2982	DEL	27.0
svim	1	71269224	71269282	58	DEL	1.0
svim	1	71269313	71269313	58	INS	1.0
svim	1	72036908	72036908	5072	INS	1.0
svim	1	72394040	72394040	1079	INS	13.0
svim	1	72477221	72482645	5425	DUP	29.0
svim	1	72514085	72514085	331	INS	18.0
svim	1	72755436	72764036	8600	DEL	12.0
svim	1	73335262	73336019	757	DEL	22.0
svim	1	73768783	73769133	350	DEL	26.0
svim	1	73813674	73815107	1433	DEL	24.0
svim	1	74038788	74038916	128	DEL	22.0
svim	1	74984438	74985245	807	DEL	44.0
svim	1	76371673	76371673	1143	INS	6.0
svim	1	77100179	77100847	668	DEL	46.0
svim	1	77774503	77781588	7085	DEL	29.0
svim	1	77832849	77833668	820	INV	6.0
svim	1	77833655	77833655	173	INS	1.0
svim	1	78607036	78607036	326	INS	24.0
svim	1	79401535	79401808	273	DEL	23.0
svim	1	79466705	79467062	357	DEL	36.0
svim	1	80221289	80223269	1981	DUP	36.0
svim	1	80221761	80221761	1284	INS	4.0
svim	1	80222052	80222052	1282	INS	6.0
svim	1	80222722	80222722	1295	INS	1.0
svim	1	80288738	80289260	523	DUP	1.0
svim	1	80288737	80288737	525	INS	13.0
svim	1	80299085	80299085	289	INS	27.0
svim	1	80773165	80773165	1030	INS	13.0
svim	1	81119246	81119693	447	DEL	42.0
svim	1	81351511	81351511	152	INS	43.0
svim	1	81404743	81410942	6199	DEL	18.0
svim	1	81659633	81661549	1917	INV	19.0
svim	1	81660525	81661372	848	INV	23.0
svim	1	82079547	82081871	2325	INV	17.0
svim	1	82312026	82312026	334	INS	13.0
svim	1	82863729	82866918	3190	INV	0.0
svim	1	82864909	82866915	2007	INV	0.0
svim	1	82866003	82867015	1013	DUP	16.0
svim	1	83042669	83042952	283	DEL	22.0
svim	1	83478943	83479585	642	DEL	43.0
svim	1	84202305	84205219	2915	INV	0.0
svim	1	84203331	84205218	1888	INV	0.0
svim	1	84204344	84205320	977	DUP	11.0
svim	1	84234133	84236171	2038	DEL	17.0
svim	1	84310191	84314752	4561	DEL	57.0
svim	1	84517972	84524606	6634	DEL	48.0
svim	1	84712032	84715840	3808	DEL	26.0
svim	1	86401363	86404520	3157	DEL	26.0
svim	1	86402243	86404324	2081	DEL	22.0
svim	1	86405796	86406139	343	DEL	56.0
svim	1	86740971	86741686	715	DEL	11.0
svim	1	87509962	87509962	2473	INS	14.0
svim	1	87613617	87614259	643	DUP	12.0
svim	1	87613665	87613665	590	INS	11.0
svim	1	87613701	87613701	590	INS	24.0
svim	1	88047130	88047285	155	DEL	24.0
svim	1	88813582	88813582	358	INS	27.0
svim	1	89094527	89095323	796	DEL	21.0
svim	1	89122947	89122995	48	DEL	1.0
svim	1	89122995	89122995	52	INS	1.0
svim	1	89247066	89247066	138	INS	48.0
svim	1	89423837	89424839	1003	DUP	6.0
svim	1	89424736	89425758	1023	INV	0.0
svim	1	89424737	89426792	2056	INV	0.0
svim	1	90370478	90370478	140	INS	26.0
svim	1	90914467	90914467	1686	INS	24.0
svim	1	91040159	91040434	275	DEL	22.0
svim	1	91225967	91231967	6000	DEL	41.0
svim	1	91634867	91635016	149	DEL	23.0
svim	1	91938897	91938897	229	INS	18.0
svim	1	92128576	92132609	4034	INV	14.0
svim	1	92131786	92135716	3931	INV	14.0
svim	1	92134657	92134721	64	DEL	1.0
svim	1	92680975	92681823	848	DEL	41.0
svim	1	93498194	93498194	339	INS	12.0
svim	1	93498195	93498195	676	INS	21.0
svim	1	94288347	94291375	3029	DUP	44.0
svim	1	94303606	94304523	917	DEL	17.0
svim	1	95157204	95159040	1837	DUP	16.0
svim	1	95157220	95157220	1874	INS	1.0
svim	1	95158062	95158062	1840	INS	1.0
svim	1	95158508	95158508	1854	INS	1.0
svim	1	95158902	95158902	1848	INS	3.0
svim	1	95342667	95342667	92	INS	68.0
svim	1	95690383	95690434	51	DEL	1.0
svim	1	95690383	95690822	439	DEL	31.0
svim	1	95712725	95712725	463	INS	20.0
svim	1	95712726	95713189	464	DUP	1.0
svim	1	96446007	96446007	1019	INS	19.0
svim	1	96483113	96483214	101	DEL	19.0
svim	1	96868737	96868853	116	DEL	12.0
svim	1	97511085	97511614	530	INV	27.0
svim	1	97717608	97717608	322	INS	23.0
svim	1	97789231	97789231	41	INS	1.0
svim	1	97991355	97991533	178	DEL	18.0
svim	1	98038186	98041720	3535	DUP	26.0
svim	1	98978181	98978231	50	DEL	1.0
svim	1	99698410	99698410	113	INS	19.0
svim	1	100198072	100204461	6389	DEL	16.0
svim	1	100573091	100573091	496	INS	40.0
svim	1	100573092	100573588	497	DUP	1.0
svim	1	100781360	100781360	177	INS	20.0
svim	1	101167302	101167302	359	INS	22.0
svim	1	101231456	101232416	960	DEL	29.0
svim	1	101770033	101770033	340	INS	39.0
svim	1	102019089	102019089	102	INS	6.0
svim	1	102548870	102552269	3400	INV	0.0
svim	1	102550061	102552269	2209	INV	0.0
svim	1	102551159	102552375	1217	DUP	7.0
svim	1	102920501	102920501	328	INS	12.0
svim	1	103096069	103096387	318	DEL	64.0
svim	1	103110847	103111257	410	DEL	40.0
svim	1	103647791	103647858	67	DEL	1.0
svim	1	103647813	103647813	65	INS	2.0
svim	1	103718740	103718740	328	INS	26.0
svim	1	104103686	104113238	9553	DUP	44.0
svim	1	104136714	104143283	6570	DUP	1.0
svim	1	104310409	104318795	8387	DUP	36.0
svim	1	104492991	104492991	289	INS	44.0
svim	1	104669423	104669423	249	INS	4.0
svim	1	104669426	104670173	748	DUP	1.0
svim	1	104669540	104669540	82	INS	2.0
svim	1	104669756	104669756	82	INS	3.0
svim	1	104669769	104669769	338	INS	6.0
svim	1	104669830	104669830	248	INS	4.0
svim	1	104669907	104669907	579	INS	8.0
svim	1	104670004	104670004	81	INS	1.0
svim	1	104677179	104678376	1197	DEL	16.0
svim	1	104739541	104739585	44	DEL	1.0
svim	1	104739634	104739634	45	INS	1.0
svim	1	105028017	105028017	343	INS	41.0
svim	1	105054051	105054051	327	INS	36.0
svim	1	105254917	105254917	1381	INS	3.0
svim	1	105254918	105256298	1381	DUP	11.0
svim	1	105255437	105255437	1394	INS	1.0
svim	1	105256012	105256012	1383	INS	2.0
svim	1	105428374	105428522	148	DEL	53.0
svim	1	105667552	105668454	902	DEL	36.0
svim	1	106218291	106221458	3168	INV	0.0
svim	1	106219299	106221459	2161	INV	0.0
svim	1	106220461	106221574	1114	DUP	14.0
svim	1	106371118	106371118	338	INS	22.0
svim	1	107220680	107224671	3991	DEL	24.0
svim	1	107759244	107763143	3899	DEL	17.0
svim	1	108477441	108477441	1455	INS	6.0
svim	1	108477467	108478893	1427	DUP	19.0
svim	1	108478074	108478887	814	DUP	1.0
svim	1	108478834	108478834	1458	INS	2.0
svim	1	108731763	108739580	7818	DUP	57.0
svim	1	109597713	109597713	41	INS	1.0
svim	1	109808788	109817837	9049	DEL	14.0
svim	1	110228131	110228131	1777	INS	3.0
svim	1	110228133	110229904	1772	DUP	17.0
svim	1	110228647	110228647	1778	INS	3.0
svim	1	110229416	110229416	1774	INS	3.0
svim	1	110229905	110252580	22675	DEL	5.0
svim	1	110902168	110902753	586	INV	53.0
svim	1	111112303	111112450	147	DEL	16.0
svim	1	111290694	111290694	44	INS	1.0
svim	1	111290718	111290758	40	DEL	1.0
svim	1	111316194	111316766	572	DEL	31.0
svim	1	111472688	111477716	5028	DEL	32.0
svim	1	111829494	111832290	2796	DEL	23.0
svim	1	111957293	111957906	613	DEL	43.0
svim	1	112001231	112001231	85	INS	31.0
svim	1	112007773	112007773	711	INS	13.0
svim	1	112087192	112087971	779	DEL	24.0
svim	1	112836932	112836932	54	INS	1.0
svim	1	112836967	112837014	47	DEL	1.0
svim	1	113036678	113037944	1266	DEL	47.0
svim	1	113037399	113038554	1156	INV	0.0
svim	1	113037400	113039515	2116	INV	0.0
svim	1	113610262	113616293	6031	DEL	37.0
svim	1	113715546	113715922	376	DEL	39.0
svim	1	114039849	114045893	6044	DEL	18.0
svim	1	114649246	114653674	4428	DEL	24.0
svim	1	115319082	115321764	2682	DEL	21.0
svim	1	117078187	117078471	284	DEL	17.0
svim	1	118310218	118311103	886	DUP	10.0
svim	1	118310971	118312972	2002	INV	0.0
svim	1	118310973	118311991	1019	INV	0.0
svim	1	118379649	118379649	272	INS	24.0
svim	1	119553326	119553326	1075	INS	21.0
svim	1	120012834	120013603	769	DEL	28.0
svim	1	120916468	120922461	5994	DUP	34.0
svim	1	121480911	121480911	2255	INS	7.0
svim	1	121484370	121484370	56	INS	27.0
svim	1	121485035	121485035	124	INS	29.0
svim	1	142655255	142655430	175	DEL	24.0
svim	1	143280480	143281758	1279	INV	39.0
svim	1	143495728	143495871	143	DEL	28.0
svim	1	143526202	143526202	988	INS	16.0
svim	1	143542195	143543578	1383	DEL	41.0
svim	1	143762460	143770623	8164	DUP	12.0
svim	1	144340597	144340597	811	INS	12.0
svim	1	144341113	144341113	812	INS	3.0
svim	1	144618044	144622189	4146	DUP	18.0
svim	1	145061696	145061696	97	INS	57.0
svim	1	145090962	145098268	7307	DUP	39.0
svim	1	145211288	145211288	85	INS	46.0
svim	1	145294488	145300204	5716	DEL	7.0
svim	1	145295074	145303068	7995	DUP	8.0
svim	1	145300475	145302615	2140	DEL	1.0
svim	1	145471520	145475036	3517	DUP	19.0
svim	1	146163753	146164616	864	DUP	1.0
svim	1	146248121	146250252	2131	DEL	2.0
svim	1	147422168	147422265	97	DEL	1.0
svim	1	147422273	147422273	96	INS	1.0
svim	1	148740398	148740398	643	INS	1.0
svim	1	149051048	149060278	9231	DUP	27.0
svim	1	149525699	149528072	2374	DUP	4.0
svim	1	149750639	149753572	2934	DUP	8.0
svim	1	150200104	150200104	84	INS	31.0
svim	1	150691456	150691749	293	DEL	44.0
svim	1	151624152	151624152	43	INS	1.0
svim	1	151624878	151624878	70	INS	1.0
svim	1	151819559	151819917	358	DEL	38.0
svim	1	152081834	152082257	423	DEL	1.0
svim	1	152081834	152082707	873	DEL	29.0
svim	1	152082338	152082788	450	DEL	1.0
svim	1	152187969	152190787	2818	DEL	7.0
svim	1	152323146	152324673	1527	DEL	17.0
svim	1	152323148	152323325	177	DEL	3.0
svim	1	152327223	152327223	52	INS	6.0
svim	1	152327248	152327421	173	DEL	2.0
svim	1	152327248	152327883	635	DEL	38.0
svim	1	152327710	152327883	173	DEL	6.0
svim	1	152327883	152327883	60	INS	1.0
svim	1	152443884	152443884	85	INS	22.0
svim	1	152649888	152655744	5857	DUP	49.0
svim	1	152758874	152758874	58	INS	1.0
svim	1	152759781	152760416	635	DEL	1.0
svim	1	152760417	152770278	9862	DUP	14.0
svim	1	154107229	154107229	80	INS	1.0
svim	1	154352168	154352828	660	DEL	39.0
svim	1	154352538	154352578	40	DEL	1.0
svim	1	154352656	154352821	165	DEL	2.0
svim	1	154999688	154999871	183	DEL	17.0
svim	1	155189136	155197119	7984	DUP	31.0
svim	1	155670528	155670576	48	DEL	1.0
svim	1	156526671	156529010	2339	DEL	53.0
svim	1	157173863	157175377	1514	DEL	37.0
svim	1	157711989	157711989	56	INS	8.0
svim	1	157711991	157713730	1740	INV	8.0
svim	1	157713729	157713784	55	DEL	4.0
svim	1	157886226	157892226	6000	DEL	48.0
svim	1	158041773	158042360	588	INV	24.0
svim	1	158336530	158336530	41	INS	1.0
svim	1	158488317	158488658	341	DEL	43.0
svim	1	158712069	158712341	272	DEL	16.0
svim	1	158726484	158726484	1488	INS	6.0
svim	1	158726494	158727972	1479	DUP	31.0
svim	1	158727353	158727353	1495	INS	2.0
svim	1	158727515	158727515	1488	INS	6.0
svim	1	158851445	158851992	547	DEL	26.0
svim	1	158867410	158869977	2567	DEL	41.0
svim	1	158961364	158966193	4829	DEL	11.0
svim	1	159012419	159012516	97	DEL	36.0
svim	1	159012419	159016676	4257	DEL	14.0
svim	1	159016579	159016676	97	DEL	3.0
svim	1	159648755	159649659	904	DEL	18.0
svim	1	160684145	160684190	45	DEL	1.0
svim	1	160684145	160684388	243	DEL	23.0
svim	1	160690555	160690644	89	DEL	7.0
svim	1	160690586	160693458	2872	DEL	14.0
svim	1	160934990	160935322	332	DEL	35.0
svim	1	160954870	160955330	460	DEL	19.0
svim	1	161005090	161005090	938	INS	26.0
svim	1	161703017	161703197	180	DEL	22.0
svim	1	161838519	161838519	345	INS	18.0
svim	1	162052689	162052985	296	DEL	21.0
svim	1	162747440	162747440	198	INS	23.0
svim	1	162838111	162841080	2970	INV	0.0
svim	1	162839137	162841081	1945	INV	0.0
svim	1	162840316	162841223	908	DUP	13.0
svim	1	162865111	162865111	217	INS	22.0
svim	1	163007410	163007474	64	DEL	1.0
svim	1	163088770	163088770	396	INS	21.0
svim	1	163217217	163217217	85	INS	46.0
svim	1	163314406	163314406	338	INS	21.0
svim	1	163684746	163684786	40	DEL	1.0
svim	1	164239522	164239522	847	INS	7.0
svim	1	164350467	164350467	604	INS	18.0
svim	1	164350483	164351071	589	DUP	4.0
svim	1	164350716	164350716	604	INS	18.0
svim	1	164427556	164427556	79	INS	1.0
svim	1	164748428	164751193	2765	DEL	21.0
svim	1	165322544	165326691	4147	DEL	44.0
svim	1	165861357	165861357	1622	INS	11.0
svim	1	167177163	167177163	2880	INS	6.0
svim	1	168364507	168364507	407	INS	38.0
svim	1	169024543	169025038	495	DEL	34.0
svim	1	169058404	169058404	975	INS	24.0
svim	1	169975090	169975090	740	INS	11.0
svim	1	171189921	171190456	535	DEL	21.0
svim	1	172636799	172636799	78	INS	29.0
svim	1	172685440	172686824	1384	DEL	38.0
svim	1	172943427	172943427	40	INS	1.0
svim	1	174318964	174319064	100	DEL	1.0
svim	1	175200212	175202073	1862	INV	13.0
svim	1	175200797	175201775	979	INV	19.0
svim	1	175201119	175201407	288	DEL	1.0
svim	1	175201679	175201807	128	DEL	1.0
svim	1	175911022	175912062	1041	DUP	9.0
svim	1	175911921	175912859	939	INV	0.0
svim	1	175911921	175913830	1910	INV	0.0
svim	1	176101589	176101687	98	DEL	2.0
svim	1	176101589	176101821	232	DEL	18.0
svim	1	176102091	176102207	116	DEL	1.0
svim	1	176477005	176479440	2435	DEL	32.0
svim	1	176651248	176651248	1012	INS	8.0
svim	1	176651254	176652261	1008	DUP	21.0
svim	1	176651767	176651767	1013	INS	9.0
svim	1	177388272	177388272	411	INS	18.0
svim	1	178397575	178397575	340	INS	31.0
svim	1	179650712	179650712	598	INS	38.0
svim	1	181131719	181133275	1557	DUP	14.0
svim	1	181131850	181131850	1560	INS	2.0
svim	1	181132311	181132311	1562	INS	1.0
svim	1	181133238	181133238	1574	INS	2.0
svim	1	181605165	181612040	6876	DUP	44.0
svim	1	182108839	182112145	3307	INV	0.0
svim	1	182109979	182112140	2162	INV	0.0
svim	1	182111097	182112292	1196	DUP	7.0
svim	1	182289344	182289633	289	DEL	31.0
svim	1	183576531	183579498	2968	INV	0.0
svim	1	183577527	183579499	1973	INV	0.0
svim	1	183578726	183579660	935	DUP	13.0
svim	1	184937051	184937324	273	DEL	44.0
svim	1	185373059	185373418	359	DEL	36.0
svim	1	185504673	185504673	360	INS	17.0
svim	1	185766848	185767115	267	DEL	21.0
svim	1	185826795	185829962	3168	INV	0.0
svim	1	185827959	185829961	2003	INV	0.0
svim	1	185829102	185830126	1025	DUP	9.0
svim	1	186839738	186839968	230	DEL	47.0
svim	1	187441806	187441806	2002	INS	4.0
svim	1	187464830	187466485	1656	INV	19.0
svim	1	187464836	187466728	1893	DUP	1.0
svim	1	187464912	187467376	2465	INV	18.0
svim	1	187893835	187893835	85	INS	48.0
svim	1	187939992	187939992	875	INS	13.0
svim	1	187939994	187940867	874	DUP	12.0
svim	1	187940254	187940254	875	INS	15.0
svim	1	188174623	188174623	130	INS	21.0
svim	1	188374125	188374567	443	DUP	3.0
svim	1	188374128	188374128	439	INS	32.0
svim	1	188376189	188376189	772	INS	8.0
svim	1	188376190	188376965	776	DUP	6.0
svim	1	188376617	188376617	772	INS	8.0
svim	1	188438185	188438185	327	INS	24.0
svim	1	188539464	188540209	745	DEL	28.0
svim	1	188548542	188548542	85	INS	43.0
svim	1	188832817	188832817	85	INS	22.0
svim	1	189032873	189033184	311	DEL	17.0
svim	1	189247008	189247008	327	INS	24.0
svim	1	189430891	189431765	875	DUP	7.0
svim	1	189431597	189432468	872	INV	0.0
svim	1	189431598	189433594	1997	INV	0.0
svim	1	189772004	189772522	518	DEL	13.0
svim	1	190376761	190381489	4729	DUP	4.0
svim	1	190381527	190381527	240	INS	26.0
svim	1	190381546	190381546	113	INS	14.0
svim	1	190597838	190598232	394	DEL	34.0
svim	1	190638400	190646807	8408	DUP	18.0
svim	1	191786725	191787178	453	DEL	28.0
svim	1	191787090	191787178	88	DEL	5.0
svim	1	191911218	191916122	4905	DUP	41.0
svim	1	192242217	192242217	227	INS	48.0
svim	1	192356055	192356110	55	DEL	1.0
svim	1	192356125	192356125	52	INS	1.0
svim	1	192610353	192610471	118	DEL	22.0
svim	1	193235426	193235678	252	DEL	18.0
svim	1	193515215	193515744	530	INV	34.0
svim	1	193999105	194000114	1009	DEL	11.0
svim	1	194637502	194639436	1935	INV	18.0
svim	1	194638692	194638888	197	INV	16.0
svim	1	194934617	194934617	1041	INS	9.0
svim	1	195013808	195019757	5949	DEL	28.0
svim	1	195775772	195778716	2945	INV	0.0
svim	1	195776778	195778714	1937	INV	0.0
svim	1	195777878	195778892	1015	DUP	14.0
svim	1	196547125	196547556	431	DEL	17.0
svim	1	196656271	196661613	5343	DUP	26.0
svim	1	196711133	196716973	5840	DEL	31.0
svim	1	196736086	196736147	61	DEL	18.0
svim	1	196736086	196745404	9318	DEL	3.0
svim	1	196745343	196745404	61	DEL	17.0
svim	1	197756794	197757996	1203	INV	13.0
svim	1	197894039	197894301	262	DEL	26.0
svim	1	198118729	198118729	3908	INS	1.0
svim	1	198293058	198293058	41	INS	1.0
svim	1	198773790	198775397	1607	DEL	34.0
svim	1	199436586	199437079	494	DUP	1.0
svim	1	199436585	199436585	496	INS	22.0
svim	1	199438744	199440194	1450	DEL	19.0
svim	1	199564177	199566649	2473	DUP	12.0
svim	1	200083841	200086945	3105	INV	0.0
svim	1	200255623	200259609	3987	DUP	4.0
svim	1	200879948	200880414	466	DEL	32.0
svim	1	201178938	201179024	86	DEL	5.0
svim	1	201178939	201180104	1165	DEL	43.0
svim	1	201225548	201225695	147	DEL	1.0
svim	1	201226992	201227214	222	DEL	2.0
svim	1	201227008	201227533	525	DEL	16.0
svim	1	201227428	201227664	236	DEL	1.0
svim	1	202001137	202001809	672	DEL	29.0
svim	1	202083586	202084422	837	DUP	5.0
svim	1	202084235	202085081	847	INV	0.0
svim	1	202084235	202086172	1938	INV	0.0
svim	1	202173934	202174468	534	DEL	21.0
svim	1	202173935	202174113	178	DEL	1.0
svim	1	202174268	202174593	325	DEL	1.0
svim	1	202360575	202361386	811	DEL	13.0
svim	1	203064091	203064091	1111	INS	14.0
svim	1	203064096	203065204	1109	DUP	18.0
svim	1	203065166	203065166	1114	INS	2.0
svim	1	203684941	203686032	1092	DUP	16.0
svim	1	203684982	203684982	1105	INS	2.0
svim	1	203685159	203685159	1106	INS	6.0
svim	1	203685848	203685848	1107	INS	3.0
svim	1	204440011	204440194	183	DEL	3.0
svim	1	204440011	204440614	603	DEL	26.0
svim	1	204440022	204441134	1112	DEL	13.0
svim	1	205853579	205853713	134	DEL	41.0
svim	1	206223556	206229901	6346	DUP	12.0
svim	1	206280912	206280912	1620	INS	9.0
svim	1	206285682	206285682	302	INS	34.0
svim	1	206856628	206859763	3136	DUP	22.0
svim	1	207119656	207119656	85	INS	28.0
svim	1	207272268	207272268	49	INS	1.0
svim	1	207292384	207293038	654	DEL	27.0
svim	1	207542002	207543902	1901	DUP	17.0
svim	1	207542242	207545578	3337	DUP	23.0
svim	1	207542581	207542581	1923	INS	2.0
svim	1	207543234	207543234	1908	INS	2.0
svim	1	207821693	207827624	5932	DUP	51.0
svim	1	208762783	208762783	257	INS	49.0
svim	1	209621800	209628409	6609	DEL	28.0
svim	1	209822562	209825610	3049	INV	0.0
svim	1	209823577	209825611	2035	INV	0.0
svim	1	209824790	209825804	1015	DUP	6.0
svim	1	209935342	209935842	500	DEL	51.0
svim	1	209944981	209945026	45	DEL	2.0
svim	1	209944985	209945323	338	DEL	21.0
svim	1	210078066	210085960	7894	DEL	24.0
svim	1	210295125	210295815	690	DEL	19.0
svim	1	210381256	210386584	5328	DEL	21.0
svim	1	210593994	210595615	1621	DEL	13.0
svim	1	211152696	211155614	2919	DUP	46.0
svim	1	211965638	211965638	134	INS	39.0
svim	1	212363441	212363818	377	DEL	49.0
svim	1	212470407	212473404	2997	DEL	42.0
svim	1	212641652	212641652	850	INS	9.0
svim	1	212641683	212641683	328	INS	9.0
svim	1	213027172	213029144	1972	DEL	12.0
svim	1	213027173	213027337	164	DEL	1.0
svim	1	213440137	213441624	1487	DEL	14.0
svim	1	215400902	215400902	84	INS	49.0
svim	1	217085526	217085706	180	DEL	52.0
svim	1	217397789	217397789	45	INS	1.0
svim	1	217397801	217397845	44	DEL	1.0
svim	1	218182380	218188872	6492	DEL	44.0
svim	1	218418529	218421569	3040	DEL	22.0
svim	1	218785908	218786219	311	DEL	21.0
svim	1	219929075	219931951	2877	INV	0.0
svim	1	219930169	219931951	1783	INV	0.0
svim	1	219931267	219932154	888	DUP	11.0
svim	1	220114589	220115129	540	DEL	40.0
svim	1	220200238	220200238	141	INS	1.0
svim	1	220221535	220224446	2911	DEL	48.0
svim	1	220502930	220503571	641	DEL	24.0
svim	1	220840381	220841248	867	DEL	33.0
svim	1	220841149	220841238	89	DEL	2.0
svim	1	221898910	221898910	85	INS	18.0
svim	1	222143747	222143747	43	INS	14.0
svim	1	222143809	222143909	100	DEL	16.0
svim	1	222143868	222143868	101	INS	9.0
svim	1	222144976	222146418	1443	INV	1.0
svim	1	222147502	222147603	101	DEL	9.0
svim	1	222147568	222147568	100	INS	12.0
svim	1	222147665	222147710	45	DEL	12.0
svim	1	222296115	222296115	264	INS	51.0
svim	1	222373943	222378652	4710	DUP	6.0
svim	1	223204567	223205006	439	DEL	39.0
svim	1	223823849	223823941	92	DEL	1.0
svim	1	223823978	223824159	181	DEL	2.0
svim	1	223824077	223825168	1091	DEL	8.0
svim	1	223824273	223824510	237	DEL	23.0
svim	1	223824450	223824510	60	DEL	7.0
svim	1	223824613	223825154	541	DEL	1.0
svim	1	224201233	224203737	2504	DEL	31.0
svim	1	224263205	224264965	1761	DUP	26.0
svim	1	224263233	224263233	1769	INS	2.0
svim	1	224264958	224264958	1765	INS	1.0
svim	1	224566221	224566221	49	INS	1.0
svim	1	225256496	225256781	285	DEL	48.0
svim	1	225266298	225266747	449	DEL	38.0
svim	1	225762240	225762544	304	DEL	18.0
svim	1	226006739	226006948	209	DEL	17.0
svim	1	226543826	226544259	433	DEL	18.0
svim	1	227502416	227502416	211	INS	38.0
svim	1	227681540	227683468	1929	INV	12.0
svim	1	227759459	227759864	405	DEL	18.0
svim	1	228024107	228024380	273	DEL	37.0
svim	1	228032835	228032900	65	DEL	1.0
svim	1	228246802	228247654	853	DUP	9.0
svim	1	228246801	228246801	854	INS	3.0
svim	1	228247175	228247175	853	INS	8.0
svim	1	228255494	228261200	5707	DUP	23.0
svim	1	228259266	228259306	40	DEL	1.0
svim	1	228344738	228347464	2727	DUP	19.0
svim	1	228572173	228572478	305	DEL	47.0
svim	1	228819872	228820226	354	DEL	12.0
svim	1	228959895	228959895	85	INS	22.0
svim	1	228959898	228959898	424	INS	18.0
svim	1	229433449	229433449	672	INS	6.0
svim	1	229433459	229434122	664	DUP	3.0
svim	1	229433666	229433666	671	INS	18.0
svim	1	229693791	229694721	930	DEL	38.0
svim	1	231146523	231146523	878	INS	17.0
svim	1	231337650	231337650	575	INS	34.0
svim	1	231897885	231898027	142	DEL	46.0
svim	1	232349997	232349997	385	INS	46.0
svim	1	232458603	232460183	1580	DEL	48.0
svim	1	232504745	232504745	277	INS	30.0
svim	1	232504746	232505022	277	DUP	1.0
svim	1	232836559	232836811	252	DEL	13.0
svim	1	232852298	232852884	586	DEL	11.0
svim	1	232891502	232897977	6475	DEL	34.0
svim	1	233519111	233519111	329	INS	37.0
svim	1	234539171	234539171	44	INS	1.0
svim	1	234539186	234539227	41	DEL	2.0
svim	1	235314882	235315928	1047	DUP	3.0
svim	1	235315722	235316874	1153	INV	0.0
svim	1	235315722	235317739	2018	INV	0.0
svim	1	235457616	235457878	262	DEL	31.0
svim	1	235536194	235538341	2147	DEL	13.0
svim	1	235603358	235609616	6258	DEL	19.0
svim	1	235603359	235603411	52	DEL	35.0
svim	1	236282656	236291030	8374	DEL	46.0
svim	1	236304751	236306778	2028	DUP	24.0
svim	1	236304836	236304836	2031	INS	2.0
svim	1	236306486	236306486	2054	INS	1.0
svim	1	236549091	236551334	2243	DEL	24.0
svim	1	236875717	236879505	3788	DEL	19.0
svim	1	236877275	236877340	65	DEL	3.0
svim	1	236877384	236877517	133	DEL	1.0
svim	1	236877896	236877962	66	DEL	2.0
svim	1	236918889	236920589	1701	DUP	1.0
svim	1	236919008	236919008	295	INS	2.0
svim	1	236919107	236919107	541	INS	4.0
svim	1	236919238	236919238	1432	INS	2.0
svim	1	236919348	236919348	806	INS	2.0
svim	1	236919349	236919349	99	INS	2.0
svim	1	236919515	236919515	251	INS	1.0
svim	1	236919517	236920589	1073	DUP	1.0
svim	1	236919564	236919612	48	DEL	1.0
svim	1	236919629	236919629	49	INS	1.0
svim	1	236919729	236919729	95	INS	1.0
svim	1	236919979	236919979	43	INS	1.0
svim	1	236920091	236920139	48	DEL	1.0
svim	1	236920167	236920167	645	INS	1.0
svim	1	236920232	236920232	48	INS	1.0
svim	1	236920414	236920414	193	INS	1.0
svim	1	237123767	237132720	8954	DUP	38.0
svim	1	237795036	237795036	778	INS	13.0
svim	1	237963563	237966177	2615	DUP	17.0
svim	1	237967595	237967595	326	INS	42.0
svim	1	238657844	238658284	440	DEL	32.0
svim	1	238852440	238853268	828	DEL	39.0
svim	1	239779532	239779532	1032	INS	12.0
svim	1	240115960	240116869	910	INV	31.0
svim	1	240116113	240116339	227	INV	16.0
svim	1	240171208	240174291	3084	DUP	14.0
svim	1	240176334	240176334	516	INS	30.0
svim	1	240176335	240176850	516	DUP	3.0
svim	1	240641139	240641569	430	DEL	23.0
svim	1	241425962	241426215	253	DEL	17.0
svim	1	242859877	242860556	679	DEL	33.0
svim	1	243119937	243119998	61	DEL	2.0
svim	1	243264931	243265334	403	DEL	19.0
svim	1	243636777	243637464	687	DEL	32.0
svim	1	244650202	244650262	60	DEL	1.0
svim	1	245100371	245100442	71	DEL	1.0
svim	1	245100466	245100466	74	INS	1.0
svim	1	245574608	245574608	664	INS	14.0
svim	1	245574609	245575273	665	DUP	4.0
svim	1	245575204	245575204	670	INS	2.0
svim	1	245606216	245606272	56	DEL	18.0
svim	1	245763204	245763204	998	INS	18.0
svim	1	245777937	245778560	623	DEL	46.0
svim	1	245961272	245961272	952	INS	14.0
svim	1	246035369	246035947	578	DEL	37.0
svim	1	246137751	246140382	2631	DEL	49.0
svim	1	246139640	246139640	49	INS	1.0
svim	1	246139672	246139721	49	DEL	1.0
svim	1	246155135	246155556	421	DEL	16.0
svim	1	246155881	246156198	317	DEL	35.0
svim	1	246156706	246157095	389	DEL	17.0
svim	1	246235333	246235386	53	DEL	7.0
svim	1	246396187	246396234	47	DEL	1.0
svim	1	246415416	246415416	61	INS	1.0
svim	1	246552020	246552077	57	DEL	1.0
svim	1	246552897	246553194	297	DEL	26.0
svim	1	246553088	246553194	106	DEL	1.0
svim	1	246558759	246559257	498	DEL	34.0
svim	1	246625331	246625759	428	DEL	43.0
svim	1	246684662	246684916	254	DEL	14.0
svim	1	246684857	246684914	57	DEL	1.0
svim	1	246927636	246929070	1434	DEL	18.0
svim	1	246928215	246928436	221	DEL	27.0
svim	1	246946310	246946310	601	INS	9.0
svim	1	246946332	246946332	160	INS	2.0
svim	1	246946414	246946414	54	INS	2.0
svim	1	246946429	246946429	601	INS	10.0
svim	1	246946464	246946464	110	INS	3.0
svim	1	246946640	246946640	276	INS	1.0
svim	1	246946749	246946749	112	INS	1.0
svim	1	246969897	246969985	88	DEL	57.0
svim	1	246989154	246989293	139	DEL	21.0
svim	1	247280799	247280843	44	DEL	1.0
svim	1	247281801	247281893	92	DEL	1.0
svim	1	247291105	247291416	312	INV	16.0
svim	1	247291971	247293274	1304	DUP	4.0
svim	1	247292188	247292188	1311	INS	1.0
svim	1	247292226	247292436	210	DEL	19.0
svim	1	247292299	247292299	367	INS	1.0
svim	1	247292461	247292461	632	INS	1.0
svim	1	247292493	247292493	58	INS	1.0
svim	1	247292601	247292601	254	INS	1.0
svim	1	247292626	247292626	1319	INS	1.0
svim	1	247292700	247292700	126	INS	2.0
svim	1	247292743	247292743	65	INS	1.0
svim	1	247293011	247293275	265	DUP	1.0
svim	1	247293019	247293019	199	INS	2.0
svim	1	247293049	247293049	323	INS	1.0
svim	1	247293055	247293055	641	INS	1.0
svim	1	247293147	247293147	196	INS	1.0
svim	1	247293171	247293171	63	INS	1.0
svim	1	247333628	247333939	312	INV	21.0
svim	1	247526391	247526391	219	INS	36.0
svim	1	247812534	247812584	50	DEL	1.0
svim	1	247850469	247856495	6026	DEL	24.0
svim	1	247952328	247952328	45	INS	1.0
svim	1	248207827	248208123	296	DEL	19.0
svim	1	248546379	248547452	1073	DEL	21.0
svim	1	248546386	248546738	352	DEL	2.0
svim	1	248546388	248546495	107	DEL	3.0
svim	1	248546396	248546396	40	INS	1.0
svim	1	248546668	248546736	68	DEL	2.0
svim	1	248565918	248565918	1981	INS	4.0
svim	1	248571303	248572433	1131	DUP	4.0
svim	1	248571378	248571378	56	INS	2.0
svim	1	248571396	248571396	159	INS	5.0
svim	1	248571397	248571397	105	INS	2.0
svim	1	248571420	248571420	1184	INS	2.0
svim	1	248571434	248571434	534	INS	1.0
svim	1	248571564	248571564	56	INS	2.0
svim	1	248571605	248571605	574	INS	2.0
svim	1	248571664	248571664	1032	INS	4.0
svim	1	248571686	248571686	52	INS	2.0
svim	1	248571695	248571695	113	INS	1.0
svim	1	248571725	248571725	109	INS	2.0
svim	1	248571767	248571925	158	DEL	1.0
svim	1	248571800	248571800	55	INS	1.0
svim	1	248571812	248571812	618	INS	2.0
svim	1	248571865	248571865	110	INS	1.0
svim	1	248571884	248571884	40	INS	1.0
svim	1	248571933	248571933	435	INS	1.0
svim	1	248571979	248571979	53	INS	7.0
svim	1	248572096	248572096	114	INS	1.0
svim	1	248572108	248572108	1163	INS	1.0
svim	1	248572125	248572125	113	INS	1.0
svim	1	248572130	248572130	212	INS	2.0
svim	1	248572223	248572223	377	INS	1.0
svim	1	248572255	248572255	110	INS	1.0
svim	1	248633787	248636526	2740	DUP	16.0
svim	1	248635454	248635454	2758	INS	1.0
svim	1	248666882	248667435	554	INV	14.0
svim	1	248667666	248707783	40117	DEL	2.0
svim	1	248668661	248670335	1675	INV	1.0
svim	1	248682565	248682565	472	INS	19.0
svim	1	248682566	248691626	9061	INV	0.0
svim	1	248691625	248692097	472	DEL	19.0
svim	1	248707000	248707780	781	INV	13.0
svim	1	248758804	248760864	2061	DUP	36.0
svim	1	248758865	248758865	2075	INS	1.0
svim	1	248759351	248759351	2063	INS	1.0
svim	1	248760208	248760208	2084	INS	1.0
svim	1	248849859	248850136	277	DEL	36.0
svim	1	249097761	249097802	41	DEL	15.0
svim	1	249144920	249150546	5626	DEL	19.0
svim	1	249232429	249232519	90	DEL	1.0
svim	1	249240019	249240019	135	INS	1.0
svim	1	249240052	249240052	68	INS	2.0
svim	1	249240186	249240298	112	DEL	1.0
svim	1	249240282	249240333	51	DEL	1.0
svim	1	249240545	249240545	46	INS	1.0
svim	2	198502	198555	53	DEL	1.0
svim	2	294380	294380	146	INS	1.0
svim	2	389459	389518	59	DEL	1.0
svim	2	419627	421230	1604	DUP	13.0
svim	2	419646	419646	1610	INS	1.0
svim	2	420228	420549	321	DEL	1.0
svim	2	420296	420296	194	INS	2.0
svim	2	420427	420427	54	INS	3.0
svim	2	420445	420445	1621	INS	4.0
svim	2	420452	420452	438	INS	2.0
svim	2	420552	420552	493	INS	1.0
svim	2	420576	420576	108	INS	1.0
svim	2	420630	420630	754	INS	1.0
svim	2	420674	420674	273	INS	1.0
svim	2	420687	420687	1618	INS	8.0
svim	2	420735	420735	1171	INS	2.0
svim	2	420881	420881	546	INS	1.0
svim	2	420889	420889	166	INS	1.0
svim	2	420943	420943	53	INS	1.0
svim	2	421115	421115	49	INS	1.0
svim	2	421122	421122	109	INS	1.0
svim	2	502912	503325	413	DEL	47.0
svim	2	547305	547452	147	DEL	16.0
svim	2	582273	582662	389	DEL	16.0
svim	2	604240	604240	1045	INS	14.0
svim	2	652638	652638	247	INS	57.0
svim	2	725185	725858	673	DEL	13.0
svim	2	842963	843023	60	DEL	1.0
svim	2	842998	843220	222	DEL	28.0
svim	2	909602	909602	62	INS	1.0
svim	2	975419	976017	599	DUP	7.0
svim	2	975418	975418	601	INS	11.0
svim	2	975646	975646	600	INS	8.0
svim	2	1005049	1005110	61	DEL	1.0
svim	2	1010147	1010147	41	INS	1.0
svim	2	1101637	1103591	1955	DUP	1.0
svim	2	1101867	1101867	52	INS	3.0
svim	2	1101954	1101954	84	INS	12.0
svim	2	1102197	1102197	49	INS	1.0
svim	2	1102532	1102532	51	INS	1.0
svim	2	1102800	1102800	183	INS	1.0
svim	2	1103000	1103000	260	INS	1.0
svim	2	1103055	1103055	106	INS	1.0
svim	2	1103130	1103130	52	INS	2.0
svim	2	1103184	1103184	420	INS	1.0
svim	2	1103373	1103373	319	INS	1.0
svim	2	1103474	1103474	660	INS	1.0
svim	2	1103622	1103622	106	INS	2.0
svim	2	1103698	1103698	860	INS	2.0
svim	2	1103717	1103768	51	DEL	2.0
svim	2	1103887	1103887	107	INS	3.0
svim	2	1104072	1104072	356	INS	2.0
svim	2	1104083	1104083	52	INS	1.0
svim	2	1104114	1104114	187	INS	1.0
svim	2	1104491	1104491	106	INS	2.0
svim	2	1104758	1104758	520	INS	1.0
svim	2	1108657	1108804	147	DEL	23.0
svim	2	1194836	1194836	330	INS	48.0
svim	2	1220070	1220204	134	DEL	1.0
svim	2	1221022	1221022	67	INS	1.0
svim	2	1221166	1221235	69	DEL	1.0
svim	2	1221800	1221800	139	INS	1.0
svim	2	1234642	1234845	203	DEL	21.0
svim	2	1284406	1284406	1007	INS	36.0
svim	2	1303589	1303803	214	DEL	23.0
svim	2	1347505	1347617	112	DEL	1.0
svim	2	1349680	1350124	444	DEL	48.0
svim	2	1350023	1350124	101	DEL	6.0
svim	2	1358075	1358448	373	DEL	54.0
svim	2	1365302	1365350	48	DEL	3.0
svim	2	1365302	1366520	1218	DEL	32.0
svim	2	1366283	1366557	274	DEL	1.0
svim	2	1428519	1428933	414	DEL	16.0
svim	2	1461175	1461340	165	DEL	44.0
svim	2	1521179	1521659	480	DEL	30.0
svim	2	1529674	1529733	59	DEL	2.0
svim	2	1529681	1533180	3499	DEL	31.0
svim	2	1534088	1536097	2009	DEL	34.0
svim	2	1535438	1535554	116	DEL	1.0
svim	2	1535860	1535952	92	DEL	2.0
svim	2	1535895	1535947	52	DEL	2.0
svim	2	1559677	1559736	59	DEL	1.0
svim	2	1584516	1585270	754	DEL	21.0
svim	2	1584582	1584679	97	DEL	1.0
svim	2	1613935	1614127	192	DEL	13.0
svim	2	1614642	1615104	462	DEL	14.0
svim	2	1625692	1626271	579	DEL	43.0
svim	2	1642602	1643099	497	DEL	43.0
svim	2	1826331	1826798	467	DEL	27.0
svim	2	1851859	1852336	477	DEL	18.0
svim	2	1912722	1915661	2940	INV	0.0
svim	2	1913753	1914616	864	INV	0.0
svim	2	1959956	1960051	95	DEL	58.0
svim	2	2038697	2038697	60	INS	1.0
svim	2	2038889	2038942	53	DEL	2.0
svim	2	2038950	2038950	50	INS	1.0
svim	2	2189078	2189208	130	DEL	2.0
svim	2	2189078	2189504	426	DEL	32.0
svim	2	2261220	2263397	2177	DEL	17.0
svim	2	2311386	2311822	436	DEL	42.0
svim	2	2466066	2466420	354	DEL	19.0
svim	2	2627236	2628760	1524	DEL	23.0
svim	2	2720251	2720725	474	DEL	31.0
svim	2	2726138	2726677	540	DUP	1.0
svim	2	2726137	2726137	541	INS	4.0
svim	2	2726265	2726265	541	INS	19.0
svim	2	2796567	2796773	206	DEL	22.0
svim	2	2798800	2799212	412	DEL	39.0
svim	2	2910186	2910367	181	DEL	3.0
svim	2	2910186	2910663	477	DEL	48.0
svim	2	2940448	2941046	598	DEL	29.0
svim	2	3027968	3028543	575	DEL	26.0
svim	2	3184802	3184802	512	INS	24.0
svim	2	3184905	3184905	52	INS	1.0
svim	2	3184946	3184946	80	INS	1.0
svim	2	3184958	3185443	486	DUP	1.0
svim	2	3185126	3185126	512	INS	9.0
svim	2	3203567	3203624	57	DEL	44.0
svim	2	3244119	3244824	705	DEL	39.0
svim	2	3244617	3244839	222	DEL	1.0
svim	2	3250801	3250938	137	DEL	23.0
svim	2	3314458	3315627	1170	DUP	3.0
svim	2	3314666	3316720	2055	INV	0.0
svim	2	3314667	3317721	3055	INV	0.0
svim	2	3323315	3323925	610	DEL	42.0
svim	2	3332067	3332120	53	DEL	4.0
svim	2	3332067	3332632	565	DEL	43.0
svim	2	3421896	3421896	62	INS	26.0
svim	2	3441032	3441121	89	DEL	1.0
svim	2	3638369	3638465	96	DEL	1.0
svim	2	3638571	3638571	101	INS	1.0
svim	2	3719355	3720348	993	DEL	36.0
svim	2	3720055	3720348	293	DEL	1.0
svim	2	3720290	3720348	58	DEL	1.0
svim	2	3772887	3773369	482	DEL	49.0
svim	2	3772889	3772973	84	DEL	1.0
svim	2	3823204	3823245	41	DEL	1.0
svim	2	4140110	4141292	1183	DUP	21.0
svim	2	4140148	4140148	1191	INS	7.0
svim	2	4140586	4140586	1191	INS	9.0
svim	2	4141280	4141280	1199	INS	2.0
svim	2	4613469	4613988	519	DEL	48.0
svim	2	4781286	4787296	6010	DEL	54.0
svim	2	4881890	4887884	5994	DEL	21.0
svim	2	5487790	5488025	235	DEL	21.0
svim	2	5647852	5648270	418	DEL	41.0
svim	2	5704286	5704627	341	DEL	19.0
svim	2	5887869	5888829	960	DEL	36.0
svim	2	7261152	7261494	342	DEL	29.0
svim	2	7261389	7261434	45	DEL	2.0
svim	2	7329499	7329562	63	DEL	1.0
svim	2	7329567	7329567	71	INS	1.0
svim	2	7660194	7660394	200	DEL	19.0
svim	2	8043618	8043807	189	DEL	45.0
svim	2	8616754	8617170	416	DEL	28.0
svim	2	9437960	9437960	330	INS	52.0
svim	2	9444674	9446428	1755	DUP	2.0
svim	2	9444745	9444745	1848	INS	2.0
svim	2	9445485	9445485	1839	INS	1.0
svim	2	9446083	9446083	1833	INS	1.0
svim	2	9546197	9546420	223	DEL	1.0
svim	2	9546225	9546601	376	DEL	14.0
svim	2	9546448	9546601	153	DEL	1.0
svim	2	9877276	9877276	958	INS	16.0
svim	2	9948333	9953948	5615	DEL	43.0
svim	2	9959297	9959561	264	DEL	56.0
svim	2	10152582	10155100	2518	DEL	34.0
svim	2	10152584	10152676	92	DEL	1.0
svim	2	10152826	10152892	66	DEL	1.0
svim	2	10155074	10155074	45	INS	1.0
svim	2	10696582	10705638	9056	DEL	31.0
svim	2	11093923	11093984	61	DEL	1.0
svim	2	11253722	11253805	83	DEL	43.0
svim	2	11353668	11353668	340	INS	8.0
svim	2	11585485	11585485	1163	INS	3.0
svim	2	11585974	11585974	1161	INS	8.0
svim	2	11758079	11758542	463	DEL	41.0
svim	2	11993977	11994208	231	DEL	1.0
svim	2	11993977	11994491	514	DEL	13.0
svim	2	11994223	11994336	113	DEL	1.0
svim	2	11994456	11994629	173	DEL	1.0
svim	2	11994471	11994530	59	DEL	1.0
svim	2	12988352	12988814	463	INV	26.0
svim	2	13620695	13620695	252	INS	22.0
svim	2	14531269	14531600	331	DEL	26.0
svim	2	15166292	15166668	376	DEL	29.0
svim	2	16436552	16437564	1013	DUP	3.0
svim	2	16436754	16439952	3199	INV	0.0
svim	2	16436755	16438878	2124	INV	0.0
svim	2	16571004	16571381	377	DEL	16.0
svim	2	16576769	16576769	55	INS	43.0
svim	2	16932483	16935032	2549	DEL	21.0
svim	2	18118949	18120021	1072	DEL	24.0
svim	2	19002859	19003341	482	DEL	35.0
svim	2	19107722	19109634	1913	INV	0.0
svim	2	19108796	19109634	839	INV	0.0
svim	2	19109447	19110504	1058	DUP	7.0
svim	2	19552916	19552916	533	INS	27.0
svim	2	19552917	19553449	533	DUP	3.0
svim	2	19748383	19748383	338	INS	37.0
svim	2	19890242	19890293	51	DEL	52.0
svim	2	20177398	20177398	344	INS	17.0
svim	2	20666674	20666980	306	DEL	23.0
svim	2	20971372	20971735	363	DEL	39.0
svim	2	21796793	21796793	319	INS	29.0
svim	2	21919537	21919537	3727	INS	1.0
svim	2	22673331	22673412	81	DEL	58.0
svim	2	22706302	22706302	1002	INS	13.0
svim	2	22940556	22940556	85	INS	21.0
svim	2	23054117	23055994	1878	INV	0.0
svim	2	23055015	23055994	980	INV	0.0
svim	2	23055818	23056744	927	DUP	6.0
svim	2	23446423	23446423	516	INS	36.0
svim	2	23446424	23446941	518	DUP	3.0
svim	2	23571090	23571198	108	DEL	18.0
svim	2	25148413	25148561	148	DEL	60.0
svim	2	26086323	26092271	5948	DEL	8.0
svim	2	26092176	26092269	93	DEL	6.0
svim	2	26473910	26473910	343	INS	17.0
svim	2	26502831	26504920	2090	INV	0.0
svim	2	26503863	26503863	50	INS	1.0
svim	2	26503893	26504919	1027	INV	0.0
svim	2	26504753	26505650	898	DUP	1.0
svim	2	26593765	26593765	79	INS	1.0
svim	2	26593815	26593863	48	DEL	3.0
svim	2	26878031	26878131	100	DEL	52.0
svim	2	26937336	26937336	1748	INS	6.0
svim	2	27324055	27324599	544	DEL	42.0
svim	2	27372003	27375734	3732	DUP	21.0
svim	2	28054057	28054057	326	INS	17.0
svim	2	28133145	28133145	143	INS	23.0
svim	2	29228443	29228737	294	DEL	26.0
svim	2	29999105	29999284	179	DEL	23.0
svim	2	30151653	30153037	1385	DUP	6.0
svim	2	30151779	30151779	1393	INS	4.0
svim	2	30152806	30152806	1390	INS	2.0
svim	2	31109889	31109889	218	INS	23.0
svim	2	31248585	31250596	2012	INV	0.0
svim	2	31249616	31250597	982	INV	0.0
svim	2	31250434	31251468	1035	DUP	4.0
svim	2	31527423	31527423	583	INS	17.0
svim	2	31952163	31952163	342	INS	13.0
svim	2	32519544	32519624	80	DEL	1.0
svim	2	32519544	32519544	89	INS	1.0
svim	2	32748829	32749890	1062	DUP	4.0
svim	2	32748990	32751945	2956	INV	0.0
svim	2	32748991	32750748	1758	INV	0.0
svim	2	32837433	32837630	197	DEL	18.0
svim	2	32996185	32997156	972	DUP	4.0
svim	2	32996345	32998376	2032	INV	0.0
svim	2	32996345	32999295	2951	INV	0.0
svim	2	33094904	33094904	54	INS	1.0
svim	2	33094947	33094996	49	DEL	1.0
svim	2	33225620	33227265	1646	DUP	41.0
svim	2	33225823	33225823	1656	INS	4.0
svim	2	33226386	33226386	1663	INS	1.0
svim	2	33226889	33227265	377	DUP	1.0
svim	2	33227257	33227257	1642	INS	1.0
svim	2	33765954	33772523	6569	DEL	29.0
svim	2	34015401	34015401	124	INS	21.0
svim	2	34200374	34200502	128	DEL	48.0
svim	2	34505290	34505290	1056	INS	3.0
svim	2	34505299	34506348	1050	DUP	13.0
svim	2	34505755	34505755	1064	INS	3.0
svim	2	34506328	34506328	1056	INS	2.0
svim	2	34545263	34546008	745	DEL	22.0
svim	2	34643659	34643973	314	DEL	18.0
svim	2	34797637	34801494	3857	DEL	11.0
svim	2	34828914	34829249	335	DEL	48.0
svim	2	34829175	34829249	74	DEL	3.0
svim	2	34921795	34924021	2227	DUP	27.0
svim	2	34923961	34923961	2238	INS	1.0
svim	2	35678715	35679058	343	DEL	26.0
svim	2	36090523	36090814	291	DEL	27.0
svim	2	36410464	36410556	92	DEL	1.0
svim	2	36410747	36410906	159	DEL	1.0
svim	2	36732536	36732864	328	DEL	21.0
svim	2	36732665	36732738	73	DEL	2.0
svim	2	36899280	36900050	771	DUP	4.0
svim	2	36899280	36899280	776	INS	8.0
svim	2	36955664	36955960	296	DEL	14.0
svim	2	36986342	36991029	4688	DUP	41.0
svim	2	37346917	37349042	2125	DEL	19.0
svim	2	37393106	37393106	780	INS	13.0
svim	2	37985731	37989441	3711	DUP	34.0
svim	2	39071495	39071804	309	DEL	18.0
svim	2	39161616	39161616	48	INS	1.0
svim	2	39161625	39161665	40	DEL	1.0
svim	2	39623772	39625291	1519	DEL	23.0
svim	2	40332850	40338067	5218	DUP	26.0
svim	2	40446809	40447223	414	DEL	17.0
svim	2	40978128	40978451	323	DEL	23.0
svim	2	41238646	41240080	1435	DUP	6.0
svim	2	41238662	41238662	1454	INS	2.0
svim	2	41239236	41239236	1473	INS	1.0
svim	2	41239456	41245048	5592	DEL	28.0
svim	2	41239617	41239617	1441	INS	3.0
svim	2	41240018	41240018	1437	INS	1.0
svim	2	41785050	41787095	2046	INV	0.0
svim	2	41785932	41787095	1164	INV	0.0
svim	2	41786951	41787960	1010	DUP	3.0
svim	2	41973150	41975871	2721	DEL	48.0
svim	2	41974768	41974818	50	DEL	1.0
svim	2	42346281	42347342	1061	DEL	48.0
svim	2	43024045	43024045	329	INS	18.0
svim	2	43359715	43359892	177	DEL	26.0
svim	2	43451297	43455109	3813	DUP	26.0
svim	2	44237952	44237952	85	INS	53.0
svim	2	44466920	44468548	1628	DEL	16.0
svim	2	44467098	44468071	973	DEL	18.0
svim	2	44545271	44546300	1030	INV	24.0
svim	2	44635872	44636712	840	DEL	17.0
svim	2	44816088	44816173	85	DEL	22.0
svim	2	45270469	45273338	2870	INV	0.0
svim	2	45641741	45642658	917	DEL	19.0
svim	2	45642579	45642630	51	DEL	1.0
svim	2	46390360	46390360	41	INS	1.0
svim	2	46390360	46390402	42	DEL	1.0
svim	2	46433169	46434696	1527	DEL	32.0
svim	2	46909937	46910661	724	DEL	34.0
svim	2	47026142	47026601	459	DEL	17.0
svim	2	48781765	48781827	62	DEL	1.0
svim	2	48851174	48857940	6766	DEL	22.0
svim	2	49354930	49355080	150	DEL	42.0
svim	2	49355037	49355082	45	DEL	1.0
svim	2	49626780	49630632	3852	DEL	19.0
svim	2	50027566	50027566	823	INS	12.0
svim	2	50027568	50028388	821	DUP	8.0
svim	2	50027963	50027963	824	INS	8.0
svim	2	50294854	50295892	1039	DUP	3.0
svim	2	50294985	50297079	2095	INV	0.0
svim	2	50294985	50298053	3069	INV	0.0
svim	2	50473376	50481010	7634	DEL	26.0
svim	2	50814524	50814524	108	INS	8.0
svim	2	50814530	50816498	1969	INV	12.0
svim	2	50816499	50816606	107	DEL	12.0
svim	2	51009199	51016001	6802	DEL	56.0
svim	2	51430679	51430679	360	INS	44.0
svim	2	51973829	51974224	395	DEL	47.0
svim	2	52007700	52009700	2001	INV	0.0
svim	2	52008684	52009700	1017	INV	0.0
svim	2	52009573	52010503	931	DUP	3.0
svim	2	52162899	52163560	661	DEL	14.0
svim	2	52825693	52825860	167	DEL	39.0
svim	2	53153548	53153548	322	INS	19.0
svim	2	53249429	53249529	100	DEL	1.0
svim	2	53249474	53252602	3128	DEL	41.0
svim	2	53557924	53560060	2137	DUP	18.0
svim	2	53558124	53559816	1692	DEL	22.0
svim	2	54565502	54567457	1955	DEL	39.0
svim	2	54577323	54579255	1933	INV	0.0
svim	2	54578271	54579255	985	INV	0.0
svim	2	54579138	54580128	991	DUP	2.0
svim	2	54673563	54673563	342	INS	21.0
svim	2	55064132	55066311	2180	DUP	13.0
svim	2	55064172	55064172	2186	INS	1.0
svim	2	55634249	55636191	1942	DEL	16.0
svim	2	56492390	56492854	464	DEL	42.0
svim	2	56654388	56655701	1314	DUP	13.0
svim	2	56654443	56654443	1329	INS	1.0
svim	2	56655554	56655554	1331	INS	2.0
svim	2	56739129	56739129	1853	INS	11.0
svim	2	56872824	56872824	162	INS	24.0
svim	2	57418846	57418904	58	DEL	1.0
svim	2	57419147	57419147	59	INS	1.0
svim	2	57982250	57982314	64	DEL	50.0
svim	2	59213693	59213693	304	INS	19.0
svim	2	59254335	59254335	4848	INS	1.0
svim	2	59553082	59553082	482	INS	18.0
svim	2	59553083	59553567	485	DUP	1.0
svim	2	59769491	59769491	268	INS	22.0
svim	2	60616157	60616468	311	DEL	42.0
svim	2	61880235	61881100	865	DEL	18.0
svim	2	62057944	62059055	1111	DEL	41.0
svim	2	62655280	62656802	1523	INV	39.0
svim	2	62857645	62857737	92	DEL	1.0
svim	2	62857737	62857737	93	INS	1.0
svim	2	64113017	64113465	448	DEL	46.0
svim	2	64315561	64316374	813	DEL	36.0
svim	2	64632277	64632277	212	INS	39.0
svim	2	64826619	64829150	2531	DEL	13.0
svim	2	64967488	64967488	42	INS	1.0
svim	2	65103488	65109488	6000	DEL	16.0
svim	2	65393732	65393973	241	DEL	23.0
svim	2	65596596	65597007	411	DEL	27.0
svim	2	65746423	65746423	1666	INS	7.0
svim	2	65746423	65746423	3303	INS	2.0
svim	2	66008594	66009725	1131	DEL	29.0
svim	2	66505592	66507420	1828	DEL	16.0
svim	2	67507595	67508003	408	DEL	43.0
svim	2	67819057	67819057	561	INS	19.0
svim	2	68405590	68405590	121	INS	46.0
svim	2	68648182	68648182	337	INS	33.0
svim	2	69744635	69744635	85	INS	43.0
svim	2	70661328	70662319	991	DEL	32.0
svim	2	70662164	70662316	152	DEL	2.0
svim	2	71163906	71164448	542	DEL	30.0
svim	2	71342537	71347885	5348	DEL	23.0
svim	2	71798585	71798642	57	DEL	1.0
svim	2	71798656	71798656	73	INS	1.0
svim	2	73723688	73723688	333	INS	23.0
svim	2	74030661	74033493	2832	DEL	31.0
svim	2	74033494	74035561	2068	DUP	8.0
svim	2	75939380	75939420	40	DEL	1.0
svim	2	75939420	75939420	40	INS	1.0
svim	2	76107276	76112863	5588	DUP	19.0
svim	2	76257681	76257681	207	INS	44.0
svim	2	76410430	76414036	3606	DEL	41.0
svim	2	76526510	76528889	2379	DEL	37.0
svim	2	76773789	76775406	1618	DUP	4.0
svim	2	76773971	76773971	1681	INS	2.0
svim	2	76844756	76845503	747	DEL	36.0
svim	2	77343634	77343634	78	INS	22.0
svim	2	77363855	77364699	844	DEL	16.0
svim	2	77788943	77789476	534	DUP	2.0
svim	2	77788943	77788943	533	INS	10.0
svim	2	77789194	77789194	533	INS	9.0
svim	2	78117901	78118340	439	DEL	56.0
svim	2	78456162	78456545	383	DEL	59.0
svim	2	78748256	78748957	701	DEL	33.0
svim	2	78965393	78965393	324	INS	32.0
svim	2	79076637	79081249	4612	DEL	26.0
svim	2	79895089	79895385	296	DEL	34.0
svim	2	79899747	79899747	459	INS	21.0
svim	2	79899748	79900208	461	DUP	2.0
svim	2	79940271	79942009	1739	INV	0.0
svim	2	79941150	79942009	860	INV	0.0
svim	2	79941898	79942876	979	DUP	4.0
svim	2	81768468	81774468	6000	DEL	27.0
svim	2	82194157	82194157	164	INS	42.0
svim	2	82340467	82340679	212	DEL	29.0
svim	2	82362139	82362611	472	DEL	26.0
svim	2	82756074	82757502	1428	DEL	13.0
svim	2	82969915	82969915	196	INS	44.0
svim	2	83035629	83036442	813	DEL	36.0
svim	2	83208806	83208860	54	DEL	1.0
svim	2	83208921	83208921	62	INS	1.0
svim	2	83831697	83831697	85	INS	63.0
svim	2	84406621	84406669	48	DEL	1.0
svim	2	84432413	84432786	373	DEL	22.0
svim	2	84643545	84643545	216	INS	28.0
svim	2	84728326	84728326	998	INS	21.0
svim	2	85235384	85235669	285	DEL	41.0
svim	2	85939229	85939395	166	DEL	45.0
svim	2	86370844	86372727	1884	INV	0.0
svim	2	86371745	86372727	983	INV	0.0
svim	2	86372623	86373386	764	DUP	6.0
svim	2	86822034	86822224	190	DEL	18.0
svim	2	87139902	87140425	523	DEL	20.0
svim	2	87140273	87140443	170	DEL	1.0
svim	2	87140579	87142534	1955	DEL	35.0
svim	2	87538572	87539424	853	INV	0.0
svim	2	87654797	87654848	51	DEL	1.0
svim	2	87654863	87654863	43	INS	1.0
svim	2	87657467	87657508	41	DEL	1.0
svim	2	87657538	87657538	45	INS	1.0
svim	2	87771196	87776305	5110	DUP	17.0
svim	2	88279991	88287498	7508	DUP	1.0
svim	2	88480467	88480467	935	INS	26.0
svim	2	88828036	88831042	3007	DUP	48.0
svim	2	89832040	89833248	1208	DEL	28.0
svim	2	89854271	89856441	2170	DEL	11.0
svim	2	90449659	90450228	569	DEL	14.0
svim	2	90449956	90449956	45	INS	1.0
svim	2	91759879	91767438	7560	DUP	27.0
svim	2	91775690	91775690	144	INS	18.0
svim	2	91775692	91775837	145	DEL	12.0
svim	2	91782903	91783047	144	DEL	16.0
svim	2	91782903	91782903	144	INS	14.0
svim	2	91961500	91969612	8113	DUP	53.0
svim	2	92179036	92179089	53	DEL	1.0
svim	2	92179090	92179090	55	INS	1.0
svim	2	92312804	92312804	62	INS	22.0
svim	2	95562477	95567600	5123	DEL	19.0
svim	2	96011562	96014374	2813	DUP	18.0
svim	2	96611246	96617436	6190	DEL	16.0
svim	2	96611249	96611249	44	INS	11.0
svim	2	96617436	96617436	44	INS	10.0
svim	2	96667425	96674770	7345	DEL	19.0
svim	2	96750758	96751242	484	DEL	55.0
svim	2	97425189	97425189	364	INS	39.0
svim	2	97425190	97425553	364	DUP	3.0
svim	2	97911749	97912888	1140	DUP	2.0
svim	2	97912020	97912020	1148	INS	4.0
svim	2	97912442	97912442	1141	INS	4.0
svim	2	98120667	98123394	2728	INV	0.0
svim	2	98155514	98156407	894	DUP	4.0
svim	2	98155620	98155620	901	INS	2.0
svim	2	98156126	98156126	897	INS	4.0
svim	2	98340271	98345153	4883	DUP	37.0
svim	2	99361474	99368974	7500	DEL	43.0
svim	2	99916262	99916262	290	INS	11.0
svim	2	99918600	99918667	67	DEL	1.0
svim	2	99918603	99918805	202	DEL	50.0
svim	2	99918789	99918831	42	DEL	2.0
svim	2	99922842	99922842	42	INS	1.0
svim	2	99922855	99922855	205	INS	46.0
svim	2	99925175	99925460	285	DEL	12.0
svim	2	100103723	100103723	1307	INS	3.0
svim	2	100103726	100105010	1285	DUP	13.0
svim	2	100104170	100104170	1297	INS	3.0
svim	2	100104605	100104605	1289	INS	6.0
svim	2	100415962	100415962	79	INS	45.0
svim	2	101061755	101062080	325	DEL	44.0
svim	2	101301135	101301135	117	INS	43.0
svim	2	102069355	102069699	344	DEL	19.0
svim	2	102619996	102620231	235	DEL	51.0
svim	2	102811693	102812325	632	DEL	16.0
svim	2	102912410	102912410	85	INS	50.0
svim	2	103322505	103322957	452	DEL	47.0
svim	2	103333146	103333146	73	INS	27.0
svim	2	105107851	105109902	2052	INV	0.0
svim	2	105108849	105109900	1052	INV	0.0
svim	2	105109814	105110703	890	DUP	7.0
svim	2	105339623	105339623	88	INS	33.0
svim	2	105452324	105454588	2264	DEL	23.0
svim	2	106695064	106695861	797	DEL	28.0
svim	2	106890402	106890633	231	DEL	28.0
svim	2	106930492	106930854	362	DEL	33.0
svim	2	107926363	107926698	335	DEL	13.0
svim	2	108275390	108277624	2234	DEL	31.0
svim	2	108445582	108445671	89	DEL	1.0
svim	2	108559034	108559034	175	INS	28.0
svim	2	108797198	108797198	887	INS	23.0
svim	2	108855308	108855308	901	INS	11.0
svim	2	108855327	108856211	885	DUP	6.0
svim	2	108855843	108855843	901	INS	12.0
svim	2	108914465	108917547	3083	DUP	48.0
svim	2	109739371	109742476	3106	INV	0.0
svim	2	109763204	109763204	494	INS	32.0
svim	2	110278128	110278574	446	DEL	53.0
svim	2	110278461	110278575	114	DEL	1.0
svim	2	111682342	111682342	622	INS	16.0
svim	2	111682343	111682343	314	INS	13.0
svim	2	112276736	112282807	6072	DUP	56.0
svim	2	112596241	112603604	7364	DUP	16.0
svim	2	112701858	112701858	632	INS	13.0
svim	2	112701972	112701972	311	INS	27.0
svim	2	112763782	112765386	1604	DEL	14.0
svim	2	112871273	112871469	196	DEL	25.0
svim	2	112871657	112871730	73	DEL	2.0
svim	2	112872463	112872554	91	DEL	8.0
svim	2	112872684	112872817	133	DEL	42.0
svim	2	112872752	112872811	59	DEL	1.0
svim	2	112896788	112897855	1067	DEL	7.0
svim	2	112897275	112897329	54	DEL	20.0
svim	2	113001389	113001389	301	INS	42.0
svim	2	113044722	113050345	5624	DUP	16.0
svim	2	113479613	113481546	1933	DEL	24.0
svim	2	113534185	113534287	102	DEL	35.0
svim	2	113534423	113534468	45	DEL	4.0
svim	2	113856442	113856648	206	DEL	28.0
svim	2	113993638	113993685	47	DEL	2.0
svim	2	114288821	114292734	3914	DUP	36.0
svim	2	114358515	114359836	1321	DEL	1.0
svim	2	114358517	114361279	2763	INV	13.0
svim	2	114360392	114360392	84	INS	2.0
svim	2	114360646	114360745	99	DEL	3.0
svim	2	114361284	114361284	1328	INS	2.0
svim	2	115539070	115539070	329	INS	13.0
svim	2	115627901	115628862	962	DUP	8.0
svim	2	115627900	115627900	963	INS	6.0
svim	2	115628088	115628833	745	DEL	14.0
svim	2	115628634	115628634	962	INS	2.0
svim	2	116184164	116184207	43	DEL	1.0
svim	2	116661965	116661965	708	INS	8.0
svim	2	116661967	116662676	710	DUP	6.0
svim	2	116662079	116662643	564	DEL	24.0
svim	2	116662206	116662206	708	INS	6.0
svim	2	116974604	116981881	7278	INV	18.0
svim	2	116974701	116978056	3355	DEL	21.0
svim	2	116978298	116982064	3767	INV	16.0
svim	2	117239632	117240015	383	DEL	44.0
svim	2	117334940	117335249	309	DEL	64.0
svim	2	117792015	117796289	4275	INV	34.0
svim	2	118171354	118171415	61	DEL	26.0
svim	2	118881411	118882208	798	DUP	2.0
svim	2	118881410	118881410	805	INS	7.0
svim	2	118881825	118881825	803	INS	6.0
svim	2	118905875	118906632	757	DEL	31.0
svim	2	118996932	119001993	5061	DEL	44.0
svim	2	119155688	119155688	350	INS	21.0
svim	2	119432953	119436449	3496	DEL	26.0
svim	2	119653385	119659361	5976	DEL	28.0
svim	2	119893850	119894662	812	DEL	8.0
svim	2	120155189	120155583	394	DEL	27.0
svim	2	120202125	120202174	49	DEL	1.0
svim	2	120202160	120202691	531	DEL	37.0
svim	2	120202577	120202650	73	DEL	2.0
svim	2	120282659	120282659	930	INS	18.0
svim	2	120417196	120418362	1166	DEL	14.0
svim	2	120601504	120601504	46	INS	1.0
svim	2	121148752	121148752	483	INS	19.0
svim	2	121304546	121306680	2134	DEL	32.0
svim	2	121797526	121798713	1188	DUP	11.0
svim	2	121797597	121797597	1192	INS	3.0
svim	2	121798709	121798709	1191	INS	1.0
svim	2	121873511	121873864	353	DEL	16.0
svim	2	121891925	121892470	545	DEL	16.0
svim	2	122564405	122564706	301	DEL	16.0
svim	2	122817486	122817607	121	DEL	1.0
svim	2	122847313	122849190	1878	INV	0.0
svim	2	122848212	122849190	979	INV	0.0
svim	2	122849116	122850046	931	DUP	1.0
svim	2	123364834	123365425	591	DEL	33.0
svim	2	123476772	123482505	5734	INV	7.0
svim	2	123616763	123617051	288	DEL	21.0
svim	2	123990940	123993611	2671	DEL	21.0
svim	2	124074276	124074335	59	DEL	17.0
svim	2	125052950	125054429	1480	INV	46.0
svim	2	125427983	125428482	499	DEL	44.0
svim	2	125639336	125645006	5670	DEL	23.0
svim	2	125766535	125768148	1613	DEL	16.0
svim	2	126009136	126009941	805	DEL	11.0
svim	2	126051063	126051063	117	INS	44.0
svim	2	126128723	126128723	299	INS	38.0
svim	2	126367589	126370291	2702	DEL	47.0
svim	2	127449034	127449034	72	INS	2.0
svim	2	127449068	127452581	3513	DEL	11.0
svim	2	127452581	127452581	72	INS	10.0
svim	2	127729074	127729505	431	DEL	26.0
svim	2	127825969	127834137	8168	DEL	17.0
svim	2	127855763	127859277	3515	DUP	20.0
svim	2	128545471	128545649	178	DEL	2.0
svim	2	128545506	128545506	50	INS	1.0
svim	2	128545520	128545570	50	DEL	2.0
svim	2	128545569	128545569	53	INS	1.0
svim	2	128737073	128737162	89	DEL	21.0
svim	2	128871241	128871569	328	DEL	61.0
svim	2	129098140	129098802	662	DEL	44.0
svim	2	129228720	129229106	386	DEL	1.0
svim	2	129229046	129229542	496	DEL	18.0
svim	2	129229406	129229469	63	DEL	1.0
svim	2	129402436	129402436	40	INS	1.0
svim	2	129638745	129646591	7846	DEL	16.0
svim	2	129685038	129686097	1060	INV	52.0
svim	2	130037108	130037395	287	DEL	44.0
svim	2	130215537	130217212	1676	DUP	34.0
svim	2	130215537	130215537	1707	INS	3.0
svim	2	130215980	130215980	1714	INS	1.0
svim	2	130216253	130216253	1689	INS	6.0
svim	2	130217122	130217122	1697	INS	2.0
svim	2	130492537	130492755	218	DEL	1.0
svim	2	130492537	130493425	888	DEL	21.0
svim	2	130492994	130493380	386	DEL	23.0
svim	2	130817082	130817082	113	INS	9.0
svim	2	130817409	130817409	327	INS	10.0
svim	2	130817410	130817738	329	DUP	1.0
svim	2	130824811	130825295	484	DEL	9.0
svim	2	130824871	130825096	225	DEL	14.0
svim	2	131200122	131207645	7524	DUP	14.0
svim	2	131213749	131213925	176	DEL	1.0
svim	2	131735185	131735185	45	INS	1.0
svim	2	131844161	131844803	642	DEL	53.0
svim	2	131886706	131887169	464	INV	26.0
svim	2	132490503	132494758	4256	DUP	33.0
svim	2	132872030	132872168	138	DEL	24.0
svim	2	132997667	132997667	41	INS	9.0
svim	2	132997670	132997795	125	DEL	1.0
svim	2	132997676	133002411	4735	DEL	39.0
svim	2	133002407	133002407	40	INS	6.0
svim	2	133016940	133023621	6682	DUP	7.0
svim	2	133036956	133039103	2148	DUP	8.0
svim	2	133037619	133037619	2166	INS	1.0
svim	2	133038985	133038985	2172	INS	2.0
svim	2	133040068	133045939	5871	DEL	9.0
svim	2	133115526	133115786	260	DEL	22.0
svim	2	133152060	133152060	62	INS	1.0
svim	2	133238936	133244936	6000	DEL	41.0
svim	2	134460291	134460556	265	DEL	54.0
svim	2	134546179	134546549	370	DEL	43.0
svim	2	134745635	134754091	8456	DEL	47.0
svim	2	134966756	134970076	3320	DEL	29.0
svim	2	135364548	135364548	222	INS	1.0
svim	2	135366465	135366529	64	DEL	1.0
svim	2	137190586	137190633	47	DEL	1.0
svim	2	137509508	137512334	2827	INV	0.0
svim	2	138176979	138176979	183	INS	23.0
svim	2	138259770	138259770	326	INS	32.0
svim	2	138611471	138611471	268	INS	32.0
svim	2	138611485	138615605	4121	INV	1.0
svim	2	138615335	138615602	267	DEL	33.0
svim	2	139003204	139007342	4139	INV	14.0
svim	2	139003856	139008404	4549	INV	14.0
svim	2	139380757	139380757	326	INS	19.0
svim	2	141767265	141770355	3091	INV	0.0
svim	2	142008867	142009305	438	DEL	47.0
svim	2	142196519	142197157	639	DUP	4.0
svim	2	142196518	142196518	640	INS	9.0
svim	2	142196878	142196878	639	INS	6.0
svim	2	142229806	142230650	844	DEL	34.0
svim	2	142350988	142351324	336	DEL	42.0
svim	2	143389365	143389507	142	DEL	3.0
svim	2	143389508	143390548	1041	INV	21.0
svim	2	143390492	143390492	144	INS	4.0
svim	2	143927131	143927540	409	DEL	27.0
svim	2	143988117	143996509	8392	DEL	49.0
svim	2	145039283	145039283	286	INS	21.0
svim	2	145628076	145628735	660	INV	39.0
svim	2	146887554	146889567	2013	DEL	17.0
svim	2	147941328	147946668	5340	DEL	43.0
svim	2	148782093	148782093	84	INS	17.0
svim	2	150538587	150539513	927	INV	22.0
svim	2	150627067	150627275	208	DEL	22.0
svim	2	151447061	151452040	4979	DEL	41.0
svim	2	152617303	152617586	283	DEL	13.0
svim	2	152930925	152931430	505	DEL	23.0
svim	2	153153409	153153476	67	DEL	28.0
svim	2	153457375	153461393	4019	INV	28.0
svim	2	153795735	153799766	4032	DUP	31.0
svim	2	154160653	154160653	318	INS	39.0
svim	2	154411709	154411995	286	DEL	24.0
svim	2	154633633	154633633	85	INS	28.0
svim	2	154896013	154899170	3158	DUP	32.0
svim	2	155171109	155174140	3032	INV	0.0
svim	2	155373777	155374630	853	DEL	39.0
svim	2	155891101	155891549	448	DEL	62.0
svim	2	156526889	156526889	1752	INS	27.0
svim	2	156656751	156656846	95	DEL	23.0
svim	2	156680524	156680524	156	INS	26.0
svim	2	157660789	157660789	929	INS	23.0
svim	2	157681363	157682732	1369	DEL	33.0
svim	2	158027868	158027868	472	INS	13.0
svim	2	158028112	158028112	156	INS	44.0
svim	2	158433356	158433650	294	DEL	47.0
svim	2	159512537	159512537	676	INS	4.0
svim	2	159512539	159513208	670	DUP	9.0
svim	2	159512847	159512847	673	INS	6.0
svim	2	159959171	159959392	221	DEL	39.0
svim	2	159959985	159962062	2078	DUP	3.0
svim	2	159961440	159961668	228	DEL	46.0
svim	2	159961442	159961442	2062	INS	1.0
svim	2	160149131	160151614	2483	DEL	28.0
svim	2	161212862	161213579	718	DUP	3.0
svim	2	161212877	161212877	712	INS	1.0
svim	2	161213098	161213098	716	INS	4.0
svim	2	161795628	161795899	271	DEL	49.0
svim	2	163666423	163666720	297	DEL	17.0
svim	2	164511509	164511509	159	INS	27.0
svim	2	164993293	164996147	2854	DEL	46.0
svim	2	165858996	165864122	5126	DEL	24.0
svim	2	166522849	166523463	614	DEL	22.0
svim	2	167494648	167501454	6807	DUP	21.0
svim	2	167550227	167550280	53	DEL	14.0
svim	2	167558522	167565994	7472	DEL	27.0
svim	2	169081569	169082071	502	DEL	36.0
svim	2	169395474	169395762	288	DEL	23.0
svim	2	170095002	170095002	216	INS	14.0
svim	2	170362466	170362512	46	DEL	2.0
svim	2	170637289	170643992	6703	DEL	14.0
svim	2	171776861	171779803	2943	INV	0.0
svim	2	172664694	172664862	168	DEL	26.0
svim	2	172848377	172854108	5731	DEL	31.0
svim	2	172905517	172910333	4817	DUP	41.0
svim	2	173006170	173006170	1026	INS	7.0
svim	2	173006171	173007198	1028	DUP	1.0
svim	2	173007036	173007036	1034	INS	2.0
svim	2	173148026	173148135	109	DEL	13.0
svim	2	173554392	173556241	1849	DEL	18.0
svim	2	174533680	174533885	205	DEL	16.0
svim	2	174533886	174536586	2701	INV	2.0
svim	2	174536586	174536586	206	INS	23.0
svim	2	175388462	175393121	4660	INV	22.0
svim	2	175735909	175735909	335	INS	23.0
svim	2	176190161	176190263	102	DEL	57.0
svim	2	177265650	177271896	6246	DEL	29.0
svim	2	178543112	178543112	1043	INS	37.0
svim	2	179037042	179037042	85	INS	23.0
svim	2	179172279	179172279	1332	INS	6.0
svim	2	179172296	179172296	1299	INS	11.0
svim	2	179296078	179296078	883	INS	9.0
svim	2	179296079	179296962	884	DUP	17.0
svim	2	179296782	179296782	890	INS	3.0
svim	2	179315144	179315695	551	DEL	14.0
svim	2	180408623	180416049	7427	INV	46.0
svim	2	180422039	180422825	786	DEL	24.0
svim	2	180422091	180422509	418	DEL	21.0
svim	2	181566682	181566682	100	INS	1.0
svim	2	181566686	181566779	93	DEL	1.0
svim	2	181925843	181926129	286	DEL	22.0
svim	2	182142838	182142838	74	INS	3.0
svim	2	182142882	182142882	71	INS	17.0
svim	2	182149817	182149817	85	INS	24.0
svim	2	183315817	183316124	307	DEL	29.0
svim	2	183370796	183372061	1266	DUP	19.0
svim	2	183370795	183370795	1274	INS	4.0
svim	2	183371086	183371086	1266	INS	7.0
svim	2	183371668	183371668	1266	INS	8.0
svim	2	183643186	183643186	179	INS	42.0
svim	2	184500734	184501791	1058	INV	0.0
svim	2	184569201	184571031	1831	INV	11.0
svim	2	184916896	184921502	4606	DEL	27.0
svim	2	184957910	184958244	334	DEL	23.0
svim	2	185125573	185125573	309	INS	17.0
svim	2	185326249	185327678	1429	DEL	18.0
svim	2	185616463	185617325	863	INV	0.0
svim	2	186001737	186001737	346	INS	23.0
svim	2	186231525	186231575	50	DEL	1.0
svim	2	186231587	186231587	48	INS	1.0
svim	2	187437063	187437288	225	DEL	22.0
svim	2	188215736	188216010	274	DEL	27.0
svim	2	188505114	188505114	511	INS	14.0
svim	2	188505115	188505630	516	DUP	3.0
svim	2	188505580	188505580	538	INS	3.0
svim	2	189163002	189163002	304	INS	16.0
svim	2	189163790	189164080	290	DEL	14.0
svim	2	189853843	189853843	332	INS	17.0
svim	2	191230422	191231325	903	DEL	16.0
svim	2	191672666	191675158	2493	DUP	32.0
svim	2	192562215	192562550	335	DEL	32.0
svim	2	193471447	193472394	948	INV	0.0
svim	2	193929619	193930791	1173	INV	0.0
svim	2	194484204	194484204	85	INS	22.0
svim	2	194763763	194763763	432	INS	26.0
svim	2	194778474	194779295	821	DEL	19.0
svim	2	194914493	194914560	67	DEL	47.0
svim	2	195438401	195438401	320	INS	19.0
svim	2	195577623	195577623	1116	INS	8.0
svim	2	195728702	195729984	1282	DEL	47.0
svim	2	195842761	195842843	82	DEL	25.0
svim	2	195979372	195984444	5073	INV	36.0
svim	2	196031285	196031659	374	DEL	53.0
svim	2	196214735	196215213	478	DEL	27.0
svim	2	198927699	198928084	385	DEL	39.0
svim	2	199142187	199142545	358	DEL	23.0
svim	2	199425577	199425577	1053	INS	7.0
svim	2	199454653	199454653	861	INS	17.0
svim	2	200530310	200530469	159	DEL	22.0
svim	2	201071850	201072120	270	DEL	21.0
svim	2	201253130	201254009	880	DUP	11.0
svim	2	201253175	201253175	897	INS	2.0
svim	2	202146644	202149299	2655	DEL	49.0
svim	2	202428101	202428149	48	DEL	1.0
svim	2	202428159	202428159	49	INS	1.0
svim	2	202549941	202550008	67	DEL	1.0
svim	2	202550043	202550043	70	INS	1.0
svim	2	202641960	202641960	265	INS	14.0
svim	2	202721667	202721956	289	DEL	23.0
svim	2	203005915	203006858	944	INV	0.0
svim	2	203007831	203007831	46	INS	9.0
svim	2	203633020	203634345	1325	DEL	7.0
svim	2	203899779	203903877	4099	DUP	21.0
svim	2	205516380	205519451	3072	INV	0.0
svim	2	205517397	205518536	1140	INV	0.0
svim	2	205862991	205863243	252	DEL	36.0
svim	2	206127129	206130394	3266	DUP	13.0
svim	2	206853449	206853638	189	DEL	23.0
svim	2	207024057	207024057	1168	INS	6.0
svim	2	207024063	207025225	1163	DUP	12.0
svim	2	207024692	207024692	1170	INS	2.0
svim	2	207025008	207025008	1171	INS	3.0
svim	2	207239424	207239485	61	DEL	3.0
svim	2	207239433	207239587	154	DEL	4.0
svim	2	207239881	207240023	142	DEL	11.0
svim	2	207239960	207240013	53	DEL	1.0
svim	2	207583407	207591057	7651	DUP	18.0
svim	2	207904001	207906953	2953	INV	0.0
svim	2	207905061	207905967	907	INV	0.0
svim	2	208567158	208567591	433	DEL	17.0
svim	2	208959090	208959490	400	DEL	44.0
svim	2	208959435	208959491	56	DEL	1.0
svim	2	208963210	208963210	110	INS	28.0
svim	2	209451659	209452114	455	DEL	52.0
svim	2	209466704	209466704	1001	INS	8.0
svim	2	211377652	211377697	45	DEL	1.0
svim	2	211377712	211377712	44	INS	1.0
svim	2	211817524	211817524	188	INS	13.0
svim	2	212078938	212079449	511	DEL	19.0
svim	2	212161535	212161604	69	DEL	29.0
svim	2	212707150	212707150	1240	INS	8.0
svim	2	212707169	212707169	1143	INS	8.0
svim	2	212708309	212708309	153	INS	47.0
svim	2	213166406	213166406	327	INS	14.0
svim	2	213183582	213192641	9059	DEL	29.0
svim	2	213530408	213530505	97	DEL	21.0
svim	2	214874719	214876208	1489	DEL	13.0
svim	2	215271069	215273920	2852	INV	0.0
svim	2	215272164	215273124	961	INV	0.0
svim	2	216409235	216411804	2570	DUP	18.0
svim	2	216411744	216411744	2590	INS	1.0
svim	2	216548004	216548004	890	INS	8.0
svim	2	216548396	216548396	346	INS	26.0
svim	2	216784400	216784400	322	INS	20.0
svim	2	216960868	216960868	69	INS	13.0
svim	2	217402194	217402242	48	DEL	1.0
svim	2	217402254	217402254	49	INS	1.0
svim	2	218443589	218444827	1239	INV	0.0
svim	2	219931564	219932313	749	DEL	27.0
svim	2	220051540	220051540	67	INS	90.0
svim	2	220052323	220052913	590	DEL	2.0
svim	2	220053676	220053676	594	INS	4.0
svim	2	220053679	220054267	589	DUP	4.0
svim	2	220053855	220053855	591	INS	8.0
svim	2	220195352	220195352	335	INS	17.0
svim	2	220523169	220523169	85	INS	32.0
svim	2	220936363	220936363	119	INS	22.0
svim	2	220936363	220936363	248	INS	19.0
svim	2	220994456	220995407	951	DEL	29.0
svim	2	221688347	221688425	78	DEL	25.0
svim	2	221818451	221818899	448	DEL	41.0
svim	2	221882979	221883163	184	DEL	14.0
svim	2	222232882	222233654	772	DEL	17.0
svim	2	222233146	222233241	95	DEL	1.0
svim	2	222233519	222233654	135	DEL	4.0
svim	2	222567625	222569268	1644	INV	29.0
svim	2	222670533	222670533	402	INS	24.0
svim	2	223760227	223762659	2432	DEL	41.0
svim	2	223882848	223882848	320	INS	26.0
svim	2	223947344	223947344	482	INS	24.0
svim	2	223947345	223947826	482	DUP	5.0
svim	2	224031116	224031473	357	DEL	39.0
svim	2	224408551	224410622	2071	DEL	21.0
svim	2	225114031	225114031	460	INS	28.0
svim	2	225283733	225283733	85	INS	31.0
svim	2	225292691	225293804	1114	INV	44.0
svim	2	226039615	226040052	437	DEL	36.0
svim	2	226753650	226753650	345	INS	4.0
svim	2	226753657	226753657	691	INS	27.0
svim	2	226831963	226838411	6448	DEL	31.0
svim	2	226954897	226962253	7356	DEL	44.0
svim	2	227017587	227017798	211	DEL	47.0
svim	2	228068052	228068099	47	DEL	1.0
svim	2	228709411	228709668	257	DEL	48.0
svim	2	228749829	228752919	3091	INV	0.0
svim	2	228956953	228957851	898	DEL	14.0
svim	2	229264434	229268336	3903	DUP	17.0
svim	2	229764155	229766591	2437	DUP	24.0
svim	2	229765701	229765758	57	DEL	8.0
svim	2	229765727	229765727	2455	INS	2.0
svim	2	229765790	229766591	802	DUP	1.0
svim	2	229765909	229765909	866	INS	1.0
svim	2	229765974	229765974	831	INS	9.0
svim	2	230254037	230254037	327	INS	28.0
svim	2	231325096	231325848	752	DEL	12.0
svim	2	231492811	231492811	99	INS	13.0
svim	2	231492818	231501466	8649	DUP	23.0
svim	2	231884124	231885269	1145	DEL	32.0
svim	2	232217545	232217545	913	INS	27.0
svim	2	232397112	232400257	3145	DEL	22.0
svim	2	232482684	232482684	260	INS	39.0
svim	2	232700145	232700323	178	DEL	1.0
svim	2	232700361	232700361	183	INS	1.0
svim	2	233243477	233275425	31949	DUP	1.0
svim	2	233271554	233275425	3872	DUP	18.0
svim	2	233622031	233622031	352	INS	28.0
svim	2	233770670	233771606	937	INV	0.0
svim	2	233859825	233860220	395	DEL	19.0
svim	2	234631462	234633958	2496	DEL	41.0
svim	2	235554022	235558287	4265	DEL	26.0
svim	2	235555097	235555146	49	DEL	1.0
[truncated: 12,859 more rows]
