# Supplementary material for: Bayesian Integrative Detection of Structural Variations With False Discovery Rate Control
Source: Biom J. 2026 Mar 27;68(2):e70128. doi: 10.1002/bimj.70128 (PMC13022811; doi:10.1002/bimj.70128)
Supplement: Supplementary file 2 — Supporting Information [file BIMJ-68-e70128-s001.zip › Code_and_Data/arrayfile_simulated/truth.csv]

method	chro	start	end	length	type
gt	1	27743	30663	2920	DUP
gt	1	461413	471336	9923	DUP
gt	1	564832	570383	5551	DUP
gt	1	755966	756631	665	DEL
gt	1	756033	756423	390	DEL
gt	1	756785	758838	2053	DEL
gt	1	774865	774925	60	DEL
gt	1	811076	811077	761	INS
gt	1	841340	849328	7988	DUP
gt	1	928680	930763	2083	DEL
gt	1	1135241	1142725	7484	DEL
gt	1	1223642	1225608	1966	DUP
gt	1	1285398	1286814	1416	DUP
gt	1	1860723	1860724	140	INS
gt	1	2211918	2213939	2021	DUP
gt	1	2212679	2213939	1260	DEL
gt	1	2238088	2241979	3891	DUP
gt	1	2238293	2241001	2708	DUP
gt	1	2333225	2333226	157	INS
gt	1	2453634	2453635	813	INS
gt	1	2493011	2493454	443	DEL
gt	1	2583558	2589897	6339	DEL
gt	1	3097397	3098602	1205	DEL
gt	1	3130338	3130339	85	INS
gt	1	3177064	3177065	644	INS
gt	1	4044755	4045263	508	DEL
gt	1	4137427	4138917	1490	DEL
gt	1	4403353	4404189	836	DUP
gt	1	4603289	4603290	1076	INS
gt	1	4800145	4800146	1044	INS
gt	1	5172046	5172047	717	INS
gt	1	5220150	5220151	745	INS
gt	1	5283941	5287107	3166	DEL
gt	1	5877011	5877354	343	DEL
gt	1	5892203	5892204	435	INS
gt	1	5906335	5913620	7285	DUP
gt	1	5929034	5929454	420	DEL
gt	1	5944554	5944692	138	DEL
gt	1	6064979	6065642	663	DEL
gt	1	7022963	7023528	565	DEL
gt	1	7043629	7043630	1069	INS
gt	1	7175399	7175782	383	DEL
gt	1	7175457	7175722	265	DEL
gt	1	7569582	7571514	1932	DUP
gt	1	7569913	7571600	1687	DUP
gt	1	7715049	7715284	235	DEL
gt	1	7889474	7890320	846	DEL
gt	1	7925029	7925510	481	DEL
gt	1	8182405	8190874	8469	DEL
gt	1	8204082	8210851	6769	DUP
gt	1	8361490	8361569	79	DEL
gt	1	8381816	8381817	797	INS
gt	1	8446608	8446609	322	INS
gt	1	8501968	8501969	351	INS
gt	1	8550457	8551045	588	DEL
gt	1	8706086	8706266	180	DEL
gt	1	9595456	9597661	2205	DEL
gt	1	9684007	9684008	1512	INS
gt	1	9762595	9766107	3512	DEL
gt	1	10195938	10200573	4635	DUP
gt	1	10722092	10722536	444	DEL
gt	1	10804246	10804961	715	DEL
gt	1	11101186	11101446	260	DEL
gt	1	12030769	12031508	739	DUP
gt	1	12871326	12880152	8826	DEL
gt	1	13050822	13052937	2115	DUP
gt	1	13169588	13178496	8908	DUP
gt	1	13179116	13187503	8387	DEL
gt	1	13200060	13202464	2404	DEL
gt	1	13211904	13219911	8007	DUP
gt	1	13341679	13346274	4595	DEL
gt	1	13446712	13453270	6558	DUP
gt	1	13667567	13674125	6558	DUP
gt	1	13689718	13696921	7203	DEL
gt	1	13706951	13711307	4356	DEL
gt	1	14454784	14454922	138	DEL
gt	1	15120017	15120718	701	DEL
gt	1	15365322	15365580	258	DEL
gt	1	15365410	15365552	142	DEL
gt	1	15376046	15376959	913	DEL
gt	1	15585611	15593665	8054	DUP
gt	1	16360192	16360888	696	DUP
gt	1	16885845	16885846	5971	INS
gt	1	16886898	16886899	4723	INS
gt	1	17009532	17012821	3289	DEL
gt	1	17675057	17679939	4882	DUP
gt	1	19381463	19381464	7301	INS
gt	1	19386608	19387142	534	DEL
gt	1	19898251	19898252	248	INS
gt	1	20497000	20497920	920	DEL
gt	1	20601011	20604958	3947	DEL
gt	1	20708576	20708577	923	INS
gt	1	20789861	20789862	449	INS
gt	1	20949896	20949897	388	INS
gt	1	21786408	21786786	378	DEL
gt	1	21823291	21826565	3274	DEL
gt	1	22128576	22137970	9394	DUP
gt	1	22144503	22144716	213	DEL
gt	1	22834548	22834549	6000	INS
gt	1	22886524	22888262	1738	DEL
gt	1	22890377	22891178	801	DUP
gt	1	23736135	23737855	1720	DEL
gt	1	23981106	23981107	332	INS
gt	1	24223615	24224200	585	DEL
gt	1	24328736	24328737	85	INS
gt	1	24402971	24403302	331	DEL
gt	1	24472602	24472603	6000	INS
gt	1	24520364	24523580	3216	DEL
gt	1	24774895	24774896	3615	INS
gt	1	24805315	24807305	1990	DEL
gt	1	24941242	24941243	350	INS
gt	1	25158544	25161740	3196	DEL
gt	1	25201987	25203425	1438	DEL
gt	1	25688262	25695725	7463	DUP
gt	1	26134589	26135037	448	DEL
gt	1	26134645	26134978	333	DEL
gt	1	26459568	26464006	4438	DUP
gt	1	26489840	26490124	284	DEL
gt	1	26966257	26972674	6417	INV
gt	1	27464892	27466117	1225	DEL
gt	1	28204690	28204691	278	INS
gt	1	28247837	28248111	274	DEL
gt	1	29862371	29862372	303	INS
gt	1	30151085	30151274	189	DEL
gt	1	30435741	30436237	496	DEL
gt	1	30657041	30657665	624	DEL
gt	1	30878512	30878814	302	DUP
gt	1	31033840	31034051	211	INV
gt	1	31205134	31205135	239	INS
gt	1	31244421	31244749	328	DEL
gt	1	31367299	31367735	436	DEL
gt	1	31470645	31470788	143	DEL
gt	1	31984709	31984710	8639	INS
gt	1	32011970	32012112	142	DEL
gt	1	32373517	32374070	553	DEL
gt	1	32411247	32411248	85	INS
gt	1	32449242	32451855	2613	DEL
gt	1	33355922	33361286	5364	DEL
gt	1	33418170	33421159	2989	DEL
gt	1	33476414	33478785	2371	DEL
gt	1	33651810	33651811	635	INS
gt	1	34597219	34597220	6000	INS
gt	1	34597264	34597265	6000	INS
gt	1	35006663	35006664	432	INS
gt	1	35407813	35407814	266	INS
gt	1	35898852	35900371	1519	DUP
gt	1	36733264	36733558	294	DEL
gt	1	36749097	36749532	435	DEL
gt	1	37206069	37206495	426	DEL
gt	1	37211636	37211637	356	INS
gt	1	37215777	37215778	337	INS
gt	1	37424274	37425528	1254	DEL
gt	1	37687130	37687131	85	INS
gt	1	37911591	37911592	517	INS
gt	1	38121933	38127153	5220	DEL
gt	1	38208310	38208408	98	DEL
gt	1	38219293	38219583	290	DEL
gt	1	38239325	38239326	1646	INS
gt	1	39083930	39085955	2025	DEL
gt	1	40129695	40129696	913	INS
gt	1	41994020	41994276	256	DEL
gt	1	41997081	41997308	227	DEL
gt	1	43370278	43370509	231	INV
gt	1	43842305	43842306	361	INS
gt	1	44059222	44060003	781	INV
gt	1	44059305	44059649	344	INV
gt	1	44208879	44208880	340	INS
gt	1	44353467	44353468	353	INS
gt	1	46207293	46207617	324	DEL
gt	1	46207322	46207581	259	DEL
gt	1	46679007	46679008	349	INS
gt	1	47441000	47444419	3419	DEL
gt	1	48972502	48972503	336	INS
gt	1	49162772	49162773	2709	INS
gt	1	49176643	49177169	526	DUP
gt	1	49344973	49344974	324	INS
gt	1	49428696	49428697	5417	INS
gt	1	51827630	51827631	381	INS
gt	1	53007586	53007587	1824	INS
gt	1	53292420	53292521	101	DUP
gt	1	53594065	53594938	873	DEL
gt	1	53749175	53749435	260	DEL
gt	1	53749604	53749901	297	DEL
gt	1	53968003	53968125	122	DEL
gt	1	55287538	55287872	334	DEL
gt	1	55385584	55385726	142	DUP
gt	1	55486575	55486576	6000	INS
gt	1	55974807	55974861	54	DEL
gt	1	56129276	56129633	357	DEL
gt	1	56401286	56401606	320	DEL
gt	1	56887706	56887998	292	DEL
gt	1	57003318	57003319	85	INS
gt	1	57100777	57100778	1415	INS
gt	1	57242624	57242936	312	DEL
gt	1	57394230	57394231	924	INS
gt	1	58706983	58707097	114	DEL
gt	1	58743873	58744805	932	DEL
gt	1	59059649	59059892	243	DEL
gt	1	60106173	60107159	986	DUP
gt	1	60413471	60414783	1312	DEL
gt	1	60470569	60470570	233	INS
gt	1	61858633	61858634	402	INS
gt	1	62417790	62418300	510	DEL
gt	1	63151831	63152155	324	DEL
gt	1	63392663	63396115	3452	DUP
gt	1	63705374	63708051	2677	DEL
gt	1	65200156	65200693	537	DEL
gt	1	65604542	65607111	2569	DEL
gt	1	66024186	66030253	6067	DEL
gt	1	66055905	66055906	333	INS
gt	1	66127612	66128002	390	DEL
gt	1	66694569	66694623	54	DEL
gt	1	67255199	67255200	93	INS
gt	1	67495156	67495157	6000	INS
gt	1	67624391	67625080	689	DEL
gt	1	68577398	68581998	4600	DEL
gt	1	69943735	69944004	269	DEL
gt	1	70068144	70068145	282	INS
gt	1	70093420	70093421	186	INS
gt	1	70106335	70106336	222	INS
gt	1	70357503	70359329	1826	DEL
gt	1	70412321	70412322	85	INS
gt	1	70912394	70912395	340	INS
gt	1	70946202	70946516	314	DEL
gt	1	71237371	71240353	2982	DEL
gt	1	72036908	72036909	5042	INS
gt	1	72394039	72394040	1079	INS
gt	1	72477219	72482644	5425	DUP
gt	1	72514085	72514086	331	INS
gt	1	72755435	72764035	8600	DEL
gt	1	73335262	73336019	757	DEL
gt	1	73768782	73769132	350	DEL
gt	1	73813674	73815107	1433	DEL
gt	1	73855691	73855692	6000	INS
gt	1	74038788	74038917	129	DEL
gt	1	74984439	74985246	807	DEL
gt	1	76371672	76371673	1141	INS
gt	1	77100180	77100848	668	DEL
gt	1	77774502	77781588	7086	DEL
gt	1	77832847	77833667	820	INV
gt	1	78607035	78607036	327	INS
gt	1	79401535	79401807	272	DEL
gt	1	79466707	79467064	357	DEL
gt	1	80221145	80223380	2235	DUP
gt	1	80221681	80222960	1279	DUP
gt	1	80288736	80289261	525	DUP
gt	1	80299084	80299085	290	INS
gt	1	80773166	80773167	1030	INS
gt	1	80794821	80795110	289	INV
gt	1	81008020	81008021	287	INS
gt	1	81119246	81119693	447	DEL
gt	1	81351511	81351512	153	INS
gt	1	81404744	81410943	6199	DEL
gt	1	81659631	81661548	1917	INV
gt	1	81660523	81661371	848	INV
gt	1	82079545	82081870	2325	INV
gt	1	82312025	82312026	334	INS
gt	1	83042669	83042952	283	DEL
gt	1	83478946	83479588	642	DEL
gt	1	83586307	83586308	6000	INS
gt	1	84145386	84145387	6000	INS
gt	1	84145557	84145558	6000	INS
gt	1	84234133	84236171	2038	DEL
gt	1	84310192	84314753	4561	DEL
gt	1	84517973	84524607	6634	DEL
gt	1	84712031	84715839	3808	DEL
gt	1	86401363	86404520	3157	DEL
gt	1	86402243	86404324	2081	DEL
gt	1	86405796	86406139	343	DEL
gt	1	86740970	86741686	716	DEL
gt	1	87509963	87509964	2471	INS
gt	1	87613576	87614257	681	DUP
gt	1	87613667	87614257	590	DUP
gt	1	88047130	88047286	156	DEL
gt	1	88813582	88813583	358	INS
gt	1	89094527	89095323	796	DEL
gt	1	89247066	89247067	139	INS
gt	1	90370478	90370479	140	INS
gt	1	90914466	90914467	1688	INS
gt	1	91040160	91040435	275	DEL
gt	1	91225967	91231967	6000	DEL
gt	1	91634867	91635016	149	DEL
gt	1	91938897	91938898	229	INS
gt	1	92128574	92132608	4034	INV
gt	1	92131784	92135715	3931	INV
gt	1	92680976	92681824	848	DEL
gt	1	93498193	93498194	339	INS
gt	1	93498194	93498195	337	INS
gt	1	94288342	94291374	3032	DUP
gt	1	94303606	94304523	917	DEL
gt	1	94698985	94698986	6000	INS
gt	1	94699177	94699178	6000	INS
gt	1	95157196	95159039	1843	DUP
gt	1	95298066	95298067	6000	INS
gt	1	95342667	95342668	92	INS
gt	1	95690384	95690823	439	DEL
gt	1	95712724	95713187	463	DUP
gt	1	96446007	96446008	1019	INS
gt	1	96483116	96483221	105	DEL
gt	1	96868742	96868864	122	DEL
gt	1	97511083	97511613	530	INV
gt	1	97717608	97717609	322	INS
gt	1	97991355	97991533	178	DEL
gt	1	98038177	98041719	3542	DUP
gt	1	99698410	99698411	113	INS
gt	1	100198073	100204462	6389	DEL
gt	1	100573090	100573586	496	DUP
gt	1	100781359	100781536	177	DUP
gt	1	101167303	101167304	359	INS
gt	1	101231457	101232417	960	DEL
gt	1	101770033	101770034	340	INS
gt	1	102920500	102920501	329	INS
gt	1	103096065	103096383	318	DEL
gt	1	103096074	103096392	318	DEL
gt	1	103110820	103111288	468	DEL
gt	1	103110861	103111242	381	DEL
gt	1	103498019	103498020	6000	INS
gt	1	103718739	103718740	329	INS
gt	1	104103684	104113236	9552	DUP
gt	1	104136712	104143282	6570	DUP
gt	1	104310408	104318794	8386	DUP
gt	1	104492990	104492991	289	INS
gt	1	104669507	104670085	578	DUP
gt	1	104677179	104678376	1197	DEL
gt	1	105028016	105028017	344	INS
gt	1	105054051	105054052	327	INS
gt	1	105254919	105256298	1379	DUP
gt	1	105428374	105428522	148	DEL
gt	1	105667552	105668454	902	DEL
gt	1	105857746	105857747	6119	INS
gt	1	106371117	106371118	339	INS
gt	1	107220681	107224672	3991	DEL
gt	1	107759243	107763142	3899	DEL
gt	1	108477440	108478892	1452	DUP
gt	1	108731761	108739579	7818	DUP
gt	1	109808788	109817837	9049	DEL
gt	1	110060789	110060790	6000	INS
gt	1	110228130	110229904	1774	DUP
gt	1	110902166	110902752	586	INV
gt	1	111112304	111112451	147	DEL
gt	1	111316196	111316769	573	DEL
gt	1	111472688	111477716	5028	DEL
gt	1	111829494	111832290	2796	DEL
gt	1	111957293	111957906	613	DEL
gt	1	112001231	112001232	85	INS
gt	1	112007774	112007775	711	INS
gt	1	112087192	112087971	779	DEL
gt	1	113003148	113003149	6000	INS
gt	1	113036670	113037937	1267	DEL
gt	1	113610262	113616293	6031	DEL
gt	1	113715546	113715922	376	DEL
gt	1	114039849	114045893	6044	DEL
gt	1	114649246	114653674	4428	DEL
gt	1	115319083	115321766	2683	DEL
gt	1	117078187	117078471	284	DEL
gt	1	118012080	118012081	6000	INS
gt	1	118379648	118379649	273	INS
gt	1	119436196	119436197	6000	INS
gt	1	119553326	119553327	1075	INS
gt	1	120012835	120013604	769	DEL
gt	1	120916466	120922459	5993	DUP
gt	1	121128953	121128954	6000	INS
gt	1	121475030	121475031	3631	INS
gt	1	121480911	121480912	2243	INS
gt	1	121484370	121484426	56	DUP
gt	1	121485035	121485036	124	INS
gt	1	142655255	142655430	175	DEL
gt	1	143280435	143281728	1293	INV
gt	1	143280534	143281795	1261	INV
gt	1	143495728	143495871	143	DEL
gt	1	143526201	143526202	989	INS
gt	1	143542195	143543578	1383	DEL
gt	1	143762459	143770621	8162	DUP
gt	1	144340596	144341407	811	DUP
gt	1	144618043	144622189	4146	DUP
gt	1	145061696	145061793	97	DUP
gt	1	145090959	145098264	7305	DUP
gt	1	145211288	145211289	85	INS
gt	1	145294487	145300203	5716	DEL
gt	1	145295072	145303067	7995	DUP
gt	1	145471518	145475034	3516	DUP
gt	1	146163756	146164617	861	DUP
gt	1	146463918	146463919	6949	INS
gt	1	147775578	147775644	66	INV
gt	1	148003588	148003589	3609	INS
gt	1	149051045	149060276	9231	DUP
gt	1	149519528	149527642	8114	DUP
gt	1	149525698	149528072	2374	DUP
gt	1	149750636	149753569	2933	DUP
gt	1	150200105	150200106	85	INS
gt	1	150691456	150691749	293	DEL
gt	1	151819559	151819917	358	DEL
gt	1	152081835	152082708	873	DEL
gt	1	152187919	152190739	2820	DEL
gt	1	152323146	152324673	1527	DEL
gt	1	152327248	152327883	635	DEL
gt	1	152443883	152443884	85	INS
gt	1	152649886	152655743	5857	DUP
gt	1	152760417	152770277	9860	DUP
gt	1	154352168	154352828	660	DEL
gt	1	154999688	154999872	184	DEL
gt	1	155189134	155197119	7985	DUP
gt	1	156526672	156529011	2339	DEL
gt	1	157173863	157175377	1514	DEL
gt	1	157711989	157713730	1741	INV
gt	1	157886226	157892226	6000	DEL
gt	1	158041771	158042359	588	INV
gt	1	158488316	158488658	342	DEL
gt	1	158712069	158712342	273	DEL
gt	1	158726483	158727971	1488	DUP
gt	1	158851440	158852106	666	DEL
gt	1	158851449	158851878	429	DEL
gt	1	158867410	158869977	2567	DEL
gt	1	158961364	158966193	4829	DEL
gt	1	159002803	159002804	6000	INS
gt	1	159002975	159002976	6000	INS
gt	1	159012420	159016677	4257	DEL
gt	1	159648755	159649659	904	DEL
gt	1	160684145	160684388	243	DEL
gt	1	160690552	160693439	2887	DEL
gt	1	160934959	160935321	362	DEL
gt	1	160935025	160935324	299	DEL
gt	1	160954870	160955330	460	DEL
gt	1	161005091	161005092	938	INS
gt	1	161703017	161703197	180	DEL
gt	1	161838521	161838522	345	INS
gt	1	162052689	162052985	296	DEL
gt	1	162747441	162747442	199	INS
gt	1	162865110	162865111	217	INS
gt	1	163088769	163088770	398	INS
gt	1	163217216	163217217	85	INS
gt	1	163314407	163314408	339	INS
gt	1	164239523	164239524	847	INS
gt	1	164350466	164351070	604	DUP
gt	1	164748427	164751192	2765	DEL
gt	1	165322544	165326691	4147	DEL
gt	1	165861356	165861357	1622	INS
gt	1	167177163	167177164	2877	INS
gt	1	168048665	168048666	6000	INS
gt	1	168364508	168364509	407	INS
gt	1	168379634	168379635	230	INS
gt	1	169024540	169025035	495	DEL
gt	1	169024545	169025041	496	DEL
gt	1	169058403	169058404	975	INS
gt	1	169975091	169975092	740	INS
gt	1	171189921	171190457	536	DEL
gt	1	172636798	172636876	78	DUP
gt	1	172685442	172686826	1384	DEL
gt	1	174483899	174483900	919	INS
gt	1	175200210	175202072	1862	INV
gt	1	175200793	175201776	983	INV
gt	1	176101589	176101824	235	DEL
gt	1	176477005	176479440	2435	DEL
gt	1	176651247	176652259	1012	DUP
gt	1	177388271	177388682	411	DUP
gt	1	178397576	178397577	341	INS
gt	1	179650711	179650712	597	INS
gt	1	181131717	181133274	1557	DUP
gt	1	181605163	181612040	6877	DUP
gt	1	182289344	182289633	289	DEL
gt	1	184937051	184937324	273	DEL
gt	1	185373059	185373418	359	DEL
gt	1	185504674	185504675	360	INS
gt	1	185766848	185767115	267	DEL
gt	1	186839743	186839973	230	DEL
gt	1	187441807	187441808	2001	INS
gt	1	187464827	187466485	1658	INV
gt	1	187464910	187467375	2465	INV
gt	1	187466613	187466726	113	INV
gt	1	187893836	187893837	85	INS
gt	1	187939991	187940866	875	DUP
gt	1	187955359	187955360	355	INS
gt	1	188174623	188174624	131	INS
gt	1	188374127	188374566	439	DUP
gt	1	188376190	188376962	772	DUP
gt	1	188438188	188438189	326	INS
gt	1	188539464	188540209	745	DEL
gt	1	188548542	188548543	85	INS
gt	1	188832816	188832817	85	INS
gt	1	189032873	189033184	311	DEL
gt	1	189247007	189247008	327	INS
gt	1	189292557	189292558	304	INS
gt	1	189772004	189772522	518	DEL
gt	1	190004444	190004445	6000	INS
gt	1	190376757	190381485	4728	DUP
gt	1	190597840	190598234	394	DEL
gt	1	190638398	190646806	8408	DUP
gt	1	191786727	191787180	453	DEL
gt	1	191911217	191916121	4904	DUP
gt	1	192242217	192242218	227	INS
gt	1	192610350	192610469	119	DEL
gt	1	193235426	193235678	252	DEL
gt	1	193515213	193515744	531	INV
gt	1	193549583	193549584	6090	INS
gt	1	193747324	193747325	5769	INS
gt	1	193999105	194000114	1009	DEL
gt	1	194637500	194639435	1935	INV
gt	1	194638689	194638888	199	INV
gt	1	194934616	194934617	1041	INS
gt	1	195013808	195019757	5949	DEL
gt	1	196547125	196547556	431	DEL
gt	1	196656269	196661612	5343	DUP
gt	1	196711133	196716973	5840	DEL
gt	1	196736086	196745404	9318	DEL
gt	1	197756786	197758003	1217	INV
gt	1	197894039	197894301	262	DEL
gt	1	198118727	198118728	3867	INS
gt	1	198475092	198475093	8616	INS
gt	1	198773790	198775397	1607	DEL
gt	1	199436584	199437080	496	DUP
gt	1	199438744	199440194	1450	DEL
gt	1	199564176	199566650	2474	DUP
gt	1	200110257	200110258	6000	INS
gt	1	200110772	200110773	6000	INS
gt	1	200110995	200110996	6000	INS
gt	1	200255620	200259608	3988	DUP
gt	1	200879948	200880414	466	DEL
gt	1	201178940	201180106	1166	DEL
gt	1	201226992	201227536	544	DEL
gt	1	201785138	201785241	103	INV
gt	1	202001137	202001809	672	DEL
gt	1	202173935	202174473	538	DEL
gt	1	202360575	202361386	811	DEL
gt	1	203064090	203065201	1111	DUP
gt	1	203684928	203686032	1104	DUP
gt	1	204440011	204440619	608	DEL
gt	1	204440022	204441134	1112	DEL
gt	1	204822244	204822245	6078	INS
gt	1	205178669	205178773	104	INV
gt	1	205853579	205853713	134	DEL
gt	1	206223554	206229899	6345	DUP
gt	1	206280912	206280913	1619	INS
gt	1	206282527	206282528	9664	INS
gt	1	206285682	206285683	303	INS
gt	1	206856621	206859762	3141	DUP
gt	1	207119656	207119657	85	INS
gt	1	207292385	207293039	654	DEL
gt	1	207541993	207543900	1907	DUP
gt	1	207542235	207545573	3338	DUP
gt	1	207821691	207827623	5932	DUP
gt	1	208689542	208689543	6000	INS
gt	1	208762783	208762784	258	INS
gt	1	209621800	209628409	6609	DEL
gt	1	209935342	209935842	500	DEL
gt	1	209944981	209945322	341	DEL
gt	1	210078067	210085961	7894	DEL
gt	1	210295125	210295815	690	DEL
gt	1	210381256	210386584	5328	DEL
gt	1	210593995	210595616	1621	DEL
gt	1	210888803	210888804	6000	INS
gt	1	210888888	210888889	6000	INS
gt	1	211152694	211155613	2919	DUP
gt	1	211965637	211965638	135	INS
gt	1	212036004	212036005	6000	INS
gt	1	212363441	212363818	377	DEL
gt	1	212470407	212473404	2997	DEL
gt	1	212641651	212641652	851	INS
gt	1	212641684	212641685	328	INS
gt	1	213027172	213029144	1972	DEL
gt	1	213440139	213441626	1487	DEL
gt	1	215400903	215400904	85	INS
gt	1	217085527	217085707	180	DEL
gt	1	218165796	218165797	6000	INS
gt	1	218165846	218165847	6000	INS
gt	1	218182380	218188872	6492	DEL
gt	1	218418528	218421568	3040	DEL
gt	1	218785908	218786219	311	DEL
gt	1	220114515	220115150	635	DEL
gt	1	220114652	220115113	461	DEL
gt	1	220221536	220224447	2911	DEL
gt	1	220502931	220503572	641	DEL
gt	1	220840380	220841248	868	DEL
gt	1	221898909	221898994	85	DUP
gt	1	222143908	222147603	3695	INV
gt	1	222296114	222296115	264	INS
gt	1	222373941	222378651	4710	DUP
gt	1	223204567	223205006	439	DEL
gt	1	223824076	223825168	1092	DEL
gt	1	223824269	223824511	242	DEL
gt	1	224201227	224203732	2505	DEL
gt	1	224263203	224264964	1761	DUP
gt	1	225256497	225256782	285	DEL
gt	1	225266298	225266747	449	DEL
gt	1	225762240	225762545	305	DEL
gt	1	226006739	226006948	209	DEL
gt	1	226543825	226544259	434	DEL
gt	1	227502417	227502418	211	INS
gt	1	227681537	227683467	1930	INV
gt	1	227759459	227759864	405	DEL
gt	1	228024107	228024380	273	DEL
gt	1	228246800	228247653	853	DUP
gt	1	228255443	228260059	4616	DUP
gt	1	228255493	228261199	5706	DUP
gt	1	228344735	228347463	2728	DUP
gt	1	228572173	228572478	305	DEL
gt	1	228819873	228820227	354	DEL
gt	1	228959895	228959896	85	INS
gt	1	228959900	228959901	339	INS
gt	1	229433450	229434121	671	DUP
gt	1	229693791	229694721	930	DEL
gt	1	231146522	231146523	878	INS
gt	1	231337649	231337650	575	INS
gt	1	231897885	231898028	143	DEL
gt	1	232349999	232350000	385	INS
gt	1	232458595	232460119	1524	DEL
gt	1	232458607	232460216	1609	DEL
gt	1	232504744	232505021	277	DUP
gt	1	232836558	232836810	252	DEL
gt	1	232852298	232852884	586	DEL
gt	1	232891502	232897977	6475	DEL
gt	1	233519111	233519112	329	INS
gt	1	234823647	234823648	6000	INS
gt	1	235457616	235457881	265	DEL
gt	1	235536194	235538341	2147	DEL
gt	1	235603358	235609617	6259	DEL
gt	1	236259843	236259844	534	INS
gt	1	236260208	236260209	534	INS
gt	1	236282656	236291031	8375	DEL
gt	1	236304743	236306775	2032	DUP
gt	1	236549102	236551345	2243	DEL
gt	1	236875718	236879507	3789	DEL
gt	1	236918914	236920525	1611	DUP
gt	1	237123769	237132719	8950	DUP
gt	1	237795041	237795818	777	DUP
gt	1	237963562	237966176	2614	DUP
gt	1	237967596	237967597	327	INS
gt	1	238657844	238658284	440	DEL
gt	1	238852440	238853268	828	DEL
gt	1	239779533	239779534	1033	INS
gt	1	239869045	239869046	6000	INS
gt	1	240115958	240116868	910	INV
gt	1	240116111	240116338	227	INV
gt	1	240171206	240174290	3084	DUP
gt	1	240176333	240176849	516	DUP
gt	1	240641139	240641569	430	DEL
gt	1	241425961	241426215	254	DEL
gt	1	242560597	242560598	5435	INS
gt	1	242859877	242860556	679	DEL
gt	1	243264931	243265334	403	DEL
gt	1	243480327	243480328	6000	INS
gt	1	243636777	243637465	688	DEL
gt	1	245574607	245575271	664	DUP
gt	1	245606294	245606352	58	DEL
gt	1	245763205	245763206	999	INS
gt	1	245777930	245778578	648	DEL
gt	1	245777940	245778550	610	DEL
gt	1	245961272	245961273	951	INS
gt	1	246035369	246035947	578	DEL
gt	1	246137751	246140382	2631	DEL
gt	1	246155129	246155551	422	DEL
gt	1	246155876	246156210	334	DEL
gt	1	246155902	246156204	302	DEL
gt	1	246156706	246157095	389	DEL
gt	1	246552900	246553194	294	DEL
gt	1	246558759	246559257	498	DEL
gt	1	246625322	246625757	435	DEL
gt	1	246625337	246625760	423	DEL
gt	1	246684659	246684914	255	DEL
gt	1	246927637	246929071	1434	DEL
gt	1	246928238	246928461	223	DEL
gt	1	246946309	246946910	601	DUP
gt	1	246969898	246969986	88	DEL
gt	1	246989156	246989296	140	DEL
gt	1	247291104	247291415	311	INV
gt	1	247291969	247293274	1305	DUP
gt	1	247292213	247292425	212	DEL
gt	1	247333626	247333938	312	INV
gt	1	247431755	247431756	6000	INS
gt	1	247431769	247431770	6000	INS
gt	1	247526391	247526392	219	INS
gt	1	247850471	247856497	6026	DEL
gt	1	248207827	248208123	296	DEL
gt	1	248546365	248547454	1089	DEL
gt	1	248546407	248547452	1045	DEL
gt	1	248565917	248565918	1978	INS
gt	1	248566079	248566080	5362	INS
gt	1	248571263	248572431	1168	DUP
gt	1	248633774	248636525	2751	DUP
gt	1	248666876	248667438	562	INV
gt	1	248668658	248670335	1677	INV
gt	1	248682564	248691625	9061	INV
gt	1	248697716	248700754	3038	DUP
gt	1	248706995	248707782	787	INV
gt	1	248758801	248760864	2063	DUP
gt	1	248849860	248850137	277	DEL
gt	1	249144920	249150546	5626	DEL
gt	2	419610	421228	1618	DUP
gt	2	502912	503325	413	DEL
gt	2	547304	547452	148	DEL
gt	2	582273	582662	389	DEL
gt	2	604239	604240	1045	INS
gt	2	652639	652640	247	INS
gt	2	725185	725858	673	DEL
gt	2	842995	843218	223	DEL
gt	2	975417	976017	600	DUP
gt	2	1101953	1104844	2891	DUP
gt	2	1108657	1108804	147	DEL
gt	2	1194835	1194836	331	INS
gt	2	1234638	1234841	203	DEL
gt	2	1284405	1284406	1007	INS
gt	2	1303589	1303803	214	DEL
gt	2	1349680	1350124	444	DEL
gt	2	1358075	1358448	373	DEL
gt	2	1365302	1366520	1218	DEL
gt	2	1428519	1428933	414	DEL
gt	2	1461175	1461340	165	DEL
gt	2	1521179	1521659	480	DEL
gt	2	1529673	1533176	3503	DEL
gt	2	1534088	1536097	2009	DEL
gt	2	1584516	1585271	755	DEL
gt	2	1613936	1614128	192	DEL
gt	2	1614647	1615109	462	DEL
gt	2	1625692	1626271	579	DEL
gt	2	1642603	1643100	497	DEL
gt	2	1826331	1826799	468	DEL
gt	2	1851859	1852336	477	DEL
gt	2	1959950	1960046	96	DEL
gt	2	2189076	2189493	417	DEL
gt	2	2189080	2189517	437	DEL
gt	2	2261220	2263397	2177	DEL
gt	2	2311386	2311822	436	DEL
gt	2	2466066	2466420	354	DEL
gt	2	2627236	2628760	1524	DEL
gt	2	2720251	2720725	474	DEL
gt	2	2726138	2726679	541	DUP
gt	2	2796561	2796769	208	DEL
gt	2	2798799	2799210	411	DEL
gt	2	2798802	2799216	414	DEL
gt	2	2910186	2910663	477	DEL
gt	2	2940430	2941027	597	DEL
gt	2	3027969	3028544	575	DEL
gt	2	3183428	3183429	1252	INS
gt	2	3184801	3185313	512	DUP
gt	2	3203570	3203627	57	DEL
gt	2	3244118	3244839	721	DEL
gt	2	3244128	3244830	702	DEL
gt	2	3250796	3250938	142	DEL
gt	2	3323315	3323925	610	DEL
gt	2	3332068	3332633	565	DEL
gt	2	3421896	3421897	62	INS
gt	2	3719353	3720347	994	DEL
gt	2	3772888	3773370	482	DEL
gt	2	4140101	4141292	1191	DUP
gt	2	4613469	4613988	519	DEL
gt	2	4781286	4787296	6010	DEL
gt	2	4881889	4887883	5994	DEL
gt	2	5487791	5488026	235	DEL
gt	2	5647852	5648270	418	DEL
gt	2	5704286	5704627	341	DEL
gt	2	5887869	5888829	960	DEL
gt	2	7261171	7261519	348	DEL
gt	2	7660194	7660394	200	DEL
gt	2	8043624	8043816	192	DEL
gt	2	8616754	8617170	416	DEL
gt	2	9437960	9437961	330	INS
gt	2	9444575	9446416	1841	DUP
gt	2	9546224	9546601	377	DEL
gt	2	9877276	9877277	958	INS
gt	2	9888770	9888771	347	INS
gt	2	9948333	9953948	5615	DEL
gt	2	9959297	9959561	264	DEL
gt	2	10152580	10155105	2525	DEL
gt	2	10152584	10155093	2509	DEL
gt	2	10696582	10705638	9056	DEL
gt	2	11253724	11253808	84	DEL
gt	2	11353667	11353668	339	INS
gt	2	11585484	11586645	1161	DUP
gt	2	11758079	11758542	463	DEL
gt	2	11993977	11994496	519	DEL
gt	2	12988350	12988813	463	INV
gt	2	13620698	13620699	252	INS
gt	2	14531269	14531600	331	DEL
gt	2	15166293	15166669	376	DEL
gt	2	16571004	16571381	377	DEL
gt	2	16576768	16576823	55	DUP
gt	2	16932483	16935032	2549	DEL
gt	2	18118949	18120021	1072	DEL
gt	2	19002838	19003376	538	DEL
gt	2	19002874	19003321	447	DEL
gt	2	19552915	19553448	533	DUP
gt	2	19748382	19748383	339	INS
gt	2	19890242	19890293	51	DEL
gt	2	20177398	20177399	344	INS
gt	2	20666674	20666980	306	DEL
gt	2	20971373	20971737	364	DEL
gt	2	21796792	21796793	320	INS
gt	2	21919536	21919537	3719	INS
gt	2	22043232	22043233	6000	INS
gt	2	22043352	22043353	6000	INS
gt	2	22673331	22673413	82	DEL
gt	2	22706301	22706302	1001	INS
gt	2	22940556	22940557	85	INS
gt	2	23189441	23189442	4345	INS
gt	2	23190959	23190960	715	INS
gt	2	23190979	23190980	6088	INS
gt	2	23446424	23446940	516	DUP
gt	2	23571090	23571200	110	DEL
gt	2	25148415	25148564	149	DEL
gt	2	26086324	26092272	5948	DEL
gt	2	26473912	26473913	343	INS
gt	2	26546252	26546253	6729	INS
gt	2	26623645	26623646	347	INS
gt	2	26878027	26878129	102	DEL
gt	2	26937336	26937337	1747	INS
gt	2	27324055	27324599	544	DEL
gt	2	27372000	27375732	3732	DUP
gt	2	28054056	28054057	326	INS
gt	2	28133145	28133146	143	INS
gt	2	29228442	29228737	295	DEL
gt	2	29999103	29999284	181	DEL
gt	2	30151651	30153036	1385	DUP
gt	2	31109889	31109890	218	INS
gt	2	31527419	31527420	309	INS
gt	2	31527426	31527427	280	INS
gt	2	31559041	31559042	914	INS
gt	2	31952163	31952164	342	INS
gt	2	32837434	32837631	197	DEL
gt	2	33225617	33227264	1647	DUP
gt	2	33765954	33772524	6570	DEL
gt	2	34015402	34015403	124	INS
gt	2	34200363	34200506	143	DEL
gt	2	34200383	34200500	117	DEL
gt	2	34467001	34467002	1037	INS
gt	2	34467420	34467421	167	INS
gt	2	34467432	34467433	267	INS
gt	2	34505290	34506345	1055	DUP
gt	2	34545263	34546008	745	DEL
gt	2	34643660	34643974	314	DEL
gt	2	34797637	34801494	3857	DEL
gt	2	34828908	34829250	342	DEL
gt	2	34828921	34829250	329	DEL
gt	2	34921793	34924019	2226	DUP
gt	2	35678715	35679058	343	DEL
gt	2	36090523	36090814	291	DEL
gt	2	36732535	36732864	329	DEL
gt	2	36863195	36863196	6000	INS
gt	2	36899273	36900049	776	DUP
gt	2	36955664	36955960	296	DEL
gt	2	36986223	36991028	4805	DUP
gt	2	36986498	36991028	4530	DUP
gt	2	37346917	37349042	2125	DEL
gt	2	37393106	37393107	780	INS
gt	2	37985729	37989440	3711	DUP
gt	2	39071495	39071804	309	DEL
gt	2	39623772	39625292	1520	DEL
gt	2	40332849	40338066	5217	DUP
gt	2	40446809	40447223	414	DEL
gt	2	40978129	40978453	324	DEL
gt	2	41238642	41240079	1437	DUP
gt	2	41239456	41245048	5592	DEL
gt	2	41973068	41975876	2808	DEL
gt	2	41973221	41975867	2646	DEL
gt	2	42346258	42347317	1059	DEL
gt	2	42346299	42347362	1063	DEL
gt	2	43024044	43024045	330	INS
gt	2	43359715	43359892	177	DEL
gt	2	43451297	43455108	3811	DUP
gt	2	44237952	44237953	85	INS
gt	2	44325289	44325290	6000	INS
gt	2	44325695	44325696	6000	INS
gt	2	44466920	44468548	1628	DEL
gt	2	44467098	44468071	973	DEL
gt	2	44545269	44546299	1030	INV
gt	2	44635872	44636712	840	DEL
gt	2	44816085	44816171	86	DEL
gt	2	45641737	45642660	923	DEL
gt	2	46433170	46434697	1527	DEL
gt	2	46909939	46910663	724	DEL
gt	2	47026143	47026602	459	DEL
gt	2	48851174	48857940	6766	DEL
gt	2	49354909	49355079	170	DEL
gt	2	49354944	49355082	138	DEL
gt	2	49626780	49630632	3852	DEL
gt	2	50027565	50028388	823	DUP
gt	2	50473377	50481011	7634	DEL
gt	2	50814527	50816498	1971	INV
gt	2	51009199	51016001	6802	DEL
gt	2	51430678	51430679	360	INS
gt	2	51973828	51974221	393	DEL
gt	2	51973830	51974227	397	DEL
gt	2	52162900	52163561	661	DEL
gt	2	52825695	52825862	167	DEL
gt	2	53153547	53153548	323	INS
gt	2	53249472	53252603	3131	DEL
gt	2	53557922	53560059	2137	DUP
gt	2	53558083	53559776	1693	DEL
gt	2	54565490	54567473	1983	DEL
gt	2	54565514	54567441	1927	DEL
gt	2	54673564	54673565	342	INS
gt	2	55064130	55066309	2179	DUP
gt	2	55634249	55636190	1941	DEL
gt	2	56492392	56492856	464	DEL
gt	2	56654386	56655699	1313	DUP
gt	2	56739129	56739130	1853	INS
gt	2	56872824	56872825	162	INS
gt	2	57982241	57982308	67	DEL
gt	2	59213692	59213693	305	INS
gt	2	59254334	59254335	4760	INS
gt	2	59553081	59553563	482	DUP
gt	2	59769490	59769758	268	DUP
gt	2	60370340	60370341	6000	INS
gt	2	60616156	60616468	312	DEL
gt	2	61880237	61881102	865	DEL
gt	2	62057945	62059056	1111	DEL
gt	2	62655278	62656801	1523	INV
gt	2	64113017	64113465	448	DEL
gt	2	64315561	64316374	813	DEL
gt	2	64632278	64632279	212	INS
gt	2	64826619	64829150	2531	DEL
gt	2	65103488	65109488	6000	DEL
gt	2	65393733	65393975	242	DEL
gt	2	65596596	65597007	411	DEL
gt	2	65746423	65746424	1635	INS
gt	2	65746424	65746425	1661	INS
gt	2	66008594	66009725	1131	DEL
gt	2	66505592	66507420	1828	DEL
gt	2	67507595	67508003	408	DEL
gt	2	67819056	67819057	561	INS
gt	2	68405590	68405591	121	INS
gt	2	68648182	68648183	337	INS
gt	2	69744635	69744636	85	INS
gt	2	70661322	70662316	994	DEL
gt	2	71163862	71164482	620	DEL
gt	2	71163953	71164411	458	DEL
gt	2	71342537	71347885	5348	DEL
gt	2	73723689	73723690	333	INS
gt	2	74033492	74035559	2067	DUP
gt	2	76107274	76112862	5588	DUP
gt	2	76257681	76257682	207	INS
gt	2	76410429	76414035	3606	DEL
gt	2	76526510	76528889	2379	DEL
gt	2	76773724	76775406	1682	DUP
gt	2	76844757	76845504	747	DEL
gt	2	77343634	77343712	78	DUP
gt	2	77363855	77364699	844	DEL
gt	2	77771550	77771551	9330	INS
gt	2	77788942	77789475	533	DUP
gt	2	78117901	78118340	439	DEL
gt	2	78456162	78456545	383	DEL
gt	2	78748256	78748958	702	DEL
gt	2	78965394	78965395	324	INS
gt	2	79076637	79081249	4612	DEL
gt	2	79895089	79895385	296	DEL
gt	2	79899747	79900206	459	DUP
gt	2	81768469	81774469	6000	DEL
gt	2	82097164	82097165	4446	INS
gt	2	82194159	82194160	164	INS
gt	2	82340470	82340682	212	DEL
gt	2	82362139	82362611	472	DEL
gt	2	82756073	82757501	1428	DEL
gt	2	82969916	82969917	196	INS
gt	2	83035629	83036443	814	DEL
gt	2	83186753	83186754	3006	INS
gt	2	83831697	83831698	85	INS
gt	2	83904627	83904628	6000	INS
gt	2	83904634	83904635	6000	INS
gt	2	83904776	83904777	6000	INS
gt	2	84432412	84432785	373	DEL
gt	2	84643545	84643546	216	INS
gt	2	84728326	84728327	998	INS
gt	2	85235384	85235669	285	DEL
gt	2	85939229	85939453	224	DEL
gt	2	85939232	85939357	125	DEL
gt	2	86822035	86822225	190	DEL
gt	2	87258760	87258761	6000	INS
gt	2	87771194	87776305	5111	DUP
gt	2	87920149	87920150	6000	INS
gt	2	87920331	87920332	6000	INS
gt	2	88279989	88287497	7508	DUP
gt	2	88480467	88480468	935	INS
gt	2	88828011	88831040	3029	DUP
gt	2	88868202	88868203	6000	INS
gt	2	89832041	89833249	1208	DEL
gt	2	89854272	89856442	2170	DEL
gt	2	90449659	90450228	569	DEL
gt	2	91759877	91767437	7560	DUP
gt	2	91775690	91782903	7213	INV
gt	2	91961498	91969611	8113	DUP
gt	2	92312806	92312807	62	INS
gt	2	95562477	95567600	5123	DEL
gt	2	96011561	96014373	2812	DUP
gt	2	96210903	96211185	282	INV
gt	2	96611249	96617439	6190	DEL
gt	2	96667426	96674771	7345	DEL
gt	2	96750714	96751272	558	DEL
gt	2	96750804	96751211	407	DEL
gt	2	97425188	97425552	364	DUP
gt	2	97911747	97912887	1140	DUP
gt	2	98155511	98156406	895	DUP
gt	2	98340270	98345151	4881	DUP
gt	2	99272429	99272430	4421	INS
gt	2	99361474	99368974	7500	DEL
gt	2	99918838	99922833	3995	INV
gt	2	100103722	100105009	1287	DUP
gt	2	100415961	100416040	79	DUP
gt	2	101061752	101062094	342	DEL
gt	2	101061757	101062072	315	DEL
gt	2	101301136	101301137	117	INS
gt	2	102069355	102069699	344	DEL
gt	2	102549390	102549391	6000	INS
gt	2	102620014	102620252	238	DEL
gt	2	102811693	102812325	632	DEL
gt	2	102912411	102912412	85	INS
gt	2	103322506	103322958	452	DEL
gt	2	103333145	103333218	73	DUP
gt	2	105339623	105339624	85	INS
gt	2	105452325	105454589	2264	DEL
gt	2	106695064	106695861	797	DEL
gt	2	106890404	106890636	232	DEL
gt	2	106930493	106930855	362	DEL
gt	2	107926363	107926698	335	DEL
gt	2	108275390	108277624	2234	DEL
gt	2	108559034	108559035	175	INS
gt	2	108797198	108797199	887	INS
gt	2	108855308	108856209	901	DUP
gt	2	108914460	108917546	3086	DUP
gt	2	109763204	109763698	494	DUP
gt	2	110278129	110278575	446	DEL
gt	2	111682342	111682343	314	INS
gt	2	111682343	111682344	308	INS
gt	2	112276734	112282807	6073	DUP
gt	2	112596243	112603603	7360	DUP
gt	2	112701858	112701859	632	INS
gt	2	112701973	112701974	311	INS
gt	2	112763784	112765388	1604	DEL
gt	2	112871273	112871487	214	DEL
gt	2	112872676	112872811	135	DEL
gt	2	112896788	112897855	1067	DEL
gt	2	112897273	112897327	54	DEL
gt	2	113001388	113001389	299	INS
gt	2	113044720	113050344	5624	DUP
gt	2	113479613	113481546	1933	DEL
gt	2	113534094	113534213	119	DEL
gt	2	113856441	113856648	207	DEL
gt	2	114288818	114292733	3915	DUP
gt	2	114358514	114361278	2764	INV
gt	2	115188386	115188387	304	INS
gt	2	115539069	115539070	329	INS
gt	2	115627900	115628861	961	DUP
gt	2	115628088	115628833	745	DEL
gt	2	116661964	116662672	708	DUP
gt	2	116662080	116662644	564	DEL
gt	2	116692929	116692930	9046	INS
gt	2	116974603	116981879	7276	INV
gt	2	116974700	116978055	3355	DEL
gt	2	116978295	116982064	3769	INV
gt	2	117239632	117240015	383	DEL
gt	2	117334939	117335240	301	DEL
gt	2	117334942	117335263	321	DEL
gt	2	117792013	117796288	4275	INV
gt	2	118171347	118171413	66	DEL
gt	2	118881409	118882212	803	DUP
gt	2	118905875	118906632	757	DEL
gt	2	118996934	119001995	5061	DEL
gt	2	119155688	119155689	350	INS
gt	2	119432954	119436450	3496	DEL
gt	2	119653385	119659361	5976	DEL
gt	2	119893850	119894663	813	DEL
gt	2	120155189	120155583	394	DEL
gt	2	120202147	120202727	580	DEL
gt	2	120202171	120202650	479	DEL
gt	2	120282659	120282660	927	INS
gt	2	120417196	120418362	1166	DEL
gt	2	121148752	121148753	483	INS
gt	2	121165719	121165720	6000	INS
gt	2	121304547	121306681	2134	DEL
gt	2	121797524	121798712	1188	DUP
gt	2	121873511	121873864	353	DEL
gt	2	121891925	121892470	545	DEL
gt	2	122564406	122564707	301	DEL
gt	2	123364835	123365426	591	DEL
gt	2	123443332	123443333	6000	INS
gt	2	123476772	123482503	5731	INV
gt	2	123616763	123617051	288	DEL
gt	2	123990940	123993611	2671	DEL
gt	2	124074276	124074335	59	DEL
gt	2	124440213	124440214	4875	INS
gt	2	125052948	125054428	1480	INV
gt	2	125427983	125428482	499	DEL
gt	2	125639338	125645008	5670	DEL
gt	2	125766536	125768149	1613	DEL
gt	2	126009135	126009941	806	DEL
gt	2	126051064	126051065	117	INS
gt	2	126128723	126128724	300	INS
gt	2	126367589	126370291	2702	DEL
gt	2	126634216	126634217	6000	INS
gt	2	126634381	126634382	6000	INS
gt	2	126634894	126634895	6000	INS
gt	2	127068393	127068394	8730	INS
gt	2	127449068	127452581	3513	DEL
gt	2	127729074	127729505	431	DEL
gt	2	127825967	127834135	8168	DEL
gt	2	127855762	127859276	3514	DUP
gt	2	128737077	128737166	89	DEL
gt	2	128871242	128871570	328	DEL
gt	2	129098116	129098857	741	DEL
gt	2	129098211	129098699	488	DEL
gt	2	129229040	129229539	499	DEL
gt	2	129638744	129646591	7847	DEL
gt	2	129685035	129686097	1062	INV
gt	2	130037108	130037395	287	DEL
gt	2	130215523	130217211	1688	DUP
gt	2	130492537	130493426	889	DEL
gt	2	130492991	130493379	388	DEL
gt	2	130817209	130824870	7661	DUP
gt	2	130817409	130824810	7401	DUP
gt	2	131200119	131207644	7525	DUP
gt	2	131844161	131844803	642	DEL
gt	2	131886704	131887168	464	INV
gt	2	132213360	132213361	6000	INS
gt	2	132490505	132494757	4252	DUP
gt	2	132872030	132872168	138	DEL
gt	2	132997669	133002408	4739	DEL
gt	2	133016939	133023622	6683	DUP
gt	2	133036943	133039102	2159	DUP
gt	2	133040068	133045939	5871	DEL
gt	2	133115526	133115786	260	DEL
gt	2	133238936	133244936	6000	DEL
gt	2	134258147	134258148	6000	INS
gt	2	134258422	134258423	6000	INS
gt	2	134460291	134460556	265	DEL
gt	2	134546180	134546550	370	DEL
gt	2	134745635	134754091	8456	DEL
gt	2	134966755	134970076	3321	DEL
gt	2	136879031	136879032	261	INS
gt	2	138176978	138176979	183	INS
gt	2	138259769	138259770	327	INS
gt	2	138611482	138615603	4121	INV
gt	2	139003202	139007340	4138	INV
gt	2	139003854	139008404	4550	INV
gt	2	139380757	139380758	326	INS
gt	2	141836607	141836608	6095	INS
gt	2	142008867	142009305	438	DEL
gt	2	142196517	142197156	639	DUP
gt	2	142229807	142230651	844	DEL
gt	2	142350988	142351325	337	DEL
gt	2	143389506	143390547	1041	INV
gt	2	143927131	143927540	409	DEL
gt	2	143988117	143996509	8392	DEL
gt	2	145039285	145039286	286	INS
gt	2	145346728	145346729	348	INS
gt	2	145628074	145628734	660	INV
gt	2	146887554	146889567	2013	DEL
gt	2	147941327	147946667	5340	DEL
gt	2	148782094	148782095	85	INS
gt	2	150538584	150539513	929	INV
gt	2	150627066	150627275	209	DEL
gt	2	151447062	151452041	4979	DEL
gt	2	152594649	152594650	6000	INS
gt	2	152617303	152617586	283	DEL
gt	2	152930925	152931431	506	DEL
gt	2	153153409	153153476	67	DEL
gt	2	153457374	153461391	4017	INV
gt	2	153795734	153799765	4031	DUP
gt	2	154160652	154160653	318	INS
gt	2	154411709	154411995	286	DEL
gt	2	154633633	154633634	85	INS
gt	2	154896011	154899169	3158	DUP
gt	2	155373777	155374630	853	DEL
gt	2	155891103	155891552	449	DEL
gt	2	156526889	156526890	1753	INS
gt	2	156656751	156656846	95	DEL
gt	2	156680525	156680526	156	INS
gt	2	157509001	157509002	6000	INS
gt	2	157660789	157660790	929	INS
gt	2	157681363	157682732	1369	DEL
gt	2	158027868	158027869	472	INS
gt	2	158028114	158028115	157	INS
gt	2	158433350	158433656	306	DEL
gt	2	158433360	158433646	286	DEL
gt	2	159512536	159513207	671	DUP
gt	2	159959391	159961439	2048	DUP
gt	2	160149126	160151630	2504	DEL
gt	2	160149136	160151597	2461	DEL
gt	2	161212860	161213574	714	DUP
gt	2	161795614	161795909	295	DEL
gt	2	161795639	161795892	253	DEL
gt	2	163666423	163666720	297	DEL
gt	2	164511508	164511509	160	INS
gt	2	164993292	164996147	2855	DEL
gt	2	165858996	165864122	5126	DEL
gt	2	166522851	166523466	615	DEL
gt	2	167455149	167455150	6000	INS
gt	2	167494645	167501454	6809	DUP
gt	2	167550227	167550280	53	DEL
gt	2	167558522	167565994	7472	DEL
gt	2	169081513	169082128	615	DEL
gt	2	169081648	169082002	354	DEL
gt	2	169395474	169395762	288	DEL
gt	2	170095002	170095003	216	INS
gt	2	170637289	170643993	6704	DEL
gt	2	172664694	172664862	168	DEL
gt	2	172848377	172854108	5731	DEL
gt	2	172905516	172910333	4817	DUP
gt	2	173006170	173007196	1026	DUP
gt	2	173148026	173148135	109	DEL
gt	2	173554394	173556243	1849	DEL
gt	2	173560182	173560183	6000	INS
gt	2	174533884	174536585	2701	INV
gt	2	174718672	174718673	6000	INS
gt	2	174718689	174718690	6000	INS
gt	2	175388459	175393120	4661	INV
gt	2	175735909	175735910	336	INS
gt	2	176190161	176190263	102	DEL
gt	2	177265650	177271896	6246	DEL
gt	2	178543111	178543112	1045	INS
gt	2	179037042	179037043	85	INS
gt	2	179172279	179172280	1329	INS
gt	2	179172296	179172297	1299	INS
gt	2	179296078	179296961	883	DUP
gt	2	179315145	179315696	551	DEL
gt	2	180408621	180416048	7427	INV
gt	2	180422039	180422825	786	DEL
gt	2	180422092	180422510	418	DEL
gt	2	181925843	181926129	286	DEL
gt	2	182142940	182142941	6000	INS
gt	2	182149818	182149819	85	INS
gt	2	183315817	183316124	307	DEL
gt	2	183370794	183372060	1266	DUP
gt	2	183643185	183643364	179	DUP
gt	2	184374864	184374865	6000	INS
gt	2	184569196	184571033	1837	INV
gt	2	184916896	184921502	4606	DEL
gt	2	184957910	184958244	334	DEL
gt	2	185125574	185125575	309	INS
gt	2	185326250	185327679	1429	DEL
gt	2	186001739	186001740	346	INS
gt	2	187437063	187437288	225	DEL
gt	2	188215736	188216010	274	DEL
gt	2	188505115	188505626	511	DUP
gt	2	189163001	189163002	304	INS
gt	2	189163790	189164080	290	DEL
gt	2	189853843	189853844	333	INS
gt	2	190132868	190132869	6000	INS
gt	2	191230423	191231326	903	DEL
gt	2	191672662	191675157	2495	DUP
gt	2	192562215	192562550	335	DEL
gt	2	193398579	193398580	294	INS
gt	2	194484205	194484206	85	INS
gt	2	194763763	194763764	432	INS
gt	2	194778475	194779296	821	DEL
gt	2	194914480	194914548	68	DEL
gt	2	195438401	195438402	320	INS
gt	2	195577623	195577624	1113	INS
gt	2	195728702	195729984	1282	DEL
gt	2	195842765	195842848	83	DEL
gt	2	195979370	195984443	5073	INV
gt	2	196031256	196031748	492	DEL
gt	2	196031305	196031606	301	DEL
gt	2	196214734	196215213	479	DEL
gt	2	198927699	198928084	385	DEL
gt	2	199142187	199142545	358	DEL
gt	2	199425576	199425577	1053	INS
gt	2	199454653	199454654	860	INS
gt	2	200530310	200530469	159	DEL
gt	2	201071850	201072120	270	DEL
gt	2	201192162	201192163	6000	INS
gt	2	201253129	201254008	879	DUP
gt	2	202146646	202149301	2655	DEL
gt	2	202163992	202163993	6000	INS
gt	2	202392675	202392676	6000	INS
gt	2	202641960	202641961	265	INS
gt	2	202721667	202721956	289	DEL
gt	2	203532926	203532927	6000	INS
gt	2	203633020	203634345	1325	DEL
gt	2	203899777	203903876	4099	DUP
gt	2	205862991	205863243	252	DEL
gt	2	206127128	206130393	3265	DUP
gt	2	206853450	206853639	189	DEL
gt	2	207024056	207025224	1168	DUP
gt	2	207239426	207239587	161	DEL
gt	2	207583404	207591056	7652	DUP
gt	2	208567158	208567591	433	DEL
gt	2	208959090	208959491	401	DEL
gt	2	208961883	208961884	4635	INS
gt	2	208963210	208963211	110	INS
gt	2	209451659	209452114	455	DEL
gt	2	209466705	209466706	1000	INS
gt	2	211817523	211817524	189	INS
gt	2	212078937	212079449	512	DEL
gt	2	212161536	212161606	70	DEL
gt	2	212707151	212707152	1240	INS
gt	2	212707169	212707170	1142	INS
gt	2	212708308	212708309	153	INS
gt	2	212928406	212928407	6000	INS
gt	2	213166406	213166407	325	INS
gt	2	213183581	213192640	9059	DEL
gt	2	213530415	213530512	97	DEL
gt	2	214874719	214876208	1489	DEL
gt	2	216409216	216411803	2587	DUP
gt	2	216548003	216548004	888	INS
gt	2	216548396	216548397	346	INS
gt	2	216784399	216784721	322	DUP
gt	2	216960867	216960936	69	DUP
gt	2	217123937	217123938	6000	INS
gt	2	217124219	217124220	6000	INS
gt	2	219931564	219932313	749	DEL
gt	2	220053675	220054266	591	DUP
gt	2	220195353	220195354	335	INS
gt	2	220523169	220523170	85	INS
gt	2	220936358	220936359	129	INS
gt	2	220936364	220936365	119	INS
gt	2	220994456	220995408	952	DEL
gt	2	221688358	221688440	82	DEL
gt	2	221818451	221818899	448	DEL
gt	2	221882979	221883163	184	DEL
gt	2	222232883	222233655	772	DEL
gt	2	222567623	222569267	1644	INV
gt	2	222670532	222670934	402	DUP
gt	2	222677153	222677154	301	INS
gt	2	223760227	223762660	2433	DEL
gt	2	223882849	223882850	320	INS
gt	2	223947343	223947825	482	DUP
gt	2	224031117	224031474	357	DEL
gt	2	224408551	224410622	2071	DEL
gt	2	225114031	225114032	460	INS
gt	2	225283733	225283734	85	INS
gt	2	225292689	225293803	1114	INV
gt	2	226039616	226040053	437	DEL
gt	2	226753650	226753651	345	INS
gt	2	226753659	226753660	344	INS
gt	2	226831962	226838410	6448	DEL
gt	2	226954896	226962253	7357	DEL
gt	2	227017587	227017798	211	DEL
gt	2	228709411	228709668	257	DEL
gt	2	228956953	228957851	898	DEL
gt	2	229171491	229171492	6000	INS
gt	2	229243517	229243518	6000	INS
gt	2	229264432	229268335	3903	DUP
gt	2	229764153	229766590	2437	DUP
gt	2	229765759	229766590	831	DUP
gt	2	230019920	230019921	6000	INS
gt	2	230254037	230254038	327	INS
gt	2	231325096	231325848	752	DEL
gt	2	231492814	231501466	8652	DUP
gt	2	231884124	231885269	1145	DEL
gt	2	232217545	232217546	913	INS
gt	2	232397112	232400257	3145	DEL
gt	2	232482684	232482685	261	INS
gt	2	233271550	233275424	3874	DUP
gt	2	233622031	233622032	352	INS
gt	2	233859824	233860219	395	DEL
gt	2	234479673	234479674	6000	INS
gt	2	234480602	234480603	5929	INS
gt	2	234631462	234633959	2497	DEL
gt	2	235479969	235479970	6000	INS
gt	2	235554022	235558287	4265	DEL
gt	2	235812283	235812577	294	DEL
gt	2	235919258	235919779	521	DEL
gt	2	235919259	235919912	653	DEL
gt	2	236098946	236098947	327	INS
gt	2	236473325	236473459	134	DEL
gt	2	236805324	236806742	1418	DEL
gt	2	237216634	237216784	150	DEL
gt	2	237287612	237288604	992	DEL
gt	2	237287799	237288645	846	DEL
gt	2	237556898	237556959	61	DUP
gt	2	237701745	237702145	400	DEL
gt	2	238465573	238465726	153	DEL
gt	2	238556169	238556673	504	DEL
gt	2	238559846	238559847	8719	INS
gt	2	238865974	238866042	68	DEL
gt	2	239025761	239029047	3286	DUP
gt	2	239204434	239205533	1099	DEL
gt	2	239409373	239409691	318	DEL
gt	2	239626159	239627497	1338	DEL
gt	2	240041439	240041929	490	DEL
gt	2	240041485	240041879	394	DEL
gt	2	240202695	240203067	372	DEL
gt	2	240389277	240389732	455	DEL
gt	2	240511247	240511712	465	DEL
gt	2	240564671	240565141	470	DEL
gt	2	240587085	240587332	247	DEL
gt	2	240640997	240641612	615	DEL
gt	2	240654881	240655215	334	DEL
gt	2	240712379	240721637	9258	DUP
gt	2	240833636	240833930	294	DEL
gt	2	240838087	240839392	1305	DEL
gt	2	240853517	240854744	1227	DEL
gt	2	240870066	240870539	473	DEL
gt	2	241045364	241046263	899	DEL
gt	2	241050091	241050448	357	DEL
gt	2	241232412	241242363	9951	DEL
gt	2	241453121	241454322	1201	INV
gt	2	241496392	241499584	3192	DUP
gt	2	241580586	241581459	873	DEL
gt	2	241631260	241637898	6638	DUP
gt	2	241752008	241752009	585	INS
gt	2	241915536	241920682	5146	DUP
gt	2	241992092	241992369	277	DEL
gt	2	242017538	242018566	1028	DEL
gt	2	242146424	242146598	174	DEL
gt	2	242396667	242396913	246	DEL
gt	2	242506009	242507290	1281	DEL
gt	2	242509841	242510467	626	DUP
gt	2	242529344	242530670	1326	DUP
gt	2	242694930	242695289	359	DEL
gt	2	242745035	242748620	3585	DUP
gt	2	242797878	242798814	936	DUP
gt	2	242945371	242946694	1323	DUP
gt	2	242948328	242952704	4376	DUP
gt	2	242955128	242955782	654	DUP
gt	3	96651	96652	684	INS
gt	3	227944	235191	7247	DEL
gt	3	228537	234179	5642	DUP
gt	3	329224	331620	2396	DEL
gt	3	528302	534053	5751	DUP
gt	3	1031867	1031868	1030	INS
gt	3	1684839	1690714	5875	DEL
gt	3	1781880	1788543	6663	DUP
gt	3	1781973	1788543	6570	DUP
gt	3	1805706	1806325	619	DEL
gt	3	2311599	2311929	330	DEL
gt	3	2430879	2431152	273	DEL
gt	3	2813993	2813994	367	INS
gt	3	2843306	2843307	129	INS
gt	3	3231918	3231919	730	INS
gt	3	3481044	3483339	2295	DEL
gt	3	3638794	3638795	870	INS
gt	3	3812798	3812799	6000	INS
gt	3	3873188	3873530	342	DEL
gt	3	4066997	4069557	2560	DEL
gt	3	4205122	4205123	336	INS
gt	3	4398520	4400319	1799	DEL
gt	3	5098704	5103824	5120	DEL
gt	3	5535396	5539279	3883	DEL
gt	3	5605908	5605909	1123	INS
gt	3	5606778	5607062	284	DUP
gt	3	5943866	5944025	159	DEL
gt	3	6103013	6103014	348	INS
gt	3	6525380	6525381	236	INS
gt	3	6649647	6656705	7058	DEL
gt	3	6679926	6679927	321	INS
gt	3	6679928	6679929	349	INS
gt	3	6700767	6701311	544	DUP
gt	3	7820511	7820594	83	DEL
gt	3	8305900	8305901	300	INS
gt	3	8720331	8720859	528	DEL
gt	3	8722514	8723105	591	DEL
gt	3	8810087	8811391	1304	DUP
gt	3	9254047	9254426	379	DEL
gt	3	9577223	9577224	85	INS
gt	3	10190067	10190865	798	DEL
gt	3	10407493	10407494	87	INS
gt	3	11416530	11420158	3628	DEL
gt	3	11594641	11594764	123	DEL
gt	3	11805984	11807176	1192	DEL
gt	3	11946535	11948272	1737	DEL
gt	3	11947433	11949732	2299	DEL
gt	3	11950934	11956072	5138	DEL
gt	3	12182058	12191214	9156	DEL
gt	3	12227627	12227628	328	INS
gt	3	12293187	12294616	1429	DEL
gt	3	12818434	12818435	332	INS
gt	3	13997354	13997355	268	INS
gt	3	14291162	14296083	4921	DEL
gt	3	15633911	15634658	747	DEL
gt	3	15844785	15846714	1929	DUP
gt	3	15845228	15846433	1205	DUP
gt	3	16239351	16241007	1656	DEL
gt	3	17731700	17731999	299	DEL
gt	3	18067057	18073652	6595	DEL
gt	3	18729961	18730769	808	DEL
gt	3	18729964	18730765	801	DEL
gt	3	18829118	18829119	1847	INS
gt	3	19802948	19806357	3409	DEL
gt	3	19861295	19861296	6000	INS
gt	3	20011546	20011646	100	DEL
gt	3	20200729	20201259	530	DEL
gt	3	20643760	20643761	6000	INS
gt	3	20794174	20798213	4039	DEL
gt	3	20896951	20897166	215	DEL
gt	3	20988430	20996138	7708	DEL
gt	3	21976412	21985416	9004	DEL
gt	3	22277796	22286191	8395	DEL
gt	3	22420247	22421028	781	DEL
gt	3	22420481	22421012	531	DEL
gt	3	22514881	22514882	6000	INS
gt	3	22582225	22582901	676	DEL
gt	3	22720892	22724395	3503	DUP
gt	3	23298128	23298129	113	INS
gt	3	23514950	23514951	85	INS
gt	3	23763813	23765311	1498	DEL
gt	3	24305972	24306104	132	DEL
gt	3	24819538	24819822	284	DEL
gt	3	24987834	24987835	85	INS
gt	3	25172414	25172540	126	DEL
gt	3	25668882	25668883	336	INS
gt	3	25699358	25699561	203	DEL
gt	3	26123817	26124119	302	DEL
gt	3	26357257	26359471	2214	INV
gt	3	26450921	26452177	1256	DUP
gt	3	26524411	26524412	1429	INS
gt	3	27650632	27652186	1554	DUP
gt	3	28167456	28167766	310	DEL
gt	3	28391395	28393791	2396	DEL
gt	3	28424797	28424798	278	INS
gt	3	28707012	28707013	197	INS
gt	3	30412950	30413742	792	DUP
gt	3	30611311	30611312	6000	INS
gt	3	30664718	30664719	3019	INS
gt	3	31037085	31037556	471	DUP
gt	3	31400633	31400634	85	INS
gt	3	31481515	31482932	1417	DEL
gt	3	31502958	31503418	460	DUP
gt	3	31842168	31842169	347	INS
gt	3	31850156	31850504	348	DUP
gt	3	31854073	31854462	389	DEL
gt	3	31856327	31856839	512	DEL
gt	3	31881352	31881353	352	INS
gt	3	32101675	32104055	2380	DUP
gt	3	32102047	32107853	5806	DEL
gt	3	32153755	32153863	108	DEL
gt	3	32203876	32204163	287	DEL
gt	3	32838588	32839060	472	DEL
gt	3	33155417	33156950	1533	INV
gt	3	33300924	33301255	331	DEL
gt	3	33435101	33436821	1720	DEL
gt	3	33485690	33485823	133	DEL
gt	3	33553216	33554064	848	DEL
gt	3	33553275	33554068	793	DEL
gt	3	34059531	34059676	145	DEL
gt	3	35716637	35716638	159	INS
gt	3	35952413	35952414	88	INS
gt	3	38255022	38255023	3227	INS
gt	3	38368172	38368656	484	DEL
gt	3	39215745	39215746	583	INS
gt	3	40125899	40126097	198	DEL
gt	3	40753748	40754436	688	DEL
gt	3	41008638	41008639	143	INS
gt	3	41336675	41337229	554	DEL
gt	3	41362141	41363399	1258	INV
gt	3	41362857	41367032	4175	INV
gt	3	42898392	42898393	312	INS
gt	3	43316495	43316496	269	INS
gt	3	43417544	43427486	9942	INV
gt	3	44739191	44742158	2967	INV
gt	3	44741002	44742328	1326	INV
gt	3	45073142	45073562	420	DEL
gt	3	45281460	45281461	3245	INS
gt	3	46149492	46149493	6000	INS
gt	3	46550770	46550771	155	INS
gt	3	46570858	46570859	6000	INS
gt	3	46661824	46661825	330	INS
gt	3	46881072	46881073	967	INS
gt	3	47448890	47448891	4278	INS
gt	3	47472760	47472761	651	INS
gt	3	47490684	47493425	2741	DEL
gt	3	47490685	47493421	2736	DEL
gt	3	47524246	47533217	8971	DEL
gt	3	47821492	47821493	4879	INS
gt	3	47822604	47824640	2036	DUP
gt	3	47825301	47825302	9840	INS
gt	3	48251696	48255138	3442	DEL
gt	3	48372287	48372288	85	INS
gt	3	48598926	48599410	484	DEL
gt	3	48599033	48599120	87	DUP
gt	3	49342551	49342552	235	INS
gt	3	50120787	50126277	5490	DUP
gt	3	50879141	50879142	331	INS
gt	3	50913425	50913513	88	DUP
gt	3	50925337	50934329	8992	INV
gt	3	51455630	51455631	2656	INS
gt	3	51760668	51760669	303	INS
gt	3	52478496	52479038	542	DEL
gt	3	55788047	55788048	1606	INS
gt	3	56604662	56604932	270	DEL
gt	3	57003335	57003420	85	DEL
gt	3	57005548	57007086	1538	DEL
gt	3	57387028	57387221	193	INV
gt	3	57405933	57406935	1002	DUP
gt	3	58101600	58102445	845	INV
gt	3	58534752	58537349	2597	DEL
gt	3	58553158	58558768	5610	DUP
gt	3	58783800	58783801	655	INS
gt	3	58798565	58800024	1459	DEL
gt	3	59124719	59126198	1479	DEL
gt	3	59125032	59125748	716	DEL
gt	3	59852870	59852871	991	INS
gt	3	59894507	59894577	70	DUP
gt	3	60460227	60460228	1203	INS
gt	3	60495279	60495280	1712	INS
gt	3	61158367	61158483	116	DEL
gt	3	61665755	61667316	1561	DEL
gt	3	63749891	63750290	399	DEL
gt	3	64399151	64399152	375	INS
gt	3	65117762	65119695	1933	DEL
gt	3	65879931	65879932	6000	INS
gt	3	66049242	66049550	308	DEL
gt	3	66335893	66335894	410	INS
gt	3	66925226	66925389	163	DEL
gt	3	67493678	67496807	3129	DEL
gt	3	68719625	68719703	78	DEL
gt	3	68739688	68747822	8134	DEL
gt	3	68870521	68870697	176	DEL
gt	3	69881942	69882437	495	DEL
gt	3	70296663	70296664	6000	INS
gt	3	71242375	71242750	375	DEL
gt	3	71461280	71461281	119	INS
gt	3	71483842	71483843	1261	INS
gt	3	71656926	71665357	8431	DUP
gt	3	72000680	72002840	2160	DEL
gt	3	72094768	72094825	57	DEL
gt	3	72347477	72353322	5845	DUP
gt	3	72738521	72739600	1079	DEL
gt	3	73061665	73065122	3457	DEL
gt	3	73961523	73968284	6761	DUP
gt	3	74148158	74151870	3712	DEL
gt	3	75101203	75101204	284	INS
gt	3	75276877	75278898	2021	DEL
gt	3	75460639	75460640	7823	INS
gt	3	75533819	75533820	85	INS
gt	3	75694411	75695308	897	DEL
gt	3	75742036	75742356	320	DEL
gt	3	75772762	75772896	134	DEL
gt	3	75790632	75791185	553	DEL
gt	3	75795009	75800581	5572	DEL
gt	3	76014508	76014836	328	DUP
gt	3	76469986	76469987	6000	INS
gt	3	77338485	77345562	7077	DUP
gt	3	77924072	77924073	1244	INS
gt	3	78186939	78187415	476	INV
gt	3	78231796	78231923	127	DEL
gt	3	80062286	80064157	1871	DEL
gt	3	80657249	80657708	459	DEL
gt	3	80819373	80819878	505	DEL
gt	3	80925309	80926535	1226	DEL
gt	3	81346080	81346365	285	DEL
gt	3	82144833	82144834	6086	INS
gt	3	82203600	82204182	582	INV
gt	3	82347403	82347881	478	DEL
gt	3	82965716	82965995	279	DEL
gt	3	83063409	83064043	634	DEL
gt	3	83063625	83063818	193	DEL
gt	3	83077341	83077342	6000	INS
gt	3	83077480	83077481	6000	INS
gt	3	83613968	83613969	589	INS
gt	3	83828096	83828298	202	DEL
gt	3	83954931	83954932	394	INS
gt	3	84104911	84107361	2450	DUP
gt	3	84105990	84106943	953	DUP
gt	3	84337777	84337778	4433	INS
gt	3	84405095	84405096	1992	INS
gt	3	84593162	84593163	185	INS
gt	3	84699569	84702928	3359	DEL
gt	3	84699604	84702643	3039	DEL
gt	3	84832090	84832091	357	INS
gt	3	84947935	84947936	3745	INS
gt	3	85663331	85663332	316	INS
gt	3	85663336	85663337	331	INS
gt	3	85726510	85730514	4004	DEL
gt	3	86264909	86264910	951	INS
gt	3	86882910	86883097	187	DEL
gt	3	87447671	87456523	8852	DEL
gt	3	87458645	87460217	1572	DEL
gt	3	88215503	88216223	720	INV
gt	3	88453740	88453993	253	DEL
gt	3	88609585	88609586	167	INS
gt	3	89260708	89261170	462	DEL
gt	3	89723778	89723779	335	INS
gt	3	89723803	89723804	265	INS
gt	3	90473518	90473519	6035	INS
gt	3	94042481	94042482	6000	INS
gt	3	94348748	94348749	282	INS
gt	3	94846623	94846624	6000	INS
gt	3	95115740	95117321	1581	DEL
gt	3	95465721	95470758	5037	DEL
gt	3	97220029	97221775	1746	DEL
gt	3	97914625	97914626	827	INS
gt	3	98410125	98414758	4633	DUP
gt	3	98410151	98414776	4625	DUP
gt	3	98711146	98711957	811	DEL
gt	3	98743637	98743638	6000	INS
gt	3	98775471	98775472	6077	INS
gt	3	98899064	98902384	3320	DEL
gt	3	98982393	98982498	105	DEL
gt	3	99037457	99037745	288	DEL
gt	3	99207482	99216622	9140	DUP
gt	3	99628794	99629617	823	DEL
gt	3	99654797	99654798	882	INS
gt	3	99906248	99906750	502	DUP
gt	3	100112490	100112491	334	INS
gt	3	100306777	100307081	304	DEL
gt	3	100306796	100307062	266	DEL
gt	3	100737120	100737415	295	DUP
gt	3	100798719	100798720	82	INS
gt	3	100917852	100917853	6000	INS
gt	3	100918018	100918019	6000	INS
gt	3	101491401	101492598	1197	DEL
gt	3	102094438	102094439	201	INS
gt	3	102810341	102810655	314	DEL
gt	3	103467692	103467693	1134	INS
gt	3	104249702	104249816	114	DEL
gt	3	105333887	105333888	145	INS
gt	3	106652548	106652966	418	DEL
gt	3	106960736	106960737	6000	INS
gt	3	107037946	107040240	2294	DUP
gt	3	107165028	107165760	732	DEL
gt	3	107165074	107165862	788	DEL
gt	3	107893303	107893304	288	INS
gt	3	109335397	109337938	2541	DEL
gt	3	110256974	110257251	277	DEL
gt	3	110270998	110270999	284	INS
gt	3	110677345	110677496	151	DEL
gt	3	111226342	111226343	339	INS
gt	3	112453447	112453448	338	INS
gt	3	112453467	112453468	326	INS
gt	3	113854027	113854335	308	DEL
gt	3	114113184	114114670	1486	DEL
gt	3	114150203	114159210	9007	DEL
gt	3	114466513	114466768	255	DEL
gt	3	115024244	115024551	307	DEL
gt	3	116204802	116205157	355	DEL
gt	3	116204807	116205146	339	DEL
gt	3	116523397	116525894	2497	DEL
gt	3	117155776	117155777	586	INS
gt	3	118895924	118895925	6000	INS
gt	3	119498522	119498670	148	DEL
gt	3	119894000	119894436	436	DEL
gt	3	120162203	120164970	2767	DEL
gt	3	120309334	120309335	215	INS
gt	3	120425431	120425432	308	INS
gt	3	121863079	121863712	633	DEL
gt	3	122138446	122138757	311	DEL
gt	3	122138450	122138768	318	DEL
gt	3	122445711	122445712	199	INS
gt	3	123033670	123033671	1225	INS
gt	3	123197403	123198059	656	DEL
gt	3	123209236	123209237	338	INS
gt	3	123269934	123269935	6000	INS
gt	3	124157384	124157385	276	INS
gt	3	124498980	124499059	79	DEL
gt	3	124890045	124890719	674	DEL
gt	3	125062251	125062391	140	DEL
gt	3	125062320	125062387	67	DEL
gt	3	125214361	125214362	310	INS
gt	3	125449612	125452945	3333	DUP
gt	3	125485023	125485073	50	DUP
gt	3	125607919	125608138	219	DEL
gt	3	125676778	125678940	2162	DEL
gt	3	125904360	125904361	353	INS
gt	3	125904381	125904382	351	INS
gt	3	125948208	125948209	6000	INS
gt	3	126090158	126090159	983	INS
gt	3	126234247	126234375	128	DEL
gt	3	126358734	126359457	723	DEL
gt	3	127626194	127626258	64	DEL
gt	3	128379365	128380240	875	DUP
gt	3	128660687	128663158	2471	DEL
gt	3	128949863	128949864	395	INS
gt	3	129657426	129657881	455	DEL
gt	3	129721447	129724930	3483	DUP
gt	3	130083019	130083020	352	INS
gt	3	130705546	130705957	411	DEL
gt	3	131069743	131069744	6094	INS
gt	3	131069750	131069751	6082	INS
gt	3	131315159	131315539	380	DEL
gt	3	131708371	131713276	4905	DEL
gt	3	131740179	131743486	3307	DEL
gt	3	131866917	131866918	189	INS
gt	3	132597849	132598734	885	DEL
gt	3	132967308	132967401	93	DUP
gt	3	133503772	133505079	1307	DEL
gt	3	134647086	134648607	1521	DUP
gt	3	134673911	134674550	639	DEL
gt	3	135014890	135015812	922	DEL
gt	3	135221503	135225248	3745	DEL
gt	3	135664775	135664776	4043	INS
gt	3	136020743	136026197	5454	DUP
gt	3	137003241	137003318	77	DUP
gt	3	137072357	137073355	998	DEL
gt	3	137565185	137565186	516	INS
gt	3	139425501	139426295	794	DEL
gt	3	139699687	139700864	1177	DUP
gt	3	139731759	139731760	7084	INS
gt	3	139923604	139924665	1061	DUP
gt	3	140193793	140194013	220	DEL
gt	3	140267506	140270885	3379	DEL
gt	3	140524405	140524406	326	INS
gt	3	140544085	140547062	2977	DEL
gt	3	140544425	140547048	2623	DUP
gt	3	140760582	140760583	133	INS
gt	3	141318570	141318571	85	INS
gt	3	141329252	141329315	63	DEL
gt	3	141384677	141384977	300	DEL
gt	3	142764338	142767044	2706	DEL
gt	3	143194819	143194820	345	INS
gt	3	144308180	144308181	85	INS
gt	3	144340168	144340562	394	DEL
gt	3	144503107	144503108	274	INS
gt	3	144517881	144518389	508	DEL
gt	3	144548527	144553002	4475	DEL
gt	3	144888448	144888900	452	DEL
gt	3	145146479	145147001	522	DEL
gt	3	145644867	145645549	682	DUP
gt	3	145668623	145669311	688	DUP
gt	3	146219796	146219797	114	INS
gt	3	146385276	146394853	9577	DEL
gt	3	146902583	146902584	151	INS
gt	3	146966601	146970019	3418	DEL
gt	3	147606668	147607234	566	DEL
gt	3	147606683	147607229	546	DEL
gt	3	148281437	148285412	3975	DEL
gt	3	148326754	148326755	6000	INS
gt	3	148359205	148359206	184	INS
gt	3	148963379	148969724	6345	DEL
gt	3	149097913	149097914	1160	INS
gt	3	149142356	149142357	87	INS
gt	3	149899156	149899459	303	DEL
gt	3	150242606	150242607	6000	INS
gt	3	150958810	150958811	85	INS
gt	3	151427757	151428341	584	DEL
gt	3	151503062	151503442	380	DEL
gt	3	151764904	151765269	365	DEL
gt	3	152347069	152355469	8400	DEL
gt	3	152611202	152611203	239	INS
gt	3	153019067	153019167	100	DEL
gt	3	153296904	153296905	109	INS
gt	3	153643509	153643510	238	INS
gt	3	154096744	154097056	312	DEL
gt	3	154647893	154650564	2671	DEL
gt	3	155410975	155411331	356	DEL
gt	3	156092216	156093534	1318	DEL
gt	3	157850444	157850518	74	DUP
gt	3	157854305	157854306	2204	INS
gt	3	158947203	158947204	774	INS
gt	3	159257035	159257678	643	DEL
gt	3	159257082	159257641	559	DUP
gt	3	159801329	159801330	6000	INS
gt	3	160378592	160381819	3227	DUP
gt	3	160402178	160403035	857	DEL
gt	3	161717440	161717441	255	INS
gt	3	162217770	162226820	9050	DUP
gt	3	162545360	162547640	2280	INV
gt	3	162545362	162548449	3087	INV
gt	3	162629418	162636412	6994	DUP
gt	3	162717055	162722104	5049	DEL
gt	3	162764749	162769110	4361	DEL
gt	3	162765054	162769076	4022	DEL
gt	3	163100563	163100564	4717	INS
gt	3	163191803	163191804	6000	INS
gt	3	163989158	163993590	4432	DEL
gt	3	164581706	164581707	85	INS
gt	3	164592674	164593936	1262	DEL
gt	3	165125193	165128152	2959	DUP
gt	3	165503768	165503769	75	INS
gt	3	166362285	166362286	246	INS
gt	3	166364634	166364635	85	INS
gt	3	168199045	168199046	240	INS
gt	3	168607361	168607904	543	DEL
gt	3	168738464	168738811	347	DEL
gt	3	168738471	168738828	357	DEL
gt	3	169266470	169266471	8849	INS
gt	3	169376644	169381091	4447	DEL
gt	3	169524277	169524278	352	INS
gt	3	169694971	169694972	111	INS
gt	3	170731404	170731765	361	DUP
gt	3	171220510	171221308	798	DEL
gt	3	171250102	171251439	1337	DEL
gt	3	171319254	171319255	324	INS
gt	3	171319257	171319258	360	INS
gt	3	172400920	172401217	297	DEL
gt	3	172582601	172591358	8757	DEL
gt	3	173268277	173268661	384	DEL
gt	3	173575551	173575827	276	DEL
gt	3	174077630	174077948	318	DEL
gt	3	174201968	174202177	209	DEL
gt	3	174225420	174225421	85	INS
gt	3	174476286	174476287	6000	INS
gt	3	174480113	174480114	1555	INS
gt	3	175080748	175083457	2709	DEL
gt	3	175813907	175813908	111	INS
gt	3	175918881	175919346	465	INV
gt	3	176142429	176142430	1086	INS
gt	3	177858470	177859853	1383	DEL
gt	3	177881107	177881230	123	DEL
gt	3	178550154	178550875	721	DEL
gt	3	179417975	179420665	2690	DEL
gt	3	179654341	179654762	421	DEL
gt	3	179689189	179690219	1030	DEL
gt	3	180171366	180171367	257	INS
gt	3	180173589	180173839	250	DEL
gt	3	181006014	181006501	487	DEL
gt	3	181292902	181298902	6000	DEL
gt	3	181497578	181498414	836	INV
gt	3	181994824	181994825	306	INS
gt	3	182199425	182200046	621	DUP
gt	3	182298977	182298978	350	INS
gt	3	182868398	182868399	6000	INS
gt	3	183032391	183032392	834	INS
gt	3	183251705	183252026	321	DUP
gt	3	184470868	184471299	431	DEL
gt	3	186542374	186542815	441	DEL
gt	3	186957925	186957926	85	INS
gt	3	186957930	186957931	314	INS
gt	3	187134189	187143803	9614	INV
gt	3	187732912	187734763	1851	DEL
gt	3	188304083	188305698	1615	DEL
gt	3	188883191	188883192	342	INS
gt	3	189263873	189264378	505	DEL
gt	3	189362226	189370914	8688	DEL
gt	3	189363364	189370884	7520	DEL
gt	3	189575886	189576275	389	DEL
gt	3	189737645	189740514	2869	DUP
gt	3	189737675	189740514	2839	DUP
gt	3	189855742	189859122	3380	DEL
gt	3	189955413	189955711	298	DEL
gt	3	190055160	190064213	9053	DUP
gt	3	190102987	190104122	1135	DEL
gt	3	190118729	190119284	555	DEL
gt	3	190465869	190466076	207	DEL
gt	3	190833196	190834068	872	INV
gt	3	191064633	191071631	6998	DUP
gt	3	191065920	191066877	957	DEL
gt	3	191076023	191078184	2161	DUP
gt	3	191580749	191581428	679	DEL
gt	3	191856106	191856403	297	DEL
gt	3	191856506	191857294	788	DEL
gt	3	191993005	191993006	85	INS
gt	3	192095746	192096271	525	DEL
gt	3	192137619	192137620	284	INS
gt	3	192673128	192673576	448	DEL
gt	3	193354036	193354037	302	INS
gt	3	193856082	193856687	605	DUP
gt	3	193870111	193870286	175	DEL
gt	3	194121175	194121907	732	DEL
gt	3	194398844	194400271	1427	DEL
gt	3	194555747	194556683	936	DUP
gt	3	194663946	194663947	612	INS
gt	3	194762967	194763079	112	DEL
gt	3	194768494	194768495	330	INS
gt	3	194950806	194950807	85	INS
gt	3	195224188	195224871	683	DEL
gt	3	195225469	195226029	560	DEL
gt	3	195349090	195349615	525	DEL
gt	3	195413515	195414626	1111	DEL
gt	3	195426062	195426063	1173	INS
gt	3	195426166	195426247	81	DEL
gt	3	195435072	195437092	2020	DUP
gt	3	195437764	195438280	516	DEL
gt	3	195452474	195452774	300	DEL
gt	3	195457684	195467272	9588	DUP
gt	3	195513223	195515032	1809	DEL
gt	3	195551055	195551920	865	DEL
gt	3	195551082	195551922	840	DEL
gt	3	195564628	195565086	458	DEL
gt	3	195601291	195602327	1036	DUP
gt	3	195601429	195602179	750	DEL
gt	3	195654379	195655359	980	DEL
gt	3	195773988	195774762	774	DUP
gt	3	196061753	196062344	591	DUP
gt	3	196537027	196537028	4067	INS
gt	3	196554966	196558456	3490	DUP
gt	3	196555133	196559345	4212	DUP
gt	3	196625678	196625679	57	INS
gt	3	196880099	196881566	1467	DEL
gt	3	197181007	197181008	8740	INS
gt	3	197730417	197732219	1802	DUP
gt	3	197731171	197731947	776	DEL
gt	3	197737814	197742280	4466	DEL
gt	3	197825372	197832657	7285	DUP
gt	3	197829522	197829523	905	INS
gt	3	197843925	197850165	6240	DEL
gt	4	629148	629339	191	DEL
gt	4	654083	654084	965	INS
gt	4	701537	702004	467	DEL
gt	4	738452	741433	2981	DUP
gt	4	771586	780882	9296	DEL
gt	4	783510	784239	729	DEL
gt	4	850211	850500	289	DEL
gt	4	893777	894201	424	DEL
gt	4	897962	898102	140	DEL
gt	4	912432	913167	735	DEL
gt	4	990469	993522	3053	DUP
gt	4	1031101	1031536	435	DEL
gt	4	1064164	1064557	393	DEL
gt	4	1080325	1081361	1036	DUP
gt	4	1086597	1087014	417	DEL
gt	4	1139263	1140396	1133	DEL
gt	4	1272372	1272373	951	INS
gt	4	1272406	1273203	797	DEL
gt	4	1276923	1277106	183	DEL
gt	4	1289801	1290073	272	DEL
gt	4	1357812	1358085	273	DEL
gt	4	1390719	1390720	1463	INS
gt	4	1391941	1392331	390	DEL
gt	4	1421246	1422356	1110	DEL
gt	4	1547082	1547459	377	DEL
gt	4	1557538	1558076	538	DEL
gt	4	2228165	2228166	1131	INS
gt	4	2357968	2358344	376	DEL
gt	4	2397841	2398425	584	DEL
gt	4	2400422	2400530	108	DEL
gt	4	2444498	2444892	394	DEL
gt	4	2571776	2571777	85	INS
gt	4	3018222	3018390	168	DEL
gt	4	3059754	3069435	9681	DUP
gt	4	3310787	3310953	166	DEL
gt	4	3389767	3390145	378	DEL
[truncated: 7,419 more rows]
