# Supplementary material for: Bayesian Integrative Detection of Structural Variations With False Discovery Rate Control
Source: Biom J. 2026 Mar 27;68(2):e70128. doi: 10.1002/bimj.70128 (PMC13022811; doi:10.1002/bimj.70128)
Supplement: Supplementary file 2 — Supporting Information [file BIMJ-68-e70128-s001.zip › Code_and_Data/Data_HG002/HG002_cutesv.vcf]

##fileformat=VCFv4.2
##source=cuteSV-2.0.3
##fileDate=2023-12-28 03:00:41 4-HKT
##contig=<ID=1,length=249250621>
##contig=<ID=2,length=243199373>
##contig=<ID=3,length=198022430>
##contig=<ID=4,length=191154276>
##contig=<ID=5,length=180915260>
##contig=<ID=6,length=171115067>
##contig=<ID=7,length=159138663>
##contig=<ID=8,length=146364022>
##contig=<ID=9,length=141213431>
##contig=<ID=10,length=135534747>
##contig=<ID=11,length=135006516>
##contig=<ID=12,length=133851895>
##contig=<ID=13,length=115169878>
##contig=<ID=14,length=107349540>
##contig=<ID=15,length=102531392>
##contig=<ID=16,length=90354753>
##contig=<ID=17,length=81195210>
##contig=<ID=18,length=78077248>
##contig=<ID=19,length=59128983>
##contig=<ID=20,length=63025520>
##contig=<ID=21,length=48129895>
##contig=<ID=22,length=51304566>
##contig=<ID=X,length=155270560>
##contig=<ID=Y,length=59373566>
##contig=<ID=MT,length=16569>
##contig=<ID=GL000207.1,length=4262>
##contig=<ID=GL000226.1,length=15008>
##contig=<ID=GL000229.1,length=19913>
##contig=<ID=GL000231.1,length=27386>
##contig=<ID=GL000210.1,length=27682>
##contig=<ID=GL000239.1,length=33824>
##contig=<ID=GL000235.1,length=34474>
##contig=<ID=GL000201.1,length=36148>
##contig=<ID=GL000247.1,length=36422>
##contig=<ID=GL000245.1,length=36651>
##contig=<ID=GL000197.1,length=37175>
##contig=<ID=GL000203.1,length=37498>
##contig=<ID=GL000246.1,length=38154>
##contig=<ID=GL000249.1,length=38502>
##contig=<ID=GL000196.1,length=38914>
##contig=<ID=GL000248.1,length=39786>
##contig=<ID=GL000244.1,length=39929>
##contig=<ID=GL000238.1,length=39939>
##contig=<ID=GL000202.1,length=40103>
##contig=<ID=GL000234.1,length=40531>
##contig=<ID=GL000232.1,length=40652>
##contig=<ID=GL000206.1,length=41001>
##contig=<ID=GL000240.1,length=41933>
##contig=<ID=GL000236.1,length=41934>
##contig=<ID=GL000241.1,length=42152>
##contig=<ID=GL000243.1,length=43341>
##contig=<ID=GL000242.1,length=43523>
##contig=<ID=GL000230.1,length=43691>
##contig=<ID=GL000237.1,length=45867>
##contig=<ID=GL000233.1,length=45941>
##contig=<ID=GL000204.1,length=81310>
##contig=<ID=GL000198.1,length=90085>
##contig=<ID=GL000208.1,length=92689>
##contig=<ID=GL000191.1,length=106433>
##contig=<ID=GL000227.1,length=128374>
##contig=<ID=GL000228.1,length=129120>
##contig=<ID=GL000214.1,length=137718>
##contig=<ID=GL000221.1,length=155397>
##contig=<ID=GL000209.1,length=159169>
##contig=<ID=GL000218.1,length=161147>
##contig=<ID=GL000220.1,length=161802>
##contig=<ID=GL000213.1,length=164239>
##contig=<ID=GL000211.1,length=166566>
##contig=<ID=GL000199.1,length=169874>
##contig=<ID=GL000217.1,length=172149>
##contig=<ID=GL000216.1,length=172294>
##contig=<ID=GL000215.1,length=172545>
##contig=<ID=GL000205.1,length=174588>
##contig=<ID=GL000219.1,length=179198>
##contig=<ID=GL000224.1,length=179693>
##contig=<ID=GL000223.1,length=180455>
##contig=<ID=GL000195.1,length=182896>
##contig=<ID=GL000212.1,length=186858>
##contig=<ID=GL000222.1,length=186861>
##contig=<ID=GL000200.1,length=187035>
##contig=<ID=GL000193.1,length=189789>
##contig=<ID=GL000194.1,length=191469>
##contig=<ID=GL000225.1,length=211173>
##contig=<ID=GL000192.1,length=547496>
##contig=<ID=NC_007605,length=171823>
##contig=<ID=hs37d5,length=35477943>
##ALT=<ID=INS,Description="Insertion of novel sequence relative to the reference">
##ALT=<ID=DEL,Description="Deletion relative to the reference">
##ALT=<ID=DUP,Description="Region of elevated copy number relative to the reference">
##ALT=<ID=INV,Description="Inversion of reference sequence">
##ALT=<ID=BND,Description="Breakend of translocation">
##INFO=<ID=PRECISE,Number=0,Type=Flag,Description="Precise structural variant">
##INFO=<ID=IMPRECISE,Number=0,Type=Flag,Description="Imprecise structural variant">
##INFO=<ID=SVTYPE,Number=1,Type=String,Description="Type of structural variant">
##INFO=<ID=SVLEN,Number=1,Type=Integer,Description="Difference in length between REF and ALT alleles">
##INFO=<ID=CHR2,Number=1,Type=String,Description="Chromosome for END coordinate in case of a translocation">
##INFO=<ID=END,Number=1,Type=Integer,Description="End position of the variant described in this record">
##INFO=<ID=CIPOS,Number=2,Type=Integer,Description="Confidence interval around POS for imprecise variants">
##INFO=<ID=CILEN,Number=2,Type=Integer,Description="Confidence interval around inserted/deleted material between breakends">
##INFO=<ID=RE,Number=1,Type=Integer,Description="Number of read support this record">
##INFO=<ID=STRAND,Number=A,Type=String,Description="Strand orientation of the adjacency in BEDPE format (DEL:+-, DUP:-+, INV:++/--)">
##INFO=<ID=RNAMES,Number=.,Type=String,Description="Supporting read names of SVs (comma separated)">
##INFO=<ID=AF,Number=A,Type=Float,Description="Allele Frequency.">
##FILTER=<ID=q5,Description="Quality below 5">
##FORMAT=<ID=GT,Number=1,Type=String,Description="Genotype">
##FORMAT=<ID=DR,Number=1,Type=Integer,Description="# High-quality reference reads">
##FORMAT=<ID=DV,Number=1,Type=Integer,Description="# High-quality variant reads">
##FORMAT=<ID=PL,Number=G,Type=Integer,Description="# Phred-scaled genotype likelihoods rounded to the closest integer">
##FORMAT=<ID=GQ,Number=1,Type=Integer,Description="# Genotype quality">
##CommandLine="cuteSV sortbam/HG002.Sequel.15kb.pbmm2.hs37d5.whatshap.haplotag.RTG.10x.trio.bam ../ref_hg19/hs37d5.fa HG002_cutesv.vcf ./"
#CHROM	POS	ID	REF	ALT	QUAL	FILTER	INFO	FORMAT	NULL
1	10332	cuteSV.DEL.0	CCTAACCCTAACCCTAACCCTACCCTAACCCTAACCCTAACCCTAACCCTAAC	C	.	PASS	PRECISE;SVTYPE=DEL;SVLEN=-52;END=10384;CIPOS=-13,13;CILEN=-5,5;RE=62;RNAMES=NULL;STRAND=+-	GT:DR:DV:PL:GQ	./.:.:62:.,.,.:.
1	10348	cuteSV.INS.0	A	ACCCCTAACCCCAACCCCACCCCAACCCCAACCCCAAC	.	PASS	PRECISE;SVTYPE=INS;SVLEN=37;END=10348;CIPOS=-10,10;CILEN=-4,4;RE=78;RNAMES=NULL	GT:DR:DV:PL:GQ	./.:.:78:.,.,.:.
1	10828	cuteSV.INS.1	G	GCAGAGAGGCGCGCCGCGCCGGCGCAGGCGCAGAGAGGCGCGCCGCGCCCAGGGGAGGAGGCGTGGCACAGGCGCAGAGACACATGCTAGC	.	PASS	PRECISE;SVTYPE=INS;SVLEN=90;END=10828;CIPOS=-2,2;CILEN=-6,6;RE=138;RNAMES=NULL	GT:DR:DV:PL:GQ	./.:.:138:.,.,.:.
1	136554	cuteSV.INS.2	A	AGGCTGACCTCTGTCCGCGTGGGAGGGGCCGGGGTGAGGCAAGGGCTCACACTGACCTCTCTCAGCGTGGGAGGGGCCGGTGTGAGGCAAGGGGCTCGGGCTGACCTCTCTCAGCGTGGGAGGGGCCGGTGTGAGGCAAGGGGCTCG	.	PASS	PRECISE;SVTYPE=INS;SVLEN=146;END=136554;CIPOS=-0,0;CILEN=-0,0;RE=5;RNAMES=NULL	GT:DR:DV:PL:GQ	./.:.:5:.,.,.:.
1	136768	cuteSV.INS.3	T	TGGGAGGGGCCGGTGTGAGGCAAGGGGCTCGGGCTGACCTCTCTCAGCGC	.	PASS	PRECISE;SVTYPE=INS;SVLEN=49;END=136768;CIPOS=-56,56;CILEN=-0,0;RE=5;RNAMES=NULL	GT:DR:DV:PL:GQ	./.:.:5:.,.,.:.
1	136945	cuteSV.INS.4	G	GGGCTGACCTCTGTCCGCGTGGGAGGGGCCGGTGTGAGCAAGGGGCTCGGGCTGACCTCTCTCAGTGTGGGAGGGGCCGGTGTGAGGCAAGGGGCTCACGCTGACCTCTGTCTGCGTGGGAGGGGCCGGTGTGAGACAAGGGGCTCGGGCTGACCTCTCTCAGCGTGGGAGGGGCCGGTGTGAGGCAAGGGGCTCGGGCTGACCTCTCTCAGCGTGGGAGGGGCCAGTGTGAGGCAAGGGCTCACACTGACCTCTCTCAGCATGGGAGGGGCCGGTGTGAGACAAGG	.	PASS	PRECISE;SVTYPE=INS;SVLEN=286;END=136945;CIPOS=-7,7;CILEN=-7,7;RE=21;RNAMES=NULL	GT:DR:DV:PL:GQ	./.:.:21:.,.,.:.
1	533253	cuteSV.INS.5	A	ATCTCAGCAGCTCACGGTGTGGAAACTGCGACACTCACGCGGGTGCCATCTCAGCAGCTCACGGTGTGGAAACTGCGACACTCACACGGGTGCCATCTCAGC	.	PASS	PRECISE;SVTYPE=INS;SVLEN=101;END=533253;CIPOS=-12,12;CILEN=-12,12;RE=7;RNAMES=NULL	GT:DR:DV:PL:GQ	./.:.:7:.,.,.:.
1	533949	cuteSV.INS.6	G	GCGGGTGCCGTCTCAGCAGCTCACGGTGTGGAAACTGCGACACTCACGCGGGTGCCGTCTCAGCAGCTCACGGTGTGGAAACTGCGACACTCACACGGGTGCCATCTCAGCAGCTCACGGTGTGGAAACTGCGACACTCACACGGGTGCCATCTCAGCAGCT	.	PASS	PRECISE;SVTYPE=INS;SVLEN=161;END=533949;CIPOS=-35,35;CILEN=-25,25;RE=7;RNAMES=NULL	GT:DR:DV:PL:GQ	./.:.:7:.,.,.:.
1	545927	cuteSV.INS.7	C	CTGCAGGAGAGGAGATGCCCAGGCCTGGCGGCCGGCGCACGCGGGTTCTCTGTGGCCAGCAGGCGGCGCTGCAGGAGAGGAGATGCCCAGGCCAGGCGGCCGGCGCACGCGGGTTCTCTGTGGCCAGCAGGCGGCGCTGCAGGAGAGGAGATGCCCAGGCCTGGCGGCCGGCGCACGCGGGTTCTCTGTGGCCAGCAGGCGGCGA	.	PASS	PRECISE;SVTYPE=INS;SVLEN=204;END=545927;CIPOS=-5,5;CILEN=-0,0;RE=33;RNAMES=NULL	GT:DR:DV:PL:GQ	./.:.:33:.,.,.:.
1	605031	cuteSV.INS.8	A	ATACATGGAGGGGAACAACACACACCAGGGCCTCTCAGGGGGACAGGGGGTAGGAGACCATCAGGACAAACACGTGGATACATGGAGGGGAACAACACACACCAGGGCCTCTCAGGGGGACAGGGGGTAGGAGACCATCAGGACAAACACGTGGATACATGGAGGGGAACAACACACACCAGGGCCTCTCAGGGGGACAGGGGGTAGGAGACCATCAGGACAAACACGTGG	.	PASS	PRECISE;SVTYPE=INS;SVLEN=230;END=605031;CIPOS=-11,11;CILEN=-0,0;RE=23;RNAMES=NULL	GT:DR:DV:PL:GQ	./.:.:23:.,.,.:.
1	662612	cuteSV.INS.9	T	TGTGAGACAAGGGGCTCACGCTGACCTCTGTCCACGTGGGAGGGGCCGGG	.	PASS	PRECISE;SVTYPE=INS;SVLEN=49;END=662612;CIPOS=-0,0;CILEN=-0,0;RE=5;RNAMES=NULL	GT:DR:DV:PL:GQ	./.:.:5:.,.,.:.
1	662692	cuteSV.INS.10	C	CGCGTGGGAGGGGCCGGTGTGAGGCAAGGGCTCACACTGACCTCTCTCAGCGTGGGAGGGGCCGGTGTGAGGCAAGGGGCTCACGCTGACCTCTGTCCGCGTGGGAGGGGCCGGTGTGAGGCAAGGGCTCACACTGACCTCTCTCAGCGTGGGAGGGGCCGGTGTGAGGCAAGGGGCTCAGGCTGACCTCTGTCCGCGTGGGAGGGGCCGGTGTGAGGCAAGGGCTCACACTGACCTCTCTCAGCGTGGGAGGGGCCTGTGTGAGGCAAGGGGCTCACGCTGACCTCTGTCCGCGTGGGAGGGGCCGGTGTGAGGCAAGGGCTCACGCTGACCTCTCTCAGCGTGGGAGGGGCCAGTATGAGGCAAGGGCTCAGGCTGACCTCTGTCCGCGTGGGAGGGGCCGGTGTGAGGCAAGGGCTCACGCTGACCTCTCTCAGCGTGGGAGGGGCCGGTGTGAGGCAAGGGGCTCGGGCTGACCTCTCTCAGCGTGGGAGGGGCCGGTGTGAGGCAAGGGGCTCACGCTGACCTCTGTCCGCGTGGGAGGGGCCGGTGTGAGACAAGGGGCTCGGGCTGACCTCTCTCAGCGTGGGAGGGGCCGGTGTGAGGCAAGGGGCTCGGGCTGACCTCTCTCAGCGTGGGAGGGGCCAGTGTGAGGCAAGGGCTCACACTGACCTCTCTCAGCATGGGAGGGGCCGGTGTGAGACAAGGGGCTCGGGCTGACCTCTGTCCGCGTGGGAGGGGCCGGTGTGAGGCAAGGACTCACACTGACCTCTCTCAGCATGGGAGGGGCCGGTGTGAGACAAGGGGCTCACACTGACCTCTGTCCGCGTGGGAGGAGCCGGTGTGAGGCAAGAGCTCACACTGACCTCTCTCAGCGTGGGAGGGGCCGGGGTGAGGCAAGGGGCTCACGCTGACCTCTGTCCACGTGGGAGGGGCCGGGGTGAGGCAAGGGCTCACACTGACCTCTCTCAGCGTGGGAGGGGCCAGTGTGAGGCAAGGGGCTCACGCTGACCTCTGTCCGCGTGGGAGGGGCCGGTGTGAGGCAAGGGCTCACACTGACCTCTCTCAGCGTGGGAGGAGCCGGTGTGAGACAAGGGGCTCACGCTGACCTCTGTCCGCGTGGGAGGGGCCGGTGTGAGGCAAGGGCTCACACTGACCTCTCTCAGCGTGGGAGGGGCCGGTGTGAGGCAAGGGGCTCACGCTGACCTCTGTCCACGTGGGAGGGGCCGGGGTGAGGCAAGGGCTCACACTGACCTCTCTCAGCGTGGGATGGGCCGGTGTGAGGCAACGGGCTCACGCTGACCTCTGTCCGCGTGGGAGGGGCCGGTGTGAGGCAAGGGCTCACACTGACCTCTCAGCGTGGGAGGGGCCGGTGTGAGGCAAGGGGCTCACGCTGACCTCTGTCCACATGGGAGGGGCCGGGGTGAGGCAAGGGCTCACACTGACCTCTCTCAGCGTGGGAGGGGCCGGTGTGAGGCAAGGGGCTCACGCTGACCTCTGTCT	.	PASS	PRECISE;SVTYPE=INS;SVLEN=1502;END=662692;CIPOS=-2,2;CILEN=-1,1;RE=5;RNAMES=NULL	GT:DR:DV:PL:GQ	./.:.:5:.,.,.:.
1	725624	cuteSV.DEL.1	ATGGAATGAACTCGAATGGAATACAATGGAATTTAATGGAATGGACTCTAATGGAATG	A	.	PASS	PRECISE;SVTYPE=DEL;SVLEN=-57;END=725681;CIPOS=-49,49;CILEN=-1,1;RE=18;RNAMES=NULL;STRAND=+-	GT:DR:DV:PL:GQ	./.:.:18:.,.,.:.
1	756259	cuteSV.INS.11	G	GTCTACACTACCTGCCTGGCCAGCAGATCCACCCTGTCTACACTACCTGCCTGGGCAGTAGTTCCACGCAATCTCCCCTACCTGCCTCTCCAGCAGACCCGCCCTATCTATACTACTTGCCTGTCCAGCAGATCCACTCTATCTACACGACCTGCCTGTCCAGCAGATCCACCCTGTCTACACTACCTGCTTGTCCAGCAGGTCCACCCTGTCTATACTACCTGCCTGGCCAGTAGATCCACACTA	.	PASS	PRECISE;SVTYPE=INS;SVLEN=245;END=756259;CIPOS=-2,2;CILEN=-0,0;RE=34;RNAMES=NULL	GT:DR:DV:PL:GQ	./.:.:34:.,.,.:.
1	757807	cuteSV.DEL.2	CCCTGGCCAGCAGATCCACCCTGTCTATACTACCT	C	.	PASS	PRECISE;SVTYPE=DEL;SVLEN=-34;END=757841;CIPOS=-0,0;CILEN=-0,0;RE=36;RNAMES=NULL;STRAND=+-	GT:DR:DV:PL:GQ	./.:.:36:.,.,.:.
1	774839	cuteSV.DEL.3	CTGGACACACACACCTAGACACACACACCTGGACAAACACAC	C	.	PASS	PRECISE;SVTYPE=DEL;SVLEN=-41;END=774880;CIPOS=-3,3;CILEN=-0,0;RE=36;RNAMES=NULL;STRAND=+-	GT:DR:DV:PL:GQ	./.:.:36:.,.,.:.
1	788869	cuteSV.DEL.4	TGTGGTAAACTGATGAACCCCGACCCTGATGAACGTGAGATGACCGCCG	T	.	PASS	PRECISE;SVTYPE=DEL;SVLEN=-48;END=788917;CIPOS=-16,16;CILEN=-0,0;RE=37;RNAMES=NULL;STRAND=+-	GT:DR:DV:PL:GQ	./.:.:37:.,.,.:.
1	801995	cuteSV.INS.12	G	GTGGTCCTCCCCCTGCACTCACATCCCTGACGTCCTCCCGAGCCCTCACA	.	PASS	PRECISE;SVTYPE=INS;SVLEN=49;END=801995;CIPOS=-3,3;CILEN=-0,0;RE=25;RNAMES=NULL	GT:DR:DV:PL:GQ	./.:.:25:.,.,.:.
1	802222	cuteSV.INS.13	G	GTCCTCCGAGCCCTCCCGTGGTCCTCCCCCTGCACTCACATCCCTGACGTCCTCCCGAGCCCTCACATGGTCCTCCCCCTGCACTCACATCCCTGACA	.	PASS	PRECISE;SVTYPE=INS;SVLEN=97;END=802222;CIPOS=-4,4;CILEN=-0,0;RE=25;RNAMES=NULL	GT:DR:DV:PL:GQ	./.:.:25:.,.,.:.
1	811404	cuteSV.INS.14	T	TCCTCCCCCACACTCCCCCACACTCCTCCCCCATACTCCCCCACACTCCCTCATACTCCCCCATACTACCCCAACCTCCCCCATACTCCCCCACACTCCCCCACACTCCCCCAAACTCCCCCATACTCCCCCATACTCCCCCACACTCCCCCACACTCCCCCACACTCCCCCATACTCCCCCACACTCCCCCACACTCACCCACACTCCCCCATACTCCCCCAACCTCCCCCATACTCCCCCACATTCCCCATACTCCCCCATACTCCCCCAAACTCCCCCATACTCCTCCCCCATACTCCCCCATACTCCCCCACACTCCCCCATACTCCTCCCCCATACTCCTCCCCCATACTCCCCCATATTCCCCCATACTCCCCCATACTCCCCCAAACTCCCCCATACTCCTCCCCCACACTCCCCCATACTCCCCCACACTCCCCCACACTCCCCCAAACTCCCCCATACTCCTCCCCCATACTCCCCCATACTCCCCCACACTCCCCCACACTCCCCCACACTCCCCCAAACTCCCCCATACTCCTCCCCCATACTCCCCCATACTCCCCCACACTCCCCCACACTCCCCCACACTCCCCCATACTCCCCCATACTCCTCCCCCATACTCCCCCATACTCCCCCACACTCCCCCAAACTCCCCCATACTCCTCCCCCATACTCCCCCATACTCCCCCACAATCCCCCACACTCCCCCACACTCCCCCACACTCCCCCATACTCCCCCACACTCCCCCATACTCCCCCAACCTCCCCCATACTCCCCCACATTCCCCCATACTCCCCCATACTCCCCCAAACTCCCCCATACTCCTCCCCCACACTCCCCCACACTCCCCCACACTCCCCCAAACTCCCCCATACTCCTCCCCCATACTCCCCCATACTCCCCCCACACTCCCCCATACTCCCCCAACCTCCCCCATACTCCCCCACATTCCCCCATACTCCCCCATACTCCCCCAAACTCCCCCATACTCCTCCCCCATACTCCCCCATACTCCCCCACACTCCCCCACACTCCCCCATACTCCCCCACACTCCCCCATACTCCCCCAACCTCCCCCATACTCCCCCACATTCCCCCATACTCCCCCATACTCCCCCAAACTCCCCCATACTCCTCCCCCATACTCCCCCATACTCCCCCACACTCCCCCACACTCCCCCATACTCCCCCACACTCCCCCATACTCCCCCAACCTCCCCCATACTCCCCCACATTCCCCCATACTCCCCCATACTCCCCCAAACTCCCCCATACTCCTCCCCCATACTCCCCCATACTCCCCCACACTCCCCCACACTCCCCCATACTCCCCCAAACTCCCCCATACTCCTCCCCCATACTCCCCCATACTCCCCCACACTCCCCCAAACTCCCCCATACTCCTCCCCCATACTCCCCCATACTCCCCCAACCTCCCCCATACTCCCCCACATTCCCCCATACTCCCCCATACTCCCCCAAACTCCCCCATACTCCTCCCCCATACTCCCCCACACTCCCCCACACTCCCCCAAACTCCCCCATACTCCTCCCCCATACTCCCCCACACTCCCCCACACTCCCCCACACTCCCCCATACTCCCCCACACTCCCCCACACTCCCCCATACTCCCCCACACTCCCCCACACTCCCCCAACCTCCCCCATACTCCCCCACATTCCCCCATACTCCCCCATACTCCCCCAAACTCCCCCATACTCCTCCCCCACACTCCCCCATACTCCCCCATACTCGCCCAACCTCCCCCATACTCCCCCACACTCCCCCATACTCCCCCACAGTCCCCCACACTCCCCCACACTCCCCCAACCTCCCCCATACTCCCCATACTCGCCCACACTCGCCCACACCCCCCCCATACTCCCCCACACTCCCCCATACTCCCCCACAC	.	PASS	PRECISE;SVTYPE=INS;SVLEN=1919;END=811404;CIPOS=-19,19;CILEN=-4,4;RE=15;RNAMES=NULL	GT:DR:DV:PL:GQ	./.:.:15:.,.,.:.
1	811680	cuteSV.INS.15	C	CCCCACACTCCCTCACAGTCGCCCACACTCCCCCACACTCCCCCACACTCGCCCACACTCCCCCACGCTCCCCCATACTCGCCCACGCTCCCCCACACTCGCCCACGCTCCCCCACGCTCCCCCACACTCGCCCACGCTCCCCCACACTCGCCCACGCTCCCCCACGCTCCCCCACACTCGCCCACGCTCCCCCACACTCGCCCACGCTCCCCCACGCTCCCCCACACTCGCCCACGCTCCCCCACACTCGCCCACGCTCCCCCACGCTCCCCCACACTCGCCCACGCTCCCCCACACTCGCCCACGCTCCCCCACGCTCCCCCACACTCGCCCACGCTCCCCCACACTCGCCCACGCTCCCCCACGCTCCCCCACACTCGCCCACGCTCCCCCACACTCGCCCACGCTCCCCCACGCTCCCCCACACTCGCCCACGCTCCCCCACACTCGCCCACGCTCCCCACGCTCCCCCACACTCGCCCACGCTCCCCCACACTCGCCCACACTCCCCCACACTCACCCACACTCGCCCACACTCCCCCACACTCCCTCACAGTCG	.	PASS	PRECISE;SVTYPE=INS;SVLEN=559;END=811680;CIPOS=-9,9;CILEN=-0,0;RE=17;RNAMES=NULL	GT:DR:DV:PL:GQ	./.:.:17:.,.,.:.
1	818024	cuteSV.DEL.5	TAATATATTAGCTATTCTAGACTTTATGCATTTATGTAAAGTTTTCTTTGTTGCACTTTAAGTTCTGTGATACATGGGCAGAGCATGC	T	.	PASS	PRECISE;SVTYPE=DEL;SVLEN=-87;END=818111;CIPOS=-0,0;CILEN=-0,0;RE=29;RNAMES=NULL;STRAND=+-	GT:DR:DV:PL:GQ	./.:.:29:.,.,.:.
1	821601	cuteSV.INS.16	G	GGGCTGCCCTTTGGCAGAGCAGGTGTGCTGT	.	PASS	PRECISE;SVTYPE=INS;SVLEN=30;END=821601;CIPOS=-0,0;CILEN=-0,0;RE=24;RNAMES=NULL	GT:DR:DV:PL:GQ	./.:.:24:.,.,.:.
1	829169	cuteSV.DEL.6	AAAAAAAAAAAAAATATATATATATATATATATATAT	A	.	PASS	PRECISE;SVTYPE=DEL;SVLEN=-36;END=829205;CIPOS=-0,0;CILEN=-0,0;RE=33;RNAMES=NULL;STRAND=+-	GT:DR:DV:PL:GQ	./.:.:33:.,.,.:.
1	843215	cuteSV.INS.17	C	CCTGCCCGGTCCTTCTGACCAGCCGAGAGAGTA	.	PASS	PRECISE;SVTYPE=INS;SVLEN=32;END=843215;CIPOS=-3,3;CILEN=-0,0;RE=13;RNAMES=NULL	GT:DR:DV:PL:GQ	./.:.:13:.,.,.:.
1	844541	cuteSV.DEL.7	GGGCGCACCTTTGCTGGTATATGCGGGGGTCGGGGTCAGGCCCCCGGGCGCACCGTTGCTGGTATATGCGGGGGTCGGGGTCAGGCCCCCGGGCGTTGCTGGTATATGCGGGGGTCGGGGTCAGGCCCCCGGGCGCACCGTTGCTGGTATATGCGGTGGTCGGGGTCAGGCCCCCGGGCGCACCGTTGCTGGTATATGCGGGGGTCGGGGTCAGGCCCCCGGGCGCACCGTTGCTGGTATATGCGGTGGTCGGGGTCAGGCCCCCGGGCGCATCTTTGCTGGTATATGCGGTGGTCGGGGTCAGGCCCC	G	.	PASS	PRECISE;SVTYPE=DEL;SVLEN=-308;END=844849;CIPOS=-17,17;CILEN=-9,9;RE=28;RNAMES=NULL;STRAND=+-	GT:DR:DV:PL:GQ	./.:.:28:.,.,.:.
1	869440	cuteSV.DEL.8	GGGCAGGGGAGGCGGCTGCGTTACAGGTGGGCAGGGGAGGCGGCTCCGTTACAGGTGGGCAGGGGAGGCGGCTGCGTTACAGGTGGGCAGGGGAGGCGGCTGCGTTACAGGTGGGCAGGGGAGGCGGCTGCGTTACAGGTGGGCAGGGGAGGCGGCTCCGTTACAGGTGGGCAGGGGAGGCGGCTCCGTTACAGGTGGGCAGGGGAGGCGGCTGCGTTACAGGTGGGCAGGGGAGGCGGCTGCGTTACAGGTGGGCGGGGGAGGCGGCTGCGTTACAGGTGGGCGGGGGAGGCGGCTGCGTTACAGGTGGGCAGGGGGGGCGGCTGCGTTACAGGTGGGCGGGGGAGGCGGCTGCGTTACAGGTGGGCGGGGGAGGCGGCTCCGTTACAGGTGGGCGGGGGAGGCGGCTGCGTTACAGGTGGGCGGGGGAGGCGGCTGCGTTACAGGTGGGCGGGGGGGGCGGCTGCGTTACAGGTGGGCGGGGGAGGCTGCTCCGTTACAGGTGGGCGGGGGAGGCTGCTCCGTTACAGGTGGGCGGGGGGGGCGGCTGCGTTACAGGTGGGCGGGGGGGGCGGCTGCGTTACAGGTGGGCGGGGGAGGCGGCTGCGTTACAGGTGGGCGGGGGAGGCGGCTCCGTTACAGGTGGGCGGGGGAGGCGGCTGCGTTACAGGTGGGCGGGGGAGGCGGCTGCGTTACAGGTGGGCAGGGGAGGCGGCTGCGTTACAGGTGGGCAGGGGAGGCGGCTGCGTTACAGGTGGGCGGGGGAGGCGGCTCCGTTACAGGTGGGCGGGGGAGGCGGCTGCGTTACAGGTGG	G	.	PASS	PRECISE;SVTYPE=DEL;SVLEN=-813;END=870253;CIPOS=-7,7;CILEN=-2,2;RE=22;RNAMES=NULL;STRAND=+-	GT:DR:DV:PL:GQ	./.:.:22:.,.,.:.
1	871648	cuteSV.DEL.9	GTCCCCGGTCCCGCCTCCTAGGGCTCCTGGACGGAGGGG	G	.	PASS	PRECISE;SVTYPE=DEL;SVLEN=-38;END=871686;CIPOS=-9,9;CILEN=-0,0;RE=28;RNAMES=NULL;STRAND=+-	GT:DR:DV:PL:GQ	./.:.:28:.,.,.:.
1	884041	cuteSV.INS.18	C	CCCTGGCTGCACCCTGGTCCCCCTGGTCCCTTTGGCCTGCA	.	PASS	PRECISE;SVTYPE=INS;SVLEN=40;END=884041;CIPOS=-5,5;CILEN=-0,0;RE=28;RNAMES=NULL	GT:DR:DV:PL:GQ	./.:.:28:.,.,.:.
1	900015	cuteSV.DEL.10	TCCGCAGTGGGGATGTGCTGCCGGGAGGGGGGCGCGGGTCCGCAGTGGGGATGTGCTGCCGGGAGGGGGGCGCGG	T	.	PASS	PRECISE;SVTYPE=DEL;SVLEN=-74;END=900089;CIPOS=-10,10;CILEN=-0,0;RE=24;RNAMES=NULL;STRAND=+-	GT:DR:DV:PL:GQ	./.:.:24:.,.,.:.
1	912984	cuteSV.INS.19	C	CCAACCCCGGGAACCGCCTCCCACTCCCCCCACCAACCCGGGAACCGCCCTCCCACTCCCCCCACCAACCCCGGGAACCGCCTGCCCCCGCCACCAACCCCGGGAACCGCCTCCCACTCCCCCCGCAACCCCGGGAACCGCCTCCCACTCCCCCCGCAACCCCGGGAACCGCCTCCCACTCCCCCCGCAACCCCGGGAACCGCCTCCCACTCCCCCCACCAACCCCGGGAACCGCCTCCCACTCCCCCCGCAACCCCGGGAACCGCCTCCCACTCCCCCCGCAACCCCGGGAAACCGCCTCCCACTCCCCCCACCAACCCCGGGAACCGCCTCCCACTCCCCCCACCAACCCCGGGAACCGCCTCCCACTCCCCCCGCAACCCGGGAACCGCCTCCCACTCCCCCCCACCAACCCCGGGAACCGCCTCCCACTCCCCCCACCAACCCCGGGAACCGCCTCCCACTCCCCCCCACCAACCCCGGGAAACCGCCTCCCACTCCCCCCGCAACCCCGGGAACCGCCTCCCACTCCCCGCGC	.	PASS	PRECISE;SVTYPE=INS;SVLEN=537;END=912984;CIPOS=-122,122;CILEN=-107,107;RE=16;RNAMES=NULL	GT:DR:DV:PL:GQ	./.:.:16:.,.,.:.
1	924199	cuteSV.INS.20	G	GGAGTGTTTCGGGAGTTCTGGGTTGATTGTTTCTGGAGTTCAGGGTT	.	PASS	PRECISE;SVTYPE=INS;SVLEN=46;END=924199;CIPOS=-4,4;CILEN=-0,0;RE=20;RNAMES=NULL	GT:DR:DV:PL:GQ	./.:.:20:.,.,.:.
1	931727	cuteSV.INS.21	A	AAGGGGCACCCCACATCTGGGGCCACAGGATGCAGGGTGGGGAGGGCAGAAAGGCCCCCCCGCGGGAAGGGGCACCCCACATCTGGGGCCACAGGATGCAGGGTGGGGAGGGCAGAAAGGACCCCCCGCTGGAGGGGGCACCTCACGTCTGGGGCCACAGGATGCAGGGTGGGGAGGACAGAAAGGACCCCCCGCTGG	.	PASS	PRECISE;SVTYPE=INS;SVLEN=197;END=931727;CIPOS=-0,0;CILEN=-0,0;RE=13;RNAMES=NULL	GT:DR:DV:PL:GQ	./.:.:13:.,.,.:.
1	934123	cuteSV.INS.22	T	TGCGGAGGGGAGGGCGCGGAGGGGAGGGCGCGGAGCGGAGGGGAGGGCGC	.	PASS	PRECISE;SVTYPE=INS;SVLEN=49;END=934123;CIPOS=-2,2;CILEN=-2,2;RE=23;RNAMES=NULL	GT:DR:DV:PL:GQ	./.:.:23:.,.,.:.
1	964765	cuteSV.INS.23	G	GATCAGTGTCTATGCAGGCAGGTGGGGGGGA	.	PASS	PRECISE;SVTYPE=INS;SVLEN=30;END=964765;CIPOS=-3,3;CILEN=-0,0;RE=33;RNAMES=NULL	GT:DR:DV:PL:GQ	./.:.:33:.,.,.:.
1	966269	cuteSV.DEL.11	ATGTGTGTGTGTGCAGTGCATGGTGCTGTGAGATCAGC	A	.	PASS	PRECISE;SVTYPE=DEL;SVLEN=-37;END=966306;CIPOS=-0,0;CILEN=-0,0;RE=32;RNAMES=NULL;STRAND=+-	GT:DR:DV:PL:GQ	./.:.:32:.,.,.:.
1	977154	cuteSV.DEL.12	CTCCGGCCAGTGCCAGGGTCGAGGTGGGCGGCTCCCCCGGGGGAGGGC	C	.	PASS	PRECISE;SVTYPE=DEL;SVLEN=-47;END=977201;CIPOS=-1,1;CILEN=-0,0;RE=27;RNAMES=NULL;STRAND=+-	GT:DR:DV:PL:GQ	./.:.:27:.,.,.:.
1	1004181	cuteSV.INS.24	C	CAGATGCAGGTGCGGCGGGGCGGGGCCACGCGGGCTGTGA	.	PASS	PRECISE;SVTYPE=INS;SVLEN=39;END=1004181;CIPOS=-4,4;CILEN=-0,0;RE=14;RNAMES=NULL	GT:DR:DV:PL:GQ	./.:.:14:.,.,.:.
1	1004204	cuteSV.INS.25	G	GGCCACGCGGGCTGTGCAGATGCAGGTGCGGCGGGGCGGGGCCACGCGGGCTGTGAAGGTGCAGGTGCGGCGGGGCAGA	.	PASS	PRECISE;SVTYPE=INS;SVLEN=78;END=1004204;CIPOS=-22,22;CILEN=-1,1;RE=8;RNAMES=NULL	GT:DR:DV:PL:GQ	./.:.:8:.,.,.:.
1	1011624	cuteSV.DEL.13	ACTCCGTGGGGGGAGGCTGAGGCTACGGGGACTCCGTGGGGGGAGGCTGAGGCTACGGGGACTCCGTGGGGGGAGGCTGAGGCTACGGGGACTCCGTGCTGGGAGGCTGAGGCTATGGGGACTCCGTCGGGGGAGGCTGAGTCTATGGGGACTCCGTGGGGGGAGGCTGAGGCTATGGGGACTCCGTGCCGGGAGGCTGAGGCTATGGGGACTCCGTGGGGCAGGCTGAGGCTATGGTGACTCCGTGCAGGGCTGTGAGGCTACGGGGACTCCGTGGGGGGTGGCTGAGGCTACGGGGACTCCGTGGGGGGAGGCTGAGGCTACGGGGACTCCGTGGGGGGAGGCTGAGGCTACGGGGACTCCGTGGGGGGAGGCTGAGGCTACGGGGACTCCGTGGGGGGAGGCTGAGGCTACGGGGACTCCGTG	A	.	PASS	PRECISE;SVTYPE=DEL;SVLEN=-425;END=1012049;CIPOS=-12,12;CILEN=-68,68;RE=17;RNAMES=NULL;STRAND=+-	GT:DR:DV:PL:GQ	./.:.:17:.,.,.:.
1	1012658	cuteSV.DEL.14	CTGAGTCTATGGGGACTCCGTGCCGGGAGGCTGAGTCTATGGGGACTCTGTGCCGGGAGGCTGAGGCTACGGGGACTCCGTGCCGGGAGGCTGAGGCTACGGGGACTCCGTGGGGGGAGGCTGAGGCTACGGGGACTCCGTGGGGGGAGGCTGAGGCTACGGGGACTCCGTGGGGGGAGGCTGAGGCTATGGGGACTCCGTGGGGGGAGGCTGAGGCTATGGGGACTCCGTGGGGGGAGGCTGAGTCTATGGGGACTCCGTGCCGAGAGGCTGAGTCTATGGGGACTCCGTGCCGGGAGGCTGAGTCTATGGGGACTCCGTGCCGGGAGGCTGAGTCTATGGGGACTCCGTTGGGGGAGGCTGAGGCTATGGGGACTCCGTTGGGGGAGGCTGAGGCTATGGGGACTCCGTTGGGGGAGGCTGAGGCTATGGGGAC	C	.	PASS	PRECISE;SVTYPE=DEL;SVLEN=-435;END=1013093;CIPOS=-9,9;CILEN=-62,62;RE=10;RNAMES=NULL;STRAND=+-	GT:DR:DV:PL:GQ	./.:.:10:.,.,.:.
1	1014721	cuteSV.INS.26	C	CGGGAGGCTGAGGCTATGGGGACTCCGTGGGGGGAGGCTGAGGCTATGGGGACTCCGTGGGGGGAGGCTGAGGCTATGGGGACTCCGTGGGGGTGGCTGAGGCTATGGGGACTCCGTGGGGGAGGCTGAGGCTATGGGGACTCCGTGGGGGGTGGCTGAGGCTATGGGGACTCCGTGGGGGGAGGCTGAGGCTATGGGGACTCCGTGGGGGGAGGCTGAGGCTATGGGGACTCCGTGGGGGGAGGCTGAGGCTATGGGGACTCCGTGGGGGGAGGCTGAGGCTATGGGGACTCCGTGGGGGGAGGCTGAGGCTATGGGGACTCCGTGGGGGGAGGCTGAGGCTATGGGGACTCCGTGCCGGGAGGCTGAGGCTATGGGGACTCCGTGCCGGGAGGCTGAGGCTATGGGGACTCCGTGGGGGGAGGCTGAGGCTATGGGGACTCCGTGGGGGGTGGCTGAGGCTATGGGGACTCCGTGGGGGGAGGCTGAGGCTATGGGGACTCTGTGCCGGGAGGC	.	PASS	PRECISE;SVTYPE=INS;SVLEN=515;END=1014721;CIPOS=-114,114;CILEN=-51,51;RE=14;RNAMES=NULL	GT:DR:DV:PL:GQ	./.:.:14:.,.,.:.
1	1016296	cuteSV.INS.27	G	GGTCCCTGTCTCCTTCCCTCCGCTCCCATCTCGGTCCCTGTCTCCTTCCCTCCGCCCCCACCTCGGTCCCTGTCTCCTTCCCTCCGCCCCCACCTCGGTCCCTGTCTCCTTCCCTCCGCCCCCACCTCGGTCCCTGTCTCCTTCCCTCCGCCCCCACCTCGGTCCCTGTCTCCTTCCCTCCGCCCCCACCTCGGTCCCTGTCTCCTTCCCTCCGCCCCCACCTCGGTCCCTGTCTCCTTCCCTCCGCCCCCACCTCGGTCCCTGTCTCCTTCCCTCCGCCCCCACCTCGGTCCCTGTCTCCTTCCCTCCGCCCCCACCTCGGTCCCTGTCTCCTTCCCTCCGCCCCCACCTCGGTCCCTGTCTCCTTCCCTCCGCCCCCACCTCGGTCCCTGTCTCCTTCCCTCCGCCCCCACCTCGGTCCCTGTCTCCTTCCCTCCGCCCCCATCTCT	.	PASS	PRECISE;SVTYPE=INS;SVLEN=448;END=1016296;CIPOS=-0,0;CILEN=-1,1;RE=8;RNAMES=NULL	GT:DR:DV:PL:GQ	./.:.:8:.,.,.:.
1	1016375	cuteSV.INS.28	C	CCCTCCGCCCCACCTCGGTCCCTGTCTCCTTCCCTCCGCCCCCACCTCGGTCCCTGTCTCCTTCCCTCCGCCCCCACCTCGGTCCCTGTCTCCTTCCCTCCGCCCCCACCTCGGTCCCTGTCTCCTTCCCCTCCGCCCCCACCTCGGTCCCTGTCTCCTTCCTCCGCCCCCACCTCGGTCCCTGTCTCCTTCCCTCCGCCCCACCTCGGTCCCTGTCTCCTTCCCTCCGCCCCCATCTCTGTCCTGTCTCCTTCCCTCCGCCCCACCTCGGTCCCTGTCTCCTTCCCTCCGCCCCCACCTCGGTCCCTGTCTC	.	PASS	PRECISE;SVTYPE=INS;SVLEN=312;END=1016375;CIPOS=-22,22;CILEN=-12,12;RE=9;RNAMES=NULL	GT:DR:DV:PL:GQ	./.:.:9:.,.,.:.
1	1044265	cuteSV.INS.29	G	GTCCACCACAGCCACCATGTCTCGGCAGCACCGTCCACCACAGCCACCATGTCTCGGCAGCACCGTTCACCACAGCCACCATGTCTCAGCACCA	.	PASS	PRECISE;SVTYPE=INS;SVLEN=93;END=1044265;CIPOS=-15,15;CILEN=-0,0;RE=12;RNAMES=NULL	GT:DR:DV:PL:GQ	./.:.:12:.,.,.:.
1	1075042	cuteSV.DEL.15	AAGGTGGGGGTGTCAGCATCGAACCGGGGGACCTGGGTCATGGGGAGCTTCCTGGGGTCAGAAGGTGGGGGTGTCAACGTCGAACCGGGGGGCCTGGGTCCTGGGGAGCTTCCTGGGGTCAGAAGGTAGGGGTGTCAACGTCGAACCGGGGGACCTGGGTCCTGGGGAGCTTCCTGGGTTCAGAAGGTGGGGGTGTCAGCATCGAACCGGGGGACCTGGGTCCTGGGGAGCTTCCTGAGGTCAGAAGGTGGGGGTGTCAGCATCGAACCGGGGGACCTGGGTCCTGGGGAGCTTCCTGGGGTCAGAAGGTGGGGGTGTCAGCATCGAACCGGGGGACCTGGGTCCTGGGGAGCTTCCTGGGTTCAGAAGGTGGGGGTGTCAGCATCGAACCGGGGGACCTGGGTCCTGGGGAGCTTCCTGGGGTCAGAAGGTGGGGGTGTCAGCATCGAACCGGGGGACCTGGGTCCTGGGGAGCTTCCTGGGGTCAGAAGGTGGGGGTGTCAGCATCGAACCGGGGGACCTGGGTCATGGGGAGCTTCCTGGGGTCAGAAGGTGGGGGTGTCAACGTCGAACCGGGGGGCCTGGGTCCTGGGGAGCTTCCTGGGGTCAGA	A	.	PASS	PRECISE;SVTYPE=DEL;SVLEN=-610;END=1075652;CIPOS=-7,7;CILEN=-0,0;RE=12;RNAMES=NULL;STRAND=+-	GT:DR:DV:PL:GQ	./.:.:12:.,.,.:.
1	1075535	cuteSV.INS.30	G	GGGGGTGTCAACATCGAACCGGGGGACCTGGGTCCTGGGAGCTTCCTGGGTCAGAAGGTGGGGGTGTCAGCATCGAACCGGGGGACCTGGGTCCTGGGGAGCTTCCTGGGGTCAGAAGGTAGGGGGTGTCAGCATCGAACCGGGGGACCTGGGTCATGGGGAGCTTCCTGGGGTCAGAAGGTGGGGGTGTCAACGTCGAACCGGGGGGGCCTGGGTCCTGGGGAGCTTCCTGGGGTCAGAAGTTAGGGGTGTCAACGTTCGAACCGGGGGACCTGGGTCCTGGGGAGCTTCCTGGGGTCAGAAGGTGGGGGTGTCAACGTCGAACCGGGGGACCTGGGTCCTGGGGAGCTTCTGGGGTCAGAAGGTGGGGGTGTCAACGTCGAACCGGGGGACCTGGGTCCTGGGGAGCTTCCTGGGTTCAGAAGGTGGGGGTGTCAGCATCGAACCGGGGGGACCTGGGTCCTGGGGAGCTTCCTGGGGTCAGAAGGTGGGGGTGTCAGCATCGAACCGGGGGACCTGGTCCTGGGGAGCTTCCTGGGGTCAGAAGGTGGGGGTGTCAACATCGAACCGGGGACCTGGGTCCTGGGGAGCTTCCTGGGGTCAGAAGGTGGGGGTGTCAGCATCGAACCGGGGGACCTGGTCCTGGGGAGCTTCCTGGGGTCAGAAGGT	.	PASS	PRECISE;SVTYPE=INS;SVLEN=668;END=1075535;CIPOS=-29,29;CILEN=-1,1;RE=9;RNAMES=NULL	GT:DR:DV:PL:GQ	./.:.:9:.,.,.:.
1	1076743	cuteSV.INS.31	C	CATCCTTACCCCCATCCCCGCCCCGTCCACAACCCCATCCTTACCTCTATCCCCACCCA	.	PASS	PRECISE;SVTYPE=INS;SVLEN=58;END=1076743;CIPOS=-9,9;CILEN=-0,0;RE=12;RNAMES=NULL	GT:DR:DV:PL:GQ	./.:.:12:.,.,.:.
1	1092674	cuteSV.DEL.16	CAGCCCACCCATCCCGCCCCCAGCCCACCCATCCCATCCC	C	.	PASS	PRECISE;SVTYPE=DEL;SVLEN=-39;END=1092713;CIPOS=-0,0;CILEN=-0,0;RE=22;RNAMES=NULL;STRAND=+-	GT:DR:DV:PL:GQ	./.:.:22:.,.,.:.
1	1103395	cuteSV.DEL.17	GAGGGCCGAGCGGGGCCAGCAGACGGGTGAGGGCGG	G	.	PASS	PRECISE;SVTYPE=DEL;SVLEN=-35;END=1103430;CIPOS=-10,10;CILEN=-0,0;RE=16;RNAMES=NULL;STRAND=+-	GT:DR:DV:PL:GQ	./.:.:16:.,.,.:.
1	1137158	cuteSV.INS.32	G	GCCAGTACCCAGCCCCGAGCCCAGTACCCAGCCTCCAGCCCAGTACCCAGCCCCGAGCCCAGTACCCAGCCTCCAG	.	PASS	PRECISE;SVTYPE=INS;SVLEN=75;END=1137158;CIPOS=-26,26;CILEN=-0,0;RE=6;RNAMES=NULL	GT:DR:DV:PL:GQ	./.:.:6:.,.,.:.
1	1137360	cuteSV.INS.33	C	CCCCGAGCCCAGTACCCAGCCTCCAGCCCAGTACCCAGCCCGAGCCCAGTACCCAGCCTCCAGCCCAGTACCCAG	.	PASS	PRECISE;SVTYPE=INS;SVLEN=74;END=1137360;CIPOS=-87,87;CILEN=-0,0;RE=9;RNAMES=NULL	GT:DR:DV:PL:GQ	./.:.:9:.,.,.:.
1	1137424	cuteSV.INS.34	C	CCCAGTACCCAGCCCCGAGCCCAGTACCCAGCCTCCAG	.	PASS	PRECISE;SVTYPE=INS;SVLEN=37;END=1137424;CIPOS=-42,42;CILEN=-0,0;RE=8;RNAMES=NULL	GT:DR:DV:PL:GQ	./.:.:8:.,.,.:.
1	1176028	cuteSV.INS.35	T	TCATTCACCCGGCCGTGGTCCCTGCCCCAGCCCCCGCCGCCCC	.	PASS	PRECISE;SVTYPE=INS;SVLEN=42;END=1176028;CIPOS=-4,4;CILEN=-0,0;RE=37;RNAMES=NULL	GT:DR:DV:PL:GQ	./.:.:37:.,.,.:.
1	1180538	cuteSV.INS.36	C	CCTCTGCCCTCCTCCCCCTTCCCCCTCCTCCCCCCACTCCTCTCCCCTCTTCCCCCGACTCCTTCCCCTACTCATCTCCCTCCTCCCCCACTCCTCTCCCCTCCTCTCCCACTCCTCCCCCTCCTCCCCACTCCTCCCCCCACTGCTCTCCCCTCTTCCCCCCACTCCTCCCCCACTCCTCTCCCCTCCTTCTCCACTCCTCTCCCCTCCCACTCCTCCCCCACTCCTGTCCCCTCCTCCCCCCTCTTCCCCCTCCTCCCCCCACTCCTCATCTCCCTCCTCCCCACTCCTCTCCCCTCTTCCCCCACTCCCCCCACTCCTCCCCCACTCCTCTCCCCTCTTGCCCCCACTCCTCCCCCACTCCTTCCCCACTCCTCTCCTCTCTTCCCCCCACTCCTCCCCCACTCCTCTCCCCTCCTCCCCCACTCCTCTCCCCTCCTCCCCCACTCCTCT	.	PASS	PRECISE;SVTYPE=INS;SVLEN=452;END=1180538;CIPOS=-0,0;CILEN=-1,1;RE=21;RNAMES=NULL	GT:DR:DV:PL:GQ	./.:.:21:.,.,.:.
1	1223836	cuteSV.DEL.18	CCCCCGTGTCTCTGCTCCGTCCCGTGTCTCTGCTCCGTCCCGTGTCTCTGCCCCGTCCCGTGTCCCTGCTCCGTCCCGTGTCTCTGCTCCGTCCCCCGTGTCTCTGCTCCGTCCCCCGTGTCTCTGCTCCGTCCCGTGTCTCTGCTCCGTCCCCCGTGTCTCTGCTCCGTCCCCCGTGTCTCTGCCCCGTCCCGTGTCTCTGCTCCGTCCCGTGTCTCTGCTCCGTCCCGTGTCCCTGCTCCGTCCCCCGAGTCTCTGCTCCGTCCCGTGTCTCTGCTCCGTCCCGTGTCTCTGCTCCGTCCCGTGTCCCTGCTCCGTCCCGTGTCTCTGCTCCGTCCCCCGTGTCCCTGTTCCGTCCCCCGAGTCTCTGCTCCGTCCCGTGTCTCTGCTCCGTCCCGTGTCTCTGCTCCGTCCCGTGTCTCTGCTCCGTCCCGTGTCCCTGCTCCGTCCCGTGTCTCTGCTCCGTCCCCCGTGTCCCTGTTCCGTCCCCCGAGTCTCTGCTCCGTCCCGTGTCTCTGCTCCGTCCCGTGTCTCTGCTCCGTCCCGTGTCTCTGCTCCGTCCCGTGTCCCTGCTCCGTCCCCCGAGTCTCTGCTCCGTCCCGTGTCTCTGCTCCGTCCCCCGAGTCTCTGCTCCGTCCCCCGTGTCCCTGCTCCGTCCCGTGTCCCTGCTCCGTCCCGTGTCTCTGCCCCGTCCCGTGTCCCTGCTCCGTCCCCCGTGTCTCTGCTCCGTCCCCCGTGTCTCTGCTCCGTCCCGTGTCTCTGCTCCGTCCCCCGTGTCTCTGCTCCGTCC	C	.	PASS	PRECISE;SVTYPE=DEL;SVLEN=-789;END=1224625;CIPOS=-95,95;CILEN=-37,37;RE=7;RNAMES=NULL;STRAND=+-	GT:DR:DV:PL:GQ	./.:.:7:.,.,.:.
1	1259522	cuteSV.INS.37	G	GCTGGGAGGCTGAGAGGCTGGGGAGGGCTCGGGGGCTGGGGGGCTGCTGGGCTGAGAGGCTGGGAGACTGGA	.	PASS	PRECISE;SVTYPE=INS;SVLEN=71;END=1259522;CIPOS=-4,4;CILEN=-0,0;RE=26;RNAMES=NULL	GT:DR:DV:PL:GQ	./.:.:26:.,.,.:.
1	1275264	cuteSV.INS.38	A	ACAGCCGCATGTCCCCAGCAGCCCCCACAGACCCACCCG	.	PASS	PRECISE;SVTYPE=INS;SVLEN=38;END=1275264;CIPOS=-6,6;CILEN=-0,0;RE=35;RNAMES=NULL	GT:DR:DV:PL:GQ	./.:.:35:.,.,.:.
1	1285392	cuteSV.DEL.19	GACGGGGGGAGTGAGGAGGGGGCCTGGACGGGGCAGGAGCGACGGGGGGAGTGAGGAGGGGGCCTGGACGGGGCAGGAGCGACGGGGGGAGTGAGGAGGGGGCCTGGACGGGGCAGGAGCGACGGGGGGAGTGAGGAGGGGGCCTGGACGGGGCAGGAGCGACGGGGGGAGTGAGGAGGGGGCCTGGACGGGGCAGGAGCGACGGGGGGAGTGAGGAGGGGGCCTGGACGGGGCAGGAGCGACGGGGGGAGTGAGGAGGGGGCCTGGACGGGGCAGGAGCGACGGGGGGAGTGAGGAGGGGGCCTGGACGGGGCAGGAGCGACGGGGGGAGTGAGGAGGGGGCCTGGACGGGGCTGGAGCGACGGGGGGAGTGAGGAGGGGGCCTGGACCGGGCAGGAGCGACGGGGGGAGTGAGGAGGGGGCCTGGACCGGGCAGGAGCGACGGGGGGAGTGAGGAGGGGGCCTGGACGGGGCAGGAGCGACGGGGGGAGTGAGGAGGGGGCCTGGACGGGGCAGGAGCGACGGGGGGAGTGAGGAGGGGGCCTGGACGGGGCAGGAGCGACGGGGGGAGTGAGGAGGGGGCCTGGACGGGGCAGGAGCGACGGGGGGAGTGAGGAGGGGGCCTGGACGGGGCAGGAGCGACGGGGGGAGTGAGGAGGGGGCCTGGACGGGGCAGGAGCGACGGGGGGAGTGAGGAGGGGGCCTGGACGGGGCAGGAGCGACGGGGGGAGTGAGGAGGGGGCCTGGACGGGGCAGGAGCGACGGGGGGAGTGAGGAGGGGGCCTGGACCGGGCAGGAGCGACGGGGGGAGTGAGGAGGGGGCCTGGACGGGGCAGGAGCGACGGGGGGAGTGAGGAGGGGGCCTGGACGGGGCAGGAGCGACGGGGGGAGTGAGGAGGGGGCCTGGACGGGGCAGGAGCGACGGGGGGAGTGAGGAGGGGGCCTGGACGGGGCAGGAGCGACGGGGGGAGTGAGGAGGGGGCCTGGACCGGGCAGGAGCGACGGGGGGAGTGAGGAGGGGGCCTGGACCGGGCAGGAGCGAC	G	.	PASS	PRECISE;SVTYPE=DEL;SVLEN=-1042;END=1286434;CIPOS=-22,22;CILEN=-51,51;RE=30;RNAMES=NULL;STRAND=+-	GT:DR:DV:PL:GQ	./.:.:30:.,.,.:.
1	1318005	cuteSV.INS.39	A	ACCCTTCCCAACAATCCAGTAACAATCCAGAGGCCACCACCCCTTCCCAACAATCCAGTAACAATCCAGAGGTCACCACCCCTTCCCAACAATCCAGTAACAATCCAGAGGTCACCACCCTTCCCAACAATCCAGTAACAATCCAGAGGTCACCACCCTTCCCAACAATCCAGTAACAATCCAGAGGTCACCACCCCTTCCCAACAATACAGTAACAATCCAGAGGCCACCACCCCTTCCCAACAATCCACTAACAATCCAGAGGTCACCACCCCTTCCCAACAATACAGTAACAATCCAGAGGCCACCACCCCTTCCCAACAATCCAGTAACAATCCAGAGGTCACCACCCTTCCCAACAATCCAGTAACAATCCAGAGGTCACCACCCTTCCCAACAATCCAGTAACAATCCAGAGGTCACCACCCCTTCCCAACAATACAGTAACAATCCAGAGGCCACCACCCCTTCCCAACAATCCACTAACAATCCAGAGGTCACCACCCCTTCCCAACAATACAGTAACAATCCAGAGGCCACCACCCCTTCCCAACAATCCAGTAACAATCCAGAGGTCACCACCCTTTCCAACAATCCACTAACAATCCAGAGGTCACCACCCCTTCCCAACAATCCACTAACAATCCAGAGGTCACCACCCCTTCCCAACAATCCAGTAACAATCCAGAGGTACCACCCCTTCCCAACAATCCAGTAACAATCCAGAGGTCACCACCCTTTCCAACAATCCACTAACAATCCAGAGGTCACCACCCCTTCCCAACAATCCACTAACAATCCAGAGGTCACCACCCCTTCCCAACAATCCAGTAACAATCCAGAGGTACCACCCCTTCCCAACAATCCAGTAACAATCCAGAGGTCACCACCCTTTCCAACAATCCACTAACAATCCAGAGGTCACCACCCCTTCCCAACAATCCAGTAACAATCCAGAGGTCACCACCCCTTCCCAACAATCCAGTAACAATCCAGAGGTTACCACCCTTCCCAACAATCCACTAACAATCCAGAGGCCACCACCCCTTCCCAACAATCCGGCAAGGACCCAGAGGCCACCACCCCTTCCCAACAATCCAGTAACAATCCAGAGGTCACCACCCCTTCCCAAAAATCCAGTAACAATCCAGAGGTCACCACCCCTTCCCAACAATCCAGTAACAATCCAGAGGCCACCACCCCTTCCCAACAATCCAGTAACAATCCAGAGGTACCACCCCTTCCCAACAATCCAGTAACAATCGAGGCCACCACCCCTTCCCAACAATCCAGTAACAATCCAGAGGACACCACCCTTCCCAACAATCCACTAGCAATCCAGAGGCCACCACCCCTTCCCAACAATCTGGCAACGACCCAGAGGCCACCAC	.	PASS	PRECISE;SVTYPE=INS;SVLEN=1390;END=1318005;CIPOS=-11,11;CILEN=-1,1;RE=15;RNAMES=NULL	GT:DR:DV:PL:GQ	./.:.:15:.,.,.:.
1	1318023	cuteSV.INS.40	C	CTAACAATCCAGAGGTCACCACCCCTTCCCAACAATCCAGTAACAATCCAGAGGTCACCACCCCTTCCCAACAATCCAGTAACAATCCAGAGGTTACCACCCTTCCCAACAATCCACTAACAATCCAGAGGCCACCACCCCTTCCCAACAATCCGGCAAGGACCCAGAGGCCACCACCCCTTCCCAACAATCCAGTAACAATCCAGAGGTCACCACCCCTTCCCAAAAATCCAGTAACAATCCAGAGGTCACCAACCCCTTCCCAACAAT	.	PASS	PRECISE;SVTYPE=INS;SVLEN=269;END=1318023;CIPOS=-64,64;CILEN=-172,172;RE=5;RNAMES=NULL	GT:DR:DV:PL:GQ	./.:.:5:.,.,.:.
1	1378250	cuteSV.INS.41	T	TTTTCTATAGTGACGGTGATAAACCAAGTCAA	.	PASS	PRECISE;SVTYPE=INS;SVLEN=31;END=1378250;CIPOS=-8,8;CILEN=-0,0;RE=31;RNAMES=NULL	GT:DR:DV:PL:GQ	./.:.:31:.,.,.:.
1	1413234	cuteSV.INS.42	C	CGCCACCACGCCTGGCTAATGTTGTATTTAGTAGAGACGGGGTTTTCTCCATGTTGGTCAGGCTGGTCTCTAACTCCCGACCTCAGGTGATCCACCCGCCTCGGCCTCTCAAACTGTTGGATTACAGGCATGT	.	PASS	PRECISE;SVTYPE=INS;SVLEN=132;END=1413234;CIPOS=-8,8;CILEN=-0,0;RE=26;RNAMES=NULL	GT:DR:DV:PL:GQ	./.:.:26:.,.,.:.
1	1479105	cuteSV.INS.43	C	CCTCTGTCACGGCCTCGGCCACTCCCCACTGTCACGGCCTCGGCCACTCCCCTCTGTCACGGCCTCGGCCACTCCCCTCTGTCACGGCCTCGGCCACTCCCCACTGTCACGGCCTCGGCCACTCCCCACTGTCACGGCCTCGGCCACTCCCCTCTGTCACGGCCTCGGCCACTCCCCACTGTCACGGCCTCGGCCACTCCCCT	.	PASS	PRECISE;SVTYPE=INS;SVLEN=202;END=1479105;CIPOS=-3,3;CILEN=-0,0;RE=17;RNAMES=NULL	GT:DR:DV:PL:GQ	./.:.:17:.,.,.:.
1	1501010	cuteSV.INS.44	G	GTGGCTCCATGGGAACCGAGACCCAACACCCAAAGGAGTCCCACAGGCTCAGGGGTGGTGCAGGCAGAGAACAGACGTCGCGATGGGCCCGACGGTGC	.	PASS	PRECISE;SVTYPE=INS;SVLEN=97;END=1501010;CIPOS=-9,9;CILEN=-0,0;RE=11;RNAMES=NULL	GT:DR:DV:PL:GQ	./.:.:11:.,.,.:.
1	1540903	cuteSV.DEL.20	TGGGCTGGTCAGGTGTGAGGTGGGGTGGTGAGGTGAGGGGTTGTCTGGTCAGGTGTGGAGT	T	.	PASS	PRECISE;SVTYPE=DEL;SVLEN=-60;END=1540963;CIPOS=-3,3;CILEN=-0,0;RE=24;RNAMES=NULL;STRAND=+-	GT:DR:DV:PL:GQ	./.:.:24:.,.,.:.
1	1584477	cuteSV.BND.0	N	]hs37d5:12066914]N	.	PASS	PRECISE;SVTYPE=BND;RE=13;RNAMES=NULL	GT:DR:DV:PL:GQ	./.:.:13:.,.,.:.
1	1598413	cuteSV.DEL.21	ACACGCCTGTAATCCCAGCTACTTGGGAGGCTGAGGCAGGAGAATCACTTCAACCCGGGAGGCGGAGGTTGCAGTGAGCCGAGATCAAACCAGAGAAATCCAGCTCTGGGTGACAGAGCAAGACTCTGTTTCGGGAAAAATAAAATACATAGGCAGGGCGCGGTGGCT	A	.	PASS	PRECISE;SVTYPE=DEL;SVLEN=-167;END=1598580;CIPOS=-1,1;CILEN=-0,0;RE=29;RNAMES=NULL;STRAND=+-	GT:DR:DV:PL:GQ	./.:.:29:.,.,.:.
1	1649044	cuteSV.DEL.22	GCTTTCAGCTAGAGTTTGCTCTCTCTGGTTTTCGGTCTGTGACACACGCAT	G	.	PASS	PRECISE;SVTYPE=DEL;SVLEN=-50;END=1649094;CIPOS=-2,2;CILEN=-0,0;RE=25;RNAMES=NULL;STRAND=+-	GT:DR:DV:PL:GQ	./.:.:25:.,.,.:.
1	1681044	cuteSV.INS.45	C	CGTCCATGCATATTTTTCTGTGTGATGTGTCTGTGTGTGTGTCTCAGTGGT	.	PASS	PRECISE;SVTYPE=INS;SVLEN=50;END=1681044;CIPOS=-3,3;CILEN=-0,0;RE=35;RNAMES=NULL	GT:DR:DV:PL:GQ	./.:.:35:.,.,.:.
1	1880373	cuteSV.INS.46	T	TCCCTCCTTCTTTCCTTCCCTTTCCCTCCCTCCCTTCCTTCCTCTTTCCTTCCTTCCTTTCCCTCCCTTACTCCTTCCTTCCTTCCCTTCCCCTTCCTTCTTCCTTCTCTC	.	PASS	PRECISE;SVTYPE=INS;SVLEN=110;END=1880373;CIPOS=-0,0;CILEN=-0,0;RE=15;RNAMES=NULL	GT:DR:DV:PL:GQ	./.:.:15:.,.,.:.
1	1886457	cuteSV.INS.47	A	AGGAAGTGCGGCTCACACCGGAAGTGCGGCTCACACC	.	PASS	PRECISE;SVTYPE=INS;SVLEN=36;END=1886457;CIPOS=-11,11;CILEN=-0,0;RE=25;RNAMES=NULL	GT:DR:DV:PL:GQ	./.:.:25:.,.,.:.
1	1913259	cuteSV.INS.48	A	ACCGCGGACAGACACGGGGGCACGCAGGACACCCAGCCGCGGACAGACACGGGGGCACGCAGGACACCCAG	.	PASS	PRECISE;SVTYPE=INS;SVLEN=70;END=1913259;CIPOS=-11,11;CILEN=-0,0;RE=29;RNAMES=NULL	GT:DR:DV:PL:GQ	./.:.:29:.,.,.:.
1	1925143	cuteSV.INS.49	A	AGGGCACAGTGGCTCATGCCTGTAATCCCAGCAACATGGGAGCCTGAGGTGGGAGGCTCTCTTGAGGCCAGGAGTTTGAGACCAGCCTGGGCAACATAGTGAGACCCCCCACCCCCCGCCATTTCTAGGAAAAAAAAAAAAGTGGCC	.	PASS	PRECISE;SVTYPE=INS;SVLEN=146;END=1925143;CIPOS=-0,0;CILEN=-0,0;RE=21;RNAMES=NULL	GT:DR:DV:PL:GQ	./.:.:21:.,.,.:.
1	1950659	cuteSV.INS.50	C	CGGGGGGGCGGGGGGAGGAGAGGGGGGAGAGGGGAGGGGACCGGGTAGGGTGGGGGGGGGGGAGGGGAACGGGGAGGGGAGCGGCGGGCGCGGGGTGGGGGGGGGAGGGGGAGGGGGGGAGGGGAGAAGACGGGCAGCGGGAGGGGCGGGGGGGGAGGGGATGGGGGCGGGGGGGAGGGGGAGGGGGCGGGCGGGGAGGGGATGGGGGCGGGGGGGGGGGGAGGGGATGGGCGGGGG	.	PASS	PRECISE;SVTYPE=INS;SVLEN=236;END=1950659;CIPOS=-3,3;CILEN=-7,7;RE=12;RNAMES=NULL	GT:DR:DV:PL:GQ	./.:.:12:.,.,.:.
1	2017142	cuteSV.INS.51	C	CGGGGGCCCTGTTCTCAGAGCCCGTGAGGCACCGTGCTGGAGGGGCTGAGGACGTCGGGGGGCCCTGTTCTCAGAGCCCATGAGGTACCGTGCTGGAGGGGCTGAGGACGTCG	.	PASS	PRECISE;SVTYPE=INS;SVLEN=112;END=2017142;CIPOS=-14,14;CILEN=-0,0;RE=12;RNAMES=NULL	GT:DR:DV:PL:GQ	./.:.:12:.,.,.:.
1	2038061	cuteSV.DEL.23	TAACTCTCAGCAAGCCCCTCTGGTGGGCGAGGACCTCCACGTGTGTCACCAGGCCAGGTAACTCTCAGCAAGCCCCTCCGGTGGGCGAGGACCTCCATGCGTGTCACCAGGCCAGGTAACTCTCAGCAAGCCCCTCTGGTGGGCGAGGACCTCCACACGTGTCACCAGGCCAGGT	T	.	PASS	PRECISE;SVTYPE=DEL;SVLEN=-174;END=2038235;CIPOS=-16,16;CILEN=-0,0;RE=13;RNAMES=NULL;STRAND=+-	GT:DR:DV:PL:GQ	./.:.:13:.,.,.:.
1	2041486	cuteSV.DEL.24	GGACCTAAAACCAATGGGTCCCAACCAAGAGGATCCCAGAGGTGAGACACAGAACGGCCAGGGCTGAATCCGGGGCCCTCCCTGGGGGCAGCCAAG	G	.	PASS	PRECISE;SVTYPE=DEL;SVLEN=-95;END=2041581;CIPOS=-19,19;CILEN=-0,0;RE=14;RNAMES=NULL;STRAND=+-	GT:DR:DV:PL:GQ	./.:.:14:.,.,.:.
1	2052965	cuteSV.DEL.25	GGCAGTAGTTAGGGTTATATCAGTAGTTAGGGCTATGGCT	G	.	PASS	PRECISE;SVTYPE=DEL;SVLEN=-39;END=2053004;CIPOS=-0,0;CILEN=-0,0;RE=11;RNAMES=NULL;STRAND=+-	GT:DR:DV:PL:GQ	./.:.:11:.,.,.:.
1	2053807	cuteSV.DEL.26	GGTGGTTAGGGTCACGGTGGTGGTTAGGGTCACGGTGGTGGTTAGGGTCACGGTGGTAGGGTCGTGGTGGTTAGGGTCGT	G	.	PASS	PRECISE;SVTYPE=DEL;SVLEN=-79;END=2053886;CIPOS=-83,83;CILEN=-7,7;RE=16;RNAMES=NULL;STRAND=+-	GT:DR:DV:PL:GQ	./.:.:16:.,.,.:.
1	2054866	cuteSV.DEL.27	GGTGGTTAGGGTCGTGGCGGTGGTTAGGGTTGTGGTGGTTAGGGTTGTGGTGGTTAGGGTT	G	.	PASS	PRECISE;SVTYPE=DEL;SVLEN=-60;END=2054926;CIPOS=-0,0;CILEN=-0,0;RE=10;RNAMES=NULL;STRAND=+-	GT:DR:DV:PL:GQ	./.:.:10:.,.,.:.
1	2055238	cuteSV.INS.52	T	TGTGGTGGTTAGGGTCACGGTGGTAGTTAGGGTGGTGGTGGTTAGGGTCACGGTGGTGGTTAGGGTCACGGTGGTAGTTAGGGTCACG	.	PASS	PRECISE;SVTYPE=INS;SVLEN=87;END=2055238;CIPOS=-0,0;CILEN=-0,0;RE=8;RNAMES=NULL	GT:DR:DV:PL:GQ	./.:.:8:.,.,.:.
1	2055383	cuteSV.DEL.28	GTGGTTAGGGTCACGGCGGTGGTTAGGGTCACGGCGGTGGTTAGGGTCGTGGTGGTTAGGGTCACGGTGGCGGTTAGGGTCACGGCGGCGGTTAGGGTCACGGCGGCGGTTAGGGTCACGGCGGCGGTTAGGGTCACGGCGGCGGTTAGGGTCACGGCGACGGTTAGGGTCACGGCGGTGGTTAGGGTC	G	.	PASS	PRECISE;SVTYPE=DEL;SVLEN=-188;END=2055571;CIPOS=-14,14;CILEN=-15,15;RE=11;RNAMES=NULL;STRAND=+-	GT:DR:DV:PL:GQ	./.:.:11:.,.,.:.
1	2055594	cuteSV.INS.53	C	CGGTGGTTAGGGTCACGGTGGTGGTTAGGGTCACGGCTGTAGTTAGGGTCACGGCTGTAGTTAGCGTCACGGCGG	.	PASS	PRECISE;SVTYPE=INS;SVLEN=74;END=2055594;CIPOS=-9,9;CILEN=-4,4;RE=7;RNAMES=NULL	GT:DR:DV:PL:GQ	./.:.:7:.,.,.:.
1	2073765	cuteSV.DEL.29	AGCCGAAGCGCCTCCTTTCAATCCAGGGTCCACACATCCAGCAGCCGAAGCGCCCTCCTTTCAATCCAGGGTCCAGGCATCTAGCA	A	.	PASS	PRECISE;SVTYPE=DEL;SVLEN=-85;END=2073850;CIPOS=-5,5;CILEN=-0,0;RE=18;RNAMES=NULL;STRAND=+-	GT:DR:DV:PL:GQ	./.:.:18:.,.,.:.
1	2079159	cuteSV.INS.54	T	TTGTCCACTGACCTCTCCATCTTTCCGTCTGTTGTCCACTGACCTCTCCGTCTATCCATCTATCTATTGTCCACTGACCTCTCATCTATCCATCTATTGTCCACTGACCTCTCCATCTATCCATCCATCTATTGTCCACTGACCTCTCCATCTATCCATCCAC	.	PASS	PRECISE;SVTYPE=INS;SVLEN=162;END=2079159;CIPOS=-1,1;CILEN=-0,0;RE=19;RNAMES=NULL	GT:DR:DV:PL:GQ	./.:.:19:.,.,.:.
1	2143503	cuteSV.INS.55	A	AGCTAATTTGTTTTTTTGTATTTTTAGGAGCGACAGGGTTTCACCGTGTTAGCCAGGTTGGTCTCGATCTCCTGACCTCGTGATCCGCCCGCCTCAGCCTCCCAAAGTGCTGGGATTACAGGCGTGAGCCACCGTGCCCGGCCAGTTTTTTATATTTTTATTAGAGACGGGGTTTCATCATGTTGGCCAGGCTGGTCTCAAACTCCTGACCTCAGGTGATCCACCTGCCTCGGCCTCCCAAAGTGCAGGGATTACAGGCGTGAGCCACCGTGCCTGGCCGAGAGCAAGCTGCTGCTTTTTTTTTTTTTTTTTTTGAGACGGAGTCTTGCTTTGTCGCCCAGGCTGGAGTGCAGTAGTGTGATCTCGGCTCACTGCAAGCTCCACCTCCCAGGTTCACACCATTCTCCTGCCTCAGCCTCCCGAGTAGCTGGGACTACAGGCGCCCGCCACCACGCCCG	.	PASS	PRECISE;SVTYPE=INS;SVLEN=457;END=2143503;CIPOS=-1,1;CILEN=-0,0;RE=10;RNAMES=NULL	GT:DR:DV:PL:GQ	./.:.:10:.,.,.:.
1	2193487	cuteSV.DEL.30	TGGAAGGCGTGGAATCAGAGTTTGGGTGGGAGTGGTGGGAGTGGACACCCTCGCTCCTGATCTCCTGGTCT	T	.	PASS	PRECISE;SVTYPE=DEL;SVLEN=-70;END=2193557;CIPOS=-4,4;CILEN=-0,0;RE=19;RNAMES=NULL;STRAND=+-	GT:DR:DV:PL:GQ	./.:.:19:.,.,.:.
1	2212119	cuteSV.DEL.31	TCTTCAGAGAGAGGACGCCCGAGAAGACAGGCGGCGGCGGCGATCTTCAGAGAGAGAGATGCCCGAGAAGACAGGCGGTGGCGGAGATCTTCAGAGAGAGGACGCCCGAGAAGACAGGCGGTGGCGGAGA	T	.	PASS	PRECISE;SVTYPE=DEL;SVLEN=-129;END=2212248;CIPOS=-6,6;CILEN=-0,0;RE=10;RNAMES=NULL;STRAND=+-	GT:DR:DV:PL:GQ	./.:.:10:.,.,.:.
1	2213211	cuteSV.DEL.32	ACGCCCGAGAAGACAGGCGGTGGCGGAGATCTTCAGAGAGAGGACGCCCGAGAGGACAGGCGGTGGTGGAGATCTTCAGAGAGAGGACGCCCGAGAAGACAGGCGGTGGCGGAGATCTTCAGAGAGAGGACGCCCGAGAGGACAGGCGGTGGCGGAGATCTTCAGAGAGAGGACGCCTGAGAA	A	.	PASS	PRECISE;SVTYPE=DEL;SVLEN=-182;END=2213393;CIPOS=-34,34;CILEN=-37,37;RE=14;RNAMES=NULL;STRAND=+-	GT:DR:DV:PL:GQ	./.:.:14:.,.,.:.
1	2241153	cuteSV.DEL.33	CCCCTCCTCCCTGTGGGTCCGAACCCCGGCCCCCCCAC	C	.	PASS	PRECISE;SVTYPE=DEL;SVLEN=-37;END=2241190;CIPOS=-17,17;CILEN=-0,0;RE=13;RNAMES=NULL;STRAND=+-	GT:DR:DV:PL:GQ	./.:.:13:.,.,.:.
1	2263422	cuteSV.INS.56	C	CCTGCGCCTCTCCCGCCGCTGCGCCTCTCCCGCCG	.	PASS	PRECISE;SVTYPE=INS;SVLEN=34;END=2263422;CIPOS=-4,4;CILEN=-0,0;RE=20;RNAMES=NULL	GT:DR:DV:PL:GQ	./.:.:20:.,.,.:.
1	2324473	cuteSV.INS.57	C	CGACGCCAGGCAGAGGACTTCATCCCAGGCTTCAGTGCTCCT	.	PASS	PRECISE;SVTYPE=INS;SVLEN=41;END=2324473;CIPOS=-0,0;CILEN=-0,0;RE=16;RNAMES=NULL	GT:DR:DV:PL:GQ	./.:.:16:.,.,.:.
1	2332789	cuteSV.INS.58	T	TCCCTCCTCCCTCCCTCCTCCCTCCCTCCTCCTCCCTCCTCCTCCCTCCTCCTCCCTCCTTCCCTCCCTCCTCCTCCCTCCTTCCTCCCTCCTCCTCCCTCCTCCTCCCTCCTCCCTTCTTCCTCCCTCCTCCCTTCCTCCTCCTCCCTCCTCCCCCTCCTCCCTCCCCCTCCTCCCTCCCTCCTCCCCCCTCCTCCCTCCTTCCTCCCTCCTCCTCCCTCCCTCCTCCTTCCTCCCTCCTCCTTCCTCCTCCTTCCTCCCTCC	.	PASS	PRECISE;SVTYPE=INS;SVLEN=263;END=2332789;CIPOS=-25,25;CILEN=-2,2;RE=16;RNAMES=NULL	GT:DR:DV:PL:GQ	./.:.:16:.,.,.:.
1	2371951	cuteSV.INS.59	T	TTGCTGCGACCAGGGATCCTCTCTCCATGTCTGTCGCTGGCCTTGCCCGGCCCGCCCGGGGATCTTGCATTGCTGCGACCAGGGATCCTCTCTCCATGTCTGTCGCTGGCCTTGCCCGGCCCGCCCGGGGATCTTGCATGCTGCGACCAGGGATCCTCTCTCCATGTCTGTCGCTGGCCTTGCCCGGCCCGCCCGGGGATCTTGCATGCTGCGACCAGGGATCCTCTCTCCATGTCTGTCGCTGGCCTTGCCCGGCCCGCCCGGGGATCTTGCATTGCTGCGACCAGGGATCCTCTCTCCATGTCTGTCGCTGGCCTTGCCCGGCCCGCCCGGGGATCTTGCATGCTGCGACCAGGGATCCTCTCTCCATGTCTGTCGCTGGCCTTGCCCGGCCCGCCCGGGGATCTTGCATGCTGCGACCAGGGATCCTCTCTCCATGTCTGTCGCTGGCCTTGCCCGGCCCGCCCGGGGATCTTGCATTGCTGCGACCAGGGATCCTCTCTCCATGTCTGTCGCTGGCCTTGCCCGGCCCGCCCGGGGATCTTGCATTGCTGCGACCAGGGATCCTCTCTCCATGTCTGTCGCTGGCCTTGCCCGGCCCGCCCGGGGATCTTGCATTGCTGCGACCAGGGATCCTCTCTCCATGTCTGTCGCTGGCCTTGCCCGGCCCGCCCGGGGATCTTGCATTGCTGCGACCAGGGATCCTCTCTCCATGTCTGTCGCTGGCCTTGCCCGGCCCGCCCGGGGATCTTGCATGCTGCGACCAGGGATCCTCTCTCCATGTCTGTCGCTGGCCTTGCCTGGCCCGCCCGGGGATCTTGCATTGCTGCGACCAGGGATCCTCTCTCCATGTCTGTCGCTGGCCTTGCCCGGCCCGCCCGGAGATCTTGCATGCTGCGACCAGGGATCCTCTCTCCATGTCTGTCGCTGGCCTTGCCCGGCCCGCCCGGGGATCTTGCATGCTGCGACCAGGGATCCTCTCTCCATGTCTGTCGCTGGCCTTGCCCGGCCCGCCCGGGGATCTTGCATTGCTGCGACCAGGGATCCTCTCTCCATGTCTGTCGCTGGCCTTGCCCGGCCCGCCCGGGGATCTTGCATTGCTGCGACCAGGGATCCTCTCTCCATGTCTGTCGCTGGCCTTGCCCGGCCCGCCCGGGGATCTTGCATTGCTGCGACCAGGGATCCTCTCTCCATGTCTGTCGCTGGCCTTGCCCGGCCCGCCCGGGGATCTTGCATTGCTGCGACCAGGGATCCTCTCTCCATGTCTGTCGCTGGCCTTGCCCGGCCCGCCCGGGGATCTTGCATTGCTGCGACCAGGGATCCTCTCTCCATGTCTGTCGCTGGCCTTGCCCGGCCCGCCCGGGGATCTTGCA	.	PASS	PRECISE;SVTYPE=INS;SVLEN=1372;END=2371951;CIPOS=-8,8;CILEN=-0,0;RE=15;RNAMES=NULL	GT:DR:DV:PL:GQ	./.:.:15:.,.,.:.
1	2390894	cuteSV.DEL.34	TCCTGGTGGTTCTCCTTCCTGGTGGTCCTCCTTCCTGGTGGTCCTCCTTCCTGGTGGTCCTCCTTCCTG	T	.	PASS	PRECISE;SVTYPE=DEL;SVLEN=-68;END=2390962;CIPOS=-15,15;CILEN=-2,2;RE=31;RNAMES=NULL;STRAND=+-	GT:DR:DV:PL:GQ	./.:.:31:.,.,.:.
1	2432218	cuteSV.DEL.35	CCCCTCCCCTCCCTCAGTCCTCCCTCCCCTCCCTCAGTCCT	C	.	PASS	PRECISE;SVTYPE=DEL;SVLEN=-40;END=2432258;CIPOS=-0,0;CILEN=-0,0;RE=17;RNAMES=NULL;STRAND=+-	GT:DR:DV:PL:GQ	./.:.:17:.,.,.:.
1	2454230	cuteSV.INS.60	C	CTATAGTGACTTAACGGAGGGCACTGTGTGTGCTATAGTGACTTAACGGAGGGCACCGTGTGTGTTATAGTGACTTAACGGAGGGCACCGTATGGTGCTATAGTGACTTAACGGAGGGCACTGTGTGTGTTATAGTGACTTAACGGAGGGCACCGTGTGTGTTATAGTGACTTAACGGAGGGCACCGTATGGTGCTATAGTGACTTAACGGAGGGCACCGTATGGTGCTATAGTGACTTAACGGAGGGGACCGTGTGGTGCTATAGTGACTTAACGGAGGGCATTGTGTGTGCTATAGTGACTTAACGGAGGGCACCGTACGGTGCTATAGTGACTTAACGGAGGGCACTGTGTGTGCTAAAGTGACTTAACGGAGGGGACCGTGTGGTGTTATAGTGACTTAACGGAGGGCACCGGATGGTGCTATAGTGACTTAACGGAAGGGACCGTGTGGTGTTATAGTGACTTAACGGAGGGCACTGGATGGTGCTATAGTGACTTAACGGAGGGGACCGTGTGGTGTTATAGTGACTTAACGGAGGGCACCGTGTGGTGT	.	PASS	PRECISE;SVTYPE=INS;SVLEN=555;END=2454230;CIPOS=-0,0;CILEN=-0,0;RE=20;RNAMES=NULL	GT:DR:DV:PL:GQ	./.:.:20:.,.,.:.
1	2523807	cuteSV.DEL.36	CTGTGCTGGCACCCCCTCCCCTGCCGCGCTGATGCCCCCTCCCCTGATGCACTGGCGCCCCCTCCCCTGCCATGCTGACGCCCCCTCCCCTGCCGTGCTGGCGCCCCCTCCCCTGCCGCGCTGACGCCCCCTCCCCTGCCGCGCTGACGCCCCCTCCCCTGCCGCGCTGATGCCCCCTCCCCTGCCGTGCTGGCGCCCCCTCCCCTGATGCACTGGCACC	C	.	PASS	PRECISE;SVTYPE=DEL;SVLEN=-219;END=2524026;CIPOS=-9,9;CILEN=-6,6;RE=11;RNAMES=NULL;STRAND=+-	GT:DR:DV:PL:GQ	./.:.:11:.,.,.:.
1	2533558	cuteSV.INS.61	T	TTAGAGTCAGAGGCCACTCAGCAATCTAGAGGCCACGTCAGGGACCAGCCTCCCTCCAGGTAGAAGTCAGGTTCGTCTTC	.	PASS	PRECISE;SVTYPE=INS;SVLEN=79;END=2533558;CIPOS=-0,0;CILEN=-0,0;RE=12;RNAMES=NULL	GT:DR:DV:PL:GQ	./.:.:12:.,.,.:.
1	2566483	cuteSV.INS.62	C	CCCCCCAAACACCCACACAGACCATCCCAACACCCACATAGACCATGCCCCCAAACACACAGACTGG	.	PASS	PRECISE;SVTYPE=INS;SVLEN=66;END=2566483;CIPOS=-8,8;CILEN=-0,0;RE=15;RNAMES=NULL	GT:DR:DV:PL:GQ	./.:.:15:.,.,.:.
1	2583556	cuteSV.INS.63	C	CCCACACGCCCAGGTGAGCAACTGACAGCCTGGAACAGCACCCACACCCCCAGGAGAGCATCTGACAGCCTGGAGCAGAACCCACACCCACAGGCGAGCATCTGACAGCCTGGGTCGGCACCCACACCCCCAGGTGAGCATCTGATGGTCTGGAGCAGCA	.	PASS	PRECISE;SVTYPE=INS;SVLEN=159;END=2583556;CIPOS=-4,4;CILEN=-0,0;RE=25;RNAMES=NULL	GT:DR:DV:PL:GQ	./.:.:25:.,.,.:.
1	2593839	cuteSV.DEL.37	CACAGGTGAACATCAGAGAGTCTGGAGCAGCGCCCACAACCCCAGGCGAGCATCTGACAGCCTGGAGCAGTGCCCAAACACCCAGGTGAGCATCTGACAGCATGGAGCAGCACCCATAGCCCAAGGTGAGCATCTGACAACCTGGAGCAGCACCCACACCCCGAGGTGAGCATCTGACCTCCCGGAGCAGGAC	C	.	PASS	PRECISE;SVTYPE=DEL;SVLEN=-192;END=2594031;CIPOS=-123,123;CILEN=-83,83;RE=9;RNAMES=NULL;STRAND=+-	GT:DR:DV:PL:GQ	./.:.:9:.,.,.:.
1	2594267	cuteSV.INS.64	A	AGCACCCACACCCCCAGGAGAGCATCCGGCAGCCTGCAGCAGAACCCACACCAACAGGCGAGCATCTGACAGCCTGGGTCG	.	PASS	PRECISE;SVTYPE=INS;SVLEN=80;END=2594267;CIPOS=-4,4;CILEN=-0,0;RE=10;RNAMES=NULL	GT:DR:DV:PL:GQ	./.:.:10:.,.,.:.
1	2594271	cuteSV.INS.65	C	CCCACACCCCAGGAGAGCATCCGGCAGCCTGCAGCAGAACCCACACCAACAGGCGAGCATCTGACAGCCTGGGTCGGCACCCACACCCCAGGTGAGCATCTGACGGCCTGGAACAGCACCCACACCCCCAGGCGAGCATCTGACCGAACGGAGCAGCACCCACAACCCCAGGCGAGCATCTGACAGCATGAAACAGCACCCAGAACTCCAGGTGAGCATCTGACAGCCCGCAGTAGCACCCACAAGCACAAGTGAGAATCTGACAGCCCAGAGCAAGCACCCACACCCCCAGGGGAGCTTCTGACCGCATGGAGCAGCACCCACACCCCCAGGAGAGCATCCGGCAGCCTGCAGCAGAACCCACACCAACAGGCGAGCATCTGACAGCCTGGG	.	PASS	PRECISE;SVTYPE=INS;SVLEN=392;END=2594271;CIPOS=-3,3;CILEN=-12,12;RE=6;RNAMES=NULL	GT:DR:DV:PL:GQ	./.:.:6:.,.,.:.
1	2594466	cuteSV.INS.66	A	ACAGCACGCGCAACCCCAGGTGAGCATCTGACAGCCTGGAACAGCACCCACACCCACAGGTGAGCATCTGACAGCATGTAACAGCACCCACACCCCCAGGTGAGCATCTGACAGCCTGCAACAGCACCCTGCACCCCCAGGTGCGCACGTGACAGCCTGGAAGAGCACCCACACCCCAAGGCGAGCATCTGACGGCCTGGAACGGCACCCACACCCCCAGGCGAGCATCGGACAGCCTGGAGCAGCACCCCACACCCCCAGGTGAGCATCCGACAGCCTGGAGCAGCACCCACACCCCCAGGTGAGCATGTGACAGCCTGGAAGAGCACCCACACCCCCAGGCGAGCATCTGACAGCCTGGGTCGGCAACCACACACGGCAGGTGCGCATCTGATGGTCTGGAGCAGCACCCACACCAACAGGTGAGCATCTGACAGCCTGGAACAGAACCCACACCCCCAGGTGAGCATGTGACAGACTGGAACAGCACCCACATGCCCAGGTGAGCCTCTGACAAGCCTGTAACAGCAGCCTGCACCCCCAGGTGCGCCCGTGACAGCCTGGAACAGCACCGACACCCACAGGCGAGCATCTGACGGCCTGGAACAGCACCCACACCCCCAGGTGAGCATTGGACAGCCTGGAGCAGCACCCACAACCCCAGGCGGGCAACCGACAACCTGGAGCAGCACCCACACCCACAGTTGAGCATCTGACTTCGTGGAGCATAACCCCACACGCACAGGTGAGCATCTGACAGCCTGGAGCTGCACCCACACCCTCAGGTGAGTCTCTGACAGCCTGGAACAGCACCCTGCACACCCAGGTGAGCATCCGACAGCCTGGAGCAGCACCCACACCCCCAGTTGAGCATCTGATGGTCTGGAGCAGCACCCACAACCACAGGTGAACATCAGAGAGTCTGGAGCAGCGCCCACAACCCCAGGCGAGCATCTGACAGCCTGGAGCCGTGCCCAAACACCCAGGTGAGCATCTGACAGCATGGAGCAGCACCCCATAGCCCAAGGTGAGCATCTGACAACTTGGAGCAGCACCCACACCCCGAGGTGAGCATCTGACCTCCCGGAGCAGCACCAGTACCCCCAGGCGAGCATCTGAACTCATGGAGCAGCACCCACACCCCCAGGCGAGCATCTGACCGAACGGAGCAGCACCCACAACCCCAGGCGAGCATCTGACAGCATGAAACAGCACCCAGAACTCCAGGTGAGCATCTGACAGCCCGCAGTAGCACCCACAAGCACAAGTGAGAATCTGACAGCCCAGAGCAGCACCCACACCCCCAGGGGAGCATCTGACCGCATGGAGCAGCACCCACACCCCCAGGAGAGCATCCGGCAGCCTGCAGCAGAAACCCACACCAACAGGCGAGCATCTGACAGCCTGGGTCGGCACCCACACCCCCAGGTGAGCATCTGACGGCCTGGAACAGCACCCACACCCCCAGGTGAGCATCTGACATCGTGGAGCCGCACCCCACACCCACAGGTGAGCATCTGACAGCCTGGAGCAGCACCCACACCCCCAGGTGAGCATCTGACAGCCTGGAACAGCACCCTGCACCCCCAGGTGAGCATCCGACAGCCTGGAGCAGCACCCACCACTCCCAGGCCAGCATCCGATAACCTGGAGCAGCACCCACAACCCCAAGTGAGCATCTGATTGTCTGGAGCAGCACCCACAACCACAGGTGAGCATCGTAGAGTCTGGAGCAGTGCCCACAGCCCCACGCGAGCATCTGACAGCCCGGAGCAGTGACCACACCTCCCGGTGAGCATCTGACAACAGGGAGCAGCACCCATAGCCCATGGTGAGCATCTGACAACCTGGAGCAGCACCCACACCCCCAGGTGAGCATCTGATGATCTGGAGCAGCACCCACAACCACAGGTGAGCATCGGAGAGTCAGGAGCAGTGCCCACACACCCAGGCGAGCATCTGACAGCCTGGAGCAGTGCCCACACCCCCAGGTGAGCATCTGACAGCGTGGAGCAGCACCCACAGCCCAAGGTGAGCATCTGACAACCTGGAGCAGCACCCACGCCCCCAGGCGAGCATCTGAACACACGGA	.	PASS	PRECISE;SVTYPE=INS;SVLEN=2091;END=2594466;CIPOS=-0,0;CILEN=-2,2;RE=12;RNAMES=NULL	GT:DR:DV:PL:GQ	./.:.:12:.,.,.:.
1	2594476	cuteSV.INS.67	C	CCACTCCCAGGCCAGCATCCGATAACCTGGAAGCAGCACCCACAACCCCAAGTGAGCATCTGATTGTCTGGAGCAGCACCCACAACCACAGGTGAGCATCGTAGAGTCTGGAGCAGCGCCCACAGCCCCACGCGAGCATCTGACAGCCCGGAGCAGTGACCACACCTCCCGGTGAGCATCTGACAACAGGGAGCAGCACCCATAGCCCATGGTGAGCATCTGACAACCTGGAGCAGCACCCACACCCCCAGGTGAGCATCTGATGATCTGGAGCAGCACCCACAACCACAGGTGAGCATCGGAGAGTCAGGAGCAGTGCCCACACACCCAGGCGAGCATCTGACAGCCTGGAGCAAGTGCCCACACCCCCCAGGTGAGCATCTGACAGCGTGGAGCAGCACCCACAGCCCAAGGTGAGCATCTGACAACCTGGAGCAGCACCCACGTCCCCAGGCGAGCATCTGAACACACGGAGCAGCACCCA	.	PASS	PRECISE;SVTYPE=INS;SVLEN=483;END=2594476;CIPOS=-1,1;CILEN=-4,4;RE=16;RNAMES=NULL	GT:DR:DV:PL:GQ	./.:.:16:.,.,.:.
1	2595371	cuteSV.DEL.38	GAGCATCTGACAGCCTGGAACAGCACCCACACCCCCAGGTGAGAATCTGATTGT	G	.	PASS	PRECISE;SVTYPE=DEL;SVLEN=-53;END=2595424;CIPOS=-34,34;CILEN=-17,17;RE=9;RNAMES=NULL;STRAND=+-	GT:DR:DV:PL:GQ	./.:.:9:.,.,.:.
1	2596782	cuteSV.DEL.39	GACATCGTGGAGCAGCACCCCACACCCACAGGTGAGCATCTGACAGCCTGGAGCAGCACCCACACCCCCAGGTGAGCATCTGACAGCCTGGAACAGCACCCACATCCCCAGGTGAGCCTCTGACATCGTCGAGCAGCACCCCACACCCACAGGTGAGCATCTGACAGCCTGGAACAGCACCCACACCCCCAGGTGAGAATCTGATGTTCTGGAGCATCACACACAACCACAGGTGAGCATCGGAGAGTCTGGAGCAGCACCCACAACCCAAGGTGAGCATCTGACAACCTGGAGCAGCACCCACACCCCGAGGTGAGCATCTGACCTCCCGGAGCAGGACCCATACCTCCAGGCGAGCATCTGAACCCATGGAGCAGCACCCACGCCCCCAGGCGAGCATCTGACCGAACAGAGCAGCACCCACAACCCCATGCGAGCATCTGACAGCCTGGAACAGCACCCACAACCCCAGGTGAGCATCTGACAGCCCGCAGCAGCAACCACACGCACAGGTGAGAATCTGACAGCCCGTAGCAGCACCCACACCCCCAGGGGAGCATCTGACATCCTGGAGCAGCACCGACAACCCCAGGTGAGCATATGAGAGCCTGGAAC	G	.	PASS	PRECISE;SVTYPE=DEL;SVLEN=-614;END=2597396;CIPOS=-26,26;CILEN=-49,49;RE=16;RNAMES=NULL;STRAND=+-	GT:DR:DV:PL:GQ	./.:.:16:.,.,.:.
1	2596843	cuteSV.DEL.40	ACACCCCCAGGTGAGCATCTGACAGCCTGGAACAGCACCCACATCCCCAGGTGAGCCTCTGACATCGTCGAGCAGCACCCCACACCCACAGGT	A	.	PASS	PRECISE;SVTYPE=DEL;SVLEN=-92;END=2596935;CIPOS=-69,69;CILEN=-24,24;RE=13;RNAMES=NULL;STRAND=+-	GT:DR:DV:PL:GQ	./.:.:13:.,.,.:.
1	2598652	cuteSV.DEL.41	ACCTCCAGGCGAGCATCTGAACCCATGGAGCAGCACCCACGCCCCCAGGCGAGCATCTGACCGAACAGAGCAGCACCCACAACCCCATGCGAGCATCTGTCAGCCTGGAACAGCACCCACAACCCCAGGTGAGCATCTGACAGCCCGCAGCAGCAACCACACGCACAGGTGAGAATCTGACAGCCCGTAGCAGCACCCACACCCCCAGGGGAGCATCTGACATCCTGGAGCAGCACCGACAACCCCAGGTGAGCATCTGAGAGCCTGGAACAGCACCCACAACCCCAGGTGAGAATCTGACAGCCTGGAAGAGCACCCCACATCACCGGGTGAGCATCTGACAGCCTGGAACAGCAACCATACCCTCAGGTAAGCATCTGACAGACTGGAACAGCACCCACACGCCCAGGTGAGCCTCTGACAGCCTGGAACAGCACCCACACCCCCAGGCGAGCATCCGACAGCCTGGAGCAGCACCCACACAC	A	.	PASS	PRECISE;SVTYPE=DEL;SVLEN=-484;END=2599136;CIPOS=-55,55;CILEN=-31,31;RE=12;RNAMES=NULL;STRAND=+-	GT:DR:DV:PL:GQ	./.:.:12:.,.,.:.
1	2598805	cuteSV.DEL.42	CAACCACACGCACAGGTGAGAATCTGACAGCCCGTAGCAGCACCCACACCCCCAGGGGAGCAT	C	.	PASS	PRECISE;SVTYPE=DEL;SVLEN=-62;END=2598867;CIPOS=-188,188;CILEN=-27,27;RE=25;RNAMES=NULL;STRAND=+-	GT:DR:DV:PL:GQ	./.:.:25:.,.,.:.
1	2598883	cuteSV.INS.68	A	AGCACCCACACCCCCAGGAGAGCATCCGGCAGCCTGCAGCAGAACCCACACCAACAGGCGAGCATCTGACAGCCTGGGTCG	.	PASS	PRECISE;SVTYPE=INS;SVLEN=80;END=2598883;CIPOS=-6,6;CILEN=-0,0;RE=29;RNAMES=NULL	GT:DR:DV:PL:GQ	./.:.:29:.,.,.:.
1	2598946	cuteSV.DEL.43	ATCTGACAGCCTGGAAGAGCACCCCACATCACCGGGTGAGCATCTGACAGCCTGGAACAGCAACCATACCCTCAGGTAAGCATCTGACAGACTGGAACAGCACCCACACGCCCAGGTGAGCCTCTGACAGCCTGGAACAGCACCCACACCCCCAGGCGAGCATCCGACAGCCTGGAGCAGCACCCACACACCCAGGTGAGCAACTGACAGCCTGGAGCAGCACCCACACACCCAGGTGATCATCTGACAGCCTGGTACAGCACGCTGCCCCCCCAGGTGAGCATCTGACAGCCTGGAACAGCACACACACCCCCAGGCGAGCATCTGACAACCTGGAACAGCACCCATACGCCCAGATGAGCATCTGACAGCCTGGAACAGCACCCTGCACCCCCAGGTGAGCATCTGACAGCCTGGAACAGCACCCACACCCCCAGGTGAGCATCTGTCCGCATCACATGGCATCCTCACCCCCAGTTGCGCATCTGATGGTCTGGAGCAGCACCCACACCCACAGGTGAGCATCAGACAGCCTGGAACCGCAGCCACACCCCCAGGCGAGCATCTGACAGCCTGGAGCAGCATCCACACCCCCAGGTGAGCATTTGACAGCCTGGAACAGCACTCACACCCCCAGGAGAGCATCCGGCAGCCTGGAGCGGAACCCACGGCCACAGGCGAGCATCTGAGAGCCTGGGTCGGCACCCACACCCCCAGGTGAGCATCTGATGGTTTGCGGCAACACCGACACCCACAGGTGAGCATCTGACAGCCTGGAACAGAACCCACACGCCCAGGTGAGCATCTGACAGCCTGGAACAACAGCCTGCACCACCAGGTGCGCATGTGACAGCCTGGAACAGCACCAACACCCCCAGGCGAGCATCTGACGGCCTGGAACAGCACCCACACCCCCAGGTGAGCATCAGACAGCCTGGAACAACACCCATACCCACAGGTGAGCATCTGACATCGTGGAGCAGCACCCCACACCCACAGGTGAGC	A	.	PASS	PRECISE;SVTYPE=DEL;SVLEN=-1004;END=2599950;CIPOS=-3,3;CILEN=-0,0;RE=5;RNAMES=NULL;STRAND=+-	GT:DR:DV:PL:GQ	./.:.:5:.,.,.:.
1	2599078	cuteSV.INS.69	T	TGGAGCAGCACCCACCACTCCCAGGCCAGCATCCGATAACCTGGAGCAGCACCCACAACCCCAAGTGAGCATCTGATTGTCTGGAGCAGCACCCACAACCACAGGTGAGCATCGTAGAGTCTGGAGCAGCGCCCACAGCCCCACGCGAGCATCTGACAGCCCGGAGCAGTGACCACACCTCCAGGTGAGCATCTGACAACAGGGAGCAGCACCCATAGCCCCATGGTGAGCATCTGACAACCTGGAGCAGCACCCACACCCCCAGGTGAGCAATCTGATGATCTGGAGCAGCACCCACAACCACAGGTGAGCATCGGAGAGTCAGGAGCAGTGCCCACACACCCAGGCGAGCATCTGACAGCCTGGAGCAGTGCCCACACCCCCAGGTGAGCATCTGACAGCGTGGAGCAGCACCCACAGCCCAAGGTGAGCATCTGACAACCTGGAGCAGCACCCACGCCCCCAGGCGAGCATCTGAACACAC	.	PASS	PRECISE;SVTYPE=INS;SVLEN=483;END=2599078;CIPOS=-2,2;CILEN=-5,5;RE=31;RNAMES=NULL	GT:DR:DV:PL:GQ	./.:.:31:.,.,.:.
1	2601174	cuteSV.INS.70	G	GCCCACACCCCGAGGTGAGCATCTGACAACAGGGAGCAGCACCCATAGCCCATGGTGAGCACCTGACAACCTGGAGCAGCACCCACACACCCAGGTGAGCATCTGATGGTCTGGAGCAGCACCCACAACCACAGGTGAGCATCGGAGAGTCAGGAGCAGTGCCCACACACCCAGGCGAGCATCTGACAGCCTGGAGCAGTGCCCACACCCCCAGGTGAGCATCTGACATCGTGGAGCAGCACCCACAGCCCAAGGTGAGCATCTGACAACCTGGAGCAGCACCCACGCCCCCAGGCGAGCATCTGAACACACGGAGCAGCACCCACACCCCCAGGCGAGCATCCGATAGCCTGGAGCAGCACCCACACACCCAGGTGAGCAACTGACAGCCTGGAGCAGCACCCACACACCCAGGTGATCATCTGACAGCCTGGAACAGCACGCTGCCCCCCAAGGTAAGCATCTGACAGCCTGGAACAGCACACACACCCCCAGGCGAGCAATCTGACAACCTGGAACAGCACCCATACGCCCAGATGAGCATCTGACAGCCTGGAACAGCACCCTGCACCCCCAGGTGAGCATCTGACAGCCTGGAACAGCACCCACACCCCCAGGTGAGCATCTGACCGCATCACATGGCATCCTCACCCCCAGTTGCGCAATCTGATGGTCTGGAGCAGCACCCACACCCACAGGTGAGCATCAGACAGCCTGGAACCACAGCCACACCCCCAGGCGAGCATCTGACAGCCTGGAGCAGCATCCACACCCCCAGGTGAGCATTTGACAGCCTGGAACAGCACTCACACCCCCAGGAGAGCATCCGGCAGCCTGGAGCGGAACCCACGGCCACAGGCGAGCATCTGAGAGCCTGGGTCGGCACCCACACCCCCAGGTGAGCATCTGATGGTTTGCGGCAACACCGACACCCACAGGTGAGCATCTGACAGCCTGGAACAGAACCCACACGCCCAGGTGAGCATCTGACAGCCTGGAACAACAGCCTGCACCACCAGGTGCGCATGTGACAGCCTGGAACAGCACCAACACCCCCAGGCGAGCATCTGACGGCCTGGAACAGCACCCACACCCCCAGGTGAGCATCAGACAGCCTGGAACAACACCCATACCCACAGGTGAGCATCTGACATCGTGGAGCAGCACCCCACACCCACAGGTGAGCATCTGACAGCCTGGAGCAGCACCCACACCCCCAGGTGAGCATCTGACAGCCTGGAACAGCACCCACACCCCCAGGTGAGAATCTGATTGTCTGGAGCATCACACACAACCACAGGTGAGC	.	PASS	PRECISE;SVTYPE=INS;SVLEN=1305;END=2601174;CIPOS=-67,67;CILEN=-26,26;RE=8;RNAMES=NULL	GT:DR:DV:PL:GQ	./.:.:8:.,.,.:.
1	2601367	cuteSV.DEL.44	GAGCAGTGCCCACACCCCCAGGTGAGCATCTGACATCGTGGAGCAGCACCCCACACCCACAGGTGAGCATCTGACAGCCTGGAGCAGCACCCACACCCCCAGGTGAGCATCTGACAGCCTGGAACAGCACCCACATCCCCAGGTGAGCCTCTGACATCGTCGAGCAGCACCCCACACCCACAGGTGAGCATCTGACAGCCTGGAACAGCACCCACACCCCCAGGTGAGAATCTGATGTTCTGGAGCATCACACACAACCACAGGTGAGCATCGGAGAGTCTGGAGCAGCACCCACAACCCAAGGTGAGCATCTGACAACCTGGAGCAGCACCCACACCCCGAGGTGAGCATCTGACCTCCCGGAGCAGGACCCATACCTCCAGGCGAGCATCTGAACCCATGGAGCAGCACCCACGCCCCCAGGCGAGCATCTGACCGAACAGAGCAGCACCCACAACCCCATGCGAGCATCTGACAGCCTGGAACAGCACCCACAACCCCAGGTGAGCATCTGACAGCCCGCAGCAGCAACCACACGCACAGGTGAGAATCTGACAGCCCGT	G	.	PASS	PRECISE;SVTYPE=DEL;SVLEN=-562;END=2601929;CIPOS=-0,0;CILEN=-0,0;RE=8;RNAMES=NULL;STRAND=+-	GT:DR:DV:PL:GQ	./.:.:8:.,.,.:.
1	2601410	cuteSV.DEL.45	CAGCACCCCACACCCACAGGTGAGCATCTGACAGCCTGGAGCAGCACCCACACCCCCAGGTGAGCATCTGACAGCCTGGAACAGCACCCACATCCCCAGGTG	C	.	PASS	PRECISE;SVTYPE=DEL;SVLEN=-101;END=2601511;CIPOS=-3,3;CILEN=-14,14;RE=8;RNAMES=NULL;STRAND=+-	GT:DR:DV:PL:GQ	./.:.:8:.,.,.:.
1	2604326	cuteSV.DEL.46	ACTGACAGCCTGGAGCAGCACCCACACACCCAGGTGATCA	A	.	PASS	PRECISE;SVTYPE=DEL;SVLEN=-39;END=2604365;CIPOS=-0,0;CILEN=-0,0;RE=13;RNAMES=NULL;STRAND=+-	GT:DR:DV:PL:GQ	./.:.:13:.,.,.:.
1	2605121	cuteSV.DEL.47	AGGTGAGCATCTGACAGCCTGGAGCAGCACCCACACCCCCA	A	.	PASS	PRECISE;SVTYPE=DEL;SVLEN=-40;END=2605161;CIPOS=-13,13;CILEN=-0,0;RE=12;RNAMES=NULL;STRAND=+-	GT:DR:DV:PL:GQ	./.:.:12:.,.,.:.
1	2605575	cuteSV.DEL.48	CCGCATGGAGCAGCACCCACACCCCCAGGGGAGCATCTGAA	C	.	PASS	PRECISE;SVTYPE=DEL;SVLEN=-40;END=2605615;CIPOS=-0,0;CILEN=-0,0;RE=7;RNAMES=NULL;STRAND=+-	GT:DR:DV:PL:GQ	./.:.:7:.,.,.:.
1	2605736	cuteSV.DEL.49	CAGCCTGGAACAGCACCCACTCCCCCAGGTGAGCACCTGACAGACTGGAACAGCACCCACAGGCCCAGGTGTGCCTCTGACAGCTTGGAACAGCACGCGCACCCCGAGGTGAGCATCTGACAGCCTGGAACAGCACCCACACCCCCAGGCGAGCATCTGATAGCCTGGAACAGCACCCACACCCCCAGGAGAGCATCCGGCAGCCTGCAGCAGAACCCACACCAACAGGCGAGCATCTGACAGCCTGGGTCGGCACCCACACCCCCAGGTGAGCATCTGA	C	.	PASS	PRECISE;SVTYPE=DEL;SVLEN=-279;END=2606015;CIPOS=-1,1;CILEN=-0,0;RE=9;RNAMES=NULL;STRAND=+-	GT:DR:DV:PL:GQ	./.:.:9:.,.,.:.
1	2606481	cuteSV.INS.71	C	CCCAGGTGAGCATCCCACATCCTGAAACACCTCCCACACCCCCTGGTGAGCATCCGACAGCCTGGAGCAGCACCCATAACCCCAGGTGAGCATCTGACCGCATGGAATGGCAT	.	PASS	PRECISE;SVTYPE=INS;SVLEN=112;END=2606481;CIPOS=-57,57;CILEN=-41,41;RE=5;RNAMES=NULL	GT:DR:DV:PL:GQ	./.:.:5:.,.,.:.
1	2606545	cuteSV.DEL.50	GAGCAGTGCCCACACCCCCAGGTGAGAATCTGACAGCCCGT	G	.	PASS	PRECISE;SVTYPE=DEL;SVLEN=-40;END=2606585;CIPOS=-0,0;CILEN=-0,0;RE=40;RNAMES=NULL;STRAND=+-	GT:DR:DV:PL:GQ	./.:.:40:.,.,.:.
1	2606562	cuteSV.INS.72	C	CCAGGTGAGCATCTGACATCGTGGAGCAGCACCCCACACCCACAGGTGAGCATCTGACAGCCTGGAGCAGCACCCACACCCCCAGGTGAGCATCTGACAGCCTGGAACAGCACCCACATCCCCAGGTGAGCCTCTGACATCGTCGAGCAGCACCCCACACCCACAGGTGAGCATCTGACAGCCTGGAACAGCACCCACACCCCCAGGTGAGAATCTGATGTTCTGGAGCATCACACACAACCACAGGTGAGCATCGGAGAGTCTGGAGCAGCACCCACAACCCAAGGTGAGCATCTGACAACCTGGAGCAGCACCCACACCCCGAGGTGAGCATCTGACCTCCCGGAGCAGGACCCATACCTCCAGGCGAGCATCTGAACCCATGGAGCAGCACCCACGCCCAGGCGAGCATCTGACCGAACAGAGCAGCACCCACAACCCCATGCGAGCATCTGACAGCCTGGAACAGCACCCACAACCCCAGGTGAGCATCTGACAGCCCGCAGCA	.	PASS	PRECISE;SVTYPE=INS;SVLEN=507;END=2606562;CIPOS=-12,12;CILEN=-15,15;RE=16;RNAMES=NULL	GT:DR:DV:PL:GQ	./.:.:16:.,.,.:.
1	2609353	cuteSV.INS.73	C	CTGGAGCAGCATCCACACCCCCAGGTGAGCATTTGACAGCCTGGAACAGCACTCACACCCCCAGGAGAGCATCCGGCAGCCTGGAGCGGAACCCACGGCCACAGGCGAGCATCTGAGAGCCTGGGTCGGCACCCACACCCCAGGTGAGCATCTGATGGTTTGCGGCAACACCGACACCCACAGGTGAGCATCTGACAGCCTGGAACAGAACCCACACGCCCAGGTGAGCATCTGACAGCCTGGAACAACAGCCTGCACCACCAGGTGCGCATGTGACAGCCTGGAACAGCACCAACACCCCCAGGCGAGCATCTGACGGCCTGGAACAGCACCCACACCCCCAGGTGAGCATCAGACAGCCTGGAACAACACCCATACCCACAGGTGAGCATCTGACATCG	.	PASS	PRECISE;SVTYPE=INS;SVLEN=400;END=2609353;CIPOS=-0,0;CILEN=-0,0;RE=9;RNAMES=NULL	GT:DR:DV:PL:GQ	./.:.:9:.,.,.:.
1	2609358	cuteSV.INS.74	G	GCAGCATCCACACCCCCAGGTGAGCATTTGACAGCCTGGAACAGCACTCACACCCCAGGAGAGCATCCGGCAGCCTGGAGCGGAACCCACGGCCACAGGCGAGCATCTGAGAGCCTGGGTCGGCACCCACACCCCCAGGTGAGCATCTGATGGTTTGCAGCAACACCGACACCCACAGGTGAGCATCTGACAGCCTGGAACAGAACCCACACGCCCAGGTGAGCATCTGACAGCCTGGAACAACAGCCTGCACCACCAGGTGCGCATGTGACAGCCTGGAACAGCACCAACACCCCCAGGCGAGCATCTGACGGCCTGGAAACAGCACCCACACCCCCAGGTGAGCATCAGACAGCCTGGAACAATACCCATACCCACAGGTGAGCATCTGACATCGTGGAGCAGCACCCCACACCCACAGGTGAGCATCTGACAGCCTGGAGCAGCACCCACACCCCCAGGTGAGCATCTGACAGCCTGGAACAGCACCCACACCCCCAGGTGAGAATCTGATTGTCTGGAGCATCACACACAACCACAGGTGAGCATCGGAGAGTCTGGAGCAGCACCCACATCCCAAGGTGAGCATCTGACAACCTGGAGCAGCACCCACACCTCGAGGTGAGCATCTGTCCTCCCGGAGCAGGACCCATACCTCCAGGCGAGCATCTGAACCCATGGAGCAGCACACACGCCCCCAGGCGAGCATCTGACCGAACGGAGCAGCACCCACAACCCCAGGCGAGCATCTGACAGCCTTTAACAGCACCCACAACCCCAGGTGAGCATCTGACAGCCCGCAGCAGCACCCACACGCACAGGTGAGAATCTGACAGCCCGGAGCAGCACCCACACCCCAGGGGAGCATCTGACCGCATGGAGCAGCACCCACACCCCCAGGGGAGCATCTGAAATCCTGGAGCTGCACCGACAACACCAGGTGAGCATCTGAGAGCCTGGAACAGCACCCGCACCCCCAGGTGAGAATCTGACAGCCTGGAAGAGCACCCCATATCCCCGGGTGAGCATCTGACAGCCTGGAACAGCACCCACTCCCCCAGGTGAGCACCTGACAGACTGGAACAGCACCCACAGGCCCAGGTGAGCCTCTGACAGCTTGGAACAGCACGCGCACCCCCAGGTGAGCATCTGACAGCCTGGAACAGCACCCACACCCCCAGGCGAGCATCTGATAGCCTGGAACAGCACCCACACCCCCAGGAGAGCATCCGGCAGCCTGCAGCAGAACCCACACCAACAGGCGAGCATCTGACAGCCTGGGTCGGCACCCACACCCCCAGGTGAGCATCTGACGGCCTGGAACAGCACCCACACCCCCAGGTGAGCATCTGACATCGTGGAGCAGCACCCCACACCCACAGGTGAGCATCTGACAGCCTGGAGCAGCACCCACACCCCCAGGTGAGCATCTGA	.	PASS	PRECISE;SVTYPE=INS;SVLEN=1433;END=2609358;CIPOS=-6,6;CILEN=-12,12;RE=8;RNAMES=NULL	GT:DR:DV:PL:GQ	./.:.:8:.,.,.:.
1	2609663	cuteSV.DEL.51	CATCTGATGGTCTGGAGCAGCACCCACAACCACAGGTGAGCATCGGAGAGTCAGGAGCAGTGCCCACACACCCAGGCGAGCATCTGACA	C	.	PASS	PRECISE;SVTYPE=DEL;SVLEN=-88;END=2609751;CIPOS=-44,44;CILEN=-16,16;RE=19;RNAMES=NULL;STRAND=+-	GT:DR:DV:PL:GQ	./.:.:19:.,.,.:.
1	2613237	cuteSV.INS.75	T	TCCAACAGGCTGGAATAGCACCCACACCCCCAGGTGAGCATTCGACAGCCTGGAAGAGCTCCCACACACCCCCAGGTGAGCATCCGACAGCCTGGAGCAGCACCCACACC	.	PASS	PRECISE;SVTYPE=INS;SVLEN=109;END=2613237;CIPOS=-34,34;CILEN=-16,16;RE=10;RNAMES=NULL	GT:DR:DV:PL:GQ	./.:.:10:.,.,.:.
1	2614256	cuteSV.INS.76	A	ACAGCACGCACAGCCCCAGGAGAGCATCCGGCAGCCTGGAGCGGAACCCACGCCCACAGGCAAGCATATGACAGCCTGGGTCGGCACCCACACCCCAAGTGAGCATCTGATGGTTTGCAG	.	PASS	PRECISE;SVTYPE=INS;SVLEN=119;END=2614256;CIPOS=-2,2;CILEN=-0,0;RE=8;RNAMES=NULL	GT:DR:DV:PL:GQ	./.:.:8:.,.,.:.
1	2614261	cuteSV.INS.77	A	AGCCTGCACCTCCAGGTACGCACGTGACAGCCTGGAATAGCACCCACACACCCAGGCGAACATCTGACGGCCTGGAACAGCACCCCACCCCCAGGTGAGCATCTGACGGCCTGGAACAGCACCGACACCCCCAGGTGAGAATCTGACATCGTGGAGCAGCACCCCACACCCACAGGTGAGCATCTGACAGCCTGAAGCAGCACCCACACCCCAGGTGAGCATCTGACAGCCTGGAAAAGCACCCTGCATCCCCAGGTGAGCATCCGACTGCCTGGAGCAGCACCCACACCCCCAGGCTTGCATCTGACAGCCTGAAACAGCACCAAAAACCCCAGGTGAGCATCTGATGGTCTGGAGCATCACTCACAACCACAGGGGAGCATCGGAGAGTCTGT	.	PASS	PRECISE;SVTYPE=INS;SVLEN=394;END=2614261;CIPOS=-15,15;CILEN=-8,8;RE=16;RNAMES=NULL	GT:DR:DV:PL:GQ	./.:.:16:.,.,.:.
1	2614849	cuteSV.INS.78	T	TAGCCTGGAACAGCACCCACACCCCCAGGTGAGCATCCGACAGCCTGGAGCAGCACCCACACCCCAAGGTGAGCATCTGATATCCTGGATCAGCATCCACACCCCCAGGTGGGCATCTGACAGCCTGGAATAGCACCCACACCCCCAGGCGAGCATCGGACAGCATGTAACAGCACCCACACCCCCAGGTGAGCATCTGACAGTCTGGAACAGCAGCCTGCACCCCCAGGTGCGCAAGTGACAGCCTGGAACAGCACCCACACCCCCAGGCGAGCATCTGACGGCCTGGAACAGCACCACACCCCCAGGTGAGGATCTGACGGACTGGAACAGCACCCACACCCCCAGGAGAGCATCTGACATCGTGGAGCAGCACCCCACACCCACAGGTGGGCATCTGACAGCCTGGAGCAGCACCCACACCCCAGGTGAGCATCTGAC	.	PASS	PRECISE;SVTYPE=INS;SVLEN=440;END=2614849;CIPOS=-0,0;CILEN=-0,0;RE=25;RNAMES=NULL	GT:DR:DV:PL:GQ	./.:.:25:.,.,.:.
1	2616660	cuteSV.INS.79	G	GTGGAGCAGCACCCACACCCACAGGTGAGCATCTGACAGCC	.	PASS	PRECISE;SVTYPE=INS;SVLEN=40;END=2616660;CIPOS=-1,1;CILEN=-0,0;RE=38;RNAMES=NULL	GT:DR:DV:PL:GQ	./.:.:38:.,.,.:.
1	2621750	cuteSV.DEL.52	CATTTGACCTCCCAGAGCAGCACCCATACCCCCAGGCGAGCATCTGAACTCATGGAGCAGCACCCACACCCCCAGGCGAGCATCTGACCCAACGGAGCAGAACCCAGAACCCCAGGCGAGCATCTGACAGCCTGGAACAGCACCCACAACCACAGGTGAGCATCTGAAAGCCCGCAGCATCACCCGCACGCACAGATGAGA	C	.	PASS	PRECISE;SVTYPE=DEL;SVLEN=-200;END=2621950;CIPOS=-0,0;CILEN=-0,0;RE=9;RNAMES=NULL;STRAND=+-	GT:DR:DV:PL:GQ	./.:.:9:.,.,.:.
1	2622687	cuteSV.DEL.53	AACAGCACCCACACCCCCAGGTGAGAATCCGACAGCCTGGAGCAGCACCCACAACCCCAGGCGAGCATCCGACAGCCTGG	A	.	PASS	PRECISE;SVTYPE=DEL;SVLEN=-79;END=2622766;CIPOS=-0,0;CILEN=-0,0;RE=13;RNAMES=NULL;STRAND=+-	GT:DR:DV:PL:GQ	./.:.:13:.,.,.:.
1	2623409	cuteSV.DEL.54	GAACAGCTCCCACACCCCCAGGCGAGCATCTGACAGCATGTATCAGCACCCACACCCCCAGGTGAGCATCTGACAGCCTGGAACAGCACCCACACCCCCAGGTGAACATCCGACAGCCTGGAGCAGAACCCACACCCCCAGGCGAGCATCTGACAGCCTGGGTCGGCACCCACAACCCCAGGCGAGCATCTGACGGCCTGGAACAGCACACACACCGCCAGGTGAGCATTGGACACCCTGGAGCAGCACCCACATCCCCAGGCGAG	G	.	PASS	PRECISE;SVTYPE=DEL;SVLEN=-265;END=2623674;CIPOS=-77,77;CILEN=-58,58;RE=15;RNAMES=NULL;STRAND=+-	GT:DR:DV:PL:GQ	./.:.:15:.,.,.:.
1	2623779	cuteSV.INS.80	A	ACACACCCAGGTGAGCATCCGACAGCGTGGAGCAGAACAAACACCCCCAGGCGAGCATCTGACAGCCTGGGTCGGCACCCACACCCCCAGGTGCGCATCTGATGGTCTGGAGCAGCACCCACACCCACAGGTGGGCATCTGACAGCCTGGAAAAGAGCCCAGACCCCCAGGTGAGCATCTGACAGACTGGAACTGCACCCCCATGCCCAGGTGAGCCTCTGACAGCCTTGAACAGCACCCTGCACCCCGAGGTGAGCATCTGACAGCCTGGAACAGCACGCACACCCCCAGGTGCGCACGTGACAGCCTGTAACAGCACCCACACACCCAGGCGAGTATCTGACGGCCTGGAACAGCACCCACACCCCCAGTTGAGCATTGGACAGCCTGGATCAGCACCCACATCCCCAAGCGAGCATCCGACAGCCTGGGGCAGCACCCACACCCCCAGGTGAGCATCTGACATCGTGGAGCAGCACCCCACACCCACAGGTGAGCATCTGACAGCCTGGAGCAGCACCCACACCCCCAGGTGAGCATCTGACAGCCTGGAACAGCACCCTGCACCCCCAAGTGAGCATCCGACAGCCTGGAGCAGCACCCACACCCCCAGGTGAGCATCTGATGGTCTGGAGCAGCACGCATAAACACAGGTGAACATCGGAGAGTCTGGAGCAGCGCCCACACCCCCAGGCGAGCATCTGACAGCCTGGAGCAGTACCCACACACCCAGGTGAGCATCTGACAGCGTGGAGCAGCACCCAAACCCCCAGGCGAGCATCTGAACGCACGGAGCAGCACCCACACCTTCAGGCGAGCATCGGACAGCCTGGAGCAGCACCCACACCCCCAGGTGCGCATGTGATGGTCTGGAGCAGCACCCACACCGACAGGTGAGCATCTGACAGCCTGGAACAGAACCCACACCCCCAGGTGAGCATCTGACAGACTGGAACACCTCCCACATGCCCAGCTGAGCCTCTGACAGCCTGGAACAGCACCCTGTACCCCCAGGGGAGCATCTGACACCCTGGAGCAGCACGCACATCCCCAGGCGAGCATCCGACAGCCTGGAGCAGCACCCACACCCTCAGGTGAGCATCTGACAGCCTGGAGCAGCAGGCACACCCCCAGTGAGCATCCGACAGCCTGGAACAGCACCCACACACCCAGGTGAGCATCCGACACCGTGGAGCAGAACAAACACCCCCAGGCGAGCATCTGACAGCCTGGGTCGGCACCCACACCCCCAGGTGCGCATCTGATGGTCTGGAGCAGCACCCACACACACAGGTGGGCATCTGACAGCCTGGAACAGAGCCCAGACCCCCAGGTGAGCATCTGACAGACTGGAACTGCACCCCCATGCCCAGGTGAGCCTCTGACAGCCTTGAACAGCACCCTGCACCCCAGGTGAGCATCTGACAGCCTGCAACAGCACGCACACCCCCAGGTGCGCACGTGACAGCCTGCAACAGCACCCACACCCCCAGGCGAGCATCTGACGGCCTGGAACAGCACCCACACCCCCAGTTGAGCATTGGACAGCCTGGATCAGCACCCACAACCCCAAGCGAGCATCCGACAGCCTGGAGCAGCACCCACACCCCCAGGTGAGCATCTGACATCGTAGAGCAGCACCCCACACCCACAGGTGAGCATCTGACAGCCTGGAGCAGCAGCCACATCCCCAGGTGAGAATCTGACAGCCTGGAACAGCACCCTGCACCCCCAAGTGAGCATCCGACAGCCTGGAGCAGCACCCACACCCCCAGGTGAGCATCTGATGGTCTGGAGCAGCACGCATAACCACAGGTGAACATCGGAGAGTCTGGAGCAGCGCCCACACCCCCAGGCGAGCATTTGACAGCCTGGAGCAGTGCCCACACACCCAGCTGAGCATCTGACAGCGTGGAGCAGCACCGACACCCCCAGGCGAACATCTGAACGCACGGAGCAGCACCCACACCTTCAGGCGAGCATCGGACAGCCTGGAGCAACACCCACGCCCCCAGGTGCGCATGTGATGGTCTGGAGCAGCACCCACACCAACAGGTGAGCATCTGACAGCCTGGAACAGAACCCACACCCCCAGGTGAGCATCTGACAGACTGGAACAGCTCCCAAATGCCCAGCTGAGCCTCTGACAGCCTGGAACAGCACCTTGCACCCCCAGGGGAGCATCTGACAGCCTGGAACAGCACGCACACCCCCAGGTGAGCATCTGACCGCCTGGAACAGCACCCACACCCCCAGGCGAGCATCTGAGAGCATGTAACAGCACCCACACACCCAGGTGAGCATCTGACAGCCTGGAACAGCACCCTGCACCCCCAGGTGCGCACGTGACAGCCTGGAACAGCACCCACACAGCCAGGTGAGCATCTGACAGCCTGGAGCAGCACCCACATCCCCAGGTGAGCATCTGACAGCCTGGAACAGCACCTTGCACCCCCAGGTGAGAATCTGACAACCTGGAACAGCACAAACACCCCCAGGCGAGCATCTGACACCCTGGAACTGCACACACACCCCCAGGCGAGCATCTGACAACCTGCAACAGCACCCATACGCCCAGATGAGCATCTGACAGCATGGAACAGCACCCTGCACCCCCAGGACAGCATCTGACAGCGTGGAACAGCACCCATACGCCCAGATAAGCATGTGACAGCCTGGAACAGCTCCCTGCATCCCCAGGTGCGCACCTGACAGACTGGAACAGCACCCACACACCCAGGCGAGCATCTGATGGCCTGGAACGGCACCCACACCCCCAGGTGAGCATCCGACATCCTGAAACAGCTCCCACAACCCCAGGTGAGCATCCGATAGCCTGGAGCAACACCCATACCCCCAGGTGAGCATCTGACCGCATGGAATGGCATCCTCACCTCCAGGTGAGCATCCGACAGCCTGGAGCAGCACCCACACCCCCAGGTGAGCATCTGACAGCCTGGAACGGCAACCACACCCCAGGCGAGCATCCGACAGCCTGGAACAGCACCAAAAACCCCAGGTGAGCATCTGACGGCCTGGAACAGCACCCACACCCCCAGGTGAGCATCTGACATCGTGCAGCAGCACCCCACACCCACAGGTGAGCATCTGACAGCCTGGAGCAGCACCCACACCCCAGGTGAGCATCTGACAGCCTGGAACAGCACCCTG	.	PASS	PRECISE;SVTYPE=INS;SVLEN=3170;END=2623779;CIPOS=-22,22;CILEN=-2,2;RE=8;RNAMES=NULL	GT:DR:DV:PL:GQ	./.:.:8:.,.,.:.
1	2632418	cuteSV.INS.81	C	CCCCCAGGTGAGCATCTCACAGCCTGCAGCAGCACCCACACCCCCAGGTGAGCATCCGACAGCCTGGAGCAGCACCCACACCCCCAGGCGAGCATCGGACATCGTGGAACAGCACCCCACACCCCCAGGTGAGCATCTGACAGCTTGGAACAGAACTCCACACCCACAGGTGAGCATCTGACAGCCTGGAGCAGCACCCCACACCCCAGGGGAGCATCTGACAGTCTGGAACAGCACTCCACACCCCCAGGTGAGCATCTGACATCCTGGAACAGCACCCCACGCCCCCAGGTGAGCATCTGACAGCCTGGAACAGCACCCCACACCCCTAGATGAGCATCTGACAGCCTGGAGCAGAACCCCACACCCCCAGGTGAGCATTCGACAGCCTGGAACAGCACCCAT	.	PASS	PRECISE;SVTYPE=INS;SVLEN=404;END=2632418;CIPOS=-3,3;CILEN=-1,1;RE=5;RNAMES=NULL	GT:DR:DV:PL:GQ	./.:.:5:.,.,.:.
1	2632557	cuteSV.INS.82	C	CAGCCTGGAGCAGCACACACAACCCCAGGCGAGCATCTGACAGCCTGGAGCAGCACACACAACCCCAGGCGAGCATCTGACAGCCTGGAGCAGCGCCCACACCCCCAGGTGAGCATGTGACAGCCTGGAGCAGCGCCCACACCCCGGGCGAGCATCTGAG	.	PASS	PRECISE;SVTYPE=INS;SVLEN=159;END=2632557;CIPOS=-28,28;CILEN=-0,0;RE=6;RNAMES=NULL	GT:DR:DV:PL:GQ	./.:.:6:.,.,.:.
1	2685884	cuteSV.DEL.55	ACCCCACGCCCCCAGGTGAGCACCTGACAGCCTGGAACAGCAC	A	.	PASS	PRECISE;SVTYPE=DEL;SVLEN=-42;END=2685926;CIPOS=-0,0;CILEN=-0,0;RE=8;RNAMES=NULL;STRAND=+-	GT:DR:DV:PL:GQ	./.:.:8:.,.,.:.
1	2692822	cuteSV.DEL.56	CAGCTCACATCCCCAGGTAAGATTCCAACAGCATGGAACAAGACCACTGCCCCCAGGTGAGCATCTGGCAGCCTGGTAAAACAACCCCCTTCAGGTGAGCATCCGACAGCCTGGAACAGC	C	.	PASS	PRECISE;SVTYPE=DEL;SVLEN=-119;END=2692941;CIPOS=-24,24;CILEN=-0,0;RE=13;RNAMES=NULL;STRAND=+-	GT:DR:DV:PL:GQ	./.:.:13:.,.,.:.
1	2714748	cuteSV.DEL.57	CTCCCAGCCTCTCAGCCCCTCAGCTCCCCAGCCCCCCAGCCTCCCAGCC	C	.	PASS	PRECISE;SVTYPE=DEL;SVLEN=-48;END=2714796;CIPOS=-5,5;CILEN=-0,0;RE=28;RNAMES=NULL;STRAND=+-	GT:DR:DV:PL:GQ	./.:.:28:.,.,.:.
1	2766061	cuteSV.INS.83	C	CCTGGGTGGGAGTGTGGAATGAAGCCCTGTGTCCTGGGTGGGAGTGTGGAATGGAACCCTGTGTCCTGGGTGGGAGTGTGGAATGGAGCCCTGTGCCCTGGGCAGGAGTGTGGAATTGAGCCCCGTGCCCTGGGTGGGAGTGTGGAATTGAGCCCTGTGCCCTGGGTGGGAGTGTGGAATGGAACCCTGTGCCTGGGTGGGAGTGTGGAATGGAACCCTGTGCCTGGGCGGGAGTGTGGAATGGAGCCCTGTGTCCTGGGTGGGAGTGTGGAATGGAACCCTGTGCCTGGGTGGGAGTGTGGAATGGAACCCTGTGCCTGGGTGGGAGTGTGGAATGGAACCCTGTGCCTGGGTGGGAGTGTGGAATGGAGCCCTGTGTCCTGGGTGGGAGTGTGGAATTGAACCCTGTGCCTGGGCGGGAGTGTGGAATGGAACCCTGTGCCCTGGGTGGGAGTGTGGAATGGAACCCTGTGCCTGGGTGGGAGTGTGGAATGGAACCCTGTGCCTGGGTGGGAGTGTGGAATGGAGCCCTGTGTCCTGGGTGGGAGTGTGGTATTGAACCCTGTGCCTGGGCGGGAGTGTGGAATGGAACCCTGTGCCCTGGGCGGGAGTGTGGAATTGAGCCCTGTGCCCTGGGTGCGAGTGTGGAATTGAACCCTGTGCCTGGGTGGGAGTGTGGAATGGAACCCTGTGCCCTGGGCGGGAGTGTGGAATGGAACCCTGTGCCTGGGTGGGAGTGTGGAATGGAACCCTGTGCCTGGGTGGGAGTGTGGAATGGAGCCCTGTGTCCTGGGTGGGAGTGTGGTATTGAACCCTGTGCCTGGGCGGGAGTGTGGA	.	PASS	PRECISE;SVTYPE=INS;SVLEN=836;END=2766061;CIPOS=-18,18;CILEN=-24,24;RE=16;RNAMES=NULL	GT:DR:DV:PL:GQ	./.:.:16:.,.,.:.
1	2779748	cuteSV.INS.84	T	TGGGGCTGCTGGTCATGGGGGGTGCTGGCCATGGGGGGTGCTGGTCATA	.	PASS	PRECISE;SVTYPE=INS;SVLEN=48;END=2779748;CIPOS=-16,16;CILEN=-0,0;RE=11;RNAMES=NULL	GT:DR:DV:PL:GQ	./.:.:11:.,.,.:.
1	2794108	cuteSV.INS.85	G	GGCAGGCGGCGTTGGGGACCGTCAGGAGGACAGAGGTGGAGCGGCCTGGA	.	PASS	PRECISE;SVTYPE=INS;SVLEN=49;END=2794108;CIPOS=-2,2;CILEN=-0,0;RE=27;RNAMES=NULL	GT:DR:DV:PL:GQ	./.:.:27:.,.,.:.
1	2866152	cuteSV.DEL.58	GGTGCTGGCAGCTCTGTGGCGGTGCCGGGCTGCTGGGTACGGCAGGGGTGGTGCTGGCAGCTCTGTGGCGGTGCCGGGCTGCAGGGTACGGCAGGGGTGGTGCTGGCAGCTCTGTGGCGGTGCCGGGCTGCTGGGTACGGCAGGGGTG	G	.	PASS	PRECISE;SVTYPE=DEL;SVLEN=-147;END=2866299;CIPOS=-9,9;CILEN=-0,0;RE=39;RNAMES=NULL;STRAND=+-	GT:DR:DV:PL:GQ	./.:.:39:.,.,.:.
1	2876575	cuteSV.DEL.59	ACTGGAGTGAAGCCTGGGACCTGCCCCACGACTGGAGTGAAGCCTCGGACCTGCCCCGCGACTGGAGTGAAGCCTCGGACCTGCCCCGCGACTGGAGTGAAGCCTGGGACCTGCCCCGCGA	A	.	PASS	PRECISE;SVTYPE=DEL;SVLEN=-120;END=2876695;CIPOS=-4,4;CILEN=-0,0;RE=23;RNAMES=NULL;STRAND=+-	GT:DR:DV:PL:GQ	./.:.:23:.,.,.:.
1	2891236	cuteSV.DEL.60	AGCGTCACACTCACCTGGGGGACGCGTCACACTCACCTGGGGAACGC	A	.	PASS	PRECISE;SVTYPE=DEL;SVLEN=-46;END=2891282;CIPOS=-2,2;CILEN=-2,2;RE=34;RNAMES=NULL;STRAND=+-	GT:DR:DV:PL:GQ	./.:.:34:.,.,.:.
1	2893200	cuteSV.DEL.61	TGGGGTGCTGGTTTGGATGGTGGGTGCTGGTCTGGATGGTGTGGTGCTGGTCTGGATCGTGGGTGCTGGTCTGGATGGTGGGGTGCTGGTGTGGATGGTGGGTGCTGGTCTGGATGGTGGGGGTGCTGGTCTGGATGGTGGGGTGCTGGTCTGGATGGTGGGTGCTGGTCTGGATGGTGGGGTGCTGGTCTGGATGGATGGTGGCGTGCTGGCCTGGATGGTGGGGTGCTGGTCTGGATGGATGGTGGGTGCTGGTCTGGATGGT	T	.	PASS	PRECISE;SVTYPE=DEL;SVLEN=-264;END=2893464;CIPOS=-33,33;CILEN=-0,0;RE=30;RNAMES=NULL;STRAND=+-	GT:DR:DV:PL:GQ	./.:.:30:.,.,.:.
1	2897563	cuteSV.DEL.62	GAGGTCTGGTAACAGGAGGTCTGGTAACAGG	G	.	PASS	PRECISE;SVTYPE=DEL;SVLEN=-30;END=2897593;CIPOS=-8,8;CILEN=-0,0;RE=14;RNAMES=NULL;STRAND=+-	GT:DR:DV:PL:GQ	./.:.:14:.,.,.:.
1	2933250	cuteSV.INS.86	A	AGGGACGGAGGGAGGAGGGAGGAAGGGAAGGAGGGAGGGAGAGGGAGGGAGGAGGGAGGAAGGGAAGGAGGGAGGGAGGAGAGAGGAAGGGAAGGAGGGAGGGAGGGAGGAGGGAGGGAGGAGGGAGGAAGGGAAGAGGGAGGAGGGAGGAGGGAGGGAGAGAGAGGAAAGGAAGAAGGGAGGGAGGGAGGAGGGAGGGAGGAGGAGGAAGGGAGGGAGGGAGGGAGGAAGGGAAGGAGAGAAGGAGAAAGAAGTGAGGAAAGAAGGAGGGAGGGGAGAGAAAATGGAGGAAGGAGGATGGGAACAGGGAGGAGAGAAGGAGGAAGGAAGGAGGGAAGGAGTACGTAGGAAGGAAGGAGGAAAAAGGAAGAGAGAAAGGGAAGGAAGGAGGGAGGAAGGGAGGAAGGAAGGAGAGAGGGAGGGCAGGAGGAGGGAGGGAGGGAGGAAGGGAAGAAGGGAGGGGAGAGGAAGAGCAGGAGAAGGTAAGGAGGGAGGAG	.	PASS	PRECISE;SVTYPE=INS;SVLEN=496;END=2933250;CIPOS=-1,1;CILEN=-33,33;RE=17;RNAMES=NULL	GT:DR:DV:PL:GQ	./.:.:17:.,.,.:.
1	2942602	cuteSV.INS.87	G	GTGGTGGTGGTGATGATGATGGTGATGATGGTGATGGTGATGATGGTGATGGTGGTGATGATGGTGGTGATGATGGTGGTGGTGGTGATGATGATGGTGATGATGGTGATGGTGATGATGATGGTGATGATGGTAATGACAATGATGGTGATGATGATAGTAATGACATGGTGGTGGTGATCATGATGATGGTGAGGATGGTGATGGTGATGATGGTGCTGGTGACGATAATGATGGTGGTGATGATGGTGATGGTGGTGGTGATGATGGTGATGATGACAATGATGGTGATCATGATGGTGATGATGATGGTGATGGCGATGGTGATGATGGTGGTAATAACATAGTGGTGATGATCATGATGATGGGGAAGATGGTGGTGGTGATGGTGACAGTGATGATGATGATGATGGTGA	.	PASS	PRECISE;SVTYPE=INS;SVLEN=415;END=2942602;CIPOS=-0,0;CILEN=-0,0;RE=35;RNAMES=NULL	GT:DR:DV:PL:GQ	./.:.:35:.,.,.:.
1	2954348	cuteSV.INS.88	A	ACCTGGGTCTCGTCTGCCACGGATTGCTCTCCGTGCTCCCCAGAGCGAGGTGCAGATGCCAGGGACCCTCTC	.	PASS	PRECISE;SVTYPE=INS;SVLEN=71;END=2954348;CIPOS=-0,0;CILEN=-0,0;RE=18;RNAMES=NULL	GT:DR:DV:PL:GQ	./.:.:18:.,.,.:.
1	2959215	cuteSV.INS.89	C	CGGCACGCACCACCACACCCGCATGCACCACCGCACCTGGCATGCACCACCGCACCT	.	PASS	PRECISE;SVTYPE=INS;SVLEN=56;END=2959215;CIPOS=-0,0;CILEN=-0,0;RE=13;RNAMES=NULL	GT:DR:DV:PL:GQ	./.:.:13:.,.,.:.
1	3028030	cuteSV.INS.90	T	TGGGGAGGAGGAGGGAGGCGGGGGGAGGAGGGGGGAGGAGG	.	PASS	PRECISE;SVTYPE=INS;SVLEN=40;END=3028030;CIPOS=-0,0;CILEN=-0,0;RE=32;RNAMES=NULL	GT:DR:DV:PL:GQ	./.:.:32:.,.,.:.
1	3092716	cuteSV.INS.91	T	TATCCATCCATCCATCCATCCATCCATCCATCTATCCATCCATCCATTTACCCATCTATCCCCTCATCTATCCACCAAGCCATTCATCCACCTATCTATGCATTCATCCACCATCTGTCCATCCATCCATCCATCCATCCATCCATCCATCCATCCATCCACCCATTGATTCACCTACCCATCCATTCATCCATTCCTTCATTAACCCATCCATGCACTCATTCATCTATCCATCCATCC	.	PASS	PRECISE;SVTYPE=INS;SVLEN=239;END=3092716;CIPOS=-8,8;CILEN=-0,0;RE=32;RNAMES=NULL	GT:DR:DV:PL:GQ	./.:.:32:.,.,.:.
1	3097845	cuteSV.INS.92	T	TGGTCCTTACACACGCAGTCTTACACACGGCCTTACGCATGACGGTCTTACACACGGTCTTAC	.	PASS	PRECISE;SVTYPE=INS;SVLEN=62;END=3097845;CIPOS=-68,68;CILEN=-10,10;RE=13;RNAMES=NULL	GT:DR:DV:PL:GQ	./.:.:13:.,.,.:.
1	3097871	cuteSV.INS.93	C	CGGCCTTACGCATGGTCTTACACACGCAGTCTTACACACGGTCTTACACACGCAATCTTACACAAGCAGTCTTACACACGGTCTTACACACACGGTCTTACACACGCAGTCTTACGGTCTTACACACGGTCTTACACACACGGTCTTACACACAGTCTTACACACGCAGTCTTACACACGCAGTCTTACACAAGCAGTCTTACACACGCGGTCTTACACCAAGCAGTCTTACGGTCTTACACACAGTCTTACACATGGCCTTACGCATGGTCTTACACACGCAGTCTTACACAAGCGGTCTTACACAAGCGGTCTTACACACGGTCTTACACACGGTCTTACACAGTCTTACACATGCAGTCTTACACACGGTCTTACATATGGTCTTACACATGCAGTCTTACACACGGTCTTACACATGCAGTCTTACACACGGTCTTACACACGGTCTTACACAGTCTTACACGCGCAGTCTTACACACGGTCTTACACACGGTCTTACACACGCAGTCTTACACACGGTCTTACACACGGAGTCTTACACACGGAGTCTTACACACAGTCTTACACATGCAGTCTTACACACGCAGTCTTACACACGCAGTCTTACACGCGGCCTTACACACGCAGTCTTACACGCGGTCTTACACACGCAGTCTTACACGCGGTCTTACGGTCTTACACACGCAGTCTTAT	.	PASS	PRECISE;SVTYPE=INS;SVLEN=695;END=3097871;CIPOS=-5,5;CILEN=-1,1;RE=23;RNAMES=NULL	GT:DR:DV:PL:GQ	./.:.:23:.,.,.:.
1	3129166	cuteSV.INS.94	C	CCCGGCCCCCTCGCTGCGGTCCTCCCGCTCATCCTCCCGGCCCCCTCGCTGCGGTCCTCCCGCTCATCCTCCCGGCCCCCTCGCTGCGGTCCTCCCGCTCATCCTCCCGGCCCCCTCGCTGCGGTCCTCCCGCTCATCCTCCCGGCCCCCTCG	.	PASS	PRECISE;SVTYPE=INS;SVLEN=152;END=3129166;CIPOS=-5,5;CILEN=-5,5;RE=36;RNAMES=NULL	GT:DR:DV:PL:GQ	./.:.:36:.,.,.:.
1	3131933	cuteSV.INS.95	G	GTCCAGGAGAACAGGGCCTCCAGGAGGGTCATGGGTCCCGGGGACAGGCAAGGCCTACTGGGGTCCAGGAGAACAGGGCCTCCAGGAGGGTCATGGGTCCCGGGGACAGGCAAGGCCCACGGGGTCCAGGAGAACAGGGCCTCCAGGAGGGTCATGGGTCCCGGGGACAGGCAAGGCCCACAGGATCCAGGAGAACAGGGCCTCCAGGAGGGTCATGGGTCCTGGGGACAGGCAAGGCCCACGGGGTCCAGGAGAACAGGGCCTCCAGGAGGGTCATGGGTCCCGGGGACAGGCAAGGCCCACAGGA	.	PASS	PRECISE;SVTYPE=INS;SVLEN=306;END=3131933;CIPOS=-2,2;CILEN=-0,0;RE=36;RNAMES=NULL	GT:DR:DV:PL:GQ	./.:.:36:.,.,.:.
1	3172416	cuteSV.INS.96	C	CGACACCCGAAGCCAACCCCGTGGCCGCACT	.	PASS	PRECISE;SVTYPE=INS;SVLEN=30;END=3172416;CIPOS=-0,0;CILEN=-0,0;RE=15;RNAMES=NULL	GT:DR:DV:PL:GQ	./.:.:15:.,.,.:.
1	3177306	cuteSV.INS.97	A	ATGATGGTGATGATAATGATAGTGATGGTGATGATGATGGTGGTGGTGATGGTGATGGTGATGGTGGTGGTGATGATGGTGATGGTGATGATGGTGGTGGTGATGATGGTGGTGATGATGGTGATGGTGATGATGGTGATGGTGGTGATGATGGTGGTGGTGATGATGGTGATGGTGATGATGGTGGTGGTGATGGTGGTGGTGATGATGGTGATGGTGATGATGATGGTGGTGGTGATGATGGTGGTGGTGATGATGTGATGGTGGTGATGGTGATGGTGGTGATGATGGTGATGGTGATAATGATAGTGGTGATGATGGTGATGGTGGTGATGATGGTGATAATGATAGTGGTGATGGTGGTGATGATGGTGATGGTGATGATGGTGATGCTGGTGGTGATGGTGGTGATGATGGTGATGGTGATGATGATGGTGATGGTGGTGATGATGGTGATGGTGATGATGGTGATGGTGGTGGTGGTGATGGTGATGATAATGATAGTGGTGATGATGGTGATGGTGGTGGTGATGGTGATGGTGATGATGGTGATGGTGATGGTGATGGTGATGGTGGTGGTGGTGATGGTGGTGGTGATGATGGTGATGGTGAAGGTGTTGATGATGGTGATGGTGGTGGTGATGATGATGGTGGTGATGATGGTGATGGTGGTGATGATGATGGTGATGATGGTGATGGTGATGATGGTGATAATGATAGTGGTGATGATGGTGATGATGATAGTGATGATGATGGTGATGATGGTGATGGCGGCGATGATGGTGATGATGATGGTGATGGTTGTGATGATGTTGGTGATGGTGGTGATGATGATGGCATGATGGCAGTGATTCAA	.	PASS	PRECISE;SVTYPE=INS;SVLEN=855;END=3177306;CIPOS=-0,0;CILEN=-1,1;RE=26;RNAMES=NULL	GT:DR:DV:PL:GQ	./.:.:26:.,.,.:.
1	3204101	cuteSV.DEL.63	ACCGGGGCTGGAGCCGCCCCCTGCCACGCGGGCATCCAGGATTGCATTTACCGGGGCTGGAGCTGCCCCTGCCATGCGGGCATCGAGGATTGCATTTACCGGGG	A	.	PASS	PRECISE;SVTYPE=DEL;SVLEN=-103;END=3204204;CIPOS=-21,21;CILEN=-7,7;RE=29;RNAMES=NULL;STRAND=+-	GT:DR:DV:PL:GQ	./.:.:29:.,.,.:.
1	3216107	cuteSV.DEL.64	CGTGATGTTTCCGATCCCAGTCGTGGTGACTCTGCCCTGGTTGAAGATGCCGTGCTGTGGCTGTGATGTTTCAGATCCCAGTCATGGTGACTCTGCCCTTGTTGAAGATGCTATGCTGTGGCCGTGATGTTTCCGATCCCAGTCGTGGTGACTCTGCCCTTGTTGAAGATGCTATGCTGTGGCCATGATGTTTCCGATCCCAGTCGTGGTGACTCTGCCCTGGTTGAAGATGCTATGCTGTGGCTGTGATGTTTCAGATCCCAGTCGTGGTGACTCTGCCCTTGTTGAAGATGCTATGCTGTGGCCGTGATGTTTCCAATCCCAGTCGTGGTGACTCTGCCCTGGTTGAAGATGCCGTGCTGTGGCTGTGATGTTTCAGATCCCAGTCATGGTGACTCTGCCCTTGTTGAAGATGCTATGCTGTGGCCGTGATGTTTCAGATCCCAGTCATGGTGGCTCTGCCCTTGTTGAAGATGCTATGCTGTGGCCGTGATGTTTCCGATCCCAGTCATGGTGACTCTGCCCTTGTTGAAGATGCTATGCTGTGGCTGTGATGTTTCAGATCCCAGTCGTGGTGACTCTGCCCTTGTTGAAGATGCTATGCTGTGGCCGTGATGTTTCAGATCCCAGTCGTGGTGACTCTGCCCTTGTTGAAGATGCTATGCTGTGGCAGTGATGTTTCCGATCCCAGTCGTGGTGGCTCTGCCCTTGTTGAAGATGCTATGCTGTGGCC	C	.	PASS	PRECISE;SVTYPE=DEL;SVLEN=-732;END=3216839;CIPOS=-2,2;CILEN=-0,0;RE=26;RNAMES=NULL;STRAND=+-	GT:DR:DV:PL:GQ	./.:.:26:.,.,.:.
1	3242591	cuteSV.DEL.65	CCCTCCTTGGCCATCCTCGGCCCTCTTGGCCCCCCTTGGCCATCCTCGACCATCCTTGG	C	.	PASS	PRECISE;SVTYPE=DEL;SVLEN=-58;END=3242649;CIPOS=-4,4;CILEN=-0,0;RE=14;RNAMES=NULL;STRAND=+-	GT:DR:DV:PL:GQ	./.:.:14:.,.,.:.
1	3262315	cuteSV.DEL.66	GCCACCCCTCGGGTCCTCCCGTGCTGCCCCCTCTGTGGTCCAGGCCACCCCTTGGTTCC	G	.	PASS	PRECISE;SVTYPE=DEL;SVLEN=-58;END=3262373;CIPOS=-11,11;CILEN=-7,7;RE=14;RNAMES=NULL;STRAND=+-	GT:DR:DV:PL:GQ	./.:.:14:.,.,.:.
1	3268088	cuteSV.INS.98	G	GTCTCTCCCCTCCTCTCTCCCCTCCCTCTCTCCCCCTCCCTCTCTCCCCTCCCTCTCTCCCCCTCCCTCTCTCCCCCTCCCTCTCTCCCCTCCCTCTCTCCCCCCCCTCTCTCCCCCTCCCTCTCTCCCCCACCTCCCCCCTCCCTCTCTCCCCCTCCTTCTCTCTTCCCCTCCTTCTCTCCCCTCCCTCTCTCCCCTCCCTCTTTCCCCCCTCCCCCTCCTTCTCTCTCCCCTTCCCTCTCTCCCCTCCCTCTCTGTCCCCCTCCCTCTCTCATCCCCTTCCTCTTTCTCTCCCTCCCTCTCCTTCCCCTCCCTCCCACTCTCCCCCTCCCTCTCTCCCCCTTTCCCTCCCTCTCTCCCTTCTCTCTCTTCTGCTCCTTCTCTCTCCCCTTCCTCTCTCCCCTCCCTCTCTGTCCCCCTCCCTCTCTCATCCCCTTCCTCTTTCTCTCCCTCTCTCTTCCCCTCCCTCCCTCTCTCCTCCTCCTCTGTCCCGTCCCTCTCTCCCCCTCCCTCTGTCCCGTCCCTCTCTCCCCCTCCTCTCTCCCCTCCCTCTCCTCCCTCTTCCCTCTCTCCCCCTCCCTCTCTCCCCCTCCCTCTCTCCCCCTCCTTCTCTCTCCCCTCCCTCTCTCCCCT	.	PASS	PRECISE;SVTYPE=INS;SVLEN=632;END=3268088;CIPOS=-0,0;CILEN=-6,6;RE=15;RNAMES=NULL	GT:DR:DV:PL:GQ	./.:.:15:.,.,.:.
1	3319601	cuteSV.DEL.67	ACCCTCCTCTGAGTCTTCCTCCCCTTCCCGTG	A	.	PASS	PRECISE;SVTYPE=DEL;SVLEN=-31;END=3319632;CIPOS=-0,0;CILEN=-0,0;RE=36;RNAMES=NULL;STRAND=+-	GT:DR:DV:PL:GQ	./.:.:36:.,.,.:.
1	3344710	cuteSV.INS.99	T	TACCCCGAGCTAGGGTGCAGCCCGGCCGCACTGCAGGAGACCCACCAGGACCCCGAGCTAGGGTGCAGCCCGGCCGCGCTGCAGGAGACCCACCAGGACCCCGAGCTAGGGTGCAGCCCGGCCGCACTGCAGGAGACCCACCAGG	.	PASS	PRECISE;SVTYPE=INS;SVLEN=144;END=3344710;CIPOS=-4,4;CILEN=-0,0;RE=13;RNAMES=NULL	GT:DR:DV:PL:GQ	./.:.:13:.,.,.:.
1	3359794	cuteSV.DEL.68	CCTGCAACTCTGGGCTCTGCCTCTTCATCCCTCCCGTC	C	.	PASS	PRECISE;SVTYPE=DEL;SVLEN=-37;END=3359831;CIPOS=-5,5;CILEN=-0,0;RE=35;RNAMES=NULL;STRAND=+-	GT:DR:DV:PL:GQ	./.:.:35:.,.,.:.
1	3393867	cuteSV.INS.100	G	GTCACCCCCACACTACCCACCCCCATCACCCCACAACCCACCCCCATCACCCCCACACTACCCACCCCCATCACCCCACACTACCCACCCCATCACCCCCACACTACCCACCCCATCACCCCCACACTACCCACCCATCACCCCACACTACCCATCCCCATCACCCCCACACGACCCACCCCATCACCCCCACACTACCCACCCCATCACCCCCACACTACCCACCCCATCACCCCACACTACCCACCCCCATCACCCCCACACTACCCACCCCCATCACCCCACACTACCCACCCCCATCACCCCCACACTACCCACCCCCATCACCCCACACTACCCACCCCCATCACCCCACACTACCCACCCCCATCACCCCCACACTACCCACCCCATCACCCCCACACTACCACCCCCATCACCCCACACTACCCACCCCCATCACCCCACACTACCCACCCCATCACCCCACACTACCCACCCCATCACCCGCACACTACCCACCCCCATCACCCCACACTACCCATCCCATCACCCCACACGACCCACCCCATCACCCCACACGACCCACCCCCATCACCCTCACTACCCACCCCATCACCCCCACACTACCCACCCATCACCCCCACACTACCCACCCCCATCACCCCACACTACCCACCCCTATCACCCCACACTACCCACCCCATCACCCACACTACCCATCCCCATCACCCCACACGACCCACCCCATCACCCCACACTACCCACCCCATCACCCCACACTACCCACCCCCATCACCCCACACTACCCACCCCATCACCCTCACTACCCACCCCATCACCCCACACTACCCACCCCATCACCCCCACACTACCCACCCCCATCACCCTCACTACCCACCCCATCACCCCCACACTACCCACCCCCATCACCCCCACACTACCCACCCCCATCACCCCCACACTACCCACCCCATCACCCCCACACTACCCACCCCATCACCCTCACTACCCACCCCATCACCCCCACACTACCCACCCCCATCACCCCCACACTACCCACCCCCATCACCCCCACACTACCCACCCATCACCCCCCACTACCCACCCCCATCACCCCCACACTACCCACCCCCATCACCCCCACACTACCCACCCCCATCACCCCCACACTACCCACCCCCATCACCCCCACACTACCCACCCCCATCACCCCCACACTACCCACCCCCATCACCCCCACACTACCCCACCCCATCACCCCCACACTACCACCCCATCACCCCCACACTACCCACCCCCATCACCCCCACACTACCCACCCCCATCACCCCCACACTACCCACCCCATCACCCCCACACTACCCACCCCCATCACCCCCACACTACCCACCCCCATCACCCCACACTACCCACCCCATCACCCCACACTACCCACCCCATCACCCCACACTACCCACCCCATCACCCCACACTACCCACCCCATCACCCCACACTACCCACCCATCACCCCCACACTACCCACCCCCATCACCCCCACACTACCCACCCCATCACCCCCACACTACCCACCCCATCACCCCCACACTACCCACCCCCATCACCCCCACACTACCCACCCCATCACCCCCACACTACCCACCCCCATCACCCCCACACTACCCACCCCCATCACCCCACACTACCCACCCCATCACCCCCACACTACCCACCCCCATCACCCCACACTACCCACCCCATCACCCCCACACTACCCACCCCATCACCCCACACTACCCACCCCATCACCCCCACACTACCCACCCCCATCACCCCCACACTACCCACCCCCATCACCCCCACACTACCCACCCCCATCACCCCACACTACCCACCCCATCACCCCCACACTACCCACCCCCATCACCCCCACACTACCCACCCCCATCACCCCACACTACCCACCCCATCACCCCCACACTACCCACCCCCATCACCCCACACTACCCACCCATCACCCCCACACTACCCACCCCCATCAGCCCCACTACCCACCCCCATCACCCTCACTACCCATCACCCGCACACTACCCACCCCATCACCCGCACACTACCCACCCCATCACCCGCACACTACCCAGGCCCATCACCCCGCTACCCACCCCATCACCCCCACGCCACCCACCCCATCACCCCCACGCCGCCCACCCCATCACCCCCACGCCGCCCAACCCATCACCCCCACGCCGCCCACCCCCATCACCCCACGCCGCCCACCCCCATCACCCC	.	PASS	PRECISE;SVTYPE=INS;SVLEN=2247;END=3393867;CIPOS=-0,0;CILEN=-47,47;RE=12;RNAMES=NULL	GT:DR:DV:PL:GQ	./.:.:12:.,.,.:.
1	3418581	cuteSV.INS.101	G	GCCTCACATGGGCTCCTGGGCGAGTGTGCCCCCCACACCTCCTCACATGGGCTCCTGGCGAGTGTGCCCCCCCGCACCTCCTCACATGGGCTCCTGGCGAGTGTGCCCCCCGTGCCTCACATGGGCTCCTGGCGAGTGTGCCCCCCGTGCCTCACATGGGCTCCTGGCGAGTGTGCCCCCCGCGCCTCCTCACATGGGCTCCTGGCGAGTGTGCCCCCCCCGCGCCTCCTCACATGGGCTCCTGGCGAGTGTGCCCCCTGTGCCTCACATAGGCTCCTGGCGAGTGTGCCCCCCCCGCGCCTCCTCACATGGGCTCCTGGCGAGTGTGCCCCCCCCGCGCCTCCTCACATGGGCTCCTGGCGAGTGTGCCCCCCCGGCGCCTCCTCACATGGGCTCCTGGCGAGTGTGCCCCCCCGCACCTCCTCACATGGGCTCCTGGCGAGTGTGCCCCCCACACCTCCTCACATGGGCTCCTGGCGAGTGTGCCCCCCACGCCTCCTCACATGGGCTCCTGGCGAGTGTGCCCCCCCGCGCCTCCTCACATGGGCTCCTGGCGAGTGTGCCCCCCCGCACCTCCTCACATGGGCTCCTGGCGAGTGTGCCCCCCCCGCGCCTCCTCACATGGGCTCCTGGCGAGTGTGCCCCCCACGCCTCCTCACATGGGCTCCTGGCGAGTGTGCCCCCCCGCGCCTCCTCACATGGGCTCCTGGCGAGTGTGCCCCCCCGCACCTCCTCACATGGGCTCCTGGCGAGTGTGCCCCCCACGCCTCCTCACATGGGCTCCTGGCGAGTGTGCCCCCCCGCGCCTCCTCACATGGGCTCCTGGCGAGTGTGCCCCCCGCGCCTCCTCACATGGGCTCCTGGCGAGTGTGCCCCCCACGCCTCCTCACATGGGCTCCTGGCGAGTGTGCCCCCCGCGCCTCCTCACATGGGCTCCTGGCGAGTGTGCCCCCCGCGCCTCCTCACATGGGCTCCTGGCGAGTGTGCCCCCCGCCTCCTCACATGGGCTCCTGGCGAGTGTGCCCCCCCGGCGCCTCCTCACATGGGCTCCTGGCGAGTGTGCCCCCCCGCACCTCCTCACATGGGCTCCTGGCGAGTGTGCCCCCCCGGCGCCTCCTCACATGGGCTCCTGGCGAGTGTGCCCCCCGCGCCTCCTCACATGGGCTCCTGGCGAGTGTGCCCCCCGCGCCTCCTCACATGGGCTCCTGGCGAGTGTGCCCCCCGCCTCCTCACATGGGCTCCTGGCGAGTGTGCCCCCCCGCACCTCCTCACATGGGCTCCTGGCGAGTGTGCCCCCCGCCTCCTCACATGGGCTCCTGGCGAGTGTGCCCCCCCGCACCTCCTCACATGGGCTCCTGGCGAGTGTGCCCCCCGCCTCCTCACATGGGCTCCTGGCGAGTGTGCCCCCCACGCCTCCTCACATGGGCTCCTGGCGAGTGTGCCCCCCGCCTCCTCACATGGGCTCCTGGCGAGTGTGCCCCCCCGGCGCCTCCTCACATGGGCTCCTGGCGAGTGTGCCCCCCCGCACCTCCTCACATGGGCTCCTGGCGAGTGTGCCCCCCGCGCCTCCTCACATGGGCTCCTGGCGAGTGTGCCCCCCGCCTCCTCACATGGGCTCCTGGCGAGTGTGCCCCCCCGGCGCCTCCTCACATGGGCTCCTGGCGAGTGTGCCCCCCCGCCTCCTCACATGGGCTCCTGGCGAGTGTGCCCCCCCCGCCTCCTCACATGGGCTCCTGGCGAGTGTGCCCCCCGCCTCCTCACATGGGCTCCTGGCGAGTGTGCCCCCCGCCTCCTCACATGGGCTCCTGGCGAGTGTGCCCCCCGCACCTCCTCACATGGGCTCCTGGCGAGTGTGCCCCCGCCT	.	PASS	PRECISE;SVTYPE=INS;SVLEN=1863;END=3418581;CIPOS=-0,0;CILEN=-0,0;RE=6;RNAMES=NULL	GT:DR:DV:PL:GQ	./.:.:6:.,.,.:.
1	3418581	cuteSV.INS.102	G	GCCTCACATGGGCTCCTGGCGAGTGTGCCCCCCACACCTCCTCACATGGGCTCCTGGCGAGTGTGCCCCCCGCCTCCTCACATGGGCTCCTGGCGAGTGTGCCCCCTGTGCCTCACATGGGCTCCTGGCGAGTGTGCCCCCCACACCTCCTCACATGGGCTCCTGGCGAGTGTGCCCCCCGCCTCCTCACATGGGCTCCTGGCGAGTGTGCCCCCCCGCGCCTCCTCACATGGGCTCCTGGCGAGTGTGCCCCCCACACCTCCTCACATGGGCTCCTGGCGAGTGTGCCCCCCGTGCCTCACATGGGCTCCTGGCGAGTGTGCCCCCCGTGCCTCACATGGGCTCCTGGCGAGTGTGCCCCCGCCTCCTCACATGGGCTCCTGGCGAGTGTGCCCCCCGCCTCCTCACATGGGCTCCTGGCGAGTGTGCCCCCCCCGCGCCTCCTCACATGGGCTCCTGGCGAGTGTGCCCCCCGCCTCCTCACATGGGCTCCTGGCGAGTGTGCCCCCCCCGCACCTCCTCACATGGGCTCCTGGCGAGTGTGCCCCCCCCGCGCCTCCTCACATGGGCTCCTGGCGAGTGTGCCCCCCCCGCGCCTCCTCACATGGGCTCCTGGCGAGTGTGCCCCCCCGGCGCCTCCTCACATGGGCTCCTGGCGAGTGTGCCCCCCCGCGCCTCCTCACATGGGCTCCTGGCGAGTGTGCCCCCCCCCCGCGCCTCCTCACATGGGCTCCTGGCGAGTGTGCCCCCCACGCCT	.	PASS	PRECISE;SVTYPE=INS;SVLEN=756;END=3418581;CIPOS=-8,8;CILEN=-1,1;RE=8;RNAMES=NULL	GT:DR:DV:PL:GQ	./.:.:8:.,.,.:.
1	3495309	cuteSV.INS.103	G	GCACCCAGCTCAGAACTCTGGGGAGACCCAGCACCTCTGCAGAACCCCTCCTCAGCCTGGTCCCCAGCAGAACGTGGAGTGGGCAGGAGTGT	.	PASS	PRECISE;SVTYPE=INS;SVLEN=91;END=3495309;CIPOS=-10,10;CILEN=-0,0;RE=28;RNAMES=NULL	GT:DR:DV:PL:GQ	./.:.:28:.,.,.:.
1	3499940	cuteSV.INS.104	C	CCGCAGCCACCAGACAACCCGCAGCCACCAGACAACCCACAGCCACCAGACAACGCGCAGCCACCAGACAACCCACAGCCACCAGACAACGCGCAGCCACCAGGACAACGCGCAGCCACCAGACA	.	PASS	PRECISE;SVTYPE=INS;SVLEN=124;END=3499940;CIPOS=-18,18;CILEN=-62,62;RE=11;RNAMES=NULL	GT:DR:DV:PL:GQ	./.:.:11:.,.,.:.
1	3500014	cuteSV.INS.105	G	GCAGCCACCAGACAACCCACAGCCACCAGACAACGCGCAGCCACCAGACACGCGCAGCCACCAGACACCCACAGCCACCAGACAACGCGCAGCCACCAGACAACGCGCAGCCACCAGACAACCCACAGCCACCAGACAACGCGCAGCCACCAGACAACGCGCAGCCACCAGACAACCCACAGCCACCAGACAACGCGCAGCCACCAGACAACCCACAGCCACCAGACAACGCGCAGCCACCAGACAACGCGCAGCCACCAGACAACGCGCAGCCACCAGACAACCCACAGCACCAGACAACCCACAGCCACCAGACACGCACAGCCACCAGACAACGCGCAGCCACCAGACAACGCGCAGCCACCAGACAACCCGCAGCCACCAGACAACGCGCAGCCACCAGACAACGCGCAGCACCAGACAACGCGCAGCCACCAGACAACCCGCAGCCACCAGACAACGCGCAGCCACCAGACAACCCGCAGCCACCAGACAACCCACAGCCACCAGACAACCCACAGCCACCAGACAACGCGCAGCCACCAGACAACCCACAGCCACCAGACAACGCGCAGCCACCAGACAACGCGCAGCCACCAGACAACCCACAGCCACCAGACAACGCGCAGCCACCAGACAACGCGCAGCCACCAGACACGCGCAGCCACCAGACAACCCGCAGCCACCAGACAACCCACAGCCACCAGACAACCCACAGCCACCAGACAACGCACAGCCACCAGACAACGCACAGCCACCAGACAACGCGCAGCACCAGACAACCCACAGCCACCAGACAACGCGCAGCCACCAGACAACGCGCAGCCACCAGACAACGCGCAGCCACCAGACAACGCGCAGCACCAGACAACCCGCAGCCACCAGACAACGCGCAGCCACCAGACAACGCGCAGCCACCAGACAACCCGCAGC	.	PASS	PRECISE;SVTYPE=INS;SVLEN=932;END=3500014;CIPOS=-17,17;CILEN=-69,69;RE=16;RNAMES=NULL	GT:DR:DV:PL:GQ	./.:.:16:.,.,.:.
1	3500326	cuteSV.INS.106	A	ACCAGACAACGCGCAGCCACCAGACAACCCGCAGCCACCAGACAACCCACAGCCACCAGACAACCCACAGCCACCAGACAACGCACAGCCACCAGACAACCCACAGCCACCAGACAACGCGCAGCCACCAGACAACGCGCAGCCACCAGACAACCCACAGCCACCAGACAACGCGCAGCCACCAGACAACCCACAGCCACCAGACAACGCGCAGCCACCAGACAACGCGCAGCCACCAGACAACCCGCAGCCACCAGACAACCCACAGCCACCAGACAACCCACAGCCACCAGACAACGCACAGCCACCAGACAACGCACAGCCACCAGACAACGCGCAGCCACCAGACAACCCACAGCCACCAGACAACGCGCAGCCACCAGACAACGCGCAGCCACCAGACAACGCGCAGCCACCAGACAACCCGCAGCCACCAGACAACGCGCAGCCACCAGACAACGCGCAGCCACCAGACAACCCGCAGCCACCAGACAACGCG	.	PASS	PRECISE;SVTYPE=INS;SVLEN=498;END=3500326;CIPOS=-0,0;CILEN=-0,0;RE=6;RNAMES=NULL	GT:DR:DV:PL:GQ	./.:.:6:.,.,.:.
1	3500326	cuteSV.INS.107	A	ACCAGACAACCCACAGCCACCAGACAACGCACAGCCACCAGACAACGCACAGCCACCAGACAACGCGCAGCCACCAGACAACCCACAGCCACCAGACAACGCGCAGCCACCAGACAACGCGCAGCCACCAGACAACGCGCAGCCACCAGACAACCCGCAGCCACCAGACAACGCGCAGCC	.	PASS	PRECISE;SVTYPE=INS;SVLEN=179;END=3500326;CIPOS=-24,24;CILEN=-31,31;RE=21;RNAMES=NULL	GT:DR:DV:PL:GQ	./.:.:21:.,.,.:.
1	3504440	cuteSV.INS.108	C	CTAGGAGGAGACAGGACCGGCCAGGAGTGGCCAGGAGTGGACAGGAGGAGACAGGAGGGGACAGGAGTGGATAGGAGGAGATAGGAGGGGACAGGAGTGGACAGAAGGAGACAGGAGGGGACAGGAGTGGATAGGAGTGGACAGGAGGAGACAGGAGGGGCCAGGAGTGGACAGGAGTGGACAGGAGACAGGAGGGGACAGGAGTGGATAGGAGTGGACAGGAGGAGACAGGAATGGCCAAGAGGGGACAGGAGTGGCCAGGAGGGGGCAGAAGTGGCCAGGAGTGGGCAGGAGGGGCAGGACAGGCCAGGAGGAGGCAGGAGGGGGCAGGAGGGGACAGGAGGGGGCAGGAGGGGACAGGAGGGGGCA	.	PASS	PRECISE;SVTYPE=INS;SVLEN=368;END=3504440;CIPOS=-3,3;CILEN=-8,8;RE=21;RNAMES=NULL	GT:DR:DV:PL:GQ	./.:.:21:.,.,.:.
1	3508333	cuteSV.DEL.69	CCAAGGTCTCGTAGCTCACAAGGGACCGGATGGGGGCACCAGCGAGGGGGCTGGTGGGGGCTGCTA	C	.	PASS	PRECISE;SVTYPE=DEL;SVLEN=-65;END=3508398;CIPOS=-8,8;CILEN=-0,0;RE=28;RNAMES=NULL;STRAND=+-	GT:DR:DV:PL:GQ	./.:.:28:.,.,.:.
1	3513265	cuteSV.INS.109	C	CCCCGCGCCATCCCCTGCCCAGCCCCCGTCTCCACCCCAGGGCACCCTGCGCCATCCCCTGCCCAGCCCCCGTCTCCACCCCAGGGCACCCTGCGCCATCCCCTGCCCAGACCCCGTCTCCACCCCAGGGCACCCTGCGCCATCCCCTGCCCAGCCCCCGTCTCCACCCCAGGGCACCCTGCGCCATCCCCTGCCCAGACCCCGTCTCCACCCCAGGGCACCCCGCGCCATCCCCTGCCCAGCCCCCGTCTCCACCCCAGGGCACCCTGCGCCATCCCCTGCCCAGCCCCCGTCTCCACCCCAGGGCACCCTGCGCCATCCCCTGCCCAGACCCCGTCTCCACCCCAGGGCACCCCGCGCCATCCCCTGCCCAGCCCCCGTCTCCACCCCAGGGCACCCTGCGCCATCCCCTGCCCAGCCCCCGTCTCCACCCCAGGGCACCCCGCGCCATCCCCTGCCCAGCCCCCGTCTCCACCCCAGGGCACCCCGCGCCATCCCCTGCCCAGCCCCCGTCTCCACCCCAGGGCACCCTGCGCCATCCCCTGCCCAGCCCCCGTCTCCACCCCAGGGCACCCTGCGCCATCCCTGCCCAGACCCCGTCTCCACCCCAGGGCA	.	PASS	PRECISE;SVTYPE=INS;SVLEN=614;END=3513265;CIPOS=-47,47;CILEN=-2,2;RE=11;RNAMES=NULL	GT:DR:DV:PL:GQ	./.:.:11:.,.,.:.
1	3557061	cuteSV.DEL.70	GAGCATCAGCAGGGCGGGGTGCAGCGCCCGAGGCTCT	G	.	PASS	PRECISE;SVTYPE=DEL;SVLEN=-36;END=3557097;CIPOS=-8,8;CILEN=-0,0;RE=29;RNAMES=NULL;STRAND=+-	GT:DR:DV:PL:GQ	./.:.:29:.,.,.:.
1	3560362	cuteSV.DEL.71	GGAAGGGGACCCAGCGGCCCCGCTGAGCCCCGGACATGGGGTCGCGCCTTCGGAAGGGGACCCAGCGGCCCCGCTGAGCCCCGGACATGGGGTCGCGCCTTCGGAAGGGGACCCAGCGGCCCCGCTGAGCCCCGGACATGGGGTCGCGCCTTCGGAAGGGGACCCAGCGGCCCCGCTGAGCCCCGGACATGGGGTCGCGCCTTCGGAAGGGGACCCAGCGGCCCCGCTGAGCCCCGGACATGGGGTCGCGCCTTCGGAAGGGGACCCAGCGGCCCCGCTGAGCCCCGGACATGGGGTCGCGCCTTCGGAAGGGGACCCAGCGGCCCCGCTGAGCCCCGGACATGGGGTCGCGCCTTCGGAAGGGGACCCAGCGGCCCCGCTGAGCCCCGGACATGGGGTCGCGCCTTCGGAAGGGGACCCAGCGGCCCCGCTGAGCCCCGGACATGGGGTCGCGCCTTCGGAAGGGGACCCAGCGGCCCCGCTGAGCCCCGGACATGGGGTCGCGCCTTC	G	.	PASS	PRECISE;SVTYPE=DEL;SVLEN=-509;END=3560871;CIPOS=-45,45;CILEN=-0,0;RE=24;RNAMES=NULL;STRAND=+-	GT:DR:DV:PL:GQ	./.:.:24:.,.,.:.
1	3561909	cuteSV.DEL.72	GCGCAGCGGGATGGGCGGGTTGCCCCGTGGTGTGCGTGGCGCAGCGGGACGGGCGGGTTGCCCCGTGGTGTGCGCG	G	.	PASS	PRECISE;SVTYPE=DEL;SVLEN=-75;END=3561984;CIPOS=-3,3;CILEN=-0,0;RE=26;RNAMES=NULL;STRAND=+-	GT:DR:DV:PL:GQ	./.:.:26:.,.,.:.
1	3591563	cuteSV.DEL.73	CACAATGGCCCAGGTGTCTCCTCCCACAATGGCCCAGGTGTCTCCTCCCACAATGGCCCAGGTGTCTCCTCCCACAATGGCCCAGGTGTCTCCTCCCACAATGGCCCAGGTGTCTCCTCCCACAATGGCCCAGGTGTCTCCTCCCACAATGGCCCAGGTGTCTCCTCCCACAATGGCCCAGGTGTCTCCTCC	C	.	PASS	PRECISE;SVTYPE=DEL;SVLEN=-191;END=3591754;CIPOS=-10,10;CILEN=-0,0;RE=19;RNAMES=NULL;STRAND=+-	GT:DR:DV:PL:GQ	./.:.:19:.,.,.:.
1	3610510	cuteSV.INS.110	A	ATGCAGCCTCAGCCCCTCCTCCCGCAATCCAGCCATGCAGCCTCAGCCCCTCCTCCCGCAATCCCAGCCATGCAGCCTCAGCCCCTCCTCCCGCAATCCCAGCCC	.	PASS	PRECISE;SVTYPE=INS;SVLEN=104;END=3610510;CIPOS=-21,21;CILEN=-0,0;RE=10;RNAMES=NULL	GT:DR:DV:PL:GQ	./.:.:10:.,.,.:.
1	3611224	cuteSV.INS.111	G	GCCCTCCTCCCGCAATCCCAGCCCTGCAGCCTCAGCCCCTCCCCCTGCAATCCCAGCCCTGCAGCCTCAGCCCCTCTCCTGCAATCCCAGCCATGCAGCCTCAGACCCTTCCTCCCACAATCCACCCATGCAGCCTCAGCCCCTCCTCCTGCAATCCCAGCCATGCAGCCTCAGCCCCCTCCTCCCACAATCCCACCCATGCAGCCTCAGCCCCTCCTCCTGCAATCCCAGCCATGCAGCCTCAGACCCTTCCTCCCACAATCCCACCCATGCAGCCTCAGCCCCTCCTCCTGCAATCCCAGCCATGCAGCCTCAGCCCCCTCCTCCCACAATCCCACCCATGCAGCCTCAGCCCCTCCTCCTGCAATCCCACCCATGCAGCCTCAGCCCCTCCTCCCGCAATCCCACCCATGCATCTTCAGCCCCTCCTCCCGCAATCCCAGCCTGCAGCCTCAGCCCCTCCTCCTGCAATCCCAGCCCTGCAGCCTCAGCCCCTCCTCCTGCAATCCCAGCCATGCAGCCTCA	.	PASS	PRECISE;SVTYPE=INS;SVLEN=524;END=3611224;CIPOS=-4,4;CILEN=-9,9;RE=13;RNAMES=NULL	GT:DR:DV:PL:GQ	./.:.:13:.,.,.:.
1	3611421	cuteSV.INS.112	G	GCCATGCAGCCTCAGACCCTTCCTCCCACAATCCCACCCATGCAGCCTCAGCCCCTCCTCCTGCAATCCCAGCCATGCAGCCTCAGCCCCCTCCTCCCACAATCCCACCCATGCAGCCTCAGCCCTCCTCCTGCATATCCCACCCATGCATCTTCAGCCCCTCCTCCCGCAATCCCAGCCCTGCAGCCTCAGCCCTCCTCCTGCAATCCCAGCCCTGCAGCCTCAGCCCCTCCTCCTGCAATCCCAGCCATGCAGCCTCAGACCCTTCCTCCCACAATCCCACCCATGC	.	PASS	PRECISE;SVTYPE=INS;SVLEN=288;END=3611421;CIPOS=-0,0;CILEN=-10,10;RE=13;RNAMES=NULL	GT:DR:DV:PL:GQ	./.:.:13:.,.,.:.
1	3656051	cuteSV.DEL.74	TAACCCACACAATCAACCCAGCTGATGACCTCTATCTAACCCGCAGAATCAACCCAGCTGATGACCTCTGTCT	T	.	PASS	PRECISE;SVTYPE=DEL;SVLEN=-72;END=3656123;CIPOS=-4,4;CILEN=-0,0;RE=13;RNAMES=NULL;STRAND=+-	GT:DR:DV:PL:GQ	./.:.:13:.,.,.:.
1	3714245	cuteSV.INS.113	T	TTAATTTTTATATTAACCGTGTTAATATAATTTTTATATTAACCGTGTTAATA	.	PASS	PRECISE;SVTYPE=INS;SVLEN=52;END=3714245;CIPOS=-3,3;CILEN=-0,0;RE=27;RNAMES=NULL	GT:DR:DV:PL:GQ	./.:.:27:.,.,.:.
1	3737058	cuteSV.INS.114	C	CGCCTCTGTCTGGGTGGAGGAAGGCAGATGGAAGCGGGGCAGGACGGCG	.	PASS	PRECISE;SVTYPE=INS;SVLEN=48;END=3737058;CIPOS=-5,5;CILEN=-0,0;RE=28;RNAMES=NULL	GT:DR:DV:PL:GQ	./.:.:28:.,.,.:.
1	3748984	cuteSV.INS.115	G	GACCAGGAGTGTAGTGTAGGTCGTGACCAGGAGTGTAGTGTAGGTCATAACCAGGAGTGTAGTGTAGCACATTAGGTCGTA	.	PASS	PRECISE;SVTYPE=INS;SVLEN=80;END=3748984;CIPOS=-2,2;CILEN=-0,0;RE=29;RNAMES=NULL	GT:DR:DV:PL:GQ	./.:.:29:.,.,.:.
1	3785228	cuteSV.INS.116	A	ACCACACCAGGCCACGCCACACCAAGCCACACCACACCAGGCCACACCACACCAGGCCACACCACACCATACCACACCACACCAGGCCACACCACACCAGGCCACACCACACCAAGCCACACCACACCAGGCCACACCACACCATACCACACCACACCAGGCCACACCACACCATACCACACCACACCAGGCCACACCACACCAAGCCACACCACACCAGGCCACACCACACCATACCACACCACACCAGGCCACACCACACCAGGCCACACCACACCACGCCACACCACACCACGCCACACCACACCAGG	.	PASS	PRECISE;SVTYPE=INS;SVLEN=310;END=3785228;CIPOS=-4,4;CILEN=-0,0;RE=17;RNAMES=NULL	GT:DR:DV:PL:GQ	./.:.:17:.,.,.:.
1	3808516	cuteSV.DEL.75	GCCCGGGTCTAGACACACACACGGGTGGGCGGGTGCTAGGATCAGGGCCCGGGTCTAGACACACACACGGGTGGGCGGGTGCTAGGATCAGGGCCCGGGTCTAGACACACACACGGGTGGGCGGGTGCTAGGATCAGGGCCCGGGTCTAGACACACACACGGGTGGGCGGGTGCTAGGATCAGGGCCCGGGTCTAGACACACACACGGGTGGGCGGGTGCTAGGATCAGG	G	.	PASS	PRECISE;SVTYPE=DEL;SVLEN=-229;END=3808745;CIPOS=-2,2;CILEN=-0,0;RE=25;RNAMES=NULL;STRAND=+-	GT:DR:DV:PL:GQ	./.:.:25:.,.,.:.
1	3808634	cuteSV.DEL.76	GGGCGGGTGCTAGGATCAGGGCCCGGGTCTAGACACACACACGGGTGGG	G	.	PASS	PRECISE;SVTYPE=DEL;SVLEN=-48;END=3808682;CIPOS=-103,103;CILEN=-5,5;RE=16;RNAMES=NULL;STRAND=+-	GT:DR:DV:PL:GQ	./.:.:16:.,.,.:.
1	3812079	cuteSV.DEL.77	GCTGGAAGCGCTGGCTGTTAACAGACACCTGAGGATCTGGTGGGC	G	.	PASS	PRECISE;SVTYPE=DEL;SVLEN=-44;END=3812123;CIPOS=-0,0;CILEN=-0,0;RE=20;RNAMES=NULL;STRAND=+-	GT:DR:DV:PL:GQ	./.:.:20:.,.,.:.
1	3845269	cuteSV.BND.1	N	N[hs37d5:32469994[	.	PASS	PRECISE;SVTYPE=BND;RE=34;RNAMES=NULL	GT:DR:DV:PL:GQ	./.:.:34:.,.,.:.
1	4033596	cuteSV.INS.117	G	GGGGGACTCTAGCACGGTCGGGGACCATATTCCCCACAGTGTCTATGGGGACTCTAGCACGGTCAGGGACCCTTCCCCACAGTGTCTAGGGGGACTCCAGCACGGTCAGGGACCATATTCCCCACAGTGTCTAT	.	PASS	PRECISE;SVTYPE=INS;SVLEN=133;END=4033596;CIPOS=-2,2;CILEN=-0,0;RE=16;RNAMES=NULL	GT:DR:DV:PL:GQ	./.:.:16:.,.,.:.
1	4059822	cuteSV.DEL.78	ATGGAGTTGCAGGATACGCCACAGAGAGGGGAGGGGGCCACACTGCCGACGGGGCAGGCCTGGAGTTGCAGGACGTGTCACAGAGAGAGGAAGGGGCCACACTGCTGACGGGGCGGGC	A	.	PASS	PRECISE;SVTYPE=DEL;SVLEN=-117;END=4059939;CIPOS=-1,1;CILEN=-0,0;RE=17;RNAMES=NULL;STRAND=+-	GT:DR:DV:PL:GQ	./.:.:17:.,.,.:.
1	4059960	cuteSV.INS.118	A	ACAGAGGGAGGAAGGGGCCACACTGCCGACGGGGCGGGCCTGGAGTTGCAGGACGTGTCACAGAAAGAGGA	.	PASS	PRECISE;SVTYPE=INS;SVLEN=70;END=4059960;CIPOS=-74,74;CILEN=-20,20;RE=5;RNAMES=NULL	GT:DR:DV:PL:GQ	./.:.:5:.,.,.:.
1	4059960	cuteSV.INS.119	A	ACAGAGAGAGGAAGGGGCCACACTGCCGACGGGGCGGGCCTGGAGTTGCAGGACGTGTCACAGAGAGAGGAAGGGGCCACACTGCCGACGGGGCGGGCCTGGAGTTGCAGGACGTGTCACAGAGAGAGGAAGGGGCCACACTGCCGACGGGGCGGGCCTGGAGTTGCAGGACGTGTCACAGAGAGAGGAAGGGGCCACACTGCCGACGGGGCGGGCCTGGAGTTGCAGGACGTGTCACAGAGAGAGGAAGGGGCCACACTGCCGACGGGGCGGGCCTGGAGTTGCAGGACGTGTCACAGAGAGAGGAAGGGGCCACACTGCCGACGGGGCGGGCCTGGAGTTGCAGGACGTGTCACAGAGAGAGGAAGGGGCCACACTGCCGACGGGGCGGGCCTGGAGTTGCAGGACGTGTCACAGAGAGAGGAAGGGGCCACACTGCCGACGGGGCGGGCCTGGAGTTGCAGGACGTGTCACAGAGGGAGGAAGGGGCCACACTGCCGACGGGCGGGCCTGGAGTTGCAGGACGTGTCACAGAAAGAGGAAGGGGCCACACTGCCGACGGGGAGGGCCTGGAGTTGCAGGACGTGTCACAGAAAGAGGAAGGGGCCACACTGCCGACGGGGCGGGCCTGGAGTTGCAGGACGTGTCACAGAGAGAGGAAGGGGCCACACTGCCGACGGGGCGGGCCTGGAGTTGCAGGACGTGTCACAGAGAGAGGAAGGGGCCACACTGCCGACTGGGGCGGGCCTGGAGTTGCAGGACGTGTCACAGAGAGAGGAAGGGGCCACACTGCCGACGGGGCAGGCCTGGAGTTGCAGGACGTGTCACAGAGAGAGGAAGGGGCCACACTGCCGACGGGGCGGGCCTGGAGTTGCAGGACGTGTCACAGAGGGAGGAAGGGGCCACACTGCCGACGGGGCGGGCCTGGAGTTGCAGGACGTGTCACAGAAAGAGGAAGGGGCCACACTGCCGACGGGGCGGGCCTGGAGTTGCAGGACGTGTCACAGAGAGAGGAAGGGGCCACACTGCCGACGGGGCGGGCCTGGAGTTGCAGGACGTGTCACAGAGGGAGGAAGGGGCCACACTGCCGACGGGGCGGGCCTGGAGTTGCAGGACGTGTCACAGAAAGAGGAAGGGGCCACACTGCCGACGGGGAGGGCCTGGAGTTGCAGGACGTGTCC	.	PASS	PRECISE;SVTYPE=INS;SVLEN=1180;END=4059960;CIPOS=-5,5;CILEN=-2,2;RE=12;RNAMES=NULL	GT:DR:DV:PL:GQ	./.:.:12:.,.,.:.
1	4076999	cuteSV.INS.120	A	AGAGTCAGGGGAGGGGAGGAGGTGAGAGTCGGGGGAGGGGAGGGGTGAGAGTCGGGGGAGGGGAGGGGTGAGAGTCGGGGGAGGGGAGGGGTGAGAGTCAGGGGAGGGAGGAGGTGAGAGTCGGGGGAGGGGAGGGGTAGAGTCGGGGGAGGGAGGGGTGAGAGTC	.	PASS	PRECISE;SVTYPE=INS;SVLEN=165;END=4076999;CIPOS=-0,0;CILEN=-0,0;RE=6;RNAMES=NULL	GT:DR:DV:PL:GQ	./.:.:6:.,.,.:.
1	4077012	cuteSV.INS.121	G	GGGAGGAGGTGAGAGTCGGGGAGGGGAGGGGTGAGAGTCGGGGGAGGGGAGGGGTGAGAGTCGGGGGAGGGGAGGGGTGAGAGTCGGGGGAGGGGAGGGGTGAGAGTCAGGGGAGGGGAGGAGGTGAGAGTCGGGGGAGGGGAGGGGTAGAGTCGGGGGAGGGGAGGGGTGAGAGTCGGGGCAGGGAGGGGTGAGAGTCGGGGGAGGGGAGGAGGTGAGAGTTGGGGGAGGGGAGGAGGTGAGAGTTGGGGAGGGGAGGAGGTGAGAGTTGGGGGAGGGGAGGAGGTGAGAGTTGGGGGGAGGGGAGGAGGTGAGAGTTGGGGGAGGGGAGGAGGTGAGAGTTGGGGGAGGGGAGGAGGTGAGAGTTGGGGGAGGGGAGGAGGTGAGAGTTGGGGGAGGGGAGGAGGTGAGAGTTGGGGGAGGGGAGGAGGTGAGAGTTGGGGGAG	.	PASS	PRECISE;SVTYPE=INS;SVLEN=445;END=4077012;CIPOS=-0,0;CILEN=-21,21;RE=9;RNAMES=NULL	GT:DR:DV:PL:GQ	./.:.:9:.,.,.:.
1	4124986	cuteSV.DEL.79	CACTCATTTACTCACACACACAGTCACACACACTCGCTCACTCATTCATTCACTCATACACTCATTCACTCACACTTGCTCACTCAGTCATTCACTCACACACTCACATACTCAGTCACTCATTCACTCACACCCATCCACTCACTCATTCACTCACACACACTCATTCACTCACACGCTCACACTTGCTCACTCATTCACTCACTCATACTCATTCACTCACAGTCACTCATTCACTCACTCGCACACATTCACTCACTTATTCACTCACTCGCTCATTCACTCACACACACTCATTCACTCACACTTGCTCATTCACTCAGTCACTCACACACTCACACTCATTCACTTGCTCAGTCATTCATTCACATACACTTGCTCATCACTCACACTCAGTCACTGATTCAT	C	.	PASS	PRECISE;SVTYPE=DEL;SVLEN=-407;END=4125393;CIPOS=-0,0;CILEN=-0,0;RE=13;RNAMES=NULL;STRAND=+-	GT:DR:DV:PL:GQ	./.:.:13:.,.,.:.
1	4125844	cuteSV.DEL.80	CTCGCTCAGTCACTCATTCACTCACACTCATCCACTCACTCATTCACTCACACACATTCATCACACGCTCACACTTGCTCACTCATTTGCTCACTCACTCATTCACTCAGTCACTTATTTACTCACTTGCACACTCATTCACTCACTTATTCACTCACTCACTCGCTCATTCACTCACACACACTCATTCACTCACACTTGCTCATTCACTCACTCACTCACACTCAGTCACTCACACACACACTCATTCACTTGCTCAGTCACTCATTCACATACACTTGCTCATCACTCACACTCAGTCACTGATTCATTCACTCATTCGCTCACTTATTCACTCACACACACTCGCTCAGTCACTCACACACTTGCTCAGTCACTCGTTCACTCACAGTCATTCACTCACTCACTCATTCACTCACACTCCCACACTTGCTCAGTCACTCACACACACATTCGCTCACTCATTCACTCACACACTTGCTCAGTCACTCGTTCACTCACACTCAGTCACTCATTCACTCACACTCATTCACTCACACACATTCACTCACACACTCGCTCACTCACTCAT	C	.	PASS	PRECISE;SVTYPE=DEL;SVLEN=-570;END=4126414;CIPOS=-0,0;CILEN=-0,0;RE=14;RNAMES=NULL;STRAND=+-	GT:DR:DV:PL:GQ	./.:.:14:.,.,.:.
1	4137710	cuteSV.INS.122	C	CCCAACAGTCATCTGCAGACACAGCCGATGCACCCTGTACCCAGACCCAGTGAGACCTCCCAACAGTCAGT	.	PASS	PRECISE;SVTYPE=INS;SVLEN=70;END=4137710;CIPOS=-16,16;CILEN=-3,3;RE=23;RNAMES=NULL	GT:DR:DV:PL:GQ	./.:.:23:.,.,.:.
1	4138124	cuteSV.INS.123	T	TCATCTGCAGACACAGCCGATGCACCCCACACCCAGACCGATGCACCCCACACCCAGACCCAGTGAGACCTCCCAACAGTCACCTGCAGACGCAGCCGATGCACCCTGTACCCAGACCCAGTGAGACCTCCCAACAGTCACCTGCAGACGCAGCCGATGCACCCCACACCCAGACCCAGTGAGACCTCCCAACAGTCACCTGCAGACGCAGC	.	PASS	PRECISE;SVTYPE=INS;SVLEN=211;END=4138124;CIPOS=-0,0;CILEN=-0,0;RE=5;RNAMES=NULL	GT:DR:DV:PL:GQ	./.:.:5:.,.,.:.
1	4138124	cuteSV.INS.124	T	TCATCTGCAGACGCAGCCGATGCACCCTGTACCCAGACCCAGTGAGACCTCCCAACAGTCATCTGCAGACACAGCCGATGCACCCCACACCCAGACCCAGTGAGACCTCCCAACAGTCACCTGCAGACACAGCCGATGCACCCCACACCCAGACCCAGTGAGACCTCCCAACAGTCACCTGCAGACACAGCCGATGCACCCCACACCCAGACCCAGTGAGACCTCCCAACAGTCACCTGCAGACGCAGCCGATGCACCCTGTACCCAGACC	.	PASS	PRECISE;SVTYPE=INS;SVLEN=270;END=4138124;CIPOS=-0,0;CILEN=-0,0;RE=10;RNAMES=NULL	GT:DR:DV:PL:GQ	./.:.:10:.,.,.:.
1	4138124	cuteSV.INS.125	T	TCACCTGCAGACACAGCGATGCACCCCACACCAAGACC	.	PASS	PRECISE;SVTYPE=INS;SVLEN=37;END=4138124;CIPOS=-0,0;CILEN=-0,0;RE=22;RNAMES=NULL	GT:DR:DV:PL:GQ	./.:.:22:.,.,.:.
1	4138525	cuteSV.INS.126	C	CAGACCCAGTGAGACCTCCCAACAGTCACCTGCAGACACAGCTGATGCACCCCGTACCCAGACCCAGTGAAACCTCCCAACAGTCACCTGCAGACACAGCCGATGCACCCCACACCA	.	PASS	PRECISE;SVTYPE=INS;SVLEN=116;END=4138525;CIPOS=-1,1;CILEN=-0,0;RE=22;RNAMES=NULL	GT:DR:DV:PL:GQ	./.:.:22:.,.,.:.
1	4138537	cuteSV.INS.127	A	AACCTCCCAACAGTCACCTGCAGACGCAGCCGATGCACCCACACCAAGACCCAGTGAG	.	PASS	PRECISE;SVTYPE=INS;SVLEN=57;END=4138537;CIPOS=-0,0;CILEN=-0,0;RE=15;RNAMES=NULL	GT:DR:DV:PL:GQ	./.:.:15:.,.,.:.
1	4196778	cuteSV.INS.128	C	CATCATGGGAGTGGGTTAGTGATCATGGGAGTGGGTTAGTTATCATGGGAGTGGGTTAGTTATCATGGGAGTGGGTTAGTCATCATGGGAGTGGGTTAGTTATCATGAGAGTGGGTTAGTGATCATGGAAGTGGGTTAGTGATCATGGGAGTGAGTTAGTGATCATGGGAGTGGGTTGGTTGTCATGGGAGTGGGTTAGATATCATGAGAGTGGGTTAGTTATCATGGGAGTGGGTTAGTCATCATGGGAGTGGGTTAGTGATCATGGGAGTGGGTTAGTGATCATGAGAGTGGGTTAGTGATCATGGGAGTGGGTTAGTGATCATGGGAGCAGGTTAGTGATCATGGGAGCGGGTTAGTG	.	PASS	PRECISE;SVTYPE=INS;SVLEN=360;END=4196778;CIPOS=-0,0;CILEN=-0,0;RE=26;RNAMES=NULL	GT:DR:DV:PL:GQ	./.:.:26:.,.,.:.
1	4204688	cuteSV.INS.129	C	CCATCCTTACTATCATCACTGTGATCACCATCTTCATTACCACCATCACCATCACCATCATCATTACATCATCATCAC	.	PASS	PRECISE;SVTYPE=INS;SVLEN=77;END=4204688;CIPOS=-0,0;CILEN=-3,3;RE=14;RNAMES=NULL	GT:DR:DV:PL:GQ	./.:.:14:.,.,.:.
1	4204688	cuteSV.INS.130	C	CCACCATTCTTACTATCATCACTGTGATCACCATCATCATTACCACCATCACCATCACCATCATCATTACATCATCATCATCATCACCACCACCACTACCACACCACCACCATCACACCATTATCATTATCATCACCACCATCCTTACTATCGTCACTGTGATCACCATCATCATTACCACCATCACCATCACCAACATCATTACATCATCATCATCACCATCACCACCACCACCACCACACCATTATCATCACCACCATCCTTACTATCATCACTGTGATCACCATCTTCATCACCACCATCACCATCACCATCATCATTACATCATCATCACCATCACCACCACCACCACCACACTACCACCATCACACCATTATCATTATCATCACCACCATTCTTACTATCATCACTGTGATCACCATCATCATTACCACCACCATCATCACCAACATCATTAAATCATCATCACCATCACCACCACCACCACCACCACCATCACACCATTATCATTATCATCACCATCATCCTTACTATCATCACTGTGATCACCATCATCATTACCACCACCATCATCACCATCATCATTACATCATCATCATCATCACCATCACCACCACCACCACCACACCACCACCACCATCACACCATTATCATTATCATCACCACCATCCTTACTATCATCACTGTGATCACCATCATCATTACCACCACCATCATCACCATCATTACATCATCATCATCACCATCACCACCACCACCACACCACCACCATCACACCATTATCATTATCATCACCATCATCCTTACTATCATCACTGTGATCACCATCTTCATTACCACCACCATCATCACCACCATCATTACATCATCATCATCATCACCATCACCACCACCACCACCACACCATTATCATCACCACCATCCTTACTATCATCACTGTGATCACCATCTTCATCACCACCATCACCATCACCATCATCATTACATCATCATCACCATCACCACCACCACCACACCACCACCATCACACCATTATCATTATCACCACCATCCTTACTATCATCACTGTGATCACCATCTTCATTACCACCATCACCATCACCATCATCATTACATCATCATCACCAT	.	PASS	PRECISE;SVTYPE=INS;SVLEN=1127;END=4204688;CIPOS=-0,0;CILEN=-0,0;RE=22;RNAMES=NULL	GT:DR:DV:PL:GQ	./.:.:22:.,.,.:.
1	4222780	cuteSV.INS.131	C	CCCTTCCCTCCCCTCCCCTCCCTTCCCTCCCCTCCCCTCCCTTCCCCTCCCCTCCCCTCCCCTCCTCTCCCTCCCCTCCTCTCCCCTCCTCTCCTCTCCCTCCCCTCCTCTCCCCTCCTCTCCCCTCCTCTCCCCTCCCCCTCCTCCTCCTCCCCCTTCCCCTCCACTTCTGTTTCTCTTCTTTCTCTTTCTTTCTGTCTCCTTTCTTTCTCTTCCTCTCTCTCTCCTTTCTCCTTCCTTCCTTCCTTCCTCTCTTCTTTCCTTCCTCCCTCCTTCCCTCCCTCCCTCCCTCTCCCTCCCTCCCTCTCTCCCCCTCCCTCCCTCCC	.	PASS	PRECISE;SVTYPE=INS;SVLEN=325;END=4222780;CIPOS=-2,2;CILEN=-10,10;RE=22;RNAMES=NULL	GT:DR:DV:PL:GQ	./.:.:22:.,.,.:.
1	4378449	cuteSV.DEL.81	ATACATATACATATACATATACATATACATATA	A	.	PASS	PRECISE;SVTYPE=DEL;SVLEN=-32;END=4378481;CIPOS=-5,5;CILEN=-1,1;RE=19;RNAMES=NULL;STRAND=+-	GT:DR:DV:PL:GQ	./.:.:19:.,.,.:.
1	4387185	cuteSV.INS.132	G	GGTGGGAGGTGATTGGATCTGGGGGTGGGTTCTAGTGGCCT	.	PASS	PRECISE;SVTYPE=INS;SVLEN=40;END=4387185;CIPOS=-33,33;CILEN=-0,0;RE=13;RNAMES=NULL	GT:DR:DV:PL:GQ	./.:.:13:.,.,.:.
1	4391892	cuteSV.INS.133	A	ACACACGTCACAACTACAGCACACACATGTCACAACTGCAGCACGCACGTCACAACTACAGCACACACGTCACAACTGCAGCACACACGTCACAACTGTAGCAACACACGTCACAACTACAGCACACACGTCACAACTGCAGCACACACGTCACAAATGCAGCACACACGTCACAATTACAG	.	PASS	PRECISE;SVTYPE=INS;SVLEN=181;END=4391892;CIPOS=-15,15;CILEN=-0,0;RE=5;RNAMES=NULL	GT:DR:DV:PL:GQ	./.:.:5:.,.,.:.
1	4392846	cuteSV.INS.134	C	CCCAGCCCAGGAAACCCCTTCCCTGGACACCCAGCCCAGGAAACCCCTTCCCTAGACACCCAGCCCAGGAAACCCCTTCCCTGGAGACCCAGCCCAGGAAACCCCTTTCCCTGGAGACCCAGCCCAGGAAACCCCTTCCCTGGAGACCGAGCCCAGGAAACCCCTTCCCTGGAGACCCAGCCCAGGAAACCCC	.	PASS	PRECISE;SVTYPE=INS;SVLEN=192;END=4392846;CIPOS=-164,164;CILEN=-46,46;RE=12;RNAMES=NULL	GT:DR:DV:PL:GQ	./.:.:12:.,.,.:.
1	4392872	cuteSV.INS.135	G	GGAGACCCAGCCCAGGAAACCCCTTTCCCTGGAGACCCAGCCCAGGAAACCCCTTCCCTGGAGACCGAGCCCAGGAAACCCCTTCCCTGGAGACCCAGCCCAGGAAACCCCTTCCCTGGAGACCCAGCCCAGGAAACCCCTTCCCTGGAGACCCAGCCCATGAAACCCCTTCCCTAAAGACCCAGCCCAGGAAACCCCTTCCCTAGAGACCCAGCCCAGGAAACCCCTTCCCTAGAGACCCAGCCCAGGAAACCCCTTCCCTAGAGGACCCAGCCCAGGAAACCCCTTCCCTACAGACCCAGCCCAGGAAACCCCTTCCCTAGAGACCCAGCCCAGGAAACCCCTTCCCTACAGATCCAGCCCAGGAAACCCCTTCCCTAGAGACCCAGCCCAGGAAACCCCTTCCCTAGAGACCCAGCCCAGGAAACCCCTTCCCTAGAGATCCAGCCCAGGAAACCCCTTCCCTAGAGATCCAGCCCAGGAAACCCCTTCCCTACAGACCCAGCCCAGGAAACCCCTTCCCTAGAGATCCAGCCCAGGAAAACCCCCCTTCCTAGAGACCCAGCCCAGGAAACCCCTTCCCTACAGACCCAGCCCAGGAAACCCCTTCCCTACAGATCCAGCCCAGGAAACCCCTTCCCTAGAGACCCAGCCCAGGAAACCCCTTCCCTACAGACCCAGCCCAGGAAACCCCTTCCCTACAGATCCAGCCCAGGAAACCCCTTCCCTAGAGACCCAGCCCAGGAAACCCCTTCCCTACAGACCCAGCCCAGGAAACCCCTTCCCTAGAGACCCAGCCCAGGAAAACCCCTTCCCTACAGATCCAGCCCAGGAAACCCCTTCCCTAGAGACCCAGCCCAGGAAACCCCTTCCCTAGAGACCCAGCCCAGGAAACCCCTTCCCTAGAGATCCAGCCCAGGAAACCCCTTCCCTAGAGATCCAGCCCAGGAAACCCCTTCCCTAGAGATCCAGCCCAGGAAACCCCTTCCCTACAGACCCAGCCCAGGAAACCCCTTCCCTAGAGATCCAGCCCAGGAAACCCCCCTTCCCTAGAGACCCAAGCCCAGGAAACCCCTTCCCTACAGACCCAGCCCAGGAAACCCCTTCCCTAGAGATCCAGCCCAGGAAACCCCCCTTCCCTAGAGACCCAGCCCAGGAAACCCCTTCCCTACAGACCCAGCCCAGGAAACCCTTCCCTACAGATCCAGCCCAGGAAACCCC	.	PASS	PRECISE;SVTYPE=INS;SVLEN=1220;END=4392872;CIPOS=-115,115;CILEN=-61,61;RE=10;RNAMES=NULL	GT:DR:DV:PL:GQ	./.:.:10:.,.,.:.
1	4396561	cuteSV.INS.136	T	TGGTGATGATAATGGTGATGGTGATGGTAAACATGATAACGACAATGATAGTGGAAAGCGAATGGTGGTATTGATGGTGATGATGAAGAGGATGGTGATAATAATGATGATGGTGATGATTATGTTGGTGATGATGGTAATGGTGATGATAATGATGGTGATGGTGATGATGATGATTATGTGATGATGGTGGTGATGGTGATGATGGTGATGGTGATGGTGATGGTGGTGATGGTGGTGATGATGATGGTGATGGTGATAATGGTGATGGTGGTGATGATGATGGCGGGGATGTGATGATGATGGTGATGATGATGATGATGGAGATGATGATGATGGTGCTGATGATGATGGTGATGATGTGATGACGATGATAGTTGATTATGGTGATGGTGATGATGATGATGGTGATGGTGGTGATGGTGATGATGTGATGGTGATGGTGATGATAATAATGATGTGATGTGATGATGGCGGTGATGTGATGATGATGGTGATGGTGATGATAATGGAGATGATGATGGTGATGATGGTGATGATGTGATGATGACGGTGATTGGTGATGATGATGATGGTGATGGTGGTGATGGTAGTGATAATGTGATAATGATGGTGAC	.	PASS	PRECISE;SVTYPE=INS;SVLEN=616;END=4396561;CIPOS=-0,0;CILEN=-0,0;RE=25;RNAMES=NULL	GT:DR:DV:PL:GQ	./.:.:25:.,.,.:.
1	4403564	cuteSV.DEL.82	GCCCCTCCCCCACTGCAGTAGCCCCTCCCACTGCAGTAGCCCCTCCCCCACTGCAATAGCCCCTCCCCACTGCAGTAGCCCCT	G	.	PASS	PRECISE;SVTYPE=DEL;SVLEN=-82;END=4403646;CIPOS=-0,0;CILEN=-0,0;RE=34;RNAMES=NULL;STRAND=+-	GT:DR:DV:PL:GQ	./.:.:34:.,.,.:.
1	4480335	cuteSV.DEL.83	GTGTGTATATATATATATATGTGTGTATATATATATATGTATATATATATATATGTATAT	G	.	PASS	PRECISE;SVTYPE=DEL;SVLEN=-59;END=4480394;CIPOS=-0,0;CILEN=-0,0;RE=10;RNAMES=NULL;STRAND=+-	GT:DR:DV:PL:GQ	./.:.:10:.,.,.:.
1	4568943	cuteSV.INS.137	C	CTTCTTTTCTTTTCTTTTCTTTTCTTTTCTTTTCTTTTCTTTTCTTTCTTTTCTTTTCTTTTCTT	.	PASS	PRECISE;SVTYPE=INS;SVLEN=64;END=4568943;CIPOS=-11,11;CILEN=-1,1;RE=11;RNAMES=NULL	GT:DR:DV:PL:GQ	./.:.:11:.,.,.:.
1	4575165	cuteSV.DEL.84	CTGAGATAGCCCCGCCCTCTACCTGCACGTCTCCATCGTGTCC	C	.	PASS	PRECISE;SVTYPE=DEL;SVLEN=-42;END=4575207;CIPOS=-8,8;CILEN=-0,0;RE=15;RNAMES=NULL;STRAND=+-	GT:DR:DV:PL:GQ	./.:.:15:.,.,.:.
1	4580783	cuteSV.INS.138	A	ACCTCCACCATACATGACCCCACCATCTCTACCACACATAGACCCTCCG	.	PASS	PRECISE;SVTYPE=INS;SVLEN=48;END=4580783;CIPOS=-0,0;CILEN=-0,0;RE=15;RNAMES=NULL	GT:DR:DV:PL:GQ	./.:.:15:.,.,.:.
1	4603741	cuteSV.INS.139	C	CTATCTATCTATCTATCTATCTATCTATCTATCTATCTATCTATTTATCTATCTATCTATCTATCTATCTATCTATCTATCTATCTATCATCTACCTATCTCTCTATCTGTCATCTATCTATCTCTCTGCCTTTGTGTCTATCTACCTATCTCTAT	.	PASS	PRECISE;SVTYPE=INS;SVLEN=155;END=4603741;CIPOS=-0,0;CILEN=-4,4;RE=32;RNAMES=NULL	GT:DR:DV:PL:GQ	./.:.:32:.,.,.:.
1	4660229	cuteSV.INS.140	G	GCCTGCGAGCTCCTTAACAATGCGCGGTGTGGGCCA	.	PASS	PRECISE;SVTYPE=INS;SVLEN=35;END=4660229;CIPOS=-3,3;CILEN=-0,0;RE=19;RNAMES=NULL	GT:DR:DV:PL:GQ	./.:.:19:.,.,.:.
1	4692614	cuteSV.INS.141	A	ACACAGCACACAGGACACAGCACACAGCACACAGGACACAGCCCACAGCCCACAGCACACAGGACACAGCACACAGCACACAGGACACAGCCCACAGCACACAGGACACAGCACACAGGACACAGCCCACAGCACACAGGACACAGCCCACAGCACACAGCCCACAGCC	.	PASS	PRECISE;SVTYPE=INS;SVLEN=168;END=4692614;CIPOS=-0,0;CILEN=-0,0;RE=15;RNAMES=NULL	GT:DR:DV:PL:GQ	./.:.:15:.,.,.:.
1	4692800	cuteSV.DEL.85	AGGACACAGCCCACAGCCCACAGCCCACAGCCCACAGCACACAGCACACAGCACACAGCACACAGCACACAGCCCACAGCACACAGCACACAGCACACAGCACACAGCACACAGCACACAGCACACAGCACACAGCACACAGCACACAGCACACAGCACACAGCACACAGCACACAGCACACAGCACACAGCACACAGCACACAGCACACAGC	A	.	PASS	PRECISE;SVTYPE=DEL;SVLEN=-212;END=4693012;CIPOS=-13,13;CILEN=-2,2;RE=14;RNAMES=NULL;STRAND=+-	GT:DR:DV:PL:GQ	./.:.:14:.,.,.:.
1	4693376	cuteSV.DEL.86	ACAGCACACAGCACACAGCACACAGGACACAGCCCACAGCCCACAGCACACAGCACAC	A	.	PASS	PRECISE;SVTYPE=DEL;SVLEN=-57;END=4693433;CIPOS=-48,48;CILEN=-2,2;RE=15;RNAMES=NULL;STRAND=+-	GT:DR:DV:PL:GQ	./.:.:15:.,.,.:.
1	4693493	cuteSV.INS.142	A	ACACAGGACACAGCCCACAGCCCACAGCCCACAGCCCACAGCCCACAGGACACAGCACACAGGACACAGCACACAGCACACAGCCCACAGCCCACAGCCCACAGCACACAGCACACAGCACACAGCCCACAGCCCACAGGACACAGCCCACAGCCCACAGCCCACAGCCCACAGCCCACAGCCCACAGCACACAGCACACAGCACACAGCACACAGGACACAGCCCACAGCCCACAGCCCACAGGACACAGCACACAGGACACAGCCCACAGCCCACAGCCCACAGCACACAGCACACAGCACACAGGACACAGCCCACAGCC	.	PASS	PRECISE;SVTYPE=INS;SVLEN=322;END=4693493;CIPOS=-0,0;CILEN=-0,0;RE=12;RNAMES=NULL	GT:DR:DV:PL:GQ	./.:.:12:.,.,.:.
1	4709345	cuteSV.DEL.87	CTAATCAGGGTTCAGTCAACAAGATGAGTGCAGCTCTCACCTCTCA	C	.	PASS	PRECISE;SVTYPE=DEL;SVLEN=-45;END=4709390;CIPOS=-0,0;CILEN=-0,0;RE=15;RNAMES=NULL;STRAND=+-	GT:DR:DV:PL:GQ	./.:.:15:.,.,.:.
1	4709621	cuteSV.DEL.88	GAGGGCTCAGTCAACAAGATGAGTACATACTTCCAACTCCTGTACTC	G	.	PASS	PRECISE;SVTYPE=DEL;SVLEN=-46;END=4709667;CIPOS=-0,0;CILEN=-0,0;RE=15;RNAMES=NULL;STRAND=+-	GT:DR:DV:PL:GQ	./.:.:15:.,.,.:.
1	4726567	cuteSV.DEL.89	AGGAGGGGTGCGGAGAGGGGCCCGTGAATCACG	A	.	PASS	PRECISE;SVTYPE=DEL;SVLEN=-32;END=4726599;CIPOS=-0,0;CILEN=-0,0;RE=10;RNAMES=NULL;STRAND=+-	GT:DR:DV:PL:GQ	./.:.:10:.,.,.:.
1	4789645	cuteSV.INS.143	T	TCTGTCCTCTCTCCTAGCTCTGGTGCCCTGAGATG	.	PASS	PRECISE;SVTYPE=INS;SVLEN=34;END=4789645;CIPOS=-0,0;CILEN=-0,0;RE=30;RNAMES=NULL	GT:DR:DV:PL:GQ	./.:.:30:.,.,.:.
1	4800415	cuteSV.INS.144	C	CTGGGGAGGGGGATGGGGAGTGAGTGTTGATGGGGACAGAGTGGGGGAGGGGGAGGGGGAGTGAGTGTTTGATGGGGACAGTGTGGGGGAGGGGGAGGGGGAGTGAGTGAGTGATGGGGACAGAGTGGGGGAGGGAGAGGGGGAGTGAGTGAGTGATGGGGACAGAG	.	PASS	PRECISE;SVTYPE=INS;SVLEN=166;END=4800415;CIPOS=-1,1;CILEN=-0,0;RE=26;RNAMES=NULL	GT:DR:DV:PL:GQ	./.:.:26:.,.,.:.
1	4895092	cuteSV.INS.145	C	CTCTCTCTCTCTCTCTCTCTATATATATATATATA	.	PASS	PRECISE;SVTYPE=INS;SVLEN=34;END=4895092;CIPOS=-0,0;CILEN=-0,0;RE=18;RNAMES=NULL	GT:DR:DV:PL:GQ	./.:.:18:.,.,.:.
1	4999536	cuteSV.INS.146	A	ATCCTCCATATGATATCAATATTCTCCATATGACGTCAGTGTCCTCCATATGACATCAATATCCTCCATATGATGTCAATATCCTCCGTATGATGTCAATATCCTCCGTATGATGTCAATATCCTCCATATGATGTCAATATCCTCTGTATGATGTCAGTGTCCTCCATATGATGTCAATCGCCTCCATATGATGTCAATATCCTCCGTATGATGTCAGTGTCCTCCGTATGATGTCAATGTCCTCCGTATGACGTCAGTGTCCTCCATATGACATCAATATCCTCCATATGACATCAATATCCTCCATATGATGTCAGTGTGCTCCATATGACATCAATATCCTCCATATGATGTCAATATCCTGCGTATGATGTCAATATCCTCCGTATGATGTCAATATCCTCCATATGATGTCAATATCCTCTGTATGATGTCAGTGTCCTCCATATGATGTCAATCGCCTCCATATGATGCCAATATCCTCCGTATGATGTCAATGCCCTCCGTATGATGTCAATGTCCTCCGTATGATGTCAGTGTCCTCCAGATGATGTCAATATCCTCCATATGATGTCTATGTCCTCGTATGATGTCAGTGTCCTCCGTATGATGTTAATGTCCTCCGTATGATGTCGGTGTCCTCCGTATGATGTCAGTGTCCTCCGTATGATGTCAGTGTCCTCCATGTGATGTCAATGTCCTCGTATGATATCAGTGTCCTCCATATGATATCAGTGTCCTCCGTATGATATCAGTGTCCTCCGTATGATGTCAATATCTTCCGTATGATGTCAATATCTTCCGTATGATGTCAATATCCTCCATATGATTTCCGTGTCCTCCATATGATGTCAATGTCCTCCATATGATGCCAATGTCCTCCGTAAGATGTCAATATCCTCTATATGATGTCAATGCCCTCGTATGATGTCAGTGTCCTCCGTATGACGTCAATGTCCTCCGTATGATGTCGATGTCCTCCGTATGACGTTGGTGTCCTCCGTATGATGTCGGTGTCCTCTGTATGATGTCGGTGTCCTCCGTATGATGTCGATGTCCTCTGCATGATGTCAATGTCCTCGTATGATGTCAGTGTCCTCCGTATGATATCAGTGTCCTCCGTATGATGTCAATATCCTCCATATGATGTCAATATTCTCCATCGGATGTCAATATCCTCCGTAGGATGTCAATATCCTCCATATGATTTCGGTGTCCTCCATATGACATCAATAGCCTCCAAATGATGTCAGTATCCTCCGTATGATGTCGGTGTCCTCCATATGATGTCAATGTCCTCCATATGATGTTAGTGTCCTCTGTATGATGTCAGTGTCCTCCGTATGATGTCAGTGTCCTCCGTATGATGTCAGTGTCCTCTGTATCATGTCAATGTCCTCGTATGATGTCAGTGTCCTCCGTATGATATCAGTGTCCTCCGTATGATGTCAATATCCTCCATAGGATGTCAATATTATCCATAGGATGTCAATATCCTCCGTATGATGTCAATATCCTCCATATGATTTCAGTGTCCTCCATATGACATCAATAGCCTCCAAATGATGTCAGTATCCTCCGTATGATGTCAGTGTCCTCCATATGATGTCAATGTCCTCCATATGATGTCGGTGTCCTCCATATGATGTCGGTGTCCTCCGTATGATGTCAGTGTCCTCTGTATGATGTCAGTGTCCTCCATATAATGTCAATATCCTCCATATGATGTCAATATCCTCCATATGATGTCAATATCCTCTGTATGATGTCAGTGTCCTCCGTATGATGTCAATATCCTCCATATGATGTCAACATCATCCATATGATTTCAGTGTCCTCCGTATGATGTCAATG	.	PASS	PRECISE;SVTYPE=INS;SVLEN=1855;END=4999536;CIPOS=-2,2;CILEN=-0,0;RE=15;RNAMES=NULL	GT:DR:DV:PL:GQ	./.:.:15:.,.,.:.
1	5029256	cuteSV.INS.147	G	GAGGGGAGGGGAGGGGAAGGGAGGGGAGGGGA	.	PASS	PRECISE;SVTYPE=INS;SVLEN=31;END=5029256;CIPOS=-3,3;CILEN=-1,1;RE=11;RNAMES=NULL	GT:DR:DV:PL:GQ	./.:.:11:.,.,.:.
1	5135768	cuteSV.INS.148	A	AAATTATATATAATACATTATATATAATTATAAATAATGCATTATATATAATTATATATAATGCATTATATAT	.	PASS	PRECISE;SVTYPE=INS;SVLEN=72;END=5135768;CIPOS=-1,1;CILEN=-0,0;RE=25;RNAMES=NULL	GT:DR:DV:PL:GQ	./.:.:25:.,.,.:.
1	5172485	cuteSV.INS.149	A	AGAAGAAGAGGGAGAGGAATGGGGAGAGGCAGAGGAAGAGGGAGAGGCAGAGGGAGAGGAAGAGGGAGAGGCAGAGGGAGAGGAAGAGGGGGATGCAGAGGGAGAGGAAGAGGGAGAGGCAGAGGGAGAGGAGAGGGGGATGCAGAGGGAGAGGAAGAGGGAGAGGAAGAGGGAGAGGCAGCGGGAGAGGCAGCGGGAGAGGCAGCGGGAGATGCAGAGGGAGAGGAGAGGGAGAGAAGGAGGAGAGGCAGAGGGAAAGGAAGAGGGAGACACAGAGGCAGAGGAAGAGGGAGAGGAAGAGGGAGAGGCAGAGGGAGAGGAAGAGGGAGAGGAGGGAGAGGAAGAGGGAGAGGGAGAGGCAGAGGGAGAGAGAGAGGAAGAGGGAGAGGGAGAGGAAGAGGGAGAAGAAGAGGGAGAGGGAAGAGGAGAGGGAGAGGAAGAGGGAGAGGCACAGGGAGAGGCAGAGGGAGAGGGAGGAGAGGCAGAAGGGAGAGGGAGGAA	.	PASS	PRECISE;SVTYPE=INS;SVLEN=500;END=5172485;CIPOS=-0,0;CILEN=-5,5;RE=26;RNAMES=NULL	GT:DR:DV:PL:GQ	./.:.:26:.,.,.:.
1	5220333	cuteSV.INS.150	G	GCACACACTAACACATACACATACACACATACTAACACATACACACACACTAACACATACACATACATATATACTAACATACACATACACACATACTAACACATACACACACACATACACATACACATACAGATATACTAACACATACACATACACACACTAACATACACATACACACTAACACATACACATACACACATACTAACACATACACACATACTAACACATAAACACACACACTAACACATACATATATACTAACACATACACATACACATACTAACATACACAAACATACACATACACACATACTAACACATACACACACAAACACATACACATACACACATACACATACACATACACATACACACATACTAACACATACACATACACACATACTAACACATACACATACATATTATACTAACACACACTAACACATACACACATACTAACACATACACACACTAACACATACACACACTAACACATACACATACACACATACTAACACATACACACACTAACACACACATACACACACTAACACACATACACACTAACACATACACATGCACACATACTAACACATACACATACATATATACTAACACATACACATACA	.	PASS	PRECISE;SVTYPE=INS;SVLEN=627;END=5220333;CIPOS=-0,0;CILEN=-1,1;RE=21;RNAMES=NULL	GT:DR:DV:PL:GQ	./.:.:21:.,.,.:.
1	5259145	cuteSV.DEL.90	AGCATGGTTAGTGAAAGAGATTGAGGAACAAATTTCCACTGAGTTG	A	.	PASS	PRECISE;SVTYPE=DEL;SVLEN=-45;END=5259190;CIPOS=-0,0;CILEN=-0,0;RE=20;RNAMES=NULL;STRAND=+-	GT:DR:DV:PL:GQ	./.:.:20:.,.,.:.
1	5274685	cuteSV.INS.151	T	TTATAATATATACACATTATATATATACACATTATATATATATACAC	.	PASS	PRECISE;SVTYPE=INS;SVLEN=46;END=5274685;CIPOS=-25,25;CILEN=-1,1;RE=7;RNAMES=NULL	GT:DR:DV:PL:GQ	./.:.:7:.,.,.:.
1	5285340	cuteSV.INS.152	C	CCCTCTCTCTCCCTCTCTCTCCCTCTCTCTCCCTCTCTCTT	.	PASS	PRECISE;SVTYPE=INS;SVLEN=40;END=5285340;CIPOS=-7,7;CILEN=-0,0;RE=17;RNAMES=NULL	GT:DR:DV:PL:GQ	./.:.:17:.,.,.:.
1	5306216	cuteSV.DEL.91	CTTCCTTCCTCTTCCTCCCTCCCTCCCTTCCTTCCTCTTCCTCCCTCCCT	C	.	PASS	PRECISE;SVTYPE=DEL;SVLEN=-49;END=5306265;CIPOS=-10,10;CILEN=-0,0;RE=18;RNAMES=NULL;STRAND=+-	GT:DR:DV:PL:GQ	./.:.:18:.,.,.:.
1	5306681	cuteSV.DEL.92	CCTTCCTTCTTTCCTTCCTTCCTTCCTTTCCTCCTTCCTTTTTCTTCCTTCCCTCCCTCCCTCCTTCCTGT	C	.	PASS	PRECISE;SVTYPE=DEL;SVLEN=-70;END=5306751;CIPOS=-0,0;CILEN=-0,0;RE=14;RNAMES=NULL;STRAND=+-	GT:DR:DV:PL:GQ	./.:.:14:.,.,.:.
1	5350910	cuteSV.DEL.93	GATGGTGGATGGAAAGATGGATGGATGGATGGATGGATGGATGGATGGATGGATGGATAAATGAGTGGATGGATGAATGAAGGAGTGGATGGATGTATGGTGGATGAATGGTGGATGGGTAGTGGACGAATGGATAGATAGATAAATGAATAGATTGATAGCTGGATGATGAATGGATGGATAGATAGATGAACCAATTCTAGTATTATTAGCTCTTATGTAAAGCAGTAAGGAATAGAAAAGAGAAAGGACAGCCTCTTCTGTGGGATCAGGGAGACCTTCTAATTGATTTTCAGATTTCACAGGCCCCAGTCCTGCCTTGTTTCCCAGCCCAATCTGTCCTCCCCTTTTCCTATCACTTTAGCCC	G	.	PASS	PRECISE;SVTYPE=DEL;SVLEN=-366;END=5351276;CIPOS=-0,0;CILEN=-0,0;RE=21;RNAMES=NULL;STRAND=+-	GT:DR:DV:PL:GQ	./.:.:21:.,.,.:.
1	5364064	cuteSV.DEL.94	TGCCCAGTACCTACCACAGCTCATGGGTATACACCTAAGTCAACAACCAAGTGCCCAGTACCTACCACAGCTCATGGGTATATACCTAAGTTAATAACCAAGT	T	.	PASS	PRECISE;SVTYPE=DEL;SVLEN=-102;END=5364166;CIPOS=-9,9;CILEN=-0,0;RE=12;RNAMES=NULL;STRAND=+-	GT:DR:DV:PL:GQ	./.:.:12:.,.,.:.
1	5394181	cuteSV.INS.153	A	AAGAAACACAACGCAGAATGCAGGATGATGGAGAAACACAAAGCAGAATTCAGGATGGTGAAGAAACACAACGCAGAATTCAGGATGGTGGAGAAACACAACGCAGAATTCAGGATGGTGGAGAAACACAACGCAGAATTCAGGATGGTGGAGAAAACACAACGCAG	.	PASS	PRECISE;SVTYPE=INS;SVLEN=166;END=5394181;CIPOS=-74,74;CILEN=-21,21;RE=31;RNAMES=NULL	GT:DR:DV:PL:GQ	./.:.:31:.,.,.:.
1	5464961	cuteSV.INS.154	T	TGGTCACCTCCCAGGGACCACATTCCACTTC	.	PASS	PRECISE;SVTYPE=INS;SVLEN=30;END=5464961;CIPOS=-12,12;CILEN=-0,0;RE=11;RNAMES=NULL	GT:DR:DV:PL:GQ	./.:.:11:.,.,.:.
1	5474212	cuteSV.DEL.95	CGGGCATCTATGATGCTGATTGATGTCCCCAGCATCCCGGGCATCTATGATGCTGATTGATGTCCCCAGCATCCCG	C	.	PASS	PRECISE;SVTYPE=DEL;SVLEN=-75;END=5474287;CIPOS=-1,1;CILEN=-0,0;RE=18;RNAMES=NULL;STRAND=+-	GT:DR:DV:PL:GQ	./.:.:18:.,.,.:.
1	5715929	cuteSV.DEL.96	GGAAGGAAGGAAGGAAGGAAGGAAGGAAGGAAGGAAAGAA	G	.	PASS	PRECISE;SVTYPE=DEL;SVLEN=-39;END=5715968;CIPOS=-1,1;CILEN=-1,1;RE=30;RNAMES=NULL;STRAND=+-	GT:DR:DV:PL:GQ	./.:.:30:.,.,.:.
1	5727684	cuteSV.DEL.97	CGGCTCACCTTCGGCTCCCTCACCAGCACTCCAGT	C	.	PASS	PRECISE;SVTYPE=DEL;SVLEN=-34;END=5727718;CIPOS=-0,0;CILEN=-0,0;RE=11;RNAMES=NULL;STRAND=+-	GT:DR:DV:PL:GQ	./.:.:11:.,.,.:.
1	5728178	cuteSV.INS.155	C	CGGCTCACGGCCGGCTCCCTCACCTGCACTCCAGCGTCTCACAGCCGTCTCCCTCCCCTGCACCAGCGGCTCATGGCCAGCTCCCTCCCCTACACTCCAGT	.	PASS	PRECISE;SVTYPE=INS;SVLEN=100;END=5728178;CIPOS=-9,9;CILEN=-0,0;RE=29;RNAMES=NULL	GT:DR:DV:PL:GQ	./.:.:29:.,.,.:.
1	5761813	cuteSV.INS.156	G	GAGAGAAAGAAAGAAAGAAAAGAAAGAAAGAAAAGAA	.	PASS	PRECISE;SVTYPE=INS;SVLEN=36;END=5761813;CIPOS=-1,1;CILEN=-1,1;RE=23;RNAMES=NULL	GT:DR:DV:PL:GQ	./.:.:23:.,.,.:.
1	5782476	cuteSV.INS.157	A	ATATATATATATATATATATGTATATGTATATG	.	PASS	PRECISE;SVTYPE=INS;SVLEN=32;END=5782476;CIPOS=-1,1;CILEN=-1,1;RE=13;RNAMES=NULL	GT:DR:DV:PL:GQ	./.:.:13:.,.,.:.
1	5804175	cuteSV.DEL.98	CTCCCTCCCTTCCTTCTTCCCTCCCTCCCTTCCTTCTTCCCTCCCTCCCTCCCTTCCTCCCTCCCTCCCTTCCTCCCTCCCTCCCTTCCTTCTTCCCTCC	C	.	PASS	PRECISE;SVTYPE=DEL;SVLEN=-99;END=5804274;CIPOS=-6,6;CILEN=-1,1;RE=24;RNAMES=NULL;STRAND=+-	GT:DR:DV:PL:GQ	./.:.:24:.,.,.:.
1	5862914	cuteSV.INS.158	C	CACCATCACCATCATCACCATCATCATCATCACTGTCATCATCACCATCATCACCATCATCACCATCATCATCACCATCATCATCATCATTGTCATCATCAACATCATCATCACCATCACCATCATCGTCACCATCATCACCATCATCACCGTCATCATCACCATCATCATCATCATCAATGTCATTACCACCACCATCATCACCATCATCGTCATCATCATTACCATCATCACATCATCACTATCACTATCATCATCACCATCACCATCATCATCATCATGACTATTGCCGTCATCGCCACCATCATCATTAACACATCACCATCATCACCATTATCATCACCATCATCATATCATCACTATCACCATCATCACCATCATCATCATCATCACCATCACCATCATCATCATCATCATCATCACCATCATCATCATCAATGTCATT	.	PASS	PRECISE;SVTYPE=INS;SVLEN=444;END=5862914;CIPOS=-2,2;CILEN=-0,0;RE=34;RNAMES=NULL	GT:DR:DV:PL:GQ	./.:.:34:.,.,.:.
1	5877284	cuteSV.INS.159	A	ATTACTGGTGTGTGGACAGAGGGGATTACTGGTATGTGGACAGAGGGGATTACTGGTGTGTGGATACAGGGGATTACTGGTGTGTGGACAGAGGGATTACTGGTGTGTGGATATGGGGGGATTACTGGTGTGTGGATACGAGGGATTACTGGTGTGTGGATACGGGGGATTACCGGTGTGTGGACACGGGGATTACGGGTGCATGGACAGAGGGGATTACCAGTGTGTGGATACAGGGGATTGCTGGTGTGTGGACAGAGGG	.	PASS	PRECISE;SVTYPE=INS;SVLEN=261;END=5877284;CIPOS=-11,11;CILEN=-3,3;RE=15;RNAMES=NULL	GT:DR:DV:PL:GQ	./.:.:15:.,.,.:.
1	5889904	cuteSV.INS.160	A	AATGGTGATGATAGTGGTGATGGTGATAGTGATGGTAGTGGTGATGGTGATGATTATGTTGGTGATGGTGGTGGTGATAGTGATGATGATGGTGATGGTGATAGTGGTGATGATGGTGTTGGTGGTGATGGTGATGGTGCTGGTGATGGTGATAGTGATGGTGGTGGTGGTGATGGTGGTGATGCTTATGTTAGTGATGGTGATGATGGTGGTGTTGACAGTGATGATGCTGGTAGTGATGGTGGTGGCGATGGTGATGGTGGTGATGGTGATGGTGGTGATGATGGTGATGATGGTGGTGATGGTGGTGGTGATGGTGATAGTGATAGTGGTGATGGTGATGGTGGTG	.	PASS	PRECISE;SVTYPE=INS;SVLEN=348;END=5889904;CIPOS=-1,1;CILEN=-0,0;RE=27;RNAMES=NULL	GT:DR:DV:PL:GQ	./.:.:27:.,.,.:.
1	5892342	cuteSV.INS.161	G	GGGCTGGGGGCTGGGAACTGAGGGCTGTGGGCTGGGGGCTGGGGGCTGGGGGGCTAGGGGGCTGG	.	PASS	PRECISE;SVTYPE=INS;SVLEN=64;END=5892342;CIPOS=-6,6;CILEN=-15,15;RE=5;RNAMES=NULL	GT:DR:DV:PL:GQ	./.:.:5:.,.,.:.
1	5892362	cuteSV.INS.162	A	AGGGCTGTGGGCTGGGGGCTGGGGGCTGGGGGGCTAGGGGGCTGGGGGCTGGGGGATGGAGGCTGGGGGCTGGGAACTGAGGGCTGTGGGCTGGGGGGCTATAGGCTGGGGGCTGGGGGCTGGGAACTAAGGGCTGTGGGCTGTGGGCTGGGGGCTATGGGCTGGGAGCTGGGGCTGGGAACTGAGGGCTGTGGGCTGGGGGCTGGGGCTGGGGGCTGGGGGGCTAGGGGGCTGGGGGCTGGGGGATGGAGGCTGGGGGCTGGGAACTGAGGGCTGTGGGCTGTGGGCTGGGGGCTATAGGCTGGGGCTGGGGGCTGGGAACTGAGGGCTGTGGGCTGTGGGCTGGGGGCTGGGGCTGTGGGCTGGGGGCTGGGGGCTGGGGGGCTAGGGGCCTGGGGGCTGGGGGATGGAGGCTGGGGGCTGGGAACTGAGGGCTGTGGGCTGTGGGCTGGGGGCTATAGGCTCGGGGCTGGGGGCTGGGAACTGAGGGCTATGGGCTGGGAGCTGGGGGCTGGAAACTGGGGCTGGGAGCTGGGGGCTGTGGGCTGGGGGCTGGAGGCTGGAGGCTGGGGGCTGGGAACTGAGGGCTGTGGGCTGGGGGCTGGGGGCTGGGGGGCTAGGGGGCTGGGGGCTGGGGGATGGAGGCTGGGGGCTGGGAACTGAGGGCTGTGGGCTGTGGGCTGGGGGCTATAGGCTGGGGGCTGGGGGCTGGGAACTGAGGGCTGTGGGCTGG	.	PASS	PRECISE;SVTYPE=INS;SVLEN=732;END=5892362;CIPOS=-3,3;CILEN=-1,1;RE=25;RNAMES=NULL	GT:DR:DV:PL:GQ	./.:.:25:.,.,.:.
1	5934288	cuteSV.INS.163	T	TAAAGAAAATTAGGTTGGGAGGCCGAGGCGGGTGGATCATGAGGTCAGGAGATCGAGACCATCCTGGCTAACAAGGTGAAACCCCGTCTCTACTAAAAATACAAAAAATTAGCCGGGCGCGGTGGCGGGCGCCTGTAGTCCCAGCTACTCGGGAGGCTGAGGCAGGAGAATGGCGTGAACCCGGGAAGCGGAGCTTGCAGTGAGCTGAGATTGCGCCACTGCAGTCCGCAGTCCGGCCTGGGCGACAGAGCGAGACTCCGTCTCAAAAAAAAAAAAAAAAAAAA	.	PASS	PRECISE;SVTYPE=INS;SVLEN=283;END=5934288;CIPOS=-0,0;CILEN=-0,0;RE=15;RNAMES=NULL	GT:DR:DV:PL:GQ	./.:.:15:.,.,.:.
1	5944532	cuteSV.DEL.99	TCCCAGCCGAGCCCCCGTCCTACTCCACAACCAAGATCACTGCCCAAGCT	T	.	PASS	PRECISE;SVTYPE=DEL;SVLEN=-49;END=5944581;CIPOS=-18,18;CILEN=-0,0;RE=19;RNAMES=NULL;STRAND=+-	GT:DR:DV:PL:GQ	./.:.:19:.,.,.:.
1	6065002	cuteSV.DEL.100	GGAGTGGGGGGATGTGGGAGCTGAGCTGAGGGATGAGGGTGCAGGCAGAGATCTGGGAGCTGAGCTAAGGGGTGAGGGTGGAGTAGGGGGACGCGGGGGCTGAGCTGAGGGGTGAGGGTAGAGTGGGGGACATGGAAGCTGAGCTGAGGGGTGAGGGTA	G	.	PASS	PRECISE;SVTYPE=DEL;SVLEN=-158;END=6065160;CIPOS=-1,1;CILEN=-0,0;RE=14;RNAMES=NULL;STRAND=+-	GT:DR:DV:PL:GQ	./.:.:14:.,.,.:.
1	6065495	cuteSV.INS.164	G	GAGCTGAGCTGAGGGGTGGGGGTGGAGTGGGGGGACGTGGAAGCTGAGCTGAGGGGTGAGGGTGAGTGGGGTGACGTGGA	.	PASS	PRECISE;SVTYPE=INS;SVLEN=79;END=6065495;CIPOS=-0,0;CILEN=-0,0;RE=12;RNAMES=NULL	GT:DR:DV:PL:GQ	./.:.:12:.,.,.:.
1	6066143	cuteSV.DEL.101	CCACTCCACCCTCACCCCTCAGCTCAGCTCCCACGTCCCCCCACTCCACCCTCACCCCTCAGCTCAGCTCCCACATCCCCCCACTCCACCCTCACCCCTCAGCTCAGCTCCTACATTTCCCACTCCACCCTCACCCCTCAGCTCAGCTCCTACATTTCCCACTCCACCCTCACCCCTCAGCTCAGCTCCCACATCCCCCCACTCCACCCTCACCCCTCAGCTCAGCTCCTACATTTCCCACTCCACCCTCACCCCTCAGCTCAGCTCCCACGTCCCCCCACTCCACCCCCACCCCTCAGCTCAGCTCCCACATCCCCCCACTCCACCCTCACCCCTCAATTCAGCTCCTACATTTCCCACTCCACCCTCACCCCTCAGCTCAGCTCCCACGTCCCCCCACTGCACCCTCACCCCTCAGCCCCACTCCACTCCCACCCCTCAGCTCAGCTCCCACATCACCCACTCCTCCCCTACCCCTCAGCTCAGCTCCCACATCCCC	C	.	PASS	PRECISE;SVTYPE=DEL;SVLEN=-498;END=6066641;CIPOS=-26,26;CILEN=-0,0;RE=11;RNAMES=NULL;STRAND=+-	GT:DR:DV:PL:GQ	./.:.:11:.,.,.:.
1	6066180	cuteSV.INS.165	C	CCCACTTCACCCCCACCCCTCAGCTCAGCTCCCACATTCCCCACTCCACCCTCACTCCTCAGCTCAGCTCCCACATTCCCCACTCCACCCTCACCCCTCAGCTCAGCTCCCACATTCCCCACTCCACCCTCACTCCTCAGCTCAGCTCCCACATTCCCCACTCCACCCTCACCCCTCAGCTCAGCTCCCACATTCCCCACTCCACCCCCACCCCTCAGCTCAGCTCCCACATCCCCCACTTCACCCCCACCCCTCAGCTCAGCTCCCACATCCCCCACTTCACCCCCACCCCTCAGCTCAGCTCCCACATCCCCCACTTCACCCCCACCCCTCAGCTCAGCTCCCACATTCCCCACTCCACCCTCACCCCTCAGCTCAGCTCCCACATTCCCCACTCCACCCTCACCCCTCAGCTCAGCTCCCACATCCCCACTTCACCCCCACCCCTCAGCTCAGCTCCCACATTCCCCACTCCACCCTCACCCCTCAGCTCAGCTCCACA	.	PASS	PRECISE;SVTYPE=INS;SVLEN=501;END=6066180;CIPOS=-49,49;CILEN=-27,27;RE=7;RNAMES=NULL	GT:DR:DV:PL:GQ	./.:.:7:.,.,.:.
1	6066560	cuteSV.INS.166	G	GCTCAGCTCCTACATTTCCCACTCCACCCTCACCCCTCAGCTCAGCTCCCACGTCCCCCTACTCCACCCTCACTCCTCAGCTCAGCTCCCACATTCCCCACTCCACCCTCACCCCTCAGCTCAGCTCCCACAT	.	PASS	PRECISE;SVTYPE=INS;SVLEN=132;END=6066560;CIPOS=-0,0;CILEN=-0,0;RE=6;RNAMES=NULL	GT:DR:DV:PL:GQ	./.:.:6:.,.,.:.
1	6072391	cuteSV.DEL.102	GTGGTGGAGGTGATGAAGGCGGAGGTGGGTGGAGGTGGAGATGGAGGTAGTGGTGGAGGTGATGAAGGCGGAGGTGGAGGTGATGAAGGCGGAGGTGGTGGGTGGAGGTGGAGATGGAGGTAGTGGTGGAGGTGATGAAGGCGGAGGTGGAGGTGATGAAGGCGGAGGT	G	.	PASS	PRECISE;SVTYPE=DEL;SVLEN=-168;END=6072559;CIPOS=-25,25;CILEN=-28,28;RE=25;RNAMES=NULL;STRAND=+-	GT:DR:DV:PL:GQ	./.:.:25:.,.,.:.
1	6215156	cuteSV.DEL.103	AGCCCACCCCCAAAACACCCAGCTTCCTGTCCACACCCACA	A	.	PASS	PRECISE;SVTYPE=DEL;SVLEN=-40;END=6215196;CIPOS=-17,17;CILEN=-0,0;RE=10;RNAMES=NULL;STRAND=+-	GT:DR:DV:PL:GQ	./.:.:10:.,.,.:.
1	6220191	cuteSV.DEL.104	GGCCCCAGCCAGGGAAGGGCCCCAGCAAGGGAAGAGCCCCAGCCAGGGAAGGGCCCCAGCCAGAGAAGAAGAGCCCTAGCCAGGGAAGGGCCCCAGCCAGAGAAGGGCCCCAGCCAGAGAAGGAGAGCCCCAGCCAGGGAAGGGCCCCAGCCAGAGAAGAAGAACCCCAGCCAGGGAAGGGCCCCAGCCAGGGA	G	.	PASS	PRECISE;SVTYPE=DEL;SVLEN=-193;END=6220384;CIPOS=-3,3;CILEN=-0,0;RE=9;RNAMES=NULL;STRAND=+-	GT:DR:DV:PL:GQ	./.:.:9:.,.,.:.
1	6775599	cuteSV.INS.167	C	CGCTCCTCACTTCCCAGACGGGGTGGCTGCTGGGCGGAGGG	.	PASS	PRECISE;SVTYPE=INS;SVLEN=40;END=6775599;CIPOS=-2,2;CILEN=-0,0;RE=12;RNAMES=NULL	GT:DR:DV:PL:GQ	./.:.:12:.,.,.:.
1	6802617	cuteSV.INS.168	T	TTTATATATTATATATTTTATATATTATATATTTATATGTATAAATATATTTATATATATAAAATATATAATATATAAATATAAATATATTTATTTATATTTATATATAAATATATACAAATATATTTATATTTATATATAAATATATACAAATATATTTATATTTATATATAAATATATACAAATATATTTATATTTATATATAAATATATACAAATATATTTATATTTATATATAAATATATACAAATATATTTATATTTATATATAAATATATACAAATATATTTATATTTATATATAAATATATACAAATATATTTATATTTATATATAAATATATACAAATATATTTATATTTATATATTATATATTTATTTATATATAATATATTTATATAAATATATTTGTATATATTATATATTATATAATTATATATTTGTATATAGTATATATTATATAATTATATATTTGTATATAGTATATATTATATAATATATATTTATTATTATAAATATATTTATATTTAATAATATAATATTTATTATTATAATTAATTATATATATTTATATATAAATAATTTATATATAAATATATATATATAATTTATTATTATAATTAATTATATAAATATATTTATATATTTATATATTTAAATATAAATATATTTATATATAAATATAAATATATTTATATATTTAAATATAAATATATTTATATATAAATATAAATATATTTATATATTTATATATTTAAATATAAATATATTTATATATTTATATATAAATATAAATATATTTATATATTTATATATAAATATAAATATATTTATATATTTATATATTTAAATATAAATATATTTATATATTTATATATTTAAATATTTATATATTTATATATTTAAATATATAAATATATTTATATATTTATATATTTATATATTTAAATATTTATATATTTATATATTTAAATATATAAATATATTTATATATTTATATATTTATATATTTAAATATTTATATATTTATATATTTAAATATATAAATATATTTATATATTTATATATTTATATATTTAAATATAAATATATTTATATATTTATATATTTATATATTTATATATTTATATATTTAAATATAAATATATTTATATATTTTAAATATAAATATATTAATATATAATTATTATACATATTTATATACTTAAATATAATATATTAATATATAATTATTATATATATTTATATGGTTAAATATAAATATATTAATATATAATTATTATATATATTTATATAGTTAAATATAAATATATTAATATATAATTATTATATATTTATATATAATTTATAATTTAATATATATAATTATATATTATATAATTATATAATATTATATTTATATTTTCATATTATATTATATTATATTTTTATATTATATAAATATAAATATTATATTATATAATATTTATATTTACATATTTATATATTTATATATTAAATTATATATTTATATAATATTATAAAATTATATATAATATTTATATATTATATATTATATGTATAAAAATATAAATATTATATATAATTATAAATATATATTATATATAATTATATATAATATATAATTATATATAATATATAATATAATTATATATAATATATAATTATATATAATATATAATATAATATAATTATATAATATAATTATATTAAATAATTATATTATATAATATAATTATGTAATAATATAATTATATTATATAATATAATAATATAATAATATAATTATATTATATAATATAATAATATAATTATATAATATAATAATATAATTATATTATATAATATAATAATATATAATATAATATAATATAATATAATATAATTATATAATATAATTATATAATAATATAATATAATATAATATAATTATATAATAATATAATATAATATAATATAATTATATTATATAATATAATAATATAATAATATAATGTAATA	.	PASS	PRECISE;SVTYPE=INS;SVLEN=1996;END=6802617;CIPOS=-14,14;CILEN=-77,77;RE=14;RNAMES=NULL	GT:DR:DV:PL:GQ	./.:.:14:.,.,.:.
1	6858654	cuteSV.DEL.105	TTTTTTTTTTTTTTGAGACGGAGTCTCGCTCTGTCGCCCAGGCCGGACTGCGGACTGCAGTGGCGCAATCTCGGCTCACTGCAAGCTCCGCTTCCCGGGTTCACGCCATTCTCCTGCCTCAGCCTCCCGAGTAGCTGGGACTACAGGCGCCCGCCACCGCGCCCGGCTAATTTTTTGT	T	.	PASS	PRECISE;SVTYPE=DEL;SVLEN=-177;END=6858831;CIPOS=-0,0;CILEN=-0,0;RE=22;RNAMES=NULL;STRAND=+-	GT:DR:DV:PL:GQ	./.:.:22:.,.,.:.
1	6957533	cuteSV.INS.169	A	ATAAGATTAACACTATGAGAAACCATCTACTG	.	PASS	PRECISE;SVTYPE=INS;SVLEN=31;END=6957533;CIPOS=-0,0;CILEN=-0,0;RE=34;RNAMES=NULL	GT:DR:DV:PL:GQ	./.:.:34:.,.,.:.
1	6997616	cuteSV.INS.170	T	TCATCACGATCACCATCACCATTCACCACTTACCACCACCATCATCACCATCACCATCATCATCACCACTACCATCATCACCATCACCATCACCATTCACCACTTACCACCACCATCATCACCATCACCATCACCATTCACCACTTACCACCATCATCACCATCACCATCATCATCACCACTACCATCATCACCATCAC	.	PASS	PRECISE;SVTYPE=INS;SVLEN=198;END=6997616;CIPOS=-0,0;CILEN=-0,0;RE=30;RNAMES=NULL	GT:DR:DV:PL:GQ	./.:.:30:.,.,.:.
1	7000972	cuteSV.INS.171	A	AGGGGGTCCTCACAGGGAGGGGGGTCCTCAGAGGGAGAGGGATCCTCCCGGGGAAGGGGGATCCTCACGGGGAAGGGCATCCTCAGGGGGAGGGGGATCCTCATGGGGAGGGGGATCCTCACGGGGAGGGGGATCCTCAGGGGAGGGGGATCCTCAGGGGGAGGGGGATCCTCAGGGGGAGGGGGATCCTCACGGGAGGGGGATCCTCAGGGGGAGGGGGATCCTCAGGGGGAGGGGGATCCTCACGGGGAGGGGGATCCTCACGGGGAAGGGCATCCTCAGGGGGAGGGGGATCCTCAGGGGAGGGGGATCCTCACGGGGAGGGGGATCCTCAGGGGGAGGGGGATCCTCACGGGGAGGGGGATCCTCAGGGGGAGGGGGATCCTCAGGGGGAGGGGGATCCTCACAGGGAGAGGGATCCTCACGGGGAGAGGGATCCTCACGGGGAGGGGGATCCTCAGAGGGAGGGGGGATCCTTGGGGGGAGGGGGATCCTCACGGGTGGGGGGATCCTCACAGGGTGGGGGGA	.	PASS	PRECISE;SVTYPE=INS;SVLEN=527;END=7000972;CIPOS=-0,0;CILEN=-7,7;RE=22;RNAMES=NULL	GT:DR:DV:PL:GQ	./.:.:22:.,.,.:.
1	7017633	cuteSV.INS.172	G	GTCAAGTCTCTTTCAGAGAACATCATAGTTCTCTGACTCTCTCTTCTGCCTCTTCTTTATCTTCCATTTGTAAGGACTCATGTGATTCCATTGGGTACATGAGTACACTAAGGTGATTGTTTC	.	PASS	PRECISE;SVTYPE=INS;SVLEN=122;END=7017633;CIPOS=-2,2;CILEN=-0,0;RE=15;RNAMES=NULL	GT:DR:DV:PL:GQ	./.:.:15:.,.,.:.
1	7039853	cuteSV.DEL.106	GTAGCTGGGGGAGAGGACCCCCGGCACCCGGGACACTGTCCTCTCATGGTGGTG	G	.	PASS	PRECISE;SVTYPE=DEL;SVLEN=-53;END=7039906;CIPOS=-2,2;CILEN=-0,0;RE=17;RNAMES=NULL;STRAND=+-	GT:DR:DV:PL:GQ	./.:.:17:.,.,.:.
1	7044150	cuteSV.INS.173	G	GTGAGTGGATAGGTGGATAGAGGGTTGGGTGGGTGGATGGATGAGTAGGTGGATGGGTGGATAGGTGGATGGATGAATGGATGATGGGTGGATGGATGGGTGGATAGATGGATGGGTGGGTAGATGGATGGGTAGGTGGATGTGTGGATAGATGGATGGATGAATGGATGGTTGGGTGGATGGATGGTTGGATGAGTGAACCGA	.	PASS	PRECISE;SVTYPE=INS;SVLEN=203;END=7044150;CIPOS=-0,0;CILEN=-0,0;RE=32;RNAMES=NULL	GT:DR:DV:PL:GQ	./.:.:32:.,.,.:.
1	7078188	cuteSV.INS.174	T	TAATGCCAGGGCTTTTTTTTTTTTTTTTTTTTGAGACGGAGTCTCGCTCTGCCGCCCAGGCCGGACTGCGGACTGCAGTGGCGCAATCTCGGCTCACTGCAAGCTCCGCTTCCCGGGTTCACGCCATTCTCCTGCCTCAGCCTCCCGAGTAGCTGGGACTACAGGCGCCGCCACCACGCCCG	.	PASS	PRECISE;SVTYPE=INS;SVLEN=181;END=7078188;CIPOS=-2,2;CILEN=-0,0;RE=15;RNAMES=NULL	GT:DR:DV:PL:GQ	./.:.:15:.,.,.:.
1	7174805	cuteSV.INS.175	C	CTGAGTCCGAAAACCTAAGAACCAGGAGAGCTGATGGTGGTGTTCCAGTG	.	PASS	PRECISE;SVTYPE=INS;SVLEN=49;END=7174805;CIPOS=-0,0;CILEN=-0,0;RE=11;RNAMES=NULL	GT:DR:DV:PL:GQ	./.:.:11:.,.,.:.
1	7174814	cuteSV.DEL.107	AAAACCTGAGACCCAGGAGAGCTGATGGTGGTGTTCCAGTGTGAGTCCGAAAACCTGAGACCCAGGAGAGCTGATGGTGGTGTTCCAGTGTGAGTCCGAAAACCTG	A	.	PASS	PRECISE;SVTYPE=DEL;SVLEN=-105;END=7174919;CIPOS=-9,9;CILEN=-7,7;RE=19;RNAMES=NULL;STRAND=+-	GT:DR:DV:PL:GQ	./.:.:19:.,.,.:.
1	7175094	cuteSV.INS.176	C	CCAGTGTGAGTCCGAAAACCTGAGACCCAGGAGAGCTGATGGTGGTGTTG	.	PASS	PRECISE;SVTYPE=INS;SVLEN=49;END=7175094;CIPOS=-44,44;CILEN=-0,0;RE=8;RNAMES=NULL	GT:DR:DV:PL:GQ	./.:.:8:.,.,.:.
1	7175600	cuteSV.DEL.108	AAATCTAAGAACCAGGAGAGCTGATGATGTTGTTCCAGTCTGAATCTGAAAGCCTGAGACCCAGGAGAGCTGATGATGTTGTTCCAGTCTGAAT	A	.	PASS	PRECISE;SVTYPE=DEL;SVLEN=-93;END=7175693;CIPOS=-0,0;CILEN=-6,6;RE=19;RNAMES=NULL;STRAND=+-	GT:DR:DV:PL:GQ	./.:.:19:.,.,.:.
1	7199309	cuteSV.INS.177	A	ATTATAAAATTATATTCATAATATAAATATATTTATAT	.	PASS	PRECISE;SVTYPE=INS;SVLEN=37;END=7199309;CIPOS=-3,3;CILEN=-0,0;RE=28;RNAMES=NULL	GT:DR:DV:PL:GQ	./.:.:28:.,.,.:.
1	7517091	cuteSV.DEL.109	CCCCTCACCCGCCCCGCCCCCTGCGCCGCCGTG	C	.	PASS	PRECISE;SVTYPE=DEL;SVLEN=-32;END=7517123;CIPOS=-1,1;CILEN=-0,0;RE=30;RNAMES=NULL;STRAND=+-	GT:DR:DV:PL:GQ	./.:.:30:.,.,.:.
1	7560339	cuteSV.INS.178	C	CGTATGTATATGAGTGTGTGTGTGCATGTGTGTCCGTGAGTGAGTGTGTAGAGAGGATGGTGTGAGCCTGGTGTGCGTGT	.	PASS	PRECISE;SVTYPE=INS;SVLEN=79;END=7560339;CIPOS=-5,5;CILEN=-0,0;RE=12;RNAMES=NULL	GT:DR:DV:PL:GQ	./.:.:12:.,.,.:.
1	7560397	cuteSV.INS.179	G	GGTGTGAGCCTGGTGTGCGTGCGTATGTATATGAGTGTGTGTGTGCATGTGTGTCCGTGAGTGAGTGTGTAGAGAGGATGGTGTGAGCCTGGTGTGTGTGCGTATGTATATGAGTGTGTGTGTGCATGTGTGTCCGTGAGTGAGTGTGTAGAGAGGATT	.	PASS	PRECISE;SVTYPE=INS;SVLEN=158;END=7560397;CIPOS=-12,12;CILEN=-0,0;RE=14;RNAMES=NULL	GT:DR:DV:PL:GQ	./.:.:14:.,.,.:.
1	7602615	cuteSV.DEL.110	CCTCCTGAGTAGCTGGGATTACAGGTGTGTGCCTCCTGAGTAGCTGGGATTACAGGTGTGTGC	C	.	PASS	PRECISE;SVTYPE=DEL;SVLEN=-62;END=7602677;CIPOS=-5,5;CILEN=-0,0;RE=17;RNAMES=NULL;STRAND=+-	GT:DR:DV:PL:GQ	./.:.:17:.,.,.:.
1	7608732	cuteSV.DEL.111	ATGCCCATGGAAGGTGCCCCCTTAGGGGTGGAGGTGCCCATGGAGGGTGCCTCCTTAGGGGTGGAGGTGCCCTTGCAGGGTTCCTCTTAGAGGTGGAGATGCCCATGGAGGTGTCCCTTAGGGGCGGAGGTGCTGGTGGAGGGCACCCCTTAGGGGTGGAGGTGCCCGTGGAGGGTGCCCCCTTAGGGGTGGAGGTGCTGGTGGAGGGTGCCCCCTTAGGGGTGGAAG	A	.	PASS	PRECISE;SVTYPE=DEL;SVLEN=-227;END=7608959;CIPOS=-0,0;CILEN=-0,0;RE=13;RNAMES=NULL;STRAND=+-	GT:DR:DV:PL:GQ	./.:.:13:.,.,.:.
1	7863493	cuteSV.INS.180	C	CAAAAAATTAGCCGGGCGTAGTGGCGGGCGCCTGTAGTCCCAGCTACTTGGGAGGCTGAGGCAGGAGAATGGCGTGAACCCGGGAGGCGGAGCTTGCAGTGAGCCGAGATCCCGCCACTGCACTCCAGCCTGGGCGACAGAGCGAGACTCCGTCTCAAAAAAAAAAAAAAAAAAAAAAAAAAAAA	.	PASS	PRECISE;SVTYPE=INS;SVLEN=184;END=7863493;CIPOS=-0,0;CILEN=-0,0;RE=15;RNAMES=NULL	GT:DR:DV:PL:GQ	./.:.:15:.,.,.:.
1	7923045	cuteSV.DEL.112	GTTGTGTTGTATTGTATTGTATTGTATTGTATTGTATTGTATTGTATTGTATTGTATTGTATTGTATTGTA	G	.	PASS	PRECISE;SVTYPE=DEL;SVLEN=-70;END=7923115;CIPOS=-0,0;CILEN=-0,0;RE=14;RNAMES=NULL;STRAND=+-	GT:DR:DV:PL:GQ	./.:.:14:.,.,.:.
1	7923050	cuteSV.INS.181	G	GTTGTATTGTATTGTATTGTATTGTATTGTATTGTATTGTATTGTATTGTATTGTATTGTATTGTATTGTATTGTATTGTATTGTA	.	PASS	PRECISE;SVTYPE=INS;SVLEN=85;END=7923050;CIPOS=-0,0;CILEN=-0,0;RE=22;RNAMES=NULL	GT:DR:DV:PL:GQ	./.:.:22:.,.,.:.
1	7924950	cuteSV.DEL.113	CCCCATGTGTCCTCCCACAGCGGTCCCTCTGTGTGTCTGTCCGATACCATCTTCCCCCTGTGTCCTCCCACAGCTGTCCCTCTGTGTGTCTGTCTGTCTGATACCATCATCCCCCTGTGTCCTCCCACAGCGGTCCCTCTGTGTGTCTGTCTGTCCGATACCATCATCCCCCTGTGTCCTCCCACAGCGGTCCCTCTGTGTGTCTGTCTGTCCGATACCATCTTCC	C	.	PASS	PRECISE;SVTYPE=DEL;SVLEN=-225;END=7925175;CIPOS=-0,0;CILEN=-11,11;RE=16;RNAMES=NULL;STRAND=+-	GT:DR:DV:PL:GQ	./.:.:16:.,.,.:.
1	7925494	cuteSV.DEL.114	TCTGTCCGATACCATCTTCCCCGTGTCCTCCCACAGCGGTCCCTCTGTGTGTCTG	T	.	PASS	PRECISE;SVTYPE=DEL;SVLEN=-54;END=7925548;CIPOS=-4,4;CILEN=-0,0;RE=14;RNAMES=NULL;STRAND=+-	GT:DR:DV:PL:GQ	./.:.:14:.,.,.:.
1	7963150	cuteSV.INS.182	C	CCTTCCCCTCCTTCTCCTGCTTCCCCTCCTTCCCCTCCTTCTCCTG	.	PASS	PRECISE;SVTYPE=INS;SVLEN=45;END=7963150;CIPOS=-6,6;CILEN=-0,0;RE=20;RNAMES=NULL	GT:DR:DV:PL:GQ	./.:.:20:.,.,.:.
1	8013091	cuteSV.INS.183	G	GGGGGGGTCAGCCCCCCGCCCGGCCAGCCGCCCCGTCCGGGAGGGAGGTGGGGGGATCAGCCCCCCGCCCGGCCAGCCGCCCCGTCCGGGAGGGAGGT	.	PASS	PRECISE;SVTYPE=INS;SVLEN=97;END=8013091;CIPOS=-12,12;CILEN=-0,0;RE=13;RNAMES=NULL	GT:DR:DV:PL:GQ	./.:.:13:.,.,.:.
1	8087064	cuteSV.INS.184	C	CAGTGTGGGACGGTGAGGGACAGTGTGGGACGGTGAGGGACAGTGAGGGACAGTGTGGGACGGTGAGGGACAGTGAGGGACTGTGTAGGACAGTGAGGGACAGTGTGGGACAGTGAGGGACTGTGTAGGACAGTGAGGGACAGTGTGGGACGGTGAGGACTG	.	PASS	PRECISE;SVTYPE=INS;SVLEN=161;END=8087064;CIPOS=-6,6;CILEN=-0,0;RE=17;RNAMES=NULL	GT:DR:DV:PL:GQ	./.:.:17:.,.,.:.
1	8217928	cuteSV.DEL.115	AGAAGAAGGAAGAGGAAGAGGAGGAGGAAGAAGGAGAA	A	.	PASS	PRECISE;SVTYPE=DEL;SVLEN=-37;END=8217965;CIPOS=-3,3;CILEN=-0,0;RE=16;RNAMES=NULL;STRAND=+-	GT:DR:DV:PL:GQ	./.:.:16:.,.,.:.
1	8336934	cuteSV.INS.185	C	CACATACACCACACACACACATACACCACACACATACACACACCACACACATACACACACCACACACACACACAAACACACATCACACACATACAAACACACACATACACCACACACATACACACACCACACACATACACACACCACACACACATACACACCACACACATACACCACACACAAACACACACATACACCACACACACACATACACACACCACACACATACACATACCACACACACACATACACCACACACACACCACACACACCACACACATACACACACCACACACATACACACACCACACACACATACACACGCCACACACACCACACACACCACACAGACAACACATACAAAGATACACATACACCACACATATACACATACATACCACACACACATACACCACACACACAAACCACACACACCGCACACACATACACACACCACACACACATATACACGCCACACACATACACACACCAAGCACACACACACCACACACACATACACAAACACACACATACACACACCCCACACACACACAAACCACACACACCACACACACATACACCACACACATACACACACCACACACATACACACACGAAAGACATACATACACCACACACACATACACAAACACACACATACACATGTACACACATACACACCACAAACACATACACATACACACCACACACACATACACATACCACA	.	PASS	PRECISE;SVTYPE=INS;SVLEN=726;END=8336934;CIPOS=-7,7;CILEN=-4,4;RE=16;RNAMES=NULL	GT:DR:DV:PL:GQ	./.:.:16:.,.,.:.
1	8382360	cuteSV.INS.186	A	ATGGGCGGGTGGGTGGATGGATGAGTGGGTGAGTGGATGGATGCATGGATGGATGGGTGGGTGGGTGGATGGATGAGTGGGTGGATGGATGGGTGGATGGATGGGTGGGTGGGTGGGTGGATGGATGGGTGGGTGGGTGCGTGGGTGGGTGGATGGATGGATGGATGAGTGGGTGAGTGGATGGATGCATGGATGGATGGGTGGGTGGGTGAATGGATGGATGAGTGGGTGGATGGATGGGTGGATGAATGGGTGGGTGGGTGCGTGGGTGGGTGGATGGATGGATGGGTGGATGGATGCATGGGTGGGTGGATGTATGGGTGGATGGATGCGTGGGTGGGTGGATGGATGGGTGGATGGGTGGATGGATGGATGGATAGATGGGTGTGTGGATGGATGGATGAGTGGGTGGATGGATGGGTGGATGGATGGGTAGGTGGGTGGATGGATGGGTGGATGAGTGGATGGATGGATAGATGGGTGGGTGGATGGATGGATGAGTGGGTGGAGGGATGGGTGGATGATGGATGGGTGGGTGGATGGATGGGTGGGTGGGTGGATGGGTGGGTGGATGGATGGGTGGGTGGGTGGATGGGTGGATGGATGGGTGGGTGGGTGGATGGATGGATGGATGGATGGATGGATGGATGGGGTGGATGGATGGG	.	PASS	PRECISE;SVTYPE=INS;SVLEN=664;END=8382360;CIPOS=-10,10;CILEN=-3,3;RE=11;RNAMES=NULL	GT:DR:DV:PL:GQ	./.:.:11:.,.,.:.
1	8382368	cuteSV.INS.187	A	ATGGGCGGGTGGGTGGATGGATGAGTGGGTGAGTGGATGGATGCATGGATGGATGGGTGGGTGGGTGGATGGATGAGTGGGTGGATGGATGGGTGGATGGATGGGTGGGTGGGTGGATGGATGGGTGGGTGGGTGCGTGGGTGGGTGGATGGATGGATGGATGAGTGGGTGAGTGGATGGATGCATGGATGGATGGGTGGGTGGGTGAATGGATGGATGAGTGGGTGGATGGATGGGTGGATGAATGGGTGGGTGGGTGCGTGGGTGGGTGGATGGATGGATGGGTGGATGGATGCATGGGTGGGTGGATGTATGGGTGGATGGATGCGTGGGTGGGTGGATGGATGGGTGGATGGGTGGATGGATGGATGGATAGATGGGTGTGTGGATGGATGGATGAGTGGGTGGATGGATGGGTGGATGGATGGGTAGGTGGGTGGATGGATGGGTGGATGAGTGGATGGATGGATGGATAGATGGGTGGG	.	PASS	PRECISE;SVTYPE=INS;SVLEN=484;END=8382368;CIPOS=-0,0;CILEN=-0,0;RE=14;RNAMES=NULL	GT:DR:DV:PL:GQ	./.:.:14:.,.,.:.
1	8391505	cuteSV.INS.188	A	AAACACTTTTAAAAAATATTTTTAAAAACACTTTTAAAAAATATTTTTAAAAAACACTTTTAAAAAATATTTTTAAAAAACACTTTTAAAAAATATTTTTAAAAAACACTTTTAAAAATATTTTTAAAAAACACTTTTAAAAAATATTTTAAAAAACACTTTTAAAAAATATTTTAAAAAACACTTTTAAAAAATATTTTTAAAAAACACTTTTAAAAAATATT	.	PASS	PRECISE;SVTYPE=INS;SVLEN=223;END=8391505;CIPOS=-0,0;CILEN=-18,18;RE=18;RNAMES=NULL	GT:DR:DV:PL:GQ	./.:.:18:.,.,.:.
1	8404952	cuteSV.INS.189	A	ACATATCCACCCATCCACCCATCCAAATATCCACTTCTCCATATATACATCCATCCATCTATCCATCCATCCATCCACATATCCACCCATCCACCCATCCAAATATCCACTTCTCCTTAGATACATCCATCCATCTATCCATCCATCCACCCATCTAAATATCCACTTCTCCATATATCCATCCATCTGTCCACCCATCCATCCATCCATCCATCTATCCATCCATCCACCCATCTAAATATCCACTTCTTCATATATCCATCCATCCACCCATCCATCCATCCATCCATCCATCCATCCATCCATCCATCCATCCACATATCCAGCCATCCACC	.	PASS	PRECISE;SVTYPE=INS;SVLEN=334;END=8404952;CIPOS=-0,0;CILEN=-0,0;RE=16;RNAMES=NULL	GT:DR:DV:PL:GQ	./.:.:16:.,.,.:.
1	8446627	cuteSV.INS.190	A	AGAACTCTTTTTTTTTTTTTTTTTTTTGAGACGGAGTCTCGCTCTGTTGCCCAGGCTGGAGTGCAGTGGCGGGATCTCGGCTCACTGCAAGCTCCGCCTCCCGGGTTCACGCCATTCTCCTGCCTCAGCCTCCCAAGTAGCTGGGACTACAGGCGCCCGCCACTACGCCCGGCTAATTTTTTGTATTTTTAGTAGAGACGGGGTTTCACCGTTTTAGCCGGGATGGTCTCGATCTCCTGACCTCGTGATCCGCCCGCCTCGGCCTCCCAAAGTGCTGGGATTACAGGCGTGAGCCACCGCGCCCGGCCC	.	PASS	PRECISE;SVTYPE=INS;SVLEN=308;END=8446627;CIPOS=-0,0;CILEN=-0,0;RE=26;RNAMES=NULL	GT:DR:DV:PL:GQ	./.:.:26:.,.,.:.
1	8561446	cuteSV.INS.191	G	GTCAGCCCCCGCCCGGCCAGCCGCCCCGTCCGGGAGGGAGGTGGGGGGA	.	PASS	PRECISE;SVTYPE=INS;SVLEN=48;END=8561446;CIPOS=-1,1;CILEN=-0,0;RE=14;RNAMES=NULL	GT:DR:DV:PL:GQ	./.:.:14:.,.,.:.
1	8561946	cuteSV.INS.192	G	GGGGGGGGTCAGCCCCCCGCCCGGCCAGCCGCCCCGTCCGGGAGGGAGGT	.	PASS	PRECISE;SVTYPE=INS;SVLEN=49;END=8561946;CIPOS=-2,2;CILEN=-0,0;RE=6;RNAMES=NULL	GT:DR:DV:PL:GQ	./.:.:6:.,.,.:.
1	8562016	cuteSV.INS.193	C	CTGGCCAGCCGCCCCGTCCAGGAGGTGAGGGGCGCCTCTGCCCGGCTGCCCCTACTGGGAAGTGAGGACCCCTCTGCCCGGCCAGCCGCCCCGTCCGGGAGGGAGGTGGGGGGGTCAGCCCCCCGCCCGGCCAGCCGCCCCGTCCGGGAGGGAGGTGGGGGGGATCAGCCCCCCGCCCGGCCAGCCGCCCCGTCCGGGAGGGAGGTGGGGGGGTCAGCCCCCCGCCCGGCCAGCCGCCCCGTCCGGGAGGGAGGTGGGGGGGTCAGCCCCCCGCCCGGCCAGCCGCCCCGTCCGGGAGGGAGGTGGGGGGGTCAGCCCCCCGCCCGGCCAGCCGCCCCGTCCGGGAGGGAGGTGGGGGGGTCAGCCCCCCGCA	.	PASS	PRECISE;SVTYPE=INS;SVLEN=372;END=8562016;CIPOS=-0,0;CILEN=-0,0;RE=8;RNAMES=NULL	GT:DR:DV:PL:GQ	./.:.:8:.,.,.:.
1	8562189	cuteSV.INS.194	T	TGCCCGGCCAGCCGCCCCGTCCGGGAGGGAGGTGGGGGGGTCAGCCCCCCGCCCGGCCAGCCGCCCCATCCGGGAGGGAGGTGGGGGGGGCAGCCCCCCGCCCGGCCAGCCGCCCCGTCCGGGAGGGAGGTGGGGGGATCAGCCCCCCGCCTGGCCAGCCGCCCCGTCCGGGAGGTGAGGGGCGCCTCTGCCCGGCTGCCCCTACTGGGAAGTGAGGACCCCTCTGCCCGGCCAGCCGCCCCGTCCGGGAGGGAGGTGGGGGGGTCAGCCCCCCGCCCGGCCAGCCGCCCCATCCGGGAGGGAGGTGGGGGGTCAGCCCCCCGCACGGCCAGCCGCCCCGTCCGGGAGGGAGGTGGGGGGGGGTCAGCCCCCCGCAACGGCCAGCCGCCCCGTCCGGGAGGGAGGTGGGGGGATCAGCCCCCCGCCTGGCCAGCCGCCCCGTCTGGGAGGTGAGGGGCGCCTCTGCCCGGCCGCCCCTACTGGGAAGTGAGGAGCCCCTCTGCCGGGCCAGCCGCCCCGTCCGGGAGGGAGGCGCGGGGGGGGGTCGGCCAGCCGCCCCGTCCGGGAGGGAGGTGGGGGGGGGTCAGCCCCCC	.	PASS	PRECISE;SVTYPE=INS;SVLEN=592;END=8562189;CIPOS=-0,0;CILEN=-0,0;RE=6;RNAMES=NULL	GT:DR:DV:PL:GQ	./.:.:6:.,.,.:.
1	8562189	cuteSV.INS.195	T	TGCCGGGCCAGCCGCCCCGTCCGGGAGGGAGGCGCGGGGGGGGGTCGGCCAGCCGCCCCGTCCGGGAGGGAGGTGGGGGGGGTCAGCCCCCC	.	PASS	PRECISE;SVTYPE=INS;SVLEN=91;END=8562189;CIPOS=-0,0;CILEN=-0,0;RE=8;RNAMES=NULL	GT:DR:DV:PL:GQ	./.:.:8:.,.,.:.
1	8706114	cuteSV.DEL.116	ACTCAAATGTGAAACACCTGAACCTGAGTCTACCTAACAACAAAGCT	A	.	PASS	PRECISE;SVTYPE=DEL;SVLEN=-46;END=8706160;CIPOS=-1,1;CILEN=-0,0;RE=23;RNAMES=NULL;STRAND=+-	GT:DR:DV:PL:GQ	./.:.:23:.,.,.:.
1	8728977	cuteSV.DEL.117	TAAACTCTGTGTGTGTGTGTGTGTGTGTGTGTGTGTGTGTGTGTGTTGTGTTTTTAAGACAGGGTCTCACTCTGTCTTCTGTGAATATTCTAAAA	T	.	PASS	PRECISE;SVTYPE=DEL;SVLEN=-94;END=8729071;CIPOS=-7,7;CILEN=-1,1;RE=28;RNAMES=NULL;STRAND=+-	GT:DR:DV:PL:GQ	./.:.:28:.,.,.:.
1	8972231	cuteSV.INS.196	A	ACAGCCGCCCTGTCCAGGAGGTGAGGGGCGCCTCTGCCCGGCCGCCCCTACTGGGAAGTGAGGAGCCCCTCTGCCCGGCCAGCCGCCCCGTCCGGGAGGGAGGTGGGGGGGGTCAGCCCCCCGCCCGGCCAGCCGCCCCGTCCGGGAGGGAGGGAGGTGGGGGGGGTCAGCCCCCCGCCCGGCCAGCCGCCCCGTCCGGGAGGTGAGGGGCGCCTCTGCCCGGCCGCCCCTACTGGGAAGTGAGGAGCCCCTCTGCCCGGCCAGCCGCCCCGTCCGGGAGGGAGGTGGGGGGGTCAGCCCCCCGCCCGGCCAGCCGCCCCGTCCGGGAGGGAGGGAGGTGGGGGGGGTCAGCCCCCCGCCCGGCCAGCCGCCCCGTCCGGGAGGGAGGCGGGGGGGTCAGCGCCCCGCCCGGC	.	PASS	PRECISE;SVTYPE=INS;SVLEN=412;END=8972231;CIPOS=-0,0;CILEN=-0,0;RE=8;RNAMES=NULL	GT:DR:DV:PL:GQ	./.:.:8:.,.,.:.
1	8972231	cuteSV.INS.197	A	ACAGCCGCCCTGTCCAGGAGGTGAGGGGCGCCTCTGCCCGGCCGCCCCTACTGGGAAGTGAGGAGCCCCTCTGCCCGGCCAGCCGCCCCGTCCGGGAGGGAGGTGGGGGGGGTCAGCCCCCCGCCCGGCCAGCCGCCCCGTCCGGGAGGGAGGGAGGTGGGGGGGGTCAGCCCCCCGCCCGGCCAGCCGCCCCGTCCGGGAGGTGAGGGGCGCCTCTGCCCGGCCGCCCCTACTGGGAAGTGAGGAGCCCCTCTGCCCGGCCAGCCGCCCCGTCCGGGAGGGAGGTGGGGGGGTCAGCCCCCCGCCCGGCCAGCCGCCCCGTCCGGGAGGGAGGGAGGTGGGGGGGGTCAGCCCCCCGCCCGGCCAGCCGCCCCGTCCGGGAGGTGAGGGGCGCCTCTGCCCGGCCGCCCCTACTGGGAAGTGAGGAGCCCCTCTGCCCGGCCAGCCGCCCCGTCCGGGAGGGAGGTGGGGGTCAGCCCCCGCCAGGCCAGCCGCCCCGTCCGGGAGGGAGGTGGGGGGGTCAGCCCCCGCCAGGCCAGCCGCCCCATCTGGGAGGGAGGCGGGGGGGTCAGCGCCCCGCCCGGC	.	PASS	PRECISE;SVTYPE=INS;SVLEN=584;END=8972231;CIPOS=-0,0;CILEN=-0,0;RE=14;RNAMES=NULL	GT:DR:DV:PL:GQ	./.:.:14:.,.,.:.
1	9113461	cuteSV.INS.198	T	TATATATTTATATATTATATATATTTATATATATTATATATTTATATATTATATATATTTATATATAATATATATTATATATTTATATATTATATATATTTATATATATTATATATTTATATATTATATATATTTATATATATTATATATTTATATATTATATATATTTA	.	PASS	PRECISE;SVTYPE=INS;SVLEN=169;END=9113461;CIPOS=-0,0;CILEN=-0,0;RE=30;RNAMES=NULL	GT:DR:DV:PL:GQ	./.:.:30:.,.,.:.
1	9176239	cuteSV.INS.199	T	TTATATATATAATATAATTATATATATTTATATTATATATTATATATAATATAATTATATATAATTATATTATATATATTATATTATATATAATTATATATAATTATATATATATTATATGTAATATAAATATATATAATTATATTATATATATTATATGTAATATAATTATATATATTTATATTATATATTATATATAATATAATTATAT	.	PASS	PRECISE;SVTYPE=INS;SVLEN=210;END=9176239;CIPOS=-0,0;CILEN=-5,5;RE=17;RNAMES=NULL	GT:DR:DV:PL:GQ	./.:.:17:.,.,.:.
1	9189324	cuteSV.INS.200	G	GTACCCCGGCCTTTAAGCCCCGCCTACATTCCCCGCCCCGCCCCGCCGTCCCGGGCCCTGAGCCCCGCCCACGCGCCGCACCCCGCCCCTC	.	PASS	PRECISE;SVTYPE=INS;SVLEN=90;END=9189324;CIPOS=-0,0;CILEN=-0,0;RE=25;RNAMES=NULL	GT:DR:DV:PL:GQ	./.:.:25:.,.,.:.
1	9202958	cuteSV.DEL.118	CCTCCCTCCCTTCCTCCTTTCCTTCCTTCCATCCCT	C	.	PASS	PRECISE;SVTYPE=DEL;SVLEN=-35;END=9202993;CIPOS=-3,3;CILEN=-0,0;RE=16;RNAMES=NULL;STRAND=+-	GT:DR:DV:PL:GQ	./.:.:16:.,.,.:.
1	9230424	cuteSV.INS.201	C	CACTAAAAATACAAAAAATTAGCCAGGTGTGGTGGTGGGTGCCTGTAGTCCCAGCTACTTAGGAGGCTATGGCAGGAGAATGGCATGAACCCAGGAGGCAGAGGTTGCAGTGAGCCGAGATCACGCCACTGCACCCCAGCCTGGGTGACAGAGCAAGACTCCATCTCAAAAAAAAAAAAAAGAAAAAAAAAAAACTGTAACTGGGCTGGGTGCGGTGGCTCACACCTGTAATCCCAGCACTTTGGGAGGCCAAGGAGGGTGGATCATGAGGTCAGGCATTCCAGACCAGCCTGGCCAATATAGTGAAACCCTGTCTCT	.	PASS	PRECISE;SVTYPE=INS;SVLEN=317;END=9230424;CIPOS=-2,2;CILEN=-0,0;RE=27;RNAMES=NULL	GT:DR:DV:PL:GQ	./.:.:27:.,.,.:.
1	9342573	cuteSV.INS.202	C	CTCCCCCTCCTCCTTGTCTCCTCCTCCCTCTCCCCCTTCCCCCTCCCCCCTCCCCCTTCCCCTCCCCCTCCTTGTCCTCCTCCTCCTCCCCCTCCTCTTCCCCCTCCTCCCCCTCCTCTTCCCCTCCTCCCCCTCCTCTTCCCCCTCCTCCCCGTCCTCTTCCCCCTCCTCCCCCTCCTCCCCCTCCTCTTCCCCCTCCTCCCCCTCATCTTCCTCCTCCTCCCCCTCCTCTTCCCCCTCCTCCCCCCCCTCCTCCTCCCCCT	.	PASS	PRECISE;SVTYPE=INS;SVLEN=262;END=9342573;CIPOS=-0,0;CILEN=-1,1;RE=15;RNAMES=NULL	GT:DR:DV:PL:GQ	./.:.:15:.,.,.:.
1	9370134	cuteSV.DEL.119	TGTGATGATGCCTCTGCACCTGCCGTGGGAAGGCCACAGAGTCTAGGGGCCATCT	T	.	PASS	PRECISE;SVTYPE=DEL;SVLEN=-54;END=9370188;CIPOS=-2,2;CILEN=-0,0;RE=20;RNAMES=NULL;STRAND=+-	GT:DR:DV:PL:GQ	./.:.:20:.,.,.:.
1	9440272	cuteSV.INS.203	A	AGAAGAAGAAGAAGAAGAAGAAGAAGAGAGGTAAGA	.	PASS	PRECISE;SVTYPE=INS;SVLEN=35;END=9440272;CIPOS=-5,5;CILEN=-1,1;RE=14;RNAMES=NULL	GT:DR:DV:PL:GQ	./.:.:14:.,.,.:.
1	9471352	cuteSV.INS.204	C	CCACCACACTACCACACCACCACACTACCACACCACCACACTACACCACACAACACCACACTACCACAACACCACACTACCACAACACCACACTACCACAACACCACACGACCACACCACCACACTACACCACACAACACCACACTACCACAACACCACACTACCACAACACCACACTACCACAACACCACGACACCACAACACCATGACACCACACACACTACCACACCACAACACCACACTACCACAACACCACAACACCCACAACACCACACTACCACAACACCACAACACCACACTACCACACCACACTACCACAACACCACGACACCACAACACACACTACCACAACACCAGAACACCACAACACCACACTACCACAGCACCACAACACCACACTACCACAGCACCACAACACCACACTACCACAACACCACAACACCACACTACCACAGCACCACAACACCACACTACCACAACACCACACCTCCACACCGCCACAACACCACACTACCACACCACACCACCACACTACCATAACACCACACTACCACACCACACTACCATAACACCACAACACACTACCACACCACCACACCACATTACCACACCACCACACTACCACAAAACCACACTACCACAACACCACAACACCACACGACCACACCACCACACCACCACAACACCACACTACCACAACACCACACTACCACAACACAACACACACTACCACAACACCACAACACCACACTACCACAACACCACACTACCAGAACACCACACCACCACACCACACTACCACACCACCACAACACCACACTACCACAACACCACACAACACCACACCATACTACCACAACACCACAACACCAGACTACCACAACACCACACCACCACACTACCACACTACCACACTACCACAACACCACACTACCACACTACCACAACACCACACTACCACAACACCACAACACCACAACACCATACTACACACCACCACACTACCACACCACCACACCACCACAACACCACACTACCACACCACACAACACCACACTACCACACCACCACACTGCCACACCACCACAACACCACACTACCACAACACCACACTGCCACACCACCACAACACCACACTACCACAACACCACACAACACCACACCACACTACCACAACACCACACCACCACACTACCACACTACCACAACACCACAACACCACACCACACCATACTACCACAACACCACACCACCACACACACTACCACACACCACACCACCACACTACCACAACACAACACCACACTACCACAACACCACACTACCACAACACCACAACACCACACTACAACACCACACCACACTACCACAACACCACACTACCACACCACC	.	PASS	PRECISE;SVTYPE=INS;SVLEN=1391;END=9471352;CIPOS=-0,0;CILEN=-31,31;RE=10;RNAMES=NULL	GT:DR:DV:PL:GQ	./.:.:10:.,.,.:.
1	9652699	cuteSV.DEL.120	TCCGTGCTCAGGGCTCTGGAGTGGTGTCATCATTAAGGACACGTGC	T	.	PASS	PRECISE;SVTYPE=DEL;SVLEN=-45;END=9652744;CIPOS=-0,0;CILEN=-0,0;RE=32;RNAMES=NULL;STRAND=+-	GT:DR:DV:PL:GQ	./.:.:32:.,.,.:.
1	9870199	cuteSV.INS.205	A	AAGGGAAGGGGGAGGGAGGGAAGGGGGCAGGGAGGGAGGGAAGGGGGAGGGAGGAAGGGGGGTAGGGAGGGAGGGAAGGAGGTAGGGAGGGAGGGAAGGGGGGTAGGGAGGGAGGGAAGGGGGGTAGGGAGGGAGGGAAGGGGGGTAGGGAG	.	PASS	PRECISE;SVTYPE=INS;SVLEN=151;END=9870199;CIPOS=-0,0;CILEN=-3,3;RE=33;RNAMES=NULL	GT:DR:DV:PL:GQ	./.:.:33:.,.,.:.
1	10028609	cuteSV.INS.206	A	AAGGTCAGGAGTTGAGACCAGCCTGGCCAACGTGGTGAAACCCCGACTCTACTAAAAAAAAAAGAACAAAAATTAGGCCTGGCGCGGTGGCTCACGCCTGTAATCCCAGCACTTTGGGAGGCCGAGGCGGGCAGATCACG	.	PASS	PRECISE;SVTYPE=INS;SVLEN=139;END=10028609;CIPOS=-0,0;CILEN=-0,0;RE=22;RNAMES=NULL	GT:DR:DV:PL:GQ	./.:.:22:.,.,.:.
1	10247697	cuteSV.INS.207	T	TATTATATAATATTATATATTATAATAATATATAATATTATATAATATTATATATTATAATAATATATATAATATATATTATATAATAATATATAATATAGATTATATTATAATATATAATATATTATATAATAATATATAATATATTATATAATAATATATA	.	PASS	PRECISE;SVTYPE=INS;SVLEN=162;END=10247697;CIPOS=-4,4;CILEN=-0,0;RE=21;RNAMES=NULL	GT:DR:DV:PL:GQ	./.:.:21:.,.,.:.
1	10248151	cuteSV.INS.208	C	CTATATATTATATAATTATATATATTATATATTATATAATATATATAATATATATTATATAATTATATATATTATATATTATATAATATATATAATATATATTATATAATTATATATAATATATAATATATAATTATATATAATATATATTATATAATTATATATAATATATATTATATATTATATATAATATATATTATATAATTATATATAATATATATTATATAATATATAATATATATTATATAATTATATAATATATATTATATAATTATATATAATATA	.	PASS	PRECISE;SVTYPE=INS;SVLEN=284;END=10248151;CIPOS=-1,1;CILEN=-8,8;RE=20;RNAMES=NULL	GT:DR:DV:PL:GQ	./.:.:20:.,.,.:.
1	10804402	cuteSV.DEL.121	GGCACCACGAGCAGGCATGTCCTGGGCACCACGAGCAGGCATGTCCTGGGCACCACGAGCAGGCATGTCCTGGGCACCACGAGCAGGCATGTCCTGGGCACCACGAGCAGGCATGTCCTGGGCACCACGAGCAGGCATGTCCTGGGCACCACGAGCAGGCATGTCCTGG	G	.	PASS	PRECISE;SVTYPE=DEL;SVLEN=-168;END=10804570;CIPOS=-2,2;CILEN=-0,0;RE=20;RNAMES=NULL;STRAND=+-	GT:DR:DV:PL:GQ	./.:.:20:.,.,.:.
1	10845192	cuteSV.INS.209	T	TCTTTCCTTCCTTCCTTCCTTCCTCCCTTCCTTCCTCCCTCCCTTCCTCCCTC	.	PASS	PRECISE;SVTYPE=INS;SVLEN=52;END=10845192;CIPOS=-0,0;CILEN=-0,0;RE=18;RNAMES=NULL	GT:DR:DV:PL:GQ	./.:.:18:.,.,.:.
1	10878052	cuteSV.INS.210	C	CCTTCCTTCCTTCCTTCCTTCCTTTCTTTCTTTCTTTCTT	.	PASS	PRECISE;SVTYPE=INS;SVLEN=39;END=10878052;CIPOS=-8,8;CILEN=-3,3;RE=13;RNAMES=NULL	GT:DR:DV:PL:GQ	./.:.:13:.,.,.:.
1	11031132	cuteSV.INS.211	A	AGAGGCAGAGGCTGCAGTGAGTCCAGCCTGGGGGACAGAGTGAGACCCTGTCTCAAAAAAGAAAAAAAAAACAGCATAGGCACTGGTGTCAGTAGGCATCTGGGTTTGAATCCCACCTCTGTTGTGTGTATGTGTGTGTGTGTGTGTGTGTACCTGTTGCTTAGTTTCAGTTTATTTCTGTGAGTTGATTGTATGATAATGATGGTGATGATAGTAATAATAGTGATGGTAGTAGAGGGATGATATTGATGGTGATGGTGGTGATGATGATGTGAATGGTGGTGATGATAGTGATGGTGGTGATGGTGGTGATGATGATGGTGATGGTGACAATCATGGTAGTGATGGTCACAGTGATGATGGTGCTGGTGATGGTGGTGATGATGGTGTTAATGGTGGTGATGATAGAAATGATGGTGGTGATGATGGTGTTAATGGTGGTGATGATAGTAATGATGGTGGTGATGGTGGTGATCATGATGGTGATGGTGACAATCGTGGTAGTGATGGTCACAGTGATGATGGTGCTACTGATGGTGATGATGATGGTGTTAATGGTGGTGATGATAGTGATGGTGGTGATCATGATGGTGATGGTGATAATCGTGGTAGTGATGGTCACAGTGCTGATGGTGCTGGTGATGGTGGTGATGGTGTTATTTGTGGTAGTGATGATGGTGATAATAGTGATATGATGATGGTGATTATGGTGTCGGTGGTGGTAATGATGGTGGTAGTGATGATGGTGGTATTGGTGCTAGTGACAGTGATGATGGCAATAATAGTGATGGTGACTATGGTGGTGATGGTGGTGGTGGTAATGGTGGTGATGATAGTAATGATGGTGGTGATGGTGGTGATCACGATGGTGATGGTGATAATCGTGGTAGTGATGGTCACAGTGATGATGGTGGTGATGATGGTGTTAATGGTGGTGATGATAGTAATGATGGTGGTGATCATGATGGTGATGGTGATAATTGTAGTGATGGTCACAGTGATGATGGTGCTAGTGATGGTGTTATTCATGGTAGTGATTATGGCAATAATAGTGATATGATGATGGTGATTATGGTGTCGATGGGGGTGGTAATGATGGTGGTAGTGATGATGGTGGTACTGGTGCTAGTGACAGTGATGATGGCAATAATAGTGATGGTGACTATGGTGGTGATGGTGGTGGTGATGTGGTGGTGGTAATGGTGGTGATGGTGGTGACGATGGCAGTGATGGGACTTCATAAGATGTGAGACTTTAATGAGTTAACACATATAAAAGTCTTTACAGGGTGATCACTGCAGAGCACTTGCCTAAAGGTGACAGCTCTTATGATAATAATAATTACTGTCATCCAGAGATGAAAGGACTTATCCAGGAAACAGAGCAGCAGGGACCAGCGGCCCCAAACTCCCCACCATCATTTTCCAGCCCATCACAGAGCCAGACGGAGTATTAGAGAAATCGAGTAAATGTTAGAATACACATGACACTGAATCAATAATGAACCCAATGTTGTGTTCCTCTGCAGGTATGAGACATATGTCTGACTCCTACAGGCCTCAGGGCTTCATTGTGGACACAGCCTCCCACTGTCTAGGAGAGCTGGTAGAGAAACTGGGAGGTCTCCCCTGAATCTGCTTGACATGGATTATGGGATACTCACGTGTACTTTAAAAAATACAGGCTGGGGCCGAGCACGGTGGCTCACGCCTGTAACCCCAGCACTTTGGGAGGCCGAGGCGGGTGGATCACGAGGTCAGGAGTTCAAGACCAGCCTGGCCAACATGGCGAAACCCCATCTCTACTAAACATACAAAAATTAGCAGGGCATGGTGGTGTGTACCTGTAATCCCAGCTACCCAGGAGGCTGAGGCAGGAGAATCACTGGAACCCGG	.	PASS	PRECISE;SVTYPE=INS;SVLEN=1894;END=11031132;CIPOS=-0,0;CILEN=-1,1;RE=21;RNAMES=NULL	GT:DR:DV:PL:GQ	./.:.:21:.,.,.:.
1	11101793	cuteSV.INS.212	T	TAGAAGAATGGGTGGATGGATAGATAGATGGCTGGAAGGATGGATTAATGGGTGGATTGATGGATGGGTAGGATTGGTAGGTAGAAGGATGGGTGGGTGGATAGATGGATAGCTGGAAGGAATGGATGGATGGATGCATGGATACATGGATGGATGGATGGATGGATAGATGGATAGATAGATAGATAGATAGATAGACAGACAGATATGTAGAAGGGTGGGTGGATGGGTAGATAAATAGAAGGATGGGTGGATAGAGGATGAGTGGGTG	.	PASS	PRECISE;SVTYPE=INS;SVLEN=270;END=11101793;CIPOS=-0,0;CILEN=-0,0;RE=27;RNAMES=NULL	GT:DR:DV:PL:GQ	./.:.:27:.,.,.:.
1	11129301	cuteSV.INS.213	T	TGTGTGTGTGTGTGAGAGAGAGAGAGAGAGA	.	PASS	PRECISE;SVTYPE=INS;SVLEN=30;END=11129301;CIPOS=-0,0;CILEN=-0,0;RE=36;RNAMES=NULL	GT:DR:DV:PL:GQ	./.:.:36:.,.,.:.
1	11433938	cuteSV.INS.214	G	GGTGTATGTGGTGTGTGTGGTCTGCATGTGGTGTGTGTGTATGAGTGTGATGTGTGTGGTGTGTGGTCTGTGTGTATGAATGTGGTGTGTGTGTGTGGATAGGTGTGGTATGTATGAATGGGTGTGTTGTGGTGTGTGTGAATGGGTGTAGTGTGTATGGATGGGTGTGTGTGGTGTGTATGGTGTGTGTGTGGATAGGTGTGTGTGGTGTGTGTGGATGTGTGTTTGGTGTGTGTGGTGTGTGTACGATGTGTGTGGTGTGTGTGTGGTGTGTGTGGCATGTGTGTGTTGTGTGTGCAGATGAGCGTGTGGGCTGTGTGCATGTGTGAATGAGCGTGCGGGCTGTGTGTGGATGGGTACGTATGGTGTGTGTGTATGTGTGTTTTGGTGTGTTTGTGTGGTGTGTGTAATGTGTGTATGGTTTGTGTGGTGTGTGTGTGGCGTGTGTGTGGTGTGTGTGTATGGACGTGTGTGGATGGGTATGTATGGTGTGTGTGTTGTGTTGTGTGGTGTGTGTGGTGTGTGTGTGTATGAGCGTGTGTGGTGTGTGTGTGTGAATGAGCGTGTGGGCTGTGTGTGGATGGGTATGTATGGTGTATGCGGTGTGTGTTGTGTGTGCAGATGAGCGTGTGGGCTGTGTGTGTGGTGTGTGCATGTGTGAATGAGCATGTGGGCTGTGTGTGGATGGGTACGTATGGTGTGTGTGGTGTGTGTGTGTATGTGTGTTTGGTGTGTTTGTGTGGTGTGTGTATGGTGTGTGTGGTGTGTGTGGCATGTGTGTGTTGTGTGTGCAGATGAGCGTATGGGCTGTGTGTGTGGTGTGTGTGTGTGAATGAACGTGTGGGCTGTGTGTGGATGGGTACGTATGGTGTGTGTGGTGTGTGTGTGGCGTGTGTGGATGGGTATGTATAGTGTGTGTGGTGTGTGTGCTGTGTTGTGTGGTATGTGTGTGTGTGGATGAGCGTGTGTGGTGTGGGTGTGTGTATGAGCGTGTGGGCTGCGTGTGGGAGTGTGGATGAGCAAGTAGGCTGTGTGTGGATGGGTATGTATGGTGTGTGTGGTGTGTGGATGAGTGTATGTGGTGTGTTGTGTGGTGTGTGTGGTATGTGGATGGATGTGTGTGGTGTGTTGTGTGCTGTGTGGTGTGTGGATGGGTGTGTGTGTTGTGTGGTGTGTGGATAGGTGTGTGTTGTGTGGTGTGTGTCGTGTGTGTGGTGTGTGGTGTGTGGATGGGCGTGTGTGGTGTGTGTT	.	PASS	PRECISE;SVTYPE=INS;SVLEN=1250;END=11433938;CIPOS=-3,3;CILEN=-2,2;RE=19;RNAMES=NULL	GT:DR:DV:PL:GQ	./.:.:19:.,.,.:.
1	11582739	cuteSV.INS.215	G	GGACCCAGCCAGAGCCCAGCCAGGACCCAGCCAGGGCCCAGCCAGGGCCCAGCCAGGACCCAGCCAGGGCCCAGCCAGGACCCAGCCAGGGCCCAGCCAGAGCCCAGCCAGGACCCAGCCAGGGCCCAGCCAGAGCCCAGCCAGAGCCCAGCCAGGACCCAGCCAGAGCCCAGCCAGGACC	.	PASS	PRECISE;SVTYPE=INS;SVLEN=180;END=11582739;CIPOS=-84,84;CILEN=-98,98;RE=8;RNAMES=NULL	GT:DR:DV:PL:GQ	./.:.:8:.,.,.:.
1	11582807	cuteSV.INS.216	A	ACCCAGCCAGGGCCCAGCCAGAGCCCAGCCAGGACCCAGCCAGGGCCCAGCCAGAGCCCAGCCAGAGCCCAGCCAGGACCCAGCCAGAGCCCAGCCAGGACCCAGCCAAGACCCAGCCAGGACCCAGCCAAGACCCAGCCAGGACCCAGCGAGAGCCCAGCCAGGGCCCAGCGAGAGCCCAGCCAGGACCCAGCCAGAGCCCAGCCAGGGCCCAGCCAGGACCCAGCCAGGACCCAGCCAGAGCCCAGCCAGAGCCCAGCCAGGACCCAGCCAGGGCCCAGCCAGGACCCAGCCAGAGCCCAGCCAGGGCCCAGCCAGGGCCCAGCCAGGGCCCAGCCAGGGCCCAGCCAGGACCCAGCCAGGGCCCAGCCAGGGCCCAGCCAGGACCCAGCCAGGACCCAGCCAGAGCCCAGCCAGGACCCAGCCAGAGCCCAGCCAGGACCCAGCCAGGACCCAGCCAGAGCCCAGCCAGGACCCAGCCAGAGCCCAGCCAGGGCCCAGCGAGAGCCCAGCCAGGACCCAGCCAGAGCCCAGCCAGGGCCCAGCCAGGACCCAGCCAGGACCCAGCCAGAGCCCAGCCAGGACCCAGCCAGGGCCCAGCCAGGGCCCAGCCAGGACCCAGCCAGGACCCAGCCAGAGCCCAGCCAGGACCCAGCCAGGACCCAGCCAGAGCCCAGCCAGAGCCCAGCCAGGACCCAGCCAGAGCCCAGCCAGAGCCCAGCCAGAGCCCAGCCAGGACCCAGCCAGAGCCCAGCCAGGACCCAGCCAGGACCCAGCCAGGACCCAGCCAGGACCCAGCCAGAGCCCAGCCAGGACCCAGCCAGAGCCCAGCCAGAGCCCAGCCAGGACCCAGCCAGAGCCCAGCCAGGACCCAGCCAGGACCCAGCCAGGACCCAGCCAGGACCCAGCCAGAGCCCAGCCAGGACCCAGCCAGAGCCCAGCCAGGACCCAGCCAGGACCCAGCCAGAGCCCAGCCAGGACCCAGCCAGAGCCCAGCCAGGGCCCAGCGAGAGCCCAGCCAGGACCCAGCCAGGACCCAGCCAGGACCCAGCCAGAGCCCAGCC	.	PASS	PRECISE;SVTYPE=INS;SVLEN=1063;END=11582807;CIPOS=-9,9;CILEN=-34,34;RE=27;RNAMES=NULL	GT:DR:DV:PL:GQ	./.:.:27:.,.,.:.
1	11682893	cuteSV.DEL.122	GACAGGCAGGCTGCAGTTTCAGCTGCTGGTCCCAGCTGACTGGGGCCAGGTCAGGGACCCTTCTCCAGAGCAGACTCACCCAAGGACAGGCCATGACCACCGGTGGTGCTCCAGAACCCACTGTGGCTCCCTATCACCCCACCATTTAATCCAGCTTAGCCCTTCACCAACTTCCTGCCTTAGGATTTACTGACACACGCCTCTGCCATCCATCATTTGGGCATCCATTAAATGGCCATTGGCCTCAAATGTACAGGGTGGTGGAAGGGACGCATTTGACATGGGAAGGTTCTGA	G	.	PASS	PRECISE;SVTYPE=DEL;SVLEN=-294;END=11683187;CIPOS=-0,0;CILEN=-0,0;RE=19;RNAMES=NULL;STRAND=+-	GT:DR:DV:PL:GQ	./.:.:19:.,.,.:.
1	11701739	cuteSV.INS.217	G	GCAGGGGAAGGTCCCAGGGGCCTCGGATGGACATGGT	.	PASS	PRECISE;SVTYPE=INS;SVLEN=36;END=11701739;CIPOS=-6,6;CILEN=-0,0;RE=20;RNAMES=NULL	GT:DR:DV:PL:GQ	./.:.:20:.,.,.:.
1	11920212	cuteSV.INS.218	G	GGAAAGAAAAGAAAAGAAAGAAAGAAAGAAA	.	PASS	PRECISE;SVTYPE=INS;SVLEN=30;END=11920212;CIPOS=-4,4;CILEN=-1,1;RE=14;RNAMES=NULL	GT:DR:DV:PL:GQ	./.:.:14:.,.,.:.
1	11942800	cuteSV.INS.219	A	ATATATATATATATATATATATATATATATATAT	.	PASS	PRECISE;SVTYPE=INS;SVLEN=33;END=11942800;CIPOS=-1,1;CILEN=-0,0;RE=15;RNAMES=NULL	GT:DR:DV:PL:GQ	./.:.:15:.,.,.:.
1	12102749	cuteSV.INS.220	T	TCCCCCTCCCCCTCCCCCTCCCCCCTCCCCCTCCCCCCTCCCCCTCCCCCTCCC	.	PASS	PRECISE;SVTYPE=INS;SVLEN=53;END=12102749;CIPOS=-6,6;CILEN=-2,2;RE=12;RNAMES=NULL	GT:DR:DV:PL:GQ	./.:.:12:.,.,.:.
1	12625704	cuteSV.INS.221	C	CTCCTGGCCTGCAGGCCAAATGCAATTTCATGGAAACCTCAGGAGTCAAATCCTCTCCAAAAGGCTGGGCTGGGGCCACACCATGAAGACACAAGTCTGTCTGCAGCTCAAGGATGGTCAGAAAAATCGGGACTAAGACAAGACCCCCACTTCATCCTCCTCGTTTATCCCTGCCCACTGAGACGTGCTCATCCCCAGTCTGTTTCCTGGGAGAGCCAGTGAGAGGCATCTGCCCTGTGGGCTCACTTGTGTCTAGACACACTAAGGGTCGGGCGATAGATGGGTGTGGACATTCCAGGAGGACGTCTTTAGCAACGCCCCATACTTTGGTAACATGTCCTCAAGGACCAAAAAGGAGACGGGTCCTTGAGGACCCATCTTGGGGCCTCGTCGTTTGCTGTCACCTGGTACTGTAGTCAGCAAGGGGACTTGGGGGTCAGGCAGAGCTGGTTCTAGATCCCTTGAGCCCAGGAGTTCCAGGCTGCAGTGAGCTATGATTGTGCCACTGCACTCCAGCCTGGACAACAGAGAAACACCCTGTCCCTCTAAAAAAAAAAAAAAAAAAAAAAAAAAAATACCTGTCTCCAGTGCTCACAAGCCTATTAACCTGGGCAAGGGTTTCCCCTGATGAGTGTCTTGTCACTTATGAAATGGGCTTCATAATACCACTTTTCAAAAGGTTAGTGTGGGCCGGGTGCAGTGGCTCACACCTGTAATCCCAGCTT	.	PASS	PRECISE;SVTYPE=INS;SVLEN=724;END=12625704;CIPOS=-0,0;CILEN=-1,1;RE=18;RNAMES=NULL	GT:DR:DV:PL:GQ	./.:.:18:.,.,.:.
1	12822246	cuteSV.DEL.123	AACAAATGAGTTGAATGAATGAATGACAGGAGGAGGAGCCAGGGGGTGCAGAAAGGTTGCACCTACCTTAGGGTCACTTTGGCACCTACTAAGTTCCTTCCTTAGTCATCCAAGTGTCCATGTAAGGATGCTGTCTTCCATCCCAACTGAAAGTCAGAGCCTGACACAGGCTAAGTCCTCTATGTTTGTTGGATGAGTGAATGACAGGAGTTG	A	.	PASS	PRECISE;SVTYPE=DEL;SVLEN=-212;END=12822458;CIPOS=-37,37;CILEN=-0,0;RE=15;RNAMES=NULL;STRAND=+-	GT:DR:DV:PL:GQ	./.:.:15:.,.,.:.
1	12849569	cuteSV.DEL.124	CTTTCTTTCTTTCTTTCTTTCTTTCTTTCTTT	C	.	PASS	PRECISE;SVTYPE=DEL;SVLEN=-31;END=12849600;CIPOS=-4,4;CILEN=-3,3;RE=29;RNAMES=NULL;STRAND=+-	GT:DR:DV:PL:GQ	./.:.:29:.,.,.:.
1	12876216	cuteSV.INS.222	T	TAGTTCTTTCTTTTTTTTTTTTTTTTTTTTTTCCTTTCTTTTTTTTTTTTATTATACTCTAAGTTTTAGGGTACATGTGCACATTGTGCAGGTTAGTTACATATGTATACATGTGCCATGCTGGTGCACTGCACCCACTAATGTGTCATCTAGCATTAGGTATATCTCCCAATGCTATCCCTCCCCCCTCCCCCCGACCCCACCACAGTCCCAGAGTGTGATATTCCCCTTCCTGTGTCCATGTGATCTCATTGTTCAATTCCCACCTATGAGTGAG	.	PASS	PRECISE;SVTYPE=INS;SVLEN=276;END=12876216;CIPOS=-0,0;CILEN=-1,1;RE=33;RNAMES=NULL	GT:DR:DV:PL:GQ	./.:.:33:.,.,.:.
1	12927534	cuteSV.DEL.125	TTCTTTCTTTCTTTCTTTCTTACTTTCTCTTTCTTTCTTTCCTTCCTTCCTTCCTTCCTTCCATCTTTCTTTCTTTCTCTCTTT	T	.	PASS	PRECISE;SVTYPE=DEL;SVLEN=-83;END=12927617;CIPOS=-5,5;CILEN=-5,5;RE=14;RNAMES=NULL;STRAND=+-	GT:DR:DV:PL:GQ	./.:.:14:.,.,.:.
1	12947643	cuteSV.DEL.126	GACTTGCTGAACATGTTGGGGGTTATTGAGTGGGTGTAAGAGGAATCTATCTAACATTGCACTGATGCCCTTTTGGTTTTAATCCTTATGACCAAGTATGAGTCTTTCAAAACAATTTGTATAATCCTCCTTATTTTTCCTTTCAAAACCTTCAACTTCCTTTATCTCCCCAAATAATCTCGCATCTATTGCCACTTCTTTGCTTACTTCATAATAAACTTTTTTTTTTACAGAGTCTTCTTTTCTGTTAAGTACACCATATATGTTGTTGCCACACAAGATGAATAACCTGGTTCTATGGACAGAAAGGGTCAAAAGGATCCCATTCCTCAACAGCTGGGGGTGATGTAAAGGTCATGGTTATTCTTTGTCATATCTGCACCTGCATATTGCCAGTGAAA	G	.	PASS	PRECISE;SVTYPE=DEL;SVLEN=-400;END=12948043;CIPOS=-0,0;CILEN=-0,0;RE=10;RNAMES=NULL;STRAND=+-	GT:DR:DV:PL:GQ	./.:.:10:.,.,.:.
1	12950027	cuteSV.BND.2	N	N]hs37d5:10553524]	.	PASS	PRECISE;SVTYPE=BND;RE=30;RNAMES=NULL	GT:DR:DV:PL:GQ	./.:.:30:.,.,.:.
1	13796642	cuteSV.INS.223	G	GAGTAGCTGGGACTACAGGCACCCGCCACCATGCCCGGCTAATTTTTTGTGTTTTTAGTAGAGACGGGGTTTCACCATGTTAGCCAGGATGGTCTCGATCTCCTGACCTCATGATCCACCTGCCTTGGCCTCCCAAAGTGCCGGGATTACAGGCGTGAGCCACCACGCCCGGCCAATTAACTGTTTAAAAAAAAAATGTTCTCGCCAGGCGCAGTGGCTCATGCCTGTAATCCCAGCACTTTGGGAGGCCAAGGCGGGCAGATCACGAGGTCAGGAGATCGAGACCATCCTTGCTAACACAGTGAAACCTGTCTCTACTAAAAATACAAAAAAATTAGCCGAGCGTGGTGGCGGGCGCCTGTAGTCCCAGCTACTCGGGAGGCTGAGGCAGCAGAATGGCGTGAACCTGGGAGGCGGAGCTTTCAGTGAGCTGAGATCGCGCCACTGCACTCCTGCCTGGGTGACAGAGCAAGACTCCATCTCAAAAAAAAAAAAAAAAAAGTTATATCCAGTTACCTTGACAAAAGTACCTTCTTTTTTTTTTTTTTTTTTTTGAGACAGAGTTTCGCTCTTGTTGCCCAGGCTGGAGTGCAGTGGTGCGATCTCGGCTCACTGCAACCTCTTCCTCCCAGGTTCAAGTGATTCTCTTGCCTCAGCCTCCCA	.	PASS	PRECISE;SVTYPE=INS;SVLEN=662;END=13796642;CIPOS=-0,0;CILEN=-1,1;RE=27;RNAMES=NULL	GT:DR:DV:PL:GQ	./.:.:27:.,.,.:.
1	13827957	cuteSV.DEL.127	CAAGCAATTCTCCTGCCTCAGCCTCCCTAGCAGCTGGGATTACAGGTGCACGCCACCATGCCCGACTAATTTTTGTGGAGTTTTTTGTTTTTTGTTTGTTTGTTTGTTTGAGATAGAGTCTCACTCTGTTGCCCAGGCTGGAGTGCAGTGGCACGATCTTGGCTCACTGCAACTTCCAACTCCCAGGTTC	C	.	PASS	PRECISE;SVTYPE=DEL;SVLEN=-189;END=13828146;CIPOS=-6,6;CILEN=-0,0;RE=15;RNAMES=NULL;STRAND=+-	GT:DR:DV:PL:GQ	./.:.:15:.,.,.:.
1	13848623	cuteSV.DEL.128	TCCGCTGTCATGACTGGCTGCTGAGCAGTATT	T	.	PASS	PRECISE;SVTYPE=DEL;SVLEN=-31;END=13848654;CIPOS=-14,14;CILEN=-0,0;RE=20;RNAMES=NULL;STRAND=+-	GT:DR:DV:PL:GQ	./.:.:20:.,.,.:.
1	13894456	cuteSV.DEL.129	GAGAGAGAGAGAGGGGAAAGAGAGGCAGAGGGGGGAAAGAGGCAGAGAGAGAGAGAGGGGAAAGAGAGGCAGAGGGGGGAAAGAGGCAGAGAGAGAGAGAGGGGAAAGAGAGGCAGAGGGGGGAAAGAGG	G	.	PASS	PRECISE;SVTYPE=DEL;SVLEN=-129;END=13894585;CIPOS=-1,1;CILEN=-0,0;RE=19;RNAMES=NULL;STRAND=+-	GT:DR:DV:PL:GQ	./.:.:19:.,.,.:.
1	13915475	cuteSV.INS.224	A	AGCGCTACTATTCAATAAATTGAATAGCGCTACTATTCAATAAATTGAATAGCGCTACTATTCAATAAATTGAATAGCGCTACTATTCAATAAATTGAATAGCGCTACTATTCAATAAATTGAATAGCGCTACTATTCAATAAATTGAATAGCGCTACTATTCAATAAATTGAATAGCGCTACTATTCAATAAATTGAATAGCGCTACTATTCAATAAATTGAATAGC	.	PASS	PRECISE;SVTYPE=INS;SVLEN=227;END=13915475;CIPOS=-0,0;CILEN=-0,0;RE=19;RNAMES=NULL	GT:DR:DV:PL:GQ	./.:.:19:.,.,.:.
1	13984869	cuteSV.INS.225	T	TGCCCCTACTGGGAAGTGAGGAGCCCCTCTGCCCGGCCAGCCGCCCCATCCAGGAGGGAGGTGGGGGGGTCAGCCCCCCGCCCGGCCAGCCGCCCCATCCGGCAGGTGAGGGGCGCCTCTGCCCGGCC	.	PASS	PRECISE;SVTYPE=INS;SVLEN=127;END=13984869;CIPOS=-11,11;CILEN=-0,0;RE=29;RNAMES=NULL	GT:DR:DV:PL:GQ	./.:.:29:.,.,.:.
1	14307592	cuteSV.INS.226	A	ATATATATATATATATATATATGTATATATATATATATATATGTATATATATATATGTATATATATATGTATATATATATATATGTATATATATATGTATATATATATATGTATATATATATAC	.	PASS	PRECISE;SVTYPE=INS;SVLEN=123;END=14307592;CIPOS=-0,0;CILEN=-0,0;RE=13;RNAMES=NULL	GT:DR:DV:PL:GQ	./.:.:13:.,.,.:.
1	14419026	cuteSV.DEL.130	GTATGTATGTACATATATGTACATATACACACATATATAC	G	.	PASS	PRECISE;SVTYPE=DEL;SVLEN=-39;END=14419065;CIPOS=-0,0;CILEN=-0,0;RE=13;RNAMES=NULL;STRAND=+-	GT:DR:DV:PL:GQ	./.:.:13:.,.,.:.
1	14459874	cuteSV.DEL.131	AAGAAAGAAAGAAAGAAAGAAAGAAAGAAAGAAAGAAAG	A	.	PASS	PRECISE;SVTYPE=DEL;SVLEN=-38;END=14459912;CIPOS=-2,2;CILEN=-0,0;RE=15;RNAMES=NULL;STRAND=+-	GT:DR:DV:PL:GQ	./.:.:15:.,.,.:.
1	14657709	cuteSV.DEL.132	CTCGGAAACAGTGAGATAGAAGGGGCTTGAATCTCCAAGTGAGAGGCATCCATGACTGCATGGATAGCCCACCCCTAGGCTGTGATATGGGACGGAAATCAGCTCCCGTCTTATATATGCACCCGCATTGTGGAAATCTCTTTGTTAGAGCAGTGGGCTCTATCCTCATATGAGCAGGATAGTCTCCAAACAATTGACAGTAGTTTCTGAGATATTGACAGTGGTTTCCAAGGTATGGCATTGGAAGTGAGAAGAGAGGGATTCTTACTAATTTTACTTTTATACCTTACTGCTGCTATTTGTAAATGTTGCAATAATGTTTTACTTGTTAATTTTCTTGGACCTCAGGTGTCAAAATTGGGTTAATTATAAGCTGTGGTTTGTAATACACATTTATCATTGGTCTATAAAGGGGCCTCTTTTATTTAGTTAATTCATTTTTGTTCTCTTCTTAAAAAGATACTAAGCACCGTCTATCACCCGAACAACAAAAACTAGAACCTTCATCTAACCATATGCTGCTATCCACCCCATCCCATCCCCTGCTTCCCCCTACCAGGAATAAATAACCATTTTCCCAATTTCCATCATTTCCTTGCTTTTCTTCTTCTATATATTTTATTGCATTTGTATGCACGCTTTAAATGCCTATTTTTAAATGTTAGCTGGCTTTATACTTATAAAAAGAATATCATGCTATATATAAAATTTTGACAATTTTTATACTTAATATTATATTTCTAAGATACATCTGCATGATTTGCAAGTTGCTATAGT	C	.	PASS	PRECISE;SVTYPE=DEL;SVLEN=-776;END=14658485;CIPOS=-0,0;CILEN=-0,0;RE=16;RNAMES=NULL;STRAND=+-	GT:DR:DV:PL:GQ	./.:.:16:.,.,.:.
1	14819161	cuteSV.INS.227	A	AACCACACACACACACCACACACACCACACACCACACGCTACACACACCATGCACATACCACAAACCACACACACACCACACACACACCACACATTACACACACCACACAGACACCACACACCACACAAACATCACACACCACAGACACATCACACACCACACACACACCACACATACACAGCACACAGCTCACGCATACACAGCACACACATCACACATACACATACCACATACACACCACACACACACCACAAACCACATATACACAGCACACACATCACACAAACACATACCACATACACACCACACACCGTACATACACAGCATACACATTACACATACACACACGACACACCACACACAGACCACACACCACACAGATACAGCACAGAGACACTACACATACCACACACACACCACACACACCACATACAAACCACATACCACATACACACCACACATATACCACACAGACACCATACATACATGCACCACACACCACACATACGCTACACACACCACACACCACACATCCATGTACCACATATATGCTACACACAGCACACACACACACCACACATCCATGTACCACATATATGCTACACACACCACACACACACCACACATGCCACACATATACAGCACACATACACACAACACACATATACCACACATACCATGCACACACCACACACACTGCACACACATACACCACACACACCACACACACTACATAACACACACACCACACATCACATGCATCACATATACACCACACACACCACACACATACACCACACATACCACACACAGCACATATACAACACACACATACACCACACACACCACGCACACCGCACACATACACCACACACACCACAGACATACACCACACACACCATACATACATCACACACAATATACACACCACACATACAATATACCCACCACACACACCACGCATATACCACACACACCACATAACACACTACACAAACCATATATACAGCACATACTACACATACACAGTGCAAACATTACACACACACCATACACCACACACCACACAAATACACCACACACACACACCACACACATACACCACATACACCACACACACACTACATACCACACACACCACACATACACCACACATACCACATACACCACACATACACTGCATACCACACACACCACACATACACCACACACACCACATATACACCACACACATACACCACACACACTGTACATGCATCACACACAACATACACACCACATATACAATATACCCACCACACACACCACACATATACCACACACACCACATAACACACTACACAAACCATATACATACCACACACTACACATACACAGCACAAACATTACACACACACCATATACACACTACAAGCCACAAA	.	PASS	PRECISE;SVTYPE=INS;SVLEN=1421;END=14819161;CIPOS=-0,0;CILEN=-1,1;RE=19;RNAMES=NULL	GT:DR:DV:PL:GQ	./.:.:19:.,.,.:.
1	14840825	cuteSV.INS.228	A	AAAATATATATATATATATTTATATATATATTATATATATTTATATATATATTATATATATATTTATATATAATATATATATTTATATATATTTATATATATTATATATATTTATATATATATTTTATATATATTATATATATATATATTATATATATTATATATATAATATATATATATTATATATA	.	PASS	PRECISE;SVTYPE=INS;SVLEN=187;END=14840825;CIPOS=-4,4;CILEN=-0,0;RE=11;RNAMES=NULL	GT:DR:DV:PL:GQ	./.:.:11:.,.,.:.
1	14840997	cuteSV.INS.229	A	AATATATAAAATATATTTATATAAATATTTATATAAATATATTTATATATTTT	.	PASS	PRECISE;SVTYPE=INS;SVLEN=52;END=14840997;CIPOS=-0,0;CILEN=-0,0;RE=27;RNAMES=NULL	GT:DR:DV:PL:GQ	./.:.:27:.,.,.:.
1	14978982	cuteSV.INS.230	T	TCTGCCTATCCATCCACCCACCCACCCGCCCATCCACCTATCCACCTATCTAACCTATCCGCCTATCCATCCACCCACCCACCCATCCATCTGCCTATACATCCACCCACCCACCCACCCACCTGTCCATCCACCCACCCACCCACCCATCCACCTCTCCATCCACCCACCCACCCACCCATCCACCTGTCCATCCACCCACCCACCCACCCATCCACCTGTCCATCCATCCACCCACCCACCCATCCACCTATCCACCCACCCACCCACCCATCCACCTCTCCATCCACCCACCCACCCACCCATCCACCTGTCCATCCACCCACCCACCCACCCATCCACCTGTCCATCCATCCACCCACCCAACCATCCACCTATCCATCCACTCACCCACCCATCCACCTGTCCATCCACCCAC	.	PASS	PRECISE;SVTYPE=INS;SVLEN=417;END=14978982;CIPOS=-2,2;CILEN=-1,1;RE=14;RNAMES=NULL	GT:DR:DV:PL:GQ	./.:.:14:.,.,.:.
1	15008129	cuteSV.DEL.133	ATATATATATATATATATATATATATTTTTTTTTTTTTTTT	A	.	PASS	PRECISE;SVTYPE=DEL;SVLEN=-40;END=15008169;CIPOS=-0,0;CILEN=-0,0;RE=44;RNAMES=NULL;STRAND=+-	GT:DR:DV:PL:GQ	./.:.:44:.,.,.:.
1	15022006	cuteSV.INS.231	C	CTTTTTTTTTTTTTTTTTTTTTTTTTTTTTTTTTTTT	.	PASS	PRECISE;SVTYPE=INS;SVLEN=36;END=15022006;CIPOS=-0,0;CILEN=-1,1;RE=27;RNAMES=NULL	GT:DR:DV:PL:GQ	./.:.:27:.,.,.:.
1	15284857	cuteSV.DEL.134	GGTACATGGAGCACTTCTTATATACATGGAGCACTTCCTGT	G	.	PASS	PRECISE;SVTYPE=DEL;SVLEN=-40;END=15284897;CIPOS=-0,0;CILEN=-0,0;RE=12;RNAMES=NULL;STRAND=+-	GT:DR:DV:PL:GQ	./.:.:12:.,.,.:.
1	15551714	cuteSV.INS.232	G	GGGGGGAGGGTGGAGGGGATGGGAGGGAGGGGGAGGGGAGGGAGGGGAGGGGAGGGAGAGGGAAGGGAGGGGAGGGAGGGGGAGGAAAGCAGAGGGGATGGGAGGAGGAGGGGGAGGGGACAGGAGGGAAGTGAGGGGGAGGGATGTGAGGGGGGAGGGAGAGGGGAGGGAGAAGGGGAGGGTGAGGGAGGGGGAGGGGAGGGAGGGAGTGGGGGGAGGGAGTGGGGAGGGGAGAGGGGGAGGGGAGGGAGTGGGGGAGAGGGGGAGGGG	.	PASS	PRECISE;SVTYPE=INS;SVLEN=269;END=15551714;CIPOS=-0,0;CILEN=-3,3;RE=17;RNAMES=NULL	GT:DR:DV:PL:GQ	./.:.:17:.,.,.:.
1	15641131	cuteSV.INS.233	G	GTGGGTGTGTGGGAGGGTGTGTGAGGGTGTGGATGTGTGTGGGTATGTGGGGGGTGTGGGAGTGTGGAGATGTATGAGTGTGGGTGTGTGAGAGGGTGTGTGTGGGGGTGTATGGGTGTGTAAGCATAGGGGGTGTATGGGTGTGAGTATGGGGGGAGTATGTATGGGTGTGTGGGGTGTGTGTGGATGTGTGGGTGAGGGTGTTGGGAAGGGTGTGTGGGGTGTGGATATGTGTAGGTGTGTGTGGGTGTGTGTGGATATGGGTAGGTGTGTGTGTGAGTGTGGTGTGTGGGGGTGTA	.	PASS	PRECISE;SVTYPE=INS;SVLEN=298;END=15641131;CIPOS=-0,0;CILEN=-0,0;RE=30;RNAMES=NULL	GT:DR:DV:PL:GQ	./.:.:30:.,.,.:.
1	15714831	cuteSV.INS.234	C	CCCCTCCCCAGCCCTGCCCCACCTCCCTCCCTCCCTCCCTCCTTCCCTTCCCTCCCCAGTCCCTGTCCAACCTCCCTCCCTCCCTCCCTCCCTCCCTCCCTCCCTTCCCTCCCCAGTCCCTGCCCCACCTCCCTCCCTCCCTTCCCTCCCCAGGCCCTGCCCCACCTCCCTCCCTCCATT	.	PASS	PRECISE;SVTYPE=INS;SVLEN=179;END=15714831;CIPOS=-5,5;CILEN=-1,1;RE=15;RNAMES=NULL	GT:DR:DV:PL:GQ	./.:.:15:.,.,.:.
1	15714831	cuteSV.INS.235	C	CCCCTCCCCAGCCCCTGCCCCACCTCCCTCCCTCCCTCCCTCCTTCCCTTCCCTCCCCAGTCCCTGTCCAACCTCCCTCCCTCCCTCCCTCCCTCCCTCCCTCCCTT	.	PASS	PRECISE;SVTYPE=INS;SVLEN=106;END=15714831;CIPOS=-0,0;CILEN=-0,0;RE=16;RNAMES=NULL	GT:DR:DV:PL:GQ	./.:.:16:.,.,.:.
1	16376518	cuteSV.INS.236	T	TGCCATTATTTTTCCTGCCCAGACAATGCCCATGCAGTGATCTGGGCCCCCAAGGACCCAGCTTCACCCCCACAGCACC	.	PASS	PRECISE;SVTYPE=INS;SVLEN=78;END=16376518;CIPOS=-0,0;CILEN=-0,0;RE=21;RNAMES=NULL	GT:DR:DV:PL:GQ	./.:.:21:.,.,.:.
1	16492656	cuteSV.INS.237	G	GCCATCCATCCAGCCATCCATCATCCATCCATCCATCCATCCATCCATCCATCCAGCCATCCATCCAT	.	PASS	PRECISE;SVTYPE=INS;SVLEN=67;END=16492656;CIPOS=-17,17;CILEN=-0,0;RE=14;RNAMES=NULL	GT:DR:DV:PL:GQ	./.:.:14:.,.,.:.
1	16519293	cuteSV.INS.238	C	CTATCTATCTATCTATATATATATATATATATATAT	.	PASS	PRECISE;SVTYPE=INS;SVLEN=35;END=16519293;CIPOS=-2,2;CILEN=-1,1;RE=28;RNAMES=NULL	GT:DR:DV:PL:GQ	./.:.:28:.,.,.:.
1	16637582	cuteSV.INS.239	G	GAGGCCAAGGTGGGCGAATCACGAGGTCAGGAGATCGAGACCATCCTGGCTAACAAGGTGAAACCCCGTCTCTACTAAAAATACAAAAAATTAGTCGGGCGTGGTGGCGGGCGCCTGTAGTCCCAGCTACTTGGGAGGCTGAGGCAGGA	.	PASS	PRECISE;SVTYPE=INS;SVLEN=148;END=16637582;CIPOS=-0,0;CILEN=-0,0;RE=13;RNAMES=NULL	GT:DR:DV:PL:GQ	./.:.:13:.,.,.:.
1	16750700	cuteSV.INS.240	T	TGGGAGGCTGAGGCGGGCGGATCACGAGGTCAGGAGGTTGAGACCATCCTGGCTAACACGGTGAAACCCCGTCTCTACTAAAAATACAAAAAAATTAGCCGGGCATGGTGGCGGGTGCCTGTAGTCCCAGCTACTG	.	PASS	PRECISE;SVTYPE=INS;SVLEN=135;END=16750700;CIPOS=-0,0;CILEN=-0,0;RE=25;RNAMES=NULL	GT:DR:DV:PL:GQ	./.:.:25:.,.,.:.
1	16843396	cuteSV.BND.3	N	N[hs37d5:6701940[	.	PASS	PRECISE;SVTYPE=BND;RE=11;RNAMES=NULL	GT:DR:DV:PL:GQ	./.:.:11:.,.,.:.
1	16892279	cuteSV.INS.241	C	CTCCAGCAGCTCCCTGCTGAGCCTGGAAAAGGAGGAAAAAGTAAAGAATAAGCCAGGGGAAATCAGACACAACAGAGCCCCAACTAGGTTTCATGGGTAGCATAAGGAAGTGGTTGAAAAAGTAAAAGGAGAGATCCATTAATGAGGTAACAAATTATTGCTTTCATGTTGGGACAGAACAGGGCCAAATGGAAAAGAATGAAAGAGAAAGACACACACACACACACACACACACACACACACACACACACAGAGAATGAGCTCAGTGAATTGTCCAGGTGACACACTGATGAGGGAGTAACAGGACACTCTGAGTTAGTGCCCTCAGGACACACAGCATACAGTGATCAGGAAAGGACTGTGCTCAATAATTTTCCATAAAATGTGCTCAAGTTTCCATGCAGTCACCATGAGAATACAGTTTTTGAAGTCTGGTCCACCTACAGTAGGTTAGTAAATGATAAGGGGAGGAAGAAATGGAAACCTAAATATCTACTGCAATGAAAACCAACAGCAATGTTAGTAGGAATAATTCAGGCTCGGTTGAAAAGATGTAATCGATAATGTCAGCCCGCCCTGTTTTCCCTGAACCAGGAGTCTCCAGATGTCAACACAGAAGTAGCTGTTCACAATTGCTCAGTTACCTGGGGCATGGTGGGCCTTGGTCTTCTTCCTCTTCCTGGTCCTTTTTAATTCCTGCAATACATTCAGACAGGGACAGACAAAATAAGCCAATTCACCTACACCCGTAACAGTCCACTGTCTAATCCCCACACAGGGATCTCAGGCTCCTCAGCAAGAGAACAGGACAATGTGAGAGATATACTTCAGGAGGCCTGAAAGCTGGTCATGATATTCTTTGGTTTGCATCTCAGAACCAAGGGTGAAATATCCCTATTCTGGTAGATCGTTATCCCAAAATCATTTATCCCAAGTTTGTGCAAACAGTTATGCCTGATTGTTCCCATCAGTTCAAAGACAATGCCCTAGATGATTTCTAGGAGGAAAACTGCAGTATTCAGCCCTGTCTCATCAAATGCCCAGCTCGTTCATGGATGCAAGAATTTTAGACACTGAAATTAGAATGAGGGAGGAAATCTACAAACCCTTGAGTCCAAATCATAGTTCTGTGAATTTTTTACATCTGCCTGGGTCCAATGTGCTGAGAGCGGGCTCAGGTTGCCACAGGCATGGCTGGAGACTAGGAATAGAGCCTTGCTCACTGACCCATTTCATGTCTAGGCTTCCAGCGGAGACTACAGTTTCATTACAACCTATATGCGCCCATAGGTCCTGCCTGCGGCAATGACATCTCTCGGGTCAGTAAGGGCCACTGGGAACAGGAATATCACCCCTATCTGGAAGACCAGGTGGAGGCTTATCACCTTCATAGTAAGGTACTCACTGTCCACGTCAAGAGCCAAGCCAAGGTACTGTTCCTCCAATGAGTAAACAGCACTTCTGTAGGGCTGGCCTAAGTCAGGCAGTTCAAGATAACCTGAAGGAGTCGAATAACATCTATCCAGTGAGTCCTGCAAGACTTCAGGCTCTTTCTC	.	PASS	PRECISE;SVTYPE=INS;SVLEN=1555;END=16892279;CIPOS=-14,14;CILEN=-4,4;RE=10;RNAMES=NULL	GT:DR:DV:PL:GQ	./.:.:10:.,.,.:.
1	16942788	cuteSV.INS.242	G	GTATATATATATATATATATGTATATATATATATATATATATATATA	.	PASS	PRECISE;SVTYPE=INS;SVLEN=46;END=16942788;CIPOS=-2,2;CILEN=-0,0;RE=14;RNAMES=NULL	GT:DR:DV:PL:GQ	./.:.:14:.,.,.:.
1	17019650	cuteSV.INS.243	T	TGGGCGCGGCGCCTGGTCCGCGGAAGGCCCGGTCCGCGGAAGGCCC	.	PASS	PRECISE;SVTYPE=INS;SVLEN=45;END=17019650;CIPOS=-0,0;CILEN=-0,0;RE=15;RNAMES=NULL	GT:DR:DV:PL:GQ	./.:.:15:.,.,.:.
1	17027901	cuteSV.INS.244	G	GCACACAGCCGGGAGGGACGCACACAGCCGGGAGGGGCACACACAGCCGGGAGGGACGCACACAGCCGGGAGGGAGGCACACAGCCGGGAGGGGCA	.	PASS	PRECISE;SVTYPE=INS;SVLEN=95;END=17027901;CIPOS=-0,0;CILEN=-0,0;RE=7;RNAMES=NULL	GT:DR:DV:PL:GQ	./.:.:7:.,.,.:.
1	17027901	cuteSV.INS.245	G	GCACACAGCCGGAGGGACACACACAGCCGGGAGGGGCACACACAGCCGGGAGGGACGCACACAGCCGGGAGGGGCA	.	PASS	PRECISE;SVTYPE=INS;SVLEN=75;END=17027901;CIPOS=-0,0;CILEN=-0,0;RE=17;RNAMES=NULL	GT:DR:DV:PL:GQ	./.:.:17:.,.,.:.
1	17027901	cuteSV.INS.246	G	GCACACAGCCGGGAGGGACGCACCCAGCCGGGAGGGGCA	.	PASS	PRECISE;SVTYPE=INS;SVLEN=38;END=17027901;CIPOS=-1,1;CILEN=-0,0;RE=54;RNAMES=NULL	GT:DR:DV:PL:GQ	./.:.:54:.,.,.:.
1	17054428	cuteSV.DEL.135	AGCGGCCGCGGCCTCCGCGTGCTTTGTGGGCCCATCGGTGTTCT	A	.	PASS	PRECISE;SVTYPE=DEL;SVLEN=-43;END=17054471;CIPOS=-0,0;CILEN=-0,0;RE=61;RNAMES=NULL;STRAND=+-	GT:DR:DV:PL:GQ	./.:.:61:.,.,.:.
1	17191810	cuteSV.DEL.136	GCATTTATAATCATTTATAATAATCATTTATTTATAATCATATAAATCAAATAAATATATAATTTATTTATAATCATTTGGCTTTTAGCAGCATGAT	G	.	PASS	PRECISE;SVTYPE=DEL;SVLEN=-96;END=17191906;CIPOS=-0,0;CILEN=-0,0;RE=15;RNAMES=NULL;STRAND=+-	GT:DR:DV:PL:GQ	./.:.:15:.,.,.:.
1	17194721	cuteSV.INS.247	T	TCAGTTGTCTCTTTCTTTTCTTTTCTTTTCTTTTTTTTTGAGTCAGAGTCTTGCTCTGTCACCCAGGATGGAGTGCAGTGGCTGGAGTGCAGTGGCGCGATCTCAGATCACTGCAAGCTCCGCCTCCCGGGTTCACGCCATTCTCCTGCCTCTGCCTCCCCAGTAGCTGGGACTACAGGCACCCGCCACCACGCCCGGCTACTTTTTTGTATTTTTAGTAGAGACGAGGTTTTACCGTGGTCTTCATCTGACCTCGTGATCCGCCCGCCTCGGTCTCTCAAAGTGTTGGGATTACAGGCATGAGCCACCGCGCCCGGCC	.	PASS	PRECISE;SVTYPE=INS;SVLEN=318;END=17194721;CIPOS=-0,0;CILEN=-1,1;RE=15;RNAMES=NULL	GT:DR:DV:PL:GQ	./.:.:15:.,.,.:.
1	17231871	cuteSV.INS.248	C	CCCCCCTCCCCCCCACCAAGGCCTGCAGTGGATAGAGCCT	.	PASS	PRECISE;SVTYPE=INS;SVLEN=39;END=17231871;CIPOS=-0,0;CILEN=-0,0;RE=6;RNAMES=NULL	GT:DR:DV:PL:GQ	./.:.:6:.,.,.:.
1	17276586	cuteSV.DEL.137	CTCACTCTTGTTGCCCAGGCTGGAGTGCAATGGTGCGATCTCGGCTCACTGCAACTTCTGCCTCCTGCATTCAAGCGATTCTCCTGCCTCAGCCTCCCAAGTAGCTGGGACTACATATGCCCGCCACCATGCCTGGCTAATTTTTGTATTTTTGGTATAGACAGGGTTTCGCTGTGTTGGCCAGGCTGGTCTCAAACTCCTGACCTAAGGTGACCTACCTGACCCAGCCTCCCAGAGTGCTGGATTACAGGCATGAGCCACTGCGCCCGGCCTATTTGTTTTTTTGAGGCAGAGT	C	.	PASS	PRECISE;SVTYPE=DEL;SVLEN=-294;END=17276880;CIPOS=-25,25;CILEN=-0,0;RE=11;RNAMES=NULL;STRAND=+-	GT:DR:DV:PL:GQ	./.:.:11:.,.,.:.
1	17278379	cuteSV.DEL.138	TTTTTTTTTTTCTTTTTTCTTTTTTTGAGACGGAGTCTTGCTCTGTTGCTTAGGCTGGATTGCAGTGGCGCAATCTCGGCTCACTGCAACCTCCACTTTCTGGGTTCAAGCGATTCTCCTGCCTCTGCTTCCTGAGTAGCTGGGATTATAGGCGCGCCACCACGCCTGGCTAATTTTTGCATTTTTAGTAGAGACGGGATTTCACCATATTGGTCAGGGTGTCTCGAACTTTTGACCTCGTAATCTGCCCACCTCGGCC	T	.	PASS	PRECISE;SVTYPE=DEL;SVLEN=-258;END=17278637;CIPOS=-0,0;CILEN=-0,0;RE=10;RNAMES=NULL;STRAND=+-	GT:DR:DV:PL:GQ	./.:.:10:.,.,.:.
1	17492713	cuteSV.INS.249	C	CCATCCTCACTACCATCCCCACCACCATTTCCACATTCCACCACAGTCACCATCACCCCACCATCCCCATCATCATCCGCACCATCCCCACCATCCCCACCACCATCTCCATTACCATCCCCACCACCATCTCCATTACCATCCCCACCACCATCCCCATTACCATCCCCACCACCATCCCCATTACCATCCCCACCACCATTTCCACCATTCCCACCATCATCCCCACCACCATCCTCGTTACCATCCCCACCACCTTTTCCACCATTCCACCATTCCCACCATCATCCCCACCACCATCCTCGTTACCATCCCCACCACCTTTTCCACCATTCCCACCATCTCCAACACCTCCCCCACCATCATCCCCACCATCCCACCACCTTCTCCACCATCATTCTCACCATCCCCACCACCATCTCCACCACCATTCTCACCATCTCCACCAACATCCCCACCATCCCCACCCCCATGCCCACCAACATCCCCACCATCCCCACCCCCATGCCCACCATCATCCCCACCATCCCCACCACCATCCTCACCATTCCCACCACCATTCCCTTCATCTCCACCCCCATGCCCACCATCATCCCCACCATCCCCATCACCATCCTTACCATTCCCACCACCA	.	PASS	PRECISE;SVTYPE=INS;SVLEN=633;END=17492713;CIPOS=-0,0;CILEN=-6,6;RE=25;RNAMES=NULL	GT:DR:DV:PL:GQ	./.:.:25:.,.,.:.
1	17518386	cuteSV.INS.250	T	TTCTTCCTCTTCCTCTTCTTCCTTTTCTTCTTCTTCTTCTTCTTCTTCTTCTTCTTCTTCTTCC	.	PASS	PRECISE;SVTYPE=INS;SVLEN=63;END=17518386;CIPOS=-6,6;CILEN=-2,2;RE=30;RNAMES=NULL	GT:DR:DV:PL:GQ	./.:.:30:.,.,.:.
1	17535067	cuteSV.INS.251	T	TGGGCTAGCTCACCACCCTGTCCACCACCCACCCCAGTGGGCTAGCCCACCACCCTGTCCACCCCTGACTCCAGA	.	PASS	PRECISE;SVTYPE=INS;SVLEN=74;END=17535067;CIPOS=-3,3;CILEN=-0,0;RE=30;RNAMES=NULL	GT:DR:DV:PL:GQ	./.:.:30:.,.,.:.
1	17561784	cuteSV.INS.252	A	AGGAAGGAAGGAAGGAAGGAAGGAAGGAAGGAG	.	PASS	PRECISE;SVTYPE=INS;SVLEN=32;END=17561784;CIPOS=-2,2;CILEN=-0,0;RE=14;RNAMES=NULL	GT:DR:DV:PL:GQ	./.:.:14:.,.,.:.
1	17567948	cuteSV.INS.253	G	GGGTTGGAAGTGAATGTCGGAATCGGGATGGAATCA	.	PASS	PRECISE;SVTYPE=INS;SVLEN=35;END=17567948;CIPOS=-9,9;CILEN=-0,0;RE=13;RNAMES=NULL	GT:DR:DV:PL:GQ	./.:.:13:.,.,.:.
1	17567962	cuteSV.DEL.139	TGTCGGAATCGGGATGGAATCAGGGTTGGAAGTGAAAGTCGGAATCGGGATGGAATCAGGGTTGGAAGTGAATGTCAGAATCGGGATGGAATCAGGGTTGGAAGTGAATGTCGGAATCGGGATGGAATCAGGGTTGGAAGTGAAT	T	.	PASS	PRECISE;SVTYPE=DEL;SVLEN=-144;END=17568106;CIPOS=-28,28;CILEN=-0,0;RE=11;RNAMES=NULL;STRAND=+-	GT:DR:DV:PL:GQ	./.:.:11:.,.,.:.
1	17615798	cuteSV.INS.254	T	TGGACAGAGTGAGACTCCATCTCAAAAAAGAAAAAGAAAAAGAAAACGTGTGTACTCAGCATCTTCTCTTTAAGAAAGGGAACATTCCAAACTCCTCTGCAACCCTATGGGGGACACTTCCCACTCCCCCATACCCAGGATTCGCGCTCATCTGAAATTTGCGTTTATCATTCCTTCGCTCCTCTTTATAATTTCCCCATGTGAGTATCCCTGAACTGCATACTGTTTAGTTTTGCCTGTTAGAAATTTTTTCACAGGGCCATGTTAATGGTGGTGTTCTGTGACTCTCTTCTTTCATTCAGCACCGTATTGGTGAGTTTCATTCACGTTGTATGTCACCATAATTCATTCCTTCTTATTGCTACAAAGCATTCCATTTTATGAATGGAATTTATTATATTATTATTTTGAGACAAGGTCTGGGTCTGTCACCTAGGCTGGAGTGCAGTGGCACGATCTCAACTCACTACAACCTCCGCCTCCTGAGCTTAAGTCATCCCCCTACCTCAGCTTCCCGAGTAGCTGGGATTAGAGGCGTGCACCACCACACATGACTAATTTTTGTATTTTTTGTGGAGATGGGGTTTCACTATGTTGCCCAAGCTGGTCTCGAACTCCTGAGCTCAAGCAATCCACCTGCCTTGGCCTCCCAAAGTGCTGGGATTACAGGTGTGAGCCACTGCCTGGCCAGATGAATGGAATTTATTATATACAATTTATTCATACTCTTTTGTCAACAGACACTTGGGTCGTTTCCATTTTTTTTTTTTTTTTTTTTTTTTTTGCTGTAACAGTCAATGCTGCTGTCAACATTCTTAGGGATGTTCCTGGTGTGCACATTCACAAGTCTCTCTAGAATATATATCTAGATGCTTTCTGGCTTCATGAACAAGGAGAATGGTGGTGCCATGGAGAAAAAAGGCAAAGGATCAGTCTGGAGGAAACACTCAGGTAGGCTAGCTGCTCTAACAAATAGACTAAAACATGTATAATGGCTCAGCCACAGTATATGTTTATTTCTTGCTCGTATTGACACTTTAAGGTTGGTCAGGTCTGAATGGTAAGTATGCATGTGTGTCAGGGTGGGGTGGGGGATCTCTGCTCCGCACAGGCACTCAGGGACCCAGGCTAATAGAGGCTCTGCTGTTTTCCAAATGTGACTTCCCAGATCACCCTGGATGTTGACTTCAAGCCAGCAGAAAGGAGAAGAGAGAAGACGGAGAAAGCAAACCTGCTTCTTAATCACCTCGGGCCAGAAGAGACACAGGTGCCTTCCCACTTACAGTCCATCAGCAAGAACAACTCAGTGGCCGTATCTGGATGCAAGGGGCTCTGGGTAACGTGGTCCTCGGCTGGGCAGCCGCCTCCCAGAGTCAAATCCATGCCGTAGAAGAGGAAGAAGGAGTTCTTTGCTGACTCAGAAGAGAAAAAGAATGGGCCAGGGAAAAAAAAATCTCTCCCCAAGGGAGGCATCCCAGGTCTGAGCCTTCAGTTTGTAGCTCCAGTTTGATTGCTGCTCACTTTGTGGTATCTTATCCTTAGGGATTGAGAGTCAGCCTTCCTCTCCTAGCTGTGGCAATACTGAGCTGGGCTTAGCCCCTGTAGGTTCCTCTCTGCCTGCCCTCTCATCCACTCCCAGCGCATTCATCCTGCAGTCCTGTGTCTCAACCGCTTATCAACAGCCACAGCGAGTAGTTTCCTGGAGAGACATGAATGAGTCAGTATAAGCAGAAAAAAAGGGCCCATCAAGGGTGACTGATGAAGCTGTTTGGAGAAATGTCTCTTTCCATATTTCCCGCTTCCCTGTCAGTGGTGATGAAGCAATGGAGATGCCAATGTGGAAGCAGGGTGAGGCTGATTGCCAGCCTGTACCTGCCCAATGCCCACAAATAAGAGCTTCGCAGATGGGAGGTGGAACCAGGAGCCAACTCTCGAGTACACTCCTATTAATTCATTAGATGTTTATTGAGCACGTACTGTTTCCCCAGACAGTAAGTGGCAATGGCTGCAGCATAGTTGAAAGCATGGATTCTGAGGCCAGACTACCAGGGTGTGCTTCTTGGCTTTGCCACTTGTCAGCTGTGTGACGTTAGGGAGGTTACTTAACCTCTCTGAACTTTGCTTTCCTTGTCGGTAAGATGGGGCTAGTAATGGTACCTATCTCAGGGAGCCACTGTGAACAGCGTTAAGAGGTGGTCCAGGGAGGAGCTCAGCCTCATGTCTGGCAGTCAACAAACAGCAGGTATCTGTCAGGGAAGGACATAACTTGAAGCAGCTTGCCCAGGTAAACGAAAAAAGACAGGTGTGCTTGGCTCTGAAGGCTCGGTTTTTCTGCACTGCCACCCAAGGAGTCTCTTACCCACTTTTTCCTGGTAAGAAATATGTTTTTAGAAAGTTACAACTGGACACTTAGAAAGTCTGGCTGTAGTCCGGGTGTGGTGGCTCATGCCTGTAATCCCAGCACTTTGGGAGGCCAAGGCAGGCAGATCATGACGTCAAGAGATCCACACCATCCTGGCCGACATGGTGAAACCCCATCTCTACTAAAAACACAAAAATTGGCTGATAGTGGTGGCGGGCACCTGTAGTCCCAGCTACTCGGAAGGCTGAGGCAAGAAAATCGCTTGAACCTGGGAGGCGGAGGTTGCAGTGAGCCGAGGTCGTGCCACTGCACTCCAGCCTGGGC	.	PASS	PRECISE;SVTYPE=INS;SVLEN=2685;END=17615798;CIPOS=-3,3;CILEN=-4,4;RE=16;RNAMES=NULL	GT:DR:DV:PL:GQ	./.:.:16:.,.,.:.
1	17619381	cuteSV.INS.255	T	TGGGAGGGGAGGGGAGGGAAATGAGGGAGGGGAGGGGAGGGAAATGAGGGAGGGGAGGGGAATGGGGAGGGGAGGGGAGGGGAATGGGGAGGGGAATGGGGAGGGGAGGGGA	.	PASS	PRECISE;SVTYPE=INS;SVLEN=111;END=17619381;CIPOS=-0,0;CILEN=-1,1;RE=25;RNAMES=NULL	GT:DR:DV:PL:GQ	./.:.:25:.,.,.:.
1	17678533	cuteSV.INS.256	G	GGAGAGGCAGTCAGGGAGGTGATGGGAGGTGGGAA	.	PASS	PRECISE;SVTYPE=INS;SVLEN=34;END=17678533;CIPOS=-11,11;CILEN=-1,1;RE=12;RNAMES=NULL	GT:DR:DV:PL:GQ	./.:.:12:.,.,.:.
1	17684765	cuteSV.DEL.140	ATAAAAATATATTTTAGGCCGGGCGCGGTGGCTCACGCCTGTAATCCCAGCACTTTGGGAGGCCGAGGCGGGCGGATCACGAGGTCAGGAGATCGAGACCATCCTGGGTAACACGGTGAAACCCCGTCTCTACTAAAAATACAAAAAATTAGCCGGGCGAGGTGGCGGGCGCCTGTAGTCCCAGCTACTCCGGAGGCTGAGGCAGGAGAATGGCGTGAACTCCAGGGGGCGGAGCCTGCAGTGAGCCGAGATTGCGCCACTGCACTCCAGCCTGGACGACAGCGAGACTCCGTCTCAAAAAAAAAAAAAAATAATAATAAAA	A	.	PASS	PRECISE;SVTYPE=DEL;SVLEN=-321;END=17685086;CIPOS=-1,1;CILEN=-0,0;RE=19;RNAMES=NULL;STRAND=+-	GT:DR:DV:PL:GQ	./.:.:19:.,.,.:.
1	17764169	cuteSV.INS.257	A	AGCATGCGCCCTCGCACCCCGCCCCGGCGCCCGCCGCCCCCGCCTTCCCGGCGCGCGAGCCGGCGCAGGGCCGCACGGG	.	PASS	PRECISE;SVTYPE=INS;SVLEN=78;END=17764169;CIPOS=-0,0;CILEN=-0,0;RE=25;RNAMES=NULL	GT:DR:DV:PL:GQ	./.:.:25:.,.,.:.
1	18015976	cuteSV.INS.258	C	CCCCCTCCCTCCCTCCCTCCCTGCCTCCCTCCCCCTCCCTCTCTCCCTCCCTGCCTCCTTCCCCTCCCTCCCTCCCTCCCTGCCTCCTTCCCCCTCCCTCCCTCCCTCCCTGCCTCCTTCCCCCTCCCTCCCTCCCTCGCTGCCTCCTTCCCCCTCCCTCCCTCCCTCCCTGCCTCCTTCCCCCTCCCTCCCTCCCTCCCTGCCTCCTTCCCCCTCCCTCCCTCCCTCCCCCTCCCTCTCTCCCTCCCTGCCTCCCTCCCTCCCTCTCTCCCTCCCTGCCTCCTTCCCCCTCCCTCTCTCCCTCCCTGCCTCCCTCCCTCCCTCTCTCCCTCCCTGCCTCCCTCCCCCTCCCTCCCTCCCTCCCTGCCTCCCTCCCCCTCCCTCCCTCCCTGCCTCCCTCCCCCTCCCTCTCTCCCTCCCTGCCTCCTTCCCCCTCCCTCTCTCCCTCCCTGCCTCCCTCCCTCCCTCTCTCCCTCCCTGCCTCCTTCCCCCTCCCTCTCTCCCTCCCTGCCTCCCTCCCTCCCTCTCTCCCTCCCTGCCTCCTTCCCCCTCCCTCCCTCCCTCCCTGCCTCCCTCCCCCTCCCTCCCTCCCTCCCTGCCTCCCTCCCCCTCCCTCTCTCCCTCCCTGCCTCCTTCCCCCTCCCTCTCTCCCTCCCTGCCTCCTTCCCCCTCCCTCTCTCCCTACCTGCCTCCCTCCCTCCCTCTCTCCCTCCCTGCCTCCTTCCCCCTCCCTCCCTCCCTCCCTGCCTCCTTCCCCCTCCCTCCCTCCCTGCCTCCCTCCCCCTCCCTCTCTCCCTCCCTGCCTCCCTCCCTCCCTCTCTCCCTCCCTGCCTCCTTCCCCCTCCCTCCCTCCCTGCCTCCCTCCCCCTCCCTCTCTCCCTCCCTGCCTCCCTCCCCCTCCCTCTCTCCCTCCCTGCCTCCTTCCCCCTCCCTCTCTCCCTCCCTGCCTCCTTCCCCTCCCTCTCTCCCTCCCTGCCTCCCTCCCCCTTCCTCCCTCCCTCCCTGCCTCCCTCCCCCTCCCTCCCTCCCTCCCTCTCTCCCTCCCTGCCTCCTTCCCCCTCCCTCCCTCCCTCCCTGCCTCCCTCCCTCCTTCTCTCCCTCCCTGCCTCCCTCCCCCTCCCTCCCTCCCTCCCTGTCTCCTTCCCCCTCCCTCTCTCCCTCCCTGCCTCCTTCCCCCTCCCTCTCTCCCTCCCTGCCTCCCTCCCTCCCTCTCTTCTTCCCTCCCTCCCTCCTTCCCTCCCTCTCTTCTTCCCTCCCTTCCTCCTTCCCTCCCTCCCTCTCTTCTGCCCTCCCTCCCTCCTTCCT	.	PASS	PRECISE;SVTYPE=INS;SVLEN=1304;END=18015976;CIPOS=-0,0;CILEN=-1,1;RE=10;RNAMES=NULL	GT:DR:DV:PL:GQ	./.:.:10:.,.,.:.
1	18094810	cuteSV.INS.259	G	GGTGGGGATTTGACCTTGTGGCGAGGCCTGGCCTGGCAGTGTGCAGGGCTC	.	PASS	PRECISE;SVTYPE=INS;SVLEN=50;END=18094810;CIPOS=-8,8;CILEN=-0,0;RE=15;RNAMES=NULL	GT:DR:DV:PL:GQ	./.:.:15:.,.,.:.
1	18186161	cuteSV.INS.260	T	TAGGGGAGGGGGACAGGAGAGGGAGAGGGAGAGAGAGAGAGATGGGGGAGGGGGAGAGGAGAGGGAGAGAGAGATGGGGAGGGGGAGGGGAGAGGGCGAGGGAGAGGGAGAGGAGAAGAGAGAGAGGGGGGAGAGAGACAGATGGGGAGGGGGAGGGGAGAGGGAGAGGAGGTGGAGAGGGGGAGAGAGAGATGGGGGA	.	PASS	PRECISE;SVTYPE=INS;SVLEN=198;END=18186161;CIPOS=-0,0;CILEN=-0,0;RE=25;RNAMES=NULL	GT:DR:DV:PL:GQ	./.:.:25:.,.,.:.
1	18195128	cuteSV.INS.261	G	GTGCAAAAGTAATTGTGGTTTTTGCAATAATAATGCAATTAACAATGGCAAAAACCACAATTACTTT	.	PASS	PRECISE;SVTYPE=INS;SVLEN=66;END=18195128;CIPOS=-0,0;CILEN=-0,0;RE=29;RNAMES=NULL	GT:DR:DV:PL:GQ	./.:.:29:.,.,.:.
1	18376131	cuteSV.INS.262	C	CTGGTGATAGTGATGGTGATGGTGCTGGTGGTGGTGGTGATGGTGCTAGTGGTGGTGATGTTGGTGATGGTGCTGGTGGTGTTGGTGATGGTGATGGTGATAGTGATGCTGGTGATGGTGATGGTGCTGGTGGTGGTGGTGCTGGTGCTGGTGGTAGTGATGATAATGGTGCTGGTTGTGATGCTGGTGATAGTGATGGTGCTGGTGCTGGTGGTAGTGATGCTGGTGATAGTGATGGTGATAGTGCTGGTGGTGATGGTGATAGTGATGGTGTTAGTGTTTGTTATGCTGGTGATGGTGATGGTGATGGTGTTGGTGTTTGTGATGCTGGTGATGGTGATGGTGCTGGTGGTGGTGATGCTGGTGATGGTGATGGTGCTGGTGGTGATGCTGGTGATGGTGGTAATGGTGATGGTGGTGATGATGCTGGTGATGATGGTGGTGCTGGTGGTGTGGTGGTGATGCTAGTCATAGTGATGGTGCTGGTGGTGATGGTGATGATTGCTGGTGGTGGTAAAGCTGGTGATAGTGATGGTGATGGTTCTGGTGGTGGTGATGCTGGTGATGGTGCTGGTGGTGATGCTGGTGATAGTGACGGTGATGGTCCTGGTGGTAGTGATTCTGGTAATGGTGCTGGTGGTGATGTTGGTGATAGTGATGGTGCTGGTGCTGGTGGTGGTGATGCTGGTGATGGTGCTGGTGGGGATGGTGATGGTGATAGTTCTAGTGGTAGTGGTGCTGGTGATAGTGATGGTGCTGGTGGTGATGGTGATGGTGCTGCTGCTGGTGATGGTGATGGTGGTGGTGATACTGATGATGGTGATGGTGCTGGTGGTGATGGTGATGATGCTGGTGGTGGTGATGCTGGTGATGGTGATGCTGGGGATGGTGATGGTGACGGTGTTAGTGGTAGAGGTGCTGGTGATAGTGATAGTGCTGGAGGTGATGGTGCTGTTGCTCGTGGTGGTGCTGGTGGTGACGGTGATGGTGATGGTGGTGGTGATACTGATGATGGTGATGGTGTTGGTGCTGGTGGTGATGGTGCTGGTGGTGGTGATGCTGGTGATGGTGATGGTGGGGATGGTGATGGTGCTGGTGGTAGTGGTGCTGGTGATAGTGATGGTGCTGGTGGTGATGGTGCTGTTGCTGGTGGTGCTGCTGCTGGTAATGGTGATGGTCATGGTGGTGGTGATACTGATGATGGTGATGGTGGTGATGGTGATGGTGCTGGTGGTGGTGATGCTGGTGGTAGTGATGGTGATGGTACTGGTGGTGATAGTGATGGTGATGGTGCTGGGTGGTGATGGTGATGGTGCTGGTGGTGGTGATGCTGGTGATGGTGATGGTACTGGTTGTGATAGTGATGGTGATGGTGCTGGTGGTAATGGTGATGGTGCTGCTGCTGGTGATGGTGATGGTGGTGGTGATGCTGGTGATAGTGATGGTACTGCTGGTGATGGTGATGGTGGTGGTGATACTGATGATGGTGATGGTGGTAATGGTAATGGTGCTGCTGGTGGTGATGCTGGTGATGGTGATGGTACTGGTGGTTATGGTGATGGTGATGGTGGTGGTGATACTGATCATGGTGATGGTGATTGTGCTGCTGGTGGTGATGCTGGTGATGGTGATGGTACTGGTGGTGATGGTGATGGCGTGGAGTTGATGGTGATACTGCTGGTGCATGTGCTGGTGATGGTGCTGCTGGTGATAGTGATGATGTTGGTGGTGATGGCACTGCTGCTGATACTGATGGTGATGGTGATGGTGCTTGTGGCGGTGATGTTGGTGATAGTGATGATGACGGTGATGGTAATGGTGATGATGATGGTGATGGTGATGCTGTGGTGTTGATGGTGATACTGCTGGTGCATGTGCTGGTGATGGTGCTGCTGGTGATAGTGATGATGTTGGTGGTGATGGCATTTCTGCTAGTACTGGTGGTGATGGTGATGGTGACGGTGATAGTGCTGGTGGTGATGGTGATGGTGGTAGTGTTGGTGGTGATGGTGATGGTGATGACAGCACTGAAGTAGCTTCTGTGAGACTTATATTCATGCCCACCCCCTCGATGGCACCTCTTAACAGTCTCTAAGTTTCCAGGCTAGGAATCCTATTGTATAGATGTAGAAACTGAGGTCAAGGAGAGCAGGAACTCTCATCCAGAGTTCAGGCCTGCTACCTGCTCTGTGACCCCACATTGCTGCTCTTGTGAGCCTGAGGAGAGATAGGGGCAGCCACACCCCCGTGCTAAGGAATTGCCAAGGCTTGGGGGGTAGGCGTGGCTATGGGATCTTAGGTGGGGGCCTGCACATCCTACAGCCTCTGTTTGTCATCTGTACATTGGGGATGTTCACTCTTACCTCACCTGGGGAGGAGGAAATGAGCTAAGAGATGGACAGGGCCTGAGGGTCTGGCGTGAGCTAGGGGGTCTGTAAATGAGACCTATGGAAACCCAGGGTGGGACACTTAGAATCAGGATGCAGTGAGGCACCCAGGCCCAGGGGACAGGGGGATGTTTTTGGGTGGGGACAGATGTCGCCAACTTAGTGCTGGCATAAAACACCTTTGCCATCTTCAGCCCCTGAACAAGGCAGCCCTGCTCAGCAGCGAGTCTCCCAACCCTGACAACTCGCCCCCTTCCTTCCCTTGTTCAATATTTCCATTTCCATGCTTATCTCTTCCGTGAGCGCCTCTCCTTCTCCCTCTGCTGCCCCCTCGGCTTTTGTCTGCCAGGCTCTGGCTTCTCCATCTTTCTGCAGTACTGACAATCTCCTTTGCTCTCTCTCCCCAGGTGTGGGAGACTATTGTCCCTCCTGCTATCAGAGGCTGGCTCTGCCTTTCCCCATTTAAGACAACACTGCCCCTGCCTCTCCTTGCTCTCTCTGGGGCCCTGTGGGGGACTTGGACTCTGCCCACATCCAGTCCAAGCCTTAGTTGCTTGGGGAAGTCTCCCTTTGGTCTCCAGCCCAAAGCCCTAGGAAGCTCCCTTTAAGTGAAGAGGGACTCCTGCCTCCCACACACCCCTTCATAGAGCCCTACCCCATCTACAGGGAGGGCTCAGTATGGAACCATCCCTGCTGCAGCACATCCACCCACTTTTTACAAATCTGTCCCCCTCCCGTCTCCCAGCAGGACAGGGCCAAGGGACCACACTTTGCTATCTTCTTCTCTGCCCAGTGCAGGCACTTAGGAAGGCATGTTTGCATGCATGAGACTCTCCGGTAAATGAGCCCCTGACATAGGGGCCTCCGAGGTGGAGACAGTGCCAGCCCTGCCCCTACGCTCACCTCCGCCACTCCTCACCTCCTGCCCAGACTCAAAACAAGTGCAACAAAGCACAAAGCAATGTCCTCTCAAACCCCTGTCCCCCAAAACCCTGCCAAAGGATGCTGTGGAAAGGAGAGGGTCCTGCCCTGTGTGAGATGGGGTGGGAGGGGAGCTTCCAGAAGCTTTTGTCTTATCACGTGTAACATGGAATCATAGAACTTACAGGGCTGCTGGGAGGCCCAAATGAGTTCATAAATATAAAGCATTTGTAGCAGTGCTTGGCACATTGTAAATAAGCATAAGAGTGTAATACAAGTGTTTGCTACTGCCTTTTCTGGTAGTGGTGGTGGTGTTACTGGCGGTGATGGCAGTTGTTATTGGTGGTGGTATTATTGGCAGTGGTGGCAGTTGTTATTGGTGGTGGTGGTATTATTGGCAGTAGTGGCAGGTGTTATTGGTGGTGGTGGTGGTGTTATTGATGGTAGTGGTAGTGGTGTTATTGGTGGTGGTGGTGTTATTGGTAGTGGTGGTGATGTTATTGGTGGTGATGGTGGTAGTGGTGTTAGTCGTGGTGGTGTTATTGGTGGTGATGGTGGTGGTGATATTGGTGTTGGTGTTGGTGGTGGTGGTGTTATTGCTGGTGGTGGTGGTGGTGTTATTGTTGGTGGTAGTGGTGTTATTGGTGGTGATGGTGGTGGTGTTATTGGTGGTAGCATCTGTGTTATTGGTGGTGGTGGTGTTATTGGTGGTGATGGTGGTGGTGTTATTGGTGGTGGTAGTGGTGTCATTGGTAGTGGTGGTGGTGGTGGTGTTATTGGTGGTGGTGATGGTGTCGGTGTTGGTGGTGTAATTGGCGGTGATGGTGGTGGTATTATTGGTGATGGTAGCATCTGTGTTATTGATGGTGGTGATGGTGTTATTGGTAGTGGTGGTGGTGTTATTGGTGGTGGTAGCATCTGTGTTATTGGTGGTGGTGATGGTGTTATTGGTAGTGATGGTGGTGTTATTGGTGGTGGTAGCATCTGTGTTATTGGTGGTGGTGGTGGTGTTATTGGTAGTGGTGGTGGTGTTATTGGTGGTGGTAG	.	PASS	PRECISE;SVTYPE=INS;SVLEN=4354;END=18376131;CIPOS=-0,0;CILEN=-4,4;RE=5;RNAMES=NULL	GT:DR:DV:PL:GQ	./.:.:5:.,.,.:.
1	18376328	cuteSV.INS.263	G	GGTGATATTATTGGTAGTGGTGATGGTGTTATTGGTGGTGGTGGTGATATTATTGGTAGTGGTGATGGTGTTATTGGTGGTGGTGTGGTG	.	PASS	PRECISE;SVTYPE=INS;SVLEN=89;END=18376328;CIPOS=-0,0;CILEN=-39,39;RE=12;RNAMES=NULL	GT:DR:DV:PL:GQ	./.:.:12:.,.,.:.
1	18503882	cuteSV.INS.264	G	GATGGCTGAGAAGGACTGTGGTCGTGTGTGGGGA	.	PASS	PRECISE;SVTYPE=INS;SVLEN=33;END=18503882;CIPOS=-4,4;CILEN=-0,0;RE=18;RNAMES=NULL	GT:DR:DV:PL:GQ	./.:.:18:.,.,.:.
1	18599952	cuteSV.DEL.141	CTCTCTCTTTCTTTCTTTCTTTCTTTCTTTCTTTCTTTCTTTCTTTCTTTCTTTCTTT	C	.	PASS	PRECISE;SVTYPE=DEL;SVLEN=-57;END=18600009;CIPOS=-6,6;CILEN=-1,1;RE=16;RNAMES=NULL;STRAND=+-	GT:DR:DV:PL:GQ	./.:.:16:.,.,.:.
1	18607617	cuteSV.INS.265	A	ATGAATGAATGAATGAATGAATGAACAGGTAAGTGAATGAATGAATGAACAGGTGAG	.	PASS	PRECISE;SVTYPE=INS;SVLEN=56;END=18607617;CIPOS=-3,3;CILEN=-0,0;RE=14;RNAMES=NULL	GT:DR:DV:PL:GQ	./.:.:14:.,.,.:.
1	18657027	cuteSV.DEL.142	TGGGAGACATGGCTGGAGGAAGGGGCAGGGGCGTGGGAGAAGGGAAGGT	T	.	PASS	PRECISE;SVTYPE=DEL;SVLEN=-48;END=18657075;CIPOS=-12,12;CILEN=-0,0;RE=16;RNAMES=NULL;STRAND=+-	GT:DR:DV:PL:GQ	./.:.:16:.,.,.:.
1	18657078	cuteSV.DEL.143	GAGACATGGCTGGAGGAAGGGGCAGGGGCGTGGGAGAAGGGAAGGTGGGAGACATGGCTGGAGGAAGGGGCAGGGACATGGGATAAGGGAAGGTGGA	G	.	PASS	PRECISE;SVTYPE=DEL;SVLEN=-96;END=18657174;CIPOS=-0,0;CILEN=-0,0;RE=9;RNAMES=NULL;STRAND=+-	GT:DR:DV:PL:GQ	./.:.:9:.,.,.:.
1	18683929	cuteSV.DEL.144	AGGGATGAGGTGGGCATGGGGATGGGAATGGAGATGG	A	.	PASS	PRECISE;SVTYPE=DEL;SVLEN=-36;END=18683965;CIPOS=-1,1;CILEN=-0,0;RE=14;RNAMES=NULL;STRAND=+-	GT:DR:DV:PL:GQ	./.:.:14:.,.,.:.
1	18685860	cuteSV.INS.266	G	GGAAGGAAGGAAGGAAGGAAGGAAGGAAGGAAGGAAGGAAGGAAA	.	PASS	PRECISE;SVTYPE=INS;SVLEN=44;END=18685860;CIPOS=-0,0;CILEN=-0,0;RE=16;RNAMES=NULL	GT:DR:DV:PL:GQ	./.:.:16:.,.,.:.
1	18689967	cuteSV.DEL.145	ACAGGGATGCAGAGATACAGGTGAGGCAGTGGG	A	.	PASS	PRECISE;SVTYPE=DEL;SVLEN=-32;END=18689999;CIPOS=-0,0;CILEN=-0,0;RE=15;RNAMES=NULL;STRAND=+-	GT:DR:DV:PL:GQ	./.:.:15:.,.,.:.
1	18792539	cuteSV.INS.267	C	CTTGTTTTTGGAGATTTCAAGTCTTCAAATCACTCAGCTATCCTAAGAACAGTTTTTCT	.	PASS	PRECISE;SVTYPE=INS;SVLEN=58;END=18792539;CIPOS=-6,6;CILEN=-0,0;RE=29;RNAMES=NULL	GT:DR:DV:PL:GQ	./.:.:29:.,.,.:.
1	18805148	cuteSV.DEL.146	AAGGAAGGAAGGAAGGAAGGCAGGCAGGCAGGCAGGC	A	.	PASS	PRECISE;SVTYPE=DEL;SVLEN=-36;END=18805184;CIPOS=-0,0;CILEN=-0,0;RE=12;RNAMES=NULL;STRAND=+-	GT:DR:DV:PL:GQ	./.:.:12:.,.,.:.
1	18924454	cuteSV.DEL.147	TGGGGGGAGTGAGAAGTCCCTTTACCTGTGTCTGGTGTACAGATCGAGAGCAGCGCTCATAGTTTGGAAG	T	.	PASS	PRECISE;SVTYPE=DEL;SVLEN=-69;END=18924523;CIPOS=-3,3;CILEN=-0,0;RE=11;RNAMES=NULL;STRAND=+-	GT:DR:DV:PL:GQ	./.:.:11:.,.,.:.
1	18931291	cuteSV.DEL.148	TGAGCCACCATTCCCCGTCTGAGCCACCACGCCCGGCCTGAGCCACCACTCCTGGCCTGAGCCAC	T	.	PASS	PRECISE;SVTYPE=DEL;SVLEN=-64;END=18931355;CIPOS=-48,48;CILEN=-5,5;RE=10;RNAMES=NULL;STRAND=+-	GT:DR:DV:PL:GQ	./.:.:10:.,.,.:.
1	19070944	cuteSV.INS.268	G	GATGGATGGATGGATGGATGATGGATGGGTGGATGAGGGATGGATAGAGGATGGATGGATAGAAGGATGGATGGATA	.	PASS	PRECISE;SVTYPE=INS;SVLEN=76;END=19070944;CIPOS=-0,0;CILEN=-0,0;RE=38;RNAMES=NULL	GT:DR:DV:PL:GQ	./.:.:38:.,.,.:.
1	19151780	cuteSV.DEL.149	CATCACCATCACCATTACCAACATCATCACTACCACCATCATTACCACCACCATCACCAACACCACTACTACCACTACCATCAACACTACCACCATCATTATCACACCACCATCACCATCTCCAACATGGTAACCACCACCGCTATCACCACCTCAATACAAAAAACAACACCATCATCACTACCAACACCAATACCAATACTCTACCACCACCACCACATCACCATCGCCATGACCAACATCACCCCTACCACCGTCATTATCAC	C	.	PASS	PRECISE;SVTYPE=DEL;SVLEN=-265;END=19152045;CIPOS=-15,15;CILEN=-0,0;RE=34;RNAMES=NULL;STRAND=+-	GT:DR:DV:PL:GQ	./.:.:34:.,.,.:.
1	19252351	cuteSV.INS.269	T	TTGGATGGATGGATGGATGGATGGATGGATGGATGGATGGATGGATGGTTGGATGGATGGATGGATGGATGGATGGATGGATGGATGGATTGGTTGGATGGATGGATGGATGGATGGATGGATGGATGGATGGATGGATTGGTTGGATGGATGGATGGATGGATGGATGGATTGGTTGGTTGGATGGATGGATGGATGGATGGATGGATGGATGGATGGATTGGTTGGATGGATGGTTGGATGGATGGATGGATGGATGGATGGATGGATGGTTGGATGGATGGATGGATGGATGGATTGGTTGGATGGATGGATGGATGGTTGGATGGATGGATGGATGGATGGTTGGATGGATGGATGGATGGATGGATGGATGGATGGATGGATGGATTGGTTGGATGGATGGATGGATGGATGGATGGATGGATGGATGGATGGTTGGATGGATGGATGGAATGGATGGAGGGATGGATTGGTTGGATGGATGGATGGATGGATGGATGGATGGATGGATGGATGGTTGGATGGATGGATGGATGGATTGGTTGGATGGATGGATGGATGGATGGATGGATGGATGGATGGATGGATTGGTTGGTTGGTTGGATGGATGGATGGATGGATGGATGGATGGATGGATTGGTTGGATGGATGGATGGATGGATGGATGGATGGATGGATGGTTGGATGGATGGATGGATGGATGGATGGATGGATGGTTGGATGGATGGATGGATGGATGGATGGATGGATGGATTGGTTGGATGGA	.	PASS	PRECISE;SVTYPE=INS;SVLEN=768;END=19252351;CIPOS=-2,2;CILEN=-1,1;RE=19;RNAMES=NULL	GT:DR:DV:PL:GQ	./.:.:19:.,.,.:.
1	19386824	cuteSV.INS.270	G	GGACCACCATCCCCCCCCCACCCCCACTCCACCACAGATCCCTGGACCACCATTCCCCCACCCCCACTCCACCACAGATCCCTGGACCACCATATTCCCCACCCGCCACTCTACCTCAGGTCCCA	.	PASS	PRECISE;SVTYPE=INS;SVLEN=124;END=19386824;CIPOS=-0,0;CILEN=-0,0;RE=9;RNAMES=NULL	GT:DR:DV:PL:GQ	./.:.:9:.,.,.:.
1	19386824	cuteSV.INS.271	G	GGACCACCATCCCCCCCCCACCCCCATTCCACCACAGATCCCTGGATCACCATATTCCCCACCCCCACCCCCACTCCACCACAGATCCCTGGACCACCATTCCCCCACCTCCCTCTCCACCACAGATCCCTGGACCACCATCCCCCCCCCCACCCCCATTCCACCACAGATCCCTGGATCACCATATTCCCCACCCCCACTCCACCACAGATCCCTGGACCACCATTCCCCCCCCACCCCCACTCCACCACAGATCCCTGGACCACCATATTCCCCACCCGCCACTCTACCTCAGGTCCCA	.	PASS	PRECISE;SVTYPE=INS;SVLEN=300;END=19386824;CIPOS=-0,0;CILEN=-0,0;RE=10;RNAMES=NULL	GT:DR:DV:PL:GQ	./.:.:10:.,.,.:.
1	19387837	cuteSV.INS.272	T	TCACCACCATCACCACCCACCACCATCATCACCATCACCACCACCACCACAACCATCATCACCATCACCACCACCACCATCATCATCATCACCACCACCATCATCATCATCACCACCACCACCATCACCACCACCACCACCATCACCACCATCACCACCACCACCACCATCACCACCACCACCATCATTACCACCACCACCACCATCACCACCACCACCATCACCACCATCACCACCACCACCATCACCACCATCACCACCACCACCATCACCACCATCACCACCACCACCATCATCATCACCACCACCACCACCATCATCACCACCACCACCATCACCACCACCACCATCACCACCATCACCACCATCACCACCACCACCACCACGACCATCATCATCACCACCATCACCACCACCACCACCATCATCATCACCACCACCATCATCATCACCACCACCACCACCATCATCATCATCACCACCACCATCATCATCACCACCACCATCATCACCTCCACCACCATCACCACCATCACAACCACCACCACCATCACCATCACCACCACCACCACCACCATCATCACCACCATCACCACCACCATCATCATCATCATGATCACCACCACCACCACCACAATCATGATCATCACCACCACCACCATCACCACCACCACCATCACCACCATCACCACCACCACCATCAGCAGCATCACCACCATCACCACCACCACCACCGCCATCACCACCACCACCACCACCATCACCACCACCATCAGCATCACCACCAGCACCACCACCACCACCATCACCATCACCACCACCACCACCACCACCATCAGTATCACCACGACCACCACCACCATCACCACCACCACCATCACCACCACCACCACCACCACCATCACCACCACCACCACCACCACCATCATGATCATCACCACCACCACCATCATCACCACCACCACCACCATAACCACCACCACCATCATCACCAGCACCACCACCATCATCATCACCACCGTCATCACCACCACCACCACCACCATCACCACCACCACCACCATCACCATCACCACCACCACCACCATCATCACCACCATCATCACCACCACCACCACCACCATCACCACCACCACCATCACCATCATCATCACCACCACCATCATCATCACCATCATCACCATCACCACCACCACCATCACCACCACCACCACCATCATCACCATCACCACCACCACAACCATGATCACCATCACCACCACCACCATCATCATCACCACCACCACCACCATCACCACCACCACCATCACCACCACCACCATCACCACCACCACCACCACCATCACCACCACCATCATCACCACCATCACCACCACCACCACCATCACCACCACCACCATCATCATCATCACCACCACCACCATCATCATCACCACCACCACCATCATCACCACCACCACCATCACCACCATCACCATCACCACCACCATCATCATCACCACCACCACCATCACCACCACCACCATCACCACCATCATCACCACCACCACCACCATCACGATCACCACCACCACCACCATCATCACCACCACCACCATCACGATCACCACCACCACCACCATCATCACCACCACCATCACCACCACCACCACCACCACCATCACGATCACCACCACCACCATCACCACCACCACCACCATCACGATCACCACCACCACCACCATCATCACCACCACCACCACCATCACGATCACCACCACCACCACCATCACCACCACCACCATCATCATCATGATCACCACCACCACCACCATCATGATCATCACCACCACCAGCATCATCACCACCACCACCACCATCACCACCATAACCACCATCATCATCACCACCACCACCATCACCATCACCATCACCACCACCAACACCATCACCACCACCATCACCACCACCACCACCACCGCCACCACCACCATCATCACCACCACCACCACCGCCATCACCACCACCACCATCACCACCACCACCATCACCACCACCATCACCACCATCACCACCACCATCATCACCACCACCACCATCAGTATCACCACCACCACCACCACCACCACCATCAGTATCACCACCACCACCACCATCACCACCACCACCACCACCACCACCATCACCACCACCACCACCACCATCATGATCATCACCACCACCACCACCATAACCACCACCACCATCATCACCACCACCACCACCACCATCATCACCACCATCACCATCACCACCACCACCACCACCATCACCATCATCACCACCACCACCACCATCACCACCACCACCATCATCACCATCATCGTCACCACCACCACCATCACCACCGTCATCACCATCACCACCACCACCATCACCACCACCACCACCACCATCATCATCACCACCACCACCACAACCATCACCATCACCACCACCACCATCATCATCACCACCACCATCATCATCATCACCACTACCACCATCACCACCACCATCATCACCACCATCACCATCACCACCACCACCACCACCATCACCACCACCACCATCATCATCACCACCATCACCACCACCACCATCACCACCACCACCATCACCACCATCACCACCACCACCACCACCACCATCACCACCACCACCATCATCATCACCACCACCACCACCATCACCACCACCACCACGATCACCACCACCACCATCACCACCATCATCACCACCATCACCACCACCATCATCATCATCACCACCACCACCATCACCACCACCACCATCACCACCATCATCACCACCACCACCACCATCAACATCACCACCACCACCACCACCATCATCACCACCATCACCACCACCATCATCATCATGATCACCACCACCACCATCATGATCATCACCACCACCACCATCATCACCACCACCACCACCATCACCACCATAACCACTATCACCATCATCACCACCACCACCATCACCACCATCACCATCACCACCACCACCATCATCATCACCACCACCACCACCATCACCACCACCACCACGATCACCACCACCACCATCACCACCATCATCACCACCATCACCACCACCATCATCATCATCACCACCACCACCATCACCACCACCACCATCACCACCATCATCACCACCACCACCACCATCAACATCACCACCACCACCACCACCATCATCACCACCATCACCACCACCATCATCATCATGATCACCACCACCATCACCACCACCACCACCATCACCACCATAACCACTATCACCATCATCACCACCACCACCATCACCACCATCACCATCACCACCACCACCACCATCACCACCACCACCACCACCACCACCATCACCACCACCACCATCATCACCACCACCACCACCATCACCACCATCACCACCACCATCATCATCATGATCACCACCACCACCACCATGATCATCACCACCACCACCATCACCACCACCACCACCATCACCACCATAACCACCACCACCATCATCATCACCACCACCACCATCACCACCATCACCATCACCACCACCACCACCATCACCACCACCACCACCATCACCACCACCATCACCACCACCACCATCATCAGCATCACCACCACCACCACCATCACCACCATCACCACCACCACCATCACCACCACCATCACCACCACCACCACCATCAGTATCACCACCACCACCACTATCACCACCACCATCACCACCACCACCA	.	PASS	PRECISE;SVTYPE=INS;SVLEN=3750;END=19387837;CIPOS=-19,19;CILEN=-89,89;RE=7;RNAMES=NULL	GT:DR:DV:PL:GQ	./.:.:7:.,.,.:.
1	19387846	cuteSV.INS.273	T	TCACCACCACCACCATCATCATCATCACCACCACCACCATCATCCCCACCATCACCATCACCACCACCACCATCACCACCACCACCACCATCATCAC	.	PASS	PRECISE;SVTYPE=INS;SVLEN=96;END=19387846;CIPOS=-2,2;CILEN=-145,145;RE=6;RNAMES=NULL	GT:DR:DV:PL:GQ	./.:.:6:.,.,.:.
1	19469750	cuteSV.DEL.150	AAGGAAGAAAGAAAGAAAGAAAGAAAGAAAGAAAGAAAGAAAGA	A	.	PASS	PRECISE;SVTYPE=DEL;SVLEN=-43;END=19469793;CIPOS=-2,2;CILEN=-0,0;RE=13;RNAMES=NULL;STRAND=+-	GT:DR:DV:PL:GQ	./.:.:13:.,.,.:.
1	19798359	cuteSV.DEL.151	CAAAAAAAAAAAAAAAAAAAAAAAAAAAAAA	C	.	PASS	PRECISE;SVTYPE=DEL;SVLEN=-30;END=19798389;CIPOS=-0,0;CILEN=-0,0;RE=29;RNAMES=NULL;STRAND=+-	GT:DR:DV:PL:GQ	./.:.:29:.,.,.:.
1	20259424	cuteSV.INS.274	A	AGTTACCATCACCATAATTATCACCATCAACATCACCATCGGTGCCATCAACATCATCATCATCACCATCACCATCATCATCATCATTACCATTACCATCACCATCATCATCTTCACCATCACCATTGCACCATCACCATTATCATCATCATAATCACCATCAACATCACCATAATAATCATCACCATTATCATCATTATCACCATCACCATCATCATCATCATTACCATTACCATCACCATCATCATCTTCACCATCACCATCACCATTGCACCATCACCATTATCATCATCTTAATCACTATCAACATCACCATAATAATCACC	.	PASS	PRECISE;SVTYPE=INS;SVLEN=325;END=20259424;CIPOS=-0,0;CILEN=-0,0;RE=32;RNAMES=NULL	GT:DR:DV:PL:GQ	./.:.:32:.,.,.:.
1	20708961	cuteSV.INS.275	A	ATGGTGGTGATGGTGGTGATGGTGGTGGTGGGGGGGTAGTGATGGTGGTAATGATTGTGGTGATGGTAGTGGTGATGTTGGTGGTGATGGTGGTGGGGTAGTGATGGTAATGATTGTGGTGATGTTGGTGGTGATGGTGGTGGTGGTGGGGTTAGTGATGGTGGCAATGATTGTGGTGATGGTGGTGATGGTGGTGGTGATGATGGTGTTGGTGGTAGTGATAGTGGTGGTGGTGGAGGTAGTGATGGTGGTAATGATTGTAGTGATGGTGGTGATGGTGGTGGTGATGATGGTGTTGGTGGTGGAGGTAGTGATGGTGGTAATGATTGTAGTGATGGTGGTGATGGTAGTGGTGATGTTGATGATGGTGGTGGTGATGGTGGTGGTGGAGGTAGTGATGGTGGTAATGATTGTTGTGATGTTGGTGATGGTGGGGG	.	PASS	PRECISE;SVTYPE=INS;SVLEN=436;END=20708961;CIPOS=-0,0;CILEN=-0,0;RE=32;RNAMES=NULL	GT:DR:DV:PL:GQ	./.:.:32:.,.,.:.
1	20790032	cuteSV.INS.276	A	ACATTATTATCACCACCATCACCATCATCAGCATTACTGCTACAATCACCTTCATAGCCACCACCACCATCACCATCATCACCATCACCACTACCATCATCATCATTACCATCATTATCACCATCATCACCATCACCTCTACCATCATCATCATTACCATCAATATCACCATCATCACCATCACCACCACCAGCCTCATCACCATTACCACCACCAGCATCATCACCACCACCACCAACAACAACAACAATAATAACAACAGCATCATCACCACCACCACCACTACCACCAACAGCATCATCACCACCACCACCACCACCACCAACAGCATCATCACCACCACCACCAACAACAGCATCATCACTGCTACCACCACCAACAACAGCAACAGCATCATCACCATCACCACCACCACCACTACCACCAACAGCATCATCACCAACATCACCACCACCACCACTACCACCAATAACATCATCACCAACATCACCACCACCACCACCACTACCACCAACAGCATCATCACCAACATCATCATCACCACCATCAGCAGCAGCAGCATCACCATTACTATCACCATCATAACCACCACCACCATCATCATCACGACCACCACCATCACTACTATCATCATCATTATCACCATCACCACCATCACCACCACCACCATCATCATCACCACCACCATCACCACCAACAACAACATTGTCACCATCATCAGCATCACTGCTATCACCATCATAGCCACCACCACCACCACTACTATCATTATCATCATTACCATAATTATCACCACCATCACCATCACCCATCACCACCATCATCACCACTACTACCAATATTATCATCACCACCACCATCATTATCACCACCATCATCACCACCATCACCACCATCATCACCACCATCACCA	.	PASS	PRECISE;SVTYPE=INS;SVLEN=912;END=20790032;CIPOS=-0,0;CILEN=-2,2;RE=26;RNAMES=NULL	GT:DR:DV:PL:GQ	./.:.:26:.,.,.:.
1	20822912	cuteSV.DEL.152	ACTGAGTCACCATACCTGTTGATATGGTTTGGAT	A	.	PASS	PRECISE;SVTYPE=DEL;SVLEN=-33;END=20822945;CIPOS=-0,0;CILEN=-0,0;RE=13;RNAMES=NULL;STRAND=+-	GT:DR:DV:PL:GQ	./.:.:13:.,.,.:.
1	20913605	cuteSV.DEL.153	GGAGTCAAGGAGTCCTGAAGGCCGGTCCCAGGCCTGGGCAGGGCTGGGTGGGGCAGACT	G	.	PASS	PRECISE;SVTYPE=DEL;SVLEN=-58;END=20913663;CIPOS=-0,0;CILEN=-0,0;RE=20;RNAMES=NULL;STRAND=+-	GT:DR:DV:PL:GQ	./.:.:20:.,.,.:.
1	20926110	cuteSV.INS.277	C	CAAAATAAATAAAATAAAATAAAATAAAATAAAAT	.	PASS	PRECISE;SVTYPE=INS;SVLEN=34;END=20926110;CIPOS=-4,4;CILEN=-0,0;RE=21;RNAMES=NULL	GT:DR:DV:PL:GQ	./.:.:21:.,.,.:.
1	20934886	cuteSV.INS.278	A	AGTTTTGTTTGTTTTGTTTTGTTTTGTTTTGTTTT	.	PASS	PRECISE;SVTYPE=INS;SVLEN=34;END=20934886;CIPOS=-2,2;CILEN=-0,0;RE=19;RNAMES=NULL	GT:DR:DV:PL:GQ	./.:.:19:.,.,.:.
1	20944737	cuteSV.INS.279	G	GCACTGTTCAGTTTCTTTTTTTTTTTTTTTTTTTTTTTTTTTGAGACGGAGTCTCGCTGTCGCCCAGGCTGGAGTGCAGTGGCGCAATCTCGGCTCACTGCAGGCTCCGCCCCCTGGGGTTCACGCCATTCTCCTGCCTCAGCCTCCCGAGTAGCTGGGACTACAGGCGCCCGCCACCTCGCCCGGCTAATTTTTTGTATTTTTAGTAGAGACGGGGTTTCACCGTGTTAGCCAGGATGGTCTCGATCTCCTGACCTCGTGATCCGCCCGCCTCGGCCTCCCAAAGTGCTGGGATTACAGGCGTGAGCCACCGCGCCCGGCC	.	PASS	PRECISE;SVTYPE=INS;SVLEN=321;END=20944737;CIPOS=-1,1;CILEN=-0,0;RE=10;RNAMES=NULL	GT:DR:DV:PL:GQ	./.:.:10:.,.,.:.
1	20950239	cuteSV.INS.280	G	GAAGTGCTGGGATTACAGGCATAAGCCACCGCGCCTGGCCAAGCGTGTGTTCTATTGTCCAGCACTGTCTGTGATTTTTAGGACCCTAAAGCACAGTCCCAGATTCCCGTGGAAATTAACAGAAGCATGTATATGTCTGCTGCTCTGGCCAGCTGCTGCTAATTGCTCATGTAAACCATGTGACTCTTTAGTGTTTCCTTTTGGCAGGGAGGAGAGCACGGCTATAACTGACAGGTATTCGGGGTACTTTGGATCTCTGTGTCTGAAATAAAGCCAGAGAACACTGTTCAAGAATAAATAATGGAGGCCGGGCGCGGTGGCTCACGCCTGTAATCCCAGCACTTTGGGAGGCCGAGGCGGGCGGATCACGAGGTCAGGAGATCGAGACCATCCTGGCTAACACAGTGAAACCCCGTCTCTACTAAAAAACACAAAAAAATTAGCCGGGCGTGGTGGCGGCGCCTGTAGTCCCAGCTACGCGGAGGCTGAGGCAGGAGAATGGCGTGAACCCGGGAGGCGGAGCTTGCAGTGAGCCGAGATCGCGCCACTGCACTCCAGCCTGGGCGACAGAGCGAGACTCCGTCTCAAAAAAAAAAAAAAAAAAAAAAAGAATAAATAATGGAGGCCGGGCGCAGTGGCTCACGCCTGTAATCCCAGCACTTTGGAAGGCCGAGGCGGGTGGATCATGAGGTCAGGAGATCGAGACCATCCTGGCTAACAAGGTGAAACCCCGTCTCTACTAAAAATACAAAAAATTAGCCAGGCGCGGTGGCGGGCGCCTGTAGTCCCAGCTACTCGGGAGGCTGAGGCAGGAGAATGGCGTGAACCCGGGAAGCGGAGCTTGCAGTGAGCCGAGATTGCGCCACTGCAGTCTGCAGTCCGGCCTGGGCGACAGAGCGAGACTCTGTCTCAAAAAAAAAAAAAAAAAAAAAGAATAAATAATGGAAAAAACAATGGAATGGCCTAATAAGTCTCTCATGTGTTTAATTTTTTTTTTTTTTTTTTTTTTTTTTTGAGACGGAGTCTTGCTCTGTCGCCCAGGCTGGAGTGCAGTGGCGAGATCTTGGCTCACTACAAGCTCCGCCTCCTGGGTTCATGCCATTCTCCTGCCTCAGCCTCCCGAGTAGCTGGGACTACAGGCGCCTGCCACCACACCCAGCTAATTGTTTGTATTTTTTAGTAGAGACGGGGTTTCACCATGTTAGCCAGGATGGTCTCGATCTCCTAACCTCGTGATCCACCCACCTTGGCCTCCC	.	PASS	PRECISE;SVTYPE=INS;SVLEN=1255;END=20950239;CIPOS=-3,3;CILEN=-4,4;RE=11;RNAMES=NULL	GT:DR:DV:PL:GQ	./.:.:11:.,.,.:.
1	20952492	cuteSV.DEL.154	GGAAGGAAGGAAGGGAGGAAGGAAGGAAGGAAGGAAGGAAGGGAGGAAGGAAGGAAGGAAGGAAGGAAGGAAGGAAGGAAGGGAGGAAGGAAG	G	.	PASS	PRECISE;SVTYPE=DEL;SVLEN=-92;END=20952584;CIPOS=-7,7;CILEN=-1,1;RE=22;RNAMES=NULL;STRAND=+-	GT:DR:DV:PL:GQ	./.:.:22:.,.,.:.
1	21142812	cuteSV.DEL.155	GAGGCGGGGGGGGGGGGGGTCGGCCAGCCGCCCCGTCCGGGAGGGA	G	.	PASS	PRECISE;SVTYPE=DEL;SVLEN=-45;END=21142857;CIPOS=-4,4;CILEN=-0,0;RE=13;RNAMES=NULL;STRAND=+-	GT:DR:DV:PL:GQ	./.:.:13:.,.,.:.
1	21292127	cuteSV.INS.281	C	CTGCCTCAATACCCCTTTCCCTTTCATTTTGTGAATACCCATGAAAGTTAGATCA	.	PASS	PRECISE;SVTYPE=INS;SVLEN=54;END=21292127;CIPOS=-0,0;CILEN=-0,0;RE=10;RNAMES=NULL	GT:DR:DV:PL:GQ	./.:.:10:.,.,.:.
1	21308027	cuteSV.DEL.156	TACGCACATACTGTATGTATACATACATACATGTATACGCACATACTGTATGTATACATACATGTATACGCACATACTGTATGT	T	.	PASS	PRECISE;SVTYPE=DEL;SVLEN=-83;END=21308110;CIPOS=-7,7;CILEN=-7,7;RE=18;RNAMES=NULL;STRAND=+-	GT:DR:DV:PL:GQ	./.:.:18:.,.,.:.
1	21315568	cuteSV.INS.282	G	GGGGAGGGGAGGGGAGGGGAGGGGAGGGGAGGGGAGGGGAGGGGAGGGGAG	.	PASS	PRECISE;SVTYPE=INS;SVLEN=50;END=21315568;CIPOS=-5,5;CILEN=-2,2;RE=17;RNAMES=NULL	GT:DR:DV:PL:GQ	./.:.:17:.,.,.:.
1	21350427	cuteSV.DEL.157	CCTCTGCCCGGCCACGACCCCATCTGGGAGGTGAGGAGCGT	C	.	PASS	PRECISE;SVTYPE=DEL;SVLEN=-40;END=21350467;CIPOS=-0,0;CILEN=-0,0;RE=19;RNAMES=NULL;STRAND=+-	GT:DR:DV:PL:GQ	./.:.:19:.,.,.:.
1	21492588	cuteSV.INS.283	T	TGACTATAGTCTTTTTTTTTTTTTTTTTTTTTTTTTTGAGACGGAGTCTCGCTCTGTCGCCCAGGCTGGAGTGCAGTGGCGGGATCTCGGCTCACTGCAAGCTCCGCCTCCCGGGTTCACGCCATTCTCCTGCCTCAGCCTCCCAAGTAGCTGGGACTACAGGCGCCCGCCACTACGCCCGGCTAATTTTTTGTATTTTTAGTAGAGACGGGGTTTCACCGTTTTAGCCGGGATGGTCTCGATCTCCTGACCTCGTGATCCGCCCGCCTCGGCCTCCCAAAGTGCTGGGATTACAGGCGTGAGCCACCGCGCCCGGCC	.	PASS	PRECISE;SVTYPE=INS;SVLEN=317;END=21492588;CIPOS=-0,0;CILEN=-0,0;RE=11;RNAMES=NULL	GT:DR:DV:PL:GQ	./.:.:11:.,.,.:.
1	21506436	cuteSV.INS.284	T	TATATATTTAATATATTATATATAATATATATTATATATTTAATATAATATATATAATATATATTATATATTATATATATCAAGCAGCA	.	PASS	PRECISE;SVTYPE=INS;SVLEN=88;END=21506436;CIPOS=-0,0;CILEN=-1,1;RE=13;RNAMES=NULL	GT:DR:DV:PL:GQ	./.:.:13:.,.,.:.
1	21506572	cuteSV.INS.285	A	ATATATAATATATATTACATAATATATTACATATATTATGTAATATATGTTATATATTACATATAATATATGTAATATATAATATATAATATATTTATATTATACATAATATATAATATATATAATATATATTATATATATATTATGTATTATATTATAATATATTATACATAATATATAATATATATTACGTAATATATTACATATATTAATATATAATATATATTAC	.	PASS	PRECISE;SVTYPE=INS;SVLEN=228;END=21506572;CIPOS=-4,4;CILEN=-7,7;RE=27;RNAMES=NULL	GT:DR:DV:PL:GQ	./.:.:27:.,.,.:.
1	21714719	cuteSV.DEL.158	GCCTGGCCAGCCGCCCCATCCGGGAGGGAGGTGGGGGGGTCAGCCCCCCG	G	.	PASS	PRECISE;SVTYPE=DEL;SVLEN=-49;END=21714768;CIPOS=-3,3;CILEN=-0,0;RE=13;RNAMES=NULL;STRAND=+-	GT:DR:DV:PL:GQ	./.:.:13:.,.,.:.
1	21715019	cuteSV.DEL.159	TCTGCCCGGCCAGCCGCCCCGTCCGGGAGGGAGGTGGGGGGGTCAGCCCCCTGCCCGGCCAGCCGCCCCGTCCGGGAGGTGAGGGGCGCCTCTGCCCGGCCGCCCCTACTGGGAAGTGAGGAGCCCCTCTGCCCGGCCACCACCCCGTCCGGCCAGCCGCCCCGTCCGGGAGGTGAGGGGCGCCTCTGCCTGGCCACCCCTACTGGGA	T	.	PASS	PRECISE;SVTYPE=DEL;SVLEN=-207;END=21715226;CIPOS=-18,18;CILEN=-17,17;RE=26;RNAMES=NULL;STRAND=+-	GT:DR:DV:PL:GQ	./.:.:26:.,.,.:.
1	21745022	cuteSV.INS.286	A	ATGTATATGTATATGTATATGTATATGTATATGTATATGTATGTGTATGTGT	.	PASS	PRECISE;SVTYPE=INS;SVLEN=51;END=21745022;CIPOS=-0,0;CILEN=-0,0;RE=23;RNAMES=NULL	GT:DR:DV:PL:GQ	./.:.:23:.,.,.:.
1	21786418	cuteSV.DEL.160	TGCCAACCAGGACACCAACCTTAGCTGGCGTGATGTTCACGAAGGTTTTTCCCTGGGACGGCGGCCCAGATGGAGGGTGAGTCCTTGTTGCCCACGATGGCCGCGAACCTAACAGGTCCCATCCGCCACGAGGCTGTAGATAGAGGCGTCCACCTGGCCGTTGCGCGGCTGCGGGGGCTCCTCTGGTCGCTGCTGCTGGGGCCGCCTGGGCTGGCGGGCAGGGGAGGCGGAGAGCTGCGTGCAGGCACTGCCGTCCTCACCACGGCTCTGCTG	T	.	PASS	PRECISE;SVTYPE=DEL;SVLEN=-272;END=21786690;CIPOS=-0,0;CILEN=-0,0;RE=18;RNAMES=NULL;STRAND=+-	GT:DR:DV:PL:GQ	./.:.:18:.,.,.:.
1	21787745	cuteSV.DEL.161	TTATATGAGAATATTCATAGTTACTTACGCACAGTAGCCAACAAGTAAACCTGTCTCCCGTCAGA	T	.	PASS	PRECISE;SVTYPE=DEL;SVLEN=-64;END=21787809;CIPOS=-0,0;CILEN=-0,0;RE=17;RNAMES=NULL;STRAND=+-	GT:DR:DV:PL:GQ	./.:.:17:.,.,.:.
1	21902717	cuteSV.INS.287	A	ATGGATGGATGGATGGATGGATGATGGATGGATGATGGATGGATGGATGGG	.	PASS	PRECISE;SVTYPE=INS;SVLEN=50;END=21902717;CIPOS=-1,1;CILEN=-0,0;RE=12;RNAMES=NULL	GT:DR:DV:PL:GQ	./.:.:12:.,.,.:.
1	22144509	cuteSV.DEL.162	ACAGGTGCACACCACCACGCTCAGCTAATTTTTGTATTTTTAGTAGAGACGGGATTTCTCCATGTTGGACAGGCTGGTCTCAAACTCCTGACCTCAAGTGATCCACCCGCCTTGGCCTCCCAAAGTGCTGGGATTA	A	.	PASS	PRECISE;SVTYPE=DEL;SVLEN=-135;END=22144644;CIPOS=-9,9;CILEN=-0,0;RE=25;RNAMES=NULL;STRAND=+-	GT:DR:DV:PL:GQ	./.:.:25:.,.,.:.
1	22286329	cuteSV.DEL.163	ACGGTGGCCCATGCCTGTAATCCCAGCATTTCAGGAGGCCATGGCAGGATG	A	.	PASS	PRECISE;SVTYPE=DEL;SVLEN=-50;END=22286379;CIPOS=-1,1;CILEN=-0,0;RE=25;RNAMES=NULL;STRAND=+-	GT:DR:DV:PL:GQ	./.:.:25:.,.,.:.
1	22696670	cuteSV.INS.288	C	CCCTCCCTTCCTTCCTTCCTTCCTTCCTTCCTT	.	PASS	PRECISE;SVTYPE=INS;SVLEN=32;END=22696670;CIPOS=-0,0;CILEN=-0,0;RE=23;RNAMES=NULL	GT:DR:DV:PL:GQ	./.:.:23:.,.,.:.
1	22720780	cuteSV.INS.289	A	AAAGAAAGAAAGAAAGAAAGAAAGAAAGAAAGAAA	.	PASS	PRECISE;SVTYPE=INS;SVLEN=34;END=22720780;CIPOS=-6,6;CILEN=-1,1;RE=20;RNAMES=NULL	GT:DR:DV:PL:GQ	./.:.:20:.,.,.:.
1	22896933	cuteSV.INS.290	G	GCATACTTGAGTTCTTTCATGTCCACGTTCAGCTTCTATGGCTCTGAGGACAGAAGGATAATAATATTAATAATGATGATGATAACGACACCAA	.	PASS	PRECISE;SVTYPE=INS;SVLEN=93;END=22896933;CIPOS=-0,0;CILEN=-0,0;RE=10;RNAMES=NULL	GT:DR:DV:PL:GQ	./.:.:10:.,.,.:.
1	22904483	cuteSV.INS.291	C	CATGTGTGCGTGTGTATGTGTGCATGTGTGCGTGAGTGTATGTATGCATGTGTGTGCATGTGCGTAAGTATGTGCATGTGTGTGCATGTGTGCGTGAGTGTATGTGTATGTATGCGTGTGTGTGCATGTGTGCGTGAGTATGTGCATTGAGTGCATGCACATGTGTGCATGAGTATGTATGCGTGTATTCATGTGTGTGCATGTGCGTGAGTGTATGCATGTGTGCATGTATGCGTATGTATGCATGCGTGTGCATGTGTGTGACTATGTATGCATGTGTGTATGTGCATGTGTGTGAGCGTATGTATGCATGTGTGTGCCTGTGTGCGAGTGTACGCATATGTGCGCATGTGTGCGTGAATGTGCATGTGTGCATGTGTGCATTTTGTATGCATGTGTTTGCGCATGTGTGCGTTGAGTATTGTGCATGTGTGCATGAGTGTATATGTGCATGTGTACGTGTGCATGTGTGCGTGGGTGTATGCATGTGCGTGTGCATGAGTGTATGTGTGCGTTTGTGTGCGTGTGCGTGAGTGTACCAATGTGTGTGCATGAGTGTGTGCATATGTGTGCATGAGTGTATGTGTATGTGCATCTGTGCAGTTGTGTGCATCTGCGTGAGTATGTGCATGTGTGCGTGAGTGTATGTATGCATGTCTATGTATACGTGTGCATGTGTGTATGTGTGCGTGTGTGCATATGTGCGTGAGTGTGCATGTGTGCATGTGTGCATGAGTGTATGTATGCATGTATGTGTGTGCCTGTGTGCATGTGTATGTGTGCCTGTGTGTGTGCCTGTGTGCATGTGCGTGAGTGTATGTGCGTGCGTGTGTGTGTGCAATGTGCGTGTGCATGTGTGTGAGTGTATGCATGTGTGCGTGCACATGTGTGCGAGTGTATGTGTGCATGTGTGCATGAGTGTTCATGTGTGTGCATGTGCATGAGTGTATATATGCGTGAGTGTATGCATGTGTGCGTGTGTGCATGTATGTGCATGTGTGCGTGAGTGTACGCATGTGTGCATGAATGTGTGCATGTGTGCATTTTTGTATGCATGTTTGCGCATGTGTGCGTTGAGTATTGTGCATGTGTGCATGTTTGTGTGCATGTGTATGTGTGCATGTGTGCGTGAGTGTATGCATGTGTGTGCATGTGCCAGTGTAGTGTGCTTGTGTGTGCATGTGTGCATGAGTGTGTGTGCATGTGTGTATGTGTGCATATGTATGCATGTGCATGTGTGCATCTGTGTGTGTGCATGTGTGTGCATGTGTGCGTATGTATGCATGTGTGCGTG	.	PASS	PRECISE;SVTYPE=INS;SVLEN=1293;END=22904483;CIPOS=-0,0;CILEN=-4,4;RE=19;RNAMES=NULL	GT:DR:DV:PL:GQ	./.:.:19:.,.,.:.
1	22926136	cuteSV.DEL.164	GAGGGAAGGAAGGAAAGGAGGGAGGGAGGAAG	G	.	PASS	PRECISE;SVTYPE=DEL;SVLEN=-31;END=22926167;CIPOS=-3,3;CILEN=-0,0;RE=13;RNAMES=NULL;STRAND=+-	GT:DR:DV:PL:GQ	./.:.:13:.,.,.:.
1	22926178	cuteSV.DEL.165	AGGAAAGGAGGGAGGGAGGAAGGAGGGAAGGAAGGGAGGGAGGGAAGGAAGGA	A	.	PASS	PRECISE;SVTYPE=DEL;SVLEN=-52;END=22926230;CIPOS=-1,1;CILEN=-0,0;RE=5;RNAMES=NULL;STRAND=+-	GT:DR:DV:PL:GQ	./.:.:5:.,.,.:.
1	22985390	cuteSV.DEL.166	GGATGGATGGATGGATGCAGGGATGGAGGGGTAGAGA	G	.	PASS	PRECISE;SVTYPE=DEL;SVLEN=-36;END=22985426;CIPOS=-0,0;CILEN=-0,0;RE=20;RNAMES=NULL;STRAND=+-	GT:DR:DV:PL:GQ	./.:.:20:.,.,.:.
1	23081334	cuteSV.INS.292	G	GGAGGTGAGGGGCAGGGGAGGGGAGGTGAGGGGCAGGGGAGGGGAGGTGAGGGGCAGGGGAGGGGAGGGGCAAGGGAGGTGAGGTGAGGGGCAGGGGAGGTGAGGTGAGGGGCAGGGGAGATAAGAGGCAGGTGAGGTGAGATGAGGGGCAGGTGAGATGAGATGAGGGGCAGGGAAGGTGAGATGAGGGACAGGGGAGGTGAGGTGAGGGACGGGAGGTGAGGTGAGGGTCAGGGGAGGTGAAGGGCAGGTGAGGTGAGATGAGGGGCAGGGGAGATGAGATGAGGGGCAGAGAAGGTGAGATGAGGGATGGGGAGGTGAGGTGAGGGGCAGGGGAGGTGAGGTGAGGGGCAGGGGAGGTGAGGGGAGGTGAGATGAGGGGCAGGTGAGATGAGGGGCAAGGGAGGTGAGATGAGGGGCAGGTGAGGTGAGATGAGGGGCAGGTGAGGTGAGACGAGGGGCAGGTGAGGTGAGACGTGGGGCAGGTGAGGTGAGGGACAGGGGAGGTGAGGTGAGGGGCAGGGGAGGTGAGGTGAGGGACAGGTGAGGTGAGGGGCAGGGGAGGTGAGGCAAGGGTCAGGGAAGCTGAGGCGAGGGGCAGGGGAGGTGAGGTGAGGGGCAGGGAGGTGAGGGGCAGGGGAGGTGGGCAGGGGAGGTGAGGCGAGGGGC	.	PASS	PRECISE;SVTYPE=INS;SVLEN=668;END=23081334;CIPOS=-2,2;CILEN=-6,6;RE=22;RNAMES=NULL	GT:DR:DV:PL:GQ	./.:.:22:.,.,.:.
1	23081426	cuteSV.INS.293	G	GGGGCAGGGGAGGTGAGGCGAGGGGCAGGGAAGGTGAGACGAT	.	PASS	PRECISE;SVTYPE=INS;SVLEN=42;END=23081426;CIPOS=-0,0;CILEN=-0,0;RE=7;RNAMES=NULL	GT:DR:DV:PL:GQ	./.:.:7:.,.,.:.
1	23276864	cuteSV.INS.294	T	TTATTATTATTATTATTATGCAGTGGTGCAATCACAGCTCACTGCAGCCTCGACCTCCGGAGTTCAAGCAATCCTCCCACCTCAGCCTCCCCAGTAGCTGGGATTATAGGCACACACCACCAAACCTCTAATTTTTGTATTAGAGATGTATTAGAGATGAGGGCTCACTCTACAGAAGATACAAAAGTTAGCCAGGTTTGGTGGTGTGTGACTATAATCCCAGCTACTGGGGAGGCTGAGGTGGGAGGATTGCTTGAACTCCGG	.	PASS	PRECISE;SVTYPE=INS;SVLEN=263;END=23276864;CIPOS=-13,13;CILEN=-3,3;RE=32;RNAMES=NULL	GT:DR:DV:PL:GQ	./.:.:32:.,.,.:.
1	23343671	cuteSV.DEL.167	TATATATATATATATATATATATATATATATATATATATATAT	T	.	PASS	PRECISE;SVTYPE=DEL;SVLEN=-42;END=23343713;CIPOS=-2,2;CILEN=-0,0;RE=14;RNAMES=NULL;STRAND=+-	GT:DR:DV:PL:GQ	./.:.:14:.,.,.:.
1	23545001	cuteSV.INS.295	T	TTTGGTTGGTTGGTTGGTTGGTTGTTGGTTGG	.	PASS	PRECISE;SVTYPE=INS;SVLEN=31;END=23545001;CIPOS=-6,6;CILEN=-0,0;RE=13;RNAMES=NULL	GT:DR:DV:PL:GQ	./.:.:13:.,.,.:.
1	23718898	cuteSV.INS.296	T	TCATACACACACACTCCACACATCATACACAAAACACACTCCACACATCATACACACACACTCCACACATCATACACACACACTCCACACATCATACACACACACTCCACACATCATACATAAAACACACTCCACACATCATACACACCACACACACTCCACACATCGTACACAAAACACACTCCACACATCATACACAAAACACACTCCACACATCATACACACCACATACACTCCACACATCATACACACACACTCCACACATCATACACACACACTCCACACGTCATACACACACACACACTCCACACATCATACACAATACACACTCCACACATCATACACAATACACACTCCACACATCATACACACACACTCCACACATCATACACAATACACACTCCACACATCATACACAAAACACACTCCACACATCATACACACACACTCCACACATCATGCACAATACACACACACTCCACAATACACACACACTCCACACATCATACACACACACTCCACACATCATACACACACACACACTCCACACATCGTACACACACACATTCCACACATCATACACACACTCCACACACTATACACACCATACACACATTCCTTACATCATACGCACCACACACACTCCACACATCATACACACACACATACTCCACACATCATACACACACACTCCACACATCATACACACACACTCCACACATCATACACAATACACACATACTCCACACATCATACACACTGCACACACACTCCACACATCATACACACCACGCACACTCCACACATCATACACACACTCCATACATCACACACTCCACACATCACACACTCCACACATCATACACACATACTCCATTAAATCATACACAATACACACACACTGCACACATCATACACACCACAAACACTCCACACATCAGACAACACACTCCACACATCATACACAATACATACATACTCCACACATCATACACAGTGCACACACACTCCACACATCATACACACACACTCCACACGTCATACACAAACACACTCCACACATCATACACACACACACTCCACACATCATACACACACTCCATACATTATACTCACCACACATACTCCACACATCATACACACACTCCATACATTATACTCACCACACATACTCCACACATCATACACACACACTCCACACATCATACACAATACACACACACTCCACACATCATACACACCCACTCCACACATCATACACACACACACACTCCACACATCATACACACACACGCACTCCACACATCATACACACATACACACACTCCACACCTCATACACATACTCCATACATC	.	PASS	PRECISE;SVTYPE=INS;SVLEN=1354;END=23718898;CIPOS=-0,0;CILEN=-0,0;RE=25;RNAMES=NULL	GT:DR:DV:PL:GQ	./.:.:25:.,.,.:.
1	23718909	cuteSV.INS.297	A	ACTCCACACATCATACACAAAACACACTCCACACATCATACACACACACTCCACACATCATACACA	.	PASS	PRECISE;SVTYPE=INS;SVLEN=65;END=23718909;CIPOS=-12,12;CILEN=-23,23;RE=5;RNAMES=NULL	GT:DR:DV:PL:GQ	./.:.:5:.,.,.:.
1	23821722	cuteSV.INS.298	A	AGAGTAACAGGCTTAGGACAATTACGATGTGAGGAGTAATAGGCCTAGGACAATTACGATGTGAG	.	PASS	PRECISE;SVTYPE=INS;SVLEN=64;END=23821722;CIPOS=-0,0;CILEN=-0,0;RE=41;RNAMES=NULL	GT:DR:DV:PL:GQ	./.:.:41:.,.,.:.
1	23830536	cuteSV.DEL.168	TCTGAGAAGTGAGGAGCCTCTCCGCCCGGCAGCCGCCCCG	T	.	PASS	PRECISE;SVTYPE=DEL;SVLEN=-39;END=23830575;CIPOS=-12,12;CILEN=-0,0;RE=17;RNAMES=NULL;STRAND=+-	GT:DR:DV:PL:GQ	./.:.:17:.,.,.:.
1	23830914	cuteSV.INS.299	G	GGGAGGTGAGGGGCACCTCTGCCCGGCCGCCCCTACT	.	PASS	PRECISE;SVTYPE=INS;SVLEN=36;END=23830914;CIPOS=-1,1;CILEN=-0,0;RE=17;RNAMES=NULL	GT:DR:DV:PL:GQ	./.:.:17:.,.,.:.
1	23981127	cuteSV.INS.300	C	CAACAGATGGGGCATCGCCGGGCGCGGTGGCTCACGCCTGTAATCCCAGCACTTTGGGAGGCCGAGGCGGGCGGATCACGAGGTCAGGAGATCGAGACCATCCCGGCTAAAACGGTGAAACCCCGACTCTACTAAAAATACAAAAAATTAGCCGGGCGTAGTGGCGGGCGCCTGTAGTCCCAGCTACTTGGGAGGCTGAGGCAGGAGAATGGCGTGAACCCAGGAGGCGGAGCTTGCAGTGAGCCGAGATCGCGCCACTGCACTCCAGCCTGGGCGACAGAGCGAGACTCCGTCTCAAAAAAAAAAAAAAAAAAAAAAAAAAAAACAAAA	.	PASS	PRECISE;SVTYPE=INS;SVLEN=329;END=23981127;CIPOS=-0,0;CILEN=-1,1;RE=11;RNAMES=NULL	GT:DR:DV:PL:GQ	./.:.:11:.,.,.:.
1	24030267	cuteSV.INS.301	C	CATAAATACATATATAATATATAAATATATATTATATAAATACATATATAATATATAAATATATATTATATAAATACATATATAATATATAAATATATATTAT	.	PASS	PRECISE;SVTYPE=INS;SVLEN=102;END=24030267;CIPOS=-21,21;CILEN=-0,0;RE=12;RNAMES=NULL	GT:DR:DV:PL:GQ	./.:.:12:.,.,.:.
1	24037355	cuteSV.INS.302	T	TTGGATTCAGGTTCGTGAAGGAACTGTGTTAGACTATATACATCCCTCC	.	PASS	PRECISE;SVTYPE=INS;SVLEN=48;END=24037355;CIPOS=-8,8;CILEN=-0,0;RE=35;RNAMES=NULL	GT:DR:DV:PL:GQ	./.:.:35:.,.,.:.
1	24163594	cuteSV.INS.303	G	GGGAAGGAAGTGCTGGGAAGGGAAGAGCATGGTCCCTATAAATGATAAGGAAAGGA	.	PASS	PRECISE;SVTYPE=INS;SVLEN=55;END=24163594;CIPOS=-27,27;CILEN=-0,0;RE=15;RNAMES=NULL	GT:DR:DV:PL:GQ	./.:.:15:.,.,.:.
1	24163974	cuteSV.INS.304	A	ATAAGGAAAGGAGGGAAGGAAGTGCTGGGAAGGGAAGAGCGTGGTCCCTATAAAT	.	PASS	PRECISE;SVTYPE=INS;SVLEN=54;END=24163974;CIPOS=-25,25;CILEN=-0,0;RE=23;RNAMES=NULL	GT:DR:DV:PL:GQ	./.:.:23:.,.,.:.
1	24210835	cuteSV.INS.305	T	TTAGAGGCGTGAGCCACTACACCTGGCTATGTATACTTTAGTGATTATTTTTCCTCAAAACATTAAATATTAAAACACTAAAGTAGTTACAATTGAAAAATTGAAAGTTAAGTGTATTAAAACTTAAAATATTACTTTACTATTATTATTTAAAATAGAGGCCGGATATGGTAGCTCACACCTATAATCCCAGCACTTTGGGAGGCCAACGCTGGCAGATCACTTGAGGTCAGGAGTTTGAGATCAGCCTGGCCAACATGGTGAAACCCAGTCTCTACTAAAAGTACAAAAAAAGAAAAAACAATTAGCTGAGAATGGTGGCTCATGTCCGTATTCCCAGCTATTCCAGAGTCTGAGGCACGAGAATCACTGGAATGTGGAAGGGGGAGGTTGCAGTGAGCCAAGATCGAGCCACTGCACTCCAGCCTGGGCGACAAAAACTGTCTCAAAAACAAACAAACAAACAAACAAAAAACTGACATTTAAAATAGAGACAGGGTCTTGCTTGTTTGTTGCCCAGAAGGCTGGCCTCAAGCAGTCCTCCCTCCTCAGTCTCTGAAATTGCTAGTATTACAGGCATGAGCCACCATGCCTGGCCCACAGTATTATTTTATAAAGTATAAAGATATACGTATTTTTAAAACTTCTTTTAAAATAAAAAGAATATATATACAAATAGATTTTTTCTTTTGAAGACAGGGTGTGGCTGTCGCCTAGGCTGGAGTCCAGTGGTGCAATCATAGCTCACTGCAGCCTCGAACTCCTGGCCTCAAGTGATCCTCCTTCCTCGCCATCCCAAAGCTCTGGGATTACAAGTATGAACCACTTGCACCTGGTCTGATCTAGTTTTTTAAGCATGAGAACTGGGCTGTGCTGTAAATGTGGCTTCTCTGAATTGAGATGGGCTATAGGTAGAAAATACACACTGAATTTCAAAGGTTACGTGAGCAGAAGAATATAAAATATCTCAATTTTTTATATCGATGACAAGTTGAGATGACAATATTTTGGAATATATTGGGTTAAATAAAAATTTGTTTCACCAGTTTCTTTTTATTTTTATTTTATTTTTTTGAGATGGAGTCTCGCTCTTGTTGGCCAGGCTGGAGTACAGTGGCACTATCTCGGCTCACTGTAACCTCCGCCTCCTGGGTTTAAGTGATTCTCCTGCCTCAGCCTCCTGAGTAGCTGGGATTGCAGGCATATACCACCATGCCCGGCTAATTTTTGTATTTTTAGTACAGACGGGGTTTCACCATGTTGGTCAGGCTGGTCTCGGACTCTTGACCTCAGGTGATCCGCCCACCTCAGCCTCCCAAAGTGCTGGATTACAGGGGTGAGCCACCATGCCCAGCCTATTTTAAAATGTTTAGATGTGTCTATGGAAAATTTTATTTTATTTTATTTTATTTATTTATTTATTTTTGAGACAGAGTCTCGCTCTGTCACCCGGGCTGGAGTGCAGTGGCCTGATCTCAGCTCACTACAAGCTCTGCTTCCCGGGTTCACGCCATTCTCCTGCCTCAGCCTCCCAAGTAGCTGGGACTACATGTGCCCGCCACCACGCCCGGCTAATTTTTTGTTTGTTTGTTTGTATTTTTAGTAGAGACAGGGTTTCACTGTGTTAGCCAGGATAGTCTTGATCTCCTGACCTCGTGATCCACCCGCCTCAGCCTCCCAAAGTGCTGGGATTATAGGCGTGAGCCACCGCACCGGCTGGAAAATTTTTAAATCATCCACGTGTCTCATAGTTTTGCGGGACATCTGTAGACCCCAGGAGAGCTGCCTGCTGATCAGAACTCATTCCCCAGCCTGGCTCAGCTGGATGCCTCACAGTTCCCAAACAGTCCTGTTTTCTTGCCTCCACGCCTTTGCACCAGGGGTCCTTTCCCTGGCGCACTTCCCTCCTGACCTTTCCTCTGGGCTCATCTCCTGCCCAGTGAAGCCTTCCCTGATCCTGCAGTCACATCTGAAGCACCCGGCCCGCTCTGCGTGTGTGGTAACTGGTGCTGCACTGGTCTTTCCCCTCGACTAGATCACTAACCACGCTGACCAACATTTGAATGGAATTTAAATTCCACAAAATATTTTTCACAGCCACCATCTAGTTTTGTTGTTGTTGTTGTTTTGAGATAGGGTCTCCCTCTGTCA	.	PASS	PRECISE;SVTYPE=INS;SVLEN=2150;END=24210835;CIPOS=-0,0;CILEN=-1,1;RE=10;RNAMES=NULL	GT:DR:DV:PL:GQ	./.:.:10:.,.,.:.
1	24210836	cuteSV.BND.4	N	[hs37d5:8010281[N	.	PASS	PRECISE;SVTYPE=BND;RE=12;RNAMES=NULL	GT:DR:DV:PL:GQ	./.:.:12:.,.,.:.
1	24226411	cuteSV.INS.306	G	GGAAGGAAGGAAGGAAGGAAGGAAGGAAGGAAGGAAGGAAGGAAGGAAGGAAGGAAGGAAGGAAGGAAGGAAAGAAGGAAAGAAGGAAAGAAAGAAAGAAAGAAAGAAAGAAAGAAAGAAAGAAAAGAAAAAAAAAGAAAG	.	PASS	PRECISE;SVTYPE=INS;SVLEN=140;END=24226411;CIPOS=-13,13;CILEN=-12,12;RE=11;RNAMES=NULL	GT:DR:DV:PL:GQ	./.:.:11:.,.,.:.
1	24374663	cuteSV.DEL.169	TATATATATATATATATATATATATATATATATAT	T	.	PASS	PRECISE;SVTYPE=DEL;SVLEN=-34;END=24374697;CIPOS=-2,2;CILEN=-0,0;RE=16;RNAMES=NULL;STRAND=+-	GT:DR:DV:PL:GQ	./.:.:16:.,.,.:.
1	24393885	cuteSV.INS.307	C	CTTTCTTTCTTTCTTCTCTTTCTTTCTTTCTTTCCTTCTTTCTTTCT	.	PASS	PRECISE;SVTYPE=INS;SVLEN=46;END=24393885;CIPOS=-21,21;CILEN=-2,2;RE=14;RNAMES=NULL	GT:DR:DV:PL:GQ	./.:.:14:.,.,.:.
1	24402993	cuteSV.DEL.170	GTTTCTTTTTTTTTTTTTTTTTTTTTTTTGAGACGGAGTCTCGCTCTGTCGCCCAGGCTGGAGTGCAGTGGCGGGATCTCGGCTCATTGCAAGCTCCACCTCCCGGGTTCACGCCATTCTCCTGCCTCAGCCTCCCAAGTAGCTGGGACTACAGGCGCCCGCCACTACGCCCGGCTAATTTTTTGTATTTTTAGTAGAGACGGGGTTTCACCGTTTTTAGCCGGGATGGTCTCGATCTCCTGACCTCGTGATCCGCCCGCCTCGGCCTCCCAAAGTGCTGGGATTACAGGCGTGAGCCACCGCGCCCGGCCCCTAATG	G	.	PASS	PRECISE;SVTYPE=DEL;SVLEN=-317;END=24403310;CIPOS=-4,4;CILEN=-0,0;RE=18;RNAMES=NULL;STRAND=+-	GT:DR:DV:PL:GQ	./.:.:18:.,.,.:.
1	24489277	cuteSV.DEL.171	TTTTTCTTTCTTTCTTTTTTCTTTCTTTTTT	T	.	PASS	PRECISE;SVTYPE=DEL;SVLEN=-30;END=24489307;CIPOS=-31,31;CILEN=-3,3;RE=24;RNAMES=NULL;STRAND=+-	GT:DR:DV:PL:GQ	./.:.:24:.,.,.:.
1	24538571	cuteSV.INS.308	G	GGAGGTGGTGAGGGTGATGGAGGTGGTGGTGGAGGTGGTGAGGGTGACAGGTA	.	PASS	PRECISE;SVTYPE=INS;SVLEN=52;END=24538571;CIPOS=-0,0;CILEN=-0,0;RE=12;RNAMES=NULL	GT:DR:DV:PL:GQ	./.:.:12:.,.,.:.
1	24538833	cuteSV.INS.309	G	GGAGGTGGTGACGGAGGTGGTGAGGGTGATGGAGGTTGGTGACGGAGGTGGTGAGGGTGATGGAGGTGGTGACGGAGGTGGTGAGGGTGATGGAGGTGGTGACGGAGGTGGTGAGGGTGATGGAGGTGGTGATGGAGGTGAGTGAGGGTGATGAAGGTGGTGACGGAGGTGGTGAGGGTGATGGAGGTGGTGACGGAGGTGGTGAGGGTGATGGAGGTGGTGATGGAGGTGGTGAGGGTGATGAAGGTGGTGACGGAGGTGGTGAGGGTGATGGAGGTGGTGATGGAGGTGGTGTGAGTGATGGAGGCAGTGATA	.	PASS	PRECISE;SVTYPE=INS;SVLEN=314;END=24538833;CIPOS=-19,19;CILEN=-2,2;RE=12;RNAMES=NULL	GT:DR:DV:PL:GQ	./.:.:12:.,.,.:.
1	24538853	cuteSV.INS.310	T	TGTGAGTGATGGGAGGTGGTGAGGGTGATGGAGGTGGTGAC	.	PASS	PRECISE;SVTYPE=INS;SVLEN=40;END=24538853;CIPOS=-17,17;CILEN=-2,2;RE=26;RNAMES=NULL	GT:DR:DV:PL:GQ	./.:.:26:.,.,.:.
1	24671533	cuteSV.INS.311	C	CCCTCCACACCTGTGCCCCTCCACACCTGTGCCCCTCCACACCTGTGTCCCCTCCACACCTGTGCCCCCTCCACACCTGTGCCCCCTCCATACCTGTGCCCCTCTACACCTGTGCCCCTCCACACCTGTGCCCCCTCCACACCTGTGCACCTCCACACCTGTGCCCCTCCACACCTGTGCCCCCTCTACACCTGTGTCCCTCCACACCTGTGCCCCCTTTACACCTGTGCCCCTCCACACCTGTGCCCCCTCTACACCTGTGCCCCCTCCACACCTGTGCCCCCTCTACACCTG	.	PASS	PRECISE;SVTYPE=INS;SVLEN=293;END=24671533;CIPOS=-21,21;CILEN=-15,15;RE=32;RNAMES=NULL	GT:DR:DV:PL:GQ	./.:.:32:.,.,.:.
1	24804535	cuteSV.DEL.172	CACCACCACGCACAGCTAATTTTTGTATTTTAGTAGAGACGGGGTTTCACCATGTCGGTCAGGCTGGTCTTGAACCCCTAACCTCAGGTGATCCACCTGCCTCTGCCTCCTGAAGTGCTGGGATTATAGGCATGAACCACTGTGCCCAGCATGTATCATTTCTTTATTTTATTTTATTTATTTATTTTGAGACAGGGTCTCACTCTGTCACCCACACTAGAGAGCAATAGTGTGATCACGGCTCACTGCAGCCTCGACTTCCTGGGCTCAAGTGGTCCTCCCACCTCAGCCTCCTGTGTAGCTGGGATTACAGGAGGGACCACCAGGCCCAGCTAATTTAAAATTTTTTTTTAATTTTTTTAGAAAAATTTAGAGACAGGATTTGCCATGTTGCCCAGGTTGGACTTGAATTCCTGAACTCCAGCAATCTGCCTGCCTTGGCCTCCCAAAGTGTGGGATTACAGGCGTGAGCCACTCTGCCTAGCCCAGGTATGTATCATTTCTTAGGCAGTCATGTCCATCAGGGTCAAGTCAGGAGACAGAAGCCACAGCAGTTATTGGAACAGAAAATTTAACATAAATAATTGTTAACTAGGGTTGGATGCAGTGGCTCACGCCTGTAATCCTAGCACTTTGGGAGGCTGAGGTGGGAGGATTGCTTGAGCTCAGGAATTCAAGACCGGCCTGGGCAACATAGTGAGACCCTGTCTCTACAATAAATACATACATAATTGTTAACTAAGTATACATTTTTTTTTTTACAAGGTAACTGAAAGGGTGAAAGAGGGCTAAGGTATTGTGGAGAGGACACTGTCAGAAGCTGCCACCCCTAGGGCTGGGGGAAGACAGGTAACAGGTTGGAATCATTAAAATGCAGGTGCCTGGAGGAGGGGCCCTGTGGAGCTGAAACTCAAGCACTGAGGAGGCAGCCTCACTAGCTGATGCTGTGTCTCAGCTTAGAGGAGAGGCCCTATAAAAAGGAGACCCAGGCCAGGTGCAGTGGCTCACGCCTGTAATCCCAGCACTTTGGGAGGCCGAGGTGGGCAGATCACCTGAAGTCAGGAGTTCGAGACCAGCCTGGCCAAGATGGTGAAACCCCATCTCTACTAAAAATACAAAAATCAGCTGGGCGTGGTGGTGTATGCCTGTAATCCCAGCTACCTAGGAGGCTGAGGCAGGAGAATTGCTTGAACCCGGGAGGTAGAGGTTGCAGTGAGCCGAGACTGCACCACTGCACTCCAGCCTAGGTGACAAAGCAAGACTCCGTCTCAGGGAAAAAAATAAAAAAAAGGAGACCCAGACCCATGAGGCTCTGGATGAGCCCTGGAGACCACAGATTGAAAAAGAGACACTCCCTGACCTTAAGTGGGAGAGAAAACAATTATTTAACCATGCCAAGAATATCTGTTAGTGGTTCCTGTTCAACATGGCAACCTAGGCACACACATTCACCTCCTCTCTGCCCCAGAGTGGCTCTGAGCTCAGACAGTAAGTGAGAAGAACAAGTGTGCTATGGGCAGCAATCTGGATTAAAGGGAAGACTATTTATAGGTCCTGTGGACACAGAACAACATCAGCCCCAGAGGGAACCCTAAGAATTACTCTAAACAGCGGAAGATGGCCAGACGCGGTGACTCACACCTGTAATCCCAGCACTTTGGGAGGCCAAGGCGGGTGGTTCACCTGAGGTCGGGAGTTTGAGATCAGCCTCGCCAACATGGTGAAACCCCATCTCTACTAAAAATACAAAAATTAGCCAGGCATGGGAGCACATACCTGTAATCCCAGCTACTCGGGAGGCTGAGGCAGGAGAATGGCTTGAACCTGGGAGGCGGAGGTTGCAGTGAGCCAAGATCACGCCATTGCACTCCAGCCCGGGTGACAGACTGAGACTCCGTCTGAAAAAAAAAAAAAAGAGTGGTAGATTTGGCTGTGGACGGCCCATGGTAGGGATATTGGAGCAGCAGGCAAGGAAACGAATGGACCTCCAGCTCTGTTCTGTCGGGAGACAGACCTATGGAGAGCTGGAGCCGAGTCCCATGTCCTTCAGCAGATGTCTTGTCCCAAGGCAGCCAGCAGCTCCATGCTCATGCACCTGAGGAGGAAGCCGATGACCAGGCCTGCTCACTTCCTCCAAGATGAAAATCCCCCCTCACATTCAGGGGATGATGGTACGCCTTCGGGTAAACAAATGCACACAACTGCAAAGGAAATCTCTAGTAAGTACTGTAGTTCTTTATTTATAAATGGGATTGTCCACCAAGAATCGCAAGACATTTGAGGAAATTCAACAGCTTGAAAGAGAGAGACTAAAATGACTGAGGCCGGGCACAGTGGTTCACACCTACAATCCCAGCACTTTAAGAGGCCGAGGCGGGAGGATTGCTTGAGACCGGGAGTTTGAGACCAGCCTGGGCAACCTGGTAAAACAATGCACACAATGCATGGTGCATGAGAGGCCCTGTCTCTACAAACGGTGAGACCCTGTCTCTACAAAAATACAAAAAATTAGATGGGCATGGTGGTGCACACTTGGAGTCCCAGCTACTTGGGGAGCCGAGGTGGGAGGATCACCTGAGCCCATTGATATGGAGGCTGCAGTAAGCCATGATTGCACCACTGCACTCTAGCCTGAGCGACAGAGCAAGACCCTGTCTCAAAAAATTTAAAAAATAAAATAATTGAGTTAATATAAGAATGGCAGGATAATGCAGACAGGGCAGTGGTTCATTAAATTACTTTCTCTATTTTATGTCTACATGAAGTGGTTTTTGAGACTGAGCTCCGCTCTTGTCACCCAGGCTGGAGTACAATGGTGCGATCTCGGCTCACCACAACCTCTGCCTCCCGGGTTCAAACGATTCTCCTGCCTCAGCCTCCCAAGTAGCTGGGCCTACAGGCATAC	C	.	PASS	PRECISE;SVTYPE=DEL;SVLEN=-2904;END=24807439;CIPOS=-0,0;CILEN=-0,0;RE=14;RNAMES=NULL;STRAND=+-	GT:DR:DV:PL:GQ	./.:.:14:.,.,.:.
1	24961328	cuteSV.INS.312	G	GTCTGTAATCCCAGCACTTTGGGAGGCCAAGACGGGAATATCACTTGAGGTCAGGAGTTCAAGACCAGCCTGGCCAACATGGTGAAACCCCATCTCTAATAAAAATACAAAAATTAGCCTGGCATAATGCCGCATGCCTGTAATCCCAGCTTTGCTCGGGAGGCTGTGGCAGGAGAATTGCTTGAACCCGGGAGCCGGAGGTTGCAGTGAGCCGAGATCATGCCACTGCACTCCAGCCTGGGCAACAGAGTGAGACTCCATCTAAAAAAAAAAAGAAAAGAAAAAAAATGCAGCCAGGCACGGTGGCTTACA	.	PASS	PRECISE;SVTYPE=INS;SVLEN=311;END=24961328;CIPOS=-18,18;CILEN=-0,0;RE=31;RNAMES=NULL	GT:DR:DV:PL:GQ	./.:.:31:.,.,.:.
1	25126406	cuteSV.DEL.173	GGGGGGGGGGTCAGCCCCCCCACCTGGCCAGCCGCCCCGTCTGGGAGGTGAGGGGCGCCTCTGCCCGGCCGCCCCTACTGGGAAGTGAGGAGCCCCTCTGCCCGGCCAGCCGCCCCGTCCGGGAGGGAGGTGGGGGGGTCAGCCCCCTGCCCGGCCAGCTGCCCCGTCTGGGAGGTGAGGGGCGCCTCTGCCCGGCCGCCCCTACTGGGAAGTGAGGAGCCCCTCTGCCCGGCCAGCCGCCCCGTCCGGGAGGGAGGTGGGGGGGGTCAGCCCCCCGCCCGGCCAGCCACCCCGTC	G	.	PASS	PRECISE;SVTYPE=DEL;SVLEN=-295;END=25126701;CIPOS=-0,0;CILEN=-0,0;RE=14;RNAMES=NULL;STRAND=+-	GT:DR:DV:PL:GQ	./.:.:14:.,.,.:.
1	25186263	cuteSV.INS.313	A	ACACACACACACACACACACATATATTTATTT	.	PASS	PRECISE;SVTYPE=INS;SVLEN=31;END=25186263;CIPOS=-0,0;CILEN=-1,1;RE=35;RNAMES=NULL	GT:DR:DV:PL:GQ	./.:.:35:.,.,.:.
1	25200106	cuteSV.INS.314	G	GATGCATATATAAGCATATATATGCATATATAAGCATAT	.	PASS	PRECISE;SVTYPE=INS;SVLEN=38;END=25200106;CIPOS=-7,7;CILEN=-0,0;RE=12;RNAMES=NULL	GT:DR:DV:PL:GQ	./.:.:12:.,.,.:.
1	25328555	cuteSV.INS.315	A	AATATAATATATGTTATATACTATATTATAACATATATGTTATATACTATATTATAACATATATGTTATATACTATATTATAACATATATGTT	.	PASS	PRECISE;SVTYPE=INS;SVLEN=92;END=25328555;CIPOS=-0,0;CILEN=-0,0;RE=20;RNAMES=NULL	GT:DR:DV:PL:GQ	./.:.:20:.,.,.:.
1	25371466	cuteSV.INS.316	A	AAGGAAGGGAGGGAGGAAGGAAGGAAGGAAAGGAGGGAAGGAGGGAGGAGGGAGGGGAGAGGGAGGGAGGGAAGGAGGGAGGGGGGGGAGGTGAGGGAGGG	.	PASS	PRECISE;SVTYPE=INS;SVLEN=100;END=25371466;CIPOS=-1,1;CILEN=-1,1;RE=24;RNAMES=NULL	GT:DR:DV:PL:GQ	./.:.:24:.,.,.:.
1	25380756	cuteSV.INS.317	T	TCTTCCTTCCTTCCTTCCTCTCTCCCTCCCTCCCTCCCTTACTTCCTCCCTCCCTCCCTCCCTCCCTTCCCTTTCCTCCCCTCCCCCTCTCCTTCCTTTTTTCCTTCCTCTCTCCCTCCCTTCCTCCCTCCCTTCCTCCCTCCCTTCCTCCCTCCCTTCCTCCCTCCCTTCCTCCCTCCCTTCCTCCCTCCCTTCCTCCCTCCCTTCCTCCTTTCCCTTTCCTCCCTTCCCTCCCCCCTCCTCCTTTCTCCTTCCTTCCTTCCTCCATCCTTCCTTCCTCTCTTCCCTTCCTCCCCTCCTCTCCCCCTCTCCT	.	PASS	PRECISE;SVTYPE=INS;SVLEN=312;END=25380756;CIPOS=-0,0;CILEN=-4,4;RE=26;RNAMES=NULL	GT:DR:DV:PL:GQ	./.:.:26:.,.,.:.
1	25435363	cuteSV.INS.318	A	AAAGATGGAAGGAAGGACGGAAGGAAGGATGGAAGGGCGGGAGGGAGGGAGAGAGGGAGGGAGAGAGGG	.	PASS	PRECISE;SVTYPE=INS;SVLEN=68;END=25435363;CIPOS=-0,0;CILEN=-0,0;RE=35;RNAMES=NULL	GT:DR:DV:PL:GQ	./.:.:35:.,.,.:.
1	25438323	cuteSV.INS.319	T	TATTGATTTCTCTGGAGCAGTTCATTCATAAAGGCCA	.	PASS	PRECISE;SVTYPE=INS;SVLEN=36;END=25438323;CIPOS=-0,0;CILEN=-0,0;RE=18;RNAMES=NULL	GT:DR:DV:PL:GQ	./.:.:18:.,.,.:.
1	25493374	cuteSV.INS.320	A	AAGGAAGGAGGGAAGGGAGGGAGGGAGGGAGGAAGGAAGGAGGGAAGGGAGGGAGGGAGGGAGGG	.	PASS	PRECISE;SVTYPE=INS;SVLEN=64;END=25493374;CIPOS=-1,1;CILEN=-0,0;RE=14;RNAMES=NULL	GT:DR:DV:PL:GQ	./.:.:14:.,.,.:.
1	25732083	cuteSV.INS.321	T	TGCAATGAGCTATGATTGTACCACTGGGAAGTGACAAAGGGCACCCTGGGGATTTCAAATGGTGGTGGCCCTGGTTTGGTGTTGCTGCCAGGTGAGTCCTTAAGCTATA	.	PASS	PRECISE;SVTYPE=INS;SVLEN=108;END=25732083;CIPOS=-0,0;CILEN=-0,0;RE=26;RNAMES=NULL	GT:DR:DV:PL:GQ	./.:.:26:.,.,.:.
1	25789287	cuteSV.INS.322	G	GTCTTTTACAAGCTGGCGGGTCTTTTACAAGGGCGGGTCTTTTA	.	PASS	PRECISE;SVTYPE=INS;SVLEN=43;END=25789287;CIPOS=-0,0;CILEN=-0,0;RE=30;RNAMES=NULL	GT:DR:DV:PL:GQ	./.:.:30:.,.,.:.
1	25855990	cuteSV.INS.323	A	ATGTTTGTATTGTGTGTATGAGGGTTGTGTGCTGTGTGTTGTGTATATATTGTATGTGTTATGTGTATGTATGTCGTATGAGTGTATTCTGTATATGTGTTTTGTGTGGTCTATTATGTATGTGGCATGTGTTGTGTATGTGTGTTGTGTGTGATGTGTTGTATGTGTGTTGTGCATATATGTTGTTTCTGTGTATGTATGTTATGTGTATGTGTATGTTGTGTTGTATGTATGGGTTGTGCCTATGTGCTGTGTTGTGTGCTGCATGCATGTTTGTGTGGTGTGTGTATTTAGGTTGTGTGCTATTTATGTGTCTATATTGTATGTGTTGTATGTGTGTTGTATGTATGTGTAGTGTATGTGTGTTGTGTGTGATGTGTATATGTGGTGTGTGTATGTCTGTTATGTGTATGTATGAGTGTATGTGTGTTGTGTGTGTTGTGTATATGTGTTGTGTGTGTTGTGTATGTGTGTTGTGAGTTGTGTATATGTGGTGTGAGTTGTGTTGTGTCATGTATGTGTGCATTGTGTATAGGTGTTGCATGTGTGTTGTGTTGTGTGTATGTGTTGTGTTGTGTATATGTGGTATGTGAATGTGTATGTTGTATGTTGTGTTGTATGTATATGTGTTATGTATATGTGATGTGTGTGTTGTGTATATGCTGGGTGTGTGTGTACATGTGTGTATGTGTGTTGTATGTATGTGTGTATGCATGTGTGTTGCGTATATGTGGTATGTGTGCATGTGTGTTGTCATGTGTATGTGTGTTGTGTATATGTGTGTGTTGTGTATATGTGTTGTGTGTATGTGTATCATGTTGTGTGTATGTGTTATGTTGTGTATATGTGGTGTGTGAATGTGTGTTGTGTGTATGTGTATGTTGTCTGTTTTGTGTGTGTATACGTGGTGTGTGTGTGTTGTGTTGTGTATATGTGTTGTGTGTGTTGCGTGTATGTGTTGTG	.	PASS	PRECISE;SVTYPE=INS;SVLEN=962;END=25855990;CIPOS=-0,0;CILEN=-0,0;RE=25;RNAMES=NULL	GT:DR:DV:PL:GQ	./.:.:25:.,.,.:.
1	26077749	cuteSV.INS.324	C	CTTTTCTCCTTCCATCCATCCTTCCATCATTCTCCTTCCATCCACCTTTTCTTCTGTCT	.	PASS	PRECISE;SVTYPE=INS;SVLEN=58;END=26077749;CIPOS=-9,9;CILEN=-0,0;RE=16;RNAMES=NULL	GT:DR:DV:PL:GQ	./.:.:16:.,.,.:.
1	26094758	cuteSV.INS.325	A	ATCCACACTCCCCTCACACACACCCCACACACATTACATACACTCTCCCTACACACACTCCCCTCACACACACAGACCCACACACCCACACTCCCC	.	PASS	PRECISE;SVTYPE=INS;SVLEN=95;END=26094758;CIPOS=-3,3;CILEN=-0,0;RE=28;RNAMES=NULL	GT:DR:DV:PL:GQ	./.:.:28:.,.,.:.
1	26134789	cuteSV.DEL.174	GCCTGGGTGGGCTGTGCCTGGGTGGGCTGTGCCTGGGTGGGCTGTG	G	.	PASS	PRECISE;SVTYPE=DEL;SVLEN=-45;END=26134834;CIPOS=-1,1;CILEN=-0,0;RE=32;RNAMES=NULL;STRAND=+-	GT:DR:DV:PL:GQ	./.:.:32:.,.,.:.
1	26489812	cuteSV.DEL.175	CTCTTCCTTCTCTTTTTTTTTTTTTTTTTTTTTTTTTTTTTTGAGACGGAGTCTCGCTCTGTCGCCCAGGCTGGAGTGCAGTGGCGGGATCTCGGCTCACTGCAAGCTCCGCCTCCCGGGTTCACGCCATTCTCCTGCCTCAGCCTCCCAAGTAGCTGGGACTACAGGCGCCCGCCACTACGCCCGGCTAATTTTTTGTATTTTTAGTAGAGACGGGGTTTCACCGTTTTAGCCGGGATGGTCTCGATCTCCTGACCTCGTGATCCGCCCGCCTCGGCCTCCCAAAGTGCTGGGATTACAGGCGTGAGCCACCGCGCCCGGCCCCC	C	.	PASS	PRECISE;SVTYPE=DEL;SVLEN=-325;END=26490137;CIPOS=-0,0;CILEN=-0,0;RE=21;RNAMES=NULL;STRAND=+-	GT:DR:DV:PL:GQ	./.:.:21:.,.,.:.
1	26532972	cuteSV.INS.326	A	AAAAGAAAGAAAGAAAGAAAAGAAAGAAAGAAAGAAAGAAAGAAAGAAAGAAAGAAAGAAAG	.	PASS	PRECISE;SVTYPE=INS;SVLEN=61;END=26532972;CIPOS=-0,0;CILEN=-1,1;RE=10;RNAMES=NULL	GT:DR:DV:PL:GQ	./.:.:10:.,.,.:.
1	26534268	cuteSV.INS.327	A	AAAAAAGAAAGAAAGAAAGAAAGAAAGAAAG	.	PASS	PRECISE;SVTYPE=INS;SVLEN=30;END=26534268;CIPOS=-3,3;CILEN=-1,1;RE=21;RNAMES=NULL	GT:DR:DV:PL:GQ	./.:.:21:.,.,.:.
1	26671505	cuteSV.DEL.176	AACCTCTTTCCAGGTGGGAAATGAGGCATCAGGAGCACCGGGGCCCTTCACG	A	.	PASS	PRECISE;SVTYPE=DEL;SVLEN=-51;END=26671556;CIPOS=-1,1;CILEN=-0,0;RE=15;RNAMES=NULL;STRAND=+-	GT:DR:DV:PL:GQ	./.:.:15:.,.,.:.
1	26726310	cuteSV.INS.328	A	ATGTATATATATGTTTATATATGTATATATAATTATATATGTATTATAATGTATTATATAATTGTATAATATAATATATAATAATATAATATATAATTATTTATTATAATATATAATTATATAATATATAATTATATTATTATAATATATAATTATATATAATTATATATATAATTAATTATAATTAATTATATTTATATATTATATATAATTATATGTAAATATAATTATATATATTATATATAATATATAATAAATATAATTTATATATATAATATATATTATATATATATTATATATTATATATATTATATATTATATAATATATAATATACATAATTTATATATAGTATATTATATAATATATAATATATAATATATATAATATATATAATTATAATATATAATTATATATAATAAAATT	.	PASS	PRECISE;SVTYPE=INS;SVLEN=423;END=26726310;CIPOS=-3,3;CILEN=-4,4;RE=22;RNAMES=NULL	GT:DR:DV:PL:GQ	./.:.:22:.,.,.:.
1	26814995	cuteSV.DEL.177	CATATATATAATATATATAATATATGTATTATATATAACATATAT	C	.	PASS	PRECISE;SVTYPE=DEL;SVLEN=-44;END=26815039;CIPOS=-3,3;CILEN=-1,1;RE=21;RNAMES=NULL;STRAND=+-	GT:DR:DV:PL:GQ	./.:.:21:.,.,.:.
1	26965807	cuteSV.INS.329	T	TCTTGAAATATCTCTTTTTTTTTTTTTTGAGACGGAGTTTCTCTGTCGCCCAGGTTGGAGTGCAGTGGCGCGATCTCGGCTCTCTGCAGGCTCCGCCCCCCGGGGTTCACGCCATTCTCCTGCCTCAGCCTCTGGAGTAGCTGGGACTACAGGCGCCCACCACCTCGCCCGGCTGATTTTTTGTATTTTTAGTAGAGACGGGGTTTCACCGTGTTAGCCAGGATGGTCTCGATCTCCTGACCTCGTGATCCACCCGCCTCGGCCTCCCAAAGTGCTGGGATTACAGGCGTGAGCCACTGCGCCCGGC	.	PASS	PRECISE;SVTYPE=INS;SVLEN=306;END=26965807;CIPOS=-0,0;CILEN=-0,0;RE=14;RNAMES=NULL	GT:DR:DV:PL:GQ	./.:.:14:.,.,.:.
1	26975251	cuteSV.DEL.178	GAGGCCGGGCGCAGTGGCTCACGCCTGTAATCCCAGCACTTTGGGAGGCCGAGGCGGGTGGATCACGAGGTCAGGAGATCGAGACCATCCTGGCTAACACGGTGAAACCCCGTCTCTACTAAAAATACAAAAAATCAGCCGGGCGAGGTGGTGGGCGCCTGTAGTCCCAGCTACTCCAGAGGCTGAGGCAGGAGAATGGCGTGAACCCCGGGGGGCGGAGCCTGCAGAGAGCCGAGATCGCGCCACTGCACTCCAACCTGGGCGACAGAGAAACTCCGTCTCAAAAAAAAAAAAAAAGAGATATTTCA	G	.	PASS	PRECISE;SVTYPE=DEL;SVLEN=-307;END=26975558;CIPOS=-0,0;CILEN=-0,0;RE=12;RNAMES=NULL;STRAND=+-	GT:DR:DV:PL:GQ	./.:.:12:.,.,.:.
1	26975752	cuteSV.INS.330	A	AGGCACCCAGTAGGCACCCCAGCCTGGGCTCAGGAGATTCTCCCACCTTGG	.	PASS	PRECISE;SVTYPE=INS;SVLEN=50;END=26975752;CIPOS=-0,0;CILEN=-0,0;RE=12;RNAMES=NULL	GT:DR:DV:PL:GQ	./.:.:12:.,.,.:.
1	27145127	cuteSV.INS.331	A	AGGGAGGGAGGTGGGGGGGTCGGCCCCCCGCCCGGCCAGCCGCCCCGTCCGGGAGGGAGGTGGGGGGGTCGGCCCCCCGCCCGGCCAGCCGCCCCGTCC	.	PASS	PRECISE;SVTYPE=INS;SVLEN=98;END=27145127;CIPOS=-1,1;CILEN=-0,0;RE=18;RNAMES=NULL	GT:DR:DV:PL:GQ	./.:.:18:.,.,.:.
1	27356977	cuteSV.INS.332	G	GGCTAATTTTGTATATTTAGTAGAGATGGGGTTTCACCATGTTGGGCAGGCTGGTCTCGAACTCCTGACCTCAAGTGATCTACCTGTCTCAGCCTCCCAAAGTGCTGGGATTACAGGCATGAGCCACCATGCCTGGCCTTATACACTACTAATTTTGAAGAAAAAAAAAATCAATGTCCTAACTGAAAGTAAGAAAATAAAAGTAAAATAAGGCCAGGAGCGGTGGCTCATGCCTGTAATCCCAGCACTTTGGGAGGCCGAGGCAGGCAGATCACAAGGTCAGGAGTTTGAGACCAGCCTAACCAACATGGTGAAACCCCGTCTCTACTAAAAATACAAAAATTAGCTGGGCCTGGTGGTGCGTGCCTGTAATCCCAGCTACTCTGGAGGCTGAAGCAGGAGAATCGCTTGAATCTGGGAGATGGAGGTTGCAGTGAGCCGAGATTGTGCCACTGCACTCCAGCCTGGGTGACAGACTGAGACTCCGTCTCAAAAAAAAAAAAAAAAAAGAAAAGAGAAGAAAAAGAATCTATAATGTCTCTCTCTTTTTTTATTTTTTATTTTACTTTATTTTTTTGAGATGGAGTCTCGCTCTGTCGCCCAGGCTGGAGTGCAGTGGCACGATCTCGGCTCACTGCAACCTCCACCTCCAGGGCTCAAGCGATTCTCCTGCTTCAGCCTCCAGAGTAGCTGGGATTACAGGCACGCACCACCACACCCA	.	PASS	PRECISE;SVTYPE=INS;SVLEN=720;END=27356977;CIPOS=-0,0;CILEN=-0,0;RE=36;RNAMES=NULL	GT:DR:DV:PL:GQ	./.:.:36:.,.,.:.
1	27412986	cuteSV.INS.333	C	CCATACACCACACAACCCACACACCACACCACCACACACACACACCACACACACCATTTCACCACACAACCCACACACCACACCACCACACACACACACCACACACACCAAACCACACCCACATCACACACCCCACACACACACCACACATATGCCACACCACACACACACGCCACACCACACACATGCCACACCTCACACCTCCCACACAAATCACACACACCACACACCACACACACACCCCACATGACACACACACTACACACACCACACACACCACACTCCACACACACCATTTCACCACACAACCCACACACCACACCACCACACACACACCACACACACCCTAGACACCACACAAACCACACACACCACACCCACACCACACACCCCACACCACACCCCACATACCACCATACACACCACACATACCACCATACACACCAAACACCACAGACACCACACATACACCACACAGACCCCACTCACCACACACACCACATACACGACACATACTACACACCCACATACCACAAACACCACACAAGCAACAAACCATACACACCATGCACACACCACACACGACACATACTACACACCCCGCATACCACAAACACCACACAAGCAACACACAAACCATACACACCATGCACACACCACACATGACACACATGCCCCACACACAGCATATACACCACACACAACACACACACACCGCACAAACACACACCCCACTACACACCCTACACACACACCATGCACACCATACACACCACACACCACACACACCACACATATCACACACCCCCACGCACCACACCACACAGCACACACACACCATACACACACAACACACCACACACATACAACATACACACCACACCACACACACCACACGCCCCCACATGCCACACCACATACACATCATACACACCAAACACCACACACGCAGTACACACCACACACCATACAGCCCACACCACACACACAACACACAAACCACACACACACCATATACACCAAACACCACACACACAACACATGCAACACACACACTATATACACCACCATGCACAAATCACACACCACACACCCCACATACCACACACACCACATACACCACACACTACACACACACAACCACATGCCACACACACACTCCCCCGACA	.	PASS	PRECISE;SVTYPE=INS;SVLEN=1168;END=27412986;CIPOS=-0,0;CILEN=-2,2;RE=26;RNAMES=NULL	GT:DR:DV:PL:GQ	./.:.:26:.,.,.:.
1	27433711	cuteSV.INS.334	T	TACACACACCCCCACACACCCACCCAGCCCCTCCACACACACACCCACACCCACACACCCAGCCCCTCCACACACACACACCCAGCCCCTACACACACCCACACACCCAGCCCCTCCACACACACACCCACCCCCTACACACACACCCACACACCCAGCCCCTACACACACACACACACACCCAGCCCCTACACACACCCACACACCCAGCCCCTACACACACACACACCCAGCCCCCCACACACACCCACACACCCAGCCCCTACACACACACACACACCCAGCCCCTACACACACCCACACACCCAGCCCCTATACACACACACCCAGCCCCTCCACACACACCCACACACACACCCAGCCCCTACAACACACCCCCACACCCCCACACACACCCAGCCCCTCCACACACACCCACACACCCAGCCCCTCCACACACACATATCCAGCCCCTCCACACACACACCCAGCCTCTCCACACACACACCCAGCCCCTACACACCCAGCCTCTACACACACACACACCCAGCCCCTCCACACACACACACACACATCCAGCCCCATCCACACGCACACACACCCAGCCCCTCCACACACACACACACCCAGCCCCATCCACACACATACCCAGCCCCTACACACACACCCAGCTCCTCCACACACACACACCCAGCCCCTCCAGACACCATCCAGCCCCTCCACACACACAAAGCACCTCCTCCACCCCACACACAGGCCCTCCACATACACACACCCAGCCCTTCCACACACACCCAGCCCCTCCACACACACACACACCCATCTCCACACATACACACACAGCCCCTCCACACACAAACCCATCTCCATACACACACACACACCCAGCCCCTCCACTCCCAGCCCCTCCACACATACACACACAGCCCCTCCACACACAAACCCATCTCCATACACACACACACACCCAGCCCCTCCCACTCCCAGCCCCTCCACACACACACACCCAGCCCCTCCCACTCCCAGCCCCTCCACACACACACACCCAGCCCCTTCACACACACACCCAGCCCCTCCCACTCCCAGCCCCTCCACACACACACACCCAGCCCCTTCACACACACACCCAGCCCCTACACACACACATTCAGCCCCTACACACATACACACACACAAAGCCCCTTCACACAATACACTACACACAC	.	PASS	PRECISE;SVTYPE=INS;SVLEN=1183;END=27433711;CIPOS=-0,0;CILEN=-4,4;RE=16;RNAMES=NULL	GT:DR:DV:PL:GQ	./.:.:16:.,.,.:.
1	27804112	cuteSV.DEL.179	TTAAAAATAAATAAATCGGCCGGGCGCGGTGGCTCACGCCTGTAATCCCAGCACTTTGGGAGGCCGAGGCGGGCGGATCACGAGGTCAGGAGATCGAGACCATCCCGGCTAAAACGGTGAAACCCCGTCTCTACTAAAAATACAAAAAATTAGCCGGGCGTAGTGGCGGGCGCCTGTAGTCCCAGCTACTTGGGAGGCTGAGGCAGGAGAATGGCGTGAACCCGGGAGGCGGAGCTTGCAGTGAGCCGAGATCCCGCCACTGCACTCCAGCCTGGGCTACAGAGCGAGACTCCGTCTCAAAAAAAAAAAATAAATAAATAAAAAAAAAA	T	.	PASS	PRECISE;SVTYPE=DEL;SVLEN=-328;END=27804440;CIPOS=-0,0;CILEN=-0,0;RE=12;RNAMES=NULL;STRAND=+-	GT:DR:DV:PL:GQ	./.:.:12:.,.,.:.
1	27814022	cuteSV.INS.335	T	TTATATTATATATATTTTATACAATATATAATATATATTATATATATTTTATACA	.	PASS	PRECISE;SVTYPE=INS;SVLEN=54;END=27814022;CIPOS=-25,25;CILEN=-2,2;RE=14;RNAMES=NULL	GT:DR:DV:PL:GQ	./.:.:14:.,.,.:.
1	27935362	cuteSV.DEL.180	TGTGTGTGTGTGTGTGTGTGTGTGTGTGTGTGTCTTCGATACTGTACCTGGGGTGTGTGTGTGTGTGTGTGTGTGTGTCTTCAATACTGTACCTGGGGTATGTGTGTGTGTGTGTGTCTTCGATACTGTACCTGGGG	T	.	PASS	PRECISE;SVTYPE=DEL;SVLEN=-136;END=27935498;CIPOS=-1,1;CILEN=-0,0;RE=36;RNAMES=NULL;STRAND=+-	GT:DR:DV:PL:GQ	./.:.:36:.,.,.:.
1	27995501	cuteSV.DEL.181	TACCTGCATCCTTACCCGCATCCTTACCCGCACCC	T	.	PASS	PRECISE;SVTYPE=DEL;SVLEN=-34;END=27995535;CIPOS=-5,5;CILEN=-1,1;RE=30;RNAMES=NULL;STRAND=+-	GT:DR:DV:PL:GQ	./.:.:30:.,.,.:.
1	28118738	cuteSV.INS.336	T	TATACATATATATGTATCTATATATATGTAG	.	PASS	PRECISE;SVTYPE=INS;SVLEN=30;END=28118738;CIPOS=-15,15;CILEN=-0,0;RE=11;RNAMES=NULL	GT:DR:DV:PL:GQ	./.:.:11:.,.,.:.
1	28179939	cuteSV.DEL.182	TCAGCCCCCCCGCCCGGCCAGCCGCCCTGTCCGGGAGGGAGGTGGGGGGGTCAGCCCTCCGCCCGGCCAGCCGCCCCGTCTGGGAGTTGAGGGGCGCCTCTGCCCGGCCGCCCCTACTGGGAAGTGAGGAGCCCCTCTGCCCGGCCAGCCGCCCCGTCCGGGAGGGAGGTGGGGGGGTCGGCCCCCCGCCCGGCCAGCCGCCCCATCCGGGAGGGAGGTGGGGGGGTCAGCCCCCCGCCCGGCCAGCTGCCCTGTCCAGGAGGGAGGTGGGGGTGTCAGCCCCACGCCCGGCCAGCCGCCTCGTCCGGGAGGGAGGTGGGGGGGTCAGCCCCACGCCCGGCCAGCCGCCTCGTCCGGGAGGGAGGTGGGGGGGTCAGCCCCCCCGCCCGGCCAGCCGCCCTGTCCGGGAGGGAGGTGGGGGGGTCAGCCCCACGCCCGGCCAGCCGCCTCGTCCGGGAGGGAGGTGGGGGGGTCAGCCCCCCCGCCCGGCCAGCCGCCTCGTCCGGGAGGGAGGTGGGGGGGTCAGCCCCACGCCCGGCCAGCCGCCTCGTCCGGGAGGGAGGTGGGGGGG	T	.	PASS	PRECISE;SVTYPE=DEL;SVLEN=-570;END=28180509;CIPOS=-21,21;CILEN=-0,0;RE=16;RNAMES=NULL;STRAND=+-	GT:DR:DV:PL:GQ	./.:.:16:.,.,.:.
1	28247799	cuteSV.DEL.183	TGAAATCAAGGCCGGGCGCGGTGGCTCACGCCTGTAATCCCAGCACTTTGGGAGGCCGAGGCGGGTGGATCATGAGGTCAGGAGATCGAGACCATCCTGGCTAACAAGGTGAAACCCCGTCTCTACTAAAAATACAAAAAATTAGCCGGGCGCGGTGGCGGGCGCCTGTAGTCCCAGCTACTCGGGAGGCTGAGGCAGGAGAATGGCGTGAACCCGGGAAGCGGAGCTTGCAGTGAGCCGAGATTGCGCCACTGCAGTCCGCAGTCCGGCCTGGGCGACAGAGCGAGACTCCGTCTCAAAAAAAAAAAA	T	.	PASS	PRECISE;SVTYPE=DEL;SVLEN=-308;END=28248107;CIPOS=-0,0;CILEN=-0,0;RE=20;RNAMES=NULL;STRAND=+-	GT:DR:DV:PL:GQ	./.:.:20:.,.,.:.
1	28399628	cuteSV.INS.337	A	ATATATATATATATATATATATATATATATAG	.	PASS	PRECISE;SVTYPE=INS;SVLEN=31;END=28399628;CIPOS=-4,4;CILEN=-0,0;RE=31;RNAMES=NULL	GT:DR:DV:PL:GQ	./.:.:31:.,.,.:.
1	28573642	cuteSV.INS.338	A	AAAAGAAAGAAAGAAAGAAAGAAAGAAAGAAAGAAAGAAAGAAAGAAAGAAAGAGAAAGAAAGAGAAAGAAAGAAAGAAAGAAAGAAAGAAAGAAAGAAAGAAAGAAAGAAAGAAAGAAGAAAGAAAGAAAGAAAGAAAGAAAGAAAG	.	PASS	PRECISE;SVTYPE=INS;SVLEN=147;END=28573642;CIPOS=-0,0;CILEN=-5,5;RE=10;RNAMES=NULL	GT:DR:DV:PL:GQ	./.:.:10:.,.,.:.
1	28736599	cuteSV.INS.339	T	TCCCGAGTAGCTGGGACTACAGGCACGTGCCACCACACCCAGCTCATTTTTGTATTTTTAGTAGAGACAGGGTTTCACCATCTTGGCCAGGATGATCTCGAGCTCCTGACCTCATGATCTGCCCA	.	PASS	PRECISE;SVTYPE=INS;SVLEN=124;END=28736599;CIPOS=-8,8;CILEN=-0,0;RE=14;RNAMES=NULL	GT:DR:DV:PL:GQ	./.:.:14:.,.,.:.
1	29261950	cuteSV.INS.340	A	AACAACACACACACACACACACACACACACAC	.	PASS	PRECISE;SVTYPE=INS;SVLEN=31;END=29261950;CIPOS=-5,5;CILEN=-0,0;RE=26;RNAMES=NULL	GT:DR:DV:PL:GQ	./.:.:26:.,.,.:.
1	29321461	cuteSV.INS.341	C	CACACCCAGCCTTATTTCTTTTTTTTTTTTTTTTTTTTTTTTTTTTTGAGACGGAGTCTCGCTCTGTCGCCCAGGCTGGAGTGCAGTGGCGAGATCTCGGCTCACTGCAAGCTCCGCCTCCCGGGTTCACGCCATTCTCCTGCCTCAGCCTCCCAAGTAGCTGGGACTACAGGCGCCCGCCACTACGCCCGGCTAATTTTTTGTATTTTTAGTAGAGACGGGGTTTCACCGTTTTAGCCGGGATGGTCTCGATCTCCTGACCTCGTGATCCGCCCGCCTCGGCCTCCCAAAGTGCTGGGATTACAGGCGTGAGCCACCGCGCCCGG	.	PASS	PRECISE;SVTYPE=INS;SVLEN=325;END=29321461;CIPOS=-0,0;CILEN=-1,1;RE=13;RNAMES=NULL	GT:DR:DV:PL:GQ	./.:.:13:.,.,.:.
1	29382164	cuteSV.INS.342	T	TAGAAAATAACTATGGGCCGGGCGCGGTGGCTCACGCCTGTAATCCCAGCACTTTGGGAGGCCGAGGCGGGCGGATCACGAGGTCAGGAGATCGAGACCATCCTGGCTAAAACGGTGAAACCCCGTCTCTACTAAAAAATGCAAAAAATTAGCCGGGCGTAGTGGCGGGCGCCTGTAGTCCCAGCTACTTGGGAGGCTGAGGCAGGAGAATGGCGTGAACCCGGGAGGCGGAGCTTGCAGTGAGCCGAGATCCCGCCACTGCACTCCAGCCTGGCGACAGAGCGAGACTCCGTCTCAAAAAAAAAAAAAAAAAAAAAAAAAAAAAAAAAAAAA	.	PASS	PRECISE;SVTYPE=INS;SVLEN=332;END=29382164;CIPOS=-0,0;CILEN=-1,1;RE=14;RNAMES=NULL	GT:DR:DV:PL:GQ	./.:.:14:.,.,.:.
1	29426825	cuteSV.INS.343	C	CAAAAAAATTAGCTGGGGCCGGGCGCGGTGGCTCACGCCTGTAATCCAGCACTTTGGGAGGCCGAGACGGGCGGATCACGAGGTCAGGAGATCGAGACCATCCTGGCTAACACGGTGAAACCCCGTCTCTACTAAAAATACAAAAAAAAATTAGCCGGGCATGGTGGCGCGCGCCTGTAGTCCCAGCTACACGGGAGGCTGAGGCAGGAGAATGGCGTGAACCCGGGAGGCGGAGCTTGCAGTGAGTCGAGATCGCGCCACTGCACTCCAGCCTGGGCGACAGAGCGAAACTCCGTCTCAAAAAAAAAAAAAAAAAAAAAAAAAAAAA	.	PASS	PRECISE;SVTYPE=INS;SVLEN=327;END=29426825;CIPOS=-0,0;CILEN=-0,0;RE=17;RNAMES=NULL	GT:DR:DV:PL:GQ	./.:.:17:.,.,.:.
1	29691910	cuteSV.INS.344	T	TTCTTTCTCTTCTTTCTTTCTTCTCTCTCTC	.	PASS	PRECISE;SVTYPE=INS;SVLEN=30;END=29691910;CIPOS=-0,0;CILEN=-0,0;RE=15;RNAMES=NULL	GT:DR:DV:PL:GQ	./.:.:15:.,.,.:.
1	29780310	cuteSV.INS.345	C	CTCCTCCCCCCCCCTCCTTCTCCTCCTCCTCCTCCT	.	PASS	PRECISE;SVTYPE=INS;SVLEN=35;END=29780310;CIPOS=-4,4;CILEN=-1,1;RE=14;RNAMES=NULL	GT:DR:DV:PL:GQ	./.:.:14:.,.,.:.
1	29845252	cuteSV.INS.346	C	CTCCTCCTTCTCCTCCTCCTCCTCCTCCTTCTCCTCCTTCTCCTTCTTCTCCT	.	PASS	PRECISE;SVTYPE=INS;SVLEN=52;END=29845252;CIPOS=-0,0;CILEN=-0,0;RE=37;RNAMES=NULL	GT:DR:DV:PL:GQ	./.:.:37:.,.,.:.
1	30028083	cuteSV.BND.5	N	[hs37d5:32993249[N	.	PASS	PRECISE;SVTYPE=BND;RE=32;RNAMES=NULL	GT:DR:DV:PL:GQ	./.:.:32:.,.,.:.
1	30160588	cuteSV.INS.347	T	TAGGCATAATCCTTGCCCAAGTCCCTGACCACTTCCTA	.	PASS	PRECISE;SVTYPE=INS;SVLEN=37;END=30160588;CIPOS=-0,0;CILEN=-0,0;RE=19;RNAMES=NULL	GT:DR:DV:PL:GQ	./.:.:19:.,.,.:.
1	30196711	cuteSV.INS.348	T	TCACCATTACCACCACCACCACCACCACCAATACTGCTACCATGACTGTCACCACCAACACCATCACCACCATCAAGAGCACTGCCACTGTCACCACCACCACCATCACCATCATCACTACCACCACCAACACCATCACCACGACAACCATCACCATCATCACCACCACCACCAACACCATCACCACCATCACCACCACCACCATCACCACCACCACCACCATCACCACTACCAGCATCACCAAAATCACCATTACTACCACCACCACCACCACCACCAATACCGCTACCATGACTGTCACCACCAACACCATCACCACCATCAAGAGCACTGCCACTGTCACCACCACCACCATCACCATCACCACTACCACCAACAA	.	PASS	PRECISE;SVTYPE=INS;SVLEN=378;END=30196711;CIPOS=-0,0;CILEN=-0,0;RE=24;RNAMES=NULL	GT:DR:DV:PL:GQ	./.:.:24:.,.,.:.
1	30200174	cuteSV.INS.349	G	GGAGGAGTGGAGGGAAGGGTGGGCTGGGGGAGGGGTGGAGGGAAGGGTGGGCTGGGGGAGGAGTGGAGGGAAGGGTGGGCTGGGAGAGGAGTGGAGGGAAGGGTGGGCTGGGGGAGGAGTGGAGGGAAGGGTGGGCTGGGGAGGAGTGGAGGGAAGGGTGGGCTGGGGGAGGGGTGGAGGGAAGGGTGGGCTGGGGGAGGAGTGGAGGGAAGGGTGGGCTGGGAGAGGGGTGGAGTGTCAGGTGGGCTGGGGGAGGAGTGGAGGGAAGGGTGGGCTGGGAGAGGGGTGGAGTGTCGGGTGGGCTGGGGGAGGAGTGGAGGGAAGGGTGGGCTGAGGGAGGAGTGGAGGGAAGGGTGGGCTGGGGGAGGAGTGGAGGGAAGGGTGGGCTGGGGAGGAGTGGAGGGGAAGGGTGGGCTGGGGGAGGGGTGGAGGGAAGGGTGGGCTGGGGGAGGAGTGGAGGGAAGGGTGGGCTGGGAGAGGGGTGGAGTGTCAGGTGGGCTGGGGGAGGAGTGGAGGGAAGGGTGGGCTGGGAGAGGGGTGGAGTGTCGGGTGGGCTGGGGGAGGAGTGGAGGGAAGGGTGGGCTGGGAGAGGGGTGGAGTGTCGGGTGGGCTGGGGGAGGAGTGGAGGGAAGGGTGGGCTGAGGGAGGAGTGGAGGGAAGGGTGGCTGGGGGAGGAGTGGAGGGAAGGGTGGGCTGGGGGAGGAGTGGAGGGAAGGGTGGGCTGGGGAGGGGTGGAGGGAAGGGTGGGCTGGGGAGGAGTGGAGGGAAGGGTGGGCTGGGAGAGGGGGTGGAGTGTCAGGTGGGCTGGGGGAGGAGTGGAGGGAAGGGTGGGCTGGGAGAGGGGTGGAGTGTCGGGTGGGCTGGGGGAGGAGTGGAGGGAAGGGTGGGCTGGGGGAGGAGTGGAGGGAAGGGTGGGCTGAGGGAGGAGTGGAGGGAAGGGTGGGCTGGGGGAGGAGTGGAGGGAAGGGTGGGCTGGGGGAGGGGTGGAGGGAAGGGTGGGCTGGGGGAGGAGTGGAGGGAAGGGTGGGCTGGGAGAGGGTGGAGTGTCAGGTGGGCTGGGGGAGGAGTGGAGGGAAGGGTGGGCTGGGAGAGGGGTGGAGTGTCAGGTGGGCTGGGGGAGGAGTGGAGGGAAGGGTGGGCTGGGAGAGGGGTGGAGTGTCGGGTGGGCTGGGGAGGAGTGGAGGGAAGGGTGGGCTGAGGGAGGAGTGGAGGGAAGGGTGGGCTGGGGGAGGAGTGGAGGGAAGGGTGGGCTGGGGGAGGAGTGGAGGGAAGGGTGGGCTGGGGGAGGGGTGGAGGGAAGGGTGGGCTGGGGGAGGAGTGGAGGGAAGGGTGGGCTGGGAGAGGGGTGGAGTGTCAGGTGGGCTGGGGGAGGAGTGGAGGGAAGGGTGGGCTGGGAGAGGGGTGGAGTGTCGGGTGGGCTGGGGGAGGAGTGGAGGGAAGGGTGGGCTGGGGGAGGAGTGGAGGGAAGGGTGGGCTGAGGGAGGAGTGGAGGGAAGGGTGGGCTGGGGGAGGAGTGGAGGGAAGGGTGGGCTGGGGGAGGGGTGGAGGGAAGGGTGGGCTGGGGGAGGAGTGGAGGGAAGGGTGGGCTGGGAGAGGGGTGGAGTGTCAGGTGGGCTGGGGGAGGAGTGGAGGGAAGGGTGGGCTGG	.	PASS	PRECISE;SVTYPE=INS;SVLEN=1645;END=30200174;CIPOS=-46,46;CILEN=-4,4;RE=8;RNAMES=NULL	GT:DR:DV:PL:GQ	./.:.:8:.,.,.:.
1	30200215	cuteSV.DEL.184	GAAGGGTGGGCTGGGGGAGGAGTGGAGGGAAGGGTGGGCTGGGGGAGGGGTGGAGGGAAGGGTGGGCTGAGGGAGGGGTGGAGTGTCGGGTGGGCTGGGGGAGGAGTGGAGGGAAGGGTGGGCTGGGGGAGGAGTGGAGGGAAGGGTGGGCTGGGAGAGGGGTGGAGTGTCAGGTGGGCTGGGGGAGGAGTGGAGGGAAG	G	.	PASS	PRECISE;SVTYPE=DEL;SVLEN=-199;END=30200414;CIPOS=-21,21;CILEN=-6,6;RE=8;RNAMES=NULL;STRAND=+-	GT:DR:DV:PL:GQ	./.:.:8:.,.,.:.
1	30200608	cuteSV.INS.350	A	AAGGGTGGGCTGGGGGAGGGGTGGAGTGGAGGGTGGGCTTGGGAGGGGTGGAGTGG	.	PASS	PRECISE;SVTYPE=INS;SVLEN=55;END=30200608;CIPOS=-9,9;CILEN=-0,0;RE=12;RNAMES=NULL	GT:DR:DV:PL:GQ	./.:.:12:.,.,.:.
1	30243924	cuteSV.INS.351	C	CATATATGTGAATATATATTTATATGTAACAT	.	PASS	PRECISE;SVTYPE=INS;SVLEN=31;END=30243924;CIPOS=-0,0;CILEN=-0,0;RE=11;RNAMES=NULL	GT:DR:DV:PL:GQ	./.:.:11:.,.,.:.
1	30244158	cuteSV.INS.352	T	TATATAAAAAACATATGAATGTATAATCATATATAAAACATATATTCATATATGTTTGATATATATGAATATATATTCATATGTTTGATATATATATTCATATATATCAAACATATGAATATATATTCATATATATCAAACATATGAATATATATTCATATATATCAAACATATATGAATATATATTCATATATATCAAACATATATGAATATATATTCATATATATCAAACATATATATGAATATATATTCATATATATCAAACATATATGAATATATATTCATATATATCAAACATATATGAATATATATTCATATATATCAAACATATATATGAATATATATTCATATATATCAAACATATATGAATATATATTCATATATCAAACATATATGAATATATATTCATATATATCAAACATATATGAATATATATTCATATATATCAAACATATATATGAATATATATTCATATATATCAAACATATATATGAATATATATTCATATATATCAAACATATATATGAATATATATTCATATATATCAAACATATATATGAATATATATTCATATATATCAAACATATATGAATATATATTCATATATATCAAACATATATATGAATATATATTC	.	PASS	PRECISE;SVTYPE=INS;SVLEN=633;END=30244158;CIPOS=-0,0;CILEN=-33,33;RE=24;RNAMES=NULL	GT:DR:DV:PL:GQ	./.:.:24:.,.,.:.
1	30244562	cuteSV.INS.353	T	TAAAACATATATATGAATATATATTCATATACATA	.	PASS	PRECISE;SVTYPE=INS;SVLEN=34;END=30244562;CIPOS=-5,5;CILEN=-0,0;RE=13;RNAMES=NULL	GT:DR:DV:PL:GQ	./.:.:13:.,.,.:.
1	30298151	cuteSV.DEL.185	ACGCACACACACACGTACTCACACCCATGCGCACACATACATATTCACACAC	A	.	PASS	PRECISE;SVTYPE=DEL;SVLEN=-51;END=30298202;CIPOS=-1,1;CILEN=-0,0;RE=23;RNAMES=NULL;STRAND=+-	GT:DR:DV:PL:GQ	./.:.:23:.,.,.:.
1	30346047	cuteSV.INS.354	G	GAGAAGGAAGAATAAAATAAAGAGCTGATATTGATGAATTTAAAAACATAAAAAAGTAGAGGAAATTAATGAAACAAAAAGCAAGTACTTTGAAAAAAATAAAACAAACCGCTAGAAAAACTGACAAAGATAAACAGAGAGGACACAAATAACCAATTTCAAGAATAAAACAGAGAGATTACATCACTTTGCAGTCACTAAAATTAGAGTAAGGTAATAGCAGGAACAATTTCACAGCCATAAACTGGACAATTTAGAAGAAATCAAGCAATTCTGCAAAAACCACAAACTACTAAAACTCAGCCAAGATGAAATAGAGGAGAGATGAAAAAAGAGAATAAAAGAATATTTAAAGGAATAATGGTTGAAAACATCCCAAATGATATAGGT	.	PASS	PRECISE;SVTYPE=INS;SVLEN=389;END=30346047;CIPOS=-0,0;CILEN=-0,0;RE=17;RNAMES=NULL	GT:DR:DV:PL:GQ	./.:.:17:.,.,.:.
1	30378527	cuteSV.INS.355	T	TTTCTTTCTTTCTTATCTTTCTTTCTTTCTCTTTCTTTC	.	PASS	PRECISE;SVTYPE=INS;SVLEN=38;END=30378527;CIPOS=-5,5;CILEN=-1,1;RE=16;RNAMES=NULL	GT:DR:DV:PL:GQ	./.:.:16:.,.,.:.
1	30509538	cuteSV.INS.356	C	CCCATCATCTGTAACTTCCATCTGTTACATAGT	.	PASS	PRECISE;SVTYPE=INS;SVLEN=32;END=30509538;CIPOS=-4,4;CILEN=-0,0;RE=17;RNAMES=NULL	GT:DR:DV:PL:GQ	./.:.:17:.,.,.:.
1	30569448	cuteSV.INS.357	T	TGGGCTGGGCCTGCACGGTGCCATCTCAAAGCTCCCGGGTGATCCTGTGTGCAGCTGGTGAGGACGCTGCTCCAAAGCGAGGGCCTCACCAGCTGCACACAGGATCACCCGGGAGCTTTGAGATGGCACCGTGCAGGCCCAGCCCAGCCCTATCATGGCATTAG	.	PASS	PRECISE;SVTYPE=INS;SVLEN=163;END=30569448;CIPOS=-0,0;CILEN=-0,0;RE=28;RNAMES=NULL	GT:DR:DV:PL:GQ	./.:.:28:.,.,.:.
1	30664267	cuteSV.DEL.186	TTATAGCAGTGACCACACCCATCAGAGCAGCAGCCCCTCCCAC	T	.	PASS	PRECISE;SVTYPE=DEL;SVLEN=-42;END=30664309;CIPOS=-0,0;CILEN=-0,0;RE=17;RNAMES=NULL;STRAND=+-	GT:DR:DV:PL:GQ	./.:.:17:.,.,.:.
1	30664299	cuteSV.INS.358	G	GCCCCTCCGACTATAGCAGTGACCACGCCCATCAGAGCAGCA	.	PASS	PRECISE;SVTYPE=INS;SVLEN=41;END=30664299;CIPOS=-2,2;CILEN=-0,0;RE=15;RNAMES=NULL	GT:DR:DV:PL:GQ	./.:.:15:.,.,.:.
1	30774236	cuteSV.INS.359	G	GGGGAGGGGAGGGGAGGGGAGGGGAGGGAAGGGAAGGGAGGGGTAGGGGAGGGGAGGGAA	.	PASS	PRECISE;SVTYPE=INS;SVLEN=59;END=30774236;CIPOS=-4,4;CILEN=-1,1;RE=19;RNAMES=NULL	GT:DR:DV:PL:GQ	./.:.:19:.,.,.:.
1	30838490	cuteSV.INS.360	G	GAGGGGAGGGGAGGAGAGGGAAGGGAAGGGA	.	PASS	PRECISE;SVTYPE=INS;SVLEN=30;END=30838490;CIPOS=-1,1;CILEN=-1,1;RE=18;RNAMES=NULL	GT:DR:DV:PL:GQ	./.:.:18:.,.,.:.
1	30961585	cuteSV.INS.361	T	TTGATAGTAATGATGATGATGGTGATGGTAATGGTGGTAATGGTAACGTAATGTTAGTGATGATGATGATAACAATAGTGATGACGGTGATGGATGATGATGGTGGTGATCATAATTGTAAGGAGTGATGGTGATAATGGTGATGATGATGGTTGTGGTGGTGATGCAGTTTGTCGTAATGGTGATGGTGATTATAAGGATGATG	.	PASS	PRECISE;SVTYPE=INS;SVLEN=204;END=30961585;CIPOS=-6,6;CILEN=-0,0;RE=28;RNAMES=NULL	GT:DR:DV:PL:GQ	./.:.:28:.,.,.:.
1	31040644	cuteSV.DEL.187	TAAAAAACAAGCCTCATCAACCTACAACATGGGAGAAAATTTTCGCAACCTACTCATCTGACAAAGGGCTAATATCCAGAATCTACAATGAACTCAAACAAATTTACAAGAAAAAAACAAACAACCCCATCAAAAAGTGGGCGAAGGACATGAACAGACACTTCTCAAAAGAAGACATTTATGCAGCCAAAAAACACATGAAGAAATGTTCATCATCACTGGCCATCAGAGAAATGCAAATCAAAACCACTATGAGATATCATCTCACACCAGTTAGAATGGCAATCATTAAAAAGTCAGGAAACAACAGGTGCTGGAGAGGATGCGGAGAAATAGGAACACTTTTACACTGTTGGTGGGACTGTAAACTAGTTCATCCATTGTGGAAGTCAGTGTGGCGATTCCTCAGGGATCTAGAACTAGAAATACCATTTGACCCAGCCATCCCATTACTGGGTATATACCCAAATGAGTATAAATCATGCTGCTATAAAGACACATGCACACGTATGTTTATTGCGGCACTATTCACAATAGCAAAGACTTGGAACCAACCCAAATGTCCAACAATGATAGACTGGATTAAGAAAATGTGGCACATATACACCATGGAATACTATGCAGCCATAAAAAATGATGAGTTCATATCCTTTGTAGGGACATGGATGAAAATGGAAACCATCATTCTCAGTAAACTATCGCAAGAACAAAAAACCAAACACCGCATATTCTCACTCATAGGTGGGAATTGAACAATGAGATCACATGGACACAGGAAGGGGAATATCACACTCTGGGGACTGTGGTGGGGTCGGGGGAGGGGGGAGGGACAGCATTGGGAGATATACCTAATGCTAGATGACACATTAGTGGGTGCAGCGCACCAGCATGGCACATGTATACATATGTAACTAACCTGCACAATGTGCACATGTACCCTAAAACTTAGAGTATAATAAAAAAAAATAATAAATCAATAAAAAAATAAATAAATAAATAAATAAATAAATAAATAA	T	.	PASS	PRECISE;SVTYPE=DEL;SVLEN=-1015;END=31041659;CIPOS=-0,0;CILEN=-0,0;RE=11;RNAMES=NULL;STRAND=+-	GT:DR:DV:PL:GQ	./.:.:11:.,.,.:.
1	31067147	cuteSV.DEL.188	AAGGAGGCAAGGAAGGAAGGGAAGGAGGGAGGGAGAGAAGGAAGGAAGGAAGGGAAG	A	.	PASS	PRECISE;SVTYPE=DEL;SVLEN=-56;END=31067203;CIPOS=-4,4;CILEN=-2,2;RE=16;RNAMES=NULL;STRAND=+-	GT:DR:DV:PL:GQ	./.:.:16:.,.,.:.
1	31082616	cuteSV.DEL.189	GGAGCTGCTGTGAGGGGAGCTTCTGTGGGGGAAACTGCCATGGGGGAGCTGCTGTTGGGGGAGCTGCTGCTGTGAGGGAGCTGCTGTGGGGGGAGCTGCTGTGGGGA	G	.	PASS	PRECISE;SVTYPE=DEL;SVLEN=-106;END=31082722;CIPOS=-0,0;CILEN=-0,0;RE=16;RNAMES=NULL;STRAND=+-	GT:DR:DV:PL:GQ	./.:.:16:.,.,.:.
1	31124634	cuteSV.INS.362	C	CCACCTCCTCCCTGCCTGATCACCTCCTCCCTGCCTGCCCACCTCCTCCCTGCCTGAT	.	PASS	PRECISE;SVTYPE=INS;SVLEN=57;END=31124634;CIPOS=-22,22;CILEN=-0,0;RE=17;RNAMES=NULL	GT:DR:DV:PL:GQ	./.:.:17:.,.,.:.
1	31128528	cuteSV.INS.363	G	GTGGTGGTGGTGGTGGTGACGGTGGTGGTGGTGGTGGTGGTGACGGTGGTGGTGGTGACGGTGGTGGTGATGGTGGTGGTGATGGTGGTGATGGTGGTGGTGGTGATGGTGGTGGTGGTGGTGTGATGGTGGTGGTGGTGGTGATGGTGGTGGTGACGGTGGTGGTGGTGGAGACGGTGGTGGTGGTGGTGACGGTGGTGGTGATGGTGGTGGTGGTGGTGACGGTGGTGGTGGTGGAGACGGTGGTGGTGGTGGTGACGGTGGTGGTGACGGTGGTGGTGGTGGTGGTGACGGTGGTGATGGTGGTGGTGGTGGTGACAGTGGTGATGGTGGTGGTGGTGACGGTGGTGGTGGTGGTGACGGTGGTGGTGGTGGTGACGGTGGTGGTGATGGTGGTGGTGGTGGTGACGGTGGTGGTGGTGGAGACGGTGGTGGTGGTGGTGACGGTGGTGGTGACGGTGGTGGTGGTGGTGGTGACGGTGGTGGTGGTGGTGGTGACGGTGGTGGTGGTGACGGTGGTGATGGTGGTGGTGGTGGTGACAGTGGTGATGGTGGTGGTGGTGACGGTGGTGGTGGTGGAGACGGTGGTGGTGGTGGTGACGGTGGTGGTGACGGTGGTGGTGGTGGTGGTGACGGTGGTGATGGTGGTGGTGGTGGTGACAGTGGTGATGGTGGTGGTGGTGACGGTGGTGGTGGTGGTGACGGTGGTGGTGGTGGTGACGGTGGTGGTGGTGGTGGTGGTGGTGACGGTGGTGGTGGTGGTGGTGGTGACGGTGATGGTGATGGTGATGATGGTGGTGGTGGTGGTGGTGGTGGTGGTGATGGTGGTGGTGGTGATGGTGGTGGTGGTGACGGTGGTGGTGGTGGTGACGGTGGTGGTGGTGGTGATGGTGGTGGTGGTGGTGATGGTGGTGGTGGTGGTGGTGACGGTGATGGTGGTGGTGGTGTGACGGTGATGGTGATGGTGATGATGGTGGTGGTGGTGGTGGTGGTGATGGTGGTGGTGGTGGTGGTGACGGTGGTGGTGGTGGTGGTGGTGACAGTGATGGTGATGGTGATGATGGTGGTGGTGGTGGTGGTGGTGATGGTGGTGGTGGTGGTGATGGTGGTGGTGGTGGTGATGGTGATGGTGATGATGGTGGTGGTGGTGGTGGTGGTGGTGATGGTGGTGGTGGTGGGGTGGTGGTGGTGATGGTGATGG	.	PASS	PRECISE;SVTYPE=INS;SVLEN=1200;END=31128528;CIPOS=-1,1;CILEN=-29,29;RE=23;RNAMES=NULL	GT:DR:DV:PL:GQ	./.:.:23:.,.,.:.
1	31205215	cuteSV.INS.364	G	GTGTGGAGGAGGTGTGAGTGTGTGGGTATGTGGGGGATGTGTGGGTGTGTGGGGGTGGGGGTGTGTATGTGGGTGTGTGAGGGGGTGGGGGTGGGAATGTGTGGGTGTGGGGGAGAGTGAGTGTGTGGGTGTGTGTGGATGTGAGTGCATGTGGGTGTGGCTGTGTTGGATGTGTGTGGGGGGGTGTGGGGGTGTTGGTGTGTATGTGGGTGTGTGTGGGTATGTGGGGGGTGGGAGGGTGGGAATGTGTGAGTGTGTGTGGATGTGAGTGCGTGTGGGTGTGGCTGTGTGTTGGATGTGTATGGGGGTGTGTGGTGGTGTGTATATGGGTGTATGTGTGTGTGGGTGTGGGGGGTGTTAATGTGTGTGGGTTGTGGATGTGAGTGTGTGGATGTGTGTGGGTGTGTGGGGAGTTGCTGTGTGAGTGTGGGTGTGGGGGTATGTGTGTGTGGGGGGGGTCGGGTGGGAGTGTGTGGATGTGGGTGTGGCTGTGTGTGGGTGTGTGGGGGGTTGGTGTGTATGTAAGTGTGGGTGTGGGGGTATGTGTGAGCATGTGGGGGTAGGGGGTGGGAGTGTGTGAGTGTGAGTGTGGCTGTGTGTGTGGGTGTGGGGGTATGTGTGTGTGGAGGGGGTTGGGAGTGTGTGGGTGTGGGTGTGGGTGTGTGGGGGGTTGGTGTGTATGTAAGTGTGGGTGTGGGTGTGTGTGGGGGGTGGGGGGTGGGAGTATGTGCGTGTGAGTGTGGCTGTGTGTGTGGGTGCGGGGGGTTGGTGTGTATGTAAGTGTGGGTGTGGGGGTATGTGTGTGTGGAGGGGGTGGGAGTGTGTGGGTGTGGTTGTGGCTGTGTGGGGGCAGTGGGGGTGTTGGTGTGCCTGTGGATGTGTGGGTGTGTGGATGTGTGGGTGTGAGGGGGTAGGGGTGTGAGTGTAGATGTGAATGCATGGGGGTGTGTGTGCATGTGAGTGTGTGGGTGTGTGGAGGGTGTTGGCGTGTATGTGAGTTTGTGTGGATATGTGTGTGGGGGTGTAGGGGGTGTGAATATGTGTGAATGTGTGTGTGGGTATGGGGTGTTGGTGTGTATATGGGTACGTAGGTGTCGGTGTGGGGGTATGGGGGTGGGGGTGTGAGTGTGCATGGGTGTGTATGTGGGTGGGTGGGTGTAGGTGTGTGGGTGTGTGAGGGGGTGTGTATGTTGGGTGTAGGTGTTGGGGGTTAGTGTGGGGGGTGTGTATGTGGGTGTGTGGGGGGTGGGGGTGAGAGGGTGGGTGTGGTTGTGTGTGGGGGTTATGGGCATGTTGGTGGGTGTGTATGTTGTGACTGTGGGTGTTGGGGGTATGTATGTGTGGGGGGTGGGGGTGAAGGGGTGGGTGTGGGTGTGAGTGTGGGGGTTGTGGGTGTATGTTGGGTGTGGTTGTGGGGCATGTGAGTGTGAGGGGTGTGTATGTGGGTGTGTATGTAGGTGTAGGTGTGTGGGTGTGTGGGGGGTGATTGTGGTTGTGTGTGGGGGTTGTGGGCATGTTGGTGAGTGTGTATGTGGTGAGTGTGTATGTTGTGAGTGTGGGTGTTGGGGGTGTGAGTGTGGGGGTGTGTATGTGGGGGGGTGGGGGTGAGGGGGTGGGTGTGGGTGTGTGGGGGGTGTGGGTGTGTATGTTGTTGGGTGTGGTTGTGGGGAGTGTGAGTGTTAGTGTGAGGGGTGTGTATGTAGGTGTAGATGTGTGGGTGTGTGGGAGTGGGGATGAGGGGGTGTGTGTGGGGGGTGTGGGTGTGTATGTTGGTGGGCCTGGTTGTGGGGCATGTGAGTGTGAGGGGTGTGTATGTAGCTGTAGATGTGTGGGTGTGTGGGGGTGGGGGGTGAGGGGGTGGGTGTGGGGGGTGTGGGTGTGTATGTTGGTGGGTGTGGTTGTGGGGCGTGTGTGGGGGTGCGTATGTAGGTGTAGATGTGTGGGTGTGTGGGGGTGGGGGTGAGGGGGTGGGTGTTGGGGGTGTGGGTGTGTATGATGGTGGGTGTGGTTGTGGGGTGTGTGTTAGTGTGAGGGGTGTGTATGTAGGTGTAGATGTGTGGGTGTGTGGGGGGTGGGGGTGAGGGGTGACTGTGGTTGTGTGTGGGGGTTGTGGGCATGTTGGTGGGTGTGTATGTTGTGAGTGTGGGTGTTCGGGGCGTGAGTGTGTGGGTGTGTATGTGGGGGGGTGGGGGTGAGGGGATGGGTGTGGGTGTGTGGGGGGTGTGGGTGTGTATGTTGATGGGTGTGGTTGTGGGGCATGTGAGTGTTAGTGTGAGGGGTGTGTATGTAGGTGTAGATGTGTGGGTGTGTGGGGGGTGGGGGTGAGGGGGTGGGTGTTGGGGGTGTGAGTGTGGGAGGTGTGGGTGTGTATGTTGTGAGTGTGGGTGTTGGGGGTGTGAGTGTGGGGGTGTGTATGTGGGTGTGTATGTAGCTGTAGATGTGTGGGTGTGTGGGGGTGGGGGTGAGGGGGTGGGCGTTGGGGGTGTGGGTGTGTATGTTGGTGGGCGTGGTTGTGGGGCATGTGAGTGTGAGTGTGAGGGGTGTGTA	.	PASS	PRECISE;SVTYPE=INS;SVLEN=2546;END=31205215;CIPOS=-0,0;CILEN=-5,5;RE=13;RNAMES=NULL	GT:DR:DV:PL:GQ	./.:.:13:.,.,.:.
1	31244650	cuteSV.DEL.190	AACTGCAACCTTTTCCCTCACTTTTTTTTTTCCCCTTTGGAGACAGGGTCTCACTCTGTCACCCAGACTGGAGTGCAGTGGTGCGATCACAGCTC	A	.	PASS	PRECISE;SVTYPE=DEL;SVLEN=-94;END=31244744;CIPOS=-0,0;CILEN=-0,0;RE=10;RNAMES=NULL;STRAND=+-	GT:DR:DV:PL:GQ	./.:.:10:.,.,.:.
1	31249139	cuteSV.DEL.191	GAAAGGAAAGGAAAGGAAAGGAAAGGAAAGGAAAGCGGAAAGGAAAGGAAAGGGGAAAGGAAAGGAAAGG	G	.	PASS	PRECISE;SVTYPE=DEL;SVLEN=-69;END=31249208;CIPOS=-2,2;CILEN=-1,1;RE=7;RNAMES=NULL;STRAND=+-	GT:DR:DV:PL:GQ	./.:.:7:.,.,.:.
1	31308424	cuteSV.INS.365	A	ATATATATATATATATATATTTTTTTTTTTTTTTTTT	.	PASS	PRECISE;SVTYPE=INS;SVLEN=36;END=31308424;CIPOS=-0,0;CILEN=-1,1;RE=11;RNAMES=NULL	GT:DR:DV:PL:GQ	./.:.:11:.,.,.:.
1	31367465	cuteSV.DEL.192	AGTGTGGGTGAGAGTGTGTGGGTGTGTGTGGGGTGTGTGTGGGTGAGTGTGTGTGGATGACTGTGAGT	A	.	PASS	PRECISE;SVTYPE=DEL;SVLEN=-67;END=31367532;CIPOS=-0,0;CILEN=-0,0;RE=12;RNAMES=NULL;STRAND=+-	GT:DR:DV:PL:GQ	./.:.:12:.,.,.:.
1	31445132	cuteSV.DEL.193	AGGGGAGGGGAGGGGAGGGGAGGGGAGGGGAGGGGAGGGGAGGGGAGGGGAGGGGAGGGGAGGGGAGGGGA	A	.	PASS	PRECISE;SVTYPE=DEL;SVLEN=-70;END=31445202;CIPOS=-19,19;CILEN=-7,7;RE=21;RNAMES=NULL;STRAND=+-	GT:DR:DV:PL:GQ	./.:.:21:.,.,.:.
1	31553498	cuteSV.DEL.194	TATATATATATATATATATATTTTTTTTTTTTTT	T	.	PASS	PRECISE;SVTYPE=DEL;SVLEN=-33;END=31553531;CIPOS=-2,2;CILEN=-0,0;RE=18;RNAMES=NULL;STRAND=+-	GT:DR:DV:PL:GQ	./.:.:18:.,.,.:.
1	31649752	cuteSV.DEL.195	GGGAGGTGGGGGGGTCAGCCCCCCGCCCGGCCAGCCGCCCCGTCCGGGAGGTGAGGGGCGCCTCTGCCCGGCCGCCCCTACTGGGAAGTGAGGAGCCCCTCTGCCCGGCCAGCCGCCCCGTCCGGGA	G	.	PASS	PRECISE;SVTYPE=DEL;SVLEN=-126;END=31649878;CIPOS=-1,1;CILEN=-0,0;RE=12;RNAMES=NULL;STRAND=+-	GT:DR:DV:PL:GQ	./.:.:12:.,.,.:.
1	31724879	cuteSV.INS.366	C	CTATATATATAACATATATATATATACACTATATATATAACATATATACACAA	.	PASS	PRECISE;SVTYPE=INS;SVLEN=52;END=31724879;CIPOS=-1,1;CILEN=-0,0;RE=37;RNAMES=NULL	GT:DR:DV:PL:GQ	./.:.:37:.,.,.:.
1	31818394	cuteSV.INS.367	T	TATATATATATATATATTATATTATATATATATATAATATATATATATAATATA	.	PASS	PRECISE;SVTYPE=INS;SVLEN=53;END=31818394;CIPOS=-1,1;CILEN=-0,0;RE=38;RNAMES=NULL	GT:DR:DV:PL:GQ	./.:.:38:.,.,.:.
1	31904592	cuteSV.DUP.0	G	<DUP>	.	PASS	PRECISE;SVTYPE=DUP;SVLEN=488;END=31905080;RE=11;STRAND=-+;RNAMES=NULL	GT:DR:DV:PL:GQ	./.:.:11:.,.,.:.
1	31904623	cuteSV.INS.368	A	AATAGGGTGGTTAGGGTGGTTAGGGTGGATAGGATGGTTAGGGTGGATAGGGTGGACAGGGTGGATAGGGTGGATAGGGTGGACAGGGTGGACAGGGTGGACAGGGTGGACAGGGTGGACAGGGT	.	PASS	PRECISE;SVTYPE=INS;SVLEN=124;END=31904623;CIPOS=-54,54;CILEN=-42,42;RE=20;RNAMES=NULL	GT:DR:DV:PL:GQ	./.:.:20:.,.,.:.
1	31904967	cuteSV.INS.369	T	TAGGGTGGATAGGGTGGATAGGGTGGATAGGGTGGTTAGGGTGGATAGGGTGGATAGGGTGGATAGGGTGGATAGGGTGGATAGGATGGTTAGGGTGGACAGGGTGGATAGGGTGGATAGGGTGGATAGGGTGGACAGGGTGGTTAGGGTGGACAGGGTGGACAGGGTGGATAGGGTGGATAGGGTGGAGAGGGTGGAGAGGGTGGATAGGGTGGATAGGGTGGATAGGGTGGATAGGGTGGTTAGGGTGGATAGGGTGGATAGGGTGGATAGGGTGGACAGGGTGGACAGGGTGGAGAGGGTGGATAGGGTGGATAGGGTGGATAGGGTGGATAGGGTGGATAGGGTGGATAGGGTGGACAGGGTGGACAGGGTGGAGAGGGTGGAGAGGGTGGATAGGGTGGAGAGGGTGGAGAGGGTGGATAGGGTGGATAGGGTGGACAGGGTGGATAGGGTGGTTAGGGTGGATAGGGTGGATAGGGTGGATAGGGTGGACAGGGTGGACAGGGTGGAGAGGGTGGAGAGGGTGGATAGGGTGGAGAGGGTGGAGAGGGTGGTTAGGGTGGATAGGGTGGACAGGGTGGATAGGGTGGATAGGGTGGACAGGGTGGATAGGGTGGTTAGGGTGGATAGGGTGGATAGGGTGGATAGGGTGGACAGGGTGGACAGGGTGGATAGGGTGGATAGGGTGGAGAGGGTGGAGAGGGTGGATAGGGTGGATAGGGTGGATAGGGTGGAGAGGGTGGATAGGGTGGATAGGGTGGTTAGGGTGGAGAGGGTGGAGAGGTGGTTAGGGTGGACAGGGTGGATAGGGTGGAGAGGGTGGTTAGGGTGGATAGGATGGTTAGGGTGGATAGGGTGGACAGGGTGGACAGGGTGGACAGGGTGGACAGGGTGGACAGGGTGGACAGGGTGGACAGGGTGGATAGGGTGGTTAGGGTGGATAGGGTGGATAGGGTGGTTAGGGTGGATAGGGTGGATAGGGTGGATAGGGTGGATAGGGTGGACAGGGTGGACAGGGTGGATAGGATGGTTAGGGTGGACAGGGTGGACAGGGTGGAGAGAGTGGACAGGGTGGAGAGGGTGGAGAGGGTGGATAGGATGGTTAGGGTGGATAGGGTGGATAGGGTGGATAGGGTGGAGAGGGTGGAGAGGGTGGAGAGGGTGGATAGGGTGGAGAGGGTGGATAGGGTGGAGAGGGTGGAGAGGGTGGATAGGGTGGATAGGGTGGATAGGGTGGATAGGGTGGATAGGGTGGATAGGGTGGAGAGGGTGGATAGGGTGGAGAGGGTGGATAGGGTGGAGAGGGTGGATAGGGTGGATAGGGTGGATAGGGTGGATAGGGTGGATAGGGTGGAGAGGGTGGAGAGGGTGGAGAGGGTGGATAGGGTGGATAGGGTGGAGAGGGTGGATAGGGTGGAGAGGGTGGATAGGGTGGATAGGGTGGATAGGGTGGAGAGGGTGGTAGGGTGGAGAGGGTGGTTAGGGTGGATAGGGTGGACAGGGTGGATAGGGTGGATAGGGTGGATAGGGTGGATAGGGTGGATAGGGTGGATAGGGTGGAGAGGGTGGATAGGGGTGGAGAGGGTGGATAGGGTGGATAGGGTGGATAGGGTGGATAGGGTGGATAGGGTGGAGAGGGTGGAGAGGGTGGAGAGGGTGGATAGGGTGGATAGGGTGGAGAGGGTGGATAGGGTGGAGAGGGTGGATAGGGTGGATAGGGTGGATAGGGTGGATAGGGTGGATAGGGTGGATAGGGTGGATAGGGTGGAGAGGGTGGATAGGGTGGAGAGGGTGGTTAGGGTGGATAGGGTGGACAGGGTGGATAGGGTGGACAGGGTGGAGAGAGTGGACAGGGTGGAGAGGGTGGATAGGGTGGATAGGGTGGATAGGGTGGATAGGGTGGATAGGGTGGAGAGGGTGGATAGGGTGGAGAGGGTGGTTAGGGTGGATAGGGTGGACAGGGTGGATAGGGTGGACAGGGTGGAGAGAGTGGACAGGGTGGAGAGGGTGGACAGGGTGGATAGGGTGGATAGGGTGGATAGGGTGGATAGGGTGGAGAGGGTGGATAGGGTGGATAGGGTGGATAGGGTGGATAGGGTGGATAGGGTGGATAGGATGGTTAGGGTGGATAGGGTGGACAGGGTGGAGAGAGTGGACAGGGTGGAGAGGGTGGACAGGGTGGATAGGGTGGATAGGGTGGATAGGGTGGATAGGGTGGAG	.	PASS	PRECISE;SVTYPE=INS;SVLEN=2222;END=31904967;CIPOS=-0,0;CILEN=-0,0;RE=5;RNAMES=NULL	GT:DR:DV:PL:GQ	./.:.:5:.,.,.:.
1	31967819	cuteSV.INS.370	A	ATATTTTATATATATTATATATAATACATGTATATATAATATATTTTATATATATTATATATAATACATGTATATATAATATATTTTATATATATTATATATAATACATGTATATATAATATATTTTATATATATTATATATAATACATGTATATATAATATATTTTATATAATATATAATACATGTATTATATAGTATATATTTTTATATATAATATATAATACATGTATTATATATTATATATTTTTTATATATAA	.	PASS	PRECISE;SVTYPE=INS;SVLEN=257;END=31967819;CIPOS=-4,4;CILEN=-8,8;RE=31;RNAMES=NULL	GT:DR:DV:PL:GQ	./.:.:31:.,.,.:.
1	31971542	cuteSV.BND.6	N	]hs37d5:6429082]N	.	PASS	PRECISE;SVTYPE=BND;RE=27;RNAMES=NULL	GT:DR:DV:PL:GQ	./.:.:27:.,.,.:.
1	31971542	cuteSV.INS.371	G	GGAAAGTTCCTATGGATAGAAACACAGACACAAACAGCAGCGGTGAGAGTGAGGCAGTTTGTATATATTTTCTTTTTATATCTTAATCTTCATAACTGGCCTTAAGGCCCCATTTTCCAGATGAAAAAACTGAGGTTCAGAGCAGTCAACTAACTTGCCTGTCGCAAATTCATTGCGAGTGGCACACCAGGCTTGGTAAGTGGTAAACAAGGCTGATGTCGAGCCCTTGGGATTAAGCCCTCTGCTATACCAAGGAGAAAGGGCCATAGAGGGCCAGTGAGCGAGAGGCAGGCCGGGAGAAAGGAAGAACAGCTGGTCCAAGGTCTCAGAACAGGTTCGTTTCTGGGGAAAGACCCCTATCTCTGCTGCCCCAGGCAGAAGAAGACTTGGGCCCTTTGAAAGGAAAATAAAGCCTCGGGATCCCCAAATCACTAAGCCAAGGGAAAAATCAGGCTGGGAACTATGTCAGGCAAACCCACCTCCCATTTTATTCCTAAATAAGATAGCTACATACCTCCCTCACAAACTGCCCACAAGAAAATTCGTTGTGGGCCTCAAGGTCTTTATCCTAAAACAGTTCTGTTGAATTTCACCCTGGCAATGTAAACTAATAGCTGATCTTCAGAGGTGCAGACAGAAAGTCATCCTTCTGCTCACCTGAGACAAATGCATATCTGATTGTTTCCTCTGCCCTATTGTTTACGTAAAAATGCAGATTCACTGAGTCAGATTAAATTGTATATTCAGTGGAAGGCTGATCAAGGACTCAATGCAATCTTTCATCTCTTATCAACCTTTTGTCTCTTATGACCTGGAAGCACCCCTGCCGCCTTCAAGCTGTCCCACATTGCCAGACTGAACCAATGTACATCTTACACATATTGATTGATGTCTCCTGGCTCCCTATGAATCAAAGCAAGCTGTACCCCGACCACCTTAGGCACATGTCAGGACCTCCTGAGGCTGTGTGATGGGTGCATCCTTGAGCTTGACAAAATAAACTTTCTACATTGACTGAGATCTGTCTCAGATATTTGGGGTTCACAGCCCTGTCATCTCTGCCCTCCTCCCCACCTCCTGCCCTGGGCATGGCTGGCAGACAAAAACCTGGAGAGCAGCCCACTCCCTGTTGATTGTCCTTCACTGGAACAGGCAGAGGAGGTTCTGGGTCACAGCACAGAGGTGGGGTGTAAGCCTGCAGGAGATTACAGCTGATCCCTGCAGTGGGGCTGCCCCAAGGTGGTGGCTTCAGCCTGGGAGGGCCAGAAGAGCTCAGGTGAGACCTCAGCAGTCCACGTGGAGAGGGAGGGAGGGGAGAGGGTGGGGAGATGACTAGACCCTGAGTGACGCACACAGGCTCCACTTCCATTCGAAGACACTTCCAGTGAGATGCTTAAATCTGCAGTGGAGGGCAAGAGACACGACCCCAGGAGACAGCAACTGGTCTCTGAGGCGGTGGAACCAGCTCCCTGTTGGAGTCTGAGGCCTTGGTCCTACTCCCAGTTTCACTCCTGGTTTGCTGAATGATCTGGAGATCTCTGGGCCCCACGGCTTTCCATCTGCAGAGCGGAAAGAGTGGATGGGAAGTTTCTAGGTTCCCTCCACTTCTCATCATTGCCGGCATTCGCTTATAACAGGGGTCGGACTCCTCTCTGTGCACCTGTCCTGCGGGCAGACCTAGGAAGGTACATTTTTCTGGCTGGGAGATTTGGGCTGAGCAGTCCAGGGTGGCCGAGGTTTAGAGGGGACAGCTAGGAAGTACTTCCCCTATCCCTTAAGATCTGGGCTGGACTCTGCTCTTCCCATAGGGATCTACCTGAAGCCCAGGAACACCGGAGATCTGACTCCTGAAACTGCCTTTGCAAAATTAAAACACCGAGAGAAATCTAACACAGCTGACTCCATATTGCTGCTTTTTTTAAAAAAAAATTAGCTTTGGTGTACAAGTGTTTTTTTGTTTTGTTTTGTTTTGTTTTTGTTTTTTGTTACATGGATGAATTATACAGTGGTGAATTCTGAGGCTTTAGTGCACCCATCATCTGAGTAGGGTTAATTGTACCTAATGTGTAGTTTTTTTTAATCTCTAGCACCCCTCCAGCCTCCCCCTTCTGAGTCTTTGAAATCCATTATATTACTCTGTTTGTCTTTGTATATTCATAGCTTAGCTCCCACTAGTAAGTGAGAACATACGGTTTTGGGTTTTCCACTCCTGTGTTACCTCACTTAGAATACTGGCCTCCAGGCTGGGCACAGTGGCTCATGCCTGTAATCCCAGCATTTTGGGAGGCCAAGGTGGGCAGATCACTTGAGGTCAGGAGTTGGAGACCAGCCTGGCCAACATGGCAAAACCCTGTGCCTACTAAAAATACAAAACTAGCCAGGTGCGGTGGCAGGTGCCTGTAGTCCCAGCTACTAGGGAGGCTGAGGCAGAAGAATTGCTTGAACCTGGGAGGTGGAGGTTGCAGCGAGCCGAGATTGCGCCACTGCACTCCAGCCTGGGCGACAGAGCAAGACTCCATCTTAAAAACAAAACAAACAAACAAAAACACACAAAAGACTTATTTGGGAGCTCTGGCTCCCAGGGCCTGTGGGGAGTGGGGAGCTGGGGGCTGGGAGGAGGCTGGGTCATGAGAGCAAGTCTTTTCCAGGATGCCAGGACCATGCCCGGTAGAGGGCTCAGTTGGAGTTTCAGGGATGAGCACCTGCCTCGGGGGCCTGAAGGAAGCCCATGGAAGGCCATGGCCAAAGAAGCTCATCGCCCTGGGGCCAGAAGAATCTGCCCAGCAGATGGTCCTGTGGAGGATCCAGGAGCTTTCTGACTGAGTATGGAGGGAGGTGAGAGACGGGGAGTTGTGAGCCTCAGGTCTTCCTTAGTGGCAAGAAATAAGGCTTTCTGTTTCACCGTTCTGTAACGCCATTAGGCCGTCTCTCTCAAGGCTCTCTTGTTCTGGGGCTAATGGGAAAGCATGACTTTTGTTCTTCCTGCCCTGCCTGCTTCCACCACTGGGGGTTTTACCCAGTGCCAAGCTGTGGGGTCCTCCAGCTTTGGTCTACAAAGATGATTGCCTGCTTGTCCTCCTGGCTTCCCTGGCTCCCTGGGTTTTTAGGGCTGTGCTGCCTCTGGACATATTCTCGTCTGGACCTGATTGTCACCATCACTGGAGAACCTGTTGGCAGTGCAGACTCTTTGTCCACCCTAGACTGACTGCATGGAGCACACAGTTGACAGGATCCTGGGGGATTTGCCTGCACATGAAGGCTGGGAAGGCCTGCTCTAGACTCACCCGGTGACTTACCATTTCCCCACTGGCTTCCAGGGGCTCCATCCTACCACCCCTCAGATTCCCTTAGGGCACAAAGTCTCAGCTCTCTTACCATCTTCACCACCCCATCCCCGCCAGTCAGGGGACCCTCTTCCTGGTCAGGGAGGGCCTTCTATCGGTGTCACCATGACATTCTTCTTGTACCCTGGCATCCTCTTCTCCCAAGGGCTAAGCTTCCCTAAGAAGGCCGCCTCCTGCCTGGCCACATCTGCCTCCTGCCTGGCCACATCTCTCCCCAGGGACATTATAGAGCCAGACACTGGCATCAATAAGGGGGAGAAGAAGAGAGAAAATTAGAAGAAAAAAATAGATATCTCGAAAATATCCTGGCCTACAGGTGTTCCTGAAGCCATTTCCTTTTGGGATTGAATGTCAACTGTGCTGCTGTCCAGCAGTAAGAACTTGGGTGAGGCACTCCAGCCCTCTGCACCTCAGTGACTGCATCTGTGCAATGGGAATGATTTATATAGTATCTCCATCCCTTCCCCCAGCACAGTGTGTGGCTCATGACAGTTGATTAATCAGCTCATGCTGCCTGAGTCCATGCCTTTTTCTCTGTGGCTCAGTTGGATGGAAGCTCCACAAAGACGAGGATTTTTGATCTGTTTTCTTCACTGCTCTTTCCCCAGTACCCAGACTAGAGCCTGGCACAGAGTAGGTGCTGGATAACCCTGTTGAATGACTGTAGAACAAATAGCCTGGAGCTGCCCCAGCCCAGCAGGCTCCTCTCTCCTACCCAGGACCGTGGCAAGGCAGAATGGACCAGTGTCAAGGGCGGTCTCCCTAGGCTTAGGAGACCTGGGTTCAGACCCTGTCTTTGCCATGCTTTTGCTATAGGACCTTGAGCCAGTGACCACCTTTTTGAGCCTTTGCTTCCCCATCTGCAAAATGGGGATAACAGCAGCCTTTACTTCATAGAGCTGTTATGAGGATTAAGTGAGATAATCCAGCCCCTCAGCCTTTCCTCCCTGTCTCCCTGCCCCGTAGGACCAGCAAGACCCCTTCATACTGGCTGACCTGGACATACTGGCCAGCCGCCATCAGGCCTTCTGCCAAGCCCTGCCACAGGTCTCGCCCTTCTATGCAGTGAAGTGCAACAGTAGCCCTTGGGTGCTGCGTGTCCTGGCCGCCCTGGGCACCGGCTTTGACTGTGCCAGCCAGGTAAGCCTGTGCCCACCGAGGATTAGGCCAGGCCAGCTGGAAGGGGGTGAATCCCATGCTGCTGCTGCTGAGGTCATGAATAAGCGTCCCCTGTCCCGCAGAGCACTTGAAATATGCTAAGCACACTGCAGGGGCCTAACATGCATTCTCCTTGATCCTCCCATCGGCTCTGCAAGGTAGTCAGGGGAATCCACATTCATAGAGGAGGAGACAGCCTTAGGGGGATCACTTGCCCATGGGCCAACATATGGTAAGAGACAGAGATGACCGATCCAAAGTTGGCATTTTTTTCTTACGCCAGGGGTGAAACATTCCAAGGGGTTCTTAGCAGAAGGGGATTCAGCAATGTTGAGGGAGGTTAGAGCCGAAGCCCAAGGGTGGGAAGGGGAGAACTCAGGATGGGAGTATTTTGCTGAGCCTCTGTCCTTCCTTCCTTTCTTTTTAAGACTAGTCAAGTGTAGTAGTGAGAAGTGGGAAAGAAGAGTAGAACAAGGAGTTCATCTGTAACTGACTGTTAACAGTCAATTGAGATAACTCACTGCCTTCGGACCAGCCCTTCCTCCCTTTCTGAGGAGCCCTCCACTAAGCAGGATTAAGTGCACCCGCTGCCTCTAGGAAGCCAGCCCATCTCCTCTCTATGGGGCTGAAATTGATGGGAGGGGGGTTGGTTCTAAACTGAGACTATGAGCACCTGGAGTGCCCGGCACATTGAGACTATGAGCCCTGCCCTGCCCTTCCCTGCCCTGCAGGGACTCCATAATGAGCACCCCATCAGCCCCACGCAGGGCTCCTGCCTGGAAGTGAGGGAGCAGGGGGTGAGACCCAACCCGGGGTTTCATCAGGGCAGCCTCTTTGGCTCATGCACAGTGTTTCTGTCCCCACATAGCTGGGGTGGGGGCAGTGATGCAGCCCCCAACCCTGGCTCTTGGCCACCCCAGGTGGAACTGGAGCAGGTGCTGGGCCTGGGTGTGGCCCCCTCGCGCATCATCTATGCCAACCCCTGCAAACCTGCCTCCCACATCCGGTATGCTGCCCAGCACGGGGTGCAGCTCCTGACCTTTGACAGCGAGGAGGAGCTCACCAAGGTGGCCCAGCACCACCCCAGGGCCAGGTGAGTCCAGCAGGGATGCAGGCAGCTAGGGTGAGGGTCAGCAGTAAAGAACGAATCACCCAACACAGCACACCCCTGACAAATGCTGATCTGAGACAAGTGAAGGGGAGGACCCTCAAGGCCCAGCCATTTTAAAAGGGTCTGGCAGCTGCCTTTGGAGTGAGACAGCCCAGGTTCAAATTCTGGCATTGTTGCTTACCTGATGTATGCATTGGGCAAGTTTTTTTTTTTTTTTTTTTTTTTTTTTTGAGACAGAGTCTCTCTCTGTTGCCCGGGCTGGAGTGCAGTGGCGCGATCTTGGCTCACTGCAACCTCTGCCTCCTGTGTTCATGCCATTCTCCTGCCTCAGCCTCCTGAGTAGCTGGGATTACTGGCGCGTGCCACCATGCCTGGCTAATTTTTGTATATTTAGTAGAGACAGGGCTTCACCGTGTTAGTCAGGCTAGTCTTGAACTCCTAACCTTGTGATCCGCCTGCCTTGGCCTCCCAAAGTACTGGGATTACAGGTGTGAGCCACCGTGCCCAGCCAAGTCTCTTTTTTTGAGACAGAGTTTTTCTCTTGTTGCTCAGACTGGAGTGCGTGGTGCAATCTCAGGTCACCACAACCTCCACCTCCTGGGTTCAAGTGATTCTCCTGCCTCTGCCTCCGGAGTAGCTGGGATTACAGGCTCCTGCCACCACATCTGGCTAATTTTTTGTATTTTTAGTAGAGATGGGGTTTCACTATGTTGGCCAGGCTGGTCTCGAACTCCTGACCTCAGGTGATCCACCCGCCTCAGCCTCCAAATGTTCTGGAATTACAGGCTTGAGCCATCGTGCCCCGCCTGGGCAAGTCTCTTTTAACATTTTTAACACTCGGTTCCTTCATTTACAACTTGGGGGCATGTTGTCTGGCACATAGTAGGTGCTTACCAATACTATCATTTTTCTACCCTCCCTTCTCTGGTTGTACCTGGGGAAAAGTAGATGTATACACACGTGTGTTGGGCTGGTGTGATGGCCGCATGGATTTGGTGGCATTGGAAAACCTCCCAGATGTGGGGATCAGCTGGGCCTGGGTGGGGGTGGTATAAGAAGCCCTGGGCCCTTTGGCATCTCTGGCTAAGTGCTCTCTGCCTCCTCCCTATCCTTGGTGTCCCTCCTCCAGACTGCTCCTCCGGCTGAGGACCCAGGACAGTCAGAGCACCTTCCCTCTGAGCACCAAGTTCGGGGCCAGCCTGGAAGCCTGTGGGCACCTGCTCACGTCTGCCAGAGACCTGGGGTTGGCCGTGGTCGGAGCCAGGTGAGTGACGCCTGAGGACTCCAGGAGCCCTGGGTTCTGGTCCTTCCCTTGCTGTGGATAACTGCGACAGAGACAGAGAGACACAGTCACACATAAGGCACGAAACCACTGGGGCCAAATGCAGAAACAAACAGCTGGAAATATAACTGATTACACTGGCATAAGTGTAATCAGTTGGGGCCCATGGCAAGCTGTGGCCCCTCTCTGGGCCTGTGAGACCCCATCTGTCTAAAGGGGCAGGATATGATGTGAAGGTTACTCAGGGCCTCCCTGCTCTGAGGCCCTGGGGTTTGGTGTCTTGTTGTGAAGTGTCCATGAGGGGAAGGGCAGCCCACGTGGCAGTGCTGGGATCATG	.	PASS	PRECISE;SVTYPE=INS;SVLEN=7231;END=31971542;CIPOS=-0,0;CILEN=-4,4;RE=12;RNAMES=NULL	GT:DR:DV:PL:GQ	./.:.:12:.,.,.:.
1	31971545	cuteSV.BND.7	N	N[hs37d5:6421844[	.	PASS	PRECISE;SVTYPE=BND;RE=34;RNAMES=NULL	GT:DR:DV:PL:GQ	./.:.:34:.,.,.:.
1	31981721	cuteSV.INS.372	T	TTTCCTTTCCTTTCCTTTCCTTTCCTTTCCTTT	.	PASS	PRECISE;SVTYPE=INS;SVLEN=32;END=31981721;CIPOS=-2,2;CILEN=-2,2;RE=28;RNAMES=NULL	GT:DR:DV:PL:GQ	./.:.:28:.,.,.:.
1	32766717	cuteSV.DEL.196	TTAAGAAAGTCCTTGGATGAAGCTGGAAAGGCAGAT	T	.	PASS	PRECISE;SVTYPE=DEL;SVLEN=-35;END=32766752;CIPOS=-2,2;CILEN=-0,0;RE=10;RNAMES=NULL;STRAND=+-	GT:DR:DV:PL:GQ	./.:.:10:.,.,.:.
1	33005341	cuteSV.INS.373	G	GGCGCCGAGGCGAGCGGGCGCCATTTGCAGCCCGGGGCGCAGTGGCGGCGGCGGCGGCGCCGGCTCCGAGGGGCTGTGGGCGGCCACGGAGGAGGCGCGGGCGGCTGCGGCGGCGGCGGCGGGCCCAGCCCGGGCGGCGGCGGGCGTTGGTGGGCACCGGCTCCCGGCCGCCCCTCCCCGCGCCCGGCCGCGCCTCCCAGCCCGCGGGGCCGGCCCTTTCTGC	.	PASS	PRECISE;SVTYPE=INS;SVLEN=222;END=33005341;CIPOS=-0,0;CILEN=-0,0;RE=32;RNAMES=NULL	GT:DR:DV:PL:GQ	./.:.:32:.,.,.:.
1	33046783	cuteSV.INS.374	T	TTATATATAAATATATAACTATATTATAATATAGTTATAATATATAATATATATTATAACTATATTAAAATATATAAATTATATAATATATATTATATATTGTATATTATATAATTTATATAATATATTATATGTTATATAATATATATTATATATTGTATATATTATATTATATATTATATATTTTATATATCATATATAGTATGCTATATAATATATATTTTTATATATTATATAGTATACTATATATTTTTATATATTATATATAATATATATAATTATATATCATATATATTTATATAATATATGATATATAATATATAATATATATTATGTATTATATAATTATATAAAATATATCATATATTATATATTATAAATAATATATTATATATATTATATATTATAAATAATATATTATATATTATATTATATATTATAAATAATATATATATATTATATTATATATTATAAATAATATATTATATATTATATTATATATTATAAATAATATATTATATATTATATTATATATTATAAATAATATTATTATATTATATTATATATTATAAATAATATATTATATATTATATTATATATTATAAATAATATATTATATATTATATTATAAATAATATATTATATTATAATAATATATTATA	.	PASS	PRECISE;SVTYPE=INS;SVLEN=661;END=33046783;CIPOS=-0,0;CILEN=-8,8;RE=19;RNAMES=NULL	GT:DR:DV:PL:GQ	./.:.:19:.,.,.:.
1	33156761	cuteSV.DEL.197	GTGAGCCCAGATCATGCCACTGCACTCCAGCCTGGGTGACAGAGCGAGACTCCTTCTCAAAAAACAAAAAAAAACAACAAAAAAAATTTGCCAGGCGTGGCACTGTGCACCTGTAGTCCCAGCTACTCGGGAGGCTGAGGCAGGAGAACTGCTTGAACCCGGGAGGTAGAGGTTGCAA	G	.	PASS	PRECISE;SVTYPE=DEL;SVLEN=-177;END=33156938;CIPOS=-0,0;CILEN=-0,0;RE=11;RNAMES=NULL;STRAND=+-	GT:DR:DV:PL:GQ	./.:.:11:.,.,.:.
1	33439881	cuteSV.DEL.198	GCCTCCCTCCCGGACGGGGCGGCTGGCCGGGCAAAAGGGCTCCTCACTTCCCAATAGGGGCAGCCGGGCAGAGGCGCCCCTCACCTCCCGGACGGGGCGGCTGGCCAGGCGGGGGGCTGACCCCCCCA	G	.	PASS	PRECISE;SVTYPE=DEL;SVLEN=-127;END=33440008;CIPOS=-2,2;CILEN=-0,0;RE=18;RNAMES=NULL;STRAND=+-	GT:DR:DV:PL:GQ	./.:.:18:.,.,.:.
1	33518108	cuteSV.INS.375	C	CGGCCAGCCGCCCCGTCCGGGAGGGAGGTGGGGGGGTCGGCCCCCCGCCCGGCCAGCCGCCCCGTCCGGGAGGGAGGTGGGGGGGGGTCGGCCCCCCTGCCT	.	PASS	PRECISE;SVTYPE=INS;SVLEN=101;END=33518108;CIPOS=-0,0;CILEN=-0,0;RE=24;RNAMES=NULL	GT:DR:DV:PL:GQ	./.:.:24:.,.,.:.
1	33652418	cuteSV.INS.376	A	ATAAATAAAACAATGTTGTATGTTGACTGGTTGCTAAAAATGTGGCCAGAGACTCACAGGAGCCTGATGCCATAGCTCTTTTAAGGGCTACAGAGAGTAATGAGAGTCGGCTGTATTTAAAATTGTTGCATGTAACAGCATCCACCAATACAAGATACAACATCCACGTCCCTTCCTATCCAGGTTACATTTGCTCAAGCCCACTTGAAGGCAGAGGAGCAGAAGAAGGAACATTGAGCAACTTCCGAGTGCCACGCACTGTGCTAGGTGCTTCATGTGTGTTATTTGATTTGATCCTCACAATAGGATCAAATCTCCAGATTTGACTTGTTTCTCCCCATTGGCAGATGAGGAAACTGTGGCTGGGAGTGGGGAAGTGACTTATCTAAAACCAGGACAAGTAAGCGGCACAGGCTCCTCCTCCTGTGATTCTTGCCTGGGGCCCAAGCAGCTGGAGATGACTCCACATTGTGCAGGCTGGCTGGGCCACAGCTGAGCGGTCAGCTCCACCTAGCAGACTTTATAAATGGGCCAAGCTGGGCTCTGTCGCTCAGTGCCTCCTCCCTATTCCAACCTTTGCCTGGCTCCTGTAACCCCACAGAGACACCCCTGCTTCCTCTCAGTGGGGGACCTTGCCTCCTGCTCCATGGGGGAAGTGGAGCCCCCTCCGTGGGGATGTCCCAACTTCCAGTCCCTCCAACCTATCAACTTATCTATAGAAACACCTCAAGTACTCTGTGAAATGAAGCAGAGAGTAGAACAAAAAAATGACTGAAATAAATGCATTTCTAACATTATTCATCTTCACCCCCTTTCCCTGGTCCCAGAGGATGAAGCTCACCTTCTGTTGAGAATGGATTCCTCCCCTAGGGCCCCTTGAATCCACTCAGGCCTCTTCTGGGAACTGACTCCTTCAATGAGCCCACTTTTGACTCTGTATTTTTGTCTCCTTCCTTGTCATTGGCTGCTTTTCCTCAGCCTAGAAACAGGCTCAACTTCCTATTCAAATGATACTCTCTACAGTTGCCCCACCTTGAGCTACCACCTCATTTCTTGCCTGTCTCTAGCCCAGCACTTTGAGAGAATTGTCTGTACATCCTCCTGCGTCACCATCAGCCCATTGCAGCCTGCGCATCCTCCTGGGCCAGCAGCAGCCCACTGCAGCCTGCACATCCTCCTGGGCCAGGACCAGCCCTCTGCAGCCTGCACATCCTCCTGGGCCAGGGCCAGCCCTCTGCAGCCTGCACATCCTCCTGGGCCAGGACCAGCCCACTGCAGCCTGCACATCCTCCTGGGCCAGCACCAGCCCACTGCAGCCTGCACATCCTCCTGTGCCAGCATCAGCCCACTGTGGCCTGTGCATCCTCTTGGGCCAGCATCAGCCCACTGCAGCCTGGCTCTGCTCCCCCACCACTCCACTCATCATCTCCTAATTGCCAATTAAAAATACTTTCGGAGACACAGTTGCTGCTGTAGAAAAACAAAAGAGAGGAAAACTAAGAAGCCACCATTCAGAAAGAACTATTGTTAATACTTGGATCATATCCTCAGATCTTTTTCATATATTCTATATATGTGTGCACATGTGTGCACACACAAACTCGGGTGTAGGGGTAAGGAGAAGGGGAGTCAGGGGAGAGAGGGAGAAAGATATTTTT	.	PASS	PRECISE;SVTYPE=INS;SVLEN=1657;END=33652418;CIPOS=-0,0;CILEN=-0,0;RE=13;RNAMES=NULL	GT:DR:DV:PL:GQ	./.:.:13:.,.,.:.
1	33773311	cuteSV.INS.377	T	TCCCCACCTCACCCCACTCCCACCTCCCCCCCAC	.	PASS	PRECISE;SVTYPE=INS;SVLEN=33;END=33773311;CIPOS=-4,4;CILEN=-0,0;RE=21;RNAMES=NULL	GT:DR:DV:PL:GQ	./.:.:21:.,.,.:.
1	33859325	cuteSV.INS.378	A	AAACGATGACCTCAGCTGCTGCACAGCTCTTCACTGTTCTCTTAATACC	.	PASS	PRECISE;SVTYPE=INS;SVLEN=48;END=33859325;CIPOS=-0,0;CILEN=-0,0;RE=27;RNAMES=NULL	GT:DR:DV:PL:GQ	./.:.:27:.,.,.:.
1	34330530	cuteSV.INS.379	A	AGGAGAGGGGAAGGGAGGAGAAGGGAAGGGAGGGGAAGGGAGGGAGAAGGAGTGGGATGGAGGGAGAGAAGGGGGAGGAGGGGGAGGGAGAGGATGGGGAGAGTGAGGAGGGGAGGGGAGGGGAGGGAGAGGAGGGGAAGGGAGGGAGAGGAGGGGGAGAGAGGGGAAGGGAGGGAGAGGAGGGGGAGAGAGGGGAAGGGAGGGAGGGGAGGGGGAGGGAG	.	PASS	PRECISE;SVTYPE=INS;SVLEN=220;END=34330530;CIPOS=-0,0;CILEN=-0,0;RE=29;RNAMES=NULL	GT:DR:DV:PL:GQ	./.:.:29:.,.,.:.
1	34568173	cuteSV.DEL.199	TGATCCAGCCATATCCCTGTAATCCGGCCATATCCCTGTGATCCAACCATATCCCTGTAATCCGGCCATATCCCTGTAATCCAACCATATCCCTG	T	.	PASS	PRECISE;SVTYPE=DEL;SVLEN=-94;END=34568267;CIPOS=-1,1;CILEN=-0,0;RE=14;RNAMES=NULL;STRAND=+-	GT:DR:DV:PL:GQ	./.:.:14:.,.,.:.
1	34568275	cuteSV.INS.380	G	GCCATATCCCTGTAATCCGGCCATATCCCTGTAATCCGGCCATATCCCTGTGATCAGCCATATCCCTGTAATCCGGCCATATCCCTGTGATCCAA	.	PASS	PRECISE;SVTYPE=INS;SVLEN=94;END=34568275;CIPOS=-0,0;CILEN=-0,0;RE=18;RNAMES=NULL	GT:DR:DV:PL:GQ	./.:.:18:.,.,.:.
1	34789496	cuteSV.INS.381	T	TTTCTTTCCTTCCTTCCTTCCTTCCTTTCCCTTCCTTCCTTCCTTCCTTC	.	PASS	PRECISE;SVTYPE=INS;SVLEN=49;END=34789496;CIPOS=-17,17;CILEN=-3,3;RE=8;RNAMES=NULL	GT:DR:DV:PL:GQ	./.:.:8:.,.,.:.
1	35007067	cuteSV.INS.382	G	GCAATACTCCCAGATTGATCTACAGGGTTAACACAGTCCCTGTCAAAATATCAACTTGCCTTTTTTGCAAAAGTGGAAAAGCCAATCTTCAAATCACATGGAAATTCAAGAGACCTAAAATAGCTAAAACAATCTTTAAAAAGAACAAAGTTGGAAGACTCACATTTCCGGATTTCAAAACTTGCTACAAAATTACAGTGCTATTAAAACAGTGTGGTACTGGCATAAGGACAGACATAAAGATCAATAGAATTGAATTGAAAGTACAGAAATAAACCCTTACATTTGTGGTCAATTGATTTTCAACAAGAGTGCCAAGACAATTCAAGGGAGAAAGAACAATCATTCAACAAATAGAACTAAAACAACTGGATATTCACATGCAAATGAATAAATTTGGACTCCTACCTCATAAAACACAAAAAAAAAACCACCCCAAAATGGATCATAGACATAAATGTAAGTGTTAAAACTCTAAGACAAAAACTAGGAGTAAATCCTTGGAAACTTTGATTAGATAATATTTCCTTCTTTCTGCTTATTTTGGGTTTAATTTGCTTTTATTTTTCTACTTTCTTAAGGTTTTTATATACTGTACCAAAAGCACAAGCAGTAAGAGAAAAAACCTGGCAAATTGGACTACATCAATATTAAAAAATTTATGTTATGAAAAATGTCATCAAGAAAGTGAAACAACAACCCACAGAATGAAAGAAAATATTTACAAATTTTCTATCTAATACAGAACTTGTAACCAGCATGTATTTTTAAAATCTCTTATGAATCAATAATAAAAATACAAATAACCCAATTTTAAAATGGACAAAGGATCTGAATAGACATTTTTCCAAGAGAGATATACAAATGGCCAAGAAGCGCATAAAAAGATGTTCGACATCATTAGTAATCAGGGA	.	PASS	PRECISE;SVTYPE=INS;SVLEN=913;END=35007067;CIPOS=-0,0;CILEN=-3,3;RE=14;RNAMES=NULL	GT:DR:DV:PL:GQ	./.:.:14:.,.,.:.
1	35243209	cuteSV.DEL.200	CACAACCACATATGCACACAGCCTCCCACACCACCCCAGCCATCTCCATCATCACACACATTC	C	.	PASS	PRECISE;SVTYPE=DEL;SVLEN=-62;END=35243271;CIPOS=-3,3;CILEN=-0,0;RE=18;RNAMES=NULL;STRAND=+-	GT:DR:DV:PL:GQ	./.:.:18:.,.,.:.
1	35243318	cuteSV.INS.383	A	ATCATCACACACATTCACAACCACACATGCACACAGCCTCCCACACCACCCCAGCCACCTCCATCATCACACACATTCACAACCACACATGCACACAGCCTCCCACACCACCCAGCCATCTCCACCATCACACACATTCACAACCACACATGCACACAGCCTCCCACACCACCCCAGCCATCTCCG	.	PASS	PRECISE;SVTYPE=INS;SVLEN=185;END=35243318;CIPOS=-7,7;CILEN=-0,0;RE=20;RNAMES=NULL	GT:DR:DV:PL:GQ	./.:.:20:.,.,.:.
1	35304941	cuteSV.INS.384	A	AAAGAGAAGAGAAGAGAAGAGAAGAAGAGAACAGAAGAGAAGAGAAGAGAAGAGAAGAGAAGAGAAGAG	.	PASS	PRECISE;SVTYPE=INS;SVLEN=68;END=35304941;CIPOS=-2,2;CILEN=-1,1;RE=14;RNAMES=NULL	GT:DR:DV:PL:GQ	./.:.:14:.,.,.:.
1	35371617	cuteSV.INS.385	T	TTATATATATATATATATATATATATATATATATATAA	.	PASS	PRECISE;SVTYPE=INS;SVLEN=37;END=35371617;CIPOS=-1,1;CILEN=-1,1;RE=40;RNAMES=NULL	GT:DR:DV:PL:GQ	./.:.:40:.,.,.:.
1	35622651	cuteSV.INS.386	C	CAAAAAAAAAAAAAAAAAAAAAAAAAAAAAAAAAAAAAAAACCAGTAACTTTCTTTTTCTTGAGGCTTTGAAAACGACCTGGTCTGGTCTTTGTTAAATAATGAACCAAGCAAGTAGAGAAAAAAAAATTATTGGATAGGTTTATTGAGGGGTGAAATAAACTGTTATTTTCTTGTTCTGATCAAGAACATTTAAAAACGATTCCTATTTATTAACCCTTGAATACATATGCTATTCTTAGAATTTCTAGTCTACCATAGGATACTAAAGACCCAAACTACACCAGATCTTCAAACATCTCAGCATGAGCAGAGCTCATGGATCCTCTTCACAAATTCAATGTGTGACTCTAGTTAAGACATTACCGCATCAAAGTGTCCTTACCTACAGGAGACAGCAATAAAAGTCTCTAAGGTAATCATGGCCAGGGGTTTTGGAAAAATCAATCTACACACCTGGCACACATAAAGTTCTTTTTTTTTTTTTTTTTTTTTTTTTTCAAAAGAAACAGCAACTGGGTGCAGTGGCTCAGGCCTGTCATCCCGGCACTTTGGGAAGCCAAGGTGGGAGGATTGCTTGAGCCCAAGAGTTAGAGACCAGCCTGACTAACATGGCAAGACCCTGTCTCTACAAAACAAAATTAAAAATTAGCTGGGCATGGTAGCACACACCTGTGGTTCCAGCTACCTGGGAGGCTGAGATGGGAGGATCACCTGAGCCTGGGAGGTTGAGGCTGCAATGAGCCATGGTCATGCCACTGCACTCCAGCCTGGGTGACAGAGTGAGACCCCATCTCTAAAATAAATATAATAAAATAATAAAATAGAAATAACTTCCCACATAGTATTATAATATTAACTTTCTGGCCAGGCGCAGTGGCTCATGCCTGTAATCCCAGCACTTTGGGAGGCTGAGGCAGGTGGATCACCTGAGGTCAGGAGTTCAAGACCAGCCTGCCAACAGGGTGAAATCCCCTCTCTACTAAAAATACAAACTAATTTGCCAGGTGTGGTGGTGCACGATTGTAGTCCCAGCTACTTGGGAGGTTGAAGCACGAGAATAGCTTTAACCCGGGAGGCAGAGGCTACAGTGAGCTGAGATCATGCAGCTGCACTCTAGCCTGGGAGACAAGAGCAAAACTCTGTCTCAA	.	PASS	PRECISE;SVTYPE=INS;SVLEN=1149;END=35622651;CIPOS=-0,0;CILEN=-2,2;RE=8;RNAMES=NULL	GT:DR:DV:PL:GQ	./.:.:8:.,.,.:.
1	35627127	cuteSV.DEL.201	CGGGCGTGGTGATGGGCGCCTGTAGTCCCACCTACTCAGGAGGCTGAGGCAGGAGAATGGCATGAACCTGGGAGGCGGAGCTTGCAGTGAGCCGAGATCATGCCACTGCACCCCAGCCTGGGCAACAGAGCGAGACTCCGTCTCAAAACAAAACAAAACACAACAAAAAAAAACAGAAATAGGCCGGGTGCAGTGGCTCACGCCTGTAATCCCAGCACTTTGGGAGGCCGAGGAGGAGTCAGATCACTTGAGGTCAGGAGTTCGAGACCAGCCTGGCCAACATGGTGAAACCCTGTCTCTACTAAAAATACAAAAATTAGCT	C	.	PASS	PRECISE;SVTYPE=DEL;SVLEN=-321;END=35627448;CIPOS=-0,0;CILEN=-0,0;RE=20;RNAMES=NULL;STRAND=+-	GT:DR:DV:PL:GQ	./.:.:20:.,.,.:.
1	35725854	cuteSV.INS.387	G	GAAGTTACATATGTAACTTACTACTTCTGTAGTAGAAAGTTACATATGTAACTTACTACTTCTGTAGTAGAAAGTTACATATGTAACTTACTACTTCTGTAGTAGAAAGTTACATATGTAACTTACTACTTCTGTAGTAGAAAGTTACATATGTAACTTACTACTTCTGTAGTAGAAAGTTACATATGTAACTTACTACTTCTGTAGTAGAAAGTTACATATGTAACTTACTACTTCTGTAGTAGAAAGTTACATATGTAACTTACTAC	.	PASS	PRECISE;SVTYPE=INS;SVLEN=268;END=35725854;CIPOS=-31,31;CILEN=-21,21;RE=20;RNAMES=NULL	GT:DR:DV:PL:GQ	./.:.:20:.,.,.:.
1	36042533	cuteSV.DEL.202	GGACCCCAGCGCCAGCGGGACCCCAGCGCCAGCGG	G	.	PASS	PRECISE;SVTYPE=DEL;SVLEN=-34;END=36042567;CIPOS=-4,4;CILEN=-0,0;RE=22;RNAMES=NULL;STRAND=+-	GT:DR:DV:PL:GQ	./.:.:22:.,.,.:.
1	36676327	cuteSV.INS.388	T	TATATCATATATATATATCATATATATATCATATATATATATCATATATATATCATATATATATATCATATATATATATGATATATATATCATATATATATCATATATATATGA	.	PASS	PRECISE;SVTYPE=INS;SVLEN=113;END=36676327;CIPOS=-2,2;CILEN=-3,3;RE=24;RNAMES=NULL	GT:DR:DV:PL:GQ	./.:.:24:.,.,.:.
1	36679544	cuteSV.DEL.203	GAAAGAAAGAAAGAAAGAAGGAAAGAGAAAGAAAGAAAGAAAGAAAGAAAGAAAGGAAAGAAA	G	.	PASS	PRECISE;SVTYPE=DEL;SVLEN=-62;END=36679606;CIPOS=-1,1;CILEN=-2,2;RE=17;RNAMES=NULL;STRAND=+-	GT:DR:DV:PL:GQ	./.:.:17:.,.,.:.
1	36719361	cuteSV.INS.389	A	ATTTTTTTTTTTTTTTTTTTTTTTTTTTTTT	.	PASS	PRECISE;SVTYPE=INS;SVLEN=30;END=36719361;CIPOS=-0,0;CILEN=-0,0;RE=12;RNAMES=NULL	GT:DR:DV:PL:GQ	./.:.:12:.,.,.:.
1	36733250	cuteSV.DEL.204	AGGAGGCCAGAGCAGATTCTTTTGTTATTTGTTAACTGATACTAGGGCTTGAAAGGAGGTAAGTCAAGAAGAGGTAGGATGGGCTCCCTGCTGGATAGACGGGAGCCCATATTCCCCGCACCCACTCACAGAATACGGGGCATCCGGGGGCTTTCGGAGACTGAGTTCTGTTAGAAAAGGTCTGTTTTACAACTGGGAATCCAAAACATCCAAAGTGAATAGCAGT	A	.	PASS	PRECISE;SVTYPE=DEL;SVLEN=-225;END=36733475;CIPOS=-0,0;CILEN=-0,0;RE=16;RNAMES=NULL;STRAND=+-	GT:DR:DV:PL:GQ	./.:.:16:.,.,.:.
1	36749217	cuteSV.DEL.205	TGCTGTTTATTTCAGATGAGTATCTAGAATCCTTGTCTTAGATGAATTGATTA	T	.	PASS	PRECISE;SVTYPE=DEL;SVLEN=-52;END=36749269;CIPOS=-0,0;CILEN=-0,0;RE=21;RNAMES=NULL;STRAND=+-	GT:DR:DV:PL:GQ	./.:.:21:.,.,.:.
1	36868821	cuteSV.DEL.206	TTTTATATATATATATATATATATATATATATA	T	.	PASS	PRECISE;SVTYPE=DEL;SVLEN=-32;END=36868853;CIPOS=-0,0;CILEN=-0,0;RE=7;RNAMES=NULL;STRAND=+-	GT:DR:DV:PL:GQ	./.:.:7:.,.,.:.
1	36962276	cuteSV.INS.390	T	TTTTTTAATTGTTTAAAAAATTAAAAAAAAA	.	PASS	PRECISE;SVTYPE=INS;SVLEN=30;END=36962276;CIPOS=-4,4;CILEN=-0,0;RE=17;RNAMES=NULL	GT:DR:DV:PL:GQ	./.:.:17:.,.,.:.
1	37009730	cuteSV.DEL.207	ATATTCTAAAATGTATATGGAATATACATCATATG	A	.	PASS	PRECISE;SVTYPE=DEL;SVLEN=-34;END=37009764;CIPOS=-0,0;CILEN=-0,0;RE=11;RNAMES=NULL;STRAND=+-	GT:DR:DV:PL:GQ	./.:.:11:.,.,.:.
1	37009734	cuteSV.DEL.208	TCTAAAATGTATATGGAATATACATCATATGTATTCTAAAATGTATATGGAATATACATCATATGTAT	T	.	PASS	PRECISE;SVTYPE=DEL;SVLEN=-67;END=37009801;CIPOS=-7,7;CILEN=-0,0;RE=17;RNAMES=NULL;STRAND=+-	GT:DR:DV:PL:GQ	./.:.:17:.,.,.:.
1	37098191	cuteSV.DEL.209	ATGTGTATATATATATATATATACACATATATATATAT	A	.	PASS	PRECISE;SVTYPE=DEL;SVLEN=-37;END=37098228;CIPOS=-1,1;CILEN=-0,0;RE=12;RNAMES=NULL;STRAND=+-	GT:DR:DV:PL:GQ	./.:.:12:.,.,.:.
1	37154124	cuteSV.INS.391	G	GTATGGGAAGGGGTATGGGAAGGGGAAAGGATATGGGAAGGGAAAGGAGTATGGGAAGGGATATGGGAAGGGGTATGGGAAGGGGAAGGGATATGGGAAGGGGAAGTGGAAGGGGAAGGGGTATGGGAAGGGGAAGGGGTATGGGAAGGGTAAGGGATATGGGAAGGGGAAGCGGTGTGGGAAGGGGAAGGGGGAAGGGGTGTGGGAAGTATGGTAAGGGATATGGGAAGGGGTGTGGGAAGGGAAGGAGAAGGGGTACGGGAAGGGGAAAGGATGTGGAAGGGGAAGTGGTGTGGGAAGGGGAAGGGTATGGGAAGGGGAAGGGGTGTGGGAAGGGG	.	PASS	PRECISE;SVTYPE=INS;SVLEN=337;END=37154124;CIPOS=-13,13;CILEN=-17,17;RE=17;RNAMES=NULL	GT:DR:DV:PL:GQ	./.:.:17:.,.,.:.
1	37165989	cuteSV.DEL.210	CTCCCTCCCTTCCTTTTTTCCTTCTTTCCTTCTTTTTTCCTTCCTTCCTTCCCTCCCTCCCTCCCTTCCTTCCTTTTTTCCTTCCTTCCCTCC	C	.	PASS	PRECISE;SVTYPE=DEL;SVLEN=-92;END=37166081;CIPOS=-14,14;CILEN=-0,0;RE=20;RNAMES=NULL;STRAND=+-	GT:DR:DV:PL:GQ	./.:.:20:.,.,.:.
1	37215795	cuteSV.INS.392	T	TAAAAAATTAAATTTAGGCCGGGCGCGGTGGCTCACGCCTGTAATCCCAGCACTTTGGGAGGCCGAGGCGGGTGGATCATGAGGTCAGGAGATCGAGACCATCCTGGCTAACAAGGTGAAACCCCGTCTCTACTAAAAATACAAAAAATTAGCCGGGCGCGGTGGCGGGCGCCTGTAGTCCCAGCTACTCGGGAGGCTGAGGCAGGAGAATGGCGTGAACCCGGGAAGCGGAGCTTGCAGTGAGCCGAGATTGCGCCACTGCAGTCCGCAGTCCGACCTGGGCGACAGAGCGAGACTCCGTCTCAAAAAAAAAAAAAAAAAAAAAAAAAAAAAAAAAAAA	.	PASS	PRECISE;SVTYPE=INS;SVLEN=339;END=37215795;CIPOS=-0,0;CILEN=-1,1;RE=17;RNAMES=NULL	GT:DR:DV:PL:GQ	./.:.:17:.,.,.:.
1	37259423	cuteSV.INS.393	T	TTGGGTGGATGGATGGATCGATGGATGGATGGATGGATGGTTGGGTGGATGGATGGATCGGTGGATGGATGGATGGATGGATGGGTGGGTGGACGGATGGATCGGTGGATGGATGAATGGGTGGATGGATGGATGGATGGGTGGATGGATGGATGGGTGGATGGACGGATGGATGGATGGGTGGACAGATGGATGGGTGGGTTGATGGATGGATGGGTGGATGGATGGATGGATGGATGGGTGGATGGGTGGATGGATGGATGGATGGGTGGATGGATGGAGGGGTGGATGGATGGATGGATGGGTGGGTGGATGAATGGGTGGTTGGATGGATGGATGGATGGATGGGTGGATGGGTAGATGGATGGATGGGTGGGTGGATGGATGGCTGGGTGGATGGGTGGATGGATGGATGGGTGGGTGGATGGATGGCTGGGTGGATGGATGGGTGGATGGATGGATGGATGGATGGATGAATGGGTGGATGGATGGATGGATGGATGGATGGGTGGATGGGTGGATGGATGGATGGGTGGGTGGATGGATGGATGGGTTGGTGGATGGATGGATGTATGGGTGGATGTATGTATGTATGTATGTATGGGTGGGTGGATGGATAGATGGATGGATGGATGGGCGGATGGATGGATGGGTGGGTGGGTGGATGGATGGGTGGATGGATGAATGGGTGGATGGGTGGATGGATGGATGGGTGGGTGGATGGATGGGTGGATGGATGGATGGGTGGATGGATGGATGGGTGGGTGGGTGGATGGATGGA	.	PASS	PRECISE;SVTYPE=INS;SVLEN=780;END=37259423;CIPOS=-0,0;CILEN=-0,0;RE=26;RNAMES=NULL	GT:DR:DV:PL:GQ	./.:.:26:.,.,.:.
1	37423055	cuteSV.INS.394	T	TATGAGCCTGTGTGCCCTGTGACTCTGTGCCCTGTGAGCCTGTGTGCCCCATGACTCTGTGCCCC	.	PASS	PRECISE;SVTYPE=INS;SVLEN=64;END=37423055;CIPOS=-0,0;CILEN=-0,0;RE=14;RNAMES=NULL	GT:DR:DV:PL:GQ	./.:.:14:.,.,.:.
1	37423055	cuteSV.INS.395	T	TGTGAGCCTGTGTGCCCTGTGACTCTGTGCCCTGTGAGCCTGTGTGCCCCATGACTCTGTGCCCCTTGAGTCTGTGTGCCCGTGAGTCTCTGCCCATGAGCCTGTGTGCTCTGAATCTGTGCCCCGTGAGCCTGTGTGCTCCGTGAGTCTGTGCCCCGTGAGCCTGTGTGCCCCGTGAGCCTGTGTGTCCCGTGAGCCATGTGCCTCATGACTCTGTGCCCCGTGAGCCTGTGTGCCCTGTGAGTCTATGCCCCATGAGCATGTGTGCCCCATGACTCTGCGCCCCATGACTCTGTGCCCC	.	PASS	PRECISE;SVTYPE=INS;SVLEN=300;END=37423055;CIPOS=-0,0;CILEN=-0,0;RE=17;RNAMES=NULL	GT:DR:DV:PL:GQ	./.:.:17:.,.,.:.
1	37423734	cuteSV.DEL.211	GTGTGCCCCGTGACTCTGTGCCCTGAGTCTGTGTGCCCTGTGAGTCTGTGCCCCTGAGTCTGTGTGCCCTGTGAGTCTGTGCCCCGTGAGCCTGTGTGCCCCGTGAGCCTGTGTGTCCCATGACTCTGTGCCCCGTGAGTCTGTGTGCCCCATGACTCTGTGCCCCCTGAGTCTGTGTGCCCGGTGAGTCTGTGCCCCATGAGCCTGTGTGCTCTTTGAATCTTTGCTCCATGAGCCTGTGTGCTCTTTGAATCTGCGCCCTGTGAGCCTGTGTGCCCCGTGAGT	G	.	PASS	PRECISE;SVTYPE=DEL;SVLEN=-284;END=37424018;CIPOS=-1,1;CILEN=-0,0;RE=13;RNAMES=NULL;STRAND=+-	GT:DR:DV:PL:GQ	./.:.:13:.,.,.:.
1	37424202	cuteSV.DEL.212	TGAACCTGTGTGCCCTGTGAGCCTGTGTGCCCTGTGACTGTGTGCCCAATGAGCCTGTGTCCCGTGAGCCTGTGTGCCCTGTGAGTCTGTGCCTTGTGACTCTGTGCCCCATGACTCTGTGCCCCGTGAGCCTGTGTGTCCCATGAACCTGTGTGCCCTGCGAGCCTGTGTGCCCTGTGACTGTGTGCCCAATGAGCCTGTGTCCCGTGAGCCTGTGTGCCCTGTGAGTCTGTGCCTTGTGACTCTGTGCCCCATGAGCCTGTGTGTCCTGTGAGCCTGTGTGCCCTGTGAGTCTGTGCCTTGTGACTCTGTGCCCCATGAGCCTGTGTGCCCTGTGAGCCTGTGTGCCCTGTGAGCCTGCACCCCATGAGCCTCTGTGACCTGTGAGTTTGTGAGTCTGTGCCCCGTGACTCTGTGCCCCATGAGCCTGTGTGCCCTGTGAGTCTGTGTGCCCTGTGAGCCTGCACCCCATGAGCGTCTATGACCTGTGAGTCTGTGAGTCTGTGCCCCATGACTCTGTGCCCCATGAACCTGTGTGTCCTGTGAGCCTGTGTGCCCTGTGAGCCTGTGTGTCCCATGACTCTGTGTCCCGTGAGCCTGTGTGCCCTGTGAACCTGTGTGCCCCATGACTCTGTGTCCCATGACCTGTGTGTCCGGTAAGTCTGTGCCCCGTGAGCCTGTGCCTGTGAGCCTGTGCCCTGTGAGCCTCTGTGCCCCATGACTCTGTGTGCCCGGTGAGCCTGTGTGTCCCGTGAGCCTGTGTGCCCTGTGAGTCTGTGTGCCCTGTGAGCCTGCACCCCATGAGCCTCTGTGATCTGTGAGTCTGTGAGTCTGTGCCCCGTGACTCTGTGCCCCATGAGCCTGTGTGGCCCCTGACTCTGTGCCCTGTGAGCCTGTGTGCCCTGTGACTGTGTGCCCTGTGAGCCTGTGTGCCCTGTAAGCCTGGGTGTCCCATGACTGTGTGCTCCATGAGCCTGTGTGCCCCATGACTCTGTACCCCATGAGCCTGTGTGCCCCGTAACTCTGTGCCCTGTGAGCCTATGTGTCCCATAAGCTTGTATGCCCTGTGAGTCTGTGTGCCCTGTGACTCTGTGCCCCTTGAGCCTGTGTGCTTTGTGAGTCGGTGTGTCCCATGAGTCTGTGCGCCCCATTGAGTCTGTGTGCCCTGTGAGCCTGTGTGCCCTGTGAGCCTGTGTACCCCATGACTCTGTGCCCCATGAGCCTGTGTGCCCTGTGAGTCTGTGTGCCCTGTGAGCCTGTGTGCCCCATGAGCCGTGTGCCCCATGATTCTGTGCCCCATGAGCCTGTGTGCCCTGTGAGCCTGTGTGCCCCATGACTCTGTGCCCTGTGAGCCTGTGTGCCCTGTGAGTCTATGCCCCATGAGCCTCTGTGCCCCGTGAGTCTGTGTGCCCCATAAGTCTGTGTGCCCCGCGAGTCTGTGTGCCCTGTGAGCCTGTGTGCCCTGTGAGCCATGTGCCCCATGACTCTGTGCCCCATAAGCCTGTGTGCTCTG	T	.	PASS	PRECISE;SVTYPE=DEL;SVLEN=-1512;END=37425714;CIPOS=-4,4;CILEN=-58,58;RE=16;RNAMES=NULL;STRAND=+-	GT:DR:DV:PL:GQ	./.:.:16:.,.,.:.
1	37425527	cuteSV.DEL.213	GTGCCCCATGACTCTGTGCCCTGTGAGCCTGTGTGCCCTGTGAGTCTA	G	.	PASS	PRECISE;SVTYPE=DEL;SVLEN=-47;END=37425574;CIPOS=-0,0;CILEN=-0,0;RE=12;RNAMES=NULL;STRAND=+-	GT:DR:DV:PL:GQ	./.:.:12:.,.,.:.
1	37568533	cuteSV.INS.396	G	GGAAGAGGAGGAGGAAGAGGAGGAGGAGGAAGAGGAGGAGGAGGAAGAGGAGGAGGAAGAGGAGGAGGAGGAAGAGGAGGAGGAGGAAGAGGAGGAGGAGGAAGAGGAGGAGGAAAAGGAGGAGGAGGAA	.	PASS	PRECISE;SVTYPE=INS;SVLEN=129;END=37568533;CIPOS=-2,2;CILEN=-0,0;RE=41;RNAMES=NULL	GT:DR:DV:PL:GQ	./.:.:41:.,.,.:.
1	37593865	cuteSV.INS.397	A	AGGCTACAGTTCCCACTCCCCGCCACTCCGCGGGCTACAGTTCCCACTCCCCGCCACTCCGCGGGCTACAGTTCCCACTCCCCGCCACTCCGCGGGCTACAGTTCCCACTCCCCGCCACTCCGCGGGCTACAGTTCCCACTCCCCGCCACTCCGCGGGCTACAGTTCCCACTCCCCGCCACTCCGCG	.	PASS	PRECISE;SVTYPE=INS;SVLEN=186;END=37593865;CIPOS=-4,4;CILEN=-0,0;RE=15;RNAMES=NULL	GT:DR:DV:PL:GQ	./.:.:15:.,.,.:.
1	37753993	cuteSV.DEL.214	TGGACTTCATTCTGTAGACTCTCAGGGGCCC	T	.	PASS	PRECISE;SVTYPE=DEL;SVLEN=-30;END=37754023;CIPOS=-0,0;CILEN=-0,0;RE=16;RNAMES=NULL;STRAND=+-	GT:DR:DV:PL:GQ	./.:.:16:.,.,.:.
1	37801061	cuteSV.INS.398	T	TATATATACATATATATATATATATATATATAATATATATATAC	.	PASS	PRECISE;SVTYPE=INS;SVLEN=43;END=37801061;CIPOS=-4,4;CILEN=-0,0;RE=24;RNAMES=NULL	GT:DR:DV:PL:GQ	./.:.:24:.,.,.:.
1	37816476	cuteSV.DEL.215	GGACCCTCTCTCTGGGCACCTTTCTCCTCTGTTAGACCAGCATTCCTCTGTAACTCATTTGGTATAAAAGAATTTGTTACCATTGATGAACCTACAATGAAACATCATCACCACCCAGAGTCCACAGTCCATAGTTTGCATCATGGTTCTCTCTGGGTATCCCCATTATAGTATCATACAGAGCATTTTCACTGCCCTAAAGATCTTCTATGCTCTACCTACTCATACCTTCCCACCCT	G	.	PASS	PRECISE;SVTYPE=DEL;SVLEN=-238;END=37816714;CIPOS=-0,0;CILEN=-0,0;RE=11;RNAMES=NULL;STRAND=+-	GT:DR:DV:PL:GQ	./.:.:11:.,.,.:.
1	37831009	cuteSV.INS.399	C	CATATATATATATATATATATATATATATATATATATATATATAT	.	PASS	PRECISE;SVTYPE=INS;SVLEN=44;END=37831009;CIPOS=-0,0;CILEN=-0,0;RE=19;RNAMES=NULL	GT:DR:DV:PL:GQ	./.:.:19:.,.,.:.
1	37895223	cuteSV.INS.400	T	TTCTCCCCCTTTTCCTCTCTCCTCTCTCTCCCCCTTTC	.	PASS	PRECISE;SVTYPE=INS;SVLEN=37;END=37895223;CIPOS=-4,4;CILEN=-1,1;RE=9;RNAMES=NULL	GT:DR:DV:PL:GQ	./.:.:9:.,.,.:.
1	37911781	cuteSV.INS.401	A	ACCTCCCTCCCTCTTTCCCTCTTTCCCTCTCTCTCTCCCTCCCTCTCTTCCTCTCTCTCTCCCTCTCTCCCTCTCTCTGTCCCTCTCTCCCTCTCTCTCTCTCCCTCTCTCTCCCTCTTTCCCTTTCTCTCTCCCCATCTCTCTTCCTCTCTCCCTCCCTCTCTCACTCTCTCCTCCCTCCCTCTCTCCCACTGTCCCTCCCTCTCTCCCTCCCTCTCTCCCTCCGTCCCTCTGTCTCTCCCTCTTTCCCTCTCTCCTTCCCTGTCTCTTCCTCTCTTCCTCCCTCTCTCTCCCTCTCTCCCTTCCTCTCTCCTCTCTCTCTCCCTCCCTGTCTCTGTCTCTCTTCCTCCCTCTCTCCCTCTCTCTCTCTCTCCCTCTCTCCCTCTGTCCCTCTCTCTCCCTCTTTCCCTCTCTCCTTTGTCCCTCTCTCTCTCCCTCTTTCCCTCTCTCTCCCTCTCTTTCTCTCTGCCTCTGTCCCTCTCTCTCTCCTTCTCTCCCTCCCTCTGTCCCTCTCTCCTCTCCCTTTCCCTCCCTCCCTGTCTCTTCCTCTCTTCCTCCGTCTCCCTCTCTCTCTCCCTCCCTCTCTCTCTCCCTTCCCTCCCTCTGTCCCTCTCTCTCTCCCTCTGTCCTTCTCTCTCTCCCTCTTTCCCT	.	PASS	PRECISE;SVTYPE=INS;SVLEN=650;END=37911781;CIPOS=-0,0;CILEN=-2,2;RE=19;RNAMES=NULL	GT:DR:DV:PL:GQ	./.:.:19:.,.,.:.
1	38000840	cuteSV.INS.402	T	TATATATATATATATATATATATATATATATAA	.	PASS	PRECISE;SVTYPE=INS;SVLEN=32;END=38000840;CIPOS=-0,0;CILEN=-0,0;RE=10;RNAMES=NULL	GT:DR:DV:PL:GQ	./.:.:10:.,.,.:.
1	38077349	cuteSV.DEL.216	CTTATCCCCATACTAGTTATTATCGAAACCATCAGCCTACTCATTCAACCAATAGCCCTGGCCGTACGCCTA	C	.	PASS	PRECISE;SVTYPE=DEL;SVLEN=-71;END=38077420;CIPOS=-0,0;CILEN=-0,0;RE=44;RNAMES=NULL;STRAND=+-	GT:DR:DV:PL:GQ	./.:.:44:.,.,.:.
1	38208245	cuteSV.DEL.217	TGAGAATGGCAGAGTGGACAGACAGAAAAAACCTAGGTCCTTGAGGACACTTTTGAGCTGCTGAATGAACCAAGCTTTAACTCTAGCCCTCTTATGTGAGCTAAGAAATCATTTAAGTTAAAGTCAGTTAGGGCCCAGCACTGTGGCTCATGCCTATAATCCCA	T	.	PASS	PRECISE;SVTYPE=DEL;SVLEN=-163;END=38208408;CIPOS=-0,0;CILEN=-0,0;RE=20;RNAMES=NULL;STRAND=+-	GT:DR:DV:PL:GQ	./.:.:20:.,.,.:.
1	38219328	cuteSV.DEL.218	GGGCGAGCGGGAGCAGGGGTGAGTGGGAGCAGGGGCGAG	G	.	PASS	PRECISE;SVTYPE=DEL;SVLEN=-38;END=38219366;CIPOS=-4,4;CILEN=-2,2;RE=28;RNAMES=NULL;STRAND=+-	GT:DR:DV:PL:GQ	./.:.:28:.,.,.:.
1	38405304	cuteSV.DEL.219	ACGGGGTTTCACCGTGTTAGCTAGGATGATCT	A	.	PASS	PRECISE;SVTYPE=DEL;SVLEN=-31;END=38405335;CIPOS=-0,0;CILEN=-0,0;RE=12;RNAMES=NULL;STRAND=+-	GT:DR:DV:PL:GQ	./.:.:12:.,.,.:.
1	38407630	cuteSV.INS.403	A	AAAAAAAAAAAAAAAAATATATATATATATATATATATATATATAT	.	PASS	PRECISE;SVTYPE=INS;SVLEN=45;END=38407630;CIPOS=-0,0;CILEN=-0,0;RE=12;RNAMES=NULL	GT:DR:DV:PL:GQ	./.:.:12:.,.,.:.
1	38432771	cuteSV.INS.404	T	TAGAAAAATTAGACCGGGCGCGGTGGCTCACGCCTGTAATCCTAGCACTTTGGGAGGCCGAGACGGGTGGATCACGAGGTCAGGAGATCGAGACCATTCTGGCTAACACGGTGAAACCTCGTCTCTACTAAAAATACAAAAAAAATAGCTGGGCGTGGTGGCGGGCGCCTGCAGTCCCAGCTACTCGGGAATGAGGCAGGAGAATGGCGTGAACCCGGGAGGTGGAGCGTGCAGTGAGCCAAGATCGCGCCACTGCACTCCAGCCTGGGGACAGAGCGACACTCCGTCTCAAAAAAAAAAAAAAAAAAAAAAAAAAAAAAAA	.	PASS	PRECISE;SVTYPE=INS;SVLEN=321;END=38432771;CIPOS=-0,0;CILEN=-1,1;RE=30;RNAMES=NULL	GT:DR:DV:PL:GQ	./.:.:30:.,.,.:.
1	38948624	cuteSV.INS.405	G	GATATATATATATATATATATTATATATATATATATATAT	.	PASS	PRECISE;SVTYPE=INS;SVLEN=39;END=38948624;CIPOS=-0,0;CILEN=-0,0;RE=9;RNAMES=NULL	GT:DR:DV:PL:GQ	./.:.:9:.,.,.:.
1	38950671	cuteSV.INS.406	C	CAAAAAAAAAACTTTAGTGATGGGGTCTTGCTCTGTCATACAGGCTGGAGTACAGTGGTGCAATCATAGCTCACTGCAG	.	PASS	PRECISE;SVTYPE=INS;SVLEN=78;END=38950671;CIPOS=-12,12;CILEN=-2,2;RE=26;RNAMES=NULL	GT:DR:DV:PL:GQ	./.:.:26:.,.,.:.
1	38996123	cuteSV.INS.407	A	AGTGGTTGGTCAGCACCTGCTGCCTGGTGGTGCTTTGTCAGCTCCTGCTGCCTGGTGGTGCTTAGTTAGTACCTGCCTGCCTGGTG	.	PASS	PRECISE;SVTYPE=INS;SVLEN=85;END=38996123;CIPOS=-0,0;CILEN=-0,0;RE=17;RNAMES=NULL	GT:DR:DV:PL:GQ	./.:.:17:.,.,.:.
1	39195375	cuteSV.INS.408	A	AAGAAAGAAAGAAAGAAAGAAAGAAAGAAAG	.	PASS	PRECISE;SVTYPE=INS;SVLEN=30;END=39195375;CIPOS=-15,15;CILEN=-4,4;RE=27;RNAMES=NULL	GT:DR:DV:PL:GQ	./.:.:27:.,.,.:.
1	39347975	cuteSV.DEL.220	TATATATATATATATATATATATATATATAT	T	.	PASS	PRECISE;SVTYPE=DEL;SVLEN=-30;END=39348005;CIPOS=-2,2;CILEN=-0,0;RE=34;RNAMES=NULL;STRAND=+-	GT:DR:DV:PL:GQ	./.:.:34:.,.,.:.
1	39411518	cuteSV.INS.409	G	GTCCCAGCTACTCGGGAGGCTGAGGCACAAGAATCGCTTGAACCTGGGAGGCTGAGGTTGCAGTGAGCTGAGATCGTACCACTGCACTCCAGCCTGGGTGACAGAGTGGGACTCTGTCTCAAAAAAAAAAAAAGAAGGAAAGAAAGAAAAGAAAAGTCATCTCAGAAAGAATAGATGGCAGCCTGTGGTTGAGTTAGTCTTTCCTGGATCTGGAGAAAGGAAGTGGGGCTCAGCGAAAGCCTGTCTGTGTATTTCACAAATGTGGCTTTTCCTCTACAGATATAAATCTCCTCCACAAAAAAGCAGCTTTTCAGGGCTATTCCTGTCTGCAGGCCCTCTGAATAGCCATATCAAAACAAGTCAAAGAAGTATATTTTGGGGTGAAATATTTTTGGTTTCTTTTCACACCAGCAAGGGCCATGCAGAGTATAGAGCCAAGGGAAAATAAGAGGAAAGGCCAGAACCGAGAGCCAAGCACACTGTCCACCACAGGGACAGAGCAGGGAGAAAGGACTCAGATGGCACAAAAGCAACCAAGCACTGGAAGGGACAGAGTAGTAGAAGGAGGAAACTGGGAGGTGCCTGGGCACTCATGTCGGGCACTGAGGCTTTCTGTAGGGAGCTTATACCTACATATGTATAAGGAAGTTACACCTCATCCACATTTTCTAACTAAAGTAGGTGGCAAGGATACCTGCTACGAGTTAGGAGGAGAGAGACTGGATGGAAGATTGAAGGAAATTGACAACTGCTTAAAAAAAAACAGCTGAGAGGAGAGAAAAGTGACCAAAGCAAGGTAGAAGCTCACAGAGGGATGCCAAGAATCACATCAAAATGGCACAGATCAACAAGCAGGCAAGAATGAGGGACCCTCAAGGAGTGAGAAACTGGGGAAACCAGGTCCTGTCCTGAGTGATATGTTAGTAAGATCAATGCGGCATGGGTGAGAGCCGGGCGAATGCCGCCAGCAATCATTTAGCACCCAGGACTGGAGACAGCTTTCACGTAAGATGAAAAATGTTGACTGGGCGCGGTAGCTCACGCCTGTAATCCCAGCACTTTAGGAGGCCGAGGGGGGTGGATCACGAGGTCAAGAGATCGAGACAAGCCTGGCCAACATGGTGAAATCCCATCTCTACTAAAAATACAAAAAAATTAGCTGGGCGTGGTGGCACGTACCTGTAGTCCCAGCTACTCAGGAGGCTGAGGCAGAAGAATCGCTTGAACCCGGGAGGTGGAGGTTGCAGTGAGCCAAGATCACGCCACTGCACTCCAGCCTGGGCGACAGAGCGAGACTCCGTCTCAAAAAAAAAAAGATGAAAAATGTCTACAGAATAAAGGTCCTGCTCAGCTATGGAAGTGCAAAGAGTATCAGGAGGCAGTGCTTGGTCGCAGAACTGTACCGGGGTTGTGGTTGGGCCACCTCAACTCTAACATCTAGTTATCCCTGGCTGTCAAAGACACTACTGACTGTTCAGCCCTCCAGCCAGCCTCCCTTGTTGTGATTTGATGCTCAACAAGCTGCTTTCTATGCTGTGTGATTTCAGAGAGAAAAGGTGTCTGCCACACCCGGTGTACTCACAAGTTAGGGAGCTCTCAGAAAACAAAGCCTTGTGATCTATTCAGAAATAGGAAAATAAAAAAGAAAACAAACCCTATATTTTATTTATCTCAGTGTCTCCAGCACCCAGAACAGGGATTAGCATTAAGTTTGGTTCAAAAAGGTGTTTGCAAAACGTATCTGGAGGAGGCTGATATGCCCTTAAATATTTGTAAATGAATAAATTTTCATTTAAAAGCCAGGTGCGGTGGCTCACGCCTGTAATCCCAGCACTTTGGGAGGCCGAAGCAGGAAGATCACCCAAGGTCAGGAGTTCGAGACCAGCCTGACCAACATGGTGAAACCCTGTCTCTACAAAAAATACAAAAAAATTAGCCAGGCATGGTGGTGCATGCCTGTAA	.	PASS	PRECISE;SVTYPE=INS;SVLEN=1961;END=39411518;CIPOS=-0,0;CILEN=-2,2;RE=12;RNAMES=NULL	GT:DR:DV:PL:GQ	./.:.:12:.,.,.:.
1	39510235	cuteSV.INS.410	A	AGGAGGAGAAGAAGAAGAGGAAAAGGAGGGGGAGGAGAAGGGGAGGGGGAGGAAAGAGGAGGAGAAGAAAGAAGAAGGAGAAGGAAGAAAGGAGGGAGGAGGAGGAGGAGAAGGGGGAGGGGGAGGAAGGAGGAGGAGAAGAATGAGAAGGAGAAGAAGAAGGAAGAAGAAGAAAGAAGGAAGAAGAAGGAGGAGGAGGAGGGGGGAGGAGGGGGAGGG	.	PASS	PRECISE;SVTYPE=INS;SVLEN=218;END=39510235;CIPOS=-0,0;CILEN=-0,0;RE=26;RNAMES=NULL	GT:DR:DV:PL:GQ	./.:.:26:.,.,.:.
1	39677662	cuteSV.INS.411	T	TAATAGTGGGTGATGGCCGGGCGCGGTGGCTCACGCCTGTAATCCCAGCACTTTGGGAGGCCGAGGCGGGCGGATCACGAGGTCAGGAGATCGAGGCCATCCCGGCTAAAACGGTGAAACCCCGTCTCTACTAAAAATACAAAAAAATTAGCCGGGCGTAGTGGCGGGCGCCTGTAGTCCCAGCTACTTGGGAGGCTGAGGCAGGAGAATGGCGTGAACCCGGGAGGCGGAGCTTGCAGTGAGCCGAGATCCCGCCACTGCACTCCAGCCTGGGCGACAGAGCGAGACTCCGTCTCAAAAAAAAAAAAAAAAAAAAAAA	.	PASS	PRECISE;SVTYPE=INS;SVLEN=318;END=39677662;CIPOS=-0,0;CILEN=-0,0;RE=22;RNAMES=NULL	GT:DR:DV:PL:GQ	./.:.:22:.,.,.:.
1	39700256	cuteSV.INS.412	C	CGGGCGGGGGGCTGACCCCCCACACCTCCCTCCTGGACGGGGCGGCTGGCCTGGCGGGGGGGCTTGACCGCCCCACCTCCCTCCCGGACGGGGCGGCTGGCCGGGCGGGGGGCTGACCCCCCCACCTCCCTCCCGGACGGGGCGGCTGGCCGGGCGGGGGGCTGACCCCCCCACCTCCCTCCCGGACGGGGCGGCTGGCCGGGCGGGGGGCTGACCCCCCCACCTCCCTCCCGGACGGGGCGGCTGGCCTGGCGGGGGGCTGACCGCCCCACCTCCCTCCCGGACGGGGCGGCTGGCCGGGCAGGGGGCTGACCCCCCCGCCTCCCTCCCGGACGGGGCGGCTGGCCGGGCAGAGGGGCTCCTCACTTCCCAGTAGGGGCGGCCGGGCAGAGGCGCCCCTCACCTCCCGGACGAGGCGGCTGGCTGGGCCGGGGGCTGACCCCCCCACCTCCCTCCCGGATGGGGTGGCTGGCCGGGCGGGGGGCTGACCCCCCCCACCTCCCTCCCAGACGGGGCGGCTGGCG	.	PASS	PRECISE;SVTYPE=INS;SVLEN=523;END=39700256;CIPOS=-6,6;CILEN=-3,3;RE=29;RNAMES=NULL	GT:DR:DV:PL:GQ	./.:.:29:.,.,.:.
1	39700490	cuteSV.DEL.221	CTCCCAGACGGGGTCGCGGCTGGGCAGAGGTGCTCCTCACA	C	.	PASS	PRECISE;SVTYPE=DEL;SVLEN=-40;END=39700530;CIPOS=-1,1;CILEN=-0,0;RE=17;RNAMES=NULL;STRAND=+-	GT:DR:DV:PL:GQ	./.:.:17:.,.,.:.
1	40512774	cuteSV.DEL.222	TATAATCTTATGGGATTTTGTGTTGATTAATCCCCATATAATCCCAT	T	.	PASS	PRECISE;SVTYPE=DEL;SVLEN=-46;END=40512820;CIPOS=-1,1;CILEN=-0,0;RE=22;RNAMES=NULL;STRAND=+-	GT:DR:DV:PL:GQ	./.:.:22:.,.,.:.
1	40516077	cuteSV.INS.413	T	TGAAATATCTTCTGTAGTCTGGGCACGGTGGCTCATGCCTGTAATCCCAGCACTTGGCTCCCCGCAATTACAGGCATGAGCCACCGTGCCCAGACTACAGAAGATATTTCAAAG	.	PASS	PRECISE;SVTYPE=INS;SVLEN=113;END=40516077;CIPOS=-0,0;CILEN=-0,0;RE=40;RNAMES=NULL	GT:DR:DV:PL:GQ	./.:.:40:.,.,.:.
1	40524686	cuteSV.INS.414	T	TTGCAAATTCTAACTTTCTTTTTTTTTTTTTTTTTTTTTTTTTTTGAGACGGAGTCTCGCTCTGTCGGCGGGATCTCGGCTCACTGCAAGCTCCGCCTCCCGGGTTCACGCCATTCTCCTGCCTCAGCCTCTCGAGTAGCTGGGACTACAGGCGCCCGCCACGACGCCCGGCTAATTTTTTGTATTTTTAGTAGAGGCGGGGTTTCACTGTGTTAGCCAGGATGGTCTCGATCTCCTGACCTCATGATCCGCCCGCCTCTGCCTCCCAAAGTGCTGGGATTACAGGCGTGAGCCACCGCGCCCGGCC	.	PASS	PRECISE;SVTYPE=INS;SVLEN=306;END=40524686;CIPOS=-0,0;CILEN=-0,0;RE=17;RNAMES=NULL	GT:DR:DV:PL:GQ	./.:.:17:.,.,.:.
1	41024252	cuteSV.DEL.223	CAGATTAGCTAGATACAGAGTGCTGATTGGTGCATTTACAAACCTTAAGCTACACACAGAGTGCTGATTGGTGTATTTGCAATCCTTTAGCTAGACATAAAGGTTCTCCAAGTCCCCACT	C	.	PASS	PRECISE;SVTYPE=DEL;SVLEN=-119;END=41024371;CIPOS=-0,0;CILEN=-0,0;RE=12;RNAMES=NULL;STRAND=+-	GT:DR:DV:PL:GQ	./.:.:12:.,.,.:.
1	41150967	cuteSV.DEL.224	ATTATATATATTAATATATATAATTATTAATATATAAT	A	.	PASS	PRECISE;SVTYPE=DEL;SVLEN=-37;END=41151004;CIPOS=-0,0;CILEN=-0,0;RE=19;RNAMES=NULL;STRAND=+-	GT:DR:DV:PL:GQ	./.:.:19:.,.,.:.
1	41518791	cuteSV.INS.415	T	TGTTGGTCAGGCTGGTCTCGAACTCCCGACCTTG	.	PASS	PRECISE;SVTYPE=INS;SVLEN=33;END=41518791;CIPOS=-0,0;CILEN=-0,0;RE=30;RNAMES=NULL	GT:DR:DV:PL:GQ	./.:.:30:.,.,.:.
1	41835540	cuteSV.INS.416	A	AGGAGGGCTGCCCTGGGCTCCTGCAGTCCCTTGGCAAGGGGACAGAGAGCCCAG	.	PASS	PRECISE;SVTYPE=INS;SVLEN=53;END=41835540;CIPOS=-0,0;CILEN=-0,0;RE=29;RNAMES=NULL	GT:DR:DV:PL:GQ	./.:.:29:.,.,.:.
1	41847872	cuteSV.INS.417	G	GGCCCGCGCCGGGACGCCCGCCTACTTCGGCGGCTGCAAGGGCGGCGCCTACGGCGGGGGCGGGGGCTTCGGGCCGCCGGCGATGGGCGCTCTGCGCCGTCTGCCCATGCAGACCATCCAGGAGAACAAGCAGGCCAGCTTCGTGCCGGCCGCGGCGCCCTTCCGCCCTGGGGCGCTGCCCGCGCTGCTGCCGCCGCCGCC	.	PASS	PRECISE;SVTYPE=INS;SVLEN=200;END=41847872;CIPOS=-0,0;CILEN=-0,0;RE=39;RNAMES=NULL	GT:DR:DV:PL:GQ	./.:.:39:.,.,.:.
1	41890921	cuteSV.INS.418	G	GGTGTGGTGTGTGTGTGCGCCTGTGTGGTGTGTGTGTGTGTTGTGTGCATGTGTGTGGTGTGGTGTCAACACTGGACAGTATGGTACAGGCACCTCCTGAAGTCTAATGCGGAAGGCCCTTAGCAACCTTATGTCCCAGATGAAGAAAGGGTTTGGGGAGGTGGTGTGACTTATCCAAGGTCACACAGTCACCCAAGAAACGGCCCCCAGGATTCAGACCCAATCTGCTGACTCCCAAACCTGCGTTTGATTTATTGATTTAGATTTGTACAAGTTTCTATACACAGCATTAATTTATATTTATTTATGCATTTAGAATAAGCCCAACTTGTGTTTAAAATCTCTCTGCTTCCCAGATTCTCAGTGAGGTGAGCAGGCCCAGGCTCAGTGGCCTCAAAGTCAGGTTACAGAGAGCAATGGGGGCGTAACCTGGTCACACTGGAGTTCTGGAAAGATCCCTTTGACAGCCAGTGGGGCGTAAAT	.	PASS	PRECISE;SVTYPE=INS;SVLEN=482;END=41890921;CIPOS=-0,0;CILEN=-0,0;RE=26;RNAMES=NULL	GT:DR:DV:PL:GQ	./.:.:26:.,.,.:.
1	41891952	cuteSV.INS.419	A	ACAGGACTGGGTGGTGGTTTGGATGTGAGTTGGGAGGGGCTTGGG	.	PASS	PRECISE;SVTYPE=INS;SVLEN=44;END=41891952;CIPOS=-6,6;CILEN=-0,0;RE=22;RNAMES=NULL	GT:DR:DV:PL:GQ	./.:.:22:.,.,.:.
1	41992960	cuteSV.INS.420	A	ACACCCTCACACTCCCTCACACGTTCACCCTCACACACTCACCCTTACATGCTCACCCTCACACTCACACCCTCACATGCTCACCCTCACACACCCTCACACATACACCCCCACACATTCGCCCTCACACCTGCTCACAGGCCCACACTCACCCTCACACACACCCTCACATGCTCACCCTCACATGTTAACCTCACACATACACCCCCACACTCACACACCCTCACACCTGCTCACACCCCCACTCACCCACACACACACCCTCACACGCTCATCCACACACACCCACAGTGCTCACCCTCATACACCCCCACACACCCTCACACCTTCACATGCCACACCCTGCACTCACACCCTCACACTCCACACCCCGCCCTTACACTCACCTTCACACTCACACTCCACACCCCCACCCCACACCTCCACTCACACCCCTGCCCTCACACACCCTCACACCC	.	PASS	PRECISE;SVTYPE=INS;SVLEN=457;END=41992960;CIPOS=-0,0;CILEN=-0,0;RE=22;RNAMES=NULL	GT:DR:DV:PL:GQ	./.:.:22:.,.,.:.
1	41996913	cuteSV.DEL.225	GGAGGACAGGGGAGATGGAGGACAGGAGAGAT	G	.	PASS	PRECISE;SVTYPE=DEL;SVLEN=-31;END=41996944;CIPOS=-7,7;CILEN=-0,0;RE=34;RNAMES=NULL;STRAND=+-	GT:DR:DV:PL:GQ	./.:.:34:.,.,.:.
1	42010592	cuteSV.INS.421	C	CCACCACCATCATCACCACCACCACCATCACCTCTACCACCACCATCACCACCACCACCACCATCACCACCATCATCACCACCACCACTACCACCTCTACCACCACCATCACCACCACCACTATCACCACCTCTACCACCACCATCACCACCACCACCACCATCACCTCTACCACCACCATCACCACCACCACCACCATCACCACCATCACCACCACCACCACCATCACCACCACTACCACCACCATCACCACCACCACTATCACCACCTCTACCACCACCATCACCACCACCACCACCACCTCTACCACCACCATCACCACCACCACCACCACCACCTCTACCACCACCACCACCACCACCACCACTACCACCTCTACCACCTCTACCACCACCACCACCACTACCACCTCTACCACCACCATCACCACCACCACTATCACCACCTCTACCACCACCATCACCACCACCACCACCATCACCTCTACCACCACCATCACCACCACCACCACCATCTACCACCACCATCACCACCACCACTATCACCACCTCTACTACCACCATCACCACCACCACCACCATCACCTCTACCACCACCATCACCACCACCACCACCATCACCACCATCACCACCACCACCACCATCACCACCACTACCACCTCTACCACCACCATCACCACCACCACTACCACCACCACCACCACCACCACCACCACTACCACCACTACCACCTCTACCACCACCATCACCACCACCACCACTACCACCACTACCACCTCTACCACCACCATCACCACCATCACCACCACCACCACCATCACCACCACTACCACCTCTACCACCACCATCACCACCACCACTACCACCACCACCACCACCACCACCACCACTACCACCACTACCACCTCTACCACCACCATCACCACCACCACCACTACCACCTCTACCACCACCATCACCACCACCACCACCATCACCTCTACCACCACCATCACCACCACCACCACCACCACCTCTACCACCACCATCACTACTACCACCACCACCACCTCTACCACCATCGCTACCATCACCACCACCACCACTATCACCGCCACCATCGCTACCATCACCACCACCACCACTATCACCGCCACCACCACCAATACCACTACCACCACCATCACTACCACCACCACCACCATCACCACCTCTACCATCGCTACCATCACCACCACCACCACTACCATCATCACCACTACCACCATCACCACCTCTACCACCACCATCACCACCACCACTATCACCACCTCCACCACCACCATCACCACCACCACCACCACCACCTCTACCACCACCATCACTACTACCACCACCACCACCTCTACCACCATC	.	PASS	PRECISE;SVTYPE=INS;SVLEN=1373;END=42010592;CIPOS=-14,14;CILEN=-0,0;RE=13;RNAMES=NULL	GT:DR:DV:PL:GQ	./.:.:13:.,.,.:.
1	42010624	cuteSV.INS.422	T	TCTACCACCACCATCACCACCACCACCACCATCACCACCATCATCACCACCACCACTACCACCTCTACCACCACCATCACCACCACCACTATCACCACCTCTACTACCACCATCACCACCACCACCACCATCACCTCTACCACCACCATCACCACCACCACCACCATCACCACCATCACCACCACCACCACCATCACCACCACTACCACCTCTACCACCACCATCACCACCACCACTACCACCACCACCACCACCACCACCACCACTACCACCACTACCACCTCTACCACCACCATCACCACCACCACCACTACCACCACTACCACCTCTACCACCACCATCACCACCATCACCACCACCACCACCATCACCACCACTACCACCTCTACCACCACCATCACCACCACCACTACCACCATCACCACCACCACCACCATCACCTCTACCACCACCATCACCACCACCACCACCATCACCACCATCACCACCACCACCACCATCACCACCACTACCACCTCTACCACCACCATCACCACCACCACCACTACCACCTCTACCACCACCATCACCACCACCACCACCATCACCTCTACCACCACCATCACCACCACCACCACCACCACCTCTACCACCACCATCACTACTACCACCACCACCACCTCTACCACCATCGCTACCATCACCACCACCACCACTATCACCGCCACCATCGCTACCATCACCACCACCACCACTATCACCGCCACCACCACCAATACCACTACCACCACCATCACTACCACCACCACCACCATCACCACCTCTACCATCGCTACCATCACCACCACCACCACTACCATCATCACCACTACCACCATCACCACCTCTACCACCACCATCACCACCACCACTATCACCACCTCCACCACCACCATCACCACCACCACCACCACCACCTCTACCACCACCATCACTACTACCACCACCACCACCTCTACCACCATCG	.	PASS	PRECISE;SVTYPE=INS;SVLEN=984;END=42010624;CIPOS=-15,15;CILEN=-1,1;RE=11;RNAMES=NULL	GT:DR:DV:PL:GQ	./.:.:11:.,.,.:.
1	42027410	cuteSV.INS.423	T	TCCTGCCATGGTCTCCCAAAGTGCTGGGATCCA	.	PASS	PRECISE;SVTYPE=INS;SVLEN=32;END=42027410;CIPOS=-0,0;CILEN=-0,0;RE=36;RNAMES=NULL	GT:DR:DV:PL:GQ	./.:.:36:.,.,.:.
1	42101212	cuteSV.DEL.226	TGTATGTATATATACATACATATACATACGTATGTATATATACATACATATACATACGTATGTATATATACATACATATACATAC	T	.	PASS	PRECISE;SVTYPE=DEL;SVLEN=-84;END=42101296;CIPOS=-0,0;CILEN=-0,0;RE=13;RNAMES=NULL;STRAND=+-	GT:DR:DV:PL:GQ	./.:.:13:.,.,.:.
1	42103995	cuteSV.DEL.227	AAGAAAGAAAGGGAGAGAGAGAGAAAGAAAGAAAAAGGAA	A	.	PASS	PRECISE;SVTYPE=DEL;SVLEN=-39;END=42104034;CIPOS=-4,4;CILEN=-0,0;RE=16;RNAMES=NULL;STRAND=+-	GT:DR:DV:PL:GQ	./.:.:16:.,.,.:.
1	42290440	cuteSV.DEL.228	ATATATATATATATATAGAGAGAGAGAGAGA	A	.	PASS	PRECISE;SVTYPE=DEL;SVLEN=-30;END=42290470;CIPOS=-0,0;CILEN=-0,0;RE=43;RNAMES=NULL;STRAND=+-	GT:DR:DV:PL:GQ	./.:.:43:.,.,.:.
1	42575855	cuteSV.INS.424	A	ACACACACACACACACACACACACGTGTATATATGTTTGTGTGTGTGTGTGTGGTGTGTGTGTGTGTGTG	.	PASS	PRECISE;SVTYPE=INS;SVLEN=69;END=42575855;CIPOS=-0,0;CILEN=-0,0;RE=24;RNAMES=NULL	GT:DR:DV:PL:GQ	./.:.:24:.,.,.:.
1	42632478	cuteSV.DEL.229	GTGTGTGTGCTGAGGTGTGTGTGTGTGCTGAGCTGTGTGTGTGCTGATGTGTGTGTATACACTGAGGTGTGTGTGAGTGCTGATGTGTGTGTATACACTGAGGAGCGTGTGTGTGCTGAGGTATGTGTGCGCTGATGTGTGTGTATACACTGAGGTGCGTGTGTGTGCTGAGGTGTGTGTGTGCTGACATGTGTGTATACACTGAGGTGCGTGTATGTGCTGAGGTGTGTGAGTGCTGACGTGTGTGTATACACTGAGGTGTGTGTGCGCTGACGTGTGTGTATACACTGAGGTGTGTGTGCTGACGTGTGTATACACT	G	.	PASS	PRECISE;SVTYPE=DEL;SVLEN=-318;END=42632796;CIPOS=-4,4;CILEN=-0,0;RE=12;RNAMES=NULL;STRAND=+-	GT:DR:DV:PL:GQ	./.:.:12:.,.,.:.
1	42687703	cuteSV.INS.425	A	AGGGGGAGGGGGAGGGGGAGGGGGAGGGGGAGGGGGAGGGGGAGGGGGAGGGGGAGGGGGGAGGGGGAGGGGGAGGG	.	PASS	PRECISE;SVTYPE=INS;SVLEN=76;END=42687703;CIPOS=-12,12;CILEN=-2,2;RE=13;RNAMES=NULL	GT:DR:DV:PL:GQ	./.:.:13:.,.,.:.
1	42743177	cuteSV.DEL.230	CAAAAAATCTGGCCGGGCGCGGTGGCTCACGCCTGTAATCCCAGCACTTTGGGAGGCCGAGGCGGGCGGATCACGAGGTCAGGAGATCGAGACCATCCCGGCTAAAACGGTGAAACCCCGTCTCTACTAAAAATACAAAAAATTAGCCGGGCGTAGTGGCGGGCGCCTGTAGTCCCAGCTACTTGGGAGGCTGAGGCGGGAGAATGGCGTGAACCCGGGAGGCGGAGCTTGCAGTGAGCCGAGATCCCGCCACTGCACTCCAGCCTGGGCGACAGAGCGAGACTCCGTCTCAAAAAAAAAAAAAAAAAAAAAAAA	C	.	PASS	PRECISE;SVTYPE=DEL;SVLEN=-314;END=42743491;CIPOS=-0,0;CILEN=-0,0;RE=34;RNAMES=NULL;STRAND=+-	GT:DR:DV:PL:GQ	./.:.:34:.,.,.:.
1	42789796	cuteSV.INS.426	A	AGTGTATATATAGTATATACACAGTGTATATATACAGTATATATACTGTATATACACAGTGTATATATAGTGTATATATACAGTATATATACACTGTGTATATACA	.	PASS	PRECISE;SVTYPE=INS;SVLEN=105;END=42789796;CIPOS=-5,5;CILEN=-5,5;RE=27;RNAMES=NULL	GT:DR:DV:PL:GQ	./.:.:27:.,.,.:.
1	42832811	cuteSV.INS.427	C	CGTGAGCCACCGCACCCAGCCTTGTCTGAATTTTTAA	.	PASS	PRECISE;SVTYPE=INS;SVLEN=36;END=42832811;CIPOS=-0,0;CILEN=-0,0;RE=37;RNAMES=NULL	GT:DR:DV:PL:GQ	./.:.:37:.,.,.:.
1	43001370	cuteSV.INS.428	T	TATATATATATTATATATATATAATATATATATTATATATATATAATATATATATAATATATATATAATATATATATAATATATATATAATATATATATAATATATATATTATATATATATAAAATATATATTATATATATATA	.	PASS	PRECISE;SVTYPE=INS;SVLEN=143;END=43001370;CIPOS=-1,1;CILEN=-0,0;RE=12;RNAMES=NULL	GT:DR:DV:PL:GQ	./.:.:12:.,.,.:.
1	43001372	cuteSV.INS.429	T	TATATATATTATATATATATAATATATATATTATATATATATAAA	.	PASS	PRECISE;SVTYPE=INS;SVLEN=44;END=43001372;CIPOS=-1,1;CILEN=-0,0;RE=18;RNAMES=NULL	GT:DR:DV:PL:GQ	./.:.:18:.,.,.:.
1	43188322	cuteSV.INS.430	C	CCCTGTAATCCCAGCACTTTGGGAGGCTGAGGCAGGCTGATCACCTGAGGTCAGGAGTTTGAGACCAGCCTGGGCAACATGGTAAAACCCCATCTCTACCAAAATACAAAAATTAGCCAGGCATGGTGGTGGGTG	.	PASS	PRECISE;SVTYPE=INS;SVLEN=134;END=43188322;CIPOS=-2,2;CILEN=-0,0;RE=11;RNAMES=NULL	GT:DR:DV:PL:GQ	./.:.:11:.,.,.:.
1	43547026	cuteSV.INS.431	T	TGTGTGTGTGTGTGTGTGTGTGTGTGTGTGTGTGTGTGTGTGTGTGTTGGG	.	PASS	PRECISE;SVTYPE=INS;SVLEN=50;END=43547026;CIPOS=-0,0;CILEN=-0,0;RE=14;RNAMES=NULL	GT:DR:DV:PL:GQ	./.:.:14:.,.,.:.
1	43774128	cuteSV.INS.432	A	AGGGATTGGGGACTCAGGTTGGGTACCAGGACAGTGGAGTGG	.	PASS	PRECISE;SVTYPE=INS;SVLEN=41;END=43774128;CIPOS=-4,4;CILEN=-0,0;RE=30;RNAMES=NULL	GT:DR:DV:PL:GQ	./.:.:30:.,.,.:.
1	44059954	cuteSV.INS.433	C	CCCCAAGGCAACCCTCTTTGACCCCTCAGATCAACAGTGAAACTCCGTCTCAAAAAAAAAAAAAGGTAGGATGGAAGAGACAGGGTGGAGAGATGATGAGACCTCCTTTGATCTGAGGGGTCAAAGAGGGTTGCCTTGGGGAGGTGACACTTT	.	PASS	PRECISE;SVTYPE=INS;SVLEN=152;END=44059954;CIPOS=-0,0;CILEN=-0,0;RE=32;RNAMES=NULL	GT:DR:DV:PL:GQ	./.:.:32:.,.,.:.
1	44370614	cuteSV.INS.434	C	CCTCCCCCTCCTCCTGCTCCTCTTCCCGCCACTCTTCCTCCCCCACCTGCTGCTCCTCTTCCCGCCACTCTTCCTCCCCCGCCTGCTGCTCCTCTTCCCACCACTCTCTCTCCCTCTCCTCCTGCTCCTCTTCCCGCCACTCTTCCTCCCCCTCCTCCTGCTCGTCTTCCTGCCACTCTTCCTCCCTCTCCTCCTGTTCCTCTTCCTGCCACTCTTTCCCCTCCTCCTGCTCCTATTCCTGCCACTCTTCCTTCCTTCCTCCTGCTCCTATTCCTGCCACTCTCCCTTCCCCTCCTCCTGCTCCT	.	PASS	PRECISE;SVTYPE=INS;SVLEN=304;END=44370614;CIPOS=-0,0;CILEN=-0,0;RE=27;RNAMES=NULL	GT:DR:DV:PL:GQ	./.:.:27:.,.,.:.
1	44383155	cuteSV.DEL.231	ATATATAATATATATAATATATTATATAATATAATATATATTATA	A	.	PASS	PRECISE;SVTYPE=DEL;SVLEN=-44;END=44383199;CIPOS=-0,0;CILEN=-0,0;RE=20;RNAMES=NULL;STRAND=+-	GT:DR:DV:PL:GQ	./.:.:20:.,.,.:.
1	44565518	cuteSV.DEL.232	AAAGAAAGAAAGAAAGAAAGAAAGAAAGAAAGAAAGAAAGAAAGAAAGAAAGAAAGAAAGAAAGAAAG	A	.	PASS	PRECISE;SVTYPE=DEL;SVLEN=-67;END=44565585;CIPOS=-0,0;CILEN=-0,0;RE=10;RNAMES=NULL;STRAND=+-	GT:DR:DV:PL:GQ	./.:.:10:.,.,.:.
1	44604720	cuteSV.INS.435	T	TCTGGTTACCAGTGGAGGTCATCATATTCTGCCCCCCGTAGAGGGC	.	PASS	PRECISE;SVTYPE=INS;SVLEN=45;END=44604720;CIPOS=-0,0;CILEN=-0,0;RE=11;RNAMES=NULL	GT:DR:DV:PL:GQ	./.:.:11:.,.,.:.
1	44605056	cuteSV.DEL.233	TCTGGTTACCAGTGGAGGTCATCATCTGCCCCCAGTAGAGGG	T	.	PASS	PRECISE;SVTYPE=DEL;SVLEN=-41;END=44605097;CIPOS=-2,2;CILEN=-0,0;RE=11;RNAMES=NULL;STRAND=+-	GT:DR:DV:PL:GQ	./.:.:11:.,.,.:.
1	44605948	cuteSV.DEL.234	AGTGGAGGTCATCACTTGCTCTCCACAGAGGTTCTGGTTACCAGTGGAGGTCGTCATCTGCCCTCCACAGAGGGCTTGGTTACC	A	.	PASS	PRECISE;SVTYPE=DEL;SVLEN=-83;END=44606031;CIPOS=-2,2;CILEN=-0,0;RE=12;RNAMES=NULL;STRAND=+-	GT:DR:DV:PL:GQ	./.:.:12:.,.,.:.
1	44808496	cuteSV.INS.436	T	TATATATATAAATATATATATATATATATATATATATAAA	.	PASS	PRECISE;SVTYPE=INS;SVLEN=39;END=44808496;CIPOS=-8,8;CILEN=-0,0;RE=12;RNAMES=NULL	GT:DR:DV:PL:GQ	./.:.:12:.,.,.:.
1	45078742	cuteSV.INS.437	G	GGATTAATAGGGCTCCTCAACCCCACACCTGTAAGCAGAGGCCACAGAGCATCCATGGATATGCAGGGATGTTTCTA	.	PASS	PRECISE;SVTYPE=INS;SVLEN=76;END=45078742;CIPOS=-17,17;CILEN=-0,0;RE=38;RNAMES=NULL	GT:DR:DV:PL:GQ	./.:.:38:.,.,.:.
1	45203726	cuteSV.INS.438	T	TTCCCCCTCCCCCTCCCCCCTCCTCCCCCCCTTCTCCCCCTCCCCCC	.	PASS	PRECISE;SVTYPE=INS;SVLEN=46;END=45203726;CIPOS=-0,0;CILEN=-0,0;RE=24;RNAMES=NULL	GT:DR:DV:PL:GQ	./.:.:24:.,.,.:.
1	45260751	cuteSV.INS.439	A	AAATATATATAAATATATAAAAAATATATAAATAATAT	.	PASS	PRECISE;SVTYPE=INS;SVLEN=37;END=45260751;CIPOS=-9,9;CILEN=-0,0;RE=10;RNAMES=NULL	GT:DR:DV:PL:GQ	./.:.:10:.,.,.:.
1	45261332	cuteSV.INS.440	A	AATATATAACTATATATAAATATATATAAATATATATATAAATATATATAAATATATAAATATATA	.	PASS	PRECISE;SVTYPE=INS;SVLEN=65;END=45261332;CIPOS=-10,10;CILEN=-1,1;RE=17;RNAMES=NULL	GT:DR:DV:PL:GQ	./.:.:17:.,.,.:.
1	45342245	cuteSV.INS.441	T	TGGGGGTCAGCCCCCGCCAGGCCAGCCGCCCCGTCCGGGAGGGAGGTGGGGGGGTCAGCCCCCCGCCCGGCCAGCCGCCCCGTCCGGGAGGGAGGTGGGGGGGTCAGCCCCCGCCCGGCCAGCCGCCCCGTCCGGCAGGGAGGTGGGGGGGTCAGCCCCCCGCCCGGCCACCCGCCCCGTCCGGGAGGCAAGGGGCGCCTCTGCCCGGCCACCCCTACTGGGAATTGAGGAGCCCCTCTGCCCGGCCAGCTGCCCCGTACGGGAGGGAGGTGAGGGGGTCAGCCCCCCGCCCGGCCAGCCACCCCGTCCGGGAGGTGAGGGGCGCCTCTGCCCGGCCGCCCCTACTGGGAAGTGAGGAGCCCCTCTGCCCGGCCAGCCGCCCCATCCGGGAGGGAGGTGG	.	PASS	PRECISE;SVTYPE=INS;SVLEN=399;END=45342245;CIPOS=-0,0;CILEN=-0,0;RE=33;RNAMES=NULL	GT:DR:DV:PL:GQ	./.:.:33:.,.,.:.
1	45688741	cuteSV.INS.442	C	CCGGCCAGCCGCCCCGTCCGGGAGGGAGGTGGGGGGGTCAGCCCCCTGCCCGGCCAGCCGCCCCGTCCGGGAGGGAGGTGGGGGGATCAGCCCCCCGCCTGGCCAGCCGCCCCGTCCGGGAGGTGAGGGGCGCCTCTGCCCGGCCGCCCCTACTGGGAAGTGAGGAGCCCCTCTGCCCGGCCAGCCGCCCCCTCCGGGAGGGAGGCGGGGGGGGGTGGT	.	PASS	PRECISE;SVTYPE=INS;SVLEN=218;END=45688741;CIPOS=-3,3;CILEN=-0,0;RE=15;RNAMES=NULL	GT:DR:DV:PL:GQ	./.:.:15:.,.,.:.
1	45963345	cuteSV.INS.443	T	TCTGCCTGGCCGCCCATCGTCTGGGATGTGAGGAGCCCCTCTGCCTGGCTGCCCAGTCTGGAAAGTGAGGAGCATCTCTGCCCGGCCGCCATCCCATCTGGGAAGTGAGGAGCGCCTCTTCCCGGCCGCCATCACATCTAGGAAGTGAGGAGCGTCTCTGCCCGGCCGCCCATCGTCTGGGATGTGGGGAGCCCCTCTGCCTGGCTGCCCAGTCTGGAAAGTGAGGAGCGTCTCTGCCCGGCCGCCATCCCATCTGGGAAGTGACGAGCGCCTCTGCCCGGCCGCCACCCCGTCTGGGAGGTGAGGAGCGTCTCTGCCCGGCCGCCCCGTCTGAGAAGTGAGGAGACCCTCCGCCCGGCAGCCGCCCCGTATGAGAAGTGAGGAGCCTCTCCGCCCGGCAGCCACCCCGTCTGGGAAGTGAGGAGCGTCTCCGCCCGGCAGCCACCCCGTCCGGGAGGGAGGTGGGGGGGGTCAGCCCCCCGCCAGGCCAGCCGCCCCGTCAGGGAGGGAGGTGGGGGTGTCAGCCCCCCGCCCGGCCAGCCGCCCCATCCGGGAGGTGAGGGGCGCCTCTGCCCGGCCGCCCCTACTGGGAAGTGAGGAGCCCCTCTGCCCAGCCAGCCGCCCCGTCCGGAGGGAGGTGGGGGGGGTCAGCCCCCCGCCCGGCCAGCCGCCCCGTCCGGGAGGTGAGGGGCGCCTCTGCCCGGCCGCCCCTACTGGGAAGTGAGGAGCCCCTCTGCCCGGCCAGCCGCCCCGTCCGGGAGGGAGGTGGGGGGGTCAGCCCC	.	PASS	PRECISE;SVTYPE=INS;SVLEN=781;END=45963345;CIPOS=-0,0;CILEN=-0,0;RE=23;RNAMES=NULL	GT:DR:DV:PL:GQ	./.:.:23:.,.,.:.
1	46004687	cuteSV.INS.444	A	AAAAGAAAAGAAAAGAAAAGAAAAGAAAAGAAAAGAAAAGAAAAGAAAAG	.	PASS	PRECISE;SVTYPE=INS;SVLEN=49;END=46004687;CIPOS=-2,2;CILEN=-0,0;RE=15;RNAMES=NULL	GT:DR:DV:PL:GQ	./.:.:15:.,.,.:.
1	46169013	cuteSV.INS.445	G	GGCCTCCCAAAGTGCTGGGATTACAGGTTTAAGTCACTGCACTCAGCCAACAATCTTTATTTACAGATGATAGGATCTTGTATATAGAAAATCCTAAGGACTCTACCAAAAAAAAACTATTAGACTATGAGTGCAGCAAGGTCGCAGAATAAATTGTATTTCTACACACGAGCAATGAACAATCTGAACATGAAATTAATAAAACAATTTATAACAGCATTAAAAGGAATAAAATACTTCTGAATAAATTTTAACCAAAAAAGTACAAGAAACTGAAAATTATAAAACATTGTTGAAACAATCTGAAGCCCTAACTAAAAGGAAAGACATCCTCTGATGAATCAAAAGACTTAATACTGTTAAGTTGGTGATACTCTCCAAATGGATCTCAAATTCAATGGAATCTCTGTCAAAAACCCAACTGGCTTCTCTGCAGGAACTGAAAAGCTGATCCTGAAATGCGTATGAAATTCAAGTTACCCAGGAGAGCCAAACAAATTTTTAAAAGATCAAATTTCTTGAAGGACTCACACTCTCTGATTTCAAAACTTACTACAATGCTGTAATAAGAGAGTCTGGTACTGGCAAAAGGATAGAGAGACATACAGATAAATGAATAGAATAGAAAGCTCAGAAATAAACCCTCACATTTATGGTCAACTGATTTTCAACAAAGGTGCCAAGACAATTCAATGGGGGAAAGAACAGTGTTTTTAATCAGTGATGCTGGAACAACTGGATACCCAAATACAAAAGAATGAGGGTGGGTCTCTTCCTCACATCACATATAAAATTAAATCAAAATGTATCAAAGACCTAAATACAAAAATTAAAACTATAAAACTCTTAGAAATAAGCATAGTTGTAAATCCTTATGACCTTGATTAAGCAATGCTTTCTTAGTTATAACAAATGCACAAATAACAAAAGAACAAAACAAATTGGACATCAAAATTTAAACGTTATGCTTGAATACCAACAAGAAAGTGAAAAAAACACACATAATGGGGCCAGGCGCGGTGGCTCACGCCTGTAATCCCAGCACTTTGGGAGGCTGAGGTAGGTGGAACGAGGAACAAGGTCAGGAGATCAAGACCATCCTGACTAACAAGGTGAAACCCCGTCTCTACTAAAAAAAAAAAAAAAAAAAAAAAAAAAAAAAATGGGTGTGATGGCGGGCGCCTGTAGTCCCAGCTACTCGGAGGCTGAGGCAGGAGAATGGCGTGAACCCAGGGGGCGAAGCTTGCACTGAGCCAAGATCGAGCCACTGCACTCCAGCCTGGGCGACAGAGCAAGCCTCCCTCTCAAAAAAAAAAAAAAAAAAAAAAAAAAAAAAAAAAAAAAAAAACACATATAATGGGAGAAAAATTGTAAATTATATATTGACAAAGGACTTGCACCTAGATTATAAAAAGAACTCTTTTTTTTTTTTTTTTTTTTTTTTTTTGAGAAGGAGTCTCACTCTGTCGCCCAGGCTGGAGTGCAGTGGCACGATCTCGACTCACTGCAAGCTCCGCCTCCTGGGTTCATGCTATTCTCCTGCGTCAGCCTCCCGAGTAGCTGGGACTACAGGCGCCCGCCACCACGACTGGCTAATTCTTTTTGTATTTTTAGTAGAGAAGGGGTTTCACCATGTTAGCCAGGATGGTCTCGATCTGACCTCGTGATCTGCCTGCCTCAGCCTCCCAAAGTGCTGGGATTATAGGCGTGAGCCAACGCGCCCAGCAGAACTCTTACAACTCAATAATAAAAAGACAATCCAATTTTAAAACAGATAAATTGAATAGATGTTTCTTCAAAGAAGATAAACAGATGACCAAAAAACAAATGAAAAGATGCTTATCAGGGAAATGCAAATCAAAATCACAATGAGATACCCATTTATACCTACTAGAACAGCTATAAAAGAAAAACTAAATAATAACAAGCATTGGATGTGGAGAAAACTGGAACCCTCAGACACTGATGGTGGTTATGTAAAATGGTGTAGATACTTTAGGAAACAGTCTGGGATTCCCTAAAAAGGTTAAACACGGATGGGTGCAGTGGCTCACACCTGTAATCCCCGGCACTTTGGGAAGCCCGAAGATCACCTGAGATCAGGAGTTCGAGATCAGCCTGGTCAACATGGTGAAACCCCGTTTCTACTAAAAACAAAAAATTAGCCAGGCATGGTGGCGCACGTCTGTAATCCTAGCTACTAGGGAGGCTGAGGCAGGATAATCATTTGAACCCTGGAGGCGGAGGTTGCAGAGAGCCAAGATCACCATTGCAGTCCAGCCTGGCAACAAGAGCGAAACTCCATCTCAAAAAGGAAACAAAAAACAAACAAACAAACAAAAAGGTTAAACACAGTTACTATGTGACCCAGCAACTCTACTCCTAGGTATATGCCCAAGAGAAATGAAAACACATGTCTACACAAAAACTTGTACGTAAAACTTCATAGTAGCATGTTTGTAATAGCCAAAAAGTAGAAACAACCAAAATGTCTGGTCAGTGAATTATATTTCAATAAAGCTGTTAAAACCCTCCTACTTAAAAAAAAAAAAAAAAAGTAGAAAAAAAAACTTAACTTTTTTTTTTTTTTGAGATGGAGTCTCGCCCAGGCTGGAGTACAGTTGGGTAATCTCAACTCACTGCAACCTCTGCCTCTCAGGTTCAAGCAATTCTTCTGAATCAGCCTCCAAAGTAGCTGGGATTATAGGCCACCAGCATGCCCAGCTAATTTTTGTATTTTCAGTAAAGATGGGCTTTCATCATGTTGCCCAGGCCGGTCTCGAACTCCTGACCTCAAGTGATCCACCAGCTTCA	.	PASS	PRECISE;SVTYPE=INS;SVLEN=2813;END=46169013;CIPOS=-0,0;CILEN=-4,4;RE=15;RNAMES=NULL	GT:DR:DV:PL:GQ	./.:.:15:.,.,.:.
1	46175279	cuteSV.DEL.235	GGCTGAGGAGGGCAGATCACGAGGTCAGGAGATCATGATGGAACCCCATCTCTACTAAAAATACAAAAAAATTAGCTGGGCATGGTGGCATGCACCTGTTGTCCCAGCTACTCGGGAGGCTAAGACAGGAGAATTGCTTGAACCCGGGAGGCGGAGGTTGCAGTGAGCCGAGATCACGCTACTGCACTCTAGCCTGGCGAAAGAGAGCAAGACTCTGTCTAAAAAAAAAAAAAAAAAAAGAGAGAAGCTCTTTGAGCTAAGAAAACATGATGTGAGATAGAAATGCAATTCTACACAAAAGAGTTAATAGAACTAGAAATAGTAAACATATGGATAATTATAAAAGACATTCTCAGCTGGGCGCGGTGGCTCACGCCTGTAATCCCAGCACTTTGGGAG	G	.	PASS	PRECISE;SVTYPE=DEL;SVLEN=-398;END=46175677;CIPOS=-14,14;CILEN=-0,0;RE=11;RNAMES=NULL;STRAND=+-	GT:DR:DV:PL:GQ	./.:.:11:.,.,.:.
1	46176328	cuteSV.INS.446	G	GGCGTGATCTACCGCACCCAGCCAGTTGTGGTCTGTTTTTTTGTTTGTTTGTTTTGAGACGGAGTGCAGTGGTGCGATCTCAGCTCACTGCAAGCTCTGCCTCCCGGGTTCAGGCCATTCTCCTGCCTCAGCCTCCCGTGTAGCTGGGACTACAGGCACCCGCCACCATGCCCAGCTAATTTTTTGTATTTTTAGTAGAGACAGGGTTTCACCGTGTTAGCCAGGGTGGTCTCGATCTCCTGACCTCATGATCTGCCTGCCTCGGCCTCCCAAAGTGCTGGGATTACAGGCGTGAGCCACCGCGCCTGGCCCTGTGGTCTATTTTTTAATTCAGTTTGACAATCGCTGACTTTAAATGGCTTTTAGAGTTTATACTATTTATATTCTATGTAATTACAAATATGGTCAGTTTGTAGACTCCTATTTTGCTGTTTGTTTGCTCTCGTTCTTTTTCTTGAGACAGCCTTGGTCTGTTGCTCAGGCTGGTGGTGCAGTGGCTTGATCTCATCTCACTGCAACCTCTGCCTCCCAGGTTCAAGTGATTCTCCTGACTCAGCCTCCTGAGTAGCTGAGATTACAGGTGCCTGCCACCATCCCTCCTAATTTTTGTATTTTTTGTAAAGCTGAGGTTTCACCATGTTGGTCAGGCCGGTCTAGAACTCCTGACCTTGAGTGATTCCCCCGACCCTGGCCTCCCAAAGTGCTGGCATTATAGGTGTGAGACACCATGCCTGGCCTTGCCATTTGTTTTCTGTTTATGAAATCCATTCTTTGATTCTTTTTTCCTCTTTTCGTCTTTATGTTGATTGTTTTAGTATTCCATTTATCTCTTTTATTGTCTAGTTAGCTATATTTCTTCACCTTTTTTCTTGGTGATTGCTTTAGAGTTTTATGGGTGGAAAAAACAGACTCAACATGTTTTCTACTCTGATCTCACATCACAACAATCATCAACACAGAAAACTTCTGTGACTAAATGTGTGTGGGTTTTCCCCTACACATCAAGCAGCAGATACCAGCTACGTGTCCTCTAATTCAATTAAATTCTTATACTGTTTACCTGGAGATAGCCTCAGACCCCACAGGTTGAGGGCTCAGTCCCCAAGACTGCCCCCTCCTTCAGGCACTATTCCAAGTCCAAGCCTCTGGAACTTCTGACCAACTGGCTCCAAGTTGGGGTTCTCACAACACCCTCTTTGGAGTCTGTTAATTTGCTAGAGTGGCTCACAGAACTCAGGGAAACACTTACTTATGTTTATCAGGTTATTATAAGGGATATTTCAAATGATACAGATGAAGAGATGCATATGGGGAGGTATGGGGGTATGGCATGGTACTTCTATGCCCTCTCTGTTTATGCCACCCTCTAAGAACCGCCAGGTGTTCAAACTATCAGGAAGTTCTCTGAACTCAGTCCTTTTGGGTTTTTTGTTTTGTTTTTGTTTTTTAGACGGAGTCTTGCTCTGTCACCAGGCTGGAGTGAAATGTTGCGATCTAGGCTCACTGCAACCTCCACCTCCCGGGTTCAAGCAATTCTCCTGCCTCAGCCTCCCAAGTAGCTGGAACTACAGGCACGCACCGCCATGCCCAGCTAATTTTTGTATTTTTAGTAGAGACGGGGTTTCACCATGTTGGCCAGGATGGTCTTGATCTCCCTCAGCCTCCCAAAGTGCTGGGATTACAGGTGTGAGCCACCACTTCAGGGCTGGTTTTTCTGGAGACTTTATTACATAGCCATGATTGATTAAATCATTGGGCATCCACTTAACCTTCAGCTCCTCTCCCCTCCCCGGAAGTCAGGGGATGGGACTGAAAGTTCTAATTCTGTAATCATGCCTTGGTCTTTCTGGTGAGCAGCCCTAATTCTGAAGCTAACTATGGGCTTCCATCCATCAGTCAACATTAGAAAAGGGCATCACTTTGGATATTCTCGGGATGTTAGGAGTTGTATGCCAGGAAATGGGTTGAAGGCTGTGTACTTCATAATATCA	.	PASS	PRECISE;SVTYPE=INS;SVLEN=1990;END=46176328;CIPOS=-1,1;CILEN=-1,1;RE=13;RNAMES=NULL	GT:DR:DV:PL:GQ	./.:.:13:.,.,.:.
1	46366108	cuteSV.DEL.236	GATGTTGGATATTTTTTTTTTTTTTTTTTTTTTTTTTTTTTGAGACGGAGTCTCGCTCTGTCGCCCAGGCCGGACTGCGGACTGCAGTGGCGCAATCTCGGCTCACTGCAAGCTCCGCTTCCCGGGTTCACGCCATTCTCCTGCCTCAGCCTCCCGAGTAGCTGGGACTACAGGCGCCCGCCACCGCGCCCGGCTAATTTTTTGTATTTTTAGTAGAGACGGGGTTTCACCTTGTTAGCCAGGATGGTCTCGATCTCCTGACCTCATGATCCACCTGCCTCGGCCTCCCAAAGTGCTGGGATTACAGGCGTGAGCCACCGCGCCCGGCC	G	.	PASS	PRECISE;SVTYPE=DEL;SVLEN=-328;END=46366436;CIPOS=-2,2;CILEN=-0,0;RE=11;RNAMES=NULL;STRAND=+-	GT:DR:DV:PL:GQ	./.:.:11:.,.,.:.
1	46537402	cuteSV.INS.447	T	TATATATATATATATAGAGAGAGAGAGAGAGAGAG	.	PASS	PRECISE;SVTYPE=INS;SVLEN=34;END=46537402;CIPOS=-3,3;CILEN=-2,2;RE=19;RNAMES=NULL	GT:DR:DV:PL:GQ	./.:.:19:.,.,.:.
1	46612361	cuteSV.DEL.237	ACACACACACACACACACACACACACACACAC	A	.	PASS	PRECISE;SVTYPE=DEL;SVLEN=-31;END=46612392;CIPOS=-5,5;CILEN=-0,0;RE=14;RNAMES=NULL;STRAND=+-	GT:DR:DV:PL:GQ	./.:.:14:.,.,.:.
1	46679030	cuteSV.INS.448	A	AAAGTATATAAATTTTTTTTTTTTTTTTTTTTTTTTTTTTTTTTTTTTTTTTTTTTTTTTGAGACGGAGTCTCGCTCTGTTGCCCAGGCCAGACTGCGGACTGCAGTGGCGCAATCTCGGCTCACTGCAAGCTCCGCTTCCCCGGGTTCACGCCATTCTCCTGCCTCAGCCTCCCGAGTAGCTGGGACTACAGGCGCCCGCCACCGCGCCCGGCTAATTTTTTGTATTTTTAGTAGAGACGGGGTTTCACCTTGTTAGCCAGGATGGTCTCGATCTCCTGACCTCATGATCCGCCCGCCTCGGCCTCCCAAAGTGCTGGGATTACAGGCGTGAGCCACCGCGCCTGGCC	.	PASS	PRECISE;SVTYPE=INS;SVLEN=348;END=46679030;CIPOS=-3,3;CILEN=-1,1;RE=12;RNAMES=NULL	GT:DR:DV:PL:GQ	./.:.:12:.,.,.:.
1	46706582	cuteSV.DEL.238	ACCCCGTCTGAGAAGTGAGGAGCCCCTCCGCCCGGCAGCT	A	.	PASS	PRECISE;SVTYPE=DEL;SVLEN=-39;END=46706621;CIPOS=-1,1;CILEN=-0,0;RE=18;RNAMES=NULL;STRAND=+-	GT:DR:DV:PL:GQ	./.:.:18:.,.,.:.
1	46707932	cuteSV.INS.449	G	GGGGGGGTCAGCCCCCCGCCCGGCCAGCCGCCCCGTCCGGGAGGGAGGTT	.	PASS	PRECISE;SVTYPE=INS;SVLEN=49;END=46707932;CIPOS=-6,6;CILEN=-0,0;RE=21;RNAMES=NULL	GT:DR:DV:PL:GQ	./.:.:21:.,.,.:.
1	46707981	cuteSV.INS.450	G	GGGGGGGGGTCAGCCCCCCCGCCCAGCCAGCCGCCCTGTCCGGGAGGTGAGGGGCGCCTCTGCCCGGCCGCCCCTACTGGGAAGTGAGGAGCCCCTCTGCCCGGCCAGCCGCCCCGTCCGGGAGGGAGGTGGGGGGGTCGGCCCCCCGCCCGGCCAGCCGCCCCGTCCGGGAGGGAGGTGGGGGGGGTCGGCCCCCCGCCCGGCCAGCCGCCCCGTCCGGGAGGGAGGTGGGGGGGTCGGCCCCCCGTCCGGCCAGCCGCCCCCGTTCCGGCCAGCCGCCCCGTCCGGGAGGTGAGGGGCGCCTCTGCCCGGCCGCCCCTACTGGGAAGTGAGGAGCCCCTCTGCCCGGCCAGCCGCCCCGTCCGGGAGGGAGGTGGGGGGGTCAGCCCCCCGCCCGGCCAGCCGCCCCGTCCGGGAGGGAGGTTGGGGGGTCAGCCCCCCGCCCGGCCAGCCGCCCCGTCCAGGAGGGAGGT	.	PASS	PRECISE;SVTYPE=INS;SVLEN=472;END=46707981;CIPOS=-15,15;CILEN=-4,4;RE=5;RNAMES=NULL	GT:DR:DV:PL:GQ	./.:.:5:.,.,.:.
1	47050921	cuteSV.DEL.239	CAAAAAAAAAAAAAAAAAAAAAAAAAAAAAAAAAAA	C	.	PASS	PRECISE;SVTYPE=DEL;SVLEN=-35;END=47050956;CIPOS=-0,0;CILEN=-0,0;RE=15;RNAMES=NULL;STRAND=+-	GT:DR:DV:PL:GQ	./.:.:15:.,.,.:.
1	47241991	cuteSV.INS.451	A	AATATATAAAATTTATATATATAATTTATATATATAAAATTTATATAT	.	PASS	PRECISE;SVTYPE=INS;SVLEN=47;END=47241991;CIPOS=-6,6;CILEN=-10,10;RE=9;RNAMES=NULL	GT:DR:DV:PL:GQ	./.:.:9:.,.,.:.
1	47242029	cuteSV.INS.452	A	AATATATAAAATTTATATATATAATTTATATATATAAAAATATATAAAATTTATATATATAATTTATATATATAAAATTTATATATATAATTTATATATATAAAATTTATATATATAATTTATATATATAAAATTTATATATATAATTTATATATATAAAATTTATATATATAATTTAT	.	PASS	PRECISE;SVTYPE=INS;SVLEN=178;END=47242029;CIPOS=-0,0;CILEN=-0,0;RE=14;RNAMES=NULL	GT:DR:DV:PL:GQ	./.:.:14:.,.,.:.
1	47644779	cuteSV.INS.453	T	TTCTCTCTCTCTCTCTCTCTCTCCCCCCTCTCTCCCTCTCTCTCTCTCTCCCCCTCCCCCTCCCCCCCCTCCCCCTCCCCCTCTCTGTCTCTCTCTCTCTCTCTCTCTCTCTCTC	.	PASS	PRECISE;SVTYPE=INS;SVLEN=114;END=47644779;CIPOS=-1,1;CILEN=-2,2;RE=24;RNAMES=NULL	GT:DR:DV:PL:GQ	./.:.:24:.,.,.:.
1	47650094	cuteSV.INS.454	G	GCTGAGTCCATCCCCCACTAAGCCCATGCCCCACTGAGCTCCATCCCCCACTAAACCATCTCCCACCAAGCTCCATCCCCCACCAAGCTCCATCCCCCACTAAACCCATTCCACTGAGTCCATCACCCACTGAGTCCATCCTCCACTGAGTCCATCCTCCACTGAACCCATGCCCCACTGAACCCATCCCCCACTGAACCATCCCCCACTGAACCTATCCCCCACTGAGCCCATTCCCCATCCATCCCTCACTGAGTCCATCCCTTGCTGAGCCCATACCCGCTAAGTCCATCCCCCGCTGAGTCCATCCCCCGCTGAGTCCATCCCCTGCTGAGTCCATCCCCCACTGAGCTCCATCCCCCACTAAGCTCCATCCCCCACTAAACCCATCTCCCAACAAGCTCCATCCCCACCAAGCTCCGTCCGCCACCAAGCTCCATCCCCCACTAAACCCATCCCCCACTGAGCTCCATCCTCCACTGAACCCATCCCCACTGAGTCCATCTCCCACTGAGTCCAACCCCACTGAACCCATCCCCCACTGAACCCATCCCCCACTGAACCCATCCCCCACTGAACCCATCCCTCACTGAACCCATCCTCCACTGAATCCATCCCCCACTGAGCTCCATCCCCCACTGAACCCATCCCCCACTGAAACCCATCCCCACTGAATCCATCCCCCACTGAGCTCCATCCCCCACTGAACCCATCCCCCACTGAATCCATCCCCCACTGAGCTCCATCCCCCACTGAACCCATCCCTCACTGAACCCATCCTCCACTGAATCCATCCCCCACTGAGCTCCATCCCCCACTGAACCCATCCCCCACTGAACCCATCCCCCACTGAATCCATCCCCCACTGAGCTCCATCCCCCACTGAACCCATTCCCCC	.	PASS	PRECISE;SVTYPE=INS;SVLEN=897;END=47650094;CIPOS=-3,3;CILEN=-0,0;RE=25;RNAMES=NULL	GT:DR:DV:PL:GQ	./.:.:25:.,.,.:.
1	48057075	cuteSV.DEL.240	GGGTGTGTGTGTGTGTGCCTGTGGGGTGAAGGGG	G	.	PASS	PRECISE;SVTYPE=DEL;SVLEN=-33;END=48057108;CIPOS=-0,0;CILEN=-0,0;RE=38;RNAMES=NULL;STRAND=+-	GT:DR:DV:PL:GQ	./.:.:38:.,.,.:.
1	48058280	cuteSV.INS.455	C	CAGCAGCCCTGGCTGTCAGCTGGGGCAGGGACTCAAATCCCAATTTGGGTCTTTCAGTGAAACAG	.	PASS	PRECISE;SVTYPE=INS;SVLEN=64;END=48058280;CIPOS=-0,0;CILEN=-0,0;RE=37;RNAMES=NULL	GT:DR:DV:PL:GQ	./.:.:37:.,.,.:.
1	48187815	cuteSV.INS.456	T	TTCTTCATGAGGGTATGACCATGTGTTTTTTGCTCACTGCTG	.	PASS	PRECISE;SVTYPE=INS;SVLEN=41;END=48187815;CIPOS=-0,0;CILEN=-0,0;RE=16;RNAMES=NULL	GT:DR:DV:PL:GQ	./.:.:16:.,.,.:.
1	48208897	cuteSV.INS.457	G	GGTGGTCATGTTGGTAGTGATGGTGTTGGTGATGGAGGTAATGGTGGTGGTCATGTTGGTGGAAGTGGTGGTGGTGGTAAGTGATGGTGATGGTGATGGAGGTGGTGGTGGTGGAAGTGGTGATGGTGGTGGTGATGGTGATGGTGGTGGCAGTGATAATAGTGATGGTGATGGTGGTGGTGGTGGTGGCAATGGCAGGAGTTGTAATGGTGATGGTGATGGAGATGATGGTGGTGGTTGTGGTGGTGGAAGTGGTGGTGGTGGTAGTGATGGTGGTGGTGGTGATAATGGTGACGGAGGTGATGGTGGTGGCGGTGGTGGTGGTAGAA	.	PASS	PRECISE;SVTYPE=INS;SVLEN=328;END=48208897;CIPOS=-0,0;CILEN=-0,0;RE=38;RNAMES=NULL	GT:DR:DV:PL:GQ	./.:.:38:.,.,.:.
1	48209111	cuteSV.INS.458	A	ATGGTGGTGGTGGTGTGGTGGTGGTGGAAGTGGTGC	.	PASS	PRECISE;SVTYPE=INS;SVLEN=35;END=48209111;CIPOS=-2,2;CILEN=-0,0;RE=13;RNAMES=NULL	GT:DR:DV:PL:GQ	./.:.:13:.,.,.:.
1	48658644	cuteSV.INS.459	T	TGCCCGGCCAGCCGCCCCGTCCGGGAGGGAGTTGGGGGGGTCAGCCCCCCC	.	PASS	PRECISE;SVTYPE=INS;SVLEN=50;END=48658644;CIPOS=-4,4;CILEN=-0,0;RE=15;RNAMES=NULL	GT:DR:DV:PL:GQ	./.:.:15:.,.,.:.
1	48710408	cuteSV.INS.460	A	ATATATATAAATTATATTTATATTATATATAAATTATATTTATATTATATATAAATTATATTTATAT	.	PASS	PRECISE;SVTYPE=INS;SVLEN=66;END=48710408;CIPOS=-8,8;CILEN=-0,0;RE=14;RNAMES=NULL	GT:DR:DV:PL:GQ	./.:.:14:.,.,.:.
1	48710408	cuteSV.INS.461	A	ATATATATAAATTATATTTATATTATATATAAATTATATTTATATTATATATAAATTATATTTATATTATATATAAATTATATTTATATTATATATAAATTATATTTATATTATATATAAATTATATTTATATTATATATAAATTATATTTATATTATATATAAATTATATTTATATTATATATAAATTATATTTATAT	.	PASS	PRECISE;SVTYPE=INS;SVLEN=198;END=48710408;CIPOS=-9,9;CILEN=-1,1;RE=16;RNAMES=NULL	GT:DR:DV:PL:GQ	./.:.:16:.,.,.:.
1	48749365	cuteSV.INS.462	A	AAAGAAAGAAAGAAAGAAAGAAAGAAAGAAAGAAAGAAAGAAAG	.	PASS	PRECISE;SVTYPE=INS;SVLEN=43;END=48749365;CIPOS=-2,2;CILEN=-1,1;RE=27;RNAMES=NULL	GT:DR:DV:PL:GQ	./.:.:27:.,.,.:.
1	48850010	cuteSV.DEL.241	CAGGGACAGGGACAGGGAGAGGGAGAGGGAGAGGGAG	C	.	PASS	PRECISE;SVTYPE=DEL;SVLEN=-36;END=48850046;CIPOS=-0,0;CILEN=-0,0;RE=10;RNAMES=NULL;STRAND=+-	GT:DR:DV:PL:GQ	./.:.:10:.,.,.:.
1	49177392	cuteSV.DEL.242	CCTCTCTCCCTTCCCTTTCCCCATAATTTCTCC	C	.	PASS	PRECISE;SVTYPE=DEL;SVLEN=-32;END=49177424;CIPOS=-3,3;CILEN=-0,0;RE=22;RNAMES=NULL;STRAND=+-	GT:DR:DV:PL:GQ	./.:.:22:.,.,.:.
1	49446390	cuteSV.DEL.243	AATATATATATATATATATATATATATATATATAT	A	.	PASS	PRECISE;SVTYPE=DEL;SVLEN=-34;END=49446424;CIPOS=-0,0;CILEN=-0,0;RE=33;RNAMES=NULL;STRAND=+-	GT:DR:DV:PL:GQ	./.:.:33:.,.,.:.
1	49549776	cuteSV.DEL.244	GAGTCTCTAGGAAGTTCCAAATTTCCCCACATCTTCCTGTCTTCCGAGCCCTCC	G	.	PASS	PRECISE;SVTYPE=DEL;SVLEN=-53;END=49549829;CIPOS=-0,0;CILEN=-0,0;RE=37;RNAMES=NULL;STRAND=+-	GT:DR:DV:PL:GQ	./.:.:37:.,.,.:.
1	49703186	cuteSV.DEL.245	ATATATATATATATATATATATATATATATATATATA	A	.	PASS	PRECISE;SVTYPE=DEL;SVLEN=-36;END=49703222;CIPOS=-2,2;CILEN=-0,0;RE=25;RNAMES=NULL;STRAND=+-	GT:DR:DV:PL:GQ	./.:.:25:.,.,.:.
1	50413624	cuteSV.INS.463	A	ATATATATATAAATATATATATTTATAATATATATT	.	PASS	PRECISE;SVTYPE=INS;SVLEN=35;END=50413624;CIPOS=-1,1;CILEN=-0,0;RE=13;RNAMES=NULL	GT:DR:DV:PL:GQ	./.:.:13:.,.,.:.
1	50413624	cuteSV.INS.464	A	ATATATATATAAATATATATATTTATAAATATATATTTATATATAAATATATATTTATAAATATATATATTTATATATATAAATATATATATTTATAAATATATATT	.	PASS	PRECISE;SVTYPE=INS;SVLEN=106;END=50413624;CIPOS=-0,0;CILEN=-0,0;RE=17;RNAMES=NULL	GT:DR:DV:PL:GQ	./.:.:17:.,.,.:.
1	50834985	cuteSV.INS.465	A	ATGATGATGGTAGTAATGACGGTGATGATGATGATGGTGATGATGATGGTGGTGATGATGGTAATGGTGATCATGATGATAATGGTGATGGTGGTGGTGGTGATGATGGTGATGGTGGTGGTGATCATGATGGTAGTGATATGATGATGGCGATGATGGTGGTGGTATAATGATAGTGGTGATGATGATGGTGCTGATGATGGTGATGGTGATGATGATAGTGGTGATGGTGGTGGTGATGATGGTGATGGTGGTGGTGATCATGATGGTAGTGATAATGACGATGATGGCGATGATGGTGGTGGTATAATGATAATGGTGATGATGATGGTGCTGATGATGGTGATGATGATAATGGTGATGGTGGTGGTGATGATGATGGTGGTGATGATGAAGATGGTGGTGGCGATGATGATGATGGTGATGATGAAGATGTTGGTGATGATGATGGTGATAATGGTGATGGTGATGATAGTGGTGATAATGGTGGTGGTAATGATCATGATGGTAGTGATAATGATGATGGTGGTGATAATGATGATAG	.	PASS	PRECISE;SVTYPE=INS;SVLEN=543;END=50834985;CIPOS=-0,0;CILEN=-0,0;RE=23;RNAMES=NULL	GT:DR:DV:PL:GQ	./.:.:23:.,.,.:.
1	50847269	cuteSV.INS.466	G	GGATGTGAGGAGCCTCTCTGCCTGGCTGCCCAGTCTGGAAAGTGAGGAGCGTCTCTGCCCGGCCGCCATCCCATCTA	.	PASS	PRECISE;SVTYPE=INS;SVLEN=76;END=50847269;CIPOS=-0,0;CILEN=-0,0;RE=20;RNAMES=NULL	GT:DR:DV:PL:GQ	./.:.:20:.,.,.:.
1	50847525	cuteSV.INS.467	G	GGGTCAGCCCCCCGCCCGGCCAGCCGCTCCGACCGGGAGGGAGGTGGGGGGT	.	PASS	PRECISE;SVTYPE=INS;SVLEN=51;END=50847525;CIPOS=-0,0;CILEN=-0,0;RE=16;RNAMES=NULL	GT:DR:DV:PL:GQ	./.:.:16:.,.,.:.
1	50847685	cuteSV.INS.468	C	CGGGAGGTGAGGGGCGCCTCTGCCCGGCCGCCCCTACTGGGAAGTGGGGAGCCCCTCTGCCCGGCCAGCCGCCCCGTCTGGGAGGGATGTGGGGGGGTCAGCCCCCGCCCGGCCAGCCGCCCCATCCGGGAGGTGAGGGGCGCCTCTGCCCGGCCGCCCCTACT	.	PASS	PRECISE;SVTYPE=INS;SVLEN=163;END=50847685;CIPOS=-0,0;CILEN=-0,0;RE=16;RNAMES=NULL	GT:DR:DV:PL:GQ	./.:.:16:.,.,.:.
1	50847892	cuteSV.INS.469	A	ATCTTTTCATTTTGTTCTTTTTTTTGTACTTTTCATTTTGTTCATTTTTGTACTTTTCATTTTGTTCATTTTTGTACTTTTCATTTTGTTCTTTTTTTTGTACTTTT	.	PASS	PRECISE;SVTYPE=INS;SVLEN=106;END=50847892;CIPOS=-1,1;CILEN=-0,0;RE=12;RNAMES=NULL	GT:DR:DV:PL:GQ	./.:.:12:.,.,.:.
1	51285360	cuteSV.DEL.246	TATACATATATATATACATATATATATACGTATATATATATACATATAT	T	.	PASS	PRECISE;SVTYPE=DEL;SVLEN=-48;END=51285408;CIPOS=-8,8;CILEN=-0,0;RE=16;RNAMES=NULL;STRAND=+-	GT:DR:DV:PL:GQ	./.:.:16:.,.,.:.
1	52098232	cuteSV.INS.470	A	AAATAAACTTTCTGCAGAGGCCTTTGTAAATTACAGTGATCTATTAT	.	PASS	PRECISE;SVTYPE=INS;SVLEN=46;END=52098232;CIPOS=-0,0;CILEN=-0,0;RE=18;RNAMES=NULL	GT:DR:DV:PL:GQ	./.:.:18:.,.,.:.
1	52177138	cuteSV.INS.471	A	ACCCCCCCACCTCCCTCCCGGACGGGGAAGCTGGCCGGGCGGGGGGCTGACCCCCCCACCTCCCTCCCGGACAGGGCGGCTGGCCGGGCGGGGGGCTGACCCCCCCCACCTCCCTCCCGGACGGGGCGGCTGGCCGGGCGGGGGGCTGACCCCCCCACCTCCCTCCTGGACGGGGCGGCTGGCCGGGCAGAGGGGCTCCTCACTTCCCAGTAGGGGCGGCCGGGCAGAGGCGCCCCTCACCTCCCGGACGGGGCGGCTGGCCGGGCGGGGGGGCTGATCCCCCCCACCTCCCTCCCGGACGGGGCGGCTGGCCGGGCAGAGGGGCTCCTCACTTCCCAGTAGGGGCGGCCGGGCAGAGGCGCCCCTCACCTCCCCGATGGGGCGGCTGGCCGGGCGGGGGGCTGACCC	.	PASS	PRECISE;SVTYPE=INS;SVLEN=407;END=52177138;CIPOS=-0,0;CILEN=-0,0;RE=22;RNAMES=NULL	GT:DR:DV:PL:GQ	./.:.:22:.,.,.:.
1	52270161	cuteSV.INS.472	G	GCTACGTTCAGACACATTTCCCAAGTATCTCCTACGTTCAGATACATTTCCCAAGTATCTCCTACGTTCAGACACATTTCCCAAGTATCTC	.	PASS	PRECISE;SVTYPE=INS;SVLEN=90;END=52270161;CIPOS=-10,10;CILEN=-0,0;RE=29;RNAMES=NULL	GT:DR:DV:PL:GQ	./.:.:29:.,.,.:.
1	52318222	cuteSV.INS.473	G	GTTTTAAACTATATAGTTTATAGTTTTAAACTATATAGTTTATATATAGTTTTAAACTATATAGTTTATAGTTTTTAAACTATATAGTTTATATATAGTTTTAAACTAGTTTATATAGTTTAAAACTATATAGTTTATATAGTTTTAAAAACTATATAGTTTATATAGTTTAAAACTATATAGTTTATATAGTTTAAAACTATAGTTTATATAGTTTAAAACTATATAGTTTATATAGTTTTAAACTATATAGTTTAAACTATATAGTTTTAAACTATATAAACTATATAGTTTTAAACTAGTTTATATATAGTTTTAAACTAGTTTAAACTATATAGTTTATGTAGTTTTAAACTATATAGTTTATGTAGTTTTTAAACTATATAGTTTATGTAGTTTTAAACTATATAGTTTTAAACTATGTAGTTTTAAAACTATATAGTTTTAAACTATGTAGTTTTAAACTATATAGTTCATGTAGTTTTAAACTATATAGTTTAAAAACTATATAGTTTATGTAGTTTTAAACTAGTTTATATTTTTTTATATAGTTTAAACTATATAGT	.	PASS	PRECISE;SVTYPE=INS;SVLEN=565;END=52318222;CIPOS=-0,0;CILEN=-3,3;RE=22;RNAMES=NULL	GT:DR:DV:PL:GQ	./.:.:22:.,.,.:.
1	52349446	cuteSV.DEL.247	CCCTGTAATCCCAGCTACTTGGGTGGCGCAT	C	.	PASS	PRECISE;SVTYPE=DEL;SVLEN=-30;END=52349476;CIPOS=-0,0;CILEN=-0,0;RE=13;RNAMES=NULL;STRAND=+-	GT:DR:DV:PL:GQ	./.:.:13:.,.,.:.
1	52372541	cuteSV.INS.474	A	AAGGGAAGGAAGGAAGGAGGGAGGAGGGAGGAAGGAGGAAGGAAGGGAGGGAGGAAGGAAGGAAGGGAGGGAGGAAGGAAGGGAGGGAGGAAGGAGGGAAGAAAGGAAAGAAGGAGGGAGGAGGGAGGAAGGAAGGAAGGAAGGGAGGGAGGAAGGAAAGATGAAGGAAGGAAGGAAGGAAAGATGAAGGAAGGAAGG	.	PASS	PRECISE;SVTYPE=INS;SVLEN=197;END=52372541;CIPOS=-0,0;CILEN=-0,0;RE=20;RNAMES=NULL	GT:DR:DV:PL:GQ	./.:.:20:.,.,.:.
1	53103974	cuteSV.DEL.248	GGCCCCTTTCTATCCAGGAACCCAGAGTTGTCCCACACAC	G	.	PASS	PRECISE;SVTYPE=DEL;SVLEN=-39;END=53104013;CIPOS=-0,0;CILEN=-0,0;RE=15;RNAMES=NULL;STRAND=+-	GT:DR:DV:PL:GQ	./.:.:15:.,.,.:.
1	53241900	cuteSV.INS.475	A	AAAAAAAAATATATATATATATATATATATATATATATATAT	.	PASS	PRECISE;SVTYPE=INS;SVLEN=41;END=53241900;CIPOS=-0,0;CILEN=-0,0;RE=26;RNAMES=NULL	GT:DR:DV:PL:GQ	./.:.:26:.,.,.:.
1	53249510	cuteSV.INS.476	A	ATATGTACATACACGTGTGCGTATGTACATACACGTGTGTGTGTACATATATGTGTATATACATCTATACATGTGTATATG	.	PASS	PRECISE;SVTYPE=INS;SVLEN=80;END=53249510;CIPOS=-7,7;CILEN=-0,0;RE=25;RNAMES=NULL	GT:DR:DV:PL:GQ	./.:.:25:.,.,.:.
1	53262682	cuteSV.INS.477	A	ATTTATATATTATATATAAATTTATATATATAAATT	.	PASS	PRECISE;SVTYPE=INS;SVLEN=35;END=53262682;CIPOS=-4,4;CILEN=-0,0;RE=23;RNAMES=NULL	GT:DR:DV:PL:GQ	./.:.:23:.,.,.:.
1	53268828	cuteSV.DEL.249	ACATATATATATACACACATATATATATATATACACATATATATATATACACACA	A	.	PASS	PRECISE;SVTYPE=DEL;SVLEN=-54;END=53268882;CIPOS=-18,18;CILEN=-1,1;RE=22;RNAMES=NULL;STRAND=+-	GT:DR:DV:PL:GQ	./.:.:22:.,.,.:.
1	53564908	cuteSV.INS.478	G	GCCTCGGTACACTCACACTGCCTCAGTATAATCACTCCACCTTGGTACACTCACACACCCT	.	PASS	PRECISE;SVTYPE=INS;SVLEN=60;END=53564908;CIPOS=-0,0;CILEN=-0,0;RE=40;RNAMES=NULL	GT:DR:DV:PL:GQ	./.:.:40:.,.,.:.
1	53594097	cuteSV.DEL.250	TGTGGTCATGCCACTGCACTCCAGCCTGAGGGACAGAGTAAGACCCTGTCTCAATTAAAAACAAAAAAGAATAGGAATTCATGACAGATAAGGAGGCTCTGACTGTCATGGCGCAAGGAATGGCTCTGGGTGCCAGGTGAGTGCATCATGGAGAAGTGGGCAGGACCTGGCCAGGGCCCCTGCGGAGGCCCTGTGGATGTGCAGGTGTGCACGACTCAGGTGAAGCAGGGCATGCTGCATGGTCTGTACCAGTGTTGAGGGAGCACCCGGGTGTGCCTCAGTCAAGGGTGGCTTTCCAGGGCAGGGGACAGGTGAGCTGCAGGTGCTAATTAGAACCATGAAGATGGAAGAAGCCATCCAAGGGGCTTCCTGCTGAGAGCAGTGACAGAGGTGGCCACGGGCTGGGGGAGCATTCATGACACATCTGAGGAGCCTGGTGATGCTTTAATAAGTTAGAAAAACATGGGACATCTGCCAGGCATGGTGGCTCACGCATGTAATCCTAGCACTTTGGGAGGCCAAGGTGGGCGGATCACCTGAGGTCAGGAGTTCGAGACCAGCCTGGCCAACATGGTGAAACCCCGTCTCTACTAAGAATTCAAAAATTTGCTGGTCATGGTGGCGGGTGCCTGTAATCCCAGCTACTTGGGAGGCTGAGGCAGGAGAATTGCTTGAACCCGGGAGGTGGAGATTGCAGTGAGCTGAGATCATGCCACTGCACTCCAGCCTGGGTGACAGAGTGAGACTATGTCTCAAAAAAGAAAAAAAAAAAGAAAAAAGAAAAACATGGGACATCCATAACGTACCAGGAGCCATGCTGGGTCTTCACGTACATTCTCTTACTTACTTTTC	T	.	PASS	PRECISE;SVTYPE=DEL;SVLEN=-851;END=53594948;CIPOS=-0,0;CILEN=-0,0;RE=24;RNAMES=NULL;STRAND=+-	GT:DR:DV:PL:GQ	./.:.:24:.,.,.:.
1	53595125	cuteSV.DEL.251	ACATTGTGACAGATGAAGCCACCACTGGTCAAGCGTGGGCTGCACTCAGTTGGACTGAAGCACACATGTCTGAGGAGGGACTTGGGCCAGGGGCTGGGTTGGAGAAATTCTAGAAAAAAAAGAGCCCACAGCTGGAAGATGCCAGATTATGGGAAGAGTGACTGAACTCAGCTCCAACCCCGCTGGCCCCACTGCCCTCCCACTGGGCCTCCTTTCTCCAGAGCAAGGTGTGCCTGTGACCCCTCCATGGCAGCCCAGGGGCCTTTCAGCCCTCACGTCCACCCTTGCAGTCACCCACACTTCTTTACACCTCACCACCTCCCTTTGCTTGTTGTTTAGATCTCCAACTTCTGAACGAATCTGTCACGCTGAGTACCAGGCAGAGGTCAGTGTGAAAGACAAGGGGGTCAATGACCTGATCCCCTCCTGGGATCTCAGAAAAAAACAAAGATGCACACGACCCTGCCCACGGAGGGGGC	A	.	PASS	PRECISE;SVTYPE=DEL;SVLEN=-478;END=53595603;CIPOS=-0,0;CILEN=-0,0;RE=27;RNAMES=NULL;STRAND=+-	GT:DR:DV:PL:GQ	./.:.:27:.,.,.:.
1	53602230	cuteSV.INS.479	C	CCATATATTATATATAAACATATATAATATATAAACATA	.	PASS	PRECISE;SVTYPE=INS;SVLEN=38;END=53602230;CIPOS=-5,5;CILEN=-0,0;RE=24;RNAMES=NULL	GT:DR:DV:PL:GQ	./.:.:24:.,.,.:.
1	53749170	cuteSV.INS.480	T	TACTTACTTACTACATACCCGGGCCACTTACTTACTACATACCCGGGCC	.	PASS	PRECISE;SVTYPE=INS;SVLEN=48;END=53749170;CIPOS=-12,12;CILEN=-0,0;RE=16;RNAMES=NULL	GT:DR:DV:PL:GQ	./.:.:16:.,.,.:.
1	53749421	cuteSV.INS.481	C	CCACTTACTTACTTACTACATACCCGGGCCACTTACTTACTACATACCCGGGCCACGTACTTACTACATACCCGGGCCACTTACTTACTTACTACATACCCGGGCCACTTACTTACTACATACCCGGGCCACTTACTTACCTACTACACACCCGGGCCGCTTACTTACCTACTACACACCCGGGCCGCTTACTTACCTACTACACACCCGGGCCGCTTACTTACCTACTACACACCCGGGCCGCTTACTTACCTACTACACACCCGGGCCGCTTACTTACCTACTACACACCCGGGCCGCTTACTTACCTACTACACACCCGGGCCGCTTACTTACCTACTACACACCCGGGCCGCTTACTTACCTACTACACACCCGGGCCGCTTACTTACCTACTACATACCCGGGCCGCTTACTTACCTACTACATACCCGGGCCGCTTACTTACCTACTACATACCCGGGCCGCTTACTTACCTACTACATACCCGGG	.	PASS	PRECISE;SVTYPE=INS;SVLEN=491;END=53749421;CIPOS=-3,3;CILEN=-69,69;RE=27;RNAMES=NULL	GT:DR:DV:PL:GQ	./.:.:27:.,.,.:.
1	53749868	cuteSV.INS.482	T	TACTTACCTACTGCATACCCGGGCCGCTTACTTACCTACTGCATACCCGGGCCGCTTACTTACCTACTGCATACCCGGGCCGCTTACTTACCTACTGCATACCCGGGCCGCTTACTTACCTACTGCATACCCGGGCCGCTTACTTACCTACTGCATACCCGGGCCGCTTACTTACCTACTACATACCCGGGCCGCTTACTTACCTACTACATACCCGGGCCGCTTACTTACCTACTACATACCCGGGCCGCTTACTTACCTACTACATACCCGGGCCGCTTACTTACCTACTACATACCCGGGCCGCTTACTTACCTACTACATACCCGGGCCGCTTACTTACCTACTACATACCCGGGCCGCTTACTTACCTACTACATACCCGGGCC	.	PASS	PRECISE;SVTYPE=INS;SVLEN=388;END=53749868;CIPOS=-0,0;CILEN=-0,0;RE=10;RNAMES=NULL	GT:DR:DV:PL:GQ	./.:.:10:.,.,.:.
1	53815924	cuteSV.INS.483	T	TTCTCTCTCTCTCTCTCTCTCTCTCTCTCTCTCTCTCTCTCT	.	PASS	PRECISE;SVTYPE=INS;SVLEN=41;END=53815924;CIPOS=-1,1;CILEN=-1,1;RE=17;RNAMES=NULL	GT:DR:DV:PL:GQ	./.:.:17:.,.,.:.
1	53967993	cuteSV.DEL.252	GAGGGAGAGAAGAGAGGGATGAGGGGGATGGGGAGAGAGGAGAAGGGGGAGGGACAGGGAAAGAGGAGAGGGGGGAGGGAGAGGGAGAGAAGAGAGGGATGAGGGGGATGGGGAGAGAGGAGAAGGGGGAGGGACAGGGAAAGAGGAGAGGGGGGAGGGAG	G	.	PASS	PRECISE;SVTYPE=DEL;SVLEN=-160;END=53968153;CIPOS=-6,6;CILEN=-0,0;RE=22;RNAMES=NULL;STRAND=+-	GT:DR:DV:PL:GQ	./.:.:22:.,.,.:.
1	53991136	cuteSV.INS.484	A	AGGCTGGGGAGGCTGGGGAGGTTGGGGTGCTGGGAGTCTGGGGAGGCTGGGGAGGTGGGGGGCTGGGGAGGCTGGGAGGTGGAGGCTGGGGAGGTGGGGAGGCTGGGGGCTGGGGGGCTGGGGAGGCTGGGGAGGTGGGGGGCTGGGGAGGCTGGGGAGGTGGGGGGCTGGGAAGGCTGGGGAGGTGGGGGGCTAAGAAGGCTGGGGGGCTGGGGTGCTGGGGAGGCTGGGGAGGTGGGGGCTGGGGAGGCTGGGGGGCTGGGGCGCTGGGGAGGCTGGGGAGGCTGGGGGTGCTGGGCAGGCTGAGGAGGTGGGGAGGCTGGGGGGGCAAGGGGTGGGGGAGGTAGGGAGGCTGGGGAGGCTGGGGGCGGGGGAGTCTGGGGAGGCTGGGGGGGTGGGGGGCTAGGAGGTGGGGGAGGCGGGGAGGCTGGGGAGGCTGGGGGGCTGGGG	.	PASS	PRECISE;SVTYPE=INS;SVLEN=449;END=53991136;CIPOS=-0,0;CILEN=-1,1;RE=32;RNAMES=NULL	GT:DR:DV:PL:GQ	./.:.:32:.,.,.:.
1	54175022	cuteSV.DEL.253	CATATATATACATATACATATATATATACATATATACATATATATACATATACAT	C	.	PASS	PRECISE;SVTYPE=DEL;SVLEN=-54;END=54175076;CIPOS=-1,1;CILEN=-0,0;RE=18;RNAMES=NULL;STRAND=+-	GT:DR:DV:PL:GQ	./.:.:18:.,.,.:.
1	54179142	cuteSV.INS.485	T	TCTTCAAGACCAGCCTGGGCAACATGGTGAGACCTCATCTCTTCAAGACCAGCCTGGGCAACATGGTGAGACCTCATCTCTTCAAGACCAGCCTGGGCAACATGGTGAGACCTCATCTCTTCAAGACCAGCCTGGGCAACATGGTGAGACCTCATCTCTTCAAGACCAGCCTGGGCAACATGGTGAGACCTCATCTCTTCAAGACCAGCCTGGGCAACATGGTGAGACCTCATCTCTTCAAGACCAGCCTGGGCAACATGGTGAGACCTCATCTCTTCAAGACCAGCCTGGGCAACATGGTGAGACCTCATCTCTTCAAGACCAGCCTGGGCAACAT	.	PASS	PRECISE;SVTYPE=INS;SVLEN=336;END=54179142;CIPOS=-37,37;CILEN=-12,12;RE=29;RNAMES=NULL	GT:DR:DV:PL:GQ	./.:.:29:.,.,.:.
1	54291133	cuteSV.INS.486	A	AAAAAAAAAAAAAAAAAAAAAAAAAAAAAAAAG	.	PASS	PRECISE;SVTYPE=INS;SVLEN=32;END=54291133;CIPOS=-0,0;CILEN=-0,0;RE=13;RNAMES=NULL	GT:DR:DV:PL:GQ	./.:.:13:.,.,.:.
1	54603365	cuteSV.INS.487	T	TGCGTGTGTGTGTGTGTGTGTGTGTGCGCGCG	.	PASS	PRECISE;SVTYPE=INS;SVLEN=31;END=54603365;CIPOS=-0,0;CILEN=-0,0;RE=12;RNAMES=NULL	GT:DR:DV:PL:GQ	./.:.:12:.,.,.:.
1	54620052	cuteSV.DEL.254	TTTATTTTATTTTATTTTATTTTATTTTATTTTATT	T	.	PASS	PRECISE;SVTYPE=DEL;SVLEN=-35;END=54620087;CIPOS=-1,1;CILEN=-0,0;RE=21;RNAMES=NULL;STRAND=+-	GT:DR:DV:PL:GQ	./.:.:21:.,.,.:.
1	54924466	cuteSV.INS.488	G	GGGAAGGAAGGAAGGAGGGAAGGAAGGAATGTGGGCAGGTGGGAAGGAGGGAGGGAGGGAAGGAAAGAAGGAAGAAAGGAAGAAAGGAAGGAAGGAGGGAGGGAAGGAAGGAAGAAAGGAAGGAAGGAAGGTGGGCAGGTGGGAAGGAGGGAGGGAGGAAGGAAGGAGGGAAGGAAGGAAGGTGGGCAGGCAGGAAGGAGGGAGGGAGGGAGGGAA	.	PASS	PRECISE;SVTYPE=INS;SVLEN=215;END=54924466;CIPOS=-0,0;CILEN=-0,0;RE=10;RNAMES=NULL	GT:DR:DV:PL:GQ	./.:.:10:.,.,.:.
1	54976289	cuteSV.INS.489	A	AAAACCAAACCAAACCAAACCAAACCAAACCAAACCAAACCAAACCAAACCAAACCAAACCAAACCAAACCAAACCAAACCAAACCAAACCAAACCAAACCAAACCAAACCAACCAAACCAAACCAAACCAAACCAAACCAAACCAAACCAAACCAAACCAAACCAAACCAAACCAAACCAAACCAAACCAAACCAAACCAACCAAACCAAACCAAACCAACCAAACCAAACCAAACCAAACCAACCAAACCAAACCAAACCAAACCAAACCAAACC	.	PASS	PRECISE;SVTYPE=INS;SVLEN=276;END=54976289;CIPOS=-8,8;CILEN=-3,3;RE=12;RNAMES=NULL	GT:DR:DV:PL:GQ	./.:.:12:.,.,.:.
1	55027590	cuteSV.INS.490	C	CCCCCCCACCTCCCTCCCGGACGGGGGCGGCTGGCCGGGCGGGGGCCGA	.	PASS	PRECISE;SVTYPE=INS;SVLEN=48;END=55027590;CIPOS=-0,0;CILEN=-0,0;RE=8;RNAMES=NULL	GT:DR:DV:PL:GQ	./.:.:8:.,.,.:.
1	55064841	cuteSV.DEL.255	AAAAAAAAAAAAAAATATATATATATATATATATATATA	A	.	PASS	PRECISE;SVTYPE=DEL;SVLEN=-38;END=55064879;CIPOS=-0,0;CILEN=-0,0;RE=15;RNAMES=NULL;STRAND=+-	GT:DR:DV:PL:GQ	./.:.:15:.,.,.:.
1	55334337	cuteSV.DEL.256	CATTAACAGTGATGGTTATGAAGGCAATGTAATAGTTCTAATAAAAGATGGA	C	.	PASS	PRECISE;SVTYPE=DEL;SVLEN=-51;END=55334388;CIPOS=-0,0;CILEN=-0,0;RE=13;RNAMES=NULL;STRAND=+-	GT:DR:DV:PL:GQ	./.:.:13:.,.,.:.
1	55336495	cuteSV.DEL.257	CTTCCAAGTCTCTTACAATAAGCACAAATCCT	C	.	PASS	PRECISE;SVTYPE=DEL;SVLEN=-31;END=55336526;CIPOS=-0,0;CILEN=-0,0;RE=12;RNAMES=NULL;STRAND=+-	GT:DR:DV:PL:GQ	./.:.:12:.,.,.:.
1	55468715	cuteSV.INS.491	G	GTGATGATGATGGTGATTAGGAGATGCTGATGATGAGGATGGTGATGGTGAGAATGGTAATGGTGATGATAATAGTGATGATGATAATAGTGATAATGATGGTGAGGATGGTGATGGTGACAATGGTGATGATGATGATGATGATAGTGATGATGATGGTGATTAGGAGATGGTGATGATGAGGATGGTGATGGTGAGAATGGTAATGGTGATGATAATAGTGATGATGATAATAGTGATAATGATGGTGAGGATGGTGATGGTGACAATGGTGATGATGATGATGATGATAGTGATGATGATGGTGATTAGGAGATGGTGATGATGAGGATGGTGATGGTGAGAATGGTAATGGTGATGATAATAGTGATGATGATGGTGAGGATGGTGATGGTGAAGATGGTGATGATGAGATTGGTGATAGAATGGTGATGGTAATGACGATGTTGATGGTAATGAAGATGTCAATGATGGTGATGTGATGATAATGATGGTAACGGTTATGATGATGGTGATGGTGATAATGATAATGGTGATGATGATGGTAATGGTCACGATGGTGATAGTGATGATGATAGTGGTGATAATGATGGTGATGTTGATAATTTTGGTGGTGATAATAGTTATGGTGATGATTGATGGTAATGAGGATGAGGATGATGACGATTATTATTA	.	PASS	PRECISE;SVTYPE=INS;SVLEN=674;END=55468715;CIPOS=-1,1;CILEN=-0,0;RE=25;RNAMES=NULL	GT:DR:DV:PL:GQ	./.:.:25:.,.,.:.
1	55705906	cuteSV.INS.492	A	AGTCCTAGAAATTTCTTTGGGAGAGCTGGGTTCCCATGTAGTTTAGAAACTGAAAGGGCATATAGACCAAGAGAGCACTATCAAGTCACCTAGAGTTCAGAAACATTTAAGTATAAGTCAGAGGGGCATGAAAGGCTGTTTCCAGAAAGGTAGCTACAATCCAGCTTCTCCTCTGATTCTGAGCTCAGCTCAGAAGTGGCAAAATTCTTTGAAAGGCGGAAGAGTCAGAGCTTAGGGATGCATAAACTACTAAAAGCTTTGCCTAGAGCACAGACATAAAAGCACAGCAAGAACACAGCAGTGTATGTCTTGAATTAATCCTGGCTCAAGGGAAGCCTCAGGTCTTTATTTTACCCAAACCCAAAGAATAATCAAATTGTCATTATTAAATGCTTCCATGTTTAGAATAGGTGCTATGTTTATTTTTCTTTAATGTTTGCTTTGATTAAAGGAAGCCAATATGTACTGAGCACACAGTGTTCACCTGTCACTGTAAGACTATACATTAATTAACTCTTTAAAATTTTCATCCACCTTTCTACACACATTTACAATTGAGAAAACTAAGAATTAGTGTTTATGACTTGCTCAAAATAACACAAATATTAGGACTTACTTATAGAGCCAAGTTGATAACCAAATTAATGTATTAATTAATAACATCACCAAAAGAGACTTGCTCACAGTTTATTCTAAATCTCTGTTGCAAACCTAGAGTCTTTTAATTGTCTGATTGATGGTCTGATTGTAGCAATACTTTGTGTCAGGTCCATGAATGACAAATTTGACATACTAAATGATCAAATCAAATTTAAGGTGTGAGTTCTGGACTTGCACTGCCCAATATGGTAGCCTCAGCCCTATCTGATTACTATATTTAAATTAATAAAAAATGAGTAAAATAAAAAATTCCTTTCCTCAATCACATAAGCCACATTTTCATTGTTCAGTAGCCATAGATGGCTGGTGAATGCCACATTGGATAGCATATTATTCTCAATGAACATTTCCAGGATATTTTCAACATCACAACAAATTGTGTTGAAAAATTAAATCCCATTTTAATGTTAACAGATCTCCTGTGCATTTGTTAATTTTTAAGCAATTTAACATATTACCTGACTCTATTCTCACAATCATCATATGAAAAATACCTAAGTTAATGTTACTATGTTTTATAAAGCAGACTCACCCTGGGATTTTTTTAGAGCCACAGCTGAGGTTAAAGACCCTGGGGACTTAAAACTTGTGCAACTTGTTTATGCCCCTCTTCTTTCCTCTTCTCTTCAACCACTGTCTTTTCCTAGGTGATGTCATCCAATTCCACAACTTTAAATACCTCTTGCCTTGGGACTGGGGTTGATATCCAACTGCTTGACATTGCCATGTGAGTTCTAATAGGCACCTCAAACTTAATATGTCTAAAACAGTACTCTTGATTTTTTTTTTTTTTTTTTTTTTTTTTTGAGACGGAGTCTCGCTCTGTCGCCCAGGCTGGAGTGCAGTGGCGCGATCTCGACTCACTGCAAGCTCCGCCTCCCGGGTTCACGCCATTCTCCTGCCTCAGCCTCCCGTGTAGCTGGGATTACAGGCGCCCGCTACCAC	.	PASS	PRECISE;SVTYPE=INS;SVLEN=1604;END=55705906;CIPOS=-0,0;CILEN=-1,1;RE=19;RNAMES=NULL	GT:DR:DV:PL:GQ	./.:.:19:.,.,.:.
1	55851375	cuteSV.INS.493	T	TCCCTCCCTCCCCTCCTCCCCCTCCCTCCCTCCCTCCCTTCCTTCCTTCCTCCCTTCCTCCCCTCTTCCCCCCTCCCCTCTCCCTCCCTCCCTCCCTTCCTTCCTTCCTCCCTTCCTCCCCTCTTCCC	.	PASS	PRECISE;SVTYPE=INS;SVLEN=127;END=55851375;CIPOS=-0,0;CILEN=-0,0;RE=21;RNAMES=NULL	GT:DR:DV:PL:GQ	./.:.:21:.,.,.:.
1	55864285	cuteSV.DEL.258	CATATATATATATATATATATATATATATATATAT	C	.	PASS	PRECISE;SVTYPE=DEL;SVLEN=-34;END=55864319;CIPOS=-1,1;CILEN=-0,0;RE=32;RNAMES=NULL;STRAND=+-	GT:DR:DV:PL:GQ	./.:.:32:.,.,.:.
1	55886378	cuteSV.DEL.259	GTTCTGGACCAGAAGTCTTTTAGATGACTTCTAATTTGACT	G	.	PASS	PRECISE;SVTYPE=DEL;SVLEN=-40;END=55886418;CIPOS=-1,1;CILEN=-0,0;RE=33;RNAMES=NULL;STRAND=+-	GT:DR:DV:PL:GQ	./.:.:33:.,.,.:.
1	55974723	cuteSV.DEL.260	ATTAATTACAGTCATGTAATTAATTGCATTAATTACAGTCATGTAATTAATTGCATTAATTACAGTCA	A	.	PASS	PRECISE;SVTYPE=DEL;SVLEN=-67;END=55974790;CIPOS=-1,1;CILEN=-4,4;RE=41;RNAMES=NULL;STRAND=+-	GT:DR:DV:PL:GQ	./.:.:41:.,.,.:.
1	56128213	cuteSV.INS.494	T	TACGGTGTGTATATATACGGTGTATATATACACGGTGTGTGTATATACGGTGTATATATACACGGTGTGTGTATATACGGTGTATATATACACGGTGTGTGTATATACGGTGTATATATACACGGTGTGTGTATATACGGTGTATATATAC	.	PASS	PRECISE;SVTYPE=INS;SVLEN=150;END=56128213;CIPOS=-2,2;CILEN=-0,0;RE=11;RNAMES=NULL	GT:DR:DV:PL:GQ	./.:.:11:.,.,.:.
1	56131201	cuteSV.DEL.261	AGTATATATACACTATATATACTATGTATATATACACTATATATACTATGTATATATACACTATATATACTATGTATATATACACTATATATACTAT	A	.	PASS	PRECISE;SVTYPE=DEL;SVLEN=-96;END=56131297;CIPOS=-0,0;CILEN=-0,0;RE=21;RNAMES=NULL;STRAND=+-	GT:DR:DV:PL:GQ	./.:.:21:.,.,.:.
1	56132002	cuteSV.INS.495	C	CATATATAGTATACATACCATATATAGTATACTATATATAGTATATATAGTATACTATATAGTATATAGTATACTATATATAGTATATATAGTATACTATATAGTATATAGTATACATACTATATATAGTATACTATATAGCATATAGTATACATACTATATATAGTATAGTATATATAGTATACATACTATATATAGTATAGTATATATAGTATACATACTATATATAGTATAGTATATATTGTATACATACTATATATAGTATGTATATATTGTATACATACTATATATAGTATAGTATATATAGTATACATACTATATATAGTATAGTATATATAGTATACATACTATATATAGTATAGTATATATAGTATACATACTATATATAGTATAGTATATATAGTATACATACTATATATAGTATAGTATATATAGTATACATACTATATATAGTATAGTATATATAGTATACATACTATATATAGTATAGT	.	PASS	PRECISE;SVTYPE=INS;SVLEN=490;END=56132002;CIPOS=-0,0;CILEN=-1,1;RE=10;RNAMES=NULL	GT:DR:DV:PL:GQ	./.:.:10:.,.,.:.
1	56132009	cuteSV.INS.496	A	AGTATACATACCATATATAGTATACATACCATATATAGTATACTATATATACCATATATAGTATACATACCATATATAGTATATTATATATACCATATATAGTATACATACCATATATAGTATACTATATATACCATATATAGTATACATACCATATATAGTATACTATATATAGTATACATACCATATATAGTATACTATATATAGTATACATACCATATATAGTATACTATATATAGTATATATAGTATAGTATACATGGTATACTATACTATATATAGTATAGTATACATGGTATACATACTATATATAGTATAGTATACATGGTATACTATACTATATATAGTATAGTATACATGGTATACATACTATATATAGTATGTATACATGGTATACATACTATATATAGTATAGTATACATGGTATACTATACTATATATAGTATAGTATACATGGTATACTATACTATATATAGTATAGTATACATGGTATACATACTATATATAGTATAGTATACATGGTATACATACTATATATAGTATAGTATACATGGTATACATACTATATATAGTATAGTATACATGGTATACATACTATATATAGTATAGTATACATGGTATACATACTATATATAGTATAGTATACATGGTATACATACTATATATAGTATAGTATACATGGTATACATACTATATATAGTATAGTATACATGGTATACATACTATATATAGTATAGTATACATGGTATACATACTATATATAGTATAGTATATATGGTATACATACTATATATAGTATAGTATATATG	.	PASS	PRECISE;SVTYPE=INS;SVLEN=807;END=56132009;CIPOS=-0,0;CILEN=-0,0;RE=8;RNAMES=NULL	GT:DR:DV:PL:GQ	./.:.:8:.,.,.:.
1	56132419	cuteSV.DEL.262	GATACATGTATACATCTATACATGTATAGTATACATGTATACATGTATACATGTATACATGTATAGTATACATGTATAGATGTATACATGTATAGT	G	.	PASS	PRECISE;SVTYPE=DEL;SVLEN=-95;END=56132514;CIPOS=-0,0;CILEN=-0,0;RE=10;RNAMES=NULL;STRAND=+-	GT:DR:DV:PL:GQ	./.:.:10:.,.,.:.
1	56132457	cuteSV.INS.497	A	ATACATCTATACATGTATAGTGTACATGTATACATCTATACATGTATAGTG	.	PASS	PRECISE;SVTYPE=INS;SVLEN=50;END=56132457;CIPOS=-0,0;CILEN=-0,0;RE=10;RNAMES=NULL	GT:DR:DV:PL:GQ	./.:.:10:.,.,.:.
1	56133245	cuteSV.DEL.263	ATATATAATGTATATAATATATATTATATAC	A	.	PASS	PRECISE;SVTYPE=DEL;SVLEN=-30;END=56133275;CIPOS=-0,0;CILEN=-0,0;RE=11;RNAMES=NULL;STRAND=+-	GT:DR:DV:PL:GQ	./.:.:11:.,.,.:.
1	56194662	cuteSV.DEL.264	CATATACATATATATATATATATATATATATATATATAT	C	.	PASS	PRECISE;SVTYPE=DEL;SVLEN=-38;END=56194700;CIPOS=-0,0;CILEN=-0,0;RE=22;RNAMES=NULL;STRAND=+-	GT:DR:DV:PL:GQ	./.:.:22:.,.,.:.
1	56332670	cuteSV.DEL.265	TTATTTATATATATATATATATATATATATATATAT	T	.	PASS	PRECISE;SVTYPE=DEL;SVLEN=-35;END=56332705;CIPOS=-1,1;CILEN=-0,0;RE=14;RNAMES=NULL;STRAND=+-	GT:DR:DV:PL:GQ	./.:.:14:.,.,.:.
1	56401282	cuteSV.DEL.266	TAGAAATATAGGGGCCGGGCGCGGTGGCTCACGCCTGTAATCCCAGCACTTTGGGAGGCCGAGGCGGGCGGATCACGAGGTCAGGAGATCGAGACCATCCTGGCTAAAACGGTGAAACCCCGTCTCTACTAAAAATACAAAAAAAAAATTAGCCGGGCGTAGTGGCGGGCACCTGTAGTCCCAGCTACTTGGGAGGCTGAGGCAGGAGAATGGCGTGAACCCAGGAGGCGGAGCTTGCAGTGAGCCGAGATCCCGCCACTGCACTCCAGCCTGGGCAACAGAGCGAGACTCCGTCTCAAAAAAAAAAAAAAAAAAAAAAAAA	T	.	PASS	PRECISE;SVTYPE=DEL;SVLEN=-321;END=56401603;CIPOS=-0,0;CILEN=-0,0;RE=35;RNAMES=NULL;STRAND=+-	GT:DR:DV:PL:GQ	./.:.:35:.,.,.:.
1	56864868	cuteSV.DEL.267	TGTTCCAGAACATACCAAGTAGGTTCCAGAA	T	.	PASS	PRECISE;SVTYPE=DEL;SVLEN=-30;END=56864898;CIPOS=-0,0;CILEN=-0,0;RE=18;RNAMES=NULL;STRAND=+-	GT:DR:DV:PL:GQ	./.:.:18:.,.,.:.
1	56887702	cuteSV.DEL.268	TTATCTTTTTTTTTTTTTTTTTTTTTTTTTTTTTTTTGAGACGGAGTCTCGCTCTGTCGCCCAGGCTGGAGTGCAGTGGCGGGATCTCGGCTCACTGCAAGCTCCGCCTCCCGGGTTCACGCCATTCTCCTGCCTCAGCCTCCCAAGTAGCTGGGACTACAGGCGCCCGCCACTACGCCCGGCTAATTTTTTGTATTTTTAGTAGAGACGGGGTTTCACCGTTTTAGCCGGGATGGTCTCGATCTCCTGACCTCGTGATCCGCCCGCCTCGGCCTCCCAAAGTGCTGGGATTACAGGCGTGAGCCACCGCGCCCGGCC	T	.	PASS	PRECISE;SVTYPE=DEL;SVLEN=-317;END=56888019;CIPOS=-0,0;CILEN=-0,0;RE=23;RNAMES=NULL;STRAND=+-	GT:DR:DV:PL:GQ	./.:.:23:.,.,.:.
1	56996032	cuteSV.INS.498	T	TCAGCCTACCCCTTTCCCCTAATTGGCCCAATTCCAATCTTCTGCTAACTCTCCCACCTGGAGATGTTAGTAGCATTTCAAATTAACCAAGTCTAAGGTCACACCCATTCCCACTCCTGTCCCAAACTTCACTTCTCTTCCCTCTAGTTCTGCTCAAGATGCCACCAAGCATATGACTGACAAAGATGTGCAATCTTAGACTCCTTCCTCTCCCTTATCCCATTGTCCATCCGGCTTTTGCAAGGTCTTTTGCATCCATCTTTTTCTATTTCCCTTGCATTGCCACCACTGTGGTTCAGGCCTCATCTTTACCTTG	.	PASS	PRECISE;SVTYPE=INS;SVLEN=315;END=56996032;CIPOS=-37,37;CILEN=-0,0;RE=16;RNAMES=NULL	GT:DR:DV:PL:GQ	./.:.:16:.,.,.:.
1	57022744	cuteSV.INS.499	A	AAAGAAAGAAAGAAAGAAAGAAAGAAAGAAAGAAAGAAAGAAAGAA	.	PASS	PRECISE;SVTYPE=INS;SVLEN=45;END=57022744;CIPOS=-9,9;CILEN=-3,3;RE=30;RNAMES=NULL	GT:DR:DV:PL:GQ	./.:.:30:.,.,.:.
1	57242607	cuteSV.DEL.269	TAGAAAATAGAAGGCCCAGGCCGGGCGCGGTGGCTCACGCCTGTAATCCCAGCACTTTGGGAGGCCGAGGCGGGCGGATCACGAGGTCAGGAGATCGAGACCATCCCGGCTAAAACGGTGAAACCCCGTCTCTACTAAAAAATACAAAAAATTAGCCGGGCGTAGTGGCGGGCGCCTGTGGTCCCAGCTACTTGGGAGGCTGAGGCAGGAGAATGGCGGGAACCCGGGAGGCGGAGCTTGCAGTGAGCCGAGATCCCGCCACTGCACTCCAGCCTGGGCGACAGAGCGAGACTCCGTCTCAAAAACAAAAAAAAAAAAAAAAAAAAAAAAAAAAAAAAAA	T	.	PASS	PRECISE;SVTYPE=DEL;SVLEN=-339;END=57242946;CIPOS=-0,0;CILEN=-0,0;RE=30;RNAMES=NULL;STRAND=+-	GT:DR:DV:PL:GQ	./.:.:30:.,.,.:.
1	57861402	cuteSV.DEL.270	CATGGCTACCATATTAGGGAATACAGACCTATAGCATTCTTAAGTATAGAGGCTCCC	C	.	PASS	PRECISE;SVTYPE=DEL;SVLEN=-56;END=57861458;CIPOS=-6,6;CILEN=-0,0;RE=13;RNAMES=NULL;STRAND=+-	GT:DR:DV:PL:GQ	./.:.:13:.,.,.:.
1	58019114	cuteSV.INS.500	G	GAAAGAAAAGAAAGAAAAGAAAGAAAAGGAAGG	.	PASS	PRECISE;SVTYPE=INS;SVLEN=32;END=58019114;CIPOS=-12,12;CILEN=-5,5;RE=28;RNAMES=NULL	GT:DR:DV:PL:GQ	./.:.:28:.,.,.:.
1	58071857	cuteSV.INS.501	T	TTCCGGTATTTTTTTTTTTTTTGAGACGGAGTCTCGCTCTGTAGCCCAGGCTGGAGTGCAGTGGCGCGATCTCGGCTCACTGCAAGCTCCGCCTCCCGGGTTCACGCCATTCTCCTGCCTCAGCCTCCCGAGTAGCTGGGACTACAGGCGCCCGCCACTACGCCCGGCTAATTTTTTGTATTTTTAGTAGAGACGGGGTTTCACCGTGTTA	.	PASS	PRECISE;SVTYPE=INS;SVLEN=210;END=58071857;CIPOS=-1,1;CILEN=-0,0;RE=12;RNAMES=NULL	GT:DR:DV:PL:GQ	./.:.:12:.,.,.:.
1	58104850	cuteSV.INS.502	A	ATAACTTTTATAAGTTCTTCATAAAGAACTTTAGTAAAGAA	.	PASS	PRECISE;SVTYPE=INS;SVLEN=40;END=58104850;CIPOS=-8,8;CILEN=-1,1;RE=19;RNAMES=NULL	GT:DR:DV:PL:GQ	./.:.:19:.,.,.:.
1	58104958	cuteSV.INS.503	T	TAAAGAACTTTAGTAAATAACTTTATAAAGTTCTTTATAAAAAGAACTTTAGTAAATAACTTTATAAAGTTCTTTATAA	.	PASS	PRECISE;SVTYPE=INS;SVLEN=78;END=58104958;CIPOS=-4,4;CILEN=-0,0;RE=16;RNAMES=NULL	GT:DR:DV:PL:GQ	./.:.:16:.,.,.:.
1	58170583	cuteSV.INS.504	T	TTCCTTCCTTCCTTCCTTCCTTCCTTCCTTCCTTCC	.	PASS	PRECISE;SVTYPE=INS;SVLEN=35;END=58170583;CIPOS=-3,3;CILEN=-0,0;RE=22;RNAMES=NULL	GT:DR:DV:PL:GQ	./.:.:22:.,.,.:.
1	58205106	cuteSV.INS.505	C	CCCCTCCCCTCCCCTCCCCTCCCCTTCCCTCCCCTCCCCTCCCCTCCCCTT	.	PASS	PRECISE;SVTYPE=INS;SVLEN=50;END=58205106;CIPOS=-5,5;CILEN=-0,0;RE=24;RNAMES=NULL	GT:DR:DV:PL:GQ	./.:.:24:.,.,.:.
1	58343211	cuteSV.DEL.271	TGATTTATTTTTTTTTTTTTTTTTTTTTTTTTTGAGACGGAGTCTCGCTCTGTCGCCCAGGCCGGACTGCGGACTGCAGTGGCGCAATCTCGGCTCACTGCAAGCTCCGCTTCCCGGGTTCACGCCATTCTCCTGCCTCAGCCTCCCGAGTAGCTGGGACTACAGGCGCCCACCACCGCGCCCGGCTAATTTTTTTTTTGTATTTTTAGTAGAGACGGGGTTTCACCTTGTTAGTCAGGATGGTCTCGATCTCCTGACCTCATGATCCACCCGCCTCGGCCTCCCAAAGTGCTGGGATTACAGGCGTGAGCCACCGCGCCCGGCC	T	.	PASS	PRECISE;SVTYPE=DEL;SVLEN=-324;END=58343535;CIPOS=-0,0;CILEN=-0,0;RE=14;RNAMES=NULL;STRAND=+-	GT:DR:DV:PL:GQ	./.:.:14:.,.,.:.
1	58417004	cuteSV.INS.506	A	ATATATATATAATATATATATATATATATATAT	.	PASS	PRECISE;SVTYPE=INS;SVLEN=32;END=58417004;CIPOS=-1,1;CILEN=-0,0;RE=34;RNAMES=NULL	GT:DR:DV:PL:GQ	./.:.:34:.,.,.:.
1	58540195	cuteSV.INS.507	C	CATATATATATATATATATATACACATATATATATGTGTGTATATAT	.	PASS	PRECISE;SVTYPE=INS;SVLEN=46;END=58540195;CIPOS=-7,7;CILEN=-0,0;RE=17;RNAMES=NULL	GT:DR:DV:PL:GQ	./.:.:17:.,.,.:.
1	58743909	cuteSV.DEL.272	CACACGCATACTGTCTCTCGCCTGCTGCCATGTAAGATGTGCCTGCTTCACCTTCTGCCATGATTGTAAGTTTCCTGAGGCCTCTCCAGCCATGTGGAACTGTGGATCAATTAAACCTCTTTCCTTTATAAATTACCCAGTCTCAGATGTTTCTTTTATAGCAATGTGAGAACAGACTAATACAAAGGCCCAGCTCAAATGTTCCCTGCCATATGAAGCTTTCCTTGATTTTATGGGCAGTCACTCCTAGTTCTTTGTGCCCACAGCATTCTCTTATTATCTCTATCATAGCATTTACTGCACCGTTTTGAAATGTATTAATTTACTTGTCTGCATCTCTTACTAGGCAGGGCTAGAAGAGTGTGACCCTTTATTTGGGATACAGAATCAGGCGGTGCACCAGTTAAGGTAAAGCAAACTGCTCTAACAAAATTGGAAATGATCCAGCATATGATTTTCAACCAGATTTTCCTGATCAGCAGCAGGCGGGGGGGGCCTGTGCTCCATACAGTCATTCAGGGACGAATCTGATTAAAATTCTGCCATTTTCATGGCATCCAAGATCTCCTTCATCAAGTCAGCAGGTGAGTGAAAAAATAACTAAGAAGGCACACTTTTCCCTAACCACTTCAGGCCAGAAGGGGCAAACGAAGGTCTCTCTTCATATCTCACTGGAGAGAACTGAGCATGTGGCCCCTCCTGGAGAAGGAGAAGGATTAGAAACTAAGCCCTGGCCTAGAAGCCACTTTCCAGTGATGATTCTACACTGCAGAAAAGGAGCAGAGATCTTTGGAGGACAGCTGGCCATCTCTACCAAGGGTAACAAAAATGGACTCTTTAGACACAAACCTACCCTACTCAGGAGGTAAATAGTGAATTTCTACCTGAAGCTTTCTGGTAAGTTCAGCATTTAG	C	.	PASS	PRECISE;SVTYPE=DEL;SVLEN=-913;END=58744822;CIPOS=-0,0;CILEN=-0,0;RE=30;RNAMES=NULL;STRAND=+-	GT:DR:DV:PL:GQ	./.:.:30:.,.,.:.
1	58984034	cuteSV.INS.508	A	AGGGAAGGGAAGGGAAGGGAAGGGAAGGGAAGGGAAGGGA	.	PASS	PRECISE;SVTYPE=INS;SVLEN=39;END=58984034;CIPOS=-15,15;CILEN=-3,3;RE=24;RNAMES=NULL	GT:DR:DV:PL:GQ	./.:.:24:.,.,.:.
1	59017934	cuteSV.DEL.273	TACACACACACACACAAACACACACACACACACACACACACACAGAGATTAGATAGGCATGGCGGCTCGTGCCTATAGTCCCAGCTACTCGGGAGGCTGAAGCAGAAGAATTGTTGTTCCTTGGCCGGGCACAGTGGCTCACGCCTGTAATCCCAGCAAGTTGGGACGCTGAGGTGGGCAGATCACTTGAGGTCAGGAGTTTGAGATCAGCCTGGCCAACATGGTGAAGCCCCTGTCTCTACTAAAAATACACACATACACAC	T	.	PASS	PRECISE;SVTYPE=DEL;SVLEN=-262;END=59018196;CIPOS=-1,1;CILEN=-0,0;RE=20;RNAMES=NULL;STRAND=+-	GT:DR:DV:PL:GQ	./.:.:20:.,.,.:.
1	59059616	cuteSV.DEL.274	AATCATTTGAATTATCTTTTTTTTTTTTTTTTTTTTTTTTTTTTTGAGACGGAGTCTCGCTCTGTCGCCCAGGCTGGAGTGCAGTGGCGGGATCTCGGCTCACTGCAAGCTCCGCCTCCCGGGTTCACGCCATTCTCCTGCCTCAGCCTCCCAAGTAGCTGGGACTACAGGCGCCCGCCACTACGCCCGGCTAATTTTTTGTATTTTTAGTAGAGACGGGGTTTCACCGTTTTAGCCGGGATGGTCTCGATCTCCTGACCTCGTGATCCGCCCGCCTCGGCCTCCCAAAGTGCTGGGATTACAGGCGTGAGCCACCGCGCCCGGCC	A	.	PASS	PRECISE;SVTYPE=DEL;SVLEN=-325;END=59059941;CIPOS=-0,0;CILEN=-0,0;RE=21;RNAMES=NULL;STRAND=+-	GT:DR:DV:PL:GQ	./.:.:21:.,.,.:.
1	59114238	cuteSV.DEL.275	CACACACACACACAGAGAGAGAGAGAGAGAGAGA	C	.	PASS	PRECISE;SVTYPE=DEL;SVLEN=-33;END=59114271;CIPOS=-0,0;CILEN=-0,0;RE=17;RNAMES=NULL;STRAND=+-	GT:DR:DV:PL:GQ	./.:.:17:.,.,.:.
1	59116993	cuteSV.DEL.276	GGGTGAAGCTGCCCATTTTGGATTTGTCTAATCCAAGA	G	.	PASS	PRECISE;SVTYPE=DEL;SVLEN=-37;END=59117030;CIPOS=-0,0;CILEN=-0,0;RE=38;RNAMES=NULL;STRAND=+-	GT:DR:DV:PL:GQ	./.:.:38:.,.,.:.
1	59117079	cuteSV.INS.509	A	AGTGTGTGTGTGTGTGTGTGTGTGTGTGTGT	.	PASS	PRECISE;SVTYPE=INS;SVLEN=30;END=59117079;CIPOS=-1,1;CILEN=-0,0;RE=14;RNAMES=NULL	GT:DR:DV:PL:GQ	./.:.:14:.,.,.:.
1	59163774	cuteSV.INS.510	A	ATATATATATATATATATTTTTTTTTTTTTT	.	PASS	PRECISE;SVTYPE=INS;SVLEN=30;END=59163774;CIPOS=-0,0;CILEN=-1,1;RE=25;RNAMES=NULL	GT:DR:DV:PL:GQ	./.:.:25:.,.,.:.
1	59194939	cuteSV.INS.511	A	ATATATGTAATATATAATCAAAATTACATAT	.	PASS	PRECISE;SVTYPE=INS;SVLEN=30;END=59194939;CIPOS=-0,0;CILEN=-0,0;RE=12;RNAMES=NULL	GT:DR:DV:PL:GQ	./.:.:12:.,.,.:.
1	59194940	cuteSV.DEL.277	TATATGTAATATATAATCAAAATTACATATTATATGTAATATATAATCAAAATTACATAT	T	.	PASS	PRECISE;SVTYPE=DEL;SVLEN=-59;END=59194999;CIPOS=-3,3;CILEN=-0,0;RE=11;RNAMES=NULL;STRAND=+-	GT:DR:DV:PL:GQ	./.:.:11:.,.,.:.
1	59195261	cuteSV.INS.512	T	TTATACGTTATATATGCAATAGATAAATAAATAGAATTGCATATATAATATATAATACATATTGTATCTACACTATATAGTATATAGTGTAGATACTATATATGTATATTATATGTATATAGCAATACTATATAGTATTATATTTTACAAATATATGTATATAAATGTATATTTATATTATATATGATATATATGTATTTATATTATATATGATATATATGTATTTATATTATATATACCTGTATATATATACAGGTATATACAAATTATATATACATATGTAATATAAATGTATACATATATTATATACGTATATATAGTACACATATATTATATACGTATATATAGTACACATATATTATATATGCGTATATATAGTACACATATATATGCGTATGTATGTGTAGTACACATATATTATATATGCGTATGTAAGTGTAGTACACATATATTATATATGCGTATGTAAGTGTAGTACACATATATTATATATACGTATGTAAGTGTAGTACACA	.	PASS	PRECISE;SVTYPE=INS;SVLEN=514;END=59195261;CIPOS=-0,0;CILEN=-0,0;RE=21;RNAMES=NULL	GT:DR:DV:PL:GQ	./.:.:21:.,.,.:.
1	59446792	cuteSV.DEL.278	AAAGAAAGAAAGAAAGAAAGAAAGAAAGAAAGAAAGAAAGAAAGAAAGAAAGAAAGAAAGAAAGAAAGAAAGAAAGAAAGAAAGAAAGAAAGAAAGAAAGAAAGAAAG	A	.	PASS	PRECISE;SVTYPE=DEL;SVLEN=-107;END=59446899;CIPOS=-7,7;CILEN=-1,1;RE=29;RNAMES=NULL;STRAND=+-	GT:DR:DV:PL:GQ	./.:.:29:.,.,.:.
1	59762319	cuteSV.DEL.279	TTACAGGGGCCGCGCTTTACAGGGGCCGCGCT	T	.	PASS	PRECISE;SVTYPE=DEL;SVLEN=-31;END=59762350;CIPOS=-11,11;CILEN=-0,0;RE=20;RNAMES=NULL;STRAND=+-	GT:DR:DV:PL:GQ	./.:.:20:.,.,.:.
1	59871862	cuteSV.INS.513	T	TACTTGTGGCACTTTTTTTTTTTTTTTTTTTTTTTTTTTTGAGACGGAGTCTCGCTCTGTCGCCCAGGCTGGAGTGCAGTGGCGGGATCTCGGCTCACTGCAAGCTCCGCCTCCCGGGTTCACGCCATTCTCCTGCCTCAGCCTCCCAAGTAGCTGGGACTACAGGCGCCCGCCACTACGCCCGGCTAATTTTTTGTATTTTTAGTAGAGACGGGGTTTCACCGTTTTAGCTGGGATGGTCTCGATCTCCTGACCTCGTGATCCGCCCGCCTCGGCCTCCCAAAGTGCTGGGATTACAGGCGTGAGCCACCGCGCCCGGCC	.	PASS	PRECISE;SVTYPE=INS;SVLEN=320;END=59871862;CIPOS=-0,0;CILEN=-0,0;RE=15;RNAMES=NULL	GT:DR:DV:PL:GQ	./.:.:15:.,.,.:.
1	59956713	cuteSV.INS.514	T	TTCCTTTCCTTTCCTTCCTTTCCTTTCCTTCCCTCCCCTCCCTCCTTCTTTCTTTCCCTCC	.	PASS	PRECISE;SVTYPE=INS;SVLEN=60;END=59956713;CIPOS=-1,1;CILEN=-2,2;RE=26;RNAMES=NULL	GT:DR:DV:PL:GQ	./.:.:26:.,.,.:.
1	60266232	cuteSV.INS.515	C	CCTCTCTCTCTGTCTCTCTCTCTCTCTCCCT	.	PASS	PRECISE;SVTYPE=INS;SVLEN=30;END=60266232;CIPOS=-13,13;CILEN=-1,1;RE=14;RNAMES=NULL	GT:DR:DV:PL:GQ	./.:.:14:.,.,.:.
1	60529913	cuteSV.INS.516	T	TTTATATATGATATATATATTTTATATATCATATATAAATTATATATGATATATATATTTTATATATCATATATAAA	.	PASS	PRECISE;SVTYPE=INS;SVLEN=76;END=60529913;CIPOS=-0,0;CILEN=-0,0;RE=15;RNAMES=NULL	GT:DR:DV:PL:GQ	./.:.:15:.,.,.:.
1	60530426	cuteSV.INS.517	A	ATAAATATATAATTATATTTAATATATAAATATATAT	.	PASS	PRECISE;SVTYPE=INS;SVLEN=36;END=60530426;CIPOS=-2,2;CILEN=-0,0;RE=15;RNAMES=NULL	GT:DR:DV:PL:GQ	./.:.:15:.,.,.:.
1	60530675	cuteSV.INS.518	T	TAAATATATATATTTAATATATATAAAATATATAAAAAATATATA	.	PASS	PRECISE;SVTYPE=INS;SVLEN=44;END=60530675;CIPOS=-0,0;CILEN=-0,0;RE=31;RNAMES=NULL	GT:DR:DV:PL:GQ	./.:.:31:.,.,.:.
1	60551501	cuteSV.INS.519	G	GATATATATATATATATATCTACCAGATATATATATATATATATCTACCAGATATATATATATATATATCTACCAGATATATATATATATATATCTACCAGATATATATATATATCTACCAGATATATATATATATATATCTACCAGATACCAGGTATATATATATATATATATATATATATATATATATATATCTACCAGATATATATATATATATATATATATATCTACCAGATATATATATATATATATATATAT	.	PASS	PRECISE;SVTYPE=INS;SVLEN=257;END=60551501;CIPOS=-9,9;CILEN=-10,10;RE=21;RNAMES=NULL	GT:DR:DV:PL:GQ	./.:.:21:.,.,.:.
1	60551512	cuteSV.INS.520	A	ATATATATCTACCAGATATATATATATATATATATACACACACCAGGATATATATATATATATATATATATATCTACCAGATATATATATATATATATATATATCTACCAGATATATATATATATATATATATATAT	.	PASS	PRECISE;SVTYPE=INS;SVLEN=136;END=60551512;CIPOS=-0,0;CILEN=-0,0;RE=6;RNAMES=NULL	GT:DR:DV:PL:GQ	./.:.:6:.,.,.:.
1	60695051	cuteSV.DEL.280	TCACTGAAGTCATGAAATACATGAATGAGTGAAATACATA	T	.	PASS	PRECISE;SVTYPE=DEL;SVLEN=-39;END=60695090;CIPOS=-1,1;CILEN=-0,0;RE=16;RNAMES=NULL;STRAND=+-	GT:DR:DV:PL:GQ	./.:.:16:.,.,.:.
1	61198338	cuteSV.DEL.281	TCTCCATGTAAATTTTGTCCTAGAGACCTCCCAAGACTATCAT	T	.	PASS	PRECISE;SVTYPE=DEL;SVLEN=-42;END=61198380;CIPOS=-3,3;CILEN=-0,0;RE=24;RNAMES=NULL;STRAND=+-	GT:DR:DV:PL:GQ	./.:.:24:.,.,.:.
1	61288095	cuteSV.INS.521	G	GATACCTAGTTTTCTTAGGAAAAGAAGGTGAAGCAGTCAGGTGAAGATAGTACCATTTGCTGAGCTAAGCAATACTAGCAAAAGTGGGGACCATGAGTTCATTTGGGAATATTTTAAGTTTGGGCTACTCTAATTCCCTGAAAATATCAGGTGCATAGTTTGATGTGTCTAATCAAACTTATACAGCACTTAGTGTGTGTTTCAAAATAAATATTCAATACATATTGATATGATTTATTA	.	PASS	PRECISE;SVTYPE=INS;SVLEN=239;END=61288095;CIPOS=-21,21;CILEN=-0,0;RE=14;RNAMES=NULL	GT:DR:DV:PL:GQ	./.:.:14:.,.,.:.
1	61344058	cuteSV.INS.522	A	ATTGTGCATGTGTTTGTAAGGGGAACATTACAACACATGCACATTACAAACAT	.	PASS	PRECISE;SVTYPE=INS;SVLEN=52;END=61344058;CIPOS=-0,0;CILEN=-0,0;RE=21;RNAMES=NULL	GT:DR:DV:PL:GQ	./.:.:21:.,.,.:.
1	61378128	cuteSV.INS.523	T	TAAGTATACTGAGTGCAGGGCTTGAATGCAC	.	PASS	PRECISE;SVTYPE=INS;SVLEN=30;END=61378128;CIPOS=-4,4;CILEN=-0,0;RE=19;RNAMES=NULL	GT:DR:DV:PL:GQ	./.:.:19:.,.,.:.
1	61491131	cuteSV.INS.524	A	AAAGAAAGAAAGAAAGAAAGAAGAAAGAAAG	.	PASS	PRECISE;SVTYPE=INS;SVLEN=30;END=61491131;CIPOS=-7,7;CILEN=-4,4;RE=32;RNAMES=NULL	GT:DR:DV:PL:GQ	./.:.:32:.,.,.:.
1	61495768	cuteSV.DEL.282	GCACTCCAGCCTGGGCAACAGAGGGGAGACTCCATCTCAAAA	G	.	PASS	PRECISE;SVTYPE=DEL;SVLEN=-41;END=61495809;CIPOS=-0,0;CILEN=-0,0;RE=18;RNAMES=NULL;STRAND=+-	GT:DR:DV:PL:GQ	./.:.:18:.,.,.:.
1	61665700	cuteSV.DEL.283	ATATATATATATATATATATATATATATATATATATAT	A	.	PASS	PRECISE;SVTYPE=DEL;SVLEN=-37;END=61665737;CIPOS=-2,2;CILEN=-0,0;RE=10;RNAMES=NULL;STRAND=+-	GT:DR:DV:PL:GQ	./.:.:10:.,.,.:.
1	61988647	cuteSV.INS.525	A	ATATATATATATATATATATATATATATATG	.	PASS	PRECISE;SVTYPE=INS;SVLEN=30;END=61988647;CIPOS=-0,0;CILEN=-0,0;RE=22;RNAMES=NULL	GT:DR:DV:PL:GQ	./.:.:22:.,.,.:.
1	62082857	cuteSV.DEL.284	TCTTCTTTTACTTTAGAATTGAAAAATGATAGTGGCCCTGGACCATCAGCAGCCATCTTTCTCCCCTCATGAAAAGAGCACATCCATGGATTTAACTTAACATTAGAGGAGGTACAATGAGAATATGGAAATAGAGCCTAAATAATTTTATTTTGCCCCTAGATCTAGCATATGAGAAGCAAATATGTTCTGCATTTCCCAGTTTATAAGCCAATAAATTCTCCTTTGTGCTTAAAGCATTCGAGTTACATTCTGACACTTGCAACCAAGAATCCTGACAAATACATCTTTGGAATTTGTATCTCCTCTGAATTACAGTGACTGGTACATAGGACTCAAAAATATGTACATAGGACTGGTACATAGTACAGTGACTGGTACATAGGACTTAAAAATATGTTACATGGATGAATGAACAGCTTAGCAAAAGGTCTGGGAATGACCTCTGCGTAAAGTGAATTTCTGCTGCCCCCAAAACTGCCTAGTGTGTGCTGTTCATCAACAATGCACCCACTTCTTGCACTTTGATGTAGAGAGGCCATACCACCTGTGTCTACATGTGGTTACTACTTAAACAATACTTACATAGTTAGCGAGTGGCCAAAATGTCTATTAATCTGTAAACACTTGGAAAGAATCCAGTTTGTATTCTTATTTTCCTGGTTTAAAGTGCTAAATGAACCAAAAGTTAGGGAAGCTCTTTTCAGAAAAGCCATCATGCCTGATCCAATCCACTGAACAAAAGATTTAGGAGCTCTCCATCTGATATTAGTCTTTGGAATAGCCTTGACTTAAGTGTGCTTGAGCCTGTGACTGTGGGTGAAAGTGTGTGAGCGATGATTTT	T	.	PASS	PRECISE;SVTYPE=DEL;SVLEN=-843;END=62083700;CIPOS=-0,0;CILEN=-0,0;RE=19;RNAMES=NULL;STRAND=+-	GT:DR:DV:PL:GQ	./.:.:19:.,.,.:.
1	62262342	cuteSV.DEL.285	CTTTCTTTCTTTCTTTCTTTCTTTCTTTCTT	C	.	PASS	PRECISE;SVTYPE=DEL;SVLEN=-30;END=62262372;CIPOS=-12,12;CILEN=-3,3;RE=11;RNAMES=NULL;STRAND=+-	GT:DR:DV:PL:GQ	./.:.:11:.,.,.:.
1	62337075	cuteSV.INS.526	G	GTATATATATATACATATATATGTACATATATATGTGTATATATATATACATATATATGTACATATATATGTGTATATATATGTATATACATATATATGTGTATATATGTATATACACA	.	PASS	PRECISE;SVTYPE=INS;SVLEN=118;END=62337075;CIPOS=-0,0;CILEN=-0,0;RE=14;RNAMES=NULL	GT:DR:DV:PL:GQ	./.:.:14:.,.,.:.
1	62337157	cuteSV.INS.527	G	GTATATATGTATATACATATATATGCGTATATATGTATATACACA	.	PASS	PRECISE;SVTYPE=INS;SVLEN=44;END=62337157;CIPOS=-0,0;CILEN=-0,0;RE=7;RNAMES=NULL	GT:DR:DV:PL:GQ	./.:.:7:.,.,.:.
1	62352491	cuteSV.INS.528	C	CAAAAAAAAAAAAAAAAAAAAAAAAAAAAAAAAAAAAAAA	.	PASS	PRECISE;SVTYPE=INS;SVLEN=39;END=62352491;CIPOS=-0,0;CILEN=-0,0;RE=16;RNAMES=NULL	GT:DR:DV:PL:GQ	./.:.:16:.,.,.:.
1	62390586	cuteSV.DEL.286	CAAAAAGACAGACAGGCGGCCGGGCGCGGTGGCTCACGCCTGTAATCCCAGCACTTTGGGAGGCCGAGGCGGGTGGATCACGAGGTCAGGAGATCGAGACCAAGGTGAAACCCCGTCTCTACTAAAAATACAAAAAGTTAGCCGGGCGTAGTGGCGGGCGCCTGTGGTCCCAGCTACTCGGGAGGCTGAGGCAGGAGAATGGCGTGAACCCGGGAGGCGGAGCTTGCAGTGAGCCGAGATCGCGCCACTGCACTCCAGCCTGGGTGACAGAGCGAGACTCCGTCTCAAAAAAAAAAAAAAAAAAAAAAAAAAAAAAAAAAAAAAAAAAAAAAAAAAAAAAAAAAAAAAAA	C	.	PASS	PRECISE;SVTYPE=DEL;SVLEN=-349;END=62390935;CIPOS=-0,0;CILEN=-0,0;RE=14;RNAMES=NULL;STRAND=+-	GT:DR:DV:PL:GQ	./.:.:14:.,.,.:.
1	62589448	cuteSV.DEL.287	CAAATGTGCTATAAGTTTCTTAACCAGTTTCCTATTATTGAACAATTAGCA	C	.	PASS	PRECISE;SVTYPE=DEL;SVLEN=-50;END=62589498;CIPOS=-0,0;CILEN=-0,0;RE=13;RNAMES=NULL;STRAND=+-	GT:DR:DV:PL:GQ	./.:.:13:.,.,.:.
1	62603281	cuteSV.INS.529	G	GACACAGAGTGAGGGGGGACAGAGGCCTGAGGGGGAAATGCCTCCGGAGGGGGGGACACAGAGTGAGGGGGGACAGAGGCCTGAGGGGGAAATGCCTCCGGAGGGGGGAACACAGAGTGAGGGGGGACAGAGGCCTGAGGGGGAAATGCCTCCGGAGGGGGAACACAGAGTGAGGGGGGACAGAGGCCTGAGGGGGAAATGCCTCCGGAGGGGGGAACACAGAGTGAGGGGGGACAGAGGCCTGAGAGGGAAATGTCTCTGGAGGGGGAAACACAGAGTGAAGGGGGACAGAGGCCTGAGAGGGAAATGCCTCCGGAGGGGGGAACACAGAGTGAGGGGGGACAGAGGCCTGAGGGGGAAATGCCTCCGGAGGGGGGA	.	PASS	PRECISE;SVTYPE=INS;SVLEN=377;END=62603281;CIPOS=-9,9;CILEN=-0,0;RE=24;RNAMES=NULL	GT:DR:DV:PL:GQ	./.:.:24:.,.,.:.
1	62655215	cuteSV.DEL.288	TGTAATCTCAGCACTTTGGGAGGCCGAGGCGC	T	.	PASS	PRECISE;SVTYPE=DEL;SVLEN=-31;END=62655246;CIPOS=-3,3;CILEN=-0,0;RE=17;RNAMES=NULL;STRAND=+-	GT:DR:DV:PL:GQ	./.:.:17:.,.,.:.
1	62815100	cuteSV.DEL.289	AGGGGAGAAGAGGGAAAGGGAGAGAAGGGGAAAGGGAGGGAAAGGGAGGGGTTGTGGGGGAGAAGTGAAGAGGGGAAGGGGAAAGGAGAGGAGGGGGAAGTGGGGAGGGGAAGGGGAAGGGAGGGGTTGGGAGGGGAGAAGTGGGGAGGGGAGGGGGAAGGGA	A	.	PASS	PRECISE;SVTYPE=DEL;SVLEN=-162;END=62815262;CIPOS=-0,0;CILEN=-0,0;RE=21;RNAMES=NULL;STRAND=+-	GT:DR:DV:PL:GQ	./.:.:21:.,.,.:.
1	63151820	cuteSV.DEL.290	AGTAATAACTTTTTTTTTTTTTTTTTTTTTTTTTTTTTTTTTTTGAGACGGAGTCTCGCTCTGTCGCCCAGGCCGGACTGCGGACTGCAGTGGCGCAATCTCGGCTCACTGCAAGCTCCGCTTCCCGGGTTCACGCCATTCTCCTGCCTCAGCCTCCCGAGTAGCTGGGACTACAGGCGCCCGCCACCGCGCCCGGCTAATTTTTTGTATTTTTTTTTTTTAGTAGAGACGGGGTTTCACCTTGTTAGCCAGGATGGTCTCGATCTCCTGACCTCATGATCCACCCGCCTCGGCCTCCCAAAGTGCTGGGATTACAGGCGTGAGCCACCGCGCCCGGCCA	A	.	PASS	PRECISE;SVTYPE=DEL;SVLEN=-339;END=63152159;CIPOS=-1,1;CILEN=-0,0;RE=18;RNAMES=NULL;STRAND=+-	GT:DR:DV:PL:GQ	./.:.:18:.,.,.:.
1	63217387	cuteSV.INS.530	T	TTATATATTATATATAGTATATATAATATATAGT	.	PASS	PRECISE;SVTYPE=INS;SVLEN=33;END=63217387;CIPOS=-4,4;CILEN=-0,0;RE=17;RNAMES=NULL	GT:DR:DV:PL:GQ	./.:.:17:.,.,.:.
1	63511625	cuteSV.INS.531	G	GTATATGTATGCATATATATGTAATATATGCATACATGTATGTGTACATATATGTAT	.	PASS	PRECISE;SVTYPE=INS;SVLEN=56;END=63511625;CIPOS=-11,11;CILEN=-0,0;RE=16;RNAMES=NULL	GT:DR:DV:PL:GQ	./.:.:16:.,.,.:.
1	63511625	cuteSV.INS.532	G	GTATATGTATGCATATATATGTAATATATGTAT	.	PASS	PRECISE;SVTYPE=INS;SVLEN=32;END=63511625;CIPOS=-0,0;CILEN=-0,0;RE=17;RNAMES=NULL	GT:DR:DV:PL:GQ	./.:.:17:.,.,.:.
1	63519490	cuteSV.INS.533	T	TTATATATAATATATATTATATATATTATAA	.	PASS	PRECISE;SVTYPE=INS;SVLEN=30;END=63519490;CIPOS=-0,0;CILEN=-0,0;RE=17;RNAMES=NULL	GT:DR:DV:PL:GQ	./.:.:17:.,.,.:.
1	63643770	cuteSV.INS.534	C	CATATATATATATATATATATATATATATATAT	.	PASS	PRECISE;SVTYPE=INS;SVLEN=32;END=63643770;CIPOS=-0,0;CILEN=-0,0;RE=19;RNAMES=NULL	GT:DR:DV:PL:GQ	./.:.:19:.,.,.:.
1	63865915	cuteSV.DEL.291	CGTATATATATGTATATATATATACGTATATATATATACGTATAT	C	.	PASS	PRECISE;SVTYPE=DEL;SVLEN=-44;END=63865959;CIPOS=-3,3;CILEN=-0,0;RE=34;RNAMES=NULL;STRAND=+-	GT:DR:DV:PL:GQ	./.:.:34:.,.,.:.
1	63887909	cuteSV.INS.535	T	TATCTATATGAATATAAATATATATTTATATAGATATAAATATATATATTTATATAG	.	PASS	PRECISE;SVTYPE=INS;SVLEN=56;END=63887909;CIPOS=-0,0;CILEN=-0,0;RE=15;RNAMES=NULL	GT:DR:DV:PL:GQ	./.:.:15:.,.,.:.
1	63939661	cuteSV.INS.536	T	TGGCCAGCCGCCCCGTCCGGGAGGTGAGGGGCGCCTCTGCCCGGCCGCCCCTACTGGGAAGTGAGGAGCCCCTCTGCCCGGCCAGCCGCCCCGTCCGGGAGGGAGGCCGGGGGGGGGTC	.	PASS	PRECISE;SVTYPE=INS;SVLEN=118;END=63939661;CIPOS=-1,1;CILEN=-0,0;RE=28;RNAMES=NULL	GT:DR:DV:PL:GQ	./.:.:28:.,.,.:.
1	64667120	cuteSV.INS.537	C	CCGCCCGGCCAGCCGCCCTGTCCGGGAGGGAGGTGGGGGGGTCAGCCCCT	.	PASS	PRECISE;SVTYPE=INS;SVLEN=49;END=64667120;CIPOS=-8,8;CILEN=-0,0;RE=17;RNAMES=NULL	GT:DR:DV:PL:GQ	./.:.:17:.,.,.:.
1	64667138	cuteSV.INS.538	C	CGTCCGGGAGGGAGGTGGGGGGGTCAGCCCCTCGCCCGGCCAGCCGCCCTGTCCGGGAGGGAGGTGGGGGGGTCAGCCCCCCGCCTGGCCAGCTGCCCCGTCCGGGAGGTGAGGGGCGCCTCTGCCCGGCCGCCCCTACTGGGAAGTGAGGAGCCCCTCTGCCCGGCCAGCCGCCCCGTCCGGGAGGGAGGCGGGAGGTGGGGGGGTCAGCCCCCCGCCCGGCCAGCCGCCCCGTCCGGGAGGGAGGTGGGGGGGGTCAGCCCCCCGCCCGGCCAGCCGCCCT	.	PASS	PRECISE;SVTYPE=INS;SVLEN=282;END=64667138;CIPOS=-2,2;CILEN=-0,0;RE=15;RNAMES=NULL	GT:DR:DV:PL:GQ	./.:.:15:.,.,.:.
1	64704818	cuteSV.INS.539	G	GAAGAAGAGGAAGAGGAAGAGGAAGAGGAAGAGGAAGAAGAAGAAGAAGAAGAAGAA	.	PASS	PRECISE;SVTYPE=INS;SVLEN=56;END=64704818;CIPOS=-0,0;CILEN=-0,0;RE=13;RNAMES=NULL	GT:DR:DV:PL:GQ	./.:.:13:.,.,.:.
1	64850179	cuteSV.INS.540	T	TGAAAGAAGATGCCACTTTTAAAGAATTGTCGAGCCGCCGCCGCCCGACCGCCGGGAGGATGGAGTTCAGCGGGCAGCGGAGCTGTCTCAGTCTTTGCCGCCGCGCCGGCGAGCGCCGCCCGGGAGGCAGCGGCTGGAGGAGCGGACGGGCCCCGTGGGGCCCGAGGGCAAGGAGCAGCCGCCTGCCTTGGCCTCCCAAAGTGCCGAGATTGCAGCCTCTGCCCGGCTGCCACCCCGTCTGGGAAGTGAGGAGTGTCTCTGCCTGGCCGCCCATCGTCTGGGATGTGAGGAGCCCCTCTGCCTGGCTGCCCAGTCTGGAAAGTGAGGAGCGTCTCCGCCCGGCCGCCATCCCATCTAGGAAGTGAGGAGCGCCTCTTCCCAGCCGCCATCACATCTAGGAAGTGAGGAGCGTCTCTGCCCGGCGGCCCATCGTCTGAGATGTGGGGAGCGCCTCTGCCCCGCCGCCCCATCTGGGATGTGAGGAGCGCCTCTGCCCGGCCGAGACCCCGTCTGGGAGGTGAGGAGCGTCTCTGCCCGGCCGCCCCGTCTGAGAAGTGAGGAGACCCTCTGCCTGGCAACCACCCCGTCTGAGAAGTGAGGAGCCCCTCAGCCCGGCAGCTGCCCCGTCTGAGAAGTGAGGAGCCTCTCCGCCCGGCAGCCACCCCATCTGGGAAGTGAGGAGCGTCTCCGCCCGGCAGCCACCCCGTCCGGGAGGGAGGTGGGGGGGGGTCAGCCCCCCCGCCCGGCCAGCCGCCCCATCCGGGAGGGAGGTGGGGGGTCAGCCCCCCCGCCCGGCCAGCCGTGCCATCCGGGAGGGAGGTGGGGGGGTCAGCCCCCCGCCTGGCCAGCCGTGCCGTCTGGGAGGGAGGTGGGGGGGTCAGCCCCCCGCCCGGCCAGCCGCCCCATCCGGGAGGTGAGGGGCGCCTCTGCCCGGCCGCCCCTACTGGGAAGTGAGGAGCCCCTCAGCCCGGCCAGCCACCCCGTCCGGGAGGGAGGTGGGGGGGTCAGCCCCCCGCCCGGCCAGCCGCCCTGTCCGGGAGGGAGGTGGGGGGGTCAGCCCTCCGCCCGGCCAGCCGCCCTGTCTGGGAGGTGAGGGGAGCCTCTGCCCGGCCGCCCCTACTGGGAAGTGAGGAGCCCCTCTGCCCGGCCAGCCGCCCCGTCCGGGAGGGAGGTGGGGGGGTCGGCCCCCCGCCCGGCCAGCCGCCCCGTCCGGGAGGGAGGTGGGGGGTCGGCCCCCCGCCCGGCCAGCCGCCCCGTCCGGGAGGGAGGTGGGGGGTCGGCCCCCCGCCCGGCCAGCCGCCCCGTCCGGGAGGGAGGTGGGGGGGGTCGGCCCCCCTGCCTGGCCAGCCGCCCCGTCCAGGAGGTGAGGGGCGCCTCTGCCCGGCCGCCCCTACTGGGAAGTGAGGAGCCCCTCTGCCCGGCCAGCCGCCCCGTCCGGGAGGGAGGTTGGGGGGTCAGCCCCCCGCCCGGCCAGCCGCCCCGTCCGGGAGGGAGGGTGGGGGGGGTCAGCCCCCCTGCCGGGCCAGCCGCCCCGTCCGGGAGGTGAGGGGCGCCTCTGCCCGGCCGCCCCTACTGGGAAGTGAGGAGCCCCTCTGCCCGGCCACCACCCCGTCTGGGAGGTGTGCCCAACAGCTCATTGAGAACGGGCCAGGATGACAATGGCGGCTTTGTGGAATAGAAAGGCGGGAAAGGTGGGGAAAAGATTGAGAAATCGGATGGTTGCCGTGTCTGTGTAGAAAGAAGTAGACATGGGAGACTTTTCATTTTGTTCTGCACTAAGAAAAAATTCCTCTGCCTTGGGATCCTGTTGATCTGTGACCTTACCCCCAACCCTGTGCTCTCTGAAACATGTGCTGTGTCCACTCAGGGTTAAATGGATTAAGGGCGGTGCAAGATGTGCTTTGTTAAACAGATGCTTGAAGGCAGCATGCTCGTTAAGAGTCATCACCAATCCCTAATCTCAAGTAATCAGGGACACAAACACTGCGGAAGGCCGCAGGGTCCTCTGCCTAGGAAAACCAGAGACCTTTGTTCACTTGTTTATCTGCTGACCTTCCCTCCACTATTGTCCCATGACCCTGCCAAATCCCCCTCTGTGAGAAAACACCCAAGAATTATCAATAAAAAAATAAATTAAAAAAAAAAAAAAAAAAAAA	.	PASS	PRECISE;SVTYPE=INS;SVLEN=2155;END=64850179;CIPOS=-0,0;CILEN=-7,7;RE=10;RNAMES=NULL	GT:DR:DV:PL:GQ	./.:.:10:.,.,.:.
1	64881161	cuteSV.DEL.292	CCCGGCCGCCCCTACTGGGAAGTGAGGAGCCCCTCTGCCCGGCCAGCCGCCCCGTCCGGGAGGGAGGTGGGGGGGTCAGTCCCCCACCCGGCCAGCCGCCCTGTCCGGGAGGGAGGTTGGGGGGTCAGCCCCCTGCCCGGCCAGCCGCCCCGTCCGGGAGGTAAGGGGCGCCTCTGCC	C	.	PASS	PRECISE;SVTYPE=DEL;SVLEN=-177;END=64881338;CIPOS=-14,14;CILEN=-3,3;RE=26;RNAMES=NULL;STRAND=+-	GT:DR:DV:PL:GQ	./.:.:26:.,.,.:.
1	64958061	cuteSV.INS.541	T	TCCCCCTATTGTTTTCTTTTTTTTTTTTTTTTTTTTTTTGAGACGGAGTCTCGCTCTGTCGCCCAGGCCGGACTGCGGACTGCAGTGGCGCAATCTCGGCTCACTGCAAGCTCCGCTTCCCGGTTCACGCCATTCTCCTGCCTCAGCCTCCCGAGTAGCTGGGACTACAGGCGCCCGCCACCGCGCCCGGCTAATTTTTTGTATTTTTTTTTTTAGTAGAGACGGGGTTTCACCTTGTTAGCCAGGATGGTCTCGATCTCCTGACCTCATGATCCACCCGCCTCGGCCTCCCAAAGTGCTGGGATTACAGGCGTGAGCCACCGCGCCCGG	.	PASS	PRECISE;SVTYPE=INS;SVLEN=329;END=64958061;CIPOS=-0,0;CILEN=-1,1;RE=29;RNAMES=NULL	GT:DR:DV:PL:GQ	./.:.:29:.,.,.:.
1	65344244	cuteSV.DEL.293	GTATATATATATATATATATATATATATATA	G	.	PASS	PRECISE;SVTYPE=DEL;SVLEN=-30;END=65344274;CIPOS=-0,0;CILEN=-0,0;RE=14;RNAMES=NULL;STRAND=+-	GT:DR:DV:PL:GQ	./.:.:14:.,.,.:.
1	65767927	cuteSV.DEL.294	TTAATATATAATATTATATATATTATATATTATATAATA	T	.	PASS	PRECISE;SVTYPE=DEL;SVLEN=-38;END=65767965;CIPOS=-0,0;CILEN=-0,0;RE=16;RNAMES=NULL;STRAND=+-	GT:DR:DV:PL:GQ	./.:.:16:.,.,.:.
1	65827847	cuteSV.INS.542	G	GGCTCAATCTCAACTCTGCTAGTAAATAAATA	.	PASS	PRECISE;SVTYPE=INS;SVLEN=31;END=65827847;CIPOS=-0,0;CILEN=-0,0;RE=31;RNAMES=NULL	GT:DR:DV:PL:GQ	./.:.:31:.,.,.:.
1	65891826	cuteSV.INS.543	A	AGAAATGTCAAGAAAATCAGCAAGCAGGCCATACAGATCTCTAGGGAAAAAGCACTTTAGGCACCAGGAAAGCTGTATGCTAAGGCCCG	.	PASS	PRECISE;SVTYPE=INS;SVLEN=88;END=65891826;CIPOS=-9,9;CILEN=-0,0;RE=11;RNAMES=NULL	GT:DR:DV:PL:GQ	./.:.:11:.,.,.:.
1	65909622	cuteSV.DEL.295	AAAGACCTGATACTTTTTTTTTTTTTTTTTTTTTATACTCTAAGTTTTAGGGTACATGTGCACATTGTGCAGGTTAGTTACATATGTATACATGTGCCATGCTGGTGCGCTGCACCCACTAATGTGTCATCTAGCATTAGGTATATCTCCCAATGCTATCCCTCCCCCCTCCCCCGACCCCACCACAGTCCCCAGAGTGTGATATTCCCCTTCCTGTGTCCATGTGATCTCATTGTTCAATTCCCACCTATGAGTGAGAATATGCGGTGTT	A	.	PASS	PRECISE;SVTYPE=DEL;SVLEN=-270;END=65909892;CIPOS=-0,0;CILEN=-0,0;RE=19;RNAMES=NULL;STRAND=+-	GT:DR:DV:PL:GQ	./.:.:19:.,.,.:.
1	66055926	cuteSV.INS.544	T	TAAAATTATTCATATTGGCCGGGCGCGGTGGCTCACGCCTGTAATCCCAGCACTTGGGAGGCCGAGACGGGCGGATCACGAGGTCAGGAGATCGAGACCATCCTGGCTAACACGGTGAAACCCTGTCTCTACTAAAAATACAAAAATTAGCCGGGCATGGTGGCGCGCGCCTGTAGTCCCAGCTACACGGGAGGCTGAGGCAGGAGAATGGCGTGAACCCGGGAGGCGGAGCTTGCAGTGAGTCGAGATCGCGCCACTGCACTCCAGCCTGGGCGACAGAGCGAAACTCCGTCTCAAAAAAAAAAAAAAAAAAAAAAAA	.	PASS	PRECISE;SVTYPE=INS;SVLEN=318;END=66055926;CIPOS=-0,0;CILEN=-0,0;RE=19;RNAMES=NULL	GT:DR:DV:PL:GQ	./.:.:19:.,.,.:.
1	66078243	cuteSV.DEL.296	GGTCGGGTATTTTGTAGAATCTCCATCAAATGGGTTTTGTCTAATGTTTTCTCATGATTAATTTAGGGTTATGTGTCATACCTCCTTATGCTTCTCTTGGTTGCAAAAGTTTCTTAGATCTTCTTTGTTTTTATGAACTTGACACAATTGAGAAGTACTG	G	.	PASS	PRECISE;SVTYPE=DEL;SVLEN=-159;END=66078402;CIPOS=-9,9;CILEN=-0,0;RE=18;RNAMES=NULL;STRAND=+-	GT:DR:DV:PL:GQ	./.:.:18:.,.,.:.
1	66079449	cuteSV.INS.545	A	AAAAAAAAAAAAGAAAAAAAAAAAGATTCAACAGGAGAACAACCCAGTTAAAAT	.	PASS	PRECISE;SVTYPE=INS;SVLEN=53;END=66079449;CIPOS=-2,2;CILEN=-0,0;RE=19;RNAMES=NULL	GT:DR:DV:PL:GQ	./.:.:19:.,.,.:.
1	66129962	cuteSV.INS.546	T	TGACACATATATATAAGAAATATATATATGACACATATATATAACAAATATATATATGACACATATATATAACAAATATATATATGACACATATATATAACAAATATATATATGACACATATATATAACAAATATATATATGACACATATATATAACAAATATATATATGACACATATAATATATATAATATAT	.	PASS	PRECISE;SVTYPE=INS;SVLEN=193;END=66129962;CIPOS=-0,0;CILEN=-1,1;RE=11;RNAMES=NULL	GT:DR:DV:PL:GQ	./.:.:11:.,.,.:.
1	66135712	cuteSV.DEL.297	CATTCACCAGGCCGGGCGCGGTGGCTCACGCCTGTAATCCCAGCACTTTGGGAGGCCGAGGCGGGCGGATCACGAGGTCAGGAGATCGAGACCATCCCGGCTAAAACGGTGAAACCCCGTCTCTACTAAAAATACAAAAAAAAATTAGCCGGGCGTAGTGGCGGGCGCCTGTAGTCCCAGCTACTTGGGAGGCTGAGGCAGGAGAATGGCGTGAACCCAGGAGGCAGAGCTTGCAGTGAGCCAAGATCCCACCACTGCACTGCAGCCTGGGCGACAGAGTGAGACTCTGTCTCAAAAAAAAAAAAAAAAAAAAAAAAAAAAAAAAAAAAAAA	C	.	PASS	PRECISE;SVTYPE=DEL;SVLEN=-331;END=66136043;CIPOS=-0,0;CILEN=-0,0;RE=18;RNAMES=NULL;STRAND=+-	GT:DR:DV:PL:GQ	./.:.:18:.,.,.:.
1	66156771	cuteSV.DEL.298	AAGCAGCCTTCAACTGTGCTGAGCAGCCTTCAACTGTGCT	A	.	PASS	PRECISE;SVTYPE=DEL;SVLEN=-39;END=66156810;CIPOS=-2,2;CILEN=-0,0;RE=19;RNAMES=NULL;STRAND=+-	GT:DR:DV:PL:GQ	./.:.:19:.,.,.:.
1	66263909	cuteSV.DEL.299	GGCCAGGCTAGTCTTTTTTTTTTTTTTTTTTTTTTTTTTTTTTTGAGACGGAGTCTCGCTCTGTCGCCCAGGTCGGACTGCGGACTGCAGTGGCGCAATCTCGGCTCACTGCAAGCTCCGCTTCCCGGGTTCACGCCATTCTCCTGCCTCAGCCTCCCGAGTAGCTGGGACTACAGGCGCCCGCCACCGCGCCCGGCTAATTTTTTGTATTTTTAGTAGAGACGGGGTTTCACCTTGTTAGCCAGGATGGTCTCGATCTCCTGACCTCGTGATCCACCCGCCTCGGCCTCCCAAAGTGCTGGGATTACAGGCGTGAGCCACCGCGCCCGGCCGT	G	.	PASS	PRECISE;SVTYPE=DEL;SVLEN=-333;END=66264242;CIPOS=-0,0;CILEN=-0,0;RE=17;RNAMES=NULL;STRAND=+-	GT:DR:DV:PL:GQ	./.:.:17:.,.,.:.
1	66694578	cuteSV.DEL.300	AAGTCTGTCTTCTATAGTCTGCACTGCCTGAAATTGCTTATTTTTCAGCTATTTTTAACCT	A	.	PASS	PRECISE;SVTYPE=DEL;SVLEN=-60;END=66694638;CIPOS=-0,0;CILEN=-0,0;RE=18;RNAMES=NULL;STRAND=+-	GT:DR:DV:PL:GQ	./.:.:18:.,.,.:.
1	66866204	cuteSV.INS.547	A	AGGAGGAGGAGGAGGAGAGGGGGAGGGGGGAGGAGGAGAGGGGGAGGGGGAGGAGGAGAGGG	.	PASS	PRECISE;SVTYPE=INS;SVLEN=61;END=66866204;CIPOS=-1,1;CILEN=-0,0;RE=35;RNAMES=NULL	GT:DR:DV:PL:GQ	./.:.:35:.,.,.:.
1	67054847	cuteSV.DEL.301	ATATATATATATATATATATATATATATATATATATATAT	A	.	PASS	PRECISE;SVTYPE=DEL;SVLEN=-39;END=67054886;CIPOS=-2,2;CILEN=-0,0;RE=14;RNAMES=NULL;STRAND=+-	GT:DR:DV:PL:GQ	./.:.:14:.,.,.:.
1	67096520	cuteSV.INS.548	A	AAGAAAGAGAGAGAGAGAGAGAGAGAAGAAAGAAAGAAAGAAAGAAAGAAAGAAAGAAGAAAGAAAGAAAGAAAGAAAGAAAGAAAGAAAG	.	PASS	PRECISE;SVTYPE=INS;SVLEN=90;END=67096520;CIPOS=-3,3;CILEN=-3,3;RE=7;RNAMES=NULL	GT:DR:DV:PL:GQ	./.:.:7:.,.,.:.
1	67108780	cuteSV.INS.549	A	ACAACTGTGGAAATGGTGGGTACTGAGCTGTC	.	PASS	PRECISE;SVTYPE=INS;SVLEN=31;END=67108780;CIPOS=-0,0;CILEN=-0,0;RE=21;RNAMES=NULL	GT:DR:DV:PL:GQ	./.:.:21:.,.,.:.
1	67125699	cuteSV.INS.550	C	CAGGAAGGAAGGAAGGAAGGAAGGAAGGAAGGAAGGAAGG	.	PASS	PRECISE;SVTYPE=INS;SVLEN=39;END=67125699;CIPOS=-5,5;CILEN=-3,3;RE=13;RNAMES=NULL	GT:DR:DV:PL:GQ	./.:.:13:.,.,.:.
1	67310873	cuteSV.DEL.302	CAAAAAAAAAAAAAAAAAAAGAAAAATTAAA	C	.	PASS	PRECISE;SVTYPE=DEL;SVLEN=-30;END=67310903;CIPOS=-0,0;CILEN=-0,0;RE=17;RNAMES=NULL;STRAND=+-	GT:DR:DV:PL:GQ	./.:.:17:.,.,.:.
1	67624667	cuteSV.INS.551	C	CAGTGATTGATAGTGAGACTATCACTATCAGTGATTGATAGTGAGACTATCACTATCAGTGATTGATAGTGAGACTATCACTATCAGTGATTGATAGTGAGACTATCACTATCAGTGATTGATAGTGAGACTATCACTATCAGTGATTGATAGTGAGACTATCACTATCAGTGATTGATAGTGAGACTATCACTATCAGTGATTGATAGTGAGACTATCACTATCAGTGATTGATAGTGAGACTATCACTATCAGTGATTGATAGTGAGACTATCACTATCAGTGATTGATAGTGAGACTATCACTATCAGTGATTGATAGTGAGACTATCACTATCAGTGATTGATAGTGAGACTATCACTATCAGTGATTGATAGTGAGACTA	.	PASS	PRECISE;SVTYPE=INS;SVLEN=384;END=67624667;CIPOS=-1,1;CILEN=-14,14;RE=33;RNAMES=NULL	GT:DR:DV:PL:GQ	./.:.:33:.,.,.:.
1	67869610	cuteSV.INS.552	A	AAAAAAAAAAAAAAAATATATATATATATAT	.	PASS	PRECISE;SVTYPE=INS;SVLEN=30;END=67869610;CIPOS=-0,0;CILEN=-0,0;RE=15;RNAMES=NULL	GT:DR:DV:PL:GQ	./.:.:15:.,.,.:.
1	68007958	cuteSV.DEL.303	TTTTTTTTTTTTTTTTGAGACAGAGTCTTGCTCTGTCCCCGAGGCTGGAGTACAGTGGCGTGATCTCGGCTCACTGCAACCTCCGACTCCCGAGTTCAAGTGATTCTCACTCCTCAGCCTCCCAAGTAGCTTGGATTACAGGTGTGCACCACCACACCTGCCTAAGTTTTGTATTTTTAGAAGAGACGGGTTTTCACCATGTTGGCCAGGCTGGTCTTGAACTCCTGACCTCAAGTGACCCACCTGTCTCAGCCTCACAAAGTGCTGGGATTACAGGCATGAACCACCATGCCTGGCTCCACTCAATCTGTCTTTCATACCTAGAACAGTGCCTGGTATACTGCAAGAGCTTAATAAATTATTTGCTGCAAATGAAGGACAGTCATCGGGTGAGGTGGGGCTGGGGTGTGTGTGGTGATTCTGATACAACTTGAGTTAATTGCCACTGAACTAAAAAAGTGCTTTAGAGTTTAAAGAGTCTTTTAACATTCACAGCACTATTTTTCACTGCTATTAAATGGTGCAGTTGGTCTCAATAATCCTAAGAACTCTTCTGATAATAAAATGTTCTCAGCCTGTGAGTGGTCCAGTTTTAAGGCCAGCTTCACAGCTGTTGGCATTTTTCACCCAAGCCAGATTTTATGGTTCTTAAGTGGCAGGGTTGACTCTGCTGAGGAACCTCGGAAGGAAGAGACTGTGTCCTTCCTGTCCGGTGGTTGCCTCCTTTGCTTAGGTCATCATGACCTCCAGTCTGGGCTATTAAATGAGGAAAGAGCCACAGTCTAACTTCTATTGTTTAGGAAAACATTTTGACAGACTTTTGGTTGATAGAGGCAGATTCCATCTCTCTCTCTCTCT	T	.	PASS	PRECISE;SVTYPE=DEL;SVLEN=-857;END=68008815;CIPOS=-0,0;CILEN=-0,0;RE=19;RNAMES=NULL;STRAND=+-	GT:DR:DV:PL:GQ	./.:.:19:.,.,.:.
1	68175694	cuteSV.DEL.304	GTTATATATATAGTTATATATATATAGTTATATATATAGTTATATATATATAGTTATATATATAGTTATATATATATAGTTATATATATAGTTATATATATAGTTATATATAT	G	.	PASS	PRECISE;SVTYPE=DEL;SVLEN=-112;END=68175806;CIPOS=-15,15;CILEN=-5,5;RE=21;RNAMES=NULL;STRAND=+-	GT:DR:DV:PL:GQ	./.:.:21:.,.,.:.
1	68395718	cuteSV.INS.553	G	GTAAAGTAAAGTAAAGTAAAGTAAAGTAAAGTAAAGTAAATAAAATAAAATAAAA	.	PASS	PRECISE;SVTYPE=INS;SVLEN=54;END=68395718;CIPOS=-6,6;CILEN=-0,0;RE=13;RNAMES=NULL	GT:DR:DV:PL:GQ	./.:.:13:.,.,.:.
1	69055310	cuteSV.INS.554	C	CCATGTAGGCAATGTACCCTTGCTGGAGAATATACCTTCATTGTTCATAAATGTATTATAAATATTATCCTCCATAATAACAGAAGAAGCCTAAAAAGCAGACAGTTTTACATAAACTGCTAAGTGATTACTACCTTCATTAGAGAT	.	PASS	PRECISE;SVTYPE=INS;SVLEN=146;END=69055310;CIPOS=-8,8;CILEN=-0,0;RE=31;RNAMES=NULL	GT:DR:DV:PL:GQ	./.:.:31:.,.,.:.
1	69082531	cuteSV.DEL.305	CGTAATGTATAAATGAAAAAAATGTACAATCCAACAG	C	.	PASS	PRECISE;SVTYPE=DEL;SVLEN=-36;END=69082567;CIPOS=-0,0;CILEN=-0,0;RE=25;RNAMES=NULL;STRAND=+-	GT:DR:DV:PL:GQ	./.:.:25:.,.,.:.
1	69230622	cuteSV.DEL.306	TATATATATATTTATATATATATATTTATATATATATATATTTATATATATATATTTATATATATATATATTTATATATATATATTTATATATATATATATTTATATATATATTTATATATATATATATTTATATAAAA	T	.	PASS	PRECISE;SVTYPE=DEL;SVLEN=-138;END=69230760;CIPOS=-0,0;CILEN=-0,0;RE=13;RNAMES=NULL;STRAND=+-	GT:DR:DV:PL:GQ	./.:.:13:.,.,.:.
1	69230741	cuteSV.INS.555	A	ATATATTTATATATATATTTATATATATATTTATATATATATATTTATATATATATTTATATATATATATTTATATATATATATTTATATATATATATT	.	PASS	PRECISE;SVTYPE=INS;SVLEN=98;END=69230741;CIPOS=-7,7;CILEN=-0,0;RE=15;RNAMES=NULL	GT:DR:DV:PL:GQ	./.:.:15:.,.,.:.
1	69703174	cuteSV.INS.556	G	GATAGATAGATAGATAGATACATAGATACATAGAT	.	PASS	PRECISE;SVTYPE=INS;SVLEN=34;END=69703174;CIPOS=-0,0;CILEN=-0,0;RE=32;RNAMES=NULL	GT:DR:DV:PL:GQ	./.:.:32:.,.,.:.
1	69806992	cuteSV.DEL.307	TAAAGGGGAGTTCGGCCGGGCGCGGTGGCTCACGCCTGTAATCCCAGCACTTTGGGAGGCCGAGGCGGGCGGATCACGAGGTCAGGAGATCGAGACCATCCCGGCTAAAACGGTGAAACCCCGTCTCTACTAAAAATACAAAAAAATTAGCCGGGCGTAGTGGCGGGCGCCTGTAGTCCCAGCTACTTGGGAGGCTGAGGCAGGAGAATGGCATGAACCCGGGAGGCGGAGCTTGCAGTGAGCCGAGATCCCGCCACTGCACTCCAGCCTGGGCGACAGAGCGAGACTCCGTCTCAAAAAAAAAAAAAAAAAAAAAAAA	T	.	PASS	PRECISE;SVTYPE=DEL;SVLEN=-318;END=69807310;CIPOS=-0,0;CILEN=-0,0;RE=37;RNAMES=NULL;STRAND=+-	GT:DR:DV:PL:GQ	./.:.:37:.,.,.:.
1	69874864	cuteSV.INS.557	G	GGGTGCCATGAACAGTGGTAGGAGTCAACAGCCTT	.	PASS	PRECISE;SVTYPE=INS;SVLEN=34;END=69874864;CIPOS=-0,0;CILEN=-0,0;RE=11;RNAMES=NULL	GT:DR:DV:PL:GQ	./.:.:11:.,.,.:.
1	69930930	cuteSV.INS.558	T	TCATCTACAAAAAAGACAATTTGACTTCCTCTCTTCC	.	PASS	PRECISE;SVTYPE=INS;SVLEN=36;END=69930930;CIPOS=-0,0;CILEN=-0,0;RE=28;RNAMES=NULL	GT:DR:DV:PL:GQ	./.:.:28:.,.,.:.
1	69943714	cuteSV.DEL.308	CGCCCTCTGTCTTTTTTTTTTTTTTGAGACGGAGTCTCGCTCTGTCGCCCAGGCTGGAGTGCAGTGGCGGGATCTCGGCTCACTGCAAGCTCCGCCTCCCGGGTTCACGCCATTCTCCTGCCTCAGCCTCCCAAGTAGCTGGGACTACAGGCGCCCGCCACTACGCCCGGCTAATTTTTTTGTATTTTTAGTAGAGACGGGGTTTCACCATTTCTTAGCCGGGATGGTCTCAATCTCCTGACCTCGTGATCCGCCCGCCTCGGCCTCCCAAAGTGCTGGGATTACAGGCGTGAGCCACCGCGCCCG	C	.	PASS	PRECISE;SVTYPE=DEL;SVLEN=-305;END=69944019;CIPOS=-0,0;CILEN=-0,0;RE=16;RNAMES=NULL;STRAND=+-	GT:DR:DV:PL:GQ	./.:.:16:.,.,.:.
1	70027324	cuteSV.DEL.309	AATAATAGGCCGGGCGCGGTGGCTCACGCCTGTAATCCCAGCACTTTGGGAGGCCGAGGCGGGTGGATCATGAGGTCAGGAGATCGAGACCATCCTGGCTAACAAGGTGAAACCCCGTCTCTACTAAAAATACAAAAAATTAGCCGGGCGCGGTGGCGGGCGCCTGTAGTCCCAGCTACTGGGGAGGCTGAGGCAGGAGAATGGCGTTGAACCCGGGAAGCGGAGCTTGCAGTGAGCCGAGATTGCGCCACTGCAGTCCGCAGTCCAGCCTGGGCGACAGAGCGAGACTCCGTCTCAAAAAAAAAAAAAAAAAAAAAAAAAAAAAAAAAAAAAAAAAAAAAAATAATAATAATAATAA	A	.	PASS	PRECISE;SVTYPE=DEL;SVLEN=-357;END=70027681;CIPOS=-0,0;CILEN=-0,0;RE=11;RNAMES=NULL;STRAND=+-	GT:DR:DV:PL:GQ	./.:.:11:.,.,.:.
1	70027631	cuteSV.DEL.310	AAAAAAAAAAAAAAAAAAAAAAAAAAAAAAAAAAAATAATAATAA	A	.	PASS	PRECISE;SVTYPE=DEL;SVLEN=-44;END=70027675;CIPOS=-0,0;CILEN=-1,1;RE=16;RNAMES=NULL;STRAND=+-	GT:DR:DV:PL:GQ	./.:.:16:.,.,.:.
1	70061655	cuteSV.INS.559	T	TATAAAGTAGCTTGTGGCCGGGCGCGGTGGCTCACGCCTGTAATCCCAGCACTTTGGGAGGCCGAGGCGGGTGGATCATGAGGTCAGGAGATCGAGACCATCCTGGCTAACAAGGTGAAACCCCGTCTCTACTAAAAATACAAAAAATTAGCCGGGCGCGGTGGCGGGCGCCTGTAGTCCCAGCTACTCGGGAGGCTGAGGCAGGAGAATGGCGTGAACCCAGGAAGTGGAGCTTGCAGTGAGCCGAGATTGCGCCACTGCAGTCCGCAGTCTGGCCTGGGCGACAGAGCGAGACTCCGTCTCAAAAAAAAAAAAAATAA	.	PASS	PRECISE;SVTYPE=INS;SVLEN=319;END=70061655;CIPOS=-0,0;CILEN=-0,0;RE=12;RNAMES=NULL	GT:DR:DV:PL:GQ	./.:.:12:.,.,.:.
1	70091056	cuteSV.INS.560	T	TCAGTCTTAGGATCTTTTTTTTTTTTTTTTTTTTTTTTTTTTTTTTTTTTTGAGACGGAGTCTCGCTCTGTCGCCCAGGCTGGAGTGCAGTGGCGGGATCTCGGCTCACTGCAAGCTCCGCCTCCCGGGTTCACGCCATTCTCCTGCTTCAGCCTCCCAAGTAGCTGGAACTACAGGCGCCCGCCACTACGCCCGGCTAATTTTTTTGTATTTTTAGTAGAGACGGGGTTTCACCGTTTTAGCCGGGATGGTCTCGATCTCCTGACCTCGTGATCCGCCCGCCTCGGCCTCCCAAAGTGCTGGGATTACAGGCGTGAGCCACCGCGCCCGGCC	.	PASS	PRECISE;SVTYPE=INS;SVLEN=332;END=70091056;CIPOS=-0,0;CILEN=-0,0;RE=13;RNAMES=NULL	GT:DR:DV:PL:GQ	./.:.:13:.,.,.:.
1	70381792	cuteSV.INS.561	T	TATATATATTATATACATATTTTGTATATATA	.	PASS	PRECISE;SVTYPE=INS;SVLEN=31;END=70381792;CIPOS=-15,15;CILEN=-0,0;RE=5;RNAMES=NULL	GT:DR:DV:PL:GQ	./.:.:5:.,.,.:.
1	70381799	cuteSV.INS.562	A	ATTATATACATATTTTGTATATATAATATATATTATATACATATTTTATATATATAATATATATATTATATACATATTTTTATATATATAATATATATATTATATACATATTTTATATATATAATATATATATTATATACATATTTTATATATATAATTATATATATTATATACATATTTTATATATATAATATATATTATATACATATTTTATATATATTATATATTATATACATATTTTATATATATAATATATATATTATATACATATTTCATATATATAATATATATTATATACATATTTCATAATATAATATATATATTATATACATATTTTATATATTATATATATTATATACATATTTTATATATTATATATATTATATACATATTTTATATATAATATATATAATATACATATTTTATATATTATATACATATTTTATATATATAATATATATAATATACATATTTTATATATATAATATATATAATATACATATTTTATATATATAATATATATAATATACATATTTATCTATATAATATATATAATATACATATTTATATATATAATCTATATAATATACATATTATATATAATATATATAATATACATATTTTATATATATAATATAATATACATATTTTATATATAATATATATTATATACATATTTTCTATATATAATATATATTATATACATATTTTATATATATAATATATTATATACATATTTTATATATATAATATATATTATATACCTATTTTATATATATAATATATATTATATACATATTTTATATATATAATATATATTATATACATATTTTATATATATAATATATATTATATACATATTTTATATATATAATATATATTATATACATATTTTATATATATACTATATATTATATACATATTTTATATATCTAATATATATTATATACATATTTATATATATAATCTATATTATATACATATTTTATATATATAATATATATTATATACATATTTTATATATATAATATATATTATATACATATTTTATATATATAATATATATTATATACATATTTTATATATATAATATATATTATATACATATTTTATATATATAATATATATTATATACATA	.	PASS	PRECISE;SVTYPE=INS;SVLEN=1137;END=70381799;CIPOS=-10,10;CILEN=-40,40;RE=14;RNAMES=NULL	GT:DR:DV:PL:GQ	./.:.:14:.,.,.:.
1	70946189	cuteSV.DEL.311	TATGGTTATGTTTTCTTTTTTTTTTTTTTTTTTTTTTTTTTTGAGACGGAGTCTCGCTCTGTCGCCCAGGCTGGAGTGCAGTGGCGCGATCTCGGCTCACTGCAAGCTCCGCTTCCCGGGTTCACGCCATTCTCCTGCCTCAGCCTCCCGAGTAGCTGGGACTACAGGCGCCCGCTACCACGCCCGGCTAATTTTTTGTATTTTTTTTTTTTTTAGTAGAGACGGGGTTTCACCGTGTTAGCCAGGATGGTCTCGATCTCCTGACCTCGTGATCCACCCGCCTCGGCCTCCCAAAGTGCTGGGATTACAGGCGTGAGCCACCGCGCCCGGCC	T	.	PASS	PRECISE;SVTYPE=DEL;SVLEN=-331;END=70946520;CIPOS=-0,0;CILEN=-0,0;RE=28;RNAMES=NULL;STRAND=+-	GT:DR:DV:PL:GQ	./.:.:28:.,.,.:.
1	71090359	cuteSV.DEL.312	ATATATATATACTTTATATATATACATATGTGTGTGT	A	.	PASS	PRECISE;SVTYPE=DEL;SVLEN=-36;END=71090395;CIPOS=-5,5;CILEN=-0,0;RE=12;RNAMES=NULL;STRAND=+-	GT:DR:DV:PL:GQ	./.:.:12:.,.,.:.
1	71112743	cuteSV.DEL.313	TATACAGATAGCTGGATATATAGATATAGATATCTATACAGATAGCTGGATATATAGATATAGATATCTATATAGATAGCTAGATATAGATATAGATATAGATATCTATATAGATAGCTAGATATAGATATAGATATCGATATAGATATCTATATAGATAGCTAGATATAGATATAGATATCTATAT	T	.	PASS	PRECISE;SVTYPE=DEL;SVLEN=-186;END=71112929;CIPOS=-45,45;CILEN=-4,4;RE=13;RNAMES=NULL;STRAND=+-	GT:DR:DV:PL:GQ	./.:.:13:.,.,.:.
1	71113260	cuteSV.INS.563	A	ATATCTATATAGATAGCTAGATATATAGATATAGCTATCTATATAGATAGCTAGATATATAGATATAGCTATCTATATAGATAGCTAGATATATAGATATAGCTATCTATATAGATAGCTAGATATATAGATATAGCTATCTATATAGATAGCTAGATATATAGATATAGCTATCTATATAGATAGCTAGATATATAGATATAGCTATCTATATAGATAGCTAGATATATAGATATAGCTATCTATATAGATAGCTAGATATATAGATATAGCTATCTATATAGATAGCTAGATATATAGATATAGCTATCTATATAGATAGCTAGATATATAGATATAGCTATCTATATAGATAGCTAGATATATAGAT	.	PASS	PRECISE;SVTYPE=INS;SVLEN=369;END=71113260;CIPOS=-9,9;CILEN=-7,7;RE=8;RNAMES=NULL	GT:DR:DV:PL:GQ	./.:.:8:.,.,.:.
1	71123754	cuteSV.INS.564	C	CTCCTTCCTTCCTTCCTTCCTTCCTTCCTTCCT	.	PASS	PRECISE;SVTYPE=INS;SVLEN=32;END=71123754;CIPOS=-0,0;CILEN=-0,0;RE=12;RNAMES=NULL	GT:DR:DV:PL:GQ	./.:.:12:.,.,.:.
1	71148798	cuteSV.DEL.314	CTGAAAAAAATGACATTGGTAATTTCATAGGAATTGTACTGAATCCGTAGATTACTTTGGGCATTATGGTCCTTTTAACAATATTGATTCTTTCAATCCATGAGCATGGAATGTTTTTCCATTTGTTTGTGTCATTTACAATTTCTTTCATCAGTGTTTTGTAGTTCTCCTTGTAAAGATCTTTCTTCTTGGTTAAATATATTTCTAGCTAGTTTATTTTTTGTAGCTATTGTAAATGGGATTGAGTTCT	C	.	PASS	PRECISE;SVTYPE=DEL;SVLEN=-249;END=71149047;CIPOS=-0,0;CILEN=-0,0;RE=11;RNAMES=NULL;STRAND=+-	GT:DR:DV:PL:GQ	./.:.:11:.,.,.:.
1	71601859	cuteSV.INS.565	T	TTATATATATGTATGTATATATATATATATATAT	.	PASS	PRECISE;SVTYPE=INS;SVLEN=33;END=71601859;CIPOS=-0,0;CILEN=-0,0;RE=10;RNAMES=NULL	GT:DR:DV:PL:GQ	./.:.:10:.,.,.:.
1	71741319	cuteSV.DEL.315	AGTTCCTTGTTCTTTTTTTTTTTTTTTTTTTTTTTTTTTTTTTTTTTTTTTTTTTTTTTGAGACGGAGTCTCGCTCTGTCGCCCAGGCCAGACTGCGGACTGCAGTGGCGCAATCTCGGCTCACTGCAAGCTCCGCTTCCCGGGTTCACACCATTCTCCTGCCTCAGCCTCCCGAGTAGCTGGGACTACAGGCGCCCGCCACCGCGCCCGGCTAATTTTTTGTATTTTTAGTAGAGACGGGGTTTCACCTTGTTAGCCAGGATGGTCTCGATCTCCTGACCTCATGATCCACCCGCCTCGGCCTCCCAAAG	A	.	PASS	PRECISE;SVTYPE=DEL;SVLEN=-310;END=71741629;CIPOS=-0,0;CILEN=-0,0;RE=31;RNAMES=NULL;STRAND=+-	GT:DR:DV:PL:GQ	./.:.:31:.,.,.:.
1	72154102	cuteSV.INS.566	G	GATATATATATATAAAAGATATATATAAAAGATATATATAAAAGATATATATATAAAAGATATATATATAAAAGA	.	PASS	PRECISE;SVTYPE=INS;SVLEN=74;END=72154102;CIPOS=-1,1;CILEN=-0,0;RE=21;RNAMES=NULL	GT:DR:DV:PL:GQ	./.:.:21:.,.,.:.
1	72258947	cuteSV.INS.567	A	ATATATATATATATATACATAATATATATATACACACACACATATATATACACATATATATTATATATACATATATAATATATTATATATATATAATATATTATATATACATATATACATATATATTATATATACATATATACATATATTATATATACATATATACATATATTATATATACATATATACATATATTATATATACATATATTATACATATATATGTATGTGTGTGTATATGTGTGTGTG	.	PASS	PRECISE;SVTYPE=INS;SVLEN=247;END=72258947;CIPOS=-0,0;CILEN=-1,1;RE=31;RNAMES=NULL	GT:DR:DV:PL:GQ	./.:.:31:.,.,.:.
1	72364592	cuteSV.DEL.316	ATTGCAAATATATATTTGCAAATATATATAATATATTGCAAATATATATATATAGCATATATA	A	.	PASS	PRECISE;SVTYPE=DEL;SVLEN=-62;END=72364654;CIPOS=-2,2;CILEN=-2,2;RE=22;RNAMES=NULL;STRAND=+-	GT:DR:DV:PL:GQ	./.:.:22:.,.,.:.
1	72393814	cuteSV.INS.568	C	CATATGTATATATACACACATATGTGTATATACACATATGTATATATGTATATATACACACATATGTGTATATACACATATGTATATATGTATATATACACACATATGTGTATATACACATATGTATATATGTATATATACACACATATGTGTATATACACATATGTATATATGTATATATACACACATATGTGTATATACACATATGTATAGTGTATATATACACACATATGTGTATATACACATATGTATATATGTATATATACACACATATGTGTATATACACATATGTATATATGTATATATACACACATATGTGTATATACACATATGTATATATGTATATATACACACATATGTGTATATACACATATGTATATATGTATATATACACACATATGTATATACGTAT	.	PASS	PRECISE;SVTYPE=INS;SVLEN=411;END=72393814;CIPOS=-0,0;CILEN=-0,0;RE=10;RNAMES=NULL	GT:DR:DV:PL:GQ	./.:.:10:.,.,.:.
1	72393814	cuteSV.INS.569	C	CATATGTATATACACATATGTATATATGTATATATACACACATATGTATATACACATATGTATATATGTATATATACCACATATGTATATATACACATATGTATATATGTATATATACACACATATGTTATATACACATATGTATATATGTATATATACACACATATGTGTATATACACATATGTATGTATATATGTATATAT	.	PASS	PRECISE;SVTYPE=INS;SVLEN=202;END=72393814;CIPOS=-18,18;CILEN=-14,14;RE=13;RNAMES=NULL	GT:DR:DV:PL:GQ	./.:.:13:.,.,.:.
1	72394057	cuteSV.INS.570	A	ATCATGTATATATACACACATATGTATATATGTATATATACACACATATGTATATATGTGATATATACACACATATAATATGTATATATACA	.	PASS	PRECISE;SVTYPE=INS;SVLEN=91;END=72394057;CIPOS=-6,6;CILEN=-1,1;RE=13;RNAMES=NULL	GT:DR:DV:PL:GQ	./.:.:13:.,.,.:.
1	72408656	cuteSV.DEL.317	TATAAGTATATATGTGTATATATATGTGTGT	T	.	PASS	PRECISE;SVTYPE=DEL;SVLEN=-30;END=72408686;CIPOS=-0,0;CILEN=-0,0;RE=11;RNAMES=NULL;STRAND=+-	GT:DR:DV:PL:GQ	./.:.:11:.,.,.:.
1	72610123	cuteSV.DEL.318	AGATAACAAACTACATATATGCACATAAACTGTAAATGCTATGGGATATGAATTTAATTC	A	.	PASS	PRECISE;SVTYPE=DEL;SVLEN=-59;END=72610182;CIPOS=-0,0;CILEN=-0,0;RE=20;RNAMES=NULL;STRAND=+-	GT:DR:DV:PL:GQ	./.:.:20:.,.,.:.
1	72981491	cuteSV.INS.571	G	GTGTATATATGTATACATATATATGTACATATATATGTATACATATATATGTGTATATATGTATACATATATATGTACATATATATGTATACATATATGCACATATATATGTATACATATATATGTACATATATGTATACATATATATGTACATATATATGTATACA	.	PASS	PRECISE;SVTYPE=INS;SVLEN=166;END=72981491;CIPOS=-0,0;CILEN=-5,5;RE=28;RNAMES=NULL	GT:DR:DV:PL:GQ	./.:.:28:.,.,.:.
1	73022581	cuteSV.DEL.319	ATATATATATATATATATATATATATATATATATATTTTTTTTTTTTTTTTTTTTT	A	.	PASS	PRECISE;SVTYPE=DEL;SVLEN=-55;END=73022636;CIPOS=-0,0;CILEN=-0,0;RE=30;RNAMES=NULL;STRAND=+-	GT:DR:DV:PL:GQ	./.:.:30:.,.,.:.
1	73050821	cuteSV.INS.572	G	GGAGAGAGAGGGAAGTGAGACAGAGAGAGGGAAGTGAGGCAGAGA	.	PASS	PRECISE;SVTYPE=INS;SVLEN=44;END=73050821;CIPOS=-1,1;CILEN=-0,0;RE=20;RNAMES=NULL	GT:DR:DV:PL:GQ	./.:.:20:.,.,.:.
1	73335465	cuteSV.DEL.320	GAGGAAGGAAGGAAAGGAGGAAGGAAGGAAGGAAGGAAGG	G	.	PASS	PRECISE;SVTYPE=DEL;SVLEN=-39;END=73335504;CIPOS=-0,0;CILEN=-1,1;RE=31;RNAMES=NULL;STRAND=+-	GT:DR:DV:PL:GQ	./.:.:31:.,.,.:.
1	73594981	cuteSV.BND.8	N	]hs37d5:6620601]N	.	PASS	PRECISE;SVTYPE=BND;RE=32;RNAMES=NULL	GT:DR:DV:PL:GQ	./.:.:32:.,.,.:.
1	73600017	cuteSV.INS.573	T	TTATATATATATATATATATATATATATATATATATATATAATATA	.	PASS	PRECISE;SVTYPE=INS;SVLEN=45;END=73600017;CIPOS=-0,0;CILEN=-1,1;RE=33;RNAMES=NULL	GT:DR:DV:PL:GQ	./.:.:33:.,.,.:.
1	73648819	cuteSV.INS.574	T	TCAAAAACTAGAAAAAAGTTTATTCTAAAAACAAAACTAAATGATTATTCTGAAACTTCCTTTTGAAAACAAATTCATGTTTCC	.	PASS	PRECISE;SVTYPE=INS;SVLEN=83;END=73648819;CIPOS=-0,0;CILEN=-0,0;RE=25;RNAMES=NULL	GT:DR:DV:PL:GQ	./.:.:25:.,.,.:.
1	73753600	cuteSV.DEL.321	ACTTGTTTTTTTTTTTTTTTTTTTTTTTTTTTTTGAGACGGAGTCTCGCTCTGTCACCCAGGCTGGAGTGCAGTGGCGGGATCTCGGCTCACTGCAAGCTCCGCCTCCCGGGTTCACGCCATTCTCCTGCCTCAGCCTCCCAAGTAGCTGGGACTACAGGCGCCCGCCACTACGCCCGGCTAATTTTTTTGTATTTTTAGTAGAGACGGGGTTTCACCGTTTTAGCCGGGATGGTCTCGATCTCTTGACCTCGTGATCCGCCCGCCTTGGCCTCCCAAAGTGCTGGGATTACAGGCGTGAGCCACCGCGCCCGGC	A	.	PASS	PRECISE;SVTYPE=DEL;SVLEN=-314;END=73753914;CIPOS=-0,0;CILEN=-0,0;RE=21;RNAMES=NULL;STRAND=+-	GT:DR:DV:PL:GQ	./.:.:21:.,.,.:.
1	73768783	cuteSV.DEL.322	TGAGACTCTAAAATCGGCCGGGCGCGGTGGCTCACGCCTGTAATCCCAGCACTTTGGGAGGCCGAGGCGGGCGGATCACGAGGTCAGGAGATCGAGACCATCCTGGCTAACACAGTGAAACCCCGTCTCTACTAAAAAACACAAAAAAATTAGCCGGGCGTGGTGGCGGGCGCCTGTAGTCCCAGCTACTTGGGAGGCTGAGGCAGGAGAATGGCGTGAACCCGGGAGGCGGAGCTTGCAGTGAGCCGAGATCCCGCCACTGCACTCCAGCCTGGGCGACAGAGCGAGACTCCGTCTCAAAAAAAAAAAAAAAAAAAAAAGAAAAAGAAAAAAGAAAAAAGAAAAAAGAAAA	T	.	PASS	PRECISE;SVTYPE=DEL;SVLEN=-351;END=73769134;CIPOS=-0,0;CILEN=-0,0;RE=18;RNAMES=NULL;STRAND=+-	GT:DR:DV:PL:GQ	./.:.:18:.,.,.:.
1	74015225	cuteSV.INS.575	G	GTCTCATTTGAGACAAGGAAAGTCCCTTCTGCCTA	.	PASS	PRECISE;SVTYPE=INS;SVLEN=34;END=74015225;CIPOS=-0,0;CILEN=-0,0;RE=28;RNAMES=NULL	GT:DR:DV:PL:GQ	./.:.:28:.,.,.:.
1	74182157	cuteSV.INS.576	T	TTCAATGTCTCATTACAGCTTCTGCTCCTCTTGCAAACTTCTCAGAGAGTGTTTCACTTC	.	PASS	PRECISE;SVTYPE=INS;SVLEN=59;END=74182157;CIPOS=-0,0;CILEN=-0,0;RE=17;RNAMES=NULL	GT:DR:DV:PL:GQ	./.:.:17:.,.,.:.
1	74185747	cuteSV.INS.577	G	GAAAGAAAGAAAGGAAAGAAAGAAAGAAAGAA	.	PASS	PRECISE;SVTYPE=INS;SVLEN=31;END=74185747;CIPOS=-4,4;CILEN=-3,3;RE=20;RNAMES=NULL	GT:DR:DV:PL:GQ	./.:.:20:.,.,.:.
1	74243269	cuteSV.DEL.323	CAAAAAAAAAAAAAAAAAAAAAAAAAAAAAAAA	C	.	PASS	PRECISE;SVTYPE=DEL;SVLEN=-32;END=74243301;CIPOS=-0,0;CILEN=-0,0;RE=22;RNAMES=NULL;STRAND=+-	GT:DR:DV:PL:GQ	./.:.:22:.,.,.:.
1	74312431	cuteSV.DEL.324	GTGTGAATCATTTTCATAAACTTCTGGTCTGGAAAACAAGAACTCTTTATAGACCTTTGAGTAATATACAACATCATTCTGAATCTCTTTTGTGGAATGTCTACGTCTACAGTTAAGGCATTAAAATAATGTTAGTGAGGGGTTTCTTCTTTTTCCTATATTATTATAACATCTTATTATTCATTAATTTATCAAATCTGTCAAAAACACCTACTGAATCCTAAGCAATCACACTGTGTTCTACTTATGTAT	G	.	PASS	PRECISE;SVTYPE=DEL;SVLEN=-251;END=74312682;CIPOS=-0,0;CILEN=-0,0;RE=11;RNAMES=NULL;STRAND=+-	GT:DR:DV:PL:GQ	./.:.:11:.,.,.:.
1	74405612	cuteSV.INS.578	T	TATATATATGTATATATGTATATATATGTGTATATATGTATATATATACGTATATATATATACATATATATGTATATATATACGTATATATATATACATATATATACGTATATATATAC	.	PASS	PRECISE;SVTYPE=INS;SVLEN=118;END=74405612;CIPOS=-0,0;CILEN=-0,0;RE=18;RNAMES=NULL	GT:DR:DV:PL:GQ	./.:.:18:.,.,.:.
1	74405638	cuteSV.INS.579	T	TATATATGTATATATATACGTATATATATATACATATATATACGTATATATATACATATATATACGTATATATATAC	.	PASS	PRECISE;SVTYPE=INS;SVLEN=76;END=74405638;CIPOS=-14,14;CILEN=-3,3;RE=16;RNAMES=NULL	GT:DR:DV:PL:GQ	./.:.:16:.,.,.:.
1	74437711	cuteSV.INS.580	C	CATATAAATATATATTAAATATATATATATATATTAAATATATATAAATAT	.	PASS	PRECISE;SVTYPE=INS;SVLEN=50;END=74437711;CIPOS=-0,0;CILEN=-0,0;RE=21;RNAMES=NULL	GT:DR:DV:PL:GQ	./.:.:21:.,.,.:.
1	74471641	cuteSV.INS.581	T	TAAAAATTTAGTCTCGGCCGGGCGCGGTGGCTCACGCCTGTAATCCCAGCACTTTGGAGGCCGAGGCGGGTGGATCATGAGGTCAGGAGATCGAGACCATCCTGGCTAACAAGGTGGAACCCCCGTCTTCTACTAAAAATACAAAAAATTAGCCGGGCGCGGTGGCGGGCGCCTGTAGTCCCAGCTACTCGGGAGGCTGAGGCAGGAGAATGGCGTGAACCCGGGAAGCGGAGCTTGCAGTGAGCTGAGATTGCGCCACTGCAGTCCGCAGTCCGACCTGGGCGACAGAGCGAGACTCCGTCTCAAAAAAAAAAAAAAAAAAAAAAAAAAAAAAAAAAAAAAAAAAAAAAAAAAAAAAAA	.	PASS	PRECISE;SVTYPE=INS;SVLEN=359;END=74471641;CIPOS=-0,0;CILEN=-1,1;RE=14;RNAMES=NULL	GT:DR:DV:PL:GQ	./.:.:14:.,.,.:.
1	74525872	cuteSV.DEL.325	TTTCTTCTTCTTCTTCTTCTTCTTCTTCTTCTTG	T	.	PASS	PRECISE;SVTYPE=DEL;SVLEN=-33;END=74525905;CIPOS=-1,1;CILEN=-0,0;RE=21;RNAMES=NULL;STRAND=+-	GT:DR:DV:PL:GQ	./.:.:21:.,.,.:.
1	74755168	cuteSV.DEL.326	GTGTCATTAGTCTTTTAGGTCTGCATGCCTCTCTCTATGACTTTTCCCAATCTTTGTTTTAATCAATAATCTTGTCTCCAGTCTAACATGGGAATTGTGCTCTCTGGCATAAAATGGGCTAC	G	.	PASS	PRECISE;SVTYPE=DEL;SVLEN=-121;END=74755289;CIPOS=-0,0;CILEN=-0,0;RE=31;RNAMES=NULL;STRAND=+-	GT:DR:DV:PL:GQ	./.:.:31:.,.,.:.
1	75136824	cuteSV.DEL.327	CAGTAGTTCTGCTTTTGCCCTTTGCCTTGTGATCTTTGTTGGACCCTTATCATTAGCTCTGTTTTTGTCCTTTACCTTGTGATCTTTGTTGGACCTTTATC	C	.	PASS	PRECISE;SVTYPE=DEL;SVLEN=-100;END=75136924;CIPOS=-4,4;CILEN=-0,0;RE=17;RNAMES=NULL;STRAND=+-	GT:DR:DV:PL:GQ	./.:.:17:.,.,.:.
1	75148235	cuteSV.DEL.328	ATCATAACATTAAAAAACAAATAAAAAGAAAATAAATTAGAATTTTAAATTATTATAT	A	.	PASS	PRECISE;SVTYPE=DEL;SVLEN=-57;END=75148292;CIPOS=-0,0;CILEN=-0,0;RE=15;RNAMES=NULL;STRAND=+-	GT:DR:DV:PL:GQ	./.:.:15:.,.,.:.
1	75192898	cuteSV.INS.582	G	GATATTTAAAACGAAGTATTATATTTCTCTTTCAATTAAGAAAACTTTTTATTCATTTTGTACTTTTTTTACGTTCCAGTGATACGTCAAAACCTCGGGACTGAGTCACTTTTACAATACGAGTCCTATATATATATATGTGTGTGTGTGTGTATATATATATATATATACGGGTTTCTGTATAAGTATCATTCGAGTACAGGATCGTAGAAAGGAGTATTAAGGAACTGGACGAGTTGAAACCGTCGTGGAATGGTTTTAATCCAACTCTGTCTCTTCTAATGACACGGGGACATGTCCTTCTGACCGTTTAAGTATGTCGAAAGGTGGGGAGTCGAACACCGTTGGACCGAAGACGGGGGTAGCGAGGTGACTTTCCTAAGAACGATTACAGTGATTACCGGAGACATAACGACTTCAATTACCCGGGAAAATACAGTAATAGAAAGAACTAAAGAGACACTGTAAACTGTGAGAATCGGTGAATTGAAAAAGAAATTTGAAAAAGACGTCGAAGACACTGTAGTAAAAGAAGACAAGAGGAGAGGGGGAGGAAAGACCCGGAGGCAAAAGTCCGGAGAGAAAAAGAGACCTATAAGGAATTTAGAACCACAACAGACCCCGAGAGTCAGAGATAAATCTGGAGACGAAAGACATAAGAAATGGAAAAAGTATTAGAGTATGTGAGAAAAACAACGGTAATAGTGTACAATGTAGAAATCGTATCTTAAAAGACGATTCGAGACCTAGACACGATAGGTTTTGTCATCGGTGATCGATGTACACCGTTAAATTTTAAGTTGAATTTAAGTATAACTTTTAAGTCAAGGACTCAGTGAGATCGTTGTAAAGTTTACGAATTATCGGAGGGCACAGGTCACCGATAGGACGACCTGTCACGTCTACATTGGTAAAGGTAGTAATGTCTCTCAAGACAACCTCTGTGATCTGAGTGTACTAGTTGGAGGTCTTTAGAGAATGTTTTGTACAGATTTTGATCGAATAGAAAAGAGTGACGTCTATCGCGGAGAGAACACACTGACAGAACCACTGAAGACCCTAAACTCCTAATGAGGAGCGAAAGGGAATGATCTTGACAAAAGAGAGAGGAAAGGTAAAGGTGACGGTCATCAAATCAAGTCCGATAGAATGGATGAATTGATATGGGGACTGGACTTAAAGATATTATCTGTGAAAGAGAAAAGGGACCTTAAGTAGGAATGAGATCTTACTTAGTGAAATATCTTAAATTAAGACTAACAAAATGTGGAGACAAAAGTAAGAACGTAGGTACAGAACATCTGAAGTCCCTCTGAGAATTTTAAGGAATAACGATACTTTATTCTGACAAAGTACGAGAGAGGGTAGACAGAAAGGTCAGAATTGAGGGTGAGGAGGAGTGTCACATCAAATAAGAAGTCATTACTTCACAAACAGGAAGGGACGTGTAGGGTACGAGAGAGTAGAGACACAAAAACAAGTATAACCAAGAAGATTAACTGTCTTAATTTAACTTTGAATGTTTGTACCTAAGTTTCCTAAAATGTGAAATCGAAGTTAAAGAAAAGTAAAATAGAGGACTTTGTCAATGTATGGTGTGTAATCAGACGAATGAGTAACCATTATTTACGACGATTAAAGCACCGTAAATAAGGACAGGGATAGCAAACCGGTTGAAACAAAGGAAGTGGGCATTACTGAGAAGGGGTAAGATCAAAAGTTTTAGAACAGGACAAGAAGTTCTAAATGGAGTTAACAATCGAAGAGCTATTTCGATCAGGATTAAAGGAGATGAATCTTCATTAATGAAAGAAAAAGAACATGGATAGAAGTCACCGAGTAGTACAAACGGAACGAAAAACATTAATAAAGATAGGAAACGAAAAGAGAGGAGGCTCTCAGATCCTACGAACTCCAATCCCTGTCACCATAACTACACGGAGTGTATTGAACTTTATTACGAAAGATACATCATATAAGCGTCATTTACAAACTTAATATAACTTTAGTTAAGTTGTACAAAAAATCGACAATTTTGACCTAATTAGAAGTAGTATAAACTGTAAAGACCCGTTGGTATAATTCGCCACTATGAACAGAAACTGAGAACCTACCGAAAACTTAGAAAAAACAGAAATAGGATAGTCTATTGTAAAGATGTAAAAGTCTAAAGTCAATTTCATATGACTCGTTAGTAATGGAATTATTAAACGGATAAGATTCCTTATAGATGAAAAAAAGATTTTTCCTCCTCAATTCCATCCACCAATGCCACCCGTCAGATTAAAAGGGATTACACGTTTAATGTATGACCGGGTTATTACGGACCGGATCCCGTAACAAAGTGGGACTCAGGACGTAGATGAAAAATTATCACTCCAGGTCGTCTGTAAACAACTCCGAAATGACACAAAGACCACGGCACTGTTCTTCTTCCGACAGGACCCAGTAGGACGACAGTCCCAGGATCATACCAAAAGACGGAAACCCACAAACGTACTCTTTATTGCCGTTACGTCCCCACTCTTTGAGTACCTACCCTAAATCTCATCCACAAACCACACGCCTTCTTTGAAGTATAGAATAAACAAAGAAGAGGGATCGTAAAACCTGTTTTTATTGTCAAATATAACTGACGATAAATGATCGACGAACTAGACTCCTTTAATAACTTGAAGAAACAAGGAGTCAAATGAGTAGACACATCACCCCTAACGAGATTTCATCTCTATTATGTACGGGTGGAGTGATCGACAACACTTCTACTTTAATCTATTGTGAGGTCTCTGTGAATTACGTCACGGACCATATCGTTCGAGAAGTACCTGACTCGGTAGTTGTAGTAATACTACGGTAAGTTCCTTCAAATAGGAAGAAAAAGAATATAAAAAAGACAAAAGGAATCTAAAAGAAGGGTAACCAAGGGTAATTATTTATAAAAATTTACACTTCATAAAATTTTACTAAATACCGACCCGTACCACCGAGTGTGGACATTAGGGTCGTGAAACCCTCCGGCTCCACCCGTGTAATACTCCAGTCCTCAAGTTCTGGTCGGACTGGTTGTACCACTTTGGGGCAGAGATGATTTTTATGTTTTTAGTCGGCCCACACCACCACGCGCGGACATTAGGATCGATGAGTCCTCCGACTCCGTCCTCTTAACGAACTTGGGTCCTCCGCCTCCAACGTTACTCGACTCTAGTACGGTAACGTGAGGTCGGACCCACTGTCACGTTCTGAGACAGAGTTTTTTTTTTTTTTAATAAATATACTCTGGGATATCTCCTGTTATATACTCATGAGTGAATAAAGAACAATATTTCCTAATATGGATAAAACTGTATTATACAAATCAGAAGGACGTAAATAAGTAAATAGAGAAGGGGATCTTTCCACTGTCTCAAAAGTGATCGTCGTGCTAGAGACCCCCAATACGTCTCATACGAGAACGTCGTCTGGTGTGACAAATGTTTGATGGACTTTTTGACCTGAAATTTGTTCCTCGACGGTAGCCGTAAGGTATAAAATGACGAATAGCTCGAGACTAGGTGTCCATTATTGTGTAAGACAGTTAAAATACCGGTTACGGTTTTCTCCCATCACAATTGACGGACGGAAGATCGACAGACAGGTAGGTAGACAAGTAGTATAAACCAATGGTCAATGAATGGTAATTTGTAAATATATTACCTTTGACACTTAAACCCCTT	.	PASS	PRECISE;SVTYPE=INS;SVLEN=3712;END=75192898;CIPOS=-2,2;CILEN=-4,4;RE=10;RNAMES=NULL	GT:DR:DV:PL:GQ	./.:.:10:.,.,.:.
1	75224138	cuteSV.INS.583	C	CCAGCCATTTTCATGGTTCTGATTCTTATCGTCATTTACCAGCCATTTTCATGGTTCTGATTCTTATCGTCATTTA	.	PASS	PRECISE;SVTYPE=INS;SVLEN=75;END=75224138;CIPOS=-16,16;CILEN=-0,0;RE=14;RNAMES=NULL	GT:DR:DV:PL:GQ	./.:.:14:.,.,.:.
1	75224210	cuteSV.INS.584	T	TTTACCAGCCATTTTCATGGTTCTGATTCTTATCGTCATTTACCAGCCATTTTCATGGTTCTGATTCTATCGTCATTTACCAGCCATTTTCATGGTTCTGATTCTTATCGTCATTTACAGCCATTTTCATGGTTCTGATTCTTATCGTCATTTACCAGCCATTTCATGGTTCTGATTCTTATCGTCATTTACCAGCCATTTTCATGGTTCTGATTCTTATCGTCATTTACCAGCCATTTTCATGGTTCTGATTCTTATCG	.	PASS	PRECISE;SVTYPE=INS;SVLEN=259;END=75224210;CIPOS=-46,46;CILEN=-9,9;RE=16;RNAMES=NULL	GT:DR:DV:PL:GQ	./.:.:16:.,.,.:.
1	75455193	cuteSV.INS.585	A	AAAGCAGTGTGTAGAGGGAAATTTGTAGCACTAAATGCCAC	.	PASS	PRECISE;SVTYPE=INS;SVLEN=40;END=75455193;CIPOS=-0,0;CILEN=-0,0;RE=30;RNAMES=NULL	GT:DR:DV:PL:GQ	./.:.:30:.,.,.:.
1	75458700	cuteSV.DEL.329	GAGAGAGAGAGAGAGAGAGAGAGAGAGAGAGAT	G	.	PASS	PRECISE;SVTYPE=DEL;SVLEN=-32;END=75458732;CIPOS=-0,0;CILEN=-0,0;RE=12;RNAMES=NULL;STRAND=+-	GT:DR:DV:PL:GQ	./.:.:12:.,.,.:.
1	75557160	cuteSV.INS.586	T	TAAGAATAAGCAGGCCGGGCGCGGTGGCTCACGCCTGTAATCCCAGCACTTTGGGAGGCCGAGGCGGGCGGATCACGAGGTCAGGAGATCGAGACCATCCCAGCTAAAACGGTGAAACCCCGTCTCTACTAAAAATACAAAAAATTAGCCGGGCGTAGTGGCGGGCGCCTGTAGTCCCAGCTACTTGGGAGGCTGAGGCAGGAGAATGGCGTGAACCCGGGAGGCGGAGCTTGCAGTGAGCCGAGATCCCGCCACTGCACTCCAGCCTGGGCGACAGAGCGAGACTCCGTCTCAAAAAAAAAAAAAAAAAAAAAA	.	PASS	PRECISE;SVTYPE=INS;SVLEN=314;END=75557160;CIPOS=-0,0;CILEN=-0,0;RE=30;RNAMES=NULL	GT:DR:DV:PL:GQ	./.:.:30:.,.,.:.
1	75745822	cuteSV.INS.587	T	TATATATTTGTATATCTAATATATATTATATATATTTTATATTGTATATATAATATATATAGTATATATTATATATTGTATATAATATATATAGTATATATTATATATTGTATATAATATATATAGTATATATTATATATTGTATATATTATATATTGTATATATAATATATATATTGTATATATTATATATTGTATTATAATATATATATTGTATATATTATATATTGTATATATATAATATATTGTATATATTATATATTGTATATATAATATATATATTGTATATATTATAATATTGTATATATAATATATATATTGTATATATTATATATTGTATATATAATATATATTGTATATATTATATATTGTATATATAATATATATATTGTATATATTATATATTGTATATATAATATATATATTGTATATATTATATATTGTATATATAATATATATATTGTATATATTATATATTGTATATATAATATATATATTGTATA	.	PASS	PRECISE;SVTYPE=INS;SVLEN=501;END=75745822;CIPOS=-1,1;CILEN=-22,22;RE=18;RNAMES=NULL	GT:DR:DV:PL:GQ	./.:.:18:.,.,.:.
1	75795813	cuteSV.DEL.330	CACACACACACACATGCATATACGTATATGCATATATATACGTATATATG	C	.	PASS	PRECISE;SVTYPE=DEL;SVLEN=-49;END=75795862;CIPOS=-3,3;CILEN=-2,2;RE=18;RNAMES=NULL;STRAND=+-	GT:DR:DV:PL:GQ	./.:.:18:.,.,.:.
1	75911201	cuteSV.INS.588	A	AATATATGTATATATTACGTAATATATACAT	.	PASS	PRECISE;SVTYPE=INS;SVLEN=30;END=75911201;CIPOS=-0,0;CILEN=-0,0;RE=19;RNAMES=NULL	GT:DR:DV:PL:GQ	./.:.:19:.,.,.:.
1	76011867	cuteSV.DEL.331	AAATTCAAAATTTTTTTTTTTTTTTTTTTTTTTTTTTGAGACGGAGTCTCGCTCTGTCGCCCAGGTCGGACTGCGGACTGCAGTGGCGCAATCTCGGCTCACTGCAAGCTCCGCTTCCCAGGTTCACGCCATTCTCCTGCCTCAGCCTCCCGAGTAGCTGGGACTACAGGCGCCCGCCACCGCGCCCGGCTAATTTTTTGTATTTTTTTTTAGTAGAGACGGGGTTTCACCCTGTTAGCCAGGATGGTCTCGATCTCCCGACCTCATGATCCACCCGCCTCGGCCTCCCAAAGTGCTGGGATTACAGGCGTGAGCCACCGCGCCCGGCCCA	A	.	PASS	PRECISE;SVTYPE=DEL;SVLEN=-330;END=76012197;CIPOS=-2,2;CILEN=-0,0;RE=24;RNAMES=NULL;STRAND=+-	GT:DR:DV:PL:GQ	./.:.:24:.,.,.:.
1	76351353	cuteSV.INS.589	T	TTATTATATATTATAATATATTATATATTATAATATATATTATATATTATATATTATAATATATATACCTGATATATTTAAGGTATTATATATAATACCTTATATATTATATATATAATACCTTATAAGGTATTATATATAATATTATATATTATATATAATATATATATTATATATAATATATAAATGTATATATTATATATTATACATATATATTATATACATATATATAATATATATTTTATATATTATATATGTATATATGTAATATATATAACCTTCACATTTATTTCAGTTATATAATGTGAAGGTAATATATATATGTTATTTTGTGTATATATAAAGTATTA	.	PASS	PRECISE;SVTYPE=INS;SVLEN=349;END=76351353;CIPOS=-0,0;CILEN=-0,0;RE=20;RNAMES=NULL	GT:DR:DV:PL:GQ	./.:.:20:.,.,.:.
1	76352032	cuteSV.INS.590	T	TAGCATGTATAGTATATATGATGTATTATATATAGCATGTATAGTATATATGATGTATTATATATAGCATGTATAGTATATATGATGTATTATATATAGCATGTATAGTATATATGATGTATTATATATAGT	.	PASS	PRECISE;SVTYPE=INS;SVLEN=131;END=76352032;CIPOS=-0,0;CILEN=-5,5;RE=17;RNAMES=NULL	GT:DR:DV:PL:GQ	./.:.:17:.,.,.:.
1	76368358	cuteSV.DEL.332	GTATATATATATATATATATATATATATATATATATATATATATATATA	G	.	PASS	PRECISE;SVTYPE=DEL;SVLEN=-48;END=76368406;CIPOS=-0,0;CILEN=-0,0;RE=29;RNAMES=NULL;STRAND=+-	GT:DR:DV:PL:GQ	./.:.:29:.,.,.:.
1	76372183	cuteSV.INS.591	T	TATATATACAATATTATATATAATATATATAATATATATACAATATTATATATATTATAATATATATACATATATATGTATATATACATATATAATATGTATATATGTATATATATATGTATAATATATATATTGTATATATATATTATACATATGTATATATATATTATACATATATATGTATAATATATATAATGTATATATATATTACATATTATATATTATATATAATATATACATATATATTATATATAATATATACATATTATATATTATATATATAATATATATACATATTATATTATATATAATATATATACATATTACATATATTATATATAATATATATACATATATAATATATTATATATTATATA	.	PASS	PRECISE;SVTYPE=INS;SVLEN=376;END=76372183;CIPOS=-0,0;CILEN=-0,0;RE=24;RNAMES=NULL	GT:DR:DV:PL:GQ	./.:.:24:.,.,.:.
1	76428308	cuteSV.DEL.333	ATATATATTTATATATATATTTATATATATATTTATATATATATATTTATATATATATTTATATATATATATTT	A	.	PASS	PRECISE;SVTYPE=DEL;SVLEN=-73;END=76428381;CIPOS=-3,3;CILEN=-0,0;RE=34;RNAMES=NULL;STRAND=+-	GT:DR:DV:PL:GQ	./.:.:34:.,.,.:.
1	76743234	cuteSV.DEL.334	TATATATATATATATATATACACACACACATATGTTTATGTGTATATATATATATATATATATACA	T	.	PASS	PRECISE;SVTYPE=DEL;SVLEN=-65;END=76743299;CIPOS=-0,0;CILEN=-0,0;RE=33;RNAMES=NULL;STRAND=+-	GT:DR:DV:PL:GQ	./.:.:33:.,.,.:.
1	76856628	cuteSV.INS.592	T	TGTATTTTTTTTTTTTTTTTTTTTTTTTTTTTTTTTTTTTTGAGACGGAGTCTCGCTCTGTCGCCCAGGCTGGAGTGCAGTGGCGGGATCTCGGCTCACTGCAAGCTCCGCCTCCCGGGTTCACGCCATTCTCCTGCCTCAGCCTCCCAAGTAGCTGGGACTACAGGCGCCCGCCACTACGCCCGGCTAATTTTTTGTATTTTTAGTAGAGACGGGGTTTCACCGTTTTAGCCGGGATGGTCTCGATCTCCTGACCTCGTGATCCGCCCGCCTCGGCCTCCCAAAGTGCTGGGATTACAGGCGTGAGCCACCGCGCCCGGC	.	PASS	PRECISE;SVTYPE=INS;SVLEN=320;END=76856628;CIPOS=-0,0;CILEN=-2,2;RE=25;RNAMES=NULL	GT:DR:DV:PL:GQ	./.:.:25:.,.,.:.
1	77100366	cuteSV.DEL.335	TGGGATTTTTTTTTTTTTTTTTTTTTTTTTTTTTTTTGAGACGGAGTCTCGCTCTGTCGCCCAGGCTGGAGTGCAGTGGCGGGATCTCGGCTCACTGCAAGCTCCGCCTCCCGGGTTCACGCCATTCTCCTGCCTCAGCCTCCCAAGTAGCTGGGACTACAGGCGCCCGCCACTACGCCCGGCTAATTTTTTGTATTTTTAGTAGAGACGGGGTTTCACCGTTTTAGCCGGGATGGTCTCGATCTCCTGACCTCGTGATCCGCCCGCCTCGGCCTCCCAAAGTG	T	.	PASS	PRECISE;SVTYPE=DEL;SVLEN=-283;END=77100649;CIPOS=-0,0;CILEN=-0,0;RE=17;RNAMES=NULL;STRAND=+-	GT:DR:DV:PL:GQ	./.:.:17:.,.,.:.
1	77112144	cuteSV.DEL.336	AACATATGTGAATTCTATATACTCAGTAAAAAGGAGATAGAATACTGATGACTTCACTTTCCATCTTGATCTACCTAGAAGACGTAAAAAAACCTTCTCAATAAGACAGTTAAATCTGGGAAA	A	.	PASS	PRECISE;SVTYPE=DEL;SVLEN=-122;END=77112266;CIPOS=-5,5;CILEN=-0,0;RE=14;RNAMES=NULL;STRAND=+-	GT:DR:DV:PL:GQ	./.:.:14:.,.,.:.
1	77305417	cuteSV.INS.593	G	GATATATATATATATATAAAGATATATATATATAAAGATATATATATATATATATAAAGATATATATATATATATATAAAGATATATATATATATATATATATATATAT	.	PASS	PRECISE;SVTYPE=INS;SVLEN=108;END=77305417;CIPOS=-2,2;CILEN=-0,0;RE=13;RNAMES=NULL	GT:DR:DV:PL:GQ	./.:.:13:.,.,.:.
1	77305433	cuteSV.INS.594	A	AAGATATATATATATATATAGATATAGATATATATAT	.	PASS	PRECISE;SVTYPE=INS;SVLEN=36;END=77305433;CIPOS=-0,0;CILEN=-0,0;RE=20;RNAMES=NULL	GT:DR:DV:PL:GQ	./.:.:20:.,.,.:.
1	77311949	cuteSV.DEL.337	ATATATGTATATATATATGTATATATATGTATATATATGTAT	A	.	PASS	PRECISE;SVTYPE=DEL;SVLEN=-41;END=77311990;CIPOS=-3,3;CILEN=-0,0;RE=33;RNAMES=NULL;STRAND=+-	GT:DR:DV:PL:GQ	./.:.:33:.,.,.:.
1	77468964	cuteSV.INS.595	T	TTAAAGTCTGTTTTTTTTTTTTTTTTTTTTTTTTTTTTTTTTTTTTTTTTTTTTTTTGAGACGGAGTCTCGCTCTGTCGCCCAGGTCGGACTGCGGACTGCAGTGGCGCAATCTCGGCTCACTGCAAGCTCCGCTTCCCGGGTTCACGCCATTCTCCTGCCTCAGCCTCCCGAGTAGCTGGGACTACAGGCGCCCGCCACCGCGCCCGGCTAATTTTTTGTATTTTTAGTAGAGACGGGGTTTCACCTTGTTAGCCAGGATGGTCTCGATCTCCTGACCTCATGATCCACCCGCCTCGGCCTCCCAAAGTGCTGGGATTACAGGCGTGAGCCACCGCGCCCGGCC	.	PASS	PRECISE;SVTYPE=INS;SVLEN=344;END=77468964;CIPOS=-0,0;CILEN=-0,0;RE=11;RNAMES=NULL	GT:DR:DV:PL:GQ	./.:.:11:.,.,.:.
1	77476395	cuteSV.INS.596	G	GTGGCTCCAGGACACCCCAGCACTCTGGACTAAACACACTGCACCACTCCTCTCCTTAAAGATCTTAAGGATTGTGCTCTAATTAGTTTGGAAATGGAATTTCTTAGACTATTTCTAAAAGCAGCTGCAGCCTGGGGACAAATTGACTAAATTCACCAGTTCTCCTGAAAATGATATTTGAAAGGAAAGTTGAGCTGCTTCTATCTTCCCAGAGAAATCTACATGTCATTCAGATGTTGGAGACCCTCAAGAGGCAGAAATGTCTTCATCCCTGCCGTTTGGGTACTGACTAAAACCGTTGATCCTTTTCCTTGAAGTCTGAGGTTCTGC	.	PASS	PRECISE;SVTYPE=INS;SVLEN=329;END=77476395;CIPOS=-27,27;CILEN=-0,0;RE=14;RNAMES=NULL	GT:DR:DV:PL:GQ	./.:.:14:.,.,.:.
1	77481857	cuteSV.INS.597	C	CTCTATCTCCTCCCCCTCCTCCTCCTGTATCTCCTCCCCCTCCTCCTCCTGTATCTCCTCCCCCTCCTCCTCCTGTATCTCCTCCCCCTCCTCCTCCTGTATCTCCTCCCCCTCCTCCTCCTGTATCTCCTCCCCCTCCTCCTCCTGTATCTCCTCCCCCTCCTCCTCCTGTATCTCCTCCCCCTCCTCCTCCTGTATCTCCTCCCCCTCCTCCTCCTGTATCTCCTCCCCCTCCTCCTCCTGTATCTCCTCCCCCTCCTCCTCCTGTATCTCTCCCCCCTCCTCCTCCTGT	.	PASS	PRECISE;SVTYPE=INS;SVLEN=291;END=77481857;CIPOS=-23,23;CILEN=-1,1;RE=8;RNAMES=NULL	GT:DR:DV:PL:GQ	./.:.:8:.,.,.:.
1	77481857	cuteSV.INS.598	C	CTCTATCTCCTCCCCCTCCTCCTCCTGTATCTCCTCCCCCTCCTCCTCCTG	.	PASS	PRECISE;SVTYPE=INS;SVLEN=50;END=77481857;CIPOS=-11,11;CILEN=-1,1;RE=18;RNAMES=NULL	GT:DR:DV:PL:GQ	./.:.:18:.,.,.:.
1	77577912	cuteSV.INS.599	T	TGATAATCTTAACTCTTTTTTTTTTTTTTTTTTTTTTTTTTTTTGAGACGGAGTCTCGCTCTGTTGCCCAGGCTGGACTGCGGACTGCAGTGGCGCAATCTCGGCTCACTGCAAGCTCCGCTTCCCGGGTTCACGCCATTCTCCTGCCTCAGCCTCCCGAGTAGCTGGGACTACAGGCGCCCGCCACCGCGCCCGGCTAATTTTTTGTATTTTTAGTAGAGACGGGGTTTCACCTTGTTAGCCAGGATGGTCTCGATCTCCTGACCTCATGATCCACCCGCCTCGGCCTCCCAAAGTGCTGGGATTACAGGCGTGAGCCACCGCGCCCGGCC	.	PASS	PRECISE;SVTYPE=INS;SVLEN=331;END=77577912;CIPOS=-0,0;CILEN=-0,0;RE=15;RNAMES=NULL	GT:DR:DV:PL:GQ	./.:.:15:.,.,.:.
1	77634314	cuteSV.INS.600	T	TAAAATTGCTTCAAGGCCGGGCGCGGTGGCTCACGCCTGTAATCCCAGCACTTTGGGAGGCCGAGGCGGGCGGATCACGAGGTCAGGAGATCGAGACCATCCCGGCTAAAATGGTGAAACCCCGTCTCTACTAAAAATACAAAAAATTAGCCGGGCGTAGTGGCGGGCGCCTGTAGTCCCAGCTACTTGGGAGGCTGAGGCAGGAGAATGGCGTGAACCCGGGAGGCGGAGCTTGCAGTGAGCCGAGATCCCGCCACTGCACTCCAGCCTGGGCGACAGAGCGAGACTCCGTCTCAAAAAAAAAAAAAAAAAAAAAA	.	PASS	PRECISE;SVTYPE=INS;SVLEN=316;END=77634314;CIPOS=-0,0;CILEN=-0,0;RE=19;RNAMES=NULL	GT:DR:DV:PL:GQ	./.:.:19:.,.,.:.
1	77833256	cuteSV.INS.601	A	ATATATATATATAGTATATATATTATATATGTTA	.	PASS	PRECISE;SVTYPE=INS;SVLEN=33;END=77833256;CIPOS=-0,0;CILEN=-2,2;RE=19;RNAMES=NULL	GT:DR:DV:PL:GQ	./.:.:19:.,.,.:.
1	77833379	cuteSV.INS.602	T	TTATATATATGTTATATATAATATATGTTATATATACGTTATATGTTAT	.	PASS	PRECISE;SVTYPE=INS;SVLEN=48;END=77833379;CIPOS=-0,0;CILEN=-1,1;RE=19;RNAMES=NULL	GT:DR:DV:PL:GQ	./.:.:19:.,.,.:.
1	77833523	cuteSV.INS.603	T	TATATATTATATATAATATATGTTATATATTATATATAATATATGTTATATATTATATATAATATATGTTATATATTATATATAATATATGTTATATATTATATATAATATATGTTATATATTATATATAATATATGTTATATATATTATATATTATATGTTATATATATTATATATAATATGTTATATATATTATATATAACATATATTATATATAATATATATGTTATATATATTATATATAAT	.	PASS	PRECISE;SVTYPE=INS;SVLEN=245;END=77833523;CIPOS=-3,3;CILEN=-15,15;RE=19;RNAMES=NULL	GT:DR:DV:PL:GQ	./.:.:19:.,.,.:.
1	77910006	cuteSV.DEL.338	TGTATATATATAGTATATATACACAATATATGTGTATATATAGTATAAATATATACTATATATA	T	.	PASS	PRECISE;SVTYPE=DEL;SVLEN=-63;END=77910069;CIPOS=-0,0;CILEN=-0,0;RE=10;RNAMES=NULL;STRAND=+-	GT:DR:DV:PL:GQ	./.:.:10:.,.,.:.
1	77941101	cuteSV.DEL.339	TACTATATATTATATATATGTATATATATTATATATATAC	T	.	PASS	PRECISE;SVTYPE=DEL;SVLEN=-39;END=77941140;CIPOS=-6,6;CILEN=-1,1;RE=28;RNAMES=NULL;STRAND=+-	GT:DR:DV:PL:GQ	./.:.:28:.,.,.:.
1	78498216	cuteSV.INS.604	T	TATATATATATATGTATATATATATATATATATATGTATATATATATATATATATATATAGAGAGAGA	.	PASS	PRECISE;SVTYPE=INS;SVLEN=67;END=78498216;CIPOS=-0,0;CILEN=-1,1;RE=24;RNAMES=NULL	GT:DR:DV:PL:GQ	./.:.:24:.,.,.:.
1	78527299	cuteSV.DEL.340	TTCAGCCTCCTGAGTAGCTGGGACTACAGGCGTGAGCCACCAAGCCCAGCTAATTTATAATGAAGTGTTCTTTACACTAATTTTAAACAGGCCCCAGTTTCAAGTGATTTTCCTGCC	T	.	PASS	PRECISE;SVTYPE=DEL;SVLEN=-116;END=78527415;CIPOS=-0,0;CILEN=-0,0;RE=13;RNAMES=NULL;STRAND=+-	GT:DR:DV:PL:GQ	./.:.:13:.,.,.:.
1	78881332	cuteSV.DEL.341	ATATTTAATGTTAAATATTTTTAGATAATAA	A	.	PASS	PRECISE;SVTYPE=DEL;SVLEN=-30;END=78881362;CIPOS=-11,11;CILEN=-0,0;RE=24;RNAMES=NULL;STRAND=+-	GT:DR:DV:PL:GQ	./.:.:24:.,.,.:.
1	78998085	cuteSV.DEL.342	ATATATGTGTATATATATGTGTGTATATATGTGTATATATTTGTGTGTGTATATGTGTATATATTTGTGTG	A	.	PASS	PRECISE;SVTYPE=DEL;SVLEN=-70;END=78998155;CIPOS=-8,8;CILEN=-1,1;RE=16;RNAMES=NULL;STRAND=+-	GT:DR:DV:PL:GQ	./.:.:16:.,.,.:.
1	79349632	cuteSV.DEL.343	TCTTTATATATATTTATCCTTTATATATATA	T	.	PASS	PRECISE;SVTYPE=DEL;SVLEN=-30;END=79349662;CIPOS=-6,6;CILEN=-0,0;RE=16;RNAMES=NULL;STRAND=+-	GT:DR:DV:PL:GQ	./.:.:16:.,.,.:.
1	79401508	cuteSV.DEL.344	TAAGAATATGGATATTCTGGGCCGGGCGCGGTGGCTCACGCTTGTAATCCCAGCACTTTGGGAGGCCGAGGCGGGCGGATCACGAGGTCAGGAGATCGAGACCATCCTGGCTAACACGGTGAAACCCCGTCTCTACTAAAAATACAAAAAAATTAGCCGGGCGTGATGGCGGGCGCCTGTAGTCCCAGCTACTCGGGAGGCTGAGGCAGGAGAATGGCGTGAACCCGGGAGGCGGAGCTTGCAGTGAGCCGAGATTGCGCCACTGCACTCCCGCCTGGGCCACAGAGCGAGACTCCGTCTCAAAAAAAAAAAAAAAAAAAAAA	T	.	PASS	PRECISE;SVTYPE=DEL;SVLEN=-322;END=79401830;CIPOS=-0,0;CILEN=-0,0;RE=23;RNAMES=NULL;STRAND=+-	GT:DR:DV:PL:GQ	./.:.:23:.,.,.:.
1	79493118	cuteSV.INS.605	T	TTATATATATTATATATATATATATATATATA	.	PASS	PRECISE;SVTYPE=INS;SVLEN=31;END=79493118;CIPOS=-0,0;CILEN=-0,0;RE=26;RNAMES=NULL	GT:DR:DV:PL:GQ	./.:.:26:.,.,.:.
1	79562426	cuteSV.INS.606	A	ATATCTATCTATCTATCCATAGATATCTATCTATCTATCTATCTATCATAGATATCTATCTATCTATC	.	PASS	PRECISE;SVTYPE=INS;SVLEN=67;END=79562426;CIPOS=-3,3;CILEN=-2,2;RE=33;RNAMES=NULL	GT:DR:DV:PL:GQ	./.:.:33:.,.,.:.
1	79582075	cuteSV.INS.607	A	AGATTTTTTTTTTTTTTTTTGAGACGGAGTCTCGCTCTGTCGCCCAGGCGGGACTGCGGACTGCAGTGGCGCAATCTCGGCTCACTGCAAGCTCCGCTTCCCGGGTTCACGCCATTCTCCTGCCTCAGCCTCCCCAGTAGCTGGGACTACAGGCGCCCGCCACCGCGCCCGGCTAATTTTTTGTATTTTTAGTAGAGACGGGGTTTCACCTTGTTAGCCAGGATGGTCTCGATCTCCTGACCTCATGATCCACCCGCCTCGGCCTCCCAAAGTGCTGGGATTACAGGCGTGAGCCACCGCGCCCGGCC	.	PASS	PRECISE;SVTYPE=INS;SVLEN=307;END=79582075;CIPOS=-0,0;CILEN=-0,0;RE=29;RNAMES=NULL	GT:DR:DV:PL:GQ	./.:.:29:.,.,.:.
1	79650144	cuteSV.INS.608	C	CAACTTGGATCAGTGGAGTCAGAAGGTTACATTTGTTACAGAGCTGAGGAATGAAAAAAGAGTAGAGTAATACTGTCAAAACAAAACAAACAAAAAGAAGAATTAAACTGCATCTACTTTTGCTGCAGAA	.	PASS	PRECISE;SVTYPE=INS;SVLEN=129;END=79650144;CIPOS=-17,17;CILEN=-0,0;RE=23;RNAMES=NULL	GT:DR:DV:PL:GQ	./.:.:23:.,.,.:.
1	79708117	cuteSV.INS.609	T	TTTTATATATATATATATATATATATATATATATATA	.	PASS	PRECISE;SVTYPE=INS;SVLEN=36;END=79708117;CIPOS=-0,0;CILEN=-0,0;RE=25;RNAMES=NULL	GT:DR:DV:PL:GQ	./.:.:25:.,.,.:.
1	79773469	cuteSV.DEL.345	TCTTTCTTTCTTTCTCTCTTTCTTTCTTTCTTTCTTTC	T	.	PASS	PRECISE;SVTYPE=DEL;SVLEN=-37;END=79773506;CIPOS=-7,7;CILEN=-1,1;RE=33;RNAMES=NULL;STRAND=+-	GT:DR:DV:PL:GQ	./.:.:33:.,.,.:.
1	80037824	cuteSV.DEL.346	CATATATATCACATATGATAGATGATACATATACAT	C	.	PASS	PRECISE;SVTYPE=DEL;SVLEN=-35;END=80037859;CIPOS=-0,0;CILEN=-0,0;RE=23;RNAMES=NULL;STRAND=+-	GT:DR:DV:PL:GQ	./.:.:23:.,.,.:.
[truncated: 14,446,806 more chars]
