# Supplementary material for: Bayesian Integrative Detection of Structural Variations With False Discovery Rate Control
Source: Biom J. 2026 Mar 27;68(2):e70128. doi: 10.1002/bimj.70128 (PMC13022811; doi:10.1002/bimj.70128)
Supplement: Supplementary file 2 — Supporting Information [file BIMJ-68-e70128-s001.zip › Code_and_Data/Data_HG002/HG002_pbsv.vcf]

##fileformat=VCFv4.2
##fileDate=2023-12-19T02:33:02.954Z
##source=pbsv 2.9.0 (commit v2.9.0-2-gce1559a)
##PG="pbsv call -j 16 ../ref_hg19/hs37d5.fa HG002.svsig.gz HG002_pbsv.vcf"
##INFO=<ID=SVTYPE,Number=1,Type=String,Description="Type of structural variant">
##INFO=<ID=END,Number=1,Type=Integer,Description="End position of the structural variant described in this record">
##INFO=<ID=SVLEN,Number=.,Type=Integer,Description="Difference in length between REF and ALT alleles">
##INFO=<ID=SVANN,Number=.,Type=String,Description="Repeat annotation of structural variant">
##INFO=<ID=CIPOS,Number=2,Type=Integer,Description="Confidence interval around POS for imprecise variants">
##INFO=<ID=MATEID,Number=.,Type=String,Description="ID of mate breakends">
##INFO=<ID=MATEDIST,Number=1,Type=Integer,Description="Distance to the mate breakend for mates on the same contig">
##INFO=<ID=IMPRECISE,Number=0,Type=Flag,Description="Imprecise structural variation">
##ALT=<ID=INV,Description="Inversion">
##ALT=<ID=DUP,Description="Duplication">
##FILTER=<ID=Decoy,Description="Variant involves a decoy sequence">
##FILTER=<ID=NearReferenceGap,Description="Variant is near (< 1000 bp) from a gap (run of >= 50 Ns) in the reference assembly">
##FILTER=<ID=NearContigEnd,Description="Variant is near (< 1000 bp) from the end of a contig">
##FILTER=<ID=InsufficientStrandEvidence,Description="Variant has insufficient number of reads per strand (< 1).">
##FORMAT=<ID=GT,Number=1,Type=String,Description="Genotype">
##FORMAT=<ID=AD,Number=R,Type=Integer,Description="Read depth per allele">
##FORMAT=<ID=DP,Number=1,Type=Integer,Description="Read depth at this position for this sample">
##FORMAT=<ID=SAC,Number=.,Type=Integer,Description="Number of reads on the forward and reverse strand supporting each allele including reference">
##FORMAT=<ID=CN,Number=1,Type=Integer,Description="Copy number genotype for imprecise events">
##INFO=<ID=NotFullySpanned,Number=0,Type=Flag,Description="Duplication variant does not have any fully spanning reads">
##reference=file://../ref_hg19/hs37d5.fa
##contig=<ID=1,length=249250621>
##contig=<ID=10,length=135534747>
##contig=<ID=11,length=135006516>
##contig=<ID=12,length=133851895>
##contig=<ID=13,length=115169878>
##contig=<ID=14,length=107349540>
##contig=<ID=15,length=102531392>
##contig=<ID=16,length=90354753>
##contig=<ID=17,length=81195210>
##contig=<ID=18,length=78077248>
##contig=<ID=19,length=59128983>
##contig=<ID=2,length=243199373>
##contig=<ID=20,length=63025520>
##contig=<ID=21,length=48129895>
##contig=<ID=22,length=51304566>
##contig=<ID=3,length=198022430>
##contig=<ID=4,length=191154276>
##contig=<ID=5,length=180915260>
##contig=<ID=6,length=171115067>
##contig=<ID=7,length=159138663>
##contig=<ID=8,length=146364022>
##contig=<ID=9,length=141213431>
##contig=<ID=GL000191.1,length=106433>
##contig=<ID=GL000192.1,length=547496>
##contig=<ID=GL000193.1,length=189789>
##contig=<ID=GL000194.1,length=191469>
##contig=<ID=GL000195.1,length=182896>
##contig=<ID=GL000196.1,length=38914>
##contig=<ID=GL000197.1,length=37175>
##contig=<ID=GL000198.1,length=90085>
##contig=<ID=GL000199.1,length=169874>
##contig=<ID=GL000200.1,length=187035>
##contig=<ID=GL000201.1,length=36148>
##contig=<ID=GL000202.1,length=40103>
##contig=<ID=GL000203.1,length=37498>
##contig=<ID=GL000204.1,length=81310>
##contig=<ID=GL000205.1,length=174588>
##contig=<ID=GL000206.1,length=41001>
##contig=<ID=GL000207.1,length=4262>
##contig=<ID=GL000208.1,length=92689>
##contig=<ID=GL000209.1,length=159169>
##contig=<ID=GL000210.1,length=27682>
##contig=<ID=GL000211.1,length=166566>
##contig=<ID=GL000212.1,length=186858>
##contig=<ID=GL000213.1,length=164239>
##contig=<ID=GL000214.1,length=137718>
##contig=<ID=GL000215.1,length=172545>
##contig=<ID=GL000216.1,length=172294>
##contig=<ID=GL000217.1,length=172149>
##contig=<ID=GL000218.1,length=161147>
##contig=<ID=GL000219.1,length=179198>
##contig=<ID=GL000220.1,length=161802>
##contig=<ID=GL000221.1,length=155397>
##contig=<ID=GL000222.1,length=186861>
##contig=<ID=GL000223.1,length=180455>
##contig=<ID=GL000224.1,length=179693>
##contig=<ID=GL000225.1,length=211173>
##contig=<ID=GL000226.1,length=15008>
##contig=<ID=GL000227.1,length=128374>
##contig=<ID=GL000228.1,length=129120>
##contig=<ID=GL000229.1,length=19913>
##contig=<ID=GL000230.1,length=43691>
##contig=<ID=GL000231.1,length=27386>
##contig=<ID=GL000232.1,length=40652>
##contig=<ID=GL000233.1,length=45941>
##contig=<ID=GL000234.1,length=40531>
##contig=<ID=GL000235.1,length=34474>
##contig=<ID=GL000236.1,length=41934>
##contig=<ID=GL000237.1,length=45867>
##contig=<ID=GL000238.1,length=39939>
##contig=<ID=GL000239.1,length=33824>
##contig=<ID=GL000240.1,length=41933>
##contig=<ID=GL000241.1,length=42152>
##contig=<ID=GL000242.1,length=43523>
##contig=<ID=GL000243.1,length=43341>
##contig=<ID=GL000244.1,length=39929>
##contig=<ID=GL000245.1,length=36651>
##contig=<ID=GL000246.1,length=38154>
##contig=<ID=GL000247.1,length=36422>
##contig=<ID=GL000248.1,length=39786>
##contig=<ID=GL000249.1,length=38502>
##contig=<ID=MT,length=16569>
##contig=<ID=NC_007605,length=171823>
##contig=<ID=X,length=155270560>
##contig=<ID=Y,length=59373566>
##contig=<ID=hs37d5,length=35477943>
#CHROM	POS	ID	REF	ALT	QUAL	FILTER	INFO	FORMAT	HG002
1	10147	pbsv.INS.0	C	CCCTAACCCCAACCCCAACCCCAACCCTAACCCCTAACCCCAACCCCAACCCCAACCCCAACCCCAACCCCAACCCCAACCCTAACCCCTAACCCTAGCCCTAGCCCTAGCCCTAGCCCTAGCCCTAACCCTAACCCTAACCCTAACCCTAACCCTAACCCTTAACCCTTAACCCTAACCCTAACCCTAACCCTAACCCTAACCCTTAACCCTAGCCCTAGCCCTAGCCCTAGCCCTAGCCCTAGCCCTAACCCTAACCCTAACCCTAACCCCAACCCTAACCCTAACCCTAACCCTAACCCTAACCCTAACCCTACCCTAACCCTAACCCTAACCCTAACCCTAACCCTAACCCTATCCCTATCCCTAACCCTAACCCTAACCCTAACCCTAACCCTAACCCCCTAACCCTAACCCTCTAACCCTAACCCTAACCCTAACCCTAACCCCTAACCCCTAACCCTAACCCTAACCCTAACCCCAACCCCAACCCCAACCCCAACCCCAACCCCAACCCCAACCCCAACCCTTAACCCTTAACCCTTAACCCTAACCCTAACCCTTAACCCTAACCCTAACCCTAACCCTAACCCCTAACCCCTAACCCCTAACCCTAACCCTAACCCCAACCCCAACCCCTAACCCTAACCCTAACCCTAACCCTAACCCTAACCCTAACCCTAACCCAACCCTAACCCTAACCCTAACCCTAACCCTAACCCTAACCCTAACCCTTAACCCTAACCCCTAACCCTAACCCTAACCCTAACCCCTAACCCTAACCCTAACCCTAACCCCTAACCCTAACCCTAACCCTAACCCTACCCTAACCCTAACCCTAACCCTAACCCTAACCCTAACCCTAACAACCCTAACCCTAACCCTAACCCTAACCCTAACCCTAACCCTAACCCTAACCACCCTAACCCTAACCCTAACCCTAACCCTAACCCCTAACCCCTAACCCCTAACCCTAACCCTAACCCTAACCCTA	.	NearReferenceGap	SVTYPE=INS;END=10147;SVLEN=993	GT:AD:DP	1/1:0,4:4
1	10177	pbsv.INS.1	A	ACCCTAACCCTAACCCTAACCCTAACCCTAACCCTAACCCTAACCCTAACCCTAACCCTAACCCTAACCCTAACCCTAACCCTAACCCTAACCCTAACCCTAACCCTAACCCTAACCCTAACCCTAACCCTAACCCTAACCCTAACCCTAACCCTAACCCTAACCCTAACCCTAACCCTAACCCTAACCCTAACCCTAACCCTAACCCTAACCCTAACCCTAACCCTAACCCTAACCCTAACCCTAACCCTAACCCTAACCCTAACCCTAACCCTAACCCTAACCCTAACCCTAACCCTAACCCTAACCCTAACCCTAACCCTAACCCTAACCCTAACCCTAACCCTAACCCTAACCCTAACCCTAACCCTAACCCTAACCCCTAACCCCTAACCCTAACCCTAACCCTAACCCTAACCCTAACCCTAACCCTAACCCTAACCCTAACCCTAACCCTAACCCTAACCCTAACCCTAACCCTAACCCTAACCCTAACCCTAACCCTAAACCCTAACCCTAACCCTAACCCTAACCCTAACCCTAACCCTAACCCTAACCCTAACCCTAACCCTAACCCTAACCCTAACCCTAACCCTAACCCTAACCCTAACCCTAACCCTAACCCTAACCCTAACCCTAACCCTAACCCTAACCCTAACCCTAACCCTAACCCTAACCCGAACCCTAACCCTAACCCTAACCCTAACCCTAACCCTAACCCTAACCCTAACCCTAACCCTAACCCTAACCCTAACCCTAACCCTAACCCTAACCCTAACCCTAACCCCTAACCCTAACCCTAACCCTAACCCTAACCCTAACCCTAACCCTCACCCTAACCCTAACCCCTAACCCTAACCCTAACCCTAAC	.	NearReferenceGap	SVTYPE=INS;END=10177;SVLEN=870	GT:AD:DP	1/1:0,4:4
1	10250	pbsv.INS.2	A	AAACCCTAACCCTAACCCTAACCCTAACCCTAACCCTAACCCTACCCTAACCCTAACCCTAACCCTAACCCTAACCCTAACCCTACCCTAACCCTAACCCTAACCCTAACCCTAACCCTAACCCTAACCCTACCCTAACCCTAACCCTAACCCTAACCCTAACCCTAAACCCTAAACCCTAACCCTAACCCTAACCCTAACCCTAACCCTAACCCTAACCCTCTAACCCTCTAACCCTCTAACCCTAACCCTAACCCTAACCCTAACCCTAACCCTAAACCCTAACCCTAAACCCTAAACCCTAAACCCTAACCCTAACCCTAACCCTAACCCTAACCCTAACCCTAACCCTCTAACCCTCTAACCCTAACCCTAACCCTAACCCTAACCCTAACCCTAACCCTAACCCTAACCTTAACCCTTACCCTTAACCCTTAACCCTAACCCTAACCCTAACCCTAACCCTAACCCTAACCCTAACCCCTAACCCCTAACCCTAACCCTAACCCTAACCCTAACCCTAACCCTAACCCTAACCCCTAACCCTAACCCCTAACCCTAACCCTAACCCTAACCCCTAACCCCTAACCCTAACCCTAACCCTAACCCTAACCCTAACCCTAACCCCTAACCCCTAACCCTAACCCTAACCCTAACCCTAACCCTAACCCTAACCCTTAACCCTAACCCTAACCCTAACCCTAACCCTAACCCTAACCCTAACCCTAACCCCTAACCCTAACCCCTAACCCTAACCCCTAACCCTAACCCTAACCCTAACCCTAACCCTAACCCTAACCCCTAACCCTAACCCTCTAACCCTAACCCTAACCCTAACCCTAACCCTAACCCTAACCCTAACCCTAACCCTCTAACCCTAACCCCCTAACCCTAACCCTAACCCTAACCCTAACCCTAACCCTAACCCTAAAACCCTAACCCTAACCCTAAAACCCTAACCCTAACCCTAACCCTAACCCTAACCCTAACCCTAACCCCTACCCCAACCCCAACCCCAACCCAAACCCTAAACCCTAACCCTAACCCTAACCCTAAAACCCTAACCCTAACCCTAACCCTAACCCTAACCCTAACCCTTAACCCTCACCCTCACCCTCACCCTCACCCTCACCCTAACCCTAACCTAACCCTAACCCTAACCCTAACCCTAACCCTAACCCTAACCCTTAACCTTAAACTAACCCTAACCCGAACCCGAACCCGAACCCGAACCCGAACCCTTAACCCTTAACCCTTAACCCTAACCCTAACCCTAACCCTACCCTAACGCTAACCCCTAACCCCTAACCCTCACCCTCACCCTCACCCTCACCCCCACCCCCACCCCCACCCCCACCCCCACCCCAACCCTA	.	NearReferenceGap	IMPRECISE;SVTYPE=INS;END=10250;SVLEN=1372	GT:AD:DP	1/1:0,18:18
1	10251	pbsv.INS.3	C	CACCCTACCCTACCTACCTACCCTACCCTACCCTACCCTACCCTACCCTAACCCTAACCCTAACCCTAACCCTAACCCTAACCCTAACCCTAACCCTAACCCTAACCCTAACCCTAACCCTAACCCTAACCCTAACCCTAACCCTAACCCTAACCCTAACCCTAACCCTAACCCTAACCCTAACCCTAACCCTAACCCTAACCCTAACCCTAACCCTAACCCTAACCCTAACCCTAACCCTAACCCTAACCCTAACCCTAACCCTAACCCTAACCCTAACCCTAACCCTAACCCTAACCCTAACCCTAACCCTAACCCTAACCCTAACCCTAACCCTAACCCTAACCCTAACCCTAACCCTAACCCTAACCCTAACCCTAACCCTAACCCTAACCCTAACCCTAACCCTAACCCTAACCCTAACCCTAACCCTAACCCTAACCCTAACCCTAACCCTAACCCTAACCCTAACCCTAACCCTAACCCTAACCCTAACCCTAACCCTAACCCTAACCCTAACCCTAACCCTAACCCTAACCCTAACCCTACCCTAACCCTAACCCTAACCCTAACCCTAACCCTAACCCTAACCCTAACCCTAACCCTAACCCTAACCCTAACCCTAACCCTAACCCTAACCCTAACCCTAACCCTAACCCTAACCCTAACCCTAACCCTAACCCTAACCCTAACCCTAACCCTAACCCTAACCCTAACCCTAACCCTAACCCTAACCCTAACCCTAACCCTAACCCTAACCCTAACCCTAACCCTAACCCTAACCCTAACCCTAACCCTAACCCTAACCCTAACCCTAACCCTAACCCTAACCCTAACCCTAACCCTAACCCTAACCCTAACCCTAACCCTAACCCTAACCCTAACCCTAACCCTAACCCTAACCCTAACCCTAACCCTAACCCTAACCCTAACCCTAACCCTAACCCTAACCCTAACCCTAACCCTAACCCTAACCCTAACCCTAACCCTAACCCTAACCCTAACCCTAACCCTAACCCTAACCCTAACCCTAACCCTAACCCTAACCCTAACCCTAACCCTAACCCTAACCCTAACCCTAACCCTAACCCTAACCCTAACCCTAACCCTAACCCTAACCCTAACCCTAACCCTAACCCTAACCCTAACCCTAACCCTAACCCTAACCCTAACCCTAACCCTAACCCTAACCCTAACCCTAACCCTAACCCTAACCCTAACCCTAACCCCTAACCCTAACCCTAACCCTAACCCTAACCCTAACCCTAACCCTAACCCTAACCCTAACCCTAACCCTAACCCTAACCCTAACCCTAACCCTAACCCTAACCCTAACCCTAACCCTAACCCTAACCCTAACCCTAACCCTAACCCTAACCCTAACCCTAACCCTAACCCTAACCCTAACCCTAACCCTAACCCTAACCCTAACCCTAACCCTAACCCTAACCCTAACCCTAACCCTAACCCTAAACCCTAACCCTAACCCTAACCCTAACCCTAACCCTAACCCTAACCCTAACCCTAAACCCTAACCCTAACCCTAACCCTAACCCTAACCCTAACCCTAACCCTAACCCTAACCCTAACCCTAACCCTAACCCTAACCCTAACCCTAACCCTAACCCTAACCCTAACCCTAACCCTAACCCTAACCCTAACCCCTAACCCTAACCCTAACCCTAACCCTAACCCTAACCCTAACCCTAACCCTAACCCTAACCCTAACCCTAACCCTAACCCTAACCCTAACCCTAACCCTAACCCTAACCCTAACCCTAACCCTAACCCTAACCCTAACCCTAACCCTAACCCTAACCCTAACCCTAACCCTAACCCTAACCCTAACCCTAACCCTAACCCTAACCCTAACCCTAACCCTAACCCTAACCCTAACCCTAACCCTAACCCTAACCCTAACCCTAACCCTAACCCTAACCCTAACCCTAACCCTAACCCTAACCCTAACCCTAACCCCTAACCCCTAACCCCTAACCCTAACCCTAACCCTAACCCTAACCCTAACCCTAACCCTAACCCTAACCCTAACCCTAACCCTAACCCTAACCCTAACCCTAACCCTAACCCTAACCCTAACCCTAACCCTAACCCTAACCCTAACCCTAACCCTAACCCTAACCCTAACCCTAACCCTAACCCTAACCCTAACCCTAACCCTAACCCTAACCCTAACCCTAACCCTAACCCTAACCCTAACCCTAACCCTAAACCCTAACCCTAACCCCAACCCCAACCCCAACCCTAACCCTAACCCCTAACCCCTAACCCTAACCCTAACCCTAACCCTAACCCTAACCCTAACCCTAACCCTAACCCTAACCCTAACCCTAACCCTAACCCTCACCCTAACCCTAACCCTAACCCTAACCCTAACCCTAACCCTAACCCTAACCCTAACCCTAACCCTAACCCTAACCCTAACCCTAACCCTAACCCGAACCCTAACCCTAACCCTAACCCTAACCCTAACCCTAACCCTAACCCTAACCCTACCCTAACCCTAACCCTAACCCTAACCCTAACCCTAACCCTCACCCTAACCCTCACCCTCACCCTCACCCTCACCCTCACCCTCACCCTACCCTAACCTAACCTACCCTACCTAACCCTACCTAACCCTAACCCTAACCCTAACCCTAACCCTAACCCTAACCCTAACCCTAACCCTAACCTACCCCACCCCACCCCACCCACCCCACCCAACCCTAACCCTAACCCTAACCCTAACCCTAACCCTAACCCTAACCCTAACCTAACCCTAACCCTAACCCTAACCCTAACCCTAAACCTCACCCCCACCCCCACCCCCACCCCACCCAACCCCAACCCTAACCCCTAACCCTAACCCTAACCCTAACCCCTAA	.	NearReferenceGap	IMPRECISE;SVTYPE=INS;END=10251;SVLEN=2884	GT:AD:DP	1/1:0,6:6
1	10310	pbsv.INS.DUP.4	A	<DUP>	.	NearReferenceGap	SVTYPE=DUP;END=10331;SVLEN=21	GT:AD:DP	0/1:166,46:212
1	10616	pbsv.DEL.5	CCGCCGTTGCAAAGGCGCGCCG	C	.	NearReferenceGap	SVTYPE=DEL;END=10637;SVLEN=-21	GT:AD:DP	0/1:26,11:37
1	10704	pbsv.INS.DUP.6	C	<DUP>	.	NearReferenceGap	SVTYPE=DUP;END=10831;SVLEN=127	GT:AD:DP	0/1:26,11:37
1	10935	pbsv.INS.DUP.7	G	<DUP>	.	NearReferenceGap	SVTYPE=DUP;END=10983;SVLEN=48	GT:AD:DP	0/1:11,26:37
1	136702	pbsv.INS.DUP.8	G	<DUP>	.	PASS	SVTYPE=DUP;END=136846;SVLEN=144	GT:AD:DP	0/1:22,6:28
1	136788	pbsv.INS.DUP.9	C	<DUP>	.	PASS	SVTYPE=DUP;END=137079;SVLEN=291	GT:AD:DP	0/1:7,21:28
1	144528	pbsv.DEL.10	TATATATATATATATATATATATAT	T	.	PASS	SVTYPE=DEL;END=144552;SVLEN=-24	GT:AD:DP	1/1:1,11:12
1	167196	pbsv.INS.DUP.11	G	<DUP>	.	PASS	SVTYPE=DUP;END=167219;SVLEN=23	GT:AD:DP	0/1:1,3:4
1	450330	pbsv.DEL.12	CATGGGAGTGTCGCAGTTTCTACACCGTGAGCTGCTGAGATGGCACCC	C	.	PASS	SVTYPE=DEL;END=450377;SVLEN=-47	GT:AD:DP	0/1:2,5:7
1	451678	pbsv.DEL.13	AGCATGAATGTGAACATGTGT	A	.	PASS	SVTYPE=DEL;END=451698;SVLEN=-20	GT:AD:DP	0/1:2,5:7
1	533198	pbsv.INS.DUP.14	C	<DUP>	.	PASS	SVTYPE=DUP;END=533289;SVLEN=91	GT:AD:DP	0/1:8,7:15
1	533207	pbsv.INS.DUP.15	T	<DUP>	.	PASS	SVTYPE=DUP;END=533769;SVLEN=562	GT:AD:DP	0/1:11,4:15
1	545927	pbsv.INS.16	C	CTGCAGGAGAGGAGATGCCCAGGCCTGGCGGCCGGCGCACGCGGGTTCTCTGTGGCCAGCAGGCGGCGCTGCAGGAGAGGAGATGCCCAGGCCAGGCGGCCGGCGCACGCGGGTTCTCTGTGGCCAGCAGGCGGCGCTGCAGGAGAGGAGATGCCCAGGCCTGGCGGCCGGCGCACGCGGGTTCTCTGTGGCCAGCAGGCGGCGA	.	PASS	SVTYPE=INS;END=545927;SVLEN=204	GT:AD:DP	1/1:2,34:36
1	604955	pbsv.INS.DUP.17	T	<DUP>	.	PASS	SVTYPE=DUP;END=605184;SVLEN=229	GT:AD:DP	1/1:1,24:25
1	645959	pbsv.INS.18	T	TAAAGAACTGCCCGGCCGGGCGCGGTGGCTCACGCCTGTAATCCCAGCACTTTGGGAGGCCGAGGCGGGCGGATCACGAGGTCAGGAGATCGAGACCATCCCGGCTAAAACGGTGAAACCCCGTCTCTACTAAAAATACAAAAAATTAGCCGGGCGTAGTGGCGGGCGCCTGTAGTCCCAGCTACTTGGGAGGCTGAGGCAGGAGAATGGCGTGAACCCGGGAGGTGGAGCTTGCAGTGAGCCGAGATCCCGCCACTGCACTCCAGCCTGGGCGACAGAGCGAGACTCCGTCTCAAAAAAAAAAAAAAAAAAAAAAAAAA	.	PASS	SVTYPE=INS;END=645959;SVLEN=319;SVANN=ALU	GT:AD:DP	1/1:0,27:27
1	649704	pbsv.DEL.19	GTAGAAGAATATGAGACATTTCCCTAATCATTATGTGTAATTACAATTACA	G	.	PASS	SVTYPE=DEL;END=649754;SVLEN=-50	GT:AD:DP	1/1:0,28:28
1	725691	pbsv.DEL.20	GGAATAGAATGGAAGAGACTCGAATGGAATGGAATACAATGGAATTTAATGGAATGGACTCT	G	.	PASS	SVTYPE=DEL;END=725752;SVLEN=-61	GT:AD:DP	0/1:22,23:45
1	726029	pbsv.INS.21	C	CTCTAATTGAACACAATGGAATGACT	.	PASS	SVTYPE=INS;END=726029;SVLEN=25	GT:AD:DP	0/1:28,16:44
1	756259	pbsv.INS.22	G	GTCTACACTACCTGCCTGGCCAGCAGATCCACCCTGTCTACACTACCTGCCTGGGCAGTAGTTCCACGCAATCTCCCCTACCTGCCTCTCCAGCAGACCCGCCCTATCTATACTACTTGCCTGTCCAGCAGATCCACTCTATCTACACGACCTGCCTGTCCAGCAGATCCACCCTGTCTACACTACCTGCTTGTCCAGCAGGTCCACCCTGTCTATACTACCTGCCTGGCCAGTAGATCCACACTA	.	PASS	SVTYPE=INS;END=756259;SVLEN=245	GT:AD:DP	1/1:3,34:37
1	757807	pbsv.DEL.23	CCCTGGCCAGCAGATCCACCCTGTCTATACTACCTG	C	.	PASS	SVTYPE=DEL;END=757842;SVLEN=-35	GT:AD:DP	1/1:0,36:36
1	774837	pbsv.DEL.24	TCCTGGACACACACACCTAGACACACACACCTGGACAAACACA	T	.	PASS	SVTYPE=DEL;END=774879;SVLEN=-42	GT:AD:DP	1/1:0,36:36
1	801995	pbsv.INS.25	G	GTGGTCCTCCCCCTGCACTCACATCCCTGACGTCCTCCCGAGCCCTCACA	.	PASS	SVTYPE=INS;END=801995;SVLEN=49	GT:AD:DP	0/1:8,25:33
1	802281	pbsv.INS.DUP.26	G	<DUP>	.	PASS	SVTYPE=DUP;END=802377;SVLEN=96	GT:AD:DP	1/1:6,27:33
1	811400	pbsv.INS.27	A	ACGCTCCTCCCCCACACTCCCCCACACTCCTCCCCCATACTCCCCCACACTCCCTCATACTCCCCCATACTACCCCAACCTCCCCCATACTCCCCCACACTCCCCCACACTCCCCCAAACTCCCCCATACTCCCCCATACTCCCCCACACTCCCCCACACTCCCCCACACTCCCCCATACTCCCCCACACTCCCCCACACTCACCCACACTCCCCCATACTCCCCCAACCTCCCCCATACTCCCCCACATTCCCCCATACTCCCCCATACTCCCCCAAACTCCCCCATACTCCTCCCCCATACTCCCCCATACTCCCCCACACTCCCCCATACTCCTCCCCCATACTCCTCCCCCATACTCCCCCATATTCCCCCATACTCCCCCATACTCCCCCAAACTCCCCCATACTCCTCCCCCACACTCCCCCATACTCCCCCACACTCCCCCACACTCCCCCAAACTCCCCCATACTCCTCCCCCATACTCCCCCATACTCCCCCACACTCCCCCACACTCCCCCACACTCCCCCAAACTCCCCCATACTCCTCCCCCATACTCCCCCATACTCCCCCACACTCCCCCACACTCCCCCACACTCCCCCATACTCCCCCATACTCCTCCCCCATACTCCCCCATACTCCCCCACACTCCCCCAAACTCCCCCATACTCCTCCCCCATACTCCCCCATACTCCCCCCACAATCCCCCACACTCCCCCACACTCCCCCACACTCCCCCATACTCCCCCACACTCCCCCATACTCCCCCAACCTCCCCCATACTCCCCCACATTCCCCCATACTCCCCCATACTCCCCCAAACTCCCCCATACTCCTCCCCCACACTCCCCCACACTCCCCCACACTCCCCCAAACTCCCCCATACTCCTCCCCCATACTCCCCCATACTCCCCCACACTCCCCCATACTCCCCCAACCTCCCCCATACTCCCCCACATTCCCCCATACTCCCCCATACTCCCCCAAACTCCCCCATACTCCTCCCCCATACTCCCCCATACTCCCCCACACTCCCCCACACTCCCCCATACTCCCCCACACTCCCCCATACTCCCCCAACCTCCCCCATACTCCCCCACATTCCCCCATACTCCCCCATACTCCCCCAAACTCCCCCATACTCCTCCCCCATACTCCCCCATACTCCCCCACACTCCCCCACACTCCCCCATACTCCCCCACACTCCCCCATACTCCCCCAACCTCCCCCATACTCCCCCACATTCCCCCATACTCCCCCATACTCCCCCAAACTCCCCCATACTCCTCCCCCATACTCCCCCATACTCCCCCACACTCCCCCACACTCCCCCATACTCCCCCAAACTCCCCCATACTCCTCCCCCATACTCCCCCATACTCCCCCACACTCCCCCAAACTCCCCCATACTCCTCCCCCATACTCCCCCATACTCCCCCAACCTCCCCCATACTCCCCCACATTCCCCCATACTCCCCCATACTCCCCCAAACTCCCCCATACTCCTCCCCCATACTCCCCCACACTCCCCCACACTCCCCCAAACTCCCCCATACTCCTCCCCCATACTCCCCCACACTCCCCCACACTCCCCCACACTCCCCCATACTCCCCCACACTCCCCCACACTCCCCCATACTCCCCCACACTCCCCCACACTCCCCCAACCTCCCCCATACTCCCCCACATTCCCCCATACTCCCCCATACTCCCCCAAACTCCCCCATACTCCTCCCCCACACTCCCCCATACTCCCCCATACTCGCCCAACCTCCCCCATACTCCCCCACACTCCCCCATACTCCCCCACAGTCCCCCACACTCCCCCACACTCCCCCAACCTCCCCCATACTCCCCCATACTCGCCCACACTCGCCCACACCCCCCCCATACTCCCCCACACTCCCCCATACTCCCCC	.	PASS	SVTYPE=INS;END=811400;SVLEN=1921	GT:AD:DP	0/1:7,15:22
1	811680	pbsv.INS.28	C	CCCCACACTCCCTCACAGTCGCCCACACTCCCCCACACTCCCCCACACTCGCCCACACTCCCCCACGCTCCCCCATACTCGCCCACGCTCCCCCACACTCGCCCACGCTCCCCCACGCTCCCCCACACTCGCCCACGCTCCCCCACACTCGCCCACGCTCCCCCACGCTCCCCCACACTCGCCCACGCTCCCCCACACTCGCCCACGCTCCCCCACGCTCCCCCACACTCGCCCACGCTCCCCCACACTCGCCCACGCTCCCCCACGCTCCCCCACACTCGCCCACGCTCCCCCACACTCGCCCACGCTCCCCCACGCTCCCCCACACTCGCCCACGCTCCCCCACACTCGCCCACGCTCCCCCACGCTCCCCCACACTCGCCCACGCTCCCCCACACTCGCCCACGCTCCCCCACGCTCCCCCACACTCGCCCACGCTCCCCCACACTCGCCCACGCTCCCCCACGCTCCCCCACACTCGCCCACGCTCCCCCACACTCGCCCACACTCCCCCACACTCACCCACACTCGCCCACACTCCCCCACACTCCCTCACAGTCG	.	PASS	SVTYPE=INS;END=811680;SVLEN=560	GT:AD:DP	0/1:5,17:22
1	818024	pbsv.DEL.29	TAATATATTAGCTATTCTAGACTTTATGCATTTATGTAAAGTTTTCTTTGTTGCACTTTAAGTTCTGTGATACATGGGCAGAGCATGC	T	.	PASS	SVTYPE=DEL;END=818111;SVLEN=-87	GT:AD:DP	0/1:21,29:50
1	821605	pbsv.INS.DUP.30	G	<DUP>	.	PASS	SVTYPE=DUP;END=821633;SVLEN=28	GT:AD:DP	1/1:0,24:24
1	829169	pbsv.DEL.31	AAAAAAAAAAAAAATATATATATATATATATATATAT	A	.	PASS	SVTYPE=DEL;END=829205;SVLEN=-36	GT:AD:DP	1/1:0,33:33
1	843216	pbsv.INS.DUP.32	C	<DUP>	.	PASS	SVTYPE=DUP;END=843246;SVLEN=30	GT:AD:DP	0/1:14,13:27
1	869444	pbsv.DEL.33	AGGGGAGGCGGCTGCGTTACAGGTGGGCAGGGGAGGCGGCTCCGTTACAGGTGGGCAGGGGAGGCGGCTGCGTTACAGGTGGGCAGGGGAGGCGGCTGCGTTACAGGTGGGCAGGGGAGGCGGCTGCGTTACAGGTGGGCAGGGGAGGCGGCTCCGTTACAGGTGGGCAGGGGAGGCGGCTCCGTTACAGGTGGGCAGGGGAGGCGGCTGCGTTACAGGTGGGCAGGGGAGGCGGCTGCGTTACAGGTGGGCGGGGGAGGCGGCTGCGTTACAGGTGGGCGGGGGAGGCGGCTGCGTTACAGGTGGGCAGGGGGGGCGGCTGCGTTACAGGTGGGCGGGGGAGGCGGCTGCGTTACAGGTGGGCGGGGGAGGCGGCTCCGTTACAGGTGGGCGGGGGAGGCGGCTGCGTTACAGGTGGGCGGGGGAGGCGGCTGCGTTACAGGTGGGCGGGGGGGGCGGCTGCGTTACAGGTGGGCGGGGGAGGCTGCTCCGTTACAGGTGGGCGGGGGAGGCTGCTCCGTTACAGGTGGGCGGGGGGGGCGGCTGCGTTACAGGTGGGCGGGGGGGGCGGCTGCGTTACAGGTGGGCGGGGGAGGCGGCTGCGTTACAGGTGGGCGGGGGAGGCGGCTCCGTTACAGGTGGGCGGGGGAGGCGGCTGCGTTACAGGTGGGCGGGGGAGGCGGCTGCGTTACAGGTGGGCAGGGGAGGCGGCTGCGTTACAGGTGGGCAGGGGAGGCGGCTGCGTTACAGGTGGGCGGGGGAGGCGGCTCCGTTACAGGTGGGCGGGGGAGGCGGCTGCGTTACAGGTGGGCGGGGGAGGCGGCTGCGTTACAGGTGGGCG	A	.	PASS	SVTYPE=DEL;END=870284;SVLEN=-840	GT:AD:DP	1/1:5,22:27
1	871644	pbsv.DEL.34	AGGGGTCCCCGGTCCCGCCTCCTAGGGCTCCTGGACGGAG	A	.	PASS	SVTYPE=DEL;END=871683;SVLEN=-39	GT:AD:DP	1/1:0,28:28
1	884051	pbsv.INS.DUP.35	A	<DUP>	.	PASS	SVTYPE=DUP;END=884089;SVLEN=38	GT:AD:DP	1/1:0,28:28
1	900004	pbsv.DEL.36	GGGGGCGCGGGTCCGCAGTGGGGATGTGCTGCCGGGAGGGGGGCGCGGGTCCGCAGTGGGGATGTGCTGCCGGGA	G	.	PASS	SVTYPE=DEL;END=900078;SVLEN=-74	GT:AD:DP	1/1:0,24:24
1	912174	pbsv.INS.DUP.37	G	<DUP>	.	PASS	SVTYPE=DUP;END=912373;SVLEN=199	GT:AD:DP	0/1:18,7:25
1	913225	pbsv.INS.38	C	CCACCAACCCGGGAACCGCCTCCCACTCCCCCCACCAACCCCGGGAACCGCCTGCCCCCGCCACCAACCCCGGGAACCGCCTCCCACTCCCCCCGCAACCCCGGGAACCGCCTCCCACTCCCCCCGCAACCCCGGGAACCGCCTCCCACTCCCCCCG	.	PASS	SVTYPE=INS;END=913225;SVLEN=156	GT:AD:DP	0/1:11,13:24
1	919997	pbsv.INS.39	T	TCTTTCTTTCTTTCTTTCTTTCTTT	.	PASS	SVTYPE=INS;END=919997;SVLEN=24	GT:AD:DP	1/1:0,22:22
1	924200	pbsv.INS.DUP.40	G	<DUP>	.	PASS	SVTYPE=DUP;END=924244;SVLEN=44	GT:AD:DP	1/1:1,20:21
1	928347	pbsv.DEL.41	GGGAGGGTCCATGTGTCCGTCATCTGA	G	.	PASS	SVTYPE=DEL;END=928373;SVLEN=-26	GT:AD:DP	1/1:0,20:20
1	931663	pbsv.INS.DUP.42	G	<DUP>	.	PASS	SVTYPE=DUP;END=931859;SVLEN=196	GT:AD:DP	0/1:4,13:17
1	931729	pbsv.INS.43	G	GGGGCACCCCACATCTGGGGCCACAGGATGCAGGGTGGGGAGGGCAGAAAGGCCCCCCCGCGGGAAG	.	PASS	SVTYPE=INS;END=931729;SVLEN=66	GT:AD:DP	0/1:13,4:17
1	932109	pbsv.INS.44	G	GGACCCCCCGCTGGAGGGGGGACCCCCCGCTGGAGGGGGCACCCCACATCTGGGGCCACAGGATGCAGGGTGGGGAGGGCAGAAAGGACCCCCCGCTGGAGGGGGCACCTCACGTCTGGGGCCACAGGAGGCAGGGTGGGGAGGACAGAAAGG	.	PASS	SVTYPE=INS;END=932109;SVLEN=152	GT:AD:DP	0/1:14,4:18
1	934144	pbsv.INS.45	C	CGGAGGGGAGGGCGCGGAGCGGAGGGGAGGGCGCGGAGCGGAGG	.	PASS	SVTYPE=INS;END=934144;SVLEN=43	GT:AD:DP	1/1:0,23:23
1	957967	pbsv.INS.46	T	TTGTAGTCTGACCTGTGGTCTGAC	.	PASS	SVTYPE=INS;END=957967;SVLEN=23	GT:AD:DP	1/1:0,25:25
1	964767	pbsv.INS.DUP.47	A	<DUP>	.	PASS	SVTYPE=DUP;END=964796;SVLEN=29	GT:AD:DP	1/1:0,33:33
1	966269	pbsv.DEL.48	ATGTGTGTGTGTGCAGTGCATGGTGCTGTGAGATCAGCG	A	.	PASS	SVTYPE=DEL;END=966307;SVLEN=-38	GT:AD:DP	1/1:1,32:33
1	977156	pbsv.DEL.49	CCGGCCAGTGCCAGGGTCGAGGTGGGCGGCTCCCCCGGGGGAGGGCTG	C	.	PASS	SVTYPE=DEL;END=977203;SVLEN=-47	GT:AD:DP	1/1:0,27:27
1	997436	pbsv.DEL.50	CTCCCTCCCTTGTCCCCGTTCCCTCCG	C	.	PASS	SVTYPE=DEL;END=997462;SVLEN=-26	GT:AD:DP	1/1:1,21:22
1	1000293	pbsv.INS.DUP.51	T	<DUP>	.	PASS	SVTYPE=DUP;END=1000518;SVLEN=225	GT:AD:DP	0/1:13,7:20
1	1000562	pbsv.DEL.52	GGTGGGGTCTGCGGGGCCCTGGGGGTGT	G	.	PASS	SVTYPE=DEL;END=1000589;SVLEN=-27	GT:AD:DP	0/1:7,12:19
1	1004166	pbsv.INS.DUP.53	G	<DUP>	.	PASS	SVTYPE=DUP;END=1004200;SVLEN=34	GT:AD:DP	1/1:1,21:22
1	1013462	pbsv.INS.DUP.54	G	<DUP>	.	PASS	SVTYPE=DUP;END=1013518;SVLEN=56	GT:AD:DP	0/1:17,5:22
1	1014032	pbsv.INS.DUP.55	G	<DUP>	.	PASS	SVTYPE=DUP;END=1014208;SVLEN=176	GT:AD:DP	0/1:12,11:23
1	1014481	pbsv.INS.56	G	GGGAGGCTGAGGCTATGGGGACTCCGTGGGGGGAGGCTGAGGCTATGGGGACTCCGTGGGGGGGAGGCTGAGGCTATGGGGACTCCGTG	.	PASS	IMPRECISE;SVTYPE=INS;END=1014481;SVLEN=88	GT:AD:DP	0/1:17,6:23
1	1014941	pbsv.INS.57	C	CGGGAGGCTGAGGCTATGGGGACTCCGTGGGGGGAGGCTGAGGCTATGGGGACTCCGTGGGGGGAGGCTGAGGCTATGGGGACTCCGTGCCGGGAGGCTGAGGCTATGGGGACTCCGTGGGGGGAGGCTGAGGCTATGGGGACTCCGTGGGGGGAGGCTGAGGCTATGGGGACTCCGTGGGGGGTGGCTGAGGCTATGGGGACTCCGTGGGGGGAGGCTGAGGCTATGGGGACTCCGTGGGGGGTGGCTGAGGCTATGGGGACTCCGTGGGGGGAGGCTGAGGCTATGGGGACTCCGTGGGGGGAGGCTGAGGCTATGGGGACTCCGTGGGGGGAGGCTGAGGCTATGGGGACTCCGTGGGGGGAGGCTGAGGCTATGGGGACTCCGTGGGGGGAGGCTGAGGCTATGGGGACTCCGTGGGGGGAGGCTGAGGCTATGGGGACTCCGTGCCGGGAGGCTGAGGCTATGGGGACTCCGTGCCGGGAGGCTGAGGCTATGGGGACTCCGTGGGGGGAGGCTGAGGCTATGGGGACTCCGTGGGGGGTGGCTGAGGCTATGGGGACTCCGTGGGGGGAGGCTGAGGCTATGGGGACTCTGTGCC	.	PASS	IMPRECISE;SVTYPE=INS;END=1014941;SVLEN=600	GT:AD:DP	0/1:17,7:24
1	1016041	pbsv.INS.DUP.58	G	<DUP>	.	PASS	SVTYPE=DUP;END=1016358;SVLEN=317	GT:AD:DP	0/1:12,9:21
1	1016296	pbsv.INS.59	G	GGTCCCTGTCTCCTTCCCTCCGCTCCCATCTCGGTCCCTGTCTCCTTCCCTCCGCCCCCACCTCGGTCCCTGTCTCCTTCCCTCCGCCCCCACCTCGGTCCCTGTCTCCTTCCCTCCGCCCCCACCTCGGTCCCTGTCTCCTTCCCTCCGCCCCCACCTCGGTCCCTGTCTCCTTCCCTCCGCCCCCACCTCGGTCCCTGTCTCCTTCCCTCCGCCCCCACCTCGGTCCCTGTCTCCTTCCCTCCGCCCCCACCTCGGTCCCTGTCTCCTTCCCTCCGCCCCCACCTCGGTCCCTGTCTCCTTCCCTCCGCCCCCACCTCGGTCCCTGTCTCCTTCCCTCCGCCCCCACCTCGGTCCCTGTCTCCTTCCCTCCGCCCCCACCTCGGTCCCTGTCTCCTTCCCTCCGCCCCCACCTCGGTCCCTGTCTCCTTCCCTCCGCCCCCATCTCT	.	PASS	SVTYPE=INS;END=1016296;SVLEN=448	GT:AD:DP	0/1:14,8:22
1	1044266	pbsv.INS.DUP.60	T	<DUP>	.	PASS	SVTYPE=DUP;END=1044357;SVLEN=91	GT:AD:DP	0/1:16,12:28
1	1075414	pbsv.INS.DUP.61	G	<DUP>	.	PASS	SVTYPE=DUP;END=1076082;SVLEN=668	GT:AD:DP	0/1:15,9:24
1	1076744	pbsv.INS.DUP.62	C	<DUP>	.	PASS	SVTYPE=DUP;END=1076801;SVLEN=57	GT:AD:DP	0/1:12,12:24
1	1092675	pbsv.DEL.63	AGCCCACCCATCCCGCCCCCAGCCCACCCATCCCATCCCC	A	.	PASS	SVTYPE=DEL;END=1092714;SVLEN=-39	GT:AD:DP	0/1:14,23:37
1	1103389	pbsv.DEL.64	GGGGCGGAGGGCCGAGCGGGGCCAGCAGACGGGTGA	G	.	PASS	SVTYPE=DEL;END=1103424;SVLEN=-35	GT:AD:DP	0/1:16,16:32
1	1176029	pbsv.INS.DUP.65	C	<DUP>	.	PASS	SVTYPE=DUP;END=1176070;SVLEN=41	GT:AD:DP	1/1:0,37:37
1	1180538	pbsv.INS.66	C	CCTCTGCCCTCCTCCCCCTTCCCCCTCCTCCCCCCACTCCTCTCCCCTCTTCCCCCGACTCCTTCCCCTACTCATCTCCCTCCTCCCCCACTCCTCTCCCCTCCTCTCCCACTCCTCCCCCTCCTCCCCCACTCCTCCCCCCACTGCTCTCCCCTCTTCCCCCCACTCCTCCCCCACTCCTCTCCCCTCCTTCTCCACTCCTCTCCCCTCCCACTCCTCCCCCACTCCTGTCCCCTCCTCCCCCCTCTTCCCCCTCCTCCCCCCACTCCTCATCTCCCTCCTCCCCACTCCTCTCCCCTCTTCCCCCCACTCCCCCCACTCCTCCCCCACTCCTCTCCCCTCTTGCCCCCACTCCTCCCCCACTCCTTCCCCACTCCTCTCCTCTCTTCCCCCCACTCCTCCCCCACTCCTCTCCCCTCCTCCCCCACTCCTCTCCCCTCCTCCCCCACTCCTCT	.	PASS	SVTYPE=INS;END=1180538;SVLEN=454	GT:AD:DP	1/1:5,21:26
1	1184667	pbsv.INS.67	C	CCGAGGGAGGCTGGGCCTCCCACTCCGCCCTACAGGCCGGGACACGGGCAGCCCTGGGAGGCTGGACCGAGGGAGGCTGGGCCTCCCACTCCGCCCTACAGGCCGGGACACGGGCAGCCCTGGGAGGCTGGACCGAGGGAGGCTGGGCCTCCCACTCCGCCCTACAGGCCGGGACACGGGCAGCCCTGGGAGGCTGGACCGAGGGAGGCTGGGCCTCCCACTCCGCCCTACAGGCCGGGACACGGGCAGCCCTGGGAGGCTGGACCGAGGGAGGCTGGGCCTCCCACTCCGCCCTACAGGCCGGGACACGGGCAGCCCTGGGAGGCTGGACCGAGGGAGGCTGGGCCTCCCACTCCGCCCTACAGGCCGGGACA	.	PASS	IMPRECISE;SVTYPE=INS;END=1184667;SVLEN=373	GT:AD:DP	0/1:21,7:28
1	1219551	pbsv.INS.68	G	GGGTTGGGGGGGGTTGAGTGAGGGGGGTGGGGGGGTTGGGTGGGGGGTTGGGTGAGGGGGGTGGGGTGGGGGGGTTGGGTGAGGGGGGTGGGGTGGGGGGGTTGAGTGAGGGGGGTGGGGTGTTGGGTGAGGGGTTGGGGTTGGGTGAGGGGGGTGGGGGGGTTGGGTGAGGGGGGTGGGGTGGGGGGGTTGAGTGA	.	PASS	SVTYPE=INS;END=1219551;SVLEN=196	GT:AD:DP	0/1:3,5:8
1	1219551	pbsv.INS.69	G	GGGGGGTTGGGTGAGGGGGGTGGGGTTGGGGGGGGTTGAGTGAGGGGGGTGGGGGGGTTGGGTGGGGGGTTGGGTGAGGGGGGTGGGGTGGGGGGGTTGGGTGAGGGGGGTGGGGTGGGGGGGTTGAGTGAGGGGGGTGGGGTGTTGGGTGAGGGGTTGGGGTTGGGTGAGGGGGGTGGGGGGGTTGGGTGAGGGGGGTGGGGTGGGGGGGTTGAGTGAGGGGGGTGGGGGGGTTGGGTGAGGGGGGTGGGGGGGTTGGGTGAGGGGGGTGGGGTGGGGGGGTTGAGTGAGGGGGGTGGGGGGGTTGGGTGAGGGGGGTGGGGGGGTTGGGTGAGGGGGGTGGGGGGTTGGGTGAGGGGGGTGGGGGTTGGGTGAGGGGGGTGGGCTCGGGGGGGGTTGAGTGAGGGGGGTGGGGTGGGGGGGTTGGGTGAGGGGGGTGGGGTGGGGGGGTTGAGTGAGGGGGGTGGGGTGTTGGGTGAGGGGTTGGGGGGGTTGGGTGAGGGGGGTGGGGGGGTTGGGTGAGGGGGGTGGGGTGGGGGGGTTGAGTGAGGGGGTTGGGGTGTTGGGTGA	.	PASS	SVTYPE=INS;END=1219551;SVLEN=569	GT:AD:DP	0/1:5,3:8
1	1223697	pbsv.DEL.70	CCCTGCTCCGTCCCGTGTCTCTGCCCCGTCCCCCGTGTCTCTGCTCCGTCCCGTGTC	C	.	PASS	SVTYPE=DEL;END=1223753;SVLEN=-56	GT:AD:DP	0/1:12,4:16
1	1224227	pbsv.INS.71	C	CCGTGTCTCTGCTCCGTCCCGTGTCC	.	PASS	IMPRECISE;SVTYPE=INS;END=1224227;SVLEN=25	GT:AD:DP	0/1:11,5:16
1	1224812	pbsv.INS.DUP.72	C	<DUP>	.	PASS	SVTYPE=DUP;END=1224942;SVLEN=130	GT:AD:DP	0/1:10,5:15
1	1225227	pbsv.INS.73	G	GTCTCTGCTCCGTCCCGTGTCTCTGCTCCGTCCCGTGTCTCTGCCCCGTCCCCCGTGTCTCTGCTCCGTCCCGTGTCTCTGCTCCGTCCCCCGTGTCTGCTCCGTCCCGTGTCTCTGCTCCGTCCCGTGTCTCTGCTCCGTCCCCCGTGTCTCTGCTCCGTCCCGTGTCTCTGCTCCGTCCCGTGTCTCTGCTCCGTCCCCCGTGTCTCTGCTCCGTCCCGTGTCTCTGCTCCGTCCCGTGTCCCTGCTCCGTCCCGTGTCTCTGCCCCGTCCCCCGTGTCTCTGCTCCGTCCCGTGTCTCTGCCCCGTCCCCCGTGTCTCTGCTCCGTCCCGTGTCCCTGCTCCGTCCCGTGTCCCTGCTCCGTCCCGTGTCTCTGCTCCGTCCCGTGTCCCTGCTCCGTCCCCCGAGTCTCTGCTCCGTCCCGTGTCTCTGCTCCGTCCCGTGTCTCTGCTCCGTCCCGTGTCTCTGCCCCGTCCCCCGTGTCTCTGCTCCGTCCCGTGTCTCTGCTCCGTCCCGTGTCTCTGCTCCGTCCCGTGTCTCTGCTCCGTCCCGTGTCTCTGCTCCGTCCCGTGTCTCTGCTCCGTCCCCCGTGTCTCTGCTCCGTCCCGTGTCTCTGCTCCGTCCCGTGTCTCTGCTCCGTCCCCCGTGTCTCTGCTCCGTCCCGTGTCTCTGCTCCGTCCCGTGTCCCTGCTCCGTCCCGTGTCTCTGCCCCGTCCCCCGTGTCTCTGCTCCGTCCCGTGTCTCTGCCCCGTCCCCCGTGTCTCTGCTCCGTCCCGTGTCCCTGCTCCGTCCCGTGTCCCTGCTCCGTCCCGTGTCTCTGCTCCGTCCCGTGTCCCTGC	.	PASS	SVTYPE=INS;END=1225227;SVLEN=839	GT:AD:DP	0/1:10,5:15
1	1229130	pbsv.INS.DUP.74	C	<DUP>	.	PASS	SVTYPE=DUP;END=1229152;SVLEN=22	GT:AD:DP	0/1:12,12:24
1	1259560	pbsv.INS.75	G	GGGGCTGGGGGGCTGAGGGGCTCGGGGGCTGGGGGGCTGCTGGGCTGAGAGGCTGGGAGACTGGAGGGCTGTG	.	PASS	SVTYPE=INS;END=1259560;SVLEN=72	GT:AD:DP	1/1:3,23:26
1	1275264	pbsv.INS.76	A	ACAGCCGCATGTCCCCCAGCAGCCCCCACAGACCCACCCG	.	PASS	SVTYPE=INS;END=1275264;SVLEN=39	GT:AD:DP	1/1:1,35:36
1	1285425	pbsv.DEL.77	CAGGAGCGACGGGGGGAGTGAGGAGGGGGCCTGGACGGGGCAGGAGCGACGGGGGGAGTGAGGAGGGGGCCTGGACGGGGCAGGAGCGACGGGGGGAGTGAGGAGGGGGCCTGGACGGGGCAGGAGCGACGGGGGGAGTGAGGAGGGGGCCTGGACGGGGCAGGAGCGACGGGGGGAGTGAGGAGGGGGCCTGGACGGGGCAGGAGCGACGGGGGGAGTGAGGAGGGGGCCTGGACGGGGCAGGAGCGACGGGGGGAGTGAGGAGGGGGCCTGGACGGGGCAGGAGCGACGGGGGGAGTGAGGAGGGGGCCTGGACGGGGCTGGAGCGACGGGGGGAGTGAGGAGGGGGCCTGGACCGGGCAGGAGCGACGGGGGGAGTGAGGAGGGGGCCTGGACCGGGCAGGAGCGACGGGGGGAGTGAGGAGGGGGCCTGGACGGGGCAGGAGCGACGGGGGGAGTGAGGAGGGGGCCTGGACGGGGCAGGAGCGACGGGGGGAGTGAGGAGGGGGCCTGGACGGGGCAGGAGCGACGGGGGGAGTGAGGAGGGGGCCTGGACGGGGCAGGAGCGACGGGGGGAGTGAGGAGGGGGCCTGGACGGGGCAGGAGCGACGGGGGGAGTGAGGAGGGGGCCTGGACGGGGCAGGAGCGACGGGGGGAGTGAGGAGGGGGCCTGGACGGGGCAGGAGCGACGGGGGGAGTGAGGAGGGGGCCTGGACGGGGCAGGAGCGACGGGGGGAGTGAGGAGGGGGCCTGGACCGGGCAGGAGCGACGGGGGGAGTGAGGAGGGGGCCTGGACGGGGC	C	.	PASS	SVTYPE=DEL;END=1286225;SVLEN=-800	GT:AD:DP	1/1:2,29:31
1	1318010	pbsv.INS.78	T	TCCCAACAATCCAGTAACAATCCAGAGGCCACCACCCCTTCCCAACAATCCAGTAACAATCCAGAGGTCACCACCCCTTCCCAACAATCCAGTAACAATCCAGAGGTCACCACCCTTCCCAACAATCCAGTAACAATCCAGAGGTCACCACCCTTCCCAACAATCCAGTAACAATCCAGAGGTCACCACCCCTTCCCAACAATACAGTAACAATCCAGAGGCCACCACCCCTTCCCAACAATCCACTAACAATCCAGAGGTCACCACCCCTTCCCAACAATACAGTAACAATCCAGAGGCCACCACCCCTTCCCAACAATCCAGTAACAATCCAGAGGTCACCACCCTTCCCAACAATCCAGTAACAATCCAGAGGTCACCACCCTTCCCAACAATCCAGTAACAATCCAGAGGTCACCACCCCTTCCCAACAATACAGTAACAATCCAGAGGCCACCACCCCTTCCCAACAATCCACTAACAATCCAGAGGTCACCACCCCTTCCCAACAATACAGTAACAATCCAGAGGCCACCACCCCTTCCCAACAATCCAGTAACAATCCAGAGGTCACCACCCTTTCCAACAATCCACTAACAATCCAGAGGTCACCACCCCTTCCCAACAATCCACTAACAATCCAGAGGTCACCACCCCTTCCCAACAATCCAGTAACAATCCAGAGGTACCACCCCTTCCCAACAATCCAGTAACAATCCAGAGGTCACCACCCTTTCCAACAATCCACTAACAATCCAGAGGTCACCACCCCTTCCCAACAATCCACTAACAATCCAGAGGTCACCACCCCTTCCCAACAATCCAGTAACAATCCAGAGGTACCACCCCTTCCCAACAATCCAGTAACAATCCAGAGGTCACCACCCTTTCCAACAATCCACTAACAATCCAGAGGTCACCACCCCTTCCCAACAATCCAGTAACAATCCAGAGGTCACCACCCCTTCCCAACAATCCAGTAACAATCCAGAGGTTACCACCCTTCCCAACAATCCACTAACAATCCAGAGGCCACCACCCCTTCCCAACAATCCGGCAAGGACCCAGAGGCCACCACCCCTTCCCAACAATCCAGTAACAATCCAGAGGTCACCACCCCTTCCCAAAAATCCAGTAACAATCCAGAGGTCACCACCCCTTCCCAACAATCCAGTAACAATCCAGAGGCCACCACCCCTTCCCAACAATCCAGTAACAATCCAGAGGTACCACCCCTTCCCAACAATCCAGTAACAATCGAGGCCACCACCCCTTCCCAACAATCCAGTAACAATCCAGAGGACACCACCCTTCCCAACAATCCACTAGCAATCCAGAGGCCACCACCCCTTCCCAACAATCTGGCAACGACCCAGAGGCCACCACCCCTT	.	PASS	SVTYPE=INS;END=1318010;SVLEN=1390	GT:AD:DP	0/1:16,15:31
1	1378235	pbsv.INS.79	A	AATAAACCAAGTCAATTTTCTATAGTGACGGTG	.	PASS	SVTYPE=INS;END=1378235;SVLEN=32	GT:AD:DP	1/1:0,31:31
1	1379053	pbsv.DEL.80	CTTTTTTTTTTTTTTTTTTTT	C	.	PASS	SVTYPE=DEL;END=1379073;SVLEN=-20	GT:AD:DP	0/1:16,17:33
1	1413235	pbsv.INS.DUP.81	G	<DUP>	.	PASS	SVTYPE=DUP;END=1413363;SVLEN=128	GT:AD:DP	1/1:1,26:27
1	1478981	pbsv.INS.DUP.82	C	<DUP>	.	PASS	SVTYPE=DUP;END=1479178;SVLEN=197	GT:AD:DP	0/1:8,17:25
1	1501011	pbsv.INS.DUP.83	T	<DUP>	.	PASS	SVTYPE=DUP;END=1501106;SVLEN=95	GT:AD:DP	0/1:9,11:20
1	1521333	pbsv.INS.DUP.84	A	<DUP>	.	PASS	SVTYPE=DUP;END=1521354;SVLEN=21	GT:AD:DP	1/1:0,24:24
1	1584541	pbsv.INS.85	A	ATGCAAGCTCCACCTTCCGGGTTCACGCCATTCTCCTGCCTCAGCCTCCCAAGTAGCTGGGACTACAGGTGCCCGCCACCATGCCCAGCTAATTTTTTGTATTTTTTTAGTAGAGACGGGGTTTCACCATGTCAGCCAGGATGGTCTCCATCTCCTCACCTCATGATCCGCCCACCTCGGCCTCCCAAAGTGCTGGGATTACAGGCGTGAGCCACCACACCTGGCTCAGATGTGACTTCTATTGCCAAATTCTTCTTCATTTCTAGGATGGGACACACTACCACAGCCCTTTTATAAAGTCCTCAACTGACCCAGCCGACTCACCTTTCTCTCCTGGAATGCTCCCTTGCCATCTCCCTTCTCTTCTGTCTTTCCCATTCCCGGCGAGCTTTATCCTGTTCTTCTCGATGCCGTTTCCGACGTTCGTGCTCTCTTTCTTTTTCTTTCACTCTAGCATGCTTCCCTAATGAGAAATAAAGTGTCATGCAAAGAAACCTCACTTCAAAAATTTCACATGAAGCCGGGCACGGAGGCTTATGCCTGTAATCCTAGCACTTTGGGAGGCTGAGGCGGGCGGATCACCTGAGGTCAGGAGTTCAAGGCCATCCTGGCCAACATGGTGAAACCCCGTCTCTACTAAAAATACAAAAATTAGCTGGGCGTGGTGGCAGGCACCTGTAATCCCAGCTACTAAGCGAGGCTGAGGCAGAAGAATTGCTTGAACCCGGGAGGCGGAGGTTGCAGTGAGCCGAGATCATGCCACTGCACTACAGCCTGGGCAAAAAAAAAAAAAAACCCACATGAAACTGAAATTAAGACCGGGCACGGTGGCTCACGCCTGTAATTCCAGCACTCTGGGAGGCCGAGGTGGGCGGATCACAAGGTCAGATCGGGACCATCCTGGCTAACACGGTGAAACCCCATCTCTACTAAAAATACAAAAAATTAGCTGGGTGTGGTGGCGGGCACCTGTAGTCCCAGCTACTCGGGAGGCTGAGGCGGGAGAATAGCGTGAACCCAGGAGATGGAATTTGCAGTGAGCTGAGATTGCGCCACTGTACTCCAGCCTGGGTGACAAGCAAGACTCCGTCCCAAAAAAAAAAAAAAAGAAATTAAATCAAGAACAGTAAATATTTAAATAAATATTTAAATAATGATGTTAACGTTAAGTAATCCTAATTTTTCTTTTTTTTCTTTTTTTTTTTTGGAGATGGAGTCTTGCTCTGTCGCCCAGGCTGGAGTGCAGTGGCGCAATCTCGGCTCACTGCAAGCTCCGCCTCCCGTGTTCACACCATTCTCCTGCCTCAGCCTCCCGAGTAGCTGGTACTACAGGCGCCTGCCACCACGCCCGGCTAATTTTTTGTCTTTTTAGTAGAGACGGGGTTCCACCATGTTAGCCAGGATGGTCTTGATGTTCTGACCTCGTGATCTGCCGGCCTCGGCCTCCCAAAGTGTGGGGATTACAGTTGTGAGCCACCGCGCCCGGCCTTTTTTTTTTTTTTTTTTTTTTTTAAAGAGACAGGGTCTCGCTATATTGGCCAGGCTGGTCTTGAACTCCCGGACTCAATTGATCCTCCAAAGTGCTGGGATTACAGGCCTGGGCCACTGCACCCAGCCGAATAATCATGATTTTATGTTAAATAAAAAACTTTGAAAATAAAAAACTATCTGCAGTAAGCGTCTAATTATGAAGAAAGAAGAAAAAAGAAAAACAATTCTGCTATCACAGAAGAGCAGAATTGTAATATTCGTCTTTTAAAACTTTTCCATACTGAATAAACTATAATTATCAGTTTTATAATACAAAAATCACTCTTCACAAAGACTACAGAACAAAGCTTTGCTATCAGTGGGCTTCTCCACTGTGCAATGAAGCCACATTAATTAATCAAGTGTATTTATAATCATGACATTTCAATCGGGCTCCAGGTCCAATTTTCCTAACACCCGTAAGAACCTCCTGATGTTGGTACGAGATCAAACTGCTCAAGCCAAACCCATTCTTTGGACTTGAGCAAATACCCATTTTGGGGTGTGTTTTTCTCCTATACTTGTTGAATTCAGGTCATTTTAAATGTAAACAAACTGCTTCCAAACAATATAATGGGGGAGAGAAAACCCCAGAGGAAAAATGGACTAGCCATTCTGAATGGTCTGTGACACACGCACGCTTTCAGCTAGAGTTTGCTCTCTCTGGTTTTCGGTCTGTGATACACGCATGCTTTCAGCTGGAGTTTGCTCTCTGTAGCCCCTCTGAACGGTCTGTGACACACGCATGCTTTCAGCTAGAGTACTCTATAGCCCCTCTGAATGGTCTGTGACACATGCACGCTTTCAGCTAGAGTACTCTCTCTATAGCCCTTCTGAATGGTCTGTGACACACGCATGCTTTCAGCTGGAGTTTGCTCTCTCTGGTTTTCGGTCTGGGACACATGCATGCTTTTAGCTAGAGTTTGCTCTGTATAGCCCTTCTGAATGGTCTGTGACACACGCATGCTTTCAGCTGGAGTTTGCTCTCTATAGCCCCTCTGAATGGTCTGTGACACACGCATGCTTTCAGATAGAGTATTCTCTCTATAGCCCTTCTGAATGGTCTGTAACACACGCACGCTTTCAGCTAGAGTTTGCTCTCTCTGGTTTTTGGTCTGTGACACACGCATGCTTTTAGCTAGAGTTTGCTCTGTATAGCCCTTCTGAATGGTCTGTGACACATGCATGCTTTCAGCTAGAGTTTGCTCTCTCTGGTTTTTAGTCTGTGACACACACATGCTTTTAGCTAGAGTTTGCTCTGTATAGCCCTTCTGAATGGTCTGTGACACACGCGTGCTTTCAGCTAGAGTTTGCTCTCTCTGGTTTTTGGTCTGTGACACACGCATGCTTTTAGTTAGTTTGCTCTCATAGCCCTTCTGAACGGTCTGTGACACATGCATGCTTTCAGCTATTCTCTCTATAGCCATTCTGAATGGTCTGTGACACACGCACGCTTTCAGCTAGAGTTTGCTCTTTCTGGTTTTCGGTCTGTGACACACGCATGCTTTCAGCTAGAGTTTGCTCTCTCTGGTTTTCGGTCTGTGACGCACGCATGCTTTTAGCTAGAGTATTCTCTCTATAGCCATTCTGAACGGTCTGTGACACACGTATGCTTTCAGCTAGAGTTTGCTTTCTCTGGTTTTTCAGTGGTGCTCTGGGGAAGGCAGAAGAGTAGGAACAGGAAAGAAACCACACTTGAACATGATGTCAAAGAAAGTAAATGCTTCTGTACCCCCTTCTGCTGAATGGCTACGATGCCTACGTTTCTCTTTTCTCTTTTCATCTTTTCTGTGATGAGCTTTTTCTTTCCGAGACATTTGCTGGGGTGGTTTGATGGCCAAAGAATCATCTTCTTCTCCTCTGAAATAAAACACAACAGCACTGCATCATGCTTGAGAAAGTGCAAAGAAGCATCAGGCTATTATAAGGTTTCTTCAACCCAGAAAAATGCATGATTCAGACAGGAACAAAGCTGAAACATCATTTAAAAAATTACATTAATTCTCCAACTTTAGGCATCTTTTTTTTCTTTTTTTCTTTTTTTTAGACAGTCTCGCTCTGTTGCCCGGGCTATAGTGGCACGATCTCGGCTCACTGCAATCTCCACCCTCCGGGTTCATGCCATTCTCTTGCCTCAGCCTCCCGAGTAGCTGGGACTACAGGCGCCCGCCGCCACGCTGGCTAATTTTTGTATTTTTAGTAGAGACGGGGTTTTACCATGTTAGCCAGGATGGTCTTGGTCTCCTGACCTCATGATCCGCCCACCTCGGTCTCCCAAAGTGCTGGGATTACAGGCGTGAGCCACTGCGCCCGGCCTGTATTTATTTTTTTGAGACGGAGTCTCGCTCTGTTGCCCAGGCTGGAATGCAGTGGTACGATCTCGGCTCAT	.	PASS	SVTYPE=INS;END=1584541;SVLEN=3918	GT:AD:DP	0/1:21,8:29
1	1594840	pbsv.INS.86	T	TCTCGACGGGGAGGTGGACAAG	.	PASS	SVTYPE=INS;END=1594840;SVLEN=21	GT:AD:DP	1/1:0,31:31
1	1598413	pbsv.DEL.87	ACACGCCTGTAATCCCAGCTACTTGGGAGGCTGAGGCAGGAGAATCACTTCAACCCGGGAGGCGGAGGTTGCAGTGAGCCGAGATCAAACCAGAGAAATCCAGCTCTGGGTGACAGAGCAAGACTCTGTTTCGGGAAAAATAAAATACATAGGCAGGGCGCGGTGGCT	A	.	PASS	SVTYPE=DEL;END=1598580;SVLEN=-167	GT:AD:DP	1/1:0,29:29
1	1613427	pbsv.DEL.88	CAAAAAAAAAAAAAAAAAAAAAAA	C	.	PASS	SVTYPE=DEL;END=1613450;SVLEN=-23	GT:AD:DP	0/1:17,12:29
1	1649043	pbsv.DEL.89	CGCTTTCAGCTAGAGTTTGCTCTCTCTGGTTTTCGGTCTGTGACACACGCAT	C	.	PASS	SVTYPE=DEL;END=1649094;SVLEN=-51	GT:AD:DP	1/1:1,25:26
1	1654004	pbsv.INS.90	A	ATTTGAATATTTTTGTTAATTT	.	PASS	SVTYPE=INS;END=1654004;SVLEN=21	GT:AD:DP	1/1:0,33:33
1	1681044	pbsv.INS.91	C	CGTCCATGCATATTTTTCTGTGTGATGTGTCTGTGTGTGTGTCTCAGTGGT	.	PASS	SVTYPE=INS;END=1681044;SVLEN=50	GT:AD:DP	1/1:0,35:35
1	1685921	pbsv.DEL.92	TCCCTGGGACCGAAGTCGCCCCA	T	.	PASS	SVTYPE=DEL;END=1685943;SVLEN=-22	GT:AD:DP	0/1:24,16:40
1	1855662	pbsv.INS.93	G	GACCACCCCCCAGCTCACAGCCCACCCCCCCATCTCACCGCCCAGCCCCCCCATCTCACCAGCTGCCCCCTCCCGGGCACACCGCCCACCCCCCCATCTCACCA	.	PASS	SVTYPE=INS;END=1855662;SVLEN=103	GT:AD:DP	0/1:7,8:15
1	1860823	pbsv.INS.94	G	GGAGGGGACAGGTCTGGGGAGGCAGGAGAGAGGGTGAGGGGAGGCAGGGGAGATGGTGAGGGGAGGGAGGGGAGAGGGTGGGGGAGGGAGGGGAGAGGGTAGGGGAGGGAGGGGAGAGGGTAGGGGAGGGAGGGAGAGGAGGGGAGAGGGTAGGGAGGGAGAGGAGGGGAGAAGGGAGGGGACGCAGGGAGGGGAGAGGAAAGAGGAGGGAGGGGAGAGGGGAGGGAGGGGAGCGGGTAGGGGAGGGAAGGAGGGGAAATGGTATGGGAGGGAGGGAGGGGAGAGGGTAGGGGAGAGAGGGAGCAGAGGGGAAAGGGTAGGGGAGGGAAGGAAGGGAGAGGGTAGGGGAGGTAGGGAGGGAGGGGAGAGGGTAGGGGAGGGGAGAGGGTAGGGGAGGGGAGAGGGTAGGGGAGGGAAGGAGGGGAGACGGTAGAGGAGGGAGGAGGGGAGAGGGTAGGGGAGGGAGGAAGAGGAGGGGAGAGGGTAGGGAGGGAGGGAGAGGAGAGGGGAGGGAGGGGAGGAGGGGAGAGGGTAGGGAGGGAGGGGAGGAGGGAAGAGGGTAGGGAGGGAGGGAGAGGAGAGGGGAGGGAGGGAGGGGAGGAGGGGAGAGGGTGGGGAGGAGGGGAGAGGTTAGGGAGGGAGGGAGAGGAGGGGAGAGGGTAGGGGAGGGAAGGAGGGGAGAGGGTAGAGGAGGGAGGAGGGGAGAGGGGAGGGGAGGGAGGAAGAGGAGGGGAGAGGGTAGGGAGGGAGGGAGAGGAGAGGGGAGGGAGGGGAGGAGGGGAGAGGGTAGGGAGGGAGGGGAGGAGGGGAGAGGGTAGGGAGGGAGGGAGAGGAGAGGGGAGGGAGGGAGGGGAGGAGGGGAGAGGGTAGGGAGGGAGGGAGAGGAGAGGGGAGGGAGGGAGGGGAGGAGGGGAGAGGGTAGGGAGGGAGGGAGAGAGGAGGGAGGGAGGGCAGGAGGGGAGAGGGTAGGGAGGGAGGGCAGGAGGGGAGAGGGTAGGGAGGGAGGGCAGGAGGGGAGAGGGTAGGGAGGGAGGGGAGGAAGGGAGAGGGTAGGGAGGGGAGGAGGGGAGAGGGTAGGGAGGGAGGGAGAGGAGGGGA	.	PASS	SVTYPE=INS;END=1860823;SVLEN=1097	GT:AD:DP	1/1:0,7:7
1	1865751	pbsv.INS.95	A	ATACGTGGGTGTTAGGTTGTAGGTACACAGGTGTA	.	PASS	SVTYPE=INS;END=1865751;SVLEN=34	GT:AD:DP	0/1:13,8:21
1	1866058	pbsv.DEL.96	TTGTAGGTACACACGTGTGTACGTGGGTGTTAGGC	T	.	PASS	SVTYPE=DEL;END=1866092;SVLEN=-34	GT:AD:DP	0/1:13,8:21
1	1866428	pbsv.DEL.97	GTAGGTACACACGTGTGTATGTGTGTTGCTGTGGGTACACACGTGTGTACGTGGGTGTTAGGCTGTGGGTACACACGTGTGTACGTGGGTGTTAGGTTGTGGGTACACAGGTGTGTACGTGGGTGTTAGGTTGTAGGTACACACGTGTGTACGTGGGTGTTAGGTTGTAGGTACACACGTGTGTACGTGGGTGTTAGGTTGTGGGTACACACGTGTACGTGGGTGTTGTAGGTACACACGTGTGTACGTGGGTGTTAGGCTGTAAGTACACACGTGTGTATGTGGGTGTTAGGTTGTAGGTACACAGGTGTATACGTGGGTGTTAGGTTGTAGGTACACAGGTGTGTACGTGGGTGTTAGGTTGTAGGTACACACGTGTGTATGTGGGTGTTAGGTTATAGGTACACACGTCTGTATGTGTGGGTGTTAGGTTGTAGGTACACACGTGTGTACGTGGGTGTTAGGTTGTAGGTACACAGGTGTGTGCGCGCTAGGTTGTAGGTACACATGTGTGCACGTGGGTTAGGTTGTAGGTACACACGTGTGTACCTGTTAGGTTGTAGGTATACACGTGTGTACGTGTGTGTGTTAGGTTA	G	.	PASS	SVTYPE=DEL;END=1867023;SVLEN=-595	GT:AD:DP	0/1:12,8:20
1	1869280	pbsv.DEL.98	ACACCAGGTCCACCTCTGGACACAGGTCCACC	A	.	PASS	SVTYPE=DEL;END=1869311;SVLEN=-31	GT:AD:DP	0/1:12,7:19
1	1880381	pbsv.INS.99	T	TCTTTCCTTCCCTTTCCCTCCCTCCCTTCCTTCCTCTTTCCTTCCTTCCTTTCCCTCCCTTACTCCTTCCTTCCTTCCCTTCCCCTTCCTTCTTCCTTCTCTCCCTCCCTC	.	PASS	SVTYPE=INS;END=1880381;SVLEN=110	GT:AD:DP	0/1:9,15:24
1	1886519	pbsv.INS.100	C	CGGCTCACACCGGAAGTGAGGCTCACACCGGAAGTGA	.	PASS	SVTYPE=INS;END=1886519;SVLEN=36	GT:AD:DP	1/1:0,25:25
1	1913120	pbsv.INS.DUP.101	C	<DUP>	.	PASS	SVTYPE=DUP;END=1913188;SVLEN=68	GT:AD:DP	1/1:1,29:30
1	1925143	pbsv.INS.102	A	AGGGCACAGTGGCTCATGCCTGTAATCCCAGCAACATGGGAGCCTGAGGTGGGAGGCTCTCTTGAGGCCAGGAGTTTGAGACCAGCCTGGGCAACATAGTGAGACCCCCCACCCCCCGCCATTTCTAGGAAAAAAAAAAAAAGTGGCC	.	PASS	SVTYPE=INS;END=1925143;SVLEN=147	GT:AD:DP	1/1:0,21:21
1	1937347	pbsv.DEL.103	CTCTCTCTCTCTCTCTCTCGT	C	.	PASS	SVTYPE=DEL;END=1937367;SVLEN=-20	GT:AD:DP	1/1:1,39:40
1	1950659	pbsv.INS.104	C	CGGGGGGCGGGGGGAGGAGAGGGGGGAGAGGGGAGGGGACCGGGTAGGGTGGGGGGGGAGGGGAACGGGGAGGGGAGCGGCGGGCGCGGGGTGGGGGGGGAGGGGGAGGGGGGAGGGGAGAAGACGGGCAGCGGGAGGGGCGGGGGGGAGGGGATGGGGGCGGGGGGGAGGGGAGGGGGCGGCGGGGAGGGGATGGGGGCGGGGGGGAGGGGATGGGCGGGGGGGAGGGGA	.	PASS	SVTYPE=INS;END=1950659;SVLEN=230	GT:AD:DP	1/1:0,12:12
1	2002490	pbsv.INS.105	C	CACCTGGGCGTGTGACCTGGGCGTGTG	.	PASS	SVTYPE=INS;END=2002490;SVLEN=26	GT:AD:DP	0/1:14,15:29
1	2017166	pbsv.INS.106	G	GTGAGGCACCGTGCTGGAGGGGCTGAGGACGTCGGGGGGCCCTGTTCTCAGAGCCCATGAGGTACCGTGCTGGAGGGGCTGAGGACGTCGGGGGGCCCTGTTCTCAGAGCCCT	.	PASS	SVTYPE=INS;END=2017166;SVLEN=112	GT:AD:DP	0/1:11,12:23
1	2037984	pbsv.DEL.107	CACGTGTCACCAGGCCAGGTAACTCTCAGCAAGCCCCTCCAGTGGGCGAGGACCTCCACACGTGTCACCAGGCCAGGTAACTCTCAGCAAGCCCCTCTGGTGGGCGAGGACCTCCACGTGTGTCACCAGGCCAGGTAACTCTCAGCAAGCCCCTCCGGTGGGCGAGGACCTCCAT	C	.	PASS	SVTYPE=DEL;END=2038158;SVLEN=-174	GT:AD:DP	0/1:13,13:26
1	2041460	pbsv.DEL.108	TCGGGGCCCTCCCTGGGGGCAGCCAAGGACCTAAAACCAATGGGTCCCAACCAAGAGGATCCCAGAGGTGAGACACAGAACGGCCAGGGCTGAATC	T	.	PASS	SVTYPE=DEL;END=2041555;SVLEN=-95	GT:AD:DP	0/1:11,14:25
1	2052952	pbsv.DEL.109	TACTTAAGGTCATGGCAGTAGTTAGGGTTATATCAGTAGTTAGGGCTATGGCTGT	T	.	PASS	SVTYPE=DEL;END=2053006;SVLEN=-54	GT:AD:DP	0/1:13,11:24
1	2053485	pbsv.INS.DUP.110	G	<DUP>	.	PASS	SVTYPE=DUP;END=2053567;SVLEN=82	GT:AD:DP	0/1:18,6:24
1	2054862	pbsv.DEL.111	TTGTGGTGGTTAGGGTCGTGGCGGTGGTTAGGGTTGTGGTGGTTAGGGTTGTGGTGGTTAG	T	.	PASS	SVTYPE=DEL;END=2054922;SVLEN=-60	GT:AD:DP	0/1:14,10:24
1	2055045	pbsv.INS.112	C	CGGTGGTGGTTAGGGTCACGGCGGTGGTTAGGGTCACGGTGGTAGTTAGGGT	.	PASS	SVTYPE=INS;END=2055045;SVLEN=51	GT:AD:DP	0/1:16,8:24
1	2055358	pbsv.DEL.113	CACGGCGGTGGTTAGGGTCACGGCGGTGGTTAGGGTCACGGCGGTGGTTAGGGTCACGGCGGTGGTTAGGGTCGTGGTGGTTAGGGTCACGGTGGCGGTTAGGGTCACGGCGGCGGTTAGGGTCACGGCGGCGGTTAGGGTCACGGCGGCGGTTAGGGTCACGGCGGCGGTTAGGGTCACGGCGACGGTTAGGGTCACG	C	.	PASS	SVTYPE=DEL;END=2055556;SVLEN=-198	GT:AD:DP	0/1:14,10:24
1	2055704	pbsv.INS.DUP.114	G	<DUP>	.	PASS	SVTYPE=DUP;END=2055772;SVLEN=68	GT:AD:DP	0/1:15,9:24
1	2073761	pbsv.DEL.115	CAGCAGCCGAAGCGCCTCCTTTCAATCCAGGGTCCACACATCCAGCAGCCGAAGCGCCCTCCTTTCAATCCAGGGTCCAGGCATCT	C	.	PASS	SVTYPE=DEL;END=2073846;SVLEN=-85	GT:AD:DP	0/1:16,18:34
1	2079324	pbsv.INS.DUP.116	G	<DUP>	.	PASS	SVTYPE=DUP;END=2079484;SVLEN=160	GT:AD:DP	0/1:14,19:33
1	2139355	pbsv.DEL.117	GTGTGTGTGTGTGTGTGTGTG	G	.	PASS	SVTYPE=DEL;END=2139375;SVLEN=-20	GT:AD:DP	0/1:10,11:21
1	2143049	pbsv.INS.DUP.118	G	<DUP>	.	PASS	SVTYPE=DUP;END=2143501;SVLEN=452	GT:AD:DP	0/1:10,10:20
1	2193484	pbsv.DEL.119	ATCTGGAAGGCGTGGAATCAGAGTTTGGGTGGGAGTGGTGGGAGTGGACACCCTCGCTCCTGATCTCCTGG	A	.	PASS	SVTYPE=DEL;END=2193554;SVLEN=-70	GT:AD:DP	0/1:16,19:35
1	2212092	pbsv.DEL.120	ACCCGAGAAGACAGGCGGCGGCGGCGATCTTCAGAGAGAGGACGCCCGAGAAGACAGGCGGCGGCGGCGATCTTCAGAGAGAGAGATGCCCGAGAAGACAGGCGGTGGCGGAGATCTTCAGAGAGAGGACGCCCGAGAAGACAGGCGGTGGCGGAGATCTTCAGAGAGAGGACG	A	.	PASS	SVTYPE=DEL;END=2212265;SVLEN=-173	GT:AD:DP	0/1:11,11:22
1	2213263	pbsv.INS.121	A	AAGACAGGCGGCGGCGGCGATCTTCAGAGAGAGGAAGCCCGAGAAGACAGGCGGCGGCGGCGATCTTCAGAGAGAGGACGCCCGAGAAGACATGCGGCGGCGGCGATCTTCAGAGAGCGGACGCCCGAGAGGACAGGCGGCGGCGGTGATCTTCAGAGAGCGGACGCCCGAGAGGACAGGCGGCGGCGGCGATCTTCAGAGAGCGGACGCCCGAGAGGACAGGCGGCGGCGGAGATCTTCAGAGAGAGGATGCCCGAGAGGACAGGCGGTGGTGGAGATCTTCAGAGAGAGGACGCCTGAGAAGACAGGCGGTGGCGGAGATCTTCATAGAGAGGTGGCGGAGATCTTCAGAGAGAAGACACGTGAGA	.	PASS	SVTYPE=INS;END=2213263;SVLEN=367	GT:AD:DP	0/1:19,5:24
1	2220983	pbsv.INS.122	G	GGGGTGCAGGGCAGGGCAGGAGAACCAAGATCGTGGGGGTGGGA	.	PASS	SVTYPE=INS;END=2220983;SVLEN=43	GT:AD:DP	0/1:15,9:24
1	2227143	pbsv.DEL.123	GGGCCACGTGTGGCTATGTGTCCA	G	.	PASS	SVTYPE=DEL;END=2227166;SVLEN=-23	GT:AD:DP	0/1:9,15:24
1	2241116	pbsv.DEL.124	TCCTCCTCCCTGTGGGTCCGAACCCCGGCCCCCCCACCC	T	.	PASS	SVTYPE=DEL;END=2241154;SVLEN=-38	GT:AD:DP	0/1:9,13:22
1	2256560	pbsv.INS.125	C	CCTTCCCTTCCCTCCCTCCCTTCCTTCCCTTCCTTCCCTCCCTTCCTTCCCTCCCTTCCTTCCCTCCCTCCCTTCCCTCCCTCCCTTCCTTCCCTCCCTTCCTTCCCTCCCTTCCTTCCCTCCCTCCCCTTCCTTCCCTCCCTTCCTTCCTTCCCTCCCTTCCTTCCCTCCCTCCCTTCCTTCCCTCCCTTCCTTCCTTTCCTTCCTTCCCTCCCTTTCTTCCTTCCCTCCCTTCCTTCCCTCCCTTCCTTCCCTCCCTTCCTTCCTTTCCTTCCTTCCCTCCCTTTCTTCCTTCCCTCCCTTCCTTCCCTCCCTCCCTTCCTTCCCTCCCTCCCTTCCTTCCCTCCCTCCCCTTCCTTCCTTCCCTCCCTTCCTTCCCTCCCTCCCTTCCTTCCCTCCCTCCCCTTCCTTCCTTCCTTCCCTCCCTTCCTTCCCTCCCTTCCTTCCTTTCCTTCCTTCCCTCCCTTTCTTCCTTCCCTCCCTTCCTTCCCTCCCTCCCTTCCCTCCCTTCCTTCCTTCCCTCCCTCCCTTCCCTTCCTTCCTTCCCTTCCTTCCTTCCTTCCCTCCCTTCCTTCCCTCCCTTCCTTCCTTCCCTCCCTCCCTTCCCTCCCTTCCTTCCTTCCCTCCCTCCCTTCCTTCCTTCCTTCCCTCCCTTCCTTCCTTCCCTCCCTTCCTTCCCTCCCTTCCTTCCCTCCCTCCCTTCCTTCCCTCCCTTCCTTCCTTTCCTTCCTTCCCTCCCTTTCTTCCTTCCCTCCCTTCCTTCCCTCCCTTCCTTCCCTCCCTTCCTTTCCTTCCTTCCCTCCCTTTCTTCCTTCCCTCCCTTCCTTCCCTCCCTTCCTTCCCTCCCTCCCTTCCTTCCCTCCCTCCCCTTCCTTCCTTCCCTTCCTTCCTTCCTTCCCTCCCTTCCTTCCTTTCCTTCCTTCCCTCCCTTTCTTCCTTCCCTCCCTTCCTTCCCTCCCTTCCTTCCCTCCCTCCCTTCCTTCCCTCCCTCCCCTTCCTTCCTTCCCTCCCTTCCTTCCCTCCCTCCCTTCCTTCCCTCCCTCCCCTTCCTTCCTTCCTTCCCTCCCTTCCTTCCCTCCCTTCCTTCCTTTCCTTCCTTCCCTCCCTTTCTTCCTTCCCTCCCTTCCTTCCCTCCCTTCCTTCCTTCCCTTCCTTCCTTCCCTCCCTTCCTTCCCTCCCTCCCTTCCCTCCCTCCCTTCCTTCCCTCCCTCCCCTTCCTTCCTTCCCTCCCTTCCTTCCTTCCCTCCCTTCCTTCCTTCCCTCCCTTCCTTCCCTCCCTTCCTTCCTTCCCTCCCTTCCCTTCCTTCCTCCCCTCCCTTCCTTCCCTCCCTTTCTTCCTTCCCTCCCTTCCTTCCCTCCCTTTCTTCCTTCCCTCCCTTCCTTCCCTCCCTCCCTTCCTTCCCTCCCTCCCTTCCCTTCCTTCCTTCCCTTCCTTCCTTCCTTTCCTTCCTTCCCTCCCTCCCTTCCCTCCCTCCCTTCCTTTCCTTCCTTCCCTCCCTCCCTTCCCTCCCTCCCTTCCTTTCCTTCCCTCCCTCCCCTTCCTTCCTTCCCTCCCTTCCTTCCCTCCCTCCCTTCCTTCCCTCCCTCCCCTCCCTCCCTTCCTTCCCTCCCTCCCCTTCCTTCCTTCCTTCCCTCCCTTCCTTCCCTCCCTTCCTTCCTTTCCTTCCTTCCCTCCCTTTCTTCCTTCCCTCCCTTCCTTCCCTCCCTTCCTTCCTTCCCTTCCTTCCTTCCCTCCCTTCCTTCCCTCCCTCCCTTCCCTCCCTCCCTTCCTTCCCTCCCTCCCTTCCTTCCTTCCCTCCCTTCCTTCCTTCCCTCCCTTCCTTCCTTCCCTCCCTTCCTTCCCTCCCTTCCTTCCTTCCCTCCCTTCCCTTCCTTCCTCCCCTCCCTTCCTTCCCTCCCTTTCTTCCTTCCCTCCCTTCCTTCCCTCCCTTTCTTCCTTCCCTCCCTTCCTTCCTTCCCTTCCTTCCTTCCTTTCCTTCCTTCCCTCCCTCCCTTCCCTCCCTCCCTTCCCTCCCTCCCTTCCTTCCCTCCCTCCCCTTCCTTCCTTCCCTCCCTTCCTTCCTTCCCTCCCTTCCTTCCTTCCCTTCCTTCCTTCCCTCCCTTCCTTCCTTCCCTCCCTTCCCTTCCTTCCTTCCCTCCCTTCCTTCCCTCCCTTTCTTCCTTCCCTCCCTTCCTTCCCTCCCTTTCTTCCTTCCCTCCCTTCCTTCCCTCCCTCCCTTCCTTCCCTCCCTCCCTTCCCTTCCTTCCTTCCCTTCCTTCCTTCCTTTCCTTCCTTCCCTCCCTCCCTTCCCTTCCTTCCTTCCCTTCCTTCCTTCCCTCCCTTCCTTCCTTCCTTTCCTTCCTTCCCTTCCTCCCTTCCCTTCCTTCCTTCCCTCCCTTCCTTCCCTTCCTCCCTTCCTTCCTTCCTTTCCTTCCTTCCCTTCCTTCCTTCCCTCCCTCCCTTCCTTCCCTCCCTCCCTTCCCTTCCTTCCTTCCTTCCCTTCCTTCCTTCCCTCCCTTCCTTCCCTCCCTCCCTTCCTTCCCTCCCTCCCTTCCCTCCCTTCCTTCCCTCCCTTCCTTCCTTTCCTTCCTTCCCTCCCTTTCTTCCTTCCCTCCCTTCCTTCCCTCCCTTCCTTCCCTCCCTTCCTTCCCTCCCTTCCTTCCTTCCCTCCCTTCCCTTCCTTCCCTTCCTTCCTTCCTTCCCTCCCTTCCTTCCCTCCCTTCCTTCCCTCCCTTCCTTCCCTCCCTCCCTTCCCTCCCTCCCTTCCTTCCTTTCCTTCCTTCCCTCCCTTTCTTCCTTCCCTCCCTTCCTTCCCTCCCTTCCTTCCCTCCCTTCCTTCCTTTCCTTCCTTCCCTCCCTTCCTTCCCTTCCTTCCTTCCCTCCCTTCCTTCCCTCCCTTCCTTCCTTCCCTCCCTTCCTTCCTTCCCTCCCTTCCTTCCCTCCCTTCCTTCCCTCCCTTCCTTCCCTCCCTTCCTTCCCTCCCTTCCTTCCCTCCCTCCCTTCCCTCCCTCCCTTCCTTCCTTTCCTTCCTTCCCTCCCTTTCTTCCTTCCCTCCCTTCCTTCCCTCCCTTCCTTCCTTTCCTTCCTTTCCTCCCTTCCTTCCTTCCCTCCCTTCCTTCCCTTCCTTCCTTCCCTCCCTTCCTTCCCTCCCTTCCTTCCTTCCCTCCCTTCCTTCCTTCCCTCCCTTCCTTCCTTCCCTTCCTTCCTTCCCTCCCTTCCCTCCCTTCCTTCCCTCCCTTCCTTCCTTCCCTCCCTTCCCTTCCATCCCTCCCTCCCTCCCTTCCTTCCTTCCCTCCCTTCCTTCCTTCCCTTCCTTCCTTCCCTCCCTTCCTTCCTTCCCTCCCTTCCCTTCCTTCCTTCCCTCCCTTCCTTCCCTCCCTCCCTTCCTTCCCTCCCCCCCTTCCCTTCCTTCCCTTCCTTCCTTCCTTCCCTTCCTTCCTTCCCTCCCTCCCTTCCCTCCCTCCCTTCCCTTCCTTCCTTCCCTT	.	PASS	SVTYPE=INS;END=2256560;SVLEN=3464	GT:AD:DP	1/1:0,5:5
1	2263423	pbsv.INS.DUP.126	C	<DUP>	.	PASS	SVTYPE=DUP;END=2263455;SVLEN=32	GT:AD:DP	1/1:1,20:21
1	2324473	pbsv.INS.127	C	CGGACGCCAGGCAGAGGACTTCATCCCAGGCTTCAGTGCTCCT	.	PASS	SVTYPE=INS;END=2324473;SVLEN=42	GT:AD:DP	1/1:0,16:16
1	2332780	pbsv.INS.128	T	TCTCCCTCCTCCCTCCCTCCTCCCTCCCTCCTCCTCCCTCCTCCTCCCTCCTCCTCCCTCCTTCCCTCCCTCCTCCTCCCTCCTTCCTCCCTCCTCCTCCCTCCTCCTCCCTCCTCCCTTCTTCCTCCCTCCTCCTCCCTTCTTCCTCCTCCTCCCTCCTCCCCCTCCTCCCTCCCCCTCCTCCCTCCCTCCTCCCCCCTCCTCCCTCCTTCCTCCCTCCTCCTCCCTCCCTCCTCCTTCCTCCCTCCTCCTTC	.	PASS	SVTYPE=INS;END=2332780;SVLEN=253	GT:AD:DP	1/1:1,16:17
1	2371951	pbsv.INS.129	T	TTGCTGCGACCAGGGATCCTCTCTCCATGTCTGTCGCTGGCCTTGCCCGGCCCGCCCGGGGATCTTGCATTGCTGCGACCAGGGATCCTCTCTCCATGTCTGTCGCTGGCCTTGCCCGGCCCGCCCGGGGATCTTGCATGCTGCGACCAGGGATCCTCTCTCCATGTCTGTCGCTGGCCTTGCCCGGCCCGCCCGGGGATCTTGCATGCTGCGACCAGGGATCCTCTCTCCATGTCTGTCGCTGGCCTTGCCCGGCCCGCCCGGGGATCTTGCATTGCTGCGACCAGGGATCCTCTCTCCATGTCTGTCGCTGGCCTTGCCCGGCCCGCCCGGGGATCTTGCATGCTGCGACCAGGGATCCTCTCTCCATGTCTGTCGCTGGCCTTGCCCGGCCCGCCCGGGGATCTTGCATGCTGCGACCAGGGATCCTCTCTCCATGTCTGTCGCTGGCCTTGCCCGGCCCGCCCGGGGATCTTGCATTGCTGCGACCAGGGATCCTCTCTCCATGTCTGTCGCTGGCCTTGCCCGGCCCGCCCGGGGATCTTGCATTGCTGCGACCAGGGATCCTCTCTCCATGTCTGTCGCTGGCCTTGCCCGGCCCGCCCGGGGATCTTGCATTGCTGCGACCAGGGATCCTCTCTCCATGTCTGTCGCTGGCCTTGCCCGGCCCGCCCGGGGATCTTGCATTGCTGCGACCAGGGATCCTCTCTCCATGTCTGTCGCTGGCCTTGCCCGGCCCGCCCGGGGATCTTGCATGCTGCGACCAGGGATCCTCTCTCCATGTCTGTCGCTGGCCTTGCCTGGCCCGCCCGGGGATCTTGCATTGCTGCGACCAGGGATCCTCTCTCCATGTCTGTCGCTGGCCTTGCCCGGCCCGCCCGGAGATCTTGCATGCTGCGACCAGGGATCCTCTCTCCATGTCTGTCGCTGGCCTTGCCCGGCCCGCCCGGGGATCTTGCATGCTGCGACCAGGGATCCTCTCTCCATGTCTGTCGCTGGCCTTGCCCGGCCCGCCCGGGGATCTTGCATTGCTGCGACCAGGGATCCTCTCTCCATGTCTGTCGCTGGCCTTGCCCGGCCCGCCCGGGGATCTTGCATTGCTGCGACCAGGGATCCTCTCTCCATGTCTGTCGCTGGCCTTGCCCGGCCCGCCCGGGGATCTTGCATTGCTGCGACCAGGGATCCTCTCTCCATGTCTGTCGCTGGCCTTGCCCGGCCCGCCCGGGGATCTTGCATTGCTGCGACCAGGGATCCTCTCTCCATGTCTGTCGCTGGCCTTGCCCGGCCCGCCCGGGGATCTTGCATTGCTGCGACCAGGGATCCTCTCTCCATGTCTGTCGCTGGCCTTGCCCGGCCCGCCCGGGGATCTTGCA	.	PASS	SVTYPE=INS;END=2371951;SVLEN=1372	GT:AD:DP	0/1:10,18:28
1	2390993	pbsv.DEL.130	TGGTGGTCCTCCTTGCCGGTGGTCCTCCTTGCCGGTGGTCTTCCTTTCCGGTGGTCCTCCTTGCCTGTGGTCCTCCTTGCCTGTGGTCTTCCTTTCCG	T	.	PASS	SVTYPE=DEL;END=2391090;SVLEN=-97	GT:AD:DP	1/1:0,31:31
1	2391058	pbsv.DEL.131	TGTGGTCCTCCTTGCCTGTGGTCTTCCTTTCCG	T	.	PASS	SVTYPE=DEL;END=2391090;SVLEN=-32	GT:AD:DP	1/1:0,31:31
1	2415315	pbsv.DEL.132	TGGGTGGCGCTGACTCCCGTGT	T	.	PASS	SVTYPE=DEL;END=2415336;SVLEN=-21	GT:AD:DP	0/1:24,13:37
1	2432218	pbsv.DEL.133	CCCCTCCCCTCCCTCAGTCCTCCCTCCCCTCCCTCAGTCCT	C	.	PASS	SVTYPE=DEL;END=2432258;SVLEN=-40	GT:AD:DP	1/1:1,29:30
1	2454230	pbsv.INS.134	C	CTATAGTGACTTAACGGAGGGCACTGTGTGTGCTATAGTGACTTAACGGAGGGCACCGTGTGTGTTATAGTGACTTAACGGAGGGCACCGTATGGTGCTATAGTGACTTAACGGAGGGCACTGTGTGTGTTATAGTGACTTAACGGAGGGCACCGTGTGTGTTATAGTGACTTAACGGAGGGCACCGTATGGTGCTATAGTGACTTAACGGAGGGCACCGTATGGTGCTATAGTGACTTAACGGAGGGGACCGTGTGGTGCTATAGTGACTTAACGGAGGGCATTGTGTGTGCTATAGTGACTTAACGGAGGGCACCGTACGGTGCTATAGTGACTTAACGGAGGGCACTGTGTGTGCTAAAGTGACTTAACGGAGGGGACCGTGTGGTGTTATAGTGACTTAACGGAGGGCACCGGATGGTGCTATAGTGACTTAACGGAAGGGACCGTGTGGTGTTATAGTGACTTAACGGAGGGCACTGGATGGTGCTATAGTGACTTAACGGAGGGGACCGTGTGGTGTTATAGTGACTTAACGGAGGGCACCGTGTGGTGT	.	PASS	SVTYPE=INS;END=2454230;SVLEN=555	GT:AD:DP	0/1:7,20:27
1	2523817	pbsv.DEL.135	ACCCCCTCCCCTGCCGCGCTGATGCCCCCTCCCCTGATGCACTGGCGCCCCCTCCCCTGCCATGCTGACGCCCCCTCCCCTGCCGTGCTGGCGCCCCCTCCCCTGCCGCGCTGACGCCCCCTCCCCTGCCGCGCTGACGCCCCCTCCCCTGCCGCGCTGATGCCCCCTCCCCTGCCGTGCTGGCGCCCCCTCCCCTGATGCACTGGCACCCCCTCCCCTGCCGCGCTGACG	A	.	PASS	SVTYPE=DEL;END=2524047;SVLEN=-230	GT:AD:DP	0/1:12,11:23
1	2524024	pbsv.DEL.136	ACCCCCTCCCCTGCCGCGCTGACG	A	.	PASS	SVTYPE=DEL;END=2524047;SVLEN=-23	GT:AD:DP	0/1:17,5:22
1	2533555	pbsv.INS.DUP.137	T	<DUP>	.	PASS	SVTYPE=DUP;END=2533627;SVLEN=72	GT:AD:DP	0/1:15,12:27
1	2566338	pbsv.INS.DUP.138	C	<DUP>	.	PASS	SVTYPE=DUP;END=2566407;SVLEN=69	GT:AD:DP	0/1:14,15:29
1	2583558	pbsv.INS.139	C	CACACGCCCAGGTGAGCAACTGACAGCCTGGAACAGCACCCACACCCCCAGGAGAGCATCTGACAGCCTGGAGCAGAACCCACACCCACAGGCGAGCATCTGACAGCCTGGGTCGGCACCCACACCCCCAGGTGAGCATCTGATGGTCTGGAGCAGCACC	.	PASS	SVTYPE=INS;END=2583558;SVLEN=159	GT:AD:DP	1/1:3,25:28
1	2585304	pbsv.DEL.140	TGATGGTCTGGAGCAGCACCCACACCCACAGGTGAGCATCC	T	.	PASS	SVTYPE=DEL;END=2585344;SVLEN=-40	GT:AD:DP	0/1:27,7:34
1	2586436	pbsv.DEL.141	GGAACAGCTCTCACAACCCCAGGTGAGCATCTGACAGCCCGGAACAGCACGCTGCACCCCCAAGTGAGCACCTGACAGCCTGGAGCAGCAACCACACCCCCAGGTGAGCATCCAACAGCCTGGAACAGCACCGACACCCCCAGGTGAGCATCCGACAGCCTGGAGCAGCACCCACACCCCCAGGTGAGCATCTGATATCCTGGAACAGCACCCACACCCCCAGGTGAGCATCTGACAGGCTGGAGCAGCACGCACACCCCCAGTGAGCATCTGACAGCCTGCAACAGCTCTCACAACCCCAGGTGAGCATCTGACAGCCCGGAACAGCACGCTGCACCCCCAAGTGAGCACCTGACAGCCTGGAGCAGCAACCACACCCCCAGGTGAGCATCCAACAGCCTGGAACAGCACCGACACCCCCAGGTGAGCATCCGACAGCCTGGAGCAGCACCCACACCCCCAGGTGAGCATCTGATATCCTGGAACAGCACCCACACCCCCAGGTGAGCATCTGACAGGCTGGAGCAGCACGCACACCCCCAGTGAGCATCTGACAGCCTGCAACAGCTCTCACAACCCCAGGTTAGCATCTGACAGCCTGGAACAGCACGCTGCACCCCCAAGTGAGCATC	G	.	PASS	IMPRECISE;SVTYPE=DEL;END=2587067;SVLEN=-631	GT:AD:DP	0/1:29,8:37
1	2594465	pbsv.INS.142	A	AGCAGCACCCACCACTCCCAGGCCAGCATCCGATAACCTGGAGCAGCACCCACAACCCCAAGTGAGCATCTGATTGTCTGGAGCAGCACCCACAACCACAGGTGAGCATCGTAGAGTCTGGAGCAGCGCCCACAGCCCCACGCGAGCATCTGACAGCCCGGAGCAGTGACCACACCTCCCGGTGAGCATCTGACAACAGGGAGCAGCACCCATAGCCCATGGTGAGCATCTGACAACCTGAAGCAGCACCCACACCCCCAGGTGAGCATCTGATGATCTGGAGCAGCACCCACAACCACAGGTGAGCATCGGAGAGTCAGGAGCAGTGCCCACACACCCAGGCGAGCATCTGACAGCCTGGAGCAGTGCCCACACCCCCAGGTGAGCATCTGACAGCGTGGAGCAGCACCCACAGCCCAAGGTGAGCATCTGACAACCTGGAGCAGCACCCACGCCCCCAGGCGAGCATCTGAACACACGGA	.	PASS	SVTYPE=INS;END=2594465;SVLEN=481	GT:AD:DP	0/1:44,23:67
1	2599081	pbsv.INS.143	A	AGCAGCACCCACCACTCCCAGGCCAGCATCCGATAACCTGGAGCAGCACCCACAACCCCAAGTGAGCATCTGATTGTCTGGAGCAGCACCCACAACCACAGGTGAGCATCGTAGAGTCTGGAGCAGCGCCCACAGCCCCACGCGAGCATCTGACAGCCCGGAGCAGTGACCACACCTCCCGGTGAGCATCTGACAACAGGGAGCAGCACCCATAGCCCATGGTGAGCATCTGACAACCTGGAGCAGCACCCACACCCCCAGGTGAGCATCTGATGATCTGGAGCAGCACCCACAACCACAGGTGAGCATCGGAGAGTCAGGAGCAGTGCCCACACACCCAGGCGAGCATCTGACAGCCTGGAGCAGTGCCCACACCCCCAGGTGAGCATCTGACAGCGTGGAGCAGCACCCACAGCCCAAGGTGAGCATCTGACAACCTGGAGCAGCACCCACGCCCCCAGGCGAGCATCTGAACACACGGA	.	PASS	SVTYPE=INS;END=2599081;SVLEN=481	GT:AD:DP	0/1:59,38:97
1	2606545	pbsv.DEL.144	GAGCAGTGCCCACACCCCCAGGTGAGAATCTGACAGCCCGT	G	.	PASS	SVTYPE=DEL;END=2606585;SVLEN=-40	GT:AD:DP	0/1:53,44:97
1	2606562	pbsv.INS.145	C	CCAGGTGAGCATCTGACATCGTGGAGCAGCACCCCACACCCACAGGTGAGCATCTGACAGCCTGGAGCAGCACCCACACCCCCAGGTGAGCATCTGACAGCCTGGAACAGCACCCACATCCCCAGGTGAGCCTCTGACATCGTCGAGCAGCACCCCACACCCACAGGTGAGCATCTGACAGCCTGGAACAGCACCCACACCCCCAGGTGAGAATCTGATGTTCTGGAGCATCACACACAACCACAGGTGAGCATCGGAGAGTCTGGAGCAGCACCCACAACCCAAGGTGAGCATCTGACAACCTGGAGCAGCACCCACACCCCGAGGTGAGCATCTGACCTCCCGGAGCAGGACCCATACCTCCAGGCGAGCATCTGAACCCATGGAGCAGCACCCACGCCCCCAGGCGAGCATCTGACCGAACAGAGCAGCACCCACAACCCCATGCGAGCATCTGACAGCCTGGAACAGCACCCACAACCCCAGGTGAGCATCTGACAGCCCGCAGCAGCAACCACACGCA	.	PASS	SVTYPE=INS;END=2606562;SVLEN=522	GT:AD:DP	0/1:75,22:97
1	2614261	pbsv.INS.146	A	AGCCTGCACCTCCAGGTACGCACGTGACAGCCTGGAATAGCACCCACACACCCAGGCGAACATCTGACGGCCTGGAACAGCACCCACACCCCCAGGTGAGCATCTGACGGCCTGGAACAGCACCGACACCCCCAGGTGAGAATCTGACATCGTGGAGCAGCACCCCACACCCACAGGTGAGCATCTGACAGCCTGAAGCAGCACCCACACCCCAGGTGAGCATCTGACAGCCTGGAAAAGCACCCTGCATCCCCAGGTGAGCATCCGACTGCCTGGAGCAGCACCCACACCCCCAGGCTTGCATCTGACAGCCTGAAACAGCACCAAAACCCCCAGGTGAGCATCTGATGGTCTGGAGCATCACTCACAACCACAGGGGAGCATCGGAGAGTCTGTAGCAGCG	.	PASS	SVTYPE=INS;END=2614261;SVLEN=402	GT:AD:DP	0/1:29,13:42
1	2614262	pbsv.INS.147	C	CCCACACCCCCAGGCTTGCATCTGACAGCCTGAAACAGCACCAAAACCCCCAGGTGAGCATCTGATGGTCTGGAGCATCACTCACAACCACAGGGGAGCATCGGAGAGTCTGTAGCAGCGC	.	PASS	SVTYPE=INS;END=2614262;SVLEN=120	GT:AD:DP	0/1:33,9:42
1	2614849	pbsv.INS.148	T	TAGCCTGGAACAGCACCCACACCCCCAGGTGAGCATCCGACAGCCTGGAGCAGCACCCACACCCCAAGGTGAGCATCTGATATCCTGGATCAGCATCCACACCCCCAGGTGGGCATCTGACAGCCTGGAATAGCACCCACACCCCCAGGCGAGCATCGGACAGCATGTAACAGCACCCACACCCCCAGGTGAGCATCTGACAGTCTGGAACAGCAGCCTGCACCCCCAGGTGCGCAAGTGACAGCCTGGAACAGCACCCACACCCCCAGGCGAGCATCTGACGGCCTGGAACAGCACCCACACCCCCAGGTGAGGATCTGACGGACTGGAACAGCACCCACACCCCCAGGAGAGCATCTGACATCGTGGAGCAGCACCCCACACCCACAGGTGGGCATCTGACAGCCTGGAGCAGCACCCACACCCCAGGTGAGCATCTGAC	.	PASS	SVTYPE=INS;END=2614849;SVLEN=441	GT:AD:DP	0/1:15,26:41
1	2616660	pbsv.INS.149	G	GTGGAGCAGCACCCCACACCCACAGGTGAGCATCTGACAGCC	.	PASS	SVTYPE=INS;END=2616660;SVLEN=41	GT:AD:DP	1/1:6,39:45
1	2622688	pbsv.DEL.150	ACAGCACCCACACCCCCAGGTGAGAATCCGACAGCCTGGAGCAGCACCCACAACCCCAGGCGAGCATCCGACAGCCTGGAG	A	.	PASS	SVTYPE=DEL;END=2622768;SVLEN=-80	GT:AD:DP	0/1:36,13:49
1	2623012	pbsv.DEL.151	GCACCCACATGCCCAGGTGAGACCCTGACAGCCTGGAACAGCACCCTGCACCCCCAGGTGCGCACGTGACAGCCTGGAACAG	G	.	PASS	SVTYPE=DEL;END=2623093;SVLEN=-81	GT:AD:DP	0/1:33,13:46
1	2623499	pbsv.DEL.152	CACACCCCCAGGTGAACATCCGACAGCCTGGAGCAGAACCCACACCCCCAGGCGAGCATCTGACAGCCTGGGTCGGCACCCACAACCCCAGGCGAGCATCTGACGGCCTGGAACAGCACACACACCGCCAGGTGAGCATTGGACACCCTGGAGCAGCACCCACATCCCCAGGCGAGCATCCGACAGCCTGGAGCAGCACCCACACCCTCAGGTGAGCATCTGACAGCCTGGAGCAGCAGGCACACCCCCAGTGAGCATCTGACAGCCTGGAGCAGCGCCCACACACCGAGGTGAGCATCTGACAGCCTGGAGCAGCGTCCACACCCCCAGGTGAGCATCTGGCAGCCTGGAGCAGCACC	C	.	PASS	SVTYPE=DEL;END=2623857;SVLEN=-358	GT:AD:DP	0/1:38,10:48
1	2632398	pbsv.INS.DUP.153	A	<DUP>	.	PASS	SVTYPE=DUP;END=2632555;SVLEN=157	GT:AD:DP	0/1:22,7:29
1	2634220	pbsv.DEL.154	CNNNNNNNNNNNNNNNNNNNNNNNNNNNNNNNNNNNNNNNNNNNNNNNNNNNNNNNNNNNNNNNNNNNNNNNNNNNNNNNNNNNNNNNNNNNNNNNNNNNNNNNNNNNNNNNNNNNNNNNNNNNNNNNNNNNNNNNNNNNNNNNNNNNNNNNNNNNNNNNNNNNNNNNNNNNNNNNNNNNNNNNNNNNNNNNNNNNNNNNNNNNNNNNNNNNNNNNNNNNNNNNNNNNNNNNNNNNNNNNNNNNNNNNNNNNNNNNNNNNNNNNNNNNNNNNNNNNNNNNNNNNNNNNNNNNNNNNNNNNNNNNNNNNNNNNNNNNNNNNNNNNNNNNNNNNNNNNNNNNNNNNNNNNNNNNNNNNNNNNNNNNNNNNNNNNNNNNNNNNNNNNNNNNNNNNNNNNNNNNNNNNNNNNNNNNNNNNNNNNNNNNNNNNNNNNNNNNNNNNNNNNNNNNNNNNNNNNNNNNNNNNNNNNNNNNNNNNNNNNNNNNNNNNNNNNNNNNNNNNNNNNNNNNNNNNNNNNNNNNNNNNNNNNNNNNNNNNNNNNNNNNNNNNNNNNNNNNNNNNNNNNNNNNNNNNNNNNNNNNNNNNNNNNNNNNNNNNNNNNNNNNNNNNNNNNNNNNNNNNNNNNNNNNNNNNNNNNNNNNNNNNNNNNNNNNNNNNNNNNNNNNNNNNNNNNNNNNNNNNNNNNNNNNNNNNNNNNNNNNNNNNNNNNNNNNNNNNNNNNNNNNNNNNNNNNNNNNNNNNNNNNNNNNNNNNNNNNNNNNNNNNNNNNNNNNNNNNNNNNNNNNNNNNNNNNNNNNNNNNNNNNNNNNNNNNNNNNNNNNNNNNNNNNNNNNNNNNNNNNNNNNNNNNNNNNNNNNNNNNNNNNNNNNNNNNNNNNNNNNNNNNNNNNNNNNNNNNNNNNNNNNNNNNNNNNNNNNNNNNNNNNNNNNNNNNNNNNNNNNNNNNNNNNNNNNNNNNNNNNNNNNNNNNNNNNNNNNNNNNNNNNNNNNNNNNNNNNNNNNNNNNNNNNNNNNNNNNNNNNNNNNNNNNNNNNNNNNNNNNNNNNNNNNNNNNNNNNNNNNNNNNNNNNNNNNNNNNNNNNNNNNNNNNNNNNNNNNNNNNNNNNNNNNNNNNNNNNNNNNNNNNNNNNNNNNNNNNNNNNNNNNNNNNNNNNNNNNNNNNNNNNNNNNNNNNNNNNNNNNNNNNNNNNNNNNNNNNNNNNNNNNNNNNNNNNNNNNNNNNNNNNNNNNNNNNNNNNNNNNNNNNNNNNNNNNNNNNNNNNNNNNNNNNNNNNNNNNNNNNNNNNNNNNNNNNNNNNNNNNNNNNNNNNNNNNNNNNNNNNNNNNNNNNNNNNNNNNNNNNNNNNNNNNNNNNNNNNNNNNNNNNNNNNNNNNNNNNNNNNNNNNNNNNNNNNNNNNNNNNNNNNNNNNNNNNNNNNNNNNNNNNNNNNNNNNNNNNNNNNNNNNNNNNNNNNNNNNNNNNNNNNNNNNNNNNNNNNNNNNNNNNNNNNNNNNNNNNNNNNNNNNNNNNNNNNNNNNNNNNNNNNNNNNNNNNNNNNNNNNNNNNNNNNNNNNNNNNNNNNNNNNNNNNNNNNNNNNNNNNNNNNNNNNNNNNNNNNNNNNNNNNNNNNNNNNNNNNNNNNNNNNNNNNNNNNNNNNNNNNNNNNNNNNNNNNNNNNNNNNNNNNNNNNNNNNNNNNNNNNNNNNNNNNNNNNNNNNNNNNNNNNNNNNNNNNNNNNNNNNNNNNNNNNNNNNNNNNNNNNNNNNNNNNNNNNNNNNNNNNNNNNNNNNNNNNNNNNNNNNNNNNNNNNNNNNNNNNNNNNNNNNNNNNNNNNNNNNNNNNNNNNNNNNNNNNNNNNNNNNNNNNNNNNNNNNNNNNNNNNNNNNNNNNNNNNNNNNNNNNNNNNNNNNNNNNNNNNNNNNNNNNNNNNNNNNNNNNNNNNNNNNNNNNNNNNNNNNNNNNNNNNNNNNNNNNNNNNNNNNNNNNNNNNNNNNNNNNNNNNNNNNNNNNNNNNNNNNNNNNNNNNNNNNNNNNNNNNNNNNNNNNNNNNNNNNNNNNNNNNNNNNNNNNNNNNNNNNNNNNNNNNNNNNNNNNNNNNNNNNNNNNNNNNNNNNNNNNNNNNNNNNNNNNNNNNNNNNNNNNNNNNNNNNNNNNNNNNNNNNNNNNNNNNNNNNNNNNNNNNNNNNNNNNNNNNNNNNNNNNNNNNNNNNNNNNNNNNNNNNNNNNNNNNNNNNNNNNNNNNNNNNNNNNNNNNNNNNNNNNNNNNNNNNNNNNNNNNNNNNNNNNNNNNNNNNNNNNNNNNNNNNNNNNNNNNNNNNNNNNNNNNNNNNNNNNNNNNNNNNNNNNNNNNNNNNNNNNNNNNNNNNNNNNNNNNNNNNNNNNNNNNNNNNNNNNNNNNNNNNNNNNNNNNNNNNNNNNNNNNNNNNNNNNNNNNNNNNNNNNNNNNNNNNNNNNNNNNNNNNNNNNNNNNNNNNNNNNNNNNNNNNNNNNNNNNNNNNNNNNNNNNNNNNNNNNNNNNNNNNNNNNNNNNNNNNNNNNNNNNNNNNNNNNNNNNNNNNNNNNNNNNNNNNNNNNNNNNNNNNNNNNNNNNNNNNNNNNNNNNNNNNNNNNNNNNNNNNNNNNNNNNNNNNNNNNNNNNNNNNNNNNNNNNNNNNNNNNNNNNNNNNNNNNNNNNNNNNNNNNNNNNNNNNNNNNNNNNNNNNNNNNNNNNNNNNNNNNNNNNNNNNNNNNNNNNNNNNNNNNNNNNNNNNNNNNNNNNNNNNNNNNNNNNNNNNNNNNNNNNNNNNNNNNNNNNNNNNNNNNNNNNNNNNNNNNNNNNNNNNNNNNNNNNNNNNNNNNNNNNNNNNNNNNNNNNNNNNNNNNNNNNNNNNNNNNNNNNNNNNNNNNNNNNNNNNNNNNNNNNNNNNNNNNNNNNNNNNNNNNNNNNNNNNNNNNNNNNNNNNNNNNNNNNNNNNNNNNNNNNNNNNNNNNNNNNNNNNNNNNNNNNNNNNNNNNNNNNNNNNNNNNNNNNNNNNNNNNNNNNNNNNNNNNNNNNNNNNNNNNNNNNNNNNNNNNNNNNNNNNNNNNNNNNNNNNNNNNNNNNNNNNNNNNNNNNNNNNNNNNNNNNNNNNNNNNNNNNNNNNNNNNNNNNNNNNNNNNNNNNNNNNNNNNNNNNNNNNNNNNNNNNNNNNNNNNNNNNNNNNNNNNNNNNNNNNNNNNNNNNNNNNNNNNNNNNNNNNNNNNNNNNNNNNNNNNNNNNNNNNNNNNNNNNNNNNNNNNNNNNNNNNNNNNNNNNNNNNNNNNNNNNNNNNNNNNNNNNNNNNNNNNNNNNNNNNNNNNNNNNNNNNNNNNNNNNNNNNNNNNNNNNNNNNNNNNNNNNNNNNNNNNNNNNNNNNNNNNNNNNNNNNNNNNNNNNNNNNNNNNNNNNNNNNNNNNNNNNNNNNNNNNNNNNNNNNNNNNNNNNNNNNNNNNNNNNNNNNNNNNNNNNNNNNNNNNNNNNNNNNNNNNNNNNNNNNNNNNNNNNNNNNNNNNNNNNNNNNNNNNNNNNNNNNNNNNNNNNNNNNNNNNNNNNNNNNNNNNNNNNNNNNNNNNNNNNNNNNNNNNNNNNNNNNNNNNNNNNNNNNNNNNNNNNNNNNNNNNNNNNNNNNNNNNNNNNNNNNNNNNNNNNNNNNNNNNNNNNNNNNNNNNNNNNNNNNNNNNNNNNNNNNNNNNNNNNNNNNNNNNNNNNNNNNNNNNNNNNNNNNNNNNNNNNNNNNNNNNNNNNNNNNNNNNNNNNNNNNNNNNNNNNNNNNNNNNNNNNNNNNNNNNNNNNNNNNNNNNNNNNNNNNNNNNNNNNNNNNNNNNNNNNNNNNNNNNNNNNNNNNNNNNNNNNNNNNNNNNNNNNNNNNNNNNNNNNNNNNNNNNNNNNNNNNNNNNNNNNNNNNNNNNNNNNNNNNNNNNNNNNNNNNNNNNNNNNNNNNNNNNNNNNNNNNNNNNNNNNNNNNNNNNNNNNNNNNNNNNNNNNNNNNNNNNNNNNNNNNNNNNNNNNNNNNNNNNNNNNNNNNNNNNNNNNNNNNNNNNNNNNNNNNNNNNNNNNNNNNNNNNNNNNNNNNNNNNNNNNNNNNNNNNNNNNNNNNNNNNNNNNNNNNNNNNNNNNNNNNNNNNNNNNNNNNNNNNNNNNNNNNNNNNNNNNNNNNNNNNNNNNNNNNNNNNNNNNNNNNNNNNNNNNNNNNNNNNNNNNNNNNNNNNNNNNNNNNNNNNNNNNNNNNNNNNNNNNNNNNNNNNNNNNNNNNNNNNNNNNNNNNNNNNNNNNNNNNNNNNNNNNNNNNNNNNNNNNNNNNNNNNNNNNNNNNNNNNNNNNNNNNNNNNNNNNNNNNNNNNNNNNNNNNNNNNNNNNNNNNNNNNNNNNNNNNNNNNNNNNNNNNNNNNNNNNNNNNNNNNNNNNNNNNNNNNNNNNNNNNNNNNNNNNNNNNNNNNNNNNNNNNNNNNNNNNNNNNNNNNNNNNNNNNNNNNNNNNNNNNNNNNNNNNNNNNNNNNNNNNNNNNNNNNNNNNNNNNNNNNNNNNNNNNNNNNNNNNNNNNNNNNNNNNNNNNNNNNNNNNNNNNNNNNNNNNNNNNNNNNNNNNNNNNNNNNNNNNNNNNNNNNNNNNNNNNNNNNNNNNNNNNNNNNNNNNNNNNNNNNNNNNNNNNNNNNNNNNNNNNNNNNNNNNNNNNNNNNNNNNNNNNNNNNNNNNNNNNNNNNNNNNNNNNNNNNNNNNNNNNNNNNNNNNNNNNNNNNNNNNNNNNNNNNNNNNNNNNNNNNNNNNNNNNNNNNNNNNNNNNNNNNNNNNNNNNNNNNNNNNNNNNNNNNNNNNNNNNNNNNNNNNNNNNNNNNNNNNNNNNNNNNNNNNNNNNNNNNNNNNNNNNNNNNNNNNNNNNNNNNNNNNNNNNNNNNNNNNNNNNNNNNNNNNNNNNNNNNNNNNNNNNNNNNNNNNNNNNNNNNNNNNNNNNNNNNNNNNNNNNNNNNNNNNNNNNNNNNNNNNNNNNNNNNNNNNNNNNNNNNNNNNNNNNNNNNNNNNNNNNNNNNNNNNNNNNNNNNNNNNNNNNNNNNNNNNNNNNNNNNNNNNNNNNNNNNNNNNNNNNNNNNNNNNNNNNNNNNNNNNNNNNNNNNNNNNNNNNNNNNNNNNNNNNNNNNNNNNNNNNNNNNNNNNNNNNNNNNNNNNNNNNNNNNNNNNNNNNNNNNNNNNNNNNNNNNNNNNNNNNNNNNNNNNNNNNNNNNNNNNNNNNNNNNNNNNNNNNNNNNNNNNNNNNNNNNNNNNNNNNNNNNNNNNNNNNNNNNNNNNNNNNNNNNNNNNNNNNNNNNNNNNNNNNNNNNNNNNNNNNNNNNNNNNNNNNNNNNNNNNNNNNNNNNNNNNNNNNNNNNNNNNNNNNNNNNNNNNNNNNNNNNNNNNNNNNNNNNNNNNNNNNNNNNNNNNNNNNNNNNNNNNNNNNNNNNNNNNNNNNNNNNNNNNNNNNNNNNNNNNNNNNNNNNNNNNNNNNNNNNNNNNNNNNNNNNNNNNNNNNNNNNNNNNNNNNNNNNNNNNNNNNNNNNNNNNNNNNNNNNNNNNNNNNNNNNNNNNNNNNNNNNNNNNNNNNNNNNNNNNNNNNNNNNNNNNNNNNNNNNNNNNNNNNNNNNNNNNNNNNNNNNNNNNNNNNNNNNNNNNNNNNNNNNNNNNNNNNNNNNNNNNNNNNNNNNNNNNNNNNNNNNNNNNNNNNNNNNNNNNNNNNNNNNNNNNNNNNNNNNNNNNNNNNNNNNNNNNNNNNNNNNNNNNNNNNNNNNNNNNNNNNNNNNNNNNNNNNNNNNNNNNNNNNNNNNNNNNNNNNNNNNNNNNNNNNNNNNNNNNNNNNNNNNNNNNNNNNNNNNNNNNNNNNNNNNNNNNNNNNNNNNNNNNNNNNNNNNNNNNNNNNNNNNNNNNNNNNNNNNNNNNNNNNNNNNNNNNNNNNNNNNNNNNNNNNNNNNNNNNNNNNNNNNNNNNNNNNNNNNNNNNNNNNNNNNNNNNNNNNNNNNNNNNNNNNNNNNNNNNNNNNNNNNNNNNNNNNNNNNNNNNNNNNNNNNNNNNNNNNNNNNNNNNNNNNNNNNNNNNNNNNNNNNNNNNNNNNNNNNNNNNNNNNNNNNNNNNNNNNNNNNNNNNNNNNNNNNNNNNNNNNNNNNNNNNNNNNNNNNNNNNNNNNNNNNNNNNNNNNNNNNNNNNNNNNNNNNNNNNNNNNNNNNNNNNNNNNNNNNNNNNNNNNNNNNNNNNNNNNNNNNNNNNNNNNNNNNNNNNNNNNNNNNNNNNNNNNNNNNNNNNNNNNNNNNNNNNNNNNNNNNNNNNNNNNNNNNNNNNNNNNNNNNNNNNNNNNNNNNNNNNNNNNNNNNNNNNNNNNNNNNNNNNNNNNNNNNNNNNNNNNNNNNNNNNNNNNNNNNNNNNNNNNNNNNNNNNNNNNNNNNNNNNNNNNNNNNNNNNNNNNNNNNNNNNNNNNNNNNNNNNNNNNNNNNNNNNNNNNNNNNNNNNNNNNNNNNNNNNNNNNNNNNNNNNNNNNNNNNNNNNNNNNNNNNNNNNNNNNNNNNNNNNNNNNNNNNNNNNNNNNNNNNNNNNNNNNNNNNNNNNNNNNNNNNNNNNNNNNNNNNNNNNNNNNNNNNNNNNNNNNNNNNNNNNNNNNNNNNNNNNNNNNNNNNNNNNNNNNNNNNNNNNNNNNNNNNNNNNNNNNNNNNNNNNNNNNNNNNNNNNNNNNNNNNNNNNNNNNNNNNNNNNNNNNNNNNNNNNNNNNNNNNNNNNNNNNNNNNNNNNNNNNNNNNNNNNNNNNNNNNNNNNNNNNNNNNNNNNNNNNNNNNNNNNNNNNNNNNNNNNNNNNNNNNNNNNNNNNNNNNNNNNNNNNNNNNNNNNNNNNNNNNNNNNNNNNNNNNNNNNNNNNNNNNNNNNNNNNNNNNNNNNNNNNNNNNNNNNNNNNNNNNNNNNNNNNNNNNNNNNNNNNNNNNNNNNNNNNNNNNNNNNNNNNNNNNNNNNNNNNNNNNNNNNNNNNNNNNNNNNNNNNNNNNNNNNNNNNNNNNNNNNNNNNNNNNNNNNNNNNNNNNNNNNNNNNNNNNNNNNNNNNNNNNNNNNNNNNNNNNNNNNNNNNNNNNNNNNNNNNNNNNNNNNNNNNNNNNNNNNNNNNNNNNNNNNNNNNNNNNNNNNNNNNNNNNNNNNNNNNNNNNNNNNNNNNNNNNNNNNNNNNNNNNNNNNNNNNNNNNNNNNNNNNNNNNNNNNNNNNNNNNNNNNNNNNNNNNNNNNNNNNNNNNNNNNNNNNNNNNNNNNNNNNNNNNNNNNNNNNNNNNNNNNNNNNNNNNNNNNNNNNNNNNNNNNNNNNNNNNNNNNNNNNNNNNNNNNNNNNNNNNNNNNNNNNNNNNNNNNNNNNNNNNNNNNNNNNNNNNNNNNNNNNNNNNNNNNNNNNNNNNNNNNNNNNNNNNNNNNNNNNNNNNNNNNNNNNNNNNNNNNNNNNNNNNNNNNNNNNNNNNNNNNNNNNNNNNNNNNNNNNNNNNNNNNNNNNNNNNNNNNNNNNNNNNNNNNNNNNNNNNNNNNNNNNNNNNNNNNNNNNNNNNNNNNNNNNNNNNNNNNNNNNNNNNNNNNNNNNNNNNNNNNNNNNNNNNNNNNNNNNNNNNNNNNNNNNNNNNNNNNNNNNNNNNNNNNNNNNNNNNNNNNNNNNNNNNNNNNNNNNNNNNNNNNNNNNNNNNNNNNNNNNNNNNNNNNNNNNNNNNNNNNNNNNNNNNNNNNNNNNNNNNNNNNNNNNNNNNNNNNNNNNNNNNNNNNNNNNNNNNNNNNNNNNNNNNNNNNNNNNNNNNNNNNNNNNNNNNNNNNNNNNNNNNNNNNNNNNNNNNNNNNNNNNNNNNNNNNNNNNNNNNNNNNNNNNNNNNNNNNNNNNNNNNNNNNNNNNNNNNNNNNNNNNNNNNNNNNNNNNNNNNNNNNNNNNNNNNNNNNNNNNNNNNNNNNNNNNNNNNNNNNNNNNNNNNNNNNNNNNNNNNNNNNNNNNNNNNNNNNNNNNNNNNNNNNNNNNNNNNNNNNNNNNNNNNNNNNNNNNNNNNNNNNNNNNNNNNNNNNNNNNNNNNNNNNNNNNNNNNNNNNNNNNNNNNNNNNNNNNNNNNNNNNNNNNNNNNNNNNNNNNNNNNNNNNNNNNNNNNNNNNNNNNNNNNNNNNNNNNNNNNNNNNNNNNNNNNNNNNNNNNNNNNNNNNNNNNNNNNNNNNNNNNNNNNNNNNNNNNNNNNNNNNNNNNNNNNNNNNNNNNNNNNNNNNNNNNNNNNNNNNNNNNNNNNNNNNNNNNNNNNNNNNNNNNNNNNNNNNNNNNNNNNNNNNNNNNNNNNNNNNNNNNNNNNNNNNNNNNNNNNNNNNNNNNNNNNNNNNNNNNNNNNNNNNNNNNNNNNNNNNNNNNNNNNNNNNNNNNNNNNNNNNNNNNNNNNNNNNNNNNNNNNNNNNNNNNNNNNNNNNNNNNNNNNNNNNNNNNNNNNNNNNNNNNNNNNNNNNNNNNNNNNNNNNNNNNNNNNNNNNNNNNNNNNNNNNNNNNNNNNNNNNNNNNNNNNNNNNNNNNNNNNNNNNNNNNNNNNNNNNNNNNNNNNNNNNNNNNNNNNNNNNNNNNNNNNNNNNNNNNNNNNNNNNNNNNNNNNNNNNNNNNNNNNNNNNNNNNNNNNNNNNNNNNNNNNNNNNNNNNNNNNNNNNNNNNNNNNNNNNNNNNNNNNNNNNNNNNNNNNNNNNNNNNNNNNNNNNNNNNNNNNNNNNNNNNNNNNNNNNNNNNNNNNNNNNNNNNNNNNNNNNNNNNNNNNNNNNNNNNNNNNNNNNNNNNNNNNNNNNNNNNNNNNNNNNNNNNNNNNNNNNNNNNNNNNNNNNNNNNNNNNNNNNNNNNNNNNNNNNNNNNNNNNNNNNNNNNNNNNNNNNNNNNNNNNNNNNNNNNNNNNNNNNNNNNNNNNNNNNNNNNNNNNNNNNNNNNNNNNNNNNNNNNNNNNNNNNNNNNNNNNNNNNNNNNNNNNNNNNNNNNNNNNNNNNNNNNNNNNNNNNNNNNNNNNNNNNNNNNNNNNNNNNNNNNNNNNNNNNNNNNNNNNNNNNNNNNNNNNNNNNNNNNNNNNNNNNNNNNNNNNNNNNNNNNNNNNNNNNNNNNNNNNNNNNNNNNNNNNNNNNNNNNNNNNNNNNNNNNNNNNNNNNNNNNNNNNNNNNNNNNNNNNNNNNNNNNNNNNNNNNNNNNNNNNNNNNNNNNNNNNNNNNNNNNNNNNNNNNNNNNNNNNNNNNNNNNNNNNNNNNNNNNNNNNNNNNNNNNNNNNNNNNNNNNNNNNNNNNNNNNNNNNNNNNNNNNNNNNNNNNNNNNNNNNNNNNNNNNNNNNNNNNNNNNNNNNNNNNNNNNNNNNNNNNNNNNNNNNNNNNNNNNNNNNNNNNNNNNNNNNNNNNNNNNNNNNNNNNNNNNNNNNNNNNNNNNNNNNNNNNNNNNNNNNNNNNNNNNNNNNNNNNNNNNNNNNNNNNNNNNNNNNNNNNNNNNNNNNNNNNNNNNNNNNNNNNNNNNNNNNNNNNNNNNNNNNNNNNNNNNNNNNNNNNNNNNNNNNNNNNNNNNNNNNNNNNNNNNNNNNNNNNNNNNNNNNNNNNNNNNNNNNNNNNNNNNNNNNNNNNNNNNNNNNNNNNNNNNNNNNNNNNNNNNNNNNNNNNNNNNNNNNNNNNNNNNNNNNNNNNNNNNNNNNNNNNNNNNNNNNNNNNNNNNNNNNNNNNNNNNNNNNNNNNNNNNNNNNNNNNNNNNNNNNNNNNNNNNNNNNNNNNNNNNNNNNNNNNNNNNNNNNNNNNNNNNNNNNNNNNNNNNNNNNNNNNNNNNNNNNNNNNNNNNNNNNNNNNNNNNNNNNNNNNNNNNNNNNNNNNNNNNNNNNNNNNNNNNNNNNNNNNNNNNNNNNNNNNNNNNNNNNNNNNNNNNNNNNNNNNNNNNNNNNNNNNNNNNNNNNNNNNNNNNNNNNNNNNNNNNNNNNNNNNNNNNNNNNNNNNNNNNNNNNNNNNNNNNNNNNNNNNNNNNNNNNNNNNNNNNNNNNNNNNNNNNNNNNNNNNNNNNNNNNNNNNNNNNNNNNNNNNNNNNNNNNNNNNNNNNNNNNNNNNNNNNNNNNNNNNNNNNNNNNNNNNNNNNNNNNNNNNNNNNNNNNNNNNNNNNNNNNNNNNNNNNNNNNNNNNNNNNNNNNNNNNNNNNNNNNNNNNNNNNNNNNNNNNNNNNNNNNNNNNNNNNNNNNNNNNNNNNNNNNNNNNNNNNNNNNNNNNNNNNNNNNNNNNNNNNNNNNNNNNNNNNNNNNNNNNNNNNNNNNNNNNNNNNNNNNNNNNNNNNNNNNNNNNNNNNNNNNNNNNNNNNNNNNNNNNNNNNNNNNNNNNNNNNNNNNNNNNNNNNNNNNNNNNNNNNNNNNNNNNNNNNNNNNNNNNNNNNNNNNNNNNNNNNNNNNNNNNNNNNNNNNNNNNNNNNNNNNNNNNNNNNNNNNNNNNNNNNNNNNNNNNNNNNNNNNNNNNNNNNNNNNNNNNNNNNNNNNNNNNNNNNNNNNNNNNNNNNNNNNNNNNNNNNNNNNNNNNNNNNNNNNNNNNNNNNNNNNNNNNNNNNNNNNNNNNNNNNNNNNNNNNNNNNNNNNNNNNNNNNNNNNNNNNNNNNNNNNNNNNNNNNNNNNNNNNNNNNNNNNNNNNNNNNNNNNNNNNNNNNNNNNNNNNNNNNNNNNNNNNNNNNNNNNNNNNNNNNNNNNNNNNNNNNNNNNNNNNNNNNNNNNNNNNNNNNNNNNNNNNNNNNNNNNNNNNNNNNNNNNNNNNNNNNNNNNNNNNNNNNNNNNNNNNNNNNNNNNNNNNNNNNNNNNNNNNNNNNNNNNNNNNNNNNNNNNNNNNNNNNNNNNNNNNNNNNNNNNNNNNNNNNNNNNNNNNNNNNNNNNNNNNNNNNNNNNNNNNNNNNNNNNNNNNNNNNNNNNNNNNNNNNNNNNNNNNNNNNNNNNNNNNNNNNNNNNNNNNNNNNNNNNNNNNNNNNNNNNNNNNNNNNNNNNNNNNNNNNNNNNNNNNNNNNNNNNNNNNNNNNNNNNNNNNNNNNNNNNNNNNNNNNNNNNNNNNNNNNNNNNNNNNNNNNNNNNNNNNNNNNNNNNNNNNNNNNNNNNNNNNNNNNNNNNNNNNNNNNNNNNNNNNNNNNNNNNNNNNNNNNNNNNNNNNNNNNNNNNNNNNNNNNNNNNNNNNNNNNNNNNNNNNNNNNNNNNNNNNNNNNNNNNNNNNNNNNNNNNNNNNNNNNNNNNNNNNNNNNNNNNNNNNNNNNNNNNNNNNNNNNNNNNNNNNNNNNNNNNNNNNNNNNNNNNNNNNNNNNNNNNNNNNNNNNNNNNNNNNNNNNNNNNNNNNNNNNNNNNNNNNNNNNNNNNNNNNNNNNNNNNNNNNNNNNNNNNNNNNNNNNNNNNNNNNNNNNNNNNNNNNNNNNNNNNNNNNNNNNNNNNNNNNNNNNNNNNNNNNNNNNNNNNNNNNNNNNNNNNNNNNNNNNNNNNNNNNNNNNNNNNNNNNNNNNNNNNNNNNNNNNNNNNNNNNNNNNNNNNNNNNNNNNNNNNNNNNNNNNNNNNNNNNNNNNNNNNNNNNNNNNNNNNNNNNNNNNNNNNNNNNNNNNNNNNNNNNNNNNNNNNNNNNNNNNNNNNNNNNNNNNNNNNNNNNNNNNNNNNNNNNNNNNNNNNNNNNNNNNNNNNNNNNNNNNNNNNNNNNNNNNNNNNNNNNNNNNNNNNNNNNNNNNNNNNNNNNNNNNNNNNNNNNNNNNNNNNNNNNNNNNNNNNNNNNNNNNNNNNNNNNNNNNNNNNNNNNNNNNNNNNNNNNNNNNNNNNNNNNNNNNNNNNNNNNNNNNNNNNNNNNNNNNNNNNNNNNNNNNNNNNNNNNNNNNNNNNNNNNNNNNNNNNNNNNNNNNNNNNNNNNNNNNNNNNNNNNNNNNNNNNNNNNNNNNNNNNNNNNNNNNNNNNNNNNNNNNNNNNNNNNNNNNNNNNNNNNNNNNNNNNNNNNNNNNNNNNNNNNNNNNNNNNNNNNNNNNNNNNNNNNNNNNNNNNNNNNNNNNNNNNNNNNNNNNNNNNNNNNNNNNNNNNNNNNNNNNNNNNNNNNNNNNNNNNNNNNNNNNNNNNNNNNNNNNNNNNNNNNNNNNNNNNNNNNNNNNNNNNNNNNNNNNNNNNNNNNNNNNNNNNNNNNNNNNNNNNNNNNNNNNNNNNNNNNNNNNNNNNNNNNNNNNNNNNNNNNNNNNNNNNNNNNNNNNNNNNNNNNNNNNNNNNNNNNNNNNNNNNNNNNNNNNNNNNNNNNNNNNNNNNNNNNNNNNNNNNNNNNNNNNNNNNNNNNNNNNNNNNNNNNNNNNNNNNNNNNNNNNNNNNNNNNNNNNNNNNNNNNNNNNNNNNNNNNNNNNNNNNNNNNNNNNNNNNNNNNNNNNNNNNNNNNNNNNNNNNNNNNNNNNNNNNNNNNNNNNNNNNNNNNNNNNNNNNNNNNNNNNNNNNNNNNNNNNNNNNNNNNNNNNNNNNNNNNNNNNNNNNNNNNNNNNNNNNNNNNNNNNNNNNNNNNNNNNNNNNNNNNNNNNNNNNNNNNNNNNNNNNNNNNNNNNNNNNNNNNNNNNNNNNNNNNNNNNNNNNNNNNNNNNNNNNNNNNNNNNNNNNNNNNNNNNNNNNNNNNNNNNNNNNNNNNNNNNNNNNNNNNNNNNNNNNNNNNNNNNNNNNNNNNNNNNNNNNNNNNNNNNNNNNNNNNNNNNNNNNNNNNNNNNNNNNNNNNNNNNNNNNNNNNNNNNNNNNNNNNNNNNNNNNNNNNNNNNNNNNNNNNNNNNNNNNNNNNNNNNNNNNNNNNNNNNNNNNNNNNNNNNNNNNNNNNNNNNNNNNNNNNNNNNNNNNNNNNNNNNNNNNNNNNNNNNNNNNNNNNNNNNNNNNNNNNNNNNNNNNNNNNNNNNNNNNNNNNNNNNNNNNNNNNNNNNNNNNNNNNNNNNNNNNNNNNNNNNNNNNNNNNNNNNNNNNNNNNNNNNNNNNNNNNNNNNNNNNNNNNNNNNNNNNNNNNNNNNNNNNNNNNNNNNNNNNNNNNNNNNNNNNNNNNNNNNNNNNNNNNNNNNNNNNNNNNNNNNNNNNNNNNNNNNNNNNNNNNNNNNNNNNNNNNNNNNNNNNNNNNNNNNNNNNNNNNNNNNNNNNNNNNNNNNNNNNNNNNNNNNNNNNNNNNNNNNNNNNNNNNNNNNNNNNNNNNNNNNNNNNNNNNNNNNNNNNNNNNNNNNNNNNNNNNNNNNNNNNNNNNNNNNNNNNNNNNNNNNNNNNNNNNNNNNNNNNNNNNNNNNNNNNNNNNNNNNNNNNNNNNNNNNNNNNNNNNNNNNNNNNNNNNNNNNNNNNNNNNNNNNNNNNNNNNNNNNNNNNNNNNNNNNNNNNNNNNNNNNNNNNNNNNNNNNNNNNNNNNNNNNNNNNNNNNNNNNNNNNNNNNNNNNNNNNNNNNNNNNNNNNNNNNNNNNNNNNNNNNNNNNNNNNNNNNNNNNNNNNNNNNNNNNNNNNNNNNNNNNNNNNNNNNNNNNNNNNNNNNNNNNNNNNNNNNNNNNNNNNNNNNNNNNNNNNNNNNNNNNNNNNNNNNNNNNNNNNNNNNNNNNNNNNNNNNNNNNNNNNNNNNNNNNNNNNNNNNNNNNNNNNNNNNNNNNNNNNNNNNNNNNNNNNNNNNNNNNNNNNNNNNNNNNNNNNNNNNNNNNNNNNNNNNNNNNNNNNNNNNNNNNNNNNNNNNNNNNNNNNNNNNNNNNNNNNNNNNNNNNNNNNNNNNNNNNNNNNNNNNNNNNNNNNNNNNNNNNNNNNNNNNNNNNNNNNNNNNNNNNNNNNNNNNNNNNNNNNNNNNNNNNNNNNNNNNNNNNNNNNNNNNNNNNNNNNNNNNNNNNNNNNNNNNNNNNNNNNNNNNNNNNNNNNNNNNNNNNNNNNNNNNNNNNNNNNNNNNNNNNNNNNNNNNNNNNNNNNNNNNNNNNNNNNNNNNNNNNNNNNNNNNNNNNNNNNNNNNNNNNNNNNNNNNNNNNNNNNNNNNNNNNNNNNNNNNNNNNNNNNNNNNNNNNNNNNNNNNNNNNNNNNNNNNNNNNNNNNNNNNNNNNNNNNNNNNNNNNNNNNNNNNNNNNNNNNNNNNNNNNNNNNNNNNNNNNNNNNNNNNNNNNNNNNNNNNNNNNNNNNNNNNNNNNNNNNNNNNNNNNNNNNNNNNNNNNNNNNNNNNNNNNNNNNNNNNNNNNNNNNNNNNNNNNNNNNNNNNNNNNNNNNNNNNNNNNNNNNNNNNNNNNNNNNNNNNNNNNNNNNNNNNNNNNNNNNNNNNNNNNNNNNNNNNNNNNNNNNNNNNNNNNNNNNNNNNNNNNNNNNNNNNNNNNNNNNNNNNNNNNNNNNNNNNNNNNNNNNNNNNNNNNNNNNNNNNNNNNNNNNNNNNNNNNNNNNNNNNNNNNNNNNNNNNNNNNNNNNNNNNNNNNNNNNNNNNNNNNNNNNNNNNNNNNNNNNNNNNNNNNNNNNNNNNNNNNNNNNNNNNNNNNNNNNNNNNNNNNNNNNNNNNNNNNNNNNNNNNNNNNNNNNNNNNNNNNNNNNNNNNNNNNNNNNNNNNNNNNNNNNNNNNNNNNNNNNNNNNNNNNNNNNNNNNNNNNNNNNNNNNNNNNNNNNNNNNNNNNNNNNNNNNNNNNNNNNNNNNNNNNNNNNNNNNNNNNNNNNNNNNNNNNNNNNNNNNNNNNNNNNNNNNNNNNNNNNNNNNNNNNNNNNNNNNNNNNNNNNNNNNNNNNNNNNNNNNNNNNNNNNNNNNNNNNNNNNNNNNNNNNNNNNNNNNNNNNNNNNNNNNNNNNNNNNNNNNNNNNNNNNNNNNNNNNNNNNNNNNNNNNNNNNNNNNNNNNNNNNNNNNNNNNNNNNNNNNNNNNNNNNNNNNNNNNNNNNNNNNNNNNNNNNNNNNNNNNNNNNNNNNNNNNNNNNNNNNNNNNNNNNNNNNNNNNNNNNNNNNNNNNNNNNNNNNNNNNNNNNNNNNNNNNNNNNNNNNNNNNNNNNNNNNNNNNNNNNNNNNNNNNNNNNNNNNNNNNNNNNNNNNNNNNNNNNNNNNNNNNNNNNNNNNNNNNNNNNNNNNNNNNNNNNNNNNNNNNNNNNNNNNNNNNNNNNNNNNNNNNNNNNNNNNNNNNNNNNNNNNNNNNNNNNNNNNNNNNNNNNNNNNNNNNNNNNNNNNNNNNNNNNNNNNNNNNNNNNNNNNNNNNNNNNNNNNNNNNNNNNNNNNNNNNNNNNNNNNNNNNNNNNNNNNNNNNNNNNNNNNNNNNNNNNNNNNNNNNNNNNNNNNNNNNNNNNNNNNNNNNNNNNNNNNNNNNNNNNNNNNNNNNNNNNNNNNNNNNNNNNNNNNNNNNNNNNNNNNNNNNNNNNNNNNNNNNNNNNNNNNNNNNNNNNNNNNNNNNNNNNNNNNNNNNNNNNNNNNNNNNNNNNNNNNNNNNNNNNNNNNNNNNNNNNNNNNNNNNNNNNNNNNNNNNNNNNNNNNNNNNNNNNNNNNNNNNNNNNNNNNNNNNNNNNNNNNNNNNNNNNNNNNNNNNNNNNNNNNNNNNNNNNNNNNNNNNNNNNNNNNNNNNNNNNNNNNNNNNNNNNNNNNNNNNNNNNNNNNNNNNNNNNNNNNNNNNNNNNNNNNNNNNNNNNNNNNNNNNNNNNNNNNNNNNNNNNNNNNNNNNNNNNNNNNNNNNNNNNNNNNNNNNNNNNNNNNNNNNNNNNNNNNNNNNNNNNNNNNNNNNNNNNNNNNNNNNNNNNNNNNNNNNNNNNNNNNNNNNNNNNNNNNNNNNNNNNNNNNNNNNNNNNNNNNNNNNNNNNNNNNNNNNNNNNNNNNNNNNNNNNNNNNNNNNNNNNNNNNNNNNNNNNNNNNNNNNNNNNNNNNNNNNNNNNNNNNNNNNNNNNNNNNNNNNNNNNNNNNNNNNNNNNNNNNNNNNNNNNNNNNNNNNNNNNNNNNNNNNNNNNNNNNNNNNNNNNNNNNNNNNNNNNNNNNNNNNNNNNNNNNNNNNNNNNNNNNNNNNNNNNNNNNNNNNNNNNNNNNNNNNNNNNNNNNNNNNNNNNNNNNNNNNNNNNNNNNNNNNNNNNNNNNNNNNNNNNNNNNNNNNNNNNNNNNNNNNNNNNNNNNNNNNNNNNNNNNNNNNNNNNNNNNNNNNNNNNNNNNNNNNNNNNNNNNNNNNNNNNNNNNNNNNNNNNNNNNNNNNNNNNNNNNNNNNNNNNNNNNNNNNNNNNNNNNNNNNNNNNNNNNNNNNNNNNNNNNNNNNNNNNNNNNNNNNNNNNNNNNNNNNNNNNNNNNNNNNNNNNNNNNNNNNNNNNNNNNNNNNNNNNNNNNNNNNNNNNNNNNNNNNNNNNNNNNNNNNNNNNNNNNNNNNNNNNNNNNNNNNNNNNNNNNNNNNNNNNNNNNNNNNNNNNNNNNNNNNNNNNNNNNNNNNNNNNNNNNNNNNNNNNNNNNNNNNNNNNNNNNNNNNNNNNNNNNNNNNNNNNNNNNNNNNNNNNNNNNNNNNNNNNNNNNNNNNNNNNNNNNNNNNNNNNNNNNNNNNNNNNNNNNNNNNNNNNNNNNNNNNNNNNNNNNNNNNNNNNNNNNNNNNNNNNNNNNNNNNNNNNNNNNNNNNNNNNNNNNNNNNNNNNNNNNNNNNNNNNNNNNNNNNNNNNNNNNNNNNNNNNNNNNNNNNNNNNNNNNNNNNNNNNNNNNNNNNNNNNNNNNNNNNNNNNNNNNNNNNNNNNNNNNNNNNNNNNNNNNNNNNNNNNNNNNNNNNNNNNNNNNNNNNNNNNNNNNNNNNNNNNNNNNNNNNNNNNNNNNNNNNNNNNNNNNNNNNNNNNNNNNNNNNNNNNNNNNNNNNNNNNNNNNNNNNNNNNNNNNNNNNNNNNNNNNNNNNNNNNNNNNNNNNNNNNNNNNNNNNNNNNNNNNNNNNNNNNNNNNNNNNNNNNNNNNNNNNNNNNNNNNNNNNNNNNNNNNNNNNNNNNNNNNNNNNNNNNNNNNNNNNNNNNNNNNNNNNNNNNNNNNNNNNNNNNNNNNNNNNNNNNNNNNNNNNNNNNNNNNNNNNNNNNNNNNNNNNNNNNNNNNNNNNNNNNNNNNNNNNNNNNNNNNNNNNNNNNNNNNNNNNNNNNNNNNNNNNNNNNNNNNNNNNNNNNNNNNNNNNNNNNNNNNNNNNNNNNNNNNNNNNNNNNNNNNNNNNNNNNNNNNNNNNNNNNNNNNNNNNNNNNNNNNNNNNNNNNNNNNNNNNNNNNNNNNNNNNNNNNNNNNNNNNNNNNNNNNNNNNNNNNNNNNNNNNNNNNNNNNNNNNNNNNNNNNNNNNNNNNNNNNNNNNNNNNNNNNNNNNNNNNNNNNNNNNNNNNNNNNNNNNNNNNNNNNNNNNNNNNNNNNNNNNNNNNNNNNNNNNNNNNNNNNNNNNNNNNNNNNNNNNNNNNNNNNNNNNNNNNNNNNNNNNNNNNNNNNNNNNNNNNNNNNNNNNNNNNNNNNNNNNNNNNNNNNNNNNNNNNNNNNNNNNNNNNNNNNNNNNNNNNNNNNNNNNNNNNNNNNNNNNNNNNNNNNNNNNNNNNNNNNNNNNNNNNNNNNNNNNNNNNNNNNNNNNNNNNNNNNNNNNNNNNNNNNNNNNNNNNNNNNNNNNNNNNNNNNNNNNNNNNNNNNNNNNNNNNNNNNNNNNNNNNNNNNNNNNNNNNNNNNNNNNNNNNNNNNNNNNNNNNNNNNNNNNNNNNNNNNNNNNNNNNNNNNNNNNNNNNNNNNNNNNNNNNNNNNNNNNNNNNNNNNNNNNNNNNNNNNNNNNNNNNNNNNNNNNNNNNNNNNNNNNNNNNNNNNNNNNNNNNNNNNNNNNNNNNNNNNNNNNNNNNNNNNNNNNNNNNNNNNNNNNNNNNNNNNNNNNNNNNNNNNNNNNNNNNNNNNNNNNNNNNNNNNNNNNNNNNNNNNNNNNNNNNNNNNNNNNNNNNNNNNNNNNNNNNNNNNNNNNNNNNNNNNNNNNNNNNNNNNNNNNNNNNNNNNNNNNNNNNNNNNNNNNNNNNNNNNNNNNNNNNNNNNNNNNNNNNNNNNNNNNNNNNNNNNNNNNNNNNNNNNNNNNNNNNNNNNNNNNNNNNNNNNNNNNNNNNNNNNNNNNNNNNNNNNNNNNNNNNNNNNNNNNNNNNNNNNNNNNNNNNNNNNNNNNNNNNNNNNNNNNNNNNNNNNNNNNNNNNNNNNNNNNNNNNNNNNNNNNNNNNNNNNNNNNNNNNNNNNNNNNNNNNNNNNNNNNNNNNNNNNNNNNNNNNNNNNNNNNNNNNNNNNNNNNNNNNNNNNNNNNNNNNNNNNNNNNNNNNNNNNNNNNNNNNNNNNNNNNNNNNNNNNNNNNNNNNNNNNNNNNNNNNNNNNNNNNNNNNNNNNNNNNNNNNNNNNNNNNNNNNNNNNNNNNNNNNNNNNNNNNNNNNNNNNNNNNNNNNNNNNNNNNNNNNNNNNNNNNNNNNNNNNNNNNNNNNNNNNNNNNNNNNNNNNNNNNNNNNNNNNNNNNNNNNNNNNNNNNNNNNNNNNNNNNNNNNNNNNNNNNNNNNNNNNNNNNNNNNNNNNNNNNNNNNNNNNNNNNNNNNNNNNNNNNNNNNNNNNNNNNNNNNNNNNNNNNNNNNNNNNNNNNNNNNNNNNNNNNNNNNNNNNNNNNNNNNNNNNNNNNNNNNNNNNNNNNNNNNNNNNNNNNNNNNNNNNNNNNNNNNNNNNNNNNNNNNNNNNNNNNNNNNNNNNNNNNNNNNNNNNNNNNNNNNNNNNNNNNNNNNNNNNNNNNNNNNNNNNNNNNNNNNNNNNNNNNNNNNNNNNNNNNNNNNNNNNNNNNNNNNNNNNNNNNNNNNNNNNNNNNNNNNNNNNNNNNNNNNNNNNNNNNNNNNNNNNNNNNNNNNNNNNNNNNNNNNNNNNNNNNNNNNNNNNNNNNNNNNNNNNNNNNNNNNNNNNNNNNNNNNNNNNNNNNNNNNNNNNNNNNNNNNNNNNNNNNNNNNNNNNNNNNNNNNNNNNNNNNNNNNNNNNNNNNNNNNNNNNNNNNNNNNNNNNNNNNNNNNNNNNNNNNNNNNNNNNNNNNNNNNNNNNNNNNNNNNNNNNNNNNNNNNNNNNNNNNNNNNNNNNNNNNNNNNNNNNNNNNNNNNNNNNNNNNNNNNNNNNNNNNNNNNNNNNNNNNNNNNNNNNNNNNNNNNNNNNNNNNNNNNNNNNNNNNNNNNNNNNNNNNNNNNNNNNNNNNNNNNNNNNNNNNNNNNNNNNNNNNNNNNNNNNNNNNNNNNNNNNNNNNNNNNNNNNNNNNNNNNNNNNNNNNNNNNNNNNNNNNNNNNNNNNNNNNNNNNNNNNNNNNNNNNNNNNNNNNNNNNNNNNNNNNNNNNNNNNNNNNNNNNNNNNNNNNNNNNNNNNNNNNNNNNNNNNNNNNNNNNNNNNNNNNNNNNNNNNNNNNNNNNNNNNNNNNNNNNNNNNNNNNNNNNNNNNNNNNNNNNNNNNNNNNNNNNNNNNNNNNNNNNNNNNNNNNNNNNNNNNNNNNNNNNNNNNNNNNNNNNNNNNNNNNNNNNNNNNNNNNNNNNNNNNNNNNNNNNNNNNNNNNNNNNNNNNNNNNNNNNNNNNNNNNNNNNNNNNNNNNNNNNNNNNNNNNNNNNNNNNNNNNNNNNNNNNNNNNNNNNNNNNNNNNNNNNNNNNNNNNNNNNNNNNNNNNNNNNNNNNNNNNNNNNNNNNNNNNNNNNNNNNNNNNNNNNNNNNNNNNNNNNNNNNNNNNNNNNNNNNNNNNNNNNNNNNNNNNNNNNNNNNNNNNNNNNNNNNNNNNNNNNNNNNNNNNNNNNNNNNNNNNNNNNNNNNNNNNNNNNNNNNNNNNNNNNNNNNNNNNNNNNNNNNNNNNNNNNNNNNNNNNNNNNNNNNNNNNNNNNNNNNNNNNNNNNNNNNNNNNNNNNNNNNNNNNNNNNNNNNNNNNNNNNNNNNNNNNNNNNNNNNNNNNNNNNNNNNNNNNNNNNNNNNNNNNNNNNNNNNNNNNNNNNNNNNNNNNNNNNNNNNNNNNNNNNNNNNNNNNNNNNNNNNNNNNNNNNNNNNNNNNNNNNNNNNNNNNNNNNNNNNNNNNNNNNNNNNNNNNNNNNNNNNNNNNNNNNNNNNNNNNNNNNNNNNNNNNNNNNNNNNNNNNNNNNNNNNNNNNNNNNNNNNNNNNNNNNNNNNNNNNNNNNNNNNNNNNNNNNNNNNNNNNNNNNNNNNNNNNNNNNNNNNNNNNNNNNNNNNNNNNNNNNNNNNNNNNNNNNNNNNNNNNNNNNNNNNNNNNNNNNNNNNNNNNNNNNNNNNNNNNNNNNNNNNNNNNNNNNNNNNNNNNNNNNNNNNNNNNNNNNNNNNNNNNNNNNNNNNNNNNNNNNNNNNNNNNNNNNNNNNNNNNNNNNNNNNNNNNNNNNNNNNNNNNNNNNNNNNNNNNNNNNNNNNNNNNNNNNNNNNNNNNNNNNNNNNNNNNNNNNNNNNNNNNNNNNNNNNNNNNNNNNNNNNNNNNNNNNNNNNNNNNNNNNNNNNNNNNNNNNNNNNNNNNNNNNNNNNNNNNNNNNNNNNNNNNNNNNNNNNNNNNNNNNNNNNNNNNNNNNNNNNNNNNNNNNNNNNNNNNNNNNNNNNNNNNNNNNNNNNNNNNNNNNNNNNNNNNNNNNNNNNNNNNNNNNNNNNNNNNNNNNNNNNNNNNNNNNNNNNNNNNNNNNNNNNNNNNNNNNNNNNNNNNNNNNNNNNNNNNNNNNNNNNNNNNNNNNNNNNNNNNNNNNNNNNNNNNNNNNNNNNNNNNNNNNNNNNNNNNNNNNNNNNNNNNNNNNNNNNNNNNNNNNNNNNNNNNNNNNNNNNNNNNNNNNNNNNNNNNNNNNNNNNNNNNNNNNNNNNNNNNNNNNNNNNNNNNNNNNNNNNNNNNNNNNNNNNNNNNNNNNNNNNNNNNNNNNNNNNNNNNNNNNNNNNNNNNNNNNNNNNNNNNNNNNNNNNNNNNNNNNNNNNNNNNNNNNNNNNNNNNNNNNNNNNNNNNNNNNNNNNNNNNNNNNNNNNNNNNNNNNNNNNNNNNNNNNNNNNNNNNNNNNNNNNNNNNNNNNNNNNNNNNNNNNNNNNNNNNNNNNNNNNNNNNNNNNNNNNNNNNNNNNNNNNNNNNNNNNNNNNNNNNNNNNNNNNNNNNNNNNNNNNNNNNNNNNNNNNNNNNNNNNNNNNNNNNNNNNNNNNNNNNNNNNNNNNNNNNNNNNNNNNNNNNNNNNNNNNNNNNNNNNNNNNNNNNNNNNNNNNNNNNNNNNNNNNNNNNNNNNNNNNNNNNNNNNNNNNNNNNNNNNNNNNNNNNNNNNNNNNNNNNNNNNNNNNNNNNNNNNNNNNNNNNNNNNNNNNNNNNNNNNNNNNNNNNNNNNNNNNNNNNNNNNNNNNNNNNNNNNNNNNNNNNNNNNNNNNNNNNNNNNNNNNNNNNNNNNNNNNNNNNNNNNNNNNNNNNNNNNNNNNNNNNNNNNNNNNNNNNNNNNNNNNNNNNNNNNNNNNNNNNNNNNNNNNNNNNNNNNNNNNNNNNNNNNNNNNNNNNNNNNNNNNNNNNNNNNNNNNNNNNNNNNNNNNNNNNNNNNNNNNNNNNNNNNNNNNNNNNNNNNNNNNNNNNNNNNNNNNNNNNNNNNNNNNNNNNNNNNNNNNNNNNNNNNNNNNNNNNNNNNNNNNNNNNNNNNNNNNNNNNNNNNNNNNNNNNNNNNNNNNNNNNNNNNNNNNNNNNNNNNNNNNNNNNNNNNNNNNNNNNNNNNNNNNNNNNNNNNNNNNNNNNNNNNNNNNNNNNNNNNNNNNNNNNNNNNNNNNNNNNNNNNNNNNNNNNNNNNNNNNNNNNNNNNNNNNNNNNNNNNNNNNNNNNNNNNNNNNNNNNNNNNNNNNNNNNNNNNNNNNNNNNNNNNNNNNNNNNNNNNNNNNNNNNNNNNNNNNNNNNNNNNNNNNNNNNNNNNNNNNNNNNNNNNNNNNNNNNNNNNNNNNNNNNNNNNNNNNNNNNNNNNNNNNNNNNNNNNNNNNNNNNNNNNNNNNNNNNNNNNNNNNNNNNNNNNNNNNNNNNNNNNNNNNNNNNNNNNNNNNNNNNNNNNNNNNNNNNNNNNNNNNNNNNNNNNNNNNNNNNNNNNNNNNNNNNNNNNNNNNNNNNNNNNNNNNNNNNNNNNNNNNNNNNNNNNNNNNNNNNNNNNNNNNNNNNNNNNNNNNNNNNNNNNNNNNNNNNNNNNNNNNNNNNNNNNNNNNNNNNNNNNNNNNNNNNNNNNNNNNNNNNNNNNNNNNNNNNNNNNNNNNNNNNNNNNNNNNNNNNNNNNNNNNNNNNNNNNNNNNNNNNNNNNNNNNNNNNNNNNNNNNNNNNNNNNNNNNNNNNNNNNNNNNNNNNNNNNNNNNNNNNNNNNNNNNNNNNNNNNNNNNNNNNNNNNNNNNNNNNNNNNNNNNNNNNNNNNNNNNNNNNNNNNNNNNNNNNNNNNNNNNNNNNNNNNNNNNNNNNNNNNNNNNNNNNNNNNNNNNNNNNNNNNNNNNNNNNNNNNNNNNNNNNNNNNNNNNNNNNNNNNNNNNNNNNNNNNNNNNNNNNNNNNNNNNNNNNNNNNNNNNNNNNNNNNNNNNNNNNNNNNNNNNNNNNNNNNNNNNNNNNNNNNNNNNNNNNNNNNNNNNNNNNNNNNNNNNNNNNNNNNNNNNNNNNNNNNNNNNNNNNNNNNNNNNNNNNNNNNNNNNNNNNNNNNNNNNNNNNNNNNNNNNNNNNNNNNNNNNNNNNNNNNNNNNNNNNNNNNNNNNNNNNNNNNNNNNNNNNNNNNNNNNNNNNNNNNNNNNNNNNNNNNNNNNNNNNNNNNNNNNNNNNNNNNNNNNNNNNNNNNNNNNNNNNNNNNNNNNNNNNNNNNNNNNNNNNNNNNNNNNNNNNNNNNNNNNNNNNNNNNNNNNNNNNNNNNNNNNNNNNNNNNNNNNNNNNNNNNNNNNNNNNNNNNNNNNNNNNNNNNNNNNNNNNNNNNNNNNNNNNNNNNNNNNNNNNNNNNNNNNNNNNNNNNNNNNNNNNNNNNNNNNNNNNNNNNNNNNNNNNNNNNNNNNNNNNNNNNNNNNNNNNNNNNNNNNNNNNNNNNNNNNNNNNNNNNNNNNNNNNNNNNNNNNNNNNNNNNNNNNNNNNNNNNNNNNNNNNNNNNNNNNNNNNNNNNNNNNNNNNNNNNNNNNNNNNNNNNNNNNNNNNNNNNNNNNNNNNNNNNNNNNNNNNNNNNNNNNNNNNNNNNNNNNNNNNNNNNNNNNNNNNNNNNNNNNNNNNNNNNNNNNNNNNNNNNNNNNNNNNNNNNNNNNNNNNNNNNNNNNNNNNNNNNNNNNNNNNNNNNNNNNNNNNNNNNNNNNNNNNNNNNNNNNNNNNNNNNNNNNNNNNNNNNNNNNNNNNNNNNNNNNNNNNNNNNNNNNNNNNNNNNNNNNNNNNNNNNNNNNNNNNNNNNNNNNNNNNNNNNNNNNNNNNNNNNNNNNNNNNNNNNNNNNNNNNNNNNNNNNNNNNNNNNNNNNNNNNNNNNNNNNNNNNNNNNNNNNNNNNNNNNNNNNNNNNNNNNNNNNNNNNNNNNNNNNNNNNNNNNNNNNNNNNNNNNNNNNNNNNNNNNNNNNNNNNNNNNNNNNNNNNNNNNNNNNNNNNNNNNNNNNNNNNNNNNNNNNNNNNNNNNNNNNNNNNNNNNNNNNNNNNNNNNNNNNNNNNNNNNNNNNNNNNNNNNNNNNNNNNNNNNNNNNNNNNNNNNNNNNNNNNNNNNNNNNNNNNNNNNNNNNNNNNNNNNNNNNNNNNNNNNNNNNNNNNNNNNNNNNNNNNNNNNNNNNNNNNNNNNNNNNNNNNNNNNNNNNNNNNNNNNNNNNNNNNNNNNNNNNNNNNNNNNNNNNNNNNNNNNNNNNNNNNNNNNNNNNNNNNNNNNNNNNNNNNNNNNNNNNNNNNNNNNNNNNNNNNNNNNNNNNNNNNNNNNNNNNNNNNNNNNNNNNNNNNNNNNNNNNNNNNNNNNNNNNNNNNNNNNNNNNNNNNNNNNNNNNNNNNNNNNNNNNNNNNNNNNNNNNNNNNNNNNNNNNNNNNNNNNNNNNNNNNNNNNNNNNNNNNNNNNNNNNNNNNNNNNNNNNNNNNNNNNNNNNNNNNNNNNNNNNNNNNNNNNNNNNNNNNNNNNNNNNNNNNNNNNNNNNNNNNNNNNNNNNNNNNNNNNNNNNNNNNNNNNNNNNNNNNNNNNNNNNNNNNNNNNNNNNNNNNNNNNNNNNNNNNNNNNNNNNNNNNNNNNNNNNNNNNNNNNNNNNNNNNNNNNNNNNNNNNNNNNNNNNNNNNNNNNNNNNNNNNNNNNNNNNNNNNNNNNNNNNNNNNNNNNNNNNNNNNNNNNNNNNNNNNNNNNNNNNNNNNNNNNNNNNNNNNNNNNNNNNNNNNNNNNNNNNNNNNNNNNNNNNNNNNNNNNNNNNNNNNNNNNNNNNNNNNNNNNNNNNNNNNNNNNNNNNNNNNNNNNNNNNNNNNNNNNNNNNNNNNNNNNNNNNNNNNNNNNNNNNNNNNNNNNNNNNNNNNNNNNNNNNNNNNNNNNNNNNNNNNNNNNNNNNNNNNNNNNNNNNNNNNNNNNNNNNNNNNNNNNNNNNNNNNNNNNNNNNNNNNNNNNNNNNNNNNNNNNNNNNNNNNNNNNNNNNNNNNNNNNNNNNNNNNNNNNNNNNNNNNNNNNNNNNNNNNNNNNNNNNNNNNNNNNNNNNNNNNNNNNNNNNNNNNNNNNNNNNNNNNNNNNNNNNNNNNNNNNNNNNNNNNNNNNNNNNNNNNNNNNNNNNNNNNNNNNNNNNNNNNNNNNNNNNNNNNNNNNNNNNNNNNNNNNNNNNNNNNNNNNNNNNNNNNNNNNNNNNNNNNNNNNNNNNNNNNNNNNNNNNNNNNNNNNNNNNNNNNNNNNNNNNNNNNNNNNNNNNNNNNNNNNNNNNNNNNNNNNNNNNNNNNNNNNNNNNNNNNNNNNNNNNNNNNNNNNNNNNNNNNNNNNNNNNNNNNNNNNNNNNNNNNNNNNNNNNNNNNNNNNNNNNNNNNNNNNNNNNNNNNNNNNNNNNNNNNNNNNNNNNNNNNNNNNNNNNNNNNNNNNNNNNNNNNNNNNNNNNNNNNNNNNNNNNNNNNNNNNNNNNNNNNNNNNNNNNNNNNNNNNNNNNNNNNNNNNNNNNNNNNNNNNNNNNNNNNNNNNNNNNNNNNNNNNNNNNNNNNNNNNNNNNNNNNNNNNNNNNNNNNNNNNNNNNNNNNNNNNNNNNNNNNNNNNNNNNNNNNNNNNNNNNNNNNNNNNNNNNNNNNNNNNNNNNNNNNNNNNNNNNNNNNNNNNNNNNNNNNNNNNNNNNNNNNNNNNNNNNNNNNNNNNNNNNNNNNNNNNNNNNNNNNNNNNNNNNNNNNNNNNNNNNNNNNNNNNNNNNNNNNNNNNNNNNNNNNNNNNNNNNNNNNNNNNNNNNNNNNNNNNNNNNNNNNNNNNNNNNNNNNNNNNNNNNNNNNNNNNNNNNNNNNNNNNNNNNNNNNNNNNNNNNNNNNNNNNNNNNNNNNNNNNNNNNNNNNNNNNNNNNNNNNNNNNNNNNNNNNNNNNNNNNNNNNNNNNNNNNNNNNNNNNNNNNNNNNNNNNNNNNNNNNNNNNNNNNNNNNNNNNNNNNNNNNNNNNNNNNNNNNNNNNNNNNNNNNNNNNNNNNNNNNNNNNNNNNNNNNNNNNNNNNNNNNNNNNNNNNNNNNNNNNNNNNNNNNNNNNNNNNNNNNNNNNNNNNNNNNNNNNNNNNNNNNNNNNNNNNNNNNNNNNNNNNNNNNNNNNNNNNNNNNNNNNNNNNNNNNNNNNNNNNNNNNNNNNNNNNNNNNNNNNNNNNNNNNNNNNNNNNNNNNNNNNNNNNNNNNNNNNNNNNNNNNNNNNNNNNNNNNNNNNNNNNNNNNNNNNNNNNNNNNNNNNNNNNNNNNNNNNNNNNNNNNNNNNNNNNNNNNNNNNNNNNNNNNNNNNNNNNNNNNNNNNNNNNNNNNNNNNNNNNNNNNNNNNNNNNNNNNNNNNNNNNNNNNNNNNNNNNNNNNNNNNNNNNNNNNNNNNNNNNNNNNNNNNNNNNNNNNNNNNNNNNNNNNNNNNNNNNNNNNNNNNNNNNNNNNNNNNNNNNNNNNNNNNNNNNNNNNNNNNNNNNNNNNNNNNNNNNNNNNNNNNNNNNNNNNNNNNNNNNNNNNNNNNNNNNNNNNNNNNNNNNNNNNNNNNNNNNNNNNNNNNNNNNNNNNNNNNNNNNNNNNNNNNNNNNNNNNNNNNNNNNNNNNNNNNNNNNNNNNNNNNNNNNNNNNNNNNNNNNNNNNNNNNNNNNNNNNNNNNNNNNNNNNNNNNNNNNNNNNNNNNNNNNNNNNNNNNNNNNNNNNNNNNNNNNNNNNNNNNNNNNNNNNNNNNNNNNNNNNNNNNNNNNNNNNNNNNNNNNNNNNNNNNNNNNNNNNNNNNNNNNNNNNNNNNNNNNNNNNNNNNNNNNNNNNNNNNNNNNNNNNNNNNNNNNNNNNNNNNNNNNNNNNNNNNNNNNNNNNNNNNNNNNNNNNNNNNNNNNNNNNNNNNNNNNNNNNNNNNNNNNNNNNNNNNNNNNNNNNNNNNNNNNNNNNNNNNNNNNNNNNNNNNNNNNNNNNNNNNNNNNNNNNNNNNNNNNNNNNNNNNNNNNNNNNNNNNNNNNNNNNNNNNNNNNNNNNNNNNNNNNNNNNNNNNNNNNNNNNNNNNNNNNNNNNNNNNNNNNNNNNNNNNNNNNNNNNNNNNNNNNNNNNNNNNNNNNNNNNNNNNNNNNNNNNNNNNNNNNNNNNNNNNNNNNNNNNNNNNNNNNNNNNNNNNNNNNNNNNNNNNNNNNNNNNNNNNNNNNNNNNNNNNNNNNNNNNNNNNNNNNNNNNNNNNNNNNNNNNNNNNNNNNNNNNNNNNNNNNNNNNNNNNNNNNNNNNNNNNNNNNNNNNNNNNNNNNNNNNNNNNNNNNNNNNNNNNNNNNNNNNNNNNNNNNNNNNNNNNNNNNNNNNNNNNNNNNNNNNNNNNNNNNNNNNNNNNNNNNNNNNNNNNNNNNNNNNNNNNNNNNNNNNNNNNNNNNNNNNNNNNNNNNNNNNNNNNNNNNNNNNNNNNNNNNNNNNNNNNNNNNNNNNNNNNNNNNNNNNNNNNNNNNNNNNNNNNNNNNNNNNNNNNNNNNNNNNNNNNNNNNNNNNNNNNNNNNNNNNNNNNNNNNNNNNNNNNNNNNNNNNNNNNNNNNNNNNNNNNNNNNNNNNNNNNNNNNNNNNNNNNNNNNNNNNNNNNNNNNNNNNNNNNNNNNNNNNNNNNNNNNNNNNNNNNNNNNNNNNNNNNNNNNNNNNNNNNNNNNNNNNNNNNNNNNNNNNNNNNNNNNNNNNNNNNNNNNNNNNNNNNNNNNNNNNNNNNNNNNNNNNNNNNNNNNNNNNNNNNNNNNNNNNNNNNNNNNNNNNNNNNNNNNNNNNNNNNNNNNNNNNNNNNNNNNNNNNNNNNNNNNNNNNNNNNNNNNNNNNNNNNNNNNNNNNNNNNNNNNNNNNNNNNNNNNNNNNNNNNNNNNNNNNNNNNNNNNNNNNNNNNNNNNNNNNNNNNNNNNNNNNNNNNNNNNNNNNNNNNNNNNNNNNNNNNNNNNNNNNNNNNNNNNNNNNNNNNNNNNNNNNNNNNNNNNNNNNNNNNNNNNNNNNNNNNNNNNNNNNNNNNNNNNNNNNNNNNNNNNNNNNNNNNNNNNNNNNNNNNNNNNNNNNNNNNNNNNNNNNNNNNNNNNNNNNNNNNNNNNNNNNNNNNNNNNNNNNNNNNNNNNNNNNNNNNNNNNNNNNNNNNNNNNNNNNNNNNNNNNNNNNNNNNNNNNNNNNNNNNNNNNNNNNNNNNNNNNNNNNNNNNNNNNNNNNNNNNNNNNNNNNNNNNNNNNNNNNNNNNNNNNNNNNNNNNNNNNNNNNNNNNNNNNNNNNNNNNNNNNNNNNNNNNNNNNNNNNNNNNNNNNNNNNNNNNNNNNNNNNNNNNNNNNNNNNNNNNNNNNNNNNNNNNNNNNNNNNNNNNNNNNNNNNNNNNNNNNNNNNNNNNNNNNNNNNNNNNNNNNNNNNNNNNNNNNNNNNNNNNNNNNNNNNNNNNNNNNNNNNNNNNNNNNNNNNNNNNNNNNNNNNNNNNNNNNNNNNNNNNNNNNNNNNNNNNNNNNNNNNNNNNNNNNNNNNNNNNNNNNNNNNNNNNNNNNNNNNNNNNNNNNNNNNNNNNNNNNNNNNNNNNNNNNNNNNNNNNNNNNNNNNNNNNNNNNNNNNNNNNNNNNNNNNNNNNNNNNNNNNNNNNNNNNNNNNNNNNNNNNNNNNNNNNNNNNNNNNNNNNNNNNNNNNNNNNNNNNNNNNNNNNNNNNNNNNNNNNNNNNNNNNNNNNNNNNNNNNNNNNNNNNNNNNNNNNNNNNNNNNNNNNNNNNNNNNNNNNNNNNNNNNNNNNNNNNNNNNNNNNNNNNNNNNNNNNNNNNNNNNNNNNNNNNNNNNNNNNNNNNNNNNNNNNNNNNNNNNNNNNNNNNNNNNNNNNNNNNNNNNNNNNNNNNNNNNNNNNNNNNNNNNNNNNNNNNNNNNNNNNNNNNNNNNNNNNNNNNNNNNNNNNNNNNNNNNNNNNNNNNNNNNNNNNNNNNNNNNNNNNNNNNNNNNNNNNNNNNNNNNNNNNNNNNNNNNNNNNNNNNNNNNNNNNNNNNNNNNNNNNNNNNNNNNNNNNNNNNNNNNNNNNNNNNNNNNNNNNNNNNNNNNNNNNNNNNNNNNNNNNNNNNNNNNNNNNNNNNNNNNNNNNNNNNNNNNNNNNNNNNNNNNNNNNNNNNNNNNNNNNNNNNNNNNNNNNNNNNNNNNNNNNNNNNNNNNNNNNNNNNNNNNNNNNNNNNNNNNNNNNNNNNNNNNNNNNNNNNNNNNNNNNNNNNNNNNNNNNNNNNNNNNNNNNNNNNNNNNNNNNNNNNNNNNNNNNNNNNNNNNNNNNNNNNNNNNNNNNNNNNNNNNNNNNNNNNNNNNNNNNNNNNNNNNNNNNNNNNNNNNNNNNNNNNNNNNNNNNNNNNNNNNNNNNNNNNNNNNNNNNNNNNNNNNNNNNNNNNNNNNNNNNNNNNNNNNNNNNNNNNNNNNNNNNNNNNNNNNNNNNNNNNNNNNNNNNNNNNNNNNNNNNNNNNNNNNNNNNNNNNNNNNNNNNNNNNNNNNNNNNNNNNNNNNNNNNNNNNNNNNNNNNNNNNNNNNNNNNNNNNNNNNNNNNNNNNNNNNNNNNNNNNNNNNNNNNNNNNNNNNNNNNNNNNNNNNNNNNNNNNNNNNNNNNNNNNNNNNNNNNNNNNNNNNNNNNNNNNNNNNNNNNNNNNNNNNNNNNNNNNNNNNNNNNNNNNNNNNNNNNNNNNNNNNNNNNNNNNNNNNNNNNNNNNNNNNNNNNNNNNNNNNNNNNNNNNNNNNNNNNNNNNNNNNNNNNNNNNNNNNNNNNNNNNNNNNNNNNNNNNNNNNNNNNNNNNNNNNNNNNNNNNNNNNNNNNNNNNNNNNNNNNNNNNNNNNNNNNNNNNNNNNNNNNNNNNNNNNNNNNNNNNNNNNNNNNNNNNNNNNNNNNNNNNNNNNNNNNNNNNNNNNNNNNNNNNNNNNNNNNNNNNNNNNNNNNNNNNNNNNNNNNNNNNNNNNNNNNNNNNNNNNNNNNNNNNNNNNNNNNNNNNNNNNNNNNNNNNNNNNNNNNNNNNNNNNNNNNNNNNNNNNNNNNNNNNNNNNNNNNNNNNNNNNNNNNNNNNNNNNNNNNNNNNNNNNNNNNNNNNNNNNNNNNNNNNNNNNNNNNNNNNNNNNNNNNNNNNNNNNNNNNNNNNNNNNNNNNNNNNNNNNNNNNNNNNNNNNNNNNNNNNNNNNNNNNNNNNNNNNNNNNNNNNNNNNNNNNNNNNNNNNNNNNNNNNNNNNNNNNNNNNNNNNNNNNNNNNNNNNNNNNNNNNNNNNNNNNNNNNNNNNNNNNNNNNNNNNNNNNNNNNNNNNNNNNNNNNNNNNNNNNNNNNNNNNNNNNNNNNNNNNNNNNNNNNNNNNNNNNNNNNNNNNNNNNNNNNNNNNNNNNNNNNNNNNNNNNNNNNNNNNNNNNNNNNNNNNNNNNNNNNNNNNNNNNNNNNNNNNNNNNNNNNNNNNNNNNNNNNNNNNNNNNNNNNNNNNNNNNNNNNNNNNNNNNNNNNNNNNNNNNNNNNNNNNNNNNNNNNNNNNNNNNNNNNNNNNNNNNNNNNNNNNNNNNNNNNNNNNNNNNNNNNNNNNNNNNNNNNNNNNNNNNNNNNNNNNNNNNNNNNNNNNNNNNNNNNNNNNNNNNNNNNNNNNNNNNNNNNNNNNNNNNNNNNNNNNNNNNNNNNNNNNNNNNNNNNNNNNNNNNNNNNNNNNNNNNNNNNNNNNNNNNNNNNNNNNNNNNNNNNNNNNNNNNNNNNNNNNNNNNNNNNNNNNNNNNNNNNNNNNNNNNNNNNNNNNNNNNNNNNNNNNNNNNNNNNNNNNNNNNNNNNNNNNNNNNNNNNNNNNNNNNNNNNNNNNNNNNNNNNNNNNNNNNNNNNNNNNNNNNNNNNNNNNNNNNNNNNNNNNNNNNNNNNNNNNNNNNNNNNNNNNNNNNNNNNNNNNNNNNNNNNNNNNNNNNNNNNNNNNNNNNNNNNNNNNNNNNNNNNNNNNNNNNNNNNNNNNNNNNNNNNNNNNNNNNNNNNNNNNNNNNNNNNNNNNNNNNNNNNNNNNNNNNNNNNNNNNNNNNNNNNNNNNNNNNNNNNNNNNNNNNNNNNNNNNNNNNNNNNNNNNNNNNNNNNNNNNNNNNNNNNNNNNNNNNNNNNNNNNNNNNNNNNNNNNNNNNNNNNNNNNNNNNNNNNNNNNNNNNNNNNNNNNNNNNNNNNNNNNNNNNNNNNNNNNNNNNNNNNNNNNNNNNNNNNNNNNNNNNNNNNNNNNNNNNNNNNNNNNNNNNNNNNNNNNNNNNNNNNNNNNNNNNNNNNNNNNNNNNNNNNNNNNNNNNNNNNNNNNNNNNNNNNNNNNNNNNNNNNNNNNNNNNNNNNNNNNNNNNNNNNNNNNNNNNNNNNNNNNNNNNNNNNNNNNNNNNNNNNNNNNNNNNNNNNNNNNNNNNNNNNNNNNNNNNNNNNNNNNNNNNNNNNNNNNNNNNNNNNNNNNNNNNNNNNNNNNNNNNNNNNNNNNNNNNNNNNNNNNNNNNNNNNNNNNNNNNNNNNNNNNNNNNNNNNNNNNNNNNNNNNNNNNNNNNNNNNNNNNNNNNNNNNNNNNNNNNNNNNNNNNNNNNNNNNNNNNNNNNNNNNNNNNNNNNNNNNNNNNNNNNNNNNNNNNNNNNNNNNNNNNNNNNNNNNNNNNNNNNNNNNNNNNNNNNNNNNNNNNNNNNNNNNNNNNNNNNNNNNNNNNNNNNNNNNNNNNNNNNNNNNNNNNNNNNNNNNNNNNNNNNNNNNNNNNNNNNNNNNNNNNNNNNNNNNNNNNNNNNNNNNNNNNNNNNNNNNNNNNNNNNNNNNNNNNNNNNNNNNNNNNNNNNNNNNNNNNNNNNNNNNNNNNNNNNNNNNNNNNNNNNNNNNNNNNNNNNNNNNNNNNNNNNNNNNNNNNNNNNNNNNNNNNNNNNNNNNNNNNNNNNNNNNNNNNNNNNNNNNNNNNNNNNNNNNNNNNNNNNNNNNNNNNNNNNNNNNNNNNNNNNNNNNNNNNNNNNNNNNNNNNNNNNNNNNNNNNNNNNNNNNNNNNNNNNNNNNNNNNNNNNNNNNNNNNNNNNNNNNNNNNNNNNNNNNNNNNNNNNNNNNNNNNNNNNNNNNNNNNNNNNNNNNNNNNNNNNNNNNNNNNNNNNNNNNNNNNNNNNNNNNNNNNNNNNNNNNNNNNNNNNNNNNNNNNNNNNNNNNNNNNNNNNNNNNNNNNNNNNNNNNNNNNNNNNNNNNNNNNNNNNNNNNNNNNNNNNNNNNNNNNNNNNNNNNNNNNNNNNNNNNNNNNNNNNNNNNNNNNNNNNNNNNNNNNNNNNNNNNNNNNNNNNNNNNNNNNNNNNNNNNNNNNNNNNNNNNNNNNNNNNNNNNNNNNNNNNNNNNNNNNNNNNNNNNNNNNNNNNNNNNNNNNNNNNNNNNNNNNNNNNNNNNNNNNNNNNNNNNNNNNNNNNNNNNNNNNNNNNNNNNNNNNNNNNNNNNNNNNNNNNNNNNNNNNNNNNNNNNNNNNNNNNNNNNNNNNNNNNNNNNNNNNNNNNNNNNNNNNNNNNNNNNNNNNNNNNNNNNNNNNNNNNNNNNNNNNNNNNNNNNNNNNNNNNNNNNNNNNNNNNNNNNNNNNNNNNNNNNNNNNNNNNNNNNNNNNNNNNNNNNNNNNNNNNNNNNNNNNNNNNNNNNNNNNNNNNNNNNNNNNNNNNNNNNNNNNNNNNNNNNNNNNNNNNNNNNNNNNNNNNNNNNNNNNNNNNNNNNNNNNNNNNNNNNNNNNNNNNNNNNNNNNNNNNNNNNNNNNNNNNNNNNNNNNNNNNNNNNNNNNNNNNNNNNNNNNNNNNNNNNNNNNNNNNNNNNNNNNNNNNNNNNNNNNNNNNNNNNNNNNNNNNNNNNNNNNNNNNNNNNNNNNNNNNNNNNNNNNNNNNNNNNNNNNNNNNNNNNNNNNNNNNNNNNNNNNNNNNNNNNNNNNNNNNNNNNNNNNNNNNNNNNNNNNNNNNNNNNNNNNNNNNNNNNNNNNNNNNNNNNNNNNNNNNNNNNNNNNNNNNNNNNNNNNNNNNNNNNNNNNNNNNNNNNNNNNNNNNNNNNNNNNNNNNNNNNNNNNNNNNNNNNNNNNNNNNNNNNNNNNNNNNNNNNNNNNNNNNNNNNNNNNNNNNNNNNNNNNNNNNNNNNNNNNNNNNNNNNNNNNNNNNNNNNNNNNNNNNNNNNNNNNNNNNNNNNNNNNNNNNNNNNNNNNNNNNNNNNNNNNNNNNNNNNNNNNNNNNNNNNNNNNNNNNNNNNNNNNNNNNNNNNNNNNNNNNNNNNNNNNNNNNNNNNNNNNNNNNNNNNNNNNNNNNNNNNNNNNNNNNNNNNNNNNNNNNNNNNNNNNNNNNNNNNNNNNNNNNNNNNNNNNNNNNNNNNNNNNNNNNNNNNNNNNNNNNNNNNNNNNNNNNNNNNNNNNNNNNNNNNNNNNNNNNNNNNNNNNNNNNNNNNNNNNNNNNNNNNNNNNNNNNNNNNNNNNNNNNNNNNNNNNNNNNNNNNNNNNNNNNNNNNNNNNNNNNNNNNNNNNNNNNNNNNNNNNNNNNNNNNNNNNNNNNNNNNNNNNNNNNNNNNNNNNNNNNNNNNNNNNNNNNNNNNNNNNNNNNNNNNNNNNNNNNNNNNNNNNNNNNNNNNNNNNNNNNNNNNNNNNNNNNNNNNNNNNNNNNNNNNNNNNNNNNNNNNNNNNNNNNNNNNNNNNNNNNNNNNNNNNNNNNNNNNNNNNNNNNNNNNNNNNNNNNNNNNNNNNNNNNNNNNNNNNNNNNNNNNNNNNNNNNNNNNNNNNNNNNNNNNNNNNNNNNNNNNNNNNNNNNNNNNNNNNNNNNNNNNNNNNNNNNNNNNNNNNNNNNNNNNNNNNNNNNNNNNNNNNNNNNNNNNNNNNNNNNNNNNNNNNNNNNNNNNNNNNNNNNNNNNNNNNNNNNNNNNNNNNNNNNNNNNNNNNNNNNNNNNNNNNNNNNNNNNNNNNNNNNNNNNNNNNNNNNNNNNNNNNNNNNNNNNNNNNNNNNNNNNNNNNNNNNNNNNNNNNNNNNNNNNNNNNNNNNNNNNNNNNNNNNNNNNNNNNNNNNNNNNNNNNNNNNNNNNNNNNNNNNNNNNNNNNNNNNNNNNNNNNNNNNNNNNNNNNNNNNNNNNNNNNNNNNNNNNNNNNNNNNNNNNNNNNNNNNNNNNNNNNNNNNNNNNNNNNNNNNNNNNNNNNNNNNNNNNNNNNNNNNNNNNNNNNNNNNNNNNNNNNNNNNNNNNNNNNNNNNNNNNNNNNNNNNNNNNNNNNNNNNNNNNNNNNNNNNNNNNNNNNNNNNNNNNNNNNNNNNNNNNNNNNNNNNNNNNNNNNNNNNNNNNNNNNNNNNNNNNNNNNNNNNNNNNNNNNNNNNNNNNNNNNNNNNNNNNNNNNNNNNNNNNNNNNNNNNNNNNNNNNNNNNNNNNNNNNNNNNNNNNNNNNNNNNNNNNNNNNNNNNNNNNNNNNNNNNNNNNNNNNNNNNNNNNNNNNNNNNNNNNNNNNNNNNNNNNNNNNNNNNNNNNNNNNNNNNNNNNNNNNNNNNNNNNNNNNNNNNNNNNNNNNNNNNNNNNNNNNNNNNNNNNNNNNNNNNNNNNNNNNNNNNNNNNNNNNNNNNNNNNNNNNNNNNNNNNNNNNNNNNNNNNNNNNNNNNNNNNNNNNNNNNNNNNNNNNNNNNNNNNNNNNNNNNNNNNNNNNNNNNNNNNNNNNNNNNNNNNNNNNNNNNNNNNNNNNNNNNNNNNNNNNNNNNNNNNNNNNNNNNNNNNNNNNNNNNNNNNNNNNNNNNNNNNNNNNNNNNNNNNNNNNNNNNNNNNNNNNNNNNNNNNNNNNNNNNNNNNNNNNNNNNNNNNNNNNNNNNNNNNNNNNNNNNNNNNNNNNNNNNNNNNNNNNNNNNNNNNNNNNNNNNNNNNNNNNNNNNNNNNNNNNNNNNNNNNNNNNNNNNNNNNNNNNNNNNNNNNNNNNNNNNNNNNNNNNNNNNNNNNNNNNNNNNNNNNNNNNNNNNNNNNNNNNNNNNNNNNNNNNNNNNNNNNNNNNNNNNNNNNNNNNNNNNNNNNNNNNNNNNNNNNNNNNNNNNNNNNNNNNNNNNNNNNNNNNNNNNNNNNNNNNNNNNNNNNNNNNNNNNNNNNNNNNNNNNNNNNNNNNNNNNNNNNNNNNNNNNNNNNNNNNNNNNNNNNNNNNNNNNNNNNNNNNNNNNNNNNNNNNNNNNNNNNNNNNNNNNNNNNNNNNNNNNNNNNNNNNNNNNNNNNNNNNNNNNNNNNNNNNNNNNNNNNNNNNNNNNNNNNNNNNNNNNNNNNNNNNNNNNNNNNNNNNNNNNNNNNNNNNNNNNNNNNNNNNNNNNNNNNNNNNNNNNNNNNNNNNNNNNNNNNNNNNNNNNNNNNNNNNNNNNNNNNNNNNNNNNNNNNNNNNNNNNNNNNNNNNNNNNNNNNNNNNNNNNNNNNNNNNNNNNNNNNNNNNNNNNNNNNNNNNNNNNNNNNNNNNNNNNNNNNNNNNNNNNNNNNNNNNNNNNNNNNNNNNNNNNNNNNNNNNNNNNNNNNNNNNNNNNNNNNNNNNNNNNNNNNNNNNNNNNNNNNNNNNNNNNNNNNNNNNNNNNNNNNNNNNNNNNNNNNNNNNNNNNNNNNNNNNNNNNNNNNNNNNNNNNNNNNNNNNNNNNNNNNNNNNNNNNNNNNNNNNNNNNNNNNNNNNNNNNNNNNNNNNNNNNNNNNNNNNNNNNNNNNNNNNNNNNNNNNNNNNNNNNNNNNNNNNNNNNNNNNNNNNNNNNNNNNNNNNNNNNNNNNNNNNNNNNNNNNNNNNNNNNNNNNNNNNNNNNNNNNNNNNNNNNNNNNNNNNNNNNNNNNNNNNNNNNNNNNNNNNNNNNNNNNNNNNNNNNNNNNNNNNNNNNNNNNNNNNNNNNNNNNNNNNNNNNNNNNNNNNNNNNNNNNNNNNNNNNNNNNNNNNNNNNNNNNNNNNNNNNNNNNNNNNNNNNNNNNNNNNNNNNNNNNNNNNNNNNNNNNNNNNNNNNNNNNNNNNNNNNNNNNNNNNNNNNNNNNNNNNNNNNNNNNNNNNNNNNNNNNNNNNNNNNNNNNNNNNNNNNNNNNNNNNNNNNNNNNNNNNNNNNNNNNNNNNNNNNNNNNNNNNNNNNNNNNNNNNNNNNNNNNNNNNNNNNNNNNNNNNNNNNNNNNNNNNNNNNNNNNNNNNNNNNNNNNNNNNNNNNNNNNNNNNNNNNNNNNNNNNNNNNNNNNNNNNNNNNNNNNNNNNNNNNNNNNNNNNNNNNNNNNNNNNNNNNNNNNNNNNNNNNNNNNNNNNNNNNNNNNNNNNNNNNNNNNNNNNNNNNNNNNNNNNNNNNNNNNNNNNNNNNNNNNNNNNNNNNNNNNNNNNNNNNNNNNNNNNNNNNNNNNNNNNNNNNNNNNNNNNNNNNNNNNNNNNNNNNNNNNNNNNNNNNNNNNNNNNNNNNNNNNNNNNNNNNNNNNNNNNNNNNNNNNNNNNNNNNNNNNNNNNNNNNNNNNNNNNNNNNNNNNNNNNNNNNNNNNNNNNNNNNNNNNNNNNNNNNNNNNNNNNNNNNNNNNNNNNNNNNNNNNNNNNNNNNNNNNNNNNNNNNNNNNNNNNNNNNNNNNNNNNNNNNNNNNNNNNNNNNNNNNNNNNNNNNNNNNNNNNNNNNNNNNNNNNNNNNNNNNNNNNNNNNNNNNNNNNNNNNNNNNNNNNNNNNNNNNNNNNNNNNNNNNNNNNNNNNNNNNNNNNNNNNNNNNNNNNNNNNNNNNNNNNNNNNNNNNNNNNNNNNNNNNNNNNNNNNNNNNNNNNNNNNNNNNNNNNNNNNNNNNNNNNNNNNNNNNNNNNNNNNNNNNNNNNNNNNNNNNNNNNNNNNNNNNNNNNNNNNNNNNNNNNNNNNNNNNNNNNNNNNNNNNNNNNNNNNNNNNNNNNNNNNNNNNNNNNNNNNNNNNNNNNNNNNNNNNNNNNNNNNNNNNNNNNNNNNNNNNNNNNNNNNNNNNNNNNNNNNNNNNNNNNNNNNNNNNNNNNNNNNNNNNNNNNNNNNNNNNNNNNNNNNNNNNNNNNNNNNNNNNNNNNNNNNNNNNNNNNNNNNNNNNNNNNNNNNNNNNNNNNNNNNNNNNNNNNNNNNNNNNNNNNNNNNNNNNNNNNNNNNNNNNNNNNNNNNNNNNNNNNNNNNNNNNNNNNNNNNNNNNNNNNNNNNNNNNNNNNNNNNNNNNNNNNNNNNNNNNNNNNNNNNNNNNNNNNNNNNNNNNNNNNNNNNNNNNNNNNNNNNNNNNNNNNNNNNNNNNNNNNNNNNNNNNNNNNNNNNNNNNNNNNNNNNNNNNNNNNNNNNNNNNNNNNNNNNNNNNNNNNNNNNNNNNNNNNNNNNNNNNNNNNNNNNNNNNNNNNNNNNNNNNNNNNNNNNNNNNNNNNNNNNNNNNNNNNNNNNNNNNNNNNNNNNNNNNNNNNNNNNNNNNNNNNNNNNNNNNNNNNNNNNNNNNNNNNNNNNNNNNNNNNNNNNNNNNNNNNNNNNNNNNNNNNNNNNNNNNNNNNNNNNNNNNNNNNNNNNNNNNNNNNNNNNNNNNNNNNNNNNNNNNNNNNNNNNNNNNNNNNNNNNNNNNNNNNNNNNNNNNNNNNNNNNNNNNNNNNNNNNNNNNNNNNNNNNNNNNNNNNNNNNNNNNNNNNNNNNNNNNNNNNNNNNNNNNNNNNNNNNNNNNNNNNNNNNNNNNNNNNNNNNNNNNNNNNNNNNNNNNNNNNNNNNNNNNNNNNNNNNNNNNNNNNNNNNNNNNNNNNNNNNNNNNNNNNNNNNNNNNNNNNNNNNNNNNNNNNNNNNNNNNNNNNNNNNNNNNNNNNNNNNNNNNNNNNNNNNNNNNNNNNNNNNNNNNNNNNNNNNNNNNNNNNNNNNNNNNNNNNNNNNNNNNNNNNNNNNNNNNNNNNNNNNNNNNNNNNNNNNNNNNNNNNNNNNNNNNNNNNNNNNNNNNNNNNNNNNNNNNNNNNNNNNNNNNNNNNNNNNNNNNNNNNNNNNNNNNNNNNNNNNNNNNNNNNNNNNNNNNNNNNNNNNNNNNNNNNNNNNNNNNNNNNNNNNNNNNNNNNNNNNNNNNNNNNNNNNNNNNNNNNNNNNNNNNNNNNNNNNNNNNNNNNNNNNNNNNNNNNNNNNNNNNNNNNNNNNNNNNNNNNNNNNNNNNNNNNNNNNNNNNNNNNNNNNNNNNNNNNNNNNNNNNNNNNNNNNNNNNNNNNNNNNNNNNNNNNNNNNNNNNNNNNNNNNNNNNNNNNNNNNNNNNNNNNNNNNNNNNNNNNNNNNNNNNNNNNNNNNNNNNNNNNNNNNNNNNNNNNNNNNNNNNNNNNNNNNNNNNNNNNNNNNNNNNNNNNNNNNNNNNNNNNNNNNNNNNNNNNNNNNNNNNNNNNNNNNNNNNNNNNNNNNNNNNNNNNNNNNNNNNNNNNNNNNNNNNNNNNNNNNNNNNNNNNNNNNNNNNNNNNNNNNNNNNNNNNNNNNNNNNNNNNNNNNNNNNNNNNNNNNNNNNNNNNNNNNNNNNNNNNNNNNNNNNNNNNNNNNNNNNNNNNNNNNNNNNNNNNNNNNNNNNNNNNNNNNNNNNNNNNNNNNNNNNNNNNNNNNNNNNNNNNNNNNNNNNNNNNNNNNNNNNNNNNNNNNNNNNNNNNNNNNNNNNNNNNNNNNNNNNNNNNNNNNNNNNNNNNNNNNNNNNNNNNNNNNNNNNNNNNNNNNNNNNNNNNNNNNNNNNNNNNNNNNNNNNNNNNNNNNNNNNNNNNNNNNNNNNNNNNNNNNNNNNNNNNNNNNNNNNNNNNNNNNNNNNNNNNNNNNNNNNNNNNNNNNNNNNNNNNNNNNNNNNNNNNNNNNNNNNNNNNNNNNNNNNNNNNNNNNNNNNNNNNNNNNNNNNNNNNNNNNNNNNNNNNNNNNNNNNNNNNNNNNNNNNNNNNNNNNNNNNNNNNNNNNNNNNNNNNNNNNNNNNNNNNNNNNNNNNNNNNNNNNNNNNNNNNNNNNNNNNNNNNNNNNNNNNNNNNNNNNNNNNNNNNNNNNNNNNNNNNNNNNNNNNNNNNNNNNNNNNNNNNNNNNNNNNNNNNNNNNNNNNNNNNNNNNNNNNNNNNNNNNNNNNNNNNNNNNNNNNNNNNNNNNNNNNNNNNNNNNNNNNNNNNNNNNNNNNNNNNNNNNNNNNNNNNNNNNNNNNNNNNNNNNNNNNNNNNNNNNNNNNNNNNNNNNNNNNNNNNNNNNNNNNNNNNNNNNNNNNNNNNNNNNNNNNNNNNNNNNNNNNNNNNNNNNNNNNNNNNNNNNNNNNNNNNNNNNNNNNNNNNNNNNNNNNNNNNNNNNNNNNNNNNNNNNNNNNNNNNNNNNNNNNNNNNNNNNNNNNNNNNNNNNNNNNNNNNNNNNNNNNNNNNNNNNNNNNNNNNNNNNNNNNNNNNNNNNNNNNNNNNNNNNNNNNNNNNNNNNNNNNNNNNNNNNNNNNNNNNNNNNNNNNNNNNNNNNNNNNNNNNNNNNNNNNNNNNNNNNNNNNNNNNNNNNNNNNNNNNNNNNNNNNNNNNNNNNNNNNNNNNNNNNNNNNNNNNNNNNNNNNNNNNNNNNNNNNNNNNNNNNNNNNNNNNNNNNNNNNNNNNNNNNNNNNNNNNNNNNNNNNNNNNNNNNNNNNNNNNNNNNNNNNNNNNNNNNNNNNNNNNNNNNNNNNNNNNNNNNNNNNNNNNNNNNNNNNNNNNNNNNNNNNNNNNNNNNNNNNNNNNNNNNNNNNNNNNNNNNNNNNNNNNNNNNNNNNNNNNNNNNNNNNNNNNNNNNNNNNNNNNNNNNNNNNNNNNNNNNNNNNNNNNNNNNNNNNNNNNNNNNNNNNNNNNNNNNNNNNNNNNNNNNNNNNNNNNNNNNNNNNNNNNNNNNNNNNNNNNNNNNNNNNNNNNNNNNNNNNNNNNNNNNNNNNNNNNNNNNNNNNNNNNNNNNNNNNNNNNNNNNNNNNNNNNNNNNNNNNNNNNNNNNNNNNNNNNNNNNNNNNNNNNNNNNNNNNNNNNNNNNNNNNNNNNNNNNNNNNNNNNNNNNNNNNNNNNNNNNNNNNNNNNNNNNNNNNNNNNNNNNNNNNNNNNNNNNNNNNNNNNNNNNNNNNNNNNNNNNNNNNNNNNNNNNNNNNNNNNNNNNNNNNNNNNNNNNNNNNNNNNNNNNNNNNNNNNNNNNNNNNNNNNNNNNNNNNNNNNNNNNNNNNNNNNNNNNNNNNNNNNNNNNNNNNNNNNNNNNNNNNNNNNNNNNNNNNNNNNNNNNNNNNNNNNNNNNNNNNNNNNNNNNNNNNNNNNNNNNNNNNNNNNNNNNNNNNNNNNNNNNNNNNNNNNNNNNNNNNNNNNNNNNNNNNNNNNNNNNNNNNNNNNNNNNNNNNNNNNNNNNNNNNNNNNNNNNNNNNNNNNNNNNNNNNNNNNNNNNNNNNNNNNNNNNNNNNNNNNNNNNNNNNNNNNNNNNNNNNNNNNNNNNNNNNNNNNNNNNNNNNNNNNNNNNNNNNNNNNNNNNNNNNNNNNNNNNNNNNNNNNNNNNNNNNNNNNNNNNNNNNNNNNNNNNNNNNNNNNNNNNNNNNNNNNNNNNNNNNNNNNNNNNNNNNNNNNNNNNNNNNNNNNNNNNNNNNNNNNNNNNNNNNNNNNNNNNNNNNNNNNNNNNNNNNNNNNNNNNNNNNNNNNNNNNNNNNNNNNNNNNNNNNNNNNNNNNNNNNNNNNNNNNNNNNNNNNNNNNNNNNNNNNNNNNNNNNNNNNNNNNNNNNNNNNNNNNNNNNNNNNNNNNNNNNNNNNNNNNNNNNNNNNNNNNNNNNNNNNNNNNNNNNNNNNNNNNNNNNNNNNNNNNNNNNNNNNNNNNNNNNNNNNNNNNNNNNNNNNNNNNNNNNNNNNNNNNNNNNNNNNNNNNNNNNNNNNNNNNNNNNNNNNNNNNNNNNNNNNNNNNNNNNNNNNNNNNNNNNNNNNNNNNNNNNNNNNNNNNNNNNNNNNNNNNNNNNNNNNNNNNNNNNNNNNNNNNNNNNNNNNNNNNNNNNNNNNNNNNNNNNNNNNNNNNNNNNNNNNNNNNNNNNNNNNNNNNNNNNNNNNNNNNNNNNNNNNNNNNNNNNNNNNNNNNNNNNNNNNNNNNNNNNNNNNNNNNNNNNNNNNNNNNNNNNNNNNNNNNNNNNNNNNNNNNNNNNNNNNNNNNNNNNNNNNNNNNNNNNNNNNNNNNNNNNNNNNNNNNNNNNNNNNNNNNNNNNNNNNNNNNNNNNNNNNNNNNNNNNNNNNNNNNNNNNNNNNNNNNNNNNNNNNNNNNNNNNNNNNNNNNNNNNNNNNNNNNNNNNNNNNNNNNNNNNNNNNNNNNNNNNNNNNNNNNNNNNNNNNNNNNNNNNNNNNNNNNNNNNNNNNNNNNNNNNNNNNNNNNNNNNNNNNNNNNNNNNNNNNNNNNNNNNNNNNNNNNNNNNNNNNNNNNNNNNNNNNNNNNNNNNNNNNNNNNNNNNNNNNNNNNNNNNNNNNNNNNNNNNNNNNNNNNNNNNNNNNNNNNNNNNNNNNNNNNNNNNNNNNNNNNNNNNNNNNNNNNNNNNNNNNNNNNNNNNNNNNNNNNNNNNNNNNNNNNNNNNNNNNNNNNNNNNNNNNNNNNNNNNNNNNNNNNNNNNNNNNNNNNNNNNNNNNNNNNNNNNNNNNNNNNNNNNNNNNNNNNNNNNNNNNNNNNNNNNNNNNNNNNNNNNNNNNNNNNNNNNNNNNNNNNNNNNNNNNNNNNNNNNNNNNNNNNNNNNNNNNNNNNNNNNNNNNNNNNNNNNNNNNNNNNNNNNNNNNNNNNNNNNNNNNNNNNNNNNNNNNNNNNNNNNNNNNNNNNNNNNNNNNNNNNNNNNNNNNNNNNNNNNNNNNNNNNNNNNNNNNNNNNNNNNNNNNNNNNNNNNNNNNNNNNNNNNNNNNNNNNNNNNNNNNNNNNNNNNNNNNNNNNNNNNNNNNNNNNNNNNNNNNNNNNNNNNNNNNNNNNNNNNNNNNNNNNNNNNNNNNNNNNNNNNNNNNNNNNNNNNNNNNNNNNNNNNNNNNNNNNNNNNNNNNNNNNNNNNNNNNNNNNNNNNNNNNNNNNNNNNNNNNNNNNNNNNNNNNNNNNNNNNNNNNNNNNNNNNNNNNNNNNNNNNNNNNNNNNNNNNNNNNNNNNNNNNNNNNNNNNNNNNNNNNNNNNNNNNNNNNNNNNNNNNNNNNNNNNNNNNNNNNNNNNNNNNNNNNNNNNNNNNNNNNNNNNNNNNNNNNNNNNNNNNNNNNNNNNNNNNNNNNNNNNNNNNNNNNNNNNNNNNNNNNNNNNNNNNNNNNNNNNNNNNNNNNNNNNNNNNNNNNNNNNNNNNNNNNNNNNNNNNNNNNNNNNNNNNNNNNNNNNNNNNNNNNNNNNNNNNNNNNNNNNNNNNNNNNNNNNNNNNNNNNNNNNNNNNNNNNNNNNNNNNNNNNNNNNNNNNNNNNNNNNNNNNNNNNNNNNNNNNNNNNNNNNNNNNNNNNNNNNNNNNNNNNNNNNNNNNNNNNNNNNNNNNNNNNNNNNNNNNNNNNNNNNNNNNNNNNNNNNNNNNNNNNNNNNNNNNNNNNNNNNNNNNNNNNNNNNNNNNNNNNNNNNNNNNNNNNNNNNNNNNNNNNNNNNNNNNNNNNNNNNNNNNNNNNNNNNNNNNNNNNNNNNNNNNNNNNNNNNNNNNNNNNNNNNNNNNNNNNNNNNNNNNNNNNNNNNNNNNNNNNNNNNNNNNNNNNNNNNNNNNNNNNNNNNNNNNNNNNNNNNNNNNNNNNNNNNNNNNNNNNNNNNNNNNNNNNNNNNNNNNNNNNNNNNNNNNNNNNNNNNNNNNNNNNNNNNNNNNNNNNNNNNNNNNNNNNNNNNNNNNNNNNNNNNNNNNNNNNNNNNNNNNNNNNNNNNNNNNNNNNNNNNNNNNNNNNNNNNNNNNNNNNNNNNNNNNNNNNNNNNNNNNNNNNNNNNNNNNNNNNNNNNNNNNNNNNNNNNNNNNNNNNNNNNNNNNNNNNNNNNNNNNNNNNNNNNNNNNNNNNNNNNNNNNNNNNNNNNNNNNNNNNNNNNNNNNNNNNNNNNNNNNNNNNNNNNNNNNNNNNNNNNNNNNNNNNNNNNNNNNNNNNNNNNNNNNNNNNNNNNNNNNNNNNNNNNNNNNNNNNNNNNNNNNNNNNNNNNNNNNNNNNNNNNNNNNNNNNNNNNNNNNNNNNNNNNNNNNNNNNNNNNNNNNNNNNNNNNNNNNNNNNNNNNNNNNNNNNNNNNNNNNNNNNNNNNNNNNNNNNNNNNNNNNNNNNNNNNNNNNNNNNNNNNNNNNNNNNNNNNNNNNNNNNNNNNNNNNNNNNNNNNNNNNNNNNNNNNNNNNNNNNNNNNNNNNNNNNNNNNNNNNNNNNNNNNNNNNNNNNNNNNNNNNNNNNNNNNNNNNNNNNNNNNNNNNNNNNNNNNNNNNNNNNNNNNNNNNNNNNNNNNNNNNNNNNNNNNNNNNNNNNNNNNNNNNNNNNNNNNNNNNNNNNNNNNNNNNNNNNNNNNNNNNNNNNNNNNNNNNNNNNNNNNNNNNNNNNNNNNNNNNNNNNNNNNNNNNNNNNNNNNNNNNNNNNNNNNNNNNNNNNNNNNNNNNNNNNNNNNNNNNNNNNNNNNNNNNNNNNNNNNNNNNNNNNNNNNNNNNNNNNNNNNNNNNNNNNNNNNNNNNNNNNNNNNNNNNNNNNNNNNNNNNNNNNNNNNNNNNNNNNNNNNNNNNNNNNNNNNNNNNNNNNNNNNNNNNNNNNNNNNNNNNNNNNNNNNNNNNNNNNNNNNNNNNNNNNNNNNNNNNNNNNNNNNNNNNNNNNNNNNNNNNNNNNNNNNNNNNNNNNNNNNNNNNNNNNNNNNNNNNNNNNNNNNNNNNNNNNNNNNNNNNNNNNNNNNNNNNNNNNNNNNNNNNNNNNNNNNNNNNNNNNNNNNNNNNNNNNNNNNNNNNNNNNNNNNNNNNNNNNNNNNNNNNNNNNNNNNNNNNNNNNNNNNNNNNNNNNNNNNNNNNNNNNNNNNNNNNNNNNNNNNNNNNNNNNNNNNNNNNNNNNNNNNNNNNNNNNNNNNNNNNNNNNNNNNNNNNNNNNNNNNNNNNNNNNNNNNNNNNNNNNNNNNNNNNNNNNNNNNNNNNNNNNNNNNNNNNNNNNNNNNNNNNNNNNNNNNNNNNNNNNNNNNNNNNNNNNNNNNNNNNNNNNNNNNNNNNNNNNNNNNNNNNNNNNNNNNNNNNNNNNNNNNNNNNNNNNNNNNNNNNNNNNNNNNNNNNNNNNNNNNNNNNNNNNNNNNNNNNNNNNNNNNNNNNNNNNNNNNNNNNNNNNNNNNNNNNNNNNNNNNNNNNNNNNNNNNNNNNNNNNNNNNNNNNNNNNNNNNNNNNNNNNNNNNNNNNNNNNNNNNNNNNNNNNNNNNNNNNNNNNNNNNNNNNNNNNNNNNNNNNNNNNNNNNNNNNNNNNNNNNNNNNNNNNNNNNNNNNNNNNNNNNNNNNNNNNNNNNNNNNNNNNNNNNNNNNNNNNNNNNNNNNNNNNNNNNNNNNNNNNNNNNNNNNNNNNNNNNNNNNNNNNNNNNNNNNNNNNNNNNNNNNNNNNNNNNNNNNNNNNNNNNNNNNNNNNNNNNNNNNNNNNNNNNNNNNNNNNNNNNNNNNNNNNNNNNNNNNNNNNNNNNNNNNNNNNNNNNNNNNNNNNNNNNNNNNNNNNNNNNNNNNNNNNNNNNNNNNNNNNNNNNNNNNNNNNNNNNNNNNNNNNNNNNNNNNNNNNNNNNNNNNNNNNNNNNNNNNNNNNNNNNNNNNNNNNNNNNNNNNNNNNNNNNNNNNNNNNNNNNNNNNNNNNNNNNNNNNNNNNNNNNNNNNNNNNNNNNNNNNNNNNNNNNNNNNNNNNNNNNNNNNNNNNNNNNNNNNNNNNNNNNNNNNNNNNNNNNNNNNNNNNNNNNNNNNNNNNNNNNNNNNNNNNNNNNNNNNNNNNNNNNNNNNNNNNNNNNNNNNNNNNNNNNNNNNNNNNNNNNNNNNNNNNNNNNNNNNNNNNNNNNNNNNNNNNNNNNNNNNNNNNNNNNNNNNNNNNNNNNNNNNNNNNNNNNNNNNNNNNNNNNNNNNNNNNNNNNNNNNNNNNNNNNNNNNNNNNNNNNNNNNNNNNNNNNNNNNNNNNNNNNNNNNNNNNNNNNNNNNNNNNNNNNNNNNNNNNNNNNNNNNNNNNNNNNNNNNNNNNNNNNNNNNNNNNNNNNNNNNNNNNNNNNNNNNNNNNNNNNNNNNNNNNNNNNNNNNNNNNNNNNNNNNNNNNNNNNNNNNNNNNNNNNNNNNNNNNNNNNNNNNNNNNNNNNNNNNNNNNNNNNNNNNNNNNNNNNNNNNNNNNNNNNNNNNNNNNNNNNNNNNNNNNNNNNNNNNNNNNNNNNNNNNNNNNNNNNNNNNNNNNNNNNNNNNNNNNNNNNNNNNNNNNNNNNNNNNNNNNNNNNNNNNNNNNNNNNNNNNNNNNNNNNNNNNNNNNNNNNNNNNNNNNNNNNNNNNNNNNNNNNNNNNNNNNNNNNNNNNNNNNNNNNNNNNNNNNNNNNNNNNNNNNNNNNNNNNNNNNNNNNNNNNNNNNNNNNNNNNNNNNNNNNNNNNNNNNNNNNNNNNNNNNNNNNNNNNNNNNNNNNNNNNNNNNNNNNNNNNNNNNNNNNNNNNNNNNNNNNNNNNNNNNNNNNNNNNNNNNNNNNNNNNNNNNNNNNNNNNNNNNNNNNNNNNNNNNNNNNNNNNNNNNNNNNNNNNNNNNNNNNNNNNNNNNNNNNNNNNNNNNNNNNNNNNNNNNNNNNNNNNNNNNNNNNNNNNNNNNNNNNNNNNNNNNNNNNNNNNNNNNNNNNNNNNNNNNNNNNNNNNNNNNNNNNNNNNNNNNNNNNNNNNNNNNNNNNNNNNNNNNNNNNNNNNNNNNNNNNNNNNNNNNNNNNNNNNNNNNNNNNNNNNNNNNNNNNNNNNNNNNNNNNNNNNNNNNNNNNNNNNNNNNNNNNNNNNNNNNNNNNNNNNNNNNNNNNNNNNNNNNNNNNNNNNNNNNNNNNNNNNNNNNNNNNNNNNNNNNNNNNNNNNNNNNNNNNNNNNNNNNNNNNNNNNNNNNNNNNNNNNNNNNNNNNNNNNNNNNNNNNNNNNNNNNNNNNNNNNNNNNNNNNNNNNNNNNNNNNNNNNNNNNNNNNNNNNNNNNNNNNNNNNNNNNNNNNNNNNNNNNNNNNNNNNNNNNNNNNNNNNNNNNNNNNNNNNNNNNNNNNNNNNNNNNNNNNNNNNNNNNNNNNNNNNNNNNNNNNNNNNNNNNNNNNNNNNNNNNNNNNNNNNNNNNNNNNNNNNNNNNNNNNNNNNNNNNNNNNNNNNNNNNNNNNNNNNNNNNNNNNNNNNNNNNNNNNNNNNNNNNNNNNNNNNNNNNNNNNNNNNNNNNNNNNNNNNNNNNNNNNNNNNNNNNNNNNNNNNNNNNNNNNNNNNNNNNNNNNNNNNNNNNNNNNNNNNNNNNNNNNNNNNNNNNNNNNNNNNNNNNNNNNNNNNNNNNNNNNNNNNNNNNNNNNNNNNNNNNNNNNNNNNNNNNNNNNNNNNNNNNNNNNNNNNNNNNNNNNNNNNNNNNNNNNNNNNNNNNNNNNNNNNNNNNNNNNNNNNNNNNNNNNNNNNNNNNNNNNNNNNNNNNNNNNNNNNNNNNNNNNNNNNNNNNNNNNNNNNNNNNNNNNNNNNNNNNNNNNNNNNNNNNNNNNNNNNNNNNNNNNNNNNNNNNNNNNNNNNNNNNNNNNNNNNNNNNNNNNNNNNNNNNNNNNNNNNNNNNNNNNNNNNNNNNNNNNNNNNNNNNNNNNNNNNNNNNNNNNNNNNNNNNNNNNNNNNNNNNNNNNNNNNNNNNNNNNNNNNNNNNNNNNNNNNNNNNNNNNNNNNNNNNNNNNNNNNNNNNNNNNNNNNNNNNNNNNNNNNNNNNNNNNNNNNNNNNNNNNNNNNNNNNNNNNNNNNNNNNNNNNNNNNNNNNNNNNNNNNNNNNNNNNNNNNNNNNNNNNNNNNNNNNNNNNNNNNNNNNNNNNNNNNNNNNNNNNNNNNNNNNNNNNNNNNNNNNNNNNNNNNNNNNNNNNNNNNNNNNNNNNNNNNNNNNNNNNNNNNNNNNNNNNNNNNNNNNNNNNNNNNNNNNNNNNNNNNNNNNNNNNNNNNNNNNNNNNNNNNNNNNNNNNNNNNNNNNNNNNNNNNNNNNNNNNNNNNNNNNNNNNNNNNNNNNNNNNNNNNNNNNNNNNNNNNNNNNNNNNNNNNNNNNNNNNNNNNNNNNNNNNNNNNNNNNNNNNNNNNNNNNNNNNNNNNNNNNNNNNNNNNNNNNNNNNNNNNNNNNNNNNNNNNNNNNNNNNNNNNNNNNNNNNNNNNNNNNNNNNNNNNNNNNNNNNNNNNNNNNNNNNNNNNNNNNNNNNNNNNNNNNNNNNNNNNNNNNNNNNNNNNNNNNNNNNNNNNNNNNNNNNNNNNNNNNNNNNNNNNNNNNNNNNNNNNNNNNNNNNNNNNNNNNNNNNNNNNNNNNNNNNNNNNNNNNNNNNNNNNNNNNNNNNNNNNNNNNNNNNNNNNNNNNNNNNNNNNNNNNNNNNNNNNNNNNNNNNNNNNNNNNNNNNNNNNNNNNNNNNNNNNNNNNNNNNNNNNNNNNNNNNNNNNNNNNNNNNNNNNNNNNNNNNNNNNNNNNNNNNNNNNNNNNNNNNNNNNNNNNNNNNNNNNNNNNNNNNNNNNNNNNNNNNNNNNNNNNNNNNNNNNNNNNNNNNNNNNNNNNNNNNNNNNNNNNNNNNNNNNNNNNNNNNNNNNNNNNNNNNNNNNNNNNNNNNNNNNNNNNNNNNNNNNNNNNNNNNNNNNNNNNNNNNNNNNNNNNNNNNNNNNNNNNNNNNNNNNNNNNNNNNNNNNNNNNNNNNNNNNNNNNNNNNNNNNNNNNNNNNNNNNNNNNNNNNNNNNNNNNNNNNNNNNNNNNNNNNNNNNNNNNNNNNNNNNNNNNNNNNNNNNNNNNNNNNNNNNNNNNNNNNNNNNNNNNNNNNNNNNNNNNNNNNNNNNNNNNNNNNNNNNNNNNNNNNNNNNNNNNNNNNNNNNNNNNNNNNNNNNNNNNNNNNNNNNNNNNNNNNNNNNNNNNNNNNNNNNNNNNNNNNNNNNNNNNNNNNNNNNNNNNNNNNNNNNNNNNNNNNNNNNNNNNNNNNNNNNNNNNNNNNNNNNNNNNNNNNNNNNNNNNNNNNNNNNNNNNNNNNNNNNNNNNNNNNNNNNNNNNNNNNNNNNNNNNNNNNNNNNNNNNNNNNNNNNNNNNNNNNNNNNNNNNNNNNNNNNNNNNNNNNNNNNNNNNNNNNNNNNNNNNNNNNNNNNNNNNNNNNNNNNNNNNNNNNNNNNNNNNNNNNNNNNNNNNNNNNNNNNNNNNNNNNNNNNNNNNNNNNNNNNNNNNNNNNNNNNNNNNNNNNNNNNNNNNNNNNNNNNNNNNNNNNNNNNNNNNNNNNNNNNNNNNNNNNNNNNNNNNNNNNNNNNNNNNNNNNNNNNNNNNNNNNNNNNNNNNNNNNNNNNNNNNNNNNNNNNNNNNNNNNNNNNNNNNNNNNNNNNNNNNNNNNNNNNNNNNNNNNNNNNNNNNNNNNNNNNNNNNNNNNNNNNNNNNNNNNNNNNNNNNNNNNNNNNNNNNNNNNNNNNNNNNNNNNNNNNNNNNNNNNNNNNNNNNNNNNNNNNNNNNNNNNNNNNNNNNNNNNNNNNNNNNNNNNNNNNNNNNNNNNNNNNNNNNNNNNNNNNNNNNNNNNNNNNNNNNNNNNNNNNNNNNNNNNNNNNNNNNNNNNNNNNNNNNNNNNNNNNNNNNNNNNNNNNNNNNNNNNNNNNNNNNNNNNNNNNNNNNNNNNNNNNNNNNNNNNNNNNNNNNNNNNNNNNNNNNNNNNNNNNNNNNNNNNNNNNNNNNNNNNNNNNNNNNNNNNNNNNNNNNNNNNNNNNNNNNNNNNNNNNNNNNNNNNNNNNNNNNNNNNNNNNNNNNNNNNNNNNNNNNNNNNNNNNNNNNNNNNNNNNNNNNNNNNNNNNNNNNNNNNNNNNNNNNNNNNNNNNNNNNNNNNNNNNNNNNNNNNNNNNNNNNNNNNNNNNNNNNNNNNNNNNNNNNNNNNNNNNNNNNNNNNNNNNNNNNNNNNNNNNNNNNNNNNNNNNNNNNNNNNNNNNNNNNNNNNNNNNNNNNNNNNNNNNNNNNNNNNNNNNNNNNNNNNNNNNNNNNNNNNNNNNNNNNNNNNNNNNNNNNNNNNNNNNNNNNNNNNNNNNNNNNNNNNNNNNNNNNNNNNNNNNNNNNNNNNNNNNNNNNNNNNNNNNNNNNNNNNNNNNNNNNNNNNNNNNNNNNNNNNNNNNNNNNNNNNNNNNNNNNNNNNNNNNNNNNNNNNNNNNNNNNNNNNNNNNNNNNNNNNNNNNNNNNNNNNNNNNNNNNNNNNNNNNNNNNNNNNNNNNNNNNNNNNNNNNNNNNNNNNNNNNNNNNNNNNNNNNNNNNNNNNNNNNNNNNNNNNNNNNNNNNNNNNNNNNNNNNNNNNNNNNNNNNNNNNNNNNNNNNNNNNNNNNNNNNNNNNNNNNNNNNNNNNNNNNNNNNNNNNNNNNNNNNNNNNNNNNNNNNNNNNNNNNNNNNNNNNNNNNNNNNNNNNNNNNNNNNNNNNNNNNNNNNNNNNNNNNNNNNNNNNNNNNNNNNNNNNNNNNNNNNNNNNNNNNNNNNNNNNNNNNNNNNNNNNNNNNNNNNNNNNNNNNNNNNNNNNNNNNNNNNNNNNNNNNNNNNNNNNNNNNNNNNNNNNNNNNNNNNNNNNNNNNNNNNNNNNNNNNNNNNNNNNNNNNNNNNNNNNNNNNNNNNNNNNNNNNNNNNNNNNNNNNNNNNNNNNNNNNNNNNNNNNNNNNNNNNNNNNNNNNNNNNNNNNNNNNNNNNNNNNNNNNNNNNNNNNNNNNNNNNNNNNNNNNNNNNNNNNNNNNNNNNNNNNNNNNNNNNNNNNNNNNNNNNNNNNNNNNNNNNNNNNNNNNNNNNNNNNNNNNNNNNNNNNNNNNNNNNNNNNNNNNNNNNNNNNNNNNNNNNNNNNNNNNNNNNNNNNNNNNNNNNNNNNNNNNNNNNNNNNNNNNNNNNNNNNNNNNNNNNNNNNNNNNNNNNNNNNNNNNNNNNNNNNNNNNNNNNNNNNNNNNNNNNNNNNNNNNNNNNNNNNNNNNNNNNNNNNNNNNNNNNNNNNNNNNNNNNNNNNNNNNNNNNNNNNNNNNNNNNNNNNNNNNNNNNNNNNNNNNNNNNNNNNNNNNNNNNNNNNNNNNNNNNNNNNNNNNNNNNNNNNNNNNNNNNNNNNNNNNNNNNNNNNNNNNNNNNNNNNNNNNNNNNNNNNNNNNNNNNNNNNNNNNNNNNNNNNNNNNNNNNNNNNNNNNNNNNNNNNNNNNNNNNNNNNNNNNNNNNNNNNNNNNNNNNNNNNNNNNNNNNNNNNNNNNNNNNNNNNNNNNNNNNNNNNNNNNNNNNNNNNNNNNNNNNNNNNNNNNNNNNNNNNNNNNNNNNNNNNNNNNNNNNNNNNNNNNNNNNNNNNNNNNNNNNNNNNNNNNNNNNNNNNNNNNNNNNNNNNNNNNNNNNNNNNNNNNNNNNNNNNNNNNNNNNNNNNNNNNNNNNNNNNNNNNNNNNNNNNNNNNNNNNNNNNNNNNNNNNNNNNNNNNNNNNNNNNNNNNNNNNNNNNNNNNNNNNNNNNNNNNNNNNNNNNNNNNNNNNNNNNNNNNNNNNNNNNNNNNNNNNNNNNNNNNNNNNNNNNNNNNNNNNNNNNNNNNNNNNNNNNNNNNNNNNNNNNNNNNNNNNNNNNNNNNNNNNNNNNNNNNNNNNNNNNNNNNNNNNNNNNNNNNNNNNNNNNNNNNNNNNNNNNNNNNNNNNNNNNNNNNNNNNNNNNNNNNNNNNNNNNNNNNNNNNNNNNNNNNNNNNNNNNNGAATTCTCCAACCCCAGGTGAGGATCTGACTACCTGGAACAGAACCCCGCTCTTCCAGGTGAGAATATGACAGAATAAAGCAGCACCCTGCACCCCCAGTTGAGCATCTGACAGCCTGGGGCAGCACCCACACTCCCAGGTGAGCATCTGACAGCCTGGAGCAGCACCCACACCCCCAGGTGTGCATCTGACAGCCTGAAACAGCACCCTCCACCACCAGATGAGCATCTGACAACCAGAACCTGCACCACACACCCCAAGGTGGGCATCCGATGGCATGGAACAGCACCCCCACTCACAGGTGATGTGACTGCGTGGAACAGCACATCCCCTCAGGTGAGCATCTGACAGCATAAAACAGCACCCCACAACCCCAGGTGATCATTTGCCAGCCAGGAACGGCAACCCACATCCCCAGGTAAGTGTCTGACAGCCTAGAGCGGCACCTGCACACTTAGGTAAGAATCTGAAAGCCTGGATCAACACTCGAACCTTCAGGTGAGCATCTGACAGCCTGGAGCAGCAGTGCCCACCCCTGGGTGAGGATGCTCACCTGAGGTTGGGAGTGCCATTCCAGGCTGCCAGATCCTCACCTGGGGATGGAAGGTGCCATTGTAGGTTTTTGGATGTTCGCATGGGGGTGAAGGGTGGTGTTCCGGGTTATCAGATGCTCACCTGGGGACGCGTGGAAAACCATGCCCACCACAAGGTGAGCATATGACAGCCCGGAACAACACCCTCCACCCCCAGGTGAGCATCTGACAGCCTGGAGCAGAACCCCACAACTTCAAATAAGAATTTGATAAGTGGGGAAAAGCTCCCCGCCCTCAGGTGAGTGTCTGACAGCCTGGAACAGCACCCCACAACTGCAGGTGAGCATCTGATAGCCTGGATAGGCACTCCACACAGCCAGGTGAGCAGCTGAAAGCCTGGAATGGTAC	C	.	NearReferenceGap	SVTYPE=DEL;END=2685161;SVLEN=-50941	GT:AD:DP	0/1:33,14:47
1	2684470	pbsv.INS.155	A	AGCAGCACCCACACCCCCAGGTGAGCATCTGACAGCCTGGGGCGGCGCCCACAGCCCCAGGTGAGCATCTGACAGCCCGGAGCAGCGTCCACACCCCCAGGTGAGCATCTGGCAGCCTGGAGCAGCACCCACACCCCCAGGTGAGCATCTGACTGCCTGGAGCAGCACCCACACCCCCAGGTGAGCATCTGACAGCCTGGAGCAGCGCCCACACACCGAGGTGAGCATCTGACAGCCTGGAGCAGCGCCCACACCCCCAGGTGAGCATCTGACAGCGTGGAGCAGCGCCCACACCCCCAGGTGGGCATCTGACAGCCTGGAGCAGGCGCCCACAATCCCAGGTTAGCATCTGACAGCCTGGAGCAGCACCCACACCCCCAGTTGAGTAGCTGACATCCTGGAGCTGCACCCATACCCCCAGGTGAGATCTGACAGCCTGGGGCAGCACCCACACCCCCAGGTGAGCATCTGGCAACCTGGAACAGCATCTACAGCCCCAGGTGACCATCTGACAGCCTGAAGCAGCACCCACACCCCCAGGTGAGCATGTGACCACATGGAATGTCATCCTCACCTCCAGGTGAGCATCGGACAGCCTGGAACAGAATTCTCAAGCCCCAGGTGAGGATCTGACAACCTGGAACAGAACCCCACTCTTCCAGGTGAGAATCTGACAGCATAAAACAGCACCCTGCACCCCCAGGTGAGCATCTGACAGCCTGAAACAGCACCCTCCACCTTCAGGTGAGAATATGACAGCCTGAAACAGCACCCCGCACCCAGGCAAAAATCTGACAGCATGGAACAAGACTACTGCCCCCAGGTGAGCATTTGACAGCCTGGGAAAGCACCCTCTACCCACACGTGAGCATCTGACAGCCTGGAAACACCCCCACTGCTTCCAGGTGAACATCTGATAGCCTGGAACAGAACCCCAGGCCTCCCAGTAAGCATCTGAAAGCAAGGAACAGCACTCTCACCCCCAGGGGAGCATCTGACAACCTAGAACAGCACCCTCACCCCGAGGTGGGCATCTGGCAGCATAAAACAGCACCCCTACTGGCAGATGAGCATATGACAGCCTGGAACAGCACCCACACCCGCTGGCGAGAATCTGACAGCCTGGAGCAACACCCACACCCCCAGGTGAGCATCTGACAGCCTGGAGCAGCGCCCACACCCCCAGGTGAGCATCTTACAGCCTGGAGCAGCGCCCACACCCCCAGGTGAGCATCTGACAGCCTGGAGCAGCACCCACACTCCCAGGTGAGTATCTGACAGCCTGGAGTAGCACCCACACCCCCAGGTGAGCATCTGACAGCCTGGAACAGCATCCACTCCCCCAGGTGAGCATCTGACCACATTGAATGGCATCCTCACCTCCAGGTGAGCATCTGACAGCCTGGAACCGCACCCACACCCCCAGGCGAGCATCTGACAGCCTGGAGCAGCACCCACACCCCCAGGTGAGCATCTGACAGCCTGGAGCAGCACCCACACCCCCAGGGGAGCATCTGACCGCATGGAATGTCATCCTCACTTCCAGGTGAGCATCCGACAGCCTGGAGCAGCACCCACACCCCCAGGTGAGCATCTGACCGCATGGAATGGCATCCTCACCTCCAGGTGAGCATCCGACAGCCTGGAACAGAATTCTCCAACCACAGGTGAGGATCTGACAGCCTGGAACAGAACCCCACTCTTCCAGGTGAGAATCTGACGCATAAAACAGCACCCTGCAACCCCAGGTGAGCATCTGACAGTCTGGAACAGCATCCACACCCCCAGGCGAGCATCTGACTGTATGGAATGACATCCTCACATCCAGGTGAGCATCCGACAGCGTGGAACAGAATTCTCCAACCCCAGGTGAGGATCTGACTACCTGGAACAGAACCCCGCTCTTCCAGGTGAGAATATGACAGAATAAAGCAGCACCCTGCACCCCCAGTTGAGCATCTGACAGCCTGGGGCAGCACCCACACTCCCAGGTGAGCATCTGACAGCCTGGAGCAGCACCCACACCCCCAGGTGTGCATCTGACAGCCTGAAACAGCACCCTCCACCACCAGATGAGCATCTGACAACCAGAACCTGCACCACACACCCCAAGGTGGGCATCCGATGGCATGGAACAGCACCCCCACTCACAGGTGATGTGACTGCGTGGAACAGCACGTCCCCTCAGGTGAGCATCTGACAGCATAAAACAGCACCCCACAACCCCAGGTGATCATTTGCCAGCCAGGAACGGCAACCCACATCCCCAGGTAAGTGTCTGACAGCCTAGAGCGGCACCTGCACACTTAGGTAAGAATCTGAAAGCCTGGATCAACACTCGAACCTTCAGGTGAGCATCTGACAGCCTGGAGCAGCAGTGCCCACCCCTGGGTGAGGATGCTCACCTGAGGTTGGGAGTGCCATTCCAGGCTGCCAGATCCTCACCTGGGGATGGAAGGTGCCATTGTAGGTTTTTGGATGTTCGCATGGGGGTGAAGGGTGGTGTTCCGGGTTATCAGATGCTCACCTGGGGACGCGTGGAAAACCATGCCCACCACAAGGTGAGCATATGACAGCCCGGAACAACACCCTCCACCCCCAGGTGAGCATCTGACAGCCTGGAACAGAACCCCACAACTTCAAATAAGAATTTGATAAGTGGGGAAAAGCTCCCCGCCCTCAGGTGAGTGTCTGACAGCCTGGAACAGCACCCCACAACTGCAGGTGAGCATCTGATAGCCTGGATAGGCACTCCACACAGCCAGGTGAGCAGCTGAAAGCCTGGAATGGTACCCCACATGCAGGTGAGCATCCGACAGCCTGGAACAGCAGCTCACATCCCCAGGTAAGATTCCAACAGCATGGAACAAGACCACTGCCCCCAGGTGAGCATCTGGCAGCCTGGAAAAACAACCCCCTTCAGGTGAGCATCTGACAGCCTGGAACAGCACCCTCCACCTTCAGGTGAGAATATGACAGCCTGAAACAGCACCCCACACCCCAGGCAAAAATCTGACAGCATGGAACAAGACCACTGCCCCCAGGTGAGCATTTGACAGCCCGGGAAAGTACCCTCCATGCACAGGTGAGCATCTGACAGCCTGGAAACCCCCCCACTGCTTCCAGGTGAACATCTGATAGCCTGGAACAGAACCCCAGTTCTCCAAGTAAGGATCTGAAAGCACGGAACAGCACTCTCACCCCCAGGGGAGCATCTGACAACCTAGAACAGCACCCTCACCCCGAGGTGGGCATCTGGCAGCATAAAACAGCACCCCTACTGGCAGATGAGCATATGACAGCGTGGAACAGCACCCACGCACCCAGGTGAGCATCTGACAGCCTGGAACAGCACCCCACACCCCCAGGTGAGCATCTGACAGCCTGGAACAGCACCCACACCCCCAGGTGAGCATCTGACAGCCTGGAGCAGCACCCTACACCCCCAGGGGAGCATCTGACAGTCTGGAGCAGCACCCACACCCCCAGGTGAGCATCTGACATCCTGGAACAGCACCCCACGCCCCCAGGTGAGCACCTGACAGCCTGGAACAGCACCCCACACCCCCAGGTGAGCATCTGACAGCCTGGAACAGCACCCACACCCCCAGGTGAGCATCTGACAGCCTGGAGCAGCACCCCACACCTCCAGGGGAGCATCTGACATCCTGGAACAGCACCCCACACCCCCAGTGAGCATCTGACAACCTGGAGCAGCACCCCACACCTCCAGGGGAGCATCTGACATCCTGGAACAGCACCCCACACCTCCAGGGGGAGCATCTGACAGCCTGGAACAGCACCCACACCCCCAGGTGAGCATCTGACAGCCTGGAGCAGCACCCTACACCCCCAGGGGAGCATCTGACAGTCTGGAGCAGCACCCACACCCCCAGGTGAGCATCTGACAGCCTGGAGCAGCGCCCACACCCCCAGGTGAGCATCTGACAGCGTGGAGCAGCGCCCACACCCCCAGGTGGGCATCTGACAGCCTGGAGCAGGCGCCCACAATCCCAGGTTAGCATCTGACAGCCTGGAGCAGCACCCACACCCCCAGTTGAGTAGCTGACATCCTGGAGCTGCACCCATACCCCCAGGTGAGATCTGACAGCCTGGGGCAGCACCCACACCCCCAGGTGAGCATCTGGCAACCTGGAACAGCATCTACAGCCCCAGGTGACCATCTGACAGCCTGAAGCAGCACCCACACCCCCAGGTGAGCATGTGACCACATGGAATGTCATCCTCACCTCCAGGTGAGCATCGGACAGCCTGGAACAGAATTCTCAAGCCCCAGGTGAGGATCTGACAACCTGGAACAGAACCCCACTCTTCCAGGTGAGAATCTGACAGCATAAAACAGCACCCTGCACCCCCAGGTGAGCATCTGACAGCCTGAAACAGCACCCTCCACCTTCAGGTGAGAATATGACAGCCTGAAACAGCACCCCGCACCCAGGCAAAAATCTGACAGCATGGAACAAGACTACTGCCCCCAGGTGAGCATTTGACAGCCTGGGAAAGCACCCTCTACCCACACGTGAGCATCTGACAGCCTGGAAACCCCCCCACTGCTTCCAGGTGAACATCTGATAGCCTGGAACAGAACCCCAGGCCTCCCAGTAAGCATCTGAAAGCAAGGAACAGCACTCTCACCCCCAGGGGAGCATCTGACAACCTAGAACAGCACCCTCACCCCGAGGTGGGCATCTGGCAGCATAAAACAGCACCCCTACTGGCAGATGAGCATATGACAGCCTGGAACAGCACCCACACCCGCTGGCGAGAATCTGACAGCCTGGAGCAACACCCACACCCCCAGGTGAGCATCTGACAGCCTGGAGCAGCGCCCACACCCCCAGGTGAGCATCTTACAGCCTGGAGCAGCGCCCACACCCCCAGGTGAGCATCTGACAGCCTGGAGCAGCACCCACACTCCCAGGTGAGTATCTGACAGCCTGGAGTAGCACCCACACCCCCAGGTGAGCATCTGACAGCCTGGAACAGCATCCACTCCCCCAGGTGAGCATCTGACCACATTGAATGGCATCCTCACCTCCAGGTGAGCATCTGACAGCCTGGAACCGCACCCACACCCCCAGGCGAGCATCTGACAGCCTGGAGCAGCACCCACACCCCCAGGTGAGCATCTGACAGCCTGGAGCAGCACCCACACCCCCAGGGGAGCATCTGACCGCATGGAATGTCATCCTCACTTCCAGGTGAGCATCCGACAGCCTGGAGCAGCACCCACACCCCCAGGTGAGCATCTGACCGCATGGAATGGCATCCTCACCTCCAGGTGAGCATCCGACAGCCTGGAACATAATTCTCCAACCCCAGGTGAGGATCTGACAACCTGGAACAGAACCCCACTCTTCCAGGTGAGAATCTGACACCATAAAACAGCACCCTGCACCCCCAGGTGAGCATCTGACAGCCTGGAACAGCATCCACACCCCCAGGTGAGCATCTGACCGCATGGAATGGCATCCTCACCTCCAGGTGAGCATCTGACAGCCTGGAACAGAATTCTCCAACCACAGGTGAGGATCTGACAGCCTGGAACAGAACCCCACTCTTCCAGGTGAGAATCTGACACATAAAACAGCACCCTGCAACCCCAGGTGAGCATCTGACAGTCTGGAACAGCATCCACACCCCCAGGCGAGCATCTGACAGCCTGGAGTAGCACGCACACCCCCAGGCGAGCATCTGACAGCCTGGAGCAGCACACACAACCCCAGGCGAGCATCTGACAGCCTGGAGCAGCGCCCACACCCCCAAGTGAGCAGGTGACAGCCTGGAGCAGTGCCCACACCCCCGGGCGAGCATCTGACAGCCTGGAGCAGCACCCACACCCCCAGGTGAGCATCTGACAGCCTGGGGCAGTGCCCACAGCCCCAGGTGAGCATCTGACAGCCCGGAGCAGCGTCCACACCCCCAGGTGAGCATCTGGCAGCCTGGAGCAGCACCCACACCCCCAGGTGAGCATCTGACAGCCTGGAGCAGCGCCCACACACTGAGGTGAGCATCTGACAGCCTGGGGCAGCACCCACACCCCCAGGTGAGCATCTGGCAACCTGGAACAGCATCTACAGCCCCAGGTGACCATCTGACAGCCTGAAGCAGCACCCACACCCCCAGGTGAGCATGTGACCACATGGAATGTCATCCTCACCTCCAGGTGAGCATCCGACAGCCTGGAACAGAATTCTCAAACCCCAGGTGAGGATCTGACAACCTGGAACAGAACCCCACTCTTCCAAGTGAGAATCTGACAGCATAAAACAGCACCCTGCACCCCCAGGTGAGCATCTGACAGCCTGAAACAGCACCCTCCACCTTCAGGTGAGAATATGACAGCCTGAAACAGCACCCCACACCCCAGGCAAAAATCTGACAGCATGGAACAAGACCACTGCTCCCAGGTGAGCATTTGACAACTTGGGAAAGCACCCTCCACCCACACGTGAGCATCTGACAGCCTGGAAACACCCCCACTGCTTCCAGGTGAACATCTGATAGCCTGGAACAGAACCCCAGGCCTCCAAGTAAGCATCTGAAAGCACGGAACAGCACTCTCACCCCCAGGGGAGCGTCTGACAACCTAGAACAGCACCTTCACCCCGAGGTGGGCATCTGGCAGCATAAAACAGCACCCCTACTGGCAGATGAGCATATGACAGCCTGGAACAGCACCCACACCCCCAGGTGAGCATCTCACAGCCTGCAGCAGCACCCACACCCCCAGGTGAGCATCCGACAGCCTGGAGCAGCACCCACACCCCCAGGCGAGCATCGGACATCGTGGAACAGCACCCCACACCCCCAGGTGAGCATCTGACAGCTTGGAACAGAACTCCACACCCACAGGTGAGCATCTGACAGCCTGGAGCAGCACCCCACACCCCCAGGGGAGCATCTGACAGTCTGGAACAGCACTCCACACCCCCAGGTGAGCATCTGACATCCTGGAACAGCACCCCACGCCCCCAGGTGAGCATCTGACAGCCTGGAACAGCACCCCACACCCCTAGATGAGCATCTGACAGCCTGGAGCAGAACCCCACACCCCCAGGTGAGCATTCGACAGCCTGGAACAGCACCCATACCCCCAGGCGAGCATCTGACAGCCTGGAGCAGCATGCACACCCCCAGGCGAGCATCTGACAGCCTGGAGCAGCACCCACACCCCCAGGCGAGCATCTGACAGCCTGGAGCAGCACGCACACCCCCAGGTGAGCCTCTGACAGCCTGGAGCAGCACCCACACCCCCAGGCGAGCATCTGACAGCCTGGAGCAGCACACACAACCCCAGGCGAGCATCTGACAGCCTGGAGCAGCGCCCACACCCCCAGGTGAGCATGTGACAGCCTGGAGCAGCGCCCACACCCCCGGGCGAGCATCTGACAGCCTGGAGCAGCACCCACACCCCCAGGTGAGCATCTGACAGCCTGGGGCAGTGCCCACAGCCCCAGGTGAGCATCTGACAGCCCGGAGCAGCGTCCACACCCCCAGGTGAGCATCTGGCAGCCTGGAGCAGCACCCACACCCCCAGGTGAGCATCTGACTGCCTGGAGCAGCACCCACACCCCCAGGTGAGCATCTGACAGCCTGGAGCAGCGCCCACACACCGAGGTGAGCATCTGACAGCCTGGAGCAGCGCCCACACCCCCAGGTGAGCATCTGACAGCGTGGAGCAGCGCCCACACCCCCAGGTGGGCATCTGACAGCCTGGAGCAGGCGCCCACAATCCCAGGTTAGCATCTGACAGCCTGGAGCAGCACCCACACCCCCAGTTGAGTAGCTGACATCCTGGAGCTGCACCCATACCCCCAGGTGAGATCTGACAGCCTGGGGCAGCACCCACACCCCCAGGTGAGCATCTGGCAACCTGGAACAGCATCTACAGCCCCAGGTGACCATCTGACAGCCTGAAGCAGCACCCACACCCCCAGGTGAGCATGTGACCACATGCAATGTCATCCTCACCTCCAGGTGAGCATCGGACAGCCTGGAACAGAATTCTCAAGCCCCAGGTGAGGATCTGACAACCTGGAACAGAACCCCACTCTTCCAGGTGAGAATCTGACAGCATAAAACAGCACCCTGCACCCGCAGGTGAGCATCTGACAGCCTGAAACAGCACCCTCCACCTTCAGGTGAGAATATGACAGCCTGAAACAGCACCCCGCACCCAGGCAAAAATCTGACAGCATGGAACAAGACTACTGCCCCCAGGTGAGCATTTGACAGCCTGGGAAAGCACCCTCTACCCACACGTGAGCATCTGACAGCCTGGAAACCCCCCCACTGCTTCCAGGTGAACATCTGATAGCCTGGAACAGAACCCCAGGCCTCCCAGTAAGCATCTGAAAGCAAGGAACAGCACTCTCACCCCCAGGGGAGCATCTGACAACCTAGAACAGCACCCTCACCCCGAGGTGGGCATCTGGCAGCATAAAACAGCACCCCTACTGGCAGATGAGCATATGACAGCCTGGAACAGCACCCACACCCGCTGGCGAGAATCTGACAGCCTGGAGCAACACCCACACCCCCAGGTGAGCATCTGACAGCCTGGAGCAGCGCCCACACCCCCAGGTGAGCATCTTACAGCCTGGAGCAGCGCCCACACCCCCAGGTGAGCATCTGACAGCCTGGAGCAGCACCCACACTCCCAGGTGAGTATCTGACAGCCTGGAGTAGCACCCACACCCCCAGGTGAGCATCTGACAGCCTGGAACAGCATCCACTCCCCCAGGTGAGCATCTGACCACATTGAATGGCATCCTCACCTCCAGGTGAGCATCTGACAGCCTGGAACCGCACCCACACCCCCAGGCGAGCATCTGACAGCCTGGAGCAGCACCCACACCCCCAGGTGAGCATCTGACAGCCTGGAGCAGCACCCACACCCCCAGGGGAGCATCTGACCGCATGGAATGTCATCCTCACTTCCAGGTGAGCATCCGACAGCCTGGAGCAGCACCCACACCCCCAGGTGAGCATCTGACCGCATGGAATGGCATCCTCACCTCCAGGTGAGCATCCGACAGCCTGGAACATAATTCTCCAACCCCAGGTGAGGATCTGACAACCTGGAACAGAACCCCACTCTTCCAGGTGAGAATCTGACACCATAAAACAGCACCCTGCACCCCCAGGTGAGCATCTGACAGCCTGGAACAGCATCCACACCCCCAGGTGAGCATCTGACCGCATGGAATGGCATCCTCACCTCCAGGTGAGCATCCGACAGCCTGGAACAGAATTCTCCAACCACAGGTGAGGATCTGACAGCCTGGAACAGAACCC	.	NearReferenceGap	IMPRECISE;SVTYPE=INS;END=2684470;SVLEN=9320	GT:AD:DP	1/1:0,3:3
1	2689523	pbsv.DEL.156	CCCCCAGGCGAGCATCTGACAGCCTGGAGCAGCACCCACACCCCCAGGCGAGCATCTGACAGCCTGGAGCAGCACGCACACCCCCAGGTGAGCCTCTGACAGCCTGGAGCAGCACCCACACCCCCAGGCGAGCATCTGACAGCCTGGAGCAGCACACACAA	C	.	PASS	SVTYPE=DEL;END=2689683;SVLEN=-160	GT:AD:DP	0/1:36,13:49
1	2692793	pbsv.DEL.157	GCAGGTGAGCATCCGACAGCCTGGAACAGCAGCTCACATCCCCAGGTAAGATTCCAACAGCATGGAACAAGACCACTGCCCCCAGGTGAGCATCTGGCAGCCTGGTAAAACAACCCCCTT	G	.	PASS	SVTYPE=DEL;END=2692912;SVLEN=-119	GT:AD:DP	0/1:39,13:52
1	2701525	pbsv.DEL.158	CACTCTGGGCCGCTCTGGGCT	C	.	PASS	SVTYPE=DEL;END=2701545;SVLEN=-20	GT:AD:DP	0/1:15,17:32
1	2714741	pbsv.DEL.159	CCCCAGCCTCCCAGCCTCTCAGCCCCTCAGCTCCCCAGCCCCCCAGCCT	C	.	PASS	SVTYPE=DEL;END=2714789;SVLEN=-48	GT:AD:DP	0/1:21,28:49
1	2766029	pbsv.INS.160	T	TCCTGGGCGGGAGTGTGGAATGGAGCCCTGTGCCTGGGTGGGAGTGTGGAATGAAGCCCTGTGTCCTGGGTGGGAGTGTGGAATGGAACCCTGTGTCCTGGGTGGGAGTGTGGAATGGAGCCCTGTGCCCTGGGCAGGAGTGTGGAATTGAGCCCCGTGCCCTGGGTGGGAGTGTGGAATTGAGCCCTGTGCCCTGGGTGGGAGTGTGGAATGGAACCCTGTGCCTGGGTGGGAGTGTGGAATGGAACCCTGTGCCTGGGCGGGAGTGTGGAATGGAGCCCTGTGTCCTGGGTGGGAGTGTGGAATGGAACCCTGTGCCTGGGTGGGAGTGTGGAATGGAACCCTGTGCCTGGGTGGGAGTGTGGAATGGAACCCTGTGCCTGGGTGGGAGTGTGGAATGGAGCCCTGTGTCCTGGGTGGGAGTGTGGAATTGAACCCTGTGCCTGGGCGGGAGTGTGGAATGGAACCCTGTGCCCTGGGTGGGAGTGTGGAATGGAACCCTGTGCCTGGGTGGGAGTGTGGAATGGAACCCTGTGCCTGGGTGGGAGTGTGGAATGGAGCCCTGTTTCCTGGGTGGGAGTGTGGTATTGAACCCTGTGCCTGGGCGGGAGTGTGGAATGGAACCCTGTGCCCTGGGCGGGAGTGTGGAATTGAGCCCTGTGCCCTGGGTGCGAGTGTGGAATTGAACCCTGTGCCTGGGTGGGAGTGTGGAATGGAACCCTGTGCCCTGGGCGGGAGTGTGGAATGGAACCCTGTGCCCTGGGCGGGAGTGTGGAATGGAACCCTGTGC	.	PASS	SVTYPE=INS;END=2766029;SVLEN=789	GT:AD:DP	0/1:8,16:24
1	2775802	pbsv.DEL.161	GAAGGAGAGGAAGAAAGGAAGGGAGGCAAGAAGGAAGGAAGCAGGGAGGAAGGAAGGAGGAAGGAGGAAGGAAGGAAGA	G	.	PASS	SVTYPE=DEL;END=2775880;SVLEN=-78	GT:AD:DP	0/1:2,5:7
1	2776101	pbsv.INS.162	A	AAGAGGAAGGAACAAGGGGGGGAGGAGGGAGGAAGAGGAAGGAAGGAGGGAGGAAGGAGGGAGGAAGAGGAAGGAAGGAGGGAGGAAGAGGAAGGAAGGAGGGAGGAAGAGGAAGGAAGGAGGAAGGAAGGAGGGAGGAAGGAGGGAGGAAGGAGGGAGGAAGAGGAAGGAAGGAGGGAGGAAGGAGGGAGGAAGAGGAAGGAACAAGGGGGGGAGGAGGGAGGAAGGAGGGAGGAAGGAGGGAGGAAGGAGGGAGGAAGGAGGGAGGAAAGAGGGAGGAAGAGGAAGGAAGGAGGGAGGAAGGAGGGAGGAAGGAGGGAGGAAGAGGAAGGAACAAGGGGGGGAGGAGGGAGGAAGAGGAAGGAAGGAGGGAGGAAGGAGGGAGGAAGAGGAAGGAAGGAGGGAGGAAGAGGAAGGAAGGAGGAAGGAAGGAGGGAGGAAGGAGGGAGGAAGGAGGGAGGAAGAGGAAGGAAGGAGGGAGGAAGGAGGGAGGAAGAGGAAGGAACAAGGGGGGGAGGAGGGAGGAAGGAGGGAGGAAGAGGAAGGAACAAGGGGGGGAGGAGGGAGGAAGGAGGGAGGAAGGAGGGAGGAAGGAGGGAGGAAGGAGGGAAGAAGAGGAAGGAACAAGGGGGGGAGGAGGAAGGAAGGAGGGAGGAAGAGGAAGGAGGGAGGAAGAGGAAGGAACAAGGGGGG	.	PASS	SVTYPE=INS;END=2776101;SVLEN=692	GT:AD:DP	1/1:1,4:5
1	2779749	pbsv.INS.DUP.163	G	<DUP>	.	PASS	SVTYPE=DUP;END=2779795;SVLEN=46	GT:AD:DP	1/1:0,11:11
1	2794109	pbsv.INS.DUP.164	G	<DUP>	.	PASS	SVTYPE=DUP;END=2794156;SVLEN=47	GT:AD:DP	1/1:1,27:28
1	2866138	pbsv.DEL.165	AGTACGGCAGGGGTGGTGCTGGCAGCTCTGTGGCGGTGCCGGGCTGCTGGGTACGGCAGGGGTGGTGCTGGCAGCTCTGTGGCGGTGCCGGGCTGCAGGGTACGGCAGGGGTGGTGCTGGCAGCTCTGTGGCGGTGCCGGGCTGCTGG	A	.	PASS	SVTYPE=DEL;END=2866285;SVLEN=-147	GT:AD:DP	1/1:0,39:39
1	2876572	pbsv.DEL.166	ACGACTGGAGTGAAGCCTGGGACCTGCCCCACGACTGGAGTGAAGCCTCGGACCTGCCCCGCGACTGGAGTGAAGCCTCGGACCTGCCCCGCGACTGGAGTGAAGCCTGGGACCTGCCCCG	A	.	PASS	SVTYPE=DEL;END=2876692;SVLEN=-120	GT:AD:DP	1/1:1,23:24
1	2891217	pbsv.DEL.167	GTCACACTCACCTGGGGGAAGCGTCACACTCACCTGGGGGACGCGTCACACTCACCTGGGGAACGCC	G	.	PASS	SVTYPE=DEL;END=2891283;SVLEN=-66	GT:AD:DP	1/1:0,34:34
1	2893149	pbsv.DEL.168	TTGGATGGTGGGGTGCTGGTCTGGATGGATGGTGGGTGCTGGTCTGGATGGTGGGGTGCTGGTTTGGATGGTGGGTGCTGGTCTGGATGGTGTGGTGCTGGTCTGGATCGTGGGTGCTGGTCTGGATGGTGGGGTGCTGGTGTGGATGGTGGGTGCTGGTCTGGATGGTGGGGGTGCTGGTCTGGATGGTGGGGTGCTGGTCTGGATGGTGGGTGCTGGTCTGGATGGTGGGGTGCTGGTCTGGATGGATGGTGGCGTGCTGGCC	T	.	PASS	SVTYPE=DEL;END=2893413;SVLEN=-264	GT:AD:DP	1/1:0,30:30
1	2894080	pbsv.INS.169	C	CTGGATGGTGGGATGCTGGTG	.	PASS	SVTYPE=INS;END=2894080;SVLEN=20	GT:AD:DP	1/1:1,28:29
1	2897585	pbsv.DEL.170	GGTAACAGGAGGTCTGGTAACAGGAGGTCTG	G	.	PASS	SVTYPE=DEL;END=2897615;SVLEN=-30	GT:AD:DP	0/1:14,15:29
1	2933250	pbsv.INS.171	A	AGGGACGGAGGGAGGAGGGAGGAAGGGAAGGAGGGAGGGAGGGAGGAGGGAGGGAGGAGGGAGGAAGGGAAGGAGGGAGGGAGGAGAGAGGAAGGGAAGGAGGGAGGGAGGAGGGAGGGAGGAGGGAGGAAGGGAAGGAGGGAGGGAGGGAGGAGGGAGGGAGGAGAGAGGAAAGGAAGAAGGGAGGGAGGGAGGAGGGAGGGAGGAGGGAGGAAGGGAGGGAGGGAGGGAGGAAGGGAAGGAGAGAAGGAGAAAGAAGTGAGGAAAGAAGGAGGGAGGGGAGAGAAAATGGAGGAAGGAGGATGGGAACAGGGGAGGGAGAGAAGGAGGAAGGAAGGAGGGAAGGAGATACGTAGGAAGGAAGGAGGGAAAAAGGAAGAGAGAAAGGGAAGGAAGGAGGGAGGAAGGGAGGAAGGAAGGAGAGAGGGAGGGCAGGAGGAGGGGAGGGAGGGAGGAAGGGAAGGGAGGGGAGAGGAAGAGCAGGAGGAAGGTAAGGAGGGAGGAGGGATGGAGAAGGGAGGGAGGGAGGAAGCGAGGAGGAGAGGGAGGGAGGATGGTGGGAGGGAGGGAGGGGGGAAGC	.	PASS	SVTYPE=INS;END=2933250;SVLEN=579	GT:AD:DP	1/1:2,17:19
1	2942602	pbsv.INS.172	G	GTGGTGGTGGTGATGATGATGGTGATGATGGTGATGGTGATGATGGTGATGGTGGTGATGATGGTGGTGATGATGGTGGTGGTGGTGATGATGATGGTGATGATGGTGATGGTGATGATGATGGTGATGATGGTAATGACAATGATGGTGATGATGATAGTAATGACATGGTGGTGGTGATCATGATGATGGTGAGGATGGTGATGGTGATGATGGTGCTGGTGACGATAATGATGGTGGTGATGATGGTGATGGTGGTGGTGATGATGGTGATGATGACAATGATGGTGATCATGATGGTGATGATGATGGTGATGGCGATGGTGATGATGGTGGTAATAACATAGTGGTGATGATCATGATGATGGGGAAGATGGTGGTGGTGATGGTGACAGTGATGATGATGATGATGGTGA	.	PASS	SVTYPE=INS;END=2942602;SVLEN=415	GT:AD:DP	1/1:1,35:36
1	2954349	pbsv.INS.DUP.173	C	<DUP>	.	PASS	SVTYPE=DUP;END=2954418;SVLEN=69	GT:AD:DP	0/1:10,18:28
1	2959198	pbsv.INS.DUP.174	G	<DUP>	.	PASS	SVTYPE=DUP;END=2959253;SVLEN=55	GT:AD:DP	0/1:14,12:26
1	3028030	pbsv.INS.175	T	TGGGGAGGAGGAGGGAGGCGGGGGGAGGAGGGGGGAGGAGG	.	PASS	SVTYPE=INS;END=3028030;SVLEN=40	GT:AD:DP	1/1:0,32:32
1	3045232	pbsv.DEL.176	CTCCCACCATGCTACTGGAGACCA	C	.	PASS	SVTYPE=DEL;END=3045255;SVLEN=-23	GT:AD:DP	1/1:0,30:30
1	3045865	pbsv.DEL.177	AGTGTCCTGCCTGGTGTGTGTGTGGGTGT	A	.	PASS	SVTYPE=DEL;END=3045893;SVLEN=-28	GT:AD:DP	1/1:0,34:34
1	3082390	pbsv.DEL.178	TGGGCTCAGGGACAGGGACTCACCA	T	.	PASS	SVTYPE=DEL;END=3082414;SVLEN=-24	GT:AD:DP	0/1:20,17:37
1	3092716	pbsv.INS.179	T	TATCCATCCATCCATCCATCCATCCATCCATCTATCCATCCATCCATTTACCCATCTATCCCCTCATCTATCCACCAAGCCATTCATCCACCTATCTATGCATTCATCCACCATCTGTCCATCCATCCATCCATCCATCCATCCATCCATCCATCCATCCACCCATTGATTCACCTACCCATCCATTCATCCATTCCTTCATTAACCCATCCATGCACTCATTCATCTATCCATCCATCC	.	PASS	SVTYPE=INS;END=3092716;SVLEN=239	GT:AD:DP	1/1:1,32:33
1	3097701	pbsv.INS.DUP.180	C	<DUP>	.	PASS	SVTYPE=DUP;END=3097844;SVLEN=143	GT:AD:DP	0/1:16,22:38
1	3097871	pbsv.INS.181	C	CGGCCTTACGCATGGTCTTACACACGCAGTCTTACACACGGTCTTACACACGCAATCTTACACAAGCAGTCTTACACACGGTCTTACACACACGGTCTTACACACGCAGTCTTACGGTCTTACACACGGTCTTACACACACGGTCTTACACACAGTCTTACACACGCAGTCTTACACACGCAGTCTTACACAAGCAGTCTTACACACGCGGTCTTACACAAGCAGTCTTACGGTCTTACACACAGTCTTACACATGGCCTTACGCATGGTCTTACACACGCAGTCTTACACAAGCGGTCTTACACAAGCGGTCTTACACACGGTCTTACACACGGTCTTACACAGTCTTACACATGCAGTCTTACACACGGTCTTACATATGGTCTTACACATGCAGTCTTACACACGGTCTTACACATGCAGTCTTACACACGGTCTTACACACGGTCTTACACAGTCTTACACGCGCAGTCTTACACACGGTCTTACACACGGTCTTACACACGCAGTCTTACACACGGTCTTACACACGGAGTCTTACACACGGAGTCTTACACACAGTCTTACACATGCAGTCTTACACACGCAGTCTTACACACGCAGTCTTACACGCGGCCTTACACACGCAGTCTTACACGCGGTCTTACACACGCAGTCTTACACGCGGTCTTACGGTCTTACACACGCAGTCTTAT	.	PASS	SVTYPE=INS;END=3097871;SVLEN=694	GT:AD:DP	0/1:13,23:36
1	3097924	pbsv.INS.DUP.182	G	<DUP>	.	PASS	SVTYPE=DUP;END=3097956;SVLEN=32	GT:AD:DP	0/1:14,22:36
1	3111246	pbsv.INS.DUP.183	C	<DUP>	.	PASS	SVTYPE=DUP;END=3111265;SVLEN=19	GT:AD:DP	0/1:17,15:32
1	3129181	pbsv.INS.184	G	GCGGTCCTCCCGCTCATCCTCCCGGCCCCCTCGCTGCGGTCCTCCCGCTCATCCTCCCGGCCCCCTCGCTGCGGTCCTCCCGCTCATCCTCCCGGCCCCCTCGCTGCGGTCCTCCCGCTCATCCTCCCGGCCCCCTCGCTG	.	PASS	SVTYPE=INS;END=3129181;SVLEN=140	GT:AD:DP	1/1:0,36:36
1	3131933	pbsv.INS.185	G	GTCCAGGAGAACAGGGCCTCCAGGAGGGTCATGGGTCCCGGGGACAGGCAAGGCCTACTGGGGTCCAGGAGAACAGGGCCTCCAGGAGGGTCATGGGTCCCGGGGACAGGCAAGGCCCACGGGGTCCAGGAGAACAGGGCCTCCAGGAGGGTCATGGGTCCCGGGGACAGGCAAGGCCCACAGGATCCAGGAGAACAGGGCCTCCAGGAGGGTCATGGGTCCTGGGGACAGGCAAGGCCCACGGGGTCCAGGAGAACAGGGCCTCCAGGAGGGTCATGGGTCCCGGGGACAGGCAAGGCCCACAGGA	.	PASS	SVTYPE=INS;END=3131933;SVLEN=306	GT:AD:DP	1/1:0,36:36
1	3172417	pbsv.INS.DUP.186	G	<DUP>	.	PASS	SVTYPE=DUP;END=3172445;SVLEN=28	GT:AD:DP	0/1:23,15:38
1	3177306	pbsv.INS.187	A	ATGATGGTGATGATAATGATAGTGATGGTGATGATGATGGTGGTGGTGATGGTGATGGTGATGGTGGTGGTGATGATGGTGATGGTGATGATGGTGGTGGTGATGATGGTGGTGATGATGGTGATGGTGATGATGGTGATGGTGGTGATGATGGTGGTGGTGATGATGGTGATGGTGATGATGGTGGTGGTGATGGTGGTGGTGATGATGGTGATGGTGATGATGATGGTGGTGGTGATGATGGTGGTGGTGATGATGGTGATGGTGGTGATGGTGATGGTGGTGATGATGGTGATGGTGATAATGATAGTGGTGATGATGGTGATGGTGGTGATGATGGTGATAATGATAGTGGTGATGGTGGTGATGATGGTGATGGTGATGATGGTGATGCTGGTGGTGATGGTGGTGATGATGGTGATGGTGATGATGATGGTGATGGTGGTGATGATGGTGATGGTGATGATGGTGATGGTGGTGGTGGTGATGGTGATGATAATGATAGTGGTGATGATGGTGATGGTGGTGGTGATGGTGATGGTGATGATGGTGATGGTGATGGTGATGGTGATGGTGGTGGTGGTGATGGTGGTGGTGATGATGGTGATGGTGAAGGTGTTGATGATGGTGATGGTGGTGGTGATGATGATGGTGGTGATGATGGTGATGGTGGTGATGATGATGGTGATGATGGTGATGGTGATGATGGTGATAATGATAGTGGTGATGATGGTGATGATGATAGTGATGATGATGGTGATGATGGTGATGGCGGCGATGATGGTGATGATGATGGTGATGGTTGTGATGATGTTGGTGATGGTGGTGATGATGATGGCATGATGGCAGTGATTCAAG	.	PASS	SVTYPE=INS;END=3177306;SVLEN=857	GT:AD:DP	1/1:0,26:26
1	3193234	pbsv.INS.188	A	AGGTGCCGTGAACAGAGCCAGCGAGG	.	PASS	SVTYPE=INS;END=3193234;SVLEN=25	GT:AD:DP	1/1:2,34:36
1	3203831	pbsv.DEL.189	GCGCCCCGCCACGCGGGCATCCAGGATTGCATTTACCGGGGCTGGAGC	G	.	PASS	SVTYPE=DEL;END=3203878;SVLEN=-47	GT:AD:DP	1/1:6,24:30
1	3204129	pbsv.DEL.190	CGGGCATCCAGGATTGCATTTACCGGGGCTGGAGCTGCCCCTGCCATGCGGGCATCGAGGATTGCATTTACCGGGGCTGGAGCCGCCCCCTGCCACGT	C	.	PASS	SVTYPE=DEL;END=3204226;SVLEN=-97	GT:AD:DP	0/1:6,23:29
1	3216230	pbsv.DEL.191	GTGATGTTTCCGATCCCAGTCGTGGTGACTCTGCCCTTGTTGAAGATGCTATGCTGTGGCCATGATGTTTCCGATCCCAGTCGTGGTGACTCTGCCCTGGTTGAAGATGCTATGCTGTGGCTGTGATGTTTCAGATCCCAGTCGTGGTGACTCTGCCCTTGTTGAAGATGCTATGCTGTGGCCGTGATGTTTCCAATCCCAGTCGTGGTGACTCTGCCCTGGTTGAAGATGCCGTGCTGTGGCTGTGATGTTTCAGATCCCAGTCATGGTGACTCTGCCCTTGTTGAAGATGCTATGCTGTGGCCGTGATGTTTCAGATCCCAGTCATGGTGGCTCTGCCCTTGTTGAAGATGCTATGCTGTGGCCGTGATGTTTCCGATCCCAGTCATGGTGACTCTGCCCTTGTTGAAGATGCTATGCTGTGGCTGTGATGTTTCAGATCCCAGTCGTGGTGACTCTGCCCTTGTTGAAGATGCTATGCTGTGGCCGTGATGTTTCAGATCCCAGTCGTGGTGACTCTGCCCTTGTTGAAGATGCTATGCTGTGGCAGTGATGTTTCCGATCCCAGTCGTGGTGGCTCTGCCCTTGTTGAAGATGCTATGCTGTGGCCA	G	.	PASS	SVTYPE=DEL;END=3216840;SVLEN=-610	GT:AD:DP	1/1:0,26:26
1	3242594	pbsv.DEL.192	TCCTTGGCCATCCTCGGCCCTCTTGGCCCCCCTTGGCCATCCTCGACCATCCTTGGCCCC	T	.	PASS	SVTYPE=DEL;END=3242653;SVLEN=-59	GT:AD:DP	0/1:15,14:29
1	3262323	pbsv.DEL.193	TCGGGTCCTCCCGTGCTGCCCCCTCTGTGGTCCAGGCCACCCCTTGGTTCCTCCTGTGCTGCCCTCT	T	.	PASS	SVTYPE=DEL;END=3262389;SVLEN=-66	GT:AD:DP	0/1:11,13:24
1	3268088	pbsv.INS.194	G	GTCTCTCCCCTCCTCTCTCCCCTCCCTCTCTCCCCCTCCCTCTCTCCCCCTCCCTCTCTCCCCCTCCCTCTCTCCCCCTCCCTCTCTCCCCCTCCCTCTCTCCCCCCCCTCTCTCCCCCTCCCTCTCTCCCCCACCTCCCCCCTCCCTCTCTCCCCCTCCTTCTCTCTTCCCCTCCTTCTCTCCCCTCCCTCTCTCCCCTCCCTCTTTCCCCCCTCCCCCTCCTTCTCTCTCCCCTTCCCTCTCTCCCCTCCCTCTCTGTCCCCCTCCCTCTCTCATCCCCTTCCTCTTTCTCTCCCTCCCTCTCCTTCCCCTCCCTCCCACTCTCCCCCTCCCTCTCTCCCCCTTTCCCTCCCTCTCTCCCCTTCTCTCTCTTCTGCTCCTTCTCTCTCCCCCTTCCTCTCTCCCCTCCCTCTCTGTCCCCCTCCCTCTCTCATCCCCTTCCTCTTTCTCTCCCTCTCTCTTCCCCTCCCTCCCTCTCTCCTCCTCCCTCTGTCCCGTCCCTCTCTCCCCCTCCCTCTGTCCCGTCCCTCTCTCCCCCTCCCTCTCTCCCCTCCCTCTCCTCCCTCTTCCCTCTCTCCCCCTCCCTCTCTCCCCCTCCCTCTCTCCCCCTCCTTCTCTCTCCCCTCCCTCTCTCCCCTCCC	.	PASS	SVTYPE=INS;END=3268088;SVLEN=641	GT:AD:DP	1/1:0,16:16
1	3319601	pbsv.DEL.195	ACCCTCCTCTGAGTCTTCCTCCCCTTCCCGTG	A	.	PASS	SVTYPE=DEL;END=3319632;SVLEN=-31	GT:AD:DP	1/1:0,36:36
1	3344759	pbsv.INS.DUP.196	A	<DUP>	.	PASS	SVTYPE=DUP;END=3344901;SVLEN=142	GT:AD:DP	0/1:11,19:30
1	3359789	pbsv.DEL.197	GCCGTCCTGCAACTCTGGGCTCTGCCTCTTCATCCCTC	G	.	PASS	SVTYPE=DEL;END=3359826;SVLEN=-37	GT:AD:DP	1/1:0,35:35
1	3393867	pbsv.INS.198	G	GTCACCCCCACACTACCCACCCCCATCACCCCACAACCCACCCCCATCACCCCCACACTACCCACCCCCATCACCCCACACTACCCACCCCATCACCCCCACACTACCCACCCCCATCACCCCCACACTACCCACCCCATCACCCCACACTACCCATCCCCATCACCCCCACACGACCCACCCCCATCACCCCCACACTACCCACCCCATCACCCCCACACTACCCACCCCCATCACCCCACACTACCCACCCCCATCACCCCCACACTACCCACCCCCATCACCCCACACTACCCACCCCCATCACCCCCACACTACCCACCCCCATCACCCCACACTACCCACCCCCATCACCCCCACACTACCCACCCCCATCACCCCACACTACCCACCCCCATCACCCCCACACTACCCACCCCCATCACCCCACACGACCCACCCCCATCACCCCCACACTACCCACCCCATCACCCCCACACTACCCACCCCATCACCCCACACTACCCACCCCCATCACCCCACACTACCCATCCCATCACCCCACACGACCCCCCCATCACCCCACACTACCCACCCCCATCACCCTCACTACCCACCCCATCACCCCCACACTACCCCCCATCACCCCCACACTACCCACCCCCATCACCCCCACACTACCCACCCCCATCACCCCCACACTACCCACCCCATCACCCACACTACCCATCCCCATCACCCCACACGACCCACCCCATCACCCCACACTACCCACCCCCATCACCCCCACACTACCCACCCCCATCACCCCACACTACCCACCCCCATCACCCTCACTACCCACCCCATCACCCCACACTACCCACCCCATCACCCCCACACTACCCACCCCCATCACCCCCACACTACCCACCCCATCACCCCCACACTACCCACCCCCATCACCCCACACTACCCACCCCCATCACCCCCACACTACCCACCCCATCACCCCACACTACCCACCCCATCACCCTCACTACCCACCCCATCACCCCCACACTACCCACCCCCATCACCCCCACACTACCCATCCCCATCACCCCCACACGACCCACCCCATCACCCCACACGACCCACCCCCATCACCCCTCACTACCCACCCCCATCACCCCCACACTACCCACCCCATCACCCCCACACTACCCACCCCCATCACCCCCACACGACCCACCCCTATCACCCCCACACTACCCACCCCCATCACCCCACACTACCCACCCCATCACCCCCACACGACCCACCCCATCACCCCACACTACCCACCCCCATCACCCCACACTACCCACCCCCATCACCCCTCACTACCCACCCCATCACCCCCACACTACCCACCCCCATCACCCCCACACTACCCACCCCCATCACCCCTCACTACCCACCCCATCACCCCCACACTACCCACCCCCATCACCCCCACACTACCCACCCCATCACCCCCACACTACCCACCCCATCACCCCTCACTACCCACCCCATCACCCGCACACTACCCACCCCCATCACCCCCACACTACCCACCCCCATCACCCCCACACTACCCACCCCATCACCCCCACACTACCCACCCCCATCACCCCCTCACTACCCACCCCATCACCCGCACACTACCCATCCCCATCACCCCCACACTACCCACCCCCATCACCCCCACACTACCCACCCCATCACCCCCACACTACCCACCCCATCACCCCACACTACCCACCCCATCACCCCACACTACCCACCCATCCCCCACACTACCCACCCCATCACCCCCACACTACCCACCCCCATCACCCCCACACTACCCACCCCCATCACCCCCACACTACCCACCCCCATCACCCCCACACTACCCACCCCATCACCCCCACACTACCCACCCCCATCACCCCACACTACCCACCCCCATCACCCCTCACTACCCACCCCATCACCCCCACACTACCCACCCCATCACCCCCACACTACCCACCCCCATCAGCCCCACACTACCCACCCCCATCAGCCCCACTACCCACCCCCATCACCTCACTACCCATCACCCCTCACTACCCACCCATCACCCGCACACTACCCACCCCATCACCCGCACACTACCCAGGCCCATCACCCCGCTACCCACCCCCATCACCCCCACGCCACCCACCCCATCACCCCCACGCCGCCCACCCCATCACCCCCACGCCGCCCAACCCATCACCCCCACGCCGCCCACCCCCATCACCCCCACGCCGCCCACCCCCATCACCCCCACGCCGCCCACCCCATCACCCCCACGCCGCCCACCCCATCACCCCCACGCCGCCCACCCCA	.	PASS	SVTYPE=INS;END=3393867;SVLEN=2318	GT:AD:DP	1/1:0,12:12
1	3402495	pbsv.DEL.199	CAAAAAAAAAAAAAAAAAAAA	C	.	PASS	SVTYPE=DEL;END=3402515;SVLEN=-20	GT:AD:DP	1/1:0,19:19
1	3418581	pbsv.INS.200	G	GCCTCACATGGGCTCCTGGCGAGTGTGCCCCCCACACCTCCTCACATGGGCTCCTGGCGAGTGTGCCCCCCGCCTCCTCACATGGGCTCCTGGCGAGTGTGCCCCCTGTGCCTCACATGGGCTCCTGGCGAGTGTGCCCCCCACACCTCCTCACATGGGCTCCTGGCGAGTGTGCCCCCCGCCTCCTCACATGGGCTCCTGGCGAGTGTGCCCCCCCGCGCCTCCTCACATGGGCTCCTGGCGAGTGTGCCCCCCACACCTCCTCACATGGGCTCCTGGCGAGTGTGCCCCCCGTGCCTCACATGGGCTCCTGGCGAGTGTGCCCCCCGTGCCTCACATGGGCTCCTGGCGAGTGTGCCCCCCGCCTCCTCACATGGGCTCCTGGCGAGTGTGCCCCCCGCCTCCTCACATGGGCTCCTGGCGAGTGTGCCCCCCCCGCGCCTCCTCACATGGGCTCCTGGCGAGTGTGCCCCCCGCCTCCTCACATGGGCTCCTGGCGAGTGTGCCCCCCCCGCACCTCCTCACATGGGCTCCTGGCGAGTGTGCCCCCCCCGCGCCTCCTCACATGGGCTCCTGGCGAGTGTGCCCCCCCCGCGCCTCCTCACATGGGCTCCTGGCGAGTGTGCCCCCCCGGCGCCTCCTCACATGGGCTCCTGGCGAGTGTGCCCCCCCGCGCCTCCTCACATGGGCTCCTGGCGAGTGTGCCCCCCCCCGCGCCTCCTCACATGGGCTCCTGGCGAGTGTGCCCCCCACGCCT	.	PASS	SVTYPE=INS;END=3418581;SVLEN=756	GT:AD:DP	0/1:6,8:14
1	3418581	pbsv.INS.201	G	GCCTCACATGGGCTCCTGGCGAGTGTGCCCCCCACACCTCCTCACATGGGCTCCTGGCGAGTGTGCCCCCCCGCACCTCCTCACATGGGCTCCTGGCGAGTGTGCCCCCCGTGCCTCACATGGGCTCCTGGCGAGTGTGCCCCCCGTGCCTCACATGGGCTCCTGGCGAGTGTGCCCCCCCGCGCCTCCTCACATGGGCTCCTGGCGAGTGTGCCCCCCCCGCGCCTCCTCACATGGGCTCCTGGCGAGTGTGCCCCCTGTGCCTCACATAGGCTCCTGGCGAGTGTGCCCCCCCCGCGCCTCCTCACATGGGCTCCTGGCGAGTGTGCCCCCCCCGCGCCTCCTCACATGGGCTCCTGGCGAGTGTGCCCCCCCGGCGCCTCCTCACATGGGCTCCTGGCGAGTGTGCCCCCCCGCACCTCCTCACATGGGCTCCTGGCGAGTGTGCCCCCCACACCTCCTCACATGGGCTCCTGGCGAGTGTGCCCCCCACGCCTCCTCACATGGGCTCCTGGCGAGTGTGCCCCCCCGCGCCTCCTCACATGGGCTCCTGGCGAGTGTGCCCCCCCGCACCTCCTCACATGGGCTCCTGGCGAGTGTGCCCCCCCGCGCCTCCTCACATGGGCTCCTGGCGAGTGTGCCCCCCACGCCTCCTCACATGGGCTCCTGGCGAGTGTGCCCCCCCGCGCCTCCTCACATGGGCTCCTGGCGAGTGTGCCCCCCCGCACCTCCTCACATGGGCTCCTGGCGAGTGTGCCCCCCACGCCTCCTCACATGGGCTCCTGGCGAGTGTGCCCCCCCGCGCCTCCTCACATGGGCTCCTGGCGAGTGTGCCCCCCCGCGCCTCCTCACATGGGCTCCTGGCGAGTGTGCCCCCCACGCCTCCTCACATGGGCTCCTGGCGAGTGTGCCCCCCGCGCCTCCTCACATGGGCTCCTGGCGAGTGTGCCCCCCGCGCCTCCTCACATGGGCTCCTGGCGAGTGTGCCCCCCGCCTCCTCACATGGGCTCCTGGCGAGTGTGCCCCCCCGGCGCCTCCTCACATGGGCTCCTGGCGAGTGTGCCCCCCCGCACCTCCTCACATGGGCTCCTGGCGAGTGTGCCCCCCCGGCGCCTCCTCACATGGGCTCCTGGCGAGTGTGCCCCCCGCGCCTCCTCACATGGGCTCCTGGCGAGTGTGCCCCCCGCGCCTCCTCACATGGGCTCCTGGCGAGTGTGCCCCCCGCCTCCTCACATGGGCTCCTGGCGAGTGTGCCCCCCCGCACCTCCTCACATGGGCTCCTGGCGAGTGTGCCCCCCGCCTCCTCACATGGGCTCCTGGCGAGTGTGCCCCCCCGCACCTCCTCACATGGGCTCCTGGCGAGTGTGCCCCCCGCCTCCTCACATGGGCTCCTGGCGAGTGTGCCCCCCACGCCTCCTCACATGGGCTCCTGGCGAGTGTGCCCCCCGCCTCCTCACATGGGCTCCTGGCGAGTGTGCCCCCCCGGCGCCTCCTCACATGGGCTCCTGGCGAGTGTGCCCCCCCGCACCTCCTCACATGGGCTCCTGGCGAGTGTGCCCCCCGCGCCTCCTCACATGGGCTCCTGGCGAGTGTGCCCCCCGCCTCCTCACATGGGCTCCTGGCGAGTGTGCCCCCCCGGCGCCTCCTCACATGGGCTCCTGGCGAGTGTGCCCCCCCGCCTCCTCACATGGGCTCCTGGCGAGTGTGCCCCCCCCGCCTCCTCACATGGGCTCCTGGCGAGTGTGCCCCCCGCCTCCTCACATGGGCTCCTGGCGAGTGTGCCCCCCGCCTCCTCACATGGGCTCCTGGCGAGTGTGCCCCCCGCACCTCCTCACATGGGCTCCTGGCGAGTGTGCCCCCCGCCT	.	PASS	SVTYPE=INS;END=3418581;SVLEN=1864	GT:AD:DP	0/1:8,6:14
1	3495310	pbsv.INS.DUP.202	C	<DUP>	.	PASS	SVTYPE=DUP;END=3495399;SVLEN=89	GT:AD:DP	1/1:1,28:29
1	3499949	pbsv.INS.DUP.203	C	<DUP>	.	PASS	SVTYPE=DUP;END=3500397;SVLEN=448	GT:AD:DP	0/1:29,9:38
1	3500191	pbsv.INS.204	C	CCACAGCCACCAGACAACGCGCAGCCACCAGACAACCCACAGCCACCAGACAACGCGCAGCCACCAGACAACGCGCAGCCACCAGACAACCCACAGCCACCAGACAACGCGCAGCCACCAGACAACGCGCAGCCACCAGACAACCCACAGCCACCAGACAACGCGCAGCCACCAGACAACGCGCAGCCACCAGACAACCCACAGCCACCAGACAACGCGCAGCCACCAGACAACCCACAGCCACCAGACAACGCGCAGCCACCAGACAACGCGCAGCCACCAGACAACGCGCAGCCACCAGACAACCCACAGCCACCAGACAACCCACAGCCACCAGACAACGCGCAGCCACCAGACAACGCGCAGCCACCAGACAACCCGCAGCCACCAGACAACGCGCAGCCACCAGACAACCCGCAGCCACCAGACAACGCGCAGCCACCAGACAACCCGCAGCCACCAGACAACGCGCAGCCACCAGACAACCCGCAGCCACCAGACAACCCGCAGCCACCAGACAACCCACAGCCACCAGACAACCCACAGCCACCAGACAACGCACAGCCACCAGACAACGCACAGCCACCAGACAACGCGCAGCCACCAGACAACCCACAGCCACCAGACAACGCGCAGCCACCAGACAACGCGCAGCCACCAGACAACGCGCAGCCACCAGACAACGCGCAGCCACCAGACAACCCGCAGCCACCAGACAACGCGCAGCCACCAGACAACCCACAGCCACCAGACAACGCGCAGCCACCAGACAACCCACAGCCACCAGACAACGCGCAGCCACCAGACAACCCAGCCACCAGACAACGCGCAGCCACCAGACAACGCGCAGCCACCAGACAACCCAGCCACCAGACAACGCGCAGCCACCAGACAACCCCAGCCACCAGACAACGCGCAGCCACCAGACAACGCGCAGCCACCAGACAACCCCAGCCACCAGACAACCCAGCCACCAGACAAC	.	PASS	IMPRECISE;SVTYPE=INS;END=3500191;SVLEN=981	GT:AD:DP	0/1:18,19:37
1	3500326	pbsv.INS.205	A	ACCAGACAACCCACAGCCACCAGACAACGCACAGCCACCAGACAACGCACAGCCACCAGACAACGCGCAGCCACCAGACAACCCACAGCCACCAGACAACGCGCAGCCACCAGACAACGCGCAGCCACCAGACAACGCGCAGCCACCAGACAACCCGCAGCCACCAGACAACGCGCAGCCACCAGACAACGCGCAGCCACCAGACAACCCGCAGCCACCAGACAACGCG	.	PASS	SVTYPE=INS;END=3500326;SVLEN=228	GT:AD:DP	0/1:23,17:40
1	3504421	pbsv.INS.206	C	CAGGAGGGGACAGGAGTGGCCAGGAGGGGACAGGAGTGGCTAGGAGGAGACAGGACCGGCCAGGAGTGGCCAGGAGTGGACAGGAGGAGACAGGAGGGGACAGGAGTGGATAGGAGGAGATAGGAGGGGACAGGAGTGGACAGAAGGAGACAGGAGGGGACAGGAGTGGACAGGAGACAGGAGGGGACAGGAATGGCCAAGAGGGGACAGGAGTGGCCAGGAGGGGGCAGAAGTGGCCAGGAGTGGGCAGGAGGGGGCAGGACAGGCCAGGAGGAGGCAGGAGGGGGCAGGAGGGGACAGGAGGGGGCAGGAGGGGACAGGAGGGGGCAGGAGTGGCCAGGAGGGGGCAGGAGGGGAA	.	PASS	SVTYPE=INS;END=3504421;SVLEN=357	GT:AD:DP	1/1:1,21:22
1	3504501	pbsv.INS.DUP.207	C	<DUP>	.	PASS	SVTYPE=DUP;END=3504666;SVLEN=165	GT:AD:DP	0/1:16,6:22
1	3504703	pbsv.DEL.208	GGAGGGGGCAGAAGGGGACAG	G	.	PASS	SVTYPE=DEL;END=3504723;SVLEN=-20	GT:AD:DP	0/1:5,19:24
1	3508320	pbsv.DEL.209	TTGGGGGCTGCTACCAAGGTCTCGTAGCTCACAAGGGACCGGATGGGGGCACCAGCGAGGGGGCTGG	T	.	PASS	SVTYPE=DEL;END=3508386;SVLEN=-66	GT:AD:DP	1/1:0,28:28
1	3513246	pbsv.INS.210	C	CCGTCTCCACCCCAGGGCACCCCGCGCCATCCCCTGCCCAGCCCCCGTCTCCACCCCAGGGCACCCTGCGCCATCCCCTGCCCAGCCCCCGTCTCCACCCCAGGGCACCCTGCGCCATCCCCTGCCCAGACCCCGTCTCCACCCCAGGGCACCCTGCGCCATCCCCTGCCCAGCCCCCGTCTCCACCCCAGGGCACCCTGCGCCATCCCCTGCCCAGACCCCGTCTCCACCCCAGGGCACCCCGCGCCATCCCCTGCCCAGCCCCCGTCTCCACCCCAGGGCACCCTGCGCCATCCCCTGCCCAGCCCCCGTCTCCACCCCAGGGCACCCTGCGCCATCCCCTGCCCAGACCCCGTCTCCACCCCAGGGCACCCCGCGCCATCCCCTGCCCAGCCCCCGTCTCCACCCCAGGGCACCCTGCGCCATCCCCTGCCCAGCCCCCGTCTCCACCCCAGGGCACCCCGCGCCATCCCCTGCCCAGCCCCCGTCTCCACCCCAGGGCACCCCGCGCCATCCCCTGCCCAGCCCCCGTCTCCACCCCAGGGCACCCTGCGCCATCCCCTGCCCAGCCCCCGTCTCCACCCCAGGGCACCCTGCGCCATCCCCTGCCCAGACCC	.	PASS	SVTYPE=INS;END=3513246;SVLEN=616	GT:AD:DP	0/1:15,12:27
1	3557049	pbsv.DEL.211	ACCCGAGGCTCTGAGCATCAGCAGGGCGGGGTGCAGCG	A	.	PASS	SVTYPE=DEL;END=3557086;SVLEN=-37	GT:AD:DP	1/1:0,29:29
1	3560427	pbsv.DEL.212	CGGCCCCGCTGAGCCCCGGACATGGGGTCGCGCCTTCGGAAGGGGACCCAGCGGCCCCGCTGAGCCCCGGACATGGGGTCGCGCCTTCGGAAGGGGACCCAGCGGCCCCGCTGAGCCCCGGACATGGGGTCGCGCCTTCGGAAGGGGACCCAGCGGCCCCGCTGAGCCCCGGACATGGGGTCGCGCCTTCGGAAGGGGACCCAGCGGCCCCGCTGAGCCCCGGACATGGGGTCGCGCCTTCGGAAGGGGACCCAGCGGCCCCGCTGAGCCCCGGACATGGGGTCGCGCCTTCGGAAGGGGACCCAGCGGCCCCGCTGAGCCCCGGACATGGGGTCGCGCCTTCGGAAGGGGACCCAGCGGCCCCGCTGAGCCCCGGACATGGGGTCGCGCCTTCGGAAGGGGACCCAGCGGCCCCGCTGAGCCCCGGACATGGGGTCGCGCCTTCGGAAGGGGACCCAGCGGCCCCGCTGAGCCCCGGACATGGGGTCGCGCCTTCGGAAGGGGATCCAGT	C	.	PASS	SVTYPE=DEL;END=3560937;SVLEN=-510	GT:AD:DP	1/1:1,24:25
1	3561905	pbsv.DEL.213	AGCGGCGCAGCGGGATGGGCGGGTTGCCCCGTGGTGTGCGTGGCGCAGCGGGACGGGCGGGTTGCCCCGTGGTGTGC	A	.	PASS	SVTYPE=DEL;END=3561981;SVLEN=-76	GT:AD:DP	1/1:0,26:26
1	3591553	pbsv.DEL.214	GGTCTCCTCCCACAATGGCCCAGGTGTCTCCTCCCACAATGGCCCAGGTGTCTCCTCCCACAATGGCCCAGGTGTCTCCTCCCACAATGGCCCAGGTGTCTCCTCCCACAATGGCCCAGGTGTCTCCTCCCACAATGGCCCAGGTGTCTCCTCCCACAATGGCCCAGGTGTCTCCTCCCACAATGGCCCAGGT	G	.	PASS	SVTYPE=DEL;END=3591745;SVLEN=-192	GT:AD:DP	1/1:2,19:21
1	3596383	pbsv.DEL.215	GTCTCTGTCTCTCTTTGTCCTTGTATC	G	.	PASS	SVTYPE=DEL;END=3596409;SVLEN=-26	GT:AD:DP	0/1:11,9:20
1	3598418	pbsv.DEL.216	GTAACAGACCACAGGCCTCACACACTTGTTCCGGCCCAAGCATCCCCCAGGCCAAACCTAGACACAGTGGATCA	G	.	PASS	SVTYPE=DEL;END=3598491;SVLEN=-73	GT:AD:DP	0/1:13,7:20
1	3610546	pbsv.INS.DUP.217	T	<DUP>	.	PASS	SVTYPE=DUP;END=3610649;SVLEN=103	GT:AD:DP	0/1:20,10:30
1	3611062	pbsv.INS.DUP.218	C	<DUP>	.	PASS	SVTYPE=DUP;END=3611566;SVLEN=504	GT:AD:DP	0/1:17,14:31
1	3611179	pbsv.INS.DUP.219	T	<DUP>	.	PASS	SVTYPE=DUP;END=3611455;SVLEN=276	GT:AD:DP	0/1:18,13:31
1	3642851	pbsv.DEL.220	GGTGGATGGATGGATGGATGGA	G	.	PASS	SVTYPE=DEL;END=3642872;SVLEN=-21	GT:AD:DP	0/1:12,15:27
1	3656048	pbsv.DEL.221	ATCTAACCCACACAATCAACCCAGCTGATGACCTCTATCTAACCCGCAGAATCAACCCAGCTGATGACCTCTG	A	.	PASS	SVTYPE=DEL;END=3656120;SVLEN=-72	GT:AD:DP	0/1:12,13:25
1	3714245	pbsv.INS.222	T	TTAATTTTTATATTAACCGTGTTAATATAATTTTTATATTAACCGTGTTAATA	.	PASS	SVTYPE=INS;END=3714245;SVLEN=52	GT:AD:DP	1/1:0,27:27
1	3717002	pbsv.DEL.223	CGCCTGGGTCTCTGTGCCATCTCGACCTAACGCAGGTCGCTCTGTGGTGCCGCCTGGGTCTCTGTGCCATCTGGACCTAACACAGGTCACTCTGTGGTGCCGCCTGGGTCTCTGTGCCATCTGGACCTAACGCAGGTCACTCTGTGGTGCT	C	.	PASS	SVTYPE=DEL;END=3717152;SVLEN=-150	GT:AD:DP	0/1:13,9:22
1	3737059	pbsv.INS.DUP.224	G	<DUP>	.	PASS	SVTYPE=DUP;END=3737106;SVLEN=47	GT:AD:DP	1/1:0,28:28
1	3741642	pbsv.INS.225	G	GGGGCAGTGGCACTGTGGGAAGGG	.	PASS	SVTYPE=INS;END=3741642;SVLEN=23	GT:AD:DP	1/1:1,32:33
1	3749057	pbsv.INS.DUP.226	A	<DUP>	.	PASS	SVTYPE=DUP;END=3749129;SVLEN=72	GT:AD:DP	1/1:0,29:29
1	3785228	pbsv.INS.227	A	ACCACACCAGGCCACGCCACACCAAGCCACACCACACCAGGCCACACCACACCAGGCCACACCACACCATACCACACCACACCAGGCCACACCACACCAGGCCACACCACACCAAGCCACACCACACCAGGCCACACCACACCATACCACACCACACCAGGCCACACCACACCATACCACACCACACCAGGCCACACCACACCAAGCCACACCACACCAGGCCACACCACACCATACCACACCACACCAGGCCACACCACACCAGGCCACACCACACCACGCCACACCACACCACGCCACACCACACCAGG	.	PASS	SVTYPE=INS;END=3785228;SVLEN=310	GT:AD:DP	1/1:0,17:17
1	3812079	pbsv.DEL.228	GCTGGAAGCGCTGGCTGTTAACAGACACCTGAGGATCTGGTGGGC	G	.	PASS	SVTYPE=DEL;END=3812123;SVLEN=-44	GT:AD:DP	0/1:21,20:41
1	3816054	pbsv.DEL.229	CCAGACACTGGCACCCCCCTT	C	.	PASS	SVTYPE=DEL;END=3816074;SVLEN=-20	GT:AD:DP	1/1:0,38:38
1	3845268	pbsv.BND.1:3845268-hs37d5:32469995	C	C[hs37d5:32469995[	.	Decoy;NearReferenceGap	SVTYPE=BND;CIPOS=0,0;MATEID=pbsv.BND.hs37d5:32469995-1:3845268	GT:AD:DP	1/1:2,33:35
1	4033552	pbsv.INS.DUP.230	G	<DUP>	.	PASS	SVTYPE=DUP;END=4033683;SVLEN=131	GT:AD:DP	0/1:17,17:34
1	4046152	pbsv.DEL.231	CATATATATATATATATATATATATATATATAT	C	.	PASS	SVTYPE=DEL;END=4046184;SVLEN=-32	GT:AD:DP	1/1:1,29:30
1	4059835	pbsv.DEL.232	ATACGCCACAGAGAGGGGAGGGGGCCACACTGCCGACGGGGCAGGCCTGGAGTTGCAGGACGTGTCACAGAGAGAGGAAGGGGCCACACTGCTGACGGGGCGGGCCTGGAGTTGCAGGA	A	.	PASS	SVTYPE=DEL;END=4059953;SVLEN=-118	GT:AD:DP	0/1:18,17:35
1	4060211	pbsv.INS.233	G	GCAGAGAGAGGAAGGGGCCACACTGCCGACGGGGCGGGCCTGGAGTTGCAGGACGTGTCACAGAGAGAGGAAGGGGCCACACTGCCGACGGGGCGGGCCTGGAGTTGCAGGACGTGTCACAGAGAGAGGAAGGGGCCACACTGCCGACGGGGCGGGCCTGGAGTTGCAGGACGTGTCACAGAGAGAGGAAGGGGCCACACTGCCGACGGGGCGGGCCTGGAGTTGCAGGACGTGTCACAGAGAGAGGAAGGGGCCACACTGCCGACGGGGCGGGCCTGGAGTTGCAGGACGTGTCACAGAGAGAGGAAGGGGCCACACTGCCGACGGGGCGGGCCTGGAGTTGCAGGACGTGTCACAGAGAGAGGAAGGGGCCACACTGCCGACGGGGCGGGCCTGGAGTTGCAGGACGTGTCACAGAGAGAGGAAGGGGCCACACTGCCGACGGGGCGGGCCTGGAGTTGCAGGACGTGTCACAGAGGGAGGAAGGGGCCACACTGCCGACGGGGCGGGCCTGGAGTTGCAGGACGTGTCACAGAAAGAGGAAGGGGCCACACTGCCGACGGGGAGGGCCTGGAGTTGCAGGACGTGTCACAGAAAGAGGAAGGGGCCACACTGCCGACGGGGCGGGCCTGGAGTTGCAGGACGTGTCACAGAGAGAGGAAGGGGCCACACTGCCGACGGGGCGGGCCTGGAGTTGCAGGACGTGTCACAGAGAGAGGAAGGGGCCACACTGCCGACGGGGCGGGCCTGGAGTTGCAGGACGTGTCACAGAGAGAGGAAGGGGCCACACTGCCGACGGGGCAGGCCTGGAGTTGCAGGACGTGTCACAGAGAGAGGAAGGGGCCACACTGCCGACGGGGCGGGCCTGGAGTTGCAGGACGTGTCACAGAGGGAGGAAGGGGCCACACTGCCGACGGGGCGGGCCTGGAGTTGCAGGACGTGTCACAGAAAGAGGAAGGGGCCACACTGCCGACGGGGCGGGCCTGGAGTTGCAGGACGTGTCACAGAGAGAGGAAGGGGCCACACTGCCGACGGGGCGGGCCTGGAGTTGCAGGACGTGTCACAGAGGGAGGAAGGGGCCACACTGCCGACGGGGCGGGCCTGGAGTTGCAGGACGTGTCACAGAAAGAGGAAGGGGCCACACTGCCGACGGGGAGGGCCTGGAGTTGCAGGACGTGTCC	.	PASS	IMPRECISE;SVTYPE=INS;END=4060211;SVLEN=1180	GT:AD:DP	0/1:20,12:32
1	4076999	pbsv.INS.234	A	AGAGTCAGGGGAGGGGAGGAGGTGAGAGTCGGGGGAGGGGAGGGGTGAGAGTCGGGGGAGGGGAGGGGTGAGAGTCGGGGGAGGGGAGGGGTGAGAGTCAGGGGAGGGGAGGAGGTGAGAGTCGGGGGAGGGGAGGGGTAGAGTCGGGGGAGGGGAGGGGTGAGAGTC	.	PASS	SVTYPE=INS;END=4076999;SVLEN=167	GT:AD:DP	0/1:9,6:15
1	4076999	pbsv.INS.235	A	AGAGTCAGGGGAGGGGAGGAGGTGAGAGTCGGGGGAGGGGAGGGGTGAGAGTCGGGGGAGGGGAGGGGTGAGAGTCGGGGGAGGGGAGGGGTGAGAGTCGGGGGAGGGGAGGGGTGAGAGTCAGGGGAGGGGAGGAGGTGAGAGTCGGGGGAGGGGAGGGGTAGAGTCGGGGGAGGGGAGGGGTGAGAGTCGGGGCAGGGGAGGGGTGAGAGTCGGGGGAGGGGAGGAGGTGAGAGTTGGGGGAGGGGAGGAGGTGAGAGTTGGGGGAGGGGAGGAGGTGAGAGTTGGGGGAGGGGAGGAGGTGAGAGTTGGGGGGAGGGGAGGAGGTGAGAGTTGGGGGAGGGGAGGAGGTGAGAGTTGGGGGAGGGGAGGAGGTGAGAGTTGGGGGGAGGGGAGGAGGTGAGAGTTGGGGGAGGGGAGGAGGTGAGAGTTGGGGGAGGGGAGGAGGTGAGAGTTG	.	PASS	SVTYPE=INS;END=4076999;SVLEN=456	GT:AD:DP	0/1:6,9:15
1	4103948	pbsv.INS.DUP.236	T	<DUP>	.	PASS	SVTYPE=DUP;END=4103975;SVLEN=27	GT:AD:DP	0/1:17,18:35
1	4124984	pbsv.DEL.237	CTCACTCATTTACTCACACACACAGTCACACACACTCGCTCACTCATTCATTCACTCATACACTCATTCACTCACACTTGCTCACTCAGTCATTCACTCACACACTCACATACTCAGTCACTCATTCACTCACACCCATCCACTCACTCATTCACTCACACACACTCATTCACTCACACGCTCACACTTGCTCACTCATTCACTCACTCATACTCATTCACTCACAGTCACTCATTCACTCACTCGCACACATTCACTCACTTATTCACTCACTCGCTCATTCACTCACACACACTCATTCACTCACACTTGCTCATTCACTCAGTCACTCACACACTCACACTCATTCACTTGCTCAGTCATTCATTCACATACACTTGCTCATCACTCACACTCAGTCACTGATTC	C	.	PASS	SVTYPE=DEL;END=4125391;SVLEN=-407	GT:AD:DP	0/1:17,13:30
1	4125836	pbsv.DEL.238	CACACATACTCGCTCAGTCACTCATTCACTCACACTCATCCACTCACTCATTCACTCACACACATTCATCACACGCTCACACTTGCTCACTCATTTGCTCACTCACTCATTCACTCAGTCACTTATTTACTCACTTGCACACTCATTCACTCACTTATTCACTCACTCACTCGCTCATTCACTCACACACACTCATTCACTCACACTTGCTCATTCACTCACTCACTCACACTCAGTCACTCACACACACACTCATTCACTTGCTCAGTCACTCATTCACATACACTTGCTCATCACTCACACTCAGTCACTGATTCATTCACTCATTCGCTCACTTATTCACTCACACACACTCGCTCAGTCACTCACACACTTGCTCAGTCACTCGTTCACTCACAGTCATTCACTCACTCACTCATTCACTCACACTCCCACACTTGCTCAGTCACTCACACACACATTCGCTCACTCATTCACTCACACACTTGCTCAGTCACTCGTTCACTCACACTCAGTCACTCATTCACTCACACTCATTCACTCACACACATTCACTCACACACTCGCTCAC	C	.	PASS	SVTYPE=DEL;END=4126406;SVLEN=-570	GT:AD:DP	0/1:19,14:33
1	4137815	pbsv.INS.DUP.239	C	<DUP>	.	PASS	SVTYPE=DUP;END=4137891;SVLEN=76	GT:AD:DP	0/1:20,24:44
1	4137954	pbsv.INS.DUP.240	C	<DUP>	.	PASS	SVTYPE=DUP;END=4137987;SVLEN=33	GT:AD:DP	0/1:18,26:44
1	4138124	pbsv.INS.241	T	TCATCTGCAGACACAGCCGATGCACCCCACACCCAGACCCAGTGAGACCTCCCAACAGTCACCTGCAGACACAGCCGATGCACCCCACACCCAGACCCAGTGAGACCTCCCAACAGTCACCTGCAGACACAGCCGATGCACCCCACACCCAGACCCAGTGAGACCTCCCAACAGTCACCTGCAGACGCAGCCGATGCACCCTGTACCCAGACC	.	PASS	SVTYPE=INS;END=4138124;SVLEN=212	GT:AD:DP	0/1:34,11:45
1	4138294	pbsv.INS.DUP.242	A	<DUP>	.	PASS	SVTYPE=DUP;END=4138408;SVLEN=114	GT:AD:DP	0/1:23,22:45
1	4138364	pbsv.INS.DUP.243	A	<DUP>	.	PASS	SVTYPE=DUP;END=4138420;SVLEN=56	GT:AD:DP	0/1:32,15:47
1	4160016	pbsv.INS.244	T	TATGTAATATAATATATATATAATATATAATATAATATATAATACATATTATATATATTATATTATTATATAATATATATTATATATATTATATAATATAATATATATAATATATAATATAATATATATAATATATAATATA	.	PASS	SVTYPE=INS;END=4160016;SVLEN=141	GT:AD:DP	0/1:13,8:21
1	4196037	pbsv.INS.245	G	GGTTATCATGGGAGTGGGTTA	.	PASS	SVTYPE=INS;END=4196037;SVLEN=20	GT:AD:DP	1/1:1,27:28
1	4196778	pbsv.INS.246	C	CATCATGGGAGTGGGTTAGTGATCATGGGAGTGGGTTAGTTATCATGGGAGTGGGTTAGTTATCATGGGAGTGGGTTAGTCATCATGGGAGTGGGTTAGTTATCATGAGAGTGGGTTAGTGATCATGGAAGTGGGTTAGTGATCATGGGAGTGAGTTAGTGATCATGGGAGTGGGTTGGTTGTCATGGGAGTGGGTTAGATATCATGAGAGTGGGTTAGTTATCATGGGAGTGGGTTAGTCATCATGGGAGTGGGTTAGTGATCATGGGAGTGGGTTAGTGATCATGAGAGTGGGTTAGTGATCATGGGAGTGGGTTAGTGATCATGGGAGCAGGTTAGTGATCATGGGAGCGGGTTAGTG	.	PASS	SVTYPE=INS;END=4196778;SVLEN=360	GT:AD:DP	1/1:3,26:29
1	4204554	pbsv.INS.DUP.247	C	<DUP>	.	PASS	SVTYPE=DUP;END=4204675;SVLEN=121	GT:AD:DP	0/1:29,9:38
1	4204688	pbsv.INS.248	C	CCACCATTCTTACTATCATCACTGTGATCACCATCATCATTACCACCATCACCATCACCATCATCATTACATCATCATCATCATCACCACCACCACTACCACACCACCACCATCACACCATTATCATTATCATCACCACCATCCTTACTATCGTCACTGTGATCACCATCATCATTACCACCATCACCATCACCAACATCATTACATCATCATCATCACCATCACCACCACCACCACCACACCATTATCATCACCACCATCCTTACTATCATCACTGTGATCACCATCTTCATCACCACCATCACCATCACCATCATCATTACATCATCATCACCATCACCACCACCACCACCACACTACCACCATCACACCATTATCATTATCATCACCACCATTCTTACTATCATCACTGTGATCACCATCATCATTACCACCACCATCATCACCAACATCATTAAATCATCATCACCATCACCACCACCACCACCACCACCATCACACCATTATCATTATCATCACCATCATCCTTACTATCATCACTGTGATCACCATCATCATTACCACCACCATCATCACCATCATCATTACATCATCATCATCATCACCATCACCACCACCACCACCACACCACCACCACCATCACACCATTATCATTATCATCACCACCATCCTTACTATCATCACTGTGATCACCATCATCATTACCACCACCATCATCACCATCATTACATCATCATCATCACCATCACCACCACCACCACACCACCACCATCACACCATTATCATTATCATCACCATCATCCTTACTATCATCACTGTGATCACCATCTTCATTACCACCACCATCATCACCACCATCATTACATCATCATCATCATCACCATCACCACCACCACCACCACACCATTATCATCACCACCATCCTTACTATCATCACTGTGATCACCATCTTCATCACCACCATCACCATCACCATCATCATTACATCATCATCACCATCACCACCACCACCACACCACCACCATCACACCATTATCATTATCACCACCATCCTTACTATCATCACTGTGATCACCATCTTCATTACCACCATCACCATCACCATCATCATTACATCATCATCACCAT	.	PASS	SVTYPE=INS;END=4204688;SVLEN=1127	GT:AD:DP	0/1:17,22:39
1	4222780	pbsv.INS.249	C	CCCTTCCCCTCCCCTCCCCTCCCTTCCCCTCCCCTCCCCTCCCTTCCCCTCCCCTCCCCTCCCCTCCTCTCCCCTCCCCTCCTCTCCCCTCCTCTCCTCTCCCCTCCCCTCCTCTCCCCTCCTCTCCCCTCCTCTCCCCTCCCCCTCCTCCTCCTCCCCCTTCCCCTCCACTTCTGTTTCTCTTTCTTTCTCTTTCTTTCTGTCTCCTTTCTTTCTCTTCCTCTCTCTCTCCTTTCTCCTTCCTTCCTTCCTTCCTCTCTTCTTTCCTTCCTCCCTCCTTCCCTCCCTCCCTCCCTCTCCCTCCCTCCCTCTCTCCCCCTCCCTCCCTCCCTCTCTTTCTTTCTTTCT	.	PASS	SVTYPE=INS;END=4222780;SVLEN=347	GT:AD:DP	1/1:0,22:22
1	4356182	pbsv.DEL.250	TCCATCCATCCATCCATCCATCCATCCAC	T	.	PASS	SVTYPE=DEL;END=4356210;SVLEN=-28	GT:AD:DP	0/1:18,17:35
1	4378454	pbsv.DEL.251	TATACATATACATATACATATACATATACATA	T	.	PASS	SVTYPE=DEL;END=4378485;SVLEN=-31	GT:AD:DP	1/1:0,19:19
1	4392470	pbsv.INS.DUP.252	A	<DUP>	.	PASS	SVTYPE=DUP;END=4392700;SVLEN=230	GT:AD:DP	0/1:17,7:24
1	4392756	pbsv.INS.253	A	AACCCAGCCCAGGAAACCCCTTCCCTAGA	.	PASS	IMPRECISE;SVTYPE=INS;END=4392756;SVLEN=28	GT:AD:DP	0/1:6,18:24
1	4393122	pbsv.INS.254	A	AACCCAGCCCAGGAAACCCCTTCCCTAGACACCCAGCCCAGGAAACCCCTTCCCTGGAGACCCAGCCCAGGAAACCCCTTTCCCTGGAGACCCAGCCCAGGAAACCCCTTCCCTGGAGACCGAGCCCAGGAAACCCCTTCCCTGGAGACCCAGCCCAGGAAACCCCTTCCCTGGAGACCCAGCCCAGGAAACCCCTTCCCTGGAGACCCAGCCCATGAAACCCCTTCCCTAAAGACCCAGCCCAGGAAACCCCTTCCCTAGAGACCCAGCCCAGGAAACCCCTTCCCTAGAGACCCAGCCCAGGAAACCCCTTCCCTAGAGACCCAGCCCAGGAAACCCCTTCCCTACAGACCCAGCCCAGGAAACCCCTTCCCTAGAGACCCAGCCCAGGAAACCCCTTCCCTACAGATCCAGCCCAGGAAACCCCTTCCCTAGAGACCCAGCCCAGGAAACCCCTTCCCTAGAGACCCAGCCCAGGAAACCCCTTCCCTAGAGATCCAGCCCAGGAAACCCCTTCCCTAGAGATCCAGCCCAGGAAACCCCTTCCCTACAGACCCAGCCCAGGAAACCCCTTCCCTAGAGATCCAGCCCAGGAAACCCCCCTTCCCTAGAGACCCAGCCCAGGAAACCCCTTCCCTACAGACCCAGCCCAGGAAACCCCTTCCCTACAGATCCAGCCCAGGAAACCCCTTCCCTAGAGACCCAGCCCAGGAAACCCCTTCCCTACAGACCCAGCCCAGGAAACCCCTTCCCTACAGATCCAGCCCAGGAAACCCCTTCCCTAGAGACCCAGCCCAGGAAACCCCTTCCCTACAGACCCAGCCCAGGAAACCCCTTCCCTAGAGACCCAGCCCAGGAAACCCCTTCCCTACAGATCCAGCCCAGGAAACCCCTTCCCTAGAGACCCAGCCCAGGAAACCCCTTCCCTAGAGACCCAGCCCAGGAAACCCCTTCCCTAGAGATCCAGCCCAGGAAACCCCTTCCCTAGAGATCCAGCCCAGGAAACCCCTTCCCTAGAGATCCAGCCCAGGAAACCCCTTCCCTACAGACCCAGCCCAGGAAACCCCTTCCCTAGAGATCCAGCCCAGGAAACCCCCCTTCCCTAGAGACCCAGCCCAGGAAACCCCTTCCCTACAGACCCAGCCCAGGAAACCCCTTCCCTAGAGATCCAGCCCAGGAAACCCCCCTTCCCTAGAGACCCAGCCCAGGAAACCCCTTCCCTACAGACCCAGCCCAGGAAACCCCTTCCCTACAGATCCAGCCCAGGAAACCCCTTCCCTAGAGACCCAGCCCAGGAAACCCCTTCCCTACAGACCCAGCCCAGGAAACCCCTTCCCTA	.	PASS	IMPRECISE;SVTYPE=INS;END=4393122;SVLEN=1338	GT:AD:DP	0/1:19,9:28
1	4393639	pbsv.INS.255	G	GCCTAGGAAACCCCTTCCCTGGAGACCCAGCCCAGGAAACCCCTTCCCTGGAGACCCAGCCCAGGAAACCCCTTCCGTACAGACCCAGCCCAGGAAACCCCTTCCCTAGAGACCCAGCCTAGGAAACCCCTTCCCTACAGACCCAGCCCAGGAAACCCCTTCCCTACAGACCCAGCCCAGGAAACCCCTTCCCTAGAGACCCAGCCCAGGAAACCACCCCTTCCCTATAGTCCAAGCCCAGGGGCCAGACTGCTGCCATGAGTCTGACTTGTAGGAACAGCCCAGAAAGCCAATGAGTAACCCCTGCCACAGCCAGCCTGAAACGACCAGGACTTGATTAGCAATTGATGGCTTCCCTAATTTTTGTCCCCCAGTTCCAACTCATATTCGAACTCTAAACAAGCCCCCTCCCTAGTCCCGTGGCCCCCTTGTTTCTGGTCAGCCGCCTCCAGCTCCCCAGGCCAACAGCCTCTTTCGGGGCTCACCCGGAGCCTCCCCCTCTCCTTCTTGAAACTTCCCACTTCCCTGCCTGCTTTTGAGGCCCTGCTGAGGCAAGTGATGGTGGCCGACTCCCTTGCTACAGCAAGCTCCAAATAATCGGTCTCTGCTTTCCTCAATGGGAGCAGGATCTTCCTTCATTTTCACACTGTATTTGTTTTGCTGTAGTACAGAAGCCTCTCACATGCTCTAGGGTTAAAAACAGCCAACGGGTGTGAGGTGTTTCACAGCTTTCTCCCGCAGATACCAGCTGTGTGTCACCTCCTGGTGACACTCCCCTGAAGGGCACGGAAATGGGGGAGGAGCAGCAGCCACTGTCCTGCTGGGGTTCAGTCCGCAGAAGAGGGGCAGGGAGTGTGTGCAGGGGGCTCCTCTGGAAGCCTGGGGCAGGGAGGCCTTGCTGTGCCTGGGGTGGGTGTCACCAGAGGCTACTTGGGGCTCAGCACCCTGCTGTCTACATTCGCTCCCACAGCCACCCACCCCCAGGCTCTGGAGGAAGACAGTGGGCTGAGGCAGGTAGCAGGACAGACTGGAGGGTACAGAGGGGGCTCCTGCAGAGCCCCAGGGGAGGAGGGGCAGAGGGTCCTGGGGTAAGAGGAAGGGCTGTGCAGTCGTAAGAACAAAAGGCCAAGGTGGAGGGAAGTGGGCGGCCTCAAGGTATAGGATGGAGGTGACCTGGCAGGACTCCGAGTGGGTGGGGCATCAGAGAGAGGGTGAGTTGAGAGTGGTTACCAGGTTTCTGGCAAGAAGGACTCATGGATGATGCTGCCTTTTACTAAGGTGGAGGTCTGGGGGAGGGTCACAGCTTTGTTTTTGGCAGGTTCACATGCTCATGGAAAAGGTGAGTCAGCATGACCCTTAGGTCTGAAGCGTGGAAAAGGCGTCAGGACCAGCGTGGAAAAGGCATCAGGACCAGAGGTGGGGATGTGGGAGCCATGAGCCTGCAGCTCATGCGAGCTCTGCAGCATGATTGCATAAGGAGGGTGTGCAACCCTGCGCTGCAGAGCTACTGCCATGAGCCCCATGTGGATGCTCACACTTAAAATATTTAAAATTAGATTAAACCTTCCATCTCTTTTTCCAATTGTCACGTCTAGAGATCAGTAGCCACATGGATGGATCAGAATGTAACATTTTTGTGGTCACAAAGTTCTGCTGGGCAGTACTTAGTTGGGGGAGGTCAGAGGAGTCAGGGACCAATGCCTGAGGAGTGCCCACATTAGGGCAGTGCTGTGGACTGAATGGTTGTGTCTTCCCCTAAATTCATATGGGGAAGCCCTAAGCCCCACTGTGGCTATGTTTGGAGATGGGGCCACCAAGAAGGTAAAAGTTTAATGAGGGAATAAGGGTAGAGTCCTGATCCTACAGGTTTAGTGCCCTTATAAGTAGAAATGTCAGAGAGTTTCTTTCCCCTGCAGCCCCCTGTGCTCATGCACCAAGGAAAGTCCATGTGAGGGCAAGGTAAGAAGGCCACCATCTGCAAGCAAGGAAGGGAGCCCTCATGAGGAATGAGTCAGCTGGAAAGCTGGAACCTTGATCTTGGACTTCCAA	.	PASS	SVTYPE=INS;END=4393639;SVLEN=2048	GT:AD:DP	0/1:17,6:23
1	4396561	pbsv.INS.256	T	TGGTGATGATAATGGTGATGGTGATGGTAAACATGATAACGACAATGATAGTGGAAAGCGAATGGTGGTATTGATGGTGATGATGAAGAGGATGGTGATAATAATGATGATGGTGATGATTATGTTGGTGATGATGGTAATGGTGATGATAATGATGGTGATGGTGATGATGATGATTATGTGATGATGGTGGTGATGGTGATGATGGTGATGGTGATGGTGATGGTGGTGATGGTGGTGATGATGATGGTGATGGTGATAATGGTGATGGTGGTGATGATGATGGCGGGGATGTGATGATGATGGTGATGATGATGATGATGGAGATGATGATGATGGTGATGATGATGATGGTGATGATGTGATGACGATGATAGTGATTATGGTGATGGTGATGATGATGATGGTGATGGTGGTGATGGTGATGATGTGATGGTGATGGTGATGATAATAATGATGTGATGGTGATGATGGCGGTGATGTGATGATGATGGTGATGGTGATGATAATGGAGATGATGATGGTGATGATGGTGATGATGTGATGATGACGGTGATGGTGATGATGATGATGGTGATGGTGGTGATGGTAGTGATAATGTGATAATGATGGTGAC	.	PASS	SVTYPE=INS;END=4396561;SVLEN=615	GT:AD:DP	1/1:1,25:26
1	4403565	pbsv.DEL.257	CCCCTCCCCCACTGCAGTAGCCCCTCCCACTGCAGTAGCCCCTCCCCCACTGCAATAGCCCCTCCCCACTGCAGTAGCCCCTCT	C	.	PASS	SVTYPE=DEL;END=4403648;SVLEN=-83	GT:AD:DP	1/1:3,34:37
1	4480335	pbsv.DEL.258	GTGTGTATATATATATATATGTGTGTATATATATATATGTATATATATATATATGTATA	G	.	PASS	SVTYPE=DEL;END=4480393;SVLEN=-58	GT:AD:DP	0/1:15,10:25
1	4568943	pbsv.INS.259	C	CTTCTTTTCTTTTCTTTTCTT	.	PASS	SVTYPE=INS;END=4568943;SVLEN=20	GT:AD:DP	0/1:11,17:28
1	4568992	pbsv.INS.260	T	TTTTCTTTTCTTTTCTTTTCTTTTCTTTTCTTTTCTTTTCTTTTCTTTTCTTTTCTTTTCTTTTC	.	PASS	SVTYPE=INS;END=4568992;SVLEN=64	GT:AD:DP	0/1:17,11:28
1	4575244	pbsv.DEL.261	CGTGTCCCTGAGATAGCCCCGCCCTCTACCTGCACGTCTCCATC	C	.	PASS	SVTYPE=DEL;END=4575287;SVLEN=-43	GT:AD:DP	0/1:13,15:28
1	4580784	pbsv.INS.DUP.262	C	<DUP>	.	PASS	SVTYPE=DUP;END=4580829;SVLEN=45	GT:AD:DP	0/1:18,15:33
1	4599903	pbsv.INS.263	T	TTTTAGTTTAGTTTAGTTTAG	.	PASS	SVTYPE=INS;END=4599903;SVLEN=20	GT:AD:DP	0/1:20,12:32
1	4603762	pbsv.INS.264	T	TATCTATCTATCTATCTATCTATTTATCTATTTATCTATCTATCTATCATCTACCTATCTCTCTATCTGTCATCTATCTCTCTGCCTTTGTGTCTATCTACCTATCTCTATCATCTGTCTATCTATTATCTATCTATCTATCTATCT	.	PASS	SVTYPE=INS;END=4603762;SVLEN=146	GT:AD:DP	1/1:0,32:32
1	4643102	pbsv.INS.265	C	CCTCTCTCTCTCTCTCTCTCTCTCT	.	PASS	SVTYPE=INS;END=4643102;SVLEN=24	GT:AD:DP	1/1:1,27:28
1	4660230	pbsv.INS.DUP.266	C	<DUP>	.	PASS	SVTYPE=DUP;END=4660263;SVLEN=33	GT:AD:DP	0/1:11,19:30
1	4692614	pbsv.INS.267	A	ACACAGCACACAGGACACAGCACACAGCACACAGGACACAGCCCACAGCCCACAGCACACAGGACACAGCACACAGCACACAGGACACAGCCCACAGCACACAGGACACAGCACACAGGACACAGCCCACAGCACACAGGACACAGCCCACAGCACACAGCCCACAGCC	.	PASS	SVTYPE=INS;END=4692614;SVLEN=168	GT:AD:DP	0/1:21,15:36
1	4692620	pbsv.DEL.268	CACACAGGACACAGCCCACAGCCCACAGCACACAGGACACAGCACACAGCACACAGGACACAGCCCACAGCCCACAGCCCACAGCCCACAGGACACAGCACACAGGACACAGCCCACAGCCCACAGCACACAGCACACAGCACACAGCACACAGG	C	.	PASS	SVTYPE=DEL;END=4692774;SVLEN=-154	GT:AD:DP	0/1:22,15:37
1	4692976	pbsv.DEL.269	GCACACAGCACACAGCACACAGCACACAGCACACAGCACACAGCACACACACAGGACACAGCCCATAGCCTACAGCCCACAGCACACAGCACACAGGACACAGCCCACAGCCCACAGCCCACAGGACACAGCACATAGGACACAGCCCACAGCCCACAGCACACAGCACACAGCACACAGCACACAGCCCACAGCCCACAGGACACAGCCCACAGCCCACAGCCCACAGCCCACAGGACACAG	G	.	PASS	SVTYPE=DEL;END=4693218;SVLEN=-242	GT:AD:DP	0/1:21,15:36
1	4693408	pbsv.DEL.270	CCCACAGCCCACAGCACACAGCACACAGCACACAGGACACAGCACACAGCCCACAGC	C	.	PASS	SVTYPE=DEL;END=4693464;SVLEN=-56	GT:AD:DP	0/1:21,14:35
1	4709345	pbsv.DEL.271	CTAATCAGGGTTCAGTCAACAAGATGAGTGCAGCTCTCACCTCTCA	C	.	PASS	SVTYPE=DEL;END=4709390;SVLEN=-45	GT:AD:DP	0/1:9,15:24
1	4709621	pbsv.DEL.272	GAGGGCTCAGTCAACAAGATGAGTACATACTTCCAACTCCTGTACTC	G	.	PASS	SVTYPE=DEL;END=4709667;SVLEN=-46	GT:AD:DP	0/1:9,15:24
1	4726567	pbsv.DEL.273	AGGAGGGGTGCGGAGAGGGGCCCGTGAATCACG	A	.	PASS	SVTYPE=DEL;END=4726599;SVLEN=-32	GT:AD:DP	0/1:17,10:27
1	4789645	pbsv.INS.274	T	TCTGTCCTCTCTCCTAGCTCTGGTGCCCTGAGATG	.	PASS	SVTYPE=INS;END=4789645;SVLEN=34	GT:AD:DP	1/1:0,30:30
1	4800429	pbsv.INS.275	T	TGGGGAGTGAGTGTTGATGGGGACAGAGTGGGGGAGGGGGAGGGGGAGTGAGTGTTTGATGGGGACAGTGTGGGGGAGGGGGAGGGGGAGTGAGTGAGTGATGGGGACAGAGTGGGGGAGGGGGAGGGGGAGTGAGTGAGTGATGGGGACAGAGTGGGGGAAGGGGAG	.	PASS	SVTYPE=INS;END=4800429;SVLEN=167	GT:AD:DP	1/1:0,26:26
1	4825534	pbsv.INS.276	A	AGAGAGACATGAGTGAAGAAG	.	PASS	SVTYPE=INS;END=4825534;SVLEN=20	GT:AD:DP	1/1:0,33:33
1	4871290	pbsv.DEL.277	AGGCAGAGGATTTAGGGGGCAGTGAAACT	A	.	PASS	SVTYPE=DEL;END=4871318;SVLEN=-28	GT:AD:DP	1/1:0,31:31
1	4895075	pbsv.INS.DUP.278	T	<DUP>	.	PASS	SVTYPE=DUP;END=4895107;SVLEN=32	GT:AD:DP	0/1:9,18:27
1	4999443	pbsv.INS.279	C	CGTATGATATCAGTGTCCTCCGTATGATGTCAATATCCTCCATAGGATGTCAATATTATCCATAGGATGTCAATATCCTCCGTATGATGTCAATATCCTCCATATGATTTCAGTGTCCTCCATATGACATCAATAGCCTCCAAATGATGTCAGTATCCTCCGTATGATGTCAGTGTCCTCCATATGATGTCAATGTCCTCCATATGATGTCGGTGTCCTCCATATGATGTCGGTGTCCTCCGTATGATGTCAGTGTCCTCTGTATGATGTCAGTGTCCTCCGTATAATGTCAATATCCTCCATATGATGTCAATATCCTCCATATGATGTCAATATCCTCTG	.	PASS	SVTYPE=INS;END=4999443;SVLEN=341	GT:AD:DP	0/1:16,5:21
1	4999536	pbsv.INS.280	A	ATCCTCCATATGATATCAATATTCTCCATATGACGTCAGTGTCCTCCATATGACATCAATATCCTCCATATGATGTCAATATCCTCCGTATGATGTCAATATCCTCCGTATGATGTCAATATCCTCCATATGATGTCAATATCCTCTGTATGATGTCAGTGTCCTCCATATGATGTCAATCGCCTCCATATGATGTCAATATCCTCCGTATGATGTCAGTGTCCTCCGTATGATGTCAATGTCCTCCGTATGACGTCAGTGTCCTCCATATGACATCAATATCCTCCATATGACATCAATATCCTCCATATGATGTCAGTGTGCTCCATATGACATCAATATCCTCCATATGATGTCAATATCCTGCGTATGATGTCAATATCCTCCGTATGATGTCAATATCCTCCATATGATGTCAATATCCTCTGTATGATGTCAGTGTCCTCCATATGATGTCAATCGCCTCCATATGATGCCAATATCCTCCGTATGATGTCAATGCCCTCCGTATGATGTCAATGTCCTCCGTATGATGTCAGTGTCCTCCAGATGATGTCAATATCCTCCATATGATGTCTATGTCCTCGTATGATGTCAGTGTCCTCCGTATGATGTTAATGTCCTCCGTATGATGTCGGTGTCCTCCGTATGATGTCAGTGTCCTCCGTATGATGTCAGTGTCCTCCATGTGATGTCAATGTCCTCGTATGATATCAGTGTCCTCCATATGATATCAGTGTCCTCCGTATGATATCAGTGTCCTCCGTATGATGTCAATATCTTCCGTATGATGTCAATATCTTCCGTATGATGTCAATATCCTCCATATGATTTCCGTGTCCTCCATATGATGTCAATGTCCTCCATATGATGCCAATGTCCTCCGTAAGATGTCAATATCCTCTATATGATGTCAATGCCCTCGTATGATGTCAGTGTCCTCCGTATGACGTCAATGTCCTCCGTATGATGTCGATGTCCTCCGTATGACGTTGGTGTCCTCCGTATGATGTCGGTGTCCTCTGTATGATGTCGGTGTCCTCCGTATGATGTCGATGTCCTCTGCATGATGTCAATGTCCTCGTATGATGTCAGTGTCCTCCGTATGATATCAGTGTCCTCCGTATGATGTCAATATCCTCCATATGATGTCAATATTCTCCATCGGATGTCAATATCCTCCGTAGGATGTCAATATCCTCCATATGATTTCGGTGTCCTCCATATGACATCAATAGCCTCCAAATGATGTCAGTATCCTCCGTATGATGTCGGTGTCCTCCATATGATGTCAATGTCCTCCATATGATGTTAGTGTCCTCTGTATGATGTCAGTGTCCTCCGTATGATGTCAGTGTCCTCCGTATGATGTCAGTGTCCTCTGTATCATGTCAATGTCCTCGTATGATGTCAGTGTCCTCCGTATGATATCAGTGTCCTCCGTATGATGTCAATATCCTCCATAGGATGTCAATATTATCCATAGGATGTCAATATCCTCCGTATGATGTCAATATCCTCCATATGATTTCAGTGTCCTCCATATGACATCAATAGCCTCCAAATGATGTCAGTATCCTCCGTATGATGTCAGTGTCCTCCATATGATGTCAATGTCCTCCATATGATGTCGGTGTCCTCCATATGATGTCGGTGTCCTCCGTATGATGTCAGTGTCCTCTGTATGATGTCAGTGTCCTCCATATAATGTCAATATCCTCCATATGATGTCAATATCCTCCATATGATGTCAATATCCTCTGTATGATGTCAGTGTCCTCCGTATGATGTCAATATCCTCCATATGATGTCAACATCATCCATATGATTTCAGTGTCCTCCGTATGATGTCAATG	.	PASS	SVTYPE=INS;END=4999536;SVLEN=1855	GT:AD:DP	0/1:9,18:27
1	4999647	pbsv.DEL.281	ATATGATGTCAATATCCTCCG	A	.	PASS	SVTYPE=DEL;END=4999667;SVLEN=-20	GT:AD:DP	0/1:28,10:38
1	5135746	pbsv.INS.DUP.282	T	<DUP>	.	PASS	SVTYPE=DUP;END=5135815;SVLEN=69	GT:AD:DP	1/1:0,25:25
1	5172485	pbsv.INS.283	A	AGAAGAAGAGGGAGAGGAATGGGGAGAGGCAGAGGAAGAGGGAGAGGCAGAGGGAGAGGAAGAGGGAGAGGCAGAGGGAGAGGAAGAGGGGGATGCAGAGGGAGAGGAAGAGGGAGAGGCAGAGGGAGAGGAAGAGGGGGATGCAGAGGGAGAGGAAGAGGGAGAGGCAGCGGGAGAGGCAGCGGGAGATGCAGAGGGAGAGGAAGAGGGAGAGAAGGAGGAGAGGCAGAGGGAAAGGAAGAGGGAGACACAGAGGCAGAGGAAGAGGGAGAGGAAGAGGGAGAGGCAGAGGGAGAGGAAGAGGGAGAGGAGGGAGAGGAAGAGGGAGAGGGAGAGGCAGAGGGAGAGAGAGAGGAAGAGGGAGAGGGAGAGGAAGAGGGAGAAGAAGAGGGAGAGGGAGAGGGAGAGGAAGAGGGAGAGGCACAGGGAGAGGCAGAGGGAGAGGGAGGGAGAGGCAGAGGGAGAGGGAGGGAGAGGGAGAGAGAGAG	.	PASS	SVTYPE=INS;END=5172485;SVLEN=487	GT:AD:DP	1/1:1,26:27
1	5220333	pbsv.INS.284	G	GCACACACTAACACATACACATACACACATACTAACACATACACACACACTAACACATACACATACATATATACTAACATACACATACACACATACTAACACATACACACACACATACACATACACATACAGATATACTAACACATACACATACACACACTAACATACACATACACACTAACACATACACATACACACATACTAACACATACACACATACTAACACATACACACACACTAACACATACATATATACTAACACATACACATACACATACTAACATACACAAACATACACATACACACATACTAACACATACACACACAAACACATACACATACACACATACACATACACATACACATACACACATACTAACACATACACATACACACATACTAACACATACACATACATATATACTAACACACACTAACACATACACACATACTAACACATACACACACTAACACATACACACACTAACACATACACATACACACATACTAACACATACACACACTAACACACACATACACACACTAACACACATACACACTAACACATACACATGCACACATACTAACACATACACATACATATATACTAACACATACACATACA	.	PASS	SVTYPE=INS;END=5220333;SVLEN=624	GT:AD:DP	1/1:4,22:26
1	5259145	pbsv.DEL.285	AGCATGGTTAGTGAAAGAGATTGAGGAACAAATTTCCACTGAGTTG	A	.	PASS	SVTYPE=DEL;END=5259190;SVLEN=-45	GT:AD:DP	0/1:17,20:37
1	5272231	pbsv.INS.DUP.286	G	<DUP>	.	PASS	SVTYPE=DUP;END=5272256;SVLEN=25	GT:AD:DP	0/1:16,18:34
1	5274836	pbsv.INS.287	T	TTATATATACACATTATATATATATACACAT	.	PASS	IMPRECISE;SVTYPE=INS;END=5274836;SVLEN=30	GT:AD:DP	0/1:17,18:35
1	5285321	pbsv.INS.DUP.288	C	<DUP>	.	PASS	SVTYPE=DUP;END=5285359;SVLEN=38	GT:AD:DP	0/1:15,17:32
1	5306235	pbsv.DEL.289	TCCCTCCCTTCCTTCCTCTTCCTCCCTCCCTCCCTTCCTTCCTCTTCCT	T	.	PASS	SVTYPE=DEL;END=5306283;SVLEN=-48	GT:AD:DP	0/1:14,18:32
1	5306681	pbsv.DEL.290	CCTTCCTTCTTTCCTTCCTTCCTTCCTTTCCTCCTTCCTTTTTCTTCCTTCCCTCCCTCCCTCCTTCCTGT	C	.	PASS	SVTYPE=DEL;END=5306751;SVLEN=-70	GT:AD:DP	0/1:17,14:31
1	5350910	pbsv.DEL.291	GATGGTGGATGGAAAGATGGATGGATGGATGGATGGATGGATGGATGGATGGATGGATAAATGAGTGGATGGATGAATGAAGGAGTGGATGGATGTATGGTGGATGAATGGTGGATGGGTAGTGGACGAATGGATAGATAGATAAATGAATAGATTGATAGCTGGATGATGAATGGATGGATAGATAGATGAACCAATTCTAGTATTATTAGCTCTTATGTAAAGCAGTAAGGAATAGAAAAGAGAAAGGACAGCCTCTTCTGTGGGATCAGGGAGACCTTCTAATTGATTTTCAGATTTCACAGGCCCCAGTCCTGCCTTGTTTCCCAGCCCAATCTGTCCTCCCCTTTTCCTATCACTTTAGCCC	G	.	PASS	SVTYPE=DEL;END=5351276;SVLEN=-366	GT:AD:DP	0/1:16,21:37
1	5364059	pbsv.DEL.292	TCAAGTGCCCAGTACCTACCACAGCTCATGGGTATACACCTAAGTCAACAACCAAGTGCCCAGTACCTACCACAGCTCATGGGTATATACCTAAGTTAATAAC	T	.	PASS	SVTYPE=DEL;END=5364161;SVLEN=-102	GT:AD:DP	0/1:17,12:29
1	5393254	pbsv.DEL.293	TCATGGCTGCACATGGCACAGACGTGC	T	.	PASS	SVTYPE=DEL;END=5393280;SVLEN=-26	GT:AD:DP	0/1:18,16:34
1	5394430	pbsv.INS.294	A	AAAACACAACGCAGAATTCAGGATGGTGGAGAAACACAACGCAGAATTCAGGATGGTGGAGAAACACAACGCAGAATTCAGGATGGTGGAGAAACACAACGCAGAATTCAGGATGGTGG	.	PASS	IMPRECISE;SVTYPE=INS;END=5394430;SVLEN=118	GT:AD:DP	0/1:15,19:34
1	5394463	pbsv.INS.295	G	GGAGAAACACAACGCAGAATTCAGGATGGTGGAG	.	PASS	IMPRECISE;SVTYPE=INS;END=5394463;SVLEN=33	GT:AD:DP	0/1:27,7:34
1	5447229	pbsv.INS.296	G	GTATGTGGTGTGTGTGTGGTGTGTGTAGTGTGTGGTGTGTGTATGTGGTGTGTGTGTAGTGTGGTGTGCGTGTGTGGTGTGTTCATGTGTGGTGTGGTGTGTGTGTGTATGTGGTGTTTGTGTGGTGTGTGTGTAGTGTGGTGTGTGGTGTGTTCATCTGTGTGTGTATGTGGTGTGTGTGTGGTGTGTGTGGTGTGTGTGGTATGTGTGTGTAGTGTGTGGTGTGTGTATGTGGTGTGTGTGGTGTGTGTGTAGTATGGTGTGGGTGTGTGGTGTGTTCATGTGTGGTGTGGTGTGTGTGTGTATGTGGTGTTTGTGTGGTGTGTGTGTGGTGTGTTCGTCTGTGTGTGTATGTGGTGTGTGTGTGGTGTGTGTGTGTATGTGATGTGTGTGTGATGTGTGGGGGGGCTGTGGTGTGTGTGTAGTGTATGTGATGTGTGGTGCCTGTGTGTGTGTATGTGGTGTGTGTGTGGTGTGGGGGGGGTGTGGTGTGTGTAGTGTATGTGGTGTGGTGTGGTGTGTGTATAGTGTGTGGGGTGTGTGTGTGGTGTGTGTGGTGTGTGTGGAGTATGTGTGTGTAGTGTGTGGTGTGTGTGTTTGTGGTGTGTGTGGTGTGTGGTGTGTGTGTAGTGTGTGGTGTGGGGGGGGGTGTGTGTAGTGTGTGGTGTGTGTATGTGGTGCGTGTGTGTGGTGTGTGTGTGGTGTGTGTGTAGTGTGTGGTGTGTGTATGTGGTTTGTGTGGTGTGTTTGTGTAGTGTGTGGTGTGTATGTGGTGTGTGTGTGGTGTGTGTGGTGTGTGTGTGGTGTGTGTGGTGTGTGTGTGTGGTGTGTGTGGTGTGTGTGGGGTATGTGTGTGTAGTGTGTGGTGTGTGTGTTTGTGGTGTGTGTGGTGTGTGGTGTGTGTGTAGTGTGTGGTGTGTGTGGGGGGTGTGTGTAGTGTGTGGTGTGTGTATGTGGTGCGTGTGTGGTGTGTGTGTGTAGTGTGTGTTGTGTGTATGTGGTTTGTGTGGTGTGTGTGTGTAGTGTGTGTTGTGTGTTTGGCATGTGTGGTGTGTATGTGGTGTGTGTGTGGTGTGTATGTGGTGTGTGTGTGGTGTGTGTGGTGTGTGTGTGGTGTGTGTAGTGTGTAGTGTGTGTGTGGTGTGTGGTGTGTTCGTGTGTAGTGTGTGGTGTGTGTGTATGTGGTGTGTGTGTGTGGTGTGTGTGTGTATGTGATGTGTGTGGTGTGTGTGTGGGGGTGTGGTGTGTGTGTAGTGTATGTGGTGTGTGGTGCGTGTGTGTGTGGTGTTTGGGGAGTGTGGTGTGTGTGTAGTGTGTGGTGTGTGTATGTGGTGCGTGTGTGTGGTGTGTGTGTGGTGTGTGTGTGTGGTGTGTGTGTAGTGTGTGTGTAGTGTGTGTGTTGTGTGTGTAGTGTGTGGTGTGTGTATGTGGTTTGCGTGGTGTGTGTGTAGTGTGTGGTGTGTGTGTGGCGTGTGTGGTGTGTATGTGGTGTGTGTGGTATGTGTGTGTAGTGTGTGGTGTGTGTGTGTGGTGTGTGTGTGCTGCGTGTGTGTGTGTGGTGTTTGGGGAGTGTGGTGTGTGTGTAGTGTATGTGGTGTGTGCTGCGTGTGTATGTGTGGTGTTTGGGGAGGTGTGTGGTGTGTGTAGTGTATGTGCTGTGTGGTGTGTGTGTGTATGTGGTGTGTGTGTGGTGTGTGGGGGGTGTGGTGTGTGTAGTGTATGTGGTGTGTGGTGCGTGTGTGTGTGTGTGGTGTGTGTGTGGTGTGTGTGGTGTGTGTGGGGGTGTGTGGTGTGTGTGTAGTGTATGTGGTGTGTGGTGCGTGTGTGTGTGTGGTGTTTGGGGGGGTGTGTGGTGTGTGTAGTGTATGTGGTGTGTGCTGCGTGTGTGTGTGTATGTGATGTGTGTGTGGTGTGTGTGGGGGGGTGTGGTGTGTGTAGTGTGTGTGTGTTTGGAGGGGTGTGTGGTGTGTGTAGTGTGTGTGGTGTGTGCTGCGTGTGTGTGTGCGTGTGTGGGGGGGTGGTGTGTGTAGTGTGTGGGGTGTGTGTGGTGTGTGTGTGGTGTGTGTGGGGTATGTGTGTGTAGTGTGTGGTGTGTGTGGTGTGTGGTGTGTGTGGGGGGTTGTGTGTAGTGTGTGGTGTGTGTATGTGGTGCGTGTGTGTGGTGTGTGTGTGGGGGTGTGTGGTGTGTGTGTAGTGTATGTGGTGTGTGGTGCGTGTGTGTGTGTGGTGTTTGGGGGGGTGTGTGGTGTGTGTAGTGTGTGTGGTGTGTGCTGTGTGTGTGTGTGGTGCGTGTGTGTGTGTGTGTGTGTGTGTGTGTGTAGTTCTGACCTGCTTTGCTTGTTTTGCAGAGGAGCAAGCCCATGTAGCTCCCAGGCTGCTCTTTTGGACGTGGAGCTCCTGCAGCCACCTTCAGACTGAGGCCTCTGCCTTCTTTAACAACATCGCATGGAGCCAAAAGGTAGAAAATAGGCGTGCAAACAGTGAGGATGCGGGTCTTATAGGCTGCAGAGACCACCTGTGATGAGACCCTAATAGAGAACGGAATTGGAACAGGGAATGACAGAAAGCAGGCAGAGGCTTCCCGTTAAACGTGATGGATGGAGCACACATACTTATCACAGCTCCCTCCGCAAATGCACCAGAATTACAACACAGGGATAAAAGAAGCGTAAACACACAAGGACAAAGAAATCCAGTGAGGATATTTCGGAGGACTGAGCTGACAAAGCTTGGGAGAAAAAAAGCAGATGATAAAACGGTGACAAGCTTAGCCTAGCAGGAAAACGGCGATCTAAGCCTGCAGGGGAAGAAGGAAACAGGAGGAGGTGGACCCATTTGTCTCAAAGGCTCCTAGAAAAGCTCTGAGATCCCAGGTACCAGGTGATGCTCAGGTAGGGAGGAAAATAGAAAAGAAAAAGCTGAAAATTCAGGGATGGGTTTGCGCAGGAGCAGTTCAGCCCCAAGACTGCCCCTGGCCACCTGTAATCAAGGGACCGTCCATCTCCTCTCCCAGCTAAAATGGAGGGTCCTGGTCTGGAGGAGGTGGCATATCTGAGAACAAGGATAAAACACGGAACTGAAAATAGTGCAAGTCTGCATGCTGGGCAGGGAAGGCCCACACCACCCCCCTGTCTGCTCCCTGAGTGTTGAAGACCAAGCCCATAACCCCAGACATCAGACACTTTCCCAGGAAGGCCAACAGGCTCACCCATGTGGCCAGCCAGGTCAGCCATGGGGACCTCAGCTGGAAGCAGCTCCCAGATCTTCCATGGGATGTGAGGGTCTTTTTTTTTTTTTTTGAGATGGAGTTTTGCTCTTGTTGCCCAGGCTGGTGTACAATGGTGCAATCTCAGCTCACCGCAACCTCTGCCTCTGGGGTTCAAGCAACTCTCTGCCTCAGCCTCCCAAGTAGCTGGGATTATAGGCATGCACCACCATACCTGGCTAATTTTGTATTTTTTAATGGAGATGGGGTTTCTTCATATCGGTCAGGCTGGTCTTCAACTCCTGACCTCAGGTGATCTGCCTGCCTCGGCCTCCCAAAGTGCTGGAATTACAGGTGTGAGCCACCGCACCCAGCCATGAGGGTCTTTTATCTAGTATTTTTAATGTCGTTTTTGCACCTCACTCTTAAATATAACCACACAAATATTTTAGGAAAGCCTGTAACGTAAAAGTCAGAGCAGAACAAGCAAACACAGGGGAGAAACTCAGAGAAGACAGGAATCAGGCACAAAGCAGGAGAACGCTCCATGTGTGTAAAATTAATGACATCTGAGATATAAGGGAATATACTGTATCCTTGAAAGAACACGATGTTCTTCTCTAAAGAGGAGCACCTTCCGAAAATCAGGAAAGCTTTTAGAAATGAAAACCATGCGAGTAGAATTAACATTTGACTAGAAGGACAGGGAAATAAAGGGGAAGATATTTCTTGGGATTAGAACAGAAATATAAAGAGGTAGAAAATGGTCCAGAGAAGAAAATTAGAGGCTCAATCTGGGAGACCTAATGTCATATCCACAGGTGTTCCAGAAAAAGAATGAAAAAAAAAAATCGAGGGGAAGAAAATTTTCCAGAAAGAAAGGAGTTGTTTCTAAGCTGAAGAAACCAATTGAGAACCCAGAAAAAGGAGTGAAAAAGACCCACGCACACACCAGGGCACACAGTGATAGATATGCAGAGTGAGGGATTAAGAGATGACACTAAAAGCTCCCAGAAGGCAAGAGCGGGTTGCATCAAAACGGTGTTGCATCTCTCCTAGGATTTTGCAAGAATACCTTGAAAGTTCAGAAGGAAAATCTCTAGGCTAGATCACACCCAACTAAGCTATGAATCAAGCCCGAGGGTGCAATGTGAGTATTTCAGATTTGAGCCATCTCAAACTATTCAGCTCCCATAAGGTCCTTCAAACCTGGGTGCAAATCATCAAAGAAGACAGTTTCCCAGGGCGGTGAGGACGTTCCCGGGATGCCGGTGTCTGTGCAGCAGCTCTAGAGAACAATAGGTCCGTTGTGGAGGAGGAGGAAGGAGAAGTCAGGGGGCATATGGCCCAGAAAGAGAAACGTGGGCCGGCGAGACTAGCTGAGGCTTTGCTCCATAAAGCCAGTGACATTGCAGCTCTGGCTATAATCTCGGGGGGCAGTAGTGGAAGCAGCCTACAAACCTTGCAAAGGAAAGTCCTGTGGTTATTCTTCCTAGGGAAAGCGCAAAGTTGATCAGGAAAGGAAATGTAATCATAGAACTACTTTGTGGCTCAGCTGTGAATAATAATTACATAATTATGTAAATGTTGAATATTGATCTAACCACAAATTATGATACTGGGAGGAGCGGGGCAGGGAGCTGCACGTGTGTGTGTCTGTGTGTGTGTCTCTGTGTCTGTGTATCTCTGTGTGTCTGTGTGTGTCTCTGTGTCTGTGTGTGTCTATGTGTGAATCTGTGTGTGTCTCTGTGTCTATGTCTGTGTCTGTGTGTATTTCTCTATGTCTGTGTATGTGTGTCTGTGTGTGTCTATGTCTGTGTGTGCCTGTATCTGTGTGTCTCTGTGTGTGTCTATGTCTGTGTGTATGTCTCTGTGTCTTGTCCCCATGTGTCTGTGTGTGCCTGTGTGTGTCTCTACGTGTGTGTCTGTGTCTGTGTGTATGTCTCTGTGTCTTGTCTCTGTGTGTGTCTC	.	PASS	SVTYPE=INS;END=5447229;SVLEN=5175	GT:AD:DP	1/1:0,5:5
1	5464987	pbsv.INS.DUP.297	A	<DUP>	.	PASS	SVTYPE=DUP;END=5465022;SVLEN=35	GT:AD:DP	0/1:24,11:35
1	5474212	pbsv.DEL.298	CGGGCATCTATGATGCTGATTGATGTCCCCAGCATCCCGGGCATCTATGATGCTGATTGATGTCCCCAGCATCCCG	C	.	PASS	SVTYPE=DEL;END=5474287;SVLEN=-75	GT:AD:DP	0/1:12,18:30
1	5715933	pbsv.DEL.299	GGAAGGAAGGAAGGAAGGAAGGAAGGAAGGAAAGAAA	G	.	PASS	SVTYPE=DEL;END=5715969;SVLEN=-36	GT:AD:DP	1/1:0,30:30
1	5727684	pbsv.DEL.300	CGGCTCACCTTCGGCTCCCTCACCAGCACTCCAGT	C	.	PASS	SVTYPE=DEL;END=5727718;SVLEN=-34	GT:AD:DP	0/1:22,11:33
1	5728179	pbsv.INS.DUP.301	G	<DUP>	.	PASS	SVTYPE=DUP;END=5728276;SVLEN=97	GT:AD:DP	1/1:1,29:30
1	5751830	pbsv.INS.302	T	TGACAACAAAGGTGACTCCAG	.	PASS	SVTYPE=INS;END=5751830;SVLEN=20	GT:AD:DP	1/1:0,43:43
1	5761812	pbsv.INS.DUP.303	A	<DUP>	.	PASS	SVTYPE=DUP;END=5761838;SVLEN=26	GT:AD:DP	1/1:0,24:24
1	5761932	pbsv.INS.304	G	GAGGGAGGAAGGAAGGAAGGA	.	PASS	SVTYPE=INS;END=5761932;SVLEN=20	GT:AD:DP	1/1:0,25:25
1	5773583	pbsv.INS.305	C	CTTCTGCGGGGACCCGGAAATCGCCCGCGGGGGGCTTAGCGCTCCGTTACCGCTGAGGGTTGGA	.	PASS	SVTYPE=INS;END=5773583;SVLEN=63	GT:AD:DP	0/1:23,9:32
1	5782476	pbsv.INS.306	A	ATATATATATATATATATATGTATATGTATATG	.	PASS	SVTYPE=INS;END=5782476;SVLEN=32	GT:AD:DP	0/1:8,13:21
1	5804169	pbsv.DEL.307	TCCTCCCTCCCTCCCTTCCTTCTTCCCTCCCTCCCTTCCTTCTTCCCTCCCTCCCTCCCTTCCTCCCTCCCTCCCTTCCTCCCTCCCTCCCTTCCTTCTTC	T	.	PASS	SVTYPE=DEL;END=5804269;SVLEN=-100	GT:AD:DP	1/1:0,24:24
1	5862914	pbsv.INS.308	C	CACCATCACCATCATCACCATCATCATCATCACTGTCATCATCACCATCATCACCATCATCACCATCATCATCACCATCATCATCATCATTGTCATCATCAACATCATCATCACCATCACCATCATCGTCACCATCATCACCATCATCACCGTCATCATCACCATCATCATCATCATCAATGTCATTACCACCACCATCATCACCATCATCGTCATCATCATTACCATCATCACATCATCACTATCACTATCATCATCACCATCACCATCATCATCATCATGACTATTGCCGTCATCGCCACCATCATCATTAACACATCACCATCATCACCATTATCATCACCATCATCATATCATCACTATCACCATCATCACCATCATCATCATCATCACCATCACCATCATCATCATCATCATCATCACCATCATCATCATCAATGTCATT	.	PASS	SVTYPE=INS;END=5862914;SVLEN=444	GT:AD:DP	1/1:0,34:34
1	5871460	pbsv.INS.309	A	ACCCCCCACCCCCCCCCACCCCCCCCACC	.	PASS	SVTYPE=INS;END=5871460;SVLEN=28	GT:AD:DP	1/1:0,31:31
1	5877278	pbsv.INS.310	T	TCCAGGGGATTACTGGTGTGTGGACAGAGGGGATTACTGGTATGTGGACAGAGGGGATTACTGGTGTGTGGATACAGGGGATTACTGGTGTGTGGACAGAGGGATTACTGGTGTGTGGATATGGGGGATTACTGGTGTGTGGATACGAGGGATTACTGGTGTGTGGATACGGGGGATTACCGGTGTGTGGACACGGGGGATTACGGGTGCATGGACAGAGGGGATTACCAGTGTGTGGATACAGGGGATTGCTGGTGTGTGGACA	.	PASS	SVTYPE=INS;END=5877278;SVLEN=264	GT:AD:DP	0/1:13,15:28
1	5889904	pbsv.INS.311	A	AATGGTGATGATAGTGGTGATGGTGATAGTGATGGTAGTGGTGATGGTGATGATTATGTTGGTGATGGTGGTGGTGATAGTGATGATGATGGTGATGGTGATAGTGGTGATGATGGTGTTGGTGGTGATGGTGATGGTGCTGGTGATGGTGATAGTGATGGTGGTGGTGGTGATGGTGGTGATGCTTATGTTAGTGATGGTGATGATGGTGGTGTTGACAGTGATGATGCTGGTAGTGATGGTGGTGGCGATGGTGATGGTGGTGATGGTGATGGTGGTGATGATGGTGATGATGGTGGTGATGGTGGTGGTGATGGTGATAGTGATAGTGGTGATGGTGATGGTGGTG	.	PASS	SVTYPE=INS;END=5889904;SVLEN=348	GT:AD:DP	1/1:3,27:30
1	5892362	pbsv.INS.312	A	AGGGCTGTGGGCTGGGGGCTGGGGGCTGGGGGGCTAGGGGGCTGGGGGCTGGGGGATGGAGGCTGGGGGCTGGGAACTGAGGGCTGTGGGCTGGGGGCTATAGGCTGGGGGCTGGGGGCTGGGAACTAAGGGCTGTGGGCTGTGGGCTGGGGGCTATGGGCTGGGAGCTGGGGGCTGGGAACTGAGGGCTGTGGGCTGGGGGCTGGGGGCTGGGGGCTGGGGGGCTAGGGGGCTGGGGGCTGGGGGATGGAGGCTGGGGGCTGGGAACTGAGGGCTGTGGGCTGTGGGCTGGGGGCTATAGGCTGGGGGCTGGGGGCTGGGAACTGAGGGCTGTGGGCTGTGGGCTGGGGGCTGGGGGCTGTGGGCTGGGGGCTGGGGGCTGGGGGGCTAGGGGCCTGGGGGCTGGGGGATGGAGGCTGGGGGCTGGGAACTGAGGGCTGTGGGCTGTGGGCTGGGGGCTATAGGCTCGGGGCTGGGGGCTGGGAACTGAGGGCTATGGGCTGGGAGCTGGGGGCTGGAAACTGGGGGCTGGGAGCTGGGGGCTGTGGGCTGGGGGCTGGAGGCTGGAGGCTGGGGGCTGGGAACTGAGGGCTGTGGGCTGGGGGCTGGGGGCTGGGGGGCTAGGGGGCTGGGGGCTGGGGGATGGAGGCTGGGGGCTGGGAACTGAGGGCTGTGGGCTGTGGGCTGGGGGCTATAGGCTGGGGGCTGGGGGCTGGGAACTGAGGGCTGTGGGCTGG	.	PASS	SVTYPE=INS;END=5892362;SVLEN=736	GT:AD:DP	1/1:0,25:25
1	5928792	pbsv.DEL.313	CATGCATGCACCCACACATGTACACAT	C	.	PASS	SVTYPE=DEL;END=5928818;SVLEN=-26	GT:AD:DP	0/1:12,15:27
1	5934288	pbsv.INS.314	T	TAAAGAAAATTAGGTTGGGAGGCCGAGGCGGGTGGATCATGAGGTCAGGAGATCGAGACCATCCTGGCTAACAAGGTGAAACCCCGTCTCTACTAAAAATACAAAAAATTAGCCGGGCGCGGTGGCGGGCGCCTGTAGTCCCAGCTACTCGGGAGGCTGAGGCAGGAGAATGGCGTGAACCCGGGAAGCGGAGCTTGCAGTGAGCTGAGATTGCGCCACTGCAGTCCGCAGTCCGGCCTGGGCGACAGAGCGAGACTCCGTCTCAAAAAAAAAAAAAAAAAAAA	.	PASS	SVTYPE=INS;END=5934288;SVLEN=283	GT:AD:DP	0/1:17,15:32
1	5944508	pbsv.DEL.315	GACAACCAAGATCACTGCCCAAGCTCCCAGCCGAGCCCCCGTCCTACTCC	G	.	PASS	SVTYPE=DEL;END=5944557;SVLEN=-49	GT:AD:DP	0/1:28,19:47
1	6012614	pbsv.DEL.316	CCCCTGCCCCACCCACCCCTA	C	.	PASS	SVTYPE=DEL;END=6012634;SVLEN=-20	GT:AD:DP	0/1:18,21:39
1	6037964	pbsv.INS.317	A	AGAAGAGAGGGGAGGGGGGAGAAGGGAAGGGAGGGAAGGGGAGGGGGAAGGAGAAGGGAGGGGTGGGAAGGGGAGGGGAAGGGGAGGGGAGGGGAGGGGAAGGGGGAGGGGAGGGGAGGGGAGGGGAGGGGAGGGGAAGGGGGAGGGGAAGGGGGAGGGGAAGGGGGAGGGGAAGGGGGAGGGGAAGGGGAGGGGGAGGGGGAGGGGAAGGGGAGGGGGAGGGGGAGGGGGAGGGGAAGGGGAGGGGGAGGGGAGGAGGGGAGGAAGGGGAGGGAGGAGGGGAGGAAGGGGGAGGGGGAGGGAGGGGAGGGGGGAGGGGGGAGGGGAGGGGAGGGGGGAGGGGAGGATGTGGGAGGGGGAGGGGAGGACGGGGAGGGGAGGAGGGGGAGGGGAGGGGGGGGGAGGAGGGGAGGGGAGGAGGGGAGGGGAGGAGGGGGAGGGGAGGAGGGGGAGGGAGGAGGGGAGGGGAGGAGGGGAGGGGAGGAGGGGAGGGGAGGAGGGGAGGGGAGGAGGGGGAGGGAGGAGGGGAGGGGAGGAGGGGAGGGGAGGAGGGGAGGGGAGGAGGGGAGGGAGGAGGGGAGGGGAGGAGGGGAGGGGAGGAGGGGGAGGGGAGGAAGGGAGGGGAGGAGGGGAGGGGAGGAGGGGAGGGGAGGAGGGGAGGGGAGGAGGGGAGGGGAGGAGGGGAGGGGAGGGGAGGGGAGGAGGGGAGGGGAGGGGAGGGGAGGAGGGGAGAGGAGGGGAGGGGAGGAGGGGAGGGGAGGGGAGGAGGGGAGGGGAGGGGAGGGGAGGAGGGGAGGGGAGGGGAGGGGAGGGGAGGAGGGGAGGGGAGGAGGGGGAGGGGAGGAGGGGGAGGGGAGGAGGGGAGGAAGGGGGAAGGAAGAGGGGAGAGGGGGAAGGAAGAGGGGAGGGGGGGAGGAAGGGGGAGGGAGGAGGGGAGGAAGGGGGAGGGAGGAGGGGAAGAAGGGTGAGGGGAGGAGGGGGAGGGGAGGAGGGGGAGGGGAGGAGGGGGAGGGGAGGGGGAGGGGGGAGGGGAGGAGGGGAGGGGAGGAGGGGAGGAGGGGAGGGGAGGAGGGGAGGGGAGGAGGGGGAGGGGAGGAAAGGAAGGGAGGGAAGGGGAGGGGAGGAGTGGAGAGGAGGATGAGGGGAGGGGAGGGGAGGAGTGGAGAGGAGGGTAAGGGAAGGAAGCAGAGGAGGGAGGAGTGGAGAGGAGGGGAAGGGAGGGGAGGGGAGGGGTGCGGGAGGGGAGGGGTGCGGGAGGGGAGGGTAAAGGAAGGGAGGGGAGGGTGGGGGACGGGAGGGAAGAGGAGTGGAGAGGAGGAGAAGGGAGGGGAGGG	.	PASS	SVTYPE=INS;END=6037964;SVLEN=1333	GT:AD:DP	1/1:0,4:4
1	6065493	pbsv.INS.318	G	GGGAGCTGAGCTGAGGGGTGGGGGTGGAGTGGGGGGACGTGGAAGCTGAGCTGAGGGGTGAGGGTGGAGTGGGGTGACGTG	.	PASS	SVTYPE=INS;END=6065493;SVLEN=80	GT:AD:DP	0/1:14,14:28
1	6066055	pbsv.INS.319	C	CCACGTCCCCCTACTCCACCCTCACTCCTCAGCTCAGCTCCCACATTCCCCACTCCACCCTCACCCCTCAGCTCAGCTCCCACATCCCCCACTTCACCCTCACCCCTCAGCTCAGCTCCCACATCCCCCACTTCACCCCCACCCCTCAGCTCAGCTCCCACATTCCCCACTCCACCCTCACTCCTCAGCTCAGCTCCCACATTCCCCACTCCACCCTCACCCCTCAGCTCAGCTCCCACATTCCCCACTCCACCCTCACTCCTCAGCTCAGCTCCCACATTCCCCACTCCACCCTCACCCCTCAGCTCAGCTCCCACATTCCCCACTCCACCCCCACCCCTCAGCTCAGCTCCCACATCCCCCACTTCACCCCCACCCCTCAGCTCAGCTCCCACATCCCCCACTTCACCCCCACCCCTCAGCTCAGCTCCCACATCCCCCACTTCACCCCCACCCCTCAGCTCAGCTCCCACATTCCCCACTCCACCCTCACCCCTCAGCTCAGCTCCCACATTCCCCACTCCACCCTCACCCCTCAGCTCAGCTCCCACATCCCCCACTTCACCCCCACCCCTCAGCTCAGCTCC	.	PASS	SVTYPE=INS;END=6066055;SVLEN=586	GT:AD:DP	0/1:18,9:27
1	6066116	pbsv.DEL.320	CACCCCTCAGCTCAGCTCCTACATTTCCCACTCCACCCTCACCCCTCAGCTCAGCTCCCACGTCCCCCCACTCCACCCTCACCCCTCAGCTCAGCTCCCACATCCCCCCACTCCACCCTCACCCCTCAGCTCAGCTCCTACATTTCCCACTCCACCCTCACCCCTCAGCTCAGCTCCTACATTTCCCACTCCACCCTCACCCCTCAGCTCAGCTCCCACATCCCCCCACTCCACCCTCACCCCTCAGCTCAGCTCCTACATTTCCCACTCCACCCTCACCCCTCAGCTCAGCTCCCACGTCCCCCCACTCCACCCCCACCCCTCAGCTCAGCTCCCACATCCCCCCACTCCACCCTCACCCCTCAATTCAGCTCCTACATTTCCCACTCCACCCTCACCCCTCAGCTCAGCTCCCACGTCCCCCCACTGCACCCTCACCCCTCAGCCCCACTCCACTCCCACCCCTCAGCTCAGCTCCCACATCACCCACTCCTCCCCT	C	.	PASS	SVTYPE=DEL;END=6066614;SVLEN=-498	GT:AD:DP	0/1:16,11:27
1	6072337	pbsv.DEL.321	CAGTGGTGGAGGTGATGAAGGCAGAGGTGGTGGGTGGAGGTGGAGATGGAGGTAGTGGTGGAGGTGATGAAGGCGGAGGTGGGTGGAGGTGGAGATGGAGGTAGTGGTGGAGGTGATGAAGGCGGAGGTGGAGGTGATGAAGGCGGAGGTGGTGGGTGGAGGTGGAGATGGAGGTAGTGGTGGAGGTGATGAAGGCGGAGGTGGAGGTGATGAAGGCGGAGGTGGGTGGAGGTGGAGATGGAGGT	C	.	PASS	SVTYPE=DEL;END=6072581;SVLEN=-244	GT:AD:DP	0/1:12,13:25
1	6072511	pbsv.DEL.322	TAGTGGTGGAGGTGATGAAGGCGGAGGTGGAGGTGATGAAGGCGGAGGTGGGTGGAGGTGGAGATGGAGGTAGTGGTGGAGGTGATGAAGGCGGAGGTGGTGGGTGGAGGTGGAGATGGAGGC	T	.	PASS	SVTYPE=DEL;END=6072633;SVLEN=-122	GT:AD:DP	0/1:19,6:25
1	6167624	pbsv.INS.DUP.323	G	<DUP>	.	PASS	SVTYPE=DUP;END=6167656;SVLEN=32	GT:AD:DP	0/1:15,9:24
1	6215132	pbsv.DEL.324	CCCCAGCTTCCTGTCCACACCCACAGCCCACCCCCAAAACA	C	.	PASS	SVTYPE=DEL;END=6215172;SVLEN=-40	GT:AD:DP	0/1:8,10:18
1	6220190	pbsv.DEL.325	GGGCCCCAGCCAGGGAAGGGCCCCAGCAAGGGAAGAGCCCCAGCCAGGGAAGGGCCCCAGCCAGAGAAGAAGAGCCCTAGCCAGGGAAGGGCCCCAGCCAGAGAAGGGCCCCAGCCAGAGAAGGAGAGCCCCAGCCAGGGAAGGGCCCCAGCCAGAGAAGAAGAACCCCAGCCAGGGAAGGGCCCCAGCCAGGG	G	.	PASS	SVTYPE=DEL;END=6220383;SVLEN=-193	GT:AD:DP	0/1:15,9:24
1	6775599	pbsv.INS.326	C	CGCTCCTCACTTCCCAGACGGGGTGGCTGCTGGGCGGAGGG	.	PASS	SVTYPE=INS;END=6775599;SVLEN=40	GT:AD:DP	0/1:10,12:22
1	6789036	pbsv.INS.327	C	CGTATATATATACACACATATATACGT	.	PASS	SVTYPE=INS;END=6789036;SVLEN=26	GT:AD:DP	0/1:13,12:25
1	6802561	pbsv.INS.328	T	TATATATATATATATATATATATATATATATAA	.	PASS	SVTYPE=INS;END=6802561;SVLEN=32	GT:AD:DP	0/1:13,9:22
1	6802617	pbsv.INS.329	T	TTTATATATTATATATTTTATATATTATATATTTATATGTATAAATATATTTATATATATAAAATATATAATATATAAATATAAATATATTTATTTATATTTATATATAAATATATACAAATATATTTATATTTATATATAAATATATACAAATATATTTATATTTATATATAAATATATACAAATATATTTATATTTATATATAAATATATACAAATATATTTATATTTATATATAAATATATACAAATATATTTATATTTATATATAAATATATACAAATATATTTATATTTATATATAAATATATACAAATATATTTATATTTATATATAAATATATACAAATATATTTATATTTATATATTATATATTTATTTATATATAATATATTTATATAAATATATTTGTATATATTATATATTATATAATTATATATTTGTATATAGTATATATTATATAATTATATATTTGTATATAGTATATATTATATAATATATATTTATTATTATAAATATATTTATATTTAATAATATAATATTTATTATTATAATTAATTATATATATTTATATATAAATAATTTATATATAAATATATATATATAATTTATTATTATAATTAATTATATAAATATATTTATATATTTATATATTTAAATATAAATATATTTATATATAAATATAAATATATTTATATATTTAAATATAAATATATTTATATATAAATATAAATATATTTATATATTTATATATTTAAATATAAATATATTTATATATTTATATATAAATATAAATATATTTATATATTTATATATAAATATAAATATATTTATATATTTATATATTTAAATATAAATATATTTATATATTTATATATTTAAATATTTATATATTTATATATTTAAATATATAAATATATTTATATATTTATATATTTATATATTTAAATATTTATATATTTATATATTTAAATATATAAATATATTTATATATTTATATATTTATATATTTAAATATTTATATATTTATATATTTAAATATATAAATATATTTATATATTTATATATTTATATATTTAAATATAAATATATTTATATATTTATATATTTATATATTTATATATTTATATATTTAAATATAAATATATTTATATATTTAAATATAAATATATTAATATATAATTATTATACATATTTATATACTTAAATATAAATATATTAATATATAATTATTATATATATTTATATGGTTAAATATAAATATATTAATATATAATTATTATATATATTTATATAGTTAAATATAAATATATTAATATATAATTATTATATATTTATATATAATTTATAATTTAATATATATAATTATATATTATATAATTATATAATATTATATTTATATTTTCATATTATATTATATTATATTTTTATATTATATAAATATAAATATTATATTATATAATATTTATATTTACATATTTATATATTTATATATTAAATTATATATTTATATAATATTATAAAATTATATATAATATTTATATATTATATATTATATGTATAAAAATATAAATATTATATATAATTATAAATATATATTATATATAATTATATATAATATATAATTATATATAATATATAATATAATTATATATAATATATAATTATATATAATATATAATATAATATAATTATATAATATAATTATATTAAATAATTATATTATATAATATAATTATGTAATAATATAATTATATTATATAATATAATAATATAATAATATAATTATATTATATAATATAATAATATAATTATATAATATAATAATATAATTATATTATATAATATAATAATATATAATATAATATAATATAATATAATATAATTATATAATATAATTATATAATAATATAATATAATATAATATAATTATATAATAATATAATATAATATAATATAATTATATTATATAATATAATAATATAATAATATAATGTAATATAATAATATATAATATAATTATATAATGTAATATAATATATAATAATATAATAATATATAATTATATAATTATATAATGTATATTATATATAAATATATAATATACATTA	.	PASS	SVTYPE=INS;END=6802617;SVLEN=2106	GT:AD:DP	0/1:8,14:22
1	6858652	pbsv.DEL.330	TTTTTTTTTTTTTTTTGAGACGGAGTCTCGCTCTGTCGCCCAGGCCGGACTGCGGACTGCAGTGGCGCAATCTCGGCTCACTGCAAGCTCCGCTTCCCGGGTTCACGCCATTCTCCTGCCTCAGCCTCCCGAGTAGCTGGGACTACAGGCGCCCGCCACCGCGCCCGGCTAATTTTTT	T	.	PASS	SVTYPE=DEL;END=6858829;SVLEN=-177	GT:AD:DP	1/1:0,22:22
1	6957533	pbsv.INS.331	A	ATAAGATTAACACTATGAGAAACCATCTACTG	.	PASS	SVTYPE=INS;END=6957533;SVLEN=31	GT:AD:DP	1/1:0,34:34
1	6984377	pbsv.DEL.332	ATCAGGCCAGCTGGGAGGGGG	A	.	PASS	SVTYPE=DEL;END=6984397;SVLEN=-20	GT:AD:DP	0/1:14,17:31
1	6997257	pbsv.INS.DUP.333	C	<DUP>	.	PASS	SVTYPE=DUP;END=6997465;SVLEN=208	GT:AD:DP	1/1:0,30:30
1	7000972	pbsv.INS.334	A	AGGGGGTCCTCACAGGGAGGGGATCCTCACGGGGAGGGGGATCCTCAGGGGGAGGAGGATCCTCACGGGGAGGGGGATCCTCAGGGGGAGGGGGATCCTCACGGGGAGGGGATCCTCAGGGGGAGGTGGATCCTCACGGGGAGGGGATCCTCAGGCGGAGGGGGATCCTCCTCAGGGGGAGGGGGGATCCTCACGGGGAAGGGGGGATCCTCACAGGGAGGGGGGTCCTCACGGGGAGGGGGATCCTCATGGGGAGAGGGATCCTCACGGGGAGGGGGATCCTCACAGGGAGGCGGGTCCTCACGGGGAGGGGGATCCTCATGGGGAGAGGGATCCTCACGGGGAGGGGGATCCTCACAGGGAGGGGGGTCCTCACGGGGAGGGGGATCCTCATGGGGAGAGGGATCCTCACGGGGAGGGGGATCCTCACGGGGAGGGGGATCCTCAGAGGGAGGGGGGATCCTTGGGGGGAGGGGGGATCCTTGGGGGGAGGGGGATCCTCACAGGGTGG	.	PASS	SVTYPE=INS;END=7000972;SVLEN=510	GT:AD:DP	1/1:0,22:22
1	7017634	pbsv.INS.DUP.335	T	<DUP>	.	PASS	SVTYPE=DUP;END=7017754;SVLEN=120	GT:AD:DP	0/1:9,16:25
1	7039852	pbsv.DEL.336	CGTAGCTGGGGGAGAGGACCCCCGGCACCCGGGACACTGTCCTCTCATGGTGGT	C	.	PASS	SVTYPE=DEL;END=7039905;SVLEN=-53	GT:AD:DP	0/1:22,17:39
1	7044150	pbsv.INS.337	G	GTGAGTGGATAGGTGGATAGAGGGTTGGGTGGGTGGATGGATGAGTAGGTGGATGGGTGGATAGGTGGATGGATGAATGGATGATGGGTGGATGGATGGGTGGATAGATGGATGGGTGGGTAGATGGATGGGTAGGTGGATGTGTGGATAGATGGATGGATGAATGGATGGTTGGGTGGATGGATGGGTTGGATGAGTGAACCGA	.	PASS	SVTYPE=INS;END=7044150;SVLEN=204	GT:AD:DP	1/1:2,32:34
1	7078188	pbsv.INS.338	T	TAATGCCAGGGCTTTTTTTTTTTTTTTTTTTTGAGACGGAGTCTCGCTCTGCCGCCCAGGCCGGACTGCGGACTGCAGTGGCGCAATCTCGGCTCACTGCAAGCTCCGCTTCCCGGGTTCACGCCATTCTCCTGCCTCAGCCTCCCGAGTAGCTGGGACTACAGGCGCCCGCCACCACGCCCG	.	PASS	SVTYPE=INS;END=7078188;SVLEN=182	GT:AD:DP	0/1:19,15:34
1	7111723	pbsv.INS.339	C	CTGCCAGGACAGACTCATCCCTGTT	.	PASS	SVTYPE=INS;END=7111723;SVLEN=24	GT:AD:DP	0/1:23,12:35
1	7174805	pbsv.INS.340	C	CTGAGTCCGAAAACCTAAGAACCAGGAGAGCTGATGGTGGTGTTCCAGTG	.	PASS	SVTYPE=INS;END=7174805;SVLEN=49	GT:AD:DP	0/1:23,11:34
1	7175094	pbsv.INS.341	C	CCAGTGTGAGTCCGAAAACCTGAGACCCAGGAGAGCTGATGGTGGTGTTG	.	PASS	SVTYPE=INS;END=7175094;SVLEN=49	GT:AD:DP	0/1:25,9:34
1	7175601	pbsv.DEL.342	AATCTAAGAACCAGGAGAGCTGATGATGTTGTTCCAGTCTGAATCTGAAAGCCTGAGACCCAGGAGAGCTGATGATGTTGTTCCAGTCTGAATCTGAAAG	A	.	PASS	SVTYPE=DEL;END=7175700;SVLEN=-99	GT:AD:DP	0/1:16,17:33
1	7199310	pbsv.INS.DUP.343	T	<DUP>	.	PASS	SVTYPE=DUP;END=7199345;SVLEN=35	GT:AD:DP	1/1:1,28:29
1	7517090	pbsv.DEL.344	TCCCCTCACCCGCCCCGCCCCCTGCGCCGCCGTG	T	.	PASS	SVTYPE=DEL;END=7517123;SVLEN=-33	GT:AD:DP	1/1:0,30:30
1	7560319	pbsv.INS.DUP.345	G	<DUP>	.	PASS	SVTYPE=DUP;END=7560474;SVLEN=155	GT:AD:DP	0/1:13,14:27
1	7560341	pbsv.INS.DUP.346	T	<DUP>	.	PASS	SVTYPE=DUP;END=7560417;SVLEN=76	GT:AD:DP	0/1:15,12:27
1	7575148	pbsv.INS.DUP.347	C	<DUP>	.	PASS	SVTYPE=DUP;END=7575189;SVLEN=41	GT:AD:DP	0/1:9,10:19
1	7602613	pbsv.DEL.348	AGCCTCCTGAGTAGCTGGGATTACAGGTGTGTGCCTCCTGAGTAGCTGGGATTACAGGTGTGT	A	.	PASS	SVTYPE=DEL;END=7602675;SVLEN=-62	GT:AD:DP	0/1:17,17:34
1	7608732	pbsv.DEL.349	ATGCCCATGGAAGGTGCCCCCTTAGGGGTGGAGGTGCCCATGGAGGGTGCCTCCTTAGGGGTGGAGGTGCCCTTGCAGGGTTCCTCTTAGAGGTGGAGATGCCCATGGAGGTGTCCCTTAGGGGCGGAGGTGCTGGTGGAGGGCACCCCTTAGGGGTGGAGGTGCCCGTGGAGGGTGCCCCCTTAGGGGTGGAGGTGCTGGTGGAGGGTGCCCCCTTAGGGGTGGAAG	A	.	PASS	SVTYPE=DEL;END=7608959;SVLEN=-227	GT:AD:DP	0/1:17,13:30
1	7863493	pbsv.INS.350	C	CAAAAAATTAGCCGGGCGTAGTGGCGGGCGCCTGTAGTCCCAGCTACTTGGGAGGCTGAGGCAGGAGAATGGCGTGAACCCGGGAGGCGGAGCTTGCAGTGAGCCGAGATCCCGCCACTGCACTCCAGCCTGGGCGACAGAGCGAGACTCCGTCTCAAAAAAAAAAAAAAAAAAAAAAAAAAAAA	.	PASS	SVTYPE=INS;END=7863493;SVLEN=184;SVANN=ALU	GT:AD:DP	0/1:15,15:30
1	7923045	pbsv.DEL.351	GTTGTGTTGTATTGTATTGTATTGTATTGTATTGTATTGTATTGTATTGTATTGTATTGTATTGTATTGTA	G	.	PASS	SVTYPE=DEL;END=7923115;SVLEN=-70	GT:AD:DP	0/1:22,14:36
1	7923050	pbsv.INS.352	G	GTTGTATTGTATTGTATTGTATTGTATTGTATTGTATTGTATTGTATTGTATTGTATTGTATTGTATTGTATTGTATTGTATTGTA	.	PASS	SVTYPE=INS;END=7923050;SVLEN=85	GT:AD:DP	0/1:14,22:36
1	7924948	pbsv.DEL.353	TTCCCCATGTGTCCTCCCACAGCGGTCCCTCTGTGTGTCTGTCCGATACCATCTTCCCCCTGTGTCCTCCCACAGCTGTCCCTCTGTGTGTCTGTCTGTCTGATACCATCATCCCCCTGTGTCCTCCCACAGCGGTCCCTCTGTGTGTCTGTCTGTCCGATACCATCATCCCCCTGTGTCCTCCCACAGCGGTCCCTCTGTGTGTCTGTCTGTCCGATACCATCTTCCCCGTGTCCTCCCACAGCGGTCCCTCTGTGTGTCTGTCTGTCCGATACCATCA	T	.	PASS	SVTYPE=DEL;END=7925227;SVLEN=-279	GT:AD:DP	0/1:27,15:42
1	7963150	pbsv.INS.354	C	CCTTCCCCTCCTTCTCCTGCTTCCCCTCCTTCCCCTCCTTCTCCTG	.	PASS	SVTYPE=INS;END=7963150;SVLEN=45	GT:AD:DP	1/1:1,21:22
1	8013092	pbsv.INS.DUP.355	G	<DUP>	.	PASS	SVTYPE=DUP;END=8013187;SVLEN=95	GT:AD:DP	0/1:18,13:31
1	8087064	pbsv.INS.356	C	CAGTGTGGGACGGTGAGGGACAGTGTGGGACGGTGAGGGACAGTGAGGGACAGTGTGGGACGGTGAGGGACAGTGAGGGACTGTGTAGGACAGTGAGGGACAGTGTGGGACAGTGAGGGACTGTGTAGGACAGTGAGGGACAGTGTGGGACGGTGAGGGACTG	.	PASS	SVTYPE=INS;END=8087064;SVLEN=162	GT:AD:DP	0/1:12,17:29
1	8097727	pbsv.DEL.357	ATTTTTTTTTTTTTTTTTTTTTTTT	A	.	PASS	SVTYPE=DEL;END=8097751;SVLEN=-24	GT:AD:DP	0/1:14,19:33
1	8217927	pbsv.DEL.358	GAGAAGAAGGAAGAGGAAGAGGAGGAGGAAGAAGGAGA	G	.	PASS	SVTYPE=DEL;END=8217964;SVLEN=-37	GT:AD:DP	0/1:10,16:26
1	8321418	pbsv.DEL.359	TTTCCTTCCTTCCTTCCTTCCTTCCTTCC	T	.	PASS	SVTYPE=DEL;END=8321446;SVLEN=-28	GT:AD:DP	0/1:19,9:28
1	8336962	pbsv.INS.360	C	CACACATACACACACCACACACATACACACACCACACACACACACAAACACACATCACACACATACAAACACACACATACACCACACACATACACACACCACACACATACACACACCACACACACACACACCACACACATACACCACACACAAACACACACATACACCACACACACACATACACACACCACACACATACACATACCACACACACACATACACCACACACACACCACACACACCACACACATACACACACCACACACATACACACACCACACACACATACACACGCCACACACACCACACACACCACACAGACAACACATACAAAGATACACATACACCACACATATACACATACATACCACACACACATACACCACACACACAAACCACACACACCGCACACACATACACACACCACACACACATATACACGCCACACACATACACACACCAAACACACACCACACACACATACACAAACACACACATACACACACCCCCCACACACACAAACCACACACACCACACACACATACACCACACACATACACACACCACACACATACACACACGAAAGACATACATACACCACACACACATACACAAACACACACAAACACACACATACACATGTACACACATACACACCACAAAACACACGTACACACCACACACACATACACATACCACACATATACACACCACACACAA	.	PASS	SVTYPE=INS;END=8336962;SVLEN=719	GT:AD:DP	1/1:3,16:19
1	8359125	pbsv.DEL.361	ATATATATATATATATATTTT	A	.	PASS	SVTYPE=DEL;END=8359145;SVLEN=-20	GT:AD:DP	0/1:17,15:32
1	8361340	pbsv.DEL.362	TGGGATTCATCAATATCCTGTAGCTGGGC	T	.	PASS	SVTYPE=DEL;END=8361368;SVLEN=-28	GT:AD:DP	0/1:16,15:31
1	8363922	pbsv.DEL.363	TCAAACAAACAAACAAACAAA	T	.	PASS	SVTYPE=DEL;END=8363942;SVLEN=-20	GT:AD:DP	0/1:14,14:28
1	8382367	pbsv.INS.364	G	GGCGGGTGGGTGGATGGATGAGTGGGTGAGTGGATGGATGCATGGATGGATGGGTGGGTGGGTGGATGGATGAGTGGGTGGATGGATGGGTGGATGGATGGGTGGGTGGGTGGATGGATGGGTGGGTGGGTGCGTGGGTGGGTGGATGGATGGATGGATGAGTGGGTGAGTGGATGGATGCATGGATGGATGGGTGGGTGGGTGAATGGATGGATGAGTGGGTGGATGGATGGGTGGATGAATGGGTGGGTGGGTGCGTGGGTGGGTGGATGGATGGATGGGTGGATGGATGCATGGGTGGGTGGATGTATGGGTGGATGGATGCGTGGGTGGGTGGATGGATGGGTGGATGGGTGGATGGATGGATGGATAGATGGGTGTGTGGATGGATGGATGAGTGGGTGGATGGATGGGTGGATGGATGGGTAGGTGGGTGGATGGATGGGTGGATGAGTGGATGGATGGATGGATAGATGGGTGG	.	PASS	SVTYPE=INS;END=8382367;SVLEN=480	GT:AD:DP	1/1:6,25:31
1	8391299	pbsv.INS.DUP.365	A	<DUP>	.	PASS	SVTYPE=DUP;END=8391488;SVLEN=189	GT:AD:DP	1/1:2,22:24
1	8391481	pbsv.INS.DUP.366	A	<DUP>	.	PASS	SVTYPE=DUP;END=8391505;SVLEN=24	GT:AD:DP	0/1:16,7:23
1	8404952	pbsv.INS.367	A	ATCCATCCACATATCCACCCATCCACCCATCCAAATATCCACTTCTCCATATATACATCCATCCATCTATCCATCCATCCATCCACATATCCACCCATCCACCCATCCAAATATCCACTTCTCCTTAGATACATCCATCCATCTATCCATCCATCCACCCATCTAAATATCCACTTCTCCATATATCCATCCATCTGTCCACCCATCCATCCATCCATCCATCTATCCATCCATCCACCCATCTAAATATCCACTTCTTCATATATCCATCCATCCATCCATCCATCCATCCATCCATCCATCCATCCATCCATCCATCCACATATCCAGCCATCCACC	.	PASS	SVTYPE=INS;END=8404952;SVLEN=338	GT:AD:DP	1/1:3,16:19
1	8432567	pbsv.INS.368	C	CGTGTGTGTGTGTGTGTGTGTGTGT	.	PASS	SVTYPE=INS;END=8432567;SVLEN=24	GT:AD:DP	0/1:23,25:48
1	8435607	pbsv.INS.DUP.369	C	<DUP>	.	PASS	SVTYPE=DUP;END=8435637;SVLEN=30	GT:AD:DP	1/1:3,46:49
1	8446627	pbsv.INS.370	A	AGAACTCTTTTTTTTTTTTTTTTTTTTGAGACGGAGTCTCGCTCTGTTGCCCAGGCTGGAGTGCAGTGGCGGGATCTCGGCTCACTGCAAGCTCCGCCTCCCGGGTTCACGCCATTCTCCTGCCTCAGCCTCCCAAGTAGCTGGGACTACAGGCGCCCGCCACTACGCCCGGCTAATTTTTTGTATTTTTAGTAGAGACGGGGTTTCACCGTTTTAGCCGGGATGGTCTCGATCTCCTGACCTCGTGATCCGCCCGCCTCGGCCTCCCAAAGTGCTGGGATTACAGGCGTGAGCCACCGCGCCCGGCCC	.	PASS	SVTYPE=INS;END=8446627;SVLEN=308	GT:AD:DP	0/1:11,25:36
1	8460281	pbsv.INS.DUP.371	T	<DUP>	.	PASS	SVTYPE=DUP;END=8460299;SVLEN=18	GT:AD:DP	0/1:19,9:28
1	8501990	pbsv.INS.372	T	TCAATACACACACTTTTTTTTTTTTTTTTTTTTTTTTTTTTTTTTTTTTTTTTTTTTTTGAGACGGAGTCTCGCTCTGTCGCCCAGGCCGGACTGCGGACTGCAGTGGCGCAATCTCGGCTCACTGCAAGCTCCGCTTCCCGGGTTCACGCCATTCTCCTGCCTCAGCCTCCCCAGTAGCTGGGACTACAGGCGCCCGCCACCGCGCCCGGCTAATTTTTTGTATTTTTAGTAGAGACGGGGTTTCACCGTGTTAGCCAGGATGGTCTCGATCTCCTGACCTCATGATCCACCCGCCTCGGCCTCCCAAAGTGCTGGGACTACAGGCGTGAGCCACCGCGCCCGGC	.	PASS	SVTYPE=INS;END=8501990;SVLEN=345;SVANN=ALU	GT:AD:DP	0/1:11,7:18
1	8561539	pbsv.INS.DUP.373	G	<DUP>	.	PASS	SVTYPE=DUP;END=8561583;SVLEN=44	GT:AD:DP	1/1:0,14:14
1	8561692	pbsv.INS.DUP.374	G	<DUP>	.	PASS	SVTYPE=DUP;END=8562285;SVLEN=593	GT:AD:DP	0/1:8,6:14
1	8561840	pbsv.INS.DUP.375	T	<DUP>	.	PASS	SVTYPE=DUP;END=8562236;SVLEN=396	GT:AD:DP	0/1:6,8:14
1	8561994	pbsv.INS.DUP.376	G	<DUP>	.	PASS	SVTYPE=DUP;END=8562046;SVLEN=52	GT:AD:DP	0/1:8,6:14
1	8562189	pbsv.INS.377	T	TGCCGGGCCAGCCGCCCCGTCCGGGAGGGAGGCGCGGGGGGGGGTCGGCCAGCCGCCCCGTCCGGGAGGGAGGTGGGGGGGGTCAGCCCCCC	.	PASS	SVTYPE=INS;END=8562189;SVLEN=91	GT:AD:DP	0/1:6,8:14
1	8569473	pbsv.DEL.378	ATCCATCCATCCATCCATCCATCCG	A	.	PASS	SVTYPE=DEL;END=8569497;SVLEN=-24	GT:AD:DP	0/1:9,11:20
1	8624890	pbsv.INS.DUP.379	T	<DUP>	.	PASS	SVTYPE=DUP;END=8624908;SVLEN=18	GT:AD:DP	0/1:19,12:31
1	8661795	pbsv.DEL.380	AACACACACACACACACACAC	A	.	PASS	SVTYPE=DEL;END=8661815;SVLEN=-20	GT:AD:DP	0/1:17,9:26
1	8706114	pbsv.DEL.381	ACTCAAATGTGAAACACCTGAACCTGAGTCTACCTAACAACAAAGCT	A	.	PASS	SVTYPE=DEL;END=8706160;SVLEN=-46	GT:AD:DP	1/1:1,23:24
1	8728993	pbsv.DEL.382	GTGTGTGTGTGTGTGTGTGTGTGTGTGTGTTGTGTTTTTAAGACAGGGTCTCACTCTGTCTTCTGTGAATATTCTAAAATGCACTCAACTC	G	.	PASS	SVTYPE=DEL;END=8729083;SVLEN=-90	GT:AD:DP	1/1:0,28:28
1	8904127	pbsv.DEL.383	TTTCTCTCTCTCTCTCTCTCTCC	T	.	PASS	SVTYPE=DEL;END=8904149;SVLEN=-22	GT:AD:DP	1/1:1,20:21
1	8972231	pbsv.INS.384	A	ACAGCCGCCCTGTCCAGGAGGTGAGGGGCGCCTCTGCCCGGCCGCCCCTACTGGGAAGTGAGGAGCCCCTCTGCCCGGCCAGCCGCCCCGTCCGGGAGGGAGGTGGGGGGGGTCAGCCCCCCGCCCGGCCAGCCGCCCCGTCCGGGAGGGAGGGAGGTGGGGGGGGTCAGCCCCCCGCCCGGCCAGCCGCCCCGTCCGGGAGGTGAGGGGCGCCTCTGCCCGGCCGCCCCTACTGGGAAGTGAGGAGCCCCTCTGCCCGGCCAGCCGCCCCGTCCGGGAGGGAGGTGGGGGGGTCAGCCCCCCGCCCGGCCAGCCGCCCCGTCCGGGAGGGAGGGAGGTGGGGGGGGTCAGCCCCCCGCCCGGCCAGCCGCCCCGTCCGGGAGGGAGGCGGGGGGGTCAGCGCCCCGCCCGGC	.	PASS	SVTYPE=INS;END=8972231;SVLEN=412	GT:AD:DP	0/1:14,8:22
1	8972231	pbsv.INS.385	A	ACAGCCGCCCTGTCCAGGAGGTGAGGGGCGCCTCTGCCCGGCCGCCCCTACTGGGAAGTGAGGAGCCCCTCTGCCCGGCCAGCCGCCCCGTCCGGGAGGGAGGTGGGGGGGGTCAGCCCCCCGCCCGGCCAGCCGCCCCGTCCGGGAGGGAGGGAGGTGGGGGGGGTCAGCCCCCCGCCCGGCCAGCCGCCCCGTCCGGGAGGTGAGGGGCGCCTCTGCCCGGCCGCCCCTACTGGGAAGTGAGGAGCCCCTCTGCCCGGCCAGCCGCCCCGTCCGGGAGGGAGGTGGGGGGGTCAGCCCCCCGCCCGGCCAGCCGCCCCGTCCGGGAGGGAGGGAGGTGGGGGGGGTCAGCCCCCCGCCCGGCCAGCCGCCCCGTCCGGGAGGTGAGGGGCGCCTCTGCCCGGCCGCCCCTACTGGGAAGTGAGGAGCCCCTCTGCCCGGCCAGCCGCCCCGTCCGGGAGGGAGGTGGGGGTCAGCCCCCGCCAGGCCAGCCGCCCCGTCCGGGAGGGAGGTGGGGGGGTCAGCCCCCGCCAGGCCAGCCGCCCCATCTGGGAGGGAGGCGGGGGGGTCAGCGCCCCGCCCGGC	.	PASS	SVTYPE=INS;END=8972231;SVLEN=584	GT:AD:DP	0/1:8,14:22
1	9044316	pbsv.INS.386	A	AAAAGAAAGAAAGAAAGAAAAGAAAGG	.	PASS	SVTYPE=INS;END=9044316;SVLEN=26	GT:AD:DP	0/1:14,9:23
1	9113387	pbsv.INS.DUP.387	A	<DUP>	.	PASS	SVTYPE=DUP;END=9113549;SVLEN=162	GT:AD:DP	1/1:1,30:31
1	9137796	pbsv.INS.388	C	CAGGGAGAGAGGGAGGGAGGGAGAGAGGGAGGGAGGGAGGGAGGGAGAGAGGGAGGGAGGGAGGGAGGGAGGGAGGGAGGGAGGGAGAGAGGGAGGGAGGGAGAGAGGGAGGGAGGGAGAGAGGGAGGGAGGGAGGGAGGGAGAGAGGGAGGG	.	PASS	SVTYPE=INS;END=9137796;SVLEN=152	GT:AD:DP	0/1:11,9:20
1	9168051	pbsv.DEL.389	TGAGGTGGAAGTTGCAGTGAGCCA	T	.	PASS	SVTYPE=DEL;END=9168074;SVLEN=-23	GT:AD:DP	0/1:14,20:34
1	9176241	pbsv.INS.390	A	ATATTATATATATATAATATAATTATATATATTTATATTATATATATTATATATAATATAATTATATATAATTATATTATATATATTATATATAATATAATTATATATAATTATATTATATATATTATATTATATATAATTATATATAATTATATTATATATTATATGTAATATAAATATATATAATTATATTATATATATTATATGTAATATAATTATATATATTTATATTATATAT	.	PASS	SVTYPE=INS;END=9176241;SVLEN=237	GT:AD:DP	1/1:1,17:18
1	9183303	pbsv.DEL.391	ATTTAAATATATATTTAAATATATATATTTAAATATATATTTAAATT	A	.	PASS	SVTYPE=DEL;END=9183349;SVLEN=-46	GT:AD:DP	0/1:13,9:22
1	9183840	pbsv.INS.DUP.392	T	<DUP>	.	PASS	SVTYPE=DUP;END=9183872;SVLEN=32	GT:AD:DP	0/1:13,8:21
1	9189324	pbsv.INS.393	G	GTACCCCGGCCTTTAAGCCCCGCCTACATTCCCCGCCCCGCCCCGCCGTCCCGGGCCCTGAGCCCCGCCCACGCGCCGCACCCCGCCCCTC	.	PASS	SVTYPE=INS;END=9189324;SVLEN=90	GT:AD:DP	1/1:0,25:25
1	9202956	pbsv.DEL.394	TTCCTCCCTCCCTTCCTCCTTTCCTTCCTTCCATCCC	T	.	PASS	SVTYPE=DEL;END=9202992;SVLEN=-36	GT:AD:DP	0/1:19,16:35
1	9214276	pbsv.INS.395	A	AGGGAGGGCAAAGGTCAGTGGGGATGGT	.	PASS	SVTYPE=INS;END=9214276;SVLEN=27	GT:AD:DP	1/1:0,42:42
1	9230435	pbsv.INS.396	C	CAAAAAATTAGCCAGGTGTGGTGGTGGGTGCCTGTAGTCCCAGCTACTTAGGAGGCTATGGCAGGAGAATGGCATGAACCCAGGAGGCAGAGGTTGCAGTGAGCCGAGATCACGCCACTGCACCCCAGCCTGGGTGACAGAGCAAGACTCCATCTCAAAAAAAAAAAAAAGAAAAAAAAAAAAACTGTAACTGGGCTGGGTGCGGTGGCTCACACCTGTAATCCCAGCACTTTGGGAGGCCAAGGAGGGTGGATCATGAGGTCAGGCATTCCAGACCAGCTTGGCCAATATAGTGAAACCCTGTCTCTACTAAAAATAG	.	PASS	SVTYPE=INS;END=9230435;SVLEN=318	GT:AD:DP	1/1:2,27:29
1	9318308	pbsv.DEL.397	GTGTTGTTACATCAGTGTTGTTACGTTGC	G	.	PASS	SVTYPE=DEL;END=9318336;SVLEN=-28	GT:AD:DP	0/1:20,14:34
1	9342573	pbsv.INS.398	C	CTCCCCCTCCTCCTTGTCTCCTCCTCCCTCTCCCCCTTCCCCCTCCCCCCTCCCCCTTCCCCTCCCCCTCCTTGTCCTCCTCCTCCTCCCCCTCCTCTTCCCCCTCCTCCCCCTCCTCTTCCCCCTCCTCCCCCTCCTCTTCCCCCTCCTCCCCGTCCTCTTCCCCCTCCTCCCCCTCCTCCCCCTCCTCTTCCCCCTCCTCCCCCTCATCTTCCTCCTCCTCCCCCTCCTCTTCCCCCTCCTCCCCCCCCTCCTCCTCCCCCT	.	PASS	SVTYPE=INS;END=9342573;SVLEN=263	GT:AD:DP	1/1:0,15:15
1	9356653	pbsv.INS.399	A	ACACACATACACAAACGTGTGCATG	.	PASS	SVTYPE=INS;END=9356653;SVLEN=24	GT:AD:DP	0/1:14,14:28
1	9370132	pbsv.DEL.400	CCTGTGATGATGCCTCTGCACCTGCCGTGGGAAGGCCACAGAGTCTAGGGGCCAT	C	.	PASS	SVTYPE=DEL;END=9370186;SVLEN=-54	GT:AD:DP	0/1:9,20:29
1	9471352	pbsv.INS.401	C	CCACCACACTACCACACCACCACACTACCACACCACCACACTACACCACACAACACCACACTACCACAACACCACACTACCACAACACCACACTACCACAACACCACGACACCACAACACCATGACACCACAACACACTACCACACCACAACACCACACTACCACAACACCACAACACCACAACACCACACTACCACAACACCACAACACCACACTACCACACCACACTACCACAACACCACGACACCACAACACCACACTACCACAACACCAGAACACCACAACACCACACTACCACAGCACCACAACACCACACTACCACAGCACCACAACACCACACTACCACAACACCACAACACCACACTACCACAGCACCACAACACCACACTACCACAACACCACACCTCCACACCGCCACAACACCACACTACCACACCACACCACCACACTACCATAACACCACACTACCACACCACACTACCATAACACCACAACACACTACCACACCACCACACCACATTACCACACCACCACACTACCACAAAACCACACTACCACAACACCACAACACCACACGACCACACCACCACACCACCACAACACCACACTACCACAACACCACACCACCACACTACCACAACACCACAACACCACACCACACCATACTACCACAACACCACACCACCACACCACACTACCACACCACCACAACACCACACTACCACAACACCACACAACACCACACCATACTACCACAACACCACAACACCAGACTACCACAACACCACACCACCACACTACCACACTACCACACTACCACAACACCACACTACCACACTACCACAACACCACACTACCACAACACCACAACACCACAACACCATACTACCACACCACCACACTACCACACCACCACACCACCACAACACCACACTACCACACCACCACAACACCACACTACCACACCACCACACTGCCACACCACCACAACACCACACTACCACAACACCACACTGCCACACCACCACAACACCACACTACCACAACACCACACAACACCACACCACACTACCACAACACCACACCACCACACTACCACACTACCACAACACCACAACACCACACCACACCATACTACCACAACACCACACCACCACACCACACTACCACAACACCACACCACCACACTACCACAACACAACACCACACTACCACAACACCACACTACCACAACACCACAACACCACACTACAACACCACACCACACTACCACAACACCACACTACCACACCACCACAACAACACACTACCACACCACCACACCACCACAACACCACACCATACTACCACAA	.	PASS	SVTYPE=INS;END=9471352;SVLEN=1351	GT:AD:DP	0/1:6,10:16
1	9530202	pbsv.INS.DUP.402	A	<DUP>	.	PASS	SVTYPE=DUP;END=9530225;SVLEN=23	GT:AD:DP	0/1:5,16:21
1	9583575	pbsv.DEL.403	TATATATATATATATATATATATAT	T	.	PASS	SVTYPE=DEL;END=9583599;SVLEN=-24	GT:AD:DP	0/1:12,9:21
1	9652699	pbsv.DEL.404	TCCGTGCTCAGGGCTCTGGAGTGGTGTCATCATTAAGGACACGTGC	T	.	PASS	SVTYPE=DEL;END=9652744;SVLEN=-45	GT:AD:DP	1/1:0,32:32
1	9870199	pbsv.INS.405	A	AAGGGAAGGGGGGAGGGAGGGAAGGGGGCAGGGAGGGAGGGAAGGGGGAGGGAGGGAAGGGGGGTAGGGAGGGAGGGAAGGGAGGTAGGGAGGGAGGGAAGGGGGGTAGGGAGGGAGGGAAGGGGGGTAGGGAGGGAGGGAAGGGGGGTAGGGAGGGAGGG	.	PASS	SVTYPE=INS;END=9870199;SVLEN=160	GT:AD:DP	1/1:0,33:33
1	10028609	pbsv.INS.406	A	AAGGTCAGGAGTTTGAGACCAGCCTGGCCAACGTGGTGAAACCCCGACTCTACTAAAAAAAAAAGAACAAAAATTAGGCCTGGCGCGGTGGCTCACGCCTGTAATCCCAGCACTTTGGGAGGCCGAGGCGGGCAGATCACG	.	PASS	SVTYPE=INS;END=10028609;SVLEN=140	GT:AD:DP	1/1:0,22:22
1	10247697	pbsv.INS.407	T	TATTATATAATATTATATATTATAATAATATATAATATTATATAATATTATATATTATAATAATATATATAATATATATTATATAATAATATATAATATATATTATATTATAATATATAATATATTATATAATAATATATAATATATTATATAATAATATATA	.	PASS	SVTYPE=INS;END=10247697;SVLEN=162	GT:AD:DP	1/1:1,20:21
1	10248151	pbsv.INS.408	C	CTATATATTATATAATTATATATATTATATATTATATAATATATATAATATATATTATATAATTATATATAATATATAATATATAATTATATATAATATATATTATATAATTATATATAATATATATTATATAATTATATATAATATATATTATATATTATATAATATATATTATATAATTATATATAATATATATTATATAATATATAATATATATTATATAATTATATAATATATATTATATAATTATATATAATATATATTATATAATTA	.	PASS	SVTYPE=INS;END=10248151;SVLEN=272	GT:AD:DP	1/1:2,20:22
1	10637603	pbsv.DEL.409	ATATATATATATATATATTTTTT	A	.	PASS	SVTYPE=DEL;END=10637625;SVLEN=-22	GT:AD:DP	0/1:6,19:25
1	10804401	pbsv.DEL.410	CGGCACCACGAGCAGGCATGTCCTGGGCACCACGAGCAGGCATGTCCTGGGCACCACGAGCAGGCATGTCCTGGGCACCACGAGCAGGCATGTCCTGGGCACCACGAGCAGGCATGTCCTGGGCACCACGAGCAGGCATGTCCTGGGCACCACGAGCAGGCATGTCCTG	C	.	PASS	SVTYPE=DEL;END=10804569;SVLEN=-168	GT:AD:DP	0/1:14,20:34
1	10804788	pbsv.INS.411	C	CACCACGAGCAGGCATGTCCT	.	PASS	SVTYPE=INS;END=10804788;SVLEN=20	GT:AD:DP	0/1:22,11:33
1	10845192	pbsv.INS.412	T	TCTTTCCTTCCTTCCTTCCTTCCTCCCTTCCTTCCTCCCTCCCTTCCTCCCTC	.	PASS	SVTYPE=INS;END=10845192;SVLEN=52	GT:AD:DP	0/1:12,18:30
1	10878037	pbsv.INS.DUP.413	C	<DUP>	.	PASS	SVTYPE=DUP;END=10878078;SVLEN=41	GT:AD:DP	1/1:0,13:13
1	10894274	pbsv.INS.414	C	CTCACTCATTCACTCACTCAT	.	PASS	SVTYPE=INS;END=10894274;SVLEN=20	GT:AD:DP	1/1:0,29:29
1	11031132	pbsv.INS.415	A	AGAGGCAGAGGCTGCAGTGAGTCCAGCCTGGGGGACAGAGTGAGACCCTGTCTCAAAAAGAAAAAAAAAACAGCATAGGCACTGGTGTCAGTAGGCATCTGGGTTTGAATCCCACCTCTGTTGTGTGTATGTGTGTGTGTGTGTGTGTGTACCTGTTGCTTAGTTTCAGTTTATTTCTGTGAGTTGATTGTATGATAATGATGGTGATGATAGTAATAATAGTGATGGTAGTAGAGGGATGATATTGATGGTGATGGTGGTGATGATGATGTGAATGGTGGTGATGATAGTGATGGTGGTGATGGTGGTGATGATGATGGTGATGGTGACAATCATGGTAGTGATGGTCACAGTGATGATGGTGCTGGTGATGGTGGTGATGATGGTGTTAATGGTGGTGATGATAGAAATGATGGTGGTGATGATGGTGTTAATGGTGGTGATGATAGTAATGATGGTGGTGATGGTGGTGATCATGATGGTGATGGTGACAATCGTGGTAGTGATGGTCACAGTGATGATGGTGCTACTGATGGTGATGATGATGGTGTTAATGGTGGTGATGATAGTGATGGTGGTGATCATGATGGTGATGGTGATAATCGTGGTAGTGATGGTCACAGTGCTGATGGTGCTGGTGATGGTGGTGATGGTGTTATTTGTGGTAGTGATGATGGTGATAATAGTGATATGATGATGGTGATTATGGTGTCGGTGGTGGTAATGATGGTGGTAGTGATGATGGTGGTATTGGTGCTAGTGACAGTGATGATGGCAATAATAGTGATGGTGACTATGGTGGTGATGGTGGTGGTGGTAATGGTGGTGATGATAGTAATGATGGTGGTGATGGTGGTGATCACGATGGTGATGGTGATAATCGTGGTAGTGATGGTCACAGTGATGATGGTGGTGATGATGGTGTTAATGGTGGTGATGATAGTAATGATGGTGGTGATCATGATGGTGATGGTGATAATTGTAGTGATGGTCACAGTGATGATGGTGCTAGTGATGGTGTTATTCATGGTAGTGATTATGGCAATAATAGTGATATGATGATGGTGATTATGGTGTCGATGGGGGTGGTAATGATGGTGGTAGTGATGATGGTGGTACTGGTGCTAGTGACAGTGATGATGGCAATAATAGTGATGGTGACTATGGTGGTGATGGTGGTGGTGATGTGGTGGTGGTAATGGTGGTGATGGTGGTGACGATGGCAGTGATGGGACTTCATAAGATGTGAGACTTTAATGAGTTAACACATATAAAAGTCTTTACAGGGTGATCACTGCAGAGCACTTGCCTAAAGGTGACAGCTCTTATGATAATAATAATTACTGTCATCCAGAGATGAAAGGACTTATCCAGGAACAGAGCAGCAGGACCAGCGGCCCAAACTCCCCACCATCATTTTCCAGCCCATCACAGAGCCAGACGGAGTATTAGAGAAATCGAGTAAATGTTAGAATACACATGACACTGAATCAATAATGAACCCAATGTTGTGTTCCTCTGCAGGTATGAGACATATGTCTGACTCCTACAGGCCTCAGGGCTTCATTGTGGACACAGCCTCCCACTGTCTAGGAGAGCTGGTAGAGAAACTGGGAGGTCTCCCCTGAATCTGCTTGACATGGATTATGGGATACTCACGTGTACTTTAAAAAATACAGGCTGGGGCCGAGCACGGTGGCTCACGCCTGTAACCCCAGCACTTTGGGAGGCCGAGGCGGGTGGATCACGAGGTCAGGAGTTCAAGACCAGCCTGGCCAACATGGCGAAACCCCATCTCTACTAAACATACAAAAATTAGCAGGGCATGGTGGTGTGTACCTGTAATCCCAGCTACCCAGGAGGCTGAGGCAGGAGAATCACTGGAACCCGG	.	PASS	SVTYPE=INS;END=11031132;SVLEN=1890	GT:AD:DP	1/1:0,21:21
1	11101793	pbsv.INS.416	T	TAGAAGAATGGGTGGATGGATAGATAGATGGCTGGAAGGATGGATTAATGGGTGGATTGATGGATGGGTAGGATTGGTAGGTAGAAGGATGGGTGGGTGGATAGATGGATAGCTGGAAGGAATGGATGGATGGATGCATGGATACATGGATGGATGGATGGATGGATAGATGGATAGATAGATAGATAGATAGATAGACAGACAGATATGTAGAAGGGTGGGTGGATGGGTAGATAAATAGAAGGATGGGTGGATAGAGGATGAGTGGGTG	.	PASS	SVTYPE=INS;END=11101793;SVLEN=270	GT:AD:DP	1/1:1,27:28
1	11102453	pbsv.DEL.417	TTGGATGGATGGATGGATGGA	T	.	PASS	SVTYPE=DEL;END=11102473;SVLEN=-20	GT:AD:DP	1/1:1,31:32
1	11129301	pbsv.INS.418	T	TGTGTGTGTGTGTGAGAGAGAGAGAGAGAGA	.	PASS	SVTYPE=INS;END=11129301;SVLEN=30	GT:AD:DP	1/1:0,36:36
1	11324921	pbsv.INS.DUP.419	A	<DUP>	.	PASS	SVTYPE=DUP;END=11324943;SVLEN=22	GT:AD:DP	1/1:0,25:25
1	11433938	pbsv.INS.420	G	GGTGTATGTGGTGTGTGTGGTCTGCATGTGGTGTGTGTGTATGAGTGTGATGTGTGTGGTGTGTGGTCTGTGTGTATGAATGTGGTGTGTGTGTGTGGATAGGTGTGGTATGTATGAATGGGTGTGTGTGGTGTGTGTGAATGGGTGTAGTGTGTATGGATGGGTGTGTGTGGTGTGTATGGTGTGTGTGTGGATAGGTGTGTGTGGTGTGTGTGGATGTGTGTTTGGTGTGTGTGGTGTGTGTACGATGTGTGTGGTGTGTGTGTGGTGTGTGTGGCATGTGTGTGTTGTGTGTGCAGATGAGCGTGTGGGCTGTGTGCATGTGTGAATGAGCGTGCGGGCTGTGTGTGGATGGGTACGTATGGTGTGTGTGTATGTGTGTTTGGTGTGTTTGTGTGGTGTGTGTAATGTGTGTATGGTTTGTGTGGTGTGTGTGTGGCGTGTGTGTGGTGTGTGTGTATGGACGTGTGTGGATGGGTATGTATGGTGTGTGTGTTGTGTTGTGTGGTGTGTGTGGTGTGTGTGTGTATGAGCGTGTGTGGTGTGTGTGTGTGAATGAGCGTGTGGGCTGTGTGTGGATGGGTATGTATGGTGTATGCGGTGTGTGTTGTGTGTGCAGATGAGCGTGTGGGCTGTGTGTGTGGTGTGTGCATGTGTGAATGAGCATGTGGGCTGTGTGTGGATGGGTACGTATGGTGTGTGTGGTGTGTGTGTGTATGTGTGTTTGGTGTGTTTGTGTGGTGTGTGTATGGTGTGTGTGGTGTGTGTGGCATGTGTGTGTTGTGTGTGCAGATGAGCGTATGGGCTGTGTGTGTGGTGTGTGTGTGTGAATGAACGTGTGGGCTGTGTGTGGATGGGTACGTATGGTGTGTGTGGTGTGTGTGTGGCGTGTGTGGATGGGTATGTATAGTGTGTGTGGTGTGTGTGCTGTGTTGTGTGGTATGTGTGTGTGTGGATGAGCGTGTGTGGTGTGGGTGTGTGTATGAGCGTGTGGGCTGCGTGTGGGAGTGTGGATGAGCAAGTAGGCTGTGTGTGGATGGGTATGTATGGTGTGTGTGGTGTGTGGATGAGTGTATGTGGTGTGTTGTGTGGTGTGTGTGGTATGTGGATGGATGTGTGTGGTGTGTTGTGTGCTGTGTGGTGTGTGGATGGGTGTGTGTGTTGTGTGGTGTGTGGATAGGTGTGTGTTGTGTGGTGTGTGTCGTGTGTGTGGTGTGTGGTGTGTGGATGGGCGTGTGTGGTGTGTGTT	.	PASS	SVTYPE=INS;END=11433938;SVLEN=1248	GT:AD:DP	1/1:5,20:25
1	11505799	pbsv.INS.421	G	GACAGAGAGACGCAGAGTCAGAA	.	PASS	SVTYPE=INS;END=11505799;SVLEN=22	GT:AD:DP	1/1:0,35:35
1	11582773	pbsv.INS.422	G	GACCCAGCCAGAGCCCAGCCAGAGCCCAGCCAGAGCCCAGCCAGGACCCAGCCAGGACCCAGCCAGGGCCCAGCCAGGACCCAGCCAGGACCCAGCCAGGGCCCAGCCAGGGCCCAGCCAGGACCCAGCCAGGGCCCAGCCAGGGCCCAGCCAGGACCCAGCCAGGGCCCAGCCAGGGCCCAGCCAGGACCCAGCCAGAGCCCAGCCAGAGCCCAGCCAGAGCCCAGCCAGGACCCAGCCAGAGCCCAGCCAGGACCCAGCCAAGACCCAGCCAGGACCCAGCCAAGACCCAGCCAGGACCCAGCCAGAGCCCAGCCAGGGCCCAGCGAGAGCCCAGCCAGGACCCAGCCAGAGCCCAGCCAGGGCCCAGCCAGGACCCAGCCAGGACCCAGCCAGAGCCCAGCCAGAGCCCAGCCAGGACCCAGCCAGAGCCCAGCCAGGACCCAGCCAGAGCCCAGCCAGGGCCCAGCCAGGACCCAGCCAGGGCCCAGCCAGGGCCCAGCCAGGGCCCAGCCAGGGCCCAGCCAGGACCCAGCCAGGACCCAGCCAGAGCCCAGCCAGGACCCAGCCAGAGCCCAGCCAGGACCCAGCCAGGACCCAGCCAGAGCCCAGCCAGGACCCAGCCAGAGCCCAGCCAGGGCCCAGCGAGAGCCCAGCCAGGACCCAGCCAGAGCCCAGCCAGGGCCCAGCCAGGACCCAGCCAGGACCCAGCCAGAGCCCAGCCAGGACCCAGCCAGGGCCCAGCCAGGGCCCAGCCAGGACCCAGCCAGGACCCAGCCAGAGCCCAGCCAGGACCCAGCCAGGGCCCAGCCAGAGCCCAGCCAGGACCCAGCCAGGGCCCAGCCAGAGCCCAGCCAGAGCCCAGCCAGGACCCAGCCAGAGCCCAGCCAGGACCCAGCCAGGACCCAGCCAGGACCCAGCCAGAGCCCAGCCAGGACCCAGCCAGAGCCCAGCCAGGACCCAGCCAGGACCCAGCCAGA	.	PASS	SVTYPE=INS;END=11582773;SVLEN=979	GT:AD:DP	0/1:8,28:36
1	11682893	pbsv.DEL.423	GACAGGCAGGCTGCAGTTTCAGCTGCTGGTCCCAGCTGACTGGGGCCAGGTCAGGGACCCTTCTCCAGAGCAGACTCACCCAAGGACAGGCCATGACCACCGGTGGTGCTCCAGAACCCACTGTGGCTCCCTATCACCCCACCATTTAATCCAGCTTAGCCCTTCACCAACTTCCTGCCTTAGGATTTACTGACACACGCCTCTGCCATCCATCATTTGGGCATCCATTAAATGGCCATTGGCCTCAAATGTACAGGGTGGTGGAAGGGACGCATTTGACATGGGAAGGTTCTG	G	.	PASS	SVTYPE=DEL;END=11683186;SVLEN=-293	GT:AD:DP	1/1:0,19:19
1	11692090	pbsv.DEL.424	AGAAGGAAGGAAGGAAGGAAGGAAG	A	.	PASS	SVTYPE=DEL;END=11692114;SVLEN=-24	GT:AD:DP	1/1:0,22:22
1	11701739	pbsv.INS.425	G	GCAGGGGAAGGTCCCAGGGGGCCTCGGATGGACATGGT	.	PASS	SVTYPE=INS;END=11701739;SVLEN=37	GT:AD:DP	1/1:0,20:20
1	11832961	pbsv.INS.426	A	ATTATTATTATTATTATTATTATTATT	.	PASS	SVTYPE=INS;END=11832961;SVLEN=26	GT:AD:DP	1/1:0,32:32
1	11913675	pbsv.INS.DUP.427	A	<DUP>	.	PASS	SVTYPE=DUP;END=11913703;SVLEN=28	GT:AD:DP	0/1:11,12:23
1	11920213	pbsv.INS.DUP.428	G	<DUP>	.	PASS	SVTYPE=DUP;END=11920239;SVLEN=26	GT:AD:DP	0/1:17,14:31
1	11942800	pbsv.INS.429	A	ATATATATATATATATATATATATATATATATATA	.	PASS	SVTYPE=INS;END=11942800;SVLEN=34	GT:AD:DP	0/1:8,15:23
1	11954454	pbsv.DEL.430	GTGGATGGATGGATGGATGAA	G	.	PASS	SVTYPE=DEL;END=11954474;SVLEN=-20	GT:AD:DP	0/1:12,13:25
1	11969605	pbsv.INS.431	A	AGCCCCGCCATGCCCCGCCGT	.	PASS	SVTYPE=INS;END=11969605;SVLEN=20	GT:AD:DP	1/1:0,36:36
1	12027653	pbsv.INS.DUP.432	T	<DUP>	.	PASS	SVTYPE=DUP;END=12027671;SVLEN=18	GT:AD:DP	0/1:14,14:28
1	12102725	pbsv.INS.433	T	TCCCCCTCCCCCTCCCCCTCCCCCTCCCCCTCCCCCTCCCCCTCCCCCTCC	.	PASS	SVTYPE=INS;END=12102725;SVLEN=50	GT:AD:DP	0/1:14,12:26
1	12102746	pbsv.INS.434	C	CTCTCCCTCTCCCTCTCCCTCTCCCTCTCGG	.	PASS	SVTYPE=INS;END=12102746;SVLEN=30	GT:AD:DP	0/1:12,14:26
1	12147131	pbsv.DEL.435	TATCCATCCATCCATCCATCC	T	.	PASS	SVTYPE=DEL;END=12147151;SVLEN=-20	GT:AD:DP	0/1:10,19:29
1	12603561	pbsv.INS.DUP.436	A	<DUP>	.	PASS	SVTYPE=DUP;END=12603582;SVLEN=21	GT:AD:DP	1/1:1,24:25
1	12625704	pbsv.INS.437	C	CTCCTGGCCTGCAGGCCAAATGCAATTTCATGGAAACCTCAGGAGTCAAATCCTCTCCAAAAGGCTGGGCTGGGGCCACACCATGAAGACACAAGTCTGTCTGCAGCTCAAGGATGGTCAGAAAAATCGGGACTAAGACAAGACCCCCACTTCATCCTCCTCGTTTATCCCTGCCCACTGAGACGTGCTCATCCCCAGTCTGTTTCCTGGGAGAGCCAGTGAGAGGCATCTGCCCTGTGGGCTCACTTGTGTCTAGACACACTAAGGGTCGGGCGATAGATGGGTGTGGACATTCCAGGAGGACGTCTTTAGCAACGCCCCATACTTTGGTAACATGTCCTCAAGGACCAAAAAGGAGACGGGTCCTTGAGGACCCATCTTGGGGCCTCGTCGTTTGCTGTCACCTGGTACTGTAGTCAGCAAGGGGACTTGGGGGTCAGGCAGAGCTGGTTCTAGATCCCTTGAGCCCAGGAGTTCCAGGCTGCAGTGAGCTATGATTGTGCCACTGCACTCCAGCCTGGACAACAGAGAAACACCCTGTCCCTCTAAAAAAAAAAAAAAAAAAAAAAAAAAAATACCTGTCTCCAGTGCTCACAAGCCTATTAACCTGGGCAAGGGTTTCCCCTGATGAGTGTCTTGTCACTTATGAAATGGGCTTCATAATACCACTTTTCAAAAGGTTAGTGTGGGCCGGGTGCAGTGGCTCACACCTGTAATCCCAGCTT	.	PASS	SVTYPE=INS;END=12625704;SVLEN=724	GT:AD:DP	1/1:0,18:18
1	12645227	pbsv.INS.438	A	ATCTCTGTGTGTCTCTGTGAGTGTGTG	.	PASS	SVTYPE=INS;END=12645227;SVLEN=26	GT:AD:DP	1/1:0,28:28
1	12762178	pbsv.INS.439	A	AGAGGAAACTAATACAGACTGG	.	PASS	SVTYPE=INS;END=12762178;SVLEN=21	GT:AD:DP	1/1:1,40:41
1	12783857	pbsv.INS.440	A	ACTTCTGCCTCCTGGGTTCAAGGGATT	.	PASS	SVTYPE=INS;END=12783857;SVLEN=26	GT:AD:DP	1/1:0,38:38
1	12822091	pbsv.DEL.441	CCACCTACCTTAGGGTCACTTTGGCACCTACTAAGCTCCTTCCTTAGTCATCCAAGTGTCCATGTAAGGACACTGTCTTCCATCCCAACTGAAAGTCAGAGCCTGACACAGGCTAAGTCCTCTATGTTTGTTGGATGAGTGAATGACAGGAGTTGAACAAATGAGTTGAATGAATGAATGACAGGAGGAGGAGCCAGGGGGTGCAGAAAGGTTG	C	.	PASS	SVTYPE=DEL;END=12822304;SVLEN=-213	GT:AD:DP	0/1:19,15:34
1	12822373	pbsv.DEL.442	ATGCTGTCTTCCATCCCAACTGAAAGTCAGAGCCTGACACAGGCTAAGTCCTCTATGTTTGTTGGATGAGTGAATGACAGGAGTTGAACAAATGAGTTGAATGAATGAATGACAGGAGGAGGAGCCGGGGGTGCAGAAAGGTTGCACCTACCTTAGGGTCACTTTGGCACCTACTAAGTTCCTTCCTTAGTCATCCAAGTGTCCATGTAAGGA	A	.	PASS	SVTYPE=DEL;END=12822585;SVLEN=-212	GT:AD:DP	0/1:21,15:36
1	12849572	pbsv.DEL.443	TCTTTCTTTCTTTCTTTCTTTCTTTCTTTCTTGCTTGCTTG	T	.	PASS	SVTYPE=DEL;END=12849612;SVLEN=-40	GT:AD:DP	0/1:12,19:31
1	12849584	pbsv.DEL.444	TCTTTCTTTCTTTCTTTCTTGCTTG	T	.	PASS	SVTYPE=DEL;END=12849608;SVLEN=-24	GT:AD:DP	0/1:19,12:31
1	12876216	pbsv.INS.445	T	TAGTTCTTTCTTTTTTTTTTTTTTTTTTTCTTTCTTTTTTTTTTTTTATTATACTCTAAGTTTTAGGGTACATGTGCACATTGTGCAGGTTAGTTACATATGTATACATGTGCCATGCTGGTGCACTGCACCCACTAATGTGTCATCTAGCATTAGGTATATCTCCCAATGCTATCCCTCCCCCCTCCCCCCGACCCCACCACAGTCCCCAGAGTGTGATATTCCCCTTCCTGTGTCCATGTGATCTCATTGTTCAATTCCCACCTATGAGTGAGA	.	PASS	SVTYPE=INS;END=12876216;SVLEN=275	GT:AD:DP	1/1:0,33:33
1	12927348	pbsv.DEL.446	TTTTCTTTCTTTCTTTCTTTC	T	.	PASS	SVTYPE=DEL;END=12927368;SVLEN=-20	GT:AD:DP	0/1:29,18:47
1	12927532	pbsv.DEL.447	CTTTCTTTCTTTCTTTCTTTCTTACTTTCTCTTTCTTTCTTTCCTTCCTTCCTTCCTTCCTTCCATCTTTCTTTCTTTCTCTCTTTCTT	C	.	PASS	SVTYPE=DEL;END=12927620;SVLEN=-88	GT:AD:DP	0/1:34,14:48
1	12947643	pbsv.DEL.448	GACTTGCTGAACATGTTGGGGGTTATTGAGTGGGTGTAAGAGGAATCTATCTAACATTGCACTGATGCCCTTTTGGTTTTAATCCTTATGACCAAGTATGAGTCTTTCAAAACAATTTGTATAATCCTCCTTATTTTTCCTTTCAAAACCTTCAACTTCCTTTATCTCCCCAAATAATCTCGCATCTATTGCCACTTCTTTGCTTACTTCATAATAAACTTTTTTTTTTACAGAGTCTTCTTTTCTGTTAAGTACACCATATATGTTGTTGCCACACAAGATGAATAACCTGGTTCTATGGACAGAAAGGGTCAAAAGGATCCCATTCCTCAACAGCTGGGGGTGATGTAAAGGTCATGGTTATTCTTTGTCATATCTGCACCTGCATATTGCCAGTGAAA	G	.	PASS	SVTYPE=DEL;END=12948043;SVLEN=-400	GT:AD:DP	0/1:36,33:69
1	12950025	pbsv.BND.1:12950025-hs37d5:10553524	A	A]hs37d5:10553524]	.	Decoy	SVTYPE=BND;CIPOS=0,0;MATEID=pbsv.BND.hs37d5:10553524-1:12950025	GT:AD:DP	0/1:30,35:65
1	12985648	pbsv.DEL.449	AATAAATAAATAAATACATAC	A	.	PASS	SVTYPE=DEL;END=12985668;SVLEN=-20	GT:AD:DP	0/1:34,23:57
1	13021840	pbsv.DEL.450	TGTGCTCTTGGCTTACTGCGATCCCTGTCTCCCAGGCTGAAATGCGGTGGT	T	.	PASS	SVTYPE=DEL;END=13021890;SVLEN=-50	GT:AD:DP	0/1:4,8:12
1	13041005	pbsv.INS.451	C	CTCTTTCTTTCTTTCTTTCTTTCTT	.	PASS	SVTYPE=INS;END=13041005;SVLEN=24	GT:AD:DP	0/1:8,9:17
1	13159068	pbsv.INS.452	A	ATATATATATATATATATATA	.	PASS	SVTYPE=INS;END=13159068;SVLEN=20	GT:AD:DP	1/1:1,20:21
1	13211293	pbsv.INS.DUP.453	T	<DUP>	.	PASS	SVTYPE=DUP;END=13211313;SVLEN=20	GT:AD:DP	0/1:26,10:36
1	13345323	pbsv.DEL.454	ACACCACCGCATTTCAGCCTGGGAGACAGGGATCGCAGTAAGCCAAGAGCA	A	.	PASS	SVTYPE=DEL;END=13345373;SVLEN=-50	GT:AD:DP	1/1:0,3:3
1	13653974	pbsv.INS.DUP.455	C	<DUP>	.	PASS	SVTYPE=DUP;END=13654027;SVLEN=53	GT:AD:DP	0/1:10,4:14
1	13796642	pbsv.INS.456	G	GAGTAGCTGGGACTACAGGCACCCGCCACCATGCCCGGCTAATTTTTTGTGTTTTTAGTAGAGACGGGGTTTCACCATGTTAGCCAGGATGGTCTCGATCTCCTGACCTCATGATCCACCTGCCTTGGCCTCCCAAAGTGCCGGGATTACAGGCGTGAGCCACCACGCCCGGCCAATTAACTGTTTAAAAAAAAAATGTTCTCGCCAGGCGCAGTGGCTCATGCCTGTAATCCCAGCACTTTGGGAGGCCAAGGCGGGCAGATCACGAGGTCAGGAGATCGAGACCATCCTTGCTAACACAGTGAAACCTGTCTCTACTAAAAATACAAAAAAATTAGCCGAGCGTGGTGGCGGGCGCCTGTAGTCCCAGCTACTCGGGAGGCTGAGGCAGCAGAATGGCGTGAACCTGGGAGGCGGAGCTTTCAGTGAGCTGAGATCGCGCCACTGCACTCCTGCCTGGGTGACAGAGCAAGACTCCATCTCAAAAAAAAAAAAAAAAAAGTTATATCCAGTTACCTTGACAAAAGTACCTTCTTTTTTTTTTTTTTTTTTTTGAGACAGAGTTTCGCTCTTGTTGCCCAGGCTGGAGTGCAGTGGTGCGATCTCGGCTCACTGCAACCTCTTCCTCCCAGGTTCAAGTGATTCTCTTGCCTCAGCCTCCCA	.	PASS	SVTYPE=INS;END=13796642;SVLEN=662	GT:AD:DP	0/1:8,27:35
1	13827952	pbsv.DEL.457	GGGTTCAAGCAATTCTCCTGCCTCAGCCTCCCTAGCAGCTGGGATTACAGGTGCACGCCACCATGCCCGACTAATTTTTGTGGAGTTTTTTGTTTTTTGTTTGTTTGTTTGTTTGAGATAGAGTCTCACTCTGTTGCCCAGGCTGGAGTGCAGTGGCACGATCTTGGCTCACTGCAACTTCCAACTCCCA	G	.	PASS	SVTYPE=DEL;END=13828141;SVLEN=-189	GT:AD:DP	0/1:13,15:28
1	13832408	pbsv.DEL.458	CCGTCTGGGCTGTGGGAGGGAGCT	C	.	PASS	SVTYPE=DEL;END=13832431;SVLEN=-23	GT:AD:DP	1/1:0,28:28
1	13848608	pbsv.DEL.459	TTGCTGAGCAGTATTTCCGCTGTCATGACTGGC	T	.	PASS	SVTYPE=DEL;END=13848640;SVLEN=-32	GT:AD:DP	0/1:13,20:33
1	13894456	pbsv.DEL.460	GAGAGAGAGAGAGGGGAAAGAGAGGCAGAGGGGGGAAAGAGGCAGAGAGAGAGAGAGGGGAAAGAGAGGCAGAGGGGGGAAAGAGGCAGAGAGAGAGAGAGGGGAAAGAGAGGCAGAGGGGGGAAAGAGGC	G	.	PASS	SVTYPE=DEL;END=13894586;SVLEN=-130	GT:AD:DP	0/1:13,19:32
1	13915475	pbsv.INS.461	A	AGCGCTACTATTCAATAAATTGAATAGCGCTACTATTCAATAAATTGAATAGCGCTACTATTCAATAAATTGAATAGCGCTACTATTCAATAAATTGAATAGCGCTACTATTCAATAAATTGAATAGCGCTACTATTCAATAAATTGAATAGCGCTACTATTCAATAAATTGAATAGCGCTACTATTCAATAAATTGAATAGCGCTACTATTCAATAAATTGAATAGC	.	PASS	SVTYPE=INS;END=13915475;SVLEN=227	GT:AD:DP	0/1:18,19:37
1	13984870	pbsv.INS.DUP.462	G	<DUP>	.	PASS	SVTYPE=DUP;END=13984995;SVLEN=125	GT:AD:DP	1/1:4,29:33
1	14165077	pbsv.INS.DUP.463	C	<DUP>	.	PASS	SVTYPE=DUP;END=14165096;SVLEN=19	GT:AD:DP	0/1:14,15:29
1	14172429	pbsv.INS.DUP.464	C	<DUP>	.	PASS	SVTYPE=DUP;END=14172451;SVLEN=22	GT:AD:DP	1/1:0,35:35
1	14261748	pbsv.INS.DUP.465	T	<DUP>	.	PASS	SVTYPE=DUP;END=14261764;SVLEN=16	GT:AD:DP	1/1:0,32:32
1	14278118	pbsv.DEL.466	GATAATAATAATAATAATAATAATA	G	.	PASS	SVTYPE=DEL;END=14278142;SVLEN=-24	GT:AD:DP	1/1:0,24:24
1	14307588	pbsv.INS.467	A	ATATATATATATATATATATATATATATG	.	PASS	SVTYPE=INS;END=14307588;SVLEN=28	GT:AD:DP	0/1:13,17:30
1	14307592	pbsv.INS.468	A	ATATATATATATATATATATATGTATATATATATATATATATGTATATATATATATGTATATATATATGTATATATATATATATGTATATATATATGTATATATATATATGTATATATATATACG	.	PASS	SVTYPE=INS;END=14307592;SVLEN=124	GT:AD:DP	0/1:17,13:30
1	14348980	pbsv.DEL.469	CAAAAAAAAAAAAAAAAAAAAAAAA	C	.	PASS	SVTYPE=DEL;END=14349004;SVLEN=-24	GT:AD:DP	0/1:15,14:29
1	14376596	pbsv.DEL.470	TATGTGCACATGTGTGTGGGCATGC	T	.	PASS	SVTYPE=DEL;END=14376620;SVLEN=-24	GT:AD:DP	0/1:14,14:28
1	14419026	pbsv.DEL.471	GTATGTATGTACATATATGTACATATACACACATATATACA	G	.	PASS	SVTYPE=DEL;END=14419066;SVLEN=-40	GT:AD:DP	0/1:14,13:27
1	14446418	pbsv.INS.472	T	TCCAATTTAATCTTCACAGCAGCC	.	PASS	SVTYPE=INS;END=14446418;SVLEN=23	GT:AD:DP	0/1:12,13:25
1	14454805	pbsv.DEL.473	TGAGTCATGCTGTGTTAGTTTGCTAAGAGG	T	.	PASS	SVTYPE=DEL;END=14454834;SVLEN=-29	GT:AD:DP	0/1:13,12:25
1	14459873	pbsv.DEL.474	AAAGAAAGAAAGAAAGAAAGAAAGAAAGAAAGAAAGAAAG	A	.	PASS	SVTYPE=DEL;END=14459912;SVLEN=-39	GT:AD:DP	0/1:10,15:25
1	14657709	pbsv.DEL.475	CTCGGAAACAGTGAGATAGAAGGGGCTTGAATCTCCAAGTGAGAGGCATCCATGACTGCATGGATAGCCCACCCCTAGGCTGTGATATGGGACGGAAATCAGCTCCCGTCTTATATATGCACCCGCATTGTGGAAATCTCTTTGTTAGAGCAGTGGGCTCTATCCTCATATGAGCAGGATAGTCTCCAAACAATTGACAGTAGTTTCTGAGATATTGACAGTGGTTTCCAAGGTATGGCATTGGAAGTGAGAAGAGAGGGATTCTTACTAATTTTACTTTTATACCTTACTGCTGCTATTTGTAAATGTTGCAATAATGTTTTACTTGTTAATTTTCTTGGACCTCAGGTGTCAAAATTGGGTTAATTATAAGCTGTGGTTTGTAATACACATTTATCATTGGTCTATAAAGGGGCCTCTTTTATTTAGTTAATTCATTTTTGTTCTCTTCTTAAAAAGATACTAAGCACCGTCTATCACCCGAACAACAAAAACTAGAACCTTCATCTAACCATATGCTGCTATCCACCCCATCCCATCCCCTGCTTCCCCCTACCAGGAATAAATAACCATTTTCCCAATTTCCATCATTTCCTTGCTTTTCTTCTTCTATATATTTTATTGCATTTGTATGCACGCTTTAAATGCCTATTTTTAAATGTTAGCTGGCTTTATACTTATAAAAAGAATATCATGCTATATATAAAATTTTGACAATTTTTATACTTAATATTATATTTCTAAGATACATCTGCATGATTTGCAAGTTGCTATAGT	C	.	PASS	SVTYPE=DEL;END=14658485;SVLEN=-776	GT:AD:DP	0/1:17,16:33
1	14804769	pbsv.INS.476	G	GGAAGGAAGGAAGGAAGGAAG	.	PASS	SVTYPE=INS;END=14804769;SVLEN=20	GT:AD:DP	0/1:17,9:26
1	14819161	pbsv.INS.477	A	AACCACACACACACACCACACACACCACACACCACACGCTACACACACCATGCACATACCACAAACCACACACACACCACACACACACCACACATTACACACACCACACAGACACCACACACCACACAAACATCACACACCACAGACACATCACACACCACACACACACCACACATACACAGCACACAGCTCACGCATACACAGCACACACATCACACATACACATACCACATACACACCACACACACACCACAAACCACATATACACAGCACACACATCACACAAACACATACCACATACACACCACACACCGTACATACACAGCATACACATTACACATACACACACGACACACCACACACAGACCACACACCACACAGATACAGCACAGAGACACTACACATACCAC	.	PASS	SVTYPE=INS;END=14819161;SVLEN=409	GT:AD:DP	1/1:5,23:28
1	14819215	pbsv.INS.478	C	CCACACACACCACATACAAACCACATACCACATACACACCACACATATACCACACAGACACCATACATACATGCACCACACACCACACATACGCTACACACACCACACACCACACATCCATGTACCACATATATGCTACACACAGCACACACACACACCACACATCCATGTACCACATATATGCTACACACACCACACACACACCACACATGCCACACATATACAGCACACATACACACAACACACATATACCACACATACCATGCACACACCACACACACTGCACACACATACACCACACACACCACACACACTACATAACACACACACCACACATCACATGCATCACATATACACCACACACACCACACACATACACCACACATACCACACACAGCACATATACAACACACACATACACCACACACACCACGCACACCGCACACATACACCACACACACCACAGACATACACCACACACACCATACATACATCACACACAATATACACACCACACATACAATATACCCACCACACACACCACGCATATACCACACACACCACATAACACACTACACAAACCATATATACAGCACATACTACACATACACAGTGCAAACATTACACACACACCATACACCACACACCACACAAATACACCACACACACACACCACACACATACACCACATACACCACACACACACTACATACCACACACACCACACATACACCACACATACCACATACACCACACATACACTGCATACCACACACACCACACATACACCACACACACCACATATACACCACACACATACACCACACACACTGTACATGCATCACACACAACATACACACCACATATACAATATACCCACCACACACACCACACATATACCACACACACCACATAACACACTACACAAACCATATACATACCACACACTACACATACACAGCACAAACATTACACACACACCATATACACACTACAAGCCACAAATATAT	.	PASS	SVTYPE=INS;END=14819215;SVLEN=1009	GT:AD:DP	1/1:0,19:19
1	14840825	pbsv.INS.479	A	AAAATATATATATATATATTTATATATATATTATATATATTTATATATATATTATATATATATTTATATATAATATATATATTTATATATATTTATATATATTATATATATTTATATATATATTTATATATATTATATATTATATATATTATATATATTATATATATAATATATATATATTATATATAT	.	PASS	SVTYPE=INS;END=14840825;SVLEN=188	GT:AD:DP	0/1:16,11:27
1	14840997	pbsv.INS.480	A	AATATATAAAATATATTTATATAAATATTTATATAAATATATTTTATATATTTT	.	PASS	SVTYPE=INS;END=14840997;SVLEN=53	GT:AD:DP	1/1:1,27:28
1	14978982	pbsv.INS.481	T	TCTGCCTATCCATCCACCCACCCACCCGCCCATCCACCTATCCACCTATCTACCTATCCGCCTATCCATCCACCCACCCACCCATCCATCTGCCTATACATCCACCCACCCACCCACCCACCTGTCCATCCACCCACCCACCCACCCATCCACCTCTCCATCCACCCACCCACCCACCCATCCACCTGTCCATCCACCCACCCACCCACCCATCCACCTGTCCATCCATCCACCCACCCACCCATCCACCTATCCACCCACCCACCCACCCATCCACCTCTCCATCCACCCACCCACCCACCCATCCACCTGTCCATCCACCCACCCACCCACCCATCCACCTGTCCATCCATCCACCCACCCAACCATCCACCTATCCATCCACTCACCCACCCATCCACCTGTCCATCCACCCAC	.	PASS	SVTYPE=INS;END=14978982;SVLEN=416	GT:AD:DP	0/1:4,15:19
1	15008129	pbsv.DEL.482	ATATATATATATATATATATATATATTTTTTTTTTTTTTTTT	A	.	PASS	SVTYPE=DEL;END=15008170;SVLEN=-41	GT:AD:DP	1/1:0,44:44
1	15022006	pbsv.INS.483	C	CTTTTTTTTTTTTTTTTTTTTTTTTTTTTTTTTTTTT	.	PASS	SVTYPE=INS;END=15022006;SVLEN=36	GT:AD:DP	1/1:0,27:27
1	15284857	pbsv.DEL.484	GGTACATGGAGCACTTCTTATATACATGGAGCACTTCCTGT	G	.	PASS	SVTYPE=DEL;END=15284897;SVLEN=-40	GT:AD:DP	0/1:27,12:39
1	15311741	pbsv.INS.485	T	TGGTGGGAGGCCAAGGTGGGAGGCCAA	.	PASS	SVTYPE=INS;END=15311741;SVLEN=26	GT:AD:DP	0/1:21,13:34
1	15362774	pbsv.INS.486	A	ACCCAGCTCCCCCCGCCCTGCCCGCCCAGCTCCCCCTGCCCTGCCCGCCCAGCTCCCCCTGCCCTGCCCG	.	PASS	SVTYPE=INS;END=15362774;SVLEN=69	GT:AD:DP	0/1:10,9:19
1	15365283	pbsv.DEL.487	CTATTACCAACAGCAGACATTTATTGTGCACCTACTATATACAGACATGAATGTGCTATTACCAACAGCAGACGTTTATTGTGCACCTACTGTATACAGACATGAATGTGA	C	.	PASS	SVTYPE=DEL;END=15365393;SVLEN=-110	GT:AD:DP	0/1:12,8:20
1	15439083	pbsv.INS.488	A	AAGGTCTTTTTTTTCTTCTCCCAGCGGC	.	PASS	SVTYPE=INS;END=15439083;SVLEN=27	GT:AD:DP	1/1:0,23:23
1	15504649	pbsv.INS.DUP.489	C	<DUP>	.	PASS	SVTYPE=DUP;END=15504668;SVLEN=19	GT:AD:DP	0/1:17,16:33
1	15533123	pbsv.INS.490	T	TGTGTTTAGGAATCGGGTGAGTTTA	.	PASS	SVTYPE=INS;END=15533123;SVLEN=24	GT:AD:DP	0/1:19,21:40
1	15551714	pbsv.INS.491	G	GGGGGAGGGTGGAGGGGATGGGAGGGAGGGGGAGGGGAGGGAGAGGGAAGGGAGGGGAGGGAGGGGGAGGAAAGCAGAGGGGATGGGAGGAGGAGGGGGAGGGGACAGGAGGGAAGTGAGGGGGAGGGGATGTGAGGGGGGAGGGAGAGGGGAGGGAGAAGGGGAGGGTGAGGGAGGGGGAGGGGAGGGAGGGAGTGGGGGGAGGGAGTGGGGGAGGGGAGAGGGGGAGGGGAGGGAGTGGGGGAGAGGGGGAGGGGAGGGGA	.	PASS	SVTYPE=INS;END=15551714;SVLEN=262	GT:AD:DP	1/1:0,17:17
1	15641131	pbsv.INS.492	G	GTGGGTGTGTGGGAGGGTGTGTGAGGGTGTGGATGTGTGTGGGTATGTGGGGGGTGTGGGAGTGTGGAGATGTATGAGTGTGGGTGTGTGAGAGGGTGTGTGTGGGGGTGTATGGGTGTGTAAGCATAGGGGGTGTATGGGTGTGAGTATGGGGGGAGTATGTATGGGTGTGTGGGGTGTGTGTGGATGTGTGGGTGAGGGTGTTGGGAAGGGTGTGTGGGGTGTGGATATGTGTAGGTGTGTGTGGGTGTGTGTGGATATGGGTAGGTGTGTGTGTGAGTGTGGTGTGTGGGGGTGTA	.	PASS	SVTYPE=INS;END=15641131;SVLEN=298	GT:AD:DP	1/1:0,30:30
1	15702569	pbsv.DEL.493	ATTTATTTTTTTATTTATTTT	A	.	PASS	SVTYPE=DEL;END=15702589;SVLEN=-20	GT:AD:DP	0/1:21,9:30
1	15714831	pbsv.INS.494	C	CCCCTCCCCAGCCCCTGCCCCACCTCCCTCCCTCCCTCCCTCCTTCCCTTCCCTCCCCAGTCCCTGTCCAACCTCCCTCCCTCCCTCCCTCCCTCCCTCCCTCCCTT	.	PASS	SVTYPE=INS;END=15714831;SVLEN=106	GT:AD:DP	0/1:15,16:31
1	15714841	pbsv.INS.495	G	GCCCCTGCCCCACCTCCCTCCCTCCCTCCCTCCTTCCCTTCCCTCCCCAGTCCCTGTCCAACCTCCCTCCCTCCCTCCCTCCCTCCCTCCCTCCCTTCCCTCCCCAGTCCCTGCCCCACCTCCCTCCCTCCCTTCCCTCCCCAGGCCCTGCCCCACCTCCCTCCCTCCATTCCCTCCCCAG	.	PASS	SVTYPE=INS;END=15714841;SVLEN=180	GT:AD:DP	0/1:16,15:31
1	16376518	pbsv.INS.496	T	TGCCATTATTTTTTCCTGCCCAGACAATGCCCATGCAGTGATCTGGGCCCCCAAGGACCCAGCTTCACCCCCACAGCACC	.	PASS	SVTYPE=INS;END=16376518;SVLEN=79	GT:AD:DP	0/1:17,21:38
1	16386656	pbsv.DEL.497	GCACCATGATCTCCATCAGTGC	G	.	PASS	SVTYPE=DEL;END=16386677;SVLEN=-21	GT:AD:DP	0/1:13,21:34
1	16492676	pbsv.DEL.498	TCCATCCATCCATCCATCCAG	T	.	PASS	SVTYPE=DEL;END=16492696;SVLEN=-20	GT:AD:DP	0/1:14,21:35
1	16519293	pbsv.INS.499	C	CTATCTATCTATCTATATATATATATATATATATATATA	.	PASS	SVTYPE=INS;END=16519293;SVLEN=38	GT:AD:DP	1/1:0,28:28
1	16637582	pbsv.INS.500	G	GAGGCCAAGGTGGGCGAATCACGAGGTCAGGAGATCGAGACCATCCTGGCTAACAAGGTGAAACCCCGTCTCTACTAAAAATACAAAAAATTAGTCGGGCGTGGTGGCGGGCGCCTGTAGTCCCAGCTACTTGGGAGGCTGAGGCAGGA	.	PASS	SVTYPE=INS;END=16637582;SVLEN=148	GT:AD:DP	0/1:17,13:30
1	16677243	pbsv.INS.501	A	AAGAAAGAAAGAAAAGAAAAGAAAGAAAGAAAGAAAGAAAGAAAGAAAGAAAGAAAGAAAGAAAGAAAGAAAGAAAGAAAGAAAGAAAGAAAGAAAGAAAGAAAGAAAGAAAGAAAGAAAG	.	PASS	SVTYPE=INS;END=16677243;SVLEN=120	GT:AD:DP	0/1:15,7:22
1	16750700	pbsv.INS.502	T	TGGGAGGCTGAGGCGGGCGGATCACGAGGTCAGGAGGTTGAGACCATCCTGGCTAACACGGTGAAACCCCGTCTCTACTAAAAATACAAAAAAATTAGCCGGGCATGGTGGCGGGTGCCTGTAGTCCCAGCTACTG	.	PASS	SVTYPE=INS;END=16750700;SVLEN=135	GT:AD:DP	1/1:0,25:25
1	16892279	pbsv.INS.503	C	CTCCAGCAGCTCCCTGCTGAGCCTGGAAAAGGAGGAAAAAGTAAAGAATAAGCCAGGGGAAATCAGACACAACAGAGCCCCAACTAGGTTTCATGGGTAGCATAAGGAAGTGGTTGAAAAAGTAAAAGGAGAGATCCATTAATGAGGTAACAAATTATTGCTTTCATGTTGGGACAGAACAGGGCCAAATGGAAAAGAATGAAAGAGAAAGACAAAGACACACACACACACACACACACACACACACACAGAGAATGAGCTCAGTGAATTGTCCAGGTGACACACTGATGAGGGAGTAACAGGACACTCTGAGTTAGTGCCCTCAGGACACACAGCATACAGTGATCAGGAAAGGACTGTGCTCAATAATTTTCCATAAAATGTGCTCAAGTTTCCATGCAGTCGCCATGAGAATACAGTTTTTGAAGTCTGGTCCACCTACAGTAGGTTAGTAAATGATAAGGGGAGGAAGAAATGGAAACCTAAATATCTACTGCAATGAAAACCAACAGCAATGTTAGTAGGAATAATTCAGGCTCGGTTGAAAAGATGTAATCGATAATGTCAGCCCGCCCTGTTTTCCCTGAACCAGGAGTCTCCAGATGTCAACACAGAAGTAGCTGTTCACAATTGCTCAGTTACCTGGGGCATGGTGGGCCTTGGTCTTCTTCCTCTTCCTGGTCCTTTTTAATTCCTGCAATACATTCAGACAGGGACAGACAAAATAAGCCAATTCACCTACACCCGTAACAGTCCACTGTCTAATCCCCACACAGGGATCTCAGGCTCCTCAGCAAGAGAACAGGACAATGTGAGAGATATACTTCAGGAGGCCTGAAAGCTGGTCATGATATTCTTTGGTTTGCATCTCAGAACCAAGGGTGAAATATCCCTATTCTGGTAGATCGTTATCCCAAAATCATTTATCCCAAGTTTGTGCAAACAGTTATGCCTGATTGTTCCCATCAGTTCAAAGACAATGCCCCAGATGATTTCTAGGAGGAAAACTGCAGTATTCAGCCCTGTCTCATCAAATGCCCAGCTCGTTCATGGATGCAAGAATTTTAGACACTGAAATTAGAATGAGGGAGGAAATCTACAAACCCTTGAGTCCAAATCATAGTTCTGTGAATTTTTTACATCTGCCTGGGTCCAATGTGCTGAGAGCGGGCTCAGGTTGCCACAGGCATGGCTGGAGACTAGGAATAGAGCCTTGCTCACTGACCCATTTCATGTCTAGGCTTCCAGCGGAGACTACAGTTTCATTACAACCTATATGCGCCCATAGGTCCTGCCTGCGGCAATGACATCTCTCGGGTCAGTAAGGGCCACTGGGAACAGGAATATCACCCCTATCTGGAAGACCAGGTGGAGGCTTATCACCTTCATAGTAAGGTACTCACTGTCCACGTCAAGAGCCAAGCCAAGGTACTGTTCCTCCAATGAGTAAACAGCACTTCTGTAGGGCTGGCCTAAGTCAGGCAGTTCAAGATAACCTGAAGGAGTCGAATAACATCTATCCAGGGAGTCCTGCAAGACTTCAGGCTCTTTCTCA	.	PASS	SVTYPE=INS;END=16892279;SVLEN=1554	GT:AD:DP	0/1:26,10:36
1	16922211	pbsv.INS.504	C	CTTTATTTTTTTTTTTTTTTTTTTT	.	PASS	SVTYPE=INS;END=16922211;SVLEN=24	GT:AD:DP	0/1:73,21:94
1	16980451	pbsv.DEL.505	TCTCACTCTGTCACCCAGGCTGGAGTGCAGTGGCGCGATGTCGG	T	.	PASS	SVTYPE=DEL;END=16980494;SVLEN=-43	GT:AD:DP	0/1:45,12:57
1	17007337	pbsv.BND.1:17007337-1:145382660	C	]1:145382660]C	.	PASS	SVTYPE=BND;CIPOS=0,0;MATEID=pbsv.BND.1:145382660-1:17007337;MATEDIST=128375323	GT:AD:DP	0/1:26,22:48
1	17018938	pbsv.DEL.506	GCGGCGGGGAGGCGCGGCGGGC	G	.	PASS	SVTYPE=DEL;END=17018959;SVLEN=-21	GT:AD:DP	0/1:31,52:83
1	17020505	pbsv.DEL.507	AGTACCTCCAGCCCTCGCGGGG	A	.	PASS	SVTYPE=DEL;END=17020526;SVLEN=-21	GT:AD:DP	0/1:51,33:84
1	17027901	pbsv.INS.508	G	GCACACAGCCGGGAGGGACACACACAGCCGGGAGGGGCACACACAGCCGGGAGGGACGCACACAGCCGGGAGGGGCA	.	PASS	SVTYPE=INS;END=17027901;SVLEN=76	GT:AD:DP	0/1:54,25:79
1	17027930	pbsv.INS.509	G	GGGAGGGGCACACACAGCCGGGAGGGACGCACACAGCCC	.	PASS	SVTYPE=INS;END=17027930;SVLEN=38	GT:AD:DP	0/1:25,53:78
1	17051740	pbsv.BND.1:17051740-1:234912188	G	[1:234912188[G	.	PASS	SVTYPE=BND;CIPOS=0,8;MATEID=pbsv.BND.1:234912188-1:17051740;MATEDIST=217860448	GT:AD:DP	0/1:59,76:135
1	17054428	pbsv.DEL.510	AGCGGCCGCGGCCTCCGCGTGCTTTGTGGGCCCATCGGTGTTCT	A	.	PASS	SVTYPE=DEL;END=17054471;SVLEN=-43	GT:AD:DP	0/1:52,61:113
1	17060063	pbsv.INS.DUP.511	G	<DUP>	.	PASS	SVTYPE=DUP;END=17060089;SVLEN=26	GT:AD:DP	0/1:50,15:65
1	17115555	pbsv.INS.512	T	TGTAACTTTAAGGCAAGTTACAAGGTT	.	PASS	SVTYPE=INS;END=17115555;SVLEN=26	GT:AD:DP	0/1:45,18:63
1	17189068	pbsv.DEL.513	ACCGCGGCCTCCGCGTGTTTTGTGGGCCCATCGGTGTTCCCCGA	A	.	PASS	SVTYPE=DEL;END=17189111;SVLEN=-43	GT:AD:DP	0/1:35,13:48
1	17191810	pbsv.DEL.514	GCATTTATAATCATTTATAATAATCATTTATTTATAATCATATAAATCAAATAAATATATAATTTATTTATAATCATTTGGCTTTTAGCAGCATGAT	G	.	PASS	SVTYPE=DEL;END=17191906;SVLEN=-96	GT:AD:DP	0/1:48,20:68
1	17194719	pbsv.INS.515	C	CTCAGTTGTCTCTTTCTTTTCTTTTCTTTTTTTTTTTTTGAGTCAGAGTCTTGCTCTGTCACCCAGGATGGAGTGCAGTGGCTGGAGTGCAGTGGCGCGATCTCAGATCACTGCAAGCTCCGCCTCCCGGGTTCACGCCATTCTCCTGCCTCTGCCTCCCCAGTAGCTGGGACTACAGGCACCCGCCACCACGCCCGGCTACTTTTTGTATTTTTAGTAGAGACGAGGTTTTACCGTGGTCTTCATCTGACCTCGTGATCCGCCCGCCTCGGTCTCCCAAAGTGTTGGGATTACAGGCGTGAGCCATCGCGCCCGG	.	PASS	SVTYPE=INS;END=17194719;SVLEN=315	GT:AD:DP	0/1:52,22:74
1	17231894	pbsv.INS.516	T	TCCTTAGCGGATCCTTGGTAACGCTA	.	PASS	SVTYPE=INS;END=17231894;SVLEN=25	GT:AD:DP	1/1:0,64:64
1	17240551	pbsv.DEL.517	TCCCCGCCCCGTGGCGGGGACG	T	.	PASS	SVTYPE=DEL;END=17240572;SVLEN=-21	GT:AD:DP	0/1:17,41:58
1	17242678	pbsv.INS.518	C	CAAAAAAAAAAAAAAAAAAAAAAAAAAAA	.	PASS	SVTYPE=INS;END=17242678;SVLEN=28	GT:AD:DP	0/1:41,20:61
1	17276718	pbsv.DEL.519	CTGGCTAATTTTTGTATTTTTGGTATAGACAGGGTTTCGCTGTGTTGGCCAGGCTGGTCTCAAACTCCTGACCTAAGGTGACCTACCTGACCCAGCCTCCCAGAGTGCTGGATTACAGGCATGAGCCACTGCGCCCGGCCTATTTGTTTTTTTGAGGCAGAGTCTCACTCTTGTTGCCCAGGCTGGAGTGCAGTGGTGCAATCTCAGCTCACTGCAACTTCTGCCTCTTGGGTTCAAGCGATTCTCCTGCCTCAGCCTCCCTGAGGCTGGGACTACATACGCCTGCCACCACGCC	C	.	PASS	SVTYPE=DEL;END=17277012;SVLEN=-294	GT:AD:DP	0/1:32,11:43
1	17278379	pbsv.DEL.520	TTTTTTTTTTTCTTTTTTCTTTTTTTGAGACGGAGTCTTGCTCTGTTGCTTAGGCTGGATTGCAGTGGCGCAATCTCGGCTCACTGCAACCTCCACTTTCTGGGTTCAAGCGATTCTCCTGCCTCTGCTTCCTGAGTAGCTGGGATTATAGGCGCGCCACCACGCCTGGCTAATTTTTGCATTTTTAGTAGAGACGGGATTTCACCATATTGGTCAGGGTGTCTCGAACTTTTGACCTCGTAATCTGCCCACCTCGGCC	T	.	PASS	SVTYPE=DEL;END=17278637;SVLEN=-258	GT:AD:DP	0/1:30,10:40
1	17301900	pbsv.DEL.521	AGACAGAACCTGGCACGGGAGCCCG	A	.	PASS	SVTYPE=DEL;END=17301924;SVLEN=-24	GT:AD:DP	0/1:12,20:32
1	17492713	pbsv.INS.522	C	CCATCCTCACTACCATCCCCACCACCATTTCCACCATTCCCACCACAGTCACCATCACCCCCACCATCCCCATCATCATCCGCACCATCCCCACCATCCCCACCACCATCTCCATTACCATCCCCACCACCATCTCCATTACCATCCCCACCACCATCCCCATTACCATCCCCACCACCATCCCCATTACCATCCCCACCACCATTTCCACCATTCCCACCATCATCCCCACCACCATCCTCGTTACCATCCCCACCACCTTTTCCACCATTCCCACCATTCCCACCATCATCCCCACCACCATCCTCGTTACCATCCCCACCACCTTTTCCACCATTCCCACCATCTCCAACACCTCCCCCACCATCATCCCCACCATCCCCACCACCATCTCCACCACCATTCTCACCATCTCCACCAACATCCCCACCATCCCCACCCCCATGCCCACCATCATCCCCACCATCCCCACCCCCATGCCCACCATCATCCCCACCATCCCCACCACCATCCTCACCATTCCCACCACCATTCCCTTCATCTCCACCCCCATGCCCACCATCATCCCCACCATCCCCATCACCATCCTTACCATTCCCACCACCATTCCCTTCATCTCCA	.	PASS	SVTYPE=INS;END=17492713;SVLEN=620	GT:AD:DP	1/1:2,25:27
1	17518357	pbsv.INS.DUP.523	T	<DUP>	.	PASS	SVTYPE=DUP;END=17518410;SVLEN=53	GT:AD:DP	1/1:3,30:33
1	17534920	pbsv.INS.DUP.524	G	<DUP>	.	PASS	SVTYPE=DUP;END=17534992;SVLEN=72	GT:AD:DP	1/1:1,30:31
1	17567946	pbsv.DEL.525	GAGGGTTGGAAGTGAATGTCGGAATCGGGATGGAATCAGGGTTGGAAGTGAAAGTCGGAATCGGGATGGAATCAGGGTTGGAAGTGAATGTCAGAATCGGGATGGAATCAGGGTTGGAAGTGAATGTCGGAATCGGGATGGAATCAGGGTTGGAAGTGAATGTCGGAATCGGGATGGAATC	G	.	PASS	SVTYPE=DEL;END=17568126;SVLEN=-180	GT:AD:DP	0/1:15,11:26
1	17567946	pbsv.INS.526	G	GAGGGTTGGAAGTGAATGTCGGAATCGGGATGGAATC	.	PASS	SVTYPE=INS;END=17567946;SVLEN=36	GT:AD:DP	0/1:13,13:26
1	17615798	pbsv.INS.527	T	TGACAGAGTGAGACTCCATCTCAAAAAAGAAAAAGAAAAAGAAAACGTGTGTACTCAGCATCTTCTCTTTAAGAAAGGGAACATTCCAAACTCCTCTGCAACCCTATGGGGGACACTTCCCACTCCCCCCATACCCAGGATTCGCGCTCATCTGAAATTTGCGTTTATCATTCCTTCGCTCCTCTTTATAATTTCCCCATGTGAGTATCCCTGAACTGCATACTGTTTAGTTTTGCCTGTTAGAAATTTTTTCACAGGGCCATGTTAATGGTGGTGTTCTGTGACTCTCTTCTTTCATTCAGCACCGTATTGGTGAGTTTCATTCACGTTGTATGTCACCATAATTCATTCCTTCTTATTGCTACAAAGCATTCCATTTTATGAATGGAATTTATTATATTATTATTTTGAGACAAGGTCTGGGTCTGTCACCTAGGCTGGAGTGCAGTGGCACGATCTCAACTCACTACAACCTCCGCCTCCTGAGCTTAAGTCATCCCCCTACCTCAGCTTCCCGAGTAGCTGGGATTAGAGGCGTGCACCACCACACATGACTAATTTTTGTATTTTTTGTGGAGATGGGGTTTCACTATGTTGCCCAAGCTGGTCTCGAACTCCTGAGCTCAAGCAATCCACCTGCCTTGGCCTCCCAAAGTGCTGGGATTACAGGTGTGAGCCACTGCCTGGCCAGATGAATGGAATTTATTATATACAATTTATTCATACTCTTTTGTCAACAGACACTTGGGTCGTTTCCATTTTTTTTTTTTTTTTTTTTTTTTTTTTGCTGTAACAGTCAATGCTGCTGTCAACATTCTTAGGGATGTTCCTGGTGTGCACATTCACAAGTCTCTCTAGAATATATATCTAGATGCTTTCTGGCTTCATGAACAAGGAGAATGGTGGTGCCATGGAGAAAAAAGGCAAAGGATCAGTCTGGAGGAAACACTCAGGTAGGCTAGCTGCTCTAACAAATAGACTAAAACATGTATAATGGCTCAGCCACAGTATATGTTTATTTCTTGCTCGTATTGACACTTTAAGGTTGGTCAGGTCTGAATGGTAAGTATGCATGTGTGTCAGGGTGGGGTGGGGGATCTCTGCTCCGCACAGGCACTCAGGGACCCAGGCTAATAGAGGCTCTGCTGTTTTCCAAATGTGACTTCCCAGATCACCCTGGATGTTGACTTCAAGCCAGCAGAAAGGAGAAGAGAGAAGACGGAGAAAGCAAACCTGCTTCTTAATCACCTCGGGCCAGAAGAGACACAGGTGCCTTCCACTTACAGTCCATCAGCAAGAACAACTCAGTGGCCGTATCTGGATGCAAGGGGCTCTGGGTAACGTGGTCCTCGGCTGGGCAGCCGCCTCCCAGAGTCAAATCCATGCCGTAGAAGAGGAAGAAGGAGTTCTTTGCTGACTCAGAAGAGAAAAAGAATGGGCCAGGGAAAAAAAAATCTCTCCCCAAGGGAGGCATCCCAGGTCTGAGCCTTCAGTTTGTAGCTCCAGTTTGATTGCTGCTCACTTTGTGGTATCTTATCCTTAGGGATTGAGAGTCAGCCTTCCTCTCCTAGCTGTGGCCATACTGAGCTGGGCTTAGCCCCTGTAGGTTCCTCTCTGCCTGCCCTCTCATCCCACTCCCAGCGCATTCATCCTGCAGTCCTGTGTCTCAACCGCTTATCAACAGCCACAGCGAGTAGTTTCCTGGAGAGACATGAATGAGTCAGTATAAGCAGAAAAAAAGGGCCCATCAAGGGTGACTGATGAAGCTGTTTGGAGAAATGTCTCTTTCCATATTTCCCGCTTCCCTGTCAGTGGTGATGAAGCAATGGAGATGCCAATGTGGAAGCAGGGTGAGGCTGATTGCCAGCCTGTACCTGCCCAATGCCCACAAATAAGAGCTTCGCAGATGGGAGGTGGAACCAGGAGCCAACTCTCGAGTACACTCCTATTAATTCATTAGATGTTTATTGAGCACGTAGTGTTTCCCCAGACAGTAAGTGGCAATGGCTGCAGCATAGTTGAAAGCATGGATTCTGAGGCCAGACTACCAGGGTGTGCTTCTTGGCTTTGCCACTTGTCAGCTGTGTGACGTTAGGGAGGTTACTTAACCTCTCTGAACTTTGCTTTCCTTGTCGGTAAGATGGGGCTAGTAATGGTACCTATCTCAGGGAGCCACTGTGAACAGCGTTAAGAGGTGGTCCAGGGAGGAGCTCAGCCTCATGTCTGGCAGTCAACAAACAGCAGGTATCTGTCAGGGAAGGACATAACTTGAAGCAGCTTGCCCAGGTAAACGAAAAAGACAGGTGTGCTTGGCTCTGAAGGCTCGGTTTTTCTGCACTGCCACCCAAGGAGTCTCTTACCCACTTTTTCCTGGTAAGAAATATGTTTTTAGAAAGTTACAACTGGACACTTAGAAAGTCTGGCTGTAGTCCGGGTGTGGTGGCTCATGCCTGTAATCCCAGCACTTTGGGAGGTCAAGGCAGGCAGATCATGACGTCAAGAGATCCACACCATCCTGGCCGACATGGTGAAACCCCATCTCTACTAAAAACACAAAAATTGGCTGATAGTGGTGGCGGGCACCTGTAGTCCCAGCTACTCGGAAGGCTGAGGCAAGAAAATCGCTTGAACCTGGGAGGCGGAGGTTGCAGTGAGCCGAGGTCGTGCCACTGCACTCCAGCCTGGGC	.	PASS	SVTYPE=INS;END=17615798;SVLEN=2686	GT:AD:DP	0/1:7,16:23
1	17619381	pbsv.INS.528	T	TGGGAGGGGAGGGGAGGGAAATGAGGGAGGGGAGGGGAATGGGGAGGGGAGGGGAATGGGGAGGGGAGGGGAGGGGAATGGGGAGGGGAATGGGGGAGGGGAGGGGAGG	.	PASS	SVTYPE=INS;END=17619381;SVLEN=108	GT:AD:DP	1/1:0,25:25
1	17684764	pbsv.DEL.529	TATAAAAATATATTTTAGGCCGGGCGCGGTGGCTCACGCCTGTAATCCCAGCACTTTGGGAGGCCGAGGCGGGCGGATCACGAGGTCAGGAGATCGAGACCATCCTGGGTAACACGGTGAAACCCCGTCTCTACTAAAAATACAAAAAATTAGCCGGGCGAGGTGGCGGGCGCCTGTAGTCCCAGCTACTCCGGAGGCTGAGGCAGGAGAATGGCGTGAACTCCAGGGGGCGGAGCCTGCAGTGAGCCGAGATTGCGCCACTGCACTCCAGCCTGGACGACAGCGAGACTCCGTCTCAAAAAAAAAAAAAAATAATAATAAAA	T	.	PASS	SVTYPE=DEL;END=17685086;SVLEN=-322;SVANN=ALU	GT:AD:DP	1/1:0,19:19
1	17693983	pbsv.INS.530	C	CTTTTGTGTGGGAGTCGACTTTCCCACTC	.	PASS	SVTYPE=INS;END=17693983;SVLEN=28	GT:AD:DP	0/1:12,13:25
1	17705627	pbsv.INS.531	T	TTTTTTTTTTTTTTTTTTTTTTTTTTTT	.	PASS	SVTYPE=INS;END=17705627;SVLEN=27	GT:AD:DP	0/1:19,16:35
1	17764169	pbsv.INS.532	A	AGCATGCGCCCTCGCACCCCGCCCCGGCGCCCGCCGCCCCCGCCTTCCCGGCGCGCGAGCCGGCGCAGGGCCGCACGGG	.	PASS	SVTYPE=INS;END=17764169;SVLEN=78	GT:AD:DP	1/1:0,25:25
1	18015976	pbsv.INS.533	C	CCCCCTCCCTCCCTCCCTCCCTGCCTCCCTCCCCCTCCCTCTCTCCCTCCCTGCCTCCTTCCCCCTCCCTCCCTCCCTCCCTGCCTCCTTCCCCCTCCCTCCCTCCCTCCCTGCCTCCTTCCCCCTCCCTCCCTCCCTCGCTGCCTCCTTCCCCCTCCCTCCCTCCCTCCCTGCCTCCTTCCCCCTCCCTCCCTCCCTCCCTGCCTCCTTCCCCCTCCCTCCCTCCCTCCCCCTCCCTCTCTCCCTCCCTGCCTCCCTCCCTCCCTCTCTCCCTCCCTGCCTCCTTCCCCCTCCCTCTCTCCCTCCCTGCCTCCCTCCCTCCCTCTCTCCCTCCCTGCCTCCCTCCCCCTCCCTCCCTCCCTCCCTGCCTCCCTCCCCCTCCCTCCCTCCCTGCCTCCCTCCCCCTCCCTCTCTCCCTCCCTGCCTCCTTCCCCCTCCCTCTCTCCCTCCCTGCCTCCCTCCCTCCCTCTCTCCCTCCCTGCCTCCTTCCCCCTCCCTCTCTCCCTCCCTGCCTCCCTCCCTCCCTCTCTCCCTCCCTGCCTCCTTCCCCCTCCCTCCCTCCCTCCCTGCCTCCCTCCCCCTCCCTCCCTCCCTCCCTGCCTCCCTCCCCCTCCCTCTCTCCCTCCCTGCCTCCTTCCCCCTCCCTCTCTCCCTCCCTGCCTCCTTCCCCCTCCCTCTCTCCCTACCTGCCTCCCTCCCTCCCTCTCTCCCTCCCTGCCTCCTTCCCCCTCCCTCCCTCCCTCCCTGCCTCCTTCCCCCTCCCTCCCTCCCTGCCTCCCTCCCCCTCCCTCTCTCCCTCCCTGCCTCCCTCCCTCCCTCTCTCCCTCCCTGCCTCCTTCCCCCTCCCTCCCTCCCTGCCTCCCTCCCCCTCCCTCTCTCCCTCCCTGCCTCCCTCCCCCTCCCTCTCTCCCTCCCTGCCTCCTTCCCCCTCCCTCTCTCCCTCCCTGCCTCCTTCCCCTCCCTCTCTCCCTCCCTGCCTCCCTCCCCCTTCCTCCCTCCCTCCCTGCCTCCCTCCCCCTCCCTCCCTCCCTCCCTCTCTCCCTCCCTGCCTCCTTCCCCCTCCCTCCCTCCCTCCCTGCCTCCCTCCCTCCTTCTCTCCCTCCCTGCCTCCCTCCCCCTCCCTCCCTCCCTCCCTGTCTCCTTCCCCCTCCCTCTCTCCCTCCCTGCCTCCTTCCCCCTCCCTCTCTCCCTCCCTGCCTCCCTCCCTCCCTCTCTTCTTCCCTCCCTCCCTCCTTCCCTCCCTCTCTTCTTCCCTCCCTTCCTCCTTCCCTCCCTCCCTCTCTTCTGCCCTCCCTCCCTCCTTCCT	.	PASS	SVTYPE=INS;END=18015976;SVLEN=1305	GT:AD:DP	1/1:2,10:12
1	18094811	pbsv.INS.DUP.534	G	<DUP>	.	PASS	SVTYPE=DUP;END=18094859;SVLEN=48	GT:AD:DP	0/1:19,15:34
1	18186161	pbsv.INS.535	T	TAGGGGAGGGGGACAGGAGAGGGAGAGGGAGAGAGAGAGAGATGGGGGAGGGGGAGAGGAGAGGGAGAGAGAGATGGGGAGGGGGAGGGGAGAGGGCGAGGGAGAGGGAGAGGAGAAGAGAGAGAGGGGGGAGAGAGACAGATGGGGAGGGGGAGGGGAGAGGGAGAGGAGGTGGAGAGGGGGAGAGAGAGATGGGGGA	.	PASS	SVTYPE=INS;END=18186161;SVLEN=198	GT:AD:DP	1/1:0,25:25
1	18190797	pbsv.INS.536	T	TTCCATCCATCCATCCATCCATCCATCCA	.	PASS	SVTYPE=INS;END=18190797;SVLEN=28	GT:AD:DP	1/1:0,23:23
1	18195125	pbsv.INS.537	T	TGGTGCAAAAGTAATTGTGGTTTTTGCAATTAATAATGCAATTAACAATGGCAAAAACCACAATTAC	.	PASS	SVTYPE=INS;END=18195125;SVLEN=66	GT:AD:DP	1/1:0,29:29
1	18376131	pbsv.INS.538	C	CTGGTGATAGTGATGGTGATGGTGCTGGTGGTGGTGGTGATGGTGCTAGTGGTGGTGATGTTGGTGATGGTGCTGGTGGTGTTGGTGATGGTGATGGTGATAGTGATGCTGGTGATGGTGATGGTGCTGGTGGTGGTGGTGCTGGTGCTGGTGGTAGTGATGATAATGGTGCTGGTTGTGATGCTGGTGATAGTGATGGTGCTGGTGCTGGTGGTAGTGATGCTGGTGATAGTGATGGTGATAGTGCTGGTGGTGATGGTGATAGTGATGGTGTTAGTGTTTGTTATGCTGGTGATGGTGATGGTGATGGTGTTGGTGTTTGTGATGCTGGTGATGGTGATGGTGCTGGTGGTGGTGATGCTGGTGATGGTGATGGTGCTGGTGGTGATGCTGGTGATGGTGGTAATGGTGATGGTAGTGATGATGCTGGTGATGATGGTGGTGCTGGTGGTGTGGTGGTGATGCTAGTCATAGTGATGGTGCTGGTGGTGATGGTGATGATGCTGGTGGTGGTAAAGCTGGTGATAGTGATGGTGATGGTTCTGGTGGTGGTGATGCTGGTGATGGTGCTGGTGGTGATGCTGGTGATAGTGACGGTGATGGTCCTGGTGGTAGTGATTCTGGTAATGGTGCTGGTGGTGATGTTGGTGATAGTGATGGTGCTGGTGCTGGTGGTGGTGATGCTGGTGATGGTGCTGGTGGGGATGGTGATGGTGATAGTTCTAGTGGTAGTGGTGCTGGTGATAGTGATGGTGCTGGTGGTGATGGTGATGGTGCTGCTGCTGGTGATGGTGATGGTGGTGGTGATACTGATGATGGTGATGGTGCTGGTGGTGATGGTGATGATGCTGGTGGTGGTGATGCTGGTGATGGTGATGCTGGGGATGGTGATGGTGACGGTGTTAGTGGTAGAGGTGCTGGTGATAGTGATAGTGCTGGAGGTGATGGTGCTGTTGCTCGTGGTGGTGCTGGTGGTGACGGTGATGGTGATGGTGGTGGTGATACTGATGATGGTGATGGTGTTGGTGCTGGTGGTGATGGTGCTGGTGGTGGTGATGCTGGTGATGGTGATGGTGGGGATGGTGATGGTGCTGGTGGTAGTGGTGCTGGTGATAGTGATGGTGCTGGTGGTGATGGTGCTGTTGCTGGTGGTGCTGCTGCTGGTAATGGTGATGGTCATGGTGGTGGTGATACTGATGATGGTGATGGTGGTGATGGTGATGGTGCTGGTGGTGGTGATGCTGGTGGTAGTGATGGTGATGGTACTGGTGGTGATAGTGATGGTGATGGTGCTGGGTGGTGATGGTGATGGTGCTGGTGGTGGTGATGCTGGTGATGGTGATGGTACTGGTTGTGATAGTGATGGTGATGGTGCTGGTGGTAATGGTGATGGTGCTGCTGCTGGTGATGGTGATGGTGGTGGTGATGCTGGTGATAGTGATGGTACTGCTGGTGATGGTGATGGTGGTGGTGATACTGATGATGGTGATGGTGGTAATGGTAATGGTGCTGCTGGTGGTGATGCTGGTGATGGTGATGGTACTGGTGGTTATGGTGATGGTGATGGTGGTGGTGATACTGATCATGGTGATGGTGATTGTGCTGCTGGTGGTGATGCTGGTGATGGTGATGGTACTGGTGGTGATGGTGATGGCGTGGAGTTGATGGTGATACTGCTGGTGCATGTGCTGGTGATGGTGCTGCTGGTGATAGTGATGATGTTGGTGGTGATGGCACTGCTGCTGATACTGATGGTGATGGTGATGGTGCTTGTGGCGGTGATGTTGGTGATAGTGATGATGACGGTGATGGTAATGGTGATGATGATGGTGATGGTGATGCTGTGGTGTTGATGGTGATACTGCTGGTGCATGTGCTGGTGATGGTGCTGCTGGTGATAGTGATGATGTTGGTGGTGATGGCATTTCTGCTAGTACTGGTGGTGATGGTGATGGTGACGGTGATAGTGCTGGTGGTGATGGTGATGGTGGTAGTGTTGGTGGTGATGGTGATGGTGATGACAGCACTGAAGTAGCTTCTGTGAGACTTATATTCATGCCCACCCCCTCGATGGCACCTCTTAACAGTCTCTAAGTTTCCAGGCTAGGAATCCTATTGTATAGATGTAGAAACTGAGGTCAAGGAGAGCAGGAACTCTCATCCAGAGTTCAGGCCTGCTACCTGCTCTGTGACCCCACATTGCTGCTCTTGTGAGCCTGAGGAGAGATAGGGGCAGCCACACCCCCGTGCTAAGGAATTGCCAAGGCTTGGGGGGTAGGCGTGGCTATGGGATCTTAGGTGGGGGCCTGCACATCCTACAGCCTCTGTTTGTCATCTGTACATTGGGGATGTTCACTCTTACCTCACCTGGGGAGGAGGAAATGAGCTAAGAGATGGACAGGGCCTGAGGGTCTGGCGTGAGCTAGGGGGTCTGTAAATGAGACCTATGGAAACCCAGGGTGGGACACTTAGAATCAGGATGCAGTGAGGCACCCAGGCCCAGGGGACAGGGGGATGTTTTTGGGTGGGGACAGATGTCGCCAACTTAGTGCTGGCATAAAACACCTTTGCCATCTTCAGCCCCTGAACAAGGCAGCCCTGCTCAGCAGCGAGTCTCCCAACCCTGACAACTCGCCCCCTTCCTTCCCTTGTTCAATATTTCCATTTCCATGCTTATCTCTTCCGTGAGCGCCTCTCCTTCTCCCTCTGCTGCCCCCTCGGCTTTTGTCTGCCAGGCTCTGGCTTCTCCATCTTTCTGCAGTACTGACAATCTCCTTTGCTCTCTCTCCCCAGGTGTGGGAGACTATTGTCCCTCCTGCTATCAGAGGCTGGCTCTGCCTTTCCCCATTTAAGACAACACTGCCCCTGCCTCTCCTTGCTCTCTCTGGGGCCCTGTGGGGGACTTGGACTCTGCCCACATCCAGTCCAAGCCTTAGTTGCTTGGGGAAGTCTCCCTTTGGTCTCCAGCCCAAAGCCCTAGGAAGCTCCCTTTAAGTGAAGAGGGACTCCTGCCTCCCACACACCCCTTCATAGAGCCCTACCCCATCTACAGGGAGGGCTCAGTATGGAACCATCCCTGCTGCAGCACATCCACCCACTTTTTACAAATCTGTCCCCCTCCCGTCTCCCAGCAGGACAGGGCCAAGGGACCACACTTTGCTATCTTCTTCTCTGCCCAGTGCAGGCACTTAGGAAGGCATGTTTGCATGCATGAGACTCTCCGGTAAATGAGCCCCTGACATAGGGGCCTCCGAGGTGGAGACAGTGCCAGCCCTGCCCCTACGCTCACCTCCGCCACTCCTCACCTCCTGCCCAGACTCAAAACAAGTGCAACAAAGCACAAAGCAATGTCCTCTCAAACCCCTGTCCCCCAAAACCCTGCCAAAGGATGCTGTGGAAAGGAGAGGGTCCTGCCCTGTGTGAGATGGGGTGGGAGGGGAGCTTCCAGAAGCTTTTGTCTTATCACGTGTAACATGGAATCATAGAACTTACAGGGCTGCTGGGAGGCCCAAATGAGTTCATAAATATAAAGCATTTGTAGCAGTGCTTGGCACATTGTAAATAAGCATAAGAGTGTAATACAAGTGTTTGCTACTGCCTTTTCTGGTAGTGGTGGTGGTGTTACTGGCGGTGATGGCAGTTGTTATTGGTGGTGGTATTATTGGCAGTGGTGGCAGTTGTTATTGGTGGTGGTGGTATTATTGGCAGTAGTGGCAGGTGTTATTGGTGGTGGTGGTGGTGTTATTGATGGTAGTGGTAGTGGTGTTATTGGTGGTGGTGGTGTTATTGGTAGTGGTGGTGATGTTATTGGTGGTGATGGTGGTAGTGGTGTTAGTCGTGGTGGTGTTATTGGTGGTGATGGTGGTGGTGATATTGGTGTTGGTGTTGGTGGTGGTGGTGTTATTGCTGGTGGTGGTGGTGGTGTTATTGTTGGTGGTAGTGGTGTTATTGGTGGTGATGGTGGTGGTGTTATTGGTGGTAGCATCTGTGTTATTGGTGGTGGTGGTGTTATTGGTGGTGATGGTGGTGGTGTTATTGGTGGTGGTAGTGGTGTCATTGGTAGTGGTGGTGGTGGTGGTGTTATTGGTGGTGGTGATGGTGTCGGTGTTGGTGGTGTAATTGGCGGTGATGGTGGTGGTATTATTGGTGATGGTAGCATCTGTGTTATTGATGGTGGTGATGGTGTTATTGGTAGTGGTGGTGGTGTTATTGGTGGTGGTAGCATCTGTGTTATTGGTGGTGGTGATGGTGTTATTGGTAGTGATGGTGGTGTTATTGGTGGTGGTAGCATCTGTGTTATTGGTGGTGGTGG	.	PASS	SVTYPE=INS;END=18376131;SVLEN=4311	GT:AD:DP	0/1:9,11:20
1	18376330	pbsv.INS.539	T	TGGTGTTATTGGTGGTGGTGGTGATATTATTGGTAGTGGTGATGGTGTTATTGGTGGTGGTGGTGATATTATTGGTAGTGGTGATGGTGTTATTGGTGGTGGTGGTGGTGTTATTGGTGGTGGTGGTGATATTATTGGTAGTGGTGATGGTGTTATTGGTGGTGGTGGTGGTGTTATTGGTAGTGGTGGTGATATTATTGGTAGTGGTGATGGTGTTATTGGT	.	PASS	SVTYPE=INS;END=18376330;SVLEN=222	GT:AD:DP	0/1:13,10:23
1	18376378	pbsv.INS.DUP.540	T	<DUP>	.	PASS	SVTYPE=DUP;END=18376430;SVLEN=52	GT:AD:DP	0/1:11,11:22
1	18376488	pbsv.INS.541	T	TGTGGTGTTATTGGTGGTGGTGGTGTTATTGGTAGTGGTGGTGATGTTATTGGTGGTGATGGTGGTAGTGGTGTTAGTCGTGGTGGTGTTATTGGTGGTGATGGTGGTGGTGATATTGGTGTTGGTGTTGGTGGTGGTGGTGTTATTGCTGGTGGTGGTGGTGGTGTTATTGTTGGTGGTAGTGGTGTTATTGGTGGTGATGGTGGTGGTGTTATTGGTGGTAGCATCTGTGTTATTGGTGGTGGTGGTGTTATTGGTGGTGATGGTGGTGGTGTTATTGGTGGTGGTAGTGGTGTCATTGGTAGTGGTGGTGGTGGTGGTGTTATTGGTGGTGGTGATGGTGTCGGTGTTGGTGGTGTAATTGGCGGTGATGGTGGTGGTATTATTGGTGATGGTAGCATCTGTGTTATTGATGGTGGTGATGGTGTTATTGGTAGTGGTGGTGGTGTTATTGGTGGTGGTAGCATCTGTGTTATTGGTGGTGGTGATGGTGTTATTGGTAGTGATGGTGGTGTTATTGGTGGTGGTAGCATCTGTGTTATTGGTGGTGGTGGTGGTGTTATTGGTAGTGGTGGTGGTGTTATTGGTGGTGGTAGTGGTGTTATTGGTGGTGGTGGTAATGGTGTTATTGGTGGTGGTGTTATTGGTGGTGGTGGTAGTGGTG	.	PASS	IMPRECISE;SVTYPE=INS;END=18376488;SVLEN=663	GT:AD:DP	0/1:16,5:21
1	18427833	pbsv.DEL.542	TTTCCTTCCTTCCTTTCTTCCTTTC	T	.	PASS	SVTYPE=DEL;END=18427857;SVLEN=-24	GT:AD:DP	0/1:15,17:32
1	18503841	pbsv.INS.DUP.543	A	<DUP>	.	PASS	SVTYPE=DUP;END=18503872;SVLEN=31	GT:AD:DP	0/1:25,18:43
1	18599908	pbsv.DEL.544	CTTTTCCTTTCCTTTCCTTTCTTTCTTTCTCACTTTCTTTCTTTCTCTCTCTTTCTTTCTTTCTTTCTTT	C	.	PASS	SVTYPE=DEL;END=18599977;SVLEN=-69	GT:AD:DP	0/1:8,16:24
1	18599956	pbsv.INS.545	C	CTCTTTCTTTCTTTCTTTCTTTCTTTCTTTCTT	.	PASS	SVTYPE=INS;END=18599956;SVLEN=32	GT:AD:DP	0/1:16,7:23
1	18604697	pbsv.DEL.546	CATTCATTTATTTATTTATTT	C	.	PASS	SVTYPE=DEL;END=18604717;SVLEN=-20	GT:AD:DP	1/1:1,25:26
1	18607615	pbsv.INS.DUP.547	G	<DUP>	.	PASS	SVTYPE=DUP;END=18607668;SVLEN=53	GT:AD:DP	0/1:18,14:32
1	18657014	pbsv.DEL.548	AGAGAAGGGAAGGTGGGAGACATGGCTGGAGGAAGGGGCAGGGGCGTGG	A	.	PASS	SVTYPE=DEL;END=18657062;SVLEN=-48	GT:AD:DP	0/1:9,16:25
1	18657078	pbsv.DEL.549	GAGACATGGCTGGAGGAAGGGGCAGGGGCGTGGGAGAAGGGAAGGTGGGAGACATGGCTGGAGGAAGGGGCAGGGACATGGGATAAGGGAAGGTGGA	G	.	PASS	SVTYPE=DEL;END=18657174;SVLEN=-96	GT:AD:DP	0/1:16,9:25
1	18683929	pbsv.DEL.550	AGGGATGAGGTGGGCATGGGGATGGGAATGGAGATGG	A	.	PASS	SVTYPE=DEL;END=18683965;SVLEN=-36	GT:AD:DP	0/1:18,14:32
1	18685856	pbsv.INS.551	G	GGAAGGAAGGAAGGAAGGAAGGAAGGAAGGAAGGAAGGAAGGAAGGA	.	PASS	SVTYPE=INS;END=18685856;SVLEN=46	GT:AD:DP	0/1:14,16:30
1	18689967	pbsv.DEL.552	ACAGGGATGCAGAGATACAGGTGAGGCAGTGGG	A	.	PASS	SVTYPE=DEL;END=18689999;SVLEN=-32	GT:AD:DP	0/1:18,15:33
1	18792553	pbsv.INS.553	A	ATTTCAAGTCTTCAAATCACTCAGCTATCCTAAGAACAGTTTTTCTTTTGTTTTTGGAGG	.	PASS	SVTYPE=INS;END=18792553;SVLEN=59	GT:AD:DP	1/1:1,29:30
1	18805071	pbsv.INS.DUP.554	A	<DUP>	.	PASS	SVTYPE=DUP;END=18805092;SVLEN=21	GT:AD:DP	0/1:12,7:19
1	18805148	pbsv.DEL.555	AAGGAAGGAAGGAAGGAAGGCAGGCAGGCAGGCAGGC	A	.	PASS	SVTYPE=DEL;END=18805184;SVLEN=-36	GT:AD:DP	0/1:9,12:21
1	18924452	pbsv.DEL.556	GGTGGGGGGAGTGAGAAGTCCCTTTACCTGTGTCTGGTGTACAGATCGAGAGCAGCGCTCATAGTTTGGAA	G	.	PASS	SVTYPE=DEL;END=18924522;SVLEN=-70	GT:AD:DP	0/1:18,11:29
1	18962005	pbsv.INS.557	T	TAGGAAGGAAGGAAGGAAGGAAGGAAGGA	.	PASS	SVTYPE=INS;END=18962005;SVLEN=28	GT:AD:DP	0/1:15,20:35
1	19070947	pbsv.INS.558	T	TGGATGGATGGATGGATGATGGATGGGTGGATGAGGGATGGATAGAGGATGGATGGATAGAAGGATGGATGGATAGAA	.	PASS	SVTYPE=INS;END=19070947;SVLEN=77	GT:AD:DP	1/1:1,38:39
1	19151769	pbsv.DEL.559	ATCATTATCACCATCACCATCACCATTACCAACATCATCACTACCACCATCATTACCACCACCATCACCAACACCACTACTACCACTACCATCAACACTACCACCATCATTATCACACCACCATCACCATCTCCAACATGGTAACCACCACCGCTATCACCACCTCAATACAAAAAACAACACCATCATCACTACCAACACCAATACCAATACTCTACCACCACCACCACATCACCATCGCCATGACCAACATCACCCCTACCACCGTCATTATCACCATCACCATCACCATTACCAACATCATCACTACCACCATCATTACCACCACCATCACCAACACCACTACTACCACTACCATCAACACTACCACCATCATTATCACACCACCATCACCATCTCCAACATGGTAACCACCACCGCTATCACCACCTCAATACAAAAAACAACACCATCATCACTACCAACACCAATACCA	A	.	PASS	IMPRECISE;SVTYPE=DEL;END=19152243;SVLEN=-474	GT:AD:DP	1/1:0,34:34
1	19203156	pbsv.INS.DUP.560	T	<DUP>	.	PASS	SVTYPE=DUP;END=19203173;SVLEN=17	GT:AD:DP	1/1:0,37:37
1	19252351	pbsv.INS.561	T	TTGGATGGATGGATGGATGGATGGATGGATGGATGGATGGTTGGATGGATGGATGGATGGATGGATGGATGGATGGATGGATTGGTTGGATGGATGGATGGATGGATGGATGGATGGATGGATGGATTGGTTGGATGGATGGATGGATGGATGGATGGATGGATGGATGGATGGATTGGTTGGTTGGATGGATGGATGGATGGATGGATGGATGGATGGATTGGTTGGATGGATGGTTGGATGGATGGATGGATGGATGGATGGATGGATGGATGGTTGGATGGATGGATGGATGGATGGATTGGTTGGATGGATGGATGGATGGTTGGATGGATGGATGGATGGATGGTTGGATGGATGGATGGATGGATGGATGGATGGATGGATGGATGGATTGGTTGGATGGATGGATGGATGGATGGATGGATGGATGGATGGATGGTTGGATGGATGGATGGATGGATGGAGGGATGGATTGGTTGGATGGATGGATGGATGGATGGATGGATGGATGGATGGATGGTTGGATGGATGGATGGATGGATTGGTTGGATGGATGGATGGATGGATGGATGGATGGATGGATGGATTGGTTGGTTGGTTGGATGGATGGATGGATGGATGGATGGATGGATGGATGGATGGATTGGTTGGATGGATGGATGGATGGATGGATGGATGGATGGTTGGATGGATGGATGGATGGATGGATGGATGGATGGATGGTTGGATGGATGGATGGATGGATGGATGGATGGATTGGTTGGATGGA	.	PASS	SVTYPE=INS;END=19252351;SVLEN=771	GT:AD:DP	0/1:10,20:30
1	19326786	pbsv.INS.562	G	GAGGAGAAGGAGGAGGAGGAGG	.	PASS	IMPRECISE;SVTYPE=INS;END=19326786;SVLEN=21	GT:AD:DP	0/1:9,9:18
1	19386824	pbsv.INS.563	G	GGACCACCATCCCCCCCCCCACCCCCACTCCACCACAGATCCCTGGACCACCATTCCCCCACCCCCACTCCACCACAGATCCCTGGACCACCATATTCCCCACCCGCCACTCTACCTCAGGTCCCA	.	PASS	SVTYPE=INS;END=19386824;SVLEN=125	GT:AD:DP	0/1:10,9:19
1	19386824	pbsv.INS.564	G	GGACCACCATCCCCCCCCCCACCCCCATTCCACCACAGATCCCTGGATCACCATATTCCCCACCCCCACCCCCACTCCACCACAGATCCCTGGACCACCATTCCCCCACCTCCCTCTCCACCACAGATCCCTGGACCACCATCCCCCCCCCCACCCCCATTCCACCACAGATCCCTGGATCACCATATTCCCCACCCCCACTCCACCACAGATCCCTGGACCACCATTCCCCCCCCACCCCCACTCCACCACAGATCCCTGGACCACCATATTCCCCACCCGCCACTCTACCTCAGGTCCCA	.	PASS	SVTYPE=INS;END=19386824;SVLEN=301	GT:AD:DP	0/1:9,10:19
1	19387911	pbsv.INS.565	A	ACCACCACCATCATCACCATCACCACCACCACAACCATCATCACCATCACCACCACCACCATCATCATCATCACCACCACCATCATCATCATCACCACCACCACCATCACCACCACCACCACCATCACCACCATCACCACCACCACCACCATCACCACCACCACCATCATTACCACCACCACCACCATCACCACCACCACCATCATCACCACCATCACCACCACCACCATCATCACCATCACCACCACCACCATCACCACCATCACCACCACCACCATCATCATCATCACCACCACCACCACCATCATCACCACCACCACCATCACCACCACCACCATCACCACCATCACCACCATCACCACCACCACCACCACGACCATCATCATCACCACCATCACCACCACCACCACCATCATCATCACCACCACCATCATCATCACCACCACCACCACCATCATCATCATCACCACCACCATCATCATCACCACCACCATCATCACCTCCACCACCATCACCACCATCACAACCACCACCACCATCACCATCACCACCACCACCACCACCATCATCACCACCATCACCACCACCATCATCATCATCATGATCACCACCACCACCACCACAATCATGATCATCACCACCACCACCATCACCACCACCACCATCACCACCATCACCACCACCACCATCAGCAGCATCACCACCATCACCACCACCACCACCACCGCCATCACCACCACCACCACCACCATCACCACCACCATCAGCATCACCACCAGCACCACCACCACCACCATCACCATCACCACCACCACCACCACCACCATCAGTATCACCACGACCACCACCACCATCACCACCACCACCATCACCACCACCACCACCACCACCATCACCACCACCACCACCACCACCATCATGATCATCACCACCACCACCATCATCACCACCACCACCACCATAACCACCACCACCATCATCACCAGCACCACCACCATCATCATCACCACCGTCATCACCACCACCACCACCACCATCACCACCACCACCACCATCACCATCACCACCACCACCACCATCATCACCACCATCATCACCACCACCACCACCACCATCACCACCACCACCATCACCATCATCATCACCACCACCATCATCATCACCATCATCACCATCACCACCACCACCATCACCACCACCACCACCATCATCACCATCACCACCACCACAACCATGATCACCATCACCACCACCACCATCATCATCACCACCACCACCACCACCACCACCACCATCACCACCACCACCATCATCATCACCACCACCACCACCACCATCACCACCACCATCATCACCACCATCACCACCACCACCACCATCACCACCACCACCATCATCATCATCACCACCACCACCATCATCATCACCACCACCACCATCATCACCACCACCACCATCACCACCATCACCACCACCATCATCATCATCACCACCACCACCATCACCACCACCACCATCACCACCATCATCACCACCACCACCACCATCACGATCACCACCACCACCACCATCATCACCACCACCACCATCACGATCACCACCACCACCACCATCACCACCACCATCACCACCACCACCACCACCACCATCACGATCACCACCACCACCATCACCACCACCACCACCATCACGATCACCACCACCACCACCATCATCACCACCACCACCACCATCACGATCACCACCACCACCACCATCACCACCACCACCATCATCATCATGATCACCACCACCACCACCACCACCATCATGATCATCACCACCACCAGCATCATCACCACCACCACCACCATCACCACCATAACCACCATCATCATCACCACCACCACCATCACCATCACCATCACCACCACCACCACCATCACCACCACCATCACCACCACCACCACCACCGCCACCACCACCATCATCACCACCACCACCACCGCCATCACCACCACCATCACCACCACCACCATCACCACCACCATCACCACCATCACCACCACCATCATCACCACCACCACCATCAGTATCACCACCACCACCACCACCACCACCATCAGTATCACCACCACCACCACCATCACCACCACCACCACCACCACCACCATCACCACCACCACCACCACCACCATCATGATCATCACCACCACCACCACCATAACCACCACCACCATCATCACCACCACCACCACCACCATCATCACCACCATCACCATCACCACCACCACCACCACCATCACCATCATCACCACCACCACCACCATCACCACCACCACCATCATCACCATCATCATCACCACCACCACCATCACCACCGTCATCACCATCACCACCACCACCATCACCACCACCACCACCACCATCATCATCATCACCACCACCACCACAACCATCACCATCACCACCACCACCATCATCATCACCACCACCATCATCATCATCACCACTACCACCATCACCACCACCATCATCACCACCATCACCATCACCACCACCACCACCACCATCACCACCACCACCATCATCATCACCACCATCACCACCACCACCATCACCACCATCACCACCACCACCACCACCACCATCACCACCACCACCATCACCACCACCACCATCATCATCACCACCACCACCACCATCACCACCACCACCACGATCACCACCACCACCATCACCACCATCATCACCACCATCACCACCACCATCATCATCATCACCACCACCACCATCACCACCACCACCATCACCACCATCATCACCACCACCACCACCATCAACATCACCACCACCACCACCACCATCATCACCACCATCACCACCACCATCATCATCATGATCACCACCACCACCATCATGATCATCACCACCACCACCATCATCACCACCACCACCACCATCACCACCATAACCACTATCACCATCATCACCACCACCACCATCACCACCATCACCATCACCACCACCACCACCATCACCACCACCACCACCACCACCACCATCACCACCACCACCATCATCACCACCACCACCACCATCACCACCATCACCACCACCATCATCATCATGATCACCACCACCACCATGATCATCACCACCACCACCATCACCACCACCACCACCATCACCACCATAACCACCACCACCATCATCATCACCACCACCACCATCACCACCATCACCATCACCACCACCACCACCATCACCACCACCACCACCATCACCACCACCATCATCAGCATCACCACCACCACCACCATCACCACCATCACCACCACCATCACCACCACCATCACCACCACCACCACCATCAGTATCACCACCACCACCACTATCACCACCACCATCACCACCACCACCATCACCACCACCACCACCATCACCACCACCACCATCACCACCACCACCGCCACCATCACCGCCATCACCACCATCACCACCACCACCATCACCACCATCACCACTACCATCACCACCACCACCACCATCACCACCACCACCACCACCATCACCATCATCATCCACCACCACCACCATTACTGCCATCATCATCATAATCACCAACACCAGTACCATCATCATCACTTCCACCACCACCATCAAAATCACCAAGACCATCATCACATCGTCACTATCATCACCATCATCATCATCACTT	.	PASS	SVTYPE=INS;END=19387911;SVLEN=3699	GT:AD:DP	0/1:9,7:16
1	19469749	pbsv.DEL.566	GAAGGAAGAAAGAAAGAAAGAAAGAAAGAAAGAAAGAAAGAAAGA	G	.	PASS	SVTYPE=DEL;END=19469793;SVLEN=-44	GT:AD:DP	0/1:17,13:30
1	19798359	pbsv.DEL.567	CAAAAAAAAAAAAAAAAAAAAAAAAAAAAAAA	C	.	PASS	SVTYPE=DEL;END=19798390;SVLEN=-31	GT:AD:DP	1/1:0,29:29
1	19867710	pbsv.DEL.568	TATATATATATAGAGAGAGAGAGAG	T	.	PASS	SVTYPE=DEL;END=19867734;SVLEN=-24	GT:AD:DP	0/1:10,19:29
1	19887767	pbsv.INS.569	C	CAAAAAAAAAAAAAAAAAAAAA	.	PASS	SVTYPE=INS;END=19887767;SVLEN=21	GT:AD:DP	0/1:12,12:24
1	20129415	pbsv.INS.570	C	CATATATATATATATATATAT	.	PASS	SVTYPE=INS;END=20129415;SVLEN=20	GT:AD:DP	1/1:0,32:32
1	20164759	pbsv.INS.571	T	TTTCCTTCCTTCCTTCCTTCC	.	PASS	SVTYPE=INS;END=20164759;SVLEN=20	GT:AD:DP	0/1:17,13:30
1	20259424	pbsv.INS.572	A	AGTTACCATCACCATAATTATCACCATCAACATCACCATCGGTGCCATCAACATCATCATCATCACCATCACCATCATCATCATCATTACCATTACCATCACCATCATCATCTTCACCATCACCATTGCACCATCACCATTATCATCATCATAATCACCATCAACATCACCATAATAATCATCACCATTATCATCATTATCACCATCACCATCATCATCATCATTACCATTACCATCACCATCATCATCTTCACCATCACCATCACCATTGCACCATCACCATTATCATCATCTTAATCACTATCAACATCACCATAATAATCACC	.	PASS	SVTYPE=INS;END=20259424;SVLEN=325	GT:AD:DP	1/1:0,33:33
1	20271517	pbsv.DEL.573	TATATATATATATATATATAT	T	.	PASS	SVTYPE=DEL;END=20271537;SVLEN=-20	GT:AD:DP	1/1:1,40:41
1	20396156	pbsv.DEL.574	AAAAGAAAGAAAGAAAGAAAG	A	.	PASS	SVTYPE=DEL;END=20396176;SVLEN=-20	GT:AD:DP	1/1:0,32:32
1	20708961	pbsv.INS.575	A	ATGGTGGTGATGGTGGTGATGGTGGTGGTGGGGGGGTAGTGATGGTGGTAATGATTGTGGTGATGGTAGTGGTGATGTTGGTGGTGATGGTGGTGGGGGTAGTGATGGTAATGATTGTGGTGATGTTGGTGGTGATGGTGGTGGTGGTGGGGTTAGTGATGGTGGCAATGATTGTGGTGATGGTGGTGATGGTGGTGGTGATGATGGTGTTGGTGGTAGTGATAGTGGTGGTGGTGGAGGTAGTGATGGTGGTAATGATTGTAGTGATGGTGGTGATGGTGGTGGTGATGATGGTGTTGGTGGTGGAGGTAGTGATGGTGGTAATGATTGTAGTGATGGTGGTGATGGTAGTGGTGATGTTGATGATGGTGGTGGTGATGGTGGTGGTGGAGGTAGTGATGGTGGTAATGATTGTTGTGATGTTGGTGATGGTGGGGG	.	PASS	SVTYPE=INS;END=20708961;SVLEN=437	GT:AD:DP	1/1:0,32:32
1	20790032	pbsv.INS.576	A	ACATTATTATCACCACCATCACCATCATCAGCATTACTGCTACAATCACCTTCATAGCCACCACCACCATCACCATCATCACCATCACCACTACCATCATCATCATTACCATCATTATCACCATCATCACCATCACCTCTACCATCATCATCATTACCATCAATATCACCATCATCACCATCACCACCACCAGCCTCATCACCATTACCACCACCAGCATCATCACCACCACCACCAACAACAACAATAATAACAACAGCATCATCACCACCACCACCACCACCACCAACAGCATCATCACCACCACCACCACCACCACCAACAGCATCATCACCACCACCACCAACAACAGCATCATCACTGCTACCACCACCAACAACAGCAACAGCATCATCACCATCACCACCACCACCACTACCACCAACAGCATCATCACCAACATCACCACCACCACCACTACCACCAATAACATCATCACCAACATCACCACCACCACCACCACTACCACCAACAGCATCATCACCAACATCATCATCACCACCATCAGCAGCAGCAGCATCACCATTACTATCACCATCATAACCACCACCACCATCATCATCACGACCACCACCATCACTACTATCATCATCATTATCACCATCACCACCATCACCACCACCACCATCATCATCACCACCACCATCACCACCAACAACAACATTGTCACCATCATCAGCATCACTGCTATCACCATCATAGCCACCACCACCACCACTACTATCATTATCATCATTACCATAATTATCACCACCATCACCATCACCCATCACCACCATCATCACCACTACTACCAATATTATCATCACCACCACCATCATTATCACCACCATCATCACCACCATCACCACCATCATCACCACCATCACCAT	.	PASS	SVTYPE=INS;END=20790032;SVLEN=910	GT:AD:DP	1/1:3,26:29
1	20822912	pbsv.DEL.577	ACTGAGTCACCATACCTGTTGATATGGTTTGGAT	A	.	PASS	SVTYPE=DEL;END=20822945;SVLEN=-33	GT:AD:DP	0/1:19,13:32
1	20913605	pbsv.DEL.578	GGAGTCAAGGAGTCCTGAAGGCCGGTCCCAGGCCTGGGCAGGGCTGGGTGGGGCAGACT	G	.	PASS	SVTYPE=DEL;END=20913663;SVLEN=-58	GT:AD:DP	0/1:20,20:40
1	20926111	pbsv.INS.DUP.579	A	<DUP>	.	PASS	SVTYPE=DUP;END=20926143;SVLEN=32	GT:AD:DP	1/1:0,40:40
1	20934889	pbsv.INS.DUP.580	T	<DUP>	.	PASS	SVTYPE=DUP;END=20934919;SVLEN=30	GT:AD:DP	0/1:15,19:34
1	20944737	pbsv.INS.581	G	GCACTGTTCAGTTTCTTTTTTTTTTTTTTTTTTTTTTTTTTTTGAGACGGAGTCTCGCTGTCGCCCAGGCTGGAGTGCAGTGGCGCAATCTCGGCTCACTGCAGGCTCCGCCCCCTGGGGTTCACGCCATTCTCCTGCCTCAGCCTCCCGAGTAGCTGGGACTACAGGCGCCCGCCACCTCGCCCGGCTAATTTTTTGTATTTTTAGTAGAGACGGGGTTTCACCGTGTTAGCCAGGATGGTCTCGATCTCCTGACCTCGTGATCCGCCCGCCTCGGCCTCCCAAAGTGCTGGGATTACAGGCGTGAGCCACCGCGCCCGGCC	.	PASS	SVTYPE=INS;END=20944737;SVLEN=322;SVANN=ALU	GT:AD:DP	0/1:15,10:25
1	20950239	pbsv.INS.582	G	GAAGTGCTGGGATTACAGGCATAAGCCACCGCGCCTGGCCAAGCGTGTGTTCTATTGTCCAGCACTGTCTGTGATTTTTAGGACCCTAAAGCACAGTCCCAGATTCCCGTGGAAATTAACAGAAGCATGTATATGTCTGCTGCTCTGGCCAGCTGCTGCTAATTGCTCATGTAAACCATGTGACTCTTTAGTGTTTCCTTTTGGCAGGGAGGAGAGCACGGCTATAACTGACAGGTATTCGGGGTACTTTGGATCTCTGTGTCTGAAATAAAGCCAGAGAACACTGTTCAAGAATAAATAATGGAGGCCGGGCGCGGTGGCTCACGCCTGTAATCCCAGCACTTTGGGAGGCCGAGGCGGGCGGATCACGAGGTCAGGAGATCGAGACCATCCTGGCTAACACAGTGAAACCCCGTCTCTACTAAAAAACACAAAAAAATTAGCCGGGCGTGGTGGCGGGCGCCTGTAGTCCCAGCTACGCGGGAGGCTGAGGCAGGAGAATGGCGTGAACCCGGGAGGCGGAGCTTGCAGTGAGCCTAGATCGCGCCACTGCACTCCAGCCTGGGCGACAGAGCGAGACTCCGTCTCAAAAAAAAAAAAAAAAAAAAAAAAAGAATAAATAATGGAGGCCGGGCGCAGTGGCTCACGCCTGTAATCCCAGCACTTTGGAAGGCCGAGGCGGGTGGATCATGAGGTCAGGAGATCGAGACCATCCTGGCTAACAAGGTGAAACCCCGTCTCTACTAAAAATACAAAAAATTAGCCAGGCGCGGTGGCGGGCGCCTGTAGTCCCAGCTACTCGGGAGGCTGAGGCAGGAGAATGGCGTGAACCCGGGAAGCGGAGCTTGCAGTGAGCCGAGATTGCGCCACTGCAGTCTGCAGTCCGGCCTGGGCGACAGAGCGAGACTCTGTCTCAAAAAAAAAAAAAAAAAAAAAAAGAATAAATAATGGAAAAAACAATGGAATGGCCTAATAAGTCTCTCATGTGTTTAATTTTTTTTTTTTTTTTTTTTTTTTTGAGACGGAGTCTTGCTCTGTCGCCCAGGCTGGAGTGCAGTGGCGAGATCTTGGCTCACTACAAGCTCCGCCTCCTGGGTTCATGCCATTCTCCTGCCTCAGCCTCCCGAGTAGCTGGGACTACAGGCGCCTGCCACCACACCCAGCTAATTGTTTGTATTTTTTAGTAGAGACGGGGTTTCACCATGTTAGCCAGGATGGTCTCGATCTCCTAACCTCGTGATCCACCCACCTTGGCCTCCCA	.	PASS	SVTYPE=INS;END=20950239;SVLEN=1260;SVANN=ALU	GT:AD:DP	0/1:6,11:17
1	20952497	pbsv.DEL.583	GAAGGAAGGGAGGAAGGAAGGAAGGAAGGAAGGAAGGGAGGAAGGAAGGAAGGAAGGAAGGAAGGAAGGAAGGAAGGGAGGAAGGAAGG	G	.	PASS	SVTYPE=DEL;END=20952585;SVLEN=-88	GT:AD:DP	1/1:0,22:22
1	21141275	pbsv.INS.584	C	CCCCCCTCCCCCTCCCCCTCT	.	PASS	SVTYPE=INS;END=21141275;SVLEN=20	GT:AD:DP	1/1:0,22:22
1	21142815	pbsv.DEL.585	GCGGGGGGGGGGGGGGTCGGCCAGCCGCCCCGTCCGGGAGGGAGGT	G	.	PASS	SVTYPE=DEL;END=21142860;SVLEN=-45	GT:AD:DP	0/1:10,13:23
1	21292128	pbsv.INS.DUP.586	T	<DUP>	.	PASS	SVTYPE=DUP;END=21292180;SVLEN=52	GT:AD:DP	0/1:15,10:25
1	21308013	pbsv.DEL.587	CATACATACATGTATACGCACATACTGTATGTATACATACATACATGTATACGCACATACTGTATGTATACATACATGTATACGCACATACTGTATGT	C	.	PASS	SVTYPE=DEL;END=21308110;SVLEN=-97	GT:AD:DP	1/1:0,18:18
1	21315575	pbsv.INS.588	G	GGAGGGGAGGGGAGGGGAGGGGAGGGGAGGGGAGGGGAGAGGAGAGGA	.	PASS	SVTYPE=INS;END=21315575;SVLEN=47	GT:AD:DP	1/1:0,17:17
1	21350427	pbsv.DEL.589	CCTCTGCCCGGCCACGACCCCATCTGGGAGGTGAGGAGCGT	C	.	PASS	SVTYPE=DEL;END=21350467;SVLEN=-40	GT:AD:DP	0/1:16,19:35
1	21492588	pbsv.INS.590	T	TGACTATAGTCTTTTTTTTTTTTTTTTTTTTTTTTTTTGAGACGGAGTCTCGCTCTGTCGCCCAGGCTGGAGTGCAGTGGCGGGATCTCGGCTCACTGCAAGCTCCGCCTCCCGGGTTCACGCCATTCTCCTGCCTCAGCCTCCCAAGTAGCTGGGACTACAGGCGCCCGCCACTACGCCCGGCTAATTTTTTGTATTTTTAGTAGAGACGGGGTTTCACCGTTTTAGCCGGGATGGTCTCGATCTCCTGACCTCGTGATCCGCCCGCCTCGGCCTCCCAAAGTGCTGGGATTACAGGCGTGAGCCACCGCGCCCGGCC	.	PASS	SVTYPE=INS;END=21492588;SVLEN=318;SVANN=ALU	GT:AD:DP	0/1:16,11:27
1	21506435	pbsv.INS.591	T	TATTATATATAATATATATTATATATTTAATATAATATATATAATATATATTATATATTATATATATCAAGCAGCA	.	PASS	SVTYPE=INS;END=21506435;SVLEN=75	GT:AD:DP	0/1:14,13:27
1	21506557	pbsv.INS.592	T	TATATTACATATATTATGTAATATATGTTATATATTACATATAATATATTATATGTAATATATAATATATTATATATTATATATTATACATAATATATAATATATAATATATAATATATATATTATGTATAATATATATAATATATTATACATAATATATAATATATATTACGTAATATATTACATATATTATATATAATATATATTACGTA	.	PASS	SVTYPE=INS;END=21506557;SVLEN=211	GT:AD:DP	1/1:0,27:27
1	21650125	pbsv.DEL.593	AAAAATAAAATAAAATAAAAT	A	.	PASS	SVTYPE=DEL;END=21650145;SVLEN=-20	GT:AD:DP	0/1:10,14:24
1	21690731	pbsv.DEL.594	ATATATATATATATATATATAT	A	.	PASS	SVTYPE=DEL;END=21690752;SVLEN=-21	GT:AD:DP	1/1:0,22:22
1	21713516	pbsv.INS.595	C	CTCCCTCTCCCTCTCCCTCTCCCTC	.	PASS	SVTYPE=INS;END=21713516;SVLEN=24	GT:AD:DP	0/1:13,15:28
1	21714722	pbsv.DEL.596	TGGCCAGCCGCCCCATCCGGGAGGGAGGTGGGGGGGTCAGCCCCCCGCCC	T	.	PASS	SVTYPE=DEL;END=21714771;SVLEN=-49	GT:AD:DP	1/1:1,24:25
1	21714975	pbsv.DEL.597	GGGCGCCTCTGCCTGGCCACCCCTACTGGGAAGTGGGGAGCCCCTCTGCCCGGCCAGCCGCCCCGTCCGGGAGGGAGGTGGGGGGGTCAGCCCCCTGCCCGGCCAGCCGCCCCGTCCGGGAGGTGAGGGGCGCCTCTGCCCGGCCGCCCCTACTGGGAAGTGAGGAGCCCCTCTGCCCGGCCACCACCCCGTCCGGCCAGCCGCCCCGTCCGGGAGGTGAGGGGCGCCTCTGCCTGGCCACCCCTACTGGG	G	.	PASS	SVTYPE=DEL;END=21715225;SVLEN=-250	GT:AD:DP	0/1:12,14:26
1	21715102	pbsv.DEL.598	GGGCGCCTCTGCCCGGCCGCCCCTACTGGGAAGTGAGGAGCCCCTCTGCCCGGCCACCACCCCGTCCGGCCAGCCGCCCCGTCCGGGAGGTGAGGGGCGCCTCTGCCTGGCCACCCCTACTGGG	G	.	PASS	SVTYPE=DEL;END=21715225;SVLEN=-123	GT:AD:DP	0/1:15,11:26
1	21728322	pbsv.DEL.599	AAAATAAATAAATAAATAAAT	A	.	PASS	SVTYPE=DEL;END=21728342;SVLEN=-20	GT:AD:DP	0/1:17,20:37
1	21745018	pbsv.INS.DUP.600	G	<DUP>	.	PASS	SVTYPE=DUP;END=21745044;SVLEN=26	GT:AD:DP	1/1:0,41:41
1	21786418	pbsv.DEL.601	TGCCAACCAGGACACCAACCTTAGCTGGCGTGATGTTCACGAAGGTTTTTCCCTGGGACGGCGGCCCAGATGGAGGGTGAGTCCTTGTTGCCCACGATGGCCGCGAACCTAACAGGTCCCATCCGCCACGAGGCTGTAGATAGAGGCGTCCACCTGGCCGTTGCGCGGCTGCGGGGGCTCCTCTGGTCGCTGCTGCTGGGGCCGCCTGGGCTGGCGGGCAGGGGAGGCGGAGAGCTGCGTGCAGGCACTGCCGTCCTCACCACGGCTCTGCTG	T	.	PASS	SVTYPE=DEL;END=21786690;SVLEN=-272	GT:AD:DP	0/1:20,18:38
1	21787745	pbsv.DEL.602	TTATATGAGAATATTCATAGTTACTTACGCACAGTAGCCAACAAGTAAACCTGTCTCCCGTCAGA	T	.	PASS	SVTYPE=DEL;END=21787809;SVLEN=-64	GT:AD:DP	0/1:19,17:36
1	21806308	pbsv.INS.DUP.603	T	<DUP>	.	PASS	SVTYPE=DUP;END=21806328;SVLEN=20	GT:AD:DP	0/1:20,14:34
1	21853509	pbsv.INS.DUP.604	T	<DUP>	.	PASS	SVTYPE=DUP;END=21853537;SVLEN=28	GT:AD:DP	0/1:18,13:31
1	21902714	pbsv.INS.DUP.605	T	<DUP>	.	PASS	SVTYPE=DUP;END=21902763;SVLEN=49	GT:AD:DP	0/1:18,12:30
1	22092394	pbsv.DEL.606	CAAAAAAAAAAAAAAAAAAAAAA	C	.	PASS	SVTYPE=DEL;END=22092416;SVLEN=-22	GT:AD:DP	1/1:0,34:34
1	22144516	pbsv.DEL.607	CACACCACCACGCTCAGCTAATTTTTGTATTTTTAGTAGAGACGGGATTTCTCCATGTTGGACAGGCTGGTCTCAAACTCCTGACCTCAAGTGATCCACCCGCCTTGGCCTCCCAAAGTGCTGGGATTACAGGTGC	C	.	PASS	SVTYPE=DEL;END=22144651;SVLEN=-135	GT:AD:DP	1/1:0,25:25
1	22286329	pbsv.DEL.608	ACGGTGGCCCATGCCTGTAATCCCAGCATTTCAGGAGGCCATGGCAGGATG	A	.	PASS	SVTYPE=DEL;END=22286379;SVLEN=-50	GT:AD:DP	1/1:0,25:25
1	22287678	pbsv.DEL.609	CGCCTGTAGTCTCAGCTATTG	C	.	PASS	SVTYPE=DEL;END=22287698;SVLEN=-20	GT:AD:DP	0/1:9,17:26
1	22352395	pbsv.DEL.610	TCGGGCTCAGCTCCCCCCCACCACAAC	T	.	PASS	SVTYPE=DEL;END=22352421;SVLEN=-26	GT:AD:DP	0/1:17,15:32
1	22381406	pbsv.DEL.611	ATATATATATTTTTTTTTTTTTTTTTT	A	.	PASS	SVTYPE=DEL;END=22381432;SVLEN=-26	GT:AD:DP	1/1:0,22:22
1	22426386	pbsv.DEL.612	AAGCTTGTCCAAGAATTCAGAGCT	A	.	PASS	SVTYPE=DEL;END=22426409;SVLEN=-23	GT:AD:DP	1/1:0,27:27
1	22569978	pbsv.DEL.613	AGGCAGGCAGGCAGGCAGGCC	A	.	PASS	SVTYPE=DEL;END=22569998;SVLEN=-20	GT:AD:DP	0/1:17,16:33
1	22634508	pbsv.INS.614	A	AAAATAAATAAATAAATAAAT	.	PASS	SVTYPE=INS;END=22634508;SVLEN=20	GT:AD:DP	0/1:18,9:27
1	22671408	pbsv.INS.DUP.615	A	<DUP>	.	PASS	SVTYPE=DUP;END=22671430;SVLEN=22	GT:AD:DP	0/1:13,11:24
1	22720780	pbsv.INS.616	A	AAAGAAAGAAAGAAAGAAAGAAAGAAAGAAAG	.	PASS	SVTYPE=INS;END=22720780;SVLEN=31	GT:AD:DP	0/1:14,20:34
1	22896934	pbsv.INS.DUP.617	C	<DUP>	.	PASS	SVTYPE=DUP;END=22897025;SVLEN=91	GT:AD:DP	0/1:21,10:31
1	22904483	pbsv.INS.618	C	CATGTGTGCGTGTGTATGTGTGCATGTGTGCGTGAGTGTATGTATGCATGTGTGTGCATGTGCGTAAGTATGTGCATGTGTGTGCATGTGTGCGTGAGTGTATGTGTATGTATGCGTGTGTGTGCATGTGTGCGTGAGTATGTGCATTGAGTGCATGCACATGTGTGCATGAGTATGTATGCGTGTATTCATGTGTGTGCATGTGCGTGAGTGTATGCATGTGTGCATGTATGCGTATGTATGCATGCGTGTGCATGTGTGTGACTATGTATGCATGTGTGTATGTGCATGTGTGTGAGCGTATGTATGCATGTGTGTGCCTGTGTGCGAGTGTACGCATATGTGCGCATGTGTGCGTGAATGTGCATGTGTGCATGTGTGCATTTTTGTATGCATGTGTTTGCGCATGTGTGCGTTGAGTATTGTGCATGTGTGCATGAGTGTATATGTGCATGTGTACGTGTGCATGTGTGCGTGGGTGTATGCATGTGCGTGTGCATGAGTGTATGTGTGCGTTTGTGTGCGTGTGCGTGAGTGTACCAATGTGTGTGCATGAGTGTGTGCATATGTGTGCATGAGTGTATGTGTATGTGCATCTGTGCAGTTGTGTGCATCTGCGTGAGTATGTGCATGTGTGCGTGAGTGTATGTATGCATGTCTATGTATACGTGTGCATGTGTGTATGTGTGCGTGTGTGCATATGTGCGTGAGTGTGCATGTGTGCATGTGTGCATGAGTGTATGTATGCATGTATGTGTGTGCCTGTGTGCATGTGTATGTGTGCCTGTGTGTGTGCCTGTGTGCATGTGCGTGAGTGTATGTGCGTGCGTGTGTGTGTGCAATGTGCGTGTGCATGTGTGTGAGTGTATGCATGTGTGCGTGCACATGTGTGCGAGTGTATGTGTGCATGTGTGCATGAGTGTTCATGTGTGTGCATGTGCATGAGTGTATATATGCGTGAGTGTATGCATGTGTGCGTGTGTGCATGTATGTGCATGTGTGCGTGAGTGTACGCATGTGTGCATGAATGTGTGCATGTGTGCATTTTTGTATGCATGTTTGCGCATGTGTGCGTTGAGTATTGTGCATGTGTGCATGTTTGTGTGCATGTGTATGTGTGCATGTGTGCGTGAGTGTATGCATGTGTGTGCATGTGCCAGTGTAGTGTGCTTGTGTGTGCATGTGTGCATGAGTGTGTGTGCATGTGTGTATGTGTGCATATGTATGCATGTGCATGTGTGCATCTGTGTGTGTGCATGTGTGTGCATGTGTGCGTATGTATGCATGTGTGCGTGAATGT	.	PASS	SVTYPE=INS;END=22904483;SVLEN=1299	GT:AD:DP	0/1:14,19:33
1	22911522	pbsv.INS.DUP.619	G	<DUP>	.	PASS	SVTYPE=DUP;END=22911546;SVLEN=24	GT:AD:DP	0/1:17,17:34
1	22926177	pbsv.DEL.620	AAGGAAAGGAGGGAGGGAGGAAGGAGGGAAGGAAGGGAGGGAGGGAAGGAAGG	A	.	PASS	SVTYPE=DEL;END=22926229;SVLEN=-52	GT:AD:DP	0/1:16,18:34
1	22985390	pbsv.DEL.621	GGATGGATGGATGGATGCAGGGATGGAGGGGTAGAGA	G	.	PASS	SVTYPE=DEL;END=22985426;SVLEN=-36	GT:AD:DP	0/1:22,20:42
1	22995475	pbsv.INS.622	T	TTTCCTTCCTTCCTTCCTTCC	.	PASS	SVTYPE=INS;END=22995475;SVLEN=20	GT:AD:DP	0/1:16,22:38
1	23081349	pbsv.INS.623	G	GGGAGGGGAGGTGAGGGGCAGGGGAGGGGAGGTGAGGGGCAGGGGAGGGGAGGGGCAAGGGAGGTGAGGTGAGGGGCAGGGGAGGTGAGGTGAGGGGCAGGGGAGATAAGAGGCAGGTGAGGTGAGATGAGGGGCAGGTGAGATGAGATGAGGGGCAGGGAAGGTGAGATGAGGGACAGGGGAGGTGAGGTGAGGGACGGGAGGTGAGGTGAGGGTCAGGGGAGGTGAAGGGCAGGTGAGGTGAGATGAGGGGCAGGGGAGATGAGATGAGGGGCAGAGAAGGTGAGATGAGGGATGGGGAGGTGAGGTGAGGGGCAGGGGAGGTGAGGTGAGGGGCAGGGGAGGTGAGGGGAGGTGAGATGAGGGGCAGGTGAGATGAGGGGCAAGGGAGGTGAGATGAGGGGCAGGTGAGGTGAGATGAGGGGCAGGTGAGGTGAGACGAGGGGCAGGTGAGGTGAGACGTGGGGCAGGTGAGGTGAGGGACAGGGGAGGTGAGGTGAGGGGCAGGGGAGGTGAGGTGAGGGACAGGTGAGGTGAGGGGCAGGGGAGGTGAGGCAAGGGTCAGGGAAGCTGAGGCGAGGGGCAGGGGAGGTGAGGTGAGGGGCAGGGGAGGTGAGGGGCAGGGGAGGTGAGGTGAGGGACAGGTGAGGTGAGGCAAGGGGCAGGTGAGGTGAGGCGAGGGGCAGA	.	PASS	SVTYPE=INS;END=23081349;SVLEN=686	GT:AD:DP	1/1:2,22:24
1	23081426	pbsv.INS.624	G	GGGGCAGGGGAGGTGAGGCGAGGGGCAGGGAAGGTGAGACGAT	.	PASS	SVTYPE=INS;END=23081426;SVLEN=42	GT:AD:DP	1/1:0,29:29
1	23130110	pbsv.DEL.625	ATATATATATATATGTGTATATATATGTG	A	.	PASS	SVTYPE=DEL;END=23130138;SVLEN=-28	GT:AD:DP	1/1:0,38:38
1	23276940	pbsv.INS.626	G	GTGCAGTGGTGCAATCACAGCTCACTGCAGCCTCGACCTCCGGAGTTCAAGCAATCCTCCCACCTCAGCCTCCCCAGTAGCTGGGATTATAGGCACACACCACCAAACCTCTAATTTTTGTATTAGAGATGTATTAGAGATGAGGGCTCACTCTACAGAAGATACAAAAGTTAGCCAGGTTTGGTGGTGTGTGACTATAATCCCAGCTACTGGGGAGGCTGAGGTGGGAGGATTGCTTGAACTCCGGAGGTCGAGGC	.	PASS	SVTYPE=INS;END=23276940;SVLEN=256	GT:AD:DP	1/1:0,32:32
1	23343670	pbsv.DEL.627	TTATATATATATATATATATATATATATATATATATATATATA	T	.	PASS	SVTYPE=DEL;END=23343712;SVLEN=-42	GT:AD:DP	0/1:19,14:33
1	23469194	pbsv.DEL.628	ACACACACACACACACACACACACA	A	.	PASS	SVTYPE=DEL;END=23469218;SVLEN=-24	GT:AD:DP	1/1:1,27:28
1	23497335	pbsv.DEL.629	AGGATCACTTGAGTCCAGGGGGAT	A	.	PASS	SVTYPE=DEL;END=23497358;SVLEN=-23	GT:AD:DP	0/1:18,13:31
1	23514478	pbsv.INS.DUP.630	T	<DUP>	.	PASS	SVTYPE=DUP;END=23514496;SVLEN=18	GT:AD:DP	1/1:0,32:32
1	23545002	pbsv.INS.DUP.631	T	<DUP>	.	PASS	SVTYPE=DUP;END=23545032;SVLEN=30	GT:AD:DP	1/1:0,19:19
1	23555109	pbsv.DEL.632	TAAAAAAAAAAAAAAAAAAAAAAAAA	T	.	PASS	SVTYPE=DEL;END=23555134;SVLEN=-25	GT:AD:DP	1/1:1,22:23
1	23718938	pbsv.INS.633	A	AATACACACACACTCCACACATCATACACACACACTCCACACATCATACACACACACACACTCCACACATCGTACACACACACATTCCACACATCATACACACACTCCACACACTATACACACCATACACACATTCCTTACATCATACGCACCACACACACTCCACACATCATACACACACACATACTCCACACATCATACACACACACTCCACACATCATACACACACACTCCACACATCATACACAATACACACATACTCCACACATCATACACACTGCACACACACTCCACACATCATACACACCACGCACACTCCACACATCATACACACACTCCATACATCACACACTCCACACATCACACACTCCACACATCATACACACATACTCCATAAATCATACACAATACACACACACTGCACACATCATACACACCACAAACACTCCACACATCAGACAACACACTCCACACATCATACACAATACATACATACTCCACACATCATACACAGTGCACACACACTCCACACATCATACACACACACTCCACACGTCATACACAAACACACTCCACACATCATACACACACACACTCCACACATCATACACACACTCCATACATTATACTCACCACACATACTCCACACATCATACACACACTCCATACATTATACTCACCACACATACTCCACACATCATACACACACACTCCACACATCATACACAATACACACACACTCCACACATCATACACACCCACTCCACACATCATACACACACACACACTCCACACATCATACACACACACGCACTCCACACATCATACACACATACACACACTCCACACCTCATACACATACTCCATACATC	.	PASS	SVTYPE=INS;END=23718938;SVLEN=871	GT:AD:DP	0/1:21,26:47
1	23821722	pbsv.INS.634	A	AGAGTAACAGGCTTAGGACAATTACGATGTGAGGAGTAATAGGCCTAGGACAATTACGATGTGAG	.	PASS	SVTYPE=INS;END=23821722;SVLEN=64	GT:AD:DP	1/1:0,41:41
1	23830527	pbsv.DEL.635	ACCGCCCCGTCTGAGAAGTGAGGAGCCTCTCCGCCCGGCAG	A	.	PASS	SVTYPE=DEL;END=23830567;SVLEN=-40	GT:AD:DP	0/1:20,17:37
1	23830901	pbsv.INS.636	A	AGCCGCCCCTTCTGGGAGGTGAGGGGCACCTCTGCCCG	.	PASS	SVTYPE=INS;END=23830901;SVLEN=37	GT:AD:DP	0/1:19,17:36
1	23981127	pbsv.INS.637	C	CAACAGATGGGGCATCGCCGGGCGCGGTGGCTCACGCCTGTAATCCCAGCACTTTGGGAGGCCGAGGCGGGCGGATCACGAGGTCAGGAGATCGAGACCATCCCGGCTAAAACGGTGAAACCCCGACTCTACTAAAAATACAAAAAATTAGCCGGGCGTAGTGGCGGGCGCCTGTAGTCCCAGCTACTTGGGAGGCTGAGGCAGGAGAATGGCGTGAACCCAGGAGGCGGAGCTTGCAGTGAGCCGAGATCGCGCCACTGCACTCCAGCCTGGGCGACAGAGCGAGACTCCGTCTCAAAAAAAAAAAAAAAAAAAAAAAAAAAAAACAAAA	.	PASS	SVTYPE=INS;END=23981127;SVLEN=330;SVANN=ALU	GT:AD:DP	0/1:19,11:30
1	24030192	pbsv.DEL.638	TATATTACATAAATACATATGTAATATATAAATATATATTAC	T	.	PASS	SVTYPE=DEL;END=24030233;SVLEN=-41	GT:AD:DP	0/1:14,21:35
1	24030268	pbsv.INS.DUP.639	A	<DUP>	.	PASS	SVTYPE=DUP;END=24030368;SVLEN=100	GT:AD:DP	0/1:24,12:36
1	24037355	pbsv.INS.640	T	TTGGATTCAGGTTCGTGAAGGAACTGTGTTAGACTATATACATCCCTCC	.	PASS	SVTYPE=INS;END=24037355;SVLEN=48	GT:AD:DP	1/1:1,35:36
1	24163585	pbsv.INS.641	T	TGGAAAGGAGGGAAGGAAGTGCTGGGAAGGGAAGAGCATGGTCCCTATAAATGATAA	.	PASS	SVTYPE=INS;END=24163585;SVLEN=56	GT:AD:DP	1/1:1,23:24
1	24210835	pbsv.INS.642	T	TTAGAGGCGTGAGCCACTACACCTGGCTATGTATACTTTAGTGATTATTTTTCCTCAAAACATTAAATATTAAAACACTAAAGTAGTTACAATTGAAAAATTGAAAGTTAAGTGTATTAAAACTTAAAATATTACTTTACTATTATTATTTAAAATAGAGGCCGGATATGGTAGCTCACACCTATAATCCCAGCACTTTGGGAGGCCAACGCTGGCAGATCACTTGAGGTCAGGAGTTTGAGATCAGCCTGGCCAACATGGTGAAACCCAGTCTCTACTAAAAGTACAAAAAAAGAAAAAACAATTAGCTGAGAATGGTGGCTCATGTCCGTATTCCCAGCTATTCCAGAGTCTGAGGCACGAGAATCACTGGAATGTGGAAGGGGGAGGTTGCAGTGAGCCAAGATCGAGCCACTGCACTCCAGCCTGGGCGACAAAAACTGTCTCAAAAACAAACAAACAAACAAACAAAAAACTGACATTTAAAATAGAGACAGGGTCTTGCTTGTTTGTTGCCCAGAAGGCTGGCCTCAAGCAGTCCTCCCTCCTCAGTCTCTGAAATTGCTAGTATTACAGGCATGAGCCACCATGCCTGGCCCACAGTATTATTTTATAAAGTATAAAGATATACGTATTTTTAAAACTTCTTTTAAAATAAAAAGAATATATATACAAATAGATTTTTTCTTTTGAAGACAGGGTGTGGCTGTCGCCTAGGCTGGAGTCCAGTGGTGCAATCATAGCTCACTGCAGCCTCGAACTCCTGGCCTCAAGTGATCCTCCTTCCTCGCCATCCCAAAGCTCTGGGATTACAAGTATGAACCACTTGCACCTGGTCTGATCTAGTTTTTTAAGCATGAGAACTGGGCTGTGCTGTAAATGTGGCTTCTCTGAATTGAGATGGGCTATAGGTAGAAAATACACACTGAATTTCAAAGGTTACGTGAGCAGAAGAATATAAAATATCTCAATTTTTTATATCGATGACAAGTTGAGATGACAATATTTTGGAATATATTGGGTTAAATAAAAATTTGTTTCACCAGTTTCTTTTTATTTTTATTTTATTTTTTTGAGATGGAGTCTCGCTCTTGTTGGCCAGGCTGGAGTACAGTGGCACTATCTCGGCTCACTGTAACCTCCGCCTCCTGGGTTTAAGTGATTCTCCTGCCTCAGCCTCCTGAGTAGCTGGGATTGCAGGCATATACCACCATGCCCGGCTAATTTTTGTATTTTTAGTACAGACGGGGTTTCACCATGTTGGTCAGGCTGGTCTCGGACTCTTGACCTCAGGTGATCCGCCCACCTCAGCCTCCCAAAGTGCTGGGATTACAGGGGTGAGCCACCATGCCCAGCCTATTTTAAAATGTTTAGATGTGTCTATGGAAAATTTTATTTTATTTTATTTTATTTATTTATTTATTTTTGAGACAGAGTCTCGCTCTGTCACCCGGGCTGGAGTGCAGTGGCCTGATCTCAGCTCACTACAAGCTCTGCTTCCCGGGTTCACGCCATTCTCCTGCCTCAGCCTCCCAAGTAGCTGGGACTACATGTGCCCGCCACCACGCCCGGCTAATTTTTTGTTTGTTTGTTTGTATTTTTAGTAGAGACAGGGTTTCACTGTGTTAGCCAGGATAGTCTTGATCTCCTGACCTCGTGATCCACCCGCCTCAGCCTCCCAAAGTGCTGGGATTATAGGCGTGAGCCACCGCACCGGCTGGAAAATTTTTAAATCATCCACGTGTCTCATAGTTTTGCGGGACATCTGTAGACCCCAGGAGAGCTGCCTGCTGATCAGAACTCATTCCCCAGCCTGGCTCAGCTGGATGCCTCACAGTTCCCAAACAGTCCTGTTTTCTTGCCTCCACGCCTTTGCACCAGGGGTCCTTTCCCTGGCGCACTTCCCTCCTGACCTTTCCTCTGGGCTCATCTCCTGCCCAGTGAAGCCTTCCCTGATCCTGCAGTCACATCTGAAGCACCCGGCCCGCTCTGCGTGTGTGGTAACTGGTGCTGCACTGGTCTTTCCCCTCGACTAGATCACTAACCACGCTGACCAACATTTGAATGGAATTTAAATTCCACAAAATATTTTTCACAGCCACCATCTAGTTTTGTTGTTGTTGTTGTTTTGAGATAGGGTCTCCCTCTGTCA	.	PASS	SVTYPE=INS;END=24210835;SVLEN=2151	GT:AD:DP	1/1:0,10:10
1	24220939	pbsv.DEL.643	GAAGGAAGGAAGGAAGGAAGC	G	.	PASS	SVTYPE=DEL;END=24220959;SVLEN=-20	GT:AD:DP	1/1:0,24:24
1	24226346	pbsv.INS.644	A	AAAGAAAGAAAGAAAGAAAGAAAGAAAGAAAGAAAGAAAGAAAGAAAGAAAGAAAGAAAGAAAGGAAGGAAGGAAGGAAGGAAGGAAGGAAGGAAGGAAGGAAGGAAGGAAGGAAGGAAGGAAAGAAGGAAAGA	.	PASS	SVTYPE=INS;END=24226346;SVLEN=133	GT:AD:DP	1/1:0,11:11
1	24262195	pbsv.INS.DUP.645	G	<DUP>	.	PASS	SVTYPE=DUP;END=24262232;SVLEN=37	GT:AD:DP	0/1:6,11:17
1	24262275	pbsv.DEL.646	GCAGCCACCCCGTCCGGGAGGGAGGTGGGGGGGTCAGCCCCCCGCCCGGC	G	.	PASS	SVTYPE=DEL;END=24262324;SVLEN=-49	GT:AD:DP	0/1:11,6:17
1	24374662	pbsv.DEL.647	TTATATATATATATATATATATATATATATATATA	T	.	PASS	SVTYPE=DEL;END=24374696;SVLEN=-34	GT:AD:DP	0/1:19,16:35
1	24393820	pbsv.INS.DUP.648	T	<DUP>	.	PASS	SVTYPE=DUP;END=24393874;SVLEN=54	GT:AD:DP	0/1:18,14:32
1	24402985	pbsv.DEL.649	TCCCTAATGTTTCTTTTTTTTTTTTTTTTTTTTTTTTGAGACGGAGTCTCGCTCTGTCGCCCAGGCTGGAGTGCAGTGGCGGGATCTCGGCTCATTGCAAGCTCCACCTCCCGGGTTCACGCCATTCTCCTGCCTCAGCCTCCCAAGTAGCTGGGACTACAGGCGCCCGCCACTACGCCCGGCTAATTTTTTGTATTTTTAGTAGAGACGGGGTTTCACCGTTTTTAGCCGGGATGGTCTCGATCTCCTGACCTCGTGATCCGCCCGCCTCGGCCTCCCAAAGTGCTGGGATTACAGGCGTGAGCCACCGCGCCCGGC	T	.	PASS	SVTYPE=DEL;END=24403302;SVLEN=-317;SVANN=ALU	GT:AD:DP	0/1:12,18:30
1	24489203	pbsv.DEL.650	TTCTTTCTTTCTTTTCTTTCTTTCTTTCTTTCTTTC	T	.	PASS	SVTYPE=DEL;END=24489238;SVLEN=-35	GT:AD:DP	1/1:3,24:27
1	24514879	pbsv.INS.651	G	GTGTGTGTGTGTGTGTGTGTC	.	PASS	SVTYPE=INS;END=24514879;SVLEN=20	GT:AD:DP	0/1:15,14:29
1	24538632	pbsv.INS.DUP.652	G	<DUP>	.	PASS	SVTYPE=DUP;END=24538682;SVLEN=50	GT:AD:DP	1/1:2,38:40
1	24545875	pbsv.INS.653	T	TTCTTTCTTTCTTTCTTCTTTCT	.	PASS	IMPRECISE;SVTYPE=INS;END=24545875;SVLEN=22	GT:AD:DP	1/1:0,29:29
1	24671533	pbsv.INS.654	C	CCCTCCACACCTGTGCCCCTCCACACCTGTGCCCCTCCACACCTGTGTCCCCTCCACACCTGTGCCCCCTCCACACCTGTGCCCCCTCCATACCTGTGCCCCCTCTACACCTGTGCCCCTCCACACCTGTGCCCCCTCCACACCTGTGCACCTCCACACCTGTGCCCCTCCACACCTGTGCCCCCTCTACACCTGTGTCCCTCCACACCTGTGCCCCCTTTACACCTGTGCCCCTCCACACCTGTGCCCCCTCTACACCTGTGCCCCCTCCACACCTGTGCCCCCTCTACACCTGTGCCCCTCCACACCTGTGCCCCCTCCACACCTGTGCA	.	PASS	SVTYPE=INS;END=24671533;SVLEN=331	GT:AD:DP	1/1:4,29:33
1	24804536	pbsv.DEL.655	ACCACCACGCACAGCTAATTTTTGTATTTTAGTAGAGACGGGGTTTCACCATGTCGGTCAGGCTGGTCTTGAACCCCTAACCTCAGGTGATCCACCTGCCTCTGCCTCCTGAAGTGCTGGGATTATAGGCATGAACCACTGTGCCCAGCATGTATCATTTCTTTATTTTATTTTATTTATTTATTTTGAGACAGGGTCTCACTCTGTCACCCACACTAGAGAGCAATAGTGTGATCACGGCTCACTGCAGCCTCGACTTCCTGGGCTCAAGTGGTCCTCCCACCTCAGCCTCCTGTGTAGCTGGGATTACAGGAGGGACCACCAGGCCCAGCTAATTTAAAATTTTTTTTTAATTTTTTTAGAAAAATTTAGAGACAGGATTTGCCATGTTGCCCAGGTTGGACTTGAATTCCTGAACTCCAGCAATCTGCCTGCCTTGGCCTCCCAAAGTGTGGGATTACAGGCGTGAGCCACTCTGCCTAGCCCAGGTATGTATCATTTCTTAGGCAGTCATGTCCATCAGGGTCAAGTCAGGAGACAGAAGCCACAGCAGTTATTGGAACAGAAAATTTAACATAAATAATTGTTAACTAGGGTTGGATGCAGTGGCTCACGCCTGTAATCCTAGCACTTTGGGAGGCTGAGGTGGGAGGATTGCTTGAGCTCAGGAATTCAAGACCGGCCTGGGCAACATAGTGAGACCCTGTCTCTACAATAAATACATACATAATTGTTAACTAAGTATACATTTTTTTTTTTACAAGGTAACTGAAAGGGTGAAAGAGGGCTAAGGTATTGTGGAGAGGACACTGTCAGAAGCTGCCACCCCTAGGGCTGGGGGAAGACAGGTAACAGGTTGGAATCATTAAAATGCAGGTGCCTGGAGGAGGGGCCCTGTGGAGCTGAAACTCAAGCACTGAGGAGGCAGCCTCACTAGCTGATGCTGTGTCTCAGCTTAGAGGAGAGGCCCTATAAAAAGGAGACCCAGGCCAGGTGCAGTGGCTCACGCCTGTAATCCCAGCACTTTGGGAGGCCGAGGTGGGCAGATCACCTGAAGTCAGGAGTTCGAGACCAGCCTGGCCAAGATGGTGAAACCCCATCTCTACTAAAAATACAAAAATCAGCTGGGCGTGGTGGTGTATGCCTGTAATCCCAGCTACCTAGGAGGCTGAGGCAGGAGAATTGCTTGAACCCGGGAGGTAGAGGTTGCAGTGAGCCGAGACTGCACCACTGCACTCCAGCCTAGGTGACAAAGCAAGACTCCGTCTCAGGGAAAAAAATAAAAAAAAGGAGACCCAGACCCATGAGGCTCTGGATGAGCCCTGGAGACCACAGATTGAAAAAGAGACACTCCCTGACCTTAAGTGGGAGAGAAAACAATTATTTAACCATGCCAAGAATATCTGTTAGTGGTTCCTGTTCAACATGGCAACCTAGGCACACACATTCACCTCCTCTCTGCCCCAGAGTGGCTCTGAGCTCAGACAGTAAGTGAGAAGAACAAGTGTGCTATGGGCAGCAATCTGGATTAAAGGGAAGACTATTTATAGGTCCTGTGGACACAGAACAACATCAGCCCCAGAGGGAACCCTAAGAATTACTCTAAACAGCGGAAGATGGCCAGACGCGGTGACTCACACCTGTAATCCCAGCACTTTGGGAGGCCAAGGCGGGTGGTTCACCTGAGGTCGGGAGTTTGAGATCAGCCTCGCCAACATGGTGAAACCCCATCTCTACTAAAAATACAAAAATTAGCCAGGCATGGGAGCACATACCTGTAATCCCAGCTACTCGGGAGGCTGAGGCAGGAGAATGGCTTGAACCTGGGAGGCGGAGGTTGCAGTGAGCCAAGATCACGCCATTGCACTCCAGCCCGGGTGACAGACTGAGACTCCGTCTGAAAAAAAAAAAAAAGAGTGGTAGATTTGGCTGTGGACGGCCCATGGTAGGGATATTGGAGCAGCAGGCAAGGAAACGAATGGACCTCCAGCTCTGTTCTGTCGGGAGACAGACCTATGGAGAGCTGGAGCCGAGTCCCATGTCCTTCAGCAGATGTCTTGTCCCAAGGCAGCCAGCAGCTCCATGCTCATGCACCTGAGGAGGAAGCCGATGACCAGGCCTGCTCACTTCCTCCAAGATGAAAATCCCCCCTCACATTCAGGGGATGATGGTACGCCTTCGGGTAAACAAATGCACACAACTGCAAAGGAAATCTCTAGTAAGTACTGTAGTTCTTTATTTATAAATGGGATTGTCCACCAAGAATCGCAAGACATTTGAGGAAATTCAACAGCTTGAAAGAGAGAGACTAAAATGACTGAGGCCGGGCACAGTGGTTCACACCTACAATCCCAGCACTTTAAGAGGCCGAGGCGGGAGGATTGCTTGAGACCGGGAGTTTGAGACCAGCCTGGGCAACCTGGTAAAACAATGCACACAATGCATGGTGCATGAGAGGCCCTGTCTCTACAAACGGTGAGACCCTGTCTCTACAAAAATACAAAAAATTAGATGGGCATGGTGGTGCACACTTGGAGTCCCAGCTACTTGGGGAGCCGAGGTGGGAGGATCACCTGAGCCCATTGATATGGAGGCTGCAGTAAGCCATGATTGCACCACTGCACTCTAGCCTGAGCGACAGAGCAAGACCCTGTCTCAAAAAATTTAAAAAATAAAATAATTGAGTTAATATAAGAATGGCAGGATAATGCAGACAGGGCAGTGGTTCATTAAATTACTTTCTCTATTTTATGTCTACATGAAGTGGTTTTTGAGACTGAGCTCCGCTCTTGTCACCCAGGCTGGAGTACAATGGTGCGATCTCGGCTCACCACAACCTCTGCCTCCCGGGTTCAAACGATTCTCCTGCCTCAGCCTCCCAAGTAGCTGGGCCTACAGGCATACG	A	.	PASS	SVTYPE=DEL;END=24807440;SVLEN=-2904	GT:AD:DP	0/1:21,14:35
1	24819120	pbsv.INS.656	T	TTGTGTGTGTGTGTGTGTGTG	.	PASS	SVTYPE=INS;END=24819120;SVLEN=20	GT:AD:DP	0/1:14,16:30
1	24900443	pbsv.INS.657	C	CAAAAAAAAAAAAAAAAAAAAAAA	.	PASS	SVTYPE=INS;END=24900443;SVLEN=23	GT:AD:DP	0/1:14,19:33
1	24961328	pbsv.INS.658	G	GTCTGTAATCCCAGCACTTTGGGAGGCCAAGACGGGAATATCACTTGAGGTCAGGAGTTCAAGACCAGCCTGGCCAACATGGTGAAACCCCATCTCTAATAAAAATACAAAAATTAGCCTGGCATAATGCCGCATGCCTGTAATCCCAGCTTTGCTCGGGAGGCTGTGGCAGGAGAATTGCTTGAACCCGGGAGCCGGAGGTTGCAGTGAGCCGAGATCATGCCACTGCACTCCAGCCTGGGCAACAGAGTGAGACTCCATCTAAAAAAAAAAAGAAAAGAAAAAAAATGCAGCCAGGCACGGTGGCTTACA	.	PASS	SVTYPE=INS;END=24961328;SVLEN=311	GT:AD:DP	1/1:5,32:37
1	25035865	pbsv.INS.659	G	GATATATATATATATATATATAT	.	PASS	SVTYPE=INS;END=25035865;SVLEN=22	GT:AD:DP	1/1:0,31:31
1	25056845	pbsv.INS.660	A	AAGGGGAGGGGGGAGGAGGGGAGGAGGGGAGGGGGAGGGGGAAGGAGAGGAGGGGAGGGGGAAGGGGGGAGGAGGGGAGGGGGAGGGGGAAGGGGAGGAGGGGAGGGGGAAGGGGAGGAGGGGGAGGGGAGGAGGGGAGGGGGAAGGGGAGGAGGGGAGGGGGAAGGGGAGGAGGGGGAGGGGAGGAGGGGAGGGGGAAGGGGAGGAGGGGAGGGGGAAGGGGAGGGGGAGGGGAGGGGGAGGGGAGGGGGAGGGGAGGGGGAGGGGAGGGGGAGGGGAGGGGAGGGGGAG	.	PASS	SVTYPE=INS;END=25056845;SVLEN=290	GT:AD:DP	1/1:0,4:4
1	25103279	pbsv.DEL.661	TGTAGTCCCAGCTACTCGGGAG	T	.	PASS	SVTYPE=DEL;END=25103300;SVLEN=-21	GT:AD:DP	1/1:1,26:27
1	25126406	pbsv.DEL.662	GGGGGGGGGGTCAGCCCCCCCACCTGGCCAGCCGCCCCGTCTGGGAGGTGAGGGGCGCCTCTGCCCGGCCGCCCCTACTGGGAAGTGAGGAGCCCCTCTGCCCGGCCAGCCGCCCCGTCCGGGAGGGAGGTGGGGGGGTCAGCCCCCTGCCCGGCCAGCTGCCCCGTCTGGGAGGTGAGGGGCGCCTCTGCCCGGCCGCCCCTACTGGGAAGTGAGGAGCCCCTCTGCCCGGCCAGCCGCCCCGTCCGGGAGGGAGGTGGGGGGGGTCAGCCCCCCGCCCGGCCAGCCACCCCGTCC	G	.	PASS	SVTYPE=DEL;END=25126702;SVLEN=-296	GT:AD:DP	1/1:0,14:14
1	25158687	pbsv.DEL.663	TTTGATTTTTTATTTTTTTTATTTTTTATTTTTTTTTTCTTTTGAGCAGTAACGTTTTATTTTTTATTTTTTTATTTTTTATTTTTTTTATTTTTTATTTTTATTGATCATTCTTGGGTGTTTCTCGCAGAGGGGGATTTGGCAGGGTCATAGGACAATAGTGGAGGGAAGGTCAGCAGATAAACAAGTGAACAAAGGTCTCTGGTTTTCCTAGGCAGAGGACCCTGCTGCCTTCCGCAGTGTTTGTGTCCCTGGGTACTTAAGATTAGGGAGTGGTGATGACTCTTAACGAGCATGCTGCCTTCAAGCATCTGTTTAACAAAGCACATCTTGCACCGCCCTTAATCCATTTAACCCTGAGTGGACACAGCACATGTCTCAGAGAGCACAGGGTTGGGGATAAGGTCACAGATCAACAGGATCCCAAGGCAGAAGAATTTTTCTTAGTACAGAACAAAATGAAAAGTCTCCCATGTCTACTTCTATCCACACAGACCCAGCAACCATCCGATTTCTCAATTTTTTCCCCACCCTTCCCGCCTTTCTATTCCACAAAACCGCCATTGTCATCATGGCCCATCCCCAATGAGCCGCTGGGCACACCTCCCAGACGGGGTCGTGGCCGGGCAGAGGGGCTCCTCACTTCCCAGTAGGGGCGGCCCGGCAGAAGTGCCCCTCACCTCCCAGATGGGGCGGCTGGCCGGGCGGGGGGCTGACCCCCCCACCGCCCTCCCGGACGGGGCGGCTGGCCAGGCAGAGGGGCTCCTCACTTCCCAGTAGGGGCGGCCGGGCAGAGGCGCCCCTCACCTCCTGGATAGGGCGGCTGGCCGGGCGGGGGGCTGTTCCCCCCACCTCCCTCCCGGACGGGGCGGCTGGCCGGGCAGAGGGGTCCTCACTTCCCAGTAGGGGCGGCCGGGCAGAGGCGCCCCTCACCTCCCGGACGGGGCGGCTGGCCAGGCAGGGGGCTGATCCCCCCACCTCCCTCCCGGACGGGGCGGCTGGCCGGGCGGGGGGCTGACCCCCCCCACCTCCCTCCCGGACGGGGCGGCTGGCTGGGCAGAGGGGTCCTCACTTCCCAGTAGGGGCGGCCGGGCAGAGGCGCCCCTCACCTCCCGGACGGGGCGGCTGGCCAGGCAGGGGGCTGATCCCCCCACCTCCCTCCCGGACGGGGCGGCTGGCCGGGCAGGGGGCTGACCCCCCCACCTCCCTCCCGGACGGGGCGGCTGGCCGGGCAGGGGGCTGACCCCCCCTCCCCCCTCCCGGACGGGGCGGCTGGCCGGGCGGGGGGCTGACCCCCCCACCTCCCTCCCGGATGGGGCGGCTGGCCAGGCGGGGGGCTGACCCCCCCACCTCCCTCCTGGGCGGGGCGGCTGGCCGGGCAGAGGGGCTCCTCACTTCCCAGTAGGGGCGGCCGGGCAGAGGCGCCCCTCACCTCCCGGACGGGGCGGCTGGCCAGGCGGGGGGCTGACCCCCCACCTCCCTCCCGGACTGGGCGGCTGGCCGGGCGGGGGGTTGACCCCCCCACCTCCCTCCTGGACGGGGCGACTGGCCGGGCAGAGGGGCTCCTCACTTCCCAGTAGGGGCGGCCGGGCAGAGGAGCCCCTCACCTCCCGGCCGGGGCGGCTGGCCGACCCCCCCCCCCCCCCCCCGCCTCCCTCCCGGACGGGGCGGCTGGCCGGGCAGAGGGGCTCCTCACTTCCCAGTAGGGGCGGCCGGGCAGAGGAGCCCCTCACCTCCCGGACGGGGCGGCTGGCCGGGCAGGGGGCTGACCCCCCCCACCTCCCTCCCGGACGGGGTGGCTGCCGGGCGGAGACGCTCCTCACTTCCCAGACGGGGTGGTTGCCAGACGGAGGGGCTCCTCACTTCTCAGACGGGGCGGTTGCCAGGCAGAGGGTTTCCTCACTTCTCAGACGGAGCGGCCGGGCAGAGACACTCCTCACCTCCCAGACAGGGTTGCGGCCCAGCAGAGGCGCTCCTCACATCCCAGACAGGGCGGTGGGGCAGAGGTGCTCCCCACATCTCAGACGATGGGCGGCCGGGCAGAGACGCTCCTCACTTCCTAGATGGGATGGCGGCGGGGAAGAGGCGCTTCTCGCTTCCTAGATGGGATGGCGGCCGGGCAGAGACGCTCCTCACTTTCCACACTGGGCAGCCAGGCAGAGGGGCTCCTCACATCCCAGACGATGGGTGGCCAAGCAGAGACGCTCCTCACTTCCCAGACGGGGTGGCGGCCGGGCAGAGGCTGCAATCTCGGCTCTTTGGGAGGCCAAGGCAGGCGGCTGGGAGGTGGTTGTAGCGAGCCGAGATCACGCCACTGCACTCCAGCCTGGGCACCATTGAGCACTGAGTGAACGAGACTCCATCTGCAATCCCGGCACCTCGGGAGGCCGAGGCTGGCGGATCACTCGCGGTTAGGAGCTGGAGACCAGCCCGGCCAACACAGCGAAACCCCATCTCCACCAAAAAAAAACGAAAACCAGTCAGGCGTGGCGGCGCGCGCCTGCAATCGCAGGCACTCGGCAGGCTGAGGCAGGAGAATCAGGCAGGGAGGTTGCAGTGAGCCGAGATGGCAGCAGTACCGTCCAGCTTTGGCTCGGCATGAGAGGGAGAGGGAGACGGGAGAGGGAGAGGGAGACGGGAGAGGGAGAGGGAGACGGGAGAGGGAGAGGGAGACGGGAGAGGGAGACGGGAGAGGGAGAGGGAGACGGGAGAGGGAGACGGGAGAGGGAGAGGGAGAGGGAGACGGGAGAGGGAGAGGGAGACGGGAGAGGGAGACGGGAGAGGGAGAGGGAGACGGGAGAGGGCGAGCAGTAACGTTTTATA	T	.	PASS	SVTYPE=DEL;END=25161509;SVLEN=-2822	GT:AD:DP	0/1:14,4:18
1	25186244	pbsv.INS.DUP.664	C	<DUP>	.	PASS	SVTYPE=DUP;END=25186265;SVLEN=21	GT:AD:DP	1/1:0,35:35
1	25200107	pbsv.INS.DUP.665	A	<DUP>	.	PASS	SVTYPE=DUP;END=25200143;SVLEN=36	GT:AD:DP	0/1:14,12:26
1	25215281	pbsv.DEL.666	TATTTATTTATTTATTTTTTA	T	.	PASS	SVTYPE=DEL;END=25215301;SVLEN=-20	GT:AD:DP	1/1:0,33:33
1	25328555	pbsv.INS.667	A	AATATAATATATGTTATATACTATATTATAACATATATGTTATATACTATATTATAACATATATGTTATATACTATATTATAACATATATGTT	.	PASS	SVTYPE=INS;END=25328555;SVLEN=92	GT:AD:DP	0/1:11,20:31
1	25371466	pbsv.INS.668	A	AAGGAAGGGAGGGAGGAAGGAAGGAAGGAAAGGAGGGAAGGAGGGAGGAGGGAGGGGAGAGGGAGGGAGGGAAGGAGGGAGGGGGGAGGGAGGGAGGG	.	PASS	SVTYPE=INS;END=25371466;SVLEN=97	GT:AD:DP	1/1:0,24:24
1	25380756	pbsv.INS.669	T	TCTTCCTTCCTTCCTTCCTCTCTCCCTCCCTCCCTCCCTTACTTCCTCCCTCCCTCCCTCCCTCCCTTCCCTTTCCTCCCCTCCCCCTCTCCTTCCTTTTTTCCTTCCTCTCTCCCTCCCTTCCTCCCTCCCTTCCTCCCTCCCTTCCTCCCTCCCTTCCTCCCTCCCTTCCTCCCTCCCTTCCTCCCTCCCTTCCTCCCTCCCTTCCTCCTTTCCCTTTCCTCCCCTTCCCTCCCCCCTCCTCCTTTCTCCTTCCTTCCTTCCTCCATCCTTCCCTTCCTCTCTTCCCTTTCCTCCCCTCCTCTCCCCCTCTCCTCCCTTCTC	.	PASS	SVTYPE=INS;END=25380756;SVLEN=323	GT:AD:DP	1/1:1,26:27
1	25435363	pbsv.INS.670	A	AAAGATGGAAGGAAGGACGGAAGGAAGGATGGAAGGGCGGGAGGGAGGGAGAGAGGGAGGGAGAGAGGG	.	PASS	SVTYPE=INS;END=25435363;SVLEN=68	GT:AD:DP	1/1:1,35:36
1	25438323	pbsv.INS.671	T	TATTGATTTCTCTGGAGCAGTTCATTCATAAAGGCCA	.	PASS	SVTYPE=INS;END=25438323;SVLEN=36	GT:AD:DP	0/1:16,18:34
1	25473635	pbsv.DEL.672	TAATAAATAAATAAATAAATA	T	.	PASS	SVTYPE=DEL;END=25473655;SVLEN=-20	GT:AD:DP	1/1:2,29:31
1	25493428	pbsv.INS.DUP.673	G	<DUP>	.	PASS	SVTYPE=DUP;END=25493485;SVLEN=57	GT:AD:DP	0/1:17,14:31
1	25648165	pbsv.INS.674	T	TAAATAAAATAAAATAAAATA	.	PASS	SVTYPE=INS;END=25648165;SVLEN=20	GT:AD:DP	1/1:0,39:39
1	25732086	pbsv.INS.675	A	AATGAGCTATGATTGTACCACTGGGAAGTGACAAAGGGCACCCTGGGGGATTTCAAATGGTGGTGGCCCTGGTTTGGTGTTGCTGCCAGGTGAGTCCTTAAGCTATAGCA	.	PASS	SVTYPE=INS;END=25732086;SVLEN=109	GT:AD:DP	1/1:0,27:27
1	25732722	pbsv.DEL.676	GGGCGTGCGTGCGTGCGTGCGTGTGTG	G	.	PASS	SVTYPE=DEL;END=25732748;SVLEN=-26	GT:AD:DP	1/1:1,28:29
1	25789287	pbsv.INS.677	G	GTCTTTTACAAGCTGGCGGGTCTTTTACAAGGGCGGGTCTTTTAC	.	PASS	SVTYPE=INS;END=25789287;SVLEN=44	GT:AD:DP	1/1:0,30:30
1	25807421	pbsv.DEL.678	ATATATATATATATATATATA	A	.	PASS	SVTYPE=DEL;END=25807441;SVLEN=-20	GT:AD:DP	1/1:0,32:32
1	25855990	pbsv.INS.679	A	ATGTTTGTATTGTGTGTATGAGGGTTGTGTGCTGTGTGTTGTGTATATATTGTATGTGTTATGTGTATGTATGTCGTATGAGTGTATTCTGTATATGTGTTTTGTGTGGTCTATTATGTATGTGGCATGTGTTGTGTATGTGTGTTGTGTGTGATGTGTTGTATGTGTGTTGTGCATATATGTTGTTTCTGTGTATGTATGTTATGTGTATGTGTATGTTGTGTTGTATGTATGGGTTGTGCCTATGTGCTGTGTTGTGTGCTGCATGCATGTTTGTGTGGTGTGTGTATTTAGGTTGTGTGCTATTTATGTGTCTATATTGTATGTGTTGTATGTGTGTTGTATGTATGTGTAGTGTATGTGTGTTGTGTGTGATGTGTATATGTGGTGTGTGTATGTCTGTTATGTGTATGTATGAGTGTATGTGTGTTGTGTGTGTTGTGTATATGTGTTGTGTGTGTTGTGTATGTGTGTTGTGAGTTGTGTATATGTGGTGTGAGTTGTGTTGTGTCATGTATGTGTGCATTGTGTATAGGTGTTGCATGTGTGTTGTGTTGTGTGTATGTGTTGTGTTGTGTATATGTGGTATGTGAATGTGTATGTTGTATGTTGTGTTGTATGTATATGTGTTATGTATATGTGATGTGTGTGTTGTGTATATGCTGGGTGTGTGTGTACATGTGTGTATGTGTGTTGTATGTATGTGTGTATGCATGTGTGTTGCGTATATGTGGTATGTGTGCATGTGTGTTGTCATGTGTATGTGTGTTGTGTATATGTGTGTGTTGTGTATATGTGTTGTGTGTATGTGTATCATGTTGTGTGTATGTGTTATGTTGTGTATATGTGGTGTGTGAATGTGTGTTGTGTGTATGTGTATGTTGTCTGTTTTGTGTGTGTATACGTGGTGTGTGTGTGTTGTGTTGTGTATATGTGTTGTGTGTGTTGCGTGTATGTGTTGTG	.	PASS	SVTYPE=INS;END=25855990;SVLEN=962	GT:AD:DP	1/1:0,25:25
1	26077750	pbsv.INS.DUP.680	T	<DUP>	.	PASS	SVTYPE=DUP;END=26077806;SVLEN=56	GT:AD:DP	0/1:13,16:29
1	26094758	pbsv.INS.681	A	ATCCACACTCCCCTCACACACACCCCACACACATTATATACACTCTCCCTACACACACTCTCCTCACACACACAGACCCACACACCCACACTCCCC	.	PASS	SVTYPE=INS;END=26094758;SVLEN=95	GT:AD:DP	1/1:0,28:28
1	26134788	pbsv.DEL.682	CGCCTGGGTGGGCTGTGCCTGGGTGGGCTGTGCCTGGGTGGGCTGT	C	.	PASS	SVTYPE=DEL;END=26134833;SVLEN=-45	GT:AD:DP	1/1:1,32:33
1	26340118	pbsv.INS.DUP.683	A	<DUP>	.	PASS	SVTYPE=DUP;END=26340136;SVLEN=18	GT:AD:DP	0/1:15,18:33
1	26489812	pbsv.DEL.684	CTCTTCCTTCTCTTTTTTTTTTTTTTTTTTTTTTTTTTTTTTGAGACGGAGTCTCGCTCTGTCGCCCAGGCTGGAGTGCAGTGGCGGGATCTCGGCTCACTGCAAGCTCCGCCTCCCGGGTTCACGCCATTCTCCTGCCTCAGCCTCCCAAGTAGCTGGGACTACAGGCGCCCGCCACTACGCCCGGCTAATTTTTTGTATTTTTAGTAGAGACGGGGTTTCACCGTTTTAGCCGGGATGGTCTCGATCTCCTGACCTCGTGATCCGCCCGCCTCGGCCTCCCAAAGTGCTGGGATTACAGGCGTGAGCCACCGCGCCCGGCCCCCT	C	.	PASS	SVTYPE=DEL;END=26490138;SVLEN=-326;SVANN=ALU	GT:AD:DP	0/1:13,21:34
1	26532972	pbsv.INS.685	A	AAAAGAAAGAAAGAAAGAAAGAAAGAAAGAAAGAAAGAAAGAAAGAAAGAAAGAAAGAAAG	.	PASS	SVTYPE=INS;END=26532972;SVLEN=60	GT:AD:DP	0/1:20,10:30
1	26534268	pbsv.INS.DUP.686	A	<DUP>	.	PASS	SVTYPE=DUP;END=26534295;SVLEN=27	GT:AD:DP	0/1:8,21:29
1	26535382	pbsv.DEL.687	ATATATGTATATATAATATATATT	A	.	PASS	SVTYPE=DEL;END=26535405;SVLEN=-23	GT:AD:DP	0/1:18,7:25
1	26608827	pbsv.DEL.688	GGGCCGGGACCGGGACCGGGACTGG	G	.	PASS	SVTYPE=DEL;END=26608851;SVLEN=-24	GT:AD:DP	1/1:0,29:29
1	26644035	pbsv.DEL.689	ACAAACTCATTTACGGAATATC	A	.	PASS	SVTYPE=DEL;END=26644056;SVLEN=-21	GT:AD:DP	0/1:10,11:21
1	26671520	pbsv.DEL.690	GGGAAATGAGGCATCAGGAGCACCGGGGCCCTTCACGACCTCTTTCCAGGT	G	.	PASS	SVTYPE=DEL;END=26671570;SVLEN=-50	GT:AD:DP	0/1:25,15:40
1	26726310	pbsv.INS.691	A	ATGTATATATATGTTTATATATGTATATATAATTATATATGTATTATAATGTATTATATAATTGTATAATATAATATATAATAATATAATATATAATTATTTATTATAATATATAATTATATAATATATAATTATATTATTATAATATATAATTATATATAATTATATATATAATTAATTATAATTAATTATATTTATATATTATATATAATTATATGTAAATATAATTATATATATTATATATAATATATAATAAATATAATTATATATATAATATATATTATATATATATTATATATATTATATATATTATATATTATATAATATATAATATACATAATTTATATATAGTATATTATATAATATATAATATATAATATATATAATATATATAATTATAATATATAATTATATATAATAAAATTAT	.	PASS	SVTYPE=INS;END=26726310;SVLEN=426	GT:AD:DP	1/1:1,22:23
1	26814997	pbsv.DEL.692	TATATATAATATATATAATATATGTATTATATATAACATATATATA	T	.	PASS	SVTYPE=DEL;END=26815042;SVLEN=-45	GT:AD:DP	0/1:15,21:36
1	26838793	pbsv.DEL.693	GTCTCTCTCTCTCTCTCTCTC	G	.	PASS	SVTYPE=DEL;END=26838813;SVLEN=-20	GT:AD:DP	0/1:15,15:30
1	26838865	pbsv.INS.694	A	AACACACACACACACACACACAAACACAC	.	PASS	SVTYPE=INS;END=26838865;SVLEN=28	GT:AD:DP	0/1:15,15:30
1	26965473	pbsv.DEL.695	GAGGCCAAGGTGGGAGAATCTCCTGAGCCC	G	.	PASS	SVTYPE=DEL;END=26965502;SVLEN=-29	GT:AD:DP	0/1:15,14:29
1	26965809	pbsv.INS.696	T	TTGAAATATCTCTTTTTTTTTTTTTTTGAGACGGAGTTTCTCTGTCGCCCAGGTTGGAGTGCAGTGGCGCGATCTCGGCTCTCTGCAGGCTCCGCCCCCCGGGGTTCACGCCATTCTCCTGCCTCAGCCTCTGGAGTAGCTGGGACTACAGGCGCCCACCACCTCGCCCGGCTGATTTTTTGTATTTTTAGTAGAGACGGGGTTTCACCGTGTTAGCCAGGATGGTCTCGATCTCCTGACCTCGTGATCCACCCGCCTCGGCCTCCCAAAGTGCTGGGATTACAGGCGTGAGCCACTGCGCCCGGCCT	.	PASS	SVTYPE=INS;END=26965809;SVLEN=307	GT:AD:DP	0/1:13,14:27
1	26975091	pbsv.DEL.697	CACACACACACACACAAATTT	C	.	PASS	SVTYPE=DEL;END=26975111;SVLEN=-20	GT:AD:DP	0/1:19,13:32
1	26975246	pbsv.DEL.698	ATTTCGAGGCCGGGCGCAGTGGCTCACGCCTGTAATCCCAGCACTTTGGGAGGCCGAGGCGGGTGGATCACGAGGTCAGGAGATCGAGACCATCCTGGCTAACACGGTGAAACCCCGTCTCTACTAAAAATACAAAAAATCAGCCGGGCGAGGTGGTGGGCGCCTGTAGTCCCAGCTACTCCAGAGGCTGAGGCAGGAGAATGGCGTGAACCCCGGGGGGCGGAGCCTGCAGAGAGCCGAGATCGCGCCACTGCACTCCAACCTGGGCGACAGAGAAACTCCGTCTCAAAAAAAAAAAAAAAGAGATA	A	.	PASS	SVTYPE=DEL;END=26975553;SVLEN=-307	GT:AD:DP	0/1:20,12:32
1	27126752	pbsv.INS.DUP.699	A	<DUP>	.	PASS	SVTYPE=DUP;END=27126788;SVLEN=36	GT:AD:DP	0/1:18,9:27
1	27145127	pbsv.INS.700	A	AGGGAGGGAGGTGGGGGGGTCGGCCCCCCGCCCGGCCAGCCGCCCCGTCCGGGAGGGAGGTGGGGGGGTCGGCCCCCCGCCCGGCCAGCCGCCCCGTCC	.	PASS	SVTYPE=INS;END=27145127;SVLEN=98	GT:AD:DP	1/1:2,18:20
1	27356977	pbsv.INS.701	G	GGCTAATTTTGTATATTTAGTAGAGATGGGGTTTCACCATGTTGGGCAGGCTGGTCTCGAACTCCTGACCTCAAGTGATCTACCTGTCTCAGCCTCCCAAAGTGCTGGGATTACAGGCATGAGCCACCATGCCTGGCCTTATACACTACTAATTTTGAAGAAAAAAAAAATCAATGTCCTAACTGAAAGTAAGAAAATAAAAGTAAAATAAGGCCAGGAGCGGTGGCTCATGCCTGTAATCCCAGCACTTTGGGAGGCCGAGGCAGGCAGATCACAAGGTCAGGAGTTTGAGACCAGCCTAACCAACATGGTGAAACCCCGTCTCTACTAAAAATACAAAAATTAGCTGGGCCTGGTGGTGCGTGCCTGTAATCCCAGCTACTCTGGAGGCTGAAGCAGGAGAATCGCTTGAATCTGGGAGATGGAGGTTGCAGTGAGCCGAGATTGTGCCACTGCACTCCAGCCTGGGTGACAGACTGAGACTCCGTCTCAAAAAAAAAAAAAAAAAAGAAAAGAGAAGAAAAAGAATCTATAATGTCTCTCTCTTTTTTTATTTTTTATTTTACTTTATTTTTTTGAGATGGAGTCTCGCTCTGTCGCCCAGGCTGGAGTGCAGTGGCACGATCTCGGCTCACTGCAACCTCCACCTCCAGGGCTCAAGCGATTCTCCTGCTTCAGCCTCCAGAGTAGCTGGGATTACAGGCACGCACCACCACACCCA	.	PASS	SVTYPE=INS;END=27356977;SVLEN=720	GT:AD:DP	1/1:2,36:38
1	27399368	pbsv.INS.DUP.702	A	<DUP>	.	PASS	SVTYPE=DUP;END=27399390;SVLEN=22	GT:AD:DP	0/1:16,8:24
1	27407579	pbsv.INS.DUP.703	T	<DUP>	.	PASS	SVTYPE=DUP;END=27407599;SVLEN=20	GT:AD:DP	1/1:0,29:29
1	27412986	pbsv.INS.704	C	CCATACACCACACAACCCACACACCACACCACCACACACACACACCACACACACCATTTCACCACACAACCCACACACCACACCACCACACACACACACCACACACACCAAACCACACCCACATCACACACCCCACACACACACCACACATATGCCACACCACACACACACGCCACACCACACACATGCCACACCTCACACCTCCCCACACAAATCACACACACCACACACCACACACACACCCCACATGACACACACACTACACACACCACACACACCACACTCCACACACACCATTTCACCACACAACCCACACACCACACCACCACACACACACCACACACACCCTAGACACCACACAAACCACACACACCACACCCACACCACACACCCCACACCACACCCCACATACCACCATACACACCACACATACCACCATACACACCAAACACCACAGACACCACACATACACCACACAGACCCCACTCACCACACACACCACATACACGACACATACTACACACCCCACATACCACAAACACCACACAAGCAACAAACCATACACACCATGCACACACCACACACGACACATACTACACACCCCGCATACCACAAACACCACACAAGCAACACACAAACCATACACACCATGCACACACCACACATGACACACATGCCCCACACACAGCATATACACCACACACAACACACACACACCGCACAAACACACACCCCACTACACACCCTACACACACACCATGCACACCATACACACCACACACCACACACACCACACATATCACACACCCCCACGCACCACACCACACAGCACACACACACCATACACACACAACACACCACACACATACAACATACACACCACACCACACACACCACACGCCCCCACATGCCACACCACATACACATCATACACACCAAACACCACACACGCAGTACACACCACACACCATACAGCCCACACCACACACACAACACACAAACCACACACACACCATATACACCAAACACCACACACACAACACATGCAACACACACACTATATACACCACCATGCACAAATCACACACCACACACCCCACATACCACACACACCACATACACCACACACTACACACACACAACCACATGCCACACACACACTCCCCCGACA	.	PASS	SVTYPE=INS;END=27412986;SVLEN=1170	GT:AD:DP	1/1:3,26:29
1	27433711	pbsv.INS.705	T	TACACACACCCCCACACACCCACCCAGCCCCTCCACACACACACCCACACCCACACACCCAGCCCCTCCACACACACACACCCAGCCCCTACACACACCCACACACCCAGCCCCTCCACACACACACCCACCCCCTACACACACACCCACACACCCAGCCCCTACACACACACACACACACCCAGCCCCTACACACACCCACACACCCAGCCCCTACACACACACACACCCCCAGCCCCCCACACACACCCACACACCCAGCCCCTACACACACACACACACCCAGCCCCTACACACACACCCACACACCCAGCCCCTATACACACACACCCAGCCCCTCCACACACACCCACACACACACCCAGCCCCTACAACACACCCCCACACCCCCACACACACCCAGCCCCTCCACACACACCCACACACCCAGCCCCTCCACACACACATATCCAGCCCCTCCACACACACACCCAGCCTCTCCACACACACACCCAGCCCCTACACACCCAGCCTCTACACACACACACACCCAGCCCCTCCACACACACACACACATCCAGCCCCATCCACACGCACACACACCCAGACCCTCCACACACACACACACCCAGCCCCATCCACACACATACCCAGCCCCTACACACACACCCAGCTCCTCCACACACACACACCCAGCCCCTCCAGACACCATCCAGCCCCTCCACACACACAAAGCACCTCCTCCACCCCACACACAGGCCCTCCACATACACACACCCAGCCCTTCCACACACACCCAGCCCCTCCACACACACACACACCCATCTCCACACATACACACACAGCCCCTCCACACACAAACCCATCTCCATACACACACACACACCCAGCCCCTCCCACTCCCAGCCCCTCCACACATACACACACAGCCCCTCCACACACAAACCCATCTCCATACACACACACACACCCAGCCCCTCCCACTCCCAGCCCCTCCACACACACACACCCAGCCCCTCCCACTCCCAGCCCCTCCACACACACACACCCAGCCCCTCCCACTCCCAGCCCCTCCACACACACACACCCAGCCCCTTCACACACACACCCAGCCCCTACACACACACATTCAGCCCCTACACACATACACACACACAAAGCCCCTTCACACAATACACTACACACACACCCAGCACCTCC	.	PASS	SVTYPE=INS;END=27433711;SVLEN=1178	GT:AD:DP	0/1:7,16:23
1	27804112	pbsv.DEL.706	TTAAAAATAAATAAATCGGCCGGGCGCGGTGGCTCACGCCTGTAATCCCAGCACTTTGGGAGGCCGAGGCGGGCGGATCACGAGGTCAGGAGATCGAGACCATCCCGGCTAAAACGGTGAAACCCCGTCTCTACTAAAAATACAAAAAATTAGCCGGGCGTAGTGGCGGGCGCCTGTAGTCCCAGCTACTTGGGAGGCTGAGGCAGGAGAATGGCGTGAACCCGGGAGGCGGAGCTTGCAGTGAGCCGAGATCCCGCCACTGCACTCCAGCCTGGGCTACAGAGCGAGACTCCGTCTCAAAAAAAAAAAATAAATAAATAAAAAAAAAAA	T	.	PASS	SVTYPE=DEL;END=27804441;SVLEN=-329;SVANN=ALU	GT:AD:DP	0/1:20,12:32
1	27814092	pbsv.INS.DUP.707	T	<DUP>	.	PASS	SVTYPE=DUP;END=27814142;SVLEN=50	GT:AD:DP	0/1:12,14:26
1	27853530	pbsv.INS.DUP.708	T	<DUP>	.	PASS	SVTYPE=DUP;END=27853554;SVLEN=24	GT:AD:DP	0/1:15,22:37
1	27935360	pbsv.DEL.709	TGTGTGTGTGTGTGTGTGTGTGTGTGTGTGTGTGTCTTCGATACTGTACCTGGGGTGTGTGTGTGTGTGTGTGTGTGTGTCTTCAATACTGTACCTGGGGTATGTGTGTGTGTGTGTGTCTTCGATACTGTACCTGGG	T	.	PASS	SVTYPE=DEL;END=27935497;SVLEN=-137	GT:AD:DP	1/1:0,36:36
1	27995497	pbsv.DEL.710	TCCTTACCTGCATCCTTACCCGCATCCTTACCCGCAC	T	.	PASS	SVTYPE=DEL;END=27995533;SVLEN=-36	GT:AD:DP	1/1:1,30:31
1	28118738	pbsv.INS.711	T	TATACATATATATGTATCTATATATATGTAG	.	PASS	SVTYPE=INS;END=28118738;SVLEN=30	GT:AD:DP	0/1:15,11:26
1	28179917	pbsv.DEL.712	ATCCGGGAGGGAGGTGGGGGGGTCAGCCCCCCCGCCCGGCCAGCCGCCCTGTCCGGGAGGGAGGTGGGGGGGTCAGCCCTCCGCCCGGCCAGCCGCCCCGTCTGGGAGTTGAGGGGCGCCTCTGCCCGGCCGCCCCTACTGGGAAGTGAGGAGCCCCTCTGCCCGGCCAGCCGCCCCGTCCGGGAGGGAGGTGGGGGGGTCGGCCCCCCGCCCGGCCAGCCGCCCCATCCGGGAGGGAGGTGGGGGGGTCAGCCCCCCGCCCGGCCAGCTGCCCTGTCCAGGAGGGAGGTGGGGGTGTCAGCCCCACGCCCGGCCAGCCGCCTCGTCCGGGAGGGAGGTGGGGGGGTCAGCCCCACGCCCGGCCAGCCGCCTCGTCCGGGAGGGAGGTGGGGGGGTCAGCCCCCCCGCCCGGCCAGCCGCCCTGTCCGGGAGGGAGGTGGGGGGGTCAGCCCCACGCCCGGCCAGCCGCCTCGTCCGGGAGGGAGGTGGGGGGGTCAGCCCCCCCGCCCGGCCAGCCGCCTCGTCCGGGAGGGAGGTGGGGGGGTCAGCCCCACGCCCGGCCAGCCGCCTCGTCCGGGAGGGAGGTGGGGGGGTCAGCCCCCCCGCCCGGCCAGCCGCCCTGTCCGGGAGGGAGGTGGGGGGGTCAGCCCTCCGCCCGGCCAGCCGCCCCGTCTGGGAGTTGAGGGGCGCCTCTGCCCGGCCGCCCCTACTGGGAAGTGAGGAGCCCCTCTGCCCGGCCAGC	A	.	PASS	IMPRECISE;SVTYPE=DEL;END=28180658;SVLEN=-741	GT:AD:DP	1/1:2,16:18
1	28204971	pbsv.INS.713	C	CAGGCGTGAGCCACCATGTCCGGCCCCAATGATGGTTTTTAATATGGAAGTGATGTATTTTATATTTCGAGTTTTTTTTCTTTTGAAATAATTTGAAACTTACAGAACTAGAATTTGCTAAAACTCCTGTACATCCTTTATCCAGATTCATTAAATTTTTTTTTTTTTTTTTGAGACAGTCTTGCTGTGTCACCTAGGCTGGAGTGCAGTGGTACAATCACGGCTCACTAAAACCTGTGCCTCCCTGGCTCAAGTGATCCTCCCACCTCAGCTTCCTGAGTAGCTGGGATTTCAGGTGTGGGCCACCACACTCAGCCAATTTTTTATTTTTATTTTTTTTGAGACAGAGTCTTGCTCTGTTGCCCAGGCTGGATTGCAGTGGCATGATCTCAGTTCACTGCAACCTCCGTCTCCTGGGCTCAAGCAATCCTCCTGCCTCAGCCTCCCAAGTAGCTGGGACTACAGGCCTGTGCCACCATGCCCAGCTAATGTTGTTGTTGTTTGTGTTTTTTTTTTTTTTTTTTTTTTTTTTTTTTTTTTGAGACAGAGTCTCGCTCTGTCACCCAGGCTGGAGTGCAGTGGAGCGATCTTGGCCCACTGCAACCTCCACCTTCTGGGTTCAAGCAATTCTCCTGCCTCAGCCTCCCAAGTAGCTGGGATTACAGGCATGCACCACCACACCCGGCTAATTTTTTTGTATTTTTAGAGACGGGGTTTCACCATATTGGCCAGGATGGTCTCGATCTCCTGACCTTGTGATCCACCCGCCTCGGCCTCCCAAAGTGCTGGGATTACAGACATGAGCCACCACGCCTGGCCTGTAATCCCAGCACTTTAGGAGGCCGAGGCGGGTGGATCACAAGGTCAGGAGTTCGAGACCAGCCTGGCTAACATGGTGAAACCTTGTCTCTACTAAAAATGCAAAAAATTGGCCGGGTGTGGTGGCAGGCACCTGTAGTCCCAGCTGCTCAGGAGGCTGAGGCAGGAGAATGGCGTGAACCCGGGAGGTGGAGCTTGCAGTGAGCCAAGATTGCGCCACCGCACTCCAGCCTGGGCAACAGACACATCGTCTCAAAAAAAAAAAAAAAAAAAAGAAGTGTTGGGATTACAGGCGTGAGCCACCATGCCTGGCATTTTTTTGTATTTTTGGTAGAGACAGAGTTTCACCATATTGCCTAGTGTGGTCTCCAACTCCTGAGCTCAAGCGATCCGCCCGCCTCGGCCTCCCAAGTGCTGGGATTACTGGTGTGAGCCAACGTGTCTGGCCAATTTTTAAATTTTTTGTAGAGATGAGGTCTCATTATATTGCCCAAGCTGCTCTGGAACTCCTGGGTTCAAGCAATTCTCCTGCCTCAGCCTCCCATCCCAAAGTGTTGGGATTAT	.	PASS	SVTYPE=INS;END=28204971;SVLEN=1382;SVANN=ALU	GT:AD:DP	1/1:1,7:8
1	28243480	pbsv.INS.DUP.714	T	<DUP>	.	PASS	SVTYPE=DUP;END=28243506;SVLEN=26	GT:AD:DP	0/1:12,13:25
1	28247799	pbsv.DEL.715	TGAAATCAAGGCCGGGCGCGGTGGCTCACGCCTGTAATCCCAGCACTTTGGGAGGCCGAGGCGGGTGGATCATGAGGTCAGGAGATCGAGACCATCCTGGCTAACAAGGTGAAACCCCGTCTCTACTAAAAATACAAAAAATTAGCCGGGCGCGGTGGCGGGCGCCTGTAGTCCCAGCTACTCGGGAGGCTGAGGCAGGAGAATGGCGTGAACCCGGGAAGCGGAGCTTGCAGTGAGCCGAGATTGCGCCACTGCAGTCCGCAGTCCGGCCTGGGCGACAGAGCGAGACTCCGTCTCAAAAAAAAAAAAA	T	.	PASS	SVTYPE=DEL;END=28248108;SVLEN=-309	GT:AD:DP	1/1:1,20:21
1	28260296	pbsv.INS.716	A	AAAAAAAACAAAAAAAAAAAC	.	PASS	SVTYPE=INS;END=28260296;SVLEN=20	GT:AD:DP	1/1:0,31:31
1	28399614	pbsv.INS.717	T	TTCTATATATATATATATATATATATATATA	.	PASS	SVTYPE=INS;END=28399614;SVLEN=30	GT:AD:DP	1/1:0,31:31
1	28411090	pbsv.DEL.718	ATATATATATATATATATTTTTTTTTT	A	.	PASS	SVTYPE=DEL;END=28411116;SVLEN=-26	GT:AD:DP	0/1:15,15:30
1	28573642	pbsv.INS.719	A	AAAAGAAAGAAAGAAAGAAAGAAAGAAAGAAAGAAAGAAAGAAAGAAAGAAAGAGAAAGAAAGAGAAAGAAAGAAAGAAAGAAAGAAAGAAAGAAAGAAAGAAAGAAAGAAAGAAAGAAAGAAAGAAAGAAAGAAAGAAAGAAAG	.	PASS	SVTYPE=INS;END=28573642;SVLEN=144	GT:AD:DP	0/1:19,10:29
1	28736600	pbsv.INS.DUP.720	C	<DUP>	.	PASS	SVTYPE=DUP;END=28736723;SVLEN=123	GT:AD:DP	0/1:11,14:25
1	29023674	pbsv.DEL.721	CATATATATATATATATATATATAT	C	.	PASS	SVTYPE=DEL;END=29023698;SVLEN=-24	GT:AD:DP	0/1:17,16:33
1	29200283	pbsv.DEL.722	GCTCTCTCTCTCTCTCTCTCTCTCTCT	G	.	PASS	SVTYPE=DEL;END=29200309;SVLEN=-26	GT:AD:DP	0/1:12,10:22
1	29248450	pbsv.INS.723	T	TTTATATATATATATATATATA	.	PASS	SVTYPE=INS;END=29248450;SVLEN=21	GT:AD:DP	0/1:22,11:33
1	29261951	pbsv.INS.DUP.724	A	<DUP>	.	PASS	SVTYPE=DUP;END=29261979;SVLEN=28	GT:AD:DP	1/1:0,26:26
1	29316808	pbsv.INS.725	T	TTTCCTTCCTTCCTTCCTTCCTTCC	.	PASS	SVTYPE=INS;END=29316808;SVLEN=24	GT:AD:DP	0/1:14,8:22
1	29321461	pbsv.INS.726	C	CACACCCAGCCTTATTTCTTTTTTTTTTTTTTTTTTTTTTTTTTTTTGAGACGGAGTCTCGCTCTGTCGCCCAGGCTGGAGTGCAGTGGCGAGATCTCGGCTCACTGCAAGCTCCGCCTCCCGGGTTCACGCCATTCTCCTGCCTCAGCCTCCCAAGTAGCTGGGACTACAGGCGCCCGCCACTACGCCCGGCTAATTTTTTGTATTTTTAGTAGAGACGGGGTTTCACCGTTTTAGCCGGGATGGTCTCGATCTCCTGACCTCGTGATCCGCCCGCCTCGGCCTCCCAAAGTGCTGGGATTACAGGCGTGAGCCACCGCGCCCGG	.	PASS	SVTYPE=INS;END=29321461;SVLEN=325;SVANN=ALU	GT:AD:DP	0/1:13,13:26
1	29382164	pbsv.INS.727	T	TAGAAAATAACTATGGGCCGGGCGCGGTGGCTCACGCCTGTAATCCCAGCACTTTGGGAGGCCGAGGCGGGCGGATCACGAGGTCAGGAGATCGAGACCATCCTGGCTAAAACGGTGAAACCCCGTCTCTACTAAAAATGCAAAAAATTAGCCGGGCGTAGTGGCGGGCGCCTGTAGTCCCAGCTACTTGGGAGGCTGAGGCAGGAGAATGGCGTGAACCCGGGAGGCGGAGCTTGCAGTGAGCCGAGATCCCGCCACTGCACTCCAGCCTGGGCGACAGAGCGAGACTCCGTCTCAAAAAAAAAAAAAAAAAAAAAAAAAAAAAAAAAAAAA	.	PASS	SVTYPE=INS;END=29382164;SVLEN=332;SVANN=ALU	GT:AD:DP	0/1:13,14:27
1	29426825	pbsv.INS.728	C	CAAAAAAATTAGCTGGGGCCGGGCGCGGTGGCTCACGCCTGTAATCCCAGCACTTTGGGAGGCCGAGACGGGCGGATCACGAGGTCAGGAGATCGAGACCATCCTGGCTAACACGGTGAAACCCCGTCTCTACTAAAAATACAAAAAAAATTAGCCGGGCATGGTGGCGCGCGCCTGTAGTCCCAGCTACACGGGAGGCTGAGGCAGGAGAATGGCGTGAACCCGGGAGGCGGAGCTTGCAGTGAGTCGAGATCGCGCCACTGCACTCCAGCCTGGGCGACAGAGCGAAACTCCGTCTCAAAAAAAAAAAAAAAAAAAAAAAAAAAAAA	.	PASS	SVTYPE=INS;END=29426825;SVLEN=328;SVANN=ALU	GT:AD:DP	0/1:20,17:37
1	29691890	pbsv.INS.DUP.729	T	<DUP>	.	PASS	SVTYPE=DUP;END=29691919;SVLEN=29	GT:AD:DP	0/1:20,15:35
1	29739770	pbsv.DEL.730	GGCGCTCCTTGGGCAAATTTCCCTGCAAAC	G	.	PASS	SVTYPE=DEL;END=29739799;SVLEN=-29	GT:AD:DP	0/1:21,11:32
1	29780305	pbsv.INS.DUP.731	T	<DUP>	.	PASS	SVTYPE=DUP;END=29780336;SVLEN=31	GT:AD:DP	0/1:22,14:36
1	29845252	pbsv.INS.732	C	CTCCTCCTTCTCCTCCTCCTCCTCCTCCTTCTCCTCCTTCTCCTTCTTCTCCT	.	PASS	SVTYPE=INS;END=29845252;SVLEN=52	GT:AD:DP	1/1:0,37:37
1	30160588	pbsv.INS.733	T	TAGGCATAATCCTTGCCCAAGTCCCTGACCACTTCCTA	.	PASS	SVTYPE=INS;END=30160588;SVLEN=37	GT:AD:DP	0/1:24,19:43
1	30180308	pbsv.INS.DUP.734	G	<DUP>	.	PASS	SVTYPE=DUP;END=30180348;SVLEN=40	GT:AD:DP	0/1:10,6:16
1	30196711	pbsv.INS.735	T	TCACCATTACCACCACCACCACCACCACCAATACTGCTACCATGACTGTCACCACCAACACCATCACCACCATCAAGAGCACTGCCACTGTCACCACCACCACCATCACCATCATCACTACCACCACCAACACCATCACCACGACAACCATCACCATCATCACCACCACCACCAACACCATCACCACCATCACCACCACCACCAACATCACCACCACCACCACCATCACCACTACCAGCATCACCAAAATCACCATTACTACCACCACCACCACCACCACCAATACCGCTACCATGACTGTCACCACCAACACCATCACCACCATCAAGAGCACTGCCACTGTCACCACCACCACCATCACCATCACCACTACCACCAA	.	PASS	SVTYPE=INS;END=30196711;SVLEN=378	GT:AD:DP	0/1:7,24:31
1	30200122	pbsv.DEL.736	GAGTGGAGGGAAGGGTGGGCTGGGGGAGGGGTGGAGGGAAGGGTGGGCTGGGGGAGGGGTGGAGTGTCGGGTGGGCTGGGGGAGGAGTGGAGGGAAGGGTGGGCTGGGGGAGGAGTGGAGGGAAGGGTGGGCTGGGGGAGGGGTGGAGGGAAGGGTGGGCTGAGGGAGGGGTGGAGTGTCGGGTGGGCTGGGGGAGGAGTGGAGGGAAGGGTGGGCTGGGGGAGG	G	.	PASS	SVTYPE=DEL;END=30200346;SVLEN=-224	GT:AD:DP	0/1:20,8:28
1	30200425	pbsv.INS.737	G	GAGGAGTGGAGGGAAGGGTGGGCTGGGGGAGGGGTGGAGGGAAGGGTGGGCTGGGGGAGGAGTGGAGGGAAGGGTGGGCTGGGAGAGGAGTGGAGGGAAGGGTGGGCTGGGGGAGGAGTGGAGGGAAGGGTGGGCTGGGGGAGGAGTGGAGGGAAGGGTGGGCTGGGGGAGGGGTGGAGGGAAGGGTGGGCTGGGGGAGGAGTGGAGGGAAGGGTGGGCTGGGAGAGGGGTGGAGTGTCAGGTGGGCTGGGGGAGGAGTGGAGGGAAGGGTGGGCTGGGAGAGGGGTGGAGTGTCGGGTGGGCTGGGGGAGGAGTGGAGGGAAGGGTGGGCTGAGGGAGGAGTGGAGGGAAGGGTGGGCTGGGGGAGGAGTGGAGGGAAGGGTGGGCTGGGGGAGGAGTGGAGGGAAGGGTGGGCTGGGGGAGGGGTGGAGGGAAGGGTGGGCTGGGGGAGGAGTGGAGGGAAGGGTGGGCTGGGAGAGGGGTGGAGTGTCAGGTGGGCTGGGGGAGGAGTGGAGGGAAGGGTGGGCTGGGAGAGGGGTGGAGTGTCGGGTGGGCTGGGGGAGGAGTGGAGGGAAGGGTGGGCTGGGAGAGGGGTGGAGTGTCGGGTGGGCTGGGGGAGGAGTGGAGGGAAGGGTGGGCTGAGGGAGGAGTGGAGGGAAGGGTGGGCTGGGGGAGGAGTGGAGGGAAGGGTGGGCTGGGGGAGGAGTGGAGGGAAGGGTGGGCTGGGGGAGGGGTGGAGGGAAGGGTGGGCTGGGGGAGGAGTGGAGGGAAGGGTGGGCTGGGAGAGGGGTGGAGTGTCAGGTGGGCTGGGGGAGGAGTGGAGGGAAGGGTGGGCTGGGAGAGGGGTGGAGTGTCGGGTGGGCTGGGGGAGGAGTGGAGGGAAGGGTGGGCTGGGGGAGGAGTGGAGGGAAGGGTGGGCTGAGGGAGGAGTGGAGGGAAGGGTGGGCTGGGGGAGGAGTGGAGGGAAGGGTGGGCTGGGGGAGGGGTGGAGGGAAGGGTGGGCTGGGGGAGGAGTGGAGGGAAGGGTGGGCTGGGAGAGGGGTGGAGTGTCAGGTGGGCTGGGGGAGGAGTGGAGGGAAGGGTGGGCTGGGAGAGGGGTGGAGTGTCAGGTGGGCTGGGGGAGGAGTGGAGGGAAGGGTGGGCTGGGAGAGGGGTGGAGTGTCGGGTGGGCTGGGGGAGGAGTGGAGGGAAGGGTGGGCTGAGGGAGGAGTGGAGGGAAGGGTGGGCTGGGGGAGGAGTGGAGGGAAGGGTGGGCTGGGGGAGGAGTGGAGGGAAGGGTGGGCTGGGGGAGGGGTGGAGGGAAGGGTGGGCTGGGGGAGGAGTGGAGGGAAGGGTGGGCTGGGAGAGGGGTGGAGTGTCAGGTGGGCTGGGGGAGGAGTGGAGGGAAGGGTGGGCTGGGAGAGGGGTGGAGTGTCGGGTGGGCTGGGGGAGGAGTGGAGGGAAGGGTGGGCTGGGGGAGGAGTGGAGGGAAGGGTGGGCTGAGGGAGGAGTGGAGGGAAGGGTGGGCTGGGGGAGGAGTGGAGGGAAGGGTGGGCTGGGGGAGGGGTGGAGGGAAGGGTGGGCTGGGGGAGGAGTGGAGGGAAGGGTGGGCTGGGAGAGGGGTGGAGTGTCAGGTGGGCTGGGGGAGGAGTGGAGGGAAGGGTGGGCTGGGA	.	PASS	IMPRECISE;SVTYPE=INS;END=30200425;SVLEN=1651	GT:AD:DP	0/1:15,10:25
1	30200609	pbsv.INS.DUP.738	A	<DUP>	.	PASS	SVTYPE=DUP;END=30200660;SVLEN=51	GT:AD:DP	0/1:10,13:23
1	30243751	pbsv.INS.DUP.739	A	<DUP>	.	PASS	SVTYPE=DUP;END=30243780;SVLEN=29	GT:AD:DP	0/1:14,12:26
1	30244158	pbsv.INS.740	T	TATATAAAAAACATATGAATGTATAATCATATATAAAACATATATTCATATATGTTTGATATATATGAATATATATTCATATGTTTGATATATATATTCATATATATCAAACATATGAATATATATTCATATATATCAAACATATGAATATATATTCATATATATCAAACATATATGAATATATATTCATATATATCAAACATATATGAATATATATTCATATATATCAAACATATATATGAATATATATTCATATATATCAAACATATATGAATATATATTCATATATATCAAACATATATGAATATATATTCATATATATCAAACATATATATGAATATATATTCATATATATCAAACATATATGAATATATATTCATATATCAAACATATATATGAATATATATTCATATATATCAAACATATATGAATATATATTCATATATATCAAACATATATATGAATATATATTCATATATATCAAACATATATATGAATATATATTCATATATATCAAACATATATATGAATATATATTCATATATATCAAACATATATATGAATATATATTCATATATATCAAACATATATGAATATATATTCATATATATCAAACATATATATGAATATATATTCATATATATCAAACATATATATGAATATATATTCATATATTTCAAACATATATAAGAATATATATTCATATATCAA	.	PASS	SVTYPE=INS;END=30244158;SVLEN=710	GT:AD:DP	1/1:3,24:27
1	30244592	pbsv.INS.DUP.741	A	<DUP>	.	PASS	SVTYPE=DUP;END=30244624;SVLEN=32	GT:AD:DP	0/1:15,13:28
1	30298152	pbsv.DEL.742	CGCACACACACACGTACTCACACCCATGCGCACACATACATATTCACACACAT	C	.	PASS	SVTYPE=DEL;END=30298204;SVLEN=-52	GT:AD:DP	0/1:15,23:38
1	30346047	pbsv.INS.743	G	GAGAAGGAAGAATAAAATAAAGAGCTGATATTGATGAATTTAAAAACATAAAAAAGTAGAGGAAATTAATGAAACAAAAAGCAAGTACTTTGAAAAAAATAAAACAAACCGCTAGAAAAACTGACAAAGATAAACAGAGAGGACACAAATAACCAATTTCAAGAATAAAACAGAGAGATTACATCACTTTGCAGTCACTAAAATTAGAGTAAGGTAATAGCAGGAACAATTTCACAGCCATAAACTGGACAATTTAGAAGAAATCAAGCAATTCTGCAAAAACCACAAACTACTAAAACTCAGCCAAGATGAAATAGAGGAGAGATGAAAAAAAGAGAATAAAAGAATATTTAAAGGAATAATGGTTGAAAACATCCCAAATGATATAGGT	.	PASS	SVTYPE=INS;END=30346047;SVLEN=390	GT:AD:DP	0/1:22,17:39
1	30472423	pbsv.DEL.744	GGACCCCAGCTGTGGAGGTCCCA	G	.	PASS	SVTYPE=DEL;END=30472445;SVLEN=-22	GT:AD:DP	0/1:20,13:33
1	30484178	pbsv.DEL.745	CCCCTCTGTCTCGGGCTTTCTCTGTCT	C	.	PASS	SVTYPE=DEL;END=30484204;SVLEN=-26	GT:AD:DP	0/1:17,18:35
1	30509500	pbsv.INS.DUP.746	A	<DUP>	.	PASS	SVTYPE=DUP;END=30509530;SVLEN=30	GT:AD:DP	0/1:21,17:38
1	30553120	pbsv.DEL.747	GGTGAGGATGATACCATGGAGGGC	G	.	PASS	SVTYPE=DEL;END=30553143;SVLEN=-23	GT:AD:DP	0/1:17,20:37
1	30569448	pbsv.INS.748	T	TGGGCTGGGCCTGCACGGTGCCATCTCAAAGCTCCCGGGTGATCCTGTGTGCAGCTGGTGAGGCCCTCGCTTTGGAGCAGCGTCCTCACCAGCTGCACACAGGATCACCCGGGAGCTTTGAGATGGCACCGTGCAGGCCCAGCCCAGCCCTATCATGGCATTAG	.	PASS	SVTYPE=INS;END=30569448;SVLEN=163	GT:AD:DP	1/1:0,28:28
1	30664267	pbsv.DEL.749	TTATAGCAGTGACCACACCCATCAGAGCAGCAGCCCCTCCCAC	T	.	PASS	SVTYPE=DEL;END=30664309;SVLEN=-42	GT:AD:DP	0/1:15,17:32
1	30664342	pbsv.INS.DUP.750	C	<DUP>	.	PASS	SVTYPE=DUP;END=30664381;SVLEN=39	GT:AD:DP	0/1:17,15:32
1	30774236	pbsv.INS.751	G	GGGGAGGGGAGGGGAGGGGAGGGGAGGGAAGGGAAGGGAGGGGAGGGGAGGGGAGGGAA	.	PASS	SVTYPE=INS;END=30774236;SVLEN=58	GT:AD:DP	1/1:0,19:19
1	30838476	pbsv.INS.DUP.752	A	<DUP>	.	PASS	SVTYPE=DUP;END=30838504;SVLEN=28	GT:AD:DP	0/1:22,18:40
1	30953847	pbsv.INS.753	G	GTGTGTGTGTGTGTGCGTGTGCA	.	PASS	SVTYPE=INS;END=30953847;SVLEN=22	GT:AD:DP	0/1:21,17:38
1	30961677	pbsv.INS.754	G	GTGATAGTAATGATGATGATGGTGATGGTAATGGTGGTAATGGTAATGTAATGTTAGTGATGATGATGATAACAATAGTGATGATGGTGATGGCAATAATAATGATTATGGTGGTGATCATAATTGTAAGGAGTGATGGTGATAATGGTGATGATGATGGTTGTGGTGGTGATGCAGTTTGTCGTAATGGTGATGGTGATTATAA	.	PASS	SVTYPE=INS;END=30961677;SVLEN=204	GT:AD:DP	1/1:1,27:28
1	30963871	pbsv.DEL.755	AACACACACACACACACACACAC	A	.	PASS	SVTYPE=DEL;END=30963893;SVLEN=-22	GT:AD:DP	0/1:15,20:35
1	30980558	pbsv.INS.DUP.756	C	<DUP>	.	PASS	SVTYPE=DUP;END=30980581;SVLEN=23	GT:AD:DP	0/1:27,25:52
1	30988405	pbsv.DEL.757	CAGAAGGGTGGACAGGACTTAGCAG	C	.	PASS	SVTYPE=DEL;END=30988429;SVLEN=-24	GT:AD:DP	0/1:24,26:50
1	31040645	pbsv.DEL.758	AAAAAACAAGCCTCATCAACCTACAACATGGGAGAAAATTTTCGCAACCTACTCATCTGACAAAGGGCTAATATCCAGAATCTACAATGAACTCAAACAAATTTACAAGAAAAAAACAAACAACCCCATCAAAAAGTGGGCGAAGGACATGAACAGACACTTCTCAAAAGAAGACATTTATGCAGCCAAAAAACACATGAAGAAATGTTCATCATCACTGGCCATCAGAGAAATGCAAATCAAAACCACTATGAGATATCATCTCACACCAGTTAGAATGGCAATCATTAAAAAGTCAGGAAACAACAGGTGCTGGAGAGGATGCGGAGAAATAGGAACACTTTTACACTGTTGGTGGGACTGTAAACTAGTTCATCCATTGTGGAAGTCAGTGTGGCGATTCCTCAGGGATCTAGAACTAGAAATACCATTTGACCCAGCCATCCCATTACTGGGTATATACCCAAATGAGTATAAATCATGCTGCTATAAAGACACATGCACACGTATGTTTATTGCGGCACTATTCACAATAGCAAAGACTTGGAACCAACCCAAATGTCCAACAATGATAGACTGGATTAAGAAAATGTGGCACATATACACCATGGAATACTATGCAGCCATAAAAAATGATGAGTTCATATCCTTTGTAGGGACATGGATGAAAATGGAAACCATCATTCTCAGTAAACTATCGCAAGAACAAAAAACCAAACACCGCATATTCTCACTCATAGGTGGGAATTGAACAATGAGATCACATGGACACAGGAAGGGGAATATCACACTCTGGGGACTGTGGTGGGGTCGGGGGAGGGGGGAGGGACAGCATTGGGAGATATACCTAATGCTAGATGACACATTAGTGGGTGCAGCGCACCAGCATGGCACATGTATACATATGTAACTAACCTGCACAATGTGCACATGTACCCTAAAACTTAGAGTATAATAAAAAAAAATAATAAATCAATAAAAAAATAAATAAATAAATAAATAAATAAATAAATAAA	A	.	PASS	SVTYPE=DEL;END=31041660;SVLEN=-1015	GT:AD:DP	0/1:17,11:28
1	31067151	pbsv.DEL.759	AGGCAAGGAAGGAAGGGAAGGAGGGAGGGAGAGAAGGAAGGAAGGAAGGGAAGGGAGGG	A	.	PASS	SVTYPE=DEL;END=31067209;SVLEN=-58	GT:AD:DP	0/1:14,16:30
1	31082617	pbsv.DEL.760	GAGCTGCTGTGAGGGGAGCTTCTGTGGGGGAAACTGCCATGGGGGAGCTGCTGTTGGGGGAGCTGCTGCTGTGAGGGAGCTGCTGTGGGGGGAGCTGCTGTGGGGAA	G	.	PASS	SVTYPE=DEL;END=31082723;SVLEN=-106	GT:AD:DP	0/1:16,16:32
1	31124634	pbsv.INS.761	C	CCACCTCCTCCCTGCCTGATCACCTCCTCCCTGCCTGCCCACCTCCTCCCTGCCTGAT	.	PASS	SVTYPE=INS;END=31124634;SVLEN=57	GT:AD:DP	0/1:20,17:37
1	31128409	pbsv.INS.762	C	CGGTGGTGGTGGTGACGGTGGTGGTGATGGTGGTGGTGGTGGTGGTGATGGTGGTGGTGACGGTGGTGGTGGTGGAGACGGTGGTGGTGGTGGTGACGGTGGTGGTGATGGTGGTGGTGGTGGTGACGGTGGTGGTGGTGGAGACGGTGGTGGTGGTGGTGACGGTGGTGGTGACGGTGGTGGTGGTGGTGGTGACGGTGGTGATGGTGGTGGTGGTGGTGACAGTGGTGATGGTGGTGGTGGTGACGGTGGTGGTGGTGGTGACGGTGGTGGTGGTGGTGACGGTGGTGATGGTGGTGGTGGTGGTGACAGTGGTGATGGTGGTGGTGGTGACGGTGGTGGTGGTGGTGACGGTGGTGGTGGTGGTGACGGTGGTGGTGGTGGTGGTGGTGGTGACGGTGGTGGTGGTGGTGGTGGTGACGGTGGTGATGGTGGTGGTGGTGGTGACGGTGGTGATGGTGGTGGTGGTGGTGACAGTGGTGATGGTGGTGGTGGTGACAGTGGTGATGGTGATGGTGGTGGTGGTGGTGACGGTGGTGATGGTGGTGGTGGTGGTGACAGTGGTGATGGTGGTGGTGGTGACGGTGGTGGTGGTGGTGACGGTGGTGGTGGTGGTGACGGTGGTGGTGGTGGTGGTGGTGGTGACGGTGGTGGTGGTGGTGGTGGTGACGGTGGTGATGGTGGTGGTGGTGACGGTGGTGGTGGTGGTGGTGACGGTGGTGGTGGTGGTGGTGGTGACGGTGGTGGTGGTGACGGTGGTGGTGGTGGTGGTGGTGACGGTGGTGATGGT	.	PASS	SVTYPE=INS;END=31128409;SVLEN=789	GT:AD:DP	0/1:31,25:56
1	31128528	pbsv.INS.763	G	GTGGTGGTGGTGGAGACGGTGGTGGTGGTGGTGACGGTGGTGGTGATGGTGGTGGTGGTGGTGACGGTGGTGGTGGTGGAGACGGTGGTGGTGGTGGTGACGGTGGTGGTGACGGTGGTGGTGGTGGTGGTGACGGTGGTGATGGTGGTGGTGGTGGTGACAGTGGTGATGGTGGTGGTGGTGACGGTGGTGGTGGTGGTGACGGTGGTGGTGGTGGTGGTGGTGACGGTGGTGGTGATGGTGGTGGTGGTGGTGACGGTGGTGGTGGTGGAGACGGTGGTGGTGGTGGTGACGGTGGTGGTGACGGTGGTGGTGGTGGTGGTGACGGTGGTGGTGGTGGTGGTGACGGTGGTGGTGGTGACGGTGGTGATGGTGGTGGTGGTGGTGACAGTGGTGATGGTGGTGGTGGTGACGGTGGTGGTGGTGGAGACGGTGGTGGTGGTGGTGACGGTGGTGGTGACGGTGGTGGTGGTGGTGGTGACGGTGGTGATGGTGGTGGTGGTGGTGACAGTGGTGATGGTGGTGGTGGTGACGGTGGTGGTGGTGGTGACGGTGGTGGTGGTGGTGACGGTGGTGGTGGTGGTGGTGGTGGTGACGGTGGTGGTGGTGGTGGTGGTGACGGTGATGGTGATGGTGATGATGGTGGTGGTGGTGGTGGTGGTGGTGGTGATGGTGGTGGTGGTGATGGTGGTGGTGGTGACGGTGGTGGTGGTGGTGACGGTGGTGGTGGTGGTGATGGTGGTGGTGGTGGTGATGGTGGTGGTGGTGGTGGTGACGGTGATGGTGGTGGTGGTGGTGACGGTGATGGTGATGGTGATGATGGTGGTGGTGGTGGTGGTGGTGATGGTGGTGGTGGTGGTGGTGACGGTGGTGGTGGTGGTGGTGGTGACAGTGATGGTGATGGTGATGATGGTGGTGGTGGTGGTGGTGGTGATGGTGGTGGTGGTGGTGATGGTGGTGGTGGTGGTGATGGTGATGGTGATGATGGTGGTGGTGGTGGTGGTGGTGGTGATGGTGGTGGTGGTGGTGGTGGTGGTGGTGATGGTGATGGTGGTGGTGGTGGTGGTGGTGACGGTGATGGTGATGGTGGTGGTGGTGGTGGTGGTGGTGGTGATGGTGGTGGTGGTGGTGATGGTGATGGTGA	.	PASS	SVTYPE=INS;END=31128528;SVLEN=1143	GT:AD:DP	0/1:18,24:42
1	31205215	pbsv.INS.764	G	GTGTGGAGGAGGTGTGAGTGTGTGGGTATGTGGGGGATGTGTGGGTGTGTGGGGGTGGGGGTGTGTATGTGGGTGTGTGAGGGGGTGGGGGTGGGAATGTGTGGGTGTGGGGGAGAGTGAGTGTGTGGGTGTGTGTGGATGTGAGTGCATGTGGGTGTGGCTGTGTTGGATGTGTGTGGGGGGGTGTGGGGGTGTTGGTGTGTATGTGGGTGTGTGTGGGTATGTGGGGGGTGGGAGGGTGGGAATGTGTGAGTGTGTGTGGATGTGAGTGCGTGTGGGTGTGGCTGTGTGTTGGATGTGTATGGGGGTGTGTGGTGGTGTGTATATGGGTGTATGTGTGTGTGGGTGTGGGGGGTGTTAATGTGTGTGGGTTGTGGATGTGAGTGTGTGGATGTGTGTGGGTGTGTGGGGAGTTGCTGTGTGAGTGTGGGTGTGGGGGTATGTGTGTGTGGGGGGGGTCGGGTGGGAGTGTGTGGATGTGGGTGTGGCTGTGTGTGGGTGTGTGGGGGGTTGGTGTGTATGTAAGTGTGGGTGTGGGGGTATGTGTGAGCATGTGGGGGTAGGGGGTGGGAGTGTGTGAGTGTGAGTGTGGCTGTGTGTGTGGGTGTGGGGGTATGTGTGTGTGGAGGGGGTTGGGAGTGTGTGGGTGTGGGTGTGGGTGTGTGGGGGGTTGGTGTGTATGTAAGTGTGGGTGTGGGTGTGTGTGGGGGGTGGGGGGTGGGAGTATGTGCGTGTGAGTGTGGCTGTGTGTGTGGGTGCGGGGGGTTGGTGTGTATGTAAGTGTGGGTGTGGGGGTATGTGTGTGTGGAGGGGGTGGGAGTGTGTGGGTGTGGTTGTGGCTGTGTGGGGGCAGTGGGGGTGTTGGTGTGCCTGTGGATGTGTGGGTGTGTGGATGTGTGGGTGTGAGGGGGTAGGGGTGTGAGTGTAGATGTGAATGCATGGGGGTGTGTGTGCATGTGAGTGTGTGGGTGTGTGGAGGGTGTTGGCGTGTATGTGAGTTTGTGTGGATATGTGTGTGGGGGTGTAGGGGGTGTGAATATGTGTGAATGTGTGTGTGGGTATGGGGTGTTGGTGTGTATATGGGTACGTAGGTGTCGGTGTGGGGGTATGGGGGTGGGGGTGTGAGTGTGCATGGGTGTGTATGTGGGTGGGTGGGTGTAGGTGTGTGGGTGTGTGAGGGGGTGTGTATGTTGGGTGTAGGTGTTGGGGGTTAGTGTGGGGGGTGTGTATGTGGGTGTGTGGGGGGTGGGGGTGAGAGGGTGGGTGTGGTTGTGTGTGGGGGTTATGGGCATGTTGGTGGGTGTGTATGTTGTGACTGTGGGTGTTGGGGGTATGTATGTGTGGGGGGTGGGGGTGAAGGGGTGGGTGTGGGTGTGAGTGTGGGGGTTGTGGGTGTATGTTGGGTGTGGTTGTGGGGCATGTGAGTGTGAGGGGTGTGTATGTGGGTGTGTATGTAGGTGTAGGTGTGTGGGTGTGTGGGGGGTGATTGTGGTTGTGTGTGGGGGTTGTGGGCATGTTGGTGAGTGTGTATGTGGTGAGTGTGTATGTTGTGAGTGTGGGTGTTGGGGGTGTGAGTGTGGGGGTGTGTATGTGGGGGGGTGGGGGTGAGGGGGTGGGTGTGGGTGTGTGGGGGGTGTGGGTGTGTATGTTGTTGGGTGTGGTTGTGGGGAGTGTGAGTGTTAGTGTGAGGGGTGTGTATGTAGGTGTAGATGTGTGGGTGTGTGGGAGTGGGGATGAGGGGGTGTGTGTGGGGGGTGTGGGTGTGTATGTTGGTGGGCCTGGTTGTGGGGCATGTGAGTGTGAGGGGTGTGTATGTAGCTGTAGATGTGTGGGTGTGTGGGGGTGGGGGTGAGGGGGTGGGTGTGGGGGGTGTGGGTGTGTATGTTGGTGGGTGTGGTTGTGGGGCGTGTGTGGGGGTGCGTATGTAGGTGTAGATGTGTGGGTGTGTGGGGGTGGGGGTGAGGGGGTGGGTGTTGGGGGTGTGGGTGTGTATGATGGTGGGTGTGGTTGTGGGGTGTGTGTTAGTGTGAGGGGTGTGTATGTAGGTGTAGATGTGTGGGTGTGTGGGGGGTGGGGGTGAGGGGTGACTGTGGTTGTGTGTGGGGGTTGTGGGCATGTTGGTGGGTGTGTATGTTGTGAGTGTGGGTGTTCGGGGCGTGAGTGTGTGGGTGTGTATGTGGGGGGGTGGGGGTGAGGGGATGGGTGTGGGTGTGTGGGGGGTGTGGGTGTGTATGTTGATGGGTGTGGTTGTGGGGCATGTGAGTGTTAGTGTGAGGGGTGTGTATGTAGGTGTAGATGTGTGGGTGTGTGGGGGGTGGGGGTGAGGGGGTGGGTGTTGGGGGTGTGAGTGTGGGAGGTGTGGGTGTGTATGTTGTGAGTGTGGGTGTTGGGGGTGTGAGTGTGGGGGTGTGTATGTGGGTGTGTATGTAGCTGTAGATGTGTGGGTGTGTGGGGGTGGGGGTGAGGGGGTGGGCGTTGGGGGTGTGGGTGTGTATGTTGGTGGGCGTGGTTGTGGGGCATGTGAGTGTGAGTGTGAGGGGTGTGTA	.	PASS	SVTYPE=INS;END=31205215;SVLEN=2545	GT:AD:DP	1/1:0,13:13
1	31244650	pbsv.DEL.765	AACTGCAACCTTTTCCCTCACTTTTTTTTTTCCCCTTTGGAGACAGGGTCTCACTCTGTCACCCAGACTGGAGTGCAGTGGTGCGATCACAGCTC	A	.	PASS	SVTYPE=DEL;END=31244744;SVLEN=-94	GT:AD:DP	0/1:10,10:20
1	31246261	pbsv.INS.766	G	GGACCCGGCACTGACGTGGTGGCTCTCACAGTGGCACGGACCCGGCACTGACGTGGTGGCTCTCACAGTGGCACG	.	PASS	IMPRECISE;SVTYPE=INS;END=31246261;SVLEN=74	GT:AD:DP	0/1:10,7:17
1	31249191	pbsv.DEL.767	GGGAAAGGAAAGGAAAGGGGAAAGGAAAGGAAAGGAAAGGAAAGGAAAGGAAAGGAAAGGAAAGGAAAAGGGAAAGGAAAGGGGAAAGGAAAGG	G	.	PASS	SVTYPE=DEL;END=31249284;SVLEN=-93	GT:AD:DP	0/1:5,7:12
1	31308405	pbsv.INS.DUP.768	T	<DUP>	.	PASS	SVTYPE=DUP;END=31308440;SVLEN=35	GT:AD:DP	0/1:15,11:26
1	31313119	pbsv.DEL.769	ATGGATGGATGGATGGATGGATGGATGGC	A	.	PASS	SVTYPE=DEL;END=31313147;SVLEN=-28	GT:AD:DP	0/1:15,12:27
1	31335085	pbsv.INS.770	C	CAAAAAAAAAAAAAAAAAAAAAAA	.	PASS	SVTYPE=INS;END=31335085;SVLEN=23	GT:AD:DP	1/1:1,30:31
1	31367476	pbsv.DEL.771	GAGTGTGTGGGTGTGTGTGGGGTGTGTGTGGGTGAGTGTGTGTGGATGACTGTGAGTGTGTGGGTGAG	G	.	PASS	SVTYPE=DEL;END=31367543;SVLEN=-67	GT:AD:DP	0/1:12,12:24
1	31411747	pbsv.DEL.772	TAGATAGACAGACAGACAGAC	T	.	PASS	SVTYPE=DEL;END=31411767;SVLEN=-20	GT:AD:DP	0/1:17,17:34
1	31445107	pbsv.DEL.773	AAAGAAAAGAAGGGAAGGGAAGGGAAGGGGAGGGGAGGGGAGGGGAGGGGAGGGGAGGGGAG	A	.	PASS	SVTYPE=DEL;END=31445168;SVLEN=-61	GT:AD:DP	0/1:5,16:21
1	31445214	pbsv.DEL.774	GGGAGGGGAGGGGAGGGGAGGGGAGGGGAGGGGAGGGGAGGGGAGGGGAGGGGAGGGGAGGGGAGGGGAGGGGAGGGGAGGGAAGAGAAGAGAAGAGAAGA	G	.	PASS	SVTYPE=DEL;END=31445314;SVLEN=-100	GT:AD:DP	0/1:16,5:21
1	31553495	pbsv.DEL.775	ATATATATATATATATATATATATTTTTTTTTTTT	A	.	PASS	SVTYPE=DEL;END=31553529;SVLEN=-34	GT:AD:DP	1/1:0,18:18
1	31649752	pbsv.DEL.776	GGGAGGTGGGGGGGTCAGCCCCCCGCCCGGCCAGCCGCCCCGTCCGGGAGGTGAGGGGCGCCTCTGCCCGGCCGCCCCTACTGGGAAGTGAGGAGCCCCTCTGCCCGGCCAGCCGCCCCGTCCGGGAA	G	.	PASS	SVTYPE=DEL;END=31649879;SVLEN=-127	GT:AD:DP	0/1:13,12:25
1	31669544	pbsv.DEL.777	AAAATAAATAAATAAATAAAT	A	.	PASS	SVTYPE=DEL;END=31669564;SVLEN=-20	GT:AD:DP	0/1:8,18:26
1	31679084	pbsv.INS.778	A	AAAATAAATAAATAAATAAATAAAT	.	PASS	SVTYPE=INS;END=31679084;SVLEN=24	GT:AD:DP	0/1:14,13:27
1	31705254	pbsv.INS.DUP.779	A	<DUP>	.	PASS	SVTYPE=DUP;END=31705272;SVLEN=18	GT:AD:DP	1/1:0,35:35
1	31724848	pbsv.INS.DUP.780	T	<DUP>	.	PASS	SVTYPE=DUP;END=31724904;SVLEN=56	GT:AD:DP	1/1:1,37:38
1	31818394	pbsv.INS.781	T	TATATATATATATATATTATATTATATATATATATAATATATATATATAATATA	.	PASS	SVTYPE=INS;END=31818394;SVLEN=53	GT:AD:DP	1/1:0,38:38
1	31904632	pbsv.INS.782	G	GTTAGGGTGGTTAGGGTGGATAGGATGGTTAGGGTGGACAGGGTGGATAGGGTGGATAGGGTGGATAGGGTGGATAGGGTGGACAGGGTGGACAGGGTGGACAGGGTGGATAGGGTGGATAGGGTGGATAGGGTGGACAGGGTGGACAGGGTGGATAGGGTGGTTAGGGTGGATAGGGTGGATAGGGTGGACAGGGTGGACAGGGTGGTTAGGGTGGATAGGGTGGATAGGGTGGATAGGGTGGATAGGGTGGACAGGGTGGATAGGGTGGACAGGGTGGATAGGGTGGATAGGGTGGATAGGGTGGACAGGGTGGACAGGGTGGACAGGGTGGATAGGGTGGACAGGGTGGACAGGGTGGACAGGGTGGTTAGGGTGGATAGGGTGGATAGGGTGGATAGGGTGGATAGGGTGGATAGGGTGGATAGGGTGGTTAGGGTGGATAGGGTGGATAGGGTGGATAGGGTGGACAGGGTGG	.	PASS	SVTYPE=INS;END=31904632;SVLEN=477	GT:AD:DP	0/1:13,8:21
1	31904669	pbsv.INS.DUP.783	A	<DUP>	.	PASS	SVTYPE=DUP;END=31905009;SVLEN=340	GT:AD:DP	0/1:15,6:21
1	31904806	pbsv.INS.DUP.784	A	<DUP>	.	PASS	SVTYPE=DUP;END=31905010;SVLEN=204	GT:AD:DP	0/1:38,6:44
1	31942700	pbsv.INS.DUP.785	T	<DUP>	.	PASS	SVTYPE=DUP;END=31942728;SVLEN=28	GT:AD:DP	1/1:0,33:33
1	31967819	pbsv.INS.786	A	ACATGTATATATAATATATTTTATATATATTATATATAATACATGTATATATAATATATTTTATATATATTATATATAATACATGTATATATAATATATTTTATATATATTATATATAATACATGTATATATAATATATTTTATATATAATATATAATACATGTATTATATATTATATATTTTTATATATAATATATAATACATGTATTATATAT	.	PASS	SVTYPE=INS;END=31967819;SVLEN=214	GT:AD:DP	1/1:1,31:32
1	31971541	pbsv.INS.787	A	AGGGAAAGTTCCTATGGATAGAAACACAGACACAAACAGCAGCGGTGAGAGTGAGGCAGTTTGTATATATTTTCTTTTTATATCTTAATCTTCATAACTGGCCTTAAGGCCCCATTTTCCAGATGAAAAAACTGAGGTTCAGAGCAGTCAACTAACTTGCCTGTCGCAAATTCATTGCGAGTGGCACACCAGGCTTGGTAAGTGGTAAACAAGGCTGATGTCGAGCCCTTGGGATTAAGCCCTCTGCTATACCAAGGAGAAAGGGCCATAGAGGGCCAGTGAGCGAGAGGCAGGCCGGGAGAAAGGAAGAACAGCTGGTCCAAGGTCTCAGAACAGGTTCGTTTCTGGGGAAAGACCCCTATCTCTGCTGCCCCAGGCAGAAGAAGACTTGGGCCCTTTGAAAGGAAAATAAAGCCTCGGGATCCCCAAATCACTAAGCCAAGGGAAAAATCAGGCTGGGAACTATGTCAGGCAAACCCACCTCCCATTTTATTCCTAAATAAGATAGCTACATACCTCCCTCACAAACTGCCCACAAGAAAATTCGTTGTGGGCCTCAAGGTCTTTATCCTAAAACAGTTCTGTTGAATTTCACCCTGGCAATGTAAACTAATAGCTGATCTTCAGAGGTGCAGACAGAAAGTCATCCTTCTGCTCACCTGAGACAAATGCATATCTGATTGTTTCCTCTGCCCTATTGTTTACGTAAAAATGCAGATTCACTGAGTCAGATTAAATTGTATATTCAGTGGAAGGCTGATCAAGGACTCAATGCAATCTTTCATCTCTTATCAACCTTTTGTCTCTTATGACCTGGAAGCACCCCTGCCGCCTTCAAGCTGTCCCACATTGCCAGACTGAACCAATGTACATCTTACACATATTGATTGATGTCTCCTGGCTCCCTATGAATCAAAGCAAGCTGTACCCCGACCACCTTAGGCACATGTCAGGACCTCCTGAGGCTGTGTGATGGGTGCATCCTTGAGCTTGACAAAATAAACTTTCTACATTGACTGAGATCTGTCTCAGATATTTGGGGTTCACAGCCCTGTCATCTCTGCCCTCCTCCCCACCTCCTGCCCTGGGCATGGCTGGCAGACAAAAACCTGGAGAGCAGCCCACTCCCTGTTGATTGTCCTTCACTGGAACAGGCAGAGGAGGTTCTGGGTCACAGCACAGAGGTGGGGTGTAAGCCTGCAGGAGATTACAGCTGATCCCTGCAGTGGGGCTGCCCCAAGGTGGTGGCTTCAGCCTGGGAGGGCCAGAAGAGCTCAGGTGAGACCTCAGCAGTCCACGTGGAGAGGGAGGGAGGGGAGAGGGTGGGGAGATGACTAGACCCTGAGTGACGCACACAGGCTCCCACTTCCATTCGAAGACACTTCCAGTGAGATGCTTAAATCTGCAGTGGAGGGCAAGAGACACGACCCCAGGAGACAGCAACTGGTCTCTGAGGCGGTGGAACCAGCTCCCTGTTGGAGTCTGAGGCCTTGGTCCTACTCCCAGTTTCACTCCTGGTTTGCTGAATGATCTGGAGATCTCTGGGCCCCACGGCTTTCCATCTGCAGAGCGGAAAGAGTGGATGGGAAGTTTCTAGGTTCCCTCCACTTCTCATCATTGCCGGCATTCGCTTATAACAGGGGTCGGACTCCTCTCTGTGCACCTGTCCTGCGGGCAGACCTAGGAAGGTACATTTTTCTGGCTGGGAGATTTGGGCTGAGCAGTCCAGGGTGGCCGAGGTTTAGAGGGGACAGCTAGGAAGTACTTCCCCTATCCCTTAAGATCTGGGCTGGACTCTGCTCTTCCCATAGGGATCTACCTGAAGCCCAGGAACACCGGAGATCTGACTCCTGAAACTGCCTTTGCAAAATTAAAACACCGAGAGAAATCTAACACAGCTGACTCCATATTGCTGCTTTTTTTAAAAAAAAATTAGCTTTTGGTGTACAAGTGTTTTTTTGTTTTGTTTTGTTTTGTTTTTGTTTTTTGTTACATGGATGAATTATACAGTGGTGAATTCTGAGGCTTTAGTGCACCCATCATCTGAGTAGGGTTAATTGTACCTAATGTGTAGTTTTTTTTAATCTCTAGCACCCCTCCAGCCTCCCCCTTCTGAGTCTTTGAAATCCATTATATTACTCTGTTTGTCTTTGTATATTCATAGCTTAGCTCCCACTAGTAAGTGAGAACATACGGTTTTGGGTTTTCCACTCCTGTGTTACCTCACTTAGAATACTGGCCTCCAGGCTGGGCACAGTGGCTCATGCCTGTAATCCCAGCATTTTGGGAGGCCAAGGTGGGCAGATCACTTGAGGTCAGGAGTTGGAGACCAGCCTGGCCAACATGGCAAAACCCTGTGCCTACTAAAAATACAAAAACTAGCCAGGTGCGGTGGCAGGTGCCTGTAGTCCCAGCTACTAGGGAGGCTGAGGCAGAAGAATTGCTTGAACCTGGGAGGTGGAGGTTGCAGCGAGCCGAGATTGCGCCACTGCACTCCAGCCTGGGCGACAGAGCAAGACTCCATCTTAAAAACAAAACAAACAAACAAAAACACACAAAAGACTTATTTGGGAGCTCTGGCTCCCAGGGCCTGTGGGGAGTGGGGAGCTGGGGGCTGGGAGGAGGCTGGGTCATGAGAGCAAGTCTTTTCCAGGATGCCAGGACCATGCCCGGTAGAGGGCTCAGTTGGAGTTTCAGGGATGAGCACCTGCCTCGGGGGCCTGAAGGAAGCCCATGGAAGGCCATGGCCAAAGAAGCTCATCGCCCTGGGGCCAGAAGAATCTGCCCAGCAGATGGTCCTGTGGAGGATCCAGGAGCTTTCTGACTGAGTATGGAGGGAGGTGAGAGACGGGGAGTTGTGAGCCTCAGGTCTTCCTTAGTGGCAAGAAATAAGGCTTTCTGTTTCACCGTTCTGTAACGCCATTAGGCCGTCTCTCTCAAGGCTCTCTTGTTCTGGGGCTAATGGGAAAGCATGACTTTTGTTCTTCCTGCCCTGCCTGCTTCCACCACTGGGGGTTTTACCCAGTGCCAAGCTGTGGGGTCCTCCAGCTTTGGTCTACAAAGATGATTGCCTGCTTGTCCTCCTGGCTTCCCTGGCTCCCTGGGTTTTTAGGGCTGTGCTGCCTCTGGACATATTCTCGTCTGGACCTGATTGTCACCATCACTGGAGAACCTGTTGGCAGTGCAGACTCTTTGTCCACCCTAGACTGACTGCATGGAGCACACAGTTGACAGGATCCTGGGGGATTTGCCTGCACATGAAGGCTGGGAAGGCCTGCTCTAGACTCACCCGGTGACTTACCATTTCCCCACTGGCTTCCAGGGGCTCCATCCTACCACCCCTCAGATTCCCTTAGGGCACAAAGTCTCAGCTCTCTTACCATCTTCACCACCCCATCCCCGCCAGTCAGGGGACCCTCTTCCTGGTCAGGGAGGGCCTTCTATCGGTGTCACCATGACATTCTTCTTGTACCCTGGCATCCTCTTCTCCCAAGGGCTAAGCTTCCCTAAGAAGGCCGCCTCCTGCCTGGCCACATCTGCCTCCTGCCTGGCCACATCTCTCCCCAGGGACATTATAGAGCCAGACACTGGCATCAATAAGGGGGAGAAGAAGAGAGAAAATTAGAAGAAAAAAATAGATATCTCGAAAATATCCTGGCCTACAGGTGTTCCTGAAGCCATTTCCTTTTGGGATTGAATGTCAACTGTGCTGCTGTCCAGCAGTAAGAACTTGGGTGAGGCACTCCAGCCCTCTGCACCTCAGTGACTGCATCTGTGCAATGGGAATGATTTATATAGTATCTCCATCCCTTCCCCCAGCACAGTGTGTGGCTCATGACAGTTGATTAATCAGCTCATGCTGCCTGAGTCCATGCCTTTTTCTCTGTGGCTCAGTTGGATGGAAGCTCCACAAAGACGAGGATTTTTGATCTGTTTTCTTCACTGCTCTTTCCCCAGTACCCAGACTAGAGCCTGGCACAGAGTAGGTGCTGGATAACCCTGTTGAATGACTGTAGAACAAATAGCCTGGAGCTGCCCCAGCCCAGCAGGCTCCTCTCTCCTACCCAGGACCGTGGCAAGGCAGAATGGACCAGTGTCAAGGGCGGTCTCCCTAGGCTTAGGAGACCTGGGTTCAGACCCTGTCTTTGCCATGCTTTTGCTATAGGACCTTGAGCCAGTGACCACCTTTTTGAGCCTTTGCTTCCCCATCTGCAAAATGGGGATAACAGCAGCCTTTACTTCATAGAGCTGTTATGAGGATTAAGTGAGATAATCCAGCCCCTCAGCCTTTCCTCCCTGTCTCCCTGCCCCGTAGGACCAGCAAGACCCCTTCATACTGGCTGACCTGGACATACTGGCCAGCCGCCATCAGGCCTTCTGCCAAGCCCTGCCACAGGTCTCGCCCTTCTATGCAGTGAAGTGCAACAGTAGCCCTTGGGTGCTGCGTGTCCTGGCCGCCCTGGGCACCGGCTTTGACTGTGCCAGCCAGGTAAGCCTGTGCCCACCGAGGATTAGGCCAGGCCAGCTGGAAGGGGGTGAATCCCATGCTGCTGCTGCTGAGGTCATGAATAAGCGTCCCCTGTCCCGCAGAGCACTTGAAATATGCTAAGCACACTGCAGGGGGCCTAACATGCATTCTCCTTGATCCTCCCATCGGCTCTGCAAGGTAGTCAGGGGATCCACATTCATAGAGGAGGAGACAGCCTTAGGGGGATCACTTGCCCATGGGCCAACATATGGTAAGAGACAGAGATGACCGATCCAAAGTTGGCATTTTTTTCTTACGCCAGGGGTGAAACATTCCAAGGGGTTCTTAGCAGAAGGGGATTCAGCAATGTTGAGGGAGGTTAGAGCCGAAGCCCAAGGGTGGGAAGGGGGAGAACTCAGGATGGGAGTATTTTGCTGAGCCTCTGTCCTTCCTTCCTTTCTTTTTAAGACTAGTCAAGTGTAGTAGTGAGAAGTGGGAAAGAAGAGTAGAACAAGGAGTTCATCTGTAACTGACTGTTAACAGTCAATTGAGATAACTCACTGCCTTCGGACCAGCCCTTCCTCCCTTTCTGAGGAGCCCTCCACTAAGCAGGATTAAGTGCACCCGCTGCCTCTAGGAAGCCAGCCCATCTCCTCTCTATGGGGCTGAAATTGATGGGAGGGGGGTTGGTTCTAAACTGAGACTATGAGCACCTGGAGTGCCCGGCACATTGAGACTATGAGCCCTGCCCTGCCCTTCCCTGCCCTGCAGGGACTCCATAATGAGCACCCCATCAGCCCCACGCAGGGCTCCTGCCTGGAAGTGAGGGAGCAGGGGGTGAGACCCAACCCGGGGTTTCATCAGGGCAGCCTCTTTGGCTCATGCACAGTGTTTCTGTCCCCACATAGCTGGGGTGGGGGCAGTGATGCAGCCCCCAACCCTGGCTCTTGGCCACCCCAGGTGGAACTGGAGCAGGTGCTGGGCCTGGGTGTGGCCCCCTCGCGCATCATCTATGCCAACCCCTGCAAACCTGCCTCCCACATCCGGTATGCTGCCCAGCACGGGGTGCAGCTCCTGACCTTTGACAGCGAGGAGGAGCTCACCAAGGTGGCCCAGCACCACCCCAGGGCCAGGTGAGTCCAGCAGGGATGCAGGCAGCTAGGGTGAGGGTCAGCAGTAAAGAACGAATCACCCAACACAGCACACCCCTGACAAATGCTGATCTGAGACAAGTGAAGGGGAGGACCCTCAAGGCCCAGCCATTTTAAAAGGGTCTGGCAGCTGCCTTTGGAGTGAGACAGCCCAGGTTCAAATTCTGGCATTGTTGCTTACCTGATGTATGCATTGGGCAAGTTTTTTTTTTTTTTTTTTTTTTTTTTTGAGACAGAGTCTCTCTCTGTTGCCCGGGCTGGAGTGCAGTGGCGCGATCTTGGCTCACTGCAACCTCTGCCTCCTGTGTTCATGCCATTCTCCTGCCTCAGCCTCCTGAGTAGCTGGGATTACTGGCGCGTGCCACCATGCCTGGCTAATTTTTGTATATTTAGTAGAGACAGGGCTTCACCGTGTTAGTCAGGCTAGTCTTGAACTCCTAACCTTGTGATCCGCCTGCCTTGGCCTCCCAAAGTACTGGGATTACAGGTGTGAGCCACCGTGCCCAGCCAAGTCTCTTTTTTTTGAGACAGAGTTTTTCTCTTGTTGCTCAGACTGGAGTGCGTGGTGCAATCTCAGGTCACCACAACCTCCACCTCCTGGGTTCAAGTGATTCTCCTGCCTCTGCCTCCGGAGTAGCTGGGATTACAGGCTCCTGCCACCACATCTGGCTAATTTTTTGTATTTTTAGTAGAGATGGGGTTTCACTATGTTGGCCAGGCTGGTCTCGAACTCCTGACCTCAGGTGATCCACCCGCCTCAGCCTCCAAATGTTCTGGAATTACAGGCTTGAGCCATCGTGCCCCGCCTGGGCAAGTCTCTTTTAACATTTTTAACACTCGGTTCCTTCATTTACAACTTGGGGGCATGTTGTCTGGCACATAGTAGGTGCTTACCAATACTATCATTTTTCTACCCTCCCTTCTCTGGTTGTACCTGGGGAAAAGTAGATGTATACACACGTGTGTTGGGCTGGTGTGATGGCCGCATGGATTTGGTGGCATTGGAAAACCTCCCAGATGTGGGGATCAGCTGGGCCTGGGTGGGGGTGGTATAAGAAGCCCTGGGCCCTTTGGCATCTCTGGCTAAGTGCTCTCTGCCTCCTCCCTATCCTTGGTGTCCCTCCTCCAGACTGCTCCTCCGGCTGAGGACCCAGGACAGTCAGAGCACCTTCCCTCTGAGCACCAAGTTCGGGGCCAGCCTGGAAGCCTGTGGGCACCTGCTCACGTCTGCCAGAGACCTGGGGTTGGCCGTGGTCGGAGCCAGGTGAGTGACGCCTGAGGACTCCAGGAGCCCTGGGTTCTGGTCCTTCCCTTGCTGTGGATAACTGCGACAGAGACAGAGAGACACAGTCACACATAAGGCACGAAACCACTGGGGCCAAATGCAGAAACAAACAGCTGGAAATATAACTGATTACACTGGCATAAGTGTAATCAGTTGGGGCCCATGGCAAGCTGTGGCCCCTCTCTGGGCCTGTGAGACCCCATCTGTCTAAAGGGGCAGGATATGATGTGAAGGTTACTCAGGGCCTCCCTGCTCTGAGGCCCTGGGGTTTGGTGTCTTGTTGTGAAGTGTCCATGAGGGGAAGGGCAGCCCACGTGGCAGTGCTGGGATCAT	.	PASS	SVTYPE=INS;END=31971541;SVLEN=7236	GT:AD:DP	1/1:0,11:11
1	31981692	pbsv.INS.788	C	CTCCTTTCCTTTCCTTTCCTTTCCTT	.	PASS	SVTYPE=INS;END=31981692;SVLEN=25	GT:AD:DP	1/1:0,28:28
1	32060868	pbsv.DEL.789	AGAAAGAAAGAAAGAAAGAAAGAAAGAAAGAAAG	A	.	PASS	SVTYPE=DEL;END=32060901;SVLEN=-33	GT:AD:DP	0/1:9,10:19
1	32273013	pbsv.INS.790	A	AGGGGAGGGGAGGGGAGGGGAGGGGAGGGGAGGGGGAGGGGAGGGGAGGGGGAGGGGAGGGGAGGGGAGGGGAGGGGGAGGGGAGGGGAGGGGAGGGGAGGGGGAGGGGAGGGGGAGGGGAGGGGGAGGGGAGGGGGAGGGGAGGGGAGGGGAGGGGAGGGGAGGGGAGGGGAGGGGGAGGGGAGGGGAGGGGAGGGGAGGGGAGGGGGAGGGGAGGGGAGGGGAGGGGAGGGGAGGGGGAGGGGAGGGGGAGGGGAGGGGGAGGGGAGGGGAGGGGGGAGGGGAGGGGAGGGGGAGGGGAGGGGGAG	.	PASS	SVTYPE=INS;END=32273013;SVLEN=307	GT:AD:DP	1/1:0,8:8
1	32452028	pbsv.DEL.791	ATAAAATAAAATAAAATAAAATAAAA	A	.	PASS	SVTYPE=DEL;END=32452053;SVLEN=-25	GT:AD:DP	1/1:0,30:30
1	32606976	pbsv.DEL.792	CTTTTTTTTTTTTTTTTTTTTTTTTTT	C	.	PASS	SVTYPE=DEL;END=32607002;SVLEN=-26	GT:AD:DP	1/1:0,24:24
1	32766716	pbsv.DEL.793	GTTAAGAAAGTCCTTGGATGAAGCTGGAAAGGCAGA	G	.	PASS	SVTYPE=DEL;END=32766751;SVLEN=-35	GT:AD:DP	0/1:15,10:25
1	33005341	pbsv.INS.794	G	GGCGCCGAGGCGAGCGGGCGCCATTTGCAGCCCGGGGCGCAGTGGCGGCGGCGGCGGCGCCGGCTCCGAGGGGCTGTGGGCGGCCACGGAGGAGGCGCGGGCGGCTGCGGCGGCGGCGGCGGGCCCAGCCCGGGGCGGCGGCGGGCGTTGGTGGGCACCGGCTCCCGGCCGCCCCTCCCCGCGCCCGGCCGCGCCTCCCAGCCCGCGGGGCCGGCCCTTTCTGC	.	PASS	SVTYPE=INS;END=33005341;SVLEN=223	GT:AD:DP	1/1:0,32:32
1	33046783	pbsv.INS.795	T	TTATATATAAATATATAACTATATTATAATATAGTTATAATATATAATATATATTATAACTATATTAAATATATAAATTATATAATATATATTATATATTGTATATTATATAATTTATATAATATATTATATGTTATATAATATATATTATATATTGTATATATTATATTATATATTATATATTTTATATATCATATATAGTATGCTATATAATATATATTTTTATATATTATATAGTATACTATATATTTTTATATATTATATATAATATATATAATTATATATCATATATATTTATATAATATATGATATATAATATATAATATATATTATGTATTATATAATTATATAAAATATATCATATATTATATATTATAAATAATATATTATATATATTATATATTATAAATAATATATTATATATTATATTATATATTATAAATAATATATTATATATTATATTATATATTATAAATAATATATTATATATTATATTATATATTATAAATAATATATTATATATTATATTATATATTATAAATAATATATTATATATTATATTATATATTATAAATAATATATTATATATTATATTATATATTATAAATAATATATTATATATTATATTATAAATAATATATTATATATTATAAATAATATATTATATATAATATGTTA	.	PASS	SVTYPE=INS;END=33046783;SVLEN=677	GT:AD:DP	1/1:3,19:22
1	33108378	pbsv.INS.796	T	TTTTTTTTTTTTGAGACGGAGTCTCGCTCTGTCACCAGACTGGAGTACAATGGCACAATCTCGGCTTACTGCAACTTCCGCCTCCTGGGTTCAAGCAATTCCCCTGCCTCAGCCTCCTGAGTAGCTGGGATTACAGACGTGTGCCACCATGCCTGGCTAATTTTTTGTATTTTAGCAGAGACGGAGTTTCACCATGTTGGCCAGGATGCTCTCAATCTCCTTACCTCATGATCCGCCAGCCTCGGCCTCCCAAAGTGCTGGGATTATTACAGGCATGAGCCACAGTCCCAGGTCTTTAGACAAACTCAACCCATTATCAATCAAAAAATGTTTAAATTCACTTATAGCATGGAAGCTACCCCACCCCTCCCCCCTCCCCCCTCCCGCCCCCCCCAGCTTTGAGTTGTCCCACCTTTCTGGACCAAAGCAATGTATTTCTTAAACTTAATTGATTAATGTCTCATGCCTCTCTGAAATGTATAAAACCAAACTGTGCCCTGACCACCTTGGGCACACTGAGCACATGTTCTCAGGATCTCCAGAGGGCTGTGTCAGGGGCCATGGTCACATTTGGCTCAGAATACATCTCTTCAAATATTTTATAGAGTTCGACTATTTTGTCAACAATTAAAAAGGCACCTATTCAGAATATTAAAAGTTAAGATTTAATAACATCAACAGTTCTTACTGATTCATCAAATATTTTTTTTTTTGAGACCGAGTCTCGCTCTATCGCCCAGGCTGGAGGGCAGTGGCACAATCTCTGTTCACTGCAACCTCCGCCTCCCGGGTTCAAGCGATTCTCCTGCCTCAGCCTCCCGAATAGCTGGGACTACATGCGCGTGCCACCACGCCTGGCTAATTTTTGTATTTTTAGTAGAGACGGAGTTTCACAACGTTGGCCAGGATGGTCTCGATCCCTTGACCTCATGATCCGCCTGCCTCGGCCTCCCAAAGTGCTGGGATTACAGGTGTGAGCCACCGGCGCCTGGCCAAAACAAAA	.	PASS	SVTYPE=INS;END=33108378;SVLEN=1002	GT:AD:DP	0/1:5,9:14
1	33153434	pbsv.INS.797	A	AATTATTATTATTATTATTATT	.	PASS	SVTYPE=INS;END=33153434;SVLEN=21	GT:AD:DP	1/1:0,26:26
1	33156761	pbsv.DEL.798	GTGAGCCCAGATCATGCCACTGCACTCCAGCCTGGGTGACAGAGCGAGACTCCTTCTCAAAAAACAAAAAAAAACAACAAAAAAAATTTGCCAGGCGTGGCACTGTGCACCTGTAGTCCCAGCTACTCGGGAGGCTGAGGCAGGAGAACTGCTTGAACCCGGGAGGTAGAGGTTGCAA	G	.	PASS	SVTYPE=DEL;END=33156938;SVLEN=-177	GT:AD:DP	0/1:14,11:25
1	33218537	pbsv.DEL.799	CACACACACACACACATATATAT	C	.	PASS	SVTYPE=DEL;END=33218559;SVLEN=-22	GT:AD:DP	1/1:1,33:34
1	33439879	pbsv.DEL.800	CCGCCTCCCTCCCGGACGGGGCGGCTGGCCGGGCAAAAGGGCTCCTCACTTCCCAATAGGGGCAGCCGGGCAGAGGCGCCCCTCACCTCCCGGACGGGGCGGCTGGCCAGGCGGGGGGCTGACCCCCCC	C	.	PASS	SVTYPE=DEL;END=33440007;SVLEN=-128	GT:AD:DP	0/1:12,18:30
1	33518108	pbsv.INS.801	C	CGGCCAGCCGCCCCGTCCGGGAGGGAGGTGGGGGGGTCGGCCCCCCGCCCGGCCAGCCGCCCCGTCCGGGAGGGAGGTGGGGGGGGGTCGGCCCCCCTGCCT	.	PASS	SVTYPE=INS;END=33518108;SVLEN=101	GT:AD:DP	1/1:5,24:29
1	33640603	pbsv.INS.DUP.802	T	<DUP>	.	PASS	SVTYPE=DUP;END=33640625;SVLEN=22	GT:AD:DP	0/1:17,17:34
1	33652418	pbsv.INS.803	A	ATAAAACAATGTTGTATGTTGACTGGTTGCTAAAAATGTGGCCAGAGACTCACAGGAGCCTGATGCCATAGCTCTTTTAAGGGCTACAGAGAGTAATGAGAGTCGGCTGTATTTAAAATTGTTGCATGTAACAGCATCCACCAATACAAGATACAACATCCACGTCCCTTCCTATCCAGGTTACATTTGCTCAAGCCCACTTGAAGGCAGAGGAGCAGAAGAAGGAACATTGAGCAACTTCCGAGTGCCACGCACTGTGCTAGGTGCTTCATGTGTGTTATTTGATTTGATCCTCACAATAGGATCAAATCTCCAGATTTGACTTGTTTCTCCCCATTGGCAGATGAGGAAACTGTGGCTGGGAGTGGGGAAGTGACTTATCTAAAACCAGGACAAGTAAGCGGCACAGGCTCCTCCTCCTGTGATTCTTGCCTGGGGCCCAAGCAGCTGGAGATGACTCCACATTGTGCAGGCTGGCTGGGCCACAGCTGAGCGGTCAGCTCCACCTAGCAGACTTTATAAATGGGCAAGCTGGGCTCTGTCGCTCAGTGCCTCCTCCCTATTCCAAACCTTTGCCTGGCTCCTGTAACCCCACAGAGACACCCCTGCTTCCTCTCAGTGGGGGACCTTGCCTCCTGCTCCATGGGGGAAGTGGAGCCCCCTCCGTGGGGATGTCCCAACTTCCAGTCCCTCCAACCTATCAACTTATCTATAGAAACACCTCAAGTACTCTGTGAAATGAAGCAGAGAGTAGAACAAAAAAATGACTGAAATAAATGCATTTCTAACATTATTCATCTTCACCCCCTTTCCCTGGTCCCAGAGGATGAAGCTCACCTTCTGTTGAGAATGGATTCCTCCCCTAGGGCCCCTTGAATCCACTCAGGCCTCTTCTGGGAACTGACTCCTTCAATGAGCCCACTTTTGACTCTGTATTTTTGTCTCCTTCCTTGTCATTGGCTGCTTTTCCTCAGCCTAGAAACAGGCTCAACTTCCTATTCAAATGATACTCTCTACAGTTGCCCCACCTTGAGCTACCACCTCATTTCTTGCCTGTCTCTAGCCCAGCACTTTGAGAGAATTGTCTGTACATCCTCCTGCGTCACCATCAGCCCATTGCAGCCTGCGCATCCTCCTGGGCCAGCAGCAGCCCACTGCAGCCTGCACATCCTCCTGGGCCAGGACCAGCCCTCTGCAGCCTGCACATCCTCCTGGGCCAGGGCCAGCCCTCTGCAGCCTGCACATCCTCCTGGGCCAGGACCAGCCCACTGCAGCCTGCACATCCTCCTGGGCCAGCACCAGCCCACTGCAGCCTGCACATCCTCCTGTGCCAGCATCAGCCCACTGTGGCCTGTGCATCCTCTTGGGCCAGCATCAGCCCACTGCAGCCTGGCTCTGCTCCCCCACCACTCCACTCATCATCTCCTAATTGCCAATTAAAAATACTTTCGGAGACACAGTTGCTGCTGTAGAAAAACAAAAGAGAGGAAAACTAAGAAGCCACCATTCAGAAAGAACTATTGTTAATACTTGGATCATATCCTCAGATCTTTTTCATATATTCTATATATGTGTGCACATGTGTGCACACACAAACTCGGGTGTAGGGGTAAGGAGAAGGGGAGTCAGGGGAGAGAGGGAGAAAGATATTTTT	.	PASS	SVTYPE=INS;END=33652418;SVLEN=1653	GT:AD:DP	1/1:1,13:14
1	33655283	pbsv.INS.DUP.804	T	<DUP>	.	PASS	SVTYPE=DUP;END=33655307;SVLEN=24	GT:AD:DP	0/1:14,16:30
1	33702144	pbsv.INS.DUP.805	A	<DUP>	.	PASS	SVTYPE=DUP;END=33702164;SVLEN=20	GT:AD:DP	1/1:0,37:37
1	33703950	pbsv.INS.DUP.806	A	<DUP>	.	PASS	SVTYPE=DUP;END=33703968;SVLEN=18	GT:AD:DP	0/1:19,14:33
1	33773312	pbsv.INS.DUP.807	C	<DUP>	.	PASS	SVTYPE=DUP;END=33773343;SVLEN=31	GT:AD:DP	1/1:0,21:21
1	33859325	pbsv.INS.808	A	AAACGATGACCTCAGCTGCTGCACAGCTCTTCACTGTTCTCTTAATACC	.	PASS	SVTYPE=INS;END=33859325;SVLEN=48	GT:AD:DP	1/1:0,27:27
1	33901563	pbsv.DEL.809	CATGAGGGGCGGATCACACGGACAGA	C	.	PASS	SVTYPE=DEL;END=33901588;SVLEN=-25	GT:AD:DP	1/1:0,39:39
1	34330530	pbsv.INS.810	A	AGGAGAGGGGAAGGGAGGAGAAGGGAAGGGAGGGGAAGGGAGGGAGAAGGAGTGGGATGGAGGGAGAGAAGGGGGAGGAGGGGGAGGGAGAGGATGGGGAGAGTGAGGAGGGGAGGGGAGGGGAGGGAGAGGAGGGGAAGGGAGGGAGAGGAGGGGGAGAGAGGGGAAGGGAGGGAGAGGAGGGGGAGAGAGGGGAAGGGAGGGAGGGGAGGGGGAGGGAG	.	PASS	SVTYPE=INS;END=34330530;SVLEN=220	GT:AD:DP	1/1:0,29:29
1	34546522	pbsv.DEL.811	GGAAAGAAAGAAAGAAAGAAA	G	.	PASS	SVTYPE=DEL;END=34546542;SVLEN=-20	GT:AD:DP	0/1:22,16:38
1	34568162	pbsv.INS.DUP.812	C	<DUP>	.	PASS	SVTYPE=DUP;END=34568255;SVLEN=93	GT:AD:DP	0/1:15,18:33
1	34568174	pbsv.DEL.813	GATCCAGCCATATCCCTGTAATCCGGCCATATCCCTGTGATCCAACCATATCCCTGTAATCCGGCCATATCCCTGTAATCCAACCATATCCCTGTA	G	.	PASS	SVTYPE=DEL;END=34568269;SVLEN=-95	GT:AD:DP	0/1:20,14:34
1	34635236	pbsv.INS.814	G	GAGAGAGAGAGAGAGAGAGAG	.	PASS	SVTYPE=INS;END=34635236;SVLEN=20	GT:AD:DP	0/1:13,18:31
1	34789557	pbsv.INS.815	C	CCTTCCTTCCTTCCTTCCTTCCTTCCTTTCTTTCTTT	.	PASS	SVTYPE=INS;END=34789557;SVLEN=36	GT:AD:DP	1/1:0,17:17
1	34865469	pbsv.INS.816	C	CATATATATATATATATATATAT	.	PASS	SVTYPE=INS;END=34865469;SVLEN=22	GT:AD:DP	0/1:12,11:23
1	34876835	pbsv.INS.DUP.817	T	<DUP>	.	PASS	SVTYPE=DUP;END=34876859;SVLEN=24	GT:AD:DP	1/1:0,42:42
1	35007067	pbsv.INS.818	G	GCAATACTCCCAGATTGATCTACAGGGTTAACACAGTCCCTGTCAAAATATCAACTTGCCTTTTTTGCAAAAGTGGAAAAGCCAATCTTCAAATCACATGGAAATTCAAGAGACCTAAAATAGCTAAAACAATCTTTAAAAAGAACAAAGTTGGAAGACTCACATTTCCGGATTTCAAAACTTGCTACAAAATTACAGTGCTATTAAAACAGTGTGGTACTGGCATAAGGACAGACATAAAGATCAATAGAATTGAATTGAAAGTACAGAAATAAACCCTTACATTTGTGGTCAATTGATTTTCAACAAGAGTGCCAAGACAATTCAAGGGAGAAAGAACAATCATTCAACAAATAGAACTAAAACAACTGGATATTCACATGCAAATGAATAAATTTGGACTCCTACCTCATAAAACACAAAAAAAAAACCACCCCAAAATGGATCATAGACATAAATGTAAGTGTTAAAACTCTAAGACAAAAACTAGGAGTAAATCCTTGGAAACTTTGATTAGATAATATTTCCTTCTTTCTGCTTATTTTGGGTTTAATTTGCTTTTATTTTTCTACTTTCTTAAGGTTTTTATATACTGTACCAAAAGCACAAGCAGTAAGAGAAAAAACCTGGCAAATTGGACTACATCAATATTAAAAAATTTATGTTATGAAAAATGTCATCAAGAAAGTGAAACAACAACCCACAGAATGAAAGAAAATATTTACAAATTTTCTATCTAATACAGAACTTGTAACCAGCATGTATTTTTAAAATCTCTTATGAATCAATAATAAAAATACAAATAACCCAATTTTAAAATGGACAAAGGATCTGAATAGACATTTTTCCAAGAGAGATATACAAATGGCCAAGAAGCGCATAAAAAGATGTTCGACATCATTAGTAATCAGGGAAAT	.	PASS	SVTYPE=INS;END=35007067;SVLEN=916	GT:AD:DP	1/1:0,14:14
1	35243208	pbsv.DEL.819	CCACAACCACATATGCACACAGCCTCCCACACCACCCCAGCCATCTCCATCATCACACACATT	C	.	PASS	SVTYPE=DEL;END=35243270;SVLEN=-62	GT:AD:DP	0/1:23,18:41
1	35243257	pbsv.INS.DUP.820	T	<DUP>	.	PASS	SVTYPE=DUP;END=35243441;SVLEN=184	GT:AD:DP	0/1:19,22:41
1	35267836	pbsv.DEL.821	TTTGGTTTGGTTTGGTTTGGTTTGGTTTGGT	T	.	PASS	SVTYPE=DEL;END=35267866;SVLEN=-30	GT:AD:DP	0/1:16,13:29
1	35304941	pbsv.INS.822	A	AAAGAGAAGAGAAGAGAAGAGAAGAAGAGAACAGAAGAGAAGAGAAGAGAAGAGAAGAGAAGAGAAGAG	.	PASS	SVTYPE=INS;END=35304941;SVLEN=68	GT:AD:DP	0/1:13,14:27
1	35371617	pbsv.INS.823	T	TTATATATATATATATATATATATATATATATATA	.	PASS	SVTYPE=INS;END=35371617;SVLEN=34	GT:AD:DP	1/1:0,40:40
1	35382247	pbsv.DEL.824	TTTTTATTTTATTTTATTTTA	T	.	PASS	SVTYPE=DEL;END=35382267;SVLEN=-20	GT:AD:DP	0/1:23,19:42
1	35622651	pbsv.INS.825	C	CAAAAAAAAAAAAAAAAAAAAAAAAAAAAAAAAAAAAAAAAACCAGTAACTTTCTTTTTCTTGAGGCTTTGAAAACGACCTGGTCTGGTCTTTGTTAAATAATGAACCAAGCAAGTAGAGAAAAAAAAATTATTGGATAGGTTTATTGAGGGGTGAAATAAACTGTTATTTTCTTGTTCTGATCAAGAACATTTAAAAACGATTCCTATTTATTAACCCTTGAATACATATGCTATTCTTAGAATTTCTAGTCTACCATAGGATACTAAAGACCCAAACTACACCAGATCTTCAAACATCTCAGCATGAGCAGAGCTCATGGATCCTCTTCACAAATTCAATGTGTGACTCTAGTTAAGACATTACCGCATCAAAGTGTCCTTACCTACAGGAGACAGCAATAAAAGTCTCTAAGGTAATCATGGCCAGGGGTTTTGGAAAAATCAATCTACACACCTGGCACACATAAAGTTCTTTTTTTTTTTTTTTTTTTTTTTTTTTTCAAAAGAAACAGCAACTGGGTGCAGTGGCTCAGGCCTGTCATCCCGGCACTTTGGGAAGCCAAGGTGGGAGGATTGCTTGAGCCCAAGAGTTAGAGACCAGCCTGACTAACATGGCAAGACCCTGTCTCTACAAAACAAAATTAAAAATTAGCTGGGCATGGTAGCACACACCTGTGGTTCCAGCTACCTGGGAGGCTGAGATGGGAGGATCACCTGAGCCTGGGAGGTTGAGGCTGCAATGAGCCATGGTCATGCCACTGCACTCCAGCCTGGGTGACAGAGTGAGACCCCATCTCTAAAATAAATATAATAAAATAATAAAATAGAAATAACTTCCCACATAGTATTATAATATTAACTTTCTGGCCAGGCGCAGTGGCTCATGCCTGTAATCCCAGCACTTTGGGAGGCTGAGGCAGGTGGATCACCTGAGGTCAGGAGTTCAAGACCAGCCTGCCAACAGGGTGAAATCCCCTCTCTACTAAAAATACAAACTAATTTGCCAGGTGTGGTGGTGCACGATTGTAGTCCCAGCTACTTGGGAGGTTGAAGCACGAGAATAGCTTTAACCCGGGAGGCAGAGGCTACAGTGAGCTGAGATCATGCAGCTGCACTCTAGCCTGGGAGACAAGAGCAAAACTCTGTCTCA	.	PASS	SVTYPE=INS;END=35622651;SVLEN=1151	GT:AD:DP	1/1:2,18:20
1	35622671	pbsv.INS.826	A	AAAAAAAAAAAAAAAAAAAAAAAAAAC	.	PASS	SVTYPE=INS;END=35622671;SVLEN=26	GT:AD:DP	0/1:11,9:20
1	35627127	pbsv.DEL.827	CGGGCGTGGTGATGGGCGCCTGTAGTCCCACCTACTCAGGAGGCTGAGGCAGGAGAATGGCATGAACCTGGGAGGCGGAGCTTGCAGTGAGCCGAGATCATGCCACTGCACCCCAGCCTGGGCAACAGAGCGAGACTCCGTCTCAAAACAAAACAAAACACAACAAAAAAAAACAGAAATAGGCCGGGTGCAGTGGCTCACGCCTGTAATCCCAGCACTTTGGGAGGCCGAGGAGGAGTCAGATCACTTGAGGTCAGGAGTTCGAGACCAGCCTGGCCAACATGGTGAAACCCTGTCTCTACTAAAAATACAAAAATTAGCT	C	.	PASS	SVTYPE=DEL;END=35627448;SVLEN=-321	GT:AD:DP	1/1:1,20:21
1	35725855	pbsv.INS.DUP.828	A	<DUP>	.	PASS	SVTYPE=DUP;END=35726132;SVLEN=277	GT:AD:DP	1/1:2,20:22
1	36042529	pbsv.DEL.829	CGCGGGACCCCAGCGCCAGCGGGACCCCAGCGCCA	C	.	PASS	SVTYPE=DEL;END=36042563;SVLEN=-34	GT:AD:DP	1/1:0,22:22
1	36107815	pbsv.DEL.830	CAAAAAAAAAAAAAAAAAAAA	C	.	PASS	SVTYPE=DEL;END=36107835;SVLEN=-20	GT:AD:DP	0/1:9,16:25
1	36124476	pbsv.INS.831	A	ATATATATATATATATATATATATATATATG	.	PASS	SVTYPE=INS;END=36124476;SVLEN=30	GT:AD:DP	1/1:0,29:29
1	36136842	pbsv.DEL.832	ACTTCCTTCCTTCCTTCCTTC	A	.	PASS	SVTYPE=DEL;END=36136862;SVLEN=-20	GT:AD:DP	1/1:0,26:26
1	36640688	pbsv.DEL.833	ACCAGGTCCCTGGAGCCCTCACATACT	A	.	PASS	SVTYPE=DEL;END=36640714;SVLEN=-26	GT:AD:DP	0/1:6,14:20
1	36676313	pbsv.INS.834	T	TATATATATGATATATATATCATATATATATATCATATATATATCATATATATATATCATATATATATATAATATATATATCATATATATATCATATATATATATATA	.	PASS	SVTYPE=INS;END=36676313;SVLEN=107	GT:AD:DP	1/1:0,24:24
1	36679544	pbsv.DEL.835	GAAAGAAAGAAAGAAAGAAGGAAAGAGAAAGAAAGAAAGAAAGAAAGAAAGAAAGGAAAGAAAGAAA	G	.	PASS	SVTYPE=DEL;END=36679610;SVLEN=-66	GT:AD:DP	0/1:8,17:25
1	36719361	pbsv.INS.836	A	ATTTTTTTTTTTTTTTTTTTTTTTTTTTTTT	.	PASS	SVTYPE=INS;END=36719361;SVLEN=30	GT:AD:DP	0/1:8,14:22
1	36733250	pbsv.DEL.837	AGGAGGCCAGAGCAGATTCTTTTGTTATTTGTTAACTGATACTAGGGCTTGAAAGGAGGTAAGTCAAGAAGAGGTAGGATGGGCTCCCTGCTGGATAGACGGGAGCCCATATTCCCCGCACCCACTCACAGAATACGGGGCATCCGGGGGCTTTCGGAGACTGAGTTCTGTTAGAAAAGGTCTGTTTTACAACTGGGAATCCAAAACATCCAAAGTGAATAGCAGTACTT	A	.	PASS	SVTYPE=DEL;END=36733479;SVLEN=-229	GT:AD:DP	0/1:12,16:28
1	36749217	pbsv.DEL.838	TGCTGTTTATTTCAGATGAGTATCTAGAATCCTTGTCTTAGATGAATTGATTA	T	.	PASS	SVTYPE=DEL;END=36749269;SVLEN=-52	GT:AD:DP	1/1:0,21:21
1	36868501	pbsv.INS.839	T	TATATATATATATATATATATATAC	.	PASS	SVTYPE=INS;END=36868501;SVLEN=24	GT:AD:DP	0/1:16,7:23
1	36868821	pbsv.DEL.840	TTTTATATATATATATATATATATATATATATA	T	.	PASS	SVTYPE=DEL;END=36868853;SVLEN=-32	GT:AD:DP	0/1:17,7:24
1	36962277	pbsv.INS.DUP.841	T	<DUP>	.	PASS	SVTYPE=DUP;END=36962305;SVLEN=28	GT:AD:DP	0/1:13,17:30
1	37004188	pbsv.DEL.842	GTATTTTATTTTATTTTATTTTATTT	G	.	PASS	SVTYPE=DEL;END=37004213;SVLEN=-25	GT:AD:DP	0/1:13,22:35
1	37009730	pbsv.DEL.843	ATATTCTAAAATGTATATGGAATATACATCATATG	A	.	PASS	SVTYPE=DEL;END=37009764;SVLEN=-34	GT:AD:DP	0/1:17,11:28
1	37009730	pbsv.DEL.844	ATATTCTAAAATGTATATGGAATATACATCATATGTATTCTAAAATGTATATGGAATATACATCATATG	A	.	PASS	SVTYPE=DEL;END=37009798;SVLEN=-68	GT:AD:DP	0/1:11,17:28
1	37010697	pbsv.INS.DUP.845	A	<DUP>	.	PASS	SVTYPE=DUP;END=37010723;SVLEN=26	GT:AD:DP	0/1:12,18:30
1	37098192	pbsv.DEL.846	TGTGTATATATATATATATATACACATATATATATATAC	T	.	PASS	SVTYPE=DEL;END=37098230;SVLEN=-38	GT:AD:DP	0/1:17,12:29
1	37147825	pbsv.INS.DUP.847	T	<DUP>	.	PASS	SVTYPE=DUP;END=37147854;SVLEN=29	GT:AD:DP	0/1:14,7:21
1	37154090	pbsv.INS.DUP.848	A	<DUP>	.	PASS	SVTYPE=DUP;END=37154447;SVLEN=357	GT:AD:DP	1/1:3,20:23
1	37154517	pbsv.INS.DUP.849	G	<DUP>	.	PASS	SVTYPE=DUP;END=37154583;SVLEN=66	GT:AD:DP	0/1:17,8:25
1	37165972	pbsv.DEL.850	CTTCCTTCCTTCCCTCCCTCCCTCCCTTCCTTTTTTCCTTCTTTCCTTCTTTTTTCCTTCCTTCCTTCCCTCCCTCCCTCCCTTCCTTCCTTTT	C	.	PASS	SVTYPE=DEL;END=37166065;SVLEN=-93	GT:AD:DP	0/1:26,20:46
1	37206215	pbsv.DEL.851	TAGGCCCTCAGACAGCAGCTGGGGTCTGGGGCTGAAGCCTCAGCCTCGGGAAGTCCCTCATTATCCCCTCCTGTCCAGCCC	T	.	PASS	SVTYPE=DEL;END=37206295;SVLEN=-80	GT:AD:DP	0/1:18,7:25
1	37215795	pbsv.INS.852	T	TAAAAAATTAAATTTAGGCCGGGCGCGGTGGCTCACGCCTGTAATCCCAGCACTTTGGGAGGCCGAGGCGGGTGGATCATGAGGTCAGGAGATCGAGACCATCCTGGCTAACAAGGTGAAACCCCGTCTCTACTAAAAATACAAAAAATTAGCCGGGCGCGGTGGCGGGCGCCTGTAGTCCCAGCTACTCGGGAGGCTGAGGCAGGAGAATGGCGTGAACCCGGGAAGCGGAGCTTGCAGTGAGCCGAGATTGCGCCACTGCAGTCCGCAGTCCGACCTGGGCGACAGAGCGAGACTCCGTCTCAAAAAAAAAAAAAAAAAAAAAAAAAAAAAAAAAAAAA	.	PASS	SVTYPE=INS;END=37215795;SVLEN=340;SVANN=ALU	GT:AD:DP	0/1:20,17:37
1	37259423	pbsv.INS.853	T	TTGGGTGGATGGATGGATCGATGGATGGATGGATGGATGGTTGGGTGGATGGATGGATCGGTGGATGGATGGATGGATGGATGGGTGGGTGGACGGATGGATCGGTGGATGGATGAATGGGTGGATGGATGGATGGATGGGTGGATGGATGGATGGGTGGATGGACGGATGGATGGATGGGTGGACAGATGGATGGGTGGGTTGATGGATGGATGGGTGGATGGATGGATGGATGGATGGGTGGATGGGTGGATGGATGGATGGATGGGTGGATGGATGGAGGGGTGGATGGATGGATGGATGGGTGGGTGGATGAATGGGTGGTTGGATGGATGGATGGATGGATGGGTGGATGGGTAGATGGATGGATGGGTGGGTGGATGGATGGCTGGGTGGATGGGTGGATGGATGGATGGGTGGGTGGATGGATGGCTGGGTGGATGGATGGGTGGATGGATGGATGGATGGATGGATGAATGGGTGGATGGATGGATGGATGGATGGATGGGTGGATGGGTGGATGGATGGATGGGTGGGTGGATGGATGGATGGGTTGGTGGATGGATGGATGTATGGGTGGATGTATGTATGTATGTATGTATGGGTGGGTGGATGGATAGATGGATGGATGGATGGGCGGATGGATGGATGGGTGGGTGGGTGGATGGATGGGTGGATGGATGAATGGGTGGATGGGTGGATGGATGGATGGGTGGGTGGATGGATGGGTGGATGGATGGATGGGTGGATGGATGGATGGGTGGGTGGGTGGATGGATGGA	.	PASS	SVTYPE=INS;END=37259423;SVLEN=780	GT:AD:DP	1/1:2,26:28
1	37423055	pbsv.INS.854	T	TATGAGCCTGTGTGCCCTGTGACTCTGTGCCCTGTGAGCCTGTGTGCCCCATGACTCTGTGCCCC	.	PASS	SVTYPE=INS;END=37423055;SVLEN=64	GT:AD:DP	0/1:18,14:32
1	37423055	pbsv.INS.855	T	TGTGAGCCTGTGTGCCCTGTGACTCTGTGCCCTGTGAGCCTGTGTGCCCCATGACTCTGTGCCCCTTGAGTCTGTGTGCCCGTGAGTCTCTGCCCCATGAGCCTGTGTGCTCTGAATCTGTGCCCCGTGAGCCTGTGTGCTCCGTGAGTCTGTGCCCCGTGAGCCTGTGTGCCCCGTGAGCCTGTGTGTCCCGTGAGCCATGTGCCTCATGACTCTGTGCCCCGTGAGCCTGTGTGCCCTGTGAGTCTATGCCCCATGAGCATGTGTGCCCCATGACTCTGCGCCCCATGACTCTGTGCCCC	.	PASS	SVTYPE=INS;END=37423055;SVLEN=301	GT:AD:DP	0/1:15,17:32
1	37423734	pbsv.DEL.856	GTGTGCCCCGTGACTCTGTGCCCTGAGTCTGTGTGCCCTGTGAGTCTGTGCCCCTGAGTCTGTGTGCCCTGTGAGTCTGTGCCCCGTGAGCCTGTGTGCCCCGTGAGCCTGTGTGTCCCATGACTCTGTGCCCCGTGAGTCTGTGTGCCCCATGACTCTGTGCCCCCTGAGTCTGTGTGCCCGGTGAGTCTGTGCCCCATGAGCCTGTGTGCTCTTTGAATCTTTGCTCCATGAGCCTGTGTGCTCTTTGAATCTGCGCCCTGTGAGCCTGTGTGCCCCGTGAGTC	G	.	PASS	SVTYPE=DEL;END=37424019;SVLEN=-285	GT:AD:DP	0/1:18,13:31
1	37424205	pbsv.DEL.857	ACCTGTGTGCCCTGTGAGCCTGTGTGCCCTGTGACTGTGTGCCCAATGAGCCTGTGTCCCGTGAGCCTGTGTGCCCTGTGAGTCTGTGCCTTGTGACTCTGTGCCCCATGACTCTGTGCCCCGTGAGCCTGTGTGTCCCATGAACCTGTGTGCCCTGCGAGCCTGTGTGCCCTGTGACTGTGTGCCCAATGAGCCTGTGTCCCGTGAGCCTGTGTGCCCTGTGAGTCTGTGCCTTGTGACTCTGTGCCCCATGAGCCTGTGTGTCCTGTGAGCCTGTGTGCCCTGTGAGTCTGTGCCTTGTGACTCTGTGCCCCATGAGCCTGTGTGCCCTGTGAGCCTGTGTGCCCTGTGAGCCTGCACCCCATGAGCCTCTGTGACCTGTGAGTTTGTGAGTCTGTGCCCCGTGACTCTGTGCCCCATGAGCCTGTGTGCCCTGTGAGTCTGTGTGCCCTGTGAGCCTGCACCCCATGAGCGTCTATGACCTGTGAGTCTGTGAGTCTGTGCCCCATGACTCTGTGCCCCATGAACCTGTGTGTCCTGTGAGCCTGTGTGCCCTGTGAGCCTGTGTGTCCCATGACTCTGTGTCCCGTGAGCCTGTGTGCCCTGTGAACCTGTGTGCCCCATGACTCTGTGTCCCATGACCTGTGTGTCCGGTAAGTCTGTGCCCCGTGAGCCTGTGCCTGTGAGCCTGTGCCCTGTGAGCCTCTGTGCCCCATGACTCTGTGTGCCCGGTGAGCCTGTGTGTCCCGTGAGCCTGTGTGCCCTGTGAGTCTGTGTGCCCTGTGAGCCTGCACCCCATGAGCCTCTGTGATCTGTGAGTCTGTGAGTCTGTGCCCCGTGACTCTGTGCCCCATGAGCCTGTGTGGCCCCTGACTCTGTGCCCTGTGAGCCTGTGTGCCCTGTGACTGTGTGCCCTGTGAGCCTGTGTGCCCTGTAAGCCTGGGTGTCCCATGACTGTGTGCTCCATGAGCCTGTGTGCCCCATGACTCTGTACCCCATGAGCCTGTGTGCCCCGTAACTCTGTGCCCTGTGAGCCTATGTGTCCCATAAGCTTGTATGCCCTGTGAGTCTGTGTGCCCTGTGACTCTGTGCCCCTTGAGCCTGTGTGCTTTGTGAGTCGGTGTGTCCCATGAGTCTGTGCGCCCCATTGAGTCTGTGTGCCCTGTGAGCCTGTGTGCCCTGTGAGCCTGTGTACCCCATGACTCTGTGCCCCATGAGCCTGTGTGCCCTGTGAGTCTGTGTGCCCTGTGAGCCTGTGTGCCCCATGAGCCGTGTGCCCCATGATTCTGTGCCCCATGAGCCTGTGTGCCCTGTGAGCCTGTGTGCCCCATGACTCTGTGCCCTGTGAGCCTGTGTGCCCTGTGAGTCTATGCCCCATGAGCCTCTGTGCCCCGTGAGTCTGTGTGCCCCATAAGTCTGTGTGCCCCGCGAGTCTGTGTGCCCTGTGAGCCTGTGTGCCCTGTGAGCCATGTGCCCCATGACTCTGTGCCCCATAAGCCTGTGTGCTCTGTGAGTCTGTGCCTCGTGAGCCTGTGCCCCTTGAG	A	.	PASS	SVTYPE=DEL;END=37425748;SVLEN=-1543	GT:AD:DP	0/1:15,15:30
1	37425527	pbsv.DEL.858	GTGCCCCATGACTCTGTGCCCTGTGAGCCTGTGTGCCCTGTGAGTCTA	G	.	PASS	SVTYPE=DEL;END=37425574;SVLEN=-47	GT:AD:DP	0/1:17,12:29
1	37568534	pbsv.INS.859	G	GAAGAGGAGGAGGAGGAAGAGGAGGAGGAGGAAGAGGAGGAGGAGGAAGAGGAGGAGGAAGAGGAGGAGGAGGAAGAGGAGGAGGAGGAAGAGGAGGAGGAGGAAGAGGAGGAAAAGGAGGAGGAGGAAG	.	PASS	SVTYPE=INS;END=37568534;SVLEN=129	GT:AD:DP	1/1:0,41:41
1	37593865	pbsv.INS.860	A	AGGCTACAGTTCCCACTCCCCGCCACTCCGCGGGCTACAGTTCCCACTCCCCGCCACTCCGCGGGCTACAGTTCCCACTCCCCGCCACTCCGCGGGCTACAGTTCCCACTCCCCGCCACTCCGCGGGCTACAGTTCCCACTCCCCGCCACTCCGCGGGCTACAGTTCCCACTCCCCGCCACTCCGCG	.	PASS	SVTYPE=INS;END=37593865;SVLEN=186	GT:AD:DP	0/1:18,15:33
1	37753993	pbsv.DEL.861	TGGACTTCATTCTGTAGACTCTCAGGGGCCC	T	.	PASS	SVTYPE=DEL;END=37754023;SVLEN=-30	GT:AD:DP	0/1:19,16:35
1	37772950	pbsv.DEL.862	CGGGGAGAAGGAAAGAACAAGGTAGAA	C	.	PASS	SVTYPE=DEL;END=37772976;SVLEN=-26	GT:AD:DP	0/1:27,21:48
1	37801068	pbsv.INS.DUP.863	A	<DUP>	.	PASS	SVTYPE=DUP;END=37801110;SVLEN=42	GT:AD:DP	0/1:17,24:41
1	37816481	pbsv.DEL.864	CTCTCTCTGGGCACCTTTCTCCTCTGTTAGACCAGCATTCCTCTGTAACTCATTTGGTATAAAAGAATTTGTTACCATTGATGAACCTACAATGAAACATCATCACCACCCAGAGTCCACAGTCCATAGTTTGCATCATGGTTCTCTCTGGGTATCCCCATTATAGTATCATACAGAGCATTTTCACTGCCCTAAAGATCTTCTATGCTCTACCTACTCATACCTTCCCACCCTTACCC	C	.	PASS	SVTYPE=DEL;END=37816719;SVLEN=-238	GT:AD:DP	0/1:15,11:26
1	37831009	pbsv.INS.865	C	CATATATATATATATATATATATATATATATATATATATATATAT	.	PASS	SVTYPE=INS;END=37831009;SVLEN=44	GT:AD:DP	0/1:7,19:26
1	37850122	pbsv.DEL.866	AAGAAAGAAAGAAAGAAAGAAAG	A	.	PASS	SVTYPE=DEL;END=37850144;SVLEN=-22	GT:AD:DP	0/1:3,10:13
1	37893246	pbsv.INS.DUP.867	A	<DUP>	.	PASS	SVTYPE=DUP;END=37893276;SVLEN=30	GT:AD:DP	0/1:8,8:16
1	37895237	pbsv.INS.868	T	TCTCTCTCTCCCCCTTTCCTCTCTCTCTCCCCCTTTC	.	PASS	SVTYPE=INS;END=37895237;SVLEN=36	GT:AD:DP	1/1:1,16:17
1	37911781	pbsv.INS.869	A	ACCTCCCTCCCTCTTTCCCTCTTTCCCTCTCTCTCCCTCCCTCTCTTCCTCTCTCTCTCCCTCTCTCCCTCTCTCTGTCCCTCTCTCCCTCTCTCTCTCTCCCTCTCTCTCTCCCTCTTTCCCTTTCTCTCTCCCCATCTCTCTTCCTCTCTCCCTCCCTCTCTCACTCTCTCCCTCCCTCCCTCTCTCCCACTGTCCCTCCCTCTCTCCCTCCCTCTCCCTCCGTCCCTCTGTCTCTCCCTCTTTCCCTCTCTCCTTCCCTGTCTCTTCCTCTCTTCCTCCCTCTCTCTCCCTCTCTCCCTTCCTCTCTCCCTCTCTCTCTCCCTCCCTGTCTCTGTCTCTCTTCCTCCCTCTCTCCCTCTCTCTCTCCCTCTCTCCCTCTGTCCCTCTCTCTCCCTCTTTCCCTCTCTCCCTTTGTCCCTCTCTCTCTCCCTCTTTCCCTCTCTCTCCCTCTCTTTCTCTCTGCCTCTGTCCCTCTCTCTCTCCTTCTCTCCCTCCCTCTGTCCCTCTCTCTCTCCCTTTCCCTCCCTCCCTGTCTCTTCCTCTCTTCCTCCGTCTCTCTCTCTCCCTCCCTCTCTCTCTCCCTTCCCTCCCTCTGTCCCTCTCTCTCTCCCTCTGTCCTTCTCTCTCTCCCTCTTTCCCTCTCTC	.	PASS	SVTYPE=INS;END=37911781;SVLEN=647	GT:AD:DP	1/1:0,19:19
1	37940332	pbsv.DEL.870	GAGGGGTGGAGAGGGGAGGGGACGGA	G	.	PASS	SVTYPE=DEL;END=37940357;SVLEN=-25	GT:AD:DP	0/1:28,17:45
1	38000840	pbsv.INS.871	T	TATATATATATATATATATATATATATATATAA	.	PASS	SVTYPE=INS;END=38000840;SVLEN=32	GT:AD:DP	1/1:0,19:19
1	38077349	pbsv.DEL.872	CTTATCCCCATACTAGTTATTATCGAAACCATCAGCCTACTCATTCAACCAATAGCCCTGGCCGTACGCCTA	C	.	PASS	SVTYPE=DEL;END=38077420;SVLEN=-71	GT:AD:DP	1/1:0,44:44
1	38208245	pbsv.DEL.873	TGAGAATGGCAGAGTGGACAGACAGAAAAAACCTAGGTCCTTGAGGACACTTTTGAGCTGCTGAATGAACCAAGCTTTAACTCTAGCCCTCTTATGTGAGCTAAGAAATCATTTAAGTTAAAGTCAGTTAGGGCCCAGCACTGTGGCTCATGCCTATAATCCCA	T	.	PASS	SVTYPE=DEL;END=38208408;SVLEN=-163	GT:AD:DP	0/1:11,20:31
1	38219335	pbsv.DEL.874	CGGGAGCAGGGGTGAGTGGGAGCAGGGGCGAGCG	C	.	PASS	SVTYPE=DEL;END=38219368;SVLEN=-33	GT:AD:DP	1/1:0,28:28
1	38241382	pbsv.INS.875	C	CCCAGATTGGGTTTTTTTTGTTTTTTTTTTTGTTTTGTTTTTTTTTTTAAATTTATTTTTTTATTGATAATTCTTGGGTGTTTCTCACAGAGGGGGATTTGGCAGGGTCATGGGACAATAGTGGAGGGAAGGTCAGCAGATAAACAAGTGAACAAAGGTCTCTGGTTTTCCTAGGCAGAGGACCCTGCGGCCTTCCGCAGTGTTTGTGTCCCTGATTACTTGAGATTAGGGATTGGTGATGACTCTTAACGAGCATGCTGCCTTCAAGCATCTGTTTAACAAAGCACATCTTGCACCGCCCTTAATCCATTTAACCCTGAGTGGACACAGCACATGTTTCAGAGAGCACAGGGTTGGGGGTAAGGTCACAGATCAACAGGATCCCAAGGCAGAGGAATTTTTCTTAGTGCAGAACAAAATGAAAAGTCTCCCATGTCTACTTCTTTCTACACAGACACGGCAACCATCCGATTTCTCAATCTTTTCCCCACCTTTCCCGCCTTTCTATTCCACAAAGCCGCCATTGTCATCCTGGCCCGTTCTCAATGAGCTGTTGGGCACACCTCCCAGACGGGGTGGTGGCCGGGCAGAGGGGCTCCTCACTTCCCAGTAGGGGCGGCCGGGCAGAGGCGCCCCTCACCTCCCGGACGGGGCGGCTGGCCGGGCAGGGGGGCCGACCCCCCCCCACCTCCCTCCCGGACGGGGCGGCTGGCCGGGCGGGGGGCCGACCCCCCCACCTCCCTCCCGGACGGGGCGGCTGGCCGGGCGGGGGGCCGACCCCCCCACCTCCCTCCCGGACGGGGCGGCTGGCCGGGCAGAGGGGCTCCTCACTTCCCAGTAGGGGCGGCCGGGCAGAGGCGCCCCTCACCTCCCGGACAGGGCGGCTGGCTGGGCGGGGGGGCTGACCCCCCCCACCTCCCTCCCGGACGGGGCGGCTGGCCGGGCGGGGGGCTGACCCCCCCACCTCCCTCCCGGACGGGGCGGCTGGCCGGGCAGAGGGTCTCCTCACTTCCCAGTAGGGGCGGCCGGGCAGAGGCGCCCCTCACCTCCCGGACGGGGCGGCTGGCCGGGCAGGGGGGCCGACCCCCCCCCACCTCCCTCCCGGACGGGGCGGCTGGCCGGGCGGGGGGCCGACCCCCCCACCTCCCTCCCGGACGGGGCGGCTGGCCGGGCGGGGGGCCGACCCCCCCACCTCCCTCCGGGACGGGGTGGCTGGCCGGGCAGAGGGGCTCCTCACTTCCCAGTAGGGGCGGCCGGGCAGAGGCGCCCTTCACCTCCCGGACAGGGCGGCTGGCTGGGCGGGGGGGCTGACCCCCCCACCTCCCTCCCGGACGGGGCGGCTGGCCGGGTGGGGGGGCTGACCCCCCCATCTCCCTCCCGGACGGGGTGGCTGGCCGGGCTGAGGGGCTCCTCACTTCCCAGTAGGGGCGGCCGGGCAGAGGCGCCCCTCACCTCCCGGACGGGGCGGCTGGCCGGGCGGGGGGCTGACCCCCCCACCTCCCTCCCGGATGGCACGGCTGGCCAGGCGGGGGGCTGACCCCCCCACCTCCCTCCCGGATGGCACGGCTGGCCGGGCGGGGGGGCTGACCCCCCACCTCCCTCCCGGATGGGGCGGCTGGCCGGGCGGGGGGCTGACCCCCCCCACCTCCCTCCCGGACGGGGTGGCTGCCGGGCGGAGACGCTCCTCACTTCCCAGATGGGGTGGCTGCCGGGCGGAGAGGCTCCTCACTTCTCAGACGGGGTGGTTGCCAGGCAGAGGGTCTCCTCACTTCTCAGACGGGGCGGCCGGGCAGAGACGCTCCTCACCTCCCAGACGGGGTCTCGGCCGGGCAGAGGCGCTCCTCACATCCCAGATGGGGCGGCGGGGCAGAGGCGCTCCCCACATCTCAGACGATGGGCGGCCAGGCAGAGACGCTCCTCACTTCCTAGATGTGATGGCGGCTGGGAAGAGGCGCTCCTCACTTCCTAGATGGGATGGCGGCCGGGCGGAGACGCTCCTCACTTTCCAGACTGGGCAGCCAGGCAGAGGGGCTCCTCACATCCCAGACGATGGGCGGCCAGGCAGAGACACTCCTCACTTCCCAGACGGGGTGGCAGCCGGGCAGAGGCTGCAATCTCGGCACTTTGGGAGGCCAAGGCAGGCGGCTGCTCCTTGCCCTCGGGCCCCGCGGGGCCCGTCCGCTCCTCCAGCCGCTGCCTCCCGGGCGGCGCTCGCCGGCGCGGCGGCAAAGACTCTATTAATTCTTTATTTAGAGATGGAGTCTCACTCTGTCGACAAGCTGGAATGCAGTGGTACAATCTCGGCTCACTACAACCTCCGATTCCCTGGTTCAAGTGATTCTCCTGCCTCAGCCTCCCAAGTAGCTGGAATTACAGGCACCGCCACCATGCCTGGCTATATTTTTGTATTTTTAGTAGAGACGGGGTTTCACCATGTT	.	PASS	SVTYPE=INS;END=38241382;SVLEN=2437	GT:AD:DP	0/1:12,8:20
1	38382980	pbsv.INS.876	T	TTATATATATATATATATATATATA	.	PASS	SVTYPE=INS;END=38382980;SVLEN=24	GT:AD:DP	0/1:13,15:28
1	38405304	pbsv.DEL.877	ACGGGGTTTCACCGTGTTAGCTAGGATGATCT	A	.	PASS	SVTYPE=DEL;END=38405335;SVLEN=-31	GT:AD:DP	0/1:6,12:18
1	38407630	pbsv.INS.878	A	AAAAAAAAAAAAAAAAATATATATATATATATATATATATATATAT	.	PASS	SVTYPE=INS;END=38407630;SVLEN=45	GT:AD:DP	0/1:5,12:17
1	38432771	pbsv.INS.879	T	TAGAAAAATTAGACCGGGCGCGGTGGCTCACGCCTGTAATCCTAGCACTTTGGGAGGCCGAGACGGGTGGATCACGAGGTCAGGAGATCGAGACCATTCTGGCTAACACGGTGAAACCTCGTCTCTACTAAAAATACAAAAAAAATAGCTGGGCGTGGTGGCGGGCGCCTGCAGTCCCAGCTACTCGGGAATGAGGCAGGAGAATGGCGTGAACCCGGGAGGTGGAGCGTGCAGTGAGCCAAGATCGCGCCACTGCACTCCAGCCTGGGGACAGAGCGACACTCCGTCTCAAAAAAAAAAAAAAAAAAAAAAAAAAAAA	.	PASS	SVTYPE=INS;END=38432771;SVLEN=318	GT:AD:DP	1/1:0,30:30
1	38477720	pbsv.INS.880	G	GTTTTTTTTTTTTTTTTTTTTTTT	.	PASS	SVTYPE=INS;END=38477720;SVLEN=23	GT:AD:DP	1/1:0,42:42
1	38760816	pbsv.DEL.881	ATGTGTGTGTGTGTGTGTGTG	A	.	PASS	SVTYPE=DEL;END=38760836;SVLEN=-20	GT:AD:DP	0/1:15,14:29
1	38837398	pbsv.INS.DUP.882	T	<DUP>	.	PASS	SVTYPE=DUP;END=38837415;SVLEN=17	GT:AD:DP	0/1:12,12:24
1	38950739	pbsv.INS.883	T	TCTTTAGTGATGGGGTCTTGCTCTGTCATACAGGCTGGAGTACAGTGGTGCAATCATAGCTCACTGCAGCCTCAAA	.	PASS	SVTYPE=INS;END=38950739;SVLEN=75	GT:AD:DP	1/1:0,26:26
1	38996124	pbsv.INS.DUP.884	G	<DUP>	.	PASS	SVTYPE=DUP;END=38996207;SVLEN=83	GT:AD:DP	0/1:20,18:38
1	39028291	pbsv.DEL.885	CAAAAAAAAAAAAAAAAAAAA	C	.	PASS	SVTYPE=DEL;END=39028311;SVLEN=-20	GT:AD:DP	1/1:0,34:34
1	39061929	pbsv.INS.886	A	AAAAAAAAAAAAAAAAAAAAAAAAAAAG	.	PASS	SVTYPE=INS;END=39061929;SVLEN=27	GT:AD:DP	0/1:13,17:30
1	39084221	pbsv.DEL.887	GGGCTGAGGCAGGAGAATCACTTGAACCCGGGAGGCAGAGGTTGCGGTGAGCCAAGATCATGTCATTGCACTCCAGCCTGGGCAACAAGAGTGAAACTCCATCTCAAAAAAAAAAAAATAATTTTCTTGGTTTGGGCAGGGATGGTCTTTAAGCCCCACTTTCCCTTCATCCAGAAACTCCATTTATATCTGATTTACATTTTCAGTTTCCATTAAATAAAGGAGTCTATAATTTTTAAAAATATAAGAACTACTGGTTTACTCATAGGTACGGTGGTTTAAGATATTTATAAAGTGACATGAATATTGATTGACTTCACAATGTCTTATTTAAAGTGCAAAAAAGGAAAGTAGTCATTGATAGTATCTTTAAAAGAAATTCATCTGAACTGGCCAATCATCAGATTCTAACAAGATAAAATAATGATTAAAAATAATAATGTTAATAATAATTAGCATGTATTTAGAAAGTACTATATGTTAGGGACTCCTCAAAGTACTTTAGAGGAATTAATTCATTTGATTGTCCCCATAACGCTGTGAGGCAGGTACAGAGCATTCACAAGAGGTGATTCACACGGGGTCATGCACTAAGGTTAAGCAGCACCAACTAACTGCACAAAGGAGGGCTGGATCTGCAGAGAAACTGTAGATAATAATGAAAGGAAAGGAGTTCTGATAGACCCCATGCATCATCTCAGTTGGCAGAGTGATAATGCCACCAAATAAGTAGGAATTGGGATGACTCTAACATCCAGTTGTGACTCCCTGGCTGTTTGAGCTTGAGAACGGTGGGCAGATAGGAGCAGATCAAGTGACTGCAAAGTCCCCTTCGAAGTCAGAGTTTCTGTAGTTTCCATTTAGAGATGGAGGGTCTTCTGAACAACCCAGGCTTTGAGCACACAGGACATACAAGGAGGGTTGGGGTTGCAACAGCTTCATCATAATCACCAATTGAACCTCCACTGGGAAGAAATGAATAGTTCATGCAAATGAGAGCTTGAGATTTGCTCATACTAGGCTTGAGAGAGAAACAGAAGGAGAAAATGGCAAAGTTTGAATAAACTCTTAGGATAAATTCCACCATAAAGATATTGTATAACTCTTTAGGGAAGATAGTTATCCAACATTTCAGAAGCACTCAGTTGTCTACAAACAGTATTTATGTTTCCATTTATTATATCAATCTTCATGATTCTATTCATTAGTGCAAATCCCTGCAGACCTGCCCTGGCTCCATGCCTTCAGTCAGCTTGTCTTTACTCAGCTGCCTCCTGGTGTCAGACACTACGCTGGGCTCTAGAGGATGCAGTGGTAAAATAAAAGCATGGAACACTCATTTTAGATTGGCACTGACCAATACCGTAACTACTAGCCAATGTGGCTATTTAAATTCAGATTTTAATTAGTTAAAAGCAAGTAAAATTGGCCAGGTGCAGTGGCTCACATCTGTAATCCCAGCACTTTGGGAGGCCGAGGCGGGTGGATCACCTGAGGTCGAGAGTTCAAGACCAGCCTGACCAATGTGGAGAAACCCCGTCTCTACTAAAAGTACAAAATTAGCCGGGCGTGGTGGTACGTGCCTGTAATCCCAGCTACTCAGGA	G	.	PASS	SVTYPE=DEL;END=39085825;SVLEN=-1604	GT:AD:DP	0/1:26,9:35
1	39195273	pbsv.INS.888	A	AAGAAGGATGGAAGGAAGGAAGGAAGAAAGAAAGAAAAA	.	PASS	SVTYPE=INS;END=39195273;SVLEN=38	GT:AD:DP	1/1:1,34:35
1	39243131	pbsv.INS.889	C	CAAAAAAAAAAAAAAAAAAAAAAAAA	.	PASS	SVTYPE=INS;END=39243131;SVLEN=25	GT:AD:DP	0/1:14,18:32
1	39347972	pbsv.DEL.890	ATATATATATATATATATATATATATATATA	A	.	PASS	SVTYPE=DEL;END=39348002;SVLEN=-30	GT:AD:DP	1/1:1,34:35
1	39348992	pbsv.DEL.891	CACACACACACACACACACACAT	C	.	PASS	SVTYPE=DEL;END=39349014;SVLEN=-22	GT:AD:DP	0/1:17,16:33
1	39350245	pbsv.DEL.892	AAAATAAATAAATAAATAAAT	A	.	PASS	SVTYPE=DEL;END=39350265;SVLEN=-20	GT:AD:DP	1/1:0,32:32
1	39378572	pbsv.DEL.893	ATATATATATATGTGTGTGTG	A	.	PASS	SVTYPE=DEL;END=39378592;SVLEN=-20	GT:AD:DP	1/1:0,32:32
1	39411518	pbsv.INS.894	G	GTCCCAGCTACTCGGGAGGCTGAGGCACAAGAATCGCTTGAACCTGGGAGGCTGAGGTTGCAGTGAGCTGAGATCGTACCACTGCACTCCAGCCTGGGTGACAGAGTGGGACTCTGTCTCAAAAAAAAAAAAGAAAGAAAGAAAGAAAAAGAAAAGTCATCTCAGAAAGAATAGATGGCAGCCTGTGGTTGAGTTAGTCTTTCCTGGATCTGGAGAAAGGAAGTGGGGCTCAGCGAAAGCCTGTCTGTGTATTTCACAAATGTGGCTTTTCCTCTACAGATATAAATCTCCTCCACAAAAAAGCAGCTTTTCAGGGCTATTCCTGTCTGCAGGCCCTCTGAATAGCCATATCAAAACAAGTCAAAGAAGTATATTTTGGGGTGAAATATTTTTGGTTTCTTTTCACACCAGCAAGGGCCATGCAGAGTATAGAGCAAGGGAAAATAAGAGGAAAGGCCAGAACCGAGAGCCAAGCACACTGTCCACCACAGGGACAGAGCAGGGAGAAAGGACTCAGATGGCACAAAAGCAACCAAGCACTGGAAGGGACAGAGTAGTAGAAGGAGGAAACTGGGAGGTGCCTGGGGCACTCATGTCGGGCACTGAGGCTTTCTGTAGGGAGCTTATACCTACATATGTATAAGGAAGTTACACCTCATCCACATTTTCTAACTAAAGTAGGTGGCAAGGATACCTGCTACGAGTTAGGAGGAGAGAGACTGGATGGAAGATTGAAGGAAATTGACAACTGCTTAAAAAAAAACAGCTGAGAGGAGAGAAAAGTGACCAAAGCAAGGTAGAAGCTCACAGAGGGATGCCAAGAATCACATCAAAATGGCACAGATCAACAAGCAGGCAAGAATGAGGGACCCTCAAGGAGTGAGAAACTGGGGAAACCAGGTCCTGTCCTGAGTGATATGTTAGTAAGATCAATGCGGCATGGGTGAGAGCCGGGCGAATGCCGCCAGCAATCATTTAGCACCCAGGACTGGAGACAGCTTTCACGTAAGATGAAAAATGTTGACTGGGCGCGGTAGCTCACGCCTGTAATCCCAGCACTTTAGGAGGCCGAGGGGGGTGGATCACGAGGTCAAGAGATCGAGACAAGCCTGGCCAACATGGTGAAATCCCATCTCTACTAAAAATACAAAAAAATTAGCTGGGCGTGGTGGCACGTACCTGTAGTCCCAGCTACTCAGGAGGCTGAGGCAGAAGAATCGCTTGAACCCGGGAGGTGGAGGTTGCAGTGAGCCAAGATCACGCCACTGCACTCCAGCCTGGGCGACAGAGCGAGACTCCGTCTCAAAAAAAAAAAGATGAAAAATGTCTACAGAATAAAGGTCCTGCTCAGCTATGGAAGTGCAAAGAGTATCAGGAGGCAGTGCTTGGTCGCAGAACTGTACCGGGGTTGTGGTTGGGCCACCTCAACTCTAACATCTAGTTATCCCTGGCTGTCAAAGACACTACTGACTGTTCAGCCCTCCAGCCAGCCTCCCTTGTTGTGATTTGATGCTCAACAAGCTGCTTTCTATGCTGTGTGATTTCAGAGAGAAAAGGTGTCTGCCCACACCCGGTGTACTCACAAGTTAGGGAGCTCTCAGAAAACAAAGCCTTGTGATCTATTCAGAAATAGGAAAATAAAAAAGAAAACAAACCCTATATTTTATTTATCTCAGTGTCTCCAGCACCCAGAACAGGGATTAGCATTAAGTTTGGTTCAAAAAGGTGTTTGCAAAACGTATCTGGAGGAGGCTGATATGCCCTTAAATATTTGTAAATGAATAAATTTTCATTTAAAAGCCAGGTGCGGTGGCTCACGCCTGTAATCCCAGCACTTTGGGAGGCCGAAGCAGGAAGATCACCCAAGGTCAGGAGTTCGAGACCAGCCTGACCAACATGATGAAACCCTGTCTCTACAAAAAATACAAAAAAATTAGCCAGGCATGGTGGTGCATGCCTGTAA	.	PASS	SVTYPE=INS;END=39411518;SVLEN=1962	GT:AD:DP	0/1:11,12:23
1	39415417	pbsv.DEL.895	GCGAGACTCCGTCTCAAAAAAAAAATC	G	.	PASS	SVTYPE=DEL;END=39415443;SVLEN=-26	GT:AD:DP	0/1:9,16:25
1	39510235	pbsv.INS.896	A	AGGAGGAGAAGAAGAAGAGGAAAAGGAGGGGGAGGAGAAGGGGAGGGGGAGGAAAGAGGAGGAGAAGAAAGAAGAAGGAGAAGGAAGAAAGGAGGGAGGAGGAGGAGGAGAAGGGGGAGGGGGAGGAAGGAGGAGGAGAAGAATGAGAAGGAGAAGAAGAAGGAAGAAGAAGAAAGAAGGAAGAAGAAGGAGGAGGAGGAGGGGGAGGAGGGGGAGGG	.	PASS	SVTYPE=INS;END=39510235;SVLEN=217	GT:AD:DP	1/1:0,26:26
1	39653552	pbsv.INS.DUP.897	C	<DUP>	.	PASS	SVTYPE=DUP;END=39653573;SVLEN=21	GT:AD:DP	1/1:0,28:28
1	39677662	pbsv.INS.898	T	TAATAGTGGGTGATGGCCGGGCGCGGTGGCTCACGCCTGTAATCCCAGCACTTTGGGAGGCCGAGGCGGGCGGATCACGAGGTCAGGAGATCGAGGCCATCCCGGCTAAAACGGTGAAACCCCGTCTCTACTAAAAATACAAAAAAATTAGCCGGGCGTAGTGGCGGGCGCCTGTAGTCCCAGCTACTTGGGAGGCTGAGGCAGGAGAATGGCGTGAACCCGGGAGGCGGAGCTTGCAGTGAGCCGAGATCCCGCCACTGCACTCCAGCCTGGGCGACAGAGCGAGACTCCGTCTCAAAAAAAAAAAAAAAAAAAAAAA	.	PASS	SVTYPE=INS;END=39677662;SVLEN=318;SVANN=ALU	GT:AD:DP	0/1:8,22:30
1	39700319	pbsv.INS.899	A	ACCGCCCCACCTCCCTCCCGGACGGGGCGGCTGGCCGGGCGGGGGGCTGACCCCCCCACCTCCCTCCCGGACGGGGCGGCTGGCCGGGCGGGGGGCTGACCCCCCCACCTCCCTCCCGGACGGGGCGGCTGGCCGGGCGGGGGGCTGACCCCCCCGCCTCCCTCCCGGACGGGGCGGCTGGCCTGGCGGGGGGCTGACCGCCCCACCTCCCTCCCGGACGGGGCGGCTGGCCGGGCAGGGGGCTGACCCCCCCGCCTCCCTCCCGGACGGGGCGGCTGGCCGGGCAGAGGGGCTCCTCACTTCCCAGTAGGGGCGGCCGGGCAGAGGCGCCCCTCACCTCCCGGACGAGGCGGCTGGCTGGGCCGGGGGCTGACCCCCCCACCTCCCTCCCGGATGGGGTGGCTGGCCGGGCGGGGGGCTGACCCCCCCCACCTCCCTCCCAGACGGGGCGGCTGGCGGGGCGGGGGGCTGACCCCCCCACCTCCCTCCCGGATGGGGCGGCTGGCCTGGCGGGGGGCTGACCCC	.	PASS	SVTYPE=INS;END=39700319;SVLEN=524	GT:AD:DP	1/1:2,29:31
1	39700490	pbsv.DEL.900	CTCCCAGACGGGGTCGCGGCTGGGCAGAGGTGCTCCTCACA	C	.	PASS	SVTYPE=DEL;END=39700530;SVLEN=-40	GT:AD:DP	0/1:14,17:31
1	39943053	pbsv.INS.901	T	TCACACACATATATACACTTAG	.	PASS	IMPRECISE;SVTYPE=INS;END=39943053;SVLEN=21	GT:AD:DP	1/1:0,33:33
1	39970013	pbsv.INS.DUP.902	G	<DUP>	.	PASS	SVTYPE=DUP;END=39970486;SVLEN=473	GT:AD:DP	0/1:11,13:24
1	39977122	pbsv.INS.903	G	GTGGAGCATTTCCCAGAGGAC	.	PASS	SVTYPE=INS;END=39977122;SVLEN=20	GT:AD:DP	0/1:16,11:27
1	40067236	pbsv.INS.DUP.904	A	<DUP>	.	PASS	SVTYPE=DUP;END=40067258;SVLEN=22	GT:AD:DP	0/1:19,19:38
1	40149903	pbsv.INS.DUP.905	C	<DUP>	.	PASS	SVTYPE=DUP;END=40149924;SVLEN=21	GT:AD:DP	1/1:0,27:27
1	40285127	pbsv.DEL.906	GTGGTGGGAGGACGCCTTTGT	G	.	PASS	SVTYPE=DEL;END=40285147;SVLEN=-20	GT:AD:DP	1/1:0,29:29
1	40474041	pbsv.DEL.907	TGGGTGACAGAGCGAGACCCTATCTCAAAAAATAAAATAAAATAAAAAGTAATAGCCATTCTCAGGCATGGTGGCTCACATCTGCAATCCCATGCTTTGAGCTATGATTGTGCCACTGCACTTCAGCCT	T	.	PASS	SVTYPE=DEL;END=40474169;SVLEN=-128	GT:AD:DP	0/1:12,6:18
1	40512773	pbsv.DEL.908	TTATAATCTTATGGGATTTTGTGTTGATTAATCCCCATATAATCCCA	T	.	PASS	SVTYPE=DEL;END=40512819;SVLEN=-46	GT:AD:DP	0/1:22,22:44
1	40513986	pbsv.DEL.909	ATTACAGGCATGAGCCATTGCACCTGGCC	A	.	PASS	SVTYPE=DEL;END=40514014;SVLEN=-28	GT:AD:DP	0/1:23,22:45
1	40516077	pbsv.INS.910	T	TGAAATATCTTCTGTAGTCTGGGCACGGTGGCTCATGCCTGTAATCCCAGCACTTGGCTCACCGCAATTACAGGCATGAGCCACCGTGCCCAGACTACAGAAGATATTTCAAAG	.	PASS	SVTYPE=INS;END=40516077;SVLEN=113	GT:AD:DP	1/1:0,40:40
1	40524686	pbsv.INS.911	T	TTGCAAATTCTAACTTTCTTTTTTTTTTTTTTTTTTTTTTTTTTTTGAGACGGAGTCTCGCTCTGTCGGCGGGATCTCGGCTCACTGCAAGCTCCGCCTCCCGGGTTCACGCCATTCTCCTGCCTCAGCCTCTCGAGTAGCTGGGACTACAGGCGCCCGCCACGACGCCCGGCTAATTTTTTGTATTTTTAGTAGAGGCGGGGTTTCACTGTGTTAGCCAGGATGGTCTCGATCTCCTGACCTCATGATCCGCCCGCCTCTGCCTCCCAAAGTGCTGGGATTACAGGCGTGAGCCACCGCGCCCGGCC	.	PASS	SVTYPE=INS;END=40524686;SVLEN=307	GT:AD:DP	0/1:15,17:32
1	40786794	pbsv.INS.DUP.912	A	<DUP>	.	PASS	SVTYPE=DUP;END=40786815;SVLEN=21	GT:AD:DP	0/1:13,25:38
1	40861249	pbsv.INS.913	T	TACTAAAAGTTAATTGCCTTCA	.	PASS	SVTYPE=INS;END=40861249;SVLEN=21	GT:AD:DP	1/1:0,29:29
1	40895384	pbsv.DEL.914	TGTGTGTGTGTGTGTGTGTGTATGTTC	T	.	PASS	SVTYPE=DEL;END=40895410;SVLEN=-26	GT:AD:DP	0/1:11,12:23
1	41024252	pbsv.DEL.915	CAGATTAGCTAGATACAGAGTGCTGATTGGTGCATTTACAAACCTTAAGCTACACACAGAGTGCTGATTGGTGTATTTGCAATCCTTTAGCTAGACATAAAGGTTCTCCAAGTCCCCACT	C	.	PASS	SVTYPE=DEL;END=41024371;SVLEN=-119	GT:AD:DP	0/1:12,12:24
1	41063275	pbsv.INS.DUP.916	A	<DUP>	.	PASS	SVTYPE=DUP;END=41063293;SVLEN=18	GT:AD:DP	0/1:18,13:31
1	41150967	pbsv.DEL.917	ATTATATATATTAATATATATAATTATTAATATATAAT	A	.	PASS	SVTYPE=DEL;END=41151004;SVLEN=-37	GT:AD:DP	0/1:14,19:33
1	41378467	pbsv.DEL.918	TTTATTTTATTTTATTTTATA	T	.	PASS	SVTYPE=DEL;END=41378487;SVLEN=-20	GT:AD:DP	0/1:27,24:51
1	41380167	pbsv.INS.DUP.919	G	<DUP>	.	PASS	SVTYPE=DUP;END=41380185;SVLEN=18	GT:AD:DP	0/1:23,29:52
1	41410554	pbsv.INS.DUP.920	G	<DUP>	.	PASS	SVTYPE=DUP;END=41410575;SVLEN=21	GT:AD:DP	0/1:21,16:37
1	41518791	pbsv.INS.921	T	TGTTGGTCAGGCTGGTCTCGAACTCCCGACCTTG	.	PASS	SVTYPE=INS;END=41518791;SVLEN=33	GT:AD:DP	1/1:0,30:30
1	41726634	pbsv.INS.DUP.922	T	<DUP>	.	PASS	SVTYPE=DUP;END=41726660;SVLEN=26	GT:AD:DP	1/1:0,36:36
1	41728454	pbsv.DEL.923	TAGGTCACCCATCACTGTGCAATTTGAGG	T	.	PASS	SVTYPE=DEL;END=41728482;SVLEN=-28	GT:AD:DP	1/1:0,33:33
1	41835543	pbsv.INS.924	G	GAGGGCTGCCCTGGGCTCCTGCAGTCCCTTGGCAAGGGGACAGAGAGCCCAGGGC	.	PASS	SVTYPE=INS;END=41835543;SVLEN=54	GT:AD:DP	1/1:0,29:29
1	41847872	pbsv.INS.925	G	GGCCCGCGCCGGGACGCCCGCCTACTTCGGCGGCTGCAAGGGCGGCGCCTACGGCGGGGGCGGGGGCTTCGGGCCGCCGGCGATGGGCGCTCTGCGCCGTCTGCCCATGCAGACCATCCAGGAGAACAAGCAGGCCAGCTTCGTGCCGGCCGCGGCGCCCTTCCGCCCTGGGGCGCTGCCCGCGCTGCTGCCGCCGCCGCC	.	PASS	SVTYPE=INS;END=41847872;SVLEN=200	GT:AD:DP	1/1:0,39:39
1	41890921	pbsv.INS.926	G	GGTGTGGTGTGTGTGTGCGCCTGTGTGGTGTGTGTGTGTGTTGTGTGCATGTGTGTGGTGTGGTGTCAACACTGGACAGTATGGTACAGGCACCTCCTGAAGTCTAATGCGGAAGGCCCTTAGCAACCTTATGTCCCAGATGAAGAAAGGGTTTGGGGAGGTGGTGTGACTTATCCAAGGTCACACAGTCACCCAAGAAACGGCCCCCAGGATTCAGACCCAATCTGCTGACTCCCAAACCTGCGTTTGATTTATTGATTTAGATTTGTACAAGTTTCTATACACAGCATTAATTTATATTTATTTATGCATTTAGAATAAGCCCAACTTGTGTTTAAAATCTCTCTGCTTCCCAGATTCTCAGTGAGGTGAGCAGGCCCAGGCTCAGTGGCCTCAAAGTCAGGTTACAGAGAGCAATGGGGGCGTAACCTGGTCACACTGGAGTTCTGGAAAGATCCCTTTGACAGCCAGTGGGGCGTAAAT	.	PASS	SVTYPE=INS;END=41890921;SVLEN=482	GT:AD:DP	1/1:0,26:26
1	41892021	pbsv.INS.927	T	TGAGTTGGGAGGGGCTTGGGCAGGACTGGGTGGTGGTTTGGATGT	.	PASS	SVTYPE=INS;END=41892021;SVLEN=44	GT:AD:DP	0/1:15,22:37
1	41981852	pbsv.INS.928	G	GGCGGCCCCTTCCCAGGGCCCTTGCAGGA	.	PASS	SVTYPE=INS;END=41981852;SVLEN=28	GT:AD:DP	1/1:0,30:30
1	41992315	pbsv.INS.929	C	CACCCTACACACACACCCTCACA	.	PASS	SVTYPE=INS;END=41992315;SVLEN=22	GT:AD:DP	1/1:0,26:26
1	41992960	pbsv.INS.930	A	ACACCCTCACACTCCCTCACACGTTCACCCTCACACACTCACCCTTACATGCTCACCCTCACACTCACACCCTCACATGCTCACCCTCACACACCCTCACACATACACCCCCACACATTCGCCCTCACACCTGCTCACAGGCCCACACTCACCCTCACACACACCCTCACATGCTCACCCTCACATGTTAACCTCACACATACACCCCCACACTCACACACCCTCACACCTGCTCACACCCCCACTCACCCACACACACACCCTCACACGCTCATCCACACACACCCACAGTGCTCACCCTCATACACCCCCACACACCCTCACACCTTCACATGCCACACCCCTGCACTCACACCCTCACACTCCACACCCCGCCCTTACACTCACCTTCACACTCACACTCCACACCCCCACCCCACACCTCCACTCACACCCCTGCCCTCACACACCCTCACACCC	.	PASS	SVTYPE=INS;END=41992960;SVLEN=458	GT:AD:DP	1/1:1,22:23
1	41996901	pbsv.DEL.931	AACAGGAGAGATGGAGGACAGGGGAGATGGAGG	A	.	PASS	SVTYPE=DEL;END=41996933;SVLEN=-32	GT:AD:DP	1/1:0,34:34
1	42010879	pbsv.INS.932	A	ACACACCACCACCACCACCACACACCACATCACCACCACCACTACCACCTACCCCACCATCACCACCACCACTATCACCACCTCTACCACCACCACACCACCACCACCACCATCACCTCTACCACCACCATCACCACCACCACCACCATCACCACCATCACCACCACCACCACCATCACCACCACTACCACCACCATCACCACCACCACATCACCACCCTACCACCACCACACCACCACCACCACCACCTCTACCCCACCACACCACCACCACCACCCCACCTCTACCACCACCACCACCACACCACCACTACCACCCTACCACCTCTACCACCACCACCACCACTACCACCTCACCACCACCATCACCACCACCACTATCACCACCCTACCACACCATCACCACCACCACCACCATCACCTCTACCACCACCATCACCACCACCACCACCATCACCACCATCATCACCACCACCACTACCACCTCTACCACCACCATCACCACCACCACTATCACCACCTCTACTACCACCATCACCACCACCACCACCATCACCTCTACCACCACCATCACCACCACCACCACCATCACCACCATCACCACCACCACCACCATCACCACCACTACCACCTCTACCACCACCATCACCACCACCACTACCACCACCACCACCACCACCACCACCACTACCACCACTACCACCTCTACCACCACCATCACCACCACCACCACTACCACCACTACCACCTCTACCACCACCATCACCACCATCACCACCACCACCACCATCACCACCACTACCACCTCTACCACCACCATCACCACCACCACTACCACCATCACCACCACCACCACCATCACCTCTACCACCACCATCACCACCACCACCACCATCACCACCATCACCACCACCACCACCATCACCACCACTACCACCTCTACCACCACCATCACCACCACCACACTACCACCTCTACCACCACCATCACCACCACCACCACCATCACCTCTACCACCACCATCACCACCACCACCACCACCACCTCTACCACCACCATCACTACTACCACCACCACCACCTCTACCACCATCGCTACCATCACCACCACCACCACTATCACCGCCACCATCGCTACCATCACCACCACCACCACTATCACCGCCACCACCACCAATACCACTACCACCACCATCACTACCACCACCACCACCATCACCACCTCTACCATCGCTACCATCACCACCACCACCACTACCATCATCACCACTACCACCATCACCACCTCTACCACCACCATCACCACCACCACTATCACCACCTCCACCACCACCATCACCACCACCACCACCACCACCTCTACCACCACCATCACTACTACCACCACCACCACCTCTACCACCATCG	.	PASS	IMPRECISE;SVTYPE=INS;END=42010879;SVLEN=1404	GT:AD:DP	0/1:12,20:32
1	42027410	pbsv.INS.933	T	TCCTGCCATGGTCTCCCAAAGTGCTGGGATCCA	.	PASS	SVTYPE=INS;END=42027410;SVLEN=32	GT:AD:DP	1/1:0,36:36
1	42101212	pbsv.DEL.934	TGTATGTATATATACATACATATACATACGTATGTATATATACATACATATACATACGTATGTATATATACATACATATACATAC	T	.	PASS	SVTYPE=DEL;END=42101296;SVLEN=-84	GT:AD:DP	0/1:13,13:26
1	42103992	pbsv.DEL.935	AGAAAGAAAGAAAGGGAGAGAGAGAGAAAGAAAGAAAAAG	A	.	PASS	SVTYPE=DEL;END=42104031;SVLEN=-39	GT:AD:DP	0/1:16,16:32
1	42131378	pbsv.INS.936	T	TACACACACACACACACACAC	.	PASS	SVTYPE=INS;END=42131378;SVLEN=20	GT:AD:DP	0/1:15,8:23
1	42290439	pbsv.DEL.937	TATATATATATATATATAGAGAGAGAGAG	T	.	PASS	SVTYPE=DEL;END=42290467;SVLEN=-28	GT:AD:DP	1/1:0,43:43
1	42483960	pbsv.INS.938	T	TAAGAAATGTTAAACATTACACAGAAGGACTAACCTAAGCCAAAAGAACAAAGCTGGAGGCATCACACTACCTGACTTCAAACTATACTACAAGGCTACAGTAACCAAAACAGCATGGTACTGGTACCAAAACAGAGATATAGATCAATGGAACAGAACAGAGCCCTCAGAAATAATGCCGCATATCTACAACTATCTGATCTTTGACAAACCTGAGAAAAACAAGCAATGGGGAAAGGATTCCCTATTTAATAAATGGTGCTGGGAAAACTGGCTAGCCATATGTAGAAAGCTGAAACTGGATCCCTTCCTTACACCTTATACAAAAATCAATTCAAGATGGATTAAAGATTTAAACGTTAAACCTAAAACCATAAAAACCCTAGAAGAAAACCTAGGCATTACCATTCAGGACATAGGCGTGGGCAAGGACTTCATGTCCAAAACACCAAAAGCAATGGCAACAAAAGACAAAATTGACAAATGGGATCTAATTAAACTAAAGAGCTTCTGCACAGCAAAAGAAACTACCATCAGAGTGAACAGGCAACCTACAACATGGGAGAAAATTTTTGCAACCTACTCATCTGACAAAGGGCTAATATCCAGAATCTACAATGAACTCAAACAAATTTACAAGAAAAAAACAAACAACCCCATCAAAAAGTGGGCGAAGGACATGAACAGACACTTCTCAAAAGAAGACATTTATGCAGCCAAAAAACACATGAAGAAATGCTCATCATCACTGGCCATCAGAGAAATGCAAATCAAAACCACTATGAGATATCATCTCACACCAGTTAGAATGGCAATCATTAAAAAGTCAGGAAACAACAGGTGCTGGAGAGGATGCGGAGAAATAGGAACACTTTTACACTGTTGGTGGGACTGTAAACTAGTTCAACCATTGTGGAAGTCAGTGTGGCGATTCCTCAGGGATCTAGAACTAGAAATACCATTTGACCCAGCCATCCCATTACTGGGTATATACCCAAATGAGTATAAATCATGCTGCTATAAAGACACATGCACACGTATGTTTATTGCGGCACTATTCACAATAGCAAAGACTTGGAACCAACCCAAATGTCCAACAATGATAGACTGGATTAAGAAAATGTGGCACATATACACCATGGAATACTATGCAGCCATAAAAAATGATGAGTTCATATCCTTTGTAGGGACATGGATGAAATTGGAAACCATCATTCTCAGTAAACTATCGCAAGAACAAAAAACCAAACACCGCATATTCTCACTCATAGGTGGGAATTGAACAATGAGATCACATGGACACAGGAAGGGGAATATCACACTCTGGGGACTGTGGTGGGGTCGGGGGAGGGGGGAGGGATAGCATTGGGAGATATACCTAATGCTAGATGACACATTAGTGGGTGCAGCGCACCAGCATGGCACATGTATACATATGTAACTAACCTGCACAATGTGCACATGTACCCTAAAACTTAGAGTATAATAAAAAAAAAAAAAAAAAAAA	.	PASS	SVTYPE=INS;END=42483960;SVLEN=1506	GT:AD:DP	0/1:14,9:23
1	42575857	pbsv.INS.939	A	ACACACACACACACACACACACACGTATATATATGTATATATATGTATGTATATATGTTTGTGTGTGTGTG	.	PASS	SVTYPE=INS;END=42575857;SVLEN=70	GT:AD:DP	0/1:13,11:24
1	42687705	pbsv.INS.940	G	GGGGAGGGGGAGGGGGAGGGGGAGGGGGAGGGGGAGGGGGAGGGGGAGGGGGAGGGGGAGGGGGAGGGGGAGGGGG	.	PASS	SVTYPE=INS;END=42687705;SVLEN=75	GT:AD:DP	0/1:15,13:28
1	42717122	pbsv.DEL.941	TCAGATGATACCGTTAGGCTGAAGAGAAAGGATAC	T	.	PASS	SVTYPE=DEL;END=42717156;SVLEN=-34	GT:AD:DP	0/1:16,8:24
1	42743177	pbsv.DEL.942	CAAAAAATCTGGCCGGGCGCGGTGGCTCACGCCTGTAATCCCAGCACTTTGGGAGGCCGAGGCGGGCGGATCACGAGGTCAGGAGATCGAGACCATCCCGGCTAAAACGGTGAAACCCCGTCTCTACTAAAAATACAAAAAATTAGCCGGGCGTAGTGGCGGGCGCCTGTAGTCCCAGCTACTTGGGAGGCTGAGGCGGGAGAATGGCGTGAACCCGGGAGGCGGAGCTTGCAGTGAGCCGAGATCCCGCCACTGCACTCCAGCCTGGGCGACAGAGCGAGACTCCGTCTCAAAAAAAAAAAAAAAAAAAAAAAAA	C	.	PASS	SVTYPE=DEL;END=42743492;SVLEN=-315;SVANN=ALU	GT:AD:DP	1/1:1,34:35
1	42789768	pbsv.INS.943	A	ACACAGTGTATATATAGTATATACACAGTGTATATATACAGTATATATACTGTATATACACAGTGTATATATAGTGTATATATACACTATATATA	.	PASS	SVTYPE=INS;END=42789768;SVLEN=94	GT:AD:DP	1/1:0,27:27
1	42832811	pbsv.INS.944	C	CGTGAGCCACCGCACCCAGCCTTGTCTGAATTTTTAA	.	PASS	SVTYPE=INS;END=42832811;SVLEN=36	GT:AD:DP	1/1:0,37:37
1	42851501	pbsv.DEL.945	TTCTTTCTTTCTTTCTCTTTCTTTCTT	T	.	PASS	SVTYPE=DEL;END=42851527;SVLEN=-26	GT:AD:DP	0/1:16,12:28
1	43001370	pbsv.INS.946	T	TATATATATATTATATATATATAATATATATATTATATATATATAATATATATATAATATATATATAATATATATATAATATATATATAATATATATATAATATATATATTATATATATATAAAATATATATTATATATATATA	.	PASS	SVTYPE=INS;END=43001370;SVLEN=143	GT:AD:DP	0/1:18,12:30
1	43001372	pbsv.INS.947	T	TATATATATTATATATATATAATATATATATTATATATATATAAA	.	PASS	SVTYPE=INS;END=43001372;SVLEN=44	GT:AD:DP	0/1:12,18:30
1	43030190	pbsv.INS.948	A	ACCTCAGGTGATCCACCCACCTCGG	.	PASS	SVTYPE=INS;END=43030190;SVLEN=24	GT:AD:DP	0/1:10,12:22
1	43174788	pbsv.DEL.949	TATATATATATATATATATATATATA	T	.	PASS	SVTYPE=DEL;END=43174813;SVLEN=-25	GT:AD:DP	0/1:13,7:20
1	43188323	pbsv.INS.DUP.950	C	<DUP>	.	PASS	SVTYPE=DUP;END=43188456;SVLEN=133	GT:AD:DP	0/1:12,14:26
1	43195111	pbsv.INS.DUP.951	A	<DUP>	.	PASS	SVTYPE=DUP;END=43195135;SVLEN=24	GT:AD:DP	0/1:24,12:36
1	43195118	pbsv.INS.952	A	ATATATATATATATATATATATATATAT	.	PASS	SVTYPE=INS;END=43195118;SVLEN=27	GT:AD:DP	0/1:12,24:36
1	43545424	pbsv.DEL.953	CTTGAACCCAGGAGGCAGAGG	C	.	PASS	SVTYPE=DEL;END=43545444;SVLEN=-20	GT:AD:DP	1/1:0,26:26
1	43547024	pbsv.INS.954	T	TGTGTGTGTGTGTGTGTGTGTGTGTGTGTGTGTGTGTGTGTGTGTGTGTTG	.	PASS	SVTYPE=INS;END=43547024;SVLEN=50	GT:AD:DP	0/1:15,14:29
1	43562761	pbsv.DEL.955	TGTATATATATATATATATATAT	T	.	PASS	SVTYPE=DEL;END=43562783;SVLEN=-22	GT:AD:DP	0/1:10,20:30
1	43571985	pbsv.DEL.956	AATCTGCCCCCATGATCCAATCACCTCCCAGTGTGTCCAGAATTGGTGGGTTCTTGGTCTCACTGACTTCAAGAATGAAGCCGTGGACACTCGCGGTGAGTGTTACAGTTCTTAAAGGCGGCGTGTCCAGAGTTTGTTCCTTTTGATGTGTGGATGTGTTTGGAGTTTCTTCCTTCTGGTGGGTTCGTGTTCTCGCTGGCTCAGGAGTGAAGCTGCAGGCCTTTGTGGTGAGTGTTACAGCTCTTAAGGCGGCGCGTCTGGAGTTGTTTTTTCCTCCCGGTGGGTTCGTAGTCTCAATGGCTTCAGGAGTGAAGCTGCAGACCTTCGCAGTGAGTGTTACAGCTCATAAAGGCAGTGTGGACCCAAAGAGTGAGCAGCAGCAAGATTTATATCAAAGAGTGAAAGAACAAAGTTTCCACAGTGTGGAAGGGGACTGGAGCTGGTTGCCACTGCTGGCTGGCACAGCCTGCTTTTATTCTCTTATCTGGCCCCACCCACATCCTGCTGATTGGTCCATTTTACAGAGAGCCAATTGGTATGTTTTACAGAGAGCTGATTGGTCCGTTTTGACAGGGTGCTGATTGGTGCGTTTACAATCCCTGAGCTAGACACAAAAGTTCTCCGTGTCCCCACTAGATTAGCTAGATACAGAGTGTCAAATGGTGTATTTACAAACCCTGAGCTAGACACAGAGTGCTGATTGGTGCATTTACAAACCTTGAGCTAGATACAGAGCGCCAATTGGTGCATTCACAATCCCTT	A	.	PASS	SVTYPE=DEL;END=43572746;SVLEN=-761	GT:AD:DP	0/1:10,6:16
1	43774129	pbsv.INS.DUP.957	G	<DUP>	.	PASS	SVTYPE=DUP;END=43774169;SVLEN=40	GT:AD:DP	1/1:1,30:31
1	44059954	pbsv.INS.958	C	CCCCAAGGCAACCCTCTTTGACCCCTCAGATCAACAGTGAAACTCCGTCTCAAAAAAAAAAAAAGGTAGGATGGAAGAGACAGGGTGGAGAGATGATGAGACCTCCTTTGATCTGAGGGGTCAAAGAGGGTTGCCTTGGGGAGGTGACACTTT	.	PASS	SVTYPE=INS;END=44059954;SVLEN=152	GT:AD:DP	1/1:0,32:32
1	44370614	pbsv.INS.959	C	CCTCCCCCTCCTCCTGCTCCTCTTCCCACCACTCTTCCTCCCCCACCTGCTGCTCCTCTTCCCGCCACTCTTCCTCCCCCGCCTGCTGCTCCTCTTCCCACCACTCTCCCTCCCTCTCCTCCTGCTCCTCTTCCCGCCACTCTTCCTCCCCCTCCTCCTGCTCGTCTTCCTGCCACTCTTCCTCCCTCTCCTCCTGTTCCTCTTCCTGCCACTCTTTCCCCTCCTCCTGCTCCTATTCCTGCCACTCTTCCTTCCCTTCCTCCTGCTCCTATTCCTGCCACTCTCCCTTCCCCTCCTCCTGCTCCT	.	PASS	SVTYPE=INS;END=44370614;SVLEN=305	GT:AD:DP	1/1:2,27:29
1	44370862	pbsv.DEL.960	TGCCACTCTTCCTCCCCCTCCTCCTGTTCCTCTTCCC	T	.	PASS	SVTYPE=DEL;END=44370898;SVLEN=-36	GT:AD:DP	0/1:24,8:32
1	44371277	pbsv.INS.961	T	TCTACCCCTCCTTCTGCCCCCCTTCCCACCACTCTTCCTCCCCCTCCTCCTGTTCCCCTTCCCACCACTCTTCCTCTCCGTCCTCCTGTTCCCCTTCCTGTCACTTTTCCTCCCCCTCCTTCTGCTCCTATTCCTGCCACTGTTTCTCCCCCTCCTCCTGCTTCTCTTCCCGCCACTGTTTCTACCCCTCCTTCTGCCCCCCTTCCCACCACTCTTCCTCCCCCTCCTCCTGTTCCCCTTCCCACCACTCTTCCTCTCCGTCCTCCTGTTCCCCTTCCTGTCACTTTTC	.	PASS	SVTYPE=INS;END=44371277;SVLEN=288	GT:AD:DP	0/1:25,7:32
1	44377181	pbsv.INS.DUP.962	A	<DUP>	.	PASS	SVTYPE=DUP;END=44377345;SVLEN=164	GT:AD:DP	0/1:14,9:23
1	44383155	pbsv.DEL.963	ATATATAATATATATAATATATTATATAATATAATATATATTATAT	A	.	PASS	SVTYPE=DEL;END=44383200;SVLEN=-45	GT:AD:DP	0/1:17,20:37
1	44565525	pbsv.DEL.964	GAAAGAAAGAAAGAAAGAAAGAAAGAAAGAAAGAAAGAAAGAAAGAAAGAAAGAAAGAAAGAAAGAAAAG	G	.	PASS	SVTYPE=DEL;END=44565594;SVLEN=-69	GT:AD:DP	0/1:12,10:22
1	44569971	pbsv.INS.DUP.965	G	<DUP>	.	PASS	SVTYPE=DUP;END=44570002;SVLEN=31	GT:AD:DP	0/1:12,8:20
1	44604720	pbsv.INS.966	T	TCTGGTTACCAGTGGAGGTCATCATATTCTGCCCCCCGTAGAGGGC	.	PASS	SVTYPE=INS;END=44604720;SVLEN=45	GT:AD:DP	0/1:19,11:30
1	44605055	pbsv.DEL.967	TTCTGGTTACCAGTGGAGGTCATCATCTGCCCCCAGTAGAGGG	T	.	PASS	SVTYPE=DEL;END=44605097;SVLEN=-42	GT:AD:DP	0/1:20,11:31
1	44605947	pbsv.DEL.968	TAGTGGAGGTCATCACTTGCTCTCCACAGAGGTTCTGGTTACCAGTGGAGGTCGTCATCTGCCCTCCACAGAGGGCTTGGTTACC	T	.	PASS	SVTYPE=DEL;END=44606031;SVLEN=-84	GT:AD:DP	0/1:18,12:30
1	44738513	pbsv.DEL.969	AAAAATAAAATAAAATAAAAT	A	.	PASS	SVTYPE=DEL;END=44738533;SVLEN=-20	GT:AD:DP	0/1:29,20:49
1	44808492	pbsv.INS.DUP.970	T	<DUP>	.	PASS	SVTYPE=DUP;END=44808523;SVLEN=31	GT:AD:DP	0/1:23,12:35
1	45078742	pbsv.INS.971	G	GGATTAATAGGGCTCCTCAACCCCACACCTGTAAGCAGAGGCCACAGAGCATCCATGGATATGCAGGGATGTTTCTA	.	PASS	SVTYPE=INS;END=45078742;SVLEN=76	GT:AD:DP	1/1:1,38:39
1	45203726	pbsv.INS.972	T	TTCCCCCTCCCCCTCCCCCCTCCTCCCCCCCTTCTCCCCCTCCCCCC	.	PASS	SVTYPE=INS;END=45203726;SVLEN=46	GT:AD:DP	1/1:0,24:24
1	45260702	pbsv.INS.973	T	TAAATATATATAAATATATAAATATATATAAATATATAA	.	PASS	SVTYPE=INS;END=45260702;SVLEN=38	GT:AD:DP	1/1:0,19:19
1	45261363	pbsv.INS.DUP.974	A	<DUP>	.	PASS	SVTYPE=DUP;END=45261425;SVLEN=62	GT:AD:DP	1/1:1,18:19
1	45282264	pbsv.DEL.975	TGTATATATATACACATAGATGTGTGT	T	.	PASS	SVTYPE=DEL;END=45282290;SVLEN=-26	GT:AD:DP	0/1:12,10:22
1	45342245	pbsv.INS.976	T	TGGGGGTCAGCCCCCGCCAGGCCAGCCGCCCCGTCCGGGAGGGAGGTGGGGGGGTCAGCCCCCCGCCCGGCCAGCCGCCCCGTCCGGGAGGGAGGTGGGGGGGTCAGCCCCCGCCCGGCCAGCCGCCCCGTCCGGCAGGGAGGTGGGGGGGTCAGCCCCCCGCCCGGCCACCCGCCCCGTCCGGGAGGCAAGGGGCGCCTCTGCCCGGCCACCCCTACTGGGAATTGAGGAGCCCCTCTGCCCGGCCAGCTGCCCCGTACGGGAGGGAGGTGAGGGGGTCAGCCCCCCGCCCGGCCAGCCACCCCGTCCGGGAGGTGAGGGGCGCCTCTGCCCGGCCGCCCCTACTGGGAAGTGAGGAGCCCCTCTGCCCGGCCAGCCGCCCCATCCGGGAGGGAGGTGG	.	PASS	SVTYPE=INS;END=45342245;SVLEN=399	GT:AD:DP	1/1:1,33:34
1	45510400	pbsv.INS.DUP.977	A	<DUP>	.	PASS	SVTYPE=DUP;END=45510457;SVLEN=57	GT:AD:DP	0/1:8,9:17
1	45581888	pbsv.DEL.978	ACAGCAATGAGTTTCATTGCTT	A	.	PASS	SVTYPE=DEL;END=45581909;SVLEN=-21	GT:AD:DP	0/1:20,16:36
1	45626661	pbsv.INS.979	A	ATTTTTTTTTTTTTTTTTTTTTTTTT	.	PASS	SVTYPE=INS;END=45626661;SVLEN=25	GT:AD:DP	0/1:19,15:34
1	45688694	pbsv.INS.DUP.980	G	<DUP>	.	PASS	SVTYPE=DUP;END=45688906;SVLEN=212	GT:AD:DP	0/1:5,15:20
1	45820482	pbsv.DEL.981	AAAAAAATATATATATATATATATAT	A	.	PASS	SVTYPE=DEL;END=45820507;SVLEN=-25	GT:AD:DP	0/1:15,14:29
1	45917704	pbsv.INS.982	C	CAAAAAAAAAAAAAAAAAAAAA	.	PASS	SVTYPE=INS;END=45917704;SVLEN=21	GT:AD:DP	0/1:11,10:21
1	45963345	pbsv.INS.983	T	TCTGCCTGGCCGCCCATCGTCTGGGATGTGAGGAGCCCCTCTGCCTGGCTGCCCAGTCTGGAAAGTGAGGAGCATCTCTGCCCGGCCGCCATCCCATCTGGGAAGTGAGGAGCGCCTCTTCCCGGCCGCCATCACATCTAGGAAGTGAGGAGCGTCTCTGCCCGGCCGCCCATCGTCTGGGATGTGGGGAGCCCCTCTGCCTGGCTGCCCAGTCTGGAAAGTGAGGAGCGTCTCTGCCCGGCCGCCATCCCATCTGGGAAGTGACGAGCGCCTCTGCCCGGCCGCCACCCCGTCTGGGAGGTGAGGAGCGTCTCTGCCCGGCCGCCCCGTCTGAGAAGTGAGGAGACCCTCCGCCCGGCAGCCGCCCCGTATGAGAAGTGAGGAGCCTCTCCGCCCGGCAGCCACCCCGTCTGGGAAGTGAGGAGCGTCTCCGCCCGGCAGCCACCCCGTCCGGGAGGGAGGTGGGGGGGGTCAGCCCCCCGCCAGGCCAGCCGCCCCGTCAGGGAGGGAGGTGGGGGTGTCAGCCCCCCGCCCGGCCAGCCGCCCCATCCGGGAGGTGAGGGGCGCCTCTGCCCGGCCGCCCCTACTGGGAAGTGAGGAGCCCCTCTGCCCAGCCAGCCGCCCCGTCCGGGAGGGAGGTGGGGGGGTCAGCCCCCCGCCCGGCCAGCCGCCCCGTCCGGGAGGTGAGGGGCGCCTCTGCCCGGCCGCCCCTACTGGGAAGTGAGGAGCCCCTCTGCCCGGCCAGCCGCCCCGTCCGGGAGGGAGGTGGGGGGGTCAGCCCC	.	PASS	SVTYPE=INS;END=45963345;SVLEN=781	GT:AD:DP	1/1:3,23:26
1	46004687	pbsv.INS.984	A	AAAAAGAAAAGAAAAGAAAAGAAAAGAAAAGAAAAGAAAAGAAAAGAAAAG	.	PASS	SVTYPE=INS;END=46004687;SVLEN=50	GT:AD:DP	0/1:15,15:30
1	46169013	pbsv.INS.985	G	GGCCTCCCAAAGTGCTGGGATTACAGGTTTAAGTCACTGCACTCAGCCAACAATCTTTATTTACAGATGATAGGATCTTGTATATAGAAAATCCTAAGGACTCTACCAAAAAAAAACTATTAGACTATGAGTGCAGCAAGGTCGCAGAATAAATTGTATTTCTACACACGAGCAATGAACAATCTGAACATGAAATTAATAAAACAATTTATAACAGCATTAAAAGGAATAAAATACTTCTGAATAAATTTTAACCAAAAAAGTACAAGAAACTGAAAATTATAAAACATTGTTGAAACAATCTGAAGCCCTAACTAAAAGGAAAGACATCCTCTGATGAATCAAAAGACTTAATACTGTTAAGTTGGTGATACTCTCCAAATGGATCTCAAATTCAATGGAATCTCTGTCAAAAACCCAACTGGCTTCTCTGCAGGAACTGAAAAGCTGATCCTGAAATGCGTATGAAATTCAAGTTACCCAGGAGAGCCAAACAAATTTTTAAAAGATCAAATTTCTTGAAGGACTCACACTCTCTGATTTCAAAACTTACTACAATGCTGTAATAAGAGAGTCTGGTACTGGCAAAAGGATAGAGAGACATACAGATAAATGAATAGAATAGAAAGCTCAGAAATAAACCCTCACATTTATGGTCAACTGATTTTCAACAAAGGTGCCAAGACAATTCAATGGGGGAAAGAACAGTGTTTTTAATCAGTGATGCTGGAACAACTGGATACCCAAATACAAAAGAATGAGGGTGGGTCTCTTCCTCACATCACATATAAAATTAAATCAAAATGTATCAAAGACCTAAATACAAAAATTAAAACTATAAAACTCTTAGAAATAAGCATAGTTGTAAATCCTTATGACCTTGGATTAAGCAATGCTTTCTTAGTTATAACAAACGCACAAATAACAAAAGAACAAAACAAATTGGACATCAAAATTTAAACGTTATGCTTGAATACCAACAAGAAAGTGAAAAAAACACACATAATGGGGCCAGGCGCGGTGGCTCACGCCTGTAATCCCAGCACTTTGGGAGGCTGAGGTAGGTGGAACGAGGAACAAGGTCAGGAGATCAAGACCATCCTGACTAACAAGGTGAAACCCCGTCTCTACTAAAAAAAAAAAAAAAAAAAAAAAAAAAAAATGGGTGTGATGGCGGGCGCCTGTAGTCCCAGCTACTCGGGAGGCTGAGGCAGGAGAATGGCGTGAACCCAGGGGGCGAAGCTTGCACTGAGCCAAGATCGAGCCACTGCACTCCAGCCTGGGCGACAGAGCAAGCCTCCCTCTCAAAAAAAAAAAAAAAAAAAAAAAAAAAAAAAAAAAAAAAACACATATAATGGGAGAAAAAATTGTAAATTATATATTTGACAAAGGACTTGCACCTAGATTATAAAAAGAACTCTTTTTTTTTTTTTTTTTTTTTTTTTTTGAGAAGGAGTCTCACTCTGTCGCCCAGGCTGGAGTGCAGTGGCACGATCTCGACTCACTGCAAGCTCCGCCTCCTGGGTTCATGCTATTCTCCTGCGTCAGCCTCCCGAGTAGCTGGGACTACAGGCGCCCGCCACCACGACTGGCTAATTCTTTTTGTATTTTTAGTAGAGAAGGGGTTTCACCATGTTAGCCAGGATGGTCTCGATCTGACCTCGTGATCTGCCTGCCTCAGCCTCCCAAAGTGCTGGGATTATAGGCGTGAGCCAACGCGCCCAGCAGAACTCTTACAACTCAATAATAAAAAGACAATCCAATTTTAAAACAGATAAATTGAATAGATGTTTCTTCAAAGAAGATAAACAGATGACCAAAAAACAAATGAAAAGATGCTTATCAGGGAAATGCAAATCAAAATCACAATGAGATACCCATTTATACCTACTAGAACAGCTATAAAAGAAAAACTAAATAATAACAAGCATTGGATGTGGAGAAACTGGAACCCTCAGACACTGATGGTGGTTATGTAAAATGGTATAGATACTTTAGGAAACAGTCTGGGATTCCCTAAAAAGGTTAAACACGGATGGGTGCAGTGGCTCACACCTGTAATCCCGGCACTTTGGGAAGCCCGAAGATCACCTGAGATCAGGAGTTCGAGATCAGCCTGGTCAACATGGTGAAACCCCGTTTCTACTAAAAACAAAAAATTAGCCAGGCATGGTGGCGCACGTCTGTAATCCTAGCTACTAGGGAGGCTGAGGCAGGATAATCATTTGAACCCTGGAGGCGGAGGTTGCAGAGAGCCAAGATCACCATTGCAGTCCAGCCTGGGCAACAAGAGCGAAACTCCATCTCAAAAAGGAAACAAAAAACAAACAAACAAACAAAAAGGTTAAACACAGTTACTATGTGACCCAGCAACTCTACTCCTAGGTATATGCCCAAGAGAAATGAAAACACATGTCTACACAAAAACTTGTACGTAAAACTTCATAGTAGCATGTTTGTAATAGCCAAAAAGTAGAAACAACCAAAATGTCTGGTCAGTGAATTATATTTCAATAAAGCTGTTAAAACCCTCCTACTTAAAAAAAAAAAAAAAAAGTAGAAAAAAAAACTTAACTTTTTTTTTTTTTTGAGATGGAGTCTCGCCCAGGCTGGAGTACAGTTGGGTAATCTCAACTCACTGCAACCTCTGCCTCTCAGGTTCAAGCAATTCTTCTGAATCAGCCTCCCAAAGTAGCTGGGATTATAGGCCACCAGCATGCCCAGCTAATTTTTGTATTTTCAGTAAAGATGGGCTTTCATCATGTTGCCCAGGCCGGTCTCGAACTCCTGACCTCAAGTGATCCACCAGCTTCA	.	PASS	SVTYPE=INS;END=46169013;SVLEN=2813	GT:AD:DP	1/1:0,23:23
1	46176311	pbsv.INS.986	A	AAAAAAAAAGGATTACAGGCGTGATCTACCGCACCCAGCCAGTTGTGGTCTGTTTTTTTGTTTGTTTGTTTTGAGACGGAGTGCAGTGGTGCGATCTCAGCTCACTGCAAGCTCTGCCTCCCGGGTTCAGGCCATTCTCCTGCCTCAGCCTCCCGTGTAGCTGGGACTACAGGCACCCGCCACCATGCCCAGCTAATTTTTTGTATTTTTAGTAGAGACAGGGTTTCACCGTGTTAGCCAGGGTGGTCTCGATCTCCTGACCTCATGATCTGCCTGCCTCGGCCTCCCAAAGTGCTGGGATTACAGGCGTGAGCCACCGCGCCTGGCCCTGTGGTCTATTTTTTAATTCAGTTTGACAATCGCTGACTTTAAATGGCTTTTAGAGTTTATACTATTTATATTCTATGTAATTACAAATATGGTCAGTTTGTAGACTCCTATTTTGCTGTTTGTTTGCTCTCGTTCTTTTTCTTGAGACAGCCTTGGTCTGTTGCTCAGGCTGGTGGTGCAGTGGCTTGATCTCATCTCACTGCAACCTCTGCCTCCCAGGTTCAAGTGATTCTCCTGACTCAGCCTCCTGAGTAGCTGAGATTACAGGTGCCTGCCACCATCCCTCCTAATTTTTGTATTTTTTGTAAAGCTGAGGTTTCACCATGTTGGTCAGGCCGGTCTAGAACTCCTGACCTTGAGTGATTCCCCCGACCCTGGCCTCCCAAAGTGCTGGCATTATAGGTGTGAGACACCATGCCTGGCCTTGCCATTTGTTTTCTGTTTATGAAATCCATTCTTTGATTCTTTTTTCCTCTTTTCGTCTTTATGTTGATTGTTTTAGTATTCCATTTTATCTCTTTTATTGTCTAGTTAGCTATATTTCTTCACCTTTTTTCTTGGTGATTGCTTTAGAGTTTTATGGGTGGAAAAAACAGACTCAACATGTTTTCTACTCTGATCTCACATCACAACAATCATCAACACAGAAAACTTCTGTGACTAAATGTGTGTGGGTTTTCCCCTACACATCAAGCAGCAGATACCAGCTACGTGTCCTCTAATTCAATTAAATTCTTATACTGTTTACCTGGAGATAGCCTCAGACCCCACAGGTTGAGGGCTCAGTCCCCAAGACTGCCCCCTCCTTCAGGCACTATTCCAAGTCCAAGCCTCTGGAACTTCTGACCAACTGGCTCCAAGTTGGGGTTCTCACAACACCCTCTTTGGAGTCTGTTAATTTGCTAGAGTGGCTCACAGAACTCAGGGAAACACTTACTTATGTTTATCAGGTTATTATAAGGGATATTTCAAATGATACAGATGAAGAGATGCATATGGGGAGGTATGGGGGTATGGCATGGTACTTCTATGCCCTCTCTGTTTATGCCACCCTCTAAGAACCGCCAGGTGTTCAACTATCAGGAAGTTCTCTGAACTCAGTCCTTTTGGGTTTTTTTGTTTTGTTTTTGTTTTTTAGACGGAGTCTTGCTCTGTCACCAGGCTGGAGTGAAATGTTGCGATCTAGGCTCACTGCAACCTCCACCTCCCGGGTTCAAGCAATTCTCCTGCCTCAGCCTCCCAAGTAGCTGGAACTACAGGCACGCACCGCCATGCCCAGCTAATTTTTGTATTTTTAGTAGAGACGGGGTTTCACCATGTTGGCCAGGATGGTCTTGATCTCCCTCAGCCTCCCAAAGTGCTGGGATTACAGGTGTGAGCCACCACTTCAGGGCTGGTTTTTCTGGAGACTTTATTACATAGCCATGATTGATTAAATCATTGGGCATCCACTTAACCTTCAGCTCCTCTCCCCTCCCCGGAAGTCAGGGGATGGGACTGAAAGTTCTAATTCTGTAATCATGCCTTGGTCTTTCTGGTGAGCAGCCCTAATTCTGAAGCTAACTATGGGCTTCCATCCATCAGTCAACATTAGAAAAGGGCATCACTTTGGATATTCTCGGGATGTTAGGAGTTGTATGCCAGGAAATGGG	.	PASS	SVTYPE=INS;END=46176311;SVLEN=1981	GT:AD:DP	1/1:0,13:13
1	46201452	pbsv.INS.987	A	ACACCACACCAGGCCACCACACCAGGC	.	PASS	SVTYPE=INS;END=46201452;SVLEN=26	GT:AD:DP	0/1:12,12:24
1	46281893	pbsv.INS.988	A	AAGAGAGAGAGAGAGAGAAAG	.	PASS	SVTYPE=INS;END=46281893;SVLEN=20	GT:AD:DP	0/1:12,10:22
1	46366107	pbsv.DEL.989	TGATGTTGGATATTTTTTTTTTTTTTTTTTTTTTTTTTTTTTGAGACGGAGTCTCGCTCTGTCGCCCAGGCCGGACTGCGGACTGCAGTGGCGCAATCTCGGCTCACTGCAAGCTCCGCTTCCCGGGTTCACGCCATTCTCCTGCCTCAGCCTCCCGAGTAGCTGGGACTACAGGCGCCCGCCACCGCGCCCGGCTAATTTTTTGTATTTTTAGTAGAGACGGGGTTTCACCTTGTTAGCCAGGATGGTCTCGATCTCCTGACCTCATGATCCACCTGCCTCGGCCTCCCAAAGTGCTGGGATTACAGGCGTGAGCCACCGCGCCCGGCC	T	.	PASS	SVTYPE=DEL;END=46366436;SVLEN=-329;SVANN=ALU	GT:AD:DP	0/1:11,11:22
1	46537389	pbsv.INS.DUP.990	A	<DUP>	.	PASS	SVTYPE=DUP;END=46537423;SVLEN=34	GT:AD:DP	0/1:13,19:32
1	46612358	pbsv.DEL.991	TACACACACACACACACACACACACACACACAC	T	.	PASS	SVTYPE=DEL;END=46612390;SVLEN=-32	GT:AD:DP	0/1:16,14:30
1	46647976	pbsv.INS.992	C	CAAAAAAAAAAAAAAAAAAAAA	.	PASS	SVTYPE=INS;END=46647976;SVLEN=21	GT:AD:DP	1/1:0,31:31
1	46679030	pbsv.INS.993	A	AAAGTATATAAATTTTTTTTTTTTTTTTTTTTTTTTTTTTTTTTTTTTTTTTTTTTTTTTGAGACGGAGTCTCGCTCTGTTGCCCAGGCCAGACTGCGGACTGCAGTGGCGCAATCTCGGCTCACTGCAAGCTCCGCTTCCCCGGGTTCACGCCATTCTCCTGCCTCAGCCTCCCGAGTAGCTGGGACTACAGGCGCCCGCCACCGCGCCCGGCTAATTTTTTGTATTTTTAGTAGAGACGGGGTTTCACCTTGTTAGCCAGGATGGTCTCGATCTCCTGACCTCATGATCCGCCCGCCTCGGCCTCCCAAAGTGCTGGGATTACAGGCGTGAGCCACCGCGCCTGGCC	.	PASS	SVTYPE=INS;END=46679030;SVLEN=348;SVANN=ALU	GT:AD:DP	0/1:9,12:21
1	46706582	pbsv.DEL.994	ACCCCGTCTGAGAAGTGAGGAGCCCCTCCGCCCGGCAGCTG	A	.	PASS	SVTYPE=DEL;END=46706622;SVLEN=-40	GT:AD:DP	0/1:22,18:40
1	46707932	pbsv.INS.995	G	GGGGGGGTCAGCCCCCCGCCCGGCCAGCCGCCCCGTCCGGGAGGGAGGTT	.	PASS	SVTYPE=INS;END=46707932;SVLEN=49	GT:AD:DP	0/1:24,21:45
1	46771140	pbsv.DEL.996	TGGGAGGCCGAGGCGGGTGGATC	T	.	PASS	SVTYPE=DEL;END=46771162;SVLEN=-22	GT:AD:DP	0/1:18,11:29
1	47029618	pbsv.INS.DUP.997	G	<DUP>	.	PASS	SVTYPE=DUP;END=47029642;SVLEN=24	GT:AD:DP	0/1:15,13:28
1	47050921	pbsv.DEL.998	CAAAAAAAAAAAAAAAAAAAAAAAAAAAAAAAAAAA	C	.	PASS	SVTYPE=DEL;END=47050956;SVLEN=-35	GT:AD:DP	0/1:13,15:28
1	47241821	pbsv.DEL.999	ATATATATATATATATATATT	A	.	PASS	SVTYPE=DEL;END=47241841;SVLEN=-20	GT:AD:DP	0/1:18,7:25
1	47242029	pbsv.INS.1000	A	AATATATAAAATTTATATATATAATTTATATATATAAAAATATATAAAATTTATATATATAATTTATATATATAAAATTTATATATATAATTTATATATATAAAATTTATATATATAATTTATATATATAAAATTTATATATATAATTTATATATATAAAATTTATATATATAATTTAT	.	PASS	SVTYPE=INS;END=47242029;SVLEN=178	GT:AD:DP	0/1:10,14:24
1	47242241	pbsv.INS.1001	A	AATATATAAAATTTATATATATAATTTATATATATAAAATTTATATATATAATTTAT	.	PASS	IMPRECISE;SVTYPE=INS;END=47242241;SVLEN=56	GT:AD:DP	0/1:15,9:24
1	47265937	pbsv.DEL.1002	CCTTCCTTCCTTCCTTCCTTCCTTCCTTC	C	.	PASS	SVTYPE=DEL;END=47265965;SVLEN=-28	GT:AD:DP	0/1:13,16:29
1	47282254	pbsv.INS.DUP.1003	A	<DUP>	.	PASS	SVTYPE=DUP;END=47282276;SVLEN=22	GT:AD:DP	0/1:27,18:45
1	47333392	pbsv.INS.1004	C	CAAAAAAAAAAAAAAAAAAAAAA	.	PASS	SVTYPE=INS;END=47333392;SVLEN=22	GT:AD:DP	1/1:0,34:34
1	47502058	pbsv.INS.1005	A	ATATATATATATATATATATATATA	.	PASS	SVTYPE=INS;END=47502058;SVLEN=24	GT:AD:DP	0/1:12,19:31
1	47542516	pbsv.INS.1006	C	CAAAAAAAAAAAAAAAAAAAAAAA	.	PASS	SVTYPE=INS;END=47542516;SVLEN=23	GT:AD:DP	0/1:16,14:30
1	47644779	pbsv.INS.1007	T	TTCTCTCTCTCTCTCTCTCTCTCCCCCTCTCTCCCTCTCTCTCTCTCTCTCCCCCTCCCCCTCCCCCTCCCCCTCCCCCTCTCTGTCTCTCTCTCTCTCTCTCTCTCTCTCTC	.	PASS	SVTYPE=INS;END=47644779;SVLEN=112	GT:AD:DP	1/1:0,24:24
1	47650131	pbsv.INS.1008	G	GCTCCATCCCCCACTAAACCCATCTCCCAACAAGCTCCATCCCCCACCAAGCTCCATCCCCCACTAAACCCATTCCCACTGAGTCCATCACCCACTGAGTCCATCCTCCACTGAGTCCATCCTCCACTGAACCCATGCCCCACTGAACCCATCCCCCACTGAACCATCCCCCACTGAACCTATCCCCCACTGAGCCCATTCCCCACTGAGTCCATCCCCCACTGAGTCCATCCCCCACTGAGTCCATCCCTCACTGAGTCCATCCCTTGCTGAGCCCATACCCGCTAAGTCCATCCCCCGCTGAGTCCATCCCCCGCTGAGTCCATCCCCTGCTGAGTCCATCCCCCACTGAGCTCCATCCCCCACTAAGCTCCATCCCCCACTAAACCCATCTCCCAACAAGCTCCATCCCCCACCAAGCTCCGTCCGCCACCAAGCTCCATCCCCCACTAAACCCATCCCCCACTGAGCTCCATCCTCCACTGAACCCATCCCCACTGAGTCCATCTCCCACTGAGTCCAACCCCACTGAACCCATCCCCCACTGAACCCATCCCCCACTGAACCCATCCCCCACTGAACCCATCCCTCACTGAACCCATCCTCCACTGAATCCATCCCCCACTGAGCTCCATCCCCCACTGAACCCATCCCCCACTGAACCCATCCCCCACTGAATCCATCCCCCACTGAGCTCCATCCCCCACTGAACCCATCCCCCACTGAATCCATCCCCCACTGAGCTCCATCCCCCACTGAACCCATCCCTCACTGAACCCATCCTCCACTGAATCCATCCCCCACTGAGCTCCATCCCCCACTGAACCCATCCCCCACTGAACCCATCCCCCACTGAATCCATCCCCCACTGAGCTCCATCCCCCACTGAACCCATTCCCCC	.	PASS	SVTYPE=INS;END=47650131;SVLEN=900	GT:AD:DP	1/1:4,25:29
1	48057076	pbsv.DEL.1009	GGTGTGTGTGTGTGTGCCTGTGGGGTGAAGGGGT	G	.	PASS	SVTYPE=DEL;END=48057109;SVLEN=-33	GT:AD:DP	1/1:0,38:38
1	48058277	pbsv.INS.1010	T	TAGCAGCAGCCCTGGCTGTCAGCTGGGGCAGGGACTCAAATCCCAATTTGGGTCTTTCAGTGGAAA	.	PASS	SVTYPE=INS;END=48058277;SVLEN=65	GT:AD:DP	1/1:0,37:37
1	48174136	pbsv.DEL.1011	CAGCCTGGACAAGGGATGCCGTGCCCAGG	C	.	PASS	SVTYPE=DEL;END=48174164;SVLEN=-28	GT:AD:DP	0/1:10,16:26
1	48187815	pbsv.INS.1012	T	TTCTTCATGAGGGTATGACCATGTGTTTTTTGCTCACTGCTG	.	PASS	SVTYPE=INS;END=48187815;SVLEN=41	GT:AD:DP	0/1:15,16:31
1	48208897	pbsv.INS.1013	G	GGTGGTCATGTTGGTAGTGATGGTGTTGGTGATGGAGGTAATGGTGGTGGTCATGTTGGTGGAAGTGGTGGTGGTGGTAGTGATGGTGATGGTGATGGAGGTGGTGGTGGTGGAAGTGGTGATGGTGGTGGTGATGGTGATGGTGGTGGCAGTGATAATAGTGATGGTGATGGTGGTGGTGGTGGTGGCAATGGCAGGAGTTGTAATGGTGATGGTGATGGAGATGATGGTGGTGGTTGTGGTGGTGGAAGTGGTGGTGGTGGTAGTGATGGTGGTGGTGGTGATAATGGTGACGGAGGTGATGGTGGTGGCGGTGGTGGTGGTAGAA	.	PASS	SVTYPE=INS;END=48208897;SVLEN=327	GT:AD:DP	1/1:2,38:40
1	48209129	pbsv.INS.1014	G	GTGGTGGTGGAAGTGGTGCTGGTGGTGGTGGTGGTGA	.	PASS	SVTYPE=INS;END=48209129;SVLEN=36	GT:AD:DP	0/1:26,13:39
1	48235625	pbsv.INS.1015	C	CAAGGCAGAAATCACAAGCCT	.	PASS	SVTYPE=INS;END=48235625;SVLEN=20	GT:AD:DP	0/1:15,17:32
1	48281470	pbsv.DEL.1016	GAGATAGATAGATAGATAGAT	G	.	PASS	SVTYPE=DEL;END=48281490;SVLEN=-20	GT:AD:DP	0/1:26,15:41
1	48329045	pbsv.INS.DUP.1017	T	<DUP>	.	PASS	SVTYPE=DUP;END=48329065;SVLEN=20	GT:AD:DP	0/1:19,18:37
1	48658518	pbsv.INS.DUP.1018	G	<DUP>	.	PASS	SVTYPE=DUP;END=48658565;SVLEN=47	GT:AD:DP	0/1:15,15:30
1	48710408	pbsv.INS.1019	A	ATATATATAAATTATATTTATATTATATATAAATTATATTTATATTATATATAAATTATATTTATAT	.	PASS	SVTYPE=INS;END=48710408;SVLEN=66	GT:AD:DP	0/1:17,14:31
1	48710408	pbsv.INS.1020	A	ATATATATAAATTATATTTATATTATATATAAATTATATTTATATTATATATAAATTATATTTATATTATATATAAATTATATTTATATTATATATAAATTATATTTATATTATATATAAATTATATTTATATTATATATAAATTATATTTATATTATATATAAATTATATTTATATTATATATAAATTATATTTATAT	.	PASS	SVTYPE=INS;END=48710408;SVLEN=198	GT:AD:DP	0/1:15,16:31
1	48749369	pbsv.INS.1021	A	AGAAAGAAAGAAAGAAAGAAAGAAAGAAAGAAAGAAAGAAAG	.	PASS	SVTYPE=INS;END=48749369;SVLEN=41	GT:AD:DP	1/1:0,27:27
1	48848474	pbsv.DEL.1022	GGGGGGCTGACCCCCCCCACCTCCCTCCCGGACGGGGCGGCTGGCCGGGCA	G	.	PASS	SVTYPE=DEL;END=48848524;SVLEN=-50	GT:AD:DP	0/1:8,5:13
1	48850003	pbsv.INS.1023	A	AGAGGGAGAGGGAGAGGGAGAGGGAGAGGGAGAGGGAGAGGGAGAGGGAGAGGGAGAGGGAGAGGGAGAGGGAGAGGGAGAGGGAGAGGGAGAGGGAGAGGGAGAGGGAGAGGGAGAGGGAGAGGGAGAGGGAGAGGGAGAGGGAGAGGGAGAGGGAGAGGGAGAGGGAGAGGGAGAGGGAGAGGGAGAGGGAGAGGGAGAGGGAGAGGGAGAGGGAGAGGGAGAGGGAGAGGGAGAGGGAGAGGGAGAGGGAGAGGGAGAGGGAGAGGGAGAGGGAGAGGGAGAGGGAGAGGGAGAGGGAGAGGGAGAGGGAGAGGGAGAGGGAGAGGGAGAGGGAGAGGGAGAGGGAGAGGGAGAGGGAGAGGGAGAGGGAGAGGGAGAGGGAGAGGGAGAGGGAGAGGGAGAGGGAGAGGGAGAGGGAGAGGGAGAGGGAGAGGGAGAGGGAGAGGGAGAGGGAGAGGGAGAGGGAGAGGGAGAGGGAGAGGGA	.	PASS	SVTYPE=INS;END=48850003;SVLEN=486	GT:AD:DP	0/1:10,4:14
1	48850010	pbsv.DEL.1024	CAGGGACAGGGACAGGGAGAGGGAGAGGGAGAGGGAG	C	.	PASS	SVTYPE=DEL;END=48850046;SVLEN=-36	GT:AD:DP	0/1:4,10:14
1	48948989	pbsv.DEL.1025	TATATATACACATATATATATAAA	T	.	PASS	SVTYPE=DEL;END=48949012;SVLEN=-23	GT:AD:DP	0/1:11,8:19
1	48949634	pbsv.DEL.1026	ATACACATATATATAAAATATATATA	A	.	PASS	SVTYPE=DEL;END=48949659;SVLEN=-25	GT:AD:DP	0/1:11,11:22
1	49090762	pbsv.DEL.1027	CTCCTTCCTTCCTTCCTTCCT	C	.	PASS	SVTYPE=DEL;END=49090782;SVLEN=-20	GT:AD:DP	1/1:0,26:26
1	49177388	pbsv.DEL.1028	ACTCCCTCTCTCCCTTCCCTTTCCCCATAATTT	A	.	PASS	SVTYPE=DEL;END=49177420;SVLEN=-32	GT:AD:DP	1/1:0,22:22
1	49446390	pbsv.DEL.1029	AATATATATATATATATATATATATATATATATAT	A	.	PASS	SVTYPE=DEL;END=49446424;SVLEN=-34	GT:AD:DP	1/1:0,33:33
1	49549776	pbsv.DEL.1030	GAGTCTCTAGGAAGTTCCAAATTTCCCCACATCTTCCTGTCTTCCGAGCCCTCCA	G	.	PASS	SVTYPE=DEL;END=49549830;SVLEN=-54	GT:AD:DP	1/1:1,37:38
1	49703185	pbsv.DEL.1031	TATATATATATATATATATATATATATATATATATAT	T	.	PASS	SVTYPE=DEL;END=49703221;SVLEN=-36	GT:AD:DP	1/1:0,25:25
1	50413624	pbsv.INS.1032	A	ATATATATATAAATATATATATTTATAAATATATATTTATATATAAATATATATTTATAAATATATATATTTATATATATAAATATATATATTTATAAATATATATT	.	PASS	SVTYPE=INS;END=50413624;SVLEN=106	GT:AD:DP	0/1:13,17:30
1	50413625	pbsv.INS.DUP.1033	T	<DUP>	.	PASS	SVTYPE=DUP;END=50413659;SVLEN=34	GT:AD:DP	0/1:17,13:30
1	50834985	pbsv.INS.1034	A	ATGATGATGGTAGTAATGACGGTGATGATGATGATGGTGATGATGATGGTGGTGATGATGGTAATGGTGATCATGATGATAATGGTGATGGTGGTGGTGGTGATGATGGTGATGGTGGTGGTGATCATGATGGTAGTGATATGATGATGGCGATGATGGTGGTGGTATAATGATAGTGGTGATGATGATGGTGCTGATGATGGTGATGGTGATGATGATAGTGGTGATGGTGGTGGTGATGATGGTGATGGTGGTGGTGATCATGATGGTAGTGATAATGACGATGATGGCGATGATGGTGGTGGTATAATGATAATGGTGATGATGATGGTGCTGATGATGGTGATGATGATAATGGTGATGGTGGTGGTGATGATGATGGTGGTGATGATGAAGATGGTGGTGGCGATGATGATGATGGTGATGATGAAGATGTTGGTGATGATGATGGTGATAATGGTGATGGTGATGATAGTGGTGATAATGGTGGTGGTAATGATCATGATGGTAGTGATAATGATGATGGTGGTGATAATGATGATAG	.	PASS	SVTYPE=INS;END=50834985;SVLEN=543	GT:AD:DP	1/1:4,23:27
1	50846032	pbsv.DEL.1035	CAAAGGGCAAGATCTCCTTTTT	C	.	PASS	SVTYPE=DEL;END=50846053;SVLEN=-21	GT:AD:DP	0/1:14,17:31
1	50847158	pbsv.INS.DUP.1036	G	<DUP>	.	PASS	SVTYPE=DUP;END=50847233;SVLEN=75	GT:AD:DP	0/1:14,20:34
1	50847477	pbsv.INS.DUP.1037	G	<DUP>	.	PASS	SVTYPE=DUP;END=50847524;SVLEN=47	GT:AD:DP	0/1:14,20:34
1	50847685	pbsv.INS.1038	C	CGGGAGGTGAGGGGCGCCTCTGCCCGGCCGCCCCTACTGGGAAGTGGGGAGCCCCTCTGCCCGGCCAGCCGCCCCGTCTGGGAGGGATGTGGGGGGGTCAGCCCCCCGCCCGGCCAGCCGCCCCATCCGGGAGGTGAGGGGCGCCTCTGCCCGGCCGCCCCTACT	.	PASS	SVTYPE=INS;END=50847685;SVLEN=164	GT:AD:DP	0/1:14,20:34
1	50847892	pbsv.INS.1039	A	ATCTTTTCATTTTGTTCTTTTTTTTGTACTTTTCATTTTGTTCATTTTTGTACTTTTCATTTTGTTCATTTTTGTACTTTTCATTTTGTTCTTTTTTTTGTACTTTT	.	PASS	SVTYPE=INS;END=50847892;SVLEN=106	GT:AD:DP	0/1:20,12:32
1	50993781	pbsv.INS.1040	C	CCTCTCTCTCTCTCTCTCTCTCTCT	.	PASS	IMPRECISE;SVTYPE=INS;END=50993781;SVLEN=24	GT:AD:DP	0/1:14,15:29
1	51285354	pbsv.DEL.1041	TATATATATACATATATATATACATATATATATACGTATATATATATAC	T	.	PASS	SVTYPE=DEL;END=51285402;SVLEN=-48	GT:AD:DP	0/1:11,16:27
1	51285411	pbsv.INS.1042	A	ATACGTATATATATATACATATATATATACG	.	PASS	SVTYPE=INS;END=51285411;SVLEN=30	GT:AD:DP	0/1:16,10:26
1	51973858	pbsv.DEL.1043	GAGAAAAGAAAAGAAAAGAAA	G	.	PASS	SVTYPE=DEL;END=51973878;SVLEN=-20	GT:AD:DP	1/1:3,21:24
1	51995843	pbsv.INS.DUP.1044	A	<DUP>	.	PASS	SVTYPE=DUP;END=51995863;SVLEN=20	GT:AD:DP	1/1:1,35:36
1	52098233	pbsv.INS.DUP.1045	A	<DUP>	.	PASS	SVTYPE=DUP;END=52098277;SVLEN=44	GT:AD:DP	0/1:18,18:36
1	52177138	pbsv.INS.1046	A	ACCCCCCCACCTCCCTCCCGGACGGGGAAGCTGGCCGGGCGGGGGGCTGACCCCCCCACCTCCCTCCCGGACAGGGCGGCTGGCCGGGCGGGGGGCTGACCCCCCCCACCTCCCTCCCGGACGGGGCGGCTGGCCGGGCGGGGGGCTGACCCCCCCACCTCCCTCCTGGACGGGGCGGCTGGCCGGGCAGAGGGGCTCCTCACTTCCCAGTAGGGGCGGCCGGGCAGAGGCGCCCCTCACCTCCCGGACGGGGCGGCTGGCCGGGCGGGGGGGCTGATCCCCCCCACCTCCCTCCCGGACGGGGCGGCTGGCCGGGCAGAGGGGCTCCTCACTTCCCAGTAGGGGCGGCCGGGCAGAGGCGCCCCTCACCTCCCCGATGGGGCGGCTGGCCGGGCGGGGGGCTGACCC	.	PASS	SVTYPE=INS;END=52177138;SVLEN=407	GT:AD:DP	1/1:1,22:23
1	52270162	pbsv.INS.DUP.1047	C	<DUP>	.	PASS	SVTYPE=DUP;END=52270249;SVLEN=87	GT:AD:DP	1/1:1,29:30
1	52318222	pbsv.INS.1048	G	GTTTTAAACTATATAGTTTATAGTTTTAAACTATATAGTTTATATATAGTTTTAAACTATATAGTTTATAGTTTTAAACTATATAGTTTATATATAGTTTTAAACTAGTTTATATAGTTTAAAACTATATAGTTTATATAGTTTAAAACTATATAGTTTATATAGTTTAAAACTATATAGTTTATATAGTTTAAAACTATAGTTTATATAGTTTAAAACTATATAGTTTATATAGTTTTAAACTATATAGTTTAAACTATATAGTTTTAAACTATATAAACTATATAGTTTTAAACTAGTTTATATATAGTTTTAAACTAGTTTAAACTATATAGTTTATGTAGTTTTAAACTATATAGTTTATGTAGTTTTAAACTATATAGTTTATGTAGTTTTAAACTATATAGTTTTAAACTATGTAGTTTTAAACTATATAGTTTTAAACTATGTAGTTTTAAACTATATAGTTCATGTAGTTTTAAACTATATAGTTTAAAACTATATAGTTTATGTAGTTTTAAACTAGTTTATATTTTTTTATATAGTTTAAACTATATAGT	.	PASS	SVTYPE=INS;END=52318222;SVLEN=559	GT:AD:DP	1/1:0,22:22
1	52349446	pbsv.DEL.1049	CCCTGTAATCCCAGCTACTTGGGTGGCGCATG	C	.	PASS	SVTYPE=DEL;END=52349477;SVLEN=-31	GT:AD:DP	0/1:10,13:23
1	52372541	pbsv.INS.1050	A	AAGGGAAGGAAGGAAGGAGGGAGGAGGGAGGAAGGAGGAAGGAAGGGAGGGAGGAAGGAAGGAAGGGAGGGAGGAAGGAAGGGAGGGAGGAAGGAGGGAAGAAAGGAAAGAAGGAGGGAGGAGGGAGGAAGGAAGGAAGGAAGGGAGGGAGGAAGGAAAGATGAAGGAAGGAAGGAAGGAAAGATGAAGGAAGGAAGG	.	PASS	SVTYPE=INS;END=52372541;SVLEN=197	GT:AD:DP	1/1:0,20:20
1	53103975	pbsv.DEL.1051	GCCCCTTTCTATCCAGGAACCCAGAGTTGTCCCACACACG	G	.	PASS	SVTYPE=DEL;END=53104014;SVLEN=-39	GT:AD:DP	0/1:16,15:31
1	53241901	pbsv.INS.1052	A	AAAAAAAATATATATATATATATATATATATATATATATATAT	.	PASS	SVTYPE=INS;END=53241901;SVLEN=42	GT:AD:DP	1/1:0,26:26
1	53262683	pbsv.INS.DUP.1053	T	<DUP>	.	PASS	SVTYPE=DUP;END=53262716;SVLEN=33	GT:AD:DP	1/1:1,23:24
1	53263140	pbsv.INS.1054	T	TATTATATATGATATATAATATAATAA	.	PASS	SVTYPE=INS;END=53263140;SVLEN=26	GT:AD:DP	1/1:0,24:24
1	53268783	pbsv.DEL.1055	TATATATACACACATATATATATACACACATATATATATATATACACATATATATATAC	T	.	PASS	SVTYPE=DEL;END=53268841;SVLEN=-58	GT:AD:DP	1/1:0,22:22
1	53283487	pbsv.DEL.1056	ATTTTTTTTTTTTTTTTTTTTTT	A	.	PASS	SVTYPE=DEL;END=53283509;SVLEN=-22	GT:AD:DP	1/1:1,25:26
1	53563603	pbsv.DEL.1057	ACCTCGGTACACTCACACACCATG	A	.	PASS	SVTYPE=DEL;END=53563626;SVLEN=-23	GT:AD:DP	1/1:0,38:38
1	53564908	pbsv.INS.1058	G	GCCTCGGTACACTCACACTGCCTCAGTATAATCACTCCACCTTGGTACACTCACACACCCCT	.	PASS	SVTYPE=INS;END=53564908;SVLEN=61	GT:AD:DP	1/1:0,40:40
1	53594097	pbsv.DEL.1059	TGTGGTCATGCCACTGCACTCCAGCCTGAGGGACAGAGTAAGACCCTGTCTCAATTAAAAACAAAAAAGAATAGGAATTCATGACAGATAAGGAGGCTCTGACTGTCATGGCGCAAGGAATGGCTCTGGGTGCCAGGTGAGTGCATCATGGAGAAGTGGGCAGGACCTGGCCAGGGCCCCTGCGGAGGCCCTGTGGATGTGCAGGTGTGCACGACTCAGGTGAAGCAGGGCATGCTGCATGGTCTGTACCAGTGTTGAGGGAGCACCCGGGTGTGCCTCAGTCAAGGGTGGCTTTCCAGGGCAGGGGACAGGTGAGCTGCAGGTGCTAATTAGAACCATGAAGATGGAAGAAGCCATCCAAGGGGCTTCCTGCTGAGAGCAGTGACAGAGGTGGCCACGGGCTGGGGGAGCATTCATGACACATCTGAGGAGCCTGGTGATGCTTTAATAAGTTAGAAAAACATGGGACATCTGCCAGGCATGGTGGCTCACGCATGTAATCCTAGCACTTTGGGAGGCCAAGGTGGGCGGATCACCTGAGGTCAGGAGTTCGAGACCAGCCTGGCCAACATGGTGAAACCCCGTCTCTACTAAGAATTCAAAAATTTGCTGGTCATGGTGGCGGGTGCCTGTAATCCCAGCTACTTGGGAGGCTGAGGCAGGAGAATTGCTTGAACCCGGGAGGTGGAGATTGCAGTGAGCTGAGATCATGCCACTGCACTCCAGCCTGGGTGACAGAGTGAGACTATGTCTCAAAAAAGAAAAAAAAAAAGAAAAAAGAAAAACATGGGACATCCATAACGTACCAGGAGCCATGCTGGGTCTTCACGTACATTCTCTTACTTACTTTTC	T	.	PASS	SVTYPE=DEL;END=53594948;SVLEN=-851	GT:AD:DP	1/1:4,24:28
1	53595125	pbsv.DEL.1060	ACATTGTGACAGATGAAGCCACCACTGGTCAAGCGTGGGCTGCACTCAGTTGGACTGAAGCACACATGTCTGAGGAGGGACTTGGGCCAGGGGCTGGGTTGGAGAAATTCTAGAAAAAAAAGAGCCCACAGCTGGAAGATGCCAGATTATGGGAAGAGTGACTGAACTCAGCTCCAACCCCGCTGGCCCCACTGCCCTCCCACTGGGCCTCCTTTCTCCAGAGCAAGGTGTGCCTGTGACCCCTCCATGGCAGCCCAGGGGCCTTTCAGCCCTCACGTCCACCCTTGCAGTCACCCACACTTCTTTACACCTCACCACCTCCCTTTGCTTGTTGTTTAGATCTCCAACTTCTGAACGAATCTGTCACGCTGAGTACCAGGCAGAGGTCAGTGTGAAAGACAAGGGGGTCAATGACCTGATCCCCTCCTGGGATCTCAGAAAAAAACAAAGATGCACACGACCCTGCCCACGGAGGGGGC	A	.	PASS	SVTYPE=DEL;END=53595603;SVLEN=-478	GT:AD:DP	1/1:1,27:28
1	53602245	pbsv.INS.DUP.1061	A	<DUP>	.	PASS	SVTYPE=DUP;END=53602282;SVLEN=37	GT:AD:DP	1/1:0,24:24
1	53639083	pbsv.INS.1062	T	TCTCTTCTCTCTCCTCTCCCCTCCCTCTC	.	PASS	SVTYPE=INS;END=53639083;SVLEN=28	GT:AD:DP	1/1:0,29:29
1	53749170	pbsv.INS.1063	T	TACTTACTTACTACATACCCGGGCCACTTACTTACTACATACCCGGGCC	.	PASS	SVTYPE=INS;END=53749170;SVLEN=48	GT:AD:DP	0/1:11,20:31
1	53749294	pbsv.INS.DUP.1064	C	<DUP>	.	PASS	SVTYPE=DUP;END=53749700;SVLEN=406	GT:AD:DP	0/1:19,13:32
1	53749505	pbsv.INS.DUP.1065	A	<DUP>	.	PASS	SVTYPE=DUP;END=53749835;SVLEN=330	GT:AD:DP	0/1:19,11:30
1	53749671	pbsv.INS.1066	T	TCACTTACTTACTTACTACATACCCGGGCCACTTACTTACTACATACCCGGGCCACGTACTTACTACATACCCGGGCCACTTACTTACTTACTACATACCCGGGCCACTTACTTACTACATACCCGGGCCACTTACTTACCTACTACACACCCGGGCCGCTTACTTACCTACTACACACCCGGGCCGCTTACTTACCTACTACACACCCGGGCCGCTTACTTACCTACTACACACCCGGGCCGCTTACTTACCTACTACACACCCGGGCCGCTTACTTACCTACTACACACCCGGGCCGCTTACTTACCTACTACACACCCGGGCCGCTTACTTACCTACTACACACCCGGGCCGCTTACTTACCTACTACACACCCGGGCCGCTTACTTACCTACTACATACCCGGGCCGCTTACTTACCTACTACATACCCGGGCCGCTTACTTACCTACTACATACCCGGGCCGCTTACTTACCTACTACATACCCGGGCCGCTTACTTACCTACTACATACCCGGGCCGCTTACTTACCTACTACATACCCGGGCCGCTTACTTACCTACTACATACCCGGGCCGCTTACTTACCTACTACATACCCGGGCCGCTTACTTACCTACTACATACCCGGGCCGCTTACTTACCTACTACATACCCGGGCCGCTTACTTACCTACTACATACCCGGGCCGCTTA	.	PASS	IMPRECISE;SVTYPE=INS;END=53749671;SVLEN=694	GT:AD:DP	0/1:17,13:30
1	53779058	pbsv.DEL.1067	GGGCACAGTGCACACTCGGAGCCCAGA	G	.	PASS	SVTYPE=DEL;END=53779084;SVLEN=-26	GT:AD:DP	0/1:16,22:38
1	53815924	pbsv.INS.1068	T	TTCTCTCTCTCTCTCTCTCTCTCTCTCTCTCTCTCTCTCTCTC	.	PASS	SVTYPE=INS;END=53815924;SVLEN=42	GT:AD:DP	0/1:19,17:36
1	53967989	pbsv.DEL.1069	AGGAGAGGGAGAGAAGAGAGGGATGAGGGGGATGGGGAGAGAGGAGAAGGGGGAGGGACAGGGAAAGAGGAGAGGGGGGAGGGAGAGGGAGAGAAGAGAGGGATGAGGGGGATGGGGAGAGAGGAGAAGGGGGAGGGACAGGGAAAGAGGAGAGGGGGGAG	A	.	PASS	SVTYPE=DEL;END=53968149;SVLEN=-160	GT:AD:DP	1/1:0,22:22
1	53991136	pbsv.INS.1070	A	AGGCTGGGGAGGCTGGGGAGGTTGGGGGTGCTGGGAGTCTGGGGAGGCTGGGGAGGTGGGGGGCTGGGGAGGCTGGGGAGGTGGAGGCTGGGGAGGTGGGGAGGCTGGGGGCTGGGGGGCTGGGGAGGCTGGGGAGGTGGGGGGCTGGGGAGGCTGGGGAGGTGGGGGGCTGGGAAGGCTGGGGAGGTGGGGGGCTAAGAAGGCTGGGGGGCTGGGGTGCTGGGGAGGCTGGGGAGGTGGGGGCTGGGGAGGCTGGGGGGCTGGGGCGCTGGGGAGGCTGGGGAGGCTGGGGGTGCTGGGCAGGCTGAGGAGGTGGGGAGGCTGGGGGGGCAAGGGGTGGGGGAGGTAGGGAGGCTGGGGAGGCTGGGGGCGGGGGAGTCTGGGGAGGCTGGGGGGGTGGGGGGCTAGGAGGTGGGGGAGGCGGGGAGGCTGGGGAGGCTGGGGGGGCTGGGG	.	PASS	SVTYPE=INS;END=53991136;SVLEN=452	GT:AD:DP	1/1:0,32:32
1	54070596	pbsv.DEL.1071	TGTGTGTGTGTATATATATAC	T	.	PASS	SVTYPE=DEL;END=54070616;SVLEN=-20	GT:AD:DP	1/1:0,31:31
1	54175029	pbsv.DEL.1072	ATACATATACATATATATATACATATATACATATATATACATATACATATATATA	A	.	PASS	SVTYPE=DEL;END=54175083;SVLEN=-54	GT:AD:DP	0/1:18,18:36
1	54175083	pbsv.INS.1073	A	ACATATATACATATATATACATATACA	.	PASS	SVTYPE=INS;END=54175083;SVLEN=26	GT:AD:DP	0/1:18,18:36
1	54178808	pbsv.INS.DUP.1074	G	<DUP>	.	PASS	SVTYPE=DUP;END=54179118;SVLEN=310	GT:AD:DP	1/1:3,29:32
1	54291133	pbsv.INS.1075	A	AAAAAAAAAAAAAAAAAAAAAAAAAAAAAAAAAG	.	PASS	SVTYPE=INS;END=54291133;SVLEN=33	GT:AD:DP	0/1:12,13:25
1	54411541	pbsv.DEL.1076	CCTCCACCGAGTTCCCGGGCGCGCTCG	C	.	PASS	SVTYPE=DEL;END=54411567;SVLEN=-26	GT:AD:DP	0/1:13,14:27
1	54599575	pbsv.INS.DUP.1077	A	<DUP>	.	PASS	SVTYPE=DUP;END=54599593;SVLEN=18	GT:AD:DP	0/1:15,16:31
1	54603365	pbsv.INS.1078	T	TGCGTGTGTGTGTGTGTGTGTGTGTGCGCGCGC	.	PASS	SVTYPE=INS;END=54603365;SVLEN=32	GT:AD:DP	0/1:13,12:25
1	54620051	pbsv.DEL.1079	CTTTATTTTATTTTATTTTATTTTATTTTATTTTAT	C	.	PASS	SVTYPE=DEL;END=54620086;SVLEN=-35	GT:AD:DP	0/1:24,21:45
1	54718191	pbsv.DEL.1080	CGGGACAGGTGGCCACTAGGAGA	C	.	PASS	SVTYPE=DEL;END=54718213;SVLEN=-22	GT:AD:DP	0/1:11,20:31
1	54732053	pbsv.INS.DUP.1081	A	<DUP>	.	PASS	SVTYPE=DUP;END=54732078;SVLEN=25	GT:AD:DP	0/1:27,17:44
1	54754698	pbsv.DEL.1082	AAAAAAAAAAAACAAAAAAAC	A	.	PASS	SVTYPE=DEL;END=54754718;SVLEN=-20	GT:AD:DP	0/1:17,14:31
1	54852356	pbsv.INS.1083	C	CTTTTTTTTTTTTTTTTTTTTTTTTT	.	PASS	SVTYPE=INS;END=54852356;SVLEN=25	GT:AD:DP	0/1:15,16:31
1	54885101	pbsv.DEL.1084	CACACACACACATATATATATAT	C	.	PASS	SVTYPE=DEL;END=54885123;SVLEN=-22	GT:AD:DP	0/1:18,11:29
1	54924466	pbsv.INS.1085	G	GGGAAGGAAGGAAGGAGGGAAGGAAGGAATGTGGGCAGGTGGGAAGGAGGGAGGGAGGGAAGGAAAGAAGGAAGAAAGGAAGAAAGGAAGGAAGGAGGGAGGGAAGGAAGGAAGAAAGGAAGGAAGGAAGGTGGGCAGGTGGGAAGGAGGGAGGGAGGAAGGAAGGAGGGAAGGAAGGAAGGTGGGCAGGCAGGAAGGAGGGAGGGAGGGAGGGAA	.	PASS	SVTYPE=INS;END=54924466;SVLEN=215	GT:AD:DP	1/1:0,11:11
1	54976289	pbsv.INS.1086	A	AAAACCAAACCAAACCAAACCAAACCAAACCAAACCAAACCAAACCAAACCAAACCAAACCAAACCAAACCAAACCAAACCAAACCAAACCAAACCAAACCAAACCAAACCAAACCAAACCAAACCAAACCAAACCAAACCAAACCAAACCAAACCAAACCAAACCAAACCAAACCAAACCAAACCAAACCAAACCAAACCAAACCAAACCAAACCAAACCAAACCAAACCAAACCAAACCAAACCAAACCAAACCAAACCAAACCAAACCAAACCAAACC	.	PASS	SVTYPE=INS;END=54976289;SVLEN=280	GT:AD:DP	0/1:7,12:19
1	55027412	pbsv.INS.DUP.1087	C	<DUP>	.	PASS	SVTYPE=DUP;END=55027455;SVLEN=43	GT:AD:DP	0/1:21,8:29
1	55027592	pbsv.INS.DUP.1088	C	<DUP>	.	PASS	SVTYPE=DUP;END=55027895;SVLEN=303	GT:AD:DP	0/1:22,8:30
1	55043231	pbsv.INS.DUP.1089	T	<DUP>	.	PASS	SVTYPE=DUP;END=55043250;SVLEN=19	GT:AD:DP	0/1:13,14:27
1	55064842	pbsv.DEL.1090	AAAAAAAAAAAAAATATATATATATATATATATATATAT	A	.	PASS	SVTYPE=DEL;END=55064880;SVLEN=-38	GT:AD:DP	0/1:17,15:32
1	55301955	pbsv.DEL.1091	CGCCTGCCTGCCTGCCTGCCTGCCT	C	.	PASS	SVTYPE=DEL;END=55301979;SVLEN=-24	GT:AD:DP	1/1:2,28:30
1	55334337	pbsv.DEL.1092	CATTAACAGTGATGGTTATGAAGGCAATGTAATAGTTCTAATAAAAGATGGAT	C	.	PASS	SVTYPE=DEL;END=55334389;SVLEN=-52	GT:AD:DP	0/1:16,13:29
1	55336495	pbsv.DEL.1093	CTTCCAAGTCTCTTACAATAAGCACAAATCCT	C	.	PASS	SVTYPE=DEL;END=55336526;SVLEN=-31	GT:AD:DP	0/1:19,12:31
1	55401840	pbsv.INS.1094	G	GTTCTTTCTTTCTTTCTTTCT	.	PASS	SVTYPE=INS;END=55401840;SVLEN=20	GT:AD:DP	0/1:7,21:28
1	55468715	pbsv.INS.1095	G	GTGATGATGATGGTGATTAGGAGATGCTGATGATGAGGATGGTGATGGTGAGAATGGTAATGGTGATGATAATAGTGATGATGATAATAGTGATAATGATGGTGAGGATGGTGATGGTGACAATGGTGATGATGATGATGATGATAGTGATGATGATGGTGATTAGGAGATGGTGATGATGAGGATGGTGATGGTGAGAATGGTAATGGTGATGATAATAGTGATGATGATAATAGTGATAATGATGGTGAGGATGGTGATGGTGACAATGGTGATGATGATGATGATGATAGTGATGATGATGGTGATTAGGAGATGGTGATGATGAGGATGGTGATGGTGAGAATGGTAATGGTGATGATAATAGTGATGATGATGGTGAGGATGGTGATGGTGAAGATGGTGATGATGAGATTGGTGATAGAATGGTGATGGTAATGACGATGTTGATGGTAATGAAGATGTCAATGATGGTGATGTGATGATAATGATGGTAACGGTTATGATGATGGTGATGGTGATAATGATAATGGTGATGATGATGGTAATGGTCACGATGGTGATAGTGATGATGATAGTGGTGATAATGATGGTGATGTTGATAATTTTGGTGGTGATAATAGTTATGGTGATGATTGATGGTAATGAGGATGAGGATGATGACGATTATTATTA	.	PASS	SVTYPE=INS;END=55468715;SVLEN=674	GT:AD:DP	1/1:2,25:27
1	55705906	pbsv.INS.1096	A	AGTCCTAGAAATTTCTTTGGGAGAGCTGGGTTCCCATGTAGTTTAGAAACTGAAAGGGCATATAGACCAAGAGAGCACTATCAAGTCACCTAGAGTTCAGAAACATTTAAGTATAAGTCAGAGGGGCATGAAAGGCTGTTTCCAGAAAGGTAGCTACAATCCAGCTTCTCCTCTGATTCTGAGCTCAGCTCAGAAGTGGCAAAATTCTTTGAAAGGCGGAAGAGTCAGAGCTTAGGGATGCATAAACTACTAAAAGCTTTGCCTAGAGCACAGACATAAAAGCACAGCAAGAACACAGCAGTGTATGTCTTGAATTAATCCTGGCTCAAGGGAAGCCTCAGGTCTTTATTTTACCCAAACCCAAAGAATAATCAAATTGTCATTATTAAATGCTTCCATGTTTAGAATAGGTGCTATGTTTATTTTTCTTTAATGTTTGCTTTGATTAAAGGAAGCCAATATGTACTGAGCACACAGTGTTCACCTGTCACTGTAAGACTATACATTAATTAACTCTTTAAAATTTTCATCCACCTTTCTACACACATTTACAATTGAGAAAACTAAGAATTAGTGTTTATGACTTGCTCAAAATAACACAAATATTAGGACTTACTTATAGAGCCAAGTTGATAACCAAATTAATGTATTAATTAATAACATCACCAAAAGAGACTTGCTCACAGTTTATTCTAAATCTCTGTTGCAAACCTAGAGTCTTTTAATTGTCTGATTGATGGTCTGATTGTAGCAATACTTTGTGTCAGGTCCATGAATGACAAATTTGACATACTAAATGATCAAATCAAATTTAAGGTGTGAGTTCTGGACTTGCACTGCCCAATATGGTAGCCTCAGCCCTATCTGATTACTATATTTAAATTAATAAAAAATGAGTAAAATAAAAAATTCCTTTCCTCAATCACATAAGCCACATTTTCATTGTTCAGTAGCCATAGATGGCTGGTGAATGCCACATTGGATAGCATATTATTCTCAATGAACATTTCCAGGATATTTTCAACATCACAACAAATTGTGTTGAAAAATTAAATCCCATTTTAATGTTAACAGATCTCCTGTGCATTTGTTAATTTTTAAGCAATTTAACATATTACCTGACTCTATTCTCACAATCATCATATGAAAAATACCTAAGTTAATGTTACTATGTTTTATAAAGCAGACTCACCCTGGGATTTTTTTAGAGCCACAGCTGAGGTTAAAGACCCTGGGGACTTAAAACTTGTGCAACTTGTTTATGCCCCTCTTCTTTCCTCTTCTCTTCAACCACTGTCTTTTCCTAGGTGATGTCATCCAATTCCACAACTTTAAATACCTCTTGCCTTGGGACTGGGGTTGATATCCAACTGCTTGACATTGCCATGTGAGTTCTAATAGGCACCTCAAACTTAATATGTCTAAAACAGTACTCTTGATTTTTTTTTTTTTTTTTTTTTTTTTTTTTGAGACGGAGTCTCGCTCTGTCGCCCAGGCTGGAGTGCAGTGGCGCGATCTCGACTCACTGCAAGCTCCGCCTCCCGGGTTCACGCCATTCTCCTGCCTCAGCCTCCCGTGTAGCTGGGATTACAGGCGCCCGCTACCAC	.	PASS	SVTYPE=INS;END=55705906;SVLEN=1606;SVANN=ALU	GT:AD:DP	1/1:0,18:18
1	55708610	pbsv.INS.1097	T	TCCAGGAGTTAGGATTTGGGGTTTTC	.	PASS	SVTYPE=INS;END=55708610;SVLEN=25	GT:AD:DP	1/1:0,36:36
1	55739218	pbsv.DEL.1098	TTGTGTGTGTGTGTGTGTGTG	T	.	PASS	SVTYPE=DEL;END=55739238;SVLEN=-20	GT:AD:DP	1/1:0,32:32
1	55851375	pbsv.INS.1099	T	TCCCTCCCTCCCCTCCTCCCCCTCCCTCCCTCCCTCCCTTCCTTCCTTCCTCCCTTCCTCCCCTCTTCCCCCCTCCCCTCTCCCTCCCTCCCTCCCTTCCTTCCTTCCTCCCTTCCTCCCCTCTTCCC	.	PASS	SVTYPE=INS;END=55851375;SVLEN=127	GT:AD:DP	1/1:0,21:21
1	55864309	pbsv.DEL.1100	TATATATATATATATATATATATATATATATATAT	T	.	PASS	SVTYPE=DEL;END=55864343;SVLEN=-34	GT:AD:DP	1/1:0,32:32
1	55886378	pbsv.DEL.1101	GTTCTGGACCAGAAGTCTTTTAGATGACTTCTAATTTGACT	G	.	PASS	SVTYPE=DEL;END=55886418;SVLEN=-40	GT:AD:DP	1/1:0,33:33
1	55974722	pbsv.DEL.1102	TATTAATTACAGTCATGTAATTAATTGCATTAATTACAGTCATGTAATTAATTGC	T	.	PASS	SVTYPE=DEL;END=55974776;SVLEN=-54	GT:AD:DP	1/1:0,41:41
1	56128058	pbsv.INS.1103	T	TATACGGTACATATATACATGGTATACAC	.	PASS	SVTYPE=INS;END=56128058;SVLEN=28	GT:AD:DP	0/1:7,11:18
1	56128214	pbsv.INS.DUP.1104	A	<DUP>	.	PASS	SVTYPE=DUP;END=56128362;SVLEN=148	GT:AD:DP	0/1:6,12:18
1	56128230	pbsv.DEL.1105	CGGTGTATATATACACGGTGTGTGTATAT	C	.	PASS	SVTYPE=DEL;END=56128258;SVLEN=-28	GT:AD:DP	0/1:12,6:18
1	56128450	pbsv.DEL.1106	GTACATATATGGTGTATATATATGGTGTGTATATATGCTA	G	.	PASS	SVTYPE=DEL;END=56128489;SVLEN=-39	GT:AD:DP	0/1:14,6:20
1	56128963	pbsv.INS.1107	T	TAGTATACATATATGGTACCCATATAA	.	PASS	SVTYPE=INS;END=56128963;SVLEN=26	GT:AD:DP	0/1:13,7:20
1	56129397	pbsv.DEL.1108	ATATACGGTATATATATGGTACGTATATACGGTATATATATGGTACGTATATACGGTATATATATGGTACGTATATACGGTATATATATGGTACG	A	.	PASS	SVTYPE=DEL;END=56129491;SVLEN=-94	GT:AD:DP	0/1:13,7:20
1	56129409	pbsv.INS.1109	T	TATATGGTACGTATATACGGTATAG	.	PASS	SVTYPE=INS;END=56129409;SVLEN=24	GT:AD:DP	0/1:8,12:20
1	56131218	pbsv.DEL.1110	TATACTATGTATATATACACTATATATACTATGTATATATACACTATATATACTATGTATATATACACTATATATACTATGTATATATACACTATAT	T	.	PASS	SVTYPE=DEL;END=56131314;SVLEN=-96	GT:AD:DP	1/1:0,21:21
1	56131598	pbsv.DEL.1111	GTATATATATATATATATATATATATATA	G	.	PASS	SVTYPE=DEL;END=56131626;SVLEN=-28	GT:AD:DP	0/1:11,10:21
1	56132002	pbsv.INS.1112	C	CATATATAGTATACATACCATATATAGTATACTATATATAGTATATATAGTATACTATATAGTATATAGTATACTATATATAGTATATATAGTATACTATATAGTATATAGTATACATACTATATATAGTATACTATATAGCATATAGTATACATACTATATATAGTATAGTATATATAGTATACATACTATATATAGTATAGTATATATAGTATACATACTATATATAGTATAGTATATATTGTATACATACTATATATAGTATGTATATATTGTATACATACTATATATAGTATAGTATATATAGTATACATACTATATATAGTATAGTATATATAGTATACATACTATATATAGTATAGTATATATAGTATACATACTATATATAGTATAGTATATATAGTATACATACTATATATAGTATAGTATATATAGTATACATACTATATATAGTATAGTATATATAGTATACATACTATATATAGTATAGT	.	PASS	SVTYPE=INS;END=56132002;SVLEN=490	GT:AD:DP	0/1:8,10:18
1	56132009	pbsv.INS.1113	A	AGTATACATACCATATATAGTATACATACCATATATAGTATACTATATATACCATATATAGTATACATACCATATATAGTATATTATATATACCATATATAGTATACATACCATATATAGTATACTATATATACCATATATAGTATACATACCATATATAGTATACTATATATAGTATACATACCATATATAGTATACTATATATAGTATACATACCATATATAGTATACTATATATAGTATATATAGTATAGTATACATGGTATACTATACTATATATAGTATAGTATACATGGTATACATACTATATATAGTATAGTATACATGGTATACTATACTATATATAGTATAGTATACATGGTATACATACTATATATAGTATGTATACATGGTATACATACTATATATAGTATAGTATACATGGTATACTATACTATATATAGTATAGTATACATGGTATACTATACTATATATAGTATAGTATACATGGTATACATACTATATATAGTATAGTATACATGGTATACATACTATATATAGTATAGTATACATGGTATACATACTATATATAGTATAGTATACATGGTATACATACTATATATAGTATAGTATACATGGTATACATACTATATATAGTATAGTATACATGGTATACATACTATATATAGTATAGTATACATGGTATACATACTATATATAGTATAGTATACATGGTATACATACTATATATAGTATAGTATACATGGTATACATACTATATATAGTATAGTATATATGGTATACATACTATATATAGTATAGTATATATG	.	PASS	SVTYPE=INS;END=56132009;SVLEN=807	GT:AD:DP	0/1:10,8:18
1	56132434	pbsv.DEL.1114	CTATACATGTATAGTATACATGTATACATGTATACATGTATACATGTATAGTATACATGTATAGATG	C	.	PASS	SVTYPE=DEL;END=56132500;SVLEN=-66	GT:AD:DP	0/1:11,10:21
1	56132524	pbsv.INS.DUP.1115	T	<DUP>	.	PASS	SVTYPE=DUP;END=56132571;SVLEN=47	GT:AD:DP	0/1:11,10:21
1	56133267	pbsv.DEL.1116	ATTATATACTATATAATGTATATAATATATA	A	.	PASS	SVTYPE=DEL;END=56133297;SVLEN=-30	GT:AD:DP	0/1:10,11:21
1	56194662	pbsv.DEL.1117	CATATACATATATATATATATATATATATATATATATAT	C	.	PASS	SVTYPE=DEL;END=56194700;SVLEN=-38	GT:AD:DP	0/1:13,22:35
1	56332670	pbsv.DEL.1118	TTATTTATATATATATATATATATATATATATATATA	T	.	PASS	SVTYPE=DEL;END=56332706;SVLEN=-36	GT:AD:DP	0/1:16,14:30
1	56401282	pbsv.DEL.1119	TAGAAATATAGGGGCCGGGCGCGGTGGCTCACGCCTGTAATCCCAGCACTTTGGGAGGCCGAGGCGGGCGGATCACGAGGTCAGGAGATCGAGACCATCCTGGCTAAAACGGTGAAACCCCGTCTCTACTAAAAATACAAAAAAAAAATTAGCCGGGCGTAGTGGCGGGCACCTGTAGTCCCAGCTACTTGGGAGGCTGAGGCAGGAGAATGGCGTGAACCCAGGAGGCGGAGCTTGCAGTGAGCCGAGATCCCGCCACTGCACTCCAGCCTGGGCAACAGAGCGAGACTCCGTCTCAAAAAAAAAAAAAAAAAAAAAAAAA	T	.	PASS	SVTYPE=DEL;END=56401603;SVLEN=-321;SVANN=ALU	GT:AD:DP	1/1:1,35:36
1	56471227	pbsv.INS.DUP.1120	A	<DUP>	.	PASS	SVTYPE=DUP;END=56471251;SVLEN=24	GT:AD:DP	1/1:4,19:23
1	56864865	pbsv.DEL.1121	GTATGTTCCAGAACATACCAAGTAGGTTCC	G	.	PASS	SVTYPE=DEL;END=56864894;SVLEN=-29	GT:AD:DP	0/1:19,18:37
1	56887702	pbsv.DEL.1122	TTATCTTTTTTTTTTTTTTTTTTTTTTTTTTTTTTTTGAGACGGAGTCTCGCTCTGTCGCCCAGGCTGGAGTGCAGTGGCGGGATCTCGGCTCACTGCAAGCTCCGCCTCCCGGGTTCACGCCATTCTCCTGCCTCAGCCTCCCAAGTAGCTGGGACTACAGGCGCCCGCCACTACGCCCGGCTAATTTTTTGTATTTTTAGTAGAGACGGGGTTTCACCGTTTTAGCCGGGATGGTCTCGATCTCCTGACCTCGTGATCCGCCCGCCTCGGCCTCCCAAAGTGCTGGGATTACAGGCGTGAGCCACCGCGCCCGGCC	T	.	PASS	SVTYPE=DEL;END=56888019;SVLEN=-317;SVANN=ALU	GT:AD:DP	0/1:17,23:40
1	56936768	pbsv.DEL.1123	GAGAAAGAAAGAAAGAAAGAA	G	.	PASS	SVTYPE=DEL;END=56936788;SVLEN=-20	GT:AD:DP	1/1:3,25:28
1	56996033	pbsv.INS.DUP.1124	C	<DUP>	.	PASS	SVTYPE=DUP;END=56996345;SVLEN=312	GT:AD:DP	0/1:15,16:31
1	57022729	pbsv.INS.1125	G	GAGAGAGAAAGAAAGAAAGAAAGAAAGAAAGAAAGAAAGAAAGAAAGAAAGAA	.	PASS	SVTYPE=INS;END=57022729;SVLEN=52	GT:AD:DP	1/1:1,30:31
1	57223357	pbsv.INS.DUP.1126	T	<DUP>	.	PASS	SVTYPE=DUP;END=57223375;SVLEN=18	GT:AD:DP	0/1:12,10:22
1	57223388	pbsv.DEL.1127	TTTCTTTCTTTCTTTCTTTCA	T	.	PASS	SVTYPE=DEL;END=57223408;SVLEN=-20	GT:AD:DP	0/1:10,12:22
1	57242607	pbsv.DEL.1128	TAGAAAATAGAAGGCCCAGGCCGGGCGCGGTGGCTCACGCCTGTAATCCCAGCACTTTGGGAGGCCGAGGCGGGCGGATCACGAGGTCAGGAGATCGAGACCATCCCGGCTAAAACGGTGAAACCCCGTCTCTACTAAAAAATACAAAAAATTAGCCGGGCGTAGTGGCGGGCGCCTGTGGTCCCAGCTACTTGGGAGGCTGAGGCAGGAGAATGGCGGGAACCCGGGAGGCGGAGCTTGCAGTGAGCCGAGATCCCGCCACTGCACTCCAGCCTGGGCGACAGAGCGAGACTCCGTCTCAAAAACAAAAAAAAAAAAAAAAAAAAAAAAAAAAAAAAAA	T	.	PASS	SVTYPE=DEL;END=57242946;SVLEN=-339;SVANN=ALU	GT:AD:DP	1/1:1,30:31
1	57526053	pbsv.INS.1129	G	GTTTTATTTTATTTTATTTTATTTTA	.	PASS	IMPRECISE;SVTYPE=INS;END=57526053;SVLEN=25	GT:AD:DP	1/1:0,26:26
1	57600203	pbsv.INS.1130	G	GTGAACCAAGATCGCACCACTGCACTCCAGCCTGGGTAACAGAGTGACACTCCATCTCAAAAAAACAAAACAAAACAAAACAAAAAAAAGAAAGACTATTAATATGGGATACTCTGACCCTTATCATCTTTACTTCAGATTTAAACATATTCAGTCCTTTTAACCATTTTTTAGCACCTTTGTTGAGGCATATTAACAAGCTAAGATTGCCAGATGCTACAGAAGTCTAATGTTAATCTAACAAAACTGGGGTAGACTGAGACAGAAAACATTCAACTCTACTTCCTTCCTAATTCTCCACTAGGGATCTAACATTTCCTCTACGAAGCTAAATGGCTTTGGGCGGAAATGATTTTACTATTGTTCTCTTTGTGTCCAGCTAAAGAATCAAAAATAGTGCTACAAGGTTTGGTGGTATCTTTCTTTGGGGACAGTTTAGCCACATTTGAGTAAGGATGCAGATAAAAGTAAAGAACAAAAACTACCTAATTAGTTAAAATCAAGGTAATTAGGACTTTAATGATCTGTGCACAGCCTATTTGATGGTGGGGTCTGTGATAAAATAGCAAAGCCCAAAACATGACCCTCGGACAAGATAAAACACCAGATACCCTTCACTTCTGTCCTTGTCCCTTTGATTACACACACCAGGTGTCATGGTAATGGAAGAGACTAGAGATGATATCATATATCAGGGCATACAAATCATTGTGAAAGTATCTCTCAGTTGGGCTTGATCCACATTACTAAGCTCCCATAAAGAATGCTAGAAGACTAATAATAATTTCCTCCAAGTTTGCATAAGCCCAGAGTTCTCCACATCCTGTGTTCCCAAAGATCATAGGAGCCACATCTGTGTCAAGAAGTTCAGCGTAGTTTCCAGGTCCCCAGTTGCCAGGATCCACCTCATCAGAATATGTTTCCATTTGTCTATATCCAATTTAAAATGTGGACTTCAGAACTGAGCACAGGTCTCCAAACTACAGTCTTTACAGGAGAGAGAACCCACCTCCTTGGAGTTTTGAAGCCATATTTTTATGAAGGCAGATAAAGCTTACATTAGGCTTGTAATCCTGTTGAGTTCAAGCCCTTTTACTACCAATGCTTGTGCCTTCATCCTAAACTCCCTTCTACCAAGGCATCCCCAAATAGGCCCATCTTCCTCTATAATATAGAGGTAAATTGCATTGATTTTTGATTCAGGCTGACTTGAGGTGAAATCCCAGTTCTGCTTCCTACATGCTAGGTTGTATTGTAAATATTTTTAAATTTTCTGTATATGATGATGTTTTGACACCTTAAGCAATCTTTCTGGCTGGGGAGAAACTGCTTCTCAATTCTCAGACATAGCAAAAGACCCAGCCTGGAGCATGTCTTTGATATGCAAACTAACCAATCCGGAGCCATCCCTCCTCTGCCTGGCTCATACACCCCAGAAAGCAATATTCCTCTGCCTTCACTATCTCGGGGCAGAAGGGGATCACCCCTGCAGCTTAGAGCCAGAAGAAATGATTCAAACTAGCCAACCACTCACTCTGACCTGCCTTGCCTTTCCAGCGGGAATCCCAGTAAAGGAGTGGCCTTAGGTCTCCGCCTTCTGCTTCTTGTCTTTTGCGTCCTGACTACCCTGGTGTCTTTCCCGTATGGTCCTGTGTAGTGTGCTGTGCTCCAGTCTCCAGGACTCGTGAGTAAAACAAACTGTTTTTGTTGTTGTTGTTGTTGTTGTTTTCCCGGAGGCTCTCCAATGTCACCTCTTATGGCTGCACCTGACTGACCAAAGAAAATGTTGTACATATACACCACAGAATACTATGCAGTCATAAAAAAGAATGAGATCACATCTTTTGTGAGAATGTAGATGGAGTTGGAGGCCATTATCCCTAGCAAACTAATATAGGAACAGAAAGCCAACTACCACATGTTCTCACTTATAAATGGGAGCAAAATGATGAGAACTCATGGACATGGACACTGGAGCCTACTTGAGAGTGGAGGGT	.	PASS	SVTYPE=INS;END=57600203;SVLEN=1996	GT:AD:DP	0/1:17,5:22
1	57739265	pbsv.DEL.1131	TTCCTTCCTTCCTTCCTTCCTTCCCTCCC	T	.	PASS	SVTYPE=DEL;END=57739293;SVLEN=-28	GT:AD:DP	0/1:11,16:27
1	57861398	pbsv.DEL.1132	ATCCCATGGCTACCATATTAGGGAATACAGACCTATAGCATTCTTAAGTATAGAGGC	A	.	PASS	SVTYPE=DEL;END=57861454;SVLEN=-56	GT:AD:DP	0/1:23,13:36
1	57892547	pbsv.INS.1133	T	TATATATATATATATATATATAT	.	PASS	SVTYPE=INS;END=57892547;SVLEN=22	GT:AD:DP	0/1:14,10:24
1	57906940	pbsv.DEL.1134	CTTTCTCTTTCTTTCTTTCTTTCTTTCTT	C	.	PASS	SVTYPE=DEL;END=57906968;SVLEN=-28	GT:AD:DP	0/1:16,17:33
1	58019315	pbsv.INS.1135	C	CAGAAAGAAAGAAAGAAAGAAAAAG	.	PASS	IMPRECISE;SVTYPE=INS;END=58019315;SVLEN=24	GT:AD:DP	1/1:0,28:28
1	58071857	pbsv.INS.1136	T	TTCCGGTATTTTTTTTTTTTTTGAGACGGAGTCTCGCTCTGTAGCCCAGGCTGGAGTGCAGTGGCGCGATCTCGGCTCACTGCAAGCTCCGCCTCCCGGGTTCACGCCATTCTCCTGCCTCAGCCTCCCGAGTAGCTGGGACTACAGGCGCCCGCCACTACGCCCGGCTAATTTTTTGTATTTTTAGTAGAGACGGGGTTTCACCGTGTTA	.	PASS	SVTYPE=INS;END=58071857;SVLEN=210	GT:AD:DP	0/1:17,12:29
1	58072265	pbsv.INS.1137	T	TATATATATGAAATATATAATATA	.	PASS	SVTYPE=INS;END=58072265;SVLEN=23	GT:AD:DP	0/1:27,7:34
1	58104959	pbsv.INS.DUP.1138	A	<DUP>	.	PASS	SVTYPE=DUP;END=58105035;SVLEN=76	GT:AD:DP	0/1:19,16:35
1	58105171	pbsv.INS.1139	C	CAAATAACTTTATAAAGTTCTTTATAA	.	PASS	IMPRECISE;SVTYPE=INS;END=58105171;SVLEN=26	GT:AD:DP	0/1:16,19:35
1	58161033	pbsv.DEL.1140	GAAGAAAGAAAGAAAGAAAGAAAGA	G	.	PASS	SVTYPE=DEL;END=58161057;SVLEN=-24	GT:AD:DP	0/1:6,21:27
1	58170551	pbsv.INS.DUP.1141	T	<DUP>	.	PASS	SVTYPE=DUP;END=58170583;SVLEN=32	GT:AD:DP	0/1:20,22:42
1	58205107	pbsv.INS.DUP.1142	C	<DUP>	.	PASS	SVTYPE=DUP;END=58205154;SVLEN=47	GT:AD:DP	1/1:0,24:24
1	58343211	pbsv.DEL.1143	TGATTTATTTTTTTTTTTTTTTTTTTTTTTTTTGAGACGGAGTCTCGCTCTGTCGCCCAGGCCGGACTGCGGACTGCAGTGGCGCAATCTCGGCTCACTGCAAGCTCCGCTTCCCGGGTTCACGCCATTCTCCTGCCTCAGCCTCCCGAGTAGCTGGGACTACAGGCGCCCACCACCGCGCCCGGCTAATTTTTTTTTTGTATTTTTAGTAGAGACGGGGTTTCACCTTGTTAGTCAGGATGGTCTCGATCTCCTGACCTCATGATCCACCCGCCTCGGCCTCCCAAAGTGCTGGGATTACAGGCGTGAGCCACCGCGCCCGGCC	T	.	PASS	SVTYPE=DEL;END=58343535;SVLEN=-324;SVANN=ALU	GT:AD:DP	0/1:25,14:39
1	58417004	pbsv.INS.1144	A	ATATATATATATATATATATATATATATATA	.	PASS	SVTYPE=INS;END=58417004;SVLEN=30	GT:AD:DP	1/1:0,34:34
1	58430704	pbsv.INS.DUP.1145	T	<DUP>	.	PASS	SVTYPE=DUP;END=58430728;SVLEN=24	GT:AD:DP	0/1:23,14:37
1	58497661	pbsv.DEL.1146	CGTGTGTGTGTGTGTGTGTGTGTGT	C	.	PASS	SVTYPE=DEL;END=58497685;SVLEN=-24	GT:AD:DP	0/1:17,18:35
1	58540198	pbsv.INS.DUP.1147	A	<DUP>	.	PASS	SVTYPE=DUP;END=58540242;SVLEN=44	GT:AD:DP	0/1:18,17:35
1	58743909	pbsv.DEL.1148	CACACGCATACTGTCTCTCGCCTGCTGCCATGTAAGATGTGCCTGCTTCACCTTCTGCCATGATTGTAAGTTTCCTGAGGCCTCTCCAGCCATGTGGAACTGTGGATCAATTAAACCTCTTTCCTTTATAAATTACCCAGTCTCAGATGTTTCTTTTATAGCAATGTGAGAACAGACTAATACAAAGGCCCAGCTCAAATGTTCCCTGCCATATGAAGCTTTCCTTGATTTTATGGGCAGTCACTCCTAGTTCTTTGTGCCCACAGCATTCTCTTATTATCTCTATCATAGCATTTACTGCACCGTTTTGAAATGTATTAATTTACTTGTCTGCATCTCTTACTAGGCAGGGCTAGAAGAGTGTGACCCTTTATTTGGGATACAGAATCAGGCGGTGCACCAGTTAAGGTAAAGCAAACTGCTCTAACAAAATTGGAAATGATCCAGCATATGATTTTCAACCAGATTTTCCTGATCAGCAGCAGGCGGGGGGGGCCTGTGCTCCATACAGTCATTCAGGGACGAATCTGATTAAAATTCTGCCATTTTCATGGCATCCAAGATCTCCTTCATCAAGTCAGCAGGTGAGTGAAAAAATAACTAAGAAGGCACACTTTTCCCTAACCACTTCAGGCCAGAAGGGGCAAACGAAGGTCTCTCTTCATATCTCACTGGAGAGAACTGAGCATGTGGCCCCTCCTGGAGAAGGAGAAGGATTAGAAACTAAGCCCTGGCCTAGAAGCCACTTTCCAGTGATGATTCTACACTGCAGAAAAGGAGCAGAGATCTTTGGAGGACAGCTGGCCATCTCTACCAAGGGTAACAAAAATGGACTCTTTAGACACAAACCTACCCTACTCAGGAGGTAAATAGTGAATTTCTACCTGAAGCTTTCTGGTAAGTTCAGCATTTAG	C	.	PASS	SVTYPE=DEL;END=58744822;SVLEN=-913	GT:AD:DP	0/1:9,30:39
1	58766278	pbsv.DEL.1149	AAGAAAGAGAGAGAGAGAGAG	A	.	PASS	SVTYPE=DEL;END=58766298;SVLEN=-20	GT:AD:DP	0/1:7,17:24
1	58824878	pbsv.INS.1150	C	CACACACACACACACACACAC	.	PASS	IMPRECISE;SVTYPE=INS;END=58824878;SVLEN=20	GT:AD:DP	1/1:0,29:29
1	58825355	pbsv.INS.DUP.1151	G	<DUP>	.	PASS	SVTYPE=DUP;END=58825375;SVLEN=20	GT:AD:DP	1/1:1,26:27
[truncated: 17,848,275 more chars]
