# Supplementary material for: Bayesian Integrative Detection of Structural Variations With False Discovery Rate Control
Source: Biom J. 2026 Mar 27;68(2):e70128. doi: 10.1002/bimj.70128 (PMC13022811; doi:10.1002/bimj.70128)
Supplement: Supplementary file 2 — Supporting Information [file BIMJ-68-e70128-s001.zip › Code_and_Data/Data_HG002/HG002_sniffles.vcf]

##fileformat=VCFv4.2
##source=Sniffles2_2.2
##command="/usr/local/anaconda3/envs/sniffles/bin/sniffles --thread 16 -i sortbam/HG002.Sequel.15kb.pbmm2.hs37d5.whatshap.haplotag.RTG.10x.trio.bam -v vcf/HG002_sniffles.vcf --reference ../ref_hg19/hs37d5.fa"
##fileDate="2023/12/19 15:54:15"
##contig=<ID=1,length=249250621>
##contig=<ID=2,length=243199373>
##contig=<ID=3,length=198022430>
##contig=<ID=4,length=191154276>
##contig=<ID=5,length=180915260>
##contig=<ID=6,length=171115067>
##contig=<ID=7,length=159138663>
##contig=<ID=8,length=146364022>
##contig=<ID=9,length=141213431>
##contig=<ID=10,length=135534747>
##contig=<ID=11,length=135006516>
##contig=<ID=12,length=133851895>
##contig=<ID=13,length=115169878>
##contig=<ID=14,length=107349540>
##contig=<ID=15,length=102531392>
##contig=<ID=16,length=90354753>
##contig=<ID=17,length=81195210>
##contig=<ID=18,length=78077248>
##contig=<ID=19,length=59128983>
##contig=<ID=20,length=63025520>
##contig=<ID=21,length=48129895>
##contig=<ID=22,length=51304566>
##contig=<ID=X,length=155270560>
##contig=<ID=Y,length=59373566>
##contig=<ID=MT,length=16569>
##contig=<ID=GL000207.1,length=4262>
##contig=<ID=GL000226.1,length=15008>
##contig=<ID=GL000229.1,length=19913>
##contig=<ID=GL000231.1,length=27386>
##contig=<ID=GL000210.1,length=27682>
##contig=<ID=GL000239.1,length=33824>
##contig=<ID=GL000235.1,length=34474>
##contig=<ID=GL000201.1,length=36148>
##contig=<ID=GL000247.1,length=36422>
##contig=<ID=GL000245.1,length=36651>
##contig=<ID=GL000197.1,length=37175>
##contig=<ID=GL000203.1,length=37498>
##contig=<ID=GL000246.1,length=38154>
##contig=<ID=GL000249.1,length=38502>
##contig=<ID=GL000196.1,length=38914>
##contig=<ID=GL000248.1,length=39786>
##contig=<ID=GL000244.1,length=39929>
##contig=<ID=GL000238.1,length=39939>
##contig=<ID=GL000202.1,length=40103>
##contig=<ID=GL000234.1,length=40531>
##contig=<ID=GL000232.1,length=40652>
##contig=<ID=GL000206.1,length=41001>
##contig=<ID=GL000240.1,length=41933>
##contig=<ID=GL000236.1,length=41934>
##contig=<ID=GL000241.1,length=42152>
##contig=<ID=GL000243.1,length=43341>
##contig=<ID=GL000242.1,length=43523>
##contig=<ID=GL000230.1,length=43691>
##contig=<ID=GL000237.1,length=45867>
##contig=<ID=GL000233.1,length=45941>
##contig=<ID=GL000204.1,length=81310>
##contig=<ID=GL000198.1,length=90085>
##contig=<ID=GL000208.1,length=92689>
##contig=<ID=GL000191.1,length=106433>
##contig=<ID=GL000227.1,length=128374>
##contig=<ID=GL000228.1,length=129120>
##contig=<ID=GL000214.1,length=137718>
##contig=<ID=GL000221.1,length=155397>
##contig=<ID=GL000209.1,length=159169>
##contig=<ID=GL000218.1,length=161147>
##contig=<ID=GL000220.1,length=161802>
##contig=<ID=GL000213.1,length=164239>
##contig=<ID=GL000211.1,length=166566>
##contig=<ID=GL000199.1,length=169874>
##contig=<ID=GL000217.1,length=172149>
##contig=<ID=GL000216.1,length=172294>
##contig=<ID=GL000215.1,length=172545>
##contig=<ID=GL000205.1,length=174588>
##contig=<ID=GL000219.1,length=179198>
##contig=<ID=GL000224.1,length=179693>
##contig=<ID=GL000223.1,length=180455>
##contig=<ID=GL000195.1,length=182896>
##contig=<ID=GL000212.1,length=186858>
##contig=<ID=GL000222.1,length=186861>
##contig=<ID=GL000200.1,length=187035>
##contig=<ID=GL000193.1,length=189789>
##contig=<ID=GL000194.1,length=191469>
##contig=<ID=GL000225.1,length=211173>
##contig=<ID=GL000192.1,length=547496>
##contig=<ID=NC_007605,length=171823>
##contig=<ID=hs37d5,length=35477943>
##ALT=<ID=INS,Description="Insertion">
##ALT=<ID=DEL,Description="Deletion">
##ALT=<ID=DUP,Description="Duplication">
##ALT=<ID=INV,Description="Inversion">
##ALT=<ID=BND,Description="Breakend; Translocation">
##FORMAT=<ID=GT,Number=1,Type=String,Description="Genotype">
##FORMAT=<ID=GQ,Number=1,Type=Integer,Description="Genotype quality">
##FORMAT=<ID=DR,Number=1,Type=Integer,Description="Number of reference reads">
##FORMAT=<ID=DV,Number=1,Type=Integer,Description="Number of variant reads">
##FORMAT=<ID=ID,Number=1,Type=String,Description="Individual sample SV ID for multi-sample output">
##FILTER=<ID=PASS,Description="All filters passed">
##FILTER=<ID=GT,Description="Genotype filter">
##FILTER=<ID=SUPPORT_MIN,Description="Minimum read support filter">
##FILTER=<ID=STDEV_POS,Description="SV Breakpoint standard deviation filter">
##FILTER=<ID=STDEV_LEN,Description="SV length standard deviation filter">
##FILTER=<ID=COV_MIN,Description="Minimum coverage filter">
##FILTER=<ID=COV_CHANGE,Description="Coverage change filter">
##FILTER=<ID=COV_CHANGE_FRAC,Description="Coverage fractional change filter">
##FILTER=<ID=MOSAIC_AF,Description="Mosaic maximum allele frequency filter">
##FILTER=<ID=ALN_NM,Description="Length adjusted mismatch filter">
##FILTER=<ID=STRAND,Description="Strand support filter">
##FILTER=<ID=SVLEN_MIN,Description="SV length filter">
##INFO=<ID=PRECISE,Number=0,Type=Flag,Description="Structural variation with precise breakpoints">
##INFO=<ID=IMPRECISE,Number=0,Type=Flag,Description="Structural variation with imprecise breakpoints">
##INFO=<ID=MOSAIC,Number=0,Type=Flag,Description="Structural variation classified as putative mosaic">
##INFO=<ID=SVLEN,Number=1,Type=Integer,Description="Length of structural variation">
##INFO=<ID=SVTYPE,Number=1,Type=String,Description="Type of structural variation">
##INFO=<ID=CHR2,Number=1,Type=String,Description="Mate chromsome for BND SVs">
##INFO=<ID=SUPPORT,Number=1,Type=Integer,Description="Number of reads supporting the structural variation">
##INFO=<ID=SUPPORT_INLINE,Number=1,Type=Integer,Description="Number of reads supporting an INS/DEL SV (non-split events only)">
##INFO=<ID=SUPPORT_LONG,Number=1,Type=Integer,Description="Number of soft-clipped reads putatively supporting the long insertion SV">
##INFO=<ID=END,Number=1,Type=Integer,Description="End position of structural variation">
##INFO=<ID=STDEV_POS,Number=1,Type=Float,Description="Standard deviation of structural variation start position">
##INFO=<ID=STDEV_LEN,Number=1,Type=Float,Description="Standard deviation of structural variation length">
##INFO=<ID=COVERAGE,Number=.,Type=Float,Description="Coverages near upstream, start, center, end, downstream of structural variation">
##INFO=<ID=STRAND,Number=1,Type=String,Description="Strands of supporting reads for structural variant">
##INFO=<ID=AC,Number=.,Type=Integer,Description="Allele count, summed up over all samples">
##INFO=<ID=SUPP_VEC,Number=1,Type=String,Description="List of read support for all samples">
##INFO=<ID=CONSENSUS_SUPPORT,Number=1,Type=Integer,Description="Number of reads that support the generated insertion (INS) consensus sequence">
##INFO=<ID=RNAMES,Number=.,Type=String,Description="Names of supporting reads (if enabled with --output-rnames)">
##INFO=<ID=AF,Number=1,Type=Float,Description="Allele Frequency">
##INFO=<ID=NM,Number=.,Type=Float,Description="Mean number of query alignment length adjusted mismatches of supporting reads">
##INFO=<ID=PHASE,Number=.,Type=String,Description="Phasing information derived from supporting reads, represented as list of: HAPLOTYPE,PHASESET,HAPLOTYPE_SUPPORT,PHASESET_SUPPORT,HAPLOTYPE_FILTER,PHASESET_FILTER">
#CHROM	POS	ID	REF	ALT	QUAL	FILTER	INFO	FORMAT	SAMPLE
1	10330	Sniffles2.DEL.716S0	CCCCTAACCCTAACCCTAACCCTACCCTAACCCTAACCCTAACCCTAACCCTAACCCTAAC	N	34	PASS	PRECISE;SVTYPE=DEL;SVLEN=-61;END=10391;SUPPORT=41;COVERAGE=0,0,135,136,137;STRAND=+-;AF=0.301;STDEV_LEN=4.801;STDEV_POS=10.989	GT:GQ:DR:DV	0/1:60:95:41
1	136555	Sniffles2.INS.6S0	N	GGCTGACCTCTGTCCGCGTGGGAGGGGCCGGGGTGAGGCAAGGGCTCACACTGACCTCTCTCAGCGTGGGAGGGGCCGGTGTGAGGCAAGGGGCTCGGGCTGACCTCTCTCAGCGTGGGAGGGGCCGGTGTGAGGCAAGGGGCTCG	58	GT	PRECISE;SVTYPE=INS;SVLEN=146;END=136555;SUPPORT=5;COVERAGE=26,26,28,27,27;STRAND=+-;AF=0.179;STDEV_LEN=0.000;STDEV_POS=0.000;SUPPORT_LONG=0	GT:GQ:DR:DV	0/0:14:23:5
1	136743	Sniffles2.INS.5S0	N	GGGGCTCAGGCTGACCTCTGTCCGCGTGGGAGGGGCCGGGGTGAGGCAAGGGCTCACACTGACCTCTCTCAGCGTGGGAGGGGCCGGTGTGAGGCAAG	52	GT	IMPRECISE;SVTYPE=INS;SVLEN=51;END=136743;SUPPORT=6;COVERAGE=26,27,27,27,28;STRAND=+-;AF=0.222;STDEV_LEN=23.685;STDEV_POS=47.448;SUPPORT_LONG=0	GT:GQ:DR:DV	0/1:1:21:6
1	136935	Sniffles2.INS.7S0	N	CAAGGGGCTCGGGCTGACCTCTGTCCGCGTGGGAGGGGCCGGTGTGAGGCAAGGGGCTCGGGCTGACCTCTCTCAGTGTGGGAGGGGCCGGTGTGAGGCAAGGGGCTCACGCTGACCTCTGTCTGCGTGGGAGGGGCCGGTGTGAGACAAGGGGCTCGGGCTGACCTCTCTCAGCGTGGGAGGGGCCGGTGTGAGGCAAGGGGCTCGGGCTGACCTCTCTCAGCGTGGGAGGGGCCAGTGTGAGGCAAGGGCTCACACTGACCTCTCTCAGCATGGGAGGGGCCGGTGTGAGA	58	PASS	PRECISE;SVTYPE=INS;SVLEN=293;END=136935;SUPPORT=21;COVERAGE=26,27,27,27,28;STRAND=+-;AF=0.778;STDEV_LEN=0.302;STDEV_POS=0.000;SUPPORT_LONG=0	GT:GQ:DR:DV	0/1:1:6:21
1	533245	Sniffles2.INS.9S0	N	CGGGTGCCATCTCAGCAGCTCACGGTGTGGAAACTGCGACACTCACGCGGGTGCCATCTCAGCAGCTCACGGTGTGGAAACTGCGACACTCACA	55	PASS	PRECISE;SVTYPE=INS;SVLEN=94;END=533245;SUPPORT=6;COVERAGE=15,15,15,15,20;STRAND=+-;AF=0.400;STDEV_LEN=0.000;STDEV_POS=0.000;SUPPORT_LONG=0	GT:GQ:DR:DV	0/1:34:9:6
1	533254	Sniffles2.INS.CS0	N	TCTCAGCAGCTCACGGTGTGGAAACTGCGACACTCACGCGGGTGCCATCTCAGCAGCTCACGGTGTGGAAACTGCGACACTCACACGGGTGCCATCTCAGCAGCTCACGGTGTGGAAACTGCGACACTCACGCGGGTGCCGTCTCAGCAGCTCACGGTGTGGAAACTGCGACACTCACGCGGGTGCCGTCTCAGCAGCTCACGGTGTGGAAACTGCGACACTCACGCGGGTGCCGTCTCAGCAGCTCACGGTGTGGAAACTGCGACACTCACGCGGGTGCCGTCTCAGCAGCTCACGGTGGTGGAAACTGCGACACTCACGCGGGTGCCGTCTCAGCAGCTCACGGTGTGGAAACTGCGACCACTCACGCGGGTGCCGTCTCAGCAGCTCACGGTGTGGAAACTGCGACACTCACGCGGGTGCCGTCTCAGCAGCTCACGGTGTGGAAACTGCGACACTCACGCGGGTGCCGTCTCAGCAGCTCACGGTGTGGAAACTGCGACACTCACGCGGGTGCCGTCTCAGCAGCTCACGGTGTGGAAACTGCGACACTCACGCGGGTGCCG	45	PASS	IMPRECISE;SVTYPE=INS;SVLEN=566;END=533254;SUPPORT=4;COVERAGE=15,15,15,15,20;STRAND=+-;AF=0.267;STDEV_LEN=33.941;STDEV_POS=0.000;SUPPORT_LONG=0	GT:GQ:DR:DV	0/1:9:11:4
1	533950	Sniffles2.INS.FS0	N	CGGGTGCCGTCTCAGCAGCTCACGGTGTGGAAACTGCGACACTCACGCGGGTGCCGTCTCAGCAGCTCACGGTGTGGAAACTGCGACACTCACGCGGGTGCCGTCTCAGCAGCTCACGGTGTGGAAACTGCGACACTCACGCGGGTGCCGTCTCAGCAGCTCACGGTGTGGAAACTGCGACACTCACGCGGGTGCCGTCTCAGCAGCTCACGGTGTGGAAACTGCGACACTCACGCGGGTGCCGTCTCAGCAGCTCACGGTGTGGAAACTGCGACACTCACGCGGGTGCCGTCTCAGCAGCTCACGGTGTGGAAACTGCGACACTCACGCGGGTGCCGTCTCAGCAGCTCACGGTGTGGAAACTGCGACACTCACGCGGGTGCCGTCTCAGCAGCTCACGGTGTGGAAACTGCGACACTCACACGGGTGCCATCTCAGCAGCTCACGGTGTGGAAACTGCGACACTCACACGGGTGCCATCTCAGCAGCTCACGGTGTGGAAACTGCGACACTCACA	47	PASS	IMPRECISE;SVTYPE=INS;SVLEN=566;END=533950;SUPPORT=5;COVERAGE=19,14,14,14,16;STRAND=+-;AF=0.357;STDEV_LEN=71.584;STDEV_POS=0.000;SUPPORT_LONG=0	GT:GQ:DR:DV	0/1:24:9:5
1	533997	Sniffles2.INS.ES0	N	CTGCGACACTCACACGGGTGCCATCTCAGCAGCTCACGGTGTGGAAACTGCGACACTCACACGGGTGCCGTCTCAGCAGCTCACGGTGTGGAAACTGCGACACTCACGCGGGTGCCGTCTCAGCAGCTCACGGTGTGGAAAC	41	PASS	IMPRECISE;SVTYPE=INS;SVLEN=141;END=533997;SUPPORT=7;COVERAGE=19,14,14,14,16;STRAND=+-;AF=0.500;STDEV_LEN=20.912;STDEV_POS=32.050;SUPPORT_LONG=0	GT:GQ:DR:DV	0/1:50:7:7
1	545928	Sniffles2.INS.12S0	N	TGCAGGAGAGGAGATGCCCAGGCCTGGCGGCCGGCGCACGCGGGTTCTCTGTGGCCAGCAGGCGGCGCTGCAGGAGAGGAGATGCCCAGGCCAGGCGGCCGGCGCACGCGGGTTCTCTGTGGCCAGCAGGCGGCGCTGCAGGAGAGGAGATGCCCAGGCCTGGCGGCCGGCGCACGCGGGTTCTCTGTGGCCAGCAGGCGGCGA	60	PASS	PRECISE;SVTYPE=INS;SVLEN=204;END=545928;SUPPORT=34;COVERAGE=36,36,36,36,35;STRAND=+-;AF=0.944;STDEV_LEN=0.383;STDEV_POS=0.000;SUPPORT_LONG=0	GT:GQ:DR:DV	1/1:60:2:34
1	605032	Sniffles2.INS.13S0	N	TACATGGAGGGGAACAACACACACCAGGGCCTCTCAGGGGGACAGGGGGTAGGAGACCATCAGGACAAACACGTGGATACATGGAGGGGAACAACACACACCAGGGCCTCTCAGGGGGACAGGGGGTAGGAGACCATCAGGACAAACACGTGGATACATGGAGGGGAACAACACACACCAGGGCCTCTCAGGGGGACAGGGGGTAGGAGACCATCAGGACAAACACGTGGG	59	PASS	PRECISE;SVTYPE=INS;SVLEN=231;END=605032;SUPPORT=24;COVERAGE=24,24,24,24,23;STRAND=+-;AF=1.000;STDEV_LEN=0.000;STDEV_POS=0.000;SUPPORT_LONG=0	GT:GQ:DR:DV	1/1:60:0:24
1	662693	Sniffles2.INS.16S0	N	GCGTGGGAGGGGCCGGTGTGAGGCAAGGGCTCACACTGACCTCTCTCAGCGTGGGAGGGGCCGGTGTGAGGCAAGGGGCTCACGCTGACCTCTGTCCGCGTGGGAGGGGCCGGTGTGAGGCAAGGGCTCACACTGACCTCTCTCAGCGTGGGAGGGGGCCGGTGTGAGGCAAGGGGCTCAGGCTGACCTCTGTCCGCGTGGGAGGGGCCGGTGTGAGGCAAGGGCTCACACTGACCTCTCTCAGCGTGGGAGGGGCCTGTGTGAGGCAAGGGGCTCACGCTGACCTCTGTCCGCGTGGGAGGGGCCGGTGTGAGGCAAGGGCTCACGCTGACCTCTCTCAGCGTGGGAGGGGCCAGTATGAGGCAAGGGCTCAGGCTGACCTCTGTCCGCGTGGGAGGGGCCGGTGTGAGGCAAGGGCTCACGCTGACCTCTCTCAGCGTGGGAGGGGCCGGTGTGAGGCAAGGGGCTCGGGCTGACCTCTCTCAGCGTGGGAGGGGCCGGTGTGAGGCAAGGGGCTCACGCTGACCTCTGTCCGCGTGGGAGGGGCCGGTGTGAGACAAGGGGCTCGGGCTGACCTCTCTCAGCGTGGGAGGGGCCGGTGTGAGGCAAGGGGCTCGGGCTGACCTCTCTCAGCGTGGGAGGGGCCAGTGTGAGGCAAGGGCTCACACTGACCTCTCTCAGCATGGGAGGGGCCGGTGTGAGACAAGGGGCTCGGGCTGACCTCTGTCCGCGTGGGAGGGGCCGGTGTGAGGCAAGGACTCACACTGACCTCTCTCAGCATGGGAGGGGCCGGTGTGAGACAAGGGGCTCACACTGACCTCTGTCCGCGTGGGAGGAGCCGGTGTGAGGCAAGAGCTCACACTGACCTCTCTCAGCGTGGGAGGGGCCGGGGTGAGGCAAGGGGCTCACGCTGACCTCTGTCCACGTGGGAGGGGCCGGGGTGAGGCAAGGGCTCACACTGACCTCTCTCAGCGTGGGAGGGGCCAGTGTGAGGCAAGGGGCTCACGCTGACCTCTGTCCGCGTGGGAGGGGCCGGTGTGAGGCAAGGGCTCACACTGACCTCTCTCAGCGTGGGAGGAGCCGGTGTGAGACAAGGGGCTCACGCTGACCTCTGTCCGCGTGGGAGGGGCCGGTGTGAGGCAAGGGCTCACACTGACCTCTCTCAGCGTGGGAGGGGCCGGTGTGAGGCAAGGGGCTCACGCTGACCTCTGTCCACGTGGGAGGGGCCGGGGTGAGGCAAGGGCTCACACTGACCTCTCTCAGCGTGGGATGGGCCGGTGTGAGGCAACGGGCTCACGCTGACCTCTGTCCGCGTGGGAGGGGCCGGTGTGAGGCAAGGGCTCACACTGACCTCTCAGCGTGGGAGGGGCCGGTGTGAGGCAAGGGGCTCACGCTGACCTCTGTCCACATGGGAGGGGCCGGGGTGAGGCAAGGGCTCACACTGACCTCTCTCAGCGTGGGAGGGGCCGGTGTGAGGCAAGGGGCTCACGCTGACCTCTGTCT	60	GT	PRECISE;SVTYPE=INS;SVLEN=1503;END=662693;SUPPORT=5;COVERAGE=31,32,33,34,38;STRAND=+-;AF=0.152;STDEV_LEN=0.577;STDEV_POS=0.000;SUPPORT_LONG=0	GT:GQ:DR:DV	0/0:28:28:5
1	724422	Sniffles2.BND.BB6S0	N	N[hs37d5:19999510[	26	PASS	PRECISE;SVTYPE=BND;SUPPORT=13;COVERAGE=18,18,32,32,33;STRAND=+-;AF=0.481;CHR2=hs37d5;STDEV_POS=2.268	GT:GQ:DR:DV	0/1:60:14:13
1	725191	Sniffles2.INS.17S0	N	GGAATGGAGTGGAATGGACTCGAATGGAATGGAGTTGAATGGACTCGAATGGAATGGAATGTAAAGGAATGGAATGAACTCGAAAGGAGTGGAATGTAATGGAATGAAATGGACTCGAATGGAATTAAATGGAATGGAACGGAATGGACTGGGATGGAATGGAACGGAACGGAACGCAGTTGAATTGAACGGACCCGGAATGGAATGGAATGGAATGGAATGAAATGGAATGAAGTGGACTCTAATGGAATGGAATGGAATGGAATGGAATGGAATGGAATGGAATGGAATGGAATGGAATGGAATAGACTCGAATGAAATGGGATGGACTCGAATGGAATGGAACGGAATGGAATCGACTCGAGTGGAATGGAATGGAATGGAATGGAATGGAATGGAATGGAATGGAATGGAATAGAATGGAATTGACTCAATTTAATGGAATGAAGTGGAATGAACTCGAATGGCATGCAATGGAATGGAATAGAATCGAATGGAATAGAATGGACCCAAATGGAATGGAACGGAATGGAATGGAATGGAACGGAATGGAATAGAACGGAACGGAATGGAATGGATTGAATGAACTCCAACGGAATGGAATGGACTCGAATGCAATGGAATGGAATGGAATGGAATGGAGTGGACTGGAATGGAATAGAATGGAATGGAATGGATAGGACTGGAATGAAATGGAATGGAATGGACTCGAATGGAATGGAATGGAATGGAATGGACTCAAATGGAATGGAATGGAATGGAATGGACACGAATGGAATGGAATTGAATGGAATGGAATGGACTGTATGAAAAGGAATGGATTGGAAAGGAATGGAATAGAACGGAATGGACTCGAATGGAATGGAAAGGACTCGAGTGGAATGGAATGGAATGGAATGGACTCGAATGGAATGGAGTGGAATGTATGCGAATGGAATGGAATTGAATGGATTCGAGTCTAACGGAATGTATGGAATGGACTCGAATGGAATGTAATGTAATGGAATGAAATGGACGCGAATGGAATGGAATGGAATGGAATGGAATGGAGTGGAATGGAATGGACTCGAATGGTATGGAATGGAATTGAATGGACTCGATAGGAATGGAATGGAATGGATTGGACTCGAAAGGAATGTAATGGAATGAAATGTGCTGGAATGGAATGGAATGGAATGGAATAAAATGTAATGGAATGGACTCGAATGGAATACAGTTGAATTGAATGGACCCGAAAGCAATGGAATGGAATGGAACGGATTGGAAGGGAATGGAATGGAATGAAATGGAAAAGACTCGAATGGAATGGAATGGACTCGAATGAAATGGAGTGGACTAGAATGGAATGGAATGGACTTGAAAGAAATGGAATGCAGTGGAATGGACTCGAATGGAATGCAATGGAATGGAATAGACTCGAACGGAATGGAATGGAATGGAATGGAATGGAATGGAATGGAATGGAATGGAATGGAACGGAATGGACGCGAATGAAATGGAACGGAACGGAATGGACTCGGATGGAACGGAATGGAACGGAATGGAATGGAATTTACTCGAATGGGATGGAATGGAATGGAATTTACTCGAATGGAATGGAATGGAATGGACTGAAATGGAATAGCATGGAATGGAATGGACTCGAATGCAATGGAATGGAATGGACTCGAATGGAACGGAATGGACTCGAACGGAGTGGAGTCGAATGGATTCGAATGGAATGCAATGGAATGGAACGGAATGCAATGTACTCGAATGGAATGGAATGTAATAGAATGAAAATTACTCGAATGGAATGGAATGGAATGGACTCCAATGGAATGGAATCGAACGGACTCGAATAGAATGCAGTTGAATTGAATGGACCTGAAAGAATGCAATGGAATGGAATGAAATGGACTCGAATGGAATGGAATAGACTGAAATGAAATGGAATGTACTGGAATGGAATGGAATGGAATGTACTGGAATGGAATGGAATGGACTCGAATGATATGCAATTGAATGGACTCGCATGGATTGGAATGGACTCTAGTGGAATGGAATGGAATAGAATGGACTCCAATGGAATGTGGTGGGATGGATTCAAATGGAATGGAATGGAATTGAGTGGATTTGAATTGAATGGAATGGAATGGTATGGAATGGAATGGAATGAAATGGACTAGAATGGAATGGAATGGACTCGAATGGAATGGAATGGAATGTACTTGAATTGTATGGAACGGAATTGAATGGACTCGAAAGGAATGGAATGGAATGGAATGGAATGGAATGGAATGGAATGGAATGGAATGGACTCGAATGGAATGGAATGGAATGAACTCCAATGGAATGGAATGGACTCGAATAGAATGGAATGGAATGGAAAGGACTCGAGTGGGAT	58	GT	PRECISE;SVTYPE=INS;SVLEN=2386;END=725191;SUPPORT=4;COVERAGE=22,32,32,32,33;STRAND=+-;AF=0.125;STDEV_LEN=0.707;STDEV_POS=0.000;SUPPORT_LONG=0	GT:GQ:DR:DV	0/0:38:28:4
1	725452	Sniffles2.DEL.718S0	GGATGGGATGCGATGGGATGGGATGGGATGGGATGGGATGGGATGGGATGGATTT	N	60	GT	PRECISE;SVTYPE=DEL;SVLEN=-55;END=725507;SUPPORT=5;COVERAGE=32,32,32,33,32;STRAND=+-;AF=0.156;STDEV_LEN=0.000;STDEV_POS=0.000	GT:GQ:DR:DV	0/0:25:27:5
1	725693	Sniffles2.DEL.719S0	AATAGAATGGAAGAGACTCGAATGGAATGGAATACAATGGAATTTAATGGAATGGACTCT	N	26	PASS	PRECISE;SVTYPE=DEL;SVLEN=-60;END=725753;SUPPORT=13;COVERAGE=32,32,34,34,30;STRAND=+-;AF=0.394;STDEV_LEN=2.340;STDEV_POS=0.000	GT:GQ:DR:DV	0/1:60:20:13
1	756260	Sniffles2.INS.18S0	N	TCTACACTACCTGCCTGGCCAGCAGATCCACCCTGTCTACACTACCTGCCTGGGCAGTAGTTCCACGCAATCTCCCCTACCTGCCTCTCCAGCAGACCCGCCCTATCTATACTACTTGCCTGTCCAGCAGATCCACTCTATCTACACGACCTGCCTGTCCAGCAGATCCACCCTGTCTACACTACCTGCTTGTCCAGCAGGTCCACCCTGTCTATACTACCTGCCTGGCCAGTAGATCCACACTA	60	PASS	PRECISE;SVTYPE=INS;SVLEN=245;END=756260;SUPPORT=34;COVERAGE=35,35,35,35,34;STRAND=+-;AF=0.971;STDEV_LEN=0.000;STDEV_POS=0.000;SUPPORT_LONG=0	GT:GQ:DR:DV	1/1:60:1:34
1	802232	Sniffles2.INS.1AS0	N	GCCCTCACGTGGTCCTCCCCCTGCACTCACATCCCTGACGTCCTCCCGAGCCCTCACATGGTCCTCCCCCTGCACTCACATCCCTGACATCCTCCCGT	60	PASS	PRECISE;SVTYPE=INS;SVLEN=98;END=802232;SUPPORT=29;COVERAGE=33,32,28,28,27;STRAND=+-;AF=1.000;STDEV_LEN=0.000;STDEV_POS=0.000;SUPPORT_LONG=0	GT:GQ:DR:DV	1/1:60:0:29
1	811392	Sniffles2.INS.1BS0	N	ACTCCCCCACGCTCCTCCCCCACACTCCCCCACACTCCTCCCCCATACTCCCCCACACTCCCTCATACTCCCCCATACTACCCCAACCTCCCCCATACTCCCCCACACTCCCCCACACTCCCCCAA	60	GT	IMPRECISE;SVTYPE=INS;SVLEN=116;END=811392;SUPPORT=3;COVERAGE=19,20,20,20,17;STRAND=-;AF=0.150;STDEV_LEN=19.140;STDEV_POS=155.053;SUPPORT_LONG=0	GT:GQ:DR:DV	0/0:17:17:3
1	811405	Sniffles2.INS.1FS0	N	CCTCCCCCACACTCCCCCACACTCCTCCCCCATACTCCCCCACACTCCCTCATACTCCCCCATACTACCCCAACCTCCCCCATACTCCCCCACACTCCCCCACACTCCCCCAAACTCCCCCATACTCCCCCATACTCCCCCACACTCCCCCACACTCCCCCACACTCCCCCATACTCCCCCACACTCCCCCACACTCACCCACACTCCCCCATACTCCCCCAACCTCCCCCATACTCCCCCACATTCCCCCATACTCCCCCATACTCCCCCAAACTCCCCCATACTCCTCCCCCATACTCCCCCATACTCCCCCACACTCCCCCATACTCCTCCCCCATACTCCTCCCCCATACTCCCCCATATTCCCCCATACTCCCCCATACTCCCCCAAACTCCCCCATACTCCTCCCCCACACTCCCCCATACTCCCCCACACTCCCCCACACTCCCCCAAACTCCCCCATACTCCTCCCCCATACTCCCCCATACTCCCCCACACTCCCCCACACTCCCCCACACTCCCCCAAACTCCCCCATACTCCTCCCCCATACTCCCCCATACTCCCCCACACTCCCCCACACTCCCCCACACTCCCCCATACTCCCCCATACTCCTCCCCCATACTCCCCCATACTCCCCCACACTCCCCCAAACTCCCCCATACTCCTCCCCCATACTCCCCCATACTCCCCCACAATCCCCCACACTCCCCCACACTCCCCCACACTCCCCCATACTCCCCCACACTCCCCCATACTCCCCCAACCTCCCCCATACTCCCCCACATTCCCCCATACTCCCCCATACTCCCCCAAACTCCCCCATACTCCTCCCCCACACTCCCCCACACTCCCCCACACTCCCCCAAACTCCCCCATACTCCTCCCCCATACTCCCCCATACTCCCCCACACTCCCCCATACTCCCCCAACCTCCCCCATACTCCCCCACATTCCCCCATACTCCCCCATACTCCCCCAAACTCCCCCATACTCCTCCCCCATACTCCCCCATACTCCCCCACACTCCCCCACACTCCCCCATACTCCCCCACACTCCCCCATACTCCCCCAACCTCCCCCATACTCCCCCACATTCCCCCATACTCCCCCATACTCCCCCAAACTCCCCCATACTCCTCCCCCATACTCCCCCATACTCCCCCACACTCCCCCACACTCCCCCATACTCCCCCACACTCCCCCATACTCCCCCAACCTCCCCCATACTCCCCCACATTCCCCCATACTCCCCCATACTCCCCCAAACTCCCCCATACTCCTCCCCCATACTCCCCCATACTCCCCCACACTCCCCCACACTCCCCCATACTCCCCCAAACTCCCCCATACTCCTCCCCCATACTCCCCCATACTCCCCCACACTCCCCCAAACTCCCCCATACTCCTCCCCCATACTCCCCCATACTCCCCCAACCTCCCCCATACTCCCCCACATTCCCCCATACTCCCCCATACTCCCCCAAACTCCCCCATACTCCTCCCCCATACTCCCCCACACTCCCCCACACTCCCCCAAACTCCCCCATACTCCTCCCCCATACTCCCCCACACTCCCCCACACTCCCCCACACTCCCCCATACTCCCCCACACTCCCCCACACTCCCCCATACTCCCCCACACTCCCCCACACTCCCCCAACCTCCCCCATACTCCCCCACATTCCCCCATACTCCCCCATACTCCCCCAAACTCCCCCATACTCCTCCCCCACACTCCCCCATACTCCCCCATACTCGCCCAACCTCCCCCATACTCCCCCACACTCCCCCATACTCCCCCACAGTCCCCCACACTCCCCCACACTCCCCCAACCTCCCCCATACTCCCCCATACTCGCCCACACTCGCCCACACCCCCCCCATACTCCCCCACACTCCCCCATACTCCCCCACAC	60	PASS	PRECISE;SVTYPE=INS;SVLEN=1919;END=811405;SUPPORT=15;COVERAGE=20,20,20,17,17;STRAND=+-;AF=0.750;STDEV_LEN=4.969;STDEV_POS=0.000;SUPPORT_LONG=0	GT:GQ:DR:DV	0/1:8:5:15
1	811681	Sniffles2.INS.1DS0	N	CCCACACTCCCTCACAGTCGCCCACACTCCCCCACACTCCCCCACACTCGCCCACACTCCCCCACGCTCCCCCATACTCGCCCACGCTCCCCCACACTCGCCCACGCTCCCCCACGCTCCCCCACACTCGCCCACGCTCCCCCACACTCGCCCACGCTCCCCCACGCTCCCCCACACTCGCCCACGCTCCCCCACACTCGCCCACGCTCCCCCACGCTCCCCCACACTCGCCCACGCTCCCCCACACTCGCCCACGCTCCCCCACGCTCCCCCACACTCGCCCACGCTCCCCCACACTCGCCCACGCTCCCCCACGCTCCCCCACACTCGCCCACGCTCCCCCACACTCGCCCACGCTCCCCCACGCTCCCCCACACTCGCCCACGCTCCCCCACACTCGCCCACGCTCCCCCACGCTCCCCCACACTCGCCCACGCTCCCCCACACTCGCCCACGCTCCCCCACGCTCCCCCACACTCGCCCACGCTCCCCCACACTCGCCCACACTCCCCCACACTCACCCACACTCGCCCACACTCCCCCACACTCCCTCACAGTCG	60	PASS	PRECISE;SVTYPE=INS;SVLEN=560;END=811681;SUPPORT=17;COVERAGE=20,17,17,17,18;STRAND=+-;AF=1.000;STDEV_LEN=0.527;STDEV_POS=0.000;SUPPORT_LONG=0	GT:GQ:DR:DV	1/1:47:0:17
1	818025	Sniffles2.DEL.71DS0	AATATATTAGCTATTCTAGACTTTATGCATTTATGTAAAGTTTTCTTTGTTGCACTTTAAGTTCTGTGATACATGGGCAGAGCATGC	N	58	PASS	PRECISE;SVTYPE=DEL;SVLEN=-87;END=818112;SUPPORT=29;COVERAGE=48,48,49,47,22;STRAND=+-;AF=0.604;STDEV_LEN=0.000;STDEV_POS=0.000	GT:GQ:DR:DV	0/1:60:19:29
1	844550	Sniffles2.DEL.720S0	TTTGCTGGTATATGCGGGGGTCGGGGTCAGGCCCCCGGGCGCACCGTTGCTGGTATATGCGGGGGTCGGGGTCAGGCCCCCGGGCGTTGCTGGTATATGCGGGGGTCGGGGTCAGGCCCCCGGGCGCACCGTTGCTGGTATATGCGGTGGTCGGGGTCAGGCCCCCGGGCGCACCGTTGCTGGTATATGCGGGGGTCGGGGTCAGGCCCCCGGGCGCACCGTTGCTGGTATATGCGGTGGTCGGGGTCAGGCCCCCGGGCGCATCTTTGCTGGTATATGCGGTGGTCGGGGTCAGGCCCCCCGGGCGCACT	N	60	PASS	PRECISE;SVTYPE=DEL;SVLEN=-311;END=844861;SUPPORT=27;COVERAGE=26,28,28,28,28;STRAND=+-;AF=0.964;STDEV_LEN=0.000;STDEV_POS=0.000	GT:GQ:DR:DV	1/1:60:1:27
1	869346	Sniffles2.DEL.721S0	CGTTACAGGTGGGCAGGGGAGGCGGCTGCGTTACAGGTGGGCAGGGGAGGCGGCTGCGTTACAGGTGGGCAGGGGAGGCGGCTGCGTTACAGGTGGGCAGGGGAGGCGGCTGCGTTACAGGTGGGCAGGGGAGGCGGCTCCGTTACAGGTGGGCAGGGGAGGCGGCTGCGTTACAGGTGGGCAGGGGAGGCGGCTGCGTTACAGGTGGGCAGGGGAGGCGGCTG	N	60	GT	PRECISE;SVTYPE=DEL;SVLEN=-224;END=869570;SUPPORT=4;COVERAGE=27,26,22,22,22;STRAND=-;AF=0.174;STDEV_LEN=0.000;STDEV_POS=0.000	GT:GQ:DR:DV	0/0:12:19:4
1	869445	Sniffles2.DEL.722S0	GGGGAGGCGGCTGCGTTACAGGTGGGCAGGGGAGGCGGCTCCGTTACAGGTGGGCAGGGGAGGCGGCTGCGTTACAGGTGGGCAGGGGAGGCGGCTGCGTTACAGGTGGGCAGGGGAGGCGGCTGCGTTACAGGTGGGCAGGGGAGGCGGCTCCGTTACAGGTGGGCAGGGGAGGCGGCTCCGTTACAGGTGGGCAGGGGAGGCGGCTGCGTTACAGGTGGGCAGGGGAGGCGGCTGCGTTACAGGTGGGCGGGGGAGGCGGCTGCGTTACAGGTGGGCGGGGGAGGCGGCTGCGTTACAGGTGGGCAGGGGGGGCGGCTGCGTTACAGGTGGGCGGGGGAGGCGGCTGCGTTACAGGTGGGCGGGGGAGGCGGCTCCGTTACAGGTGGGCGGGGGAGGCGGCTGCGTTACAGGTGGGCGGGGGAGGCGGCTGCGTTACAGGTGGGCGGGGGGGGCGGCTGCGTTACAGGTGGGCGGGGGAGGCTGCTCCGTTACAGGTGGGCGGGGGAGGCTGCTCCGTTACAGGTGGGCGGGGGGGGCGGCTGCGTTACAGGTGGGCGGGGGGGGCGGCTGCGTTACAGGTGGGCGGGGGAGGCGGCTGCGTTACAGGTGGGCGGGGGAGGCGGCTCCGTTACAGGTGGGCGGGGGAGGCGGCTGCGTTACAGGTGGGCGGGGGAGGCGGCTGCGTTACAGGTGGGCAGGGGAGGCGGCTGCGTTACAGGTGGGCAGGGGAGGCGGCTGCGTTACAGGTGGGCGGGGGAGGCGGCTCCGTTACAGGTGGGCGGGGGAGGCGGCTGCGTTACAGGTGGGCG	N	60	PASS	PRECISE;SVTYPE=DEL;SVLEN=-812;END=870257;SUPPORT=22;COVERAGE=27,26,22,22,24;STRAND=+-;AF=0.957;STDEV_LEN=0.000;STDEV_POS=0.000	GT:GQ:DR:DV	1/1:51:1:22
1	900012	Sniffles2.DEL.723S0	GGGTCCGCAGTGGGGATGTGCTGCCGGGAGGGGGGCGCGGGTCCGCAGTGGGGATGTGCTGCCGGGAGGGGGGCG	N	60	PASS	PRECISE;SVTYPE=DEL;SVLEN=-75;END=900087;SUPPORT=23;COVERAGE=24,24,24,24,24;STRAND=+-;AF=0.958;STDEV_LEN=0.000;STDEV_POS=0.000	GT:GQ:DR:DV	1/1:54:1:23
1	912446	Sniffles2.INS.22S0	N	CCAACCCCGGGAACCGCCTCCCACTCCCCCCACCAACCCCGGGAACCGCCTCCCACTCCCCCCACCAACCCGGGAACCGCCTCCCACTCCCCCCACCAACCCCGGGAACCGCCTGCCCCCGCCACCAACCCCGGGAACCGCCTCCCCACTCCCCCCGCAACCCCGGGAACCGCCTCCCACTCCCCCCGCAACCCCGGGAACCGCCTCCCACTCCCCCCGCAACCCCGGGAAACCGCCTCCCACTCCCCCCACCAACCCCGGGAACCGCCTCCCACTCCCCCCGCAACCCCGGGAACCGCCTCCCACTCCCCCCGCAACCCCGGGAACCGCCTCCCACTCCCCCCCACCAACCCGGGAACCGCCTCCCACTCCCCCGCAACCCCGGGAACCGCCTCCCACTCCCCCGCAACCCCGGGAACCGCCTCCCCACTCCCCCCACCAACCCCGGGAACCGCCTCCCACTCCCCCCGCAACCCCCGGGAACCGCCTCCCACTCCCCCCGCAACCCGGGAACCGCCTCCCACTCCCCCCGCAACCCCGGGAACCGCCTCCCACTCCCCCCCACCAACCCCGGGAACCGCCTCCCACTCCCCCCACCAACCCCGGGAACCGCCTCCCACTCCCCCACCAACCCCGGGAACCGCCTCCCACTCCCCCCG	60	PASS	IMPRECISE;SVTYPE=INS;SVLEN=649;END=912446;SUPPORT=16;COVERAGE=19,23,24,25,24;STRAND=+-;AF=0.667;STDEV_LEN=75.692;STDEV_POS=226.244;SUPPORT_LONG=0	GT:GQ:DR:DV	0/1:35:8:16
1	912628	Sniffles2.INS.23S0	N	TCCCCCCACCAACCCGGGAACCGCCTCCCACTCCCCCCACCAACCCCGGGAACCGCCCTGCCCCCGCCACCAACCCCGGGAACCGCCTCCCACTCCCCCCGCAACCCCGGGAACCGCCTCCCACTCCCCCCACCAACCCCGGGAACCGCCTCCCACTCCCCCCGCAACCCCGGGAACCGCCTCCCACTCCCCCCGCAACCCCGGGAACCGCCTCCCACTCCCCCGACCAACCCCCGGGAACCGCCTCCCACTCCCCCCGCAACCCCGGGAACCGCCTCCCACTCCCCCCGCAACCCCGGGAACCGCCTCCACTCCCCCCACCAACCCCGGGAACCGCCTCCCACTCCCCCCGCAACCCCGGGAACCGCCTCCCACTCCCCCCGCAACCCCGGGAACCGCCTCCCACTCCCCCCGCAACCCCGGGAACCGCCTCCCACTCCCCCCACCAACCCCGGGAACCGCCTCCCACTCCCCCCACCAACCCCGGGAACCGCCTCCCACTCCCCCCACCAACCCCGGGAACCGCCTCCCACTCCCCCCACCAACCCGGGAACCGCCTCCCACTCCCCCCACCAACCCCGGGAACCGCCTGCCCCCGCCACCAACCCCGGGAACCGCCTCCCACTCCCCCCGCAACCCCGGGAACCGCCTCCCACTCCCCCGCAACCCCGGGAACCGCCTCCCACTCCCCCCGCAACCCCGGGAACCGCCTCCCACTCCCCCCACCAACCCCGGGAACCGCCTCCCACTCCCCCCGCAACCCCGGGAACCGCCTCCCACTCCCCCCGCAACCCCGGGAACCGCCTCCCACTCCCCCACCAACCCCGGGAACCGCCTCCCACTCCCCCCGCAACCCCGGAACCGCCTCCCACTCCCCCCGCAACCCCGGGAACCGCCTCCCACTCCCCCCACCAACCCCGGGAACCGCCTCCCACTCCCCCCGCAACCCCGGGAACCGCCTCCCACTCCCCCCGCAACCCCGGGAACCGCCTCCCACTCCCCCGCAACCCCGGGAAACCGCCTCCCACTCCCCCCACCAACCCCGGGAACCGCCTCCCACTCCCCCCACCAACCCCGGGAACCGCCTCCCACTCCCCCCACCAACCCCGGGAACCGCCTCCCACTCCCCCCGCAACCCCGGGAACCGCCTCCCACTCCCCCCGCAACCCCGGGAACCGCCTCCCACTCCCCCCACCAACCCCGGGAACCGCCTCCCACTCCCCCCACCAACCCCGGGAACCGCCTCCCACTCCCCCCACCAACCCCGGGAACCGCCTCCCACTCCCCCCACCAACCCGGGAACCGCCTCCCACTCCCCCCACCAACCCCGGGAACCGCCTCCCACTCCCCCCACCAACCCGGGAACCGCCTCCCACTCCCCCCGCAACCCCGGGAACCGCCTCCCACTCCCCCCGCAACCCCGGGAACCGCCTCCCACTCCCCCCGCAACCCCGGAACCGCCTCCCACTCCCCCCACCAACCCCGGGAACCGCCTCCCACTCCCCCCGCAACCCCGGGAACCGCCTCCCACTCCCCCCGCAACCCCGGGAACCGCCTCCCACT	60	PASS	IMPRECISE;SVTYPE=INS;SVLEN=1420;END=912628;SUPPORT=6;COVERAGE=20,25,25,25,24;STRAND=+-;AF=0.240;STDEV_LEN=215.308;STDEV_POS=277.946;SUPPORT_LONG=0	GT:GQ:DR:DV	0/1:7:19:6
1	913226	Sniffles2.INS.21S0	N	CACCAACCCGGGAACCGCCTCCCACTCCCCCCACCAACCCCGGGAACCGCCTGCCCCCGCCACCAACCCCGGGAACCGCCTCCCACTCCCCCCGCAACCCCGGGAACCGCCTCCCACTCCCCCCGCAACCCCGGGAACCGCCCTCCCACTCCCCCCG	60	PASS	IMPRECISE;SVTYPE=INS;SVLEN=157;END=913226;SUPPORT=18;COVERAGE=25,24,24,24,23;STRAND=+-;AF=0.750;STDEV_LEN=8.305;STDEV_POS=247.455;SUPPORT_LONG=0	GT:GQ:DR:DV	0/1:9:6:18
1	931711	Sniffles2.INS.25S0	N	GATGCAGGGTGGGGAGGGCAGAAAGGCCCCCCCGCGGAAGGGGCACCCCACATCTGGGGCCACA	60	GT	IMPRECISE;SVTYPE=INS;SVLEN=67;END=931711;SUPPORT=4;COVERAGE=16,17,17,17,18;STRAND=+-;AF=0.235;STDEV_LEN=0.707;STDEV_POS=33.941;SUPPORT_LONG=0	GT:GQ:DR:DV	0/1:3:13:4
1	931729	Sniffles2.INS.26S0	N	GGGGCACCCCACATCTGGGGCCACAGGATGCAGGGTGGGGAGGGCAGAAAGGCCCCCCCGCGGGAAGGGGCACCCCACATCTGGGGCCACAGGATGCAGGGTGGGGAGGGCAGAAAGGACCCCCCGCTGGAGGGGGCACCTCACGTCTGGGGCCACAGGATGCAGGGTGGGGAGGACAGAAAGGACCCCCCGCTGGAG	60	PASS	PRECISE;SVTYPE=INS;SVLEN=198;END=931729;SUPPORT=13;COVERAGE=16,17,17,17,18;STRAND=+-;AF=0.765;STDEV_LEN=0.000;STDEV_POS=0.000;SUPPORT_LONG=0	GT:GQ:DR:DV	0/1:3:4:13
1	932128	Sniffles2.INS.27S0	N	GACCCCCCGCTGGAGGGGGCACCCACATCTGGGGGCCACAGGATGCAGGGTGGGGAGGGCAGAAAGGACCCCCCGCTGGAGGGGGCACCTCACGTCTGGGGCCACAGGAGGCAGGGTGGGGAGGACAGAAAGGAACCCCCCGCTGGAGGGGGC	60	GT	PRECISE;SVTYPE=INS;SVLEN=153;END=932128;SUPPORT=4;COVERAGE=17,18,18,18,19;STRAND=+-;AF=0.222;STDEV_LEN=0.000;STDEV_POS=13.435;SUPPORT_LONG=0	GT:GQ:DR:DV	0/1:0:14:4
1	934138	Sniffles2.INS.28S0	N	GCGGAGGGGAGGGCGCGGAGCGGAGGGGAGGGCGCGGAGCGGAGGGGAGGGCGCGGA	60	PASS	PRECISE;SVTYPE=INS;SVLEN=57;END=934138;SUPPORT=11;COVERAGE=21,22,22,22,22;STRAND=+-;AF=0.500;STDEV_LEN=0.000;STDEV_POS=0.000;SUPPORT_LONG=0	GT:GQ:DR:DV	0/1:60:11:11
1	1000463	Sniffles2.INS.2CS0	N	GCCCTGGGGGGGTGTGGTGGGGTCTGCGGGGCCCTGGGGGGGGTGGGGTCTGCAGGGCCCTGGGGGTGTTGTGGTGGGGTCTGCGGGGCCCTGGGGGGGTGTGGTGGGGTCTGCGGGGCCCTGGGGGGGTGTGGTGGGGTCTGCAGTGCCCTGGGGGGGGTGTGGTGGGGTCTGCGGGGCCCTGGGGGGGTGTGGTGGGGTCTGCGGGGCCCTGGGGGGGTGTGGTGGGGTCTGCGGT	60	GT	PRECISE;SVTYPE=INS;SVLEN=238;END=1000463;SUPPORT=4;COVERAGE=20,19,19,19,19;STRAND=+-;AF=0.211;STDEV_LEN=1.414;STDEV_POS=1.414;SUPPORT_LONG=0	GT:GQ:DR:DV	0/0:1:15:4
1	1004205	Sniffles2.INS.30S0	N	GCCACGCGGGCTGTGCAGATGCAGGTGCGGCGGGGCGGGGCCACGCGGGCTGTGAAGGTGCAGGTGCGGCGGGGCAGA	60	PASS	PRECISE;SVTYPE=INS;SVLEN=78;END=1004205;SUPPORT=8;COVERAGE=20,22,22,22,23;STRAND=+-;AF=0.364;STDEV_LEN=0.500;STDEV_POS=16.000;SUPPORT_LONG=0	GT:GQ:DR:DV	0/1:40:14:8
1	1011632	Sniffles2.DEL.730S0	GGGGGAGGCTGAGGCTACGGGGACTCCGTGGGGGGAGGCTGAGGCTACGGGGACTCCGTGGGGGGAGGCTGAGGCTACGGGGACTCCGTGCTGGGAGGCTGAGGCTATGGGGACTCCGTCGGGGGAGGCTGAGTCTATGGGGACTCCGTGGGGGGAGGCTGAGGCTATGGGGACTCCGTGCCGGGAGGCTGAGGCTATGGGGACTCCGTGGGGCAGGCTGAGGCTATGGTGACTCCGTGCAGGGCTGTGAGGCTACGGGGACTCCGTGGGGGGTGGCTGAGGCTACGGGGACTCCGTGGGGGGAGGCTGAGGCTACGGGGACTCCGTGGGGGGAGGCTGAGGCTACGGGGACTCCGTGGGGGGAGGCTGAGGCTACGGGGACTCCGTGGGGGGAGGCTGAGGCTACGGGGACTCCGTGGGGGGAGGCTGAGGCTACGGGGACTCCGTGGGGGGAGGCTGAGGCTACGGGGACTCCGTGGGGGGAGGCTGAGGCTACGGGGACTCCGTGGGGGGAGGCTGAGGCTACGGGGACTCCGTG	N	60	PASS	PRECISE;SVTYPE=DEL;SVLEN=-538;END=1012170;SUPPORT=10;COVERAGE=20,19,19,19,18;STRAND=+-;AF=0.526;STDEV_LEN=0.548;STDEV_POS=13.145	GT:GQ:DR:DV	0/1:60:9:10
1	1012680	Sniffles2.DEL.732S0	CCGGGAGGCTGAGTCTATGGGGACTCTGTGCCGGGAGGCTGAGGCTACGGGGACTCCGTGCCGGGAGGCTGAGGCTACGGGGACTCCGTGGGGGGAGGCTGAGGCTACGGGGACTCCGTGGGGGGAGGCTGAGGCTACGGGGACTCCGTGGGGGGAGGCTGAGGCTATGGGGACTCCGTGGGGGGAGGCTGAGGCTATGGGGACTCCGTGGGGGGAGGCTGAGTCTATGGGGACTCCGTGCCGAGAGGCTGAGTCTATGGGGACTCCGTGCCGGGAGGCTGAGTCTATGGGGACTCCGTGCCGGGAGGCTGAGTCTATGGGGACTCCGTTGGGGGAGGCTGAGGCTATGGGGACTCCGTTGGGGGAGGCTGAGGCTATGGGGACTCCGTT	N	60	PASS	IMPRECISE;SVTYPE=DEL;SVLEN=-390;END=1013070;SUPPORT=7;COVERAGE=19,18,18,17,21;STRAND=+-;AF=0.389;STDEV_LEN=16.432;STDEV_POS=16.432	GT:GQ:DR:DV	0/1:39:11:7
1	1014242	Sniffles2.INS.34S0	N	GGGAGGCTGAGGCTATGGGGACTCCGTGCCGGGAGGCTGAGGCTATGGGGACTCCGTGGG	60	PASS	IMPRECISE;SVTYPE=INS;SVLEN=180;END=1014242;SUPPORT=19;COVERAGE=22,23,23,23,22;STRAND=+-;AF=0.826;STDEV_LEN=107.467;STDEV_POS=184.183;SUPPORT_LONG=0	GT:GQ:DR:DV	1/1:12:4:19
1	1016297	Sniffles2.INS.38S0	N	GTCCCTGTCTCCTTCCCTCCGCCCCCACCTCGGTCCCTGTCTCCTTCCCTCCGCCCCCACCTCGGTCCCTGTCTCCTTCCCTCCGCCCCCACCTCGGTCCCTGTCTCCTTCCCTCCGCCCCCACCTCGGTCCCTGTCTCCTTCCCTCCGCCCCCACCTCGGTCCCTGTCTCCTTCCCTCCGCCCCCACCTCGGTCCCTGTCTCCTTCCCTCCGCCCCCACCTCGGTCCCTGTCTCCTTCCCTCCGCCCCCACCTCGGTCCCTGTCTCCTTCCCTCCGCCCCCACCTCGGTCCCTGTCTCCTTCCCTCCGCCCCCATCTCT	60	PASS	PRECISE;SVTYPE=INS;SVLEN=322;END=1016297;SUPPORT=9;COVERAGE=21,20,20,21,21;STRAND=+-;AF=0.450;STDEV_LEN=0.447;STDEV_POS=21.019;SUPPORT_LONG=0	GT:GQ:DR:DV	0/1:59:11:9
1	1016297	Sniffles2.INS.39S0	N	GTCCCTGTCTCCTTCCCTCCGCTCCCATCTCGGTCCCTGTCTCCTTCCCTCCGCCCCCACCTCGGTCCCTGTCTCCTTCCCTCCGCCCCCACCTCGGTCCCTGTCTCCTTCCCTCCGCCCCCACCTCGGTCCCTGTCTCCTTCCCTCCGCCCCCACCTCGGTCCCTGTCTCCTTCCCTCCGCCCCCACCTCGGTCCCTGTCTCCTTCCCTCCGCCCCCACCTCGGTCCCTGTCTCCTTCCCTCCGCCCCCACCTCGGTCCCTGTCTCCTTCCCTCCGCCCCCACCTCGGTCCCTGTCTCCTTCCCTCCGCCCCCACCTCGGTCCCTGTCTCCTTCCCTCCGCCCCCACCTCGGTCCCTGTCTCCTTCCCTCCGCCCCCACCTCGGTCCCTGTCTCCTTCCCTCCGCCCCCACCTCGGTCCCTGTCTCCTTCCCTCCGCCCCCATCTCT	60	PASS	PRECISE;SVTYPE=INS;SVLEN=448;END=1016297;SUPPORT=8;COVERAGE=21,20,20,21,21;STRAND=+-;AF=0.400;STDEV_LEN=0.000;STDEV_POS=0.000;SUPPORT_LONG=0	GT:GQ:DR:DV	0/1:46:12:8
1	1044266	Sniffles2.INS.3AS0	N	TCCACCACAGCCACCATGTCTCGGCAGCACCGTCCACCACAGCCACCATGTCTCGGCAGCACCGTTCACCACAGCCACCATGTCTCAGCACCA	60	PASS	PRECISE;SVTYPE=INS;SVLEN=93;END=1044266;SUPPORT=12;COVERAGE=27,26,25,26,25;STRAND=+-;AF=0.480;STDEV_LEN=0.000;STDEV_POS=0.000;SUPPORT_LONG=0	GT:GQ:DR:DV	0/1:60:13:12
1	1075048	Sniffles2.DEL.737S0	GGGGTGTCAGCATCGAACCGGGGGACCTGGGTCATGGGGAGCTTCCTGGGGTCAGAAGGTGGGGGTGTCAACGTCGAACCGGGGGGCCTGGGTCCTGGGGAGCTTCCTGGGGTCAGAAGGTAGGGGTGTCAACGTCGAACCGGGGGACCTGGGTCCTGGGGAGCTTCCTGGGTTCAGAAGGTGGGGGTGTCAGCATCGAACCGGGGGACCTGGGTCCTGGGGAGCTTCCTGAGGTCAGAAGGTGGGGGTGTCAGCATCGAACCGGGGGACCTGGGTCCTGGGGAGCTTCCTGGGGTCAGAAGGTGGGGGTGTCAGCATCGAACCGGGGGACCTGGGTCCTGGGGAGCTTCCTGGGTTCAGAAGGTGGGGGTGTCAGCATCGAACCGGGGGACCTGGGTCCTGGGGAGCTTCCTGGGGTCAGAAGGTGGGGGTGTCAGCATCGAACCGGGGGACCTGGGTCCTGGGGAGCTTCCTGGGGTCAGAAGGTGGGGGTGTCAGCATCGAACCGGGGGACCTGGGTCATGGGGAGCTTCCTGGGGTCAGAAGGTGGGGGTGTCAACGTCGAACCGGGGGGCCTGGGTCCTGGGGAGCTTCCTGGGGTCAGAAGGTA	N	60	PASS	PRECISE;SVTYPE=DEL;SVLEN=-610;END=1075658;SUPPORT=12;COVERAGE=26,26,24,24,24;STRAND=+-;AF=0.480;STDEV_LEN=0.000;STDEV_POS=0.000	GT:GQ:DR:DV	0/1:60:13:12
1	1075536	Sniffles2.INS.3ES0	N	GGGGTGTCAACATCGAACCGGGGGACCTGGGTCCTGGGAGCTTCCTGGGTCAGAAGGTGGGGGTGTCAGCATCGAACCGGGGGACCTGGGTCCTGGGGAGCTTCCTGGGGTCAGAAGGTAGGGGGTGTCAGCATCGAACCGGGGGACCTGGGTCATGGGGAGCTTCCTGGGGTCAGAAGGTGGGGGTGTCAACGTCGAACCGGGGGGGCCTGGGTCCTGGGGAGCTTCCTGGGGTCAGAAGTTAGGGGTGTCAACGTTCGAACCGGGGGACCTGGGTCCTGGGGAGCTTCCTGGGGTCAGAAGGTGGGGGTGTCAACGTCGAACCGGGGGACCTGGGTCCTGGGGAGCTTCTGGGGTCAGAAGGTGGGGGTGTCAACGTCGAACCGGGGGACCTGGGTCCTGGGGAGCTTCCTGGGTTCAGAAGGTGGGGGTGTCAGCATCGAACCGGGGGGACCTGGGTCCTGGGGAGCTTCCTGGGGTCAGAAGGTGGGGGTGTCAGCATCGAACCGGGGGACCTGGTCCTGGGGAGCTTCCTGGGGTCAGAAGGTGGGGGTGTCAACATCGAACCGGGGACCTGGGTCCTGGGGAGCTTCCTGGGGTCAGAAGGTGGGGGTGTCAGCATCGAACCGGGGGACCTGGTCCTGGGGAGCTTCCTGGGGTCAGAAGGTA	60	PASS	PRECISE;SVTYPE=INS;SVLEN=669;END=1075536;SUPPORT=9;COVERAGE=25,24,24,24,24;STRAND=+-;AF=0.375;STDEV_LEN=1.342;STDEV_POS=11.180;SUPPORT_LONG=0	GT:GQ:DR:DV	0/1:48:15:9
1	1076744	Sniffles2.INS.40S0	N	CATCCTTACCCCCATCCCCGCCCCGTCCACAACCCCATCCTTACCTCTATCCCCACCCA	60	PASS	PRECISE;SVTYPE=INS;SVLEN=59;END=1076744;SUPPORT=12;COVERAGE=24,23,23,23,23;STRAND=+-;AF=0.522;STDEV_LEN=0.000;STDEV_POS=0.000;SUPPORT_LONG=0	GT:GQ:DR:DV	0/1:60:11:12
1	1180539	Sniffles2.INS.44S0	N	CTCTGCCCTCCTCCCCCTTCCCCCTCCTCCCCCCACTCCTCTCCCCTCTTCCCCCGACTCCTTCCCCTACTCATCTCCCTCCTCCCCCACTCCTCTCCCCTCCTCTCCCACTCCTCCCCCTCCTCCCCCACTCCTCCCCCCACTGCTCTCCCCTCTTCCCCCCACTCCTCCCCACTCCTCTCCCCTCCTTCTCCACTCCTCTCCCCTCCCACTCCTCCCCCACTCCTGTCCCCTCCTCCCCCCTCTTCCCCCTCCTCCCCCCACTCCTCATCTCCCTCCTCCCCACTCCTCTCCCCTCTTCCCCCCACTCCCCCCACTCCTCCCCCACTCCTCTCCCCTCTTGCCCCCACTCCTCCCCCACTCCTTCCCCACTCCTCTCCTCTCTTCCCCCCACTCCTCCCCCACTCCTCTCCCCTCCTCCCCCACTCCTCTCCCCTCCTCCCCCACTCCTCT	60	PASS	PRECISE;SVTYPE=INS;SVLEN=453;END=1180539;SUPPORT=21;COVERAGE=25,22,22,23,22;STRAND=+-;AF=0.955;STDEV_LEN=0.647;STDEV_POS=0.000;SUPPORT_LONG=0	GT:GQ:DR:DV	1/1:48:1:21
1	1184418	Sniffles2.INS.49S0	N	CGAGGGAGGCTGGGCCTCCCACTCCGCCCTACAGGCCGGGACACGGGCAGCCCTGGGAGGCTGGACCGAGGGAGGCTGGGCCTCCCACTCCGCCCTACAGGCCGGGACACGGGCAGCCCTGGGAGGCTGGACCGAGGGAGGCTGGGCCTCCCACTCCGCCCTACAGGCCGGGACACGGGCAGCCCTGGGAGGCTGGACCGAGGGAGGCTGGGCCTCCCACTCCGCCCTACAGGCCGGGACACGGGCAGCCCTGGGAGGCTGGACCGAGGGAGGCTGGGCCTCCCACTCCGCCCTACAGGCCGGGACACGGGCAGCCCTGGGAGGCTGGACCGAGGGAGGCTGGGCCTCCCACTCCGCCCTACAGGCCGGGACACGGGCAGCCCTGGGAGGCTGGAC	60	PASS	IMPRECISE;SVTYPE=INS;SVLEN=396;END=1184418;SUPPORT=10;COVERAGE=26,27,27,27,23;STRAND=+-;AF=0.370;STDEV_LEN=32.664;STDEV_POS=185.306;SUPPORT_LONG=0	GT:GQ:DR:DV	0/1:52:17:10
1	1184831	Sniffles2.INS.4AS0	N	CCCACTCCGCCCTACAGGCCGGGACAACGGGCAGCCCTGGGAGGCTGGACCGAGGGAGGCTGGGCCTCCCACTCCGCCCTACAGGCCGGGACACGGGCAGCCCTGGGAGGCTGGACCGAGGGAGGCTGGGCCTCCCACTCCGCCCTACAGGCCGGGACACGGGCAGCCCTGGGAGGCTGGACCGAGGGAGGCTGGGCCTCCCACTCCGCCCTACAGGCCGGGACACGGGCAGCCCTGGGAGGCTGGACCGAGGGAGGCTGGGCCTCCCACTCCGCCCTACAGGCCGGGACACGGGCAGCCCTGGGAGGCTGGACCGAGGGAGGCTGGGCCTCCCACTCCGCCCTACAGGCCGGGACACGGGCAGCCCTGGGAGGCTGGACCGAGGGAGGCTGGGCCTCCCACTCCGCCCTACAGGCCGGGACACGGGCAGCCCTGGGAGGCTGGACCGAGGGAGGCTGGGCCTCCCACTCCGCCCTACAGGCCGGGACACGGGCAGCCCTGGGAGGCTGGACCGAGGGAGGCTGGGCCTCCCACTCCGCCCTACAGGCCGGGACAACGGGCAGCCCTGGGAGGCTGGACCGAGGGAGGCTGGGCCTC	60	PASS	IMPRECISE;SVTYPE=INS;SVLEN=597;END=1184831;SUPPORT=6;COVERAGE=27,23,23,23,23;STRAND=+-;AF=0.261;STDEV_LEN=2.062;STDEV_POS=204.732;SUPPORT_LONG=0	GT:GQ:DR:DV	0/1:12:17:6
1	1219552	Sniffles2.INS.4BS0	N	GGTTGGGGGGGGTTGAGTGAGGGGGGTGGGGGGGTTGGGTGGGGGGTTGGGTGAGGGGGGTGGGGTGGGGGGGTTGGGTGAGGGGGGTGGGGTGGGGGGGTTGAGTGAGGGGGGTGGGGTGTTGGGTGAGGGGTTGGGGTTGGGTGAGGGGGGTGGGGGGGTTGGGTGAGGGGGGTGGGGTGGGGGGGTTGAGTGA	60	PASS	PRECISE;SVTYPE=INS;SVLEN=196;END=1219552;SUPPORT=5;COVERAGE=7,8,8,8,9;STRAND=+-;AF=0.625;STDEV_LEN=0.577;STDEV_POS=0.000;SUPPORT_LONG=0	GT:GQ:DR:DV	0/1:16:3:5
1	1219560	Sniffles2.INS.4CS0	N	GGGGTTGGGTGAGGGGGGTGGGGTTGGGGGGGGTTGAGTGAGGGGGGTGGGGGGGTTGGGTGGGGGGTTGGGTGAGGGGGGTGGGGTGGGGGGGTTGGGTGAGGGGGGTGGGGTGGGGGGGTTGAGTGAGGGGGTGGGGTGTTGGGTGAGGGGTTGGGGTTGGGTGAGGGGGGTGGGGGGGTTGGGTGAGGGGGGTGGGGTGGGGGGGTTGAGTGAGGGGGGTGGGGGGGTTGGGTGAGGGGGGTGGGGGGTTGGGTGAGGGGGGTGGGGTGGGGGGGTTGAGTGAGGGGGGTGGGGGGGTTGGGTGAGGGGGTGGGGGGGTTGGGTGAGGGGGGTGGGGGGTTGGGTGAGGGGGGTGGGGGTTGGGTGAGGGGGGTGGGCTCGGGGGGGGTTGAGTGAGGGGGGTGGGGTGGGGGGGTTGGGTGAGGGGGGTGGGGTGGGGGGGTTGAGTGAGGGGGGTGGGGTGTTGGGTGAGGGGTTGGGGGGGTTGGGTGAGGGGGGTGGGGGGGTTGGGTGAGGGGGGTGGGGTGGGGGGGTTGAGTGAGGGGGTTGGGGTGTTGGGTGA	60	PASS	PRECISE;SVTYPE=INS;SVLEN=565;END=1219560;SUPPORT=3;COVERAGE=7,8,8,8,9;STRAND=+-;AF=0.375;STDEV_LEN=7.810;STDEV_POS=4.619;SUPPORT_LONG=0	GT:GQ:DR:DV	0/1:16:5:3
1	1223698	Sniffles2.DEL.739S0	CCTGCTCCGTCCCGTGTCTCTGCCCCGTCCCCCGTGTCTCTGCTCCGTCCCGTGTCC	N	60	PASS	PRECISE;SVTYPE=DEL;SVLEN=-57;END=1223755;SUPPORT=4;COVERAGE=13,13,13,15,16;STRAND=+-;AF=0.286;STDEV_LEN=0.000;STDEV_POS=0.000	GT:GQ:DR:DV	0/1:12:10:4
1	1223765	Sniffles2.DEL.73CS0	CCGTGTCCCTGCTCCGTCCCGTGTCCCTGCTCCGTCCCGTGTCCCTGCTCCGTCCCGTGTCTCTGCTCCGTCCCCCGTGTCTCTGCTCCGTCCCGTGTCTCTGCTCCGTCCCGTGTCTCTGCCCCGTCCCGTGTCCCTGCTCCGTCCCGTGTCTCTGCTCCGTCCCCCGTGTCTCTGCTCCGTCCCCCGTGTCTCTGCTCCGTCCCGTGTCTCTGCTCCGTCCCCCGTGTCTCTGCTCCGTCCCCCGTGTCTCTGCCCCGTCCCGTGTCTCTGCTCCGTCCCGTGTCTCTGCTCCGTCCCGTGTCCCTGCTCCGTCCCCCGAGTCTCTGCTCCGTCCCGTGTCTCTGCTCCGTCCCGTGTCTCTGCTCCGTCCCGTGTCCCTGCTCCGTCCCGTGTCTCTGCTCCGTCCCCCGTGTCCCTGTTCCGTCCCCCGAGTCTCTGCTCCGTCCCGTGTCTCTGCTCCGTCCCGTGTCTCTGCTCCGTCCCGTGTCTCTGCTCCGTCCCGTGTCCCTGCTCCGTCCCGTGTCTCTGCTCCGTCCCCCGTGTCCCTGTTCCGTCCCCCGAGTCTCTGCTCCGTCCCGTGTCTCTGCTCCGTCCCGTGTCTCTGCTCCGTCCCGTGTCTCTGCTCCGTCCCGTGTCCCTGCTCCGTCCCCCGAGTCTCTGCTCCGTCCCGTGTCTCTGCTCCGTCCCCCGAGTCTCTGCTCCGTCCCCCGTGTCCCTGCTCCGTCCCGTGTCCCTGCTCCGTCCCGTGTCTCTGCCCCGTCCCGTGTCCCTGCTCCGTCCCCCGTGTCTCTGCTCCGTCC	N	60	PASS	PRECISE;SVTYPE=DEL;SVLEN=-803;END=1224568;SUPPORT=4;COVERAGE=13,13,16,15,15;STRAND=+-;AF=0.267;STDEV_LEN=0.000;STDEV_POS=0.000	GT:GQ:DR:DV	0/1:9:11:4
1	1223986	Sniffles2.DEL.73DS0	CCCCCGTGTCTCTGCTCCGTCCCCCGTGTCTCTGCCCCGTCCCGTGTCTCTGCTCCGTCCCGTGTCTCTGCTCCGTCCCGTGTCCCTGCTCCGTCCCCCGAGTCTCTGCTCCGTCCCGTGTCTCTGCTCCGTCCCGTGTCTCTGCTCCGTCCCGTGTCCCTGCTCCGTCCCGTGTCTCTGCTCCGTCCCCCGTGTCCCTGTTCCGTCCCCCGAGTCTCTGCTCCGTCCCGTGTCTCTGCTCCGTCCCGTGTCTCTGCTCCGTCCCGTGTCTCTGCTCCGTCCCGTGTCCCTGCTCCGTCCCGTGTCTCTGCTCCGTCCCCCGTGTCCCTGTTCCGTCCCCCGAGTCTCTGCTCCGTCCCGTGTCTCTGCTCCGTCCCGTGTCTCTGCTCCGTCCCGTGTCTCTGCTCCGTCCCGTGTCCCTGCTCCGTCCCCCGAGTCTCTGCTCCGTCCCGTGTCTCTGCTCCGTCCCCCGAGTCTCTGCTCCGTCCCCCGTGTCCCTGCTCCGTCCCGTGTCCCTGCTCCGTCCCGTGTCTCTGCCCCGTCCCGTGTCCCTGCTCCGTCCCCCGTGTCTCTGCTCCGTCCCCCGTGTCTCTGCTCCGTCCCGTGTCTCTGCTCCGTCCCCCGTGTCTCTGCTCCGTCCCGTGTCTCTGCTCCGTCCCCCGTGTCCCTGCTCCGTCCCGTGTCCCTGCCCCGTCCCGTGTCTCTGCCCCGTCCCGTGTCCCTGCTCCGTCC	N	60	GT	PRECISE;SVTYPE=DEL;SVLEN=-732;END=1224718;SUPPORT=3;COVERAGE=13,15,15,15,15;STRAND=+-;AF=0.200;STDEV_LEN=0.000;STDEV_POS=0.000	GT:GQ:DR:DV	0/0:3:12:3
1	1224212	Sniffles2.INS.50S0	N	CCCGTGTCCCTGCTCCGTCCCGTGTCTCTGCCCCGTCCCGTGTCTCTGCTCCGTCCCCCGTGTCTCTGCCCCGTCCCGTGTCTCTGCCCCGTCCCGTGTCTCTGCCCCGTCCCGTGTCTCTGCCCCGTCCCGTGTCTCTGCCCCGTCCCGTGTCTCTGCCCCGTCCCGTGTCTCTGCTCCGTCCCGTGTCTCTGCTCCGTCCCCCGTGTCTCTGCCCCGTCCCGTGTCTCTGCCCCGTCCCGTGTCTCTGCCCCGTCCCGTGTCTCTGCCCCGTCCCGTGTCCCTGCTCCGTACCCGTGTCTCTGCTCCGTCCCGTGTCTCTGCTCCGTCCCGTGTCTCTGCTCCGTCCCGTGTCTCTGCCCCGTCCCGTGTCCCTGCCCCGTCCCGTGTCCCTGCCCCGTCCCCGTGTCTCTGCTCCGTCCCGTGTCTCTGCTCCGTCGTGTCTCTGCTCCGTCCCGTGGTCTCTGCTCCGTCCCCCGTGTCTCTGCTCCGTCCCCCGTGTCTCTGCCCGTTCCCGTGTCTCTGCCCCGTCCCGTGTCCCTGCTCCGTCCCGTGTCTCTGCTCCGTCCCGTGTCTCTGCTCCGTCCCGTGTCTCTGCTCCGTCCCGTGTCTCTGCTCCGTCCCGTGTCTCTGCCCCGTCCCCCGTGTCTCTGCTCCGTCCCCCGTGTCTCTGCCCCGTCCCGTGTCTCTGCCCCGTCCCCCGTGTCTCTGCTCCGTCCCCCGTGTCTCTGCTCCGTCCGTGTCTCTGCTCCGTCCCCCGTGTCTCTGCCCCGTCCCGTGTCTCTGCTCCGTCCCCCGTGTCCCTGCTCCGTCCCGTGTCTCTGCTCCGTCCCGTGTCCCTGCTCCGTCCCGTGTCCCTGCTCCGT	60	PASS	IMPRECISE;SVTYPE=INS;SVLEN=866;END=1224212;SUPPORT=6;COVERAGE=13,16,16,15,15;STRAND=+-;AF=0.375;STDEV_LEN=184.473;STDEV_POS=223.654;SUPPORT_LONG=0	GT:GQ:DR:DV	0/1:32:10:6
1	1224858	Sniffles2.DEL.73ES0	TCTCTGCTCCGTCCCGTGTCTCTGCTCCGTCCCCCGTGTCTGCTCCGTCCCGTGTCCCTGCTCCGTCCCGTGTCCCTGCTCCGTCCCGTGTCCCTGCTCCGTCCCGTGTC	N	60	PASS	PRECISE;SVTYPE=DEL;SVLEN=-110;END=1224968;SUPPORT=4;COVERAGE=15,15,15,15,16;STRAND=+-;AF=0.267;STDEV_LEN=0.000;STDEV_POS=0.000	GT:GQ:DR:DV	0/1:9:11:4
1	1224973	Sniffles2.DEL.740S0	TCCGTCCCGTGTCTCTGCTCCGTCCCGTGTCTCTGCTCCGTCCCGTGTCTCTGCTCCGTCCCGTGTCCCTGCTCCGTCCCCCGAGTCTCTGCTCCGTCCCGTGTCTCTGCTCCGTCCCGTGTCCCTGCTCCGTCCCCCGTGTCTCTGCTCCGTCCCCCGTGTCTCTGCTCCGTCCCGTGTCTCTGCTCCGTCCCCCGTGTCCCTGCTCCGTCCCGTGTCTCTGCTCCGTCCCCCGTGTCTCTGCCCCGTCCCGTG	N	60	GT	PRECISE;SVTYPE=DEL;SVLEN=-255;END=1225228;SUPPORT=3;COVERAGE=15,15,15,15,18;STRAND=+-;AF=0.200;STDEV_LEN=0.000;STDEV_POS=0.000	GT:GQ:DR:DV	0/0:3:12:3
1	1225070	Sniffles2.INS.54S0	N	CCCCCGTGTCTCTGCTCCGTCCCGTGTCTCTGCCCCGTCCCCCGTGTCTCTGCTCCGTCCCGTGTCTCTGCTCCGTCCCCCGTGTCTGCTCCGTCCCGTGTCTCTGCTCCGTCCCGTGTCTCTGCTCCGTCC	60	PASS	PRECISE;SVTYPE=INS;SVLEN=132;END=1225070;SUPPORT=4;COVERAGE=15,15,15,15,16;STRAND=+-;AF=0.267;STDEV_LEN=0.707;STDEV_POS=0.000;SUPPORT_LONG=0	GT:GQ:DR:DV	0/1:9:11:4
1	1225093	Sniffles2.DEL.73FS0	GTCCCTGCTCCGTCCCCCGTGTCTCTGCTCCGTCCCCCGTGTCTCTGCTCCGTCCCGTGTCTCTGCTCCGTCCCCCGTGTCCCTGCTCCGTCCCGTGTCTCTGCTCCGTCCCCCGTGTCTCTGCCCCGTCCCGTGTCCGTCCCCCGAGTCTCTGCTCCGTCCCGT	N	60	PASS	PRECISE;SVTYPE=DEL;SVLEN=-165;END=1225258;SUPPORT=4;COVERAGE=15,15,15,15,18;STRAND=+-;AF=0.267;STDEV_LEN=0.000;STDEV_POS=0.000	GT:GQ:DR:DV	0/1:9:11:4
1	1225228	Sniffles2.INS.57S0	N	TCTCTGCTCCGTCCCGTGTCTCTGCTCCGTCCCGTGTCTCTGCCCCGTCCCCCGTGTCTCTGCTCCGTCCCGTGTCTCTGCTCCGTCCCCCGTGTCTGCTCCGTCCCGTGTCTCTGCTCCGTCCCGTGTCTCTGCTCCGTCCCCCGTGTCTCTGCTCCGTCCCGTGTCTCTGCTCCGTCCCGTGTCTCTGCTCCGTCCCCCGTGTCTCTGCTCCGTCCCGTGTCTCTGCTCCGTCCCGTGTCCCTGCTCCGTCCCGTGTCTCTGCCCCGTCCCCCGTGTCTCTGCTCCGTCCCGTGTCTCTGCCCCGTCCCCCGTGTCTCTGCTCCGTCCCGTGTCCCTGCTCCGTCCCGTGTCCCTGCTCCGTCCCGTGTCTCTGCTCCGTCCCGTGTCCCTGCTCCGTCCCCCGAGTCTCTGCTCCGTCCCGTGTCTCTGCTCCGTCCCGTGTCTCTGCTCCGTCCCGTGTCTCTGCCCCGTCCCCCGTGTCTCTGCTCCGTCCCGTGTCTCTGCTCCGTCCCGTGTCTCTGCTCCGTCCCGTGTCTCTGCTCCGTCCCGTGTCTCTGCTCCGTCCCGTGTCTCTGCTCCGTCCCCCGTGTCTCTGCTCCGTCCCGTGTCTCTGCTCCGTCCCGTGTCTCTGCTCCGTCCCCCGTGTCTCTGCTCCGTCCCGTGTCTCTGCTCCGTCCCGTGTCCCTGCTCCGTCCCGTGTCTCTGCCCCGTCCCCCGTGTCTCTGCTCCGTCCCGTGTCTCTGCCCCGTCCCCCGTGTCTCTGCTCCGTCCCGTGTCCCTGCTCCGTCCCGTGTCCCTGCTCCGTCCCGTGTCTCTGCTCCGTCCCGTGTCCCTGC	60	PASS	PRECISE;SVTYPE=INS;SVLEN=839;END=1225228;SUPPORT=5;COVERAGE=15,15,15,15,18;STRAND=+-;AF=0.333;STDEV_LEN=0.577;STDEV_POS=0.000;SUPPORT_LONG=0	GT:GQ:DR:DV	0/1:22:10:5
1	1259553	Sniffles2.INS.58S0	N	GAGCTGGGGGGCTGGGGGGCTGAGGGGCTCGGGGGCTGGGGGGCTGCTGGGCTGAGAGGCTGGGAGACTGGA	60	PASS	PRECISE;SVTYPE=INS;SVLEN=72;END=1259553;SUPPORT=26;COVERAGE=20,26,26,26,23;STRAND=+-;AF=1.000;STDEV_LEN=0.756;STDEV_POS=0.000;SUPPORT_LONG=0	GT:GQ:DR:DV	1/1:60:0:26
1	1285355	Sniffles2.DEL.745S0	GGGAGGAGTGAGGAGGGGGCCTGGACGGGGCAGGAGCGACGGGGGGAGTGAGGAGGGGGCCTGGACGGGGCAGGAGCGACGGGGGGAGTGAGGAGGGGGCCTGGACGGGGCAGGAGCGACGGGGGGAGTGAGGAGGGGGCCTGGACGGGGCAGGAGCGACGGGGGGAGTGAGGAGGGGGCCTGGACGGGGCAGGAGCGACGGGGGGAGTGAGGAGGGGGCCTGGACGGGGCAGGAGCGACGGGGGGAGTGAGGAGGGGGCCTGGACGGGGCAGGAGCGACGGGGGGAGTGAGGAGGGGGCCTGGACGGGGCAGGAGCGACGGGGGGAGTGAGGAGGGGGCCTGGACGGGGCAGGAGCGACGGGGGGAGTGAGGAGGGGGCCTGGACGGGGCTGGAGCGACGGGGGGAGTGAGGAGGGGGCCTGGACCGGGCAGGAGCGACGGGGGGAGTGAGGAGGGGGCCTGGACCGGGCAGGAGCGACGGGGGGAGTGAGGAGGGGGCCTGGACGGGGCAGGAGCGACGGGGGGAGTGAGGAGGGGGCCTGGACGGGGCAGGAGCGACGGGGGGAGTGAGGAGGGGGCCTGGACGGGGCAGGAGCGACGGGGGGAGTGAGGAGGGGGCCTGGACGGGGCAGGAGCGACGGGGGGAGTGAGGAGGGGGCCTGGACGGGGCAGGAGCGACGGGGGGAGTGAGGAGGGGGCCTGGACGGGGCAGGAGCGACGGGGGGAGTGAGGAGGGGGCCTGGACGGGGCAGGAGCGACGGGGGGAGTGAGGAGGGGGCCTGGACGGGGCAGGAGCGACGGGGGGAGTGAGGAGGGGGCCTGGACCGGGCAGGAGCGACGGGGGGAGTGAGGAGGGGGCCTGGACGGGGCAGGAGCGACGGGGGGAGTGAGGAGGGGGCCTGGACGGGGCAGGAGCGACGGGGGGAGTGAGGAGGGGGCCTGGACGGGGCAGGAGCGACGGGGGGAGTGAGGAGGGGGCCTGGACGGGGCAGGAGCGACGGGGGGAGTGAGGAGGGGGCCTGGACCGGGCAGGAGCGACGGGGGGAGTGAGGAGGGGGCCTGGACCGGGCAGGAGCGAC	N	60	PASS	PRECISE;SVTYPE=DEL;SVLEN=-1080;END=1286435;SUPPORT=28;COVERAGE=29,30,30,30,30;STRAND=+-;AF=0.933;STDEV_LEN=0.267;STDEV_POS=18.022	GT:GQ:DR:DV	1/1:58:2:28
1	1318006	Sniffles2.INS.5ES0	N	CCCTTCCCAACAATCCAGTAACAATCCAGAGGCCACCACCCCTTCCCAACAATCCAGTAACAATCCAGAGGTCACCACCCCTTCCCAACAATCCAGTAACAATCCAGAGGTCACCACCCTTCCCAACAATCCAGTAACAATCCAGAGGTCACCACCCTTCCCAACAATCCAGTAACAATCCAGAGGTCACCACCCCTTCCCAACAATACAGTAACAATCCAGAGGCCACCACCCCTTCCCAACAATCCACTAACAATCCAGAGGTCACCACCCCTTCCCAACAATACAGTAACAATCCAGAGGCCACCACCCCTTCCCAACAATCCAGTAACAATCCAGAGGTCACCACCCTTCCCAACAATCCAGTAACAATCCAGAGGTCACCACCCTTCCCAACAATCCAGTAACAATCCAGAGGTCACCACCCCTTCCCAACAATACAGTAACAATCCAGAGGCCACCACCCCTTCCCAACAATCCACTAACAATCCAGAGGTCACCACCCCTTCCCAACAATACAGTAACAATCCAGAGGCCACCACCCCTTCCCAACAATCCAGTAACAATCCAGAGGTCACCACCCTTTCCAACAATCCACTAACAATCCAGAGGTCACCACCCCTTCCCAACAATCCACTAACAATCCAGAGGTCACCACCCCTTCCCAACAATCCAGTAACAATCCAGAGGTACCACCCCTTCCCAACAATCCAGTAACAATCCAGAGGTCACCACCCTTTCCAACAATCCACTAACAATCCAGAGGTCACCACCCCTTCCCAACAATCCACTAACAATCCAGAGGTCACCACCCCTTCCCAACAATCCAGTAACAATCCAGAGGTACCACCCCTTCCCAACAATCCAGTAACAATCCAGAGGTCACCACCCTTTCCAACAATCCACTAACAATCCAGAGGTCACCACCCCTTCCCAACAATCCAGTAACAATCCAGAGGTCACCACCCCTTCCCAACAATCCAGTAACAATCCAGAGGTTACCACCCTTCCCAACAATCCACTAACAATCCAGAGGCCACCACCCCTTCCCAACAATCCGGCAAGGACCCAGAGGCCACCACCCCTTCCCAACAATCCAGTAACAATCCAGAGGTCACCACCCCTTCCCAAAAATCCAGTAACAATCCAGAGGTCACCACCCCTTCCCAACAATCCAGTAACAATCCAGAGGCCACCACCCCTTCCCAACAATCCAGTAACAATCCAGAGGTACCACCCCTTCCCAACAATCCAGTAACAATCGAGGCCACCACCCCTTCCCAACAATCCAGTAACAATCCAGAGGACACCACCCTTCCCAACAATCCACTAGCAATCCAGAGGCCACCACCCCTTCCCAACAATCTGGCAACGACCCAGAGGCCACCAC	60	PASS	PRECISE;SVTYPE=INS;SVLEN=1390;END=1318006;SUPPORT=15;COVERAGE=22,22,22,22,23;STRAND=+-;AF=0.682;STDEV_LEN=0.527;STDEV_POS=0.000;SUPPORT_LONG=0	GT:GQ:DR:DV	0/1:28:7:15
1	1413235	Sniffles2.INS.61S0	N	GCCACCACGCCTGGCTAATGTTGTATTTTAGTAGAGACGGGGTTTCTCCATGTTGGTCAGGCTGGTCTCTAACTCCCGACCTCAGGTGATCCACCCGCCTCGGCCTCTCAAACTGTTGGGATTACAGGCATGT	60	PASS	PRECISE;SVTYPE=INS;SVLEN=133;END=1413235;SUPPORT=26;COVERAGE=27,26,26,26,27;STRAND=+-;AF=1.000;STDEV_LEN=0.000;STDEV_POS=0.000;SUPPORT_LONG=0	GT:GQ:DR:DV	1/1:60:0:26
1	1479106	Sniffles2.INS.62S0	N	CTCTGTCACGGCCTCGGCCACTCCCCACTGTCACGGCCTCGGCCACTCCCCTCTGTCACGGCCTCGGCCACTCCCCTCTGTCACGGCCTCGGCCACTCCCCACTGTCACGGCCTCGGCCACTCCCCACTGTCACGGCCTCGGCCACTCCCCTCTGTCACGGCCTCGGCCACTCCCCACTGTCACGGCCTCGGCCACTCCCCT	60	PASS	PRECISE;SVTYPE=INS;SVLEN=202;END=1479106;SUPPORT=17;COVERAGE=24,24,25,25,26;STRAND=+-;AF=0.680;STDEV_LEN=0.000;STDEV_POS=0.000;SUPPORT_LONG=0	GT:GQ:DR:DV	0/1:32:8:17
1	1501011	Sniffles2.INS.63S0	N	TGGCTCCATGGGAACCGAGACCCAACACCCAAAGGAGTCCCACAGGCTCAGGGGTGGTGCAGGCAGAGAACAGACGTCGCGATGGGCCCGACGGTGC	60	PASS	PRECISE;SVTYPE=INS;SVLEN=97;END=1501011;SUPPORT=11;COVERAGE=19,19,19,18,19;STRAND=+-;AF=0.579;STDEV_LEN=0.000;STDEV_POS=0.000;SUPPORT_LONG=0	GT:GQ:DR:DV	0/1:49:8:11
1	1540903	Sniffles2.DEL.747S0	TGGGCTGGTCAGGTGTGAGGTGGGGTGGTGAGGTGAGGGGTTGTCTGGTCAGGTGTGGAG	N	60	PASS	PRECISE;SVTYPE=DEL;SVLEN=-60;END=1540963;SUPPORT=26;COVERAGE=26,25,25,25,24;STRAND=+-;AF=1.000;STDEV_LEN=0.000;STDEV_POS=0.000	GT:GQ:DR:DV	1/1:60:0:26
1	1584477	Sniffles2.BND.BBES0	N	N[hs37d5:12063284[	59	PASS	IMPRECISE;SVTYPE=BND;SUPPORT=11;COVERAGE=23,24,25,26,25;STRAND=+-;AF=0.440;CHR2=hs37d5;STDEV_POS=97.333	GT:GQ:DR:DV	0/1:60:14:11
1	1584542	Sniffles2.INS.65S0	N	TGCAAGCTCCACCTTCCGGGTTCACGCCATTCTCCTGCCTCAGCCTCCCAAGTAGCTGGGACTACAGGTGCCCGCCACCATGCCCAGCTAATTTTTTGTATTTTTTTAGTAGAGACGGGGTTTCACCATGTCAGCCAGGATGGTCTCCATCTCCTCACCTCATGATCCGCCACCTCGGCCTCCCAAAGTGCTGGGATTACAGGCGTGAGCCACCACACCTGGCTCAGATGTGACTTCTATTGCCAAATTCTTCTTCATTTCTAGGATGGGACACACTACCACAGCCCTTTTATAAAGTCCTCAACTGACCCAGCCGACTCACCTTTCTCTCCTGGAATGCTCCCTTGCCATCTCCCTTCTCTTCTGTCTTTCCATTCCCGGCGAGCTTTATCCTGTTCTTCTCGATGCCGTTTCCGACGTTCGTGCTCTCTTTCTTTTTCTTTCACTCTAGCATGCTTCCCTAATGAGAAATAAAGTGTCATGCAAAGAAACCTCACTTCAAAAATTTCACATGAAGCCGGGCACGGAGGCTTATGCCTGTAATCCTAGCACTTTGGGAGGCTGAGGCGGGCGGATCACCTGAGGTCAGGAGTTCAAGGCCATCCTGGCCAACATGGTGAAACCCGTCTCTACTAAAAATACAAAAATTAGCTGGGCGTGGTGGCAGGCACCTGTAATCCCAGCTTACTAAGCGAGGCTGAGGCAGAAGAATTGCTTGAACCCGGGAGGCGGAGGTTGCAGTGAGCCGAGATCATGCCACTGCACTACAGCCTGGGCAAAAAAAAAAAAAAACCCACATGAAACTGAAATTAAGACCGGGCACGGTGGCTCACGCCTGTAATTCCAGCACTCTGGGAGGCCGAGGTGTGGCGGATCACAAGGTCAGATCGGGACCATCCTGGCTAACACGGTGAAACCCCATCTCTACTAAAATACAAAAAATTAGCTGGGTGTGGTGGCGGGCACCTGTAGTCCCAGCTACTCGGGAGGCTGAGGCGGGAGAATAGCGTGAACCCAGGAGATGGAATTTGCAGTGAGCTGAGATTGCGCCACTGTACTCCAGCCTGGGTGACAAGCAAGACTCCGTCCCAAAAAAAAAAAAAAAAGAAATTAAATCAAGAACAGTAAATATTTAAATAAATATTTAAATAATGATGTTAACGTTAAGTAATCCTAATTTTTCTTTTTTTTCTTTTTTTTTTTGGAGATGGAGTCTTGCTCTGTCGCCCAGGCTGGAGTGCAGTGGCGCAATCTCGGCTCACTGCAAGCTCCGCCTCCCGTGTTCACACCATTCTCCTGCCTCAGCCTCCCGAGTAGCTGGTACTACAGGCGCCTGCCACCACGCCCGGCTAATTTTTTGTCTTTTTAGTAGAGACGGGGTTCCACCCATGTTAGCCAGGATGGTCTTGATGTTCTGACCTCGTGATCTGCCGGCCTCGGCCTCCCAAAGTGTGGGGATTACAGTTGTGAGCCACCGCGCCCGGCCTTTTTTTTTTTTTTTTTTTTTTTTAAAGAGACAGGGTCTCGCTATATTGGCCAGGCTGGTCTTGAACTCCCGGACTCAATTGATCCTCCAAAGTGCTGGGATTACAGGCCTGGGCCACTGCACCCAGCCGAATAATCATGATTTTATGTTAAATAAAAAACTTTGAAAATAAAAAACTATCTGCAGTAAGCGTCTAATTATGAAGAAAGAAGAAAAAGAAAAACAATTCTGCTATCACAGAAGAGCAGAATTGTAATATTCGTCTTTTAAAACTTTTCCATACTGAATAAACTATAATTATCAGTTTTATAATACAAAAATCACTCTTCACAAAGACTACAGAACAAAGCTTTGCTATCAGTGGGCTTCTCCACTGTGCAATGAAGCCACATTAATTAATCAAGTGTATTTATAATCATGACATTTCAATCGGGCTCCAGGTCCAATTTTCCTAACACCCGTAAGAACCTCCTGATGTTGGTACGAGATCAAACTGCTCAAGCCAAACCCATTCTTTGGACTTGAGCAAATACCCATTTTGGGGTGTGTTTTTCTCCTATACTTGTTGAATTCAGGTCATTTTAAATGTAAACAAACTGCTTCCAAACAATATAATGGGGGAGAGAAAACCCCAGAGGAAAAATGGACTAGCCATTCTGAATGGTCTGTGACACACGCACGCTTTCAGCTAGAGTTTGCTCTCTCTGGTTTTCGGTCTGTGATACACGCATGCTTTCAGCTGGAGTTTGCTCTCTGTAGCCCCTCTGAACGGTCTGTGACACACGCATGCTTTCAGCTAGAGTACTCTATAGCCCCTCTGAATGGTCTGTGACACATGCACGCTTTCAGCTAGAGTACTCTCTCTATAGCCCTTCTGAATGGTCTGTGACACACGCATGCTTTCAGCTGGAGTTTGCTCTCTCTGGTTTTCGGTCTGGGACACATGCATGCTTTTAGCTAGAGTTTGCTCTGTATAGCCCTTCTGAATGGTCTGTGACACACGCATGCTTTCAGCTGGAGTTTGCTCTCTATAGCCCCTCTGAATGGTCTGTGACACACGCATGCTTTCAGATAGAGTATTCTCTCTATAGCCCTTCTGAATGGTCTGTACACACGCACGCTTTCAGCTAGAGTTTGCTCTCTCTGGTTTTTGGTCTGTGACACACGCATGCTTTTAGCTAGAGTTTGCTCTGTATAGCCCTTCTGAATGGTCTGTGACACATGCATGCTTTCAGCTAGAGTTTGCTCTCTCTGGTTTTTAGTCTGTGACACACACATGCTTTTAGCTAGAGTTTGCTCTGTATAGCCCTTCTGAATGGTCTGTGACACACGCGTGCTTTCAGCTAGAGTTTGCTCTCTCTGGTTTTTGGTCTGTGACACACGCATGCTTTTAGTTAGTTTGCTCTCATAGCCCTTCTGAACGGTCTGTGACACATGCATGCTTTCAGCTATTCTCTCTATAGCCATTCTGAATGGTCTGTGACACACGCACGCTTTCAGCTAGAGTTGCTCTTTCTGGTTTTCGGTCTGTGACACACGCATGCTTTCAGCTAGAGTTTGCTCTCTCTGGTTTTCGGTCTGTGACGCACGCATGCTTTTAGCTAGAGTATTCTCTCTATAGCCATTCTGAACGGTCTGTGACACACGTATGCTTTCAGCTAGAGTTTGCTTTCTCTGGTTTTCAGTGGTGCTCTGGGGAAGGCAGAAGAGTAGGAACAGGAAAGAAACCACACTTGAACATGATGTCAAAGAAAGTAAATGCTTCTGTACCCCCTTCTGCTGAATGGCTACGATGCCTACGTTTCTCTTTTCTCTTTTCATCTTTTCTGTGATGAGCTTTTTCTTTCCGAGACATTTGCTGGGGTGGTTTGATGGCCAAAGAATCATCTCTTCTCCTCTGAAATAAAACACAACAGCACTGCATCATGCTTGAGAAAGTGCAAAGAAGCATCAGGCTATTATAAGGTTTCTTCAACCCAGAAAAATGCATGATTCAGACAGGAAACAAAGCTGAAACATCATTTAAAAAATTACATTAATTCTCCAACTTTAGGCATCTTTTTTTTCTTTTTTTCTTTTTTTTTAGACAGTCTCGCTCTGTTGCCCGGGCTATAGTGGCACGATCTCGGCTCACTGCAATCTCCCACCCTCCGGGTTCATGCCATTCTCTTGCCTCAGCCTCCCGAGTAGCTGGGACTACAGGCGCCCCGCCGCCACGCTGGCTAATTTTTGTATTTTTAGTAGAGACGGGGTTTTACCATGTTAGCCAGGATGGTCTTGGTCTCCTGACCTCATGATCCGCCCACCTCGGTCCTCCCAAGTGCTGGGATTACAGGCGTGAGCCACTGCGCCCGGCCTGTATTTATTTTTTTGAGACGGAGTCTCGCTCTGTTGCCCAGGCTGGAATGCAGTGGTACGATCTCGGCTCAT	39	PASS	PRECISE;SVTYPE=INS;SVLEN=3916;END=1584542;SUPPORT=3;COVERAGE=24,2,2,2,25;STRAND=+-;AF=1.000;STDEV_LEN=0.707;STDEV_POS=0.000;SUPPORT_LONG=1	GT:GQ:DR:DV	1/1:25:0:9
1	1598414	Sniffles2.DEL.748S0	CACGCCTGTAATCCCAGCTACTTGGGAGGCTGAGGCAGGAGAATCACTTCAACCCGGGAGGCGGAGGTTGCAGTGAGCCGAGATCAAACCAGAGAAATCCAGCTCTGGGTGACAGAGCAAGACTCTGTTTCGGGAAAAATAAAATACATAGGCAGGGCGCGGTGGCT	N	60	PASS	PRECISE;SVTYPE=DEL;SVLEN=-167;END=1598581;SUPPORT=29;COVERAGE=27,28,28,29,29;STRAND=+-;AF=1.000;STDEV_LEN=0.000;STDEV_POS=0.000	GT:GQ:DR:DV	1/1:60:0:29
1	1649044	Sniffles2.DEL.749S0	GCTTTCAGCTAGAGTTTGCTCTCTCTGGTTTTCGGTCTGTGACACACGCAT	N	60	PASS	PRECISE;SVTYPE=DEL;SVLEN=-51;END=1649095;SUPPORT=25;COVERAGE=24,25,25,25,25;STRAND=+-;AF=1.000;STDEV_LEN=0.000;STDEV_POS=0.000	GT:GQ:DR:DV	1/1:60:0:25
1	1681045	Sniffles2.INS.66S0	N	GTCCATGCATATTTTTCTGTGTGATGTGTCTGTGTGTGTGTCTCAGTGGT	60	PASS	PRECISE;SVTYPE=INS;SVLEN=50;END=1681045;SUPPORT=35;COVERAGE=37,35,35,34,34;STRAND=+-;AF=1.000;STDEV_LEN=0.000;STDEV_POS=0.000;SUPPORT_LONG=0	GT:GQ:DR:DV	1/1:60:0:35
1	1855663	Sniffles2.INS.68S0	N	ACCACCCCCCAGCTCACAGCCCACCCCCCCATCTCACCGCCCAGCCCCCCCATCTCACCAGCTGCCCCCTCCCGGGCACACCGCCCACCCCCCCATCTCACCA	60	PASS	PRECISE;SVTYPE=INS;SVLEN=103;END=1855663;SUPPORT=8;COVERAGE=14,15,15,14,14;STRAND=+-;AF=0.533;STDEV_LEN=0.500;STDEV_POS=0.000;SUPPORT_LONG=0	GT:GQ:DR:DV	0/1:47:7:8
1	1860824	Sniffles2.INS.69S0	N	GAGGGGACAGGTCTGGGGAGGCAGGAGAGAGGGTGAGGGGAGGCAGGGGAGATGGTGAGGGGAGGGAGGGGAGAGGGTGGGGGAGGGAGGGGAGAGGGTAGGGGAGGGAGGGGAGAGGGTAGGGGAGGGAGGGAGAGGAGGGGAGAGGGTAGGGAGGGAGAGGAGGGGAGAAGGGAGGGGACGCAGGGAGGGGAGAGGAAAGAGGAGGGAGGGGAGAGGGGAGGGAGGGGAGCGGGTAGGGGAGGGAAGGAGGGGAAATGGTATGGGAGGGAGGGAGGGGAGAGGGTAGGGGAGAGAGGGAGCAGAGGGGAAAGGGTAGGGGAGGGAAGGAAGGGAGAGGGTAGGGGAGGTAGGGAGGGAGGGGAGAGGGTAGGGGAGGGGAGAGGGTAGGGGAGGGGAGAGGGTAGGGGAGGGAAGGAGGGGAGACGGTAGAGGAGGGAGGAGGGGAGAGGGTAGGGGAGGGAGGAAGAGGAGGGGAGAGGGTAGGGAGGGAGGGAGAGGAGAGGGGAGGGAGGGGAGGAGGGGAGAGGGTAGGGAGGGAGGGGAGGAGGGAAGAGGGTAGGGAGGGAGGGAGAGGAGAGGGGAGGGAGGGAGGGGAGGAGGGGAGAGGGTGGGGAGGAGGGGAGAGGTTAGGGAGGGAGGGAGAGGAGGGGAGAGGGTAGGGGAGGGAAGGAGGGGAGAGGGTAGAGGAGGGAGGAGGGGAGAGGGGAGGGGAGGGAGGAAGAGGAGGGGAGAGGGTAGGGAGGGAGGGAGAGGAGAGGGGAGGGAGGGGAGGAGGGGAGAGGGTAGGGAGGGAGGGGAGGAGGGGAGAGGGTAGGGAGGGAGGGAGAGGAGAGGGGAGGGAGGGAGGGGAGGAGGGGAGAGGGTAGGGAGGGAGGGAGAGGAGAGGGGAGGGAGGGAGGGGAGGAGGGGAGAGGGTAGGGAGGGAGGGAGAGAGGAGGGAGGGAGGGCAGGAGGGGAGAGGGTAGGGAGGGAGGGCAGGAGGGGAGAGGGTAGGGAGGGAGGGCAGGAGGGGAGAGGGTAGGGAGGGAGGGGAGGAAGGGAGAGGGTAGGGAGGGGAGGAGGGGAGAGGGTAGGGAGGGAGGGAGAGGAGGGGA	60	PASS	PRECISE;SVTYPE=INS;SVLEN=1097;END=1860824;SUPPORT=7;COVERAGE=9,7,7,7,7;STRAND=+-;AF=1.000;STDEV_LEN=0.548;STDEV_POS=0.000;SUPPORT_LONG=0	GT:GQ:DR:DV	1/1:19:0:7
1	1866429	Sniffles2.DEL.74AS0	TAGGTACACACGTGTGTATGTGTGTTGCTGTGGGTACACACGTGTGTACGTGGGTGTTAGGCTGTGGGTACACACGTGTGTACGTGGGTGTTAGGTTGTGGGTACACAGGTGTGTACGTGGGTGTTAGGTTGTAGGTACACACGTGTGTACGTGGGTGTTAGGTTGTAGGTACACACGTGTGTACGTGGGTGTTAGGTTGTGGGTACACACGTGTACGTGGGTGTTGTAGGTACACACGTGTGTACGTGGGTGTTAGGCTGTAAGTACACACGTGTGTATGTGGGTGTTAGGTTGTAGGTACACAGGTGTATACGTGGGTGTTAGGTTGTAGGTACACAGGTGTGTACGTGGGTGTTAGGTTGTAGGTACACACGTGTGTATGTGGGTGTTAGGTTATAGGTACACACGTCTGTATGTGTGGGTGTTAGGTTGTAGGTACACACGTGTGTACGTGGGTGTTAGGTTGTAGGTACACAGGTGTGTGCGCGCTAGGTTGTAGGTACACATGTGTGCACGTGGGTTAGGTTGTAGGTACACACGTGTGTACCTGTTAGGTTGTAGGTATACACGTGTGTACGTGTGTGTGTTAGGTTA	N	60	PASS	PRECISE;SVTYPE=DEL;SVLEN=-595;END=1867024;SUPPORT=8;COVERAGE=20,19,19,20,20;STRAND=+-;AF=0.421;STDEV_LEN=0.000;STDEV_POS=0.000	GT:GQ:DR:DV	0/1:49:11:8
1	1880374	Sniffles2.INS.6BS0	N	CCCTCCCTTCTTTCCTTCCCTTTCCCTCCCTCCCTTCCTTCCTCTTTCCTTCCTTCCTTTCCCTCCCTTACTCCTTCCTTCCTTCCCTTCCCCTTCCTTCTTCCTTCTCTC	60	PASS	PRECISE;SVTYPE=INS;SVLEN=111;END=1880374;SUPPORT=15;COVERAGE=24,23,22,22,23;STRAND=+-;AF=0.682;STDEV_LEN=0.000;STDEV_POS=0.000;SUPPORT_LONG=0	GT:GQ:DR:DV	0/1:28:7:15
1	1913260	Sniffles2.INS.6CS0	N	CCGCGGACAGACACGGGGGCACGCAGGACACCCAGCCGCGGACAGACACGGGGGCACGCAGGACACCCAG	60	PASS	PRECISE;SVTYPE=INS;SVLEN=70;END=1913260;SUPPORT=29;COVERAGE=28,28,28,28,27;STRAND=+-;AF=1.000;STDEV_LEN=0.000;STDEV_POS=0.000;SUPPORT_LONG=0	GT:GQ:DR:DV	1/1:60:0:29
1	1925144	Sniffles2.INS.6DS0	N	GGGCACAGTGGCTCATGCCTGTAATCCCAGCAACATGGGAGCCTGAGGTGGGAGGCTCTCTTGAGGCCAGGAGTTTGAGACCAGCCTGGGCAACATAGTGAGACCCCCCACCCCCCGCCATTTCTAGGAAAAAAAAAAAAAGTGGCC	60	PASS	PRECISE;SVTYPE=INS;SVLEN=147;END=1925144;SUPPORT=21;COVERAGE=22,20,21,21,22;STRAND=+-;AF=1.000;STDEV_LEN=0.405;STDEV_POS=0.000;SUPPORT_LONG=0	GT:GQ:DR:DV	1/1:58:0:21
1	1950660	Sniffles2.INS.6ES0	N	GGGGGGCGGGGGGAGGAGAGGGGGGAGAGGGGAGGGGACCGGGTAGGGTGGGGGGGGAGGGGAACGGGGAGGGGAGCGGCGGGCGCGGGGTGGGGGGGGAGGGGGAGGGGGGAGGGGAGAAGACGGGCAGCGGGAGGGGCGGGGGGGAGGGGATGGGGGCGGGGGGGAGGGGAGGGGGCGGCGGGGAGGGGATGGGGGCGGGGGGGAGGGGATGGGCGGGGGGGAGGGGA	60	PASS	PRECISE;SVTYPE=INS;SVLEN=230;END=1950660;SUPPORT=12;COVERAGE=12,12,12,11,11;STRAND=+-;AF=1.000;STDEV_LEN=0.837;STDEV_POS=2.858;SUPPORT_LONG=0	GT:GQ:DR:DV	1/1:33:0:12
1	2017167	Sniffles2.INS.6FS0	N	TGAGGCACCGTGCTGGAGGGGCTGAGGACGTCGGGGGGCCCTGTTCTCAGAGCCCATGAGGTACCGTGCTGGAGGGGCTGAGGACGTCGGGGGGCCCTGTTCTCAGAGCCCT	60	PASS	PRECISE;SVTYPE=INS;SVLEN=112;END=2017167;SUPPORT=12;COVERAGE=25,22,22,21,22;STRAND=+-;AF=0.545;STDEV_LEN=0.516;STDEV_POS=0.000;SUPPORT_LONG=0	GT:GQ:DR:DV	0/1:60:10:12
1	2038074	Sniffles2.DEL.74CS0	GCCCCTCTGGTGGGCGAGGACCTCCACGTGTGTCACCAGGCCAGGTAACTCTCAGCAAGCCCCTCCGGTGGGCGAGGACCTCCATGCGTGTCACCAGGCCAGGTAACTCTCAGCAAGCCCCTCTGGTGGGCGAGGACCTCCACACGTGTCACCAGGCCAGGTGACTCTTCAGCAG	N	60	PASS	PRECISE;SVTYPE=DEL;SVLEN=-175;END=2038249;SUPPORT=13;COVERAGE=24,24,24,24,24;STRAND=+-;AF=0.542;STDEV_LEN=0.000;STDEV_POS=0.000	GT:GQ:DR:DV	0/1:60:11:13
1	2041461	Sniffles2.DEL.74DS0	CGGGGCCCTCCCTGGGGGCAGCCAAGGACCTAAAACCAATGGGTCCCAACCAAGAGGATCCCAGAGGTGAGACACAGAACGGCCAGGGCTGAATC	N	60	PASS	PRECISE;SVTYPE=DEL;SVLEN=-95;END=2041556;SUPPORT=14;COVERAGE=23,24,23,24,24;STRAND=+-;AF=0.583;STDEV_LEN=0.535;STDEV_POS=16.301	GT:GQ:DR:DV	0/1:60:10:14
1	2052946	Sniffles2.DEL.74ES0	TGGTGGTACTTAAGGTCATGGCAGTAGTTAGGGTTATATCAGTAGTTAGGGCTATGGCTGTAGTTAGGGTGATGGTGGTAGTTAAGGTCACAGCAGTAATTAGGGTCATGGTGGTGGTTAGGGTCACAGTGGTAGTTAGGGTCACGGTGGTGGTTAGGGTCG	N	60	GT	PRECISE;SVTYPE=DEL;SVLEN=-162;END=2053108;SUPPORT=4;COVERAGE=22,23,24,24,24;STRAND=+-;AF=0.167;STDEV_LEN=0.000;STDEV_POS=0.000	GT:GQ:DR:DV	0/0:15:20:4
1	2053578	Sniffles2.INS.70S0	N	ACGGTGGTGGTTAGGGTCACGGTGGTGGTTAGGGTCGTGGTGGTTAGGGTCATGGTGGTGGTTAGGGTCACGGTGGTGGTTAGGGTC	60	PASS	IMPRECISE;SVTYPE=INS;SVLEN=87;END=2053578;SUPPORT=6;COVERAGE=24,24,24,24,23;STRAND=+-;AF=0.250;STDEV_LEN=0.000;STDEV_POS=34.641;SUPPORT_LONG=0	GT:GQ:DR:DV	0/1:9:18:6
1	2053646	Sniffles2.DEL.750S0	TAGGGTCGTGGCGGTGGTTAGGGTCGTGGCGGTGGTTAGGGTTGTGGTGGTTAGGGTCACGGTGGTGGTTAGGGTCACGGTGGTGGTTAGGGTCACGGTGG	N	60	GT	PRECISE;SVTYPE=DEL;SVLEN=-101;END=2053747;SUPPORT=4;COVERAGE=24,24,24,22,22;STRAND=+-;AF=0.174;STDEV_LEN=5.657;STDEV_POS=0.000	GT:GQ:DR:DV	0/0:12:19:4
1	2053792	Sniffles2.INS.71S0	N	GGTGGTTAGGGTTGTGGTGGTTAGGGTCACGGTGGTGGTTAGGGTCACGGTGGTAGGGTCGTGGTGGTTAGGGTCGTGGCGGTGGTTAGGGTCGTGGT	60	GT	PRECISE;SVTYPE=INS;SVLEN=99;END=2053792;SUPPORT=4;COVERAGE=24,24,22,22,22;STRAND=+-;AF=0.182;STDEV_LEN=0.000;STDEV_POS=0.000;SUPPORT_LONG=0	GT:GQ:DR:DV	0/0:10:18:4
1	2053841	Sniffles2.DEL.751S0	GTGGTGGTTAGGGTCACGGTGGTAGGGTCGTGGTGGTTAGGGTCGTGGCGGTGGTTAGGGTCGTGGCGGTGGTTAGGGTT	N	60	PASS	PRECISE;SVTYPE=DEL;SVLEN=-80;END=2053921;SUPPORT=12;COVERAGE=24,22,22,23,22;STRAND=+-;AF=0.545;STDEV_LEN=0.000;STDEV_POS=0.000	GT:GQ:DR:DV	0/1:60:10:12
1	2054867	Sniffles2.DEL.759S0	GTGGTTAGGGTCGTGGCGGTGGTTAGGGTTGTGGTGGTTAGGGTTGTGGTGGTTAGGGTT	N	60	PASS	PRECISE;SVTYPE=DEL;SVLEN=-60;END=2054927;SUPPORT=10;COVERAGE=22,22,22,23,24;STRAND=+-;AF=0.455;STDEV_LEN=0.000;STDEV_POS=0.000	GT:GQ:DR:DV	0/1:60:12:10
1	2055239	Sniffles2.INS.76S0	N	GTGGTGGTTAGGGTCACGGTGGTAGTTAGGGTGGTGGTGGTTAGGGTCACGGTGGTGGTTAGGGTCACGGTGGTAGTTAGGGTCACG	60	PASS	IMPRECISE;SVTYPE=INS;SVLEN=87;END=2055239;SUPPORT=8;COVERAGE=22,24,24,24,23;STRAND=+-;AF=0.333;STDEV_LEN=19.112;STDEV_POS=103.163;SUPPORT_LONG=0	GT:GQ:DR:DV	0/1:35:16:8
1	2055377	Sniffles2.DEL.75AS0	ACGGCGGTGGTTAGGGTCACGGCGGTGGTTAGGGTCACGGCGGTGGTTAGGGTCGTGGTGGTTAGGGTCACGGTGGCGGTTAGGGTCACGGCGGCGGTTAGGGTCACGGCGGCGGTTAGGGTCACGGCGGCGGTTAGGGTCACGGCGGCGGTTAGGGTCACGGCGACGGTTAGGGTCACG	N	60	PASS	PRECISE;SVTYPE=DEL;SVLEN=-180;END=2055557;SUPPORT=10;COVERAGE=22,24,24,23,23;STRAND=+-;AF=0.417;STDEV_LEN=0.000;STDEV_POS=0.000	GT:GQ:DR:DV	0/1:60:14:10
1	2055632	Sniffles2.INS.78S0	N	GTAGTTAGGGTCACGGCTGTAGTTAGCGTCACGGCGGTAGTTAGGGTCACGGTGGTGGTTAGGGTCACGGCG	60	PASS	PRECISE;SVTYPE=INS;SVLEN=72;END=2055632;SUPPORT=8;COVERAGE=24,23,23,23,23;STRAND=+-;AF=0.348;STDEV_LEN=0.000;STDEV_POS=0.000;SUPPORT_LONG=0	GT:GQ:DR:DV	0/1:38:15:8
1	2073762	Sniffles2.DEL.75CS0	AGCAGCCGAAGCGCCTCCTTTCAATCCAGGGTCCACACATCCAGCAGCCGAAGCGCCCTCCTTTCAATCCAGGGTCCAGGCATCT	N	60	PASS	PRECISE;SVTYPE=DEL;SVLEN=-85;END=2073847;SUPPORT=18;COVERAGE=32,32,33,33,35;STRAND=+-;AF=0.545;STDEV_LEN=0.000;STDEV_POS=0.000	GT:GQ:DR:DV	0/1:60:15:18
1	2079160	Sniffles2.INS.7BS0	N	TGTCCACTGACCTCTCCATCTTTCCGTCTGTTGTCCACTGACCTCTCCGTCTATCCATCTATCTATTGTCCACTGACCTCTCATCTATCCATCTATTGTCCACTGACCTCTCCATCTATCCATCCATCTATTGTCCACTGACCTCTCCATCTATCCATCCAC	60	PASS	PRECISE;SVTYPE=INS;SVLEN=162;END=2079160;SUPPORT=19;COVERAGE=30,32,32,32,31;STRAND=+-;AF=0.594;STDEV_LEN=0.000;STDEV_POS=0.000;SUPPORT_LONG=0	GT:GQ:DR:DV	0/1:60:13:19
1	2143504	Sniffles2.INS.7CS0	N	GCTAATTTGTTTTTTTGTATTTTTAGGAGCGACAGGGTTTCACCGTGTTAGCCAGGTTGGTCTCGATCTCCTGACCTCGTGATCCGCCCGCCTCAGCCTCCCAAGTGCTGGGATTACAGGCGTGAGCCACCGTGCCCGGCCAGTTTTTTATATTTTTATTAGAGACGGGGTTTCATCATGTTGGCCAGGCTGGTCTCAAACTCCTGACCTCAGGTGATCCACCTGCCTCGGCCTCTCCAAAGTGCAGGGATTACAGGCGTGAGCCACCGTGCCTGGCCGAGAGCAAGCTGCTGCTTTTTTTTTTTTTTTTTTTGAGAACGGAGTCTTGCTTTGTCGCCCAGGCTGGAGTGCAGTAGTGTGATCTCGGCTCACTGCAAGCTCCACCTCCCAGGTTCACACCATTCTCCTGCCTCAGCCTCCCGAGTAGCTGGGACTACAGGCGCCCGCCACCACGCCCG	60	PASS	PRECISE;SVTYPE=INS;SVLEN=458;END=2143504;SUPPORT=10;COVERAGE=18,16,16,17,17;STRAND=+-;AF=0.625;STDEV_LEN=0.816;STDEV_POS=0.000;SUPPORT_LONG=0	GT:GQ:DR:DV	0/1:32:6:10
1	2193485	Sniffles2.DEL.75DS0	TCTGGAAGGCGTGGAATCAGAGTTTGGGTGGGAGTGGTGGGAGTGGACACCCTCGCTCCTGATCTCCTGG	N	60	PASS	PRECISE;SVTYPE=DEL;SVLEN=-70;END=2193555;SUPPORT=19;COVERAGE=34,34,34,33,35;STRAND=+-;AF=0.559;STDEV_LEN=0.000;STDEV_POS=0.000	GT:GQ:DR:DV	0/1:60:15:19
1	2212117	Sniffles2.DEL.75ES0	GATCTTCAGAGAGAGGACGCCCGAGAAGACAGGCGGCGGCGGCGATCTTCAGAGAGAGAGATGCCCGAGAAGACAGGCGGTGGCGGAGATCTTCAGAGAGAGGACGCCCGAGAAGACAGGCGGTGGCGGA	N	60	PASS	PRECISE;SVTYPE=DEL;SVLEN=-130;END=2212247;SUPPORT=10;COVERAGE=21,21,20,20,24;STRAND=+-;AF=0.500;STDEV_LEN=0.000;STDEV_POS=0.000	GT:GQ:DR:DV	0/1:60:10:10
1	2212397	Sniffles2.INS.7DS0	N	TGAGAAGACAGGCGGTGGCGGAGATCTTCATAGAGAGGTGGCGGAGATCTTCAGAGAGAAGACACGTGAGAAGACAGGCGGTGGCGGAGATCTTCATAGAGAGGTGGCGGAGATCTTCAGAGAGAAGACACG	60	PASS	PRECISE;SVTYPE=INS;SVLEN=132;END=2212397;SUPPORT=6;COVERAGE=21,20,20,20,24;STRAND=+-;AF=0.300;STDEV_LEN=0.000;STDEV_POS=0.000;SUPPORT_LONG=0	GT:GQ:DR:DV	0/1:20:14:6
1	2213209	Sniffles2.DEL.762S0	GGACGCCCGAGAAGACAGGCGGTGGCGGAGATCTTCAGAGAGAGGACGCCCGAGAGGACAGGCGGTGGTGGAGATCTTCAGAGAGAGGACGCCCGAGAAGACAGGCGGTGGCGGAGATCTTCAGAGAGAGGACGCCCGAGAGGACAGGCGGTGGCGGAGATCTTCAGAGAGAGGACGCCTGAGAAGACAGGC	N	60	PASS	PRECISE;SVTYPE=DEL;SVLEN=-192;END=2213401;SUPPORT=10;COVERAGE=24,24,24,24,23;STRAND=+-;AF=0.417;STDEV_LEN=0.000;STDEV_POS=0.000	GT:GQ:DR:DV	0/1:60:14:10
1	2213432	Sniffles2.INS.82S0	N	GAGAAGACAGGCGGCGGCGGTGATCTTCAGAGAGCGGACGCCCGAGAGGACAGGCGGCGGCGGCGATCTTCAGAGAGCGGACGCCCGAGAGGACAGGCGGCGGCGGAGATCTTCAGAGAGAGGATGCCCGAGAGGACAGGCGGTGGTGGAGATCTTCAGAGAGAGGACGCCTGAGAAGACAGGCGGTGGCGGAGATCTTCATAGAGAGGTGGCGGAGATCTTCAGAGAGAAGACACGT	60	GT	IMPRECISE;SVTYPE=INS;SVLEN=238;END=2213432;SUPPORT=4;COVERAGE=24,24,24,24,23;STRAND=+-;AF=0.167;STDEV_LEN=0.707;STDEV_POS=30.406;SUPPORT_LONG=0	GT:GQ:DR:DV	0/0:15:20:4
1	2213641	Sniffles2.INS.84S0	N	AGATGCCCGAGAAGACAGGCGGCGGCGGTGATCTTCAGAGAGCGGACGCCCGAGAGGACAGGCGGCGGCGGCGATCTTCAGAGAGCGGACGCCCGAGAGGACAGGCGGCGGCGGAGATCTTCAGAGAGAGGATGCCCGAGAGGACAGGCGGTGGTGGAGATCTTCAGAGAGAGGACGCCTGAGAAGACAGGCGGTGGCGGAGATCTTCATAGAGAGGTGGCGGAGATCTTCAGAGAGAAGACACGTGAGAAGACAGGCGGTGGCGGAGATCTTCAGAGAGAGGACGCCCGAGAAGACAGGCGGTGGCGGAGATCTTCAGAGAGAGGACGCCCGAGAAGACAGGCGGTGGCGGAGATCTTCAGAGAGAGGACGCCTGAGAAGACAGGCGGTGGCGGAGATCTTCAGAGAGAGA	60	GT	IMPRECISE;SVTYPE=INS;SVLEN=455;END=2213641;SUPPORT=4;COVERAGE=24,24,23,23,23;STRAND=+-;AF=0.174;STDEV_LEN=30.406;STDEV_POS=28.284;SUPPORT_LONG=0	GT:GQ:DR:DV	0/0:12:19:4
1	2256586	Sniffles2.INS.86S0	N	CCTTCCTTCCCTCCCTTCCTTCCCTCCCTTCCTTCCCTCCCTCCCTTCCCTCCCTCCCTTCCTTCCCTCCCTTCCTTCCCTCCCTTCCTTCCCTCCCTCCCCTTCCTTCCCTCCTTCCTTCCTTCCCTCCCTTCCTTCCCTCCCTCCCTTCCTTCCCTCCCTTCCTTCCTTTCCTTCCTTCCCTCCCTTTCTTCCTTCCCTCCCTTCCTTCCCTCCCTTCCTTCCCTCCCTTCCTTCCTTCCTTCCTTCCCTCCCTTTCTTCCTTCCCTCCCTTCCTTCCCTCCCTCCCTTCCTTCCCTCCCTCCCTTCCTTCCCTCCCTCCCCTTCCTTCCTTCCCTCCCTTCCTTCCCTCCCTCCCTTCCTTCCCTCCCTCCCCTTCCTTCCTTCCTTCCCTCCCTTCCTTCCCTCCCTTCCTTCCTTTCCTTCCTTCCCTCCCTTTCTTCCTTCCCTCCCTTCCTTCCCTCCCTCCCTTCCCTCCCTTCCTTCCTTCCCTCCCTCCCTTCCCTTCCTTCCTTCCCTTCCTTCCTTCCTTCCCTCCCTTCCTTCCCTCCCTTCCTTCCTTCCCTCCCTCCCTTCCCTCCCTTCCTTCCTTCCCTCCCTCCCTTCCTTCCTTCCTTCCCTCCCTTCCTTCCTTCCCTCCCTTCCTTCCCTCCCTTCCTTCCCTCCCTCCCCTTCCTTCCCTCCCTTCCTTCCTTTCCTTCCTTCCCTCCCTTTCTTCCTTCCCTCCCTTCCTTCCCTCCCTTCCTTCCCTCCCTTCCTTTCCTTCCTTCCCTCCCTTTCTTCCTTCCCTCCCTTCCTTCCCTCCCTTCCTTCCCTCCCTCCCTTCCTTCCCTCCCTCCCCTTCCTTCCTTCCCTTCCTTCCTTCCTTCCCTCCCTTCCTTCCTTTCCTTCCTTCCCTCCCTTTCTTCCTTCCCTCCCTTCCTTCCCTCCCTTCCTTCCCTCCCTCCCTTCCTTCCCTCCCTCCCCTTCCTTCCTTCCCTCCCTTCCTTCCCTCCCTCCCTTCCTTCCCTCCCTCCCCTTCCTTCCTTCCTTCCCTCCCTTCCTTCCCTCCCTTCCTTCCTTTCCTTCCTTCCCTCCCTTTCTTCCTTCCCTCCCTTCCTTCCCTCCCTTCCTTCCTTCCCTTCCTTCCTTCCCTCCCTTCCTTCCCTCCCTCCCTTCCCTCCCTCCCTTCCTTCCCTCCCTCCCCTTCCTTCCTTCCCTCCCTTCCTTCCTTCCCTCCCTTCCTTCCTTCCCTCCCTTCCTTCCCTCCCTTCCTTCCTTCCCTCCCTTCCCTTCCTTCCTCCCCTCCCTTCCTTCCCTCCCTTTCTTCCTTCCCTCCCTTCCTTCCCTCCCTTTCTTCCTTCCCTCCCTTCCTTCCCTCCCTCCCTTCCTTCCCTCCCTCCCTTCCCTTCCTTCCTTCCCTTCCTTCCTTCCTTCCTTCCTTCCCTCCCTCCTTCCCTCCCTCCCTTCCTTTCCTTCCTTCCCTCCCTCCCTTCCCTCCCTCCTTCCTTTCCTTCCTCCCTCCCCTTCCTTCCTTCCCTCCCTTCCTTCCCTCCCTCCCTTCCTTCCCTCCCTCCCCTCCCTCCCTTCCTTCCCTCCCTCCCTTCCTTCCTTCCTTCCCTCCCTTCCTTCCCTCCCTTCCTTCCTTTCCTTCCTTCCCTCCCTTTCTTCTTCCCTCCCTTCCTTCCCTCCCTTCCTTCCTTCCCTTCCTTCCTTCCCTCCCTTCCTTCCCTCCCTCCCTTCCCTCCCTCCCTTCCTTCCCTCCCTCCCTTCCTTCCTTCCCTCCCTTCCTTCCTTCCCTCCCTTCCTTCCTTCCCTCCCTTCCTTCCCTCCCTTCCTTCCTTCCCTCCCTTCCCTTCCTTCCTCCCCTCCCTTCCTTCCCTCCCTTTCTTCCTTCCCTCCCTTCCTTCCCTCCCTTTCTTTCCTTCCCTCCCTTCCTTCCTTCCCTTCCTTCCTTCCTTTCCTTCCTTCCCTCCCTCCCTTCCCTCCCTCCCTTCCCTCCCTCCCTTCCTTCCCTCCCTCCCCTTCCTTCCTTCCCTCCCTTCCTTCCTTCCCTCCCTTCCTTCCTTCCCTTCCTTCCTTCCCTCCCTTCCTTCCTTCCCTCCCTTCCCTTCCTTCCTTCCCTCCCTTCCTTCCCTCCCTTTCTTCCTTCCCTCCCTTCCTTCCCTCCCTTTCTTCCTTCCCTCCCTTCCTTCCCTCCCTCCCTTCCTTCCCTCCCTCCCTTCCCTTCCTTCCTTCCCTTCCTTCCTTCCTTTCCTTCCTTCCCTCCCTCCCTTCCCTTCCTTCCTTCCCTTCCTTCCTTCCCTCCCTTCCTTCCTTCCTTTCCTTCCTTCCCTTCCTCCCTTCCCTTCCTTCCTTCCCTCCCTTCCTTCCCTTCCTCCCTTCCTTCCTTCCTTTCCTTCCTTCCCTTCCTTCCTTCCCTCCCTCCCTTCCTTCCCTCCCTCCCTTCCCTTCCTTCCTTCCTTCCCTTCCTTCCTTCCCTCCCTTCCTTCCCTCCCTCCCTTCCTTCCCTCCCTCCCTTCCCTCCCTTCCTTCCCTCCCTTCCTTCCTTTCCTTCCTTCCCTCCCTTTCTTCCTTCCCTCCCTTCCTTCCCTCCCTTCCTTCCCTCCCTTCCTTCCCTCCCTTCCTTCCTTCCCTCCCTTCCCTTCCTTCCCTTCCTTCCTTCCTTCCCTCCCTTCCTTCCCTCCCTTCCTTCCCTCCCTTCCTTCCCTCCCTCCCTTCCCTCCCTCCCTTCCTTCCTTTCCTTCCTTCCCTCCCTTTCTTCCTTCCCTCCCTTCCTTCCCTCCCTTCCTTCCCTCCCTTCCTTCCTTTCCTTCCTTTCCTCCCTTCCTTCCTTCCCTCCCTTCCTTCCCTTCCTCCTTCCCTCCCTTCCTTCCCTCCCTTCCTTCCTTCCCTCCCTTCCTTCCTTCCCTCCCTTCCTTCCCTCCCTTCCTTCCCTCCCTTCCTTCCCTCCCTTCCTTCCCTCCCTCCCTTCCCTCCCTCCCTTCCTTCCTTTCCTTCCTTCCCTCCCTTTCTTCCTTCCCTCCCTTCCTTCCCTCCCTTCCTTCCTTTCCTTCCTTTCCTCCCTTCCTTCCTTCCCTCCCTTCCTTCCCTTCCTTCCTTCCCTCCCTTCCTTCCCTCCCTTCCTTCCTTCCCTCCCTTCCTTCCTTCCCTCCCTTCCTTCCTTCCCTTCCTTCCTTCCCTCCCTTCCCTCCCTTCCTTCCCTCCCTTCCTTCCTTCCCTCCCTTCCCTTCCATCCCTCCCTCCCTCCCTTCCTTCCTTCCCTCCCTTCCTTCCTTCCCTTCCTTCCTTCCCTCCCTTCCTTCCTTCCCTCCCTTCCCTTCCTTCCTTCCCTCCCTTCCTTCCCTCCCTCCCTTCCTTCCCTCCCCCCCTTCCCTTCCTTCCCTTCCTTCCTTCCTTCCCTTCCTTCCTTCCCTCCCTCCCTTCCCTCCCTCCCTTCCCTTCCTTCCTTCCCTTCCTTCCTTCCTTCCCTCCCTTCCTTCCCTT	60	PASS	IMPRECISE;SVTYPE=INS;SVLEN=3457;END=2256586;SUPPORT=8;COVERAGE=7,4,4,4,9;STRAND=+-;AF=1.000;STDEV_LEN=31.820;STDEV_POS=0.000;SUPPORT_LONG=4	GT:GQ:DR:DV	1/1:60:0:25
1	2332781	Sniffles2.INS.87S0	N	CTCCCTCCTCCCTCCCTCCTCCCTCCCTCCTCCTCCCTCCTCCTCCCTCCTCCTCCCTCCTTCCCTCCCTCCTCCTCCCTCCTTCCTCCCTCCTCCTCCCTCCTCCTCCCTCCTCCCTTCTTCCTCCCTCCTCCTCCCTTCTTCCTCCTCCTCCCTCCTCCCCCTCCTCCCTCCCCCTCCTCCCTCCCTCCTCCCCCCTCCTCCCTCCTTCCTCCCTCCTCCTCCCTCCCTCCTCCTTCCTCCCTCCTCCTTC	60	PASS	PRECISE;SVTYPE=INS;SVLEN=253;END=2332781;SUPPORT=16;COVERAGE=15,16,16,16,18;STRAND=+-;AF=1.000;STDEV_LEN=4.803;STDEV_POS=4.658;SUPPORT_LONG=0	GT:GQ:DR:DV	1/1:44:0:16
1	2371952	Sniffles2.INS.8BS0	N	TGCTGCGACCAGGGATCCTCTCTCCATGTCTGTCGCTGGCCTTGCCCGGCCCGCCCGGGGATCTTGCATTGCTGCGACCAGGGATCCTCTCTCCATGTCTGTCGCTGGCCTTGCCCGGCCCGCCCGGGGATCTTGCATGCTGCGACCAGGGATCCTCTCTCCATGTCTGTCGCTGGCCTTGCCCGGCCCGCCCGGGGATCTTGCATGCTGCGACCAGGGATCCTCTCTCCATGTCTGTCGCTGGCCTTGCCCGGCCCGCCCGGGGATCTTGCATTGCTGCGACCAGGGATCCTCTCTCCATGTCTGTCGCTGGCCTTGCCCGGCCCGCCCGGGGATCTTGCATGCTGCGACCAGGGATCCTCTCTCCATGTCTGTCGCTGGCCTTGCCCGGCCCGCCCGGGGATCTTGCATGCTGCGACCAGGGATCCTCTCTCCATGTCTGTCGCTGGCCTTGCCCGGCCCGCCCGGGGATCTTGCATTGCTGCGACCAGGGATCCTCTCTCCATGTCTGTCGCTGGCCTTGCCCGGCCCGCCCGGGGATCTTGCATTGCTGCGACCAGGGATCCTCTCTCCATGTCTGTCGCTGGCCTTGCCCGGCCCGCCCGGGGATCTTGCATTGCTGCGACCAGGGATCCTCTCTCCATGTCTGTCGCTGGCCTTGCCCGGCCCGCCCGGGGATCTTGCATTGCTGCGACCAGGGATCCTCTCTCCATGTCTGTCGCTGGCCTTGCCCGGCCCGCCCGGGGATCTTGCATGCTGCGACCAGGGATCCTCTCTCCATGTCTGTCGCTGGCCTTGCCTGGCCCGCCCGGGGATCTTGCATTGCTGCGACCAGGGATCCTCTCTCCATGTCTGTCGCTGGCCTTGCCCGGCCCGCCCGGAGATCTTGCATGCTGCGACCAGGGATCCTCTCTCCATGTCTGTCGCTGGCCTTGCCCGGCCCGCCCGGGGATCTTGCATGCTGCGACCAGGGATCCTCTCTCCATGTCTGTCGCTGGCCTTGCCCGGCCCGCCCGGGGATCTTGCATTGCTGCGACCAGGGATCCTCTCTCCATGTCTGTCGCTGGCCTTGCCCGGCCCGCCCGGGGATCTTGCATTGCTGCGACCAGGGATCCTCTCTCCATGTCTGTCGCTGGCCTTGCCCGGCCCGCCCGGGGATCTTGCATTGCTGCGACCAGGGATCCTCTCTCCATGTCTGTCGCTGGCCTTGCCCGGCCCGCCCGGGGATCTTGCATTGCTGCGACCAGGGATCCTCTCTCCATGTCTGTCGCTGGCCTTGCCCGGCCCGCCCGGGGATCTTGCATTGCTGCGACCAGGGATCCTCTCTCCATGTCTGTCGCTGGCCTTGCCCGGCCCGCCCGGGGATCTTGCA	60	PASS	PRECISE;SVTYPE=INS;SVLEN=1372;END=2371952;SUPPORT=15;COVERAGE=20,15,15,15,21;STRAND=+-;AF=1.000;STDEV_LEN=0.441;STDEV_POS=0.000;SUPPORT_LONG=0	GT:GQ:DR:DV	1/1:41:0:15
1	2390866	Sniffles2.DEL.764S0	GGTGGTCCTCCTTGCCGGTGGTCCTCCTTCCTGGTGGTTCTCCTTCCTGGTGGTCCTCCTTCCT	N	60	PASS	IMPRECISE;SVTYPE=DEL;SVLEN=-64;END=2390930;SUPPORT=31;COVERAGE=30,30,29,30,28;STRAND=+-;AF=1.000;STDEV_LEN=5.280;STDEV_POS=35.395	GT:GQ:DR:DV	1/1:60:0:31
1	2454231	Sniffles2.INS.8CS0	N	TATAGTGACTTAACGGAGGGCACTGTGTATGCTATAGTGACTTAACGGAGGGCACCGTGTGTGTTATAGTGACTTAACGGAGAGCACCGTATGGTGCTATAGTGACTTAACGGAGGGCACTGTGTGTGTTATAGTGACTTAACGGAGGGCACCGTGTGTGTTATAGTGACTTAACGGAGGGCACCGTATGGTGCTATAGTGACTTAACGGAGGGCACCGTATGGTGCTATAGTGACTTAACGGAGGGGACCGTGTGGTGCTATAGTGACTTAACGGAGGGCATTGTGTGTGCTATAGTGACTTAACGGAGGGCACCGTACGGTGCTATAGTGACTTAACGGAGGGCACTGTGTGTGCTAAAGTGACTTAACGGAGGGGACCGTGTGGTGTTATAGTGACTTAACGGAGGGCACCGGATGGTGCTATAGTGACTTAACGGAAGGGACCGTGTGGTGTTATAGTGACTTAACGGAGGGCACTGGATGGTGCTATAGTGACTTAACGGAGGGGACCGTGTGGTGTTATAGTGACTTAACGGAGGGCACCGTGTGGTGT	60	PASS	PRECISE;SVTYPE=INS;SVLEN=555;END=2454231;SUPPORT=20;COVERAGE=25,20,20,20,22;STRAND=+-;AF=1.000;STDEV_LEN=0.483;STDEV_POS=0.000;SUPPORT_LONG=0	GT:GQ:DR:DV	1/1:55:0:20
1	2523841	Sniffles2.DEL.765S0	CCCCCTCCCCTGATGCACTGGCGCCCCCTCCCCTGCCATGCTGACGCCCCCTCCCCTGCCGTGCTGGCGCCCCCTCCCCTGCCGCGCTGACGCCCCCTCCCCTGCCGCGCTGACGCCCCCTCCCCTGCCGCGCTGATGCCCCCTCCCCTGCCGTGCTGGCGCCCCCTCCCCTGATGCACTGGCACCCCCTCCCCTGCCGCGCTGACG	N	60	PASS	IMPRECISE;SVTYPE=DEL;SVLEN=-207;END=2524048;SUPPORT=11;COVERAGE=21,21,21,21,18;STRAND=+-;AF=0.524;STDEV_LEN=12.294;STDEV_POS=25.657	GT:GQ:DR:DV	0/1:60:10:11
1	2533555	Sniffles2.INS.8DS0	N	TTCTTAGAGTCAGAGGCCACTCAGCAATCTAGAGGCCACGTCAGGGACCAGCCTCCCTCCAGGTAGAAGTCAGGTTCGTC	60	PASS	PRECISE;SVTYPE=INS;SVLEN=80;END=2533555;SUPPORT=12;COVERAGE=23,24,25,25,26;STRAND=+-;AF=0.480;STDEV_LEN=0.000;STDEV_POS=0.000;SUPPORT_LONG=0	GT:GQ:DR:DV	0/1:60:13:12
1	2566483	Sniffles2.INS.8ES0	N	CCCCCCAAACACCCACACAGACCATCCCAACACCCACATAGACCATGCCCCCAAACACACAGACTGG	60	PASS	PRECISE;SVTYPE=INS;SVLEN=67;END=2566483;SUPPORT=15;COVERAGE=29,29,29,29,28;STRAND=+-;AF=0.517;STDEV_LEN=0.333;STDEV_POS=0.500;SUPPORT_LONG=0	GT:GQ:DR:DV	0/1:60:14:15
1	2583557	Sniffles2.INS.8FS0	N	CCACACGCCCAGGTGAGCAACTGGACAGCCTGGAACAGCACCCACACCCCAGGAGAGCATCTGACAGCCTGGAGCAGAACCCACACCCACAGGCGAGCATCTGACAGCCTGGGTCGGCACCCACACCCCCAGGTGAGCATCTGATGGTCTGGAGCAGCA	59	PASS	PRECISE;SVTYPE=INS;SVLEN=159;END=2583557;SUPPORT=25;COVERAGE=24,24,24,25,27;STRAND=+-;AF=1.000;STDEV_LEN=0.000;STDEV_POS=0.000;SUPPORT_LONG=0	GT:GQ:DR:DV	1/1:60:0:25
1	2586438	Sniffles2.DEL.766S0	AACAGCTCTCACAACCCCAGGTGAGCATCTGACAGCCCGGAACAGCACGCTGCACCCCCAAGTGAGCACCTGACAGCCTGGAGCAGCAACCACACCCCCAGGTGAGCATCCAACAGCCTGGAACAGCACCGACACCCCCAGGTGAGCATCCGACAGCCTGGAGCAGCACCCACACCCCCAGGTGAGCATCTGATATCCTGGAACAGCACCCACACCCCCAGGTGAGCATCTGACAGGCTGGAGCAGCACGCACACCCCCAGTGAGCATCTGACAGCCTGC	N	60	GT	PRECISE;SVTYPE=DEL;SVLEN=-280;END=2586718;SUPPORT=6;COVERAGE=29,25,25,27,26;STRAND=+-;AF=0.231;STDEV_LEN=0.500;STDEV_POS=0.000	GT:GQ:DR:DV	0/1:4:20:6
1	2588011	Sniffles2.INS.93S0	N	CATACGCCCAGATGAGCATCTGACAGCCTGGAACAGCACCCTGCACCCCCAGGCGAGCATCTGACAGCCTGGAACAGCACCCATACGCCCAGATGAGCATCTGACAGCCTGGAACAGCACCCTACATCCCCAGGTGTGCACCTGACAGCCTGGAACAGCACCCACTCACCCAGTGGAGCATCTGATGGCCTGGAATGGCACCCACACCCCCAGGTGAGCATCCGACATCCTGAAACAGCTCCCACAATCCCAGGTGAGCATCCGACAGCCTGGAGCAGCACCCATACCCCCAGGTGAGCATCTGACCGCATGGAATGGCAT	58	GT	PRECISE;SVTYPE=INS;SVLEN=321;END=2588011;SUPPORT=6;COVERAGE=28,32,32,32,36;STRAND=+-;AF=0.188;STDEV_LEN=0.500;STDEV_POS=0.000;SUPPORT_LONG=0	GT:GQ:DR:DV	0/0:12:26:6
1	2588505	Sniffles2.INS.94S0	N	TGAGCATCTGACAGCCTGCAACAGCTCTCACAACCCCAGGTTAGCATCTGACAGCCTGGAACAGCACGCTGCACCCCCAA	58	GT	PRECISE;SVTYPE=INS;SVLEN=80;END=2588505;SUPPORT=6;COVERAGE=32,34,36,36,38;STRAND=+-;AF=0.167;STDEV_LEN=0.000;STDEV_POS=0.000;SUPPORT_LONG=0	GT:GQ:DR:DV	0/0:23:30:6
1	2592173	Sniffles2.DEL.771S0	TGGAGCAGCACCCCACACCCACAGGTGAGCATCTGACAGACTGGAGCAGCACCCACACCCCCAGGTGAGCATCTGACAGCC	N	32	GT	PRECISE;SVTYPE=DEL;SVLEN=-81;END=2592254;SUPPORT=6;COVERAGE=41,40,40,40,43;STRAND=+-;AF=0.150;STDEV_LEN=0.000;STDEV_POS=0.000	GT:GQ:DR:DV	0/0:34:34:6
1	2594268	Sniffles2.INS.9CS0	N	GCACCCACACCCCCAGGAGAGCATCCGGCAGCCTGCAGCAGAACCCACACCAACAGGCGAGCATCTGACAGCCTGGGTCG	43	GT	PRECISE;SVTYPE=INS;SVLEN=80;END=2594268;SUPPORT=10;COVERAGE=50,52,54,55,55;STRAND=+-;AF=0.185;STDEV_LEN=0.000;STDEV_POS=0.000;SUPPORT_LONG=0	GT:GQ:DR:DV	0/0:22:44:10
1	2594268	Sniffles2.INS.9DS0	N	GCACCCACACCCCCAGGAGAGCATCCGGCAGCCTGCAGCAGAACCCACACCAACAGGCGAGCATCTGACAGCCTGGGTCGGCACCCACACCCCCAGGTGAGCATCTGACGGCCTGGAACAGCACCCACACCCCCAGGCGAGCATCTGACCGAACGGAGCAGCACCCACAACCCCAGGCGAGCATCTGACAGCATGAAACAGCACCAGAACTCCAGGTGAGCATCTGACAGCCCGCAGTAGCACCCACAAGCACAAGTGAGAATCTGACAGCCCAGAGCAGCACCCACACCCCCAGGGGAGCTTCTGACCGCATGGAGCAGCACCCACACCCCCAGGAGAGCATCCGGCAGCCTGCAGCAGAACCCACACCAACAGGCGAGCATCTGACAGCCTGGGTCG	32	GT	PRECISE;SVTYPE=INS;SVLEN=399;END=2594268;SUPPORT=6;COVERAGE=50,52,54,55,55;STRAND=+-;AF=0.111;STDEV_LEN=0.816;STDEV_POS=2.000;SUPPORT_LONG=0	GT:GQ:DR:DV	0/0:60:48:6
1	2594463	Sniffles2.INS.9ES0	N	GGAGCAGCACCCACCACTCCCAGGCCAGCATCCGATAACCTGGAGCAGCACCCACAACCCCAAGTGAGCATCTGATTGTCTGGAGCAGCACCCACAACCACAGGTGAGCATCGTAGAGTCTGGAGCAGTGCCCACAGCCCCACGCGAGCATCTGACAGCCCGGAGCAGTGACCACACCTCCCGGTGAGCATCTGACAACAGGGAGCAGCACCCATAGCCCATGGTGAGCATCTGACAACCTGAAGCAGCACCCACACCCCCAGGTGAGCATCTGATGATCTGGAGCAGCACCCACAACCACAGGTGAGCATCGGAGAGTCAGGAGCAGTGCCCACACACCCAGGCGAGCATCTGACAGCCTGGAGCAGTGCCCACACCCCCAGGTGAGCATCTGACAGCGTGGAGCAGCACCCACAGCCCAAGGTGAGCATCTGACAACCTGGAGCAGCACCCACGCCCCCAGGCGAGCATCTGAACACAC	39	PASS	PRECISE;SVTYPE=INS;SVLEN=481;END=2594463;SUPPORT=16;COVERAGE=49,55,55,55,59;STRAND=+-;AF=0.291;STDEV_LEN=0.000;STDEV_POS=0.000;SUPPORT_LONG=0	GT:GQ:DR:DV	0/1:51:39:16
1	2594467	Sniffles2.INS.9FS0	N	CAGCACGCGCAACCCCAGGTGAGCATCTGACAGCCTGGAACAGCACCCACACCCACAGGTGAGCATCTGACAGCATGTAACAGCACCCACACTCCCAGGTGAGCATCTGACAGCCTGCAACAGCACCCTGCACCCCCAGGTGCGCACGTGACAGCCTGGAAGAGCACCCACACCCCAAGGCGAGCATCTGACGGCCTGGAACGGCACCCACACCCCCAGGCGAGCATCGGACAGCCTGGAGCAGCACCCCACACCCCCAGGTGAGCATCCGACAGCCTGGAGCAGCACCCACACCCCCAGGTGAGCATGTGACAGCCTGGAAGAGCACCCACACCCCCAGGCGAGCATCTGACAGCCTGGGTCGGCAACCACACACGCAGGTGCGCATCTGATGGTCTGGAGCAACACCCACACCAACAGGTGAGCATCTGACAGCCTGGAACAGAACCCACACCCCCAGGTGAGCATGTGACAGACTGGAACAGCACCCACATGCCCAGGTGAGCCTCTGACAGCCTGTAACAGCAGCCTGCACCCCCAGGTGCACCCGTGACAGCCTGGAACAGCACCGACACCCACAGGCGAGCATCTGACGGCCTGGAACAGCACCCACACCCCCAGGTGAGCATTGGACAGCCTGGAGCAGCACCCACAACCCCAGGCGGGCAACCGACAACCTGGAGCAGCACCCACACCCACAGTTGAGCATCTGACTTCGTGGAGCATAACCCCACACGCACAGGTGAGCATCTGACAGCCTGGAGCTGCACCCACACCCTCAGGTGAGTCTCTGACAGCCTGGAACAGCACCCTGCACACCCAGGTGAGCATCCGACAGCCTGGAGCAGCACCCACACCCCCAGTTGAGCATCTGATGGTCTGGAGCAGCACCCACAACCACAGGTGAACATCAGAGAGTCTGGAGCAGCGCCCACAACCCCAGGCGAGCATCTGACAGCCTGGAGCCGTGCCCAAACACCCAGGTGAGCATCTGACAGCATGGAGCAGCACCCATAGCCCAAGGTGAGCATCTGACAACTTGGAGCAGCACCCACACCCCGAGGTGAGCATCTGACCTCCCGGAGCAGCACCAGTACCCCCAGGCGAGCATCTGAACTCATGGAGCAGCACCCACACCCCCAGGCGAGCATCTGACCGAACGGAGCAGCACCCACAACCCCAGGCGAGCATCTGACAGCATGAAACAGCACCCAGAACTCCAGGTGAGCATCTGACAGCCCGCAGTAGCACCCACAAGCACAAGTGAGAATCTGACAGCCCAGAGCAGCACCCACACCCCCAGGGGAGCATCTGACCGCATGGAGCAGCACCCACACCCCCAGGAGAGCATCCGGCAGCCTGCAGCAGAACCCACACCAACAGGCGAGCATCTGACAGCCTGGGTCGGCACCCACACCCCCAGGTGAGCATCTGACGGCCTGGAACAGCACCCACACCCCCAGGTGAGCATCTGACATCGTGGAGCCGCACCCCACACCCACAGGTGAGCATCTGACAGCCTGGAGCAGCACCCACACCCCCAGGTGAGCATCTGACAGCCTGGAACAGCACCCTGCACCCCCAGGTGAGCATCCGACAGCCTGGAGCAGCACCCACCACTCCCAGGCCAGCATCCGATAACCTGGAGCAGCACCCACAACCCCAAGTGAGCATCTGATTGTCTGGAGCAGCACCCACAACCACAGGTGAGCATCGTAGAGTCTGGAGCAGCGCCCACAGCCCCACGCGAGCATCTGACAGCCCGGAGCAGTGACCACACCTCCAGGTGAGCATCTGACAACAGGGAGCAGCACCCATAGCCCATGGTGAGCATCTGACAACCTGGAGCAGCACCCACACCCCCAGGTGAGCATCTGATGATCTGGAGCAGCACCCACAACCACAGGTGAGCATCGGAGAGTCAGGAGCAGTGCCCACACACCCAGGCGAGCATCTGACAGCCTGGAGCAGTGCCCACACCCCCAGGTGAGCATCTGACAGCGTGGAGCAGCACCCACAGCCCAAGGTGAGCATCTGACAACCTGGAGCAGCACCCACGCCCCCAGGCGAGCATCTGAACACACGGAG	56	GT	PRECISE;SVTYPE=INS;SVLEN=2089;END=2594467;SUPPORT=12;COVERAGE=49,55,55,55,59;STRAND=+-;AF=0.218;STDEV_LEN=1.862;STDEV_POS=0.000;SUPPORT_LONG=0	GT:GQ:DR:DV	0/1:0:43:12
1	2596752	Sniffles2.DEL.78CS0	AGCAGTGCCCACACCCCCAGGTGAGCATCTGACATCGTGGAGCAGCACCCCACACCCACAGGTGAGCATCTGACAGCCTGGAGCAGCACCCACACCCCCAGGTGAGCATCTGACAGCCTGGAACAGCACCCACATCCCCAGGTGAGCCTCTGACATCGTCGAGCAGCACCCCACACCCACAGGTGAGCATCTGACAGCCTGGAACAGCACCCACACCCCCAGGTGAGAATCTGATGTTCTGGAGCATCACACACAACCACAGGTGAGCATCGGAGAGTCTGGAGCAGCACCCACAACCCAAGGTGAGCATCTGACAACCTGGAGCAGCACCCACACCCCGAGGTGAGCATCTGACCTCCCGGAGCAGGACCCATACCTCCAGGCGAGCATCTGAACCCATGGAGCAGCACCCACGCCCCCAGGCGAGCATCTGACCGAACAGAGCAGCACCCACAACCCCATGCGAGCATCTGACAGCCTGGAACAGCACCCACAACCCCAGGTGAGCATCTGACAGCCCGCAGCAGCAACCACACGCACAGGTGAGAATCTGACAGCCCGT	N	45	GT	PRECISE;SVTYPE=DEL;SVLEN=-562;END=2597314;SUPPORT=12;COVERAGE=65,70,71,71,71;STRAND=+-;AF=0.169;STDEV_LEN=0.000;STDEV_POS=0.000	GT:GQ:DR:DV	0/0:44:59:12
1	2596789	Sniffles2.DEL.787S0	TGGAGCAGCACCCCACACCCACAGGTGAGCATCTGACAGCCTGGAGCAGCACCCACACCCCCAGGTGAGCATCTGACAGCC	N	55	GT	PRECISE;SVTYPE=DEL;SVLEN=-81;END=2596870;SUPPORT=11;COVERAGE=65,70,71,70,71;STRAND=+-;AF=0.157;STDEV_LEN=0.000;STDEV_POS=0.000	GT:GQ:DR:DV	0/0:54:59:11
1	2598715	Sniffles2.DEL.793S0	AACAGAGCAGCACCCACAACCCCATGCGAGCATCTGTCAGCCTGGAACAGCACCCACAACCCCAGGTGAGCATCTGACAGCCCGCAGCAGCAACCACACGCACAGGTGAGAATCTGACAGCCCGTAGCAGCACCCACACCCCCAGGGGAGCATCTGACATCCTGGAGCAGCACCGACAACCCCAGGTGAGCATCTGAGAGCCTGGAACAGCACCCACAACCCCAGGTGAGAATCTGACAGCCTGGAAGAGCACCCCACATCACCGGGTGAGCATCTGACAGCCTGGAACAGCAACCATACCCTCAGGTAAGCATCTGACAGACTGGAACAGCACCCACACGCCCAGGTGAGCCTCTGACAGCCTGGAACAGCACCCACACCCCCAGGCGAGCATCCGACAGCCTGGAGCAGCACCCACACACCCAGGTGAGCAACTGACAG	N	59	GT	IMPRECISE;SVTYPE=DEL;SVLEN=-441;END=2599156;SUPPORT=11;COVERAGE=82,77,78,81,77;STRAND=-;AF=0.139;STDEV_LEN=56.452;STDEV_POS=34.694	GT:GQ:DR:DV	0/0:60:68:11
1	2598884	Sniffles2.INS.A7S0	N	GCACCCACACCCCCAGGAGAGCATCCGGCAGCCTGCAGCAGAACCCACACCAACAGGCGAGCATCTGACAGCCTGGGTCG	48	PASS	PRECISE;SVTYPE=INS;SVLEN=80;END=2598884;SUPPORT=29;COVERAGE=81,78,78,78,81;STRAND=+-;AF=0.372;STDEV_LEN=0.000;STDEV_POS=0.000;SUPPORT_LONG=0	GT:GQ:DR:DV	0/1:60:49:29
1	2599079	Sniffles2.INS.AAS0	N	GGAGCAGCACCCACCACTCCCAGGCCAGCATCCGATAACCTGGAGCAGCACCCACAACCCCAAGTGAGCATCTGATTGTCTGGAGCAGCACCCACAACCACAGGTGAGCATCGTAGAGTCTGGAGCAGCGCCCACAGCCCCACGCGAGCATCTGACAGCCCGGAGCAGTGACCACACCTCCCGGTGAGCATCTGACAACAGGGAGCAGCACCCATAGCCCATGGTGAGCATCTGACAACCTGGAGCAGCACCCACACCCCCAGGTGAGCATCTGATGATCTGGAGCAGCACCCACAACCACAGGTGAGCATCGGAGAGTCAGGAGCAGTGCCCACACACCCAGGCGAGCATCTGACAGCCTGGAGCAGTGCCCACACCCCCAGGTGAGCATCTGACAGCGTGGAGCAGCACCCACAGCCCAAGGTGAGCATCTGACAACCTGGAGCAGCACCCACGCCCCCAGGCGAGCATCTGAACACAC	48	PASS	PRECISE;SVTYPE=INS;SVLEN=481;END=2599079;SUPPORT=31;COVERAGE=78,78,80,80,80;STRAND=+-;AF=0.388;STDEV_LEN=0.000;STDEV_POS=0.000;SUPPORT_LONG=0	GT:GQ:DR:DV	0/1:60:49:31
1	2601368	Sniffles2.DEL.79DS0	AGCAGTGCCCACACCCCCAGGTGAGCATCTGACATCGTGGAGCAGCACCCCACACCCACAGGTGAGCATCTGACAGCCTGGAGCAGCACCCACACCCCCAGGTGAGCATCTGACAGCCTGGAACAGCACCCACATCCCCAGGTGAGCCTCTGACATCGTCGAGCAGCACCCCACACCCACAGGTGAGCATCTGACAGCCTGGAACAGCACCCACACCCCCAGGTGAGAATCTGATGTTCTGGAGCATCACACACAACCACAGGTGAGCATCGGAGAGTCTGGAGCAGCACCCACAACCCAAGGTGAGCATCTGACAACCTGGAGCAGCACCCACACCCCGAGGTGAGCATCTGACCTCCCGGAGCAGGACCCATACCTCCAGGCGAGCATCTGAACCCATGGAGCAGCACCCACGCCCCCAGGCGAGCATCTGACCGAACAGAGCAGCACCCACAACCCCATGCGAGCATCTGACAGCCTGGAACAGCACCCACAACCCCAGGTGAGCATCTGACAGCCCGCAGCAGCAACCACACGCACAGGTGAGAATCTGACAGCCCGT	N	46	GT	PRECISE;SVTYPE=DEL;SVLEN=-562;END=2601930;SUPPORT=8;COVERAGE=82,84,86,87,87;STRAND=+-;AF=0.093;STDEV_LEN=0.000;STDEV_POS=0.000	GT:GQ:DR:DV	0/0:60:78:8
1	2601456	Sniffles2.DEL.79BS0	CCCACACCCCCAGGTGAGCATCTGACAGCCTGGAACAGCACCCACATCCCCAGGTGAGCCTCTGACATCGTCGAGCAGCAC	N	52	GT	IMPRECISE;SVTYPE=DEL;SVLEN=-81;END=2601537;SUPPORT=8;COVERAGE=81,84,84,86,87;STRAND=+-;AF=0.094;STDEV_LEN=23.671;STDEV_POS=27.097	GT:GQ:DR:DV	0/0:60:77:8
1	2605738	Sniffles2.DEL.79ES0	GCCTGGAACAGCACCCACTCCCCCAGGTGAGCACCTGACAGACTGGAACAGCACCCACAGGCCCAGGTGTGCCTCTGACAGCTTGGAACAGCACGCGCACCCCGAGGTGAGCATCTGACAGCCTGGAACAGCACCCACACCCCCAGGCGAGCATCTGATAGCCTGGAACAGCACCCACACCCCCAGGAGAGCATCCGGCAGCCTGCAGCAGAACCCACACCAACAGGCGAGCATCTGACAGCCTGGGTCGGCACCCACACCCCCAGGTGAGCATCTGACG	N	50	GT	PRECISE;SVTYPE=DEL;SVLEN=-280;END=2606018;SUPPORT=9;COVERAGE=88,86,84,81,76;STRAND=+-;AF=0.107;STDEV_LEN=0.000;STDEV_POS=0.000	GT:GQ:DR:DV	0/0:60:75:9
1	2606137	Sniffles2.DEL.79FS0	CAGCCTGGAACAGCACCCTGCACCCCCAGGTGAGCATCCGACAGCCTGGAGCAGCAACCACACTCCCAGGCGAGCATCCGATGACCTGGAGCAGCACCCACAACCCCAAGTGAGCATCTGAT	N	50	GT	PRECISE;SVTYPE=DEL;SVLEN=-122;END=2606259;SUPPORT=9;COVERAGE=86,81,81,79,74;STRAND=+-;AF=0.113;STDEV_LEN=0.000;STDEV_POS=0.000	GT:GQ:DR:DV	0/0:60:71:9
1	2606563	Sniffles2.INS.C0S0	N	CAGGTGAGCATCTGACATCGTGGAGCAGCACCCCACACCCACAGGTGAGCATCTGACAGCCTGGAGCAGCACCCACACCCCCAGGTGAGCATCTGACAGCCTGGAACAGCACCCACATCCCCAGGTGAGCCTCTGACATCGTCGAGCAGCACCCCACACCCACAGGTGAGCATCTGACAGCCTGGAACAGCACCCACACCCCCAGGTGAGAATCTGATGTTCTGGAGCATCACACACAACCACAGGTGAGCATCGGAGAGTCTGGAGCAGCACCCACAACCCAAGGTGAGCATCTGACAACCTGGAGCAGCACCCACACCCCGAGGTGAGCATCTGACCTCCCGGAGCAGGACCCATACCTCCAGGCGAGCATCTGAACCCATGGAGCAGCACCCACGCCCCCAGGCGAGCATCTGACCGAACAGAGCAGCACCCACAACCCCATGCGAGCATCTGACAGCCTGGAACAGCACCCACAACCCCAGGTGAGCATCTGACAGCCCGCAGCAGCAACCACACGCA	38	GT	PRECISE;SVTYPE=INS;SVLEN=522;END=2606563;SUPPORT=16;COVERAGE=81,76,76,75,70;STRAND=+-;AF=0.211;STDEV_LEN=0.463;STDEV_POS=0.000;SUPPORT_LONG=0	GT:GQ:DR:DV	0/0:7:60:16
1	2609354	Sniffles2.INS.C8S0	N	TGGAGCAGCATCCACACCCCCAGGTGAGCATTTGACAGCCTGGAACAGCACTCACACCCCCAGGAGAGCATCCGGCAGCCTGGAGCGGAACCCACGGCCACAGGCGAGCATCTGAGAGCCTGGGTCGGCACCCACACCCCCAGGTGAGCATCTGATGGTTTGCGGCAACACCGACACCCACAGGTGAGCATCTGACAGCCTGGAACAGAACCCACACGCCCAGGTGAGCATCTGACAGCCTGGAACAACAGCCTGCACCACCAGGTGCGCATGTGACAGCCTGGAACAGCACCAACACCCCCAGGCGAGCATCTGACGGCCTGGAACAGCACCCACACCCCCAGGTGAGCATCAGACAGCCTGGAACAACACCCATACCCACAGGTGAGCATCTGACATCG	55	GT	PRECISE;SVTYPE=INS;SVLEN=401;END=2609354;SUPPORT=9;COVERAGE=61,47,47,47,47;STRAND=+-;AF=0.191;STDEV_LEN=0.548;STDEV_POS=0.000;SUPPORT_LONG=0	GT:GQ:DR:DV	0/0:15:38:9
1	2609359	Sniffles2.INS.C9S0	N	CAGCATCCACACCCCCAGGTGAGCATTTGACAGCCTGGAACAGCACTCACACCCCCAGGAGAGCATCCGGCAGCCTGGAGCGGAACCCACGGCCACAGGCGAGCATCTGAGAGCCTGGGTCGGCACCCACACCCCCAGGTGAGCATCTGATGGTTTGCGGCAACACCGACACCCACAGGTGAGCATCTGACAGCCTGGAACAGAACCCACACGCCCAGGTGAGCATCTGACAGCCTGGAACAACAGCCTGCACCACCAGGTGCGCATGTGACAGCCTGGAACAGCACCAACACCCCCAGGCGAGCATCTGACGGCCTGGAACAGCACCCACACCCCCAGGTGAGCATCAGACAGCCTGGAACAACACCCATACCCACAGGTGAGCATCTGACATCGTGGAGCAGCACCCCACACCCACAGGTGAGCATCTGACAGCCTGGAGCAGCACCCACACCCCCAGGTGAGCATCTGACAGCCTGGAACAGCACCCACACCCCCAGGTGAGAATCTGATTGTCTGGAGCATCACACACAACCACAGGTGAGCATCGGAGAGTCTGAAGCAGCACCCACATCCCAAGGTGAGCATCTGACAACCTGGAGCAGCACCCACACCTCGAGGTGAGCATCTGTCCTTCCGGAGCAGGACCCATACCTCCAGGCGAGCATCTGAACCCATGGAGCAGCACACACGCCCCCAGGCGAGCATCTGACCGAACGGAGCAGCACCCACAACCCCAGGCGAGCATCTGACAGCCTTTAACAGCACCCACAACCCCAGGTGAGCATCTGACAGCCCGCAGCAGCACCCACACGCACAGGTGAGAATCTGACAGCCCGGAGCAGCACCCACACCCCCAGGGGAGCATCTGACCGCATGGAGCAGCACCCACACCCCCAGGGGAGCATCTGAAATCCTGGAGCTGCACCGACAACACCAGGTGAGCATCTGAGAGCCTGGAACAGCACCCGCACCCCCAGGTGAGAATCTGACAGCCTGGAAGAGCACCCCATATCCCCGGGTGAGCATCTGACAGCCTGGAACAGCACCCACTCCCCCAGGTGAGCACCTGACAGACTGGAACAGCACCCACAGGCCCAGGTGAGCCTCTGACAGCTTGGAACAGCACGCGCACCCCCAGGTGAGCATCTGACAGCCTGGAACAGCACCCACACCCCCAGGCGAGCATCTGATAGCCTGGAACAGCACCCACACCCCCAGGAGAGCATCCGGCAGCCTGCAGCAGAACCCACACCAACAGGCGAGCATCTGACAGCCTGGGTCGGCACCCACACCCCCAGGTGAGCATCTGACGGCCTGGAACAGCACCCACACCCCCAGGTGAGCATCTGACATCGTGGAGCAGCACCCCACACCCACAGGTGAGCATCTGACAGCCTGGAGCAGCACCCACACCCCCAGGTGAGCATCTGACAGCCTGGAA	40	GT	PRECISE;SVTYPE=INS;SVLEN=1444;END=2609359;SUPPORT=8;COVERAGE=61,47,47,47,47;STRAND=+-;AF=0.170;STDEV_LEN=0.577;STDEV_POS=0.000;SUPPORT_LONG=0	GT:GQ:DR:DV	0/0:28:39:8
1	2609605	Sniffles2.DEL.7A4S0	CCCATAGCCCATGGTGAGCACCTGACAACCTGGAGCAGCACCCACACACCCAGGTGAGCATCTGATGGTCTGGAGCAGCACCCACAACCACAGGTGAGCATCGGAGAGTCAGGAGCAGT	N	56	PASS	IMPRECISE;SVTYPE=DEL;SVLEN=-119;END=2609724;SUPPORT=12;COVERAGE=48,49,49,47,47;STRAND=+-;AF=0.250;STDEV_LEN=15.105;STDEV_POS=62.054	GT:GQ:DR:DV	0/1:19:36:12
1	2609858	Sniffles2.INS.CAS0	N	GGGGAGCATCTGAAATCCTGGAGCTGCACCGACAACACCAGGTGAGCATCTGAGAGCCTGGAACAGCACCCGCACCCCCAGGTGAGAATCTGACAGCCTGGAAGAGCACCCCATATCCCCG	54	GT	PRECISE;SVTYPE=INS;SVLEN=121;END=2609858;SUPPORT=7;COVERAGE=47,48,47,46,46;STRAND=+-;AF=0.149;STDEV_LEN=0.447;STDEV_POS=0.000;SUPPORT_LONG=0	GT:GQ:DR:DV	0/0:41:40:7
1	2611839	Sniffles2.INS.CCS0	N	AGCCTGGAACAGCTCCCTGCACACCCAGGTGCGCACATGACAGCCTGGAACAGCACCCACACACCCAGGCGAGCATCTGATGGCCTGGAAAACGCACCCACACACCCAGGTGAGCATCCGACATCCTGAAACAGCTCCCACACCCCCAGGTGAGCATCCCACATCCTGAAACAGCTCCCACACCCTCTGGTGAGCATCCGAT	53	GT	PRECISE;SVTYPE=INS;SVLEN=202;END=2611839;SUPPORT=6;COVERAGE=45,41,42,43,41;STRAND=+-;AF=0.143;STDEV_LEN=0.500;STDEV_POS=8.083;SUPPORT_LONG=0	GT:GQ:DR:DV	0/0:40:36:6
1	2613238	Sniffles2.INS.CES0	N	CCAACAGGCTGGAATAGCACCCACACCCCCAGGTGAGCATTCGACAGCCTGGAAGAGCTCCCACACACCCCCAGGTGAGCATCCGACAGCCTGGAGCAGCACCCACACCCCCAGTCGAGCAA	56	GT	PRECISE;SVTYPE=INS;SVLEN=122;END=2613238;SUPPORT=9;COVERAGE=42,43,42,41,39;STRAND=+-;AF=0.214;STDEV_LEN=0.707;STDEV_POS=0.000;SUPPORT_LONG=0	GT:GQ:DR:DV	0/0:1:33:9
1	2614262	Sniffles2.INS.D2S0	N	CCCACACCCCCAGGCTTGCATCTGACAGCCTGAAACAGCACCAAAACCCCCAGGTGAGCATCTGATGGTCTGGAGCATCACTCACAACCACAGGGGAGCATCGGAGAGTCTGTAGCAGCG	52	GT	PRECISE;SVTYPE=INS;SVLEN=120;END=2614262;SUPPORT=8;COVERAGE=39,38,38,38,37;STRAND=+-;AF=0.211;STDEV_LEN=0.500;STDEV_POS=0.000;SUPPORT_LONG=0	GT:GQ:DR:DV	0/0:3:30:8
1	2614262	Sniffles2.INS.D3S0	N	GCCTGCACCTCCAGGTACGCACGTGACAGCCTGGAATAGCACCCACACACCCAGGCGAACATCTGACGGCCTGGAACAGCACCCACACCCCCAGGTGAGCATCTGACGGCCTGGAACAGCACCGACACCCCCAGGTGAGAATCTGACATCGTGGAGCAGCACCCCACACCCACAGGTGAGCATCTGACAGCCTGAAGCAGCACCCACACCCCAGGTGAGCATCTGACAGCCTGGAAAAGCACCCTGCATCCCCAGGTGAGCATCCGACTGCCTGGAGCAGCACCCACACCCCCAGGCTTGCATCTGACAGCCTGAAACAGCACCAAAACCCCCAGGTGAGCATCTGATGGTCTGGAGCATCACTCACAACCACAGGGGAGCATCGGAGAGTCTGTAGCAGCG	57	PASS	PRECISE;SVTYPE=INS;SVLEN=402;END=2614262;SUPPORT=16;COVERAGE=39,38,38,38,37;STRAND=+-;AF=0.421;STDEV_LEN=0.641;STDEV_POS=0.000;SUPPORT_LONG=0	GT:GQ:DR:DV	0/1:60:22:16
1	2614850	Sniffles2.INS.D5S0	N	AGCCTGGAACAGCACCCACACCCCCAGGTGAGCATCCGACAGCCTGGAGCAGCACCCACACCCCAAGGTGAGCATCTGATATCCTGGATCAGCATCCACACCCCCAGGTGGGCATCTGACAGCCTGGAATAGCACCCACACCCCCAGGCGAGCATCGGACAGCATGTAACAGCACCCACACCCCCAGGTGAGCATCTGACAGTCTGGAACAGCAGCCTGCACCCCCAGGTGCGCAAGTGACAGCCTGGAACAGCACCCACACCCCCAGGCGAGCATCTGACGGCCTGGAACAGCACCCACACCCCCAGGTGAGGATCTGACGGACTGGAACAGCACCCACACCCCCAGGAGAGCATCTGACATCGTGGAGCAGCACCCCACACCCACAGGTGGGCATCTGACAGCCTGGAGCAGCACCCACACCCCAGGTGAGCATCTGAC	56	PASS	PRECISE;SVTYPE=INS;SVLEN=441;END=2614850;SUPPORT=25;COVERAGE=38,37,37,37,38;STRAND=+-;AF=0.676;STDEV_LEN=0.439;STDEV_POS=0.000;SUPPORT_LONG=0	GT:GQ:DR:DV	0/1:50:12:25
1	2621751	Sniffles2.DEL.7B3S0	ATTTGACCTCCCAGAGCAGCACCCATACCCCCAGGCGAGCATCTGAACTCATGGAGCAGCACCCACACCCCCAGGCGAGCATCTGACCCAACGGAGCAGAACCCAGAACCCCAGGCGAGCATCTGACAGCCTGGAACAGCACCCACAACCACAGGTGAGCATCTGAAAGCCCGCAGCATCACCCGCACGCACAGATGAGA	N	54	GT	PRECISE;SVTYPE=DEL;SVLEN=-200;END=2621951;SUPPORT=9;COVERAGE=45,47,46,47,47;STRAND=+-;AF=0.191;STDEV_LEN=0.000;STDEV_POS=0.000	GT:GQ:DR:DV	0/0:15:38:9
1	2622689	Sniffles2.DEL.7B6S0	CAGCACCCACACCCCCAGGTGAGAATCCGACAGCCTGGAGCAGCACCCACAACCCCAGGCGAGCATCCGACAGCCTGGAG	N	60	PASS	PRECISE;SVTYPE=DEL;SVLEN=-80;END=2622769;SUPPORT=13;COVERAGE=47,47,45,45,44;STRAND=+-;AF=0.283;STDEV_LEN=0.000;STDEV_POS=0.000	GT:GQ:DR:DV	0/1:38:33:13
1	2622997	Sniffles2.DEL.7B7S0	TGACAGACTGGAACAGCACCCACATGCCCAGGTGAGACCCTGACAGCCTGGAACAGCACCCTGCACCCCCAGGTGCGCACG	N	55	GT	PRECISE;SVTYPE=DEL;SVLEN=-81;END=2623078;SUPPORT=10;COVERAGE=47,45,45,44,46;STRAND=+-;AF=0.222;STDEV_LEN=0.000;STDEV_POS=0.000	GT:GQ:DR:DV	0/1:2:35:10
1	2623498	Sniffles2.DEL.7BAS0	CCACACCCCCAGGTGAACATCCGACAGCCTGGAGCAGAACCCACACCCCCAGGCGAGCATCTGACAGCCTGGGTCGGCACCCACAACCCCAGGCGAGCATCTGACGGCCTGGAACAGCACACACACCGCCAGGTGAGCATTGGACACCCTGGAGCAGCACCCACATCCCCAGGCGAGCATCCGACAGCCTGGAGCAGCACCCACACCCTCAGGTGAGCATCTGACAGCCTGGAGCAGCAGGCACACCCCCAGTGAGCATCTGACAGCCTGGAGCAGCGCCCACACACCGAGGTGAGCATCTGACAGCCTGGAGCAGCGTCCACACCCCCAGGTGAGCATCTGGCAGCCTGGAGCAGCA	N	54	GT	PRECISE;SVTYPE=DEL;SVLEN=-358;END=2623856;SUPPORT=9;COVERAGE=45,44,45,46,46;STRAND=+-;AF=0.200;STDEV_LEN=0.000;STDEV_POS=0.000	GT:GQ:DR:DV	0/0:10:36:9
1	2623780	Sniffles2.INS.DDS0	N	CACACCCAGGTGAGCATCCGACAGCGTGGAGCAGAACAAACACCCCCAGGCGAGCAATCTGACAGCCTGGGTCGGCACCCACACCCCAGGTGCGCATCTGATGGTCTGGAGCAGCACCCACACCCACAGGTGGCATCTGACAGCCTGGAAAAGAGCCCAGACCCCCAGGTGAGCATCTGACAGACTGGAACTGCACCCCCATGCCCAGGTGAGCCTCTGACAGCCTTGAACAGCACCCTGCACCCGAGGTGAGCATCTGACAGCCTGGAACAGCACGCACACCCCCAGGTGCGCACGTGACAGCCTGTAACAGCACCCACACACCCAGGCGAGTATCTGACGGCCTGGAACAGCACCCACACCCCCAGTTGAGCATTGGACAGCCTGGATCAGCACCCACATCCCCAAGCGAGCATCCGACAGCCTGGGGCAGCACCCACACCCCCAGGTGAGCATCTGACATCGTGGAGCAGCACCCCACACCCACAGGTGAGCATCTGACAGCCTGGAGCAGCACCCACACCCCCAGGTGAGCATCTGACAGCCTGGAACAGCACCCTGCACCCCCAAGTGAGCATCCGACAGCCTGGAGCAGCACCCACACCCCCAGTGAGCATCTGATGGTCTGGAGCAGCACGCATAAACACAGGTGAACATCGGAGAGTCTGGAGCAGCGCCCACACCCCCAGGCGAGCATCTGACCAGCCTGGAGCAGTACCCACACACCCAGGTGAGCATCTGACAGCGTGGAGCAGCACCCAAACCCCCAGGCGAGCATCTGAACGCACGGAGCAGCACCCACACCTTCAGGCGAGCATCGGACAGCCTGGAGCAGCACCCACACCCCCAGGTGCGCATGTGATGGTCTGGAGCAGCACCCACACCGACAGGTGAGCATCTGACAGCCTGGAACAGAACCCACACCCCCAGGTGAGCATCTGACAGACTGGAACACCTCCCACATGCCCAGCTGAGCCTCTGACAGCCTGGAACAGCACCCTGTACCCCCAGGGGAGCATCTGACACCCTGGAGCAGCACGCACATTCCCCAGGCGAGCATCCGACAGCCTGGAGCAGCACCCACACCCTCAGGTGAGCATCTGACAGCCTGGAGCAGCAGGCACACCCCCAGTGAGCATCCGACAGCCTGGAACAGCACCCACACACCCAGGTGAGCATCCGACACCGTGGAGCAGAACAAACACCCCAGGCGAGCATCTGACAGCCTGGGTCGGCACCCACACCCCCAGGTGCGCATCTGATGGTCTGGAGCAGCACCCACACACACAGGTGGGCATCTGACAGCCTGGAACAGAGCCCAGACCCCCAGGTGAGCATCTGACAGACTGGAACTGCACCCCCGATGCCCAGGTGAGCCTCTGACAGCCTTGAACAGCACCCTGCACCCCCAGGTGAGCATCTGACAGCCTGCAACAGCACGCACACCCCAGGTGCGCACGTGACAGCCTGCAACAGCACCCACACCCCCAGGCGAGCATCTGACGGCCTGGAACAGCACCCACACCCCCAGTTGAGCATTGGACAGCCTGGATCAGCACCCACAACCCAGCGAGCATCCGACAGCCTGGAGCAGCACCCACACCCCAGGTGAGCATCTGACATCGTAGAGCAGCAACCCCACACCCACAGGTGAGCATCTGACAGCCTGGAGCAGCAGCCACATCCCCAGGTGAGAATCTGACAGCCTGGAACAGCACCCTGCACCCCAAGTGAGCATCCGACAGCCTGGAGCAGCACCCACACCCCCAGGTGAGCATCTGATGGTCTGGAGCAGCACGCATAACCACAGGTGAACATCGGAGAGTCTGGAGTCAGCGCCCACACCCCCAGGCGAGCATTTGACAGCCTGGAGCAGTGCCCACACACCCAGCTGAGCATCTGACAGCGTGGAGCAGCACCGACACCCCCAGGCGAACATCTGAACGCACGGAGCAGCACCCACACCTTCAGGCGAGCATCGGACAGCCTGGAGCAACACCCACGCCCCAGGTGCGCATGTGATGGTCTGGAGCAGCACCCACACCAACAGGTGAGCATCTGACAGCCTGGAACAGAACCCACACCCCCAGGTGAGCATCTGACAGACTGGACAGCTCCCAAATGCCCAGCTGAGCCTCTGACAGCCTGGAACAGCACCTTGCACCCCCAGGGGAGCATCTGACAGCCTGGACAGCACGCACACCCCCCAGGTGAGCATCTGACCGCCTGGAACAGCACCCACACCCCCAGGCGAGCATCTGAGAGCATGTAACAGCACCCACACACCCAGGTGAGCATCTGACAGCCTGGAACAGCACCCTGCACCCCCAGGTGCGCACGTGACAAGCCTGGAACAGCACCCACACAGCCAGGTGAGCATCTGACAGCCTGGAGCAGCACCACATCCCCAGGTGAGCATCTGACCAGCCTGGAACAGCACCTTGCACCCCCAGGTGAGAATCTGACAACCTGGAACAGCACAAACACCCCCAGGCGAGCATCTGACACCCTGGAACTGCACACACACCCCCAGGCGAGCATCTGACAACCTGCAACAGCACCCATACGCCCAGATGAGCATCTGACCAGCATGGAACAGCACCCTGCAACCCCCAGGACAGCATCTGACAGCGTGGAACAGCACCCATACGCCAGATAAGCATGTGACAGCCTGGAACAGCTCCCTGCATCCCCAGGTGCGCACCTGACAGACTGGAACAGCACCCACACACCCAGGCGAGCATCTGATGGCCTGGAACGGCACCCACACCCCCAGGTGAGCATCCGACATCCTGAAACAGCTCCCACAACCCCAGGTGAGCATCCGATAGCCTGGAGCAACACCCATACCCCCAGGTGAGCATCTGACCGCATGGAATGGCATCCTCACCTCCAGGTGAGCATCCGACAGCCTGGAAGCAGCACCCACACCCCCAGGTGAGCATCTGACAGCCTGGAACGGCAAACCACACCCCCAGGCGAGCATCCGACAGCCTGGAACAGCACCAAAAACCCCAGGTGAGCATCTGACGGCCTGGAACAGCACCCACACCCCCAGGGTGAGCATCTGACATCGTGCAGCAGCACCCCACACCCACAGGTGAGCATCTGACAGCCTGGAGCAGCACCCACACCCCAGGTGAGCATCTGACAGCCTGGAACAGCACCCTG	60	PASS	PRECISE;SVTYPE=INS;SVLEN=3171;END=2623780;SUPPORT=8;COVERAGE=44,45,45,46,46;STRAND=+-;AF=0.378;STDEV_LEN=0.500;STDEV_POS=0.000;SUPPORT_LONG=0	GT:GQ:DR:DV	0/1:60:28:17
1	2624724	Sniffles2.DEL.7BCS0	AGACTGGAACTGCACCCCCATGCCCAGGTGAGCCTCTGACAGCCTGGAACAGCACGCACACCCCCAGGTGAGCATGTGACAGCCGGGAACAGCACCCACACCCACAGGCGAGCATCTGACTGCATGTATCAGCACCCACACCCCCAGGTGAGCATCTGACAGCCTGGAACAGCACCCTGCACCCCCAAGTGAGCATCCGACAGCCTGGAGAAGCACCCACACCCCCAGGCGAGCATCTGACAGCCTGGAACGGCACCCACACCCCCAGGTGAGCATCTGATGGTCTGGAGCAGCACGCATAACCACAGGTGAACATCGGAG	N	53	GT	IMPRECISE;SVTYPE=DEL;SVLEN=-321;END=2625045;SUPPORT=8;COVERAGE=46,46,46,44,44;STRAND=+-;AF=0.178;STDEV_LEN=22.809;STDEV_POS=62.753	GT:GQ:DR:DV	0/0:23:37:8
1	2632417	Sniffles2.INS.E4S0	N	ACCCCCAGGTGAGCATCTCACAGCCTGCAGCAGCACCCACACCCCCAGGTGAGCATCCGACAGCCTGGAGCAGCACCCACACCCCCAGGCGAGCATCGGACATCGTGGAACAGCACCCCACACCCCCAGGTGAGCATCTGACAGCTTGGAACAGAACTCCACACCCACAGGTGAGCATCTGACAGCCTGGAGCAGCACCCCACACCCCCAGGGGAGCATCTGACAGTCTGGAACAGCACTCCACACCCCCAGGTGAGCATCTGACATCCTGGAACAGCACCCCACGCCCCCAGGTGAGCATCTGACAGCCTGGAACAGCACCCCACACCCCTAGATGAGCATCTGACAGCCTGGAGCAGAACCCCACACCCCCAGGTGAGCATTCGACAGCCTGGAACAGCACCCAT	59	GT	PRECISE;SVTYPE=INS;SVLEN=405;END=2632417;SUPPORT=5;COVERAGE=27,27,26,25,26;STRAND=+-;AF=0.192;STDEV_LEN=2.000;STDEV_POS=1.155;SUPPORT_LONG=0	GT:GQ:DR:DV	0/0:8:21:5
1	2632558	Sniffles2.INS.E3S0	N	AGCCTGGAGCAGCACACACAACCCCAGGCGAGCATCTGACAGCCTGGAGCAGCACACACAACCCCAGGCGAGCATCTGACAGCCTGGAGCAGCGCCCACACCCCCAGGTGAGCATGTGACAGCCTGGAGCAGCGCCCACACCCCCGGGCGAGCATCTGAG	60	PASS	PRECISE;SVTYPE=INS;SVLEN=160;END=2632558;SUPPORT=6;COVERAGE=27,26,25,25,25;STRAND=+-;AF=0.240;STDEV_LEN=0.000;STDEV_POS=0.000;SUPPORT_LONG=0	GT:GQ:DR:DV	0/1:7:19:6
1	2686130	Sniffles2.INS.E8S0	N	CACACCCCCAGGTGAGCCTCTGACAGCCTGGAGCAGCACCCACACCCCAGGCGAGCATCTGACAGCCTGGAGCAGCACACACAACCCCAGGCGAGCATCTGACAGCCTGGAGCAGCGCCCACACCCCCAGGTGAGCATCTGACAGCCTGGAGCAGCGCCCACACCCCCGGGCGAGCATCTGACAGCCTGGAGCAGCACCCACACCCCCAGGTGAGCATCTGACAGCCTGGGGCGGCGCCCACAGCCCCAGGTGAGCATCTGACAGCCCGGAGCAGCGT	60	GT	IMPRECISE;SVTYPE=INS;SVLEN=278;END=2686130;SUPPORT=7;COVERAGE=43,45,47,47,47;STRAND=+-;AF=0.149;STDEV_LEN=43.365;STDEV_POS=36.562;SUPPORT_LONG=0	GT:GQ:DR:DV	0/0:41:40:7
1	2689524	Sniffles2.DEL.7CDS0	CCCCAGGCGAGCATCTGACAGCCTGGAGCAGCACCCACACCCCCAGGCGAGCATCTGACAGCCTGGAGCAGCACGCACACCCCCAGGTGAGCCTCTGACAGCCTGGAGCAGCACCCACACCCCCAGGCGAGCATCTGACAGCCTGGAGCAGCACACACAA	N	55	GT	PRECISE;SVTYPE=DEL;SVLEN=-160;END=2689684;SUPPORT=8;COVERAGE=48,49,49,49,50;STRAND=+-;AF=0.163;STDEV_LEN=0.000;STDEV_POS=0.000	GT:GQ:DR:DV	0/0:34:41:8
1	2691364	Sniffles2.DEL.7CES0	CCACACCCCCAGGTGAGCATCTGACCGCATGGAATGGCATCCTCACCTCCAGGTGAGCATCCGACAGCCTGGAACATAATTCTCCAACCCCAGGTGAGGATCTGACAACCTGGAACAGAACCCCACTCTTCCAGGTGAGAATCTGACACCATAAAACAGCACTCTGCACCCCCAGGTGAGCATCTGACAGCCTGGAACAGCAT	N	55	GT	PRECISE;SVTYPE=DEL;SVLEN=-203;END=2691567;SUPPORT=8;COVERAGE=51,52,51,51,48;STRAND=+-;AF=0.157;STDEV_LEN=0.000;STDEV_POS=0.000	GT:GQ:DR:DV	0/0:39:43:8
1	2692050	Sniffles2.DEL.7CFS0	ACCCTCCACCACCAGATGAGCATCTGACAACCAGAACCTGCACCACACACCCCAAGGTGGGCATCCGATGGCATGGGACAGCACCCCCACTCACAGGTGATGTGACTGCGTGGAACAGCACATCCCCTCAGGTGAGCATCTGACAGGATAAAACAGCACCCCACAACCCCAGGTGATCATTTGCCAGCCAGGAACGGCAACCCACATCCCCAGGTAAGTGTCTGACAGCCTAGAGCGGCACCTGCACACTTAGGTAAGAATCTGAAAGCCTGGATCAACACTCGAATCTTCAGGTGAGCATCTGACAGCCTGGAGCAGCAGTGCCCACCCCTGGGTGAGGATGCTCACCTGAGGTTGGGAGTGCCAGTCCAGGCTGCCAGATCCTCACCTGGGGATGGAAGGTGCCATTGTAGGTTTTTGGATGTTCGCATGGGGGTGAAGGGTGGTGTTCCGGGTTATCAGATGCTCACCTGGGGACGCGTGGAAAACCATGCCCACCACAAGGTGAGCATATGACAGCCCGGAACAACACCCTCCACCCCCAGGTGAGCATCTGACAGCCTGGAACAGAACCCCACAACTTCAAATAAGAATTTGATAAGTGGGAAAAAG	N	54	GT	PRECISE;SVTYPE=DEL;SVLEN=-612;END=2692662;SUPPORT=9;COVERAGE=51,48,48,49,52;STRAND=+-;AF=0.188;STDEV_LEN=0.000;STDEV_POS=0.000	GT:GQ:DR:DV	0/0:18:39:9
1	2692794	Sniffles2.DEL.7D0S0	CAGGTGAGCATCCGACAGCCTGGAACAGCAGCTCACATCCCCAGGTAAGATTCCAACAGCATGGAACAAGACCACTGCCCCCAGGTGAGCATCTGGCAGCCTGGTAAAACAACCCCCTT	N	54	PASS	IMPRECISE;SVTYPE=DEL;SVLEN=-119;END=2692913;SUPPORT=13;COVERAGE=47,49,49,51,51;STRAND=+-;AF=0.260;STDEV_LEN=0.378;STDEV_POS=29.481	GT:GQ:DR:DV	0/1:26:37:13
1	2766030	Sniffles2.INS.EFS0	N	GGGAGTGTGGAATGGAACCCTGTGTCCTGGGCGGGAGTGTGGAATGGAGCCCTGTGCCTGGGTGGGAGTGTGGAATGAAGCCCTGTGTCCTGGGTGGGAGTGTGGAATGGAACCCTGTGTCCTGGGTGGGAGTGTGGAATGGAGCCCTGTGCCCTGGGCAGGAGTGTGGAATTGAGCCCCGTGCCCTGGGTGGGAGTGTGGAATTGAGCCCTGTGCCCTGGGTGGGAGTGTGGAATGGAACCCTGTGCCTGGGTGGGAGTGTGGAATGGAACCCTGTGCCTGGGCGGGAGTGTGGAATGGAGCCCTGTGTCCTGGGTGGGAGTGTGGAATGGAACCCTGTGCCTGGGTGGGAGTGTGGAATGGAACCCTGTGCCTGGGTGGGAGTGTGGAATGGAACCCTGTGCCTGGGTGGGAGTGTGGAATGGAGCCCTGTGTCCTGGGTGGGAGTGTGGAATTGAACCCTGTGCCTGGGCGGGAGTGTGGAATGGAACCCTGTGCCCTGGGTGGGAGTGTGGAATGGAACCCTGTGCCTGGGTGGGAGTGTGGAATGGAACCCTGTGCCTGGGTGGGAGTGTGGAATGGAGCCCTGTGTCCTGGGTGGGAGTGTGGTATTGAACCCTGTGCCTGGGCGGGAGTGTGGAATGGAACCCTGTGCCCTGGGCGGGAGTGTGGAATTGAGCCCTGTGCCCTGGGTGCGAGTGTGGAATTGAACCCTGTGCCTGGGTGGGAGTGTGGAATGGAACCCTGTGCCCTGGGCGGGAGTGTGGAATGGAACCCTGTGCCTGGGTGGGAGTGTGGAATGGAACCCTGTGCCTGGGTGGGAGTGTGGAATGGAGCCCTGTGTCCTGGGTGGGAGTGTGGTATTGAACCCTGTGCCTGGGCG	60	PASS	IMPRECISE;SVTYPE=INS;SVLEN=882;END=2766030;SUPPORT=16;COVERAGE=22,24,18,18,18;STRAND=+-;AF=0.889;STDEV_LEN=49.220;STDEV_POS=19.705;SUPPORT_LONG=0	GT:GQ:DR:DV	1/1:24:2:16
1	2768762	Sniffles2.DEL.7D2S0	GGACACCCACACATCTTATCCACTGTATACACCTCCACATCGTGTCCAAGGCGGACACCCACACATCTTATCCACTGGATACACCTCCACATCGTATCCATGGT	N	60	PASS	IMPRECISE;SVTYPE=DEL;SVLEN=-104;END=2768866;SUPPORT=4;COVERAGE=17,16,16,16,15;STRAND=+-;AF=0.250;STDEV_LEN=0.000;STDEV_POS=98.288	GT:GQ:DR:DV	0/1:6:12:4
1	2769222	Sniffles2.DEL.7D5S0	TCCATGGCGGACACCCACACATCTTATCCACTGGATACACCTCCACATTGTGTCCATGGCGGACACCCACACATCTTATCCACTGGATACACCTCCACATCGTA	N	60	PASS	PRECISE;SVTYPE=DEL;SVLEN=-104;END=2769326;SUPPORT=5;COVERAGE=16,16,16,15,15;STRAND=+-;AF=0.312;STDEV_LEN=0.000;STDEV_POS=0.000	GT:GQ:DR:DV	0/1:19:11:5
1	2775803	Sniffles2.DEL.7D6S0	AAGGAGAGGAAGAAAGGAAGGGAGGCAAGAAGGAAGGAAGCAGGGAGGAAGGAAGGAGGAAGGAGGAAGGAAGGAAGA	N	60	PASS	PRECISE;SVTYPE=DEL;SVLEN=-78;END=2775881;SUPPORT=5;COVERAGE=7,6,5,5,5;STRAND=+-;AF=1.000;STDEV_LEN=0.000;STDEV_POS=0.000	GT:GQ:DR:DV	1/1:13:0:5
1	2776102	Sniffles2.INS.F0S0	N	AGAGGAAGGAACAAGGGGGGGAGGAGGGAGGAAGAGGAAGGAAGGAGGGAGGAAGGAGGGAGGAAGAGGAAGGAAGGAGGGAGGAAGAGGAAGGAAGGAGGGAGGAAGAGGAAGGAAGGAGGAAGGAAGGAGGGAGGAAGGAGGGAGGAAGGAGGGAGGAAGAGGAAGGAAGGAGGGAGGAAGGAGGGAGGAAGAGGAAGGAACAAGGGGGGGAGGAGGGAGGAAGGAGGGAGGAAGGAGGGAGGAAGGAGGGAGGAAGGAGGGAGGAAAGAGGGAGGAAGAGGAAGGAAGGAGGGAGGAAGGAGGGAGGAAGGAGGGAGGAAGAGGAAGGAACAAGGGGGGGAGGAGGGAGGAAGAGGAAGGAAGGAGGGAGGAAGGAGGGAGGAAGAGGAAGGAAGGAGGGAGGAAGAGGAAGGAAGGAGGAAGGAAGGAGGGAGGAAGGAGGGAGGAAGGAGGGAGGAAGAGGAAGGAAGGAGGGAGGAAGGAGGGAGGAAGAGGAAGGAACAAGGGGGGGAGGAGGGAGGAAGGAGGGAGGAAGAGGAAGGAACAAGGGGGGGAGGAGGGAGGAAGGAGGGAGGAAGGAGGGAGGAAGGAGGGAGGAAGGAGGGAAGAAGAGGAAGGAACAAGGGGGGGAGGAGGAAGGAAGGAGGGAGGAAGAGGAAGGAGGGAGGAAGAGGAAGGAACAAGGGGGG	60	PASS	PRECISE;SVTYPE=INS;SVLEN=692;END=2776102;SUPPORT=4;COVERAGE=6,5,5,5,6;STRAND=+-;AF=0.800;STDEV_LEN=0.707;STDEV_POS=0.000;SUPPORT_LONG=0	GT:GQ:DR:DV	1/1:1:1:4
1	2866139	Sniffles2.DEL.7D7S0	GTACGGCAGGGGTGGTGCTGGCAGCTCTGTGGCGGTGCCGGGCTGCTGGGTACGGCAGGGGTGGTGCTGGCAGCTCTGTGGCGGTGCCGGGCTGCAGGGTACGGCAGGGGTGGTGCTGGCAGCTCTGTGGCGGTGCCGGGCTGCTGG	N	60	PASS	PRECISE;SVTYPE=DEL;SVLEN=-147;END=2866286;SUPPORT=39;COVERAGE=38,39,39,39,35;STRAND=+-;AF=1.000;STDEV_LEN=0.000;STDEV_POS=0.000	GT:GQ:DR:DV	1/1:60:0:39
1	2876573	Sniffles2.DEL.7D8S0	CGACTGGAGTGAAGCCTGGGACCTGCCCCACGACTGGAGTGAAGCCTCGGACCTGCCCCGCGACTGGAGTGAAGCCTCGGACCTGCCCCGCGACTGGAGTGAAGCCTGGGACCTGCCCCG	N	60	PASS	PRECISE;SVTYPE=DEL;SVLEN=-120;END=2876693;SUPPORT=23;COVERAGE=25,23,22,22,23;STRAND=+-;AF=1.000;STDEV_LEN=0.000;STDEV_POS=0.000	GT:GQ:DR:DV	1/1:60:0:23
1	2893150	Sniffles2.DEL.7DAS0	TGGATGGTGGGGTGCTGGTCTGGATGGATGGTGGGTGCTGGTCTGGATGGTGGGGTGCTGGTTTGGATGGTGGGTGCTGGTCTGGATGGTGTGGTGCTGGTCTGGATCGTGGGTGCTGGTCTGGATGGTGGGGTGCTGGTGTGGATGGTGGGTGCTGGTCTGGATGGTGGGGGTGCTGGTCTGGATGGTGGGGTGCTGGTCTGGATGGTGGGTGCTGGTCTGGATGGTGGGGTGCTGGTCTGGATGGATGGTGGCGTGCTGGCC	N	60	PASS	PRECISE;SVTYPE=DEL;SVLEN=-264;END=2893414;SUPPORT=30;COVERAGE=28,30,30,29,28;STRAND=+-;AF=1.000;STDEV_LEN=0.000;STDEV_POS=19.555	GT:GQ:DR:DV	1/1:60:0:30
1	2933251	Sniffles2.INS.F4S0	N	GGGACGGAGGGAGGAGGGAGGAAGGGAAGGAGGGAGGGAGGAGGGAGGGAGGAGGGAGGAAGGGAAGGAGGGAGGGAGGAGAGAGGAAGGGAAGGAGGGAGGGAGGGAGGAGGGAGGGAGGAGGGAGGAAGGGAAGGAGGGAGGGAGGGAGGAGGGAGGGAGGAGAGAGGAAAGGAAGAAGGGAGGGAGGGAGGAGGGAGGGAGGAGGGAGGAAGGGAGGGAGGGAGGGAGGAAGGGAAGGAGAGAAGGAGAAAGAAGTGAGGAAAGAAGGAGGGAGGGGAGAGAAAATGGAGGAAGGAGGATGGGAACAGGGGAGGGAGAGAAGGAGGAAGGAAGGAGGGAAGGAGATACGTAGGAAGGAAGGAGGGAAAAAGGAAGAGAGAAAGGGAAGGAAGGAGGGAGGAAGGGAGGAAGGAAGGAGAGAGGGAGGGCAGGAGGAGGGGAGGGAGGGAGGAAGGGAAGAAGGGAGGGGAGAGGAAGAGCAGGAGGAAGGTAAGGAGGGAGGAGGGATGGAGAAGGGAGGGAGGGAGGAAGCGAGGAGGAGAGGGAGGGAGGATGGTGGGAGGGAGGGAGGGGGGAAGC	60	PASS	IMPRECISE;SVTYPE=INS;SVLEN=582;END=2933251;SUPPORT=17;COVERAGE=15,17,17,19,22;STRAND=+-;AF=1.000;STDEV_LEN=70.098;STDEV_POS=1.581;SUPPORT_LONG=0	GT:GQ:DR:DV	1/1:47:0:17
1	2942603	Sniffles2.INS.F5S0	N	TGGTGGTGGTGATGATGATGGTGATGATGGTGATGGTGATGATGGTGATGGTGGTGATGATGGTGGTGATGATGGTGGTGGTGGTGATGATGATGGTGATGATGGTGATGGTGATGATGATGGTGATGATGGTAATGACAATGATGGTGATGATGATAGTAATGACATGGTGGTGGTGATCATGATGATGGTGAGGATGGTGATGGTGATGATGGTGCTGGTGACGATAATGATGGTGGTGATGATGGTGATGGTGGTGGTGATGATGGTGATGATGACAATGATGGTGATCATGATGGTGATGATGATGGTGATGGCGATGGTGATGATGGTGGTAATAACATAGTGGTGATGATCATGATGATGGGGAAGATGGTGGTGGTGATGGTGACAGTGATGATGATGATGATGGTGA	60	PASS	PRECISE;SVTYPE=INS;SVLEN=415;END=2942603;SUPPORT=35;COVERAGE=35,35,35,36,37;STRAND=+-;AF=1.000;STDEV_LEN=0.000;STDEV_POS=0.000;SUPPORT_LONG=0	GT:GQ:DR:DV	1/1:60:0:35
1	2954349	Sniffles2.INS.F6S0	N	CCTGGGTCTCGTCTGCCACGGATTGCTCTCCGTGCTCCCCAGAGCGAGGTGCAGATGCCAGGGACCCTCTC	60	PASS	PRECISE;SVTYPE=INS;SVLEN=71;END=2954349;SUPPORT=18;COVERAGE=27,25,26,26,27;STRAND=+-;AF=0.692;STDEV_LEN=0.000;STDEV_POS=0.000;SUPPORT_LONG=0	GT:GQ:DR:DV	0/1:29:8:18
1	2959217	Sniffles2.INS.F7S0	N	GGCACGCACCACCACACCCGCATGCACCACCGCACCTGGCATGCACCACCGCACCTG	60	PASS	PRECISE;SVTYPE=INS;SVLEN=57;END=2959217;SUPPORT=12;COVERAGE=23,25,26,26,27;STRAND=+-;AF=0.462;STDEV_LEN=0.000;STDEV_POS=0.000;SUPPORT_LONG=0	GT:GQ:DR:DV	0/1:60:14:12
1	3092717	Sniffles2.INS.F8S0	N	ATCCATCCATCCATCCATCCATCCATCCATCTATCCATCCATCCATTTACCCATCTATCCCCTCATCTATCCACCAAGCCATTCATCCACCTATCTATGCATTCATCCACCATCTGTCCATCCATCCATCCATCCATCCATCCATCCATCCATCCATCCACCCATTGATTCACCTACCCATCCATTCATCCATTCCTTCATTAACCCATCCATGCACTCATTCATCTATCCATCCATCC	60	PASS	PRECISE;SVTYPE=INS;SVLEN=239;END=3092717;SUPPORT=32;COVERAGE=35,33,33,32,30;STRAND=+-;AF=0.970;STDEV_LEN=0.000;STDEV_POS=0.000;SUPPORT_LONG=0	GT:GQ:DR:DV	1/1:60:1:32
1	3097872	Sniffles2.INS.FBS0	N	GGCCTTACGCATGGTCTTACACACGCAGTCTTACACACGGTCTTACACACGCAATCTTACACAAGCAGTCTTACACACGGTCTTACACACACGGTCTTACACACGCAGTCTTACGGTCTTACACACGGTCTTACACACACGGTCTTACACACAGTCTTACACACGCAGTCTTACACACGCAGTCTTACACAAGCAGTCTTACACACGCGGTCTTACACAAGCAGTCTTACGGTCTTACACACAGTCTTACACATGGCCTTACGCATGGTCTTACACACGCAGTCTTACACAAGCGGTCTTACACAAGCGGTCTTACACACGGTCTTACACACGGTCTTACACAGTCTTACACATGCAGTCTTACACACGGTCTTACATATGGTCTTACACATGCAGTCTTACACACGGTCTTACACATGCAGTCTTACACACGGTCTTACACACGGTCTTACACAGTCTTACACGCGCAGTCTTACACACGGTCTTACACACGGTCTTACACACGCAGTCTTACACACGGTCTTACACACGGAGTCTTACACACGGAGTCTTACACACAGTCTTACACATGCAGTCTTACACACGCAGTCTTACACACGCAGTCTTACACGCGGCCTTACACACGCAGTCTTACACGCGGTCTTACACACGCAGTCTTACACGCGGTCTTACGGTCTTACACACGCAGTCTTATACGGTCTTACACACACAGTCTTACACACGGTCTTACACACGCAGTCTTACGGTCTTACACACGGTCTTACACACGCAGTCTTACACACGGTCTTACACAGTCTTACACACGCAGTCTTACACACGGCCTTACGCATACAGTCTTACACACGGCCTTACGCATGGTCTTACACACGCAGTCTTACACACGGTCTTACACACGCAGTCTTACACAAGCAGTCTTACACACAGTCTTACACACGGTCTTACACGGTCTT	60	PASS	IMPRECISE;SVTYPE=INS;SVLEN=950;END=3097872;SUPPORT=23;COVERAGE=34,36,36,36,30;STRAND=+-;AF=0.639;STDEV_LEN=32.763;STDEV_POS=0.000;SUPPORT_LONG=0	GT:GQ:DR:DV	0/1:60:13:23
1	3098130	Sniffles2.INS.FAS0	N	GGTCTTACACACGCAGTCTTACACAAGCAGTCTTACACACAGTCTTACACACGGTCTTACACGGTCTTACACAGTCTTACACAT	60	PASS	IMPRECISE;SVTYPE=INS;SVLEN=84;END=3098130;SUPPORT=13;COVERAGE=33,35,35,30,31;STRAND=+-;AF=0.371;STDEV_LEN=6.068;STDEV_POS=100.390;SUPPORT_LONG=0	GT:GQ:DR:DV	0/1:60:22:13
1	3129154	Sniffles2.INS.FDS0	N	CCCGCTCATCCTCCCGGCCCCCTCGCTGCGGTCCTCCCGCTCATCCTCCCGGCCCCCTCGCTGCGGTCCTCCCGCTCATCCTCCCGGCCCCCTCGCTGCGGTCCTCCCGCTCATCCTCCCGGCCCCCTCGCTGCGGTCCT	60	PASS	PRECISE;SVTYPE=INS;SVLEN=140;END=3129154;SUPPORT=36;COVERAGE=35,36,36,35,36;STRAND=+-;AF=1.000;STDEV_LEN=14.346;STDEV_POS=0.000;SUPPORT_LONG=0	GT:GQ:DR:DV	1/1:60:0:36
1	3131934	Sniffles2.INS.FES0	N	TCCAGGAGAACAGGGCCTCCAGGAGGGTCATGGGTCCCGGGGACAGGCAAGGCCTACTGGGGTCCAGGAGAACAGGGCCTCCAGGAGGGTCATGGGTCCCGGGGACAGGCAAGGCCCACGGGGTCCAGGAGAACAGGGCCTCCAGGAGGGTCATGGGTCCCGGGGACAGGCAAGGCCCACAGGATCCAGGAGAACAGGGCCTCCAGGAGGGTCATGGGTCCTGGGGACAGGCAAGGCCCACGGGGTCCAGGAGAACAGGGCCTCCAGGAGGGTCATGGGTCCCGGGGACAGGCAAGGCCCACAGGA	60	PASS	PRECISE;SVTYPE=INS;SVLEN=306;END=3131934;SUPPORT=36;COVERAGE=35,36,36,36,33;STRAND=+-;AF=1.000;STDEV_LEN=0.236;STDEV_POS=0.000;SUPPORT_LONG=0	GT:GQ:DR:DV	1/1:60:0:36
1	3177307	Sniffles2.INS.FFS0	N	TGATGGTGATGATAATGATAGTGATGGTGATGATGATGGTGGTGGTGATGGTGATGGTGATGGTGGTGGTGATGATGGTGATGGTGATGATGGTGGTGGTGATGATGGTGGTGATGATGGTGATGGTGATGATGGTGATGGTGGTGATGATGGTGGTGGTGATGATGGTGATGGTGATGATGGTGGTGGTGATGGTGGTGGTGATGATGGTGATGGTGATGATGATGGTGGTGGTGATGATGGTGGTGGTGATGATGGTGATGGGTGGTGATGGTAATGGTGGTGATGATGTGATGGTGATAATGATAGTGGTGATGATGGTGATGGTGGTGATGATGGTGATAATGATAGTGGTGATGGTGGTGATGATGGTGATGGTGATGATGGTGATGCTGGTGGTGATGGTGGTGATGATGGTGATGGTGATGATGATGGTGATGGTGGTGATGATGGTGATGGTGATGATGGTGATGGTGGTGGTGGTGATGGTGATGATAATGATAGTGGTGATGATGGTGATGGTGGTGGTGATGGTGATGGTGATGATGTGATGGTGATGGTGATGGTGATGGTGGTGGTGGTGATGGTGGTGGTGATGATGGTGATGGTGAAGGTGTTGATGATGGTGATGGTGGTGGTGATGATGATGGTGGTGATGATGGTGATGGTGGTGATGATGATGGTGATGATGGTGATGGGTGATGATGGTGATAATGATAGTGGTGATGATGGTGATGATGATAGTGATGATGATGGTGATGATGGTGATGGCGGCGATGATGGTGATGATGATGGTGATGGTTGTGATGATGTTGGTGATGGTGGTGATGATGATGGCATGATGGCAGTGATTCAAG	60	PASS	PRECISE;SVTYPE=INS;SVLEN=857;END=3177307;SUPPORT=26;COVERAGE=30,26,26,26,34;STRAND=+-;AF=1.000;STDEV_LEN=2.234;STDEV_POS=0.000;SUPPORT_LONG=0	GT:GQ:DR:DV	1/1:60:0:26
1	3204042	Sniffles2.DEL.7DDS0	AGGATTGCATTTACCGGGGCTGGAGCCGCCCCGCCACGCGGGCATCCAGGATTGCATTTACCGGGGCTGGAGCCGCCCCCTGCCACGCGGGCATCCAGGATTGCATTTACCGGGGCTGGAGCTGCCCCTGCCATGCGGGCATCG	N	60	GT	PRECISE;SVTYPE=DEL;SVLEN=-144;END=3204186;SUPPORT=5;COVERAGE=29,28,28,28,28;STRAND=+-;AF=0.179;STDEV_LEN=0.000;STDEV_POS=0.000	GT:GQ:DR:DV	0/0:14:23:5
1	3216109	Sniffles2.DEL.7DES0	TGATGTTTCCGATCCCAGTCGTGGTGACTCTGCCCTGGTTGAAGATGCCGTGCTGTGGCTGTGATGTTTCAGATCCCAGTCATGGTGACTCTGCCCTTGTTGAAGATGCTATGCTGTGGCCGTGATGTTTCCGATCCCAGTCGTGGTGACTCTGCCCTTGTTGAAGATGCTATGCTGTGGCCATGATGTTTCCGATCCCAGTCGTGGTGACTCTGCCCTGGTTGAAGATGCTATGCTGTGGCTGTGATGTTTCAGATCCCAGTCGTGGTGACTCTGCCCTTGTTGAAGATGCTATGCTGTGGCCGTGATGTTTCCAATCCCAGTCGTGGTGACTCTGCCCTGGTTGAAGATGCCGTGCTGTGGCTGTGATGTTTCAGATCCCAGTCATGGTGACTCTGCCCTTGTTGAAGATGCTATGCTGTGGCCGTGATGTTTCAGATCCCAGTCATGGTGGCTCTGCCCTTGTTGAAGATGCTATGCTGTGGCCGTGATGTTTCCGATCCCAGTCATGGTGACTCTGCCCTTGTTGAAGATGCTATGCTGTGGCTGTGATGTTTCAGATCCCAGTCGTGGTGACTCTGCCCTTGTTGAAGATGCTATGCTGTGGCCGTGATGTTTCAGATCCCAGTCGTGGTGACTCTGCCCTTGTTGAAGATGCTATGCTGTGGCAGTGATGTTTCCGATCCCAGTCGTGGTGGCTCTGCCCTTGTTGAAGATGCTATGCTGTGGCCA	N	60	PASS	PRECISE;SVTYPE=DEL;SVLEN=-732;END=3216841;SUPPORT=26;COVERAGE=25,26,26,26,25;STRAND=+-;AF=1.000;STDEV_LEN=0.000;STDEV_POS=0.000	GT:GQ:DR:DV	1/1:60:0:26
1	3242595	Sniffles2.DEL.7DFS0	CCTTGGCCATCCTCGGCCCTCTTGGCCCCCCTTGGCCATCCTCGACCATCCTTGGCCCC	N	60	PASS	PRECISE;SVTYPE=DEL;SVLEN=-59;END=3242654;SUPPORT=14;COVERAGE=27,28,29,29,29;STRAND=+-;AF=0.483;STDEV_LEN=0.000;STDEV_POS=0.000	GT:GQ:DR:DV	0/1:60:15:14
1	3262322	Sniffles2.DEL.7E0S0	CTCGGGTCCTCCCGTGCTGCCCCCTCTGTGGTCCAGGCCACCCCTTGGTTCCTCCTGTGCTGCCCT	N	60	PASS	PRECISE;SVTYPE=DEL;SVLEN=-66;END=3262388;SUPPORT=10;COVERAGE=22,22,23,22,22;STRAND=+-;AF=0.455;STDEV_LEN=0.000;STDEV_POS=0.000	GT:GQ:DR:DV	0/1:60:12:10
1	3268089	Sniffles2.INS.101S0	N	TCTCTCCCCTCCTCTCTCCCCTCCCTCTCTCCCCCTCCCTCTCTCCCCCTCCCTCTCTCCCCCCTCCCTCTCTCCCCCTCCCTCTCTCCCCTCCCTCTCTCCCCCCCCTCTCTCCCCCTCCCTCTCTCCCCCACCTCCCCCCTCCCTCTCTCCCCCTCCTTCTCTCTTCCCCTCCTTCTCTCCCCTCCCTCTCTCCCCTCCCTCTTTCCCCCCTCCCCCTCCTTCTCTCTCCCCTTCCCTCTCTCCCCTCCCTCTCTGTCCCCCTCCCTCTCTCATCCCCTTCCTCTTTCTCTCCCTCCCTCTCCTTCCCCTCCCTCCACTCTCCCCCCTCCCTCTCTCCCCTTTCCCTCCCTCTCTCCCCTTCTCTCTCTTCTGCTCCTTCTCTCTCCCCTTCCTCTCTCCCTCCCTCTCTGTCCCCCTCCTCTCTCATCCCCTTCCTCTTTCTCTCCCTCTCTCTTCCCCTCCCTCCCTCTCTCCTCCTCCCTCTGTCCCGTCCCTCTCTCCCCCTCCCTCTGTCCCGTCCCTCTCTCCCCCTCCCTCTCTCCCCTCCCTCTCCTCCCTCTTCCCTCTCTCCCCCTCCCTCTCTCCCCCTCCCTCTCTCCCCCTCCTTCTCTCTCCCCTCCCTCTCTCCCCTCCC	60	PASS	PRECISE;SVTYPE=INS;SVLEN=637;END=3268089;SUPPORT=15;COVERAGE=16,15,15,15,18;STRAND=+-;AF=1.000;STDEV_LEN=8.323;STDEV_POS=0.000;SUPPORT_LONG=0	GT:GQ:DR:DV	1/1:41:0:15
1	3344711	Sniffles2.INS.103S0	N	ACCCCGAGCTAGGGTGCAGCCCGGCCGCACTGCAGGAGACCCACCAGGACCCCGAGCTAGGGTGCAGCCCGGCCGCGCTGCAGGAGACCCACCAGGACCCCGAGCTAGGGTGCAGCCCGGCCGCACTGCAGGAGACCCACCAGG	60	PASS	PRECISE;SVTYPE=INS;SVLEN=144;END=3344711;SUPPORT=17;COVERAGE=30,29,29,30,32;STRAND=+-;AF=0.586;STDEV_LEN=0.333;STDEV_POS=11.333;SUPPORT_LONG=0	GT:GQ:DR:DV	0/1:60:12:17
1	3393868	Sniffles2.INS.106S0	N	TCACCCCCACACTACCCACCCCCATCACCCCACAACCCACCCCCATCACCCCCACACTACCCACCCCCATCACCCCACACTACCCACCCCATCACCCCCACACTACCCACCCCATCACCCCCACACTACCCACCCATCACCCCACACTACCCATCCCCATCACCCCCACACGACCCACCCCATCACCCCCACACTACCCACCCCATCACCCCCACACTACCCACCCCATCACCCCACACTACCCACCCCCATCACCCCCACACTACCCACCCCCATCACCCCACACTACCCACCCCCATCACCCCCACACTACCCACCCCCATCACCCCACACTACCCACCCCCATCACCCCACACTACCCACCCCCATCACCCCCACACTACCCACCCCATCACCCCCACACTACCACCCCCATCACCCCACACTACCCACCCCCATCACCCCACACTACCCACCCCATCACCCCACACTACCCACCCCATCACCCGCACACTACCCACCCCCATCACCCCACACTACCCATCCCATCACCCCACACGACCCACCCCATCACCCCACACGACCCACCCCCATCACCCTCACTACCCACCCCATCACCCCCACACTACCCACCCATCACCCCCACACTACCCACCCCCATCACCCCACACTACCCACCCCTATCACCCCACACTACCCACCCCATCACCCACACTACCCATCCCCATCACCCCACACGACCCACCCCATCACCCCACACTACCCACCCCATCACCCCACACTACCCACCCCCATCACCCCACACTACCCACCCCATCACCCTCACTACCCACCCCATCACCCCACACTACCCACCCCATCACCCCCACACTACCCACCCCCATCACCCTCACTACCCACCCCATCACCCCCACACTACCCACCCCCATCACCCCCACACTACCCACCCCCATCACCCCCACACTACCCACCCCATCACCCCCACACTACCCACCCCATCACCCTCACTACCCACCCCATCACCCCCACACTACCCACCCCCATCACCCCCACACTACCCACCCCCATCACCCCCACACTACCCACCCATCACCCCCCACTACCCACCCCCATCACCCCCACACTACCCACCCCCATCACCCCCACACTACCCACCCCCATCACCCCCACACTACCCACCCCCATCACCCCCACACTACCCACCCCCATCACCCCCACACTACCCACCCCCATCACCCCCACACTACCCCACCCCATCACCCCCACACTACCACCCCATCACCCCCACACTACCCACCCCCATCACCCCCACACTACCCACCCCCATCACCCCCACACTACCCACCCCATCACCCCCACACTACCCACCCCCATCACCCCCACACTACCCACCCCCATCACCCCACACTACCCACCCCATCACCCCACACTACCCACCCCATCACCCCACACTACCCACCCCATCACCCCACACTACCCACCCCATCACCCCACACTACCCACCCATCACCCCCACACTACCCACCCCCATCACCCCCACACTACCCACCCCATCACCCCCACACTACCCACCCCATCACCCCCACACTACCCACCCCCATCACCCCCACACTACCCACCCCATCACCCCCACACTACCCACCCCCATCACCCCCACACTACCCACCCCCATCACCCCACACTACCCACCCCATCACCCCCACACTACCCACCCCCATCACCCCACACTACCCACCCCATCACCCCCACACTACCCACCCCATCACCCCACACTACCCACCCCATCACCCCCACACTACCCACCCCCATCACCCCCACACTACCCACCCCCATCACCCCCACACTACCCACCCCCATCACCCCACACTACCCACCCCATCACCCCCACACTACCCACCCCCATCACCCCCACACTACCCACCCCCATCACCCCACACTACCCACCCCATCACCCCCACACTACCCACCCCCATCACCCCACACTACCCACCCATCACCCCCACACTACCCACCCCCATCAGCCCCACTACCCACCCCCATCACCCTCACTACCCATCACCCGCACACTACCCACCCCATCACCCGCACACTACCCACCCCATCACCCGCACACTACCCAGGCCCATCACCCCGCTACCCACCCCATCACCCCCACGCCACCCACCCCATCACCCCCACGCCGCCCACCCCATCACCCCCACGCCGCCCAACCCATCACCCCCACGCCGCCCACCCCCATCACCCCACGCCGCCCACCCCCATCACCCCCACGCCGCCCACCCCATCACCCCCACGCCGCCCACCCCATCACCCCCACGCCGCCCACCCCA	60	PASS	IMPRECISE;SVTYPE=INS;SVLEN=2309;END=3393868;SUPPORT=12;COVERAGE=20,12,12,12,18;STRAND=+-;AF=1.000;STDEV_LEN=81.431;STDEV_POS=0.000;SUPPORT_LONG=0	GT:GQ:DR:DV	1/1:33:0:12
1	3418582	Sniffles2.INS.107S0	N	CCTCACATGGGCTCCTGGCGAGTGTGCCCCCCACACCTCCTCACATGGGCTCCTGGCGAGTGTGCCCCCCGCCTCCTCACATGGGCTCCTGGCGAGTGTGCCCCCTGTGCCTCACATGGGCTCCTGGCGAGTGTGCCCCCCACACCTCCTCACATGGGCTCCTGGCGAGTGTGCCCCCCGCCTCCTCACATGGGCTCCTGGCGAGTGTGCCCCCCCGCGCCTCCTCACATGGGCTCCTGGCGAGTGTGCCCCCCACACCTCCTCACATGGGCTCCTGGCGAGTGTGCCCCCCGTGCCTCACATGGGCTCCTGGCGAGTGTGCCCCCCGTGCCTCACATGGGCTCCTGGCGAGTGTGCCCCCGCCTCCTCACATGGGCTCCTGGCGAGTGTGCCCCCCGCCTCCTCACATGGGCTCCTGGCGAGTGTGCCCCCCCCGCGCCTCCTCACATGGGCTCCTGGCGAGTGTGCCCCCCGCCTCCTCACATGGGCTCCTGGCGAGTGTGCCCCCCCCGCACCTCCTCACATGGGCTCCTGGCGAGTGTGCCCCCCCCGCGCCTCCTCACATGGGCTCCTGGCGAGTGTGCCCCCCCCGCGCCTCCTCACATGGGCTCCTGGCGAGTGTGCCCCCCCGGCGCCTCCTCACATGGGCTCCTGGCGAGTGTGCCCCCCCGCGCCTCCTCACATGGGCTCCTGGCGAGTGTGCCCCCCCCCCGCGCCTCCTCACATGGGCTCCTGGCGAGTGTGCCCCCCACGCCT	60	PASS	PRECISE;SVTYPE=INS;SVLEN=756;END=3418582;SUPPORT=8;COVERAGE=22,14,14,14,19;STRAND=+-;AF=0.571;STDEV_LEN=0.500;STDEV_POS=0.000;SUPPORT_LONG=0	GT:GQ:DR:DV	0/1:37:6:8
1	3418582	Sniffles2.INS.108S0	N	CCTCACATGGGCTCCTGGCGAGTGTGCCCCCCACACCTCCTCACATGGGCTCCTGGCGAGTGTGCCCCCCCGCACCTCCTCACATGGGCTCCTGGCGAGTGTGCCCCCCGTGCCTCACATGGGCTCCTGGCGAGTGTGCCCCCCGTGCCTCACATGGGCTCCTGGCGAGTGTGCCCCCCCGCGCCTCCTCACATGGGCTCCTGGCGAGTGTGCCCCCCCCGCGCCTCCTCACATGGGCTCCTGGCGAGTGTGCCCCCTGTGCCTCACATAGGCTCCTGGCGAGTGTGCCCCCCCCGCGCCTCCTCACATGGGCTCCTGGCGAGTGTGCCCCCCCCGCGCCTCCTCACATGGGCTCCTGGCGAGTGTGCCCCCCCGGCGCCTCCTCACATGGGCTCCTGGCGAGTGTGCCCCCCCGCACCTCCTCACATGGGCTCCTGGCGAGTGTGCCCCCCACACCTCCTCACATGGGCTCCTGGCGAGTGTGCCCCCCACGCCTCCTCACATGGGCTCCTGGCGAGTGTGCCCCCCCGCGCCTCCTCACATGGGCTCCTGGCGAGTGTGCCCCCCCGCACCTCCTCACATGGGCTCCTGGCGAGTGTGCCCCCCCGCGCCTCCTCACATGGGCTCCTGGCGAGTGTGCCCCCCACGCCTCCTCACATGGGCTCCTGGCGAGTGTGCCCCCCCGCGCCTCCTCACATGGGCTCCTGGCGAGTGTGCCCCCCCGCACCTCCTCACATGGGCTCCTGGCGAGTGTGCCCCCCCACGCCTCCTCACATGGGCTCCTGGCGAGTGTGCCCCCCCGCGCCTCCTCACATGGGCTCCTGGCGAGTGTGCCCCCCCGCGCCTCCTCACATGGGCTCCTGGCGAGTGTGCCCCCCACGCCTCCTCACATGGGCTCCTGGCGAGTGTGCCCCCCGCGCCTCCTCACATGGGCTCCTGGCGAGTGTGCCCCCCGCGCCTCCTCACATGGGCTCCTGGCGAGTGTGCCCCCCGCCTCCTCACATGGGCTCCTGGCGAGTGTGCCCCCCCGGCGCCTCCTCACATGGGCTCCTGGCGAGTGTGCCCCCCCGCACCTCCTCACATGGGCTCCTGGCGAGTGTGCCCCCCCGGCGCCTCCTCACATGGGCTCCTGGCGAGTGTGCCCCCCGCGCCTCCTCACATGGGCTCCTGGCGAGTGTGCCCCCCGCGCCTCCTCACATGGGCTCCTGGCGAGTGTGCCCCCCGCCTCCTCACATGGGCTCCTGGCGAGTGTGCCCCCCCGCACCTCCTCACATGGGCTCCTGGCGAGTGTGCCCCCCGCCTCCTCACATGGGCTCCTGGCGAGTGTGCCCCCCCGCACCTCCTCACATGGCTCCTGGCGAGTGTGCCCCCCGCCTCCTCACATGGGCTCCTGGCGAGTGTGCCCCCCACGCCTCCTCACATGGGCTCCTGGCGAGTGTGCCCCCCGCCTCCTCACATGGGCTCCTGGCGAGTGTGCCCCCCCGGCGCCTCCTCACATGGGCTCCTGGCGAGTGTGCCCCCCCGCACCTCCTCACATGGGCTCCTGGCGAGTGTGCCCCCCGCGCCTCCTCACATGGGCTCCTGGCGAGTGTGCCCCCCGCCTCCTCACATGGGCTCCTGGCGAGTGTGCCCCCCCGGCGCCTCCTCACATGGGCTCCTGGCGAGTGTGCCCCCCCGCCTCCTCACATGGGCTCCTGGCGAGTGTGCCCCCCCCGCCTCCTCACATGGGCTCCTGGCGAGTGTGCCCCCCGCCTCCTCACATGGGCTCCTGGCGAGTGTGCCCCCCGCCTCCTCACATGGGCTCCTGGCGAGTGTGCCCCCCGCACCTCCTCACATGGGCTCCTGGCGAGTGTGCCCCCCGCCT	60	PASS	PRECISE;SVTYPE=INS;SVLEN=1864;END=3418582;SUPPORT=6;COVERAGE=22,14,14,14,19;STRAND=+-;AF=0.429;STDEV_LEN=0.577;STDEV_POS=0.000;SUPPORT_LONG=0	GT:GQ:DR:DV	0/1:37:8:6
1	3495310	Sniffles2.INS.109S0	N	CACCCAGCTCAGAACTCTGGGGAGACCCAGCACCTCTGCAGAACCCCTCCTCAGCCTGGTCCCCAGCAGAACGTGGAGTGGGCAGGAGTGT	60	PASS	PRECISE;SVTYPE=INS;SVLEN=91;END=3495310;SUPPORT=28;COVERAGE=27,28,28,28,29;STRAND=+-;AF=1.000;STDEV_LEN=0.000;STDEV_POS=0.000;SUPPORT_LONG=0	GT:GQ:DR:DV	1/1:60:0:28
1	3500327	Sniffles2.INS.10AS0	N	CCAGACAACCCACAGCCACCAGACAACGCACAGCCACCAGACAACGCACAGCCACCAGACAACGCGCAGCCACCAGACAACCCACAGCCACCAGACAACGCGCAGCCACCAGACAACGCGCAGCCACCAGACAACGCGCAGCCACCAGACAACCCGCAGCCACCAGACAACGCGCAGCCACCAGACAACGCGCAGCCACCAGACAACCCGCAGCCACCAGACAACCCG	60	PASS	IMPRECISE;SVTYPE=INS;SVLEN=228;END=3500327;SUPPORT=24;COVERAGE=29,28,28,28,29;STRAND=+-;AF=0.857;STDEV_LEN=34.766;STDEV_POS=123.228;SUPPORT_LONG=0	GT:GQ:DR:DV	1/1:26:4:24
1	3500327	Sniffles2.INS.10BS0	N	CCAGACAACCCACAGCCACCAGACAACGCACAGCCACCAGACAACGCGCAGCCACCAGACAACGCGCAGCCACCAGACAACGCGCAGCCACCAGACAACCCGCAGCCACCAGGACAACGCGCAGCCACCAGACAACGCGCAGCCACCAGACAACGCGCAGCCACCAGACAACCCGCAGCCACCAGACAACGCGCAGCCACCAGACAACCCGCAGCCACCAGACAACCCACAGCCACCAGACAACCCCACAGCCACCAGACAACGCACAGCCACCAGACAACCCACAGCCACCAGACAACGCGCAGCCACCAGACAACGCGCAGCCACCAGACAACCCACAGCCACCAGACAACGCGCAGCCACCAGACAACCCACAGCCACCAGACAACGCGCAGCCACCAGACAACGCGCAGCCACCAGACAACCCGCAGCCACCAGACAACCCACAGCCACCAGACAACCCCACAGCCACCAGACAACGCACAGCCACCAGACAACGCACAGCCACCAGACAACGCGCAGCCACCAGACAACCCACAGCCACCAGACAACGCGCAGCCACCAGACAACGCGCAGCCACCAGACAACGCGCAGCCACCAGACAACCCGCAGCCACCAGACAACGCGCAGCCACCAGACAACGCGCAGCCACCAGACAACCCGCAGCCACCAGACAACCCG	60	PASS	IMPRECISE;SVTYPE=INS;SVLEN=973;END=3500327;SUPPORT=24;COVERAGE=29,28,28,28,29;STRAND=+-;AF=0.857;STDEV_LEN=149.685;STDEV_POS=116.053;SUPPORT_LONG=0	GT:GQ:DR:DV	1/1:26:4:24
1	3504422	Sniffles2.INS.10CS0	N	AGGAGGGGACAGGAGTGGCCAGGAGGGGACAGGAGTGGCTAGGAGGAGACAGGACCGGCCAGGAGTGGCCAGGAGTGGACAGGAGGAGACAGGAGGGGACAGGAGTGGATAGGAGGAGATAGGAGGGGACAGGAGTGGACAGAAGGAGACAGGAGGGGACAGGAGTGGACAGGAGACAGGAGGGGACAGGAATGGCCAAGAGGGGACAGGAGTGGCCAGGAGGGGGCAGAAGTGGCCAGGAGTGGGCAGGAGGGGGCAGGACAGGCCAGGAGGAGGCAGGAGGGGGCAGGAGGGGACAGGAGGGGGCAGGAGGGGACAGGAGGGGGCAGGAGTGGCCAGGAGGGGGCAGGAGGGGAA	60	PASS	PRECISE;SVTYPE=INS;SVLEN=357;END=3504422;SUPPORT=21;COVERAGE=23,22,21,21,23;STRAND=+-;AF=1.000;STDEV_LEN=2.183;STDEV_POS=0.000;SUPPORT_LONG=0	GT:GQ:DR:DV	1/1:58:0:21
1	3504758	Sniffles2.INS.10DS0	N	AGGCAGGAGGGGGCAGGAGGGGACAGGAGGGGGCAGGAGGGGACAGGAGGGGGCAGGAGGGGACAGGAGGGGGCAGGAGTGGCCAGGAGGGGGCAGGACAGGGCAGGAGGGGACAGGAGTGGCCAGGAGTGGCCAGGAGGGGGCAGGAGT	60	PASS	PRECISE;SVTYPE=INS;SVLEN=149;END=3504758;SUPPORT=6;COVERAGE=22,21,22,22,23;STRAND=+-;AF=0.273;STDEV_LEN=5.066;STDEV_POS=9.815;SUPPORT_LONG=0	GT:GQ:DR:DV	0/1:15:16:6
1	3508321	Sniffles2.DEL.7E3S0	TGGGGGCTGCTACCAAGGTCTCGTAGCTCACAAGGGACCGGATGGGGGCACCAGCGAGGGGGCTGG	N	60	PASS	PRECISE;SVTYPE=DEL;SVLEN=-66;END=3508387;SUPPORT=28;COVERAGE=26,26,26,28,27;STRAND=+-;AF=1.000;STDEV_LEN=0.000;STDEV_POS=7.483	GT:GQ:DR:DV	1/1:60:0:28
1	3513049	Sniffles2.INS.10ES0	N	GCGCCATCCCCTGCCCAGCCCCCGTCTCCACCCCAGGGCACCCCGCGCCATCCCCTGCCCAGCCCCCGTCTCCACCCCAGGGCACCCCGCGCCATCCCCTGCCCAGCCCCCGTCTCCACCCCAGGGCACCCTGCGCCATCCCCTGCCCAGCCCCCGTCTCCACCCCAGGGCACCCTGCGCCATCCCCTGCCCAGACCCCGTCTCCACCCCAGGGCACCCCGCGCCATCCCCTGCCCAGCCCCCGTCTCCACCCCAGGGCACCCTGCGCCATCCCCTGCCCAGCCCCCGTCTCCACCCCAGGGCACCCTGCGCCATCCCCTGCCCAGACCCCGTCTCCACCCCAGGGCACCCTGCGCCATCCCCTGCCCAGCCCCCGTCTCCACCCCAGGGCACCCTGCGCCATCCCCTGCCCAGACCCCGTCTCCACCCCAGGGCACCCCGCGCCATCCCCTGCCCAGCCCCCGTCTCCACCCCAGGGCACCCTGCGCCATCCCCTGCCCAGCCCCCGTCTCCACCCCAGGGCACCCTGCGCCATCCCCTGCCCAGACCCCGTCTCCACCCCAGGGCACCCCGCGCCATCCCCTGCCCAGCCCCCGTCTCCACCCCAGGGCACCCT	60	PASS	IMPRECISE;SVTYPE=INS;SVLEN=616;END=3513049;SUPPORT=11;COVERAGE=27,26,25,25,29;STRAND=+-;AF=0.440;STDEV_LEN=1.215;STDEV_POS=64.423;SUPPORT_LONG=0	GT:GQ:DR:DV	0/1:60:14:11
1	3560142	Sniffles2.DEL.7E4S0	ATGGGGTCGCGCCTTCGGAAGGGGACCCAGCGGCCCCGCTGAGCCCCGGACATGGGGTCGCGCCTTCGGAAGGGGACCCAGCGGCCCCGCTGAGCCCCGGACATGGGGTCGCGCCTTCGGAAGGGGACCCAGCGGCCCCGCTGAGCCCCGGACATGGGGTCGCGCCTTCGGAAGGGGACCCAGCGGCCCCGCTGAGCCCCGGACATGGGGTCGCGCCTTCGGAAGGGGACCCAGCGGCCCCGCTGAGCCCCGGACATGGGGTCGCGCCTTCGGAAGGGGACCCAGCGGCCCCGCTGAGCCCCGGACATGGGGTCGCGCCTTCGGAAGGGGACCCAGCGGCCCCGCTGAGCCCCGGACATGGGGTCGCGCCTTCGGAAGGGGACCCAGCGGCCCCGCTGAGCCCCGGACATGGGGTCGCGCCTTCGGAAGGGGACCCAGCGGCCCCGCTGAGCCCCGGACATGGGGTCGCGCCTTCGGAAGGGGACCCAGCGGCCCCGCTGAGCCCCGGAC	N	60	PASS	PRECISE;SVTYPE=DEL;SVLEN=-510;END=3560652;SUPPORT=6;COVERAGE=26,25,24,24,25;STRAND=+-;AF=0.250;STDEV_LEN=0.500;STDEV_POS=12.500	GT:GQ:DR:DV	0/1:9:18:6
1	3560428	Sniffles2.DEL.7E6S0	GGCCCCGCTGAGCCCCGGACATGGGGTCGCGCCTTCGGAAGGGGACCCAGCGGCCCCGCTGAGCCCCGGACATGGGGTCGCGCCTTCGGAAGGGGACCCAGCGGCCCCGCTGAGCCCCGGACATGGGGTCGCGCCTTCGGAAGGGGACCCAGCGGCCCCGCTGAGCCCCGGACATGGGGTCGCGCCTTCGGAAGGGGACCCAGCGGCCCCGCTGAGCCCCGGACATGGGGTCGCGCCTTCGGAAGGGGACCCAGCGGCCCCGCTGAGCCCCGGACATGGGGTCGCGCCTTCGGAAGGGGACCCAGCGGCCCCGCTGAGCCCCGGACATGGGGTCGCGCCTTCGGAAGGGGACCCAGCGGCCCCGCTGAGCCCCGGACATGGGGTCGCGCCTTCGGAAGGGGACCCAGCGGCCCCGCTGAGCCCCGGACATGGGGTCGCGCCTTCGGAAGGGGACCCAGCGGCCCCGCTGAGCCCCGGACATGGGGTCGCGCCTTCGGAAGGGGATCCAGT	N	60	PASS	PRECISE;SVTYPE=DEL;SVLEN=-510;END=3560938;SUPPORT=18;COVERAGE=26,24,24,25,25;STRAND=+-;AF=0.750;STDEV_LEN=0.000;STDEV_POS=0.000	GT:GQ:DR:DV	0/1:9:6:18
1	3561906	Sniffles2.DEL.7E7S0	GCGGCGCAGCGGGATGGGCGGGTTGCCCCGTGGTGTGCGTGGCGCAGCGGGACGGGCGGGTTGCCCCGTGGTGTGC	N	60	PASS	PRECISE;SVTYPE=DEL;SVLEN=-76;END=3561982;SUPPORT=26;COVERAGE=25,26,26,26,25;STRAND=+-;AF=1.000;STDEV_LEN=0.000;STDEV_POS=0.000	GT:GQ:DR:DV	1/1:60:0:26
1	3591554	Sniffles2.DEL.7E8S0	GTCTCCTCCCACAATGGCCCAGGTGTCTCCTCCCACAATGGCCCAGGTGTCTCCTCCCACAATGGCCCAGGTGTCTCCTCCCACAATGGCCCAGGTGTCTCCTCCCACAATGGCCCAGGTGTCTCCTCCCACAATGGCCCAGGTGTCTCCTCCCACAATGGCCCAGGTGTCTCCTCCCACAATGGCCCAGGT	N	60	PASS	PRECISE;SVTYPE=DEL;SVLEN=-192;END=3591746;SUPPORT=19;COVERAGE=21,19,19,19,19;STRAND=+-;AF=1.000;STDEV_LEN=0.000;STDEV_POS=0.000	GT:GQ:DR:DV	1/1:52:0:19
1	3598419	Sniffles2.DEL.7E9S0	TAACAGACCACAGGCCTCACACACTTGTTCCGGCCCAAGCATCCCCCAGGCCAAACCTAGACACAGTGGATCA	N	60	PASS	PRECISE;SVTYPE=DEL;SVLEN=-73;END=3598492;SUPPORT=7;COVERAGE=19,20,20,20,20;STRAND=+-;AF=0.350;STDEV_LEN=0.000;STDEV_POS=0.000	GT:GQ:DR:DV	0/1:33:13:7
1	3610511	Sniffles2.INS.10FS0	N	TGCAGCCTCAGCCCCTCCTCCCGCAATCCCAGCCATGCAGCCTCAGCCCCTCCTCCCGCAATCCCAGCCATGCAGCCTCAGCCCCTCCTCCCGCAATCCCAGCCC	60	PASS	PRECISE;SVTYPE=INS;SVLEN=105;END=3610511;SUPPORT=10;COVERAGE=26,26,26,27,31;STRAND=+-;AF=0.385;STDEV_LEN=0.000;STDEV_POS=21.510;SUPPORT_LONG=0	GT:GQ:DR:DV	0/1:55:16:10
1	3611237	Sniffles2.INS.113S0	N	CAATCCCAGCCCTGCAGCCTCAGCCCCTCCCCCTGCAATCCCAGCCCTGCAGCCTCAGCCCCTCCTCCTGCAATCCCAGCCATGCAGCCTCAGACCCTTCCTCCCACAATCCCACCCATGCAGCCTCAGCCCCTCCTCCTGCAATCCCAGCCATGCAGCCTCAGCCCCCTCCTCCCACAATCCCACCCATGCAGCCTCAGCCCCTCCTCCTGCAATCCCAGCCATGCAGCCTCAGACCCTTCCTCCCACAATCCCACCCATGCAGCCTCAGCCCCTCCTCCTGCAATCCCAGCCATGCAGCCTCAGCCCCCTCCTCCCACAATCCCACCCATGCAGCCTCAGCCCCTCCTCCTGCAATCCCACCCATGCAGCCTCAGCCCCTCCTCCCGCAATCCCACCCATGCATCTTCAGCCCCTCCTCCCGCAATCCCAGCCCTGCAGCCTCAGCCCCTCCTCCTGCAATCCCAGCCCTGCAGCCTCAGCCCCTCCTCCTGCAATCCCAGCCATGCAGCCTCAGCCCCCTCCTCCCA	60	PASS	PRECISE;SVTYPE=INS;SVLEN=529;END=3611237;SUPPORT=13;COVERAGE=31,30,29,29,29;STRAND=+-;AF=0.448;STDEV_LEN=1.134;STDEV_POS=0.000;SUPPORT_LONG=0	GT:GQ:DR:DV	0/1:60:16:13
1	3611422	Sniffles2.INS.114S0	N	CCATGCAGCCTCAGCCCCCTCCTCCCACAATCCCACCCATGCAGCCTCAGCCCCTCCTCCTGCAATCCCACCCATGCATCTTCAGCCCCTCCTCCCGCAATCCCAGCCCTGCAGCCTCAGCCCCTCCTCCTGCAATCCCAGCCCTGCAGCCTCAGCCCCTCCTCCTGCAATCCCAGCCATGCAGCCTCAGACCCTTCCTCCCACAATCCCACCCATGCAGCCTCAGCCCCTCCTCCTGCAATCCCAGCCATGCAGCCTCAGCCCCCTCCTCCCACAATCCCAC	60	PASS	PRECISE;SVTYPE=INS;SVLEN=283;END=3611422;SUPPORT=13;COVERAGE=31,29,29,29,28;STRAND=+-;AF=0.448;STDEV_LEN=0.000;STDEV_POS=0.000;SUPPORT_LONG=0	GT:GQ:DR:DV	0/1:60:16:13
1	3656049	Sniffles2.DEL.7EDS0	TCTAACCCACACAATCAACCCAGCTGATGACCTCTATCTAACCCGCAGAATCAACCCAGCTGATGACCTCTG	N	60	PASS	PRECISE;SVTYPE=DEL;SVLEN=-72;END=3656121;SUPPORT=13;COVERAGE=23,24,24,24,24;STRAND=+-;AF=0.542;STDEV_LEN=0.000;STDEV_POS=0.000	GT:GQ:DR:DV	0/1:60:11:13
1	3714246	Sniffles2.INS.116S0	N	TAATTTTTATATTAACCGTGTTAATATAATTTTTATATTAACCGTGTTAATA	60	PASS	PRECISE;SVTYPE=INS;SVLEN=52;END=3714246;SUPPORT=27;COVERAGE=25,25,24,24,24;STRAND=+-;AF=1.000;STDEV_LEN=0.258;STDEV_POS=0.000;SUPPORT_LONG=0	GT:GQ:DR:DV	1/1:60:0:27
1	3717003	Sniffles2.DEL.7EES0	GCCTGGGTCTCTGTGCCATCTCGACCTAACGCAGGTCGCTCTGTGGTGCCGCCTGGGTCTCTGTGCCATCTGGACCTAACACAGGTCACTCTGTGGTGCCGCCTGGGTCTCTGTGCCATCTGGACCTAACGCAGGTCACTCTGTGGTGCT	N	60	PASS	PRECISE;SVTYPE=DEL;SVLEN=-150;END=3717153;SUPPORT=9;COVERAGE=22,20,20,20,19;STRAND=+-;AF=0.450;STDEV_LEN=0.000;STDEV_POS=0.000	GT:GQ:DR:DV	0/1:59:11:9
1	3748985	Sniffles2.INS.118S0	N	ACCAGGAGTGTAGTGTAGGTCGTGACCAGGAGTGTAGTGTAGGTCATAACCAGGAGTGTAGTGTAGCACATTAGGTCGTA	60	PASS	PRECISE;SVTYPE=INS;SVLEN=80;END=3748985;SUPPORT=29;COVERAGE=26,26,26,28,30;STRAND=+-;AF=1.000;STDEV_LEN=0.000;STDEV_POS=0.000;SUPPORT_LONG=0	GT:GQ:DR:DV	1/1:60:0:29
1	3785229	Sniffles2.INS.119S0	N	CCACACCAGGCCACGCCACACCAAGCCACACCACACCAGGCCACACCACACCAGGCCACACCACACCATACCACACCACACCAGGCCACACCACACCAGGCCACACCACACCAAGCCACACCACACCAGGCCACACCACACCATACCACACCACACCAGGCCACACCACACCATACCACACCACACCAGGCCACACCACACCAAGCCACACCACACCAGGCCACACCACACCATACCACACCACACCAGGCCACACCACACCAGGCCACACCACACCACGCCACACCACACCACGCCACACCACACCAGG	60	PASS	PRECISE;SVTYPE=INS;SVLEN=310;END=3785229;SUPPORT=17;COVERAGE=16,16,16,16,17;STRAND=+-;AF=1.000;STDEV_LEN=0.333;STDEV_POS=0.000;SUPPORT_LONG=0	GT:GQ:DR:DV	1/1:47:0:17
1	3808516	Sniffles2.DEL.7F1S0	GCCCGGGTCTAGACACACACACGGGTGGGCGGGTGCTAGGATCAGGGCCCGGGTCTAGACACACACACGGGTGGGCGGGTGCTAGGATCAGGGCCCGGGTCTAGACACACACACGGGTGGGCGGGTGCTAGGATCAGGGCCCGGGTCTAGACACACACACGGGTGGGCGGGTGCTAGGATCAGGGCCCGGGTCTAGACACACACACGGGTGGGCGGGTGCTAGGATCAGG	N	60	PASS	PRECISE;SVTYPE=DEL;SVLEN=-230;END=3808746;SUPPORT=25;COVERAGE=41,41,40,40,42;STRAND=+-;AF=0.625;STDEV_LEN=0.000;STDEV_POS=0.000	GT:GQ:DR:DV	0/1:60:15:25
1	3995269	Sniffles2.BND.BD2S0	N	[hs37d5:32469994[N	60	PASS	PRECISE;SVTYPE=BND;SUPPORT=30;COVERAGE=0,0,32,34,37;STRAND=+-;AF=0.909;CHR2=hs37d5;STDEV_POS=0.000	GT:GQ:DR:DV	1/1:53:3:30
1	4033597	Sniffles2.INS.11AS0	N	GGGGACTCTAGCACGGTCGGGGACCATATTCCCCACAGTGTCTATGGGGACTCTAGCACGGTCAGGGACCCTTCCCCACAGTGTCTAGGGGGACTCCAGCACGGTCAGGGACCATATTCCCCACAGTGTCTAT	60	PASS	PRECISE;SVTYPE=INS;SVLEN=133;END=4033597;SUPPORT=17;COVERAGE=33,33,34,34,33;STRAND=+-;AF=0.500;STDEV_LEN=0.333;STDEV_POS=0.000;SUPPORT_LONG=0	GT:GQ:DR:DV	0/1:60:17:17
1	4059823	Sniffles2.DEL.7F4S0	TGGAGTTGCAGGATACGCCACAGAGAGGGGAGGGGGCCACACTGCCGACGGGGCAGGCCTGGAGTTGCAGGACGTGTCACAGAGAGAGGAAGGGGCCACACTGCTGACGGGGCGGGCC	N	60	PASS	PRECISE;SVTYPE=DEL;SVLEN=-118;END=4059941;SUPPORT=18;COVERAGE=34,29,29,30,29;STRAND=+-;AF=0.621;STDEV_LEN=0.000;STDEV_POS=0.000	GT:GQ:DR:DV	0/1:59:11:18
1	4059861	Sniffles2.INS.11BS0	N	ACACTGCCGACGGGGCGGGCATGGAGTTGCAGGACGTGTCACAGAGAGAGGAAGGGGCCA	60	GT	IMPRECISE;SVTYPE=INS;SVLEN=60;END=4059861;SUPPORT=5;COVERAGE=34,29,29,29,30;STRAND=+-;AF=0.172;STDEV_LEN=0.577;STDEV_POS=79.475;SUPPORT_LONG=0	GT:GQ:DR:DV	0/0:16:24:5
1	4059961	Sniffles2.INS.11CS0	N	CAGAGAGAGGAAGGGGCCACACTGCCGACGGGGCGGGCCTGGAGTTGCAGGACGTGTCACAGAGAGAGGAAGGGGCCACACTGCCGACGGGGCGGGCCTGGAGTTGCAGGACGTGTCACAGAGAGAGGAAGGGGCCACACTGCCGACGGGGCGGGCCTGGAGTTGCAGGACGTGTCACAGAGAGAGGAAGGGGCCACACTGCCGACGGGGCGGGCCTGGAGTTGCAGGACGTGTCACAGAGAGAGGAAGGGGCCACACTGCCGACGGGGCGGGCCTGGAGTTGCAGGACGTGTCACAGAGAGAGGAAGGGGCCACACTGCCGACGGGGCGGGCCTGGAGTTGCAGGACGTGTCACAGAGAGAGGAAGGGGCCACACTGCCGACGGGGCGGGCCTGGAGTTGCAGGACGTGTCACAGAGAGAGGAAGGGGGCCACACTGCCGACGGGGCGGGCCTGGAGTTGCAGGACGTGTCACAGAGGGAGGAAGGGGCCACACTGCCGACGGGGCGGGCCTGGAGTTGCAGGACGTGTCACAGAAAGAGGAAGGGGCCACACTGCCGACGGGGAGGGCCTGGAGTTGCAGGACGTGTCACAGAAAGAGGAAGGGGCCACACTGCCGACGGGGCGGGCCTGGAGTTGCAGGACGTGTCACAGAGAGAGGAAGGGGCCACACTGCCGACGGGGCGGGCCTGGAGTTGCAGGACGTGTCACAGAGAGAGGAAGGGGCCACACTGCCGACGGGGCGGGCCTGGAGTTGCAGGACGTGTCACAGAGAGAGGAAGGGGCCACACTGCCGACGGGGCAGGCCTGGAGTTGCAGGACGTGTCACAGAGAGAGGAAGGGGCCACACTGCCGACGGGGCGGGCCTGGAGTTGCAGGACGTGTCACAGAGGGAGGAAGGGGCCACACTGCCGACGGGGCGGGCCTGGAGTTGCAGGACGTGTCACAGAAAGAGGAAGGGGCCACACTGCCGACGGGGCGGGCCTGGAGTTGCAGGACGTGTCACAGAGAGAGGAAGGGGCCACACTGCCGACGGGGCGGGCCTGGAGTTGCAGGACGTGTCACAGAGGGAGGAAGGGGCCACACTGCCGACGGGGCGGGCCTGGAGTTGCAGGACGTGTCACAGAAAGAGGAAGGGGCCACACTGCCGACGGGGAGGGCCTGGAGTTGCAGGACGTGTCC	60	PASS	PRECISE;SVTYPE=INS;SVLEN=1181;END=4059961;SUPPORT=12;COVERAGE=33,29,29,30,29;STRAND=+-;AF=0.414;STDEV_LEN=0.632;STDEV_POS=0.000;SUPPORT_LONG=0	GT:GQ:DR:DV	0/1:60:17:12
1	4077000	Sniffles2.INS.11DS0	N	GAGTCAGGGGAGGGGAGGAGGTGAGAGTCGGGGGAGGGGAGGGGTGAGAGTCGGGGGAGGGGAGGGGTGAGAGTCGGGGAGGGGAGGGGTGAGAGTCAGGGGAGGGGAGGAGGTGAGAGTCGGGGGAGGGGAGGGGTAGAGTCGGGGGAGGGGAGGGGTGAGAGTC	60	PASS	PRECISE;SVTYPE=INS;SVLEN=166;END=4077000;SUPPORT=6;COVERAGE=15,14,15,15,16;STRAND=+-;AF=0.400;STDEV_LEN=0.816;STDEV_POS=0.000;SUPPORT_LONG=0	GT:GQ:DR:DV	0/1:34:9:6
1	4077013	Sniffles2.INS.11ES0	N	GGAGGAGGTGAGAGTCGGGGAGGGGAGGGGTGAGAGTCGGGGGAGGGGAGGGGTGAGAGTCGGGGGAGGGGAGGGGTGAGAGTCGGGGGAGGGGAGGGGTGAGAGTCAGGGGAGGGGAGGAGGTGAGAGTCGGGGGAGGGGAGGGGTAGAGTCGGGGGAGGGGAGGGGTGAGAGTCGGGGCAGGGAGGGGTGAGAGTCGGGGGAGGGGAGGAGGTGAGAGTTGGGGGAGGGGAGGAGGTGAGAGTTGGGGAGGGGAGGAGGTGAGAGTTGGGGGAGGGGAGGAGGTGAGAGTTGGGGGGAGGGGAGGAGGTGAGAGTTGGGGGAGGGGAGGAGGTGAGAGTTGGGGGAGGGGAGGAGGTGAGAGTTGGGGGAGGGGAGGAGGTGAGAGTTGGGGGAGGGGAGGAGGTGAGAGTTGGGGGAGGGGAGGAGGTGAGAGTTGGGGGAGGGGAGGA	60	PASS	PRECISE;SVTYPE=INS;SVLEN=452;END=4077013;SUPPORT=9;COVERAGE=15,15,15,15,16;STRAND=+-;AF=0.600;STDEV_LEN=5.450;STDEV_POS=0.000;SUPPORT_LONG=0	GT:GQ:DR:DV	0/1:34:6:9
1	4124987	Sniffles2.DEL.7F6S0	ACTCATTTACTCACACACACAGTCACACACACTCGCTCACTCATTCATTCACTCATACACTCATTCACTCACACTTGCTCACTCAGTCATTCACTCACACACTCACATACTCAGTCACTCATTCACTCACACCCATCCACTCACTCATTCACTCACACACACTCATTCACTCACACGCTCACACTTGCTCACTCATTCACTCACTCATACTCATTCACTCACAGTCACTCATTCACTCACTCGCACACATTCACTCACTTATTCACTCACTCGCTCATTCACTCACACACACTCATTCACTCACACTTGCTCATTCACTCAGTCACTCACACACTCACACTCATTCACTTGCTCAGTCATTCATTCACATACACTTGCTCATCACTCACACTCAGTCACTGATTCAT	N	60	PASS	PRECISE;SVTYPE=DEL;SVLEN=-407;END=4125394;SUPPORT=13;COVERAGE=27,28,28,29,30;STRAND=+-;AF=0.464;STDEV_LEN=0.000;STDEV_POS=0.000	GT:GQ:DR:DV	0/1:60:15:13
1	4125845	Sniffles2.DEL.7F8S0	TCGCTCAGTCACTCATTCACTCACACTCATCCACTCACTCATTCACTCACACACATTCATCACACGCTCACACTTGCTCACTCATTTGCTCACTCACTCATTCACTCAGTCACTTATTTACTCACTTGCACACTCATTCACTCACTTATTCACTCACTCACTCGCTCATTCACTCACACACACTCATTCACTCACACTTGCTCATTCACTCACTCACTCACACTCAGTCACTCACACACACACTCATTCACTTGCTCAGTCACTCATTCACATACACTTGCTCATCACTCACACTCAGTCACTGATTCATTCACTCATTCGCTCACTTATTCACTCACACACACTCGCTCAGTCACTCACACACTTGCTCAGTCACTCGTTCACTCACAGTCATTCACTCACTCACTCATTCACTCACACTCCCACACTTGCTCAGTCACTCACACACACATTCGCTCACTCATTCACTCACACACTTGCTCAGTCACTCGTTCACTCACACTCAGTCACTCATTCACTCACACTCATTCACTCACACACATTCACTCACACACTCGCTCACTCACTCAT	N	60	PASS	PRECISE;SVTYPE=DEL;SVLEN=-570;END=4126415;SUPPORT=14;COVERAGE=29,30,30,32,33;STRAND=+-;AF=0.452;STDEV_LEN=0.000;STDEV_POS=0.000	GT:GQ:DR:DV	0/1:60:17:14
1	4137699	Sniffles2.INS.121S0	N	CAGTGAGACCTCCCAACAGTCATCTGCAGACACAGCCGATGCACCCTGTACCCAGACCCAGTGAGACCTCCCAACAGT	60	PASS	PRECISE;SVTYPE=INS;SVLEN=78;END=4137699;SUPPORT=24;COVERAGE=42,42,44,44,42;STRAND=+-;AF=0.545;STDEV_LEN=8.655;STDEV_POS=10.376;SUPPORT_LONG=0	GT:GQ:DR:DV	0/1:60:20:24
1	4138125	Sniffles2.INS.124S0	N	CATCTGCAGACGCAGCCGATGCACCCTGTACCCAGACCCAGTGAGACCTCCCAACAGTCATCTGCAGACACAGCCGATGCACCCCACACCCAGACCCAGTGAGACCTCCCAACAGTCACCTGCAGACACAGCCGATGCACCCCACACCCAGACCCAGTGAGACCTCCCAACAGTCACCTGCAGACACAGCCGATGCACCCCACACCCAGACCCAGTGAGACCTCCCAACAGTCACCTGCAGACGCAGCCGATGCACCCTGTACCCAGACC	60	PASS	IMPRECISE;SVTYPE=INS;SVLEN=270;END=4138125;SUPPORT=18;COVERAGE=44,44,42,43,43;STRAND=+-;AF=0.429;STDEV_LEN=45.627;STDEV_POS=40.056;SUPPORT_LONG=0	GT:GQ:DR:DV	0/1:60:24:18
1	4138526	Sniffles2.INS.126S0	N	AGACCCAGTGAGACCTCCCAACAGTCACCTGCAGACACAGCTGATGCACCCCGTACCCAGACCCAGTGAAACCTCCCAACAGTCACCTGCAGACACAGCCGATGCACCCCACACCA	60	PASS	PRECISE;SVTYPE=INS;SVLEN=116;END=4138526;SUPPORT=22;COVERAGE=44,43,44,43,42;STRAND=+-;AF=0.500;STDEV_LEN=0.000;STDEV_POS=0.000;SUPPORT_LONG=0	GT:GQ:DR:DV	0/1:60:22:22
1	4138538	Sniffles2.INS.125S0	N	ACCTCCCAACAGTCACCTGCAGACGCAGCCGATGCACCCCACACCAAGACCCAGTGAG	60	PASS	PRECISE;SVTYPE=INS;SVLEN=58;END=4138538;SUPPORT=15;COVERAGE=44,43,44,43,42;STRAND=+-;AF=0.341;STDEV_LEN=0.000;STDEV_POS=0.000;SUPPORT_LONG=0	GT:GQ:DR:DV	0/1:60:29:15
1	4160179	Sniffles2.INS.12BS0	N	ATATTATAATATAATATATATAATATATAATATATAATATAATATATATAATATATAATATATAATATAATATATATAATATATAATATAATATATATAATATATAATATATAATATATAATATATAATATAATATATATA	60	PASS	PRECISE;SVTYPE=INS;SVLEN=141;END=4160179;SUPPORT=8;COVERAGE=21,20,21,20,19;STRAND=+-;AF=0.381;STDEV_LEN=0.000;STDEV_POS=0.000;SUPPORT_LONG=0	GT:GQ:DR:DV	0/1:43:13:8
1	4196779	Sniffles2.INS.12DS0	N	ATCATGGGAGTGGGTTAGTGATCATGGGAGTGGGTTAGTTATCATGGGAGTGGGTTAGTTATCATGGGAGTGGGTTAGTCATCATGGGAGTGGGTTAGTTATCATGAGAGTGGGTTAGTGATCATGGAAGTGGGTTAGTGATCATGGGAGTGAGTTAGTGATCATGGGAGTGGGTTGGTTGTCATGGGAGTGGGTTAGATATCATGAGAGTGGGTTAGTTATCATGGGAGTGGGTTAGTCATCATGGGAGTGGGTTAGTGATCATGGGAGTGGGTTAGTGATCATGAGAGTGGGTTAGTGATCATGGGAGTGGGTTAGTGATCATGGGAGCAGGTTAGTGATCATGGGAGCGGGTTAGTG	60	PASS	PRECISE;SVTYPE=INS;SVLEN=360;END=4196779;SUPPORT=26;COVERAGE=29,29,28,28,28;STRAND=+-;AF=0.929;STDEV_LEN=0.000;STDEV_POS=0.000;SUPPORT_LONG=0	GT:GQ:DR:DV	1/1:52:2:26
1	4204689	Sniffles2.INS.12ES0	N	CACCATTCTTACTATCATCACTGTGATCACCATCATCATTACCACCATCACCATCACCATCATCATTACATCATCATCATCAT	60	PASS	PRECISE;SVTYPE=INS;SVLEN=80;END=4204689;SUPPORT=13;COVERAGE=31,22,23,29,30;STRAND=+-;AF=0.565;STDEV_LEN=1.604;STDEV_POS=0.000;SUPPORT_LONG=0	GT:GQ:DR:DV	0/1:60:10:13
1	4204689	Sniffles2.INS.130S0	N	CACCATTCTTACTATCATCACTGTGATCACCATCATCATTACCACCATCACCATCACCATCATCATTACATCATCATCATCATCACCACCACCACTACCACACCACCACCATCACACCATTATCATTATCATCACCACCATCCTTACTATCGTCACTGTGATCACCATCATCATTACCACCATCACCATCACCAACATCATTACATCATCATCATCACCATCACCACCACCACCACCACACCATTATCATCACCACCATCCTTACTATCATCACTGTGATCACCATCTTCATCACCACCATCACCATCACCATCATCATTACATCATCATCACCATCACCACCACCACCACCACACTACCACCATCACACCATTATCATTATCATCACCACCATTCTTACTATCATCACTGTGATCACCATCATCATTACCACCACCATCATCACCAACATCATTAAATCATCATCACCATCACCACCACCACCACCACCACCATCACACCATTATCATTATCATCACCATCATCCTTACTATCATCACTGTGATCACCATCATCATTACCACCACCATCATCACCATCATCATTACATCATCATCATCATCACCATCACCACCACCACCACCACACCACCACCACCATCACACCATTATCATTATCATCACCACCATCCTTACTATCATCACTGTGATCACCATCATCATTACCACCACCATCATCACCATCATTACATCATCATCATCACCATCACCACCACCACCACACCACCACCATCACACCATTATCATTATCATCACCATCATCCTTACTATCATCACTGTGATCACCATCTTCATTACCACCACCATCATCACCACCATCATTACATCATCATCATCATCACCATCACCACCACCACCACCACACCATTATCATCACCACCATCCTTACTATCATCACTGTGATCACCATCTTCATCACCACCATCACCATCACCATCATCATTACATCATCATCACCATCACCACCACCACCACACCACCACCATCACACCATTATCATTATCACCACCATCCTTACTATCATCACTGTGATCACCATCTTCATTACCACCATCACCATCACCATCATCATTACATCATCATCACCAT	60	PASS	PRECISE;SVTYPE=INS;SVLEN=1127;END=4204689;SUPPORT=22;COVERAGE=31,22,23,29,30;STRAND=+-;AF=0.957;STDEV_LEN=0.389;STDEV_POS=0.000;SUPPORT_LONG=0	GT:GQ:DR:DV	1/1:51:1:22
1	4222781	Sniffles2.INS.131S0	N	CCTTCCCCTCCCCTCCCCTCCCTTCCCCTCCCCTCCCCTCCCTTCCCCTCCCCTCCCCTCCCCTCCTCTCCCCTCCCCTCCTCTCCCCTCCTCTCCTCTCCCCTCCCCTCCTCTCCCCTCCTCTCCCCTCCTCTCCCCTCCCCCTCCTCCTCCTCCCCCTTCCCCTCCACTTCTGTTTCTCTTTCTTTCTCTTTCTTTCTGTCTCCTTTCTTTCTCTTCCTCTCTCTCTCCTTTCTCCTTCCTTCCTTCCTTCCTCTCTTCTTTCCTTCCTCCCTCCTTCCCTCCCTCCCTCCCTCTCCCTCCCTCCCTCTCTCCCCCTCCCTCCCTCCCTCTCTTTCTTTCTTTCT	60	PASS	PRECISE;SVTYPE=INS;SVLEN=347;END=4222781;SUPPORT=22;COVERAGE=22,22,22,21,19;STRAND=+-;AF=1.000;STDEV_LEN=23.931;STDEV_POS=0.000;SUPPORT_LONG=0	GT:GQ:DR:DV	1/1:60:0:22
1	4392171	Sniffles2.INS.132S0	N	ACAACTGCAGCACACACGTCACAGCTGCAGCACACACGTCCACAACTACAGCACACACACGTCACAACTACAGCACGCACACGTCACAACTGCAGCACGCACACGTCACAACTGCAGCACACACGTCACAACTACAGCACGCACACGTTT	60	PASS	IMPRECISE;SVTYPE=INS;SVLEN=181;END=4392171;SUPPORT=20;COVERAGE=24,24,24,24,24;STRAND=+-;AF=0.833;STDEV_LEN=42.449;STDEV_POS=289.335;SUPPORT_LONG=0	GT:GQ:DR:DV	1/1:15:4:20
1	4393101	Sniffles2.INS.134S0	N	CTAGAGACCCAGCCCAGGAAACCCCTTCCCTAGAGACCCAGCCAGGAAACCCCTTCCCTAGAGATCCAGCCCAGGAAACCCCTTCCTAGAGATCCAGCCCAGGAAACCCCTTCCCTACAGACCCAGCCCAGGAAACCCCTTCCCTAGAGATCCAGCCCAGGAAACCCCCCCTTCCCTAGAGTACCCAGCCCAGGAAACCCCTTCCCTACAGACCCAGCCCAGGAAACCCCTTCCCTACAGATCCAGCCCAGGAAACCCCTTCCCTAGAGACCCAGCCCAGGAAACCCTTCCCTACAGACCCAGCCCAGGAAACCCCTTCCCTACAGATCCAGCCCAGGAAACCCCTTCCCTAGAGACCCAGCCCAGAAACCCCTTCCCTACAGACCCAGCCCAGGAAACCCCTTCCTAGAGACCCAGCCCAGGAAACCCCTTCCCTACAGATCCAGCCCAGGAAACCCCTTCCCTAGAGACCCAGCCCAGGAAACCCCTTCCCTAGAGACCCAGCCCAGGAAACCCCTTCCCTAGAGATCCAGCCCAGGAAAACCCCTTCCCTAGAGATCCAGCCCAGGAAACCCCTTCCCTAGAGATCCAGCCCAGGAAAACCCCTTCCCTACAGACCCAGCCCAGGAAACCCCTTCCTAGAGATCCAGCCCAGGAAACCCCCCCTTCCCTAGAGACCCAGCCCAGGAAACCCCTTCCCTACAGACCCAGCCCAGGAAACCCCTTCCCTAGAGATCCAGCCCAGGAACCCCCCTTCCCTAGAGACCCAGCCCAGGAAACCCCTTCCCTACAGACCCAGCCCAGGAAACCCCTTCCCTACAGATCCAGCCCAGGGAAACCCCTTCCCTAGAGACCCAGCCCAGGAAACCCCTTCCCTACAGACCCAGCCCAGGAAACCCCTTCCCTAGAGACCCAGCCCAGGAAACCCCCTTCCCTACAGATCCAGCCCAGGAAACCCCTTCCCTAGAGACCCAGCCCAGGAAACCCCTTCCCTAGAGACCCAGCCCAGGAAACCCCTTCCCTAGAGATCCAGCCCAGGAAACCCCTTCCCTAGAGACCCAGCCCAGGAAACCCCTTCCCTACAGATCCAGCCCAGGAAACCCCTTCCCTACAGATCCAGCCCAGGAAACCCATT	60	PASS	IMPRECISE;SVTYPE=INS;SVLEN=1137;END=4393101;SUPPORT=10;COVERAGE=24,26,26,26,23;STRAND=+-;AF=0.385;STDEV_LEN=103.594;STDEV_POS=137.159;SUPPORT_LONG=0	GT:GQ:DR:DV	0/1:55:16:10
1	4393640	Sniffles2.INS.135S0	N	CCCAGGAAACCCCTTCCCTAGAGACCCAGCCTAGGAAACCCCTTCCCTGGAGACCCAGCCCAGGAAACCCCTTCCCTGGAGACCCAGCCCAGGAAACCCCTTCCGTACAGACCCAGCCCAGGAAACCCCTTCCCTAGAGACCCAGCCTAGGAAACCCCTTCCCTACAGACCCAGCCCAGGAAACCCCTTCCCTACAGACCCAGCCCAGGAAACCCCTTCCCTAGAGACCCAGCCCAGGAAACCACCCCTTCCCTATAGTCCAAGCCCAGGGGCCAGACTGCTGCCATGAGTCTGACTTGTAGGAACAGCCCAGAAAGCCAATGAGTAACCCCTGCCACAGCCAGCCTGAAACGACCAGGACTTGATTAGCAATTGATGGCTTCCCTAATTTTTGTCCCCCAGTTCCAACTCATATTCGAACTCTAAACAAGCCCCCTCCCTAGTCCCGTGGCCCCCTTGTTTCTGGTCAGCCGCCTCCAGCTCCCCAGGCCAACAGCCTCTTTCGGGGCTCACCCGGAGCCTCCCCTCTCCTTCTTGAAACTTCCCACTTCCCTGCCTGCTTTTGAGGCCCTGCTGAGGCAAGTGATGGTGGCCGACTCCCTTGCTACAGCAAGCTCCAAATAATCGGTCTCTGCTTTCCTCAATGGGAGCAGGATCTTCCTTCATTTTCACACTGTATTTGTTTTGCTGTAGTACAGAAGCCTCTCACATGCTCTAGGGTTAAAAACAGCCAACGGGTGTGAGGTGTTTCACAGCTTTCTCCCGCAGATACCAGCTGTGTGTCACCTCCTGGTGACACTCCCCTGAAGGGCACGGAAATGGGGGAGGAGCAGCAGCCACTGTCCTGCTGGGGTTCAGTCCGCAGAAGAGGGGCAGGGAGTGTGTGCAGGGGGCTCCTCTGGAAGCCTGGGGCAGGGAGGCCTTGCTGTGCCTGGGGTGGGTGTCACCAGAGGCTACTTGGGGCTCAGCACCCTGCTGTCTACATTCGCTCCCACAGCCACCCCACCCCCAGGCTCTGGAGGAAGACAGTGGGCTGAGGCAGGTAGCAGGACAGACTGGAGGGTACAGAGGGGGCTCCTGCAGAGCCCCAGGGGAGGAGGGGCAGAGGGTCCTGGGGTAAGAGGAAGGGCTGTGCAGTCGTAAGAACAAAAGGCCAAGGTGGAGGGAAGTGGGCGGCCTCAAGGTATAGGATGGAGGTGACCTGGCAGGACTCCGAGTGGGTGGGGCATCAGAGAGAGGGTGAGTTGAGAGTGGTTACCAGGTTTCTGGCAAGAAGGACTCATGGATGATGCTGCCTTTTACTAAGGTGGAGGTCTGGGGAGGGTCACAGCTTTGTTTTTGGCAGGTTCACATGCTCATGGAAAAGGTGAGTCAGCATGACCCTTAGGTCTGAAGCGTGGAAAAGGCGTCAGGACCAGCGTGGAAAAGGCATCAGGACCAGAGGTGGGGATGTGGGAGCCATGAGCCTGCAGCTCATGCGAGCTCTGCAGCATGATTGCATAAGGAGGGTGTGCAACCCTGCGCTGCAGAGCTACTGCCATGAGCCCCATGTGGATGCTCACACTTAAAATATTTAAAATTAGATTAAACCTTCCATCTCTTTTTCCAATTGTCACGTCTAGAGATCAGTAGCCACATGGATGGATCAGAATGTAACATTTTTGTGGTCACAAAGTTCTGCTGGGCAGTACTTAGTTGGGGGAGGTCAGAGGAGTCAGGGACCAATGCCTGAGGAGTGCCCACATTAGGGCAGTGCTGTGGACTGAATGGTTGTGTCTTCCCCTAAATTCATATGGGGAAGCCCTAAGCCCCACTGTGGCTATGTTTGGAGATGGGGCCACCAAGAAGGTAAAAGTTTAATGAGGGAATAAGGGTAGAGTCCTGATCCTACAGGTTTAGTGCCCTTATAAGTAGAAATGTCAGAGAGTTTCTTTCCCCTGCAGCCCCCTGTGCTCATGCACCAAGGAAAGTCCATGTGAGGGCAAGGTAAGAAGGCCACCATCTGCAAGCAAGGAAGGGAGCCCTCATGAGGAATGAGTCAGCTGGAAAGCTGGAACCTTGATCTTGGACTTCCAA	60	PASS	IMPRECISE;SVTYPE=INS;SVLEN=2076;END=4393640;SUPPORT=6;COVERAGE=26,23,23,23,29;STRAND=+-;AF=0.261;STDEV_LEN=27.695;STDEV_POS=0.000;SUPPORT_LONG=0	GT:GQ:DR:DV	0/1:12:17:6
1	4396562	Sniffles2.INS.136S0	N	GGTGATGATAATGGTGATGGTGATGGTAAACATGATAACGACAATGATAGTGGAAAGCGAATGGTGGTATTGATGGTGATGATGAAGAGGATGGTGATAATAATGATGATGGTGATGATTATGTTGGTGATGATGGTAATGGTGATGATAATGATGGTGATGGTGATGATGATGATTATGTGATGATGGTGGTGATGGTGATGATGGTGATGGTGATGGTGATGGTGGTGATGGTGGTGATGATGATGGTGATGGTGATGGTGATAATGGTGATGGTGGTGATGATGATGGCGGGGATGTGATGATGATGGTGATGATGATGATGATGGAGATGATGATGATGGTGATGATGATGGTGATGATGTGATGACGATGATAGTGATTATGGTGATGGTGATGATGATGATGGTGATGGTGGTGATGGTGATGATGTGATGGTGATGGTGATGATGATAATGGTGATGTGATGGTGATGATGGCGGTGATGTGATGATGGTGATGGTGATGATAATGGAGATGATGATGGTGATGATGGTGATGATGGTGATGATGTGATGATGATGGTGATGGTGATGATGATGGTGGTGATGGTAGTGATAATGTGATAATGATGGTGAC	60	PASS	PRECISE;SVTYPE=INS;SVLEN=618;END=4396562;SUPPORT=25;COVERAGE=29,26,25,25,29;STRAND=+-;AF=1.000;STDEV_LEN=1.391;STDEV_POS=0.000;SUPPORT_LONG=0	GT:GQ:DR:DV	1/1:60:0:25
1	4403566	Sniffles2.DEL.800S0	CCCTCCCCCACTGCAGTAGCCCCTCCCACTGCAGTAGCCCCTCCCCCACTGCAATAGCCCCTCCCCACTGCAGTAGCCCCTCT	N	60	PASS	PRECISE;SVTYPE=DEL;SVLEN=-83;END=4403649;SUPPORT=34;COVERAGE=33,33,33,32,36;STRAND=+-;AF=1.000;STDEV_LEN=0.000;STDEV_POS=0.000	GT:GQ:DR:DV	1/1:60:0:34
1	4480336	Sniffles2.DEL.801S0	TGTGTATATATATATATATGTGTGTATATATATATATGTATATATATATATATGTATATA	N	60	PASS	PRECISE;SVTYPE=DEL;SVLEN=-60;END=4480396;SUPPORT=10;COVERAGE=26,25,25,25,24;STRAND=+-;AF=0.400;STDEV_LEN=0.000;STDEV_POS=0.000	GT:GQ:DR:DV	0/1:58:15:10
1	4568993	Sniffles2.INS.137S0	N	TTTCTTTTCTTTTCTTTTCTTTTCTTTTCTTTTTCTTTTCTTTTCTTTTCTTTTCTTTTCTTTTC	60	PASS	PRECISE;SVTYPE=INS;SVLEN=65;END=4568993;SUPPORT=11;COVERAGE=26,28,28,28,28;STRAND=+-;AF=0.393;STDEV_LEN=1.952;STDEV_POS=0.000;SUPPORT_LONG=0	GT:GQ:DR:DV	0/1:60:17:11
1	4603742	Sniffles2.INS.139S0	N	TATCTATCTATCTATCTATCTATCTATCTATCTATCTATCTATTTATCTATTTATCTATCTATCTATCATCTACCTATCTCTCTATCTGTCATCTATCTCTCTGCCTTTGTGTCTATCTACCTATCTCTATCATCTGTCTATCTAT	60	PASS	PRECISE;SVTYPE=INS;SVLEN=146;END=4603742;SUPPORT=32;COVERAGE=30,32,31,29,29;STRAND=+-;AF=1.000;STDEV_LEN=11.489;STDEV_POS=0.000;SUPPORT_LONG=0	GT:GQ:DR:DV	1/1:60:0:32
1	4692615	Sniffles2.INS.13AS0	N	CACAGCACACAGGACACAGCACACAGCACACAGGACACAGCCCACAGCCCACAGCACACAGGACACAGCACACAGCACACAGGACACAGCCCACAGCACACAGGACACAGCACACAGGACACAGCCCACAGCACACAGGACACAGCCCACAGCACACAGCCCACAGCC	60	PASS	PRECISE;SVTYPE=INS;SVLEN=168;END=4692615;SUPPORT=15;COVERAGE=36,33,33,33,34;STRAND=+-;AF=0.455;STDEV_LEN=0.000;STDEV_POS=0.000;SUPPORT_LONG=0	GT:GQ:DR:DV	0/1:60:18:15
1	4692809	Sniffles2.DEL.803S0	CCCACAGCCCACAGCCCACAGCCCACAGCACACAGCACACAGCACACAGCACACAGCACACAGCCCACAGCACACAGCACACAGCACACAGCACACAGCACACAGCACACAGCACACAGCACACAGCACACAGCACACAGCACACAGCACACAGCACACAGCACACAGCACACAGCACACAGCACACAGCACACAGCACACAGCACACAGCACA	N	60	PASS	PRECISE;SVTYPE=DEL;SVLEN=-214;END=4693023;SUPPORT=15;COVERAGE=34,33,32,34,33;STRAND=+-;AF=0.455;STDEV_LEN=0.000;STDEV_POS=0.000	GT:GQ:DR:DV	0/1:60:18:15
1	4692979	Sniffles2.INS.13CS0	N	CACAGCACACAGCCCACAGCCCACAGCCCACAGCCCACAGGACACAGCACACAGGACACAGCCCACAGGACACAGCC	60	GT	PRECISE;SVTYPE=INS;SVLEN=77;END=4692979;SUPPORT=6;COVERAGE=34,34,32,33,33;STRAND=+-;AF=0.188;STDEV_LEN=0.000;STDEV_POS=3.500;SUPPORT_LONG=0	GT:GQ:DR:DV	0/0:12:26:6
1	4693375	Sniffles2.INS.13ES0	N	CACAGCCCACAGCCCACAGCCCACAGGACACAGCACACAGGACACAGCCCACAGCCCACAGCCCACAGCCCACAGCCCACAGGACACAGCACACAGGACACAGCACACAGCACACAGCCCACAGCCCACAGCCCACAGCACACAGCACACAGCACACAGCCCACAGCCCACAGGACACAGCCCACAGCCCACAGCCCACAGCCCACAGCCCACAGCCCACAGCA	60	GT	IMPRECISE;SVTYPE=INS;SVLEN=224;END=4693375;SUPPORT=6;COVERAGE=34,34,33,33,32;STRAND=+-;AF=0.182;STDEV_LEN=0.000;STDEV_POS=80.500;SUPPORT_LONG=0	GT:GQ:DR:DV	0/0:15:27:6
1	4693403	Sniffles2.DEL.804S0	CACAGCCCACAGCCCACAGCACACAGCACACAGCACACAGGACACAGCACACAGCC	N	60	PASS	PRECISE;SVTYPE=DEL;SVLEN=-56;END=4693459;SUPPORT=14;COVERAGE=32,33,33,33,33;STRAND=+-;AF=0.424;STDEV_LEN=0.000;STDEV_POS=0.000	GT:GQ:DR:DV	0/1:60:19:14
1	4693494	Sniffles2.INS.13FS0	N	CACAGGACACAGCCCACAGCCCACAGCCCACAGCCCACAGCCCACAGGACACAGCACACAGGACACAGCACACAGCACACAGCCCACAGCCCACAGCCCACAGCACACAGCACACAGCACACAGCCCACAGCCCACAGGACACAGCCCACAGCCCACAGCCCACAGCCCACAGCCCACAGCCCACAGCACACAGCACACAGCACACAGCACACAGGACACAGCCCACAGCCCACAGCCCACAGGACACAGCACACAGGACACAGCCCACAGCCCACAGCCCACAGCACACAGCACACAGCACACAGGACACAGCCCACAGCC	60	PASS	PRECISE;SVTYPE=INS;SVLEN=322;END=4693494;SUPPORT=12;COVERAGE=32,33,33,33,33;STRAND=+-;AF=0.364;STDEV_LEN=0.000;STDEV_POS=0.000;SUPPORT_LONG=0	GT:GQ:DR:DV	0/1:60:21:12
1	4800430	Sniffles2.INS.140S0	N	GGGGAGTGAGTGTTGATGGGGACAGAGTGGGGGAGGGGGAGGGGGAGTGAGTGTTTGATGGGACAGTGTGGGGGAGGGGGGAGGGGGAGTGAGTGAGTGATGGGGACAGAGTGGGGGAGGGGGAGGGGGAGTGAGTGAGTGATGGGGACAGAGTGGGGGAAGGGGAG	60	PASS	PRECISE;SVTYPE=INS;SVLEN=167;END=4800430;SUPPORT=26;COVERAGE=24,25,25,25,27;STRAND=+-;AF=1.000;STDEV_LEN=0.363;STDEV_POS=0.000;SUPPORT_LONG=0	GT:GQ:DR:DV	1/1:60:0:26
1	4999450	Sniffles2.DUP.B41S0	N	<DUP>	60	GT	PRECISE;SVTYPE=DUP;SVLEN=328;END=4999778;SUPPORT=4;COVERAGE=19,19,15,24,25;STRAND=+-;AF=0.160;STDEV_LEN=0.000;STDEV_POS=0.000	GT:GQ:DR:DV	0/0:18:21:4
1	4999537	Sniffles2.INS.142S0	N	TCCTCCATATGATATCAATATTCTCCATATGACGTCAGTGTCCTCCATATGACATCAATATCCTCCATATGATGTCAATATCCTCCGTATGATGTCAATATCCTCCGTATGATGTCAATATCCTCCATATGATGTCAATATCCTCTGTATGATGTCAGTGTCCTCCATATGATGTCAATCGCCTCCATATGATGTCAATATCCTCCGTATGATGTCAGTGTCCTCCGTATGATGTCAATGTCCTCCGTATGACGTCAGTGTCCTCCATATGACATCAATATCCTCCATATGACATCAATATCCTCCATATGATGTCAGTGTGCTCCATATGACATCAATATCCTCCATATGATGTCAATATCCTGCGTATGATGTCAATATCCTCCGTATGATGTCAATATCCTCCATATGATGTCAATATCCTCTGTATGATGTCAGTGTCCTCCATATGATGTCAATCGCCTCCATATGATGCCAATATCCTCCGTATGATGTCAATGCCCTCCGTATGATGTCAATGTCCTCCGTATGATGTCAGTGTCCTCCAGATGATGTCAATATCCTCCATATGATGTCTATGTCCTCGTATGATGTCAGTGTCCTCCGTATGATGTTAATGTCCTCCGTATGATGTCGGTGTCCTCCGTATGATGTCAGTGTCCTCCGTATGATGTCAGTGTCCTCCATGTGATGTCAATGTCCTCGTATGATATCAGTGTCCTCCATATGATATCAGTGTCCTCCGTATGATATCAGTGTCCTCCGTATGATGTCAATATCTTCCGTATGATGTCAATATCTTCCGTATGATGTCAATATCCTCCATATGATTTCCGTGTCCTCCATATGATGTCAATGTCCTCCATATGATGCCAATGTCCTCCGTAAGATGTCAATATCCTCTATATGATGTCAATGCCCTCGTATGATGTCAGTGTCCTCCGTATGACGTCAATGTCCTCCGTATGATGTCGATGTCCTCCGTATGACGTTGGTGTCCTCCGTATGATGTCGGTGTCCTCTGTATGATGTCGGTGTCCTCCGTATGATGTCGATGTCCTCTGCATGATGTCAATGTCCTCGTATGATGTCAGTGTCCTCCGTATGATATCAGTGTCCTCCGTATGATGTCAATATCCTCCATATGATGTCAATATTCTCCATCGGATGTCAATATCCTCCGTAGGATGTCAATATCCTCCATATGATTTCGGTGTCCTCCATATGACATCAATAGCCTCCAAATGATGTCAGTATCCTCCGTATGATGTCGGTGTCCTCCATATGATGTCAATGTCCTCCATATGATGTTAGTGTCCTCTGTATGATGTCAGTGTCCTCCGTATGATGTCAGTGTCCTCCGTATGATGTCAGTGTCCTCTGTATCATGTCAATGTCCTCGTATGATGTCAGTGTCCTCCGTATGATATCAGTGTCCTCCGTATGATGTCAATATCCTCCATAGGATGTCAATATTATCCATAGGATGTCAATATCCTCCGTATGATGTCAATATCCTCCATATGATTTCAGTGTCCTCCATATGACATCAATAGCCTCCAAATGATGTCAGTATCCTCCGTATGATGTCAGTGTCCTCCATATGATGTCAATGTCCTCCATATGATGTCGGTGTCCTCCATATGATGTCGGTGTCCTCCGTATGATGTCAGTGTCCTCTGTATGATGTCAGTGTCCTCCATATAATGTCAATATCCTCCATATGATGTCAATATCCTCCATATGATGTCAATATCCTCTGTATGATGTCAGTGTCCTCCGTATGATGTCAATATCCTCCATATGATGTCAACATCATCCATATGATTTCAGTGTCCTCCGTATGATGTCAATG	60	PASS	PRECISE;SVTYPE=INS;SVLEN=1855;END=4999537;SUPPORT=15;COVERAGE=19,15,15,15,24;STRAND=+-;AF=1.000;STDEV_LEN=0.000;STDEV_POS=5.000;SUPPORT_LONG=0	GT:GQ:DR:DV	1/1:41:0:15
1	5135769	Sniffles2.INS.143S0	N	AATTATATATAATACATTATATATAATTATAAATAATGCATTATATATAATTATATATAATGCATTATATAT	60	PASS	PRECISE;SVTYPE=INS;SVLEN=72;END=5135769;SUPPORT=25;COVERAGE=25,24,24,25,24;STRAND=+-;AF=1.000;STDEV_LEN=0.000;STDEV_POS=0.000;SUPPORT_LONG=0	GT:GQ:DR:DV	1/1:60:0:25
1	5172486	Sniffles2.INS.144S0	N	GAAGAAGAGGGAGAGGAATGGGGAGAGGCAGAGGAAGAGGGAGAGGCAGAGGGAGAGGAAGAGGGAGAGGCAGAGGGAGAGGAAGAGGGGGATGCAGAGGGAGAGGAAGAGGGAGAGGCAGAGGGAGAGGAAGAGGGGGATGCAGAGGGAGAGGAAGAGGGAGAGGCAGCGGGAGAGGCAGCGGGAGATGCAGAGGGAGAGGAAGAGGGAGAGAAGGAGGAGAGGCAGAGGGAAAGGAAGAGGGAGACACAGAGGCAGAGGAAGAGGGAGAGGAAGAGGGAGAGGCAGAGGGAGAGGAAGAGGGAGAGGAGGGAGAGGAAGAGGGAGAGGGAGAGGCAGAGGGAGAGAGAGAGGAAGAGGGAGAGGGAGAGGAAGAGGGAGAAGAAGAGGGAGAGGGAGAGGGAGAGGAAGAGGGAGAGGCACAGGGAGAGGCAGAGGGAGAGGGAGGGAGAGGCAGAGGGAGAGGGAGGGAGAGGGAGAGAGAGAG	60	PASS	PRECISE;SVTYPE=INS;SVLEN=487;END=5172486;SUPPORT=26;COVERAGE=30,26,26,26,27;STRAND=+-;AF=1.000;STDEV_LEN=14.953;STDEV_POS=0.000;SUPPORT_LONG=0	GT:GQ:DR:DV	1/1:60:0:26
1	5220334	Sniffles2.INS.146S0	N	CACACACTAACACATACACATACACACATACTAACACATACACACACACTAACACATACACATACATATATACTAACATACACATACACACATACTAACACATACACACACACATACACATACACATACAGATATACTAACACATACACATACACACACTAACATACACATACACACACTAACACATACACATACACACATACTAACACATACACACATACTAACACATACACACACACTAACACATACATATATACTAACACATACACATACACATACTAACATACACAAACATACACATACACACATACTAACACATACACACACAAACACATACACATACACACATACTAACACATACACATACACATACACACATACTAACACATACACATACACACATACTAACATACACATACATATATACTAACACACACACTAACACATACACACATACTAACACATACACACACTAACACATACACACACTAACACATACACATACACACATACTAACACATACACACACTAACACACACATACACACACTAACACACATACACACTAACACATACACATGCACACATACTAACACATACACATACATATATACTAACACATACACATACA	60	PASS	PRECISE;SVTYPE=INS;SVLEN=630;END=5220334;SUPPORT=21;COVERAGE=26,21,21,21,27;STRAND=+-;AF=1.000;STDEV_LEN=2.656;STDEV_POS=0.000;SUPPORT_LONG=0	GT:GQ:DR:DV	1/1:58:0:21
1	5306682	Sniffles2.DEL.809S0	CTTCCTTCTTTCCTTCCTTCCTTCCTTTCCTCCTTCCTTTTTCTTCCTTCCCTCCCTCCCTCCTTCCTGT	N	60	PASS	PRECISE;SVTYPE=DEL;SVLEN=-70;END=5306752;SUPPORT=14;COVERAGE=30,31,30,30,28;STRAND=+-;AF=0.467;STDEV_LEN=0.000;STDEV_POS=0.000	GT:GQ:DR:DV	0/1:60:16:14
1	5350911	Sniffles2.DEL.80AS0	ATGGTGGATGGAAAGATGGATGGATGGATGGATGGATGGATGGATGGATGGATGGATAAATGAGTGGATGGATGAATGAAGGAGTGGATGGATGTATGGTGGATGAATGGTGGATGGGTAGTGGACGAATGGATAGATAGATAAATGAATAGATTGATAGCTGGATGATGAATGGATGGATAGATAGATGAACCAATTCTAGTATTATTAGCTCTTATGTAAAGCAGTAAGGAATAGAAAAGAGAAAGGACAGCCTCTTCTGTGGGATCAGGGAGACCTTCTAATTGATTTTCAGATTTCACAGGCCCCAGTCCTGCCTTGTTTCCCAGCCCAATCTGTCCTCCCCTTTTCCTATCACTTTAGCCC	N	60	PASS	PRECISE;SVTYPE=DEL;SVLEN=-366;END=5351277;SUPPORT=21;COVERAGE=35,35,36,37,38;STRAND=+-;AF=0.583;STDEV_LEN=0.000;STDEV_POS=0.000	GT:GQ:DR:DV	0/1:60:15:21
1	5364060	Sniffles2.DEL.80BS0	CAAGTGCCCAGTACCTACCACAGCTCATGGGTATACACCTAAGTCAACAACCAAGTGCCCAGTACCTACCACAGCTCATGGGTATATACCTAAGTTAATAAC	N	60	PASS	PRECISE;SVTYPE=DEL;SVLEN=-102;END=5364162;SUPPORT=12;COVERAGE=30,29,29,29,28;STRAND=+-;AF=0.414;STDEV_LEN=0.000;STDEV_POS=0.000	GT:GQ:DR:DV	0/1:60:17:12
1	5394182	Sniffles2.INS.148S0	N	AGAAACACAACGCAGAATGCAGGATGATGGAGAAACACAAAGCAGAATTCAGGATGGTGAAGAAACACAACGCAGAATTCAGGATGGTGGAGAAACACAACGCAGAATTCAGGATGGTGGAGAAACACAACGCAGAATTCAGGATGGTGGAGAAACACAACGCAGAATTCAGGATGGTGGAGAAACACAACGCAGAATTCAGGATGGTGGAGAAACACAACGCAGAATTCAGGATGGTGG	60	PASS	IMPRECISE;SVTYPE=INS;SVLEN=240;END=5394182;SUPPORT=31;COVERAGE=33,33,33,34,31;STRAND=+-;AF=0.939;STDEV_LEN=42.197;STDEV_POS=94.145;SUPPORT_LONG=0	GT:GQ:DR:DV	1/1:60:2:31
1	5447230	Sniffles2.BND.BE1S0	N	[hs37d5:32479020[N	60	PASS	PRECISE;SVTYPE=BND;SUPPORT=17;COVERAGE=19,0,22,24,23;STRAND=+-;AF=0.739;CHR2=hs37d5;STDEV_POS=0.000	GT:GQ:DR:DV	0/1:12:6:17
1	5474213	Sniffles2.DEL.80CS0	GGGCATCTATGATGCTGATTGATGTCCCCAGCATCCCGGGCATCTATGATGCTGATTGATGTCCCCAGCATCCCG	N	60	PASS	PRECISE;SVTYPE=DEL;SVLEN=-75;END=5474288;SUPPORT=18;COVERAGE=29,29,28,28,29;STRAND=+-;AF=0.643;STDEV_LEN=0.000;STDEV_POS=0.000	GT:GQ:DR:DV	0/1:49:10:18
1	5728179	Sniffles2.INS.149S0	N	GGCTCACGGCCGGCTCCCTCACCTGCACTCCAGCGTCTCACAGCCGTCTCCCTCCCCTGCACCAGCGGCTCATGGCCAGCTCCCTCCCCTACACTCCAGT	60	PASS	IMPRECISE;SVTYPE=INS;SVLEN=100;END=5728179;SUPPORT=29;COVERAGE=29,29,29,29,28;STRAND=+-;AF=1.000;STDEV_LEN=0.000;STDEV_POS=26.853;SUPPORT_LONG=0	GT:GQ:DR:DV	1/1:60:0:29
1	5773584	Sniffles2.INS.14AS0	N	TTCTGCGGGGACCCGGAAATCGCCCGCGGGGGGCTTAGCGCTCCGTTACCGCTGAGGGTTGGA	60	PASS	PRECISE;SVTYPE=INS;SVLEN=63;END=5773584;SUPPORT=9;COVERAGE=31,32,32,32,32;STRAND=+-;AF=0.281;STDEV_LEN=0.447;STDEV_POS=0.000;SUPPORT_LONG=0	GT:GQ:DR:DV	0/1:25:23:9
1	5804170	Sniffles2.DEL.80DS0	CCTCCCTCCCTCCCTTCCTTCTTCCCTCCCTCCCTTCCTTCTTCCCTCCCTCCCTCCCTTCCTCCCTCCCTCCCTTCCTCCCTCCCTCCCTTCCTTCTTC	N	60	PASS	PRECISE;SVTYPE=DEL;SVLEN=-100;END=5804270;SUPPORT=24;COVERAGE=24,24,24,24,23;STRAND=+-;AF=1.000;STDEV_LEN=0.000;STDEV_POS=0.000	GT:GQ:DR:DV	1/1:60:0:24
1	5862915	Sniffles2.INS.14BS0	N	ACCATCACCATCATCACCATCATCATCATCACTGTCATCATCACCATCATCACCATCATCACCATCATCATCACCATCATCATCATCATTGTCATCATCAACATCATCATCACCATCACCATCATCGTCACCATCATCACCATCATCACCGTCATCATCACCATCATCATCATCATCAATGTCATTACCACCACCATCATCACCATCATCGTCATCATCATTACCATCATCACATCATCACTATCACTATCATCATCACCATCACCATCATCATCATCATGACTATTGCCGTCATCGCCACCATCATCATTAACACATCACCATCATCACCATTATCATCACCATCATCATATCATCACTATCACCATCATCACCATCATCATCATCATCACCATCACCATCATCATCATCATCATCATCACCATCATCATCATCAATGTCATT	60	PASS	PRECISE;SVTYPE=INS;SVLEN=444;END=5862915;SUPPORT=34;COVERAGE=35,34,34,34,36;STRAND=+-;AF=1.000;STDEV_LEN=0.000;STDEV_POS=0.000;SUPPORT_LONG=0	GT:GQ:DR:DV	1/1:60:0:34
1	5876956	Sniffles2.DEL.80ES0	AGTGTGTGGATACGGGGGATTCCTGGTGTGTGAATACGGGGGATTACTGGTGTGTGGATACGGGAGATTCCT	N	60	PASS	PRECISE;SVTYPE=DEL;SVLEN=-72;END=5877028;SUPPORT=8;COVERAGE=27,28,28,28,27;STRAND=+-;AF=0.286;STDEV_LEN=0.000;STDEV_POS=0.000	GT:GQ:DR:DV	0/1:24:20:8
1	5877234	Sniffles2.DEL.80FS0	GGAGATTCCTGGTGTGTGGATACGGGGGATTACTGGTGTGTGGATACGGGAGATTCCTGGTGTGTGGATACA	N	60	GT	PRECISE;SVTYPE=DEL;SVLEN=-72;END=5877306;SUPPORT=5;COVERAGE=28,28,28,27,27;STRAND=+-;AF=0.179;STDEV_LEN=0.577;STDEV_POS=0.000	GT:GQ:DR:DV	0/0:14:23:5
1	5877269	Sniffles2.INS.14CS0	N	GTGTGTGGATCCAGGGGATTACTGGTGTGTGGACAGAGGGGATTACTGGTATGTGGACAGAGGGGATTACTGGTGTGTGGATACAGGGGATTACTGGTGTGTGGACAGAGGGATTACTGGTGTGTGGATATGGGGGATTACTGGTGTGTGGATACGAGGGATTACTGGTGTGTGGATACGGGGGATTACCGGTGTGTGGACACGGGGGATTACGGGTGCATGGACAGAGGGGATTACCA	60	PASS	PRECISE;SVTYPE=INS;SVLEN=239;END=5877269;SUPPORT=15;COVERAGE=28,28,28,27,27;STRAND=+-;AF=0.536;STDEV_LEN=7.263;STDEV_POS=7.055;SUPPORT_LONG=0	GT:GQ:DR:DV	0/1:60:13:15
1	5889905	Sniffles2.INS.14DS0	N	ATGGTGATGATAGTGGTGATGGTGATAGTGATGGTAGTGGTGATGGTGATGATTATGTTGGTGATGGTGGTGGTGATAGTGATGATGATGGTGATGGTGATAGTGGTGATGATGGTGTTGGTGGTGATGGTGATGGTGCTGGTGATGGTGATAGTGATGGTGGTGGTGGTGATGGTGGTGATGCTTATGTTAGTGATGGTGATGATGGTGGTGTTGACAGTGATGATGCTGGTAGTGATGGTGGTGGCGATGGTGATGGTGGTGATGGTGATGGTGGTGATGATGGTGATGATGGTGGTGATGGTGGTGGTGATGGTGATAGTGATAGTGGTGATGGTGATGGTGGTG	60	PASS	PRECISE;SVTYPE=INS;SVLEN=348;END=5889905;SUPPORT=27;COVERAGE=27,27,28,28,29;STRAND=+-;AF=0.964;STDEV_LEN=0.000;STDEV_POS=0.000;SUPPORT_LONG=0	GT:GQ:DR:DV	1/1:60:1:27
1	5892363	Sniffles2.INS.150S0	N	GGGCTGTGGGCTGGGGGCTGGGGGCTGGGGGGCTAGGGGGCTGGGGGCTGGGGGATGGAGGCTGGGGGCTGGGAACTGAGGGCTGTGGGCTGGGGGCTATAGGCTGGGGGCTGGGGGCTGGGAACTAAGGGCTGTGGGCTGTGGGCTGGGGGCTATGGGCTGGGAGCTGGGGGCTGGAACTGAGGGCTGTGGGCTGGGGGCTGGGGGCTGGGGGCTGGGGGGCTAGGGGGCTGGGGGCTGGGGGATGGAGGCTGGGGGCTGGGAACTGAGGGCTGTGGGCTGTGGGCTGGGGGCTATAGGCTGGGGCTGGGGGCTGGGAACTGAGGGCTGTGGGCTGTGGGCTGGGGGCTGGGGGCTGTGGGCTGGGGGCTGGGGGCTGGGGGGCTAGGGGCCTGGGGGCTGGGGGATGGAGGCTGGGGGCTGGGAACTGAGGGCTGTGGGCTGTGGGCTGGGGGCTATAGGCTCGGGGCTGGGGGCTGGGAACTGAGGGCTATGGGCTGGGAGCTGGGGGCTGGAAAACTGGGGGCTGGGAGCTGGGGGCTGTGGGCTGGGGGCTGGAGGCTGGAGGCTGGGGGCTGGGAACTGAGGGCTGTGGGCTGGGGGCTGGGGGCTGGGGGGCTAGGGGGCTGGGGGCTGGGGGATGGAGGCTGGGGGCTGGGAACTGAGGGCTGTGGGCTGTGGGCTGGGGGCTATAGGCTGGGGGCTGGGGGCTGGGAACTGAGGGCTGTGGGCTGG	60	PASS	PRECISE;SVTYPE=INS;SVLEN=735;END=5892363;SUPPORT=25;COVERAGE=33,25,25,25,28;STRAND=+-;AF=1.000;STDEV_LEN=1.878;STDEV_POS=0.000;SUPPORT_LONG=0	GT:GQ:DR:DV	1/1:60:0:25
1	5934289	Sniffles2.INS.151S0	N	AAAGAAAATTAGGTTGGGAGGCCGAGGCGGGTGGATCATGAGGTCAGGAGATCGAGACCATCCTGGCTAACAAGGTGAAACCCCGTCTCTACTAAAAATACAAAAAATTAGCCGGGCGCGGTGGCGGGCGCCTGTAGTCCCAGCTACTCGGGAGGCTGAGGCAGGAGAATGGCGTGAACCCGGGAAGCGGAGCTTGCAGTGAGCTGAGATTGCGCCACTGCAGTCCGCAGTCCGGCCTGGGCGACAGAGCGAGACTCCGTCTCAAAAAAAAAAAAAAAAAAAA	60	PASS	PRECISE;SVTYPE=INS;SVLEN=283;END=5934289;SUPPORT=15;COVERAGE=29,31,30,30,31;STRAND=+-;AF=0.500;STDEV_LEN=0.333;STDEV_POS=0.000;SUPPORT_LONG=0	GT:GQ:DR:DV	0/1:60:15:15
1	6037965	Sniffles2.INS.152S0	N	GAAGAGAGGGGAGGGGGGAGAAGGGAAGGGAGGGAAGGGGAGGGGGAAGGAGAAGGGAGGGGTGGGAAGGGGAGGGGAAGGGGAGGGGAGGGGAGGGGAAGGGGGAGGGGAGGGGAGGGGAGGGGAGGGGAGGGGAAGGGGGAGGGGAAGGGGGAGGGGAAGGGGGAGGGGAAGGGGGAGGGGAAGGGGAGGGGGAGGGGGAGGGGAAGGGGAGGGGGAGGGGGAGGGGGAGGGAAGGGGAGGGGGAGGGGAGGAGGGGAGGAAGGGGAGGGAGGAGGGGAGGAAGGGGGAGGGGGAGGGAGGGGAGGGGGGAGGGGGGAGGGGAGGGGAGGGGGGAGGGGAGGATGTGGGAGGGGGAGGGGAGGACGGGGAGGGGAGGAGGGGGAGGGGAGGGGGGGGGAGGAGGGGAGGGGAGGAGGGGAGGGGAGGAGGGGGAGGGGAGGAGGGGGAGGGAGGAGGGGAGGGGAGGAGGGGAGGGGAGGAGGGGAGGGGAGGAGGGGAGGGGAGGAGGGGGAGGGAGGAGGGGAGGGGAGGAGGGGAGGGGAGGAGGGGAGGGGAGGAGGGGAGGGAGGAGGGGAGGGGAGGAGGGGAGGGGAGGAGGGGGAGGGGAGGAAGGGAGGGGAGGAGGGGAGGGGAGGAGGGGAGGGGAGGAGGGGAGGGGAGGAGGGGAGGGGAGGAGGGGAGGGGAGGGGAGGGGAGGAGGGGAGGGGAGGGGAGGGGAGGAGGGGAGAGGAGGGGAGGGGAGGAGGGGAGGGGAGGGGAGGAGGGGAGGGGAGGGGAGGGGAGGAGGGGAGGGGAGGGGAGGGGAGGGAGGAGGGGAGGGGAGGAGGGGAGGGGAGGAGGGGGAGGGGAGGAGGGGAGGAAGGGGGAAGGAAGAGGGGAGAGGGGGAAGGAAGAGGGGAGGGGGGGAGGAAGGGGGAGGGAGGAGGGGAGGAAGGGGGAGGGAGGAGGGAAGAAGGGTGAGGGGAGGAGGGGGAGGGGAGGAGGGGGAGGGGAGGAGGGGGGAGGGGAGGGGGAGGGGGGAGGGGAGGAGGGGAGGGGAGGAGGGGAGGAGGGGAGGGGAGGAGGGGAGGGGAGGAGGGGGAGGGGAGGAAAGGAAGGGAGGGAAGGGGAGGGGAGGAGTGGAGAGGAGGATGAGGGGAGGGGAGGGGAGGAGTGGAGAGGAGGGTAAGGGAAGGAAGCAGAGGAGGGAGGAGTGGAGAGGAGGGGAAGGGAGGGGAGGGGAGGGGTGCGGGAGGGGAGGGGTGCGGGAGGGGAGGGTAAAGGAAGGGAGGGGAGGGTGGGGGACGGGAGGGAAGAGGAGTGGAGAGGAGGAGAAGGGAGGGGAGGG	60	PASS	PRECISE;SVTYPE=INS;SVLEN=1330;END=6037965;SUPPORT=4;COVERAGE=6,4,4,4,7;STRAND=+-;AF=1.000;STDEV_LEN=4.950;STDEV_POS=0.000;SUPPORT_LONG=0	GT:GQ:DR:DV	1/1:11:0:4
1	6065003	Sniffles2.DEL.811S0	GAGTGGGGGGATGTGGGAGCTGAGCTGAGGGATGAGGGTGCAGGCAGAGATCTGGGAGCTGAGCTAAGGGGTGAGGGTGGAGTAGGGGGACGCGGGGGCTGAGCTGAGGGGTGAGGGTAGAGTGGGGGACATGGAAGCTGAGCTGAGGGGTGAGGGTA	N	60	PASS	PRECISE;SVTYPE=DEL;SVLEN=-158;END=6065161;SUPPORT=14;COVERAGE=28,28,28,28,26;STRAND=+-;AF=0.500;STDEV_LEN=0.000;STDEV_POS=0.000	GT:GQ:DR:DV	0/1:60:14:14
1	6065496	Sniffles2.INS.153S0	N	AGCTGAGCTGAGGGGTGGGGGTGGAGTGGGGGGACGTGGAAGCTGAGCTGAGGGGTGAGGGTGGAGTGGGGTGACGTGGA	60	PASS	PRECISE;SVTYPE=INS;SVLEN=80;END=6065496;SUPPORT=12;COVERAGE=28,28,28,28,23;STRAND=+-;AF=0.429;STDEV_LEN=0.000;STDEV_POS=0.000;SUPPORT_LONG=0	GT:GQ:DR:DV	0/1:60:16:12
1	6066102	Sniffles2.INS.155S0	N	CCCACTCCACCCTCACCCCTCAGCTCAGCTCCCACATCCCCCACTTCACCCTCACCCCTCAGCTCAGCTCCCACATCCCCCACTTCACCCCCACCCCTCAGCTCAGCTCCCACATTCCCCACTCCACCCTCACTCCTCAGCTCAGCTCCCACATTCCCCACTCCACCCTCACCCCTCAGCTCAGCTCCCACATTCCCCACTCCACCCTCACTCCTCAGCTCAGCTCCCCATTCCCCACTCCACCCTCACCCCTCAGCTCAGCTCCCACATTCCCCACTCCACCCCCACCCCTCAGCTCAGCTCCCACATCCCCCACTTCACCCCCACCCCTCAGCTCAGCTCCCACATCCCCCACTTCACCCCCACCCCTCAGCTCAGCTCCCACATCCCCCACTTCACCCCCACCCCTCAGCTCAGCTCCCACATTCCCCACTCCACCCTCACCCCTCAGCTCAGCTCCCACATTCCCCACTCCACCCTCACCCCTCAGCTCAGCTCCCACATCCCCCACTTCACCCCCACCCCTCAGCTCAGCTCCCACATT	60	PASS	IMPRECISE;SVTYPE=INS;SVLEN=542;END=6066102;SUPPORT=7;COVERAGE=26,22,22,22,22;STRAND=+-;AF=0.318;STDEV_LEN=40.009;STDEV_POS=63.688;SUPPORT_LONG=0	GT:GQ:DR:DV	0/1:28:15:7
1	6066117	Sniffles2.DEL.813S0	ACCCCTCAGCTCAGCTCCTACATTTCCCACTCCACCCTCACCCCTCAGCTCAGCTCCCACGTCCCCCCACTCCACCCTCACCCCTCAGCTCAGCTCCCACATCCCCCCACTCCACCCTCACCCCTCAGCTCAGCTCCTACATTTCCCACTCCACCCTCACCCCTCAGCTCAGCTCCTACATTTCCCACTCCACCCTCACCCCTCAGCTCAGCTCCCACATCCCCCCACTCCACCCTCACCCCTCAGCTCAGCTCCTACATTTCCCACTCCACCCTCACCCCTCAGCTCAGCTCCCACGTCCCCCCACTCCACCCCCACCCCTCAGCTCAGCTCCCACATCCCCCCACTCCACCCTCACCCCTCAATTCAGCTCCTACATTTCCCACTCCACCCTCACCCCTCAGCTCAGCTCCCACGTCCCCCCACTGCACCCTCACCCCTCAGCCCCACTCCACTCCCACCCCTCAGCTCAGCTCCCACATCACCCACTCCTCCCCT	N	60	PASS	IMPRECISE;SVTYPE=DEL;SVLEN=-498;END=6066615;SUPPORT=11;COVERAGE=26,22,23,21,21;STRAND=+-;AF=0.500;STDEV_LEN=0.000;STDEV_POS=38.552	GT:GQ:DR:DV	0/1:60:11:11
1	6066561	Sniffles2.INS.158S0	N	CTCAGCTCCTACATTTCCCACTCCACCCTCACCCCTCAGCTCAGCTCCCACGTCCCCCTACTCCACCCTCACTCCTCAGCTCAGCTCCCACATTCCCCACTCCACCCTCACCCCTCAGCTCAGCTCCCACATC	60	PASS	PRECISE;SVTYPE=INS;SVLEN=133;END=6066561;SUPPORT=6;COVERAGE=22,23,22,22,21;STRAND=+-;AF=0.273;STDEV_LEN=0.500;STDEV_POS=0.000;SUPPORT_LONG=0	GT:GQ:DR:DV	0/1:15:16:6
1	6072338	Sniffles2.DEL.815S0	AGTGGTGGAGGTGATGAAGGCAGAGGTGGTGGGTGGAGGTGGAGATGGAGGTAGTGGTGGAGGTGATGAAGGCGGAGGTGGGTGGAGGTGGAGATGGAGGTAGTGGTGGAGGTGATGAAGGCGGAGGTGGAGGTGATGAAGGCGGAGGTGGTGGGTGGAGGTGGAGATGGAGGTAGTGGTGGAGGTGATGAAGGCGGAGGTGGAGGTGATGAAGGCGGAGGTGGGTGGAGGTGGAGATGGAGGT	N	60	PASS	PRECISE;SVTYPE=DEL;SVLEN=-244;END=6072582;SUPPORT=13;COVERAGE=24,23,25,25,26;STRAND=+-;AF=0.542;STDEV_LEN=0.000;STDEV_POS=0.000	GT:GQ:DR:DV	0/1:60:11:13
1	6072515	Sniffles2.DEL.814S0	GGTGGAGGTGATGAAGGCGGAGGTGGAGGTGATGAAGGCGGAGGTGGGTGGAGGTGGAGATGGAGGTAGTGGTGGAGGTGATGAAGGCGGAGGTGGTGGGTGGAGGTGGAGATGGAGGC	N	60	PASS	IMPRECISE;SVTYPE=DEL;SVLEN=-119;END=6072634;SUPPORT=12;COVERAGE=23,25,25,25,26;STRAND=+-;AF=0.480;STDEV_LEN=1.506;STDEV_POS=83.306	GT:GQ:DR:DV	0/1:60:13:12
1	6220190	Sniffles2.DEL.816S0	GGGCCCCAGCCAGGGAAGGGCCCCAGCAAGGGAAGAGCCCCAGCCAGGGAAGGGCCCCAGCCAGAGAAGAAGAGCCCTAGCCAGGGAAGGGCCCCAGCCAGAGAAGGGCCCCAGCCAGAGAAGGAGAGCCCCAGCCAGGGAAGGGCCCCAGCCAGAGAAGAAGAACCCCAGCCAGGGAAGGGCCCCAGCCAGG	N	60	PASS	PRECISE;SVTYPE=DEL;SVLEN=-193;END=6220383;SUPPORT=9;COVERAGE=19,22,22,23,25;STRAND=+-;AF=0.409;STDEV_LEN=0.000;STDEV_POS=0.000	GT:GQ:DR:DV	0/1:53:13:9
1	6802618	Sniffles2.INS.15CS0	N	TTATATATTATATATTTTATATATTATATATTTATATGTATAAATATATTTATATATATAAAATATATAATATATAAATATAAATATATTTATTTATATTTATATATAAATATATACAAATATATTTATATTTATATATAAATATATACAAATATATTTATATTTATATATAAATATATACAAATATATTTATATTTATATATAAATATATACAAATATATTTATATTTATATATAAATATATACAAATATATTTATATTTATATATAAATATATACAAATATATTTATATTTATATATAAATATATACAAATATATTTATATTTATATATAAATATATACAAATATATTTATATTTATATATTATATATTTATTTATATATAATATATTTATATAAATATATTTGTATATATTATATATTATATAATTATATATTTGTATATAGTATATATTATATAATTATATATTTGTATATAGTATATATTATATAATATATATTTATTATTATAAATATATTTATATTTAATAATATAATATTTATTATTATAATTAATTATATATATTTATATATAAATAATTTATATATAAATATATATATATAATTTATTATTATAATTAATTATATAAATATATTTATATATTTATATATTTAAATATAAATATATTTATATATAAATATAAATATATTTATATATTTAAATATAAATATATTTATATATAAATATAAATATATTTATATATTTATATATTTAAATATAAATATATTTATATATTTATATATAAATATAAATATATTTATATATTTATATATAAATATAAATATATTTATATATTTATATATTTAAATATAAATATATTTATATATTTATATATTTAAATATTTATATATTTATATATTTAAATATATAAATATATTTATATATTTATATATTTATATATTTAAATATTTATATATTTATATATTTAAATATATAAATATATTTATATATTTATATATTTATATATTTAAATATTTATATATTTATATATTTAAATATATAAATATATTTATATATTTATATATTTATATATTTAAATATAAATATATTTATATATTTATATATTTATATATTTATATATTTATATATTTAAATATAAATATATTTATATATTTAAATATAAATATATTAATATATAATTATTATACATATTTATATACTTAAATATAAATATATTAATATATAATTATTATATATATTTATATGGTTAAATATAAATATATTAATATATAATTATTATATATATTTATATAGTTAAATATAAATATATTAATATATAATTATTATATATTTATATATAATTTATAATTTAATATATATAATTATATATTATATAATTATATAATATTATATTTATATTTTCATATTATATTATATTATATTTTTATATTATATAAATATAAATATTATATTATATAATATTTATATTTACATATTTATATATTTATATATTAAATTATATATTTATATAATATTATAAAATTATATATAATATTTATATATTATATATTATATGTATAAAAATATAAATATTATATATAATTATAAATATATATTATATATAATTATATATAATATATAATTATATATAATATATAATATAATTATATATAATATATAATTATATATAATATATAATATAATATAATTATATAATATAATTATATTAAATAATTATATTATATAATATAATTATGTAATAATATAATTATATTATATAATATAATAATATAATAATATAATTATATTATATAATATAATAATATAATTATATAATATAATAATATAATTATATTATATAATATAATAATATATAATTATAATATAATATAATATAATATAATTATATAATATAATTATATAATAATATAATATAATATAATATAATTATATAATAATATAATATAATATAATATAATTATATTATATAATATAATAATATAATAATATAATGTAATATAATAATATATAATATAATTATATAATGTAATATAATATATAATAATATAATAATATATAATTATATAATTATATAATGTATATTATATATAAATATATAATATACATTA	60	PASS	IMPRECISE;SVTYPE=INS;SVLEN=2107;END=6802618;SUPPORT=14;COVERAGE=23,14,14,14,19;STRAND=+-;AF=1.000;STDEV_LEN=155.624;STDEV_POS=0.000;SUPPORT_LONG=0	GT:GQ:DR:DV	1/1:39:0:14
1	6858656	Sniffles2.DEL.817S0	TTTTTTTTTTTTGAGACGGAGTCTCGCTCTGTCGCCCAGGCCGGACTGCGGACTGCAGTGGCGCAATCTCGGCTCACTGCAAGCTCCGCTTCCCGGGTTCACGCCATTCTCCTGCCTCAGCCTCCCGAGTAGCTGGGACTACAGGCGCCCGCCACCGCGCCCGGCTAATTTTTTGTA	N	60	PASS	PRECISE;SVTYPE=DEL;SVLEN=-177;END=6858833;SUPPORT=22;COVERAGE=21,22,22,21,20;STRAND=+-;AF=1.000;STDEV_LEN=0.000;STDEV_POS=0.000	GT:GQ:DR:DV	1/1:60:0:22
1	6997617	Sniffles2.INS.15DS0	N	CATCACGATCACCATCACCATTCACCACTTACCACCACCATCATCACCATCACCATCATCATCACCACTACCATCATCACCATCACCATCACCATTCACCACTTACCACCACCATCATCACCATCACCATCACCATTCACCACTTACCACCATCATCACCATCACCATCATCATCACCACTACCATCATCACCATCAC	60	PASS	PRECISE;SVTYPE=INS;SVLEN=198;END=6997617;SUPPORT=30;COVERAGE=29,30,30,30,30;STRAND=+-;AF=1.000;STDEV_LEN=0.000;STDEV_POS=0.000;SUPPORT_LONG=0	GT:GQ:DR:DV	1/1:60:0:30
1	7000973	Sniffles2.INS.15ES0	N	GGGGGTCCTCACAGGGAGGGGGGTCCTCAGAGGGAGAGGGATCCTCCCGGGGAAGGGGGATCCTCACGGGGAAGGGCATCCTCAGGGGGAGGGGGATCCTCATGGGGAGGGGGATCCTCACGGGGAGGGGGATCCTCAGGGGAGGGGGATCCTCAGGGGGAGGGGGATCCTCAGGGGGAGGGGGATCCTCACGGGAGGGGGATCCTCAGGGGGAGGGGGATCCTCAGGGGGAGGGGGATCCTCACGGGGAGGGGGATCCTCACGGGGAAGGGCATCCTCAGGGGGAGGGGGATCCTCAGGGGAGGGGGATCCTCACGGGGAGGGGGATCCTCAGGGGGAGGGGGATCCTCACGGGGAGGGGGATCCTCAGGGGGAGGGGGATCCTCAGGGGGAGGGGGATCCTCACAGGGAGAGGGATCCTCACGGGGAGAGGGATCCTCACGGGGAGGGGGATCCTCAGAGGGAGGGGGGATCCTTGGGGGGAGGGGGATCCTCACGGGTGGGGGGATCCTCACAGGGTGGGGGGATCCTCACAGGGAG	60	PASS	PRECISE;SVTYPE=INS;SVLEN=542;END=7000973;SUPPORT=22;COVERAGE=25,22,22,22,29;STRAND=+-;AF=1.000;STDEV_LEN=16.081;STDEV_POS=0.000;SUPPORT_LONG=0	GT:GQ:DR:DV	1/1:60:0:22
1	7017634	Sniffles2.INS.15FS0	N	TCAAGTCTCTTTCAGAGAACATCATAGTTCTCTGACTCTCTCTTCTGCCTCTTCTTTATCTTCCATTTGTAAGGACTCATGTGATTCCATTGGGTACATGAGTACACTAAGGTGATTGTTTC	60	PASS	PRECISE;SVTYPE=INS;SVLEN=122;END=7017634;SUPPORT=16;COVERAGE=24,24,24,24,24;STRAND=+-;AF=0.667;STDEV_LEN=0.000;STDEV_POS=0.000;SUPPORT_LONG=0	GT:GQ:DR:DV	0/1:35:8:16
1	7039853	Sniffles2.DEL.818S0	GTAGCTGGGGGAGAGGACCCCCGGCACCCGGGACACTGTCCTCTCATGGTGGT	N	60	PASS	PRECISE;SVTYPE=DEL;SVLEN=-53;END=7039906;SUPPORT=17;COVERAGE=40,38,39,38,38;STRAND=+-;AF=0.447;STDEV_LEN=0.000;STDEV_POS=0.000	GT:GQ:DR:DV	0/1:60:21:17
1	7044151	Sniffles2.INS.160S0	N	TGAGTGGATAGGTGGATAGAGGGTTGGGTGGGTGGATGGATGAGTAGGTGGATGGGTGGATAGGTGGATGGATGAATGGATGATGGGTGGATGGATGGGTGGATAGATGGATGGGTGGGTAGATGGATGGGTAGGTGGATGTGTGGATAGATGGATGGATGAATGGATGGTTGGGTGGATGGATGGGTTGGATGAGTGAACCGA	60	PASS	PRECISE;SVTYPE=INS;SVLEN=204;END=7044151;SUPPORT=32;COVERAGE=34,31,31,31,31;STRAND=+-;AF=1.000;STDEV_LEN=0.000;STDEV_POS=0.000;SUPPORT_LONG=0	GT:GQ:DR:DV	1/1:60:0:32
1	7078189	Sniffles2.INS.161S0	N	AATGCCAGGGCTTTTTTTTTTTTTTTTTTTTGAGACGGAGTCTCGCTCTGCCGCCCAGGCCGGACTGCGGACTGCAGTGGCGCAATCTCGGCTCACTGCAAGCTCCGCTTCCCGGGTTCACGCCATTCTCCTGCCTCAGCCTCCCGAGTAGCTGGGACTACAGGCGCCCGCCACCACGCCCG	60	PASS	PRECISE;SVTYPE=INS;SVLEN=182;END=7078189;SUPPORT=15;COVERAGE=31,33,30,30,31;STRAND=+-;AF=0.500;STDEV_LEN=0.601;STDEV_POS=0.000;SUPPORT_LONG=0	GT:GQ:DR:DV	0/1:60:15:15
1	7174806	Sniffles2.DEL.819S0	TGAGTCCGAAAACCTGAGACCCAGGAGAGCTGATGGTGGTGTTCCAGTGTGAGTCCGAAAACCTGAGACCCAGGAGAGCTGATGGTGGTGTTCCAGTG	N	60	PASS	PRECISE;SVTYPE=DEL;SVLEN=-98;END=7174904;SUPPORT=16;COVERAGE=32,32,33,32,33;STRAND=+-;AF=0.500;STDEV_LEN=0.000;STDEV_POS=0.000	GT:GQ:DR:DV	0/1:60:16:16
1	7175602	Sniffles2.DEL.81BS0	ATCTAAGAACCAGGAGAGCTGATGATGTTGTTCCAGTCTGAATCTGAAAGCCTGAGACCCAGGAGAGCTGATGATGTTGTTCCAGTCTGAATCTGAAAG	N	60	PASS	PRECISE;SVTYPE=DEL;SVLEN=-99;END=7175701;SUPPORT=19;COVERAGE=32,32,32,32,31;STRAND=+-;AF=0.594;STDEV_LEN=0.000;STDEV_POS=0.000	GT:GQ:DR:DV	0/1:60:13:19
1	7560340	Sniffles2.INS.166S0	N	GTATGTATATGAGTGTGTGTGTGCATGTGTGTCCGTGAGTGAGTGTGTAGAGAGGATGGTGTGAGCCTGGTGTGCGTGT	60	PASS	PRECISE;SVTYPE=INS;SVLEN=79;END=7560340;SUPPORT=12;COVERAGE=25,25,25,26,26;STRAND=+-;AF=0.480;STDEV_LEN=0.000;STDEV_POS=0.000;SUPPORT_LONG=0	GT:GQ:DR:DV	0/1:60:13:12
1	7560398	Sniffles2.INS.167S0	N	GTGTGAGCCTGGTGTGCGTGCGTATGTATATGAGTGTGTGTGTGCATGTGTGTCCGTGAGTGAGTGTGTAGAGAGGATGGTGTGAGCCTGGTGTGTGTGCGTATGTATATGAGTGTGTGTGTGCATGTGTGTCCGTGAGTGAGTGTGTAGAGAGGATT	60	PASS	PRECISE;SVTYPE=INS;SVLEN=158;END=7560398;SUPPORT=14;COVERAGE=25,25,25,26,26;STRAND=+-;AF=0.560;STDEV_LEN=0.000;STDEV_POS=0.000;SUPPORT_LONG=0	GT:GQ:DR:DV	0/1:60:11:14
1	7602614	Sniffles2.DEL.81DS0	GCCTCCTGAGTAGCTGGGATTACAGGTGTGTGCCTCCTGAGTAGCTGGGATTACAGGTGTGT	N	60	PASS	PRECISE;SVTYPE=DEL;SVLEN=-62;END=7602676;SUPPORT=17;COVERAGE=35,32,32,32,29;STRAND=+-;AF=0.531;STDEV_LEN=0.000;STDEV_POS=0.000	GT:GQ:DR:DV	0/1:60:15:17
1	7608733	Sniffles2.DEL.81ES0	TGCCCATGGAAGGTGCCCCCTTAGGGGTGGAGGTGCCCATGGAGGGTGCCTCCTTAGGGGTGGAGGTGCCCTTGCAGGGTTCCTCTTAGAGGTGGAGATGCCCATGGAGGTGTCCCTTAGGGGCGGAGGTGCTGGTGGAGGGCACCCCTTAGGGGTGGAGGTGCCCGTGGAGGGTGCCCCCTTAGGGGTGGAGGTGCTGGTGGAGGGTGCCCCCTTAGGGGTGGAAG	N	60	PASS	PRECISE;SVTYPE=DEL;SVLEN=-227;END=7608960;SUPPORT=13;COVERAGE=28,29,29,29,28;STRAND=+-;AF=0.448;STDEV_LEN=0.000;STDEV_POS=0.000	GT:GQ:DR:DV	0/1:60:16:13
1	7863494	Sniffles2.INS.168S0	N	AAAAAATTAGCCGGGCGTAGTGGCGGGCGCCTGTAGTCCCAGCTACTTGGGAGGCTGAGGCAGGAGAATGGCGTGAACCCGGGAGGCGGAGCTTGCAGTGAGCCGAGATCCCGCCACTGCACTCCAGCCTGGGCGACAGAGCGAGACTCCGTCTCAAAAAAAAAAAAAAAAAAAAAAAAAAAAA	60	PASS	PRECISE;SVTYPE=INS;SVLEN=184;END=7863494;SUPPORT=15;COVERAGE=27,29,30,29,31;STRAND=+-;AF=0.500;STDEV_LEN=0.601;STDEV_POS=0.000;SUPPORT_LONG=0	GT:GQ:DR:DV	0/1:60:15:15
1	7923046	Sniffles2.DEL.81FS0	TTGTGTTGTATTGTATTGTATTGTATTGTATTGTATTGTATTGTATTGTATTGTATTGTATTGTATTGTA	N	60	PASS	PRECISE;SVTYPE=DEL;SVLEN=-70;END=7923116;SUPPORT=14;COVERAGE=35,36,36,36,36;STRAND=+-;AF=0.389;STDEV_LEN=0.000;STDEV_POS=0.000	GT:GQ:DR:DV	0/1:60:22:14
1	7923051	Sniffles2.INS.169S0	N	TTGTATTGTATTGTATTGTATTGTATTGTATTGTATTGTATTGTATTGTATTGTATTGTATTGTATTGTATTGTATTGTATTGTA	60	PASS	PRECISE;SVTYPE=INS;SVLEN=85;END=7923051;SUPPORT=22;COVERAGE=35,36,36,36,36;STRAND=+-;AF=0.611;STDEV_LEN=0.000;STDEV_POS=0.000;SUPPORT_LONG=0	GT:GQ:DR:DV	0/1:60:14:22
1	7924952	Sniffles2.DEL.820S0	CCATGTGTCCTCCCACAGCGGTCCCTCTGTGTGTCTGTCCGATACCATCTTCCCCCTGTGTCCTCCCACAGCTGTCCCTCTGTGTGTCTGTCTGTCTGATACCATCATCCCCCTGTGTCCTCCCACAGCGGTCCCTCTGTGTGTCTGTCTGTCCGATACCATCATCCCCCTGTGTCCTCCCACAGCGGTCCCTCTGTGTGTCTGTCTGTCCGATACCATCTT	N	60	PASS	PRECISE;SVTYPE=DEL;SVLEN=-222;END=7925174;SUPPORT=16;COVERAGE=40,39,39,39,38;STRAND=+-;AF=0.410;STDEV_LEN=0.000;STDEV_POS=0.000	GT:GQ:DR:DV	0/1:60:23:16
1	7925497	Sniffles2.DEL.821S0	GTCCGATACCATCTTCCCCGTGTCCTCCCACAGCGGTCCCTCTGTGTGTCTGTCG	N	60	PASS	PRECISE;SVTYPE=DEL;SVLEN=-55;END=7925552;SUPPORT=14;COVERAGE=40,39,38,38,41;STRAND=+-;AF=0.368;STDEV_LEN=0.000;STDEV_POS=0.000	GT:GQ:DR:DV	0/1:60:24:14
1	8013092	Sniffles2.INS.16CS0	N	GGGGGGTCAGCCCCCCGCCCGGCCAGCCGCCCCGTCCGGGAGGGAGGTGGGGGGATCAGCCCCCCGCCCGGCCAGCCGCCCCGTCCGGGAGGGAGGT	60	PASS	PRECISE;SVTYPE=INS;SVLEN=97;END=8013092;SUPPORT=13;COVERAGE=29,31,31,31,29;STRAND=+-;AF=0.419;STDEV_LEN=0.000;STDEV_POS=0.378;SUPPORT_LONG=0	GT:GQ:DR:DV	0/1:60:18:13
1	8087065	Sniffles2.INS.16DS0	N	AGTGTGGGACGGTGAGGGACAGTGTGGGACGGTGAGGGACAGTGAGGGACAGTGTGGGACGGTGAGGGACAGTGAGGGACTGTGTAGGACAGTGAGGGACAGTGTGGGACAGTGAGGGACTGTGTAGGACAGTGAGGGACAGTGTGGGACGGTGAGGGACTG	60	PASS	PRECISE;SVTYPE=INS;SVLEN=162;END=8087065;SUPPORT=17;COVERAGE=28,27,27,27,28;STRAND=+-;AF=0.630;STDEV_LEN=0.000;STDEV_POS=0.000;SUPPORT_LONG=0	GT:GQ:DR:DV	0/1:52:10:17
1	8336963	Sniffles2.INS.16FS0	N	ACACATACACACACCACACACATACACACACCACACACACACACAAACACACATCACACACATACAAACACACACATACACCACACACATACACACACCACACACATACACACACCACACACACACACACCACACACATACACCACACACAAACACACACATACACCACACACACACATACACACACCACACACATACACATACCACACACACACATACACCACACACACACCACACACACCACACACATACACACACCACACACATACACACACCACACACACATACACACGCCACACACACCACACACACCACACAGACAACACATACAAAGATACACATACACCACACATATACACATACATACCACACACACATACACCACACACACAAACCACACACACCGCACACACATACACACACCACACACACATATACACGCCACACACATACACACACCAAACACACACCACACACACATACACAAACACACACATACACACACCCCCCACACACACAAACCACACACACCACACACACATACACCACACACATACACACACCACACACATACACACACGAAAGACATACATACACCACACACACATACACAAACACACACAAACACACACATACACATGTACACACATACACACCACAAACACACGTACACACCACACACACATACACATACCACACATATACACACCACACACAA	60	PASS	PRECISE;SVTYPE=INS;SVLEN=733;END=8336963;SUPPORT=16;COVERAGE=20,16,16,16,18;STRAND=+-;AF=1.000;STDEV_LEN=7.597;STDEV_POS=14.491;SUPPORT_LONG=0	GT:GQ:DR:DV	1/1:44:0:16
1	8382315	Sniffles2.INS.171S0	N	GTGCATGGATGGATGGATGGATGGATGGATGGATGGATGGATGGATGGGCGGGTGGGTGGATGGATGAGTGGGTGAGTGGATGGATGCATGGATGGATGGGTGGGTGGGTGGATGGATGAGTGGGTGGATGGATGGGTGGATGGATGGGTGGGTGGGTGGGTGGATGGATGGGTGGGTGGGTGCGTGGGTGGGTGGATGGATGGATGGATGAGTGGGTGAGTGGATGGATGCATGGATGGATGGGTGGGTGGGTGAATGGATGGATGAGTGGGTGGATGGATGGGTGGATGAATGGGTGGGTGGGTGCGTGGGTGGGTGGATGGATGGATGGGTGGATGGATGCATGGGTGGGTGGATGTATGGGTGGATGGATGCGTGGGTGGGTGGATGGATGGGTGGATGGGTGGATGGATGGATGGATAGATGGGTGTGTGGATGGATGGATGAGTGGGTGGATGGATGGGTGGATGGATGGGTAGGTGGGTGGATGGATGGGTGGATGAGTGGATGGATGGATAGATGGGTGGGTGGATGGATGGATGAGTGGGTGGAGGGATGGGTGGATGATGGATGGGTGGGTGGATGGATGGGTGGGTGGGTGGATGGGTGGGTGGATGGATGGGTGGGTGGGTGGATGGGTGGATGGATGGGTGGGTGGGTG	60	PASS	PRECISE;SVTYPE=INS;SVLEN=662;END=8382315;SUPPORT=11;COVERAGE=30,26,26,26,27;STRAND=+-;AF=0.423;STDEV_LEN=0.787;STDEV_POS=0.000;SUPPORT_LONG=0	GT:GQ:DR:DV	0/1:60:15:11
1	8382369	Sniffles2.INS.170S0	N	TGGGCGGGTGGGTGGATGGATGAGTGGGTGAGTGGATGGATGCATGGATGGATGGGTGGGTGGGTGGATGGATGAGTGGGTGGATGGATGGGTGGATGGATGGGTGGGTGGGTGGATGGATGGGTGGGTGGGTGCGTGGGTGGGTGGATGGATGGATGGATGAGTGGGTGAGTGGATGGATGCATGGATGGATGGGTGGGTGGGTGAATGGATGGATGAGTGGGTGGATGGATGGGTGGATGAATGGGTGGGTGGGTGCGTGGGTGGGTGGATGGATGGATGGGTGGATGGATGCATGGGTGGGTGGATGTATGGGTGGATGGATGCGTGGGTGGGTGGATGGATGGGTGGATGGGTGGATGGATGGATGGATAGATGGGTGTGTGGATGGATGGATGAGTGGGTGGATGGATGGGTGGATGGATGGGTAGGTGGGTGGATGGATGGGTGGATGAGTGGATGGATGGATGGATAGATGGGTGGG	60	PASS	PRECISE;SVTYPE=INS;SVLEN=484;END=8382369;SUPPORT=14;COVERAGE=30,26,26,26,27;STRAND=+-;AF=0.538;STDEV_LEN=0.000;STDEV_POS=0.000;SUPPORT_LONG=0	GT:GQ:DR:DV	0/1:60:12:14
1	8391506	Sniffles2.INS.175S0	N	AACACTTTTAAAAAATATTTTTAAAAACACTTTTAAAAAATATTTTTAAAAAACACTTTTAAAAAATATTTTTAAAAAACACTTTTAAAAAATATTTTTAAAAAACACTTTTAAAAATATTTTTAAAAAACACTTTTAAAAAATATTTTAAAAAACACTTTTAAAAAATATTTTAAAAAACACTTTTAAAAAATATTTTTAAAAAACACTTTTAAAAAATATTTTTAAAAACACTTTT	60	PASS	IMPRECISE;SVTYPE=INS;SVLEN=238;END=8391506;SUPPORT=18;COVERAGE=23,22,23,23,23;STRAND=+-;AF=0.783;STDEV_LEN=36.888;STDEV_POS=0.000;SUPPORT_LONG=0	GT:GQ:DR:DV	1/1:0:5:18
1	8404953	Sniffles2.INS.176S0	N	TCCATCCACATATCCACCCATCCACCCATCCAAATATCCACTTCTCCATATATACATCCATCCATCTATCCATCCATCCATCCACATATCCACCCATCCACCCATCCAAATATCCACTTCTCCTTAGATACATCCATCCATCTATCCATCCATCCACCCATCTAAATATCCACTTCTCCATATATCCATCCATCCGTCCACCCATCCATCCATCCATCCATCTATCCATCCATCCACCCATCTAAATATCCACTTCTTCATATATCCATCCATCCACCCATCCATCCATCCATCCATCCATCCATCCATCCATCCACATATCCAGCCATCCACC	60	PASS	PRECISE;SVTYPE=INS;SVLEN=334;END=8404953;SUPPORT=16;COVERAGE=16,16,16,16,18;STRAND=+-;AF=1.000;STDEV_LEN=0.000;STDEV_POS=0.000;SUPPORT_LONG=0	GT:GQ:DR:DV	1/1:44:0:16
1	8446628	Sniffles2.INS.177S0	N	GAACTCTTTTTTTTTTTTTTTTTTTTGAGACGGAGTCTCGCTCTGTTGCCCAGGCTGGAGTGCAGTGGCGGGATCTCGGCTCACTGCAAGCTCCGCCTCCCGGGTTCACGCCATTCTCCTGCCTCAGCCTCCCAAGTAGCTGGGACTACAGGCGCCCGCCACTACGCCCGGCTAATTTTTTGTATTTTTAGTAGAGACGGGGTTTCACCGTTTTAGCCGGGATGGTCTCGATCTCCTGACCTCGTGATCCGCCCGCCTCGGCCTCCCAAAGTGCTGGGATTACAGGCGTGAGCCACCGCGCCCGGCCC	60	PASS	PRECISE;SVTYPE=INS;SVLEN=308;END=8446628;SUPPORT=25;COVERAGE=38,35,34,34,33;STRAND=+-;AF=0.735;STDEV_LEN=0.506;STDEV_POS=0.000;SUPPORT_LONG=0	GT:GQ:DR:DV	0/1:20:9:25
1	8501991	Sniffles2.INS.178S0	N	CAATACACACACTTTTTTTTTTTTTTTTTTTTTTTTTTTTTTTTTTTTTTTTTTTTTGAGACGGAGTCTCGCTCTGTCGCCCAGGCCGGACTGCGGACTGCAGTGGCGCAATCTCGGCTCACTGCAAGCTCCGCTTCCCGGGTTCACGCCATTCTCCTGCCTCAGCCTCCCCAGTAGCTGGGACTACAGGCGCCCGCCACCGCGCCCGGCTAATTTTTTGTATTTTTAGTAGAGACGGGGTTTCACCGTGTTAGCCAGGATGGTCTCGATCTCCTGACCTCATGATCCACCCGCCTCGGCCTCCCAAAGTGCTGGGACTACAGGCGTGAGCCACCGCGCCCGGC	60	PASS	PRECISE;SVTYPE=INS;SVLEN=344;END=8501991;SUPPORT=7;COVERAGE=18,17,17,18,19;STRAND=+-;AF=0.412;STDEV_LEN=1.304;STDEV_POS=0.000;SUPPORT_LONG=0	GT:GQ:DR:DV	0/1:42:10:7
1	8562017	Sniffles2.INS.17BS0	N	TGGCCAGCCGCCCCGTCCAGGAGGTGAGGGGCGCCTCTGCCCGGCTGCCCCTACTGGGAAGTGAGGACCCCTCTGCCCGGCCAGCCGCCCCGTCCGGGAGGGAGGTGGGGGGGTCAGCCCCCCGCCCGGCCAGCCGCCCCGTCCGGGAGGGAGGTGGGGGGGATCAGCCCCCCGCCCGGCCAGCCGCCCCGTCCGGGAGGGAGGTGGGGGGGTCAGCCCCCCGCCCGGCCAGCCGCCCCGTCCGGGAGGGAGGTGGGGGGGTCAGCCCCCCGCCCGGCCAGCCGCCCCGTCCGGGAGGGAGGTGGGGGGGTCAGCCCCCCGCCCGGCCAGCCGCCCCGTCCGGGAGGGAGGTGGGGGGGTCAGCCCCCCGCA	60	PASS	PRECISE;SVTYPE=INS;SVLEN=372;END=8562017;SUPPORT=8;COVERAGE=14,14,14,14,14;STRAND=+-;AF=0.571;STDEV_LEN=0.500;STDEV_POS=0.000;SUPPORT_LONG=0	GT:GQ:DR:DV	0/1:37:6:8
1	8562190	Sniffles2.INS.17AS0	N	GCCGGGCCAGCCGCCCCGTCCGGGAGGGAGGCGCGGGGGGGGGTCGGCCAGCCGCCCCGTCCGGGAGGGAGGTGGGGGGGGTCAGCCCCCC	60	PASS	IMPRECISE;SVTYPE=INS;SVLEN=91;END=8562190;SUPPORT=14;COVERAGE=14,14,14,14,14;STRAND=+-;AF=1.000;STDEV_LEN=21.567;STDEV_POS=124.401;SUPPORT_LONG=0	GT:GQ:DR:DV	1/1:39:0:14
1	8562190	Sniffles2.INS.17CS0	N	GCCCGGCCAGCCGCCCCGTCCGGGAGGGAGGTGGGGGGGTCAGCCCCCCGCCCGGCCAGCCGCCCCATCCGGGAGGGAGGTGGGGGGGGCAGCCCCCCCGCCCGGCCAGCCGCCCCGTCCGGGAGGGAGGTGGGGGGATCAGCCCCCCGCCTGGCCAGCCGCCCCGTCCGGGAGGTGAGGGGCGCCTCTGCCCGGCTGCCCCTACTGGGAAGTGAGGACCCCTCTGCCCGGCCAGCCGCCCCGTCCGGGAGGGAGGTGGGGGGGTCAGCCCCCCGCCCGGCCAGCCGCCCCATCCGGGAGGGAGGTGGGGGGGTCAGCCCCCCGCACGGCCAGCCGCCCCGTCCGGGAGGGAGGTGGGGGGGGGTCAGCCCCCCGCACGGCCAGCCGCCCCGTCCGGGAGGGAGGTGGGGGGATCAGCCCCCGCCTGGCCAGCCGCCCCGTCTGGGAGGTGAGGGGCGCCTCTGCCCGGCCGCCCCTACTGGGAAGTGAGGAGCCCCTCTGCCGGGCCAGCCGCCCCGTCCGGGAGGGAGGCGCGGGGGGGGGGTCGGCCAGCCGCCCCGTCCGGGAGGGAGGTGGGGGGGGTCAGCCCCCC	60	PASS	PRECISE;SVTYPE=INS;SVLEN=592;END=8562190;SUPPORT=6;COVERAGE=14,14,14,14,14;STRAND=+-;AF=0.429;STDEV_LEN=0.500;STDEV_POS=0.000;SUPPORT_LONG=0	GT:GQ:DR:DV	0/1:37:8:6
1	8728984	Sniffles2.DEL.824S0	TGTGTGTGTGTGTGTGTGTGTGTGTGTGTGTGTGTGTGTTGTGTTTTTAAGACAGGGTCTCACTCTGTCTTCTGTGAATATTCTAAAATGCACTCAACTC	N	60	PASS	PRECISE;SVTYPE=DEL;SVLEN=-100;END=8729084;SUPPORT=28;COVERAGE=27,28,28,28,27;STRAND=+-;AF=1.000;STDEV_LEN=3.715;STDEV_POS=14.064	GT:GQ:DR:DV	1/1:60:0:28
1	8972232	Sniffles2.INS.17DS0	N	CAGCCGCCCTGTCCAGGAGGTGAGGGGCGCCTCTGCCCGGCCGCCCCTACTGGGAAGTGAGGAGCCCCTCTGCCCGGCCAGCCGCCCCGTCCGGGAGGGAGGTGGGGGGGGTCAGCCCCCCGCCCGGCCAGCCGCCCCGTCCGGGAGGGAGGGAGGTGGGGGGGGTCAGCCCCCCGCCCGGCCAGCCGCCCCGTCCGGGAGGTGAGGGGCGCCTCTGCCCGGCCGCCCCTACTGGGAAGTGAGGAGCCCCTCTGCCCGGCCAGCCGCCCCGTCCGGGAGGGAGGTGGGGGGGTCAGCCCCCCGCCCGGCCAGCCGCCCCGTCCGGGAGGGAGGGAGGTGGGGGGGGTCAGCCCCCCGCCCGGCCAGCCGCCCCGTCCGGGAGGGAGGCGGGGGGGTCAGCGCCCCGCCCGGC	60	PASS	PRECISE;SVTYPE=INS;SVLEN=412;END=8972232;SUPPORT=8;COVERAGE=25,22,22,22,23;STRAND=+-;AF=0.364;STDEV_LEN=0.000;STDEV_POS=0.000;SUPPORT_LONG=0	GT:GQ:DR:DV	0/1:40:14:8
1	8972232	Sniffles2.INS.17ES0	N	CAGCCGCCCTGTCCAGGAGGTGAGGGGCGCCTCTGCCCCGGCCGCCCCTACTGGGAAGTGAGGAGCCCCTCTGCCCGGCCAGCCGCCCCGTCCGGGAGGGAGGTGGGGGGGGTCAGCCCCCCGCCCGGCCAGCCGCCCCGTCCGGGAGGGAGGGAGGTGGGGGGGGTCAGCCCCCCGCCCGGCCAGCCGCCCCGTCCGGGAGGTGAGGGGCGCCTCTGCCCGGCCGCCCCTACTGGGAAGTGAGGAGCCCCTCTGCCCGGCCAGCCGCCCCGTCCGGGAGGGAGGTGGGGGGGTCAGCCCCCCGCCCGGCCAGCCGCCCCGTCCGGGAGGGAGGGAGGTGGGGGGGGTCAGCCCCCCGCCCGGCCAGCCGCCCCGTCCGGGAGGTGAGGGGCGCCTCTGCCCGGCCGCCCCTACTGGGAAGTGAGGAGCCCCTCTGCCCGGCCAGCCGCCCCGTCCGGGAGGGAGGTGGGGGTCAGCCCCCGCCAGGCCAGCCGCCCCGTCCGGGAGGGAGGTGGGGGGGTCAGCCCCCGCCAGGCCAGCCGCCCCATCTGGGAGGGAGGCGGGGGGGTCAGCGCCCCGCCCGGC	60	PASS	PRECISE;SVTYPE=INS;SVLEN=585;END=8972232;SUPPORT=14;COVERAGE=25,22,22,22,23;STRAND=+-;AF=0.636;STDEV_LEN=0.535;STDEV_POS=0.000;SUPPORT_LONG=0	GT:GQ:DR:DV	0/1:40:8:14
1	9113462	Sniffles2.INS.17FS0	N	ATATATTTATATATTATATATATTTATATATATTATATATTTATATATTATATATATTTATATATAATATATATTATATATTTATATATTATATATATTTATATATATTATATATTTATATATTATATATATTTATATATATTATATATTTATATATTATATATATTTA	60	PASS	PRECISE;SVTYPE=INS;SVLEN=169;END=9113462;SUPPORT=30;COVERAGE=32,30,29,29,29;STRAND=+-;AF=1.000;STDEV_LEN=0.000;STDEV_POS=0.000;SUPPORT_LONG=0	GT:GQ:DR:DV	1/1:60:0:30
1	9137797	Sniffles2.INS.180S0	N	AGGGAGAGAGGGAGGGAGGGAGAGAGGGAGGGAGGGAGGGAGGGAGAGAGGGAGGGAGGGAGGGAGGGAGGGAGGGAGGGAGGGAGGGAGAGAGGGAGGGAGGGAGAGAGGGAGGGAGGGAGAGAGGGAGGGAGGGAGGGAGGGAGAGAGGGAGGG	60	PASS	PRECISE;SVTYPE=INS;SVLEN=156;END=9137797;SUPPORT=9;COVERAGE=19,19,20,20,21;STRAND=+-;AF=0.450;STDEV_LEN=1.871;STDEV_POS=0.000;SUPPORT_LONG=0	GT:GQ:DR:DV	0/1:59:11:9
1	9176242	Sniffles2.INS.181S0	N	TATATATATAATATAATTATATATATTTATATTATATATTATATATAATATAATTATATATAATTATATTATATATATTATATTATATATAATTATATATAATTATATATATATTATATGTAATATAAATATATATAATTATATTATATATATTATATGTAATATAATTATATATATTTATATTATATATTATATATAATATAATTATATATATAATTATAA	60	PASS	PRECISE;SVTYPE=INS;SVLEN=222;END=9176242;SUPPORT=17;COVERAGE=19,17,17,17,17;STRAND=+-;AF=1.000;STDEV_LEN=11.595;STDEV_POS=1.000;SUPPORT_LONG=0	GT:GQ:DR:DV	1/1:47:0:17
1	9189325	Sniffles2.INS.182S0	N	TACCCCGGCCTTTAAGCCCCGCCTACATTCCCCGCCCCGCCCCGCCGTCCCGGGCCCTGAGCCCCGCCCACGCGCCGCACCCCGCCCCTC	60	PASS	PRECISE;SVTYPE=INS;SVLEN=90;END=9189325;SUPPORT=25;COVERAGE=24,25,25,25,27;STRAND=+-;AF=1.000;STDEV_LEN=0.277;STDEV_POS=0.000;SUPPORT_LONG=0	GT:GQ:DR:DV	1/1:60:0:25
1	9230436	Sniffles2.INS.183S0	N	AAAAAATTAGCCAGGTGTGGTGGTGGGTGCCTGTAGTCCCAGCTACTTAGGAGGCTATGGCAGGAGAATGGCATGAACCCAGGAGGCAGAGGTTGCAGTGAGCCGAGATCACGCCACTGCACCCCAGCCTGGGTGACAGAGCAAGACTCCATCTCAAAAAAAAAAAAAAGAAAAAAAAAAAAACTGTAACTGGGCTGGGTGCGGTGGCTCACACCTGTAATCCCAGCACTTTGGGAGGCCAAGGAGGGTGGATCATGAGGTCAGGCATTCCAGACCAGCTTGGCCAATATAGTGAAACCCTGTCTCTACTAAAAATAG	60	PASS	PRECISE;SVTYPE=INS;SVLEN=318;END=9230436;SUPPORT=27;COVERAGE=26,27,27,29,27;STRAND=+-;AF=1.000;STDEV_LEN=0.507;STDEV_POS=5.680;SUPPORT_LONG=0	GT:GQ:DR:DV	1/1:60:0:27
1	9342574	Sniffles2.INS.184S0	N	TCCCCCTCCTCCTTGTCTCCTCCTCCCTCTCCCCCTTCCCCCTCCCCCCTCCCCCTTCCCCTCCCCCTCCTTGTCCTCCTCCTCCTCCCCCTCCTCTTCCCCCTCCTCCCCCTCCTCTTCCCCCTCCTCCCCCTCCTCTTCCCCCTCCTCCCCGTCCTCTTCCCCCTCCTCCCCCTCCTCCCCCTCCTCTTCCCCCTCCTCCCCCTCATCTTCCTCCTCCTCCCCCTCCTCTTCCCCCTCCTCCCCCCCCTCCTCCTCCCCCT	60	PASS	PRECISE;SVTYPE=INS;SVLEN=263;END=9342574;SUPPORT=15;COVERAGE=14,15,15,15,16;STRAND=+-;AF=1.000;STDEV_LEN=0.527;STDEV_POS=0.000;SUPPORT_LONG=0	GT:GQ:DR:DV	1/1:41:0:15
1	9370133	Sniffles2.DEL.826S0	CTGTGATGATGCCTCTGCACCTGCCGTGGGAAGGCCACAGAGTCTAGGGGCCAT	N	60	PASS	PRECISE;SVTYPE=DEL;SVLEN=-54;END=9370187;SUPPORT=20;COVERAGE=28,29,29,29,29;STRAND=+-;AF=0.690;STDEV_LEN=0.000;STDEV_POS=0.000	GT:GQ:DR:DV	0/1:34:9:20
1	9471353	Sniffles2.INS.185S0	N	CACCACACTACCACACCACCACACTACCACACCACCACACTACACCACACAACACCACACTACCACAACACCACACTACCACAACACCACACTACCACAACACCACGACACCACAACACCATGACACCACAACACACTACCACACCACAACACCACACTACCACAACACCACAACACCACAACACCACACTACCACAACACCACAACACCACACTACCACACCACACTACCACAACACCACGACACCACAACACCACACTACCACAACACCAGAACACCACAACACCACACTACCACAGCACCACAACACCACACTACCACAGCACCACAACACCACACTACCACAACACCACAACACCACACTACCACAGCACCACAACACCACACTACCACAACACCACACCTCCACACCGCCACAACACCACACTACCACACCACACCACCACACTACCATAACACCACACTACCACACCACACTACCATAACACCACAACACACTACCACACCACCACACCACATTACCACACCACCACACTACCACAAAACCACACTACCACAACACCACAACACCACACGACCACACCACCACACCACCACAACACCACACTACCACAACACCACACCACCACACTACCACAACACCACAACACCACACCACACCATACTACCACAACACCACACCACCACACCACACTACCACACCACCACAACACCACACTACCACAACACCACACAACACCACACCATACTACCACAACACCACAACACCAGACTACCACAACACCACACCACCACACTACCACACTACCACACTACCACAACACCACACTACCACACTACCACAACACCACACTACCACAACACCACAACACCACAACACCATACTACCACACCACCACACTACCACACCACCACACCACCACAACACCACACTACCACACCACCACAACACCACACTACCACACCACCACACTGCCACACCACCACAACACCACACTACCACAACACCACACTGCCACACCACCACAACACCACACTACCACAACACCACACAACACCACACCACACTACCACAACACCACACCACCACACTACCCACACTACCACAACACCACAACACCACACCACACCATACTACCACAACACCACACCACCACACCACACTACCACAACACCACACCACCACACTACCACAACACAACACCACACTACCACAACACCACACTACCACAACACCACAACACCACACTACAAACACCACACCACACTACCACAACACCACACTACCACACCACCACAACAACACACTACCACACCACCACACCACCACAACACCACACCATACTACCACAA	60	PASS	IMPRECISE;SVTYPE=INS;SVLEN=1353;END=9471353;SUPPORT=10;COVERAGE=14,10,10,16,16;STRAND=+-;AF=1.000;STDEV_LEN=51.540;STDEV_POS=0.000;SUPPORT_LONG=0	GT:GQ:DR:DV	1/1:27:0:10
1	9870200	Sniffles2.INS.187S0	N	AGGGAAGGGGGGAGGGAGGGAAGGGGGCAGGGAGGGAGGGAAGGGGGAGGGAGGGAAGGGGGGTAGGGAGGGAGGGAAGGGAGGTAGGGAGGGAGGGAAGGGGGGTAGGGAGGGAGGGAAGGGGGGTAGGGAGGGAGGGAAGGGGGGTAGGGAGGGAGGG	60	PASS	PRECISE;SVTYPE=INS;SVLEN=160;END=9870200;SUPPORT=33;COVERAGE=29,31,33,32,30;STRAND=+-;AF=1.000;STDEV_LEN=8.710;STDEV_POS=0.000;SUPPORT_LONG=0	GT:GQ:DR:DV	1/1:60:0:33
1	10028610	Sniffles2.INS.188S0	N	AGGTCAGGAGTTTGAGACCAGCCTGGCCAACGTGGTGAAACCCCGACTCTACTAAAAAAAAAAGAACAAAAATTAGGCCTGGCGCGGTGGCTCACGCCTGTAATCCCAGCACTTTGGGAGGCCGAGGCGGGCAGATCACG	60	PASS	PRECISE;SVTYPE=INS;SVLEN=140;END=10028610;SUPPORT=22;COVERAGE=22,22,22,22,20;STRAND=+-;AF=1.000;STDEV_LEN=0.000;STDEV_POS=0.000;SUPPORT_LONG=0	GT:GQ:DR:DV	1/1:60:0:22
1	10247698	Sniffles2.INS.189S0	N	ATTATATAATATTATATATTATAATAATATATAATATTATATAATATTATATATTATAATAATATATATAATATATATTATATAATAATATATAATATATATTATATTATAATATATAATATATTATATAATAATATATAATATATTATATAATAATATATA	60	PASS	PRECISE;SVTYPE=INS;SVLEN=162;END=10247698;SUPPORT=21;COVERAGE=24,20,21,21,21;STRAND=+-;AF=1.000;STDEV_LEN=0.000;STDEV_POS=0.000;SUPPORT_LONG=0	GT:GQ:DR:DV	1/1:58:0:21
1	10248152	Sniffles2.INS.18AS0	N	TATATATTATATAATTATATATATTATATATTATATAATATATATAATATATATTATATAATTATATATAATATATAATATATAATTATATATAATATATATTATATAATTATATATAATATATATTATATAATTATATATAATATATATTATATATTATATAATATATATTATATAATTATATATAATATATATTATATAATATATAATATATATTATATAATTATATAATATATATTATATAATTATATATAATATATATTATATAATTA	60	PASS	PRECISE;SVTYPE=INS;SVLEN=272;END=10248152;SUPPORT=20;COVERAGE=21,20,21,22,22;STRAND=+-;AF=0.952;STDEV_LEN=10.220;STDEV_POS=0.000;SUPPORT_LONG=0	GT:GQ:DR:DV	1/1:45:1:20
1	10804402	Sniffles2.DEL.828S0	GGCACCACGAGCAGGCATGTCCTGGGCACCACGAGCAGGCATGTCCTGGGCACCACGAGCAGGCATGTCCTGGGCACCACGAGCAGGCATGTCCTGGGCACCACGAGCAGGCATGTCCTGGGCACCACGAGCAGGCATGTCCTGGGCACCACGAGCAGGCATGTCCTG	N	60	PASS	PRECISE;SVTYPE=DEL;SVLEN=-168;END=10804570;SUPPORT=20;COVERAGE=31,32,32,32,32;STRAND=+-;AF=0.625;STDEV_LEN=0.000;STDEV_POS=0.000	GT:GQ:DR:DV	0/1:60:12:20
1	10845193	Sniffles2.INS.18CS0	N	CTTTCCTTCCTTCCTTCCTTCCTCCCTTCCTTCCTCCCTCCCTTCCTCCCTC	60	PASS	PRECISE;SVTYPE=INS;SVLEN=52;END=10845193;SUPPORT=18;COVERAGE=31,29,28,28,28;STRAND=+-;AF=0.643;STDEV_LEN=0.000;STDEV_POS=0.000;SUPPORT_LONG=0	GT:GQ:DR:DV	0/1:49:10:18
1	11031133	Sniffles2.INS.18ES0	N	GAGGCAGAGGCTGCAGTGAGTCCAGCCTGGGGGACAGAGTGAGACCCTGTCTCAAAAAGAAAAAAAAAACAGCATAGGCACTGGTGTCAGTAGGCATCTGGGTTTGAATCCCACCTCTGTTGTGTGTATGTGTGTGTGTGTGTGTGTGTACCTGTTGCTTAGTTTCAGTTTATTTCTGTGAGTTGATTGTATGATAATGATGGTGATGATAGTAATAATAGTGATGGTAGTAGAGGGATGATATTGATGGTGATGGTGGTGATGATGATGTGAATGGTGGTGATGATAGTGATGGTGGTGATGGTGGTGATGATGATGGTGATGGTGACAATCATGGTAGTGATGGTCACAGTGATGATGGTGCTGGTGAATGGTGGTGATGATGGTGTTAATGGTGGTGATGATAGAAATGATGGTGGTGATGATGGTGTTAATGGTGGTGATGATAGTAATGATGGTGGTGATGGTGGTGATCATGATGGTGATGGTGACAATCGTGGTAGTGATGGTCACAGTGATGATGGTGCTTACTGATGGTGATGATGATGGTGTTAATGGTGGTGATGATAGTGATGGTGGTGATCATGATGGTGATGGTGATAATCGTGGTAGTGATGGTCACAGTGCTGATGGTGCTGGTGATGGTGGTGATGGTGTTATTTGTGGTAGTGATGATGGTGATAATAGTGATATGATGATGGTGATTATGGTGTCGGTGGTGGTAATGATGGTGGTAGTGATGATGGTGGTATTGGTGCTAGTGACAGTGATGATGGCAATAATAGTGATGGTGACTATGGTGGTGATGGTGGTGGTGGTAATGGTGGTGATGATAGTAATGATGGTGGTGATGGTGGTGATCACGATGGTGATGGTGATAATCGTGGTAGTGATGGTCACAGTGATGATGGTGGTGATGATGGTGTTAATGGTGGTGATGATAGTAATGATGGTGGTGATCATGATGGTGATGGTGATAATTGTAGTGATGGTCACAGTGATGATGGTGCTAGTGATGGTGTTATTCATGGTAGTGATTATGGCAATAATAGTGATATGATGATGGTGATTATGGTGTCGATGGGGGTGGTAATGATGGTGGTAGTGATGATGGTGGTACTGGTGCTAGTGACAGTGATGATGGCAATAATAGTGATGGTGACTATGGTGGTGATGGTGGTGGTGATGTGGTGGTGGTAATGGTGGTGATGGTGGTGACGATGGCAGTGATGGGACTTCATAAGATGTGAGACTTTAATGAGTTAACACATATAAAAGTCTTTACAGGGTGATCACTGCAGAGCACTTGCCTAAAGGTGACAGCTCTTATGATAATAATAATTACTGTCATCCAGAGATGAAAGGACTTATCCAGGAACAGAGCAGCAGGACCAGCGGCCCAAACTCCCCACCATCATTTTCCAGCCCATCACAGAGCCAGACGGAGTATTAGAGAAATCGAGTAAATGTTAGAATACACATGACACTGAATCAATAATGAACCCAATGTTGTGTTCCTCTGCAGGTATGAGACATATGTCTGACTCCTACAGGCCTCAGGGCTTCATTGTGGACACAGCCTCCCACTGTCTAGGAGAGCTGGTAGAGAAACTGGGAGGTCTCCCCTGAATCTGCTTGACATGGATTATGGGATACTCACGTGTACTTTAAAAAATACAGGCTGGGGCCGAGCACGGTGGCTCACGCCTGTAACCCCAGCACTTTGGGAGGCCGAGGCGGGTGGATCACGAGGTCAGGAGTTCAAGACCAGCCTGGCCAACATGGCGAAACCCCATCTCTACTAAACATACAAAAATTAGCAGGGCATGGTGGTGTGTACCTGTAATCCCAGCTACCCAGGAGGCTGAGGCAGGAGAATCACTGGAACCCGG	60	PASS	PRECISE;SVTYPE=INS;SVLEN=1892;END=11031133;SUPPORT=21;COVERAGE=36,21,21,21,33;STRAND=+-;AF=1.000;STDEV_LEN=3.208;STDEV_POS=0.000;SUPPORT_LONG=0	GT:GQ:DR:DV	1/1:58:0:21
1	11101794	Sniffles2.INS.18FS0	N	AGAAGAATGGGTGGATGGATAGATAGATGGCTGGAAGGATGGATTAATGGGTGGATTGATGGATGGGTAGGATTGGTAGGTAGAAGGATGGGTGGGTGGATAGATGGATAGCTGGAAGGAATGGATGGATGGATGCATGGATACATGGATGGATGGATGGATGGATAGATGGATAGATAGATAGATAGATAGATAGACAGACAGATATGTAGAAGGGTGGGTGGATGGGTAGATAAATAGAAGGATGGGTGGATAGAGGATGAGTGGGTG	60	PASS	PRECISE;SVTYPE=INS;SVLEN=270;END=11101794;SUPPORT=27;COVERAGE=27,25,28,28,29;STRAND=+-;AF=0.964;STDEV_LEN=0.000;STDEV_POS=0.000;SUPPORT_LONG=0	GT:GQ:DR:DV	1/1:60:1:27
1	11433939	Sniffles2.INS.191S0	N	GTGTATGTGGTGTGTGTGGTCTGCATGTGGTGTGTGTGTATGAGTGTGATGTGTGTGGTGTGTGGTCTGTGTGTATGAATGTGGTGTGTGTGTGTGGATAGGTGTGGTATGTATGAATGGGTGTGTGTGGTGTGTGTGAATGGGTGTAGTGTGTATGGATGGGTGTGTGTGGTGTGTATGGTGTGTGTGTGGATAGGTGTGTGTGGTGTGTGTGGATGTGTGTTTGGTGTGTGTGGTGTGTGTACGATGTGTGTGGTGTGTGTGTGGTGTGTGTGGCATGTGTGTGTTGTGTGTGCAGATGAGCGTGTGGGCTGTGTGCATGTGTGAATGAGCGTGCGGGCTGTGTGTGGATGGGTACGTATGGTGTGTGTGTATGTGTGTTTGGTGTGTTTGTGTGGTGTGTGTAATGTGTGTATGGTTGTGTGGTGTGTGTGTGGCGTGTGTGTGGTGTGTGTGTATGGACGTGTGTGGATGGGTATGTATGGTGTGTGTGTTGTGTTGTGTGGTGTGTGTGGTGTGTGTGTGTATGAGCGTGTGTGGTGTGTGTGTGTGAATGAGCGTGTGGGCTGTGTGTGGATGGGTATGTATGGTGTATGCGGTGTGTGTTGTGTGTGCAGTATGAGCGTGTGGGCTGTGTGTGTGGTGTGTGCATGTGTGAATGAGCATGTGGGCTGTGTGTGGATGGGTACGTATGGTGTGTGTGGTGTGTGTGTGTATGTGTGTTTGGTGTGTTTGTGTGGTGTGTGTATGGTGTGTGTGGTGTGTGTGGCATGTGTGTGTTGTGTGTGCAGATGAGCGTATGGGCTGTGTGTGTGGTGTGTGTGTGTGAATGAACGTGTGGGCTGTGTGTGGATGGGTACGTATGGTGTGTGTGGTGTGTGTGTGGCGTGTGTGGATGGGTATGTATAGTGTGTGTGGTGTGTGTGCTGTGTTGTGTGGTATGTGTGTGTGTGGATGAGCGTGTGTGGTGTGGGTGTGTGTATGAGCGTGTGGGCTGCGTGTGGGAGTGTGGATGAGCAAGTAGGCTGTGTGTGGATGGGTATGTATGGTGTGTGTGGTGTGTGGATGAGTGTATGTGGTGTGTTGTGTGGTGTGTGTGGTATGTGGATGGATGTGTGTGGTGTGTTGTGTGCTGTGTGGTGTGTGGATGGGTGTGTGTGTTGTGTGGTGTGTGGATAGGTGTGTGTTGTGTGGTGTGTGTCGTGTGTGTGGTGTGTGGTGTGTGGATGGGCGTGTGTGGTGTGTGTT	60	PASS	PRECISE;SVTYPE=INS;SVLEN=1248;END=11433939;SUPPORT=19;COVERAGE=27,23,22,22,23;STRAND=+-;AF=0.864;STDEV_LEN=0.688;STDEV_POS=0.000;SUPPORT_LONG=0	GT:GQ:DR:DV	1/1:22:3:19
1	11582774	Sniffles2.INS.194S0	N	ACCCAGCCAGAGCCCAGCCAGAGCCCAGCCAGAGCCCAGCCAGGACCCAGCCAGGACCCAGCCAGGGCCCAGCCAGGACCCAGCCAGGACCCAGCCAGGGCCCAGCCAGGGCCCAGCCAGGACCCAGCCAGGGGCCCAGCCAGGGCCCAGCCAGGACCCAGCCAGGGCCCAGCCATGGGCCCAGCCAGGACCCAGCCAGAGCCCAGCCAGAGCCCAGCCAGAGCCCAGCCAGGACCCAGCCAGAGCCAGCCAGGACCCAGCCAAGACCCAGCCAGGACCCAGCCAAGACCCAGCCAGGACCCAGCCAGAGCCCAGCCAGGGCCCAGCGAGAGCCCAGCCAGGACCCAGCCAGAGCCCAGCCAGGGCCCAGCCAGGACCCAGCCAGGACCCAGCCAGAGCCCAGCCAGAGCCCAGCCAGGACCCAGCCAGAGCCCAGCCAGGACCCAGCCAGAGCCCAGCCAGGGCCCAGCCAGGACCCAGCCAGGGCCCAGCCAGGGCCCAGCCAGGGCCCAGCAGGGGCCCAGCCAGGACCCAGCCAGGACCCAGCCAGAGCCCAGCCAGGACCCAGCCAGAGCCAGCCAGGACCCAGCCAGGACCCCAGCGCAGAGCCCAGCCAGGACCCAGCCAGAGCCCAGCCAGGGCCCAGCGAGAGCCCAGCCAGGACCCAGCCAGAGCCCAGCCAGGGCCCAGCCAGGACCCAGCCAGGACCCAGCCAGAGCCCAGCCAGGACCCAGCCAGGGCCCAGCCAGGGCCCAGCCAGGACCCAGCCAGGACCCAGCCAGAGCCAGCCAGGACCCAGCCAGGGCCCAGCCAGAGCCCAGCCAGGACCCAGCCAGGGCCCAGCCAGAGCCCAGCCAGAGCCCAGCCAGGACCCAGCCAGAGCCCAGCCAGGACCCAGCCAGGACCCAGCCAGGACCCAGCCAGAGCCCAGCCAGGACCCAGCCAGAGCCCAGCCAGGACCCAGCCAGGACCAGCCAGA	60	PASS	IMPRECISE;SVTYPE=INS;SVLEN=979;END=11582774;SUPPORT=27;COVERAGE=31,31,27,30,31;STRAND=+-;AF=1.000;STDEV_LEN=90.564;STDEV_POS=11.361;SUPPORT_LONG=0	GT:GQ:DR:DV	1/1:60:0:27
1	11582808	Sniffles2.INS.192S0	N	AGGACCCAGCCAGGGCCCAGCCAGGGCCCAGCCAGGACCCAGCCAGGACCCAGCCAGAGCCCAGCCAGGACCCAGCCAGGACCCAGCCAGAG	57	GT	IMPRECISE;SVTYPE=INS;SVLEN=92;END=11582808;SUPPORT=5;COVERAGE=31,27,30,30,31;STRAND=+-;AF=0.167;STDEV_LEN=16.523;STDEV_POS=76.788;SUPPORT_LONG=0	GT:GQ:DR:DV	0/0:19:25:5
1	11682894	Sniffles2.DEL.829S0	ACAGGCAGGCTGCAGTTTCAGCTGCTGGTCCCAGCTGACTGGGGCCAGGTCAGGGACCCTTCTCCAGAGCAGACTCACCCAAGGACAGGCCATGACCACCGGTGGTGCTCCAGAACCCACTGTGGCTCCCTATCACCCCACCATTTAATCCAGCTTAGCCCTTCACCAACTTCCTGCCTTAGGATTTACTGACACACGCCTCTGCCATCCATCATTTGGGCATCCATTAAATGGCCATTGGCCTCAAATGTACAGGGTGGTGGAAGGGACGCATTTGACATGGGAAGGTTCTGA	N	60	PASS	PRECISE;SVTYPE=DEL;SVLEN=-294;END=11683188;SUPPORT=19;COVERAGE=18,19,19,19,22;STRAND=+-;AF=1.000;STDEV_LEN=0.000;STDEV_POS=0.000	GT:GQ:DR:DV	1/1:52:0:19
1	12102726	Sniffles2.INS.195S0	N	CCCCCTCCCCCTCCCCCTCCCCCCTCCCCCTCCCCCTCCCCCTCCCCCTCC	60	PASS	PRECISE;SVTYPE=INS;SVLEN=53;END=12102726;SUPPORT=12;COVERAGE=23,26,26,26,25;STRAND=+-;AF=0.462;STDEV_LEN=1.506;STDEV_POS=7.204;SUPPORT_LONG=0	GT:GQ:DR:DV	0/1:60:14:12
1	12625705	Sniffles2.INS.197S0	N	TCCTGGCCTGCAGGCCAAATGCAATTTCATGGAAACCTCAGGAGTCAAATCCTCTCCAAAAGGCTGGGCTGGGGCCACACCATGAAGACACAAGTCTGTCTGCAGCTCAAGGATGGTCAGAAAAATCGGGACTAAGACAAGACCCCCACTTCATCCTCCTCGTTTATCCCTGCCCACTGAGACGTGCTCATCCCCAGTCTGTTTCCTGGGAGAGCCAGTGAGAGGCATCTGCCCTGTGGGCTCACTTGTGTCTAGACACACTAAGGGTCGGGCGATAGATGGGTGTGGACATTCCAGGAGGACGTCTTTAGCAACGCCCCATACTTTGGTAACATGTCCTCAAGGACCAAAAAGGAGACGGGTCCTTGAGGACCCATCTTGGGGCCTCGTCGTTTGCTGTCACCTGGTACTGTAGTCAGCAAGGGGACTTGGGGGTCAGGCAGAGCTGGTTCTAGATCCCTTGAGCCCAGGAGTTCCAGGCTGCAGTGAGCTATGATTGTGCCACTGCACTCCAGCCTGGACAACAGAGAAACACCCTGTCCCTCTAAAAAAAAAAAAAAAAAAAAAAAAAAAATACCTGTCTCCAGTGCTCACAAGCCTATTAACCTGGGCAAGGGTTTCCCCTGATGAGTGTCTTGTCACTTATGAAATGGGCTTCATAATACCACTTTTCAAAAGGTTAGTGTGGGCCGGGTGCAGTGGCTCACACCTGTAATCCCAGCTT	60	PASS	PRECISE;SVTYPE=INS;SVLEN=724;END=12625705;SUPPORT=18;COVERAGE=23,18,18,18,21;STRAND=+-;AF=1.000;STDEV_LEN=0.675;STDEV_POS=0.000;SUPPORT_LONG=0	GT:GQ:DR:DV	1/1:50:0:18
1	12822287	Sniffles2.DEL.82AS0	GGGGGTGCAGAAAGGTTGCACCTACCTTAGGGTCACTTTGGCACCTACTAAGTTCCTTCCTTAGTCATCCAAGTGTCCATGTAAGGATGCTGTCTTCCATCCCAACTGAAAGTCAGAGCCTGACACAGGCTAAGTCCTCTATGTTTGTTGGATGAGTGAATGACAGGAGTTGAACAAATGAGTTGAATGAATGAATGACAGGAGGAGGAGCC	N	60	PASS	PRECISE;SVTYPE=DEL;SVLEN=-212;END=12822499;SUPPORT=15;COVERAGE=32,33,34,34,37;STRAND=+-;AF=0.441;STDEV_LEN=0.000;STDEV_POS=13.333	GT:GQ:DR:DV	0/1:60:19:15
1	12876217	Sniffles2.INS.199S0	N	AGTTCTTTCTTTTTTTTTTTTTTTTTTTTTTCCTTTCTTTTTTTTTTTTTATTATACTCTAAGTTTAGGGTACATGTGCACATTGTGCAGGTTAGTTACATATGTATACATGTGCCATGCTGGTGCACTGCACCCACTAATGTGTCATCTAGCATTAGGTATATCTCCCAATGCTATCCCTCCCCCCTCCCCCCGACCCCACCACAGTCCCCAGAGTGTGATATTCCCCTTCCTGTGTCATGTGATCTCATTGTTCAATTCCCACCTATGAGTGAGA	60	PASS	PRECISE;SVTYPE=INS;SVLEN=277;END=12876217;SUPPORT=33;COVERAGE=32,33,33,33,35;STRAND=+-;AF=1.000;STDEV_LEN=2.455;STDEV_POS=0.000;SUPPORT_LONG=0	GT:GQ:DR:DV	1/1:60:0:33
1	12927529	Sniffles2.DEL.82BS0	TTTCTTTCTTTCTTTCTTTCTTTCTTACTTTCTCTTTCTTTCTTTCCTTCCTTCCTTCCTTCCTTCCATCTTTCTTTCTTTCTCTCTTTCTT	N	52	PASS	PRECISE;SVTYPE=DEL;SVLEN=-92;END=12927621;SUPPORT=14;COVERAGE=44,47,47,47,48;STRAND=+-;AF=0.298;STDEV_LEN=5.069;STDEV_POS=1.832	GT:GQ:DR:DV	0/1:48:33:14
1	12947644	Sniffles2.DEL.82CS0	ACTTGCTGAACATGTTGGGGGTTATTGAGTGGGTGTAAGAGGAATCTATCTAACATTGCACTGATGCCCTTTTGGTTTTAATCCTTATGACCAAGTATGAGTCTTTCAAAACAATTTGTATAATCCTCCTTATTTTTCCTTTCAAAACCTTCAACTTCCTTTATCTCCCCAAATAATCTCGCATCTATTGCCACTTCTTTGCTTACTTCATAATAAACTTTTTTTTTTACAGAGTCTTCTTTTCTGTTAAGTACACCATATATGTTGTTGCCACACAAGATGAATAACCTGGTTCTATGGACAGAAAGGGTCAAAAGGATCCCATTCCTCAACAGCTGGGGGTGATGTAAAGGTCATGGTTATTCTTTGTCATATCTGCACCTGCATATTGCCAGTGAAA	N	30	PASS	PRECISE;SVTYPE=DEL;SVLEN=-400;END=12948044;SUPPORT=10;COVERAGE=44,42,42,41,42;STRAND=+-;AF=0.238;STDEV_LEN=0.000;STDEV_POS=0.000	GT:GQ:DR:DV	0/1:10:32:10
1	12950026	Sniffles2.BND.C1AS0	N	]hs37d5:10543449]N	32	PASS	PRECISE;SVTYPE=BND;SUPPORT=8;COVERAGE=40,26,27,26,27;STRAND=+-;AF=0.308;CHR2=hs37d5;STDEV_POS=0.000	GT:GQ:DR:DV	0/1:29:18:8
1	13796643	Sniffles2.INS.19BS0	N	AGTAGCTGGGACTACAGGCACCCGCCACCATGCCCGGCTAATTTTTTGTGTTTTTAGTAGAGACGGGGTTTCACCATGTTAGCCAGGATGGTCTCGATCTCCTGACCTCATGATCCACCTGCCTTGGCCTCCCAAAGTGCCGGGATTACAGGCGTGAGCCACCACGCCCGGCCAATTAACTGTTTAAAAAAAAAATGTTCTCGCCAGGCGCAGTGGCTCATGCCTGTAATCCCAGCACTTTGGGAGGCCAAGGCGGGCAGATCACGAGGTCAGGAGATCGAGACCATCCTTGCTAACACAGTGAAACCTGTCTCTACTAAAAATACAAAAAAATTAGCCGAGCGTGGTGGCGGGCGCCTGTAGTCCCAGCTACTCGGGAGGCTGAGGCAGCAGAATGGCGTGAACCTGGGAGGCGGAGCTTTCAGTGAGCTGAGATCGCGCCACTGCACTCCTGCCTGGGTGACAGAGCAAGACTCCATCTCAAAAAAAAAAAAAAAAAAGTTATATCCAGTTACCTTGACAAAAGTACCTTCTTTTTTTTTTTTTTTTTTTTGAGACAGAGTTTCGCTCTTGTTGCCCAGGCTGGAGTGCAGTGGTGCGATCTCGGCTCACTGCAACCTCTTCCTCCCAGGTTCAAGTGATTCTCTTGCCTCAGCCTCCCA	60	PASS	PRECISE;SVTYPE=INS;SVLEN=662;END=13796643;SUPPORT=27;COVERAGE=30,27,27,27,32;STRAND=+-;AF=1.000;STDEV_LEN=0.884;STDEV_POS=0.000;SUPPORT_LONG=0	GT:GQ:DR:DV	1/1:60:0:27
1	13827953	Sniffles2.DEL.82DS0	GGTTCAAGCAATTCTCCTGCCTCAGCCTCCCTAGCAGCTGGGATTACAGGTGCACGCCACCATGCCCGACTAATTTTTGTGGAGTTTTTTGTTTTTTGTTTGTTTGTTTGTTTGAGATAGAGTCTCACTCTGTTGCCCAGGCTGGAGTGCAGTGGCACGATCTTGGCTCACTGCAACTTCCAACTCCCA	N	60	PASS	PRECISE;SVTYPE=DEL;SVLEN=-189;END=13828142;SUPPORT=15;COVERAGE=27,28,28,27,26;STRAND=+-;AF=0.536;STDEV_LEN=0.000;STDEV_POS=0.000	GT:GQ:DR:DV	0/1:60:13:15
1	13894457	Sniffles2.DEL.82ES0	AGAGAGAGAGAGGGGAAAGAGAGGCAGAGGGGGGAAAGAGGCAGAGAGAGAGAGAGGGGAAAGAGAGGCAGAGGGGGGAAAGAGGCAGAGAGAGAGAGAGGGGAAAGAGAGGCAGAGGGGGGAAAGAGGC	N	60	PASS	PRECISE;SVTYPE=DEL;SVLEN=-130;END=13894587;SUPPORT=19;COVERAGE=32,31,31,31,31;STRAND=+-;AF=0.613;STDEV_LEN=0.000;STDEV_POS=0.000	GT:GQ:DR:DV	0/1:60:12:19
1	13915476	Sniffles2.INS.19CS0	N	GCGCTACTATTCAATAAATTGAATAGCGCTACTATTCAATAAATTGAATAGCGCTACTATTCAATAAATTGAATAGCGCTACTATTCAATAAATTGAATAGCGCTACTATTCAATAAATTGAATAGCGCTACTATTCAATAAATTGAATAGCGCTACTATTCAATAAATTGAATAGCGCTACTATTCAATAAATTGAATAGCGCTACTATTCAATAAATTGAATAGC	60	PASS	PRECISE;SVTYPE=INS;SVLEN=227;END=13915476;SUPPORT=19;COVERAGE=36,36,36,35,34;STRAND=+-;AF=0.528;STDEV_LEN=0.000;STDEV_POS=0.000;SUPPORT_LONG=0	GT:GQ:DR:DV	0/1:60:17:19
1	13984870	Sniffles2.INS.19DS0	N	GCCCCTACTGGGAAGTGAGGAGCCCCTCTGCCCGGCCAGCCGCCCCATCCAGGAGGGAGGTGGGGGGGTCAGCCCCCCGCCCGGCCAGCCGCCCCATCCGGCAGGTGAGGGGCGCCTCTGCCCGGCC	60	PASS	PRECISE;SVTYPE=INS;SVLEN=127;END=13984870;SUPPORT=29;COVERAGE=32,29,29,30,29;STRAND=+-;AF=1.000;STDEV_LEN=0.258;STDEV_POS=5.509;SUPPORT_LONG=0	GT:GQ:DR:DV	1/1:60:0:29
1	14307593	Sniffles2.INS.19ES0	N	TCTATATATATATATATATATGTATATATATATATATATATGTATATATATATATGTATATATATATGTATATATATATATATGTATATATATATGTATATATATATATGTATATATATATACG	60	PASS	PRECISE;SVTYPE=INS;SVLEN=124;END=14307593;SUPPORT=13;COVERAGE=31,29,29,30,30;STRAND=+-;AF=0.448;STDEV_LEN=0.756;STDEV_POS=0.000;SUPPORT_LONG=0	GT:GQ:DR:DV	0/1:60:16:13
1	14657710	Sniffles2.DEL.82FS0	TCGGAAACAGTGAGATAGAAGGGGCTTGAATCTCCAAGTGAGAGGCATCCATGACTGCATGGATAGCCCACCCCTAGGCTGTGATATGGGACGGAAATCAGCTCCCGTCTTATATATGCACCCGCATTGTGGAAATCTCTTTGTTAGAGCAGTGGGCTCTATCCTCATATGAGCAGGATAGTCTCCAAACAATTGACAGTAGTTTCTGAGATATTGACAGTGGTTTCCAAGGTATGGCATTGGAAGTGAGAAGAGAGGGATTCTTACTAATTTTACTTTTATACCTTACTGCTGCTATTTGTAAATGTTGCAATAATGTTTTACTTGTTAATTTTCTTGGACCTCAGGTGTCAAAATTGGGTTAATTATAAGCTGTGGTTTGTAATACACATTTATCATTGGTCTATAAAGGGGCCTCTTTTATTTAGTTAATTCATTTTTGTTCTCTTCTTAAAAAGATACTAAGCACCGTCTATCACCCGAACAACAAAAACTAGAACCTTCATCTAACCATATGCTGCTATCCACCCCATCCCATCCCCTGCTTCCCCCTACCAGGAATAAATAACCATTTTCCCAATTTCCATCATTTCCTTGCTTTTCTTCTTCTATATATTTTATTGCATTTGTATGCACGCTTTAAATGCCTATTTTTAAATGTTAGCTGGCTTTATACTTATAAAAAGAATATCATGCTATATATAAAATTTTGACAATTTTTATACTTAATATTATATTTCTAAGATACATCTGCATGATTTGCAAGTTGCTATAGT	N	60	PASS	PRECISE;SVTYPE=DEL;SVLEN=-776;END=14658486;SUPPORT=16;COVERAGE=28,28,29,30,34;STRAND=+-;AF=0.552;STDEV_LEN=0.000;STDEV_POS=0.000	GT:GQ:DR:DV	0/1:60:13:16
1	14819162	Sniffles2.INS.1A0S0	N	ACCACACACACACACACCACACACACCACACACCACACGCTACACACACCATGCACATACCACAAACCACACACACACCACACACACACCACACATTACACACACCACACAGACACCACACACCACACAAACATCACACACCACAGACACATCACACACCACACACACACCACACATACACAGCACACAGCTCACGCATACACAGCACACACATCACACATACACATACCACATACACACCACACACACACCACAAACCACATATACACAGCACACACATCACACAAACACATACCACATACACACCACACACCGTACATACACAGCATACACATTACACATACACACACGACACACCACACACAGACCACACACCACACAGATACAGCACAGAGACACTACACATACCAC	60	GT	PRECISE;SVTYPE=INS;SVLEN=411;END=14819162;SUPPORT=4;COVERAGE=32,19,19,19,26;STRAND=+-;AF=0.211;STDEV_LEN=1.414;STDEV_POS=0.000;SUPPORT_LONG=0	GT:GQ:DR:DV	0/0:1:15:4
1	14819162	Sniffles2.INS.1A1S0	N	ACCACACCACACACACCACACACACCACACACCACACGCTACACACACCATGCACATACCACAAACCACACACACACCACACACACACCACACATTACACACACCACACAGACACCACACACCACACAAACATCACACACCACAGACACATCACACACCACACACACACCACACATACACAGCACACAGCTCACGCATACACAGCACACACATCACACATACACATACCACATACACACCACACACACACCACAAACCACATATACACAGCACACACATCACACAAACACATACCACATACACACCACACACCGTACATACACAGCATACACATTACACATACACACACGACACACCACACACAGACCACACACCACACAGATACAGCACAGAGACACTACACATACCACCACACACACCACATACAAACCACATACCACATACACACCACACATATACCACACAGACACCATACATACATGCACCACACACCACACATACGCTACACACACCACACACCACACATCCATGTACCACATATATGCTACACACAGCACACACACACACCACACATCATGTACCACATATATGCTACACACACCACACACACACCACACATGCCACACATATACAGCACACATACACACAACACACATATACCACACATACCATGCACACACCACACACACTGCACACACATACACCACACACACCACACACACTACATAACACACACACCACACATCACATGCATCACATATACACCACACACACCACACACATACACCACACATACCACACACAGCACATATACAACACACACATACACCACACACACCACGCACACCGCACACATACACCACACACACCACAGACATACACCACACACACCATACATACATCACACACAATATACACACCACACATACAATATACCCACCACACACACCACGCATATACCACACACACCACATAACACACTACACAAACCATATATACAGCACATACTACACATACACAGTGCAAACATTACACACACACCATACACCACACACCACACAAATACACCACACACACACACCACACACATACACCACATACACCACACACACACTACATACCACACACACCACACATACACCACACATACCACATACACCACACATACACTGCATACCACACACACCACACATACACCACACACACCACATATACACCACACACATACACCACACACACTGTACATGCATCACACACAACATACACACCACATATACAATATACCCACCACACACACCACACATATACCACACACACCACATAACACACTACACAAACCATATACATACCACACACTACACATACACAGCACAAACATTACACACACACCATATACACACTACAAGCCACAAATATAT	60	PASS	PRECISE;SVTYPE=INS;SVLEN=1418;END=14819162;SUPPORT=19;COVERAGE=32,19,19,19,26;STRAND=+-;AF=1.000;STDEV_LEN=3.493;STDEV_POS=0.000;SUPPORT_LONG=0	GT:GQ:DR:DV	1/1:52:0:19
1	14840826	Sniffles2.INS.1A3S0	N	AAATATATATATATATATTTATATATATATTATATATATTTATATATATATTATATATATATTTATATATAATATATATATTTATATATATTTATATATATTATATATATTTATATATATATTTATATATATTATATATTATATATATTATATATATTATATATATAATATATATATATTATATATAT	60	PASS	PRECISE;SVTYPE=INS;SVLEN=188;END=14840826;SUPPORT=11;COVERAGE=25,27,27,27,27;STRAND=+-;AF=0.407;STDEV_LEN=0.000;STDEV_POS=0.000;SUPPORT_LONG=0	GT:GQ:DR:DV	0/1:60:16:11
1	14840998	Sniffles2.INS.1A2S0	N	ATATATAAAATATATTTATATAAATATTTATATAAATATATTTTATATATTTT	60	PASS	PRECISE;SVTYPE=INS;SVLEN=53;END=14840998;SUPPORT=26;COVERAGE=25,27,27,27,27;STRAND=+-;AF=0.963;STDEV_LEN=0.000;STDEV_POS=0.000;SUPPORT_LONG=0	GT:GQ:DR:DV	1/1:60:1:26
1	14978983	Sniffles2.INS.1A6S0	N	CTGCCTATCCATCCACCCACCCACCCGCCCATCCACCTATCCACCTATCTACCTATCCGCCTATCCATCCACCCACCCACCCATCCATCTGCCTATACATCCACCCACCCACCCACCCACCTGTCCATCCACCCACCCACCCACCCATCCACCTCTCCATCCACCCACCCACCCACCCATCCACCTGTCCATCCACCCACCCACCCACCCATCCACCTGTCCATCCATCCACCCACCCACCCATCCACCTATCCACCCACCCACCCACCCATCCACCTCTCCATCCACCCACCCACCCACCCATCCACCTGTCCATCCACCCACCCACCCACCCATCCACCTGTCCATCCATCCACCCACCCAACCATCCACCTATCCATCCACTCACCCACCCATCCACCTGTCCATCCACCCAC	60	PASS	PRECISE;SVTYPE=INS;SVLEN=416;END=14978983;SUPPORT=14;COVERAGE=16,17,17,17,20;STRAND=+-;AF=0.824;STDEV_LEN=0.744;STDEV_POS=0.000;SUPPORT_LONG=0	GT:GQ:DR:DV	1/1:9:3:14
1	14979003	Sniffles2.INS.1A5S0	N	CTATCCGCCTATCCATTCCACCCACCCACCCATCCATCTGCCTATACATCCACCCACCCACCCACCCACCTGTCCATCCACCCACCCACCCACCCATCCCCCTCTCCATCCACCCACCCACCCACCCACCCATCCGCCTGTCCATCCACCCACCCACCCACCCATCCACCTGTCCATCCATCCACCCACCCACCCATCCACCTATCCATCCACCCACCCACCCATCCACCTGTCCATCCACCCACCCACCCATTTACCTATCCAT	60	GT	PRECISE;SVTYPE=INS;SVLEN=265;END=14979003;SUPPORT=3;COVERAGE=17,17,17,17,20;STRAND=+-;AF=0.176;STDEV_LEN=0.577;STDEV_POS=0.000;SUPPORT_LONG=0	GT:GQ:DR:DV	0/0:9:14:3
1	15362775	Sniffles2.INS.1A7S0	N	CCCAGCTCCCCCCGCCCTGCCCGCCCAGCTCCCCCTGCCCTGCCCGCCCAGCTCCCCCTGCCCTGCCCG	60	PASS	PRECISE;SVTYPE=INS;SVLEN=69;END=15362775;SUPPORT=9;COVERAGE=20,19,19,19,18;STRAND=+-;AF=0.474;STDEV_LEN=0.000;STDEV_POS=0.000;SUPPORT_LONG=0	GT:GQ:DR:DV	0/1:60:10:9
1	15365284	Sniffles2.DEL.830S0	TATTACCAACAGCAGACATTTATTGTGCACCTACTATATACAGACATGAATGTGCTATTACCAACAGCAGACGTTTATTGTGCACCTACTGTATACAGACATGAATGTGA	N	60	PASS	PRECISE;SVTYPE=DEL;SVLEN=-110;END=15365394;SUPPORT=8;COVERAGE=15,17,18,19,20;STRAND=+-;AF=0.444;STDEV_LEN=0.000;STDEV_POS=0.000	GT:GQ:DR:DV	0/1:52:10:8
1	15551715	Sniffles2.INS.1A8S0	N	GGGGAGGGTGGAGGGGATGGGAGGGAGGGGGAGGGGAGGGAGGGGGAGGGGAGGGAGAGGGAAGGGAGGGGAGGGAGGGGGAGGAAAGCAGAGGGGATGGGAGGAGGAGGGGGAGGGGACAGGAGGGAAGTGAGGGGGAGGGGATGTGAGGGGGGAGGGAGAGGGGAGGGAGAAGGGGAGGGTGAGGGAGGGGGAGGGGAGGGAGGGAGTGGGGGGAGGGAGTGGGGGAGGGGAGAGGGGGAGGGGAGGGAGTGGGGGAGAGGGGGAGGGGAGGGGA	60	PASS	PRECISE;SVTYPE=INS;SVLEN=277;END=15551715;SUPPORT=17;COVERAGE=17,16,16,16,16;STRAND=+-;AF=1.000;STDEV_LEN=6.667;STDEV_POS=0.000;SUPPORT_LONG=0	GT:GQ:DR:DV	1/1:47:0:17
1	15641132	Sniffles2.INS.1A9S0	N	TGGGTGTGTGGGAGGGTGTGTGAGGGTGTGGATGTGTGTGGGTATGTGGGGGGTGTGGGAGTGTGGAGATGTATGAGTGTGGGTGTGTGAGAGGGTGTGTGTGGGGGTGTATGGGTGTGTAAGCATAGGGGGTGTATGGGTGTGAGTATGGGGGGAGTATGTATGGGTGTGTGGGGTGTGTGTGGATGTGTGGGTGAGGGTGTTGGGAAGGGTGTGTGGGGTGTGGATATGTGTAGGTGTGTGTGGGTGTGTGTGGATATGGGTAGGTGTGTGTGTGAGTGTGGTGTGTGGGGGTGTA	60	PASS	PRECISE;SVTYPE=INS;SVLEN=298;END=15641132;SUPPORT=30;COVERAGE=29,30,30,30,31;STRAND=+-;AF=1.000;STDEV_LEN=0.000;STDEV_POS=0.000;SUPPORT_LONG=0	GT:GQ:DR:DV	1/1:60:0:30
1	15714832	Sniffles2.INS.1AAS0	N	CCCTCCCCAGCCCCTGCCCCACCTCCCTCCCTCCCTCCCTCCTTCCCTTCCCTCCCCAGTCCCTGTCCAACCTCCCTCCCTCCCTCCCTCCCTCCCTCCCTCCCTT	60	PASS	PRECISE;SVTYPE=INS;SVLEN=106;END=15714832;SUPPORT=16;COVERAGE=31,31,31,31,28;STRAND=+-;AF=0.516;STDEV_LEN=0.000;STDEV_POS=0.000;SUPPORT_LONG=0	GT:GQ:DR:DV	0/1:60:15:16
1	15714832	Sniffles2.INS.1ABS0	N	CCCTCCCCAGCCCCTGCCCCACCTCCCTCCCTCCCTCCCTCCTTCCCTTCCCTCCCCAGTCCCTGTCCAAACCTCCCTCCCTCCCTCCCTCCCTCCCTCCCTCCCTTCCCTCCCCAGTCCCTGCCCCACCTCCCTCCCTCCCTTCCCTCCCCAGGCCCTGCCCCACCTCCCTCCCTCCATT	60	PASS	PRECISE;SVTYPE=INS;SVLEN=181;END=15714832;SUPPORT=15;COVERAGE=31,31,31,31,28;STRAND=+-;AF=0.484;STDEV_LEN=0.707;STDEV_POS=0.000;SUPPORT_LONG=0	GT:GQ:DR:DV	0/1:60:16:15
1	16376519	Sniffles2.INS.1ACS0	N	GCCATTATTTTTTCCTGCCCAGACAATGCCCATGCAGTGATCTGGGCCCCCAAGGACCCAGCTTCACCCCCACAGCACC	60	PASS	PRECISE;SVTYPE=INS;SVLEN=79;END=16376519;SUPPORT=21;COVERAGE=35,37,38,38,38;STRAND=+-;AF=0.553;STDEV_LEN=0.302;STDEV_POS=0.000;SUPPORT_LONG=0	GT:GQ:DR:DV	0/1:60:17:21
1	16492725	Sniffles2.INS.1ADS0	N	CCATCCATCCAGCCATCCATCCATCCATCCATCCATCCATCCATCCAGCCATCCATCCATCCATCCAG	60	PASS	PRECISE;SVTYPE=INS;SVLEN=68;END=16492725;SUPPORT=13;COVERAGE=34,33,33,33,33;STRAND=+-;AF=0.394;STDEV_LEN=10.339;STDEV_POS=0.000;SUPPORT_LONG=0	GT:GQ:DR:DV	0/1:60:20:13
1	16637583	Sniffles2.INS.1AES0	N	AGGCCAAGGTGGGCGAATCACGAGGTCAGGAGATCGAGACCATCCTGGCTAACAAGGTGAAACCCCGTCTCTACTAAAAATACAAAAAATTAGTCGGGCGTGGTGGCGGGCGCCTGTAGTCCCAGCTACTTGGGAGGCTGAGGCAGGA	60	PASS	PRECISE;SVTYPE=INS;SVLEN=148;END=16637583;SUPPORT=13;COVERAGE=30,30,30,30,29;STRAND=+-;AF=0.433;STDEV_LEN=0.000;STDEV_POS=0.000;SUPPORT_LONG=0	GT:GQ:DR:DV	0/1:60:17:13
1	16677245	Sniffles2.INS.1AFS0	N	GAAAGAAAGAAAAGAAAAGAAAGAAAGAAAGAAAGAAAGAAAGAAAGAAAGAAAGAAAGAAAGAAAGAAAGAAAGAAAGAAAGAAAGAAAGAAAGAAAGAAAGAAAGAAAGAAAGAAAGAAAG	60	PASS	PRECISE;SVTYPE=INS;SVLEN=123;END=16677245;SUPPORT=7;COVERAGE=23,21,20,20,22;STRAND=+-;AF=0.350;STDEV_LEN=2.588;STDEV_POS=16.547;SUPPORT_LONG=0	GT:GQ:DR:DV	0/1:33:13:7
1	16750701	Sniffles2.INS.1B0S0	N	GGGAGGCTGAGGCGGGCGGATCACGAGGTCAGGAGGTTGAGACCATCCTGGCTAACACGGTGAAACCCCGTCTCTACTAAAAATACAAAAAAATTAGCCGGGCATGGTGGCGGGTGCCTGTAGTCCCAGCTACTG	60	PASS	PRECISE;SVTYPE=INS;SVLEN=135;END=16750701;SUPPORT=25;COVERAGE=26,25,25,23,22;STRAND=+-;AF=1.000;STDEV_LEN=0.408;STDEV_POS=0.000;SUPPORT_LONG=0	GT:GQ:DR:DV	1/1:60:0:25
1	16843396	Sniffles2.BND.C2ES0	N	N[hs37d5:6701940[	59	PASS	PRECISE;SVTYPE=BND;SUPPORT=29;COVERAGE=60,31,33,34,32;STRAND=+-;AF=0.879;CHR2=hs37d5;STDEV_POS=0.000	GT:GQ:DR:DV	1/1:40:4:29
1	16892280	Sniffles2.INS.1B1S0	N	TCCAGCAGCTCCCTGCTGAGCCTGGAAAAGGAGGAAAAAGTAAAGAATAAGCCAGGGGAAATCAGACACAACAGAGCCCCAACTAGGTTTCATGGGTAGCATAAGGAAGTGGTTGAAAAAGTAAAAGGAGAGATCCATTAATGAGGTAACAAATTATTGCTTTCATGTTGGGACAGAACAGGGCCAAATGGAAAAGAATGAAAGAGAAAGACACACACACACACACACACACACACACACACACACACACAGAGAATGAGCTCAGTGAATTGTCCAGGTGACACACTGATGAGGGAGTAACAGGACACTCTGAGTTAGTGCCCTCAGGACACACAGCATACAGTGATCAGGAAAGGACTGTGCTCAATAATTTTCCATAAAATGTGCTCAAGTTTCCATGCAGTCACCATGAGAATACAGTTTTTGAAGTCTGGTCCACCTACAGTAGGTTAGTAAATGATAAGGGGAGGAAGAAATGGAAACCTAAATATCTACTGCAATGAAAACCAACAGCAATGTTAGTAGGAATAATTCAGGCTCGGTTGAAAAGATGTAATCGATAATGTCAGCCCGCCCTGTTTTCCCTGAACCAGGAGTCTCCAGATGTCAACACAGAAGTAGCTGTTCACAATTGCTCAGTTACCTGGGGCATGGTGGGCCTTGGTCTTCTTCCTCTTCCTGGTCCTTTTTAATTCCTGCAATACATTCAGACAGGGACAGACAAAATAAGCCAATTCACCTACACCCGTAACAGTCCACTGTCTAATCCCCACACAGGGATCTCAGGCTCCTCAGCAAGAGAACAGGACAATGTGAGAGATATACTTCAGGAGGCCTGAAAGCTGGTCATGATATTCTTTGGTTTGCATCTCAGAACCAAGGGTGAAATATCCCTATTCTGGTAGATCGTTATCCCAAAATCATTTATCCCAAGTTTGTGCAAACAGTTATGCCTGATTGTTCCCATCAGTTCAAAGACAATGCCCTAGATGATTTCTAGGAGGAAAACTGCAGTATTCAGCCCTGTCTCATCAAATGCCCAGCTCGTTCATGGATGCAAGAATTTTAGACACTGAAATTAGAATGAGGGAGGAAATCTACAAACCCTTGAGTCCAAATCATAGTTCTGTGAATTTTTTACATCTGCCTGGGTCCAATGTGCTGAGAGCGGGCTCAGGTTGCCACAGGCATGGCTGGAGACTAGGAATAGAGCCTTGCTCACTGACCCATTTCATGTCTAGGCTTCCAGCGGAGACTACAGTTTCATTACAACCTATATGCGCCCATAGGTCCTGCCTGCGGCAATGACATCTCTCGGGTCAGTAAGGGCCACTGGGAACAGGAATATCACCCCTATCTGGAAGACCAGGTGGAGGCTTATCACCTTCATAGTAAGGTACTCACTGTCCACGTCAAGAGCCAAGCCAAGGTACTGTTCCTCCAATGAGTAAACAGCACTTCTGTAGGGCTGGCCTAAGTCAGGCAGTTCAAGATAACCTGAAGGAGTCGAATAACATCTATCCAGTGAGTCCTGCAAGACTTCAGGCTCTTTCTCA	60	PASS	IMPRECISE;SVTYPE=INS;SVLEN=1556;END=16892280;SUPPORT=10;COVERAGE=28,31,31,32,37;STRAND=+-;AF=0.323;STDEV_LEN=6.387;STDEV_POS=21.741;SUPPORT_LONG=0	GT:GQ:DR:DV	0/1:41:21:10
1	17027902	Sniffles2.INS.1B4S0	N	CACACAGCCGGGAGGGACACACACAGCCGGGAGGGGCACACACAGCCGGGAGGGACGCACACAGCCGGGAGGGGCA	60	PASS	PRECISE;SVTYPE=INS;SVLEN=76;END=17027902;SUPPORT=24;COVERAGE=79,77,77,76,75;STRAND=+-;AF=0.312;STDEV_LEN=5.485;STDEV_POS=0.000;SUPPORT_LONG=0	GT:GQ:DR:DV	0/1:60:53:24
1	17057163	Sniffles2.INS.1B5S0	N	CATTTATAATCATTTATAATAATCATTTATTTATAATCATATAAATCAAATAAATATATAATTTATTTATAATCATTTGGCTTTTAGCAGCATGATT	56	GT	PRECISE;SVTYPE=INS;SVLEN=97;END=17057163;SUPPORT=9;COVERAGE=90,92,91,90,85;STRAND=+-;AF=0.099;STDEV_LEN=0.000;STDEV_POS=0.000;SUPPORT_LONG=0	GT:GQ:DR:DV	0/0:60:82:9
1	17191811	Sniffles2.DEL.835S0	CATTTATAATCATTTATAATAATCATTTATTTATAATCATATAAATCAAATAAATATATAATTTATTTATAATCATTTGGCTTTTAGCAGCATGAT	N	25	PASS	PRECISE;SVTYPE=DEL;SVLEN=-96;END=17191907;SUPPORT=15;COVERAGE=50,53,52,54,56;STRAND=+-;AF=0.283;STDEV_LEN=0.333;STDEV_POS=0.333	GT:GQ:DR:DV	0/1:44:38:15
1	17194722	Sniffles2.INS.1B7S0	N	CAGTTGTCTCTTTCTTTTCTTTTCTTTTCTTTTTTTTTGAGTCAGAGTCTTGCTCTGTCACCCAGGATGGAGTGCAAGTGGCTGGAGTGCAGTGGCGCGATCTCAGATCACTGCAAGCTCCGCCTCCCGGGTTCACGCCATTCTCCTGCCTCTGCCTCCCCAGTAGCTGGGACTACAGGCACCCGCCACCACGCCCGGCTACTTTTTTGTATTTTTAGTAGAGACGAGGTTTTACCGTGGTCTTCATCTGACCTCGTGATCCGCCCGCCTCGGTCTCTCAAAGTGTTGGGATTACAGGCATGAGCCACCGCGCCCGGCC	25	PASS	PRECISE;SVTYPE=INS;SVLEN=319;END=17194722;SUPPORT=15;COVERAGE=57,57,57,57,56;STRAND=+-;AF=0.263;STDEV_LEN=0.866;STDEV_POS=0.000;SUPPORT_LONG=0	GT:GQ:DR:DV	0/1:32:42:15
1	17276580	Sniffles2.DEL.837S0	CAGAGTCTCACTCTTGTTGCCCAGGCTGGAGTGCAATGGTGCGATCTCGGCTCACTGCAACTTCTGCCTCCTGCATTCAAGCGATTCTCCTGCCTCAGCCTCCCAAGTAGCTGGGACTACATATGCCCGCCACCATGCCTGGCTAATTTTTGTATTTTTGGTATAGACAGGGTTTCGCTGTGTTGGCCAGGCTGGTCTCAAACTCCTGACCTAAGGTGACCTACCTGACCCAGCCTCCCAGAGTGCTGGATTACAGGCATGAGCCACTGCGCCCGGCCTATTTGTTTTTTTGAGG	N	60	PASS	PRECISE;SVTYPE=DEL;SVLEN=-295;END=17276875;SUPPORT=10;COVERAGE=40,42,40,41,40;STRAND=+-;AF=0.244;STDEV_LEN=0.000;STDEV_POS=0.000	GT:GQ:DR:DV	0/1:13:31:10
1	17278380	Sniffles2.DEL.839S0	TTTTTTTTTTCTTTTTTCTTTTTTTGAGACGGAGTCTTGCTCTGTTGCTTAGGCTGGATTGCAGTGGCGCAATCTCGGCTCACTGCAACCTCCACTTTCTGGGTTCAAGCGATTCTCCTGCCTCTGCTTCCTGAGTAGCTGGGATTATAGGCGCGCCACCACGCCTGGCTAATTTTTGCATTTTTAGTAGAGACGGGATTTCACCATATTGGTCAGGGTGTCTCGAACTTTTGACCTCGTAATCTGCCCACCTCGGCC	N	60	PASS	PRECISE;SVTYPE=DEL;SVLEN=-258;END=17278638;SUPPORT=10;COVERAGE=39,38,38,37,33;STRAND=+-;AF=0.263;STDEV_LEN=0.000;STDEV_POS=0.000	GT:GQ:DR:DV	0/1:21:28:10
1	17492714	Sniffles2.INS.1BDS0	N	CATCCTCACTACCATCCCCACCACCATTTCCACCATTCCCACCACAGTCACCATCACCCCCACCATCCCCATCATCATCCGCACCATCCCCACCATCCCCACCACCATCTCCATTACCATCCCCACCACCATCTCCATTACCATCCCCACCACCATCCCCATTACCATCCCCACCACCATCCCCATTACCATCCCCACCACCATTTCCACCATTCCCACCATCATCCCCACCACCATCCTCGTTACCATCCCCACCACCTTTTCCACCATTCCCACCATTCCCACCATCATCCCCACCACCATCCTCGTTACCATCCCCACCACCTTTTCCACCATTCCCACCATCTCCAACACCTCCCCCACCATCATCCCCACCATCCCCACCACCTTCTCCACCATCATTCTCACCATCCCCACCACCATCTCCACCACCATTCTCACCATCTCCACCAACATCCCCACCATCCCCACCCCCATGCCCACCAACATCCCCACCATCCCCACCCCCATGCCCACCATCATCCCCACCATCCCCACCACCATCCTCACCATTCCCACCACCATTCCCTTCATCTCCACCCCCATGCCCACCATCATCCCCACCATCCCCATCACCATCCTTACCATTCCCACCACCATTCCCTTCATCTCCA	60	PASS	PRECISE;SVTYPE=INS;SVLEN=653;END=17492714;SUPPORT=25;COVERAGE=27,25,26,27,27;STRAND=+-;AF=0.962;STDEV_LEN=15.503;STDEV_POS=0.000;SUPPORT_LONG=0	GT:GQ:DR:DV	1/1:59:1:25
1	17518402	Sniffles2.INS.1BES0	N	TCTTCTTCCTTTTCTTCTTCTTCTTCTTCTTCTTCTTCTTCTTCTTCTTCCTCTTCCTCTTCTTCCTTT	60	PASS	PRECISE;SVTYPE=INS;SVLEN=69;END=17518402;SUPPORT=30;COVERAGE=30,29,30,30,33;STRAND=+-;AF=1.000;STDEV_LEN=3.931;STDEV_POS=0.342;SUPPORT_LONG=0	GT:GQ:DR:DV	1/1:60:0:30
1	17535068	Sniffles2.INS.1BFS0	N	GGGCTAGCTCACCACCCTGTCCACCACCCACCCCAGTGGGCTAGCCCACCACCCTGTCCACCCCTGACTCCAGA	60	PASS	PRECISE;SVTYPE=INS;SVLEN=74;END=17535068;SUPPORT=30;COVERAGE=31,30,30,30,29;STRAND=+-;AF=1.000;STDEV_LEN=0.000;STDEV_POS=0.000;SUPPORT_LONG=0	GT:GQ:DR:DV	1/1:60:0:30
1	17567947	Sniffles2.DEL.83AS0	AGGGTTGGAAGTGAATGTCGGAATCGGGATGGAATCAGGGTTGGAAGTGAAAGTCGGAATCGGGATGGAATCAGGGTTGGAAGTGAATGTCAGAATCGGGATGGAATCAGGGTTGGAAGTGAATGTCGGAATCGGGATGGAATC	N	60	PASS	PRECISE;SVTYPE=DEL;SVLEN=-144;END=17568091;SUPPORT=11;COVERAGE=26,25,23,23,21;STRAND=+-;AF=0.458;STDEV_LEN=0.000;STDEV_POS=0.000	GT:GQ:DR:DV	0/1:60:13:11
1	17615799	Sniffles2.INS.1C1S0	N	GGACAGAGTGAGACTCCATCTCAAAAAAGAAAAAGAAAAAGAAAACGTGTGTACTCAGCATCTTCTCTTTAAGAAAGGGAACATTCCAAACTCCTCTGCAACCCTATGGGGGACACTTCCCACTCCCCCATACCCAGGATTCGCGCTCATCTGAAATTTGCGTTTATCATTCCTTCGCTCCTCTTTATAATTTCCCCATGTGAGTATCCCTGAACTGCATACTGTTTAGTTTTGCCTGTTAGAAATTTTTTCACAGGGCCATGTTAATGGTGGTGTTCTGTGACTCTCTTCTTTCATTCAGCACCGTATTGGTGAGTTTCATTCACGTTGTATGTCACCATAATTCATTCCTTCTTATTGCTACAAAGCATTCCATTTTATGAATGGAATTTATTATATTATTATTTTGAGACAAGGTCTGGGTCTGTCACCTAGGCTGGAGTGCAGTGGCACGATCTCAACTCACTACAACCTCCGCCTCCTGAGCTTAAGTCATCCCCCTACCTCAGCTTCCCGAGTAGCTGGGATTAGAGGCGTGCACCACCACACATGACTAATTTTTGTATTTTTTGTGGAGATGGGGTTTCACTATGTTGCCCAAGCTGGTCTCGAACTCCTGAGCTCAAGCAATCCACCTGCCTTGGCCTCCCAAAGTGCTGGGATTACAGGTGTGAGCCACTGCCTGGCCAGATGAATGGAATTTATTATATACAATTTATTCATACTCTTTTGTCAACAGACACTTGGGTCGTTTCCATTTTTTTTTTTTTTTTTTTTTTTTTTGCTGTAACAGTCAATGCTGCTGTCAACATTCTTAGGGATGTTCCTGGTGTGCACATTCACAAGTCTCTCTAGAATATATATCTAGATGCTTTCTGGCTTCATGAACAAGGAGAATGGTGGTGCCATGGAGAAAAAAGGCAAAGGATCAGTCTGGAGGAAACACTCAGGTAGGCTAGCTGCTCTAACAAATAGACTAAAACATGTATAATGGCTCAGCCACAGTATATGTTTATTTCTTGCTCGTATTGACACTTTAAGGTTGGTCAGGTCTGAATGGTAAGTATGCATGTGTGTCAGGGTGGGGTGGGGGATCTCTGCTCCGCACAGGCACTCAGGGACCCAGGCTAATAGAGGCTCTGCTGTTTTCCAAATGTGACTTCCCAGATCACCCTGGATGTTGACTTCAAGCCAGCAGAAAGGAGAAGAGAGAAGACGGAGAAAGCAAACCTGCTTCTTAATCACCTCGGGCCAGAAGAGACACAGGTGCCTTCCCACTTACAGTCCATCAGCAAGAACAACTCAGTGGCCGTATCTGGATGCAAGGGGCTCTGGGTAACGTGGTCCTCGGCTGGGCAGCCGCCTCCCAGAGTCAAATCCATGCCGTAGAAGAGGAAGAAGGAGTTCTTTGCTGACTCAGAAGAGAAAAAGAATGGGCCAGGGAAAAAAAAATCTCTCCCCAAGGGAGGCATCCCAGGTCTGAGCCTTCAGTTTGTAGCTCCAGTTTGATTGCTGCTCACTTTGTGGTATCTTATCCTTAGGGATTGAGAGTCAGCCTTCCTCTCCTAGCTGTGGCAATACTGAGCTGGGCTTAGCCCCTGTAGGTTCCTCTCTGCCTGCCCTCTCATCCACTCCCAGCGCATTCATCCTGCAGTCCTGTGTCTCAACCGCTTATCAACAGCCACAGCGAGTAGTTTCCTGGAGAGACATGAATGAGTCAGTATAAGCAGAAAAAAAGGGCCCATCAAGGGTGACTGATGAAGCTGTTTGGAGAAATGTCTCTTTCCATATTTCCCGCTTCCCTGTCAGTGGTGATGAAGCAATGGAGATGCCAATGTGGAAGCAGGGTGAGGCTGATTGCCAGCCTGTACCTGCCCAATGCCCACAAATAAGAGCTTCGCAGATGGGAGGTGGAACCAGGAGCCAACTCTCGAGTACACTCCTATTAATTCATTAGATGTTTATTGAGCACGTACTGTTTCCCCAGACAGTAAGTGGCAATGGCTGCAGCATAGTTGAAAGCATGGATTCTGAGGCCAGACTACCAGGGTGTGCTTCTTGGCTTTGCCACTTGTCAGCTGTGTGACGTTAGGGAGGTTACTTAACCTCTCTGAACTTTGCTTTCCTTGTCGGTAAGATGGGGCTAGTAATGGTACCTATCTCAGGGAGCCACTGTGAACAGCGTTAAGAGGTGGTCCAGGGAGGAGCTCAGCCTCATGTCTGGCAGTCAACAAACAGCAGGTATCTGTCAGGGAAGGACATAACTTGAAGCAGCTTGCCCAGGTAAACGAAAAAAGACAGGTGTGCTTGGCTCTGAAGGCTCGGTTTTTCTGCACTGCCACCCAAGGAGTCTCTTACCCACTTTTTCCTGGTAAGAAATATGTTTTTAGAAAGTTACAACTGGACACTTAGAAAGTCTGGCTGTAGTCCGGGTGTGGTGGCTCATGCCTGTAATCCCAGCACTTTGGGAGGCCAAGGCAGGCAGATCATGACGTCAAGAGATCCACACCATCCTGGCCGACATGGTGAAACCCCATCTCTACTAAAAACACAAAAATTGGCTGATAGTGGTGGCGGGCACCTGTAGTCCCAGCTACTCGGAAGGCTGAGGCAAGAAAATCGCTTGAACCTGGGAGGCGGAGGTTGCAGTGAGCCGAGGTCGTGCCACTGCACTCCAGCCTGGGC	60	PASS	PRECISE;SVTYPE=INS;SVLEN=2686;END=17615799;SUPPORT=23;COVERAGE=30,16,16,23,23;STRAND=+-;AF=1.000;STDEV_LEN=1.642;STDEV_POS=0.000;SUPPORT_LONG=7	GT:GQ:DR:DV	1/1:60:0:60
1	17619382	Sniffles2.INS.1C2S0	N	GGGAGGGGAGGGGAGGGAAATGAGGGAGGGGAGGGGAGGGAAATGAGGGAGGGGAGGGGAATGGGGAGGGGAGGGGAGGGGAATGGGGAGGGGAATGGGGGAGGGGAGGGGAGG	60	PASS	PRECISE;SVTYPE=INS;SVLEN=114;END=17619382;SUPPORT=25;COVERAGE=25,25,25,25,25;STRAND=+-;AF=1.000;STDEV_LEN=2.842;STDEV_POS=0.000;SUPPORT_LONG=0	GT:GQ:DR:DV	1/1:60:0:25
1	17684765	Sniffles2.DEL.83BS0	ATAAAAATATATTTTAGGCCGGGCGCGGTGGCTCACGCCTGTAATCCCAGCACTTTGGGAGGCCGAGGCGGGCGGATCACGAGGTCAGGAGATCGAGACCATCCTGGGTAACACGGTGAAACCCCGTCTCTACTAAAAATACAAAAAATTAGCCGGGCGAGGTGGCGGGCGCCTGTAGTCCCAGCTACTCCGGAGGCTGAGGCAGGAGAATGGCGTGAACTCCAGGGGGCGGAGCCTGCAGTGAGCCGAGATTGCGCCACTGCACTCCAGCCTGGACGACAGCGAGACTCCGTCTCAAAAAAAAAAAAAAATAATAATAAAA	N	60	PASS	PRECISE;SVTYPE=DEL;SVLEN=-322;END=17685087;SUPPORT=19;COVERAGE=19,18,19,18,17;STRAND=+-;AF=1.000;STDEV_LEN=0.000;STDEV_POS=0.000	GT:GQ:DR:DV	1/1:52:0:19
1	17764170	Sniffles2.INS.1C3S0	N	GCATGCGCCCTCGCACCCCGCCCCGGCGCCCGCCGCCCCCGCCTTCCCGGCGCGCGAGCCGGCGCAGGGCCGCACGGG	60	PASS	PRECISE;SVTYPE=INS;SVLEN=78;END=17764170;SUPPORT=25;COVERAGE=24,25,25,25,25;STRAND=+-;AF=1.000;STDEV_LEN=0.000;STDEV_POS=0.000;SUPPORT_LONG=0	GT:GQ:DR:DV	1/1:60:0:25
1	18015977	Sniffles2.INS.1C5S0	N	CCCCTCCCTCCCTCCCTCCCTGCCTCCCTCCCCTCCCTCTCTCCCTCCCTGCCTCCTTCCCCCTCCCTCCCTCCCTCCCTGCCTCCTTCCCCCTCCCTCCCTCCCTCCCTGCCTCCTTCCCCCTCCCTCCCTCCCTCGCTGCCTCCTTCCCCCTCCCTCCCTCCCTCCCTGCCTCCTTCCCCCTCCCTCCCTCCCTCCCTGCCTCCTTCCCCCTCCCTCCCTCCCTCCCCCTCCCTCTCTCCCTCCCTGCCTCCCTCCCTCCCTCTCTCCCTCCCTGCCTCCTTCCCCTCCCTCTCTCCCTCCCTAGCCTCCCTCCCTCCCTCTCTCCCTCCCTGCCTCCCTCCCCCTCCCTCCCTCCCTCCCTGCCTCCCTCCCCCTCCCTCCCTCCCTGCCTCCCTCCCCCTCCCTCTCTCCCTCCCTGCCTCCTTCCCCCTCCCTCTCTCCCTCCCTGCCTCCCTCCCTCCCTCTCTCCCTCCCTGCCTCCTTCCCCCTCCCTCTCTCCCTCCCTGCCTCCCTCCCTCCCTCTCTCCCTCCCTGCCTCCTTCCCCCTCCCTCCCTCCCTCCCTGCCTCCCTCCCCCTCCCTCCCTCCCTCCCTGCCTCCCTCCCCCTCCCTCTCTCCCTCCCTGCCTCCTTCCCCCTCCCTCTCTCCCTCCCTGCCTCCTTCCCCCTCCCTCTCTCCCTACCTGCCTCCCTCCCTCCCTCTCTCCCTCCCTGCCTCCTTCCCCCTCCCTCCCTCCCTCCCTGCCTCCTTCCCCCTCCCTCCCTCCCTGCCTCCCTCCCCCTCCCTCTCTCCCTCCCTGCCTCCCTCCCTCCCTCTCTCCCTCCCTGCCTCCTTCCCCCTCCCTCCCTCCCTGCCTCCCTCCCCCTCCCTCTCTCCCTCCCTGCCTCCCTCCCCCTCCCTCTCTCCCTCCCTGCCTCCTTCCCCCTCCCTCTCTCCCTCCCTGCCTCCTTCCCCTCCCTCTCTCCCTCCCTGCCTCCCTCCCCCTTCCTCCCTCCCTCCCTGCCTCCCTCCCCCTCCCTCCCTCCCTCCCTCTCTCCCTCCCTGCCTCCTTCCCCCTCCCTCCCTCCCTCCCTGCCTCCCTCCCTCCTTCTCTCCCTCCCTGCCTCCCTCCCCCTCCCTCCCTCCCTCCCTGTCTCCTTCCCCCTCCCTCTCTCCCTCCCTGCCTCCTTCCCCCTCCCTCTCTCCCTCCCTGCCTCCCTCCCTCCCTCTCTTCTTCCCTCCCTCCCTCCTTCCCTCCCTCTCTTCTTCCCTCCCTTCCTCCTTCCCTCCCTCCCTCTCTTCTGCCCTCCCTCCCTCCTTCCT	60	PASS	PRECISE;SVTYPE=INS;SVLEN=1304;END=18015977;SUPPORT=10;COVERAGE=12,10,10,10,14;STRAND=+-;AF=1.000;STDEV_LEN=0.632;STDEV_POS=0.000;SUPPORT_LONG=0	GT:GQ:DR:DV	1/1:27:0:10
1	18094811	Sniffles2.INS.1C6S0	N	GTGGGGATTTGACCTTGTGGCGAGGCCTGGCCTGGCAGTGTGCAGGGCTC	60	PASS	PRECISE;SVTYPE=INS;SVLEN=50;END=18094811;SUPPORT=15;COVERAGE=34,32,32,32,31;STRAND=+-;AF=0.469;STDEV_LEN=0.000;STDEV_POS=8.667;SUPPORT_LONG=0	GT:GQ:DR:DV	0/1:60:17:15
1	18186162	Sniffles2.INS.1C7S0	N	AGGGGAGGGGGACAGGAGAGGGAGAGGGAGAGAGAGAGAGATGGGGGAGGGGGAGAGGAGAGGGAGAGAGAGATGGGGAGGGGGAGGGGAGAGGGCGAGGGAGAGGGAGAGGAGAAGAGAGAGAGGGGGGAGAGAGACAGATGGGGAGGGGGAGGGGAGAGGGAGAGGAGGTGGAGAGGGGGAGAGAGAGATGGGGGA	60	PASS	PRECISE;SVTYPE=INS;SVLEN=198;END=18186162;SUPPORT=25;COVERAGE=25,25,23,23,23;STRAND=+-;AF=1.000;STDEV_LEN=0.630;STDEV_POS=0.000;SUPPORT_LONG=0	GT:GQ:DR:DV	1/1:60:0:25
1	18195129	Sniffles2.INS.1C8S0	N	TGCAAAAGTAATTGTGGTTTTTGCAATTAATAATGCAATTAACAATGGCAAAAACCACAATTACTTT	60	PASS	PRECISE;SVTYPE=INS;SVLEN=67;END=18195129;SUPPORT=29;COVERAGE=27,28,28,28,27;STRAND=+-;AF=1.000;STDEV_LEN=0.000;STDEV_POS=0.000;SUPPORT_LONG=0	GT:GQ:DR:DV	1/1:60:0:29
1	18376132	Sniffles2.INS.1CCS0	N	ATGATAATGGTGCTGGTTGTGATGCTGGTGATAGTGATGGTGCTGGTGCTGGTGGTAGTGATGCTGGTGATAGTGATGGTGATAGTGCTGGTGGTGATGGTGATAGTGATGGTGTTAGTGTTTGTTATGCTGGTGATGGTGATGGTGATGGTGTTGGTGTTGTGATGCTGGTGATGGTGATGGTGCTGGTGGTGGTGATGCTGGTGATGGTGATGGTGCTGGTGGTGATGCTGGTGATGGTGGTAATGGTGATGGTAGTGATGATGCTGGTGATGATGGTGGTGCTGGTGGTGTGGTGGTGATGCTAGTCATAGTGATGGTGCTGGTGGTGATGGTGATGATGCTGGTGGTGGTAAAGCTGGTGATAGTGATGGTGATGGTTCTGGTGGTGGTGATGCTGGTGATGGTGCTGGTGGTGATGCTGGTGATAGTGACGGTGATGGTCCTGGTGGTAGTGATTCTGGTAATGGTGCTGGTGGTGATGTTGGTGATAGTGATGGTGCTGGTGCTGGTGGTGGTGATGCTGGTGATGGTGCTGGTGGGGATGGTGATGGTGATAGTTCTAGTGGTAGTGGTGCTGGTGATAGTGATGGTGCTGGTGGTGATGGTGATGGTGCTGCTGCTGGTGATGGTGATGGTGGTGGTGATACTGATGATGGTGATGGTGCTGGTGGTGATGGTGATGATGCTGGTGGTGGTGATGCTGGTGATGGTGATGCTGGGGATGGTGATGGTGACGGTGTTAGTGGTAGAGGTGCTGGTGATAGTGATAGTGCTGGAGGTGATGGTGCTGTTGCTCGTGGTGGTGCTGGTGGTGACGGTGATGGTGATGGTGGTGGTGATACTGATGATGGTGATGGTGTTGGTGCTGGTGGTGATGGTGCTGGTGGTGGTGATGCTGGTGATGGTGATGGTGGGGATGGTGATGGTGCTGGTGGTAGTGGTGCTGGTGATAGTGATGGTGCTGGTGGTGATGGTGCTGTTGCTGGTGGTGCTGCTGCTGGTAATGGTGATGGTCATGGTGGTGGTGATACTGATGATGGTGATGGTGGTGATGGTGATGGTGCTGGTGGTGGTGATGCTGGTGGTAGTGGATGGTGATGGTACTGGTGGTGATAGTGATGGTGATGTGCTGGGTGGTGATGGTGATGGTGCTGGTGGTGGTGATGCTGGTGATGGTGATGGTACTGGTTGTGATAGTGATGGTGATGGTGCTGGTGGTAATGGTGATGGTGCTGCTGCTGGTGATGGTGATGGTGGTGGTGATGCTGGTGATAGTGATGGTACTGCTGGTGATGGTGATGGTGGTGGTGATACTGATGATGGTGATGGTGGTAATGGTAATGGTGCTGCTGGTGGTGATGCTGGTGATGGTGATGGTACTGGTGGTTATGGTGATGGTGATGGTGGTGGTGATACTGATCATGGTGATGGTGATTGTGCTGCTGGTGGTGATGCTGGTGATGGTGATGGTACTGGTGGTGATGGTGATGGCGTGGAGTTGATGGTGATACTGCTGGTGCATGTGCTGGTGATGGTGCTGCTGGTGATAGTGATGATGTTGGTGGTGATGGCACTGCTGCTGATACTGATGGTGATGGTGATGGTGCTTGTGGCGGTGATGTTGGTGATAGTGATGATGACGGTGATGGTAATGGTGATGATGATGGTGATGGTGATGCTGTGGTGTTGATGGTGATACTGCTGGTGCATGTGCTGGTGATGGTGCTGCTGGTGATAGTGATGATGTTGGTGGTGATGGCATTTCTGCTAGTACTGGTGGTGATGGTGATGGTGACGGTGATAGTGCTGGTGGTGGATGGTGATGGTGGTAGTGTTGGTGGTGATGGTGATGGTGATGACAGCACTGAAGTAGCTTCTGTGAGACTTATATTCATGCCCACCCCCTCGATGGCACCTCTTAACAGTCTCTAAGTTTCAAGGCTAGGAATCCTATTGTATAGATGTAGAAACTGAGGTCAAGGAGAGCAGGAACTCTCATCAGAGTTCAGGCCTGCTACCTGCTCTGTGACCCCACATTGCTGCTCTTGTGAGCCTGAGGAGAGATAGGGGCAGCCACACCCCCGTGCTAAGGAATTGCCAAGGCTTGGGGGGTAGGCGTGGCTATGGGATCTTAGGTGGGGGCCTGCACATCCTACAGCCTCTGTTTGTCATCTGTACATTGGGGATGTTCACTCTTACCTCACCTGGGGAGGAGGAAATGAGCTAAGAGATGGACAGGGCCTGAGGGTCTGGCGTGAGCTAGGGGGTCTGTAAATGAGACCTATGGAAACCCAGGGTGGGACACTTAGAATCAGGATGCAGTGAGGCACCCAGGCCCAGGGGACAGGGGGATGTTTTTGGGTGGGGACAGATGTCGCCAACTTAGTGCTGGCATAAACACCTTTGCCATCTTCAGCCCCTGAACAAGGCAGCCCTGCTCAGCAGCGAGTCTCCCAAACCCTGACAACTCGCCCCCTTCCTTCCCTTGTTCAATATTTCCATTTCCATGCTTATCTCTTCCGTGAGCGCCTCTCCTTCTCCCTCTGCTGCCCCTCGGCTTTTGTCTGCCAGGCTCTGGCTTCTCCATCTTTCTGCAGTACTGACAATCTCCTTTGCTCTCTCTCCCCAGGTGTGGGAGACTATTGTCCCTCCTGCTATCAGAGGCTGGCTCTGCCTTTCCCCATTTAAGACAACACTGCCCCTGCCTCTCCTTGCTCTCTCTGGGGCCCTGTGGGGGACTTGGACTCTGCCCACATCCAGTCCAAGCCTTAGTTGCTTGGGGAAGTCTCCCTTTGGTCTCCAGCCCAAAGCCCTAGGAAGCTCCCTTTAAGTGAAGAGGGACTCCTGCCTCCCACACACCCCTTCATAGAGCCCTACCCCATCTACAGGGAGGGCTCAGTATGGAACCATCCCTGCTGCAGCACATCCACCCACTTTTTACAAATCTGTCCCCCCTCCCGTCTCCCAGCAGGACAGGGCCAAGGGACCACACTTTGCTATCTTCTTCTCTGCCCAGTGCAGGCACTTAGGAAGGCATGTTTGCATGCATGAGACTCTCCGGTAAATGAGCCCCTGACATAGGGGCCTCCGAGGTGGAGACAGTGCCAGCCCTGCCCCTACGCTCACCTCCGCCACTCCTCACCTCCTGCCCAGACTCAAAACAAGTGCAACAAAGCACAAAGCAATGTCCTCTCAAACCCCTGTCCCCCAAAACCCTGCCAAAGGATGCTGTGGAAAGGAGAGGGTCCTGCCCTGTGTGAGATGGGGTGGGAGGGGAGCTTCCAGAAGCTTTTGTCTTATCACGTGTAACATGGAATCATAGAACTTACAGGGCTGCTGGGAGGCCCAAATGAGTTCATAAATATAAAGCATTTGTAGCAGTGCTTGGCACATTGTAAATAAGCATAAGAGTGTAATACAAGTGTTTGCTACTGCCTTTTCTGGTAGTGGTGGTGGTGTTACTGGCGGTGATGGCAGTTGTTATTGGTGGTGGTATTATTGGCAGTGGTGGCAGTTGTTATTGGTGGTGGTGGTATTATTGGCAGTAGTGGCAGGTGTTATTGGTGGTGGTGGTGGTGTTATTGATGGTAGTGGTAGTGGTGTTATTGGTGGTGGTGGTGTTATTGGTAGTGGTGGTGATGTTATTGGTGGTGATGGTGGTAGTGGTGTTAGTCGTGGTGGTGTTATTGGTGGTGATGGTGGTGGTGATATTGGTGTTGGTGTTGGTGGTGGTGGTGTTATTGCTGGTGGTGGTGGTGGTGTTATTGTTGGTGGTAGTGGTGTTATTGGTGGTGATGGTGGTGTGTTATTGGTGGTAGCATCTGTGTTATTGGTGGTGGTGGTGTTATTGGTGGTGATGGTGGTGGTGTTATTGGTGGTGGTAGTGGTGTCATTGGTAGTGGTGGTGGTGGTGGTGTTATTGGTGGTGGTGATGGTGTCGGTGTTGGTGGTGTAATTGGCGGTGATGGTGGTGGTATTATTGGTGATGGTAGCATCTGTGTTATTGATGGTGGTGATGGTGTTATTGGTAGTGGTGGTGGTGTTATTGGTGGTGGTAGCATCTGTGTTATTGGTGGTGGTGATGGTGTTATTGGTAGTGATGGTGGTGTTATTGGTGGTGGTAGCATCTGTGTTATTGGTGGTGGTGGTGGTGTTATTGGTAGTGGTGGTGGTGTTATTGGTGGTGGTAGTGGTGTTATTGG	60	PASS	IMPRECISE;SVTYPE=INS;SVLEN=4205;END=18376132;SUPPORT=19;COVERAGE=23,5,5,5,18;STRAND=+-;AF=1.000;STDEV_LEN=99.924;STDEV_POS=23.115;SUPPORT_LONG=8	GT:GQ:DR:DV	1/1:60:0:60
1	18376327	Sniffles2.INS.1C9S0	N	TGGTGGTGTTATTGGTAGTGGTGGTGATATTATTGGTAGTGGTGATGGTGTTAT	60	PASS	PRECISE;SVTYPE=INS;SVLEN=54;END=18376327;SUPPORT=8;COVERAGE=20,5,14,15,18;STRAND=+-;AF=0.571;STDEV_LEN=0.000;STDEV_POS=0.000;SUPPORT_LONG=0	GT:GQ:DR:DV	0/1:37:6:8
1	18376327	Sniffles2.INS.1CAS0	N	TGGTGGTGTTATTGGTGGTGGTGGTGATATTATTGGTAGTGGTGATGGTGTTATTGGTGGTGGTGGTGATATATTGGTAGTGGTGATGGTGTTATTGGTGGTGGTGGTGGTGTTATTGGTGGTGGTGGTGATATTATTGGTAGTGGTGATGGTGTTATTGGTGGTGGTGGTGGTGTTATTGGTAGTGGTGGTGATATTATTGGTAGTGGTGATGGTGTTATT	60	PASS	IMPRECISE;SVTYPE=INS;SVLEN=222;END=18376327;SUPPORT=7;COVERAGE=20,5,14,15,18;STRAND=+-;AF=0.500;STDEV_LEN=19.176;STDEV_POS=104.201;SUPPORT_LONG=0	GT:GQ:DR:DV	0/1:50:7:7
1	18599958	Sniffles2.DEL.83CS0	CTTTCTTTCTTTCTTTCTTTCTTTCTTTCTTTCTTTCTTTCTTTCTTTCTTTCTTTC	N	60	PASS	PRECISE;SVTYPE=DEL;SVLEN=-57;END=18600015;SUPPORT=16;COVERAGE=25,23,23,23,22;STRAND=+-;AF=0.696;STDEV_LEN=0.000;STDEV_POS=0.000	GT:GQ:DR:DV	0/1:25:7:16
1	18607618	Sniffles2.INS.1CDS0	N	TGAATGAATGAATGAATGAATGAACAGGTAAGTGAATGAATGAATGAACAGGTGAG	60	PASS	PRECISE;SVTYPE=INS;SVLEN=56;END=18607618;SUPPORT=14;COVERAGE=29,31,31,30,32;STRAND=+-;AF=0.452;STDEV_LEN=0.000;STDEV_POS=0.000;SUPPORT_LONG=0	GT:GQ:DR:DV	0/1:60:17:14
1	18792554	Sniffles2.INS.1CFS0	N	TTTCAAGTCTTCAAATCACTCAGCTATCCTAAGAACAGTTTTTCTTTTGTTTTTGGAGG	60	PASS	PRECISE;SVTYPE=INS;SVLEN=59;END=18792554;SUPPORT=29;COVERAGE=28,28,29,28,27;STRAND=+-;AF=1.000;STDEV_LEN=0.414;STDEV_POS=0.000;SUPPORT_LONG=0	GT:GQ:DR:DV	1/1:60:0:29
1	18924453	Sniffles2.DEL.83ES0	GTGGGGGGAGTGAGAAGTCCCTTTACCTGTGTCTGGTGTACAGATCGAGAGCAGCGCTCATAGTTTGGAA	N	60	PASS	PRECISE;SVTYPE=DEL;SVLEN=-70;END=18924523;SUPPORT=11;COVERAGE=30,29,29,28,29;STRAND=+-;AF=0.379;STDEV_LEN=0.000;STDEV_POS=0.000	GT:GQ:DR:DV	0/1:59:18:11
1	18931232	Sniffles2.DEL.83FS0	CCTGAGCCACCACGCCCAGCCTGAGCCACCATTCCCCGCCTGCGCCACCATTCCCCA	N	60	PASS	PRECISE;SVTYPE=DEL;SVLEN=-57;END=18931289;SUPPORT=6;COVERAGE=24,25,25,25,24;STRAND=+-;AF=0.240;STDEV_LEN=0.000;STDEV_POS=0.000	GT:GQ:DR:DV	0/1:7:19:6
1	18931413	Sniffles2.DEL.840S0	CACGCCCGGCCTGAGCCACCATTCCCCGCCTGCGCCACCATTCCCCGCCTGAGCCACCATTCCCCGCCTGAGCCAC	N	60	GT	IMPRECISE;SVTYPE=DEL;SVLEN=-76;END=18931489;SUPPORT=4;COVERAGE=25,25,25,25,23;STRAND=+-;AF=0.160;STDEV_LEN=0.707;STDEV_POS=48.790	GT:GQ:DR:DV	0/0:18:21:4
1	19070948	Sniffles2.INS.1D0S0	N	GGATGGATGGATGGATGATGGATGGGTGGATGAGGGATGGATAGAGGATGGATGGATAGAAGGATGGATGGATAGAA	60	PASS	PRECISE;SVTYPE=INS;SVLEN=77;END=19070948;SUPPORT=38;COVERAGE=38,38,36,36,38;STRAND=+-;AF=1.000;STDEV_LEN=0.000;STDEV_POS=0.000;SUPPORT_LONG=0	GT:GQ:DR:DV	1/1:60:0:38
1	19151770	Sniffles2.DEL.841S0	TCATTATCACCATCACCATCACCATTACCAACATCATCACTACCACCATCATTACCACCACCATCACCAACACCACTACTACCACTACCATCAACACTACCACCATCATTATCACACCACCATCACCATCTCCAACATGGTAACCACCACCGCTATCACCACCTCAATACAAAAAACAACACCATCATCACTACCAACACCAATACCAATACTCTACCACCACCACCACATCACCATCGCCATGACCAACATCACCCCTACCACCG	N	60	PASS	PRECISE;SVTYPE=DEL;SVLEN=-266;END=19152036;SUPPORT=32;COVERAGE=36,34,34,34,34;STRAND=+-;AF=0.941;STDEV_LEN=0.000;STDEV_POS=0.000	GT:GQ:DR:DV	1/1:60:2:32
1	19252352	Sniffles2.INS.1D2S0	N	TGGATGGATGGATGGATGGATGGATGGATGGATGGATGGTTGGATGGATGGATGGATGGATGGATGGATGGATGGATGGATTGGTTGGATGGATGGATGGATGGATGGATGGATGGATGGATGGATTGGTTGGATGGATGGATGGATGGATGGATGGATGGATGGATGGATGGATTGGTTGGTTGGATGGATGGATGGATGGATGGATGGATGGATGGATTGGTTGGATGGATGGTTGGATGGATGGATGGATGGATGGATGGATGGATGGATGGTTGGATGGATGGATGGATGGATGGATTGGTTGGATGGATGGATGGATGGTTGGATGGATGGATGGATGGATGGTTGGATGGATGGATGGATGGATGGATGGATGGATGGATGGATGGATTGGTTGGATGGATGGATGGATGGATGGATGGATGGATGGATGGATGGTTGGATGGATGGATGGATGGATGGAGGGATGGATTGGTTGGATGGATGGATGGATGGATGGATGGATGGATGGATGGATGGTTGGATGGATGGATGGATGGATTGGTTGGATGGATGGATGGATGGATGGATGGATGGATGGATGGATTGGTTGGTTGGTTGGATGGATGGATGGATGGATGGATGGATGGATGGATGGATGGATTGGTTGGATGGATGGATGGATGGATGGATGGATGGATGGTTGGATGGATGGATGGATGGATGGATGGATGGATGGATGGTTGGATGGATGGATGGATGGATGGATGGATGGATTGGTTGGATGGA	60	PASS	PRECISE;SVTYPE=INS;SVLEN=771;END=19252352;SUPPORT=19;COVERAGE=25,24,19,19,23;STRAND=+-;AF=1.000;STDEV_LEN=1.748;STDEV_POS=0.000;SUPPORT_LONG=0	GT:GQ:DR:DV	1/1:52:0:19
1	19386825	Sniffles2.INS.1D3S0	N	GACCACCATCCCCCCCCCCACCCCCACTCCACCACAGATCCCTGGACCACCATTCCCCCACCCCCACTCCACCACAGATCCCTGGACCACCATATTCCCCACCCGCCACTCTACCTCAGGTCCCA	60	PASS	PRECISE;SVTYPE=INS;SVLEN=125;END=19386825;SUPPORT=9;COVERAGE=20,19,19,19,16;STRAND=+-;AF=0.474;STDEV_LEN=0.447;STDEV_POS=0.000;SUPPORT_LONG=0	GT:GQ:DR:DV	0/1:60:10:9
1	19386825	Sniffles2.INS.1D4S0	N	GACCACCATCCCCCCCCCCACCCCCATTCCACCACAGATCCCTGGATCACCATATTCCCCACCCCCACCCCCACTCCACCACAGATCCCTGGACCACCATTCCCCCACCTCCCTCTCCACCACAGATCCCTGGACCACCATCCCCCCCCCCACCCCCATTCCACCACAGATCCCTGGATCACCATATTCCCCACCCCCACTCCACCACAGATCCCTGGACCACCATTCCCCCCCCACCCCACTCCACCACAGATCCCTGGACCACCATATTCCCCACCCGCCACTCTACCTCAGGTCCCA	60	PASS	PRECISE;SVTYPE=INS;SVLEN=300;END=19386825;SUPPORT=10;COVERAGE=20,19,19,19,16;STRAND=+-;AF=0.526;STDEV_LEN=0.516;STDEV_POS=0.000;SUPPORT_LONG=0	GT:GQ:DR:DV	0/1:60:9:10
1	19387912	Sniffles2.INS.1D6S0	N	CCACCACCATCATCACCATCACCACCACCACAACCATCATCACCATCACCACCACCACCATCATCATCATCACCACCACCATCATCATCATCACCACCACCACCATCACCACCACCACCACCATCACCACCATCACCACCACCACCACCATCACCACCACCACCATCATTACCACCACCACCACCATCACCACCACCACCATCATCACCACCATCACCACCACCACCATCATCACCATCACCACCACCACCATCACCACCATCACCACCACCACCATCATCATCATCACCACCACCACCACCATCATCACCACCACCACCATCACCACCACCACCATCACCACCATCACCACCATCACCACCACCACCACCACGACCATCATCATCACCACCATCACCACCACCACCACCATCATCATCACCACCACCATCATCATCACCACCACCACCACCATCATCATCATCACCACCACCATCATCATCACCACCACCATCATCACCTCCACCACCATCACCACCATCACAACCACCACCACCATCACCATCACCACCACCACCACCACCATCATCACCACCATCACCACCACCATCATCATCATCATGATCACCACCACCACCACCACAATCATGATCATCACCACCACCACCATCACCACCACCACCATCACCACCATCACCACCACCACCATCAGCAGCATCACCACCATCACCACCACCACCACCACCGCCATCACCACCACCACCACCACCATCACCACCACCATCAGCATCACCACCAGCACCACCACCACCACCATCACCATCACCACCACCACCACCACCACCATCAGTATCACCACGACCACCACCACCATCACCACCACCACCATCACCACCACCACCACCACCACCATCACCACCACCACCACCACCACCATCATGATCATCACCACCACCACCATCATCACCACCACCACCACCATAACCACCACCACCATCATCACCAGCACCACCACCATCATCATCACCACCGTCATCACCACCACCACCACCACCATCACCACCACCACCACCATCACCATCACCACCACCACCACCATCATCACCACCATCATCACCACCACCACCACCACCATCACCACCACCACCATCACCATCATCATCACCACCACCATCATCATCACCATCATCACCATCACCACCACCACCATCACCACCACCACCACCATCATCACCATCACCACCACCACAACCATGATCACCATCACCACCACCACCATCATCATCACCACCACCACCACCACCACCACCACCATCACCACCACCACCATCATCATCACCACCACCACCACCACCATCACCACCACCATCATCACCACCATCACCACCACCACCACCATCACCACCACCACCATCATCATCATCACCACCCACCACCATCATCATCACCACCACCACCATCATCACCACCACCACCATCACCACCATCACCACCACCATCATCATCATCACCACCACCACCATCACCACCACCACCATCACCACCATCATCACCACCACCACCACCATCACGATCACCACCACCACCACCATCATCACCACCACCACCATCACGATCACCACCACCACCACCATCACCACCACCATCACCACCACCACCACCACCACCATCACGATCACCACCACCACCATCACCACCACCACCACCATCACGATCACCACCACCACCACCATCATCACCACCACCACCACCATCACGATCACCACCACCACCACCATCACCACCACCACCATCATCATCATGATCACCACCACCACCACCACCACCATCATGATCATCACCACCACCAGCATCATCACCACCACCACCACCATCACCACCATAACCACCATCATCATCACCACACCACCATCACCAATCACCATCACCACCACCACCACCATCACCACCACCATCACCACCACCACCACCACCGCCACCACCACCATCATCACCACCACCACCACCGCCATCACCACCACCATCACCACCACCACCATCACCACCACCATCACCACCATCACCACCACCATCATCACCACCACCACCATCAGTATCACCACCAACCACCACCACCACCACCATCAGTATCACCACCACCACCACCATCACACACCACCACCACCACCACCACCATCACCACCACCACCACCACCACCATCATGATCATCACCACCACCACCACCATAACCACCACCACCATCATCACCACCACCACCACCACCATCATCACCACCATCACCATCACCACCACCACCACCACCATCACCATCATCACCACCACCACCACCATCACCACCACCACCATCATCACCATCATCATCACCACCACCACCATCACCACCGTCATCACCATCACCACCACCACCATCACCACCACCACCACCACCATCATCATCATCACCACCACCACCACAACCATCACCATCACCACCACCACCATCATCATCACACCACCATCATCATCATCACCACTACCACCATCACCACCACCATCATCACCACCATCACCATCACCACCACCACCACCACCATCACCACCACCACCATCATCATCACCACCATCACCACCACCACCATCACCACCATCACCACCACCACCACCACCACCATCACCACCACCACCATCACCACCACCACCATCATCATCACCACCACCACCACCATCACCACCACCACCACGATCACCACCACCACCATCACCACCATCATCACCACCATCACCACCACCATCATCATCATCACCACCACCACCATCACCACCACCACCATCACCACCATCATCACCACCACCACCACCATCAACATCACCACCACCACCACCACCATCATCACCACCATCACCACCACCATCATCATCATGATCACCACCACCACCATCATGATCATCACCACCACCACCATCATCACCACCACCACCACCATCACCACCATAACCACTATCACCATCATCACCACCACCACCATCACCACCATCACCATCACCACCAACCACCACATCACCACCACCACCACCACCACCACCATCACCACCACCACCATCATCACCACCACCACCACCATCACCACCATCACCACCACCATCATCATCATGATCACCACCACCACCATGATCATCACCACCACCACCATCACCACCACCACCACCATCACCACCATAACCCACCACCACCATCATCATCACCACCACCACCATCACACCATCACCATCACCACCACCACCACCATCACCACCACCACCACCATCACCACCACCATCATCAGCATCACCACCACCACCCACCATCACCACCCATCACCACCACCATCACCACCACCATCACCACCACCACCACCATCAGTATCACCACCACCACCACTATCACCACCACCATCACCACCACCACCATCACCACCACCACCACCATCACCACCACCACCATCACCACCACCACCGCCACCATCACCGCCATCACCACCATCACCACCACCACCATCACCACCATCACCACTACCATCACCACCACCACCACCATCACCACCACCACCACCACCATCACCATCATCATCCACCACCACCACCATTACTGCCATCATCATCATAATCACCAACACCAGTACCATCATCATCACTTCCACCACCACCATCAAAATCACCAAGACCATCATCACATCGTCACTATCATCACCATCATCATCATCACTT	60	PASS	PRECISE;SVTYPE=INS;SVLEN=3703;END=19387912;SUPPORT=14;COVERAGE=16,7,7,7,27;STRAND=+-;AF=1.000;STDEV_LEN=1.817;STDEV_POS=0.000;SUPPORT_LONG=7	GT:GQ:DR:DV	1/1:60:0:45
1	20259425	Sniffles2.INS.1D9S0	N	GTTACCATCACCATAATTATCACCATCAACATCACCATCGGTGCCATCAACATCATCATCATCACCATCACCATCATCATCATCATTACCATTACCATCACCATCATCATCTTCACCATCACCATTGCACCATCACCATTATCATCATCATAATCACCATCAACATCACCATAATAATCATCACCATTATCATCATTATCACCATCACCATCATCATCATCATTACCATTACCATCACCATCATCATCTTCACCATCACCATCACCATTGCACCATCACCATTATCATCATCTTAATCACTATCAACATCACCATAATAATCACC	60	PASS	PRECISE;SVTYPE=INS;SVLEN=325;END=20259425;SUPPORT=32;COVERAGE=32,32,32,31,33;STRAND=+-;AF=1.000;STDEV_LEN=0.000;STDEV_POS=0.000;SUPPORT_LONG=0	GT:GQ:DR:DV	1/1:60:0:32
1	20708962	Sniffles2.INS.1DAS0	N	TGGTGGTGATGGTGGTGATGGTGGTGGTGGGGGGGTAGTGATGGTGGTAATGATTGTGGTGATGGTAGTGGTGATGTTGGTGGTGATGGTGGTGGGGGTAGTGATGGTAATGATTGTGGTGATGTTGGTGGTGATGGTGGTGGTGGTGGGGTTAGTGATGGTGGCAATGATTGTGGTGATGGTGGTGATGGTGGTGGTGATGATGGTGTTGGTGGTAGTGATAGTGGTGGTGGTGGAGGTAGTGATGGTGGTAATGATTGTAGTGATGGTGGTGATGGTGGTGGTGATGATGGTGTTGGTGGTGGAGGTAGTGATGGTGGTAATGATTGTAGTGATGGTGGTGATGGTAGTGGTGATGTTGATGATGGTGGTGGTGATGGTGGTGGTGGAGGTAGTGATGGTGGTAATGATTGTTGTGATGTTGGTGATGGTGGGGG	60	PASS	PRECISE;SVTYPE=INS;SVLEN=437;END=20708962;SUPPORT=32;COVERAGE=31,32,31,31,31;STRAND=+-;AF=1.000;STDEV_LEN=0.000;STDEV_POS=0.000;SUPPORT_LONG=0	GT:GQ:DR:DV	1/1:60:0:32
1	20790033	Sniffles2.INS.1DBS0	N	CATTATTATCACCACCATCACCATCATCAGCATTACTGCTACAATCACCTTCATAGCCACCACCACCATCACCATCATCACCATCACCACTACCATCATCATCATTACCATCATTATCACCATCATCACCATCACCTCTACCATCATCATCATTACCATCAATATCACCATCATCACCATCACCACCACCAGCCTCATCACCATTACCACCACCAGCATCATCACCACCACCACCAACAACAACAACAATAATAACAACAGCATCATCACCACCACCACCACTACCACCAACAGCATCATCACCACCACCACCACCACCACCAACAGCATCATCACCACCACCACCAACAACAGCATCATCACTGCTACCACCACCAACAACAGCAACAGCATCATCACCATCACCACCACCACCACTACCACCAACAGCATCATCACCAACATCACCACCACCACCACTACCACCAATAACATCATCACCAACATCACCACCACCACCACCACTACCACCAACAGCATCATCACCAACATCATCATCACCACCATCAGCAGCAGCATCACCATTACTATCACCATCATAACCACCACCACCATCATCATCACGACCACCACCATCACTACTATCATCATCATTATCACCATCACCACCATCACCACCACCACCATCATCATCACCACCACCATCACCACCAACAACAACATTGTCACCATCATCAGCATCACTGCTATCACCATCATAGCCACCACCACCACCACTACTATCATTATCATCATTACCATAATTATCACCACCATCACCATCACCCATCACCACCATCATCACCACTACTACCAATATTATCATCACCACCACCATCATTATCACCACCATCATCACCACCATCACCACCATCATCACCACCATCACCAT	60	PASS	PRECISE;SVTYPE=INS;SVLEN=910;END=20790033;SUPPORT=26;COVERAGE=28,26,26,26,31;STRAND=+-;AF=1.000;STDEV_LEN=1.492;STDEV_POS=0.000;SUPPORT_LONG=0	GT:GQ:DR:DV	1/1:60:0:26
1	20913606	Sniffles2.DEL.843S0	GAGTCAAGGAGTCCTGAAGGCCGGTCCCAGGCCTGGGCAGGGCTGGGTGGGGCAGACT	N	60	PASS	PRECISE;SVTYPE=DEL;SVLEN=-58;END=20913664;SUPPORT=20;COVERAGE=38,39,38,38,36;STRAND=+-;AF=0.526;STDEV_LEN=0.000;STDEV_POS=0.000	GT:GQ:DR:DV	0/1:60:18:20
1	20944738	Sniffles2.INS.1DCS0	N	CACTGTTCAGTTTCTTTTTTTTTTTTTTTTTTTTTTTTTTTTGAGACGGAGTCTCGCTGTCGCCCAGGCTGGAGTGCAGTGGCGCAATCTCGGCTCACTTGCAGGCTCCGCCCCCTGGGGTTCACGCCATTCTCCTGCCTCAGCCTCCCGAGTAGCTGGGACTACAGGCGCCCGCCACCTCGCCCGGCTAATTTTTGTATTTTTAGTAGAGACGGGGTTTCACCGTGTTAGCCAGGATGGTCTCGATCTCCTGACCTCGTGATCCGCCCGCCTCGGCCTCCCAAAGTGCTGGGATTACAGGCGTGAGCCACCGCGCCCGGCC	60	PASS	PRECISE;SVTYPE=INS;SVLEN=322;END=20944738;SUPPORT=10;COVERAGE=25,25,25,25,24;STRAND=+-;AF=0.400;STDEV_LEN=0.816;STDEV_POS=0.000;SUPPORT_LONG=0	GT:GQ:DR:DV	0/1:58:15:10
1	20950240	Sniffles2.INS.1DDS0	N	AAGTGCTGGGATTACAGGCATAAGCCACCGCGCCTGGCCAAGCGTGTGTTCTATTGTCCAGCACTGTCTGTGATTTTTAGGACCCTAAAGCACAGTCCCAGATTCCCGTGGAAATTAACAGAAGCATGTATATGTCTGCTGCTCTGGCCAGCTGCTGCTAATTGCTCATGTAAACCATGTGACTCTTTAGTGTTTCCTTTTGGCAGGGAGGAGAGCACGGCTATAACTGACAGGTATTCGGGGTACTTTGGATCTCTGTGTCTGAAATAAAGCCAGAGAACACTGTTCAAGAATAAATAATGGAGGCCGGGCGCGGTGGCTCACGCCTGTAATCCCAGCACTTTGGGAGGCCGAGGCGGGCGGATCACGAGGTCAGGAGATCGAGACCATCCTGGCTAACACAGTGAAACCCCGTCTCTACTAAAAAACACAAAAAAATTAGCCGGGCGTGGTGGCGGCGCCTGTAGTCCCAGCTACGCGGAGGCTGAGGCAGGAGAATGGCGTGAACCCGGGAGGCGGAGCTTGCAGTGAGCCGAGATCGCGCCACTGCACTCCAGCCTGGGCGACAGAGCGAGACTCCGTCTCAAAAAAAAAAAAAAAAAAAAAAAGAATAAATAATGGAGGCCGGGCGCAGTGGCTCACGCCTGTAATCCCAGCACTTTGGAAGGCCGAGGCGGGTGGATCATGAGGTCAGGAGATCGAGACCATCCTGGCTAACAAGGTGAAACCCCGTCTCTACTAAAAATACAAAAAATTAGCCAGGCGCGGTGGCGGGCGCCTGTAGTCCCAGCTACTCGGGAGGCTGAGGCAGGAGAATGGCGTGAACCCGGGAAGCGGAGCTTGCAGTGAGCCGAGATTGCGCCACTGCAGTCTGCAGTCCGGCCTGGGCGACAGAGCGAGACTCTGTCTCAAAAAAAAAAAAAAAAAAAAAGAATAAATAATGGAAAAAACAATGGAATGGCCTAATAAGTCTCTCATGTGTTTAATTTTTTTTTTTTTTTTTTTTTTTTTTTGAGACGGAGTCTTGCTCTGTCGCCCAGGCTGGAGTGCAGTGGCGAGATCTTGGCTCACTACAAGCTCCGCCTCCTGGGTTCATGCCATTCTCCTGCCTCAGCCTCCCGAGTAGCTGGGACTACAGGCGCCTGCCACCACACCCAGCTAATTGTTTGTATTTTTTAGTAGAGACGGGGTTTCACCATGTTAGCCAGGATGGTCTCGATCTCCTAACCTCGTGATCCACCCACCTTGGCCTCCCA	60	PASS	PRECISE;SVTYPE=INS;SVLEN=1256;END=20950240;SUPPORT=11;COVERAGE=19,11,16,17,17;STRAND=+-;AF=0.688;STDEV_LEN=3.934;STDEV_POS=0.000;SUPPORT_LONG=0	GT:GQ:DR:DV	0/1:19:5:11
1	20952498	Sniffles2.DEL.844S0	AAGGAAGGGAGGAAGGAAGGAAGGAAGGAAGGAAGGGAGGAAGGAAGGAAGGAAGGAAGGAAGGAAGGAAGGAAGGGAGGAAGGAAGG	N	60	PASS	PRECISE;SVTYPE=DEL;SVLEN=-88;END=20952586;SUPPORT=22;COVERAGE=20,21,22,21,21;STRAND=+-;AF=1.000;STDEV_LEN=3.985;STDEV_POS=4.178	GT:GQ:DR:DV	1/1:60:0:22
1	21292128	Sniffles2.INS.1DES0	N	TGCCTCAATACCCCTTTCCCTTTCATTTTGTGAATACCCATGAAAGTTAGATCA	60	PASS	PRECISE;SVTYPE=INS;SVLEN=54;END=21292128;SUPPORT=10;COVERAGE=24,22,21,21,21;STRAND=+-;AF=0.476;STDEV_LEN=0.000;STDEV_POS=0.000;SUPPORT_LONG=0	GT:GQ:DR:DV	0/1:60:11:10
1	21308049	Sniffles2.DEL.846S0	ATACATACATGTATACGCACATACTGTATGTATACATACATGTATACGCACATACTGTATGT	N	60	PASS	PRECISE;SVTYPE=DEL;SVLEN=-62;END=21308111;SUPPORT=18;COVERAGE=18,18,17,17,18;STRAND=+-;AF=1.000;STDEV_LEN=16.607;STDEV_POS=0.000	GT:GQ:DR:DV	1/1:50:0:18
1	21492589	Sniffles2.INS.1E0S0	N	GACTATAGTCTTTTTTTTTTTTTTTTTTTTTTTTTTGAGACGGAGTCTCGCTCTGTCGCCCAGGCTGGAGTGCAGTGGCGGGATCTCGGCTCACTGCAAGCTCCGCCTCCCGGGTTCACGCCATTCTCCTGCCTCAGCCTCCCAAGTAGCTGGGACTACAGGCGCCCGCCACTACGCCCGGCTAATTTTTTGTATTTTTAGTAGAGACGGGGTTTCACCGTTTTAGCCGGGATGGTCTCGATCTCCTGACCTCGTGATCCGCCCGCCTCGGCCTCCCAAAGTGCTGGGATTACAGGCGTGAGCCACCGCGCCCGGCC	60	PASS	PRECISE;SVTYPE=INS;SVLEN=317;END=21492589;SUPPORT=11;COVERAGE=26,27,27,26,26;STRAND=+-;AF=0.407;STDEV_LEN=0.787;STDEV_POS=0.000;SUPPORT_LONG=0	GT:GQ:DR:DV	0/1:60:16:11
1	21506437	Sniffles2.INS.1E3S0	N	ATATATTTAATATATTATATATAATATATATTATATATTTAATATAATATATATAATATATATTATATATTATATATATCAAGCAGCAGATATATTATATATAATATATATTACATAATATATTACATATATTATGTAATATATGTTATATATTACATATAATATATGTAATATATAATATATAATATATTATATATTATACATAATATATAATATATAATATATATATTATATATATATTATGTATTATATATAATATATTATACATAATATATAATATATATTACGTAATATATTACATATATTATATATAATATATATTACGTAATATATTAC	60	PASS	PRECISE;SVTYPE=INS;SVLEN=336;END=21506437;SUPPORT=12;COVERAGE=27,27,27,27,26;STRAND=+-;AF=0.444;STDEV_LEN=0.408;STDEV_POS=0.000;SUPPORT_LONG=0	GT:GQ:DR:DV	0/1:60:15:12
1	21506544	Sniffles2.INS.1E2S0	N	TATTACATAATATATTACATATATTATGTAATATATGTTATATATTACATATAATATATTATATGTAATATATAATATATTATATATTATATATTATACATAATATATAATATATAATATATAATATATATATTATGTATAATATATATAATATATTATACATAATATATAATATATATTACGTAATATATTACATATATTATATATAAT	60	PASS	PRECISE;SVTYPE=INS;SVLEN=210;END=21506544;SUPPORT=15;COVERAGE=27,27,27,27,26;STRAND=+-;AF=0.556;STDEV_LEN=0.000;STDEV_POS=0.000;SUPPORT_LONG=0	GT:GQ:DR:DV	0/1:60:12:15
1	21714943	Sniffles2.DEL.848S0	TGCCCGGCCAGCCGCCCCGTCCGGGAGGTGAGGGGCGCCTCTGCCTGGCCACCCCTACTGGGAAGTGGGGAGCCCCT	N	60	PASS	PRECISE;SVTYPE=DEL;SVLEN=-77;END=21715020;SUPPORT=12;COVERAGE=23,25,25,25,26;STRAND=+-;AF=0.480;STDEV_LEN=0.000;STDEV_POS=0.000	GT:GQ:DR:DV	0/1:60:13:12
1	21714976	Sniffles2.DEL.84AS0	GGCGCCTCTGCCTGGCCACCCCTACTGGGAAGTGGGGAGCCCCTCTGCCCGGCCAGCCGCCCCGTCCGGGAGGGAGGTGGGGGGGTCAGCCCCCTGCCCGGCCAGCCGCCCCGTCCGGGAGGTGAGGGGCGCCTCTGCCCGGCCGCCCCTACTGGGAAGTGAGGAGCCCCTCTGCCCGGCCACCACCCCGTCCGGCCAGCCGCCCCGTCCGGGAGGTGAGGGGCGCCTCTGCCTGGCCACCCCTAC	N	60	PASS	PRECISE;SVTYPE=DEL;SVLEN=-246;END=21715222;SUPPORT=14;COVERAGE=23,25,24,25,26;STRAND=+-;AF=0.560;STDEV_LEN=0.000;STDEV_POS=0.000	GT:GQ:DR:DV	0/1:60:11:14
1	21715069	Sniffles2.DEL.849S0	CTGCCCGGCCAGCCGCCCCGTCCGGGAGGTGAGGGGCGCCTCTGCCCGGCCGCCCCTACTGGGAAGTGAGGAGCCCCTCTGCCCGGCCACCACCCCGTCCGGCCAGCCGCCCCGTCCGGGAGGTGAGGGGCGCCTCTGCCTGGCCACCCCTACTGGGAAGTGGGGAGCCCCT	N	60	PASS	PRECISE;SVTYPE=DEL;SVLEN=-172;END=21715241;SUPPORT=10;COVERAGE=23,25,25,25,26;STRAND=+-;AF=0.400;STDEV_LEN=0.000;STDEV_POS=0.000	GT:GQ:DR:DV	0/1:58:15:10
1	21745023	Sniffles2.INS.1E4S0	N	TGTATATGTATATGTATATGTATATGTATATGTATATGTATGTGTATGTGT	60	PASS	PRECISE;SVTYPE=INS;SVLEN=51;END=21745023;SUPPORT=23;COVERAGE=38,39,40,40,41;STRAND=+-;AF=0.575;STDEV_LEN=0.000;STDEV_POS=0.000;SUPPORT_LONG=0	GT:GQ:DR:DV	0/1:60:17:23
1	21786419	Sniffles2.DEL.84BS0	GCCAACCAGGACACCAACCTTAGCTGGCGTGATGTTCACGAAGGTTTTTCCCTGGGACGGCGGCCCAGATGGAGGGTGAGTCCTTGTTGCCCACGATGGCCGCGAACCTAACAGGTCCCATCCGCCACGAGGCTGTAGATAGAGGCGTCCACCTGGCCGTTGCGCGGCTGCGGGGGCTCCTCTGGTCGCTGCTGCTGGGGCCGCCTGGGCTGGCGGGCAGGGGAGGCGGAGAGCTGCGTGCAGGCACTGCCGTCCTCACCACGGCTCTGCTG	N	60	PASS	PRECISE;SVTYPE=DEL;SVLEN=-272;END=21786691;SUPPORT=18;COVERAGE=37,37,38,37,34;STRAND=+-;AF=0.486;STDEV_LEN=0.000;STDEV_POS=0.000	GT:GQ:DR:DV	0/1:60:19:18
1	21787746	Sniffles2.DEL.84CS0	TATATGAGAATATTCATAGTTACTTACGCACAGTAGCCAACAAGTAAACCTGTCTCCCGTCAGA	N	60	PASS	PRECISE;SVTYPE=DEL;SVLEN=-64;END=21787810;SUPPORT=17;COVERAGE=35,36,36,35,34;STRAND=+-;AF=0.472;STDEV_LEN=0.000;STDEV_POS=0.000	GT:GQ:DR:DV	0/1:60:19:17
1	21902718	Sniffles2.INS.1E6S0	N	TGGATGGATGGATGGATGGATGGATGGATGGATGATGGATGGATGGATGGG	60	PASS	PRECISE;SVTYPE=INS;SVLEN=51;END=21902718;SUPPORT=12;COVERAGE=29,29,29,29,29;STRAND=+-;AF=0.414;STDEV_LEN=0.000;STDEV_POS=0.000;SUPPORT_LONG=0	GT:GQ:DR:DV	0/1:60:17:12
1	22144500	Sniffles2.DEL.84ES0	GCTGGGATTACAGGTGCACACCACCACGCTCAGCTAATTTTTGTATTTTTAGTAGAGACGGGATTTCTCCATGTTGGACAGGCTGGTCTCAAACTCCTGACCTCAAGTGATCCACCCGCCTTGGCCTCCCAAAGT	N	60	PASS	PRECISE;SVTYPE=DEL;SVLEN=-135;END=22144635;SUPPORT=25;COVERAGE=24,24,25,21,16;STRAND=+-;AF=1.000;STDEV_LEN=0.000;STDEV_POS=0.000	GT:GQ:DR:DV	1/1:60:0:25
1	22286330	Sniffles2.DEL.84FS0	CGGTGGCCCATGCCTGTAATCCCAGCATTTCAGGAGGCCATGGCAGGATG	N	60	PASS	PRECISE;SVTYPE=DEL;SVLEN=-50;END=22286380;SUPPORT=25;COVERAGE=24,23,23,24,26;STRAND=+-;AF=1.000;STDEV_LEN=0.000;STDEV_POS=0.000	GT:GQ:DR:DV	1/1:60:0:25
1	22896934	Sniffles2.INS.1E7S0	N	CATACTTGAGTTCTTTCATGTCCACGTTCAGCTTCTATGGCTCTGAGGACAGAAGGATAATAATATTAATAATGATGATGATAACGACACCAA	60	PASS	PRECISE;SVTYPE=INS;SVLEN=93;END=22896934;SUPPORT=10;COVERAGE=31,31,31,31,31;STRAND=+-;AF=0.323;STDEV_LEN=0.000;STDEV_POS=0.000;SUPPORT_LONG=0	GT:GQ:DR:DV	0/1:41:21:10
1	22904484	Sniffles2.INS.1E9S0	N	ATGTGTGCGTGTGTATGTGTGCATGTGTGCGTGAGTGTATGTATGCATGTGTGTGCATGTGCGTAAGTATGTGCATGTGTGTGCATGTGTGCGTGAGTGTATGTGTATGTATGCGTGTGTGTGCATGTGTGCGTGAGTATGTGCATTGAGTGCATGCACATGTGTGCATGAGTATGTATGCGTGTATTCATGTGTGTGCATGTGCGTGAGTGTATGCATGTGTGCATGTATGCGTATGTATGCATGCGTGTGCATGTGTGTGACTATGTATGCATGTGTGTATGTGCATGTGTGTGAGCGTATGTATGCATGTGTGTGCCTGTGTGCGAGTGTACGCATATGTGCGCATGTGTGCGTGAATGTGCATGTGTGCATGTGTGCATTTTTGTATGCATGTGTTTGCGCATGTGTGCGTTGAGTATTGTGCATGTGTGCATGAGTGTATATGTGCATGTGTACGTGTGCATGTGTGCGTGGGTGTATGCATGTGCGTGTGCATGAGTGTATGTGTGCGTTTGTGTGCGTGTGCGTGAGTGTACCAATGTGTGTGCATGAGTGTGTGCATATGTGTGCATGAGTGTATGTGTATGTGCATCTGTGCAGTTGTGTGCATCTGCGTGAGTATGTGCATGTGTGCGTGAGTGTATGTATGCATGTCTATGTATACGTGTGCATGTGTGTATGTGTGCGTGTGTGCATATGTGCGTGAGTGTGCATGTGTGCATGTGTGCATGAGTGTATGTATGCATGTATGTGTGTGCCTGTGTGCATGTGTATGTGTGCCTGTGTGTGTGCCTGTGTGCATGTGCGTGAGTGTATGTGCGTGCGTGTGTGTGTGCAATGTGCGTGTGCATGTGTGTGAGTGTATGCATGTGTGCGTGCACATGTGTGCGAGTGTATGTGTGCATGTGTGCATGAGTGTTCATGTGTGTGCATGTGCATGAGTGTATATATGCGTGAGTGTATGCATGTGTGCGTGTGTGCATGTATGTGCATGTGTGCGTGAGTGTACGCATGTGTGCATGAATGTGTGCATGTGTGCATTTTTGTATGCATGTTTGCGCATGTGTGCGTTGAGTATTGTGCATGTGTGCATGTTTGTGTGCATGTGTATGTGTGCATGTGTGCGTGAGTGTATGCATGTGTGTGCATGTGCCAGTGTAGTGTGCTTGTGTGTGCATGTGTGCATGAGTGTGTGTGCATGTGTGTATGTGTGCATATGTATGCATGTGCATGTGTGCATCTGTGTGTGTGCATGTGTGTGCATGTGTGCGTATGTATGCATGTGTGCGTGAATGT	60	PASS	PRECISE;SVTYPE=INS;SVLEN=1299;END=22904484;SUPPORT=19;COVERAGE=26,23,23,27,32;STRAND=+-;AF=0.826;STDEV_LEN=8.029;STDEV_POS=0.000;SUPPORT_LONG=0	GT:GQ:DR:DV	1/1:12:4:19
1	22926178	Sniffles2.DEL.850S0	AGGAAAGGAGGGAGGGAGGAAGGAGGGAAGGAAGGGAGGGAGGGAAGGAAGG	N	60	GT	PRECISE;SVTYPE=DEL;SVLEN=-52;END=22926230;SUPPORT=5;COVERAGE=32,31,30,30,33;STRAND=-;AF=0.167;STDEV_LEN=0.000;STDEV_POS=0.000	GT:GQ:DR:DV	0/0:19:25:5
1	23081335	Sniffles2.INS.1EBS0	N	GAGGTGAGGGGCAGGGGAGGGGAGGTGAGGGGCAGGGGAGGGGAGGTGAGGGGCAGGGGAGGGGAGGGGCAAGGGAGGTGAGGTGAGGGGCAGGGGAGGTGAGGTGAGGGGCAGGGGAGATAAGAGGCAGGTGAGGTGAGATGAGGGGCAGGTGAGATGAGATGAGGGGCAGGGAAGGTGAGATGAGGGACAGGGGAGGTGAGGTGAGGGACGGGAGGTGAGGTGAGGGTCAGGGGAGGTGAAGGGCAGGTGAGGTGAGATGAGGGCAGGGGAGATGAGATGAGGGGCAGAGAAGGTGAGATGAGGGATGGGGAGGTGAGGTGAGGGGCAGGGGAGGTGAGGTGAGGGGCAGGGGAGGTGAGGGGAGGTGAGATGAGGGGCAGGTGAGATGAGGGGCAAGGGAGGTGAGATGAGGGGCAGGTGAGGTGAGATGAGGGGCAGGTGAGGTGAGACGAGGGGCAGGTGAGGTGAGACGTGGGGCAGGTGAGGTGAGGGACAGGGGAGGTGAGGTGAGGGGCAGGGGAGGTGAGGTGAGGGACAGGTGAGGTGAGGGGCAGGGGAGGTGAGGCAAGGGTCAGGGAAGCTGAGGCGAGGGGCAGGGGAGGTGAGGTGAGGGGCAGGGGAGGTGAGGGGCAGGGGAGGT	60	PASS	PRECISE;SVTYPE=INS;SVLEN=643;END=23081335;SUPPORT=22;COVERAGE=24,22,22,22,29;STRAND=+-;AF=1.000;STDEV_LEN=11.069;STDEV_POS=0.000;SUPPORT_LONG=0	GT:GQ:DR:DV	1/1:60:0:22
1	23276941	Sniffles2.INS.1ECS0	N	TGCAGTGGTGCAATCACAGCTCACTGCAGCCTCGACCTCCAGAGTTCAAGCAATCCTCCCACCTCAGCCTCCCCAGTAGCTGGGATTATAGGCACACACCACCAAACCTCTAATTTTTGTATTAGAGATGTATTAGAGATGAGGGCTCACTCTACAGAAGATACAAAAGTTAGCCAGGTTTGGTGGTGTGTGACTATAATCCCAGCTACTGGGGAGGCTGAGGTGGGAGGATTGCTTGAACTCCGGAGGTCGAGGC	60	PASS	PRECISE;SVTYPE=INS;SVLEN=256;END=23276941;SUPPORT=32;COVERAGE=32,32,31,30,30;STRAND=+-;AF=1.000;STDEV_LEN=0.000;STDEV_POS=0.000;SUPPORT_LONG=0	GT:GQ:DR:DV	1/1:60:0:32
1	23718899	Sniffles2.INS.1EFS0	N	CATACACACACACTCCACACATCATACACAAAACACACTCCACACATCATACACACACACTCCACACATCATACACACACACTCCACACATCATACACACACACTCCACACATCATACATAAAACACACTCCACACATCATACACACCACACACACTCCACACATCGTACACAAAACACACTCCACACATCATACACAAAACACACTCCACACATCATACACACCACATACACTCCACACATCATACACACACACTCCACACATCATACACACACACTCCACACGTCATACACACACACACACTCCACACATCATACACAATACACACTCCACACATCATACACAATACACACTCCACACATCATACACACACACTCCACACATCATACACAATACACACTCCACACATCATACACAAAACACACTCCACACATCATACACACACACTCCACACATCATGCACAATACACACACACTCCACAATACACACACACTCCACACATCATACACACACACTCCACACATCATACACACACACACACTCCACACATCGTACACACACACATTCCACACATCATACACACACTCCACACACTATACACACCATACACACATTCCTTACATCATACGCACCACACACACTCCACACATCATACACACACACATACTCCACACATCATACACACACACTCCACACATCATACACACACACTCCACACATCATACACAATACACACATACTCCACACATCATACACACTGCACACACACTCCACACATCATACACACCACGCACACTCCACACATCATACACACACTCCATACATCACACACTCCACACATCACACACTCCACACATCATACACACATACTCCATAAATCATACACAATACACACACACTGCACACATCATACACACCACAAACACTCCACACATCAGACAACACACTCCACACATCATACACAATACATACATACTCCACACATCATACACAGTGCACACACACTCCACACATCATACACACACACTCCACACGTCATACACAAACACACTCCACACATCATACACACACACACTCCACACATCATACACACACTCCATACATTATACTCACCACACATACTCCACACATCATACACACACTCCATACATTATACTCACCACACATACTCCACACATCATACACACACACTCCACACATCATACACAATACACACACACTCCACACATCATACACACCCACTCCACACATCATACACACACACACACTCCACACATCATACACACACACGCACTCCACACATCATACACACATACACACACTCCACACCTCATACACATACTCCATACATC	60	PASS	PRECISE;SVTYPE=INS;SVLEN=1353;END=23718899;SUPPORT=25;COVERAGE=34,33,31,25,40;STRAND=+-;AF=0.806;STDEV_LEN=0.376;STDEV_POS=0.000;SUPPORT_LONG=0	GT:GQ:DR:DV	1/1:9:6:25
1	23821723	Sniffles2.INS.1F0S0	N	GAGTAACAGGCTTAGGACAATTACGATGTGAGGAGTAATAGGCCTAGGACAATTACGATGTGAG	60	PASS	PRECISE;SVTYPE=INS;SVLEN=64;END=23821723;SUPPORT=41;COVERAGE=42,40,40,40,40;STRAND=+-;AF=1.000;STDEV_LEN=0.000;STDEV_POS=0.000;SUPPORT_LONG=0	GT:GQ:DR:DV	1/1:60:0:41
1	23981128	Sniffles2.INS.1F1S0	N	AACAGATGGGGCATCGCCGGGCGCGGTGGCTCACGCCTGTAATCCCAGCACTTTGGGAGGCCGAGGCGGGCGGATCACGAGGTCAGGAGATCGAGACCATCCCGGCTAAAACGGTGAAACCCCGACTCTACTAAAAATACAAAAAATTAGCCGGGCGTAGTGGCGGGCGCCTGTAGTCCCAGCTACTTGGGAGGCTGAGGCAGGAGAATGGCGTGAACCCAGGAGGCGGAGCTTGCAGTGAGCCGAGATCGCGCCACTGCACTCCAGCCTGGGCGACAGAGCGAGACTCCGTCTCAAAAAAAAAAAAAAAAAAAAAAAAAAAAACAAAA	60	PASS	PRECISE;SVTYPE=INS;SVLEN=329;END=23981128;SUPPORT=11;COVERAGE=31,30,30,30,30;STRAND=+-;AF=0.367;STDEV_LEN=1.574;STDEV_POS=0.000;SUPPORT_LONG=0	GT:GQ:DR:DV	0/1:57:19:11
1	24030268	Sniffles2.INS.1F2S0	N	ATAAATACATATATAATATATAAATATATATTATATAAATACATATATAATATATAAATATATATTATATAAATACATATATAATATATAAATATATATTAT	60	PASS	PRECISE;SVTYPE=INS;SVLEN=102;END=24030268;SUPPORT=13;COVERAGE=33,32,33,33,32;STRAND=+-;AF=0.394;STDEV_LEN=0.000;STDEV_POS=7.937;SUPPORT_LONG=0	GT:GQ:DR:DV	0/1:60:20:13
1	24210836	Sniffles2.INS.1F6S0	N	TAGAGGCGTGAGCCACTACACCTGGCTATGTATACTTTAGTGATTATTTTTCCTCAAAACATTAAATATTAAAACACTAAAGTAGTTACAATTGAAAAATTGAAAGTTAAGTGTATTAAAACTTAAAATATTACTTTACTATTATTATTTAAAATAGAGGCCGGATATGGTAGCTCACACCTATAATCCCAGCACTTTGGGAGGCCAACGCTGGCAGATCACTTGAGGTCAGGAGTTTGAGATCAGCCTGGCCAACATGGTGAAACCCAGTCTCTACTAAAAGTACAAAAAAAGAAAAAACAATTAGCTGAGAATGGTGGCTCATGTCCGTATTCCCAGCTATTCCAGAGTCTGAGGCACGAGAATCACTGGAATGTGGAAGGGGGAGGTTGCAGTGAGCCAAGATCGAGCCACTGCACTCCAGCCTGGGCGACAAAAACTGTCTCAAAAACAAACAAACAAACAAACAAAAAACTGACATTTAAAATAGAGACAGGGTCTTGCTTGTTTGTTGCCCAGAAGGCTGGCCTCAAGCAGTCCTCCCTCCTCAGTCTCTGAAATTGCTAGTATTACAGGCATGAGCCACCATGCCTGGCCCACAGTATTATTTTATAAAGTATAAAGATATACGTATTTTTAAAACTTCTTTTAAAATAAAAAGAATATATATACAAATAGATTTTTTCTTTTGAAGACAGGGTGTGGCTGTCGCCTAGGCTGGAGTCCAGTGGTGCAATCATAGCTCACTGCAGCCTCGAACTCCTGGCCTCAAGTGATCCTCCTTCCTCGCCATCCCAAAGCTCTGGGATTACAAGTATGAACCACTTGCACCTGGTCTGATCTAGTTTTTTAAGCATGAGAACTGGGCTGTGCTGTAAATGTGGCTTCTCTGAATTGAGATGGGCTATAGGTAGAAAATACACACTGAATTTCAAAGGTTACGTGAGCAGAAGAATATAAAATATCTCAATTTTTTATATCGATGACAAGTTGAGATGACAATATTTTGGAATATATTGGGTTAAATAAAAATTTGTTTCACCAGTTTCTTTTTATTTTTATTTTATTTTTTTGAGATGGAGTCTCGCTCTTGTTGGCCAGGCTGGAGTACAGTGGCACTATCTCGGCTCACTGTAACCTCCGCCTCCTGGGTTTAAGTGATTCTCCTGCCTCAGCCTCCTGAGTAGCTGGGATTGCAGGCATATACCACCATGCCCGGCTAATTTTTGTATTTTTAGTACAGACGGGGTTTCACCATGTTGGTCAGGCTGGTCTCGGACTCTTGACCTCAGGTGATCCGCCCACCTCAGCCTCCCAAAGTGCTGGGATTACAGGGGTGAGCCACCATGCCCAGCCTATTTTAAAATGTTTAGATGTGTCTATGGAAAATTTTATTTTATTTTATTTTATTTATTTATTTATTTTTGAGACAGAGTCTCGCTCTGTCACCCGGGCTGGAGTGCAGTGGCCTGATCTCAGCTCACTACAAGCTCTGCTTCCCGGGTTCACGCCATTCTCCTGCCTCAGCCTCCCAAGTAGCTGGGACTACATGTGCCCGCCACCACGCCCGGCTAATTTTTTGTTTGTTTGTTTGTATTTTTAGTAGAGACAGGGTTTCACTGTGTTAGCCAGGATAGTCTTGATCTCCTGACCTCGTGATCCACCCGCCTCAGCCTCCCAAAGTGCTGGGATTATAGGCGTGAGCCACCGCACCGGCTGGAAAATTTTTAAATCATCCACGTGTCTCATAGTTTTGCGGGACATCTGTAGACCCCAGGAGAGCTGCCTGCTGATCAGAACTCATTCCCCAGCCTGGCTCAGCTGGATGCCTCACAGTTCCCAAACAGTCCTGTTTTCTTGCCTCCACGCCTTTGCACCAGGGGTCCTTTCCCTGGCGCACTTCCCTCCTGACCTTTCCTCTGGGCTCATCTCCTGCCCAGTGAAGCCTTCCCTGATCCTGCAGTCACATCTGAAGCACCCGGCCCGCTCTGCGTGTGTGGTAACTGGTGCTGCACTGGTCTTTCCCCTCGACTAGATCACTAACCACGCTGACCAACATTTGAATGGAATTTAAATTCCACAAAATATTTTTCACAGCCACCATCTAGTTTTGTTGTTGTTGTTGTTTTGAGATAGGGTCTCCCTCTGTCA	60	PASS	PRECISE;SVTYPE=INS;SVLEN=2151;END=24210836;SUPPORT=8;COVERAGE=16,8,8,8,21;STRAND=+-;AF=1.000;STDEV_LEN=0.577;STDEV_POS=0.000;SUPPORT_LONG=0	GT:GQ:DR:DV	1/1:22:0:8
1	24210837	Sniffles2.BND.C68S0	N	]hs37d5:8010280]N	60	PASS	PRECISE;SVTYPE=BND;SUPPORT=12;COVERAGE=16,8,21,21,22;STRAND=+-;AF=0.706;CHR2=hs37d5;STDEV_POS=0.516	GT:GQ:DR:DV	0/1:16:5:12
1	24226399	Sniffles2.INS.1F7S0	N	AAGAAAGGAAGGAAGGAAGGAAGGAAGGAAGGAAGGAAGGAAGGAAGGAAGGAAGGAAGGAAGGAAAGAAGGAAAGAAGGAAAGAAGGAAAGAAAGAAAGAAAGAAAGAAAGAAAGAAAGAAAAGAAAAAAAAAGAAAG	60	PASS	PRECISE;SVTYPE=INS;SVLEN=139;END=24226399;SUPPORT=11;COVERAGE=11,11,11,11,11;STRAND=+-;AF=1.000;STDEV_LEN=11.131;STDEV_POS=9.668;SUPPORT_LONG=0	GT:GQ:DR:DV	1/1:30:0:11
1	24393845	Sniffles2.INS.1F8S0	N	TCTTTCTTTCTTTCTTTCTTTCTTTCTTTCTTTCTTTCTTTCTTTCTTTC	60	PASS	IMPRECISE;SVTYPE=INS;SVLEN=51;END=24393845;SUPPORT=7;COVERAGE=29,31,30,31,31;STRAND=+-;AF=0.233;STDEV_LEN=1.517;STDEV_POS=24.580;SUPPORT_LONG=0	GT:GQ:DR:DV	0/1:5:23:7
1	24403005	Sniffles2.DEL.852S0	TTTTTTTTTTTTTTTTTGAGACGGAGTCTCGCTCTGTCGCCCAGGCTGGAGTGCAGTGGCGGGATCTCGGCTCATTGCAAGCTCCACCTCCCGGGTTCACGCCATTCTCCTGCCTCAGCCTCCCAAGTAGCTGGGACTACAGGCGCCCGCCACTACGCCCGGCTAATTTTTTGTATTTTTAGTAGAGACGGGGTTTCACCGTTTTTAGCCGGGATGGTCTCGATCTCCTGACCTCGTGATCCGCCCGCCTCGGCCTCCCAAAGTGCTGGGATTACAGGCGTGAGCCACCGCGCCCGGCCCCTAATGTTTCTTTTTTC	N	60	PASS	PRECISE;SVTYPE=DEL;SVLEN=-317;END=24403322;SUPPORT=18;COVERAGE=27,29,29,30,28;STRAND=+-;AF=0.621;STDEV_LEN=0.516;STDEV_POS=9.550	GT:GQ:DR:DV	0/1:59:11:18
1	24538572	Sniffles2.INS.1FAS0	N	GAGGTGGTGAGGGTGATGGAGGTGGTGGTGGAGGTGGTGAGGGTGACAGGTA	60	PASS	PRECISE;SVTYPE=INS;SVLEN=52;END=24538572;SUPPORT=12;COVERAGE=37,38,38,39,41;STRAND=+-;AF=0.316;STDEV_LEN=0.000;STDEV_POS=0.000;SUPPORT_LONG=0	GT:GQ:DR:DV	0/1:47:26:12
1	24538864	Sniffles2.INS.1FCS0	N	GAGGTGGTGACGGAGGTGGTGAGGGTGATGGAGGTGGTGACGGAGGTGGTGAGGGTGATGGAGGTGGTGACGGAGGTGGTGAGGGTGATGGAGGTGGTGATGGAGGTGGTGAGGGTGATGAAGGTGGTGACGGAGGTGGTGAGGGTGATGGAGGTGGTGACGGAGGTGGTGAGGGTGATGGAGGTGGTGATGGAGGTGGTGAGGGTGATGAAGGTGGTGACGGAGGTGGTGAGGGTGATGGAGGTGGTGATGGAGGTGGTGTGAGTGATGGAGGCAGTGATA	60	PASS	PRECISE;SVTYPE=INS;SVLEN=282;END=24538864;SUPPORT=12;COVERAGE=38,40,40,40,41;STRAND=+-;AF=0.300;STDEV_LEN=12.247;STDEV_POS=12.247;SUPPORT_LONG=0	GT:GQ:DR:DV	0/1:41:28:12
1	24671534	Sniffles2.INS.200S0	N	CCTCCACACCTGTGCCCCTCCACACCTGTGCCCCTCCACACCTGTGTCCCCTCCACACCTGTGCCCCCTCCACACCTGTGCCCCCTCCATACCTGTGCCCCCTCTACACCTGTGCCCCTCCACACCTGTGCCCCCTCCACACCTGTGCACCTCCACACCTGTGCCCCTCCACACCTGTGCCCCCTCTACACCTGTGTCCCTCCACACCTGTGCCCCCTTTACACCTGTGCCCCTCCACACCTGTGCCCCCTCTACACCTGTGCCCCCTCCACACCTGTGCCCCCTCTACACCTGTGCCCCTCCACACCTGTGCCCCCTCCACACCTGTGCA	60	PASS	IMPRECISE;SVTYPE=INS;SVLEN=331;END=24671534;SUPPORT=30;COVERAGE=31,31,30,28,28;STRAND=+-;AF=1.000;STDEV_LEN=32.315;STDEV_POS=29.514;SUPPORT_LONG=0	GT:GQ:DR:DV	1/1:60:0:30
1	24775164	Sniffles2.INS.201S0	N	AAGAATGTAACTAGAGTGCTCGCTTCGGCAGCACATATACTAAAATTGGAACGATACAGAGAAGATTAGCATGGCCCTGCGCAAGGATGACACGCAAATTCGTGAAGCGTTCCATATTTTTTCCTCAACACATACACTCTCCCAAGACTAAACCAGGAAGAAGTTGAATCTCTGAATCGACCAATAACAGGCTCTGAAATTGTGGCAATAATCAATAGTTTACCAACCAAAAAGAGTCCCAGGACCAGATGGATTCACAGCCGAATTCTACCAGAGGTACAAGGAGGAACTGGTACCATTCCTTCTGAAACTATTCCAATCAATAGAAAAAGAGGGAATCCTCCCTAACTCATTTTATGAGGCCAGCATCATTCTGATACCAAAGCCAGGCAGAGACACAACCAAAAAAGAGAATTTTAGACCAATATCCTTGATGAACATTGATGCAAAAATCCTCAATAAAATACTGGCAAACCGAATCCAGCAGCACATCAAAAAGCTTATCCACCATGATCAAGTGGGCTTCATCCCTGGGATGCAAGGCTGGTTCAATATACGCAAATCAATAAATGTAATCCAGCATATAAACAGAGCCAAAGACAAAAACCACATGATTATCTCAATAGATGCAGAAAAAGCCTTTGACAAAATTCAACAACCCTTCATGCTAAAAACTCTCAATAAATTAGGTATTGATGGGACGTATTTCAAAATAATAAGAGCTATCTATGACAAACCCACAGCCAATATCATACTGAATGGGCAAAAACTGGAAGCAATTCCCTTTGAAAACCGGCACAAGACAGGGATGCCCTCTCTCACCGCTCCTATTCAACATAGTGTTGGAAGTTCTGGCCAGGGCAATCAGGCAGGAGAAGGAAATAAAGGTATTCAATTAGGAAAAGAGGAAGTCAAATTGTCCCTGTTTGCAGACGACATGATTGTTTATCTAGAAAACCCCATCGTCTCAGCCCAAAATCTCCTTAAGCTGATAAGCAACTTCAGCAAAGTCTCAGGATACAAAATCAATGTACAAAAATCACAAGCATTCTTATACACCAACAACAGACAAACAGAGAGCCAAATCATGGGTGAACTCCCATTCACAATTGCTTCAAAGAGAATAAAATACCTAGGAATCCAACTTACAAGGGATGTGAAGGACCTCTTCAAGGAGAACTACAAACCACTGCTCAAGGAAATAAAAGAGGAGGACAAACAAATGGAAGAACATTCCATGCTCATGGGTAGGAAGAATCAATATCGTGAAAAATGGCCATACTGCCCAAGGTAATTTACAGATTCAATGCCATCCCCATCAAGCTACCAATGACTTTCTTCACAGAATTGGAAAAAACTACTTTAAAGTTCATATGGAACCAAAAAAGAGCCCGCATTGCCAAGTCAATCCTAAGCCAAAAGAACAAAGCTGGAGGCATCACACTACCTGACTTCAAACTATACTACAAGGCTACAGTAACCAAAACAGCATGGTACTGGTACCAAAACAGAGATATAGATCAATGGAACAGAACAGAGCCCTCAGAAATAATGCCGCTTATCTACAACTATCTGATCTTTGACAAACCTGAGAAAAACAAGCAATGGGGAAAGGATTTCCCTATTTAATAAATGGTGCTGGGAAAACTGGCTAGCCATATGTAGAAAGCTGAAACTGGATCCCTTCCTTACACCTTATACAAAAATCAATTCAAGATGGATTAAAGATTTAAACGTTAAACCTAAAACCATAAAAACCCTAGAAGAAAACCTAGGCATTACCATTCAGGACATAGGCGTGGGCAAGGACTTCATGTCCAAAACACCAAAAGCAATGGCAACAAAAGACAAAATTGACAAATGGGATCTAATTAAACTAAAGAGCTTCTGCACAGCAAAAGAAACTACCATCAGAGTGAACAGGCAACCTACAACATGGGAGAAAATTTTTGCAACCTACTCATCTGACAAAGGGCTAATATCCAGAATCTACAATGAACTCAAACAAATTTACAAGAAAAAAACAAACAACCCCATCAAAAAGTGGGCCGAAGGACATGAACAGACACTTCTCAAAAGAAGACATTTATGCAGCCAAAAAACACATGAAGAAATGCTCATCATCACTGGCCATCAGAGAAATGCAAATCAAACCACTATGAGATATCATCTCACACCAGTTAGAATGGCAATCATTAAAAAGTCAGGAAACAACAGGTGCTGGAGAGGATGCGGAGAAATAGGAACACTTTTACACTGTTGGTGGGACTGTAAACTAGTTCAACCATTGTGGAAGTCAGTGTGGCGATTCCTCAGGGATCTAGAACTAGAAATACCATTTGACCCAGCCATCCCATTACTGGGTATATACCCAAATGAGTATAAATCATGCTGCTATAAAGACACATGCACACGTATGTTTATTGCGGCACTATTCACAATAGCAAAGACTTGGAACCAACCCAAATGTCCAACAATGATAGACTGGATTAAGAAAATGTGGCACATATACACCATGGAATACTATGCAGCCATAAAAAATGATGAGTTCATATCCTTTGTAGGGACATGGATGAAATTGGAAACCATCATTCTCAGTAACTATCGCAAGAACAAAAAACCAAACACCGCATATTCTCACTCATAGGTGGGAATTGAACAATGAGATCACATGGACACAGGAAGGGGAATATCACACTCTGGGGACTGTGGTGGGGTCGGGGGAGGGGGGAGGGATAGCATTGGGAGATATACCTAATGCTAGATGACACATTAGTGGGTGCAGCGCACCAGCATGGCACATGTATACATATGTAACTAACCTGCACAATGTGCACATGTACCCTAAAACTTAGAGTATAATAAAAAAAAAAAAAAATAATAAAAAAAAAAAAAAAAAAAAAAAAAAAAAAA	60	PASS	PRECISE;SVTYPE=INS;SVLEN=2913;END=24775164;SUPPORT=6;COVERAGE=34,30,30,30,37;STRAND=+-;AF=0.600;STDEV_LEN=2.646;STDEV_POS=0.000;SUPPORT_LONG=3	GT:GQ:DR:DV	0/1:60:12:18
1	24804537	Sniffles2.DEL.855S0	CCACCACGCACAGCTAATTTTTGTATTTTAGTAGAGACGGGGTTTCACCATGTCGGTCAGGCTGGTCTTGAACCCCTAACCTCAGGTGATCCACCTGCCTCTGCCTCCTGAAGTGCTGGGATTATAGGCATGAACCACTGTGCCCAGCATGTATCATTTCTTTATTTTATTTTATTTATTTATTTTGAGACAGGGTCTCACTCTGTCACCCACACTAGAGAGCAATAGTGTGATCACGGCTCACTGCAGCCTCGACTTCCTGGGCTCAAGTGGTCCTCCCACCTCAGCCTCCTGTGTAGCTGGGATTACAGGAGGGACCACCAGGCCCAGCTAATTTAAAATTTTTTTTTAATTTTTTTAGAAAAATTTAGAGACAGGATTTGCCATGTTGCCCAGGTTGGACTTGAATTCCTGAACTCCAGCAATCTGCCTGCCTTGGCCTCCCAAAGTGTGGGATTACAGGCGTGAGCCACTCTGCCTAGCCCAGGTATGTATCATTTCTTAGGCAGTCATGTCCATCAGGGTCAAGTCAGGAGACAGAAGCCACAGCAGTTATTGGAACAGAAAATTTAACATAAATAATTGTTAACTAGGGTTGGATGCAGTGGCTCACGCCTGTAATCCTAGCACTTTGGGAGGCTGAGGTGGGAGGATTGCTTGAGCTCAGGAATTCAAGACCGGCCTGGGCAACATAGTGAGACCCTGTCTCTACAATAAATACATACATAATTGTTAACTAAGTATACATTTTTTTTTTTACAAGGTAACTGAAAGGGTGAAAGAGGGCTAAGGTATTGTGGAGAGGACACTGTCAGAAGCTGCCACCCCTAGGGCTGGGGGAAGACAGGTAACAGGTTGGAATCATTAAAATGCAGGTGCCTGGAGGAGGGGCCCTGTGGAGCTGAAACTCAAGCACTGAGGAGGCAGCCTCACTAGCTGATGCTGTGTCTCAGCTTAGAGGAGAGGCCCTATAAAAAGGAGACCCAGGCCAGGTGCAGTGGCTCACGCCTGTAATCCCAGCACTTTGGGAGGCCGAGGTGGGCAGATCACCTGAAGTCAGGAGTTCGAGACCAGCCTGGCCAAGATGGTGAAACCCCATCTCTACTAAAAATACAAAAATCAGCTGGGCGTGGTGGTGTATGCCTGTAATCCCAGCTACCTAGGAGGCTGAGGCAGGAGAATTGCTTGAACCCGGGAGGTAGAGGTTGCAGTGAGCCGAGACTGCACCACTGCACTCCAGCCTAGGTGACAAAGCAAGACTCCGTCTCAGGGAAAAAAATAAAAAAAAGGAGACCCAGACCCATGAGGCTCTGGATGAGCCCTGGAGACCACAGATTGAAAAAGAGACACTCCCTGACCTTAAGTGGGAGAGAAAACAATTATTTAACCATGCCAAGAATATCTGTTAGTGGTTCCTGTTCAACATGGCAACCTAGGCACACACATTCACCTCCTCTCTGCCCCAGAGTGGCTCTGAGCTCAGACAGTAAGTGAGAAGAACAAGTGTGCTATGGGCAGCAATCTGGATTAAAGGGAAGACTATTTATAGGTCCTGTGGACACAGAACAACATCAGCCCCAGAGGGAACCCTAAGAATTACTCTAAACAGCGGAAGATGGCCAGACGCGGTGACTCACACCTGTAATCCCAGCACTTTGGGAGGCCAAGGCGGGTGGTTCACCTGAGGTCGGGAGTTTGAGATCAGCCTCGCCAACATGGTGAAACCCCATCTCTACTAAAAATACAAAAATTAGCCAGGCATGGGAGCACATACCTGTAATCCCAGCTACTCGGGAGGCTGAGGCAGGAGAATGGCTTGAACCTGGGAGGCGGAGGTTGCAGTGAGCCAAGATCACGCCATTGCACTCCAGCCCGGGTGACAGACTGAGACTCCGTCTGAAAAAAAAAAAAAAGAGTGGTAGATTTGGCTGTGGACGGCCCATGGTAGGGATATTGGAGCAGCAGGCAAGGAAACGAATGGACCTCCAGCTCTGTTCTGTCGGGAGACAGACCTATGGAGAGCTGGAGCCGAGTCCCATGTCCTTCAGCAGATGTCTTGTCCCAAGGCAGCCAGCAGCTCCATGCTCATGCACCTGAGGAGGAAGCCGATGACCAGGCCTGCTCACTTCCTCCAAGATGAAAATCCCCCCTCACATTCAGGGGATGATGGTACGCCTTCGGGTAAACAAATGCACACAACTGCAAAGGAAATCTCTAGTAAGTACTGTAGTTCTTTATTTATAAATGGGATTGTCCACCAAGAATCGCAAGACATTTGAGGAAATTCAACAGCTTGAAAGAGAGAGACTAAAATGACTGAGGCCGGGCACAGTGGTTCACACCTACAATCCCAGCACTTTAAGAGGCCGAGGCGGGAGGATTGCTTGAGACCGGGAGTTTGAGACCAGCCTGGGCAACCTGGTAAAACAATGCACACAATGCATGGTGCATGAGAGGCCCTGTCTCTACAAACGGTGAGACCCTGTCTCTACAAAAATACAAAAAATTAGATGGGCATGGTGGTGCACACTTGGAGTCCCAGCTACTTGGGGAGCCGAGGTGGGAGGATCACCTGAGCCCATTGATATGGAGGCTGCAGTAAGCCATGATTGCACCACTGCACTCTAGCCTGAGCGACAGAGCAAGACCCTGTCTCAAAAAATTTAAAAAATAAAATAATTGAGTTAATATAAGAATGGCAGGATAATGCAGACAGGGCAGTGGTTCATTAAATTACTTTCTCTATTTTATGTCTACATGAAGTGGTTTTTGAGACTGAGCTCCGCTCTTGTCACCCAGGCTGGAGTACAATGGTGCGATCTCGGCTCACCACAACCTCTGCCTCCCGGGTTCAAACGATTCTCCTGCCTCAGCCTCCCAAGTAGCTGGGCCTACAGGCATACG	N	60	PASS	PRECISE;SVTYPE=DEL;SVLEN=-2904;END=24807441;SUPPORT=14;COVERAGE=33,30,30,26,28;STRAND=+-;AF=0.483;STDEV_LEN=0.000;STDEV_POS=0.000	GT:GQ:DR:DV	0/1:60:15:14
1	24961329	Sniffles2.INS.203S0	N	TCTGTAATCCCAGCACTTTGGGAGGCCAAGACGGGAATATCACTTGAGGTCAGGAGTTCAAGACCAGCCTGGCCAACATGGTGAAACCCCATCTCTAATAAAAATACAAAAATTAGCCTGGCATAATGCCGCATGCCTGTAATCCCAGCTTTGCTCGGGAGGCTGTGGCAGGAGAATTGCTTGAACCCGGGAGCCGGAGGTTGCAGTGAGCCGAGATCATGCCACTGCACTCCAGCCTGGGCAACAGAGTGAGACTCCATCTAAAAAAAAAAAAGAAAAGAAAAAAAATGCAGCCAGGCACGGTGGCTTACA	60	PASS	PRECISE;SVTYPE=INS;SVLEN=312;END=24961329;SUPPORT=31;COVERAGE=36,36,33,34,33;STRAND=+-;AF=0.939;STDEV_LEN=0.507;STDEV_POS=0.000;SUPPORT_LONG=0	GT:GQ:DR:DV	1/1:60:2:31
1	25056846	Sniffles2.INS.204S0	N	AGGGGAGGGGGGAGGAGGGGAGGAGGGGAGGGGGAGGGGGAAGGAGAGGAGGGGAGGGGGAAGGGGGGAGGAGGGGAGGGGGAGGGGGAAGGGGAGGAGGGGAGGGGGAAGGGGAGGAGGGGGAGGGGAGGAGGGGAGGGGGAAGGGGAGGAGGGGAGGGGGAAGGGGAGGAGGGGGAGGGGAGGAGGGGAGGGGGAAGGGGAGGAGGGGAGGGGGAAGGGGAGGGGGAGGGGAGGGGGAGGGGAGGGGGAGGGGAGGGGGAGGGGAGGGGAGGGGAGGGGAGGGGGAG	60	PASS	PRECISE;SVTYPE=INS;SVLEN=289;END=25056846;SUPPORT=4;COVERAGE=4,4,4,4,4;STRAND=+;AF=1.000;STDEV_LEN=0.707;STDEV_POS=0.000;SUPPORT_LONG=0	GT:GQ:DR:DV	1/1:11:0:4
1	25126407	Sniffles2.DEL.856S0	GGGGGGGGGTCAGCCCCCCCACCTGGCCAGCCGCCCCGTCTGGGAGGTGAGGGGCGCCTCTGCCCGGCCGCCCCTACTGGGAAGTGAGGAGCCCCTCTGCCCGGCCAGCCGCCCCGTCCGGGAGGGAGGTGGGGGGGTCAGCCCCCTGCCCGGCCAGCTGCCCCGTCTGGGAGGTGAGGGGCGCCTCTGCCCGGCCGCCCCTACTGGGAAGTGAGGAGCCCCTCTGCCCGGCCAGCCGCCCCGTCCGGGAGGGAGGTGGGGGGGGTCAGCCCCCCGCCCGGCCAGCCACCCCGTCC	N	60	PASS	PRECISE;SVTYPE=DEL;SVLEN=-296;END=25126703;SUPPORT=14;COVERAGE=14,14,14,14,13;STRAND=+-;AF=1.000;STDEV_LEN=0.463;STDEV_POS=0.000	GT:GQ:DR:DV	1/1:39:0:14
1	25158692	Sniffles2.DEL.857S0	TTTTTTATTTTTTTTATTTTTTATTTTTTTTTTCTTTTGAGCAGTAACGTTTTATTTTTTATTTTTTTATTTTTTATTTTTTTTATTTTTTATTTTTATTGATCATTCTTGGGTGTTTCTCGCAGAGGGGGATTTGGCAGGGTCATAGGACAATAGTGGAGGGAAGGTCAGCAGATAAACAAGTGAACAAAGGTCTCTGGTTTTCCTAGGCAGAGGACCCTGCTGCCTTCCGCAGTGTTTGTGTCCCTGGGTACTTAAGATTAGGGAGTGGTGATGACTCTTAACGAGCATGCTGCCTTCAAGCATCTGTTTAACAAAGCACATCTTGCACCGCCCTTAATCCATTTAACCCTGAGTGGACACAGCACATGTCTCAGAGAGCACAGGGTTGGGGATAAGGTCACAGATCAACAGGATCCCAAGGCAGAAGAATTTTTCTTAGTACAGAACAAAATGAAAAGTCTCCCATGTCTACTTCTATCCACACAGACCCAGCAACCATCCGATTTCTCAATTTTTTCCCCACCCTTCCCGCCTTTCTATTCCACAAAACCGCCATTGTCATCATGGCCCATCCCCAATGAGCCGCTGGGCACACCTCCCAGACGGGGTCGTGGCCGGGCAGAGGGGCTCCTCACTTCCCAGTAGGGGCGGCCCGGCAGAAGTGCCCCTCACCTCCCAGATGGGGCGGCTGGCCGGGCGGGGGGCTGACCCCCCCACCGCCCTCCCGGACGGGGCGGCTGGCCAGGCAGAGGGGCTCCTCACTTCCCAGTAGGGGCGGCCGGGCAGAGGCGCCCCTCACCTCCTGGATAGGGCGGCTGGCCGGGCGGGGGGCTGTTCCCCCCACCTCCCTCCCGGACGGGGCGGCTGGCCGGGCAGAGGGGTCCTCACTTCCCAGTAGGGGCGGCCGGGCAGAGGCGCCCCTCACCTCCCGGACGGGGCGGCTGGCCAGGCAGGGGGCTGATCCCCCCACCTCCCTCCCGGACGGGGCGGCTGGCCGGGCGGGGGGCTGACCCCCCCCACCTCCCTCCCGGACGGGGCGGCTGGCTGGGCAGAGGGGTCCTCACTTCCCAGTAGGGGCGGCCGGGCAGAGGCGCCCCTCACCTCCCGGACGGGGCGGCTGGCCAGGCAGGGGGCTGATCCCCCCACCTCCCTCCCGGACGGGGCGGCTGGCCGGGCAGGGGGCTGACCCCCCCACCTCCCTCCCGGACGGGGCGGCTGGCCGGGCAGGGGGCTGACCCCCCCTCCCCCCTCCCGGACGGGGCGGCTGGCCGGGCGGGGGGCTGACCCCCCCACCTCCCTCCCGGATGGGGCGGCTGGCCAGGCGGGGGGCTGACCCCCCCACCTCCCTCCTGGGCGGGGCGGCTGGCCGGGCAGAGGGGCTCCTCACTTCCCAGTAGGGGCGGCCGGGCAGAGGCGCCCCTCACCTCCCGGACGGGGCGGCTGGCCAGGCGGGGGGCTGACCCCCCACCTCCCTCCCGGACTGGGCGGCTGGCCGGGCGGGGGGTTGACCCCCCCACCTCCCTCCTGGACGGGGCGACTGGCCGGGCAGAGGGGCTCCTCACTTCCCAGTAGGGGCGGCCGGGCAGAGGAGCCCCTCACCTCCCGGCCGGGGCGGCTGGCCGACCCCCCCCCCCCCCCCCCGCCTCCCTCCCGGACGGGGCGGCTGGCCGGGCAGAGGGGCTCCTCACTTCCCAGTAGGGGCGGCCGGGCAGAGGAGCCCCTCACCTCCCGGACGGGGCGGCTGGCCGGGCAGGGGGCTGACCCCCCCCACCTCCCTCCCGGACGGGGTGGCTGCCGGGCGGAGACGCTCCTCACTTCCCAGACGGGGTGGTTGCCAGACGGAGGGGCTCCTCACTTCTCAGACGGGGCGGTTGCCAGGCAGAGGGTTTCCTCACTTCTCAGACGGAGCGGCCGGGCAGAGACACTCCTCACCTCCCAGACAGGGTTGCGGCCCAGCAGAGGCGCTCCTCACATCCCAGACAGGGCGGTGGGGCAGAGGTGCTCCCCACATCTCAGACGATGGGCGGCCGGGCAGAGACGCTCCTCACTTCCTAGATGGGATGGCGGCGGGGAAGAGGCGCTTCTCGCTTCCTAGATGGGATGGCGGCCGGGCAGAGACGCTCCTCACTTTCCACACTGGGCAGCCAGGCAGAGGGGCTCCTCACATCCCAGACGATGGGTGGCCAAGCAGAGACGCTCCTCACTTCCCAGACGGGGTGGCGGCCGGGCAGAGGCTGCAATCTCGGCTCTTTGGGAGGCCAAGGCAGGCGGCTGGGAGGTGGTTGTAGCGAGCCGAGATCACGCCACTGCACTCCAGCCTGGGCACCATTGAGCACTGAGTGAACGAGACTCCATCTGCAATCCCGGCACCTCGGGAGGCCGAGGCTGGCGGATCACTCGCGGTTAGGAGCTGGAGACCAGCCCGGCCAACACAGCGAAACCCCATCTCCACCAAAAAAAAACGAAAACCAGTCAGGCGTGGCGGCGCGCGCCTGCAATCGCAGGCACTCGGCAGGCTGAGGCAGGAGAATCAGGCAGGGAGGTTGCAGTGAGCCGAGATGGCAGCAGTACCGTCCAGCTTTGGCTCGGCATGAGAGGGAGAGGGAGACGGGAGAGGGAGAGGGAGACGGGAGAGGGAGAGGGAGACGGGAGAGGGAGAGGGAGACGGGAGAGGGAGACGGGAGAGGGAGAGGGAGACGGGAGAGGGAGACGGGAGAGGGAGAGGGAGAGGGAGACGGGAGAGGGAGAGGGAGACGGGAGAGGGAGACGGGAGAGGGAGAGGGAGACGGGAGAGGGCGAGCAGTAACGTTTTATATTGAT	N	60	PASS	PRECISE;SVTYPE=DEL;SVLEN=-2823;END=25161515;SUPPORT=4;COVERAGE=14,4,4,4,18;STRAND=+;AF=1.000;STDEV_LEN=0.000;STDEV_POS=3.536	GT:GQ:DR:DV	1/1:11:0:4
1	25328556	Sniffles2.INS.205S0	N	ATATAATATATGTTATATACTATATTATAACATATATGTTATATACTATATTATAACATATATGTTATATACTATATTATAACATATATGTT	60	PASS	PRECISE;SVTYPE=INS;SVLEN=92;END=25328556;SUPPORT=20;COVERAGE=30,30,30,29,28;STRAND=+-;AF=0.667;STDEV_LEN=0.000;STDEV_POS=0.000;SUPPORT_LONG=0	GT:GQ:DR:DV	0/1:44:10:20
1	25371467	Sniffles2.INS.206S0	N	AAGAAGGAAGGGAGGGAGGAAGGAAGGAAGAAAGGAAGGAAAGGAGGGAAGGAGGGAGGAGGGAGGGGAGAGGGAGGGAGGGAAGGAGGGAGGGGGGAGGGAGGG	60	PASS	PRECISE;SVTYPE=INS;SVLEN=105;END=25371467;SUPPORT=24;COVERAGE=23,24,23,23,23;STRAND=+-;AF=1.000;STDEV_LEN=3.519;STDEV_POS=1.809;SUPPORT_LONG=0	GT:GQ:DR:DV	1/1:60:0:24
1	25380757	Sniffles2.INS.207S0	N	CTTCCTTCCTTCCTTCCTCTCTCCCTCCCTCCCTCCCTTACTTCCTCCCTCCCTCCCTCCCTCCCTTCCCTTTCCTCCCCTCCCCCTCTCCTTCCTTTTTTCCTTCCTCTCTCCCTCCCTTCCTCCCTCCCTTCCTCCCTCCCTTCCTCCCTCCCTTCCTCCCTCCCTTCCTCCCTCCCTTCCTCCCTCCCTTCCTCCCTCCCTTCCTCCTTTCCCTTTCCTCCCCTTCCCTCCCCCCTCCTCCTTTCTCCTTCCTTCCTTCCTCCATCCTTCCCTTCCTCTCTTCCCTTTCCTCCCCTCCTCTCCCCCTCTCCTCCCTTCTC	60	PASS	PRECISE;SVTYPE=INS;SVLEN=323;END=25380757;SUPPORT=26;COVERAGE=26,26,26,26,27;STRAND=+-;AF=1.000;STDEV_LEN=10.795;STDEV_POS=0.000;SUPPORT_LONG=0	GT:GQ:DR:DV	1/1:60:0:26
1	25435364	Sniffles2.INS.209S0	N	AAGATGGAAGGAAGGACGGAAGGAAGGATGGAAGGGCGGGAGGGAGGGAGAGAGGGAGGGAGAGAGGG	60	PASS	PRECISE;SVTYPE=INS;SVLEN=68;END=25435364;SUPPORT=35;COVERAGE=33,32,34,33,34;STRAND=+-;AF=1.000;STDEV_LEN=0.000;STDEV_POS=0.000;SUPPORT_LONG=0	GT:GQ:DR:DV	1/1:60:0:35
1	25493379	Sniffles2.INS.20AS0	N	AGGAGGGAAGGGAGGGAGGGAGGGAGGAAGGAAGGAAGGAGGGAAGGGAGGGAGGGAGGGAGGG	60	PASS	PRECISE;SVTYPE=INS;SVLEN=64;END=25493379;SUPPORT=7;COVERAGE=30,30,29,30,30;STRAND=+-;AF=0.241;STDEV_LEN=0.000;STDEV_POS=0.000;SUPPORT_LONG=0	GT:GQ:DR:DV	0/1:8:22:7
1	25732084	Sniffles2.INS.20DS0	N	GCAATGAGCTATGATTGTACCACTGGGAAGTGACAAAGGGCACCCTGGGGGATTTCAAATGGTGGTGGCCCTGGTTTGGTGTTGCTGCCAGGTGAGTCCTTAAGCTATA	51	PASS	PRECISE;SVTYPE=INS;SVLEN=109;END=25732084;SUPPORT=26;COVERAGE=26,26,26,26,25;STRAND=+-;AF=1.000;STDEV_LEN=0.000;STDEV_POS=0.000;SUPPORT_LONG=0	GT:GQ:DR:DV	1/1:60:0:26
1	25855991	Sniffles2.INS.20FS0	N	TGTTTGTATTGTGTGTATGAGGGTTGTGTGCTGTGTGTTGTGTATATATTGTATGTGTTATGTGTATGTATGTCGTATGAGTGTATTCTGTATATGTGTTTTGTGTGGTCTATTATGTATGTGGCATGTGTTGTGTATGTGTGTTGTGTGTGATGTGTTGTATGTGTGTTGTGCATATATGTTGTTTCTGTGTATGTATGTTATGTGTATGTGTATGTTGTGTTGTATGTATGGGTTGTGCCTATGTGCTGTGTTGTGTGCTGCATGCATGTTTGTGTGGTGTGTGTATTTAGGTTGTGTGCTATTTATGTGTCTATATTGTATGTGTTGTATGTGTGTTGTATGTATGTGTAGTGTATGTGTGTTGTGTGTGATGTGTATATGTGGTGTGTGTATGTCTGTTATGTGTATGTATGAGTGTATGTGTGTTGTGTGTGTTGTGTATATGTGTTGTGTGTGTTGTGTATGTGTGTTGTGAGTTGTGTATATGTGGTGTGAGTTGTGTTGTGTCATGTATGTGTGCATTGTGTATAGGTGTTGCATGTGTGTTGTGTTGTGTGTATGTGTTGTGTTGTGTATATGTGGTATGTGAATGTGTATGTTGTATGTTGTGTTGTATGTATATGTGTTATGTATATGTGATGTGTGTGTTGTGTATATGCTGGGTGTGTGTGTACATGTGTGTATGTGTGTTGTATGTATGTGTGTATGCATGTGTGTTGCGTATATGTGGTATGTGTGCATGTGTGTTGTCATGTGTATGTGTGTTGTGTATATGTGTGTGTTGTGTATATGTGTTGTGTGTATGTGTATCATGTTGTGTGTATGTGTTATGTTGTGTATATGTGGTGTGTGAATGTGTGTTGTGTGTATGTGTATGTTGTCTGTTTTGTGTGTGTATACGTGGTGTGTGTGTGTTGTGTTGTGTATATGTGTTGTGTGTGTTGCGTGTATGTGTTGTG	60	PASS	PRECISE;SVTYPE=INS;SVLEN=962;END=25855991;SUPPORT=25;COVERAGE=37,25,25,25,32;STRAND=+-;AF=1.000;STDEV_LEN=0.376;STDEV_POS=0.000;SUPPORT_LONG=0	GT:GQ:DR:DV	1/1:60:0:25
1	26077750	Sniffles2.INS.210S0	N	TTTTCTCCTTCCATCCATCCTTCCATCATTCTCCTTCCATCCACCTTTTCTTCTGTCT	60	PASS	PRECISE;SVTYPE=INS;SVLEN=58;END=26077750;SUPPORT=16;COVERAGE=25,28,28,28,28;STRAND=+-;AF=0.571;STDEV_LEN=0.354;STDEV_POS=0.000;SUPPORT_LONG=0	GT:GQ:DR:DV	0/1:60:12:16
1	26094759	Sniffles2.INS.211S0	N	TCCACACTCCCCTCACACACACCCCACACACATTATATACACTCTCCCTACACACACTCTCCTCACACACACAGACCCACACACCCACACTCCCC	60	PASS	PRECISE;SVTYPE=INS;SVLEN=95;END=26094759;SUPPORT=28;COVERAGE=27,28,28,28,28;STRAND=+-;AF=1.000;STDEV_LEN=0.000;STDEV_POS=0.000;SUPPORT_LONG=0	GT:GQ:DR:DV	1/1:60:0:28
1	26489813	Sniffles2.DEL.85AS0	TCTTCCTTCTCTTTTTTTTTTTTTTTTTTTTTTTTTTTTTTGAGACGGAGTCTCGCTCTGTCGCCCAGGCTGGAGTGCAGTGGCGGGATCTCGGCTCACTGCAAGCTCCGCCTCCCGGGTTCACGCCATTCTCCTGCCTCAGCCTCCCAAGTAGCTGGGACTACAGGCGCCCGCCACTACGCCCGGCTAATTTTTTGTATTTTTAGTAGAGACGGGGTTTCACCGTTTTAGCCGGGATGGTCTCGATCTCCTGACCTCGTGATCCGCCCGCCTCGGCCTCCCAAAGTGCTGGGATTACAGGCGTGAGCCACCGCGCCCGGCCCCCT	N	60	PASS	PRECISE;SVTYPE=DEL;SVLEN=-326;END=26490139;SUPPORT=21;COVERAGE=33,33,33,32,32;STRAND=+-;AF=0.636;STDEV_LEN=0.000;STDEV_POS=0.000	GT:GQ:DR:DV	0/1:60:12:21
1	26532973	Sniffles2.INS.212S0	N	AAAGAAAGAAAGAAAGAAAGAAAGAAAGAAAGAAAGAAAGAAAGAAAGAAAGAAAGAAAG	60	PASS	PRECISE;SVTYPE=INS;SVLEN=60;END=26532973;SUPPORT=10;COVERAGE=30,27,27,28,28;STRAND=+-;AF=0.370;STDEV_LEN=0.408;STDEV_POS=0.000;SUPPORT_LONG=0	GT:GQ:DR:DV	0/1:52:17:10
1	26671506	Sniffles2.DEL.85BS0	ACCTCTTTCCAGGTGGGAAATGAGGCATCAGGAGCACCGGGGCCCTTCACG	N	60	PASS	PRECISE;SVTYPE=DEL;SVLEN=-51;END=26671557;SUPPORT=15;COVERAGE=38,39,39,39,39;STRAND=+-;AF=0.385;STDEV_LEN=0.000;STDEV_POS=0.000	GT:GQ:DR:DV	0/1:60:24:15
1	26726311	Sniffles2.INS.213S0	N	TGTATATATATGTTTATATATGTATATATAATTATATATGTATTATAATGTATTATATAATTGTATAATATAATATATAATAATATAATATATAATTATTTATTATAATATATAATTATATAATATATAATTATATTATTATAATATATAATTATATATAATTATATATATAATTAATTATAATTAATTATATTTATATATTATATATAATTATATGTAAATATAATTATATATATTATATATAATATATAATAAATATAATTATATATATAATATATATTATATATATATTATATATATTATATATATTATATATTATATAATATATAATATACATAATTTATATATAGTATATTATATAATATATAATATATAATATATATAATATATATAATTATAATATATAATTATATATAATAAAATTAT	60	PASS	PRECISE;SVTYPE=INS;SVLEN=426;END=26726311;SUPPORT=22;COVERAGE=22,22,22,23,22;STRAND=+-;AF=1.000;STDEV_LEN=4.795;STDEV_POS=8.273;SUPPORT_LONG=0	GT:GQ:DR:DV	1/1:60:0:22
1	26965808	Sniffles2.INS.214S0	N	CTTGAAATATCTCTTTTTTTTTTTTTTTGAGACGGAGTTTCTCTGTCGCCCAGGTTGGAGTGCAGTGGCGCGATCTCGGCTCTCTGCAGGCTCCGCCCCCCGGGGTTCACGCCATTCTCCTGCCTCAGCCTCTGGAGTAGCTGGGACTACAGGCGCCCACCACCTCGCCCGGCTGATTTTTTGTATTTTTAGTAGAGACGGGGTTTCACCGTGTTAGCCAGGATGGTCTCGATCTCCTGACCTCGTGATCCACCCGCCTCGGCCTCCCAAAGTGCTGGGATTACAGGCGTGAGCCACTGCGCCCGGC	57	PASS	PRECISE;SVTYPE=INS;SVLEN=307;END=26965808;SUPPORT=14;COVERAGE=25,27,27,27,27;STRAND=+-;AF=0.519;STDEV_LEN=0.463;STDEV_POS=0.000;SUPPORT_LONG=0	GT:GQ:DR:DV	0/1:60:13:14
1	26975252	Sniffles2.DEL.85DS0	AGGCCGGGCGCAGTGGCTCACGCCTGTAATCCCAGCACTTTGGGAGGCCGAGGCGGGTGGATCACGAGGTCAGGAGATCGAGACCATCCTGGCTAACACGGTGAAACCCCGTCTCTACTAAAAATACAAAAAATCAGCCGGGCGAGGTGGTGGGCGCCTGTAGTCCCAGCTACTCCAGAGGCTGAGGCAGGAGAATGGCGTGAACCCCGGGGGGCGGAGCCTGCAGAGAGCCGAGATCGCGCCACTGCACTCCAACCTGGGCGACAGAGAAACTCCGTCTCAAAAAAAAAAAAAAAGAGATATTTCA	N	57	PASS	PRECISE;SVTYPE=DEL;SVLEN=-307;END=26975559;SUPPORT=12;COVERAGE=32,31,31,31,32;STRAND=+-;AF=0.387;STDEV_LEN=0.000;STDEV_POS=0.000	GT:GQ:DR:DV	0/1:60:19:12
1	27129401	Sniffles2.INV.B79S0	N	<INV>	57	GT	PRECISE;SVTYPE=INV;SVLEN=84766773;END=111896174;SUPPORT=4;COVERAGE=24,24,20,27,35;STRAND=+;AF=0.125;STDEV_LEN=0.000;STDEV_POS=0.000	GT:GQ:DR:DV	0/0:38:28:4
1	27130345	Sniffles2.DEL.85ES0	CCTCCCGGACGGGGCGGCTGGCTGGGCAGAGGGGCTCCTGGCTGGGCAGAGGGGCTCCTCACTTCCCAGTAGGGGCGGCCGGGCAGAGGCGCCCCTCA	N	55	GT	PRECISE;SVTYPE=DEL;SVLEN=-98;END=27130443;SUPPORT=4;COVERAGE=29,29,29,29,27;STRAND=+-;AF=0.138;STDEV_LEN=0.000;STDEV_POS=0.000	GT:GQ:DR:DV	0/0:29:25:4
1	27145128	Sniffles2.INS.215S0	N	GGGAGGGAGGTGGGGGGGTCGGCCCCCCGCCCGGCCAGCCGCCCCGTCCGGGAGGGAGGTGGGGGGGTCGGCCCCCCGCCCGGCCAGCCGCCCCGTCC	60	PASS	PRECISE;SVTYPE=INS;SVLEN=98;END=27145128;SUPPORT=18;COVERAGE=18,20,19,18,18;STRAND=+-;AF=0.947;STDEV_LEN=0.422;STDEV_POS=0.000;SUPPORT_LONG=0	GT:GQ:DR:DV	1/1:40:1:18
1	27356978	Sniffles2.INS.217S0	N	GCTAATTTTGTATATTTAGTAGAGATGGGGTTTCACCATGTTGGGCAGGCTGGTCTCGAACTCCTGACCTCAAGTGATCTACCTGTCTCAGCCTCCCAAAGTGCTGGGATTACAGGCATGAGCCACCATGCCTGGCCTTATACACTACTAATTTTGAAGAAAAAAAAAATCAATGTCCTAACTGAAAGTAAGAAAATAAAAGTAAAATAAGGCCAGGAGCGGTGGCTCATGCCTGTAATCCCAGCACTTTGGGAGGCCGAGGCAGGCAGATCACAAGGTCAGGAGTTTGAGACCAGCCTAACCAACATGGTGAAACCCCGTCTCTACTAAAAATACAAAAATTAGCTGGGCCTGGTGGTGCGTGCCTGTAATCCCAGCTACTCTGGAGGCTGAAGCAGGAGAATCGCTTGAATCTGGGAGATGGAGGTTGCAGTGAGCCGAGATTGTGCCACTGCACTCCAGCCTGGGTGACAGACTGAGACTCCGTCTCAAAAAAAAAAAAAAAAAAGAAAAGAGAAGAAAAAGAATCTATAATGTCTCTCTCTTTTTTTATTTTTTATTTTACTTTATTTTTTTGAGATGGAGTCTCGCTCTGTCGCCCAGGCTGGAGTGCAGTGGCACGATCTCGGCTCACTGCAACCTCCACCTCCAGGGCTCAAGCGATTCTCCTGCTTCAGCCTCCAGAGTAGCTGGGATTACAGGCACGCACCACCACACCCA	60	PASS	PRECISE;SVTYPE=INS;SVLEN=720;END=27356978;SUPPORT=36;COVERAGE=36,36,36,36,37;STRAND=+-;AF=1.000;STDEV_LEN=0.676;STDEV_POS=0.000;SUPPORT_LONG=0	GT:GQ:DR:DV	1/1:60:0:36
1	27412987	Sniffles2.INS.218S0	N	CATACACCACACAACCCACACACCACACCACCACACACACACACCACACACACCATTTCACCACACAACCCACACACCACACCACCACACACACACACCACACACACCAAACCACACCCACATCACACACCCCACACACACACCACACATATGCCACACCACACACACACGCCACACCACACACATGCCACACCTCACACCTCCCCACACAAATCACACACACCACACACCACACACACACCCCACATGACACACACACTACACACACCACACACACCACACTCCACACACACCATTTCACCACACAACCCACACACCACACCACCACACACACACCACACACACCCTAGACACCACACAAACCACACACACCACACCCACACCACACACCCCACACCACACCCCACATACCACCATACACACCACACATACCACCATACACACCAAACACCACAGACACCACACATACACCACACAGACCCCACTCACCACACACACCACATACACGACACATACTACACACCCCACATACCACAAACACCACACAAGCAACAAACCATACACACCATGCACACACCACACACGACACATACTACACACCCCGCATACCACAAACACCACACAAGCAACACACAAACCATACACACCATGCACACACCACACATGACACACATGCCCCACACACAGCATATACACCACACACAACACACACACACCGCACAAACACACACCCCACTACACACCCTACACACACACCATGCACACCATACACACCACACACCACACACACCACACATATCACACACCCCCACGCACCACACCACACAGCACACACACACCATACACACACAACACACCACACACATACAACATACACACCACACCACACACACCACACGCCCCCACATGCCACACCACATACACATCATACACACCAAACACCACACACGCAGTACACACCACACACCATACAGCCCACACCACACACACAACACACAAACCACACACACACCATATACACCAAACACCACACACACAACACATGCAACACACACACTATATACACCACCATGCACAAATCACACACCACACACCCCACATACCACACACACCACATACACCACACACTACACACACACAACCACATGCCACACACACACTCCCCCGACA	60	PASS	PRECISE;SVTYPE=INS;SVLEN=1170;END=27412987;SUPPORT=26;COVERAGE=30,29,29,28,37;STRAND=+-;AF=0.897;STDEV_LEN=2.860;STDEV_POS=0.000;SUPPORT_LONG=0	GT:GQ:DR:DV	1/1:42:3:26
1	27433712	Sniffles2.INS.219S0	N	ACACACACCCCCACACACCCACCCAGCCCCTCCACACACACACCCACACCCACACACCCAGCCCCTCCACACACACACACCCAGCCCCTACACACACCCACACACCCAGCCCCTCCACACACACACCCACCCCCTACACACACACCCACACACCCAGCCCCTACACACACACACACACACCCAGCCCCTACACACACCCACACACCCAGCCCCTACACACACACACACCCCCAGCCCCCCACACACACCCACACACCCAGCCCCTACACACACACACACACCCAGCCCCTACACACACACCCACACACCCAGCCCCTATACACACACACCCAGCCCCTCCACACACACCCACACACACACCCAGCCCCTACAACACACCCCCACACCCCCACACACACCCAGCCCCTCCACACACACCCACACACCCAGCCCCTCCACACACACATATCCAGCCCCTCCACACACACACCCAGCCTCTCCACACACACACCCAGCCCCTACACACCCAGCCTCTACACACACACACACCCAGCCCCTCCACACACACACACACATCCAGCCCCATCCACACGCACACACACCCAGACCCTCCACACACACACACACCCAGCCCCATCCACACACATACCCAGCCCCTACACACACACCCAGCTCCTCCACACACACACACCCAGCCCCTCCAGACACCATCCAGCCCCTCCACACACACAAAGCACCTCCTCCACCCCACACACAGGCCCTCCACATACACACACCCAGCCCTTCCACACACACCCAGCCCCTCCACACACACACACACCCATCTCCACACATACACACACAGCCCCTCCACACACAAACCCATCTCCATACACACACACACACCCAGCCCCTCCCACTCCCAGCCCCTCCACACATACACACACAGCCCCTCCACACACAAACCCATCTCCATACACACACACACACCCAGCCCCTCCCACTCCCAGCCCCTCCACACACACACACCCAGCCCCTCCCACTCCCAGCCCCTCCACACACACACACCCAGCCCCTCCCACTCCCAGCCCCTCCACACACACACACCCAGCCCCTTCACACACACACCCAGCCCCTACACACACACATTCAGCCCCTACACACATACACACACACAAAGCCCCTTCACACAATACACTACACACACACCCAGCACCTCC	60	PASS	PRECISE;SVTYPE=INS;SVLEN=1178;END=27433712;SUPPORT=16;COVERAGE=21,16,16,23,24;STRAND=+-;AF=1.000;STDEV_LEN=6.302;STDEV_POS=0.000;SUPPORT_LONG=0	GT:GQ:DR:DV	1/1:44:0:16
1	27804113	Sniffles2.DEL.861S0	TAAAAATAAATAAATCGGCCGGGCGCGGTGGCTCACGCCTGTAATCCCAGCACTTTGGGAGGCCGAGGCGGGCGGATCACGAGGTCAGGAGATCGAGACCATCCCGGCTAAAACGGTGAAACCCCGTCTCTACTAAAAATACAAAAAATTAGCCGGGCGTAGTGGCGGGCGCCTGTAGTCCCAGCTACTTGGGAGGCTGAGGCAGGAGAATGGCGTGAACCCGGGAGGCGGAGCTTGCAGTGAGCCGAGATCCCGCCACTGCACTCCAGCCTGGGCTACAGAGCGAGACTCCGTCTCAAAAAAAAAAAATAAATAAATAAAAAAAAAAA	N	60	PASS	PRECISE;SVTYPE=DEL;SVLEN=-329;END=27804442;SUPPORT=12;COVERAGE=31,31,31,32,31;STRAND=+-;AF=0.387;STDEV_LEN=0.000;STDEV_POS=0.000	GT:GQ:DR:DV	0/1:60:19:12
1	27814156	Sniffles2.INS.21AS0	N	TATATATATTTTATATAATATATAATATATATTATATATATTTTATACAATA	60	PASS	PRECISE;SVTYPE=INS;SVLEN=52;END=27814156;SUPPORT=14;COVERAGE=24,24,24,24,23;STRAND=+-;AF=0.583;STDEV_LEN=0.463;STDEV_POS=0.000;SUPPORT_LONG=0	GT:GQ:DR:DV	0/1:60:10:14
1	27935361	Sniffles2.DEL.862S0	GTGTGTGTGTGTGTGTGTGTGTGTGTGTGTGTGTCTTCGATACTGTACCTGGGGTGTGTGTGTGTGTGTGTGTGTGTGTCTTCAATACTGTACCTGGGGTATGTGTGTGTGTGTGTGTCTTCGATACTGTACCTGGG	N	60	PASS	PRECISE;SVTYPE=DEL;SVLEN=-137;END=27935498;SUPPORT=36;COVERAGE=33,35,36,36,34;STRAND=+-;AF=1.000;STDEV_LEN=0.548;STDEV_POS=0.000	GT:GQ:DR:DV	1/1:60:0:36
1	28179918	Sniffles2.DEL.863S0	TCCGGGAGGGAGGTGGGGGGGTCAGCCCCCCCGCCCGGCCAGCCGCCCTGTCCGGGAGGGAGGTGGGGGGGTCAGCCCTCCGCCCGGCCAGCCGCCCCGTCTGGGAGTTGAGGGGCGCCTCTGCCCGGCCGCCCCTACTGGGAAGTGAGGAGCCCCTCTGCCCGGCCAGCCGCCCCGTCCGGGAGGGAGGTGGGGGGGTCGGCCCCCCGCCCGGCCAGCCGCCCCATCCGGGAGGGAGGTGGGGGGGTCAGCCCCCCGCCCGGCCAGCTGCCCTGTCCAGGAGGGAGGTGGGGGTGTCAGCCCCACGCCCGGCCAGCCGCCTCGTCCGGGAGGGAGGTGGGGGGGTCAGCCCCACGCCCGGCCAGCCGCCTCGTCCGGGAGGGAGGTGGGGGGGTCAGCCCCCCCGCCCGGCCAGCCGCCCTGTCCGGGAGGGAGGTGGGGGGGTCAGCCCCACGCCCGGCCAGCCGCCTCGTCCGGGAGGGAGGTGGGGGGGTCAGCCCCCCCGCCCGGCCAGCCGCCTCGTCCGGGAGGGAGGTGGGGGGGTCAGCCCCACGCCCGGCCAGCCGCCTCG	N	60	PASS	PRECISE;SVTYPE=DEL;SVLEN=-571;END=28180489;SUPPORT=16;COVERAGE=17,17,16,17,18;STRAND=+-;AF=0.941;STDEV_LEN=0.354;STDEV_POS=9.798	GT:GQ:DR:DV	1/1:34:1:16
1	28204972	Sniffles2.INS.21BS0	N	<INS>	60	PASS	PRECISE;SVTYPE=INS;SVLEN=1379;END=28204972;SUPPORT=7;COVERAGE=21,7,7,7,14;STRAND=+-;AF=1.000;STDEV_LEN=2.408;STDEV_POS=0.000;SUPPORT_LONG=0	GT:GQ:DR:DV	1/1:19:0:7
1	28247800	Sniffles2.DEL.864S0	GAAATCAAGGCCGGGCGCGGTGGCTCACGCCTGTAATCCCAGCACTTTGGGAGGCCGAGGCGGGTGGATCATGAGGTCAGGAGATCGAGACCATCCTGGCTAACAAGGTGAAACCCCGTCTCTACTAAAAATACAAAAAATTAGCCGGGCGCGGTGGCGGGCGCCTGTAGTCCCAGCTACTCGGGAGGCTGAGGCAGGAGAATGGCGTGAACCCGGGAAGCGGAGCTTGCAGTGAGCCGAGATTGCGCCACTGCAGTCCGCAGTCCGGCCTGGGCGACAGAGCGAGACTCCGTCTCAAAAAAAAAAAAA	N	60	PASS	PRECISE;SVTYPE=DEL;SVLEN=-309;END=28248109;SUPPORT=20;COVERAGE=19,19,20,20,22;STRAND=+-;AF=1.000;STDEV_LEN=0.000;STDEV_POS=0.000	GT:GQ:DR:DV	1/1:55:0:20
1	28573643	Sniffles2.INS.21CS0	N	AAAGAAAGAAAGAAAGAAAGAAAGAAAGAAAGAAAGAAAGAAAGAAAGAAAGAGAAAGAAAGAGAAAGAAAGAAAGAAAGAAAGAAAGAAAGAAAGAAAGAAAGAAAGAAAGAAAGAAGAAAGAAAGAAAGAAAGAAAGAAAGAAAG	60	PASS	PRECISE;SVTYPE=INS;SVLEN=147;END=28573643;SUPPORT=10;COVERAGE=26,29,29,29,28;STRAND=+-;AF=0.345;STDEV_LEN=5.037;STDEV_POS=0.000;SUPPORT_LONG=0	GT:GQ:DR:DV	0/1:47:19:10
1	28736600	Sniffles2.INS.21DS0	N	CCCGAGTAGCTGGGACTACAGGCACGTGCCACCACACCCAGCTCATTTTTTGTATTTTTAGTAGAGACAGGGTTTCACCATCTTGGCCAGGATGATCTCGAGCTCCTGACCTCATGATCTGCCCA	60	PASS	PRECISE;SVTYPE=INS;SVLEN=125;END=28736600;SUPPORT=14;COVERAGE=24,23,23,22,23;STRAND=+-;AF=0.609;STDEV_LEN=0.463;STDEV_POS=0.000;SUPPORT_LONG=0	GT:GQ:DR:DV	0/1:50:9:14
1	29321462	Sniffles2.INS.21ES0	N	ACACCCAGCCTTATTTCTTTTTTTTTTTTTTTTTTTTTTTTTTTTTGAGACGGAGTCTCGCTCTGTCGCCCAGGCTGGAGTGCAGTGGCGAGATCTCGGCTCACTGCAAGCTCCGCCTCCCGGGTTCACGCCATTCTCCTGCCTCAGCCTCCCAAGTAGCTGGGACTACAGGCGCCCGCCACTACGCCCGGCTAATTTTTTGTATTTTTAGTAGAGACGGGGTTTCACCGTTTTAGCCGGGATGGTCTCGATCTCCTGACCTCGTGATCCGCCCGCCTCGGCCTCCCAAAGTGCTGGGATTACAGGCGTGAGCCACCGCGCCCGG	60	PASS	PRECISE;SVTYPE=INS;SVLEN=325;END=29321462;SUPPORT=13;COVERAGE=25,25,26,26,25;STRAND=+-;AF=0.500;STDEV_LEN=0.690;STDEV_POS=0.000;SUPPORT_LONG=0	GT:GQ:DR:DV	0/1:60:13:13
1	29382165	Sniffles2.INS.21FS0	N	AGAAAATAACTATGGGCCGGGCGCGGTGGCTCACGCCTGTAATCCCAGCACTTTGGGAGGCCGAGGCGGGCGGATCACGAGGTCAGGAGATCGAGACCATCCTGGCTAAAACGGTGAAACCCCGTCTCTACTAAAAATGCAAAAAATTAGCCGGGCGTAAGTGGCGGGCGCCTGTAGTCCCAGCTACTTGGGAGGCTGAGGCAGGAGAATGGCGTGAACCCGGGAGGCGGAGCTTGCAGTGAGCCGAGATCCCGCCACTGCACTCCAGCCTGGGCGACAGAGCGAGACTCCGTCTCAAAAAAAAAAAAAAAAAAAAAAAAAAAAAAAAAAAAAA	60	PASS	PRECISE;SVTYPE=INS;SVLEN=334;END=29382165;SUPPORT=14;COVERAGE=25,24,24,25,25;STRAND=+-;AF=0.583;STDEV_LEN=0.756;STDEV_POS=0.000;SUPPORT_LONG=0	GT:GQ:DR:DV	0/1:60:10:14
1	29426826	Sniffles2.INS.221S0	N	AAAAAAATTAGCTGGGGCCGGGCGCGGTGGCTCACGCCTTGTAATCCCAGCACTTTGGGAGGCCGAGACGGGCGGATCACGAGGTCAGGAGATCGAGACCATCCTGGCTAACACGGTGAAACCCCGTCTCTACTAAAAATACAAAAAAAATTAGCCGGGCATGGTGGCGCGCGCCTGTAGTCCCAGCTACACGGGAGGCTGAGGCAGGAGAATGGCGTGAACCCGGGAGGCGGAGCTTGCAGTGAGTCGAGATCGCGCCACTGCACTCCAGCCTGGGCGACAGAGCGAAACTCCGTCTCAAAAAAAAAAAAAAAAAAAAAAAAAAAAAA	60	PASS	PRECISE;SVTYPE=INS;SVLEN=329;END=29426826;SUPPORT=17;COVERAGE=33,37,37,37,37;STRAND=+-;AF=0.459;STDEV_LEN=0.866;STDEV_POS=0.000;SUPPORT_LONG=0	GT:GQ:DR:DV	0/1:60:20:17
1	29845253	Sniffles2.INS.222S0	N	TCCTCCTTCTCCTCCTCCTCCTCCTCCTTCTCCTCCTTCTCCTTCTTCTCCT	60	PASS	PRECISE;SVTYPE=INS;SVLEN=52;END=29845253;SUPPORT=37;COVERAGE=35,35,37,37,38;STRAND=+-;AF=1.000;STDEV_LEN=0.000;STDEV_POS=0.000;SUPPORT_LONG=0	GT:GQ:DR:DV	1/1:60:0:37
1	30028083	Sniffles2.BND.C9FS0	N	N]hs37d5:32993248]	60	PASS	PRECISE;SVTYPE=BND;SUPPORT=28;COVERAGE=0,0,32,34,35;STRAND=+-;AF=0.848;CHR2=hs37d5;STDEV_POS=0.000	GT:GQ:DR:DV	1/1:28:5:28
1	30196712	Sniffles2.INS.225S0	N	CACCATTACCACCACCACCACCACCACCAATACTGCTACCATGACTGTCACCACCAACACCATCACCACCATCAAGAGCACTGCCACTGTCACCACCACCACCATCACCATCATCACTACCACCACCAACACCATCACCACGACAACCATCACCATCATCACCACCACCACCAACACCATCACCACCATCACCACCACCACCAACATCACCACCACCACCACCATCACCACTACCAGCATCACCAAAATCACCATTACTACCACCACCACCACCACCACCAATACCGCTACCATGACTGTCACCACCAACACCATCACCACCATCAAGAGCACTGCCACTGTCACCACCACCACCATCACCATCACCACTACCACCAA	60	PASS	PRECISE;SVTYPE=INS;SVLEN=378;END=30196712;SUPPORT=24;COVERAGE=25,24,24,24,22;STRAND=+-;AF=1.000;STDEV_LEN=0.000;STDEV_POS=0.000;SUPPORT_LONG=0	GT:GQ:DR:DV	1/1:60:0:24
1	30200231	Sniffles2.DEL.865S0	GAGGAGTGGAGGGAAGGGTGGGCTGGGGGAGGGGTGGAGGGAAGGGTGGGCTGAGGGAGGGGTGGAGTGTCGGGTGGGCTGGGGGAGGAGTGGAGGGAAGGGTGGGCTGGGGGAGGAGTGGAGGGAAGGGTGGGCTGGGAGAGGGGTGGAGTGTCAGGTGGGCTGGGGGAGGAGTGGAGGGAAGGGTGGGCTGGGA	N	60	PASS	PRECISE;SVTYPE=DEL;SVLEN=-196;END=30200427;SUPPORT=8;COVERAGE=21,20,21,21,21;STRAND=+-;AF=0.381;STDEV_LEN=0.000;STDEV_POS=0.000	GT:GQ:DR:DV	0/1:43:13:8
1	30200320	Sniffles2.INS.22AS0	N	GTGGAGGGAAGGGTGGGCTGGGGGAGGGGTGGAGGGAAGGGTGGGCTGGGGGAGGAGTGGAGGGAAGGGTGGGCTGGGAGAGGGGTGGAGTGTCAGGTGGGCTGGGGGAGGAGTGGAGGGAAGGGTGGGCTGGGAGAGGGGTGGAGTGTCGGGTGGGCTGGGGGAGGAGTGGAGGGAAGGGTGGGCTGAGGGAGGAGTGGAGGGAAGGGTGGGCTGGGGGAGGAGTGGAGGGAAGGGTGGGCTGGGGGAGGAGTGGAGGGAAGGGTGGGCTGGGGGAGGGGTGGAGGGAAGGGTGGGCTGGGGGAGGAGTGGAGGGAAGGGTGGGCTGGGAGAGGGGTGGAGTGTCAGGTGGGCTGGGGGAGGAGTGGAGGGAAGGGTGGGCTGGGAGAGGGGTGGAGTGTCGGGTGGGCTGGGGAGGAGTGGAGGGAAGGGTGGGCTGGGAGAGGGGTGGAGTGTCGGGTGGGCTGGGGGAGGAGTGGAGGGAAGGGTGGGCTGAGGGAGGAGTGGAGGGAAGGGTGGGCTGGGGGAGGAGTGGAGGGAAGGGTGGGCTGGGGGAGGAGTGGAGGGAAGGGTGGGCTGGGGGAGGGGTGGAGGGAAGGGTGGGCTGGGGGAGGAGTGGAGGGAAGGGTGGGCTGGGAGAGGGGTGGAGTGTCAGGTGGGCTGGGGGAGGAGTGGAGGGAAGGGTGGGCTGGGAGAGGGGTGGAGTGTCGGGTGGGCTGGGGGAGGAGTGGAGGGAAGGGTGGGCTGGGGGAGGAGTGGAGGGAAGGGTGGGCTGAGGGAGGAGTGGAGGGAAGGGTGGGCTGGGGGAGGAGTGGAGGGAAGGGTGGGCTGGGGAGGGGTGGAGGGAAGGGTGGGCTGGGGGAGGAGTGGAGGGAAGGGTGGGCTGGGAGAGGGGTGGAGTGTCAGGTGGGCTGGGGGAGGAGTGGAGGGAAGGGTGGGCTGGGAGAGGGGTGGAGTGTCAGGTGGGCTGGGGGAGGAGTGGAGGGAAGGGTGGGCTGGGAGAGGGGTGGAGTGTCGGGTGGGCTGGGGGAGGAGTGGAGGGAAGGGTGGGCTGAGGGAGGAGTGGAGGGAAGGGTGGGCTGGGGGAGGAGTGGAGGGAAGGGTGGGCTGGGGGAGGAGTGGAGGGAAGGGTGGGCTGGGGGAGGGGTGGAGGGAAGGGTGGGCTGGGGGAGGAGTGGAGGGAAGGGTGGGCTGGGAGAGGGGTGGAGTGTCAGGTGGGCTGGGGGAGGAGTGGAGGGAAGGGTGGGCTGGGAGAGGGGTGGAGTGTCGGGTGGGCTGGGGGAGGAGTGGAGGGAAGGGTGGGCTGGGGGAGGAGTGGAGGGAAGGGTGGGCTGAGGGAGGAGTGGAGGGAAGGGTGGGCTGGGGGAGGAGTGGAGGGAAGGGTGGGCTGGGGGAGGGGTGGAGGGAAGGGTGGGCTGGGGGAGGAGTGGAGGGAAGGGTGGGCTGGGAGAGGGGTGGAGTGTCAGGTGGGCTGGGGAGGAGTGGAGGGAAGGGTGGGCTGGGAGAGGGGTGGAGTGTCGGGTGGGCTGGGGGAGGAGTGGAGGGAAGGGTGGGCTGGGGGAGGAGTGGAGGAAGGGTGGGCTGGGGAGGGGTGGAGTGTCGGGTGGGCTGGGGGAGGAGTGGAGGGAAGGGTGGGCTGGGGGAGGG	60	PASS	PRECISE;SVTYPE=INS;SVLEN=1647;END=30200320;SUPPORT=8;COVERAGE=20,20,21,20,21;STRAND=+-;AF=0.381;STDEV_LEN=2.449;STDEV_POS=1.500;SUPPORT_LONG=0	GT:GQ:DR:DV	0/1:43:13:8
1	30200609	Sniffles2.INS.22BS0	N	AGGGTGGGCTGGGGGAGGGGTGGAGTGGAGGGTGGGCTTGGGGAGGGGTGGAGTGG	60	PASS	PRECISE;SVTYPE=INS;SVLEN=56;END=30200609;SUPPORT=12;COVERAGE=20,21,21,21,21;STRAND=+-;AF=0.571;STDEV_LEN=0.408;STDEV_POS=0.000;SUPPORT_LONG=0	GT:GQ:DR:DV	0/1:56:9:12
1	30244159	Sniffles2.INS.22CS0	N	ATATAAAAAACATATGAATGTATAATCATATATAAAACATATATTCATATATGTTTGATATATATGAATATATATTCATATGTTTGATATATATATTCATATATATCAAACATATGAATATATATTCATATATATCAAACATATGAATATATATTCATATATATCAAACATATATGAATATATATTCATATATATCAAACATATATGAATATATATTCATATATATCAAACATATATATGAATATATATTCATATATATCAAACATATATGAATATATATTCATATATATCAAACATATATGAATATATATTCATATATATCAAACATATATATGAATATATATTCATATATATCAAACATATATGAATATATATTCATATATCAAACATATATATGAATATATATTCATATATATCAAACATATATGAATATATATTCATATATATCAAACATATATATGAATATATATTCATATATATCAAACATATATATGAATATATATTCATATATATCAAACATATATATGAATATATATTCATATATATCAAACATATATATGAATATATATTCATATATATCAAACATATATGAATATATATTCATATATATCAAACATATATATGAATATATATTCATATATATCAAACATATATATGAATATATATTCATATATTTCAAACATATATAAGAATATATATTCATATATCAA	60	PASS	IMPRECISE;SVTYPE=INS;SVLEN=710;END=30244159;SUPPORT=24;COVERAGE=24,26,26,26,27;STRAND=+-;AF=0.923;STDEV_LEN=76.574;STDEV_POS=0.000;SUPPORT_LONG=0	GT:GQ:DR:DV	1/1:46:2:24
1	30298153	Sniffles2.DEL.866S0	GCACACACACACGTACTCACACCCATGCGCACACATACATATTCACACACAT	N	60	PASS	PRECISE;SVTYPE=DEL;SVLEN=-52;END=30298205;SUPPORT=23;COVERAGE=37,37,37,37,38;STRAND=+-;AF=0.622;STDEV_LEN=0.000;STDEV_POS=0.000	GT:GQ:DR:DV	0/1:60:14:23
1	30346048	Sniffles2.INS.22FS0	N	AGAAGGAAGAATAAAATAAAGAGCTGATATTGATGAATTTAAAAACATAAAAAAGTAGAGGAAATTAATGAAACAAAAAGCAAGTACTTTGAAAAAAATAAAACAAACCGCTAGAAAAACTGACAAAGATAAACAGAGAGGACACAAATAACCAATTTCAAGAATAAAACAGAGAGATTACATCACTTTGCAGTCACTAAAATTAGAGTAAGGTAATAGCAGGAACAATTTCACAGCCATAAACTGGACAATTTAGAAGAAATCAAGCAATTCTGCAAAAACCACAAACTACTAAAACTCAGCCAAGATGAAATAGAGGAGAGATGAAAAAAAGAGAATAAAAGAATATTTAAAGGAATAATGGTTGAAAACATCCCAAATGATATAGGT	60	PASS	PRECISE;SVTYPE=INS;SVLEN=390;END=30346048;SUPPORT=17;COVERAGE=38,38,37,37,36;STRAND=+-;AF=0.459;STDEV_LEN=0.000;STDEV_POS=0.000;SUPPORT_LONG=0	GT:GQ:DR:DV	0/1:60:20:17
1	30569449	Sniffles2.INS.231S0	N	GGGCTGGGCCTGCACGGTGCCATCTCAAAGCTCCCGGGTGATCCTGTGTGCAGCTGGTGAGGCCCTCGCTTTGGAGCAGCGTCCTCACCAGCTGCACACAGGATCACCCGGGAGCTTTGAGATGGCACCGTGCAGGCCCAGCCCAGCCCTATCATGGCATTAG	60	PASS	PRECISE;SVTYPE=INS;SVLEN=163;END=30569449;SUPPORT=28;COVERAGE=28,28,28,28,28;STRAND=+-;AF=1.000;STDEV_LEN=0.000;STDEV_POS=0.000;SUPPORT_LONG=0	GT:GQ:DR:DV	1/1:60:0:28
1	30774237	Sniffles2.INS.232S0	N	GGGAGGGGAGGGGAGGGGAGGGGAGGGAAGGGAAGGGAGGGGAGGGGAGGGGAGGGAA	60	PASS	PRECISE;SVTYPE=INS;SVLEN=58;END=30774237;SUPPORT=19;COVERAGE=18,17,18,18,19;STRAND=+-;AF=1.000;STDEV_LEN=2.157;STDEV_POS=0.000;SUPPORT_LONG=0	GT:GQ:DR:DV	1/1:52:0:19
1	30961683	Sniffles2.INS.233S0	N	GTAATGATGATGATGGTGATGGTAATGGTGGTAATGGTAATGTAATGTTAGTGATGATGATGATAACAATAGTGATGATGGTGATGGCAATAATAATGATGATGGTGGTGATCATAATTGTAAGGAGTGATGGTGATAATGGTGATGATGATGGTTGTGGTGGTGATGCAGTTTGTCGTAATGGTGATGGTGATTATAAGGATG	60	PASS	PRECISE;SVTYPE=INS;SVLEN=204;END=30961683;SUPPORT=28;COVERAGE=28,27,27,27,28;STRAND=+-;AF=1.000;STDEV_LEN=0.000;STDEV_POS=0.000;SUPPORT_LONG=0	GT:GQ:DR:DV	1/1:60:0:28
1	31040645	Sniffles2.DEL.867S0	AAAAAACAAGCCTCATCAACCTACAACATGGGAGAAAATTTTCGCAACCTACTCATCTGACAAAGGGCTAATATCCAGAATCTACAATGAACTCAAACAAATTTACAAGAAAAAAACAAACAACCCCATCAAAAAGTGGGCGAAGGACATGAACAGACACTTCTCAAAAGAAGACATTTATGCAGCCAAAAAACACATGAAGAAATGTTCATCATCACTGGCCATCAGAGAAATGCAAATCAAAACCACTATGAGATATCATCTCACACCAGTTAGAATGGCAATCATTAAAAAGTCAGGAAACAACAGGTGCTGGAGAGGATGCGGAGAAATAGGAACACTTTTACACTGTTGGTGGGACTGTAAACTAGTTCATCCATTGTGGAAGTCAGTGTGGCGATTCCTCAGGGATCTAGAACTAGAAATACCATTTGACCCAGCCATCCCATTACTGGGTATATACCCAAATGAGTATAAATCATGCTGCTATAAAGACACATGCACACGTATGTTTATTGCGGCACTATTCACAATAGCAAAGACTTGGAACCAACCCAAATGTCCAACAATGATAGACTGGATTAAGAAAATGTGGCACATATACACCATGGAATACTATGCAGCCATAAAAAATGATGAGTTCATATCCTTTGTAGGGACATGGATGAAAATGGAAACCATCATTCTCAGTAAACTATCGCAAGAACAAAAAACCAAACACCGCATATTCTCACTCATAGGTGGGAATTGAACAATGAGATCACATGGACACAGGAAGGGGAATATCACACTCTGGGGACTGTGGTGGGGTCGGGGGAGGGGGGAGGGACAGCATTGGGAGATATACCTAATGCTAGATGACACATTAGTGGGTGCAGCGCACCAGCATGGCACATGTATACATATGTAACTAACCTGCACAATGTGCACATGTACCCTAAAACTTAGAGTATAATAAAAAAAAATAATAAATCAATAAAAAAATAAATAAATAAATAAATAAATAAATAAATAA	N	60	PASS	PRECISE;SVTYPE=DEL;SVLEN=-1015;END=31041660;SUPPORT=11;COVERAGE=28,24,23,23,24;STRAND=+-;AF=0.478;STDEV_LEN=0.000;STDEV_POS=0.000	GT:GQ:DR:DV	0/1:60:12:11
1	31067152	Sniffles2.DEL.868S0	GGCAAGGAAGGAAGGGAAGGAGGGAGGGAGAGAAGGAAGGAAGGAAGGGAAGGGAGGG	N	60	PASS	PRECISE;SVTYPE=DEL;SVLEN=-58;END=31067210;SUPPORT=14;COVERAGE=26,26,27,29,29;STRAND=+-;AF=0.519;STDEV_LEN=0.000;STDEV_POS=0.000	GT:GQ:DR:DV	0/1:60:13:14
1	31082618	Sniffles2.DEL.869S0	AGCTGCTGTGAGGGGAGCTTCTGTGGGGGAAACTGCCATGGGGGAGCTGCTGTTGGGGGAGCTGCTGCTGTGAGGGAGCTGCTGTGGGGGGAGCTGCTGTGGGGAA	N	60	PASS	PRECISE;SVTYPE=DEL;SVLEN=-106;END=31082724;SUPPORT=16;COVERAGE=29,29,29,28,29;STRAND=+-;AF=0.552;STDEV_LEN=0.000;STDEV_POS=0.000	GT:GQ:DR:DV	0/1:60:13:16
1	31124635	Sniffles2.INS.234S0	N	CACCTCCTCCCTGCCTGATCACCTCCTCCCTGCCTGCCCACCTCCTCCCTGCCTGAT	60	PASS	PRECISE;SVTYPE=INS;SVLEN=57;END=31124635;SUPPORT=17;COVERAGE=31,34,36,36,37;STRAND=+-;AF=0.472;STDEV_LEN=0.000;STDEV_POS=12.667;SUPPORT_LONG=0	GT:GQ:DR:DV	0/1:60:19:17
1	31128335	Sniffles2.DEL.86AS0	GGTGACGGTGGTGATGGTGGTGGTGGTGGTGGTGGTGGTGGTGGTGGTGAC	N	60	GT	PRECISE;SVTYPE=DEL;SVLEN=-51;END=31128386;SUPPORT=8;COVERAGE=37,36,39,40,41;STRAND=+-;AF=0.211;STDEV_LEN=3.000;STDEV_POS=9.000	GT:GQ:DR:DV	0/0:3:30:8
1	31128410	Sniffles2.INS.238S0	N	GGTGGTGGTGGTGACGGTGGTGGTGATGGTGGTGGTGGTGGTGGTGATGGTGGTGGTGACGGTGGTGGTGGTGGAGACGGTGGTGGTGGTGGTGACGGTGGTGGTGATGGTGGTGGTGGTGGTGACGGTGGTGGTGGTGGAGACGGTGGTGGTGGTGGTGACGGTGGTGGTGACGGTGGTGGTGGTGGTGGTGACGGTGGTGATGGTGGTGGTGGTGGTGACAGTGGTGATGGTGGTGGTGGTGACGGTGGTGGTGGTGGTGACGGTGGTGGTGGTGGTGACGGTGGTGATGGTGGTGGTGGTGGTGACAGTGGTGATGGTGGTGGTGGTGACGGTGGTGGTGGTGGTGACGGTGGTGGTGGTGGTGACGGTGGTGGTGGTGGTGGTGGTGGTGACGGTGGTGGTGGTGGTGGTGGTGACGGTGGTGATGGTGGTGGTGGTGGTGACGGTGGTGATGGTGGTGGTGGTGGTGACAGTGGTGATGGTGGTGGTGGTGACAGTGGTGATGGTGATGGTGGTGGTGGTGGTGACGGTGGTGATGGTGGTGGTGGTGGTGACAGTGGTGATGGTGGTGGTGGTGACGGTGGTGGTGGTGGTGACGGTGGTGGTGGTGGTGACGGTGGTGGTGGTGGTGGTGGTGGTGACGGTGGTGGTGGTGGTGGTGGTGACGGTGGTGATGGTGGTGGTGGTGACGGTGGTGGTGGTGGTGGTGACGGTGGTGGTGGTGGTGGTGGTGACGGTGGTGGTGGTGACGGTGGTGGTGGTGGTGGTGGTGACGGTGGTGATGGTTGGTGGTGGTGGAGACGGTGGTGGTGGTGGTGACGGTGGTGGTGATGGTGGTGGTGGTGGTGACGGTGGTGGTGGTGGAGACGGTGGTGGTGGTGGTGACGGTGGTGGTGACGGTGGTGGTGGTGGTGGTGACGGTGGTGATGGTGGTGGTGGTGGTGACAGTGGTGATGGTGGTGGTGGTGACGGTGGTGGTGGTGGTGACGGTGGTGGTGGTGGTGGTGGTGACGGTGGTGGTGATGGTGGTGGTGGTGGTGACGGTGGTGGTGGTGGAGACGGTGGTGGTGGTGGTGACGGTGGTGGTGACGGTGGTGGTGGTGGTGGTGACGGTGGTGGTGGTGGTGGTGACGGTGGTGGTGGTGACGGTGGTGATGGTGGTGGTGGTGGTGACAGTGGTGATGGTGGTGGTGGTGACGGTGGTGGTGGTGGAGACGGTGGTGGTGGTGGTGACGGTGGTGGTGACGGTGGTGGTGGTGGTGGTGACGGTGGTGATGGTGGTGGTGGTGGTGACAGTGGTGATGGTGGTGGTGGTGACGGTGGTGGTGGTGGTGACGGTGGTGGTGGTGGTGACGGTGGTGGTGGTGGTGGTGGTGGTGACGGTGGTGGTGGTGGTGGTGGTGACGGTGATGGTGATGGTGATGATGGTGGTGGTGGTGGTGGTGGTGGTGGTGATGGTGGTGGTGGTGATGGTGGTGGTGGTGACGGTGGTGGTGGTGGTGACGGTGGTGGTGGTGGTGATGGTGGTGGTGGTGGTGATGGTGGTGGTGGTGGTGGTGACGGTGATGGTGGTGGTGGTGGTGACGGTGATGGTGATGGTGATGATGGTGGTGGTGGTGGTGGTGGTGATGGTGGTGGTGGTGGTGGTGACGGTGGTGGTGGTGGTGGTGGTGACAGTGATGGTGATGGTGATGATGGTGGTGGTGGTGGTGGTGGTGATGGTGGTGGTGGTGGTGATGGTGGTGGTGGTGGTGATGGTGATGGTGATGATGGTGGTGGTGGTGGTGGTGGTGGTGATGGTGGTGGTGGTGGTGGTGGTGGTGGTGATGGTGATGGTGGTGGTGGTGGTGGTGGTGACGGTGATGGTGATGGTGGTGGTGGTGGTGGTGGTGGTGGTGATGGTGGTGGTGGTGGTGATGGTGATGGTGA	60	PASS	PRECISE;SVTYPE=INS;SVLEN=1932;END=31128410;SUPPORT=16;COVERAGE=37,39,40,41,41;STRAND=+-;AF=0.400;STDEV_LEN=4.138;STDEV_POS=0.000;SUPPORT_LONG=0	GT:GQ:DR:DV	0/1:60:24:16
1	31128529	Sniffles2.INS.237S0	N	TGGTGGTGGTGGTGGTGACGGTGGTGGTGGTGGTGGTGGTGACGGTGGTGGTGGTGACGGTGGTGGTGATGGTGGTGGTGATGGTGGTGATGGTGGTGGTGGTGATGGTGGTGGTGGTGGTGGTGATGGTGGTGGTGGTGGTGATGGTGGTGGTGACGGTGGTGGTGGTGGAGACGGTGGTGGTGGTGGTGACGGTGGTGGTGATGGTGGTGGTGGTGGTGACGGTGGTGGTGGTGGAGACGGTGGTGGTGGTGGTGACGGTGGTGGTGACGGTGGTGGTGGTGGTGGTGACGGTGGTGATGGTGGTGGTGGTGGTGACAGTGGTGATGGTGGTGGTGGTGACGGTGGTGGTGGTGGTGACGGTGGTGGTGGTGGTGACGGTGGTGGTGATGGTGGTGGTGGTGGTGACGGTGGTGGTGGTGGAGACGGTGGTGGTGGTGGTGACGGTGGTGGTGACGGTGGTGGTGGTGGTGGTGACGGTGGTGGTGGTGGTGGTGACGGTGGTGGTGGTGACGGTGGTGATGGTGGTGGTGGTGGTGACAGTGGTGATGGTGGTGGTGGTGACGGTGGTGGTGGTGGAGACGGTGGTGGTGGTGGTGACGGTGGTGGTGACGGTGGTGGTGGTGGTGGTGACGGTGGTGATGGTGGTGGTGGTGGTGACAGTGGTGATGGTGGTGGTGGTGACGGTGGTGGTGGTGGTGACGGTGGTGGTGGTGGTGACGGTGGTGGTGGTGGTGGTGGTGGTGACGGTGGTGGTGGTGGTGGTGGTGACGGTGATGGTGATGGTGATGATGGTGGTGGTGGTGGTGGTGGTGGTGGTGATGGTGGTGGTGGTGATGGTGGTGGTGGTGACGGTGGTGGTGGTGGTGACGGTGGTGGTGGTGGTGATGGTGGTGGTGGTGGTGATGGTGGTGGTGGTGGTGGTGACGGTGATGGTGGTGGTGGTGGTGACGGTGATGGTGATGGTGATGATGGTGGTGGTGGTGGTGGTGGTGATGGTGGTGGTGGTGGTGGTGACGGTGGTGGTGGTGGTGGTGGTGACAGTGATGGTGATGGTGATGATGGTGGTGGTGGTGGTGGTGGTGATGGTGGTGGTGGTGGTGATGGTGGTGGTGGTGGTGATGGTGATGGTGATGATGGTGGTGGTGGTGGTGGTGGTGGTGATGGTGGTGGTGGTGGTGGTGGTGGTGGTGATGGTGATGGTGGTGGTGGTGGTGGTGGTGACGGTGATGGTGATGGTGGTGGTGGTGGTGGTGGTGGTGGTGATGGTGGTGGTGGTGGTGATGGTGATGGTGA	60	GT	IMPRECISE;SVTYPE=INS;SVLEN=1296;END=31128529;SUPPORT=9;COVERAGE=36,40,41,41,41;STRAND=+-;AF=0.220;STDEV_LEN=244.118;STDEV_POS=103.138;SUPPORT_LONG=0	GT:GQ:DR:DV	0/1:0:32:9
1	31205216	Sniffles2.INS.23AS0	N	TGTGGAGGAGGTGTGAGTGTGTGGGTATGTGGGGGATGTGTGGGTGTGTGGGGGTGGGGGTGTGTATGTGGGTGTGTGAGGGGGTGGGGGGTGGGAATGTGTGGGTGTGGGGGAGAGTGAGTGTGTGGGTGTGTGTGGATGTGAGTGCATGTGGGTGTGGCTGTGTTGGATGTGTGTGGGGGGGTGTGGGGGTGTTGGTGTGTATGTGGGTGTGTGTGGGTATGTGGGGGGTGGGAGGGTGGGAATGTGTGAGTGTGTGTGGATGTGAGTGCGTGTGGGTGTGGCTGTGTGTTGGATGTGTATGGGGGTGTGTGGTGGTGTGTATATGGGTGTATGTGTGTGTGGGTGTGGGGGGTGTTAATGTGTGTGGGTTGTGGATGTGAGTGTGTGGATGTGTGTGGGTGTGTGGGGAGTTGCTGTGTGAGTGTGGGTGTGGGGGTATGTGTGTGTGGGGGGGGTCGGGTGGGAGTGTGTGGATGTGGGTGTGGCTGTGTGTGGGTGTGTGGGGGGTTGGTGTGTATGTAAGTGTGGGTGTGGGGGTATGTGTGAGCATGTGGGGGTAGGGGGTGGGAGTGTGTGAGTGTGAGTGTGGCTGTGTGTGTGGGTGTGGGGGTATGTGTGTGTGGAGGGGGTTGGGAGTGTGTGGGTGTGGGTGTGGGTGTGTGGGGGGTTGGTGTGTATGTAAGTGTGGGTGTGGGTGTGTGTGGGGGGTGGGGGGTGGGAGTATGTGCGTGTGAGTGTGGCTGTGTGTGTGGGTGCGGGGGGTTGGTGTGTATGTAAGTGTGGGTGTGGGGGTATGTGTGTGTGGAGGGGGTGGGAGTGTGTGGGTGTGGTTGTGGCTGTGTGGGGGCAGTGGGGGTGTTGGTGTGCCTGTGGATGTGTGGGTGTGTGGATGTGTGGGTGTGAGGGGGTAGGGGTGTGAGTGTAGATGTGAATGCATGGGGGTGTGTGTGCATGTGAGTGTGTGGGTGTGTGGAGGGTGTTGGCGTGTATGTGAGTTTGTGTGGATATGTGTGTGGGGGTGTAGGGGGTGTGAATATGTGTGAATGTGTGTGTGGGTATGGGGTGTTGGTGTGTATATGGGTACGTAGGTGTCGGTGTGGGGGTATGGGGGTGGGGGTGTGAGTGTGCATGGGTGTGTATGTGGGTGGGTGGGTGTAGGTGTGTGGGTGTGTGAGGGGGTGTGTATGTTGGGTGTAGGTGTTGGGGGTTAGTGTGGGGGGTGTGTATGTGGGTGTGTGGGGGGTGGGGGTGAGAGGGTGGGTGTGGTTGTGTGTGGGGGTTATGGGCATGTTGGTGGGTGTGTATGTTGTGACTGTGGGTGTTGGGGGTATGTATGTGTGGGGGGTGGGGGTGAAGGGGTGGGTGTGGGTGTGAGTGTGGGGGTTGTGGGTGTATGTTGGGTGTGGTTGTGGGGCATGTGAGTGTGAGGGGTGTGTATGTGGGTGTGTATGTAGGTGTAGGTGTGTGGGTGTGTGGGGGGTGATTGTGGTTGTGTGTGGGGGTTGTGGGCATGTTGGTGAGTGTGTATGTGGTGAGTGTGTATGTTGTGAGTGTGGGTGTTGGGGGTGTGAGTGTGGGGGTGTGTATGTGGGGGGGTGGGGGTGAGGGGGTGGGTGTGGGTGTGTGGGGGGTGTGGGTGTGTATGTTGTTGGGTGTGGTTGTGGGGAGTGTGAGTGTTAGTGTGAGGGGTGTGTATGTAGGTGTAGATGTGTGGGTGTGTGGGAGTGGGGATGAGGGGGTGTGTGTGGGGGGTGTGGGTGTGTATGTTGGTGGGCCTGGTTGTGGGGCATGTGAGTGTGAGGGGTGTGTATGTAGCTGTAGATGTGTGGGTGTGTGGGGGTGGGGGTGAGGGGGTGGGTGTGGGGGGTGTGGGTGTGTATGTTGGTGGGTGTGGTTGTGGGGCGTGTGTGGGGGTGCGTATGTAGGTGTAGATGTGTGGGTGTGTGGGGGTGGGGGTGAGGGGGTGGGTGTTGGGGGTGTGGGTGTGTATGATGGTGGGTGTGGTTGTGGGGTGTGTGTTAGTGTGAGGGGTGTGTATGTAGGTGTAGATGTGTGGGTGTGTGGGGGGTGGGGGTGAGGGGTGACTGTGGTTGTGTGTGGGGGTTGTGGGCATGTTGGTGGGTGTGTATGTTGTGAGTGTGGGTGTTCGGGGCGTGAGTGTGTGGGTGTGTATGTGGGGGGGGTGGGGGTGAGGGGATGGGTGTGGGTGTGTGGGGGGTGTGGGTGTGTATGTTGATGGGTGTGGTTGTGGGGCATGTGAGTGTTAGTGTGAGGGGTGTGTATGTAGGTGTAGATGTGTGGGTGTGTGGGGGGTGGGGGTGAGGGGGTGGGTGTTGGGGGTGTGAGTGTGGGAGGTGTGGGTGTGTATGTTGTGAGTGTGGGTGTTGGGGGTGTGAGTGTGGGGGTGTGTATGTGGGTGTGTATGTAGCTGTAGATGTGTGGGTGTGTGGGGGTGGGGGTGAGGGGGTGGGCGTTGGGGGTGTGGGTGTGTATGTTGGTGGGCGTGGTTGTGGGGCATGTGAGTGTGAGTGTGAGGGGTGTGTA	60	PASS	PRECISE;SVTYPE=INS;SVLEN=2546;END=31205216;SUPPORT=22;COVERAGE=24,13,13,13,21;STRAND=+-;AF=1.000;STDEV_LEN=2.149;STDEV_POS=0.000;SUPPORT_LONG=9	GT:GQ:DR:DV	1/1:60:0:62
1	31244651	Sniffles2.DEL.86BS0	ACTGCAACCTTTTCCCTCACTTTTTTTTTTCCCCTTTGGAGACAGGGTCTCACTCTGTCACCCAGACTGGAGTGCAGTGGTGCGATCACAGCTC	N	60	PASS	PRECISE;SVTYPE=DEL;SVLEN=-94;END=31244745;SUPPORT=10;COVERAGE=20,20,19,18,18;STRAND=+-;AF=0.526;STDEV_LEN=0.000;STDEV_POS=0.000	GT:GQ:DR:DV	0/1:60:9:10
1	31246007	Sniffles2.INS.23BS0	N	GACCCGGCACTGACGTGGTGGCTCTCACAGTGGCACGGACCCGGCACTGACGTGGTGGCTCTCACAGTGGCACG	60	PASS	PRECISE;SVTYPE=INS;SVLEN=74;END=31246007;SUPPORT=6;COVERAGE=17,17,17,17,16;STRAND=+-;AF=0.353;STDEV_LEN=0.000;STDEV_POS=0.000;SUPPORT_LONG=0	GT:GQ:DR:DV	0/1:29:11:6
1	31249143	Sniffles2.DEL.86CS0	GGAAAGGAAAGGAAAGGAAAGGAAAGGAAAGCGGAAAGGAAAGGAAAGGGGAAAGGAAAGGAAAGG	N	60	PASS	PRECISE;SVTYPE=DEL;SVLEN=-66;END=31249209;SUPPORT=7;COVERAGE=10,10,10,10,13;STRAND=+-;AF=0.700;STDEV_LEN=2.168;STDEV_POS=0.000	GT:GQ:DR:DV	0/1:10:3:7
1	31367466	Sniffles2.DEL.86DS0	GTGTGGGTGAGAGTGTGTGGGTGTGTGTGGGGTGTGTGTGGGTGAGTGTGTGTGGATGACTGTGAGT	N	60	PASS	PRECISE;SVTYPE=DEL;SVLEN=-67;END=31367533;SUPPORT=12;COVERAGE=24,24,24,24,22;STRAND=+-;AF=0.500;STDEV_LEN=0.000;STDEV_POS=0.000	GT:GQ:DR:DV	0/1:60:12:12
1	31445108	Sniffles2.DEL.86ES0	AAGAAAAGAAGGGAAGGGAAGGGAAGGGGAGGGGAGGGGAGGGGAGGGGAGGGGAGGGGAG	N	60	PASS	PRECISE;SVTYPE=DEL;SVLEN=-61;END=31445169;SUPPORT=16;COVERAGE=21,21,21,21,19;STRAND=+-;AF=0.762;STDEV_LEN=0.000;STDEV_POS=0.000	GT:GQ:DR:DV	0/1:5:5:16
1	31445215	Sniffles2.DEL.86FS0	GGAGGGGAGGGGAGGGGAGGGGAGGGGAGGGGAGGGGAGGGGAGGGGAGGGGAGGGGAGGGGAGGGGAGGGGAGGGGAGGGAAGAGAAGAGAAGAGAAGA	N	60	PASS	PRECISE;SVTYPE=DEL;SVLEN=-100;END=31445315;SUPPORT=5;COVERAGE=21,21,21,20,18;STRAND=+-;AF=0.238;STDEV_LEN=0.000;STDEV_POS=0.000	GT:GQ:DR:DV	0/1:5:16:5
1	31649753	Sniffles2.DEL.870S0	GGAGGTGGGGGGGTCAGCCCCCCGCCCGGCCAGCCGCCCCGTCCGGGAGGTGAGGGGCGCCTCTGCCCGGCCGCCCCTACTGGGAAGTGAGGAGCCCCTCTGCCCGGCCAGCCGCCCCGTCCGGGAA	N	60	PASS	PRECISE;SVTYPE=DEL;SVLEN=-127;END=31649880;SUPPORT=12;COVERAGE=25,24,24,24,23;STRAND=+-;AF=0.500;STDEV_LEN=0.000;STDEV_POS=0.000	GT:GQ:DR:DV	0/1:60:12:12
1	31724880	Sniffles2.INS.23CS0	N	TATATATATAACATATATATATATACACTATATATATAACATATATACACAA	60	PASS	PRECISE;SVTYPE=INS;SVLEN=52;END=31724880;SUPPORT=37;COVERAGE=37,37,37,36,35;STRAND=+-;AF=1.000;STDEV_LEN=0.000;STDEV_POS=0.000;SUPPORT_LONG=0	GT:GQ:DR:DV	1/1:60:0:37
1	31818395	Sniffles2.INS.23DS0	N	ATATATATATATATATTATATTATATATATATATAATATATATATATAATATA	60	PASS	PRECISE;SVTYPE=INS;SVLEN=53;END=31818395;SUPPORT=38;COVERAGE=37,36,37,37,36;STRAND=+-;AF=1.000;STDEV_LEN=0.000;STDEV_POS=0.000;SUPPORT_LONG=0	GT:GQ:DR:DV	1/1:60:0:38
1	31904592	Sniffles2.INS.23FS0	N	TGGTGGCGTGTGCCTGTAGTCCCAGCTACTTGAAAGGCTGAGGTGGGAGGGTCGCTTGAGCCCAGGAGTTCAAGGCCGCAGTGAGCTATGATTGTGCCACTGCACTCCAGCCTGGACAACAGACTCTGCTTCTGAAAAAAAAAAATCAAACAAGAACTCAACACAGACTGTGATACCTGGCCACGGAGCACCTTCT	54	PASS	IMPRECISE;SVTYPE=INS;SVLEN=171;END=31904592;SUPPORT=8;COVERAGE=23,20,20,20,21;STRAND=+-;AF=0.400;STDEV_LEN=16.743;STDEV_POS=16.000;SUPPORT_LONG=0	GT:GQ:DR:DV	0/1:46:12:8
1	31904624	Sniffles2.INS.240S0	N	ATAGGGTGGTTAGGGTGGTTAGGGTGGATAGGATGGTTAGGGTGGATAGGGTGGACAGGGTGGATAGGGTGGATAGGGTGGACAGGGTGGACAGGGTGGACAGGGTGGACAGGGTGGACAGGGTGGATAGGGTGGACAGGGTGGACAGGGTGGATAGGGTGGATAGGGTGGATAGGGTGGATAGGGTGGATAGGGTGGATAGGGTGGACAGGGTGGACAGGGTGGACAGGGTGGACAGGGTGGACAGGGTGGACAGGGTGGTTAGGGTGGACAGGGTGGACAGGGTGGATAGGGTGGATAGGGTGGATAGGGTGGATAGGGTGGATAGGGTGGTTAGGGTGG	60	PASS	PRECISE;SVTYPE=INS;SVLEN=342;END=31904624;SUPPORT=6;COVERAGE=22,20,20,7,21;STRAND=+-;AF=0.300;STDEV_LEN=0.500;STDEV_POS=0.000;SUPPORT_LONG=0	GT:GQ:DR:DV	0/1:20:14:6
1	31904968	Sniffles2.INS.246S0	N	AGGGTGGATAGGGTGGATAGGGTGGATAGGGTGGTTAGGGTGGATAGGGTGGATAGGGTGGATAGGGTGGATAGGGTGGATAGGATGGTTAGGGTGGACAGGGTGGATAGGGTGGATAGGGTGGATAGGGTGGACAGGGTGGTTAGGGTGGACAGGGTGGACAGGGTGGATAGGGTGGATAGGGTGGAGAGGGTGGAGAGGGTGGATAGGGTGGATAGGGTGGATAGGGTGGATAGGGTGGTTAGGGTGGATAGGGTGGATAGGGTGGATAGGGTGGACAGGGTGGACAGGGTGGAGAGGGTGGATAGGGTGGATAGGGTGGATAGGGTGGATAGGGTGGATAGGGTGGATAGGGTGGACAGGGTGGACAGGGTGGAGAGGGTGGAGAGGGTGGATAGGGTGGAGAGGGTGGAGAGGGTGGATAGGGTGGATAGGGTGGACAGGGTGGATAGGGTGGTTAGGGTGGATAGGGTGGATAGGGTGGATAGGGTGGACAGGGTGGACAGGGTGGAGAGGGTGGAGAGGGTGGATAGGGTGGAGAGGGTGGAGAGGGTGGTTAGGGTGGATAGGGTGGACAGGGTGGATAGGGTGGATAGGGTGGACAGGGTGGATAGGGTGGTTAGGGTGGATAGGGTGGATAGGGTGGATAGGGTGGACAGGGTGGACAGGGTGGATAGGGTGGATAGGGTGGAGAGGGTGGAGAGGGTGGATAGGGTGGATAGGGTGGATAGGGTGGAGAGGGTGGATAGGGTGGATAGGGTGGTTAGGGTGGAGAGGGTGGAGAGGGTGGTTAGGGTGGACAGGGTGGATAGGGTGGAGAGGGTGGTTAGGGTGGATAGGATGGTTAGGGTGGATAGGGTGGACAGGGTGGACAGGGTGGACAGGGTGGACAGGGTGGACAGGGTGGACAGGGTGGACAGGGTGGATAGGGTGGTTAGGGTGGATAGGGTGGATAGGGTGGTTAGGGTGGATAGGGTGGATAGGGTGGATAGGGTGGATAGGGTGGACAGGGTGGACAGGGTGGATAGGATGGTTAGGGTGGACAGGGTGGACAGGGTGGAGAGAGTGGACAGGGTGGAGAGGGTGGAGAGGGTGGATAGGATGGTTAGGGTGGATAGGGTGGATAGGGTGGATAGGGTGGAGAGGGTGGAGAGGGTGGAGAGGGTGGATAGGGTGGAGAGGGTGGATAGGGTGGAGAGGGTGGAGAGGGTGGATAGGGTGGATAGGGTGGATAGGGTGGATAGGGTGGATAGGGTGGATAGGGTGGAGAGGGTGGATAGGGTGGAGAGGGTGGATAGGGTGGAGAGGGTGGATAGGGTGGATAGGGTGGATAGGGTGGATAGGGTGGATAGGGTGGAGAGGGTGGAGAGGGTGGAGAGGGTGGATAGGGTGGATAGGGTGGAGAGGGTGGATAGGGTGGAGAGGGTGGATAGGGTGGATAGGGTGGATAGGGTGGAGAGGGTGGTTAGGGTGGAGAGGGTGGTTAGGGTGGATAGGGTGGACAGGGTGGATAGGGTGGATAGGGTGGATAGGGTGGATAGGGTGGATAGGGTGGATAGGGTGGAGAGGGTGGATAGGGTGGAGAGGGTGGATAGGGTGGATAGGGTGGATAGGGTGGATAGGGTGGATAGGGTGGAGAGGGTGGAGAGGGTGGAGAGGGTGGATAGGGTGGATAGGGTGGAGAGGGTGGATAGGGTGGAGAGGGTGGATAGGGTGGATAGGGTGGATAGGGTGGATAGGGTGGATAGGGTGGATAGGGTGGATAGGGTGGAGAGGGTGGATAGGGTGGAGAGGGTGGTTAGGGTGGATAGGGTGGACAGGGTGGATAGGGTGGACAGGGTGGAGAGAGTGGACAGGGTGGAGAGGGTGGATAGGGTGGATAGGGTGGATAGGGTGGATAGGGTGGATAGGGTGGAGAGGGTGGATAGGGTGGAGAGGGTGGTTAGGGTGGATAGGGTGGACAGGGTGGATAGGGTGGACAGGGTGGAGAGAGTGGACAGGGTGGAGAGGGTGGACAGGGTGGATAGGGTGGATAGGGTGGATAGGGTGGATAGGGTGGAGAGGGTGGATAGGGTGGATAGGGTGGATAGGGTGGATAGGGTGGATAGGGTGGATAGGATGGTTAGGGTGGATAGGGTGGACAGGGTGGAGAGAGTGGACAGGGTGGAGAGGGTGGACAGGGTGGATAGGGTGGATAGGGTGGATAGGGTGGATAGGGTGGAG	60	PASS	IMPRECISE;SVTYPE=INS;SVLEN=2537;END=31904968;SUPPORT=10;COVERAGE=20,20,21,21,24;STRAND=+-;AF=1.000;STDEV_LEN=140.538;STDEV_POS=12.075;SUPPORT_LONG=3	GT:GQ:DR:DV	1/1:60:0:26
1	31904995	Sniffles2.INS.247S0	N	AGGGTGGTTAGGGTGGATAGGGTGGGGATAGGGTGGATAGGGTGGATAGGGTGGATAGGGTGGATAGGGTGGTTAGGGTGGATAGGGTGGATAGGGTGGATAGGGTGGACAGGGTGGACAGGGTGGATAGGGTGGACAGGGTGGACAGGGTGGACAGGGTGGACAGGGTGGATAGGGTGGACAGGGTGGACAGGGTGGACAGGGTGGACAGGGTGGACAGGGTGGTTAGGGTGGATAGGGTGGATAGGGTGGATAGGGTGGATAGGGTGGATAGGGTGGATAGGGTGGTTAGGGTGGATAGGGTGGATAGGGTGGATAGGGTGGTTAGGGTGGACAGGGTGGACAGGGTGGACAGGGTGGACAGGGTGGACAGGGTGGACAGGGTGGATAGGGTGGACAGGGTGGACAGGGTGGACAGGGTGGACAGGGTGGACAGGGTGGTTAGGGTGGATAGGGTGGATAGGGTGGATAGGGTGGATAGGGTGGATAGGGTGGATAGGGTGGTTAGGGTGGACAGGGTGGACAGGGTGGACAGGTGTGGACAGGGTGGATAGGGTGGATAGGGTGGATAGGGTGGATAGGGTGGACAGGGTGGACAGGGTGGACAGGGTGGACAGGGTGGACAGGGTGGACAGGGTGGACAGGGTGGACAGGGTGGTTAGGGTGGATAGGGGTGGACAGGGTGGACAGGGTGGACAGGGTGGACAGGGTGGATAGGGTGGATAGGGTGGACAGGGTGGACAGGGTGGACAGGGTGGACAGGGTGGACAGGGTGGAGAGGGTGGAGAGGGTGGATAGGGTGGATAGGGTGGATAGGGTGGATAGGGTGGACAGGGTGGTTAGGGTGGACAGGGTGGACAGGGTGGACAGGGTGGACAGGGTGGACAGGGTGGACAGGGTGGATAGGGTGGATAGGGTGGATAGGGGTGGATAGGATGGTTAGGGTGGACAGGGTGGACAGGGTGGACAGGGTGGACAGGGTGGATAGGGGGATAGGGTGGATAGGGTGGATAGGGTGGACAGGGTGGATAGGGTGGATAGGGTGGATAGGGTGGACAGGGTGGACAGGGTGGACAGGGTGGTTAGGGTGGATAGGGTGGATAGGGTGGATAGGGTGGATAGGGTGGATAGGGTGGACAGGGTGGTTAGGGTGGATAGGGTGGTTAGGGTGGATAGGGTGGATAGGGTGGACAGGGTGGACAGGGTGGACAGGGTGGACAGGGTGGACAGGGTGGACAGGGTGGTTAGGGTGGATAGGGTGGATAGGGTGGACAGGGTGGACAGGGTGGACAGGGTGGACAGGGTGGACAGGGTGGACAGGGTGGATAGGGTGGATAGGGTGGACAGGGTGGACAGGGTGGACAGGGTGGACAGGGTGGATAGGGTGGTTAGGGTGGATAGGGTGGACAGGGTGGACAGGGTGGACAGGGTGGACAGGGTGGACAGGGGTGGACAGGGTGGACAGGGTGGATAGGGTGGACAGGGTGGATAGGGTGGATAGGGTGGATAGGGTGGATAGGGTGGATAGGATGGTTAGGGTGGACAGGGTGGACAGGGTGGACAGGATGGTTAGGGTGGATAGGGTGGACAGGGTGGACAGGGTGGACAGGGTGGACAGGGTGGACAGGGTGGTTAGGGTGGATAGGGTGGATAGGGTGGTTAGGGTGGTTAGGGTGGATAGGGTGGACAGGGTGGATAGGGTGGACAGGGTGGACAGGGTGGAGAGGGTGGAGAGGGTGGAGAGGGTGGAGAGGGTGGTTAGGGTGGTTAGGGTGGACAGGGTGGACAGGGTGGACAGGGTGGATAGGGTGGATAGGGTGGTTAGGGTGGATAGGGTGGATAGGGTGGTTAGGGTGGTTAGGGTGGATAGGGTGGATAGGGTGGATAGGGTGGATAGGGTGGATAGGGTGGGACAGGGTGGACAGGGTGGATAGGGTGGTTAGGGTGGACAGGGTGGATAGGGTGGTTAGGGTGGATAGGGGTGGATAGGGTGGTTAGGGTGGATAGGGTGGATAGGGTGGTTAGGGTGGTTAGGGTGGATAGGGTGGATAGGGTGGTTAGGGTGGACAGGGTGGACAGGGTGGTTAGGGTGGATAGGGTGGATAGGGTGGTTAGGGTGGATAGGGTGGATAGGGTGGTTAGGGTGGATAGGGTGGATAGGGTGGTTAGGGTGGATAGGGTGGACAGGGTGGTTAGGGTGGATAGGGTGGATAGGGTGGTTAGGGTGGATAGGGTGGATAGGGTGGTTAGGGTGGATAGGGTGGATAGGGTGGTTAGGGTGGTTAGGTGGACAGGGTGGACAGGGTGGTTAGGGTGGATAGGGTGGATAGGGTGGTTAGGGTGGTTAGGGTGGACAGGGTGGACAGGGTGGTTAGGGGTGGATAGGGTGGATAGGGTGGGTTAGGGTGGATAGGGTGGACAGGGTGGACAGGGTGGATAGGGTGGATAGGGTGGACAGGGTGGACAGGGTGGACAGGGTGGACAGGGTGGACAGGGTGGACAGGGTGGATAGGGTGGTTAGGGTGGATAGGGTGGACAGGGTGGACAGGGTGGACAGGGTGGACAGGGTGGACAGGGTGGACAGGGTGGACAGGGTGGACAGGGTGGACAGGGTGGACAGGGTGGACAGGGTGGACAGGGTGGATAGGGTGGACAGGGTGGACAGGGTGGACAGGGTGGACAGGGTGGACAGGGTGGACAGGGTGGATAGGGTGGATAGGGTGGATAGGGTGGTTAGAGTGGACAGGGTGGACAGGGTGGACAGGGTGGACAGGGTGGATAGGGTGGACAGGGTGGATAGGGTGGACAGGGTGGACAGGGTGGACAGGGTGGATAGGGTGGATAGGGTGGATAGGGTGGACAGGGTGGACAGGGTGGACAGGGTGGATAGGGTGGATAGGGTGGATAGGATGGTTAGGGTGGATAGGGTGGATAGGGTGGATAGGGTGGATAGGGTGGATAGGGTGGATAGGGTGGACAGGGTGGACAGGGTGGACAGGGTGGACAGGGTGGACAGGGTGGACAGGGTGGTTAGGGTGGATAGGGTGGATAGGGTGGATAGGGTGGATAGGGTGGATAGGGTGGATAGGGTGGATAGGATGGTTAGGGTGGACAGGGTGGACAGGGTGGATAGGATGGTTAGGGTGGATAGGGTGGATAGGGTGGACAGGGTGGATAGGATGGTTAGGGTGGATAGGGTGGATAGGGTGGACAGGGTGGATAGGATGGTTAGGGTGGATAGGGTGGATAGGGTGGATAGGGTGGATAGGGTGGATAGGATGGTTAGGGTGGATAGGGTGGACAGGGTGGATAGGATGGGTTAGGGTGGACAGGGTGGACAGGGTGGATAGGATGGTTAGGGTGGATAGGGTGGATAGGGTGGATAGGGTGGATAGGATGGTTAGGGTGGACAAGGGTGGACCAGGGTGGATAGGATGGTTAGGGTGGATAGGGTGGATAGGGGTGGATAGGGTGGATAGGGTGGACAGGGTGGACAGGGTGGATAGGGTGGATAGGGTGGACAGGGTGGACAGGGTGGATAGGGTGGATAGGGTGGATAGGGTGGATAGGGTGGATAGGGTGGACAGGGTGGAACAGGGTGGATAGGGTGGATAGGGTGGATAGGGTGGACAGGGTGGACAGGGTGGATAGGGTGGAGAGGGTGGAGAGGGTGGAGAGGGTGGATAGGGTGGATAGGGTGGATAGGGTGGATAGGGTGGACAGGGTGGACAGGGTGGACAGGGTGGACAGGGTGGATAGGGTGGAGAGGGTGGAGAGGGTGGAGAGGGTGGAGAGGGTGGTTAGGGTGGATAGGGTGGATAGGGTGGAGAGGGTGGAGAGGGTGGAGAGGGTGGAGAGGGTGGAG	60	PASS	PRECISE;SVTYPE=INS;SVLEN=3865;END=31904995;SUPPORT=5;COVERAGE=20,20,21,21,24;STRAND=+-;AF=0.810;STDEV_LEN=9.192;STDEV_POS=0.000;SUPPORT_LONG=3	GT:GQ:DR:DV	1/1:7:4:17
1	31967820	Sniffles2.INS.248S0	N	TATTTTATATATATTATATATAATACATGTATATATAATATATTTTATATATATTATATATAATACATGTATATATAATATATTTTATATATATTATATATAATACATGTATATATAATATATTTTATATATATTATATATAATACATGTATATATAATATATTTTATATATAATCTATAATACATGTATTATATATTATATATTTTTATATATAATATATAATACATGTATTATATATTATATATTTTTATATATAATATATAATACATGTATTATATAT	60	PASS	IMPRECISE;SVTYPE=INS;SVLEN=281;END=31967820;SUPPORT=31;COVERAGE=32,31,31,31,31;STRAND=+-;AF=1.000;STDEV_LEN=24.070;STDEV_POS=2.751;SUPPORT_LONG=0	GT:GQ:DR:DV	1/1:60:0:31
1	31971545	Sniffles2.BND.CADS0	N	N[hs37d5:6421844[	60	PASS	PRECISE;SVTYPE=BND;SUPPORT=41;COVERAGE=31,0,26,27,26;STRAND=+-;AF=1.000;CHR2=hs37d5;STDEV_POS=1.381	GT:GQ:DR:DV	1/1:60:0:41
1	32273014	Sniffles2.INS.24AS0	N	GAGGGGAGGGGAGGGGAGGGGAGGGGAGGGAGGGGGAGGGGAGGGGAGGGGGAGGGGAGGGGAGGGGAGGGGAGGGGGAGGGGAGGGGAGGGGGAGGGGAGGGGGAGGGGAGGGGGAGGGGAGGGGGAGGGGAGGGGGAGGGGAGGGGAGGGAGGGGAGGGGAGGGGAGGGGAGGGGGAGGGAGGGGAGGGGAGGGGAGGGGAGGGGAGGGGAGGGGAGGGGAGGGAGGGGAGGGGGAGGGGAGGGGGAGGGGAGGGGGAGGGGAGGGGAGGGGGGAGGGGAGGGGAGGGGGAGGGGAGGGGGGA	60	PASS	PRECISE;SVTYPE=INS;SVLEN=305;END=32273014;SUPPORT=8;COVERAGE=8,8,8,8,7;STRAND=+-;AF=1.000;STDEV_LEN=2.828;STDEV_POS=0.500;SUPPORT_LONG=0	GT:GQ:DR:DV	1/1:22:0:8
1	33005342	Sniffles2.INS.24CS0	N	GCGCCGAGGCGAGCGGGCGCCATTTGCAGCCCGGGGCGCAGTGGCGGCGGCGGCGGCGCCGGCTCCGAGGGGCTGTGGGCGGCCACGGAGGAGGCGCGGGCGGCTGCGGCGGCGGCGGCGGGCCCAGCCCGGGGCGGCGGCGGGCGTTGGTGGGCACCGGCTCCCGGCCGCCCCTCCCCGCGCCCGGCCGCGCCTCCCAGCCCGCGGGGCCGGCCCTTTCTGC	60	PASS	PRECISE;SVTYPE=INS;SVLEN=223;END=33005342;SUPPORT=32;COVERAGE=31,31,30,29,27;STRAND=+-;AF=1.000;STDEV_LEN=0.000;STDEV_POS=0.000;SUPPORT_LONG=0	GT:GQ:DR:DV	1/1:60:0:32
1	33046784	Sniffles2.INS.24DS0	N	TATATATAAATATATAACTATATTATAATATAGTTATAATATATAATATATATTATAACTATATTAAATATATAAATTATATAATATATATTATATATTGTATATTATATAATTTATATAATATATTATATGTTATATAATATATATTATATATTGTATATATTATATTATATATTATATATTTTATATATCATATATAGTATGCTATATAATATATATTTTTATATATTATATAGTATACTATATATTTTTATATATTATATATAATATATATAATTATATATCATATATATTTATATAATATATGATATATAATATATAATATATATTATGTATTATATAATTATATAAAATATATCATATATTATATATTATAAATAATATATTATATATATTATATATTATAAATAATATATTATATATTATATTATATATTATAAATAATATATTATATATTATATTATATATTATAAATAATATATTATATATTATATTATATATTATAAATAATATATTATATATTATATTATATATTATAAATAATATATTATATATTATATTATATATTATAAATAATATATTATATATTATATTATATATTATAAATAATATATTATATATTATATTATAAATAATATATTATATATTATAAATAATATATTATATATAATATGTTA	60	PASS	PRECISE;SVTYPE=INS;SVLEN=677;END=33046784;SUPPORT=19;COVERAGE=23,19,19,19,20;STRAND=+-;AF=1.000;STDEV_LEN=17.328;STDEV_POS=0.000;SUPPORT_LONG=0	GT:GQ:DR:DV	1/1:52:0:19
1	33108379	Sniffles2.INS.24FS0	N	TTTTTTTTTTTTGAGACGGAGTCTCGCTCTGTCACCAGACTGGAGTACAATGGCACAATCTCGGCTTACTGCAACTTCCGCCTCCTGGTTTCAAGCAATTCCCCTGCCTCAGCCTCCTGAGTAGCTGGGATTACAGACGTGTGCCACCATGCCTGGCTAATTTTTTGTATTTTAGCAGAGACGGAGTTTCACCATGTTGGCCAGGATGCTCTCAATCTCCTTACCTCATGATCCGCCAGCCTTGGCCTCCCAAAGTGCTGGGATTATTACAGGCATGAGCCACAGTCCCAGGTCTTTAGACAAACTCAACCCATTATCAATCAAAAAATGTTTAAATTCACTTATAGCATGGAAGCTACCCCACCCCTCCCCCCTCCCCCTCCCGCCCCCCCCAGCTTTGAGTTGTCCCACCTTTCTGGACCAAAGCAATGTATTTCTTAAACTTAATTGATTAATGTCTCATGCCTCTCTGAAATGTATAAAACCAAACTGTGCCCTGACCACCTTGGGCACACTGAGCACATGTTCTCAGGATCTCCAGAGGGCTGTGTCAGGGGCCATGGTCACATTTGGCTCAGAATACATCTCTTCAAATATTTTATAGAGTTCGACTATTTTGTCAACAATTAAAAAGGCACCTATTCAGAATATTAAAAGTTAAGATTTAATAACATCAACAGTTTCTTACTGATTCATCAAATATTTTTTTTTTGAGACCGAGTCTCGCTCTATCGCCCAGGCTGGAGGGCAGTGGCACAATCTCTGTTCACTGCAACCTCCGCCTCCCGGGTTCAAGCGATTCTCCTGCCTCAGCCTCCCGAATAGCTGGGACTACATGCGCGTGCCACCACGCCTGGCTAATTTTTTGTATTTTTAGTAGAGACGGAGTTTCACAACGTTGGCCAGGATGGTCTCGATCCCTTGACCTCATGATCCGCCTGCCTCGGCCTCCCAAAGTGCTGGGATTACAGGTGTGAGCCACCGGCGCCTGGCCAAAACAAAA	60	PASS	PRECISE;SVTYPE=INS;SVLEN=1003;END=33108379;SUPPORT=9;COVERAGE=14,14,9,9,18;STRAND=+-;AF=1.000;STDEV_LEN=1.225;STDEV_POS=0.000;SUPPORT_LONG=0	GT:GQ:DR:DV	1/1:25:0:9
1	33156762	Sniffles2.DEL.873S0	TGAGCCCAGATCATGCCACTGCACTCCAGCCTGGGTGACAGAGCGAGACTCCTTCTCAAAAAACAAAAAAAAACAACAAAAAAAATTTGCCAGGCGTGGCACTGTGCACCTGTAGTCCCAGCTACTCGGGAGGCTGAGGCAGGAGAACTGCTTGAACCCGGGAGGTAGAGGTTGCAA	N	60	PASS	PRECISE;SVTYPE=DEL;SVLEN=-177;END=33156939;SUPPORT=11;COVERAGE=24,24,24,23,26;STRAND=+-;AF=0.458;STDEV_LEN=0.000;STDEV_POS=0.000	GT:GQ:DR:DV	0/1:60:13:11
1	33439882	Sniffles2.DEL.874S0	CCTCCCTCCCGGACGGGGCGGCTGGCCGGGCAAAAGGGCTCCTCACTTCCCAATAGGGGCAGCCGGGCAGAGGCGCCCCTCACCTCCCGGACGGGGCGGCTGGCCAGGCGGGGGGCTGACCCCCCCA	N	60	PASS	PRECISE;SVTYPE=DEL;SVLEN=-127;END=33440009;SUPPORT=18;COVERAGE=29,28,28,29,28;STRAND=+-;AF=0.643;STDEV_LEN=0.000;STDEV_POS=0.000	GT:GQ:DR:DV	0/1:49:10:18
1	33518109	Sniffles2.INS.252S0	N	GGCCAGCCGCCCCGTCCGGGAGGGAGGTGGGGGGGTCGGCCCCCCGCCCGGCCAGCCGCCCCGTCCGGGAGGGAGGTGGGGGGGGGTCGGCCCCCCTGCCT	60	PASS	PRECISE;SVTYPE=INS;SVLEN=101;END=33518109;SUPPORT=24;COVERAGE=27,28,27,27,27;STRAND=+-;AF=0.889;STDEV_LEN=0.289;STDEV_POS=0.000;SUPPORT_LONG=0	GT:GQ:DR:DV	1/1:36:3:24
1	33652419	Sniffles2.INS.254S0	N	TAAATAAAACAATGTTGTATGTTGACTGGTTGCTAAAAATGTGGCCAGAGACTCACAGGAGCCTGATGCCATAGCTCTTTTAAGGGCTACAGAGAGTAATGAGAGTCGGCTGTATTTAAAATTGTTGCATGTAACAGCATCCACCAATACAAGATACAACATCCACGTCCCTTCCTATCCAGGTTACATTTGCTCAAGCCCACTTGAAGGCAGAGGAGCAGAAGAAGGAACATTGAGCAACTTCCGAGTGCCACGCACTGTGCTAGGTGCTTCATGTGTGTTATTTGATTTGATCCTCACAATAGGATCAAATCTCCAGATTTGACTTGTTTCTCCCCATTGGCAGATGAGGAAACTGTGGCTGGGAGTGGGGAAGTGACTTATCTAAAACCAGGACAAGTAAGCGGCACAGGCTCCTCCTCCTGTGATTCTTGCCTGGGGCCCAAGCAGCTGGAGATGACTCCACATTGTGCAGGCTGGCTGGGCCACAGCTGAGCGGTCAGCTCCACCTAGCAGACTTTATAAATGGGCCAAGCTGGGCTCTGTCGCTCAGTGCCTCCTCCCTATTCCAACCTTTGCCTGGCTCCTGTAACCCCACAGAGACACCCCTGCTTCCTCTCAGTGGGGGACCTTGCCTCCTGCTCCATGGGGGAAGTGGAGCCCCCTCCGTGGGGATGTCCCAACTTCCAGTCCCTCCAACCTATCAACTTATCTATAGAAACACCTCAAGTACTCTGTGAAATGAAGCAGAGAGTAGAACAAAAAAATGACTGAAATAAATGCATTTCTAACATTATTCATCTTCACCCCCTTTCCCTGGTCCCAGAGGATGAAGCTCACCTTCTGTTGAGAATGGATTCCTCCCCTAGGGCCCCTTGAATCCACTCAGGCCTCTTCTGGGAACTGACTCCTTCAATGAGCCCACTTTTGACTCTGTATTTTTGTCTCCTTCCTTGTCATTGGCTGCTTTTCCTCAGCCTAGAAACAGGCTCAACTTCCTATTCAAATGATACTCTCTACAGTTGCCCCACCTTGAGCTACCACCTCATTTCTTGCCTGTCTCTAGCCCAGCACTTTGAGAGAATTGTCTGTACATCCTCCTGCGTCACCATCAGCCCATTGCAGCCTGCGCATCCTCCTGGGCCAGCAGCAGCCCACTGCAGCCTGCACATCCTCCTGGGCCAGGACCAGCCCTCTGCAGCCTGCACATCCTCCTGGGCCAGGGCCAGCCCTCTGCAGCCTGCACATCCTCCTGGGCCAGGACCAGCCCACTGCAGCCTGCACATCCTCCTGGGCCAGCACCAGCCCACTGCAGCCTGCACATCCTCCTGTGCCAGCATCAGCCCACTGTGGCCTGTGCATCCTCTTGGGCCAGCATCAGCCCACTGCAGCCTGGCTCTGCTCCCCCACCACTCCACTCATCATCTCCTAATTGCCAATTAAAAATACTTTCGGAGACACAGTTGCTGCTGTAGAAAAACAAAAGAGAGGAAAACTAAGAAGCCACCATTCAGAAAGAACTATTGTTAATACTTGGATCATATCCTCAGATCTTTTTCATATATTCTATATATGTGTGCACATGTGTGCACACACAAACTCGGGTGTAGGGGTAAGGAGAAGGGGAGTCAGGGGAGAGAGGGAGAAAGATATTTTT	60	PASS	PRECISE;SVTYPE=INS;SVLEN=1657;END=33652419;SUPPORT=13;COVERAGE=26,13,13,13,24;STRAND=+-;AF=1.000;STDEV_LEN=0.756;STDEV_POS=0.000;SUPPORT_LONG=0	GT:GQ:DR:DV	1/1:36:0:13
1	34330531	Sniffles2.INS.256S0	N	GGAGAGGGGAAGGGAGGAGAAGGGAAGGGAGGGGAAGGGAGGGAGAAGGAGTGGGATGGAGGGAGAGAAGGGGGAGGAGGGGGAGGGAGAGGATGGGGAGAGTGAGGAGGGGAGGGGAGGGGAGGGAGAGGAGGGGAAGGGAGGGAGAGGAGGGGGAGAGAGGGGAAGGGAGGGAGAGGAGGGGGAGAGAGGGGAAGGGAGGGAGGGGAGGGGGAGGGAG	60	PASS	PRECISE;SVTYPE=INS;SVLEN=220;END=34330531;SUPPORT=29;COVERAGE=28,29,28,28,29;STRAND=+-;AF=1.000;STDEV_LEN=0.258;STDEV_POS=0.000;SUPPORT_LONG=0	GT:GQ:DR:DV	1/1:60:0:29
1	34568175	Sniffles2.DEL.877S0	ATCCAGCCATATCCCTGTAATCCGGCCATATCCCTGTGATCCAACCATATCCCTGTAATCCGGCCATATCCCTGTAATCCAACCATATCCCTGTA	N	60	PASS	PRECISE;SVTYPE=DEL;SVLEN=-95;END=34568270;SUPPORT=14;COVERAGE=32,31,30,30,30;STRAND=+-;AF=0.467;STDEV_LEN=0.000;STDEV_POS=0.000	GT:GQ:DR:DV	0/1:60:16:14
1	34568276	Sniffles2.INS.257S0	N	CCATATCCCTGTAATCCGGCCATATCCCTGTAATCCGGCCATATCCCTGTGATCCAGCCATATCCCTGTAATCCGGCCATATCCCTGTGATCCAA	60	PASS	PRECISE;SVTYPE=INS;SVLEN=95;END=34568276;SUPPORT=18;COVERAGE=32,30,30,30,30;STRAND=+-;AF=0.600;STDEV_LEN=0.000;STDEV_POS=0.000;SUPPORT_LONG=0	GT:GQ:DR:DV	0/1:60:12:18
1	34789558	Sniffles2.INS.258S0	N	CTTCCTTCCTTCCTTCCTTCCTTCCTTCCTTTCTTTCTTTCTTTCTTTCTTTCTTT	60	PASS	IMPRECISE;SVTYPE=INS;SVLEN=54;END=34789558;SUPPORT=6;COVERAGE=16,17,16,16,16;STRAND=+-;AF=0.375;STDEV_LEN=3.304;STDEV_POS=25.941;SUPPORT_LONG=0	GT:GQ:DR:DV	0/1:32:10:6
1	35007068	Sniffles2.INS.259S0	N	CAATACTCCCAGATTGATCTACAGGGTTAACACAGTCCCTGTCAAAATATCAACTTGCCTTTTTTGCAAAAGTGGAAAAGCCAATCTTCAAATCACATGGAAATTCAAGAGACCTAAAATAGCTAAAACAATCTTTAAAAAGAACAAAGTTGGAAGACTCACATTTCCGGATTTCAAAACTTGCTACAAAATTACAGTGCTATTAAAACAGTGTGGTACTGGCATAAGGACAGACATAAAGATCAATAGAATTGAATTGAAAGTACAGAAATAAACCCTTACATTTGTGGTCAATTGATTTTCAACAAGAGTGCCAAGACAATTCAAGGGAGAAAGAACAATCATTCAACAAATAGAACTAAAACAACTGGATATTCACATGCAAATGAATAAATTTGGACTCCTACCTCATAAAACACAAAAAAAAAACCACCCCAAAATGGATCATAGACATAAATGTAAGTGTTTAAAACTCTAAGACAAAACTAGGAGTAAATCCTTGGAAACTTTGATTAGATAATATTTCCTTCTTTCTGCTTATTTTGGGTTTAATTTGCTTTTATTTTTCTACTTTCTTAAGGTTTTTATATACTGTACCAAAAGCACAAGCAGTAAGAGAAAAAACCTGGCAAATTGGACTACATCAATATTAAAAAATTTATGTTATGAAAAATGTCATCAAGAAAGTGAAACAACAACCCACAGAATGAAAGAAAATATTTACAAATTTTCTATCTAATACAGAACTTGTAACCAGCATGTATTTTAAAATCTCTTATGAATCAATAATAAAAATACAAATAACCCAATTTTAAAATGGACAAAGGATCTGAATAGACATTTTTCCAAGAGAGATATACAAATGGCCAAGAAGCGCATAAAAAGATGTTCGACATCATTAGTAATCAGGGA	60	PASS	PRECISE;SVTYPE=INS;SVLEN=912;END=35007068;SUPPORT=14;COVERAGE=23,14,14,14,22;STRAND=+-;AF=1.000;STDEV_LEN=0.641;STDEV_POS=0.000;SUPPORT_LONG=0	GT:GQ:DR:DV	1/1:39:0:14
1	35243209	Sniffles2.DEL.878S0	CACAACCACATATGCACACAGCCTCCCACACCACCCCAGCCATCTCCATCATCACACACATT	N	60	PASS	PRECISE;SVTYPE=DEL;SVLEN=-62;END=35243271;SUPPORT=18;COVERAGE=37,38,38,39,37;STRAND=+-;AF=0.474;STDEV_LEN=0.000;STDEV_POS=0.000	GT:GQ:DR:DV	0/1:60:20:18
1	35243319	Sniffles2.INS.25CS0	N	TCATCACACACATTCACAACCACACATGCACACAGCCTCCCACACCACCCCAGCCACCTCCATCATCACACACATTCACAACCACACATGCACACAGCCTCCCACACCACCCCAGCCATCTCCACCATCACACACATTCACAACCACACATGCACACAGCCTCCCACACCACCCCAGCCATCTCCG	60	PASS	PRECISE;SVTYPE=INS;SVLEN=186;END=35243319;SUPPORT=20;COVERAGE=37,38,39,39,37;STRAND=+-;AF=0.513;STDEV_LEN=0.000;STDEV_POS=0.000;SUPPORT_LONG=0	GT:GQ:DR:DV	0/1:60:19:20
1	35304942	Sniffles2.INS.25ES0	N	AAGAGAAGAGAAGAGAAGAGAAGAAGAGAACAGAAGAGAAGAGAAGAGAAGAGAAGAGAAGAGAAGAG	60	PASS	PRECISE;SVTYPE=INS;SVLEN=68;END=35304942;SUPPORT=14;COVERAGE=25,27,27,27,28;STRAND=+-;AF=0.519;STDEV_LEN=0.000;STDEV_POS=0.000;SUPPORT_LONG=0	GT:GQ:DR:DV	0/1:60:13:14
1	35622652	Sniffles2.INS.260S0	N	AAAAAAAAAAAAAAAAAAAAAAAAAAAAAAAAAAAAAAAACCAGTAACTTTCTTTTTCTTGAGGCTTTGAAAACGACCTGGTCTGGTCTTTGTTAAATAATGAACCAAGCAAGTAGAGAAAAAAAAATTATTGGATAGGTTTATTGAGGGGTGAAATAAACTGTTATTTTCTTGTTCTGATCAAGAACATTTAAAAACGATTCCTATTTATTAACCCTTGAATACATATGCTATTCTTAGAATTTCTAGTCTACCATAGGATACTAAAGACCCAAACTACACCAGATCTTCAAACATCTCAGCATGAGCAGAGCTCATGGATCCTCTTCACAAATTCAATGTGTGACTCTAGTTAAGACATTACCGCATCAAAGTGTCCTTACCTACAGGAGACAGCAATAAAAGTCTCTAAGGTAATCATGGCCAGGGGTTTTGGAAAAATCAATCTACACACCTGGCACACATAAAGTTCTTTTTTTTTTTTTTTTTTTTTTTTTTCAAAAGAAACAGCAACTGGGTGCAGTGGCTCAGGCCTGTCATCCCGGCACTTTGGGAAGCCAAGGTGGGAGGATTGCTTGAGCCCAAGAGTTAGAGACCAGCCTGACTAACATGGCAAGACCCTGTCTCTACAAAACAAAATTAAAAATTAGCTGGGCATGGTAGCACACACCTGTGGTTCCAGCTACCTGGGAGGCTGAGATGGGAGGATCACCTGAGCCTGGGAGGTTGAGGCTGCAATGAGCCATGGTCATGCCACTGCACTCCAGCCTGGGTGACAGAGTGAGACCCCATCTCTAAAATAAATATAATAAAATAATAAAATAGAAATAACTTCCCACATAGTATTATAATATTAACTTTCTGGCCAGGCGCAGTGGCTCATGCCTGTAATCCCAGCACTTTGGGAGGCTGAGGCAGGTGGATCACCTGAGGTCAGGAGTTCAAGACCAGCCTGCCAACAGGGTGAAATCCCCTCTCTACTAAAAATACAAACTAATTTGCCAGGTGTGGTGGTGCACGATTGTAGTCCCAGCTACTTGGGAGGTTGAAGCACGAGAATAGCTTTAACCCGGGAGGCAGAGGCTACAGTGAGCTGAGATCATGCAGCTGCACTCTAGCCTGGGAGACAAGAGCAAAACTCTGTCTCAA	60	PASS	IMPRECISE;SVTYPE=INS;SVLEN=1149;END=35622652;SUPPORT=15;COVERAGE=21,15,20,20,20;STRAND=+-;AF=0.750;STDEV_LEN=1.667;STDEV_POS=107.200;SUPPORT_LONG=0	GT:GQ:DR:DV	0/1:8:5:15
1	35627128	Sniffles2.DEL.879S0	GGGCGTGGTGATGGGCGCCTGTAGTCCCACCTACTCAGGAGGCTGAGGCAGGAGAATGGCATGAACCTGGGAGGCGGAGCTTGCAGTGAGCCGAGATCATGCCACTGCACCCCAGCCTGGGCAACAGAGCGAGACTCCGTCTCAAAACAAAACAAAACACAACAAAAAAAAACAGAAATAGGCCGGGTGCAGTGGCTCACGCCTGTAATCCCAGCACTTTGGGAGGCCGAGGAGGAGTCAGATCACTTGAGGTCAGGAGTTCGAGACCAGCCTGGCCAACATGGTGAAACCCTGTCTCTACTAAAAATACAAAAATTAGCT	N	60	PASS	PRECISE;SVTYPE=DEL;SVLEN=-321;END=35627449;SUPPORT=20;COVERAGE=19,20,20,20,18;STRAND=+-;AF=1.000;STDEV_LEN=0.000;STDEV_POS=0.000	GT:GQ:DR:DV	1/1:55:0:20
1	35725855	Sniffles2.INS.261S0	N	AAGTTACATATGTAACTTACTACTTCTGTAGTAGAAAGTTACATATGTAACTTACTACTTCTGTAGTAGAAAGTTACATATGTAACTTACTACTTCTGTAGTAGAAAGTTACATATGTAACTTACTACTTCTGTAGTAGAAAGTTACATATGTAACTTACTACTTCTGTAGTAGAAAGTTACATATGTAACTTACTACTTCTGTAGTAGA	60	PASS	PRECISE;SVTYPE=INS;SVLEN=210;END=35725855;SUPPORT=7;COVERAGE=21,22,20,20,19;STRAND=+-;AF=0.350;STDEV_LEN=0.447;STDEV_POS=0.000;SUPPORT_LONG=0	GT:GQ:DR:DV	0/1:33:13:7
1	35725855	Sniffles2.INS.262S0	N	AAGTTACATATGTAACTTACTACTTCTGTAGTAGAAAGTTACATATGTAACTTACTACTTCTGTAGTAGAAAGTTACATATGTAACTTACTACTTCTGTAGTAGAAAGTTACATATGTAACTTACTACTTCTGTAGTAGAAAGTTACATATGTAACTTACTACTTCTGTAGTAGAAAGTTACATATGTAACTTACTACTTCTGTAGTAGAAAGTTACATATGTAACTTACTACTTCTGTAGTAGAAAGTTACATATGTAACTTACTACTTCTGTAGTAGAAAGTTACATATGTAACTTACTACTTCTGTAGTAGA	60	PASS	IMPRECISE;SVTYPE=INS;SVLEN=315;END=35725855;SUPPORT=13;COVERAGE=21,22,20,20,19;STRAND=+-;AF=0.650;STDEV_LEN=16.019;STDEV_POS=18.898;SUPPORT_LONG=0	GT:GQ:DR:DV	0/1:33:7:13
1	36676314	Sniffles2.INS.264S0	N	ATATATATGATATATATATCATATATATATATCATATATATATCATATATATATATCATATATATATATAATATATATATCATATATATATCATATATATATATATA	60	PASS	PRECISE;SVTYPE=INS;SVLEN=107;END=36676314;SUPPORT=24;COVERAGE=25,23,23,23,23;STRAND=+-;AF=1.000;STDEV_LEN=6.939;STDEV_POS=5.401;SUPPORT_LONG=0	GT:GQ:DR:DV	1/1:60:0:24
1	36679545	Sniffles2.DEL.87AS0	AAAGAAAGAAAGAAAGAAGGAAAGAGAAAGAAAGAAAGAAAGAAAGAAAGAAAGGAAAGAAAGAAA	N	60	PASS	PRECISE;SVTYPE=DEL;SVLEN=-66;END=36679611;SUPPORT=17;COVERAGE=24,24,24,23,21;STRAND=+-;AF=0.708;STDEV_LEN=2.028;STDEV_POS=2.000	GT:GQ:DR:DV	0/1:22:7:17
1	36733251	Sniffles2.DEL.87BS0	GGAGGCCAGAGCAGATTCTTTTGTTATTTGTTAACTGATACTAGGGCTTGAAAGGAGGTAAGTCAAGAAGAGGTAGGATGGGCTCCCTGCTGGATAGACGGGAGCCCATATTCCCCGCACCCACTCACAGAATACGGGGCATCCGGGGGCTTTCGGAGACTGAGTTCTGTTAGAAAAGGTCTGTTTTACAACTGGGAATCCAAAACATCCAAAGTGAATAGCAGT	N	60	PASS	PRECISE;SVTYPE=DEL;SVLEN=-225;END=36733476;SUPPORT=16;COVERAGE=27,28,27,27,28;STRAND=+-;AF=0.593;STDEV_LEN=0.000;STDEV_POS=0.000	GT:GQ:DR:DV	0/1:60:11:16
1	36749218	Sniffles2.DEL.87CS0	GCTGTTTATTTCAGATGAGTATCTAGAATCCTTGTCTTAGATGAATTGATTA	N	60	PASS	PRECISE;SVTYPE=DEL;SVLEN=-52;END=36749270;SUPPORT=21;COVERAGE=22,20,21,21,20;STRAND=+-;AF=1.000;STDEV_LEN=0.000;STDEV_POS=0.000	GT:GQ:DR:DV	1/1:58:0:21
1	37009731	Sniffles2.DEL.87DS0	TATTCTAAAATGTATATGGAATATACATCATATGTATTCTAAAATGTATATGGAATATACATCATATG	N	60	PASS	PRECISE;SVTYPE=DEL;SVLEN=-68;END=37009799;SUPPORT=17;COVERAGE=27,28,26,26,27;STRAND=+-;AF=0.630;STDEV_LEN=0.000;STDEV_POS=0.000	GT:GQ:DR:DV	0/1:52:10:17
1	37154125	Sniffles2.INS.266S0	N	GGGAAGGGGTGTGGGAAGGGGAAGGGAAATGGGAAGGGGAAGGAGTATGGGAAGGGGAAGGGGTGTGGGAAGGGGAAGGGAAATGGGAAGGGGAAGGAGTATGGGAAGGGGAAGGGGTGTGGGAAGGGGAAGGGAAATGGAAGGGGAAGGAGTATGGGAAGGGAAAGGGGCGTGGGAAGGGGAAGGGGTATGGGAAGGGGAAGGGATGTGGGAAGGGGAAGGGGTGTGGGAAGTGGAAAGGGATATGGGAAGGGGAAGGGGCATGGGAAGGGAAAGGATGTGGGAAGGGGAAGGAGTATGGCAAG	60	PASS	IMPRECISE;SVTYPE=INS;SVLEN=307;END=37154125;SUPPORT=17;COVERAGE=22,22,22,22,22;STRAND=+-;AF=0.773;STDEV_LEN=36.763;STDEV_POS=15.500;SUPPORT_LONG=0	GT:GQ:DR:DV	0/1:2:5:17
1	37154589	Sniffles2.INS.267S0	N	GGGGTGTGGGAAGGGGAAGGGGTATGGGAAGGGGAAGGAGTATGGGAAGGGAAAGGGGTGTGGGAAGG	60	PASS	PRECISE;SVTYPE=INS;SVLEN=68;END=37154589;SUPPORT=10;COVERAGE=22,22,22,22,23;STRAND=+-;AF=0.455;STDEV_LEN=0.408;STDEV_POS=0.000;SUPPORT_LONG=0	GT:GQ:DR:DV	0/1:60:12:10
1	37165973	Sniffles2.DEL.87ES0	TTCCTTCCTTCCCTCCCTCCCTCCCTTCCTTTTTTCCTTCTTTCCTTCTTTTTTCCTTCCTTCCTTCCCTCCCTCCCTCCCTTCCTTCCTTTT	N	60	PASS	PRECISE;SVTYPE=DEL;SVLEN=-93;END=37166066;SUPPORT=20;COVERAGE=45,43,43,44,44;STRAND=+-;AF=0.465;STDEV_LEN=0.000;STDEV_POS=5.692	GT:GQ:DR:DV	0/1:60:23:20
1	37206216	Sniffles2.DEL.87FS0	AGGCCCTCAGACAGCAGCTGGGGTCTGGGGCTGAAGCCTCAGCCTCGGGAAGTCCCTCATTATCCCCTCCTGTCCAGCCC	N	60	PASS	PRECISE;SVTYPE=DEL;SVLEN=-80;END=37206296;SUPPORT=7;COVERAGE=20,23,23,24,24;STRAND=+-;AF=0.304;STDEV_LEN=0.000;STDEV_POS=8.050	GT:GQ:DR:DV	0/1:25:16:7
1	37215796	Sniffles2.INS.269S0	N	AAAAATTAAATTTAGGCCGGGCGCGGTGGCTCACGCCTGTAATCCCAGCACTTTGGGAGGCCGAGGCGGGTGGATCATGAGGTCAGGAGATCGAGACCATCCTGGCTAACAAGGTGAAACCCCGTCTCTACTAAAATACAAAAAATTAGCCGGGCGCGGTGGCGGGCGCCTGTAGTCCCAGCTACTCGGGAGGCTGAGGCAGGAGAATGGCGTGAACCCGGGAAGCGGAGCTTGCAGTGAGCCGAGATTGCGCCACTGCAGTCCGCAGTCCGACCTGGGCGACAGAGCGAGACTCCGTCTCAAAAAAAAAAAAAAAAAAAAAAAAAAAAAAAAAAAAA	60	PASS	PRECISE;SVTYPE=INS;SVLEN=338;END=37215796;SUPPORT=17;COVERAGE=36,36,36,36,39;STRAND=+-;AF=0.472;STDEV_LEN=0.707;STDEV_POS=0.000;SUPPORT_LONG=0	GT:GQ:DR:DV	0/1:60:19:17
1	37259424	Sniffles2.INS.26AS0	N	TGGGTGGATGGATGGATCGATGGATGGATGGATGGATGGTTGGGTGGATGGATGGATCGGTGGATGGATGGATGGATGGATGGGTGGGTGGACGGATGGATCGGTGGATGGATGAATGGGTGGATGGATGGATGGATGGGTGGATGGATGGATGGGTGGATGGACGGATGGATGGATGGGTGGACAGATGGATGGGTGGGTTGATGGATGGATGGGTGGATGGATGGATGGATGGATGGGTGGATGGGTGGATGGATGGATGGATGGGTGGATGGATGGAGGGGTGGATGGATGGATGGATGGGTGGGTGGATGAATGGGTGGTTGGATGGATGGATGGATGGATGGGTGGATGGGTAGATGGATGGATGGGTGGGTGGATGGATGGCTGGGTGGATGGGTGGATGGATGGATGGGTGGGTGGATGGATGGCTGGGTGGATGGATGGGTGGATGGATGGATGGATGGATGGATGAATGGGTGGATGGATGGATGGATGGATGGATGGGTGGATGGGTGGATGGATGGATGGGTGGGTGGATGGATGGATGGGTTGGTGGATGGATGGATGTATGGGTGGATGTATGTATGTATGTATGTATGGGTGGGTGGATGGATAGATGGATGGATGGATGGGCGGATGGATGGATGGGTGGGTGGGTGGATGGATGGGTGGATGGATGAATGGGTGGATGGGTGGATGGATGGATGGGTGGGTGGATGGATGGGTGGATGGATGGATGGGTGGATGGATGGATGGGTGGGTGGGTGGATGGATGGA	60	PASS	PRECISE;SVTYPE=INS;SVLEN=780;END=37259424;SUPPORT=26;COVERAGE=32,26,26,28,30;STRAND=+-;AF=1.000;STDEV_LEN=0.363;STDEV_POS=0.000;SUPPORT_LONG=0	GT:GQ:DR:DV	1/1:60:0:26
1	37423056	Sniffles2.INS.26CS0	N	ATGAGCCTGTGTGCCCTGTGACTCTGTGCCCTGTGAGCCTGTGTGCCCCATGACTCTGTGCCCC	60	PASS	PRECISE;SVTYPE=INS;SVLEN=64;END=37423056;SUPPORT=14;COVERAGE=31,32,32,32,30;STRAND=+-;AF=0.438;STDEV_LEN=0.000;STDEV_POS=0.000;SUPPORT_LONG=0	GT:GQ:DR:DV	0/1:60:18:14
1	37423056	Sniffles2.INS.26DS0	N	GTGAGCCTGTGTGCCCTGTGACTCTGTGCCCTGTGAGCCTGTGTGCCCCATGACTCTGTGCCCCTTGAGTCTGTGTGCCCGTGAGTCTCTGCCCCATGAGCCTGTGTGCTCTGAATCTGTGCCCCGTGAGCCTGTGTGCTCCGTGAGTCTGTGCCCCGTGAGCCTGTGTGCCCCGTGAGCCTGTGTGTCCCGTGAGCCATGTGCCTCATGACTCTGTGCCCCGTGAGCCTGTGTGCCCTGTGAGTCTATGCCCCATGAGCATGTGTGCCCCATGACTCTGCGCCCCATGACTCTGTGCCCC	60	PASS	PRECISE;SVTYPE=INS;SVLEN=301;END=37423056;SUPPORT=17;COVERAGE=31,32,32,32,30;STRAND=+-;AF=0.531;STDEV_LEN=0.333;STDEV_POS=0.000;SUPPORT_LONG=0	GT:GQ:DR:DV	0/1:60:15:17
1	37423735	Sniffles2.DEL.880S0	TGTGCCCCGTGACTCTGTGCCCTGAGTCTGTGTGCCCTGTGAGTCTGTGCCCCTGAGTCTGTGTGCCCTGTGAGTCTGTGCCCCGTGAGCCTGTGTGCCCCGTGAGCCTGTGTGTCCCATGACTCTGTGCCCCGTGAGTCTGTGTGCCCCATGACTCTGTGCCCCCTGAGTCTGTGTGCCCGGTGAGTCTGTGCCCCATGAGCCTGTGTGCTCTTTGAATCTTTGCTCCATGAGCCTGTGTGCTCTTTGAATCTGCGCCCTGTGAGCCTGTGTGCCCCGTGAGTC	N	60	PASS	PRECISE;SVTYPE=DEL;SVLEN=-285;END=37424020;SUPPORT=13;COVERAGE=32,30,30,28,27;STRAND=+-;AF=0.448;STDEV_LEN=0.000;STDEV_POS=0.000	GT:GQ:DR:DV	0/1:60:16:13
1	37424206	Sniffles2.DEL.884S0	CCTGTGTGCCCTGTGAGCCTGTGTGCCCTGTGACTGTGTGCCCAATGAGCCTGTGTCCCGTGAGCCTGTGTGCCCTGTGAGTCTGTGCCTTGTGACTCTGTGCCCCATGACTCTGTGCCCCGTGAGCCTGTGTGTCCCATGAACCTGTGTGCCCTGCGAGCCTGTGTGCCCTGTGACTGTGTGCCCAATGAGCCTGTGTCCCGTGAGCCTGTGTGCCCTGTGAGTCTGTGCCTTGTGACTCTGTGCCCCATGAGCCTGTGTGTCCTGTGAGCCTGTGTGCCCTGTGAGTCTGTGCCTTGTGACTCTGTGCCCCATGAGCCTGTGTGCCCTGTGAGCCTGTGTGCCCTGTGAGCCTGCACCCCATGAGCCTCTGTGACCTGTGAGTTTGTGAGTCTGTGCCCCGTGACTCTGTGCCCCATGAGCCTGTGTGCCCTGTGAGTCTGTGTGCCCTGTGAGCCTGCACCCCATGAGCGTCTATGACCTGTGAGTCTGTGAGTCTGTGCCCCATGACTCTGTGCCCCATGAACCTGTGTGTCCTGTGAGCCTGTGTGCCCTGTGAGCCTGTGTGTCCCATGACTCTGTGTCCCGTGAGCCTGTGTGCCCTGTGAACCTGTGTGCCCCATGACTCTGTGTCCCATGACCTGTGTGTCCGGTAAGTCTGTGCCCCGTGAGCCTGTGCCTGTGAGCCTGTGCCCTGTGAGCCTCTGTGCCCCATGACTCTGTGTGCCCGGTGAGCCTGTGTGTCCCGTGAGCCTGTGTGCCCTGTGAGTCTGTGTGCCCTGTGAGCCTGCACCCCATGAGCCTCTGTGATCTGTGAGTCTGTGAGTCTGTGCCCCGTGACTCTGTGCCCCATGAGCCTGTGTGGCCCCTGACTCTGTGCCCTGTGAGCCTGTGTGCCCTGTGACTGTGTGCCCTGTGAGCCTGTGTGCCCTGTAAGCCTGGGTGTCCCATGACTGTGTGCTCCATGAGCCTGTGTGCCCCATGACTCTGTACCCCATGAGCCTGTGTGCCCCGTAACTCTGTGCCCTGTGAGCCTATGTGTCCCATAAGCTTGTATGCCCTGTGAGTCTGTGTGCCCTGTGACTCTGTGCCCCTTGAGCCTGTGTGCTTTGTGAGTCGGTGTGTCCCATGAGTCTGTGCGCCCCATTGAGTCTGTGTGCCCTGTGAGCCTGTGTGCCCTGTGAGCCTGTGTACCCCATGACTCTGTGCCCCATGAGCCTGTGTGCCCTGTGAGTCTGTGTGCCCTGTGAGCCTGTGTGCCCCATGAGCCGTGTGCCCCATGATTCTGTGCCCCATGAGCCTGTGTGCCCTGTGAGCCTGTGTGCCCCATGACTCTGTGCCCTGTGAGCCTGTGTGCCCTGTGAGTCTATGCCCCATGAGCCTCTGTGCCCCGTGAGTCTGTGTGCCCCATAAGTCTGTGTGCCCCGCGAGTCTGTGTGCCCTGTGAGCCTGTGTGCCCTGTGAGCCATGTGCCCCATGACTCTGTGCCCCATAAGCCTGTGTGCTCTGTGAGTCTGTGCCTCGTGAGCCTGTGCCCCTTGAG	N	60	PASS	PRECISE;SVTYPE=DEL;SVLEN=-1543;END=37425749;SUPPORT=15;COVERAGE=30,28,27,29,27;STRAND=+-;AF=0.536;STDEV_LEN=0.000;STDEV_POS=0.000	GT:GQ:DR:DV	0/1:60:13:15
1	37568534	Sniffles2.INS.26ES0	N	GAAGAGGAGGAGGAAGAGGAGGAGGAGGAAGAGGAGGAGGAGGAAGAGGAGGAGGAAGAGGAGGAGGAGGAAGAGGAGGAGGAGGAAGAGGAGGAGGAGGAAGAGGAGGAGGAAAAGGAGGAGGAGGAA	60	PASS	PRECISE;SVTYPE=INS;SVLEN=129;END=37568534;SUPPORT=41;COVERAGE=38,40,40,41,41;STRAND=+-;AF=1.000;STDEV_LEN=0.000;STDEV_POS=0.000;SUPPORT_LONG=0	GT:GQ:DR:DV	1/1:60:0:41
1	37593866	Sniffles2.INS.26FS0	N	GGCTACAGTTCCCACTCCCCGCCACTCCGCGGGCTACAGTTCCCACTCCCCGCCACTCCGCGGGCTACAGTTCCCACTCCCCGCCACTCCGCGGGCTACAGTTCCCACTCCCCGCCACTCCGCGGGCTACAGTTCCCACTCCCCGCCACTCCGCGGGCTACAGTTCCCACTCCCCGCCACTCCGCG	60	PASS	PRECISE;SVTYPE=INS;SVLEN=186;END=37593866;SUPPORT=15;COVERAGE=32,33,33,33,32;STRAND=+-;AF=0.455;STDEV_LEN=0.000;STDEV_POS=0.000;SUPPORT_LONG=0	GT:GQ:DR:DV	0/1:60:18:15
1	37816477	Sniffles2.DEL.885S0	GACCCTCTCTCTGGGCACCTTTCTCCTCTGTTAGACCAGCATTCCTCTGTAACTCATTTGGTATAAAAGAATTTGTTACCATTGATGAACCTACAATGAAACATCATCACCACCCAGAGTCCACAGTCCATAGTTTGCATCATGGTTCTCTCTGGGTATCCCCATTATAGTATCATACAGAGCATTTTCACTGCCCTAAAGATCTTCTATGCTCTACCTACTCATACCTTCCCACCCT	N	60	PASS	PRECISE;SVTYPE=DEL;SVLEN=-238;END=37816715;SUPPORT=11;COVERAGE=27,26,26,26,28;STRAND=+-;AF=0.423;STDEV_LEN=0.000;STDEV_POS=0.000	GT:GQ:DR:DV	0/1:60:15:11
1	37911782	Sniffles2.INS.272S0	N	CCTCCCTCCCTCTTTCCCTCTTTCCCTCTCTCTCCCTCCCTCTCTTCCTCTCTCTCTCCCTCTCTCCCTCTCTCTGTCCCTCTCTCCCTCTCTCTCTCTCCCTCTCTCTCTCCCTCTTTCCCTTTCTCTCTCCCCATCTCTCTTCCTCTCTCCCTCCCTCTCTCACTCTCTCCCTCCCTCCCTCTCTCCCACTGTCCCTCCCTCTCTCCCTCCCTCTCCCTCCGTCCCTCTGTCTCTCCCTCTTTCCCTCTCTCCTTCCCTGTCTCTTCCTCTCTTCCTCCCTCTCTCTCCCTCTCTCCCTTCCTCTCTCCCTCTCTCTCTCCCTCCCTGTCTCTGTCTCTCTTCCTCCCTCTCTCCCTCTCTCTCTCCCTCTCTCCCTCTGTCCCTCTCTCTCCCTCTTTCCCTCTCTCCCTTTGTCCCTCTCTCTCTCCCTCTTTCCCTCTCTCTCCCTCTCTTTCTCTCTGCCTCTGTCCCTCTCTCTCTCCTTCTCTCCCTCCCTCTGTCCCTCTCTCTCTCCCTTTCCCTCCCTCCCTGTCTCTTCCTCTCTTCCTCCGTCTCTCTCTCTCCCTCCCTCTCTCTCTCCCTTCCCTCCCTCTGTCCCTCTCTCTCTCCCTCTGTCCTTCTCTCTCTCCCTCTTTCCCTCTCTC	60	PASS	PRECISE;SVTYPE=INS;SVLEN=647;END=37911782;SUPPORT=19;COVERAGE=20,19,19,19,20;STRAND=+-;AF=1.000;STDEV_LEN=2.370;STDEV_POS=0.000;SUPPORT_LONG=0	GT:GQ:DR:DV	1/1:52:0:19
1	38077350	Sniffles2.DEL.886S0	TTATCCCCATACTAGTTATTATCGAAACCATCAGCCTACTCATTCAACCAATAGCCCTGGCCGTACGCCTA	N	60	PASS	PRECISE;SVTYPE=DEL;SVLEN=-71;END=38077421;SUPPORT=44;COVERAGE=43,43,42,41,41;STRAND=+-;AF=1.000;STDEV_LEN=0.000;STDEV_POS=0.000	GT:GQ:DR:DV	1/1:60:0:44
1	38208246	Sniffles2.DEL.887S0	GAGAATGGCAGAGTGGACAGACAGAAAAAACCTAGGTCCTTGAGGACACTTTTGAGCTGCTGAATGAACCAAGCTTTAACTCTAGCCCTCTTATGTGAGCTAAGAAATCATTTAAGTTAAAGTCAGTTAGGGCCCAGCACTGTGGCTCATGCCTATAATCCCA	N	60	PASS	PRECISE;SVTYPE=DEL;SVLEN=-163;END=38208409;SUPPORT=20;COVERAGE=29,31,31,29,28;STRAND=+-;AF=0.667;STDEV_LEN=0.000;STDEV_POS=0.000	GT:GQ:DR:DV	0/1:44:10:20
1	38241383	Sniffles2.INS.273S0	N	CCAGATTGGGTTTTTTTTGTTTTTTTTTTTGTTTTGTTTTTTTTTTTAAATTTATTTTTTTATTGATAATTCTTGGGTGTTTCTCACAGAGGGGGATTTGGCAGGGTCATGGGACAATAGTGGAGGGAAGGTCAGCAGATAAACAAGTGAACAAAGGTCTCTGGTTTTCCTAGGCAGAGGACCCTGCGGCCTTCCGCAGTGTTTGTGTCCCTGATTACTTGAGATTAGGGATTGGTGATGACTCTTAACGAGCATGCTGCCTTCAAGCATCTGTTTAACAAAGCACATCTTGCACCGCCCTTAATCCATTTAACCCTGAGTGGACACAGCACATGTTTCAGAGAGCACAGGGTTGGGGGTAAGGTCACAGATCAACAGGATCCCAAGGCAGAGGAATTTTTCTTAGTGCAGAACAAAATGAAAAGTCTCCCATGTCTACTTCTTTCTACACAGACACGGCAACCATCCGATTTCTCAATCTTTTCCCCACCTTTCCCGCCTTTCTATTCCACAAAGCCGCCATTGTCATCCTGGCCCGTTCTCAATGAGCTGTTGGGCACACCTCCCAGACGGGGTGGTGGCCGGGCAGAGGGGCTCCTCACTTCCCAGTAGGGGCGGCCGGGCAGAGGCGCCCCTCACCTCCCGGACGGGGCGGCTGGCCGGGCAGGGGGGCCGACCCCCCCCCACCTCCCTCCCGGACGGGGCGGCTGGCCGGGCGGGGGGCCGACCCCCCCACCTCCCTCCCGGACGGGGCGGCTGGCCGGGCGGGGGGCCGACCCCCCCACCTCCCTCCCGGACGGGGCGGCTGGCCGGGCAGAGGGGCTCCTCACTTCCCAGTAGGGGCGGCCGGGCAGAGGCGCCCCTCACCTCCCGGACAGGGCGGCTGGCTGGGCGGGGGGGCTGACCCCCCCCACCTCCCTCCCGGACGGGGCGGCTGGCCGGGCGGGGGGCTGACCCCCCCACCTCCCTCCCGGACGGGGCGGCTGGCCGGGCAGAGGGTCTCCTCACTTCCCAGTAGGGGCGGCCGGGCAGAGGCGCCCCTCACCTCCCGGACGGGGCGGCTGGCCGGGCAGGGGGGCCGACCCCCCCCCACCTCCCTCCCGGACGGGGCGGCTGGCCGGGCGGGGGGCCGACCCCCCCACCTCCCTCCCGGACGGGGCGGCTGGCCGGGCGGGGGGCCGACCCCCCCACCTCCCTCCGGGACGGGGTGGCTGGCCGGGCAGAGGGGCTCCTCACTTCCCAGTAGGGGCGGCCGGGCAGAGGCGCCCTTCACCTCCCGGACAGGGCGGCTGGCTGGGCGGGGGGGCTGACCCCCCCACCTCCCTCCCGGACGGGGCGGCTGGCCGGGTGGGGGGGCTGACCCCCCCATCTCCCTCCCGGACGGGGTGGCTGGCCGGGCTGAGGGGCTCCTCACTTCCCAGTAGGGGCGGCCGGGCAGAGGCGCCCCTCACCTCCCGGACGGGGCGGCTGGCCGGGCGGGGGGCTGACCCCCCCACCTCCCTCCCGGATGGCACGGCTGGCCAGGCGGGGGGCTGACCCCCCCACCTCCCTCCCGGATGGCACGGCTGGCCGGGCGGGGGGGCTGACCCCCCACCTCCCTCCCGGATGGGGCGGCTGGCCGGGCGGGGGGCTGACCCCCCCCACCTCCCTCCCGGACGGGGTGGCTGCCGGGCGGAGACGCTCCTCACTTCCCAGATGGGGTGGCTGCCGGGCGGAGAGGCTCCTCACTTCTCAGACGGGGTGGTTGCCAGGCAGAGGGTCTCCTCACTTCTCAGACGGGGCGGCCGGGCAGAGACGCTCCTCACCTCCCAGACGGGGTCTCGGCCGGGCAGAGGCGCTCCTCACATCCCAGATGGGGCGGCGGGGCAGAGGCGCTCCCCACATCTCAGACGATGGGCGGCCAGGCAGAGACGCTCCTCACTTCCTAGATGTGATGGCGGCTGGGAAGAGGCGCTCCTCACTTCCTAGATGGGATGGCGGCCGGGCGGAGACGCTCCTCACTTTCCAGACTGGGCAGCCAGGCAGAGGGGCTCCTCACATCCCAGACGATGGGCGGCCAGGCAGAGACACTCCTCACTTCCCAGACGGGGTGGCAGCCGGGCAGAGGCTGCAATCTCGGCACTTTGGGAGGCCAAGGCAGGCGGCTGCTCCTTGCCCTCGGGCCCCGCGGGGCCCGTCCGCTCCTCCAGCCGCTGCCTCCCGGGCGGCGCTCGCCGGCGCGGCGGCAAAGACTCTATTAATTCTTTATTTAGAGATGGAGTCTCACTCTGTCGACAAGCTGGAATGCAGTGGTACAATCTCGGCTCACTACAACCTCCGATTCCCTGGTTCAAGTGATTCTCCTGCCTCAGCCTCCCAAGTAGCTGGAATTACAGGCACCGCCACCATGCCTGGCTATATTTTTGTATTTTTAGTAGAGACGGGGTTTCACCATGTT	60	PASS	PRECISE;SVTYPE=INS;SVLEN=2437;END=38241383;SUPPORT=6;COVERAGE=21,20,20,20,27;STRAND=+-;AF=0.300;STDEV_LEN=0.577;STDEV_POS=0.000;SUPPORT_LONG=0	GT:GQ:DR:DV	0/1:20:14:6
1	38432772	Sniffles2.INS.275S0	N	AGAAAAATTAGACCGGGCGCGGTGGCTCACGCCTGTAATCCTAGCACTTTGGGAGGCCGAGACGGGTGGATCACGAGGTCAGGAGATCGAGACCATTCTGGCTAACACGGTGAAACCTCGTCTCTACTAAAAATACAAAAAAAATAGCTGGGCGTGGTGGCGGGCGCCTGCAGTCCCAGCTACTCGGGAATGAGGCAGGAGAATGGCGTGAACCCGGGAGGTGGAGCGTGCAGTGAGCCAAGATCGCGCCACTGCACTCCAGCCTGGGGACAGAGCGACACTCCGTCTCAAAAAAAAAAAAAAAAAAAAAAAAAAAAA	60	PASS	PRECISE;SVTYPE=INS;SVLEN=318;END=38432772;SUPPORT=30;COVERAGE=31,30,30,29,30;STRAND=+-;AF=1.000;STDEV_LEN=2.895;STDEV_POS=0.000;SUPPORT_LONG=0	GT:GQ:DR:DV	1/1:60:0:30
1	38950740	Sniffles2.INS.278S0	N	CTTTAGTGATGGGGTCTTGCTCTGTCATACAGGCTGGAGTACAGTGGTGCAATCATAGCTCACTGCAGCCTCAAA	60	PASS	PRECISE;SVTYPE=INS;SVLEN=75;END=38950740;SUPPORT=26;COVERAGE=25,25,26,26,27;STRAND=+-;AF=1.000;STDEV_LEN=0.000;STDEV_POS=0.000;SUPPORT_LONG=0	GT:GQ:DR:DV	1/1:60:0:26
1	38996124	Sniffles2.INS.279S0	N	GTGGTTGGTCAGCACCTGCTGCCTGGTGGTGCTTTGTCAGCTCCTGCTGCCTGGTGGTGCTTAGTTAGTACCTGCCTGCCTGGTG	60	PASS	PRECISE;SVTYPE=INS;SVLEN=85;END=38996124;SUPPORT=18;COVERAGE=34,36,37,37,37;STRAND=+-;AF=0.486;STDEV_LEN=0.000;STDEV_POS=0.000;SUPPORT_LONG=0	GT:GQ:DR:DV	0/1:60:19:18
1	39084222	Sniffles2.DEL.889S0	GGCTGAGGCAGGAGAATCACTTGAACCCGGGAGGCAGAGGTTGCGGTGAGCCAAGATCATGTCATTGCACTCCAGCCTGGGCAACAAGAGTGAAACTCCATCTCAAAAAAAAAAAAATAATTTTCTTGGTTTGGGCAGGGATGGTCTTTAAGCCCCACTTTCCCTTCATCCAGAAACTCCATTTATATCTGATTTACATTTTCAGTTTCCATTAAATAAAGGAGTCTATAATTTTTAAAAATATAAGAACTACTGGTTTACTCATAGGTACGGTGGTTTAAGATATTTATAAAGTGACATGAATATTGATTGACTTCACAATGTCTTATTTAAAGTGCAAAAAAGGAAAGTAGTCATTGATAGTATCTTTAAAAGAAATTCATCTGAACTGGCCAATCATCAGATTCTAACAAGATAAAATAATGATTAAAAATAATAATGTTAATAATAATTAGCATGTATTTAGAAAGTACTATATGTTAGGGACTCCTCAAAGTACTTTAGAGGAATTAATTCATTTGATTGTCCCCATAACGCTGTGAGGCAGGTACAGAGCATTCACAAGAGGTGATTCACACGGGGTCATGCACTAAGGTTAAGCAGCACCAACTAACTGCACAAAGGAGGGCTGGATCTGCAGAGAAACTGTAGATAATAATGAAAGGAAAGGAGTTCTGATAGACCCCATGCATCATCTCAGTTGGCAGAGTGATAATGCCACCAAATAAGTAGGAATTGGGATGACTCTAACATCCAGTTGTGACTCCCTGGCTGTTTGAGCTTGAGAACGGTGGGCAGATAGGAGCAGATCAAGTGACTGCAAAGTCCCCTTCGAAGTCAGAGTTTCTGTAGTTTCCATTTAGAGATGGAGGGTCTTCTGAACAACCCAGGCTTTGAGCACACAGGACATACAAGGAGGGTTGGGGTTGCAACAGCTTCATCATAATCACCAATTGAACCTCCACTGGGAAGAAATGAATAGTTCATGCAAATGAGAGCTTGAGATTTGCTCATACTAGGCTTGAGAGAGAAACAGAAGGAGAAAATGGCAAAGTTTGAATAAACTCTTAGGATAAATTCCACCATAAAGATATTGTATAACTCTTTAGGGAAGATAGTTATCCAACATTTCAGAAGCACTCAGTTGTCTACAAACAGTATTTATGTTTCCATTTATTATATCAATCTTCATGATTCTATTCATTAGTGCAAATCCCTGCAGACCTGCCCTGGCTCCATGCCTTCAGTCAGCTTGTCTTTACTCAGCTGCCTCCTGGTGTCAGACACTACGCTGGGCTCTAGAGGATGCAGTGGTAAAATAAAAGCATGGAACACTCATTTTAGATTGGCACTGACCAATACCGTAACTACTAGCCAATGTGGCTATTTAAATTCAGATTTTAATTAGTTAAAAGCAAGTAAAATTGGCCAGGTGCAGTGGCTCACATCTGTAATCCCAGCACTTTGGGAGGCCGAGGCGGGTGGATCACCTGAGGTCGAGAGTTCAAGACCAGCCTGACCAATGTGGAGAAACCCCGTCTCTACTAAAAGTACAAAATTAGCCGGGCGTGGTGGTACGTGCCTGTAATCCCAGCTACTCAGGA	N	60	PASS	PRECISE;SVTYPE=DEL;SVLEN=-1604;END=39085826;SUPPORT=9;COVERAGE=35,31,31,33,31;STRAND=+-;AF=0.281;STDEV_LEN=0.000;STDEV_POS=0.000	GT:GQ:DR:DV	0/1:25:23:9
1	39295597	Sniffles2.BND.CECS0	N	[6:31211630[N	60	GT	PRECISE;SVTYPE=BND;SUPPORT=4;COVERAGE=20,18,27,25,25;STRAND=+-;AF=0.174;CHR2=6;STDEV_POS=0.000	GT:GQ:DR:DV	0/0:12:19:4
1	39411519	Sniffles2.INS.27BS0	N	TCCCAGCTACTCGGGAGGCTGAGGCACAAGAATCGCTTGAACCTGGGAGGCTGAGGTTGCAGTGAGCTGAGATCGTACCACTGCACTCCAGCCTGGGTGACAGAGTGGGACTCTGTCCTCAAAAAAAAAAAAGAAAGAAAGAAAGAAAAAGAAAAGTCATCTCAGAAAGAATAGATGGCAGCCTGTGGTTGAGTTAGTCTTTCCTGGATCTGGAGAAAGGAAGTGGGGCTCAGCGAAAGCCTGTCTGTGTATTTCACAAATGTGGCTTTTCCTCTACAGATATAAATCTCCTCCACAAAAAAGCAGCTTTTCAGGGCTATTCCTGTCTGCAGGCCCTCTGAATAGCCATATCAAAACAAGTCAAAGAAGTATATTTTGGGGTGAAATATTTTTGGTTTCTTTTCACACCAGCAAGGGCCATGCAGAGTATAGAGCAAGGGAAAATAAGAGGAAAGGCCAGAACCGAGAGCCAAGCACACTGTCCACCACAGGGACAGAGCAGGGAGAAAGGGACTCAGATGGCACAAAAGCAACCAAGCACTGGAAGGGACAGAGTAGTAGAAGGAGGAAACTGGGAGGTGCCTGGGGCACTCATGTCGGGCACTGAGGCTTTCTGTAGGGAGCTTATACCTACATATGTATAAGGAAGTTACACCTCATCCACATTTTCTAACTAAAGTAGGTGGCAAGGATACCTGCTACGAGTTAGGAGGAGAGAGACTGGATGGAAGATTGAAGGAAATTGACAACTGCTTAAAAAAAAACAGCTGAGAGGAGAGAAAAGTGACCAAAGCAAGGTAGAAGCTCACAGAGGGATGCCAAGAATCACATCAAAATGGCACAGATCAACAAGCAGGCAAGAATGAGGGACCCTCAAGGAGTGAGAAACTGGGGAAACCAGGTCCTGTCCTGAGTGATATGTTAGTAAGATCAATGCGGCATGGGTGAGAGCCGGGCGAATGCCGCCAGCAATCATTTAGCACCCAGGACTGGAGACAGCTTTCACGTAAGATGAAAAATGTTGACTGGGCGCGGTAGCTCACGCCTGTAATCCCAGCACTTTAGGAGGCCGAGGGGGGTGGATCACGAGGTCAAGAGATCGAGACAAGCCTGGCCAACATGGTGAAATCCCATCTCTACTAAAAATACAAAAAAATTAGCTGGGCGTGGTGGCACGTACCTGTAGTCCCAGCTACTCAGGAGGCTGAGGCAGAAGAATCGCTTGAACCCGGGAGGTGGAGGTTGCAGTGAGCCAAGATCACGCCACTGCACTCCAGCCTGGGCGACAGAGCGAGACTCCGTCTCAAAAAAAAAAAGATGAAAAATGTCTACAGAATAAAGGTCCTGCTCAGCTATGGAAGTGCAAAGAGTATCAGGAGGCAGTGCTTGGTCGCAGAACTGTACCGGGGTTGTGGTTGGGCCACCTCAACTCTAACATCTAGTTATCCCTGGCTGTCAAAGACACTACTGACTGTTCAGCCCTCCAGCCAGCCTCCCTTGTTGTGATTTGATGCTCAACAAGCTGCTTTCTATGCTGTGTGATTTCAGAGAGAAAAGGTGTCTGCCCACACCCGGTGTACTCACAAGTTAGGGAGCTCTCAGAAAACAAAGCCTTGTGATCTATTCAGAAATAGGAAAATAAAAAAGAAAACAAACCCTATATTTTATTTATCTCAGTGTCTCCAGCACCCAGAACAGGGATTAGCATTAAGTTTGGTTCAAAAAGGTGTTTGCAAAACGTATCTGGAGGAGGCTGATATGCCCTTAAATATTTGTAAATGAATAAATTTTCATTTAAAAGCCAGGTGCGGTGGCTCACGCCTGTAATCCCAGCACTTTGGGAGGCCGAAGCAGGAAGATCACCCAAGGTCAGGAGTTCGAGACCAGCCTGACCAACATGATGAAACCCTGTCTCTACAAAAAATACAAAAAAATTAGCCAGGCATGGTGGTGCATGCCTGTAA	60	PASS	PRECISE;SVTYPE=INS;SVLEN=1964;END=39411519;SUPPORT=12;COVERAGE=20,12,12,23,23;STRAND=+-;AF=1.000;STDEV_LEN=1.472;STDEV_POS=0.000;SUPPORT_LONG=0	GT:GQ:DR:DV	1/1:33:0:12
1	39510236	Sniffles2.INS.27CS0	N	GGAGGAGAAGAAGAAGAGGAAAAGGAGGGGGAGGAGAAGGGGAGGGGGAGGAAAGAGGAGGAGAAGAAAGAAGAAGGAGAAGGAAGAAAGGAGGGAGGAGGAGGAGGAGAAGGGGGAGGGGGAGGAAGGAGGAGGAGAAGAATGAGAAGGAGAAGAAGAAGGAAGAAGAAGAAAGAAGGAAGAAGAAGGAGGAGGAGGAGGGGGGAGGAGGGGGAGGG	60	PASS	PRECISE;SVTYPE=INS;SVLEN=218;END=39510236;SUPPORT=26;COVERAGE=25,24,25,25,26;STRAND=+-;AF=1.000;STDEV_LEN=1.139;STDEV_POS=0.000;SUPPORT_LONG=0	GT:GQ:DR:DV	1/1:60:0:26
1	39677663	Sniffles2.INS.27DS0	N	AATAGTGGGTGATGGCCGGGCGCGGTGGCTCACGCCTGTAATCCCAGCACTTTGGGAGGCCGAGGCGGGCGGATCACGAGGTCAGGAGATCGAGGCCATCCCGGCTAAAACGGTGAAACCCCGTCTCTACTAAAAATACAAAAAAATTAGCCGGGCGTAGTGGCGGGCGCCTGTAGTCCCAGCTACTTGGGAGGCTGAGGCAGGAGAATGGCGTGAACCCGGGAGGCGGAGCTTGCAGTGAGCCGAGATCCCGCCACTGCACTCCAGCCTGGGCGACAGAGCGAGACTCCGTCTCAAAAAAAAAAAAAAAAAAAAAAA	60	PASS	PRECISE;SVTYPE=INS;SVLEN=318;END=39677663;SUPPORT=22;COVERAGE=26,29,30,30,31;STRAND=+-;AF=0.733;STDEV_LEN=0.793;STDEV_POS=0.000;SUPPORT_LONG=0	GT:GQ:DR:DV	0/1:18:8:22
1	39700320	Sniffles2.INS.27FS0	N	CCGCCCCACCTCCCTCCCGGACGGGGCGGCTGGCCGGGCGGGGGGCTGACCCCCCCACCTCCCTCCCGGACGGGGCGGCTGGCCGGGCGGGGGGCTGACCCCCCCACCTCCCTCCCGGACGGGGCGGCTGGCCGGGCGGGGGGCTGACCCCCCCACCTCCCTCCCGGACGGGGCGGCTGGCCTGGCGGGGGGCTGACCGCCCCACCTCCCTCCCGGACGGGGCGGCTGGCCGGGCAGGGGGCTGACCCCCCCGCCTCCCTCCCGGACGGGGCGGCTGGCCGGGCAGAGGGGCTCCTCACTTCCCAGTAGGGGCGGCCGGGCAGAGGCGCCCCTCACCTCCCGGACGAGGCGGCTGGCTGGGCCGGGGGCTGACCCCCCCACCTCCCTCCCGGATGGGGTGGCTGGCCGGGCGGGGGGCTGACCCCCCCCACCTCCCTCCCAGACGGGGCGGCTGGCGGGGCGGGGGGCTGACCCCCCCACCTCCCTCCTGGATGGGGCGGCTGGCCTGGCGGGGGGCTGACCCC	60	PASS	PRECISE;SVTYPE=INS;SVLEN=524;END=39700320;SUPPORT=29;COVERAGE=32,29,31,31,31;STRAND=+-;AF=0.935;STDEV_LEN=0.414;STDEV_POS=0.000;SUPPORT_LONG=0	GT:GQ:DR:DV	1/1:60:2:29
1	39970013	Sniffles2.INS.280S0	N	GAGGGGGATGTGGCAGGACTATAGGGTAATGGTGGGGAGAGGGTCAGCAGGAAAACATGTGAGCAAAGGACTCTGTGTCATAAATAAGTTTAAGGAAAGGCGCTGTGCCTCGATGTGCATGTAGGCCAGATTTATGTTTGACTTTACACAAACATCTCAATGCAGTAAAGAGCAGTATTGCCACCAGCATGTCTCAGTCGGTATAGTGTGAGACTCTTAATCTCAGGGTCGTGGGTTCAAGCCCCACATTGGGCGTCAGATGAAGGGGGCCTGCCCCTCCACACCTGTGGGTATTTCTCGAAAGGTGGAGATGAGAGACTGAGAAAAGAAATAAGACACAGAGACAAAGTACAGAGGAAGAAAAGTGGGCCCAGGCAGCACTCAGCATACGGAGGACCCGCACCAGCACTGGTCTCTGAGTTCCTTCAGTATTTATTGATCACTATCTACCATCTCAGT	60	PASS	PRECISE;SVTYPE=INS;SVLEN=459;END=39970013;SUPPORT=7;COVERAGE=23,24,24,24,24;STRAND=+-;AF=0.292;STDEV_LEN=0.447;STDEV_POS=0.000;SUPPORT_LONG=0	GT:GQ:DR:DV	0/1:22:17:7
1	39970475	Sniffles2.INS.281S0	N	GGGGATGTGGCAGGACTATAGGGTAATGGTGGGGAGAGGTCAGCAGGAAAACATGTGAGCAAAGGACTCTGTGTCATAAATAAGTTTAAGGAAAGGCGCTGTGCCTCGATGTGCATGTAGGCCAGATTTATGTTTGACTTTACACAAACATCTCAATGCAGTAAAGAGCAGTATTGCCACCAGCATGTCTCAGTCGGTATAGTGTGAGACTCTTAATCTCAGGGTCGTGGGTTCAAGCCCCACATTGGGCGTCAGATGAAGGGGGCCTGCCCCTCCACACCTGTGGGTATTTCTCGAAAGGTGGAGATGAGAGACTGAGAAAAGAAATAAGACACAGAGACAAAGTACAGAGGAAGAAAAGTGGGCCCAGGCAGCACTCAGCATACGGAGGACCCGCACCAGCACTGGTCTCTGAGTTCCTTCAGTATTTATTGATCACTATCTACCATCTCAGTGA	60	PASS	IMPRECISE;SVTYPE=INS;SVLEN=459;END=39970475;SUPPORT=6;COVERAGE=24,24,24,24,24;STRAND=+-;AF=0.250;STDEV_LEN=1.915;STDEV_POS=124.709;SUPPORT_LONG=0	GT:GQ:DR:DV	0/1:9:18:6
1	40474010	Sniffles2.DEL.88BS0	TGAGCTATGATTGTGCCACTGCACTTCAGCCTGGGTGACAGAGCGAGACCCTATCTCAAAAAATAAAATAAAATAAAAAGTAATAGCCATTCTCAGGCATGGTGGCTCACATCTGCAATCCCATGCTT	N	60	PASS	PRECISE;SVTYPE=DEL;SVLEN=-128;END=40474138;SUPPORT=6;COVERAGE=16,16,18,17,15;STRAND=+-;AF=0.353;STDEV_LEN=0.000;STDEV_POS=0.000	GT:GQ:DR:DV	0/1:29:11:6
1	40516078	Sniffles2.INS.284S0	N	GAAATATCTTCTGTAGTCTGGGCACGGTGGCTCATGCCTGTAATCCCAGCACTTGGCTCACCGCAATTACAGGCATGAGCCACCGTGCCCAGACTACAGAAGATATTTCAAAG	60	PASS	PRECISE;SVTYPE=INS;SVLEN=113;END=40516078;SUPPORT=40;COVERAGE=38,39,38,38,38;STRAND=+-;AF=1.000;STDEV_LEN=0.000;STDEV_POS=0.000;SUPPORT_LONG=0	GT:GQ:DR:DV	1/1:60:0:40
1	40524687	Sniffles2.INS.285S0	N	TGCAAATTCTAACTTTCTTTTTTTTTTTTTTTTTTTTTTTTTTTTGAGACGGAGTCCTCGCTCTGTCGGCGGGATCTCGGCTCACTGCAAGCTCCGCCTCCCGGGTTCACGCCATTCTCCTGCCTCAGCCTCTCGAGTAGCTGGGACTACAGGCGCCCGCCACGACGCCCGGCTAATTTTTGTATTTTTAGTAGAGGCGGGGTTTCACTGTGTTAGCCAGGATGGTCTCGATCTCCTGACCTCATGATCCGCCCGCCTCTGCCTCCCAAAGTGCTGGGATTACAGGCGTGAGCCACCGCGCCCGGCC	60	PASS	PRECISE;SVTYPE=INS;SVLEN=307;END=40524687;SUPPORT=17;COVERAGE=27,30,30,29,28;STRAND=+-;AF=0.567;STDEV_LEN=0.601;STDEV_POS=0.000;SUPPORT_LONG=0	GT:GQ:DR:DV	0/1:60:13:17
1	41024253	Sniffles2.DEL.88DS0	AGATTAGCTAGATACAGAGTGCTGATTGGTGCATTTACAAACCTTAAGCTACACACAGAGTGCTGATTGGTGTATTTGCAATCCTTTAGCTAGACATAAAGGTTCTCCAAGTCCCCACT	N	60	PASS	PRECISE;SVTYPE=DEL;SVLEN=-119;END=41024372;SUPPORT=12;COVERAGE=24,24,24,24,24;STRAND=+-;AF=0.500;STDEV_LEN=0.000;STDEV_POS=0.000	GT:GQ:DR:DV	0/1:60:12:12
1	41835544	Sniffles2.INS.287S0	N	AGGGCTGCCCTGGGCTCCTGCAGTCCCTTGGCAAGGGGACAGAGAGCCCAGGGC	60	PASS	PRECISE;SVTYPE=INS;SVLEN=54;END=41835544;SUPPORT=29;COVERAGE=28,28,28,28,30;STRAND=+-;AF=1.000;STDEV_LEN=0.000;STDEV_POS=0.000;SUPPORT_LONG=0	GT:GQ:DR:DV	1/1:60:0:29
1	41847873	Sniffles2.INS.288S0	N	GCCCGCGCCGGGACGCCCGCCTACTTCGGCGGCTGCAAGGGCGGCGCCTACGGCGGGGGCGGGGGCTTCGGGCCGCCGGCGATGGGCGCTCTGCGCCGTCTGCCCATGCAGACCATCCAGGAGAACAAGCAGGCCAGCTTCGTGCCGGCCGCGGCGCCCTTCCGCCCTGGGGCGCTGCCCGCGCTGCTGCCGCCGCCGCC	60	PASS	PRECISE;SVTYPE=INS;SVLEN=200;END=41847873;SUPPORT=39;COVERAGE=39,38,39,39,38;STRAND=+-;AF=1.000;STDEV_LEN=0.000;STDEV_POS=0.000;SUPPORT_LONG=0	GT:GQ:DR:DV	1/1:60:0:39
1	41890922	Sniffles2.INS.289S0	N	GTGTGGTGTGTGTGTGCGCCTGTGTGGTGTGTGTGTGTGTTGTGTGCATGTGTGTGGTGTGGTGTCAACACTGGACAGTATGGTACAGGCACCTCCTGAAGTCTAATGCGGAAGGCCCTTAGCAACCTTATGTCCCAGATGAAGAAAGGGTTTGGGGAGGTGGTGTGACTTATCCAAGGTCACACAGTCACCCAAGAAACGGCCCCCAGGATTCAGACCCAATCTGCTGACTCCCAAACCTGCGTTTGATTTATTGATTTAGATTTGTACAAGTTTCTATACACAGCATTAATTTATATTTATTTATGCATTTAGAATAAGCCCAACTTGTGTTTAAAATCTCTCTGCTTCCCAGATTCTCAGTGAGGTGAGCAGGCCCAGGCTCAGTGGCCTCAAAGTCAGGTTACAGAGAGCAATGGGGGCGTAACCTGGTCACACTGGAGTTCTGGAAAGATCCCTTTGACAGCCAGTGGGGCGTAAAT	60	PASS	PRECISE;SVTYPE=INS;SVLEN=482;END=41890922;SUPPORT=26;COVERAGE=29,26,26,26,34;STRAND=+-;AF=1.000;STDEV_LEN=0.000;STDEV_POS=0.000;SUPPORT_LONG=0	GT:GQ:DR:DV	1/1:60:0:26
1	41992961	Sniffles2.INS.28BS0	N	CACCCTCACACTCCCTCACACGTTCACCCTCACACACTCACCCTTACATGCTCACCCTCACACTCACACCCTCACATGCTCACCCTCACACACCCTCACACATACACCCCCACACATTCGCCCTCACACCTGCTCACAGGCCCACACTCACCCTCACACACACCCTCACATGCTCACCCTCACATGTTAACCTCACACATACACCCCCACACTCACACACCCTCACACCTGCTCACACCCCCACTCACCCACACACACACCCTCACACGCTCATCCACACACACCCACAGTGCTCACCCTCATACACCCCCACACACCCTCACACCTTCACATGCCACACCCCTGCACTCACACCCTCACACTCCACACCCCGCCCTTACACTCACCTTCACACTCACACTCCACACCCCCACCCCACACCTCCACTCACACCCCTGCCCTCACACACCCTCACACCC	60	PASS	PRECISE;SVTYPE=INS;SVLEN=458;END=41992961;SUPPORT=22;COVERAGE=24,23,23,23,26;STRAND=+-;AF=0.957;STDEV_LEN=0.739;STDEV_POS=0.000;SUPPORT_LONG=0	GT:GQ:DR:DV	1/1:51:1:22
1	42010625	Sniffles2.INS.28DS0	N	CTACCACCACCATCACCACCACCACCACCATCACCACCATCATCACCACCACCACTACCACCTCTACCACCACCATCACCACCACCACTATCACCACCTCTACTACCACCATCACCACCACCACCACCATCACCTCTACCACCACCATCACCACCACCACCACCATCACCACCATCACCACCACCACCACCATCACCACCACTACCACCTCTACCACCACCATCACCACCACCACTACCACCACCACCACCACCACCACCACCACTACCACCACTACCACCTCTACCACCACCATCACCACCACCACCACTACCACCACTACCACCTCTACCACCACCATCACCACCATCACCACCACCACCACCATCACCACCACTACCACCTCTACCACCACCATCACCACCACCACTACCACCATCACCACCACCACCACCATCACCTCTACCACCACCATCACCACCACCACCACCATCACCACCATCACCACCACCACCACCATCACCACCACTACCACCTCTACCACCACCATCACCACCACCACCACTACCACCTCTACCACCACCATCACCACCACCACCACCATCACCTCTACCACCACCATCACCACCACCACCACCACCACCTCTACCACCACCATCACTACTACCACCACCACCACCTCTACCACCATCGCTACCATCACCACCACCACCACTATCACCGCCACCATCGCTACCATCACCACCACCACCACTATCACCGCCACCACCACCAATACCACTACCACCACCATCACTACCACCACCACCACCATCACCACCTCTACCATCGCTACCATCACCACCACCACCACTACCATCATCACCACTACCACCATCACCACCTCTACCACCACCATCACCACCACCACTATCACCACCTCCACCACCACCATCACCACCACCACCACCACCACCTCTACCACCACCATCACTACTACCACCACCACCACCTCTACCACCATCG	60	PASS	PRECISE;SVTYPE=INS;SVLEN=984;END=42010625;SUPPORT=11;COVERAGE=27,29,30,29,28;STRAND=+-;AF=0.367;STDEV_LEN=0.378;STDEV_POS=0.000;SUPPORT_LONG=0	GT:GQ:DR:DV	0/1:57:19:11
1	42010625	Sniffles2.INS.28ES0	N	CTACCACCACCATCACCACCACCACCACCATCACCACCATCATCACCACCACCACTACCACCTCTACCACCACCATCACCACCACCACTATCACCACCTCTACCACCACCATCACCACCACCACCACCATCACCTCTACCACCACCATCACCACCACCACCACCATCACCACCATCACCACCACCACCACCATCACCACCACTACCACCACCATCACCACCACCACTATCACCACCTCTACCACCACCATCACCACCACCACCACCACCTCTACCACCACCATCACCACCACCACCACCACCACCTCTACCACCACCACCACCACCACCACCACTACCACCTCTACCACCTCTACCACCACCACCACCACTACCACCTCTACCACCACCATCACCACCACCACTATCACCACCTCTACCACCACCATCACCACCACCACCACCATCACCTCTACCACCACCATCACCACCACCACCACCATCACCACCATCATCACCACCACCACTACCACCTCTACCACCACCATCACCACCACCACTATCACCACCTCTACTACCACCATCACCACCACCACCACCATCACCTCTACCACCACCATCACCACCACCACCACCATCACCACCATCACCACCACCACCACCATCACCACCACTACCACCTCTACCACCACCATCACCACCACCACTACCACCACCACCACCACCACCACCACCACTACCACCACTACCACCTCTACCACCACCATCACCACCACCACCACTACCACCACTACCACCTCTACCACCACCATCACCACCATCACCACCACCACCACCATCACCACCACTACCACCTCTACCACCACCATCACCACCACCACTACCACCACCACCACCACCACCACCACCACTACCACCACTACCACCTCTACCACCACCATCACCACCACCACCACTACCACCTCTACCACCACCATCACCACCACCACCACCATCACCTCTACCACCACCATCACCACCACCACCACCACCACCTCTACCACCACCATCACTACTACCACCACCACCACCTCTACCACCATCGCTACCATCACCACCACCACCACTATCACCGCCACCATCGCTACCATCACCACCACCACCACTATCACCGCCACCACCACCAATACCACTACCACCACCATCACTACCACCACCACCACCATCACCACCTCTACCATCGCTACCATCACCACCACCACCACTACCATCATCACCACTACCACCATCACCACCTCTACCACCACCATCACCACCACCACTATCACCACCTCCACCACCACCATCACCACCACCACCACCACCACCTCTACCACCACCATCACTACTACCACCACCACCACCTCTACCACCATCG	60	PASS	PRECISE;SVTYPE=INS;SVLEN=1374;END=42010625;SUPPORT=13;COVERAGE=27,29,30,29,28;STRAND=+-;AF=0.433;STDEV_LEN=0.000;STDEV_POS=13.668;SUPPORT_LONG=0	GT:GQ:DR:DV	0/1:60:17:13
1	42101213	Sniffles2.DEL.890S0	GTATGTATATATACATACATATACATACGTATGTATATATACATACATATACATACGTATGTATATATACATACATATACATAC	N	60	PASS	PRECISE;SVTYPE=DEL;SVLEN=-84;END=42101297;SUPPORT=13;COVERAGE=25,26,26,25,25;STRAND=+-;AF=0.500;STDEV_LEN=0.000;STDEV_POS=0.000	GT:GQ:DR:DV	0/1:60:13:13
1	42483961	Sniffles2.INS.28FS0	N	AAGAAATGTTAAACATTACACAGAAGGACTAACCTAAGCCAAAAGAACAAAGCTGGAGGCATCACACTACCTGACTTCAAACTATACTACAAGGCTACAGTAACCAAAACAGCATGGTACTGGTACCAAAACAGAGATATAGATCAATGGAACAGAACAGAGCCCTCAGAAATAATGCCGCATATCTACAACTATCTGATCTTTGACAAACCTGAGAAAAACAAGCAATGGGGAAAGGATTCCCTATTTAATAAATGGTGCTGGGAAAACTGGCTAGCCATATGTAGAAAGCTGAAACTGGATCCCTTCCTTACACCTTATACAAAAATCAATTCAAGATGGATTAAAGATTTAAACGTTAAACCTAAAACCATAAAAACCCTAGAAGAAAACCTAGGCATTACCATTCAGGACATAGGCGTGGGCAAGGACTTCATGTCCAAAACACCAAAAGCAATGGCAACAAAAGACAAAATTGACAAATGGGATCTAATTAAACTAAAGAGCTTCTGCACAGCAAAAGAAACTACCATCAGAGTGAACAGGCAACCTACAACATGGGAGAAAATTTTTGCAACCTACTCATCTGACAAAGGGCTAATATCCAGAATCTACAATGAACTCAAACAAATTTACAAGAAAAAAACAAACAACCCCATCAAAAAGTGGGCGAAGGACATGAACAGACACTTCTCAAAAGAAGACATTTATGCAGCCAAAAAACACATGAAGAAATGCTCATCATCACTGGCCATCAGAGAAATGCAAATCAAAACCACTATGAGATATCATCTCACACCAGTTAGAATGGCAATCATTAAAAAGTCAGGAAACAACAGGTGCTGGAGAGGATGCGGAGAAATAGGAACACTTTTACACTGTTGGTGGGACTGTAAACTAGTTCAACCATTGTGGAAGTCAGTGTGGCGATTCCTCAGGGATCTAGAACTAGAAATACCATTTGACCCAGCCATCCCATTACTGGGTATATACCCAAATGAGTATAAATCATGCTGCTATAAAGACACATGCACACGTATGTTTATTGCGGCACTATTCACAATAGCAAAGACTTGGAACCAACCCAAATGTCCAACAATGATAGACTGGATTAAGAAAATGTGGCACATATACACCATGGAATACTATGCAGCCATAAAAAATGATGAGTTCATATCCTTTGTAGGGACATGGATGAAATTGGAAACCATCATTCTCAGTAAACTATCGCAAGAACAAAAAACCAAACACCGCATATTCTCACTCATAGGTGGGAATTGAACAATGAGATCACATGGACACAGGAAGGGGAATATCACACTCTGGGGACTGTGGTGGGGTCGGGGGAGGGGGGAGGGATAGCATTGGGAGATATACCTAATGCTAGATGACACATTAGTGGGTGCAGCGCACCAGCATGGCACATGTATACATATGTAACTAACCTGCACAATGTGCACATGTACCCTAAAACTTAGAGTATAATAAAAAAAAAAAAAAAAAAAA	60	PASS	PRECISE;SVTYPE=INS;SVLEN=1506;END=42483961;SUPPORT=9;COVERAGE=27,23,23,23,26;STRAND=+-;AF=0.391;STDEV_LEN=0.707;STDEV_POS=0.000;SUPPORT_LONG=0	GT:GQ:DR:DV	0/1:50:14:9
1	42575858	Sniffles2.INS.291S0	N	CACACACACACACACACACACACGTATATATATGTATATATATGTATGTATATATGTTTGTGTGTGTGTG	60	PASS	PRECISE;SVTYPE=INS;SVLEN=70;END=42575858;SUPPORT=13;COVERAGE=24,23,24,24,25;STRAND=+-;AF=0.542;STDEV_LEN=0.756;STDEV_POS=0.976;SUPPORT_LONG=0	GT:GQ:DR:DV	0/1:60:11:13
1	42632477	Sniffles2.DEL.891S0	TGTGTGTGTGCTGAGGTGTGTGTGTGTGCTGAGCTGTGTGTGTGCTGATGTGTGTGTATACACTGAGGTGTGTGTGAGTGCTGATGTGTGTGTATACACTGAGGAGCGTGTGTGTGCTGAGGTATGTGTGCGCTGATGTGTGTGTATACACTGAGGTGCGTGTGTGTGCTGAGGTGTGTGTGTGCTGACATGTGTGTATACACTGAGGTGCGTGTATGTGCTGAGGTGTGTGAGTGCTGACGTGTGTGTATACACTGAGGTGTGTGTGCGCTGACGTGTGTGTATACACTGAGGTGTGTGTGCTGACGTGTGTATACAC	N	60	PASS	PRECISE;SVTYPE=DEL;SVLEN=-319;END=42632796;SUPPORT=12;COVERAGE=36,35,33,32,31;STRAND=+-;AF=0.364;STDEV_LEN=0.000;STDEV_POS=0.000	GT:GQ:DR:DV	0/1:60:21:12
1	42687704	Sniffles2.INS.292S0	N	GGGGGAGGGGGAGGGGGAGGGGGAGGGGGAGGGGGAGGGGGAGGGGGAGGGGGAGGGGGGAGGGGGAGGGGGAGGG	60	PASS	PRECISE;SVTYPE=INS;SVLEN=76;END=42687704;SUPPORT=13;COVERAGE=26,26,26,26,27;STRAND=+-;AF=0.500;STDEV_LEN=1.718;STDEV_POS=2.699;SUPPORT_LONG=0	GT:GQ:DR:DV	0/1:60:13:13
1	42743178	Sniffles2.DEL.892S0	AAAAAATCTGGCCGGGCGCGGTGGCTCACGCCTGTAATCCCAGCACTTTGGGAGGCCGAGGCGGGCGGATCACGAGGTCAGGAGATCGAGACCATCCCGGCTAAAACGGTGAAACCCCGTCTCTACTAAAAATACAAAAAATTAGCCGGGCGTAGTGGCGGGCGCCTGTAGTCCCAGCTACTTGGGAGGCTGAGGCGGGAGAATGGCGTGAACCCGGGAGGCGGAGCTTGCAGTGAGCCGAGATCCCGCCACTGCACTCCAGCCTGGGCGACAGAGCGAGACTCCGTCTCAAAAAAAAAAAAAAAAAAAAAAAAA	N	60	PASS	PRECISE;SVTYPE=DEL;SVLEN=-315;END=42743493;SUPPORT=34;COVERAGE=35,34,34,34,33;STRAND=+-;AF=1.000;STDEV_LEN=0.000;STDEV_POS=0.000	GT:GQ:DR:DV	1/1:60:0:34
1	42789763	Sniffles2.INS.293S0	N	TATATACACAGTGTATATATAGTATATACACAGTGTATATATACAGTATATATACTGTATATACACAGTGTATATATAGTGTATATATACACTA	60	PASS	IMPRECISE;SVTYPE=INS;SVLEN=94;END=42789763;SUPPORT=27;COVERAGE=26,27,26,25,26;STRAND=+-;AF=1.000;STDEV_LEN=12.586;STDEV_POS=13.184;SUPPORT_LONG=0	GT:GQ:DR:DV	1/1:60:0:27
1	43001371	Sniffles2.INS.295S0	N	ATATATATATTATATATATATAATATATATATTATATATATATAATATATATATAATATATATATAATATATATATAATATATATATAATATATATATAATATATATATTATATATATATAAAATATATATTATATATATATA	60	PASS	PRECISE;SVTYPE=INS;SVLEN=143;END=43001371;SUPPORT=12;COVERAGE=26,28,28,28,29;STRAND=+-;AF=0.429;STDEV_LEN=0.000;STDEV_POS=0.000;SUPPORT_LONG=0	GT:GQ:DR:DV	0/1:60:16:12
1	43188323	Sniffles2.INS.296S0	N	CCTGTAATCCCAGCACTTTGGGAGGCTGAGGCAGGCTGATCACCTGAGGTCAGGAGTTTGAGACCAGCCTGGGCAACATGGTAAAACCCCATCTCTACCAAAAATACAAAAATTAGCCAGGCATGGTGGTGGGTG	60	PASS	PRECISE;SVTYPE=INS;SVLEN=135;END=43188323;SUPPORT=14;COVERAGE=25,26,26,26,26;STRAND=+-;AF=0.538;STDEV_LEN=0.535;STDEV_POS=4.612;SUPPORT_LONG=0	GT:GQ:DR:DV	0/1:60:12:14
1	43547027	Sniffles2.INS.297S0	N	GTGTGTGTGTGTGTGTGTGTGTGTGTGTGTGTGTGTGTGTGTGTGTTGGG	60	PASS	PRECISE;SVTYPE=INS;SVLEN=50;END=43547027;SUPPORT=14;COVERAGE=27,27,27,27,27;STRAND=+-;AF=0.519;STDEV_LEN=0.000;STDEV_POS=0.000;SUPPORT_LONG=0	GT:GQ:DR:DV	0/1:60:13:14
1	43571986	Sniffles2.DEL.893S0	ATCTGCCCCCATGATCCAATCACCTCCCAGTGTGTCCAGAATTGGTGGGTTCTTGGTCTCACTGACTTCAAGAATGAAGCCGTGGACACTCGCGGTGAGTGTTACAGTTCTTAAAGGCGGCGTGTCCAGAGTTTGTTCCTTTTGATGTGTGGATGTGTTTGGAGTTTCTTCCTTCTGGTGGGTTCGTGTTCTCGCTGGCTCAGGAGTGAAGCTGCAGGCCTTTGTGGTGAGTGTTACAGCTCTTAAGGCGGCGCGTCTGGAGTTGTTTTTTCCTCCCGGTGGGTTCGTAGTCTCAATGGCTTCAGGAGTGAAGCTGCAGACCTTCGCAGTGAGTGTTACAGCTCATAAAGGCAGTGTGGACCCAAAGAGTGAGCAGCAGCAAGATTTATATCAAAGAGTGAAAGAACAAAGTTTCCACAGTGTGGAAGGGGACTGGAGCTGGTTGCCACTGCTGGCTGGCACAGCCTGCTTTTATTCTCTTATCTGGCCCCACCCACATCCTGCTGATTGGTCCATTTTACAGAGAGCCAATTGGTATGTTTTACAGAGAGCTGATTGGTCCGTTTTGACAGGGTGCTGATTGGTGCGTTTACAATCCCTGAGCTAGACACAAAAGTTCTCCGTGTCCCCACTAGATTAGCTAGATACAGAGTGTCAAATGGTGTATTTACAAACCCTGAGCTAGACACAGAGTGCTGATTGGTGCATTTACAAACCTTGAGCTAGATACAGAGCGCCAATTGGTGCATTCACAATCCCTT	N	60	PASS	PRECISE;SVTYPE=DEL;SVLEN=-761;END=43572747;SUPPORT=6;COVERAGE=17,15,15,15,15;STRAND=+-;AF=0.400;STDEV_LEN=0.000;STDEV_POS=0.000	GT:GQ:DR:DV	0/1:34:9:6
1	44059955	Sniffles2.INS.298S0	N	CCCAAGGCAACCCTCTTTGACCCCTCAGATCAACAGTGAAACTCCGTCTCAAAAAAAAAAAAAGGTAGGATGGAAGAGACAGGGTGGAGAGATGATGAGACCTCCTTTGATCTGAGGGGTCAAAGAGGGTTGCCTTGGGGAGGTGACACTTT	60	PASS	PRECISE;SVTYPE=INS;SVLEN=152;END=44059955;SUPPORT=32;COVERAGE=32,32,32,31,29;STRAND=+-;AF=1.000;STDEV_LEN=0.479;STDEV_POS=0.000;SUPPORT_LONG=0	GT:GQ:DR:DV	1/1:60:0:32
1	44370615	Sniffles2.INS.299S0	N	CTCCCCCTCCTCCTGCTCCTCTTCCCACCACTCTTCCTCCCCCACCTGCTGCTCCTCTTCCCGCCACTCTTCCTCCCCCGCCTGCTGCTCCTCTTCCCACCACTCTCCCTCCCTCTCCTCCTGCTCCTCTTCCCGCCACTCTTCCTCCCCCCTCCTCCTGCTCGTCTTCCTGCCACTCTTCCTCCCTCTCCTCCTGTTCCTCTTCCTGCCACTCTTTCCCCTCCTCCTGCTCCTATTCCTGCCACTCTTCCTTCCCTTCCTCCTGCTCCTATTCTGCCACTCTCCCTTCCCCTCCTCCTGCTCCT	60	PASS	PRECISE;SVTYPE=INS;SVLEN=305;END=44370615;SUPPORT=27;COVERAGE=26,28,29,29,30;STRAND=+-;AF=0.931;STDEV_LEN=0.507;STDEV_POS=0.000;SUPPORT_LONG=0	GT:GQ:DR:DV	1/1:55:2:27
1	44371288	Sniffles2.INS.29BS0	N	TTCTGCCCCCCTTCCCACCACTCTTCCTCCCCCTCCTCCTGTTTCCCCTTCCCACCACTCTTCCTCTCCGTCCTCCTGTTCCCCTTCCTGTCCACTTTTCCTCCCCCTCCTTCTGCCTTCCTATTCCTGCCACTGTTTCTCCCCCTCCTCCTGCTTCTCTTCCCGCCACTGTTTCTACCCCTCCTTCTGCCCCCCTTCCCACCACTCTTCCTCCCCTCCTCCTGTTCCCCTTCCCCACCACTCTTCCTCTCCGTCCTCCTGTTCCCCTTCCTGTCACTTTTCCTCCCCCTCCCT	60	GT	PRECISE;SVTYPE=INS;SVLEN=289;END=44371288;SUPPORT=7;COVERAGE=29,30,31,31,30;STRAND=+-;AF=0.226;STDEV_LEN=1.414;STDEV_POS=4.147;SUPPORT_LONG=0	GT:GQ:DR:DV	0/1:3:24:7
1	44377235	Sniffles2.INS.29CS0	N	ATATCTGTAGCTATAGATATCTATAGACATATCTGTAGCTATAGATATCTATAGACATATCTGTAGCTATAGATATCTATAGATATATCTGTAGCTATAGATATCTATAGATATATCTGTAGCTATAGATATCTATAGATATATCTGTAGCTATAGATATCTATAGAT	60	PASS	PRECISE;SVTYPE=INS;SVLEN=168;END=44377235;SUPPORT=9;COVERAGE=24,23,23,23,25;STRAND=+-;AF=0.391;STDEV_LEN=0.447;STDEV_POS=0.000;SUPPORT_LONG=0	GT:GQ:DR:DV	0/1:50:14:9
1	44565519	Sniffles2.DEL.898S0	AAGAAAGAAAGAAAGAAAGAAAGAAAGAAAGAAAGAAAGAAAGAAAGAAAGAAAGAAAGAAAGAAAG	N	60	PASS	PRECISE;SVTYPE=DEL;SVLEN=-67;END=44565586;SUPPORT=10;COVERAGE=21,22,22,22,22;STRAND=+-;AF=0.455;STDEV_LEN=0.000;STDEV_POS=0.000	GT:GQ:DR:DV	0/1:60:12:10
1	44605948	Sniffles2.DEL.899S0	AGTGGAGGTCATCACTTGCTCTCCACAGAGGTTCTGGTTACCAGTGGAGGTCGTCATCTGCCCTCCACAGAGGGCTTGGTTACC	N	60	PASS	PRECISE;SVTYPE=DEL;SVLEN=-84;END=44606032;SUPPORT=12;COVERAGE=30,29,29,29,30;STRAND=+-;AF=0.414;STDEV_LEN=0.000;STDEV_POS=0.000	GT:GQ:DR:DV	0/1:60:17:12
1	45078743	Sniffles2.INS.29ES0	N	GATTAATAGGGCTCCTCAACCCCACACCTGTAAGCAGAGGCCACAGAGCATCCATGGATATGCAGGGATGTTTCTA	60	PASS	PRECISE;SVTYPE=INS;SVLEN=76;END=45078743;SUPPORT=38;COVERAGE=36,38,38,38,39;STRAND=+-;AF=1.000;STDEV_LEN=0.000;STDEV_POS=0.000;SUPPORT_LONG=0	GT:GQ:DR:DV	1/1:60:0:38
1	45261389	Sniffles2.INS.2A0S0	N	ATATAAATATATAAATATATAAATATAAATATATAAATATATATAAATATATATAAATATATAA	60	PASS	PRECISE;SVTYPE=INS;SVLEN=64;END=45261389;SUPPORT=13;COVERAGE=18,18,18,18,17;STRAND=+-;AF=0.722;STDEV_LEN=0.000;STDEV_POS=0.000;SUPPORT_LONG=0	GT:GQ:DR:DV	0/1:13:5:13
1	45342246	Sniffles2.INS.2A1S0	N	GGGGGTCAGCCCCCGCCAGGCCAGCCGCCCCGTCCGGGAGGGAGGTGGGGGGGTCAGCCCCCCGCCCGGCCAGCCGCCCCGTCCGGGAGGGAGGTGGGGGGGTCAGCCCCCGCCCGGCCAGCCGCCCCGTCCGGCAGGGAGGTGGGGGGGTCAGCCCCCCGCCCGGCCACCCGCCCCGTCCGGGAGGCAAGGGGCGCCTCTGCCCGGCCACCCCTACTGGGAATTGAGGAGCCCCTCTGCCCGGCCAGCTGCCCCGTACGGGAGGGAGGTGAGGGGGTCAGCCCCCCGCCCGGCCAGCCACCCCGTCCGGGAGGTGAGGGGCGCCTCTGCCCGGCCGCCCCTACTGGGAAGTGAGGAGCCCCTCTGCCCGGCCAGCCGCCCCATCCGGGAGGGAGGTGG	60	PASS	PRECISE;SVTYPE=INS;SVLEN=399;END=45342246;SUPPORT=33;COVERAGE=32,33,33,33,34;STRAND=+-;AF=1.000;STDEV_LEN=0.717;STDEV_POS=0.000;SUPPORT_LONG=0	GT:GQ:DR:DV	1/1:60:0:33
1	45510419	Sniffles2.INS.2A2S0	N	AAAAAAAAAAAAAAAAAAATATATATATATATATATATATATATATATAAATATATATAT	60	PASS	PRECISE;SVTYPE=INS;SVLEN=60;END=45510419;SUPPORT=9;COVERAGE=15,16,16,15,15;STRAND=+-;AF=0.562;STDEV_LEN=1.817;STDEV_POS=0.000;SUPPORT_LONG=0	GT:GQ:DR:DV	0/1:44:7:9
1	45688742	Sniffles2.INS.2A3S0	N	CGGCCAGCCGCCCCGTCCGGGAGGGAGGTGGGGGGGTCAGCCCCCTGCCCGGCCAGCCGCCCCGTCCGGGAGGGAGGTGGGGGGATCAGCCCCCCGCCTGGCCAGCCGCCCCGTCCGGGAGGTGAGGGGCGCCTCTGCCCGGCCGCCCCTACTGGGAAGTGAGGAGCCCCTCTGCCCGGCCAGCCGCCCCCTCCGGGAGGGAGGCGGGGGGGGGTGGT	60	PASS	PRECISE;SVTYPE=INS;SVLEN=218;END=45688742;SUPPORT=15;COVERAGE=19,20,20,19,21;STRAND=+-;AF=0.750;STDEV_LEN=0.000;STDEV_POS=0.000;SUPPORT_LONG=0	GT:GQ:DR:DV	0/1:8:5:15
1	45963346	Sniffles2.INS.2A5S0	N	CTGCCTGGCCGCCCATCGTCTGGGATGTGAGGAGCCCCTCTGCCTGGCTGCCCAGTCTGGAAAGTGAGGAGCATCTCTGCCCGGCCGCCATCCCATCTGGGAAGTGAGGAGCGCCTCTTCCCGGCCGCCATCACATCTAGGAAGTGAGGAGCGTCTCTGCCCGGCCGCCCATCGTCTGGGATGTGGGGAGCCCCTCTGCCTGGCTGCCCAGTCTGGAAAGTGAGGAGCGTCTCTGCCCGGCCGCCATCCCATCTGGGAAGTGACGAGCGCCTCTGCCCGGCCGCCACCCCGTCTGGGAGGTGAGGAGCGTCTCTGCCCGGCCGCCCCGTCTGAGAAGTGAGGAGACCCTCCGCCCGGCAGCCGCCCCGTATGAGAAGTGAGGAGCCTCTCCGCCCGGCAGCCACCCCGTCTGGGAAGTGAGGAGCGTCTCCGCCCGGCAGCCACCCCGTCCGGGAGGGAGGTGGGGGGGGTCAGCCCCCCGCCAGGCCAGCCGCCCCGTCAGGGAGGGAGGTGGGGGTGTCAGCCCCCCGCCCGGCCAGCCGCCCCATCCGGGAGGTGAGGGGCGCCTCTGCCCGGCCGCCCCTACTGGGAAGTGAGGAGCCCCTCTGCCCAGCCAGCCGCCCCGTCCGGGAGGGAGGTGGGGGGGTCAGCCCCCCGCCCGGCCAGCCGCCCCGTCCGGGAGGTGAGGGGCGCCTCTGCCCGGCCGCCCCTACTGGGAAGTGAGGAGCCCCTCTGCCCGGCCAGCCGCCCCGTCCGGGAGGGAGGTGGGGGGGTCAGCCCC	60	PASS	PRECISE;SVTYPE=INS;SVLEN=781;END=45963346;SUPPORT=26;COVERAGE=31,26,26,26,30;STRAND=+-;AF=1.000;STDEV_LEN=0.469;STDEV_POS=0.000;SUPPORT_LONG=0	GT:GQ:DR:DV	1/1:60:0:26
1	46004688	Sniffles2.INS.2A6S0	N	AAAAGAAAAGAAAAGAAAAGAAAAGAAAAGAAAAGAAAAGAAAAGAAAAG	60	PASS	PRECISE;SVTYPE=INS;SVLEN=50;END=46004688;SUPPORT=15;COVERAGE=28,28,30,30,29;STRAND=+-;AF=0.500;STDEV_LEN=0.500;STDEV_POS=0.000;SUPPORT_LONG=0	GT:GQ:DR:DV	0/1:60:15:15
1	46169014	Sniffles2.INS.2A8S0	N	GCCTCCCAAAGTGCTGGGATTACAGGTTTAAGTCACTGCACTCAGCCAACAATCTTTATTTACAGATGATAGGATCTTGTATATAGAAAATCCTAAGGACTCTACCAAAAAAAAACTATTAGACTATGAGTGCAGCAAGGTCGCAGAATAAATTGTATTTCTACACACGAGCAATGAACAATCTGAACATGAAATTAATAAAACAATTTATAACAGCATTAAAAGGAATAAAATACTTCTGAATAAATTTTAACCAAAAAAGTACAAGAAACTGAAAATTATAAAACATTGTTGAAACAATCTGAAGCCCTAACTAAAAGGAAAGACATCCTCTGATGAATCAAAAGACTTAATACTGTTAAGTTGGTGATACTCTCCAAATGGATCTCAAATTCAATGGAATCTCTGTCAAAAACCCAACTGGCTTCTCTGCAGGAACTGAAAAGCTGATCCTGAAATGCGTATGAAATTCAAGTTACCCAGGAGAGCCAAACAAATTTTTAAAAGATCAAATTTCTTGAAGGACTCACACTCTCTGATTTCAAAACTTACTACAATGCTGTAATAAGAGAGTCTGGTACTGGCAAAAGGATAGAGAGACATACAGATAAATGAATAGAATAGAAAGCTCAGAAATAAACCCTCACATTTATGGTCAACTGATTTTCAACAAAGGTGCCAAGACAATTCAATGGGGGAAAGAACAGTGTTTTTAATCAGTGATGCTGGAACAACTGGATACCCAAATACAAAAGAATGAGGGTGGGTCTCTTCCTCACATCACATATAAAATTAAATCAAAATGTATCAAAGACCTAAATACAAAAATTAAAACTATAAAACTCTTAGAAATAAGCATAGTTGTAAATCCTTATGACCTTGGATTAAGCAATGCTTTCTTAGTTATAACAAACGCACAAATAACAAAAGAACAAAACAAATTGGACATCAAAATTTAAACGTTATGCTTGAATACCAACAAGAAAGTGAAAAAAACACACATAATGGGGCCAGGCGCGGTGGCTCACGCCTGTAATCCCAGCACTTTGGGAGGCTGAGGTAGGTGGAACGAGGAACAAGGTCAGGAGATCAAGACCATCCTGACTAACAAGGTGAAACCCCGTCTCTACTAAAAAAAAAAAAAAAAAAAAAAAAAAATGGGTGTGATGGCGGGCGCCTGTAGTCCCAGCTACTCGGGAGGCTGAGGCAGGAGAATGGCGTGAACCCAGGGGGCGAAGCTTGCACTGAGCCAAGATCGAGCCACTGCACTCCAGCCTGGGCGACAGAGCAAGCCTCCCTCTCAAAAAAAAAAAAAAAAAAAAAAAAAAAAAAAAAACACATATAATGGGAGAAAAAATTGTAAATTATATATTTGACAAAGGACTTGCACCTAGATTATAAAAAGAACTCTTTTTTTTTTTTTTTTTTTTTTTTTTGAGAAGGAGTCTCACTCTGTCGCCCAGGCTGGAGTGCAGTGGCACGATCTCGACTCACTGCAAGCTCCGCCTCCTGGGTTCATGCTATTCTCCTGCGTCAGCCTCCCGAGTAGCTGGGACTACAGGCGCCCGCCACCACGACTGGCTAATTCTTTTTGTATTTTTAGTAGAGAAGGGGTTTCACCATGTTAGCCAGGATGGTCTCGATCTGACCTCGTGATCTGCCTGCCTCAGCCTCCCAAAGTGCTGGGATTATAGGCGTGAGCCAACGCGCCCAGCAGAACTCTTACAACTCAATAATAAAAAGACAATCCAATTTTAAAACAGATAAATTGAATAGATGTTTCTTCAAAGAAGATAAACAGATGACCAAAAAACAAATGAAAAGATGCTTATCAGGGAAATGCAAATCAAAATCACAATGAGATACCCATTTATACCTACTAGAACAGCTATAAAAGAAAAACTAAATAATAACAAGCATTGGATGTGGAGAAACTGGAACCCTCAGACACTGATGGTGGTTATGTAAAATGGTATAGATACTTTAGGAAACAGTCTGGGATTCCCTAAAAAGGTTAAACACGGATGGGTGCAGTGGCTCACACCTGTAATCCCGGCACTTTGGGAAGCCCGAAGATCACCTGAGATCAGGAGTTCGAGATCAGCCTGGTCAACATGGTGAAACCCCGTTTCTACTAAAAACAAAAAATTAGCCAGGCATGGTGGCGCACGTCTGTAATCCTAGCTACTAGGGAGGCTGAGGCAGGATAATCATTTGAACCCTGGAGGCGGAGGTTGCAGAGAGCCAAGATCACCATTGCAGTCCAGCCTGGGCAACAAGAGCGAAACTCCATCTCAAAAAGGAAACAAAAAAACAAACAAACAAACAAAAAGGTTAAACACAGTTACTATGTGACCCAGCAACTCTACTCCTAGGTATATGCCCAAGAGAAATGAAAACACATGTCTACACAAAAACTTGTACGTAAAACTTCATAGTAGCATGTTTGTAATAGCCAAAAAGTAGAAACAACCAAAATGTCTGGTCAGTGAATTATATTTCAATAAAGCTGTTAAAACCCTCCTACTTAAAAAAAAAAAAAAAAAAGTAGAAAAAAAAACTTAACTTTTTTTTTTTTTGAGATGGAGTCTCGCCCAGGCTGGAGTACAGTTGGGTAATCTCAACTCACTGCAACCTCTGCCTCTCAGGTTCAAGCAATTCTTCTGAATCAGCCTCCCAAAGTAGCTGGGATTATAGGCCACCAGCATGCCCAGCTAATTTTTGTATTTTCAGTAAAGATGGGCTTTCATCATGTTGCCCAGGCCGGTCTCGAACTCCTGACCTCAAGTGATCCACCAGCTTCA	58	PASS	IMPRECISE;SVTYPE=INS;SVLEN=2805;END=46169014;SUPPORT=30;COVERAGE=26,15,15,15,30;STRAND=+-;AF=1.000;STDEV_LEN=43.640;STDEV_POS=27.360;SUPPORT_LONG=8	GT:GQ:DR:DV	1/1:60:0:77
1	46175269	Sniffles2.DEL.89AS0	CACTTTGGGAGGCTGAGGAGGGCAGATCACGAGGTCAGGAGATCATGATGGAACCCCATCTCTACTAAAAATACAAAAAAATTAGCTGGGCATGGTGGCATGCACCTGTTGTCCCAGCTACTCGGGAGGCTAAGACAGGAGAATTGCTTGAACCCGGGAGGCGGAGGTTGCAGTGAGCCGAGATCACGCTACTGCACTCTAGCCTGGCGAAAGAGAGCAAGACTCTGTCTAAAAAAAAAAAAAAAAAAAGAGAGAAGCTCTTTGAGCTAAGAAAACATGATGTGAGATAGAAATGCAATTCTACACAAAAGAGTTAATAGAACTAGAAATAGTAAACATATGGATAATTATAAAAGACATTCTCAGCTGGGCGCGGTGGCTCACGCCTGTAATCCCAG	N	60	PASS	PRECISE;SVTYPE=DEL;SVLEN=-398;END=46175667;SUPPORT=11;COVERAGE=29,29,28,22,13;STRAND=+-;AF=0.423;STDEV_LEN=0.000;STDEV_POS=0.000	GT:GQ:DR:DV	0/1:60:15:11
1	46176329	Sniffles2.INS.2A9S0	N	GCGTGATCTACCGCACCCAGCCAGTTGTGGTCTGTTTTTTTGTTTGTTTGTTTTGAGACGGAGTGCAGTGGTGCGATCTCAGCTCACTGCAAGCTCTGCCTCCCGGGTTCAGGCCATTCTCCTGCCTCAGCCTCCCGTGTAGCTGGGACTACAGGCACCCGCCACCATGCCCAGCTAATTTTTTGTATTTTTAGTAGAGACAGGGTTTCACCGTGTTAGCCAGGGTGGTCTCGATCTCCTGACCTCATGATCTGCCTGCCTCGGCCTCCCAAAGTGCTGGGATTACAGGCGTGAGCCACCGCGCCTGGCCCTGTGGTCTATTTTTTAATTCAGTTTGACAATCGCTGACTTTAAATGGCTTTTAGAGTTTATACTATTTATATTCTATGTAATTACAAATATGGTCAGTTTGTAGACTCCTATTTTGCTGTTTGTTTGCTCTCGTTCTTTTTCTTGAGACAGCCTTGGTCTGTTGCTCAGGCTGGTGGTGCAGTGGCTTGATCTCATCTCACTGCAACCTCTGCCTCCCAGGTTCAAGTGATTCTCCTGACTCAGCCTCCTGAGTAGCTGAGATTACAGGTGCCTGCCACCATCCCTCCTAATTTTTGTATTTTTTGTAAAGCTGAGGTTTCACCATGTTGGTCAGGCCGGTCTAGAACTCCTGACCTTGAGTGATTCCCCCGACCCTGGCCTCCCAAAGTGCTGGCATTATAGGTGTGAGACACCATGCCTGGCCTTGCCATTTGTTTTCTGTTTATGAAATCCATTCTTTGATTCTTTTTTCCTCTTTTCGTCTTTATGTTGATTGTTTTAGTATTCCATTTTATCTCTTTTATTGTCTAGTTAGCTATATTTCTTCACCTTTTTTCTTGGTGATTGCTTTAGAGTTTTATGGGTGGAAAAAACAGACTCAACATGTTTTCTACTCTGATCTCACATCACAACAATCATCAACACAGAAAACTTCTGTGACTAAATGTGTGTGGGTTTTCCCCTACACATCAAGCAGCAGATACCAGCTACGTGTCCTCTAATTCAATTAAATTCTTATACTGTTTACCTGGAGATAGCCTCAGACCCCACAGGTTGAGGGCTCAGTCCCCAAGACTGCCCCCTCCTTCAGGCACTATTCCAAGTCCAAGCCTCTGGAACTTCTGACCAACTGGCTCCAAGTTGGGGTTCTCACAACACCCTCTTTGGAGTCTGTTAATTTGCTAGAGTGGCTCACAGAACTCAGGGAAACACTTACTTATGTTTATCAGGTTATTATAAGGGATATTTCAAATGATACAGATGAAGAGATGCATATGGGGAGGTATGGGGGTATGGCATGGTACTTCTATGCCCTCTCTGTTTATGCCACCCTCTAAGAACCGCCAGGTGTTCAACTATCAGGAAGTTCTCTGAACTCAGTCCTTTTGGGTTTTTTTGTTTTGTTTTTGTTTTTTAGACGGAGTCTTGCTCTGTCACCAGGCTGGAGTGAAATGTTGCGATCTAGGCTCACTGCAACCTCCACCTCCCGGGTTCAAGCAATTCTCCTGCCTCAGCCTCCCAAGTAGCTGGAACTACAGGCACGCACCGCCATGCCCAGCTAATTTTTGTATTTTTAGTAGAGACGGGGTTTCACCATGTTGGCCAGGATGGTCTTGATCTCCCTCAGCCTCCCAAAGTGCTGGGATTACAGGTGTGAGCCACCACTTCAGGGCTGGTTTTTCTGGAGACTTTATTACATAGCCATGATTGATTAAATCATTGGGCATCCACTTAACCTTCAGCTCCTCTCCCCTCCCCGGAAGTCAGGGGATGGGACTGAAAGTTCTAATTCTGTAATCATGCCTTGGTCTTTCTGGTGAGCAGCCCTAATTCTGAAGCTAACTATGGGCTTCCATCCATCAGTCAACATTAGAAAAGGGCATCACTTTGGATATTCTCGGGATGTTAGGAGTTGTATGCCAGGAAATGGGTTGAAGGCTGTGTACTTCATAATATCA	60	PASS	PRECISE;SVTYPE=INS;SVLEN=1991;END=46176329;SUPPORT=13;COVERAGE=21,13,13,13,28;STRAND=+-;AF=1.000;STDEV_LEN=1.155;STDEV_POS=0.000;SUPPORT_LONG=0	GT:GQ:DR:DV	1/1:36:0:13
1	46366108	Sniffles2.DEL.89BS0	GATGTTGGATATTTTTTTTTTTTTTTTTTTTTTTTTTTTTTGAGACGGAGTCTCGCTCTGTCGCCCAGGCCGGACTGCGGACTGCAGTGGCGCAATCTCGGCTCACTGCAAGCTCCGCTTCCCGGGTTCACGCCATTCTCCTGCCTCAGCCTCCCGAGTAGCTGGGACTACAGGCGCCCGCCACCGCGCCCGGCTAATTTTTTGTATTTTTAGTAGAGACGGGGTTTCACCTTGTTAGCCAGGATGGTCTCGATCTCCTGACCTCATGATCCACCTGCCTCGGCCTCCCAAAGTGCTGGGATTACAGGCGTGAGCCACCGCGCCCGGCC	N	60	PASS	PRECISE;SVTYPE=DEL;SVLEN=-329;END=46366437;SUPPORT=11;COVERAGE=22,22,22,21,21;STRAND=+-;AF=0.500;STDEV_LEN=0.000;STDEV_POS=0.000	GT:GQ:DR:DV	0/1:60:11:11
1	46679031	Sniffles2.INS.2AAS0	N	AAGTATATAAATTTTTTTTTTTTTTTTTTTTTTTTTTTTTTTTTTTTTTTTTTTTTTTGAGACGGAGTCTCGCTCTGTTGCCCAGGCCAGACTGCGGACTGCAGTGGCGCAATCTCGGCTCACTGCAAGCTCCGCTTCCCCGGGTTCACGCCATTCTCCTGCCTCAGCCTCCCGAGTAGCTGGGGACTACAGGCGCCCGCCACCGCGCCCGGCTAATTTTTTGTATTTTTAGTAGAGACGGGGTTTCACCTTGTTAGCCAGGATGGTCTCGATCTCCTGACCTCATGATCCGCCCGCCTCGGCCTCCCAAAGTGCTGGGATTACAGGCGTGAGCCACCGCGCCTGGCC	60	PASS	PRECISE;SVTYPE=INS;SVLEN=348;END=46679031;SUPPORT=12;COVERAGE=20,21,21,21,21;STRAND=+-;AF=0.571;STDEV_LEN=0.894;STDEV_POS=4.491;SUPPORT_LONG=0	GT:GQ:DR:DV	0/1:56:9:12
1	46707982	Sniffles2.INS.2ADS0	N	<INS>	60	GT	IMPRECISE;SVTYPE=INS;SVLEN=469;END=46707982;SUPPORT=7;COVERAGE=42,43,43,44,35;STRAND=+-;AF=0.163;STDEV_LEN=29.331;STDEV_POS=18.006;SUPPORT_LONG=0	GT:GQ:DR:DV	0/0:30:36:7
1	47242030	Sniffles2.INS.2AFS0	N	ATATATAAAATTTATATATATAATTTATATATATAAAAATATATAAAATTTATATATATAATTTATATATATAAAATTTATATATATAATTTATATATATAAAATTTATATATATAATTTATATATATAAAATTTATATATATAATTTATATATATAAAATTTATATATATAATTTAT	60	PASS	PRECISE;SVTYPE=INS;SVLEN=178;END=47242030;SUPPORT=14;COVERAGE=24,22,23,23,23;STRAND=+-;AF=0.609;STDEV_LEN=0.000;STDEV_POS=0.000;SUPPORT_LONG=0	GT:GQ:DR:DV	0/1:50:9:14
1	47242256	Sniffles2.INS.2AES0	N	ATTATATATATAATATAAAATTATATATATAATATAAAATTATATATATAATTATATATATAATATAAAATTATATATATATT	60	PASS	IMPRECISE;SVTYPE=INS;SVLEN=83;END=47242256;SUPPORT=9;COVERAGE=23,23,23,22,23;STRAND=+-;AF=0.391;STDEV_LEN=12.279;STDEV_POS=104.733;SUPPORT_LONG=0	GT:GQ:DR:DV	0/1:50:14:9
1	47644780	Sniffles2.INS.2B0S0	N	TCTCTCTCTCTCTCTCTCTCTCCCCCTCTCTCCCTCTCTCTCTCTCTCCCCCTCCCCCTCCCCCTCCCCCTCCCCCTCTCTGTCTCTCTCTCTCTCTCTCTCTCTCTCTCTC	60	PASS	PRECISE;SVTYPE=INS;SVLEN=112;END=47644780;SUPPORT=24;COVERAGE=25,24,24,24,24;STRAND=+-;AF=1.000;STDEV_LEN=2.480;STDEV_POS=0.000;SUPPORT_LONG=0	GT:GQ:DR:DV	1/1:60:0:24
1	47650132	Sniffles2.INS.2B1S0	N	CTCCATCCCCCACTAAACCCATCTCCCACCAAGCTCCATCCCCCACCAAGCTCCATCCCCCACTAAACCCATTCCCACTGAGTCCATCACCCACTGAGTCCATCCTCCACTGAGTCCATCCTCCACTGAACCCATGCCCCACTGAACCCATCCCCCACTGAACCATCCCCCACTGAACCTATCCCCCACTGAGCCCATTCCCCACTGAGTCCATCCCCCACTGAGTCCATCCCCCACTGAGTCCATCCCTCACTGAGTCCATCCCTTGCTGAGCCCATACCCGCTAAGTCCATCCCCCGCTGAGTCCATCCCCCGCTGAGTCCATCCCCTGCTGAGTCCATCCCCCACTGAGCTCCATCCCCCACTAAGCTCCATCCCCCACTAAACCCATCTCCCAACAAGCTCCATCCCCACCAAGCTCCGTCCGCCACCAAGCTCCATCCCCCACTAAACCCATCCCCCACTGAGCTCCATCCTCCACTGAACCCATCCCCACTGAGTCCATCTCCCACTGAGTCCAACCCCACTGAACCCATCCCCCACTGAACCCATCCCCCACTGAACCCATCCCCCACTGAACCCATCCCTCACTGAACCCATCCTCCACTGAATCCATCCCCCACTGAGCTCCATCCCCCACTGAACCCATCCCCCACTGAACCCATCCCCCACTGAATCCATCCCCCACTGAGCTCCATCCCCCACTGAACCCATCCCCCACTGAATCCATCCCCCACTGAGCTCCATCCCCCACTGAACCCATCCCTCACTGAACCCATCCTCCACTGAATCCATCCCCCACTGAGCTCCATCCCCCACTGAACCCATCCCCCACTGAACCCATCCCCCACTGAATCCATCCCCCACTGAGCTCCATCCCCCACTGAACCCATTCCCCC	60	PASS	PRECISE;SVTYPE=INS;SVLEN=899;END=47650132;SUPPORT=25;COVERAGE=27,25,25,28,29;STRAND=+-;AF=1.000;STDEV_LEN=1.050;STDEV_POS=0.000;SUPPORT_LONG=0	GT:GQ:DR:DV	1/1:60:0:25
1	48058281	Sniffles2.INS.2B2S0	N	AGCAGCCCTGGCTGTCAGCTGGGGCAGGGACTCAAATCCCAATTTGGGTCTTTCAGTGGAAACAG	60	PASS	PRECISE;SVTYPE=INS;SVLEN=65;END=48058281;SUPPORT=37;COVERAGE=35,36,37,37,37;STRAND=+-;AF=1.000;STDEV_LEN=0.000;STDEV_POS=0.000;SUPPORT_LONG=0	GT:GQ:DR:DV	1/1:60:0:37
1	48208898	Sniffles2.INS.2B3S0	N	GTGGTCATGTTGGTAGTGATGGTGTTGGTGATGGAGGTAATGGTGGTGGTCATGTTGGTGGAAGTGGTGGTGGTGGTAGTGATGGTGATGGTGATGGAGGTGGTGGTGGTGGAAGTGGTGATGGTGGTGGTGATGGTGATGGTGGTGGCAGTGATAATAGTGATGGTGATGGTGGTGGTGGTGGTGGCAATGGCAGGAGTTGTAATGGTGATGGTGATGGAGATGATGGTGGTGGTTGTGGTGGTGGAAGTGGTGGTGGTGGTAGTGATGGTGGTGGTGGTGATAATGGTGACGGAGGTGATGGTGGTGGCGGTGGTGGTGGTAGAA	60	PASS	PRECISE;SVTYPE=INS;SVLEN=327;END=48208898;SUPPORT=38;COVERAGE=37,38,37,38,37;STRAND=+-;AF=1.000;STDEV_LEN=1.129;STDEV_POS=0.000;SUPPORT_LONG=0	GT:GQ:DR:DV	1/1:60:0:38
1	48658645	Sniffles2.INS.2B4S0	N	GCCCGGCCAGCCGCCCCGTCCGGGAGGGAGTTGGGGGGGTCAGCCCCCCC	60	PASS	PRECISE;SVTYPE=INS;SVLEN=50;END=48658645;SUPPORT=15;COVERAGE=30,28,28,28,28;STRAND=+-;AF=0.536;STDEV_LEN=0.000;STDEV_POS=0.000;SUPPORT_LONG=0	GT:GQ:DR:DV	0/1:60:13:15
1	48710409	Sniffles2.INS.2B5S0	N	TATATATAAATTATATTTATATTATATATAAATTATATTTATATTATATATAAATTATATTTATAT	60	PASS	PRECISE;SVTYPE=INS;SVLEN=66;END=48710409;SUPPORT=14;COVERAGE=31,30,30,30,31;STRAND=+-;AF=0.467;STDEV_LEN=0.000;STDEV_POS=0.000;SUPPORT_LONG=0	GT:GQ:DR:DV	0/1:60:16:14
1	48710409	Sniffles2.INS.2B6S0	N	TATATATAAATTATATTTATATTATATATAAATTATATTTATATTATATATAAATTATATTTATATTATATATAAATTATATTTATATTATATATAAATTATATTTATATTATATATAAATTATATTTATATTATATATAAATTATATTTATATTATATATAAATTATATTTATATTATATATAAATTATATTTATAT	60	PASS	PRECISE;SVTYPE=INS;SVLEN=198;END=48710409;SUPPORT=16;COVERAGE=31,30,30,30,31;STRAND=+-;AF=0.533;STDEV_LEN=0.000;STDEV_POS=0.000;SUPPORT_LONG=0	GT:GQ:DR:DV	0/1:60:14:16
1	48848475	Sniffles2.DEL.89DS0	GGGGGCTGACCCCCCCCACCTCCCTCCCGGACGGGGCGGCTGGCCGGGCA	N	60	PASS	PRECISE;SVTYPE=DEL;SVLEN=-50;END=48848525;SUPPORT=5;COVERAGE=13,12,12,13,13;STRAND=+-;AF=0.417;STDEV_LEN=0.000;STDEV_POS=0.000	GT:GQ:DR:DV	0/1:30:7:5
1	48850001	Sniffles2.INS.2B8S0	N	GGAGAGGGAGAGGGAGGAGGGAGAGGGAGAGGGAGAGGGAGAGGGAGAGGGAGAGGGAGAGGGAGAGGGAGAGGGAGAGGGAGAGGAGAGGGAGAGGGAGAGGGAGAGGGAGAGGGAGAGGGAGAGGGAGAGGGAGAGGGAGAGGGAGAGGAGAGGGAGAGGGAGAGGGAGAGGGAGAGGGAGAGGGAGAGGGAGAGGGAGAGGGAGAGGGAGAGGGAGAGGGAGAGGGAGAGGGAGAGGGAGAGGGAGAGGGAGAGGGAGAGGGAGAGGGAGAGGGAGAGGGAGAGGGAGAGGGAGAGGGAGAGGGAGAGGGAGAGGGAGAGGGAGAGGAGAGGGAGAGGGAGAGGGAGAGGGAGAGGGAGAGGGAGAGGGAGAGGGAGAGGGAGAGGGAGAGGGGAGAGGGAGAGGGAGAGGGAGAGGAGAGGGAGAGGGAGAGGGAGAGGGAGAGGGAGAGGGAGAGGGAGAGGGAGAGGGAGAGAGGGAGGA	60	PASS	PRECISE;SVTYPE=INS;SVLEN=481;END=48850001;SUPPORT=4;COVERAGE=13,13,13,13,15;STRAND=+-;AF=0.308;STDEV_LEN=3.536;STDEV_POS=2.121;SUPPORT_LONG=0	GT:GQ:DR:DV	0/1:14:9:4
1	49549777	Sniffles2.DEL.89FS0	AGTCTCTAGGAAGTTCCAAATTTCCCCACATCTTCCTGTCTTCCGAGCCCTCCA	N	60	PASS	PRECISE;SVTYPE=DEL;SVLEN=-54;END=49549831;SUPPORT=37;COVERAGE=37,37,32,31,31;STRAND=+-;AF=1.000;STDEV_LEN=0.000;STDEV_POS=0.000	GT:GQ:DR:DV	1/1:60:0:37
1	50413625	Sniffles2.INS.2B9S0	N	TATATATATAAATATATATATTTATAAATATATATTTATATATAAATATATATTTATAAATATATATATTTATATATATAAATATATATATTTATAAATATATATT	60	PASS	PRECISE;SVTYPE=INS;SVLEN=106;END=50413625;SUPPORT=17;COVERAGE=30,30,29,28,29;STRAND=+-;AF=0.586;STDEV_LEN=0.000;STDEV_POS=0.000;SUPPORT_LONG=0	GT:GQ:DR:DV	0/1:60:12:17
1	50834986	Sniffles2.INS.2BBS0	N	TGATGATGGTAGTAATGACGGTGATGATGATGATGGTGATGATGATGGTGGTGATGATGGTAATGGTGATCATGATGATAATGGTGATGGTGGTGGTGGTGATGATGGTGATGGTGGTGGTGATCATGATGGTAGTGATATGATGATGGCGATGATGGTGGTGGTATAATGATAGTGGTGATGATGATGGTGCTGATGATGGTGATGGTGATGATGATAGTGGTGATGGTGGTGGTGATGATGGTGATGGTGGTGGTGATCATGATGGTAGTGATAATGACGATGATGGCGATGATGGTGGTGGTATAATGATAATGGTGATGATGATGGTGCTGATGATGGTGATGATGATAATGGTGATGGTGGTGGTGATGATGATGGTGGTGATGATGAAGATGGTGGTGGCGATGATGATGATGGTGATGATGAAGATGTTGGTGATGATGATGGTGATAATGGTGATGGTGATGATAGTGGTGATAATGGTGGTGGTAATGATCATGATGGTAGTGATAATGATGATGGTGGTGATAATGATGATAG	60	PASS	PRECISE;SVTYPE=INS;SVLEN=543;END=50834986;SUPPORT=23;COVERAGE=24,23,23,24,25;STRAND=+-;AF=1.000;STDEV_LEN=0.000;STDEV_POS=0.000;SUPPORT_LONG=0	GT:GQ:DR:DV	1/1:60:0:23
1	50847274	Sniffles2.INS.2BCS0	N	GTGAGGAGCCTCTCTGCCTGGCTGCCCAGTCTGGAAAGTGAGGAGCGTCTCTGCCCGGCCGCCATCCCATCTAGGAA	60	PASS	PRECISE;SVTYPE=INS;SVLEN=77;END=50847274;SUPPORT=20;COVERAGE=34,34,34,34,32;STRAND=+-;AF=0.588;STDEV_LEN=0.000;STDEV_POS=0.000;SUPPORT_LONG=0	GT:GQ:DR:DV	0/1:60:14:20
1	50847526	Sniffles2.INS.2BDS0	N	GGTCAGCCCCCCGCCCGGCCAGCCGCTCCGACCGGGAGGGAGGTGGGGGGT	60	PASS	PRECISE;SVTYPE=INS;SVLEN=51;END=50847526;SUPPORT=16;COVERAGE=34,33,32,32,30;STRAND=+-;AF=0.500;STDEV_LEN=0.000;STDEV_POS=0.000;SUPPORT_LONG=0	GT:GQ:DR:DV	0/1:60:16:16
1	50847686	Sniffles2.INS.2BES0	N	GGGAGGTGAGGGGCGCCTCTGCCCGGCCGCCCCTACTGGGAAGTGGGGAGCCCCTCTGCCCGGCCAGCCGCCCCGTCTGGGAGGGATGTGGGGGGGTCAGCCCCCCGCCCGGCCAGCCGCCCCATCCGGGAGGTGAGGGGCGCCTCTGCCCGGCCGCCCCTACT	60	PASS	PRECISE;SVTYPE=INS;SVLEN=164;END=50847686;SUPPORT=20;COVERAGE=34,32,32,32,30;STRAND=+-;AF=0.625;STDEV_LEN=0.568;STDEV_POS=0.000;SUPPORT_LONG=0	GT:GQ:DR:DV	0/1:60:12:20
1	50847893	Sniffles2.INS.2BFS0	N	TCTTTTCATTTTGTTCTTTTTTTTGTACTTTTCATTTTGTTCATTTTTGTACTTTTCATTTTGTTCATTTTTGTACTTTTCATTTTGTTCTTTTTTTTGTACTTTT	60	PASS	PRECISE;SVTYPE=INS;SVLEN=106;END=50847893;SUPPORT=12;COVERAGE=34,32,31,30,30;STRAND=+-;AF=0.387;STDEV_LEN=0.408;STDEV_POS=0.000;SUPPORT_LONG=0	GT:GQ:DR:DV	0/1:60:19:12
1	52177139	Sniffles2.INS.2C1S0	N	CCCCCCCACCTCCCTCCCGGACGGGGAAGCTGGCCGGGCGGGGGGCTGACCCCCCCACCTCCCTCCCGGACAGGGCGGCTGGCCGGGCGGGGGGCTGACCCCCCCCACCTCCCTCCCGGACGGGGCGGCTGGCCGGGCGGGGGGCTGACCCCCCCACCTCCCTCCTGGACGGGGCGGCTGGCCGGGCAGAGGGGCTCCTCACTTCCCAGTAGGGGCGGCCGGGCAGAGGCGCCCCTCACCTCCCGGACGGGGCGGCTGGCCGGGCGGGGGGGCTGATCCCCCCCACCTCCCTCCCGGACGGGGCGGCTGGCCGGGCAGAGGGGCTCCTCACTTCCCAGTAGGGGCGGCCGGGCAGAGGCGCCCCTCACCTCCCCGATGGGGCGGCTGGCCGGGCGGGGGGCTGACCC	60	PASS	PRECISE;SVTYPE=INS;SVLEN=407;END=52177139;SUPPORT=22;COVERAGE=23,22,22,23,23;STRAND=+-;AF=1.000;STDEV_LEN=0.289;STDEV_POS=0.000;SUPPORT_LONG=0	GT:GQ:DR:DV	1/1:60:0:22
1	52270162	Sniffles2.INS.2C2S0	N	CTACGTTCAGACACATTTCCCAAGTATCTCCTACGTTCAGATACATTTCCCAAGTATCTCCTACGTTCAGACACATTTCCCAAGTATCTC	60	PASS	PRECISE;SVTYPE=INS;SVLEN=90;END=52270162;SUPPORT=29;COVERAGE=28,28,29,29,31;STRAND=+-;AF=1.000;STDEV_LEN=0.000;STDEV_POS=0.000;SUPPORT_LONG=0	GT:GQ:DR:DV	1/1:60:0:29
1	52318223	Sniffles2.INS.2C3S0	N	TTTTAAACTATATAGTTTATAGTTTTAAACTATATAGTTTATATATAGTTTTAAACTATATAGTTTATAGTTTTAAACTATATAGTTTATATATAGTTTTAAACTAGTTTATATAGTTTAAAACTATATAGTTTATATAGTTTAAAACTATATAGTTTATATAGTTTAAAACTATATAGTTTATATAGTTTAAAACTATAGTTTATATAGTTTAAAACTATATAGTTTATATAGTTTTAAACTATATAGTTTAAACTATATAGTTTTAAACTATATAAACTATATAGTTTTAAACTAGTTTATATATAGTTTTAAACTAGTTTAAACTATATAGTTTATGTAGTTTTAAACTATATAGTTTATGTAGTTTTAAACTATATAGTTTATGTAGTTTTAAACTATATAGTTTTAAACTATGTAGTTTTAAACTATATAGTTTTAAACTATGTAGTTTTAAACTATATAGTTCATGTAGTTTTAAACTATATAGTTTAAAACTATATAGTTTATGTAGTTTTAAACTAGTTTATATTTTTTTATATAGTTTAAACTATATAGT	60	PASS	PRECISE;SVTYPE=INS;SVLEN=559;END=52318223;SUPPORT=22;COVERAGE=23,22,22,22,26;STRAND=+-;AF=1.000;STDEV_LEN=4.677;STDEV_POS=0.000;SUPPORT_LONG=0	GT:GQ:DR:DV	1/1:60:0:22
1	52372542	Sniffles2.INS.2C4S0	N	AGGGAAGGAAGGAAGGAGGGAGGAGGGAGGAAGGAGGAAGGAAGGGAGGGAGGAAGGAAGGAAGGGAGGGAGGAAGGAAGGGAGGGAGGAAGGAGGGAAGAAAGGAAAGAAGGAGGGAGGAGGGAGGAAGGAAGGAAGGAAGGGAGGGAGGAAGGAAAGATGAAGGAAGGAAGGAAGGAAAGATGAAGGAAGGAAGG	60	PASS	PRECISE;SVTYPE=INS;SVLEN=197;END=52372542;SUPPORT=20;COVERAGE=23,20,20,20,22;STRAND=+-;AF=1.000;STDEV_LEN=0.000;STDEV_POS=0.000;SUPPORT_LONG=0	GT:GQ:DR:DV	1/1:55:0:20
1	53268870	Sniffles2.DEL.8A1S0	ATATATACACACACATATATATATATACACACATATATATATACACACACAC	N	60	PASS	IMPRECISE;SVTYPE=DEL;SVLEN=-52;END=53268922;SUPPORT=22;COVERAGE=22,22,21,21,22;STRAND=+-;AF=1.000;STDEV_LEN=2.896;STDEV_POS=41.194	GT:GQ:DR:DV	1/1:60:0:22
1	53564909	Sniffles2.INS.2C7S0	N	CCTCGGTACACTCACACTGCCTCAGTATAATCACTCCACCTTGGTACACTCACACACCCCT	60	PASS	PRECISE;SVTYPE=INS;SVLEN=61;END=53564909;SUPPORT=40;COVERAGE=39,40,39,39,40;STRAND=+-;AF=1.000;STDEV_LEN=0.000;STDEV_POS=0.000;SUPPORT_LONG=0	GT:GQ:DR:DV	1/1:60:0:40
1	53594098	Sniffles2.DEL.8A2S0	GTGGTCATGCCACTGCACTCCAGCCTGAGGGACAGAGTAAGACCCTGTCTCAATTAAAAACAAAAAAGAATAGGAATTCATGACAGATAAGGAGGCTCTGACTGTCATGGCGCAAGGAATGGCTCTGGGTGCCAGGTGAGTGCATCATGGAGAAGTGGGCAGGACCTGGCCAGGGCCCCTGCGGAGGCCCTGTGGATGTGCAGGTGTGCACGACTCAGGTGAAGCAGGGCATGCTGCATGGTCTGTACCAGTGTTGAGGGAGCACCCGGGTGTGCCTCAGTCAAGGGTGGCTTTCCAGGGCAGGGGACAGGTGAGCTGCAGGTGCTAATTAGAACCATGAAGATGGAAGAAGCCATCCAAGGGGCTTCCTGCTGAGAGCAGTGACAGAGGTGGCCACGGGCTGGGGGAGCATTCATGACACATCTGAGGAGCCTGGTGATGCTTTAATAAGTTAGAAAAACATGGGACATCTGCCAGGCATGGTGGCTCACGCATGTAATCCTAGCACTTTGGGAGGCCAAGGTGGGCGGATCACCTGAGGTCAGGAGTTCGAGACCAGCCTGGCCAACATGGTGAAACCCCGTCTCTACTAAGAATTCAAAAATTTGCTGGTCATGGTGGCGGGTGCCTGTAATCCCAGCTACTTGGGAGGCTGAGGCAGGAGAATTGCTTGAACCCGGGAGGTGGAGATTGCAGTGAGCTGAGATCATGCCACTGCACTCCAGCCTGGGTGACAGAGTGAGACTATGTCTCAAAAAAGAAAAAAAAAAAGAAAAAAGAAAAACATGGGACATCCATAACGTACCAGGAGCCATGCTGGGTCTTCACGTACATTCTCTTACTTACTTTTC	N	60	PASS	PRECISE;SVTYPE=DEL;SVLEN=-851;END=53594949;SUPPORT=24;COVERAGE=27,24,24,24,27;STRAND=+-;AF=1.000;STDEV_LEN=0.000;STDEV_POS=0.000	GT:GQ:DR:DV	1/1:60:0:24
1	53595126	Sniffles2.DEL.8A3S0	CATTGTGACAGATGAAGCCACCACTGGTCAAGCGTGGGCTGCACTCAGTTGGACTGAAGCACACATGTCTGAGGAGGGACTTGGGCCAGGGGCTGGGTTGGAGAAATTCTAGAAAAAAAAGAGCCCACAGCTGGAAGATGCCAGATTATGGGAAGAGTGACTGAACTCAGCTCCAACCCCGCTGGCCCCACTGCCCTCCCACTGGGCCTCCTTTCTCCAGAGCAAGGTGTGCCTGTGACCCCTCCATGGCAGCCCAGGGGCCTTTCAGCCCTCACGTCCACCCTTGCAGTCACCCACACTTCTTTACACCTCACCACCTCCCTTTGCTTGTTGTTTAGATCTCCAACTTCTGAACGAATCTGTCACGCTGAGTACCAGGCAGAGGTCAGTGTGAAAGACAAGGGGGTCAATGACCTGATCCCCTCCTGGGATCTCAGAAAAAAACAAAGATGCACACGACCCTGCCCACGGAGGGGGC	N	60	PASS	PRECISE;SVTYPE=DEL;SVLEN=-478;END=53595604;SUPPORT=27;COVERAGE=24,24,27,27,29;STRAND=+-;AF=1.000;STDEV_LEN=0.000;STDEV_POS=0.000	GT:GQ:DR:DV	1/1:60:0:27
1	53749422	Sniffles2.INS.2C9S0	N	CACTTACTTACTTACTACATACCCGGGCCACTTACTTACTACATACCCGGGCCACGTACTTACTACATACCCGGGCCACTTACTTACTTACTACATACCCGGGCCACTTACTTACTACATACCCGGGCCACTTACTTACCTACTACACACCCGGGCCGCTTACTTACCTACTACACACCCGGGCCGCTTACTTACCTACTACACACCCGGGCCGCTTACTTACCTACTACACACCCGGGCCGCTTACTTACCTACTACACACCCGGGCCGCTTACTTACCTACTACACACCCGGGCCGCTTACTTACCTACTACACACCCGGGCCGCTTACTTACCTACTACACACCCGGGCCGCTTACTTACCTACTACACACCCGGGCCGCTTACTTACCTACTACATACCCGGGCCGCTTACTTACCTACTACATACCCGGGCCGCTTACTTACCTACTACATACCCGGGCCGCTTACTTACCTACTACATACCCGGGCCGCTTACTTACCTACTACATACCCGGGCCGCTTACTTACCTACTACATACCCGGGCCGCTTACTTACCTACTACATACCCGGGCCGCTTACTTACCTACTACATACCCGGGCCGCTTACTTACCTACTACATACCCGGGCCGCTTACTTACCTACTACATACCCGGGCCGCTTACTTACCTACTACATACCCGGGCCGCTTA	60	PASS	IMPRECISE;SVTYPE=INS;SVLEN=694;END=53749422;SUPPORT=28;COVERAGE=31,30,29,29,28;STRAND=+-;AF=0.966;STDEV_LEN=141.030;STDEV_POS=0.000;SUPPORT_LONG=0	GT:GQ:DR:DV	1/1:60:1:28
1	53749869	Sniffles2.INS.2CBS0	N	ACTTACCTACTGCATACCCGGGCCGCTTACTTACCTACTGCATACCCGGGCCGCTTACTTACCTACTGCATACCCGGGCCGCTTACTTACCTACTGCATACCCGGGCCGCTTACTTACCTACTGCATACCCGGGCCGCTTACTTACCTACTGCATACCCGGGCCGCTTACTTACCTACTACATACCCGGGCCGCTTACTTACCTACTACATACCCGGGCCGCTTACTTACCTACTACATACCCGGGCCGCTTACTTACCTACTACATACCCGGGCCGCTTACTTACCTACTACATACCCGGGCCGCTTACTTACCTACTACATACCCGGGCCGCTTACTTACCTACTACATACCCGGGCCGCTTACTTACCTACTACATACCCGGGCC	60	PASS	PRECISE;SVTYPE=INS;SVLEN=388;END=53749869;SUPPORT=10;COVERAGE=30,28,28,28,28;STRAND=+-;AF=0.357;STDEV_LEN=0.408;STDEV_POS=0.000;SUPPORT_LONG=0	GT:GQ:DR:DV	0/1:49:18:10
1	53967990	Sniffles2.DEL.8A5S0	GGAGAGGGAGAGAAGAGAGGGATGAGGGGGATGGGGAGAGAGGAGAAGGGGGAGGGACAGGGAAAGAGGAGAGGGGGGAGGGAGAGGGAGAGAAGAGAGGGATGAGGGGGATGGGGAGAGAGGAGAAGGGGGAGGGACAGGGAAAGAGGAGAGGGGGGAG	N	60	PASS	PRECISE;SVTYPE=DEL;SVLEN=-160;END=53968150;SUPPORT=22;COVERAGE=21,21,22,22,22;STRAND=+-;AF=1.000;STDEV_LEN=0.000;STDEV_POS=0.000	GT:GQ:DR:DV	1/1:60:0:22
1	53991137	Sniffles2.INS.2CES0	N	GGCTGGGGAGGCTGGGGAGGTTGGGGGTGCTGGGAGTCTGGGGAGGCTGGGGAGGTGGGGGGCTGGGGAGGCTGGGGAGGTGGAGGCTGGGGAGGTGGGGAGGCTGGGGGCTGGGGGGCTGGGGAGGCTGGGGAGGTGGGGGGCTGGGGAGGCTGGGGAGGTGGGGGGCTGGAAGGCTGGGGAGGTGGGGGGCTAAGAAGGCTGGGGGGCTGGGGTGCTGGGGAGGCTGGGGAGGTGGGGGGCTGGGGAGGCTGGGGGGCTGGGGCGCTGGGGAGGCTGGGGAGGCTGGGGGTGCTGGGCAGGCTGAGGAGGTGGGGAGGCTGGGGGGGCAAGGGGTGGGGGAGGTAGGGAGGCTGGGGAGGCTGGGGGCGGGGGAGTCTGGGGAGGCTGGGGGGGTGGGGGGCTAGGAGGTGGGGGAGGCGGGGAGGCTGGGGAGGCTGGGGGGGCTGGGG	60	PASS	PRECISE;SVTYPE=INS;SVLEN=452;END=53991137;SUPPORT=32;COVERAGE=33,32,32,32,36;STRAND=+-;AF=1.000;STDEV_LEN=1.155;STDEV_POS=0.000;SUPPORT_LONG=0	GT:GQ:DR:DV	1/1:60:0:32
1	54175023	Sniffles2.DEL.8A6S0	ATATATATACATATACATATATATATACATATATACATATATATACATATACAT	N	60	PASS	PRECISE;SVTYPE=DEL;SVLEN=-54;END=54175077;SUPPORT=18;COVERAGE=36,36,36,36,36;STRAND=+-;AF=0.500;STDEV_LEN=0.000;STDEV_POS=0.000	GT:GQ:DR:DV	0/1:60:18:18
1	54178808	Sniffles2.INS.2CFS0	N	GGCAACATGGTGAGACCTCATCTCTTCAAGACCAGCCTGGGCAACATGGTGAGACCTCATCTCTTCAAGACCAGCCTGGGCAACATGGTGAGACCTCATCTCTTCAAGACCAGCCTGGGCAACATGGTGAGACCCCATCTCTTCAAGACCAGCCTGGGCAACATGGTGAGACCTCATCTCTTCAAGACCAGCCTGGGCAACATGGTGAGACCTCATCTCTTCAAGACCAGCCTGGGCAACATGGTGAGACCTCATCTCTTCAAGACCAGCCTGGGCAACATGGTGAGACCTCATCTCTTCAAGACCAGCCTG	60	PASS	PRECISE;SVTYPE=INS;SVLEN=312;END=54178808;SUPPORT=29;COVERAGE=32,32,31,29,29;STRAND=+-;AF=0.935;STDEV_LEN=19.431;STDEV_POS=0.516;SUPPORT_LONG=0	GT:GQ:DR:DV	1/1:60:2:29
1	54924467	Sniffles2.INS.2D1S0	N	GGAAGGAAGGAAGGAGGGAAGGAAGGAATGTGGGCAGGTGGGAAGGAGGGAGGGAGGGAAGGAAAGAAGGAAGAAAGGAAGAAAGGAAGGAAGGAGGGAGGGAAGGAAGGAAGAAAGGAAGGAAGGAAGGTGGGCAGGTGGGAAGGAGGGAGGGAGGAAGGAAGGAGGGAAGGAAGGAAGGTGGGCAGGCAGGAAGGAGGGAGGGAGGGAGGGAAA	60	PASS	PRECISE;SVTYPE=INS;SVLEN=216;END=54924467;SUPPORT=10;COVERAGE=12,11,11,11,11;STRAND=+-;AF=0.909;STDEV_LEN=0.516;STDEV_POS=0.000;SUPPORT_LONG=0	GT:GQ:DR:DV	1/1:17:1:10
1	54976290	Sniffles2.INS.2D3S0	N	AAACCAAACCAAACCAAACCAAACCAAACCAAACCAAACCAAACCAAACCAAACCAAACCAAACCAAACCAAACCAAACCAAACCAAACCAAACCAAACCAAACCAAACCAACCAAACCAAACCAAACCAAACCAAACCAAACCAAACCAAACCAAACCAAACCAAACCAAACCAAACCAAACCAAACCAAACCAAACCAACCAAACCAAACCAAACCAACCAAACCAAACCAAACCAAACCAACCAAACCAAACCAAACCAAACCAAACCAAACC	60	PASS	PRECISE;SVTYPE=INS;SVLEN=277;END=54976290;SUPPORT=12;COVERAGE=18,19,19,19,19;STRAND=+-;AF=0.632;STDEV_LEN=2.563;STDEV_POS=0.000;SUPPORT_LONG=0	GT:GQ:DR:DV	0/1:36:7:12
1	55027410	Sniffles2.INS.2D7S0	N	CCCCCCAACCTCCCTCCCGGACGGGGCGGCTGGCCGGGCAGAGGGCTCCTCACTTCCCAGTAGGGGCGGCCGGGCAGAGGCGCCCCTCACCTCCCAGACGGGGCGGCTGGCCGGGCAGGGGGGCTGACCCCCCCCACCTCCCTCCCGGACGGGGCGGCTGGCCGGGCGGGGGCTGACACCCCCACCTCCCTCCCGGACGGGGCGGCTGGCGGGCAGAGGGGCTCCTCACTTCCCAGTAGGGGCGGCCGGGCAGAGGCGCCTCTCACCTCCCCGGAACGGGGCAGCTGGCCGGGCGGGGGGGCTTGAC	60	GT	PRECISE;SVTYPE=INS;SVLEN=307;END=55027410;SUPPORT=6;COVERAGE=25,27,27,29,30;STRAND=+-;AF=0.222;STDEV_LEN=0.816;STDEV_POS=0.000;SUPPORT_LONG=0	GT:GQ:DR:DV	0/1:1:21:6
1	55334338	Sniffles2.DEL.8A7S0	ATTAACAGTGATGGTTATGAAGGCAATGTAATAGTTCTAATAAAAGATGGAT	N	60	PASS	PRECISE;SVTYPE=DEL;SVLEN=-52;END=55334390;SUPPORT=13;COVERAGE=28,29,29,29,30;STRAND=+-;AF=0.448;STDEV_LEN=0.000;STDEV_POS=0.000	GT:GQ:DR:DV	0/1:60:16:13
1	55468716	Sniffles2.INS.2D8S0	N	TGATGATGATGGTGATTAGGAGATGCTGATGATGAGGATGGTGATGGTGAGAATGGTAATGGTGATGATAATAGTGATGATGATAATAGTGATAATGATGGTGAGGATGGTGATGGTGACAATGGTGATGATGATGATGATGATAGTGATGATGATGGTGATTAGGAGATGGTGATGATGAGGATGGTGATGGTGAGAATGGTAATGGTGATGATAATAGTGATGATGATAATAGTGATAATGATGGTGAGGATGGTGATGGTGACAATGGTGATGATGATGATGATGATAGTGATGATGATGGTGATTAGGAGATGGTGATGATGAGGATGGTGATGGTGAGAATGGTAATGGTGATGATAATAGTGATGATGATGGTGAGGATGGTGATGGTGAAGATGGTGATGATGAGATTGGTGATAGAATGGTGATGGTAATGACGATGTTGATGGTAATGAAGATGTCAATGATGGTGATGTGATGATAATGATGGTAACGGTTATGATGATGGTGATGGTGATAATGATAATGGTGATGATGATGGTAATGGTCACGATGGTGATAGTGATGATGATAGTGGTGATAATGATGGTGATGTTGATAATTTTGGTGGTGATAATAGTTATGGTGATGATTGATGGTAATGAGGATGAGGATGATGACGATTATTATTA	60	PASS	PRECISE;SVTYPE=INS;SVLEN=674;END=55468716;SUPPORT=25;COVERAGE=28,25,25,27,28;STRAND=+-;AF=1.000;STDEV_LEN=0.376;STDEV_POS=0.000;SUPPORT_LONG=0	GT:GQ:DR:DV	1/1:60:0:25
1	55705907	Sniffles2.INS.2D9S0	N	GTCCTAGAAATTTCTTTGGGAGAGCTGGGTTCCCATGTAGTTTAGAAACTGAAAGGGCATATAGACCAAGAGAGCACTATCAAGTCACCTAGAGTTCAGAAACATTTAAGTATAAGTCAGAGGGGCATGAAAGGCTGTTTCCAGAAAGGTAGCTACAATCCAGCTTCTCCTCTGATTCTGAGCTCAGCTCAGAAGTGGCAAAATTCTTTGAAAGGCGGAAGAGTCAGAGCTTAGGGATGCATAAACTACTAAAAGCTTTGCCTAGAGCACAGACATAAAAGCACAGCAAGAACACAGCAGTGTATGTCTTGAATTAATCCTGGCTCAAGGGAAGCCTCAGGTCTTTATTTTACCCAAACCCAAAGAATAATCAAATTGTCATTATTAAATGCTTCCATGTTTAGAATAGGTGCTATGTTTATTTTTCTTTAATGTTTGCTTTGATTAAAGGAAGCCAATATGTACTGAGCACACAGTGTTCACCTGTCACTGTAAGACTATACATTAATTAACTCTTTAAAATTTTCATCCACCTTTCTACACACATTTACAATTGAGAAAACTAAGAATTAGTGTTTATGACTTGCTCAAAATAACACAAATATTAGGACTTACTTATAGAGCCAAGTTGATAACCAAATTAATGTATTAATTAATAACATCACCAAAAGAGACTTGCTCACAGTTTATTCTAAATCTCTGTTGCAAACCTAGAGTCTTTTAATTGTCTGATTGATGGTCTGATTGTAGCAATACTTTGTGTCAGGTCCATGAATGACAAATTTGACATACTAAATGATCAAATCAAATTTAAGGTGTGAGTTCTGGACTTGCACTGCCCAATATGGTAGCCTCAGCCCTATCTGATTACTATATTTAAATTAATAAAAAATGAGTAAAATAAAAAATTCCTTTCCTCAATCACATAAGCCACATTTTCATTGTTCAGTAGCCATAGATGGCTGGTGAATGCCACATTGGATAGCATATTATTCTCAATGAACATTTCCAGGATATTTTCAACATCACAACAAATTGTGTTGAAAAATTAAATCCCATTTTAATGTTAACAGATCTCCTGTGCATTTGTTAATTTTTAAGCAATTTAACATATTACCTGACTCTATTCTCACAATCATCATATGAAAAATACCTAAGTTAATGTTACTATGTTTTATAAAGCAGACTCACCCTGGGATTTTTTTAGAGCCACAGCTGAGGTTAAAGACCCTGGGGACTTAAAACTTGTGCAACTTGTTTATGCCCCTCTTCTTTCCTCTTCTCTTCAACCACTGTCTTTTCCTAGGTGATGTCATCCAATTCCACAACTTTAAATACCTCTTGCCTTGGGACTGGGGTTGATATCCAACTGCTTGACATTGCCATGTGAGTTCTAATAGGCACCTCAAACTTAATATGTCTAAAACAGTACTCTTGATTTTTTTTTTTTTTTTTTTTTTTTTTTTGAGACGGAGTCTCGCTCTGTCGCCCAGGCTGGAGTGCAGTGGCGCGATCTCGACTCACTGCAAGCTCCGCCTCCCGGGTTCACGCCATTCTCCTGCCTCAGCCTCCCGTGTAGCTGGGATTACAGGCGCCCGCTACCAC	60	PASS	PRECISE;SVTYPE=INS;SVLEN=1605;END=55705907;SUPPORT=18;COVERAGE=28,18,18,18,31;STRAND=+-;AF=1.000;STDEV_LEN=2.044;STDEV_POS=0.000;SUPPORT_LONG=0	GT:GQ:DR:DV	1/1:50:0:18
1	55851376	Sniffles2.INS.2DAS0	N	CCCTCCCTCCCCTCCTCCCCCTCCCTCCCTCCCTCCCTTCCTTCCTTCCTCCCTTCCTCCCCTCTTCCCCCCTCCCCTCTCCCTCCCTCCCTCCCTTCCTTCCTTCCTCCCTTCCTCCCCTCTTCCC	60	PASS	PRECISE;SVTYPE=INS;SVLEN=127;END=55851376;SUPPORT=21;COVERAGE=19,21,21,21,21;STRAND=+-;AF=1.000;STDEV_LEN=0.000;STDEV_POS=0.000;SUPPORT_LONG=0	GT:GQ:DR:DV	1/1:58:0:21
1	55974750	Sniffles2.DEL.8A8S0	ATTAATTACAGTCATGTAATTAATTGCATTAATTACAGTCATGTAATTAATTGC	N	60	PASS	IMPRECISE;SVTYPE=DEL;SVLEN=-54;END=55974804;SUPPORT=41;COVERAGE=40,41,40,39,39;STRAND=+-;AF=1.000;STDEV_LEN=13.768;STDEV_POS=13.691	GT:GQ:DR:DV	1/1:60:0:41
1	56128214	Sniffles2.INS.2DBS0	N	ACGGTGTGTATATATACGGTGTATATATACACGGTGTGTGTATATACGGTGTATATATACACGGTGTGTGTATATACGGTGTATATATACACGGTGTGTGTATATACGGTGTATATATACACGGTGTGTGTATATACGGTGTATATATAC	60	PASS	PRECISE;SVTYPE=INS;SVLEN=150;END=56128214;SUPPORT=12;COVERAGE=17,17,18,18,20;STRAND=+-;AF=0.667;STDEV_LEN=0.408;STDEV_POS=0.000;SUPPORT_LONG=0	GT:GQ:DR:DV	0/1:26:6:12
1	56129386	Sniffles2.DEL.8AAS0	ATATGGTACGTATATACGGTATATATATGGTACGTATATACGGTATATATATGGTACGTATATACGGTATATATATGGTACGTATATACGGTATAT	N	60	PASS	PRECISE;SVTYPE=DEL;SVLEN=-96;END=56129482;SUPPORT=7;COVERAGE=20,19,18,18,17;STRAND=+-;AF=0.389;STDEV_LEN=0.447;STDEV_POS=0.000	GT:GQ:DR:DV	0/1:39:11:7
1	56131202	Sniffles2.DEL.8ABS0	GTATATATACACTATATATACTATGTATATATACACTATATATACTATGTATATATACACTATATATACTATGTATATATACACTATATATACTAT	N	60	PASS	PRECISE;SVTYPE=DEL;SVLEN=-96;END=56131298;SUPPORT=21;COVERAGE=20,20,21,20,18;STRAND=+-;AF=1.000;STDEV_LEN=0.000;STDEV_POS=0.000	GT:GQ:DR:DV	1/1:58:0:21
1	56132003	Sniffles2.INS.2DCS0	N	ATATATAGTATACATACCATATATAGTATACTATATATAGTATATATAGTATACTATATAGTATATAGTATACTATATATAGTATATATAGTATACTATATAGTATATAGTATACATACTATATATAGTATACTATATAGCATATAGTATACATACTATATATAGTATAGTATATATAGTATACATACTATATATAGTATAGTATATATAGTATACATACTATATATAGTATAGTATATATTGTATACATACTATATATAGTATGTATATATTGTATACATACTATATATAGTATAGTATATATAGTATACATACTATATATAGTATAGTATATATAGTATACATACTATATATAGTATAGTATATATAGTATACATACTATATATAGTATAGTATATATAGTATACATACTATATATAGTATAGTATATATAGTATACATACTATATATAGTATAGTATATATAGTATACATACTATATATAGTATAGT	60	PASS	PRECISE;SVTYPE=INS;SVLEN=490;END=56132003;SUPPORT=10;COVERAGE=18,18,18,18,20;STRAND=+-;AF=0.556;STDEV_LEN=0.408;STDEV_POS=0.000;SUPPORT_LONG=0	GT:GQ:DR:DV	0/1:52:8:10
1	56132010	Sniffles2.INS.2DDS0	N	GTATACATACCATATATAGTATACATACCATATATAGTATACTATATATACCATATATAGTATACATACCATATATAGTATATTATATATACCATATATAGTATACATACCATATATAGTATACTATATATACCATATATAGTATACATACCATATATAGTATACTATATATAGTATACATACCATATATAGTATACTATATATAGTATACATACCATATATAGTATACTATATATAGTATATATAGTATAGTATACATGGTATACTATACTATATATAGTATAGTATACATGGTATACATACTATATATAGTATAGTATACATGGTATACTATACTATATATAGTATAGTATACATGGTATACATACTATATATAGTATGTATACATGGTATACATACTATATATAGTATAGTATACATGGTATACTATACTATATATAGTATAGTATACATGGTATACTATACTATATATAGTATAGTATACATGGTATACATACTATATATAGTATAGTATACATGGTATACATACTATATATAGTATAGTATACATGGTATACATACTATATATAGTATAGTATACATGGTATACATACTATATATAGTATAGTATACATGGTATACATACTATATATAGTATAGTATACATGGTATACATACTATATATAGTATAGTATACATGGTATACATACTATATATAGTATAGTATACATGGTATACATACTATATATAGTATAGTATACATGGTATACATACTATATATAGTATAGTATATATGGTATACATACTATATATAGTATAGTATATATG	60	PASS	PRECISE;SVTYPE=INS;SVLEN=807;END=56132010;SUPPORT=8;COVERAGE=18,18,18,18,20;STRAND=+-;AF=0.444;STDEV_LEN=0.000;STDEV_POS=0.000;SUPPORT_LONG=0	GT:GQ:DR:DV	0/1:52:10:8
1	56132420	Sniffles2.DEL.8ACS0	ATACATGTATACATCTATACATGTATAGTATACATGTATACATGTATACATGTATACATGTATAGTATACATGTATAGATGTATACATGTATAGT	N	60	PASS	PRECISE;SVTYPE=DEL;SVLEN=-95;END=56132515;SUPPORT=10;COVERAGE=18,20,20,20,20;STRAND=+-;AF=0.500;STDEV_LEN=0.000;STDEV_POS=0.000	GT:GQ:DR:DV	0/1:60:10:10
1	56132458	Sniffles2.INS.2DES0	N	TACATCTATACATGTATAGTGTACATGTATACATCTATACATGTATAGTG	60	PASS	PRECISE;SVTYPE=INS;SVLEN=50;END=56132458;SUPPORT=10;COVERAGE=18,20,20,20,20;STRAND=+-;AF=0.500;STDEV_LEN=0.000;STDEV_POS=0.000;SUPPORT_LONG=0	GT:GQ:DR:DV	0/1:60:10:10
1	56401283	Sniffles2.DEL.8ADS0	AGAAATATAGGGGCCGGGCGCGGTGGCTCACGCCTGTAATCCCAGCACTTTGGGAGGCCGAGGCGGGCGGATCACGAGGTCAGGAGATCGAGACCATCCTGGCTAAAACGGTGAAACCCCGTCTCTACTAAAAATACAAAAAAAAAATTAGCCGGGCGTAGTGGCGGGCACCTGTAGTCCCAGCTACTTGGGAGGCTGAGGCAGGAGAATGGCGTGAACCCAGGAGGCGGAGCTTGCAGTGAGCCGAGATCCCGCCACTGCACTCCAGCCTGGGCAACAGAGCGAGACTCCGTCTCAAAAAAAAAAAAAAAAAAAAAAAAA	N	60	PASS	PRECISE;SVTYPE=DEL;SVLEN=-321;END=56401604;SUPPORT=35;COVERAGE=36,35,35,34,31;STRAND=+-;AF=1.000;STDEV_LEN=0.000;STDEV_POS=0.000	GT:GQ:DR:DV	1/1:60:0:35
1	56887703	Sniffles2.DEL.8AES0	TATCTTTTTTTTTTTTTTTTTTTTTTTTTTTTTTTTGAGACGGAGTCTCGCTCTGTCGCCCAGGCTGGAGTGCAGTGGCGGGATCTCGGCTCACTGCAAGCTCCGCCTCCCGGGTTCACGCCATTCTCCTGCCTCAGCCTCCCAAGTAGCTGGGACTACAGGCGCCCGCCACTACGCCCGGCTAATTTTTTGTATTTTTAGTAGAGACGGGGTTTCACCGTTTTAGCCGGGATGGTCTCGATCTCCTGACCTCGTGATCCGCCCGCCTCGGCCTCCCAAAGTGCTGGGATTACAGGCGTGAGCCACCGCGCCCGGCC	N	60	PASS	PRECISE;SVTYPE=DEL;SVLEN=-317;END=56888020;SUPPORT=23;COVERAGE=38,39,39,38,37;STRAND=+-;AF=0.590;STDEV_LEN=0.000;STDEV_POS=0.000	GT:GQ:DR:DV	0/1:60:16:23
1	56996033	Sniffles2.INS.2DFS0	N	CAGCCTACCCCTTTCCCCTAATTGGCCCAATTCCAATCTTCTGCTAACTCTCCCACCTGGAGATGTTAGTAGCATTTCAAATTAACCAAGTCTAAGGTCACACCCATTCCCACTCCTGTCCCAAACTTCACTTCTCTTCCCTCTAGTTCTGCTCAAGATGCCACCAAGCATATGACTGACAAAGATGTGCAATCTTAGACTCCTTCCTCTCCCTTATCCCATTGTCCATCCGGCTTTTGCAAGGTCTTTTGCATCCATCTTTTTCTATTTCCCTTGCATTGCCACCACTGTGGTTCAGGCCTCATCTTTACCTTG	60	PASS	IMPRECISE;SVTYPE=INS;SVLEN=315;END=56996033;SUPPORT=16;COVERAGE=30,30,29,29,31;STRAND=+-;AF=0.552;STDEV_LEN=0.000;STDEV_POS=26.163;SUPPORT_LONG=0	GT:GQ:DR:DV	0/1:60:13:16
1	57022730	Sniffles2.INS.2E0S0	N	AGAGAGAAGAAAGAAAGAAAGAAAGAAAGAAAGAAAGAAAGAAAGAAAGAA	60	PASS	PRECISE;SVTYPE=INS;SVLEN=51;END=57022730;SUPPORT=18;COVERAGE=29,30,31,29,30;STRAND=+-;AF=0.581;STDEV_LEN=3.333;STDEV_POS=7.685;SUPPORT_LONG=0	GT:GQ:DR:DV	0/1:60:13:18
1	57242608	Sniffles2.DEL.8AFS0	AGAAAATAGAAGGCCCAGGCCGGGCGCGGTGGCTCACGCCTGTAATCCCAGCACTTTGGGAGGCCGAGGCGGGCGGATCACGAGGTCAGGAGATCGAGACCATCCCGGCTAAAACGGTGAAACCCCGTCTCTACTAAAAAATACAAAAAATTAGCCGGGCGTAGTGGCGGGCGCCTGTGGTCCCAGCTACTTGGGAGGCTGAGGCAGGAGAATGGCGGGAACCCGGGAGGCGGAGCTTGCAGTGAGCCGAGATCCCGCCACTGCACTCCAGCCTGGGCGACAGAGCGAGACTCCGTCTCAAAAACAAAAAAAAAAAAAAAAAAAAAAAAAAAAAAAAAA	N	60	PASS	PRECISE;SVTYPE=DEL;SVLEN=-339;END=57242947;SUPPORT=30;COVERAGE=31,30,30,30,31;STRAND=+-;AF=1.000;STDEV_LEN=0.000;STDEV_POS=0.000	GT:GQ:DR:DV	1/1:60:0:30
1	57600204	Sniffles2.INS.2E1S0	N	TGAACCAAGATCGCACCACTGCACTCCAGCCTGGGTAACAGAGTGACACTCCATCTCAAAAAAACAAAACAAAACAAAACAAAAAAAAGAAAGACTATTAATATGGGATACTCTGACCCTTATCATCTTTACTTCAGATTTAAACATATTCAGTCCTTTTAACCATTTTTTAGCACCTTTGTTGAGGCATATTAACAAGCTAAGATTGCCAGATGCTACAGAAGTCTAATGTTAATCTAACAAAACTGGGGTAGACTGAGACAGAAAACATTCAACTCTACTTCCTTCCTAATTCTCCACTAGGGATCTAACATTTCCTCTACGAAGCTAAATGGCTTTGGGCGGAAATGATTTTACTATTGTTCTCTTTGTGTCCAGCTAAAGAATCAAAAATAGTGCTACAAGGTTTGGTGGTATCTTTCTTTGGGGACAGTTTAGCCACATTTGAGTAAGGATGCAGATAAAAGTAAAGAACAAAAACTACCTAATTAGTTAAAATCAAGGTAATTAGGACTTTAATGATCTGTGCACAGCCTATTTGATGGTGGGGTCTGTGATAAAATAGCAAAGCCCAAAACATGACCCTCGGACAAGATAAAACACCAGATACCCTTCACTTCTGTCCTTGTCCCTTTGATTACACACACCAGGTGTCATGGTAATGGAAGAGACTAGAGATGATATCATATATCAGGGCATACAAATCATTGTGAAAGTATCTCTCAGTTGGGCTTGATCCACATTACTAAGCTCCCATAAAGAATGCTAGAAGACTAATAATAATTTCCTCCAAGTTTGCATAAGCCCAGAGTTCTCCACATCCTGTGTTCCCAAAGATCATAGGAGCCACATCTGTGTCAAGAAGTTCAGCGTAGTTTCCAGGTCCCCAGTTGCCAGGATCCACCTCATCAGAATATGTTTCCATTTGTCTATATCCAATTTAAAATGTGGACTTCAGAACTGAGCACAGGTCTCCAAACTACAGTCTTTACAGGAGAGAGAACCCACCTCCTTGGAGTTTTGAAGCCATATTTTTATGAAGGCAGATAAAGCTTACATTAGGCTTGTAATCCTGTTGAGTTCAAGCCCTTTTACTACCAATGCTTGTGCCTTCATCCTAAACTCCCTTCTACCAAGGCATCCCCAAATAGGCCCATCTTCCTCTATAATATAGAGGTAAATTGCATTGATTTTTGATTCAGGCTGACTTGAGGTGAAATCCCAGTTCTGCTTCCTACATGCTAGGTTGTATTGTAAATATTTTTAAATTTTCTGTATATGATGATGTTTTGACACCTTAAGCAATCTTTCTGGCTGGGAGAAACTGCTTCTCAATTCTCAGACATAGCAAAAGACCCAGCCTGGAGCATGTCTTTGATATGCAAACTAACCAATCCGGAGCCATCCCTCCTCTGCCTGGCTCATACACCCCAGAAAGCAATATTCCTCTGCCTTCACTATCTCGGGGCAGAAGGGGATCACCCCTGCAGCTTAGAGCCAGAAGAAATGATTCAAACTAGCCAACCACTCACTCTGACCTGCCTTGCCTTTCCAGCGGGAATCCCAGTAAAGGAGTGGCCTTAGGTCTCCGCCTTCTGCTTCTTGTCTTTTGCGTCCTGACTACCCTGGTGTCTTTCCCGTATGGTCCTGTGTAGTGTGCTGTGCTCCAGTCTCCAGGACTCGTGAGTAAAACAAACTGTTTTTGTTGTTGTTGTTGTTGTTGTTTTCCCGGAGGCTCTCCAATGTCACCTCTTATGGCTGCACCTGACTGACCAAAGAAAATGTTGTACATATACACCACAGAATACTATGCAGTCATAAAAAAGAATGAGATCACATCTTTTGTGAGAATGTAGATGGAGTTGGAGGCCATTATCCCTAGCAAACTAATATAGGAACAGAAAGCCAACTACCACATGTTCTCACTTATAAATGGGAGCAAATGATGAGAACTCATGGACATGGACACTGGAGCCTACTTGAGAGTGGAGGGT	60	GT	PRECISE;SVTYPE=INS;SVLEN=1994;END=57600204;SUPPORT=5;COVERAGE=27,22,22,22,23;STRAND=+-;AF=0.227;STDEV_LEN=1.528;STDEV_POS=0.000;SUPPORT_LONG=0	GT:GQ:DR:DV	0/1:2:17:5
1	57861399	Sniffles2.DEL.8B0S0	TCCCATGGCTACCATATTAGGGAATACAGACCTATAGCATTCTTAAGTATAGAGGC	N	60	PASS	PRECISE;SVTYPE=DEL;SVLEN=-56;END=57861455;SUPPORT=13;COVERAGE=35,34,34,34,33;STRAND=+-;AF=0.382;STDEV_LEN=0.000;STDEV_POS=0.000	GT:GQ:DR:DV	0/1:60:21:13
1	58071858	Sniffles2.INS.2E3S0	N	TCCGGTATTTTTTTTTTTTTTGAGACGGAGTCTCGCTCTGTAGCCCAGGCTGGAGTGCAGTGGCGCGATCTCGGCTCACTGCAAGCTCCGCCTCCCGGGTTCACGCCATTCTCCTGCCTCAGCCTCCCGAGTAGCTGGGACTACAGGCGCCCGCCACTACGCCCGGCTAATTTTTTGTATTTTTAGTAGAGACGGGGTTTCACCGTGTTA	60	PASS	PRECISE;SVTYPE=INS;SVLEN=210;END=58071858;SUPPORT=12;COVERAGE=29,29,29,29,30;STRAND=+-;AF=0.414;STDEV_LEN=0.548;STDEV_POS=0.000;SUPPORT_LONG=0	GT:GQ:DR:DV	0/1:60:17:12
1	58104959	Sniffles2.INS.2E4S0	N	AAAGAACTTTAGTAAATAACTTTATAAAGTTCTTTATAAAAAGAACTTTAGTAAATAACTTTATAAAGTTCTTTATAA	60	PASS	PRECISE;SVTYPE=INS;SVLEN=78;END=58104959;SUPPORT=19;COVERAGE=35,35,35,35,35;STRAND=+-;AF=0.543;STDEV_LEN=0.302;STDEV_POS=0.000;SUPPORT_LONG=0	GT:GQ:DR:DV	0/1:60:16:19
1	58205107	Sniffles2.INS.2E5S0	N	CCCTCCCCTCCCCTCCCCTCCCCTTCCCTCCCCTCCCCTCCCCTCCCCTT	60	PASS	PRECISE;SVTYPE=INS;SVLEN=50;END=58205107;SUPPORT=24;COVERAGE=22,24,24,24,23;STRAND=+-;AF=1.000;STDEV_LEN=0.389;STDEV_POS=11.734;SUPPORT_LONG=0	GT:GQ:DR:DV	1/1:60:0:24
1	58343212	Sniffles2.DEL.8B1S0	GATTTATTTTTTTTTTTTTTTTTTTTTTTTTTGAGACGGAGTCTCGCTCTGTCGCCCAGGCCGGACTGCGGACTGCAGTGGCGCAATCTCGGCTCACTGCAAGCTCCGCTTCCCGGGTTCACGCCATTCTCCTGCCTCAGCCTCCCGAGTAGCTGGGACTACAGGCGCCCACCACCGCGCCCGGCTAATTTTTTTTTTGTATTTTTAGTAGAGACGGGGTTTCACCTTGTTAGTCAGGATGGTCTCGATCTCCTGACCTCATGATCCACCCGCCTCGGCCTCCCAAAGTGCTGGGATTACAGGCGTGAGCCACCGCGCCCGGCC	N	60	PASS	PRECISE;SVTYPE=DEL;SVLEN=-324;END=58343536;SUPPORT=14;COVERAGE=37,36,35,36,35;STRAND=+-;AF=0.389;STDEV_LEN=0.000;STDEV_POS=0.000	GT:GQ:DR:DV	0/1:60:22:14
1	58743910	Sniffles2.DEL.8B2S0	ACACGCATACTGTCTCTCGCCTGCTGCCATGTAAGATGTGCCTGCTTCACCTTCTGCCATGATTGTAAGTTTCCTGAGGCCTCTCCAGCCATGTGGAACTGTGGATCAATTAAACCTCTTTCCTTTATAAATTACCCAGTCTCAGATGTTTCTTTTATAGCAATGTGAGAACAGACTAATACAAAGGCCCAGCTCAAATGTTCCCTGCCATATGAAGCTTTCCTTGATTTTATGGGCAGTCACTCCTAGTTCTTTGTGCCCACAGCATTCTCTTATTATCTCTATCATAGCATTTACTGCACCGTTTTGAAATGTATTAATTTACTTGTCTGCATCTCTTACTAGGCAGGGCTAGAAGAGTGTGACCCTTTATTTGGGATACAGAATCAGGCGGTGCACCAGTTAAGGTAAAGCAAACTGCTCTAACAAAATTGGAAATGATCCAGCATATGATTTTCAACCAGATTTTCCTGATCAGCAGCAGGCGGGGGGGGCCTGTGCTCCATACAGTCATTCAGGGACGAATCTGATTAAAATTCTGCCATTTTCATGGCATCCAAGATCTCCTTCATCAAGTCAGCAGGTGAGTGAAAAAATAACTAAGAAGGCACACTTTTCCCTAACCACTTCAGGCCAGAAGGGGCAAACGAAGGTCTCTCTTCATATCTCACTGGAGAGAACTGAGCATGTGGCCCCTCCTGGAGAAGGAGAAGGATTAGAAACTAAGCCCTGGCCTAGAAGCCACTTTCCAGTGATGATTCTACACTGCAGAAAAGGAGCAGAGATCTTTGGAGGACAGCTGGCCATCTCTACCAAGGGTAACAAAAATGGACTCTTTAGACACAAACCTACCCTACTCAGGAGGTAAATAGTGAATTTCTACCTGAAGCTTTCTGGTAAGTTCAGCATTTAG	N	60	PASS	PRECISE;SVTYPE=DEL;SVLEN=-913;END=58744823;SUPPORT=30;COVERAGE=35,30,30,30,40;STRAND=+-;AF=1.000;STDEV_LEN=0.000;STDEV_POS=0.000	GT:GQ:DR:DV	1/1:60:0:30
1	59017935	Sniffles2.DEL.8B3S0	ACACACACACACACAAACACACACACACACACACACACACACAGAGATTAGATAGGCATGGCGGCTCGTGCCTATAGTCCCAGCTACTCGGGAGGCTGAAGCAGAAGAATTGTTGTTCCTTGGCCGGGCACAGTGGCTCACGCCTGTAATCCCAGCAAGTTGGGACGCTGAGGTGGGCAGATCACTTGAGGTCAGGAGTTTGAGATCAGCCTGGCCAACATGGTGAAGCCCCTGTCTCTACTAAAAATACACACATACACAC	N	60	PASS	PRECISE;SVTYPE=DEL;SVLEN=-262;END=59018197;SUPPORT=20;COVERAGE=32,30,31,32,32;STRAND=+-;AF=0.645;STDEV_LEN=0.000;STDEV_POS=0.000	GT:GQ:DR:DV	0/1:54:11:20
1	59059617	Sniffles2.DEL.8B4S0	ATCATTTGAATTATCTTTTTTTTTTTTTTTTTTTTTTTTTTTTTGAGACGGAGTCTCGCTCTGTCGCCCAGGCTGGAGTGCAGTGGCGGGATCTCGGCTCACTGCAAGCTCCGCCTCCCGGGTTCACGCCATTCTCCTGCCTCAGCCTCCCAAGTAGCTGGGACTACAGGCGCCCGCCACTACGCCCGGCTAATTTTTTGTATTTTTAGTAGAGACGGGGTTTCACCGTTTTAGCCGGGATGGTCTCGATCTCCTGACCTCGTGATCCGCCCGCCTCGGCCTCCCAAAGTGCTGGGATTACAGGCGTGAGCCACCGCGCCCGGCC	N	60	PASS	PRECISE;SVTYPE=DEL;SVLEN=-325;END=59059942;SUPPORT=21;COVERAGE=41,45,45,45,45;STRAND=+-;AF=0.467;STDEV_LEN=0.000;STDEV_POS=0.000	GT:GQ:DR:DV	0/1:60:24:21
1	59194940	Sniffles2.DEL.8B5S0	TATATGTAATATATAATCAAAATTACATATTATATGTAATATATAATCAAAATTACATAT	N	60	PASS	PRECISE;SVTYPE=DEL;SVLEN=-60;END=59195000;SUPPORT=11;COVERAGE=23,23,22,22,22;STRAND=+-;AF=0.500;STDEV_LEN=0.000;STDEV_POS=0.000	GT:GQ:DR:DV	0/1:60:11:11
1	59195262	Sniffles2.INS.2EAS0	N	TATACGTTATATATGCAATAGATAAATAAATAGAATTGCATATATAATATATAATACATATTGTATCTACACTATATAGTATATAGTGTAGATACTATATATGTATATTATATGTATATAGCAATACTATATAGTATTATATTTTACAAATATATGTATATAAATGTATATTTATATTATATATGATATATATGTATTTATATTATATATGATATATATGTATTTATATTATATATACCTGTATATATATACAGGTATATACAAATGTATATATACATATGTAATATAAATGTATACATATATTATATACGTATATATAGTACACATATATTATATACGTATATATAGTACACATATATTATATATGCGTATATATAGTACACATATATATGCGTATGTATGTGTAGTACACATATATTATATATGCGTATGTAAGTGTAGTACACATATATTATATATGCGTATGTAAGTGTAGTACACATATATTATATATACGTATGTAAGTGTAGTACACA	60	PASS	PRECISE;SVTYPE=INS;SVLEN=515;END=59195262;SUPPORT=21;COVERAGE=22,22,22,22,23;STRAND=+-;AF=0.955;STDEV_LEN=0.467;STDEV_POS=0.000;SUPPORT_LONG=0	GT:GQ:DR:DV	1/1:48:1:21
1	59446781	Sniffles2.DEL.8B6S0	AAGAAAGAAAGAAAGAAAGAAAGAAAGAAAGAAAGAAAGAAAGAAAGAAAGAAAGAAAGAAAGAAAGAAAGAAAGAAAGAAAGAAAGAAAGAAAGAAAGAAAGAAAGA	N	60	PASS	PRECISE;SVTYPE=DEL;SVLEN=-108;END=59446889;SUPPORT=29;COVERAGE=30,29,29,29,29;STRAND=+-;AF=1.000;STDEV_LEN=0.915;STDEV_POS=5.680	GT:GQ:DR:DV	1/1:60:0:29
1	59871863	Sniffles2.INS.2ECS0	N	ACTTGTGGCACTTTTTTTTTTTTTTTTTTTTTTTTTTTTGAGACGGAGTCTCGCTCTGTCGCCCAGGCTGGAGTGCAGTGGCGGGATCTCGGCTCACTGCAAGCTCCGCCTCCCGGGTTCACGCCATTCTCCTGCCTCAGCCTCCCAAGTAGCTGGGACTACAGGCGCCCGCCACTACGCCCGGCTAATTTTTTGTATTTTTAGTAGAGACGGGGTTTCACCGTTTTAGCTGGGATGGTCTCGATCTCCTGACCTCGTGATCCGCCCGCCTCGGCCTCCCAAAGTGCTGGGATTACAGGCGTGAGCCACCGCGCCCGGCC	60	PASS	PRECISE;SVTYPE=INS;SVLEN=320;END=59871863;SUPPORT=15;COVERAGE=33,33,33,33,32;STRAND=+-;AF=0.455;STDEV_LEN=0.441;STDEV_POS=0.000;SUPPORT_LONG=0	GT:GQ:DR:DV	0/1:60:18:15
1	59956714	Sniffles2.INS.2EDS0	N	TCCTTTCCTTTCCTTTCCTTTCCTTTCCTTCCCTCCCCTCCCTCCTTCTTTCTTTCCCTCCCTC	60	PASS	PRECISE;SVTYPE=INS;SVLEN=64;END=59956714;SUPPORT=26;COVERAGE=21,23,25,26,27;STRAND=+-;AF=1.000;STDEV_LEN=4.415;STDEV_POS=0.000;SUPPORT_LONG=0	GT:GQ:DR:DV	1/1:60:0:26
1	60529914	Sniffles2.INS.2F0S0	N	TTATATATGATATATATATTTTATATATCATATATAAATTATATATGATATATATATTTTATATATCATATATAAA	60	PASS	PRECISE;SVTYPE=INS;SVLEN=76;END=60529914;SUPPORT=15;COVERAGE=28,27,29,29,29;STRAND=+-;AF=0.517;STDEV_LEN=0.000;STDEV_POS=0.000;SUPPORT_LONG=0	GT:GQ:DR:DV	0/1:60:14:15
1	60551513	Sniffles2.INS.2F2S0	N	TATATATCTACCAGATATATATATATATATATATACACACACCAGGATATATATATATATATATATATATATCTACCAGATATATATATATATATATATATATATCTACCAGATATATATATATATATATATATATAT	60	PASS	IMPRECISE;SVTYPE=INS;SVLEN=126;END=60551513;SUPPORT=9;COVERAGE=27,27,26,26,27;STRAND=+-;AF=0.346;STDEV_LEN=6.168;STDEV_POS=64.887;SUPPORT_LONG=0	GT:GQ:DR:DV	0/1:42:17:9
1	60551513	Sniffles2.INS.2F3S0	N	TATATCTACCAGATATATATATATATATATCTACCAGATATATATATATATATATCTACCAGATATATATATATATATCTACCAGATATATATATATATATCTACCAGATATATATATATATCTACCAGATATATATATATATATATCTACCAGATATATATATATATATATATACACACACCAGGATATATATATATATATATATATATATATATATATCTACCAGATATATATATATATATATATCTACCAGATATATATATATATATATAT	60	PASS	PRECISE;SVTYPE=INS;SVLEN=274;END=60551513;SUPPORT=18;COVERAGE=27,27,26,26,27;STRAND=+-;AF=0.692;STDEV_LEN=9.789;STDEV_POS=3.479;SUPPORT_LONG=0	GT:GQ:DR:DV	0/1:29:8:18
1	61269199	Sniffles2.BND.D90S0	N	]hs37d5:26165962]N	34	GT	PRECISE;SVTYPE=BND;SUPPORT=5;COVERAGE=32,35,43,43,35;STRAND=+-;AF=0.125;CHR2=hs37d5;STDEV_POS=0.000	GT:GQ:DR:DV	0/0:47:35:5
1	61288096	Sniffles2.INS.2F4S0	N	ATACCTAGTTTTCTTAGGAAAAGAAGGTGAAGCAGTCAGGTGAAGATAGTACCATTTGCTGAGCTAAGCAATACTAGCAAAAGTGGGGACCATGAGTTCATTTGGGAATATTTTAAGTTTGGGCTACTCTAATTCCCTGAAAATATCAGGTGCATAGTTTGATGTGTCTAATCAAACTTATACAGCACTTAAGTGTGTGTTTCAAAATAAATATTCAATACATATTGATATGATTTATTA	60	PASS	PRECISE;SVTYPE=INS;SVLEN=240;END=61288096;SUPPORT=14;COVERAGE=31,32,31,31,31;STRAND=+-;AF=0.452;STDEV_LEN=0.000;STDEV_POS=0.000;SUPPORT_LONG=0	GT:GQ:DR:DV	0/1:60:17:14
1	61344059	Sniffles2.INS.2F5S0	N	TTGTGCATGTGTTTGTAAGGGGAACATTACAACACATGCACATTACAAAACAT	60	PASS	PRECISE;SVTYPE=INS;SVLEN=53;END=61344059;SUPPORT=21;COVERAGE=41,39,40,40,42;STRAND=+-;AF=0.525;STDEV_LEN=0.000;STDEV_POS=0.000;SUPPORT_LONG=0	GT:GQ:DR:DV	0/1:60:19:21
1	62082858	Sniffles2.DEL.8B7S0	CTTCTTTTACTTTAGAATTGAAAAATGATAGTGGCCCTGGACCATCAGCAGCCATCTTTCTCCCCTCATGAAAAGAGCACATCCATGGATTTAACTTAACATTAGAGGAGGTACAATGAGAATATGGAAATAGAGCCTAAATAATTTTATTTTGCCCCTAGATCTAGCATATGAGAAGCAAATATGTTCTGCATTTCCCAGTTTATAAGCCAATAAATTCTCCTTTGTGCTTAAAGCATTCGAGTTACATTCTGACACTTGCAACCAAGAATCCTGACAAATACATCTTTGGAATTTGTATCTCCTCTGAATTACAGTGACTGGTACATAGGACTCAAAAATATGTACATAGGACTGGTACATAGTACAGTGACTGGTACATAGGACTTAAAAATATGTTACATGGATGAATGAACAGCTTAGCAAAAGGTCTGGGAATGACCTCTGCGTAAAGTGAATTTCTGCTGCCCCCAAAACTGCCTAGTGTGTGCTGTTCATCAACAATGCACCCACTTCTTGCACTTTGATGTAGAGAGGCCATACCACCTGTGTCTACATGTGGTTACTACTTAAACAATACTTACATAGTTAGCGAGTGGCCAAAATGTCTATTAATCTGTAAACACTTGGAAAGAATCCAGTTTGTATTCTTATTTTCCTGGTTTAAAGTGCTAAATGAACCAAAAGTTAGGGAAGCTCTTTTCAGAAAAGCCATCATGCCTGATCCAATCCACTGAACAAAAGATTTAGGAGCTCTCCATCTGATATTAGTCTTTGGAATAGCCTTGACTTAAGTGTGCTTGAGCCTGTGACTGTGGGTGAAAGTGTGTGAGCGATGATTTTC	N	60	PASS	PRECISE;SVTYPE=DEL;SVLEN=-844;END=62083702;SUPPORT=19;COVERAGE=20,19,19,19,24;STRAND=+-;AF=1.000;STDEV_LEN=0.000;STDEV_POS=0.000	GT:GQ:DR:DV	1/1:52:0:19
1	62337076	Sniffles2.INS.2F9S0	N	TATATATATATACATATATATGTACATATATATGTGTATATATATATACATATATATGTACATATATATGTGTA	60	PASS	PRECISE;SVTYPE=INS;SVLEN=74;END=62337076;SUPPORT=14;COVERAGE=22,21,21,21,22;STRAND=+-;AF=0.667;STDEV_LEN=0.000;STDEV_POS=0.000;SUPPORT_LONG=0	GT:GQ:DR:DV	0/1:30:7:14
1	62390587	Sniffles2.DEL.8B8S0	AAAAAGACAGACAGGCGGCCGGGCGCGGTGGCTCACGCCTGTAATCCCAGCACTTTGGGAGGCCGAGGCGGGTGGATCACGAGGTCAGGAGATCGAGACCAAGGTGAAACCCCGTCTCTACTAAAAATACAAAAAGTTAGCCGGGCGTAGTGGCGGGCGCCTGTGGTCCCAGCTACTCGGGAGGCTGAGGCAGGAGAATGGCGTGAACCCGGGAGGCGGAGCTTGCAGTGAGCCGAGATCGCGCCACTGCACTCCAGCCTGGGTGACAGAGCGAGACTCCGTCTCAAAAAAAAAAAAAAAAAAAAAAAAAAAAAAAAAAAAAAAAAAAAAAAAAAAAAAAAAAAAAAAA	N	60	PASS	PRECISE;SVTYPE=DEL;SVLEN=-349;END=62390936;SUPPORT=14;COVERAGE=27,24,24,24,23;STRAND=+-;AF=0.583;STDEV_LEN=0.000;STDEV_POS=0.000	GT:GQ:DR:DV	0/1:60:10:14
1	62589449	Sniffles2.DEL.8B9S0	AAATGTGCTATAAGTTTCTTAACCAGTTTCCTATTATTGAACAATTAGCAT	N	60	PASS	PRECISE;SVTYPE=DEL;SVLEN=-51;END=62589500;SUPPORT=13;COVERAGE=23,22,22,23,24;STRAND=+-;AF=0.591;STDEV_LEN=0.000;STDEV_POS=0.000	GT:GQ:DR:DV	0/1:53:9:13
1	62603282	Sniffles2.INS.2FAS0	N	ACACAGAGTGAGGGGGGACAGAGGCCTGAGGGGGAAATGCCTCCGGAGGGGGGGACACAGAGTGAGGGGGGACAGAGGCCTGAGGGGGAAATGCCTCCGGAGGGGGGAACACAGAGTGAGGGGGGACAGAGGCCTGAGGGGGAAATGCCTCCGGAGGGGGGAACACAGAGTGAGGGGGGACAGAGGCCTGAGGGGGAAATGCCTCCGGAGGGGGGAACACAGAGTGAGGGGGGACAGAGGCCTGAGAGGGAAATGTCTCTGGAGGGGGAAAACACAGAGTGAAGGGGGACAGAGGCCTGAGAGGGAAATGCCTCCGGAGGGGGGAACACAGAGTGAGGGGGGACAGAGGCCTGAGGGGGAAATGCCTCCGGAGGGGGGA	60	PASS	PRECISE;SVTYPE=INS;SVLEN=379;END=62603282;SUPPORT=24;COVERAGE=24,24,24,25,26;STRAND=+-;AF=1.000;STDEV_LEN=0.492;STDEV_POS=0.000;SUPPORT_LONG=0	GT:GQ:DR:DV	1/1:60:0:24
1	62815102	Sniffles2.DEL.8BCS0	GGGAGAAGAGGGAAAGGGAGAGAAGGGGAAAGGGAGGGAAAGGGAGGGGTTGTGGGGGAGAAGTGAAGAGGGGAAGGGGAAAGGAGAGGAGGGGGAAGTGGGGAGGGGAAGGGGAAGGGAGGGGTTGGGAGGGGAGAAGTGGGGAGGGGAGGGGGAAGGGAA	N	60	PASS	PRECISE;SVTYPE=DEL;SVLEN=-162;END=62815264;SUPPORT=21;COVERAGE=30,30,30,30,29;STRAND=+-;AF=0.700;STDEV_LEN=0.000;STDEV_POS=0.000	GT:GQ:DR:DV	0/1:31:9:21
1	63151820	Sniffles2.DEL.8BDS0	AGTAATAACTTTTTTTTTTTTTTTTTTTTTTTTTTTTTTTTTTTGAGACGGAGTCTCGCTCTGTCGCCCAGGCCGGACTGCGGACTGCAGTGGCGCAATCTCGGCTCACTGCAAGCTCCGCTTCCCGGGTTCACGCCATTCTCCTGCCTCAGCCTCCCGAGTAGCTGGGACTACAGGCGCCCGCCACCGCGCCCGGCTAATTTTTTGTATTTTTTTTTTTTAGTAGAGACGGGGTTTCACCTTGTTAGCCAGGATGGTCTCGATCTCCTGACCTCATGATCCACCCGCCTCGGCCTCCCAAAGTGCTGGGATTACAGGCGTGAGCCACCGCGCCCGGCC	N	60	PASS	PRECISE;SVTYPE=DEL;SVLEN=-339;END=63152159;SUPPORT=18;COVERAGE=18,18,18,18,19;STRAND=+-;AF=1.000;STDEV_LEN=0.000;STDEV_POS=0.000	GT:GQ:DR:DV	1/1:50:0:18
1	63511677	Sniffles2.INS.2FBS0	N	ATATATGCATACATGTATGTGTACATATATGCATACATGTATGTGTACATATATGTAT	60	GT	PRECISE;SVTYPE=INS;SVLEN=58;END=63511677;SUPPORT=5;COVERAGE=33,33,32,32,32;STRAND=+-;AF=0.156;STDEV_LEN=0.000;STDEV_POS=0.000;SUPPORT_LONG=0	GT:GQ:DR:DV	0/0:25:27:5
1	63887910	Sniffles2.INS.2FDS0	N	ATCTATATGAATATAAATATATATTTATATAGATATAAATATATATATTTATATAG	60	PASS	PRECISE;SVTYPE=INS;SVLEN=56;END=63887910;SUPPORT=15;COVERAGE=16,15,14,13,14;STRAND=+-;AF=1.000;STDEV_LEN=0.000;STDEV_POS=0.000;SUPPORT_LONG=0	GT:GQ:DR:DV	1/1:41:0:15
1	63939662	Sniffles2.INS.2FES0	N	GGCCAGCCGCCCCGTCCGGGAGGTGAGGGGCGCCTCTGCCCGGCCGCCCCTACTGGGAAGTGAGGAGCCCCTCTGCCCGGCCAGCCGCCCCGTCCGGGAGGGAGGCCGGGGGGGGGTC	60	PASS	PRECISE;SVTYPE=INS;SVLEN=118;END=63939662;SUPPORT=28;COVERAGE=28,28,28,28,28;STRAND=+-;AF=1.000;STDEV_LEN=0.497;STDEV_POS=0.000;SUPPORT_LONG=0	GT:GQ:DR:DV	1/1:60:0:28
1	64667139	Sniffles2.INS.300S0	N	GTCCGGGAGGGAGGTGGGGGGGTCAGCCCCTCGCCCGGCCAGCCGCCCTGTCCGGGAGGGAGGTGGGGGGGTCAGCCCCCCGCCTGGCCAGCTGCCCCGTCCGGGAGGTGAGGGGCGCCTCTGCCCGGCCGCCCCTACTGGGAAGTGAGGAGCCCCTCTGCCCGGCCAGCCGCCCCGTCCGGGAGGGAGGCGGGAGGTGGGGGGGTCAGCCCCCCGCCCGGCCAGCCGCCCCGTCCGGGAGGGAGGTGGGGGGGGTCAGCCCCCCGCCCGGCCAGCCGCCCT	60	PASS	PRECISE;SVTYPE=INS;SVLEN=282;END=64667139;SUPPORT=15;COVERAGE=31,28,29,29,29;STRAND=+-;AF=0.517;STDEV_LEN=0.333;STDEV_POS=0.000;SUPPORT_LONG=0	GT:GQ:DR:DV	0/1:60:14:15
1	64704819	Sniffles2.INS.301S0	N	AAGAAGAGGAAGAGGAAGAGGAAGAGGAAGAGGAAGAAGAAGAAGAAGAAGAAGAA	60	PASS	PRECISE;SVTYPE=INS;SVLEN=56;END=64704819;SUPPORT=14;COVERAGE=26,27,26,26,27;STRAND=+-;AF=0.538;STDEV_LEN=1.061;STDEV_POS=0.000;SUPPORT_LONG=0	GT:GQ:DR:DV	0/1:60:12:14
[truncated: 16,543,713 more chars]
