# Supplementary material for: Bayesian Integrative Detection of Structural Variations With False Discovery Rate Control
Source: Biom J. 2026 Mar 27;68(2):e70128. doi: 10.1002/bimj.70128 (PMC13022811; doi:10.1002/bimj.70128)
Supplement: Supplementary file 2 — Supporting Information [file BIMJ-68-e70128-s001.zip › Code_and_Data/Data_HG002/HG002_svim.vcf]

##fileformat=VCFv4.2
##FILTER=<ID=PASS,Description="All filters passed">
##fileDate=2023-12-28|02:46:04AM|HKT|+0800
##source=SVIM-v2.0.0
##contig=<ID=1,length=249250621>
##contig=<ID=2,length=243199373>
##contig=<ID=3,length=198022430>
##contig=<ID=4,length=191154276>
##contig=<ID=5,length=180915260>
##contig=<ID=6,length=171115067>
##contig=<ID=7,length=159138663>
##contig=<ID=8,length=146364022>
##contig=<ID=9,length=141213431>
##contig=<ID=10,length=135534747>
##contig=<ID=11,length=135006516>
##contig=<ID=12,length=133851895>
##contig=<ID=13,length=115169878>
##contig=<ID=14,length=107349540>
##contig=<ID=15,length=102531392>
##contig=<ID=16,length=90354753>
##contig=<ID=17,length=81195210>
##contig=<ID=18,length=78077248>
##contig=<ID=19,length=59128983>
##contig=<ID=20,length=63025520>
##contig=<ID=21,length=48129895>
##contig=<ID=22,length=51304566>
##contig=<ID=X,length=155270560>
##contig=<ID=Y,length=59373566>
##contig=<ID=MT,length=16569>
##contig=<ID=GL000207.1,length=4262>
##contig=<ID=GL000226.1,length=15008>
##contig=<ID=GL000229.1,length=19913>
##contig=<ID=GL000231.1,length=27386>
##contig=<ID=GL000210.1,length=27682>
##contig=<ID=GL000239.1,length=33824>
##contig=<ID=GL000235.1,length=34474>
##contig=<ID=GL000201.1,length=36148>
##contig=<ID=GL000247.1,length=36422>
##contig=<ID=GL000245.1,length=36651>
##contig=<ID=GL000197.1,length=37175>
##contig=<ID=GL000203.1,length=37498>
##contig=<ID=GL000246.1,length=38154>
##contig=<ID=GL000249.1,length=38502>
##contig=<ID=GL000196.1,length=38914>
##contig=<ID=GL000248.1,length=39786>
##contig=<ID=GL000244.1,length=39929>
##contig=<ID=GL000238.1,length=39939>
##contig=<ID=GL000202.1,length=40103>
##contig=<ID=GL000234.1,length=40531>
##contig=<ID=GL000232.1,length=40652>
##contig=<ID=GL000206.1,length=41001>
##contig=<ID=GL000240.1,length=41933>
##contig=<ID=GL000236.1,length=41934>
##contig=<ID=GL000241.1,length=42152>
##contig=<ID=GL000243.1,length=43341>
##contig=<ID=GL000242.1,length=43523>
##contig=<ID=GL000230.1,length=43691>
##contig=<ID=GL000237.1,length=45867>
##contig=<ID=GL000233.1,length=45941>
##contig=<ID=GL000204.1,length=81310>
##contig=<ID=GL000198.1,length=90085>
##contig=<ID=GL000208.1,length=92689>
##contig=<ID=GL000191.1,length=106433>
##contig=<ID=GL000227.1,length=128374>
##contig=<ID=GL000228.1,length=129120>
##contig=<ID=GL000214.1,length=137718>
##contig=<ID=GL000221.1,length=155397>
##contig=<ID=GL000209.1,length=159169>
##contig=<ID=GL000218.1,length=161147>
##contig=<ID=GL000220.1,length=161802>
##contig=<ID=GL000213.1,length=164239>
##contig=<ID=GL000211.1,length=166566>
##contig=<ID=GL000199.1,length=169874>
##contig=<ID=GL000217.1,length=172149>
##contig=<ID=GL000216.1,length=172294>
##contig=<ID=GL000215.1,length=172545>
##contig=<ID=GL000205.1,length=174588>
##contig=<ID=GL000219.1,length=179198>
##contig=<ID=GL000224.1,length=179693>
##contig=<ID=GL000223.1,length=180455>
##contig=<ID=GL000195.1,length=182896>
##contig=<ID=GL000212.1,length=186858>
##contig=<ID=GL000222.1,length=186861>
##contig=<ID=GL000200.1,length=187035>
##contig=<ID=GL000193.1,length=189789>
##contig=<ID=GL000194.1,length=191469>
##contig=<ID=GL000225.1,length=211173>
##contig=<ID=GL000192.1,length=547496>
##contig=<ID=NC_007605,length=171823>
##contig=<ID=hs37d5,length=35477943>
##ALT=<ID=DEL,Description="Deletion">
##ALT=<ID=INV,Description="Inversion">
##ALT=<ID=DUP,Description="Duplication">
##ALT=<ID=DUP:TANDEM,Description="Tandem Duplication">
##ALT=<ID=DUP:INT,Description="Interspersed Duplication">
##ALT=<ID=INS,Description="Insertion">
##ALT=<ID=BND,Description="Breakend">
##INFO=<ID=SVTYPE,Number=1,Type=String,Description="Type of structural variant">
##INFO=<ID=CUTPASTE,Number=0,Type=Flag,Description="Genomic origin of interspersed duplication seems to be deleted">
##INFO=<ID=END,Number=1,Type=Integer,Description="End position of the variant described in this record">
##INFO=<ID=SVLEN,Number=1,Type=Integer,Description="Difference in length between REF and ALT alleles">
##INFO=<ID=SUPPORT,Number=1,Type=Integer,Description="Number of reads supporting this variant">
##INFO=<ID=STD_SPAN,Number=1,Type=Float,Description="Standard deviation in span of merged SV signatures">
##INFO=<ID=STD_POS,Number=1,Type=Float,Description="Standard deviation in position of merged SV signatures">
##INFO=<ID=STD_POS1,Number=1,Type=Float,Description="Standard deviation of breakend 1 position">
##INFO=<ID=STD_POS2,Number=1,Type=Float,Description="Standard deviation of breakend 2 position">
##FILTER=<ID=hom_ref,Description="Genotype is homozygous reference">
##FILTER=<ID=not_fully_covered,Description="Tandem duplication is not fully covered by a single read">
##FORMAT=<ID=GT,Number=1,Type=String,Description="Genotype">
##FORMAT=<ID=DP,Number=1,Type=Integer,Description="Read depth">
##FORMAT=<ID=AD,Number=R,Type=Integer,Description="Read depth for each allele">
##FORMAT=<ID=CN,Number=1,Type=Integer,Description="Copy number of tandem duplication (e.g. 2 for one additional copy)">
#CHROM	POS	ID	REF	ALT	QUAL	FILTER	INFO	FORMAT	Sample
1	10330	svim.INS.1	C	CCCTAACCCTAACCCTACCCTAACCCTACCCTAACCCTACCCTAA	3	hom_ref	SVTYPE=INS;END=10330;SVLEN=44;SUPPORT=3;STD_SPAN=8.66;STD_POS=0.87	GT:DP:AD	0/0:188:185,3
1	10332	svim.DEL.1	CCTAACCCTAACCCTAACCCTACCCTAACCCTAACCCTAACCCTAACCCTAACCCTAACCCCTAAC	C	53	PASS	SVTYPE=DEL;END=10397;SVLEN=-65;SUPPORT=45;STD_SPAN=11.13;STD_POS=26.3	GT:DP:AD	0/1:189:144,45
1	10407	svim.INS.2	T	TCACCCTCACCCTCACCCTCACCCCCACCCCCACCCCCACCCCCACCCCCACCCC	24	hom_ref	SVTYPE=INS;END=10407;SVLEN=54;SUPPORT=20;STD_SPAN=9.96;STD_POS=6.91	GT:DP:AD	0/0:138:118,20
1	10625	svim.INS.3	C	CAGGCGCAGAGAGGCGCGCCGCGCCGGCGCAGGGCCGCAGAGAGGCCGCGCCGCGCCGGCGCAGGCGCAG	1	PASS	SVTYPE=INS;END=10625;SVLEN=69;SUPPORT=1;STD_SPAN=.;STD_POS=.	GT:DP:AD	./.:.:.,.
1	10862	svim.INS.4	G	GCAGGCGCAGAGAGGCGCGCCGCGCCGGCGCAGGCGCAGAGAGGCGCGCCGCGCCGGCGCAGGCGCAGAGAGGCGCGCCGCGCCGGCGCAGGCGCAGAGACACATGCTAGCGCGTCCAGGGGAGGAGGCGTGGCA	51	PASS	SVTYPE=INS;END=10862;SVLEN=134;SUPPORT=43;STD_SPAN=26.92;STD_POS=14.57	GT:DP:AD	0/1:138:95,43
1	10889	svim.INS.5	T	TCCAGGGGAGGAGGCGTGGCACAGGCGCAGAGACACATGCTAGCGCGC	40	PASS	SVTYPE=INS;END=10889;SVLEN=47;SUPPORT=33;STD_SPAN=0.17;STD_POS=12.61	GT:DP:AD	0/1:138:105,33
1	25414	svim.INS.6	G	GAAAAAAAAGGACATCTGCTAAAAAAAACTAAAAATAAGAAAAAAATAAAAAAT	1	PASS	SVTYPE=INS;END=25414;SVLEN=53;SUPPORT=1;STD_SPAN=.;STD_POS=.	GT:DP:AD	./.:.:.,.
1	136255	svim.DEL.2	AGGGCTCACACTGACCTCTCTCAGCGTGGGAGGGGCCGGTGTGAGGCAAGG	A	1	PASS	SVTYPE=DEL;END=136305;SVLEN=-50;SUPPORT=1;STD_SPAN=.;STD_POS=.	GT:DP:AD	./.:.:.,.
1	136554	svim.INS.7	A	AGGCTGACCTCTGTCCGCGTGGGAGGGGCCGGGGTGAGGCAAGGGCTCACACTGACCTCTCTCAGCGTGGGAGGGGCCGGTGTGAGGCAAGGGGCTCGGGCTGACCTCTCTCAGCGTGGGAGGGGCCGGTGTGAGGCAAGGGGCTCG	6	hom_ref	SVTYPE=INS;END=136554;SVLEN=146;SUPPORT=5;STD_SPAN=0.71;STD_POS=0.35	GT:DP:AD	0/0:28:23,5
1	136645	svim.INS.8	G	GGGCTCGGGCTGACCTCTGTCCGCGTGGGAGGGGCCGGTGTGAGGCAAC	5	hom_ref	SVTYPE=INS;END=136645;SVLEN=48;SUPPORT=5;STD_SPAN=1.22;STD_POS=64.7	GT:DP:AD	0/0:28:23,5
1	136742	svim.INS.9	A	AGGGGCTCAGGCTGACCTCTGTCCGCGTGGGAGGGGCCGGGGTGAGGCAAGGGCTCACACTGACCTCTCTCAGCGTGGGAGGGGCCGGTGTGAGGCAAG	1	PASS	SVTYPE=INS;END=136742;SVLEN=98;SUPPORT=1;STD_SPAN=.;STD_POS=.	GT:DP:AD	./.:.:.,.
1	136934	svim.INS.10	G	GCAAGGGGCTCGGGCTGACCTCTGTCCGCGTGGGAGGGGCCGGTGTGAGGCAAGGGGCTCGGGCTGACCTCTCTCAGTGTGGGAGGGGCCGGTGTGAGGCAAGGGGCTCACGCTGACCTCTGTCTGCGTGGGAGGGGCCGGTGTGAGACAAGGGGCTCGGGCTGACCTCTCTCAGCGTGGGAGGGGCCGGTGTGAGGCAAGGGGCTCGGGCTGACCTCTCTCAGCGTGGGAGGGGCCAGTGTGAGGCAAGGGCTCACACTGACCTCTCTCAGCATGGGAGGGGCCGGTGTGAGA	25	PASS	SVTYPE=INS;END=136934;SVLEN=293;SUPPORT=21;STD_SPAN=17.48;STD_POS=12.06	GT:DP:AD	0/1:27:6,21
1	227621	svim.INS.11	A	ATGTTTGACCAGCTATGTGTGTCTCTCAATCCAATCAAGTAGATGCCTAAAGTTAACCATCAGAATATTTATGCCTGATTCATGGCTGAAATCGTGTTAGACCAGCTATGTGTGTCTCTTAATCCAGTCAAGTAGATGTCTACAATTAACCATCAGAATATTTATGCCTGATTCATGGCTGAAATCT	2	PASS	SVTYPE=INS;END=227621;SVLEN=186;SUPPORT=2;STD_SPAN=.;STD_POS=.	GT:DP:AD	./.:.:.,.
1	533244	svim.INS.12	G	GCGGGTGCCATCTCAGCAGCTCACGGTGTGGAAACTGCGACACTCACGCGGGTGCCATCTCAGCAGCTCACGGTGTGGAAACTGCGACACTCACA	8	PASS	SVTYPE=INS;END=533244;SVLEN=94;SUPPORT=7;STD_SPAN=17.65;STD_POS=22.9	GT:DP:AD	0/1:15:8,7
1	533253	svim.INS.13	A	ATCTCAGCAGCTCACGGTGTGGAAACTGCGACACTCACGCGGGTGCCATCTCAGCAGCTCACGGTGTGGAAACTGCGACACTCACACGGGTGCCATCTCAGCAGCTCACGGTGTGGAAACTGCGACACTCACGCGGGTGCCGTCTCAGCAGCTCACGGTGTGGAAACTGCGACACTCACGCGGGTGCCGTCTCAGCAGCTCACGGTGTGGAAACTGCGACACTCACGCGGGTGCCG	1	PASS	SVTYPE=INS;END=533253;SVLEN=235;SUPPORT=1;STD_SPAN=.;STD_POS=.	GT:DP:AD	./.:.:.,.
1	533253	svim.INS.14	A	ATCTCAGCAGCTCACGGTGTGGAAACTGCGACACTCACGCGGGTGCCATCTCAGCAGCTCACGGTGTGGAAACTGCGACACTCACACGGGTGCCATCTCAGCAGCTCACGGTGTGGAAACTGCGACACTCACGCGGGTGCCGTCTCAGCAGCTCACGGTGTGGAAACTGCGACACTCACGCGGGTGCCGTCTCAGCAGCTCACGGTGTGGAAACTGCGACACTCACGCGGGTGCCGTCTCAGCAGCTCACGGTGTGGAAACTGCGACACTCACGCGGGTGCCGTCTCAGCAGCTCACGGTGTGGAAACTGCGACACTCACGCGGGTGCCGTCTCAGCAGCTCACGGTGTGGAAACTGCGACACTCACGCGGGTGCCGTCTCAGCAGCTCACGGTGTGGAAACTGCGACACTCACGCGGGTGCCGTCTCAGCAGCTCACGGTGTGGAAACTGCGACACTCACGCGGGTGCCGTCTCAGCAGCTCACGGTGTGGAAACTGCGACACTCACGCGGGTGCCGTCTCAGCAGCTCACGGTGTGGAAACTGCGACACTCACGCGGGTGCCG	4	PASS	SVTYPE=INS;END=533253;SVLEN=564;SUPPORT=4;STD_SPAN=102.77;STD_POS=51.38	GT:DP:AD	0/1:15:11,4
1	533949	svim.INS.15	G	GCGGGTGCCGTCTCAGCAGCTCACGGTGTGGAAACTGCGACACTCACGCGGGACACTCACGCGGGTGCCGTCTCAGCAGCTCACGGTGTGGAAACTGCGACACTCACGCGGGTGCCGTCTCAGCAGCTCACGGTGTGGAAACTGCGACACTCACGCGGGTGCCGTCTCAGCAGCTCACGGTGTGGAAACTGCGACACTCACGCGGGTGCCGTCTCAGCAGCTCACGGTGTGGAAACTGCGACACTCACGCGGGTGCCGTCTCAGCAGCTCACGGTGTGGAAACTGCGACACTCACGCGGGTGCCGTCTCAGCAGCTCACGGCGACACTCACGCGGGTGTGGCTCACGGTGTGGAAACTGCGACACTCACGCGGGTGCCGTCTCAGCAGCTCACGGTGTGGAAACTGCGACACTCACGCGGGTGCCGTCTCAGCAGCTCACGGTGTGGAAACTGCGACACTCACGCGGGTGCCGTCTCAGCAGCTCACGGTGTGGAAACTGCGACACTCACACGGGTGCCATCTCAGCAGCTCACGGTGTGGAAACTGCGACACTCACACGGGTGCCATCTCAGCAGCTCACGGTGTGGAAACTGCGACACTCACA	6	PASS	SVTYPE=INS;END=533949;SVLEN=604;SUPPORT=5;STD_SPAN=83.97;STD_POS=135.18	GT:DP:AD	0/1:20:15,5
1	533958	svim.INS.16	G	GTCTCAGCAGCTCACGGTGTGGAAACTGCGACACTCACACGGGTGCCATCTCAGCAGCTCACGGTGTGGAAACTGCGACACTCACACGGGTGCCA	7	PASS	SVTYPE=INS;END=533958;SVLEN=94;SUPPORT=6;STD_SPAN=38.46;STD_POS=39.87	GT:DP:AD	0/1:20:14,6
1	533996	svim.INS.17	A	ACGGGTGCCGTCTCAGCAGCTCACGGTGTGGAAACTGCGACACTCACG	5	PASS	SVTYPE=INS;END=533996;SVLEN=47;SUPPORT=5;STD_SPAN=0.55;STD_POS=163.46	GT:DP:AD	0/1:20:15,5
1	534089	svim.INS.18	C	CACGGGTGCCATCTCAGCAGCTCACGGTGTGGAAACTGCGACACTCACACGGGTGCCATCTCAGCAGCTCACGGTGTGGAAACTGCGACACTCACACGGGTTGCCGTCTCAGCAGCTCACGGTGTGGAAACTGCGACACTCACGCGGGTGCCGTCTCAGCAGCTCACGGTGTGGAAACTGCGACACTCACGCGGGTGCCGTCTCAGCAGCTCACGGTGTGGAAACTGCGACACTCACCT	1	PASS	SVTYPE=INS;END=534089;SVLEN=238;SUPPORT=1;STD_SPAN=.;STD_POS=.	GT:DP:AD	./.:.:.,.
1	545423	svim.DEL.3	GCACGCGGGTTCTCTGTGGCCAGCAGGCGGCGCTGCAGGAGAGGAGATGCCCAGGCCTGGCGGCA	G	1	PASS	SVTYPE=DEL;END=545487;SVLEN=-64;SUPPORT=1;STD_SPAN=.;STD_POS=.	GT:DP:AD	./.:.:.,.
1	545653	svim.INS.19	C	CGCTGCAGGAGAGGAGATGCCCAGGCCAGGCGGCCGGCGCACGCGGGTTCTCTGTGGCCAGCAGGCGGT	1	PASS	SVTYPE=INS;END=545653;SVLEN=68;SUPPORT=1;STD_SPAN=.;STD_POS=.	GT:DP:AD	./.:.:.,.
1	545927	svim.INS.20	C	CTGCAGGAGAGGAGATGCCCAGGCCTGGCGGCCGGCGCACGCGGGTTCTCTGTGGCCAGCAGGCGGCGCTGCAGGAGAGGAGATGCCCAGGCCAGGCGGCCGGCGCACGCGGGTTCTCTGTGGCCAGCAGGCGGCGCTGCAGGAGAGGAGATGCCCAGGCCTGGCGGCCGGCGCACGCGGGTTCTCTGTGGCCAGCAGGCGGCGA	41	PASS	SVTYPE=INS;END=545927;SVLEN=204;SUPPORT=34;STD_SPAN=0.79;STD_POS=26.56	GT:DP:AD	1/1:36:2,34
1	605031	svim.INS.21	A	ATACATGGAGGGGAACAACACACACCAGGGCCTCTCAGGGGGACAGGGGGTAGGAGACCATCAGGACAAACACGTGGATACATGGAGGGGAACAACACACACCAGGGCCTCTCAGGGGGACAGGGGGTAGGAGACCATCAGGACAAACACGTGGATACATGGAGGGGAACAACACACACCAGGGCCTCTCAGGGGGACAGGGGGTAGGAGACCATCAGGACAAACACGTGGG	29	PASS	SVTYPE=INS;END=605031;SVLEN=231;SUPPORT=24;STD_SPAN=0.9;STD_POS=56.12	GT:DP:AD	1/1:24:0,24
1	645959	svim.INS.22	T	TAAAGAACTGCCCGGCCGGGCGCGGTGGCTCACGCCTGTAATCCCAGCACTTTGGGAGGCCGAGGCGGGCGGATCACGAGGTCAGGAGATCGAGACCATCCCGGCTAAAACGGTGAAACCCCGTCTCTACTAAAAATACAAAAAAATTAGCCGGGCGTAGTGGCGGGCGCCTGTAGTCCCAGCTACTTGGGAGGCTGAGGCAGGAGAATGGCGTGAACCCGGGAGGTGGAGCTTGCAGTGAGCCGAGATCCCGCCACTGCACTCCAGCCTGGGCGACAGAGCGAGACTCCGTCTCAAAAAAAAAAAAAAAAAAAAAAAAAAAAA	1	PASS	SVTYPE=INS;END=645959;SVLEN=323;SUPPORT=1;STD_SPAN=.;STD_POS=.	GT:DP:AD	./.:.:.,.
1	662612	svim.INS.23	T	TGTGAGACAAGGGGCTCACGCTGACCTCTGTCCACGTGGGAGGGGCCGGG	6	hom_ref	SVTYPE=INS;END=662612;SVLEN=49;SUPPORT=5;STD_SPAN=.;STD_POS=.	GT:DP:AD	0/0:34:29,5
1	662692	svim.INS.24	C	CGCGTGGGAGGGGCCGGTGTGAGGCAAGGGCTCACACTGACCTCTCTCAGCGTGGGAGGGGCCGGTGTGAGGCAAGGGGCTCACGCTGACCTCTGTCCGCGTGGGAGGGGCCGGTGTGAGGCAAGGGCTCACACTGACCTCTCTCAGCGTGGGAGGGGCCGGTGTGAGGCAAGGGGCTCAGGCTGACCTCTGTCCGCGTGGGAGGGGCCGGTGTGAGGCAAGGGCTCACACTGACCTCTCTCAGCGTGGGAGGGGCCTGTGTGAGGCAAGGGGCTCACGCTGACCTCTGTCCGCGTGGGAGGGGCCGGTGTGAGGCAAGGGCTCACGCTGACCTCTCTCAGCGTGGGAGGGGCCAGTATGAGGCAAGGGCTCAGGCTGACCTCTGTCCGCGTGGGAGGGGCCGGTGTGAGGCAAGGGCTCACGCTGACCTCTCTCAGCGTGGGAGGGGCCGGTGTGAGGCAAGGGGCTCGGGCTGACCTCTCTCAGCGTGGGAGGGGCCGGTGTGAGGCAAGGGGCTCACGCTGACCTCTGTCCGCGTGGGAGGGGCCGGTGTGAGACAAGGGGCTCGGGCTGACCTCTCTCAGCGTGGGAGGGGCCGGTGTGAGGCAAGGGGCTCGGGCTGACCTCTCTCAGCGTGGGAGGGGCCAGTGTGAGGCAAGGGCTCACACTGACCTCTCTCAGCATGGGAGGGGCCGGTGTGAGACAAGGGGCTCGGGCTGACCTCTGTCCGCGTGGGAGGGGCCGGTGTGAGGCAAGGACTCACACTGACCTCTCTCAGCATGGGAGGGGCCGGTGTGAGACAAGGGGCTCACACTGACCTCTGTCCGCGTGGGAGGAGCCGGTGTGAGGCAAGAGCTCACACTGACCTCTCTCAGCGTGGGAGGGGCCGGGGTGAGGCAAGGGGCTCACGCTGACCTCTGTCCACGTGGGAGGGGCCGGGGTGAGGCAAGGGCTCACACTGACCTCTCTCAGCGTGGGAGGGGCCAGTGTGAGGCAAGGGGCTCACGCTGACCTCTGTCCGCGTGGGAGGGGCCGGTGTGAGGCAAGGGCTCACACTGACCTCTCTCAGCGTGGGAGGAGCCGGTGTGAGACAAGGGGCTCACGCTGACCTCTGTCCGCGTGGGAGGGGCCGGTGTGAGGCAAGGGCTCACACTGACCTCTCTCAGCGTGGGAGGGGCCGGTGTGAGGCAAGGGGCTCACGCTGACCTCTGTCCACGTGGGAGGGGCCGGGGTGAGGCAAGGGCTCACACTGACCTCTCTCAGCGTGGGATGGGCCGGTGTGAGGCAACGGGCTCACGCTGACCTCTGTCCGCGTGGGAGGGGCCGGTGTGAGGCAAGGGCTCACACTGACCTCTCAGCGTGGGAGGGGCCGGTGTGAGGCAAGGGGCTCACGCTGACCTCTGTCCACATGGGAGGGGCCGGGGTGAGGCAAGGGCTCACACTGACCTCTCTCAGCGTGGGAGGGGCCGGTGTGAGGCAAGGGGCTCACGCTGACCTCTGTCT	6	hom_ref	SVTYPE=INS;END=662692;SVLEN=1502;SUPPORT=5;STD_SPAN=1.52;STD_POS=3.82	GT:DP:AD	0/0:36:31,5
1	668361	svim.BND.1	N	]7:56899034]N	2	PASS	SVTYPE=BND;SUPPORT=2;STD_POS1=.;STD_POS2=.	GT:DP:AD	./.:.:.,.
1	725090	svim.INS.25	T	TGGAATGGAATGGACTCGAATGGAATGGAATGGAATGAACTCCAATGGAATGGAATGGACTCGAATAGAATGGAATGGAATGGAAAGGACTCGAGTGGGATGGAATGGAGTGGAATGGACTCGAATGGAATGGAGTTGAATGGACTCGAATGGAATGGAATGTAAAGGAATGGAATGAACTCGAAAGGAGTGGAATGTAATGGAATGAAATGGACTCGAATGGAATTAAATGGAATGGAACGGAATGGACTGGGATGGAATGGAACGGAACGGAACGCAGTTGAATTGAACGGACCCGGAATGGAATGGAATGGAATGGAATGAAATGGAATGAAGTGGACTCTAATGGAATGGAATGGAATGGAATGGAATGGAATGGAATGGAATGGAATGGAATGGAATGGAATAGACTCGAATGAAATGGGATGGACTCGAATGGAATGGAACGGAATGGAATCGACTCGAGTGGAATGGAATGGAATGGAATGGAATGGAATGGAATGGAATGGAATGGAATAGAATGGAATTGACTCAATTTAAATGGAATGAAGTGGAATGAACTCGAATGGCATGCAATGGAATGGAATAGAATCGAATGGAATAGAATGGACCCAAATGGAATGGAACGGAATGGAATGGAATGGAACGGAATGGAATAGAACGGAACGGAATGGAATGGATTGGAATGAACTCCAACGGAATGGAATGGACTCGAATGCAATGGAATGGAATGGAATGGAATGGAGTGGACTGGAATGGAATAGAATGGAATGGAATGGATAGGACTGGAATGAAATGGAATGGAATGGACTCGAATGGAATGGAATGGAATGGAATGGACTCAAATGGAATGGAATGGAATGGAATGGACACGAATGGAATGGAATTGAATGGAATGGAATGGACTGTATGAAAAGGAATGGATTGGAAAGGAATGGAATAGAACGGAATGGACTCGAATGGAATGGAAAGGACTCGAGTGGAATGGAATGGAATGGAATGGACTCGAATGGAATGGAGTGGAATGTATGCGAATGGAATGGAATTGAATGGATTCGAGTCTAACGGAATGTATGGAATGGACTCGAATGGAATGTAATGTAATGGAATGAAATGGACGCGAATGGAATGGAATGGAATGGAATGGAATGGAGTGGAATGGAATGGACTCGAATGGTATGGAATGGAATTGAATGGACTCGATAGGAATGGAATGGAATGGATTGGACTCGAAAGGAATGTAATGGAATGAAATGTGCTGGAATGGAATGGAATGGAATGGAATAAAATGTAATGGAATGGACTCGAATGGAATACAGTTGAATTGAATGGACCCGAAAGCAATGGAATGGAATGGAACGGATTGGAAGGGAATGGAATGGAATGAAATGGAAAAGACTCGAATGGAATGGAATGGACTCGAATGAAATGGAGTGGACTAGAATGGAATGGAATGGACTTGAAAGAAATGGAATGCAGTGGAATGGACTCGAATGGAATGCAATGGAATGGAATAGACTCGAACGGAATGGAATGGAATGGAATGGAATGGAATGGAATGGAATGGAATGGAATGGAACGGAATGGACGCGAATGAAATGGAACGGAACGGAATGGACTCGGATGGAACGGAATGGAACGGAATGGAATGGAATTTACTCGAATGGGATGGAATGGAATGGAATTTACTCGAATGGAATGGAATGGAATGGACTGAAATGGAATAGCATGGAATGGAATGGACTCGAATGCAATGGAATGGAATGGACTCGAATGGAACGGAATGGACTCGAACGGAGTGGAGTCGAATGGATTCGAATGGAATGCAATGGAATGGAACGGAATGCAATGTACTCGAATGGAATGGAATGTAATAGAATGAAAATTACTCGAATGGAATGGAATGGAATGGACTCCAATGGAATGGAATCGAACGGACTCGAATAGAATGCAGTTGAATTGAATGGACCTGAAAGAATGCAATGGAATGGAATGAAATGGACTCGAATGGAATGGAATAGACTGAAATGAAATGGAATGTACTGGAATGGAATGGAATGGAATGTACTGGAATGGAATGGAATGGACTCGAATGATATGCAATTGAATGGACTCGCATGGATTGGAATGGACTCTAGTGGAATGGAATGGAATAGAATGGACTCCAATGGAATGTGGTGGGATGGATTCAAATGGAATGGAATGGAATTGAGTGGATTTGAATTGAATGGAATGGAATGGTATGGAATGGAATGGAATGAAATGGACTAGAATGGAATGGAATGGACTCGAATGGAATGGAATGGAATGTACTTGAATTGTATGGAACGGAATTGAATGGACTCGAAAGGAATGGAATGGAATGGAATGGAATGGAATGGAATGGAAT	4	hom_ref	SVTYPE=INS;END=725090;SVLEN=2388;SUPPORT=4;STD_SPAN=1.71;STD_POS=0.85	GT:DP:AD	0/0:34:30,4
1	725625	svim.DEL.4	TGGAATGAACTCGAATGGAATACAATGGAATTTAATGGAATGGACTCTAATGGAATGG	T	20	PASS	SVTYPE=DEL;END=725682;SVLEN=-57;SUPPORT=18;STD_SPAN=2.44;STD_POS=111.75	GT:DP:AD	0/1:34:16,18
1	756259	svim.INS.26	G	GTCTACACTACCTGCCTGGCCAGCAGATCCACCCTGTCTACACTACCTGCCTGGGCAGTAGTTCCACGCAATCTCCCCTACCTGCCTCTCCAGCAGACCCGCCCTATCTATACTACTTGCCTGTCCAGCAGATCCACTCTATCTACACGACCTGCCTGTCCAGCAGATCCACCCTGTCTACACTACCTGCTTGTCCAGCAGGTCCACCCTGTCTATACTACCTGCCTGGCCAGTAGATCCACACTA	42	PASS	SVTYPE=INS;END=756259;SVLEN=245;SUPPORT=34;STD_SPAN=0.62;STD_POS=9.07	GT:DP:AD	1/1:37:3,34
1	774838	svim.DEL.5	CCTGGACACACACACCTAGACACACACACCTGGACAAACACAC	C	43	PASS	SVTYPE=DEL;END=774880;SVLEN=-42;SUPPORT=35;STD_SPAN=0.34;STD_POS=3.38	GT:DP:AD	1/1:36:1,35
1	788869	svim.DEL.6	TGTGGTAAACTGATGAACCCCGACCCTGATGAACGTGAGATGACCGCCGT	T	41	PASS	SVTYPE=DEL;END=788918;SVLEN=-49;SUPPORT=37;STD_SPAN=0.43;STD_POS=50.67	GT:DP:AD	1/1:39:2,37
1	801995	svim.INS.27	G	GTGGTCCTCCCCCTGCACTCACATCCCTGACGTCCTCCCGAGCCCTCACA	30	PASS	SVTYPE=INS;END=801995;SVLEN=49;SUPPORT=25;STD_SPAN=0.49;STD_POS=9.6	GT:DP:AD	0/1:33:8,25
1	802002	svim.DEL.7	TCCCTCTGCACTCACATCCCTGACGTCCTCCCGTGCCCTCACGTGGTCCTC	T	1	PASS	SVTYPE=DEL;END=802052;SVLEN=-50;SUPPORT=1;STD_SPAN=.;STD_POS=.	GT:DP:AD	./.:.:.,.
1	802231	svim.INS.28	A	AGCCCTCACGTGGTCCTCCCCCTGCACTCACATCCCTGACGTCCTCCCGAGCCCTCACATGGTCCTCCCCCTGCACTCACATCCCTGACATCCTCCCGT	32	PASS	SVTYPE=INS;END=802231;SVLEN=98;SUPPORT=28;STD_SPAN=15.27;STD_POS=56.52	GT:DP:AD	1/1:33:5,28
1	802256	svim.INS.29	A	AGCCCTCACATGGTCCTCCCCCTGCACTCACATCCCTGACATCCTCCCGT	2	PASS	SVTYPE=INS;END=802256;SVLEN=48;SUPPORT=2;STD_SPAN=.;STD_POS=34.65	GT:DP:AD	./.:.:.,.
1	811371	svim.INS.30	C	CACTCCCCCACACTCCCCCACACTCCCCCACGCTCCTCCCCCACACTCCCCCACACTCCTCCCCCATACTCCCCCACACTCCCTCATACTCCCCCATACTACCCCAACCTCCCCCAT	3	hom_ref	SVTYPE=INS;END=811371;SVLEN=116;SUPPORT=3;STD_SPAN=41.3;STD_POS=13.05	GT:DP:AD	0/0:22:19,3
1	811404	svim.INS.31	T	TCCTCCCCCACACTCCCCCACACTCCTCCCCCATACTCCCCCACACTCCCTCATACTCCCCCATACTACCCCAACCTCCCCCATACTCCCCCACACTCCCCCACACTCCCCCAAACTCCCCCATACTCCCCCATACTCCCCCACACTCCCCCACACTCCCCCACACTCCCCCATACTCCCCCACACTCCCCCACACTCACCCACACTCCCCCATACTCCCCCAACCTCCCCCATACTCCCCCACATTCCCCCATACTCCCCCATACTCCCCCAAACTCCCCCATACTCCTCCCCCATACTCCCCCATACTCCCCCACACTCCCCCATACTCCTCCCCCATACTCCTCCCCCATACTCCCCCATATTCCCCCATACTCCCCCATACTCCCCCAAACTCCCCCATACTCCTCCCCCACACTCCCCCATACTCCCCCACACTCCCCCACACTCCCCCAAACTCCCCCATACTCCTCCCCCATACTCCCCCATACTCCCCCACACTCCCCCACACTCCCCCACACTCCCCCAAACTCCCCCATACTCCTCCCCCATACTCCCCCATACTCCCCCACACTCCCCCACACTCCCCCACACTCCCCCATACTCCCCCATACTCCTCCCCCATACTCCCCCATACTCCCCCACACTCCCCCAAACTCCCCCATACTCCTCCCCCATACTCCCCCATACTCCCCCACAATCCCCCACACTCCCCCACACTCCCCCACACTCCCCCATACTCCCCCACACTCCCCCATACTCCCCCAACCTCCCCCATACTCCCCCACATTCCCCCATACTCCCCCATACTCCCCCAAACTCCCCCATACTCCTCCCCCACACTCCCCCACACTCCCCCACACTCCCCCAAACTCCCCCATACTCCTCCCCCATACTCCCCCATACTCCCCCACACTCCCCCATACTCCCCCAACCTCCCCCATACTCCCCCACATTCCCCCATACTCCCCCATACTCCCCCAAACTCCCCCATACTCCTCCCCCATACTCCCCCATACTCCCCCACACTCCCCCACACTCCCCCATACTCCCCCACACTCCCCCATACTCCCCCAACCTCCCCCATACTCCCCCACATTCCCCCATACTCCCCCATACTCCCCCAAACTCCCCCATACTCCTCCCCCATACTCCCCCATACTCCCCCACACTCCCCCACACTCCCCCATACTCCCCCACACTCCCCCATACTCCCCCAACCTCCCCCATACTCCCCCACATTCCCCCATACTCCCCCATACTCCCCCAAACTCCCCCATACTCCTCCCCCATACTCCCCCATACTCCCCCACACTCCCCCACACTCCCCCATACTCCCCCAAACTCCCCCATACTCCTCCCCCATACTCCCCCATACTCCCCCACACTCCCCCAAACTCCCCCATACTCCTCCCCCATACTCCCCCATACTCCCCCAACCTCCCCCATACTCCCCCACATTCCCCCATACTCCCCCATACTCCCCCAAACTCCCCCATACTCCTCCCCCATACTCCCCCACACTCCCCCACACTCCCCCAAACTCCCCCATACTCCTCCCCCATACTCCCCCACACTCCCCCACACTCCCCCACACTCCCCCATACTCCCCCACACTCCCCCACACTCCCCCATACTCCCCCACACTCCCCCACACTCCCCCAACCTCCCCCATACTCCCCCACATTCCCCCATACTCCCCCATACTCCCCCAAACTCCCCCATACTCCTCCCCCACACTCCCCCATACTCCCCCATACTCGCCCAACCTCCCCCATACTCCCCCACACTCCCCCATACTCCCCCACAGTCCCCCACACTCCCCCACACTCCCCCAACCTCCCCCATACTCCCCCATACTCGCCCACACTCGCCCACACCCCCCCCATACTCCCCCACACTCCCCCATACTCCCCCACAC	18	PASS	SVTYPE=INS;END=811404;SVLEN=1920;SUPPORT=15;STD_SPAN=11.12;STD_POS=15.16	GT:DP:AD	0/1:22:7,15
1	811416	svim.INS.32	C	CCGCTCCTCCCCCACACTCCCCCACACTCCTCCCCCATACTCCCCCACACTCCCTCATACTCCCCCATACTACCCCAACCTCCCCCATACTCCCCCACACTCCCCCACACTCCCCCAAACTCCCCCATACTCCCCCATACTCCCCCACACTCCCCCACACTCCCCCACACTCCCCCATACTCCCCCACACTCCCCCACACTCACCCACACTCCCCCATACTCCCCCAACCTCCCCCATACTCCCCCACATTCCCCCATACTCCCCCATACTCCCCCAAACTCCCCCATACTCCTCCCCCATACTCCCCCATACTCCCCCACACTCCCCCATACTCCTCCCCCATACTCCTCCCCCATACTCCCCCATATTCCCCCATACTCCCCCATACTCCCCCAAACTCCCCCATACTCCTCCCCCACACTCCCCCATACTCCCCCACACTCCCCCACACTCCCCCAAACTCCCCCATACTCCTCCCCCATACTCCCCCATACTCCCCCACACTCCCCCACACTCCCCCACACTCCCCCAAACTCCCCCATACTCCTCCCCCATACTCCCCCATACTCCCCCACACTCCCCCACACTCCCCCACACTCCCCCATACTCCCCCATACTCCTCCCCCATACTCCCCCATACTCCCCCACACTCCCCCAAACTCCCCCATACTCCTCCCCCATACTCCCCCATACTCCCCCACAATCCCCCACACTCCCCCACACTCCCCCACACTCCCCCACACTCCCCCATACTCCCCCACACTCCCCCATACTCCCCCAACCTCCCCCATACTCCCCCACATTCCCCCATACTCCCCCATACTCCCCCAAACTCCCCCATACTCCTCCCCCACACTCCCCCACACTCCCCCACACTCCCCCAAACTCCCCCATACTCCTCCCCCATACTCCCCCATACTCCCCCACACTCCCCCATACTCCCCCAACCTCCCCCATACTCCCCCACATTCCCCCATACTCCCCCATTACTCCCCCAAACTCCCCCATAC	2	PASS	SVTYPE=INS;END=811416;SVLEN=892;SUPPORT=2;STD_SPAN=166.17;STD_POS=61.16	GT:DP:AD	./.:.:.,.
1	811586	svim.INS.33	A	ACTCACCCACACTCCCCCATACTCCCCCAACCTCCCCCATACTCCCCCACATTCCCCCATACTCCCCCATACTCCCCCAAACTCCCCCATACTCCTCCCCCATACTCCCCCATACTCCCCCACACTCCCCCATACTCCTCCCCCATACTCCTCCCCCATACTCCCCCATATTCCCCCATACTCCCCCATACTCCCCCAAACTCCCCCATACTC	1	PASS	SVTYPE=INS;END=811586;SVLEN=212;SUPPORT=1;STD_SPAN=.;STD_POS=.	GT:DP:AD	./.:.:.,.
1	811649	svim.INS.34	C	CCCCCACACTCCCCCAACCTCCCCCACACTCCCCCACCCTCCCCCACACTTGCCCACACTCGCCCACACTCGCCCAACCTCCCCCAACCT	1	PASS	SVTYPE=INS;END=811649;SVLEN=89;SUPPORT=1;STD_SPAN=.;STD_POS=.	GT:DP:AD	./.:.:.,.
1	811680	svim.INS.35	C	CCCCACACTCCCTCACAGTCGCCCACACTCCCCCACACTCCCCCACACTCGCCCACACTCCCCCACGCTCCCCCATACTCGCCCACGCTCCCCCACACTCGCCCACGCTCCCCCACGCTCCCCCACACTCGCCCACGCTCCCCCACACTCGCCCACGCTCCCCCACGCTCCCCCACACTCGCCCACGCTCCCCCACACTCGCCCACGCTCCCCCACGCTCCCCCACACTCGCCCACGCTCCCCCACACTCGCCCACGCTCCCCCACGCTCCCCCACACTCGCCCACGCTCCCCCACACTCGCCCACGCTCCCCCACGCTCCCCCACACTCGCCCACGCTCCCCCACACTCGCCCACGCTCCCCCACGCTCCCCCACACTCGCCCACGCTCCCCCACACTCGCCCACGCTCCCCCACGCTCCCCCACACTCGCCCACGCTCCCCCACACTCGCCCACGCTCCCCCACGCTCCCCCACACTCGCCCACGCTCCCCCACACTCGCCCACACTCCCCCACACTCACCCACACTCGCCCACACTCCCCCACACTCCCTCACAGTCG	21	PASS	SVTYPE=INS;END=811680;SVLEN=560;SUPPORT=17;STD_SPAN=10.19;STD_POS=17.83	GT:DP:AD	0/1:22:5,17
1	818024	svim.DEL.8	TAATATATTAGCTATTCTAGACTTTATGCATTTATGTAAAGTTTTCTTTGTTGCACTTTAAGTTCTGTGATACATGGGCAGAGCATGC	T	36	PASS	SVTYPE=DEL;END=818111;SVLEN=-87;SUPPORT=29;STD_SPAN=0.26;STD_POS=0.39	GT:DP:AD	0/1:49:20,29
1	844308	svim.DEL.9	GCCCCCCGGGCGCACCGTTGCTGGTATATGCGGTGATCGGGGTCAGGCCCCCGGGCGCACCTTTGCTGGTATATGCGGGGGTCGGGGTCAGGCCCCCGGGCGCACCGTTGCTGGTATATGCGGGGGTCGGGGTCAGGCCCCCGGGCGCACCGTTGCTGGTATATGCGGTGGTCGGGGTCAGGC	G	1	PASS	SVTYPE=DEL;END=844490;SVLEN=-182;SUPPORT=1;STD_SPAN=.;STD_POS=.	GT:DP:AD	./.:.:.,.
1	844550	svim.DEL.10	TTTGCTGGTATATGCGGGGGTCGGGGTCAGGCCCCCGGGCGCACCGTTGCTGGTATATGCGGGGGTCGGGGTCAGGCCCCCGGGCGTTGCTGGTATATGCGGGGGTCGGGGTCAGGCCCCCGGGCGCACCGTTGCTGGTATATGCGGTGGTCGGGGTCAGGCCCCCGGGCGCACCGTTGCTGGTATATGCGGGGGTCGGGGTCAGGCCCCCGGGCGCACCGTTGCTGGTATATGCGGTGGTCGGGGTCAGGCCCCCGGGCGCATCTTTGCTGGTATATGCGGTGGTCGGGGTCAGGCCCCCCGGGCGCACTGTT	T	33	PASS	SVTYPE=DEL;END=844863;SVLEN=-313;SUPPORT=27;STD_SPAN=8.88;STD_POS=14.24	GT:DP:AD	1/1:28:1,27
1	844742	svim.DEL.11	GGGTCGGGGTCAGGCCCCCGGGCGCACCGTTGCTGGTATATGCGGTGGTCGGGGTCAGGCCCCCGGGCGCATCTTTGCTGGTATATGCGGTGGTCGGGGTCAGGCCCCCCGGGCGCACTGTTGCTGGTATATGCGGT	G	1	PASS	SVTYPE=DEL;END=844878;SVLEN=-136;SUPPORT=1;STD_SPAN=.;STD_POS=.	GT:DP:AD	./.:.:.,.
1	855259	svim.BND.2	N	]7:35610759]N	1	PASS	SVTYPE=BND;SUPPORT=1;STD_POS1=.;STD_POS2=.	GT:DP:AD	./.:.:.,.
1	869345	svim.DEL.12	CCGTTACAGGTGGGCAGGGGAGGCGGCTGCGTTACAGGTGGGCAGGGGAGGCGGCTGCGTTACAGGTGGGCAGGGGAGGCGGCTGCGTTACAGGTGGGCAGGGGAGGCGGCTGCGTTACAGGTGGGCAGGGGAGGCGGCTCCGTTACAGGTGGGCAGGGGAGGCGGCTGCGTTACAGGTGGGCAGGGGAGGCGGCTGCGTTACAGGTGGGCAGGGGAGGCGGCTG	C	5	hom_ref	SVTYPE=DEL;END=869569;SVLEN=-224;SUPPORT=4;STD_SPAN=.;STD_POS=.	GT:DP:AD	0/0:27:23,4
1	869441	svim.DEL.13	GGCAGGGGAGGCGGCTGCGTTACAGGTGGGCAGGGGAGGCGGCTCCGTTACAGGTGGGCAGGGGAGGCGGCTGCGTTACAGGTGGGCAGGGGAGGCGGCTGCGTTACAGGTGGGCAGGGGAGGCGGCTGCGTTACAGGTGGGCAGGGGAGGCGGCTCCGTTACAGGTGGGCAGGGGAGGCGGCTCCGTTACAGGTGGGCAGGGGAGGCGGCTGCGTTACAGGTGGGCAGGGGAGGCGGCTGCGTTACAGGTGGGCGGGGGAGGCGGCTGCGTTACAGGTGGGCGGGGGAGGCGGCTGCGTTACAGGTGGGCAGGGGGGGCGGCTGCGTTACAGGTGGGCGGGGGAGGCGGCTGCGTTACAGGTGGGCGGGGGAGGCGGCTCCGTTACAGGTGGGCGGGGGAGGCGGCTGCGTTACAGGTGGGCGGGGGAGGCGGCTGCGTTACAGGTGGGCGGGGGGGGCGGCTGCGTTACAGGTGGGCGGGGGAGGCTGCTCCGTTACAGGTGGGCGGGGGAGGCTGCTCCGTTACAGGTGGGCGGGGGGGGCGGCTGCGTTACAGGTGGGCGGGGGGGGCGGCTGCGTTACAGGTGGGCGGGGGAGGCGGCTGCGTTACAGGTGGGCGGGGGAGGCGGCTCCGTTACAGGTGGGCGGGGGAGGCGGCTGCGTTACAGGTGGGCGGGGGAGGCGGCTGCGTTACAGGTGGGCAGGGGAGGCGGCTGCGTTACAGGTGGGCAGGGGAGGCGGCTGCGTTACAGGTGGGCGGGGGAGGCGGCTCCGTTACAGGTGGGCGGGGGAGGCGGCTGCGTTACAGGTGGG	G	27	PASS	SVTYPE=DEL;END=870254;SVLEN=-813;SUPPORT=22;STD_SPAN=5.78;STD_POS=20.23	GT:DP:AD	1/1:22:0,22
1	884091	svim.INS.36	C	CACCCTGGTCCCCCTGGTCCCTTTGGCCCTGCACCTGGCTGG	32	PASS	SVTYPE=INS;END=884091;SVLEN=41;SUPPORT=27;STD_SPAN=0.34;STD_POS=15.03	GT:DP:AD	1/1:28:1,27
1	900016	svim.DEL.14	CCGCAGTGGGGATGTGCTGCCGGGAGGGGGGCGCGGGTCCGCAGTGGGGATGTGCTGCCGGGAGGGGGGCGCGGGT	C	28	PASS	SVTYPE=DEL;END=900091;SVLEN=-75;SUPPORT=24;STD_SPAN=0.72;STD_POS=25.92	GT:DP:AD	1/1:24:0,24
1	912095	svim.INS.37	C	CCAACCCCAGGAACCGCCTCCCACTCCCCCCACAACCCCGGGAACCGCCTCCCACTCCCCCCG	9	PASS	SVTYPE=INS;END=912095;SVLEN=62;SUPPORT=8;STD_SPAN=1.55;STD_POS=38.4	GT:DP:AD	0/1:21:13,8
1	912190	svim.INS.38	G	GCAACCCCGGGAACCGCCTCCCACTCCCCCCGCAACCCCGGGAACCGCCTCCCACTCCCCGACCAACCCCGGGAACCGCCTCCCACTCCCCCCGCAACCCCGGGAACCGCCTCCCACTCCCCCCGCAACCCCGGGAACCGCCTCCCACTCCCCCCACCAACCCCGGGAACCGCCTCCCACTCCCCCCGCAACCCCGGGAACCGCCTCCCACTCCCCCCGCAACCCCGGGAACCGCCTCCCACTCCCCCCGCAACCCCGGGAACCGCCTCCCACTCCCCCCACCAACCCGGAACCGCCTCCCACTCCCCCCACCAACCCCGGGAACCGCCTCCCACTCCCCCCACCAACCCCGGGAACCGCCTCCCACTCCCCCACCAACCCGGGAACCGCCTCCCACTCCCCCACCAACCCCGGGAACCGCCTGCCCCCGCCACCAACCCCGGGAACCGCCTCCCACTCCCCCCGCAACCCGGGAACCGCCTCCCACTCCCCCCA	1	PASS	SVTYPE=INS;END=912190;SVLEN=494;SUPPORT=1;STD_SPAN=.;STD_POS=.	GT:DP:AD	./.:.:.,.
1	912190	svim.INS.39	G	GCAACCCCGGGAACCGCCTCCCACTCCCCCCGCAACCCCGGGAACCGCCTCCCACTCCCCGACCAACCCCGGGAACCGCCTCCCACTCCCCCCGCAACCCCGGGAACCGCCTCCCACTCCCCCCGCAACCCCGGGAACCGCCTCCCACTCCCCCCCACCAACCCCGGGAACCGCCTCCCACTCCCCCCGCAACCCCGGGAACCGCCTCCCACTCCCCCCGCAACCCCGGGAACCGCCTCCCACTCCCCCCGCAACCCCGGGAACCGCCTCCCACTCCCCCCACCAACCCCGGGAACCGCCTCCCACTCCCCCCACCAACCCCGGGAACCGCCTCCCACTCCCCCACCAACCCCGGGAACCGCCTCCCACTCCCCCCACCAACCCGGGAACCGCCTCCCACTCCCCCCACCAACCCCGGGAACCGCCTGCCCCCGCCACCAACCCCGGGAACCGCCTCCCACTCCCCCGCAACCCCGGGAACCGCCTCCCACTCCCCCCACCAACCCCGGGAACCGCCTCCCACTCCCCCCGCAACCCCGGGAACCGCCTCCCACTCCCCCCGCAACCCCGGGAACCGCCTCCCACTCCCCCGACCAACCCCGGGAACCGCCTCCCACTCCCCCGCAACCCCGGGAACCGCCTCCCACTCCCCCCGCAACCCCGGGAACCGCCTCCCACTCCCCCCACCAACCCCGGGAACCGCCTCCCACTCCCCCCGCAACCCCGGGAACCGCCTCCCACTCCCCCCGCACCAACCCCGGGAACCGCCTCCCACTCCCCCCGCAACCCCGGGAACCGCCTCCCACTCCCCCCACCAACCCCGGGAACCGCCTCCCACTCCCCCCACCAACCCCGGGAACCGCCTCCCACTCCCCCCACCAACCCCGGGAACCGCCTCCCACTCCCCCCACCCCCCACCAACCCGGGAACCGCCTCCCACTCCCCCCACCAACCCCGGGAACCGCCTGCCCCCGCCACCAACCCCGGGAACCGCCTCCCACTCCCCCCGCAACTCCCCCGCAACCCCGGGAACCGCCTCCCACTCCCCCCGCCTCCCACTCCCCCCACCAACCCCGGGAACCGCCTCCCACTCCCCCCGCCTCCCACTCCCCCCA	3	hom_ref	SVTYPE=INS;END=912190;SVLEN=1114;SUPPORT=3;STD_SPAN=327.66;STD_POS=176.24	GT:DP:AD	0/0:22:19,3
1	912298	svim.DEL.15	AACCGCCTCCCACTCCCCCCGCCAACCCCGGGAACCGCCTCCCACTCCCCCCGCAACCCCGGG	A	2	PASS	SVTYPE=DEL;END=912360;SVLEN=-62;SUPPORT=2;STD_SPAN=0.71;STD_POS=105.01	GT:DP:AD	./.:.:.,.
1	912350	svim.INS.40	G	GCAACCCCGGGAACCGCCTCCCACTCCCCCGACCAACCCCGGGAACCGCCTCCCACTCCCCCCGCAACCCCGGGAACCGCCTCCCACTCCCCCCACCAACCCCGGGAACCGCCTCCCACTTCCCCCCGCAACCCCGGGAACCGCCTCCCACTCCCCCCGCAACCCCGGGAACCGCCTCCCACTCCCCCCACCAACCCCGGGAACCGCCTCCCACTCCCCCCACCAACCCCGGGAACCGCCTCCCACTCCCCCCACCAACCCCGGGAACCGCCTCCCACTCCCCCCACCAACCCGGGAACCGCCTCCCACTCCCCCCACCAACCCCGGGAACCGCCTGCCCCCGCCA	2	PASS	SVTYPE=INS;END=912350;SVLEN=297;SUPPORT=2;STD_SPAN=67.18;STD_POS=56.21	GT:DP:AD	./.:.:.,.
1	912380	svim.INS.41	C	CACCAACCCCGGGAACCGCCTCCCACTCCCCCCGCAACCCCGGGAACCGCCTCCCACTCCCCCCGCAACCCCGGGAACCGCCTCCCACTCCCCCCACCAACCCCGGGAACCGCCTCCCACTCCCCCCACCAACCCCGGGAACCGCCTCCCACTCCCCCCACCAACCCCGGGAACCGCCTCCCACTCCCCCCACCAACCCGGGAACCGCCTCCCACTCCCCCCACCAACCCCGGGAACCGCCTGCCCCCGCCACCAACCCCGGGAACCGCCTCCCACTCCCCCCGCAACCCCGGGAACCGCCTCCCACTCCCCCCGCAACCCCGGGAACCGCCTCCCACTCCCCCCGCAACCCCGGGAACCGCCTCCCACTCCCCCCACCAACCCCGGGAACCGCCTCCCACTCCCCCCGCAACCCCGGGAACCGCCTCCCACTCCCCCCGCAACCCCGGGAACCGCCTCCCACTCCCCCCACCAACCCCGGGAACCGCCTCCCACTCCCCCCGCAACCCCGGGAACCGCCTCCCACTCCCCCCGCAACCCCGGGAACCGCCTCCCACTCCCCCCACCAACCCCGGGAACCGCCTCCCACTCCCCCCGCAACCCCGGGAACCGCCTCCCACTCCCCCCGCAACCCCGGGAACCGCCTCCCACTCCCCCCGCAACCCCGGGAACCGCCTCCCACTCCCCCCACCAACCCCGGGAACCGCCTCCCACTCCCCCCA	11	PASS	SVTYPE=INS;END=912380;SVLEN=721;SUPPORT=9;STD_SPAN=30.83;STD_POS=22.99	GT:DP:AD	0/1:26:17,9
1	912475	svim.INS.42	C	CACCAACCCGGGAACCGCCTCCACTCCCCCACCAACCCCGGGAACCGCCTGCCCCCGCCACCAACCCCGGGAACCGCCTCCCACTCCCCCCGCAACCCCGGGAACCGCCTCCCACTCCCCCCGCAACCCCGGGAACCGCCTCCCACTCCCCCCGCAACCCCGGGAACCGCCTCCCACTCCCCCCA	2	PASS	SVTYPE=INS;END=912475;SVLEN=156;SUPPORT=2;STD_SPAN=39.6;STD_POS=19.8	GT:DP:AD	./.:.:.,.
1	912566	svim.DEL.16	CCCCCACCAACCCCGGGAACCGCCTCCCGCTCCCCCCACCAACCCCGGGAACCGCCTCCCACCACCCCGCCAACCCCGGGAACCGCCTGCCCCCACCGACCAACCCCGGGAACCGCCTCCCACTCCCCCCGCAACCCCGGGAACCGCCTCCCGCTCCCCCCACCAACCCCGGGAACCGCCTCCCGCTCCCCCCACCAACCCCGGGAACCGC	C	3	hom_ref	SVTYPE=DEL;END=912776;SVLEN=-210;SUPPORT=3;STD_SPAN=19.63;STD_POS=43.1	GT:DP:AD	0/0:26:23,3
1	912636	svim.INS.43	C	CAACCCCGGGAACCGCCTCCCCACTCCCCCCCGCAACCCGGGAACCGCCTCCCACTCCCCCA	2	PASS	SVTYPE=INS;END=912636;SVLEN=60;SUPPORT=2;STD_SPAN=1.41;STD_POS=45.25	GT:DP:AD	./.:.:.,.
1	912660	svim.INS.44	A	ACCGACCAACCCCGGGAACCGCCTCCCACTCCCCCCGCAACCCCGGGAACCGCCTCCCACTCCCCCCGCAACCCCGGGAACCGCCTCCCACTCCCCCCGCAACCCCGGGAACCGCCTCCCACTCCCCCCACCAACCCCGGGAACCGCCTCCCACTCCCCCCGCAACCCCGGGAACCGCCTCCCACTCCCC	7	PASS	SVTYPE=INS;END=912660;SVLEN=189;SUPPORT=6;STD_SPAN=23.56;STD_POS=87.48	GT:DP:AD	0/1:25:19,6
1	912920	svim.INS.45	C	CAACCCCGGGAACCGCCTCCCACTCCCCCGCAACCCCGGGAACCGCCTCCCACTCCCCCCG	1	PASS	SVTYPE=INS;END=912920;SVLEN=60;SUPPORT=1;STD_SPAN=.;STD_POS=.	GT:DP:AD	./.:.:.,.
1	912974	svim.INS.46	G	GCTCCCCCCACCAACCCCGGGAACCGCCTCCCACTCCCCCCGGGAACCGCCTCCCACTCCCCCCGCAACCCCGGGAACCGCCTCCCACTCCCCCCGCAACCCCGGGAACCGCCTCCCACTCCCCCCGCAACCCCGGGAACCGCCTCCCACTCCCCCCACCAACCCCGGGAACCGCCTCCCACTCCCCCCGCAACCCCGGGAACCGCCTCCCACTCCCCCCGCAACCCCGGGAACCGCCTCCCACTCCCCCACCAACCCCGGGAACCGCCTCCCACTCCCCCCACCAACCCCGGGAACCGCCTCCCACTCCCCCCGCAACCCCGGGAACCGCCTCCCACTCCCCCCGCAACCCCGGGAACCGCCTCCCACTCCCCCCACCAACCCCGGGAACCGCCTCCCACTCCCCCCACCAACCCCGGGAACCGCCTCCCACTCCCCCCGCAACCCCGGGAACCGCCTCCCACTCCCCCGCGCAACCCCGGGAACCGCCTCCCA	5	PASS	SVTYPE=INS;END=912974;SVLEN=494;SUPPORT=5;STD_SPAN=97.79;STD_POS=86.04	GT:DP:AD	0/1:25:20,5
1	913031	svim.INS.47	G	GTCCCCCCACCAACCCGGGAACCGCCTCCCACTCCCCCCACCAACCCCGGGAACCGCCTGCCCCCGCCACCAACCCCGGGAACCGCCTCCCACTCCCCCCGCAACCCCGGGAACCGCCTCCCACTCCCCCCGCAACCCCGGGAACCGCCTCCCACTCCCCCCGCAACCCCGGGAACCGCCTCCCACTCCCCCCACCAACCCCGGGAACCGCCTCCCACTCCCCCGCAACCCCGGGAACCGCCTCCCACTCCCCCCGCAACCCCGGGAACCGCCTCCCACTCCCCCACCAACCCCGGGAACCGCCTCCCACTCCCCCCGCAACCCCGGGAACCGCCTCCCACTCCCCCCGCAACCCCGGGAACCGCCTCCCACTCCCCCCACCAACCCCGGGAACCGCCTCCCACTCCCCCCGCAACCCCGGGAACCGCCTCCCACTCCCCCCGCAACCCCGGGAACCGCCTCCCACTCCCCCGCAACCCCGGGAACCGCCTCCCACTCCCCCCACCAACCCCGGGAACCGCCTCCCACTCCCCCCACCAACCCCGGGAACCGCCTCCCACTCCCCCACCAACCCCGGGAACCGCCTCCCACTCCCCCCGCAACCCCGGGAACCGCCTCCCACTCCCCCCGCAACCCCGGGAACCGCCTCCCACTCCCCCCACCAACCCCGGGAACCGCCTCCCACTCCCCCCACCAACCCCGGGAACCGCCTCCCACTCCCCCCACCAACCCCGGGAACCGCCTCCCACTCCCCCCACCAACCCGGGAACCGCCTCCCACTCCCCCCACCAACCCCGGGAACCGCCTCCCACTCCCCCCACCAACCCCGGGAACCGCCTCCCACTCCCCCCGCAACCCCGGGAACCGCCTCCCACTCCCCCCGCAACCCCGGGAACCGCCTCCCACTCCCCCCGCAACCCGGGAACCGCCTCCCACTCCCCCCACCAACCCCGGGAACCGCCTCCCACTCCCCCCGCAACCCCGGGAACCGCCTCCCACTCCCCCCGCAACCCCGGGAACCGCCTCCCACT	3	hom_ref	SVTYPE=INS;END=913031;SVLEN=1030;SUPPORT=3;STD_SPAN=208.64;STD_POS=96.84	GT:DP:AD	0/0:24:21,3
1	913079	svim.DEL.17	GCAACCCCGGGAACCGCCTGCCCCCACCGACCAACCCCGGGAACCGCCTCCCACCCCCACCAACCCCGGGAACCGCCTCCCAATCCCCCCAACCCCGGGAACTGCCTCCCACCCCCAC	G	1	PASS	SVTYPE=DEL;END=913196;SVLEN=-117;SUPPORT=1;STD_SPAN=.;STD_POS=.	GT:DP:AD	./.:.:.,.
1	913225	svim.INS.48	C	CCACCAACCCGGGAACCGCCTCCCACTCCCCCCACCAACCCCGGGAACCGCCTGCCCCCGCCACCAACCCCGGGAACCGCCTCCCACTCCCCCCGCAACCCCGGGAACCGCCTCCCACTCCCCCCGCAACCCCGGGAACCGCCTCCCACTCCCCCCG	15	PASS	SVTYPE=INS;END=913225;SVLEN=156;SUPPORT=13;STD_SPAN=10.07;STD_POS=50.45	GT:DP:AD	0/1:24:11,13
1	913304	svim.DEL.18	CCCACCACCCCGCAACCCCGGGAACCGCCTGCCCCCACCGACCAACCCCGGGAACCGCCT	C	2	PASS	SVTYPE=DEL;END=913363;SVLEN=-59;SUPPORT=2;STD_SPAN=0.71;STD_POS=26.52	GT:DP:AD	./.:.:.,.
1	913373	svim.INS.49	C	CCACCAACCCCGGGAACCGCCTCCCACTCCCCCCACCAACCCCGGGAACCGCCTCCCACTCCCCCCACCAACCCCGGGAACCGCCTCCCACTCCCCCCACCAACCCGGGAACCGCCTCCCACTCCCCCCACCAACCCCGGGAACCGCCTGCCCCCGCCACCAACCCCGGGAACCGCCTCCCACTCCCCCCGCAACCCCGGGAACCGCCTCCCACTCCCCCGCAACCCCGGGAACCGCCTCCCACTCCCCCCGCAACCCCGGGAACCGCCTCCCACCACCCCGCCAACCCCGGGAACCGCCTCCCACCACCCCGCCAACCCGGGAACCGCCTCCCACCACCCCGCCAACCCCGGGAACCGCCTCCCACCACCCCGCCAACCCCGGAACCGCCTGCCCCACCCA	1	PASS	SVTYPE=INS;END=913373;SVLEN=401;SUPPORT=1;STD_SPAN=.;STD_POS=.	GT:DP:AD	./.:.:.,.
1	924199	svim.INS.50	G	GGAGTGTTTCGGGAGTTCTGGGTTGATTGTTTCTGGAGTTCAGGGTT	24	PASS	SVTYPE=INS;END=924199;SVLEN=46;SUPPORT=20;STD_SPAN=0.65;STD_POS=10.15	GT:DP:AD	1/1:20:0,20
1	931662	svim.INS.51	G	GGGGGCACCCCACATCTGGGGCCACAGGATGCAGGGTGGGGAGGGCAGAAAGGCCCCCCCGCGGGAA	4	PASS	SVTYPE=INS;END=931662;SVLEN=66;SUPPORT=4;STD_SPAN=1.71;STD_POS=43.77	GT:DP:AD	0/1:17:13,4
1	931728	svim.INS.52	A	AGGGGCACCCCACATCTGGGGCCACAGGATGCAGGGTGGGGAGGGCAGAAAGGCCCCCCCGCGGGAAGGGGCACCCCACATCTGGGGCCACAGGATGCAGGGTGGGGAGGGCAGAAAGGACCCCCCGCTGGAGGGGGCACCTCACGTCTGGGGCCACAGGATGCAGGGTGGGGAGGACAGAAAGGACCCCCCGCTGGAG	16	PASS	SVTYPE=INS;END=931728;SVLEN=198;SUPPORT=13;STD_SPAN=0.86;STD_POS=0.58	GT:DP:AD	0/1:17:4,13
1	932108	svim.INS.53	A	AGGACCCCCCGCTGGAGGGGGGACCCCCCGCTGGAGGGGGCACCCCACATCTGGGGCCACAGGATGCAGGGTGGGGAGGGCAGAAAGGACCCCCCGCTGGAGGGGGCACCTCACGTCTGGGGCCACAGGAGGCAGGGTGGGGAGGACAGAAAG	4	PASS	SVTYPE=INS;END=932108;SVLEN=152;SUPPORT=4;STD_SPAN=12;STD_POS=40.83	GT:DP:AD	0/1:18:14,4
1	934137	svim.INS.54	C	CGCGGAGGGGAGGGCGCGGAGCGGAGGGGAGGGCGCGGAGCGGAGGGGAGGGCGCGGA	28	PASS	SVTYPE=INS;END=934137;SVLEN=57;SUPPORT=23;STD_SPAN=7;STD_POS=3.64	GT:DP:AD	1/1:23:0,23
1	965243	svim.DEL.19	ATGTGTGTGTGCAGTGCATGGTGCTGTGAGATCAGTGTGTGTGTGTGTGCAGTGCATGGTGCTGTGTGAGATCAGCATGTGTGTGTGTGTGCAGCGCATGGTGCTGTGTGAGATCAGCATGTGTG	A	1	PASS	SVTYPE=DEL;END=965367;SVLEN=-124;SUPPORT=1;STD_SPAN=.;STD_POS=.	GT:DP:AD	./.:.:.,.
1	965367	svim.INS.55	G	GTGTGTGTGTGCAGTGCATGGTGCTGTGAGATCAGCGTGTGTGTGTGTGCAGTGCATGGTGCTGTGTGAGATCAGCATGTGTGTGTGTGTGCAGCGCATGGTGCTGTGTGAGATCAGCATGTGTGTG	1	PASS	SVTYPE=INS;END=965367;SVLEN=126;SUPPORT=1;STD_SPAN=.;STD_POS=.	GT:DP:AD	./.:.:.,.
1	977155	svim.DEL.20	TCCGGCCAGTGCCAGGGTCGAGGTGGGCGGCTCCCCCGGGGGAGGGCT	T	33	PASS	SVTYPE=DEL;END=977202;SVLEN=-47;SUPPORT=27;STD_SPAN=0.27;STD_POS=4.97	GT:DP:AD	1/1:27:0,27
1	1000472	svim.INS.56	G	GTGTGGTGGGGTCTGCGGGGCCCTGGGGGGGGTGGGGTCTGCAGGGCCCTGGGGGTGT	1	PASS	SVTYPE=INS;END=1000472;SVLEN=57;SUPPORT=1;STD_SPAN=.;STD_POS=.	GT:DP:AD	./.:.:.,.
1	1000483	svim.INS.57	T	TCTGCGGGGCCCTGGGGGGGTGTGGTGGGGTCTGCGGGGCCCTGGGGGGGTGTGGTGGGGTCTGCGGGGCCCTGGGGGGGTGTGGTGGGGTCTGCGGGGCCCTGGGGGGGTGTGGTGGGGTCTGCGGTGCCCTGGGGGGGGTGTGGTGGGGTCTGCGGGGCCCTGGGGGGGTGTGGTGGGGTCTGCGGGGCCCTGGGGGGGTGTGGTGGGGTCTGCGGTGCCCTGGGGGGGTGTGGTGG	8	PASS	SVTYPE=INS;END=1000483;SVLEN=238;SUPPORT=7;STD_SPAN=32.82;STD_POS=95.72	GT:DP:AD	0/1:19:12,7
1	1000495	svim.INS.58	T	TGGGGGGGGTGGGGTCTGCAGGGCCCTGGGGGTGTTGTGGTGGGGTCTGCGGGGCCCTGGGGGGGTGTGGTGGGGTCTGCGGGGCCCTGGGGGGGTGTGGTGGGGTCTGCAGTGCCCTG	1	PASS	SVTYPE=INS;END=1000495;SVLEN=118;SUPPORT=1;STD_SPAN=.;STD_POS=.	GT:DP:AD	./.:.:.,.
1	1000619	svim.INS.59	G	GTGTGGTGGGGTCTGCGGGGCCCTGGGGGGGGTGGGGTCTGCAGGGCCCTGGGGGTGT	3	hom_ref	SVTYPE=INS;END=1000619;SVLEN=57;SUPPORT=3;STD_SPAN=18.19;STD_POS=11.51	GT:DP:AD	0/0:19:16,3
1	1004181	svim.INS.60	C	CAGATGCAGGTTGCGGCGGGGCGGGGCCACGCGGGCTGTGA	2	PASS	SVTYPE=INS;END=1004181;SVLEN=40;SUPPORT=2;STD_SPAN=.;STD_POS=.	GT:DP:AD	./.:.:.,.
1	1004204	svim.INS.61	G	GGCCACGCGGGCTGTGCAGATGCAGGTGCGGCGGGGCGGGGCCACGCGGGCTGTGAAGGTGCAGGTGCGGCGGGGCAGA	9	PASS	SVTYPE=INS;END=1004204;SVLEN=78;SUPPORT=8;STD_SPAN=1.58;STD_POS=34.52	GT:DP:AD	0/1:22:14,8
1	1009205	svim.BND.3	N	[2:96395092[N	1	PASS	SVTYPE=BND;SUPPORT=1;STD_POS1=.;STD_POS2=.	GT:DP:AD	./.:.:.,.
1	1011614	svim.DEL.21	GGCTACGGGGACTCCGTGGGGGGAGGCTGAGGCTACGGGGACTCCGTGGGGGGAGGCTGAGGCTACGGGGACTCCGTGGGGGGAGGCTGAGGCTACGGGGACTCCGTGCTGGGAGGCTGAGGCTATGGGGACTCCGTCGGGGGAGGCTGAGTCTATGGGGACTCCGTGGGGGGAGGCTGAGGCTATGGGGACTCCGTGCCGGGAGGCTGAGGCTATGGGGACTCCGTGGGGCAGGCTGAGGCTATGGTGACTCCGTGCAGGGCTGTGAGGCTACGGGGACTCCGTGGGGGGTGGCTGAGGCTACGGGGACTCCGTGGGGGGAGGCTGAGG	G	4	PASS	SVTYPE=DEL;END=1011943;SVLEN=-329;SUPPORT=4;STD_SPAN=54.96;STD_POS=58.88	GT:DP:AD	0/1:19:15,4
1	1011626	svim.DEL.22	TCCGTGGGGGGAGGCTGAGGCTACGGGGACTCCGTGGGGGGAGGCTGAGGCTACGGGGACTCCGTGGGGGGAGGCTGAGGCTACGGGGACTCCGTGCTGGGAGGCTGAGGCTATGGGGACTCCGTCGGGGGAGGCTGAGTCTATGGGGACTCCGTGGGGGGAGGCTGAGGCTATGGGGACTCCGTGCCGGGAGGCTGAGGCTATGGGGACTCCGTGGGGCAGGCTGAGGCTATGGTGACTCCGTGCAGGGCTGTGAGGCTACGGGGACTCCGTGGGGGGTGGCTGAGGCTACGGGGACTCCGTGGGGGGAGGCTGAGGCTACGGGGACTCCGTGGGGGGAGGCTGAGGCTACGGGGACTCCGTGGGGGGAGGCTGAGGCTACGGGGACTCCGTGGGGGGAGGCTGAGGCTACGGGGACTCCGTGGGGGGAGGCTGAGGCTACGGGGACTCCGTGGGGGGAGGCTGAGGCTACGGGGACTCCGTGGGGGGAGGCTGAGGCTACGGGGACTCCGTGGGGGGAGGCTGAGGCTACGGGGACTC	T	12	PASS	SVTYPE=DEL;END=1012165;SVLEN=-539;SUPPORT=10;STD_SPAN=0.53;STD_POS=25.63	GT:DP:AD	0/1:19:9,10
1	1011633	svim.DEL.23	GGGGAGGCTGAGGCTACGGGGACTCCGTGGGGGGAGGCTGAGGCTACGGGGACTCCGTGGGGGGAGGCTGAGGCTACGGGGACTCCGTGCTGGGAGGCTGAGGCTATGGGGACTCCGTCGGGGGAGGCTGAGTCTATGGGGACTCCGTGGGGGGAGGCTGAGGCTATGGGGACTCCGTGCC	G	3	hom_ref	SVTYPE=DEL;END=1011813;SVLEN=-180;SUPPORT=3;STD_SPAN=.;STD_POS=.	GT:DP:AD	0/0:20:17,3
1	1012067	svim.INS.62	C	CGGGGACTCCGTGCCGGGAGGCTGAGTCTACGGGGACTCCGTGCGGGGAGGCTGAGTCTACGGGGACTCCGTGAGGGGTGGCTGAGTCTATGGGGACTCCGTGCGGGGAGGCTGAGGCTATGGGGACTCCGTGCGGGGTGGCTGAGGCTATGGGGACTCCGTGCCGGGAGGCTGAGTCTATGGGGACTCCGTGCCGGGAGGCTGAGTCTATGGGGACTCCATGGGGGGAGGCTGAGGCTATGGGGACTCCGTGCCGGGAGGCTGAGGCTAT	1	PASS	SVTYPE=INS;END=1012067;SVLEN=270;SUPPORT=1;STD_SPAN=.;STD_POS=.	GT:DP:AD	./.:.:.,.
1	1012067	svim.INS.63	C	CGGGGACTCCGTGCCGGGAGGCTGAGTCTACGGGGACTCCGTGCGGGGAGGCTGAGTCTACGGGGACTCCGTGAGGGGTGGCTGAGTCTATGGGGACTCCGTGCGGGGAGGCTGAGGCTATGGGGACTCCGTGCGGGGTGGCTGAGGCTATGGGGACTCCGTGCCGGGAGGCTGAGTCTATGGGGACTCCGTGCCGGGAGGCTGAGTCTATGGGGACTCCATGGGGGGAGGCTGAGGCTATGGGGACTCCGTGCCGGGAGGCTGAGGCTATGGGGACTCCGTGGGGGGAGGCTGAGGCTATGGGGACTCCGTGGGGGGAGGCTGAGGCTATGGGGACTCCGTCGGGGGAGGCTGAGGCTATGGGGACTCCGTCGGGGGAGGCTGAGGCTATGGGGACTCCGTGGGGGGAGGCTGAGGCTATGGGGACTCCGTGCCGGGAGGCTGAGGCTATGGGGACTCCGTGCGGGGAGGCTGAGGCTATGGGGACTCCGTGCGGGGTGGCTGAGGCTATGGGGACTCCGTGCCGGGAGGCTGAGGCTATGGGGACTCCGTGCGGGGAGGCTGAGGCTATGGGGACTCCGTGGGGGGAGGCTGAGGCTATGGGGACTCCGTGGGGGGAGGCTGAGGCTATGGGGACTCCGTGGGGGAGGCTGAGGCTATGGGACTCCGTGGGGGGAGGCTGAGGCTATGGGGACTCCGTGCCGGGAGGCTGAGGCTAT	1	PASS	SVTYPE=INS;END=1012067;SVLEN=718;SUPPORT=1;STD_SPAN=.;STD_POS=.	GT:DP:AD	./.:.:.,.
1	1012655	svim.DEL.24	AGGCTGAGTCTATGGGGACTCCGTGCCGGGAGGCTGAGTCTATGGGGACTCTGTGCCGGGAGGCTGAGGCTACGGGGACTCCGTGCCGGGAGGCTGAGGCTACGGGGACTCCGTGGGGGGAGGCTGAGGCTACGGGGACTCCGTGGGGGGAGGCTGAGGCTACGGGGACTCCGTGGGGGGAGGCTGAGGCTATGGGGACTCCGTGGGGGGAGGCTGAGGCTATGGGGACTCCGTGGGGGGAGGCTGAGTCTATGGGGACTCCGTGCCGAGAGGCTGAGTCTATGGGGACTCCGTGCCGGGAGGCTGAGTCTATGGGGACTCCGTGCCGGGAGGCTGAGTCTATGGGGACTCCGTTGGGGGAGGCTGAGGCTATGGGGACTCCGTTGGGGGA	A	9	PASS	SVTYPE=DEL;END=1013045;SVLEN=-390;SUPPORT=8;STD_SPAN=50.37;STD_POS=10.27	GT:DP:AD	0/1:19:11,8
1	1012672	svim.DEL.25	ACTCCGTGCCGGGAGGCTGAGTCTATGGGGACTCTGTGCCGGGAGGCTGAGGCTACGGGGACTCCGTGCCGGGAGGCTGAGGCTACGGGGACTCCGTGGGGGGAGGCTGAGGCTACGGGGACTCCGTGGGGGGAGGCTGAGGCTACGGGGACTCCGTGGGGGGAGGCTGAGGCTATGGGGACTCCGTGGGGGGAGGCTGAGGCTATGGGGACTCCGTGGGGGGAGGCTGAGTCTATGGGGACTCCGTGCCGAGAGGCTGAGTCTATGGGGACTCCGTGCCGGGAGGCTGAGTCTATGGGGACTCCGTGCCGGGAGGCTGAGTCTATGGGGACTCCGTTGGGGGAGGCTGAGGCTATGGGGACTCCGTTGGGGGAGGCTGAGGCTATGGGGACTCCGTTGGGGGAGGCTGAGGCTATGGGGACTCCGTGCGGGGAGGCTGAGGCTACGGGGACTCCGTGGGGGGAGGCTGAGGCTACGGGGACTCCGTGGGGGGAGGCTGAGGCTACGGGGACTCCGTGGGGGGAGGCTGAGGCTACGGGGACTCCGTGCGGGGAGGCTGAGGCTACGGGGACTCCGTTGGGGGAGGCTGAGGCTACGGGGACTCCGTGGGGGGAGGC	A	2	PASS	SVTYPE=DEL;END=1013288;SVLEN=-616;SUPPORT=2;STD_SPAN=62.93;STD_POS=24.4	GT:DP:AD	./.:.:.,.
1	1012921	svim.INS.64	C	CGGGAGGCTGAGGCTATGGGGACTCCGTGGGGGGAGGCTGAGGCTATGGGGACTCCGTGGGGGGGTGGCTGAGGCTATGGGGACTCCGTGGGGGGAGGCTGAGGCTATGGGGACTCCGTGGGGGGTGGCTGAGGCTATGGGGACTCCGTGGG	1	PASS	SVTYPE=INS;END=1012921;SVLEN=151;SUPPORT=1;STD_SPAN=.;STD_POS=.	GT:DP:AD	./.:.:.,.
1	1013160	svim.DEL.26	GGGGGAGGCTGAGGCTACGGGGACTCCGTGGGGGGAGGCTGAGGCTACGGGGACTCCGTGCGGGGAGGCTGAGGCTACGGGGACTCCGTTGGGGGAGGCTGAGGCTACGGGGACTCCGTGGGGGGAGGCTGAGGCTACGGGGACTCCGTGGGGGGAGGCTGAGGCTACGGGGACTCCGTGGGGGGAGGCTGAGGCTACGGGGACTCCGTGGGGGGAGGCTGAGGCTATGGGGACTCCGTGCC	G	1	PASS	SVTYPE=DEL;END=1013401;SVLEN=-241;SUPPORT=1;STD_SPAN=.;STD_POS=.	GT:DP:AD	./.:.:.,.
1	1013371	svim.INS.65	G	GAGGCTGAGGCTATGGGGACTCCGTGGGGGGTGGCTGAGGCTATGGGGACTCCGTGGGGGGAGGCTGAGGCTATGGGGACTCCGTGGGGGGTGGCTGAGGCTATGGGGACTCCGTGGGGGGAGGCTGAGGCTATGGGGACTCCGTGCCGGGAGGCTGAGGCTATGGGGACTCCGTGCCGGGAGGCTGAGGCTATGGGACTCCGTGGGGGGAGGCTGAGGCTATGGGACTCCGTGGGGGGAGGCTGAGGCTATGGGGACTCCGTGGGGGGAGGCTGAGGCTATGGGGACTCCGTGGGGGGAGGCTGAGGCTATGGGACTCCGTGGGGGGAGGCTGAGGCTATGGGGACTCCGTGGGGGAGGCTGAGGCTATGGGGACTCCGTGGGGGAGGCTGAGGCTATGGGGACTCCGTGCCGGAGGCTGAGGCTATGGGGACTCCGTGGGGGGAGGCTGAGGCTATGGGGACTCCGTGGGGGGAGGCTGAGGCTATGGGGACTCCGTGGGGGGAGGCTGAGGCTATGGGGACTCCGTGGGGGGAGGCTGAGGCTATGGGACTCCGTGCC	1	PASS	SVTYPE=INS;END=1013371;SVLEN=560;SUPPORT=1;STD_SPAN=.;STD_POS=.	GT:DP:AD	./.:.:.,.
1	1013428	svim.INS.66	T	TGGGGGGAGGCTGAGGCTATGGGGACTCCGTGCCGGGAGGCTGAGGCTATGGGACTCGTGCCGGGAGGCTGAGGCTATGGGGACTCCGTGGGGGGAGGCTGAGGCTATGGGGACTCCGTGGGGGGTGGCTGAGGCTATGGGGACTCCG	1	PASS	SVTYPE=INS;END=1013428;SVLEN=147;SUPPORT=1;STD_SPAN=.;STD_POS=.	GT:DP:AD	./.:.:.,.
1	1013641	svim.INS.67	G	GGGGAGGCTGAGGCTATGGGGACTCCGTGCCGGGAGGCTGAGGCTATGGGGACTCCGTGCC	2	PASS	SVTYPE=INS;END=1013641;SVLEN=60;SUPPORT=2;STD_SPAN=.;STD_POS=84.85	GT:DP:AD	./.:.:.,.
1	1013881	svim.INS.68	G	GGGGAGGCTGAGGCTATGGGGACTCCGTGGGGGGAGGCTGAGGCTATGGGGACTCCGTGGGGGGAGGCTGAGGCTATGGGGACTCCGTGGGGGGAGGCTGAGGCTATGGGGACTCCGTGCC	3	hom_ref	SVTYPE=INS;END=1013881;SVLEN=120;SUPPORT=3;STD_SPAN=0.58;STD_POS=90.04	GT:DP:AD	0/0:23:20,3
1	1013969	svim.INS.69	G	GGGGGGAGGCTGAGGCTATGGGGACTCCGTGGGGGAGGCTGAGGCTATGGGGACTCCGT	1	PASS	SVTYPE=INS;END=1013969;SVLEN=58;SUPPORT=1;STD_SPAN=.;STD_POS=.	GT:DP:AD	./.:.:.,.
1	1014000	svim.INS.70	G	GGGGGGAGGCTGAGGCTATGGGGACTCCGTGCCGGGAGGCTGAGGCTATGGGGACTCCGTGCCGGGAGGCTGAGGCTATGGGGACTCCGTGGGGGGAGGCTGAGGCTATGGGGACTCCGTGGGGGGTGGCTGAGGCTATGGGGACTCCGTGGGGGGAGGCTGAGGCTATGGGGACTCCGTGGGGGGTGGCTGAGGCTATGGGGACTCCGTGGGGGGAGGCTGAGGCTATGGGGACTCCGTGGGGGGAGGCTGAGGCTATGGGGACTCCGTGGGGGGAGGCTGAGGCTTATGGGGACTCCGT	2	PASS	SVTYPE=INS;END=1014000;SVLEN=358;SUPPORT=2;STD_SPAN=82.73;STD_POS=85.21	GT:DP:AD	./.:.:.,.
1	1014061	svim.INS.71	C	CGGGAGGCTGAGGCTATGGGGACTCCGTGCCGGGAGGCTGAGGCTATGGGGACTCCGTGGGGGGAGGCTGAGGCTATGGGGACTCCGTGGGGGGTGGCTGAGGCTATGGGGACTCCGTGGGGGGAGGCTGAGGCTATGGGGACTCCGTGGGGGGTGGCTGAGGCTATGGGGACTCCGTGGG	10	PASS	SVTYPE=INS;END=1014061;SVLEN=180;SUPPORT=9;STD_SPAN=14.87;STD_POS=41.08	GT:DP:AD	0/1:23:14,9
1	1014241	svim.INS.72	C	CGGGAGGCTGAGGCTATGGGGACTCCGTGCCGGGAGGCTGAGGCTATGGGGACTCCGTGGG	3	hom_ref	SVTYPE=INS;END=1014241;SVLEN=60;SUPPORT=3;STD_SPAN=1.53;STD_POS=16.33	GT:DP:AD	0/0:23:20,3
1	1014288	svim.INS.73	G	GGGGACTCCGTGGGGGAGGCTGAGGCTATGGGGACTCCGTGGGGGGAGGCTGAGGCTATGGGACTCCGTGCCGGGAGGCTGAGGCTATGGGGACTCCGTGGGGGAGGCTGAGGCTATGGGACTCCGTGGGGGGAGGCTGAGGCTATGGGACTCCGTGGGGGGAGGCTGAGGCTATGGGACTCCGTGGGGGGAGGCTGAGGCTATGGGGACTCCGTGGGGGGAGGCTGAGGCTATGGGACTCCGTGGGGGGAGGCTGAGGCTAT	1	PASS	SVTYPE=INS;END=1014288;SVLEN=262;SUPPORT=1;STD_SPAN=.;STD_POS=.	GT:DP:AD	./.:.:.,.
1	1014335	svim.INS.74	T	TGGCTGAGGCTATGGGGACTCCGTGGGGGGAGGCTGAGGCTATGGGGACTCCGTGCGGGGAGGCTGAGGCTATGGGGACTCCGTGGGGGGA	4	hom_ref	SVTYPE=INS;END=1014335;SVLEN=90;SUPPORT=4;STD_SPAN=1.73;STD_POS=109.16	GT:DP:AD	0/0:23:19,4
1	1014335	svim.INS.75	T	TGGCTGAGGCTATGGGGACTCCGTGGGGGGAGGCTGAGGCTATGGGGACTCCGTGGGGGGAGGCTGAGGCTATGGGGACTCCGTGGGGGGAGGCTGAGGCTATGGGGACTCCGTGGGGGGAGGCTGAGGCTATGGGGACTCCGTGGGGGGAGGCTGAGGCTATGGGGACTCCGTGGGGGGAGGCTGAGGCTATGGGGACTCCGTGGGGGGAGGCTGAGGCTATGGGGACTCCGTGCCGGGAGGCTGAGGCTATGGGGACTCCGTGCCGGGAGGCTGAGGCTATGGGGACTCCGTGGGGGGAGGCTGAGGCTATGGGGACTCCGTGGGGGGAGGCTGAGGCTATGGGGACTCCGTGGGGGGAGGCTGAGGCTATGGGGACTCCGTGGGGGGAGGCTGAGGCTATGGGGACTCCGTGGGGGGAGGCTGAGGCTATGGGGACTCCGTGCCGGGAGGCTGAGGCTATGGGGACTCCGTGCCGGGAGGCTGAGGCTATGGGGACTCCGTGGGGGAGGCTGAGGCTATGGGGACTCCGTGGGGGGAGGCTGAGGCTATGGGGACTCCGTGGGGGGTGGCTGAGGCTATGGGGACTCCGTGGGGGGA	4	hom_ref	SVTYPE=INS;END=1014335;SVLEN=599;SUPPORT=4;STD_SPAN=105.76;STD_POS=77.77	GT:DP:AD	0/0:23:19,4
1	1014665	svim.INS.76	T	TGGCTGAGGCTATGGGGACTCCGTGGGGGGAGGCTGAGGCTATGGGGACTCCGTGGGGGGAGGCTGAGGCTATGGGGACTCCGTGGGGGGAGGCTGAGGCTATGGGGACTCCGTGGGGGAGGCTGAGGCTATGGGGACTCCGTGCCGGGAGGCTGAGGCTATGGGGACTCCGTGGGGGGAGGCTGAGGCTATGGGGACTCCGTGGGGGGAGGCTGAGGCTATGGGGACTCCGTGGGGGGTGGCTGAGGCTATGGGGACTCCGTGGGGGGAGGCTGAGGCTATGGGGACTCTGTGCCGGGA	1	PASS	SVTYPE=INS;END=1014665;SVLEN=299;SUPPORT=1;STD_SPAN=.;STD_POS=.	GT:DP:AD	./.:.:.,.
1	1014691	svim.INS.77	G	GGGGAGGCTGAGGCTATGGGGACTCCGTGGGGGGAGGCTGAGGCTATGGGGACTCCGTGGGGGGAGGCTGAGGCTATGGGGACTCCGTGCCGGGAGGCTGAGGCTATGGGGACTCCGTGGGGGGAGGCTGAGGCTATGGGGACTCCGTGGGGGGAGGCTGAGGCTATGGGGACTCCGTGGGGGGTGGCTGAGGCTATGGGGACTCCGTGGGGGGAGGCTGAGGCTATGGGGACTCCGTGGGGGGTGGCTGAGGCTATGGGGACTCCGTGGGGGGAGGCTGAGGCTATGGGGACTCCGTGGGGGGAGGCTGAGGCTATGGGGACTCCGTGGGGGGAGGCTGAGGCTATGGGGACTCCGTGGGGGGAGGCTGAGGCTATGGGGACTCCGTGGGGGGAGGCTGAGGCTATGGGGACTCCGTGGGGGGAGGCTGAGGCTATGGGGACTCCGTGCCGGGAGGCTGAGGCTATGGGGACTCCGTGCCGGGAGGCTGAGGCTATGGGGACTCCGTGGGGGGAGGCTGAGGCTATGGGGACTCCGTGGGGGGTGGCTGAGGCTATGGGGACTCCGTGGGGGGAGGCTGAGGCTATGGGGACTCTGTGCC	13	PASS	SVTYPE=INS;END=1014691;SVLEN=600;SUPPORT=11;STD_SPAN=138.22;STD_POS=52.48	GT:DP:AD	0/1:24:13,11
1	1014749	svim.INS.78	G	GGGGGGAGGCTGAGGCTATGGGGACTCCGTGGGGGGTGGCTGAGGCTATGGGGACTCCGTGGGGGAGGCTGAGGCTATGGGGACTCTGTGCCGGGAGGCTGAGGCTATGGGGACTCCGTGGGGGGAGGCTGAGGCTATGGGGACTCCGT	1	PASS	SVTYPE=INS;END=1014749;SVLEN=148;SUPPORT=1;STD_SPAN=.;STD_POS=.	GT:DP:AD	./.:.:.,.
1	1014793	svim.INS.79	G	GCTATGGGGACTCCGTGGGGGGAGGCTGAGGCTATGGGGACTCCGTGGGGGAGGCTGAGGC	1	PASS	SVTYPE=INS;END=1014793;SVLEN=60;SUPPORT=1;STD_SPAN=.;STD_POS=.	GT:DP:AD	./.:.:.,.
1	1016030	svim.INS.80	C	CCCCCACCTCGGTCCCTGTCTCCTTCCCTCCGCCCCCACCTCGGTCCCTGTCTCCTTCCCTCCG	1	PASS	SVTYPE=INS;END=1016030;SVLEN=63;SUPPORT=1;STD_SPAN=.;STD_POS=.	GT:DP:AD	./.:.:.,.
1	1016296	svim.INS.81	G	GGTCCCTGTCTCCTTCCCTCCGCTCCCATCTCGGTCCCTGTCTCCTTCCCTCCGCCCCCACCTCGGTCCCTGTCTCCTTCCCTCCGCCCCCACCTCGGTCCCTGTCTCCTTCCCTCCGCCCCCACCTCGGTCCCTGTCTCCTTCCCTCCGCCCCCACCTCGGTCCCTGTCTCCTTCCCTCCGCCCCCACCTCGGTCCCTGTCTCCTTCCCTCCGCCCCCACCTCGGTCCCTGTCTCCTTCCCTCCGCCCCCACCTCGGTCCCTGTCTCCTTCCCTCCGCCCCCACCTCGGTCCCTGTCTCCTTCCCTCCGCCCCCACCTCGGTCCCTGTCTCCTTCCCTCCGCCCCCACCTCGGTCCCTGTCTCCTTCCCTCCGCCCCCACCTCGGTCCCTGTCTCCTTCCCTCCGCCCCCACCTCGGTCCCTGTCTCCTTCCCTCCGCCCCCATCTCT	23	PASS	SVTYPE=INS;END=1016296;SVLEN=448;SUPPORT=20;STD_SPAN=70.33;STD_POS=95.6	GT:DP:AD	1/1:22:2,20
1	1044192	svim.DEL.27	TGCAGCAGCATTGTTCACCACAGCCACCATGTCTCGGCACCATCCACCACGGCCACCATGTCTCAG	T	1	PASS	SVTYPE=DEL;END=1044257;SVLEN=-65;SUPPORT=1;STD_SPAN=.;STD_POS=.	GT:DP:AD	./.:.:.,.
1	1044265	svim.INS.82	G	GTCCACCACAGCCACCATGTCTCGGCAGCACCGTCCACCACAGCCACCATGTCTCGGCAGCACCGTTCACCACAGCCACCATGTCTCAGCACCA	14	PASS	SVTYPE=INS;END=1044265;SVLEN=93;SUPPORT=12;STD_SPAN=0.89;STD_POS=28.69	GT:DP:AD	0/1:28:16,12
1	1075043	svim.DEL.28	AGGTGGGGGTGTCAGCATCGAACCGGGGGACCTGGGTCATGGGGAGCTTCCTGGGGTCAGAAGGTGGGGGTGTCAACGTCGAACCGGGGGGCCTGGGTCCTGGGGAGCTTCCTGGGGTCAGAAGGTAGGGGTGTCAACGTCGAACCGGGGGACCTGGGTCCTGGGGAGCTTCCTGGGTTCAGAAGGTGGGGGTGTCAGCATCGAACCGGGGGACCTGGGTCCTGGGGAGCTTCCTGAGGTCAGAAGGTGGGGGTGTCAGCATCGAACCGGGGGACCTGGGTCCTGGGGAGCTTCCTGGGGTCAGAAGGTGGGGGTGTCAGCATCGAACCGGGGGACCTGGGTCCTGGGGAGCTTCCTGGGTTCAGAAGGTGGGGGTGTCAGCATCGAACCGGGGGACCTGGGTCCTGGGGAGCTTCCTGGGGTCAGAAGGTGGGGGTGTCAGCATCGAACCGGGGGACCTGGGTCCTGGGGAGCTTCCTGGGGTCAGAAGGTGGGGGTGTCAGCATCGAACCGGGGGACCTGGGTCATGGGGAGCTTCCTGGGGTCAGAAGGTGGGGGTGTCAACGTCGAACCGGGGGGCCTGGGTCCTGGGGAGCTTCCTGGGGTCAGAA	A	14	PASS	SVTYPE=DEL;END=1075653;SVLEN=-610;SUPPORT=12;STD_SPAN=0.6;STD_POS=13.59	GT:DP:AD	0/1:26:14,12
1	1075072	svim.INS.83	A	ACCTGGGTCCTGGGGAGCTTCCTGGGGTCAGAAGGTAGGGGTGTCAGCATCGAACCGGGGGACCTGGGTCATGGGAGCTTCCTGGGGTCAGAAGGTGGGGGTGTCAACGTCGAACCGGGGGG	1	PASS	SVTYPE=INS;END=1075072;SVLEN=121;SUPPORT=1;STD_SPAN=.;STD_POS=.	GT:DP:AD	./.:.:.,.
1	1075181	svim.DEL.29	GTCGAACCGGGGGACCTGGGTCCTGGGGAGCTTCCTGGGTTCAGAAGGTGGGGGTGTCAGCA	G	1	PASS	SVTYPE=DEL;END=1075242;SVLEN=-61;SUPPORT=1;STD_SPAN=.;STD_POS=.	GT:DP:AD	./.:.:.,.
1	1075535	svim.INS.84	G	GGGGGTGTCAACATCGAACCGGGGGACCTGGGTCCTGGGGAGCTTCCTGGGGTCAGAAGGTGGGGGTGTCAGCATCGAACCGGGGGACCTGGGTCCTGGGGAGCTTCCTGGGGTCAGAAGGTA	1	PASS	SVTYPE=INS;END=1075535;SVLEN=122;SUPPORT=1;STD_SPAN=.;STD_POS=.	GT:DP:AD	./.:.:.,.
1	1075535	svim.INS.85	G	GGGGGTGTCAACATCGAACCGGGGGACCTGGGTCCTGGGGAGCTTCCTGGGGTCAGAAGGTGGGGGTGTCAGCATCGAACCGGGGGACCTGGGTCCTGGGGAGCTTCCTGGGGTCAGAAGGTAGGGGTGTCAGCATCGAACCGGGGGACCTGGGTCATGGGGAGCTTCCTGGGGTCAGAAGGTGGGGGTGTCAACGTCGAACCGGGGGGCCTGGGTCCTGGGGAGCTTCCTGGGGTCAGAAGGTAGGGGTGTCAACGTCGAACCGGGGGACCTGGGTCCTGGGGAGCTTCCTGGGGTCAGAAGGTGGGGGTGTCAACGTCGAACCGGGGGACCTGGGTCCTGGGGAGCTTCCTGGGGTCAGAAGGTGGGGGTGTCAACGTCGAACCGGGGGACCTGGGTCCTGGGGAGCTTCCTGGGTTCAGAAGGTGGGGGTGTCAGCATCGAACCGGGGGACCTGGGTCCTGGGGAGCTTCCTGGGGTCAGAAGGTGGGGGTGTCAGCATCGAACCGGGGGACCTGGGTCCTGGGGAGCTTCCTGGGGTCAGAAGGTGGGGGTGTCAACATCGAACCGGGGGACCTGGGTCCTGGGGAGCTTCCTGGGGTCAGAAGGTGGGGGTGTCAGCATCGAACCGGGGGACCTGGGTCCTGGGGAGCTTCCTGGGGTCAGAAGGTA	11	PASS	SVTYPE=INS;END=1075535;SVLEN=671;SUPPORT=9;STD_SPAN=2.89;STD_POS=49.17	GT:DP:AD	0/1:24:15,9
1	1075657	svim.INS.86	A	AGGGGTGTCAGCATCGAACCGGGGGACCTGGGTCATGGGGAGCTTCCTGGGGTCAGAAGGTG	1	PASS	SVTYPE=INS;END=1075657;SVLEN=61;SUPPORT=1;STD_SPAN=.;STD_POS=.	GT:DP:AD	./.:.:.,.
1	1076051	svim.INS.87	T	TGGGGTGTCAGCATCGAACCGGGGGACCTGGGTCCTGGGAGCTTCCTGGGGTCAGAAGGTAGGGGTGTCAGCATCGAACCGGGGGACCTGGGTCATGGGGAGCTTCCTGGGGTCAGAAGGTGGGGGTGTCAACGTCGAACCGGGGGGCCTGGGTCCTGGGGAGCTTCCTGGGGTCAGAAGGTAGGGGTGTCAACGTCGAACCGGGGGACCTGGGTCCTGGGGAGCTTCCTGGGGTCAGAAGGTGGGGGTGTCAACGTCGAACCGGGGGACCTGGGTCCTGGGGAGCTTCCTGGGGTCAGAAGGTGGGGGTGTCAACGTCGAACCGGGGGACCTGGGTCCTGGGGAGCTTCCTGGGTTCAGAAGGTGGGGGTGTCAGCATCGAACCGGGGGACCTGGGTCCTGGGGAGCTTCCTGGGTTCAGAAGGTGGGGGTGTCAGCATCGAACCGGGGAACCTGGGTCCTGGGGAGCTTCCTGGGGTCAGAAGGTGGGGTGTCAACGTCGAACCGGGGGACCTGGGTCCTGGGGAGCTTCCTGGGGTCAGAAGGT	2	PASS	SVTYPE=INS;END=1076051;SVLEN=573;SUPPORT=2;STD_SPAN=38.89;STD_POS=59.04	GT:DP:AD	./.:.:.,.
1	1076743	svim.INS.88	C	CCATCCTTACCCCCATCCCCGCCCCGTCCACAACCCCATCCTTACCTCTATCCCCACCCA	14	PASS	SVTYPE=INS;END=1076743;SVLEN=59;SUPPORT=12;STD_SPAN=0.62;STD_POS=18.27	GT:DP:AD	0/1:24:12,12
1	1092670	svim.DEL.30	CCCCCAGCCCACCCATCCCGCCCCCAGCCCACCCATCCCAT	C	1	PASS	SVTYPE=DEL;END=1092710;SVLEN=-40;SUPPORT=1;STD_SPAN=.;STD_POS=.	GT:DP:AD	./.:.:.,.
1	1137158	svim.INS.89	G	GCCAGTACCCAGCCCCGAGCCCAGTACCCAGCCTCCAGCCCAGTACCCAGCCCCGAGCCCAGTACCCAGCCTCCAGC	16	PASS	SVTYPE=INS;END=1137158;SVLEN=76;SUPPORT=15;STD_SPAN=1.45;STD_POS=216.09	GT:DP:AD	0/1:27:12,15
1	1137447	svim.INS.90	G	GTACCCAGCCTCCAGCCCAGTACCCAGCCCCGAAGCCCAGT	1	PASS	SVTYPE=INS;END=1137447;SVLEN=40;SUPPORT=1;STD_SPAN=.;STD_POS=.	GT:DP:AD	./.:.:.,.
1	1137671	svim.INS.91	C	CCCAGTACCCAGCCTCCAGCCCAGTACCCAGCCCCGAGGCCCAGTACCCAGCCTCCAGCCCAGTACCCAGCCCCGAGCCCAGTACCCAGCCTCCAGCCCAGTACCCAGCCCCGAGCCCAGTACCCAGCCTCCAGCCAGTACCCAGCCCCCAG	1	PASS	SVTYPE=INS;END=1137671;SVLEN=151;SUPPORT=1;STD_SPAN=.;STD_POS=.	GT:DP:AD	./.:.:.,.
1	1176028	svim.INS.92	T	TCATTCACCCCGGCCGTGGTCCCTGCCCCAGCCCCCGCCGCCCC	44	PASS	SVTYPE=INS;END=1176028;SVLEN=43;SUPPORT=37;STD_SPAN=0.81;STD_POS=14.73	GT:DP:AD	1/1:37:0,37
1	1180538	svim.INS.93	C	CCTCTGCCCTCCTCCCCCTTCCCCCTCCTCCCCCCACTCCTCTCCCCTCTTCCCCCGACTCCTTCCCCTACTCATCTCCCTCCTCCCCCACTCCTCTCCCCTCCTCTCCCACTCCTCCCCCTCCTCCCCCACTCCTCCCCCCACTGCTCTCCCCTCTTCCCCCCACTCCTCCCCCACTCCTCTCCCCTCCTTCTCCACTCCTCTCCCCTCCCACTCCTCCCCCACTCCTGTCCCCTCCTCCCCCCTCTTCCCCCTCCTCCCCCCACTCCTCATCTCCCTCCTCCCCACTCCTCTCCCCTCTTCCCCCCACTCCCCCCACTCCTCCCCCACTCCTCTCCCCTCTTGCCCCCACTCCTCCCCCACTCCTTCCCCACTCCTCTCCTCTCTTCCCCCCACTCCTCCCCCACTCCTCTCCCCTCCTCCCCCACTCCTCTCCCCTCCTCCCCCACTCCTCT	26	PASS	SVTYPE=INS;END=1180538;SVLEN=454;SUPPORT=21;STD_SPAN=3.48;STD_POS=1.71	GT:DP:AD	1/1:25:4,21
1	1183868	svim.INS.94	A	AGGCAGCCCTGGGAGGCTGGAGCAAGGGAGGCTGGGCCTCCCACTCCGCCCTACAGGCCGGGACACG	2	PASS	SVTYPE=INS;END=1183868;SVLEN=66;SUPPORT=2;STD_SPAN=.;STD_POS=.	GT:DP:AD	./.:.:.,.
1	1183934	svim.DEL.31	GGGCAGCCCTGGGAGGCTGGACCAAGGGAGGCTGGACTTCCCAATCTACCCTACAGGCAGGAAAACA	G	2	PASS	SVTYPE=DEL;END=1184000;SVLEN=-66;SUPPORT=2;STD_SPAN=.;STD_POS=.	GT:DP:AD	./.:.:.,.
1	1184279	svim.INS.95	G	GCGGGCAGGCCCTGGGAGGCTGGAGCGAGGGAGGCTGGGCCTCCCACTCCGCCCTACAGGCCGGGAC	2	PASS	SVTYPE=INS;END=1184279;SVLEN=65;SUPPORT=2;STD_SPAN=0.71;STD_POS=25.1	GT:DP:AD	./.:.:.,.
1	1184351	svim.INS.96	G	GCGAGGGAGGCTGGGCCTCCCACTCCGCCCTTACAGGCCGGGACACGGGCAGCCCTGGGAGGCTGGAGCGAGGGAGGCTGGGCCTCCCACTCCGCCCTACAGGCCGGGACACGGGCAGCCCTGGGAGGCTGGACCGAGGGAGGCTGGGCCTCCCACTCCGCCCTACAGGCCGGGACACGGGCAGCCCTGGGAGGCTGGAC	1	PASS	SVTYPE=INS;END=1184351;SVLEN=199;SUPPORT=1;STD_SPAN=.;STD_POS=.	GT:DP:AD	./.:.:.,.
1	1184417	svim.INS.97	G	GCGAGGGAGGCTGGGCCTCCCACTCCGCCCTACAGGCCGGGACACGGGCAGCCCTGGGAGGCTGGACCGAGGGAGGCTGGGCCTCCCACTCCGCCCTACAGGCCGGGACACGGGCAGCCCTGGGAGGCTGGACCGAGGGAGGCTGGGCCTCCCACTCCGCCCTACAGGCCGGGACACGGGCAGCCCTGGGAGGCTGGACCGAGGGAGGCTGGGCCTCCCACTCCGCCCTACAGGCCGGGACACGGGCAGCCCTGGGAGGCTGGACCGAGGGAGGCTGGGCCTCCCACTCCGCCCTACAGGCCGGGACACGGGCAGCCCTGGGAGGCTGGACCGAGGGAGGCTGGGCCTCCCACTCCGCCCTACAGGCCGGGACACGGGCAGCCCTGGGAGGCTGGACCGAGGGAGGCTGGGCCTCCCACTCCGCCCTACAGGCCGGGACACGGGCAGCCCTGGGAGGCTGGACCGAGGGAGGCTGGGCCTCCCACTCCGCCCTACAGGCCGGGACACGGGCAGCCCTGGGAGGCTGGACCGAGGGAGGCTGGGCCTCCCACTCCGCCCTACAGGCCGGGACACGGGCAGCCCTGGGAGGCTGGAC	13	PASS	SVTYPE=INS;END=1184417;SVLEN=594;SUPPORT=11;STD_SPAN=122.23;STD_POS=92.72	GT:DP:AD	0/1:28:17,11
1	1184830	svim.INS.98	T	TCCCACTCCGCCCTACAGGCCGGGACACGGGCAGCCCTGGGAGGCTGGACCGAGGGAGGCTGGGCCTCCCACTCCGCCCTACAGGCCGGGACACGGGCAGCCCTGGGAGGCTGGACCGAGGGAGGCTGGGCCTCCCACTCCGCCCTACAGGCCGGGACACGGGCAGCCCTGGGAGGCTGGACCGAGGGAGGCTGGGCCTCCCACTCCGCCCTACAGGCCGGGACACGGGCAGCCCTGGGAGGCTGGACCGAGGGAGGCTGGGCCTCCCACTCCGCCCTACAGGCCGGGACACGGGCAGCCCTGGGAGGCTGGACCGAGGGAGGCTGGGCCTCCCACTCCGCCCTACAGGCCGGGACACGGGCAGCCCTGGGAGGCTGGACCGAGGGAGGCTGGGCCTCCCACTCCGCCCTACAGGCCGGGACACGGGCAGCCCTGGGAGGCTGGACCGAGGGAGGCTGGGCCTCCCACTCCGCCCTACAGGCCGGGACACGGGCAGCCCTGGGAGGCTGGACCGAGGGAGGCTGGGCCTCCCACTCCGCCCTACAGGCCGGGACAACGGGCAGCCCTGGGAGGCTGGACCGAGGGAGGCTGGGCCTC	6	hom_ref	SVTYPE=INS;END=1184830;SVLEN=596;SUPPORT=5;STD_SPAN=108.55;STD_POS=78.81	GT:DP:AD	0/0:26:21,5
1	1184847	svim.INS.99	G	GCCCTACAGGCCGGGACACGGGCAGCCCTGGGAGGCTGGACCGAGGGAGGCTGGGCCTCCCACTCCGCCCTACAGGCCGGGACACGGGCAGCCCTGGGAGGCTGGACCGAGGGAGGCTGGGCCTCCCACTCCGCCCTACAGGCCGGGACACGGGCAGCCCTGGGAGGCTGGACCGAGGGAGGCTGGGCCTCCCACTCCGC	2	PASS	SVTYPE=INS;END=1184847;SVLEN=166;SUPPORT=2;STD_SPAN=46.67;STD_POS=12.02	GT:DP:AD	./.:.:.,.
1	1184954	svim.INS.100	G	GGGACCGAGGGAGGCTGGGCCTCCCACTCCGCCCTACAGGCCGGGACACGGGCAGCCCTGGGAGGCTG	2	PASS	SVTYPE=INS;END=1184954;SVLEN=69;SUPPORT=2;STD_SPAN=2.12;STD_POS=20.15	GT:DP:AD	./.:.:.,.
1	1190175	svim.BND.4	N	N]3:5714906]	1	PASS	SVTYPE=BND;SUPPORT=1;STD_POS1=.;STD_POS2=.	GT:DP:AD	./.:.:.,.
1	1193547	svim.BND.5	N	]12:57340094]N	1	PASS	SVTYPE=BND;SUPPORT=1;STD_POS1=.;STD_POS2=.	GT:DP:AD	./.:.:.,.
1	1204262	svim.BND.6	N	N]hs37d5:28349987]	1	PASS	SVTYPE=BND;SUPPORT=1;STD_POS1=.;STD_POS2=.	GT:DP:AD	./.:.:.,.
1	1219551	svim.INS.102	G	GGGGGGTTGGGTGAGGGGGGTGGGGTTGGGGGGGGTTGAGTGAGGGGGGTGGGGGGGTTGGGTGGGGGGTTGGGTGAGGGGGGTGGGGTGGGGGGGTTGGGTGAGGGGGGTGGGGTGGGGGGGTTGAGTGAGGGGGGTGGGGTGTTGGGTGAGGGGTTGGGGTTGGGTGAGGGGGGTGGGGGGGTTGGGTGAGGGGGGTGGGGTGGGGGGGTTGAGTGAGGGGGGTGGGGGGGTTGGGTGAGGGGGGTGGGGGGGTTGGGTGAGGGGGGTGGGGTGGGGGGGTTGAGTGAGGGGGGTGGGGGGGTTGGGTGAGGGGGGTGGGGGGGTTGGGTGAGGGGGGTGGGGGGGTTGGGTGAGGGGGGTGGGGGTTGGGTGAGGGGGGTGGGCTCGGGGGGGGTTGAGTGAGGGGGGTGGGGTGGGGGGGTTGGGTGAGGGGGGTGGGGTGGGGGGGTTGAGTGAGGGGGGTGGGGTGTTGGGTGAGGGGTTGGGGGGGTTGGGTGAGGGGGGTGGGGGGGGTTGGGTGAGGGGGGTGGGGTGGGGGGGTTGAGTGAGGGGGTTGGGGTGTTGGGTGA	3	PASS	SVTYPE=INS;END=1219551;SVLEN=571;SUPPORT=3;STD_SPAN=7.81;STD_POS=0.76	GT:DP:AD	0/1:8:5,3
1	1219551	svim.INS.101	G	GGGTTGGGGGGGGTTGAGTGAGGGGGGTGGGGGGGTTGGGTGGGGGGTTGGGTGAGGGGGGTGGGGTGGGGGGGTTGGGTGAGGGGGGTGGGGTGGGGGGGTTGAGTGAGGGGGGTGGGGTGTTGGGTGAGGGGTTGGGGTTGGGTGAGGGGGGTGGGGGGGTTGGGTGAGGGGGGTGGGGTGGGGGGGTTGAGTGA	6	PASS	SVTYPE=INS;END=1219551;SVLEN=196;SUPPORT=5;STD_SPAN=2.95;STD_POS=0.76	GT:DP:AD	0/1:8:3,5
1	1223585	svim.DUP_TANDEM.1	N	<DUP:TANDEM>	1	PASS	SVTYPE=DUP:TANDEM;END=1225633;SVLEN=2049;SUPPORT=1;STD_SPAN=.;STD_POS=.	GT:CN:DP:AD	./.:2:.:.,.
1	1223682	svim.DEL.32	TGCTCCGTCCCGTGTCCCTGCTCCGTCCCGTGTCTCTGCCCCGTCCCCCGTGTCTCTGCTCCGTCCCGTGT	T	4	PASS	SVTYPE=DEL;END=1223752;SVLEN=-70;SUPPORT=4;STD_SPAN=8.5;STD_POS=0.25	GT:DP:AD	0/1:16:12,4
1	1223836	svim.DEL.33	CCCCCGTGTCTCTGCTCCGTCCCGTGTCTCTGCTCCGTCCCGTGTCTCTGCCCCGTCCCGTGTCCCTGCTCCGTCCCGTGTCTCTGCTCCGTCCCCCGTGTCTCTGCTCCGTCCCCCGTGTCTCTGCTCCGTCCCGTGTCTCTGCTCCGTCCCCCGTGTCTCTGCTCCGTCCCCCGTGTCTCTGCCCCGTCCCGTGTCTCTGCTCCGTCCCGTGTCTCTGCTCCGTCCCGTGTCCCTGCTCCGTCCCCCGAGTCTCTGCTCCGTCCCGTGTCTCTGCTCCGTCCCGTGTCTCTGCTCCGTCCCGTGTCCCTGCTCCGTCCCGTGTCTCTGCTCCGTCCCCCGTGTCCCTGTTCCGTCCCCCGAGTCTCTGCTCCGTCCCGTGTCTCTGCTCCGTCCCGTGTCTCTGCTCCGTCCCGTGTCTCTGCTCCGTCCCGTGTCCCTGCTCCGTCCCGTGTCTCTGCTCCGTCCCCCGTGTCCCTGTTCCGTCCCCCGAGTCTCTGCTCCGTCCCGTGTCTCTGCTCCGTCCCGTGTCTCTGCTCCGTCCCGTGTCTCTGCTCCGTCCCGTGTCCCTGCTCCGTCCCCCGAGTCTCTGCTCCGTCCCGTGTCTCTGCTCCGTCCCCCGAGTCTCTGCTCCGTCCCCCGTGTCCCTGCTCCGTCCCGTGTCCCTGCTCCGTCCCGTGTCTCTGCCCCGTCCCGTGTCCCTGCTCCGTCCCCCGTGTCTCTGCTCCGTCCCCCGTGTCTCTGCTCCGTCCCGTGTCTCTGCTCCGTCCCCCGTGTCTCTGCTCCGTCCC	C	8	PASS	SVTYPE=DEL;END=1224626;SVLEN=-790;SUPPORT=7;STD_SPAN=55.33;STD_POS=112.39	GT:DP:AD	0/1:17:10,7
1	1223844	svim.INS.103	T	TCGTGTCTCTGCTCCGTCCCCCGTGTCTCTGCCCCGTCCCGTGTCTCTGCCCCGTCCCGTGTCTCTGCCCCGTCCCGTGTCTCTGCCCCGTCCCGTGTCTCTGCCCCGTCCCGTGTCTCTGCCCCGTCCCGTGTCTCTGCTCCGTCCCGTGTCTCTGCTCCGTCCCCCGTGTCTCTGCCCCGTCCCGTGTCTCTGCCCCGTCCCGTGTCTCTGCCCCGTCCCGTGTCTCTGCCCCGTCCCGTGTCCCTGCTCCGTCCCGTGTCTCTGCTCCGTCCCGTGTCTCTGCTCCGTCCCGTGTCTCTGCTCCGTCCCGTGTCTCTGCCCCGTCCCGTGTCCCTGCCCCGTCCCGTGTCCCTGCCCCGTCCCGTGTCTCTGCTCCGTCCCGTGTCTCTGCTCCGTCCCGTGTCTCTGCTCCGTCCCGTGTCTCTGCCCCGTCCCGTGTCCCTGCTCCGTCCCGTGTCTCTGCTCCGTCCCGTGTCCCTGCTCCGTCCCGTGTCTCTGCTCCGTCCCGTGTCTCTGCTCCGTCCCGTGTCTCTGCTCCGTCCCGTGTCTCTGCTCCGTCCCCCGTGTCTCTGCTCCGTCCCCCGTGTCTCTGCCCCGTCCCGTGTCTCTGCCCCGTCCCGTGTCCCTGCTCCGT	2	PASS	SVTYPE=INS;END=1223844;SVLEN=630;SUPPORT=2;STD_SPAN=8.49;STD_POS=5.66	GT:DP:AD	./.:.:.,.
1	1223987	svim.INS.104	C	CCGTGTCCCTGCTCCGTCCCGTGTCTCTGCTCCGTCCCGTGTCTCTGCATTCCGT	1	PASS	SVTYPE=INS;END=1223987;SVLEN=54;SUPPORT=1;STD_SPAN=.;STD_POS=.	GT:DP:AD	./.:.:.,.
1	1224045	svim.DEL.34	CCGTGTCTCTGCTCCGTCCCGTGTCCCTGCTCCGTCCCCCGAGTCTCTGCTCCGT	C	1	PASS	SVTYPE=DEL;END=1224099;SVLEN=-54;SUPPORT=1;STD_SPAN=.;STD_POS=.	GT:DP:AD	./.:.:.,.
1	1224135	svim.INS.105	T	TCCCCCGAGTCTCTGCTCCGTCCCGTGTCTCTGCTCCGTCCCGTGTCTCTGCTCCGTCCCGTGTCCCTGCTCCGTCCCGTGTCTCTGCCCCGTCCCGTGTCTCTGCTCCGTCC	3	hom_ref	SVTYPE=INS;END=1224135;SVLEN=112;SUPPORT=3;STD_SPAN=14.15;STD_POS=26.99	GT:DP:AD	0/0:17:14,3
1	1224135	svim.DEL.35	TCCCGTGTCCCTGCTCCGTCCCGTGTCTCTGCTCCGTCCCCCGTGTCCCTGTTCCGTCCCCCGAGTCTCTGCTCCGTCCCGTGTCTCTGCTCCGTCCCGTGTCTCTGCTCCGTCCCGTGTCTCTGCTCCGTCCCGTGTCCCTGCTCCGTCCCGTGTCTCTGCTCCGTCCCCCGTGTCCCTGTTCCGTCCCCCGAGTCTCTGCTCCGTCCCGTGTCTCTGCTCCGTCCCGTGTCTCTGCTCCGTCCCGTGTCTCTGCTCCGTCCCGTGTCCCTGCTCCGTCCCCCGAGTCTCTGCTCCGTCCCGTGTCTCTGCTCCGTCCCCCGAGTCTCTGCTCCGTCCCCCGTGTCCCTGCTCCGTCCCGTGTCCCTGCTCCGTCCCGTGTCTCTGCCCCGTCCCGTGTCCCTGCTCCGTCC	T	1	PASS	SVTYPE=DEL;END=1224547;SVLEN=-412;SUPPORT=1;STD_SPAN=.;STD_POS=.	GT:DP:AD	./.:.:.,.
1	1224144	svim.INS.106	C	CCCCGTGTCTCTGCCCCGTCCCCCGTGTCTCTGCTCCGTCC	2	PASS	SVTYPE=INS;END=1224144;SVLEN=49;SUPPORT=2;STD_SPAN=12.73;STD_POS=19.09	GT:DP:AD	./.:.:.,.
1	1224267	svim.INS.107	C	CCCCCCGTGTCTCTGCTCCGTCCCCCGTGTCCCTGTTCCGTCCCCCGAGTCTCTGCTCCGTACCGTGTCTCTGCTCCGTCCCGTGTCTCTGCTCCGTCCCGTGTCTCTGCTCCGTCCCGTGTCCCTGCTCCGTCCCGTGTCACCTGCTCCGTCCCGTGTCCCTGCTCCGTCCCCCGTGTCCCTGCTCCGTCCCGTGTCTCTGCCCCGTCCCGTGTCTCTGCTCCGTCCCCCGTGTCTCTGCCCCGTCCCGTGTCCTCTGCCCCGTCCCGTGTCTCTGCCCCCGTCCCGTGTCTCTGCCCCGTTCCCGTGTCTCTGCCCCGTCCCGTGTCTCTTGCCCCGTCCCGTGTCTCTGCTCCGTCCCGTGTCTCTGCTCCGTCCCCCGTGTCTCTGCCCCGTCCCGTGTCTCTGCCCCGTCCCGTGTCTCTGCCCCGTCCCGTGTCTCTGCCCCGTCCCGTGTCCCTGCTCCGTCCCGTGTCTCTGCTCCGTCCCGTGTCTCTGCTCCGTCCCGTGTCTCTGCTCCCGTCCCGTGTCTCTGCCCCGTCCCGTGTCCCTGCCCCGTCCCGTGTCCCTGCCACGTCCCGTGTCTCTGCCTCCGTCCCGTGTCTCTGCTCCGTCCCGTGTCTCTGCTCCGTCCCGTGTCCTCTGCCCCGTCCCGTGTCCCTGCTCCGTCCCGTGTCTCTGCTCCGTCCCGTGTCCCTGCTCCGTCCCGTGTCTCTGCTCCGTCCCGTGTCTCTGCTCCGTCCCGTGTCTCTGCTCCGTCCCGTGTCTCTGCTCCGTCCCCCCGTGTCTCTGCTCCGTCCCCCGTGTCTCTGCCCCGTCCCGTGTCTCTGCCCCGTCCCGTGTCCCTGCTCCGTCCCGTGTCTCTGCTCCGTCCCGTGTCTCTGCTCCGTCCCGTGTCTCTGCTCCGTCCCGTGTCTCTGCTCCGTCCCGTGTCTCTGCCCCGTCCCCCGTGTCTCTGCTCCGTCCCCCGTGTCTCTGCCCCGTCCCGTGTCTCTGCCCCGTCCCCCGTGTCTCTGCTACCGTCCCCCGTGTCTCTGCTCCGTCCCCGTGTCTCTGCTCCGTCCCCCGTGTCTCTGCCCCGTCCCGTGTCTCTGCTCCGTCCCCCGTGTCCCTGCTCCGTCCCGTGTCTCTGCTCCGTCCCGTGTCCCTGCTCCGTCCCGTGTCCCTGCTCCGTCCCGTGTCTCTGCTCCGTCCCGTGTCCCTGCTCCGTCCCGTGTCTCTGCTCCGTCCCGTGTCTCTGCTCCGTCCCGTGTCTCTGCTCCGTCCCGTGTCTCTGCTCCGTCCCGTGTCTCTGCTCCGTCCCGTGTCTCTGCTCCGTCC	2	PASS	SVTYPE=INS;END=1224267;SVLEN=1181;SUPPORT=2;STD_SPAN=194.45;STD_POS=18.03	GT:DP:AD	./.:.:.,.
1	1224323	svim.INS.108	C	CCCCGTGTCCCTGCTCCGTCCCGTGTCTCTGCCCCGTCCCGTGTCTCTGCTCCGTCCCCCGTGTCTCTGCCCCGTCCCGTGTCTCTGCCCCGTCCCGTGTCTCTGCCCCGTCCCGTGTCTCTGCCCCGTCCCGTGTCTCTGCCCCGTCCCGTGTCTCTGCCCCGTCCCGTGTCTCTGCTCCGTCCCGTGTCTCTGCTCCGTCCCCCGTGTCTCTGCCCCGTCCCGTGTCTCTGCCCCGTCCCGTGTCTCTGCCCCGTCCCGTGTCTCTGCCCCGTCCCGTGTCCCTGCTCCGTCCCGTGTCTCTGCTCCGTCCCGTGTCTCTGCTCCGTCCCGTGTCTCTGCTCCGTCCCGTGTCTCTGCCCCGTCCCGTGTCCCTGCCCCGTCCCGTGTCCCTGCCCCGTCCCGTGTCTCTGCTCCGTCCCGTGTCTCTGCTCCGTCCCGTGTCTCTGCTCCGTCCCGTGTCTCTGCCCCGTCCCGTGTCCCTGCTCCGTCCCGTGTCTCTGCTCCGTCCCGTGTCCCTGCTCCGTCCCGTGTCTCTGCTCCGTCCCGTGTCTCTGCTCCGTCCCGTGTCTCTGCTCCGTCCCGTGTCTCTGCTCCGTCCCCCGTGTCTCTGCTCCGTCCCCCGTGTCTCTGCCCCGTCCCGTGTCTCTGCCCCGTCCCGTGTCCCTGCTCCGTCCCGTGTCTCTGCTCCGT	2	PASS	SVTYPE=INS;END=1224323;SVLEN=565;SUPPORT=2;STD_SPAN=179.61;STD_POS=89.8	GT:DP:AD	./.:.:.,.
1	1224605	svim.INS.109	C	CCGTGTCCCTGCTCCGTCCCGTGTCTCTGCTCCGTCCCCCGTGTCTCTGCTCCGTCCCGTGTCTCTGCTCCGTCCCCCGTGTCTCTGCTCCGTCCCGTGTCTCTGCTCCGTCCCGTGTCTCTGCCCCGTCCCCCGTGTCTCTGCTCCGTCCCCCGTGTCCCTGCTCCGTCCCGTGTCTCTGCTCCGTCCCGTGTCTCTGCCCCGTCCCCCGTGTCTCTGCTCCGTCCCCCGTGTCCCTGCTCCGTCCCGTGTCTCTGCTCCGTCCCCCGTGTCTCTGCTCCGTCCCGTGTCTCTGCTCCGTCCCGTGTCTCTGCTCCGTCCCGTGTCTCTGCCCCGTCCCCCGTGTCTCTGCTCCGTCCCCCGTGTCTCTGCCCCGT	1	PASS	SVTYPE=INS;END=1224605;SVLEN=376;SUPPORT=1;STD_SPAN=.;STD_POS=.	GT:DP:AD	./.:.:.,.
1	1224637	svim.INS.110	T	TCCGTCCCGTGTCTCTGCTCCGTCCCGTGTCTCTGCCCCGTCCCCCGTGTCTCTGCTCCGTCCCCCGTGTCTCTGCCCCGTCCCGTGTCTCTGCTCCGTCCCGTGTCTCTGCC	3	PASS	SVTYPE=INS;END=1224637;SVLEN=112;SUPPORT=3;STD_SPAN=28.29;STD_POS=37.82	GT:DP:AD	0/1:15:12,3
1	1224813	svim.INS.111	C	CCCCGTGTCTCTGCTCCGTCCCGTGTCTCTGCTCCGTCCCGTGTCTCTGCCCCGTCCCCCGTGTCTCTGCTCCGTCCCCCGTGTCCCTGCTCCGTCCCGTGTCTCTGCTCCGTCCCGTGTCTCTGCCCCGTCCCCCGTGTCTCTGCTCCGTCCCCCGTGTCCCTGCTCCGTCCCGTGTCTCTGCTCCGTCCCCCGTGTCTCTGCTCCGTCCCGTGTCTCTGCTCCGTCCCGTGTCTCTGCTCCGTCCCGTGTCTCTGCCCGTCCCCCGTGTCTCTGCTCCGTCCCCCGTGTCTCTGCCCCGTCCCGTGTCTCTGCTCCGTCCCGTGTCTCTGCCCCGTCCCCCGTGTCTCTGCCCCGTCCCCCGTGTCCCTGCTCCGTCCCGTGTCTCTGCTCCGTCCCGTGTCTCTGCTCCGTCCCCCGTGTCTCTGCTCCGTCCCCCGTGTCCCTGCTCCGTCCCGTGTCTCTGCTCCGTCCCCGTGTCTCTGCTCCGTCCCGTGTCTCTGCTCCGT	1	PASS	SVTYPE=INS;END=1224813;SVLEN=508;SUPPORT=1;STD_SPAN=.;STD_POS=.	GT:DP:AD	./.:.:.,.
1	1224851	svim.INS.112	C	CCGTGTCTCTGCCCCGTCCCCCGTGTCTCTGCTCCGTCCCCCGTGTCCCTGCTCCGTCCCGTGTCTCTGCTCCGTCCCGTGTCTCTGCCCCGTCCCCCGTGTCTCTGCTCCGTCCCCCGTGTCCCTGCTCCGTCCCGTGTCTCTGCTCCGTCCCCCGTGTCTCTGCTCCGTCCCGTGTCTCTGCTCCGTCCCGTGTCTCTGCTCCGTCCCGTGTCTCTGCCCCGTCCCCGTGTCTCTGCTCCGTCCCCCGTGTCTCTGCCCCGTCCCGTGTCTCTGCTCCGTCCCGTGTCTCTGCCCCGTCCCCGTGTCTCTGCCCCCGTCCCCCGTGTCCCTGCTCCGTCCCGTGTCTCTGCTCCGTCCCGTGTCTCTGCTCCGTCCCCCGTGTCTCTGCTCCGTCCCCCGTGTCCCTGCTCCGTCCCGTGTCTCTGCTCCGTCCCCCGTGTCTCTGCTCCGTCCCGTGTCTCTGCTCCGTCCCGTGTCTCTGCTCCGTCCCGTGTCTCTGCCCCGTCCCCGTGTCTCTGCTCCGTCCCGTGTCTCTGCTCCGTCCCCCGTGTCTGCTCCGTCCCGTGTCTCTGCTCCGTCCCGTGTCTCTGCTCCGTCCCCCGTGTCTCTGCTCCGTCCCGTGTCTCTGCTCCGTCCCCCGTGTCCTCTGCTCCGTCCCCCGTGTCTCTGCTCCGTCCCGTGTCTCTGCTCCGTCCCGTGTCTCTGCTCCGTCCCCCGTGTCTCTGCTCCGTCCCCCGTGTCTCTGCTCCGTCCCGTGTCTCTGCCCCGTCCCCCGTGTCTCTGCTCCGTCCCGTGTCTCTGCTCCGTCCCCCGTGTCTGCTCCGTCCCGTGTCTCTGCTCCGTCCCGTGTCTCTGCTCCGTCCCCCGTGTCTCTGCTCCGTCCCGTGTCTCTGCTCCGTCCCCCGTGTCTCTGCTCCGTCCCCCGTGTCTCTGCTCCGTCCCGTGTCTCTGCTCCGTCCCCCGTGTCCCTGCTCCGTCCCGTGTCTCTGCTCCGTCCCCCGTGTCTCTGCTCCGTCCCGTGTCTCTGCTCCGTCCCGTGTCTCTGCTCCGTCCCGTGTCTCTGCCCCGTCCCCCGTGTCTCTGCTCCGTCCCGTGTCTCTGCTCCGTCCCCCGTGTCTGCTCCGTCCCGTGTCTCTGCTCCGTCCCGTGTCTCTGCTCCGTCCCCCGTGTCTCTGCTCCGTCCCGTGTCTCTGCTCCGTCCCGTGTCTCTGCTCCGTCCCCCGTGTCTCTGCTCCGTCCCGTGTCTCTGCTCCGTCCCCGTGTCCCTGCTCCGTCCCGTGTCTCTGCCCCGTCCCCCGTGTCTCTGCTCCGTCCCGTGTCTCTGCCCGTCCCCCGTGTCTCTGCTCCGTCCCGTGTCCCTGCTCCGTCCCGTGTCCCTGCTCCGTCCCGTGTCTCTGCTCCGTCCCGTGTCCCTGCTCCGTCCCCCGAGTCTCTGCTCCGTCCCGTGTCTCTGCTCCGT	1	PASS	SVTYPE=INS;END=1224851;SVLEN=1461;SUPPORT=1;STD_SPAN=.;STD_POS=.	GT:DP:AD	./.:.:.,.
1	1224857	svim.DEL.36	GTCTCTGCTCCGTCCCGTGTCTCTGCTCCGTCCCCCGTGTCTGCTCCGTCCCGTGTCCCTGCTCCGTCCCGTGTCCCTGCTCCGTCCCGTGTCCCTGCTCCGTCCCGTGTC	G	5	PASS	SVTYPE=DEL;END=1224967;SVLEN=-110;SUPPORT=4;STD_SPAN=.;STD_POS=.	GT:DP:AD	0/1:15:11,4
1	1224860	svim.INS.113	T	TCTGCTCCGTCCCCGTGTCTCTGCCCCGTCCCGTGTCTCTGCTCCGTCCCGTGTCTCTGCCCCGTCCCCCGTGTCTCTGCCCCGTCCCCCGTGTCC	1	PASS	SVTYPE=INS;END=1224860;SVLEN=95;SUPPORT=1;STD_SPAN=.;STD_POS=.	GT:DP:AD	./.:.:.,.
1	1225030	svim.DEL.37	GTCCCGTGTCCCTGCTCCGTCCCCCGAGTCTCTGCTCCGTCCCGTGTCTCTGCTCCGTCCCGTGTCCCTGCTCCGTCCCCCGTGTCTCTGCTCCGTCCCCCGTGTCTCTGCTCCGTCCCGTGTCTCTGCTCCGTCCCCCGTGTCCCTGCTCCGTCCCGTGTCTCTGCTCCGTCCCCCGTGTCTCTGCCCCGTCCCGTGTCCGTCCCCCGAGTC	G	8	PASS	SVTYPE=DEL;END=1225242;SVLEN=-212;SUPPORT=7;STD_SPAN=41.38;STD_POS=34.22	GT:DP:AD	0/1:16:9,7
1	1225051	svim.INS.114	C	CCGTGTCTCTGCTCCGTCCCCCGTGTCTGCTCCGTCCCGTGTCTCTGCTCCGTCCCGTGTCTCTGCTCCGTCCCCCGTGTCTCTGCTCCGTCCCGTGTCTCTGCTCCGTCCCCCGTGTCTCTGCTCCGTCCCCCGTGTCTCTGCTCCGTCCCGTGTCTCTGCTCCGTCCCGTGTCTCTGCTCCGTCCCCCGTGTCTCTGCTCCGTCCCCCGTGTCTCTGCTCCGTCCCGTGTCTCTGCCCCGTCCCCCGTGTCTCTGCTCCGTCCCGTGTCTCTGCTCCGTCCCCCGTGTCTGCTCCGTCCCGTGTCTCTGCTCCGT	1	PASS	SVTYPE=INS;END=1225051;SVLEN=316;SUPPORT=1;STD_SPAN=.;STD_POS=.	GT:DP:AD	./.:.:.,.
1	1225069	svim.INS.115	T	TCCCCCGTGTCTCTGCTCCGTCCCGTGTCTCTGCCCCGTCCCCCGTGTCTCTGCTCCGTCCCGTGTCTCTGCTCCGTCCCCCGTGTCTGCTCCGTCCCGTGTCTCTGCTCCGTCCCGTGTCTCTGCTCCGTCC	5	PASS	SVTYPE=INS;END=1225069;SVLEN=132;SUPPORT=5;STD_SPAN=23.48;STD_POS=71.67	GT:DP:AD	0/1:15:10,5
1	1225227	svim.INS.116	G	GTCTCTGCTCCGTCCCGTGTCTCTGCTCCGTCCCGTGTCTCTGCCCCGTCCCCCGTGTCTCTGCTCCGTCCCGTGTCTCTGCTCCGTCCCCCGTGTCTGCTCCGTCCCGTGTCTCTGCTCCGTCCCGTGTCTCTGCTCCGTCCCCCGTGTCTCTGCTCCGTCCCGTGTCTCTGCTCCGTCCCGTGTCTCTGCTCCGTCCCCCGTGTCTCTGCTCCGTCCCGTGTCTCTGCTCCGTCCCGTGTCCCTGCTCCGTCCCGTGTCTCTGCCCCGTCCCCCGTGTCTCTGCTCCGTCCCGTGTCTCTGCCCCGTCCCCCGTGTCTCTGCTCCGTCCCGTGTCCCTGCTCCGTCCCGTGTCCCTGCTCCGTCCCGTGTCTCTGCTCCGTCCCGTGTCCCTGCTCCGTCCCCCGAGTCTCTGCTCCGTCCCGTGTCTCTGCTCCGTCCCGTGTCTCTGCTCCGTCCCGTGTCTCTGCCCCGTCCCCCGTGTCTCTGCTCCGTCCCGTGTCTCTGCTCCGTCCCGTGTCTCTGCTCCGTCCCGTGTCTCTGCTCCGTCCCGTGTCTCTGCTCCGTCCCGTGTCTCTGCTCCGTCCCCCGTGTCTCTGCTCCGTCCCGTGTCTCTGCTCCGTCCCGTGTCTCTGCTCCGTCCCCCGTGTCTCTGCTCCGTCCCGTGTCTCTGCTCCGTCCCGTGTCCCTGCTCCGTCCCGTGTCTCTGCCCCGTCCCCCGTGTCTCTGCTCCGTCCCGTGTCTCTGCCCCGTCCCCCGTGTCTCTGCTCCGTCCCGTGTCCCTGCTCCGTCCCGTGTCCCTGCTCCGTCCCGTGTCTCTGCTCCGTCCCGTGTCCCTGC	6	PASS	SVTYPE=INS;END=1225227;SVLEN=839;SUPPORT=5;STD_SPAN=1.87;STD_POS=0.94	GT:DP:AD	0/1:15:10,5
1	1249440	svim.BND.7	N	[17:60258535[N	1	PASS	SVTYPE=BND;SUPPORT=1;STD_POS1=.;STD_POS2=.	GT:DP:AD	./.:.:.,.
1	1259552	svim.INS.117	G	GGAGCTGGGGGGCTGGGGGGCTGAGGGGCTCGGGGGCTGGGGGGCTGCTGGGCTGAGAGGCTGGGAGACTGGA	31	PASS	SVTYPE=INS;END=1259552;SVLEN=72;SUPPORT=26;STD_SPAN=7.49;STD_POS=8.57	GT:DP:AD	1/1:26:0,26
1	1268340	svim.BND.8	N	]2:31684232]N	1	PASS	SVTYPE=BND;SUPPORT=1;STD_POS1=.;STD_POS2=.	GT:DP:AD	./.:.:.,.
1	1275265	svim.INS.118	C	CAGCCGCATGTCCCCCAGCAGCCCCCACAGACCCACCCGCA	1	PASS	SVTYPE=INS;END=1275265;SVLEN=40;SUPPORT=1;STD_SPAN=.;STD_POS=.	GT:DP:AD	./.:.:.,.
1	1285354	svim.DEL.38	TGGGAGGAGTGAGGAGGGGGCCTGGACGGGGCAGGAGCGACGGGGGGAGTGAGGAGGGGGCCTGGACGGGGCAGGAGCGACGGGGGGAGTGAGGAGGGGGCCTGGACGGGGCAGGAGCGACGGGGGGAGTGAGGAGGGGGCCTGGACGGGGCAGGAGCGACGGGGGGAGTGAGGAGGGGGCCTGGACGGGGCAGGAGCGACGGGGGGAGTGAGGAGGGGGCCTGGACGGGGCAGGAGCGACGGGGGGAGTGAGGAGGGGGCCTGGACGGGGCAGGAGCGACGGGGGGAGTGAGGAGGGGGCCTGGACGGGGCAGGAGCGAC	T	1	PASS	SVTYPE=DEL;END=1285674;SVLEN=-320;SUPPORT=1;STD_SPAN=.;STD_POS=.	GT:DP:AD	./.:.:.,.
1	1285394	svim.DEL.39	CGGGGGGAGTGAGGAGGGGGCCTGGACGGGGCAGGAGCGACGGGGGGAGTGAGGAGGGGGCCTGGACGGGGCAGGAGCGACGGGGGGAGTGAGGAGGGGGCCTGGACGGGGCAGGAGCGACGGGGGGAGTGAGGAGGGGGCCTGGACGGGGCAGGAGCGACGGGGGGAGTGAGGAGGGGGCCTGGACGGGGCAGGAGCGACGGGGGGAGTGAGGAGGGGGCCTGGACGGGGCAGGAGCGACGGGGGGAGTGAGGAGGGGGCCTGGACGGGGCAGGAGCGACGGGGGGAGTGAGGAGGGGGCCTGGACGGGGCAGGAGCGACGGGGGGAGTGAGGAGGGGGCCTGGACGGGGCTGGAGCGACGGGGGGAGTGAGGAGGGGGCCTGGACCGGGCAGGAGCGACGGGGGGAGTGAGGAGGGGGCCTGGACCGGGCAGGAGCGACGGGGGGAGTGAGGAGGGGGCCTGGACGGGGCAGGAGCGACGGGGGGAGTGAGGAGGGGGCCTGGACGGGGCAGGAGCGACGGGGGGAGTGAGGAGGGGGCCTGGACGGGGCAGGAGCGACGGGGGGAGTGAGGAGGGGGCCTGGACGGGGCAGGAGCGACGGGGGGAGTGAGGAGGGGGCCTGGACGGGGCAGGAGCGACGGGGGGAGTGAGGAGGGGGCCTGGACGGGGCAGGAGCGACGGGGGGAGTGAGGAGGGGGCCTGGACGGGGCAGGAGCGACGGGGGGAGTGAGGAGGGGGCCTGGACGGGGCAGGAGCGACGGGGGGAGTGAGGAGGGGGCCTGGACCGGGCAGGAGCGACGGGGGGAGTGAGGAGGGGGCCTGGACGGGGCAGGAGCGACGGGGGGAGTGAGGAGGGGGCCTGGACGGGGCAGGAGCGACGGGGGGAGTGAGGAGGGGGCCTGGACGGGGCAGGAGCGACGGGGGGAGTGAGGAGGGGGCCTGGACGGGGCAGGAGCGACGGGGGGAGTGAGGAGGGGGCCTGGACCGGGCAGGAGCGACGGGGGGAGTGAGGAGGGGGCCTGGACCGGGCAGGAGCGACGGGGGGAGTGAGGAGGGGGCCTGGACGG	C	35	PASS	SVTYPE=DEL;END=1286462;SVLEN=-1068;SUPPORT=29;STD_SPAN=52.68;STD_POS=69.16	GT:DP:AD	1/1:30:1,29
1	1285821	svim.DEL.40	CGGGCAGGAGCGACGGGGGGAGTGAGGAGGGGGCCTGGACGGGGCAGGAGCGACGGGGGGAGTGAGGAGGGGGCCTGGACGGGGCAGGAGCGACGGGGGGAGTGAGGAGGGGGCCTGGACGGGGCAGGAGCGACGGGGGGAGTGAGGAGGGGGCCTGGACGGGGCAGGAGCGACGGGGGGAGTGAGGAGGGGGCCTGGACGGGGCAGGAGCGACGGGGGGAGTGAGGAGGGGGCCTGGACGGGGCAGGAGCGACGGGGGGAGTGAGGAGGGGGCCTGGACGGGGCAGGAGCGACGGGGGGAGTGAGGAGGGGGCCTGGACGGGGCAGGAGCGACGGGGGGAGTGAGGAGGGGGCCTGGACCGGGCAGGAGCGACGGGGGGAGTGAGGAGGGGGCCTGGACGGGGCAGGAGCGACGGGGGGAGTGAGGAGGGGGCCTGGACGGGGCAGGAGCGACGGGGGGAGTGAGGAGGGGGCCTGGACGGGGCAGGAGCGACGGGGGGAGTGAGGAGGGGGCCTGGACGGGGCAGGAGCGACGGGGGGAGTGAGGAGGGGGCCTGGACCGGGCAGGAGCGACGGGGGGAGTGAGGAGGGGGCCTGGACCGGGCAGGAGCGACGGGGGGAGTGAGGAGGGGGCCTGGACGGGGCAGGAGCGACGGGGGGAGTGAGGAGGGGGCCTGGACGGGGCAGGAGCGACGGGGGGAGTGAGGAGGGGGCCTGGACGGGGCTGGAGCGACGGGGGGAGTGAGGAGGGGGCCTGGACG	C	1	PASS	SVTYPE=DEL;END=1286581;SVLEN=-760;SUPPORT=1;STD_SPAN=.;STD_POS=.	GT:DP:AD	./.:.:.,.
1	1286430	svim.DEL.41	GCGACGGGGGGAGTGAGGAGGGGGCCTGGACGGGGCAGGAGCGACGGGGGGAGTGAGGAGGGGGCCTGGACGGGGCAGGAGCGACGGGGGGAGTGAGGAGGGGGCCTGGACGGGGCTGGAGCGACGGGGGGAGTGAGGAGGGGGCCTGGACGGGGCAGGAGCGACGGGGGGAGTGAGGAGGGGGCCTGGACGGGGCAGGAGCGACGGGGGGAGTGAGGAGGGGGCCTGGACCGGGCAGGAGCGACGGGGGGAGTGAGGAGGGGGCCTGGACGGGGCAGGA	G	1	PASS	SVTYPE=DEL;END=1286709;SVLEN=-279;SUPPORT=1;STD_SPAN=.;STD_POS=.	GT:DP:AD	./.:.:.,.
1	1286634	svim.DEL.42	CGGGGGGAGTGAGGAGGGGGCCTGGACCGGGCAGGAGCGACG	C	1	PASS	SVTYPE=DEL;END=1286675;SVLEN=-41;SUPPORT=1;STD_SPAN=.;STD_POS=.	GT:DP:AD	./.:.:.,.
1	1317611	svim.DUP_TANDEM.2	N	<DUP:TANDEM>	1	PASS	SVTYPE=DUP:TANDEM;END=1318285;SVLEN=675;SUPPORT=1;STD_SPAN=.;STD_POS=.	GT:CN:DP:AD	./.:2:.:.,.
1	1317859	svim.DEL.43	CCCAACAATCCACTAACAATCCAGAGGTCACCACCCTTCCCAACAATCCACTAACAATCCAGAGGTCACCACCCTTCCCAACAATCCAGTAACAATCCAGAGGTCACCACCCTTCCCAACAATCCAGTAACAATCCAGAGGTCACCACCCTTT	C	1	PASS	SVTYPE=DEL;END=1318011;SVLEN=-152;SUPPORT=1;STD_SPAN=.;STD_POS=.	GT:DP:AD	./.:.:.,.
1	1317909	svim.INS.119	C	CTAACAATCCAGAGGTCAACCACCCTTCCCAACAATCCAGTAACAATCCAGAGGTCACCACCCTTCCCAACAATCCAGTAACAATCTAGAGGTCACCACCCTTCCCAACAATCCAGTAACAATCCAGAGGCCACCACCCCTTCCCAACAATCCAGTAACAATCCAGAGGTCACCACCCCTTCCCAACAATCCAG	1	PASS	SVTYPE=INS;END=1317909;SVLEN=193;SUPPORT=1;STD_SPAN=.;STD_POS=.	GT:DP:AD	./.:.:.,.
1	1317982	svim.DUP_TANDEM.3	N	<DUP:TANDEM>	1	PASS	SVTYPE=DUP:TANDEM;END=1318285;SVLEN=304;SUPPORT=1;STD_SPAN=.;STD_POS=.	GT:CN:DP:AD	./.:2:.:.,.
1	1318005	svim.INS.120	A	ACCCTTCCCAACAATCCAGTAACAATCCAGAGGCCACCACCCCTTCCCAACAATCCAGTAACAATCCAGAGGTCACCACCCCTTCCCAACAATCCAGTAACAATCCAGAGGTCACCACCCTTCCCAACAATCCAGTAACAATCCAGAGGTCACCACCCTTCCCAACAATCCAGTAACAATCCAGAGGTCACCACCCCTTCCCAACAATACAGTAACAATCCAGAGGCCACCACCCCTTCCCAACAATCCACTAACAATCCAGAGGTCACCACCCCTTCCCAACAATACAGTAACAATCCAGAGGCCACCACCCCTTCCCAACAATCCAGTAACAATCCAGAGGTCACCACCCTTCCCAACAATCCAGTAACAATCCAGAGGTCACCACCCTTCCCAACAATCCAGTAACAATCCAGAGGTCACCACCCCTTCCCAACAATACAGTAACAATCCAGAGGCCACCACCCCTTCCCAACAATCCACTAACAATCCAGAGGTCACCACCCCTTCCCAACAATACAGTAACAATCCAGAGGCCACCACCCCTTCCCAACAATCCAGTAACAATCCAGAGGTCACCACCCTTTCCAACAATCCACTAACAATCCAGAGGTCACCACCCCTTCCCAACAATCCACTAACAATCCAGAGGTCACCACCCCTTCCCAACAATCCAGTAACAATCCAGAGGTACCACCCCTTCCCAACAATCCAGTAACAATCCAGAGGTCACCACCCTTTCCAACAATCCACTAACAATCCAGAGGTCACCACCCCTTCCCAACAATCCACTAACAATCCAGAGGTCACCACCCCTTCCCAACAATCCAGTAACAATCCAGAGGTACCACCCCTTCCCAACAATCCAGTAACAATCCAGAGGTCACCACCCTTTCCAACAATCCACTAACAATCCAGAGGTCACCACCCCTTCCCAACAATCCAGTAACAATCCAGAGGTCACCACCCCTTCCCAACAATCCAGTAACAATCCAGAGGTTACCACCCTTCCCAACAATCCACTAACAATCCAGAGGCCACCACCCCTTCCCAACAATCCGGCAAGGACCCAGAGGCCACCACCCCTTCCCAACAATCCAGTAACAATCCAGAGGTCACCACCCCTTCCCAAAAATCCAGTAACAATCCAGAGGTCACCACCCCTTCCCAACAATCCAGTAACAATCCAGAGGCCACCACCCCTTCCCAACAATCCAGTAACAATCCAGAGGTACCACCCCTTCCCAACAATCCAGTAACAATCGAGGCCACCACCCCTTCCCAACAATCCAGTAACAATCCAGAGGACACCACCCTTCCCAACAATCCACTAGCAATCCAGAGGCCACCACCCCTTCCCAACAATCTGGCAACGACCCAGAGGCCACCAC	18	PASS	SVTYPE=INS;END=1318005;SVLEN=1390;SUPPORT=15;STD_SPAN=2.97;STD_POS=24.19	GT:DP:AD	0/1:29:14,15
1	1318044	svim.INS.121	C	CCCCTTCCCAACAATCCAGTAACAATCCAGAGGTCACCACCCTTCCAACAATCCAGTAACAATCCAGAGGTCACCA	1	PASS	SVTYPE=INS;END=1318044;SVLEN=75;SUPPORT=1;STD_SPAN=.;STD_POS=.	GT:DP:AD	./.:.:.,.
1	1318072	svim.INS.122	A	ATAACAATCCAGAGGTCACCACCCCTTCCCAACAATCCAGTAACAATCCAGAGGTCACCACCCCTTCCCAACAATCCAGTAACAATCCAGAGGTTACCACCCTTCCCAACAATCCACTAACAATCCAGAGGCCACCACCCCTTCCCAACAATCCGGCAAGGACCCAGAGGCCACCACCCCTTCCCAACAATCCAGTAACAATCCAGAGGTCACCACCCCTTCCCAAAAATCCAGTAACAATCCAGAGGTCACCAACCCCTTCCCAACAATCCAGTAACAATCCAGAGGCCACCACCCCTTCCCAACAATCCAGTAACAATCCAGAGGTACCACCCCTTCCCAACAATCCAGTAACAATCGAGGCCACCACCCCTTCCCAACAATCCAGTAACAATCCAGAGGACACCACCCTTCCCAACAATCCACTAGCAATCCAGAGGCCACCACCCCTTCCCAACAATCTGGCAACGACCCAGAGGCCACCACCCCTTCCCAACAATCCAG	2	PASS	SVTYPE=INS;END=1318072;SVLEN=504;SUPPORT=2;STD_SPAN=.;STD_POS=70	GT:DP:AD	./.:.:.,.
1	1362822	svim.INS.123	T	TCCCCTTCCCCTCCATCCACCCTGCCCAGCCCCCTCCCCTCCATCACCCTGCCCTGCCCCATCCCCTCCATCATCCCGCCCGCTCCCCTCTCCACCCCTCCCCTTCCCCTGCATCACCTGCCCAGCCCCCACCCCTCCATCACCCTGCCCTGCCCCCTCCCCTCCATCACCCTGCCCTGCCCCCTCCCCTCCATCACCCTGCCCAGCCCCCTCCCCTCCATCACCCTGCCCTGCCCCCTCCCCTCCATCACCCTGCCCTGCCCCCACCCCCATCACCCTGCCTGCCCCCTTCCTCCATCATCCCGCCCGCTCCCCTCTCCACCCCTCCCCTTCCCCTGCATCACCCTGCCCTGCCCTTCCCCTCCATCACCCTGCCCTGCCCCCTCCCCTCCCCTCCATCACCCTGCCCTGCCCCCTCCCCTCCATCACCCTGCCCTGCCCCCACCCTCCATCATCCCGCCCGCTCCCCTCTCCACCCTCCCTTCCCTTGCATCACCCTGCCCTGCCCCTTCCCCTCATCACCCTGCCCTGCCCACCTCCCCTCCATCACCCTGCCCTGCCCCCTCCCCTCCATCACCCTGCCCTGCCCCCACCCCCTCCATCATCCCGCCCGCTCCCCTCTCCACCCCTCCCCTTCCCCCTGCATCACCCTGCCTG	1	PASS	SVTYPE=INS;END=1362822;SVLEN=656;SUPPORT=1;STD_SPAN=.;STD_POS=.	GT:DP:AD	./.:.:.,.
1	1363500	svim.INS.124	G	GAGAGGGGAGGGGAGGGGAGGGGAAGAGGGGAGGGGAGGGGAAGAGAGGGGACGGGAGGGGAAGGGAGGGGAGGGGAAGAGAGGGGAGGGGAGGGGAAGAGAGAGGGGAGGGGAGGGGGAGAGAGGGGAGGGAGGGGGAGAGGGGCAGGGGAGGGGGGAAGAGAGGGCAGGGGAGGGGGAGAGAGGGGAGGGGAGGGGGAGAGAGGGGAGGGGAGGGGGAGAGAGGGGAGGGGAGGGGGAGAGAGGGGAGGGGAGGGGAAGAGGGGAGGGGAGGGAAGAGGGGAGGGGAGGGGGAGAGAGGGCAGGGGAGGGGGAGAGAGGGCAGGGGAGGGGGGGGGGGCAGGGGAGGGGGAGAGAGGGGAGGGAGGGGAGGGGAAGAGGGAGGGAGGGGAAGAGAGGGAGGGGAGGGGAAGAGAGGGGAGGGGAGGGGAAGAGAGGGAGGGGAGGGGAAGAGGGGAGGGCAGGGGAAGAGAGGGGCGGGGAGGGGAGGGGAAGAGAGGGT	1	PASS	SVTYPE=INS;END=1363500;SVLEN=501;SUPPORT=1;STD_SPAN=.;STD_POS=.	GT:DP:AD	./.:.:.,.
1	1413234	svim.INS.125	C	CGCCACCACGCCTGGCTAATGTTGTATTTTAGTAGAGACGGGGTTTCTCCATGTTGGTCAGGCTGGTCTCTAACTCCCGACCTCAGGTGATCCACCCGCCTCGGCCTCTCAAACTGTTGGGATTACAGGCATGT	31	PASS	SVTYPE=INS;END=1413234;SVLEN=133;SUPPORT=26;STD_SPAN=0.92;STD_POS=21.51	GT:DP:AD	1/1:27:1,26
1	1428431	svim.BND.9	N	N[21:44336648[	1	PASS	SVTYPE=BND;SUPPORT=1;STD_POS1=.;STD_POS2=.	GT:DP:AD	./.:.:.,.
1	1479105	svim.INS.126	C	CCTCTGTCACGGCCTCGGCCACTCCCCACTGTCACGGCCTCGGCCACTCCCCTCTGTCACGGCCTCGGCCACTCCCCTCTGTCACGGCCTCGGCCACTCCCCACTGTCACGGCCTCGGCCACTCCCCACTGTCACGGCCTCGGCCACTCCCCTCTGTCACGGCCTCGGCCACTCCCCACTGTCACGGCCTCGGCCACTCCCCT	21	PASS	SVTYPE=INS;END=1479105;SVLEN=202;SUPPORT=17;STD_SPAN=0.5;STD_POS=8.24	GT:DP:AD	0/1:25:8,17
1	1501010	svim.INS.127	G	GTGGCTCCATGGGAACCGAGACCCAACACCCAAAGGAGTCCCACAGGCTCAGGGGTGGTGCAGGCAGAGAACAGACGTCGCGATGGGCCCGACGGTGC	13	PASS	SVTYPE=INS;END=1501010;SVLEN=97;SUPPORT=11;STD_SPAN=0.3;STD_POS=16.27	GT:DP:AD	0/1:19:8,11
1	1540907	svim.DEL.44	CTGGTCAGGTGTGAGGTGGGGTGGTGAGGTGAGGGGTTGTCTGGTCAGGTGTGGAGTGGGCTGG	C	31	PASS	SVTYPE=DEL;END=1540970;SVLEN=-63;SUPPORT=26;STD_SPAN=10.91;STD_POS=17.14	GT:DP:AD	1/1:27:1,26
1	1584474	svim.DUP_TANDEM.4	N	<DUP:TANDEM>	1	not_fully_covered	SVTYPE=DUP:TANDEM;END=1649589;SVLEN=65116;SUPPORT=1;STD_SPAN=.;STD_POS=.	GT:CN:DP:AD	./.:2:.:.,.
1	1584476	svim.DUP_TANDEM.5	N	<DUP:TANDEM>	4	not_fully_covered	SVTYPE=DUP:TANDEM;END=1647700;SVLEN=63225;SUPPORT=4;STD_SPAN=1.5;STD_POS=0.75	GT:CN:DP:AD	./.:2:.:.,.
1	1584477	svim.BND.10	N	]hs37d5:12066914]N	16	PASS	SVTYPE=BND;SUPPORT=13;STD_POS1=.;STD_POS2=0.55	GT:DP:AD	./.:.:.,.
1	1584768	svim.BND.11	N	N[hs37d5:12063285[	6	PASS	SVTYPE=BND;SUPPORT=5;STD_POS1=.;STD_POS2=.	GT:DP:AD	./.:.:.,.
1	1598414	svim.DEL.45	CACGCCTGTAATCCCAGCTACTTGGGAGGCTGAGGCAGGAGAATCACTTCAACCCGGGAGGCGGAGGTTGCAGTGAGCCGAGATCAAACCAGAGAAATCCAGCTCTGGGTGACAGAGCAAGACTCTGTTTCGGGAAAAATAAAATACATAGGCAGGGCGCGGTGGCTC	C	36	PASS	SVTYPE=DEL;END=1598581;SVLEN=-167;SUPPORT=29;STD_SPAN=0.26;STD_POS=3.22	GT:DP:AD	1/1:29:0,29
1	1623725	svim.BND.12	N	N]6:122589918]	1	PASS	SVTYPE=BND;SUPPORT=1;STD_POS1=.;STD_POS2=.	GT:DP:AD	./.:.:.,.
1	1649045	svim.DEL.46	CTTTCAGCTAGAGTTTGCTCTCTCTGGTTTTCGGTCTGTGACACACGCATGC	C	30	PASS	SVTYPE=DEL;END=1649096;SVLEN=-51;SUPPORT=25;STD_SPAN=0.35;STD_POS=6.93	GT:DP:AD	1/1:25:0,25
1	1681044	svim.INS.128	C	CGTCCATGCATATTTTTCTGTGTGATGTGTCTGTGTGTGTGTCTCAGTGGT	42	PASS	SVTYPE=INS;END=1681044;SVLEN=50;SUPPORT=35;STD_SPAN=0.63;STD_POS=9.79	GT:DP:AD	1/1:35:0,35
1	1715994	svim.INS.129	T	TAAGAAAAAAAAAATAAAAAAAAAAAAAAATAAAAAAAAAAGAAAAAAAAAAAAAAAAAAAAA	1	PASS	SVTYPE=INS;END=1715994;SVLEN=62;SUPPORT=1;STD_SPAN=.;STD_POS=.	GT:DP:AD	./.:.:.,.
1	1733369	svim.BND.13	N	]15:34210541]N	1	PASS	SVTYPE=BND;SUPPORT=1;STD_POS1=.;STD_POS2=.	GT:DP:AD	./.:.:.,.
1	1855662	svim.INS.130	G	GACCACCCCCCAGCTCACAGCCCACCCCCCCATCTCACCGCCCAGCCCCCCCATCTCACCAGCTGCCCCCTCCCGGGCACACCGCCCACCCCCCCATCTCACCA	9	PASS	SVTYPE=INS;END=1855662;SVLEN=103;SUPPORT=8;STD_SPAN=0.92;STD_POS=0.46	GT:DP:AD	0/1:15:7,8
1	1860823	svim.INS.131	G	GGAGGGGACAGGTCTGGGGAGGCAGGAGAGAGGGTGAGGGGAGGCAGGGGAGATGGTGAGGGGAGGGAGGGGAGAGGGTGGGGGAGGGAGGGGAGAGGGTAGGGGAGGGAGGGGAGAGGGTAGGGGAGGGAGGGAGAGGAGGGGAGAGGGTAGGGAGGGAGAGGAGGGGAGAAGGGAGGGGACGCAGGGAGGGGAGAGGAAAGAGGAGGGAGGGGAGAGGGGAGGGAGGGGAGCGGGTAGGGGAGGGAAGGAGGGGAAATGGTATGGGAGGGAGGGAGGGGAGAGGGTAGGGGAGAGAGGGAGCAGAGGGGAAAGGGTAGGGGAGGGAAGGAAGGGAGAGGGTAGGGGAGGTAGGGAGGGAGGGGAGAGGGTAGGGGAGGGGAGAGGGTAGGGGAGGGGAGAGGGTAGGGGAGGGAAGGAGGGGAGACGGTAGAGGAGGGAGGAGGGGAGAGGGTAGGGGAGGGAGGAAGAGGAGGGGAGAGGGTAGGGAGGGAGGGAGAGGAGAGGGGAGGGAGGGGAGGAGGGGAGAGGGTAGGGAGGGAGGGGAGGAGGGAAGAGGGTAGGGAGGGAGGGAGAGGAGAGGGGAGGGAGGGAGGGGAGGAGGGGAGAGGGTGGGGAGGAGGGGAGAGGTTAGGGAGGGAGGGAGAGGAGGGGAGAGGGTAGGGGAGGGAAGGAGGGGAGAGGGTAGAGGAGGGAGGAGGGGAGAGGGGAGGGGAGGGAGGAAGAGGAGGGGAGAGGGTAGGGAGGGAGGGAGAGGAGAGGGGAGGGAGGGGAGGAGGGGAGAGGGTAGGGAGGGAGGGGAGGAGGGGAGAGGGTAGGGAGGGAGGGAGAGGAGAGGGGAGGGAGGGAGGGGAGGAGGGGAGAGGGTAGGGAGGGAGGGAGAGGAGAGGGGAGGGAGGGAGGGGAGGAGGGGAGAGGGTAGGGAGGGAGGGAGAGAGGAGGGAGGGAGGGCAGGAGGGGAGAGGGTAGGGAGGGAGGGCAGGAGGGGAGAGGGTAGGGAGGGAGGGCAGGAGGGGAGAGGGTAGGGAGGGAGGGGAGGAAGGGAGAGGGTAGGGAGGGGAGGAGGGGAGAGGGTAGGGAGGGAGGGAGAGGAGGGGA	8	PASS	SVTYPE=INS;END=1860823;SVLEN=1097;SUPPORT=7;STD_SPAN=24.45;STD_POS=12.22	GT:DP:AD	1/1:7:0,7
1	1866420	svim.DEL.47	GTTAGGTTGTAGGTACACACGTGTGTATGTGTGTTGCTGTGGGTACACACGTGTGTACGTGGGTGTTAGGCTGTGGGTACACACGTGTGTACGTGGGTGTTAGGTTGTGGGTACACAGGTGTGTACGTGGGTGTTAGGTTGTAGGTACACACGTGTGTACGTGGGTGTTAGGTTGTAGGTACACACGTGTGTACGTGGGTGTTAGGTTGTGGGTACACACGTGTACGTGGGTGTTGTAGGTACACACGTGTGTACGTGGGTGTTAGGCTGTAAGTACACACGTGTGTATGTGGGTGTTAGGTTGTAGGTACACAGGTGTATACGTGGGTGTTAGGTTGTAGGTACACAGGTGTGTACGTGGGTGTTAGGTTGTAGGTACACACGTGTGTATGTGGGTGTTAGGTTATAGGTACACACGTCTGTATGTGTGGGTGTTAGGTTGTAGGTACACACGTGTGTACGTGGGTGTTAGGTTGTAGGTACACAGGTGTGTGCGCGCTAGGTTGTAGGTACACATGTGTGCACGTGGGTTAGGTTGTAGGTACACACGTGTGTACCTGTTAGGTTGTAGGTATACACGTGTGTACGTGTGTGT	G	9	PASS	SVTYPE=DEL;END=1867014;SVLEN=-594;SUPPORT=8;STD_SPAN=2.1;STD_POS=16.61	GT:DP:AD	0/1:19:11,8
1	1870711	svim.INS.132	C	CCCAACCCCCCCCCCCCACCCCCCCCCCCCCCCCCCACCACCCCCCCCCACGCCCCCCCCCCCCCCCCCCCCAGCCCCACACCCCCCCCGCCCCCCCCCCCCCCACCCCCCCCCCCAAGCCCCCAACCGCCCCCCCCCACCAG	1	PASS	SVTYPE=INS;END=1870711;SVLEN=142;SUPPORT=1;STD_SPAN=.;STD_POS=.	GT:DP:AD	./.:.:.,.
1	1880373	svim.INS.133	T	TCCCTCCCTTCTTTCCTTCCCTTTCCCTCCCTCCCTTCCTTCCTCTTTCCTTCCTTCCTTTCCCTCCCTTACTCCTTCCTTCCTTCCCTTCCCCTTCCTTCTTCCTTCTCTC	18	PASS	SVTYPE=INS;END=1880373;SVLEN=111;SUPPORT=15;STD_SPAN=0.26;STD_POS=0.13	GT:DP:AD	0/1:24:9,15
1	1913259	svim.INS.134	A	ACCGCGGACAGACACGGGGGCACGCAGGACACCCAGCCGCGGACAGACACGGGGGCACGCAGGACACCCAG	34	PASS	SVTYPE=INS;END=1913259;SVLEN=70;SUPPORT=29;STD_SPAN=0.71;STD_POS=32.97	GT:DP:AD	1/1:29:0,29
1	1925143	svim.INS.135	A	AGGGCACAGTGGCTCATGCCTGTAATCCCAGCAACATGGGAGCCTGAGGTGGGAGGCTCTCTTGAGGCCAGGAGTTTGAGACCAGCCTGGGCAACATAGTGAGACCCCCCACCCCCCGCCATTTCTAGGAAAAAAAAAAAAAGTGGCC	26	PASS	SVTYPE=INS;END=1925143;SVLEN=147;SUPPORT=21;STD_SPAN=0.8;STD_POS=0.4	GT:DP:AD	1/1:21:0,21
1	1950659	svim.INS.136	C	CGGGGGGCGGGGGGAGGAGAGGGGGGAGAGGGGAGGGGACCGGGTAGGGTGGGGGGGGAGGGGAACGGGGAGGGGAGCGGCGGGCGCGGGGTGGGGGGGGAGGGGGAGGGGGGAGGGGAGAAGACGGGCAGCGGGAGGGGCGGGGGGGAGGGGATGGGGGCGGGGGGGAGGGGAGGGGGCGGCGGGGAGGGGATGGGGGCGGGGGGGAGGGGATGGGCGGGGGGGAGGGGA	14	PASS	SVTYPE=INS;END=1950659;SVLEN=230;SUPPORT=12;STD_SPAN=14.77;STD_POS=11.57	GT:DP:AD	1/1:12:0,12
1	2017166	svim.INS.137	G	GTGAGGCACCGTGCTGGAGGGGCTGAGGACGTCGGGGGGCCCTGTTCTCAGAGCCCATGAGGTACCGTGCTGGAGGGGCTGAGGACGTCGGGGGGCCCTGTTCTCAGAGCCCT	14	PASS	SVTYPE=INS;END=2017166;SVLEN=112;SUPPORT=12;STD_SPAN=1.29;STD_POS=26.35	GT:DP:AD	0/1:23:11,12
1	2038061	svim.DEL.48	TAACTCTCAGCAAGCCCCTCTGGTGGGCGAGGACCTCCACGTGTGTCACCAGGCCAGGTAACTCTCAGCAAGCCCCTCCGGTGGGCGAGGACCTCCATGCGTGTCACCAGGCCAGGTAACTCTCAGCAAGCCCCTCTGGTGGGCGAGGACCTCCACACGTGTCACCAGGCCAGGTG	T	15	PASS	SVTYPE=DEL;END=2038236;SVLEN=-175;SUPPORT=13;STD_SPAN=0.83;STD_POS=32.47	GT:DP:AD	0/1:26:13,13
1	2038242	svim.DEL.49	TCAGCAGGCCCCTCTGGTGGGCGAGGACCTCCACACGTGTCACCAGGCCAGGCGACTCTTC	T	2	PASS	SVTYPE=DEL;END=2038302;SVLEN=-60;SUPPORT=2;STD_SPAN=0.71;STD_POS=10.25	GT:DP:AD	./.:.:.,.
1	2041486	svim.DEL.50	GGACCTAAAACCAATGGGTCCCAACCAAGAGGATCCCAGAGGTGAGACACAGAACGGCCAGGGCTGAATCCGGGGCCCTCCCTGGGGGCAGCCAAG	G	16	PASS	SVTYPE=DEL;END=2041581;SVLEN=-95;SUPPORT=14;STD_SPAN=0.78;STD_POS=39.19	GT:DP:AD	0/1:25:11,14
1	2052945	svim.DEL.51	ATGGTGGTACTTAAGGTCATGGCAGTAGTTAGGGTTATATCAGTAGTTAGGGCTATGGCTGTAGTTAGGGTGATGGTGGTAGTTAAGGTCACAGCAGTAATTAGGGTCATGGTGGTGGTTAGGGTCACAGTGGTAGTTAGGGTCACGGTGGTGGTTAGGGTCG	A	5	hom_ref	SVTYPE=DEL;END=2053107;SVLEN=-162;SUPPORT=4;STD_SPAN=.;STD_POS=.	GT:DP:AD	0/0:24:20,4
1	2053263	svim.DEL.52	AGGGTCGTGGTAGTTAGGTTCATGGTGGTGGTTAGGGTCGTGGTG	A	3	hom_ref	SVTYPE=DEL;END=2053307;SVLEN=-44;SUPPORT=3;STD_SPAN=.;STD_POS=.	GT:DP:AD	0/0:24:21,3
1	2053263	svim.DEL.53	AGGGTCGTGGTAGTTAGGTTCATGGTGGTGGTTAGGGTCGTGGTGGTTAGGGTCACGGTGGTGGTTAGGGTCACGGTGGTAGTTAGGGTCACGGCTGTAGTTAGCGTCATGGTGGTGGTTAGGGTCACGGCGGTG	A	1	PASS	SVTYPE=DEL;END=2053397;SVLEN=-134;SUPPORT=1;STD_SPAN=.;STD_POS=.	GT:DP:AD	./.:.:.,.
1	2053462	svim.DEL.54	TGGTAGTTAGGTTCATGGTGGTGGTTAGGGTCGTGGTGGTTAGGGTCACGGTGGTAGTTAGGGTCGTGGTGGTTAGGGTCATGGTGGTGGTTAGGGTCACGGTGGTGGTTAGGGTCGTGGTGGTTAGGGTCGTGGTGGTTAGGGTCGTGGTGGTTAGGGTTGTGGTGGTTAGGGTGGTGGTGGTTAGGGTCGTGGCGGTGGTTAGGGTCGTGGCGGTGGTTAGGGTTGTGGTGGTTAGGGTCACGGTGGTGGTTAGGGTCACGGTGGTGGTTAGGGTCACGGTGGTAGGGTCGTGGTGGTTAGGGTCGTGGCGGTGGTTAGGGTCGTGGCGGTGGTTAGGGTTGTGGTGGTTAGGGTCACGGTGGTGGTTAGGGTCACGGTGGTGGTTAGGGTCACGGTGGTAGGGTCGTGGTGGTTAGGGTCGTGGCGGTGGTTAGGGTCGTGGCGGTGGTTAGGGTTGTGGTGGTTAGGGTCACGGTGGTAGTTAGGGTCACGGTGGTGGTTAGGGTCATGGTGGTGGTTAGGGTCACGGTGGTGGTTAGGGTCGTGGTGGTTAGGGTTGTGGTGGTTAGGGTCGTGGCGGTGGTTAGGGTCACGGTGGTGGTTAGGGTTGTGGTGGTTAGGGTTGTGGTGGTTAGGGTCGTGGCGGTGGTTAGGGTTGTGGTGGTTAGGGTTGTGGTGGTTAGGGTTGTGGTGGTTAGGGTCGTGGTGGTTAGGGTCGTGGCGGTGGTTAGGGTTGTGGTGGTTAGGGTTGTGGTGGTTAGGGTCGTGGCGGTGGTTAGGGTCGTGGCGGTGGTTAGGGTCGTGGCGGTGGTTAGGGTTGTGGTGGTTAGGGTTGTGGTGGTTAGGGTCACGGTGGTGGTTAGGGTCAC	T	1	PASS	SVTYPE=DEL;END=2054333;SVLEN=-871;SUPPORT=1;STD_SPAN=.;STD_POS=.	GT:DP:AD	./.:.:.,.
1	2053517	svim.INS.138	A	AGTTAGGGTCGTGGTGGTTAGGGTCATGGTGGTGGTTAGGGTCACGGTGGTGGTTAGGGTCACGGTGGTGGTTAGGGTCACGGTGGTG	7	PASS	SVTYPE=INS;END=2053517;SVLEN=87;SUPPORT=6;STD_SPAN=6.22;STD_POS=31.52	GT:DP:AD	0/1:24:18,6
1	2053580	svim.DEL.55	GGTGGTTAGGGTCGTGGTGGTTAGGGTCGTGGTGGTTAGGGTTGTGGTGGTTAGGGTGGTGGTGGTTAGGGTCGTGGCGGTGGTTAGGGTCGTGGCGGTGGTTAGGGTTGTGGTGGTTAGGGTCACGGTGGTGGTTAGGGTCACGGTGGTGGTTAGGGTCACGGTGGTAGGGTCGTGGTGGTTAGGGTCGTGGCGGTGGTTAGGGTCGTGGCGGTGGTTAGGGTTGTGGTGGTTAGGGTCACGGTGGTGGTTAGGGTCACGGTGGTGGTTAGGGTCACGGTGGTAGGGTCGTGGTGGTTAGGGTCGTGGCGGTGGTTAGGGTCGTGGCGGTGGTTAGGGTT	G	1	PASS	SVTYPE=DEL;END=2053920;SVLEN=-340;SUPPORT=1;STD_SPAN=.;STD_POS=.	GT:DP:AD	./.:.:.,.
1	2053741	svim.DEL.56	CGGTGGTAGGGTCGTGGTGGTTAGGGTCGTGGCGGTGGTTAGGGTCGTGGCGGTGGTTAGGGTTGTGGTGGTTAGGGTCACGGTGGTGGTTAGGGTCACGGTGGTGGTTAGGGTCACGGTGGTAGGGTCGTGGTGGTTAGGGTCGTGGCGGTGGTTAGGGTCGT	C	1	PASS	SVTYPE=DEL;END=2053904;SVLEN=-163;SUPPORT=1;STD_SPAN=.;STD_POS=.	GT:DP:AD	./.:.:.,.
1	2053744	svim.INS.139	T	TGGTAGGGTCGTGGTGGTTAGGGTCGTGGCGGTGGTTAGGGTCGTGGCGGTGGTTAGGGTTGTGGTGGTTAGGGTCACGGTGGTGGTTAGGGTCACGGTGGTAGGGTCGTGGTGGTTAGGGTCGTGGCGGTGGTTAGGGTCGTGGTGGTGGTTAGGGTTGTGGTGGTTAGGGTCACGGTGGTGGTTAGGGTCACGGTGGTGGTTAGGGTCACGGTGGTAGGGTCGTGGTGGTTAGGGTCGTGGCGGGTGGTTAGGGTCGTGGCGGTGGTTAGGGTTGTGGTGGTTAGGGTCACGGTGGTGGTTAGGGTCACGGCGGTGGTTAGGGTCACGGTG	1	PASS	SVTYPE=INS;END=2053744;SVLEN=332;SUPPORT=1;STD_SPAN=.;STD_POS=.	GT:DP:AD	./.:.:.,.
1	2053771	svim.DEL.57	GGCGGTGGTTAGGGTCGTGGCGGTGGTTAGGGTTGTGGTGGTTAGGGTCACGGTGGTGGTTAGGGTCACGGTGGTGGTTAGGGTC	G	16	PASS	SVTYPE=DEL;END=2053855;SVLEN=-84;SUPPORT=15;STD_SPAN=7.11;STD_POS=116.46	GT:DP:AD	0/1:25:10,15
1	2053791	svim.INS.140	C	CGGTGGTTAGGGTTGTGGTGGTTAGGGTCACGGTGGTGGTTAGGGTCACGGTGGTAGGGTCGTGGTGGTTAGGGTCGTGGCGGTGGTTAGGGTCGTGGT	4	hom_ref	SVTYPE=INS;END=2053791;SVLEN=98;SUPPORT=4;STD_SPAN=0.5;STD_POS=42.25	GT:DP:AD	0/0:25:21,4
1	2053830	svim.DEL.58	TTAGGGTCACGGTGGTGGTTAGGGTCACGGTGGTAGGGTCGTGGTGGTTAGG	T	2	PASS	SVTYPE=DEL;END=2053881;SVLEN=-51;SUPPORT=2;STD_SPAN=4.95;STD_POS=129.05	GT:DP:AD	./.:.:.,.
1	2054117	svim.DEL.59	GGGTTGTGGTGGTTAGGGTTGTGGTGGTTAGGGTTGTGGTGGTTAGGGTCGTGGTGGTTAGGGTCGTGGCGGTGGTTAGGGTTGTGGTGGTTAGGGTTGTGGTGGTTAGGGTCGTGGCGGTGGTTAGGGTCGTGGCGGTGGTTAGGGTCGTGGCGGTGGTTAGGGTTGTGGTGGTTAGGGTTGTGGTGGTTAGGGTCACGGTGGTGGTTAGGGTCACGGTGGTAGTTAGGGTCACGGTGGTGGTTAGGGTCACGGCGGTGGTTAGGGTCACGGTGGTAGTTA	G	2	PASS	SVTYPE=DEL;END=2054398;SVLEN=-281;SUPPORT=2;STD_SPAN=65.76;STD_POS=3.18	GT:DP:AD	./.:.:.,.
1	2054159	svim.INS.141	T	TGGTTAGGGTCGTGGCGGTGGTTAGGGTTGTGGTGGTTAGGGTCACGGTGGTGGTTAGGGTCACGGCGGTGGTTAGGGTCACGGTGG	1	PASS	SVTYPE=INS;END=2054159;SVLEN=86;SUPPORT=1;STD_SPAN=.;STD_POS=.	GT:DP:AD	./.:.:.,.
1	2054313	svim.DEL.60	CACGGTGGTGGTTAGGGTCACGGTGGTAGTTAGGGTCACGGTGGTGGTTAGGGTCACGGCGGTGGTTAGGGTCACG	C	1	PASS	SVTYPE=DEL;END=2054388;SVLEN=-75;SUPPORT=1;STD_SPAN=.;STD_POS=.	GT:DP:AD	./.:.:.,.
1	2054513	svim.INS.142	T	TGTGGTTAGGTCGTGGCGGTGGTTAGGGTTGTGGTGGTTAGGGTTGTGGTGGTTAGGGTTGTGGTGGTTAGGGTCGTGGTGGTTAGGGTCGTGGCGGTGGTTAGGGTTGTGGTGGTTAGGGTTGTGGTGGTTAGGGTCGTGGCGGTGGTTAGGGTCGTGGCGGTGGTTAGGGTCGTGGCGGTGGTTAGGGTT	2	PASS	SVTYPE=INS;END=2054513;SVLEN=191;SUPPORT=2;STD_SPAN=0.71;STD_POS=13.08	GT:DP:AD	./.:.:.,.
1	2054515	svim.DEL.61	GGGTCACGGTGGTGGTTAGGGTCACGGTGGTGGTTAGGGTCACGGTGGTAGTTAGGGTCACGGTGGTGGTTAGGGTCACGGCGGTGGTTAGGGTCACGGTGGTAGTTA	G	1	PASS	SVTYPE=DEL;END=2054622;SVLEN=-107;SUPPORT=1;STD_SPAN=.;STD_POS=.	GT:DP:AD	./.:.:.,.
1	2054866	svim.DEL.62	GGTGGTTAGGGTCGTGGCGGTGGTTAGGGTTGTGGTGGTTAGGGTTGTGGTGGTTAGGGTT	G	12	PASS	SVTYPE=DEL;END=2054926;SVLEN=-60;SUPPORT=10;STD_SPAN=.;STD_POS=.	GT:DP:AD	0/1:23:13,10
1	2054891	svim.INS.143	A	AGGGTTGTGGTGGTTAGGGTTGTGGTGGTTAGGGTTGTGGTGGTTAGGGTCGTGGTGGTTAGGGTCGTGGCGGTGGTTAGGGTTGTGGTGGTTAGGGTTGTGGTGGTTAGGGTCGTGGCGGTGGTTAGGGTCGTGGCGGTGGTTAGGGTCGTGGCGGTGGTTAGGGTTGTGGTGGTTAGGGTTGTGGTGGTTAGGGTCACGGTGGTGGTTAGGGTCACGGTGGTAGTTAGGGTCACGGTGGTGGTTAGGGTCACGGCGGTGGTTAGGGTCACGGTGGTAGTTAGGGTCACGGTGGTGGTTAGGGTCACGGTGGTAGGGTCGTGGTGGTTAGGGTCGTGGCGGTGGTTAGGTTCATGGTGGTGGTTAGGGTCGTGGTGGTTAGGGTCACGGTGGTAGTTAGGGTCACGGTGGTGGTTAGGGTCATGGTGGTGGTTAGGGTCACGGTGGTGGTTAGGGTCGTGGTGGTTAGGGTTTGTGGTGGTTAGGGTCGTGGCGGTGGTTAGGGTCACGGTGGTGGTTAGGGTTGTGGTGGTTAGGGTCGTGGCGGTGGTTAG	1	PASS	SVTYPE=INS;END=2054891;SVLEN=553;SUPPORT=1;STD_SPAN=.;STD_POS=.	GT:DP:AD	./.:.:.,.
1	2055045	svim.INS.144	C	CGGTGGTGGTTAGGGTCACGGCGGTGGTTAGGGTCACGGTGGTAGTTAGGGT	9	PASS	SVTYPE=INS;END=2055045;SVLEN=51;SUPPORT=8;STD_SPAN=0.35;STD_POS=0.18	GT:DP:AD	0/1:24:16,8
1	2055193	svim.INS.145	A	AGGGTCGTGGTGGTTAGGGTCGTGGCGGTGGTTAGGTTCATGGTGGTGGTTAGGGTCGTGGTGGTTAGGGTCACGGTGGTAGTTAGGGTCACGGTGGTGGTTAGGGTCATGGTGGTGGTTAGGGTCACGGTGGTGGTTAGGGTCGTGGTGGTTAGGGTTGTGGTGGTTAGGGTCGTGGCGGTGGTTAGGGTCACGGTGGTGGTTAGGGTTGTGGTGGTTAGGGTCGTGGCGGTGGTTAGGGTTGTGGTGGTTAGGGTTGTGGTGGTTAGGGTTGTGGTGGTTAGGGTCGTGGCGGTGGTTAGGGTCGTGGCGGTGGTTAGGGTTGTGGTGGTTAGGGTTGTGGTGGTTAGGGTCACGGTGGTAGTTAGGGTCACGGTGGTAGTTAGGGTCACGGTGGTGGTTAGGGTCACGGCGGTGGTTAGGGTCACGGTGGTAGTTAGGGTGGTGGTGGTTAGGGTCACGGCGGTGGTTAGGGTCACGGTGGTAGTTAGGGTCACGGTGGTGGTTAGGGTCACGGCGGTGGTTAGGGTCACGGTGGTAGTTAGGGTGGTGGTGGTTAGGGTCACGGTGGTGGTTAGGGTCACGGTGGTAGTTAGGGTCACGGTGGTGGTTAGGGTCGTGGCAGGTGGTTAGGGTTGTGGTGGTTAGGGTCACGGTGGTAGTTAGGGTGGTGGTG	1	PASS	SVTYPE=INS;END=2055193;SVLEN=675;SUPPORT=1;STD_SPAN=.;STD_POS=.	GT:DP:AD	./.:.:.,.
1	2055238	svim.INS.146	T	TGTGGTGGTTAGGGTCACGGTGGTAGTTAGGGTGGTGGTGGTTAGGGTCACGGTGGTGGTTAGGGTCACGGTGGTAGTTAGGGTCACG	10	PASS	SVTYPE=INS;END=2055238;SVLEN=87;SUPPORT=8;STD_SPAN=.;STD_POS=.	GT:DP:AD	0/1:24:16,8
1	2055384	svim.DEL.63	TGGTTAGGGTCACGGCGGTGGTTAGGGTCACGGCGGTGGTTAGGGTCGTGGTGGTTAGGGTCACGGTGGCGGTTAGGGTCACGGCGGCGGTTAGGGTCACGGCGGCGGTTAGGGTCACGGCGGCGGTTAGGGTCACGGCGGCGGTTAGGGTCACGGCGACGGTTAGGGTCACGGCGGTGGTTAGGGTCA	T	13	PASS	SVTYPE=DEL;END=2055572;SVLEN=-188;SUPPORT=11;STD_SPAN=28.04;STD_POS=40.25	GT:DP:AD	0/1:24:13,11
1	2055612	svim.INS.147	C	CGGTGGTTAGGGTCACGGCGGTGGTTAGGGTCGTGGTGGTGGTTAGGGTCGTGGTACTTAGGTTCATGGTGGTGGTTAGGGTCACGGTGGTGGTTAGGGTCACGGTGGTGGTTAGGGTCGTGGTGGTGGTTAGGGTCACGGTGGTGGTTAGGGTCGTGGTGGTGGTTAGGGTCGTGGCGGTGGTTAGGGTCACGGCGGTGGTTAGGGTCGTGGTGGTGGTTAGGTTCGTGGTGGTGGTTAGGTTCGTGGTGGTGGTTAGGGTCACGGTGGTGGTTAGGGTCGTGGTAGTTAGGTTCATGGTGGTGGTTAGGGTCGTGGTGGTTAGGGTCATGGTGGTGGTTAGGGTCATGGTGGTGGTTAGGGTCACGGTGGTGGTTAGGGTCGTGGTGGTGGTTAGGGTCGTGGTAGTTAGGTTCACGGTGGTGGTTAGGGTCATGGTGGTAGTTAGGGTCGTGGTGGTTAGGGTCACGGTGGTGGTTAGGGTCATGGTGGTGGTTAGGGTCGT	4	hom_ref	SVTYPE=INS;END=2055612;SVLEN=504;SUPPORT=4;STD_SPAN=77.16;STD_POS=114.74	GT:DP:AD	0/0:24:20,4
1	2055631	svim.INS.148	T	TGTAGTTAGGGTCACGGCTGTAGTTAGCGTCACGGCGGTAGTTAGGGTCACGGTGGTGGTTAGGGTCACGGCG	9	PASS	SVTYPE=INS;END=2055631;SVLEN=72;SUPPORT=8;STD_SPAN=6.32;STD_POS=46.82	GT:DP:AD	0/1:24:16,8
1	2055831	svim.INS.149	T	TGGTTAGGGTCGTGGTAGTTAGGTTCATGTGGTGGTTAGGGTCGTGGTGGTTAGGGTCATGGTGGTGGTTAGGTCATGGTG	1	PASS	SVTYPE=INS;END=2055831;SVLEN=80;SUPPORT=1;STD_SPAN=.;STD_POS=.	GT:DP:AD	./.:.:.,.
1	2073765	svim.DEL.64	AGCCGAAGCGCCTCCTTTCAATCCAGGGTCCACACATCCAGCAGCCGAAGCGCCCTCCTTTCAATCCAGGGTCCAGGCATCTAGCA	A	22	PASS	SVTYPE=DEL;END=2073850;SVLEN=-85;SUPPORT=18;STD_SPAN=0.32;STD_POS=12.71	GT:DP:AD	0/1:33:15,18
1	2079159	svim.INS.150	T	TTGTCCACTGACCTCTCCATCTTTCCGTCTGTTGTCCACTGACCTCTCCGTCTATCCATCTATCTATTGTCCACTGACCTCTCATCTATCCATCTATTGTCCACTGACCTCTCCATCTATCCATCCATCTATTGTCCACTGACCTCTCCATCTATCCATCCAC	23	PASS	SVTYPE=INS;END=2079159;SVLEN=162;SUPPORT=19;STD_SPAN=0.5;STD_POS=3.47	GT:DP:AD	0/1:33:14,19
1	2121627	svim.BND.14	N	]11:113418105]N	1	PASS	SVTYPE=BND;SUPPORT=1;STD_POS1=.;STD_POS2=.	GT:DP:AD	./.:.:.,.
1	2143503	svim.INS.151	A	AGCTAATTTGTTTTTTTGTATTTTTAGGAGCGACAGGGTTTCACCGTGTTAGCCAGGTTGGTCTCGATCTCCTGACCTCGTGATCCGCCCGCCTCAGCCTCCCAAAGTGCTGGGATTACAGGCGTGAGCCACCGTGCCCGGCCAGTTTTTTATATTTTTATTAGAGACGGGGTTTCATCATGTTGGCCAGGCTGGTCTCAAACTCCTGACCTCAGGTGATCCACCTGCCTCGGCCTCCCAAAGTGCAGGGATTACAGGCGTGAGCCACCGTGCCTGGCCGAGAGCAAGCTGCTGCTTTTTTTTTTTTTTTTTTTGAGACGGAGTCTTGCTTTGTCGCCCAGGCTGGAGTGCAGTAGTGTGATCTCGGCTCACTGCAAGCTCCACCTCCCAGGTTCACACCATTCTCCTGCCTCAGCCTCCCGAGTAGCTGGGACTACAGGCGCCCGCCACCACGCCCG	12	PASS	SVTYPE=INS;END=2143503;SVLEN=457;SUPPORT=10;STD_SPAN=1.1;STD_POS=2.98	GT:DP:AD	0/1:18:8,10
1	2193488	svim.DEL.65	GGAAGGCGTGGAATCAGAGTTTGGGTGGGAGTGGTGGGAGTGGACACCCTCGCTCCTGATCTCCTGGTCTG	G	23	PASS	SVTYPE=DEL;END=2193558;SVLEN=-70;SUPPORT=19;STD_SPAN=0.32;STD_POS=10.82	GT:DP:AD	0/1:35:16,19
1	2212148	svim.DEL.66	GGCGGCGGCGGCGATCTTCAGAGAGAGAGATGCCCGAGAAGACAGGCGGTGGCGGAGATCTTCAGAGAGAGGACGCCCGAGAAGACAGGCGGTGGCGGAGATCTTCAGAGAGAGGACGCCCGAGAAGACAGGC	G	12	PASS	SVTYPE=DEL;END=2212280;SVLEN=-132;SUPPORT=11;STD_SPAN=5.77;STD_POS=97.65	GT:DP:AD	0/1:21:10,11
1	2212159	svim.DEL.67	CGATCTTCAGAGAGAGAGATGCCCGAGAAGACAGGCGGTGGCGGA	C	1	PASS	SVTYPE=DEL;END=2212203;SVLEN=-44;SUPPORT=1;STD_SPAN=.;STD_POS=.	GT:DP:AD	./.:.:.,.
1	2212396	svim.INS.152	C	CTGAGAAGACAGGCGGTGGCGGAGATCTTCATAGAGAGGTGGCGGAGATCTTCAGAGAGAAGACACGTGAGAAGACAGGCGGTGGCGGAGATCTTCATAGAGAGGTGGCGGAGATCTTCAGAGAGAAGACACG	7	PASS	SVTYPE=INS;END=2212396;SVLEN=132;SUPPORT=6;STD_SPAN=.;STD_POS=.	GT:DP:AD	0/1:21:15,6
1	2212569	svim.INS.153	C	CGAGAGGACAGGCGGTGGTGGAGATCTTCAGAGAGAGGACGCCT	1	PASS	SVTYPE=INS;END=2212569;SVLEN=43;SUPPORT=1;STD_SPAN=.;STD_POS=.	GT:DP:AD	./.:.:.,.
1	2212668	svim.DEL.68	GGTGGCGGAGATCTTCAGAGAGAGAGATGCCCGAGAAGACAGGCGGTGGCGGAGATCTTCAGAGA	G	2	PASS	SVTYPE=DEL;END=2212732;SVLEN=-64;SUPPORT=2;STD_SPAN=.;STD_POS=30.41	GT:DP:AD	./.:.:.,.
1	2213043	svim.INS.154	C	CTGAGAAGACAGGCGGTGGCGGAGATCTTCATAGAGAGGTGGCGGAGATCTTCAGAGAGAAGACACG	1	PASS	SVTYPE=INS;END=2213043;SVLEN=66;SUPPORT=1;STD_SPAN=.;STD_POS=.	GT:DP:AD	./.:.:.,.
1	2213087	svim.INS.155	C	CGAGAAGACAGGCGGCGGCGGCGATCTTCAGAGAGAGGACGCCCGAGAAGACAGGCGGCGGCGGCGATCTTCAGAGAGAGGACGCCCGAGAAGACAGGCGGCGGCGGCGATCTTCAGAGAGAGAGATGCCCGAGAAGACAGGCGGCGGCGGCGATCTTCAGAGAGAGGACGCCCGAGAAGACAGGCGGCGGCGGCGATCTTCAGAGAGAGGAAGCCCGAGAAGACAGGCGGCGGCGGCGATCTTCAGAGAGAGGACGCCCGAGAAGACATGCGGCGGCGGCGATCTTCAGAGAGCGGACGCCCGAGAGGACAGGCGGCGGCGGTGATCTTCAGAGAGCGGACGCCCGAGAGGACAGGCGGCGGCGGCGATCTTCAGAGAGCGGACGCCCGAGAGGACAGGCGGCGGCGGAGATCTTCAGAGAGAGGATGCCCGAGAGGACAGGCGGTGGTGGAGATCTTCAGAGAGAGGACGCCTGAGAAGACAGGCGGTGGCGGAGATCTTCATAGAGAGGTGGCGGAGATCTTCAGAGAGAAGACACGT	3	hom_ref	SVTYPE=INS;END=2213087;SVLEN=540;SUPPORT=3;STD_SPAN=25.42;STD_POS=12.13	GT:DP:AD	0/0:24:21,3
1	2213190	svim.DEL.69	GCGGAGATCTTCAGAGAGAGGACGCCCGAGAAGACAGGCGGTGGCGGAGATCTTCAGAGAGAGGACGCCCGAGAGGACAGGCGGTGGTGGAGATCTTCAGAGAGAGGACGCCCGAGAAGACAGGCGGTGGCGGAGATCTTCAGAGAGAGGACGCCCGAGAGGACAGGCGGTGGCGGAGATCTTCAGAGAGAGGACGCCTGAGAAGAC	G	14	PASS	SVTYPE=DEL;END=2213396;SVLEN=-206;SUPPORT=12;STD_SPAN=46.14;STD_POS=21.5	GT:DP:AD	0/1:24:12,12
1	2213259	svim.INS.156	C	CGAGAAGACAGGCGGTGGCGGAGATCTTCAGAGAGAAGACGCCCGAGAAGACAGGCGGTGGCGGAGATCTTCAGAGAGAGAGGACGCCCGAGAAGACAGGCGGTGGCGGAGATCTTCAGAGAGAGGACGCCCGAGAAGACAGGCGGTGGCGGAGATCTTCAGAGAGAGGACGCCCGAGAAGACAGGCGGCGGCGGCGATCTTCAGAGAGAGGAAGCCCGAGAAGACAGGCGGCGGCGGCGATCTTCAGAGAGAGGACGCCCGAGAAGACATGCGGCGGCGGCGATCTTCAGAGAGCGGACGCCCGAGAGGACAGGCGGCGGCGGTGATCTTCAGAGAGCGGACGCCCGAGAGGACAGGCGGCGGCGGCGATCTTCAGAGAGCGGACGCCCGAGAGGACAGGCGGCGGCGGAGATCTTCAGAGAGAGGATGCCCGAGAGGACAGGCGGTGGTGGAGATCTTCAGAGAGAGGACGCCTGAGAAGACAGGCGGTGGCGGAGATCTTCATAGAGAGGTGGCGGAGATCTTCAGAGAGAAGACACGT	4	hom_ref	SVTYPE=INS;END=2213259;SVLEN=541;SUPPORT=4;STD_SPAN=151.17;STD_POS=75.58	GT:DP:AD	0/0:24:20,4
1	2213294	svim.DEL.70	AGGACGCCCGAGAAGACAGGCGGTGGCGGAGATCTTCAGAGAGAGGACGCCCGAGAGGACAGGC	A	1	PASS	SVTYPE=DEL;END=2213357;SVLEN=-63;SUPPORT=1;STD_SPAN=.;STD_POS=.	GT:DP:AD	./.:.:.,.
1	2213431	svim.INS.157	C	CGAGAAGACAGGCGGCGGCGGTGATCTTCAGAGAGCGGACGCCCGAGAGGACAGGCGGCGGCGGCGATCTTCAGAGAGCGGACGCCCGAGAGGACAGGCGGCGGCGGAGATCTTCAGAGAGAGGATGCCCGAGAGGACAGGCGGTGGTGGAGATCTTCAGAGAGAGGACGCCTGAGAAGACAGGCGGTGGCGGAGATCTTCATAGAGAGGTGGCGGAGATCTTCAGAGAGAAGACACGT	4	hom_ref	SVTYPE=INS;END=2213431;SVLEN=238;SUPPORT=4;STD_SPAN=35.94;STD_POS=17.35	GT:DP:AD	0/0:24:20,4
1	2213600	svim.INS.158	C	CGCCCGAGAAGACAGGCGGTGGCGGAGATCTTCAGAGAGAGAGATGCCCGAGAAGACAGGCGGCGGCGGTGATCTTCAGAGAGCGGACGCCCGAGAGGACAGGCGGCGGCGGCGATCTTCAGAGAGCGGACGCCCGAGAGGACAGGCGGCGGCGGAGATCTTCAGAGAGAGGATGCCCGAGAGGACAGGCGGTGGTGGAGATCTTCAGAGAGAGGACGCCTGAGAAGACAGGCGGTGGCGGAGATCTTCATAGAGAGGTGGCGGAGATCTTCAGAGAGAAGACACGTGAGAAGACAGGCGGTGGCGGAGATCTTCAGAGAGAGGACGCCCGAGAAGACAGGCGGTGGCGGAGATCTTCAGAGAGAGGACGCCCGAGAAGACAGGCGGTGGCGGAGATCTTCAGAGAGAGGACGCCTGAGAAGACAGGCGGTGGCGGAGATCTTCAGAGAGAGAGAT	4	hom_ref	SVTYPE=INS;END=2213600;SVLEN=455;SUPPORT=4;STD_SPAN=25.12;STD_POS=10.54	GT:DP:AD	0/0:25:21,4
1	2213672	svim.DEL.71	CTTCAGAGAGAGGACGCCCGAGAAGACAGGCGGTGGCGGAGAT	C	3	hom_ref	SVTYPE=DEL;END=2213714;SVLEN=-42;SUPPORT=3;STD_SPAN=1.53;STD_POS=58.5	GT:DP:AD	0/0:25:22,3
1	2213729	svim.INS.159	C	CGCCCGAGAAGACAGGCGGTGGCGGAGATCTTCAGAGAGAGAGAT	4	hom_ref	SVTYPE=INS;END=2213729;SVLEN=44;SUPPORT=4;STD_SPAN=1;STD_POS=8.5	GT:DP:AD	0/0:25:21,4
1	2220983	svim.INS.160	G	GGGGTGCAGGGCAGGGCAGGAGAACCAAGATCGTGGGGGTGGGA	10	PASS	SVTYPE=INS;END=2220983;SVLEN=43;SUPPORT=9;STD_SPAN=0.93;STD_POS=28.64	GT:DP:AD	0/1:24:15,9
1	2236955	svim.BND.15	N	N[8:96252164[	1	PASS	SVTYPE=BND;SUPPORT=1;STD_POS1=.;STD_POS2=.	GT:DP:AD	./.:.:.,.
1	2256560	svim.INS.161	C	CCTTCCCTTCCCTCCCTCCCTTCCTTCCCTTCCTTCCCTCCCTTCCTTCCCTCCCTTCCTTCCCTCCCTCCCTTCCCTCCCTCCCTTCCTTCCCTCCCTTCCTTCCCTCCCTTCCTTCCCTCCCTCCCCTTCCTTCCCTCCCTTCCTTCCTTCCCTCCCTTCCTTCCCTCCCTCCCTTCCTTCCCTCCCTTCCTTCCTTTCCTTCCTTCCCTCCCTTTCTTCCTTCCCTCCCTTCCTTCCCTCCCTTCCTTCCCTCCCTTCCTTCCTTTCCTTCCTTCCCTCCCTTTCTTCCTTCCCTCCCTTCCTTCCCTCCCTCCCTTCCTTCCCTCCCTCCCTTCCTTCCCTCCCTCCCCTTCCTTCCTTCCCTCCCTTCCTTCCCTCCCTCCCTTCCTTCCCTCCCTCCCCTTCCTTCCTTCCTTCCCTCCCTTCCTTCCCTCCCTTCCTTCCTTTCCTTCCTTCCCTCCCTTTCTTCCTTCCCTCCCTTCCTTCCCTCCCTCCCTTCCCTCCCTTCCTTCCTTCCCTCCCTCCCTTCCCTTCCTTCCTTCCCTTCCTTCCTTCCTTCCCTCCCTTCCTTCCCTCCCTTCCTTCCTTCCCTCCCTCCCTTCCCTCCCTTCCTTCCTTCCCTCCCTCCCTTCCTTCCTTCCTTCCCTCCCTTCCTTCCTTCCCTCCCTTCCTTCCCTCCCTTCCTTCCCTCCCTCCCTTCCTTCCCTCCCTTCCTTCCTTTCCTTCCTTCCCTCCCTTTCTTCCTTCCCTCCCTTCCTTCCCTCCCTTCCTTCCCTCCCTTCCTTTCCTTCCTTCCCTCCCTTTCTTCCTTCCCTCCCTTCCTTCCCTCCCTTCCTTCCCTCCCTCCCTTCCTTCCCTCCCTCCCCTTCCTTCCTTCCCTTCCTTCCTTCCTTCCCTCCCTTCCTTCCTTTCCTTCCTTCCCTCCCTTTCTTCCTTCCCTCCCTTCCTTCCCTCCCTTCCTTCCCTCCCTCCCTTCCTTCCCTCCCTCCCCTTCCTTCCTTCCCTCCCTTCCTTCCCTCCCTCCCTTCCTTCCCTCCCTCCCCTTCCTTCCTTCCTTCCCTCCCTTCCTTCCCTCCCTTCCTTCCTTTCCTTCCTTCCCTCCCTTTCTTCCTTCCCTCCCTTCCTTCCCTCCCTTCCTTCCTTCCCTTCCTTCCTTCCCTCCCTTCCTTCCCTCCCTCCCTTCCCTCCCTCCCTTCCTTCCCTCCCTCCCCTTCCTTCCTTCCCTCCCTTCCTTCCTTCCCTCCCTTCCTTCCTTCCCTCCCTTCCTTCCCTCCCTTCCTTCCTTCCCTCCCTTCCCTTCCTTCCTCCCCTCCCTTCCTTCCCTCCCTTTCTTCCTTCCCTCCCTTCCTTCCCTCCCTTTCTTCCTTCCCTCCCTTCCTTCCCTCCCTCCCTTCCTTCCCTCCCTCCCTTCCCTTCCTTCCTTCCCTTCCTTCCTTCCTTTCCTTCCTTCCCTCCCTCCCTTCCCTCCCTCCCTTCCTTTCCTTCCTTCCCTCCCTCCCTTCCCTCCCTCCCTTCCTTTCCTTCCCTCCCTCCCCTTCCTTCCTTCCCTCCCTTCCTTCCCTCCCTCCCTTCCTTCCCTCCCTCCCCTCCCTCCCTTCCTTCCCTCCCTCCCCTTCCTTCCTTCCTTCCCTCCCTTCCTTCCCTCCCTTCCTTCCTTTCCTTCCTTCCCTCCCTTTCTTCCTTCCCTCCCTTCCTTCCCTCCCTTCCTTCCTTCCCTTCCTTCCTTCCCTCCCTTCCTTCCCTCCCTCCCTTCCCTCCCTCCCTTCCTTCCCTCCCTCCCTTCCTTCCTTCCCTCCCTTCCTTCCTTCCCTCCCTTCCTTCCTTCCCTCCCTTCCTTCCCTCCCTTCCTTCCTTCCCTCCCTTCCCTTCCTTCCTCCCCTCCCTTCCTTCCCTCCCTTTCTTCCTTCCCTCCCTTCCTTCCCTCCCTTTCTTCCTTCCCTCCCTTCCTTCCTTCCCTTCCTTCCTTCCTTTCCTTCCTTCCCTCCCTCCCTTCCCTCCCTCCCTTCCCTCCCTCCCTTCCTTCCCTCCCTCCCCTTCCTTCCTTCCCTCCCTTCCTTCCTTCCCTCCCTTCCTTCCTTCCCTTCCTTCCTTCCCTCCCTTCCTTCCTTCCCTCCCTTCCCTTCCTTCCTTCCCTCCCTTCCTTCCCTCCCTTTCTTCCTTCCCTCCCTTCCTTCCCTCCCTTTCTTCCTTCCCTCCCTTCCTTCCCTCCCTCCCTTCCTTCCCTCCCTCCCTTCCCTTCCTTCCTTCCCTTCCTTCCTTCCTTTCCTTCCTTCCCTCCCTCCCTTCCCTTCCTTCCTTCCCTTCCTTCCTTCCCTCCCTTCCTTCCTTCCTTTCCTTCCTTCCCTTCCTCCCTTCCCTTCCTTCCTTCCCTCCCTTCCTTCCCTTCCTCCCTTCCTTCCTTCCTTTCCTTCCTTCCCTTCCTTCCTTCCCTCCCTCCCTTCCTTCCCTCCCTCCCTTCCCTTCCTTCCTTCCTTCCCTTCCTTCCTTCCCTCCCTTCCTTCCCTCCCTCCCTTCCTTCCCTCCCTCCCTTCCCTCCCTTCCTTCCCTCCCTTCCTTCCTTTCCTTCCTTCCCTCCCTTTCTTCCTTCCCTCCCTTCCTTCCCTCCCTTCCTTCCCTCCCTTCCTTCCCTCCCTTCCTTCCTTCCCTCCCTTCCCTTCCTTCCCTTCCTTCCTTCCTTCCCTCCCTTCCTTCCCTCCCTTCCTTCCCTCCCTTCCTTCCCTCCCTCCCTTCCCTCCCTCCCTTCCTTCCTTTCCTTCCTTCCCTCCCTTTCTTCCTTCCCTCCCTTCCTTCCCTCCCTTCCTTCCCTCCCTTCCTTCCTTTCCTTCCTTCCCTCCCTTCCTTCCCTTCCTTCCTTCCCTCCCTTCCTTCCCTCCCTTCCTTCCTTCCCTCCCTTCCTTCCTTCCCTCCCTTCCTTCCCTCCCTTCCTTCCCTCCCTTCCTTCCCTCCCTTCCTTCCCTCCCTTCCTTCCCTCCCTCCCTTCCCTCCCTCCCTTCCTTCCTTTCCTTCCTTCCCTCCCTTTCTTCCTTCCCTCCCTTCCTTCCCTCCCTTCCTTCCTTTCCTTCCTTTCCTCCCTTCCTTCCTTCCCTCCCTTCCTTCCCTTCCTTCCTTCCCTCCCTTCCTTCCCTCCCTTCCTTCCTTCCCTCCCTTCCTTCCTTCCCTCCCTTCCTTCCTTCCCTTCCTTCCTTCCCTCCCTTCCCTCCCTTCCTTCCCTCCCTTCCTTCCTTCCCTCCCTTCCCTTCCATCCCTCCCTCCCTCCCTTCCTTCCTTCCCTCCCTTCCTTCCTTCCCTTCCTTCCTTCCCTCCCTTCCTTCCTTCCCTCCCTTCCCTTCCTTCCTTCCCTCCCTTCCTTCCCTCCCTCCCTTCCTTCCCTCCCCCCCTTCCCTTCCTTCCCTTCCTTCCTTCCTTCCCTTCCTTCCTTCCCTCCCTCCCTTCCCTCCCTCCCTTCCCTTCCTTCCTTCCCTT	4	PASS	SVTYPE=INS;END=2256560;SVLEN=3464;SUPPORT=4;STD_SPAN=59.59;STD_POS=37.97	GT:DP:AD	1/1:4:0,4
1	2262630	svim.BND.16	N	[3:57762535[N	1	PASS	SVTYPE=BND;SUPPORT=1;STD_POS1=.;STD_POS2=.	GT:DP:AD	./.:.:.,.
1	2324473	svim.INS.162	C	CGGACGCCAGGCAGAGGACTTCATCCCAGGCTTCAGTGCTCCT	19	PASS	SVTYPE=INS;END=2324473;SVLEN=42;SUPPORT=16;STD_SPAN=0.34;STD_POS=0.17	GT:DP:AD	1/1:16:0,16
1	2332780	svim.INS.163	T	TCTCCCTCCTCCCTCCCTCCTCCCTCCCTCCTCCTCCCTCCTCCTCCCTCCTCCTCCCTCCTTCCCTCCCTCCTCCTCCCTCCTTCCTCCCTCCTCCTCCCTCCTCCTCCCTCCTCCCTTCTTCCTCCCTCCTCCTCCCTTCTTCCTCCTCCTCCCTCCTCCCCCTCCTCCCTCCCCCTCCTCCCTCCCTCCTCCCCCCTCCTCCCTCCTTCCTCCCTCCTCCTCCCTCCCTCCTCCTTCCTCCCTCCTCCTTC	19	PASS	SVTYPE=INS;END=2332780;SVLEN=253;SUPPORT=16;STD_SPAN=5.76;STD_POS=14.42	GT:DP:AD	1/1:16:0,16
1	2339845	svim.INS.164	G	GGGGGGGGAGACGGGGGGGTGGGGGGAGGGAGGAGGGGTGGAGGTGGTGACCCTAC	1	PASS	SVTYPE=INS;END=2339845;SVLEN=55;SUPPORT=1;STD_SPAN=.;STD_POS=.	GT:DP:AD	./.:.:.,.
1	2350115	svim.BND.17	N	N]4:8116986]	1	PASS	SVTYPE=BND;SUPPORT=1;STD_POS1=.;STD_POS2=.	GT:DP:AD	./.:.:.,.
1	2371830	svim.DUP_TANDEM.6	N	<DUP:TANDEM>	2	PASS	SVTYPE=DUP:TANDEM;END=2372172;SVLEN=343;SUPPORT=2;STD_SPAN=.;STD_POS=.	GT:CN:DP:AD	./.:2:.:.,.
1	2371951	svim.INS.165	T	TTGCTGCGACCAGGGATCCTCTCTCCATGTCTGTCGCTGGCCTTGCCCGGCCCGCCCGGGGATCTTGCA	2	PASS	SVTYPE=INS;END=2371951;SVLEN=68;SUPPORT=2;STD_SPAN=.;STD_POS=.	GT:DP:AD	./.:.:.,.
1	2371951	svim.INS.166	T	TTGCTGCGACCAGGGATCCTCTCTCCATGTCTGTCGCTGGCCTTGCCCGGCCCGCCCGGGGATCTTGCATTGCTGCGACCAGGGATCCTCTCTCCATGTCTGTCGCTGGCCTTGCCCGGCCCGCCCGGGGATCTTGCATGCTGCGACCAGGGATCCTCTCTCCATGTCTGTCGCTGGCCTTGCCCGGCCCGCCCGGGGATCTTGCATGCTGCGACCAGGGATCCTCTCTCCATGTCTGTCGCTGGCCTTGCCCGGCCCGCCCGGGGATCTTGCATTGCTGCGACCAGGGATCCTCTCTCCATGTCTGTCGCTGGCCTTGCCCGGCCCGCCCGGGGATCTTGCATGCTGCGACCAGGGATCCTCTCTCCATGTCTGTCGCTGGCCTTGCCCGGCCCGCCCGGGGATCTTGCATGCTGCGACCAGGGATCCTCTCTCCATGTCTGTCGCTGGCCTTGCCCGGCCCGCCCGGGGATCTTGCATTGCTGCGACCAGGGATCCTCTCTCCATGTCTGTCGCTGGCCTTGCCCGGCCCGCCCGGGGATCTTGCATTGCTGCGACCAGGGATCCTCTCTCCATGTCTGTCGCTGGCCTTGCCCGGCCCGCCCGGGGATCTTGCATTGCTGCGACCAGGGATCCTCTCTCCATGTCTGTCGCTGGCCTTGCCCGGCCCGCCCGGGGATCTTGCATTGCTGCGACCAGGGATCCTCTCTCCATGTCTGTCGCTGGCCTTGCCCGGCCCGCCCGGGGATCTTGCATGCTGCGACCAGGGATCCTCTCTCCATGTCTGTCGCTGGCCTTGCCTGGCCCGCCCGGGGATCTTGCATTGCTGCGACCAGGGATCCTCTCTCCATGTCTGTCGCTGGCCTTGCCCGGCCCGCCCGGAGATCTTGCATGCTGCGACCAGGGATCCTCTCTCCATGTCTGTCGCTGGCCTTGCCCGGCCCGCCCGGGGATCTTGCATGCTGCGACCAGGGATCCTCTCTCCATGTCTGTCGCTGGCCTTGCCCGGCCCGCCCGGGGATCTTGCATTGCTGCGACCAGGGATCCTCTCTCCATGTCTGTCGCTGGCCTTGCCCGGCCCGCCCGGGGATCTTGCATTGCTGCGACCAGGGATCCTCTCTCCATGTCTGTCGCTGGCCTTGCCCGGCCCGCCCGGGGATCTTGCATTGCTGCGACCAGGGATCCTCTCTCCATGTCTGTCGCTGGCCTTGCCCGGCCCGCCCGGGGATCTTGCATTGCTGCGACCAGGGATCCTCTCTCCATGTCTGTCGCTGGCCTTGCCCGGCCCGCCCGGGGATCTTGCATTGCTGCGACCAGGGATCCTCTCTCCATGTCTGTCGCTGGCCTTGCCCGGCCCGCCCGGGGATCTTGCA	18	PASS	SVTYPE=INS;END=2371951;SVLEN=1372;SUPPORT=15;STD_SPAN=1.32;STD_POS=16.46	GT:DP:AD	0/1:26:11,15
1	2390895	svim.DEL.72	CCTGGTGGTTCTCCTTCCTGGTGGTCCTCCTTCCTGGTGGTCCTCCTTCCTGGTGGTCCTCCTTCCTGG	C	35	PASS	SVTYPE=DEL;END=2390963;SVLEN=-68;SUPPORT=31;STD_SPAN=8.28;STD_POS=47.72	GT:DP:AD	1/1:31:0,31
1	2432218	svim.DEL.73	CCCCTCCCCTCCCTCAGTCCTCCCTCCCCTCCCTCAGTCCT	C	21	PASS	SVTYPE=DEL;END=2432258;SVLEN=-40;SUPPORT=17;STD_SPAN=.;STD_POS=.	GT:DP:AD	0/1:30:13,17
1	2454230	svim.INS.167	C	CTATAGTGACTTAACGGAGGGCACTGTGTGTGCTATAGTGACTTAACGGAGGGCACCGTGTGTGTTATAGTGACTTAACGGAGGGCACCGTATGGTGCTATAGTGACTTAACGGAGGGCACTGTGTGTGTTATAGTGACTTAACGGAGGGCACCGTGTGTGTTATAGTGACTTAACGGAGGGCACCGTATGGTGCTATAGTGACTTAACGGAGGGCACCGTATGGTGCTATAGTGACTTAACGGAGGGGACCGTGTGGTGCTATAGTGACTTAACGGAGGGCATTGTGTGTGCTATAGTGACTTAACGGAGGGCACCGTACGGTGCTATAGTGACTTAACGGAGGGCACTGTGTGTGCTAAAGTGACTTAACGGAGGGGACCGTGTGGTGTTATAGTGACTTAACGGAGGGCACCGGATGGTGCTATAGTGACTTAACGGAAGGGACCGTGTGGTGTTATAGTGACTTAACGGAGGGCACTGGATGGTGCTATAGTGACTTAACGGAGGGGACCGTGTGGTGTTATAGTGACTTAACGGAGGGCACCGTGTGGTGT	24	PASS	SVTYPE=INS;END=2454230;SVLEN=555;SUPPORT=20;STD_SPAN=1.63;STD_POS=0.82	GT:DP:AD	0/1:26:6,20
1	2523808	svim.DEL.74	TGTGCTGGCACCCCCTCCCCTGCCGCGCTGATGCCCCCTCCCCTGATGCACTGGCGCCCCCTCCCCTGCCATGCTGACGCCCCCTCCCCTGCCGTGCTGGCGCCCCCTCCCCTGCCGCGCTGACGCCCCCTCCCCTGCCGCGCTGACGCCCCCTCCCCTGCCGCGCTGATGCCCCCTCCCCTGCCGTGCTGGCGCCCCCTCCCCTGATGCACTGGCACCC	T	13	PASS	SVTYPE=DEL;END=2524027;SVLEN=-219;SUPPORT=11;STD_SPAN=12.1;STD_POS=22.17	GT:DP:AD	0/1:22:11,11
1	2533554	svim.INS.168	G	GTTCTTAGAGTCAGAGGCCACTCAGCAATCTAGAGGCCACGTCAGGGACCAGCCTCCCTCCAGGTAGAAGTCAGGTTCGTC	14	PASS	SVTYPE=INS;END=2533554;SVLEN=80;SUPPORT=12;STD_SPAN=0.29;STD_POS=1.01	GT:DP:AD	0/1:26:14,12
1	2566482	svim.INS.169	T	TCCCCCCAAACACCCACACAGACCATCCCAACACCCACATAGACCATGCCCCCAAACACACAGACTGG	18	PASS	SVTYPE=INS;END=2566482;SVLEN=67;SUPPORT=15;STD_SPAN=0.7;STD_POS=17.9	GT:DP:AD	0/1:29:14,15
1	2583556	svim.INS.170	C	CCCACACGCCCAGGTGAGCAACTGACAGCCTGGAACAGCACCCACACCCCCAGGAGAGCATCTGACAGCCTGGAGCAGAACCCACACCCACAGGCGAGCATCTGACAGCCTGGGTCGGCACCCACACCCCCAGGTGAGCATCTGATGGTCTGGAGCAGCA	30	PASS	SVTYPE=INS;END=2583556;SVLEN=159;SUPPORT=25;STD_SPAN=1.68;STD_POS=11.6	GT:DP:AD	1/1:26:1,25
1	2583886	svim.INS.171	C	CCAGGTGAGCATCTGATGGTTTGCGGCAACACTGACACCCA	1	PASS	SVTYPE=INS;END=2583886;SVLEN=40;SUPPORT=1;STD_SPAN=.;STD_POS=.	GT:DP:AD	./.:.:.,.
1	2584235	svim.DEL.75	AGCAACCACACCCCCAGACGAGCATCTGACAGCCTGGAATG	A	1	PASS	SVTYPE=DEL;END=2584275;SVLEN=-40;SUPPORT=1;STD_SPAN=.;STD_POS=.	GT:DP:AD	./.:.:.,.
1	2584861	svim.DEL.76	CTGACAGCCTGGAACACCAGCCTGCACCCCCAGGTGTGCACG	C	1	PASS	SVTYPE=DEL;END=2584902;SVLEN=-41;SUPPORT=1;STD_SPAN=.;STD_POS=.	GT:DP:AD	./.:.:.,.
1	2585122	svim.INS.172	C	CCCTGCACCCCCAGGTGAGCATCCGACAGCCTGGAGCAGCA	1	PASS	SVTYPE=INS;END=2585122;SVLEN=40;SUPPORT=1;STD_SPAN=.;STD_POS=.	GT:DP:AD	./.:.:.,.
1	2585304	svim.DEL.77	TGATGGTCTGGAGCAGCACCCACACCCACAGGTGAGCATCC	T	7	hom_ref	SVTYPE=DEL;END=2585344;SVLEN=-40;SUPPORT=6;STD_SPAN=.;STD_POS=.	GT:DP:AD	0/0:31:25,6
1	2586498	svim.DEL.78	AGTGAGCACCTGACAGCCTGGAGCAGCAACCACACCCCCAGGTGAGCATCCAACAGCCTGGAACAGCACCGACACCCCCAGGTGAGCATCCGACAGCCTGGAGCAGCACCCACACCCCCAGGTGAGCATCTGATATCCTGGAACAGCACCCACACCCCCAGGTGAGCATCTGACAGGCTGGAGCAGCACGCACACCCCCAGTGAGCATCTGACAGCCTGCAACAGCTCTCACAACCCCAGGTGAGCATCTGACAGCCCGGAACAGCACGCTGCACCCCCAAG	A	5	hom_ref	SVTYPE=DEL;END=2586779;SVLEN=-281;SUPPORT=5;STD_SPAN=0.55;STD_POS=130.29	GT:DP:AD	0/0:29:24,5
1	2586977	svim.INS.173	A	AGTTGAGCATCTGACTTCGTGGAGCATAACCCCACACGCACAG	3	hom_ref	SVTYPE=INS;END=2586977;SVLEN=42;SUPPORT=3;STD_SPAN=0.58;STD_POS=0.29	GT:DP:AD	0/0:28:25,3
1	2587537	svim.INS.174	G	GGTGAGAATCTGACAGCCCGTAGCAGCACCCACACCCCCAGGGGAGCATCTGACATCCTGGAGCAGCACCGACAACCCC	1	PASS	SVTYPE=INS;END=2587537;SVLEN=78;SUPPORT=1;STD_SPAN=.;STD_POS=.	GT:DP:AD	./.:.:.,.
1	2587541	svim.INS.175	T	TGAGAGTCTGACAGCCCGTAGCAGCACCCACACCCCCAGGG	1	PASS	SVTYPE=INS;END=2587541;SVLEN=40;SUPPORT=1;STD_SPAN=.;STD_POS=.	GT:DP:AD	./.:.:.,.
1	2587613	svim.DEL.79	TGCCCAGGTGAGCCTCTGACAGCCTGGAACAGCACCCTGCA	T	2	PASS	SVTYPE=DEL;END=2587653;SVLEN=-40;SUPPORT=2;STD_SPAN=.;STD_POS=.	GT:DP:AD	./.:.:.,.
1	2587690	svim.INS.176	C	CACACCCTGGAACACCACACACACCCCCCAGGCGAGCATCTGACAACCTGCAATAGCACCCATACGCCCAGATGAGCATCTGACAGCCTGGAACAGCACCCTGCACCCCCAGGCGAGCATCTGACAGCCTGGAACAGCACCCATACGCCCAGATGAGCATCTGACAGCCTGGAACAGCACCCTACATCCCCAGGTGTGCACCTGACAGCCTGGAACAGCACCCACTCACCCAGGGGAGCATCTGATGGCCTGGAATGGCACCCACACCCCCAGGTGAGCATCCGACATCCTGAAACAGCTCCCACAACCCCAGGTGAGCATCCGACAGCCTGGAGCAGCACCCATACCCCCAGGTGAGCATCTGACCGCATGGAATGGCATCCTCACCTCCAGGTGAGCATCCGACAGCCTGGAGCAGCACCCACACCCCCAGGTGAGCATCTGACAGCCTGGAATAGCAACCACACCCCAGGCGAGCATCTGACAGCCGGGAACAGCACCCTGCACCCCCGGTGAGGATCAGACAGCCTGGAGCAGCACCCACACTCCAGGTGAGCATCTGACAGCCTGAAGCAGCACCCACACCCCCAGGTGAGCATCTGACAGCCTGGAACAGCACCCTGCACCCCGAAGTGAGCATCTGACCACCTGGAGCAGCAACCACACCCCCAGATGAGCATCCA	2	PASS	SVTYPE=INS;END=2587690;SVLEN=683;SUPPORT=2;STD_SPAN=0.71;STD_POS=27.93	GT:DP:AD	./.:.:.,.
1	2588010	svim.INS.177	C	CCATACGCCCAGATGAGCATCTGACAGCCTGGAACAGCACCCTGCACCCCCAGGCGAGCATCTGACAGCCTGGAACAGCACCCATACGCCCAGATGAGCATCTGACAGCCTGGAACAGCACCCTACATCCCCAGGTGTGCACCTGACAGCCTGGAACAGCACCCACTCACCCAGTGGAGCATCTGATGGCCTGGAATGGCACCCACACCCCCAGGTGAGCATCCGACATCCTGAAACAGCTCCCACAATCCCAGGTGAGCATCCGACAGCCTGGAGCAGCACCCATACCCCCAGGTGAGCATCTGACCGCATGGAATGGCAT	7	hom_ref	SVTYPE=INS;END=2588010;SVLEN=321;SUPPORT=6;STD_SPAN=0.84;STD_POS=0.42	GT:DP:AD	0/0:33:27,6
1	2588019	svim.DEL.80	CCAGGTGAGCATCCGACAGCCTGGAGCAGCACCCACACCCCCAGGTGAGCATGTGACAGCCTGGAAGAGCACCCACACCCCCAGGCGAGCATCTGACAGCCTGGGTCGGCAACCACACACGCAGGTGCGCATCTGATGGTCTGGAGCAGCACCCACACCAA	C	1	PASS	SVTYPE=DEL;END=2588179;SVLEN=-160;SUPPORT=1;STD_SPAN=.;STD_POS=.	GT:DP:AD	./.:.:.,.
1	2588173	svim.INS.178	A	ACTCACCCAGGGGAGCATCTGATGCCTGGAATGGCACCCACACCCCCAGGTGAGCATCCGACATCCTGAAACAGCTCCCACAACCCCAGGTGAGCATCCGACAGCCTGGAGCAGCACCCATACCCCCAGGTGAGCATCTGACCGCATGGAATGGCATCCT	2	PASS	SVTYPE=INS;END=2588173;SVLEN=159;SUPPORT=2;STD_SPAN=0.71;STD_POS=0.35	GT:DP:AD	./.:.:.,.
1	2588504	svim.INS.179	G	GTGAGCATCTGACAGCCTGCAACAGCTCTCACAACCCCAGGTTAGCATCTGACAGCCTGGAACAGCACGCTGCACCCCCAA	7	hom_ref	SVTYPE=INS;END=2588504;SVLEN=80;SUPPORT=6;STD_SPAN=.;STD_POS=.	GT:DP:AD	0/0:36:30,6
1	2588620	svim.INS.180	C	CCCCACGCGAGCATCTGACAGCCTGGAATGGCACCCACACA	6	hom_ref	SVTYPE=INS;END=2588620;SVLEN=40;SUPPORT=5;STD_SPAN=.;STD_POS=.	GT:DP:AD	0/0:37:32,5
1	2588657	svim.DEL.81	CAACCACAGGTGAACATCAGAGAGTCTGGAGCAGCGCCCACAACCCCAGGCGAGCATCTGACAGCCTGGAGCCGTGCCCAAACACCCAGGTGAGCATCTGACAGCATGGAGCAGCACCCATAGCCCAAGGTGAGCATCTGACAACTTGGAGCAGCACCCACACCCCGAGGTGAGCATCTGACCTCCCGGAGCAGTACCAGTACCCCCAGGCGAGCATCTGAACTCATGGAGCAGCACCCACGCCCCCAGGCGAGCATCTGACCGAACGGAGCAGCACCCACAACCCCAGGCGAGCATCTGACAGCATGAAACAGCACCCAGA	C	1	PASS	SVTYPE=DEL;END=2588978;SVLEN=-321;SUPPORT=1;STD_SPAN=.;STD_POS=.	GT:DP:AD	./.:.:.,.
1	2588842	svim.DEL.82	CCGGAGCAGTACCAGTACCCCCAGGCGAGCATCTGAACTCATGGAGCAGCACCCACGCCCCCAGGCGAGCATCTGACCGAA	C	1	PASS	SVTYPE=DEL;END=2588922;SVLEN=-80;SUPPORT=1;STD_SPAN=.;STD_POS=.	GT:DP:AD	./.:.:.,.
1	2589159	svim.INS.181	A	AGCATGTAACAGCACCCACACCCCCAGGTGAGCATCTGACAGCCTGGAACACCAGCCTGCACCCCCAGGTGTGCACGTGACAGCCTGGAACAGCACCCACACCCCCAGGCGAGCATCTGATG	2	PASS	SVTYPE=INS;END=2589159;SVLEN=121;SUPPORT=2;STD_SPAN=.;STD_POS=.	GT:DP:AD	./.:.:.,.
1	2589640	svim.INS.182	A	ACAACGCACGGAGCAGCACCAACACCCCTAGGGGAGCGTCCGAC	4	hom_ref	SVTYPE=INS;END=2589640;SVLEN=43;SUPPORT=4;STD_SPAN=0.58;STD_POS=24.54	GT:DP:AD	0/0:43:39,4
1	2589929	svim.DEL.83	AGCAGCACCCACACACCCAGGTGATCATCTGACAGCCTGGA	A	5	hom_ref	SVTYPE=DEL;END=2589969;SVLEN=-40;SUPPORT=5;STD_SPAN=.;STD_POS=138.45	GT:DP:AD	0/0:44:39,5
1	2590031	svim.INS.183	C	CGAGCATCTGATGGCCTGGAACAGCACCCACACCCCCAGGTGAGTATCTGACGGCCTGGAATAGCACCCACACCCGCAGGTGAGCATCTGACATCGTGGAGCAGCACCCCACACCCACAAGT	2	PASS	SVTYPE=INS;END=2590031;SVLEN=121;SUPPORT=2;STD_SPAN=.;STD_POS=.	GT:DP:AD	./.:.:.,.
1	2590472	svim.INS.184	T	TGAGCATCGGAGAGTCTGGAGCAGTGCCCACACCCCCAGGCGAGCATCTGACAGCCTGGAGCAGTGCCCACACCACCAGGTGAGCATCTGACAGCGTGGAGCAGCACCCACAGCCCAAGGTGAGCATCTGACAACCTGGAGCAGCACCCACACCCCCAGGCGAGCATGTGAACGCACGGAGGCAGCACCCACACCCCCAGGCGAGCATCCGACAGCCTGGAGCAGCACCCACACACCCAGGTGAGCATCTGACAGCCTGGAGCAGCACACCACACCACCAGGTGAGCATCTGACAGCCTGGAAAAGCACCCTGCACCCCCAGGTGAGCATCTGACAGTCTGGAACAGCACCCATACGCCCAGATGAGCATCTGACAGCCTGGAACAGGACCCTGCACCCCCAGGTGAGCATCTGACAGTCTGGAACAGCACCCACACACCCAGGC	1	PASS	SVTYPE=INS;END=2590472;SVLEN=444;SUPPORT=1;STD_SPAN=.;STD_POS=.	GT:DP:AD	./.:.:.,.
1	2590668	svim.INS.185	A	AGGCGAGCATCCGACAGCCTGGAGCAGCATCCACACCGCCAGGTGAGCACCTGACATAGTGGAGCAGCAGCCCACACCCACAGGTGAGCATCTGACAGCCTGGAGGAGCACCCACACCC	1	PASS	SVTYPE=INS;END=2590668;SVLEN=118;SUPPORT=1;STD_SPAN=.;STD_POS=.	GT:DP:AD	./.:.:.,.
1	2590749	svim.INS.186	C	CCAGGTGAGCATCTGACAGCCTGGAACAGCACCCACATCCCAGGTGAGCCTCTGACATCGTCGAGCAGCACCCCACACCCA	1	PASS	SVTYPE=INS;END=2590749;SVLEN=80;SUPPORT=1;STD_SPAN=.;STD_POS=.	GT:DP:AD	./.:.:.,.
1	2590849	svim.INS.187	C	CTGGAGCAGCGCCCACACCCCCAGGCGAGCATCTGACAGCCTGGAGCAGTGCCCACACCCCAGGTGAGCATGTGACAGCG	1	PASS	SVTYPE=INS;END=2590849;SVLEN=79;SUPPORT=1;STD_SPAN=.;STD_POS=.	GT:DP:AD	./.:.:.,.
1	2590867	svim.INS.188	C	CCCCAAGTGAGCATCTGACATCCTGGAGCAGCACCCACCGT	1	PASS	SVTYPE=INS;END=2590867;SVLEN=40;SUPPORT=1;STD_SPAN=.;STD_POS=.	GT:DP:AD	./.:.:.,.
1	2590906	svim.DEL.84	CCTCGAGGTGAGCATCTGTCCTCCCGGAGCAGGACCCATACCTCCAGGCGAGCATCTGAACCCATGGAGCAGCACACACGCCCCCAGGCGAGCATCTGACCGAACGGAGCAGCACCCACAATCCCAGGCGAGCATCTGACAGCCTTTAACAGCACCCACAAC	C	2	PASS	SVTYPE=DEL;END=2591067;SVLEN=-161;SUPPORT=2;STD_SPAN=57.28;STD_POS=27.93	GT:DP:AD	./.:.:.,.
1	2591165	svim.DEL.85	CCGCATGGAGCAGCACCCACACCCCCAGGGGAGCATCTGAA	C	1	PASS	SVTYPE=DEL;END=2591205;SVLEN=-40;SUPPORT=1;STD_SPAN=.;STD_POS=.	GT:DP:AD	./.:.:.,.
1	2591268	svim.INS.189	C	CCGGGGCGAGCATCTGACAGCCTGGAACAGCAACCACACCCCCAGGCAAGCATCTGACAGCCTGGAACAGAACCCTGCACCCGCGAGTGAGGATCAGACAGCCTGGAGCAGCACCCACACT	1	PASS	SVTYPE=INS;END=2591268;SVLEN=120;SUPPORT=1;STD_SPAN=.;STD_POS=.	GT:DP:AD	./.:.:.,.
1	2591344	svim.DEL.86	ACTCCCCCAGGTGAGCACCTGACAGACTGGAACAGCACCCACAGGCCCAGGTGTGCCTCTGACAGCTTGGAACAGCACGCG	A	1	PASS	SVTYPE=DEL;END=2591424;SVLEN=-80;SUPPORT=1;STD_SPAN=.;STD_POS=.	GT:DP:AD	./.:.:.,.
1	2591627	svim.INS.190	C	CCCCCAGTGAGCATCTGGACAGCCTGCAACAGCTCTCACAA	1	PASS	SVTYPE=INS;END=2591627;SVLEN=40;SUPPORT=1;STD_SPAN=.;STD_POS=.	GT:DP:AD	./.:.:.,.
1	2592024	svim.INS.191	C	CCACACCCCCAGGCGAGCATCTGAACGCACGGAGCAGCACCCACACCTCCCGGCGAGCATCCGACAGCCTGGAGCAGCACCCACACCCCCAGGTGCGCATCTGATGGTCTGGAGCAGCACCCACACACACAGGTGAGCATCTGAGAGCCTGGAACAGAACCCACACCCCCAGGTGAGCATCTGACAGACTGGAACAGCACCCACATGCCCAGGTGAGCCTCTGACAGCCTGGAACAGCACCCTGCACACCCAGGTGAGCATCTGACAGCCTGGAACAGCACG	1	PASS	SVTYPE=INS;END=2592024;SVLEN=281;SUPPORT=1;STD_SPAN=.;STD_POS=.	GT:DP:AD	./.:.:.,.
1	2592062	svim.DEL.87	ACCCACAACCAGAGGTGAGCATCGGAGAGTCAGGAGCAGTG	A	1	PASS	SVTYPE=DEL;END=2592102;SVLEN=-40;SUPPORT=1;STD_SPAN=.;STD_POS=.	GT:DP:AD	./.:.:.,.
1	2592093	svim.INS.192	A	ATGCAACAGCACTCACACCCCCAGGTGAGCATCTGACAGCCTGGAACAGCACCCTGCACCCCCAGGTGCGCACGTGACAGCCT	1	PASS	SVTYPE=INS;END=2592093;SVLEN=82;SUPPORT=1;STD_SPAN=.;STD_POS=.	GT:DP:AD	./.:.:.,.
1	2592172	svim.DEL.88	GTGGAGCAGCACCCCACACCCACAGGTGAGCATCTGACAGACTGGAGCAGCACCCACACCCCCAGGTGAGCATCTGACAGCC	G	1	PASS	SVTYPE=DEL;END=2592253;SVLEN=-81;SUPPORT=1;STD_SPAN=.;STD_POS=.	GT:DP:AD	./.:.:.,.
1	2592643	svim.DEL.89	CATCTGACAGCCCGCAGCAGCAACCACACGCACAGGTGAGAATCTGACAGCCCGTAGCAGCACCCACACCCCCAGGGGAGCATCTGACATCCTGGAGCAGCACCGACAACCCCAGGTGAGCATCTGAGAGCCTGGAACAGCACCCACAACCCCAGGTGAGAATCTGACAGCCTGGAAGAGCACCCCACATCACCGGGTGAGCATCTGACAGCCTGGAACAGCAACCATACCCTCAGGTAAGCATCTGACAGACTGGAACAGCACCCACACGCCCAGGTGAGCCTCTGACAGCCTGGAACAGCACGCGCAACCCCAGGTGAGCATCTGACAGCCTGGAACAGCACCCACACCCACAGGTGAGCATCTGACAGCATGTAACAGCACCCACACCCCCAGGTGAGCATCTGACAGCCTGCAACAGCACCCTGCACCCCCAGGTGCGCACGTGACAGCCTGGAAGAGCACCCACACCCCAAGGCGAGCATCTGACGGCCTGGAACGGCACCCACACCCCCAGGCGAGCATCGGACAGCCTGGAGTAGCACCCCACACCCCCAGGTGAGCATCCGACAGCCTGGAGCAGCACCCACACCCCCAGGTGAGCATGTGACAGCCTGGAAGAGCACCCACACCCCCAGGCGAGCATCTGACAGCCTGGGTCGGCAACCACACACGCAGGTGCGCATCTGATGGTCTGGAGCAGCACCCACACCAACAGGTGAGCATCTGACAGCCTGGAACAGAACCCACACCCCCAGGTGAGCATGTGACAGACTGGAACAGCACCCACATGCCCAGGTGAGCCTCTGACAGCCTGTAACAGCAGCCTGCACCCCCAGGTGCGCCCGTGACAGCCTGGAACAGCACCGACACCCACAGGCGAGCATCTGACGGCCTGGAACAGCACCCACACCCCCAGGTGAGCATTGGACAGCCTGGAGCAGCACCCACAACCCCAGGCGGGCAACCGACAACCTGGAGCAGCACCCACACCCACAGTTGAGCATCTGACTTCGTGGAGCATAACCCCACACGCACAGGTGAGCATCTGACAGCCTGGAGCTGCACCCACACCCTCAGGTGAGTCTCTGACAGCCTGGAACAGCACCCTGCACACCCAGGTGAGCATCCGACAGCCTGGAGCAGCACCCACACCCCCAGTTGAGCAACTGATGGTCTGGAGCAGCACCCACAACCACAGGTGAACATCAGAGAGTCTGGAGCAGCGCCCACAACCCCAGGCGAGCATCTGACAGCCTGGAGCAGTGCCCAAACACCCAGGTGAGCATCTGACAGCATGGAGCAGCACCCATAGCCCAAGGTGAGCATCTGACAACCTGGAGCAGCACCCACACCCCGAGGTGAGCATCTGACCTCCCGGAGCAGGACCCATACCTCCAGGCGAGCATCTGAACCCATGGAGCAGCACCCACGCCCCCAGGCGAGCATCTGACCGAACAGAGCAGCACCCACAACCCCATGCGAGCATCTGTCAGCCTGGAACAGCACCCACAACCCCAGGTGAGCATCTGACAGCCCGCAGCAGCAACCACACGCACAGGTGAGA	C	2	PASS	SVTYPE=DEL;END=2594209;SVLEN=-1566;SUPPORT=2;STD_SPAN=.;STD_POS=.	GT:DP:AD	./.:.:.,.
1	2593276	svim.INS.193	C	CCCAGATGAACATCCGACAGTCTGGAGCAGAACCCACACCA	1	PASS	SVTYPE=INS;END=2593276;SVLEN=40;SUPPORT=1;STD_SPAN=.;STD_POS=.	GT:DP:AD	./.:.:.,.
1	2593603	svim.DEL.90	CGGGCAACCGACAACCTGGAGCAGCACCCACACCCACAGTTGAGCATCTGACTTCGTGGAGCATAACCCCACACGCACAGGTGAGCATCTGACAGCCTGGAGCTGCACCCACACCCTCAGGTGAGTCTCTGACAGCCTGGAACAGCACCCTGCACACCCAGGT	C	2	PASS	SVTYPE=DEL;END=2593765;SVLEN=-162;SUPPORT=2;STD_SPAN=.;STD_POS=.	GT:DP:AD	./.:.:.,.
1	2593636	svim.DEL.91	CCACAGTTGAGCATCTGACTTCGTGGAGCATAACCCCACACG	C	1	PASS	SVTYPE=DEL;END=2593677;SVLEN=-41;SUPPORT=1;STD_SPAN=.;STD_POS=.	GT:DP:AD	./.:.:.,.
1	2593684	svim.INS.194	T	TGAGCATCGTAGAGTCTTGAGCAGCGCCCACAGCCCCACGC	1	PASS	SVTYPE=INS;END=2593684;SVLEN=40;SUPPORT=1;STD_SPAN=.;STD_POS=.	GT:DP:AD	./.:.:.,.
1	2593936	svim.DEL.92	CAGCATGGAGCAGCACCCATAGCCCAAGGTGAGCATCTGACAACCTGGAGCAGCACCCACACCCCGAGGTGAGCATCTGAC	C	2	PASS	SVTYPE=DEL;END=2594016;SVLEN=-80;SUPPORT=2;STD_SPAN=.;STD_POS=84.15	GT:DP:AD	./.:.:.,.
1	2593972	svim.DEL.93	CTGACAACCTGGAGCAGCACCCACACCCCGAGGTGAGCATCTGACCTCCCGGAGCAGGACCCATACCTCCAGGCGAGCATCTGAACCCATGGAGCAGCACCCACGCCCCCAGGCGAGCATCTGACCGAACAGAGCAGCACCCACAACCCCATGCGAGCATCTGTCAGCCTGGAACAGCACCCACAACCCCAGGTGAGCATCTGACAGCCCGCAGCAGCAACCACACGCACAGGTGAGAATCTGACAGCCCGTAGCAGCACCCACACCCCCAGGGGAGCATCTGACATCCTGGAGCAGCACC	C	2	PASS	SVTYPE=DEL;END=2594272;SVLEN=-300;SUPPORT=2;STD_SPAN=84.85;STD_POS=61.52	GT:DP:AD	./.:.:.,.
1	2594267	svim.INS.195	A	AGCACCCACACCCCCAGGAGAGCATCCGGCAGCCTGCAGCAGAACCCACACCAACAGGCGAGCATCTGACAGCCTGGGTCG	12	hom_ref	SVTYPE=INS;END=2594267;SVLEN=80;SUPPORT=10;STD_SPAN=0.47;STD_POS=7.13	GT:DP:AD	0/0:56:46,10
1	2594267	svim.INS.196	A	AGCACCCACACCCCCAGGAGAGCATCCGGCAGCCTGCAGCAGAACCCACACCAACAGGCGAGCATCTGACAGCCTGGGTCGGCACCCACACCCCCAGGTGAGCATCTGACGGCCTGGAACAGCACCCACACCCCCAGGCGAGCATCTGACCGAACGGAGCAGCACCCACAACCCCAGGCGAGCATCTGACAGCATGAAACAGCACCCAGAACTCCAGGTGAGCATCTGACAGCCCGCAGTAGCACCCACAAGCACAAGTGAGAATCTGACAGCCCAGAGCAGCACCCACACCCCCAGGGGAGCTTCTGACCGCATGGAGCAGCACCCACACCCCCAGGAGAGCATCCGGCAGCCTGCAGCAGAACCCACACCAACAGGCGAGCATCTGACAGCCTGGGTCG	7	hom_ref	SVTYPE=INS;END=2594267;SVLEN=400;SUPPORT=6;STD_SPAN=16.43;STD_POS=3.48	GT:DP:AD	0/0:56:50,6
1	2594329	svim.DEL.94	AATCTGACAGCCTGGAAGAGCACCCCACATCACCGGGTGAGCATCTGACAGCCTGGAACAGCAACCATACCCTCAGGTAAGCATCTGACAGACTGGAACAGCACCCACACGCCCAGGTGAGCCTCTGACAGCCTGGAACAGCACCCACACCCCCAGGCGAGCATCCGACAGCCTGGAGCAGCACCCACACACCCAGGTGAGCAACTGACAGCCTGGAGCAGCACCCACACACCCAGGTGATCATCTGACAGCCTGGTACAGCACGCTGCCCCCCCAGGTGAGCATCTGACAGCCTGGAACAGCACACACACCCCCAGGCGAGCATCTGACAACCTGGAACAGCACCCATACGCCCAGATGAGCATCTGACAGCCTGGAACAGCACCCTGCACCCCCAGGTGAGCATCTGACAGCCTGGAACAGCACCCACACCCCCAGGTGAGCATCTGTCCGCATCACATGGCATCCTCACCCCCAGTTGCGCATCTGATGGTCTGGAGCAGCACCCACACCCACAGGTGAGCATCAGACAGCCTGGAACCGCAGCCACACCCCCAGGCGAGCATCTGACAGCCTGGAGCAGCATCCACACCCCCAGGTGAGCATTTGACAGCCTGGAACAGCACTCACACCCCCAGGAGAGCATCCGGCAGCCTGGAGCGGAACCCACGGCCACAGGCGAGCATCTGAGAGCCTGGGTCGGCACCCACACCCCCAGGTGAGCATCTGATGGTTTGCGGCAACACCGACACCCACAGGTGAGCATCTGACAGCCTGGAACAGAACCCACACGCCCAGGTGAGCATCTGACAGCCTGGAACAACAGCCTGCACCACCAGGTGCGCATGTGACAGCCTGGAACAGCACCAACACCCCCAGGCGAGCATCTGACGGCCTGGAACAGCACCCACACCCCCAGGTGAGCATCAGACAGCCTGGAACAACACCCATACCCACAGGTGAGCATCTGACATCGTGGAGCAGCACCCCACACCCACAGGTGAGC	A	1	PASS	SVTYPE=DEL;END=2595334;SVLEN=-1005;SUPPORT=1;STD_SPAN=.;STD_POS=.	GT:DP:AD	./.:.:.,.
1	2594351	svim.DEL.95	CCCCACATCACCGGGTGAGCATCTGACAGCCTGGAACAGCAACCATACCCTCAGGTAAGCATCTGACAGACTGGAACAGCACCCACACGCCCAGGTGAGCCTCTGACAGCCTGGAACAGCACCCACACCCCCAGGCGAGCATCCGACAGCCTGGAGCAGCACCCACACACCCAGGTGAGCAACTGACAGCCTGGAGCAGCACCCACACACCCAGGTGATCATCTGACAGCCTGGTACAGCACGCTGCCCCCCCAGGTGAGCATCTGACAGCCTGGAACAGCACACACACCCCCAGGCGAGCATCTGACAACCTGGAACAGCACCCATACGCCCAGATGAGCATCTGACAGCCTGGAACAGCACCCTGCACCCCCAGGTGAGCATCTGACAGCCTGGAACAGCACCCACACCCCCAGGTGAGCATCTGTCCGCATCACATGGCAT	C	1	PASS	SVTYPE=DEL;END=2594794;SVLEN=-443;SUPPORT=1;STD_SPAN=.;STD_POS=.	GT:DP:AD	./.:.:.,.
1	2594462	svim.INS.197	T	TGGAGCAGCACCCACCACTCCCAGGCCAGCATCCGATAACCTGGAGCAGCACCCACAACCCCAAGTGAGCATCTGATTGTCTGGAGCAGCACCCACAACCACAGGTGAGCATCGTAGAGTCTGGAGCAGTGCCCACAGCCCCACGCGAGCATCTGACAGCCCGGAGCAGTGACCACACCTCCCGGTGAGCATCTGACAACAGGGAGCAGCACCCATAGCCCATGGTGAGCATCTGACAACCTGGAGCAGCACCCACACCCCCAGGTGAGCATCTGATGATCTGGAGCAGCACCCACAACCACAGGTGAGCATCGGAGAGTCAGGAGCAGTGCCCACACACCCAGGCGAGCATCTGACAGCCTGGAGCAGTGCCCACACCCCCAGGTGAGCATCTGACAGCGTGGAGCAGCACCCACAGCCCAAGGTGAGCATCTGACAACCTGGAGCAGCACCCACGCCCCCAGGCGAGCATCTGAACACAC	19	PASS	SVTYPE=INS;END=2594462;SVLEN=481;SUPPORT=16;STD_SPAN=9.27;STD_POS=6.64	GT:DP:AD	0/1:57:41,16
1	2594466	svim.INS.198	A	ACAGCACGCGCAACCCCAGGTGAGCATCTGACAGCCTGGAACAGCACCCACACCCACAGGTGAGCATCTGACAGCATGTAACAGCACCCACACCCCCAGGTGAGCATCTGACAGCCTGCAACAGCACCCTGCACCCCCAGGTGCGCACGTGACAGCCTGGAAGAGCACCCACACCCCAAGGCGAGCATCTGACGGCCTGGAACGGCACCCACACCCCCAGGCGAGCATCGGACAGCCTGGAGCAGCACCCCACACCCCCAGGTGAGCATCCGACAGCCTGGAGCAGCACCCACACCCCCAGGTGAGCATGTGACAGCCTGGAAGAGCACCCACACCCCCAGGCGAGCATCTGACAGCCTGGGTCGGCAACCACACACGCAGGTGCGCATCTGATGGTCTGGAGCAGCACCCACACCAACAGGTGAGCATCTGACAGCCTGGAACAGAACCCACACCCCCAGGTGAGCATGTGACAGACTGGAACAGCACCCACATGCCCAGGTGAGCCTCTGACAGCCTGTAACAGCAGCCTGCACCCCCAGGTGCGCCCGTGACAGCCTGGAACAGCACCGACACCCACAGGCGAGCATCTGACGGCCTGGAACAGCACCCACACCCCCAGGTGAGCATTGGACAGCCTGGAGCAGCACCCACAACCCCAGGCGGGCAACCGACAACCTGGAGCAGCACCCACACCCACAGTTGAGCATCTGACTTCGTGGAGCATAACCCCACACGCACAGGTGAGCATCTGACAGCCTGGAGCTGCACCCACACCCTCAGGTGAGTCTCTGACAGCCTGGAACAGCACCCTGCACACCCAGGTGAGCATCCGACAGCCTGGAGCAGCACCCACACCCCCAGTTGAGCATCTGATGGTCTGGAGCAGCACCCACAACCACAGGTGAACATCAGAGAGTCTGGAGCAGCGCCCACAACCCCAGGCGAGCATCTGACAGCCTGGAGCCGTGCCCAAACACCCAGGTGAGCATCTGACAGCATGGAGCAGCACCCATAGCCCAAGGTGAGCATCTGACAACTTGGAGCAGCACCCACACCCCGAGGTGAGCATCTGACCTCCCGGAGCAGCACCAGTACCCCCAGGCGAGCATCTGAACTCATGGAGCAGCACCCACACCCCCAGGCGAGCATCTGACCGAACGGAGCAGCACCCACAACCCCAGGCGAGCATCTGACAGCATGAAACAGCACCCAGAACTCCAGGTGAGCATCTGACAGCCCGCAGTAGCACCCACAAGCACAAGTGAGAATCTGACAGCCCAGAGCAGCACCCACACCCCCAGGGGAGCATCTGACCGCATGGAGCAGCACCCACACCCCCAGGAGAGCATCCGGCAGCCTGCAGCAGAACCCACACCAACAGGCGAGCATCTGACAGCCTGGGTCGGCACCCACACCCCCAGGTGAGCATCTGACGGCCTGGAACAGCACCCACACCCCCAGGTGAGCATCTGACATCGTGGAGCCGCACCCCACACCCACAGGTGAGCATCTGACAGCCTGGAGCAGCACCCACACCCCCAGGTGAGCATCTGACAGCCTGGAACAGCACCCTGCACCCCCAGGTGAGCATCCGACAGCCTGGAGCAGCACCCACCACTCCCAGGCCAGCATCCGATAACCTGGAGCAGCACCCACAACCCCAAGTGAGCATCTGATTGTCTGGAGCAGCACCCACAACCACAGGTGAGCATCGTAGAGTCTGGAGCAGCGCCCACAGCCCCACGCGAGCATCTGACAGCCCGGAGCAGTGACCACACCTCCCGGTGAGCATCTGACAACAGGGAGCAGCACCCATAGCCCATGGTGAGCATCTGACAACCTGGAGCAGCACCCACACCCCCAGGTGAGCATCTGATGATCTGGAGCAGCACCCACAACCACAGGTGAGCATCGGAGAGTCAGGAGCAGTGCCCACACACCCAGGCGAGCATCTGACAGCCTGGAGCAGTGCCCACACCCCCAGGTGAGCATCTGACAGCGTGGAGCAGCACCCACAGCCCAAGGTGAGCATCTGACAACCTGGAGCAGCACCCACGCCCCCAGGCGAGCATCTGAACACACGGAG	14	PASS	SVTYPE=INS;END=2594466;SVLEN=2088;SUPPORT=12;STD_SPAN=4.47;STD_POS=2.81	GT:DP:AD	0/1:57:45,12
1	2594686	svim.DEL.96	ATGAGCATCTGACAGCCTGGAACAGCACCCTGCACCCCCAGG	A	1	PASS	SVTYPE=DEL;END=2594727;SVLEN=-41;SUPPORT=1;STD_SPAN=.;STD_POS=.	GT:DP:AD	./.:.:.,.
1	2594768	svim.INS.199	T	TGAGCATGTGACAGCCTGGAAGAGCACCCACACCCCCAGGCGAGCATCTGACAGCCTGGGTCGGCAACCACACACGCAGGTGCGCATCTGATGGTCTGGAGCAGCACCCACACCAACAGGTGAGCATCTGACAGCCTGGAACAGAACCCACACCCACAGGTGAGCATGTGACAGACTGGAACAGCACCCACATGCCCAGGTGAGTCTCTGACAGCCTGTAACAGCAGCCTGCACCCCCAGGTGCGCCCGTGACAGCCTGGAACAGCACCGACACCCACAGGCGAGCATCTGACGGCCTGGAACAGCACCCACACCCCCAGGTGAGCATTGGACAGCCTGGAGCAGCACCCACAACCCCAGGCGGGCAACCAACAACCTGGAGCAGCACCCACACCCACAGTTGAGCATCTGACTTCGTGGAGCATAACCCCACACGCACAGGTGAGCATCTGACAGCCTGGAGCTGCACCCACACCCTCAGGTGAGTCTCTGACAGCCTGGAACAGCACCCTGCACACCCAGGTGAGCATCCGACAGCCTGGAGCAGCACCCACACCCCCAGTTGAGCATCTGATGGTCTGGAGCAGCACCCACAACCACAGGTGAACATCAGAGAGTCTGGAGCAGCGCCCACAACCCCAGGC	3	hom_ref	SVTYPE=INS;END=2594768;SVLEN=643;SUPPORT=3;STD_SPAN=1.15;STD_POS=4.93	GT:DP:AD	0/0:59:56,3
1	2594883	svim.DEL.97	CCAGGCGAGCATCTGACAGCCTGGAGCAGCATCCACACCCCCAGGTGAGCATTTGACAGCCTGGAACAGCACTCACACCCCCAGGAGAGCATCCGGCAGCCTGGAGCGGAACCCACGGCCACAGGCGAGCATCTGAGAGCCTGGGTCGGCACCCACACCCCCAGGTGAGCATCTGATGGTTTGCGGCAACACCGACACCCA	C	1	PASS	SVTYPE=DEL;END=2595083;SVLEN=-200;SUPPORT=1;STD_SPAN=.;STD_POS=.	GT:DP:AD	./.:.:.,.
1	2595188	svim.DEL.98	AACAGCACCAACACCCCCAGGCGAGCATCTGACGGCCTGGAACAGCACCCACACCCCCAGGTGAGCATCAGACAGCCTGGAACAACACCCATACCCACAGGTGAGCATCTGACATCGTGGAGC	A	2	PASS	SVTYPE=DEL;END=2595310;SVLEN=-122;SUPPORT=2;STD_SPAN=2.12;STD_POS=239.36	GT:DP:AD	./.:.:.,.
1	2595350	svim.DEL.99	GCAGCACCCACACCCCCAGGTGAGCATCTGACAGCCTGGAA	G	2	PASS	SVTYPE=DEL;END=2595390;SVLEN=-40;SUPPORT=2;STD_SPAN=.;STD_POS=.	GT:DP:AD	./.:.:.,.
1	2595519	svim.DEL.100	ACACCTCGAGGTGAGCATCTGTCCTCCCGGAGCAGGACCCATACCTCCAGGCGAGCATCTGAACCCATGGAGCAGCACACACGCCCCCAGGCGAGCATCTGACCGAACGGAGCAGCACCCACAATCCCAGGCGAGCATCTGACAGCCTTTAACAGCACCCACAACCCCAGGTGAGCATCTGACAGCCCGCAGCAGCACCCACACGCACAGGTGAGAATCTGACAGCCCGGAGCAGCACCCACACCCCCAGGGGAGCATCTGACCGCATGGAGCAGCACCCACACCCCCAGGGGAGCATCTGAAATCCTGGAGCTGCACCGACAACACCAGGTGAGCATCTGAGAGCCTGGAACAGCTCCCGCACCCCCAGGTGAGAATCTGACAGCCTGGAAGAGCACCCCATATCCCCGGGTGAGCATCTGACAGCCTGGAACAGCACCCACTCCCCCAGGTGAGCACCTGACAGACTGGAACAGCACCCACAGGCCCAGGTGTGCCTCTGACAGCTTGGAACAGCACGCG	A	1	PASS	SVTYPE=DEL;END=2596040;SVLEN=-521;SUPPORT=1;STD_SPAN=.;STD_POS=.	GT:DP:AD	./.:.:.,.
1	2595790	svim.DEL.101	GCAGCACCCACACCCCCAGGGGAGCATCTGAAATCCTGGAGCTGCACCGACAACACCAGGTGAGCATCTGAGAGCCTGGAACAGCTCCCGCACCCCCAGGTGAGAATCTGACAGCCTGGAAGAGCACCCCATATCCCCGGGTGAGCATCTGACAGCCTGGAACAGCACCCACTCCCCCAGGTGAGCACCTGACAGACTGGAACAGCACCCACAGGCCCAGGTGTGCCTCTGACAGCTTGGAACAGCACGCGCACCCCGAGGTGAGCATCTGACAGCCTGGAACAGCACCCACACCCCCAGGCGAGCATCTGATAGCCTGGAA	G	2	PASS	SVTYPE=DEL;END=2596111;SVLEN=-321;SUPPORT=2;STD_SPAN=.;STD_POS=.	GT:DP:AD	./.:.:.,.
1	2596565	svim.INS.200	C	CCCCGAGGTGAGCATCTGACAACAGGGAGCAGCACCCATAGCCCATGGTGAGCACCTGACAACCTGGAGCAGCACCCACACACCCAGGTGAGCATCTGATGGTCTGGAGCAGCACCCACAACCACAGGTGAGCATCGGAGAGTCAGGAGCAGTGCCCACACACCCAGGCGAGCATCTGACAGCCTGGAGCAGTGCCCACACCCCCAGGTGAGCATCTGACATCGTGGAGCAGCACCCACAGCCCAAGGTGAGCATCTGACAACCTGGAGCAGCACCCACGCCCCCAGGCGAGCATCTGAACACACGGAGCAGCACCCACACCCCCAGGCGAGCATCCGATAGCCTGGAGCAGCACCCACACACCCAGGTGAGCAACTGACAGCCTGGAGCAGCACCCACACACCCAGGTGATCATCTGACAGCCTGGAACAGCACGCTGCCCCCCAAGGTAAGCATCTGACAGCCTGGAACAGCACACACACCCCAGGCGAGCATCTGACAACCTGGAACAGCACCCATACGCCCAGATGAGCATCTGACAGCCTGGAACAGCACCCTGCACCCCCAGGTGAGCATCTGACAGCCTGGAACAGCACCCACACCCCCAGGTGAGCATCTGACCGCATCACATGGCATCCTCACCCCCAGTTGCGCATCTGATGGTCTGGAGCAGCACCCACACCCACAGGTGAGCATCAGACAGCCTGGAACCACAGCCACACCCCCAGGCGAGCATCTGACAGCCTGGAGCAGCATCCACACCCCCAGGTGAGCATTTGACAGCCTGGAACAGCACTCACACCCCCAGGAGAGCATCCGGCAGCCTGGAGCGGAACCCACGGCCACAGGCGAGCATCTGAGAGCCTGGGTCGGCACCCACACCCCCAGGTGAGCATCTGATGGTTTGCGGCAACACCGACACCCACAGGTGAGCATCTGACAGCCTGGAACAGAACCCACACGCCCAGGTGAGCATCTGACAGCCTGGAACAACAGCCTGCACCACCAGGTGCGCATGTGACAGCCTGGAACAGCACCAACACCCCCAGGCGAGCATCTGACGGCCTGGAACAGCACCCACACCCCCAGGTGAGCATCAGACAGCCTGGAACAACACCCATACCCACAGGTGAGCATCTGACATCGTGGAGCAGCACCCCACACCCACAGGTGAGCATCTGACAGCCTGGAGCAGCACCCACACCCCCAGGTGAGCATCTGACAGCCTGGAACAGCACCCACACCCCCAGGTGAGAATCTGATTGTCTGGAGCATCACACACAACCACAGGTGAGCATCGGAGAGTCTGGAGCAGCCCCACATCCCAAGGTGAGCATCTGACAACCTGGAGCAGCACCCACA	1	PASS	SVTYPE=INS;END=2596565;SVLEN=1361;SUPPORT=1;STD_SPAN=.;STD_POS=.	GT:DP:AD	./.:.:.,.
1	2596633	svim.INS.201	G	GCGGAACCCACGGCCACAGGCGAGCATCTGAGAGCCTGGGT	1	PASS	SVTYPE=INS;END=2596633;SVLEN=40;SUPPORT=1;STD_SPAN=.;STD_POS=.	GT:DP:AD	./.:.:.,.
1	2596678	svim.DEL.102	ACCCACAACCACAGGTGAGCATCGGAGAGTCAGGAGCAGTG	A	1	PASS	SVTYPE=DEL;END=2596718;SVLEN=-40;SUPPORT=1;STD_SPAN=.;STD_POS=.	GT:DP:AD	./.:.:.,.
1	2596679	svim.DEL.103	CCCACAACCACAGGTGAGCATCGGAGAGTCAGGAGCAGTGCCCACACACCCAGGCGAGCATCTGACAGCCTGGAGCAGTGCC	C	4	hom_ref	SVTYPE=DEL;END=2596760;SVLEN=-81;SUPPORT=4;STD_SPAN=.;STD_POS=218	GT:DP:AD	0/0:74:70,4
1	2596752	svim.DEL.104	AGCAGTGCCCACACCCCCAGGTGAGCATCTGACATCGTGGAGCAGCACCCCACACCCACAGGTGAGCATCTGACAGCCTGGAGCAGCACCCACACCCCCAGGTGAGCATCTGACAGCCTGGAACAGCACCCACATCCCCAGGTGAGCCTCTGACATCGTCGAGCAGCACCCCACACCCACAGGTGAGCATCTGACAGCCTGGAACAGCACCCACACCCCCAGGTGAGAATCTGATGTTCTGGAGCATCACACACAACCACAGGTGAGCATCGGAGAGTCTGGAGCAGCACCCACAACCCAAGGTGAGCATCTGACAACCTGGAGCAGCACCCACACCCCGAGGTGAGCATCTGACCTCCCGGAGCAGGACCCATACCTCCAGGCGAGCATCTGAACCCATGGAGCAGCACCCACGCCCCCAGGCGAGCATCTGACCGAACAGAGCAGCACCCACAACCCCATGCGAGCATCTGACAGCCTGGAACAGCACCCACAACCCCAGGTGAGCATCTGACAGCCCGCAGCAGCAACCACACGCACAGGTGAGAATCTGACAGCCCGT	A	7	hom_ref	SVTYPE=DEL;END=2597313;SVLEN=-561;SUPPORT=6;STD_SPAN=1.22;STD_POS=0.61	GT:DP:AD	0/0:74:68,6
1	2596862	svim.INS.202	T	TCCACAGGCGAGCATCAGAATGCACGGAGCAGCACCCACACCCCAAGGCGAGCATCGACAGCCTGGAGCAGCACCCACACCCCCAGGCGAGCATCTGAACGCACGGAGCAGCACCCACACCCCCAGGTGAGCATCTGACAGCCTGGAAACAGCAACACTGCCT	2	PASS	SVTYPE=INS;END=2596862;SVLEN=162;SUPPORT=2;STD_SPAN=0.71;STD_POS=22.98	GT:DP:AD	./.:.:.,.
1	2596878	svim.DEL.105	CACCCACATCCCCAGGTGAGCCTCTGACATCGTCGAGCAGCACCCCACACCCACAGGTGAGCATCTGACAGCCTGGAACAGCACCCACACCCCCAGGTGAGAATCTGATGTTCTGGAGCATCACACACAACCACAGGTGAGCATCGGAGAGTCTGGAGCAGCACCCACAACCCAAGGTGAGCATCTGACAACCTGGAGCAGCACCCACACCCCGAGGTGAGCATCTGACCTCCCGGAGCAGGACCCATACCTCCAGGCGAGCATCTGAACCCATGGAGCAGCACCCACGCCCCCAGGCGAGCATCTGACCGAACAGAGCAGCACCCACAACCCCATGCGAGCATCTGACAGCCTGGAACAGCACCCACAACCCCAGGTGAGCATCTGACAGCCCGCAGCAGCAACCACACGCACAGGTGAGAATCTGACAGCCCGTAGCAGCACCCACACCCCCAGGGGAGCATCTGACATCCTGGAGCAGCACCGACAACCCCAGGTGAGCATATGAGAGCCTGGAACAGCACCCACAACCCCAGGTGAGAATCTGACAGCCTGGAAGAGCACCCCACATCACCGGGTGAGCATCTGACAGCCTGGAACAGCAACCATACCCTCAGGTAAGCATCTGACAGACTGGAACAGCACCCACACGCCCAGGTGAGCCTCTGACAGCCTGGAACAGCACGCGCAAACCCAGGTGAGCATCTGACAGCCTGGAACAGCACCCACACCCACAGGTGAGCATCTGACAGCATGTAACAGCACCCACACC	C	4	hom_ref	SVTYPE=DEL;END=2597649;SVLEN=-771;SUPPORT=4;STD_SPAN=100.5;STD_POS=45.75	GT:DP:AD	0/0:72:68,4
1	2597256	svim.DEL.106	GAGCATCTGACAGCCCGCAGCAGCAACCACACGCACAGGTGAGAATCTGACAGCCCGTAGCAGCACCCACACCCCCAGGGGAGCATCTGACATCCTGGAGCAGCACCGACAACCCCAGGTGAGCATATGAGAGCCTGGAACAGCACCCACAACCCCAGGTGAGAATCTGACAGCCTGGAAGAGCACCCCACATCACCGGGTGAGCATCTGACAGCCTGGAACAGCAACCATACCCTCAGGTAAGCATCTGACAGACTGGAACAGCACCCACACGCCCAGGTGAGCCTCTGACAGCCTGGAACAGCACGCGCAAACCCAGGTGAGCATCTGACAGCCTGGAACAGCACCCACACCCACAGGTGAGCATCTGACAGCATGTAACAGCACCCACACCCCCAGGTGAGCATCTGACAGCCTGCAACAGCACCCTGCACCCCCAGGTGCGCACGTGACAGCCTGGAAGAGCACCCACACCCCAAGGCGAGCATCTGACGGCCTGGAACGGCACCCACACCCCCAGGCGAGCATCGGACAGCCTGGAGCAGCACCCCACACCCCCAGGTGAGCATCCGACAGCCTGGAGCAGCACCCACACCCCCAGGTGAGCATGTGACAGCCTGGAAGAGCACCCACACCCCCAGGCGAGCATCTGACAGCCTGGGTCGGCAACCACACACGCAGGTGCGCATCTGATGGTCTGGAGCAGCACCCACACCAACAGGTGAGCATCTGACAGCCTGGAACAGAACCCACACCCCCAGGTGAGCATGTGACAGACTGGAACAGCACCCACATGCCCAGGTGAGCCTCTGACAGCCTGTAACAGCAGCCTGCACCCCCAGGTGCGCCCGTGACAGCCTGGAACAGCACCGACACCCACAGGCGAGCATCTGACGGCCTGGAACAGCACCCACACCCCCAGGTGAGCATTGGACAGCCTGGAGCAGCACCCACAACCCCAGGCGGGCAACCGACAACCTGGAGCAGCACCCACACCCACAGTTGAGCATCTGACTTCGTGGAGCATAACCCCACACGCACAGGTGAGCATCTGACAGCCTGGAGCTGCACCCACACCCTCAGGTGAGTCTCTGACAGCCTGGAACAGCACCCTGCACACCCAGGTGAGCATCCGACAGCCTGGAGCAGCACCCACACCCCCAGTTGAGCAACTGATGGTCTGGAGCAGCACCCACAACCACAGGTGAACATCAGAGAGTCTGGAGCAACGCCCACAACCCCAGGCGAGCATCTGACAGCCTGGAGCAGTGCCCAAACACCCAGGTGAGCATCTGACAGCATGGAGCAGCACCCATAGCCCAAGGTGAGCATCTGACAACCTGGAGCAGCACCCACACCCCGAGGTGAGCATCTGACCTCCCGGAGCAGGACCCATACCTCCAGGCGAGCATCTGAACCCATGGAGCAGCACCCACGCCCCCAGGCGAGCATCTGACCGAACAGAGCAGCACCCACAACCCCATGCGAGCATCTGTCAGCCTGGAACAGCACCCACAACCCCAGGTGAGCATCTGACAGCCCGCAGCAGCAACCACACGCACAGGTG	G	3	hom_ref	SVTYPE=DEL;END=2598822;SVLEN=-1566;SUPPORT=3;STD_SPAN=0.58;STD_POS=5.48	GT:DP:AD	0/0:84:81,3
1	2597344	svim.INS.203	G	GTGACCGCATGGAGCAGCACCCACACCCCCAGGGGAGCATG	2	PASS	SVTYPE=INS;END=2597344;SVLEN=40;SUPPORT=2;STD_SPAN=.;STD_POS=2.83	GT:DP:AD	./.:.:.,.
1	2597608	svim.INS.204	C	CCTCGAGGTGAGCATCTGACCTCCCGGAGCAGGACCCATACCTCCAGGCGAGCATCTGAACCCATGGAGCAGCACACACGCCCCCAGGCGAGCATCTGACCGAACGGAGCAGCACCCACAA	1	PASS	SVTYPE=INS;END=2597608;SVLEN=120;SUPPORT=1;STD_SPAN=.;STD_POS=.	GT:DP:AD	./.:.:.,.
1	2597690	svim.INS.205	C	CCCCAGGTGCGCACGTGACAGCCTGGAAGAGCACCCACACCCCAAGGCGAGCATCTGACGGCCTGGAACGGCACCCACACCCCCAGGCGAGCATCGGACAGCCTGGAGCAGCACCCCACACCCCCAGGTGAGCATCCGACAGCCTGGAGCAGCACCCACACCCCCAGGTGAGCATGTGACAGCCTGGAAGAGCACCCACACCCCCAGGCGAGCATCTGACAGCCTGGGTCGGCAACCACACACGCAGGTGCGCATCTGATGGTCTGGAGCAGCACCCACACCAACAGGTGAGCATCTGACAGCCTGGAACAGAACCCACACCCCCAGGTGAGCATGTGACAGACTGGAACAGCACCCACATGCCCAGGTGAGCCTCTGACAGCCTGTAACAGCAGCCTGCACCCCCAGGTGCGCCCGTGACAGCCTGGAACAGCACCGACACCCACAGGCGAGCATCTGACGGCCTGGAACAGCACCCACACCCCCAGGTGAGCATTGGACAGCCTGGAGCAGCACCCACAACCCCAGGCGGGCAACCGACAACCTGGAGCAGCACCCACACCCACAGTTGAGCATCTGACTTCGTGGAGCATAACCCCACACGCACAGGTGAGCATCTGACAGCCTGGAGCTGCACCCACACCCTCAGGTGAGTCTCTGACAGCCTGGAACAGCACCCTGCACACCCAGGTGAGCATCCGACAGCCTGGAGCAGCACCCACACCCCCAGTTGAGCATCTGATGGTCTGGAGCAGCACCCACAACCACAGGTGAACATCAGAGAGTCTGGAGCAGCGCCCACAACCCCAGGCGAGCATCTGACAGCCTGGAGCAGCACCGACAACCCCAGGTGAGCATCTGAGAGCCTGGAACAGCACCCACAACCCCAGGTGAGAATCTGACAGCCTGGAAGAGCACCCCACATCACCGGGTGAGCATCTGACAGCCTGGAACAGCAACCATACCCTCAGGTAAGCATCTGACAGACTGGAACAGCACCCACACGCCCAGGTGAGCCTCTGACAGCCTGGAACAGCACGCGCAACCCCAGGTGAGCATCTGACAGCCTGGAACAGCACCCACACCCACAGGTGAGCATCTGACAGCATGTAACAGCACCCACACCCCCAGGTGAGCATCTGACAGCCTGCAACAGCACCCTGCAC	1	PASS	SVTYPE=INS;END=2597690;SVLEN=1165;SUPPORT=1;STD_SPAN=.;STD_POS=.	GT:DP:AD	./.:.:.,.
1	2597799	svim.DEL.107	AGCACCCCACACCCCCAGGTGAGCATCCGACAGCCTGGAGCAGCACCCACACCCCCAGGTGAGCATGTGACAGCCTGGAAGAGCACCCACACCCCCAGGCGAGCATCTGACAGCCTGGGTCGGCAACCACACACGCAGGTGCGCATCTGATGGTCTGGAGCAGCACCCACACCAACAGGTGAGCATCTGACAGCCTGGAACAGAACCCACACCCCCAGGTGAGCATGTGACAGACTGGAACAGCACCCACATGCCCAGGTGAGCCTCTGACAGCCTGTAACAGCAGCCTGCACCCCCAGGTGCGCCCGTGACAGCCTGGAACAGCACCGACACCCACAGGCGAGCATCTGACGGCCTGGAACAGCACCCACACCCCCAGGTGAGCATTGGACAGCCTGGAGCAGCACCCACAACCCCAGGCGGGCAACCGACAACCTGGAGCAGCACCCACACCCACAGTTGAGCATCTGACTTCGTGGAGCATAACCCCACACGCACAGGTGAGCATCTGACAGCCTGGAGCTGCACCCACACCCTCAGGTGAGTCTCTGACAGCCTGGAACAGCACCCTGCA	A	4	hom_ref	SVTYPE=DEL;END=2598372;SVLEN=-573;SUPPORT=4;STD_SPAN=94.52;STD_POS=71.31	GT:DP:AD	0/0:84:80,4
1	2597877	svim.INS.206	A	AGCAGTGACCACACCTCCCGGTGAGCATCTGACAACAGGTG	1	PASS	SVTYPE=INS;END=2597877;SVLEN=40;SUPPORT=1;STD_SPAN=.;STD_POS=.	GT:DP:AD	./.:.:.,.
1	2597975	svim.INS.207	A	AGGTGAGAATCTGACAGCCTGGAAGAGCACCCCATATCCCCG	3	hom_ref	SVTYPE=INS;END=2597975;SVLEN=41;SUPPORT=3;STD_SPAN=.;STD_POS=.	GT:DP:AD	0/0:81:78,3
1	2598201	svim.INS.208	A	AGAACCCACACCAACAGGCGGGCATCTGACAGCCTGGGTCG	5	hom_ref	SVTYPE=INS;END=2598201;SVLEN=40;SUPPORT=4;STD_SPAN=.;STD_POS=.	GT:DP:AD	0/0:82:78,4
1	2598270	svim.INS.209	C	CGGCCTGGAACAGCACCCACACCCCCAGGTGAGGCATCTGACA	1	PASS	SVTYPE=INS;END=2598270;SVLEN=42;SUPPORT=1;STD_SPAN=.;STD_POS=.	GT:DP:AD	./.:.:.,.
1	2598394	svim.INS.210	G	GCCTGGAGCAGCAACCACACTCCCAGGCGAGCATCCGATGA	3	hom_ref	SVTYPE=INS;END=2598394;SVLEN=40;SUPPORT=3;STD_SPAN=0.58;STD_POS=8.95	GT:DP:AD	0/0:83:80,3
1	2598446	svim.DEL.108	ACCCACAACCACAGGTGAACATCAGAGAGTCTGGAGCAACGCC	A	5	hom_ref	SVTYPE=DEL;END=2598488;SVLEN=-42;SUPPORT=5;STD_SPAN=1.34;STD_POS=213.73	GT:DP:AD	0/0:84:79,5
1	2598476	svim.DEL.109	CTGGAGCAACGCCCACAACCCCAGGCGAGCATCTGACAGCCTGGAGCAGTGCCCAAACACCCAGGTGAGCATCTGACAGCA	C	1	PASS	SVTYPE=DEL;END=2598556;SVLEN=-80;SUPPORT=1;STD_SPAN=.;STD_POS=.	GT:DP:AD	./.:.:.,.
1	2598555	svim.INS.211	C	CCTGGAACAGCACCCACACCCCCAGGTGAGAATCTGATGTTCTGGAGCATCACACACAACCACAGGTGAGCATCGGAGAGT	5	hom_ref	SVTYPE=INS;END=2598555;SVLEN=80;SUPPORT=4;STD_SPAN=.;STD_POS=.	GT:DP:AD	0/0:83:79,4
1	2598625	svim.DEL.110	CATCTGACCTCCCGGAGCAGGACCCATACCTCCAGGCGAGCATCTGAACCCATGGAGCAGCACCCACGCCCCCAGGCGAGCATCTGACCGAACAGAGCAGCACCCACAACCCCATGCGAGCATCTGTCAGCCTGGAACAGCACCCACAACCCCAGGTGAGCATCTGACAGCCCGCAGCAGCAACCACACGCACAGGTGAGA	C	1	PASS	SVTYPE=DEL;END=2598825;SVLEN=-200;SUPPORT=1;STD_SPAN=.;STD_POS=.	GT:DP:AD	./.:.:.,.
1	2598674	svim.DEL.111	CCATGGAGCAGCACCCACGCCCCCAGGCGAGCATCTGACCGAACAGAGCAGCACCCACAACCCCATGCGAGCATCTGTCAGCCTGGAACAGCACCCACAACCCCAGGTGAGCATCTGACAGCCCGCAGCAGCAACCACACGCACAGGTGAGAATCTGACAGCCCGTAGCAGCACCCACACCCCCAGGGGAGCATCTGACATCCTGGAGCAGCACCGACAACCCCAGGTGAGCATCTGAGAGCCTGGAACAGCACCCACAACCCCAGGTGAGAATCTGACAGCCTGGAAGAGCACCCCACATCACCGGGTGAGCATCTGACAGCCTGGAACAGCAACCATACCCTCAGGTAAGCATCTGACAGACTGGAACAGCACCCACACGCCCAGGTGAGCCTCTGACAGCCTGGAACAGCACCCACACCCCCAGGCGAGCATCCGACAGCCTGGAGCAGCACCCACACACCCAGGTGAGCAACT	C	8	hom_ref	SVTYPE=DEL;END=2599150;SVLEN=-476;SUPPORT=7;STD_SPAN=58.27;STD_POS=124.62	GT:DP:AD	0/0:82:75,7
1	2598781	svim.INS.212	T	TGGAGCATCTGATGCTCTGGAGCAGCACCCACAACCAGAGGTGAGCAATCGGAGAGTCTGGAGCATCGCCCACACCCCCAGGC	1	PASS	SVTYPE=INS;END=2598781;SVLEN=82;SUPPORT=1;STD_SPAN=.;STD_POS=.	GT:DP:AD	./.:.:.,.
1	2598872	svim.INS.213	C	CCGCATGGAGCAGCACCCACACCCCCAGGGGAGCATCTGAA	1	PASS	SVTYPE=INS;END=2598872;SVLEN=40;SUPPORT=1;STD_SPAN=.;STD_POS=.	GT:DP:AD	./.:.:.,.
1	2598883	svim.INS.214	A	AGCACCCACACCCCCAGGAGAGCATCCGGCAGCCTGCAGCAGAACCCACACCAACAGGCGAGCATCTGACAGCCTGGGTCG	28	PASS	SVTYPE=INS;END=2598883;SVLEN=80;SUPPORT=23;STD_SPAN=0.3;STD_POS=1.77	GT:DP:AD	0/1:80:57,23
1	2598883	svim.INS.215	A	AGCACCCACACCCCCAGGAGAGCATCCGGCAGCCTGCAGCAGAACCCACACCAACAGGCGAGCATCTGACAGCCTGGGTCGGCACCCACACCCCCAGGTGAGCATCTGACGGCCTGGAACAGCACCCACACCCCCAGGCGAGCATCTGACCGAACGGAGCAGCACCCACAACCCCAGGCGAGCATCTGACAGCATGAAACAGCACCCAGAACTCCAGGTGAGCATCTGACAGCCCGCAGTAGCACCCACAAGCACAAGTGAGAATCTGACAGCCCAGAGCAGCACCCACACCCCCAGGGGAGCTTCTGACCGCATGGAGCAGCACCCACACCCCCAGGAGAGCATCCGGCAGCCTGCAGCAGAACCCACACCAACAGGCGAGCATCTGACAGCCTGGGTCG	1	PASS	SVTYPE=INS;END=2598883;SVLEN=400;SUPPORT=1;STD_SPAN=.;STD_POS=.	GT:DP:AD	./.:.:.,.
1	2598945	svim.DEL.112	AATCTGACAGCCTGGAAGAGCACCCCACATCACCGGGTGAGCATCTGACAGCCTGGAACAGCAACCATACCCTCAGGTAAGCATCTGACAGACTGGAACAGCACCCACACGCCCAGGTGAGCCTCTGACAGCCTGGAACAGCACCCACACCCCCAGGCGAGCATCCGACAGCCTGGAGCAGCACCCACACACCCAGGTGAGCAACTGACAGCCTGGAGCAGCACCCACACACCCAGGTGATCATCTGACAGCCTGGTACAGCACGCTGCCCCCCCAGGTGAGCATCTGACAGCCTGGAACAGCACACACACCCCCAGGCGAGCATCTGACAACCTGGAACAGCACCCATACGCCCAGATGAGCATCTGACAGCCTGGAACAGCACCCTGCACCCCCAGGTGAGCATCTGACAGCCTGGAACAGCACCCACACCCCCAGGTGAGCATCTGTCCGCATCACATGGCATCCTCACCCCCAGTTGCGCATCTGATGGTCTGGAGCAGCACCCACACCCACAGGTGAGCATCAGACAGCCTGGAACCGCAGCCACACCCCCAGGCGAGCATCTGACAGCCTGGAGCAGCATCCACACCCCCAGGTGAGCATTTGACAGCCTGGAACAGCACTCACACCCCCAGGAGAGCATCCGGCAGCCTGGAGCGGAACCCACGGCCACAGGCGAGCATCTGAGAGCCTGGGTCGGCACCCACACCCCCAGGTGAGCATCTGATGGTTTGCGGCAACACCGACACCCACAGGTGAGCATCTGACAGCCTGGAACAGAACCCACACGCCCAGGTGAGCATCTGACAGCCTGGAACAACAGCCTGCACCACCAGGTGCGCATGTGACAGCCTGGAACAGCACCAACACCCCCAGGCGAGCATCTGACGGCCTGGAACAGCACCCACACCCCCAGGTGAGCATCAGACAGCCTGGAACAACACCCATACCCACAGGTGAGCATCTGACATCGTGGAGCAGCACCCCACACCCACAGGTGAGC	A	3	hom_ref	SVTYPE=DEL;END=2599950;SVLEN=-1005;SUPPORT=3;STD_SPAN=.;STD_POS=.	GT:DP:AD	0/0:85:82,3
1	2599078	svim.INS.216	T	TGGAGCAGCACCCACCACTCCCAGGCCAGCATCCGATAACCTGGAGCAGCACCCACAACCCCAAGTGAGCATCTGATTGTCTGGAGCAGCACCCACAACCACAGGTGAGCATCGTAGAGTCTGGAGCAGCGCCCACAGCCCCACGCGAGCATCTGACAGCCCGGAGCAGTGACCACACCTCCCGGTGAGCATCTGACAACAGGGAGCAGCACCCATAGCCCATGGTGAGCATCTGACAACCTGGAGCAGCACCCACACCCCCAGGTGAGCATCTGATGATCTGGAGCAGCACCCACAACCACAGGTGAGCATCGGAGAGTCAGGAGCAGTGCCCACACACCCAGGCGAGCATCTGACAGCCTGGAGCAGTGCCCACACCCCCAGGTGAGCATCTGACAGCGTGGAGCAGCACCCACAGCCCAAGGTGAGCATCTGACAACCTGGAGCAGCACCCACGCCCCCAGGCGAGCATCTGAACACAC	27	PASS	SVTYPE=INS;END=2599078;SVLEN=481;SUPPORT=22;STD_SPAN=1;STD_POS=9.25	GT:DP:AD	0/1:82:60,22
1	2599174	svim.INS.217	C	CCCCAGGAGAGCATCCGGCAGCCTGCAGCAGAACCCACACCAACAGGCGAGCATCTGACAGCCTGGGTCGGCACCCACA	1	PASS	SVTYPE=INS;END=2599174;SVLEN=78;SUPPORT=1;STD_SPAN=.;STD_POS=.	GT:DP:AD	./.:.:.,.
1	2599329	svim.DEL.113	CCCTGCACCCCCAGGTGAGCATCTGACAGCCTGGAACAGCA	C	5	hom_ref	SVTYPE=DEL;END=2599369;SVLEN=-40;SUPPORT=5;STD_SPAN=0.45;STD_POS=102.1	GT:DP:AD	0/0:83:78,5
1	2599392	svim.DEL.114	TGTCCGCATCACATGGCATCCTCACCCCCAGTTGCGCATCTGATGGTCTGGAGCAGCACCCACACCCACAGGTGAGCATCA	T	2	PASS	SVTYPE=DEL;END=2599472;SVLEN=-80;SUPPORT=2;STD_SPAN=.;STD_POS=.	GT:DP:AD	./.:.:.,.
1	2599413	svim.INS.218	T	TGCACCCCCAGGTGAGCATCCGACAGCCTGGAGCAGCAGCCACACTCCCAGGCGAGCATCCGATGACCTGGAGCAGCACCCACAACCCCAAGTGAGCATCTGATTGTCTGGAGCAGCACCCACAACCACAGGTGAGCATCGTAGAGTCTGGAGCAGCGCCCACAGCCACAGGCGAGCATCTGACAGCCCGGAGCAGTGCCCACACCCCGAGGTGAGCATCTGACAACAGGGAGCAGCACCCATAGCCCATGGTGAGCACCTGACAACCTGGAGCAGCACCCACACACCCAGGTGAGCATCTGATGGTCTGGAGCAGCACCCACAACCACAGGTGAGCATCGGAGAGTCAGGAGCAGTGCCCACACACCCAGGCGAGCATCTGACAGCCTGGAGCAGTGCCCACACCCCCAGGTGAGCATCTGACATCGTGGAGCAGCACCCCA	1	PASS	SVTYPE=INS;END=2599413;SVLEN=442;SUPPORT=1;STD_SPAN=.;STD_POS=.	GT:DP:AD	./.:.:.,.
1	2599537	svim.INS.219	C	CCCGAGGTGAGCATCTGACAACAGGGAGCAGCACCCATAGCCCATGGTGAGCACCTGACAACCTGGAGCAGCACCCACACACCCAGGTGAGCATCTGATGGTCTGGAGCAGCACCCACAACCACAGGTGAGCATCGGAGAGTCAGGAGCAGTGCCCACACA	1	PASS	SVTYPE=INS;END=2599537;SVLEN=160;SUPPORT=1;STD_SPAN=.;STD_POS=.	GT:DP:AD	./.:.:.,.
1	2599583	svim.DEL.115	GAGAGCATCCGGCAGCCTGGAGCGGAACCCACGGCCACAGGCGAGCATCTGAGAGCCTGGGTCGGCACCCACACCCCCAGGTGAGCATCTGATGGTTTGCGGCAACACCGACACCCACAGGTGAGCATCTGACAGCCTGGAACAGAAC	G	3	hom_ref	SVTYPE=DEL;END=2599730;SVLEN=-147;SUPPORT=3;STD_SPAN=45.61;STD_POS=68.03	GT:DP:AD	0/0:85:82,3
1	2599630	svim.INS.220	T	TCCGATGACCTGGAGCAGCACCCACAACCCCAAGTGAGCATCTGATTGTCTGGAGCAGCACCCACAACCACAGGTGAGCATCGTAGAGTCTGGAGCAGCGCCCACAGCCACAGGCGAGCATCTGACAGCCCGGAGCAGTGCCCACACCCCGAGGTGAGCATCTGACAACAGGGAGCAGCACCCATAGCCCATGGTGAGCAC	1	PASS	SVTYPE=INS;END=2599630;SVLEN=200;SUPPORT=1;STD_SPAN=.;STD_POS=.	GT:DP:AD	./.:.:.,.
1	2599810	svim.INS.221	A	AACCACACTCCCAGGCGAGCATCCGATGACCTGGAGCAGCACCCACAACCCCAAGTGAGCATCTGATTGTCTGGAGCAGCACCCACAACCACAGGTGAGCATCGTAGAGTCTGGAGCAGCGCCCACAGCCACAGGCGAGCATCTGACAGCCCGGAGCAGTGCCCACACCCCGAGGTGAGCATCTGACAACAGGGAGCAGCACCCATAGCCCATGGTGAGCACCTGACAACCTGGAGCAGCACCCACACACCCAGGTGAGCATCTGATGGTCTGGAGCAGCACCCACAACCACAGGTGAGCATCGGAGAGTCAGGAGCAGTGCCCACACACCCAGGCGAGCCTCTGACAGCCTGGAGCAGTGCCCACACCCCCAGGTGAGCATCTGACATCGTGGAGCAGCAC	1	PASS	SVTYPE=INS;END=2599810;SVLEN=401;SUPPORT=1;STD_SPAN=.;STD_POS=.	GT:DP:AD	./.:.:.,.
1	2599920	svim.DEL.116	GTGGAGCAGCACCCCACACCCACAGGTGAGCATCTGACAGCC	G	1	PASS	SVTYPE=DEL;END=2599961;SVLEN=-41;SUPPORT=1;STD_SPAN=.;STD_POS=.	GT:DP:AD	./.:.:.,.
1	2599950	svim.INS.222	C	CATCTGACAGCCTGGAACAGCACCCACACCCCCAGGTGAGAATCTGATGTTCTGGAGCATCACACACAACCACAGGTGAGCATCGGAGAGTCTGGAGCAGCACCCACAACCCAAGGTGAGCATCTGACAACCTGGAGCAGCACCCACACCCCGAGGTGAGCATCTGACCTCCCGGAGCAGGACCCATACCTCCAGGCGAGCATCTGAACCCATGGAGCAGCACCCACGCCCCCAGGCGAGCATCTGACCGAACAGAGCAGCACCCACAACCCCATGCGAGCATCTGACAGCCTGGAACAGCACCCACAACCCCAGGTGAGCATCTGACAGCCCGCAGCAGCAAACACACGCACAGGTGAGAATCTGACAGCCCGTAGCAGCACCCACACCCCCAGGGGAGCATCTGACATCCTGGAGCAGCACCGACAACCACAGGTGAGCATCTGAGAGCCTGGAACAGCACCCACAACCCCAGGTGAGA	2	PASS	SVTYPE=INS;END=2599950;SVLEN=480;SUPPORT=2;STD_SPAN=0.71;STD_POS=0.35	GT:DP:AD	./.:.:.,.
1	2600196	svim.INS.223	A	AACCCATGGAGCAGCACACACGCCCCCAGGCGAGCATCTGACCGAACGGAGCAGCACCCACAACCCCAGGCGAGCATCTGACAGCCTTTAACAGCACCCACAACACCAGGTGAGCATCTGACAGCCCGCAGCAGCACCCACACGCACAGGTGAGAATCTGACAGCCCGGAGCAGCACCCACACCCCCAGGGGAGCATCTGACCGCATGGAGCAGCACCCACACCCCCAGGGGAGCATCTGAAATCCTGGAGCTTGCACCGACAACACCAGGTGAGCATCTGAGAGCCTGGAACAGCACCCGCACCCCCAGGTGAGAATCTGACAGCCTGGAAGAGCACCCCATATCCCCGGGTGAGCATCTGACAGCCTGGAACAGCACCCACTCCCCCAGGTGAGCACCTGACAGACTGGAACAGCACCCACAGGCCCAGGTGAGCCTCTGACAGCTTGGAACAGCACGCGCACCCCCAGGTGAGCATCTGACAGCCTGGAACAGCACCCACACCCCCAGGCGAGCATCTGATAGCCTGGAACAGCACCCACACCCCCAGGAGAGCATCCGGCAGCCTGCAGCAGAACCCACACCAACAGGCGAGCATCTGACAGCCTGGGTCGGCACCCACACCCCCAGGTGAGCATCTGACGGCCTGGAACAGCACCCACACCCCCAGGTGAGCATCTGACATCGTGGAGCAGCACCCCACACCCACAGGTGAGCATCTGACAGCCTGGAGCAGCACCCACACCCCCAGGTGAGCATCTGACAGCCTGGAACAGCACCCTGCACCCCCAGGTGAGCATCCGACAGCCTGGAGCAGCAACCACACTCCCAGGCGAGCATCCGATGACCTGGAGCAGCACCCACAACCCCAAGTGAGCATCTGATTGTCTGGAGCAGCACCCACAACCACAGGTGAGCATCGTAGAGTCTGGAGCAGCGCCCACAGCCACAGGCGAGCATCTGACAGCCCGGAGCAGTGCCCACACCCCGAGGTGAGCATCTGACAACAGGGAGCAGCACCCATAGCCCATGGTGAGCACCTGACAACCTGGAGCAGCACCCACACACCCAGGTGAGCATCTGATGGTCTGGAGCAGCACCCACAACCACAGGTGAGCATCGGAGAGTCAGGAGCAGTGCCCACACACCCAGGCGAGCATCTGACAGCCTGGAGCAGTGCCCACACCCCCAGGTGAGCATCTGACATCGTGGAGCAGCACCCCACACCCACAGGTGAGCATCTGACAGCCTGGAGCAGCACCCACACCCCCAGGTGAGCATCTGACAGCCTGGAACAGCACCCACATCCCCAGGTGAGCCTCTGACATCGTCGAGCAGCACCCCACACCCACAGGTGAGCATCTGACAGCCTGGAACAGCACCCACACCCCCAGGTGAGAATCTGATGTTCTGGAGCATCACACACAACCACAGGTGAGCATCGGAGAGTCTGGAGCAGCACCCACAACCCAAGGTGAGCATCTGACAACCTGGAGCAGCACCCACACCCCGAGGTGAGCATCTGACCTCCCGGAGCAGGACCCATACCTCCAGGCGAGCATCTGAACCCATGGAGCAGCACCCACGCCCCCAGGCGAGCATCTGACCGAACAGAGCAGCACCCACAACACCATGCGAGCATCTGACAGCCTGGAACAGCACCCACAACCCCAGGTGAGCATCTGACAGCCCGTAGCAGCACCCACACCCCCAGGGGAGCATCTGACATCGTGGAGCAGCACCGACAACCCCAGGTGAGCATCTGAGAGCCTGGAACAGCACCCACAACCCCAGGTGAGAATCTGACAGCCTGGAGCAGCACCCACACCCCCAGGTGAGCATCTGACAGCCTGGAACAGCACCCACACCCCCAGGTGAGAATCTGATTGTCTGGAGCATCACACACAACCACAGGTGAGCATCGGAGAGTCTGGAGCAGCACCCACATCCCAAGGTGAGCATCTGACAACCTGGAGCAGCACCCAGACCTCGAGGTGAGCATCTGACCTCCCGGAGCAGGACCCATACCTCCAGGCGAGCATCTGG	1	PASS	SVTYPE=INS;END=2600196;SVLEN=2046;SUPPORT=1;STD_SPAN=.;STD_POS=.	GT:DP:AD	./.:.:.,.
1	2600258	svim.INS.224	A	ACCACAGGTGAGCATCGGAGAGTCAGGAGCAGTGCCCACAC	1	PASS	SVTYPE=INS;END=2600258;SVLEN=40;SUPPORT=1;STD_SPAN=.;STD_POS=.	GT:DP:AD	./.:.:.,.
1	2600361	svim.INS.225	C	CTGGAGCAGTGCCCACAAACCCCAGGTGAGCATCTGACAGCGTGGAGCACTCCCACAGTCCAAGGTGAGCATCTGACAATCTGGAGCAGCACCTGAACCCCGAGGTGAGCATCTGACCCCCCCGGAGCAGCCCCCATACCCCCAGGCGAGCATCTGAACTCA	1	PASS	SVTYPE=INS;END=2600361;SVLEN=161;SUPPORT=1;STD_SPAN=.;STD_POS=.	GT:DP:AD	./.:.:.,.
1	2600406	svim.DEL.117	GCAGCACCCACACCCCCAGGGGAGCATCTGAAATCCTGGAGCTGCACCGACAACACCAGGTGAGCATCTGAGAGCCTGGAACAGCTCCCGCACCCCCAGGTGAGAATCTGACAGCCTGGAAGAGCACCCCATATCCCCGGGTGAGCATCTGACAGCCTGGAACAGCACCCACTCCCCCAGGTGAGCACCTGACAGACTGGAACAGCACCCACAGGCCCAGGTGTGCCTCTGACAGCTTGGAACAGCACGCGCACCCCGAGGTGAGCATCTGACAGCCTGGAACAGCACCCACACCCCCAGGCGAGCATCTGATAGCCTGGAA	G	1	PASS	SVTYPE=DEL;END=2600727;SVLEN=-321;SUPPORT=1;STD_SPAN=.;STD_POS=.	GT:DP:AD	./.:.:.,.
1	2600723	svim.INS.226	T	TGGAGCAGCACCCACAACCCCAAGTGAGCATCTGATTGTCTGGAGCAGCACCCACAACCACAGGTGAGCATCGTAGAGTCTGGAGCAGCGCCCACAGCCCCACGCGAGCATCTGACAGCCCGGAGCAGTGACCACACCTCCCGGTGAGCATCTGACAACAGGGAGCAGCACCCATAGCCCATGGTGAGCATCTGACAACCTGGAGCAGCACCCACACCCCCAGGTGAGCATCTGATGATCTGGAGCAGCACTCACAACCACAGGTGAGCATCGGAGAGTCAGGAGCAGTGCCCACACACCCAGGCGAGCATCTGACAGCCTGGAGCAGTGCCCACACCCCCAGGTGAGCATCTGACAGCGTGGAGCAGCACCCACAGCCCAAGGTGAGCATCTGACAACCTGGAGCAGCACCCACGCCCCCAGGCGAGCATCTGAACACAC	1	PASS	SVTYPE=INS;END=2600723;SVLEN=440;SUPPORT=1;STD_SPAN=.;STD_POS=.	GT:DP:AD	./.:.:.,.
1	2600794	svim.INS.227	C	CTGACAGCCTAGAACAGCAGCCTGCACACCCAGTTACGCACG	1	PASS	SVTYPE=INS;END=2600794;SVLEN=41;SUPPORT=1;STD_SPAN=.;STD_POS=.	GT:DP:AD	./.:.:.,.
1	2601014	svim.DEL.118	AACCACACTCCCAGGCGAGCATCCGATGACCTGGAGCAGCACCCACAACCCCAAGTGAGCATCTGATTGTCTGGAGCAGCACCCACAACCACAGGTGAGCATCGTAGAGTCTGGAGCAGCGCCCACAGCCACAGGCGAGCATCTGACAGCCCGGAGCAGTGCCCACACCCCGAGGTGAGCATCTGACAACAGGGAGCAGCACCCATAGCCCATGGTGAGCACCTGACAACCTGGAGCAGCACCCACACACCCAGGTGAGCATCTGATGGTCTGGAGCAGCACCCACAACCACAGGTGAGCATCGGAGAGTCAGGAGCAGT	A	1	PASS	SVTYPE=DEL;END=2601333;SVLEN=-319;SUPPORT=1;STD_SPAN=.;STD_POS=.	GT:DP:AD	./.:.:.,.
1	2601249	svim.INS.228	G	GCGGAACCCACGGCCACAGGCGAGCATCTGAGAGCCTGGGT	1	PASS	SVTYPE=INS;END=2601249;SVLEN=40;SUPPORT=1;STD_SPAN=.;STD_POS=.	GT:DP:AD	./.:.:.,.
1	2601367	svim.DEL.119	GAGCAGTGCCCACACCCCCAGGTGAGCATCTGACATCGTGGAGCAGCACCCCACACCCACAGGTGAGCATCTGACAGCCTGGAGCAGCACCCACACCCCCAGGTGAGCATCTGACAGCCTGGAACAGCACCCACATCCCCAGGTGAGCCTCTGACATCGTCGAGCAGCACCCCACACCCACAGGTGAGCATCTGACAGCCTGGAACAGCACCCACACCCCCAGGTGAGAATCTGATGTTCTGGAGCATCACACACAACCACAGGTGAGCATCGGAGAGTCTGGAGCAGCACCCACAACCCAAGGTGAGCATCTGACAACCTGGAGCAGCACCCACACCCCGAGGTGAGCATCTGACCTCCCGGAGCAGGACCCATACCTCCAGGCGAGCATCTGAACCCATGGAGCAGCACCCACGCCCCCAGGCGAGCATCTGACCGAACAGAGCAGCACCCACAACCCCATGCGAGCATCTGACAGCCTGGAACAGCACCCACAACCCCAGGTGAGCATCTGACAGCCCGCAGCAGCAACCACACGCACAGGTGAGAATCTGACAGCCCGT	G	5	hom_ref	SVTYPE=DEL;END=2601929;SVLEN=-562;SUPPORT=4;STD_SPAN=.;STD_POS=.	GT:DP:AD	0/0:88:84,4
1	2601401	svim.INS.229	A	AGCCTGGAAGAGCACCCACACCCCCAGGCGAGCATCTGACAGCCTGGGTCGGCAACCACACACGCAGGTGCGCATCTGATGG	1	PASS	SVTYPE=INS;END=2601401;SVLEN=81;SUPPORT=1;STD_SPAN=.;STD_POS=.	GT:DP:AD	./.:.:.,.
1	2601414	svim.DEL.120	ACCCCACACCCACAGGTGAGCATCTGACAGCCTGGAGCAGCACCCACACCCCCAGGTGAGCATCTGACAGCCTGGAACAGCACCCACATCCCCAGGTGAGCCTCTGACATCGTCGAGCAGCAC	A	3	hom_ref	SVTYPE=DEL;END=2601536;SVLEN=-122;SUPPORT=3;STD_SPAN=.;STD_POS=.	GT:DP:AD	0/0:87:84,3
1	2601460	svim.INS.230	C	CCACTCCCAGGCCAGCATCCGATAACCTGGAGCAGCACCCACAACCCCAAGTGAGCATCTGATTGTCTGGAGCAGCACCCACAACCACAGGTGAGCATCGTAGAGTCTGGAGCAGCGCCCACAGCCCCACGCGAGCATCTGACAGCCCGGAGCAGTGACCACACCTCCAGGTGAGCATCTGACAACAGGGAGCAGCACCCATAGCCCATGGTGAGCATCTGACAACCTGGAGCAGCACCCACACCCCCAGGTGAGCATCTGATGATCTGGAGCAGCACCCACAACCACAGGTGAGCATCGGAGAGTCAGGAGCAGTTCCCACACACCCAGGCGAGCATCTGACAGCCTGGAGCAGTGCCCACACCTCCAGGTGAGCATCTGACAGCGTGGAGCAGCACCCACAGCCCAAGGTGAGCATCTGACAACCTGGAGCAGCACCCACGCCCCCAGGCGAGCATCTGAACACACGGAGCAGCACCCACACCCCCAGGCGAGCATCCGACAGCCTGGAGCAGCACCCACACACCCAGGTGAGCAACTGACAGCCTGGAGCAGCACCCACACACCCAGGTGATCATCTGACAGCCTGGAACAGCACGCTGCCCCCCCAGGTGAGCATCTGACAGCCTGGAACAGCACACACACCCCCAGGCGAGCATCTGACAACCTGGAACAGCACCCATACGCCCAGATGAGCATCTGACAGCCTGGAACAGCACCCTGCACCCCCAGGTGAGCATCTGACAGCCTGGAACAGCACCCACACCCCCAGGTGAGCATCTGACCGCATCACATGGCATCCTCACCCCCAGTTGCGCATCTGATGGTCTGGAGCAGCACCCACACCCACAGGTGAGCATCAGACAGCCTGGAACCGCAGCCACACCCCCAGGCGAGCATCTGACAGCCTGGAGCAGCATCCACATCCCCAGGTGAGCATTTGACAGCCTGGAACAGCACTCACACCCCCAGGAGAGCATCCGGCAGCCTGGAGCGGAACCCACGGCCACAGGCGAGCATCTGAGAGCCTGGGTCGGCACCCACACCCCCAGGTGAGCATCTGATGGTTTGCGGCAACACCGACACCCACAGGTGAGCATCTGACAGCCTGGAACAGAACCCACACGCCCAGGTGAGCATCTGACAGCCTGGAACAACAGCCTGCACCACCAGGTGCGCATGTGACAGCCTGGAACAGCACCAACACCCCCAGGCGAGCATCTGACGGCCTGGAACAGCACCCACACCCCCAGGTGAGCATCAGACAGCCTGGAACAACACCCAT	8	hom_ref	SVTYPE=INS;END=2601460;SVLEN=1284;SUPPORT=7;STD_SPAN=42.89;STD_POS=92.2	GT:DP:AD	0/0:86:79,7
1	2601546	svim.INS.231	A	ACAGGTGAGCATCTGACAGCCTGGAGCAGCACCCACACCCC	1	PASS	SVTYPE=INS;END=2601546;SVLEN=40;SUPPORT=1;STD_SPAN=.;STD_POS=.	GT:DP:AD	./.:.:.,.
1	2601878	svim.INS.232	C	CCGAGGTGAGCATCTGACCTCCCGGAGCAGGACCCATACCTCCAGGCGAGCATCTGAACCCATGGAGCAGCACCCACGCCCCAGGCGAGCATCTGACCGAACAGAGCAGCACCCACAACCCCATGCGAGCATCTGACAGCCTGGAAACAGCACCCACAACCCAGGTGAGCATCTGACAGCCCGCAGCAGCAACCACACGCACAGGTGAGAATCTGACAGCCCGTAGCAGCACCCACACCCCCAGGGGAGCATCTGACATCCTGGAGCAGCACCGACAACCCCAGGTGAGCATCTGAGAGCCTGGAACAGCACCCACAACCCCAGGTGAGAATCTGACAGCCTGGAGCAGCACCCACACCCCAGGTGAGCATCTGACAGCCTGGAACAGCACCCACACCCCCAGGTGAGAATCTGATTGTCTGGAGCATCACACACAACCACAGGTGAGCATCGGAGAGTCTGGAGCAGCACCCACATCCCAAGGTGAGCATCTGACAACCTGGAGCAGCACCCACACCTCGAGGTGAGCATCTGACCTCCCGGAGCAGGACCCATACCTCCAGGCGAGCATCTGAACCCATGGAGCAGCACACACGCCCCCAGGCGAGCATCTGACCGAACGGAGCAGCACCCACAACCCCAGGCGAGCATCTGACAGCCTTTAACAGCACCCACAACCCAGGTGAGCATCTGACAGCCCGCAGCAGCACCCACACGCACAGGTGAGAATCTGACAGCCGGAGCAGCACCCACACCCCCAGGGGAGCATCTGACCGCATGGAGCAGCACCCACACCCCCAGGGGAGCATCTGAAATCCTGGAGCTGCACCGACAACACCAGGTGAGCATCTGAGAGCCTGGAACAGCACCCGCACCCCCAGGTGAGAATCTGACAGCCTGGAAGAGCACCCCATATCCCCGGGTGAGCATCTGACAGCCTGGAACAGCACCCACTCCCCCAGGTGAGCACCTGACAGACTGGAACAGCACCCACAGGCCCAGGTGAGCCTCTGACAGTTTGGAACAGCACGCGCACCCCCAGGTGAGCATCTGACAGCCTGGAACAGCACCCACACCCCCAGGCGAGCATCTGATAGCCTGGAACAGCACTCACACCCCAGGAGAGCATCCGGCAGCCTGCAGCAGAACCACACCAACAGGCGGGCATCTGACAGCCTGGGTCGGCACCCACACCCCCAGGTGAGCATCTGACGGCCTGGAACAGCACCCACACCCCCAGGTGAGCATCTGACATCGTGGAGCAGCACCCCACACCCACAGGTGAGCATCTGACAGCCTGGAGCAGCACCCACACCCCCAGGTGAGCATCTGACAGCCTGGAACAGCACCCTGCACCCCCAGGTGAGCATCCGACAGCCTGGAGCAGCAACCACACTCCCAGGCGAGCATCCGATGACCTGGAGCAGCACCCACAACCCCAAGTGAGCATCTGATTGTCTGGAGCAGCACCCACAACCACAGGTGAGCATCGTAGAGTCTGGAGCAGCGCCCACAACCACAGGCGAGCATCTGACAGCCCGGAGCAGTGCCCACACCCACAGGTGAGCATCTGACAGCCTGGAACAGCACCCACACCCCCAGGTGAGAATCTGATGTTCTGGAGCATCACACACAACCACAGGTGAGCATCGGAGAGTCTGGAGCAGCACCCACAACCCAAGGTGAGCATCTGACAACCTGGAGCAGCACCCACACCT	2	PASS	SVTYPE=INS;END=2601878;SVLEN=1727;SUPPORT=2;STD_SPAN=14.85;STD_POS=251.38	GT:DP:AD	./.:.:.,.
1	2601958	svim.INS.233	C	CTGACCGCATGGAGCAGCACCCACACCCCCAGGGGAGCATG	4	hom_ref	SVTYPE=INS;END=2601958;SVLEN=40;SUPPORT=4;STD_SPAN=.;STD_POS=2	GT:DP:AD	0/0:89:85,4
1	2603297	svim.INS.234	G	GCAGCACCCACACCCCCAGGCGAGCATCTGACCGAACCGGAGCAGCACCCACAACCCCAGGCGAGCATCTGACAGCATGAAACAGCACCCAGAACTCCAGGTGAGCATCTGACAGCCCGCAGTAGCACCCACAAGCACAAGTGAGAATCTGACAGCCCAGAGCAGCACCCACACCCCCAGGGGAGCATCTGACCGCATGGAGCAGCACCCACACCCCCAGGAGAGCATCCGGCAGCCTGCAGCAGAACCCACACCAACAGGCGAGCATCTGACAGCCTGGGTCGGCACCCACACCCCCAGGTGAGCATCTGACGGCCTGGAA	1	PASS	SVTYPE=INS;END=2603297;SVLEN=321;SUPPORT=1;STD_SPAN=.;STD_POS=.	GT:DP:AD	./.:.:.,.
1	2603707	svim.DEL.121	ACACCCCCAGGTGAGCATCTGACAGCCTGGAACAGCACCCTG	A	2	PASS	SVTYPE=DEL;END=2603748;SVLEN=-41;SUPPORT=2;STD_SPAN=.;STD_POS=.	GT:DP:AD	./.:.:.,.
1	2603882	svim.INS.235	A	AGCATCGTAGAGTCTGGAGCAGCGCCCACAGCCCCACGCGAGCATCTGACAGCCCGGAGCAGTTACCACACCTCCAGGTGAGCATCTGACAACAGGGAGCAGCACCCATAGCCCATGGTGAGCATCTGACAACCTGGAGCAGCACCCACACCCCCAGGTGAGCATCTGATGATCTGGAGCAGCACCCACCCCCCCAGGTGAGCATCTGACAGCCTGGAACAGCACCTTGCACCCCCAGGTGAGCATCCGACAGCCTGTAGCAGCAACCACACTCCCAGGCGAGCATCCGATGACCTGGAGCAGCACCCACAACCCCAAGTGAGCATCTGATTGTCTGGAGCAGCACCCACAACCACAGGTGG	6	hom_ref	SVTYPE=INS;END=2603882;SVLEN=361;SUPPORT=5;STD_SPAN=0.89;STD_POS=31.42	GT:DP:AD	0/0:89:84,5
1	2604326	svim.DEL.122	ACTGACAGCCTGGAGCAGCACCCACACACCCAGGTGATCAT	A	15	hom_ref	SVTYPE=DEL;END=2604366;SVLEN=-40;SUPPORT=12;STD_SPAN=.;STD_POS=.	GT:DP:AD	0/0:89:77,12
1	2605121	svim.DEL.123	AGGTGAGCATCTGACAGCCTGGAGCAGCACCCACACCCCCAG	A	14	hom_ref	SVTYPE=DEL;END=2605162;SVLEN=-41;SUPPORT=12;STD_SPAN=0.52;STD_POS=23.76	GT:DP:AD	0/0:89:77,12
1	2605159	svim.INS.236	C	CCAGGTGAGCATCTGACAGCCTGGAACAGCACCCACATCCCCAGGTGAGCCTCTGACATCGTCGAGCAGCACCCCACACCCA	2	PASS	SVTYPE=INS;END=2605159;SVLEN=81;SUPPORT=2;STD_SPAN=.;STD_POS=.	GT:DP:AD	./.:.:.,.
1	2605276	svim.INS.237	T	TCCCAAGGTGAGTATCTGACAACCTGGAGCAGCACCCACACCCCGAGGTGAGCATCTGACAACAGGGAGCAGCACCCATAGCCCATGGTGAGCACCTGACAACCTGGAGCAGCACCCACACACCCAGGTGAGCATCTGATGGTCTGGAGCAGCACCCACAACCACAGGTGAGCATCGGAGAGTCAGGAGCAGTGCCCACACACCCAGGCGAGCATCTGACAGCCTGGAGCAGTGCCCACACCCCCAGGTGAGCATCTGACATCGTGGAGCAGCACCCCACACCCACAGGTGAGCATCTGACAGCCTGGAGCAGCACCCACACCCCCAGGTGAGCATCTGACAGCCTGGAACAGCACCCACATCCCCAGGTGAGCCTCTGACATCGTCGAGCAGCACCCCACACCCACAGGTGAGCATCTGACAGCCTGGAACAGCACCCACACCCCCAGGTGAGAATCTGATGTTCTGGAGCATCACACACAACCACAGGTGAGCATCGGAGAGTCTGGAGCAGCACCCACAA	6	hom_ref	SVTYPE=INS;END=2605276;SVLEN=522;SUPPORT=5;STD_SPAN=1.95;STD_POS=2.18	GT:DP:AD	0/0:89:84,5
1	2605575	svim.DEL.124	CCGCATGGAGCAGCACCCACACCCCCAGGGGAGCATCTGAA	C	8	hom_ref	SVTYPE=DEL;END=2605615;SVLEN=-40;SUPPORT=7;STD_SPAN=.;STD_POS=.	GT:DP:AD	0/0:88:81,7
1	2605736	svim.DEL.125	CAGCCTGGAACAGCACCCACTCCCCCAGGTGAGCACCTGACAGACTGGAACAGCACCCACAGGCCCAGGTGTGCCTCTGACAGCTTGGAACAGCACGCGCACCCCGAGGTGAGCATCTGACAGCCTGGAACAGCACCCACACCCCCAGGCGAGCATCTGATAGCCTGGAACAGCACCCACACCCCCAGGAGAGCATCCGGCAGCCTGCAGCAGAACCCACACCAACAGGCGAGCATCTGACAGCCTGGGTCGGCACCCACACCCCCAGGTGAGCATCTGAC	C	11	hom_ref	SVTYPE=DEL;END=2606016;SVLEN=-280;SUPPORT=9;STD_SPAN=0.33;STD_POS=2.5	GT:DP:AD	0/0:88:79,9
1	2606136	svim.DEL.126	ACAGCCTGGAACAGCACCCTGCACCCCCAGGTGAGCATCCGACAGCCTGGAGCAGCAACCACACTCCCAGGCGAGCATCCGATGACCTGGAGCAGCACCCACAACCCCAAGTGAGCATCTGAT	A	11	hom_ref	SVTYPE=DEL;END=2606258;SVLEN=-122;SUPPORT=9;STD_SPAN=.;STD_POS=.	GT:DP:AD	0/0:85:76,9
1	2606196	svim.INS.238	A	ACACACGCAGGTGCGCATCTGATGGTCTGGAGCAGCACCCACACCAACAGGTGAGCATCTGACAGCCTGGAACAGAACCCACACCCCCAGGTGAGCATGTGACAGACTGGAACAGCACCCACATGCCCAGGTGAGCCTCTGACAGCCTGTAACAGCAGCCTGCACCCCCAGGTGCGCCCGTGACAGCCTGGAACAGCACCGACACCCACAGGCGAGCATCTGACGGCCTGGAACAGCACCCACACCCCCAGGTGAGCATTGGACAGCCTGGAGCAGCACCCACAACCCCAGGCGGGCAACCGACAACCTGGAGCAGCACCCACACCCACAGTTGAGCATCTGACTTCGTGGAGCATAACCCCACACGCACAGGTGAGCATCTGACAGCCTGGAGCTGCACCCACACCCTCAGGTGAGTCTCTGACAGCCTGGAACAGCACCCTG	2	PASS	SVTYPE=INS;END=2606196;SVLEN=443;SUPPORT=2;STD_SPAN=.;STD_POS=.	GT:DP:AD	./.:.:.,.
1	2606238	svim.INS.239	A	ACCAACAGGTGAGCATCTGACAGCCTGGAACAGAACCCACACCCCCAGGTGAGCATGTGACAGACTGGAACAGCACCCACATGCCCAGGTGAGCCTCTGACAGCCTGTAACAGCAGCCTGCACCCCCAGGTGCGCCCGTGACAGCCTGGAACAGCACCGAC	6	hom_ref	SVTYPE=INS;END=2606238;SVLEN=160;SUPPORT=5;STD_SPAN=0.89;STD_POS=0.45	GT:DP:AD	0/0:84:79,5
1	2606451	svim.INS.240	C	CACCCCGAGGTGAGCATCTGACCTCCCGGAGCAGCACCAGTACCTCCAGGCGAGCATCTGAACCCATGGAGCAGCACCCACG	2	PASS	SVTYPE=INS;END=2606451;SVLEN=81;SUPPORT=2;STD_SPAN=0.71;STD_POS=18.03	GT:DP:AD	./.:.:.,.
1	2606481	svim.INS.241	C	CCCAGGTGAGCATCCCACATCCTGAAACACCTCCCACACCCCCTGGTGAGCATCCGACAGCCTGGAGCAGCACCCATAACCCCAGGTGAGCATCTGACCGCATGGAATGGCATCCTCACCT	1	PASS	SVTYPE=INS;END=2606481;SVLEN=120;SUPPORT=1;STD_SPAN=.;STD_POS=.	GT:DP:AD	./.:.:.,.
1	2606545	svim.DEL.127	GAGCAGTGCCCACACCCCCAGGTGAGAATCTGACAGCCCGT	G	50	PASS	SVTYPE=DEL;END=2606585;SVLEN=-40;SUPPORT=40;STD_SPAN=.;STD_POS=.	GT:DP:AD	0/1:81:41,40
1	2606552	svim.INS.242	G	GCCCACACCCCCAGGTGAGCATCTGACATCGTGGAGCAGCACCCCACACCCACAGGTGAGCATCTGACAGCCTGGAGCAGCACCCACACCCCCAGGTGAGCATCTGACAGCCTGGAACAGCACCCACATCCCCAGGTGAGCCTCTGACATCGTCGAGCAGCACCCCACACCCACAGGTGAGCATCTGACAGCCTGGAACAGCA	1	PASS	SVTYPE=INS;END=2606552;SVLEN=202;SUPPORT=1;STD_SPAN=.;STD_POS=.	GT:DP:AD	./.:.:.,.
1	2606562	svim.INS.244	C	CCAGGTGAGCATCTGACATCGTGGAGCAGCACCCACAGCCCAAGGTGAGCATCTGACAACCTGGAGCAGCACCCACGCCCCCAGGCGAGCATCTGAACACACGGAGCAGCACCCACACCCCCAGGCGAGCATCCGATAGCCTGGAGCAGCACCCACACACCCAGGTGAGCAACTGACAGCCTGGAGCAGCACCCACACACCCAGGTGATCATCTGACAGCCTGGAACAGCACGCTGCCCCCCAAGGTAAGCATCTGACAGCCTGGAACAGCACACACACCCCCAGGCGAGCATCTGACAACCTGGAACAGCACCCATACGCCCAGATGAGCATCTGACAGCCTGGAACAGCACCCTGCACCCCCAGGTGAGCATCTGACAGCCTGGAACAGCACCCACACCCCCAGGTGAGCATCTGACCGCATCACATGCATCCTCACCCCCAGTTGCGCATCTGATGGTCTGGAGCAGCACCCACACCCACAGGTGAGCATCAGACAGCCTGGAACCACAGCCACACCCCCAGGCGAGCATCTGACAGCCTGGAGCAGCATCCACACCCCCAGGTGAGCATTTGACAGCCTGGAACAGCACTCACACCCCCAGGAGAGCATCCGGCAGCCTGGAGCGGAACCCACGGCCACAGGCGAGCATCTGAGAGCCTGGGTCGGCACCCACACCCCCAGGTGAGCATCTGATGGTTTGCGGCAACACCGACACCCACAGGTGAGCATCTGACAGCCTGGAACAGAACCCACACGCCAGGTGAGCATCTGACAGCCTGGAACAACAGCCTGCACCACCAGGTGCGCATGTGACAGCCTGGAACAGCACCAACACCCCCAGGCGAGCATCTGACGGCCTGGAACAGCACCCACACCCCCAGGTGAGCATCAGACAGCCTGGAACAACACCCATACCCACAGGTGAGCATCTGACATCGTGGAGCAGCACCCCACACCCACAGGTGAGCATCTGACAGCCTGGAGCAGCACCCACACCCCCAGGTGAGCATCTGACAGCCTGGAACAGCACCCACACCCCCAGGTGAGAATCTGATTGTCTGGAGCATCACACACAACCACAGGTGAGCATCGGAGAGTCTGGAGCAGCCCCACATCCCAAGGTGAGCATCTGACAACCTGGAGCAGCACCCACACCCCGAGGTGAGCATCTGACAACAGGGAGCAGCACCCATAGCCCATGGTGAGCACCTGACAACCTGGAGCAGCACCCACACACCCAGGTGAGCATCTGATGGTCTGGAGCAGCACCCACAACCACAGGTGAGCATCGGAGAGTCAGGAGCAGTGCCCACACACCCAGGCGAGCATCTGACAGCCTGGAGCAGTGCCCACACCCCCAGGTGAGCATCTGACATCGTGGAGCAGCACCCCACACCCACAGGTGAGCATCTGACAGCCTGGAGCAGCACCCACACCCCCAGGTGAGCATCTGACAGCCTGGAACAGCACCCACATCCCCAGGTGAGCCTCTGACATCGTCGAGCAGCACCCCACACCCACAGGTGAGCATCTGACAGCGTGGAACAGCACCCACACCCCCAGGTGAGAATCTGATGTTCTGGAGCATCACACACAACCACAGGTGAGCATCGGAGAGTCTGGAGCAGCACCCACAACCCAAGGTGAGCATCTGACAACCTGGAGCAGCACCCACACCCCGAGGTGAGCATCTGACCTCCCGGAGCAGGACCCATACCTCCAGGCGAGCATCTGAACCCAAGGAGCAGCACCCACGCCCCCAGGCGAGCATCTGACCGAACAGAGCAGCACCCACAACCCCATGCGAGCATCTGACAGCCTGGAACAGCACCCACAAACCCCAGGTGAGCATCTGACAGCCCGCAGCAGCAACCACACGCA	1	PASS	SVTYPE=INS;END=2606562;SVLEN=1884;SUPPORT=1;STD_SPAN=.;STD_POS=.	GT:DP:AD	./.:.:.,.
1	2606562	svim.INS.243	C	CCAGGTGAGCATCTGACATCGTGGAGCAGCACCCCACACCCACAGGTGAGCATCTGACAGCCTGGAGCAGCACCCACACCCCCAGGTGAGCATCTGACAGCCTGGAACAGCACCCACATCCCCAGGTGAGCCTCTGACATCGTCGAGCAGCACCCCACACCCACAGGTGAGCATCTGACAGCCTGGAACAGCACCCACACCCCCAGGTGAGAATCTGATGTTCTGGAGCATCACACACAACCACAGGTGAGCATCGGAGAGTCTGGAGCAGCACCCACAACCCAAGGTGAGCATCTGACAACCTGGAGCAGCACCCACACCCCGAGGTGAGCATCTGACCTCCCGGAGCAGGACCCATACCTCCAGGCGAGCATCTGAACCCATGGAGCAGCACCCACGCCCCCAGGCGAGCATCTGACCGAACAGAGCAGCACCCACAACCCCATGCGAGCATCTGACAGCCTGGAACAGCACCCACAACCCCAGGTGAGCATCTGACAGCCCGCAGCAGCAACCACACGCA	19	PASS	SVTYPE=INS;END=2606562;SVLEN=522;SUPPORT=16;STD_SPAN=32.74;STD_POS=37.57	GT:DP:AD	0/1:80:64,16
1	2606618	svim.INS.245	C	CAGCCTGGAACAGCAACCACACCCCCAGGCGAGCAGCTGACAGCCTGGAACATCACCCACACCCCCAGGTGAGCATCTTAT	1	PASS	SVTYPE=INS;END=2606618;SVLEN=80;SUPPORT=1;STD_SPAN=.;STD_POS=.	GT:DP:AD	./.:.:.,.
1	2607476	svim.DEL.128	ACCCACAACCCCAGGCGGGCAACCGACAACCTGGAGCAGCACCCACACCCACAGTTGAGCATCTGACTTCGTGGAGCATAAC	A	1	PASS	SVTYPE=DEL;END=2607557;SVLEN=-81;SUPPORT=1;STD_SPAN=.;STD_POS=.	GT:DP:AD	./.:.:.,.
1	2607666	svim.INS.246	G	GCCTGGAGCAGCACCCACACCTGCAGGCGAGCATCCGACAA	1	PASS	SVTYPE=INS;END=2607666;SVLEN=40;SUPPORT=1;STD_SPAN=.;STD_POS=.	GT:DP:AD	./.:.:.,.
1	2608180	svim.INS.247	C	CTGACAGCCTGGAACAGCACCCCGCAACCCCAGGCGAGCATCTGACAGCATGTAACAGCACCCACACCCCCAGGTGAGCATCTGACAGCCTGGAACAGCAGCCTGCACCCCCAGGTGCGCACG	1	PASS	SVTYPE=INS;END=2608180;SVLEN=122;SUPPORT=1;STD_SPAN=.;STD_POS=.	GT:DP:AD	./.:.:.,.
1	2608374	svim.DEL.129	TGAGCATCTGACAGCATGGAACAGCACCCTGCACCCCCAGGTGAGCATCCGACAGCCTGGAGCAGCACCCACCACTCCCAGGCCAGCATCCGATAACCTGGAGCAGCACCCACAACCCCAAGTGAGCATCTGATTGTCTGGAGCAGCACCCACAACCACAGGTGAGCATCGTAGAGTCTGGAGCAGCGCCCACAGCCCCACGCGAGCATCTGACAGCCCGGAGCAGTGACCACACCTCCAGGTGAGCATCTGACAACAGGGAGCAGCACCCATAGCCCATGGTGAGCATCTGACAACCTGGAGCAGCACCCACACCCCCAGGTGAGCATCTGATGATCTGGAGCAGCACCCACAACCACAGGTGAGCATCGGAGAGTCAGGAGCAGTGCCCACACACCCAGGCGAGCATCTGACAGCCTGGAGCAGTGCCCACACCCCCAGGTGAGCATCTGACAGCGTGGAGCAGCACCCACAGCCCAAGGTGAGCATCTGACAACCTGGAGCAGCACCCACGCCCCCAGGCGAGCATCTGAACACACGGAGCAGCACCCACACCCCCAGGCGAGCATCCGACAGCCTGGAGCAGCACCCACACACCCAGGTGAGCAACTGACAGCCTGGAGCAGCACCCACACACCCAGGTGATCATCTGACAGCCTGGAACAGCACGCTGCCCCCCCAGGTGAGCATCTGACAGCCTGGAACAGCACACACACCCCCAGGCGAGCATCTGACAGCCTGGAACAGCACCCATACGCCCAGATGAGCATCTGACAGCCTGGAACAGCACCCTGCACCCCCAGGTGAGCATCTGACAGCCTGGAACAGCACCCACACCCCCAGGTGAGCATCTGACCGCATCACATGGCATCCTCACACCCAGTTGCGCATCTGATGGTCTGGAGCAGCACCCACACCCACAGGTGAGCATCAGACAGCCTGGAACCGCAGCCACACCCCCAGGC	T	1	PASS	SVTYPE=DEL;END=2609338;SVLEN=-964;SUPPORT=1;STD_SPAN=.;STD_POS=.	GT:DP:AD	./.:.:.,.
1	2608606	svim.INS.248	C	CACCTCCAGGTGAGCATCTGACAACAGGGAGCAGCACCCATAGCCCATGGTGAGCATCTGACAACCTGGAGCAGCACCCACACCCCCAGGTGAGCATCTGATGATCTGGAGCAGCACCCACCCCCCCAGGTGAGCATCTGACAGCCTGGAACAGCACCTTGCACCCCCAGGTGAGCATCCGACAGCCTGTAGCAGCAACCACACTCCCAGGCGAGCATCCGATGACCTGGAGCAGCACCCACAACCCCAAGTGAGCATCTGATTGTCTGGAGCAGCACCCACAACCACAGGTGAGCATCGTAGAGTCTGGAGCAGCGCCCACAGCCCCACGCGAGCATCTGACAGCCCGGAGCAGTGACCAT	1	PASS	SVTYPE=INS;END=2608606;SVLEN=361;SUPPORT=1;STD_SPAN=.;STD_POS=.	GT:DP:AD	./.:.:.,.
1	2608669	svim.INS.249	A	ACCTGGAGCAGCCCCCAAACCCCCAGGCGAGTATCTGTACGCACAGAGCAGCACCCACACCCCCAGGCGAGCATCCGACAGCCTGGAGCAGCACCCACACCCCCAGGTGTGCATGTGATGGTCTGGAGTAGCACCCACACCCACAGCTGAGCATCCGACAG	1	PASS	SVTYPE=INS;END=2608669;SVLEN=160;SUPPORT=1;STD_SPAN=.;STD_POS=.	GT:DP:AD	./.:.:.,.
1	2608722	svim.DEL.130	CCCACAACCACAGGTGAGCATCGGAGAGTCAGGAGCAGTGCCCACACACCCAGGCGAGCATCTGACAGCCTGGAGCAGTGCCCACACCCCCAGGTGAGCATCTGACAGCGTGGAGCAGCACCCACAGCCCAAGGTGAGCATCTGACAACCTGGAGCAGCACCCACGCCCCCAGGCGAGCATCTGAACACACGGAGCAGCACCCACACCCCCAGGCGAGCATCCGACAGCCTGGAGCAGCACCCACACACCCAGGTGAGCAACTGACAGCCTGGAGCAGCACCCACACACCCAGGTGATCATCTGACAGCCTGGAACAGCACGCTGCCCCCCCAGGTGAGCATCTGACAGCCTGGAACAGCACACACACCCCCAGGCGAGCATCTGACAGCCTGGAACAGCACCCATACGCCCAGATGAGCATCTGACAGCCTGGAACAGCACCCTGCACCCCCAGGTGAGCATCTGACAGCCTGGAACAGCACCCACACCCCCAGGTGAGCATCTGACCGCATCACATGGCATCCTCACACCCAGTTGCGCATCTGATGGTCTGGAGCAGCACCCACACCCACAGGTGAGCATCAGACAGCCTGGAACCGCAG	C	1	PASS	SVTYPE=DEL;END=2609324;SVLEN=-602;SUPPORT=1;STD_SPAN=.;STD_POS=.	GT:DP:AD	./.:.:.,.
1	2608912	svim.INS.250	C	CAGAAACAGCACCAAAACCCCCAGGTGAGCATCTGATGGTCTGGAGCATCACTCACAAACCACAGGGGAGCATCGGAGGAGTCT	2	PASS	SVTYPE=INS;END=2608912;SVLEN=82;SUPPORT=2;STD_SPAN=1.41;STD_POS=0.71	GT:DP:AD	./.:.:.,.
1	2609136	svim.DEL.131	ATGAGCATCTGACAGCCTGGAACAGCACCCTGCACCCCCAGG	A	3	hom_ref	SVTYPE=DEL;END=2609177;SVLEN=-41;SUPPORT=3;STD_SPAN=.;STD_POS=.	GT:DP:AD	0/0:62:59,3
1	2609338	svim.INS.251	C	CGAGCATCTGACAGCCTGGAGCAGCATCCACACCCCCAGGTGAGCATTTGACAGCCTGGAACAGCACTCACACCCCCAGGAGAGCATCCGGCAGCCTGGAGCGGAACCCACGGCCACAGGCGAGCATCTGAGAGCCTGGGTCGGCACCCACACCCCCAGGTGAGCATCTGATGGTTTGCGGCAACACCGACACCCACAGGTGAGCATCTGACAGCCTGGAACAGAACCCACACGCCCAGGTGAGCATCTGACAGCCTGGAACAACAGCCTGCACCACCAGGTGCGCATGTGACAGCCTGGAACAGCACCAACACCCCCAGGCGAGCATCTGACGGCCTGGAACAGCACCCACACCCCCAGGTGAGCATCAGACAGCCTGGAACAACACCCATACCCACAGGTGAGCATCTGACATCGTGGAGCAGCACCCCACACCCACAGGTGAGCATCTGACAGCCTGGAGCAGCACCCACACCCCCAGGTGAGCATCTGACAGCCTGGAACAGCACCCACACCCCCAGGTGAGAATCTGATTGTCTGGAGCATCACACACAACCACAGGTGAGCATCGGAGAGTCTGGAGCAGCACCCACATCCCAAGGTGAGCATCTGACAACCTGGAGCAGCACCCACACCTCGAGGTGAGCATCTGTCCTCCCGGAGCAGGACCCATACCTCCAGGCGAGCATCTGAACCCATGGAGCAGCACACACGCCCCCAGGCGAGCATCTGACCGAACGGAGCAGCACCCACAACCCCAGGCGAGCATCTGACAGCCTTTAACAGCACCCACAACCCCAGGTGAGCATCTGACAGCCCGCAGCAGCACCCACACGCACAGGTGAGAATCTGACAGCCCGGAGCAGCACCCACACCCCCAGGGGAGCATCTGACCGCATGGAGCAGCACCCACACCCCCAGGGGAGCATCTGAAATCCTGGAGCTGCACCGACAACACCAGGTGAGCATCTGAGAGCCTGGAACAGCACCCGCACCCCCAGGTGAGAATCTGACAGCCTGGAAGAGCACCCCATATCCCCGGGTGAGCATCTGACAGCCTGGAACAGCACCCACTCCCCCAGGTGAGCACCTGACAGACTGGAACAGCACCCACAGGCCCAGGTGAGCCTCTGACAGCTTGGAACAGCACGCGCACCCCCAGGTGAGCATCTGACAGCCTGGAACAGCACCCACACCCCCAGGCGAGCATCTGATAGCCTGGAACAGCACCCACACCCCCAGGAGAGCATCCGGCAGCCTGCAGCAGAACCCACACCAACAGGCGAGCATCTGACAGCCTGGGTCGGCACCCACACCCCCAGGTGAGCATCTGACGGCCTGGAACAGCACCCACACCCCCAGGTGAGCATCTGACATCGTGGAGCAGCACCCCACACCCACAGGTGAGCATCTGACAGCCTGGAGCAGCACCCACACCCCCAGGT	4	hom_ref	SVTYPE=INS;END=2609338;SVLEN=1444;SUPPORT=4;STD_SPAN=23.68;STD_POS=155.52	GT:DP:AD	0/0:51:47,4
1	2609353	svim.INS.252	C	CTGGAGCAGCATCCACACCCCCAGGTGAGCATTTGACAGCCTGGAACAGCACTCACACCCCCAGGAGAGCATCCGGCAGCCTGGAGCGGAACCCACGGCCACAGGCGAGCATCTGAGAGCCTGGGTCGGCACCCACACCCCCAGGTGAGCATCTGATGGTTTGCGGCAACACCGACACCCACAGGTGAGCATCTGACAGCCTGGAACAGAACCCACACGCCCAGGTGAGCATCTGACAGCCTGGAACAACAGCCTGCACCACCAGGTGCGCATGTGACAGCCTGGAACAGCACCAACACCCCCAGGCGAGCATCTGACGGCCTGGAACAGCACCCACACCCCCAGGTGAGCATCAGACAGCCTGGAACAACACCCATACCCACAGGTGAGCATCTGACATCG	3	hom_ref	SVTYPE=INS;END=2609353;SVLEN=401;SUPPORT=3;STD_SPAN=1;STD_POS=0.5	GT:DP:AD	0/0:51:48,3
1	2609452	svim.DEL.132	CCCCAAGTGAGCATCTGATTGTCTGGAGCAGCACCCACAACCACAGGTGAGCATCGTAGAGTCTGGAGCAGCGCCCACAGCCACAGGCGAGCATCTGACAGCCCGGAGCAGTGCCCACACCCCGAGGTGAGCATCTGACAACAGGGAGCAGCACCCATAGCCCATGGTGAGCACCTGACAACCTGGAGCAGCACCCACACACCCAGGTGAGCATCTGATGGTCTGGAGCAGCACCCACAACCACAGGTGAGCATCGGAGAGTCAGGAGCAGTGCCCACACA	C	1	PASS	SVTYPE=DEL;END=2609732;SVLEN=-280;SUPPORT=1;STD_SPAN=.;STD_POS=.	GT:DP:AD	./.:.:.,.
1	2609588	svim.DEL.133	GACAACAGGGAGCAGCACCCATAGCCCATGGTGAGCACCTGACAACCTGGAGCAGCACCCACACACCCAGGTGAGCATCTGATGGTCTGGAGCAGCACCCACAACCACAGGTGAGCATCGGAGA	G	10	hom_ref	SVTYPE=DEL;END=2609711;SVLEN=-123;SUPPORT=9;STD_SPAN=13.67;STD_POS=42.5	GT:DP:AD	0/0:50:41,9
1	2609795	svim.DEL.134	TGGAGCAGCACCCCACACCCACAGGTGAGCATCTGACAGCC	T	12	PASS	SVTYPE=DEL;END=2609835;SVLEN=-40;SUPPORT=11;STD_SPAN=0.3;STD_POS=207.22	GT:DP:AD	0/1:51:40,11
1	2609824	svim.DEL.135	CATCTGACAGCCTGGAGCAGCACCCACACCCCCAGGTGAGCATCTGACAGCCTGGAACAGCACCCACATCCCCAGGTGAGCCT	C	4	hom_ref	SVTYPE=DEL;END=2609906;SVLEN=-82;SUPPORT=4;STD_SPAN=0.5;STD_POS=35.07	GT:DP:AD	0/0:51:47,4
1	2609855	svim.INS.253	C	CGTCGGCACCCACACCCCCAAGTGAGCATCTGATGGTTTGC	2	PASS	SVTYPE=INS;END=2609855;SVLEN=41;SUPPORT=2;STD_SPAN=0.71;STD_POS=24.4	GT:DP:AD	./.:.:.,.
1	2609857	svim.INS.254	A	AGGGGAGCATCTGAAATCCTGGAGCTGCACCGACAACACCAGGTGAGCATCTGAGAGCCTGGAACAGCACCCGCACCCCCAGGTGAGAATCTGACAGCCTGGAAGAGCACCCCATATCCCCG	4	hom_ref	SVTYPE=INS;END=2609857;SVLEN=121;SUPPORT=4;STD_SPAN=0.96;STD_POS=2.63	GT:DP:AD	0/0:51:47,4
1	2610101	svim.DEL.136	TGAGCATCTGACCTCCCGGAGCAGGACCCATACCTCCAGGCGAGCATCTGAACCCATGGAGCAGCACCCACGCCCCCAGGCGAGCATCTGACCGAACAGAGCAGCACCCACAACCCCATGC	T	1	PASS	SVTYPE=DEL;END=2610221;SVLEN=-120;SUPPORT=1;STD_SPAN=.;STD_POS=.	GT:DP:AD	./.:.:.,.
1	2610352	svim.INS.255	C	CCGCATGGAGCAGCACCCACACCCCCAGGGGAGCATCTGAA	3	hom_ref	SVTYPE=INS;END=2610352;SVLEN=40;SUPPORT=3;STD_SPAN=.;STD_POS=.	GT:DP:AD	0/0:48:45,3
1	2610828	svim.DEL.137	CATCCGACAGCCTGGAGCAGCACCCACACCCCCAGGTGAGCA	C	3	hom_ref	SVTYPE=DEL;END=2610869;SVLEN=-41;SUPPORT=3;STD_SPAN=0.58;STD_POS=77.65	GT:DP:AD	0/0:49:46,3
1	2611258	svim.DEL.138	CCACAGTTGAGCATCTGACTTCGTGGAGCATAACCCCACACGCACAGGTGAGCATCTGACAGCCTGGAGCTGCACCCACACCCTCAGGTGAGTCTCTGACAGCCTGGAACAGCACCCTGCACA	C	1	PASS	SVTYPE=DEL;END=2611380;SVLEN=-122;SUPPORT=1;STD_SPAN=.;STD_POS=.	GT:DP:AD	./.:.:.,.
1	2611379	svim.DEL.139	CACCCAGGTGAGCATCCGACAGCCTGGAGCAGCACCCACACC	C	2	PASS	SVTYPE=DEL;END=2611420;SVLEN=-41;SUPPORT=2;STD_SPAN=0.71;STD_POS=170.77	GT:DP:AD	./.:.:.,.
1	2611522	svim.INS.256	C	CTGGAACAGCACCCTGCACCCCCAGGTGCGCACGTGACAGCG	4	hom_ref	SVTYPE=INS;END=2611522;SVLEN=41;SUPPORT=4;STD_SPAN=.;STD_POS=6.93	GT:DP:AD	0/0:50:46,4
1	2611764	svim.DEL.140	GAAACAGCACCCAGAACTCCAGGTGAGCATCTGACAGCCCGCAGTAGCACCCACAAGCACAAGTGAGAATCTGACAGCCCA	G	1	PASS	SVTYPE=DEL;END=2611844;SVLEN=-80;SUPPORT=1;STD_SPAN=.;STD_POS=.	GT:DP:AD	./.:.:.,.
1	2611838	svim.INS.257	C	CAGCCTGGAACAGCTCCCTGCACACCCAGGTGCGCACATGACAGCCTGGAACAGCACCCACACACCCAGGCGAGCATCTGATGGCCTGGAAACGCACCCACACACCCAGGTGAGCATCCGACATCCTGAAACAGCTCCCACACCCCCAGGTGAGCATCCCACATCCTGAAACAGCTCCCACACCCTCTGGTGAGCATCCGAT	3	hom_ref	SVTYPE=INS;END=2611838;SVLEN=201;SUPPORT=3;STD_SPAN=0.58;STD_POS=8.23	GT:DP:AD	0/0:45:42,3
1	2611930	svim.INS.258	G	GCACCCACAACCCCAGGTGAGAATCTGACAGCCTGGAAGAGC	1	PASS	SVTYPE=INS;END=2611930;SVLEN=41;SUPPORT=1;STD_SPAN=.;STD_POS=.	GT:DP:AD	./.:.:.,.
1	2612307	svim.DEL.141	ACGCGAGCATCTGACAGCCCGGAGCAGTGACCACACCTCCAGGTGAGCATCTGACAACAGGGAGCAGCACCCATAGCCCAT	A	1	PASS	SVTYPE=DEL;END=2612387;SVLEN=-80;SUPPORT=1;STD_SPAN=.;STD_POS=.	GT:DP:AD	./.:.:.,.
1	2612352	svim.INS.259	A	AGCATCTGACAACAGGGAGCAGCACCCATAGCCCATGGTGAGCATCTGACAACCTGGAGCAGCACCCACACCCCCAGGTGAGCATCTGATGATCTGGAGCAGCACCCACCCCCCAGGTGAGCATCTGACAGCCTGGAACAGCACCTTGCACCCCCAGGTGAGCATCCGACAGCCTGTAGCAGCAACCACACTCCCAGGCGAGCATCCGATGACCTGGAGCAGCACCCACAACCCCAAGTGAGCATCTGATTGTCTGGAGCAGCACCCACAACCACAGGTGGGCATCGTAGAGTCTGGAGCAGCGCCCACAGCCCCAACGCGAGCATCTGACAGCCCGGAGCAGTGACCATACCTCCAGGTGAG	1	PASS	SVTYPE=INS;END=2612352;SVLEN=362;SUPPORT=1;STD_SPAN=.;STD_POS=.	GT:DP:AD	./.:.:.,.
1	2612716	svim.DEL.142	ACTGACAGCCTGGAGCAGCACCCACACACCCAGGTGATCAT	A	2	PASS	SVTYPE=DEL;END=2612756;SVLEN=-40;SUPPORT=2;STD_SPAN=.;STD_POS=.	GT:DP:AD	./.:.:.,.
1	2612832	svim.INS.260	G	GAGCATCCGGCAGCCTGGAGCAGAACCCACACCCACAGGTT	5	hom_ref	SVTYPE=INS;END=2612832;SVLEN=40;SUPPORT=4;STD_SPAN=.;STD_POS=.	GT:DP:AD	0/0:44:40,4
1	2613072	svim.INS.261	G	GTGAGCATCTGACAGCCTGGAACAGCACGCACAGCCCAGGAGAGCATCCGGCAGCCTGGAGCAGAACCCACACCCACAGGTT	1	PASS	SVTYPE=INS;END=2613072;SVLEN=81;SUPPORT=1;STD_SPAN=.;STD_POS=.	GT:DP:AD	./.:.:.,.
1	2613186	svim.INS.262	A	ACAGGTTAGCATCTGACAGCCTGGAACAGCAACCACACACCCAGGTGAGCATCCAACAGGCTGGAATAGCACCCACACCCCCAGGTGAGCATTCGACAGCCTGGAAGAGCTCCCACACCCCCAGGTGAGCATCCGACAGCCTGGAGCAGCACCCACACCCCCAGTCGAGCAACTGACAGCCTGGAACAGCACCCACACCCCCAGGTGAGCATCTGATATCCTGGAACAGCACCCACACCCCCAGGTGAGCATCTGACAGCCCAGAGCAGCACGCACACCCCCAGGTGAGCATCTGATAGCCTGGAACAGCACCCACACCCCCAGGTGAGAATCTGACAGCTTGGAGCAGAACCCACACCCC	1	PASS	SVTYPE=INS;END=2613186;SVLEN=360;SUPPORT=1;STD_SPAN=.;STD_POS=.	GT:DP:AD	./.:.:.,.
1	2613237	svim.INS.263	T	TCCAACAGGCTGGAATAGCACCCACACCCCCAGGTGAGCATTCGACAGCCTGGAAGAGCTCCCACACACCCCCAGGTGAGCATCCGACAGCCTGGAGCAGCACCCACACCCCCAGTCGAGCAA	4	hom_ref	SVTYPE=INS;END=2613237;SVLEN=122;SUPPORT=4;STD_SPAN=1.29;STD_POS=13.51	GT:DP:AD	0/0:44:40,4
1	2613488	svim.DEL.143	TGGAGCAGCACCCCACACCCACAGGTGAGCATCTGACAGCCT	T	2	PASS	SVTYPE=DEL;END=2613529;SVLEN=-41;SUPPORT=2;STD_SPAN=1.41;STD_POS=193.04	GT:DP:AD	./.:.:.,.
1	2613573	svim.DEL.144	ACAGCACCCTGCACCCCCAGGTGAGCATCCGACAGCCTGGAGCAGCACCCACCACTCCCAGGCCAGCATCCGATAACCTGGAG	A	2	PASS	SVTYPE=DEL;END=2613655;SVLEN=-82;SUPPORT=2;STD_SPAN=.;STD_POS=.	GT:DP:AD	./.:.:.,.
1	2614016	svim.INS.264	C	CAGCAGCCTGCACCTCCAGGTACGCACGTGACAGCCTGGAAT	3	hom_ref	SVTYPE=INS;END=2614016;SVLEN=41;SUPPORT=3;STD_SPAN=0.58;STD_POS=0.29	GT:DP:AD	0/0:39:36,3
1	2614038	svim.INS.265	G	GCAACTGACAGCCTGGAACAGCAGCCTGCACCTCCAGGTACGCACGTGACAGCCTGGAATAGCACCCACACACCCAGGCGAA	1	PASS	SVTYPE=INS;END=2614038;SVLEN=81;SUPPORT=1;STD_SPAN=.;STD_POS=.	GT:DP:AD	./.:.:.,.
1	2614261	svim.INS.266	A	ACCCACACCCCCAGGCTTGCATCTGACAGCCTGAAACAGCACCAAAACCCCCAGGTGAGCATCTGATGGTCTGGAGCATCACTCACAACCACAGGGGAGCATCGGAGAGTCTGTAGCAGCG	7	hom_ref	SVTYPE=INS;END=2614261;SVLEN=120;SUPPORT=6;STD_SPAN=0.75;STD_POS=3.8	GT:DP:AD	0/0:38:32,6
1	2614261	svim.INS.267	A	AGCCTGCACCTCCAGGTACGCACGTGACAGCCTGGAATAGCACCCACACACCCAGGCGAACATCTGACGGCCTGGAACAGCACCCACACCCCCAGGTGAGCATCTGACGGCCTGGAACAGCACCGACACCCCCAGGTGAGAATCTGACATCGTGGAGCAGCACCCCACACCCACAGGTGAGCATCTGACAGCCTGAAGCAGCACCCACACCCCAGGTGAGCATCTGACAGCCTGGAAAAGCACCCTGCATCCCCAGGTGAGCATCCGACTGCCTGGAGCAGCACCCACACCCCCAGGCTTGCATCTGACAGCCTGAAACAGCACCAAAACCCCCAGGTGAGCATCTGATGGTCTGGAGCATCACTCACAACCACAGGGGAGCATCGGAGAGTCTGTAGCAGCG	8	hom_ref	SVTYPE=INS;END=2614261;SVLEN=402;SUPPORT=7;STD_SPAN=0.82;STD_POS=1.93	GT:DP:AD	0/0:38:31,7
1	2614579	svim.DEL.145	AGCACGCACAGCCCCAGGAGAGCATCCGGCAGCCTGGAGCGGAACCCACGGCCACAGGCGAGCATCTGAGAGCCTGGGTCG	A	5	hom_ref	SVTYPE=DEL;END=2614659;SVLEN=-80;SUPPORT=4;STD_SPAN=.;STD_POS=.	GT:DP:AD	0/0:38:34,4
1	2614590	svim.INS.268	C	CCCCAGGTGAGCATCCGATAGCCTGGAGCAGCACCCACACCCTCAGGTGAGCATCTGACAGACTGGAACAGCAACCACACCCACAGGCGAGCATCTGACAGCCTGGAGCAACACTCACACCCCCAGGTGAGCATCTGACAGCCTGGAACAGCACACACAG	1	PASS	SVTYPE=INS;END=2614590;SVLEN=159;SUPPORT=1;STD_SPAN=.;STD_POS=.	GT:DP:AD	./.:.:.,.
1	2614849	svim.INS.269	T	TAGCCTGGAACAGCACCCACACCCCCAGGTGAGCATCCGACAGCCTGGAGCAGCACCCACACCCCAAGGTGAGCATCTGATATCCTGGATCAGCATCCACACCCCCAGGTGGGCATCTGACAGCCTGGAATAGCACCCACACCCCCAGGCGAGCATCGGACAGCATGTAACAGCACCCACACCCCCAGGTGAGCATCTGACAGTCTGGAACAGCAGCCTGCACCCCCAGGTGCGCAAGTGACAGCCTGGAACAGCACCCACACCCCCAGGCGAGCATCTGACGGCCTGGAACAGCACCCACACCCCCAGGTGAGGATCTGACGGACTGGAACAGCACCCACACCCCCAGGAGAGCATCTGACATCGTGGAGCAGCACCCCACACCCACAGGTGGGCATCTGACAGCCTGGAGCAGCACCCACACCCCAGGTGAGCATCTGAC	18	PASS	SVTYPE=INS;END=2614849;SVLEN=441;SUPPORT=15;STD_SPAN=0.82;STD_POS=1.41	GT:DP:AD	0/1:39:24,15
1	2615841	svim.INS.270	G	GCGAGCATCTGACAGCCTGGAGCAGAACCCCACACCCCCAGGTGAGCAACGGACAGCCTGGAGCAGCACCCACATGCCCAGGTGAGCACCTGACTGCCTGGAACAGCACCCACACTCCCAGACGAGCATAGGACAGCCTGGAGCAGCACCCACATCGCCAGGCGAGCATCCGCCAGCCTGGAACAGCACCCACACCCCCAGGTGAGCATCCGACAGCCTGGAGCAGGACCCACACCCCTAGGTGAACACCCGACATCGTGGAGCAGCACCCCACACCCACAGGTGAGCATCTGACAGCCTGTAACAGTACCCACACCCACAGGCGAGCATCTGAACCCACGGAGCAGCACCCACACCTTCCGGCGAGCATCCGACAGCCTGGAGCAGCACCCACACCCCCAGGTTCGCATCTGATGGTCTGGAGCAGCACCCACAACCACAGGTGAGCCTCTGACAGCCTGGAACAGCACCCTGCACCCCCAGGAGAGCATCTGACAGCCTGGAACAGCGCGCACACCCCCAGGTGAGGATCTGACCGGCTGGAACAGCACCCACACCCCCAGGCGAGCATCTGACAGCATGTAACAGCACCCATACCCCCAGGTGAGCATCTGACAGCCTGGAACAGCACCCTGCACCCCCAGGTGCGCACGTGACAGCGTGGAACAGCACCCACACACCCAGGTGAGCATCTGACAGCCTGGAGCAGCACCCACATCCCCAGGTGAGCATCTGACAGCCTGGAACAGCACCCTGCACCCCCAGGTGAGCATCGGACACCCTGGAACAGGACACACACCCCCAGGCGAGCATCTGACACCCTGGAACAGCACACACACCCCCAGGCGAGCATCTGACAACCTGGAACAGCACCCATACGCCCAGATGAGCATCTGACAGCGTGGAACAGCACCCTGCACCCCCAGGAGAGCATCTGACAGCCTGGAACAGCACCCATAAGCCCAGA	1	PASS	SVTYPE=INS;END=2615841;SVLEN=966;SUPPORT=1;STD_SPAN=.;STD_POS=.	GT:DP:AD	./.:.:.,.
1	2616032	svim.DEL.146	ATACCCCCAGGTGAGCATCTGACCGCATGGAATGGCATCCT	A	3	hom_ref	SVTYPE=DEL;END=2616072;SVLEN=-40;SUPPORT=3;STD_SPAN=.;STD_POS=.	GT:DP:AD	0/0:43:40,3
1	2616160	svim.INS.271	A	AGGCGAGCATCTGAACCCACGGAGCAGCACCCACACCTTCC	1	PASS	SVTYPE=INS;END=2616160;SVLEN=40;SUPPORT=1;STD_SPAN=.;STD_POS=.	GT:DP:AD	./.:.:.,.
1	2616640	svim.DEL.147	CCAGGTGAGCATCTGACATCGTGGAGCAGCACCCACACCCCAGGTGAGCATCTGAGAGCCTGGAACAGCACCCTGCACCCCCAGGTGAGCATCCCACAGCCTGGAGCAGCACACACACCCACAAGCGAGCATCTGACAGCCTGGAACGGCACCCACACCCCTAGGTGAGCATCTGATGTTCTGGAGCATCACCCACAACCACAGGTGAGCATCGGAGAGTCTGGAGCAGCGCCCACACTGCAGGGCGAGCATCTGACAGCCTGGAGCAGTGCCCACACCCCCAGGTGAGCATCTGACACCATGGAGCAGCACCCACAGACCAAGGTGAGCATCTGACAACCTGGAGCAGCACCCACACTCCCAGGCGAGTATCTGTACGCACAGAGCAGCACCCACACCCCCAGGCGAGCATCCGACAGCCTGGAGCAGCACCCACACCCT	C	3	hom_ref	SVTYPE=DEL;END=2617080;SVLEN=-440;SUPPORT=3;STD_SPAN=0.58;STD_POS=0.29	GT:DP:AD	0/0:44:41,3
1	2616660	svim.INS.272	G	GTGGAGCAGCACCCCACACCCACAGGTGAGCATCTGACAGCC	29	PASS	SVTYPE=INS;END=2616660;SVLEN=41;SUPPORT=24;STD_SPAN=0.51;STD_POS=2.77	GT:DP:AD	0/1:44:20,24
1	2617636	svim.DEL.148	ACACCCCCAGGCGAGCATCTGACAGCCTGGAGCAGTGCCCA	A	5	hom_ref	SVTYPE=DEL;END=2617676;SVLEN=-40;SUPPORT=5;STD_SPAN=.;STD_POS=90.37	GT:DP:AD	0/0:48:43,5
1	2618138	svim.DEL.149	GACAGCCTGGAACAGCACACACACCCCCAGGCGAGCATCTGACAGCCTGGAACGGCACCCACACCCCCAGGTGAGCATGT	G	2	PASS	SVTYPE=DEL;END=2618217;SVLEN=-79;SUPPORT=2;STD_SPAN=0.71;STD_POS=302.29	GT:DP:AD	./.:.:.,.
1	2618525	svim.DEL.150	CCAGGTGAACATCCGACATCGTGGAGTAGCACCCCACACCCA	C	1	PASS	SVTYPE=DEL;END=2618566;SVLEN=-41;SUPPORT=1;STD_SPAN=.;STD_POS=.	GT:DP:AD	./.:.:.,.
1	2618604	svim.DEL.151	ACACAGGCGAGCATCTGAACCCACGGAGCAGCACCCACACCTCCCGGCGAGCATCCGACAGCCTGGAGCAGCACCCACACCCCCAGGTGCGCATCTGATGGTCTGGAGCAGCACCCACAACCACAGGTGAGCATCTGACATCGTGGAACAGCACCCCAAACCCACAGGTGAGCATCCGACAGCCTGGAGCAGCACCCCCACCCCCAGGCGAGCATCTGACAGCCTGGAACGGCACCCACACCCCCAGGTGAGCATCTGATGGTCTGGAGCAGCACCCACAAC	A	3	hom_ref	SVTYPE=DEL;END=2618885;SVLEN=-281;SUPPORT=3;STD_SPAN=.;STD_POS=.	GT:DP:AD	0/0:47:44,3
1	2619264	svim.INS.273	T	TGGGGGGGGGGGGGGGGGGGGGGGGGGGGCGGGGGGGGGGGGGGG	1	PASS	SVTYPE=INS;END=2619264;SVLEN=44;SUPPORT=1;STD_SPAN=.;STD_POS=.	GT:DP:AD	./.:.:.,.
1	2619896	svim.DEL.152	TGAACATCCGACATTGTGGAGCAGCACCCCACACCCACAGGTGAGCATCTGACAGCCTGTAACAGTACCCACACCCACAGGCGAGCACCTGAACCCACGGAGCAGCACCCACACCTTCCGGC	T	3	hom_ref	SVTYPE=DEL;END=2620017;SVLEN=-121;SUPPORT=3;STD_SPAN=.;STD_POS=.	GT:DP:AD	0/0:45:42,3
1	2620720	svim.DEL.153	GAAACGCACCCACAGACCGAGGTGAGCATCCGACATCCTGAAACAGCTCCCACACCCCCAGGTGAGCATCCCACATCCTGA	G	3	hom_ref	SVTYPE=DEL;END=2620800;SVLEN=-80;SUPPORT=3;STD_SPAN=.;STD_POS=.	GT:DP:AD	0/0:46:43,3
1	2620873	svim.DEL.154	CCGCATGGAATGGCATCCTCACCTCCAGGTGAGCATCGGAG	C	1	PASS	SVTYPE=DEL;END=2620913;SVLEN=-40;SUPPORT=1;STD_SPAN=.;STD_POS=.	GT:DP:AD	./.:.:.,.
1	2621330	svim.INS.274	G	GCACACCCCAGGTGCGCACGTGACAGCCTGTAACAGCACCCACACACCCAGGCGAGTACTGACGGCCTGGAACAGCACCCA	1	PASS	SVTYPE=INS;END=2621330;SVLEN=80;SUPPORT=1;STD_SPAN=.;STD_POS=.	GT:DP:AD	./.:.:.,.
1	2621736	svim.DEL.155	CACCTCCAGGTGAGCATTTGACCTCCCAGAGCAGCACCCAT	C	1	PASS	SVTYPE=DEL;END=2621776;SVLEN=-40;SUPPORT=1;STD_SPAN=.;STD_POS=.	GT:DP:AD	./.:.:.,.
1	2621747	svim.DEL.156	GAGCATTTGACCTCCCAGAGCAGCACCCATACCCCCAGGCGAGCATCTGAACTCATGGAGCAGCACCCACACCCCCAGGCGAGCATCTGACCCAACGGAGCAGAACCCAGAACCCCAGGCGAGCATCTGACAGCCTGGAACAGCACCCACAACCACAGGTGAGCATCTGAAAGCCCGCAGCATCACCCGCACGCACAGATGAGAATCTGACAGCCCGGAGCAGCACCCACA	G	14	PASS	SVTYPE=DEL;END=2621977;SVLEN=-230;SUPPORT=12;STD_SPAN=54.27;STD_POS=21.71	GT:DP:AD	0/1:48:36,12
1	2622296	svim.INS.275	A	AGACCCCAGGTGAGTCATCTGACAGACTGGAACTGCACCCCATGCCCAGGTGAGCCTCTGACAGCCTTGAACAGCACCCTG	1	PASS	SVTYPE=INS;END=2622296;SVLEN=80;SUPPORT=1;STD_SPAN=.;STD_POS=.	GT:DP:AD	./.:.:.,.
1	2622421	svim.DEL.157	CCTAGGAGAGCATCCGGCAGCCTGGAGCGGAACCCACACCAACAGGCGAGCATCTGACAGCCTCGGTCAGCACCCACAAACCCAGGTGAGCATCTGATGCTTTGGAGCAGCACCCACACCTTCAGGTGAGCATCTGACAGCCTGGAACAGAACCCACACCG	C	1	PASS	SVTYPE=DEL;END=2622581;SVLEN=-160;SUPPORT=1;STD_SPAN=.;STD_POS=.	GT:DP:AD	./.:.:.,.
1	2622482	svim.DEL.158	CTCGGTCAGCACCCACAAACCCAGGTGAGCATCTGATGCTT	C	2	PASS	SVTYPE=DEL;END=2622522;SVLEN=-40;SUPPORT=2;STD_SPAN=.;STD_POS=.	GT:DP:AD	./.:.:.,.
1	2622858	svim.DEL.159	ACACCTGCAGGCGAGCATCTGACAACCTGGAGCAGCACCCACACCCCCATGTGAGCATCTGATGGTCTGGAGCAGCACCCAA	A	28	PASS	SVTYPE=DEL;END=2622939;SVLEN=-81;SUPPORT=25;STD_SPAN=0.65;STD_POS=194.11	GT:DP:AD	0/1:47:22,25
1	2623164	svim.DEL.160	CCTGGAGCAGCACCCACATTCCCAGGCAAGCATCTGAACGCAAATAGCAGCACCCACACCCCCAGGCGAGCATCCGACAGCCTGGAGCAGCACCCACACCCCCAGGTGTGCATGTGATGGTCTGGAGCAGCCCCCACACCCAGAGGTGAGCATCCGACAGCCAGGAGCAGCAACCTGCACACCCAGGTGAGCATCTGACAGT	C	3	hom_ref	SVTYPE=DEL;END=2623365;SVLEN=-201;SUPPORT=3;STD_SPAN=.;STD_POS=21.94	GT:DP:AD	0/0:47:44,3
1	2623344	svim.DEL.161	ACCCAGGTGAGCATCTGACAGTCTGGAACACCACGCACAAC	A	1	PASS	SVTYPE=DEL;END=2623384;SVLEN=-40;SUPPORT=1;STD_SPAN=.;STD_POS=.	GT:DP:AD	./.:.:.,.
1	2623497	svim.INS.276	C	CCCTGCACCCCCAGGACAGCATCTGACAGCGTGGAACAGCACCATACGCCCAGATAAGCATGTGACAGCCTGGAACAGCTCCCTGCATCCCCAGGTGCGCACCTGACAGACTGGAACAGCACCCACACACCCAGGCGAGCATCTGATGGCCTGGAACGGCACCCACACCCCCAGGTGAGCATCCGACATCCTGAAACAGCTCCCACAACCCCAGGTGAGCATCCGATAGCCTGGAGCAACACCCATACCCCAGGTGAGGCATCTGACCGCATGGAATGGCAT	1	PASS	SVTYPE=INS;END=2623497;SVLEN=281;SUPPORT=1;STD_SPAN=.;STD_POS=.	GT:DP:AD	./.:.:.,.
1	2623497	svim.DEL.162	CCCACACCCCCAGGTGAACATCCGACAGCCTGGAGCAGAACCCACACCCCCAGGCGAGCATCTGACAGCCTGGGTCGGCACCCACAACCCCAGGCGAGCATCTGACGGCCTGGAACAGCACACACACCGCCAGGTGAGCATTGGACACCCTGGAGCAGCACCCACATCCCCAGGCGAGCATCCGACAGCCTGGAGCAGCACCCACACCCTCAGGTGAGCATCTGACAGCCTGGAGCAGCAGGCACACCCCCAGTGAGCATCTGACAGCCTGGAGCAGCGCCCACACACCGAGGTGAGCATCTGACAGCCTGGAGCAGCGTCCACACCCCCAGGTGAGCATCTGGCAGCCTGGAGC	C	11	hom_ref	SVTYPE=DEL;END=2623851;SVLEN=-354;SUPPORT=9;STD_SPAN=13;STD_POS=6.5	GT:DP:AD	0/0:47:38,9
1	2623779	svim.INS.277	A	ACACACCCAGGTGAGCATCCGACAGCGTGGAGCAGAACAAACACCCCCAGGCGAGCATCTGACAGCCTGGGTCGGCACCCACACCCCCAGGTGCGCATCTGATGGTCTGGAGCAGCACCCACACCCACAGGTGGGCATCTGACAGCCTGGAAAAGAGCCCAGACCCCCAGGTGAGCATCTGACAGACTGGAACTGCACCCCCATGCCCAGGTGAGCCTCTGACAGCCTTGAACAGCACCCTGCACCCCGAGGTGAGCATCTGACAGCCTGGAACAGCACGCACACCCCCAGGTGCGCACGTGACAGCCTGTAACAGCACCCACACACCCAGGCGAGTATCTGACGGCCTGGAACAGCACCCACACCCCCAGTTGAGCATTGGACAGCCTGGATCAGCACCCACATCCCCAAGCGAGCATCCGACAGCCTGGGGCAGCACCCACACCCCCAGGTGAGCATCTGACATCGTGGAGCAGCACCCCACACCCACAGGTGAGCATCTGACAGCCTGGAGCAGCACCCACACCCCCAGGTGAGCATCTGACAGCCTGGAACAGCACCCTGCACCCCCAAGTGAGCATCCGACAGCCTGGAGCAGCACCCACACCCCCAGGTGAGCATCTGATGGTCTGGAGCAGCACGCATAAACACAGGTGAACATCGGAGAGTCTGGAGCAGCGCCCACACCCCCAGGCGAGCATCTGACAGCCTGGAGCAGTACCCACACACCCAGGTGAGCATCTGACAGCGTGGAGCAGCACCCAAACCCCCAGGCGAGCATCTGAACGCACGGAGCAGCACCCACACCTTCAGGCGAGCATCGGACAGCCTGGAGCAGCACCCACACCCCCAGGTGCGCATGTGATGGTCTGGAGCAGCACCCACACCGACAGGTGAGCATCTGACAGCCTGGAACAGAACCCACACCCCCAGGTGAGCATCTGACAGACTGGAACACCTCCCACATGCCCAGCTGAGCCTCTGACAGCCTGGAACAGCACCCTGTACCCCCAGGGGAGCATCTGACACCCTGGAGCAGCACGCACATCCCCAGGCGAGCATCCGACAGCCTGGAGCAGCACCCACACCCTCAGGTGAGCATCTGACAGCCTGGAGCAGCAGGCACACCCCCAGTGAGCATCCGACAGCCTGGAACAGCACCCACACACCCAGGTGAGCATCCGACACCGTGGAGCAGAACAAACACCCCCAGGCGAGCATCTGACAGCCTGGGTCGGCACCCACACCCCCAGGTGCGCATCTGATGGTCTGGAGCAGCACCCACACACACAGGTGGGCATCTGACAGCCTGGAACAGAGCCCAGACCCCCAGGTGAGCATCTGACAGACTGGAACTGCACCCCCATGCCCAGGTGAGCCTCTGACAGCCTTGAACAGCACCCTGCACCCCCAGGTGAGCATCTGACAGCCTGCAACAGCACGCACACCCCCAGGTGCGCACGTGACAGCCTGCAACAGCACCCACACCCCCAGGCGAGCATCTGACGGCCTGGAACAGCACCCACACCCCCAGTTGAGCATTGGACAGCCTGGATCAGCACCCACAACCCCAAGCGAGCATCCGACAGCCTGGAGCAGCACCCACACCCCCAGGTGAGCATCTGACATCGTAGAGCAGCACCCCACACCCACAGGTGAGCATCTGACAGCCTGGAGCAGCAGCCACATCCCCAGGTGAGAATCTGACAGCCTGGAACAGCACCCTGCACCCCCAAGTGAGCATCCGACAGCCTGGAGCAGCACCCACACCCCCAGGTGAGCATCTGATGGTCTGGAGCAGCACGCATAACCACAGGTGAACATCGGAGAGTCTGGAGCAGCGCCCACACCCCCAGGCGAGCATTTGACAGCCTGGAGCAGTGCCCACACACCCAGCTGAGCATCTGACAGCGTGGAGCAGCACCGACACCCCCAGGCGAACATCTGAACGCACGGAGCAGCACCCACACCTTCAGGCGAGCATCGGACAGCCTGGAGCAACACCCACGCCCCCAGGTGCGCATGTGATGGTCTGGAGCAGCACCCACACCAACAGGTGAGCATCTGACAGCCTGGAACAGAACCCACACCCCCAGGTGAGCATCTGACAGACTGGAACAGCTCCCAAATGCCCAGCTGAGCCTCTGACAGCCTGGAACAGCACCTTGCACCCCCAGGGGAGCATCTGACAGCCTGGAACAGCACGCACACCCCCAGGTGAGCATCTGACCGCCTGGAACAGCACCCACACCCCCAGGCGAGCATCTGAGAGCATGTAACAGCACCCACACACCCAGGTGAGCATCTGACAGCCTGGAACAGCACCCTGCACCCCCAGGTGCGCACGTGACAGCCTGGAACAGCACCCACACAGCCAGGTGAGCATCTGACAGCCTGGAGCAGCACCCACATCCCCAGGTGAGCATCTGACAGCCTGGAACAGCACCTTGCACCCCCAGGTGAGAATCTGACAACCTGGAACAGCACAAACACCCCCAGGCGAGCATCTGACACCCTGGAACTGCACACACACCCCCAGGCGAGCATCTGACAACCTGCAACAGCACCCATACGCCCAGATGAGCATCTGACAGCATGGAACAGCACCCTGCACCCCCAGGACAGCATCTGACAGCGTGGAACAGCACCCATACGCCCAGATAAGCATGTGACAGCCTGGAACAGCTCCCTGCATCCCCAGGTGCGCACCTGACAGACTGGAACAGCACCCACACACCCAGGCGAGCATCTGATGGCCTGGAACGGCACCCACACCCCCAGGTGAGCATCCGACATCCTGAAACAGCTCCCACAACCCCAGGTGAGCATCCGATAGCCTGGAGCAACACCCATACCCCCAGGTGAGCATCTGACCGCATGGAATGGCATCCTCACCTCCAGGTGAGCATCCGACAGCCTGGAGCAGCACCCACACCCCCAGGTGAGCATCTGACAGCCTGGAACGGCAACCACACCCCCAGGCGAGCATCCGACAGCCTGGAACAGCACCAAAAACCCCAGGTGAGCATCTGACGGCCTGGAACAGCACCCACACCCCCAGGTGAGCATCTGACATCGTGCAGCAGCACCCCACACCCACAGGTGAGCATCTGACAGCCTGGAGCAGCACCCACACCCCAGGTGAGCATCTGACAGCCTGGAACAGCACCCTG	9	hom_ref	SVTYPE=INS;END=2623779;SVLEN=3172;SUPPORT=8;STD_SPAN=3.55;STD_POS=34.69	GT:DP:AD	0/0:47:39,8
1	2623899	svim.INS.278	A	ACACCCACAGGTGGGCATCTGACAGCCTGGAAAAGAGCCCAGACCCCCAGGTGAGCATCTGACAGACTGGAACTGCACCCCCATGCCCAGGTGAGCCTCTGACAGCCTTGAACAGCACCCTG	2	PASS	SVTYPE=INS;END=2623899;SVLEN=121;SUPPORT=2;STD_SPAN=0.71;STD_POS=0.35	GT:DP:AD	./.:.:.,.
1	2624411	svim.INS.279	A	AACACCCAGGTGAGCATCTGACAGCGTGGAGCAGCACCCAAACCCCCAGGCGAGCATCTGAACGCACGGAGCAGCACCCACACCTTCAGGCGAGCATCGGACAGCCTGGAGCAGCACCCACACCCCCAGGTGCGCATGTGATGGTCTGGAGCAGCACCCACACCGACAGGTGAGCATCTGACAGCCTGGAACAGAACCCACACCCCCAGGTGAGCATCTGACAGACTGGAACACCTCCCACATGCCCAGCTGAGCCTCTGACAGCCTGGAACAGCACCCTGT	2	PASS	SVTYPE=INS;END=2624411;SVLEN=279;SUPPORT=2;STD_SPAN=3.54;STD_POS=39.24	GT:DP:AD	./.:.:.,.
1	2624562	svim.INS.280	A	ACAGACTGGAACAGCAACCACACCCACAGGCGAGCATCTGACAGCCTGGAGCAACACTCACACCCCCAGGTGAGCATCTGACAGCCTGGAACAGCACACACAGCCCCAGGAGAGCATCCGG	1	PASS	SVTYPE=INS;END=2624562;SVLEN=120;SUPPORT=1;STD_SPAN=.;STD_POS=.	GT:DP:AD	./.:.:.,.
1	2624646	svim.DEL.163	TCTGGAGCAGAACCCACACCCACAGGTGAGCATCTGACAGCCTGGAACAGAACCCACACCCCCAGGTGAGCATCTGACAGACTGGAACTGCACCCCCATGCCCAGGTGAGCCTCTGACAGCCTGGAACAGCACGCACACCCCCAGGTGAGCATGTGACAGCCGGGAACAGCACCCACACCCACAGGCGAGCATCTGACTGCATGTATCAGCACCCACACCCCCAGGTGAGCATCTGACAGCCTGGAACAGCACCCTGCACCCCCAAGTGAGCATCCGACAGCCTGGAGAAGCACCCACACCCCCAGGCGAGCATCTGACAGCCTGGAACGGCACCCACACCC	T	9	hom_ref	SVTYPE=DEL;END=2624987;SVLEN=-341;SUPPORT=8;STD_SPAN=21.25;STD_POS=72.71	GT:DP:AD	0/0:47:39,8
1	2624757	svim.INS.281	C	CTCTGACAGCCTTGAACAGCACCCTGCACCCCCAGGTGAGCA	4	hom_ref	SVTYPE=INS;END=2624757;SVLEN=41;SUPPORT=4;STD_SPAN=0.5;STD_POS=7.28	GT:DP:AD	0/0:46:42,4
1	2624961	svim.INS.282	T	TGACATCGTAGAGCAGCACCCCACACCCACAGGTGAGCATCTGACAGCCTGGAGCAGCAGCCACATCCCCAGGTGAGAATCTGACAGCCTGGAACAGCACCCTGCACCCCCAAGTGAGCATCC	2	PASS	SVTYPE=INS;END=2624961;SVLEN=122;SUPPORT=2;STD_SPAN=.;STD_POS=.	GT:DP:AD	./.:.:.,.
1	2625279	svim.DEL.164	TCTGACAGCCTGGAACAGAACCCACACCCCCAGGTGAGCATCTGACAGACTGGAACAGCACCCACATGCCCAGCTGAGCCTGTGACAGCCTCGAACAGCACCCTGCACCCCCAGGGGAGCATCTGACAGCCTGGAACAGCACGCACACACCCAGGTGAGCATCTGACCGCCTGGAACAGCACCCACACCCCCAGGCGAGCAT	T	8	hom_ref	SVTYPE=DEL;END=2625480;SVLEN=-201;SUPPORT=8;STD_SPAN=0.52;STD_POS=225.74	GT:DP:AD	0/0:48:40,8
1	2625469	svim.INS.283	C	CAGGTGAGCATCTGATGGTCTGGAGCAGCACCCACAACCACAGGTGAGCATCCGACAGCCTGGAACAGCACCCACACACT	1	PASS	SVTYPE=INS;END=2625469;SVLEN=79;SUPPORT=1;STD_SPAN=.;STD_POS=.	GT:DP:AD	./.:.:.,.
1	2625816	svim.INS.284	G	GCAGCACCCACATGCCCAGGTGAGCACCTGACTGCCTGGAA	2	PASS	SVTYPE=INS;END=2625816;SVLEN=40;SUPPORT=2;STD_SPAN=.;STD_POS=.	GT:DP:AD	./.:.:.,.
1	2625878	svim.DEL.165	AGCATTCGACAGCCTGGAGCAGCACCCACAACCCCAGGCGT	A	2	PASS	SVTYPE=DEL;END=2625918;SVLEN=-40;SUPPORT=2;STD_SPAN=.;STD_POS=.	GT:DP:AD	./.:.:.,.
1	2626333	svim.INS.285	C	CTGGAACAGCACCCTGCACCCCCAGGTGCACACGTGACAGCG	2	PASS	SVTYPE=INS;END=2626333;SVLEN=41;SUPPORT=2;STD_SPAN=.;STD_POS=.	GT:DP:AD	./.:.:.,.
1	2626454	svim.DEL.166	CTGGAACAGCACCCTGCACCCCCAGGTGAGCATCTGACACACTGAAACAGCACACACACCCCCAGGCGAGCATCTGACAACCTGGAACAGCACCCATACGCCAAGATGAGCATCTGACAGCG	C	2	PASS	SVTYPE=DEL;END=2626575;SVLEN=-121;SUPPORT=2;STD_SPAN=.;STD_POS=.	GT:DP:AD	./.:.:.,.
1	2626580	svim.DEL.167	ACAGCACCCTGCACCCCCAGGAGAGCATCTGACAGCATGGAACAGCACCCATACGCCCAGATGAGCATCTGACAGCCTGGAATAGGTCCCTGCACCCCCAGGTGCGCACCTGACAGCCTGCAACAGCACCCACACACCCAGGCGAGCATCTGATGGCCTGGAACTGCACCCAGACGCCCAGGTGAGCATCCGACATCCTGAAACAGCTCCCACACCCCCAGGTGAGCATCCGACAGCCTGGAGCAGCACCCATACCCCCAGGTGAGCATCTGATCGCATGGAATGGCATCCTCACCTCCAGGTGAGCATCCGACAGCCTGGAGTAGCACCCACACCCCCAGGTGAGCATCTGACAGCCTGGAAGAGCAACCACACCCCCAGGCGAGTATCTGACAGCCTGGAACAGCATCCTGCACCCCA	A	6	hom_ref	SVTYPE=DEL;END=2626999;SVLEN=-419;SUPPORT=5;STD_SPAN=54.56;STD_POS=8.94	GT:DP:AD	0/0:43:38,5
1	2626962	svim.DEL.168	CGAGTATCTGACAGCCTGGAACAGCATCCTGCACCCCAGGGTGAGGATCAGACAGCCTGGAGCAGCACCCACACTCCAGGTGAGCATCTGACAGCCTGAAGCAGCACCCACACCAACAGGTGAGCATCTGACCGCCTGGAACAGCACCCACACCCCCAGGT	C	2	PASS	SVTYPE=DEL;END=2627122;SVLEN=-160;SUPPORT=2;STD_SPAN=.;STD_POS=.	GT:DP:AD	./.:.:.,.
1	2627145	svim.INS.286	G	GCACCCTGCACACCCAGGTGAGCATCCGACAGCCTGGAGCAT	2	PASS	SVTYPE=INS;END=2627145;SVLEN=41;SUPPORT=2;STD_SPAN=.;STD_POS=.	GT:DP:AD	./.:.:.,.
1	2627302	svim.DEL.169	GCAGAACCCACACCCCGAGGCGAGCATCTGACAGCCTGGGTCGGCACCCACACCTCCAGGTGAGCATCTGATGGTCTGGAGCAGTACCCACACCCACAGTTGAGCATCTGATAGCCTGGAA	G	1	PASS	SVTYPE=DEL;END=2627422;SVLEN=-120;SUPPORT=1;STD_SPAN=.;STD_POS=.	GT:DP:AD	./.:.:.,.
1	2627690	svim.DEL.170	CTGACTGCATGTAACAGCACCCACACCCCCAGGTAAGCATCTGACAGCCTGGAACAGCACCCTGCACCCCCAGGTGTGCACG	C	5	hom_ref	SVTYPE=DEL;END=2627771;SVLEN=-81;SUPPORT=4;STD_SPAN=.;STD_POS=.	GT:DP:AD	0/0:40:36,4
1	2629049	svim.INS.287	A	AGGTGAGCATCCCACATCCTGAAACACCTCCCACACCCCCT	3	hom_ref	SVTYPE=INS;END=2629049;SVLEN=40;SUPPORT=3;STD_SPAN=.;STD_POS=.	GT:DP:AD	0/0:31:28,3
1	2629212	svim.DEL.171	CGAGCATCTGACAGCCTGGAACAGCACCCTGCACCCCCGGGTGAGGATCAGACAGCCTGGAGCAGCACCCACACTCCAGGTGAGCATCTGACAGCCTGAAGCAGCACCCACACCAACAGGTGAGCATCTGACAACCTGGAACAGCACCCACACCCCCAGGT	C	1	PASS	SVTYPE=DEL;END=2629372;SVLEN=-160;SUPPORT=1;STD_SPAN=.;STD_POS=.	GT:DP:AD	./.:.:.,.
1	2629637	svim.INS.288	A	ACCAAAACCCCCAGGTGAGCATCTGATGGTCTGGAGCATCACCCACAACCACAGGGGAGCATCGGAGAGTCTGTAGCAGCG	1	PASS	SVTYPE=INS;END=2629637;SVLEN=80;SUPPORT=1;STD_SPAN=.;STD_POS=.	GT:DP:AD	./.:.:.,.
1	2631510	svim.DEL.172	CCACCTGGAGCAGCACCCACAGTCCCAGGTGAGCATCCGAGAGCCTGGAGCAGCATCCTCACCCCAGGTGAGCATCGGACATCCTGGAGCATCACATACTCCCCCAGGTGAGCATCCGACAGCCTGGAGCAGCGCCGACCCCCCCAGGGTGAGCATCTGACAGCCTGGAGCAGCACCCACACGCCCAGGCGAGGATGCGAT	C	1	PASS	SVTYPE=DEL;END=2631710;SVLEN=-200;SUPPORT=1;STD_SPAN=.;STD_POS=.	GT:DP:AD	./.:.:.,.
1	2632416	svim.INS.289	C	CACCCCCAGGTGAGCATCTCACAGCCTGCAGCAGCACCCACACCCCCAGGTGAGCATCCGACAGCCTGGAGCAGCACCCACACCCCCAGGCGAGCATCGGACATCGTGGAACAGCACCCCACACCCCCAGGTGAGCATCTGACAGCTTGGAACAGAACTCCACACCCACAGGTGAGCATCTGACAGCCTGGAGCAGCACCCCACACCCCCAGGGGAGCATCTGACAGTCTGGAACAGCACTCCACACCCCCAGGTGAGCATCTGACATCCTGGAACAGCACCCCACGCCCCCAGGTGAGCATCTGACAGCCTGGAACAGCACCCCACACCCCTAGATGAGCATCTGACAGCCTGGAGCAGAACCCCACACCCCCAGGTGAGCATTCGACAGCCTGGAACAGCACCCAT	6	hom_ref	SVTYPE=INS;END=2632416;SVLEN=407;SUPPORT=5;STD_SPAN=2.28;STD_POS=5.45	GT:DP:AD	0/0:27:22,5
1	2632557	svim.INS.290	C	CAGCCTGGAGCAGCACACACAACCCCAGGCGAGCATCTGACAGCCTGGAGCAGCACACACAACCCCAGGCGAGCATCTGACAGCCTGGAGCAGCGCCCACACCCCCAGGTGAGCATGTGACAGCCTGGAGCAGCGCCCACACCCCCGGGCGAGCATCTGAG	7	PASS	SVTYPE=INS;END=2632557;SVLEN=160;SUPPORT=6;STD_SPAN=0.41;STD_POS=38.74	GT:DP:AD	0/1:27:21,6
1	2684221	svim.DUP_TANDEM.7	N	<DUP:TANDEM>	1	PASS	SVTYPE=DUP:TANDEM;END=2693989;SVLEN=9769;SUPPORT=1;STD_SPAN=.;STD_POS=.	GT:CN:DP:AD	./.:2:.:.,.
1	2684815	svim.DEL.173	TGGGGATGGAAGGTGCCATTGTAGGTTTTTGGATGTTCGCATGGGGGTGAAGGGTGGTGTTCCGGGTTATCAGATGCTCACCTGGG	T	3	hom_ref	SVTYPE=DEL;END=2684900;SVLEN=-85;SUPPORT=3;STD_SPAN=.;STD_POS=.	GT:DP:AD	0/0:23:20,3
1	2685045	svim.DUP_TANDEM.8	N	<DUP:TANDEM>	2	PASS	SVTYPE=DUP:TANDEM;END=2693989;SVLEN=8945;SUPPORT=2;STD_SPAN=.;STD_POS=.	GT:CN:DP:AD	./.:2:.:.,.
1	2685712	svim.INS.291	C	CTGCAGCAGCACCCACACCCCCAGGTGAGCATCCGACAGCCTGGAGCAGCACCCACACCCCCAGGCGAGCATCGGACATCG	3	hom_ref	SVTYPE=INS;END=2685712;SVLEN=80;SUPPORT=3;STD_SPAN=.;STD_POS=.	GT:DP:AD	0/0:43:40,3
1	2685884	svim.DEL.174	ACCCCACGCCCCCAGGTGAGCACCTGACAGCCTGGAACAGCAC	A	10	hom_ref	SVTYPE=DEL;END=2685926;SVLEN=-42;SUPPORT=8;STD_SPAN=.;STD_POS=.	GT:DP:AD	0/0:46:38,8
1	2686000	svim.DEL.175	AGCAGCACCCCACACCTCCAGGGGAGCATCTGACATCCTGGAACAGCACCCCACACCCCCAGTGAGCATCTGACAACCTGGAGCAGCACCCCACACCTCCAGGGGAGCATCTGACATCCTGGAACAGCACCCCACACCTCCAGGGGGAGCATCTGACAGCCTGGAACAGCACCCACACCCCCAGGTGAGCATCTGACAGCCTGGAG	A	4	hom_ref	SVTYPE=DEL;END=2686205;SVLEN=-205;SUPPORT=4;STD_SPAN=.;STD_POS=18.5	GT:DP:AD	0/0:47:43,4
1	2686129	svim.INS.292	C	CACACAACCCCAGGCGAGCATCTGACAGCCTGGAGCAGCGCCCACACCCCCAGGTGAGCATGTGACAGCCTGGAGCAGCGCCCACACCCCCGGGCGAGCATCTGACAGCCTGGAGCAGCACCCACACCCCCAGGTGAGCATCTGACAGCCTGGGGCGGCGCCCACAGCCCCAGGTGAGCATCTGACAGCCCGGAGCAGCG	8	hom_ref	SVTYPE=INS;END=2686129;SVLEN=199;SUPPORT=7;STD_SPAN=43;STD_POS=81.94	GT:DP:AD	0/0:46:39,7
1	2686604	svim.INS.293	G	GAATGTCATCCTCACCTCCAGGTGAGCATCGGACAGCCTGGAACAGAATTCTCAAGCCCCAGGTGAGGATCTGACAACCTGGAACAGAACCCCACTCTTCCAGGTGAGAATCTGACAGCATAAAACAGCACCCTGCACCCCCAGGTGAGCATCTGACAGCCTGAAACAGCACCCTCCACCTTCAGGTGAGAATATGACAGCCTGAAACAGCACCCCGCACCCAGGCAAAAATCTGACAGCATGGAACAAGACTACTGCCCCCAGGTGAGCATTTGACAGCCTGGGAAAGCACCCTCTACCCACACGTGAGCATCTGACAGCCTGGAAACCCCCCCACTGCTTCCAGGTGAACATCTGATAGCCTGGAACAGAACCCCAGGCCTCCCAGTAAGCATCTGAAAGCAAGGAACAGCACTCTCATCCCCAGGGGAGCATCTGACAACCTAGAACAGCACCCTCACCCCGAGGTGGGCATCTGGCAGCATAAAACAGCACCCCTACTGGCAGATGAGCATATGACAGCCTGGAACAGCACCCACACCCGCTGGCGAGAATCTGACAGCCTGGAGCAACACCCACACCCCAGGTGAGCATCTGACAGCCTGGAGCAGCGCCCACACCCCCAGGTGAGCATCTTACAGCCTGGAGCAGCGCCCACACCCCCAGGTGAGCATCTGACAGCCTGGAGCAGCACCCACACTCCCAGGTGAGTATCTGACAGCCTGGAGTAGCACCCACACCCCCAGGTGAGCATCTGACAGCCTGGAACAGCATCCACTCCCCCAGGTGAGCATCTGACCACATTGAATGGCATCCTCACCTCCAGGTGAGCATCTGACAGCCTGGAACCGCACCCACACCCCCAGGCGAGCATCTGACAGCCTGGAGCAGCACCCACACCCCCAGGTGAGCATCTGACAGCCTGGAGCAGCACCCACACCCCCAGGGGAGCATCTGACCGCATGGAATGTCATCCTCACTTCCAGGTGAGCATCCGACAGCCTGGAGCAGCACCCACACCCCAGGTGAGCATCTGACCGCATGGAATGGCATCCTCACCTCCAGGTGAGCATCCGACAGCCTGGAACATAATTCTCCAACCCCAGGTGAGGATCTGACAACCTGGAACAGAACCCCACTCTTCCAGGTGAGAATCTGACACCATAAAACAGCACCCTGCACCCCCAGGTGAGCATCTGACAGCCTGGAACAGCATCCACACCCCCAGGTGAGCATCTGACCGCATGGAATGGCATCCTCACCTCCAGGTGAGCATCCGACAGCCTGGAACAGAATTCTCCAACCACAGGTGAGGATCTGACAGCCTGGAACAGAACCCCACTCTTCCAGGTGAGAATCTGACGCATAAAACAGCACCCTGCAACCCCAGGTGAGCATCTGACAGTCTGGAACAGCATCCACACCCCCAGGCGAGCATCTGACAGCCTGGAGCAGCACGCACACCCCCAGGCGAGCATCTGACAGCCTGGAGCAGCACACACAACCCCAGGCGAGCATCTGACAGCCTGGAGCAGCGCCCACACCCCCAAGTGAGCAGGTGACAGCCTGGAGCAGTGCCCACACCCCCGGGCGAGCATCTGACAGCCTGGAGCAGCACCCACACCCCCAGGTGAGCATCTGACAGCCTGGGGCAGTGCCCACAGCCCCAGGTGAGCATCTGACAGCCCGGAGCAGCGTCCACACCCCCAGGTGAGCATCTGGCAGCCTGGAGCAGCACCCACACCCCCAGGTGAGCATCTGACAGCCTGGAGCAGCGCCCACACACTGAGGTGAGCATCTGACAGCCTGGGGCAGCACCCACACCCCCAGGTGAGCATCTGGCAACCTGGAACAGCATCTACAGCCCCAGGTGACCATCTGACAGCCTGAAGCAGCACCCACACCCCCAGGTGAGCATGTGACCACATGGAATGTCATCCTCACCTCCAGGTGAGCATCCGACAGCCTGGAACAGAATTCTCAAACCCCAGGTGAGGATCTGACAACCTGGAACAGAACCCCACTCTTCCAAGTGAGAATCTGACAGCATAAAACAGCACCCTGCACCCCCAGGTGAGCATCTGACAGCCTGAAACAGCACCCTCCACCTTCAGGTGAGAATATGACAGCCTGAAACAGCACCCCACACCCCAGGCAAAAATCTGACAGCATGCAACAAGACCACTGCTCCCAGGTGAGCATTTGACAACTTGGGAAAGCACCCTCCACCCACACGTGAGCATCTGACAGCCTGGAAACCCCCCCACTGCTTCCAGGTGAACATCTGATAGCCTGGAACAGAACCCCAGGCCTCCAGGTAAGCATCTGAAAGCACGGAACAGCACTCTCACCCCCAGGGGAGCGTCTGACAACCTAGAACAGCACCTTCACCCCGAGGTGGGCATCTGGCAGCATAAAACAGCACCCCTACTGGCAGATGAGCATATGACAGCCTGGAACAGCACCCACACCCCCAGGTCAGCATCTCACAGCCTGCAGCAGCACCCACACCCCCAGGTGAGCATCCGACAGCCTGGAGCAGCACCCACACCCCCAGGCGAGCATCGGACATCGTGGAACAGCACCCCACACCCCCAGGTGAGCATCTGACAGCTTGGAACAGAACTCCACACCCACAGGTGAGCATCTGACAGCCTGGAGCAGCACCCACACCCCCAGGGGAGCATCTGACAGTCTGGAACAGCACTCCACACCCCCAGGTGAGCATCTGACATCCTGGAACAGCACCCCACGCCCCAGGTGAGCATCTGACAGCCTGGAACAGCACCCCACACCCCTAGATGAGCATCTGACAGCCTGGAGCAGAACCCCACACCCCCAGGTGAGCATTCGACAGCCTGGAACAGCACCCATACCCCCAGGCGAGCATCTGACAGCCTGGAGCAGCATGCACACCCCCAGGCGAGCATCTGACAGCCTGGAGCAGCACCCACACCCCCAGGCGAGCATCTGACAGCCTGGAGCAGCACCCACACCCCCAGGTGAGCCTCTGACAGCCTGGAGCAGCACCCACACCCCCAGGCGAGCATCTGACAGCCTGGAGCAGCACACACAACCCCAGGCGAGCATCTGACAGCCTGGAGCAGCGCCCACACCCCCAGGTGAGCATCTGACAGCCTGGAGCAGCGCCCACACCCCCGGGCGAGCATCTGACAGCCTGGAGCAGCACCCACACCCCCAGGTGAGCATCTGACAGCCTGGGGCGGCGCCCACAGCCCCAGGTGAGCATCTGACAGCCCGGAGCAAGCGTCCACACCCCCAGGTGAGCATCTGGCAGCCTGCAGCAGCACCCACACCCCCAGGTGAGCATCTGACTGCCTGGAGCAGCGCCCACACCCCCAGGTGAGCATCTGACAGCCTGGAGCAGCGCCCACACACCGAGGTGAGCATCTGACAGCCTGGAGCAGCGCCCACACCCCCAGGTGAGCATCTGACAGCGTGGAGCAGCGCCCACACCCCCAGGTGGGCATCTGACAGCCTGGAGCAGGCGCCCACAATCCCAGGTTAGCATCTGACAGCCTGGAGCAGCACCCACACCCCCAGTTGAGTAGCTGACATCCTGGAGCTGCACCCATACCCCCAGGTGAGATCTGACAGCCTGGGGCAGCACCCACACCCCCAGGTGAGCATCTGGCAACCTGGAACAGCATCTACAGCCCCAGGTGACCATCTGACAGCCTGAAGCAGCACCCACACCCCCAGGTGAGCATGTGACCACATGC	1	PASS	SVTYPE=INS;END=2686604;SVLEN=3742;SUPPORT=1;STD_SPAN=.;STD_POS=.	GT:DP:AD	./.:.:.,.
1	2687618	svim.DEL.176	CCCACACCCCCAGGTGAGCATCTGACCGCATGGAATGGCATCCTCACCTCCAGGTGAGCATCCGACAGCCTGGAACATAATTCTCCAACCCCAGGTGAGGATCTGACAACCTGGAACAGAACCCCACTCTTCCAGGTGAGAATCTGACACCATAAAACAGCACCCTGCACCCCCAGGTGAGCATCTGACAGCCTGGAACAGCAT	C	6	hom_ref	SVTYPE=DEL;END=2687821;SVLEN=-203;SUPPORT=5;STD_SPAN=.;STD_POS=.	GT:DP:AD	0/0:45:40,5
1	2688754	svim.INS.294	C	CCCCAGGCAAAAATCTGACAGCATGCAACAAGACCACTGCTCCCAGGTGAGCATTTGACAACTTGGGAAAGCACCCTCCACCCACACGTGAGCATCTGACAGCCTGGAAACCCCCCCACTGCTTCCAGGTGAACATCTGATAGCCTGGAACAGAACCCCAGGCCTCCAGGTAAGCATCTGAAAGCACGGAACAGCACTCTCACCCCCAGGGGAGCGTCTGACAACCTAGAACAGCACCTTCACCCCGAGGTGGGCATCTGGCAGCATAAAACAGCACCCCTACTGGCAGATGAGCATATGACAGCCTGGAACAGCACCCACACCCCCAGGTCAGCATCTCACAGCCTGCAGCAGCACCCACACCCCCAGGTGAGCATCCGACAGCCTGGAGCAGCACCCACACCCCCAGGCGAGCATCGGACATCGTGGAACAGCACCCCACACCCCAGGTGAGCATCTGACAGCTTGGAACAGAACTCCACACCCACAGGTGAGCATCTGACAGCCTGGAGCAGCACCCCACACCCCCAGGGGAGCATCTGACAGTCTGGAACAGCACTCCACACCCCCAGGTGAGCATCTGACATCCTGGAACAGCACCCCACGCCCCCAGGTGAGCATCTGACAGCCTGGAACAGCACCCCACACCCCTAGATGAGCATCTGACAGCCTGGAGCAGAACCCCACACCCCCAGGTGAGCATTCGACAGCCTGGAACAGCACCCATACCCCCAGGCGAGCATCTGACAGCCTGGAGCAGCATGCACACCCCCAGGCGAGCATCTGACAGCCTGGAGCAGCACCCACACCCCCAGGCGAGCATCTGACAGCCTGGAGCAGCACCCACACCCCCAGGTGAGCCTCTGACAGCCTGGAGCAGCACCCACACCCCCAGGCGAGCATCTGACAGCCTGGAGCAGCACACACAACCCCAGGCGAGCATCTGACAGCCTGGAGCAGCGCCCACACCCCCAGGTGAGCATCTGACAGCCTGGAGCAGCGCCCACACCCCCGGGCGAGCATCTGACAGCCTGGAGCAGCACCCACACCCCCAGGTGAGCATCTGACAGCCTGGGGCGGCGCCCACAGCCCCAGGTGAGCATCTGACAGCCCGGAGCAGCGTCCACACCCCCAGGTGAGCATCTGGCAGCCTGCAGCAGCACCCACACCCCCAGGTGAGCATCTGACTGCCTGGAGCAGCGCCCACACCCCCAGGTGAGCATCTGACAGCCTGGAGCAGCGCCCACACACCGAGGTGAGCATCTGACAGCCTGGAGCAGCGCCCACACCCCCAGGTGAGCATCTGACAGCGTGGAGCAGCGCCCACACCCCCAGGTGGGCATCTGACAGCCTGGAGCAGGCGCCCACAATCCCAGGTTAGCATCTGACAGCCTGGAGCAGCACCCACACCCCCAGTTGAGTAGCTGACATCCTGGAGCTGCACCCATACCCCCAGGTGAGATCTGACAGCCTGGGGCAGCACCCACACCCCCAGGTGAGCATCTGGCAACCTGGAACAGCATCTACAGCCCCAGGTGACCATCTGACAGCCTGAAGCAGCACCCACACCCCCAGGTGAGCATGTGACCACATGCAATGTCATCCTCACCTCCAGGTGAGCATCGGACAGCCTGGAACAGAATTCTCAAGCCCCAGGTGAGGATCTGACAACCTGGAACAGAACCCCACTCTTCCAGGTGAGAATCTGACAGCATAAAACAGCACCCTGCACCCCCAGGTGAGCATCTGACAGCCTGAAACAGCACCCTCCACCTTCAGGTGAGAATATGACAGCCTGAAACAGCACCCCGCACCCAGGCAAAAATCTGACAGCATGGAACAAGACTACTGCCCCCAGGTGAGCATTTGACAGCCTGGGAAAGCACCCTCTACCCACACGTGAGCATCTGACAGCCTGGAAACCCCCCCACTGCTTCCAGGTGAACATCTGATAGCCTGGAACAGAACCCCAGGCCTCCCAGTAAGCATCTGAAAGCAAGGAACAGCACTCTCACCCCCAGGGGAGCATCTGACAACCTAGAACAGCACCCTCACCCCAAGGTGGGCATCTGGCAGCATAAAACAGCACCCCTACTGGCAGATGAGCATATGACAGCCTGGAACAGCACCCACACCCGCTGGCGAGAATCTGACAGCCTGGAGCAACACCCACACCCCCAGGTGAGCATCTGACAGCCTGGAGCAGCGCCCACACCCCCAGGTGAGCATCTTACAGCCTGGAGCAGCGCCCACACCCCCAGGTGAGCATCTGACAGCCTGGAGCAGCACCCACACTCCCAGGTGAGTATCTGACAGCCTGGAGTAGCACCCACACCCCCAGGTGAGCATCTGACAGCCTGGAACAGCATCCACTCCCCCAGGTGAGCATCTGACCACATTGAATGGCATCCTCACCTCCAGGTGAGCATCTGACAGCCTGGAACCGCACCCACACCCCCAGGCGAGCATCTGACAGCCTGGAGCAGCACCCACACCCCCAGGTGAGCATCTGACAGCCTGGAGCAGCACCCACACCCCCAGGGGAGCATCTGACCGCATGGAATGTCATCCTCACTTCCAGGTGAGCATCCGACAGCCTGGAGCAGCACCCACACCCCCAGGTGAGCATCTGACCGCATGGAATGGCATCCTCACCTCCAGGTGAGCATCCGACAGCCTGGAACATAATTCTCCAACCCCAGGTGAGGATCTGACAACCTGGAACAGAACCCCACTCTTCCAGGTGAGAATCTGACACCATAAAACAGCACCCTGCACCCCCAGGTGAGCATCTGACAGCCTGGAACAGCATCCACACCCCCAGGTGAGCATCTGACCGCATGGAATGGCATCCTCACCTCCAGGTGAGCATCCGACAGCCTGGAACAGAATTCTCCAACCACAGGTGAGGATCTGACAGCCTGGAACAGAACCCCACTCTTCCAGGTGAGAATCTGACGCATAAAACAGCACCCTGCAACCCCAGGTGAGCATCTGACAGTCTGGAACAGCATCCACACCCCCAGGCGAGCATCTGACAGCCTGGAGCAGCACGCACACCCCCAGGCGAGCATCTGACAGCCTGGAGCAGCACACACAACCCCAGGCGAGCATCTGACAGCCTGGAGCAGCGCCCACACCCCCAAGTGAGCAGGTGACAGCCTGGAGCAGTGCCCACACCCCCGGGCGAGCATCTGACAGCCTGGAGCAGCACCCACACCCCCAGGTGAGCATCTGACAGCCTGGGGCAGTGCCCACAGCCCCAGGTGAGCATCTGACAGCCCGGAGCAGCGTCCACACCCCCAGGTGAGCATCTGGCAGCCTGGAGCAGCACCCACACCCCCAGGTGAGCATCTGACAGCCTGGAGCAGCGCCCACACACTGAGGTGAGCATCTGACAGCCTGGGGCAGCACCCACACCCCCAGGTGAGCATCTGGCAACCTGGAACAGCATCTACAGCCCCAGGTGACCATCTGACAGCCTGAAGCAGCACCCACACCCCCAGGTGAGCATGTGACCACATGGAATGTCATCCTCACCTCCAGGTGAGCATCCGACAGCCTGGAACAGAATTCTCAAACCCCAGGTGAGGATCTGACAACCTGGAACAGAACCCCACTCTTCCAAGTGAGAATCTGACAGCATAAAACAGCACCCTGCACCCCCAGGTGAGCATCTGACAGCCTGAAACAGCACCCTCCACCTTCAGGTGAGAATATGACAGCCTGAAACAGCACCCCACA	1	PASS	SVTYPE=INS;END=2688754;SVLEN=3743;SUPPORT=1;STD_SPAN=.;STD_POS=.	GT:DP:AD	./.:.:.,.
1	2689074	svim.DEL.177	CACCCCCAGGTGAGCATCTCACAGCCTGCAGCAGCACCCACACCCCCAGGTGAGCATCCGACAGCCTGGAGCAGCACCCACACCCCCAGGCGAGCATCGGACATCGTGGAACAGCACCCCACACCCCCAGGTGAGCATCTGACAGCTTGGAACAGAACTCCACACCCACAGGTGAGCATCTGACAGCCTGGAGCAGCACCCCACACCCCCAGGGGAGCATCTGACAGTCTGGAACAGCACTCCACACCCCCAGGTGAGCATCTGACATCCTGGAACAGCACCCCACGCCCCCAGGTGAGCATCTGACAGCCTGGAACAGCACCCCACACCCCTAGATGAGCATCTGACAGCCTGGAGCAGAACCCCACACCCCCAGGTGAGCATTCGACAGCCTGGAACAGCACCCAT	C	1	PASS	SVTYPE=DEL;END=2689481;SVLEN=-407;SUPPORT=1;STD_SPAN=.;STD_POS=.	GT:DP:AD	./.:.:.,.
1	2689406	svim.DEL.178	TAGATGAGCATCTGACAGCCTGGAGCAGAACCCCACACCCCCAGGTGAGCATTCGACAGCCTGGAACAGCACCCATACCCCCAGGCGAGCATCTGACAGCCTGGAGCAGCATGCACACCCCCAGGCGAGCATCTGACAGCCTGGAGCAGCACCCACACCCCCA	T	14	PASS	SVTYPE=DEL;END=2689568;SVLEN=-162;SUPPORT=13;STD_SPAN=2.03;STD_POS=152.42	GT:DP:AD	0/1:48:35,13
1	2689522	svim.INS.295	A	ACCCCCAGGCGAGCATCTGACAGCCTGGAGCAGCACCCACACCCCCAGGCGAGCATCTGACAGCCTGGAGCAGCACCCACACCCCCAGGTGAGCCTCTGACAGCCTGGAGCAGCACCCACACCCCCAGGCGAGCATCTGACAGCCTGGAGCAGCACACACAACCCCAGGCGAGCATCTGACAGCCTGGAGCAGCGCCCACACCCCCAGGTGAGCATCTGACAGCCTGGAGCAGCGCCCACCACCCCCGGGCGAGCATCTGACAGCCTGGAGCAGCACCCACACCCCCAGGTGAGCATCTGACAGCCTGGGGCGGCGCCCACAGCCCCAGGTGAGCATCTGACAGCCCGGAGCAGCGTCCACACCCCCAGGTGAGCATCTGGCAGCCTGCAGCAGCACCCACACCCCCAGGTGAGCATCTGACTGCCTGGAGCAGCGCCCACACCCCCAGGTGAGCATCTGACAGCCTGGAGCAGCGCCCACACACCGAGGTGAGCATCTGACAGCCTGGAGCAGCGCCCACACCCCCAGGTGAGCATCTGACAGCGTGGAGCAGCGCCCACAACCCCCAGGTGGGGCATCTGACAGCCTGGAGCAGGCGCCCACAATCCCAGGTTAGCATCTGACAGCCTGGAGCAGCACCCACACCCCCAGTTGAGTAGCTGACATCCTGGAGCTGCACCCATACCCCCAGGTGAGATCTGACAGCCTGGGGCAGCACCCACACCCCCAGGTGAGCATCTGGCAACCTGGAACAGCATCTACAGCCCCAGGTGACCATCTGACAGCCTGAAGCAGCACCCACACCCCCAGGTGAGCATGTGACCACATGCAATGTCATCCTCACCTCCAGGTGAGCATCGGACAGCCTGGAACAGAATTCTCAAGCCCCAGGTGAGGATCTGACAACCTGGAACAGAACCCCACTCTTCCAGGTGAGAATCTGACAGCATAAAACAGCACCCTGCACCCCCAGGTGAGCATCTGACAGCCTGAAACAGCACCCTCCACCTTCAGGTGAGAATATGACAGCCTGAAACAGCACCCCGCACCCAGGCAAAAAATCTGACAGCATGGAACAAGACTACTGCCCCCAGGTGAGCATTTGACAGCCTGGGAAAGCACCCTCTACCCACACGTGAGCATCTGACAGCCTGGAAACCCCCCCACTGCTTCCAGGTGAACATCTGATAGCCTGGAACAGAACCCCAGGCCTCCCAGTAAGCATCTGAAAGCAAGGAACAGCACTCTCACCCCCAGGGGAGCATCTGACAACCTAGAACAGCACCCTCACCCCAAGGTGGGCATCTGGCAGCATAAAACAGCACCCCTACTGGCAGATGAGCATATGACAGCCTGGAACAGCACCCACACCCGCTGGCGAGAATCTGACAGCCTGGAGCAACACCCACACCCCCAGGTGAGCATCTGACAGCCTGGAGCAGCGCCCACACCCCCAGGTGAGCATCTTACAGCCTGGAGCAGCGCCCACACCCCCAGGTGAGCATCTGACAGCCTGGAGCAGCACCCACACTCCCAGGTGAGTATCTGACAGCCTGGAGTAGCACCCCACACCCCCAGGTGAGCATCTGACAGCCTGGAACAGCATCCACTCCCCCAGGTGAGCATCTGACCACATTGAATGGCATCCTCACCTCCAGGTGAGCATCTGACAGCCTGGAACCGCACCCACACCCCCAGGCGAGCATCTGACAGCCTGGAGCAGCACCCACACCCCCAGGTGAGCATCTGACAGCCTGGAGCAGCACCCACACCCCCAGGGGAGCATCTGACCGCATGGAATGTCATCCTCACTTCCAGGTGAGCATCCGACAGCCTGGAGCAGCACCCACACCCCCAGGTGAGCATCTGACCGCATGGAATGGCATCCTCACCTCCAGGTGAGCATCCGACAGCCTGGAACATAATTCTCCAACCCCAGGTGAGGATCTGACAACCTGGAACAGAACCCCACTCTTCCAGGTGAGAATCTGACACCATAAAACAGCACCCTGCACCCCCAGGGTGAGCATCTGACAGCCTGGAACAGCATCCACACCCCCAGGTGAGCATCTGACCGCATGGAATGGCATCCTCACCTCCAGGTGAGCATCCGACAGCCTGGAACAGAATTCTCCAACCACAGGTGAGGATCTGACAGCCTGGAACAGAACCCCACTCTTCCAGGTGAGAATCTGACGCATAAAACAGCACCCTGCAACCCCAGGTGAGCATCTGACAGTCTGGAACAGCATCCACACCCCCAGGCGAGCATCTGACAGCCTGGAGCAGCACGCACACCCCCAGGCGAGCATCTGACAGCCTGGAGCAGCACACACAACCCCAGGCGAGCATCTGACAGCCTGGAGCAGCGCCCACACCCCCAAGTGAGCAGGTGACAGCCTGGAGCAGTGCCCACACCCCCGGGCGAGCATCTGACAGCCTGGAGCAGCACCCACACCCCCAGGTGAGCATCTGACAGCCTGGGGCAGTGCCCACAGCCCCAGGTGAGCATCTGACAGCCCGGAGCAGCGTCCACACCCCCAGGTGAGCATCTGGCAGCCTGGAGCAGCACCCACACCCCCAGGTGAGCATCTGACAGCCTGGAGCAGCGCCCACACACTGAGGTGAGCATCTGACAGCCTGGGGCAGCACCCACACCCCCAGGTGAGCATCTGGCAACCTGGAACAGCATCTACAGCCCCAGGTGACCATCTGACAGCCTGAAGCAGCACCCACACCCCCAGGTGAGCATGTGACCACATGGAATGTCATCCTCACCTCCAGGTGAGCATCCGACAGCCTGGAACAGAATTCTCAAACCCCAGGTGAGGATCTGACAACCTGGAACAGAACCCCACTCTTCCAAGTGAGAATCTGACAGCATAAAACAGCACCCTGCACCCCCAGGTGAGCATCTGACAGCCTGAAACAGCACCCTCCACCTTCAGGTGAGAATATGACAGCCTGAAACAGCACCCCACACCCAGGCAAAAATCTGACAGCATGCAACAAGACCACTGCTCCCAGGTGAGCATTTGACAACTTGGGAAAGCACCCTCCACCCACACGTGAGCATCTGACAGCCTGGAAACCCCCCCACTGCTTCCAGGTGAACATCTGATAGCCTGGAACAGAACCCCAGGCCTCCAGGTAAGCATCTGAAAGCACGGAACAGCACTCTCACCCCCAGGGGAGCGTCTGACAACCTAGAACAGCACCTTCACCCCGAGGTGGGCATCTGGCAGCATAAAACAGCACCCCTACTGGCAGATGAGCATATGACAGCCTGGAACAGCACCCACACCCCCAGGTCAGCATCTCACAGCCTGCAGCAGCACCCACACCCCCAGGTGAGCATCCGACAGCCTGGAGCAGCACCCACACCCCCAGGCGAGCATCGGACATCGTGGAACAGCACCCCACACCCCCAGGTGAGCATCTGACAGCTTGGAACAGAACTCCACACCCACAGGTGAGCATCTGACAGCCTGGAGCAGCACCCCACACCCCCAGGGGAGCATCTGACAGTCTGGAACAGCACTCCACACCCCCAGGTGAGCATCTGACATCCTGGAACAGCACCCCACGCCCCCAGGTGAGCATCTGACAGCCTGGAACAGCACCCCACACCCCTAGATGAGCATCTGACAGCCTGGAGCAGAAACCCCACACCCCCAGGTGAGCATTCGACAGCCTGGAACAGCACCCATACCCCCAGGCGAGCATCTGACAGCCCTGGAGCAGCATGCACAC	1	PASS	SVTYPE=INS;END=2689522;SVLEN=3753;SUPPORT=1;STD_SPAN=.;STD_POS=.	GT:DP:AD	./.:.:.,.
1	2690066	svim.INS.296	G	GTGGAGCAGCGCCCACACCCCCAGGTGGGCATCTGACAGCCTGGAGCAGGCGCCCACAATCCCAGGTTAGCATCTGACAGCCTGGAGCAGGCACCCACACCCCCAGTTGAGTAGCTGACATCCTGGAGCTGCACCCATACCCCCAGGTGAGATCTGACAGCCTGGGGCAGCACCCACACCCCCAGGTGAGCATCTGGCAACCTGGAACAGCATCTACAGCCCCAGGTGACCATCTGACAGCCTGAAGCAGCACCCACACCCCCAGGTGAGCATGTGACCACATGCAATGTCATCCTCACCTCCAGGTGAGCATCGGACAGCCTGGAACAGAATTCTCAAGCCCCAGGTGAGGATCTGACAACCTGGAACAGAACCCCACTCTTCCAGGTGAGAATCTGACAGCATAAAACAGCACCCTGCACCCCCAGGTGAGCATCTGACAGCCTGAAACAGCACCCTCCACCTTCAGGTGAGAATATGACAGCCTGAAACAGCACCCCGCACCCAGGCAAAAATCTGACAGCATGGAACAAGACTACTGCCCCCAGGTGAGCATTTGACAGCCTGGGAAAGCACCCTCTACCACACGTGAGCATCTGACAGCCTGGAAACCCCCCCACTGCTTCCAGGTGAACCATCTGATAGCCTGGACAGAACCCCAGGCCTCCCAGTAAGCATCTGAAAGCAAGGAACAGCACTCTCACCCCCAGGGGAGCATCTGACAACCTAGAACAGCACCCTCACCCCAAGGTGGGCATCTGGCAGGCATAAACAGCACCCCTACTGGCAGATGAGCATATGACAGCCTGGAACAGCACCCACACCCGCTGGCGAGAATCTGACAGCCTGGAGCAACACCCACACCCCCAGGTGAGCATCTGACAGCCTGGAGCAGCGCCCACACCCCAGGTGAGCATCTTACAGCCTGGAGCAGCGCCCACACCCCCAGGTGAGCATCTGACAGCCTGGAGCAGCACCCACACTCCCAGGTGAGTATCTGACAGCCTGGAGTAGCACCCACACCCCCAGGTGAGCATCTGACAGCCTGGAACAGCATCCACTCCCCCAGGTGAGCATCTGACCACATTGAATGGCATCCTCACCTCCAGGTGAGCATCTGACAGCCTGGAACCGCACCCACACCCCCAGGCGAGCATCTGACAGCCTGGAGCAGCACCCACACCCCCAGGTGAGCATCTGACAGCCTGGAGCAGCACCCACACCCCCAGGGGAGCATCTGACCGCATGGAATGTCATCCTCACTTCCAGGTGAGCATCCGACAGCCTGGAGCAGCACCCACACCCCCAGGTGAGCATCTGACCGCATGGAATGGCATCCTCACCTCCAGGTGAGCATCCGACAGCCTGGACATAATTCTCCAACCCCAGGTGAGGATCTGACAACCTGGAACAGAACCCCACTCTTCCAGGTGAGAATCTGACACCATAAAACAGCACCCTGCACCCCCAGGTGGAGCATCTGACAGCCTGGAACAGCATCCACAACCCCCAGGTGAGCATCTGACCGCATGGAATGGCATCCTCACCTCCAGGTGAGCATCCGACAGCCTGGAACAGAATTCTCCAACCACAGGTGAGGATTCTGACAGCCTGGAACAGAACCCCACTCTTCCAGGTGAGAATCTGACGCATAAAACAGCACCCTGCAACCCCAGGTGAGCATCTGACAGTCTGGAACAGCATCCACACCCCCAGGCGAGGCATCTGACAGCCTGGAGCAGCACGCACACCCCCAGGCGAGCATCTGACAGCCTGGAGCAGGCACACACAACCCCAGGCGAGCATCTGACAGCCTGGAGCAGCGCCCACACCCCCAAGTGAGCAGGTGACAGCCTGGAGCAGTGCCCACACCCCCGGGCGAGCATCTGACAGCCTGGAGCAGCACCCACACCCCCAGGTGAGCATCTGACAGCCTGGGGCAGTGCCCACAGCCCCAGGTGAGCATCTGACAGCCCGGAGCAGCGTCCCACACCCCCAGGTGAGCATCTGGCAGCCTGGAGCAGCACCCACACCCCCAGGTGAGCATCTGACAGCCTGGAGCAGCGCCCACACACTGAGGTGAGCATCTGACAGCCTGGGGCAGCACCCACACCCCCAGGTGAGCATCTGGCAACCTGGAACAGCATCTACAGCCCCAGGTGACCATCTGACAGCCTGAAGCAGCACCCACACCCCCAGGTGAGCATGTGACCACATGGAATGTCATCCTCACCCTCCAGGTGAGCATCCGACAGCCTGGAACAGAATTCTCAAACCCCAGGTGAGGATCTGACAACCTGGAAACAGAACCCCACTCTTCCAAGTGAGAATCTGACAGCATAAAACAGCACCCTGCACCCCCAGGTGAGCATCTGACAGCCTGAAACAGCACCCTCCACCTTCAGGTGAGAATATGACAGCCTGAAACAAGCACCCCACACCCCAGGCAAAAATCTGACAGCATGCAACAAGACCACTGCTCCCAGGTGAGCATTTGACAACTTGGGAAAGCACCCTCCACCCACACGTGAGCATCTGACAGCCTGGAAACCCCCCCACTGCTTCCAGGTGAACATCTGATAGCCTGGAACAGAACCCCAGGCCTCCAGGTAAGCATCTGAAAGCACGGAACAGGCACTCTCACCCCCAGGGGAGCGTCTGACAACCTAGAACAGCACCTTCACCCCGAGGTGGGCATCTGGCAGCATAAAACAGCACCCCTACTGGCAGATGAGCATATGACAGCCTGGAACAGCACCCACACCCCCAGGTCAGCATCTCACAGCCTGCAGCAGCACCCACACCCCCAGGTGAGCATCCGACAGCCTGGAGCAGCACCCACACCCCCAGGCGAGCATCGGACATCGTGGAACAGCACCCCACACCCCCAGGTGAGCATCTGACAGCTTGGAACAGAACTCCACACCCACAGGTGAGCATCTGGACAGCCTGGAGCAGCACCCCACACCCCCAGGGGAGCATCTGACAGTCTGGAACAGCACTCCACACCCCCAGGTGAGCATCTTGACATCCTGGAACAGCACCCCACGCCCCCAGGTGAGCAATCTGACAGCCTGGAACAGCACCCCACACCCCTAGATGAGCATCTGACAGCCTGGAGCAGAACCCCACACCCCCAGGGTGAGCATTCGACAGCCTGGAACAGCACCCATACCCCCAGGCGAGCATCTGACAGCCTGGAGCAGCATGCACACCCCCAGGCGAGCATCTGACAGCCTGGAGCAGCACCCACACCCCCAGGCGAGCATCTGACAGCCTGGAGCAGCACCCACACCCCCAGGTGAGCCTCTGACAGCCTGGAGCAGCACCCACACCCCCAGGCGAGCATCTGACAGCCTGGAGCAGCACACACAACCCCAGGCGAGCATCTGACAGGCCTGTGGAGCAGCGCCCACACCCCCATGGTGAGCATGTGACAGCCTGGAGCAGCGCCCACACCCCCGGGCGAGCATCTGACAGCCTGGAGCAGCACCCACACCCCAGGTGAGCATCTGACAGCCTGGGGCGGCGCCCACAGCCCCAGGTGAGCATCTGACAGCCCGGAGCAGCGTCCACACCCCCAAGGTGAGCATCTGGCAGCCTGCAGCAGCACCCACACCCCCAGGTGAGCATCTGACTGCCTGGAGCAGCGCCCACACCCCCAGGTGAGCATCTGACAGCCTGGAGCAGCGCCCACACACCGAGGTGAGCATCTGACAGCCTGGAGCAGCGCCCACACCCCCAGGTGAGCAATCTGACAGCGT	1	PASS	SVTYPE=INS;END=2690066;SVLEN=3763;SUPPORT=1;STD_SPAN=.;STD_POS=.	GT:DP:AD	./.:.:.,.
1	2691281	svim.INS.297	C	CACCCACACCCCCAGGGGAGCATCTGACCGCATGGAATGTCATCCTCACTTCCAGGTGAGCATCCGACAGCCTGGAGCAGCACCCACACCCCCAGGTGAGCATCTGACCGCATGGAATGGCATCCTCACCTCCAGGTGAGCATCCGACAGCCTGGAACATAATTCTCCAACCCCAGGTGAGGATCTGACAACCTGGAACAGAACCCCACTCTTCCAGGTGAGAATCTGACACCATAAAACAGCACCCTGCACCCCCAGGTGAGCATCTGACAGCCTGGAACAGCATCCACACCCCCCAGGTGAGCATCTGACCGCATGGAATGGCATCCTCACCTCCAGGTGAGCATCCGACAGCCTGGAACAGAATTCTCCAACCACAGGTGAGGATCTGACAGCCTGGAACAGAACCCCACTCTTCCAGGTGAGAATCTGACGCATAAAACAGCACCCTGCAACCCCAGGTGAGCATCTGACAGTCTGGAACAGCATCCACACCCCCAGGCGAGCATCTGACAGCCTGGAGCAGCACGCACACCCCCAGGCGAGCATCTGACAGCCTGGAGCAGCACACACAACCCCAGGCGAGCATCTGACAGCCTGGAGCAGCGCCCACACCCCCAAGTGAGCAGGTGACAGCCTGGAGCAGTGCCCACACCCCCGGGCGAGCATCTGACAGCCTGGAGCAGCACCCACACCCCCAGGTGAGCATCTGACAGCCTGGGGGCAGTGCCCACAGCCCCAGGTGAGCATCTGACAGCCCGGAGCAGCGTCCACACCCCCAGGTGAGCATCTGGCAGCCTGGAGCAGCACCCACACCCCCAGGTGAGCATCTGACAGCCTGGAGCAGCGCCCACACACTGAGGTGAGCATCTGACAGCCTGGGGCAGCACCCACACCCCCAGGTGAGCATCTGGCAACCTGGAACAGCATCTACAGCCCCAGGTGACCATCTGACAGCCTGAAGCAGCACCCACACCCCCAGGTGAGCATGTGACCACATGGAATGTCATCCTCACCTCCAGGTGAGCATCCGACAGCCTGGAACAGAATTCTCAAACCCCAGGTGAGGATCTGACAACCTGGAACAGAACCCCACTCTTCCAAGTGAGAATCTGACAGCATAAAACAGCACCCTGCACCCCCAGGTGAGCATCTGACAGCCTGAAACAGCACCCTCCACCTTCAGGTGAGAATATGACAGCCTGAAACAGCACCCACACCCCAGGCAAAAATCTGACAGCATGCAACAAGACCACTGCTCCCAGGTGAGCATTTGACAACTTGGGAAAGCACCCTCCACCCACACGTGAGCATCTGACAGCCTGGAAAACCCCCCCACTGCTTCCAGGTGAACATCTGATAGCCTGGAACAGAACCCCAGGCCTCCAGGTAAGCATCTGAAAGCACGGAACAGCACTCTCACCCCCAGGGAGCGTCTGACAACCTAGAACAGCACCTTCACCCCGAGGTGGGCATCTGGCAGCATAAAACAGCACCCCTACTGGCAGATGAGCATATGACAGCCTGGAACAGCACCCACACCCCCAGGTCAGCATCTCACAGCCTGCAGCAGCACCCACACCCCCAGGTGAGCATCCGACAGCCTGGAGCAGCACCCACACCCCCAGGCGAGCATCGGACATCGTGGAACAGCACCCCACACCCCAGGTGAGCATCTGACAGCTTGGAACAGAACTCCACACCCACAGGTGAGCATCTGACAGCCTGGAGCAGCACCCCACACCCCCAGGGGAGCATCTGACAGTCTGGAACAGCACTCCACACCCCCAGGTGAGCATCTGACATCCTGGAACAGCACCCCACGCCCCCAGGTGAGCATCTGACAGCCTGGAACAGCACCCCACACCCCTAGATGAGCATCTGACAGCCTGGAGCAGAACCCCACACCCCCAGGTGAGCATTCGACAGCCTGGAACAGCACCCATACCCCCAGGCGAGCATCTGACAGCCTGGAGCAGCATGCACACCCCCAGGCGAGCATCTGACAGCCTGGAGCAGCACCCACACCCCCAGGCGAGCATCTGACAGCCTGGAGCAGCACCCACACCCCCAGGTGAGCCTCTGACAGCCTGGAGCAGCACCCACACCCCCAGGCGAGCATCTGACAGCCTGGAGCAGCACACACAACCCCAGGCGAGCATCTGACAGCCTGGAGCAGCGCCCACACCCCCAGGTGAGCATGTGACAGCCTGGAGCAGCGCCCACACCCCCGGGCGAGCATCTGACAGCCTGGAGCAGCACCCACACCCCCAGGTGAGCATCTGACAGCCTGGGGCGGCGCCCACAGCCCCAGGTGAGCATCTGACAGCCCGGAGCAGCGTCCACACCCCCAGGTGAGCATCTGGCAGCCTGCAGCAAGCACCCACACCCCCAGGTGAGCATCTGACTGCCTGGAGCAGCGCCCACACCCCCAGGTGAGCATCTGACAGCCTGGAGCAGCGCCCACACACCGAGGTGAGCATCTGACAGCCTGGAGCAGCGCCCACACCCCCAGGTGAGCATCTGACAGCGTGGAGCAGCGCCCACACCCCCAGGTGGGCATCTGACAGCCTGGAGCAGGCGCCCACAATCCCAGGTTAGCATCTGACAGCCTGGAGCAGCACCCACACCCCCAGTTGAGTAGCTGACATCCTGGAGCTGCACCCATACCCCAGGTGAGATCTGACAGCCTGGGGCAGCACCCACACCCCCAGGTGAGCATCTGGCAACCTGGAACAGCATCTACAGCCCCAGGTGACCATCTGACAGCCTGAAGCAGCACCCACACCCCCAGGTGAGCATGTGACCACATGCAATGTCATCCTCACCTCCAGGTGAGCATCGGACAGCCTGGAACAGAATTCTCAAGCCCCAGGTGAGGATCTGACAACCTGGAACAGAACCCCACTCTTCCAGGTGAGAATCTGACAGCATAAAACAGCACCCTGCACCCCCAGGTGAGCATCTGACAGCCTGAAACAGCACCCTCCACCTTCAGGTGAGAATATGACAGCCTGAAACAGCACCCCGCACCCAGGCAAAAATCTGACAGCATGGAACAAGACTACTGCCCCCAGGTGAGCATTTGACAGCCTGGGAAAGCACCCTCTACCCACACGTGAGCATCTGACAGCCTGGAAACCCCCCCACTGCTTCCAGGTGAACATCTGATAGCCTGGAACAGAACCCCAGGCCTCCCAGTAAGCATCTGAAAGCAAGGAACAGCACTCTCACCCCCAGGGGAGCATCTGACAACCTAGAACAGCACCCTCACCCCAAGGTGGGCATCTGGCAGCATAAAACAGCACCCCTACTGGCAGATGAGCATATGACAGCCTGGAACAGCACCCACACCCGCTGGCGAGAATCTGACAGCCTGGAGCAACACCCACACCCCCAGGTGAGCATCTGACAGCCTGGAGCAGCGCCCACACCCCCAGGTGAGCATCTTACAGCCTGGAGCAGCGCCCACACCCCCAGGTGAGCATCTGACAGCCTGGAGCAGCACCCACACTCCCAGGTGAGTATCTGACAGCCTGGAGTAGCACCCACACCCCCAGGTGAGCATCTGACAGCCTGGAACAGCATCCACTCCCCCAGGTGAGCATCTGACCACATTGAATGGCATCCTCACCTCCAGGTGAGCATCTGACAGCCTGGAACCGCACCCACACCCCCAGGCGAGCATCTGACAGCCTGGAGCAGCACCCACACCCCCAGGTGAGCATCTGACAGCCTGGAGCAGCA	1	PASS	SVTYPE=INS;END=2691281;SVLEN=3746;SUPPORT=1;STD_SPAN=.;STD_POS=.	GT:DP:AD	./.:.:.,.
1	2691364	svim.DEL.179	CCACACCCCCAGGTGAGCATCTGACCGCATGGAATGGCATCCTCACCTCCAGGTGAGCATCCGACAGCCTGGAACATAATTCTCCAACCCCAGGTGAGGATCTGACAACCTGGAACAGAACCCCACTCTTCCAGGTGAGAATCTGACACCATAAAACAGCACTCTGCACCCCCAGGTGAGCATCTGACAGCCTGGAACAGCATC	C	9	hom_ref	SVTYPE=DEL;END=2691567;SVLEN=-203;SUPPORT=8;STD_SPAN=0.35;STD_POS=1.94	GT:DP:AD	0/0:51:43,8
1	2692049	svim.DEL.180	CACCCTCCACCACCAGATGAGCATCTGACAACCAGAACCTGCACCACACACCCCAAGGTGGGCATCCGATGGCATGGGACAGCACCCCCACTCACAGGTGATGTGACTGCGTGGAACAGCACATCCCCTCAGGTGAGCATCTGACAGGATAAAACAGCACCCCACAACCCCAGGTGATCATTTGCCAGCCAGGAACGGCAACCCACATCCCCAGGTAAGTGTCTGACAGCCTAGAGCGGCACCTGCACACTTAGGTAAGAATCTGAAAGCCTGGATCAACACTCGAATCTTCAGGTGAGCATCTGACAGCCTGGAGCAGCAGTGCCCACCCCTGGGTGAGGATGCTCACCTGAGGTTGGGAGTGCCAGTCCAGGCTGCCAGATCCTCACCTGGGGATGGAAGGTGCCATTGTAGGTTTTTGGATGTTCGCATGGGGGTGAAGGGTGGTGTTCCGGGTTATCAGATGCTCACCTGGGGACGCGTGGAAAACCATGCCCACCACAAGGTGAGCATATGACAGCCCGGAACAACACCCTCCACCCCCAGGTGAGCATCTGACAGCCTGGAACAGAACCCCACAACTTCAAATAAGAATTTGATAAGTGGGAAAAAG	C	11	hom_ref	SVTYPE=DEL;END=2692661;SVLEN=-612;SUPPORT=9;STD_SPAN=.;STD_POS=.	GT:DP:AD	0/0:51:42,9
1	2692822	svim.DEL.181	CAGCTCACATCCCCAGGTAAGATTCCAACAGCATGGAACAAGACCACTGCCCCCAGGTGAGCATCTGGCAGCCTGGTAAAACAACCCCCTTCAGGTGAGCATCCGACAGCCTGGAACAGC	C	15	PASS	SVTYPE=DEL;END=2692941;SVLEN=-119;SUPPORT=13;STD_SPAN=0.48;STD_POS=46.74	GT:DP:AD	0/1:52:39,13
1	2714749	svim.DEL.182	TCCCAGCCTCTCAGCCCCTCAGCTCCCCAGCCCCCCAGCCTCCCAGCCT	T	33	PASS	SVTYPE=DEL;END=2714797;SVLEN=-48;SUPPORT=28;STD_SPAN=0.56;STD_POS=14.51	GT:DP:AD	0/1:49:21,28
1	2763470	svim.BND.18	N	]10:114277836]N	1	PASS	SVTYPE=BND;SUPPORT=1;STD_POS1=.;STD_POS2=.	GT:DP:AD	./.:.:.,.
1	2765984	svim.INS.298	A	AATTGAACCCTGTGCCTGGGCGGGAGTGTGGAATGGAACCCTGTGTCCTGGGCGGGAGTGTGGAATGGAGCCCTGTGCCTGGGTGGGAGTGTGGAATGAAGCCCTGTGTCCTGGGTGGGAGTGTGGAATGGAACCCTGTGTCCTGGGTGGGAGTGTGGAATGGAGCCCTGTGCCCTGGGCAGGAGTGTGGAATTGAGCCCCGTGCCCTGGGTGGGAGTGTGGAATTGAGCCCTGTGCCCTGGGTGGGAGTGTGGAATGGAACCCTGTGCCTGGGTGGGAGTGTGGAATGGAACCCTGTGCCTGGGCGGGAGTGTGGAATGGAGCCCTGTGTCCTGGGTGGGAGTGTGGAATGGAACCCTGTGCCTGGGTGGGAGTGTGGAATGGAACCCTGTGCCTGGGTGGGAGTGTGGAATGGAACCCTGTGCCTGGGTGGGAGTGTGGAATGGAGCCCTGTGTCCTGGGTGGGAGTGTGGAATTGAACCCTGTGCCTGGGCGGGAGTGTGGAATGGAACCCTGTGCCCTGGGTGGGAGTGTGGAATGGAACCCTGTGCCTGGGTGGGAGTGTGGAATGGAACCCTGTGCCTGGGTGGGAGTGTGGAATGGAGCCCTGTTTCCTGGGTGGGAGTGTGGTATTGAACCCTGTGCCTGGGCGGGAGTGTGGAATGGAACCCTGTGCCCTGGGCGGGAGTGTGGAATTGAGCCCTGTGCCCTGGGTGCGAGTGTGGAATTGAACCCTGTGCCTGGGTGGGAGTGTGGAATGGAACCCTGTGCCCTGGGCGGGAGTGTGGAATGGAACCCTGTGCCTGGGTGGGAGTGTGGAATGGAACCCTGTGCCTGGGTGGGAGTGTGGAATGGAGCCCTGTGTCCTGGGTGGGAGTGTGGT	19	PASS	SVTYPE=INS;END=2765984;SVLEN=882;SUPPORT=16;STD_SPAN=67.15;STD_POS=30.26	GT:DP:AD	0/1:24:8,16
1	2766099	svim.INS.299	T	TGGGAGTGTGGAATGGAACCCTGTGCCCTGGGCGGGAGTGTGGAATGGAACCCTGTGCCCTGGGCGGGAGTGTGGAATTGAGCCCTGTGCCCCGGGTGCGAGTGTGGAATTGAACCCTGTGCCTGGGT	1	PASS	SVTYPE=INS;END=2766099;SVLEN=127;SUPPORT=1;STD_SPAN=.;STD_POS=.	GT:DP:AD	./.:.:.,.
1	2766120	svim.INS.300	T	TGTGCCTGGGTGGGAGTGTGGAATGGAGCCCTGTGCCCTGGGCAGGAGTGTGGAATTGAGCCCC	2	PASS	SVTYPE=INS;END=2766120;SVLEN=63;SUPPORT=2;STD_SPAN=.;STD_POS=.	GT:DP:AD	./.:.:.,.
1	2768738	svim.DEL.183	ACACCTCCACATCGTATCCATGGCGGACACCCACACATCTTATCCACTGTATACACCTCCACATCGTGTCCAAGGCGGACACCCACACATCTTATCCACTGGAT	A	5	PASS	SVTYPE=DEL;END=2768841;SVLEN=-103;SUPPORT=5;STD_SPAN=0.45;STD_POS=124.14	GT:DP:AD	0/1:17:12,5
1	2768793	svim.DEL.184	CCTCCACATCGTGTCCAAGGCGGACACCCACACATCTTATCCACTGGATACACCTCCACATCGTATCCATGGTGGACACCCACACATCTTATCCACTGTATACACCTCCACATCGTGTCCATGGTGGACACCCACACATCTTATCCACTGTATACACCTCCACATCATGTCCATGGCTGACACCCACACATCTTATCCACTGTATACAT	C	1	PASS	SVTYPE=DEL;END=2769001;SVLEN=-208;SUPPORT=1;STD_SPAN=.;STD_POS=.	GT:DP:AD	./.:.:.,.
1	2769221	svim.DEL.185	GTCCATGGCGGACACCCACACATCTTATCCACTGGATACACCTCCACATTGTGTCCATGGCGGACACCCACACATCTTATCCACTGGATACACCTCCACATCGTA	G	5	PASS	SVTYPE=DEL;END=2769325;SVLEN=-104;SUPPORT=4;STD_SPAN=.;STD_POS=.	GT:DP:AD	0/1:16:12,4
1	2775802	svim.DEL.186	GAAGGAGAGGAAGAAAGGAAGGGAGGCAAGAAGGAAGGAAGCAGGGAGGAAGGAAGGAGGAAGGAGGAAGGAAGGAAGA	G	6	PASS	SVTYPE=DEL;END=2775880;SVLEN=-78;SUPPORT=5;STD_SPAN=.;STD_POS=.	GT:DP:AD	0/1:7:2,5
1	2776080	svim.INS.301	A	AAGGAGGGAGGAAGGAGGGAGGAAGAGGAAGGAACAAGGGGGGG	1	PASS	SVTYPE=INS;END=2776080;SVLEN=43;SUPPORT=1;STD_SPAN=.;STD_POS=.	GT:DP:AD	./.:.:.,.
1	2776101	svim.INS.302	A	AAGAGGAAGGAACAAGGGGGGGAGGAGGGAGGAAGAGGAAGGAAGGAGGGAGGAAGGAGGGAGGAAGAGGAAGGAAGGAGGGAGGAAGAGGAAGGAAGGAGGGAGGAAGAGGAAGGAAGGAGGAAGGAAGGAGGGAGGAAGGAGGGAGGAAGGAGGGAGGAAGAGGAAGGAAGGAGGGAGGAAGGAGGGAGGAAGAGGAAGGAACAAGGGGGGGAGGAGGGAGGAAGGAGGGAGGAAGGAGGGAGGAAGGAGGGAGGAAGGAGGGAGGAAAGAGGGAGGAAGAGGAAGGAAGGAGGGAGGAAGGAGGGAGGAAGGAGGGAGGAAGAGGAAGGAACAAGGGGGGGAGGAGGGAGGAAGAGGAAGGAAGGAGGGAGGAAGGAGGGAGGAAGAGGAAGGAAGGAGGGAGGAAGAGGAAGGAAGGAGGAAGGAAGGAGGGAGGAAGGAGGGAGGAAGGAGGGAGGAAGAGGAAGGAAGGAGGGAGGAAGGAGGGAGGAAGAGGAAGGAACAAGGGGGGGAGGAGGGAGGAAGGAGGGAGGAAGAGGAAGGAACAAGGGGGGGAGGAGGGAGGAAGGAGGGAGGAAGGAGGGAGGAAGGAGGGAGGAAGGAGGGAAGAAGAGGAAGGAACAAGGGGGGGAGGAGGAAGGAAGGAGGGAGGAAGAGGAAGGAGGGAGGAAGAGGAAGGAACAAGGGGGG	4	PASS	SVTYPE=INS;END=2776101;SVLEN=692;SUPPORT=4;STD_SPAN=2.87;STD_POS=1.44	GT:DP:AD	1/1:5:1,4
1	2776101	svim.INS.303	A	AAGAGGAAGGAAGGAGGGAGGAAGGAGGGAGGAAGGAGGGAGGAAGGAGGGAGGAAGGAGGGAGGAAGGAGGGAGGAAGGAGGGAGGAAGAGGAAGGAAGGAGGGAGGAAGGAGGGAGGAAGAGGGAGGAACAAGGGGGGGAGGAGGGAGGAAGAGGAAGGAAGGAGGGAGGAAGGAGGGAGGAAGGAGGGAGGAAGGAGGGAGGAAGGAGGGAGGAAGGAGGGAGGAAGGAGGGAGGAAGAGGAAGGAAGGAGGGAGGAAGAGGAAGGAAGGAGGGAGGAAGGAGGGAGGAAGAGGGAGGAACAAGGGGGGGAGGAGGGAGGAAGAGGAAGGAAGGAGGGAGGAAGGAGGGAGGAAGGAGGGAGGAAGGAGGGAGGAAGGAGGGAGGAACAAGGGGGGGAGGAGGGAGGAAGAGGAAGGAAGGAGGGAGGAAGGAGGGAGGAAGAGGAAGGAACAGGGGGGGAGGAGGGAGGAAGGAGGGAGGAAGGAGGGAGGAAGGAGGGAGGAAGGAGGGAGGAAGGAGGGAGGAAGGAGGGAGGAAGGAGGGAAGAAGAGGAAGGAACAAGGGGGGGAGGAGGAAGGAAGGAGGGAGGAAGAGGAAGGAAGGAGGAGGAAGGAGGGAGGAAGGAGGGAGGAAGGAGGGAGGAAGAGGAAGGAAGGAGGGAGGAAGGAGGGAGGAAGAGGAAGGAAGGAGGGAGGAAGGAGGGAGGAAGGAGGGAGGAAGGAGGGAGGAAGGAGGGAGGAAGGAGGGAGGAAGGAGGGAGGAAGAGGAAGGAAGGAGGGAGGAAGAGGAAGGAAGGAGGGAGGAAGGAGGGAGGAAGAGGGAGGAACAAGGGGGGGAGGAGGGAGGAAGAGGAAGGAAGGAGGGAGGAAGGAGGGAGGAAGGAGGGAGGAAGGAGGGAGGAAGGAGGGAGGAACAAGGGGGGGAGGAGGGAGGAAGAGGAAGGAAGGAGGGAGGAAGGAGGGAGGAAGGAGGGAGGAAGGAGGGAGGAAGGAGGGAGGAAGGAGGGAGGAAGAGGAAGGAAGGAGGGAGGAAGGAGGGAGGAAGAGGGAGGAACAAGGGGGGGAGGAGGGAGGAAGAGGAAGGAAGGAGGGAGGAAGGAGGGAGGAAGGAGGGAGGAAGGAGGGAGGAAGGAGGGAGGAAGGAGGGAGGAAGGAGGGAGGAAGAGGGAGGAACAAGGGGGGGAGGAGGGAGGAAGAGGAAGGAAGGAGGGAGGAAGGAGGGAGGAAGGAGGGAGGAAGGAGGGAGGAAGGAGGGAGGAAGGAGGGAGGAAGGAGGGAAGAAGAGGAAGGAACAAGGGGGGAGGAGGAAGGAAGGAGGGAGGAAGGAGGGAGGAAGGAGGGAGGAAGGAGGGAGGAAGGAGGGAGGAAGGAGGGAGGAAGGAGGGAGGAAGGAGGGAGGAAGGAGGGAAGAAGAGGAAGGAACAAGGGGGGGAGGAGGAAGGAAGGAGGGAGGAAGAGGAAGGAAGGAGGGAGGAAGGAGGGAGGAAGAGGAAGGAAGGAGGGAGGAAGGAGGGAGGAAGGAGGGAGGAAGGAGGGAGGAAGGAGGGAGGAAGGAGGGAGGAAGGAGGGAGGAAGAGGAAGGAAGGAGGGAGGAAGGAGGGAGGAAGAGGGAGGAACAAGGGGGGGAGGAGGGAGGAAGAGGAAGGAAGGAGGGAGGAAGGAGGGAGGAAGGAGGGAGGAAGAGGGAGGAACAAGGGGGGG	1	PASS	SVTYPE=INS;END=2776101;SVLEN=1703;SUPPORT=1;STD_SPAN=.;STD_POS=.	GT:DP:AD	./.:.:.,.
1	2779748	svim.INS.304	T	TGGGGCTGCTGGTCATGGGGGGTGCTGGCCATGGGGGGTGCTGGTCATA	12	PASS	SVTYPE=INS;END=2779748;SVLEN=48;SUPPORT=11;STD_SPAN=0.83;STD_POS=29.34	GT:DP:AD	1/1:11:0,11
1	2794108	svim.INS.305	G	GGCAGGCGGCGTTGGGGACCGTCAGGAGGACAGAGGTGGAGCGGCCTGGA	33	PASS	SVTYPE=INS;END=2794108;SVLEN=49;SUPPORT=27;STD_SPAN=0.7;STD_POS=6.11	GT:DP:AD	1/1:27:0,27
1	2824300	svim.BND.19	N	]6:43327163]N	1	PASS	SVTYPE=BND;SUPPORT=1;STD_POS1=.;STD_POS2=.	GT:DP:AD	./.:.:.,.
1	2866152	svim.DEL.187	GGTGCTGGCAGCTCTGTGGCGGTGCCGGGCTGCTGGGTACGGCAGGGGTGGTGCTGGCAGCTCTGTGGCGGTGCCGGGCTGCAGGGTACGGCAGGGGTGGTGCTGGCAGCTCTGTGGCGGTGCCGGGCTGCTGGGTACGGCAGGGGTG	G	47	PASS	SVTYPE=DEL;END=2866299;SVLEN=-147;SUPPORT=39;STD_SPAN=0.46;STD_POS=30.77	GT:DP:AD	1/1:39:0,39
1	2876575	svim.DEL.188	ACTGGAGTGAAGCCTGGGACCTGCCCCACGACTGGAGTGAAGCCTCGGACCTGCCCCGCGACTGGAGTGAAGCCTCGGACCTGCCCCGCGACTGGAGTGAAGCCTGGGACCTGCCCCGCGA	A	28	PASS	SVTYPE=DEL;END=2876695;SVLEN=-120;SUPPORT=23;STD_SPAN=0.29;STD_POS=11.03	GT:DP:AD	1/1:24:1,23
1	2891106	svim.BND.20	N	N]11:118398394]	1	PASS	SVTYPE=BND;SUPPORT=1;STD_POS1=.;STD_POS2=.	GT:DP:AD	./.:.:.,.
1	2891236	svim.DEL.189	AGCGTCACACTCACCTGGGGGACGCGTCACACTCACCTGGGGAACGCC	A	41	PASS	SVTYPE=DEL;END=2891283;SVLEN=-47;SUPPORT=34;STD_SPAN=7.19;STD_POS=3.6	GT:DP:AD	1/1:34:0,34
1	2893201	svim.DEL.190	GGGGTGCTGGTTTGGATGGTGGGTGCTGGTCTGGATGGTGTGGTGCTGGTCTGGATCGTGGGTGCTGGTCTGGATGGTGGGGTGCTGGTGTGGATGGTGGGTGCTGGTCTGGATGGTGGGGGTGCTGGTCTGGATGGTGGGGTGCTGGTCTGGATGGTGGGTGCTGGTCTGGATGGTGGGGTGCTGGTCTGGATGGATGGTGGCGTGCTGGCCTGGATGGTGGGGTGCTGGTCTGGATGGATGGTGGGTGCTGGTCTGGATGGTG	G	36	PASS	SVTYPE=DEL;END=2893465;SVLEN=-264;SUPPORT=30;STD_SPAN=0.53;STD_POS=95.48	GT:DP:AD	1/1:30:0,30
1	2933247	svim.INS.306	G	GGGAGGGAGGGAGGAGGGAGGGAGGAGAGAGGAAAGGAAGAAGGGAGGGAGGGAGGAGGGAGGGAGGAGGGAGGAAGGGAGGGAGGGAGGGAGGAAGGGAAGGAGAGAAGGAGAAAGAAGTGAGGAAAGAAGGAGGGAGGGGAGAGAAAATGGAGGAAGGAGGATGGGAACAGGGGAGGGAGAGAAGGAGGAAGGAAGGAGGGAAGGAGATACGTAGGAAGGAAGGAGGGAAAAAGGAAGAGAGAAAGGGAAGGAAGGAGGGAGGAAGGGAGGAAGGAAGGAGAGAGGGAGGGCAGGAGGAGGGGAGGGAGGGAGGAAGGGAAGGGAGGGGAGAGGAAGAGCAGGAGGAAGGTAAGGAGGGAGGAGGGATGGAGAAGGGAGGGAGGGAGGAAGCGAGGAGGAGAGGGAGGGAGGATGGTGGGAGGGAGGGAGGGGGGA	20	PASS	SVTYPE=INS;END=2933247;SVLEN=437;SUPPORT=17;STD_SPAN=73.06;STD_POS=38.4	GT:DP:AD	1/1:19:2,17
1	2942602	svim.INS.307	G	GTGGTGGTGGTGATGATGATGGTGATGATGGTGATGGTGATGATGGTGATGGTGGTGATGATGGTGGTGATGATGGTGGTGGTGGTGATGATGATGGTGATGATGGTGATGGTGATGATGATGGTGATGATGGTAATGACAATGATGGTGATGATGATAGTAATGACATGGTGGTGGTGATCATGATGATGGTGAGGATGGTGATGGTGATGATGGTGCTGGTGACGATAATGATGGTGGTGATGATGGTGATGGTGGTGGTGATGATGGTGATGATGACAATGATGGTGATCATGATGGTGATGATGATGGTGATGGCGATGGTGATGATGGTGGTAATAACATAGTGGTGATGATCATGATGATGGGGAAGATGGTGGTGGTGATGGTGACAGTGATGATGATGATGATGGTGA	43	PASS	SVTYPE=INS;END=2942602;SVLEN=415;SUPPORT=35;STD_SPAN=0.85;STD_POS=1.23	GT:DP:AD	1/1:36:1,35
1	2954348	svim.INS.308	A	ACCTGGGTCTCGTCTGCCACGGATTGCTCTCCGTGCTCCCCAGAGCGAGGTGCAGATGCCAGGGACCCTCTC	22	PASS	SVTYPE=INS;END=2954348;SVLEN=71;SUPPORT=18;STD_SPAN=0.38;STD_POS=0.19	GT:DP:AD	0/1:27:9,18
1	2959216	svim.INS.309	C	CGGCACGCACCACCACACCCGCATGCACCACCGCACCTGGCATGCACCACCGCACCTG	14	PASS	SVTYPE=INS;END=2959216;SVLEN=57;SUPPORT=12;STD_SPAN=0.72;STD_POS=0.54	GT:DP:AD	0/1:26:14,12
1	3028030	svim.INS.310	T	TGGGGAGGAGGAGGGAGGCGGGGGGAGGAGGGGGGAGGAGG	34	PASS	SVTYPE=INS;END=3028030;SVLEN=40;SUPPORT=28;STD_SPAN=0.9;STD_POS=0.45	GT:DP:AD	1/1:32:4,28
1	3092716	svim.INS.311	T	TATCCATCCATCCATCCATCCATCCATCCATCTATCCATCCATCCATTTACCCATCTATCCCCTCATCTATCCACCAAGCCATTCATCCACCTATCTATGCATTCATCCACCATCTGTCCATCCATCCATCCATCCATCCATCCATCCATCCATCCATCCACCCATTGATTCACCTACCCATCCATTCATCCATTCCTTCATTAACCCATCCATGCACTCATTCATCTATCCATCCATCC	39	PASS	SVTYPE=INS;END=3092716;SVLEN=239;SUPPORT=32;STD_SPAN=3.22;STD_POS=24.83	GT:DP:AD	1/1:33:1,32
1	3092850	svim.DEL.191	CCATCTATCCATCTGTCCATACATCCATCTATTCTTCCATCCATCCCTCCATCCATTCATCCCCTGTTCTCCTGGAGGCATTCACACCTTGAGGTGGCCTTTGGGGAAGAGCTGCCTCATGCTGGGTCCTGCCTCTTTCAGAGCAGGGCAGCACAGCTCCTCAGAGCAGGAAGACCCTTCTGGCAGACACCAGGCTG	C	1	PASS	SVTYPE=DEL;END=3093046;SVLEN=-196;SUPPORT=1;STD_SPAN=.;STD_POS=.	GT:DP:AD	./.:.:.,.
1	3097828	svim.INS.312	A	ACTTACACACGCAGTCTTACACACGGCCCTTACGCATGGTC	2	PASS	SVTYPE=INS;END=3097828;SVLEN=40;SUPPORT=2;STD_SPAN=.;STD_POS=24.75	GT:DP:AD	./.:.:.,.
1	3097871	svim.INS.313	C	CGGCCTTACGCATGGTCTTACACACGCAGTCTTACACACGGTCTTACACACGCAATCTTACACAAGCAGTCTTACACACGGTCTTACACACACGGTCTTACACACGCAGTCTTACGGTCTTACACACGGTCTTACACACACGGTCTTACACACAGTCTTACACACGCAGTCTTACACACGCAGTCTTACACAAGCAGTCTTACACACGCGGTCTTACACAAGCAGTCTTACGGTCTTACACACAGTCTTACACATGGCCTTACGCATGGTCTTACACACGCAGTCTTACACAAGCGGTCTTACACAAGCGGTCTTACACACGGTCTTACACACGGTCTTACACAGTCTTACACATGCAGTCTTACACACGGTCTTACATATGGTCTTACACATGCAGTCTTACACACGGTCTTACACATGCAGTCTTACACACGGTCTTACACACGGTCTTACACAGTCTTACACGCGCAGTCTTACACACGGTCTTACACACGGTCTTACACACGCAGTCTTACACACGGTCTTACACACGGAGTCTTACACACGGAGTCTTACACACAGTCTTACACATGCAGTCTTACACACGCAGTCTTACACACGCAGTCTTACACGCGGCCTTACACACGCAGTCTTACACGCGGTCTTACACACGCAGTCTTACACGCGGTCTTACGGTCTTACACACGCAGTCTTAT	32	PASS	SVTYPE=INS;END=3097871;SVLEN=694;SUPPORT=26;STD_SPAN=33.05;STD_POS=55.42	GT:DP:AD	0/1:36:10,26
1	3097886	svim.INS.314	A	AGTCTTACACACGGTCTTACACACACAGTCTTACACACGGTCTTACACACGCAGTCTTACGGTCTTACACACG	7	hom_ref	SVTYPE=INS;END=3097886;SVLEN=72;SUPPORT=6;STD_SPAN=0.52;STD_POS=0.26	GT:DP:AD	0/0:36:30,6
1	3098013	svim.INS.315	C	CACGGTCTTACACACACAGTCTTACACACGGTCTTACACACGCAGTCTTACGGTCTTACACACGGTCTTACACACGCAGTCTTACACACGGTCTTACACAGTCTTACACACGCAGTCTTACACACGGCCTTACGCAT	29	PASS	SVTYPE=INS;END=3098013;SVLEN=136;SUPPORT=24;STD_SPAN=22.19;STD_POS=20.26	GT:DP:AD	0/1:36:12,24
1	3098129	svim.INS.316	C	CGGTCTTACACACGCAGTCTTACACAAGCAGTCTTACACACAGTCTTACACACGGTCTTACACGGTCTTACACAGTCTTACACAT	16	PASS	SVTYPE=INS;END=3098129;SVLEN=84;SUPPORT=14;STD_SPAN=13.22;STD_POS=13.4	GT:DP:AD	0/1:36:22,14
1	3098184	svim.INS.317	T	TCTTACATATGGTCCTTACACATGCAGTCTTACACACGGTC	1	PASS	SVTYPE=INS;END=3098184;SVLEN=40;SUPPORT=1;STD_SPAN=.;STD_POS=.	GT:DP:AD	./.:.:.,.
1	3098362	svim.INS.318	T	TCTTACACACGCAGTCTTACACGCGGCCTTACACACGCAGTCTTACACGCGGTCTTACACACGCAGTCCTTACACGCGGTCCTTACGGTCCTTACACACGCAGTCCTTATGGTCTTACACACGGTCCTTACACACGCAGTCTTACACACGGTCTTACACACAGTCTTACACACGCAGTCTTACACACGGCCCTTACGCATGGTCTTACACACGCAGTCCTTACACACGCAGTCTTACACAAGCAGTCTTACACACGGTCTTACACACACAGTCTTACACACGGTCCTTACACACGCAGTCTTACGGTCCTTACACACGGTCCTTACACACGCAGTCTTACACACGGTCTTACACAGTCTTACACACGCAGTCCTTACACACGGCCTTACGCATGGTCCTTACACACGGTCCTTACACACGCAGTCTTACACAAGCAGTCTTACACACGGTCTTACACACGCGGGTCTTACACAAGCAGTCTTACACACGGTCCTTACACACAGTCCTTACACACGGCCTTACGCATGGTCTTACACACGCAGTCTTACACACGGTCCTTACACACGCAGTCTTACACAAGCAGTCCTTACACACAGTCCTTACACACGGTCCTTACACGGTCCTTACACAGTCCTTACACATGCAGTCTTACACACGGTCTTACATATGGTCCTTACACATGCAGTCTTACACACGGTCCTTACACATGCAGTCTTACACACGGTCCTTACACAAGCAGTCTTACACGCGCAGTCCTTACACGCGCAGTCTTACACACGGTCCTTACACACGGTCCTTACACACGCAGTCTTACACACGGTCCTTACACACGGAGTCTTACAACACGGTCCTTACACACAGTCCTTACACATGCAGTCTTACACATGCGGTC	1	PASS	SVTYPE=INS;END=3098362;SVLEN=891;SUPPORT=1;STD_SPAN=.;STD_POS=.	GT:DP:AD	./.:.:.,.
1	3120794	svim.BND.21	N	N]14:74850433]	1	PASS	SVTYPE=BND;SUPPORT=1;STD_POS1=.;STD_POS2=.	GT:DP:AD	./.:.:.,.
1	3129153	svim.INS.319	C	CCCCGCTCATCCTCCCGGCCCCCTCGCTGCGGTCCTCCCGCTCATCCTCCCGGCCCCCTCGCTGCGGTCCTCCCGCTCATCCTCCCGGCCCCCTCGCTGCGGTCCTCCCGCTCATCCTCCCGGCCCCCTCGCTGCGGTCCT	43	PASS	SVTYPE=INS;END=3129153;SVLEN=140;SUPPORT=36;STD_SPAN=16.96;STD_POS=20.41	GT:DP:AD	1/1:36:0,36
1	3131933	svim.INS.320	G	GTCCAGGAGAACAGGGCCTCCAGGAGGGTCATGGGTCCCGGGGACAGGCAAGGCCCACAGGA	1	PASS	SVTYPE=INS;END=3131933;SVLEN=61;SUPPORT=1;STD_SPAN=.;STD_POS=.	GT:DP:AD	./.:.:.,.
1	3131933	svim.INS.321	G	GTCCAGGAGAACAGGGCCTCCAGGAGGGTCATGGGTCCCGGGGACAGGCAAGGCCTACTGGGGTCCAGGAGAACAGGGCCTCCAGGAGGGTCATGGGTCCCGGGGACAGGCAAGGCCCACGGGGTCCAGGAGAACAGGGCCTCCAGGAGGGTCATGGGTCCCGGGGACAGGCAAGGCCCACAGGATCCAGGAGAACAGGGCCTCCAGGAGGGTCATGGGTCCTGGGGACAGGCAAGGCCCACGGGGTCCAGGAGAACAGGGCCTCCAGGAGGGTCATGGGTCCCGGGGACAGGCAAGGCCCACAGGA	44	PASS	SVTYPE=INS;END=3131933;SVLEN=306;SUPPORT=36;STD_SPAN=10.08;STD_POS=12.49	GT:DP:AD	1/1:36:0,36
1	3177306	svim.INS.322	A	ATGATGGTGATGATAATGATAGTGATGGTGATGATGATGGTGGTGGTGATGGTGATGGTGATGGTGGTGGTGATGATGGTGATGGTGATGATGGTGGTGGTGATGATGGTGGTGATGATGGTGATGGTGATGATGGTGATGGTGGTGATGATGGTGGTGGTGATGATGGTGATGGTGATGATGGTGGTGGTGATGGTGGTGGTGATGATGGTGATGGTGATGATGATGGTGGTGGTGATGATGGTGGTGGTGATGATGGTGATGGTGGTGATGGTGATGGTGGTGATGATGGTGATGGTGATAATGATAGTGGTGATGATGGTGATGGTGGTGATGATGGTGATAATGATAGTGGTGATGGTGGTGATGATGGTGATGGTGATGATGGTGATGCTGGTGGTGATGGTGGTGATGATGGTGATGGTGATGATGATGGTGATGGTGGTGATGATGGTGATGGTGATGATGGTGATGGTGGTGGTGGTGATGGTGATGATAATGATAGTGGTGATGATGGTGATGGTGGTGGTGATGGTGATGGTGATGATGGTGATGGTGATGGTGATGGTGATGGTGGTGGTGGTGATGGTGGTGGTGATGATGGTGATGGTGAAGGTGTTGATGATGGTGATGGTGGTGGTGATGATGATGGTGGTGATGATGGTGATGGTGGTGATGATGATGGTGATGATGGTGATGGTGATGATGGTGATAATGATAGTGGTGATGATGGTGATGATGATAGTGATGATGATGGTGATGATGGTGATGGCGGCGATGATGGTGATGATGATGGTGATGGTTGTGATGATGTTGGTGATGGTGGTGATGATGATGGCATGATGGCAGTGATTCAAG	32	PASS	SVTYPE=INS;END=3177306;SVLEN=857;SUPPORT=26;STD_SPAN=3.44;STD_POS=1.72	GT:DP:AD	1/1:26:0,26
1	3203847	svim.DEL.192	GCATCCAGGATTGCATTTACCGGGGCTGGAGCCGCCCCGCCACGCGGG	G	27	PASS	SVTYPE=DEL;END=3203894;SVLEN=-47;SUPPORT=24;STD_SPAN=0.42;STD_POS=45.82	GT:DP:AD	1/1:30:6,24
1	3204112	svim.DEL.193	AGCCGCCCCCTGCCACGCGGGCATCCAGGATTGCATTTACCGGGGCTGGAGCTGCCCCTGCCATGCGGGCATCGAGGATTGCATTTACCGGGGCTGGAGCCGCCCC	A	33	PASS	SVTYPE=DEL;END=3204217;SVLEN=-105;SUPPORT=28;STD_SPAN=18.26;STD_POS=23.5	GT:DP:AD	1/1:29:1,28
1	3216107	svim.DEL.194	CGTGATGTTTCCGATCCCAGTCGTGGTGACTCTGCCCTGGTTGAAGATGCCGTGCTGTGGCTGTGATGTTTCAGATCCCAGTCATGGTGACTCTGCCCTTGTTGAAGATGCTATGCTGTGGCCGTGATGTTTCCGATCCCAGTCGTGGTGACTCTGCCCTTGTTGAAGATGCTATGCTGTGGCCATGATGTTTCCGATCCCAGTCGTGGTGACTCTGCCCTGGTTGAAGATGCTATGCTGTGGCTGTGATGTTTCAGATCCCAGTCGTGGTGACTCTGCCCTTGTTGAAGATGCTATGCTGTGGCCGTGATGTTTCCAATCCCAGTCGTGGTGACTCTGCCCTGGTTGAAGATGCCGTGCTGTGGCTGTGATGTTTCAGATCCCAGTCATGGTGACTCTGCCCTTGTTGAAGATGCTATGCTGTGGCCGTGATGTTTCAGATCCCAGTCATGGTGGCTCTGCCCTTGTTGAAGATGCTATGCTGTGGCCGTGATGTTTCCGATCCCAGTCATGGTGACTCTGCCCTTGTTGAAGATGCTATGCTGTGGCTGTGATGTTTCAGATCCCAGTCGTGGTGACTCTGCCCTTGTTGAAGATGCTATGCTGTGGCCGTGATGTTTCAGATCCCAGTCGTGGTGACTCTGCCCTTGTTGAAGATGCTATGCTGTGGCAGTGATGTTTCCGATCCCAGTCGTGGTGGCTCTGCCCTTGTTGAAGATGCTATGCTGTGGCC	C	32	PASS	SVTYPE=DEL;END=3216839;SVLEN=-732;SUPPORT=26;STD_SPAN=0.28;STD_POS=6.82	GT:DP:AD	1/1:26:0,26
1	3227936	svim.INS.323	T	TCTTATTTTTCCCTTTTTCTTTTCTTTTCTTTCTTCTTTTCTTTCC	1	PASS	SVTYPE=INS;END=3227936;SVLEN=45;SUPPORT=1;STD_SPAN=.;STD_POS=.	GT:DP:AD	./.:.:.,.
1	3242592	svim.DEL.195	CCTCCTTGGCCATCCTCGGCCCTCTTGGCCCCCCTTGGCCATCCTCGACCATCCTTGGCC	C	17	PASS	SVTYPE=DEL;END=3242651;SVLEN=-59;SUPPORT=14;STD_SPAN=0.27;STD_POS=8.95	GT:DP:AD	0/1:29:15,14
1	3262311	svim.DEL.196	CCAGGCCACCCCTCGGGTCCTCCCGTGCTGCCCCCTCTGTGGTCCAGGCCACCCCTTGGTTC	C	15	PASS	SVTYPE=DEL;END=3262372;SVLEN=-61;SUPPORT=13;STD_SPAN=10.09;STD_POS=23.9	GT:DP:AD	0/1:24:11,13
1	3268088	svim.INS.324	G	GTCTCTCCCCTCCTCTCTCCCCTCCCTCTCTCCCCCTCCCTCTCTCCCCCTCCCTCTCTCCCCCTCCCTCTCTCCCCCTCCCTCTCTCCCCCTCCCTCTCTCCCCCCCCTCTCTCCCCCTCCCTCTCTCCCCCACCTCCCCCCTCCCTCTCTCCCCCTCCTTCTCTCTTCCCCTCCTTCTCTCCCCTCCCTCTCTCCCCTCCCTCTTTCCCCCCTCCCCCTCCTTCTCTCTCCCCTTCCCTCTCTCCCCTCCCTCTCTGTCCCCCTCCCTCTCTCATCCCCTTCCTCTTTCTCTCCCTCCCTCTCCTTCCCCTCCCTCCCACTCTCCCCCTCCCTCTCTCCCCCTTTCCCTCCCTCTCTCCCCTTCTCTCTCTTCTGCTCCTTCTCTCTCCCCCTTCCTCTCTCCCCTCCCTCTCTGTCCCCCTCCCTCTCTCATCCCCTTCCTCTTTCTCTCCCTCTCTCTTCCCCTCCCTCCCTCTCTCCTCCTCCCTCTGTCCCGTCCCTCTCTCCCCCTCCCTCTGTCCCGTCCCTCTCTCCCCCTCCCTCTCTCCCCTCCCTCTCCTCCCTCTTCCCTCTCTCCCCCTCCCTCTCTCCCCCTCCCTCTCTCCCCCTCCTTCTCTCTCCCCTCCCTCTCTCCCCTCCC	18	PASS	SVTYPE=INS;END=3268088;SVLEN=641;SUPPORT=15;STD_SPAN=12.42;STD_POS=6.21	GT:DP:AD	1/1:15:0,15
1	3310210	svim.BND.22	N	N]13:81763411]	1	PASS	SVTYPE=BND;SUPPORT=1;STD_POS1=.;STD_POS2=.	GT:DP:AD	./.:.:.,.
1	3313255	svim.BND.23	N	]9:121580688]N	1	PASS	SVTYPE=BND;SUPPORT=1;STD_POS1=.;STD_POS2=.	GT:DP:AD	./.:.:.,.
1	3344710	svim.INS.325	T	TACCCCGAGCTAGGGTGCAGCCCGGCCGCACTGCAGGAGACCCACCAGGACCCCGAGCTAGGGTGCAGCCCGGCCGCGCTGCAGGAGACCCACCAGGACCCCGAGCTAGGGTGCAGCCCGGCCGCACTGCAGGAGACCCACCAGG	22	PASS	SVTYPE=INS;END=3344710;SVLEN=144;SUPPORT=19;STD_SPAN=15.17;STD_POS=74.99	GT:DP:AD	0/1:30:11,19
1	3344877	svim.INS.326	G	GGCCGCGCTGCAGGAGACCCACCAGGACCCCGAGCTAGGGTGCAGCCCA	3	hom_ref	SVTYPE=INS;END=3344877;SVLEN=48;SUPPORT=3;STD_SPAN=.;STD_POS=.	GT:DP:AD	0/0:32:29,3
1	3391616	svim.DEL.197	AGCGCTGACAGGGAAACTGAGGCCCAGAGGTTCCCAGATTATCCATCCCAGGCCTTTCACG	A	1	PASS	SVTYPE=DEL;END=3391676;SVLEN=-60;SUPPORT=1;STD_SPAN=.;STD_POS=.	GT:DP:AD	./.:.:.,.
1	3392141	svim.INS.327	T	TCCCAGGCCTTTCACAGCGCTGACAGGGAAACTGAGGCCCAGAGGTTCCAGATTATCCCCATTC	1	PASS	SVTYPE=INS;END=3392141;SVLEN=63;SUPPORT=1;STD_SPAN=.;STD_POS=.	GT:DP:AD	./.:.:.,.
1	3393867	svim.INS.328	G	GTCACCCCCACACTACCCACCCCCATCACCCCACAACCCACCCCCATCACCCCCACACTACCCACCCCCATCACCCCACACTACCCACCCCATCACCCCCACACTACCCACCCCCATCACCCCCACACTACCCACCCCATCACCCCACACTACCCATCCCCATCACCCCCACACGACCCACCCCCATCACCCCACACTACCCACCCA	1	PASS	SVTYPE=INS;END=3393867;SVLEN=206;SUPPORT=1;STD_SPAN=.;STD_POS=.	GT:DP:AD	./.:.:.,.
1	3393867	svim.INS.329	G	GTCACCCCCACACTACCCACCCCCATCACCCCACAACCCACCCCCATCACCCCCACACTACCCACCCCCATCACCCCACACTACCCACCCCATCACCCCCACACTACCCACCCCCATCACCCCCACACTACCCACCCCATCACCCCACACTACCCATCCCCATCACCCCCACACGACCCACCCCCATCACCCCCACACTACCCACCCCATCACCCCCACACTACCCACCCCCATCACCCCACACTACCCACCCCCATCACCCCCACACTACCCACCCCCATCACCCCACACTACCCACCCCCATCACCCCCACACTACCCACCCCCATCACCCCACACTACCCACCCCCATCACCCCCACACTACCCACCCCCATCACCCCCACACTACCCACCCCATCACCCCCACACTACCCACCCCCATCACCCCACACTACCCACCCCCATCACCCCACACGACCCACCCCCATCACCCCCACACTACCCACCCCATCACCCCCACACTACCCACCCCCATCACCCCACACTACCCATCCCCATCACCCCCACACTACCCACCCCCATCACCCCACACTACCCACCCCCATCACCCCCACACTACCCACCCCCATCACCCCCACACTACCCACCCCCATCACCCCCACACTACCCACCCCCATCACCCCCACACTACCCACCCCTATCACCCCCACACTACCCACCCCCATCACCCCACACTACCCATCCCCATCACCCCCACACTACCCACCCCCATCACCCCACACTACCCACCCCCATCACCCCCACACTACCCACCCCCATCACCCCACACTACCCACCCCCATCACCCCCACACTACCCACCCCATCACCCCCACACTACCCACCCCCATCACCCCACACTACCCACCCCATCACCCCACACTACCCACCCCCATCACCCCCACACTACCCACCCCCATCACCCCCACACTACCCACCCCATCACCCCACACTACCCACCCCATCACCCTCACTACCCACCCCATCACCCCCACACGACCCACCCCATCACCCCCACACGACCCACCCCCATCACCCCCACACTACCCACCCCATCACCCCCTCACTACCCACCCCCATCACCCCCACACTACCCACCCCCATCACCCCCACACTACCCACCCCCATCACCCCCACACGACCCACCCCTATCACCCCCACACTACCCACCCCCATCACCCCCACACTACCCATCCCCATCACCCCCACACGACCCACCCCATCACCCCCACACTACCCACCCCCATCACCCCACACTACCCACCCCATCACCCCCTCACTACCCACCCCCATCACCCCACACTACCCACCCCATCACCCCCACACTACCCACCCCCATCACCCCCTCACTACCCACCCCCATCACCCCCACACTACCCACCCCCATCACCCCCACACTACCCACCCCATCACCCCCACACTACCCACCCCATCACCCCCTCACTACCCACCCCATCACCCGCACACTACCCACCCCATCACCCCCACACTACCCACCCCCATCACCCCCACACTACCCACCCCATCACCCCCACACTACCCACCCCATCACCCCCTCACTACCCACCCCCATCACCCGCACACTACCCATCCCCATCACCCCCACACTACCCACCCCATCACCCCCACACTACCCACCCCCATCACCCCCACACTACCCACCCCATCACCCCCACACTACCCACCCCCATCACCCCCACACTACCCACCCCATCACCCCCACACTACCCACCCCATCACCCCCACACTACCCACCCCATCACCCCCACACTACCCACCCCCATCACCCCCACACTACCCACCCCCATCACCCCCACACTACCCACCCCCATCACCCCCACACTACCCACCCCATCACCCCCACACTACCCACCCCCATCACCCCCACACTACCCACCCCCATCACCCCCTCACTACCCACCCCATCACCCCCACACTACCCACCCCATCACCCCCACACTACCCACCCCCATCAGCCCCACACTACCCACCCCCATCAGCCCCACACTACCCACCCCCATCACCCTCACTACCCATCACCCGCACACTACCCACCCCATCACCCGCACACTACCCAGGCCCATCACCCCGCTACCCACCCCCATCACCCCCACGCCACCCACCCCATCACCCCCACGCCGCCCACCCCATCACCCCCACGCCGCCCAACCCATCACCCCCACGCCGCCCACCCCCATCACCCCCACGCCGCCCACCCCCATCACCCCCACGCCGCCCACCCCATCACCCCCACGCCGCCCACCCCATCACCCCCACGCCGCCCACCCCA	14	PASS	SVTYPE=INS;END=3393867;SVLEN=2307;SUPPORT=12;STD_SPAN=87.29;STD_POS=43.62	GT:DP:AD	1/1:12:0,12
1	3418581	svim.INS.331	G	GCCTCACATGGGCTCCTGGCGAGTGTGCCCCCCACACCTCCTCACATGGGCTCCTGGCGAGTGTGCCCCCCCGCACCTCCTCACATGGGCTCCTGGCGAGTGTGCCCCCCGTGCCTCACATGGGCTCCTGGCGAGTGTGCCCCCCGTGCCTCACATGGGCTCCTGGCGAGTGTGCCCCCCCGCGCCTCCTCACATGGGCTCCTGGCGAGTGTGCCCCCCCCGCGCCTCCTCACATGGGCTCCTGGCGAGTGTGCCCCCTGTGCCTCACATAGGCTCCTGGCGAGTGTGCCCCCCCCGCGCCTCCTCACATGGGCTCCTGGCGAGTGTGCCCCCCCCGCGCCTCCTCACATGGGCTCCTGGCGAGTGTGCCCCCCCGGCGCCTCCTCACATGGGCTCCTGGCGAGTGTGCCCCCCCGCACCTCCTCACATGGGCTCCTGGCGAGTGTGCCCCCCACACCTCCTCACATGGGCTCCTGGCGAGTGTGCCCCCCACGCCTCCTCACATGGGCTCCTGGCGAGTGTGCCCCCCCGCGCCTCCTCACATGGGCTCCTGGCGAGTGTGCCCCCCCGCACCTCCTCACATGGGCTCCTGGCGAGTGTGCCCCCCCGCGCCTCCTCACATGGGCTCCTGGCGAGTGTGCCCCCCACGCCTCCTCACATGGGCTCCTGGCGAGTGTGCCCCCCCGCGCCTCCTCACATGGGCTCCTGGCGAGTGTGCCCCCCCGCACCTCCTCACATGGGCTCCTGGCGAGTGTGCCCCCCACGCCTCCTCACATGGGCTCCTGGCGAGTGTGCCCCCCCGCGCCTCCTCACATGGGCTCCTGGCGAGTGTGCCCCCCCGCGCCTCCTCACATGGGCTCCTGGCGAGTGTGCCCCCCACGCCTCCTCACATGGGCTCCTGGCGAGTGTGCCCCCCGCGCCTCCTCACATGGGCTCCTGGCGAGTGTGCCCCCCGCGCCTCCTCACATGGGCTCCTGGCGAGTGTGCCCCCCGCCTCCTCACATGGGCTCCTGGCGAGTGTGCCCCCCCGGCGCCTCCTCACATGGGCTCCTGGCGAGTGTGCCCCCCCGCACCTCCTCACATGGGCTCCTGGCGAGTGTGCCCCCCCGGCGCCTCCTCACATGGGCTCCTGGCGAGTGTGCCCCCCGCGCCTCCTCACATGGGCTCCTGGCGAGTGTGCCCCCCGCGCCTCCTCACATGGGCTCCTGGCGAGTGTGCCCCCCGCCTCCTCACATGGGCTCCTGGCGAGTGTGCCCCCCCGCACCTCCTCACATGGGCTCCTGGCGAGTGTGCCCCCCGCCTCCTCACATGGGCTCCTGGCGAGTGTGCCCCCCCGCACCTCCTCACATGGGCTCCTGGCGAGTGTGCCCCCCGCCTCCTCACATGGGCTCCTGGCGAGTGTGCCCCCCACGCCTCCTCACATGGGCTCCTGGCGAGTGTGCCCCCCGCCTCCTCACATGGGCTCCTGGCGAGTGTGCCCCCCCGGCGCCTCCTCACATGGGCTCCTGGCGAGTGTGCCCCCCCGCACCTCCTCACATGGGCTCCTGGCGAGTGTGCCCCCCGCGCCTCCTCACATGGGCTCCTGGCGAGTGTGCCCCCCGCCTCCTCACATGGGCTCCTGGCGAGTGTGCCCCCCCGGCGCCTCCTCACATGGGCTCCTGGCGAGTGTGCCCCCCCGCCTCCTCACATGGGCTCCTGGCGAGTGTGCCCCCCCCGCCTCCTCACATGGGCTCCTGGCGAGTGTGCCCCCCGCCTCCTCACATGGGCTCCTGGCGAGTGTGCCCCCCGCCTCCTCACATGGGCTCCTGGCGAGTGTGCCCCCCGCACCTCCTCACATGGGCTCCTGGCGAGTGTGCCCCCCGCCT	7	PASS	SVTYPE=INS;END=3418581;SVLEN=1864;SUPPORT=6;STD_SPAN=1.37;STD_POS=0.68	GT:DP:AD	0/1:14:8,6
1	3418581	svim.INS.330	G	GCCTCACATGGGCTCCTGGCGAGTGTGCCCCCCACACCTCCTCACATGGGCTCCTGGCGAGTGTGCCCCCCGCCTCCTCACATGGGCTCCTGGCGAGTGTGCCCCCTGTGCCTCACATGGGCTCCTGGCGAGTGTGCCCCCCACACCTCCTCACATGGGCTCCTGGCGAGTGTGCCCCCCGCCTCCTCACATGGGCTCCTGGCGAGTGTGCCCCCCCGCGCCTCCTCACATGGGCTCCTGGCGAGTGTGCCCCCCACACCTCCTCACATGGGCTCCTGGCGAGTGTGCCCCCCGTGCCTCACATGGGCTCCTGGCGAGTGTGCCCCCCGTGCCTCACATGGGCTCCTGGCGAGTGTGCCCCCCGCCTCCTCACATGGGCTCCTGGCGAGTGTGCCCCCCGCCTCCTCACATGGGCTCCTGGCGAGTGTGCCCCCCCCGCGCCTCCTCACATGGGCTCCTGGCGAGTGTGCCCCCCGCCTCCTCACATGGGCTCCTGGCGAGTGTGCCCCCCCCGCACCTCCTCACATGGGCTCCTGGCGAGTGTGCCCCCCCCGCGCCTCCTCACATGGGCTCCTGGCGAGTGTGCCCCCCCCGCGCCTCCTCACATGGGCTCCTGGCGAGTGTGCCCCCCCGGCGCCTCCTCACATGGGCTCCTGGCGAGTGTGCCCCCCCGCGCCTCCTCACATGGGCTCCTGGCGAGTGTGCCCCCCCCCGCGCCTCCTCACATGGGCTCCTGGCGAGTGTGCCCCCCACGCCT	9	PASS	SVTYPE=INS;END=3418581;SVLEN=756;SUPPORT=8;STD_SPAN=3.01;STD_POS=12.51	GT:DP:AD	0/1:14:6,8
1	3495309	svim.INS.332	G	GCACCCAGCTCAGAACTCTGGGGAGACCCAGCACCTCTGCAGAACCCCTCCTCAGCCTGGTCCCCAGCAGAACGTGGAGTGGGCAGGAGTGT	33	PASS	SVTYPE=INS;END=3495309;SVLEN=91;SUPPORT=28;STD_SPAN=0.6;STD_POS=28.54	GT:DP:AD	1/1:28:0,28
1	3499826	svim.DUP_TANDEM.9	N	<DUP:TANDEM>	6	PASS	SVTYPE=DUP:TANDEM;END=3500496;SVLEN=671;SUPPORT=5;STD_SPAN=.;STD_POS=.	GT:CN:DP:AD	./.:2:.:.,.
1	3499870	svim.INS.333	G	GCAGCCACCAGACAACGCGCAGCCACCAGACAACCCGCAGCCACCAGACAACCCACAGCGCAGCCACCAGACAACAACGCGCAGCCACCAGACAACGCGCAGCCACCAGACAACCCGCAGCCACCAGACAACGCGCAGCCACCAGACAACAGACAACGCGCAGCCACCAGACAACCCGCAGCCACCAGACAACCCACAGCCACCAGACAACCCACAGCCACCAGACAACGCACAGCCACCAGACAACGCACAGCCACCAGACAACGCGCAGCCACCAGACAACCCACAGCCACCAGACAACGCGCAGCCACCAGCCACCAGACAACAACGCGCAGCCACCAGACAACGCGCAGCCACCAGACAACGCGCAGCCACCAGACAACGCGCAGCCACCAGACAACCCGCAGCCACCAGACAACGCGCAGCCACCAGACAACCCACAGCCACCAGACAACGCGCAGCCACCAGACAACCCACAGCCACCAGACAACGCGCAGCCACCAGACAACCCACAGCCACCAGACAACCCACAGCCACCAGACAACGCACAGCCACCAGACAACGCGCAGCCACCAGACAACGCGCAGCCACCAGACAACCCACAGCCACCAGACAACGCGCAGCCACCAGACAACCCACAGCCACCAGACAACGCGCAGCCACCAGACAACGCGCAGCCACCAGACAACCCA	24	PASS	SVTYPE=INS;END=3499870;SVLEN=691;SUPPORT=20;STD_SPAN=239.07;STD_POS=115.36	GT:DP:AD	0/1:30:10,20
1	3499904	svim.INS.334	G	GCGCAGCCACCAGACAACGCGCAGCCACCAGACAACGCGCAGCCACCAGACAACGCGCAGCCACCAGACAACC	6	hom_ref	SVTYPE=INS;END=3499904;SVLEN=72;SUPPORT=5;STD_SPAN=13.08;STD_POS=5.68	GT:DP:AD	0/0:32:27,5
1	3499940	svim.INS.335	C	CCGCAGCCACCAGACAACCCGCAGCCACCAGACAACCCACAGCCACCAGACAACGCGCAGCCACCAGACAACCCACAGCCACCAGACAACGCGCAGCCACCAGGACAACGCGCAGCCACCAGACAACCCACAGCCACCAGACAACG	1	PASS	SVTYPE=INS;END=3499940;SVLEN=145;SUPPORT=1;STD_SPAN=.;STD_POS=.	GT:DP:AD	./.:.:.,.
1	3500122	svim.INS.336	G	GCAGCCACCAGACAACGCGCAGCCACCAGACAACCCACAGCCACCAGACAACCCACAGCCACCAGACAACGCACAGCCACCAGACAACGCGCAGCCACCAGACAACGCGCAGCCACCAGACAACGCGCAGCCACCAGACAACCCGCAGCCACCAGACAACGCGCAGCCACCAGACAACGCGCAGCCACCAGACAACGCGCAGCCACCAGACAACCCGCAGCCACCAGACAACGCGCAGCCACCAGACAACCCGCAGCCACCAGACAACCCACAGCCACCAGACAACCCACAGCCACCAGACAACGCACAGCCACCAGACAACCCACAGCCACCAGACAACGCGCAGCCACCAGACAACGCGCAGCCACCAGACAACCCA	4	hom_ref	SVTYPE=INS;END=3500122;SVLEN=378;SUPPORT=4;STD_SPAN=42.5;STD_POS=114.55	GT:DP:AD	0/0:36:32,4
1	3500176	svim.INS.337	G	GCAGCCACCAGACAACCCACAGCCACCAGACAACGCGCAGCCACCAGACAACGCGCAGCCACCAGACAACGCGCAGCCACCAGACAACCCACAGCCACCAGACAACCCA	4	hom_ref	SVTYPE=INS;END=3500176;SVLEN=108;SUPPORT=4;STD_SPAN=9.18;STD_POS=36.68	GT:DP:AD	0/0:36:32,4
1	3500269	svim.INS.338	G	GCAGCCACCAGACAACCCACAGCCACCAGAAACGCACAGCCACCAGACAACGCGCAGCCACCAGACAACGCGCAGCCACCAGACAACCCGCAGCCACCAGACAACGCGCAGCCACCAGACAACGCGCAGCCACAGACAACGCGCAGCACCAGACAACCCGCAGCCACAGACAACGCGCAGCCACCAGACAACCCGCAGCCACCAGACAACCCACAGCCACCAGACAACCCACAGCCACAGACAACGCGCAGCCCCAGACAACCCACAGCCACCAGACAACGCGCAGCCACCAGACAACGCGCAGCCACCAGACAACCCACAGCCACCAGACAACGCGCAGGCCACCAGACACGCGCAGCACCAGACACGCGCAGCCACCAGACAACCCGCAGCCACCAGACAACCCACAGCCACCAGACAACCACACGCCACCAGACAACGCACAGCCACCAAGACAACGCACAGCCACCAGACAACGCGCAGCCCACAGACAACCACAGCCACCAGACAACGCGCAGCCACCAGACAACGCGCAGCCACCAGACAACGCGCAGCCACCAGACAACGCGCAGCCACCAGACAAACCCGCAAGCCACCAGACAACGCGCAGCCACCGACAACGCGCAGCCACCAAGACAACCCGCAGCCACCAGACAACGCGCCGCCACCAGACAACCCACAGCCACAGACAACGCGCAGCCACCAGACACCCACAGCCACCAGACAACGCGCAGCCCCCAGACACGCGCAGCCACCAGACAACCCACAGCCACCAGACACGCGCAGCCACCAGACAACGCGCAGCCACCAGACAACCCACAGCCACCAGACAATGCGCAGCCACCAGACAACGCGCAGCCACCAGACAACGCGCAGCCACCAGACAACCCCCAGCCACCAGACAACGCGCAGCACCAGACAACCCACAGCCACCAGACAACGCGCAAGCCACCAGACAACGCGCAGCCACCAGACAACCCACAGCCACCAGACAACCCACAGCCACCAGACAACGCACAGCCACAGACAACGCGCAGCCACCAGACACGCGCAGCCACCAGACAACGCGCAGCACCAGACAACCCGCAGCCACCAGACAACGCGCAGCCACCAGACAACGCGCAGCCACCAGACAACGCGCAGCCACCAGACAACCCGCAGCACCAGACAACGCGCAGCCACCAGACAACCCGCAGCCACCAGACAACCCACAGCCACCAGACAACCCACAGCCACCAGACACGCACAGCCACCAGACAACCCACAGCCACCAGACAAGCGCAGCCACCAGACACGCGCAGCCACCAGACATACCCACAGCCACCAGACAACGCGCAGCCACCAGACAACCCACAGCCACCAGACAACGCGCAGCCACCAGACAACGCGCAGCACCAGACAACCCGCAGCCACCAGACAACCCCACAGCCACCAGACAACCCACAGCCACCAGACAACGCACAGCCACCAGACAACGCACAGCCACCAGACAACGCGCAGCCACCAGACAACCCACAGCCACCAGACAACGCGCAGCCACCAGACAACGCG	2	PASS	SVTYPE=INS;END=3500269;SVLEN=1349;SUPPORT=2;STD_SPAN=284.26;STD_POS=61.52	GT:DP:AD	./.:.:.,.
1	3500300	svim.INS.339	G	GCGCAGCCACCAGACAACCCACAGCCACCAGACAACGCGCAGCCACCAGACAACCCGCAGCCACCAGACAACC	4	hom_ref	SVTYPE=INS;END=3500300;SVLEN=72;SUPPORT=4;STD_SPAN=3.46;STD_POS=67.95	GT:DP:AD	0/0:35:31,4
1	3500326	svim.INS.340	A	ACCAGACAACCCACAGCCACCAGACAACGCACAGCCACCAGACAACGCACAGCCACCAGACAACGCGCAGCCACCAGACAACCCACAGCCACCAGACAACGCGCAGCCACCAGACAACGCGCAGCCACCAGACAACGCGCAGCCACCAGACAACCCGCAGCCACCAGACAACGCGCAGCCACCAGACAACGCGCAGCCACCAGACAACCCGCAGCCACCAGACAACGCG	19	PASS	SVTYPE=INS;END=3500326;SVLEN=228;SUPPORT=16;STD_SPAN=31.18;STD_POS=52.75	GT:DP:AD	0/1:35:19,16
1	3500326	svim.INS.341	A	ACCAGACAACGCGCAGCCACCAGACAACCCGCAGCCACCAGACAACCCACAGCCACCAGACAACCCACAGCCACCAGACAACGCACAGCCACCAGACAACCCACAGCCACCAGACAACGCGCAGCCACCAGACAACGCGCAGCCACCAGACAACCCACAGCCACCAGACAACGCGCAGCCACCAGACAACCCACAGCCACCAGACAACGCGCAGCCACCAGACAACGCGCAGCCACCAGACAACCCGCAGCCACCAGACAACCCACAGCCACCAGACAACCCACAGCCACCAGACAACGCACAGCCACCAGACAACGCACAGCCACCAGACAACGCGCAGCCACCAGACAACCCACAGCCACCAGACAACGCGCAGCCACCAGACAACGCGCAGCCACCAGACAACGCGCAGCCACCAGACAACCCGCAGCCACCAGACAACGCGCAGCCACCAGACAACGCGCAGCCACCAGACAACCCGCAGCCACCAGACAACGCG	10	PASS	SVTYPE=INS;END=3500326;SVLEN=498;SUPPORT=9;STD_SPAN=82.03;STD_POS=41.02	GT:DP:AD	0/1:35:26,9
1	3500434	svim.INS.342	G	GCAGCCACCAGACAACCCGCAGCCACCAGACAACGCGCAGCCACCAGACAACCCA	1	PASS	SVTYPE=INS;END=3500434;SVLEN=54;SUPPORT=1;STD_SPAN=.;STD_POS=.	GT:DP:AD	./.:.:.,.
1	3504421	svim.INS.343	C	CAGGAGGGGACAGGAGTGGCCAGGAGGGGACAGGAGTGGCTAGGAGGAGACAGGACCGGCCAGGAGTGGCCAGGAGTGGACAGGAGGAGACAGGAGGGGACAGGAGTGGATAGGAGGAGATAGGAGGGGACAGGAGTGGACAGAAGGAGACAGGAGGGGACAGGAGTGGACAGGAGACAGGAGGGGACAGGAATGGCCAAGAGGGGACAGGAGTGGCCAGGAGGGGGCAGAAGTGGCCAGGAGTGGGCAGGAGGGGGCAGGACAGGCCAGGAGGAGGCAGGAGGGGGCAGGAGGGGACAGGAGGGGGCAGGAGGGGACAGGAGGGGGCAGGAGTGGCCAGGAGGGGGCAGGAGGGGAA	25	PASS	SVTYPE=INS;END=3504421;SVLEN=357;SUPPORT=21;STD_SPAN=19.99;STD_POS=17	GT:DP:AD	1/1:22:1,21
1	3504757	svim.INS.344	G	GAGGCAGGAGGGGGCAGGAGGGGACAGGAGGGGGCAGGAGGGGACAGGAGGGGGCAGGAGGGGACAGGAGGGGGCAGGAGTGGCCAGGAGGGGGCAGGACAGGGCAGGAGGGGACAGGAGTGGCCAGGAGTGGCCAGGAGGGGGCAGGAGT	7	PASS	SVTYPE=INS;END=3504757;SVLEN=150;SUPPORT=6;STD_SPAN=5.34;STD_POS=13.52	GT:DP:AD	0/1:22:16,6
1	3504800	svim.DEL.198	GCAGGAGGGGGCAGGAGTGGCCAGGAGGGGGCAGAAGGGGACAGGAGGGGGCAGGAGGGGA	G	1	PASS	SVTYPE=DEL;END=3504860;SVLEN=-60;SUPPORT=1;STD_SPAN=.;STD_POS=.	GT:DP:AD	./.:.:.,.
1	3508333	svim.DEL.199	CCAAGGTCTCGTAGCTCACAAGGGACCGGATGGGGGCACCAGCGAGGGGGCTGGTGGGGGCTGCTAC	C	33	PASS	SVTYPE=DEL;END=3508399;SVLEN=-66;SUPPORT=28;STD_SPAN=0.57;STD_POS=23.66	GT:DP:AD	1/1:28:0,28
1	3513004	svim.INS.345	T	TGCGCCATCCCCTGCCCAGACCCCGTCTCCACCCCAGGGCACCCC	1	PASS	SVTYPE=INS;END=3513004;SVLEN=44;SUPPORT=1;STD_SPAN=.;STD_POS=.	GT:DP:AD	./.:.:.,.
1	3513048	svim.INS.346	C	CGCGCCATCCCCTGCCCAGCCCCCGTCTCCACCCCAGGGCACCCCGCGCCATCCCCTGCCCAGCCCCCGTCTCCACCCCAGGGCACCCCGCGCCATCCCCTGCCCAGCCCCCGTCTCCACCCCAGGGCACCCTGCGCCATCCCCTGCCCAGCCCCCGTCTCCACCCCAGGGCACCCTGCGCCATCCCCTGCCCAGACCCCGTCTCCACCCCAGGGCACCCCGCGCCATCCCCTGCCCAGCCCCCGTCTCCACCCCAGGGCACCCTGCGCCATCCCCTGCCCAGCCCCCGTCTCCACCCCAGGGCACCCTGCGCCATCCCCTGCCCAGACCCCGTCTCCACCCCAGGGCACCCTGCGCCATCCCCTGCCCAGCCCCCGTCTCCACCCCAGGGCACCCTGCGCCATCCCCTGCCCAGACCCCGTCTCCACCCCAGGGCACCCCGCGCCATCCCCTGCCCAGCCCCCGTCTCCACCCCAGGGCACCCTGCGCCATCCCCTGCCCAGCCCCCGTCTCCACCCCAGGGCACCCTGCGCCATCCCCTGCCCAGACCCCGTCTCCACCCCAGGGCACCCCGCGCCATCCCCTGCCCAGCCCCCGTCTCCACCCCAGGGCACCCT	13	PASS	SVTYPE=INS;END=3513048;SVLEN=616;SUPPORT=11;STD_SPAN=3.64;STD_POS=82.32	GT:DP:AD	0/1:26:15,11
1	3560362	svim.DEL.200	GGAAGGGGACCCAGCGGCCCCGCTGAGCCCCGGACATGGGGTCGCGCCTTCGGAAGGGGACCCAGCGGCCCCGCTGAGCCCCGGACATGGGGTCGCGCCTTCGGAAGGGGACCCAGCGGCCCCGCTGAGCCCCGGACATGGGGTCGCGCCTTCGGAAGGGGACCCAGCGGCCCCGCTGAGCCCCGGACATGGGGTCGCGCCTTCGGAAGGGGACCCAGCGGCCCCGCTGAGCCCCGGACATGGGGTCGCGCCTTCGGAAGGGGACCCAGCGGCCCCGCTGAGCCCCGGACATGGGGTCGCGCCTTCGGAAGGGGACCCAGCGGCCCCGCTGAGCCCCGGACATGGGGTCGCGCCTTCGGAAGGGGACCCAGCGGCCCCGCTGAGCCCCGGACATGGGGTCGCGCCTTCGGAAGGGGACCCAGCGGCCCCGCTGAGCCCCGGACATGGGGTCGCGCCTTCGGAAGGGGACCCAGCGGCCCCGCTGAGCCCCGGACATGGGGTCGCGCCTTCG	G	29	PASS	SVTYPE=DEL;END=3560872;SVLEN=-510;SUPPORT=24;STD_SPAN=0.45;STD_POS=117.37	GT:DP:AD	1/1:25:1,24
1	3560886	svim.DEL.201	CGGCCCCGCTGAGCCCCGGACATGGGGTCGCGCCTTCGGAAGGGGATCCAGT	C	1	PASS	SVTYPE=DEL;END=3560937;SVLEN=-51;SUPPORT=1;STD_SPAN=.;STD_POS=.	GT:DP:AD	./.:.:.,.
1	3561909	svim.DEL.202	GCGCAGCGGGATGGGCGGGTTGCCCCGTGGTGTGCGTGGCGCAGCGGGACGGGCGGGTTGCCCCGTGGTGTGCGCGG	G	32	PASS	SVTYPE=DEL;END=3561985;SVLEN=-76;SUPPORT=26;STD_SPAN=0.48;STD_POS=9.88	GT:DP:AD	1/1:26:0,26
1	3584066	svim.BND.24	N	[1:38726465[N	1	PASS	SVTYPE=BND;SUPPORT=1;STD_POS1=.;STD_POS2=.	GT:DP:AD	./.:.:.,.
1	3591563	svim.DEL.203	CACAATGGCCCAGGTGTCTCCTCCCACAATGGCCCAGGTGTCTCCTCCCACAATGGCCCAGGTGTCTCCTCCCACAATGGCCCAGGTGTCTCCTCCCACAATGGCCCAGGTGTCTCCTCCCACAATGGCCCAGGTGTCTCCTCCCACAATGGCCCAGGTGTCTCCTCCCACAATGGCCCAGGTGTCTCCTCCC	C	23	PASS	SVTYPE=DEL;END=3591755;SVLEN=-192;SUPPORT=19;STD_SPAN=0.42;STD_POS=24.83	GT:DP:AD	1/1:21:2,19
1	3598418	svim.DEL.204	GTAACAGACCACAGGCCTCACACACTTGTTCCGGCCCAAGCATCCCCCAGGCCAAACCTAGACACAGTGGATCA	G	8	PASS	SVTYPE=DEL;END=3598491;SVLEN=-73;SUPPORT=7;STD_SPAN=.;STD_POS=.	GT:DP:AD	0/1:20:13,7
1	3610322	svim.DEL.205	ACAATCCCACCCATGCAGCCTCAGCCCCTCCTCCCGCAATCCCAGCCCTGCAGCCTCAGCCCCTCCTCCCG	A	1	PASS	SVTYPE=DEL;END=3610392;SVLEN=-70;SUPPORT=1;STD_SPAN=.;STD_POS=.	GT:DP:AD	./.:.:.,.
1	3610510	svim.INS.347	A	ATGCAGCCTCAGCCCCTCCTCCCGCAATCCCAGCCATGCAGCCTCAGCCCCTCCTCCCGCAATCCCAGCCATGCAGCCTCAGCCCCTCCTCCCGCAATCCCAGCCC	12	PASS	SVTYPE=INS;END=3610510;SVLEN=105;SUPPORT=10;STD_SPAN=0.42;STD_POS=36.79	GT:DP:AD	0/1:28:18,10
1	3610730	svim.DEL.206	AGCCCCCTCCTCCCGCAATCCCACCCATGCAGCCTCAGCCCCTCCTCCCGCAATCCCAGCCCTGCAGCCTCAGCCCCCTCCTCCCACAATCCCACCCATGCAGCCTCAGCCCCTCCTCCCGCAATCCCAGCCATGCAGCCTCAGCCCCCTCCTCCCGCAATCCCACCCATGCAGCCTCC	A	1	PASS	SVTYPE=DEL;END=3610908;SVLEN=-178;SUPPORT=1;STD_SPAN=.;STD_POS=.	GT:DP:AD	./.:.:.,.
1	3611236	svim.INS.348	G	GCAATCCCAGCCCTGCAGCCTCAGCCCCTCCCCCTGCAATCCCAGCCCTGCAGCCTCAGCCCCTCCTCCTGCAATCCCAGCCATGCAGCCTCAGACCCTTCCTCCCACAATCCCACCCATGCAGCCTCAGCCCCTCCTCCTGCAATCCCAGCCATGCAGCCTCAGCCCCCTCCTCCCA	2	PASS	SVTYPE=INS;END=3611236;SVLEN=142;SUPPORT=2;STD_SPAN=50.2;STD_POS=25.1	GT:DP:AD	./.:.:.,.
1	3611236	svim.INS.349	G	GCAATCCCAGCCCTGCAGCCTCAGCCCCTCCCCCTGCAATCCCAGCCCTGCAGCCTCAGCCCCTCCTCCTGCAATCCCAGCCATGCAGCCTCAGACCCTTCCTCCCACAATCCCACCCATGCAGCCTCAGCCCCTCCTCCTGCAATCCCAGCCATGCAGCCTCAGCCCCCTCCTCCCACAATCCCACCCATGCAGCCTCAGCCCCTCCTCCTGCAATCCCAGCCATGCAGCCTCAGACCCTTCCTCCCACAATCCCACCCATGCAGCCTCAGCCCCTCCTCCTGCAATCCCAGCCATGCAGCCTCAGCCCCCTCCTCCCACAATCCCACCCATGCAGCCTCAGCCCCTCCTCCTGCAATCCCACCCATGCAGCCTCAGCCCCTCCTCCCGCAATCCCACCCATGCATCTTCAGCCCCTCCTCCCGCAATCCCAGCCCTGCAGCCTCAGCCCCTCCTCCTGCAATCCCAGCCCTGCAGCCTCAGCCCCTCCTCCTGCAATCCCAGCCATGCAGCCTCAGCCCCCTCCTCCCA	17	PASS	SVTYPE=INS;END=3611236;SVLEN=530;SUPPORT=14;STD_SPAN=58.03;STD_POS=46.75	GT:DP:AD	0/1:31:17,14
1	3611260	svim.DEL.207	CCCCTCCTCCTGCAATCCCAGCCATGCAGCCTCAGCCCCTCCTCCCGCAATCCCAGCCATGCAGCCTCAGCCCCTCCTCCTGCAATCCCAGCCATGCAGCCTCAGACCCTTCCTCCCACAATCCCACCCATGCAGCCTCAG	C	1	PASS	SVTYPE=DEL;END=3611400;SVLEN=-140;SUPPORT=1;STD_SPAN=.;STD_POS=.	GT:DP:AD	./.:.:.,.
1	3611421	svim.INS.350	G	GCCATGCAGCCTCAGCCCCCTCCTCCCACAATCCCACCCATGCAGCCTCAGCCCCTCCTCCTGCAATCCCACCCATGCATCTTCAGCCCCTCCTCCCGCAATCCCAGCCCTGCAGCCTCAGCCCCTCCTCCTGCAATCCCAGCCCTGCAGCCTCAGCCCCTCCTCCTGCAATCCCAGCCATGCAGCCTCAGACCCTTCCTCCCACAATCCCACCCATGCAGCCTCAGCCCCTCCTCCTGCAATCCCAGCCATGCAGCCTCAGCCCCCTCCTCCCACAATCCCAC	14	PASS	SVTYPE=INS;END=3611421;SVLEN=283;SUPPORT=12;STD_SPAN=0.72;STD_POS=0.36	GT:DP:AD	0/1:30:18,12
1	3611436	svim.INS.351	C	CCCCTCCTCCCACAATCCCACCCATGCAGCCTCAGCCCCTCCTCCTGCAATCCCACCCATGCAGCCTCAGCCCCTCCTCCCGCAATCCCACCCATGCATCTTCAGCCCCTCCTCCCGCAATCCCAGCCCTGCAGCCTCAGCCCCTCCTCCTGCAATCCCAGCCCTGCAGCCTCAGCCCCTCCTCCTGCAATCCCAGCCATGCAGCCTCAGCCCCCTCCTCCCACAATCCCACCCATGCAGCCTCAGCCCCTCCTCCTGCAATCCCAGCCATGCAGCCTCAGCCCCCTCCTCCCACAATCCCACCCATGCAGCCTCAGCCCCTCCTCCTGCAATCCAGCCATGCAGCCTCAGACCCTTCCTCCCACAATCCCACCCATGCAGCCTCAGCCCCTCCTCCTGCAATCCCAGCCATGCAGCCTCAGCCCCCTCCTCCCACAATCCCACCCATGCAGCCTCAGCCCCTCCTCCTGCAATCCCACCCATGCATCTTCAGCCCCTCCTCCCGCAATCCCAGCCCTGCAGCCTCAGCCCCTCCTCCTGCAATCCCAGCCCTGCAGCCTCAGCCCCTCCTCCTGCAATCCCAGCCATGCAGCCTCAGACCCTTCCTCCCACAATCCCACCCATGCAGCCTCAGCCCCTCCTCCTGCAATCCCAGCCATGCAGCCTCAGCCCCCTCCTCCCACAATCCCACCCATGCAGCCTCAG	1	PASS	SVTYPE=INS;END=3611436;SVLEN=704;SUPPORT=1;STD_SPAN=.;STD_POS=.	GT:DP:AD	./.:.:.,.
1	3656051	svim.DEL.208	TAACCCACACAATCAACCCAGCTGATGACCTCTATCTAACCCGCAGAATCAACCCAGCTGATGACCTCTGTCT	T	16	PASS	SVTYPE=DEL;END=3656123;SVLEN=-72;SUPPORT=13;STD_SPAN=0.41;STD_POS=7.87	GT:DP:AD	0/1:24:11,13
1	3699128	svim.BND.25	N	]X:18144453]N	1	PASS	SVTYPE=BND;SUPPORT=1;STD_POS1=.;STD_POS2=.	GT:DP:AD	./.:.:.,.
1	3714245	svim.INS.352	T	TTAATTTTTATATTAACCGTGTTAATATAATTTTTATATTAACCGTGTTAATA	33	PASS	SVTYPE=INS;END=3714245;SVLEN=52;SUPPORT=27;STD_SPAN=0.84;STD_POS=10.08	GT:DP:AD	1/1:27:0,27
1	3717002	svim.DEL.209	CGCCTGGGTCTCTGTGCCATCTCGACCTAACGCAGGTCGCTCTGTGGTGCCGCCTGGGTCTCTGTGCCATCTGGACCTAACACAGGTCACTCTGTGGTGCCGCCTGGGTCTCTGTGCCATCTGGACCTAACGCAGGTCACTCTGTGGTGCT	C	11	PASS	SVTYPE=DEL;END=3717152;SVLEN=-150;SUPPORT=9;STD_SPAN=.;STD_POS=.	GT:DP:AD	0/1:22:13,9
1	3737058	svim.INS.353	C	CGCCTCTGTCTGGGGTGGAGGAAGGCAGATGGAAGCGGGGCAGGACGGCG	33	PASS	SVTYPE=INS;END=3737058;SVLEN=49;SUPPORT=28;STD_SPAN=0.71;STD_POS=13.91	GT:DP:AD	1/1:28:0,28
1	3748984	svim.INS.354	G	GACCAGGAGTGTAGTGTAGGTCGTGACCAGGAGTGTAGTGTAGGTCATAACCAGGAGTGTAGTGTAGCACATTAGGTCGTA	35	PASS	SVTYPE=INS;END=3748984;SVLEN=80;SUPPORT=29;STD_SPAN=6.24;STD_POS=5.96	GT:DP:AD	1/1:29:0,29
1	3752582	svim.BND.26	N	[16:5165686[N	1	PASS	SVTYPE=BND;SUPPORT=1;STD_POS1=.;STD_POS2=.	GT:DP:AD	./.:.:.,.
1	3785218	svim.INS.355	A	AGCCACACCACACCAGGCCACACCACACCAGGCCACGCCACACCAAGCCACACCACACCAGGCCACACCACACCAGGCCACACCACACCATACCACACCACACCAG	2	PASS	SVTYPE=INS;END=3785218;SVLEN=94;SUPPORT=2;STD_SPAN=14.14;STD_POS=7.78	GT:DP:AD	./.:.:.,.
1	3785228	svim.INS.356	A	ACCACACCACGCCACACCACACCACGCCACACCACACCAGG	1	PASS	SVTYPE=INS;END=3785228;SVLEN=40;SUPPORT=1;STD_SPAN=.;STD_POS=.	GT:DP:AD	./.:.:.,.
1	3785228	svim.INS.357	A	ACCACACCAGGCCACGCCACACCAAGCCACACCACACCAGGCCACACCACACCAGGCCACACCACACCATACCACACCACACCAGGCCACACCACACCAGGCCACACCACACCAAGCCACACCACACCAGGCCACACCACACCATACCACACCACACCAGGCCACACCACACCATACCACACCACACCAGGCCACACCACACCAAGCCACACCACACCAGGCCACACCACACCATACCACACCACACCAGGCCACACCACACCAGGCCACACCACACCACGCCACACCACACCACGCCACACCACACCAGG	20	PASS	SVTYPE=INS;END=3785228;SVLEN=310;SUPPORT=17;STD_SPAN=30.86;STD_POS=21.2	GT:DP:AD	1/1:17:0,17
1	3808517	svim.DEL.210	CCCGGGTCTAGACACACACACGGGTGGGCGGGTGCTAGGATCAGGGCCCGGGTCTAGACACACACACGGGTGGGCGGGTGCTAGGATCAGGGCCCGGGTCTAGACACACACACGGGTGGGCGGGTGCTAGGATCAGGGCCCGGGTCTAGACACACACACGGGTGGGCGGGTGCTAGGATCAGGGCCCGGGTCTAGACACACACACGGGTGGGCGGGTGCTAGGATCAGGGC	C	31	PASS	SVTYPE=DEL;END=3808747;SVLEN=-230;SUPPORT=25;STD_SPAN=0.28;STD_POS=6.57	GT:DP:AD	0/1:41:16,25
1	3808616	svim.DEL.211	CTAGACACACACACGGGTGGGCGGGTGCTAGGATCAGGGCCCGGGTC	C	16	PASS	SVTYPE=DEL;END=3808662;SVLEN=-46;SUPPORT=15;STD_SPAN=0.8;STD_POS=213.33	GT:DP:AD	0/1:41:26,15
1	3808911	svim.DEL.212	GGCGGGTGCTAGGATCAGGGCCCGGGTCTAGACACACACACGGGTGGGCGGGTGCTAGGATCAGGGCCCGGGTCTAGACACACACACGGGT	G	1	PASS	SVTYPE=DEL;END=3809001;SVLEN=-90;SUPPORT=1;STD_SPAN=.;STD_POS=.	GT:DP:AD	./.:.:.,.
1	3812079	svim.DEL.213	GCTGGAAGCGCTGGCTGTTAACAGACACCTGAGGATCTGGTGGGC	G	24	PASS	SVTYPE=DEL;END=3812123;SVLEN=-44;SUPPORT=20;STD_SPAN=0.22;STD_POS=0.56	GT:DP:AD	0/1:41:21,20
1	3845268	svim.BND.27	N	N[hs37d5:32469995[	42	PASS	SVTYPE=BND;SUPPORT=34;STD_POS1=.;STD_POS2=.	GT:DP:AD	./.:.:.,.
1	4033596	svim.INS.358	G	GGGGGACTCTAGCACGGTCGGGGACCATATTCCCCACAGTGTCTAT	1	PASS	SVTYPE=INS;END=4033596;SVLEN=45;SUPPORT=1;STD_SPAN=.;STD_POS=.	GT:DP:AD	./.:.:.,.
1	4033596	svim.INS.359	G	GGGGGACTCTAGCACGGTCGGGGACCATATTCCCCACAGTGTCTATGGGGACTCTAGCACGGTCAGGGACCCTTCCCCACAGTGTCTAGGGGGACTCCAGCACGGTCAGGGACCATATTCCCCACAGTGTCTAT	19	PASS	SVTYPE=INS;END=4033596;SVLEN=133;SUPPORT=16;STD_SPAN=0.45;STD_POS=4.6	GT:DP:AD	0/1:34:18,16
1	4033710	svim.INS.360	C	CTTCCCCACAGTGTCTAGGGGACTCCAGCACGGTCGGGGGACCATATTCCCCCACAGTGTCTATGGGGACTCCAGCACAGTCGGGGACCATA	1	PASS	SVTYPE=INS;END=4033710;SVLEN=91;SUPPORT=1;STD_SPAN=.;STD_POS=.	GT:DP:AD	./.:.:.,.
1	4052489	svim.BND.28	N	N[9:98339992[	1	PASS	SVTYPE=BND;SUPPORT=1;STD_POS1=.;STD_POS2=.	GT:DP:AD	./.:.:.,.
1	4059774	svim.INS.361	G	GACTGCCGACGGGAGGGCTGGAGTTGCAGGACCTGTCACAGAGAGAGGAAGGGGCCGG	2	PASS	SVTYPE=INS;END=4059774;SVLEN=58;SUPPORT=2;STD_SPAN=1.41;STD_POS=42.43	GT:DP:AD	./.:.:.,.
1	4059822	svim.DEL.214	ATGGAGTTGCAGGATACGCCACAGAGAGGGGAGGGGGCCACACTGCCGACGGGGCAGGCC	A	1	PASS	SVTYPE=DEL;END=4059881;SVLEN=-59;SUPPORT=1;STD_SPAN=.;STD_POS=.	GT:DP:AD	./.:.:.,.
1	4059823	svim.DEL.215	TGGAGTTGCAGGATACGCCACAGAGAGGGGAGGGGGCCACACTGCCGACGGGGCAGGCCTGGAGTTGCAGGACGTGTCACAGAGAGAGGAAGGGGCCACACTGCTGACGGGGCGGGCCT	T	21	PASS	SVTYPE=DEL;END=4059941;SVLEN=-118;SUPPORT=17;STD_SPAN=0.24;STD_POS=2.55	GT:DP:AD	0/1:35:18,17
1	4059910	svim.INS.362	G	GACACTGCCGACGGGGCGGGCATGGAGTTGCAGGACGTGTCACAGAGAGAGGAAGGGGCCA	2	PASS	SVTYPE=INS;END=4059910;SVLEN=60;SUPPORT=2;STD_SPAN=0.71;STD_POS=70.36	GT:DP:AD	./.:.:.,.
1	4059960	svim.INS.364	A	ACAGAGAGAGGAAGGGGCCACACTGCCGACGGGGCGGGCCTGGAGTTGCAGGACGTGTCACAGAGAGAGGAAGGGGCCACACTGCCGACGGGGCGGGCCTGGAGTTGCAGGACGTGTCACAGAGAGAGGAAGGGGCCACACTGCCGACGGGGCGGGCCTGGAGTTGCAGGACGTGTCACAGAGAGAGGAAGGGGCCACACTGCCGACGGGGCGGGCCTGGAGTTGCAGGACGTGTCACAGAGAGAGGAAGGGGCCACACTGCCGACGGGGCGGGCCTGGAGTTGCAGGACGTGTCACAGAGAGAGGAAGGGGCCACACTGCCGACGGGGCGGGCCTGGAGTTGCAGGACGTGTCACAGAGAGAGGAAGGGGCCACACTGCCGACGGGGCGGGCCTGGAGTTGCAGGACGTGTCACAGAGAGAGGAAGGGGCCACACTGCCGACGGGGCGGGCCTGGAGTTGCAGGACGTGTCACAGAGGGAGGAAGGGGCCACACTGCCGACGGGGCGGGCCTGGAGTTGCAGGACGTGTCACAGAAAGAGGAAGGGGCCACACTGCCGACGGGGAGGGCCTGGAGTTGCAGGACGTGTCACAGAAAGAGGAAGGGGCCACACTGCCGACGGGGCGGGCCTGGAGTTGCAGGACGTGTCACAGAGAGAGGAAGGGGCCACACTGCCGACGGGGCGGGCCTGGAGTTGCAGGACGTGTCACAGAGAGAGGAAGGGGCCACACTGCCGACGGGGCGGGCCTGGAGTTGCAGGACGTGTCACAGAGAGAGGAAGGGGCCACACTGCCGACGGGGCAGGCCTGGAGTTGCAGGACGTGTCACAGAGAGAGGAAGGGGCCACACTGCCGACGGGGCGGGCCTGGAGTTGCAGGACGTGTCACAGAGGGAGGAAGGGGCCACACTGCCGACGGGGCGGGCCTGGAGTTGCAGGACGTGTCACAGAAAGAGGAAGGGGCCACACTGCCGACGGGGCGGGCCTGGAGTTGCAGGACGTGTCACAGAGAGAGGAAGGGGCCACACTGCCGACGGGGCGGGCCTGGAGTTGCAGGACGTGTCACAGAGGGAGGAAGGGGCCACACTGCCGACGGGGCGGGCCTGGAGTTGCAGGACGTGTCACAGAAAGAGGAAGGGGCCACACTGCCGACGGGGAGGGCCTGGAGTTGCAGGACGTGTCC	14	PASS	SVTYPE=INS;END=4059960;SVLEN=1180;SUPPORT=12;STD_SPAN=3.79;STD_POS=10.15	GT:DP:AD	0/1:32:20,12
1	4059960	svim.INS.363	A	ACAGAGGGAGGAAGGGGCCACACTGCCGACGGGGCGGGCCTGGAGTTGCAGGACGTGTCACAGAAAGAGGAAGGGGCCACACTGCCGACGGGGAGGGCCTGGAGTTGCAGGACGTGTCC	1	PASS	SVTYPE=INS;END=4059960;SVLEN=118;SUPPORT=1;STD_SPAN=.;STD_POS=.	GT:DP:AD	./.:.:.,.
1	4061902	svim.BND.29	N	]2:139236784]N	1	PASS	SVTYPE=BND;SUPPORT=1;STD_POS1=.;STD_POS2=.	GT:DP:AD	./.:.:.,.
1	4076999	svim.INS.365	A	AGAGTCAGGGGAGGGGAGGAGGTGAGAGTCGGGGGAGGGGAGGGGTGAGAGTCGGGGGAGGGGAGGGGTGAGAGTCGGGGGAGGGGAGGGGTGAGAGTCAGGGGAGGGGAGGAGGTGAGAGTCGGGGGAGGGGAGGGGTAGAGTCGGGGGAGGGGAGGGGTGAGAGTC	7	PASS	SVTYPE=INS;END=4076999;SVLEN=167;SUPPORT=6;STD_SPAN=1.17;STD_POS=0.58	GT:DP:AD	0/1:15:9,6
1	4077012	svim.INS.366	G	GGGAGGAGGTGAGAGTCGGGGGAGGGGAGGGGTGAGAGTCGGGGGAGGGGAGGGGTGAGAGTCGGGGGAGGGGAGGGGTGAGAGTCGGGGGAGGGGAGGGGTGAGAGTCAGGGGAGGGGAGGAGGTGAGAGTCGGGGGAGGGGAGGGGTAGAGTCGGGGGAGGGGAGGGGTGAGAGTCGGGGCAGGGGAGGGGTGAGAGTCGGGGGAGGGGAGGAGGTGAGAGTTGGGGGAGGGGAGGAGGTGAGAGTTGGGGGAGGGGAGGAGGTGAGAGTTGGGGGAGGGGAGGAGGTGAGAGTTGGGGGGAGGGGAGGAGGTGAGAGTTGGGGGAGGGGAGGAGGTGAGAGTTGGGGGAGGGGAGGAGGTGAGAGTTGGGGGGAGGGGAGGAGGTGAGAGTTGGGGGAGGGGAGGAGGTGAGAGTTGGGGGAGGGGAGGAGGTGAGAGTTGGGGGAGGGGAGGA	11	PASS	SVTYPE=INS;END=4077012;SVLEN=456;SUPPORT=9;STD_SPAN=32.67;STD_POS=16.33	GT:DP:AD	0/1:15:6,9
1	4077119	svim.INS.367	G	GGGGAGGGGAGGAGGTGAGAGTTGGGGGAGGGGAGGAGGTGAGAGTTGGGGGAGGGGAGGAGGTGAGAGTTGGGGGAGGGGAGGAGGTGAGAGTT	1	PASS	SVTYPE=INS;END=4077119;SVLEN=94;SUPPORT=1;STD_SPAN=.;STD_POS=.	GT:DP:AD	./.:.:.,.
1	4124986	svim.DEL.216	CACTCATTTACTCACACACACAGTCACACACACTCGCTCACTCATTCATTCACTCATACACTCATTCACTCACACTTGCTCACTCAGTCATTCACTCACACACTCACATACTCAGTCACTCATTCACTCACACCCATCCACTCACTCATTCACTCACACACACTCATTCACTCACACGCTCACACTTGCTCACTCATTCACTCACTCATACTCATTCACTCACAGTCACTCATTCACTCACTCGCACACATTCACTCACTTATTCACTCACTCGCTCATTCACTCACACACACTCATTCACTCACACTTGCTCATTCACTCAGTCACTCACACACTCACACTCATTCACTTGCTCAGTCATTCATTCACATACACTTGCTCATCACTCACACTCAGTCACTGATTCAT	C	16	PASS	SVTYPE=DEL;END=4125393;SVLEN=-407;SUPPORT=13;STD_SPAN=.;STD_POS=.	GT:DP:AD	0/1:29:16,13
1	4125012	svim.DEL.217	CACACACTCGCTCACTCATTCATTCACTCATACACTCATTCACTCACACTTGCTCACTCAGTCAT	C	1	PASS	SVTYPE=DEL;END=4125076;SVLEN=-64;SUPPORT=1;STD_SPAN=.;STD_POS=.	GT:DP:AD	./.:.:.,.
1	4125437	svim.DEL.218	CACTTGCTCAGTCACTCGTTCACTCACACTCACAGTCACTCATTCACTCACTCACTCACTCATTCACTCACACTCCCACACTTGCTCAGTCACTCACACACTCACATTCGCTCATTCACTCACACACTTGCTCAGTCACTCGTTCACTCACACTCAAGTCACTCACTCAT	C	1	PASS	SVTYPE=DEL;END=4125606;SVLEN=-169;SUPPORT=1;STD_SPAN=.;STD_POS=.	GT:DP:AD	./.:.:.,.
1	4125844	svim.DEL.219	CTCGCTCAGTCACTCATTCACTCACACTCATCCACTCACTCATTCACTCACACACATTCATCACACGCTCACACTTGCTCACTCATTTGCTCACTCACTCATTCACTCAGTCACTTATTTACTCACTTGCACACTCATTCACTCACTTATTCACTCACTCACTCGCTCATTCACTCACACACACTCATTCACTCACACTTGCTCATTCACTCACTCACTCACACTCAGTCACTCACACACACACTCATTCACTTGCTCAGTCACTCATTCACATACACTTGCTCATCACTCACACTCAGTCACTGATTCATTCACTCATTCGCTCACTTATTCACTCACACACACTCGCTCAGTCACTCACACACTTGCTCAGTCACTCGTTCACTCACAGTCATTCACTCACTCACTCATTCACTCACACTCCCACACTTGCTCAGTCACTCACACACACATTCGCTCACTCATTCACTCACACACTTGCTCAGTCACTCGTTCACTCACACTCAGTCACTCATTCACTCACACTCATTCACTCACACACATTCACTCACACACTCGCTCACTCACTCAT	C	17	PASS	SVTYPE=DEL;END=4126414;SVLEN=-570;SUPPORT=14;STD_SPAN=.;STD_POS=.	GT:DP:AD	0/1:33:19,14
1	4126261	svim.DEL.220	ACACTCCCACACTTGCTCAGTCACTCACACACACATTCGCT	A	2	PASS	SVTYPE=DEL;END=4126301;SVLEN=-40;SUPPORT=2;STD_SPAN=.;STD_POS=.	GT:DP:AD	./.:.:.,.
1	4137299	svim.INS.368	C	CACCTCCCAACAGTCACCTGCAGACGCAGCCGATGCACCCCACACCCAGACCCGTGAGACCTCCAACAGTCACCTGCAGACGCAGCCGATGCACCCCACACCCAGACCCAGTGAG	1	PASS	SVTYPE=INS;END=4137299;SVLEN=114;SUPPORT=1;STD_SPAN=.;STD_POS=.	GT:DP:AD	./.:.:.,.
1	4137489	svim.INS.369	C	CCTGCAGACGCAGCCGATGCACCCCACACCCAGACCCAGTGAGACCTCCCAACAGTCACCTGCAGACACAGCCGATGCACCCCACACCCAGACCCAGTGAGACCTCCCAACAGTCACCTGCAGACGCAGCCGATGCACCCCACACCCAGACCCAGTGAGACCTCCCAACAGTCACCTGCAGACGCAGCCGATGCACCCCACACCCAGACCCAGTGAGACCTCCCAACAGTCACCTGCAGACGCAGCCGATGCACCCCACACCCAGACCCAGTGAGACCTCCCAACAGTCAT	4	hom_ref	SVTYPE=INS;END=4137489;SVLEN=290;SUPPORT=4;STD_SPAN=29.5;STD_POS=122.41	GT:DP:AD	0/0:45:41,4
1	4137698	svim.INS.370	C	CCAGTGAGACCTCCCAACAGTCATCTGCAGACACAGCCGATGCACCCTGTACCCAGACCCAGTGAGACCTCCCAACAGT	27	PASS	SVTYPE=INS;END=4137698;SVLEN=78;SUPPORT=24;STD_SPAN=9.78;STD_POS=48.68	GT:DP:AD	0/1:44:20,24
1	4137776	svim.DEL.221	TCACCTGCAGACGCAGCCGATGCACCCTGTACCCAGACCCAGTGAGACCTCCCAACAGTCATCTGCAGACGCAGCCGATGCACCCTGTACCCAGACC	T	1	PASS	SVTYPE=DEL;END=4137872;SVLEN=-96;SUPPORT=1;STD_SPAN=.;STD_POS=.	GT:DP:AD	./.:.:.,.
1	4138124	svim.INS.371	T	TCATCTGCAGACGCAGCCGATGCACCCTGTACCCAGACCCAGTGAGACCTCCCAACAGTCATCTGCAGACACAGCCGATGCACCCCACACCCAGACC	2	PASS	SVTYPE=INS;END=4138124;SVLEN=96;SUPPORT=2;STD_SPAN=.;STD_POS=.	GT:DP:AD	./.:.:.,.
1	4138124	svim.INS.372	T	TCATCTGCAGACGCAGCCGATGCACCCTGTACCCAGACCCAGTGAGACCTCCCAACAGTCATCTGCAGACACAGCCGATGCACCCCACACCCAGACCCAGTGAGACCTCCCAACAGTCACCTGCAGACACAGCCGATGCACCCCACACCCAGACCCAGTGAGACCTCCCAACAGTCACCTGCAGACACAGCCGATGCACCCCACACCCAGACCCAGTGAGACCTCCCAACAGTCACCTGCAGACGCAGCCGATGCACCCTGTACCCAGACC	13	PASS	SVTYPE=INS;END=4138124;SVLEN=270;SUPPORT=11;STD_SPAN=17.28;STD_POS=8.64	GT:DP:AD	0/1:45:34,11
1	4138219	svim.INS.373	C	CGATGCACCCCACACCCAGACCCAGTGAGACCTCCCAACAGTCACCTGCAGACGCAGCCGATGCACCCTGTACCCAGACCCAGTGAGACCTCCCAACAGTCACCTGCAGACGCAGCCGATGCACCCCACACCCAGACCCAGTGAGACCTCCCAACAGTCACCTGCAGACGCAGCT	8	hom_ref	SVTYPE=INS;END=4138219;SVLEN=174;SUPPORT=7;STD_SPAN=8.55;STD_POS=59.26	GT:DP:AD	0/0:45:38,7
1	4138465	svim.DEL.222	CCCAGACCCGGTGAGACCTCCCAACAGTCACCTGCAGACGCAGCCGATGCACCCTGT	C	1	PASS	SVTYPE=DEL;END=4138521;SVLEN=-56;SUPPORT=1;STD_SPAN=.;STD_POS=.	GT:DP:AD	./.:.:.,.
1	4138525	svim.INS.374	C	CAGACCCAGTGAGACCTCCCAACAGTCACCTGCAGACACAGCTGATGCACCCCGTACCCAGACCCAGTGAAACCTCCCAACAGTCACCTGCAGACACAGCCGATGCACCCCACACCA	27	PASS	SVTYPE=INS;END=4138525;SVLEN=116;SUPPORT=22;STD_SPAN=0.79;STD_POS=2.86	GT:DP:AD	0/1:45:23,22
1	4138537	svim.INS.375	A	AACCTCCCAACAGTCACCTGCAGACGCAGCCGATGCACCCCACACCAAGACCCAGTGAG	18	PASS	SVTYPE=INS;END=4138537;SVLEN=58;SUPPORT=15;STD_SPAN=0.35;STD_POS=1.18	GT:DP:AD	0/1:45:30,15
1	4138552	svim.INS.376	A	AACCTCCCAACAGTCACCTGCAGACACAGCCGATGCACCCCACACCAAGACCCAGTGAGACCTCCCAACAGTCACCTGCAGACACAGCTGATGCACCCTGTACCCAGACCCAGTGAGACCTCCCAACAGTCACCTGCAGACACAGCTGATGCACCCTGTACCCAGACCCAGTGAGACCTCCCAACAGTCACCTGCAGACACAGCTGATGCACCCCGTACCCAGACCCAGTGAAACCTCCCAACAGTCACCTGCAGACACAGCCGATGCACCCCACACCAAGACCCAGTGAG	2	PASS	SVTYPE=INS;END=4138552;SVLEN=289;SUPPORT=2;STD_SPAN=0.71;STD_POS=20.15	GT:DP:AD	./.:.:.,.
1	4159906	svim.INS.377	T	TTATATATATTATATATAATTATAATATATATAATATATATATTATAA	1	PASS	SVTYPE=INS;END=4159906;SVLEN=47;SUPPORT=1;STD_SPAN=.;STD_POS=.	GT:DP:AD	./.:.:.,.
1	4159978	svim.INS.378	A	ATATATTATATATATTATATATATATATAATAATATCATAATATATATAATATATATATTATATATAATATGTAATATAATATATATATAATATATAATATATATATAATACATATTATATATATTAT	1	PASS	SVTYPE=INS;END=4159978;SVLEN=127;SUPPORT=1;STD_SPAN=.;STD_POS=.	GT:DP:AD	./.:.:.,.
1	4160178	svim.INS.379	T	TATATTATAATATAATATATATAATATATAATATATAATATAATATATATAATATATAATATATAATATAATATATATAATATATAATATAATATATATAATATATAATATATAATATATAATATATAATATAATATATATA	9	PASS	SVTYPE=INS;END=4160178;SVLEN=141;SUPPORT=8;STD_SPAN=2.47;STD_POS=25.63	GT:DP:AD	0/1:21:13,8
1	4160247	svim.INS.380	T	TAAATATAATATATATAATATATAATATATAATATATAATATATAATA	1	PASS	SVTYPE=INS;END=4160247;SVLEN=47;SUPPORT=1;STD_SPAN=.;STD_POS=.	GT:DP:AD	./.:.:.,.
1	4196340	svim.DEL.223	TCATGGGAGTAGGTTAGTTATCATGAGAGTGGGTTATTCAACATGGGAGTGGGTTAGATATCATGAGAGTGGGTTAGTAATCATGGGAGTGGGTAAGTGATCATGGGAGTGGTTTAGTTATCATGAGAGCGGGTTAGATATCATGAGAGTGGATTAGATATCATGGGAGTGGGTTAGTTATCATGGGAGTGGGTTAATCAACATGGGAGTGGGTTAGTCAACATGGGAGTGGGTTAGTCAA	T	1	PASS	SVTYPE=DEL;END=4196580;SVLEN=-240;SUPPORT=1;STD_SPAN=.;STD_POS=.	GT:DP:AD	./.:.:.,.
1	4196778	svim.INS.381	C	CATCATGGGAGTGGGTTAGTGATCATGGGAGTGGGTTAGTTATCATGGGAGTGGGTTAGTTATCATGGGAGTGGGTTAGTCATCATGGGAGTGGGTTAGTTATCATGAGAGTGGGTTAGTGATCATGGAAGTGGGTTAGTGATCATGGGAGTGAGTTAGTGATCATGGGAGTGGGTTGGTTGTCATGGGAGTGGGTTAGATATCATGAGAGTGGGTTAGTTATCATGGGAGTGGGTTAGTCATCATGGGAGTGGGTTAGTGATCATGGGAGTGGGTTAGTGATCATGAGAGTGGGTTAGTGATCATGGGAGTGGGTTAGTGATCATGGGAGCAGGTTAGTGATCATGGGAGCGGGTTAGTG	32	PASS	SVTYPE=INS;END=4196778;SVLEN=360;SUPPORT=26;STD_SPAN=0.85;STD_POS=2.18	GT:DP:AD	1/1:29:3,26
1	4196846	svim.INS.382	G	GAGTGGGTTAGTCATCATGGGAGTGGGTTAGTTATCATGAGAGTGGGTTAGTGATCATGGA	1	PASS	SVTYPE=INS;END=4196846;SVLEN=60;SUPPORT=1;STD_SPAN=.;STD_POS=.	GT:DP:AD	./.:.:.,.
1	4200499	svim.BND.30	N	]1:245149177]N	1	PASS	SVTYPE=BND;SUPPORT=1;STD_POS1=.;STD_POS2=.	GT:DP:AD	./.:.:.,.
1	4204541	svim.INS.383	C	CCATTATCATCACCACCATCCTTACTATCATCACTGTGATCACCATCATCATTACCACCATCACCATCACCATCATCATTACATCATCATCATCATCACCACCACCACTACCACACCACCACCATCACACCATTAT	4	hom_ref	SVTYPE=INS;END=4204541;SVLEN=135;SUPPORT=4;STD_SPAN=0.58;STD_POS=6.17	GT:DP:AD	0/0:32:28,4
1	4204636	svim.DEL.224	TCACCACCACCACTACCACACCACCACCATCACACCATTATCATTATCATCAC	T	3	hom_ref	SVTYPE=DEL;END=4204688;SVLEN=-52;SUPPORT=3;STD_SPAN=.;STD_POS=.	GT:DP:AD	0/0:39:36,3
1	4204688	svim.INS.384	C	CCACCATTCCTTACTATCATCACTGTGATCACCATCATCATTACCACCATCACCATCACCATCATCATTACATCATCATCACCAT	17	PASS	SVTYPE=INS;END=4204688;SVLEN=84;SUPPORT=14;STD_SPAN=6.42;STD_POS=1.87	GT:DP:AD	0/1:39:25,14
1	4204688	svim.INS.385	C	CCACCATTCTTACTATCATCACTGTGATCACCATCATCATTACCACCATCACCATCACCATCATCATTACATCATCATCATCATCACCACCACCACTACCACACCACCACCATCACACCATTATCATTATCATCACCACCATCCTTACTATCGTCACTGTGATCACCATCATCATTACCACCATCACCATCACCAACATCATTACATCATCATCATCACCATCACCACCACCACCACCACACCATTATCATCACCACCATCCTTACTATCATCACTGTGATCACCATCTTCATCACCACCATCACCATCACCATCATCATTACATCATCATCACCATCACCACCACCACCACCACACTACCACCATCACACCATTATCATTATCATCACCACCATTCTTACTATCATCACTGTGATCACCATCATCATTACCACCACCATCATCACCAACATCATTAAATCATCATCACCATCACCACCACCACCACCACCACCATCACACCATTATCATTATCATCACCATCATCCTTACTATCATCACTGTGATCACCATCATCATTACCACCACCATCATCACCATCATCATTACATCATCATCATCATCACCATCACCACCACCACCACCACACCACCACCACCATCACACCATTATCATTATCATCACCACCATCCTTACTATCATCACTGTGATCACCATCATCATTACCACCACCATCATCACCATCATTACATCATCATCATCACCATCACCACCACCACCACACCACCACCATCACACCATTATCATTATCATCACCATCATCCTTACTATCATCACTGTGATCACCATCTTCATTACCACCACCATCATCACCACCATCATTACATCATCATCATCATCACCATCACCACCACCACCACCACACCATTATCATCACCACCATCCTTACTATCATCACTGTGATCACCATCTTCATCACCACCATCACCATCACCATCATCATTACATCATCATCACCATCACCACCACCACCACACCACCACCATCACACCATTATCATTATCACCACCATCCTTACTATCATCACTGTGATCACCATCTTCATTACCACCATCACCATCACCATCATCATTACATCATCATCACCAT	27	PASS	SVTYPE=INS;END=4204688;SVLEN=1127;SUPPORT=22;STD_SPAN=2.01;STD_POS=1.93	GT:DP:AD	0/1:39:17,22
1	4222760	svim.INS.386	T	TCCCTCCCCTCCTCTCCCCTCCCTTCCCCTCCCCTCCCCTCCCTTCCCCTCCCCTCCCCTCCCCTCCTCTC	2	PASS	SVTYPE=INS;END=4222760;SVLEN=70;SUPPORT=2;STD_SPAN=.;STD_POS=.	GT:DP:AD	./.:.:.,.
1	4222780	svim.INS.387	C	CCCTTCCCCTCCCCTCCCCTCCCTTCCCCTCCCCTCCCCTCCCTTCCCCTCCCCTCCCCTCCCCTCCTCTCCCCTCCCCTCCTCTCCCCTCCTCTCCTCTCCCCTCCCCTCCTCTCCCCTCCTCTCCCCTCCTCTCCCCTCCCCCTCCTCCTCCTCCCCCTTCCCCTCCACTTCTGTTTCTCTTTCTTTCTCTTTCTTTCTGTCTCCTTTCTTTCTCTTCCTCTCTCTCTCCTTTCTCCTTCCTTCCTTCCTTCCTCTCTTCTTTCCTTCCTCCCTCCTTCCCTCCCTCCCTCCCTCTCCCTCCCTCCCTCTCTCCCCCTCCCTCCCTCCCTCTCTTTCTTTCTTTCT	27	PASS	SVTYPE=INS;END=4222780;SVLEN=347;SUPPORT=22;STD_SPAN=38.27;STD_POS=19.17	GT:DP:AD	1/1:22:0,22
1	4310848	svim.BND.31	N	[20:37377325[N	1	PASS	SVTYPE=BND;SUPPORT=1;STD_POS1=.;STD_POS2=.	GT:DP:AD	./.:.:.,.
1	4336130	svim.BND.32	N	N]3:178154879]	1	PASS	SVTYPE=BND;SUPPORT=1;STD_POS1=.;STD_POS2=.	GT:DP:AD	./.:.:.,.
1	4378416	svim.DEL.225	AATATACATATACATATACATATACATATACATATACATATAC	A	2	PASS	SVTYPE=DEL;END=4378458;SVLEN=-42;SUPPORT=2;STD_SPAN=.;STD_POS=.	GT:DP:AD	./.:.:.,.
1	4387097	svim.INS.388	G	GGGCCTGGTGGGAGGTGATTGGATCTGGGGGTGGGTTCTAGT	13	PASS	SVTYPE=INS;END=4387097;SVLEN=41;SUPPORT=12;STD_SPAN=0.67;STD_POS=66.75	GT:DP:AD	0/1:25:13,12
1	4391850	svim.INS.389	A	ACACACATGTCACAACTGCAGCATGCACGTCACAACTACAGCACACACGTCACAACTACAGCACACACATGTCACAACTGCAGCACGCACGTCACAACTACAG	1	PASS	SVTYPE=INS;END=4391850;SVLEN=102;SUPPORT=1;STD_SPAN=.;STD_POS=.	GT:DP:AD	./.:.:.,.
1	4391892	svim.INS.390	A	ACACACGTCACAACTACAGCACACACATGTCACAACTGCAGCACGCACGTCACAACTACAGCACACACGTCACAACTGCAGCACACACGTCACAACTGTAGCAACACACGTCACAACTACAGCACACACGTCACAACTGCAGCACACACGTCACAAATGCAGCACACACGTCACAATTACAG	6	PASS	SVTYPE=INS;END=4391892;SVLEN=181;SUPPORT=5;STD_SPAN=.;STD_POS=20.27	GT:DP:AD	0/1:25:20,5
1	4391932	svim.DEL.226	GCACACACGTCACAACTGTAGCGCACACACGTCACAACTACAGCACACACGTCACAACTGCAGCACACACACGTCACAACTACAGCACACACGTCACTACAGCA	G	1	PASS	SVTYPE=DEL;END=4392035;SVLEN=-103;SUPPORT=1;STD_SPAN=.;STD_POS=.	GT:DP:AD	./.:.:.,.
1	4392026	svim.INS.391	C	CACAACTGCAGCACACACGTCACAAATGCAGCACACACGTCACAATTACAGCACACACGTCACAACTGCAGCACACACGTCACAACTACAGCACACACGTCACAACTACAGCACACACACGTCACAACCGCAGCACACACGTCACAACTGCAGCACACACACGTCACAACTACAGCACACACGTCACAACTACAGCACGCACACGTCACAGCTGCAGCACGCACACGTCACAACTGCAGCACACACGTCACAGCTGCAGCACACACGTCACA	4	hom_ref	SVTYPE=INS;END=4392026;SVLEN=271;SUPPORT=4;STD_SPAN=0.82;STD_POS=0.41	GT:DP:AD	0/0:24:20,4
1	4392170	svim.INS.392	A	AACTGCAGCACACACGTCACAACTACAGCACGCACACGTTACAACTGCAGCACACACGTCACAACTGCAGCACACACATGTCACAACC	7	PASS	SVTYPE=INS;END=4392170;SVLEN=87;SUPPORT=6;STD_SPAN=25.72;STD_POS=3.47	GT:DP:AD	0/1:24:18,6
1	4392414	svim.DUP_TANDEM.10	N	<DUP:TANDEM>	1	PASS	SVTYPE=DUP:TANDEM;END=4393641;SVLEN=1228;SUPPORT=1;STD_SPAN=.;STD_POS=.	GT:CN:DP:AD	./.:2:.:.,.
1	4392498	svim.INS.393	C	CACCCAGCCCAGGAAACCCCTTCCCTGGAGACCCAGCCCAGGAAACCCCTTCCCTGGAG	7	PASS	SVTYPE=INS;END=4392498;SVLEN=58;SUPPORT=7;STD_SPAN=11.45;STD_POS=58.53	GT:DP:AD	0/1:24:17,7
1	4392770	svim.DEL.227	GGAAACCCCTTCCCTGGAGACTAGGCCCAGGAAACCCCTTCCCTGGAGACTCAGCCCAT	G	1	PASS	SVTYPE=DEL;END=4392828;SVLEN=-58;SUPPORT=1;STD_SPAN=.;STD_POS=.	GT:DP:AD	./.:.:.,.
1	4392806	svim.INS.394	C	CCCCAGGATACCCCTTCCCTACAGACCCAGCCCAGGAAACCCTTTCCCTAGAGACCCAGCCCAGGAAACCCCTTTCCTACAGATCCA	2	PASS	SVTYPE=INS;END=4392806;SVLEN=86;SUPPORT=2;STD_SPAN=0.71;STD_POS=18.74	GT:DP:AD	./.:.:.,.
1	4392849	svim.INS.395	C	CCCAGCCCAGGAAACCCCTTCCCTGGACACCCAGCCCAGGAAACCCCTTCCCTAGACACCCAGCCCAGGAAACCCCTTCCCTGGAGACCCAGCCCAGGAAACCCCTTCCCTAGAGACCCAGCCCAGGAAACCCCTTCCCTGGAGACCGAGCCCAGGAAACCCCTTCCCTGGAGACCCAGCCCAGGAAACCCCTTCCCTAGAG	9	PASS	SVTYPE=INS;END=4392849;SVLEN=201;SUPPORT=8;STD_SPAN=39.37;STD_POS=95.94	GT:DP:AD	0/1:27:19,8
1	4392872	svim.INS.396	G	GGACACCCAGCCCAGGAAACCCCTTCCCTAGACACCCAGCCCAGGAAACCCCTTCCCTGGAGACCCAGCCCAGGAAACCCCTTTCCCTGGAGACCCAGCCCAGGAAACCCCTTCCCTGGAGACCGAGCCCAGGAAACCCCTTCCCTGGAGACCCAGCCCAGGAAACCCCTTCCCTGGAGACCCAGCCCAGGAAACCCCTTCCCTGGAGACCCAGCCCATGAAACCCCTTCCCTAAAGACCCAGCCCAGGAAACCCCTTCCCTAGAGACCCAGCCCAGGAAACCCCTTCCCTAGAGACCCAGCCCAGGAAACCCCTTCCCTAGAGACCCAGCCCAGGAAACCCCTTCCCTACAGACCCAGCCCAGGAAACCCCTTCCCTAGAGACCCAGCCCAGGAAACCCCTTCCCTACAGATCCAGCCCAGGAAACCCCTTCCCTAGAGACCCAGCCCAGGAAACCCCTTCCCTAGAGACCCAGCCCAGGAAACCCCTTCCCTAGAGATCCAGCCCAGGAAACCCCTTCCCTAGAGATCCAGCCCAGGAAACCCCTTCCCTACAGACCCAGCCCAGGAAACCCCTTCCCTAGAGATCCAGCCCAGGAAACCCCCCTTCCCTAGAGACCCAGCCCAGGAAACCCCTTCCCTACAGACCCAGCCCAGGAAACCCCTTCCCTACAGATCCAGCCCAGGAAACCCCTTCCCTAGAGACCCAGCCCAGGAAACCCCTTCCCTACAGACCCAGCCCAGGAAACCCCTTCCCTACAGATCCAGCCCAGGAAACCCCTTCCCTAGAGACCCAGCCCAGGAAACCCCTTCCCTACAGACCCAGCCCAGGAAACCCCTTCCCTAGAGACCCAGCCCAGGAAACCCCTTCCCTACAGATCCAGCCCAGGAAACCCCTTCCCTAGAGACCCAGCCCAGGAAACCCCTTCCCTAGAGACCCAGCCCAGGAAACCCCTTCCCTAGAGATCCAGCCCAGGAAACCCCTTCCCTAGAGATCCAGCCCAGGAAACCCCTTCCCTAGAGATCCAGCCCAGGAAACCCCTTCCCTACAGACCCAGCCCAGGAAACCCCTTCCCTAGAGATCCAGCCCAGGAAACCCCCCTTCCCTAGAGACCCAGCCCAGGAAACCCCTTCCCTACAGACCCAGCCCAGGAAACCCCTTCCCTAGAGATCCAGCCCAGGAAACCCCCCTTCCCTAGAGACCCAGCCCAGGAAACCCCTTCCCTACAGACCCAGCCCAGGAAACCCCTTCCCTACAGATCCAGCCCAGGAAACCCCTTCCCTAGAGACCCAGCCCAGGAAACCCCTTCCCTACAGACCCAGCCCAGGAAACCCCTTCCCTA	6	hom_ref	SVTYPE=INS;END=4392872;SVLEN=1341;SUPPORT=5;STD_SPAN=22.49;STD_POS=19.79	GT:DP:AD	0/0:27:22,5
1	4392877	svim.INS.397	C	CCCAGCCCAGGAAACCCCTTTCCCTGGAGACCCAGCCCAGGAAACCCCTTCCCTGGAGACCGAGCCCAGGAAACCCCTTCCCTGGAGACCCAGCCCAGGAAACCCCTTCCCTGGAGACCCAGCCCAGGAAACCCCTTCCCTGGAGTACCCAGCCCATGAAACCCCTTCCCTAAAGAACCCAGCCCAGGAAACCCCTTCCCTAGAGACCCAGCCCAGGAAACCCCTTCCCTAGAGACCCAGCCCAGGAAACCCCTTCCCTAGAGACCCAGCCCAGGAAACCCCTTCCCTACAGACCCAGCCCAGGAAACCCCTTCCCTAGAGACCCAGCCCAGGAAACCCCTTCCCTACAGATCCAGCCCAGGAAACCCCTTCCCTAGAGACCCAGCCCAGGAAACCCCTTCCCTAGAGACCCAGCCCAGGAAAACCCCTTCCCTAGAGATCCAGCCCAGGAAACCCCTTCCCTAGAGATCCAGCCCAGGAAACCCCTTCCCTACAGACCCAGCCCAGGAAAACCCCTTCCCTAGAGATCCAGCCCAGGAAACCCCCCTTCCCTAGAGACCCAGCCCAGGAAACCCCTTCCCTACAGACCCAGCCCAGGAAACCCCTTCCCTACAGAT	2	PASS	SVTYPE=INS;END=4392877;SVLEN=613;SUPPORT=2;STD_SPAN=4.24;STD_POS=2.12	GT:DP:AD	./.:.:.,.
1	4393075	svim.INS.398	A	AGAGACCCAGCCCAGGAAACCCCTTCCCTACAGACCCAGCCCAGGAAACCCCTTCCCTAGAGACCCAGCCCAGGAAACCCCTTCCCTAGAGATCCAGCCCAGGAAACCCCTTCCCTG	1	PASS	SVTYPE=INS;END=4393075;SVLEN=116;SUPPORT=1;STD_SPAN=.;STD_POS=.	GT:DP:AD	./.:.:.,.
1	4393076	svim.INS.399	G	GAGATCCAGCCCAGGAAACCCCTTCCCTAGAGACCCAGCCCAGGAAACCCCTTCCCTAGAGACCCAGCCCAGGAAACCCCTTCCCTAGAGATCCAGCCCAGGAAACCCCTTCCCTAGAGATCCAGCCCAGGAAACCCCTTCCCTACAGACCCAGCCCAGGAAACCCCTTCCCTAGAGATCCAGCCCAGGAAACCCCCCTTCCCTAGAGACCCAGCCCAGGAAACCCCTTCCCTACAGACCCAGCCCAGGAAACCCCTTCCCTACAGATCCAGCCCAGGAAACCCCTTCCCTAGAGACCCAGCCCAGGAAACCCCTTCCCTACAGACCCAGCCCAGGAAACCCCTTCCCTACAGATCCAGCCCAGGAAACCCCTTCCCTAGAGACCCAGCCCAGGAAACCCCTTCCCTACAGACCCAGCCCAGGAAACCCCTTCCCTAGAGACCCAGCCCAGGAAACCCCTTCCCTACAGATCCAGCCCAGGAAACCCCTTCCCTAGAGACCCAGCCCAGGAAACCCCTTCCCTAGAGACCCAGCCCAGGAAACCCCTTCCCTAGAGATCCAGCCCAGGAAACCCCTTCCCTAGAGATCCAGCCCAGGAAACCCCTTCCCTAGAGATCCAGCCCAGGAAACCCCTTCCCTACAGACCCAGCCCAGGAAACCCCTTCCCTAGAGATCCAGCCCAGGAAACCCCCCTTCCCTAGAGACCCAGCCCAGGAAACCCCTTCCCTACAGACCCAGCCCAGGAAACCCCTTCCCTAGAGATCCAGCCCAGGAAACCCCCCTTCCCTAGAGACCCAGCCCAGGAAACCCCTTCCCTACAGACCCAGCCCAGGAAACCCCTTCCCTACAGATCCAGCCCAGGAAACCCCTTCCCTAGAGACCCAGCCCAGGAAACCCCTTCCCTACAGACCCAGCCCAGGAAACCCCTTCCCTAGAGACCCAGCCCAGGAAACCCCTTCCCTACAGATCCAGCCCAGGAAACCCCTTCCCTAGAGACCCAGCCCAGGAAACCCCTTCCCTAGAGACCCAGCCCAGGAAACCCCTTCCCTAGAGATCCAGCCCAGGAAACCCCTTCCCTAGAGACCCAGCCCAGGAAACCCCTTCCCTACAGATCCAGCCCAGGAAACCCCTTCCCTAC	6	hom_ref	SVTYPE=INS;END=4393076;SVLEN=1137;SUPPORT=5;STD_SPAN=30.55;STD_POS=136.38	GT:DP:AD	0/0:28:23,5
1	4393250	svim.INS.400	G	GCCAGGAAACCCCTTCCCTACAGACCCAGCCAGGAAACCCCTTCCCTAGAGACCCAG	2	PASS	SVTYPE=INS;END=4393250;SVLEN=70;SUPPORT=2;STD_SPAN=20.51;STD_POS=37.83	GT:DP:AD	./.:.:.,.
1	4393343	svim.INS.401	T	TCCAGCCCAGGAAACCCCTTCCCTAGAGACCCAGCCAGGAAACCCCTTCCCTAGAGATCCAGCCCAGGAAACCCCTTCCCTAGAGATCCAGCCCAGGAAACCCCTTCCCTACAGACCCAGCCCAGGAAACCCCTTCCCTACAGATCCAGCCCAGGAAACCCCTTCCCTACAGACCCAGCCCAGGAAACCCCTTCCCTACAGACCCAGCCCAGGAAACCCCTTCCCTAGAGACCCAGCCCAGGAAACCCCTTCCCTAGAGATCCAGCCCAGGAAACCCCTTCCCTGGAGAC	5	hom_ref	SVTYPE=INS;END=4393343;SVLEN=289;SUPPORT=5;STD_SPAN=56.1;STD_POS=79.14	GT:DP:AD	0/0:28:23,5
1	4393426	svim.INS.402	T	TAGACCCAGCCCAGGAAACCCCTTCCCTACAGATCCAGCCCAGGAAACCCCTTCCCTAG	2	PASS	SVTYPE=INS;END=4393426;SVLEN=58;SUPPORT=2;STD_SPAN=0.71;STD_POS=38.54	GT:DP:AD	./.:.:.,.
1	4393458	svim.INS.403	A	AGATCCAGCCCAGGAAACCCCTTCCCTGGAGACCCAGCCCAGGAAACCCCTTCCCTAGAGACCCAGCCCAGGATACCCCTTCCCTGGAGACCCAGCCCAGGAAACCCCTTCCCTGGGAG	1	PASS	SVTYPE=INS;END=4393458;SVLEN=118;SUPPORT=1;STD_SPAN=.;STD_POS=.	GT:DP:AD	./.:.:.,.
1	4393577	svim.INS.404	T	TCCAGCCCAGGAAACCCCTTCCCTGGAGACCCAGCCCAGGAAACCCCTTCCCTAGAGACCCAGCCCAGGATACCCCTTCCCTGGAGACCCAGCCCAGGAAACCCCTTCCCTGGAGACCCAGCCCAGGAAACCCCTTCCCTACAGACCCAGCCCAGGAAACCCCTTCCCTAGAGACCCAGCCCAGGAAACCCCTTCCCTGGAGACCCAGCCCAGGAAACCCCTTCCCTACAGACCCAGCCCAGGAAACCCTTCCCTAGAGACCCAGCCCAGGAAACCCCTTCCCTACAGACCCAGCCCAGGAAAACCCCTTCCCTAGAGACCCAGCCTAGGAAACCCCTTCCCTGGAGACCCAGCCCAGGAAACCCCTTCCCTGGAGACCCAGCCCAGGAAACCCCTTCCGTACAGACCCAGCCCAGGAAAACCCCTTCCCTAGAGACCCAGCCTAGGAAACCCCTTCCCTACAGAC	1	PASS	SVTYPE=INS;END=4393577;SVLEN=465;SUPPORT=1;STD_SPAN=.;STD_POS=.	GT:DP:AD	./.:.:.,.
1	4393639	svim.INS.405	G	GCCCAGGAAACCCCTTCCCTACAGACCCAGCCCAGGAAACCCCTTCCCTAGAGACCCAGCCCAGGAAACCCCTTCCCTAGAGACCCAGCCTAGGAAACCCCTTCCCTGGAGACCCAGCCCAGGAAACCCCTTCCCTGGAGACCCAGCCCAGGAAACCCCTTCCGTACAGACCCAGCCCAGGAAACCCCTTCCCTAGAGACCCAGCCTAGGAAACCCCTTCCCTACAGACCCAGCCCAGGAAACCCCTTCCCTACAGACCCAGCCCAGGAAACCCCTTCCCTAGAGACCCAGCCCAGGAAACCACCCCTTCCCTATAGTCCAAGCCCAGGGGCCAGACTGCTGCCATGAGTCTGACTTGTAGGAACAGCCCAGAAAGCCAATGAGTAACCCCTGCCACAGCCAGCCTGAAACGACCAGGACTTGATTAGCAATTGATGGCTTCCCTAATTTTTGTCCCCCAGTTCCAACTCATATTCGAACTCTAAACAAGCCCCCTCCCTAGTCCCGTGGCCCCCTTGTTTCTGGTCAGCCGCCTCCAGCTCCCCAGGCCAACAGCCTCTTTCGGGGCTCACCCGGAGCCTCCCCCTCTCCTTCTTGAAACTTCCCACTTCCCTGCCTGCTTTTGAGGCCCTGCTGAGGCAAGTGATGGTGGCCGACTCCCTTGCTACAGCAAGCTCCAAATAATCGGTCTCTGCTTTCCTCAATGGGAGCAGGATCTTCCTTCATTTTCACACTGTATTTGTTTTGCTGTAGTACAGAAGCCTCTCACATGCTCTAGGGTTAAAAACAGCCAACGGGTGTGAGGTGTTTCACAGCTTTCTCCCGCAGATACCAGCTGTGTGTCACCTCCTGGTGACACTCCCCTGAAGGGCACGGAAATGGGGGAGGAGCAGCAGCCACTGTCCTGCTGGGGTTCAGTCCGCAGAAGAGGGGCAGGGAGTGTGTGCAGGGGGCTCCTCTGGAAGCCTGGGGCAGGGAGGCCTTGCTGTGCCTGGGGTGGGTGTCACCAGAGGCTACTTGGGGCTCAGCACCCTGCTGTCTACATTCGCTCCCACAGCCACCCACCCCCAGGCTCTGGAGGAAGACAGTGGGCTGAGGCAGGTAGCAGGACAGACTGGAGGGTACAGAGGGGGCTCCTGCAGAGCCCCAGGGGAGGAGGGGCAGAGGGTCCTGGGGTAAGAGGAAGGGCTGTGCAGTCGTAAGAACAAAAGGCCAAGGTGGAGGGAAGTGGGCGGCCTCAAGGTATAGGATGGAGGTGACCTGGCAGGACTCCGAGTGGGTGGGGCATCAGAGAGAGGGTGAGTTGAGAGTGGTTACCAGGTTTCTGGCAAGAAGGACTCATGGATGATGCTGCCTTTTACTAAGGTGGAGGTCTGGGGGAGGGTCACAGCTTTGTTTTTGGCAGGTTCACATGCTCATGGAAAAGGTGAGTCAGCATGACCCTTAGGTCTGAAGCGTGGAAAAGGCGTCAGGACCAGCGTGGAAAAGGCATCAGGACCAGAGGTGGGGATGTGGGAGCCATGAGCCTGCAGCTCATGCGAGCTCTGCAGCATGATTGCATAAGGAGGGTGTGCAACCCTGCGCTGCAGAGCTACTGCCATGAGCCCCATGTGGATGCTCACACTTAAAATATTTAAAATTAGATTAAACCTTCCATCTCTTTTTCCAATTGTCACGTCTAGAGATCAGTAGCCACATGGATGGATCAGAATGTAACATTTTTGTGGTCACAAAGTTCTGCTGGGCAGTACTTAGTTGGGGGAGGTCAGAGGAGTCAGGGACCAATGCCTGAGGAGTGCCCACATTAGGGCAGTGCTGTGGACTGAATGGTTGTGTCTTCCCCTAAATTCATATGGGGAAGCCCTAAGCCCCACTGTGGCTATGTTTGGAGATGGGGCCACCAAGAAGGTAAAAGTTTAATGAGGGAATAAGGGTAGAGTCCTGATCCTACAGGTTTAGTGCCCTTATAAGTAGAAATGTCAGAGAGTTTCTTTCCCCTGCAGCCCCCTGTGCTCATGCACCAAGGAAAGTCCATGTGAGGGCAAGGTAAGAAGGCCACCATCTGCAAGCAAGGAAGGGAGCCCTCATGAGGAATGAGTCAGCTGGAAAGCTGGAACCTTGATCTTGGACTTCCAA	7	PASS	SVTYPE=INS;END=4393639;SVLEN=2135;SUPPORT=6;STD_SPAN=57.48;STD_POS=28.74	GT:DP:AD	0/1:23:17,6
1	4396561	svim.INS.406	T	TGGTGATGATAATGGTGATGGTGATGGTAAACATGATAACGACAATGATAGTGGAAAGCGAATGGTGGTATTGATGGTGATGATGAAGAGGATGGTGATAATAATGATGATGGTGATGATTATGTTGGTGATGATGGTAATGGTGATGATAATGATGGTGATGGTGATGATGATGATTATGTGATGATGGTGGTGATGGTGATGATGGTGATGGTGATGGTGATGGTGGTGATGGTGGTGATGATGATGGTGATGGTGATAATGGTGATGGTGGTGATGATGATGGCGGGGATGTGATGATGATGGTGATGATGATGATGATGGAGATGATGATGATGGTGATGATGATGATGGTGATGATGTGATGACGATGATAGTGATTATGGTGATGGTGATGATGATGATGGTGATGGTGGTGATGGTGATGATGTGATGGTGATGGTGATGATAATAATGATGTGATGGTGATGATGGCGGTGATGTGATGATGATGGTGATGGTGATGATAATGGAGATGATGATGGTGATGATGGTGATGATGTGATGATGACGGTGATGGTGATGATGATGATGGTGATGGTGGTGATGGTAGTGATAATGTGATAATGATGGTGAC	31	PASS	SVTYPE=INS;END=4396561;SVLEN=615;SUPPORT=25;STD_SPAN=2.02;STD_POS=1.01	GT:DP:AD	1/1:26:1,25
1	4403565	svim.DEL.228	CCCCTCCCCCACTGCAGTAGCCCCTCCCACTGCAGTAGCCCCTCCCCCACTGCAATAGCCCCTCCCCACTGCAGTAGCCCCTC	C	42	PASS	SVTYPE=DEL;END=4403647;SVLEN=-82;SUPPORT=34;STD_SPAN=1.38;STD_POS=2.92	GT:DP:AD	1/1:36:2,34
1	4475811	svim.BND.33	N	N]2:89861153]	1	PASS	SVTYPE=BND;SUPPORT=1;STD_POS1=.;STD_POS2=.	GT:DP:AD	./.:.:.,.
1	4480335	svim.DEL.229	GTGTGTATATATATATATATGTGTGTATATATATATATGTATATATATATATATGTATATA	G	12	PASS	SVTYPE=DEL;END=4480395;SVLEN=-60;SUPPORT=10;STD_SPAN=0.63;STD_POS=0.32	GT:DP:AD	0/1:25:15,10
1	4482520	svim.BND.34	N	]hs37d5:24227291]N	1	PASS	SVTYPE=BND;SUPPORT=1;STD_POS1=.;STD_POS2=.	GT:DP:AD	./.:.:.,.
1	4489133	svim.BND.35	N	]6:21773068]N	1	PASS	SVTYPE=BND;SUPPORT=1;STD_POS1=.;STD_POS2=.	GT:DP:AD	./.:.:.,.
1	4501415	svim.BND.36	N	]5:9534524]N	1	PASS	SVTYPE=BND;SUPPORT=1;STD_POS1=.;STD_POS2=.	GT:DP:AD	./.:.:.,.
1	4510624	svim.BND.37	N	[2:146788639[N	1	PASS	SVTYPE=BND;SUPPORT=1;STD_POS1=.;STD_POS2=.	GT:DP:AD	./.:.:.,.
1	4568992	svim.INS.407	T	TTTTCTTTTCTTTTCTTTTCTTTTCTTTTCTTTTCTTTTCTTTTCTTTTCTTTTCTTTTCTTTTC	13	PASS	SVTYPE=INS;END=4568992;SVLEN=64;SUPPORT=11;STD_SPAN=2.86;STD_POS=20.2	GT:DP:AD	0/1:28:17,11
1	4575165	svim.DEL.230	CTGAGATAGCCCCGCCCTCTACCTGCACGTCTCCATCGTGTCCC	C	17	PASS	SVTYPE=DEL;END=4575208;SVLEN=-43;SUPPORT=15;STD_SPAN=0.41;STD_POS=17.22	GT:DP:AD	0/1:28:13,15
1	4580783	svim.INS.408	A	ACCTCCACCATACATGACCCCACCATCTCTACCACACATAGACCCTCCG	18	PASS	SVTYPE=INS;END=4580783;SVLEN=48;SUPPORT=15;STD_SPAN=0.56;STD_POS=0.28	GT:DP:AD	0/1:33:18,15
1	4587332	svim.BND.38	N	]15:52882618]N	1	PASS	SVTYPE=BND;SUPPORT=1;STD_POS1=.;STD_POS2=.	GT:DP:AD	./.:.:.,.
1	4603741	svim.INS.409	C	CTATCTATCTATCTATCTATCTATCTATCTATCTATCTATCTATTTATCTATTTATCTATCTATCTATCATCTACCTATCTCTCTATCTGTCATCTATCTCTCTGCCTTTGTGTCTATCTACCTATCTCTATCATCTGTCTATCTAT	39	PASS	SVTYPE=INS;END=4603741;SVLEN=146;SUPPORT=32;STD_SPAN=12;STD_POS=5.94	GT:DP:AD	1/1:32:0,32
1	4692614	svim.INS.410	A	ACACAGCACACAGGACACAGCACACAGCACACAGGACACAGCCCACAGCCCACAGCACACAGGACACAGCACACAGCACACAGGACACAGCCCACAGCACACAGGACACAGCACACAGGACACAGCCCACAGCACACAGGACACAGCCCACAGCACACAGCCCACAGCC	18	PASS	SVTYPE=INS;END=4692614;SVLEN=168;SUPPORT=15;STD_SPAN=0.26;STD_POS=0.13	GT:DP:AD	0/1:35:20,15
1	4692627	svim.INS.411	G	GACACAGCACACAGCACACAGGACACAGCCCACAGCCCACAGCACACAGGACACAGCACACAGCACACAGGACACAGCCCACAGCACACAGGACACAGCACACAGGACACAGCCCACAGCACACAGGACACAGCCCACAGCACACAGCCCACAGCCCACAGCACACAGGACACAGCCCACAGCACACAGCACACAGGACACAGGACACAGCACACAGGACACAGCACACAGCCCACAGCCCACAGCACACAGGACACAGGACACAGCACACAGGACACAGCACACAGCCCACAGCACACAGCACACAGCACACAGCACACAGGACACAGCACACAACCCACAGCACACAGGACACAGCCCACAGCCCACAGACACAGCACACAGCACACAGCACACAGCACACAGCACACAGGACACAGCCCACAGCACACAGCACACATCACACAGCACCACAGGACACAGCCCACAGCACACAGCACACAGC	1	PASS	SVTYPE=INS;END=4692627;SVLEN=483;SUPPORT=1;STD_SPAN=.;STD_POS=.	GT:DP:AD	./.:.:.,.
1	4692634	svim.INS.412	C	CACACAGCACACAGGACACAGCCCACAGCCCACAGCACACAGG	1	PASS	SVTYPE=INS;END=4692634;SVLEN=42;SUPPORT=1;STD_SPAN=.;STD_POS=.	GT:DP:AD	./.:.:.,.
1	4692815	svim.DEL.231	GCCCACAGCCCACAGCCCACAGCACACAGCACACAGCACACAGCACACAGCACACAGCCCACAGCACACAGCACACAGCACACAGCACACAGCACACAGCACACAGCACACAGCACACAGCACACAGCACACAGCACACAGCACACAGCACACAGCACACAGCACACAGCACACAGCACACAGCACACAGCACACAGCACACAGCACACAC	G	18	PASS	SVTYPE=DEL;END=4693025;SVLEN=-210;SUPPORT=15;STD_SPAN=11.58;STD_POS=58.85	GT:DP:AD	0/1:37:22,15
1	4692978	svim.INS.413	A	ACACAGCACACAGCCCACAGCCCACAGCCCACAGCCCACAGGACACAGCACACAGGACACAGCCCACAGGACACAGCC	7	hom_ref	SVTYPE=INS;END=4692978;SVLEN=77;SUPPORT=6;STD_SPAN=7.26;STD_POS=37.5	GT:DP:AD	0/0:36:30,6
1	4693020	svim.DEL.232	ACACACACAGGACACAGCCCATAGCCTACAGCCCACAGCACACAGCACACAGGACACAGCCCACAGCCCACAGCC	A	1	PASS	SVTYPE=DEL;END=4693094;SVLEN=-74;SUPPORT=1;STD_SPAN=.;STD_POS=.	GT:DP:AD	./.:.:.,.
1	4693073	svim.INS.414	A	ACACAGCACACAGGACACAGCACACAGCACACAGGACACAGCC	1	PASS	SVTYPE=INS;END=4693073;SVLEN=42;SUPPORT=1;STD_SPAN=.;STD_POS=.	GT:DP:AD	./.:.:.,.
1	4693157	svim.INS.415	A	ACACAGCACACAGCACACAGGACACAGCACACAGCACACAGCACACAGCACACAGGACACAGCACACAGCACACAGGACACAGCACACAGCACACAGCCACAGCCCACAGCACACAGCACACAGCACACAGGACACAGCCCACAGCCCACAGCCCACAGCCCACAGCCCACAGCACACAGCACACAGGACACAGCCCACAGCCCACAGCCCACAGCCCACAGGACACAGCACACAGGACACAGCCCACAGCCCACAGCC	1	PASS	SVTYPE=INS;END=4693157;SVLEN=258;SUPPORT=1;STD_SPAN=.;STD_POS=.	GT:DP:AD	./.:.:.,.
1	4693224	svim.INS.416	A	ACACAGCACACAGCACACAGGACACAGCCCACAGCCCACAGCCCACAGCCCACAGCCCACAGCACACAGCACACAGGACACAGCCCACAGCC	2	PASS	SVTYPE=INS;END=4693224;SVLEN=73;SUPPORT=2;STD_SPAN=24.75;STD_POS=2.47	GT:DP:AD	./.:.:.,.
1	4693360	svim.INS.417	A	ACACAGCACACAGCACACAGCCCACAGCCCACAGCCCACAGCACACAGCACACAGCACACAGCCCACAGCCCACAGGACACAGCCCACAGCCCACAGCCCACAGCCCACAGCC	1	PASS	SVTYPE=INS;END=4693360;SVLEN=112;SUPPORT=1;STD_SPAN=.;STD_POS=.	GT:DP:AD	./.:.:.,.
1	4693396	svim.DEL.233	CACAGGACACAGCCCACAGCCCACAGCACACAGCACACAGCACACAGGACACAGCA	C	17	PASS	SVTYPE=DEL;END=4693451;SVLEN=-55;SUPPORT=15;STD_SPAN=3.61;STD_POS=23.5	GT:DP:AD	0/1:34:19,15
1	4693493	svim.INS.418	A	ACACAGGACACAGCCCACAGCCCACAGCCCACAGCCCACAGCCCACAGGACACAGCACACAGGACACAGCACACAGCACACAGCCCACAGCCCACAGCCCACAGCACACAGCACACAGCACACAGCCCACAGCCCACAGGACACAGCCCACAGCCCACAGCCCACAGCCCACAGCCCACAGCCCACAGCACACAGCACACAGCACACAGCACACAGGACACAGCCCACAGCCCACAGCCCACAGGACACAGCACACAGGACACAGCCCACAGCCCACAGCCCACAGCACACAGCACACAGCACACAGGACACAGCCCACAGCC	19	PASS	SVTYPE=INS;END=4693493;SVLEN=322;SUPPORT=16;STD_SPAN=43.9;STD_POS=75.17	GT:DP:AD	0/1:34:18,16
1	4709345	svim.DEL.234	CTAATCAGGGTTCAGTCAACAAGATGAGTGCAGCTCTCACCTCTCA	C	18	PASS	SVTYPE=DEL;END=4709390;SVLEN=-45;SUPPORT=15;STD_SPAN=.;STD_POS=.	GT:DP:AD	0/1:24:9,15
1	4800429	svim.INS.419	T	TGGGGAGTGAGTGTTGATGGGGACAGAGTGGGGGAGGGGGAGGGGGAGTGAGTGTTTGATGGGGACAGTGTGGGGGAGGGGGAGGGGGAGTGAGTGAGTGATGGGGACAGAGTGGGGGAGGGGGAGGGGGAGTGAGTGAGTGATGGGGACAGAGTGGGGGAAGGGGAG	32	PASS	SVTYPE=INS;END=4800429;SVLEN=167;SUPPORT=26;STD_SPAN=1.39;STD_POS=3.87	GT:DP:AD	1/1:26:0,26
1	4999437	svim.DUP_TANDEM.11	N	<DUP:TANDEM>	6	PASS	SVTYPE=DUP:TANDEM;END=4999780;SVLEN=344;SUPPORT=5;STD_SPAN=11.33;STD_POS=6.11	GT:CN:DP:AD	./.:3:.:.,.
1	4999536	svim.INS.420	A	ATCCTCCATATGATATCAATATTCTCCATATGACGTCAGTGTCCTCCATATGACATCAATATCCTCCATATGATGTCAATATCCTCCGTATGATGTCAATATCCTCCGTATGATGTCAATATCCTCCATATGATGTCAATATCCTCTGTATGATGTCAGTGTCCTCCATATGATGTCAATCGCCTCCATATGATGTCAATATCCTCCGTATGATGTCAGTGTCCTCCGTATGATGTCAATGTCCTCCGTATGACGTCAGTGTCCTCCATATGACATCAATATCCTCCATATGACATCAATATCCTCCATATGATGTCAGTGTGCTCCATATGACATCAATATCCTCCATATGATGTCAATATCCTGCGTATGATGTCAATATCCTCCGTATGATGTCAATATCCTCCATATGATGTCAATATCCTCTGTATGATGTCAGTGTCCTCCATATGATGTCAATCGCCTCCATATGATGCCAATATCCTCCGTATGATGTCAATGCCCTCCGTATGATGTCAATGTCCTCCGTATGATGTCAGTGTCCTCCAGATGATGTCAATATCCTCCATATGATGTCTATGTCCTCGTATGATGTCAGTGTCCTCCGTATGATGTTAATGTCCTCCGTATGATGTCGGTGTCCTCCGTATGATGTCAGTGTCCTCCGTATGATGTCAGTGTCCTCCATGTGATGTCAATGTCCTCGTATGATATCAGTGTCCTCCATATGATATCAGTGTCCTCCGTATGATATCAGTGTCCTCCGTATGATGTCAATATCTTCCGTATGATGTCAATATCTTCCGTATGATGTCAATATCCTCCATATGATTTCCGTGTCCTCCATATGATGTCAATGTCCTCCATATGATGCCAATGTCCTCCGTAAGATGTCAATATCCTCTATATGATGTCAATGCCCTCGTATGATGTCAGTGTCCTCCGTATGACGTCAATGTCCTCCGTATGATGTCGATGTCCTCCGTATGACGTTGGTGTCCTCCGTATGATGTCGGTGTCCTCTGTATGATGTCGGTGTCCTCCGTATGATGTCGATGTCCTCTGCATGATGTCAATGTCCTCGTATGATGTCAGTGTCCTCCGTATGATATCAGTGTCCTCCGTATGATGTCAATATCCTCCATATGATGTCAATATTCTCCATCGGATGTCAATATCCTCCGTAGGATGTCAATATCCTCCATATGATTTCGGTGTCCTCCATATGACATCAATAGCCTCCAAATGATGTCAGTATCCTCCGTATGATGTCGGTGTCCTCCATATGATGTCAATGTCCTCCATATGATGTTAGTGTCCTCTGTATGATGTCAGTGTCCTCCGTATGATGTCAGTGTCCTCCGTATGATGTCAGTGTCCTCTGTATCATGTCAATGTCCTCGTATGATGTCAGTGTCCTCCGTATGATATCAGTGTCCTCCGTATGATGTCAATATCCTCCATAGGATGTCAATATTATCCATAGGATGTCAATATCCTCCGTATGATGTCAATATCCTCCATATGATTTCAGTGTCCTCCATATGACATCAATAGCCTCCAAATGATGTCAGTATCCTCCGTATGATGTCAGTGTCCTCCATATGATGTCAATGTCCTCCATATGATGTCGGTGTCCTCCATATGATGTCGGTGTCCTCCGTATGATGTCAGTGTCCTCTGTATGATGTCAGTGTCCTCCATATAATGTCAATATCCTCCATATGATGTCAATATCCTCCATATGATGTCAATATCCTCTGTATGATGTCAGTGTCCTCCGTATGATGTCAATATCCTCCATATGATGTCAACATCATCCATATGATTTCAGTGTCCTCCGTATGATGTCAATG	18	PASS	SVTYPE=INS;END=4999536;SVLEN=1855;SUPPORT=15;STD_SPAN=1.72;STD_POS=4.86	GT:DP:AD	0/1:24:9,15
1	5051683	svim.BND.39	N	N[hs37d5:4436959[	1	PASS	SVTYPE=BND;SUPPORT=1;STD_POS1=.;STD_POS2=.	GT:DP:AD	./.:.:.,.
1	5135768	svim.INS.421	A	AAATTATATATAATACATTATATATAATTATAAATAATGCATTATATATAATTATATATAATGCATTATATAT	31	PASS	SVTYPE=INS;END=5135768;SVLEN=72;SUPPORT=25;STD_SPAN=.;STD_POS=3	GT:DP:AD	1/1:25:0,25
1	5159524	svim.BND.40	N	[1:183757756[N	1	PASS	SVTYPE=BND;SUPPORT=1;STD_POS1=.;STD_POS2=.	GT:DP:AD	./.:.:.,.
1	5172485	svim.INS.422	A	AGAAGAAGAGGGAGAGGAATGGGGAGAGGCAGAGGAAGAGGGAGAGGCAGAGGGAGAGGAAGAGGGAGAGGCAGAGGGAGAGGAAGAGGGGGATGCAGAGGGAGAGGAAGAGGGAGAGGCAGAGGGAGAGGAAGAGGGGGATGCAGAGGGAGAGGAAGAGGGAGAGGCAGCGGGAGAGGCAGCGGGAGATGCAGAGGGAGAGGAAGAGGGAGAGAAGGAGGAGAGGCAGAGGGAAAGGAAGAGGGAGACACAGAGGCAGAGGAAGAGGGAGAGGAAGAGGGAGAGGCAGAGGGAGAGGAAGAGGGAGAGGAGGGAGAGGAAGAGGGAGAGGGAGAGGCAGAGGGAGAGAGAGAGGAAGAGGGAGAGGGAGAGGAAGAGGGAGAAGAAGAGGGAGAGGGAGAGGGAGAGGAAGAGGGAGAGGCACAGGGAGAGGCAGAGGGAGAGGGAGGGAGAGGCAGAGGGAGAGGGAGGGAGAGGGAGAGAGAGAG	32	PASS	SVTYPE=INS;END=5172485;SVLEN=487;SUPPORT=26;STD_SPAN=15.19;STD_POS=7.6	GT:DP:AD	1/1:27:1,26
1	5220233	svim.DUP_TANDEM.12	N	<DUP:TANDEM>	1	PASS	SVTYPE=DUP:TANDEM;END=5220391;SVLEN=159;SUPPORT=1;STD_SPAN=.;STD_POS=.	GT:CN:DP:AD	./.:2:.:.,.
1	5220333	svim.INS.423	G	GCACACACTAACACATACACATACACACATACTAACACATACACACACACTAACACATACACATACATATATACTAACATACACATACACACATACTAACACATACACACACACATACACATACACATACAGATATACTAACACATACACATACACACACTAACATACACATACACACTAACACATACACATACACACATACTAACACATACACACATACTAACACATACACACACACTAACACATACATATATACTAACACATACACATACACATACTAACATACACAAACATACACATACACACATACTAACACATACACACACAAACACATACACATACACACATACACATACACATACACATACACACATACTAACACATACACATACACACATACTAACACATACACATACATATATACTAACACACACTAACACATACACACATACTAACACATACACACACTAACACATACACACACTAACACATACACATACACACATACTAACACATACACACACTAACACACACATACACACACTAACACACATACACACTAACACATACACATGCACACATACTAACACATACACATACATATATACTAACACATACACATACA	26	PASS	SVTYPE=INS;END=5220333;SVLEN=624;SUPPORT=21;STD_SPAN=2.97;STD_POS=1.48	GT:DP:AD	1/1:26:5,21
1	5259145	svim.DEL.235	AGCATGGTTAGTGAAAGAGATTGAGGAACAAATTTCCACTGAGTTG	A	25	PASS	SVTYPE=DEL;END=5259190;SVLEN=-45;SUPPORT=20;STD_SPAN=.;STD_POS=.	GT:DP:AD	0/1:36:16,20
1	5274686	svim.INS.424	A	ATATATATATACACATTATATATATACACATTATATATATATACACAT	7	hom_ref	SVTYPE=INS;END=5274686;SVLEN=47;SUPPORT=6;STD_SPAN=.;STD_POS=0.41	GT:DP:AD	0/0:35:29,6
1	5285340	svim.INS.425	C	CCCTCTCTCTCCCTCTCTCTCCCTCTCTCTCCCTCTCTCTT	19	PASS	SVTYPE=INS;END=5285340;SVLEN=40;SUPPORT=16;STD_SPAN=0.96;STD_POS=16.8	GT:DP:AD	0/1:32:16,16
1	5306216	svim.DEL.236	CTTCCTTCCTCTTCCTCCCTCCCTCCCTTCCTTCCTCTTCCTCCCTCCCTC	C	21	PASS	SVTYPE=DEL;END=5306266;SVLEN=-50;SUPPORT=18;STD_SPAN=2.12;STD_POS=22.77	GT:DP:AD	0/1:32:14,18
1	5306681	svim.DEL.237	CCTTCCTTCTTTCCTTCCTTCCTTCCTTTCCTCCTTCCTTTTTCTTCCTTCCCTCCCTCCCTCCTTCCTGT	C	17	PASS	SVTYPE=DEL;END=5306751;SVLEN=-70;SUPPORT=14;STD_SPAN=.;STD_POS=.	GT:DP:AD	0/1:31:17,14
1	5350910	svim.DEL.238	GATGGTGGATGGAAAGATGGATGGATGGATGGATGGATGGATGGATGGATGGATGGATAAATGAGTGGATGGATGAATGAAGGAGTGGATGGATGTATGGTGGATGAATGGTGGATGGGTAGTGGACGAATGGATAGATAGATAAATGAATAGATTGATAGCTGGATGATGAATGGATGGATAGATAGATGAACCAATTCTAGTATTATTAGCTCTTATGTAAAGCAGTAAGGAATAGAAAAGAGAAAGGACAGCCTCTTCTGTGGGATCAGGGAGACCTTCTAATTGATTTTCAGATTTCACAGGCCCCAGTCCTGCCTTGTTTCCCAGCCCAATCTGTCCTCCCCTTTTCCTATCACTTTAGCCC	G	26	PASS	SVTYPE=DEL;END=5351276;SVLEN=-366;SUPPORT=21;STD_SPAN=.;STD_POS=.	GT:DP:AD	0/1:37:16,21
1	5364064	svim.DEL.239	TGCCCAGTACCTACCACAGCTCATGGGTATACACCTAAGTCAACAACCAAGTGCCCAGTACCTACCACAGCTCATGGGTATATACCTAAGTTAATAACCAAGT	T	14	PASS	SVTYPE=DEL;END=5364166;SVLEN=-102;SUPPORT=12;STD_SPAN=0.43;STD_POS=16.53	GT:DP:AD	0/1:29:17,12
1	5381740	svim.BND.41	N	[5:160548224[N	1	PASS	SVTYPE=BND;SUPPORT=1;STD_POS1=.;STD_POS2=.	GT:DP:AD	./.:.:.,.
1	5394181	svim.INS.428	A	AAGAAACACAACGCAGAATGCAGGATGATGGAGAAACACAAAGCAGAATTCAGGATGGTGAAGAAACACAACGCAGAATTCAGGATGGTGGAGAAACACAACGCAGAATTCAGGATGGTGGAGAAACACAACGCAGAATTCAGGATGGTGGAGAAACACAACGCAGAATTCAGGATGGTGGAGAAACACAACGCAGAATTCAGGATGGTGGAGAAACACAACGCAGAATTCAGGATGGTGG	17	PASS	SVTYPE=INS;END=5394181;SVLEN=240;SUPPORT=14;STD_SPAN=22.08;STD_POS=11.04	GT:DP:AD	0/1:34:20,14
1	5394181	svim.INS.426	A	AAGAAACACAACGCAGAATTCAGGATGGTGGAGAAACACAACGCAGAATTCAGGATGGTGG	4	hom_ref	SVTYPE=INS;END=5394181;SVLEN=60;SUPPORT=4;STD_SPAN=1.29;STD_POS=94.09	GT:DP:AD	0/0:34:30,4
1	5394181	svim.INS.427	A	AAGAAACACAACGCAGAATTCAGGATGGTGGAGAAACACAACGCAGAATTCAGGATGGTGGAGAAACACAACGCAGAATTCAGGATGGTGGAGAAACACAACGCAGAATTCAGGATGGTGG	10	PASS	SVTYPE=INS;END=5394181;SVLEN=120;SUPPORT=9;STD_SPAN=12.08;STD_POS=75.8	GT:DP:AD	0/1:34:25,9
1	5394393	svim.INS.429	G	GAAACACAACGCAGAATTCAGGATGGTGGAGAAACACAACGCAGAATTCAGGATGGTGGAGAAACACAACGCAGAATTCAGGATGGTGGAGAAACACAACGCAGAATTCAGGATGGTGGAG	5	hom_ref	SVTYPE=INS;END=5394393;SVLEN=120;SUPPORT=5;STD_SPAN=16.8;STD_POS=117.06	GT:DP:AD	0/0:34:29,5
1	5394443	svim.INS.430	G	GGATGGTGGAGAAACACAACGCAGAATTCAGGATGGTGGAGAAACACAACGCAGAATTCAG	5	hom_ref	SVTYPE=INS;END=5394443;SVLEN=60;SUPPORT=5;STD_SPAN=1.22;STD_POS=94.8	GT:DP:AD	0/0:34:29,5
1	5474213	svim.DEL.240	GGGCATCTATGATGCTGATTGATGTCCCCAGCATCCCGGGCATCTATGATGCTGATTGATGTCCCCAGCATCCCGG	G	22	PASS	SVTYPE=DEL;END=5474288;SVLEN=-75;SUPPORT=18;STD_SPAN=0.34;STD_POS=2.96	GT:DP:AD	0/1:30:12,18
1	5592450	svim.BND.42	N	]13:70216516]N	1	PASS	SVTYPE=BND;SUPPORT=1;STD_POS1=.;STD_POS2=.	GT:DP:AD	./.:.:.,.
1	5626501	svim.BND.43	N	N[7:3814146[	1	PASS	SVTYPE=BND;SUPPORT=1;STD_POS1=.;STD_POS2=.	GT:DP:AD	./.:.:.,.
1	5689836	svim.BND.44	N	[13:44364653[N	1	PASS	SVTYPE=BND;SUPPORT=1;STD_POS1=.;STD_POS2=.	GT:DP:AD	./.:.:.,.
1	5699513	svim.BND.45	N	[16:84089014[N	1	PASS	SVTYPE=BND;SUPPORT=1;STD_POS1=.;STD_POS2=.	GT:DP:AD	./.:.:.,.
1	5715925	svim.DEL.241	GGAAGGAAGGAAGGAAGGAAGGAAGGAAGGAAGGAAGGAAAGAAA	G	15	PASS	SVTYPE=DEL;END=5715969;SVLEN=-44;SUPPORT=12;STD_SPAN=.;STD_POS=.	GT:DP:AD	0/1:30:18,12
1	5728178	svim.INS.431	C	CGGCTCACGGCCGGCTCCCTCACCTGCACTCCAGCGTCTCACAGCCGTCTCCCTCCCCTGCACCAGCGGCTCATGGCCAGCTCCCTCCCCTACACTCCAGT	35	PASS	SVTYPE=INS;END=5728178;SVLEN=100;SUPPORT=29;STD_SPAN=0.49;STD_POS=26.8	GT:DP:AD	1/1:30:1,29
1	5732079	svim.BND.46	N	N]8:129882300]	1	PASS	SVTYPE=BND;SUPPORT=1;STD_POS1=.;STD_POS2=.	GT:DP:AD	./.:.:.,.
1	5761813	svim.INS.432	G	GAGAGAAAGAAAGAAAGAAAGAAAGAAAGAAAGAAAGAAAGAA	4	hom_ref	SVTYPE=INS;END=5761813;SVLEN=42;SUPPORT=4;STD_SPAN=0.96;STD_POS=2.29	GT:DP:AD	0/0:24:20,4
1	5761866	svim.BND.47	N	[17:61245460[N	1	PASS	SVTYPE=BND;SUPPORT=1;STD_POS1=.;STD_POS2=.	GT:DP:AD	./.:.:.,.
1	5773583	svim.INS.433	C	CTTCTGCGGGGACCCGGAAATCGCCCGCGGGGGGCTTAGCGCTCCGTTACCGCTGAGGGTTGGA	10	PASS	SVTYPE=INS;END=5773583;SVLEN=63;SUPPORT=9;STD_SPAN=0.5;STD_POS=51.87	GT:DP:AD	0/1:32:23,9
1	5804175	svim.DEL.242	CTCCCTCCCTTCCTTCTTCCCTCCCTCCCTTCCTTCTTCCCTCCCTCCCTCCCTTCCTCCCTCCCTCCCTTCCTCCCTCCCTCCCTTCCTTCTTCCCTCC	C	29	PASS	SVTYPE=DEL;END=5804274;SVLEN=-99;SUPPORT=24;STD_SPAN=4.08;STD_POS=15.76	GT:DP:AD	1/1:24:0,24
1	5862914	svim.INS.434	C	CACCATCACCATCATCACCATCATCATCATCACTGTCATCATCACCATCATCACCATCATCACCATCATCATCACCATCATCATCATCATTGTCATCATCAACATCATCATCACCATCACCATCATCGTCACCATCATCACCATCATCACCGTCATCATCACCATCATCATCATCATCAATGTCATTACCACCACCATCATCACCATCATCGTCATCATCATTACCATCATCACATCATCACTATCACTATCATCATCACCATCACCATCATCATCATCATGACTATTGCCGTCATCGCCACCATCATCATTAACACATCACCATCATCACCATTATCATCACCATCATCATATCATCACTATCACCATCATCACCATCATCATCATCATCACCATCACCATCATCATCATCATCATCATCACCATCATCATCATCAATGTCATT	42	PASS	SVTYPE=INS;END=5862914;SVLEN=444;SUPPORT=34;STD_SPAN=0.8;STD_POS=6.18	GT:DP:AD	1/1:34:0,34
1	5877043	svim.DEL.243	GGGATTACTGGTGTGTGGATACAGGGGATTACTGGTGTGTGGACACAGGGGATTACTGGTGTGTGGATACGGG	G	13	PASS	SVTYPE=DEL;END=5877115;SVLEN=-72;SUPPORT=12;STD_SPAN=0.58;STD_POS=129.42	GT:DP:AD	0/1:28:16,12
1	5877268	svim.INS.435	G	GGTGTGTGGATCCAGGGGATTACTGGTGTGTGGACAGAGGGGATTACTGGTATGTGGACAGAGGGGATTACTGGTGTGTGGATACAGGGGATTACTGGTGTGTGGACAGAGGGATTACTGGTGTGTGGATATGGGGGATTACTGGTGTGTGGATACGAGGGATTACTGGTGTGTGGATACGGGGGATTACCGGTGTGTGGACACGGGGGATTACGGGTGCATGGACAGAGGGGATTACCA	18	PASS	SVTYPE=INS;END=5877268;SVLEN=239;SUPPORT=15;STD_SPAN=10.32;STD_POS=27.76	GT:DP:AD	0/1:28:13,15
1	5877400	svim.DEL.244	CAGGGGATTACTGGTATGTGGATACAGGGGATTACTGGTGTGTGGACAG	C	1	PASS	SVTYPE=DEL;END=5877448;SVLEN=-48;SUPPORT=1;STD_SPAN=.;STD_POS=.	GT:DP:AD	./.:.:.,.
1	5889904	svim.INS.436	A	AATGGTGATGATAGTGGTGATGGTGATAGTGATGGTAGTGGTGATGGTGATGATTATGTTGGTGATGGTGGTGGTGATAGTGATGATGATGGTGATGGTGATAGTGGTGATGATGGTGTTGGTGGTGATGGTGATGGTGCTGGTGATGGTGATAGTGATGGTGGTGGTGGTGATGGTGGTGATGCTTATGTTAGTGATGGTGATGATGGTGGTGTTGACAGTGATGATGCTGGTAGTGATGGTGGTGGCGATGGTGATGGTGGTGATGGTGATGGTGGTGATGATGGTGATGATGGTGGTGATGGTGGTGGTGATGGTGATAGTGATAGTGGTGATGGTGATGGTGGTG	33	PASS	SVTYPE=INS;END=5889904;SVLEN=348;SUPPORT=27;STD_SPAN=0.62;STD_POS=3.78	GT:DP:AD	1/1:29:2,27
1	5892309	svim.DUP_TANDEM.13	N	<DUP:TANDEM>	1	PASS	SVTYPE=DUP:TANDEM;END=5892417;SVLEN=109;SUPPORT=1;STD_SPAN=.;STD_POS=.	GT:CN:DP:AD	./.:2:.:.,.
1	5892342	svim.INS.437	G	GGGCTGGGGGCTGGGAACTGAGGGCTGTGGGCTGGGGGCTGGGGGCTGGGGGGCTAGGGGGCTGGGGGCTGGGGGATGGA	7	PASS	SVTYPE=INS;END=5892342;SVLEN=79;SUPPORT=6;STD_SPAN=20.27;STD_POS=17.8	GT:DP:AD	0/1:30:24,6
1	5892362	svim.INS.438	A	AGGGCTGTGGGCTGGGGGCTGGGGGCTGGGGGGCTAGGGGGCTGGGGGCTGGGGGATGGAGGCTGGGGGCTGGGAACTGAGGGCTGTGGGCTGGGGGCTATAGGCTGGGGGCTGGGGGCTGGGAACTAAGGGCTGTGGGCTGTGGGCTGGGGGCTATGGGCTGGGAGCTGGGGGCTGGGAACTGAGGGCTGTGGGCTGGGGGCTGGGGGCTGGGGGCTGGGGGGCTAGGGGGCTGGGGGCTGGGGGATGGAGGCTGGGGGCTGGGAACTGAGGGCTGTGGGCTGTGGGCTGGGGGCTATAGGCTGGGGGCTGGGGGCTGGGAACTGAGGGCTGTGGGCTGTGGGCTGGGGGCTGGGGGCTGTGGGCTGGGGGCTGGGGGCTGGGGGGCTAGGGGCCTGGGGGCTGGGGGATGGAGGCTGGGGGCTGGGAACTGAGGGCTGTGGGCTGTGGGCTGGGGGCTATAGGCTCGGGGCTGGGGGCTGGGAACTGAGGGCTATGGGCTGGGAGCTGGGGGCTGGAAACTGGGGGCTGGGAGCTGGGGGCTGTGGGCTGGGGGCTGGAGGCTGGAGGCTGGGGGCTGGGAACTGAGGGCTGTGGGCTGGGGGCTGGGGGCTGGGGGGCTAGGGGGCTGGGGGCTGGGGGATGGAGGCTGGGGGCTGGGAACTGAGGGCTGTGGGCTGTGGGCTGGGGGCTATAGGCTGGGGGCTGGGGGCTGGGAACTGAGGGCTGTGGGCTGG	31	PASS	SVTYPE=INS;END=5892362;SVLEN=736;SUPPORT=25;STD_SPAN=10.79;STD_POS=8.02	GT:DP:AD	1/1:25:0,25
1	5934288	svim.INS.439	T	TAAAGAAAATTAGGTTGGGAGGCCGAGGCGGGTGGATCATGAGGTCAGGAGATCGAGACCATCCTGGCTAACAAGGTGAAACCCCGTCTCTACTAAAAATACAAAAAATTAGCCGGGCGCGGTGGCGGGCGCCTGTAGTCCCAGCTACTCGGGAGGCTGAGGCAGGAGAATGGCGTGAACCCGGGAAGCGGAGCTTGCAGTGAGCTGAGATTGCGCCACTGCAGTCCGCAGTCCGGCCTGGGCGACAGAGCGAGACTCCGTCTCAAAAAAAAAAAAAAAAAAAA	18	PASS	SVTYPE=INS;END=5934288;SVLEN=283;SUPPORT=15;STD_SPAN=0.7;STD_POS=0.35	GT:DP:AD	0/1:32:17,15
1	5944532	svim.DEL.245	TCCCAGCCGAGCCCCCGTCCTACTCCACAACCAAGATCACTGCCCAAGCTC	T	21	PASS	SVTYPE=DEL;END=5944582;SVLEN=-50;SUPPORT=19;STD_SPAN=0.45;STD_POS=43.46	GT:DP:AD	0/1:47:28,19
1	5955519	svim.BND.48	N	N]10:31494956]	1	PASS	SVTYPE=BND;SUPPORT=1;STD_POS1=.;STD_POS2=.	GT:DP:AD	./.:.:.,.
1	6037964	svim.INS.440	A	AGAAGAGAGGGGAGGGGGGAGAAGGGAAGGGAGGGAAGGGGAGGGGGAAGGAGAAGGGAGGGGTGGGAAGGGGAGGGGAAGGGGAGGGGAGGGGAGGGGAAGGGGGAGGGGAGGGGAGGGGAGGGGAGGGGAGGGGAAGGGGGAGGGGAAGGGGGAGGGGAAGGGGGAGGGGAAGGGGGAGGGGAAGGGGAGGGGGAGGGGGAGGGGAAGGGGAGGGGGAGGGGGAGGGGGAGGGGAAGGGGAGGGGGAGGGGAGGAGGGGAGGAAGGGGAGGGAGGAGGGGAGGAAGGGGGAGGGGGAGGGAGGGGAGGGGGGAGGGGGGAGGGGAGGGGAGGGGGGAGGGGAGGATGTGGGAGGGGGAGGGGAGGACGGGGAGGGGAGGAGGGGGAGGGGAGGGGGGGGGAGGAGGGGAGGGGAGGAGGGGAGGGGAGGAGGGGGAGGGGAGGAGGGGGAGGGAGGAGGGGAGGGGAGGAGGGGAGGGGAGGAGGGGAGGGGAGGAGGGGAGGGGAGGAGGGGGAGGGAGGAGGGGAGGGGAGGAGGGGAGGGGAGGAGGGGAGGGGAGGAGGGGAGGGAGGAGGGGAGGGGAGGAGGGGAGGGGAGGAGGGGGAGGGGAGGAAGGGAGGGGAGGAGGGGAGGGGAGGAGGGGAGGGGAGGAGGGGAGGGGAGGAGGGGAGGGGAGGAGGGGAGGGGAGGGGAGGGGAGGAGGGGAGGGGAGGGGAGGGGAGGAGGGGAGAGGAGGGGAGGGGAGGAGGGGAGGGGAGGGGAGGAGGGGAGGGGAGGGGAGGGGAGGAGGGGAGGGGAGGGGAGGGGAGGGGAGGAGGGGAGGGGAGGAGGGGGAGGGGAGGAGGGGGAGGGGAGGAGGGGAGGAAGGGGGAAGGAAGAGGGGAGAGGGGGAAGGAAGAGGGGAGGGGGGGAGGAAGGGGGAGGGAGGAGGGGAGGAAGGGGGAGGGAGGAGGGGAAGAAGGGTGAGGGGAGGAGGGGGAGGGGAGGAGGGGGAGGGGAGGAGGGGGAGGGGAGGGGGAGGGGGGAGGGGAGGAGGGGAGGGGAGGAGGGGAGGAGGGGAGGGGAGGAGGGGAGGGGAGGAGGGGGAGGGGAGGAAAGGAAGGGAGGGAAGGGGAGGGGAGGAGTGGAGAGGAGGATGAGGGGAGGGGAGGGGAGGAGTGGAGAGGAGGGTAAGGGAAGGAAGCAGAGGAGGGAGGAGTGGAGAGGAGGGGAAGGGAGGGGAGGGGAGGGGTGCGGGAGGGGAGGGGTGCGGGAGGGGAGGGTAAAGGAAGGGAGGGGAGGGTGGGGGACGGGAGGGAAGAGGAGTGGAGAGGAGGAGAAGGGAGGGGAGGG	4	PASS	SVTYPE=INS;END=6037964;SVLEN=1333;SUPPORT=4;STD_SPAN=8.76;STD_POS=4.38	GT:DP:AD	1/1:4:0,4
1	6065002	svim.DEL.246	GGAGTGGGGGGATGTGGGAGCTGAGCTGAGGGATGAGGGTGCAGGCAGAGATCTGGGAGCTGAGCTAAGGGGTGAGGGTGGAGTAGGGGGACGCGGGGGCTGAGCTGAGGGGTGAGGGTAGAGTGGGGGACATGGAAGCTGAGCTGAGGGGTGAGGGTA	G	17	PASS	SVTYPE=DEL;END=6065160;SVLEN=-158;SUPPORT=14;STD_SPAN=0.73;STD_POS=3.74	GT:DP:AD	0/1:28:14,14
1	6065364	svim.INS.441	T	TTGTGGGTTGTGGGAGCTGAGCTGAGGGGTGGGGGTGGAGTG	2	PASS	SVTYPE=INS;END=6065364;SVLEN=41;SUPPORT=2;STD_SPAN=.;STD_POS=.	GT:DP:AD	./.:.:.,.
1	6065495	svim.INS.442	G	GAGCTGAGCTGAGGGGTGGGGGTGGAGTGGGGGGACGTGGAAGCTGAGCTGAGGGGTGAGGGTGGAGTGGGGTGACGTGGA	14	PASS	SVTYPE=INS;END=6065495;SVLEN=80;SUPPORT=12;STD_SPAN=0.45;STD_POS=0.23	GT:DP:AD	0/1:28:16,12
1	6066040	svim.INS.443	C	CCCTCAGCTCAGCTCCCACGTCCCCCTACTCCACCCTCACT	2	PASS	SVTYPE=INS;END=6066040;SVLEN=40;SUPPORT=2;STD_SPAN=.;STD_POS=.	GT:DP:AD	./.:.:.,.
1	6066065	svim.DEL.247	CACTCCACCCTCACCCCTCAGCTCAGCTCCCACATCCCCCCACTCCACCCTCACCCCTCAGCTCAGCTCCTACATTT	C	1	PASS	SVTYPE=DEL;END=6066141;SVLEN=-76;SUPPORT=1;STD_SPAN=.;STD_POS=.	GT:DP:AD	./.:.:.,.
1	6066101	svim.INS.444	C	CCCCCACTCCACCCTCACCCCTCAGCTCAGCTCCCACATCCCCCACTTCACCCTCACCCCTCAGCTCAGCTCCCACATCCCCCACTTCACCCCCACCCCTCAGCTCAGCTCCCACATTCCCCACTCCACCCTCACTCCTCAGCTCAGCTCCCACATTCCCCACTCCACCCTCACCCCTCAGCTCAGCTCCCACATTCCCCACTCCACCCTCACTCCTCAGCTCAGCTCCCACATTCCCCACTCCACCCTCACCCCTCAGCTCAGCTCCCACATTCCCCACTCCACCCCCACCCCTCAGCTCAGCTCCCACATCCCCCACTTCACCCCCACCCCTCAGCTCAGCTCCCACATCCCCCACTTCACCCCCACCCCTCAGCTCAGCTCCCACATCCCCCACTTCACCCCCACCCCTCAGCTCAGCTCCCACATTTCCCACTCCACCCTCACCCCTCAGCTCAGCTCCCACATT	10	PASS	SVTYPE=INS;END=6066101;SVLEN=468;SUPPORT=9;STD_SPAN=38.82;STD_POS=122.61	GT:DP:AD	0/1:25:16,9
1	6066110	svim.INS.445	C	CCCTCAGCTCAGCTCCCACGTCCCCCTACTCCACCCTCACTCCTCAGCTCAGCTCCCACATTCCCCACTCCACCCTCACCCCTCAGCTCAGCTCCCACATCCCCCCACTTCACCCTCACCCCTCAGCTCAGCTCCCACATCCCCCACTTCACCCCCACCCCTCAGCTCAGCTCCCACATTCCCCACTCCACCCTCACTCCTCAGCTCAGCTCCCACATTCCCCACTCCACCCTCACCCCTCAGCTCAGCTCCCACATTCCCCACTCCACCCTCACT	2	PASS	SVTYPE=INS;END=6066110;SVLEN=272;SUPPORT=2;STD_SPAN=2.83;STD_POS=96.87	GT:DP:AD	./.:.:.,.
1	6066144	svim.DEL.248	CACTCCACCCTCACCCCTCAGCTCAGCTCCCACGTCCCCCCACTCCACCCTCACCCCTCAGCTCAGCTCCCACATCCCCCCACTCCACCCTCACCCCTCAGCTCAGCTCCTACATTTCCCACTCCACCCTCACCCCTCAGCTCAGCTCCTACATTTCCCACTCCACCCTCACCCCTCAGCTCAGCTCCCACATCCCCCCACTCCACCCTCACCCCTCAGCTCAGCTCCTACATTTCCCACTCCACCCTCACCCCTCAGCTCAGCTCCCACGTCCCCCCACTCCACCCCCACCCCTCAGCTCAGCTCCCACATCCCCCCACTCCACCCTCACCCCTCAATTCAGCTCCTACATTTCCCACTCCACCCTCACCCCTCAGCTCAGCTCCCACGTCCCCCCACTGCACCCTCACCCCTCAGCCCCACTCCACTCCCACCCCTCAGCTCAGCTCCCACATCACCCACTCCTCCCCTACCCCTCAGCTCAGCTCCCACATCCCCC	C	13	PASS	SVTYPE=DEL;END=6066642;SVLEN=-498;SUPPORT=11;STD_SPAN=.;STD_POS=47.64	GT:DP:AD	0/1:23:12,11
1	6066560	svim.INS.446	G	GCTCAGCTCCCACATTCCCCACTCCACCCTCACCCCTCAGCTCAGCTCCCACATC	3	hom_ref	SVTYPE=INS;END=6066560;SVLEN=54;SUPPORT=3;STD_SPAN=0.58;STD_POS=0.29	GT:DP:AD	0/0:23:20,3
1	6066560	svim.INS.447	G	GCTCAGCTCCTACATTTCCCACTCCACCCTCACCCCTCAGCTCAGCTCCCACGTCCCCCTACTCCACCCTCACTCCTCAGCTCAGCTCCCACATTCCCCACTCCACCCTCACCCCTCAGCTCAGCTCCCACATC	7	PASS	SVTYPE=INS;END=6066560;SVLEN=133;SUPPORT=6;STD_SPAN=1.33;STD_POS=0.66	GT:DP:AD	0/1:23:17,6
1	6066716	svim.INS.448	A	ATCCCCCCACTCCACCCTCACCCCTCAGCTCAGCTCCTACATTTCCCACTCCACCCTCACCCCTCAGCTCAGCTCCCACGTCCCCCTACTCCACCCTCACTCCTCAGCTCAGCTCCCACATTCCCCACTCCACCCTCACCCCTCAGCTCAGCTCCCACATCCCCCACTTCACCCTCACCCCTCAGCTCAGCTCCCACATCCCCCACTTCACCCCCACCCCTCAGCTCAGCTCCCACATTCCCCACTCCACCCTCACCCTCAGCTCAGCTCCCACATCCCCCCACTCCACCCCCACCCCTCAGCTCAGCTCACACG	1	PASS	SVTYPE=INS;END=6066716;SVLEN=314;SUPPORT=1;STD_SPAN=.;STD_POS=.	GT:DP:AD	./.:.:.,.
1	6072341	svim.DEL.249	GGTGGAGGTGATGAAGGCAGAGGTGGTGGGTGGAGGTGGAGATGGAGGTAGTGGTGGAGGTGATGAAGGCGGAGGTGGGTGGAGGTGGAGATGGAGGTAGTGGTGGAGGTGATGAAGGCGGAGGTGGAGGTGATGAAGGCGGAGGTGGTGGGTGGAGGTGGAGATGGAGGTAGTGGTGGAGGTGATGAAGGCGGAGGTGGAGGTGATGAAGGCGGAGGTGGGTGGAGGTGGAGATGG	G	16	PASS	SVTYPE=DEL;END=6072577;SVLEN=-236;SUPPORT=13;STD_SPAN=19.53;STD_POS=0.38	GT:DP:AD	0/1:25:12,13
1	6072439	svim.DEL.250	AGTGGTGGAGGTGATGAAGGCGGAGGTGGAGGTGATGAAGGCGGAGGTGGTGGGTGGAGGTGGAGAT	A	8	PASS	SVTYPE=DEL;END=6072505;SVLEN=-66;SUPPORT=8;STD_SPAN=8.33;STD_POS=83.32	GT:DP:AD	0/1:25:17,8
1	6072500	svim.DEL.251	GGAGATGGAGGTAGTGGTGGAGGTGATGAAGGCGGAGGTGGAGGTGATGAAGGCGGAGGTGGGTGGAGGTGGAGATGGAGGTAGTGGTGGAGGTGATGAAGGCGGAGGTGGTGGGTGGAGGTG	G	7	PASS	SVTYPE=DEL;END=6072622;SVLEN=-122;SUPPORT=6;STD_SPAN=0.41;STD_POS=19.74	GT:DP:AD	0/1:25:19,6
1	6132874	svim.BND.49	N	[5:815245[N	1	PASS	SVTYPE=BND;SUPPORT=1;STD_POS1=.;STD_POS2=.	GT:DP:AD	./.:.:.,.
1	6167019	svim.INS.449	G	GGGGGGGGGGGGGGGAGGGGGATGGGGGAGGGGAGGAGGGGAGGGGGGGGTGGA	1	PASS	SVTYPE=INS;END=6167019;SVLEN=53;SUPPORT=1;STD_SPAN=.;STD_POS=.	GT:DP:AD	./.:.:.,.
1	6208300	svim.BND.50	N	N]1:230138318]	1	PASS	SVTYPE=BND;SUPPORT=1;STD_POS1=.;STD_POS2=.	GT:DP:AD	./.:.:.,.
1	6215148	svim.DEL.252	ACACCCACAGCCCACCCCCAAAACACCCAGCTTCCTGTCCA	A	9	PASS	SVTYPE=DEL;END=6215188;SVLEN=-40;SUPPORT=8;STD_SPAN=0.76;STD_POS=25.27	GT:DP:AD	0/1:18:10,8
1	6220191	svim.DEL.253	GGCCCCAGCCAGGGAAGGGCCCCAGCAAGGGAAGAGCCCCAGCCAGGGAAGGGCCCCAGCCAGAGAAGAAGAGCCCTAGCCAGGGAAGGGCCCCAGCCAGAGAAGGGCCCCAGCCAGAGAAGGAGAGCCCCAGCCAGGGAAGGGCCCCAGCCAGAGAAGAAGAACCCCAGCCAGGGAAGGGCCCCAGCCAGGGA	G	11	PASS	SVTYPE=DEL;END=6220384;SVLEN=-193;SUPPORT=9;STD_SPAN=1;STD_POS=6.83	GT:DP:AD	0/1:23:14,9
1	6339384	svim.BND.51	N	N[20:49884424[	1	PASS	SVTYPE=BND;SUPPORT=1;STD_POS1=.;STD_POS2=.	GT:DP:AD	./.:.:.,.
1	6535687	svim.INS.450	A	ACATAGAAGACATAGTTAACAACCACCAGACCGTACCACAGAGACCTACCAACCC	1	PASS	SVTYPE=INS;END=6535687;SVLEN=54;SUPPORT=1;STD_SPAN=.;STD_POS=.	GT:DP:AD	./.:.:.,.
1	6775599	svim.INS.451	C	CGCTCCTCACTTCCCAGACGGGGTGGCTGCTGGGCGGAGGG	14	PASS	SVTYPE=INS;END=6775599;SVLEN=40;SUPPORT=12;STD_SPAN=0.29;STD_POS=4.76	GT:DP:AD	0/1:22:10,12
1	6800892	svim.BND.52	N	N[19:58641253[	1	PASS	SVTYPE=BND;SUPPORT=1;STD_POS1=.;STD_POS2=.	GT:DP:AD	./.:.:.,.
1	6802617	svim.INS.452	T	TTTATATATTATATATTTTATATATTATATATTTATATGTATAAATATATTTATATATATAAAATATATAATATATAAATATAAATATATTTATTTATATTTATATATAAATATATACAAATATATTTATATTTATATATAAATATATACAAATATATTTATATTTATATATAAATATATACAAATATATTTATATTTATATATAAATATATACAAATATATTTATATTTATATATAAATATATACAAATATATTTATATTTATATATAAATATATACAAATATATTTATATTTATATATAAATATATACAAATATATTTATATTTATATATAAATATATACAAATATATTTATATTTATATATTATATATTTATTTATATATAATATATTTATATAAATATATTTGTATATATTATATATTATATAATTATATATTTGTATATAGTATATATTATATAATTATATATTTGTATATAGTATATATTATATAATATATATTTATTATTATAAATATATTTATATTTAATAATATAATATTTATTATTATAATTAATTATATATATTTATATATAAATAATTTATATATAAATATATATATATAATTTATTATTATAATTAATTATATAAATATATTTATATATTTATATATTTAAATATAAATATATTTATATATAAATATAAATATATTTATATATTTAAATATAAATATATTTATATATAAATATAAATATATTTATATATTTATATATTTAAATATAAATATATTTATATATTTATATATAAATATAAATATATTTATATATTTATATATAAATATAAATATATTTATATATTTATATATTTAAATATAAATATATTTATATATTTATATATTTAAATATTTATATATTTATATATTTAAATATATAAATATATTTATATATTTATATATTTATATATTTAAATATTTATATATTTATATATTTAAATATATAAATATATTTATATATTTATATATTTATATATTTAAATATTTATATATTTATATATTTAAATATATAAATATATTTATATATTTATATATTTATATATTTAAATATAAATATATTTATATATTTATATATTTATATATTTATATATTTATATATTTAAATATAAATATATTTATATATTTAAATATAAATATATTAATATATAATTATTATACATATTTATATACTTAAATATAAATATATTAATATATAATTATTATATATATTTATATGGTTAAATATAAATATATTAATATATAATTATTATATATATTTATATAGTTAAATATAAATATATTAATATATAATTATTATATATTTATATATAATTTATAATTTAATATATATAATTATATATTATATAATTATATAATATTATATTTATATTTTCATATTATATTATATTATATTTTTATATTATATAAATATAAATATTATATTATATAATATTTATATTTACATATTTATATATTTATATATTAAATTATATATTTATATAATATTATAAAATTATATATAATATTTATATATTATATATTATATGTATAAAAATATAAATATTATATATAATTATAAATATATATTATATATAATTATATATAATATATAATTATATATAATATATAATATAATTATATATAATATATAATTATATATAATATATAATATAATATAATTATATAATATAATTATATTAAATAATTATATTATATAATATAATTATGTAATAATATAATTATATTATATAATATAATAATATAATAATATAATTATATTATATAATATAATAATATAATTATATAATATAATAATATAATTATATTATATAATATAATAATATATAATATAATATAATATAATATAATATAATTATATAATATAATTATATAATAATATAATATAATATAATATAATTATATAATAATATAATATAATATAATATAATTATATTATATAATATAATAATATAATAATATAATGTAATATAATAATATATAATATAATTATATAATGTAATATAATATATAATAATATAATAATATATAATTATATAATTATATAATGTATATTATATATAAATATATAATATACATTA	17	PASS	SVTYPE=INS;END=6802617;SVLEN=2106;SUPPORT=14;STD_SPAN=169.46;STD_POS=84.73	GT:DP:AD	0/1:22:8,14
1	6802618	svim.BND.53	N	]hs37d5:12159357]N	1	PASS	SVTYPE=BND;SUPPORT=1;STD_POS1=.;STD_POS2=.	GT:DP:AD	./.:.:.,.
1	6858655	svim.DEL.254	TTTTTTTTTTTTTGAGACGGAGTCTCGCTCTGTCGCCCAGGCCGGACTGCGGACTGCAGTGGCGCAATCTCGGCTCACTGCAAGCTCCGCTTCCCGGGTTCACGCCATTCTCCTGCCTCAGCCTCCCGAGTAGCTGGGACTACAGGCGCCCGCCACCGCGCCCGGCTAATTTTTTGTA	T	27	PASS	SVTYPE=DEL;END=6858832;SVLEN=-177;SUPPORT=22;STD_SPAN=0.47;STD_POS=0.23	GT:DP:AD	1/1:22:0,22
1	6982458	svim.BND.54	N	]8:105033830]N	1	PASS	SVTYPE=BND;SUPPORT=1;STD_POS1=.;STD_POS2=.	GT:DP:AD	./.:.:.,.
1	6985899	svim.BND.55	N	N]17:12589175]	1	PASS	SVTYPE=BND;SUPPORT=1;STD_POS1=.;STD_POS2=.	GT:DP:AD	./.:.:.,.
1	6997616	svim.INS.453	T	TCATCACGATCACCATCACCATTCACCACTTACCACCACCATCATCACCATCACCATCATCATCACCACTACCATCATCACCATCACCATCACCATTCACCACTTACCACCACCATCATCACCATCACCATCACCATTCACCACTTACCACCATCATCACCATCACCATCATCATCACCACTACCATCATCACCATCAC	37	PASS	SVTYPE=INS;END=6997616;SVLEN=198;SUPPORT=30;STD_SPAN=0.48;STD_POS=0.24	GT:DP:AD	1/1:30:0,30
1	6999204	svim.BND.56	N	N]2:230350991]	1	PASS	SVTYPE=BND;SUPPORT=1;STD_POS1=.;STD_POS2=.	GT:DP:AD	./.:.:.,.
1	7000972	svim.INS.454	A	AGGGGGTCCTCACAGGGAGGGGGGTCCTCAGAGGGAGAGGGATCCTCACGGGGAAGGGGGATCCTCAGGGGAAGGAGGATCCTCACGGGGAGGGGGATCCTCATGGGGAGGGGGATCCTCACGGGGAGGGGGATCCTCAGGGGGAGGTGGATCCTCACGGGGAGGGGGATCCTCAGGCGGAGGGGGATCCTCCTCAGGGGGAGGGGGGATCCTCACGGGGAAGGGGGATCCTCACAGGGAGGCGGGATCCTCACGGGGAGGGGGATCCTCATGGGGAGAAGGGCATCCTCACGGGGAGGGGGATCCTCACAGGGAGGCGGGATCCTCACGGGGAGGGGGATCCTCATGGGGAGAGGGATCCTCACGGGGAGGGGGATCCTCACAGGGAGGCGGGATCCTCACGGGGAGGGGGATCCTCATGGGGAGAGGGATCCTCACGGGGAGGGGGATCCTCACGGGGAGGGGGATCCTCAGAGGGAGGGGGGATCCTTGGGGGGAGGGGGGATCCTCACGGGTGGGGGGATCCTCACAGGGTGGGGGGATCCTCACAGGGAG	27	PASS	SVTYPE=INS;END=7000972;SVLEN=554;SUPPORT=22;STD_SPAN=18.48;STD_POS=9.24	GT:DP:AD	1/1:22:0,22
1	7017633	svim.INS.455	G	GTCAAGTCTCTTTCAGAGAACATCATAGTTCTCTGACTCTCTCTTCTGCCTCTTCTTTATCTTCCATTTGTAAGGACTCATGTGATTCCATTGGGTACATGAGTACACTAAGGTGATTGTTTC	19	PASS	SVTYPE=INS;END=7017633;SVLEN=122;SUPPORT=16;STD_SPAN=0.34;STD_POS=29.66	GT:DP:AD	0/1:25:9,16
1	7039854	svim.DEL.255	TAGCTGGGGGAGAGGACCCCCGGCACCCGGGACACTGTCCTCTCATGGTGGTGT	T	21	PASS	SVTYPE=DEL;END=7039907;SVLEN=-53;SUPPORT=17;STD_SPAN=0.39;STD_POS=4.58	GT:DP:AD	0/1:39:22,17
1	7044150	svim.INS.456	G	GTGAGTGGATAGGTGGATAGAGGGTTGGGTGGGTGGATGGATGAGTAGGTGGATGGGTGGATAGGTGGATGGATGAATGGATGATGGGTGGATGGATGGGTGGATAGATGGATGGGTGGGTAGATGGATGGGTAGGTGGATGTGTGGATAGATGGATGGATGAATGGATGGTTGGGTGGATGGATGGGTTGGATGAGTGAACCGA	39	PASS	SVTYPE=INS;END=7044150;SVLEN=204;SUPPORT=32;STD_SPAN=0.59;STD_POS=0.3	GT:DP:AD	1/1:34:2,32
1	7078188	svim.INS.457	T	TAATGCCAGGGCTTTTTTTTTTTTTTTTTTTTGAGACGGAGTCTCGCTCTGCCGCCCAGGCCGGACTGCGGACTGCAGTGGCGCAATCTCGGCTCACTGCAAGCTCCGCTTCCCGGGTTCACGCCATTCTCCTGCCTCAGCCTCCCGAGTAGCTGGGACTACAGGCGCCCGCCACCACGCCCG	18	PASS	SVTYPE=INS;END=7078188;SVLEN=182;SUPPORT=15;STD_SPAN=1.13;STD_POS=4	GT:DP:AD	0/1:34:19,15
1	7097649	svim.BND.57	N	N]11:57688365]	1	PASS	SVTYPE=BND;SUPPORT=1;STD_POS1=.;STD_POS2=.	GT:DP:AD	./.:.:.,.
1	7174764	svim.INS.458	A	AAAAACCTGAGACCAGAGAGCTGATGGTGGTGTTCCAGTCTGAGTCCGAAAACCTAAGAACCAGGAGAGCTGATGGTGGTGTTCCAGTGTGAGTCCG	1	PASS	SVTYPE=INS;END=7174764;SVLEN=96;SUPPORT=1;STD_SPAN=.;STD_POS=.	GT:DP:AD	./.:.:.,.
1	7174805	svim.INS.459	C	CTGAGTCCGAAAACCTAAGAACCAGGAGAGCTGATGGTGGTGTTCCAGTG	13	PASS	SVTYPE=INS;END=7174805;SVLEN=49;SUPPORT=11;STD_SPAN=0.45;STD_POS=0.22	GT:DP:AD	0/1:34:23,11
1	7174815	svim.DEL.256	AAACCTGAGACCCAGGAGAGCTGATGGTGGTGTTCCAGTGTGAGTCCGAAAACCTGAGACCCAGGAGAGCTGATGGTGGTGTTCCAGTGTGAGTCCGAAAACCTGAG	A	22	PASS	SVTYPE=DEL;END=7174921;SVLEN=-106;SUPPORT=19;STD_SPAN=18.22;STD_POS=29.13	GT:DP:AD	0/1:34:15,19
1	7175266	svim.INS.460	C	CGTGTGTGAGTCCGAAAACCTGAGACCCAGGAGAGCTGATGGTGGTGTTCCAGTGTGAGTCCGAAAACCTGAGACCCAGGAGAGCTTGATGGTGGTGTTCCA	2	PASS	SVTYPE=INS;END=7175266;SVLEN=100;SUPPORT=2;STD_SPAN=1.41;STD_POS=101.82	GT:DP:AD	./.:.:.,.
1	7175322	svim.INS.461	G	GAAAACCTGAGACCCAGGAGAGCTGATGGTGGTGTTCCAGTGTGAGTCCG	2	PASS	SVTYPE=INS;END=7175322;SVLEN=48;SUPPORT=2;STD_SPAN=.;STD_POS=94.05	GT:DP:AD	./.:.:.,.
1	7175385	svim.INS.462	G	GTTTCCAGTGTGAGTCCGAAAAACCTGAGACCCAGGAGAGCTGATGGTGGTGTTTCCAGTGTGAGTCCGAAAAACCTGAGACCCAGGAGAGCTGATGGTGGTGTTTCCAGTGTGAGTCCGAAAAACCTGAGACCCAGGAGAGCTGATGGTGGTGTTTGCAGTGTGAGTCCGAAAACCTGAGACCCAGGAGAGCTGATGGTGGTGT	1	PASS	SVTYPE=INS;END=7175385;SVLEN=204;SUPPORT=1;STD_SPAN=.;STD_POS=.	GT:DP:AD	./.:.:.,.
1	7175503	svim.DEL.257	ACCTGAGACCCAGGAGAGCTGATGGTGGTGTTCCAGTGTGAGTCCGAAAACCTGAGACCCAGGAGAGCTGATGGTGGTGTTCCAGTGTGAGTCCGAAAAATCTAAGAACCAGGAGAGCTGATGATGTTGTTCCAGTCTGAATCTGAAAGCCTGAGACCCAGGAGAGCTGATGATGTTGTTCCAGTCTGAATCTGAAAG	A	1	PASS	SVTYPE=DEL;END=7175700;SVLEN=-197;SUPPORT=1;STD_SPAN=.;STD_POS=.	GT:DP:AD	./.:.:.,.
1	7175600	svim.DEL.258	AAATCTAAGAACCAGGAGAGCTGATGATGTTGTTCCAGTCTGAATCTGAAAG	A	2	PASS	SVTYPE=DEL;END=7175651;SVLEN=-51;SUPPORT=2;STD_SPAN=0.71;STD_POS=0.35	GT:DP:AD	./.:.:.,.
1	7175601	svim.DEL.259	AATCTAAGAACCAGGAGAGCTGATGATGTTGTTCCAGTCTGAATCTGAAAGCCTGAGACCCAGGAGAGCTGATGATGTTGTTCCAGTCTGAATCTGAAAG	A	21	PASS	SVTYPE=DEL;END=7175700;SVLEN=-99;SUPPORT=17;STD_SPAN=.;STD_POS=.	GT:DP:AD	0/1:33:16,17
1	7323047	svim.BND.58	N	N[20:32445432[	1	PASS	SVTYPE=BND;SUPPORT=1;STD_POS1=.;STD_POS2=.	GT:DP:AD	./.:.:.,.
1	7450674	svim.BND.59	N	N[7:24705947[	1	PASS	SVTYPE=BND;SUPPORT=1;STD_POS1=.;STD_POS2=.	GT:DP:AD	./.:.:.,.
1	7474169	svim.INS.463	A	ACCACCACACACCCAGCACCCACCTTTAGCACCCATTCACCACGGGCACTGACCACCAGCCCTTACCACAC	1	PASS	SVTYPE=INS;END=7474169;SVLEN=70;SUPPORT=1;STD_SPAN=.;STD_POS=.	GT:DP:AD	./.:.:.,.
1	7538541	svim.BND.60	N	N[1:238244733[	1	PASS	SVTYPE=BND;SUPPORT=1;STD_POS1=.;STD_POS2=.	GT:DP:AD	./.:.:.,.
1	7560339	svim.INS.464	C	CGTATGTATATGAGTGTGTGTGTGCATGTGTGTCCGTGAGTGAGTGTGTAGAGAGGATGGTGTGAGCCTGGTGTGCGTGT	14	PASS	SVTYPE=INS;END=7560339;SVLEN=79;SUPPORT=12;STD_SPAN=0.51;STD_POS=9.43	GT:DP:AD	0/1:27:15,12
1	7560397	svim.INS.465	G	GGTGTGAGCCTGGTGTGCGTGCGTATGTATATGAGTGTGTGTGTGCATGTGTGTCCGTGAGTGAGTGTGTAGAGAGGATGGTGTGAGCCTGGTGTGTGTGCGTATGTATATGAGTGTGTGTGTGCATGTGTGTCCGTGAGTGAGTGTGTAGAGAGGATT	17	PASS	SVTYPE=INS;END=7560397;SVLEN=158;SUPPORT=14;STD_SPAN=0.8;STD_POS=24.73	GT:DP:AD	0/1:26:12,14
1	7602616	svim.DEL.260	CTCCTGAGTAGCTGGGATTACAGGTGTGTGCCTCCTGAGTAGCTGGGATTACAGGTGTGTGCC	C	20	PASS	SVTYPE=DEL;END=7602678;SVLEN=-62;SUPPORT=17;STD_SPAN=0.24;STD_POS=11.28	GT:DP:AD	0/1:34:17,17
1	7608732	svim.DEL.261	ATGCCCATGGAAGGTGCCCCCTTAGGGGTGGAGGTGCCCATGGAGGGTGCCTCCTTAGGGGTGGAGGTGCCCTTGCAGGGTTCCTCTTAGAGGTGGAGATGCCCATGGAGGTGTCCCTTAGGGGCGGAGGTGCTGGTGGAGGGCACCCCTTAGGGGTGGAGGTGCCCGTGGAGGGTGCCCCCTTAGGGGTGGAGGTGCTGGTGGAGGGTGCCCCCTTAGGGGTGGAAG	A	16	PASS	SVTYPE=DEL;END=7608959;SVLEN=-227;SUPPORT=13;STD_SPAN=.;STD_POS=.	GT:DP:AD	0/1:31:18,13
1	7863493	svim.INS.466	C	CAAAAAATTAGCCGGGCGTAGTGGCGGGCGCCTGTAGTCCCAGCTACTTGGGAGGCTGAGGCAGGAGAATGGCGTGAACCCGGGAGGCGGAGCTTGCAGTGAGCCGAGATCCCGCCACTGCACTCCAGCCTGGGCGACAGAGCGAGACTCCGTCTCAAAAAAAAAAAAAAAAAAAAAAAAAAAAAA	18	PASS	SVTYPE=INS;END=7863493;SVLEN=185;SUPPORT=15;STD_SPAN=1.51;STD_POS=0.75	GT:DP:AD	0/1:30:15,15
1	7923045	svim.DEL.262	GTTGTGTTGTATTGTATTGTATTGTATTGTATTGTATTGTATTGTATTGTATTGTATTGTATTGTATTGTA	G	17	PASS	SVTYPE=DEL;END=7923115;SVLEN=-70;SUPPORT=14;STD_SPAN=.;STD_POS=.	GT:DP:AD	0/1:36:22,14
1	7923050	svim.INS.467	G	GTTGTATTGTATTGTATTGTATTGTATTGTATTGTATTGTATTGTATTGTATTGTATTGTATTGTATTGTATTGTATTGTATTGTA	27	PASS	SVTYPE=INS;END=7923050;SVLEN=85;SUPPORT=22;STD_SPAN=1.82;STD_POS=0.91	GT:DP:AD	0/1:36:14,22
1	7924951	svim.DEL.263	CCCATGTGTCCTCCCACAGCGGTCCCTCTGTGTGTCTGTCCGATACCATCTTCCCCCTGTGTCCTCCCACAGCTGTCCCTCTGTGTGTCTGTCTGTCTGATACCATCATCCCCCTGTGTCCTCCCACAGCGGTCCCTCTGTGTGTCTGTCTGTCCGATACCATCATCCCCCTGTGTCCTCCCACAGCGGTCCCTCTGTGTGTCTGTCTGTCCGATACCATCTTCCC	C	19	PASS	SVTYPE=DEL;END=7925176;SVLEN=-225;SUPPORT=16;STD_SPAN=24.94;STD_POS=12.12	GT:DP:AD	0/1:42:26,16
1	7925471	svim.DEL.264	ACAGCGGTCCCTCTGTGTGTCTGTCTGTCCGATACCATCTTCCCCGTGTCCTCCCA	A	15	PASS	SVTYPE=DEL;END=7925526;SVLEN=-55;SUPPORT=14;STD_SPAN=0.47;STD_POS=86.53	GT:DP:AD	0/1:39:25,14
1	7963150	svim.INS.468	C	CCTTCCCCTCCTTCTCCTGCTTCCCCTCCTTCCCCTCCTTCTCCTG	23	PASS	SVTYPE=INS;END=7963150;SVLEN=45;SUPPORT=21;STD_SPAN=0.45;STD_POS=47.42	GT:DP:AD	1/1:21:0,21
1	7966556	svim.INS.469	A	AAGAAAGAAAAGAAAGAAAGAAAAAGAAAGAAGAAGAAAGAAAGAAAAGAAAAGAAAAGAAAGAAAAGAAAAGAAG	1	PASS	SVTYPE=INS;END=7966556;SVLEN=75;SUPPORT=1;STD_SPAN=.;STD_POS=.	GT:DP:AD	./.:.:.,.
1	8012392	svim.BND.61	N	]19:24011300]N	1	PASS	SVTYPE=BND;SUPPORT=1;STD_POS1=.;STD_POS2=.	GT:DP:AD	./.:.:.,.
1	8013091	svim.INS.470	G	GGGGGGGTCAGCCCCCCGCCCGGCCAGCCGCCCCGTCCGGGAGGGAGGTGGGGGGATCAGCCCCCCGCCCGGCCAGCCGCCCCGTCCGGGAGGGAGGT	15	PASS	SVTYPE=INS;END=8013091;SVLEN=97;SUPPORT=13;STD_SPAN=0.71;STD_POS=23.23	GT:DP:AD	0/1:31:18,13
1	8087064	svim.INS.471	C	CAGTGTGGGACGGTGAGGGACAGTGTGGGACGGTGAGGGACAGTGAGGGACAGTGTGGGACGGTGAGGGACAGTGAGGGACTGTGTAGGACAGTGAGGGACAGTGTGGGACAGTGAGGGACTGTGTAGGACAGTGAGGGACAGTGTGGGACGGTGAGGGACTG	21	PASS	SVTYPE=INS;END=8087064;SVLEN=162;SUPPORT=17;STD_SPAN=0.6;STD_POS=13.58	GT:DP:AD	0/1:28:11,17
1	8162523	svim.BND.62	N	N[20:61912524[	1	PASS	SVTYPE=BND;SUPPORT=1;STD_POS1=.;STD_POS2=.	GT:DP:AD	./.:.:.,.
1	8336959	svim.INS.472	C	CCACACACATACACACACCACACACATACACACACCACACACACACACAAACACACATCACACACATACAAA	3	hom_ref	SVTYPE=INS;END=8336959;SVLEN=71;SUPPORT=3;STD_SPAN=6.35;STD_POS=21.65	GT:DP:AD	0/0:19:16,3
1	8336962	svim.INS.473	C	CACACATACACACACCACACACATACACACACCACACACACACACAAACACACATCACACACATACAAACACACACATACACCACACACATACACACACCACACACATACACACACCACACACACATACACACCACACACATACACCACACACAAACACACACATACACCACACACACACATACACACACCACACACATACACATACCACACACACACATACACCACACACACACCACACACACCACACACATACACACACCACACACATACACACACCACACACACATACACACGCCACACACACCACACACACCACACAGACAACACATACAAAGATACACATACACCACACATATACACATACATACCACACACACATACACCACACACACAAACCACACACACCGCACACACATACACACACCACACACACATATACACGCCACACACATACACACACCAAACACACACCACACACACATACACAAACACACACATACACACACCCCCCACACACACAAACCACACACACCACACACACATACACCACACACATACACACACCACACACATACACACACGAAAGACATACATACACCACACACACATACACAAACACACACAAACACACACATACACATGTACACACATACACACCACAAAACACACGTACACACCACACACACATACACATACCACACATATACACACCACACACAA	19	PASS	SVTYPE=INS;END=8336962;SVLEN=721;SUPPORT=16;STD_SPAN=49.08;STD_POS=15.69	GT:DP:AD	1/1:19:3,16
1	8336968	svim.INS.474	T	TACACACACCACACACATACACACACCACACACACACACAAACACACATCACACACATACAAACACACACATACACCACACACATACACACACCACACACATACACACACCACACACACACACACCACACACATACACCACACACAAACACACACATACACCACACACACACATACAC	1	PASS	SVTYPE=INS;END=8336968;SVLEN=177;SUPPORT=1;STD_SPAN=.;STD_POS=.	GT:DP:AD	./.:.:.,.
1	8382368	svim.INS.475	A	ATGGGCGGGTGGGTGGATGGATGAGTGGGTGAGTGGATGGATGCATGGATGGATGGGTGGGTGGGTGGATGGATGAGTGGGTGGATGGATGGGTGGATGGATGGGTGGGTGGGTGGATGGATGGGTGGGTGGGTGCGTGGGTGGGTGGATGGATGGATGGATGAGTGGGTGAGTGGATGGATGCATGGATGGATGGGTGGGTGGGTGAATGGATGGATGAGTGGGTGGATGGATGGGTGGATGAATGGGTGGGTGGGTGCGTGGGTGGGTGGATGGATGGATGGGTGGATGGATGCATGGGTGGGTGGATGTATGGGTGGATGGATGCGTGGGTGGGTGGATGGATGGGTGGATGGGTGGATGGATGGATGGATAGATGGGTGTGTGGATGGATGGATGAGTGGGTGGATGGATGGGTGGATGGATGGGTAGGTGGGTGGATGGATGGGTGGATGAGTGGATGGATGGATGGATAGATGGGTGGG	30	PASS	SVTYPE=INS;END=8382368;SVLEN=484;SUPPORT=25;STD_SPAN=89.21;STD_POS=23.48	GT:DP:AD	1/1:31:6,25
1	8382392	svim.INS.476	A	ATGGGTGGATGGATGGGTGGGTGGGTGGGGTGGATGGATGAGTGGGTGAG	1	PASS	SVTYPE=INS;END=8382392;SVLEN=49;SUPPORT=1;STD_SPAN=.;STD_POS=.	GT:DP:AD	./.:.:.,.
1	8391316	svim.INS.477	T	TTTTAAAAAACACTTTTAAAAAATATTTTTAAAAAACACTTTTAAAAAATA	1	PASS	SVTYPE=INS;END=8391316;SVLEN=50;SUPPORT=1;STD_SPAN=.;STD_POS=.	GT:DP:AD	./.:.:.,.
1	8391506	svim.INS.478	A	AAACACTTTTAAAAAATATTTTTAAAAAACACTTTTAAAAAATATTTTTAAAAAACACTTTTAAAAAATATTTTTAAAAAACACTTTTAAAAAATATTTTTAAAAAACACTTTTAAAAAATATTTTTAAAAAACACTTTTAAAAAATATTTTTAAAAAACACTTTTAAAAAATATTTTTAAAAAACACTTTT	25	PASS	SVTYPE=INS;END=8391506;SVLEN=191;SUPPORT=22;STD_SPAN=40.82;STD_POS=83.31	GT:DP:AD	1/1:23:1,22
1	8404952	svim.INS.479	A	ATCCATCCACATATCCACCCATCCACCCATCCAAATATCCACTTCTCCATATATACATCCATCCATCTATCCATCCATCCATCCACATATCCACCCATCCACCCATCCAAATATCCACTTCTCCTTAGATACATCCATCCATCTATCCATCCATCCACCCATCTAAATATCCACTTCTCCATATATCCATCCATCTGTCCACCCATCCATCCATCCATCCATCTATCCATCCATCCACCCATCTAAATATCCACTTCTTCATATATCCATCCATCCACCCATCCATCCATCCATCCATCCATCCATCCATCCATCCATCCATCCACATATCCAGCCATCCACC	19	PASS	SVTYPE=INS;END=8404952;SVLEN=342;SUPPORT=16;STD_SPAN=1.15;STD_POS=0.57	GT:DP:AD	1/1:18:2,16
1	8435685	svim.DEL.265	CTTCCTCACTCAGCAGCCACTGAAAATGCTTCCTCACTCAGCAGCCACTGAAAATGT	C	1	PASS	SVTYPE=DEL;END=8435741;SVLEN=-56;SUPPORT=1;STD_SPAN=.;STD_POS=.	GT:DP:AD	./.:.:.,.
1	8446627	svim.INS.480	A	AGAACTCTTTTTTTTTTTTTTTTTTTTTGAGACGGAGTCTCGCTCTGTTGCCCAGGCTGGAGTGCAGTGGCGGGATCTCGGCTCACTGCAAGCTCCGCCTCCCGGGTTCACGCCATTCTCCTGCCTCAGCCTCCCAAGTAGCTGGGACTACAGGCGCCCGCCACTACGCCCGGCTAATTTTTTGTATTTTTAGTAGAGACGGGGTTTCACCGTTTTAGCCGGGATGGTCTCGATCTCCTGACCTCGTGATCCGCCCGCCTCGGCCTCCCAAAGTGCTGGGATTACAGGCGTGAGCCACCGCGCCCGGCCC	31	PASS	SVTYPE=INS;END=8446627;SVLEN=309;SUPPORT=25;STD_SPAN=1.5;STD_POS=0.75	GT:DP:AD	0/1:36:11,25
1	8501990	svim.INS.481	T	TCAATACACACACTTTTTTTTTTTTTTTTTTTTTTTTTTTTTTTTTTTTTTTTTTTTTTGAGACGGAGTCTCGCTCTGTCGCCCAGGCCGGACTGCGGACTGCAGTGGCGCAATCTCGGCTCACTGCAAGCTCCGCTTCCCGGGTTCACGCCATTCTCCTGCCTCAGCCTCCCCAGTAGCTGGGACTACAGGCGCCCGCCACCGCGCCCGGCTAATTTTTTGTATTTTTAGTAGAGACGGGGTTTCACCGTGTTAGCCAGGATGGTCTCGATCTCCTGACCTCATGATCCACCCGCCTCGGCCTCCCAAAGTGCTGGGACTACAGGCGTGAGCCACCGCGCCCGGC	8	PASS	SVTYPE=INS;END=8501990;SVLEN=345;SUPPORT=7;STD_SPAN=2.43;STD_POS=1.21	GT:DP:AD	0/1:18:11,7
1	8561460	svim.INS.482	C	CGGCCAGCCGCCCCGTCCGGGAGGGAGGTGGGGGGATCAGCCCCCCGCCT	17	PASS	SVTYPE=INS;END=8561460;SVLEN=49;SUPPORT=14;STD_SPAN=0.58;STD_POS=3.86	GT:DP:AD	1/1:14:0,14
1	8561946	svim.INS.483	G	GGGGGGGGTCAGCCCCCCGCCCGGCCAGCCGCCCCGTCCGGGAGGGAGGT	7	PASS	SVTYPE=INS;END=8561946;SVLEN=49;SUPPORT=6;STD_SPAN=0.63;STD_POS=3.03	GT:DP:AD	0/1:14:8,6
1	8562016	svim.INS.484	C	CTGGCCAGCCGCCCCGTCCAGGAGGTGAGGGGCGCCTCTGCCCGGCTGCCCCTACTGGGAAGTGAGGACCCCTCTGCCCGGCCAGCCGCCCCGTCCGGGAGGGAGGTGGGGGGGTCAGCCCCCCGCCCGGCCAGCCGCCCCGTCCGGGAGGGAGGTGGGGGGGATCAGCCCCCCGCCCGGCCAGCCGCCCCGTCCGGGAGGGAGGTGGGGGGGTCAGCCCCCCGCCCGGCCAGCCGCCCCGTCCGGGAGGGAGGTGGGGGGGTCAGCCCCCCGCCCGGCCAGCCGCCCCGTCCGGGAGGGAGGTGGGGGGGTCAGCCCCCCGCCCGGCCAGCCGCCCCGTCCGGGAGGGAGGTGGGGGGGTCAGCCCCCCGCA	9	PASS	SVTYPE=INS;END=8562016;SVLEN=372;SUPPORT=8;STD_SPAN=0.92;STD_POS=0.46	GT:DP:AD	0/1:14:6,8
1	8562189	svim.INS.486	T	TGCCCGGCCAGCCGCCCCGTCCGGGAGGGAGGTGGGGGGGTCAGCCCCCCGCCCGGCCAGCCGCCCCATCCGGGAGGGAGGTGGGGGGGGCAGCCCCCCGCCCGGCCAGCCGCCCCGTCCGGGAGGGAGGTGGGGGGATCAGCCCCCCGCCTGGCCAGCCGCCCCGTCCGGGAGGTGAGGGGCGCCTCTGCCCGGCTGCCCCTACTGGGAAGTGAGGACCCCTCTGCCCGGCCAGCCGCCCCGTCCGGGAGGGAGGTGGGGGGGTCAGCCCCCCGCCCGGCCAGCCGCCCCATCCGGGAGGGAGGTGGGGGGGTCAGCCCCCCGCACGGCCAGCCGCCCCGTCCGGGAGGGAGGTGGGGGGGGGTCAGCCCCCCGCACGGCCAGCCGCCCCGTCCGGGAGGGAGGTGGGGGGATCAGCCCCCCGCCTGGCCAGCCGCCCCGTCTGGGAGGTGAGGGGCGCCTCTGCCCGGCCGCCCCTACTGGGAAGTGAGGAGCCCCTCTGCCGGGCCAGCCGCCCCGTCCGGGAGGGAGGCGCGGGGGGGGGGTCGGCCAGCCGCCCCGTCCGGGAGGGAGGTGGGGGGGGTCAGCCCCCC	7	PASS	SVTYPE=INS;END=8562189;SVLEN=592;SUPPORT=6;STD_SPAN=1.1;STD_POS=0.55	GT:DP:AD	0/1:14:8,6
1	8562189	svim.INS.485	T	TGCCGGGCCAGCCGCCCCGTCCGGGAGGGAGGCGCGGGGGGGGGTCGGCCAGCCGCCCCGTCCGGGAGGGAGGTGGGGGGGGTCAGCCCCCC	9	PASS	SVTYPE=INS;END=8562189;SVLEN=91;SUPPORT=8;STD_SPAN=0.74;STD_POS=0.37	GT:DP:AD	0/1:14:6,8
1	8572442	svim.BND.63	N	N[12:31026207[	1	PASS	SVTYPE=BND;SUPPORT=1;STD_POS1=.;STD_POS2=.	GT:DP:AD	./.:.:.,.
1	8583168	svim.BND.64	N	[11:39229678[N	1	PASS	SVTYPE=BND;SUPPORT=1;STD_POS1=.;STD_POS2=.	GT:DP:AD	./.:.:.,.
1	8589659	svim.BND.65	N	[1:185636221[N	1	PASS	SVTYPE=BND;SUPPORT=1;STD_POS1=.;STD_POS2=.	GT:DP:AD	./.:.:.,.
1	8706115	svim.DEL.266	CTCAAATGTGAAACACCTGAACCTGAGTCTACCTAACAACAAAGCTC	C	28	PASS	SVTYPE=DEL;END=8706161;SVLEN=-46;SUPPORT=23;STD_SPAN=0.3;STD_POS=3.03	GT:DP:AD	1/1:24:1,23
1	8728978	svim.DEL.267	AAACTCTGTGTGTGTGTGTGTGTGTGTGTGTGTGTGTGTGTGTGTTGTGTTTTTAAGACAGGGTCTCACTCTGTCTTCTGTGAATATTCTAAAAT	A	34	PASS	SVTYPE=DEL;END=8729072;SVLEN=-94;SUPPORT=28;STD_SPAN=4.75;STD_POS=18.4	GT:DP:AD	1/1:28:0,28
1	8759213	svim.BND.66	N	N[7:92459989[	1	PASS	SVTYPE=BND;SUPPORT=1;STD_POS1=.;STD_POS2=.	GT:DP:AD	./.:.:.,.
1	8786235	svim.BND.67	N	]7:100808961]N	1	PASS	SVTYPE=BND;SUPPORT=1;STD_POS1=.;STD_POS2=.	GT:DP:AD	./.:.:.,.
1	8823060	svim.BND.68	N	N[17:3275333[	1	PASS	SVTYPE=BND;SUPPORT=1;STD_POS1=.;STD_POS2=.	GT:DP:AD	./.:.:.,.
1	8849354	svim.BND.69	N	N[1:171320714[	1	PASS	SVTYPE=BND;SUPPORT=1;STD_POS1=.;STD_POS2=.	GT:DP:AD	./.:.:.,.
1	8972231	svim.INS.487	A	ACAGCCGCCCTGTCCAGGAGGTGAGGGGCGCCTCTGCCCGGCCGCCCCTACTGGGAAGTGAGGAGCCCCTCTGCCCGGCCAGCCGCCCCGTCCGGGAGGGAGGTGGGGGGGGTCAGCCCCCCGCCCGGCCAGCCGCCCCGTCCGGGAGGGAGGGAGGTGGGGGGGGTCAGCCCCCCGCCCGGCCAGCCGCCCCGTCCGGGAGGTGAGGGGCGCCTCTGCCCGGCCGCCCCTACTGGGAAGTGAGGAGCCCCTCTGCCCGGCCAGCCGCCCCGTCCGGGAGGGAGGTGGGGGGGTCAGCCCCCCGCCCGGCCAGCCGCCCCGTCCGGGAGGGAGGGAGGTGGGGGGGGTCAGCCCCCCGCCCGGCCAGCCGCCCCGTCCGGGAGGTGAGGGGCGCCTCTGCCCGGCCGCCCCTACTGGGAAGTGAGGAGCCCCTCTGCCCGGCCAGCCGCCCCGTCCGGGAGGGAGGTGGGGGTCAGCCCCCGCCAGGCCAGCCGCCCCGTCCGGGAGGGAGGTGGGGGGGTCAGCCCCCGCCAGGCCAGCCGCCCCATCTGGGAGGGAGGCGGGGGGGTCAGCGCCCCGCCCGGC	26	PASS	SVTYPE=INS;END=8972231;SVLEN=584;SUPPORT=22;STD_SPAN=84.61;STD_POS=42.5	GT:DP:AD	1/1:22:0,22
1	9027934	svim.BND.70	N	]18:4508698]N	1	PASS	SVTYPE=BND;SUPPORT=1;STD_POS1=.;STD_POS2=.	GT:DP:AD	./.:.:.,.
1	9089396	svim.BND.71	N	[9:98936479[N	1	PASS	SVTYPE=BND;SUPPORT=1;STD_POS1=.;STD_POS2=.	GT:DP:AD	./.:.:.,.
1	9095224	svim.BND.72	N	N]10:69439592]	1	PASS	SVTYPE=BND;SUPPORT=1;STD_POS1=.;STD_POS2=.	GT:DP:AD	./.:.:.,.
1	9106983	svim.BND.73	N	N[1:157341342[	1	PASS	SVTYPE=BND;SUPPORT=1;STD_POS1=.;STD_POS2=.	GT:DP:AD	./.:.:.,.
1	9113461	svim.INS.488	T	TATATATTTATATATTATATATATTTATATATATTATATATTTATATATTATATATATTTATATATAATATATATTATATATTTATATATTATATATATTTATATATATTATATATTTATATATTATATATATTTATATATATTATATATTTATATATTATATATATTTA	37	PASS	SVTYPE=INS;END=9113461;SVLEN=169;SUPPORT=30;STD_SPAN=0.66;STD_POS=0.33	GT:DP:AD	1/1:31:1,30
1	9137796	svim.INS.489	C	CAGGGAGAGAGGGAGGGAGGGAGAGAGGGAGGGAGGGAGGGAGGGAGAGAGGGAGGGAGGGAGGGAGGGAGGGAGGGAGGGAGGGAGAGAGGGAGGGAGGGAGAGAGGGAGGGAGGGAGAGAGGGAGGGAGGGAGGGAGGGAGAGAGGGAGGG	11	PASS	SVTYPE=INS;END=9137796;SVLEN=152;SUPPORT=9;STD_SPAN=2.74;STD_POS=7.99	GT:DP:AD	0/1:20:11,9
1	9176241	svim.INS.490	A	ATATTATATATATATAATATAATTATATATATTTATATTATATATATTATATATAATATAATTATATATAATTATATTATATATATTATATATAATATAATTATATATAATTATATTATATATATTATATTATATATAATTATATATAATTATATTATATATTATATGTAATATAAATATATATAATTATATTATATATAT	21	PASS	SVTYPE=INS;END=9176241;SVLEN=200;SUPPORT=17;STD_SPAN=12.82;STD_POS=5.69	GT:DP:AD	1/1:18:1,17
1	9183333	svim.DEL.268	AAATATATATTTAAATTAATATATATTTAATTTAAATATAT	A	11	PASS	SVTYPE=DEL;END=9183373;SVLEN=-40;SUPPORT=9;STD_SPAN=.;STD_POS=.	GT:DP:AD	0/1:22:13,9
1	9189324	svim.INS.491	G	GTACCCCGGCCTTTAAGCCCCGCCTACATTCCCCGCCCCGCCCCGCCGTCCCGGGCCCTGAGCCCCGCCCACGCGCCGCACCCCGCCCCTC	31	PASS	SVTYPE=INS;END=9189324;SVLEN=90;SUPPORT=25;STD_SPAN=1.02;STD_POS=0.51	GT:DP:AD	1/1:25:0,25
1	9202374	svim.BND.74	N	[1:230856297[N	1	PASS	SVTYPE=BND;SUPPORT=1;STD_POS1=.;STD_POS2=.	GT:DP:AD	./.:.:.,.
1	9230424	svim.INS.492	C	CACTAAAAATACAAAAAATTAGCCAGGTGTGGTGGTGGGTGCCTGTAGTCCCAGCTACTTAGGAGGCTATGGCAGGAGAATGGCATGAACCCAGGAGGCAGAGGTTGCAGTGAGCCGAGATCACGCCACTGCACCCCAGCCTGGGTGACAGAGCAAGACTCCATCTCAAAAAAAAAAAAAAGAAAAAAAAAAAAACTGTAACTGGGCTGGGTGCGGTGGCTCACACCTGTAATCCCAGCACTTTGGGAGGCCAAGGAGGGTGGATCATGAGGTCAGGCATTCCAGACCAGCTTGGCCAATATAGTGAAACCCTGTCTCT	33	PASS	SVTYPE=INS;END=9230424;SVLEN=318;SUPPORT=27;STD_SPAN=1.31;STD_POS=5.49	GT:DP:AD	1/1:29:2,27
1	9292050	svim.BND.75	N	N[8:89503928[	1	PASS	SVTYPE=BND;SUPPORT=1;STD_POS1=.;STD_POS2=.	GT:DP:AD	./.:.:.,.
1	9342573	svim.INS.493	C	CTCCCCCTCCTCCTTGTCTCCTCCTCCCTCTCCCCCTTCCCCCTCCCCCCTCCCCCTTCCCCTCCCCCTCCTTGTCCTCCTCCTCCTCCCCCTCCTCTTCCCCCTCCTCCCCCTCCTCTTCCCCCTCCTCCCCCTCCTCTTCCCCCTCCTCCCCGTCCTCTTCCCCCTCCTCCCCCTCCTCCCCCTCCTCTTCCCCCTCCTCCCCCTCATCTTCCTCCTCCTCCCCCTCCTCTTCCCCCTCCTCCCCCCCCTCCTCCTCCCCCT	18	PASS	SVTYPE=INS;END=9342573;SVLEN=263;SUPPORT=15;STD_SPAN=2.31;STD_POS=0.84	GT:DP:AD	1/1:15:0,15
1	9359524	svim.DEL.269	GTCATCTCTCTCTCTCTCTCTCTCTTTTTTTGAGATGGATTTTTTGCTCTTGTTGCCTAGGCTGGAGTGCAATGGTGCAATCTCGGCTCACTGCAACCTCCGCCTCCCGGGTTCAAGCAATTCTCCTGCTTCAGCCTCCTGAGTAGCTGGGATTACAGGCATGCGCCACCACACCCAGCTAATTTTTTGTATTTAGTAGAGACAGGGTTTCACTATGTTGGTCAGGCTGGTCTTGAACTCCTGACACCAAGTGATTCACCCGCCTTGGCCTCCCAAAGTTCTGGGATTACAGGCATGAGCCACTGCGCCCGGGCCGACATCATCTCTATAAATTTTTTTTTTTTTTAAATTAGCCAGGCATGATGGTGTGTGCCTGTGGTCCCAGCTACTTGGGTGGCTGAGGTGGGAGGATCGCTTGAGCCTAGGAGGTCAAGACTTGCAGTGAGCAGTGATTGTGTTACTTTACTCCAACCTGGGCAACAGAGTAAGACCCTGTCTCAAAAAAAAAAAAAAAAAAAGGGTCTCATGCTGGTCCATTACATTGATGTCATCATGCTTCATTGGACCTAGTGAGCAAGAAGTCGCAACCACTGTAGCCTTATTGGTAGGACATTTACATGTCAAGCGATGGGAAATAAATTCTACTGAAATTCGGGGACCTTCTCCCTTAGTGAAATTTCTCGGGGTCCAGTAGTGTCAGGCCTGTGAAGGTATCCCCTCTAAGGTGAAGAATAAGTTGTTACAGCTTTCCTCCTGCAACCAAGAAAGAGGCACAATGCCTCGTGGGCCTGTTTGGACTTTGGAGGCAACACATTCCTCATTTGGGTGTGTTACTCCAGCCCATTTGCTGAGTCACCCTAACGCTTCTAGTTTTGAGTGGGGCCCGTAGCAGAAGACTGCAACAGGTCCAGGTTGCTGTGCAACCTGCTTTGCCACTTGGGCCACCAGCAGATCCAGTGGTGGTTGAGGTCAGCGGCAGACAGGGAGGCTGCTTAAAGCCTTTGGCAGGCCCCTGTAGATGAATCGCAGTACAGGCCTTGGGATTTTGGAGCAAGGCCCTGCCATCATCCACAAATAACTTCATTCCTTTTGAGAGACAGCTCTTGGCCTAATACTGGACCCTAGTAGAGACTTAATGTTTGACCATCAGCCACGAAGTTGCCATGTGACCTGAGCTGCCCATCATGAAGTGGGTGTTATCTATGATCTGACCGACCAAACCAGACATTGGGCATGTGTGGCAGAACGCTGCCATCGAGAGGAAGTGGTATATATGGGATCAGGTCTGAGCAGGTCCTGAAGGCACAAGTAAGTGACATGAGGAAGTGGTCCAAAGGCCCATGGTTCTTACTTTGCCCACTGCCTTCTCTCTCCAGCCTGTATCTATGGTCTCCTGGGGAGTTCCCTCTGATCGATTGACAGTGGAAGAGAAGACTTAGTCAGCCTGGTTTGCAGATGGCTACAGATGGCTCTGCACTATATGAAGGCACAACCCGAAAGTGGACAGCTGCAGCACTATAGCCCCTTGCTGGGACACCTCTGAAGGATGGGGGTGAAGGGAAATCCTCCCTGGCAGAGCTTCGGGCAGTGCACCTGGTTGTGCACCTTGCTTCGAAGGAGAGATGGCCAGATGAGTGATTATATACTGATCCATGGGCTGTGCCTGATGATTTGGCTGGATGGTCAGGGATTTGGGGACTTGGAAAGAGTATGATTGGAAGATTGGTGACAAAGAAAGCTGGGGGCCTGGCATAGTGGCTCACACCTGTAATCCCAGCACTTTGGGAGGCCAAGGTGGGAGGATTGCTTGAGCCCAAGGAGTTCGAGACCAGCCTGAGCAACATAGTGAGAC	G	1	PASS	SVTYPE=DEL;END=9361375;SVLEN=-1851;SUPPORT=1;STD_SPAN=.;STD_POS=.	GT:DP:AD	./.:.:.,.
1	9370134	svim.DEL.270	TGTGATGATGCCTCTGCACCTGCCGTGGGAAGGCCACAGAGTCTAGGGGCCATCT	T	24	PASS	SVTYPE=DEL;END=9370188;SVLEN=-54;SUPPORT=20;STD_SPAN=0.32;STD_POS=6.9	GT:DP:AD	0/1:29:9,20
1	9471352	svim.INS.494	C	CCACCACACTACCACACCACCACACTACCACACCACCACACTACACCACACAACACCACACTACCACAACACCACACTACCACAACACCACACTACCACAACACCACGACACCACAACACCATGACACCACAACACACTACCACACCACAACACCACACTACCACAACACCACAACACCACAACACCACACTACCACAACACCACAACACCACACTACCACACCACACTACCACAACACCACGACACCACAACACCACACTACCACAACACCAGAACACCACAACACCACACTACCACAGCACCACAACACCACACTACCACAGCACCACAACACCACACTACCACAACACCACAACACCACACTACCACAGCACCACAACACCACACTACCACAACACCACACCTCCACACCGCCACAACACCACACTACCACACCACACCACCACACTACCATAACACCACACTACCACACCACACTACCATAACACCACAACACACTACCACACCACCACACCACATTACCACACCACCACACTACCACAAAACCACACTACCACAACACCACAACACCACACGACCACACCACCACACCACCACAACACCACACTACCACAACACCACACCACCACACTACCACAACACCACAACACCACACCACACCATACTACCACAACACCACACCACCACACCACACTACCACACCACCACAACACCACACTACCACAACACCACACAACACCACACCATACTACCACAACACCACAACACCAGACTACCACAACACCACACCACCACACTACCACACTACCACACTACCACAACACCACACTACCACACTACCACAACACCACACTACCACAACACCACAACACCACAACACCATACTACCACACCACCACACTACCACACCACCACACCACCACAACACCACACTACCACACCACCACAACACCACACTACCACACCACCACACTGCCACACCACCACAACACCACACTACCACAACACCACACTGCCACACCACCACAACACCACACTACCACAACACCACACAACACCACACCACACTACCACAACACCACACCACCACACTACCACACTACCACAACACCACAACACCACACCACACCATACTACCACAACACCACACCACCACACCACACTACCACAACACCACACCACCACACTACCACAACACAACACCACACTACCACAACACCACACTACCACAACACCACAACACCACACTACAACACCACACCACACTACCACAACACCACACTACCACACCACCACAACAACACACTACCACACCACCACACCACCACAACACCACACCATACTACCACAA	12	PASS	SVTYPE=INS;END=9471352;SVLEN=1351;SUPPORT=10;STD_SPAN=52.8;STD_POS=26.4	GT:DP:AD	0/1:16:6,10
1	9652699	svim.DEL.271	TCCGTGCTCAGGGCTCTGGAGTGGTGTCATCATTAAGGACACGTGC	T	40	PASS	SVTYPE=DEL;END=9652744;SVLEN=-45;SUPPORT=32;STD_SPAN=.;STD_POS=.	GT:DP:AD	1/1:32:0,32
1	9812713	svim.INS.495	A	AGGGGGGGGGGGGGGGGTTGGGGTGGGGGGGGGTGGGGGGGGGGGG	1	PASS	SVTYPE=INS;END=9812713;SVLEN=45;SUPPORT=1;STD_SPAN=.;STD_POS=.	GT:DP:AD	./.:.:.,.
1	9858776	svim.BND.76	N	[21:17619595[N	1	PASS	SVTYPE=BND;SUPPORT=1;STD_POS1=.;STD_POS2=.	GT:DP:AD	./.:.:.,.
1	9863186	svim.BND.77	N	]1:104631767]N	1	PASS	SVTYPE=BND;SUPPORT=1;STD_POS1=.;STD_POS2=.	GT:DP:AD	./.:.:.,.
1	9870199	svim.INS.496	A	AAGGGAAGGGGGGAGGGAGGGAAGGGGGCAGGGAGGGAGGGAAGGGGGAGGGAGGGAAGGGGGGTAGGGAGGGAGGGAAGGGAGGTAGGGAGGGAGGGAAGGGGGGTAGGGAGGGAGGGAAGGGGGGTAGGGAGGGAGGGAAGGGGGGTAGGGAGGGAGGG	40	PASS	SVTYPE=INS;END=9870199;SVLEN=160;SUPPORT=33;STD_SPAN=10.18;STD_POS=4.97	GT:DP:AD	1/1:33:0,33
1	10028609	svim.INS.497	A	AAGGTCAGGAGTTTGAGACCAGCCTGGCCAACGTGGTGAAACCCCGACTCTACTAAAAAAAAAAGAACAAAAATTAGGCCTGGCGCGGTGGCTCACGCCTGTAATCCCAGCACTTTGGGAGGCCGAGGCGGGCAGATCACG	27	PASS	SVTYPE=INS;END=10028609;SVLEN=140;SUPPORT=22;STD_SPAN=0.8;STD_POS=1.88	GT:DP:AD	1/1:22:0,22
1	10135811	svim.BND.78	N	[21:39872776[N	1	PASS	SVTYPE=BND;SUPPORT=1;STD_POS1=.;STD_POS2=.	GT:DP:AD	./.:.:.,.
1	10247653	svim.INS.498	A	AATATAATATTATATAATATTATATATTATATAATAATATATAATATTATATAATATTATATATTATAATAAT	1	PASS	SVTYPE=INS;END=10247653;SVLEN=72;SUPPORT=1;STD_SPAN=.;STD_POS=.	GT:DP:AD	./.:.:.,.
1	10247697	svim.INS.499	T	TATTATATAATATTATATATTATAATAATATATAATATTATATAATATTATATATTATAATAATATATATAATATATATTATATAATAATATATAATATATATTATATTATAATATATAATATATTATATAATAATATATAATATATTATATAATAATATATA	24	PASS	SVTYPE=INS;END=10247697;SVLEN=162;SUPPORT=20;STD_SPAN=0.95;STD_POS=0.48	GT:DP:AD	1/1:21:1,20
1	10248151	svim.INS.500	C	CTATATATTATATAATTATATATATTATATATTATATAATATATATAATATATATTATATAATTATATATAATATATAATATATAATTATATATAATATATATTATATAATTATATATAATATATATTATATAATTATATATAATATATATTATATATTATATAATATATATTATATAATTATATATAATATATATTATATAATATATAATATATATTATATAATTATATAATATATATTATATAATTATATATAATATATATTATATAATTA	24	PASS	SVTYPE=INS;END=10248151;SVLEN=272;SUPPORT=20;STD_SPAN=20.6;STD_POS=10.37	GT:DP:AD	1/1:22:2,20
1	10428645	svim.BND.79	N	N[6:154477377[	1	PASS	SVTYPE=BND;SUPPORT=1;STD_POS1=.;STD_POS2=.	GT:DP:AD	./.:.:.,.
1	10558943	svim.BND.80	N	]4:46225777]N	1	PASS	SVTYPE=BND;SUPPORT=1;STD_POS1=.;STD_POS2=.	GT:DP:AD	./.:.:.,.
1	10733756	svim.INS.501	T	TGGGGGTGGGGGTTGGGGGTGGGGGGGTGGGGGTGGGGGGGGGGGTGGGGGGGG	1	PASS	SVTYPE=INS;END=10733756;SVLEN=53;SUPPORT=1;STD_SPAN=.;STD_POS=.	GT:DP:AD	./.:.:.,.
1	10754876	svim.BND.81	N	]13:58370880]N	1	PASS	SVTYPE=BND;SUPPORT=1;STD_POS1=.;STD_POS2=.	GT:DP:AD	./.:.:.,.
1	10787745	svim.BND.82	N	[2:237660359[N	1	PASS	SVTYPE=BND;SUPPORT=1;STD_POS1=.;STD_POS2=.	GT:DP:AD	./.:.:.,.
1	10804402	svim.DEL.272	GGCACCACGAGCAGGCATGTCCTGGGCACCACGAGCAGGCATGTCCTGGGCACCACGAGCAGGCATGTCCTGGGCACCACGAGCAGGCATGTCCTGGGCACCACGAGCAGGCATGTCCTGGGCACCACGAGCAGGCATGTCCTGGGCACCACGAGCAGGCATGTCCTGG	G	24	PASS	SVTYPE=DEL;END=10804570;SVLEN=-168;SUPPORT=20;STD_SPAN=0.31;STD_POS=5.3	GT:DP:AD	0/1:33:13,20
1	10845192	svim.INS.502	T	TCTTTCCTTCCTTCCTTCCTTCCTCCCTTCCTTCCTCCCTCCCTTCCTCCCTC	22	PASS	SVTYPE=INS;END=10845192;SVLEN=52;SUPPORT=18;STD_SPAN=0.42;STD_POS=0.21	GT:DP:AD	0/1:30:12,18
1	10878052	svim.INS.503	C	CCTTCCTTCCTTCCTTTCTTTCTTTCTTTCTTTCTTTCTTTCTTTCTTT	8	PASS	SVTYPE=INS;END=10878052;SVLEN=48;SUPPORT=7;STD_SPAN=3;STD_POS=16.16	GT:DP:AD	0/1:13:6,7
1	11020391	svim.BND.83	N	]6:11217172]N	1	PASS	SVTYPE=BND;SUPPORT=1;STD_POS1=.;STD_POS2=.	GT:DP:AD	./.:.:.,.
1	11031132	svim.INS.504	A	AGAGGCAGAGGCTGCAGTGAGTCCAGCCTGGGGGACAGAGTGAGACCCTGTCTCAAAAAGAAAAAAAAAACAGCATAGGCACTGGTGTCAGTAGGCATCTGGGTTTGAATCCCACCTCTGTTGTGTGTATGTGTGTGTGTGTGTGTGTGTACCTGTTGCTTAGTTTCAGTTTATTTCTGTGAGTTGATTGTATGATAATGATGGTGATGATAGTAATAATAGTGATGGTAGTAGAGGGATGATATTGATGGTGATGGTGGTGATGATGATGTGAATGGTGGTGATGATAGTGATGGTGGTGATGGTGGTGATGATGATGGTGATGGTGACAATCATGGTAGTGATGGTCACAGTGATGATGGTGCTGGTGATGGTGGTGATGATGGTGTTAATGGTGGTGATGATAGAAATGATGGTGGTGATGATGGTGTTAATGGTGGTGATGATAGTAATGATGGTGGTGATGGTGGTGATCATGATGGTGATGGTGACAATCGTGGTAGTGATGGTCACAGTGATGATGGTGCTACTGATGGTGATGATGATGGTGTTAATGGTGGTGATGATAGTGATGGTGGTGATCATGATGGTGATGGTGATAATCGTGGTAGTGATGGTCACAGTGCTGATGGTGCTGGTGATGGTGGTGATGGTGTTATTTGTGGTAGTGATGATGGTGATAATAGTGATATGATGATGGTGATTATGGTGTCGGTGGTGGTAATGATGGTGGTAGTGATGATGGTGGTATTGGTGCTAGTGACAGTGATGATGGCAATAATAGTGATGGTGACTATGGTGGTGATGGTGGTGGTGGTAATGGTGGTGATGATAGTAATGATGGTGGTGATGGTGGTGATCACGATGGTGATGGTGATAATCGTGGTAGTGATGGTCACAGTGATGATGGTGGTGATGATGGTGTTAATGGTGGTGATGATAGTAATGATGGTGGTGATCATGATGGTGATGGTGATAATTGTAGTGATGGTCACAGTGATGATGGTGCTAGTGATGGTGTTATTCATGGTAGTGATTATGGCAATAATAGTGATATGATGATGGTGATTATGGTGTCGATGGGGGTGGTAATGATGGTGGTAGTGATGATGGTGGTACTGGTGCTAGTGACAGTGATGATGGCAATAATAGTGATGGTGACTATGGTGGTGATGGTGGTGGTGATGTGGTGGTGGTAATGGTGGTGATGGTGGTGACGATGGCAGTGATGGGACTTCATAAGATGTGAGACTTTAATGAGTTAACACATATAAAAGTCTTTACAGGGTGATCACTGCAGAGCACTTGCCTAAAGGTGACAGCTCTTATGATAATAATAATTACTGTCATCCAGAGATGAAAGGACTTATCCAGGAACAGAGCAGCAGGACCAGCGGCCCAAACTCCCCACCATCATTTTCCAGCCCATCACAGAGCCAGACGGAGTATTAGAGAAATCGAGTAAATGTTAGAATACACATGACACTGAATCAATAATGAACCCAATGTTGTGTTCCTCTGCAGGTATGAGACATATGTCTGACTCCTACAGGCCTCAGGGCTTCATTGTGGACACAGCCTCCCACTGTCTAGGAGAGCTGGTAGAGAAACTGGGAGGTCTCCCCTGAATCTGCTTGACATGGATTATGGGATACTCACGTGTACTTTAAAAAATACAGGCTGGGGCCGAGCACGGTGGCTCACGCCTGTAACCCCAGCACTTTGGGAGGCCGAGGCGGGTGGATCACGAGGTCAGGAGTTCAAGACCAGCCTGGCCAACATGGCGAAACCCCATCTCTACTAAACATACAAAAATTAGCAGGGCATGGTGGTGTGTACCTGTAATCCCAGCTACCCAGGAGGCTGAGGCAGGAGAATCACTGGAACCCGG	26	PASS	SVTYPE=INS;END=11031132;SVLEN=1890;SUPPORT=21;STD_SPAN=4.31;STD_POS=2.15	GT:DP:AD	1/1:21:0,21
1	11041045	svim.BND.84	N	N[5:33006637[	1	PASS	SVTYPE=BND;SUPPORT=1;STD_POS1=.;STD_POS2=.	GT:DP:AD	./.:.:.,.
1	11047520	svim.INS.505	G	GAAGAAAGAAAGAAAGAAAGAAAGAAAGAAAGAAAGAAAGAA	1	PASS	SVTYPE=INS;END=11047520;SVLEN=41;SUPPORT=1;STD_SPAN=.;STD_POS=.	GT:DP:AD	./.:.:.,.
1	11101793	svim.INS.506	T	TAGAAGAATGGGTGGATGGATAGATAGATGGCTGGAAGGATGGATTAATGGGTGGATTGATGGATGGGTAGGATTGGTAGGTAGAAGGATGGGTGGGTGGATAGATGGATAGCTGGAAGGAATGGATGGATGGATGCATGGATACATGGATGGATGGATGGATGGATAGATGGATAGATAGATAGATAGATAGATAGACAGACAGATATGTAGAAGGGTGGGTGGATGGGTAGATAAATAGAAGGATGGGTGGATAGAGGATGAGTGGGTG	33	PASS	SVTYPE=INS;END=11101793;SVLEN=270;SUPPORT=27;STD_SPAN=0.72;STD_POS=1.46	GT:DP:AD	1/1:28:1,27
1	11137022	svim.BND.85	N	N]1:87439758]	1	PASS	SVTYPE=BND;SUPPORT=1;STD_POS1=.;STD_POS2=.	GT:DP:AD	./.:.:.,.
1	11200695	svim.BND.86	N	N]6:53302335]	1	PASS	SVTYPE=BND;SUPPORT=1;STD_POS1=.;STD_POS2=.	GT:DP:AD	./.:.:.,.
1	11433866	svim.DUP_TANDEM.14	N	<DUP:TANDEM>	1	PASS	SVTYPE=DUP:TANDEM;END=11434506;SVLEN=641;SUPPORT=1;STD_SPAN=.;STD_POS=.	GT:CN:DP:AD	./.:2:.:.,.
1	11433904	svim.INS.507	A	ATGTATGGATGGGTGTGTGTGTGTGTGTGGATGGGTGTATGTGGTGTGTGTGGTCTGCATGTGGTGTGTGTGTATGAGTGTGATGTGTGTGGTGTGTGGTCTGTGTGTATGAATGTGGTGTGTGTGTGTGGATAGGTGTGGTATGTATGAATGGGTGTGTGTGGTGTGTGTGAATGGGTGTAGTG	1	PASS	SVTYPE=INS;END=11433904;SVLEN=184;SUPPORT=1;STD_SPAN=.;STD_POS=.	GT:DP:AD	./.:.:.,.
1	11433938	svim.INS.508	G	GGTGTATGTGGTGTGTGTGGTCTGCATGTGGTGTGTGTGTATGAGTGTGATGTGTGTGGTGTGTGGTCTGTGTGTATGAATGTGGTGTGTGTGTGTGGATAGGTGTGGTATGTATGAATGGGTGTGTGTGGTGTGTGTGAATGGGTGTAGTGTGTATGGATGGGTGTGTGTGGTGTGTATGGTGTGTGTGTGGATAGGTGTGTGTGGTGTGTGTGGATGTGTGTTTGGTGTGTGTGGTGTGTGTACGATGTGTGTGGTGTGTGTGTGGTGTGTGTGGCATGTGTGTGTTGTGTGTGCAGATGAGCGTGTGGGCTGTGTGCATGTGTGAATGAGCGTGCGGGCTGTGTGTGGATGGGTACGTATGGTGTGTGTGTATGTGTGTTTGGTGTGTTTGTGTGGTGTGTGTAATGTGTGTATGGTTTGTGTGGTGTGTGTGTGGCGTGTGTGTGGTGTGTGTGTATGGACGTGTGTGGATGGGTATGTATGGTGTGTGTGTTGTGTTGTGTGGTGTGTGTGGTGTGTGTGTGTATGAGCGTGTGTGGTGTGTGTGTGTGAATGAGCGTGTGGGCTGTGTGTGGATGGGTATGTATGGTGTATGCGGTGTGTGTTGTGTGTGCAGATGAGCGTGTGGGCTGTGTGTGTGGTGTGTGCATGTGTGAATGAGCATGTGGGCTGTGTGTGGATGGGTACGTATGGTGTGTGTGGTGTGTGTGTGTATGTGTGTTTGGTGTGTTTGTGTGGTGTGTGTATGGTGTGTGTGGTGTGTGTGGCATGTGTGTGTTGTGTGTGCAGATGAGCGTATGGGCTGTGTGTGTGGTGTGTGTGTGTGAATGAACGTGTGGGCTGTGTGTGGATGGGTACGTATGGTGTGTGTGGTGTGTGTGTGGCGTGTGTGGATGGGTATGTATAGTGTGTGTGGTGTGTGTGCTGTGTTGTGTGGTATGTGTGTGTGTGGATGAGCGTGTGTGGTGTGGGTGTGTGTATGAGCGTGTGGGCTGCGTGTGGGAGTGTGGATGAGCAAGTAGGCTGTGTGTGGATGGGTATGTATGGTGTGTGTGGTGTGTGGATGAGTGTATGTGGTGTGTTGTGTGGTGTGTGTGGTATGTGGATGGATGTGTGTGGTGTGTTGTGTGCTGTGTGGTGTGTGGATGGGTGTGTGTGTTGTGTGGTGTGTGGATAGGTGTGTGTTGTGTGGTGTGTGTCGTGTGTGTGGTGTGTGGTGTGTGGATGGGCGTGTGTGGTGTGTGTT	23	PASS	SVTYPE=INS;END=11433938;SVLEN=1248;SUPPORT=19;STD_SPAN=42.96;STD_POS=21.68	GT:DP:AD	0/1:25:6,19
1	11433942	svim.BND.87	N	N[hs37d5:32646802[	1	PASS	SVTYPE=BND;SUPPORT=1;STD_POS1=.;STD_POS2=.	GT:DP:AD	./.:.:.,.
1	11440119	svim.BND.88	N	]2:215668372]N	1	PASS	SVTYPE=BND;SUPPORT=1;STD_POS1=.;STD_POS2=.	GT:DP:AD	./.:.:.,.
1	11582588	svim.DUP_TANDEM.15	N	<DUP:TANDEM>	1	PASS	SVTYPE=DUP:TANDEM;END=11583056;SVLEN=469;SUPPORT=1;STD_SPAN=.;STD_POS=.	GT:CN:DP:AD	./.:2:.:.,.
1	11582662	svim.INS.509	G	GGACCCAGCCAGAGCCCAGCCAGGACCCAGCCAGAGCCCAGCCAGGACCCAGCCAGGACCCAGCCAGAGCCCAGCCAGGACCCAGCCAGAGCCCAGCCAGGGCCCAGCGAGAGCCCAGCC	1	PASS	SVTYPE=INS;END=11582662;SVLEN=119;SUPPORT=1;STD_SPAN=.;STD_POS=.	GT:DP:AD	./.:.:.,.
1	11582719	svim.INS.510	G	GCCCAGCCAGAGCCCAGCCAGAGCCCAGCCAGGACCCAGCCAGAGCCCAGCCAGGACCCAGCCAGGA	1	PASS	SVTYPE=INS;END=11582719;SVLEN=66;SUPPORT=1;STD_SPAN=.;STD_POS=.	GT:DP:AD	./.:.:.,.
1	11582763	svim.INS.511	A	ACCCAGCCAGGGCCCAGCCAGGGCCCAGCCAGGACCCAGCCAGGGCCCAGCCAGGACCCAGCCAGGGCCCAGCCAGAGCCCAGCCAGGACCCAGCCAGGGCCCAGCCAGAGCCCAGCCAGAGCCCAGCCAGGACCCAGCCAGAGCCCAGCCAGGACCCAGCCAAGACCCAGCCAGGACCCAGCCAAGACCCAGCCAGGACCCAGCGAGAGCCCAGCCAGGGCCCAGCGAGAGCCCAGCCAGGACCCAGCCAGAGCCCAGCCAGGGCCCAGCCAGGACCCAGCCAGGACCCAGCCAGAGCCCAGCCAGAGCCCAGCCAGGACCCAGCCAGGGCCCAGCCAGGACCCAGCCAGAGCCCAGCCAGGG	3	hom_ref	SVTYPE=INS;END=11582763;SVLEN=363;SUPPORT=3;STD_SPAN=13.58;STD_POS=20.64	GT:DP:AD	0/0:34:31,3
1	11582773	svim.INS.512	G	GACCCAGCCAGAGCCCAGCCAGAGCCCAGCCAGAGCCCAGCCAGGACCCAGCCAGGACCCAGCCAGGGCCCAGCCAGGACCCAGCCAGGACCCAGCCAGGGCCCAGCCAGGGCCCAGCCAGGACCCAGCCAGGGCCCAGCCAGGGCCCAGCCAGGACCCAGCCAGGGCCCAGCCAGGGCCCAGCCAGGACCCAGCCAGAGCCCAGCCAGAGCCCAGCCAGAGCCCAGCCAGGACCCAGCCAGAGCCCAGCCAGGACCCAGCCAAGACCCAGCCAGGACCCAGCCAAGACCCAGCCAGGACCCAGCCAGAGCCCAGCCAGGGCCCAGCGAGAGCCCAGCCAGGACCCAGCCAGAGCCCAGCCAGGGCCCAGCCAGGACCCAGCCAGGACCCAGCCAGAGCCCAGCCAGAGCCCAGCCAGGACCCAGCCAGAGCCCAGCCAGGACCCAGCCAGAGCCCAGCCAGGGCCCAGCCAGGACCCAGCCAGGGCCCAGCCAGGGCCCAGCCAGGGCCCAGCCAGGGCCCAGCCAGGACCCAGCCAGGACCCAGCCAGAGCCCAGCCAGGACCCAGCCAGAGCCCAGCCAGGACCCAGCCAGGACCCAGCCAGAGCCCAGCCAGGACCCAGCCAGAGCCCAGCCAGGGCCCAGCGAGAGCCCAGCCAGGACCCAGCCAGAGCCCAGCCAGGGCCCAGCCAGGACCCAGCCAGGACCCAGCCAGAGCCCAGCCAGGACCCAGCCAGGGCCCAGCCAGGGCCCAGCCAGGACCCAGCCAGGACCCAGCCAGAGCCCAGCCAGGACCCAGCCAGGGCCCAGCCAGAGCCCAGCCAGGACCCAGCCAGGGCCCAGCCAGAGCCCAGCCAGAGCCCAGCCAGGACCCAGCCAGAGCCCAGCCAGGACCCAGCCAGGACCCAGCCAGGACCCAGCCAGAGCCCAGCCAGGACCCAGCCAGAGCCCAGCCAGGACCCAGCCAGGACCCAGCCAGA	33	PASS	SVTYPE=INS;END=11582773;SVLEN=979;SUPPORT=27;STD_SPAN=94.15;STD_POS=64.28	GT:DP:AD	0/1:34:7,27
1	11582808	svim.DUP_TANDEM.16	N	<DUP:TANDEM>	1	PASS	SVTYPE=DUP:TANDEM;END=11583056;SVLEN=249;SUPPORT=1;STD_SPAN=.;STD_POS=.	GT:CN:DP:AD	./.:2:.:.,.
1	11582872	svim.INS.513	G	GGCCCAGCCAGGCCCAGCCAGGACCCAGCCAGGGCCCAGCCAGGGCCCAGCCAGGACCCAGCCAGGGGCCCAGCCAGGGCCCAGCCAGGACCCAGCCAGAGCCCAGCCAGA	1	PASS	SVTYPE=INS;END=11582872;SVLEN=110;SUPPORT=1;STD_SPAN=.;STD_POS=.	GT:DP:AD	./.:.:.,.
1	11582928	svim.INS.514	G	GCCCAGCCAGGGCCCCAGCCAGAGCCCAGCCAGGACCCAGCCAGAGCCCAGCCAGGACCCAGCCAGGA	3	hom_ref	SVTYPE=INS;END=11582928;SVLEN=67;SUPPORT=3;STD_SPAN=16.92;STD_POS=51.56	GT:DP:AD	0/0:35:32,3
1	11641230	svim.BND.89	N	[2:219616549[N	1	PASS	SVTYPE=BND;SUPPORT=1;STD_POS1=.;STD_POS2=.	GT:DP:AD	./.:.:.,.
1	11682893	svim.DEL.273	GACAGGCAGGCTGCAGTTTCAGCTGCTGGTCCCAGCTGACTGGGGCCAGGTCAGGGACCCTTCTCCAGAGCAGACTCACCCAAGGACAGGCCATGACCACCGGTGGTGCTCCAGAACCCACTGTGGCTCCCTATCACCCCACCATTTAATCCAGCTTAGCCCTTCACCAACTTCCTGCCTTAGGATTTACTGACACACGCCTCTGCCATCCATCATTTGGGCATCCATTAAATGGCCATTGGCCTCAAATGTACAGGGTGGTGGAAGGGACGCATTTGACATGGGAAGGTTCTGA	G	23	PASS	SVTYPE=DEL;END=11683187;SVLEN=-294;SUPPORT=19;STD_SPAN=.;STD_POS=.	GT:DP:AD	1/1:19:0,19
1	11839153	svim.BND.90	N	N[4:106430404[	1	PASS	SVTYPE=BND;SUPPORT=1;STD_POS1=.;STD_POS2=.	GT:DP:AD	./.:.:.,.
1	11916690	svim.BND.91	N	N[13:68210438[	1	PASS	SVTYPE=BND;SUPPORT=1;STD_POS1=.;STD_POS2=.	GT:DP:AD	./.:.:.,.
1	11927040	svim.BND.92	N	N[15:93675831[	1	PASS	SVTYPE=BND;SUPPORT=1;STD_POS1=.;STD_POS2=.	GT:DP:AD	./.:.:.,.
1	12016892	svim.BND.93	N	[3:113513648[N	1	PASS	SVTYPE=BND;SUPPORT=1;STD_POS1=.;STD_POS2=.	GT:DP:AD	./.:.:.,.
1	12031696	svim.BND.94	N	N]13:101181011]	1	PASS	SVTYPE=BND;SUPPORT=1;STD_POS1=.;STD_POS2=.	GT:DP:AD	./.:.:.,.
1	12102021	svim.BND.95	N	[10:20096990[N	1	PASS	SVTYPE=BND;SUPPORT=1;STD_POS1=.;STD_POS2=.	GT:DP:AD	./.:.:.,.
1	12102725	svim.INS.515	T	TCCCCCTCCCCCTCCCCCTCCCCCTCCCCCTCCCCCTCCCCCTCCCCCTCC	14	PASS	SVTYPE=INS;END=12102725;SVLEN=50;SUPPORT=12;STD_SPAN=5.4;STD_POS=12.25	GT:DP:AD	0/1:26:14,12
1	12188374	svim.BND.96	N	[6:147607830[N	1	PASS	SVTYPE=BND;SUPPORT=1;STD_POS1=.;STD_POS2=.	GT:DP:AD	./.:.:.,.
1	12275893	svim.BND.97	N	[17:46367282[N	1	PASS	SVTYPE=BND;SUPPORT=1;STD_POS1=.;STD_POS2=.	GT:DP:AD	./.:.:.,.
1	12360280	svim.INS.516	T	TGTCTGTTTTTTTTTTTTTGTGTGTTTTTGTGTGTGCTGTGC	1	PASS	SVTYPE=INS;END=12360280;SVLEN=41;SUPPORT=1;STD_SPAN=.;STD_POS=.	GT:DP:AD	./.:.:.,.
1	12364919	svim.BND.98	N	N]15:25753875]	1	PASS	SVTYPE=BND;SUPPORT=1;STD_POS1=.;STD_POS2=.	GT:DP:AD	./.:.:.,.
1	12419412	svim.BND.99	N	N[8:105735908[	1	PASS	SVTYPE=BND;SUPPORT=1;STD_POS1=.;STD_POS2=.	GT:DP:AD	./.:.:.,.
1	12426079	svim.BND.100	N	[7:57502490[N	1	PASS	SVTYPE=BND;SUPPORT=1;STD_POS1=.;STD_POS2=.	GT:DP:AD	./.:.:.,.
1	12428496	svim.BND.101	N	N[17:72897091[	1	PASS	SVTYPE=BND;SUPPORT=1;STD_POS1=.;STD_POS2=.	GT:DP:AD	./.:.:.,.
1	12491603	svim.BND.102	N	N]1:25920236]	1	PASS	SVTYPE=BND;SUPPORT=1;STD_POS1=.;STD_POS2=.	GT:DP:AD	./.:.:.,.
1	12603536	svim.INS.517	A	AAAAAGGAAAAGAAAAGAAAAAAGAAAAAGAAAGAAGAAAAGAAAAAAGAAAGAAAAAGAAAAGAAAGAGAAAGAAAGAAAAAGAAG	1	PASS	SVTYPE=INS;END=12603536;SVLEN=86;SUPPORT=1;STD_SPAN=.;STD_POS=.	GT:DP:AD	./.:.:.,.
1	12616815	svim.BND.103	N	[5:73278168[N	1	PASS	SVTYPE=BND;SUPPORT=1;STD_POS1=.;STD_POS2=.	GT:DP:AD	./.:.:.,.
1	12625704	svim.INS.518	C	CTCCTGGCCTGCAGGCCAAATGCAATTTCATGGAAACCTCAGGAGTCAAATCCTCTCCAAAAGGCTGGGCTGGGGCCACACCATGAAGACACAAGTCTGTCTGCAGCTCAAGGATGGTCAGAAAAATCGGGACTAAGACAAGACCCCCACTTCATCCTCCTCGTTTATCCCTGCCCACTGAGACGTGCTCATCCCCAGTCTGTTTCCTGGGAGAGCCAGTGAGAGGCATCTGCCCTGTGGGCTCACTTGTGTCTAGACACACTAAGGGTCGGGCGATAGATGGGTGTGGACATTCCAGGAGGACGTCTTTAGCAACGCCCCATACTTTGGTAACATGTCCTCAAGGACCAAAAAGGAGACGGGTCCTTGAGGACCCATCTTGGGGCCTCGTCGTTTGCTGTCACCTGGTACTGTAGTCAGCAAGGGGACTTGGGGGTCAGGCAGAGCTGGTTCTAGATCCCTTGAGCCCAGGAGTTCCAGGCTGCAGTGAGCTATGATTGTGCCACTGCACTCCAGCCTGGACAACAGAGAAACACCCTGTCCCTCTAAAAAAAAAAAAAAAAAAAAAAAAAAAATACCTGTCTCCAGTGCTCACAAGCCTATTAACCTGGGCAAGGGTTTCCCCTGATGAGTGTCTTGTCACTTATGAAATGGGCTTCATAATACCACTTTTCAAAAGGTTAGTGTGGGCCGGGTGCAGTGGCTCACACCTGTAATCCCAGCTT	22	PASS	SVTYPE=INS;END=12625704;SVLEN=724;SUPPORT=18;STD_SPAN=3.91;STD_POS=1.74	GT:DP:AD	1/1:18:0,18
1	12792076	svim.BND.104	N	[19:12654681[N	1	PASS	SVTYPE=BND;SUPPORT=1;STD_POS1=.;STD_POS2=.	GT:DP:AD	./.:.:.,.
1	12794116	svim.BND.105	N	N[8:10063339[	1	PASS	SVTYPE=BND;SUPPORT=1;STD_POS1=.;STD_POS2=.	GT:DP:AD	./.:.:.,.
1	12822246	svim.DEL.274	AACAAATGAGTTGAATGAATGAATGACAGGAGGAGGAGCCAGGGGGTGCAGAAAGGTTGCACCTACCTTAGGGTCACTTTGGCACCTACTAAGTTCCTTCCTTAGTCATCCAAGTGTCCATGTAAGGATGCTGTCTTCCATCCCAACTGAAAGTCAGAGCCTGACACAGGCTAAGTCCTCTATGTTTGTTGGATGAGTGAATGACAGGAGTTG	A	18	PASS	SVTYPE=DEL;END=12822458;SVLEN=-212;SUPPORT=15;STD_SPAN=0.35;STD_POS=76.64	GT:DP:AD	0/1:34:19,15
1	12849572	svim.DEL.275	TCTTTCTTTCTTTCTTTCTTTCTTTCTTTCTTGCTTGCTTG	T	10	PASS	SVTYPE=DEL;END=12849612;SVLEN=-40;SUPPORT=8;STD_SPAN=.;STD_POS=.	GT:DP:AD	0/1:31:23,8
1	12861983	svim.INS.519	C	CCTTTCTTTTTCCTTTCTTTCTTCTTTCTTTCTTCCTTCCTTTCTTCCTTCCTT	1	PASS	SVTYPE=INS;END=12861983;SVLEN=53;SUPPORT=1;STD_SPAN=.;STD_POS=.	GT:DP:AD	./.:.:.,.
1	12876216	svim.INS.520	T	TAGTTCTTTCTTTTTTTTTTTTTTTTTTTTTTTCCTTTCTTTTTTTTTTTTTTATTATACTCTAAGTTTTAGGGTACATGTGCACATTGTGCAGGTTAGTTACATATGTATACATGTGCCATGCTGGTGCACTGCACCCACTAATGTGTCATCTAGCATTAGGTATATCTCCCAATGCTATCCCTCCCCCCTCCCCCCGACCCCACCACAGTCCCCAGAGTGTGATATTCCCCTTCCTGTGTCCATGTGATCTCATTGTTCAATTCCCACCTATGAGTGAGA	41	PASS	SVTYPE=INS;END=12876216;SVLEN=281;SUPPORT=33;STD_SPAN=4.21;STD_POS=2.1	GT:DP:AD	1/1:33:0,33
1	12927465	svim.INS.521	C	CTTTTTTTTTTTCTTTTTTCTTTCTTCTTTCCTTCCTTCCTTCCATT	1	PASS	SVTYPE=INS;END=12927465;SVLEN=46;SUPPORT=1;STD_SPAN=.;STD_POS=.	GT:DP:AD	./.:.:.,.
1	12927534	svim.DEL.276	TTCTTTCTTTCTTTCTTTCTTACTTTCTCTTTCTTTCTTTCCTTCCTTCCTTCCTTCCTTCCATCTTTCTTTCTTTCTCTCTTTC	T	17	PASS	SVTYPE=DEL;END=12927618;SVLEN=-84;SUPPORT=14;STD_SPAN=10.28;STD_POS=5.65	GT:DP:AD	0/1:47:33,14
1	12947643	svim.DEL.277	GACTTGCTGAACATGTTGGGGGTTATTGAGTGGGTGTAAGAGGAATCTATCTAACATTGCACTGATGCCCTTTTGGTTTTAATCCTTATGACCAAGTATGAGTCTTTCAAAACAATTTGTATAATCCTCCTTATTTTTCCTTTCAAAACCTTCAACTTCCTTTATCTCCCCAAATAATCTCGCATCTATTGCCACTTCTTTGCTTACTTCATAATAAACTTTTTTTTTTACAGAGTCTTCTTTTCTGTTAAGTACACCATATATGTTGTTGCCACACAAGATGAATAACCTGGTTCTATGGACAGAAAGGGTCAAAAGGATCCCATTCCTCAACAGCTGGGGGTGATGTAAAGGTCATGGTTATTCTTTGTCATATCTGCACCTGCATATTGCCAGTGAAA	G	12	PASS	SVTYPE=DEL;END=12948043;SVLEN=-400;SUPPORT=10;STD_SPAN=.;STD_POS=.	GT:DP:AD	0/1:43:33,10
1	12950025	svim.BND.106	N	N]hs37d5:10553525]	15	PASS	SVTYPE=BND;SUPPORT=12;STD_POS1=.;STD_POS2=.	GT:DP:AD	./.:.:.,.
1	13784112	svim.BND.107	N	N]18:38627889]	1	PASS	SVTYPE=BND;SUPPORT=1;STD_POS1=.;STD_POS2=.	GT:DP:AD	./.:.:.,.
1	13796642	svim.INS.522	G	GAGTAGCTGGGACTACAGGCACCCGCCACCATGCCCGGCTAATTTTTTGTGTTTTTAGTAGAGACGGGGTTTCACCATGTTAGCCAGGATGGTCTCGATCTCCTGACCTCATGATCCACCTGCCTTGGCCTCCCAAAGTGCCGGGATTACAGGCGTGAGCCACCACGCCCGGCCAATTAACTGTTTAAAAAAAAAATGTTCTCGCCAGGCGCAGTGGCTCATGCCTGTAATCCCAGCACTTTGGGAGGCCAAGGCGGGCAGATCACGAGGTCAGGAGATCGAGACCATCCTTGCTAACACAGTGAAACCTGTCTCTACTAAAAATACAAAAAAATTAGCCGAGCGTGGTGGCGGGCGCCTGTAGTCCCAGCTACTCGGGAGGCTGAGGCAGCAGAATGGCGTGAACCTGGGAGGCGGAGCTTTCAGTGAGCTGAGATCGCGCCACTGCACTCCTGCCTGGGTGACAGAGCAAGACTCCATCTCAAAAAAAAAAAAAAAAAAGTTATATCCAGTTACCTTGACAAAAGTACCTTCTTTTTTTTTTTTTTTTTTTTGAGACAGAGTTTCGCTCTTGTTGCCCAGGCTGGAGTGCAGTGGTGCGATCTCGGCTCACTGCAACCTCTTCCTCCCAGGTTCAAGTGATTCTCTTGCCTCAGCCTCCCA	33	PASS	SVTYPE=INS;END=13796642;SVLEN=662;SUPPORT=27;STD_SPAN=2.84;STD_POS=1.42	GT:DP:AD	0/1:34:7,27
1	13827957	svim.DEL.278	CAAGCAATTCTCCTGCCTCAGCCTCCCTAGCAGCTGGGATTACAGGTGCACGCCACCATGCCCGACTAATTTTTGTGGAGTTTTTTGTTTTTTGTTTGTTTGTTTGTTTGAGATAGAGTCTCACTCTGTTGCCCAGGCTGGAGTGCAGTGGCACGATCTTGGCTCACTGCAACTTCCAACTCCCAGGTTC	C	18	PASS	SVTYPE=DEL;END=13828146;SVLEN=-189;SUPPORT=15;STD_SPAN=0.38;STD_POS=14.06	GT:DP:AD	0/1:28:13,15
1	13894457	svim.DEL.279	AGAGAGAGAGAGGGGAAAGAGAGGCAGAGGGGGGAAAGAGGCAGAGAGAGAGAGAGGGGAAAGAGAGGCAGAGGGGGGAAAGAGGCAGAGAGAGAGAGAGGGGAAAGAGAGGCAGAGGGGGGAAAGAGGCA	A	23	PASS	SVTYPE=DEL;END=13894587;SVLEN=-130;SUPPORT=19;STD_SPAN=0.23;STD_POS=2.41	GT:DP:AD	0/1:33:14,19
1	13915475	svim.INS.523	A	AGCGCTACTATTCAATAAATTGAATAGCGCTACTATTCAATAAATTGAATAGCGCTACTATTCAATAAATTGAATAGCGCTACTATTCAATAAATTGAATAGCGCTACTATTCAATAAATTGAATAGCGCTACTATTCAATAAATTGAATAGCGCTACTATTCAATAAATTGAATAGCGCTACTATTCAATAAATTGAATAGCGCTACTATTCAATAAATTGAATAGC	23	PASS	SVTYPE=INS;END=13915475;SVLEN=227;SUPPORT=19;STD_SPAN=0.74;STD_POS=0.37	GT:DP:AD	0/1:37:18,19
1	13984869	svim.INS.524	T	TGCCCCTACTGGGAAGTGAGGAGCCCCTCTGCCCGGCCAGCCGCCCCATCCAGGAGGGAGGTGGGGGGGTCAGCCCCCCGCCCGGCCAGCCGCCCCATCCGGCAGGTGAGGGGCGCCTCTGCCCGGCC	35	PASS	SVTYPE=INS;END=13984869;SVLEN=127;SUPPORT=29;STD_SPAN=1.03;STD_POS=30.81	GT:DP:AD	1/1:32:3,29
1	14010540	svim.BND.108	N	N]11:8601079]	1	PASS	SVTYPE=BND;SUPPORT=1;STD_POS1=.;STD_POS2=.	GT:DP:AD	./.:.:.,.
1	14242198	svim.BND.109	N	N]16:20952968]	1	PASS	SVTYPE=BND;SUPPORT=1;STD_POS1=.;STD_POS2=.	GT:DP:AD	./.:.:.,.
1	14307592	svim.INS.525	A	ATATATATATATATATATATATGTATATATATATATATATATGTATATATATATATGTATATATATATGTATATATATATATATGTATATATATATGTATATATATATATGTATATATATATACG	16	PASS	SVTYPE=INS;END=14307592;SVLEN=124;SUPPORT=13;STD_SPAN=1.2;STD_POS=0.6	GT:DP:AD	0/1:30:17,13
1	14323165	svim.BND.110	N	N[4:129563222[	1	PASS	SVTYPE=BND;SUPPORT=1;STD_POS1=.;STD_POS2=.	GT:DP:AD	./.:.:.,.
1	14419026	svim.DEL.280	GTATGTATGTACATATATGTACATATACACACATATATACA	G	15	PASS	SVTYPE=DEL;END=14419066;SVLEN=-40;SUPPORT=12;STD_SPAN=.;STD_POS=.	GT:DP:AD	0/1:27:15,12
1	14528806	svim.BND.111	N	N]10:111881775]	1	PASS	SVTYPE=BND;SUPPORT=1;STD_POS1=.;STD_POS2=.	GT:DP:AD	./.:.:.,.
1	14610274	svim.INS.526	T	TAAAAAAAAAACAAAAATAAAAAATAAAAAAAAGGTAAATGAAAAAAAAAAAAAAA	1	PASS	SVTYPE=INS;END=14610274;SVLEN=55;SUPPORT=1;STD_SPAN=.;STD_POS=.	GT:DP:AD	./.:.:.,.
1	14657709	svim.DEL.281	CTCGGAAACAGTGAGATAGAAGGGGCTTGAATCTCCAAGTGAGAGGCATCCATGACTGCATGGATAGCCCACCCCTAGGCTGTGATATGGGACGGAAATCAGCTCCCGTCTTATATATGCACCCGCATTGTGGAAATCTCTTTGTTAGAGCAGTGGGCTCTATCCTCATATGAGCAGGATAGTCTCCAAACAATTGACAGTAGTTTCTGAGATATTGACAGTGGTTTCCAAGGTATGGCATTGGAAGTGAGAAGAGAGGGATTCTTACTAATTTTACTTTTATACCTTACTGCTGCTATTTGTAAATGTTGCAATAATGTTTTACTTGTTAATTTTCTTGGACCTCAGGTGTCAAAATTGGGTTAATTATAAGCTGTGGTTTGTAATACACATTTATCATTGGTCTATAAAGGGGCCTCTTTTATTTAGTTAATTCATTTTTGTTCTCTTCTTAAAAAGATACTAAGCACCGTCTATCACCCGAACAACAAAAACTAGAACCTTCATCTAACCATATGCTGCTATCCACCCCATCCCATCCCCTGCTTCCCCCTACCAGGAATAAATAACCATTTTCCCAATTTCCATCATTTCCTTGCTTTTCTTCTTCTATATATTTTATTGCATTTGTATGCACGCTTTAAATGCCTATTTTTAAATGTTAGCTGGCTTTATACTTATAAAAAGAATATCATGCTATATATAAAATTTTGACAATTTTTATACTTAATATTATATTTCTAAGATACATCTGCATGATTTGCAAGTTGCTATAGT	C	20	PASS	SVTYPE=DEL;END=14658485;SVLEN=-776;SUPPORT=16;STD_SPAN=.;STD_POS=.	GT:DP:AD	0/1:30:14,16
1	14754792	svim.BND.112	N	]1:34092450]N	1	PASS	SVTYPE=BND;SUPPORT=1;STD_POS1=.;STD_POS2=.	GT:DP:AD	./.:.:.,.
1	14819161	svim.INS.527	A	AACCACACACACACACCACACACACCACACACCACACGCTACACACACCATGCACATACCACAAACCACACACACACCACACACACACCACACATTACACACACCACACAGACACCACACACCACACAAACATCACACACCACAGACACATCACACACCACACACACACCACACATACACAGCACACAGCTCACGCATACACAGCACACACATCACACATACACATACCACATACACACCACACACACACCACAAACCACATATACACAGCACACACATCACACAAACACATACCACATACACACCACACACCGTACATACACAGCATACACATTACACATACACACACGACACACCACACACAGACCACACACCACACAGATACAGCACAGAGACACTACACATACCAC	28	PASS	SVTYPE=INS;END=14819161;SVLEN=409;SUPPORT=23;STD_SPAN=1.44;STD_POS=0.72	GT:DP:AD	0/1:32:9,23
1	14819215	svim.INS.528	C	CCACACACACCACATACAAACCACATACCACATACACACCACACATATACCACACAGACACCATACATACATGCACCACACACCACACATACGCTACACACACCACACACCACACATCCATGTACCACATATATGCTACACACAGCACACACACACACCACACATCCATGTACCACATATATGCTACACACACCACACACACACCACACATGCCACACATATACAGCACACATACACACAACACACATATACCACACATACCATGCACACACCACACACACTGCACACACATACACCACACACACCACACACACTACATAACACACACACCACACATCACATGCATCACATATACACCACACACACCACACACATACACCACACATACCACACACAGCACATATACAACACACACATACACCACACACACCACGCACACCGCACACATACACCACACACACCACAGACATACACCACACACACCATACATACATCACACACAATATACACACCACACATACAATATACCCACCACACACACCACGCATATACCACACACACCACATAACACACTACACAAACCATATATACAGCACATACTACACATACACAGTGCAAACATTACACACACACCATACACCACACACCACACAAATACACCACACACACACACCACACACATACACCACATACACCACACACACACTACATACCACACACACCACACATACACCACACATACCACATACACCACACATACACTGCATACCACACACACCACACATACACCACACACACCACATATACACCACACACATACACCACACACACTGTACATGCATCACACACAACATACACACCACATATACAATATACCCACCACACACACCACACATATACCACACACACCACATAACACACTACACAAACCATATACATACCACACACTACACATACACAGCACAAACATTACACACACACCATATACACACTACAAGCCACAAATATAT	23	PASS	SVTYPE=INS;END=14819215;SVLEN=1009;SUPPORT=19;STD_SPAN=4.12;STD_POS=1.85	GT:DP:AD	1/1:19:0,19
1	14840825	svim.INS.529	A	AAAATATATATATATATATTTATATATATATTATATATATTTATATATATATTATATATATATTTATATATAATATATATATTTATATATATTTATATATATTATATATATTTATATATATATTTATATATATTATATATTATATATATTATATATATTATATATATAATATATATATATTATATATAT	13	PASS	SVTYPE=INS;END=14840825;SVLEN=188;SUPPORT=11;STD_SPAN=1.14;STD_POS=6.76	GT:DP:AD	0/1:27:16,11
1	14840997	svim.INS.530	A	AATATATAAAATATATTTATATAAATATTTATATAAATATATTTTATATATTTT	33	PASS	SVTYPE=INS;END=14840997;SVLEN=53;SUPPORT=27;STD_SPAN=0.34;STD_POS=0.17	GT:DP:AD	1/1:28:1,27
1	14978959	svim.DUP_TANDEM.17	N	<DUP:TANDEM>	1	PASS	SVTYPE=DUP:TANDEM;END=14979207;SVLEN=249;SUPPORT=1;STD_SPAN=.;STD_POS=.	GT:CN:DP:AD	./.:2:.:.,.
1	14978982	svim.INS.531	T	TCTGCCTATCCATCCACCCACCCACCCGCCCATCCACCTATCCACCTATCTACCTATCCGCCTATCCATCCACCCACCCACCCATCCATCTGCCTATACATCCACCCACCCACCCACCCACCTGTCCATCCACCCACCCACCCACCCATCCACCTCTCCATCCACCCACCCACCCACCCATCCACCTGTCCATCCACCCACCCACCCACCCATCCACCTGTCCATCCATCCACCCACCCACCCATCCACCTATCCACCCACCCACCCACCCATCCACCTCTCCATCCACCCACCCACCCACCCATCCACCTGTCCATCCACCCACCCACCCACCCATCCACCTGTCCATCCATCCACCCACCCAACCATCCACCTATCCATCCACTCACCCACCCATCCACCTGTCCATCCACCCAC	20	PASS	SVTYPE=INS;END=14978982;SVLEN=416;SUPPORT=17;STD_SPAN=60.02;STD_POS=23.4	GT:DP:AD	1/1:17:0,17
1	15001914	svim.BND.113	N	N]5:123040413]	1	PASS	SVTYPE=BND;SUPPORT=1;STD_POS1=.;STD_POS2=.	GT:DP:AD	./.:.:.,.
1	15008129	svim.DEL.282	ATATATATATATATATATATATATATTTTTTTTTTTTTTTTT	A	44	PASS	SVTYPE=DEL;END=15008170;SVLEN=-41;SUPPORT=36;STD_SPAN=0.83;STD_POS=0.41	GT:DP:AD	1/1:44:8,36
1	15022006	svim.INS.532	C	CTTTTTTTTTTTTTTTTTTTTTTTTTTTTTTTTTTTTTTTTT	4	hom_ref	SVTYPE=INS;END=15022006;SVLEN=41;SUPPORT=4;STD_SPAN=0.58;STD_POS=0.29	GT:DP:AD	0/0:27:23,4
1	15284857	svim.DEL.283	GGTACATGGAGCACTTCTTATATACATGGAGCACTTCCTGT	G	15	PASS	SVTYPE=DEL;END=15284897;SVLEN=-40;SUPPORT=12;STD_SPAN=.;STD_POS=.	GT:DP:AD	0/1:38:26,12
1	15362774	svim.INS.533	A	ACCCAGCTCCCCCCGCCCTGCCCGCCCAGCTCCCCCTGCCCTGCCCGCCCAGCTCCCCCTGCCCTGCCCG	11	PASS	SVTYPE=INS;END=15362774;SVLEN=69;SUPPORT=9;STD_SPAN=0.6;STD_POS=0.3	GT:DP:AD	0/1:19:10,9
1	15365283	svim.DEL.284	CTATTACCAACAGCAGACATTTATTGTGCACCTACTATATACAGACATGAATGTGCTATTACCAACAGCAGACGTTTATTGTGCACCTACTGTATACAGACATGAATGTGA	C	10	PASS	SVTYPE=DEL;END=15365393;SVLEN=-110;SUPPORT=8;STD_SPAN=.;STD_POS=.	GT:DP:AD	0/1:20:12,8
1	15488347	svim.DEL.285	CCCGGGAGGCGGAGGTTGCAGTGAGCCGAGATGGAGCCACTGCACTCCAGCCTAGCGACAGAGCAAGACTCCATCTCAAAAAAAGAGAGAAA	C	1	PASS	SVTYPE=DEL;END=15488438;SVLEN=-91;SUPPORT=1;STD_SPAN=.;STD_POS=.	GT:DP:AD	./.:.:.,.
1	15551714	svim.INS.534	G	GGGGGAGGGTGGAGGGGATGGGAGGGAGGGGGAGGGGAGGGAGAGGGAAGGGAGGGGAGGGAGGGGGAGGAAAGCAGAGGGGATGGGAGGAGGAGGGGGAGGGGACAGGAGGGAAGTGAGGGGGAGGGGATGTGAGGGGGGAGGGAGAGGGGAGGGAGAAGGGGAGGGTGAGGGAGGGGGAGGGGAGGGAGGGAGTGGGGGGAGGGAGTGGGGGAGGGGAGAGGGGGAGGGGAGGGAGTGGGGGAGAGGGGGAGGGGAGGGGA	21	PASS	SVTYPE=INS;END=15551714;SVLEN=262;SUPPORT=17;STD_SPAN=7.52;STD_POS=3.76	GT:DP:AD	1/1:17:0,17
1	15610688	svim.BND.114	N	[11:118898474[N	1	PASS	SVTYPE=BND;SUPPORT=1;STD_POS1=.;STD_POS2=.	GT:DP:AD	./.:.:.,.
1	15641131	svim.INS.535	G	GTGGGTGTGTGGGAGGGTGTGTGAGGGTGTGGATGTGTGTGGGTATGTGGGGGGTGTGGGAGTGTGGAGATGTATGAGTGTGGGTGTGTGAGAGGGTGTGTGTGGGGGTGTATGGGTGTGTAAGCATAGGGGGTGTATGGGTGTGAGTATGGGGGGAGTATGTATGGGTGTGTGGGGTGTGTGTGGATGTGTGGGTGAGGGTGTTGGGAAGGGTGTGTGGGGTGTGGATATGTGTAGGTGTGTGTGGGTGTGTGTGGATATGGGTAGGTGTGTGTGTGAGTGTGGTGTGTGGGGGTGTA	37	PASS	SVTYPE=INS;END=15641131;SVLEN=298;SUPPORT=30;STD_SPAN=1.02;STD_POS=2.04	GT:DP:AD	1/1:30:0,30
1	15714831	svim.INS.536	C	CCCCTCCCCAGCCCCTGCCCCACCTCCCTCCCTCCCTCCCTCCTTCCCTTCCCTCCCCAGTCCCTGTCCAACCTCCCTCCCTCCCTCCCTCCCTCCCTCCCTCCCTT	37	PASS	SVTYPE=INS;END=15714831;SVLEN=106;SUPPORT=31;STD_SPAN=37.16;STD_POS=18.63	GT:DP:AD	1/1:31:0,31
1	15790570	svim.BND.115	N	[18:49115177[N	1	PASS	SVTYPE=BND;SUPPORT=1;STD_POS1=.;STD_POS2=.	GT:DP:AD	./.:.:.,.
1	15884558	svim.BND.116	N	[17:60837523[N	1	PASS	SVTYPE=BND;SUPPORT=1;STD_POS1=.;STD_POS2=.	GT:DP:AD	./.:.:.,.
1	16253263	svim.BND.117	N	N]8:112137613]	1	PASS	SVTYPE=BND;SUPPORT=1;STD_POS1=.;STD_POS2=.	GT:DP:AD	./.:.:.,.
1	16256174	svim.BND.118	N	[5:148036634[N	1	PASS	SVTYPE=BND;SUPPORT=1;STD_POS1=.;STD_POS2=.	GT:DP:AD	./.:.:.,.
1	16303281	svim.BND.119	N	[8:100684610[N	1	PASS	SVTYPE=BND;SUPPORT=1;STD_POS1=.;STD_POS2=.	GT:DP:AD	./.:.:.,.
1	16310405	svim.BND.120	N	N]1:115215196]	1	PASS	SVTYPE=BND;SUPPORT=1;STD_POS1=.;STD_POS2=.	GT:DP:AD	./.:.:.,.
1	16337205	svim.BND.121	N	]19:52767789]N	1	PASS	SVTYPE=BND;SUPPORT=1;STD_POS1=.;STD_POS2=.	GT:DP:AD	./.:.:.,.
1	16376518	svim.INS.537	T	TGCCATTATTTTTTCCTGCCCAGACAATGCCCATGCAGTGATCTGGGCCCCCAAGGACCCAGCTTCACCCCCACAGCACC	26	PASS	SVTYPE=INS;END=16376518;SVLEN=79;SUPPORT=21;STD_SPAN=0.68;STD_POS=0.34	GT:DP:AD	0/1:38:17,21
1	16492724	svim.INS.538	T	TCCATCCATCCAGCCATCCATCCATCCATCCATCCATCCATCCATCCAGCCATCCATCCATCCATCCAG	16	PASS	SVTYPE=INS;END=16492724;SVLEN=68;SUPPORT=14;STD_SPAN=10.77;STD_POS=24.15	GT:DP:AD	0/1:35:21,14
1	16519293	svim.INS.539	C	CTATCTATCTATCTATATATATATATATATATATATATATA	3	hom_ref	SVTYPE=INS;END=16519293;SVLEN=40;SUPPORT=3;STD_SPAN=.;STD_POS=.	GT:DP:AD	0/0:28:25,3
1	16564376	svim.BND.122	N	N[4:55068945[	1	PASS	SVTYPE=BND;SUPPORT=1;STD_POS1=.;STD_POS2=.	GT:DP:AD	./.:.:.,.
1	16617034	svim.BND.123	N	[19:21168339[N	1	PASS	SVTYPE=BND;SUPPORT=1;STD_POS1=.;STD_POS2=.	GT:DP:AD	./.:.:.,.
1	16627773	svim.BND.124	N	N[8:47410912[	1	PASS	SVTYPE=BND;SUPPORT=1;STD_POS1=.;STD_POS2=.	GT:DP:AD	./.:.:.,.
1	16637582	svim.INS.540	G	GAGGCCAAGGTGGGCGAATCACGAGGTCAGGAGATCGAGACCATCCTGGCTAACAAGGTGAAACCCCGTCTCTACTAAAAATACAAAAAATTAGTCGGGCGTGGTGGCGGGCGCCTGTAGTCCCAGCTACTTGGGAGGCTGAGGCAGGA	16	PASS	SVTYPE=INS;END=16637582;SVLEN=148;SUPPORT=13;STD_SPAN=1.21;STD_POS=0.61	GT:DP:AD	0/1:30:17,13
1	16672775	svim.BND.125	N	[7:3456523[N	1	PASS	SVTYPE=BND;SUPPORT=1;STD_POS1=.;STD_POS2=.	GT:DP:AD	./.:.:.,.
1	16677244	svim.INS.541	A	AGAAAGAAAGAAAAGAAAAGAAAGAAAGAAAGAAAGAAAGAAAGAAAGAAAGAAAGAAAGAAAGAAAGAAAGAAAGAAAGAAAGAAAGAAAGAAAGAAAGAAAGAAAGAAAGAAAGAAAGAAAGAAAG	8	PASS	SVTYPE=INS;END=16677244;SVLEN=127;SUPPORT=7;STD_SPAN=4.08;STD_POS=18.62	GT:DP:AD	0/1:22:15,7
1	16750700	svim.INS.542	T	TGGGAGGCTGAGGCGGGCGGATCACGAGGTCAGGAGGTTGAGACCATCCTGGCTAACACGGTGAAACCCCGTCTCTACTAAAAATACAAAAAAATTAGCCGGGCATGGTGGCGGGTGCCTGTAGTCCCAGCTACTG	31	PASS	SVTYPE=INS;END=16750700;SVLEN=135;SUPPORT=25;STD_SPAN=1.02;STD_POS=2.1	GT:DP:AD	1/1:25:0,25
1	16843395	svim.BND.126	N	N[hs37d5:6701941[	13	PASS	SVTYPE=BND;SUPPORT=11;STD_POS1=0.3;STD_POS2=.	GT:DP:AD	./.:.:.,.
1	16854102	svim.BND.127	N	[22:20915491[N	1	PASS	SVTYPE=BND;SUPPORT=1;STD_POS1=.;STD_POS2=.	GT:DP:AD	./.:.:.,.
1	16892279	svim.INS.543	C	CTCCAGCAGCTCCCTGCTGAGCCTGGAAAAGGAGGAAAAAGTAAAGAATAAGCCAGGGGAAATCAGACACAACAGAGCCCCAACTAGGTTTCATGGGTAGCATAAGGAAGTGGTTGAAAAAGTAAAAGGAGAGATCCATTAATGAGGTAACAAATTATTGCTTTCATGTTGGGACAGAACAGGGCCAAATGGAAAAGAATGAAAGAGAAAGACAGATAGACACACACACACACACACACACACACACACACACACACAGAGAATGAGCTCAGTGAATTGTCCAGGTGACACACTGATGAGGGAGTAACAGGACACTCTGAGTTAGTGCCCTCAGGACACACAGCATACAGTGATCAGGAAAGGACTGTGCTCAATAATTTTCCATAAAATGTGCTCAAGTTTCCATGCAGTCGCCATGAGAATACAGTTTTTGAAGTCTGGTCCACCTACAGTAGGTTAGTAAATGATAAGGGGAGGAAGAAATGGAAACCTAAATATCTACTGCAATGAAAACCAACAGCAATGTTAGTAGGAATAATTCAGGCTCGGTTGAAAAGATGTAATCGATAATGTCAGCCCGCCCTGTTTTCCCTGAACCAGGAGTCTCCAGATGTCAACACAGAAGTAGCTGTTCACAATTGCTCAGTTACCTGGGGCATGGTGGGCCTTGGTCTTCTTCCTCTTCCTGGTCCTTTTTAATTCCTGCAATACATTCAGACAGGGACAGACAAAATAAGCCAATTCACCTACACCCGTAACAGTCCACTGTCTAATCCCCACACAGGGATCTCAGGCTCCTCAGCAAGAGAACAGGACAATGTGAGAGATATACTTCAGGAGGCCTGAAAGCTGGTCATGATATTCTTTGGTTTGCATCTCAGAACCAAGGGTGAAATATCCCTATTCTGGTAGATCGTTATCCCAAAATCATTTATCCCAAGTTTGTGCAAACAGTTATGCCTGATTGTTCCCATCAGTTCAAAGACAATGCCCCAGATGATTTCTAGGAGGAAAACTGCAGTATTCAGCCCTGTCTCATCAAATGCCCAGCTCGTTCATGGATGCAAGAATTTTAGACACTGAAATTAGAATGAGGGAGGAAATCTACAAACCCTTGAGTCCAAATCATAGTTCTGTGAATTTTTTACATCTGCCTGGGTCCAATGTGCTGAGAGCGGGCTCAGGTTGCCACAGGCATGGCTGGAGACTAGGAATAGAGCCTTGCTCACTGACCCATTTCATGTCTAGGCTTCCAGCGGAGACTACAGTTTCATTACAACCTATATGCGCCCATAGGTCCTGCCTGCGGCAATGACATCTCTCGGGTCAGTAAGGGCCACTGGGAACAGGAATATCACCCCTATCTGGAAGACCAGGTGGAGGCTTATCACCTTCATAGTAAGGTACTCACTGTCCACGTCAAGAGCCAAGCCAAGGTACTGTTCCTCCAATGAGTAAACAGCACTTCTGTAGGGCTGGCCTAAGTCAGGCAGTTCAAGATAACCTGAAGGAGTCGAATAACATCTATCCAGGGAGTCCTGCAAGACTTCAGGCTCTTTCTCA	12	PASS	SVTYPE=INS;END=16892279;SVLEN=1562;SUPPORT=10;STD_SPAN=7.15;STD_POS=26.71	GT:DP:AD	0/1:35:25,10
1	16897410	svim.BND.128	N	[5:89952635[N	1	PASS	SVTYPE=BND;SUPPORT=1;STD_POS1=.;STD_POS2=.	GT:DP:AD	./.:.:.,.
1	16942788	svim.INS.544	G	GTATATATATATATATATATGTATATATATATATATATATATATATA	17	hom_ref	SVTYPE=INS;END=16942788;SVLEN=46;SUPPORT=14;STD_SPAN=1.49;STD_POS=5.69	GT:DP:AD	0/0:94:80,14
1	16955890	svim.DEL.286	CACGCAGGCTGGAGTGCAGTGGTGCCATCTCGGCTCACTGCAACCTCTGCCTCCCGAGTTCATGCCATTCTCCTGCCTCAGCCTCCCGAGTAGCCGGAACTACAGGCACTCGCCACGATGCCCGGCTAATTTTTTATATTTTTAGTACAGATGGGGTTTCACCGTGTTAGCCAGGTTGGTCTCAA	C	2	PASS	SVTYPE=DEL;END=16956074;SVLEN=-184;SUPPORT=2;STD_SPAN=24.75;STD_POS=83.79	GT:DP:AD	./.:.:.,.
1	16965044	svim.BND.129	N	N]5:86490970]	1	PASS	SVTYPE=BND;SUPPORT=1;STD_POS1=.;STD_POS2=.	GT:DP:AD	./.:.:.,.
1	16980307	svim.BND.130	N	N]11:119711259]	1	PASS	SVTYPE=BND;SUPPORT=1;STD_POS1=.;STD_POS2=.	GT:DP:AD	./.:.:.,.
1	16980451	svim.DEL.287	TCTCACTCTGTCACCCAGGCTGGAGTGCAGTGGCGCGATGTCGG	T	3	hom_ref	SVTYPE=DEL;END=16980494;SVLEN=-43;SUPPORT=3;STD_SPAN=0.58;STD_POS=0.29	GT:DP:AD	0/0:40:37,3
1	17007337	svim.BND.131	N	]1:145382660]N	15	PASS	SVTYPE=BND;SUPPORT=12;STD_POS1=.;STD_POS2=.	GT:DP:AD	./.:.:.,.
1	17009328	svim.BND.132	N	N[11:45973678[	1	PASS	SVTYPE=BND;SUPPORT=1;STD_POS1=.;STD_POS2=.	GT:DP:AD	./.:.:.,.
1	17013836	svim.BND.133	N	]19:49271454]N	1	PASS	SVTYPE=BND;SUPPORT=1;STD_POS1=.;STD_POS2=.	GT:DP:AD	./.:.:.,.
1	17019650	svim.INS.545	T	TGGGCGCGGCGGCCTGGTCCGCGGAAGGCCCGGTCCGCGGAAGGCCC	18	hom_ref	SVTYPE=INS;END=17019650;SVLEN=46;SUPPORT=15;STD_SPAN=0.59;STD_POS=0.81	GT:DP:AD	0/0:82:67,15
1	17027901	svim.INS.546	G	GCACACAGCCGGGAGGGACACACACAGCCGGGAGGGGCACACACAGCCGGGAGGGACGCACACAGCCGGGAGGGGCA	29	PASS	SVTYPE=INS;END=17027901;SVLEN=76;SUPPORT=24;STD_SPAN=8.92;STD_POS=4.46	GT:DP:AD	0/1:78:54,24
1	17054113	svim.BND.134	N	[12:43441990[N	1	PASS	SVTYPE=BND;SUPPORT=1;STD_POS1=.;STD_POS2=.	GT:DP:AD	./.:.:.,.
1	17054428	svim.DEL.288	AGCGGCCGCGGCCTCCGCGTGCTTTGTGGGCCCATCGGTGTTCT	A	76	PASS	SVTYPE=DEL;END=17054471;SVLEN=-43;SUPPORT=61;STD_SPAN=.;STD_POS=.	GT:DP:AD	0/1:113:52,61
1	17057162	svim.INS.547	G	GCATTTATAATCATTTATAATAATCATTTATTTATAATCATATAAATCAAATAAATATATAATTTATTTATAATCATTTGGCTTTTAGCAGCATGATT	11	hom_ref	SVTYPE=INS;END=17057162;SVLEN=97;SUPPORT=9;STD_SPAN=.;STD_POS=.	GT:DP:AD	0/0:94:85,9
1	17059984	svim.DEL.289	TCAGTTGTCTCTTTCTTTTCTTTTCTTTTCTTTTCTTTTCTTTTTTTTTTTTTGAGTCAGAGTCTTGCTCTGTCACCCAGGCTGGAGTGCAGTGGCTGGAGTGCAGTGGCGCGATCTCAGATCACTGCAAGCTCCGCCTCCCGGGTTCACGCCATTCTCCTGCCTCTGCCTCCCCAGTAGCTGGGACTACAGGCACCCGCCACCACGCCCGGCTACTTTTTTGTATTTTTAGTAGAGACGAGGTTTTACCGTGGTCTTCATCTGACCTCGTGATCCGCCCGCCTCGGTCTCCCAAAGTGTTGGGATTACAGGCGTGAGCCACCGCGCCCGGCC	T	1	PASS	SVTYPE=DEL;END=17060316;SVLEN=-332;SUPPORT=1;STD_SPAN=.;STD_POS=.	GT:DP:AD	./.:.:.,.
1	17071423	svim.DEL.290	GGCCAACATGGTGAAACCCTGTCTCTACTAAAAATACAAAAATTAGCCGGGCATGGTGGGGGGCTCCTGTAATCCCAGCTACTCAGAAGGCTGAGGCAGGAGAATTGCTTGAACTCAGGAGGCAGAGGTCGCAGTGAGCCAAGATCACGCCATTGCACTCCAGCCTGGGGGGGCAACAGAGTGAGACTCTGTCTCAAAAAAATCATAAATAAATAAAAATAAAGTATAAAAAATTAAAATTACGTGTTCAAATACATTAAATATATGGCAATGAAAAGGAGGCCTAGCATGACTGACTGCATTTTGCTCCTAACCCTTCCTACCGTGTGGTGACATCTTCCAGGCTAACTGCTTTTTCTTATTTCTGCACATAGGCCAAGCTATCTATGGGAGGGATTTAGCTTACAGTTTAACTTTAAAGCACAGATGATAATAATCCCTTCCCCAAACTAACTCCTGAGAAGATAGAGAGGTTGTATACACAAGTAACAGTGTTATGCTGAAGATTTATAAGAGAAGTGTGACCTGACAAAGGACCAACAATTTTCACCATCCCCTTGGGCTCTCACTGCAGCCCATGTCTGTCATTGTCAGACCTCTTCACCTCAATCGCCTCCTTCTTCCTCCCTTCCCTAATGTACAAGGAGCCGGAAAATAGTATTAATTTAAGATGGTTCTTCAGGATGTTACTTCACCATCTGTTCAGTTTGGTGGCTCTCTGGAATAAAGTCACCTTCCCTGCCCCTACACCTCAACTCTCGACTTATTGGCTGTCATGCAGCAAGTGGTGAGTGCAGTAAGCCGAGATCACACCACTGCACTCCAGTCTGGGTGACCCTGTCTCAAAAAAAAAAAAAAAAAAAAAACAGAGAGAGAGAGAGAAATTTGGTTTTTGAACCAGACAAATTAAATAGGAGACTTAATTCCAATGAGACCTAGAAATGTCTAAATTTCTAAAATTTCTAAAAGAACTGAGAAAATTGCCTCCATTGAGGAAGTAAGCTGAAGGAGGTAGACTGTCATGTTTTCTGATTTGAGAAATATTGAGGAGGCTTTGTCTCTTTCACCTCCAACTGCTCCTTCTCCTCCTGCCCCTGCACCTGCATAGTCTTTCTTACCTGAGCCTTCCTGTCCTGCCTTGCCTCTTCTTCCATCACCATCACCTAAGGAAAGTCCCCAGGGATCTGGTCCCTTCCCTGAAACTTCTGTTCTGACAGCCCCTTTCAAGGTAAAACCCAAACCCACAGGAAGAGGGGAGCCTACCGTTGTGTATACCACTTCACCAAAACGTGAATTAAGAATATTATAAAGGACTTCCCTGATCTAAACTTAAATACATTTCACTCTTCTGTTTCTAAAGCAGGCTCCAAGATCCTGTAGGCTTTGGCAGAAAATTTGACTTAACTGTTGAAACCTTTGAGCCCAAATATTCTGATCTTTATCAATTAACTCACATGCTGGTGAAGAAGGGAAGGCCACTAACTGGTTGCAAAAGGTAAATTGGAAGGATTTTCAAAAAGGGACTGAAGCAGAACATGAAAGGTTCACATTTTCACCAAATATCTCCAAGTTGCCATTCCCCAGGTCCTTCCTAAAAATATAGATTGGAGGATAATTCAGCATTGTACTAAAAAGCCAGACAAATCTGTCTTTGCTTAACTAAAATGGTTTGAGAGCCAGGTGTGGTAGTTCATGCCTGTAATCCCAGCACTTTGGGAGGCTGAGGCGGGTGAATCACTTGAGGTCAGGAGATTGAGACCAGCCT	G	2	PASS	SVTYPE=DEL;END=17073187;SVLEN=-1764;SUPPORT=2;STD_SPAN=.;STD_POS=.	GT:DP:AD	./.:.:.,.
1	17074392	svim.BND.135	N	]1:144534025]N	1	PASS	SVTYPE=BND;SUPPORT=1;STD_POS1=.;STD_POS2=.	GT:DP:AD	./.:.:.,.
1	17081028	svim.BND.136	N	[16:57424235[N	1	PASS	SVTYPE=BND;SUPPORT=1;STD_POS1=.;STD_POS2=.	GT:DP:AD	./.:.:.,.
1	17085024	svim.BND.137	N	N]2:58553823]	1	PASS	SVTYPE=BND;SUPPORT=1;STD_POS1=.;STD_POS2=.	GT:DP:AD	./.:.:.,.
1	17089045	svim.INS.548	T	TCCCCCCCCCCCCCCCCCCCCCCCCCCCCCCCCCCCCCCCCCCCCCCCCCCCCCCCCCCCCCCCCCCCCCCCCCCCCCCCCCCCCCCCCCCCCCCCCCCCCCCCCCCCCCCCCCCCCCCCCCC	1	PASS	SVTYPE=INS;END=17089045;SVLEN=122;SUPPORT=1;STD_SPAN=.;STD_POS=.	GT:DP:AD	./.:.:.,.
1	17189065	svim.DEL.291	GCGACCGCGGCCTCCGCGTGTTTTGTGGGCCCATCGGTGTTCCCC	G	8	hom_ref	SVTYPE=DEL;END=17189109;SVLEN=-44;SUPPORT=7;STD_SPAN=0.38;STD_POS=1.32	GT:DP:AD	0/0:37:30,7
1	17191810	svim.DEL.292	GCATTTATAATCATTTATAATAATCATTTATTTATAATCATATAAATCAAATAAATATATAATTTATTTATAATCATTTGGCTTTTAGCAGCATGAT	G	18	PASS	SVTYPE=DEL;END=17191906;SVLEN=-96;SUPPORT=15;STD_SPAN=0.46;STD_POS=0.23	GT:DP:AD	0/1:55:40,15
1	17194721	svim.INS.549	T	TCAGTTGTCTCTTTCTTTTCTTTTCTTTTCTTTTTTTTTTGAGTCAGAGTCTTGCTCTGTCACCCAGGATGGAGTGCAGTGGCTGGAGTGCAGTGGCGCGATCTCAGATCACTGCAAGCTCCGCCTCCCGGGTTCACGCCATTCTCCTGCCTCTGCCTCCCCAGTAGCTGGGACTACAGGCACCCGCCACCACGCCCGGCTACTTTTTGTATTTTTAGTAGAGACGAGGTTTTACCGTGGTCTTCATCTGACCTCGTGATCCGCCCGCCTCGGTCTCCCAAAGTGTTGGGATTACAGGCGTGAGCCACCGCGCCCGGCC	18	PASS	SVTYPE=INS;END=17194721;SVLEN=318;SUPPORT=15;STD_SPAN=3.6;STD_POS=2.86	GT:DP:AD	0/1:58:43,15
1	17223756	svim.BND.138	N	N]6:128698120]	1	PASS	SVTYPE=BND;SUPPORT=1;STD_POS1=.;STD_POS2=.	GT:DP:AD	./.:.:.,.
1	17225605	svim.INS.550	A	AAAAAAAAAAAAAAAAAAAAAAAAAAGAAAAGAAAAAGAAAAAG	1	PASS	SVTYPE=INS;END=17225605;SVLEN=43;SUPPORT=1;STD_SPAN=.;STD_POS=.	GT:DP:AD	./.:.:.,.
1	17228178	svim.INS.551	T	TATAGCCGGGCGCGGTGGCTCACGCCTGTAATCCTAGCAGTTTGGGAGGCGGAGGCGGGCGGATCACAAGGTCAGGGGATGGAGACCATCCTGGCTAACACGGTGAAACCCCATCTCTACTAGAAATACAAAAAATTAGCGGGGCGTGGTGGGGGGCGCCTGTAGTCCCAGCTACTCAGGAGGCTGAGGCAGGAGAATGGCGTTAACCCGGGAGGCGGAGCTTGCAGAGAGCCGAGATCGCGCCACTGCACTCCAGCCTGGGCAACAGAGCAACACTTCATCTCAAAAAAAATAAATAAATAAAAATAAATAAAAAAAAA	1	PASS	SVTYPE=INS;END=17228178;SVLEN=319;SUPPORT=1;STD_SPAN=.;STD_POS=.	GT:DP:AD	./.:.:.,.
1	17229432	svim.INS.552	T	TATATATATATATATATATATATATATATACACACACATACACACATATATACACACATATATATAAATATATATATATACACAC	1	PASS	SVTYPE=INS;END=17229432;SVLEN=84;SUPPORT=1;STD_SPAN=.;STD_POS=.	GT:DP:AD	./.:.:.,.
1	17233536	svim.DEL.293	CCAGGGCCAAAAATCTCAGAAGAAGTTGCCCGTTCTGCCTGTACCTCACGACTGACCTAGAAA	C	7	hom_ref	SVTYPE=DEL;END=17233598;SVLEN=-62;SUPPORT=6;STD_SPAN=.;STD_POS=.	GT:DP:AD	0/0:65:59,6
1	17234109	svim.INS.553	A	ATATTTGTTGGCCGGGTGCGGTGGCTCACGCCTGTAATCCCAGCACTTTGGGAGGCCGAGGCGGGTGGATCACGAGGTCAGGAGATCGAGACCATCCTGGCTAACACGGTGAAACCCCGTCTCTACTAAAAATACAAAAAAGTAGCTGGGTGTGGTGGTGGGTGCCTGTAGTCCCAGCTGCTCGGGAGGCTGAGGCAGGAGAATGGCATGAACCTGGGAGGCGGAGGTTGCAGTGAGCTGAGATCGCGCCACTCTGCACTCCAGCCTGGGCGACAGAGCAAGACTCCGTCTCAAAAAAAAAAAAAAAAAAAGAAAGAAACTTAG	7	hom_ref	SVTYPE=INS;END=17234109;SVLEN=323;SUPPORT=6;STD_SPAN=0.82;STD_POS=0.41	GT:DP:AD	0/0:64:58,6
1	17235807	svim.INS.554	C	CATGAGCGCGTATATATATATGTGTATATATATGTGTGTGTATATATATATGTGTGTGTGTATATATATATGTATATATACATAT	3	hom_ref	SVTYPE=INS;END=17235807;SVLEN=84;SUPPORT=3;STD_SPAN=3.46;STD_POS=5.77	GT:DP:AD	0/0:58:55,3
1	17276586	svim.DEL.294	CTCACTCTTGTTGCCCAGGCTGGAGTGCAATGGTGCGATCTCGGCTCACTGCAACTTCTGCCTCCTGCATTCAAGCGATTCTCCTGCCTCAGCCTCCCAAGTAGCTGGGACTACATATGCCCGCCACCATGCCTGGCTAATTTTTGTATTTTTGGTATAGACAGGGTTTCGCTGTGTTGGCCAGGCTGGTCTCAAACTCCTGACCTAAGGTGACCTACCTGACCCAGCCTCCCAGAGTGCTGGATTACAGGCATGAGCCACTGCGCCCGGCCTATTTGTTTTTTTGAGGCAGAGTC	C	13	PASS	SVTYPE=DEL;END=17276881;SVLEN=-295;SUPPORT=11;STD_SPAN=0.3;STD_POS=45.47	GT:DP:AD	0/1:43:32,11
1	17278379	svim.DEL.295	TTTTTTTTTTTCTTTTTTCTTTTTTTGAGACGGAGTCTTGCTCTGTTGCTTAGGCTGGATTGCAGTGGCGCAATCTCGGCTCACTGCAACCTCCACTTTCTGGGTTCAAGCGATTCTCCTGCCTCTGCTTCCTGAGTAGCTGGGATTATAGGCGCGCCACCACGCCTGGCTAATTTTTGCATTTTTAGTAGAGACGGGATTTCACCATATTGGTCAGGGTGTCTCGAACTTTTGACCTCGTAATCTGCCCACCTCGGCC	T	12	PASS	SVTYPE=DEL;END=17278637;SVLEN=-258;SUPPORT=10;STD_SPAN=0.32;STD_POS=0.47	GT:DP:AD	0/1:39:29,10
1	17449422	svim.BND.139	N	]1:244954483]N	1	PASS	SVTYPE=BND;SUPPORT=1;STD_POS1=.;STD_POS2=.	GT:DP:AD	./.:.:.,.
1	17492713	svim.INS.555	C	CCATCCTCACTACCATCCCCACCACCATTTCCACCATTCCCACCACAGTCACCATCACCCCCACCATCCCCATCATCATCCGCACCATCCCCACCATCCCCACCACCATCTCCATTACCATCCCCACCACCATCTCCATTACCATCCCCACCACCATCCCCATTACCATCCCCACCACCATCCCCATTACCATCCCCACCACCATTTCCACCATTCCCACCATCATCCCCACCACCATCCTCGTTACCATCCCCACCACCTTTTCCACCATTCCCACCATTCCCACCATCATCCCCACCACCATCCTCGTTACCATCCCCACCACCTTTTCCACCATTCCCACCATCTCCAACACCTCCCCCACCATCATCCCCACCATCCCCACCACCATCTCCACCACCATTCTCACCATCTCCACCAACATCCCCACCATCCCCACCCCCATGCCCACCATCATCCCCACCATCCCCACCCCCATGCCCACCATCATCCCCACCATCCCCACCACCATCCTCACCATTCCCACCACCATTCCCTTCATCTCCACCCCCATGCCCACCATCATCCCCACCATCCCCATCACCATCCTTACCATTCCCACCACCATTCCCTTCATCTCCA	31	PASS	SVTYPE=INS;END=17492713;SVLEN=620;SUPPORT=25;STD_SPAN=16.81;STD_POS=8.4	GT:DP:AD	1/1:27:2,25
1	17510632	svim.BND.140	N	N[6:154480921[	1	PASS	SVTYPE=BND;SUPPORT=1;STD_POS1=.;STD_POS2=.	GT:DP:AD	./.:.:.,.
1	17518401	svim.INS.556	C	CTCTTCTTCCTTTTCTTCTTCTTCTTCTTCTTCTTCTTCTTCTTCTTCTTCCTCTTCCTCTTCTTCCTTT	36	PASS	SVTYPE=INS;END=17518401;SVLEN=69;SUPPORT=30;STD_SPAN=5.96;STD_POS=19.08	GT:DP:AD	1/1:30:0,30
1	17535067	svim.INS.557	T	TGGGCTAGCTCACCACCCTGTCCACCACCCACCCCAGTGGGCTAGCCCACCACCCTGTCCACCCCCGACTCCAGA	37	PASS	SVTYPE=INS;END=17535067;SVLEN=74;SUPPORT=30;STD_SPAN=0.66;STD_POS=9.16	GT:DP:AD	1/1:30:0,30
1	17567963	svim.DEL.296	GTCGGAATCGGGATGGAATCAGGGTTGGAAGTGAAAGTCGGAATCGGGATGGAATCAGGGTTGGAAGTGAATGTCAGAATCGGGATGGAATCAGGGTTGGAAGTGAATGTCGGAATCGGGATGGAATCAGGGTTGGAAGTGAATG	G	13	PASS	SVTYPE=DEL;END=17568107;SVLEN=-144;SUPPORT=11;STD_SPAN=0.45;STD_POS=50.86	GT:DP:AD	0/1:26:15,11
1	17615543	svim.DUP_TANDEM.18	N	<DUP:TANDEM>	3	PASS	SVTYPE=DUP:TANDEM;END=17615830;SVLEN=288;SUPPORT=3;STD_SPAN=.;STD_POS=.	GT:CN:DP:AD	./.:2:.:.,.
1	17615798	svim.INS.558	T	TGACAGAGTGAGACTCCATCTCAAAAAAGAAAAAGAAAAAGAAAACGTGTGTACTCAGCATCTTCTCTTTAAGAAAGGGAACATTCCAAACTCCTCTGCAACCCTATGGGGGACACTTCCCACTCCCCCCATACCCAGGATTCGCGCTCATCTGAAATTTGCGTTTATCATTCCTTCGCTCCTCTTTATAATTTCCCCATGTGAGTATCCCTGAACTGCATACTGTTTAGTTTTGCCTGTTAGAAATTTTTTCACAGGGCCATGTTAATGGTGGTGTTCTGTGACTCTCTTCTTTCATTCAGCACCGTATTGGTGAGTTTCATTCACGTTGTATGTCACCATAATTCATTCCTTCTTATTGCTACAAAGCATTCCATTTTATGAATGGAATTTATTATATTATTATTTTGAGACAAGGTCTGGGTCTGTCACCTAGGCTGGAGTGCAGTGGCACGATCTCAACTCACTACAACCTCCGCCTCCTGAGCTTAAGTCATCCCCCTACCTCAGCTTCCCGAGTAGCTGGGATTAGAGGCGTGCACCACCACACATGACTAATTTTTGTATTTTTTGTGGAGATGGGGTTTCACTATGTTGCCCAAGCTGGTCTCGAACTCCTGAGCTCAAGCAATCCACCTGCCTTGGCCTCCCAAAGTGCTGGGATTACAGGTGTGAGCCACTGCCTGGCCAGATGAATGGAATTTATTATATACAATTTATTCATACTCTTTTGTCAACAGACACTTGGGTCGTTTCCATTTTTTTTTTTTTTTTTTTTTTTTTTTTTTGCTGTAACAGTCAATGCTGCTGTCAACATTCTTAGGGATGTTCCTGGTGTGCACATTCACAAGTCTCTCTAGAATATATATCTAGATGCTTTCTGGCTTCATGAACAAGGAGAATGGTGGTGCCATGGAGAAAAAAGGCAAAGGATCAGTCTGGAGGAAACACTCAGGTAGGCTAGCTGCTCTAACAAATAGACTAAAACATGTATAATGGCTCAGCCACAGTATATGTTTATTTCTTGCTCGTATTGACACTTTAAGGTTGGTCAGGTCTGAATGGTAAGTATGCATGTGTGTCAGGGTGGGGTGGGGGATCTCTGCTCCGCACAGGCACTCAGGGACCCAGGCTAATAGAGGCTCTGCTGTTTTCCAAATGTGACTTCCCAGATCACCCTGGATGTTGACTTCAAGCCAGCAGAAAGGAGAAGAGAGAAGACGGAGAAAGCAAACCTGCTTCTTAATCACCTCGGGCCAGAAGAGACACAGGTGCCTTCCACTTACAGTCCATCAGCAAGAACAACTCAGTGGCCGTATCTGGATGCAAGGGGCTCTGGGTAACGTGGTCCTCGGCTGGGCAGCCGCCTCCCAGAGTCAAATCCATGCCGTAGAAGAGGAAGAAGGAGTTCTTTGCTGACTCAGAAGAGAAAAAGAATGGGCCAGGGAAAAAAAAATCTCTCCCCAAGGGAGGCATCCCAGGTCTGAGCCTTCAGTTTGTAGCTCCAGTTTGATTGCTGCTCACTTTGTGGTATCTTATCCTTAGGGATTGAGAGTCAGCCTTCCTCTCCTAGCTGTGGCCATACTGAGCTGGGCTTAGCCCCTGTAGGTTCCTCTCTGCCTGCCCTCTCATCCCACTCCCAGCGCATTCATCCTGCAGTCCTGTGTCTCAACCGCTTATCAACAGCCACAGCGAGTAGTTTCCTGGAGAGACATGAATGAGTCAGTATAAGCAGAAAAAAAGGGCCCATCAAGGGTGACTGATGAAGCTGTTTGGAGAAATGTCTCTTTCCATATTTCCCGCTTCCCTGTCAGTGGTGATGAAGCAATGGAGATGCCAATGTGGAAGCAGGGTGAGGCTGATTGCCAGCCTGTACCTGCCCAATGCCCACAAATAAGAGCTTCGCAGATGGGAGGTGGAACCAGGAGCCAACTCTCGAGTACACTCCTATTAATTCATTAGATGTTTATTGAGCACGTAGTGTTTCCCCAGACAGTAAGTGGCAATGGCTGCAGCATAGTTGAAAGCATGGATTCTGAGGCCAGACTACCAGGGTGTGCTTCTTGGCTTTGCCACTTGTCAGCTGTGTGACGTTAGGGAGGTTACTTAACCTCTCTGAACTTTGCTTTCCTTGTCGGTAAGATGGGGCTAGTAATGGTACCTATCTCAGGGAGCCACTGTGAACAGCGTTAAGAGGTGGTCCAGGGAGGAGCTCAGCCTCATGTCTGGCAGTCAACAAACAGCAGGTATCTGTCAGGGAAGGACATAACTTGAAGCAGCTTGCCCAGGTAAACGAAAAAGACAGGTGTGCTTGGCTCTGAAGGCTCGGTTTTTCTGCACTGCCACCCAAGGAGTCTCTTACCCACTTTTTCCTGGTAAGAAATATGTTTTTAGAAAGTTACAACTGGACACTTAGAAAGTCTGGCTGTAGTCCGGGTGTGGTGGCTCATGCCTGTAATCCCAGCACTTTGGGAGGTCAAGGCAGGCAGATCATGACGTCAAGAGATCCACACCATCCTGGCCGACATGGTGAAACCCCATCTCTACTAAAAACACAAAAATTGGCTGATAGTGGTGGCGGGCACCTGTAGTCCCAGCTACTCGGAAGGCTGAGGCAAGAAAATCGCTTGAACCTGGGAGGCGGAGGTTGCAGTGAGCCGAGGTCGTGCCACTGCACTCCAGCCTGGGC	19	PASS	SVTYPE=INS;END=17615798;SVLEN=2688;SUPPORT=16;STD_SPAN=10.18;STD_POS=8.44	GT:DP:AD	0/1:23:7,16
1	17619381	svim.INS.559	T	TGGGAGGGGAGGGGAGGGAAATGAGGGAGGGGAGGGGAATGGGGAGGGGAGGGGAATGGGGAGGGGAGGGGAGGGGAATGGGGAGGGGAATGGGGGAGGGGAGGGGAGG	31	PASS	SVTYPE=INS;END=17619381;SVLEN=108;SUPPORT=25;STD_SPAN=3.53;STD_POS=1.76	GT:DP:AD	1/1:25:0,25
1	17664576	svim.BND.141	N	]1:194108883]N	1	PASS	SVTYPE=BND;SUPPORT=1;STD_POS1=.;STD_POS2=.	GT:DP:AD	./.:.:.,.
1	17678479	svim.INS.560	G	GGTGGGAAGAGAGGCAGTCAGGGAGGTGATGGGAGGTGGGAA	2	PASS	SVTYPE=INS;END=17678479;SVLEN=41;SUPPORT=2;STD_SPAN=0.71;STD_POS=0.35	GT:DP:AD	./.:.:.,.
1	17684765	svim.DEL.297	ATAAAAATATATTTTAGGCCGGGCGCGGTGGCTCACGCCTGTAATCCCAGCACTTTGGGAGGCCGAGGCGGGCGGATCACGAGGTCAGGAGATCGAGACCATCCTGGGTAACACGGTGAAACCCCGTCTCTACTAAAAATACAAAAAATTAGCCGGGCGAGGTGGCGGGCGCCTGTAGTCCCAGCTACTCCGGAGGCTGAGGCAGGAGAATGGCGTGAACTCCAGGGGGCGGAGCCTGCAGTGAGCCGAGATTGCGCCACTGCACTCCAGCCTGGACGACAGCGAGACTCCGTCTCAAAAAAAAAAAAAAATAATAATAAAAA	A	23	PASS	SVTYPE=DEL;END=17685087;SVLEN=-322;SUPPORT=19;STD_SPAN=0.4;STD_POS=3.58	GT:DP:AD	1/1:19:0,19
1	17764169	svim.INS.561	A	AGCATGCGCCCTCGCACCCCGCCCCGGCGCCCGCCGCCCCCGCCTTCCCGGCGCGCGAGCCGGCGCAGGGCCGCACGGG	31	PASS	SVTYPE=INS;END=17764169;SVLEN=78;SUPPORT=25;STD_SPAN=0.58;STD_POS=0.29	GT:DP:AD	1/1:25:0,25
1	17845058	svim.BND.142	N	]10:92427674]N	1	PASS	SVTYPE=BND;SUPPORT=1;STD_POS1=.;STD_POS2=.	GT:DP:AD	./.:.:.,.
1	17876345	svim.BND.143	N	]3:23396339]N	1	PASS	SVTYPE=BND;SUPPORT=1;STD_POS1=.;STD_POS2=.	GT:DP:AD	./.:.:.,.
1	17918740	svim.INS.562	C	CCCCCCCCCCCCCCCCCCTCCCCCCCCCCTGGCCCCCGCCCCT	1	PASS	SVTYPE=INS;END=17918740;SVLEN=42;SUPPORT=1;STD_SPAN=.;STD_POS=.	GT:DP:AD	./.:.:.,.
1	18015976	svim.INS.563	C	CCCCCTCCCTCCCTCCCTCCCTGCCTCCCTCCCCCTCCCTCTCTCCCTCCCTGCCTCCTTCCCCCTCCCTCCCTCCCTCCCTGCCTCCTTCCCCCTCCCTCCCTCCCTCCCTGCCTCCTTCCCCCTCCCTCCCTCCCTCGCTGCCTCCTTCCCCCTCCCTCCCTCCCTCCCTGCCTCCTTCCCCCTCCCTCCCTCCCTCCCTGCCTCCTTCCCCCTCCCTCCCTCCCTCCCCCTCCCTCTCTCCCTCCCTGCCTCCCTCCCTCCCTCTCTCCCTCCCTGCCTCCTTCCCCCTCCCTCTCTCCCTCCCTGCCTCCCTCCCTCCCTCTCTCCCTCCCTGCCTCCCTCCCCCTCCCTCCCTCCCTCCCTGCCTCCCTCCCCCTCCCTCCCTCCCTGCCTCCCTCCCCCTCCCTCTCTCCCTCCCTGCCTCCTTCCCCCTCCCTCTCTCCCTCCCTGCCTCCCTCCCTCCCTCTCTCCCTCCCTGCCTCCTTCCCCCTCCCTCTCTCCCTCCCTGCCTCCCTCCCTCCCTCTCTCCCTCCCTGCCTCCTTCCCCCTCCCTCCCTCCCTCCCTGCCTCCCTCCCCCTCCCTCCCTCCCTCCCTGCCTCCCTCCCCCTCCCTCTCTCCCTCCCTGCCTCCTTCCCCCTCCCTCTCTCCCTCCCTGCCTCCTTCCCCCTCCCTCTCTCCCTACCTGCCTCCCTCCCTCCCTCTCTCCCTCCCTGCCTCCTTCCCCCTCCCTCCCTCCCTCCCTGCCTCCTTCCCCCTCCCTCCCTCCCTGCCTCCCTCCCCCTCCCTCTCTCCCTCCCTGCCTCCCTCCCTCCCTCTCTCCCTCCCTGCCTCCTTCCCCCTCCCTCCCTCCCTGCCTCCCTCCCCCTCCCTCTCTCCCTCCCTGCCTCCCTCCCCCTCCCTCTCTCCCTCCCTGCCTCCTTCCCCCTCCCTCTCTCCCTCCCTGCCTCCTTCCCCTCCCTCTCTCCCTCCCTGCCTCCCTCCCCCTTCCTCCCTCCCTCCCTGCCTCCCTCCCCCTCCCTCCCTCCCTCCCTCTCTCCCTCCCTGCCTCCTTCCCCCTCCCTCCCTCCCTCCCTGCCTCCCTCCCTCCTTCTCTCCCTCCCTGCCTCCCTCCCCCTCCCTCCCTCCCTCCCTGTCTCCTTCCCCCTCCCTCTCTCCCTCCCTGCCTCCTTCCCCCTCCCTCTCTCCCTCCCTGCCTCCCTCCCTCCCTCTCTTCTTCCCTCCCTCCCTCCTTCCCTCCCTCTCTTCTTCCCTCCCTTCCTCCTTCCCTCCCTCCCTCTCTTCTGCCCTCCCTCCCTCCTTCCT	12	PASS	SVTYPE=INS;END=18015976;SVLEN=1305;SUPPORT=10;STD_SPAN=2.26;STD_POS=1.13	GT:DP:AD	1/1:12:2,10
1	18016041	svim.INS.564	C	CCCTCCCTCTCTTCTTCCCTCCCTTCCTCCTTCCCTCCCTCCCTCTCTTCTGCCCTCCCTCCCTCCTTCCTCCCTACCTCCCTCTCTCCCTCCCTGCCTCCCTCCCTCCCTCTCTTCTTCCCTCCCTCCCTCCTT	1	PASS	SVTYPE=INS;END=18016041;SVLEN=134;SUPPORT=1;STD_SPAN=.;STD_POS=.	GT:DP:AD	./.:.:.,.
1	18094810	svim.INS.565	G	GGTGGGGATTTGACCTTGTGGCGAGGCCTGGCCTGGCAGTGTGCAGGGCTC	18	PASS	SVTYPE=INS;END=18094810;SVLEN=50;SUPPORT=15;STD_SPAN=0.52;STD_POS=17.38	GT:DP:AD	0/1:33:18,15
1	18121270	svim.INS.566	C	CAACCAAAGACCCAACTATAACTCTCCCCCCCAAAAAAAACAAA	1	PASS	SVTYPE=INS;END=18121270;SVLEN=43;SUPPORT=1;STD_SPAN=.;STD_POS=.	GT:DP:AD	./.:.:.,.
1	18164528	svim.BND.144	N	N[4:79551683[	1	PASS	SVTYPE=BND;SUPPORT=1;STD_POS1=.;STD_POS2=.	GT:DP:AD	./.:.:.,.
1	18186161	svim.INS.567	T	TAGGGGAGGGGGACAGGAGAGGGAGAGGGAGAGAGAGAGAGATGGGGGAGGGGGAGAGGAGAGGGAGAGAGAGATGGGGAGGGGGAGGGGAGAGGGCGAGGGAGAGGGAGAGGAGAAGAGAGAGAGGGGGGAGAGAGACAGATGGGGAGGGGGAGGGGAGAGGGAGAGGAGGTGGAGAGGGGGAGAGAGAGATGGGGGA	31	PASS	SVTYPE=INS;END=18186161;SVLEN=198;SUPPORT=25;STD_SPAN=2.29;STD_POS=3.1	GT:DP:AD	1/1:25:0,25
1	18195128	svim.INS.568	G	GTGCAAAAGTAATTGTGGTTTTTGCAATTAATAATGCAATTAACAATGGCAAAAACCACAATTACTTT	36	PASS	SVTYPE=INS;END=18195128;SVLEN=67;SUPPORT=29;STD_SPAN=0.57;STD_POS=0.28	GT:DP:AD	1/1:29:0,29
1	18376091	svim.DUP_TANDEM.19	N	<DUP:TANDEM>	7	PASS	SVTYPE=DUP:TANDEM;END=18376295;SVLEN=205;SUPPORT=6;STD_SPAN=15.78;STD_POS=7.89	GT:CN:DP:AD	./.:2:.:.,.
1	18376094	svim.DUP_TANDEM.20	N	<DUP:TANDEM>	2	PASS	SVTYPE=DUP:TANDEM;END=18376492;SVLEN=399;SUPPORT=2;STD_SPAN=.;STD_POS=.	GT:CN:DP:AD	./.:2:.:.,.
1	18376131	svim.INS.569	C	CTGGTGATAGTGATGGTGATGGTGCTGGTGGTGGTGGTGATGGTGCTAGTGGTGGTGATGTTGGTGATGGTGCTGGTGGTGTTGGTGATGGTGATGGTGATAGTGATGCTGGTGATGGTGATGGTGCTGGTGGTGGTGGTGCTGGTGCTGGTGGTAGTGATGATAATGGTGCTGGTTGTGATGCTGGTGATAGTGATGGTGCTGGTGCTGGTGGTAGTGATGCTGGTGATAGTGATGGTGATAGTGCTGGTGGTGATGGTGATAGTGATGGTGTTAGTGTTTGTTATGCTGGTGATGGTGATGGTGATGGTGTTGGTGTTTGTGATGCTGGTGATGGTGATGGTGCTGGTGGTGGTGATGCTGGTGATGGTGATGGTGCTGGTGGTGATGCTGGTGATGGTGGTAATGGTGATGGTAGTGATGATGCTGGTGATGATGGTGGTGCTGGTGGTGTGGTGGTGATGCTAGTCATAGTGATGGTGCTGGTGGTGATGGTGATGATGCTGGTGGTGGTAAAGCTGGTGATAGTGATGGTGATGGTTCTGGTGGTGGTGATGCTGGTGATGGTGCTGGTGGTGATGCTGGTGATAGTGACGGTGATGGTCCTGGTGGTAGTGATTCTGGTAATGGTGCTGGTGGTGATGTTGGTGATAGTGATGGTGCTGGTGCTGGTGGTGGTGATGCTGGTGATGGTGCTGGTGGGGATGGTGATGGTGATAGTTCTAGTGGTAGTGGTGCTGGTGATAGTGATGGTGCTGGTGGTGATGGTGATGGTGCTGCTGCTGGTGATGGTGATGGTGGTGGTGATACTGATGATGGTGATGGTGCTGGTGGTGATGGTGATGATGCTGGTGGTGGTGATGCTGGTGATGGTGATGCTGGGGATGGTGATGGTGACGGTGTTAGTGGTAGAGGTGCTGGTGATAGTGATAGTGCTGGAGGTGATGGTGCTGTTGCTCGTGGTGGTGCTGGTGGTGACGGTGATGGTGATGGTGGTGGTGATACTGATGATGGTGATGGTGTTGGTGCTGGTGGTGATGGTGCTGGTGGTGGTGATGCTGGTGATGGTGATGGTGGGGATGGTGATGGTGCTGGTGGTAGTGGTGCTGGTGATAGTGATGGTGCTGGTGGTGATGGTGCTGTTGCTGGTGGTGCTGCTGCTGGTAATGGTGATGGTCATGGTGGTGGTGATACTGATGATGGTGATGGTGGTGATGGTGATGGTGCTGGTGGTGGTGATGCTGGTGGTAGTGATGGTGATGGTACTGGTGGTGATAGTGATGGTGATGGTGCTGGGTGGTGATGGTGATGGTGCTGGTGGTGGTGATGCTGGTGATGGTGATGGTACTGGTTGTGATAGTGATGGTGATGGTGCTGGTGGTAATGGTGATGGTGCTGCTGCTGGTGATGGTGATGGTGGTGGTGATGCTGGTGATAGTGATGGTACTGCTGGTGATGGTGATGGTGGTGGTGATACTGATGATGGTGATGGTGGTAATGGTAATGGTGCTGCTGGTGGTGATGCTGGTGATGGTGATGGTACTGGTGGTTATGGTGATGGTGATGGTGGTGGTGATACTGATCATGGTGATGGTGATTGTGCTGCTGGTGGTGATGCTGGTGATGGTGATGGTACTGGTGGTGATGGTGATGGCGTGGAGTTGATGGTGATACTGCTGGTGCATGTGCTGGTGATGGTGCTGCTGGTGATAGTGATGATGTTGGTGGTGATGGCACTGCTGCTGATACTGATGGTGATGGTGATGGTGCTTGTGGCGGTGATGTTGGTGATAGTGATGATGACGGTGATGGTAATGGTGATGATGATGGTGATGGTGATGCTGTGGTGTTGATGGTGATACTGCTGGTGCATGTGCTGGTGATGGTGCTGCTGGTGATAGTGATGATGTTGGTGGTGATGGCATTTCTGCTAGTACTGGTGGTGATGGTGATGGTGACGGTGATAGTGCTGGTGGTGATGGTGATGGTGGTAGTGTTGGTGGTGATGGTGATGGTGATGACAGCACTGAAGTAGCTTCTGTGAGACTTATATTCATGCCCACCCCCTCGATGGCACCTCTTAACAGTCTCTAAGTTTCCAGGCTAGGAATCCTATTGTATAGATGTAGAAACTGAGGTCAAGGAGAGCAGGAACTCTCATCCAGAGTTCAGGCCTGCTACCTGCTCTGTGACCCCACATTGCTGCTCTTGTGAGCCTGAGGAGAGATAGGGGCAGCCACACCCCCGTGCTAAGGAATTGCCAAGGCTTGGGGGGTAGGCGTGGCTATGGGATCTTAGGTGGGGGCCTGCACATCCTACAGCCTCTGTTTGTCATCTGTACATTGGGGATGTTCACTCTTACCTCACCTGGGGAGGAGGAAATGAGCTAAGAGATGGACAGGGCCTGAGGGTCTGGCGTGAGCTAGGGGGTCTGTAAATGAGACCTATGGAAACCCAGGGTGGGACACTTAGAATCAGGATGCAGTGAGGCACCCAGGCCCAGGGGACAGGGGGATGTTTTTGGGTGGGGACAGATGTCGCCAACTTAGTGCTGGCATAAAACACCTTTGCCATCTTCAGCCCCTGAACAAGGCAGCCCTGCTCAGCAGCGAGTCTCCCAACCCTGACAACTCGCCCCCTTCCTTCCCTTGTTCAATATTTCCATTTCCATGCTTATCTCTTCCGTGAGCGCCTCTCCTTCTCCCTCTGCTGCCCCCTCGGCTTTTGTCTGCCAGGCTCTGGCTTCTCCATCTTTCTGCAGTACTGACAATCTCCTTTGCTCTCTCTCCCCAGGTGTGGGAGACTATTGTCCCTCCTGCTATCAGAGGCTGGCTCTGCCTTTCCCCATTTAAGACAACACTGCCCCTGCCTCTCCTTGCTCTCTCTGGGGCCCTGTGGGGGACTTGGACTCTGCCCACATCCAGTCCAAGCCTTAGTTGCTTGGGGAAGTCTCCCTTTGGTCTCCAGCCCAAAGCCCTAGGAAGCTCCCTTTAAGTGAAGAGGGACTCCTGCCTCCCACACACCCCTTCATAGAGCCCTACCCCATCTACAGGGAGGGCTCAGTATGGAACCATCCCTGCTGCAGCACATCCACCCACTTTTTACAAATCTGTCCCCCTCCCGTCTCCCAGCAGGACAGGGCCAAGGGACCACACTTTGCTATCTTCTTCTCTGCCCAGTGCAGGCACTTAGGAAGGCATGTTTGCATGCATGAGACTCTCCGGTAAATGAGCCCCTGACATAGGGGCCTCCGAGGTGGAGACAGTGCCAGCCCTGCCCCTACGCTCACCTCCGCCACTCCTCACCTCCTGCCCAGACTCAAAACAAGTGCAACAAAGCACAAAGCAATGTCCTCTCAAACCCCTGTCCCCCAAAACCCTGCCAAAGGATGCTGTGGAAAGGAGAGGGTCCTGCCCTGTGTGAGATGGGGTGGGAGGGGAGCTTCCAGAAGCTTTTGTCTTATCACGTGTAACATGGAATCATAGAACTTACAGGGCTGCTGGGAGGCCCAAATGAGTTCATAAATATAAAGCATTTGTAGCAGTGCTTGGCACATTGTAAATAAGCATAAGAGTGTAATACAAGTGTTTGCTACTGCCTTTTCTGGTAGTGGTGGTGGTGTTACTGGCGGTGATGGCAGTTGTTATTGGTGGTGGTATTATTGGCAGTGGTGGCAGTTGTTATTGGTGGTGGTGGTATTATTGGCAGTAGTGGCAGGTGTTATTGGTGGTGGTGGTGGTGTTATTGATGGTAGTGGTAGTGGTGTTATTGGTGGTGGTGGTGTTATTGGTAGTGGTGGTGATGTTATTGGTGGTGATGGTGGTAGTGGTGTTAGTCGTGGTGGTGTTATTGGTGGTGATGGTGGTGGTGATATTGGTGTTGGTGTTGGTGGTGGTGGTGTTATTGCTGGTGGTGGTGGTGGTGTTATTGTTGGTGGTAGTGGTGTTATTGGTGGTGATGGTGGTGGTGTTATTGGTGGTAGCATCTGTGTTATTGGTGGTGGTGGTGTTATTGGTGGTGATGGTGGTGGTGTTATTGGTGGTGGTAGTGGTGTCATTGGTAGTGGTGGTGGTGGTGGTGTTATTGGTGGTGGTGATGGTGTCGGTGTTGGTGGTGTAATTGGCGGTGATGGTGGTGGTATTATTGGTGATGGTAGCATCTGTGTTATTGATGGTGGTGATGGTGTTATTGGTAGTGGTGGTGGTGTTATTGGTGGTGGTAGCATCTGTGTTATTGGTGGTGGTGATGGTGTTATTGGTAGTGATGGTGGTGTTATTGGTGGTGGTAGCATCTGTGTTATTGGTGGTGGTGGTGGTGTTATTGGTAGTGGTGGTGGTGTTATTGGTGGTGGTAG	6	PASS	SVTYPE=INS;END=18376131;SVLEN=4353;SUPPORT=5;STD_SPAN=5.52;STD_POS=2.76	GT:DP:AD	0/1:20:15,5
1	18376238	svim.INS.570	A	AGTGGTGTTATTGGTGGTGGTGGTGTTATTGGTAGTGGTGGTGATGTTATTGGTGGTGATGGTGGTAGTGGTGTTAGTCGTGGTGGTGTTATTGGTGGTGATGGTGGTGGTGATATTGGTGTTGGTGTTGGTGGTGGTGGTGTTATTGCTGGTGGTGGTGGTGGTGTTATTGTTGGTGGTAGTGGTGTTATTGGTGGTGATGGTGGTGGTGTTATTGGTGGTAGCATCTGTGTTATTGGTGGTGGTGGTGTTATTGGTGGTGATGGTGGTGGTGTTATTGGTGGTGGTAGTGGTGTCATTGGTAGTGGTGGTGGTGGTGGTGTTATTGGTGGTGGTGATGGTGTCGGTGTTGGTGGTGTAATTGGCGGTGATGGTGGTGGTATTATTGGTGATGGTAGCATCTGTGTTATTGATGGTGGTGATGGTGTTATTGGTAGTGGTGGTGGTGTTATTGGTGGTGGTAGCATCTGTGTTATTGGTGGTGGTGATGGTGTTATTGGTAGTGATGGTGGTGTTATTGGTGGTGGTAGCATCTGTGTTATTGGTGGTGGTGGTGGTGTTATTGGTAGTGGTGGTGGTGTTATTGGTGGTGGTAGTGGTGTTATTGGTGGTGGTGGTAATGGTGTTATTGGTGGTGGTGTTATTGGTGGTGGTGGTAGTGGTG	3	hom_ref	SVTYPE=INS;END=18376238;SVLEN=663;SUPPORT=3;STD_SPAN=.;STD_POS=.	GT:DP:AD	0/0:23:20,3
1	18376326	svim.INS.571	G	GTGGTGGTGTTATTGGTAGTGGTGGTGATATTATTGGTAGTGGTGATGGTGTTAT	9	PASS	SVTYPE=INS;END=18376326;SVLEN=54;SUPPORT=8;STD_SPAN=0.71;STD_POS=0.35	GT:DP:AD	0/1:20:12,8
1	18376326	svim.INS.572	G	GTGGTGGTGTTATTGGTGGTGGTGGTGATATTATTGGTAGTGGTGATGGTGTTATTGGTGGTGGTGGTGATATTATTGGTAGTGGTGATGGTGTTATTGGTGGTGGTGGTGGTGTTATTGGTGGTGGTGGTGATATTATTGGTAGTGGTGATGGTGTTATTGGTGGTGGTGGTGGTGTTATTGGTAGTGGTGGTGATATTATTGGTAGTGGTGATGGTGTTAT	12	PASS	SVTYPE=INS;END=18376326;SVLEN=222;SUPPORT=10;STD_SPAN=29.03;STD_POS=16.6	GT:DP:AD	0/1:20:10,10
1	18389337	svim.BND.145	N	N]6:3485294]	1	PASS	SVTYPE=BND;SUPPORT=1;STD_POS1=.;STD_POS2=.	GT:DP:AD	./.:.:.,.
1	18503838	svim.INS.573	G	GAGATGGCTGAGAAGGACTGTGGTCGTGTGTGGGGATGGGGTC	1	PASS	SVTYPE=INS;END=18503838;SVLEN=42;SUPPORT=1;STD_SPAN=.;STD_POS=.	GT:DP:AD	./.:.:.,.
1	18583221	svim.BND.146	N	]1:31325453]N	1	PASS	SVTYPE=BND;SUPPORT=1;STD_POS1=.;STD_POS2=.	GT:DP:AD	./.:.:.,.
1	18599952	svim.DEL.298	CTCTCTCTTTCTTTCTTTCTTTCTTTCTTTCTTTCTTTCTTTCTTTCTTTCTTTCTTTC	C	19	PASS	SVTYPE=DEL;END=18600010;SVLEN=-58;SUPPORT=16;STD_SPAN=3.07;STD_POS=11.3	GT:DP:AD	0/1:23:7,16
1	18607617	svim.INS.574	A	ATGAATGAATGAATGAATGAATGAACAGGTAAGTGAATGAATGAATGAACAGGTGAG	17	PASS	SVTYPE=INS;END=18607617;SVLEN=56;SUPPORT=14;STD_SPAN=0.58;STD_POS=6.81	GT:DP:AD	0/1:32:18,14
1	18622529	svim.BND.147	N	N[11:92940441[	1	PASS	SVTYPE=BND;SUPPORT=1;STD_POS1=.;STD_POS2=.	GT:DP:AD	./.:.:.,.
1	18657027	svim.DEL.299	TGGGAGACATGGCTGGAGGAAGGGGCAGGGGCGTGGGAGAAGGGAAGGTG	T	18	PASS	SVTYPE=DEL;END=18657076;SVLEN=-49;SUPPORT=16;STD_SPAN=0.57;STD_POS=25.51	GT:DP:AD	0/1:25:9,16
1	18657078	svim.DEL.300	GAGACATGGCTGGAGGAAGGGGCAGGGGCGTGGGAGAAGGGAAGGTGGGAGACATGGCTGGAGGAAGGGGCAGGGACATGGGATAAGGGAAGGTGGA	G	11	PASS	SVTYPE=DEL;END=18657174;SVLEN=-96;SUPPORT=9;STD_SPAN=.;STD_POS=.	GT:DP:AD	0/1:25:16,9
1	18685860	svim.INS.575	G	GGAAGGAAGGAAGGAAGGAAGGAAGGAAGGAAGGAAGGAAGGAAA	19	PASS	SVTYPE=INS;END=18685860;SVLEN=44;SUPPORT=16;STD_SPAN=1.05;STD_POS=0.52	GT:DP:AD	0/1:30:14,16
1	18792553	svim.INS.576	A	ATTTCAAGTCTTCAAATCACTCAGCTATCCTAAGAACAGTTTTTCTTTTGTTTTTGGAGG	35	PASS	SVTYPE=INS;END=18792553;SVLEN=59;SUPPORT=29;STD_SPAN=0.83;STD_POS=17.83	GT:DP:AD	1/1:29:0,29
1	18792751	svim.INS.577	C	CAAAAATAAAGTAGTTATTTATTATTATTTATTTATTTTAT	1	PASS	SVTYPE=INS;END=18792751;SVLEN=40;SUPPORT=1;STD_SPAN=.;STD_POS=.	GT:DP:AD	./.:.:.,.
1	18829422	svim.INS.578	A	AAGAAAGAAAGAAAGAGAGAGAGAGAGAGAGAGAGAGAGAG	1	PASS	SVTYPE=INS;END=18829422;SVLEN=40;SUPPORT=1;STD_SPAN=.;STD_POS=.	GT:DP:AD	./.:.:.,.
1	18832378	svim.BND.148	N	N[2:197695700[	1	PASS	SVTYPE=BND;SUPPORT=1;STD_POS1=.;STD_POS2=.	GT:DP:AD	./.:.:.,.
1	18924454	svim.DEL.301	TGGGGGGAGTGAGAAGTCCCTTTACCTGTGTCTGGTGTACAGATCGAGAGCAGCGCTCATAGTTTGGAAGT	T	13	PASS	SVTYPE=DEL;END=18924524;SVLEN=-70;SUPPORT=11;STD_SPAN=0.4;STD_POS=5.55	GT:DP:AD	0/1:29:18,11
1	18931292	svim.DEL.302	GAGCCACCATTCCCCGTCTGAGCCACCACGCCCGGCCTGAGCCACCACTCCTGGCCTGAGCCACCA	G	11	PASS	SVTYPE=DEL;END=18931357;SVLEN=-65;SUPPORT=10;STD_SPAN=10.08;STD_POS=87.91	GT:DP:AD	0/1:25:15,10
1	19063598	svim.BND.149	N	N[1:178598615[	1	PASS	SVTYPE=BND;SUPPORT=1;STD_POS1=.;STD_POS2=.	GT:DP:AD	./.:.:.,.
1	19070947	svim.INS.579	T	TGGATGGATGGATGGATGATGGATGGGTGGATGAGGGATGGATAGAGGATGGATGGATAGAAGGATGGATGGATAGAA	47	PASS	SVTYPE=INS;END=19070947;SVLEN=77;SUPPORT=38;STD_SPAN=0.28;STD_POS=0.58	GT:DP:AD	1/1:39:1,38
1	19151780	svim.DEL.303	CATCACCATCACCATTACCAACATCATCACTACCACCATCATTACCACCACCATCACCAACACCACTACTACCACTACCATCAACACTACCACCATCATTATCACACCACCATCACCATCTCCAACATGGTAACCACCACCGCTATCACCACCTCAATACAAAAAACAACACCATCATCACTACCAACACCAATACCAATACTCTACCACCACCACCACATCACCATCGCCATGACCAACATCACCCCTACCACCGTCATTATCACC	C	41	PASS	SVTYPE=DEL;END=19152046;SVLEN=-266;SUPPORT=34;STD_SPAN=0.3;STD_POS=45.33	GT:DP:AD	1/1:34:0,34
1	19205352	svim.BND.150	N	[3:95905824[N	1	PASS	SVTYPE=BND;SUPPORT=1;STD_POS1=.;STD_POS2=.	GT:DP:AD	./.:.:.,.
1	19252243	svim.DUP_TANDEM.21	N	<DUP:TANDEM>	1	PASS	SVTYPE=DUP:TANDEM;END=19252646;SVLEN=404;SUPPORT=1;STD_SPAN=.;STD_POS=.	GT:CN:DP:AD	./.:2:.:.,.
1	19252351	svim.INS.580	T	TTGGATGGATGGATGGATGGATGGATGGATGGATGGATGGTTGGATGGATGGATGGATGGATGGATGGATGGATGGATGGATTGGTTGGATGGATGGATGGATGGATGGATGGATGGATGGATGGATTGGTTGGATGGATGGATGGATGGATGGATGGATGGATGGATGGATGGATTGGTTGGTTGGATGGATGGATGGATGGATGGATGGATGGATGGATTGGTTGGATGGATGGTTGGATGGATGGATGGATGGATGGATGGATGGATGGATGGTTGGATGGATGGATGGATGGATGGATTGGTTGGATGGATGGATGGATGGTTGGATGGATGGATGGATGGATGGTTGGATGGATGGATGGATGGATGGATGGATGGATGGATGGATGGATTGGTTGGATGGATGGATGGATGGATGGATGGATGGATGGATGGATGGTTGGATGGATGGATGGATGGATGGAGGGATGGATTGGTTGGATGGATGGATGGATGGATGGATGGATGGATGGATGGATGGTTGGATGGATGGATGGATGGATTGGTTGGATGGATGGATGGATGGATGGATGGATGGATGGATGGATTGGTTGGTTGGTTGGATGGATGGATGGATGGATGGATGGATGGATGGATGGATGGATTGGTTGGATGGATGGATGGATGGATGGATGGATGGATGGTTGGATGGATGGATGGATGGATGGATGGATGGATGGATGGTTGGATGGATGGATGGATGGATGGATGGATGGATTGGTTGGATGGA	23	PASS	SVTYPE=INS;END=19252351;SVLEN=771;SUPPORT=19;STD_SPAN=2.32;STD_POS=4.77	GT:DP:AD	0/1:29:10,19
1	19284221	svim.INS.581	T	TTTTTTATTTTTTTTTTTTTTTTTTATTTTTTTTTATTTTTTTA	1	PASS	SVTYPE=INS;END=19284221;SVLEN=43;SUPPORT=1;STD_SPAN=.;STD_POS=.	GT:DP:AD	./.:.:.,.
1	19305483	svim.BND.151	N	N]1:51233310]	1	PASS	SVTYPE=BND;SUPPORT=1;STD_POS1=.;STD_POS2=.	GT:DP:AD	./.:.:.,.
1	19359949	svim.INS.582	T	TAAAGACAAAACAGGATACACATAGAACACCATAGGACCCACA	1	PASS	SVTYPE=INS;END=19359949;SVLEN=42;SUPPORT=1;STD_SPAN=.;STD_POS=.	GT:DP:AD	./.:.:.,.
1	19386824	svim.INS.583	G	GGACCACCATCCCCCCCCCCACCCCCACTCCACCACAGATCCCTGGACCACCATTCCCCCACCCCCACTCCACCACAGATCCCTGGACCACCATATTCCCCACCCGCCACTCTACCTCAGGTCCCA	11	PASS	SVTYPE=INS;END=19386824;SVLEN=125;SUPPORT=9;STD_SPAN=1.01;STD_POS=0.51	GT:DP:AD	0/1:19:10,9
1	19386824	svim.INS.584	G	GGACCACCATCCCCCCCCCCACCCCCATTCCACCACAGATCCCTGGATCACCATATTCCCCACCCCCACCCCCACTCCACCACAGATCCCTGGACCACCATTCCCCCACCTCCCTCTCCACCACAGATCCCTGGACCACCATCCCCCCCCCCACCCCCATTCCACCACAGATCCCTGGATCACCATATTCCCCACCCCCACTCCACCACAGATCCCTGGACCACCATTCCCCCCCCACCCCCACTCCACCACAGATCCCTGGACCACCATATTCCCCACCCGCCACTCTACCTCAGGTCCCA	12	PASS	SVTYPE=INS;END=19386824;SVLEN=301;SUPPORT=10;STD_SPAN=1.06;STD_POS=0.53	GT:DP:AD	0/1:19:9,10
1	19387846	svim.INS.585	T	TCACCACCACCACCATCATCATCATCACCACCACCACCATCATCCCCACCATCACCATCACCACCACCACCATCACCACCACCACCACCATCATCACCATCACCACCACCACCACAACCATCATCACCATCACCACCACCACCATCATCATCATCACCACCACCATCATCATCATCACCACCACCACCATCACCACCACCACCACCATCACCACCATCACCACCACCACCACCATCACCACCACCACCATCATTACCACCACCACCACCATCACCACCACCACCATCACCACCATCACCACCACCACCATCACCACCATCACCACCACCACCATCACCACCATCACCACCACCACCATCATCATCACCACCACCACCACCATCATCACCACCACCACCATCACCACCACCACCATCACCACCATCACCACCATCACCACCACCACCACCACGACCATCATCATCACCACCATCACCACCACACCACCATCATCATCACCACCAC	1	PASS	SVTYPE=INS;END=19387846;SVLEN=503;SUPPORT=1;STD_SPAN=.;STD_POS=.	GT:DP:AD	./.:.:.,.
1	19387911	svim.INS.586	A	ACCACCACCATCATCACCATCACCACCACCACAACCATCATCACCATCACCACCACCACCATCATCATCATCACCACCACCATCATCATCATCACCACCACCACCATCACCACCACCACCACCATCACCACCATCACCACCACCACCACCATCACCACCACCACCATCATTACCACCACCACCACCATCACCACCACCACCATCATCACCACCATCACCACCACCACCATCATCACCATCACCACCACCACCATCACCACCATCACCACCACCACCATCATCATCATCACCACCACCACCACCATCATCACCACCACCACCATCACCACCACCACCATCACCACCATCACCACCATCACCACCACCACCACCACGACCATCATCATCACCACCATCACCACCACCACCACCATCATCATCACCACCACCATCATCATCACCACCACCACCACCATCATCATCATCACCACCACCATCATCATCACCACCACCATCATCACCTCCACCACCATCACCACCATCACAACCACCACCACCATCACCATCACCACCACCACCACCACCATCATCACCACCATCACCACCACCATCATCATCATCATGATCACCACCACCACCACCACAATCATGATCATCACCACCACCACCATCACCACCACCACCATCACCACCATCACCACCACCACCATCAGCAGCATCACCACCATCACCACCACCACCACCACCGCCATCACCACCACCACCACCACCATCACCACCACCATCAGCATCACCACCAGCACCACCACCACCACCATCACCATCACCACCACCACCACCACCACCATCAGTATCACCACGACCACCACCACCATCACCACCACCACCATCACCACCACCACCACCACCACCATCACCACCACCACCACCACCACCATCATGATCATCACCACCACCACCATCATCACCACCACCACCACCATAACCACCACCACCATCATCACCAGCACCACCACCATCATCATCACCACCGTCATCACCACCACCACCACCACCATCACCACCACCACCACCATCACCATCACCACCACCACCACCATCATCACCACCATCATCACCACCACCACCACCACCATCACCACCACCACCATCACCATCATCATCACCACCACCATCATCATCACCATCATCACCATCACCACCACCACCATCACCACCACCACCACCATCATCACCATCACCACCACCACAACCATGATCACCATCACCACCACCACCATCATCATCACCACCACCACCACCACCACCACCACCATCACCACCACCACCATCATCATCACCACCACCACCACCACCATCACCACCACCATCATCACCACCATCACCACCACCACCACCATCACCACCACCACCATCATCATCATCACCACCACCACCATCATCATCACCACCACCACCATCATCACCACCACCACCATCACCACCATCACCACCACCATCATCATCATCACCACCACCACCATCACCACCACCACCATCACCACCATCATCACCACCACCACCACCATCACGATCACCACCACCACCACCATCATCACCACCACCACCATCACGATCACCACCACCACCACCATCACCACCACCATCACCACCACCACCACCACCACCATCACGATCACCACCACCACCATCACCACCACCACCACCATCACGATCACCACCACCACCACCATCATCACCACCACCACCACCATCACGATCACCACCACCACCACCATCACCACCACCACCATCATCATCATGATCACCACCACCACCACCACCACCATCATGATCATCACCACCACCAGCATCATCACCACCACCACCACCATCACCACCATAACCACCATCATCATCACCACCACCACCATCACCATCACCATCACCACCACCACCACCATCACCACCACCATCACCACCACCACCACCACCGCCACCACCACCATCATCACCACCACCACCACCGCCATCACCACCACCATCACCACCACCACCATCACCACCACCATCACCACCATCACCACCACCATCATCACCACCACCACCATCAGTATCACCACCACCACCACCACCACCACCATCAGTATCACCACCACCACCACCATCACCACCACCACCACCACCACCACCATCACCACCACCACCACCACCACCATCATGATCATCACCACCACCACCACCATAACCACCACCACCATCATCACCACCACCACCACCACCATCATCACCACCATCACCATCACCACCACCACCACCACCATCACCATCATCACCACCACCACCACCATCACCACCACCACCATCATCACCATCATCATCACCACCACCACCATCACCACCGTCATCACCATCACCACCACCACCATCACCACCACCACCACCACCATCATCATCATCACCACCACCACCACAACCATCACCATCACCACCACCACCATCATCATCACCACCACCATCATCATCATCACCACTACCACCATCACCACCACCATCATCACCACCATCACCATCACCACCACCACCACCACCATCACCACCACCACCATCATCATCACCACCATCACCACCACCACCATCACCACCATCACCACCACCACCACCACCACCATCACCACCACCACCATCACCACCACCACCATCATCATCACCACCACCACCACCATCACCACCACCACCACGATCACCACCACCACCATCACCACCATCATCACCACCATCACCACCACCATCATCATCATCACCACCACCACCATCACCACCACCACCATCACCACCATCATCACCACCACCACCACCATCAACATCACCACCACCACCACCACCATCATCACCACCATCACCACCACCATCATCATCATGATCACCACCACCACCATCATGATCATCACCACCACCACCATCATCACCACCACCACCACCATCACCACCATAACCACTATCACCATCATCACCACCACCACCATCACCACCATCACCATCACCACCACCACCACCATCACCACCACCACCACCACCACCACCATCACCACCACCACCATCATCACCACCACCACCACCATCACCACCATCACCACCACCATCATCATCATGATCACCACCACCACCATGATCATCACCACCACCACCATCACCACCACCACCACCATCACCACCATAACCACCACCACCATCATCATCACCACCACCACCATCACCACCATCACCATCACCACCACCACCACCATCACCACCACCACCACCATCACCACCACCATCATCAGCATCACCACCACCACCACCATCACCACCATCACCACCACCATCACCACCACCATCACCACCACCACCACCATCAGTATCACCACCACCACCACTATCACCACCACCATCACCACCACCACCATCACCACCACCACCACCATCACCACCACCACCATCACCACCACCACCGCCACCATCACCGCCATCACCACCATCACCACCACCACCATCACCACCATCACCACTACCATCACCACCACCACCACCATCACCACCACCACCACCACCATCACCATCATCATCCACCACCACCACCATTACTGCCATCATCATCATAATCACCAACACCAGTACCATCATCATCACTTCCACCACCACCATCAAAATCACCAAGACCATCATCACATCGTCACTATCATCACCATCATCATCATCACTT	8	PASS	SVTYPE=INS;END=19387911;SVLEN=3699;SUPPORT=7;STD_SPAN=125.06;STD_POS=62.53	GT:DP:AD	0/1:16:9,7
1	19469750	svim.DEL.304	AAGGAAGAAAGAAAGAAAGAAAGAAAGAAAGAAAGAAAGAAAGAA	A	16	PASS	SVTYPE=DEL;END=19469794;SVLEN=-44;SUPPORT=13;STD_SPAN=0.28;STD_POS=4.3	GT:DP:AD	0/1:29:16,13
1	19482075	svim.BND.152	N	N]6:5016317]	1	PASS	SVTYPE=BND;SUPPORT=1;STD_POS1=.;STD_POS2=.	GT:DP:AD	./.:.:.,.
1	19620830	svim.BND.153	N	N]14:35121328]	1	PASS	SVTYPE=BND;SUPPORT=1;STD_POS1=.;STD_POS2=.	GT:DP:AD	./.:.:.,.
1	19680427	svim.BND.154	N	N[8:121490828[	1	PASS	SVTYPE=BND;SUPPORT=1;STD_POS1=.;STD_POS2=.	GT:DP:AD	./.:.:.,.
1	19708399	svim.BND.155	N	N[17:18220513[	1	PASS	SVTYPE=BND;SUPPORT=1;STD_POS1=.;STD_POS2=.	GT:DP:AD	./.:.:.,.
1	19830728	svim.BND.156	N	[16:9660692[N	1	PASS	SVTYPE=BND;SUPPORT=1;STD_POS1=.;STD_POS2=.	GT:DP:AD	./.:.:.,.
1	19941735	svim.BND.157	N	]9:138591020]N	1	PASS	SVTYPE=BND;SUPPORT=1;STD_POS1=.;STD_POS2=.	GT:DP:AD	./.:.:.,.
1	20029349	svim.BND.158	N	]7:19097837]N	1	PASS	SVTYPE=BND;SUPPORT=1;STD_POS1=.;STD_POS2=.	GT:DP:AD	./.:.:.,.
1	20083278	svim.BND.159	N	]10:98769692]N	1	PASS	SVTYPE=BND;SUPPORT=1;STD_POS1=.;STD_POS2=.	GT:DP:AD	./.:.:.,.
1	20199272	svim.INS.587	T	TCTTTCTTTCTTTCTTTCTTTTCTTTCTTTTCTTTCTTTCTTTCTTCTTCTTTCTTC	1	PASS	SVTYPE=INS;END=20199272;SVLEN=56;SUPPORT=1;STD_SPAN=.;STD_POS=.	GT:DP:AD	./.:.:.,.
1	20254818	svim.BND.160	N	[17:47737135[N	1	PASS	SVTYPE=BND;SUPPORT=1;STD_POS1=.;STD_POS2=.	GT:DP:AD	./.:.:.,.
1	20259346	svim.DUP_TANDEM.22	N	<DUP:TANDEM>	1	PASS	SVTYPE=DUP:TANDEM;END=20259462;SVLEN=117;SUPPORT=1;STD_SPAN=.;STD_POS=.	GT:CN:DP:AD	./.:2:.:.,.
1	20259424	svim.INS.588	A	AGTTACCATCACCATAATTATCACCATCAACATCACCATCGGTGCCATCAACATCATCATCATCACCATCACCATCATCATCATCATTACCATTACCATCACCATCATCATCTTCACCATCACCATTGCACCATCACCATTATCATCATCATAATCACCATCAACATCACCATAATAATCATCACCATTATCATCATTATCACCATCACCATCATCATCATCATTACCATTACCATCACCATCATCATCTTCACCATCACCATCACCATTGCACCATCACCATTATCATCATCTTAATCACTATCAACATCACCATAATAATCACC	39	PASS	SVTYPE=INS;END=20259424;SVLEN=325;SUPPORT=32;STD_SPAN=0.8;STD_POS=0.4	GT:DP:AD	1/1:32:0,32
1	20390115	svim.BND.161	N	]4:6936123]N	1	PASS	SVTYPE=BND;SUPPORT=1;STD_POS1=.;STD_POS2=.	GT:DP:AD	./.:.:.,.
1	20708961	svim.INS.589	A	ATGGTGGTGATGGTGGTGATGGTGGTGGTGGGGGGGTAGTGATGGTGGTAATGATTGTGGTGATGGTAGTGGTGATGTTGGTGGTGATGGTGGTGGGGGTAGTGATGGTAATGATTGTGGTGATGTTGGTGGTGATGGTGGTGGTGGTGGGGTTAGTGATGGTGGCAATGATTGTGGTGATGGTGGTGATGGTGGTGGTGATGATGGTGTTGGTGGTAGTGATAGTGGTGGTGGTGGAGGTAGTGATGGTGGTAATGATTGTAGTGATGGTGGTGATGGTGGTGGTGATGATGGTGTTGGTGGTGGAGGTAGTGATGGTGGTAATGATTGTAGTGATGGTGGTGATGGTAGTGGTGATGTTGATGATGGTGGTGGTGATGGTGGTGGTGGAGGTAGTGATGGTGGTAATGATTGTTGTGATGTTGGTGATGGTGGGGG	39	PASS	SVTYPE=INS;END=20708961;SVLEN=437;SUPPORT=32;STD_SPAN=0.91;STD_POS=0.45	GT:DP:AD	1/1:32:0,32
1	20724870	svim.BND.162	N	N[12:75414821[	1	PASS	SVTYPE=BND;SUPPORT=1;STD_POS1=.;STD_POS2=.	GT:DP:AD	./.:.:.,.
1	20790032	svim.INS.590	A	ACATTATTATCACCACCATCACCATCATCAGCATTACTGCTACAATCACCTTCATAGCCACCACCACCATCACCATCATCACCATCACCACTACCATCATCATCATTACCATCATTATCACCATCATCACCATCACCTCTACCATCATCATCATTACCATCAATATCACCATCATCACCATCACCACCACCAGCCTCATCACCATTACCACCACCAGCATCATCACCACCACCACCAACAACAACAATAATAACAACAGCATCATCACCACCACCACCACCACCACCAACAGCATCATCACCACCACCACCACCACCACCAACAGCATCATCACCACCACCACCAACAACAGCATCATCACTGCTACCACCACCAACAACAGCAACAGCATCATCACCATCACCACCACCACCACTACCACCAACAGCATCATCACCAACATCACCACCACCACCACTACCACCAATAACATCATCACCAACATCACCACCACCACCACCACTACCACCAACAGCATCATCACCAACATCATCATCACCACCATCAGCAGCAGCAGCATCACCATTACTATCACCATCATAACCACCACCACCATCATCATCACGACCACCACCATCACTACTATCATCATCATTATCACCATCACCACCATCACCACCACCACCATCATCATCACCACCACCATCACCACCAACAACAACATTGTCACCATCATCAGCATCACTGCTATCACCATCATAGCCACCACCACCACCACTACTATCATTATCATCATTACCATAATTATCACCACCATCACCATCACCCATCACCACCATCATCACCACTACTACCAATATTATCATCACCACCACCATCATTATCACCACCATCATCACCACCATCACCACCATCATCACCACCATCACCAT	32	PASS	SVTYPE=INS;END=20790032;SVLEN=910;SUPPORT=26;STD_SPAN=2.05;STD_POS=1.03	GT:DP:AD	1/1:29:3,26
1	20913605	svim.DEL.305	GGAGTCAAGGAGTCCTGAAGGCCGGTCCCAGGCCTGGGCAGGGCTGGGTGGGGCAGACT	G	25	PASS	SVTYPE=DEL;END=20913663;SVLEN=-58;SUPPORT=20;STD_SPAN=.;STD_POS=.	GT:DP:AD	0/1:40:20,20
1	20944737	svim.INS.591	G	GCACTGTTCAGTTTCTTTTTTTTTTTTTTTTTTTTTTTTTTTTGAGACGGAGTCTCGCTGTCGCCCAGGCTGGAGTGCAGTGGCGCAATCTCGGCTCACTGCAGGCTCCGCCCCCTGGGGTTCACGCCATTCTCCTGCCTCAGCCTCCCGAGTAGCTGGGACTACAGGCGCCCGCCACCTCGCCCGGCTAATTTTTTGTATTTTTAGTAGAGACGGGGTTTCACCGTGTTAGCCAGGATGGTCTCGATCTCCTGACCTCGTGATCCGCCCGCCTCGGCCTCCCAAAGTGCTGGGATTACAGGCGTGAGCCACCGCGCCCGGCC	12	PASS	SVTYPE=INS;END=20944737;SVLEN=322;SUPPORT=10;STD_SPAN=1.1;STD_POS=3.36	GT:DP:AD	0/1:25:15,10
1	20950239	svim.INS.592	G	GAAGTGCTGGGATTACAGGCATAAGCCACCGCGCCTGGCCAAGCGTGTGTTCTATTGTCCAGCACTGTCTGTGATTTTTAGGACCCTAAAGCACAGTCCCAGATTCCCGTGGAAATTAACAGAAGCATGTATATGTCTGCTGCTCTGGCCAGCTGCTGCTAATTGCTCATGTAAACCATGTGACTCTTTAGTGTTTCCTTTTGGCAGGGAGGAGAGCACGGCTATAACTGACAGGTATTCGGGGTACTTTGGATCTCTGTGTCTGAAATAAAGCCAGAGAACACTGTTCAAGAATAAATAATGGAGGCCGGGCGCGGTGGCTCACGCCTGTAATCCCAGCACTTTGGGAGGCCGAGGCGGGCGGATCACGAGGTCAGGAGATCGAGACCATCCTGGCTAACACAGTGAAACCCCGTCTCTACTAAAAAACACAAAAAAATTAGCCGGGCGTGGTGGCGGGCGCCTGTAGTCCCAGCTACGCGGGAGGCTGAGGCAGGAGAATGGCGTGAACCCGGGAGGCGGAGCTTGCAGTGAGCCTAGATCGCGCCACTGCACTCCAGCCTGGGCGACAGAGCGAGACTCCGTCTCAAAAAAAAAAAAAAAAAAAAAAAAAAGAATAAATAATGGAGGCCGGGCGCAGTGGCTCACGCCTGTAATCCCAGCACTTTGGAAGGCCGAGGCGGGTGGATCATGAGGTCAGGAGATCGAGACCATCCTGGCTAACAAGGTGAAACCCCGTCTCTACTAAAAATACAAAAAATTAGCCAGGCGCGGTGGCGGGCGCCTGTAGTCCCAGCTACTCGGGAGGCTGAGGCAGGAGAATGGCGTGAACCCGGGAAGCGGAGCTTGCAGTGAGCCGAGATTGCGCCACTGCAGTCTGCAGTCCGGCCTGGGCGACAGAGCGAGACTCTGTCTCAAAAAAAAAAAAAAAAAAAAAAAGAATAAATAATGGAAAAAACAATGGAATGGCCTAATAAGTCTCTCATGTGTTTAATTTTTTTTTTTTTTTTTTTTTTTTTTTGAGACGGAGTCTTGCTCTGTCGCCCAGGCTGGAGTGCAGTGGCGAGATCTTGGCTCACTACAAGCTCCGCCTCCTGGGTTCATGCCATTCTCCTGCCTCAGCCTCCCGAGTAGCTGGGACTACAGGCGCCTGCCACCACACCCAGCTAATTGTTTGTATTTTTTAGTAGAGACGGGGTTTCACCATGTTAGCCAGGATGGTCTCGATCTCCTAACCTCGTGATCCACCCACCTTGGCCTCCCA	13	PASS	SVTYPE=INS;END=20950239;SVLEN=1263;SUPPORT=11;STD_SPAN=8.41;STD_POS=3.76	GT:DP:AD	0/1:17:6,11
1	20952492	svim.DEL.306	GGAAGGAAGGAAGGGAGGAAGGAAGGAAGGAAGGAAGGAAGGGAGGAAGGAAGGAAGGAAGGAAGGAAGGAAGGAAGGAAGGGAGGAAGGAAGG	G	26	PASS	SVTYPE=DEL;END=20952585;SVLEN=-93;SUPPORT=22;STD_SPAN=4.05;STD_POS=18.16	GT:DP:AD	1/1:22:0,22
1	21060034	svim.BND.163	N	]8:10169955]N	1	PASS	SVTYPE=BND;SUPPORT=1;STD_POS1=.;STD_POS2=.	GT:DP:AD	./.:.:.,.
1	21061137	svim.BND.164	N	]10:59775910]N	1	PASS	SVTYPE=BND;SUPPORT=1;STD_POS1=.;STD_POS2=.	GT:DP:AD	./.:.:.,.
1	21077326	svim.BND.165	N	]MT:5842]N	1	PASS	SVTYPE=BND;SUPPORT=1;STD_POS1=.;STD_POS2=.	GT:DP:AD	./.:.:.,.
1	21126331	svim.BND.166	N	]2:17368398]N	1	PASS	SVTYPE=BND;SUPPORT=1;STD_POS1=.;STD_POS2=.	GT:DP:AD	./.:.:.,.
1	21142813	svim.DEL.307	AGGCGGGGGGGGGGGGGGTCGGCCAGCCGCCCCGTCCGGGAGGGAG	A	15	PASS	SVTYPE=DEL;END=21142858;SVLEN=-45;SUPPORT=13;STD_SPAN=.;STD_POS=8.04	GT:DP:AD	0/1:23:10,13
1	21199224	svim.BND.167	N	N[20:40568921[	1	PASS	SVTYPE=BND;SUPPORT=1;STD_POS1=.;STD_POS2=.	GT:DP:AD	./.:.:.,.
1	21213081	svim.BND.168	N	]10:70132548]N	1	PASS	SVTYPE=BND;SUPPORT=1;STD_POS1=.;STD_POS2=.	GT:DP:AD	./.:.:.,.
1	21292127	svim.INS.593	C	CTGCCTCAATACCCCTTTCCCTTTCATTTTGTGAATACCCATGAAAGTTAGATCA	12	PASS	SVTYPE=INS;END=21292127;SVLEN=54;SUPPORT=10;STD_SPAN=0.47;STD_POS=0.24	GT:DP:AD	0/1:25:15,10
1	21308028	svim.DEL.308	ACGCACATACTGTATGTATACATACATACATGTATACGCACATACTGTATGTATACATACATGTATACGCACATACTGTATGTA	A	21	PASS	SVTYPE=DEL;END=21308111;SVLEN=-83;SUPPORT=18;STD_SPAN=17.35;STD_POS=8.86	GT:DP:AD	1/1:18:0,18
1	21315565	svim.INS.594	G	GGAGGGGAGGGGAGGGGAGGGGAGGGGAGGGGAGGGGAGGGGAGGGGAGGGGAGGA	19	PASS	SVTYPE=INS;END=21315565;SVLEN=55;SUPPORT=16;STD_SPAN=5.35;STD_POS=9.75	GT:DP:AD	1/1:17:1,16
1	21350427	svim.DEL.309	CCTCTGCCCGGCCACGACCCCATCTGGGAGGTGAGGAGCGT	C	23	PASS	SVTYPE=DEL;END=21350467;SVLEN=-40;SUPPORT=19;STD_SPAN=.;STD_POS=.	GT:DP:AD	0/1:35:16,19
1	21431382	svim.BND.169	N	[21:47467432[N	1	PASS	SVTYPE=BND;SUPPORT=1;STD_POS1=.;STD_POS2=.	GT:DP:AD	./.:.:.,.
1	21485860	svim.BND.170	N	N]5:15249388]	1	PASS	SVTYPE=BND;SUPPORT=1;STD_POS1=.;STD_POS2=.	GT:DP:AD	./.:.:.,.
1	21492588	svim.INS.595	T	TGACTATAGTCTTTTTTTTTTTTTTTTTTTTTTTTTTTTGAGACGGAGTCTCGCTCTGTCGCCCAGGCTGGAGTGCAGTGGCGGGATCTCGGCTCACTGCAAGCTCCGCCTCCCGGGTTCACGCCATTCTCCTGCCTCAGCCTCCCAAGTAGCTGGGACTACAGGCGCCCGCCACTACGCCCGGCTAATTTTTTGTATTTTTAGTAGAGACGGGGTTTCACCGTTTTAGCCGGGATGGTCTCGATCTCCTGACCTCGTGATCCGCCCGCCTCGGCCTCCCAAAGTGCTGGGATTACAGGCGTGAGCCACCGCGCCCGGCC	13	PASS	SVTYPE=INS;END=21492588;SVLEN=319;SUPPORT=11;STD_SPAN=1.44;STD_POS=0.72	GT:DP:AD	0/1:27:16,11
1	21506436	svim.INS.596	T	TATATATTTAATATATTATATATAATATATATTATATATTTAATATAATATATATAATATATATTATATATTATATATATCAAGCAGCAG	16	PASS	SVTYPE=INS;END=21506436;SVLEN=89;SUPPORT=13;STD_SPAN=2.02;STD_POS=1.01	GT:DP:AD	0/1:27:14,13
1	21506543	svim.INS.597	A	ATATTACATAATATATTACATATATTATGTAATATATGTTATATATTACATATAATATATTATATGTAATATATAATATATTATATATTATATATTATACATAATATATAATATATAATATATAATATATATATTATGTATAATATATATAATATATTATACATAATATATAATATATATTACGTAATATATTACATATATTATATATAAT	33	PASS	SVTYPE=INS;END=21506543;SVLEN=210;SUPPORT=27;STD_SPAN=19.13;STD_POS=22.24	GT:DP:AD	1/1:27:0,27
1	21714720	svim.DEL.310	CCTGGCCAGCCGCCCCATCCGGGAGGGAGGTGGGGGGGTCAGCCCCCCGC	C	16	PASS	SVTYPE=DEL;END=21714769;SVLEN=-49;SUPPORT=13;STD_SPAN=0.38;STD_POS=6.06	GT:DP:AD	0/1:25:12,13
1	21714966	svim.DEL.311	GGAGGTGAGGGGCGCCTCTGCCTGGCCACCCCTACTGGGAAGTGGGGAGCCCCTCTGCCCGGCCAGCCGCCCCGTCCGGGAGG	G	13	PASS	SVTYPE=DEL;END=21715048;SVLEN=-82;SUPPORT=12;STD_SPAN=12.66;STD_POS=61.88	GT:DP:AD	0/1:26:14,12
1	21715014	svim.DEL.312	GCCCCTCTGCCCGGCCAGCCGCCCCGTCCGGGAGGGAGGTGGGGGGGTCAGCCCCCTGCCCGGCCAGCCGCCCCGTCCGGGAGGTGAGGGGCGCCTCTGCCCGGCCGCCCCTACTGGGAAGTGAGGAGCCCCTCTGCCCGGCCACCACCCCGTCCGGCCAGCCGCCCCGTCCGGGAGGTGAGGGGCGCCTCTGCCTGGCCACCCCTACTGGGAAGTG	G	29	PASS	SVTYPE=DEL;END=21715230;SVLEN=-216;SUPPORT=24;STD_SPAN=37.55;STD_POS=28.4	GT:DP:AD	1/1:26:2,24
1	21718933	svim.BND.171	N	N[hs37d5:20894724[	1	PASS	SVTYPE=BND;SUPPORT=1;STD_POS1=.;STD_POS2=.	GT:DP:AD	./.:.:.,.
[truncated: 30,289,245 more chars]
