# Supplementary material for: Bayesian Integrative Detection of Structural Variations With False Discovery Rate Control
Source: Biom J. 2026 Mar 27;68(2):e70128. doi: 10.1002/bimj.70128 (PMC13022811; doi:10.1002/bimj.70128)
Supplement: Supplementary file 2 — Supporting Information [file BIMJ-68-e70128-s001.zip › Code_and_Data/Data_NA19238/NA19238.cutesv.vcf]

##fileformat=VCFv4.2
##source=cuteSV-2.0.3
##fileDate=2025-03-11 15:27:55 2-HKT
##contig=<ID=chr1,length=248956422>
##contig=<ID=chr2,length=242193529>
##contig=<ID=chr3,length=198295559>
##contig=<ID=chr4,length=190214555>
##contig=<ID=chr5,length=181538259>
##contig=<ID=chr6,length=170805979>
##contig=<ID=chr7,length=159345973>
##contig=<ID=chr8,length=145138636>
##contig=<ID=chr9,length=138394717>
##contig=<ID=chr10,length=133797422>
##contig=<ID=chr11,length=135086622>
##contig=<ID=chr12,length=133275309>
##contig=<ID=chr13,length=114364328>
##contig=<ID=chr14,length=107043718>
##contig=<ID=chr15,length=101991189>
##contig=<ID=chr16,length=90338345>
##contig=<ID=chr17,length=83257441>
##contig=<ID=chr18,length=80373285>
##contig=<ID=chr19,length=58617616>
##contig=<ID=chr20,length=64444167>
##contig=<ID=chr21,length=46709983>
##contig=<ID=chr22,length=50818468>
##contig=<ID=chrX,length=156040895>
##contig=<ID=chrY,length=57227415>
##contig=<ID=chrM,length=16569>
##contig=<ID=chr1_KI270706v1_random,length=175055>
##contig=<ID=chr1_KI270707v1_random,length=32032>
##contig=<ID=chr1_KI270708v1_random,length=127682>
##contig=<ID=chr1_KI270709v1_random,length=66860>
##contig=<ID=chr1_KI270710v1_random,length=40176>
##contig=<ID=chr1_KI270711v1_random,length=42210>
##contig=<ID=chr1_KI270712v1_random,length=176043>
##contig=<ID=chr1_KI270713v1_random,length=40745>
##contig=<ID=chr1_KI270714v1_random,length=41717>
##contig=<ID=chr2_KI270715v1_random,length=161471>
##contig=<ID=chr2_KI270716v1_random,length=153799>
##contig=<ID=chr3_GL000221v1_random,length=155397>
##contig=<ID=chr4_GL000008v2_random,length=209709>
##contig=<ID=chr5_GL000208v1_random,length=92689>
##contig=<ID=chr9_KI270717v1_random,length=40062>
##contig=<ID=chr9_KI270718v1_random,length=38054>
##contig=<ID=chr9_KI270719v1_random,length=176845>
##contig=<ID=chr9_KI270720v1_random,length=39050>
##contig=<ID=chr11_KI270721v1_random,length=100316>
##contig=<ID=chr14_GL000009v2_random,length=201709>
##contig=<ID=chr14_GL000225v1_random,length=211173>
##contig=<ID=chr14_KI270722v1_random,length=194050>
##contig=<ID=chr14_GL000194v1_random,length=191469>
##contig=<ID=chr14_KI270723v1_random,length=38115>
##contig=<ID=chr14_KI270724v1_random,length=39555>
##contig=<ID=chr14_KI270725v1_random,length=172810>
##contig=<ID=chr14_KI270726v1_random,length=43739>
##contig=<ID=chr15_KI270727v1_random,length=448248>
##contig=<ID=chr16_KI270728v1_random,length=1872759>
##contig=<ID=chr17_GL000205v2_random,length=185591>
##contig=<ID=chr17_KI270729v1_random,length=280839>
##contig=<ID=chr17_KI270730v1_random,length=112551>
##contig=<ID=chr22_KI270731v1_random,length=150754>
##contig=<ID=chr22_KI270732v1_random,length=41543>
##contig=<ID=chr22_KI270733v1_random,length=179772>
##contig=<ID=chr22_KI270734v1_random,length=165050>
##contig=<ID=chr22_KI270735v1_random,length=42811>
##contig=<ID=chr22_KI270736v1_random,length=181920>
##contig=<ID=chr22_KI270737v1_random,length=103838>
##contig=<ID=chr22_KI270738v1_random,length=99375>
##contig=<ID=chr22_KI270739v1_random,length=73985>
##contig=<ID=chrY_KI270740v1_random,length=37240>
##contig=<ID=chrUn_KI270302v1,length=2274>
##contig=<ID=chrUn_KI270304v1,length=2165>
##contig=<ID=chrUn_KI270303v1,length=1942>
##contig=<ID=chrUn_KI270305v1,length=1472>
##contig=<ID=chrUn_KI270322v1,length=21476>
##contig=<ID=chrUn_KI270320v1,length=4416>
##contig=<ID=chrUn_KI270310v1,length=1201>
##contig=<ID=chrUn_KI270316v1,length=1444>
##contig=<ID=chrUn_KI270315v1,length=2276>
##contig=<ID=chrUn_KI270312v1,length=998>
##contig=<ID=chrUn_KI270311v1,length=12399>
##contig=<ID=chrUn_KI270317v1,length=37690>
##contig=<ID=chrUn_KI270412v1,length=1179>
##contig=<ID=chrUn_KI270411v1,length=2646>
##contig=<ID=chrUn_KI270414v1,length=2489>
##contig=<ID=chrUn_KI270419v1,length=1029>
##contig=<ID=chrUn_KI270418v1,length=2145>
##contig=<ID=chrUn_KI270420v1,length=2321>
##contig=<ID=chrUn_KI270424v1,length=2140>
##contig=<ID=chrUn_KI270417v1,length=2043>
##contig=<ID=chrUn_KI270422v1,length=1445>
##contig=<ID=chrUn_KI270423v1,length=981>
##contig=<ID=chrUn_KI270425v1,length=1884>
##contig=<ID=chrUn_KI270429v1,length=1361>
##contig=<ID=chrUn_KI270442v1,length=392061>
##contig=<ID=chrUn_KI270466v1,length=1233>
##contig=<ID=chrUn_KI270465v1,length=1774>
##contig=<ID=chrUn_KI270467v1,length=3920>
##contig=<ID=chrUn_KI270435v1,length=92983>
##contig=<ID=chrUn_KI270438v1,length=112505>
##contig=<ID=chrUn_KI270468v1,length=4055>
##contig=<ID=chrUn_KI270510v1,length=2415>
##contig=<ID=chrUn_KI270509v1,length=2318>
##contig=<ID=chrUn_KI270518v1,length=2186>
##contig=<ID=chrUn_KI270508v1,length=1951>
##contig=<ID=chrUn_KI270516v1,length=1300>
##contig=<ID=chrUn_KI270512v1,length=22689>
##contig=<ID=chrUn_KI270519v1,length=138126>
##contig=<ID=chrUn_KI270522v1,length=5674>
##contig=<ID=chrUn_KI270511v1,length=8127>
##contig=<ID=chrUn_KI270515v1,length=6361>
##contig=<ID=chrUn_KI270507v1,length=5353>
##contig=<ID=chrUn_KI270517v1,length=3253>
##contig=<ID=chrUn_KI270529v1,length=1899>
##contig=<ID=chrUn_KI270528v1,length=2983>
##contig=<ID=chrUn_KI270530v1,length=2168>
##contig=<ID=chrUn_KI270539v1,length=993>
##contig=<ID=chrUn_KI270538v1,length=91309>
##contig=<ID=chrUn_KI270544v1,length=1202>
##contig=<ID=chrUn_KI270548v1,length=1599>
##contig=<ID=chrUn_KI270583v1,length=1400>
##contig=<ID=chrUn_KI270587v1,length=2969>
##contig=<ID=chrUn_KI270580v1,length=1553>
##contig=<ID=chrUn_KI270581v1,length=7046>
##contig=<ID=chrUn_KI270579v1,length=31033>
##contig=<ID=chrUn_KI270589v1,length=44474>
##contig=<ID=chrUn_KI270590v1,length=4685>
##contig=<ID=chrUn_KI270584v1,length=4513>
##contig=<ID=chrUn_KI270582v1,length=6504>
##contig=<ID=chrUn_KI270588v1,length=6158>
##contig=<ID=chrUn_KI270593v1,length=3041>
##contig=<ID=chrUn_KI270591v1,length=5796>
##contig=<ID=chrUn_KI270330v1,length=1652>
##contig=<ID=chrUn_KI270329v1,length=1040>
##contig=<ID=chrUn_KI270334v1,length=1368>
##contig=<ID=chrUn_KI270333v1,length=2699>
##contig=<ID=chrUn_KI270335v1,length=1048>
##contig=<ID=chrUn_KI270338v1,length=1428>
##contig=<ID=chrUn_KI270340v1,length=1428>
##contig=<ID=chrUn_KI270336v1,length=1026>
##contig=<ID=chrUn_KI270337v1,length=1121>
##contig=<ID=chrUn_KI270363v1,length=1803>
##contig=<ID=chrUn_KI270364v1,length=2855>
##contig=<ID=chrUn_KI270362v1,length=3530>
##contig=<ID=chrUn_KI270366v1,length=8320>
##contig=<ID=chrUn_KI270378v1,length=1048>
##contig=<ID=chrUn_KI270379v1,length=1045>
##contig=<ID=chrUn_KI270389v1,length=1298>
##contig=<ID=chrUn_KI270390v1,length=2387>
##contig=<ID=chrUn_KI270387v1,length=1537>
##contig=<ID=chrUn_KI270395v1,length=1143>
##contig=<ID=chrUn_KI270396v1,length=1880>
##contig=<ID=chrUn_KI270388v1,length=1216>
##contig=<ID=chrUn_KI270394v1,length=970>
##contig=<ID=chrUn_KI270386v1,length=1788>
##contig=<ID=chrUn_KI270391v1,length=1484>
##contig=<ID=chrUn_KI270383v1,length=1750>
##contig=<ID=chrUn_KI270393v1,length=1308>
##contig=<ID=chrUn_KI270384v1,length=1658>
##contig=<ID=chrUn_KI270392v1,length=971>
##contig=<ID=chrUn_KI270381v1,length=1930>
##contig=<ID=chrUn_KI270385v1,length=990>
##contig=<ID=chrUn_KI270382v1,length=4215>
##contig=<ID=chrUn_KI270376v1,length=1136>
##contig=<ID=chrUn_KI270374v1,length=2656>
##contig=<ID=chrUn_KI270372v1,length=1650>
##contig=<ID=chrUn_KI270373v1,length=1451>
##contig=<ID=chrUn_KI270375v1,length=2378>
##contig=<ID=chrUn_KI270371v1,length=2805>
##contig=<ID=chrUn_KI270448v1,length=7992>
##contig=<ID=chrUn_KI270521v1,length=7642>
##contig=<ID=chrUn_GL000195v1,length=182896>
##contig=<ID=chrUn_GL000219v1,length=179198>
##contig=<ID=chrUn_GL000220v1,length=161802>
##contig=<ID=chrUn_GL000224v1,length=179693>
##contig=<ID=chrUn_KI270741v1,length=157432>
##contig=<ID=chrUn_GL000226v1,length=15008>
##contig=<ID=chrUn_GL000213v1,length=164239>
##contig=<ID=chrUn_KI270743v1,length=210658>
##contig=<ID=chrUn_KI270744v1,length=168472>
##contig=<ID=chrUn_KI270745v1,length=41891>
##contig=<ID=chrUn_KI270746v1,length=66486>
##contig=<ID=chrUn_KI270747v1,length=198735>
##contig=<ID=chrUn_KI270748v1,length=93321>
##contig=<ID=chrUn_KI270749v1,length=158759>
##contig=<ID=chrUn_KI270750v1,length=148850>
##contig=<ID=chrUn_KI270751v1,length=150742>
##contig=<ID=chrUn_KI270752v1,length=27745>
##contig=<ID=chrUn_KI270753v1,length=62944>
##contig=<ID=chrUn_KI270754v1,length=40191>
##contig=<ID=chrUn_KI270755v1,length=36723>
##contig=<ID=chrUn_KI270756v1,length=79590>
##contig=<ID=chrUn_KI270757v1,length=71251>
##contig=<ID=chrUn_GL000214v1,length=137718>
##contig=<ID=chrUn_KI270742v1,length=186739>
##contig=<ID=chrUn_GL000216v2,length=176608>
##contig=<ID=chrUn_GL000218v1,length=161147>
##contig=<ID=chrEBV,length=171823>
##contig=<ID=MAP2K3_chr17_22578583_22605165,length=26582>
##contig=<ID=KCNJ18_chr17_22629421_22688415,length=58994>
##contig=<ID=KMT2C_chr21_7687010_7731520,length=44510>
##contig=<ID=KMT2C_chr15_6020392_6062903,length=42511>
##contig=<ID=KMT2C_chr13_14464876_14502703,length=37827>
##contig=<ID=KMT2C_chr13_14211849_14228603,length=16754>
##contig=<ID=KMT2C_chr13_10688343_10754814,length=66471>
##contig=<ID=KMT2C_chr13_10744786_10790087,length=45301>
##contig=<ID=KMT2C_chr13_11526357_11569988,length=43631>
##contig=<ID=KMT2C_chr13_11559977_11592630,length=32653>
##contig=<ID=KMT2C_chr13_14408161_14474907,length=66746>
##contig=<ID=KMT2C_chr14_3553442_3620349,length=66907>
##contig=<ID=KMT2C_chr14_3610318_3640421,length=30103>
##contig=<ID=KMT2C_chr15_5960377_6027329,length=66952>
##contig=<ID=KMT2C_chr2_89596961_89613143,length=16182>
##contig=<ID=KMT2C_chr2_90170767_90210396,length=39629>
##contig=<ID=KMT2C_chr21_7659652_7674726,length=15074>
##contig=<ID=KMT2C_chr21_8616365_8659521,length=43156>
##contig=<ID=KMT2C_chr21_8649510_8682182,length=32672>
##contig=<ID=KMT2C_chr22_6626735_6693166,length=66431>
##contig=<ID=KMT2C_chr22_6683135_6713219,length=30084>
##contig=<ID=KMT2C_chr22_11126384_11167180,length=40796>
##contig=<ID=KMT2C_chr22_11157169_11189815,length=32646>
##ALT=<ID=INS,Description="Insertion of novel sequence relative to the reference">
##ALT=<ID=DEL,Description="Deletion relative to the reference">
##ALT=<ID=DUP,Description="Region of elevated copy number relative to the reference">
##ALT=<ID=INV,Description="Inversion of reference sequence">
##ALT=<ID=BND,Description="Breakend of translocation">
##INFO=<ID=PRECISE,Number=0,Type=Flag,Description="Precise structural variant">
##INFO=<ID=IMPRECISE,Number=0,Type=Flag,Description="Imprecise structural variant">
##INFO=<ID=SVTYPE,Number=1,Type=String,Description="Type of structural variant">
##INFO=<ID=SVLEN,Number=1,Type=Integer,Description="Difference in length between REF and ALT alleles">
##INFO=<ID=CHR2,Number=1,Type=String,Description="Chromosome for END coordinate in case of a translocation">
##INFO=<ID=END,Number=1,Type=Integer,Description="End position of the variant described in this record">
##INFO=<ID=CIPOS,Number=2,Type=Integer,Description="Confidence interval around POS for imprecise variants">
##INFO=<ID=CILEN,Number=2,Type=Integer,Description="Confidence interval around inserted/deleted material between breakends">
##INFO=<ID=RE,Number=1,Type=Integer,Description="Number of read support this record">
##INFO=<ID=STRAND,Number=A,Type=String,Description="Strand orientation of the adjacency in BEDPE format (DEL:+-, DUP:-+, INV:++/--)">
##INFO=<ID=RNAMES,Number=.,Type=String,Description="Supporting read names of SVs (comma separated)">
##INFO=<ID=AF,Number=A,Type=Float,Description="Allele Frequency.">
##FILTER=<ID=q5,Description="Quality below 5">
##FORMAT=<ID=GT,Number=1,Type=String,Description="Genotype">
##FORMAT=<ID=DR,Number=1,Type=Integer,Description="# High-quality reference reads">
##FORMAT=<ID=DV,Number=1,Type=Integer,Description="# High-quality variant reads">
##FORMAT=<ID=PL,Number=G,Type=Integer,Description="# Phred-scaled genotype likelihoods rounded to the closest integer">
##FORMAT=<ID=GQ,Number=1,Type=Integer,Description="# Genotype quality">
##CommandLine="cuteSV /home/Data/lowrank/trio/NA19238.bam /home/Data/lowrank/ref/hg38/GRCh38_GIABv3_no_alt_analysis_set_maskedGRC_decoys_MAP2K3_KMT2C_KCNJ18.fa /home/Data/lowrank/trio/NA19238.cutesv.vcf ./cutesv --genotype --min_size 50 --min_support 10"
#CHROM	POS	ID	REF	ALT	QUAL	FILTER	INFO	FORMAT	NULL
KMT2C_chr13_10688343_10754814	2439	cuteSV.INS.0	C	CTCCACTCCACTCCACACCACTAAATTTCAGACCACTGCGCTCCATTTCATTCCATTCCATCCATTACATTCCACTCCATTCCAATCCATTCCATGCCAC	128.0	PASS	PRECISE;SVTYPE=INS;SVLEN=99;END=2439;CIPOS=-0,0;CILEN=-1,1;RE=30;RNAMES=NULL;AF=0.4839	GT:DR:DV:PL:GQ	0/1:32:30:128,0,147:127
KMT2C_chr13_10688343_10754814	8211	cuteSV.INS.1	A	ACTCCTCTCCATTCCACTCCACTCCACTGCTCTCCACTCACTCCAATCGTGTCCACTCCACTCCAATCCGTTCC	0.0	q5	IMPRECISE;SVTYPE=INS;SVLEN=73;END=8211;CIPOS=-132,132;CILEN=-0,0;RE=6;RNAMES=NULL;AF=0.0426	GT:DR:DV:PL:GQ	0/0:135:6:0,208,859:207
KMT2C_chr13_10688343_10754814	8467	cuteSV.DEL.0	TGCATTCCATTCCATTCCATTCCACTCCACAGCACTCCACTCCACTCCACTACATTCCCTTCCAGTCAATTCCACTCCATTCCATTCCCCTCAACTACATTTCTCTTCACTCCACAACACCCTGTTCCTGTCTATTCCATTCCACTCCACTCCATTTCTTTCCATTCCACTCCACTTTATTGCATTCCATTCAATTCCACTCCATTGCATTGCATTCCATTCCACTACACTCCGTTTCTTTCCATTCCACTCCACTTTA	T	0.0	q5	IMPRECISE;SVTYPE=DEL;SVLEN=-258;END=8725;CIPOS=-1,1;CILEN=-1,1;RE=31;RNAMES=NULL;AF=0.1975;STRAND=+-	GT:DR:DV:PL:GQ	0/0:126:31:0,64,573:64
KMT2C_chr13_10688343_10754814	8721	cuteSV.DEL.1	CTTTATTCCATTCCATTCCATTCCATTCCACTCCGTTCCATTCCATTCCACTACAATGCACTCCACTCCATTCCACTCCACTCCATTCCTATCCACTCCACTCCACTCCACTACATTCTATTCCAACCCATTGCATTCTATTCCACTACACTCTATTCCACTAAAATCCATTCTACTCCACTACATTCCCTTCCGGTCAATTCCACTCCATTCCATTCCCCTCAACTACATTTCTCTTCACTCCACAACACCCTGTTCCTGTCTATTCCATTCCACTCCACTCCATTTCTTTCCATTCCACTCCACTTTATTGCATTCCATTCAATTCCACTCCATTGCATTCCATTCCACT	C	0.0	q5	IMPRECISE;SVTYPE=DEL;SVLEN=-351;END=9072;CIPOS=-65,65;CILEN=-8,8;RE=16;RNAMES=NULL;AF=0.1;STRAND=+-	GT:DR:DV:PL:GQ	0/0:144:16:0,160,763:159
KMT2C_chr13_10688343_10754814	8894	cuteSV.INS.2	T	TACTCCACTCCATTCCATTCCATTCCATTGCACTCCACAGCACTCCACTCC	0.0	q5	IMPRECISE;SVTYPE=INS;SVLEN=50;END=8894;CIPOS=-0,0;CILEN=-0,0;RE=15;RNAMES=NULL;AF=0.1	GT:DR:DV:PL:GQ	0/0:135:15:0,160,763:159
KMT2C_chr13_10688343_10754814	12501	cuteSV.INS.3	C	CCATCCCATTACATTCCCCTCCACTCATTTCCATTCTATTACACTCCACTACATTCCAGTCCTTTCCATTCCGCTACACTCCACACCA	202.8	PASS	PRECISE;SVTYPE=INS;SVLEN=87;END=12501;CIPOS=-13,13;CILEN=-7,7;RE=87;RNAMES=NULL;AF=0.478	GT:DR:DV:PL:GQ	0/1:95:87:203,0,241:202
KMT2C_chr13_10688343_10754814	13470	cuteSV.DEL.2	GCATTCCATTCCATTCCACTACCATCCATTGCATTCCACTCGAATTCACCCAGTCTCATTCCATTCCTTTCCATCCCATTCATTTCCCTTCCTTTCCATTCCATTACTTTCATCTCCATTCCACTCCACTCCTCTACATACCACTAAATTCCATTCCATTCTATTCCATTCCACTCTGTTCCATTCCATTGCATTCCATACCGTTGCATTCCAATCCTTTCAACTCCACTCCATTCCATTCTATTCCATTCCATTTCATTCCATTCTGTTACACTTCACTCCACTGCACTACATTCCCCTCCTCTCCCTTCCATTCCATTCCATTTCTTTACATTCCATTCCATTGCATTCCATTCCTTTCCATTCCATTGCTTTCCATTCCATTGCATTCCATTCCATTGCACTCCTTTCCATTCCATTCCACCCCACTCCATTCCATTCCATT	G	0.0	q5	IMPRECISE;SVTYPE=DEL;SVLEN=-444;END=13914;CIPOS=-0,0;CILEN=-0,0;RE=22;RNAMES=NULL;AF=0.1078;STRAND=+-	GT:DR:DV:PL:GQ	0/0:182:22:0,150,744:150
KMT2C_chr13_10688343_10754814	17059	cuteSV.DEL.3	TTCCATTCCACTCCACTCCTCTCCATTCCATTCCATTCCATTCATGCATTTCATTCCATTCCACTCCAATCCACTCCACTCCA	T	374.5	PASS	PRECISE;SVTYPE=DEL;SVLEN=-82;END=17141;CIPOS=-0,0;CILEN=-0,0;RE=124;RNAMES=NULL;AF=0.6561;STRAND=+-	GT:DR:DV:PL:GQ	0/1:65:124:375,0,69:69
KMT2C_chr13_10688343_10754814	19698	cuteSV.DEL.4	CTCCATTCCATTCCATTCCATTGCATTCCACTCAATTCCATTCCACTCCATTCCAT	C	0.0	q5	IMPRECISE;SVTYPE=DEL;SVLEN=-55;END=19753;CIPOS=-0,0;CILEN=-0,0;RE=9;RNAMES=NULL;AF=0.0481;STRAND=+-	GT:DR:DV:PL:GQ	0/0:178:9:0,208,859:207
KMT2C_chr13_10688343_10754814	21090	cuteSV.DEL.5	TGCATTCTATTCCATTCCATATGATTCCACTCAATTCCAGTCCATTCCATTTGAATCCTTTCCAGTCCATTGCATTCCATTCTATTCCATTCCATTTCATTCCCTTCCATTCGAATCCATTCCATTCCATACCATTCCATTCCAT	T	0.0	q5	IMPRECISE;SVTYPE=DEL;SVLEN=-144;END=21234;CIPOS=-1,1;CILEN=-0,0;RE=10;RNAMES=NULL;AF=0.0508;STRAND=+-	GT:DR:DV:PL:GQ	0/0:187:10:0,198,840:198
KMT2C_chr13_10688343_10754814	21841	cuteSV.INS.4	C	CATTAGATTCCAGTCCATTCCATTGAGTCCATTTCATTCCTTTCCAGAGCCTTCCATTCCATTCCATTGTTTTCCATTCCATTCCATTCCATTCCATTCCATTCCATTCCATTTGAGACCGTTTCATATCAGTTCATTCCATTTGTGTCCATTCAATTCTGTTCCATTCAATTCCATTCCATTCGATACCATTCCATTTTAACCCATTCCACTCGATTGCAATCCATTTGAGCAAATTCCGTTGGAGACAATTCCATACGAATCCTTTCAATTCCATACCGTTCACGTCCATTCCTTTCAATCCATTCCATTCGAGTCCATTCCATTCGAGTCCATTGAATTCCAGTCCATTCCGTTCCAGTGAATTCCATTCCATTCCATTGCATTCCATTCCATTCCATTCCATTCCAATGCATTAGACTAGATTCGTTTCCATTCCATACACTTCCATTTCATTCGATTCTATTCCATTCGATTCCATTCCATTCGATTCCATAAAATTCCAGTTCATTCCACTGGAGTCCATTCCATTCAAGTCTTTAAATTCCAGACAATTGCATCGTATTCCCTTCCATTCTATTGCAATCGATTGCATTCCATTCCATTAGATTCTATTCCATTCGATTTGATTCCATTCTATTCCCTTCCATTCCATTCCAGTCTATTCCATTCGTTTCCATTCCATTCGATTCTATTGCATTCCAGTGCAATCGTTTCGAATCCATTCCATTCCATTCCTTTCCATTCCATTTGATTCTTTAACATACGATTCCATTCCCTTTGATTCCATTGCATGCCATTCCATTTCATTCCATTCCATTTCATTTGAGTCGATACCATTCTGTTCCTTTGTATCCCGTTCTATTCCATTCCCTTTGAGTCCATTCCATTCGAGTCCATTCCATTCCATTGCATTCCATTCCATTCCATTTTTTTCGATTCCATTCCATTCTGGTCCATTACGTTCGAATCCATTCCATTCCATTCAATTGTATTCCGTTACATTGTATTCCATTCACTTCCATTCCATTCGATTCCATTCCATGCCATTCCATTCCAAT	0.0	q5	IMPRECISE;SVTYPE=INS;SVLEN=1060;END=21841;CIPOS=-2,2;CILEN=-4,4;RE=5;RNAMES=NULL;AF=0.0275	GT:DR:DV:PL:GQ	0/0:177:5:0,227,897:226
KMT2C_chr13_10688343_10754814	21843	cuteSV.INS.5	G	GTCCATTCCATTGAGTCCATTTCATTCCTTTCCAGAGCCTTCCATTCCATTCTTTGTTTTCCATTCCATTCCATTCCATTCCATTCCATTCCATTCCATTTGAGTCGATACCATTCTGTTCCTTTGTATTCCTTTCTATTCCATTCCCTTTGTGTCCATTCCATTCGAGTCCATTCCATTCCATTGCATTACATTCCATTCCATTCCATTTTTTTCGATTCCATTCCATTCTGGTCCATTATTTTCGAATCCATTCCATTCCATTCCATTGCATTCCGTTACATAGTATTCAATTCACTTCCAATCCATTCGATTCCATTCCATGCCATTCCATTCCAATCGAT	0.0	q5	IMPRECISE;SVTYPE=INS;SVLEN=343;END=21843;CIPOS=-0,0;CILEN=-6,6;RE=10;RNAMES=NULL;AF=0.0552	GT:DR:DV:PL:GQ	0/0:171:10:0,198,840:198
KMT2C_chr13_10688343_10754814	23002	cuteSV.INS.6	C	CTTTTGACAGGATCTCACTGTGTCACCCCGGCTGGAGTGCAGTGGCACTATCTTA	0.0	q5	IMPRECISE;SVTYPE=INS;SVLEN=54;END=23002;CIPOS=-0,0;CILEN=-0,0;RE=5;RNAMES=NULL;AF=0.0269	GT:DR:DV:PL:GQ	0/0:181:5:0,227,897:226
KMT2C_chr13_10688343_10754814	29075	cuteSV.INS.7	G	GCATTCCATTTTATTCCATTCCTTTTGAATCCATTCCATTCCAGTCCATTCCAATCGAGTCCATTCCATTCGATTCTATTGCATTCCAGTCCATTCCTTTTGATTCCATTCAATTTGATTC	0.0	q5	IMPRECISE;SVTYPE=INS;SVLEN=120;END=29075;CIPOS=-0,0;CILEN=-0,0;RE=6;RNAMES=NULL;AF=0.0288	GT:DR:DV:PL:GQ	0/0:202:6:0,227,897:226
KMT2C_chr13_10688343_10754814	29150	cuteSV.DEL.6	CCTTTCCTGTCCATTGCATTCCATTCTATTCGATTGTATTCCATTCGAGTC	C	935.2	PASS	PRECISE;SVTYPE=DEL;SVLEN=-50;END=29200;CIPOS=-263,263;CILEN=-4,4;RE=379;RNAMES=NULL;AF=0.9896;STRAND=+-	GT:DR:DV:PL:GQ	1/1:4:379:935,246,0:245
KMT2C_chr13_10688343_10754814	33278	cuteSV.INS.8	T	TCCAATTCATTCCATTCCATTCGGTTCCATTCCATTCCTGCCCATTACTTTCAAGA	0.0	q5	IMPRECISE;SVTYPE=INS;SVLEN=55;END=33278;CIPOS=-0,0;CILEN=-0,0;RE=11;RNAMES=NULL;AF=0.0537	GT:DR:DV:PL:GQ	0/0:194:11:0,198,840:198
KMT2C_chr13_10688343_10754814	34085	cuteSV.INS.9	T	TTCCATTCCATTCTGTCCGATTCCATTCCGTTAGATTTCATTCCATTAGATTCTTTACCGTTTATCTCCA	0.0	q5	IMPRECISE;SVTYPE=INS;SVLEN=69;END=34085;CIPOS=-21,21;CILEN=-0,0;RE=20;RNAMES=NULL;AF=0.0985	GT:DR:DV:PL:GQ	0/0:183:20:0,160,763:159
KMT2C_chr13_10688343_10754814	34777	cuteSV.INS.10	C	CATTCGATTAGATTCCATTTGGGACTGTTCTATTACACTCCATTCCATTAGAGTCCATTCCATTCCATTCCATTCCAGTCCGTTCCGTTGCATTCCACTCCATTCAATTCCATTCCCTTTGAATCTGTTCCATTTCAGTCCATTCCATTCGAGTCCTTTCCATTCCAGTACATTTCATTCGAGTCCATTCCATTCGATTCCATTCTATTACTTTCCATTCCATTTG	0.0	q5	IMPRECISE;SVTYPE=INS;SVLEN=225;END=34777;CIPOS=-19,19;CILEN=-0,0;RE=11;RNAMES=NULL;AF=0.0516	GT:DR:DV:PL:GQ	0/0:202:11:0,198,840:198
KMT2C_chr13_10688343_10754814	36007	cuteSV.INS.11	T	TCATTCCTCATTCCATTCCATTCCATTCCATTCCATTCCATTCCACTCCACTCCATTCCATTCCATTCCATTCCATTCCATTCCATTCCATTC	0.0	q5	IMPRECISE;SVTYPE=INS;SVLEN=92;END=36007;CIPOS=-1,1;CILEN=-1,1;RE=24;RNAMES=NULL;AF=0.1039	GT:DR:DV:PL:GQ	0/0:207:24:0,150,744:150
KMT2C_chr13_10688343_10754814	36736	cuteSV.DEL.7	TCTACTCCAGTCCACTCCACTCCATTTCATTCCACCACATTCCATTCCACTCTTTTCCAC	T	0.0	q5	IMPRECISE;SVTYPE=DEL;SVLEN=-59;END=36795;CIPOS=-163,163;CILEN=-2,2;RE=25;RNAMES=NULL;AF=0.0954;STRAND=+-	GT:DR:DV:PL:GQ	0/0:237:25:0,160,763:159
KMT2C_chr13_10688343_10754814	37468	cuteSV.INS.12	C	CCCATTCCATCTGCTCCATTCCACTGGACTCCGCTCCTCCCCACTCCACTCCACTTCATT	0.0	q5	IMPRECISE;SVTYPE=INS;SVLEN=59;END=37468;CIPOS=-42,42;CILEN=-0,0;RE=16;RNAMES=NULL;AF=0.0687	GT:DR:DV:PL:GQ	0/0:217:16:0,188,821:188
KMT2C_chr13_10688343_10754814	39828	cuteSV.INS.13	T	TCCCTCCACTCTCCACTCTACTCCACTCCACTCCATTCCACTCCATTCCACTCCGTGCCACTCCATTCCACTCCA	0.0	q5	IMPRECISE;SVTYPE=INS;SVLEN=74;END=39828;CIPOS=-10,10;CILEN=-2,2;RE=61;RNAMES=NULL;AF=0.2276	GT:DR:DV:PL:GQ	0/0:207:61:0,36,515:35
KMT2C_chr13_10688343_10754814	40546	cuteSV.INS.14	C	CCTTTGACCGGATCTCACTGTTTCTCCCAGGCTGGAGTGCAGTGGCACAATCT	0.0	q5	IMPRECISE;SVTYPE=INS;SVLEN=52;END=40546;CIPOS=-47,47;CILEN=-0,0;RE=5;RNAMES=NULL;AF=0.0195	GT:DR:DV:PL:GQ	0/0:251:5:0,236,916:236
KMT2C_chr13_10688343_10754814	41468	cuteSV.INS.15	T	TTCCATTCCATTCCATCCATACTCCACTCCATTCCAGTCCACTCCACTACACTCCATTCCATCCCATGCCATTCCACTCCTTTCAACTGCATTCCACTCCACTACACTCCATTCCATCCCATTGCCATTCCACTCTTTCAAC	0.0	q5	IMPRECISE;SVTYPE=INS;SVLEN=141;END=41468;CIPOS=-11,11;CILEN=-3,3;RE=16;RNAMES=NULL;AF=0.0632	GT:DR:DV:PL:GQ	0/0:237:16:0,188,821:188
KMT2C_chr13_10688343_10754814	41492	cuteSV.INS.16	A	ACTTCACTCCACTCTACTCCACTCCACTCCATTCCAGTCCACTCCACTACACTCCATTCCATCCCACGCCATTCCACTCCTTTCA	0.0	q5	IMPRECISE;SVTYPE=INS;SVLEN=84;END=41492;CIPOS=-0,0;CILEN=-0,0;RE=6;RNAMES=NULL;AF=0.0239	GT:DR:DV:PL:GQ	0/0:245:6:0,227,897:226
KMT2C_chr13_10688343_10754814	41638	cuteSV.INS.17	T	TCCACTCCACTACACTCCATTTCATCCCACGCCATTCCACTCCTTTCCACTCCACTCCAC	0.0	q5	IMPRECISE;SVTYPE=INS;SVLEN=59;END=41638;CIPOS=-0,0;CILEN=-0,0;RE=9;RNAMES=NULL;AF=0.0363	GT:DR:DV:PL:GQ	0/0:239:9:0,217,878:217
KMT2C_chr13_10688343_10754814	41663	cuteSV.DEL.8	TTCCTTTCTTTTGACAGAATCTCACTCTGTCACCCAGGCTGGTGTGCAGTGGCACAGTCTCATCTCACATTTCACTT	T	687.1	PASS	PRECISE;SVTYPE=DEL;SVLEN=-76;END=41739;CIPOS=-196,196;CILEN=-4,4;RE=377;RNAMES=NULL;AF=0.8529;STRAND=+-	GT:DR:DV:PL:GQ	1/1:65:377:687,122,0:121
KMT2C_chr13_10688343_10754814	41954	cuteSV.INS.18	A	AAACAGTTCCATTCGGATCTGTTCAATTCGATGCCATTCCTTTTGATTCCG	0.0	q5	IMPRECISE;SVTYPE=INS;SVLEN=50;END=41954;CIPOS=-0,0;CILEN=-0,0;RE=12;RNAMES=NULL;AF=0.0484	GT:DR:DV:PL:GQ	0/0:236:12:0,208,859:207
KMT2C_chr13_10688343_10754814	42814	cuteSV.DEL.9	CTCCACTCCACTCCATTCCATTCCACTCCATCCCATTCCATTCGACAACATTCCACTAAACTCCACTCAACTCAATTCCATTCCATTCCGTTCCATACCATTTCACTCCACTGCATTCCATAGCTTCCTTTCCATAGGATATCACCATGTCACCCAAGGTGGAGTGCAGTGGCACTATCTCAGCTCACATTACATGTCAACTTTCCATTCCTTTGCATTCAATTGCATTGCATTCCTTTCCATTCCATTCCATTCCATTCCATTCCGTTCGACTCCACTCCTCTCCACTCCTCTACATTCCATTACATCCGATTCAATTCCACTCTATTCCATTCGTCTCCACTCCACTGCACTCCACTCCACTCTATTCAACTCCATCCCATTCCATTCCGCTCCATTCGTTTGCACTCCACTCCACCTCACTCCACTCCACTTCATTCCATTCCATTCCATCTCATTCCATTTCTCTCCATTCCTCTCCACTCCACTTCACTCCACTCCACTCCGCTCCAGTCCATTCCATTCCATTCCATTCCACTGCATTCCATTCCATTCCCTTCTTTCGAGAGTATCTCACTCTGTCATCCAGACTGGAGCGTGGTGGCACAATCTCAGCTCATATTACATTTCACCATTCCATTCCATTCTCTTCTTTTCTATTCCACTCCACTCCACTCCAGTACATTCCCCTCCACTCCACTCCATTCCAGTCCATTCCAGTCCTTTCCATTCCATCCCATTCCATTCCACTCCTTTCCACTCCACCCCCCTCCACTCCACTCCAATTCATTCCATTCCACTCCATTCCATTCCATTCCTTTCTTTTGACAGGATCTCACTCTATCAACCAGGCTGGTATGCTGTGGCACAATCTCAGCTCATATTTCATTTCACCATTCCACTATATTCCATTCCATTCCACTGCACTCCACTCCACTCCAGTCAATTCCATTCCACTCCACTCCAAACGATTCCATTCCATGCCATTCCAATCCATTCCATTCCACTCCTTTCTTTCAACAGGATCTCCCTGTGTCACACATTTCTTTTCACCATTTCATTCCATTCCACTCCAGTTCACTCCACTCCATTCCAATCCATGTCAATCCATTCCACTCCACTCCATTCCATTCCATTCTACTTCACTCCAGTCCACTAGGCTCCATTCCACTCCACTCCACTCCACTGCATTCCACTCCATGCCACTCCATTCCACTCCACTGCATTCCATTGCATGACACTCCATTCCACTCCACTCCACTCCATTCCATTCCACTCTACCCCACTCCACTCAATTCCACTTCACTCCACTCCATTCCTCTCCACTCCACTCCACTCCTCTCCACTCCACTCCACTGCATTCCATTCCACTCTACTCCACTCTACTCCACTCTACTCAATTCCACTTCACTCCACTCCACTCAATTCCTCTCCACTCCACTCCACTCCACGCCTCTCCACTCCACTCCACTGCATTCCATTCCACTCCATTCCATTCCATTCCTTTCTTTCCACAGGAACTCACTATGTCACAAAGGCTGGAGTGCAATGGCACAGTCTCAGCTGACATTTCTTTTCACCATTCCATTGCATCCCATTCCTTTCCACTCTATTTCACTCCACTCCACTCCATTCAGTTCCACTCCTTCCCTTTCCATTCCACTCCACTCCACTCCATTCCACTCCATTGCATTCCATTCATTTCTTTCAACATGATATCACTGTGTCACCCTGGCTGGAGTGCAGTGGCACAATCTCAGCTCACATTACATGTCATCTTTCCATTGCATTGCATTCTATTCCATTGTATTCCAATGCATTCCATTCCATTCCATTCCCTTCCATTCCAGTCCTTTCCAATCTATTCCATTCCGTTCAATTCCGTTCCATTCCACTCTGTTCCACTCCACTCCCCTGCACTTCACTACATTCCATTACACCAGATCCCATTCCACTCCATTCCATCCCTCTCCACTCCACTGCACTCCACTCCACTCTATTCCAATCCATCCCATTCCATTCCGCTCCATACCACTGCACTCCACTCCACCCCACTCCACTCCTCTTCATTCCATTCCATTCCATCTTTTTCCATTCCTCCAGATTGCACTCTACTCGACTTCACTGCACTCCACTCCG	C	0.0	q5	IMPRECISE;SVTYPE=DEL;SVLEN=-2138;END=44952;CIPOS=-1,1;CILEN=-2,2;RE=47;RNAMES=NULL;AF=0.1734;STRAND=+-	GT:DR:DV:PL:GQ	0/0:224:47:0,84,611:83
KMT2C_chr13_10688343_10754814	42836	cuteSV.DEL.10	CCACTCCATCCCATTCCATTCGACAACATTCCACTAAACTCCACTCAACTCAATTCCATTCCATTCCGTTCCATACCATTTCACTCCACTGCATTCCATAGCTTCCTTTCCATAGGATATCACCATGTCACCCAAGGTGGAGTGCAGTGGCACTATCTCAGCTCACATTACATGTCAACTTTCCATTCCTTTGCATTCAATTGCATTGCATTCCTTTCCATTCCATTCCATTCCATTCCATTCCGTTCGACTCCACTCCTCTCCACTCCTCTACATTCCATTACATCCGATTCAATTCCACTCTATTCCATTCGTCTCCACTCCACTGCACTCCACTCCACTCTATTCAACTCCATCCCATTCCATTCCGCTCCATTCGTTTGCACTCCACTCCACCTCACTCCACTCCACTTCATTCCATTCCATTCCATCTCATTCCATTTCTCTCCATTCCTCTCCACTCCACTTCACTCCACTCCACTCCGCTCCAGTCCATTC	C	0.0	q5	IMPRECISE;SVTYPE=DEL;SVLEN=-497;END=43333;CIPOS=-4,4;CILEN=-5,5;RE=17;RNAMES=NULL;AF=0.063;STRAND=+-	GT:DR:DV:PL:GQ	0/0:253:17:0,188,821:188
KMT2C_chr13_10688343_10754814	43571	cuteSV.BND.0	N	N[chr18:107203[	0.0	q5	IMPRECISE;SVTYPE=BND;RE=9;RNAMES=NULL;AF=0.125	GT:DR:DV:PL:GQ	0/0:63:9:0,98,515:97
KMT2C_chr13_10688343_10754814	44477	cuteSV.INS.19	T	TCCACTCCTTTCCATTCCATCCCATTTCATTCCACTCCTTTCCACTCCACACCAATCCT	0.0	q5	IMPRECISE;SVTYPE=INS;SVLEN=58;END=44477;CIPOS=-19,19;CILEN=-2,2;RE=5;RNAMES=NULL;AF=0.0266	GT:DR:DV:PL:GQ	0/0:183:5:0,227,897:226
KMT2C_chr13_10688343_10754814	45375	cuteSV.INS.20	C	CTTCCATTCCACTGCACTCCACTCCACTCCACTCCACTCAATTCCATACCACTCCACTCCAATCTATTCCATTCCATTCCACTCCATTCCATTCCAGTACTTTCTTTTGACAGTATCTCACTCTGTCACCCAGGCTAGTGTGCAGTGGCACAATCTCAGCTCA	0.1	q5	IMPRECISE;SVTYPE=INS;SVLEN=162;END=45375;CIPOS=-14,14;CILEN=-3,3;RE=49;RNAMES=NULL;AF=0.25	GT:DR:DV:PL:GQ	0/0:147:49:0,17,477:16
KMT2C_chr13_10688343_10754814	45506	cuteSV.DEL.11	CAGGCTGTAGTGCAGGTGATGAGACTATTTTATAGGATCTGTGTATGGGGGCATTGTGACCTATCTCTGC	C	59.6	PASS	PRECISE;SVTYPE=DEL;SVLEN=-69;END=45575;CIPOS=-0,0;CILEN=-0,0;RE=71;RNAMES=NULL;AF=0.3272;STRAND=+-	GT:DR:DV:PL:GQ	0/1:146:71:60,0,384:59
KMT2C_chr13_10688343_10754814	45553	cuteSV.BND.1	N	]chr14_GL000225v1_random:124285]N	0.0	q5	IMPRECISE;SVTYPE=BND;RE=12;RNAMES=NULL;AF=0.125	GT:DR:DV:PL:GQ	0/0:84:12:0,131,687:130
KMT2C_chr13_10688343_10754814	45554	cuteSV.BND.2	N	]chr14_GL000225v1_random:126341]N	0.0	q5	IMPRECISE;SVTYPE=BND;RE=7;RNAMES=NULL;AF=0.125	GT:DR:DV:PL:GQ	0/0:49:7:0,76,401:76
KMT2C_chr13_10688343_10754814	45554	cuteSV.BND.3	N	[chrUn_GL000216v2:149823[N	0.0	q5	IMPRECISE;SVTYPE=BND;RE=10;RNAMES=NULL;AF=0.125	GT:DR:DV:PL:GQ	0/0:70:10:0,109,573:108
KMT2C_chr13_10688343_10754814	46846	cuteSV.DEL.12	AAGGGCTTTGCTATGTATCTCTGCACTGATCATATAGGTCATGTATCTCTTGTCTAGGCTCTGCCTACAGTGGCAGTGTGATATATCTCTGCTCTGATCACCCAAGTGATGTAACCCTTTTCTAGGCTCTGCCAAAAT	A	0.0	q5	IMPRECISE;SVTYPE=DEL;SVLEN=-137;END=46983;CIPOS=-0,0;CILEN=-0,0;RE=7;RNAMES=NULL;AF=0.0359;STRAND=+-	GT:DR:DV:PL:GQ	0/0:188:7:0,217,878:217
KMT2C_chr13_10688343_10754814	46879	cuteSV.DEL.13	ATAGGTCATGTATCTCTTGTCTAGGCTCTGCCTACAGTGGCAGTGTGATATATCTCTGCTCTGATCAC	A	0.0	q5	IMPRECISE;SVTYPE=DEL;SVLEN=-67;END=46946;CIPOS=-58,58;CILEN=-0,0;RE=16;RNAMES=NULL;AF=0.0856;STRAND=+-	GT:DR:DV:PL:GQ	0/0:171:16:0,169,782:169
KMT2C_chr13_10688343_10754814	47018	cuteSV.BND.4	N	N[chr14_GL000225v1_random:69828[	0.0	q5	IMPRECISE;SVTYPE=BND;RE=10;RNAMES=NULL;AF=0.125	GT:DR:DV:PL:GQ	0/0:70:10:0,109,573:108
KMT2C_chr13_10688343_10754814	47022	cuteSV.BND.5	N	N]chrY:11325063]	0.0	q5	IMPRECISE;SVTYPE=BND;RE=20;RNAMES=NULL;AF=0.1667	GT:DR:DV:PL:GQ	0/0:100:20:0,93,630:93
KMT2C_chr13_10688343_10754814	47032	cuteSV.BND.6	N	N]chrY:11334435]	0.0	q5	IMPRECISE;SVTYPE=BND;RE=6;RNAMES=NULL;AF=0.125	GT:DR:DV:PL:GQ	0/0:42:6:0,65,344:65
KMT2C_chr13_10688343_10754814	47057	cuteSV.INS.21	A	ATTGTGACATATCTCTGCATTGATCACGCAGGTGATGTAAGTCTTGTCTATATCTGCCTACTGGTGGCATTGTGGCATATTTCTGCACTGATCACCCAGTGGATGGACTCTTGTCTTGGATCTGCATATGGGGGCCTAGTGACATATCCATGCAATGATCACTCATATGATGTAACGCTTGTCTAAGCTGCGCCTAAGGGGGAATTGTGACAGATATCTCCACTGATCACCAAGGTGAGGTAACAATTTTCTGGGATTTGTCTACAGGGGCTTTGTGACATATGTTTGCACTGATCACCCAGGAGATGTAACTCTTGCCTAGGCTCGCCTACAGGGGCTTTGTGACATATTTCTGTACTGATCACCCAGGTGATGTAACTCTTGTCTAGGCTCGGCCTACAGGGCTTTGTGACATATTTCTGTACTGATCACCCAGGTGATGTAACTCTTGTTTAGGCTCTGCCTACAGGGGCTTTGTGACATATCACTGAACTGATCACCCAGGTGATGTAACTCTTGTCTAGGCTCCACCTACAGGGGGTATTGTGACGTATCTCTGCACTGATCACCCAGGTGATGTAACATTATCTAGGCTCTGCCTACAGGGGCGTTTTGTCATAGCTCTGCAAAGATCACCTAGGTTATGTAACTCTTGCCACTCTCTGCCTACAGGGGACATTGTGAAAT	307.7	PASS	PRECISE;SVTYPE=INS;SVLEN=686;END=47057;CIPOS=-1,1;CILEN=-4,4;RE=97;RNAMES=NULL;AF=0.5808	GT:DR:DV:PL:GQ	0/1:70:97:308,0,136:135
KMT2C_chr13_10688343_10754814	47106	cuteSV.INS.22	A	ATATCTGCCTACTGGTGGCATGGTGGTATATTTCTGCACTGATCACCCTGGTGATGGACTCTTGTCTTATATCTCAGCACTGATCACTCATATGATGTA	0.0	q5	IMPRECISE;SVTYPE=INS;SVLEN=98;END=47106;CIPOS=-18,18;CILEN=-13,13;RE=37;RNAMES=NULL;AF=0.2216	GT:DR:DV:PL:GQ	0/0:130:37:0,36,515:35
KMT2C_chr13_10688343_10754814	47368	cuteSV.INS.23	G	GTAACATTTATCTAGGCTCTTCCTACAGGGGCGTTTTGACATAGCTCTGCACAGCTCACCTAGGTTATA	0.0	q5	IMPRECISE;SVTYPE=INS;SVLEN=68;END=47368;CIPOS=-1,1;CILEN=-0,0;RE=14;RNAMES=NULL;AF=0.087	GT:DR:DV:PL:GQ	0/0:147:14:0,169,782:169
KMT2C_chr13_10688343_10754814	47672	cuteSV.DEL.14	TGTGACATATTTCTGCACTGATCACCCAGGTGAGGTAACTGTTGTATAAGCTCTACCTACAGGGG	T	0.0	q5	IMPRECISE;SVTYPE=DEL;SVLEN=-64;END=47736;CIPOS=-124,124;CILEN=-5,5;RE=12;RNAMES=NULL;AF=0.0686;STRAND=+-	GT:DR:DV:PL:GQ	0/0:163:12:0,188,821:188
KMT2C_chr13_10688343_10754814	47696	cuteSV.DEL.15	CCCAGGTGAGGTAACTGTTGTATAAGCTCTACCTACAGGGGAATTGTGAGAGATCTCGCCACTGATCACCCAAGTGATGGAACTATTGTCTAGGCTTTGCCTACATGGGGCTTTGTGACATACCTTTGCACTGATCTC	C	250.5	PASS	PRECISE;SVTYPE=DEL;SVLEN=-137;END=47833;CIPOS=-9,9;CILEN=-0,0;RE=94;RNAMES=NULL;AF=0.5251;STRAND=+-	GT:DR:DV:PL:GQ	0/1:85:94:250,0,193:193
KMT2C_chr13_10688343_10754814	48148	cuteSV.INS.24	G	GACATCACTCTGCACGGATCACACGGGTTATTTAACTCTTGTCTAGGCTCTGCCTACGTGGGCAT	0.0	q5	IMPRECISE;SVTYPE=INS;SVLEN=64;END=48148;CIPOS=-13,13;CILEN=-0,0;RE=14;RNAMES=NULL;AF=0.1707	GT:DR:DV:PL:GQ	0/0:68:14:0,76,515:75
KMT2C_chr13_10688343_10754814	48219	cuteSV.INS.25	T	TGACATCACTCTGCAGGGATCACACGGGTTATTTAACTCTTGTCTAGCCTCTGCCTACGTGGGCATTGTGACTTATCTCTGCACTGATCACCCAAGAGATGTGTCACTTTTCTAAGCTCTGTGTAGAGGGACATTGG	0.0	q5	IMPRECISE;SVTYPE=INS;SVLEN=136;END=48219;CIPOS=-20,20;CILEN=-0,0;RE=13;RNAMES=NULL;AF=0.1688	GT:DR:DV:PL:GQ	0/0:64:13:0,73,487:72
KMT2C_chr13_10688343_10754814	49216	cuteSV.BND.7	N	N[chrY:56843841[	0.0	q5	IMPRECISE;SVTYPE=BND;RE=10;RNAMES=NULL;AF=0.125	GT:DR:DV:PL:GQ	0/0:70:10:0,109,573:108
KMT2C_chr13_10688343_10754814	49964	cuteSV.DEL.16	TATATAGTTTCGGTACTTTGATATTTTATGTAGAGAATATAATATATACTTTGGGTATTTTGATATTTTATGTACAGTATATAATACATAGTTTGGTTACTTTGATATGTTATGTACAGTACACAATA	T	0.0	q5	IMPRECISE;SVTYPE=DEL;SVLEN=-127;END=50091;CIPOS=-4,4;CILEN=-0,0;RE=22;RNAMES=NULL;AF=0.234;STRAND=+-	GT:DR:DV:PL:GQ	0/0:72:22:0,30,477:30
KMT2C_chr13_10688343_10754814	50305	cuteSV.INS.26	A	ATCTGGTGTACTTTGATATTTTATGTACAGAATAAAATATATATTTGATGTACTTTCATGTTTTATATACAGTATATAATACC	23.6	PASS	PRECISE;SVTYPE=INS;SVLEN=82;END=50305;CIPOS=-78,78;CILEN=-1,1;RE=22;RNAMES=NULL;AF=0.3014	GT:DR:DV:PL:GQ	0/1:51:22:24,0,300:23
KMT2C_chr13_10688343_10754814	53190	cuteSV.DEL.17	GGTATTTTATGTACAGTGTATAATATATAGTTTATGTACTTTGATATGTTATGTACAGTACATAATATATAGTTTGGGTACTTTGATTTTTTTT	G	553.5	PASS	PRECISE;SVTYPE=DEL;SVLEN=-93;END=53283;CIPOS=-302,302;CILEN=-10,10;RE=142;RNAMES=NULL;AF=0.7889;STRAND=+-	GT:DR:DV:PL:GQ	1/1:38:142:553,55,0:54
KMT2C_chr13_10688343_10754814	53431	cuteSV.INS.27	G	GATGTACTTTCATATTTTATGTACCTAATATATATTTGATGTAATTTCATATTTTATGTACAGTATATAATTTATAGTTT	0.0	q5	IMPRECISE;SVTYPE=INS;SVLEN=79;END=53431;CIPOS=-64,64;CILEN=-2,2;RE=6;RNAMES=NULL;AF=0.0438	GT:DR:DV:PL:GQ	0/0:131:6:0,208,859:207
KMT2C_chr13_10688343_10754814	54990	cuteSV.INS.28	T	TATAAAATCTATATTTGATGTACTTTCATATTGTGTGTACACAATATAATATATATTGAATGTAAGTTCGTATTTTATGTAGAG	0.0	q5	IMPRECISE;SVTYPE=INS;SVLEN=83;END=54990;CIPOS=-13,13;CILEN=-1,1;RE=5;RNAMES=NULL;AF=0.0388	GT:DR:DV:PL:GQ	0/0:124:5:0,217,878:217
KMT2C_chr13_10688343_10754814	55508	cuteSV.INS.29	A	ACTTGATATTTTATCTACAGCTTATAATACTTACTTTGGGTAATTTGATATTTTATGTACAGTATATAATACATACTTTGGGT	0.0	q5	IMPRECISE;SVTYPE=INS;SVLEN=82;END=55508;CIPOS=-94,94;CILEN=-3,3;RE=7;RNAMES=NULL;AF=0.0551	GT:DR:DV:PL:GQ	0/0:120:7:0,198,840:198
KMT2C_chr13_10688343_10754814	56959	cuteSV.DEL.18	TTGAGTACTTTGATATTTTATGTACAGTTTATTATGAATGTTTGGGTACTTTCATATTTTATGTACACTATATAATACATACTTGGCTACTTTGATATTTTATGAAAAGTTTATTATAAATGTTTGGATACTTTG	T	0.0	q5	IMPRECISE;SVTYPE=DEL;SVLEN=-134;END=57093;CIPOS=-151,151;CILEN=-10,10;RE=11;RNAMES=NULL;AF=0.094;STRAND=+-	GT:DR:DV:PL:GQ	0/0:106:11:0,160,763:159
KMT2C_chr13_10688343_10754814	57375	cuteSV.DEL.19	TGGGTACTTTGATATTTTATGTACAGTATATAATACATACTTTGGGTATTTTGATATTTTATATACAGTATATAATATGTA	T	0.0	q5	IMPRECISE;SVTYPE=DEL;SVLEN=-80;END=57455;CIPOS=-220,220;CILEN=-0,0;RE=14;RNAMES=NULL;AF=0.1197;STRAND=+-	GT:DR:DV:PL:GQ	0/0:103:14:0,141,725:140
KMT2C_chr13_10688343_10754814	58478	cuteSV.DEL.20	GTTATGTATAGTTTACAATATATGTGTTGGGTACTTTGATATTTTTTGTCCAGTATGTAATTTATATTTGGTGTACTTTGATA	G	0.0	q5	IMPRECISE;SVTYPE=DEL;SVLEN=-82;END=58560;CIPOS=-28,28;CILEN=-0,0;RE=16;RNAMES=NULL;AF=0.1404;STRAND=+-	GT:DR:DV:PL:GQ	0/0:98:16:0,112,668:112
KMT2C_chr13_10688343_10754814	59460	cuteSV.DEL.21	TATATATTTTGGGTACTTTGATATTTTATGTCCAGTATATAATACATAGTTTTGGTTTATTCAGTATATAA	T	0.0	q5	IMPRECISE;SVTYPE=DEL;SVLEN=-70;END=59530;CIPOS=-11,11;CILEN=-0,0;RE=7;RNAMES=NULL;AF=0.0631;STRAND=+-	GT:DR:DV:PL:GQ	0/0:104:7:0,188,821:188
KMT2C_chr13_10688343_10754814	60574	cuteSV.DEL.22	ATAAATGTTTGGGTACTTTGATATTTTATGTACAGTATATAATACATAGTTTGGGTATTTTGATATTTTATGAACAGTATATAATATATAT	A	288.6	PASS	PRECISE;SVTYPE=DEL;SVLEN=-90;END=60664;CIPOS=-113,113;CILEN=-8,8;RE=63;RNAMES=NULL;AF=0.5676;STRAND=+-	GT:DR:DV:PL:GQ	0/1:48:63:289,0,155:155
KMT2C_chr13_10744786_10790087	4703	cuteSV.DEL.23	ATAATATGTACCTTGGGTACTTTGATATTTTATGTACAGTATATAATATATAGTTTGTGTACTTTGATATTTCATGTA	A	80.3	PASS	PRECISE;SVTYPE=DEL;SVLEN=-77;END=4780;CIPOS=-77,77;CILEN=-7,7;RE=13;RNAMES=NULL;AF=0.7222;STRAND=+-	GT:DR:DV:PL:GQ	0/1:5:13:80,2,4:3
KMT2C_chr13_10744786_10790087	10227	cuteSV.INS.30	A	AATTATATATATAATTATATTATGTATATAATTATATAATTATATATATAATTATATTATGTATATAATATATATATATATATAATTATATTATGTATATAACTATATAATTATATATATATTATATTATGTATATAATTATATACATGATTACATTGTGTAT	191.7	PASS	PRECISE;SVTYPE=INS;SVLEN=162;END=10227;CIPOS=-6,6;CILEN=-13,13;RE=30;RNAMES=NULL;AF=0.75	GT:DR:DV:PL:GQ	1/1:10:30:192,8,1:7
KMT2C_chr13_10744786_10790087	18930	cuteSV.DEL.24	TATATAATTATATATATAATTATTACATATAATATATAATTATATATAATTATATATATAATTATTACATATAATATATAATTATATATAATTATATATATAATTATTACATATATATAATTATATATAT	T	163.7	PASS	PRECISE;SVTYPE=DEL;SVLEN=-129;END=19059;CIPOS=-1,1;CILEN=-2,2;RE=30;RNAMES=NULL;AF=0.625;STRAND=+-	GT:DR:DV:PL:GQ	0/1:18:30:164,0,49:49
KMT2C_chr13_10744786_10790087	21236	cuteSV.DEL.25	ATATATAACATGATATATATTATGTATGTTTTGTTATATAACTATATAATATATTATATATAATTATATATTATATATAATTACATTATATTTTCTATATATCATAATATACTATGTATTATATATTATTACGTATTATATATTATATATTTTATTTTATACAATATATGTTACATATATATTAAAATACATATTATA	A	400.8	PASS	PRECISE;SVTYPE=DEL;SVLEN=-197;END=21433;CIPOS=-82,82;CILEN=-20,20;RE=43;RNAMES=NULL;AF=0.9773;STRAND=+-	GT:DR:DV:PL:GQ	1/1:1:43:401,103,0:102
KMT2C_chr13_11526357_11569988	10025	cuteSV.DEL.26	TTTTATTTCTCTTGCCTGATTGCTCTGGCTAGGACTTCCAGTACTATGGTGAATAGGAGTGATGAGAATAGACATCCTTGTCTTGTTCCAGATATTAAACAAAAAGCTTTCAGTTTTTCCCCATTGATTATAATATTAGATATAGGTTTTTCATATACAGCCTTTATAGTGTTGAAGTAAGTTTCTTGTATACTTATTTTGCTGAGAGTTTTATCATGAAAGTA	T	0.0	q5	IMPRECISE;SVTYPE=DEL;SVLEN=-223;END=10248;CIPOS=-0,0;CILEN=-0,0;RE=10;RNAMES=NULL;AF=0.0565;STRAND=+-	GT:DR:DV:PL:GQ	0/0:167:10:0,198,840:198
KMT2C_chr13_11526357_11569988	16992	cuteSV.DEL.27	TCCTGACAAACCTGTCTTTTCAATTACAAGCATTTTGCCATGATTTTTACACATGTACGTTATAGAAGCCTCATAACAATCACATCTTTTATAGATCAGCAAACTGAGCCTCAGACGAGTTAAAAACACATTCACCATCAAATCATAATGAGGGATGGAACTGGGATTCAAATCCGGTTCTCTCTGATGCCAAAAATGGTGCAATTTAACGAGGACCAAGTTACACCCAGAACATGGAGGGATCAAAACATGTGGATTCCCTTTTCTGGCCTCTCATGTGGGAATTTCAATAGCTTTCACTGCCTCAGAGCAATCCTAAACTCCCTCCCAGGTTGCCTTGCAATGGCCCCCTTATTCGTGGGGATGATTAGGAATCTGCATTTTTGGACCACAAGCATCTATAAAGAGTTGTGTTGATCAAGAAATAAAATTTACTAGGTCATAGGTTACTGTGAATTGTCTAGCTTGTCTGTAAAAAAAAAAAGGGGCTATTCCATGTAAAAAAATCACAGAATCCACTGAATCTGTGCAGAAAGACATAGAACTATACAGCAGGAGCATCTTACAGACAGCTGCACCTGAAGACCAGCCGAAACACACAAAGCAAGAGCACCTCCAATGACCAAGTGTGGTGGCTCTTGCCTGTCATCCCAGCAGTGTGGGAGGCCAAGGTGGGTGAATCACTTGAGGCCAGGGGCCTGAGACCAGCTTGGGCAACACAGTGAGACCTTATCCCTACAAAAAAAATCATTTTTTATTATTAGAATCAAGAAGAGTACCTCTAAACCCTTGCTGTTGCTTTAGGGTAGAGAGCTCTGGTCTAGAACTCAAGTTATGAAACTGTGAGTCCCAGTGTAGCTACTTAAGTTTAAATACAAGAGCTGTCAGACATTTCCACT	T	116.9	PASS	PRECISE;SVTYPE=DEL;SVLEN=-898;END=17890;CIPOS=-0,0;CILEN=-0,0;RE=71;RNAMES=NULL;AF=0.388;STRAND=+-	GT:DR:DV:PL:GQ	0/1:112:71:117,0,327:116
KMT2C_chr13_14408161_14474907	13500	cuteSV.DEL.28	ACATAAACTATCAAATACACAAAGTATGTATTATATACTGCACATAAAAGAGCAAAG	A	12.2	PASS	PRECISE;SVTYPE=DEL;SVLEN=-56;END=13556;CIPOS=-241,241;CILEN=-22,22;RE=5;RNAMES=NULL;AF=0.3571;STRAND=+-	GT:DR:DV:PL:GQ	0/1:9:5:12,0,50:12
KMT2C_chr13_14408161_14474907	32934	cuteSV.DEL.29	AACTACCCCAAATATATCTTATATACTGTACATAAAATATCAAAGTACCCAAAATATATATTATATACTGTACATAATATATCAAAGTACCCATAGTATGTATTATATCCTGTACATAAAATATGAAAGTACGTCAAATATATATTCTATTCTGCACATAAAATATCAT	A	32.3	PASS	PRECISE;SVTYPE=DEL;SVLEN=-168;END=33102;CIPOS=-0,0;CILEN=-0,0;RE=9;RNAMES=NULL;AF=0.4286;STRAND=+-	GT:DR:DV:PL:GQ	0/1:12:9:32,0,61:32
KMT2C_chr13_14408161_14474907	34425	cuteSV.DEL.30	CCATAAAATATCAAAGTACCCAAAATATATATTGTCAACTGTACATAAAATATCAAAGTAGCCAAAATATATATAGTATACCGTACATAAAATATAAAAGTACCCCAAATATGTATTATATACTGTACATAAAATATCAAAGTACCCAAAGTATATATTATATACTGTACATAAAATATAAAATACCCCAAATATATATTATATCCTGT	C	15.7	PASS	PRECISE;SVTYPE=DEL;SVLEN=-208;END=34633;CIPOS=-5,5;CILEN=-0,0;RE=11;RNAMES=NULL;AF=0.3143;STRAND=+-	GT:DR:DV:PL:GQ	0/1:24:11:16,0,140:15
KMT2C_chr13_14408161_14474907	34484	cuteSV.DEL.31	AGCCAAAATATATATAGTATACCGTACATAAAATATAAAAGTACCCCAAATATGTATTATATACTGTACATAAAATATCAAAGTACCCAAAGTATATATTATATACTGTACATAAAATATAAAATAC	A	41.7	PASS	PRECISE;SVTYPE=DEL;SVLEN=-126;END=34610;CIPOS=-0,0;CILEN=-0,0;RE=14;RNAMES=NULL;AF=0.3889;STRAND=+-	GT:DR:DV:PL:GQ	0/1:22:14:42,0,118:41
KMT2C_chr13_14408161_14474907	36784	cuteSV.DEL.32	GTACCCAAAGTGTGTATTATACACTGCACATAAAATATGAAGGTACATAAAATATATATTGTATTCTGTACATAAAATATCAAAGTACTCCAAATATATATTATATGCTGTACATAATATATTATAGTCGCCCAAATATATATTATATACTGTACATAAAATATGAAGGTACATCAAATATATATTATATGCTGCACATAAAATATCAAAGTACCCAAAGTATGTGTTATATACTGTACATAAAATATCAAAGTACCCAATGTATATATTATATACTGTACATAAAATATAAAATACCCCAAATATATATTATATGCTATACATAAAATATCAAAGTACACAAAATATGTATTATATACTGTACATAAAATACCAAAGGACCCAAAATATATATTATATACTGTACATAAAATATCAAAATACCCAAAATATATATTATATACTGTACATAAAATACCAAAGTACCCAAAGTATATATTATATACCGTACAAAAAATATCAAAGTAGCCAAAATATGTATTATACACTGTACATAATAT	G	0.0	q5	IMPRECISE;SVTYPE=DEL;SVLEN=-538;END=37322;CIPOS=-233,233;CILEN=-68,68;RE=9;RNAMES=NULL;AF=0.1125;STRAND=+-	GT:DR:DV:PL:GQ	0/0:71:9:0,118,592:118
KMT2C_chr13_14408161_14474907	39451	cuteSV.DEL.33	ATATACTGTACATAAAATATAAAACTACCCCAAATATATCTTATATACTCTACATAAAATATCAAAGTACCCAAAATATATATTATATACTGTACATAATATATCAAAGTACCCATAGTATGTATTATATCCTGTACATAAAATATGAAAGTACGTCAAATATATATTCTATTCTGCACATAAAATATCATATTGCACCAAATATATATTGTATACTGTATATAAAATATGAAGGTACTTCAAATATATATTATATGCTGCACATAAAATATCAAAG	A	0.0	q5	IMPRECISE;SVTYPE=DEL;SVLEN=-276;END=39727;CIPOS=-4,4;CILEN=-23,23;RE=14;RNAMES=NULL;AF=0.1053;STRAND=+-	GT:DR:DV:PL:GQ	0/0:119:14:0,150,744:150
KMT2C_chr13_14408161_14474907	40421	cuteSV.DEL.34	ACATAAAATATCAAAGTACACAAAATATGCATTATGTACTGTACATAAATTATCAAAGGACCCAAAATATATATTATATAGTGTACATAAAATATCAAAATACCCAAAATATATATTATATACTGTACATAAAATACCAAAGTACCCAAAGTATATATTATATACTGTATAAAAAATATCAAAGTAGCCAAAATATGTATTATACACTGTACATAATATATGAAAGTACCCAAACATTTATAATAAACTGTACATAAAATATCAATGTACTCAAATTATATATTATGTGCGGTACTTAAGATATCAAAGTACCCATACTATATAGTATGTACTGTACTTAAAATATCAAAATACCCAAAATATATATTATATACGTTACATAAACTATCAAATACACAAAGTATGTATTACATACTGTACATAAAATAGCAAAGTTCCCAAAATATGTATTATATACTGTACATAAAATATGAAAGTAACCAACCATTTATAATAAACTCTACATAAAATACCAAAGTACCCAAACTGTGTATTATATACTCT	A	553.5	PASS	PRECISE;SVTYPE=DEL;SVLEN=-542;END=40963;CIPOS=-0,0;CILEN=-0,0;RE=115;RNAMES=NULL;AF=0.7877;STRAND=+-	GT:DR:DV:PL:GQ	1/1:31:115:553,55,0:54
KMT2C_chr13_14408161_14474907	42069	cuteSV.DEL.35	GTACCCAAAATATATATTGTATACTGTACATAAAATATGAAGGTACATCAAAGATATATTATATTCTGTACATAAAATATCAAAGTACACCAAATATATATTATATGCTGTACATAATATATTAAAGTTGCCCATATATACATTATATACTGTACATAAAATATGAACGTACATCAAATATATAGTATATGCTGCACATAAAATATCAAAGTACCCAAAGTATGTATTATACACTGTACATAAAATATCAAAGTACCAAAAGTATATATTACATACTGTAAATAAAATATGAAGGTACCTCAAATATATATTATATTCTGTACATAAAATATCAAAGTACACCAAGTATATACTATATACTCTGCATAAAATATTAAATTACCCAAAATATGTATTGCATTGTGTACATAAAATATGAAAGTAACCAAACATTTATAATAAACTGTACATAAAATATCAAAGTACTCAAACTGTATATTATATACTGTACATAAAGTATCAAAGTACC	G	0.0	q5	IMPRECISE;SVTYPE=DEL;SVLEN=-507;END=42576;CIPOS=-116,116;CILEN=-60,60;RE=16;RNAMES=NULL;AF=0.0925;STRAND=+-	GT:DR:DV:PL:GQ	0/0:157:16:0,160,763:159
KMT2C_chr13_14408161_14474907	43363	cuteSV.DEL.36	AAAGTACCCAAAGTATATATTATATACTGTACATAAAATATAAAATACCCCAAATATATATTATATGCTCTACATAAAATATCAAAGTACACAAAATATGTATTATATACTGTACATAAAATACCAAAGGACCCAAAATATATATTATATACTGTACATAAAATATCAAAATACCCAAAATATATATTATATACTGTACATAAAATACCAAAGTACCCAAAGTATATATTATATACCGTACAAAAAATATCAAAGTAGCCAAAATATGTATTATACACTGTACATAATATATGAAAGTACCCAAACATTTATAAAAAACTGTACATAAAATATCAATGTACTCAAACTATATATTATGTGCGGTACATAAGATATCAAATTACCCATACTATATAGTATATACTGCACTTAAAATATCAAAATACCCAAAATATATATTATATACGTTACATAAACTATCAAATACACAAAGTATGTATTATATACTGTACATAAAATAGCAAAGTTCCCAAAATATGTATTATATACTGTACATAAAATATGAAAGTACCCAACCATTTATAATAAACTCTACATAAAATACCAAAGTACCCAAACTGTGTATTATATACTGTCCATAAAATATCAAAGTACCCAAAATATATATTGTAAACTGTACATAAAATATCAAAGTAGCCAAAATACATATTGTATACTGTACATAAAATATGAAAGTACCCCAAATATGTATTATATACTG	A	0.0	q5	IMPRECISE;SVTYPE=DEL;SVLEN=-738;END=44101;CIPOS=-69,69;CILEN=-118,118;RE=6;RNAMES=NULL;AF=0.0308;STRAND=+-	GT:DR:DV:PL:GQ	0/0:189:6:0,217,878:217
KMT2C_chr13_14408161_14474907	43603	cuteSV.DEL.37	CAAAAAATATCAAAGTAGCCAAAATATGTATTATACACTGTACATAATATATGAAAGTACCCAAACATTTATAAAAAACTGTACATAAAATATCAATGTACT	C	0.0	q5	IMPRECISE;SVTYPE=DEL;SVLEN=-101;END=43704;CIPOS=-56,56;CILEN=-48,48;RE=7;RNAMES=NULL;AF=0.0345;STRAND=+-	GT:DR:DV:PL:GQ	0/0:196:7:0,217,878:217
KMT2C_chr13_14408161_14474907	45833	cuteSV.DEL.38	GAAAGTTCATCAAATATATTTTATATTCTGCACATAATATATCAAAGTACAGCAAATATATATTATATACTGTACATAAAATATCAAAGTACCCAAAATATGTATTATATACTGTACATAAAATATGAAAGTAACCAAACATTTATAATAAACTGTACATAAAATATCAAAGTACTCAAACTGTATATTATATACTCTACATAAAGTATCAAAGTACCCAAACTGTGTAGTATATACTGTACATAAAATATCAAGGTACCCAAAATATATATTGTAAACTGTAGATAAAATATCAAAGTACCCAAAATATATATTATATACTGTACATGAAATATGAAGGCCCCTCCAATATATATTATACTCTCTACATAAAATATCAAAGTACACCAAATGTATATTATATACT	G	706.1	PASS	PRECISE;SVTYPE=DEL;SVLEN=-405;END=46238;CIPOS=-18,18;CILEN=-17,17;RE=232;RNAMES=NULL;AF=0.8657;STRAND=+-	GT:DR:DV:PL:GQ	1/1:36:232:706,131,0:131
KMT2C_chr13_14408161_14474907	46382	cuteSV.INS.31	G	GTACCAAAGTATATATTACCTACTGTAAATAAAATATGAAGATACCTCAAATATATATTATATTCTGTACATAAAATATCAAAGTACACCAAGTATATACTATATACTCTACATAAAATATTAAAT	0.0	q5	IMPRECISE;SVTYPE=INS;SVLEN=125;END=46382;CIPOS=-7,7;CILEN=-0,0;RE=9;RNAMES=NULL;AF=0.035	GT:DR:DV:PL:GQ	0/0:248:9:0,217,878:217
KMT2C_chr13_14408161_14474907	46924	cuteSV.DEL.39	TACACAAAATATGTATTATATACTGTACATAAAATACCAAAGGACCCAAAATATATATTATATACTGTACATAAAATATCAAAATACCCAAAATATATATTATATACTGTACATAAAATACCAAAGTACCCAAAGTATATATTATATACCGTACAAAAAATATCAAAGTAGCCAAAATATGTATTATACACTGTACATAATATATGAAAGTACCCAAACATTTATAATAAACTGTACATAAAATATCAATGTACTCAAACTATATATTATGTGCGCTACATAAGATATCAAAGTACCCATACTATATAGTATATACTGTACTTAAAATATCAAAATACCCAAAATATATATTATATACGTTACATAAACTATCAAATACACAAAGTATGTATTATATACTGTACATAAAATAGCAAAGTTCCCAAAATATGTATTATATACTGTACATAAAATATGAAAGTACCCAACCATTTATAATAAAGTCTACATAAAATACCAAAGTACCCAAACTGTGTATTATATACTGTCCATAAAATATCAAAGG	T	0.0	q5	IMPRECISE;SVTYPE=DEL;SVLEN=-543;END=47467;CIPOS=-0,0;CILEN=-0,0;RE=14;RNAMES=NULL;AF=0.0495;STRAND=+-	GT:DR:DV:PL:GQ	0/0:269:14:0,208,859:207
KMT2C_chr13_14408161_14474907	46941	cuteSV.DEL.40	ATATACTGTACATAAAATACCAAAGGACCCAAAATATATATTATATACTGTACATAAAATATCAAAATACCCAAAATATATATTATATACTGTACATAAAATACCAAAG	A	0.0	q5	IMPRECISE;SVTYPE=DEL;SVLEN=-108;END=47049;CIPOS=-88,88;CILEN=-23,23;RE=19;RNAMES=NULL;AF=0.0664;STRAND=+-	GT:DR:DV:PL:GQ	0/0:267:19:0,188,821:188
KMT2C_chr13_14408161_14474907	47264	cuteSV.INS.32	A	AAAATATAGCATACTGTACATAAAATATCAAAGTACCCAAAATATATATTGCATACTGTACATAAAATATGAAGGTACATCAAAGATATATTATATTCTGTACATAAAATATCAAAGTACACCAAATAATATTATATGCTGTACAGAATATATTAAAGTCGACC	0.0	q5	IMPRECISE;SVTYPE=INS;SVLEN=163;END=47264;CIPOS=-0,0;CILEN=-0,0;RE=8;RNAMES=NULL;AF=0.0308	GT:DR:DV:PL:GQ	0/0:252:8:0,217,878:217
KMT2C_chr13_14408161_14474907	48015	cuteSV.DEL.41	TACATCAAATATATATTATATCCTGTACATAAAATATCAAAGTACACCTATTATATATTGTGTACTGTACATAATATATTAAATCGCACAAATATATATTGTATACTGTATATAAAATATGAAGGTACTTCAAATATATATTATATGCTGCACATAAAATATCAAAGTACCCAAGGTATGCATTACATACTGTACATAAAATATCAAAGTACACATATTATCTATTATATAATGTACATAAAATATGAAGGTTCATCAAATATATATTATATTCTGTACATAATATATCAAAGTACATCAAATATATATTATATACTGTACATAAAATATCAAAGTACCAAAAATATGTATTATATACTGTACATAAAACATGAAAGTAACCAAACATTTATAATAAACTGTACATAAAATATCAAAGTACTCAATCTACATATTATATACAGTATATAAAATATCAAAGTACACAAACTGTATATTATATACGGTACATAATATATCAAAGTACCCAGAATATATAGCATACTGTAAATAAAATATCAAAGTACCCAAAATATATATTGTATACTGTACATAAAATATGAAGGTACATCAAAGATATATTATATTCTGTACATAAAATATCAAACTACACCAAATATATATTATATGCTGTACATAATATATTAAAGTTGCCCATATATACATTATATACTGTACATAAAATATGAACGTACATCAAATATATAGTATATGCTACACATAAAATATCAAAGTACCCAAAATATATACTATATACTGTACATAAAATATGAAGG	T	126.4	PASS	PRECISE;SVTYPE=DEL;SVLEN=-793;END=48808;CIPOS=-34,34;CILEN=-0,0;RE=120;RNAMES=NULL;AF=0.3934;STRAND=+-	GT:DR:DV:PL:GQ	0/1:185:120:126,0,317:126
KMT2C_chr13_14408161_14474907	48393	cuteSV.DEL.42	AACCAAACATTTATAATAAACTGTACATAAAATATCAAAGTACTCAATCTACATATTATATACAGTATATAAAATATCAAAGTACACAAACTGTATATTATATACGGTACATAATATATCAAAGTACCCAGAATATATAGCATACTGTAAATAAAATATCAAAGTAC	A	0.0	q5	IMPRECISE;SVTYPE=DEL;SVLEN=-166;END=48559;CIPOS=-148,148;CILEN=-41,41;RE=30;RNAMES=NULL;AF=0.0962;STRAND=+-	GT:DR:DV:PL:GQ	0/0:282:30:0,160,763:159
KMT2C_chr13_14408161_14474907	48769	cuteSV.INS.33	C	CCCAAAGAATGTATTATACACTGTACATAAAATATCAAAGTAATACTATATAATCTGCATAAAATATTAAATACCCAAAATATGTATTGTATTGTGTACATAAAATATGAAAGTAACCAAACATTTATAATAAACTGTACATAAAATATCAAAGTACTCAACTGTATATTATATACTGTACATAAAGTATCAAAGTACCCAAACTGTGTAGTATATACTGTACATAAAATATCAAG	4.4	q5	PRECISE;SVTYPE=INS;SVLEN=235;END=48769;CIPOS=-12,12;CILEN=-3,3;RE=81;RNAMES=NULL;AF=0.2638	GT:DR:DV:PL:GQ	0/1:226:81:4,2,443:4
KMT2C_chr13_14408161_14474907	51745	cuteSV.DEL.43	AAGGTATGCATTACATACTGTACATAAAATATCAAAGTACACATATTATATATTATATAATATACATAAAATATGAAGGTTCATCAAATATATATTATATTCTGTACAT	A	0.0	q5	IMPRECISE;SVTYPE=DEL;SVLEN=-108;END=51853;CIPOS=-182,182;CILEN=-75,75;RE=5;RNAMES=NULL;AF=0.0132;STRAND=+-	GT:DR:DV:PL:GQ	0/0:375:5:0,236,916:236
KMT2C_chr13_14408161_14474907	51804	cuteSV.DEL.44	ATATACATAAAATATGAAGGTTCATCAAATATATATTATATTCTGTACATAATATATCAAAGTACATCAAATATATATTATATACTGTACATAAAATATCAAAGTACCAAAAATATGTATTATATACTGTACATAAAATATGAAAGTAACCAAACATTTATAATAAACTGTACATAAAATATCAAAGTACTCAGTCTACATATTATATACAGTATATAAAATATCAAAGTACACACACTGTATATTATATACTGTACATAATATATCAAAATACCCAGAATATATAGCATACTCTACATAAAATATCAAAGTACCCAAAATATATATTGTATACTGTACATAAAATATGAAGGTACATCAAAGATATATTATATTCTGTACATAAAATATCAAACTACACCAAATATATATTATATGCTGTACATAATATATTAAAGTTGCCCATATATACATTATATACTGTACATAAAATATGAACGTACATCAAATATATAGTATATGCTGCACATAAAATATCAAAGTACCCAAAGTATGTATTATACACTGTACATAAAATATCAAAGTACCAAAAGTATATATTACATACTGTAAATAAAATATGAAGGTACCTCAAATATATATTATATTCTGTACATAAAACATCAAAGTACACCAAGTATATACTATATACTCTGCATAAAATATTAAATTACCCAAAATATGTATTGCATTGTGTACATAAAATATGAAAGTAACCAAACATTTATAATAAACTGTACATAAAATTTCAAAGTACTCAAACTGTATATTATATACTGTACATAAAGTATCAAAGTACCCAAACTGTGTAGTATATACTGTACATAAAATATCAAGGTACCCAAAATATATATTGTAAACTGTAGATAAAATATCAAAGTACCCAAAATATATATTATATACTGTACATAAAATATGAAGGCACATCCAATATATACTATATTCTGTACATAAAATATCAAAGTACACCAAATGTATATTATATACTGTACAAAAAATATCAAAGTACCCAAAGTGTATATTATATAC	A	0.0	q5	IMPRECISE;SVTYPE=DEL;SVLEN=-1046;END=52850;CIPOS=-0,0;CILEN=-0,0;RE=5;RNAMES=NULL;AF=0.0133;STRAND=+-	GT:DR:DV:PL:GQ	0/0:370:5:0,236,916:236
KMT2C_chr13_14408161_14474907	52929	cuteSV.DEL.45	ATATACTGTACATAAAATATCAAAGTACCCAAAATATGTATTATATACTGTACATAAAATATGAAAGTAACCAAACATTTATAATAAACTGTACATAAAGTATCAAAGTACTCAAACTACATATTATATACAGTATATAAAATGTCAAAGTACCCAAACTGTATATTATATACTGTACATAATATATCAAAGTACCCGAATATATAGCATACTGTACATAAAATATCAAGGTACCCAAAGTGTGTATTATACACTGCACATAAA	A	0.0	q5	IMPRECISE;SVTYPE=DEL;SVLEN=-263;END=53192;CIPOS=-40,40;CILEN=-108,108;RE=9;RNAMES=NULL;AF=0.0256;STRAND=+-	GT:DR:DV:PL:GQ	0/0:343:9:0,227,897:226
KMT2C_chr13_14408161_14474907	53329	cuteSV.DEL.46	ACATCAAATATATATTATATGCTGCACATAAAATATCAAAGTACCCAAAGTATGTGTTATATACTGTACATAAAATATCAAAGTACCCAATGTATATATTATA	A	0.0	q5	IMPRECISE;SVTYPE=DEL;SVLEN=-102;END=53431;CIPOS=-77,77;CILEN=-41,41;RE=7;RNAMES=NULL;AF=0.0205;STRAND=+-	GT:DR:DV:PL:GQ	0/0:335:7:0,227,897:226
KMT2C_chr13_14408161_14474907	53476	cuteSV.DEL.47	TATACATAAAATATCAAAGTACACAAAATATGTATTATATACTGTACATAAAATACCAAAGGACCCAAAATATATATTATATACTGTACATAAAATATCAAAATACCCAAAATATATATTATATACTGTACATAAAATACCAAAGTACCCAAAGTATATATTATATACCGTACAAAAAATATCAAAGTAGCCAAAATATGTATTATACACTGTACATAATATATGAAAGTACCCAAACATTTATAATAAACTGTACATAAAATATCAATGTACTCAAACTATATATTATCTGCGGTACATAAGATATCAAAGTACCCATACTATATAGTATATACTGTACTTAAAATATCAAAATACCCAAAATATATATTATATACGTTACATAAACTATCAAATACACAAAGTATGTATTATATACTGTACATAAAATAGAAAAGTTCCCAAAATATGTATTATATATATTATAAATATGTACATAAAATATGAAAGTACCCAACCATTTATAATAAACTCTACATAAAACACCAAAGTACCCAAACTGTGTATTATATACTGTCCATAAAATATCAAAGTACCCAAAATATATATTGTAAACTCTACATAAAATATCAAAGTAG	T	0.0	q5	IMPRECISE;SVTYPE=DEL;SVLEN=-616;END=54092;CIPOS=-4,4;CILEN=-50,50;RE=6;RNAMES=NULL;AF=0.0176;STRAND=+-	GT:DR:DV:PL:GQ	0/0:334:6:0,236,916:236
KMT2C_chr13_14408161_14474907	55818	cuteSV.DEL.48	TGTATATTATATACTGTACATAAAATATAAAACTACCCCAAATATATATTATATACTCTACATAAAATATCAAAGTACCCAAAATATATATTATATACTGTACATAATATATCAAAGTACCCATAGTATGTATTATATCCTGTACATAAAATATGAAAGTACGTCAAATATATATTCTATTCTGCACATAAAATATCATATTGCACCAAATATATATTGTATACTGTATATAAAATATGAAGGTACTTCAAATATATATTATATGCTGCACATAAAATATCAAAGT	T	12.2	PASS	PRECISE;SVTYPE=DEL;SVLEN=-285;END=56103;CIPOS=-8,8;CILEN=-8,8;RE=72;RNAMES=NULL;AF=0.2727;STRAND=+-	GT:DR:DV:PL:GQ	0/1:192:72:12,0,432:12
KMT2C_chr13_14408161_14474907	55855	cuteSV.INS.34	C	CAAAGTGTATATTATATACTGTACATAAAATATGAAGGTTCATCAAATATATTTTATATTCTGCACATAATATATCAAAGTACAGAATATGAAAGTAACCAAACATTTATAATAAACTGTACATAAAATATCAAAGTACTCAAACTACATATTATATACAGTATATAAAATGTCAAAGTACCCAAACTGTATATTATATACTGTACATAATATATCAAAGTACCCAGAATATATAGCATACTGTACATAC	0.0	q5	IMPRECISE;SVTYPE=INS;SVLEN=249;END=55855;CIPOS=-31,31;CILEN=-1,1;RE=7;RNAMES=NULL;AF=0.0308	GT:DR:DV:PL:GQ	0/0:220:7:0,217,878:217
KMT2C_chr13_14408161_14474907	56837	cuteSV.DEL.49	TACATAAATTATCAAAGGACCCAAAATATATATTATATAGTGTACATAAAATATCAAAATACCCAAAATATATATTATATACTGTACATAAAATACCAAAGTACCCAAAGTATATATTATATACTGTATAAAAAATATCAAAGTAGCCAAAATATGTATTATACACTGTACATAATATATGAAAGTACCCAAACATTTATAATAAACTGTACATAAAATATCAATGTACTCAAATTATATATTATGTGCGGTACTTAAGATATCAAAGTACCCATACTATATAGTATGTACTGTACTTAAAATATCAAAATACCCAAAATATATATTATATACGTTACATAAACTATCAAATACACAAAGTATGTATTACATACTGTACATAAAATAGCAAAGTTCCCAAAATATGTATTATATACTGTACATAAAATATGAAAGTAACCAACCATTTATAATAAACTCTACATAAAATACCAAAGTACCCAAACTGTGTATTATATACTCTCCA	T	317.3	PASS	PRECISE;SVTYPE=DEL;SVLEN=-504;END=57341;CIPOS=-14,14;CILEN=-17,17;RE=133;RNAMES=NULL;AF=0.5938;STRAND=+-	GT:DR:DV:PL:GQ	0/1:91:133:317,0,126:126
KMT2C_chr13_14408161_14474907	57152	cuteSV.INS.35	A	AAAATATAGCATACTGTACATAAAATATCAAAGTACCCAAAATATATATTGCATACTGTACATAAAATATGAAGGTACATCAAAGATATATTATATTCTGTACATAAAATATCAAAGTACACCAATATACATTATATGCTGTACAGAATATATTAAAGTCGACC	0.0	q5	IMPRECISE;SVTYPE=INS;SVLEN=163;END=57152;CIPOS=-6,6;CILEN=-0,0;RE=29;RNAMES=NULL;AF=0.1429	GT:DR:DV:PL:GQ	0/0:174:29:0,112,668:112
KMT2C_chr13_14408161_14474907	57666	cuteSV.DEL.50	ATATACTGTACATAAAATATGAAAGTAACAAAACATTTATAATAAACTGTACATAAAATATCAAAGTACTCAAACTATATATCATATACTGTACATAAAATATCAAAGTACCCAAACTGTGTATTATTATATACTGTATATAAAATATCAAAGTACCTGAAATATATACTGTATACTGTACATA	A	0.0	q5	IMPRECISE;SVTYPE=DEL;SVLEN=-183;END=57849;CIPOS=-91,91;CILEN=-60,60;RE=11;RNAMES=NULL;AF=0.0526;STRAND=+-	GT:DR:DV:PL:GQ	0/0:198:11:0,198,840:198
KMT2C_chr13_14408161_14474907	58224	cuteSV.DEL.51	ATAAAATATCAAAGTACCAAAAATATGTATTATATACTGTACATAAAACATGAAAGTAACCAAACATTTATAATAAACTGTACTTAAAATATCAAAGTACTCAATCTACATATTATATACAGTATATAAAATATCAAAGTACACAAACTGTATATTATATACTGTACATAATATATCAAAGTACCCAGAATATATAGCATACTGTACTTAAAATATCAAAGTACCCAAAATATATATTGTATACTGTACATAAAATATGAAGGTACATCAAAGATATATTATATTCTGTACATAAAATATCAAAGTACACCAAATATATATTATATGCTGTACATAATATATTAAAGTTGCCCATATATACATTATATACTGTACATAAAATATGAACGTACATCAAATATATAGTATATGCTGCACATAAAATATCAAAGTACCCAAAGTATGTATTATACACTGTACATAAAATATCAAAGTACCAAAAGTATATATTACATACTGTAAATAAAATATGAAGGTACCTCAAATATATATTATATTCTGTACATAAAATATCAAAGTACACCAAGTATATACTATATACTCTGC	A	0.0	q5	IMPRECISE;SVTYPE=DEL;SVLEN=-584;END=58808;CIPOS=-63,63;CILEN=-0,0;RE=5;RNAMES=NULL;AF=0.0258;STRAND=+-	GT:DR:DV:PL:GQ	0/0:189:5:0,227,897:226
KMT2C_chr13_14408161_14474907	62154	cuteSV.DEL.52	TTATATACTGTACATAAAATATAAAACTACCCCAAATATATCTTATATACTCTACATAAAATATCAAAGTACCCAAAATATATATTATATACTCTACATAATATATCAAAGTACCCATAGTATGTATTATATCCTGTACATAAAATATGAAAGTACGTCAAATATATATTCTATTCTGCACATAAAATATCATATTGCACCAAATATATATTGTATACTGTATATAAAATATGAAGGTACTTCAAATATATATTATATGCTGCACATAAAATATCAAAGTACCCAAAGTATGCA	T	25.7	PASS	PRECISE;SVTYPE=DEL;SVLEN=-293;END=62447;CIPOS=-3,3;CILEN=-0,0;RE=15;RNAMES=NULL;AF=0.3261;STRAND=+-	GT:DR:DV:PL:GQ	0/1:31:15:26,0,178:25
KMT2C_chr14_3553442_3620349	41232	cuteSV.DEL.53	AACTCGTCTCTCTACCTACCTGCTCTCTTTCCCCATTCCTGTTACATAGATTACTTCTTACCTCCCCAGGTACCCTGGAAGGTCAGGGTCTTCCCTTCTTCCTTCTATTTAAATAAAACAAT	A	238.6	PASS	PRECISE;SVTYPE=DEL;SVLEN=-121;END=41353;CIPOS=-0,0;CILEN=-1,1;RE=25;RNAMES=NULL;AF=1.0;STRAND=+-	GT:DR:DV:PL:GQ	1/1:0:25:239,64,0:63
KMT2C_chr14_3553442_3620349	42868	cuteSV.DEL.54	AGCTTCTCATGGGTAAATCATGCTGGAGCTTCTGGTAGGTGGACCATGCTGGAGCTTCTGGTGGGTGGACCATGCTGGG	A	286.3	PASS	PRECISE;SVTYPE=DEL;SVLEN=-78;END=42946;CIPOS=-0,0;CILEN=-0,0;RE=30;RNAMES=NULL;AF=1.0;STRAND=+-	GT:DR:DV:PL:GQ	1/1:0:30:286,77,0:76
KMT2C_chr14_3553442_3620349	43474	cuteSV.INS.36	G	GTGGATGGATCATGCTGGAGCTTCTGGTGGTGGACCATGGTGGAGCTTCTGGTGAGTAGACCATGGTGGGAGCTTCTTGGAGGTAAATTATGCTGGACCTTCTGA	85.6	PASS	PRECISE;SVTYPE=INS;SVLEN=104;END=43474;CIPOS=-0,0;CILEN=-0,0;RE=17;RNAMES=NULL;AF=0.5667	GT:DR:DV:PL:GQ	0/1:13:17:86,0,47:47
KMT2C_chr14_3553442_3620349	48967	cuteSV.BND.8	N	N[KMT2C_chr22_6683135_6713219:22224[	3.0	q5	IMPRECISE;SVTYPE=BND;RE=23;RNAMES=NULL;AF=0.2674	GT:DR:DV:PL:GQ	0/0:63:23:3,3,385:3
KMT2C_chr14_3553442_3620349	56538	cuteSV.DEL.55	AAATTCAAGTGTAGCTGGGCACACATGCATACAGCTGTTAACCTTGAATTCAAGCGTACCTGGGCTGCTGTTTACTTTG	A	17.9	PASS	PRECISE;SVTYPE=DEL;SVLEN=-78;END=56616;CIPOS=-1,1;CILEN=-0,0;RE=23;RNAMES=NULL;AF=0.2911;STRAND=+-	GT:DR:DV:PL:GQ	0/1:56:23:18,0,333:17
KMT2C_chr14_3553442_3620349	57175	cuteSV.INS.37	A	AACTATCATCATTTTCCCCAAGTTGTAACCCTTGGCAAATCATTTCCCTGAAGTTTCAACTTTGTTGAAATGGAAGCTAAGAAATTCCACACAATGTATATATTCCTGGTAAAGTTTGCCCAGTACCTGAGCCAACACCTAGGGAGGTAAGAGCAGACAGTGGAGGTTGGGGTACAGACAGATTTGGGTGACCCAGACCAAATCTGATTTCTAGAACCAACAAATCCCACAGAGACAGGACAAATTGGCCCGT	362.8	PASS	PRECISE;SVTYPE=INS;SVLEN=252;END=57175;CIPOS=-0,0;CILEN=-0,0;RE=57;RNAMES=NULL;AF=0.75	GT:DR:DV:PL:GQ	1/1:19:57:363,13,0:12
KMT2C_chr14_3553442_3620349	63210	cuteSV.INS.38	A	AATATAATATATATTATATATGTCAAAAAATATAATATATAATTATAAGTCATATTGTATATATACATTATATATTATTATATATTATTTTATATTATATATAACATAGATATAATATATGTATTATATATAATGTATATTACATATTTAATACTTATATTGACCATATAATATATTCTATA	72.9	PASS	PRECISE;SVTYPE=INS;SVLEN=181;END=63210;CIPOS=-4,4;CILEN=-3,3;RE=17;RNAMES=NULL;AF=0.4857	GT:DR:DV:PL:GQ	0/1:18:17:73,0,82:72
KMT2C_chr14_3553442_3620349	65538	cuteSV.DEL.56	AATATATATTATATATTTAATATGCATATTAACCATATAATATATTCTATATATGATATATAATATATATTATATCTCTCATAAAATATATATATTATATGTCATATTGTATATATACAATTCTATATTATTTTATATG	A	81.2	PASS	PRECISE;SVTYPE=DEL;SVLEN=-138;END=65676;CIPOS=-10,10;CILEN=-0,0;RE=16;RNAMES=NULL;AF=0.5714;STRAND=+-	GT:DR:DV:PL:GQ	0/1:12:16:81,0,43:43
KMT2C_chr14_3610318_3640421	6356	cuteSV.INS.39	T	TCATAAAATATAATATATAATTATATGTCATATTGTATATGTACAATTATATATTATTATATATTATTTTATATTATATATAACATAGATATAATATATGTATTATATATAATGTATATTATATATTTAATACGTATAGTAAACATATAATATATTCTATATATGATATATAATATATAT	138.9	PASS	PRECISE;SVTYPE=INS;SVLEN=179;END=6356;CIPOS=-3,3;CILEN=-3,3;RE=29;RNAMES=NULL;AF=0.537	GT:DR:DV:PL:GQ	0/1:25:29:139,0,101:100
KMT2C_chr14_3610318_3640421	8665	cuteSV.DEL.57	ATATATTATATATTTAATATGCATATTAACCATATAATATATTCTATATATGATATATAATATATATTATATCTCTCATAAAATATATATATTATATGTCATATTGTATATATACAATTCTATATTATTTTATATGATTTT	A	150.3	PASS	PRECISE;SVTYPE=DEL;SVLEN=-140;END=8805;CIPOS=-2,2;CILEN=-2,2;RE=31;RNAMES=NULL;AF=0.5439;STRAND=+-	GT:DR:DV:PL:GQ	0/1:26:31:150,0,103:102
KMT2C_chr14_3610318_3640421	11221	cuteSV.INS.40	T	TATTTAATACGAATATTAACCATAAAATATATTCTATATATGATATATAATATACATTATATATGTCATAAAATATATATATTATATGTCATATTGTATATATACAACTATATATTATTATAAATTATTTTATATTGTTA	10.8	PASS	PRECISE;SVTYPE=INS;SVLEN=139;END=11221;CIPOS=-0,0;CILEN=-0,0;RE=15;RNAMES=NULL;AF=0.2885	GT:DR:DV:PL:GQ	0/1:37:15:11,0,221:10
KMT2C_chr15_5960377_6027329	1	cuteSV.DUP.0	T	<DUP>	336.4	PASS	PRECISE;SVTYPE=DUP;SVLEN=10820;END=10821;RE=109;STRAND=-+;RNAMES=NULL;AF=0.6193	GT:DR:DV:PL:GQ	0/1:67:109:336,0,107:107
KMT2C_chr15_5960377_6027329	9251	cuteSV.INS.41	A	ATGTATAATATAAATAATTATATATGATTATATAATTATGTTTAATATAAATAATTATATATGATTATATAATTATATATAATATAAATAATTATATATGATTATATAATTG	0.0	q5	IMPRECISE;SVTYPE=INS;SVLEN=111;END=9251;CIPOS=-0,0;CILEN=-0,0;RE=6;RNAMES=NULL;AF=0.039	GT:DR:DV:PL:GQ	0/0:148:6:0,217,878:217
KMT2C_chr15_5960377_6027329	11112	cuteSV.INS.42	A	AATTTGATATTTTTTGTATTGTATATAATATATATTTTGTGTACTTTGATATTTTATGTACAGTATATAATATATAGTTTGGGT	42.4	PASS	PRECISE;SVTYPE=INS;SVLEN=83;END=11112;CIPOS=-1,1;CILEN=-0,0;RE=13;RNAMES=NULL;AF=0.4062	GT:DR:DV:PL:GQ	0/1:19:13:42,0,100:42
KMT2C_chr15_5960377_6027329	13892	cuteSV.DEL.58	AGTATATATTATATATTTTGGGTCCTTTGATATTTTATGTACAGTTCATAATATATATTTTGGGTACTTTGATATTTCATGTACAGTATACAATATATAATGTTGGTACTTTGATATTTTATTTACAGTATATAATATATAGTTTTGGTACCTTGGTATTTTATGTAA	A	0.0	q5	IMPRECISE;SVTYPE=DEL;SVLEN=-167;END=14059;CIPOS=-8,8;CILEN=-0,0;RE=6;RNAMES=NULL;AF=0.15;STRAND=+-	GT:DR:DV:PL:GQ	0/0:34:6:0,45,267:44
KMT2C_chr15_5960377_6027329	15504	cuteSV.BND.9	N	]KMT2C_chr15_6020392_6062903:42510]N	55.6	PASS	PRECISE;SVTYPE=BND;RE=20;RNAMES=NULL;AF=0.3774	GT:DR:DV:PL:GQ	0/1:33:20:56,0,180:55
KMT2C_chr15_5960377_6027329	17901	cuteSV.DEL.59	CATTCCATTGTATTCCTTTACAGTCCATTCAATTAAATTCTATTCGATTCCATTCAATTTAATTCCATTACATTCGACTCCATTTCATTAGTGTCCATTGCAATCCATTCCATTCCATTTCTTTATGTTCT	C	13.2	PASS	PRECISE;SVTYPE=DEL;SVLEN=-130;END=18031;CIPOS=-0,0;CILEN=-0,0;RE=15;RNAMES=NULL;AF=0.2941;STRAND=+-	GT:DR:DV:PL:GQ	0/1:36:15:13,0,214:13
KMT2C_chr15_5960377_6027329	21842	cuteSV.DEL.60	CCATTCCATTCGAGTCCATTCCATTCCAGTCCATTCCAACAGAGTCCATTGCTTTCCATTCCATTCGATATCTTCCCATTACAGTCCATTCCATTCTTTTCCTTTGGTT	C	954.2	PASS	PRECISE;SVTYPE=DEL;SVLEN=-108;END=21950;CIPOS=-144,144;CILEN=-2,2;RE=519;RNAMES=NULL;AF=0.9924;STRAND=+-	GT:DR:DV:PL:GQ	1/1:4:519:954,255,0:255
KMT2C_chr15_5960377_6027329	22479	cuteSV.INS.43	T	TTCCATTCCCTTCCATTCCATTCCAGTTGATATCAATCCATTCGATTCCATTCCATTCGAGCACATTCCATTCCAAATTCCATTAATCATTTCATTCCATTCCATTCCATTCACTTCCATTCCATTCGTGTCCATT	0.0	q5	IMPRECISE;SVTYPE=INS;SVLEN=135;END=22479;CIPOS=-0,0;CILEN=-0,0;RE=6;RNAMES=NULL;AF=0.012	GT:DR:DV:PL:GQ	0/0:494:6:0,236,916:236
KMT2C_chr15_5960377_6027329	26766	cuteSV.INS.44	T	TTTCAATTCCATTCCATTCCATTCCATTCCACTTGATTCCACTCCATTCCCTTCCACTGCATTCCATTCGA	0.0	q5	IMPRECISE;SVTYPE=INS;SVLEN=70;END=26766;CIPOS=-33,33;CILEN=-1,1;RE=6;RNAMES=NULL;AF=0.0118	GT:DR:DV:PL:GQ	0/0:501:6:0,236,916:236
KMT2C_chr15_5960377_6027329	27375	cuteSV.DEL.61	CATTTCACTCCAGTCCATTAAATTCGAGTACATTCCATTCCATTCTATTCAATGCCGTTCCATTCGATTCTATTCCATTCGACACCATTCCTTTCCATTCCGTTCCATCTGATTCCATTCCATTGTATTCCATTCAATTCCATTCCATTGCATTCCATTCCATTCCAATCGTTTCCATTCCATTCGAATT	C	0.0	q5	IMPRECISE;SVTYPE=DEL;SVLEN=-189;END=27564;CIPOS=-0,0;CILEN=-0,0;RE=26;RNAMES=NULL;AF=0.0513;STRAND=+-	GT:DR:DV:PL:GQ	0/0:481:26:0,198,840:198
KMT2C_chr15_5960377_6027329	28216	cuteSV.INS.45	T	TTATATTCCCTTCCATTCCATTCCAGTTGATATCAATCCATTCGATTCAATTCCATTCGAGCACATTCCATTCGAGAATTCCATTAATTCCATTTAATTCCATTCCATTCC	0.0	q5	IMPRECISE;SVTYPE=INS;SVLEN=110;END=28216;CIPOS=-0,0;CILEN=-4,4;RE=8;RNAMES=NULL;AF=0.0158	GT:DR:DV:PL:GQ	0/0:497:8:0,236,916:236
KMT2C_chr15_5960377_6027329	28398	cuteSV.INS.46	C	CGTGTCCATTCCACTCCAGTCCATTCCATTCGTGTCCATTCCATTCCAGTCCATTCCATTTGTGTCC	0.0	q5	IMPRECISE;SVTYPE=INS;SVLEN=66;END=28398;CIPOS=-47,47;CILEN=-4,4;RE=8;RNAMES=NULL;AF=0.0158	GT:DR:DV:PL:GQ	0/0:497:8:0,236,916:236
KMT2C_chr15_5960377_6027329	28649	cuteSV.DEL.62	CACTCCATTCGATTCCATTCCACTCAATTCCACTCCGTTCCATTCCTTTGCGTTCCTTTCTATTCCATTCCATTGCATTCCA	C	839.7	PASS	PRECISE;SVTYPE=DEL;SVLEN=-81;END=28730;CIPOS=-73,73;CILEN=-2,2;RE=471;RNAMES=NULL;AF=0.9327;STRAND=+-	GT:DR:DV:PL:GQ	1/1:34:471:840,198,0:198
KMT2C_chr15_5960377_6027329	31166	cuteSV.INS.47	G	GTCCAATCCATTCGAGTCAATTCCATCCCATTCGATGTCTTTCCATAACGATCCATTCCATTCTATTCCTTTCGATTCCATTCCATTCTATTTCATTCCATTCGATTCCCTTCCATTGGACTCCTTTCCATTCGAGTGCATTCCATTCCGTTCCATTTCTTTCCGTACTGTACGATTCCTACCGTTCGATTTCATTTTCTTCCAGTCCATTCCTTTCGCGTCCATGTCCATTCCATTTCACTTCATTCGATTCCATTCCACTCGATTCCACTTCGTTCCCTTTCATTGCATTCCATTCTATTCAACTCTATTGCCTTCCATTCCATTCCATTCGATTACATTCCATGCGATTCCATTCGAAATCGAATCAATTACATTGCAATCCATTACTATTGAGTCCATTTTATTCCAGTCCACTGCATTCTGGTCCATTCCATTTGATTCCATTCCATTCTATTCCATTCCATACAGTTGCATTCCATTGGATTCCATTCTATATCTATAAATTCAATTCGAGACCATTGCTTTTGAATCCATTCTATATGATTCCATTCCATTCAAGTCCATTACATTTGGTTCAATTCCATTCCATTCCATTCCGTTCCATTCCATTCCAGTTGATATCAATCCATTCGATCATTCC	0.0	q5	IMPRECISE;SVTYPE=INS;SVLEN=642;END=31166;CIPOS=-32,32;CILEN=-16,16;RE=8;RNAMES=NULL;AF=0.065	GT:DR:DV:PL:GQ	0/0:115:8:0,188,821:188
KMT2C_chr15_5960377_6027329	31884	cuteSV.DEL.63	CATTGGATTCCATCTTATTGAAATAAGTTCTATTCGAGACCATTTCTTCGAGT	C	725.2	PASS	PRECISE;SVTYPE=DEL;SVLEN=-52;END=31936;CIPOS=-78,78;CILEN=-9,9;RE=128;RNAMES=NULL;AF=0.8767;STRAND=+-	GT:DR:DV:PL:GQ	1/1:18:128:725,141,0:140
KMT2C_chr15_5960377_6027329	33748	cuteSV.DEL.64	GTCCATTCCATTCAATTCCATTGCAATCCATTCCATTCGATGTCACCCCATTCATTTC	G	553.5	PASS	PRECISE;SVTYPE=DEL;SVLEN=-57;END=33805;CIPOS=-58,58;CILEN=-7,7;RE=67;RNAMES=NULL;AF=0.8816;STRAND=+-	GT:DR:DV:PL:GQ	1/1:9:67:553,108,0:108
KMT2C_chr15_5960377_6027329	43358	cuteSV.DEL.65	AATTCCATTGCAATCCATTCCATTCGATGTCACCCCATTCATTTCTATTCCATTAGAGTCCATGTCATTCGAGTCCATTCCATTATATTCCATTCCACTCCATT	A	0.1	q5	IMPRECISE;SVTYPE=DEL;SVLEN=-103;END=43461;CIPOS=-5,5;CILEN=-1,1;RE=12;RNAMES=NULL;AF=0.2308;STRAND=+-	GT:DR:DV:PL:GQ	0/0:40:12:0,18,267:18
KMT2C_chr15_5960377_6027329	46498	cuteSV.DEL.66	TCACCTGGAGACCATTCCACTTCAGTGTATTCCATTCCAGTGTATTCCATTCCATTCCATTCTATTCCA	T	220.9	PASS	PRECISE;SVTYPE=DEL;SVLEN=-68;END=46566;CIPOS=-155,155;CILEN=-14,14;RE=40;RNAMES=NULL;AF=0.6349;STRAND=+-	GT:DR:DV:PL:GQ	0/1:23:40:221,0,59:58
KMT2C_chr15_5960377_6027329	48074	cuteSV.DEL.67	ATTGTATTTCATTCGATTCCATTCTATTCAAATAAATTCCATACGAGACCATTCGTTTCGAGTCGATTCTAT	A	206.1	PASS	PRECISE;SVTYPE=DEL;SVLEN=-71;END=48145;CIPOS=-68,68;CILEN=-7,7;RE=43;RNAMES=NULL;AF=0.5375;STRAND=+-	GT:DR:DV:PL:GQ	0/1:37:43:206,0,149:148
KMT2C_chr15_5960377_6027329	49590	cuteSV.INS.48	G	GAGACCATTCCATACCATTCCATTCCATTCCGTTGCATTCCATTCCATTCAGTTCCATTCCATTCTGTTCCATTCCATTCCATTCCATTCCATTCGGTACCATTCCATATTGTTCCATTCGATTCCATTCGAATCCATTCCATTCCAGTCC	110.8	PASS	PRECISE;SVTYPE=INS;SVLEN=150;END=49590;CIPOS=-5,5;CILEN=-5,5;RE=29;RNAMES=NULL;AF=0.4462	GT:DR:DV:PL:GQ	0/1:36:29:111,0,178:110
KMT2C_chr15_5960377_6027329	49623	cuteSV.INS.49	G	GCCATTCCATTCCATTCCATTCAGTTCCATTCCATTCTGTTCCATCCATTCGATTCCATTCCATTCCTTTCAATTCCATT	0.0	q5	IMPRECISE;SVTYPE=INS;SVLEN=79;END=49623;CIPOS=-0,0;CILEN=-0,0;RE=13;RNAMES=NULL;AF=0.197	GT:DR:DV:PL:GQ	0/0:53:13:0,44,382:44
KMT2C_chr15_5960377_6027329	50389	cuteSV.DEL.68	CCAGTCCATTCCAACAGAGTCCATTGCTTTCCATTCCATTCGATATCTTCCCATTACAGTCCATTCCATTCTATTCCTTTGGTTCCCATTCAATTAAATTCCATTGGATTACATTTCACTCGATTCCATTCCATTCGACTCCATTCCATTCGAGTCCATTCCATTCCAGTCCATTCCATTCGATTCCATTCCATTCGATTCCATTCCACTCATTTCCACTCCGTTGCATTCCATTGCATTCCATTCCATTCCATTGGATTACATTCCATTCGATTCCATTCCATTCGAATCAATTGCATTGCAATGCATTACATTCATGCCCTTTCTATTAAAGTCCAATCCATTATGGTCCATTCCATTCAATTCCATTCTATTCCATTCCATTCGAATCAATTACATTGCAATCCATCACATTCGAGTACGTTCTGTTCCAGTCCATTCAGTTCTGGTCTATTCCATTCAATTCCATTCCCTTTGATTCCATTCCATTTTTGTACATTCCATTGGATTCCATCTTATTGAAATAAGTTCTATTCGAGACCATTTCTTCGAGTCCAATCAATTTGAGTCCATTCCATTCGAGTCCATTACATCTGGGTCTATTCCATTCCATCCCATTCCGTTCGATGCCATTCAATTTGATTCTTTTCCATTCGTCTCCATTCCTTTCCATTCAGTTCCAACGGATTCCATTCCATTCTATTCCTTTCCATTTCATTGCATTCCATTCCATTCACCTGGAGACCATTCCACTTCAGTGCATTCCATTCCAGTGTATTCCATTCCATTCCATTCTATTCCATTCCATTCGATATCTTTCCATTACACTCCATTCCATTGTATTCCTTTACAGTCCATTCAATTCCATTCTATTTGATTCCATTCAATTCAATTCCATTACATTCGACTCCATTTCATTAGTGTCCATTGCAATCCATTCCTTTCCATTTCTTTATGTTCTATTCCATTCCGTTCGACTCCTTTTTATTCCAGTCCATTCCATTCGAGTCCATTGCATTCCAGTGTAATTCATTTGATTCCACTCCATTCGATTCCATTCCACTCAATTCCACTCCGTTCCATTCCTTTGCGTTCCTTTCTATTCCATTCCATTGCATTCCATTCCATTCCATTCCATTCCATTCCATTCCATTCCATTCCATTCCATTTGTTTACATTCCATTGAATTCCAATCCAGTTGAATCAATTACATTGCAGTCCATTACATTCGAGTCTGTTCTATCCCAGTTCATTCGATTCTGGTGCATTCCATTCGGTTCCATTCCATTT	C	0.0	q5	IMPRECISE;SVTYPE=DEL;SVLEN=-1289;END=51678;CIPOS=-0,0;CILEN=-0,0;RE=7;RNAMES=NULL;AF=0.1;STRAND=+-	GT:DR:DV:PL:GQ	0/0:63:7:0,112,534:111
KMT2C_chr15_5960377_6027329	50506	cuteSV.DEL.69	ACTCGATTCCATTCCATTCGACTCCATTCCATTCGAGTCCATTCCATTCCAGTCCATTCCATTCGATTCCATTCCATTCGATTCCATTCCACTCATTTCCACTCCGTTGCATTCCATTGCATTCCATTCCATTCCATTGGATTACATTCCATTCGATTCCATTCCATTCGAATCAATTGCATTGCAATGCATTACATTCATGCCCTTTCTATTAAAGTCCAATCCATTATGGTCCATTCCATTCAATTCCATTCTATTCCATTCCATTCGAATCAATTACATTGCAATCCATCACATTCGAGTACGTTCTGTTCCAGTCCATTCAGTTCTGGTCTATTCCATTCAATTCCATTCCCTTTGATTCCATTCCATTTTTGTACATTCCATTGGATTCCATCTTATTGAAATAAGTTCTATTCGAGACCATTTCTTCGAGTCCAATCAATTTGAGTCCATTCCATTCGAGTCCATTACATCTGGGTCTATTCCATTCCATCCCATTCCGTTCGATGCCATTCAATTTGATTCTTTTCCATTCGTCTCCATTCCTTTCCATTCAGTTCCAACGGATTCCATTCCATTCTATTCCTTTCCATTTCATTGCATTCCATTCCATTCACCTGGAGACCATTCCACTTCAGTGCATTCCAT	A	79.0	PASS	PRECISE;SVTYPE=DEL;SVLEN=-650;END=51156;CIPOS=-186,186;CILEN=-35,35;RE=27;RNAMES=NULL;AF=0.3857;STRAND=+-	GT:DR:DV:PL:GQ	0/1:43:27:79,0,232:78
KMT2C_chr15_5960377_6027329	50920	cuteSV.DEL.70	TATTCGAGACCATTTCTTCGAGTCCAATCAATTTGAGTCCATTCCATTCGAGT	T	0.0	q5	IMPRECISE;SVTYPE=DEL;SVLEN=-52;END=50972;CIPOS=-308,308;CILEN=-20,20;RE=17;RNAMES=NULL;AF=0.2361;STRAND=+-	GT:DR:DV:PL:GQ	0/0:55:17:0,22,363:21
KMT2C_chr15_5960377_6027329	52800	cuteSV.DEL.71	TCCTTTCAATTCCATTGCAATCCATTCCATTCGATGTCACCCCATTCATTTCTATTCCATTAGAGTCCATGTCATTCGAGTCCATTCCATTCTATTCCATTCCA	T	220.2	PASS	PRECISE;SVTYPE=DEL;SVLEN=-103;END=52903;CIPOS=-2,2;CILEN=-0,0;RE=41;RNAMES=NULL;AF=0.6119;STRAND=+-	GT:DR:DV:PL:GQ	0/1:26:41:220,0,77:77
KMT2C_chr15_5960377_6027329	55174	cuteSV.DEL.72	TCCACTCAAGTCCATTCCATTCGAGTCCATTCCATTCCAGTCCATTCCAACAGAGTCCATTGCTTTCCATTCCATTCGATATCTTCCCATTACAGTCCATTCCATTCTATTCCTTTGGTTCCCATTCAATTAAATTC	T	353.1	PASS	PRECISE;SVTYPE=DEL;SVLEN=-136;END=55310;CIPOS=-4,4;CILEN=-12,12;RE=51;RNAMES=NULL;AF=0.7846;STRAND=+-	GT:DR:DV:PL:GQ	1/1:14:51:353,32,0:32
KMT2C_chr15_5960377_6027329	56781	cuteSV.DEL.73	ATTCTATTACTTTCTATTCCAATCCATTCCATTCCGTTCCATTCGTTTCCATTCCATTCGAGTCCACTCCACTCCAGGCCATTCCATTCGAGTCCATTCCATTCCAGTCCATTCCATTCAAGTCCATTC	A	410.3	PASS	PRECISE;SVTYPE=DEL;SVLEN=-128;END=56909;CIPOS=-148,148;CILEN=-14,14;RE=50;RNAMES=NULL;AF=0.8772;STRAND=+-	GT:DR:DV:PL:GQ	1/1:7:50:410,79,0:78
KMT2C_chr15_5960377_6027329	59956	cuteSV.DEL.74	TTCCATTTTTGTACATTCCATTGGATTCCATCTTATTGAAATAAGTTCTATTCGAGACCATTTCTTCGAGTCCAATC	T	0.9	q5	IMPRECISE;SVTYPE=DEL;SVLEN=-76;END=60032;CIPOS=-83,83;CILEN=-9,9;RE=6;RNAMES=NULL;AF=0.24;STRAND=+-	GT:DR:DV:PL:GQ	0/0:19:6:1,7,125:7
KMT2C_chr15_5960377_6027329	60648	cuteSV.DEL.75	CATTCCATTCCATTTGTTTACATTCCATTGAATTCCAATCCAGTTGAATCA	C	18.4	PASS	PRECISE;SVTYPE=DEL;SVLEN=-50;END=60698;CIPOS=-78,78;CILEN=-1,1;RE=7;RNAMES=NULL;AF=0.3684;STRAND=+-	GT:DR:DV:PL:GQ	0/1:12:7:18,0,66:18
KMT2C_chr15_5960377_6027329	61931	cuteSV.DEL.76	CATTCGATGTCACCCCATTCATTTCTATTCCATTAGAGTCCATGTCATTCGAGTCCATTCCATTCTATTCCATTCCACTCCATTCCGTTCCATTCCACTCCAT	C	23.4	PASS	PRECISE;SVTYPE=DEL;SVLEN=-102;END=62033;CIPOS=-7,7;CILEN=-2,2;RE=7;RNAMES=NULL;AF=0.4118;STRAND=+-	GT:DR:DV:PL:GQ	0/1:10:7:23,0,52:23
KMT2C_chr15_6020392_6062903	20	cuteSV.DUP.1	T	<DUP>	954.2	PASS	PRECISE;SVTYPE=DUP;SVLEN=42492;END=42512;RE=181;STRAND=-+;RNAMES=NULL;AF=1.0	GT:DR:DV:PL:GQ	1/1:0:181:954,255,0:255
KMT2C_chr15_6020392_6062903	4562	cuteSV.DEL.77	TGCCATTCGAATCAATTGCATTGCAATCCATTACATTCATGCCCTTTCTATTAAAGTCCAATCCATTATGGTCCATTCCATTC	T	5.7	PASS	PRECISE;SVTYPE=DEL;SVLEN=-82;END=4644;CIPOS=-5,5;CILEN=-3,3;RE=5;RNAMES=NULL;AF=0.2941;STRAND=+-	GT:DR:DV:PL:GQ	0/1:12:5:6,1,72:5
KMT2C_chr15_6020392_6062903	5253	cuteSV.DEL.78	CGTTCGATTCCTTCTTATTCCAGTCCATTCCATTCGAGTCCATTGCATTCCAGTGCAATTCATTTGATTCCACTCCATTCGAT	C	171.8	PASS	PRECISE;SVTYPE=DEL;SVLEN=-82;END=5335;CIPOS=-79,79;CILEN=-19,19;RE=23;RNAMES=NULL;AF=0.8214;STRAND=+-	GT:DR:DV:PL:GQ	1/1:5:23:172,24,0:23
KMT2C_chr15_6020392_6062903	6702	cuteSV.DEL.79	ATTCCATTGCAATCCATTCCATTCGATGTCACCCCATTCATTTCTATTCCATTAGAGTCCATGTCATTCGAGTCCATTCCATTCTATTCCATTCCACTCCATTC	A	124.4	PASS	PRECISE;SVTYPE=DEL;SVLEN=-103;END=6805;CIPOS=-4,4;CILEN=-0,0;RE=24;RNAMES=NULL;AF=0.5854;STRAND=+-	GT:DR:DV:PL:GQ	0/1:17:24:124,0,58:57
KMT2C_chr15_6020392_6062903	8903	cuteSV.INS.50	T	TCAATTCCATTCCATTCGATGTCTTTCCATAACGATCCATTCCATTCTATTCCTTTCGATTCCATTCCATTCTATTTCATTCCATTCGATTCCCTTCCATTGGACTCCTTTCCTTTCGAGTGCATTCCATTCCGTTCCATTTCTTTCTGTTCTGTACGATTCCTACCGTTCGATTTCATTTTGTTCCAGTCCATTCCTTTCGCGTCCATTCCATTCCATTTCACTCCATTCGATTCCATTCCACTCGATTCCACTTCGTTCCATTTCATTGCATTCCATTCTATTCAACTCTATTGCCTTCCATTCCATTCCATTCGATTACATTCCATGCGATTCCATTCGAAATCGAATCAATTACATTGCAATCCATTACTATTGAGTCCGTTTTATTCCAGTCCACTGCATTCTGGTCCATTCCATTTGATTCCATTCCATTCTATTCCATTCCATACAGTTGCATTCCATTGGATTCCATTCTATATCTATAAATTCAATTCGAGACCATTGCTTTTGAGTCCATTCTATATGATTCCATTCCATTCAAGTCCATTACATTTGGTTCAATTCCATTCCATTCCATTCCCTTCCATTCCATTCCAGTTGATATCAATCCATTCGATTCCATTCCATTCGAGCTTCAAT	0.0	q5	IMPRECISE;SVTYPE=INS;SVLEN=641;END=8903;CIPOS=-4,4;CILEN=-7,7;RE=8;RNAMES=NULL;AF=0.1143	GT:DR:DV:PL:GQ	0/0:62:8:0,102,515:102
KMT2C_chr15_6020392_6062903	9020	cuteSV.INS.51	C	CTTTCCATTTCTTTCCGTTCTGTACGATTCCTACCGTTCGATTTCATTTTGTTCCAGGTCCATTCCTTTCGCGTCCATTCCATTCCATTTCACTCCATTCGATTCCATTCCACTCGATTCCACTTCGTTCCATTTCATTGCATTCCATTCTATTCAACTCTGAAATCGAATCAATTACATTGCAATCCATTACTATTGA	0.0	q5	IMPRECISE;SVTYPE=INS;SVLEN=198;END=9020;CIPOS=-32,32;CILEN=-86,86;RE=13;RNAMES=NULL;AF=0.1831	GT:DR:DV:PL:GQ	0/0:58:13:0,57,429:57
KMT2C_chr15_6020392_6062903	12962	cuteSV.INS.52	A	ATTCCTTTCAGTCCATTCGGTAACATTCCATATTGTTCCATTCGATTCCATTTGAATCCATCCATTCCAGTCCATTCCATTC	0.0	q5	IMPRECISE;SVTYPE=INS;SVLEN=81;END=12962;CIPOS=-22,22;CILEN=-2,2;RE=8;RNAMES=NULL;AF=0.0134	GT:DR:DV:PL:GQ	0/0:590:8:0,236,916:236
KMT2C_chr15_6020392_6062903	14713	cuteSV.DEL.80	TACACTCCATTCCATTGTATTCCTTTACAGTCCATTCAATTCCATTCTATTCGATTCCATTCAATTCAATTCCATTACATTCGACTCCATTTCATTAGTGTCCATTGCAAT	T	935.2	PASS	PRECISE;SVTYPE=DEL;SVLEN=-110;END=14823;CIPOS=-89,89;CILEN=-2,2;RE=753;RNAMES=NULL;AF=0.9856;STRAND=+-	GT:DR:DV:PL:GQ	1/1:11:753:935,246,0:245
KMT2C_chr15_6020392_6062903	16569	cuteSV.INS.53	C	CCATTCCATTTCATTCCATTCCATTTCCATTCTATTCCATTCCATTCCATTT	0.0	q5	IMPRECISE;SVTYPE=INS;SVLEN=51;END=16569;CIPOS=-1,1;CILEN=-0,0;RE=57;RNAMES=NULL;AF=0.0756	GT:DR:DV:PL:GQ	0/0:697:57:0,179,802:178
KMT2C_chr15_6020392_6062903	16827	cuteSV.INS.54	T	TTCCATTCTGTTCCATTCCATTCTGTTCCATTGCATTCCATTCCATTCGGTACCATTCCATATTGTTCCATTCGATTCCATTCGAATCCATTCCATTCCAGTCCATTCCATTCGATTCCATTCCATTCCTTTCAATTCCATTCCATTCCATTCCATTCCACTTGATTCCACTCCATTCCCTTCCACTGCATTCCGTTCGATTCCATTTCATTGCATTGC	0.0	q5	IMPRECISE;SVTYPE=INS;SVLEN=218;END=16827;CIPOS=-44,44;CILEN=-10,10;RE=8;RNAMES=NULL;AF=0.0108	GT:DR:DV:PL:GQ	0/0:734:8:0,236,916:236
KMT2C_chr15_6020392_6062903	17567	cuteSV.DEL.81	TTTCACTCCAGTCCATTAAATTCGAGTACATTCCATTCCATTCTATTCAATGCCATTCCATTCGATTCTATTCCATTCGACACCATTCCTTTCCATTCCGTTCCATCCGATTCCATTCCTTTGTATTCCATGCAATTCCATTCCATTGCATTCCATTCCATTCCAATCGTTTCCATTCCATTCGATTTCATTCCACTCAAGTCCATCCCATTCGAGTCCATTCCATTCCAGTCTATTCCAACAGAGTCCGTTGCTTTCCATTCCATTCGATATCTTCCCATTACAGTCCATTCCATTCTATTCCTTTGGTTCCCATTCAATTAAATTCCATTGGATTACATTTCATTCGATTCCATTCCATTCGACTCCATTCCATCCGAGTCCATTCCATTCCAGTCCATTCCATTCGATTCCATTCCATTCGATCCCATTCCACTCATTTCCACTCCGTTCCATTCCATTGCATTCCATTCCATTCCATTGGATTACATTCCAGTCGATTCCATTCCATTCGAATCAATTGCATTGCAATGCAATACATTCATGCCCTTTCTATTAAAGTCCAATCCATTATGGTCCATTCCATTCAATTCCATTCTATTCCATTCCATTCGAATCAATTACATTGCAATCCATCACATTCGAGTACGTTCTGTTCCAGTCCATTCAGTTCTGGTCTATTCCATTCAATTCCATTCACTTTGATTCCATTCCATTTTTGTACATTCCATTGGATTCCATCTTATTGAAATAAGTTCTATTCGAGACCATTTCTTCGAATCCAATCAAGTTGAGTCCATTCCATTCGAGTCCATTACATCTGGGTCTTTTCCATTCCATCCCATTCCGTTCGATGCCATTCAATTTGATTCTTTTCCATTCGTCTCCATTCCTTTCCTTTCAGTTCCATCGGATTCCATTCCATTCTATTCCTTTCCATTTCATTGCATTCCATTCCATTCCCCTGGAGACCATTCCACTTCAGTGCGTTCCATTCCAGTGTATTCCATTCCATTCCATTCCATTCCATTCCATTCCATTCCATTCCATTCGATATCTTTCCATTACAC	T	0.0	q5	IMPRECISE;SVTYPE=DEL;SVLEN=-1069;END=18636;CIPOS=-0,0;CILEN=-0,0;RE=10;RNAMES=NULL;AF=0.0131;STRAND=+-	GT:DR:DV:PL:GQ	0/0:752:10:0,236,916:236
KMT2C_chr15_6020392_6062903	17585	cuteSV.INS.55	A	ATTCGATGTCTTTTCATAACGATCCATTCCATTCTATTCCTTTCGATTCCATTCCATTCTATTTCATTCCATTCGATTCCCTTCCATTGGACTCCTTTCCATTCGAGTGCATTCCATTCCGTTCCATTTCTTTCCGTTCTGTACGATTCTTACCGTTCGATTTCATTTTGTTCCAGTCCATTCCTTTCGCGTCCATTCCATTCCATTTCACTCCATTCGATTCCATTCCACTCGATTCCACTTCGTTCCATTTCATTGCATTCCATTCTATTCAACTCTATTGCCTTCATTCCATTCCATTCGATTACATTCCATGCGATTGCATTCGAAATCGAATCAATTACATTGCAATCCATTACTATTGAGTCCGTTTTATTCCAGTCCACTGCATTCTGGTCCATTCCATTTGATTCCATTCCATTCTATTCCATTCCATACAGTTGCATTCCTTTGGATTCCATGCAATATCTATAAATTCAATTCGAGACCATTGCTTTTGAGTCCATTCTATATGATTCCATTCCATTCAAGTCCATTACATTTGGTTCAATTCCATTCCATTCCAGTTGATATCATCCATT	629.8	PASS	PRECISE;SVTYPE=INS;SVLEN=580;END=17585;CIPOS=-15,15;CILEN=-13,13;RE=621;RNAMES=NULL;AF=0.8258	GT:DR:DV:PL:GQ	1/1:131:621:630,93,0:93
KMT2C_chr15_6020392_6062903	19532	cuteSV.DEL.82	TCCATTCCAGTCCATTCCATTCAAGTCCATTCCACTCCATTCCATTCCATTCGAAATCTTTCGATAACACCCCATTCCATTCTGTTCCTTACAATTCAATTCAATTCCATTCCATTTGATTCCATTCCATTTGATTACATTCCATTCGACTCCATTCCATTCGACTCTATTCCATTCAAGTCCATTCCATTCCATTCCATTGCATTCCGTTCGAATCCCTATTCCATTCCATTTTGTTCCAGTCCATTCCATTTGAGTCCATTCCATGCCAATCCATTCCATTCGATTCCATTCCAATTGATTCCATTGCACTCGAATCCAGTGCGTTCCATTCCATTGCTTTCCATTCTGTTACATTCCATTGCATTCCATTCCATTCCATTTGATTACATTCCATTCCATTCCATTAATTTCGAATCAATTACATTGCAATCCATTGCATTCGAGTTCTATTCCAGTCCATTGCATTCCGGCGCATTCCGTTCCATTCCATTCCATTCGATTCCATTCCATTCGAATCCATTGCATTGCAATGCTTTACATTCGAGTCCGTTTTATTCTAGTCCAATCCATTCCGGTCCATTCCATTTGATTCCATTCCATTCGATGCCACTCCATACTATTGTATTTCATTCGATTCCATTCTATTCAAATAAATTCCATTCGAGACCATTCGTTTCGCGTCCATTCTATTTCAGTCCATTCCATTTGAGTCGATTACATTTGGGTCCATTCCATTCAATTCCATTGCAATCCATTCCATTTGATGTCACCCCATTCATTTCTATTCCATTAGAGTCCATGTCATTCGAGTCCATTCCATTCTATTCCATTCCACTCCATTCCATTCCATTCCACTCCATTCCATTCGTTGCCGTTCCATTCAATTCTATTATATTCCACTCCATTTAATTCCATTCCATTCCATTCCATTCCATTCCATCCCATTCCATTCTATCCAATTCCGTTCCATTCTATTCCTTTAAAGTCCATTCCATTCCATTCCATTCATTTCCATTCCATTCGAGTAAAGTCCACTCCAGTCCTTTCCATTCGAGTCCATTCCTCTCCAGTCCATTCCGTTCAATCCATTCCATTCCAGTCCATTCCATTCGAGTCCGTTCCATTCCAGTCCGTTCCATTCGAGTCAAT	T	0.0	q5	IMPRECISE;SVTYPE=DEL;SVLEN=-1151;END=20683;CIPOS=-3,3;CILEN=-0,0;RE=6;RNAMES=NULL;AF=0.0079;STRAND=+-	GT:DR:DV:PL:GQ	0/0:758:6:0,246,935:245
KMT2C_chr15_6020392_6062903	19533	cuteSV.INS.56	C	CTATATCTATAAATTCAATTCGAGACCATTGCTTTTGAGTCCATTCTGTATGATTCC	0.0	q5	IMPRECISE;SVTYPE=INS;SVLEN=56;END=19533;CIPOS=-64,64;CILEN=-3,3;RE=5;RNAMES=NULL;AF=0.0067	GT:DR:DV:PL:GQ	0/0:744:5:0,246,935:245
KMT2C_chr15_6020392_6062903	19910	cuteSV.DEL.83	CCATTTGATTACATTCCATTCCATTCCATTAATTTCGAATCAATTACATTGCAATCCATTGCATTCGAGTTCTATTCCAGTCCATTGCATTCCGGCGCATT	C	897.0	PASS	PRECISE;SVTYPE=DEL;SVLEN=-100;END=20010;CIPOS=-56,56;CILEN=-2,2;RE=757;RNAMES=NULL;AF=0.9607;STRAND=+-	GT:DR:DV:PL:GQ	1/1:31:757:897,227,0:226
KMT2C_chr15_6020392_6062903	20562	cuteSV.INS.57	A	ATTACATAGCAATCCATTACATTCGAGTCTATTCTCCTCCGTTCCATTCGATTTCGTTCCAATCCATTCGATTCCATTCCATTCGATTCCATTCCATACTATTGCATTCCATTCGATTACATTATATTCGAATAAGTTCCATTCAAGACCATTTCTTTTGAGTCCATTCTATTTGAGTCCATTCCCTTGATTCCATAACATTTGAGTCCATTCAATTCCATTCCTTTCGTTTCCATTCCATTTGATGCCATTCCATTCAATTCTGTTCTACTCGACTCCAATACATTCAATTCCATTCCATCCGATTCCATTACATTCT	0.0	q5	IMPRECISE;SVTYPE=INS;SVLEN=318;END=20562;CIPOS=-51,51;CILEN=-26,26;RE=7;RNAMES=NULL;AF=0.0092	GT:DR:DV:PL:GQ	0/0:752:7:0,246,935:245
KMT2C_chr15_6020392_6062903	22873	cuteSV.INS.58	G	GTCCATTCCATTCGATATCATTCCATACTATTGCATTCCATTCGATTCCATTGTTTTCGAATAAATTCCAACCGAGACCATTCCTTTTGTGTCCTTTCTATTTGACTGCATTCCATTTGAGTCCATTAAATTTCTGCACATTCCATTCCTTTCCATTCCATTCCATTCCATTCCTTTCGGTGCCATTCCATTCCACTCTACTCCATTCAAGTCCATTCCATTTGAGTCCATTCCATTGATTCGATGCCATTACATTCAATTCTATTCCATTCGAATCCATTCCATTCCATTTCCTTCCAAACGATTCCATTCCATTCTATTACTTTCTATTCCAATCCATTCCATTCCGTTCCATTCGTTTCCAATCCATTCGAGTCCACTCCATTCCAGT	0.0	q5	IMPRECISE;SVTYPE=INS;SVLEN=390;END=22873;CIPOS=-15,15;CILEN=-15,15;RE=9;RNAMES=NULL;AF=0.0125	GT:DR:DV:PL:GQ	0/0:709:9:0,236,916:236
KMT2C_chr15_6020392_6062903	22935	cuteSV.INS.59	C	CATGCGATTCCATTCGAAATCGAATCAATTACATTGCAATCCATTACTATTGAGTCCGTTTTATTCCAGTCCAATGGCTATATCTATAAATTACATTTGG	839.7	PASS	PRECISE;SVTYPE=INS;SVLEN=99;END=22935;CIPOS=-16,16;CILEN=-4,4;RE=683;RNAMES=NULL;AF=0.9369	GT:DR:DV:PL:GQ	1/1:46:683:840,198,0:198
KMT2C_chr15_6020392_6062903	23162	cuteSV.INS.60	A	ATTCTATTCGAATCAATTGCTTTGAAATGCATTACATTCATGCCCTTTCTATTAAAGTTCAATCCATTATGTCGAATCAATTACATTGCAGTCCATCACATTCGAGTACGTTCTGTTCCAGTCCATTCAGTTCTGGATCTTATTGAAATAAGTTCTATTCGAGACCATTTCTTCGAGTCCAATCAATTTGAGTCCATTCCATTCGAGTCCATTATATCTGGGTCTATTCCATTCCATCCCATTCCGTTCGATGCCATTCAATTTGATTCTTTTCCATTCGTCTCCATTCCTTTCCATTCAGTTCCATCGG	0.0	q5	IMPRECISE;SVTYPE=INS;SVLEN=309;END=23162;CIPOS=-108,108;CILEN=-1,1;RE=6;RNAMES=NULL;AF=0.0089	GT:DR:DV:PL:GQ	0/0:669:6:0,246,935:245
KMT2C_chr15_6020392_6062903	24243	cuteSV.INS.61	G	GTCCGCTCCATTCGAGTCAATTCCATCCCATTCGATGTCTTTCCATAACGATCCATTCCATTCTATTCCTTTCGATTCCATTCCATTCTATTTCATCCATTCGATTCCCTTCCATTGGACTCCTTTCCATTCGAGTGCATTCCATTCCGTTCCATTTCTTACCGTTCTGTACGATTCCTACCGTTCGATTTCATTTTGTTCCAGTCCATTCCTTTCGCGTCCATTCCATTCCATTTCACTCCATTCGATTCCATTCCACTCGATTCCACTTCGTTCCATTTCATTGCATTCCATTCTATTCAACTCTATTGCCTTCCATTCCATTCCATTCGATTACATTCCATGCGATTCCATTCGAAATCGAATCAATTACATTGCAATCCATTACTATTGAGTCCATTTTATTCCAGTCCACTGCATTCTGGTCCATTCCATTGATTCCATTCCATTCTATTCCATTCCATACAGTTGCATTCCATTGGATTCCATTCTATATCTATAAATTCAATTCGAGACCATTGCTTTTGAATCCATTCTATATGATTCCATTCCATTCAAGTCCATTACATTTGGGTTCAATTCCATTCCATTCCATTCCCTTCCATTCCATTCCAGTTGATATCAATCCATTGAAT	0.0	q5	IMPRECISE;SVTYPE=INS;SVLEN=634;END=24243;CIPOS=-11,11;CILEN=-2,2;RE=15;RNAMES=NULL;AF=0.0269	GT:DR:DV:PL:GQ	0/0:543:15:0,227,897:226
KMT2C_chr15_6020392_6062903	28229	cuteSV.INS.62	T	TTCCATTACACTCCATTCCATTTGTGTCCACTGCATTCCATTCCACTCCATTCCATATTATTCCATTACACTCCATTCCATTTGTGTCCACTGCATTCCATTCCACTCCATTCCATATTAA	0.0	q5	IMPRECISE;SVTYPE=INS;SVLEN=120;END=28229;CIPOS=-5,5;CILEN=-0,0;RE=6;RNAMES=NULL;AF=0.0107	GT:DR:DV:PL:GQ	0/0:554:6:0,236,916:236
KMT2C_chr15_6020392_6062903	29537	cuteSV.INS.63	C	CATTCGATATCTTTCGATAACACCCCATTCCATTCTGCTCCTTACTATTCAATTCAATTCCTTTCCATTTGATTCCATTCCATTTGATTACATTCCATTCGACTCCATTCCATTCGACTCTATTCATTCGAGTCCATTCCATTCCATTCCATTGCATTCCGTTCGAATCCCTATTCCATTCCATTTTGTTACTGTCCATTCCATTTGAGTCCATTCCACGCAAAACCATTCCATTCGATTCCATTCCAATAGATTCACTTGCACTCGAATCCAGTGCGTTCCATTCCTTTGCTTTCCATTCTATTACATTCCATTCAAT	534.4	PASS	PRECISE;SVTYPE=INS;SVLEN=318;END=29537;CIPOS=-10,10;CILEN=-22,22;RE=428;RNAMES=NULL;AF=0.7726	GT:DR:DV:PL:GQ	1/1:126:428:534,45,0:45
KMT2C_chr15_6020392_6062903	29659	cuteSV.DEL.84	TTCCATTCAATTCCATTCTATTCCATTCCATTCGAATCAATTACATTGCAATCCATCACATTCGAGTACGTTCTGTTCCAGTCCATTCAGTTCTGGTCTATTCCATTCAATTCCATTCCCTTTGATTCCATTCCATTTTTGTACATTCCATTGGATTCCATCTTATTGAAATAAGTTCTATTCGAGACCATTTCTTCGAATCCAATCAATTTGAGTCCATTCCATTCGAGTCCATTACATCTGGGTCTTTTCCATTCCATCCCATTCCGTTCGATGCCATTCAATTTGATTCTTTTCCATTCGTCTCCATTCCTTTCCTTTCAGTTCCATCGGATTCCATTCCATTCTATTCCTTTCCATTTCATTGCATTCCATTCCATTCCCCTGGAGACCATTCCACTTCAGTGC	T	954.2	PASS	PRECISE;SVTYPE=DEL;SVLEN=-407;END=30066;CIPOS=-263,263;CILEN=-18,18;RE=1793;RNAMES=NULL;AF=1.0;STRAND=+-	GT:DR:DV:PL:GQ	1/1:0:1793:954,255,0:255
KMT2C_chr15_6020392_6062903	30152	cuteSV.INS.64	A	ATTCGAGTAAAGTCCACTCCAGTCCTTTCCATTCGAGTCCATTCCTCTCCAGTCCATTCCGTTCAATCCATTCCATTCCAGTCCATTCCATTCGAGT	164.6	PASS	PRECISE;SVTYPE=INS;SVLEN=96;END=30152;CIPOS=-19,19;CILEN=-4,4;RE=198;RNAMES=NULL;AF=0.44	GT:DR:DV:PL:GQ	0/1:252:198:165,0,279:164
KMT2C_chr15_6020392_6062903	31926	cuteSV.INS.65	T	TACTATTGCATTCCATTCGATTAAATGATATTCGAATAAGTTCCATTCAAGACCATTTCTTTTGAGAACATTTGAGACATTCTTTTCATTTCTT	0.0	q5	IMPRECISE;SVTYPE=INS;SVLEN=93;END=31926;CIPOS=-25,25;CILEN=-2,2;RE=7;RNAMES=NULL;AF=0.0124	GT:DR:DV:PL:GQ	0/0:559:7:0,236,916:236
KMT2C_chr15_6020392_6062903	32029	cuteSV.INS.66	A	ATTCGAATAAGTTCCATTCAAGACCATTTCTTTTGAGTCCATTCTATTTGAGTCCATTCCCTTTGATTCCATAACATTTGCCATTCCATTCAATTCTGTTCTACTTGACTCCAATACATTCAATCCATTCCATCCGATTCCATTACATTCTTTTCATTTCTTATCCATTTCAAGCCATTCCACT	0.0	q5	IMPRECISE;SVTYPE=INS;SVLEN=183;END=32029;CIPOS=-471,471;CILEN=-6,6;RE=7;RNAMES=NULL;AF=0.0118	GT:DR:DV:PL:GQ	0/0:584:7:0,236,916:236
KMT2C_chr15_6020392_6062903	33973	cuteSV.BND.10	N	N]chrUn_KI270438v1:112502]	0.0	q5	IMPRECISE;SVTYPE=BND;RE=10;RNAMES=NULL;AF=0.125	GT:DR:DV:PL:GQ	0/0:70:10:0,109,573:108
KMT2C_chr15_6020392_6062903	34181	cuteSV.INS.67	T	TCAATTCCATTCCATTCGATGTCTTTCCATAACGATCCATTCCATTCTATTCCTTTCGATTCCATTCCATTCTATTTCATTCCATTCGATTCCCTTCCATTGGACTCCTTTCCATTCGAGTGCATTCCATTCCGTTCCATTTCTTTCCGTTCTGTACGATTCCTACCGTTCGATTTCATTTTGTTCCAGTCCATTCCTTTCGCGTCCATTCCATTCCATTTCACTACATTCGATTCCATTCCATTCGATTCCATTCTAACTCGATTCCACTTCGTTCCATTTCATTGCATTCCATTCTATTCAACTCTATTGCCTTCCATTCCATTCCATTCTATTACATTCCATGCGATTCCATTCGAAATCGAATCAATTACATTGCAATCCATTACTATTGAGTCCGTTTTATTCCAGTCCACTGCATTCTGGTCTATTCCATTTGATTCCATTCCATTCTATTCCATTCCATGCAGTTGCATTCCATTGGATTCCATGCTATAATCTATAAATTCAATTCGAGACCATTGCTTTTGAGTCCATTCTATATGATTCCATTCCATTCAAGTCCATTACATTTGGTTCAATTCCATTCCATTCCATTCCCTTCCATTCCATTCCATTTGATATCAATCCATTCGATTCCATTCCATT	0.0	q5	IMPRECISE;SVTYPE=INS;SVLEN=647;END=34181;CIPOS=-17,17;CILEN=-5,5;RE=11;RNAMES=NULL;AF=0.0126	GT:DR:DV:PL:GQ	0/0:865:11:0,236,916:236
KMT2C_chr15_6020392_6062903	34259	cuteSV.INS.68	A	ATTTCTTTCCTTTCTGTACGATTCCTACCGTTCGATTTGATTTTGTTCCAGTCCATTCTTTCGCGTCCATTCCATTCCATTTCACTCCATTCGATTCCATCCACTCGATTCCACGAAATCGAATCAATTACATTGCAATCCATTACTATTGAGTCCGTTTTATTCCAGTCCACTGGTTGCATTCCATTGGATTCCATGCTATATCTATAAATTCAATTCATTTGGTTAA	0.0	q5	IMPRECISE;SVTYPE=INS;SVLEN=228;END=34259;CIPOS=-10,10;CILEN=-3,3;RE=7;RNAMES=NULL;AF=0.0079	GT:DR:DV:PL:GQ	0/0:878:7:0,246,935:245
KMT2C_chr15_6020392_6062903	34302	cuteSV.INS.69	G	GCATTCCATTCGTTTCCATTCCATTCGAATTCATTCCACTCAAGTCCATTCATTCGAGTCCATTCCATTCGATATCATTCCATACTATTGAATTCCATTCGATTCCATTGTTTTCGAATAAATTCCAACCGAGACCATTCCTTTCGTGTCCATTCTATTTGACTGCATTCCATTTGAGTCCATTAAATTTCTGCACATTCCATTCCTTTCCATTCCATTCCATTCCATCCTTTCGGTGCCATTCCATTCCACTCTAATCCATTCAAGTCCATTCCATTTGAGTCCATTCCATTGATTCGATGCCATTACATTCTATTCTATTCCATTCGACTCCATTGCATTCCATTCCCTTCCAAACGATTCCATTCCATTCTATTACTTTCTATTCCAA	0.0	q5	IMPRECISE;SVTYPE=INS;SVLEN=390;END=34302;CIPOS=-14,14;CILEN=-7,7;RE=13;RNAMES=NULL;AF=0.0146	GT:DR:DV:PL:GQ	0/0:875:13:0,236,916:236
KMT2C_chr15_6020392_6062903	36005	cuteSV.INS.70	T	TCCATTCAATTCCATTCCATTGCATTCCATTCGTTTCCATTCCATTCGAATTCATTCCACTCAAGTCCATTCCATTCGAATCCATTCCATTCGATATCATTCCATACTATTGCATTCCATTCGATTCCATTGTTTTCGAATAAATTCCAACCGAGACCGTTCCTTTCGTGTCCATTCTATTTGACTGCATTCCATTTGAGTCCATTAAATTTCTGC	0.0	q5	IMPRECISE;SVTYPE=INS;SVLEN=215;END=36005;CIPOS=-0,0;CILEN=-0,0;RE=8;RNAMES=NULL;AF=0.0081	GT:DR:DV:PL:GQ	0/0:984:8:0,246,935:245
KMT2C_chr15_6020392_6062903	36422	cuteSV.INS.71	T	TCCAGTCCATTGCTTTTCATTCTATTACATTCATTGCATTACATTCCATTCCATTTGATTGCATTCCATTCAATTCCATTAATTTCGAATCAATTACATTGCAATCCATTGCATTCGAGTTCTATTCCAGTCCATTGCAATCCGGCGCATGCCGTT	0.0	q5	IMPRECISE;SVTYPE=INS;SVLEN=155;END=36422;CIPOS=-229,229;CILEN=-9,9;RE=15;RNAMES=NULL;AF=0.0149	GT:DR:DV:PL:GQ	0/0:989:15:0,236,916:236
KMT2C_chr15_6020392_6062903	36940	cuteSV.INS.72	C	CATTCCATTCCACTCCATTCCATTCGTTGCCGTTCCATTCAATTCTATTATATTCCACTCCATTT	355.4	PASS	PRECISE;SVTYPE=INS;SVLEN=64;END=36940;CIPOS=-0,0;CILEN=-0,0;RE=642;RNAMES=NULL;AF=0.6338	GT:DR:DV:PL:GQ	0/1:371:642:355,0,88:88
KMT2C_chr15_6020392_6062903	37918	cuteSV.INS.73	C	CAATTCCATTCTCTTGCTTTCCATTCCATTTCATGTCCATTAGGTTCTATTTCATTCCATTT	0.0	q5	IMPRECISE;SVTYPE=INS;SVLEN=61;END=37918;CIPOS=-18,18;CILEN=-1,1;RE=48;RNAMES=NULL;AF=0.0473	GT:DR:DV:PL:GQ	0/0:966:48:0,208,859:207
KMT2C_chr15_6020392_6062903	38071	cuteSV.INS.74	T	TTCCATTACACTCCATTCCATTTGTGTCCACTGCATTCCATTCCACTCCATTCCATATTATTCCATTACACTCCATTCCATTTGTGTCCACTGCATTCCATTCCACTCCATTCCATATTAATCCAGTCCAT	0.0	q5	IMPRECISE;SVTYPE=INS;SVLEN=130;END=38071;CIPOS=-0,0;CILEN=-0,0;RE=11;RNAMES=NULL;AF=0.0109	GT:DR:DV:PL:GQ	0/0:1001:11:0,236,916:236
KMT2C_chr15_6020392_6062903	38077	cuteSV.DEL.85	TACACTCCATTCCATTCTATTACTTTCATTTCCATTCAGTTCCATTCCATTTG	T	0.0	q5	IMPRECISE;SVTYPE=DEL;SVLEN=-52;END=38129;CIPOS=-152,152;CILEN=-2,2;RE=5;RNAMES=NULL;AF=0.0049;STRAND=+-	GT:DR:DV:PL:GQ	0/0:1007:5:0,246,935:245
KMT2C_chr15_6020392_6062903	38171	cuteSV.INS.75	T	TTCCATTCCATTCCATTCCATGCCATTCCATTCCATTCCATTCCATTCCATTCCATTCCATTCAGTTCCATTCCATTCTGTTCCATTCCATTCGATTCCATTCCATTCTGTACCATTCCATATTTTTCCATTCGATTCCATTCGAATCCATTCCATTCCAGTCCATTCCATTTGTGTCCAATGCATTCCATTCCACTCCATTCCATATTATTCCATTACACTCCATTCCATTCTATTACTTTCATTTCCATTCAGTTCCATTCCATTTGATTCCATTCCACTCGGTTTCACTCCATTTGA	0.0	q5	IMPRECISE;SVTYPE=INS;SVLEN=299;END=38171;CIPOS=-0,0;CILEN=-0,0;RE=6;RNAMES=NULL;AF=0.0059	GT:DR:DV:PL:GQ	0/0:1006:6:0,246,935:245
KMT2C_chr15_6020392_6062903	39041	cuteSV.INS.76	T	TTCCATTCGAGTGCATTCCATTCCGTTCCATATCTTTCCGTTCTGTACGATTCCTACCGTTCGATTTCATTTTGTTCCAGTCCATTCCTTTCGCGTTCCACTTCGTTCCATTTCATTGCATTCCATTCTATTCAACTCTATTGCCTTCCATTCCATTCCATTCGATTACATTCCATGCGATTCCATTCGAAATCGAATCAATTGCATTGCAATCCATTACTATTGAGTCCGTTTT	12.2	PASS	PRECISE;SVTYPE=INS;SVLEN=234;END=39041;CIPOS=-6,6;CILEN=-1,1;RE=279;RNAMES=NULL;AF=0.2733	GT:DR:DV:PL:GQ	0/1:742:279:12,0,432:12
KMT2C_chr15_6020392_6062903	39309	cuteSV.DEL.86	TAATCCATTCAAGTCCATTCCATTTGAGTCCATTCCATTGATTCGATGCCATTACATTCAATTCTATTCCATTCGACTCCATTGCATTCCATTCCCTTCCAAACGATTCCATTCCATTCTATTACTTTCTATTCCAATCCATTCCATTCCGTTCCATTCGTTTCCATTCCATTCGAGTCC	T	0.0	q5	IMPRECISE;SVTYPE=DEL;SVLEN=-179;END=39488;CIPOS=-0,0;CILEN=-0,0;RE=6;RNAMES=NULL;AF=0.0059;STRAND=+-	GT:DR:DV:PL:GQ	0/0:1005:6:0,246,935:245
KMT2C_chr15_6020392_6062903	40260	cuteSV.DEL.87	CAATTCCATTGCAATCGATTCCATTCGATGTCACTCCATTCATTTCTATTCCATTAGCGTCCATGTCATTCGAGTCCATTCCATTCTATTCTATTCCACTCCAT	C	21.5	PASS	PRECISE;SVTYPE=DEL;SVLEN=-103;END=40363;CIPOS=-2,2;CILEN=-0,0;RE=283;RNAMES=NULL;AF=0.2816;STRAND=+-	GT:DR:DV:PL:GQ	0/1:722:283:21,0,422:21
KMT2C_chr15_6020392_6062903	42509	cuteSV.BND.11	N	N]chrUn_KI270438v1:112502]	.	PASS	PRECISE;SVTYPE=BND;RE=111;RNAMES=NULL;AF=.	GT:DR:DV:PL:GQ	./.:.:111:.,.,.:.
KMT2C_chr21_7687010_7731520	290	cuteSV.INS.77	T	TGGAATGGAATGGAATGGAATGGACACAATGGAATCGAATGGAATGTAATCAACCAGAGTGGAATGGAATGGAAAGGAATGGA	52.6	PASS	PRECISE;SVTYPE=INS;SVLEN=82;END=290;CIPOS=-91,91;CILEN=-5,5;RE=13;RNAMES=NULL;AF=0.4643	GT:DR:DV:PL:GQ	0/1:15:13:53,0,72:52
KMT2C_chr21_7687010_7731520	765	cuteSV.INS.78	T	TGGAATGCAGTGTTATGGAATGGAATCAACCCGAGTGAATGGAATGGAATGGAATGGAAAGGAATGGA	38.6	PASS	PRECISE;SVTYPE=INS;SVLEN=67;END=765;CIPOS=-30,30;CILEN=-6,6;RE=11;RNAMES=NULL;AF=0.4231	GT:DR:DV:PL:GQ	0/1:15:11:39,0,77:38
KMT2C_chr21_7687010_7731520	8611	cuteSV.INS.79	T	TAGAATGGAGTCAATTCAAGTGCAATGGAATGGTATACAATGGAATCGAATGGAATGGAATCAACCAGAGTGGAATGGAATGGAAAGGAATGGAATGGAATGGAACGGAACGGAATGGAATGGAATGGAATGGAATGTAACGGCATGGAATGGAATGGAATGGAATGGAATGGAATATAAC	0.0	q5	IMPRECISE;SVTYPE=INS;SVLEN=180;END=8611;CIPOS=-0,0;CILEN=-0,0;RE=10;RNAMES=NULL;AF=0.1163	GT:DR:DV:PL:GQ	0/0:76:10:0,124,630:124
KMT2C_chr21_7687010_7731520	9559	cuteSV.INS.80	A	AATGGAATAAACACGAGTGGAATGGAATGGAATGGAATGGAAATGGAATCGAATGGAATGGAATCAACCAGAGTGGAATGGAATGGAAAGTTATAGAATGGAATGGAATGGAATGGAATGATGGAATGG	0.0	q5	IMPRECISE;SVTYPE=INS;SVLEN=128;END=9559;CIPOS=-153,153;CILEN=-5,5;RE=14;RNAMES=NULL;AF=0.2	GT:DR:DV:PL:GQ	0/0:56:14:0,45,401:45
KMT2C_chr21_7687010_7731520	9696	cuteSV.INS.81	T	TGGAACGGCATGGAATGGAATGGAATGGAGTGGAATCAACCCGAGTGGAATGGAGTGGAATGGACTGTAATGGCATGGAATGGAATGGAATGGAAAACAAACAGAGGGAATGGAATGGTGGAATGGACTAGAATGGAATGGAATGGAATGAAATCAACCCTATTGGAATGGAATGGAATGCAATGGAATGGAATGGAATCAACTGGAAAGGAATCAAATGGAACGGTGGAATGGATTATAATGGAATGGAATGGAATCAATCCGGGACAGGAATGCAATGGAATGTAA	0.0	q5	IMPRECISE;SVTYPE=INS;SVLEN=287;END=9696;CIPOS=-41,41;CILEN=-5,5;RE=9;RNAMES=NULL;AF=0.1286	GT:DR:DV:PL:GQ	0/0:61:9:0,93,496:92
KMT2C_chr21_7687010_7731520	10737	cuteSV.INS.82	T	TAACGGAATGGAATGGAATGGAATGGAATAGAATGGAATCAATTCGAGTGTAATATAACGGTATAGAATTGAATGGAATGGAATGGAATGGAATCAACTAGAGTGGAAACGAATGGAAAGGAATGGAATGGAATGGAATGGAGTATAATGGAAT	0.0	q5	IMPRECISE;SVTYPE=INS;SVLEN=153;END=10737;CIPOS=-114,114;CILEN=-8,8;RE=5;RNAMES=NULL;AF=0.0833	GT:DR:DV:PL:GQ	0/0:55:5:0,105,477:105
KMT2C_chr21_7687010_7731520	12198	cuteSV.DEL.88	ATGGAATGGAATGGAATCAACTAGAGTGGAAACGAATGGAAAGGAATGGAATGGAATGGAATGGAGTGTAATGGAATGGAATGGAATGGAATGGAATGGAATGGCATGGAATGGAATGGAATGGAATGGAGTGGAATCAACCAGAGTGGAATGGAGTGCAATGGACTGTAACG	A	935.2	PASS	PRECISE;SVTYPE=DEL;SVLEN=-172;END=12370;CIPOS=-1363,1363;CILEN=-30,30;RE=147;RNAMES=NULL;AF=0.9866;STRAND=+-	GT:DR:DV:PL:GQ	1/1:2:147:935,246,0:245
KMT2C_chr21_7687010_7731520	16943	cuteSV.INS.83	A	ATGGAATGGATGGAATGGAGTGGAATAAACACGAGTGGAATGGAATGGAATGGAATGGACTGGAATCAACCCGAGTGCACTGGAATGGAATGGAT	172.5	PASS	PRECISE;SVTYPE=INS;SVLEN=94;END=16943;CIPOS=-0,0;CILEN=-1,1;RE=29;RNAMES=NULL;AF=0.7073	GT:DR:DV:PL:GQ	0/1:12:29:172,0,10:10
KMT2C_chr21_7687010_7731520	22390	cuteSV.INS.84	G	GTGGAATGGAATGGAATGGAAGGAATGGAATGGAATTCAATGGAATGGAATGGACA	0.0	q5	IMPRECISE;SVTYPE=INS;SVLEN=55;END=22390;CIPOS=-15,15;CILEN=-1,1;RE=6;RNAMES=NULL;AF=0.1875	GT:DR:DV:PL:GQ	0/0:26:6:0,24,191:24
KMT2C_chr21_7687010_7731520	35077	cuteSV.DEL.89	TGTGACGTAATGGAATGGAATGGAATGGAATGGAACACAATGGAATCAATTCGAGTGCCAT	T	696.6	PASS	PRECISE;SVTYPE=DEL;SVLEN=-60;END=35137;CIPOS=-949,949;CILEN=-13,13;RE=77;RNAMES=NULL;AF=0.9506;STRAND=+-	GT:DR:DV:PL:GQ	1/1:4:77:697,169,0:168
KMT2C_chr21_7687010_7731520	38246	cuteSV.INS.85	A	ATGGAATGGAATGGAATGGAATGGAATGGAATGTAATGGAATGGAATGGAATGGAATGGAATCAACCCGAGTGGAATGGAATGGAATGGAATCAAACTGAGTGGAATGGAATGGAATGGAATGGAATGGAATGGAATGGAATGGAGTGGAAGGCATTAGAATCACCTGGAATGGAATGGAATGGAATGGAATGGAATGGAATGGAATCAACCCGAGTGGAATGGAATGGAATGGAATCAAACTGAGTGGAATGGAATGGAATGCAATGGAATGGAATGGAATGGAATGGAATCAACCACAGTGGAATGGAATGGAATGGAATGGATTATAATAGAATGGAATGGAATC	13.9	PASS	PRECISE;SVTYPE=INS;SVLEN=347;END=38246;CIPOS=-1,1;CILEN=-7,7;RE=10;RNAMES=NULL;AF=0.3125	GT:DR:DV:PL:GQ	0/1:22:10:14,0,128:13
KMT2C_chr21_7687010_7731520	40332	cuteSV.INS.86	G	GGAATGGAATGGAATCAACCAGAGGGGAATAGAATGGAATGGAATGGAATGGAATGGAATGGAATGGAATGGAATGGAAT	0.1	q5	IMPRECISE;SVTYPE=INS;SVLEN=79;END=40332;CIPOS=-10,10;CILEN=-0,0;RE=6;RNAMES=NULL;AF=0.2	GT:DR:DV:PL:GQ	0/0:24:6:0,19,172:19
KMT2C_chr21_8649510_8682182	9009	cuteSV.DEL.90	AAAGAAGGAAGGAAGGAGGAAAGGAAGGAAGGAAGAAAGGAAGGAGAGAGGGAAGGAAGGAGAGAGGAAA	A	0.0	q5	IMPRECISE;SVTYPE=DEL;SVLEN=-69;END=9078;CIPOS=-6,6;CILEN=-5,5;RE=13;RNAMES=NULL;AF=0.1806;STRAND=+-	GT:DR:DV:PL:GQ	0/0:59:13:0,60,439:59
KMT2C_chr21_8649510_8682182	9331	cuteSV.DEL.91	GAAAGGAAGAAAGGAAAGAGGGAAGGAAGGAAGGCAGAAAGGAAGGAGGGAAGGAAGAAAGGAAGGAAGGAAAGGGAAGGAAAGAGGGAAGGAAGGAGGGAAGGAAGGAGGGAAGGAAGAAAAGAAGGAAGGAAA	G	0.0	q5	IMPRECISE;SVTYPE=DEL;SVLEN=-134;END=9465;CIPOS=-14,14;CILEN=-6,6;RE=13;RNAMES=NULL;AF=0.1757;STRAND=+-	GT:DR:DV:PL:GQ	0/0:61:13:0,65,458:64
KMT2C_chr21_8649510_8682182	9404	cuteSV.DEL.92	GGGAAGGAAAGAGGGAAGGAAGGAGGGAAGGAAGGAGGGAAGGAAGAAAAGAA	G	0.7	q5	IMPRECISE;SVTYPE=DEL;SVLEN=-52;END=9456;CIPOS=-2,2;CILEN=-0,0;RE=19;RNAMES=NULL;AF=0.2568;STRAND=+-	GT:DR:DV:PL:GQ	0/0:55:19:1,8,344:8
KMT2C_chr21_8649510_8682182	17432	cuteSV.INS.87	G	GAGCCTGTCACACGATGTAGGACAGTGCTTCCCTGTAACGTGTGCAAGATTCCTGTGATGATGGTGACTGTGAATGCAGGACAGTTCTTTCCTGTAACATGCACAGGATTCCCATGATGATAGTGATTATGAGAGCCTGTCACATACGATGTAGGACAATGCTTCCCTGTAACATGCACAAGATTCCCATGATGATGGTGACGATGAGAGCCTGTCACATATGATGTTGGACAGTGCTTCCCTGTAACATGAGCAAGATTCCCATGACTATGGTCATGGGAATGGTGACTATGAGAGCCTGTCACATATGATGTAGGACAGTGCTTCTCTGTAACATGCGTGAGATTTCTGTGATGATGGTGACTATGAGAGCCTGTCACATATGATGTTCGACAGTGCTTCCCTGTAACATGCGCAAGATTTCCATGATGATAGTGACTATGAGAGCCTGTCACATATGATGTAGGACAGTGCTTCCCTGTAACATGCCCAAGATTCCTGTGATGATGGTGACTGTGAAAGCCTGTCACATATGATGTTGGACAGTGCTTCCCTGTAACACACACAAGATTCCCATGAT	0.0	q5	IMPRECISE;SVTYPE=INS;SVLEN=579;END=17432;CIPOS=-0,0;CILEN=-33,33;RE=6;RNAMES=NULL;AF=0.0583	GT:DR:DV:PL:GQ	0/0:97:6:0,198,840:198
KMT2C_chr21_8649510_8682182	17548	cuteSV.INS.88	A	AACGTGTGCAAGATTCCCGTGATGATGGTGACTATGAGAGCCTGTCAGATACGATGCAGGACAGTTCTTTCCTGTAACATGCACAGGATTCCCATGATGATAGTGATTATGAGAGCCTGTCACATACGATGTAGGACAATGCTTCCCTGTAACATGCACAAGATTCCCATGATGATGGTGACGATGAGAGCCTGTCACATATGATGTTGGACAGTGCTTCCCTGTAACATGAGCAAGATTCCCATGACTATGGTCATGGGAATGGTGACTATGAGAGCCTGTCACATATGATGTAGGACAGTGCTTCTCTGTAACATGCGCGAGATTTC	0.0	q5	IMPRECISE;SVTYPE=INS;SVLEN=328;END=17548;CIPOS=-32,32;CILEN=-31,31;RE=10;RNAMES=NULL;AF=0.0909	GT:DR:DV:PL:GQ	0/0:100:10:0,160,763:159
KMT2C_chr21_8649510_8682182	17748	cuteSV.INS.89	C	CATATGATGTAGGACAATGCTTCCCTGTAACATGCACAGGATTCCCGTGATGATGGTGACTTTGAGAACCTGTCAGATACTATGTAGGACAGTGCTTCCCTTTAATATGCACAAGATTCCCGTGATGATGGTGACTATGATGGTCTGTCACATATGATGTAGGACAGTGCTTCCTCTGTAACAAGCACAAGATTCCCGACAGGATTGTGACTATGAGAGCCTGTCTG	0.0	q5	IMPRECISE;SVTYPE=INS;SVLEN=226;END=17748;CIPOS=-29,29;CILEN=-0,0;RE=7;RNAMES=NULL;AF=0.0614	GT:DR:DV:PL:GQ	0/0:107:7:0,188,821:188
KMT2C_chr21_8649510_8682182	18838	cuteSV.DEL.93	GAGTCACCACCCCCAGCCCAAATTCCTTACTTTTCATGTGTTTAATATTTTCTCCCAATTTATAGAATATATTGATTA	G	0.0	q5	IMPRECISE;SVTYPE=DEL;SVLEN=-77;END=18915;CIPOS=-0,0;CILEN=-0,0;RE=17;RNAMES=NULL;AF=0.0914;STRAND=+-	GT:DR:DV:PL:GQ	0/0:169:17:0,160,763:159
KMT2C_chr21_8649510_8682182	22112	cuteSV.INS.90	T	TGTAGTAGATTCGTGTGTCTGGTGTGTGTGCAGTGTGTGTGGTGTGGGCGTGTGTGCGCGTTTGCACACAGTGTGCCGGTGTGTGCAGTGTCTGGTGTGTGTGCGGTGTGATGTCTGTCATGTGCACATGGTGTGTGTGGTGTGTGTGTATACATGGTGTGTGTGCAGTGTGTGCAGTGTCTGTGTGGGTGTGTGTGCATGTGTACATGGTGTGTGTGCAGTGTGTGTATACATGGTGTGCTGTGTGCAGTGTTTGTGGTGTCTGGGATGTGTGTACATGGTGTGTGTGCAGTGTGGTGTGTGGGTGTGTGTG	0.0	q5	IMPRECISE;SVTYPE=INS;SVLEN=312;END=22112;CIPOS=-0,0;CILEN=-0,0;RE=11;RNAMES=NULL;AF=0.0579	GT:DR:DV:PL:GQ	0/0:179:11:0,198,840:198
KMT2C_chr21_8649510_8682182	22326	cuteSV.INS.91	T	TGCATGTATACATGGTGTGGGTGCAAGTGTCTGTGTGTGTTGTCAGGGTGAGTGCATGTGCACATGGTGTGTATGCAATGTGTGATGTCTGTGTGCAGGGTGTGTGTGCATGTGTACAAGGTGTGTGTGCAGTGTG	231.4	PASS	PRECISE;SVTYPE=INS;SVLEN=135;END=22326;CIPOS=-16,16;CILEN=-12,12;RE=103;RNAMES=NULL;AF=0.5049	GT:DR:DV:PL:GQ	0/1:101:103:231,0,212:212
KMT2C_chr21_8649510_8682182	23089	cuteSV.INS.92	T	TGCACATAGTGTGTGTGGTGTCTATGTGTGGTGTGTGTGCAGTGTGTGGTGTCTGTATGGGTGTATGCATGTGCACATGGTGTGTGTGCAGTAGGTGTGTTTGTGGGGTGTGGGC	183.7	PASS	PRECISE;SVTYPE=INS;SVLEN=114;END=23089;CIPOS=-38,38;CILEN=-10,10;RE=93;RNAMES=NULL;AF=0.4537	GT:DR:DV:PL:GQ	0/1:112:93:184,0,260:183
KMT2C_chr21_8649510_8682182	23107	cuteSV.INS.93	G	GGTGTCTGTGTGTGGGAAGTGTATGCGTGTGTGTGGGGAAAAGAAAGAAATCAGACTGTTACTGTGTCTATGTAGAAAGAAGTAGACATAAGAGACTCCATTTTGTTCTGTACTAAGAAAAATTCTTCTGCCTGAGAGGCTGTTAATCTGTACCCTACCCCTAACCCTGTGCTCACAGAAACATGTGCTGTGTCAAGTCAAGGTTAAATGGATTAAGGACTGTGCAGGATTAGCTTTGTTAAACAAATGCTTGAAGGCAGCATGCTTGTTAAGAGTCATCACCACTCTCTACTCTCAAGTACCCAGAGACACAAAACACTGCGGAAGGCCACAGGGACCTCTGCCTAGGAAAGCCAGGTATTGTCCAAGGTTTCTCCCCATGTGATAGTCTGAAATATGGCTCGTGAAGGGAAAGACCTGACTGTCCCCCAGCCTGACACCGATAAAGGGTCTGTTCTGGGGAGGATTAGTAAAAGAGGAATGCCTCTTTGCAGTTGAGATAAGAGGAAGGCATCTGTCTCCTGCTCCTCCCTGGGCAATGGAATGTCTGGGTGTAAAGCCCAATTGTATATTCCATCTACTGAGATAGGGGAAAACTGCCTTAGGGCTGGAGGTGGGACATGCTGGCAACAATACTGCTCTTTAAGGCATTGAGATGTTTATGTATATGAACATCAAAAGCACAGCACTTTTTTCTTTACCTTGTTTATGATGCAGAGACATTTGTTCATATGTTTTCCTGCTGACCCTCTCTCCACTATTACCCTATTGTCCTGCCACATCCCCCTCTCAGAGAAATGCCCGATAATGATCAATAAATACTAAGGAAACTCAGAGACTGGTGCCGGCGCGGGTCCTCCTTATGCTGAGCGCCGTTCCCCTCGGCCCACTTTTCTTTCTCTATACTTTGTCTCTGTGTCTCTTTCTTTTCTCAAGTGTCTTGTTCCACCCGATGAGAAACACCCACAAGTGTGGAGGGGCAGGCC	0.0	q5	IMPRECISE;SVTYPE=INS;SVLEN=985;END=23107;CIPOS=-5,5;CILEN=-6,6;RE=40;RNAMES=NULL;AF=0.2198	GT:DR:DV:PL:GQ	0/0:142:40:0,45,534:45
KMT2C_chr21_8649510_8682182	25738	cuteSV.INS.94	G	GCAATAAGGCAAATGTACTACCAGAAACCTACAAGCACACCGCAGAGATAGTATGGGTTTGGTTCCAGACCACTC	21.5	PASS	PRECISE;SVTYPE=INS;SVLEN=74;END=25738;CIPOS=-2,2;CILEN=-0,0;RE=51;RNAMES=NULL;AF=0.2802	GT:DR:DV:PL:GQ	0/1:131:51:21,0,422:21
KMT2C_chr21_8649510_8682182	29744	cuteSV.BND.12	N	N[chr20:30815140[	0.0	q5	IMPRECISE;SVTYPE=BND;RE=15;RNAMES=NULL;AF=0.125	GT:DR:DV:PL:GQ	0/0:105:15:0,131,706:131
KMT2C_chr21_8649510_8682182	32673	cuteSV.BND.13	N	N[chr20:30811900[	209.9	PASS	PRECISE;SVTYPE=BND;RE=22;RNAMES=NULL;AF=1.0	GT:DR:DV:PL:GQ	1/1:0:22:210,56,0:56
KMT2C_chr22_11126384_11167180	9200	cuteSV.INS.95	T	TATAAATATATATATATATATATATATATATAAATATATATATATATATATATAAATATATATATA	0.0	q5	IMPRECISE;SVTYPE=INS;SVLEN=65;END=9200;CIPOS=-0,0;CILEN=-1,1;RE=6;RNAMES=NULL;AF=0.1622	GT:DR:DV:PL:GQ	0/0:31:6:0,37,239:37
KMT2C_chr22_11157169_11189815	29008	cuteSV.BND.14	N	N]chr22:10740325]	0.0	q5	IMPRECISE;SVTYPE=BND;RE=15;RNAMES=NULL;AF=0.1293	GT:DR:DV:PL:GQ	0/0:101:15:0,131,706:131
KMT2C_chr22_6683135_6713219	15299	cuteSV.DEL.94	GAGCTTCTGGTAGGTGGACCATGCTGGAGCTTCTGGTGGGTGGACCATGCTGGGGCTTCTGGTGGGTGAACCATACTGGAGCTTCTGGTGGATAAATTATGCTGGAGCTT	G	32.2	PASS	PRECISE;SVTYPE=DEL;SVLEN=-109;END=15408;CIPOS=-11,11;CILEN=-13,13;RE=13;RNAMES=NULL;AF=0.3611;STRAND=+-	GT:DR:DV:PL:GQ	0/1:23:13:32,0,128:32
KMT2C_chr22_6683135_6713219	15880	cuteSV.INS.96	G	GTGGGTGGACCATGCTGAGCTTCTGGTGGGTGGACCATGGTGGAGCTTCTGGTGAGTAGACCATGGTGGGAGCTTCTTGGAGATAAATTATGCTGGACCTTCTGA	13.9	PASS	PRECISE;SVTYPE=INS;SVLEN=104;END=15880;CIPOS=-0,0;CILEN=-0,0;RE=10;RNAMES=NULL;AF=0.3125	GT:DR:DV:PL:GQ	0/1:22:10:14,0,128:13
KMT2C_chr22_6683135_6713219	21480	cuteSV.INS.97	A	AGACAGAGAGAGACACGGAAGAGAGAGAGATGGGAGAGGGATGGGAGAGAGAGACAGAGAGAGAGAGACAGTAGAGAGAGAGACGGGAGAGAGGGA	18.2	PASS	PRECISE;SVTYPE=INS;SVLEN=95;END=21480;CIPOS=-17,17;CILEN=-2,2;RE=11;RNAMES=NULL;AF=0.3235	GT:DR:DV:PL:GQ	0/1:23:11:18,0,133:18
chr1	90084	cuteSV.INS.98	C	CCCTCTGTCTCTGCCAATCAGTTAACCTGCTGCTTCCTGGAGGAAGACAGTCCCTCAGT	139.2	PASS	PRECISE;SVTYPE=INS;SVLEN=58;END=90084;CIPOS=-9,9;CILEN=-0,0;RE=23;RNAMES=NULL;AF=0.7188	GT:DR:DV:PL:GQ	0/1:9:23:139,1,6:5
chr1	90274	cuteSV.INS.99	C	CCAACCAGTTAACCTGCTGCTTCCTGGAGGAAGACAGTCCCTCTGTCCCTCTGTCTCTG	343.5	PASS	PRECISE;SVTYPE=INS;SVLEN=58;END=90274;CIPOS=-14,14;CILEN=-0,0;RE=36;RNAMES=NULL;AF=1.0	GT:DR:DV:PL:GQ	1/1:0:36:344,92,0:91
chr1	121035	cuteSV.INS.100	A	ATATATATTATATATGTATTATATATATTATATATTATATATGTATTATATATATTATATATTATATATGTATTATATATATTATATATTATATATGTATTATATATA	32.8	PASS	PRECISE;SVTYPE=INS;SVLEN=107;END=121035;CIPOS=-0,0;CILEN=-0,0;RE=12;RNAMES=NULL;AF=0.375	GT:DR:DV:PL:GQ	0/1:20:12:33,0,109:32
chr1	136934	cuteSV.INS.101	G	GCAAGGGGCTCGGGCTGACCTCTGTCCGCGTGGGAGGGGCCGGTGTGAGGCAAGGGGCTCGGGCTGACCTCTCTCAGTGTGGGAGGGGCCGGTGTGAGGCAAGGGGCTCACGCTGACCTCTGTCCGCGTGGGAGGGGCCGGTGTGAGACAAGGGGCTCGGGCTGACCTCTCTCAGCGTGGGAGGGGCCGGTGTGAGGCAAGGGGCTCGGGCTGACCTCTCTCAGCGTGGGAGGGGCCAGTGTGAGGCAAGGGCTCACACTGACCTCTCTCAGCATGGGAGGGGCCGGTGTGAGA	2.6	q5	IMPRECISE;SVTYPE=INS;SVLEN=293;END=136934;CIPOS=-32,32;CILEN=-0,0;RE=5;RNAMES=NULL;AF=0.2632	GT:DR:DV:PL:GQ	0/0:14:5:3,3,89:3
chr1	136934	cuteSV.INS.102	G	GCAAGGGGCTCGGGCTGACCTCTCTCAGTGTGGGAGGGGCCGGTGTGAGGCAAGGGGCTCACGCTGACCTCTGTCCGCGTGGGAGGGGCCGGTGTGAGACAAGGGGCTCGGGCTGACCTCTCTCAGCGTGGGAGGGGCCAGTGTGAGGCAAGGGCTCACACTGACCTCTCTCAGCATGGGAGGGGCCGGTGTGAGA	66.1	PASS	PRECISE;SVTYPE=INS;SVLEN=195;END=136934;CIPOS=-4,4;CILEN=-0,0;RE=12;RNAMES=NULL;AF=0.6316	GT:DR:DV:PL:GQ	0/1:7:12:66,0,18:18
chr1	180194	cuteSV.DEL.95	TTACCCTTACCCTAATCCTAACCCTAATCCTTACCCTTACCCTTACCCTGACCCTAACCCTAATCCTTACCCTTATCCTACCCCTAACCCTTAACCCCTAACCGCTAGCCCTAACCCTTAACCCTAACCATAACCCTAAAACGCTAACCCTCATCCTCACCCTCACACCTCACCCTCACCCAAACCATAATCCCTAACCCCTAACTCTTAACCCCTAACCCTAACCCTTGACCCTAACCCTTGACCCTAACCCCTGACCCTGACCCTTAACCCTAACCCCTAACCCTTAACCCTTAAACCTTAACCCTCATCCTCACCCTCACCCTCACC	T	57.6	PASS	PRECISE;SVTYPE=DEL;SVLEN=-329;END=180523;CIPOS=-1,1;CILEN=-1,1;RE=10;RNAMES=NULL;AF=0.6667;STRAND=+-	GT:DR:DV:PL:GQ	0/1:5:10:58,0,10:9
chr1	180248	cuteSV.DEL.96	TAACCCTAATCCTTACCCTTATCCTACCCCTAACCCTTAACCCCTAACCGCTAGCCCTAACCCTTAACCCTAACCATAACCCTAAAACGCTAACCCTCATCCTCACCCTCACACCTCACCCTCACCCAAACCATAA	T	9.9	PASS	PRECISE;SVTYPE=DEL;SVLEN=-135;END=180383;CIPOS=-13,13;CILEN=-23,23;RE=5;RNAMES=NULL;AF=0.3333;STRAND=+-	GT:DR:DV:PL:GQ	0/1:10:5:10,0,58:9
chr1	180723	cuteSV.INS.103	C	CTAACCCTAACCCTAAAACCCTAACCCTAAAACCCTAACCCTAACCCTAACCCCAACCCCAACCCCAACCCCAACCCCAACCCCAACCCTACCCCTACCCCTACCCCAACCCCTACCCAACCCCAACCCCAACCCCAACCCCAACCCCAACCCCAACCCCAACCCTACCCTAACCCTAACCCTAACC	181.3	PASS	PRECISE;SVTYPE=INS;SVLEN=186;END=180723;CIPOS=-25,25;CILEN=-11,11;RE=19;RNAMES=NULL;AF=1.0	GT:DR:DV:PL:GQ	1/1:0:19:181,49,0:48
chr1	180867	cuteSV.INS.104	A	ACCCTAACCCTAACCCTAACCCTACCCTAACCCTAACCCAAACCCTAACCCTACCCTAACCCTAACCC	108.5	PASS	PRECISE;SVTYPE=INS;SVLEN=67;END=180867;CIPOS=-34,34;CILEN=-14,14;RE=21;RNAMES=NULL;AF=0.5833	GT:DR:DV:PL:GQ	0/1:15:21:108,0,51:51
chr1	181171	cuteSV.INS.105	C	CGCCGCGCCGGCGCAGGCGCAGAGAGGCGCGCCGCGCCGCGCAGGCGCAGAGAGGCGCCCGCGCCGGCGCAGGCGCAGAGAGGCGCGCCGCGCCGGCGCAGGCGCAGAGAGGCGCGCCGCGCCGGCGCAGGCGCAGAGAGGCGCGCCGCGCCGGCGCAGCGCAG	17.0	PASS	PRECISE;SVTYPE=INS;SVLEN=163;END=181171;CIPOS=-29,29;CILEN=-8,8;RE=9;RNAMES=NULL;AF=0.3333	GT:DR:DV:PL:GQ	0/1:18:9:17,0,103:17
chr1	181208	cuteSV.DEL.97	CGGCGCAGGCGCAGAGAGGCGCGCCTCGCCGGCGCAGGCGCAGAGAGGCGCGCCGGGCCGGCGCAGGCGCAGAGAGGCGCGCCGCGCCGGCGCAGGCGCAGAGAGGCGCGCCGCGCCGGCGCAGGCGCAGAGACACATGCTAGCGCGTCCAGGGGAGGAGGCGTGGCACAGGCGCAGAGACACATGCTAGCGCGCCCAGGGGAGGAGGCGTGGCGCAGGCGCAGAGAGGCGCGCCGTGC	C	81.2	PASS	PRECISE;SVTYPE=DEL;SVLEN=-238;END=181446;CIPOS=-3,3;CILEN=-0,0;RE=16;RNAMES=NULL;AF=0.5714;STRAND=+-	GT:DR:DV:PL:GQ	0/1:12:16:81,0,43:43
chr1	273188	cuteSV.DEL.98	GGGTTATAAAAAACGGCCTTTTGAGTTGAGCAATAAATTCGTTCAAGCAGCCATTCTGAAGGACAAACTGGCTCTGTATTTAAGAGGGGCATTCCAGCACTTCTCTAGCCACTGGGTTGACAATGACTCACCAAAGCCTCTGGTAGCCACCACAGGACACCCAGAGCATATGTTTTAAAGCTGAACACCAAACTGCGGACTTCGGGAGTAAGTGAACTGACTGGTTTTTATTTTGTTTTACTGCTTTTAACATTACAGTAACTGTTACAGGTTCCAGCAGGCTAACTGGGTGGAAATGAGTTTGGTTTCACTTAGTCTCTCTAAAGAGAAAGCAAGTCGGTAGACTAATACCTAATAAAAGCAAAGCTGCCAACAATTGAAATTGCCTAGGCTGCTCTGTGTGTCCCACATGCATGGGTGTGGGTGCCAGTGTGTGTGCGTGTGTGCATGCATGTGCATGTGTGTTGGGATAGAGTGGTAAGAAAATGGGAAATAATAAGAATGTTCAGTCCATAGCCCTTCATTATAAAAAGGTGAGCTGTAATAAATACTAGTGCCACATTTAGCCAAAACTTTACTCCAGCCAAAGGTGATATTTTCATGATAACATCCTGTGATTGCTTTGTTCTTCGTCTTGTATGTTCTTCCTAGATGGGCTCAGAACATACAAGAATTAAGTACACATCTTATTTTCCAGTGATAATGCTACCGGCAAATTCTGTTGTTTGTATAAACATCAGCCAAGTTTATATAACTAAACTAGTGTTTTGTTTTGTCAATTCAGCAAGAAATTAGACCAAATGGTGGCTTAATGCTGCATTGATTTGACTATCAATTTGTTTTCACTTTTCTGCAAAATAATTAATACATTATTAAATTGAGTTATGCTGATGCCACAGTTGTTCTTATCTCAAGTGTCTTAAAATTCATTTAATTTGTTTTTCCTTTGGTTTCATTATTCAGATTTTAACTTCAGTTCTCAAGATTTTATCTGATGGAAGAGATGGAGTCCATTACTAAGGACTCCATTGTGCTCCATCATGCCAGAGTTGTAAAATAGATCTTTTAAAGGAAATTTACTGTGATTTTTTTTCTATTTAAGAGCTTCCTCTCCAGTTGAGCATGTAAGAAAATTATACCAGGAGAATACAGTAAACTCTATGAGGCAAGCTATAAACATGTAGCATTGTGATTAGGGCTGGTTCTCCTTCTAGAGATATGGTAGGATTGCAATTTCATACCATCCTTGAAGTTAGAGAGAGCCATGTGACTCATTTAGCCAATGAACTGTGAGCAGAATGACATGTCACTTCCAGCTGAAGCTTTAACAATCTGAGAGACATTCATACATTTTCCATGTGCTGTAGCCTTATACCCAAAGCCTGGGTCCCAAGTGACCATGACAGGCAGAGCTCCCTGGTGAGCCACAGAGATTTAGAGAATGGCTGTTAACACAGCATAATCCAGCCCATCCTGACTAATCTGATATTAACATGTATAATAAAGAATTCTATCAATGCTGAGGGAAGATGACTAGTTAAGGTCCTAGGTTGCAAGTCTCAAAACCTCTTCTAAGGATTGTAGACAGGAAATTAAATGACTTCTAGTCCCTAGAGTTCCCAATCTCCTACCATCCCATCCTAATATGACAGAAGTAATTCCTGAGTTGCTTCTGAAACCAGAGCTTCCCTCAGAACCCTTAGCCTGCCAGATGGCTTCTTGGAGAGCCCTCACTCACTTTTCTCCTTCTGCTATTGCTGCTCATTCATTCCAGCTTTTAAAAATTCATCTTTATCCAGGAACCTCGCTTCTAGAAAAGTCATACAGGTGCTTCCAGGAGGCTACATGGGCACCCATATTTTTCTAGCCACTTTCATTAGACCAATGCAGCAGAGAAGAAAAGCCTCAATAATTATTATGACATGGCATGTTAGGATACCAAGTAAATTGCATTTGTAAAATGTGATTTTCTGTTGGTGTTCACTTCTGCTCTACTGACATTTGGTAAGTATTATTGACTGACTGACTAACTAATGTGGTCATTAGTCTTCATAAAGAAAGGCTCTCTACAAAAACGGAA	G	0.0	q5	IMPRECISE;SVTYPE=DEL;SVLEN=-2079;END=275267;CIPOS=-0,0;CILEN=-0,0;RE=11;RNAMES=NULL;AF=0.1803;STRAND=+-	GT:DR:DV:PL:GQ	0/0:50:11:0,51,372:50
chr1	609494	cuteSV.DEL.99	GCGGCCGGCGCACGCGGGTTCTCTGTGGCCAGCAGGCGGCGCTGCAGGAGAGGAGATGCCCAGGCCTG	G	6.1	PASS	PRECISE;SVTYPE=DEL;SVLEN=-67;END=609561;CIPOS=-3,3;CILEN=-0,0;RE=8;RNAMES=NULL;AF=0.2857;STRAND=+-	GT:DR:DV:PL:GQ	0/1:20:8:6,1,121:6
chr1	609554	cuteSV.DEL.100	CAGGCCTGGCGGCCGGCGCACGCGGGTTCTCTGTGGCCAGCAGGCGGCGCTGCAGGAGAGGAGATGCCCAGGCCTGGCGGCACACGCGGGTTCTCTGTGGCCAGCAGGCGGCGCTGCAGGAGAGGAGATGCCCAGGCCTGGCGGCCGGCGCACGCGGGTTCTCTGTGGCCAGCAGGCGGCGCTGCAGGAGAGGAGATGCCCAGGCCTGGCGGCCGGCGCACGCGGGTTCTCTGTGGCCAGCAGGCGGCGCTGCAGGAGAGGAGATGCCCAGGCCTGGCGGCCGGCGCACGCGGGTTCTCTGTGGCCAGCAGGCGGCGCTGCAGGAGAGGAGATGCCCAGGCCAGGCGGCCGGCGCACGCGGGTTCTCTGTGGCCAGCAGGCGGTGCTGCAGGAGAGGAGATGCCCAGGCCTGGCGGCCGGCGCACGCGGGTTCTCTGTGGCCAGCAGGCGGCGCTGCAGGAGAGGAGATGCCCAGGCCTGGCGGCCGGCGCACGCGGGTTCTCTGTGGCCAGCAGGCGGCGCTGCAGGAGAGGAGATGCCCAGGCCTGGCGGCACACGCGGGTTCTCTGTGGCCAGCAGGCGGCGCTGCAGGAGA	C	0.0	q5	IMPRECISE;SVTYPE=DEL;SVLEN=-594;END=610148;CIPOS=-12,12;CILEN=-24,24;RE=5;RNAMES=NULL;AF=0.1786;STRAND=+-	GT:DR:DV:PL:GQ	0/0:23:5:0,24,172:23
chr1	609562	cuteSV.DEL.101	GCGGCCGGCGCACGCGGGTTCTCTGTGGCCAGCAGGCGGCGCTGCAGGAGAGGAGATGCCCAGGCCTGGCGGCACACGCGGGTTCTCTGTGGCCAGCAGGCGGCGCTGCAGGAGAGGAGATGCCCAGGCCTGGCGGCCGGCGCACGCGGGTTCTCTGTGGCCAGCAGGCGGCGCTGCAGGAGAGGAGATGCCCAGGCCTGGCGGCCGGCGCACGCGGGTTCTCTGTGGCCAGCAGGCGGCGCTGCAGGAGAGGAGATGCCCAGGCCTGGCGGC	G	0.2	q5	IMPRECISE;SVTYPE=DEL;SVLEN=-272;END=609834;CIPOS=-0,0;CILEN=-0,0;RE=6;RNAMES=NULL;AF=0.2143;STRAND=+-	GT:DR:DV:PL:GQ	0/0:22:6:0,14,153:14
chr1	610090	cuteSV.DEL.102	TGCCCAGGCCTGGCGGCACACGCGGGTTCTCTGTGGCCAGCAGGCGGCGCTGCAGGAGAGGAGATGCCCAGGCCTGGCGGCCGGCGCACGCGGGTTCTCTGTGGCCAGCAGGCGGCGCTGCAGGAGAGGAGATGCCCAGGCCTGGCGGCCGGCGCACGCGGGTTCTCTGTGGCCAGCAGGCGGCGCTGCAGGAGAGGAGATGCCCAGGCCTGGCGG	T	109.2	PASS	PRECISE;SVTYPE=DEL;SVLEN=-215;END=610305;CIPOS=-127,127;CILEN=-45,45;RE=20;RNAMES=NULL;AF=0.625;STRAND=+-	GT:DR:DV:PL:GQ	0/1:12:20:109,0,33:32
chr1	611558	cuteSV.INS.106	T	TCACATGTCCTCTGTGCGTGAGTCCCTGTGTGTGATGTTGTGTTCTCGGTGTGAGTTCATGGGTGTGATGGGGTGTGTGCTGTGTGAGAACGTGTGTGTAGTGTCCACATGTCCTCTGTGCGTGAGTCCCTGTGTGTGATGTGTGTTCTTGGTGTGAGTTCATGGGTGTGACGGGTGTGCTGTGTGAGAACGTGTGTGTAGTGTTCACATGTCCTCTGTGCGTGAGTCCCTGTGTGTGATGTTGTG	0.0	q5	IMPRECISE;SVTYPE=INS;SVLEN=245;END=611558;CIPOS=-26,26;CILEN=-74,74;RE=5;RNAMES=NULL;AF=0.1667	GT:DR:DV:PL:GQ	0/0:25:5:0,29,191:28
chr1	611558	cuteSV.INS.107	T	TCACATGTCCTCTGTGCGTGAGTCCCTGTGTGTGATGTTGTGTTCTCGGTGTGAGTTCATGGGTGTGATGGGGTGTGTGCTGTGTGAGAACGTGTGTGTAGTGTCCACATGTCCTCTGTGCGTGAGTCCCTGTGTGTGATGTTGTGTTCTTGGTGTGAGTTCATGGGTGTGACGGGGTGTGCTGTGTGAGAACGTGTGTGTAGTGTTCACATGTCCTCTGTGCGTGAGTCCCTGTGTGTGATGTTGTGTTCTCGGTGTGAGTTCATGGGTGTGACGGGGTGTGTGCTGTGTGAGAACGTGTGTGTAGTGTCCACATGTCCTCTGTGCGTGAGTCCCCGTGTGTGATGTTGTGTTCTCGGTGTGAGTTCATGGGTGTGACGGGGTGTGTGCTGTGTGAGAACGTGTGTGTAGTGTCCACATGTCCTCTGTGCGTGAGTCCCCGTGTGTGATGTTGTGTTCTCGGTGTGAGTTCATGGGTGTGACGGGGTGTGTGCTGTGTGAGAACGTGTGTGTAGTGTC	0.0	q5	IMPRECISE;SVTYPE=INS;SVLEN=518;END=611558;CIPOS=-0,0;CILEN=-0,0;RE=5;RNAMES=NULL;AF=0.1667	GT:DR:DV:PL:GQ	0/0:25:5:0,29,191:28
chr1	668518	cuteSV.DEL.103	CACACCAGGGCCTCTCAGGGGGACAGGGGTAGGAGACCATCAGGACAAACACGTGGATACATGGAGGGGAACAACAC	C	37.9	PASS	PRECISE;SVTYPE=DEL;SVLEN=-76;END=668594;CIPOS=-13,13;CILEN=-0,0;RE=12;RNAMES=NULL;AF=0.4;STRAND=+-	GT:DR:DV:PL:GQ	0/1:18:12:38,0,95:37
chr1	669037	cuteSV.DEL.104	ACATGGAGGGGAACAACACACACCAGGGCCTCTCAGGGGGACGGGGGGTAGGAGACCATCAGGACAAACACGTGGGTA	A	37.9	PASS	PRECISE;SVTYPE=DEL;SVLEN=-77;END=669114;CIPOS=-9,9;CILEN=-0,0;RE=12;RNAMES=NULL;AF=0.4;STRAND=+-	GT:DR:DV:PL:GQ	0/1:18:12:38,0,95:37
chr1	820879	cuteSV.INS.108	G	GTCTACACTACCTGCCTGGCCAGCAGATCCACCCTGTCTACACTACCTGCCTGGGCAGTAGTTCCACGCAATCTCCCCTACCTGCCTCTCCAGCAGACCCGCCCTATCTATACTACTTGCCTGTCCAGCAGATCCACTCTATCTACACGACCTGCCTGTCCAGCAGATCCACCCTGTCTACACTACCTGCTTGTCCAGCAGGTCCACCCTGTCTATACTACCTGCCTGGCCAGTAGATCCACACTA	90.7	PASS	PRECISE;SVTYPE=INS;SVLEN=245;END=820879;CIPOS=-0,0;CILEN=-0,0;RE=17;RNAMES=NULL;AF=0.6071	GT:DR:DV:PL:GQ	0/1:11:17:91,0,33:33
chr1	866851	cuteSV.INS.109	A	AGCCCTCACGTGGTCCTCCCCCTGCACTCACATCCCTGACGTCCTCCCGAGCCCTCACATGGTCCTCCCCTGCACTCACATCCCTGACATCCTCCCGT	52.6	PASS	PRECISE;SVTYPE=INS;SVLEN=97;END=866851;CIPOS=-0,0;CILEN=-1,1;RE=13;RNAMES=NULL;AF=0.4643	GT:DR:DV:PL:GQ	0/1:15:13:53,0,72:52
chr1	882644	cuteSV.DEL.105	TAATATATTAGCTATTCTAGACTTTATGCATTTATGTAAAGTTTTCTTTGTTGCACTTTAAGTTCTGTGATACATGGGCAGAGCATG	T	372.2	PASS	PRECISE;SVTYPE=DEL;SVLEN=-86;END=882730;CIPOS=-0,0;CILEN=-0,0;RE=57;RNAMES=NULL;AF=0.76;STRAND=+-	GT:DR:DV:PL:GQ	1/1:18:57:372,20,0:19
chr1	883245	cuteSV.BND.15	N	N]chr20:29789175]	0.0	q5	IMPRECISE;SVTYPE=BND;RE=12;RNAMES=NULL;AF=0.2105	GT:DR:DV:PL:GQ	0/0:45:12:0,31,315:30
chr1	883245	cuteSV.BND.16	N	N]chr20:29351528]	0.0	q5	IMPRECISE;SVTYPE=BND;RE=5;RNAMES=NULL;AF=0.1	GT:DR:DV:PL:GQ	0/0:45:5:0,80,382:79
chr1	904485	cuteSV.DEL.106	TCCGAACGCGGCCGCCTCCTCCTCCGAACGTGGCCTCCTCCGAACGCGGCCGCCTCCTCCTCCGAACGCGGCCGCCTCCTCCTCCGAACGTGGCCTCC	T	91.5	PASS	PRECISE;SVTYPE=DEL;SVLEN=-97;END=904582;CIPOS=-9,9;CILEN=-0,0;RE=16;RNAMES=NULL;AF=0.6667;STRAND=+-	GT:DR:DV:PL:GQ	0/1:8:16:92,0,15:15
chr1	909251	cuteSV.DEL.107	GGGCGTTGCTGGTATATGCGGGGGTCGGGGTCAGGCCCCCGGGCGCACCGTTGCTGGTATATGCGGTGGTCGGGGTCAGGCCCCCGGGCGCACCGTTGCTGGTATATGCGGGGGTCGGGGTCAGGCCCCCGGGCGCACCGTTGCTGGTATATGCGGTGGTCGGGGTCAGGCCCCCGGGCGCATCTTTGCTGGTATATGCGGTGGTCGGGGTCAGGCCCCCCGGGCGCACTGTTGCTGGTATATGCGGTGGTCGGGGTCAGGCCCCCGGGCGCACCTTTGCTGGTATATGCGGGGGTCGGGGTCAGGCCCCCGGGCGCACCGTTGCTGGTATATGCGGGGGTCGGG	G	51.4	PASS	PRECISE;SVTYPE=DEL;SVLEN=-344;END=909595;CIPOS=-49,49;CILEN=-50,50;RE=11;RNAMES=NULL;AF=0.5238;STRAND=+-	GT:DR:DV:PL:GQ	0/1:10:11:51,0,42:41
chr1	909345	cuteSV.INS.110	G	GTTGCTGGTATATGCGGGGGTCGGGGTCAGGCCCCCGGGCGCACCGTTGCTGGTATATGCGGTGGTCGGGGTCAGGGCCCCCGGGCGCACCT	44.4	PASS	PRECISE;SVTYPE=INS;SVLEN=91;END=909345;CIPOS=-12,12;CILEN=-0,0;RE=10;RNAMES=NULL;AF=0.5	GT:DR:DV:PL:GQ	0/1:10:10:44,0,44:41
chr1	934065	cuteSV.DEL.108	GGGGAGGCGGCTGCGTTACAGGTGGGCAGGGGAGGCGGCTCCGTTACAGGTGGGCAGGGGAGGCGGCTGCGTTACAGGTGGGCAGGGGAGGCGGCTGCGTTACAGGTGGGCAGGGGAGGCGGCTGCGTTACAGGTGGGCAGGGGAGGCGGCTCCGTTACAGGTGGGCAGGGGAGGCGGCTCCGTTACAGGTGGGCAGGGGAGGCGGCTGCGTTACAGGTGGGCAGGGGAGGCGGCTGCGTTACAGGTGGGCGGGGGAGGCGGCTGCGTTACAGGTGGGCGGGGGAGGCGGCTGCGTTACAGGTGGGCAGGGGGGGCGGCTGCGTTACAGGTGGGCGGGGGAGGCGGCTGCGTTACAGGTGGGCGGGGGAGGCGGCTCCGTTACAGGTGGGCGGGGGAGGCGGCTGCGTTACAGGTGGGCGGGGGAGGCGGCTGCGTTACAGGTGGGCGGGGGGGGCGGCTGCGTTACAGGTGGGCGGGGGAGGCTGCTCCGTTACAGGTGGGCGGGGGAGGCTGCTCCGTTACAGGTGGGCGGGGGGGGCGGCTGCGTTACAGGTGGGCGGGGGGGGCGGCTGCGTTACAGGTGGGCGGGGGAGGCGGCTGCGTTACAGGTGGGCGGGGGAGGCGGCTCCGTTACAGGTGGGCGGGGGAGGCGGCTGCGTTACAGGTGGGCGGGGGAGGCGGCTGCGTTACAGGTGGGCAGGGGAGGCGGCTGCGTTACAGGTGGGCAGGGGAGGCGGCTGCGTTACAGGTGGGCGGGGGAGGCGGCTCCGTTACAGGTGGGCGGGGGAGGCGGCTGCGTTACAGGTGGGCGGGGGAGGCGGCTGCGTTACAGGT	G	51.4	PASS	PRECISE;SVTYPE=DEL;SVLEN=-834;END=934899;CIPOS=-1,1;CILEN=-6,6;RE=11;RNAMES=NULL;AF=0.5238;STRAND=+-	GT:DR:DV:PL:GQ	0/1:10:11:51,0,42:41
chr1	977350	cuteSV.DEL.109	AACCCCGGGAACCGCCTCCCGCTCCCCCCACCAACCCCGGGAACCGCCTCCCGCTCCCCCCACCAACCCCGGGAACCGCCTCCCGCTCCCCCCACCAACCCCGGGAACCGCCTCCCGCTCCCCCCACCAACCCCGGGAACCGCCTCCCGCTCCCCCCACCAACCCCGGGAACCGCCTCCCGCTCCCCCCACCAACCCCGGGAACCGCCTCCCGCTCCCCCCACCAACCCCGGGAACCGCCTCCCGCTCCCCCCACCAACCCCGGGAACCGCCTCCCGCTCCCCCCACCAACCCCGGGAACCGCCTCCCGCTCCCCCCACCAACCCCGGGAACCGCCTCCCGCTCCCCCCGCAACCCCGGGAACCGCCTGCCCCCACCGACCAACCCCGGGAACCGCCTCCCACCCCCACCAACCCCGGGAACCGCCTCCCAATCCCCCCAACCCCGGGAACTGCCTCCCACCCCCACCAACCCCGGGAACCGCCTCC	A	88.9	PASS	PRECISE;SVTYPE=DEL;SVLEN=-486;END=977836;CIPOS=-20,20;CILEN=-18,18;RE=16;RNAMES=NULL;AF=0.64;STRAND=+-	GT:DR:DV:PL:GQ	0/1:9:16:89,0,22:22
chr1	996392	cuteSV.INS.111	G	GCAGAAAGGACCCCCCGCTGGAGGGGGCACCCCACGTCTGGGGCCACAGGATGCAGGGTGGGGAGGACAGAAAGGACCCCCCGCTGGAGGGGGCACCCCACGTCTGGGGCCACAGGATGCAGGGTGGGGAGGGCAGAAAGGACCCCCCGCTGGAGGGGGCACCTCACGTCTGGGGCCACAGGATGCAGGGTGGGGAGGACAGAAAGGACCCCCCGCTGGAGGGGGCACCCCACGTCTGGGGCCACAGGATGCAGGGTGGGGAGGGCAGAAAGGACCCCCCACTGGAGGGGGCACCCCACGTCTGGGGCCACAGGATGCAGGGTGGGGAGGA	36.7	PASS	PRECISE;SVTYPE=INS;SVLEN=330;END=996392;CIPOS=-64,64;CILEN=-1,1;RE=10;RNAMES=NULL;AF=0.4348	GT:DR:DV:PL:GQ	0/1:13:10:37,0,65:36
chr1	996656	cuteSV.INS.112	G	GCAGAAAGGACCCCCCGCTGGAGGGGGCACCTCACGTCTGGGGCCACAGGAGGCAGGGTGGGGAGGA	79.3	PASS	PRECISE;SVTYPE=INS;SVLEN=66;END=996656;CIPOS=-63,63;CILEN=-0,0;RE=15;RNAMES=NULL;AF=0.6	GT:DR:DV:PL:GQ	0/1:10:15:79,0,32:31
chr1	1053192	cuteSV.DEL.110	GGTGTCTGCACGTGGGTGTCTGCATGTGGGTGTCTGTGCCCTCAAGTGTCTC	G	84.5	PASS	PRECISE;SVTYPE=DEL;SVLEN=-51;END=1053243;CIPOS=-1,1;CILEN=-0,0;RE=15;RNAMES=NULL;AF=0.6522;STRAND=+-	GT:DR:DV:PL:GQ	0/1:8:15:84,0,18:17
chr1	1065040	cuteSV.INS.113	T	TGGTCTGCGGGGCCCTGGGGGGGTGTGGTGGGGTCTGCGGGGTCCTGGGGGGTGTGGTGG	19.0	PASS	PRECISE;SVTYPE=INS;SVLEN=59;END=1065040;CIPOS=-61,61;CILEN=-1,1;RE=6;RNAMES=NULL;AF=0.4	GT:DR:DV:PL:GQ	0/1:9:6:19,0,48:19
chr1	1068824	cuteSV.INS.114	G	GGCCACGCGGCTGTGCAGATGCAGGTGCGGCGGGGCGGGGCCACGCGGGCTGTGAAGGTGCAGGTGCGGCGGGGCAGA	229.0	PASS	PRECISE;SVTYPE=INS;SVLEN=77;END=1068824;CIPOS=-8,8;CILEN=-0,0;RE=24;RNAMES=NULL;AF=1.0	GT:DR:DV:PL:GQ	1/1:0:24:229,61,0:61
chr1	1076109	cuteSV.DEL.111	AGGCTGAGGCTATGGGGACTCCGTGCCGGGAGGCTGAGGCTATGGGGACTCCGTGGGGCAGGCTGAGGCTACGGTGACTCCGTGCAGGGCTGTGAGGCTACGGGGACTCCGTGGGGGGTGGCTGAGGCTACGGGGACTCCGTGGGGGGAGGCTGAGGCTACGGGGACTCCGTGGGGGGAGGCTGAGGCTACGGGGACTCCGTGGGGGGAGGCTGAGGCTACGGGGACTCCGTGCTGGGAGGCTGAGGCTATGGGGACTCCGTCGGGGGAGGCTGAGTCTATGGGGACTCCGTGGGGGGAGGCTGAGGCTATGGGGACTCCGTGCCGGGA	A	34.8	PASS	PRECISE;SVTYPE=DEL;SVLEN=-328;END=1076437;CIPOS=-6,6;CILEN=-0,0;RE=9;RNAMES=NULL;AF=0.45;STRAND=+-	GT:DR:DV:PL:GQ	0/1:11:9:35,0,54:34
chr1	1076816	cuteSV.DEL.112	CGTGGGGGGAGGCTGAGGCTACGGGGACTCCGTGGGGGGAGGCTGAGGCTACGGGGACTCCGTGGGGGGAGGCTGAGGCTACGGGGACTCCGTGGGGGGAGGCTGAGGCTACGGGGACTCCGTGGGGGGAGGCTGAGGCTACGGGGACTCCGTGGGGGGAGGCTGAGGCTACGGGGACTCCGTGGGGGGAGGCTGAGGCTACGGGGACTCCGTGGGGGGAGGCTGAGGCTACGGGGACTCCGTGGGGGGAGGCTGAGGCTACGGGGACTCCGTGCCGGGAGGCTGAGGCTACGGGGACTCCGTGCGGGGAGGCTGAGTCTACGGGGACTCCGTGAGGGGTGGCTGAGTCTATGGGGACTC	C	27.8	PASS	PRECISE;SVTYPE=DEL;SVLEN=-359;END=1077175;CIPOS=-24,24;CILEN=-55,55;RE=8;RNAMES=NULL;AF=0.4211;STRAND=+-	GT:DR:DV:PL:GQ	0/1:11:8:28,0,56:27
chr1	1078836	cuteSV.DEL.113	GGCTGAGGCTATGGGGACTCCGTGCCGGGAGGCTGAGGCTATGGGGACTCCGTGGGGGGAGGCTGAGGCTATGGGG	G	30.4	PASS	PRECISE;SVTYPE=DEL;SVLEN=-75;END=1078911;CIPOS=-75,75;CILEN=-18,18;RE=8;RNAMES=NULL;AF=0.4444;STRAND=+-	GT:DR:DV:PL:GQ	0/1:10:8:30,0,49:30
chr1	1079170	cuteSV.DEL.114	GAGGCTATGGGGACTCCGTGGGGGGAGGCTGAGGCTATGGGGACTCCGTGGGGGGTGGCTGAGGCTATGGGGACTCCGTGGGGGGAGGCTGAGGCTATGGGGACTCCGTGGGGGGTGGCTGAGGCTATGGGGACTCCGTGGGGGGAGGCTGAGGCTATGGGGACTCCGTGCCGGGAGGCTG	G	46.9	PASS	PRECISE;SVTYPE=DEL;SVLEN=-180;END=1079350;CIPOS=-4,4;CILEN=-0,0;RE=10;RNAMES=NULL;AF=0.5263;STRAND=+-	GT:DR:DV:PL:GQ	0/1:9:10:47,0,37:36
chr1	1080674	cuteSV.DEL.115	TCCCTCCGCCCCCACCTCGGTCCCTGTCTCCTTCCCTCCGCCCCCACCTCGGTCCCTGTCTCCTTCCCTCCGCCCCCACCTCGGTCCCTGTCTCCTTCCCTCCGCCCCCACCTCGGTCCCTGTCTCCTTCCCTCCGCCCCCACCTCGGTCCCTGTCTCCTTCCCTCCGCCCCCACCTCGGTCCCTGTCTCCTTCCCTCCGCCCCCACCTCGGTCCCTGTCTCCTT	T	39.9	PASS	PRECISE;SVTYPE=DEL;SVLEN=-224;END=1080898;CIPOS=-22,22;CILEN=-0,0;RE=9;RNAMES=NULL;AF=0.5;STRAND=+-	GT:DR:DV:PL:GQ	0/1:9:9:40,0,40:36
chr1	1099023	cuteSV.INS.115	C	CAGAGAGGTAAAATCTCCGACTATGATTGTGGGTTGTCTATTGATGTTTTGGTCTATTCTAAGAATCGGAGAGAGAGAGGTTAAAATCTCCAACTATGATTGTGGGATTGTCTATTGATGTTTTTGGTCTATTCTAAGAATCGGAGAGAGAGAGGTTAAAATCTCCAACTACGATTGTGGATTGTCTATTGATGTTTTTGGTCTGTTGTTCTAAGAATCGGAGAGAGAGAGGTTAAAATCTCCAACTATGATTGTGGATTGTCTATTGATGTTTTTGGTCTGTTGTTCTAAGAATCGGAGAGAGAGAGGTTAAAATCTCCAACTATGATTGTGGATTGTCTATTGATGTTTTTGGTCTATTGTTCTAAGAATCGGAGAGAAAGAGGTTAAAATCTCCGACTATGATTGTGGATTGTCTATTGATGTTTTTAGTCTATTGTTCTAAGAATCAGAGAGAGAGAGGTTAAAATCTCCGACTATGATTGTAGATTGTCTATTGATGTTTTTGGTCTATTGTTCTAAGAATTGGAGAGAGAGAGGTTAAAATCTCCAACTATGATTGTGGATTGTCTATTGATGTTTTTGGGCTATTGTTCTAAGAATCGGAGAGAGAGAGGTTAAAATCTCCGACTAAGATTGTGGATTGTCTATTGATGTTTTTGGTCTATTGTTCTAAGAATCGGAGAGAGAGAGGTTAAAATCTCCAACTATGATTGTGGATTGTCTATTGATGTTTTTGGGCTATTGTTCTAAGAATCGGAGAGAGAGAGGTTAAAATCTCCGACTAAGATTGTGGATTGTCTATTGATGTTTTTGGTCTATTGTTCTAAGAATCGGAGACAGAG	124.1	PASS	PRECISE;SVTYPE=INS;SVLEN=844;END=1099023;CIPOS=-0,0;CILEN=-42,42;RE=13;RNAMES=NULL;AF=1.0	GT:DR:DV:PL:GQ	1/1:0:13:124,33,0:33
chr1	1099091	cuteSV.DUP.2	C	<DUP>	128.4	PASS	PRECISE;SVTYPE=DUP;SVLEN=814;END=1099905;RE=21;STRAND=-+;RNAMES=NULL;AF=0.7241	GT:DR:DV:PL:GQ	0/1:8:21:128,2,4:4
chr1	1099475	cuteSV.INS.116	A	AGAGAGAGAGAGGTTAAAATCACTGACTATGATTGTGGGTTGTCTATTGATGTTTTTGGTCTATTGTTCTAAGAATCAGAGAGAGAGAGGTTAAAATCTCCGACTATGATTGTGGGTTGTCTATTGATGTTTTTGGTCTATTGTTCTAAGAATCGGAGAGAGAGAGGTTAAAATCTCCAACTATGATTGTGGATTGTCTATTGATGTTTTTGGTCTGTTGTTCTAAGAATCGGAGAGAGAGAGGTTAAAATCTCCAACTATGATTGTGGATTGTCTATTGATGTTTTTGGTCTGTTGTTCTAAGAATCGGAGAGAGAGAGGTTAAAATCTCCGACTATGATTGTGGATTGTCTATTGATGTTTTTGGTCTATTGTTCTAAGAATCGGAGAGAGAGAGGTTAAAATCTCTGACTAAGATGTTGGATTGTCTATTGATGTTTTTGGTCTATTGTTCTAAGAATCAGAGAGAGAGGTTAAAATCTCCGACTATGATTGTGGATTGTCTACTGATGTTTTTGGTCTATTCTAAGAACCAGAGAGAGAGGTTAAAATCTCCGACTATGATTCTGCGTTGTCTATTGATGTTTTTGGTCTATTGTTCTAAGAATTGCAGAGAGAGAGAGGTTAAAATCTCCGACTATGATTGTGGGTTGTCTATTGATGTTTTTGGTCTATTGTTCTAAGAATCGGAGAGAGAGAGGTTAAAATCTCCAACTATGATTGTGGCTTGTCTATTGATGTTTTTGGTCTGTTGTTCTAAGAATCGGAGAGAGAGAGGTTAAAATCTCCAACTATGATTGTGGATTGTCTATTGATGTTTTTGGTCTGTTGTTCTAAGAATCGGAGAGAGAGAGGTTAAAATCTCCGACTATGATTGTGGATTGTCTATTGATGTTTTTGGTCTATTGTTCTAAGAATCGGAGAGAGAGAGGTTAAAATCTCCGACTAAGATGGTGGATTGTCTATTGATGTTTTTGGTCTATTGTTCTAAGAATCAGAGGGAGAGGTTAAAATCTCCGACTATGATTGTGGATTGTCTACTGATGTTTTTGGTCCATTCTAAGAACCAGAGAGAGAGGTTAAAATCTCCGACTATGATTGTGCGTTGTCTATTGATGTTTTTGGTCTATTGTTCTAAGAATTGGAGAGAGAGAGGTTAAAATCTCCGACTATGATTGTGGATTGTCTATTGATGTTTTTGGTCTATTGTTCTAAGAATCGGAGAGAGAGGTTAAAATCTACTATGATTCTGGGTTGTCTATTGATGTTTTTGGTCTCTTCTAAGAATTGGAGAGAGAGAGGTTAAATCTCCGACTGTGATTCTGGGTTGTGTACCGATGTTTTTGGTCTATTGTTCTAAGAATTGGAGAGAGAGAAGTTAAAATCTCCGACTATGATTCTGGGTTGTCTATTGATGTTTTTGGTCTATTCTAAGAATTGGAGAGAGAGAGGTTAAAATCTCCGACTATGATTCTGGGTTGTCTATTGATGTTTTTGGTCTATTCTAAGAATTGGAGAGAGAGTGGTTAAAATCTCCGACTATGATTGTGGATTGTCTACTGATGTTTTTGGTCTATTATTCTAAGAATCGGAGAGAGAGGTTAAAATCTCCGACTATGATTGTTGATTGTCTACTGATGTTTTTGGTCTAGTGTTCTAAGAATTGGACACAGAGAGGTTAAAATCTCCGATTATGATTGTGGATTGTCTATTGATGTTTTTGGTCTATTGTTCTAAGAATCAGAGAGAGAAGTTAAAATCTACCACGATTCTGGGTTGTCTATTGATGTTTTTGGTCTCTTCTAAGAATTGGAGAGAGAGAGGTTAAAATCTCCTACGACTGTGGATTGTCTATTGATGTTTTTGGTCTATTCTAAGAATCGGAGAGAGAGAGGTTAAAATCTCCGACTATGATTGTGGGTTGTCTATTGGTGTTTTTGGTCTATTGCTCTAAGAATAGGAGAGAGAGAGGTTAAAATCTCCGATTATGATTCTGGGTTGTCTATTGATGTTTTGGTCTATTGTTCTAAGAATTGGAGAGAGAGAGGTTGAAATCTCTGACTATGATTGTGGGTTGTCTATTGATGTTTTTGGTCTATTGTTCTAAGAATTGGAAAGAGAGAGGTTCAAATCTCCGACTATGATTGTGGGTTGTCTATTGATGTTTTTGGTCTATTGTTCTAAGAATTGGAGAGAGAGAGGTTAAAATCTCCTACTATGATTGTAAGATTGTCTATTTCTTCCTTTAATTCTGTTGCTTTTGCTTCCAGTATTTTGAGGCTCTGTTACTAGGCACATTCATAATTGATGTCTTCCCTCCCCACTTTCCCTTTGGTAATAACTCCGTATCTTAAAACTGACTTAATGTTACAGAAATATAGCCTCTCCAGGCTGGGTGTGGTGCCTCACGCCTGTAATCCCAGCAATTTGGGAGGCCAAGGCAGGCAGATCATTTGAGGTCAGGAGTTTCAGTCCAGCCTGGCCACTGTGGTGAAACCCCATCTCTACTAAAAATACAAAAATGAGCTGGGTAAAGTGGTACGTGCCTGTCGTCCCAGCTACTCTGAAGGCTGAGGCGGGAGAATCACTTGAACCCAGGAGGTGGAGGTAGCAGTGAGCCGAGATTGTGCCATTCTACTCGTCTTGGAGACAGAGGAAGACTCCATCTCAAAAAAAATAGCCACTCCAGCCTTCTTATGCTCACTGATATATATATGTGTTTGTGTATGTGTGTATATGTATATGTGTGTGTGTGTGTGTCTGTGTATATTGATGTTTTTGGTCTATTGTTCTAAGAATCGGAGAGAGAGGTTAAAGTCTCCGACTATGATTGTGGATTGTCTATTGATGTTTTTGGTCTATTCTAAGAATTGGAGAGGGAGAGGTTAAAATCACCGACTATGATTGTGGGTTGTCTATTGATGTTTTGGTGTATTGTTCTAAGAATTGGG	47.9	PASS	PRECISE;SVTYPE=INS;SVLEN=2950;END=1099475;CIPOS=-0,0;CILEN=-1,1;RE=5;RNAMES=NULL;AF=1.0	GT:DR:DV:PL:GQ	1/1:0:5:48,13,0:12
chr1	1099519	cuteSV.INS.117	T	TTTCTCCCTTTAATTCTGTTGCTTTTGCTTCCAGTATTTTGAGGCTCTGTTATTAGGCACATTCATAATTGATGTCTTCCCTCCCCGCTTTCCCTTTGGTAATAACTCCATATCTTGAAACTGACTTAATGTTACAGAAATATAGCGTCTCCAGGCTGGGTGTAGTGGCTCACGCCTGTAATCCCAGCAATTTGGGAGCCAAGGCAGGCGGATCATTTGAGGTCATGAGTTTGAGACCAGCCTGGCCACTGTGGTGAAACCCTATCTCTACTAAAAATACAAAAATGAGGTGGGTAAAGTGGTGCGCGCCTGTCGTCCCAGCTACTCTGGAGGCTGGGGCAGGAGAATCACTTGAACCCAGGAGGTGGAGGTAGCAGTGAGCCAAGATCGTGCCATTTTACTTGTCTTGGAGACAGAAGAAGACTCCATCTCAAAAAAAAAAAAAAAATAGCCACTCCAGCCTTTTTATGCTCACTGATATATATGTGTGTGTGTGTGTTTGTGTATGTGTGTATGTGTGTGTGTGTGTTTGTGTATGTGTGTGTGTGTGTGTGT	124.4	PASS	PRECISE;SVTYPE=INS;SVLEN=554;END=1099519;CIPOS=-18,18;CILEN=-6,6;RE=18;RNAMES=NULL;AF=0.7826	GT:DR:DV:PL:GQ	1/1:5:18:124,11,0:11
chr1	1139263	cuteSV.DEL.116	GGACCTGGGTCCTGGGGAGCTTCCTGGGTTCAGAAGGTGGGGGTGTCAGCATCGAACCGGGGGACCTGGGTCCTGGGGAGCTTCCTGAGGTCAGAAGGTGGGGGTGTCAGCATCGAACCGGGGGACCTGGGTCCTGGGGAGCTTCCTGGGGTCAGAAGGTGGGGGTGTCAGCATCGAACCGGGGGACCTGGGTCCTGGGGAGCTTCCTGGGGTCAGAAGGTGGGGGTGTCAGCATCGAACCGGGGGACCTGGGTCCTGGGGAGCTTCCTGGGGTCAGAAGGTGGGGGTGTCAGCA	G	16.5	PASS	PRECISE;SVTYPE=DEL;SVLEN=-294;END=1139557;CIPOS=-4,4;CILEN=-17,17;RE=6;RNAMES=NULL;AF=0.375;STRAND=+-	GT:DR:DV:PL:GQ	0/1:10:6:17,0,55:16
chr1	1139433	cuteSV.DEL.117	GCATCGAACCGGGGGACCTGGGTCCTGGGGAGCTTCCTGGGGTCAGAAGGTGGGGGTGTCAGCATCGAACCGGGGGACCTGGGTCCTGGGGAGCTTCCTGGGGTCAGAAGGTGGGGGTGTCAG	G	54.7	PASS	PRECISE;SVTYPE=DEL;SVLEN=-122;END=1139555;CIPOS=-48,48;CILEN=-0,0;RE=10;RNAMES=NULL;AF=0.625;STRAND=+-	GT:DR:DV:PL:GQ	0/1:6:10:55,0,17:16
chr1	1184655	cuteSV.INS.118	G	GGCCTTCTAGGTTAGGGGGATGTTCTCTTGGGGACCCCCGTGAGGACAGGCCCTCCGGACAGTCTGGGAGCCAGTCTCCAGGCACCGTGTGCTCCCAGTTCATGCAGAAGCCTTCTAGGTTGGGGGGATGTTCTCTTGGGGACCCCCGTGAGGACAGGCCCTCCGGACAGTCTGGGAGCCAGTCTCCAGGCACCGTGTGCCCCCAGTTCATGCAGAAGCCTTCTAGGTTAGGGGGATGTTCTCTTGGGGACCCCCGTGAGGACAGGCCCTCCGGACAGTCTGGGAGCCAGTCTCCAGGCACCGTGTGCCCCCAGTTCATGCAGAAGCCTTCTAGGTTAGGGGGATGTTCTCTTGGGGACCCCCGTGAGGACAGGCCCTCCGGACAGTCTGGGAGCCAGTCTCCAGGCACCGTGTGCCCCCAGTTCATGCAGAAGCCTTCTAGGTTAGGGGGATGTTCTCTTGGGGACCCCCGTGAGGACAGGCCCTCCGGACAGTCTGGGAGCCAGTCTCCAGGCACCGTGTGCCCCCAGTTCATGCAGAAGCCTTCTAGGTTAGGGGGATGTTCTCTTGGGACCCCCGTGAGGACAGGCCCTCCGGACAGTCTGGGAGCCAGTCTCCAGGCACCGTGTGCCCCCAGTTCATGCAGAA	29.7	PASS	PRECISE;SVTYPE=INS;SVLEN=647;END=1184655;CIPOS=-11,11;CILEN=-0,0;RE=9;RNAMES=NULL;AF=0.4091	GT:DR:DV:PL:GQ	0/1:13:9:30,0,68:29
chr1	1184669	cuteSV.INS.119	G	GGGGATGTTCTCTTGGGGACCCCCGTGAGGACAGGCCCTCCAGACAGTCTGGGAGCCAGTCTCCAGGCACCGTGTGCCCCCAGTTCATGCAGAAGCCTTCTAGGTTAGGGGGATGTTCTCTTGGGGACCCCCGTGAGGACAGGCCCTCCAGACAGTCTGGGAGCCAGTCTCCAGGCACCGTGTGCCCCCAGTTCATGCAGAAGCCTTCTAGGTTAGGGGGATGTTCTCTTGGGGACCCCCGTGAGGACAGGCCCTCCGGACAGTCTGGGAGCCAGTCTCCA	79.3	PASS	PRECISE;SVTYPE=INS;SVLEN=280;END=1184669;CIPOS=-9,9;CILEN=-39,39;RE=15;RNAMES=NULL;AF=0.6	GT:DR:DV:PL:GQ	0/1:10:15:79,0,32:31
chr1	1192605	cuteSV.INS.120	C	CAGTGTAGACACTCCAGTTGGAATGAGTGTAGACACTCCAGTTCGTATCAGTGTAAACACTCCAGTTGGTATGAGTGTAGACACTCCAGTTGATATC	67.9	PASS	PRECISE;SVTYPE=INS;SVLEN=96;END=1192605;CIPOS=-12,12;CILEN=-0,0;RE=13;RNAMES=NULL;AF=0.5909	GT:DR:DV:PL:GQ	0/1:9:13:68,0,30:29
chr1	1192814	cuteSV.INS.121	C	CAGTTCGTATCAGTGTAAACACTCCAGTTGGTATGAGTGTAGACACTCCAGTTGATATCAGGTGTAGACACTCAGTTGGTATGAGTGTAGACACTCCAGTTGTTTCATATCAGTGTAGACACTCCAGTTGGTATGAGTGTAGACACT	44.4	PASS	PRECISE;SVTYPE=INS;SVLEN=146;END=1192814;CIPOS=-35,35;CILEN=-5,5;RE=10;RNAMES=NULL;AF=0.5	GT:DR:DV:PL:GQ	0/1:10:10:44,0,44:41
chr1	1202444	cuteSV.INS.122	C	CCAGTACCCAGCCTCCGGCCCAGTACCCAGCCCGAGCCCAGTACCCATCCCCGAGCCCAGTACCCAGCCCGAGCCCAGTACCCATCTCCGAGCCCAGTACCCAGTCTCCAGCCCAGTACCCAGCCCAAGCCCAGTACCCAGCCTCCAGCCCAGTACCCATCCCCGAGCCCAGTACCCAGCCCGAGCGTCCAGCCCAGTACCCCAGCCCCGAGCC	200.4	PASS	PRECISE;SVTYPE=INS;SVLEN=213;END=1202444;CIPOS=-66,66;CILEN=-25,25;RE=21;RNAMES=NULL;AF=1.0	GT:DR:DV:PL:GQ	1/1:0:21:200,54,0:53
chr1	1245159	cuteSV.INS.123	C	CTCTGCCCTCCTCCCCCTTCCCCCTCCTCCCCCCACTCCTCTCCCCTCTTCCCCCGACTCCTTCCCCTACTCATCTCCCTCCTCCCCCACTCCTCTCCCCTCCTCTCCCACTCCTCCCCCTCCTCCCCCACTCCTCCCCCCACTGCTCTCCCCTCTTCCCCCCACTCCTCCCCCACTCCTCTCCCCTCCTTCTCCACTCCTCTCCCCTCCCACTCCTCCCCCACTCCTGTCCCCTCCTCCCCCCTCTTCCCCCTCCTCCCCCCACTCCTCATCTCCCTCCTCCCCACTCCTCTCCCCTCTTCCCCCCACTCCCCCCACTCCTCCCCCACTCCTCTCCCTCTTGCCCCCACTCCTCCCCCACTCCTTCCCCACTCCTCTCCTCTCTTCCCCCCACTCCTCCCCCACTCCTCTCCCCTCCTCCCCCACTCCTCTCCCCTCCTCCCCCACTCCTCT	114.5	PASS	PRECISE;SVTYPE=INS;SVLEN=452;END=1245159;CIPOS=-4,4;CILEN=-4,4;RE=12;RNAMES=NULL;AF=1.0	GT:DR:DV:PL:GQ	1/1:0:12:115,31,0:30
chr1	1249037	cuteSV.INS.124	G	GCGAGGGAGGCTGGGCCTCCCACTCCGCCCTACAGGCCGGGACACGGGCAGCCCTGGGAGGCTGGAGCGAGGGAGGCTGGGCCTCCCACTCCGCCCTACAGGCCGGGACACGGGCAGCCCTGGGAGGCTGGAGCGAGGGAGGCTGGGCCTCCCACTCCGCCCTACAGGCCGGGACACGGGCAGCCCTGGGAGGCTGGACCGAGGGAGGCTGGGCCTCCCACTCCGCCCTACAGGCCGGGACACGGGCAGCCCTGGGAGGCTGGACCGAGGGAGGCTGGGCCTCCCACTCCGCCCTACAGGCCGGGACACGGGCAGCCCTGGGAGGCTGGACCGAGGGAGGCTGGGCCTCCCACTCCGCCCTACAGGCCGGGACACGGGCAGCCCTGGGAGGCTGGACCGAGGGAGGCTGGGCCTCCCACTCCGCCCTACAGGCCGGGACACGGGCAGCCCTGGGAGGCTGGACCGAGGGAGGCTGGGCCTCCCACTCCGCCCTACAGGCCGGGACACGGGCAGCCCTGGGAGGCTGGA	9.9	PASS	PRECISE;SVTYPE=INS;SVLEN=527;END=1249037;CIPOS=-38,38;CILEN=-1,1;RE=5;RNAMES=NULL;AF=0.3333	GT:DR:DV:PL:GQ	0/1:10:5:10,0,58:9
chr1	1249037	cuteSV.INS.125	G	GCGAGGAGGCTGGGCCTCCCACTCCGCCCTACGGCCGGGACACGGGCAGCCCTGGGAGGCTGGACCGAGGGAGGCTGGGCCTCCCACTCCGCCCTACAGGCCGGGACACGG	16.5	PASS	PRECISE;SVTYPE=INS;SVLEN=110;END=1249037;CIPOS=-87,87;CILEN=-39,39;RE=6;RNAMES=NULL;AF=0.375	GT:DR:DV:PL:GQ	0/1:10:6:17,0,55:16
chr1	1269099	cuteSV.DEL.118	CCATGCAAGAGAGGAGGCTGGATCAGGGACCCCAAGGCCCCTCAGCCACACCCGAGACTGGGGAGAGGGGTGGTGATCATCATGCAAGAGAGGAGGCTGGATCAGGGACCCCAAGGCCCCTCAGCCACACCCGAGACTGGGGAGAGGGGTGGTGA	C	86.3	PASS	PRECISE;SVTYPE=DEL;SVLEN=-154;END=1269253;CIPOS=-0,0;CILEN=-0,0;RE=16;RNAMES=NULL;AF=0.6154;STRAND=+-	GT:DR:DV:PL:GQ	0/1:10:16:86,0,29:29
chr1	1284117	cuteSV.INS.126	G	GGGGGGTTGGGTTGGGTGAGGGGGGGTGGGGTCGGGGGGGGTTGAGTGAGGGGGGTGGGGGGGTTGGGTGGGGGGTTGGGTGAGGGGGTTGGGGGGGTTGGGTGAGGGGGGTGGGGGGTTGGGTGAGGGGGGTGGGGTGGGGGGGTTGGGTGAGGGGGGTGGGGGGGTTGGGTGGGGGTTGGGTGAGGGGTTGGGGGGGTTGAGTGAGGGGGGTGGGGGGTTGGGTGAGGGGGTGGGGTGGGGGGTTGGGTGAGGGGGGTGGGGTGGGGGGGTTGAGTGAGGGGGGGGGGGTGTTGGGTGAGGGGTTGGGGGGGGTTGGGTGAGGGGGGTGGGGGGTTGGGTGAGGGGGGTGGGG	36.2	PASS	PRECISE;SVTYPE=INS;SVLEN=354;END=1284117;CIPOS=-4,4;CILEN=-2,2;RE=7;RNAMES=NULL;AF=0.5833	GT:DR:DV:PL:GQ	0/1:5:7:36,0,17:17
chr1	1284171	cuteSV.INS.127	G	GGGGGGTTGGGAGGGGGGTTGGGGGGGTTGGGTGAGGGGTTGGGGGGTTGGGTGAGGGGGGTGGGGTTGGGGGGGGTTGAGTGAGGGGGGGTGGGGGGGTTTGGTGGGGGGTTGGGTGAGGGGGGTGGGGTGGGGGGGTTGGGTGAGGGGGGTGGGGTGGGGGGGTTGAGTGAGGGGGGTGGGGGGGTTGGGTGGGGGTTGGGTGAGGGGGTTGGGTGAGGGGGGTGGGTGAGGGGGGTGGGGGGTTGGGTGAGGGGGGTGGGGTGGGGGGGTTGGGTGAGGGGGGTGGGGGGGTTGGGTGGGGGGTTGGGTGAGGGGGTTGGGGGGTTGAGTGAGGGGGGTGGGGGGTTGGGTGAGGGGGGTGGGGTGGGGGGGTTGGGTGAGGGGGGTGGGGTGGGGGGGTTGAGTGAGGGGGGTGGGGTTGTTGGGTGAGGGGTTGGGGGGGTTGGGTGAGGGGGGTGGGGGGGTTGGGTGAGGGGGGTGGGGTGGGGGGGTTGAG	33.6	PASS	PRECISE;SVTYPE=INS;SVLEN=498;END=1284171;CIPOS=-2,2;CILEN=-4,4;RE=7;RNAMES=NULL;AF=0.5385	GT:DR:DV:PL:GQ	0/1:6:7:34,0,24:23
chr1	1288632	cuteSV.DEL.119	TGTCTCTGCCCCGTCCCGTGTCTCTGCTCCGTCCCGTGTCTCTGCTCCGTCCCGTGTCCCTGCTCCGTCCCCCGAGTCTCTGCTCCGTCCCGTGTCTCTGCTCCGTCCCGTGTCTCTGCTCCGTCCCGTGTCCCTGCTCCGTCCCGTGTCTCTGCTCCGTCCCCCGTGTCCCTGT	T	56.5	PASS	PRECISE;SVTYPE=DEL;SVLEN=-174;END=1288806;CIPOS=-132,132;CILEN=-19,19;RE=11;RNAMES=NULL;AF=0.5789;STRAND=+-	GT:DR:DV:PL:GQ	0/1:8:11:56,0,28:27
chr1	1289805	cuteSV.DEL.120	CCGTGTCTCTGCTCCGTCCCCCGTGTCTCTGCCCCGTCCCGTGTCCGTCCCCCGAGTCTCT	C	56.5	PASS	PRECISE;SVTYPE=DEL;SVLEN=-60;END=1289865;CIPOS=-137,137;CILEN=-19,19;RE=11;RNAMES=NULL;AF=0.5789;STRAND=+-	GT:DR:DV:PL:GQ	0/1:8:11:56,0,28:27
chr1	1297193	cuteSV.DEL.121	ACGTGTGTGTGTGCACAGGCGCGGGGCAGGGGCCATCCCCGGTGGCACATGTGTGCACGGGCTTGGGGCAGGGGCCATCCCCGGTGGCACGTGTGTGTGTGCACAGGCGCGGGGCAGGGGCCATCCCCGGTGGCACGTGTGTGTGTGCACGGGCTTGGGGCAGGGGCCATCCCCGGTGGCACGTGTGTGTGTGCACAGGCACGGGGCAGGGGCCATCCCCAGTGGCACGTGTGTGTGTGCACAGGCGCGGGGCAGGGGCCATCCCCGGTGGCACATGTGTGCACGGGCTTGGGGCAGGGGCCATCCCCGGTGGCACGTGTGTGTGTGCACAGGCGCGGGGCAGGGGCCATCCCCGGTGGCACGTGTGTGTGTGCACGGGCTTGGGGCAGGGGCCATCCCCGGTGGCACGTGTGTGTGTGCACAGGCACGGGGCAGGGGCCATCCCCAGTGGCACGTGTGTGTGTGCACAGGCGCGGGGCAGGGGCCATCCCCGGTGG	A	34.8	PASS	PRECISE;SVTYPE=DEL;SVLEN=-496;END=1297689;CIPOS=-0,0;CILEN=-0,0;RE=9;RNAMES=NULL;AF=0.45;STRAND=+-	GT:DR:DV:PL:GQ	0/1:11:9:35,0,54:34
chr1	1297458	cuteSV.DEL.122	CGGTGGCACATGTGTGCACGGGCTTGGGGCAGGGGCCATCCCCGGTGGCACGTG	C	51.4	PASS	PRECISE;SVTYPE=DEL;SVLEN=-53;END=1297511;CIPOS=-63,63;CILEN=-14,14;RE=11;RNAMES=NULL;AF=0.5238;STRAND=+-	GT:DR:DV:PL:GQ	0/1:10:11:51,0,42:41
chr1	1324134	cuteSV.INS.128	G	GGCTGGGGGCTGGGAGGCTGAGAGGCTGGGGAGCTGGGGACTGGGCTGAGAGGCTGGGAGACTGGAGGGCTGT	91.5	PASS	PRECISE;SVTYPE=INS;SVLEN=72;END=1324134;CIPOS=-9,9;CILEN=-0,0;RE=16;RNAMES=NULL;AF=0.6667	GT:DR:DV:PL:GQ	0/1:8:16:92,0,15:15
chr1	1339884	cuteSV.INS.129	A	ACAGCCGCATGTCCCCCAGCAGCCCCCACAGACCCACCCGCAGCCGCATGTCCCCAGCAGCCCCCACAGACCCACCCG	60.2	PASS	PRECISE;SVTYPE=INS;SVLEN=77;END=1339884;CIPOS=-10,10;CILEN=-0,0;RE=13;RNAMES=NULL;AF=0.52	GT:DR:DV:PL:GQ	0/1:12:13:60,0,51:50
chr1	1350054	cuteSV.DEL.123	CGGGGGGAGTGAGGAGGGGGCCTGGACGGGGCAGGAGCGACGGGGGGAGTGAGGAGGGGGCCTGGACGGGGCAGGAGCGACGGGGGGAGTGAGGAGGGGGCCTGGACGGGGCAGGAGCGACGGGGGGAGTGAGGAGGGGGCCTGGACGGGGCAGGAGCGACGGGGGGAGTGAGGAGGGGGCCTGGACGGGGCAGGAGCGACGGGGGGAGTGAGGAGGGGGCCTGGACGGGGCAGGAGCGACGGGGGGAGTGAGGAGGGGGCCTGGACGGGGCAGGAGCGACGGGGGGAGTGAGGAGGGGGCCTGGACGGGGCTGGAGCGACGGGGGGAGTGAGGAGGGGGCCTGGACCGGGCAGGAGCGACGGGGGGAGTGAGGAGGGGGCCTGGACCGGGCAGGAGCGACGGGGGGAGTGAGGAGGGGGCCTGGACGGGGCAGGAGCGACGGGGGGAGTGAGGAGGGGGCCTGGACGGGGCAGGAGCGACGGGGGGAGTGAGGAGGGGGCCTGGACGGGGCAGGAGCGACGGGGGGAGTGAGGAGGGGGCCTGGACGGGGCAGGAGCGACGGGGGGAGTGAGGAGGGGGCCTGGACGGGGCAGGAGCGACGGGGGGAGTGAGGAGGGGGCCTGGACGGGGCAGGAGCGACGGGGGGAGTGAGGAGGGGGCCTGGACGGGGCAGGAGCGACGGGGGGAGTGAGGAGGGGGCCTGGACGGGGCAGGAGCGACGGGGGGAGTGAGGAGGGGGCCTGGACCGGGCAGGAGCGACGGGGGGAGTGAGGAGGGGGCCTGGACGGGGCAGGAGCGACGGGGGGAGTGAGGAGGGGGCCTGGACGGGGCAGGAGCGACGGGGGGAGTGAGGAGGGGGCCTGGACGGGGCAGGAGCGACGGGGGGAGTGAGGAGGGGGCCTGGACGGGGCAGGAGCGACGGGGGGAGTGAGGAGGGGGCCTGGACCGGGCAGGAGCGACGGGGGGAGTGAGGAGGGGGCCTGGACCGGGCAGGAGCGACGGGGGGAGTGAGGAGGGGGCCTGGACGGGGCAGGAGCGACGGGGGGAGTGAGGAGGGGGCCTGGACGGGGCAGGAGCGACGGGGGGAGTGAGGAGGGGGCCTGGACGGGGCTGGAGCGACGGGGGGAGTGAGGAGGGGG	C	248.1	PASS	PRECISE;SVTYPE=DEL;SVLEN=-1139;END=1351193;CIPOS=-28,28;CILEN=-23,23;RE=26;RNAMES=NULL;AF=1.0;STRAND=+-	GT:DR:DV:PL:GQ	1/1:0:26:248,66,0:66
chr1	1382629	cuteSV.INS.130	T	TTCCCAACAATCCAGTAACAATCCAGAGGCCACCACCCCTTCCCAACAATCCAGTAACAATCCAGAGGTCACCACCCCTTCCCAACAATCCAGTAACAATCCAGAGGTCACCACCCTTCCCAACAATCCAGTAACAATCCAGAGGTCACCACCCTTCCCAACAATCCAGTAACAATCCAGAGGTCACCACCCTTCCCAACAATACAGTAACAATCCAGAGGCACCACCCTTCCAACAATCATAACAATCCAGAGGCCACCACCCCTCCCAACAATCCACTAACAATCCAGAGGTCACCACCCCTTCCCAACAATACCAGTAACAATCCAGAGGCCACCACCCTTCCAACAATCCAGTAACAATCCAGAGGTCACCACCCTTCCCAACAATCCAGTAACATCCAGAGGTCACCACCCCTTCCAACAATCAGTAACAATCCAGAGGTCACCACCCCTTCCCAACAATCCAGTAACAATCCAGAGGCCACCACCCCTTCCCAACAATCACTAACAATCCAGAGGTCACCACCCTTCCCAACAATACAGTAACAATCCAGAGGCCACCACCCCTTCCCAACAATCCAGTAACAATCCAGAGGTCACCACCCTTTCCAACAATCCACTAACAATCCAGAGGTCACCACCCCTTCCCAACAATCCACTAACAATCCAGAGGTCACCACCCCTTCCCAACAATCCACTAACAATCCAGAGGTACCACCCCTTCCCAACAATCCAGTAACAATCCAGAGGTCACCACCCTTTCCAACAATCCACTAACAATCCAGAGGTCACCACCCCTTCCCAACAATCCAGTAACAATCCAGAGGTACCACCCCTTCCCAACAATCCAGTAACAATCCAGAGGTCACCACCCCTTCCCAACAATCCAGTAACAATCCAGAGGTTACCACCCTTCCCAACAATCCACTAACAATCCAGAGGCCACCACCCCTTCCCAACAATCTGGCAAGGACCCAGAGGCCACCACCCCTTCCCAACAATCCAGTAACAATCCAGAGGTCACCACCCCTTCCCAAAATCCAGTAACAATCCAGAGGTCACCACCCCTTCCCAACAATCCAGTAACAATCCAGAGGCCACCACCCTTCCCAACAATCCAGTAACAATCCAGAGGTACCACCCCTTCCCAACAATCCAGTAACAATCGAGGCCACCACCCCCTTCCCAACAATCCAGTAACAATCCAGAGGACACCACCCTTCCCAACAATCCACTAGCAATCCAGAGGCCACCACCCTTCCCAACAATCTGGCAACGACCCAGAGGCCACCAC	143.1	PASS	PRECISE;SVTYPE=INS;SVLEN=1295;END=1382629;CIPOS=-6,6;CILEN=-22,22;RE=16;RNAMES=NULL;AF=0.9412	GT:DR:DV:PL:GQ	1/1:1:16:143,34,0:33
chr1	1477837	cuteSV.INS.131	C	CTGGGATTCAGGGACGCCCCACCACCGCCTGGCTAATGTTGTATTTTAGTAGAGACGGGGTTTCTCCATGTTGGTCAGGCTGGTCTCTAACTCCGACCTCAGGTGATCCACCCGCCTCGGCCTCTCAAACTGT	114.5	PASS	PRECISE;SVTYPE=INS;SVLEN=132;END=1477837;CIPOS=-17,17;CILEN=-0,0;RE=12;RNAMES=NULL;AF=1.0	GT:DR:DV:PL:GQ	1/1:0:12:115,31,0:30
chr1	1543741	cuteSV.INS.132	C	CCACTCCCCACTGTCACGGCCTCGGCCACTCCCCTCTGTCACGGCCTCGGCCACTCCCCTCTGTCACGGCCTCGGCCACTCCCCACTGTCACGGCCTCGGCCACTCCCCACTGTCACGGCCTCGGCCACTCCCCTCTGTCACGGCCTCGGCCACTCCCCACTGTCACGGCCTCGGCCACTCCCCTCTGTCA	171.8	PASS	PRECISE;SVTYPE=INS;SVLEN=190;END=1543741;CIPOS=-3,3;CILEN=-5,5;RE=18;RNAMES=NULL;AF=1.0	GT:DR:DV:PL:GQ	1/1:0:18:172,46,0:45
chr1	1565684	cuteSV.INS.133	T	TGGTGCAGGCAGAGAACAGACGTCGCGATGGGCCCGACGGTGCTGGCTCCATGGGAACCGAGACCCAACACCCAAAGGAGTCCCACAGGCTCAGGGG	171.8	PASS	PRECISE;SVTYPE=INS;SVLEN=96;END=1565684;CIPOS=-5,5;CILEN=-0,0;RE=18;RNAMES=NULL;AF=1.0	GT:DR:DV:PL:GQ	1/1:0:18:172,46,0:45
chr1	1605516	cuteSV.INS.134	T	TGTGGGCTGGGCTGGTCAGGTGTGGGGTCGGCTAGTCAGGTGTGGCTGGGCTGGGCTGGTCAGGTGTGGGCTGGGCTGGTCAGGTGTGGGACGGGCTGGTCAGGTGTGGGCTGGGTTGGTCAGGTGTGGGCTGGGCTGGTCAGGTGTGCGGTGGGCTGGGCTGGTCAGGTATGGGGTCGGCTGGTCAGGTGTGGGCTGGGCTGGGCTGGTCAGGTGTGGGCTGGGCTGGTCAGGCGTGGGGTCGGCTGGTCAGGCGTGGGCTGGGCTGGT	181.3	PASS	PRECISE;SVTYPE=INS;SVLEN=269;END=1605516;CIPOS=-1,1;CILEN=-3,3;RE=19;RNAMES=NULL;AF=1.0	GT:DR:DV:PL:GQ	1/1:0:19:181,49,0:48
chr1	1605642	cuteSV.INS.135	C	CTGGGCTGGGCTGGTCAGATGTCGGCTGGTCAGGTGTGGGCTGGGCTGGGCTGGTCAGGTGTGGGCTGGGCTGGTCAGGCGTGGAGTGGGCTGGTCAGGCGTGGGGTGGGGTGGGCTGGTCAGGTGTGGGCTGGGCTGGTCAGGTGTGAGGTGGGGTGGTGAGGTGAGGGGTTGTCTGGTCAGGTGTGGAGTGGGCTGGTCAGGTGTGGGCTGGGCTGGTCAGGTGTGGGGTCGGCTGGTCAGGTGTGGGCTGGGCTGGGCTGGTCAGGTGTGGGTCGGCTGGTCAGGTGTGGGC	181.3	PASS	PRECISE;SVTYPE=INS;SVLEN=294;END=1605642;CIPOS=-0,0;CILEN=-1,1;RE=19;RNAMES=NULL;AF=1.0	GT:DR:DV:PL:GQ	1/1:0:19:181,49,0:48
chr1	1666974	cuteSV.DEL.124	ACACGCCTGTAATCCCAGCTACTTGGGAGGCTGAGGCAGGAGAATCACTTCAACCCGGGAGGCGGAGGTTGCAGTGAGCCGAGATCAAACCAGAGAAATCCAGCTCTGGGTGACAGAGCAAGACTCTGTTTCGGGAAAAATAAAATACATAGGCAGGGCGCGGTGGCT	A	238.6	PASS	PRECISE;SVTYPE=DEL;SVLEN=-167;END=1667141;CIPOS=-0,0;CILEN=-0,0;RE=25;RNAMES=NULL;AF=1.0;STRAND=+-	GT:DR:DV:PL:GQ	1/1:0:25:239,64,0:63
chr1	1717607	cuteSV.DEL.125	TTTCAGCTAGAGTTTGCTCTCTCTGGTTTTCGGTCTGTGACACACGCATGC	T	58.3	PASS	PRECISE;SVTYPE=DEL;SVLEN=-50;END=1717657;CIPOS=-5,5;CILEN=-0,0;RE=12;RNAMES=NULL;AF=0.5455;STRAND=+-	GT:DR:DV:PL:GQ	0/1:10:12:58,0,39:39
chr1	1724981	cuteSV.DEL.126	CCCGAGTAGCTGGAACCACAGGCCCGCGCCACCACGCCCGGCTAATTTTTATATTTTTGGTAGAGACGAGGTTTCGCCATATTGGCCAGGCTGGTCTCGAACTCCTGACCTCAAGTGATCCGCCTGCTTCGTCCTCCTAAAGTGCTGGGATTACAGGCGTGAGCCACCGCGCCGGGCCTTTTACAATGTGATTTTGAAGCTGACACTGGCAGTGGGTCCTCAAAGTGCAGACTCACTGGGTATGGTGCTTCCCCCAACTCCCAGGGCCCCACTCCAAACCCATGGATTCAGAGCATTGCAGGAGAAGAGGATAAAACGAGCAATTAATTCCCTTTCCATATGTCAGGTTTTCCTCTTGCCTTGAAAAGTCACAGAAAAATGCTTTAGACATCTGAATCTCAGGAAACAAACAATGGAAGATAAACATCCGCATTTACTGGGCCTGAAATGGGAAAATGAAAGATGTGGCAAGAAACTGACAAGGGCCCAAGAAGGGCGATGGGTATCGGAATTCTTTTCATCCCGGAATGAAATGCTGCTTGCTTTGTGTACCCAAGCTCTTTTTTTATTTTTATTTTTTTGAGACGGAGTCTCGCTCTGTTGCCCAGGCTGGAGTGCAGTGGCGCGATCTCGGGTCACTGGAAGCTCCGCCACCCGGATTCACGCCATTCTCCCGCCTCCACTCCATTCGCCCGCATTAGGCTCCTGAGTACCTGTGACTACAGGCGCCTGCCACCATGCCCGGCTAATTTTTTTTTTATTTTCGGTAGAGACGGGGTTTTACCGTGTTAGCCAGGATGGTCTCAATCTCCTGACCTCGTGATCAGCCTGCCTCTGCCTCCCAAAGTGCTGGGATTACAGGCGTGAGCCACCGCGCCTGGCCTCCCCCAAGCTCTTAATGTTGCTTCCTGAGTTCTTGGTAACTGGGGAAATCTCCCTATTTTTTTATTTTTATTTTTTTTTGAGACGGAGTCTTGCTCTGTCGCCCAGGCTGGAGTGCAGTGGCGCAATCTCGGCTCACTGCAAGCCCCACCTCCCGGGTTCAACGCCATTATCCTGCGAGCCTCAGCCTG	C	37.4	PASS	PRECISE;SVTYPE=DEL;SVLEN=-1072;END=1726053;CIPOS=-0,0;CILEN=-0,0;RE=9;RNAMES=NULL;AF=0.4737;STRAND=+-	GT:DR:DV:PL:GQ	0/1:10:9:37,0,47:36
chr1	1759282	cuteSV.DEL.127	CTGTGGGTACTGCACGGAGAGGGCAGGGGGTGGCGTGAAGCTTGCAGGCACACACGG	C	67.9	PASS	PRECISE;SVTYPE=DEL;SVLEN=-56;END=1759338;CIPOS=-6,6;CILEN=-0,0;RE=13;RNAMES=NULL;AF=0.5909;STRAND=+-	GT:DR:DV:PL:GQ	0/1:9:13:68,0,30:29
chr1	1885905	cuteSV.INS.136	T	TAAAACAGAAAGCTGGCCGGGCGCGGTGGCTCACGCCTGTAATCCCAGCACTTTGGGAGGCCGAGGCGGGCGGATCACGAGGTCAGGAGATCGAGACCATCCCGGCTAAAACGGTGAAACCCCGTCTCTACTAAAAATACAAAAAAATTAGCCGGGCGTAGTGGCGGGCGCCTGTAGTCCCAGCTACTCGGGAGGCTGAGGCAGGAGAATGGCGTGAACCCGGGAGGCGGAGCTTGCAGTGAGCCGAGATCCCGCCACTGCACTCCAGCCTGGGCGACAGAGCGAGACTCCGTCTCAAAAAAAAAAAAAAAAAAAAAAAAAAAAAAAA	56.5	PASS	PRECISE;SVTYPE=INS;SVLEN=327;END=1885905;CIPOS=-0,0;CILEN=-1,1;RE=11;RNAMES=NULL;AF=0.5789	GT:DR:DV:PL:GQ	0/1:8:11:56,0,28:27
chr1	1924223	cuteSV.INS.137	G	GACCACCCCCCAGCTCACAGCCCACCCCCCCATCTCACCGCCCAGCCCCCCCATCTCACCAGCTGCCCCCTCCCCGACACACCGCCCACCCCCCATCTCACCA	124.1	PASS	PRECISE;SVTYPE=INS;SVLEN=102;END=1924223;CIPOS=-1,1;CILEN=-0,0;RE=13;RNAMES=NULL;AF=1.0	GT:DR:DV:PL:GQ	1/1:0:13:124,33,0:33
chr1	1929384	cuteSV.INS.138	G	GGAGGGGACAGGTCTGGGGAGGCAGGAGAGAGGGTGAGGGGAGGCAGGGGAGATGGTGAGGGGAGGGAGGGGAGAGGGTGGGGGAGGGAGGGTAGGGGAGGGAGGGGAGAGGGTAGGGGAGGGAGGGAGAGGAGGGGAGAGGGTAGGGAGGGAGAGGAGGGGAGAAGGGAGGGGACGCAGGGAGGGGAGAGGAAAGAGGAGGGAGGGGAGAGGGGAGGGAGGGGAGCGGGTAGGGGAGGGAAGGAGGGGAAATGGTATGGGAGGGAGGGAGGGGAGAGGGTAGGGGAGAGAGGGAGCAGAGGGGAAAGGGTAGGGAGGGAAGGAAGGGAGAGGGTAGGGGAGGTAGGGAGGGAGGGGAGAGGGTAGGGGAGGGGAGAGGGTAGGGGAGGGAGAGGGTAGGGGAGGGAAGGAGGGGAGACGGTAGGGGAGGGAGGAAGAGGAGGGGAGAGGGTAGGGAGGGAGGGAGAGGAGAGGGGAGGGAGGGGAGGAGGGGAGAGGGTAGGGAGGGAGGGGAGGAGGGAAGAGGGTAGGGAGGGAGGGAGAGGAGAGGGGAGGGAGGGAGGGGAGGAGGGGAGAGGGTGGGGAGGAGGGGAGAGGTTAGGGAGGGAGGGAGAGGAGGGGAGAGGGTAGGGGAGGGAAGGAGGGGAGAGGGTAGAGGAGGGAGGAGGGGAGAGGGGGAGGGGAGGGAGGAAGAGGAGGGGAGAGGGTAGGGAGGGAGGGAGAGGAGAGGGGAGGGAGGGGAGGAGGGGAGAGGGTAGGGAGGGAGGGGAGGAGGGGAGAGGGTAGGGAGGGAGGGAGAGGAGAGGGGAGGGAGGGAGGGGAGGAGGGGAGAGGGTAGGGAGGGAGGGAGAGGAGAGGGGAGGGAGGGAGGGGAGGAGGGGAGAGGGTAGGGAGGGAGGGAGAGAGGAGGGAGGGAGGGCAGGAGGGGAGAGGGTAGGGAGGGAGGGCAGGAGGGGAGAGGGTAGGGAGGGAGGGCAGGAGGGGAGAGGGTAGGGAGGGAGGGGAGGAAGGGAGAGGGTAGGGAGGGGAGGAGGGGAGAGGGTAGGGAGGGAGGGAGAGGAGGGG	105.0	PASS	PRECISE;SVTYPE=INS;SVLEN=1064;END=1929384;CIPOS=-3,3;CILEN=-6,6;RE=11;RNAMES=NULL;AF=1.0	GT:DR:DV:PL:GQ	1/1:0:11:105,28,0:28
chr1	1948942	cuteSV.INS.139	T	TCTTTCCTTCCCTTTCCCTCCCTCCCTTCCTTCCTCTTTCCTTCCTTCCTTTCCCTCCCTTACTCCTTCCTTCCCTTCCCCTTCCTTCTTCCTTCTCTCCCTCCTCCCT	171.8	PASS	PRECISE;SVTYPE=INS;SVLEN=108;END=1948942;CIPOS=-0,0;CILEN=-0,0;RE=18;RNAMES=NULL;AF=1.0	GT:DR:DV:PL:GQ	1/1:0:18:172,46,0:45
chr1	1981820	cuteSV.INS.140	A	ACCGCGGACAGACACGGGGGCACGCAGGACACCCAGCCGCGGACAGACACGGGGGCACGCAGGACACCCAG	42.5	PASS	PRECISE;SVTYPE=INS;SVLEN=70;END=1981820;CIPOS=-10,10;CILEN=-0,0;RE=9;RNAMES=NULL;AF=0.5294	GT:DR:DV:PL:GQ	0/1:8:9:42,0,33:32
chr1	1993705	cuteSV.INS.141	G	GGGCACGTGGCTCATGCCTGTAATCCCAGCAACATGGGAGCCTGAGGTGGGAGGCTCTCTTGAGGCCAGGAGTTTGAGACCAGCCTGGGCAACTTAGTGAGACCCCCCACCCCCCGCCATTTCTAGAAAAAAAAAAAAAAGTGGCCA	162.2	PASS	PRECISE;SVTYPE=INS;SVLEN=146;END=1993705;CIPOS=-1,1;CILEN=-0,0;RE=17;RNAMES=NULL;AF=1.0	GT:DR:DV:PL:GQ	1/1:0:17:162,43,0:43
chr1	2085727	cuteSV.INS.142	G	GTGAGGCACCGTGCTGGAGGGGCTGAGGACGTCGGGGGGCCCTGTTCTCAGAGCCCGTGAGGTACCGTGCTGGAGGGGCTGAGGACGTCGGGGGGCCCTGTTCTCAGAGCCCT	171.8	PASS	PRECISE;SVTYPE=INS;SVLEN=112;END=2085727;CIPOS=-1,1;CILEN=-0,0;RE=18;RNAMES=NULL;AF=1.0	GT:DR:DV:PL:GQ	1/1:0:18:172,46,0:45
chr1	2110046	cuteSV.DEL.128	AGGACCTAAAACCAATGGGTCCCAACCAAGAGGATCCCAGAGGTGAGACACAGAACGGCCAGGGCTGAATCCGGGGCCCTCCCTGGGGGCAGCCA	A	171.8	PASS	PRECISE;SVTYPE=DEL;SVLEN=-94;END=2110140;CIPOS=-22,22;CILEN=-0,0;RE=18;RNAMES=NULL;AF=1.0;STRAND=+-	GT:DR:DV:PL:GQ	1/1:0:18:172,46,0:45
chr1	2121862	cuteSV.INS.143	C	CACGGTGGTAGTTAGGGTCATGGTGGTAGTTAGTTAGAGTCATGGCGGTAGTTAGTTAGGGTCACGGTGGTAGTTAGGGTCATGGTGGTACTTAAGGTCATGGTGGTAGTTAGGGTTATGGTAGTTAGGGTCATGGCAGTAGTTAGGGTTATATCAGTAGTTAGGGCTATGGCTGTAGTTAGGGTGACAGTGGTAGTTAAGGTCACAGCAGTAATTAGGGTCATGGTGGTGGTTAGGTCGTGGTGGTAGTTATTTAGGGTCACGGTGGTAGTTAGGGTCATGGTGGTAGTTAGGATCATGGCTGTAGTTAGGGTCATG	36.7	PASS	PRECISE;SVTYPE=INS;SVLEN=317;END=2121862;CIPOS=-6,6;CILEN=-1,1;RE=10;RNAMES=NULL;AF=0.4348	GT:DR:DV:PL:GQ	0/1:13:10:37,0,65:36
chr1	2122590	cuteSV.INS.144	G	GTAGTTAGGGTTATGGTAGTTAGGGTCATGGCAGTAGTAGGGTTATATCAGTAGTTAGGGCTATGGCTGTAGTTAGGGTGACGGTGGTAG	91.1	PASS	PRECISE;SVTYPE=INS;SVLEN=89;END=2122590;CIPOS=-6,6;CILEN=-8,8;RE=15;RNAMES=NULL;AF=0.7143	GT:DR:DV:PL:GQ	0/1:6:15:91,2,5:5
chr1	2124192	cuteSV.INS.145	T	TATAGTTGGGGTCATGGTGGGGTCATGGTGGTAGTTAGGGTCATGGCTGTAGTTAGGGTCATGGTGGTAGTTG	43.7	PASS	PRECISE;SVTYPE=INS;SVLEN=72;END=2124192;CIPOS=-0,0;CILEN=-0,0;RE=11;RNAMES=NULL;AF=0.4583	GT:DR:DV:PL:GQ	0/1:13:11:44,0,63:43
chr1	2147719	cuteSV.INS.146	G	GTTGTCCACTGACCTCTCCATCTTTCCGTCTGTTGTCCACTGACCTCTCCGTCTATCCATCTATCTATTGTCCACTGACCTCTCATCTATCCATCTATTGTCCACTGACCTCTCCATCTATCCATCCATCTA	257.6	PASS	PRECISE;SVTYPE=INS;SVLEN=131;END=2147719;CIPOS=-1,1;CILEN=-0,0;RE=27;RNAMES=NULL;AF=1.0	GT:DR:DV:PL:GQ	1/1:0:27:258,69,0:68
chr1	2277750	cuteSV.INS.147	T	TTCATCAGGACCCATGGGCACACGTGCACACACACGTCAGTCCTGTGGGTGCACACACCTGCACTCACACA	99.0	PASS	PRECISE;SVTYPE=INS;SVLEN=70;END=2277750;CIPOS=-24,24;CILEN=-0,0;RE=16;RNAMES=NULL;AF=0.7273	GT:DR:DV:PL:GQ	0/1:6:16:99,2,4:3
chr1	2281178	cuteSV.INS.148	G	GACAGGCGGTGGCGGAGTCTTCATAGAGAGGTGGCGGAGATCTTCAGAGAGAAGAC	50.7	PASS	PRECISE;SVTYPE=INS;SVLEN=55;END=2281178;CIPOS=-107,107;CILEN=-10,10;RE=12;RNAMES=NULL;AF=0.48	GT:DR:DV:PL:GQ	0/1:13:12:51,0,60:50
chr1	2281777	cuteSV.INS.149	C	CGAGAAGACAGGCGGCGGCGGCGATCTTCAGAGAGAGGACGCCCGAGAAGACAGGCGGCGGCGGCGATCTTCAGAGAGAGGACGCCCGAGAAGACAGGCGGCGGCGGCGATCTTCAGAGAGCGGACGCCCGAGAGGACAGGCGGCGGCGGCGATCTTCAGAGAGCGGACGCCCGAGAGGACAGGCGGCGGCGGAGATCTTCAGAGAGAGGATGCCCGAGAGGACAGGCGGTGGTGGAGATCTTCAGAGAGAGGACGCCTGAGAAGACAGGCGGTGGCGAGATCTTCATAGAGAGGTGGCGGAGATCT	63.5	PASS	PRECISE;SVTYPE=INS;SVLEN=306;END=2281777;CIPOS=-34,34;CILEN=-20,20;RE=12;RNAMES=NULL;AF=0.6	GT:DR:DV:PL:GQ	0/1:8:12:63,0,25:25
chr1	2282108	cuteSV.INS.150	G	GAGAGAGGACGCCTGAGAAGACAGGCGGTGGCGGAGATCTTCGAGAAGACAGGCGGTGGCGGAGATCTTCAGAGAGAGAGATGCCC	13.4	PASS	PRECISE;SVTYPE=INS;SVLEN=85;END=2282108;CIPOS=-8,8;CILEN=-0,0;RE=7;RNAMES=NULL;AF=0.3333	GT:DR:DV:PL:GQ	0/1:14:7:13,0,80:13
chr1	2401341	cuteSV.INS.151	T	TCTCCCTCCTCCCTCCTCCTCCCTTCTTCCTCCCTCCTCCCTCCCTCCTCCCTCCCTCCTCCTCCCTCCTTCCTCCCTCCTTCCTCCTCCCTCCTTCCTCCCTCCTCCTCCCTCCTCCTCCCTCCTCCTCCCTCCTCCCTTCTTCCTCCCTCCTCCTCCCTGCTTCCTCCTCTCCCTCCTCCCCCTCCTCCCTCCCCCCTCCTCCCTCCCTCTCCCCCTCCTCCCTCCTTCCTCCCTCCTCCTCCCTCCCTCCTCCTTCCTCCCTCCTCCTTCCTCCCTCCTTCCTCCC	105.0	PASS	PRECISE;SVTYPE=INS;SVLEN=288;END=2401341;CIPOS=-21,21;CILEN=-9,9;RE=11;RNAMES=NULL;AF=1.0	GT:DR:DV:PL:GQ	1/1:0:11:105,28,0:28
chr1	2436399	cuteSV.DEL.129	TCCTCCTTCCTCCCTCCACCTTTCCTCCTTTCTCCCTCCTCCCTTCCTCCCTTCCTCCCTCCACCTTTCCTCCTTCCTCCCTCCTCCCCTCCTCCCTCCTCCTCCTTTCCTCCTTCCTCCCTCCTCCTTTCCTCCTTCCTCCCTCCT	T	59.1	PASS	PRECISE;SVTYPE=DEL;SVLEN=-146;END=2436545;CIPOS=-5,5;CILEN=-4,4;RE=11;RNAMES=NULL;AF=0.6111;STRAND=+-	GT:DR:DV:PL:GQ	0/1:7:11:59,0,21:20
chr1	2440390	cuteSV.INS.152	G	GCCTCTCTCCATGTCTGTCGCTGGCCTTGCCCGGCCCGCCCGGGGATCTTGCATTGCTGCGACCAGGGATCCTCTCTCCATGTCTGTCGCTGGCCTTGCCCGGCCGCCCGGGGATCTTGCATTGCTGCGACCAGGGATCCTCTCTCCATGTCTGTCGCTGGCCTTGCCCGGCCCGCCCGGGATCTTGCATTGCTGCGACCAGGGATCCTCTCTCCATGTCTGTCGCTGGCCTTGCCCGGCCCGCCCGGGGATCTTGCATGCTGCGACCAGGGATCCTCTCTCCATGTCTGTCGCTGGCCTTGCCCGGCCCGCCCGGGGATCTTGCATGCTGCGACCAGGGATCCTCTCTCCATGTCTGTCGCTGGCCTTGCCCGGCCCGCCCGGGGATCTTGCATTGCTGCGACCAGGGATCCTCTCTCCATGTCTGTCGCTGGCCTTGCCCGGCCCGCCCGGGGATCTTGCATGCTGCGACCAGGGATCCTCTCTCCATGTCTGTCGCTGGCCTTGCCCGGCCGCCCGGGGATCTTGCATGCTGCGACCAGGGATCCTCCTCTCCATGTCTGTCGCTGGCCTTGCCCGGCCCGCCCGGGGATCTTGCATTGCTGCGACCAGGGATCCTCTCTCCATGTCTGTCGCTGGCCTTGCCCGGCCCGCCCGGGGATCTTGCATTGCTGCGACCAGGGATCCTCTCTCCATGTCTGTCGCTGGCCTTGCCCGGCCCGCCCGGGATCTTGCATTGCTGCGACCAGAGGATCCTCTCTCCATGTCTGTCGCTGGCCTTGCCGGCCCCGCCCGGGGATCTTGCATTGCTGCGACCAGGGATCCTCTCTCCATGTCTGTCGCTGGCCTTGCCCGGCCCGCCCGGGGATCTTGCATGCTGCGACCAGGGATCCTCTCTCCATGTCTGTCGCTGGCCTTGCCTGGCCCGCCCGGGGATCTTGCATTGCTGCGACCAGGGATCCTCTCTCCATGTCTGTCGCTGGCCTTGCCCGGCCCGCCCGGAGATCTTGCATGCTGCGACCAGGGATCCTCTCTCCATGTCTGTCGCTGGCCTTGGCCCGGCCCGCCCGGGGGATCTGCATGCTGCGACCAGGGATCCTCTCTCCATGTCTGTCGCTGGCCTTGCCCGGCCCGCCCGGGGATCTTGCATTGCTGCGACCAGGGATCCTCTCCCATGTCTGTCGCTGGCCTTGCCCGGCCCCGCCCGGGGATCTTGCATTGCTGCGACCAGGGATCCTCTCCTCCATGTCTGTCGCTGGCCTTGCCCGGCCCGCCCGGGGATCTTGCATTGCTGCGACCAGGATCCTCTCTCCATGTCTGTCGCTGGCCTTGCCCGGCCCGCCCGGGGATCTTGCATTGCTGCGACCAGGGAT	152.7	PASS	PRECISE;SVTYPE=INS;SVLEN=1372;END=2440390;CIPOS=-29,29;CILEN=-4,4;RE=16;RNAMES=NULL;AF=1.0	GT:DR:DV:PL:GQ	1/1:0:16:153,41,0:40
chr1	2459443	cuteSV.DEL.130	GGTGGTCCTCCTTCCTGGTGGTTCTCCTTCCTGGTGGTCCTCCTTCCTGGTGGTCCTC	G	200.4	PASS	PRECISE;SVTYPE=DEL;SVLEN=-57;END=2459500;CIPOS=-22,22;CILEN=-3,3;RE=22;RNAMES=NULL;AF=0.9565;STRAND=+-	GT:DR:DV:PL:GQ	1/1:1:22:200,49,0:49
chr1	2522791	cuteSV.INS.153	C	CTATAGTGACTTAACGGAGGGCACTGTGTATGCTATAGTGACTTAACGGAGGGCACCGTGTGTGTTATAGTGACTTAACGGAGAGCACCGTATGGTGCTATAGTGACTTAACGGAGGGCACTGTGTGTGTTATAGTGACTTAACGGAGGGCACCGTGTGTGTTATAGTGACTTAACGGAGGGCACCGTATGGTGCTATAGTGACTTAACGGAGGGCACCGTATGGTGCTATAGTGACTTAACGGAGGGGACCGTGTGGTGCTATAGTGACTTAACGGAGGGCATTGTGTGTGCTATAGTGACTTAACGGAGGGCACCGTACGGTGCTATAGTGACTTAACGGAGGGCACTGTGTGTGCTAAAGTGACTTAACGGAGGGGACCGTGTGGTGTTATAGTGACTTAACGGAGGGCACCGGATGGTGCTATAGTGACTTAACGGAAGGGACCGTGTGGTGTTATAGTGACTTAACGGAGGGCACTGGATGGTGCTATAGTGACTTAACGGAGGGGACCGTGTGGTGTTATAGTGACTTAACGGAGGGCACCGTGTGGTGT	152.7	PASS	PRECISE;SVTYPE=INS;SVLEN=555;END=2522791;CIPOS=-2,2;CILEN=-0,0;RE=16;RNAMES=NULL;AF=1.0	GT:DR:DV:PL:GQ	1/1:0:16:153,41,0:40
chr1	2592371	cuteSV.DEL.131	TGCTGGCACCCCCTCCCCTGCCGCGCTGATGCCCCCTCCCCTGATGCACTGGCGCCCCCTCCCCTGCCATGCTGACGCCCCCTCCCCTGCCGTGCTGGCGCCCCCTCCCCTGCCGCGCTGACGCCCCCTCCCCTGCCGCGCTGACGCCCCCTCCCCTGCCGCGCTGATGCCCCCTCCCCTGCCGTGCTGGCGCCCCCTCCCCTGATGCACTGGCACCCCCTCC	T	69.1	PASS	PRECISE;SVTYPE=DEL;SVLEN=-222;END=2592593;CIPOS=-5,5;CILEN=-5,5;RE=15;RNAMES=NULL;AF=0.5172;STRAND=+-	GT:DR:DV:PL:GQ	0/1:14:15:69,0,60:59
chr1	2634746	cuteSV.DEL.132	CCCCAGACACCCACACAGACCATCCCCCCAGACACCCGCACAGACCATCCCCCCAGACAACCTACACAGAATAAACTGTCCCCCCAGATACCTACACAGACCATCCCCCCAACACCCACACAGACCATGCCCCCAAACACCCACACAGACTGTCCCCCCAAACACCCACACAGACCATCCCAACACCCACATAGACCATGCCCCCAAACACTCACACAGACTGGCCCCCCAAACACCCACACAGACCATCCCCCCAACACCCACATAGACCATGCCCCCAAACACCCACACAGACTGTCCCCCCAGACACCCGCACAGACCATCCCAACACCCACATAGACCATGCCCCCAAACACCCACACAGACTGTCCCCCCAGACAACCTACACAGAATAAACTGTCCC	C	46.3	PASS	PRECISE;SVTYPE=DEL;SVLEN=-402;END=2635148;CIPOS=-7,7;CILEN=-0,0;RE=11;RNAMES=NULL;AF=0.4783;STRAND=+-	GT:DR:DV:PL:GQ	0/1:12:11:46,0,56:45
chr1	2652070	cuteSV.INS.154	A	AACAGCACCCACACCCCCAGGTGAGCATCCGACAGCCTGGAGCAGCACCCACACGCCCAGGTGAGCAACTGACAGCCTGGAACAGCACCCACACCCCCAGGAGAGCATCTGACAGCCTGGAGCAGAACCCACACCCACAGGCGAGCATCTGACAGCCTG	52.0	PASS	PRECISE;SVTYPE=INS;SVLEN=158;END=2652070;CIPOS=-2,2;CILEN=-0,0;RE=10;RNAMES=NULL;AF=0.5882	GT:DR:DV:PL:GQ	0/1:7:10:52,0,23:23
chr1	2653625	cuteSV.INS.155	T	TGACAGCCTGGAGCAGCACCCACACTCCAGGTGAGCATCTGACAGCCTGGAACAGCACCCTGCACCCCCAGGTGAGCATCC	38.6	PASS	PRECISE;SVTYPE=INS;SVLEN=80;END=2653625;CIPOS=-12,12;CILEN=-0,0;RE=11;RNAMES=NULL;AF=0.4231	GT:DR:DV:PL:GQ	0/1:15:11:39,0,77:38
chr1	2654493	cuteSV.DEL.133	CCCCAGGTGCGCACCTGACAGCCTGGAACAGCATCCACACCCCCAGGCGAGCATCTGACGGCCT	C	0.0	q5	IMPRECISE;SVTYPE=DEL;SVLEN=-63;END=2654556;CIPOS=-134,134;CILEN=-26,26;RE=7;RNAMES=NULL;AF=0.1944;STRAND=+-	GT:DR:DV:PL:GQ	0/0:29:7:0,25,210:25
chr1	2654734	cuteSV.INS.156	C	CCAGGTGAGCATCCGACAGCGTGGAGCAGCACCCACAACCTAGGTGAGCATCTGACCGCATGGAATGGCATCCTCACCT	0.2	q5	IMPRECISE;SVTYPE=INS;SVLEN=78;END=2654734;CIPOS=-22,22;CILEN=-0,0;RE=7;RNAMES=NULL;AF=0.2258	GT:DR:DV:PL:GQ	0/0:24:7:0,13,162:12
chr1	2655042	cuteSV.DEL.134	AGCACGCTGCACCCCCAAGTGAGCACCTGACAGCCTGGAGCAGCAACCACACCCCCAGGTGAGCATCCAACAGCCTGGAACAGCACCGACACCCCCAGGTGAGCATCCGACAGCCTGGAGCAGCACCCACACCCCCAGGTGAGCATCTGATATCCTGGAACAGCACCCACACCCCCAGGTGAGCATCTGACAGGCTGGAGCAGCACGCACACCCCCAGTGAGCATCTGACAGCCTGCAACAGCTCTCACAACCCCAGGTGAGCATCTGACAGCCCGGA	A	51.2	PASS	PRECISE;SVTYPE=DEL;SVLEN=-277;END=2655319;CIPOS=-57,57;CILEN=-4,4;RE=15;RNAMES=NULL;AF=0.4167;STRAND=+-	GT:DR:DV:PL:GQ	0/1:21:15:51,0,108:51
chr1	2655595	cuteSV.INS.157	C	CCGCAGCATCACCCACACGCACAGGTGAGAATCTGACAGCCCGGAGCAGCACCCACACCCCCAGGGGAGCATCTGACCGC	0.0	q5	IMPRECISE;SVTYPE=INS;SVLEN=79;END=2655595;CIPOS=-16,16;CILEN=-1,1;RE=5;RNAMES=NULL;AF=0.1471	GT:DR:DV:PL:GQ	0/0:29:5:0,39,229:39
chr1	2657184	cuteSV.DEL.135	CAGTTGAGCATCTGATGGTCTGGAGCAGCACCCACAACCACAGGTGAACATCAGA	C	28.9	PASS	PRECISE;SVTYPE=DEL;SVLEN=-54;END=2657238;CIPOS=-192,192;CILEN=-14,14;RE=14;RNAMES=NULL;AF=0.3415;STRAND=+-	GT:DR:DV:PL:GQ	0/1:27:14:29,0,153:28
chr1	2658670	cuteSV.DEL.136	AGGTGAGCATCTGACAGCCTGGAACAGCACCCACACCCCCAGGTGAGCATCTGACC	A	9.7	PASS	PRECISE;SVTYPE=DEL;SVLEN=-55;END=2658725;CIPOS=-105,105;CILEN=-10,10;RE=13;RNAMES=NULL;AF=0.2889;STRAND=+-	GT:DR:DV:PL:GQ	0/1:32:13:10,0,191:9
chr1	2659195	cuteSV.INS.158	G	GAGCATCCGAAATCGTGGAGCAGCACCCCACACCCACAGGTTAGCATCTGACAGCCTGGAAGAGCACCCACACCCCCAGGCA	0.0	q5	IMPRECISE;SVTYPE=INS;SVLEN=81;END=2659195;CIPOS=-0,0;CILEN=-0,0;RE=5;RNAMES=NULL;AF=0.119	GT:DR:DV:PL:GQ	0/0:37:5:0,60,305:59
chr1	2660222	cuteSV.INS.159	C	CCCGCACCCTAGATTAGCATATGACCGCATGGAATGGCATCATCACCTCCAGGTGAGCATGGGACAGCCTGGAGCAGCA	0.0	q5	IMPRECISE;SVTYPE=INS;SVLEN=78;END=2660222;CIPOS=-99,99;CILEN=-2,2;RE=7;RNAMES=NULL;AF=0.1707	GT:DR:DV:PL:GQ	0/0:34:7:0,38,258:37
chr1	2660557	cuteSV.DEL.137	GTGAGCACCTGACAACCTGGAGCAGCACCCACACACCCAGGTGAGCATCTGATGGTCTGGAGC	G	12.0	PASS	PRECISE;SVTYPE=DEL;SVLEN=-62;END=2660619;CIPOS=-56,56;CILEN=-20,20;RE=13;RNAMES=NULL;AF=0.2955;STRAND=+-	GT:DR:DV:PL:GQ	0/1:31:13:12,0,184:12
chr1	2661990	cuteSV.DEL.138	CCACATGCCCAGGTGAGCCTCTGACAGCCTGTAACAGCAGCCTGCACCCCCAGGTGCGCCCGTG	C	47.3	PASS	PRECISE;SVTYPE=DEL;SVLEN=-63;END=2662053;CIPOS=-140,140;CILEN=-19,19;RE=17;RNAMES=NULL;AF=0.3778;STRAND=+-	GT:DR:DV:PL:GQ	0/1:28:17:47,0,152:47
chr1	2663408	cuteSV.DEL.139	GTGAGCATCAGACAGCCTGGAACCGCAGCCACACCCCCAGGCGAGCATCTGACAGCCTGGAGCAGCATCCAC	G	56.9	PASS	PRECISE;SVTYPE=DEL;SVLEN=-71;END=2663479;CIPOS=-182,182;CILEN=-17,17;RE=18;RNAMES=NULL;AF=0.4;STRAND=+-	GT:DR:DV:PL:GQ	0/1:27:18:57,0,143:56
chr1	2664008	cuteSV.DEL.140	AGGTGAGCATCGGAGAGTCTGGAGCAGCACCAACATCCCAAGGTGAGCATCTGACAACCTGGAGCAGCACCCACACCTCGAGGTGAGCATCTGTCCTCCCGGAGCAGGACCCATACCTCCAGGCGAGCATCTGAACCCATGGAGCAGCACACACGCCCCCAGGCGAGCATCTGACCGAACGGAGCAGCACCCACAATCCCAGGCGAGCATCTGACAGCCTTTAACAGCACCCACAACCCCAGGTGAGCATCTGACAGCCCGCAGCAGCACCCACACGCACAGGTGAGAATCTGACAGCCCGGAGCAGCACCCACACCCCCAGGGGAGCATCTGACCGCATGGAGCAGCACCCACACCCCCAGGGGAGCATCTGAAATCCTGGAGCTGCACCGACAACACCAGGTGAGCATCTGAGAGCCTGGAACAGCTCCCGCACCCCCAGGTGAGAATCTGACAGCCTGGAAGAGCACCCCATATCCCCG	A	0.0	q5	IMPRECISE;SVTYPE=DEL;SVLEN=-481;END=2664489;CIPOS=-0,0;CILEN=-0,0;RE=7;RNAMES=NULL;AF=0.1556;STRAND=+-	GT:DR:DV:PL:GQ	0/0:38:7:0,48,296:48
chr1	2666387	cuteSV.DEL.141	CGACAGCCTGGAGCAGCACCCACACCCCCAGGTGAGCATGTGACAGCCTGGAAGAGCACCCACACCCCCAGGCGAGCATCTGACAGCCTGGGTCGGCAACCACACACGCAGGTGCGCATCTGATGGTCTGGAGCAGCACCCACACCAACAGGTGAGCATCTGACAGCCTGGAACAGAACCCACACCCCCAGGTGAGCATGTGACAGACTGGAACAGCACCCACA	C	246.5	PASS	PRECISE;SVTYPE=DEL;SVLEN=-223;END=2666610;CIPOS=-310,310;CILEN=-62,62;RE=41;RNAMES=NULL;AF=0.7193;STRAND=+-	GT:DR:DV:PL:GQ	0/1:16:41:246,1,8:7
chr1	2667453	cuteSV.INS.160	A	ACCCCAGGAGAGCATCCGGTAGCCTGCAGCAGAACCCACACCAACAGGCGAGCATCTGACAGCCTGGGTCGGCACCCAC	0.0	q5	IMPRECISE;SVTYPE=INS;SVLEN=78;END=2667453;CIPOS=-0,0;CILEN=-0,0;RE=11;RNAMES=NULL;AF=0.2245	GT:DR:DV:PL:GQ	0/0:38:11:0,20,258:20
chr1	2667642	cuteSV.INS.161	A	AGCAGCACCCACCACTCCAGGCCAGCATCCGATAACCTGGAGCAGCACCCACAACCCCAAGTGAGCATCTGATTGTCTGGAGCAGCACCCACAACCACAGGTGAGCATCGTAGAGTCTGGAGCAGCGCCCACAGCCCCACGCGAGCATCTGACAGCCCGGAGCAGTGAGCACACCTCCCGGTGAGCATCTGACAACAGGGAGCAGCACCCATAGCCCATGGTGAGCATCTGACAACCTGGAGCAGCACCCACACCCCCAGGTGAGCATCTGATGATCTGGAGCAGCACCCACAACCACAGGTGAGCATCGGAGAGTCAGAGCAGTGCCCACACACCCAGGCGAGCATCTGACAGCCTGGAGCAGTGCCCACACCCCCAGGTGAGCATCTGACAGCGTGGAGCAGCACCCACAGCCCAAGGTGAGCATCTGACAACCTGGAGCAGCACCCACGCCCCCAGGCGAGCATCTGAACACAC	0.4	q5	IMPRECISE;SVTYPE=INS;SVLEN=476;END=2667642;CIPOS=-7,7;CILEN=-6,6;RE=12;RNAMES=NULL;AF=0.2449	GT:DR:DV:PL:GQ	0/0:37:12:0,11,239:10
chr1	2668627	cuteSV.DEL.142	TGAGCATCGGAGAGTCTGGAGCAGCACCAACATCCCAAGGTGAGCATCTGACAACCTGGAGCAGCACCCACACCTCGAGGTGAGCATCTGTCCTCCCGGAGCAGGACC	T	0.0	q5	IMPRECISE;SVTYPE=DEL;SVLEN=-107;END=2668734;CIPOS=-56,56;CILEN=-14,14;RE=11;RNAMES=NULL;AF=0.1803;STRAND=+-	GT:DR:DV:PL:GQ	0/0:50:11:0,51,372:50
chr1	2669674	cuteSV.DEL.143	CATCGTAGAGTCTGGAGCAGCGCCCACAGCCACAGGCGAGCATCTGACAGCCCGGAGCAGTGCCCACACCCCGAGGTGAGCATCTGACAACAGGGAGCAGCACCCATAGCCCATGGTGAGCACCTGACAACCTGGAGCA	C	105.0	PASS	PRECISE;SVTYPE=DEL;SVLEN=-138;END=2669812;CIPOS=-142,142;CILEN=-38,38;RE=30;RNAMES=NULL;AF=0.4225;STRAND=+-	GT:DR:DV:PL:GQ	0/1:41:30:105,0,210:105
chr1	2669928	cuteSV.DEL.144	GAGCAGTGCCCACACCCCCAGGTGAGCATCTGACATCGTGGAGCAGCACCCCACACCCACAGGTGAGCATCTGACAGCCTGGAGCAGCACCCACACCCCCAGGTGAGCATCTGACAGCCTGGAACAGCACCCACATCCCCAGGTGAGCCTCTGACATCGTCGAGCAGCACCCCACACCCACAGGTGAGCATCTGACAGCCTGGAACAGCACCCACACCCCCAGGTGAGAATCTGATGTTCTGGAGCATCACACACAACCACAGGTGAGCATCGGAGAGTCTGGAGCAGCACCCACAACCCAAGGTGAGCATCTGACAACCTGGAGCAGCACCCACACCCCGAGGTGAGCATCTGACCTCCCGGAGCAGGACCCATACCTCCAGGCGAGCATCTGAACCCATGGAGCAGCACCCACGCCCCCAGGCGAGCATCTGACCGAACAGAGCAGCACCCACAACCCCATGCGAGCATCTGACAGCCTGGAACAGCACCCACAACCCCAGGTGAGCATCTGACAGCCCGCAGCAGCAACCACACGCACAGGTGAGAATCTGACAGCCCGT	G	0.0	q5	IMPRECISE;SVTYPE=DEL;SVLEN=-562;END=2670490;CIPOS=-0,0;CILEN=-0,0;RE=6;RNAMES=NULL;AF=0.0845;STRAND=+-	GT:DR:DV:PL:GQ	0/0:65:6:0,124,563:123
chr1	2674048	cuteSV.DEL.145	GCATCTGACAGCCCGCAGCAGCACCCACACGCACAGGTGAGAATCTGACAGCCCGGAGCAGCACCCACACCCCCAGGGGAGCATCTGACCGCATGGAGCAGCACCCACACCCCCAGGGGAGCATCTGAAATCCTGGAGCTGCACCGACAACACCAGGTGAGCATCTGAGAGCCTGGAAAAGCTCCCGCACCCCCAGGTGAGAATCTGACAGCCTGGAAGAGCACCCCATATCCCCGGGTGAGCATCTGACAGCCTGGAACAGCACCCACTCCCCCAGGTGAGCACCT	G	0.0	q5	IMPRECISE;SVTYPE=DEL;SVLEN=-286;END=2674334;CIPOS=-148,148;CILEN=-25,25;RE=7;RNAMES=NULL;AF=0.0946;STRAND=+-	GT:DR:DV:PL:GQ	0/0:67:7:0,122,573:122
chr1	2675122	cuteSV.INS.162	C	CCCAGGTGAGCATCTGACATCGTGGAGCAGCACCCCACACCCACAGGTGAGCATCTGACAGCCTGGAGCAGCACCCACACCCCAGGTGAGCATCTGACAGCCTGGAACAGCACCCACATCCCAGGTGAGCCTCTGACATCGTCGAGCAGCACCCCACACCCACAGGTGAGCATCTGACAGCCTGGAACAGCACCCACACCCCCAGGTGAGAATCTGATGTTCTGGAGCATCACACACAACCACAGGTGAGCATCGGAGAGTCTGGAGCAGCACCCACAACCCAAGGTGAGCATCTGACAACCTGGAGCAGCACCCACACCCCGAGGTGAGCATCTGACCTCCCGGAGCAGGACCCATACCTCCAGGCGAGCATCTGAACCCATGGAGCAGCACCCACGCCCCCAGGCGAGCATCTGACCGAACAGAGCAGCACCCACAACCCCATGCGAGCATCTGACAGCCTGGAACAGCACCCACAACCCCAGGTGAGCATCTGACAGCCCGCAGCAGCAACCACACGCA	13.7	PASS	PRECISE;SVTYPE=INS;SVLEN=521;END=2675122;CIPOS=-0,0;CILEN=-0,0;RE=18;RNAMES=NULL;AF=0.2903	GT:DR:DV:PL:GQ	0/1:44:18:14,0,262:13
chr1	2675873	cuteSV.DEL.146	AGCACCCACATGCCCAGGTGAGCCTCTGACAGCCTGTAACAGCAGCCTGCACCCCCAGGTGCGCCCGTGACAGCCTGGAACAGCACCGACACCCACAGGCGAGCATCTGACGGCCTGGAACAGCACCCACACCCCCAGGTGAGCATTGGACAGCCTGGAGCAGCACCCACAACCCCAGGCGGGCAACCGACAACCTGGAGCAGCACCCAC	A	515.3	PASS	PRECISE;SVTYPE=DEL;SVLEN=-209;END=2676082;CIPOS=-188,188;CILEN=-63,63;RE=62;RNAMES=NULL;AF=0.8857;STRAND=+-	GT:DR:DV:PL:GQ	1/1:8:62:515,102,0:102
chr1	2678399	cuteSV.DEL.147	GAGCAGCACCCACACCCCCAGGTGAGCATCTGACAGCCTGGAACAGCACCCACATCCCCAGGTGAGCCTCTGACATCGTCGAGCAGCACCCCACACCCACAG	G	240.7	PASS	PRECISE;SVTYPE=DEL;SVLEN=-101;END=2678500;CIPOS=-215,215;CILEN=-17,17;RE=41;RNAMES=NULL;AF=0.6949;STRAND=+-	GT:DR:DV:PL:GQ	0/1:18:41:241,0,21:21
chr1	2678424	cuteSV.DEL.148	GCATCTGACAGCCTGGAACAGCACCCACATCCCCAGGTGAGCCTCTGACATCGTCGAGCAGCACCCCACACCCACAGGTGAGCATCTGACAGCCTGGAACAGCACCCACACCCCCAGGTGAGAATCTGATGTTCTGGAGCATCACACACAACCACAGGTGAGCATCGGAGAGTCTGGAGCAGCACCCACAACCCAAGGTGAGCATCTGACAACCTGGAGCAGCACCCACACCCCGAGGTGAGCATCTGACCTCCCGGAGCAGGACCCATACCTCCAGGCGAGCATCTGAACCCATGGAGCAGCACCCACGCCCCCAGGCGAGCATCTGACCGAACAGAGCAGCACCCACAAC	G	0.0	q5	IMPRECISE;SVTYPE=DEL;SVLEN=-351;END=2678775;CIPOS=-372,372;CILEN=-12,12;RE=8;RNAMES=NULL;AF=0.1481;STRAND=+-	GT:DR:DV:PL:GQ	0/0:46:8:0,62,363:61
chr1	2681265	cuteSV.DEL.149	CCCAGGTGAGCAACTGACAGCCTGGAGCAGCACCCACACACCCAGGTGATCATCTGACAGCCTGGAACAGCACGCTGCCCCCCCAGGTGAGCATCTGACAGCCTGGAACAGCACACA	C	37.8	PASS	PRECISE;SVTYPE=DEL;SVLEN=-116;END=2681381;CIPOS=-264,264;CILEN=-27,27;RE=16;RNAMES=NULL;AF=0.3556;STRAND=+-	GT:DR:DV:PL:GQ	0/1:29:16:38,0,162:37
chr1	2682822	cuteSV.INS.163	A	ACCCACACCCCCAGGCTTGCATCTGACAGCCTGAAACAGCACCAAAACCCCCAGGTGAGCATCTGATGGTCTGGAGCATCACTCACAACCACAGGGGAGCATCGGAGAGTCTGTAGCAGC	0.0	q5	IMPRECISE;SVTYPE=INS;SVLEN=119;END=2682822;CIPOS=-0,0;CILEN=-0,0;RE=5;RNAMES=NULL;AF=0.1852	GT:DR:DV:PL:GQ	0/0:22:5:0,21,162:21
chr1	2683118	cuteSV.DEL.150	TGAGCATTTGACAGCCTGGAACAGCACGCACAGCCCCAGGAGAGCATCCGGCAGCCTGGAGCGGAACCCA	T	68.4	PASS	PRECISE;SVTYPE=DEL;SVLEN=-69;END=2683187;CIPOS=-51,51;CILEN=-12,12;RE=16;RNAMES=NULL;AF=0.4848;STRAND=+-	GT:DR:DV:PL:GQ	0/1:17:16:68,0,78:67
chr1	2761992	cuteSV.DEL.151	CCTGGAGCAGCGCCCACACCCCCAGGTGAGCATGTGACAGCCTGGAGCAGCGCCCACACCCCCGGGCGAGCATCTGACAGCCTGGAGCAGCACACACAACCCCAGGCGAGCATCTGACAGCCTGGAGCAGCACACACAACCCCAGGCGAGCATCTGACAG	C	98.6	PASS	PRECISE;SVTYPE=DEL;SVLEN=-159;END=2762151;CIPOS=-12,12;CILEN=-0,0;RE=17;RNAMES=NULL;AF=0.68;STRAND=+-	GT:DR:DV:PL:GQ	0/1:8:17:99,0,13:12
chr1	2763575	cuteSV.DEL.152	TCCCCCAGGTGAGCATCTGACCACATTGAATGGCATCCTCACCTCCAGGTGAGCATCTGACAGCCTGGAACCGCACCCACACCCCCAGGCGAGCATCTGACAGCCTGGAGCAGCACCCACACCCCCAGGTGAGCATCTGACAGCCTGGAGCAGCACCCACACCCCCAGGGGAGCATCTGACCGCATGGAATGTCATCCTCACTTCCAGGTGAGCATCCGACAGCCTGGAGCAGCACCCACA	T	31.6	PASS	PRECISE;SVTYPE=DEL;SVLEN=-240;END=2763815;CIPOS=-0,0;CILEN=-0,0;RE=10;RNAMES=NULL;AF=0.4;STRAND=+-	GT:DR:DV:PL:GQ	0/1:15:10:32,0,79:31
chr1	2763810	cuteSV.DEL.153	CCCACACCCCCAGGTGAGCATCTGACCGCATGGAATGGCATCCTCACCTCCAGGTGAGCATCCGACAGCCTGGAACATAATTCTCCAACCCCAGGTGAGGATCTGACAACCTGGAACAGAACCCCACTCTTCCAGGTGAGAATCTGACACCATAAAACAGCACCCTGCACCCCCAGGTGAGCATCTGACAGCCTGGAACAGCAT	C	79.3	PASS	PRECISE;SVTYPE=DEL;SVLEN=-203;END=2764013;CIPOS=-0,0;CILEN=-0,0;RE=15;RNAMES=NULL;AF=0.6;STRAND=+-	GT:DR:DV:PL:GQ	0/1:10:15:79,0,32:31
chr1	2765715	cuteSV.INS.164	C	CCCCCAGGCGAGCATCTGACAGCCTGGAGCAGCACCCACACCCCCAGGCGAGCATCTGACAGCCTGGAGCAGCACCCACACCCCCAGGTGAGCCTCTGACAGCCTGGAGCAGCACCCACACCCCAGGCGAGCATCTGACAGCCTGGAGCAGCACACACAA	69.1	PASS	PRECISE;SVTYPE=INS;SVLEN=159;END=2765715;CIPOS=-0,0;CILEN=-0,0;RE=15;RNAMES=NULL;AF=0.5172	GT:DR:DV:PL:GQ	0/1:14:15:69,0,60:59
chr1	2767395	cuteSV.INS.165	C	CCCACACCCCCAGGTGAGCATCTGACCGCATGGAATGGCATCCTCACCTCCAGGTGAGCATCCGACAGCCTGGAACATAATTCTCCAACCCCAGGTGAGGATCTGACAACCTGGAACAGAACCCCACTCTTCCAGGTGAGAATCTGACACCATAAAACAGCACTCTGCACCCCCAGGTGAGCATCTGACAGCCTGGAACAGCAT	48.1	PASS	PRECISE;SVTYPE=INS;SVLEN=203;END=2767395;CIPOS=-13,13;CILEN=-0,0;RE=12;RNAMES=NULL;AF=0.4615	GT:DR:DV:PL:GQ	0/1:14:12:48,0,67:48
chr1	2771130	cuteSV.DEL.154	CATCCGACAGCCTGGAACATAATTCTCCAACCCCAGGTGAGGATCTGACAACCTGGAACAGAACCCCACTCTTCCAGGTGAGAATCTGACACCATAAAACAGCACCCTGCACCCCCAGGTGAGCATCTGACAGCCTGGAACAGCATCCACACCCCCAGGTGAGCATCTGACCGCATGGAATGGCATCCTCACCTCCAGGTGAGC	C	48.1	PASS	PRECISE;SVTYPE=DEL;SVLEN=-203;END=2771333;CIPOS=-8,8;CILEN=-0,0;RE=12;RNAMES=NULL;AF=0.4615;STRAND=+-	GT:DR:DV:PL:GQ	0/1:14:12:48,0,67:48
chr1	2859500	cuteSV.INS.166	A	AAGGAAGGAGGGGGAGGGAGGAAGGAGGAAGAAGAGGAAGGAACAAGGGGGGGAGGAGGAAGGAAGGAGG	38.1	PASS	PRECISE;SVTYPE=INS;SVLEN=69;END=2859500;CIPOS=-4,4;CILEN=-0,0;RE=8;RNAMES=NULL;AF=0.5333	GT:DR:DV:PL:GQ	0/1:7:8:38,0,29:28
chr1	2859564	cuteSV.INS.167	A	AAGGAAGGAGGGAGGAAGAGGAAGGAACAAGGGGGAAGGAGGGAGGAAGGAGGGAGGAAGAGGAAGGAAGGAGGGAGGAAGGAGGGAGGAAGAGGAAGGAACAAGGGGGGGGAGGAGGAAGGAAGGAGGGAGGAAGAGGAAGGAAGGAGGGGAGGAAGGAGGGAGGAAGGAGGGAGGAAGGAGGGGAGGAAGGAGGGAGGAAGGAGGGAGGAAGGAGGGAGGAAGAGGAAGGAACAAGGGGGGGAGGAGGAAGGAAGGAGGGAGGAAG	28.5	PASS	PRECISE;SVTYPE=INS;SVLEN=267;END=2859564;CIPOS=-13,13;CILEN=-3,3;RE=7;RNAMES=NULL;AF=0.4667	GT:DR:DV:PL:GQ	0/1:8:7:29,0,38:28
chr1	2949652	cuteSV.DEL.155	TGGCGGTGCCGGGCTGCAGGGTACGGCAGGGGTGGTGCTGGCAGCTCTGTGGCGGTGCCGGGCTGCTGGGTACGGCAGGGGTGGTGCTGGCAGCTCTGTGGCGGTGCCGGGCTGCTGGGTACG	T	324.4	PASS	PRECISE;SVTYPE=DEL;SVLEN=-122;END=2949774;CIPOS=-23,23;CILEN=-8,8;RE=34;RNAMES=NULL;AF=1.0;STRAND=+-	GT:DR:DV:PL:GQ	1/1:0:34:324,87,0:86
chr1	2960010	cuteSV.DEL.156	ACTGGAGTGAAGCCTGGGACCTGCCCCACGACTGGAGTGAAGCCTCGGACCTGCCCCGCGACTGGAGTGAAGCCTCGGACCTGCCCCGCGACTGGAGTGAAGCCTGGGACCTGCCCCGCGA	A	83.8	PASS	PRECISE;SVTYPE=DEL;SVLEN=-120;END=2960130;CIPOS=-4,4;CILEN=-0,0;RE=16;RNAMES=NULL;AF=0.5926;STRAND=+-	GT:DR:DV:PL:GQ	0/1:11:16:84,0,36:36
chr1	2977279	cuteSV.DEL.157	GATGGTGGGGTGCTGGTATGAATGGTGGGGGTGCTGGTGTGGATGGTGGGTGCTGGTCTGGATGGTGGGGTGCTGGTCTGGATGGTGT	G	55.8	PASS	PRECISE;SVTYPE=DEL;SVLEN=-87;END=2977366;CIPOS=-17,17;CILEN=-13,13;RE=12;RNAMES=NULL;AF=0.5217;STRAND=+-	GT:DR:DV:PL:GQ	0/1:11:12:56,0,46:45
chr1	2977516	cuteSV.INS.168	C	CTGGATGGTGGGTGCTGGTGTGGATGGTGGGGTGCTGGTCTGGATGGTGGGGTGCTGGTGTGGATGGTGGGTGCTGGTGTGGATGGTGGGGTGCTGGTGTGGATGGTGGGCGTGCTGGTCTGGATGGTGGGATGCTGGTG	48.8	PASS	PRECISE;SVTYPE=INS;SVLEN=139;END=2977516;CIPOS=-8,8;CILEN=-0,0;RE=11;RNAMES=NULL;AF=0.5	GT:DR:DV:PL:GQ	0/1:11:11:49,0,49:45
chr1	3016686	cuteSV.INS.169	A	AGGGACGGAGGGAGGAGGGAGGAAGGGAAGGAGGGAGGAGGAGGGAGGGAGGAGGGAGGAAGGGAAGGAGGGAGGGAGGAGAGAGGAAGGGAAGGAGGGAGGGAGGGAGGAGGAGGGAGGAGGGAGGAAGGGAAGGAGGGAGGGAGGGAGGAGGGAGGGAGGAGAGAGGAAAGGAAGAAGGGAGGGAGGGAGGAGGGGGAGGGAGGAGGGAGGAAGGAGGGAGGGAGGGAGGAAGGGAAGGAAGAAGGAGAAAGAAGTGAGGAAAGAAGGAGGGAGGGGAGAGAAAATGGAGGAAGGAGGATGGGAACAGGGAGGGAGAGAAGGGAGGAAGGAAGGAGGGAAGGAGATACGTAGGAAGGAAGGAGGGAAAAAGGCAAGAGAGAAAGGGAAGGAAGGAGGGAGGAAGGGAGGAAGGAAGGAGAGTGGAGGGCAGGAGGAGGGGAGGGAGGGAGGAAGGGAAGAAGGGAGGGAGAGGAAGATCAGGAGGAAGGTAAGGAGGGAGGAGGGATGGAGAAGGGAGGGAGGGAGGAAGCGAGGAGGAGAGGGGGGGAGGATGGTGGGAGGGAGGGAGGGGGGG	32.0	PASS	PRECISE;SVTYPE=INS;SVLEN=576;END=3016686;CIPOS=-0,0;CILEN=-4,4;RE=6;RNAMES=NULL;AF=0.6	GT:DR:DV:PL:GQ	0/1:4:6:32,0,13:12
chr1	3026038	cuteSV.INS.170	G	GTGGTGGTGGTGATGATGATGGTGATGATGGTGATGGTGATGATGGTGAGGGTGGTGATGATGGTGGTGATGATGGTGGTGGTGGTGATGATGATGGTGATGATGGTGATGTGATGATGATGGTGATGATGGTAATGACAATGATGGTGATGATGATAGTAATGACATGGTGGTGGTGATCATGATGATGGTGAGGATGGTGATGGTGATGATGGTGCTGGTGACGATAATGATGGTGGTGATGATGGTGATGGTGGTGGTGATGATGGTGATGATGACAATGATGGTGATCATGATGGTGATGATGATGGTGATGGCGATGGTGATGATGGTGGTAATAACATAGTGGTGATGATCATGATGATGGGGAAGATGGTGGTGGTGATGGTGACAGTGATGATGATGATGATGGTGA	314.9	PASS	PRECISE;SVTYPE=INS;SVLEN=414;END=3026038;CIPOS=-0,0;CILEN=-0,0;RE=33;RNAMES=NULL;AF=1.0	GT:DR:DV:PL:GQ	1/1:0:33:315,84,0:84
chr1	3037784	cuteSV.INS.171	A	ACCTGGGTCTCGTCTGCCACGGATTGCTCTCCGTGCTCCCCAGAGCGAGGTGCAGATGCCAGGGACCCTCTC	70.5	PASS	PRECISE;SVTYPE=INS;SVLEN=71;END=3037784;CIPOS=-2,2;CILEN=-0,0;RE=13;RNAMES=NULL;AF=0.619	GT:DR:DV:PL:GQ	0/1:8:13:70,0,23:22
chr1	3104581	cuteSV.INS.172	G	GGGACGGGGGTTCTGAGATAAGCAAGCCCCCACCAGGTGAGACCGGCGGAGCTGTGGCCACCGAGGTCCCGGGAGCTGGTGCT	44.4	PASS	PRECISE;SVTYPE=INS;SVLEN=82;END=3104581;CIPOS=-0,0;CILEN=-0,0;RE=10;RNAMES=NULL;AF=0.5	GT:DR:DV:PL:GQ	0/1:10:10:44,0,44:41
chr1	3110400	cuteSV.DEL.158	GGGACACAGTGTCTGAGGCTCCCCCATGTCCTGGGTGTGCAGACACAGTGCTCAGGGGCTCCCCCATGTCCTGGGTGTGG	G	219.5	PASS	PRECISE;SVTYPE=DEL;SVLEN=-79;END=3110479;CIPOS=-16,16;CILEN=-0,0;RE=23;RNAMES=NULL;AF=1.0;STRAND=+-	GT:DR:DV:PL:GQ	1/1:0:23:219,59,0:58
chr1	3114400	cuteSV.DEL.159	GCACACACACGCACACACATGCACACACCAGGTGTAAACAGACGCACACGCACACA	G	65.3	PASS	PRECISE;SVTYPE=DEL;SVLEN=-55;END=3114455;CIPOS=-0,0;CILEN=-0,0;RE=13;RNAMES=NULL;AF=0.5652;STRAND=+-	GT:DR:DV:PL:GQ	0/1:10:13:65,0,37:36
chr1	3165716	cuteSV.DEL.160	GACAGTGACTCACCTGGGCTCAGGGACAGTGACTCACCTGGGCCCAGGGACAGGGACTCACCAGGGCTCAGGGACAGGGACTCACCAGGGCTCAGGCACAGGGACTCACCTGGGCTCAGGGACAGGGACTCACCAGGGCTCAGGGACAGGGACTCACCAGGGCTCAGGC	G	46.3	PASS	PRECISE;SVTYPE=DEL;SVLEN=-168;END=3165884;CIPOS=-0,0;CILEN=-0,0;RE=11;RNAMES=NULL;AF=0.4783;STRAND=+-	GT:DR:DV:PL:GQ	0/1:12:11:46,0,56:45
chr1	3167803	cuteSV.INS.173	C	CCCTGCTCCTGCCATCCTCCCACCCCACCCCTGCCTCCCAGCGCCTCTGTGACATTGCCCCCCTGCTCCTGCCATCCTCCCACCCCACCCCCCTGCCTCCCAGCGCCTCTGGACATTGCCCCCTGCTCCTGCCATCCTCCCACCCCACCCCTGCCTCCCAGCGCCTCTGTGACATTGCCCCCCTGCTCCTGCCATCCTCCCGC	41.8	PASS	PRECISE;SVTYPE=INS;SVLEN=202;END=3167803;CIPOS=-36,36;CILEN=-18,18;RE=10;RNAMES=NULL;AF=0.4762	GT:DR:DV:PL:GQ	0/1:11:10:42,0,51:41
chr1	3176219	cuteSV.INS.174	C	CCACCAAGCCATTCATCCACCTATCTATGCATTCATCCCACCATCTGTCCATCCATCCATCCATCCATCCATCCATCCATCCATCATCCACCCATTGATTCACCTACCCATCCATTCATCCATCCTTCATTAACCCATCCATGCACTCATTCATCTATCCATCCATCCATCCATCCATCCATCCATCCATCCATCTATCCATCCATCCATTTACCCATCTATCCCCT	372.2	PASS	PRECISE;SVTYPE=INS;SVLEN=226;END=3176219;CIPOS=-19,19;CILEN=-3,3;RE=39;RNAMES=NULL;AF=1.0	GT:DR:DV:PL:GQ	1/1:0:39:372,100,0:99
chr1	3181308	cuteSV.INS.175	G	GGTCTTACACGGAGTCTTACACACGCAGTCTTACACGCGGCCTTACACACGCAGTCTTACAACGCGGTCTTACACACGCAGTCTTACACGCGGTCTTATGGTCTTACACACGCAGTCTTATGGTCTTACACACGGTCTTACACACGCAGTCTTACACACGGTCTTACACACAACACACAGTCTTACACACGGTCTTACACACGCAGTCTTACGGTCTTACACACGGTCTTACACACGCAGTCTTACACACGGTCTTCGGTCTTACACAAGCAGTCCTTACACACGGTCTTACACACAGTCTTACACACGGCCTTACGCATGGTCTTACACACGCAGTCTTACACACGGTCTTACACACGCAGTCTTACACAAGCAGTCTTACACACAGTCTTACACACGGTCTTA	6.6	PASS	PRECISE;SVTYPE=INS;SVLEN=404;END=3181308;CIPOS=-13,13;CILEN=-3,3;RE=7;RNAMES=NULL;AF=0.2917	GT:DR:DV:PL:GQ	0/1:17:7:7,1,102:6
chr1	3181359	cuteSV.INS.176	C	CACGGTCTTACACAGCCAGTCTTACGGTCTTACACACGGTCTTACACACACGGTCTTACACACAGTCTTACACACGCAGTCTTACACACGGCCTTACGC	257.6	PASS	PRECISE;SVTYPE=INS;SVLEN=98;END=3181359;CIPOS=-16,16;CILEN=-10,10;RE=27;RNAMES=NULL;AF=1.0	GT:DR:DV:PL:GQ	1/1:0:27:258,69,0:68
chr1	3212589	cuteSV.INS.177	C	CCCCGCTCATCCTCCCGGCCCCCTCGCTGCGGTCCTCCCGCTCATCCTCCCGGCCCCCTCGCTGCCGTCCTCCCGCTCATCCTCCCGGCCCCCTCGCTGCGGTCCTCCCGCTCATCCTCCCGGCCCCCTCGCTGCGGTCCTCCCGCTCATCCTCCCGGCCCCCTCGCTGCGGTCCTCCCGCTCATCCTCCCGGCCCCCTCGCTGCGGTCCTCCCGCTCATCCTCCCGGCCCCCTCGCTGCGGTCCTCCCGCTCATCCTACCGGCCCCCTCGCTGCGGTCCTCCCGCTCATCCTCCCGGCCCCCTCGCTGCGGTCCTCCCGCTCATCCTCCCGGCCCCCTCGCTGCGGTCCTCCCGCTCATCCTCCCGGCCCCCTCGCTGCGGTCCT	85.6	PASS	PRECISE;SVTYPE=INS;SVLEN=385;END=3212589;CIPOS=-16,16;CILEN=-1,1;RE=17;RNAMES=NULL;AF=0.5667	GT:DR:DV:PL:GQ	0/1:13:17:86,0,47:47
chr1	3215369	cuteSV.INS.178	G	GTCCAGGAGAACAGGGCCTCCAGGAGGGTCATGGGTCCGGGGACAGGCAAGGCCCACAGGA	267.2	PASS	PRECISE;SVTYPE=INS;SVLEN=60;END=3215369;CIPOS=-4,4;CILEN=-0,0;RE=28;RNAMES=NULL;AF=1.0	GT:DR:DV:PL:GQ	1/1:0:28:267,71,0:71
chr1	3260742	cuteSV.INS.179	A	ATGATGGTGATGATAATGATAGTGATGGTGATGATGATGGTGGTGGTGATGGTGATGGTGATGGTGGTGGTGATGATGGTGATGGTGATGATGGTGGTGGTGATGATGGTGGTGGTGATGATGGTGATGGTGATGATGGTGATGGTGGTGATGATGGTGGTGGTGATGATGGTGATGGTGATGATGGTGGTGGTGATGGTGGTGGTGATGATGGTGATGGTGATGATGATGGTGGTGGTGATGATGGTGGTGGTGATGATGGTGATGGTGGTGATGGTGATGGTGGTGATGATGGTGATGGTGATAATGATAGTGGTGATGATGGTGATGGTGGTGATGATGGTGATAATGATAGTGGTGATGGTGGTGATGATGGTGATGGTGATGATGGTGATGGTGGTGGTGATGGTGGTGATGATGGTGATGGTGATGATGATGGTGATGGTGGTGATGATGGTGATGGTGATGATGATGGTGATGGTGGTGGTGGTGATGGTGATGATAATGATAGTGGTGATGATGGTGATGGTGGTGGTGATGGTGATGGTGATGATGGTGATGGTGATGATGGTGTTGGTGATGGTGATGGTGGTGGTGGTGATGGTGGTGGTGATGATGGTGATGGTGAAGGTGTTGATGGTGATGGTGGTGGTGATGATGATGGTGGTGATGATGGTGATGGTGGTGATGATGATGGTGATGATGGTGATGGTGATGATGGTGATAATGATAGTGGTGATGATGGTGATGATGATAGTGATGATGATGGTGATGATGGTGATGGCGGCGATGATGGTGATGATGATGGTGATGGTTGTGATGATGTTGGTGATGGTGGTGATGATGATGGCATGATGGCAGTGATTCAAG	190.8	PASS	PRECISE;SVTYPE=INS;SVLEN=869;END=3260742;CIPOS=-0,0;CILEN=-1,1;RE=20;RNAMES=NULL;AF=1.0	GT:DR:DV:PL:GQ	1/1:0:20:191,51,0:51
chr1	3269790	cuteSV.INS.180	C	CCCGGAGGAGGACAGTTGGGAGGACAGTCAGGAGGAGCATAACAGGGAGGAGG	276.7	PASS	PRECISE;SVTYPE=INS;SVLEN=52;END=3269790;CIPOS=-0,0;CILEN=-0,0;RE=29;RNAMES=NULL;AF=1.0	GT:DR:DV:PL:GQ	1/1:0:29:277,74,0:74
chr1	3287547	cuteSV.DEL.161	GAGCCGCCCCCTGCCACGCGGGCATCCAGGATTGCATTTACCGGGGCTGGAGCTGCCCCTGCCATGCGGGCATCGAGGATTGCATTTACCGGGGCTGGAGCCGCCCCCTGCCACGTGGGCATCCAGGATTGCATTTACCGGGGCTGGAACCGCCCCGCCA	G	162.2	PASS	PRECISE;SVTYPE=DEL;SVLEN=-159;END=3287706;CIPOS=-15,15;CILEN=-18,18;RE=17;RNAMES=NULL;AF=1.0;STRAND=+-	GT:DR:DV:PL:GQ	1/1:0:17:162,43,0:43
chr1	3299301	cuteSV.DEL.162	TGATGTTTCAGATCCCAGTCGTGGTGACTCTGCCCTTGTTGAAGATGCTATGCTGTGGCTGTGATGTTTCAGATCCCAGTTGTGGTGACTCTGCCCTTGTTGAAGATGCTATGCTGTGGCCG	T	219.5	PASS	PRECISE;SVTYPE=DEL;SVLEN=-121;END=3299422;CIPOS=-2,2;CILEN=-0,0;RE=23;RNAMES=NULL;AF=1.0;STRAND=+-	GT:DR:DV:PL:GQ	1/1:0:23:219,59,0:58
chr1	3299665	cuteSV.DEL.163	CGTGATGTTTCCGATCCCAGTCGTGGTGACTCTGCCCTTGTTGAAGATGCTATGCTGTGGCCATGATGTTTCCGATCCCAGTCGTGGTGACTCTGCCCTGGTTGAAGATGCTATGCTGTGGCTGTGATGTTTCAGATCCCAGTCGTGGTGACTCTGCCCTTGTTGAAGATGCTATGCTGTGGCCGTGATGTTTCCAATCCCAGTCGTGGTGACTCTGCCCTGGTTGAAGATGCCGTGCTGTGGCTGTGATGTTTCAGATCCCAGTCATGGTGACTCTGCCCTTGTTGAAGATGCTATGCTGTGGCCGTGATGTTTCAGATCCCAGTCATGGTGGCTCTGCCCTTGTTGAAGATGCTATGCTGTGGCCGTGATGTTTCCGATCCCAGTCATGGTGACTCTGCCCTTGTTGAAGATGCTATGCTGTGGCTGTGATGTTTCAGATCCCAGTCGTGGTGACTCTGCCCTTGTTGAAGATGCTATGCTGTGGCCGTGATGTTTCAGATCCCAGTCGTGGTGACTCTGCCCTTGTTGAAGATGCTATGCTGTGGCAGTGATGTTTCCGATCCCAGTCGTGGTGGCTCTGCCCTTGTTGAAGATGCTATGCTGTGGC	C	200.4	PASS	PRECISE;SVTYPE=DEL;SVLEN=-609;END=3300274;CIPOS=-3,3;CILEN=-0,0;RE=22;RNAMES=NULL;AF=0.9565;STRAND=+-	GT:DR:DV:PL:GQ	1/1:1:22:200,49,0:49
chr1	3326030	cuteSV.DEL.164	TCCTTGGCCATCCTCGGCCCTCTTGGCCCCCCTTGGCCATCCTCGACCATCCTTGGCCCC	T	124.1	PASS	PRECISE;SVTYPE=DEL;SVLEN=-59;END=3326089;CIPOS=-0,0;CILEN=-0,0;RE=13;RNAMES=NULL;AF=1.0;STRAND=+-	GT:DR:DV:PL:GQ	1/1:0:13:124,33,0:33
chr1	3345759	cuteSV.DEL.165	TCGGGTCCTCCCGTGCTGCCCCCTCTGTGGTCCAGGCCACCCCTTGGTTCCTCCTGTGCTGCCCTC	T	54.7	PASS	PRECISE;SVTYPE=DEL;SVLEN=-65;END=3345824;CIPOS=-0,0;CILEN=-0,0;RE=10;RNAMES=NULL;AF=0.625;STRAND=+-	GT:DR:DV:PL:GQ	0/1:6:10:55,0,17:16
chr1	3351527	cuteSV.INS.181	T	TCTCCCCTCCTCTCTCCCCTCCCTCTCTCCCCCGCTCCCTCTCTCCCCCTCCCTCTCTCCCCCACCTCCCCCCTCCCTCTCTCCCCCTCCTTCTCTCTTCCCCTCCCTCTCTCCCCTCCCTCTCTCCCCTCCCTCTTTCCCCCCCCTCCTTCTCTCTCCCCTTCCCTCTCCCTCCTCTCCCTCCTCTCTGTCCCCCTCCCTCTCTCATCCCCTTCCTCTTTCTCTCCCTCCCTCTCCTTCCCCTCCCTCCCACTCTCCCCCTCCCTCTCTCCCCCTTTCCCTCCCTCTCTCCCCCTCTCTCTCTTCTGCTCCTTCTCTCTCCCCCTCTCCTCTCTCCCCTCCCTCTCTGTCCCCCTCCCTCTCTCATCCCCTTCCTCTTTCTCTCCCTCTCTCTTCCCCTCCCTCCCTCTCTCCCCCTCCCTCTGTCCCGTCCCTCTCTCCCCCTCCCTCTCTCCCCTCTCCCTCCATCCCTCTTCCCTCTCTCCCCCTCCCTCTCTCTCCCCCTCCCTCTCTCCCCCTCCTTCTCTCTCCCTCCCTCTCTCCCCT	114.5	PASS	PRECISE;SVTYPE=INS;SVLEN=545;END=3351527;CIPOS=-0,0;CILEN=-4,4;RE=12;RNAMES=NULL;AF=1.0	GT:DR:DV:PL:GQ	1/1:0:12:115,31,0:30
chr1	3433505	cuteSV.DEL.166	CCTGCCCACGCGCTCACCTGCCTGTCTGGGATGGCCCGCCCTGCCCACGCGCTCACCTGCCTGTCTGGGATGGCCCGC	C	74.2	PASS	PRECISE;SVTYPE=DEL;SVLEN=-77;END=3433582;CIPOS=-12,12;CILEN=-0,0;RE=15;RNAMES=NULL;AF=0.5556;STRAND=+-	GT:DR:DV:PL:GQ	0/1:12:15:74,0,46:45
chr1	3443225	cuteSV.INS.182	G	GCCGTCCTGCAACTCTGGGCTCTGCCTCTTCATCCCTCCCGTCCTGCAACTCTGGGCTCTGCCTCTTCATCCCTC	45.0	PASS	PRECISE;SVTYPE=INS;SVLEN=74;END=3443225;CIPOS=-19,19;CILEN=-0,0;RE=9;RNAMES=NULL;AF=0.5625	GT:DR:DV:PL:GQ	0/1:7:9:45,0,26:25
chr1	3450454	cuteSV.INS.183	A	AGTAATTTTGCATTGGGTGCTGGAGGTCGTAAATGTGTAATTTTGCATTGGGTGCTGGAGGTCGTAATGTGTAATTTTGCATTGGGTGCTGGAGGTCGTAAATGTGTAATTTTGCATTGGGTGCTGGAGGTCGTAAATGT	181.3	PASS	PRECISE;SVTYPE=INS;SVLEN=139;END=3450454;CIPOS=-14,14;CILEN=-0,0;RE=19;RNAMES=NULL;AF=1.0	GT:DR:DV:PL:GQ	1/1:0:19:181,49,0:48
chr1	3502017	cuteSV.INS.184	G	GCCTCACATGGGCTCCTGGCGAGTGTGCCCCCCACACCTCCTCACATGGGCTCCTGGCGAGTGTGCCCCCCGCCTCCTCACATGGGCTCCTGGCGAGTGTGCCCCCTGTGCCTCACATGGGCTCCTGGCGAGTGTGCCCCCCACACCTCCTCACATGGGCTCCTGGCGAGTGTGCCCCCCCGCGCCTCCTCACATGGGCTCCTGGCGAGTGTGCCCCCCCGCACCTCCTCACATGGGCTCCTGGCGAGTGTGCCCCCTGTGCCTCACATGGGCTCCTGGCGAGTGTGCCCCCCACACCTCCTCACATGGGCTCCTGGCGAGTGTGCCCCCCACACCTCCTCACATGGGCTCCTGGCGAGTGTGCCCCCCCGCACCTCCTCACATGGGCTCCTGGCGAGTGAGGCCCCCTGTGCCTCACATGGGCTCCTGGCGAGTGTGCCCCCACACCTCCTCACATGGGCTCCTGGCGAGTGTGCCCCCCCGCGCCTCCTCACATGGGCTCCTGGCGAGTGTGCCCCCCGCGCCTCCTCACATGGGCTCCTGGCGAGTGTGCCCCCCCGCACCTCCTCACATGGGCTCCTGGCGAGTGTGCCCCCCGCGGCCTCCTCACATGGGCTCCTGGCGAGTGTGCCCCCCGCCTCCTCACATGGGCTCCTGGCGAGTGTGCCCCCCACGCCTCCTCACATGGGCTCCTGGCGAGTGTGCCCCCCCGCCTCCTCACATGGGCTCCTGGCGAGTGTGCCCCCGCGCACCTCCTCACATGGGCTCCTGGCGAGTGTGCCCCCCGCACCTCCTCACATGGGCTCCTGGCGAGTGTGCCCCCCCGCGCCTCCTCACATGGGCTCCTGGCGAGTGTGCCCCCCGCCTCCTCACATGGGCTCCTGGCGAGTGTGCCCCCCCGGCGCCTCCTCACATGGGCTCCTGGCGAGTGTGCCCCCCGCCTCCCTCACATGGGCTCCTGGCGAGTGTGCCCCCCGCCTCCTCACATGGGCTCCTGGCGAGTGTGCCCCCCGCCTCCTCACATGGGCTCCTGGCGAGTGTGCCCCCCGCGCCTCCTCACATGGGCTCCTGGCGAGTGTGCCCCCCGTGCCTCACATGGGCTCCTGGCGAGTGTGCCCCCCGCCTCCTCACATGGGCTCCTGGCGAGTGTGCCCCCCGCGCCTCCTCACATGGGCTCCTGGCGAGTGTGCCCCCCGCGCCTCCTCACATGGGCTCCTGGCGAGTGTGCCCCCCGCCTCCTCACATGGGCTCCTGGCGAGTGTGCCCCCCACGCCTCCTCACATGGGCTCCTGGCGAGTGTGCCCCCCGCCTCCTCACATGGGCTCCTGGCGAGTGTGCCCCCCACTGCCTCCTCACATAGGCTCCTGGCGAGTGTGCCCCCACGCCTCCTCACATGGGCTCCTGGCGAGTGTGCCCCCCCGTGCCTCACATGGGCTCCTGGCGAGTGTGCCCCCCGCACCTCCTCACATGGCTCCTGCGAGTGTGCCCCCGCGCCTCTCACATGGGCTCCTGGCGAGTGTGCCCCCCCGCCTCCTCACATGGGCTCCTGGCGAGTGTGCCCCCCGCCTCCTCACATGGCTCCTGGCGAGTGTGCCCCCCGCACCTCCTCACATGGGCTCCTGGCGAGTGTGCCCCCCGCACCTCCTCACATGGGCTCCTGGCGAGTGTGCCCCCGCACCTCCTCACATGGGCTCCTGGCGAGTGTGCCCCCCGCCTCCTCACATGGGCTCCTGGCGAGTGTGCCCCCCGCGCCTCCTCACATGGGCTCCTGGCGAGTGTGCCCCCCGCCTCTCACATGGGCTCCTGGCGAGTGTGCCCCCCCGGCGCCTCCTCACATGGGCTCCTGGCGAGTGTGCCCCCCGCCTCCTCACATGGGCTCCTGGCGAGTGTGCCCCCGCCTCCTCACATGGGCTCCTGGCGAGTGTGCCCCCCGCCTCCTCACATGGGCTCCTGGCGAGTGTGCCCCCCGTGCCTCACATG	7.1	PASS	PRECISE;SVTYPE=INS;SVLEN=1979;END=3502017;CIPOS=-2,2;CILEN=-9,9;RE=6;RNAMES=NULL;AF=0.3	GT:DR:DV:PL:GQ	0/1:14:6:7,1,83:7
chr1	3502044	cuteSV.INS.185	C	CCCCCCACACCTCCTCACATGGGCTCCTGGCGAGTGTGCCCCCCGGCACCTCCTCACATGGGCTCCTGGCGAGTGTGCCCCCCGCGCCTCACATGGGCTCCTGGCGAGTGTGCCCCCCGCGCCTCCTCACATGGGCTCCTGGCGAGTGTGCCCCCCGCCTCCTCACATGGGCTCCTGGCGAGTGTGCCCCCCGCACCTCCTCACATGGGCTCCTGGCGAGTGTGCCCCCCGTGCCTCACATGGGCTCCTGGCGAGTGTGCCCCCCGCCTCCTCACATGGGCTCCTGGCGAGTGTGCCCCCCGTGCCTCACATGGGCTCCTGGCGAGTGTGCCCCCCCGCACCTCCTCACATGGGCTCCTGGCGAGTGTGCCCCCCGTGCCTCACATGGGCTCCTGGCGAGTGTGCCCCCCGTGCCTCACATGGGCTCCTGGCGAGTGTGCCCCCCCGCACCTCCTCACATGGGCTCCTGGCGAGTGTGCCCCCCGTGCCTCACATGGGCTCCTGGCGAGTGTGCCCCCCCGCACCTCCTCACATGGGCTCCTGGCGAGTGTGCCCCCCACGCCTCCTCACATGGGCTCCTGGCGAGTGTGCCCCCCGTGCCTCACATGGGCTCCTGGCGAGTGTGCCCCCCGTGCCTCACATGGGCTCCTGGCGAGTGTGCCCCCCCGCGCCTCCTCACATGGGCTCCTGGCGAGTGTGCCCCCCGCCTCCTCACATGGGCTCCTGGCGAGTGTGCCCCCCCGCACCTCCTCACATGGGCTCCTGGCGAGTGTGCCCCCCACGCCTCCTCACATGGGCTCCTGGCGAGTGTGCCCCCCCGGCGCCTCCTCACATGGGCTCCTGGCGAGTGTGCCCCCCCGGCGCCTCCTCACATGGGCTCCTGGCGAGTGTGCCCCCCGCCTCCTCACATGGGCTCCTGGCGAGTGTGCCCCCCGCCTCCTCACATGGGCTCCTGGCGAGTGTGCCCCCCGTGCCTCACATGGGCTCCTGGCGAGTGTGCCCCCCGTGCCTCACATGGGCTCCTGGCGAGTGTGCCCCCCCGGCGCCTCCTCACATGGGCTCCTGGCGAGTGTGCCCCCCGCCTCCTCACATGGGCTCCTGGCGAGTGTGCCCCCCGCGCCTCCTCACATGGGCTCCTGGCGAGTGTGCCCCCCGCCTCCTCACATGGGCTCCTGGCGAGTGTGCCCCCCGCCTCCTCACATGGGCTCCTGGCGAGTGTG	91.1	PASS	PRECISE;SVTYPE=INS;SVLEN=1219;END=3502044;CIPOS=-0,0;CILEN=-1,1;RE=15;RNAMES=NULL;AF=0.7143	GT:DR:DV:PL:GQ	0/1:6:15:91,2,5:5
chr1	3571709	cuteSV.DEL.167	CTGGGTGTGCTGGGTCCTTGCGGGTGCACTGGGTCTTCCCTGGTGTGCTGGGTCCCCG	C	54.5	PASS	PRECISE;SVTYPE=DEL;SVLEN=-57;END=3571766;CIPOS=-0,0;CILEN=-0,0;RE=14;RNAMES=NULL;AF=0.4516;STRAND=+-	GT:DR:DV:PL:GQ	0/1:17:14:54,0,83:54
chr1	3578782	cuteSV.INS.186	T	TGCAGAACCCCTCCTCAGCCCGGCCCCCAGCGGAACGTGGAGTGGGCAGGAGTGTCACCCAGCTCAGAACGCTGGGAGACCCAGCACCTCCGCAGAACCCCTCCTCAGCCCGGCCCCCAGCGGAACGTGGAGTGGGCAGGAGTGTCACCCAGCTCAGAACGCTGGGGAGACCAAGCACCTCC	63.5	PASS	PRECISE;SVTYPE=INS;SVLEN=181;END=3578782;CIPOS=-22,22;CILEN=-0,0;RE=12;RNAMES=NULL;AF=0.6	GT:DR:DV:PL:GQ	0/1:8:12:63,0,25:25
chr1	3583574	cuteSV.INS.187	G	GCGCAGCCACCAGACAACCCACAGCCACCAGACAACGCGCAGCCACCAGACAACGCGCAGCCACCAGACAACCCGCAGCCACCAGACAACGCGCAGCCACC	0.1	q5	IMPRECISE;SVTYPE=INS;SVLEN=100;END=3583574;CIPOS=-47,47;CILEN=-28,28;RE=5;RNAMES=NULL;AF=0.2	GT:DR:DV:PL:GQ	0/0:20:5:0,16,143:16
chr1	3583762	cuteSV.INS.188	A	ACCAGACAACGCGCAGCCACCAGACAACGCGCAGCCACCAGACAACCCACAGCCACCAGACAACGCGCAGCCACCAGACAACGCGCAGCCACCAGACAACCACAGCCACCAGACAACGCGCAGCCACCAGACAACGCGCAGCCACCAGACAACGCGCAGCCACCAGACAACCCACAGCCACCAGACAACGCGCAGCCACCAGACAACGCGCAGCCACCAGACAACCCACAGCCACCAGACAACGCACAGCCACCAGACAACGCGCAGCCACCAGACAACCCACAGCCACCAGACAACGCGCAGCCACCAGACAACCCACAGCCACCAGACAACGCACAGCCACCAGACAACGCGCAGCCACCAGACAACCCACAGCCACCAGACAACGCGCAGCCACCAGACAACGCGCGCAGCCACCAGA	143.2	PASS	PRECISE;SVTYPE=INS;SVLEN=420;END=3583762;CIPOS=-89,89;CILEN=-13,13;RE=19;RNAMES=NULL;AF=0.8261	GT:DR:DV:PL:GQ	1/1:4:19:143,21,0:20
chr1	3587876	cuteSV.INS.189	C	CCAGGAGGGGACAGGAGTGGCTAGGAGGAGACAGGACCGGCCAGGAGTGGCCAGGAGTGGACAGGAGGAGACAGGAGGGGACAGGAGTGGATAGGAGGAGATAGGAGGGGACAGGAGTGGACAGAAGGAGACAGGAGGGGACAGGATGTGATAGGAGTGGACAGGAGGAGACAGGAGGGGCCAGGAGTGGACAGGAGTGGACAGGAGACAGGAGGGACAGGAATGGCCAA	51.4	PASS	PRECISE;SVTYPE=INS;SVLEN=229;END=3587876;CIPOS=-3,3;CILEN=-15,15;RE=11;RNAMES=NULL;AF=0.5238	GT:DR:DV:PL:GQ	0/1:10:11:51,0,42:41
chr1	3588206	cuteSV.INS.190	A	ACAGGAGGGGGGCAGGAGTGGCCAGGAGGGGCAGGACAGGGCAGGATGGGGACAGGAGTGGGCCAGGAGTGGCCAGGAGTGGCCAGGAGGGGCAGGAGTGGCCAG	9.3	PASS	PRECISE;SVTYPE=INS;SVLEN=104;END=3588206;CIPOS=-10,10;CILEN=-4,4;RE=6;RNAMES=NULL;AF=0.3158	GT:DR:DV:PL:GQ	0/1:13:6:9,1,76:9
chr1	3639689	cuteSV.INS.191	G	GTGCGGGGTGGGGTGCTGACTGCCAGCTCCGTGTGTGGGGACACAGGGCTGCGCAGCTCCA	50.7	PASS	PRECISE;SVTYPE=INS;SVLEN=60;END=3639689;CIPOS=-15,15;CILEN=-0,0;RE=12;RNAMES=NULL;AF=0.48	GT:DR:DV:PL:GQ	0/1:13:12:51,0,60:50
chr1	3643585	cuteSV.DEL.168	CGCGCCTTCGGAAGGGGACCCAGCGGCCCCGCTGAGCCCCGGACATGGGGTCGCGCCTTCGGAAGGGGACCCAGCGGCCCCGCTGAGCCCCGGACATGGGGTCGCGCCTTCGGAAGGGGACCCAGCGGCCCCGCTGAGCCCCGGACATGGGGTCGCGCCTTCGGAAGGGGACCCAGCGGCCCCGCTGAGCCCCGGACATGGGGTCGCGCCTTCGGAAGGGGACCCAGCGGCCCCGCTGAGCCCCGGACATGGGGTCGCGCCTTCGGAAGGGGACCCAGCGGCCCCGCTGAGCCCCGGACATGGGGTCGCGCCTTCGGAAGGGGACCCAGCGGCCCCGCTGAGCCCCGGACATGGGGTCGCGCCTTCGGAAGGGGACCCAGCGGCCCCGCTGAGCCCCGGACATGGGGTCGCGCCTTCGGAAG	C	67.2	PASS	PRECISE;SVTYPE=DEL;SVLEN=-421;END=3644006;CIPOS=-12,12;CILEN=-11,11;RE=14;RNAMES=NULL;AF=0.5385;STRAND=+-	GT:DR:DV:PL:GQ	0/1:12:14:67,0,48:48
chr1	3643961	cuteSV.DEL.169	CCAGCGGCCCCGCTGAGCCCCGGACATGGGGTCGCGCCTTCGGAAGGGGACCCAGCGGCCCCGCTGAGCCCCGGACATGGGGTCGCGCCTTCGGAAGGGGACCCAGCGGCCCCGCTGAGCCCCGGACATGGGGTCGCGCCTTCGGAAGGGGACCCAGCGGCCCCGCTGAGCCCCGGACATGGGGTCGCGCCTTCGGAAGGGGACCCAGCGGCCCCGCTGAGCCCCGGACATGGGGTCGCGCCTTCGGAAGGGGACCCAGCGGCCCCGCTGAGCCCCGGACATGGGGTCGCGCCTTCGGAAGGGGACCCAGCGGCCCCGCTGAGCCCCGGACATGGGGTCGCGCCTTCGGAAGGGGACCCAGCGGCCCCGCTGAGCCCCGGACATGGGGTCGCGCCTTCGGAAGGGGATCCAGTGGCCCCGCTGAGCCCCGGACATGGGGTCGCGCCTTCAGAAGGGGAC	C	48.1	PASS	PRECISE;SVTYPE=DEL;SVLEN=-458;END=3644419;CIPOS=-1,1;CILEN=-0,0;RE=12;RNAMES=NULL;AF=0.4615;STRAND=+-	GT:DR:DV:PL:GQ	0/1:14:12:48,0,67:48
chr1	3645432	cuteSV.INS.192	C	CGGGCGGGTTGCCCCGTGGTGTGCGCCGTGCAGCGGGACGGGCGGGTTGCCCCGTGGTGTGCGCGGCGCAGCGGGAT	95.9	PASS	PRECISE;SVTYPE=INS;SVLEN=76;END=3645432;CIPOS=-9,9;CILEN=-0,0;RE=17;RNAMES=NULL;AF=0.6538	GT:DR:DV:PL:GQ	0/1:9:17:96,0,20:19
chr1	3693837	cuteSV.INS.193	G	GCCCTGCAGCCTCAGCCCCTCCTCCCGCAATCCCAGCCCTGCAGCCTCAGCCCCTCCTCCCGCAATCCCAGCCCTGCAGCCTCCGCCCCTCCTCCCGCAATCCCACCCTCCTCCCGCAATCCCAGCCCTGCAGCCTCAGCCCCTCCTCCCGCAATCCCAGCCCTGCAGCCTCCGCCCCTCCTCCCGCAATCCCAGCCCTGCAGCCTCAGCCCCTCCTCCCGCAATCCCAGCCCTGCAGCCTCAGCCCCTCCTCCCGCAATCCCAGCCCTGCAGCCTCAGCCCCTCCTCCCGCAATCCCAGCCCTGCAGCCTCAGCCCCCTCCTCCCGCAATCCCAGCCCTGCAGCCTCAGCCCCTCCTCCCGCAATCCCAGCCATGCAGCCTCAGCCCCTCCTCCCGCAATCCCAGCCATGCAGCCCTCAGCCCCTCCTCCCGCAATCCCAGCCCTGCAGCCTCAGCCCCTCCTCCCGCAATCCCAGCCATGCAGCCTCAGCCCCTCCTCCCGCAATCCCAGCCCTGCAGCCTCAGCCCCCTCCTCCCGCAATCCCACCCATGCAGCCTCAGCCCCTCCTCCCGCAATCCCAGCCCTGCAGCTCAGCCCCCCTCCTCCCACAATCCCACCCATGCAGCCTCAGCCCCTCCTCCCGCAATCCCAGCCATGCAGCCTCAGCCCCCTCCTCCCGCAATCCCACCATGCAGCCTCCGTGCAGCCTCAGCCCCTCCTCCTGCAATCCCAGCCATGCAGCCTCAGCCCCTCCTCCCGCAATCCCAGCCCTGCAGCCTCAGCCCCCTCCTCCCGCAATCCCAGCCATGCAGCCTCAGCCCCTCCTCCCCGCAATCCCAGCCATGCAGCCTCAGCCCCCTCCTCCCGCAATCCCAGCCCTGCAGCCTCAGCCCCCTCCTCCCGCAATCCCACCCATGCAGCCTCAGCCCCTCCTCCCGCAATCCCACCCATGCAGCCTCAGCCCCTCCTCCTGCAATCCCAGCCATGCAGCCTCAGCCCCTCCTCCCGCAATCCCAGCCATGCAGCCTCAGCCCCTCCTCCCCGCAATCCCAGCCATGCAGGCCTCAGACCCTTCCTCCCACAATCCCACCCATGCAGCCTCAGCCCCTCCTCCTGCAATCCCAGCCATGCAGCCTCAGCCCCTCCTCCTGCAATCCCACCCATGCATCTTCAGCCCCTCCTCCTGCAATCCCAGCC	15.9	PASS	PRECISE;SVTYPE=INS;SVLEN=1198;END=3693837;CIPOS=-22,22;CILEN=-11,11;RE=7;RNAMES=NULL;AF=0.35	GT:DR:DV:PL:GQ	0/1:13:7:16,0,73:15
chr1	3693986	cuteSV.INS.194	G	GCCTCAGCCCCTCCTCCCGCAATCCCAGCCCTGCAGCCTCAGCCCCTCCTCCCGCAATCCCAGCCCTGCAGCCTCAGCCCTCCTCGCATCCC	34.8	PASS	PRECISE;SVTYPE=INS;SVLEN=91;END=3693986;CIPOS=-49,49;CILEN=-10,10;RE=9;RNAMES=NULL;AF=0.45	GT:DR:DV:PL:GQ	0/1:11:9:35,0,54:34
chr1	3694672	cuteSV.INS.195	G	GCAATCCCAGCCCTGCAGCCTCAGCCCCTCCTCCCGCAATCCAGCCCTGCAGCCTCAGCCCCTCCTCCCGCAATCCCAGCCATGCAGCCTCAGCCCCTCCTCCCGCAATCCCAGCCCTGCAGCCTCCGCCCCTCCTCCCGCAATCCCAGCCATGCAGCCTCAGCCCCTCCTCCCGCAATCCCAGCCCTGCAGCCTCAGCCCCTCCTCCTGCAATCCCAGCCATGCAGCCTCAGCCCCTCCTCCCGCAATCCCAGCCCTGCAGCCTCAGCCCCTTCCTCCCACAATCCCACCCATGCAGCCTCAGCCCCTCCTCCCGCAATCCCAGCCCTGCAGCCTCAGCCCCTCCTCCTGCAATCCCAGCCCTGCAGCCTCAGCCCCTCCTCCTGCAATCCCAGCCATGCAGCCTCAGACCCTTCCTCCCA	44.4	PASS	PRECISE;SVTYPE=INS;SVLEN=421;END=3694672;CIPOS=-0,0;CILEN=-1,1;RE=10;RNAMES=NULL;AF=0.5	GT:DR:DV:PL:GQ	0/1:10:10:44,0,44:41
chr1	3694825	cuteSV.INS.196	A	ATGCAGCCTCAGCCCCTCCTCCTGCAATCCCAGCCATGCAGCCTCAGCCCCTCCTCCTGCAATCCCACCCATGCATCTTCAGCCCCTCCTCCTGCAATCCCAGCCTGCAGCCTCAGCCCCTCCTCCTGCAATCCCAGCCCTGCAGCCTCAGCCCCTCCTCCTGCAATCCCAGCCATGCAGCCTCAGCCCCTCCTCCCACAATCCCAGCCCTGCAGCCTCAGCCCCTCCTCCCACAATCCCAGCCATGCAGCCTCAGCCCCTCCTCCCACAATCCCACCCATGCAGCCTCAGCCCCTCCTCCTGCAATCCCAGCCATGCAGCCTCAGCCCCTCCTCCCGCAATCCCAGCCC	46.9	PASS	PRECISE;SVTYPE=INS;SVLEN=349;END=3694825;CIPOS=-0,0;CILEN=-0,0;RE=10;RNAMES=NULL;AF=0.5263	GT:DR:DV:PL:GQ	0/1:9:10:47,0,37:36
chr1	3694857	cuteSV.INS.197	G	GCCATGCAGCCTCAGCCCCCCTCCTCCCACAATCCCACCCATGCAGCCTCAGCCCCTCCTCCTGCAATCCCACCCATGCAGCCTCAGCCCCTCCTCCTGCAATCCCACCCATGCATCTTCAGCCCCTCCTCCCGCAATCCCAGCCCTGCAGCCTCAGCCCCTCCTCCTGCAATCCCAGCCCTGCAGCCTCAGCCCCTCTCCTGCAATCCCAGCCATGCAGCCTCAGCCCCCTCCTCCCACAATCCCACCCATGCAGCCTCAGCCCCTCCTCCTGCAATCCCAGCCATGCAGCCTCAGCCCCCTCCTCCCACAATCCCACCCATGCAGCCTCAGCCCCTCCTCCTGCAATCCCAGCCATGCAGCCTCAGACCCTTCCTCCCACAATCCCACCCATGCAGCCTCAGCCCCTCCTCCTGCAATCCCAGCCATGCAGCCTCAGCCCCCTCCTCCCACAATCCACCCATGCAGCCTCAGCCCCTCCTCCTGCAATCCCACCCATGCATCTTCAGCCCCTCCTCCCACAATCCCAGCCCTGCAGCCTCAGCCCCTCCTCCTGCAATCCCAGCCCTGCAGCCTCAGCCCCTCCTCCTGCAATCCCAGCCATGGCAGCCTCAGACCCTTCCTCCCACAATCCCACCCATGCAGCCTCAGCCCCTCCTCCTGCAATCCCAGCCATGCAGCCTCAGCCCCCTCCTCCCACAATCCCA	44.4	PASS	PRECISE;SVTYPE=INS;SVLEN=706;END=3694857;CIPOS=-0,0;CILEN=-1,1;RE=10;RNAMES=NULL;AF=0.5	GT:DR:DV:PL:GQ	0/1:10:10:44,0,44:41
chr1	3800438	cuteSV.DEL.170	CGCCTGGGTCTCTGTGCCATCTCGACCTAACGCAGGTCGCTCTGTGGTGCCGCCTGGGTCTCTGTGCCATCTGGACCTAACACAGGTCACTCTGTGGTGCCGCCTGGGTCTCTGTGCCATCTGGACCTAACGCAGGTCACTCTGTGGTGCT	C	49.5	PASS	PRECISE;SVTYPE=DEL;SVLEN=-150;END=3800588;CIPOS=-0,0;CILEN=-0,0;RE=10;RNAMES=NULL;AF=0.5556;STRAND=+-	GT:DR:DV:PL:GQ	0/1:8:10:49,0,30:30
chr1	3825073	cuteSV.DEL.171	GAAGGGAGCAGTGGCACTGTGGGAAGGGGGGCAGTGGCACTGTGGGAAGGGGGCAGTGGCACTGTGG	G	66.1	PASS	PRECISE;SVTYPE=DEL;SVLEN=-66;END=3825139;CIPOS=-7,7;CILEN=-0,0;RE=12;RNAMES=NULL;AF=0.6316;STRAND=+-	GT:DR:DV:PL:GQ	0/1:7:12:66,0,18:18
chr1	3832420	cuteSV.INS.198	G	GACCAGGAGTGTAGTGTAGGTCGTGACCAGGAGTGTAGTGTAGGTCATAACCAGGAGTGTAGTGTAGCACATTAGGTCGTA	84.5	PASS	PRECISE;SVTYPE=INS;SVLEN=80;END=3832420;CIPOS=-0,0;CILEN=-0,0;RE=15;RNAMES=NULL;AF=0.6522	GT:DR:DV:PL:GQ	0/1:8:15:84,0,18:17
chr1	3832470	cuteSV.DEL.172	CCAGGAGTGTAGCGTAGGTCGTGACCAGGAGTGTAGTGTAGGTCGTGACCAGGAGTGTAGTGTAGGTCATAA	C	4.8	q5	PRECISE;SVTYPE=DEL;SVLEN=-71;END=3832541;CIPOS=-4,4;CILEN=-0,0;RE=7;RNAMES=NULL;AF=0.28;STRAND=+-	GT:DR:DV:PL:GQ	0/1:18:7:5,2,110:4
chr1	3868659	cuteSV.INS.199	G	GCCACACCACACCAGGCCACGCCACACCAAGCCACACCACACCAGGCCACACCACACCAAAGCCACACACACCAGGCCACACCACACCATACCACACCACACCAGGCCACACCACACCATACCACACCACACCAGGCCACACCACACCAAGCCACACCACACCAGGCCACACCACACCATACCACACCACACCAGGCCACACCACACCAGGCCACACCACA	44.4	PASS	PRECISE;SVTYPE=INS;SVLEN=220;END=3868659;CIPOS=-2,2;CILEN=-1,1;RE=10;RNAMES=NULL;AF=0.5	GT:DR:DV:PL:GQ	0/1:10:10:44,0,44:41
chr1	3868664	cuteSV.INS.200	A	ACCACACCAGGCCACGCCACACCAAGCCACACCACACCAGGCCACACCACACCAGGCCACACCACACCATACCACACCACACCAGGCCACACCACACCAGGCCACACCACACCAAGCCACACCACACCAGGCCACACCACACCATACCACACCACACCAGGCCACACCACACCATACCACACCACACCAGGCCACACCACACCAAGCACACCACACCAGGCCACACCACACCATACCACACCACACCAGGCCACACCACACCAGGCCACACCACACCACGCCACACCACACCACGCCACACCACACCAGG	60.9	PASS	PRECISE;SVTYPE=INS;SVLEN=309;END=3868664;CIPOS=-0,0;CILEN=-0,0;RE=12;RNAMES=NULL;AF=0.5714	GT:DR:DV:PL:GQ	0/1:9:12:61,0,32:32
chr1	3920262	cuteSV.INS.201	T	TCCCTCCCTCCCTTCCCTCCCTCCTCCCTCCCTCCCTTCCTTCCTTTTCTTTGTCTTTCCCTCCCTCCCTCCCCCTTCCCTCTTTTTCTCCCCTTCCTTCCTACCTTCCTTCCTCCCTCCCTCCCTCC	200.4	PASS	PRECISE;SVTYPE=INS;SVLEN=127;END=3920262;CIPOS=-2,2;CILEN=-1,1;RE=21;RNAMES=NULL;AF=1.0	GT:DR:DV:PL:GQ	1/1:0:21:200,54,0:53
chr1	3973650	cuteSV.INS.202	C	CTTCCCCACAGTGTCTAGGGGGACTCCAGCACGGTCGGGGACCATATTCCCCACAGTGTCTATGGGGACTCCAGCACAGTCGGGGACCATA	238.6	PASS	PRECISE;SVTYPE=INS;SVLEN=90;END=3973650;CIPOS=-1,1;CILEN=-0,0;RE=25;RNAMES=NULL;AF=1.0	GT:DR:DV:PL:GQ	1/1:0:25:239,64,0:63
chr1	3999812	cuteSV.INS.203	G	GGGGAGGGCCTGGAGTTGCAGGACATGTCACAGAGGGAGGAAGGGGCCGGACTGCCGACAGGGTGGGCATGAGTTGCAGGATACGCCACAGAGAGGGGAGGGGGCCACACTGCCGACGGGGAGGGCCTGGAGTTGCAGGACGTGTCACAGAGAGAGGAAGGGGCCACACTGCCGACGGGGAGGGCCTGGAGTTGCAGGACATGTCACAGAGGGAGGAAGGGGCCGGACTGCCGACAGGGTGGGCATGGAGTTGCAGGATACGCCACAGAGAGGGGAGGGGGCCACACTGCCCGACGGGGAGGGCCTGGAGTTGCAGGACATGTCACAGAGGGAGGAAGGGGCCGGACTGCCGACAGGGTGGGCATGGAGTTGCAGGATACGCCACAGAGAGGGGAGGGGGCCACACTGCCGACGGGGAGGGCCTGGAGTTGCAGGACATGTCACAGAGGGAGGAAGGGGCCGGACTGCCGACAGGGTGGGCATGGAGTTGCAGGATACGCCACAGAGAGGGGAGGGGGCCACACTGCCGACGGGGAGGGCCTGGAGTTGCAGGACATGTCACAGAGGAGGAAGGGGCCGGACTGCCGACAGGGTGGGCATGGAGTTGCAGGATACGCCACAGAGAGGGGAGGGGGCCACACTGCCGACGGGGAGGGCCTGGAGTTGCAGGACGTGTCACAGAGAGAGGAAGGGGCCACACTGCCGACGGGGAGGGCCTGGAGTTGCAGGACATGTCACAGAGGGAGGAAGGGGCCGGACTGCCGACAGGGTGGGCATGGAGTTGCAGGATACGCCACAGAGAGGGAGGGGGCCACACTGCCGACGGGGAGGGCCTGGAGTTTGCAGGACGTGTCACAGAAAGAGGAAGGGGCCACACTGCCGACGGGGCGGGCATGGAGTTGCAGGATACGCCACAGAGAGGGGAGGGGGCCACACTGCCGACGGACGTGT	28.5	PASS	PRECISE;SVTYPE=INS;SVLEN=950;END=3999812;CIPOS=-14,14;CILEN=-15,15;RE=7;RNAMES=NULL;AF=0.4667	GT:DR:DV:PL:GQ	0/1:8:7:29,0,38:28
chr1	4016939	cuteSV.INS.204	A	AGAGTCAGGGGAGGGGAGGAGGTGAGAGTCGGGGGAGGGGAGGGGTGAGAGTCGGGGGAGGGGAGGGGTGAGAGTCGGGGGAGGGGAGGGGTGAGAGTCGGGGGAGGGGAGGGGTGAGAGTCAGGGGAGGGGAGGAGGTGAGAGTCGGGGGAGGGGAGGGGTAGAGTCGGGGGAGGGGAGGGGTGAGAGTCGGGGCAGGG	95.4	PASS	PRECISE;SVTYPE=INS;SVLEN=199;END=4016939;CIPOS=-6,6;CILEN=-8,8;RE=10;RNAMES=NULL;AF=1.0	GT:DR:DV:PL:GQ	1/1:0:10:95,26,0:25
chr1	4077545	cuteSV.INS.205	C	CTGCAGACACAGCCGATGCACCCCACACCAAGACCCAGTGAGACCTCCCAACAGTCATCTGCAGACACAGCCGATGCACCCCACACACAGACCCAGTGAGACCTCCCAACAGTCACCTGCAGACGC	1.5	q5	IMPRECISE;SVTYPE=INS;SVLEN=125;END=4077545;CIPOS=-16,16;CILEN=-17,17;RE=6;RNAMES=NULL;AF=0.25	GT:DR:DV:PL:GQ	0/0:18:6:1,5,116:5
chr1	4078476	cuteSV.INS.206	A	AGACCTCCCAACAGTCACCTGCAGACACAGCTGATGCACCCGTACCCAGACCCAGTGAAACCTCCCAACAGTCACCTGCAGACGCAGCCGATGCACCCCACACCAAGACCCAGTG	32.3	PASS	PRECISE;SVTYPE=INS;SVLEN=114;END=4078476;CIPOS=-18,18;CILEN=-1,1;RE=9;RNAMES=NULL;AF=0.4286	GT:DR:DV:PL:GQ	0/1:12:9:32,0,61:32
chr1	4078477	cuteSV.INS.207	A	AACCTCCCAACAGTCACCTGCAGACGCAGCGATGCACCCCACACCAAGACCCAGTGAG	66.1	PASS	PRECISE;SVTYPE=INS;SVLEN=57;END=4078477;CIPOS=-0,0;CILEN=-0,0;RE=12;RNAMES=NULL;AF=0.6316	GT:DR:DV:PL:GQ	0/1:7:12:66,0,18:18
chr1	4095086	cuteSV.DEL.173	ATGCGTGATGCTTTTTTTTTTTTTTTTGAGACGGAGTCTCGCTCTGTCGCCCAGGCCGGACTGCGGACTGCAGTGGCGCAATCTCGGCTCACTGCAAGCTCCGCTTCCCGGGTTCACGCCATTCTCCTGCCTCAGCCTCCCGAGTAGCTGGGACTACAGGCGCCTGCCACCGCGCCCGGCTAATTTTTTGTATTTTTAGTAGAGACGGGGTTTCACCTTGTTAGCCAGGATGGTCTCGATCTCCTGACCTCATGATCCACCCGCCTCGGCCTCCCAAAGTGTTGGGATTACAGGCGTGAGCCACCGCGCCCGGCC	A	314.9	PASS	PRECISE;SVTYPE=DEL;SVLEN=-314;END=4095400;CIPOS=-0,0;CILEN=-0,0;RE=33;RNAMES=NULL;AF=1.0;STRAND=+-	GT:DR:DV:PL:GQ	1/1:0:33:315,84,0:84
chr1	4100174	cuteSV.INS.208	T	TATAATATATATAATATATAATATAATATATATAATATATAATATATAATATATATATATAATATATAATATATAATATAATATATATAATATATAATATATAATATAATATATATAATATATAATATAATATATATAATATATAATATATA	143.2	PASS	PRECISE;SVTYPE=INS;SVLEN=151;END=4100174;CIPOS=-10,10;CILEN=-0,0;RE=19;RNAMES=NULL;AF=0.8261	GT:DR:DV:PL:GQ	1/1:4:19:143,21,0:20
chr1	4136718	cuteSV.INS.209	C	CATCATGGAGTGGGTTAGTGATCATGGGAGTGGGTTAGTTATCATGGGAGTGGGTTAGTTATCATGGGAGTGGGTTAGTCATCATGGGAGTGGGTTAGTTATCATGAGAGTGGGTTAGTGATCATGGAAGTGGGTTAGTGATCATGGGAGTGAGTTAGTGATCATGGGAGTGGGTTGGTTGTCATGGGAGTGGGTTAGATATCATGAGAGTGGGTTAGTTATCATGGGAGTGGGTTAGTCATCATGGAGTGGGTTAGTGATCATGGGAGTGGGTTAGTGATCATGAGAGTGGGTTAGTGATCATGGGAGTGGGTTAGTGATCATGGGAGCGGGTTAGTGATCATGG	114.5	PASS	PRECISE;SVTYPE=INS;SVLEN=345;END=4136718;CIPOS=-4,4;CILEN=-5,5;RE=12;RNAMES=NULL;AF=1.0	GT:DR:DV:PL:GQ	1/1:0:12:115,31,0:30
chr1	4144628	cuteSV.INS.210	C	CCACCATTCTTACTATCATCACTGTGATCACCATCATCATTACCACCATCACCATCACCATCATCATTACATCATCATCATCATCACCACCACCACTACCACACCACCACCATCACACCATTATCATTATCATCACCACCATCCTTACTATCGTCACTGTGATCACCATCATCATTACCACCATCACCATCACCAACATCATTACATCATCATCATCACCATCACCACCACCACCACCACACCATTATCATCACCACCATCCTTACTATCATCACTGTGATCACCATCTTCATCACCACCATCACCATCACCATCATCATTACATCATCATCACCATCACCACCACCACCACACACTACCACCATCACACCATTATCATTATCATCACCACCATCCTTACTATCATCACTGTGATCACCATCATCATTACCACCATCACCATCACCAACATCATTAAATCATCATCACCATCACCACCACCACCACCACCACCATCACACCATTATCATTATCATCACCATCATCCTTACTATCATCACTGTGATCACCATCATCATTACCACCACCATCATCACCAACATCATTAAATCATCATCACCATCACCACCACCACCACCACCACCATCACACCATTATCATTATCATCACCATCATCCTTACTATCATCACTGTGATCACCATCATCATTACCACCACCATCATCACCATCATCATTACATCATCATCATCATCACCATCACCCACCACCACCACCCCACCATTATCATCACCACCATCCTTACTATCATCACTGTGATCACCATCTTCATCACCACCATCACCATCACCATCATCATTACATCATCATCACCATCACCACCACCACCACACCACCACCATCACACACCATTATCATTATCACCACCATCCTTACTATCATCACTGTGATCACCATCTTCATTACCACCATCACCATCACCATCATCATTACATCATCATCAACCAT	181.3	PASS	PRECISE;SVTYPE=INS;SVLEN=984;END=4144628;CIPOS=-0,0;CILEN=-2,2;RE=20;RNAMES=NULL;AF=0.9524	GT:DR:DV:PL:GQ	1/1:1:20:181,44,0:44
chr1	4162720	cuteSV.INS.211	C	CCCTTCCCCTCCCCTCCCCTCCCTTCCCCTCCCCTCCCCTCCCCTCCTCTCCCCTCCCCTCCTCTCCCCTCCTCTCCCCTCCCCTCTCCTCCTCCTCCCCCTTCCCCTCCACTTCTGTTTCTCTTTCTTTCTCTTTCTTTCTGTCTCCTTTCTTTCTCTTCCTCTCTCTCTCCTTTCTCCTTCCTTCCTTCCTTCCTCTCTTCTTTCCTTCCTCCCTCCTTCCCTCCCTCCCTCCCTCTCCCTCCCTCCCTCCCTCTCTCCCCCTCCCTCCCTCCCTCCCTCTCTTTCTTTCTTTCT	200.4	PASS	PRECISE;SVTYPE=INS;SVLEN=296;END=4162720;CIPOS=-0,0;CILEN=-0,0;RE=21;RNAMES=NULL;AF=1.0	GT:DR:DV:PL:GQ	1/1:0:21:200,54,0:53
chr1	4302954	cuteSV.INS.212	T	TTTCTATTCTATTCTATTCTATTCTATTCTGTCTGTTCTGTTCTGTTCTGTTCTGTTCTGTCTGTTCTGTTCTGTCTGTTCCA	57.0	PASS	PRECISE;SVTYPE=INS;SVLEN=82;END=4302954;CIPOS=-6,6;CILEN=-1,1;RE=14;RNAMES=NULL;AF=0.4667	GT:DR:DV:PL:GQ	0/1:16:14:57,0,76:56
chr1	4336501	cuteSV.INS.213	T	TGGTGATGATAATGGTGATGGTGATGGTAAACATGATAACGACAATGATAGTGGAAAGCGAATGGTGGTATTGATGGTGATGATGAAGAGGATGGTGATAATAATGATGATGGTGATGATTATGTTGGTGATGATGGTAATGGTGATGATAATGATGGTGATGGTGATGATGATGATTATGTGATGATGGTGGTGATGGTGATGATGGTGATGGTGATGGTGATGGTGGTGATGGTGGTGATGATGATGGTGATGGTGATGGTGATAATGGTGATGGTGGTGATGATGATGGCGGGGATGTGATGATGATGGTGATGATGATGATGATGGAGATGATGATGATGGTGATGATGATGATGGTGATGATGTGATGACGATGATAGTGATTATGGTGATGGTGATGATGATGATGGTGATGGTGGTGATGGTGATGATGTGATGGTGATGGTGATGATAATAATGATGTGATGGTGATGATGGCGGTGATGTGATGATGATGGTGATGGTGATGATAATGGAGATGATGATGGTGATGATGGTGATGATGGTGATGATGTGATGATGACGGTGATGGTGATGATGATGATGGTGATGGTGGTGATGGTAGTGATAATGTGATAATGATGGTGAC	209.9	PASS	PRECISE;SVTYPE=INS;SVLEN=630;END=4336501;CIPOS=-2,2;CILEN=-0,0;RE=22;RNAMES=NULL;AF=1.0	GT:DR:DV:PL:GQ	1/1:0:22:210,56,0:56
chr1	4420285	cuteSV.DEL.174	ATATATATATGTGTGTATATATATATATGTATATATATATATATGTATATATATATATATA	A	267.2	PASS	PRECISE;SVTYPE=DEL;SVLEN=-60;END=4420345;CIPOS=-1,1;CILEN=-6,6;RE=28;RNAMES=NULL;AF=1.0;STRAND=+-	GT:DR:DV:PL:GQ	1/1:0:28:267,71,0:71
chr1	4543679	cuteSV.INS.214	C	CTCTATCTATCTATCTATCTATCTATCTATCTATCTATCTATCTATTTTATCTATTTATCTATCTATCTATCATCTACCTATCTCTCTGTCATCTATCTATCTCTCTGCCTTTGTGTCTATCTACCTATCTCTATCATCTATCTATTA	324.4	PASS	PRECISE;SVTYPE=INS;SVLEN=147;END=4543679;CIPOS=-2,2;CILEN=-0,0;RE=34;RNAMES=NULL;AF=1.0	GT:DR:DV:PL:GQ	1/1:0:34:324,87,0:86
chr1	4632971	cuteSV.INS.215	A	ACACAGCCCACAGCCCACAGCCCACAGCACACAGCACACAGGACACAGCCCACAGCCCACAGCCCACAGCCCACAGCACACAGCACACAGGA	238.6	PASS	PRECISE;SVTYPE=INS;SVLEN=91;END=4632971;CIPOS=-3,3;CILEN=-0,0;RE=27;RNAMES=NULL;AF=0.931	GT:DR:DV:PL:GQ	1/1:2:27:239,55,0:54
chr1	4682681	cuteSV.INS.216	G	GATGATGTTGGGGATGAGGATAGTGGTAATGATGATAATGATGATAGTGGTGATACTGGTGGTGTTGGTGGTGGTGATGATGGTGATT	78.6	PASS	PRECISE;SVTYPE=INS;SVLEN=87;END=4682681;CIPOS=-15,15;CILEN=-0,0;RE=16;RNAMES=NULL;AF=0.5517	GT:DR:DV:PL:GQ	0/1:13:16:79,0,50:50
chr1	4740369	cuteSV.INS.217	T	TGGGGAGTGAGTGTTGATGGGGACAGAGTGGGGGAGGGGGAGGGGGAGTGAGTGTTTGATGGGGACAGTGTGGGGGAGGGGGAGGGGGAGTGAGTGAGTGATGGGGACAGAGTGGGGGAGGGAGAGGGGGAGTGAGTGAGTGATGGGGACAGAGTGGGGGGAGGGGGAG	190.8	PASS	PRECISE;SVTYPE=INS;SVLEN=168;END=4740369;CIPOS=-3,3;CILEN=-0,0;RE=20;RNAMES=NULL;AF=1.0	GT:DR:DV:PL:GQ	1/1:0:20:191,51,0:51
chr1	4939476	cuteSV.INS.218	A	ATCCTCCATATGATATCAATATTCTCCATATGACGTCAGTGTCCTCCATATGACATCAATATCCTCCATATGATGTCAATATCCTCCGTATGATGTCAATATCCTCCGTATGATGTCAATATCCTCCATATGATGTCAATATCCTCTGTATGATGTCAGTGTCCTCCATATGATGTCAATCGCCTCCATATGATGTCAATATCCTCCGTATGATGTCAGTGTCCTCCGTATGATGTCAATGTCCTCCGTATGACGTCAGTGTCCCTCCATATGACATCAATATCCTCCATATGACATCAATATCCTCCATATGATGTCAGTGTGCTCCATATGACATCAATATCCTCCATATGATGTCAATATCCTGCGTATGATGTCAATATCCTCCGTATGATGTCAATATCCTCCATATGATGTCAATATCCTCTGTATGATGTCAGTGTCCTCCATATGATGTCAATCGCCTCCATATGATGCCAATATCCTCCGTATGATGTCAATGCCCTCCGTATGATGTCAATGTCCTCCGTATGATGTCAGTGTCCTCCAGATGATGTCAATATCCTCCATATGATGTCTATGTCCTCGTATGATGTCAGTGTCCTCCGTATGATGTTAATGTCCTCCGTATGATGTCGGTGTCCTCCGTATGATGTCAGTGTCCTCCGTATGATGTCAGTGTCCTCCATGTGATGTCAATGTCCTCGTATGATATCAGTGTCCTCCATATGATATCAGTGTCCTCCGTATGATATCAGTGTCCTCCGTATGATGTCAATATCTTCCGTATGATGTCAATATCTTCCGTATGATGTCAATATCCTCCATATGATTTCCGTGTCCTCCATATGATGTCAATGTCCTCCATATGATGCCAATGTCCTCCGTAAGATGTCAATATCCTCTATATGATGTCAATGCCCTCGTATGATGTCAGTGTCCTCCGTATGACGTCAATGTCCTCCGTATGATGTCGATGTCCTCCGTATGACGTTGGTGTCCTCCGTATGATGTCGGTGTCCTCTGTATGATGTCGGTGTCCTCCGTATGATGTCGATGTCCTCTGCATGATGTCAATGTCCTCGTATGATGTCAGTGTCCTCCGTATGATATCAGTGTCCTCCGTATGATGTCAATATCCTCCATATGATGTCAATATTCTCCATCGGATGTCAATATCCTCCGTAGGATGTCAATATCCTCCATATGATTTCGGTGTCCTCCATATGACATCAATAGCCTCCAAATGATGTCAGTATCCTCCGTATGATGTCGGTGTCCTCCATATGATGTCAATGTCCTCCATATGATGTTAGTGTCCTCTGTATGATGTCAGTGTCCTCCGTATGATGTCAGTGTCCTCCGTATGATGTCAGTGTCCTCTGTATCATGTCAATGTCCTCGTATGATGTCAGTGTCCTCCGTATGATATCAGTGTCCTCCGTATGATGTCAATATCCTCCATAGGATGTCAATATTATCCATAGGATGTCAATATCCTCCGTATGATGTCAATATCCTCCATATGATTTCAGTGTCCTCCATATGACATCAATAGCCTCCAAATGATGTCAGTATCCTCCGTATGATGTCAGTGTCCTCCATATGATGTCAATGTCCTCCATATGATGTCGGTGTCCTCCATATGATGTCGGTGTCCTCCGTATGATGTCAGTGTCCTCTGTATGATGTCAGTGTCCTCCATATAATGTCAATATCCTCCATATGATGTCAATATCCTCCATATGATGTCAATATCCTCTGTATGATGTCAGTGTCCTCCGTATGATGTCAATATCCTCCATATGATGTCAACATCATCCATATGATTTCAGTGTCCTCCGTATGATGTCAATG	238.6	PASS	PRECISE;SVTYPE=INS;SVLEN=1856;END=4939476;CIPOS=-0,0;CILEN=-0,0;RE=25;RNAMES=NULL;AF=1.0	GT:DR:DV:PL:GQ	1/1:0:25:239,64,0:63
chr1	5075708	cuteSV.INS.219	A	AATTATATATAATACATTATATATAATTATATATAATGCATTATATATAATTATATATAATGCATTATATATAATTATATATAATGCATTATATAT	238.6	PASS	PRECISE;SVTYPE=INS;SVLEN=95;END=5075708;CIPOS=-4,4;CILEN=-0,0;RE=25;RNAMES=NULL;AF=1.0	GT:DR:DV:PL:GQ	1/1:0:25:239,64,0:63
chr1	5105389	cuteSV.DEL.175	GAAATAAACCTAACAAAATTATAAAATTTTTTCAGAGAGAAAAATTATAGAATTTTAATAAAAGATATTTTTTACAGATTGAATAACCACCTCTCAGTTTTGCCCAAATTAAACTCTATTCAAAACTCTTCCAAGGTTTTTTATGGAACATAGAAAGATGAATGTTAAATTTACAAGGAAGTAAAAATGTCTCCAGATAGTGAAGGTACTCTTAAAGAATAAATAATAAACCTAGCCTTATGTCAAGACTTATATAAATGTGTATTTATTAAGCCTGAATGAAATTGGTACTTAAACCTCACAGGTTTATTTCTGCCTCACACAACATGACCAGTGAGAAAGTGGAAGGTGTCCTTCACCACCCCAGTCACTCAGGGACTGGCGCTGACAGTGGATACATCATCCATAATGGATCCCAGCAGCAAGGGAAATATAGCTGGAAGTGGAGTGCTGGTTCCTCTATTCTTTGGTTAACTGACACAACTTATTTCCACTCACAGCCATTGGCTGAAACTTGTCACAGGGCTGTGCCTAACTGTGAGAGACCACAGAATGTGGGAAAGGAGACAGAATTGTTGATCTGCACCATTGGCCCTGGAAAGGCCATTGTCTTTTTATCAGCTTGCTCGGATCTCAGACATAGGGTAGAAGAGGAAGTCAGAGAGGTACTGTTAAATCTGGGAGCAAGCATCAAAAATAGAGCCAGACTCTTTATGACAGTATTGACAAAGAAGGCTGAAATTGAAAATTGAAGGAATGCACAGATTAAATACCTAAATTACCAGAAGAAATTAGTAAAAATTTCTAGATATAAAATCTATAGGCAAATTCTATTGCATTTCTAAATTTCTATCAGAAATTTAGGTTTAAAAAGATATTTGCAACAGCATCCAAAATATAAACTACCTA	G	43.0	PASS	PRECISE;SVTYPE=DEL;SVLEN=-908;END=5106297;CIPOS=-0,0;CILEN=-0,0;RE=12;RNAMES=NULL;AF=0.4286;STRAND=+-	GT:DR:DV:PL:GQ	0/1:16:12:43,0,81:43
chr1	5112425	cuteSV.INS.220	A	AGAAGAAGAGGAGAGGAATGGGGAGAGGCAGAGGAAGAGGGAGAGGCAGAGGGAGAGGAAGAGGGAGAGGCAGAGGGAGAGGAAGAGGGGGATGCAGAGGGAGAGAAGAGGGAGAGGCAGAGGGGAGAGGAAGAGGGGGATGCAGAGGGAGAGGAAGAGGGAGAGGAAGAGGGAGAGCAGCGGGAGAGGCAGCGGGAGATGCAGAGGAGAGGAAGAGGGAGAGAAGGAGGAGAGGCAGAGGGAAAGGAAGAGGGAGACACAGAGGCAGAGGAAGAGGGAGAGGAAGAGGGAGAGGCAGAGGGAGAGGAAGAGGAGAGGAGGGAGAGGAAGAGGGAGAGGGAGAGGCAGAGGGAGAGAGAGAGGAAGAGGGAGAGGGGAGAGGAAGAGGGAGAAGAAGAGGGAGAGGAGAGAGGAGAGGAGAGGAAGAGGGGAGAGGCACA	257.6	PASS	PRECISE;SVTYPE=INS;SVLEN=439;END=5112425;CIPOS=-0,0;CILEN=-19,19;RE=27;RNAMES=NULL;AF=1.0	GT:DR:DV:PL:GQ	1/1:0:27:258,69,0:68
chr1	5160188	cuteSV.INS.221	T	TACACACAAACACATACACACAAACACATACACACACACACTAACACATACACACACTAACACATACACATACTAACACATGCACACACTAACACATACACATACACACATACTAACACATACACACACTAACACATACACATACATATATACTAACATACACATACACACATACTAACACATACACACACATACTAACACATACACATACAGATATACTAACACATACACATACACACACTAACATACACATACACACACTAACACATACACATACACACATACTAACACATACACACATACTAACACATACACACACACTAACACATACATATATACTAACACATACACATACATACTAACATACACAAACATACACATACACACATACTAACACATACATACACATACACACATACTAACACATACACATACACACATACTAACACATACACATACATATATACTAACACACACACTAACACATACACACATACTAACACATACACATACTAACACATACACACACTAACACACACATACACACACTAACACACATACACACTAACACATACACATGCACACATACTAACAC	238.6	PASS	PRECISE;SVTYPE=INS;SVLEN=594;END=5160188;CIPOS=-12,12;CILEN=-10,10;RE=25;RNAMES=NULL;AF=1.0	GT:DR:DV:PL:GQ	1/1:0:25:239,64,0:63
chr1	5246621	cuteSV.DEL.176	CCTTCCTTCTTTCCTTCCTTCCTTCCTTTCCTCCTTCCTTTTTCTTCCTTCCCTCCCTCCCTCCTTCCTGT	C	64.0	PASS	PRECISE;SVTYPE=DEL;SVLEN=-70;END=5246691;CIPOS=-0,0;CILEN=-0,0;RE=15;RNAMES=NULL;AF=0.4839;STRAND=+-	GT:DR:DV:PL:GQ	0/1:16:15:64,0,74:63
chr1	5303999	cuteSV.DEL.177	TCAAGTGCCCAGTACCTACCACAGCTCATGGGTATACACCTAAGTCAACAACCAAGTGCCCAGTACCTACCACAGCTCATGGGTATATACCTAAGTTAATAAC	T	115.1	PASS	PRECISE;SVTYPE=DEL;SVLEN=-102;END=5304101;CIPOS=-0,0;CILEN=-0,0;RE=17;RNAMES=NULL;AF=0.7727;STRAND=+-	GT:DR:DV:PL:GQ	1/1:5:17:115,9,1:9
chr1	5334120	cuteSV.INS.222	A	AAAGAAACACAACGCAGAATGCAGGATGATGGAGAAACACAAAGCAGAATTCAGGATGGTG	7.7	PASS	PRECISE;SVTYPE=INS;SVLEN=60;END=5334120;CIPOS=-6,6;CILEN=-0,0;RE=5;RNAMES=NULL;AF=0.3125	GT:DR:DV:PL:GQ	0/1:11:5:8,1,65:7
chr1	5386856	cuteSV.DUP.3	G	<DUP>	23.3	PASS	PRECISE;SVTYPE=DUP;SVLEN=814;END=5387670;RE=11;STRAND=-+;RNAMES=NULL;AF=0.3438	GT:DR:DV:PL:GQ	0/1:21:11:23,0,119:23
chr1	5386856	cuteSV.INS.223	G	GTGCGTGTGTGGTGTGTTCATGTGTGGTGTGGTGTGTGTGTGTATGTGGTGTTTGTGTGGTGTGTGTGTAGTGTGGTGTGTGGTGTGTTCATCTGTGTGTGTATGTGGTGTGTGTGTGGTGTGTGTGGTGTGTGTGGTATGTGTGTGTAGTGTGTGGTGTGTGTATGTGGTGTGTGTGGTGTGTGTGTAGTATGGTGTGGGTGTGTGGTGTGTTCATGTGTGGTGTGGTGTGTGTGTGTATGTGGTGTTTGTGTGGTGTGTGTGTGGTGTGTTCGTCTGTGTGTGTATGTGGTGTGTGTGTGGTGTGTGTGTGTATGTGATGTGTGTGTGATGTGTGGGGGGGCTGTGGTGTGTGTGTAGTGTATGTGATGTGTGGTGCCTGTGTGTGTGTATGTGGTGTGTGTGTGGTGTGGGGGGGGTGTGGTGTGTGTAGTGTATGTGGTGTGGTGTGGTGTGTGTATAGTGTGTGGGGTGTGTGTGTGGTGTGTGTGGTGTGTGTGGAGTATGTGTGTGTAGTGTGTGGTGTGTGTGTTTGTGGTGTGTGTGGTGTGTGGTGTGTGTGTAGTGTGTGGTGTGTGGGGGGGGTGTGTGTAGTGTGTGGTGTGTGTATGTGGTGCGTGTGTGTGGTGTGTGTGTGGTGTGTGTGTAGTGTGTGGTGTGTGTATGTGGTTTGTGTGGTGTGTTTGTGTAGTGTGTGGTGTGTATGTGGTGTGTGTGTGGTGTGTGTGGTGTGTGTGTGGTGTGTGTGGTGTGTGTGTGTGGTGTGTGTGGTGTGTGTGGGGTATGTGTGTGTAGTGTGTGGTGTGTGTGTTTGTGGTGTGTGTGGTGTGTGGTGTGTGTGTAGTGTGTGGTGTGTGTGGGGGGTGTGTGTAGTGTGTGGTGTGTGTATGTGGTGCGTGTGTGGTGTGTGTGTGTAGTGTGTGTTGTGTGTATGTGGTTTGTGTGGTGTGTGTGTGTAGTGTGTGTTGTGTGTTTGGCATGTGTGGTGTGTATGTGGTGTGTGTGTGGTGTGTATGTGGTGTGTGTGTGGTGTGTGTGGTGTGTGTGTGGTGTGTGTAGTGTGTAGTGTGTGTGTGGTGTGTGGTGTGTTCGTGTGTAGTGTGTGGTGTGTGTGTATGTGGTGTGTGTGTGTGGTGTGTGTGTGTATGTGATGTGTGTGGTGTGTGTGTGGGGGTGTGGTGTGTGTGTAGTGTATGTGGTGTGTGGTGCGTGTGTGTGTGGTGTTTGGGGAGTGTGGTGTGTGTGTAGTGTGTGGTGTGTGTATGTGGTGCGTGTGTGTGGTGTGTGTGTGTGGTGTGTGTGTAGTGTGTGTGTAGTGTGTGTGTTGTGTGTGTAGTGTGTGGTGTGTGTATGTGGTTTGCGTGGTGTGTGTGTAGTGTGTGGTGTGTGTGTGGCGTGTGTGGTGTGTATGTGGTGTGTGTGGTATGTGTGTGTAGTGTGTGGTGTGTGTGTGTGGTGTGTGTGTGCTGCGTGTGTGTGTGTGGTGTTTGGGGAGTGTGGTGTGTGTGTAGTGTATGTGGTGTGTGCTGCGTGTGTATGTGTGGTGTTTGGGGAGGTGTGTGGTGTGTGTAGTGTATGTGCTGTGTGGTGTGTGTGTGTATGTGGTGTGTGTGTGGTGTGTGGGGGGTGTGGTGTGTGTAGTGTATGTGGTGTGTGGTGCGTGTGTGTGTGTGTGGTGTGTGTGTGGTGTGTGTGGTGTGTGTGGGGGTGTGTGGTGTGTGTGTAGTGTATGTGGTGTGTGGTGCGTGTGTGTGTGTGGTGTTTGGGGGGGTGTGTGGTGTGTGTAGTGTATGTGGTGTGTGCTGCGTGTGTGTGTGTATGTGATGTGTGTGTGGTGTGTGTGGGGGGTGTGGTGTGTGTAGTGTGTGTGTGTTTGGAGGGGTGTGTGGTGTGTGTAGTGTGTGTGGTGTGTGCTGCGTGTGTGTGTGCGTGTGTGGGGGGGTGGTGTGTGTAGTGTGTGGGGTGTGTGTGGTGTGTGTGTGGTGTGTGTGGGGTATGTGTGTGTAGTGTGTGGTGTGTGTGGTGTGTGGTGTGTGTGGGGGGTTGTGTGTAGTGTGTGGTGTGTGTATGTGGTGCGTGTGTGTGGTGTGTGTGTGGGGGTGTGTGGTGTGTGTGTAGTGTATGTGGTGTGTGGTGCGTGTGTGTGTGTGGTGTTTGGGGGGGTGTGTGGTGTGTGTAGTGTGTGTGGTGTGTGCTGTGTGTGTGTGTGGTGCGTGTGTGTGTGTGTGTGTGTGTGTGTGTGTGTGTGTAGTTCTGACCTGCTTTGCTTGTTTTGCAGAGGAGCAAGCCCATGTAGCTCCCAGGCTGCTCTTTTGGACGTGGAGCTCCTGCAGCCACCTTCAGACTGAGGCCTCTGCCTTCTTTAACAACATCGCATGGAGCCAAAAGGTAGAAAATAGGCGTGCAAACAGTGAGGATGCGGGTCTTATAGGCTGCAGAGACCACCTGTGATGAGACCCTAATAGAGAACGGAATTGGAACAGGGAATGACAGAAAGCAGGCAGAGGCTTCCCGTTAAACGTGATGGATGGAGCACACATACTTATCACAGCTCCCTCCGCAAATGCACCAGAATTACAACACAGGGATAAAAGAAGCGTAAACACACAAGGACAAAGAAATCCAGTGAGGATATTTCGGAGGACTGAGCTGACAAAGCTTGGGAGAAAAAAAGCAGATGATAAAACGGTGACAAGCTTAGCCTAGCAGGAAAACGGCGATCTAAGCCTGCAGGGGAAGAAGGAAACAGGAGGAGGTGGACCCATTTGTCTCAAAGGCTCCTAGAAAAGCTCTGAGATCCCAGGTACCAGGTGATGCTCAGGTAGGGAGGAAAATAGAAAAGAAAAAGCTGAAAATTCAGGGATGGGTTTGCGCAGGAGCAGTTCAGCCCCAAGACTGCCCCTGGCCACCTGTAATCAAGGGACCGTCCATCTCCTCTCCCAGCTAAAATGGAGGGTCCTGGTCTGGAGGAGGTGGCATATCTGAGAACAAGGATAAAACACGGAACTGAAAATAGTGCAAGTCTGCATGCTGGGCAGGGAAGGCCCACACCACCCCCCTGTCTGCTCCCTGAGTGTTGAAGACCAAGCCCATAACCCCAGACATCAGACACTTTCCCAGGAAGGCCAACAGGCTCACCCATGTGGCCAGCCAGGTCAGCCATGGGGACCTCAGCTGGAAGCAGCTCCCAGATCTTCCATGGGATGTGAGGGTCTTTTTTTTTTTTTTTTGAGATGGAGTTTTGCTCTTGTTGCCCAGGCTGGTGTACAATGGTGCAATCTCAGCTCACCGCAACCTCTGCCTCTGGGGTTCAAGCAACTCTCTGCCTCAGCCTCCCAAGTAGCTGGGATTATAGGCATGCACCACCATACCTGGCTAATTTTGTATTTTTTAATGGAGATGGGGTTTCTTCATATCGGTCAGGCTGGTCTTCAACTCCTGACCTCAGGTGATCTGCCTGCCTCGGCCTCCCAAAGTGCTGGAATTACAGGTGTGAGCCACCGCACCCAGCCATGAGGGTCTTTTATCTAGTATTTTTAATGTCGTTTTTGCACCTCACTCTTAAATATAACCACACAAATATTTTAGGAAAGCCTGTAACGTAAAAGTCAGAGCAGAACAAGCAAACACAGGGGAGAAACTCAGAGAAGACAGGAATCAGGCACAAAGCAGGAGAACGCTCCATGTGTGTAAAATTAATGACATCTGAGATATAAGGGAATATACTGTATCCTTGAAAGAACACGATGTTCTTCTCTAAAGAGGAGCACCTTCCGAAAATCAGGAAAGCTTTTAGAAATGAAAACCATGCGAGTTAGAATTAACATTTGACTAGAAGGACAGGGAAATAAAGGGGAAGATATTTCTTGGGATTAGAACAGAAATATAAAGAGGTAGAAAATGGTCCAGAGAAGAAAATTAGAGGCTCAATCTGGGAGACCTAATGTCATATCCACAGGTGTTCCAGAAAAAGAATGAAAAAAAAAAATCGAGGGGAAGAAAATTTTCCAGAAAGAAAGGAGTTGTTTCTAAGCTGAAGAAACCAATTGAGAACCCAGAAAAAGGAGTGAAAAAGACCCACGCACACACCAGGGCACACAGTGATAGATATGCAGAGTGAGGGATTAAGAGATGACACTAAAAGCTCCCAGAAGGCAAGAGCGGGTTGCATCAAAACGGTGTTGCATCTCTCCTAGGATTTTGCAAGAATACCTTGAAAGTTCAGAAGGAAAATCTCTAGGCTAGATCACACCCAACTAAGCTATGAATCAAGCCCGAGGGTGCAATGTGAGTATTTCAGATTTGAGCCATCTCAAACTATTCAGCTCCCATAAGGTCCTTCAAACCTGGGTGCAAATCATCAAAGAAGACAGTTTCCCAGGGCGGTGAGGACGTTCCCGGGATGCCGGTGTCTGTGCAGCAGCTCTAGAGAACAATAGGTCCGTTGTGGAGGAGGAGGAAGGAGAAGTCAGGGGGCATATGGCCCAGAAAGAGAAACGTGGGCCGGCGAGACTAGCTGAGGCTTTGCTCCATAAAGCCAGTGACATTGCAGCTCTGGCTATAATCTCGGGGGGCAGTAGTGGAAGCAGCCTACAAACCTTGCAAAGGAAAGTCCTGTGGTTATTCTTCCTAGGGAAAGCGCAAAGTTGATCAGGAAAGGAAATGTAATCATAGAACTACTTTGTGGCTCAGCTGTGAATAATAATTACATAATTATGTAAATGTTGAATATTGATCTAACCACAAATTATGATACTGGGAGGAGCGGGGCAGGGAGCTGCACGTGTGTGTGTCTGTGTGTGTGTCTCTGTGTCTGTGTATCTCTGTGTGTCTGTGTGTGTCTCTGTGTCTGTCTGTGTGTGTCTATGTGTGAATCTGTGTGTGTCTCTGTGTCTATGTCTGTGTCTGTGTGTATTTCTCTATGTCTGTGTATGTGTGTCTGTGTGTGTCTATGTCTGTGTGTGCCTGTATCTGTGTGTCTCTGTGTGTGTCTATGTCTGTGTGTATGTCTCTGTGTCTTGTCCCCATGTGTCTGTGTGTGCCTGTGTGTGTCTCTACGTGTGTGTCTGTGTCTGTGTGTATGTCTCTGTGTCTTGTCTCTGTGTGTGTCTCTATGTGTGTCTGTGTGCATTTCTCTATGTCTGTGTATGTGTGTCTGTGTGTGTCTATGTCTGTGTGTGC	86.0	PASS	PRECISE;SVTYPE=INS;SVLEN=5180;END=5386856;CIPOS=-0,0;CILEN=-13,13;RE=11;RNAMES=NULL;AF=0.8462	GT:DR:DV:PL:GQ	1/1:2:11:86,14,0:14
chr1	5387669	cuteSV.BND.17	N	N]chr12:132158562]	16.3	PASS	PRECISE;SVTYPE=BND;RE=14;RNAMES=NULL;AF=0.3043	GT:DR:DV:PL:GQ	0/1:32:14:16,0,188:16
chr1	5404903	cuteSV.DEL.178	GTCACCTCCCAGGGACCACATTCCACCTCGGTCACCTCCCAGGGACCACATTCCACCTCG	G	44.2	PASS	PRECISE;SVTYPE=DEL;SVLEN=-59;END=5404962;CIPOS=-5,5;CILEN=-0,0;RE=14;RNAMES=NULL;AF=0.4;STRAND=+-	GT:DR:DV:PL:GQ	0/1:21:14:44,0,111:44
chr1	5414115	cuteSV.DEL.179	TGGGCATCTATGATGCTGATTGATGTCCCCAGCATCCCGGGCATCTATGATGCTGATTGATGTCCCCAGCATCCC	T	79.3	PASS	PRECISE;SVTYPE=DEL;SVLEN=-74;END=5414189;CIPOS=-0,0;CILEN=-0,0;RE=15;RNAMES=NULL;AF=0.6;STRAND=+-	GT:DR:DV:PL:GQ	0/1:10:15:79,0,32:31
chr1	5593288	cuteSV.INS.224	C	CTGGGCTTCCGGGGTTCTGGATCCTCCCTTGTGCATGCCACACAGGATATTTTCCACCCAGTTT	57.7	PASS	PRECISE;SVTYPE=INS;SVLEN=63;END=5593288;CIPOS=-0,0;CILEN=-0,0;RE=13;RNAMES=NULL;AF=0.5	GT:DR:DV:PL:GQ	0/1:13:13:58,0,58:54
chr1	5667665	cuteSV.DEL.180	TGGCCAGCTCCCTCCCCTGCACCAGTGGTTCAGGGCCGCCTCCCTCCCCTGCACCCCAGCGTCTCACAGCCGTCTCCCTCCCTGCACCAGCGGCTCACAGCCAGCTCCCCACCTGCACTCCAGCGGCTCACAGCCGTCTCCCTCCCCTGCACCAGCGGCTCACAGCCAGCTCCCTCACCAGCACTCCAGTGGCTCA	T	99.6	PASS	PRECISE;SVTYPE=DEL;SVLEN=-195;END=5667860;CIPOS=-0,0;CILEN=-0,0;RE=19;RNAMES=NULL;AF=0.5938;STRAND=+-	GT:DR:DV:PL:GQ	0/1:13:19:100,0,42:42
chr1	5667698	cuteSV.INS.225	G	GCCAGCTCCCTCCCCTGCACTCCAGCGTCTCACAGCCGTCTCCCTCCCCTGCACCAGCGGCTCACGGCCAGCTCCCTCACCAGCACTCCAGTGGCTCATGGCCAGCTCCCTCCCTGCACCAGCGGCTCAGGGCCGCCTCCCTCCCCTGCACTCCAGCATCTCACAGCCGTCTCCCTCCCCTGCACCAGCGGCTCATGGCCAGCTCCCTCCCCTACACTCCAGCGGCTCACC	47.5	PASS	PRECISE;SVTYPE=INS;SVLEN=230;END=5667698;CIPOS=-12,12;CILEN=-0,0;RE=13;RNAMES=NULL;AF=0.4333	GT:DR:DV:PL:GQ	0/1:17:13:47,0,86:47
chr1	5676197	cuteSV.BND.18	N	N]chr22:11300559]	0.0	q5	IMPRECISE;SVTYPE=BND;RE=12;RNAMES=NULL;AF=0.1446	GT:DR:DV:PL:GQ	0/0:71:12:0,97,563:97
chr1	5744124	cuteSV.DEL.181	TTCCTTCTTCCCTCCCTCCCTTCCTTCTTCCCTCCCTCCCTCCCTTCCTCCCTCCCTCCCTTCCTCCCTCCCTCCCTTCCTTCTTCCCTCCCTCCCTCCCTTCCTTCTTCCCTCCCTCCCTCCCTTCCTCCCTCCCTCCCTCCCTTCCTCCCTCCCTCCCTTCCTTCTTCCC	T	124.1	PASS	PRECISE;SVTYPE=DEL;SVLEN=-171;END=5744295;CIPOS=-4,4;CILEN=-6,6;RE=13;RNAMES=NULL;AF=1.0;STRAND=+-	GT:DR:DV:PL:GQ	1/1:0:13:124,33,0:33
chr1	5802854	cuteSV.INS.226	C	CACCATCACCATCATCACCATCATCATCATCACTGTCATCATCACCATCATCACCATCATCACCATCATCATCATCATCACCATCATCATCACCATCATCATCATCATTGTCATCATCAACATCATCATCACCATCACCATCATTGTCACCATCATCACCATCATCACCGTCATCATCACCATCATCATCATCAATGTCATTACCATCACCATCATCACCATCATCGTCATCATCATTACCATCATCACATCATCACTATCACTATCATCATCACCACCACCATCATCATCATCATGACTATTGCCATCATCGCCACCATCATCATTAACACATCACCATCATCACCATTATCATCACCATCATCATATCATCACTATCACCATCATCACCATCATCATCATCATCACCATCACCATCATCATCATCATCATCATCACCATCATCATCATC	200.4	PASS	PRECISE;SVTYPE=INS;SVLEN=450;END=5802854;CIPOS=-0,0;CILEN=-4,4;RE=21;RNAMES=NULL;AF=1.0	GT:DR:DV:PL:GQ	1/1:0:21:200,54,0:53
chr1	5817271	cuteSV.INS.227	G	GGGATTACTGGTGTGTGGACAGAGGGGATTACTGGTATGTGGACAGAGGGGATTACTGGTGTGTGGATACAGGGGATTACTGGTGTGTGGACAGAGGGATTACTGGTGTGTGGATATGGGGGATTACTGGTGTGTGGATACGAGGGATTACTGGTGTGTGGATACGGGGGATTACCGGTGTGTGGACACGGGGGATTACGGGTGCATGGACAGAGGGGATTACCAGTGTGTGGATACAGGGATTGCTGGTGTGTGGACAGAGGGGATTACTGGTGTGTGGATACGG	209.9	PASS	PRECISE;SVTYPE=INS;SVLEN=285;END=5817271;CIPOS=-9,9;CILEN=-10,10;RE=22;RNAMES=NULL;AF=1.0	GT:DR:DV:PL:GQ	1/1:0:22:210,56,0:56
chr1	5829844	cuteSV.INS.228	A	AATGGTGATGATAGTGGTGATGGTGATAGTGATGGTAGTGGTGATGGTGATGATTATGTTGGTGATGGTGGTGGTGATAGTGATGATGATGGTGATGGTGATAGTGGTGATGATGGTGTTGGTGGTGATGGTGATGGTGCTGGTGATGGTGATAGTGATGGTGGTGGTGTGATGGTGGTGATGCTTATGTTAGTGATGGTGATGATGGTGGTGTTGACAGTGATGATGCTGGTAGTGATGGTGGTGGTGATGGTGATGGTGGCGATGGTGATGGTGGTGATGGTGATGGTGGTGATGATGGTGATGATGGTGGTGATGGTGGTGGTGATGGTGATAGTGATAGTGGTGATGGTGA	190.8	PASS	PRECISE;SVTYPE=INS;SVLEN=354;END=5829844;CIPOS=-0,0;CILEN=-3,3;RE=20;RNAMES=NULL;AF=1.0	GT:DR:DV:PL:GQ	1/1:0:20:191,51,0:51
chr1	5832253	cuteSV.INS.229	T	TGGGCTGGGGGCTGGGGCTGTGGGCTGGGGGCTGGGGGCTGGGGGGCTAGGGGGCTGGGGGCTGGGGGATGGAGGCTGGGGGCTGGGAACTGAGGGCTGTGGGCTGTGGGCTGGGGGCTATAGGCTGGGGGCTGGGGGCTGGGAACTGAGGGCTATGGGCTGGGAGCTGGGGGCTGGAAACTGGGGGCTGGGAGCTGGGGTCTGTGGGCTGGGGGCTGGAGGCTGGAGGCTGGGGGCTGGGAACTGAGGGCTGTGGGCTGGGGGCTGGGGGCTGGGGGGCTAGGGGGCTGGGGGCTGGGGGATGGAGGCTGGGGGCTGGGAACTGAGGGCTGTGGGCTGTGGGCTGGGGGCTATAGGCTGGGGGCTGGGGGCTGGGAACTGAGGGCTGTGGGCTGG	57.7	PASS	PRECISE;SVTYPE=INS;SVLEN=395;END=5832253;CIPOS=-4,4;CILEN=-0,0;RE=13;RNAMES=NULL;AF=0.5	GT:DR:DV:PL:GQ	0/1:13:13:58,0,58:54
chr1	5832275	cuteSV.INS.230	G	GGGCTGGGGGGCTAGGGGGCTGGGGGCTGGGGGCTGGGGCTATAGGCTGGGGGCTGGGGGCTGGGAACTAAGGGCTGTGGGCTGGGGGCTGGAGGCTGGAGGCTGGGGGCTGGGGGCTGGGAACTGAGGGCTGTGGGCTGGGGGCTGGGGGCTGGGGGCTGTGGGCTGGGGGCTATAGGCTGGGGGCTGGGGGCTGGGAACTGAGGGCTGTGGGCTGTGGGCTGGGGGCTATGGGCTGGGAGCTGGGGGCTGGGAACTGAGGGCTGTGGGCTGGGGCTGGGGGCTGGGGGCTGGGGGGCTAGGGGGCTGGGGGCTGGGGATGGAGGCTGGGGGCTGGGAACTGAGGGCTGTGGGCTGTGGGCTGGGGGCTATAGGCTGGGGGCTGGGGGCTGGGAACTGAGGGCTATGGGCTGGGAGCTGGGGGCTGGAAACTGGGGGCTGGGAGCTGGGGGCTGTGGGCTGGGGGCTGGAGGCTGGAGGCTGGGGGCTGGGAACTGAGGGCTGTGGGCTGGGGGCTGGGGGCTGGGGGGCTAGGGGGGCTGGGGGCTGGGGATGGAGGCTGGGGGCTGGGAACTGAGGGCTGTGGGCTGTGGGCTGGGGGCTATAGGGCTGTGGGCTG	67.2	PASS	PRECISE;SVTYPE=INS;SVLEN=618;END=5832275;CIPOS=-3,3;CILEN=-2,2;RE=14;RNAMES=NULL;AF=0.5385	GT:DR:DV:PL:GQ	0/1:12:14:67,0,48:48
chr1	6005937	cuteSV.DEL.182	TCACCCCTCAGCTCAGCTCCTACATTTCCCACTCCACCCTCACCCCTCAGCTCAGCTCCTACATTTCCCACTCCACCCTCACCCCTCAGCTCAGCTCCCACATCCCCCCACTCCACCCTCACCCCTCAGCTCAGCTCCTACATTTCCCACTCCACCCTCACCCCTCAGCTCAGCTCCCACGTCCCCCCACTCCACCCTCACCCCTCAGCTCAGCTCCCACATCCCCCCACTCCACCCTCACCCCTCAGCTCAGCTCCTACATTTCCCACTCCACCCTCACCCCTCAGCTCAGCTCCTACATTTCCCACTCCACCCTCACCCCTCAGCTCAGCTCCCACATCCCCCCACTCCACCCTCACCCCTCAGCTCAGCTCCTACATTTCCCACTCCACCCTCACCCCTCAGCTCAGCTCCCACGTCCCCCCACTCCACCCCCACCCCTCAGCTCAGCTCCCACATCCCCCCACTCCACCCTCACCCCTCAATTCAGCTCCTACATTTCCCACTCCACCCTCACCCCTCAGCTCAGCTCCCACGTCCCCCCACTGCACCCTCACCCCTCAGCCCCACTCCACTCCCACCCCTCAGCTCAGCTCCCACATCACC	T	83.1	PASS	PRECISE;SVTYPE=DEL;SVLEN=-605;END=6006542;CIPOS=-5,5;CILEN=-16,16;RE=17;RNAMES=NULL;AF=0.5484;STRAND=+-	GT:DR:DV:PL:GQ	0/1:14:17:83,0,54:54
chr1	6012322	cuteSV.DEL.183	ATGGAGGTAGTGGTGGAGGTGATGAAGGCGGAGGTGGGTGGAGGTGGAGATGGAGGTAGTGGTGGAG	A	66.6	PASS	PRECISE;SVTYPE=DEL;SVLEN=-66;END=6012388;CIPOS=-9,9;CILEN=-3,3;RE=15;RNAMES=NULL;AF=0.5;STRAND=+-	GT:DR:DV:PL:GQ	0/1:15:15:67,0,67:63
chr1	6012447	cuteSV.DEL.184	GAGGTAGTGGTGGAGGTGATGAAGGCGGAGGTGGAGGTGATGAAGGCGGAGGTGGGTGGAGGTGGAGATGGAGGTAGTGGTGGAGGTGATGAAGGCGGAGGTGGTGGGTGGAGGTGGAGATGG	G	66.6	PASS	PRECISE;SVTYPE=DEL;SVLEN=-122;END=6012569;CIPOS=-6,6;CILEN=-0,0;RE=15;RNAMES=NULL;AF=0.5;STRAND=+-	GT:DR:DV:PL:GQ	0/1:15:15:67,0,67:63
chr1	6160070	cuteSV.DEL.185	AGGGAAGGGCCCCAGCCAGAGAAGAAGAACCCCAGCCAGGGAAGGGCCCCAGCCAGGGAAGGGCCCCAGCCAGGGAAGGGCCCCAGCAAGGGAAGAGCCCCAGCCAGGGAAGGGCCCCAGCCAGAGAAGAAGAGCCCTAGCCAGGGAAGGGCCCCAGCCAGAGAAGGGCCCCAGCCAGAGAAGGAGAGCCCCAGCCA	A	66.6	PASS	PRECISE;SVTYPE=DEL;SVLEN=-196;END=6160266;CIPOS=-7,7;CILEN=-0,0;RE=15;RNAMES=NULL;AF=0.5;STRAND=+-	GT:DR:DV:PL:GQ	0/1:15:15:67,0,67:63
chr1	6160234	cuteSV.DEL.186	AGGGCCCCAGCCAGAGAAGGAGAGCCCCAGCCAGGGAAGGGCCCCAGCCAGAGAAGAAGAACCCCAGCCAGGGAAGGGCCCCAGCCAGGGAAGGGCCCCAGCAAGG	A	66.6	PASS	PRECISE;SVTYPE=DEL;SVLEN=-105;END=6160339;CIPOS=-0,0;CILEN=-0,0;RE=15;RNAMES=NULL;AF=0.5;STRAND=+-	GT:DR:DV:PL:GQ	0/1:15:15:67,0,67:63
chr1	6300774	cuteSV.INS.231	A	AAACACGGAATCTCACCGGACTGCACCCTATCCTGATGCGCGGCCAGCCCCTCCCCTCTCCAC	32.8	PASS	PRECISE;SVTYPE=INS;SVLEN=62;END=6300774;CIPOS=-10,10;CILEN=-0,0;RE=12;RNAMES=NULL;AF=0.375	GT:DR:DV:PL:GQ	0/1:20:12:33,0,109:32
chr1	6354670	cuteSV.INS.232	G	GCACTGGCCTCTAGCCCCCCCATGGCCTCTACACTGGCCTCTAGCCCCCCCATGGCCTCTACACTGGCCTCTAGCCCCCCCATGGCCTCTACACTGGCCTCTAGCCCCCCCATGGCCTCTA	70.5	PASS	PRECISE;SVTYPE=INS;SVLEN=120;END=6354670;CIPOS=-21,21;CILEN=-0,0;RE=13;RNAMES=NULL;AF=0.619	GT:DR:DV:PL:GQ	0/1:8:13:70,0,23:22
chr1	6517073	cuteSV.DEL.187	CCCCATCTCCACTAAAAATACAAAAAAAAAGGCCAGGCGCGGTAGCTCACGCCTGAGA	C	16.5	PASS	PRECISE;SVTYPE=DEL;SVLEN=-57;END=6517130;CIPOS=-4,4;CILEN=-0,0;RE=6;RNAMES=NULL;AF=0.375;STRAND=+-	GT:DR:DV:PL:GQ	0/1:10:6:17,0,55:16
chr1	6742557	cuteSV.INS.233	T	TTATATATTTTATATATTATATATTTATATGTATAAATATATTTATATATATAAAATATATAATATATAAATATAAATATATTTATTTATATTTATATATAAATATATACAAATATATTTATATTTATATATTATATATTTATTTATATATAATATATTTATATAAATATATTTGTATATATTATATATTATATAATTATATATTTGTATATATTATATATTATATAATTATATATTTGTATATAGTATATATTATATAATTATATATCTGTATATATTATATATTATATAATATATATTTATTATTATAAATATATTTATATTTAATAATATAATATTTATTATTATAATTAATTATATATATTTATATATAAATAATTTATATATAAATATATATATAATTTATTATTATAATTAATTATATAAATATATATATTTGTATAAATATATATATTTATATATTTATATATTTATATATTTAAATATAAATATATTTATATTTAAATATAAATATATTTATATATAAATATAAATATATTTATATATTATATATTTAAATAAATATATTATATATTTAATATAAATATATTTATATATTTAATATAAATATATTTATATATAAATATTTATATATTTATATATTTAAATATTTATATATTTATATATTTATATTTAAATATTTATATATTTATATATTTATATATTTAAATATTTATATATTTATATATTTATATATTTATATATTTAAATATTTAATATTATATTTATATATTATATATTTATATATTTATAAATATATTATTTAATATAATTATATATTTAATATAATATATTTATATATTTAAATTATATATTAATATATTATATTATATTTAAATATATATATATTTATATATTTAAATATAAATATATTTTATATTTAAATATATATATTATATATTATATATTTAAATATAAATATATTAATATATATATTTATATATTTAAATATAAATATATTTATATATTTAAATATAAATATATTATATAGTTAATATAATATATTAATATAATTATTATACATATTTATATACTTAAATATAAATATATTAATATATAATTATTATATATATTTATATGGTAAAATATAAATATATTAATATATAATTATTATATATATTTATATAGTTAAATATAAATATATTAATATATAATTATTATATATTTATATATAATTTATAATTTAATATATATAATTATATATTATATAATTATATAATATTATATTTATATTTTTATATTATATTATATTATATTTTTATATTATATAAATATAAATATTATATTATATAATATTTATATTTACATATTTATATATTTATATATTAAATTATATATTTATATAATATAAAATTATATATAATATTTATATATTATATATTATATGTATAAAAATATAAATATTATATATAATTATATAAATATATATTATATATAATTATATATAATATATAATATAATATAATTATATAATATAATTATATAATATAATTATATTATATAATATAATTATGTAATAATATAATTATATTATATAATATAATAATATAATTATATAATATAATAATATAATTATATTATATCATATAATAATATATAATATAATATAATATATATTATATTATATAATATAATAATATAATTATATAATATAATATAATATAATATAATTATATAATATAATAATATAATAATATAATATAATATAATATAATTATATTATATAATATAATAATATAATAATATAATGTAATATAATAATATATAATATAATTATATAATGTAATATAATATATAATAATATAATAATATATAATTATATAATTATATAATGTATATTATATATAAATATATAATA	114.5	PASS	PRECISE;SVTYPE=INS;SVLEN=1896;END=6742557;CIPOS=-0,0;CILEN=-20,20;RE=12;RNAMES=NULL;AF=1.0	GT:DR:DV:PL:GQ	1/1:0:12:115,31,0:30
chr1	6937556	cuteSV.INS.234	T	TCATCACGATCACCATCACCATTCACCACTTACCACCACCATCATCACCATCACCATCATCATCACCACTACCATCATCACCATCACCATCACCATTCACCACTTACCACCACCATCATCACCATCACCATCACCATTCACCACTTACCACCATCATCACCATCACCATCATCATCACCACTACCATCATCACCATCAC	238.6	PASS	PRECISE;SVTYPE=INS;SVLEN=198;END=6937556;CIPOS=-0,0;CILEN=-0,0;RE=29;RNAMES=NULL;AF=0.8788	GT:DR:DV:PL:GQ	1/1:4:29:239,46,0:46
chr1	6940912	cuteSV.INS.235	A	AGGGGGTCCTCACAGGGAGGGGGGGTCCTCAGAGGGAGAGGGATCCTCCCGGGGAAGGGGGGATCCTCACGGGGAAGGGCATCCTCAGGGGGGAAGGGGGATCCTCATGGGGAGGGGGATCCTCAGGGGGAGGGGAGATCCTCATGAGGAGGGGGGATCCTCACGGGGAGGGGGGGATCCTCCTCACAGGGAGGTGGATCCTCACGGGGAAGGGATCCTCAGGGGGAGGGGGATCCTCACAGGGAGGGGATCCTCAGGGGGAGGTGGATCCTCACGGGGAGGAGGATCCTCACGGGGAGGGGGATCCTCAGGGGGAGGGGGATCCTCAGGGGGAGGAGGATCCTCACGGGGAGGGGGATCCTCAGGGGGAGGGGGATCCTCACGGGGAGGGGATCCTCAGGGGGAGGGGGATCCTCACGGGGGAGGGGATCCTCAGGGGGAGGGGGATCCTCATGGGAGGGGGATCCTCAGGGGGAGGGGGATCCTCATGAGGAGGGGGGATCCTCACGGGGAGGGGGATCCTCAGGGGGAGGGGAGATCCTCATTGAGGAGGGGGGATCCTCATGGGGAGGGGGGGGGATCCTCCTCACAGGGAGGTGGATCCTCACGGGGAAGGGATCCTCAGGGGGAGGGGGATCCTCACAGGGAGGGGATCCTCGGGAAGGTGGATCCTCACGGGGAGGAGGATCCTCACGGGGAGGGGGATCCTCAGGGGGAGGGGGATCCTCACGGGGAGGGGATCCTCAGGGGGAGGGGGATCCTCCTCAGAGGGAGAGGGATCCTCCTCAGGGGGGAGGGGGATCCTCCTCAGGGGGAGGGGGGGATCCTCACGGGGAAGGGGGATCCTCACGGGGAAGGTGGATCCTCACGGGGAGGAGGGATCCTCACGGGGAGGGGGATCCTCAGGGGGAGGGGGATCCTCACGGGGAGGGGATCCTCAGGGGGAGGGGGATCCTCCTCAGGGGGAGGGGATCCTCAGGGGGAGGGGGATCCTCCTCAGGGGGAGGGGGATCCTCCTCAGGGGGGAGGGGGATCCTCACGGGGAGGGGATCCTCAGGGGGAGGGGGATCCTCCTCAGGGGAGGGGGGGATCCTCACGGGGAGTGGGGATCCTCCAAGGGGAGGGGGGATCCTCACGGGGAAGGGGGATCCTCACGGGGAGGGGGATCCTCACGGGGAGGGGGATCCTCAGAGGAGGGGGGATCCTCAGAGGGAGGGGGATCCTTGGGGGGAGGGGGATCCTCACAGGGTGGGGGGATCCTCACAGG	51.4	PASS	PRECISE;SVTYPE=INS;SVLEN=1266;END=6940912;CIPOS=-0,0;CILEN=-4,4;RE=11;RNAMES=NULL;AF=0.5238	GT:DR:DV:PL:GQ	0/1:10:11:51,0,42:41
chr1	6940912	cuteSV.INS.236	A	AGGGGGTCCTCACAGGGAGGGGGGTCCTCAGAGGGAGAGGGATCCTCCCGGGGAAGGGGGATCCTCACGGGGAAGGGCATCCTCAGGGGGAAGGGGGATCCTCATGGGGAGGGGGATCCTCAGGGGGAGGGGAGATCCTCATGAGGAGGGGGGGATCCTCACGGGGAGGGGGGGATCCTCCTCACAGGGAGGTGGATCCTCACGGGGAAGGGATCCTCAGGGGGAGGGGGATCCTCACAGGGAGGGGATCCTCGGGAAGGTGGATCCTCACGGGGAGGAGGATCCTCACGGGGAGGAGGATCCTCACGGGGAGGGGGATCCTCAGGGGGAGGGGGATCCTCACGGGGAGGGGGATCCTCAGGGGGAGGGGGATCCTCCTCAGGGGGAGGGGGATCCTCAGGGGGAGGGGGATCCTCCTCAGGGGGAGGGGGATCCTCAGGGGGAGGGGGATCCTCCTCAGGGGGAGGGGGGATCCTCACGGGGAGGCGGGTCCTCACGGGGAGTGGGGATCCTCCAAGGGGAGGGGGGATCCTCACGGGGAAGGGGGATCCTCACGGGGAGGGGGATCCTCACGGGGAGGGGGATCCTCACGGGGAGGGGGATCCTCACGGGGAGGGGGATCCTCAGAGGGAGGGGGGATCCTCAGAGGGAGGGGGGGATCCTCACAGGGAGGGGGATCCTCACAGGGAG	88.9	PASS	PRECISE;SVTYPE=INS;SVLEN=689;END=6940912;CIPOS=-2,2;CILEN=-4,4;RE=16;RNAMES=NULL;AF=0.64	GT:DR:DV:PL:GQ	0/1:9:16:89,0,22:22
chr1	6984090	cuteSV.INS.237	G	GTGAGTGGATAGGTGGATAGGGTTGGGTGGGTGGATGGATGAGTAGGTGGATGGGTGGATAGGTGGATGGATGAATGGATGATGGGTGGATGGATGGGTGGATAGATGGCATGGGTGGGTAGATGGATGGGTAGGTGGATGTGTGGATAGATGGATGGATGAATGGATGGTTGGGTGGATGGATGGGTTGGATGAGTGAACCGA	181.3	PASS	PRECISE;SVTYPE=INS;SVLEN=203;END=6984090;CIPOS=-0,0;CILEN=-0,0;RE=19;RNAMES=NULL;AF=1.0	GT:DR:DV:PL:GQ	1/1:0:19:181,49,0:48
chr1	7115492	cuteSV.DEL.188	ACCTGAGACCCAGGAGAGCTGATGGTGGTGTTCCAGTGTGAGTCCGAAAAATCTAAGAACCAGGAGAGCTGATGATGTTGTTCCAGTCTGAATCTGAAAGCCTGAGACCCAGGAGAGCTGATGATGTTGTTCCAGTCTGAATCTGAAAG	A	10.4	PASS	PRECISE;SVTYPE=DEL;SVLEN=-148;END=7115640;CIPOS=-0,0;CILEN=-0,0;RE=8;RNAMES=NULL;AF=0.3077;STRAND=+-	GT:DR:DV:PL:GQ	0/1:18:8:10,0,106:10
chr1	7426179	cuteSV.INS.238	T	TAAAAAGGTGAGGGGGCTCACGCCTGTAATCCCAGCACTTTGGGAGGCCGAGGCGGGCGGATCACGAGGTCAGGAGATCGAGACCATCCCGGCTAAACGGTGAAACCCCGTCTCTACTAAAAATACAAAAAAAATTAGCCGGGCGTAGTGGCGGGCGCCTGTAGTCCCAGCTACTTGGGAGGCTGAGGCAGGAGAATGGCGTGAACCCAGCAGGCGGAGCTTGCAGTGAGCCGAGATCCCGCCACTGCACTCCAGCCTGGGCGACAGAGCGAGACTCCGTCTCAAAAAAAAAAAAAAAAAAAAA	66.1	PASS	PRECISE;SVTYPE=INS;SVLEN=303;END=7426179;CIPOS=-0,0;CILEN=-0,0;RE=12;RNAMES=NULL;AF=0.6316	GT:DR:DV:PL:GQ	0/1:7:12:66,0,18:18
chr1	7500238	cuteSV.INS.239	A	AGTGAGTGTGTAGAGAGGATTGTGTGAGCCTGGTGTGCGTGCGTATGTATATGAGTGTGTGTGTGCATGTGTGTC	72.3	PASS	PRECISE;SVTYPE=INS;SVLEN=74;END=7500238;CIPOS=-8,8;CILEN=-0,0;RE=14;RNAMES=NULL;AF=0.5833	GT:DR:DV:PL:GQ	0/1:10:14:72,0,34:34
chr1	7500326	cuteSV.INS.240	G	GTAGAGAGGATGGTGTGAGCCTGGTGTGCGTGTGTATGTAATATGAGTGTGTGTGTGCATGTGTGTCCGTGAGCGAGTGTGTAGAGAGGATTGTGTGAGCCTGGTGTGCGTGTGTACGTATATGAGTGTGTGTGTGCATGTGTGTCCATGAGTGTGTAGAGGATTGTGTGAGCCTGGTGTGCGTGTGTATGTATATGGGTGTGTGTGTGCATGTGTGTACATGAGTGAGTGTGTAGAGAGGATGGTGTGAGCCTGGTGTGCGTGTGTATGTATATGAGTGTATGTGTGTTCATGAGTGAGTGTGTAGAGAGGATTGTGTGAGCCTGGTGTGCGTGCGTATGTATATGAGTGTGTGTGTGCATGTGTGTCCGTGAGTGAGTGTGTAGAGAGGATGGTGTGAGCTGGTGTGCGTGCGTATGTATATGAGTGTGTGTGTGCATGTGTGTCCGTGAGCGAGTGT	41.1	PASS	PRECISE;SVTYPE=INS;SVLEN=459;END=7500326;CIPOS=-14,14;CILEN=-1,1;RE=11;RNAMES=NULL;AF=0.44	GT:DR:DV:PL:GQ	0/1:14:11:41,0,70:41
chr1	7542554	cuteSV.DEL.189	GCCTCCTGAGTAGCTGGGATTACAGGTGTGTGCCTCCTGAGTAGCTGGGATTACAGGTGTGTG	G	276.7	PASS	PRECISE;SVTYPE=DEL;SVLEN=-62;END=7542616;CIPOS=-1,1;CILEN=-0,0;RE=29;RNAMES=NULL;AF=1.0;STRAND=+-	GT:DR:DV:PL:GQ	1/1:0:29:277,74,0:74
chr1	7574105	cuteSV.INS.241	A	AGCTTCCAGGTAGATGTGAATTTTGTAAAGACACTGTTTAGCCTAGAATACCAGCTAAGTGGTAAACCCTGCGTCCCTGTGAGCTGAGACCTCCTCTGGGGAAGAGGAGAGCTGAAGGGAAGCTATTTGGAGAGGGAACTTGCACTGTGAGGCAAGGGATTGCCCATGGGACAGGAGGCCACGTGGTTCCAGCACCTTCAGTGGATGAGCTACTGGTGTGGTCGCCCCCCCTCATCCCCACGGACTGGGATCCTGTCCAGGAAGCCTGAGAGCCTTTCCAGGGCAGGAGCCAGGCTGACCATCACCAGG	91.5	PASS	PRECISE;SVTYPE=INS;SVLEN=308;END=7574105;CIPOS=-0,0;CILEN=-0,0;RE=16;RNAMES=NULL;AF=0.6667	GT:DR:DV:PL:GQ	0/1:8:16:92,0,15:15
chr1	7829912	cuteSV.DEL.190	GAGAATCCATCCCATCCTACTGCCAGCGCTCTGTCCACAGGATCGCCTCCCATG	G	72.3	PASS	PRECISE;SVTYPE=DEL;SVLEN=-53;END=7829965;CIPOS=-1,1;CILEN=-0,0;RE=14;RNAMES=NULL;AF=0.5833;STRAND=+-	GT:DR:DV:PL:GQ	0/1:10:14:72,0,34:34
chr1	7856597	cuteSV.INS.242	T	TGCTGACAGTTGGGGAACCTTCCGAAGGCCCAGGCTGGCTGTGTGGGAGCGCCTGGAGGCCTC	276.7	PASS	PRECISE;SVTYPE=INS;SVLEN=62;END=7856597;CIPOS=-0,0;CILEN=-0,0;RE=29;RNAMES=NULL;AF=1.0	GT:DR:DV:PL:GQ	1/1:0:29:277,74,0:74
chr1	7863103	cuteSV.INS.243	G	GTATGTATTGTATTGTATTGTATTGTATTGTATTGTATTGTATTGTATTGTATTGTATTGTATTGTATTGTATTGTATTGTATGTGTATTGTATTGTATTGTATTGTATTGTA	80.2	PASS	PRECISE;SVTYPE=INS;SVLEN=112;END=7863103;CIPOS=-24,24;CILEN=-2,2;RE=14;RNAMES=NULL;AF=0.6667	GT:DR:DV:PL:GQ	0/1:7:14:80,0,13:13
chr1	7903142	cuteSV.DEL.191	CTCCTTCTCCTGCTTCCCCTCCTTCCCCTCCTTCTCCTGCTTCCCCTCCTTCTCCTGCTTCCCCTCCTTCCCCTCCTTCTCCTGCTTCCCCTCCTTCCCCTCCTTCTCCTGCTTCCCCTCCTTCTCCTGCTTCCCCTCCTTCCCCTCCTTCTCCTGCTTCCCCTCCTTCCCCTCCTTCTCC	C	181.3	PASS	PRECISE;SVTYPE=DEL;SVLEN=-180;END=7903322;CIPOS=-2,2;CILEN=-3,3;RE=19;RNAMES=NULL;AF=1.0;STRAND=+-	GT:DR:DV:PL:GQ	1/1:0:19:181,49,0:48
chr1	7953036	cuteSV.INS.244	G	GGTCAGCCCCCCGCCCGGCCAGCCGCCCCGTCCGGGAGGGAGGTGGGGGGATCAGCCCCCGCCCGGCCAGCCGCCCCGTCCGGGAGGGAGGTGGGGGA	162.2	PASS	PRECISE;SVTYPE=INS;SVLEN=97;END=7953036;CIPOS=-14,14;CILEN=-0,0;RE=17;RNAMES=NULL;AF=1.0	GT:DR:DV:PL:GQ	1/1:0:17:162,43,0:43
chr1	8027004	cuteSV.INS.245	C	CAGTGTGGGACGGTGAGGGACAGTGAGGGACAGTGTGGGACGGTGAGGACAGTGAGGGACTGTGTAGGACAGTGAGGGACAGTGTGGGACGGTGAGGGACAGTGAGGGACTGTGTAGGACAGTGAGGGACAGTGTGGGACGGTGAGGGACTG	143.1	PASS	PRECISE;SVTYPE=INS;SVLEN=151;END=8027004;CIPOS=-11,11;CILEN=-0,0;RE=15;RNAMES=NULL;AF=1.0	GT:DR:DV:PL:GQ	1/1:0:15:143,38,0:38
chr1	8216986	cuteSV.INS.246	C	CCAGTAAGTTGCAGCCTCACGAGTAGTTGAGACCACAGACCCAGCTAGGATGGTATTGATTGATTGATTGAGACAGGGTCTTGCTCTGTCGCCCAGGCTGGAGTGCAGTGGCGCGATCACGGCTCACTCCCAGGCTCCAGCGATCCTCCTGCCACAGCATCCCAAGTAGCTGAGACCATAGACCCGGCTAGGATGGGATTTTTTTTTTTTTTTT	31.6	PASS	PRECISE;SVTYPE=INS;SVLEN=213;END=8216986;CIPOS=-0,0;CILEN=-0,0;RE=10;RNAMES=NULL;AF=0.4	GT:DR:DV:PL:GQ	0/1:15:10:32,0,79:31
chr1	8276874	cuteSV.INS.247	C	CACATACACCACACACACACTACACCACACACATCACACACCACACACATACACACACCACACACACACACAAACACACATCACACACATACAAACACACACTTACACCACACACATACACACACCACACACATACACACACCACACACACTACACACCACACACATACACCACACACAACACACACATACACCACACACACATACACACACCACACACATACACATACCACACACACACATACACCACACACACACCACACACACCACACACATACACACACCACACACATACACACACCACACACACATACACACGCCACACACACCACACACACCACACCGACACACATACAAAGATACACATACACCACACATATACACATACATACCACACACACATACACCACACACACAAACCACACACACCGCACACACATACACACACCACACACACATATACACGCCACACACATACACACACCAAACACACACCACACACACATACACAAACACACACATACACACACCCCACACACACACAAACCACACACACCACACACATACACCACACACATACACACACCACACACATACACACACGAAAGACATACATACACCACACACACATACACAAACACACACAAACACACACATACACATGTACACACATACACACCACAAACACACGTACACACCACACACACATACACATACCACACA	190.8	PASS	PRECISE;SVTYPE=INS;SVLEN=721;END=8276874;CIPOS=-6,6;CILEN=-3,3;RE=20;RNAMES=NULL;AF=1.0	GT:DR:DV:PL:GQ	1/1:0:20:191,51,0:51
chr1	8322284	cuteSV.INS.248	A	ATGGGCGGTGGTGGGTGGATGGATGAGTGGGTGAGTGGATGGATGCATGGATGGATGGGTGGGTGGGTGATGGATGAGTGGGTGGATGGATGGGTGGATGGATGGGTGGGTGGTGGAGGTATGGGTGGGTGGGTGCGTGGGTGGGTGGATGGGATGGATGGATGAGTGGGTGGTGGATGGATGCATGGTGGATGGGTGGGTGGGTGAATGGATGGATGAGTGGGTGGATGGATGGGTGGATGATGGGTGGGTGGGTGAGTGGGTGGGTGGATGGATGGATGGGTGGATGGATGATGGGTGGGTGGTGTATGGTGGTGGATGGTGGGTGGGGTGGATGGATGGGTGGATGGGTGGTGGATGGATGGATGATGGGTGTGTGGATGGATGGATGAGTGGGTGGATGGATGGGTGGAGGATGGGAGGTGGGTGGTGGATGAGTGGTGAGTGGATGGAGGTTAGATGGGTGGGTGATGGATGGATGGGTGGGTGGAGGTGATGGGTGGATGATGATGGTGGGTGGATGGATGGTGGGGGGTGAAGGGTGGGTGGAT	267.2	PASS	PRECISE;SVTYPE=INS;SVLEN=550;END=8322284;CIPOS=-10,10;CILEN=-31,31;RE=28;RNAMES=NULL;AF=1.0	GT:DR:DV:PL:GQ	1/1:0:28:267,71,0:71
chr1	8331445	cuteSV.INS.249	A	AAACACTTTTAAAAAATATTTTTAAAAAACACTTTTAAAAAATATTTTTAAAAAACACTTTTAAAAAATATTTTTAAAAAACACTTTTAAAAAATATTTTAAAAAACACTTTTAAAAAATATTTTTAAAAACACTTTTAAAAAATATTTTTAAAAAACACTTTTAAAAATATTTTTAAAAAACACTTTAAAAATATTTTTAAAAAACACTTTTAAAAAATATTTTTAAAAAACACTTTTAAAAAATATTTTTAAAAAACACTTT	35.4	PASS	PRECISE;SVTYPE=INS;SVLEN=263;END=8331445;CIPOS=-53,53;CILEN=-3,3;RE=12;RNAMES=NULL;AF=0.3871	GT:DR:DV:PL:GQ	0/1:19:12:35,0,102:35
chr1	8331445	cuteSV.INS.250	A	AAACACTTTTAAAAAATATTTTAAAAAACACTTTTAAAAAATATTTTTAAAAACACTTTTAAAAAATATTTTAAAAAACACTTTTAAAAAATATTTTTAAAAAACACTTTAAAAAATATTTTTAAAAAACACTTTTAAAAAATATTTTTAAAAAACAC	124.3	PASS	PRECISE;SVTYPE=INS;SVLEN=157;END=8331445;CIPOS=-42,42;CILEN=-4,4;RE=21;RNAMES=NULL;AF=0.7	GT:DR:DV:PL:GQ	0/1:9:21:124,0,10:9
chr1	8344885	cuteSV.INS.251	T	TCCACATATCCACCCATCCACCCATCAAATATCCACTTCTCCATATATACATCCATCCATCTATCCATCCATCCATCCACATATCCACCCATCCACCCATCCAAATATCCACTTCTCCTTAGATACATCCATCCATCTATCCATCCATCCACCCATCTAAATATCCACTTCTCCATATATCCATCCATCCGTCCACCCATCCATCCATCCATCCATCTATCCATCCATCCACCCATCTAAATATCCACTTCTTCATATATCCATCCATCCACCCATCCATCCATCCATCCATCCATCCATCCATCCATCCATCCACATATCCAG	200.4	PASS	PRECISE;SVTYPE=INS;SVLEN=323;END=8344885;CIPOS=-3,3;CILEN=-2,2;RE=21;RNAMES=NULL;AF=1.0	GT:DR:DV:PL:GQ	1/1:0:21:200,54,0:53
chr1	8502036	cuteSV.INS.252	G	GGGGGGTCAGCCCCCCCGCCCGGCCAGCCGCCCCGTCCGGGAGGGAGGTGGGGGGGGTCAGCCCCCCGCCTGGCCAGCCGCCCGTCCAGGAGGTGAGGGGCGCCTCTGCCCGGCTGCCCCTACTGGGAAGTGAGGACCCCTCTGCCCGGCCAGCCGCCCCGTCCGGGAGGGAGGTGGGGGGGGCAGCCCCCCGCCCGGCCAGCCGCCCCGTCCGGGAGGGAGGTGCCCGGCCAGCCGCCCCGTCCGGGAGGGAGGTGGGGGGGTCAGCCCCCCGCCCGGCCAGCCGCCCCATCCGGGAGGGAGGTGGGGGGGTCAGCCCCCCGCACGGCCAGCCGCCCCGTCCGGGAGGGAGGTGGGGGGGGGTCAGCCCCCCGCCCGGCCAGCCGCCCCGTCCGGGAGGGAGGTGGGGGGATCAGCCCCCCGCCTGGCCAGCCGCCCCGTCTGGGAGGTGAGGGGCGCCTCTGCCCGGCCGCCCCTACTGGGAAGTGAGGAGCCCCTCTGCCGGCCAGCCGCCCCGTCCGGGAGGGAGGCGCGGGGGGGGGTCGGCCAGCCGCCCCGTCCGGGAGGG	219.5	PASS	PRECISE;SVTYPE=INS;SVLEN=567;END=8502036;CIPOS=-12,12;CILEN=-10,10;RE=23;RNAMES=NULL;AF=1.0	GT:DR:DV:PL:GQ	1/1:0:23:219,59,0:58
chr1	8668935	cuteSV.DEL.192	TGTGTGTGTGTGTGTGTGTGTGTGTGTGTTGTGTTTTTAAGACAGGGTCTCACTCTGTCTTCTGTGAATATTCTAAAATGCACTCAACTC	T	334.0	PASS	PRECISE;SVTYPE=DEL;SVLEN=-89;END=8669024;CIPOS=-3,3;CILEN=-1,1;RE=35;RNAMES=NULL;AF=1.0;STRAND=+-	GT:DR:DV:PL:GQ	1/1:0:35:334,89,0:89
chr1	8912172	cuteSV.INS.253	A	ACAGCCGCCCCGTCCGGGAGGTGAGGGGCGCCTCTGCCCGGCCGCCCCTACTGGGAAGTGAGGAGCCCCTCTGCCCGGCAGCCGCCCCGTCCGGGAGGGAGGTGGGGGGGGGTCAGCCCCCCGCCGGCCAGCCGCCCCGTCCGGGAGGGAGGGAGTTGGGGGGGTCAGCCCCCCGCCCGGCCCAGCCGCCCCGTCCGGGGAGGGAGGGAGGTGGGGGGGTCAGCCCCCCGCCCGGC	65.3	PASS	PRECISE;SVTYPE=INS;SVLEN=235;END=8912172;CIPOS=-14,14;CILEN=-1,1;RE=13;RNAMES=NULL;AF=0.5652	GT:DR:DV:PL:GQ	0/1:10:13:65,0,37:36
chr1	9053287	cuteSV.INS.254	G	GTATTTATATATTATATATTTATATACTATATATATTTATATATATTATATATTTATATATTATATATATTATATATATTATATATTATATATTATATATATTTATATATATTATATATTTATATATATATATATTTATATATATTATATATATTATATATTTATATATTATATATATTTATA	152.7	PASS	PRECISE;SVTYPE=INS;SVLEN=182;END=9053287;CIPOS=-29,29;CILEN=-10,10;RE=16;RNAMES=NULL;AF=1.0	GT:DR:DV:PL:GQ	1/1:0:16:153,41,0:40
chr1	9116182	cuteSV.INS.255	A	ATATTATATATATATAATATAATTATATATATTTATATTATATATATATATAATATAATTATATATATTTATATTATATATATTATATATAATATAATTATATATAATTATATTATATATATTATATTATATATAATTAATATAATTATATTATATATTATATGTAATATAAATATATATAATTATATTATATATATTATATGTAATATAATTATATATATTTATATTATATATTATATATAATA	124.1	PASS	PRECISE;SVTYPE=INS;SVLEN=244;END=9116182;CIPOS=-1,1;CILEN=-9,9;RE=13;RNAMES=NULL;AF=1.0	GT:DR:DV:PL:GQ	1/1:0:13:124,33,0:33
chr1	9129265	cuteSV.INS.256	G	GTACCCCGGCCTTTAAGCCCCGCCTACATTCCCCGCCCCGCCCCGCCGTCCCGGGCCCTGAGCCCCGCCCACGCGCCGCACCCCGCCCCTC	171.8	PASS	PRECISE;SVTYPE=INS;SVLEN=90;END=9129265;CIPOS=-2,2;CILEN=-0,0;RE=18;RNAMES=NULL;AF=1.0	GT:DR:DV:PL:GQ	1/1:0:18:172,46,0:45
chr1	9170365	cuteSV.INS.257	C	CACTAAAAATACAAAAAATTAGCCAGGTGTGGTGGTGGGTGCCTGTAGTCCCAGCTACTTAGGAGGCTATGGCAGGAGAATGGCATGAACCCAGGAGGCAGAGGTTGCAGTGAGCCGAGATCACGCCACTGCACCCCAGCCTGGGTGACAGAGCAAGACTCCATCTCAAAAAAAAAAAAAGAAAAAAAAAAAAACTGTAACTGGGCTGGGTGCGGTGGCTCACACCTGTAATCCCAGCACTTTGGGAGGCCAAGGAGGGTGGATCATGAGGTCAGGCATTCCAGACCAGCTTGGCCAATATAGTGAAACCCTGTCTCT	219.5	PASS	PRECISE;SVTYPE=INS;SVLEN=317;END=9170365;CIPOS=-3,3;CILEN=-0,0;RE=23;RNAMES=NULL;AF=1.0	GT:DR:DV:PL:GQ	1/1:0:23:219,59,0:58
chr1	9282514	cuteSV.INS.258	C	CTCCCTCTCCCCCCTTCCCCTCCCCCCTCCCCCTTCCCCTCCCCCTCCTTGTCCTCCTCCTCCTCCCCCTCCTCTTCCCCCTCCTCCCCCTCCTCTTCCCCTCCTCCCCGTCCTCTTCCCCCTCCTCTCCCTCCTCCCCCTCCTCTTCCCCCTCCTCCCCCTCATCTTCTCTCCTCCTCCCCCTCCTCTTCCCCCTCCTCCCCCTCCTCCTCCTCCCCCT	133.6	PASS	PRECISE;SVTYPE=INS;SVLEN=219;END=9282514;CIPOS=-0,0;CILEN=-0,0;RE=14;RNAMES=NULL;AF=1.0	GT:DR:DV:PL:GQ	1/1:0:14:134,36,0:35
chr1	9310078	cuteSV.DEL.193	GATGATGCCTCTGCACCTGCCGTGGGAAGGCCACAGAGTCTAGGGGCCATCTGTG	G	79.3	PASS	PRECISE;SVTYPE=DEL;SVLEN=-54;END=9310132;CIPOS=-6,6;CILEN=-0,0;RE=15;RNAMES=NULL;AF=0.6;STRAND=+-	GT:DR:DV:PL:GQ	0/1:10:15:79,0,32:31
chr1	9411104	cuteSV.BND.19	N	]chr12:132157421]N	27.1	PASS	PRECISE;SVTYPE=BND;RE=13;RNAMES=NULL;AF=0.3421	GT:DR:DV:PL:GQ	0/1:25:13:27,0,142:27
chr1	9411104	cuteSV.INS.259	A	ACCACACCACAACACCACACTACCACACCACACTACCATAACACCACAATACCACACCACCACAACACCACAACACCACACGACCACACCACCACACTACCACACCACCACACTACCACACCACCACACTACACCACACCACAACACCACACTACCACAACACCACACTACCACAACACCACGACACCACAACACCACGACACCACAACACCACACTACCACACCACAACACCACACTACCACAACACCACAACACCACAACACCACACTACCACAACACCACAACACCACACTACCACACCACACTACCACAACACCACGACACCACAACACCACACTACCACAACACCAGAACACCACAACACCACACTACCACAGCACCACAACACCACACTACCACAACCCACAACACCACACTACCACAGCACCACAACACCACACTACCACAACACCACACCTCCACACCGCCACACACCACACTACCACACCACACCACCACACTACCATAACACCACACTACCACACCACACTACCATAACACCACAACACACTACCACACCACCACACCACACTACCACAACACCACACTACCACAAAACCACACTACCACAACACCACAACACCACACGACCACACCACCACACCACCACAACACCACACTACCACAACACCACACTACCACAACACAACACCACACTACCACAACACCACAACACCACACTACCACAACACCACACTACCAGAACACCACACCACCACACCACACTACCACACCACCACAACACCACACTACCACAACACCACACAACACCACACCATACTACCACAACACCACAACACCAGACTACAACACCACACCACCACACTACCACACTACCACACTACCACAACACCACACTACCACACTACCACAACACCACACTACCACAACACCACAACACCACAACACCATACTACCACACCACCACACTACCACACCACCACACCACCACAACACCACACTACCACACCACCACAACACCACACTACCACACCACCACACTGCCACACCACCACAACACCACACTACCACAACACCACACTGCCACACCACCACAACACCACACTACCACAACACCACACTACCACAACACCATACTACCACAACACCACACCACCACACTACCACACTACCACAACACCACAACACCACACCACACCATACTACCACAACACCACAACACCACACCACACTACCACAACACCACACCACCACACCACACTACCACACCACCACACCACCACACTACCATAACACCACACCACACTACCACACCACACCACACTACCACAACACCACACTACCACAACACCACAACACCACACTACAACACC	171.8	PASS	PRECISE;SVTYPE=INS;SVLEN=1373;END=9411104;CIPOS=-4,4;CILEN=-9,9;RE=18;RNAMES=NULL;AF=1.0	GT:DR:DV:PL:GQ	1/1:0:18:172,46,0:45
chr1	9411106	cuteSV.DUP.4	A	<DUP>	98.6	PASS	PRECISE;SVTYPE=DUP;SVLEN=201;END=9411307;RE=17;STRAND=-+;RNAMES=NULL;AF=0.68	GT:DR:DV:PL:GQ	0/1:8:17:99,0,13:12
chr1	9411307	cuteSV.BND.20	N	N[chr12:132155845[	37.3	PASS	PRECISE;SVTYPE=BND;RE=13;RNAMES=NULL;AF=0.3824	GT:DR:DV:PL:GQ	0/1:21:13:37,0,114:37
chr1	9535568	cuteSV.DEL.194	AGCCTGGGTGACAGAGTGAGACTTCATCTAAAAAAATAAATAAAAATAAATAAAATAAAATAGAGATGGGGTCTTGCTATGTTGCCCAGGTTAGTCTAGAGCCGAAATGATCCTCCCACCGTGGCCTCCCAAAGTGATGAGATTACAGAGGTGAGCCACCACACCCAGCCTGTAAAAATAATTTTTTTCTTTTTTGACACGGAGTTTCACTCTTGTCACCCAGGCTGGAGTGCAATGGCATGTTCTCAGCTCACCACAACTCCCACCTCTTGGGTTCAAGCCATTCTCCTGCCTCAGCCTCCCAAGCAGGTGGGATTACAGCCGCCCACCACCATGCCGAAGTTAATTTTTGTATTTTTAGTAGCAGCTTATGGGCCAGGCTGGTCTCAAACTCCTGACCTCAGGTGATCTGCCTGCCTCAGCCTCTCAAAGTGCTGGGATTACTGGCGTGAGCCACCGCGCCTGGCCTAAAAATAATTTTTAAAATTTTTATATTAAAATTGCTGCTAGCAAAACCTTTTTTTTTGTATATTGACCTTATTTCCTGTGATCTTGCTAAATTCACTAATTAGTTCTAGTAGTTGTTATATAGATTACTTAGAATTTTCTAGTAAACAGTTACATCATCTATGACTGAAGACAGTTTCACTTCTTTATGATCTTTACACATTTTTTTTTCTTGCCTTACTGCACTGACTAGGGCCTCTAGCACAACATTGAGTAAGTGGTAACGGCAAATATCTTTGCTTATTGCCAATCTTAGGGGCAGGTGGTCAGTTATTTAATGTTGTGTGTGATGTTAGCTATAGGTTTGGGGTAGACGCTTTATATCAGATAGAGGAATTCCCTCCTGTTCCTTGTTTGCTGAGAGCTTTTTTTCATGAATAGGTGTTCAGTTTTTTCAAATGCTTTTCTGCATCAATTTACATGGTCATCAGGTTTTTTTCCATTATTCTCTCTTTCTCTTTCACTGTTTTTTTTTTCTTTTTTTCCTTTTTTTTTTTTTTTTTTTTTTTTTGCTGTTGACACAGCCCCAGGAGGTCCTGGGAACATGTGTCCCTGTTATTCTCTTAATATGCTGAATTATATGGATTGATTTTTTGAATGTTAAACCAATCTCTAATTCCTGGGCATCTCTCATTTCGTCCTGATGTATTATCCTTTTTCTATATTGCTGGATTTGATTGCCAATGTTTCATTAAAGGTTTTTATCTATTGGAATCTCTGTTGTATACCCAGTACATGGCCATGGCCAATGCCTGAGCTGGTGTCAGAGGAGCTCTAGAAGTCTAGGAAGGGGGCCATCCTAGTCAGGGAAAATAGCAGGTTCAAGCCAGGCGTGGTGGCTCACACCTGTAATCTCAGCACTTTGGGAGGCCAAGGCGGGCGGATCACCTGAGGTCAGGAGTTCGAGCCCAGCCTGGCCAACATAGTGAAACCCTGTCTCTACTAAAAATACAAAAATTAACCAGGCATGGTTGCGGGCGCCTGTAATCCCAGCTACTCGGGAGGCTGAGGCAGGAGAAACGCTTGAACCCAAGAGGTGGGGGTCGCAGTGAGCCGAGAACGCACCATTGCACTCCAGCCTGGGCAACAAGAGTGAAACACCGTGTCAAAAAAAAAAAAAAAGAAAAAACCAACAAAAATTAGCCAAGCATGGTGGCATATGTCTGTAATCCCAGCTACTCAGGAGGCTGAGGCAGGACAATCGCTTGAATCTGGGAGGTGGAGTATGCAGTGAGCCAAGATGGTGCCACTGCACTCCAGCCTGGGTGACAGAATGAGGCCTCCTCTTAAAATAATAGGCCAGGTGCGGTGACTCACGCCTGTAACCCCAGCACTCTGGGAGGCTGAGGTGGGCGGATCACGAGGTCAGGAGTTTGAGACCAGCCTGACCAACATGGTGAAACCCTGTCTCTACTAAAAATACAAAAATTAGCCCAGTGTGGTGGTGCATGCCTGTAATCCCAGCTACTCAGGAGGCTGAGGCAGGAGAATTGCTTGAACCCGGGAGGCAGAGGTTGCAGTGAGACGAGATCGTGCCACTGCACTCCAG	A	49.5	PASS	PRECISE;SVTYPE=DEL;SVLEN=-2055;END=9537623;CIPOS=-18,18;CILEN=-1,1;RE=10;RNAMES=NULL;AF=0.5556;STRAND=+-	GT:DR:DV:PL:GQ	0/1:8:10:49,0,30:30
chr1	9680448	cuteSV.INS.260	A	AAAAAAAAAAATTAAAACATTTTCATCACTCCAAAAAGAGATTTCACACCATTAGCAGTTACTCGTTTTTAGTATATTCACAGTTATGCAACCATCAGCATCATAAATTTTAAGCTGTGCATGGTGGCTCATGTCTGTAATCCAAGCACTTTGGGAGGCTGAGGCTGAACTCACTTGAGCCTAGAAGTTCAAGACCAGCCTGGGCAATATAGTGAGACCCTGTCTCTATT	68.1	PASS	PRECISE;SVTYPE=INS;SVLEN=229;END=9680448;CIPOS=-0,0;CILEN=-0,0;RE=10;RNAMES=NULL;AF=0.7692	GT:DR:DV:PL:GQ	1/1:3:10:68,6,1:5
chr1	9810141	cuteSV.INS.261	A	AAGGGAAGGGGGGGAGGGAGGGAAGGGGGCAGGGAGGGAGGGGAAGGGGGAGGAGGGAAGGGGGGGTAGGGAGGGAGGGAAGGGAGGTAGGGAGGGAGGGAAGGGGGGTAGGGAGGGAGGGAAGGGGGGTAGGGAGGGAGGAAGGGGGGTAGGGAGGGAGGGAAGGGGGGGTAGGGAGGGAGGGAAGGGGGGTAGGGAGGGAGGGAAGGGGGGTAGGAGGGTGGG	26.6	PASS	PRECISE;SVTYPE=INS;SVLEN=224;END=9810141;CIPOS=-0,0;CILEN=-2,2;RE=6;RNAMES=NULL;AF=0.5	GT:DR:DV:PL:GQ	0/1:6:6:27,0,27:23
chr1	9810141	cuteSV.INS.262	A	AAGGGAAGGGGGGAGGGAGGGAAGGGGGCAGGGAGGGAGGGAAGGGGGAGGGAGGGAAGGGGGGTAGGGAGGGAGGGAAGGGAGGTAGGGAGGGAGGGAAGGGGGGTAGGGAGGGAGGGAAGGGGGGTAGGGAGGGAGGG	43.3	PASS	PRECISE;SVTYPE=INS;SVLEN=139;END=9810141;CIPOS=-0,0;CILEN=-0,0;RE=8;RNAMES=NULL;AF=0.6154	GT:DR:DV:PL:GQ	0/1:5:8:43,0,15:14
chr1	9968551	cuteSV.INS.263	A	AAGGTCAGGAGTTTGAGACCAGCCTGGCCAACGTGGTGAAACCCCGACTCTACTAAAAAAAAAAGAACAAAAATTAGGCCTGGCGCGGTGGCTCACGCCTGTAATCCCAGCACTTTGGGAGGCCGAGGCGGGCAGATCACG	209.9	PASS	PRECISE;SVTYPE=INS;SVLEN=140;END=9968551;CIPOS=-0,0;CILEN=-0,0;RE=22;RNAMES=NULL;AF=1.0	GT:DR:DV:PL:GQ	1/1:0:22:210,56,0:56
chr1	10187604	cuteSV.INS.264	T	TTATATAATATTATATATTATATAATAATATATAATATTATATAATATTATATATTATATAATAATATATAATATTATATAATATTATATATTATATAATAATATTATAAATATTAAATATTATATATTATATAATAATATATAATATTATATAATATTATATATTATATAATAAATATTATATAATAATATATTATATATTATATAATAATATATAATATATATTA	53.9	PASS	PRECISE;SVTYPE=INS;SVLEN=226;END=10187604;CIPOS=-16,16;CILEN=-15,15;RE=9;RNAMES=NULL;AF=0.6923	GT:DR:DV:PL:GQ	0/1:4:9:54,1,6:6
chr1	10274679	cuteSV.DEL.195	ACAAGATTAGTATTTTCCCCTGTGCAAAAATAAAAATTGAGGATGGGGTATTTGATGATGTTAGGGAATTATTGTTTATTTAATGCA	A	50.7	PASS	PRECISE;SVTYPE=DEL;SVLEN=-86;END=10274765;CIPOS=-7,7;CILEN=-0,0;RE=12;RNAMES=NULL;AF=0.48;STRAND=+-	GT:DR:DV:PL:GQ	0/1:13:12:51,0,60:50
chr1	10422426	cuteSV.DEL.196	AAGTGCTGGGATTACAGGCAGAAGCCACTACCCCCTGGCCAGCAGTGCGTGCTGTTTGTACTGAGAGAAACCAGATGTTACCTCTCAGCACCAGTGGTGAATTTGCTTTGCACCCCAGTCTTCAAAAGGTTTCTGGTGGGGGTGCCTCTGTGTGCTGCGCAGCAGGTGTAGAGGTTAAGAAAGGTCAGAGCTTCTCAAACTAACCTGTTACAACTCCCCCACTCCCACCACCACCCCCGAGATTTTGAAAAAATGTAGATTCTGATTCGGTAGAATCCTGAAAATGGCTCTTCGTGGGGTGGAGCCCCATGTTCTGCATTTCTATCTTTTTTTTGAGACAAGGTCTCATTCTGTGGCCCAGGCTGGAGTGCAGTGTGGCACTATCATGGCTCACTGCAGCCTCAACCTCCTGGGCTCAGGTGATCCTCCCAACTCAGCCTCCTGGCTAGCTGGGACTCCAGGTGCACACCGCCACGCCTGGCTAATTTCTAAACTTTTTGTAGAGATGAGCTCTCCCTATGTTGCCCAGGCTGATCTTCAACTCCTGGGCTCAAGCGATCCTCCCGCCTCAGCCTCCCAAGTGCTGAGACCACAGGCATGAGCCACCACGCCTGGCCCTGGGCCCCAATCTTGGCTCCGCCACAAATTCAGCCTTACTTCACAAGTTAGTTAACCTCTATGTGCGTATTTTCTCCTCTATATAAAAGGGATGATGATAACACCCACCTCACAGAGCCGTCTTCCCGACTAAACACAAGGCACTTGCACCAGAGCCACCACACACTGAGCACTATGTAAGGTTTACTGTTTATTACCTGCCTCCTAAAGAGAGGCTGCCAAACAATTCTGAGTGTGGAAGGAGGTGGAAAGAGGGGTTTTGCCCTTAGCCAAGTCAGTCCTGTTCAGTCTAACCACTAAAAGGGACAGATCTGGTGGCTTCTTTGAGGTAGAAATTATAGGCCCCTAATGATGTCTGCCACAACTCTGCTTTACTGGGGACACAAAGGTGTGTTATACAGACAAGGGTCAGACAAGGAAACAGGAGTTTTGTTTTCACTTTTGAGACAGTCTCACTCTGTTTCCCAGCTGGAGTGCAGGGCGCGATCTCGGCTCACTGCAACCTCTACCTCCCTAGTTCACGCAGTTCTCCTGCTTCAACCTCCTGAATAGCTGGGATTACAGGTGCCCACCACTACGCCCGGCTAATTTTTGTATTTTAGTAGAGACAGGGTTTCCCCGTGTTGGCCAGGCTGGTCTTGAACTCCTGACCTCAAATGATCCACCCGCCTCAGCCTCTCAA	A	83.5	PASS	PRECISE;SVTYPE=DEL;SVLEN=-1299;END=10423725;CIPOS=-6,6;CILEN=-1,1;RE=14;RNAMES=NULL;AF=0.7;STRAND=+-	GT:DR:DV:PL:GQ	0/1:6:14:83,1,7:7
chr1	10662236	cuteSV.DEL.197	CATACATTGACACCCACCCACCCCCACACACAGTCACATGCTCACAATCACATACAACACACAC	C	133.6	PASS	PRECISE;SVTYPE=DEL;SVLEN=-63;END=10662299;CIPOS=-7,7;CILEN=-0,0;RE=14;RNAMES=NULL;AF=1.0;STRAND=+-	GT:DR:DV:PL:GQ	1/1:0:14:134,36,0:35
chr1	10744362	cuteSV.INS.265	T	TGTCCTGGGCACCACGAGCAGCATGTCAGGCACCACGAGCAGGCATGTCCTGGGCACCACGAGCAGGCATGTCCTGGGCACCACGAGCAGGCATGTCCTGGGCACCACGAGCAGGCATGTCCTGGGCACCACGAGCAGGCATGTCCTGGGCACCACGAGCAGGCATGTCCTGGGCACCACGAGCAGGCACGTCCTGGGCACCACGAGCAGGCACGTCCTGGGCACCACGAGCAGGCACGTCCTGGGCACCACGAGCAGGCACGTCCTGGGCACCACGAGCAGGCACGTCCTGGGCAC	4.0	q5	PRECISE;SVTYPE=INS;SVLEN=296;END=10744362;CIPOS=-41,41;CILEN=-9,9;RE=5;RNAMES=NULL;AF=0.2778	GT:DR:DV:PL:GQ	0/1:13:5:4,2,80:3
chr1	10744731	cuteSV.INS.266	C	CACCACGAGCAGGCATGTCCTGGGCACCACGAGCAGGCATGTCCTGGGCACCACGAGCAGGCATGTCCT	30.4	PASS	PRECISE;SVTYPE=INS;SVLEN=68;END=10744731;CIPOS=-0,0;CILEN=-0,0;RE=8;RNAMES=NULL;AF=0.4444	GT:DR:DV:PL:GQ	0/1:10:8:30,0,49:30
chr1	10971075	cuteSV.INS.267	A	AGAGGCAGAGGCTGCAGTGAGTCCAGCCTGGGGGACAGAGTGAGACCCTGTCTCCAAAAGAAAAAAAAAAACAGCATAGGCACTGGTGTCAGTAGGCATCTGGGTTTGAATCCCACCTCTGTTGTGTGTGTGTGTGTGTGTGTGTGTACCTGTGCTTAGTTTCAGTTTATTTCTGTGAGTTGATTGTATGATAATGATGGTGATGATAGTAATAATAGTGATGGTAGTAGAGGGATGATATTGATGGTGATGGTGGTGATGATGATGTGAATGGTGGTGATGATAGTGATGGTGGTGATGGTGGTGATGATGATGGTGATGGTGACAATCATGGTAGTGATGGTCACAGTGATGATGGTGCTGGTGATGGTGGTGATGATGGTGTTAATGGTGGTGATGATAGAAATGATGGTGGTGATGATGGTGTTAATGGTGGTGATGATAGTAATGATGGTGGTGATGGTGGTGATCATGATGGTGATGGTGACAATCGTGGTAGTGCATGGTCACAGTGATGATGGTGCTACTGATGGTGATGATGATGGTGTTAATGGTGGTGATGATAGTGATGGTGGTGATCATGATGGTGATGGTGATAATCGTGGTAGTGATGGTCACAGTGCTGATGGTGCTGGTGATGGTGGTGATGGTGTTATTTGTGGTAGTGATGATGGTGATAATAGTGATATGATGATGGTGATTATGGGGTCGTGGTGGTAATGATGGTGGTAGTGATGATGGTGGTATTGGTGCTAGTGACAGTGATGATGGCAATAATAGTGATGGTGACTATGGTGGTGATGGTGGTGGTGGTAATGGTGGTGATGATAGTAATGATGGTGGTGATGGTGGTGATCACGATGGTGATGGTGATAATCGTGTAGTGATGGTCACAGTGATGATGGTGGTGATGATGGTGTTAATGGTGGTGATGATAGTAATGATGGTGGTGATCATGATGGTGATGGTGATAATCGTGGTAGTGATGGTCACAGTGATGATGGTGGTGATGGTGTTAATGGTGGTGATGATAGTAATGATGGTGGTGATCATGATGGTGATGGTGATAATTGTGGTAGTGATGGTCACAGTGATGATGGTGCTGGTGATGGTGTTATTCATGGTAGTGATTATGGCAATAATAGTGATATGATGATGGTGATTATGGTGTCGATGGTGGTGGTAATGATGCTGGTAGTGATGATGGTGGTACTGGTGCTAGTGACAGTGATGATGGCAATAATAGTGATGGTGACTATGGTGGTGATGGTGGTGGTGATGTGGTGGTGGTAATGGTGGTGATGGTGGTGATGATGGCAGTGATGGGACTTCATAAGATGTGAGACTTTAATGAGTTAACACATATAAAAGTCTTTACAGGGTGATCACTGCAGAGCACTTGCCTAAGGTGACAGCTCTTATGATAATAATAATTACTGTCATCCAGAGATGAAAGGACTTATCCAGAACAGAGCAGCAGGACCAGCGGCCCAAACTCCCCACCATCATTTTCCAGCCCATCACAGAGCCAGACGGAGTATTAGAGAAATCGAGTAAATGTTAGATACACATGACACTGAATCAATAACGAACCCAATGTTGTGTTCCTCTGCAGGTATGAGACATATGTCTGACTCCTACAGGCCTCAGGGCTTCATTGTGGACACAGCCTCCCACTGTCTAGGAGAGCTGGTAGAGAAACTGGGAGTCTCCCCTGAATCTGCTTGACATGATTATGGGATACTCACGTGTACTTTAAAAAAATACAGGCTGGGGCCGAGCACGGTGGCTCACGCCTGTAACCCCAGCACTTTGGGAGGCCGAGGCGGGTGGATCACGAGGTCAGGAGTTCAAGACCAGCCTGGCCAACATGGCGAAACCCCATCTCTACTAAACATACAAAAATTAGCAGGGTATGGTGGTGTGT	181.3	PASS	PRECISE;SVTYPE=INS;SVLEN=1926;END=10971075;CIPOS=-0,0;CILEN=-18,18;RE=19;RNAMES=NULL;AF=1.0	GT:DR:DV:PL:GQ	1/1:0:19:181,49,0:48
chr1	10987308	cuteSV.DEL.198	AAAGAAAGAAAGAAAGAGAGAAAGAAAGAGAGAAAGAGAGAAAGAGAAAGAGAAAGAAAGAAAGAAAGAAAGGAAAGAAAGAAAGAGAAAGAAAGAAAAGAAAGAAAGAAAGAAAGGAAGGAAGGAAGGAAGGAAGGAAGGAAGGAAGGAAGGAAGAAAGAAAGAAAGAAAGAAAGAAAGAAAGAAAGAAAGAAAGAAAGA	A	143.1	PASS	PRECISE;SVTYPE=DEL;SVLEN=-200;END=10987508;CIPOS=-0,0;CILEN=-0,0;RE=15;RNAMES=NULL;AF=1.0;STRAND=+-	GT:DR:DV:PL:GQ	1/1:0:15:143,38,0:38
chr1	10988055	cuteSV.INS.268	G	GAGAGGAAGGAAGGAAGGAAGGAAGGAAGGAAGGAAGGAAGGAAGGAAGGAAGGGAAGGAGGGAGGAAGGA	42.5	PASS	PRECISE;SVTYPE=INS;SVLEN=70;END=10988055;CIPOS=-8,8;CILEN=-1,1;RE=9;RNAMES=NULL;AF=0.5294	GT:DR:DV:PL:GQ	0/1:8:9:42,0,33:32
chr1	11000057	cuteSV.DEL.199	GAGAAGCTAGGCGCCAGCAGAAAAATATCTTCTAAGTGTTGAGTATGAATGACCTTCAACCTAAAATTCTGTACGCAACCGGACTACCAATGACATGTAAATGGAATAAGACCATTTTCAGACATGTAAGGAAGTCTCCAGGATGACAACTGATACAATTTCCAGCAAGCAATCCAGGAAAGGAGGCATGAAGACTCCAAGAAATAAAAAAATAAAAATTACAAACTATCTGGCTGGGCACAGTGGCTCTCACCTGTAATCTCAGCACCTTGGGAGGCCAAGGTGAGTGGATCACTTGAGGTTAGGAGTTCAAGACCAGCCTGACCAACAGGGTGAAACCCCGTCTCTACTAAAAAAATACAAAATTAGTCAGGTGTGGTGGTGCACACCTGTAATCCCAGCTACTTGGGAGGCTGAGGCAGGAGAATCACTTGAACCTGGGAAGCGGAGGTTGCAATGAGCCAAGATCACGCCACTGCACTCCAGCTTGGGCAACAGAGCAAGACTCTGTCCCCCCCCAAAAAAATCACAAACTAGCTGACAGATTTGACTATGAAGAAAACCTTATTCAAGACATTTACACAACTTTTGGAGGGCATAAAATGATTATTTAGATGTTCAAAGAGAACAAAGCAAATGAAAAAGCAAGGCAATTATTAACTCCAGGAAAAAGTAAAGTTGCACAAGAAAAGATAAAACTTGTCTCAGTCATGAACACAATTTATGTAGTCATAATAGTGAAAACATTGAATATGTATTTAACCAAAAATGGTGATATTAGGTATCAGTATATTAAGAGGATGGAGGAAATGATAATGAAGTGTGAGCTAAAAAACCCTCATTAGACATAATAGGAAATCAGTAGATACTTTCTAAATTGAATAAATGAAAATTTTGCAGGATAAGGCCAGGCATGGTGTCTCATGCCTGTAACCCCAACACTTTGGGAGGCCAAGGTTGAGCCCAGGAGTTTGAGACCAGCCTGAGAAACATGGCAAAACCCCATCTCTAGCAAAAATACAAAAATTAGCCAGGCATGGTAGCACATGTCTGTATTCCCAGCTACTGGGGAGGCTGAGGTGGGAGGATGGCTTGAGCCCGGGAGGCAGAGGTTGCAGTGAGCTGAGATCGAGACACTGCACTCTAGCCTGGGTGACAGAGCAAGACCCTGTCTCAAAAAAATTTTTTTTAATTGCAGGATAGATTTATTATTTTAAAAGATGTAGGTATATCCATAAGAAACAACTAAAAGAATGGTTACTTCTGATAAGGGATATGGAAGGGGCTGGGGAGAACAAGAGACTGCAGTTTTTTTGTTATTTGTATTTATGTACTAACTGGCTTTTTACAAAAAATGGTTTTAAAAACCCAAGATCTAGAACAAATAAGGGAGGCATACCTTAATTTTGGCAGCTAAGATGCTTAAATTAAAAGGAAAGTAAGCCAGGCGCAGTGGCTCACGCCTGCAATCCCAGCACTTTGGGAGGTCGAGGAGGTTGGATCATGAGGTCAGGAGATCGAGACCATCCTGGCTAACATGGTGAAACCCCGTCTCTACTAAAAATACAAAAAAATTAGCCAGGCGTGGTGGTGGGTGCCTGTAGTCCCAGCTACTCAGGAGGCTGAAGCAGGAGAATGGCGTGAACCTGGGAGGCGGAGCTTGCAGTGAACCGAGATTGTGCCACTGCACTCCAGCCTGGGCGACAGAGTGAGACTCCGTCTCAAAAAAAAAAAAAAAAAGAAAGTAAATCGTGATAAAATAAAAATATCTTACCTTAGTATTAGTTTACCTTTCAAAAGTACTTGTGGGCCGGGTGCTGTGGCTCATGCTTATAATCCCAGCACTTTGGGAGGCTGAGGTGGTCAGATCGCTTGAGCTCATGAGTTCAGCACCAGGCTGGGAAACATGGTGAAACCCCATCTCTACTGAAAATACAAAAAAAAAAAGAGCTGGGTGTGGTGGTGTGTGCCTGCAGTTCCAGCTACTAGGGAGGCTGAAGTAAGAGGATGGCTTGAGTCCATGAGGCAGAGGTGATAGTGAGCCAAGATTGGGCCACTGCACTCCAGCCTGACCAACAGAGCCAGACCTTGTCTCAAAGAACAAACAAGGCCGGCGCAGTGGCTCATGCCTGTAATCCCAGCACTTTGGGAGGCTGAGGTGGGTGGGTCACCTGAGGTCAGGAGTTCGAAACC	G	45.6	PASS	PRECISE;SVTYPE=DEL;SVLEN=-2192;END=11002249;CIPOS=-0,0;CILEN=-0,0;RE=12;RNAMES=NULL;AF=0.4444;STRAND=+-	GT:DR:DV:PL:GQ	0/1:15:12:46,0,74:45
chr1	11041736	cuteSV.INS.269	T	TAGAAGAACTGGGTGGATGGATAGATAGATGGCTGGAAGGATGGATTAATGGGTGGATTGATGGATGGGTAGGATTGGTAGGTAGAAGGATGGGGTGGGTGGATAGATGGATAGCTGGAAGGAATGGATGGATGGATGCATGGATACATGGATGGATGGATGGATGGATAGATGGATAGATAGATAGATAGACAGACAGATATGTAGAAGGGTGGGTGGATGGGTAGATAAATAGAAGGATGGGTGGATAGAGGATGAGTGGGTG	190.8	PASS	PRECISE;SVTYPE=INS;SVLEN=264;END=11041736;CIPOS=-1,1;CILEN=-1,1;RE=20;RNAMES=NULL;AF=1.0	GT:DR:DV:PL:GQ	1/1:0:20:191,51,0:51
chr1	11373881	cuteSV.INS.270	G	GGTGTATGTGGTGTGTGTGGTCTGCATGTGGTGTGTGTGTATGAGTGTGATGTGTGTGGTGTGTGGTCTGTGTGTATGAATGTGGTGTGTGTGTGTGGATAGGTGTGGTATGTATGAATGGGTGTGTGTGGTGTGTGTGAATGGGTGTAGTGTGTATGGATGGGTGTGTGTGTGTGTATGGTGTGTGTGTGGATAGGTGTGTGTGGTGTGTGTGGATGTGTGTTTGGTGTGTGTGGTGTGTGTACGATGTGTGTGGTGTGTGTGTGGTGTGTGTGGCATGTGTGTGTTGTGTGTGCAGATGAGCGTGTGGGCTGTGTGCATGTGTGAATGAGCGTGCGGGCTGTGTGTGGATGGGTACGTATGGTGTGTGTGTATGTGTGTTTGGTGTGTTTGTGTGGTGTGTGTAATGTGTGTATGGTTTGTGTGGTGTGTGTGTGGCGTGTGTGTGGTGTGTGTGTATGGACGTGTGTGGATGGGTATGTATGGTGTGTGTGTTGTGTTGTGTGGTGTGTGTGGTGTGTGTGTGTATGAGCGTGTGTGGTGTGTGTGTGTGAATGAGCGTGTGGGCTGTGTGTGGATGGGTATGTATGGTGTATGTGGTGTGTGTTGTGTGTGCAGATGAGCGTGTGGGCTGTGTGTGTGGTGTGTGCATGTGTGAATGAGCATGTGGGCTGTGTGTGGATGGGTACGTATGGTGTGTGTGGTGTGTGTGTGTATGTGTGTTTGGTGTGTTTGTGTGGTGTGTGTATGGTGTGTGTGGTGTGTGTGGCATGTGTGTGTTGTGTGTGCAGATGAGCGTATGGGCTGTGTGTGTGGTGTGTGTGTGTGAATGAACGTGTGGGCTGTGTGTGGATGGGTACGTATGGTGTGTGTGGTGTGTGTGTGGCGTGTGTGGATGGGTATGTATAGTGTGTGTGGTGTGTGTGCTGTGTTGTGTGGTATGTGTGTGTGTGGATGAGCGTGTGTGGTGTGGGTGTGTGTATGAGCGTGTGGGCTGCGTGTGGGAGTGTGGATGAGCAAGTAGGCTGTGTGTGGATGGGTATGTATGGTGTGTGTGGTGTGTGGATGAGTGTATGTGGTGTGTTGTGTGGTGTGTGTGGTATGTGGATGGATGTGTGTGGTGTGTTGTGTGCTGTGTGGTGTGTGGATGGGTGTGTGTTGTGTGGTGTGTGGATAGGTGTGTGTTGTGTGGTGTGTGTCGTGTGTGTGGTGTGTGGTGTGTGGATGGGCGTGTGTGGTGTGTGTT	143.1	PASS	PRECISE;SVTYPE=INS;SVLEN=1245;END=11373881;CIPOS=-0,0;CILEN=-3,3;RE=15;RNAMES=NULL;AF=1.0	GT:DR:DV:PL:GQ	1/1:0:15:143,38,0:38
chr1	11374328	cuteSV.INS.271	A	ATGTGGTGTGGTGTGTTGTGTGTTGTGTGGTGTGTGTGGTGTGTGGATGGGTGTGTGTGGTGTGAGTGGTG	54.7	PASS	PRECISE;SVTYPE=INS;SVLEN=70;END=11374328;CIPOS=-10,10;CILEN=-0,0;RE=10;RNAMES=NULL;AF=0.625	GT:DR:DV:PL:GQ	0/1:6:10:55,0,17:16
chr1	11381601	cuteSV.DEL.200	CGAGACCATCCTGGCTAACATGGTGAAACCCCATCTTTACTAAAAATACAAAAAAATTAGCCAGGTGTGGTGGCTCATGCCTGTAATCCCAGCACTTTGGGAGGCCGAGGCAGACAGATCACGAGGTCAGGAGATG	C	26.5	PASS	PRECISE;SVTYPE=DEL;SVLEN=-135;END=11381736;CIPOS=-0,0;CILEN=-0,0;RE=10;RNAMES=NULL;AF=0.3704;STRAND=+-	GT:DR:DV:PL:GQ	0/1:17:10:27,0,93:26
chr1	11522759	cuteSV.INS.272	G	GAGCCCAGCCAGAGCCCAGCCAGGACCCAGCCAGAGCCAGCCAGGACCCAGCCAGAGCCCAGCCAGGACCCAGCCAAGACCCAGCCAGGACCCAGCCAGAGCCCAGCCAGGACCCAGCCAGAGCCCAGCCAGAGCCCAGCCAGAGCCCAGCCAGGACCCAGCCAGAGCCCAGCCAGGACCCAGCCAGAGCCCAGCCAGGACCCAGCCAAGACCCAGCCAGGACCCAGCCAGAGCCCAGCCAGGACCCAGCCAGAGCCCAGCCAGGACCCAGCCAGGACCCAGCCACCCAGCCAGAGCCCAGCCAGGACCCAGCCAGAGCCCAGCCAGAGCCCAGCCAGGACCCAGCCAGAGCCCAGCCAGGACCCAGCCAGGACCCAGCCAGGACCCAGCCAGGACCCAGCCAGAGCCCAGCCAGGACCCAGCCAGAGCCCAGCCAAGACCCAGCCAGGACCCAGCCAGAGCCCAGCCAGGACCCAGCCAGAGCCCAGCCAGGGCCCAGCGAGAGCCCAGCCAGGACCCAGCCAGAGCCCAGCCAGGGCCCAGCCAGGACCCAGCCAGGACCCAGCCAGAGCCCAGCCAGAGCCCAGCCAGGACCCAGCCAGAGGCCAGGACCCAGCCAGAGCCC	34.8	PASS	PRECISE;SVTYPE=INS;SVLEN=624;END=11522759;CIPOS=-2,2;CILEN=-2,2;RE=9;RNAMES=NULL;AF=0.45	GT:DR:DV:PL:GQ	0/1:11:9:35,0,54:34
chr1	11522792	cuteSV.INS.273	G	GGACCCAGCCAGGACCCAGCAGGGCCCAGCCAGGGCCCAGCCAGAGCCCAGCCAGAGCCCAGCCAGAGCCCAGCCAGAGCCCAGCCAGGACCCAGCCAGAGCCCAGCCAGGACCCAGCCAGGACCCAGCCGGGCCCCAGCCCCCAGCCAGAGCCAGCCAGAGCCCAGCCAGAGCCCAGCCAGGACCAGCCAGAGCCCAGCC	73.1	PASS	PRECISE;SVTYPE=INS;SVLEN=200;END=11522792;CIPOS=-36,36;CILEN=-43,43;RE=13;RNAMES=NULL;AF=0.65	GT:DR:DV:PL:GQ	0/1:7:13:73,0,16:15
chr1	11609196	cuteSV.DEL.201	AGGAGAACCTTTATGTCTAGCTCAGGGATTGTAAATACACCAATCAGCATCCTGTGTCTAGCTCAGGGTTTGTGAATGCACCGATCGACACTCTGTATCTAGCTACTCTGGTGGGGCCTTGGAGAACCTTTGTGTGGACACTCTGTATCTAGCTAATCTGGTGGGGACGT	A	57.7	PASS	PRECISE;SVTYPE=DEL;SVLEN=-169;END=11609365;CIPOS=-1,1;CILEN=-0,0;RE=13;RNAMES=NULL;AF=0.5;STRAND=+-	GT:DR:DV:PL:GQ	0/1:13:13:58,0,58:54
chr1	11622836	cuteSV.DEL.202	GACAGGCAGGCTGCAGTTTCAGCTGCTGGTCCCAGCTGACTGGGGCCAGGTCAGGGACCCTTCTCCAGAGCAGACTCACCCAAGGACAGGCCATGACCACCGGTGGTGCTCCAGAACCCACTGTGGCTCCCTATCACCCCACCATTTAATCCAGCTTAGCCCTTCACCAACTTCCTGCCTTAGGATTTACTGACACACGCCTCTGCCATCCATCATTTGGGCATCCATTAAATGGCCATTGGCCTCAAATGTACAGGGTGGTGGAAGGGACGCATTTGACATGGGAAGGTT	G	267.2	PASS	PRECISE;SVTYPE=DEL;SVLEN=-290;END=11623126;CIPOS=-0,0;CILEN=-0,0;RE=28;RNAMES=NULL;AF=1.0;STRAND=+-	GT:DR:DV:PL:GQ	1/1:0:28:267,71,0:71
chr1	11641682	cuteSV.INS.274	G	GCAGGGGAAGGTCCCAGGGGGCCTCGGATGGACATGGTCAGGGGAAGGTCCCAGGGGCCTCGGATGGACATGGTCAGGGGAAGGTCCCAGGGGGCCTCGGATGGACATGGT	76.1	PASS	PRECISE;SVTYPE=INS;SVLEN=110;END=11641682;CIPOS=-5,5;CILEN=-0,0;RE=13;RNAMES=NULL;AF=0.6842	GT:DR:DV:PL:GQ	0/1:6:13:76,1,9:9
chr1	12138948	cuteSV.INS.275	G	GCCTTGAAGCCCGTGGTTTGTCCACGTTACCACCCACCCTCTGCAGAAGCAGGAGGACAGATGGGGC	314.9	PASS	PRECISE;SVTYPE=INS;SVLEN=66;END=12138948;CIPOS=-4,4;CILEN=-0,0;RE=33;RNAMES=NULL;AF=1.0	GT:DR:DV:PL:GQ	1/1:0:33:315,84,0:84
chr1	12565675	cuteSV.INS.276	C	CTCCTGGCCTGCAGGCCAAATGCAATTTCATGGAAACCTCAGGAGTCCAAATCCTCTCCAAAAGGCTGGCTGGGGCCACACCATGAGACACAAGTCTGTCTGCAGCTCAAGGATGGTCAGAAAAATCGGGACTAAGACAAGACCCCCACTTCATCCTCCTCGTTTATCCCTGCCCACTGAGACGTGCTCATCCCCAGTCTGTTTCCTGGAGAGCCAGTGAGAGGCATCTGCCCTGTGGGCTCACTTGTGTCTAGACACACTAAGGGTCGGGCGATAGATGGGTGTGGACATTTCAGGAGGACGTCTTTAGCAACCCCCCATACTTTGGTAACATGTCCTCAAGGACCAAAAAGGAGATGGGTCCTTGAGGACCCATCTTGGGGCCTCGTCGTTTGCTGTCACCTGGTACTGTAGTCAGCAAGGGGACTTGGGGGTCAGGCAGAGCTGGTTCTAGATCCTTGAGCCCAGGAGTTCCAGGCTGCAGTGAGCTATGATTGTGCCACTGCACTCCAGCCTGGACAACAGAGAAACACCCTGTCCCTCTAAAAAAAAAAAAAAAAAAAAAAAAATACCTGTCTCCAGTGCTCACAAGCCTATTAACCTGGGCAAGGGTTTCCCCTGATGAGTGTCTTGTCACTTATGAAATGGGCTTCATAATACCACTTTTCAAAAGGTTTAGTGTGGGCCGGGTGCAGTGGCTCACACCTGTAATCCCAGCTT	53.2	PASS	PRECISE;SVTYPE=INS;SVLEN=719;END=12565675;CIPOS=-0,0;CILEN=-0,0;RE=12;RNAMES=NULL;AF=0.5	GT:DR:DV:PL:GQ	0/1:12:12:53,0,53:50
chr1	12677550	cuteSV.INS.277	T	TAAAAACAGCAAGTAGGCTGGGCGCGGTGGCTCACGCCTGTAATCCCAGCACTTTGGGAGGCCGAGGCGGGCGGATCATGAGGTCAGGAGATCGAGACCATCCTGGCTAACACGGTGAAACCCCGTCTCTACTAAAAAAATACAAAAAATTAGCCGGGCGTGCTGGCGGGAACCTGTAGTCCCAGCTACTCGGAGGCTGAGGCAGGAGAATGGCGTGAACCTGGGAGGCGGAGCTTGCAGTGAGCCAAGATTGTGCCACTGCACTCCAGCCTGGGCAACAGAGCAAGACTCTGTCTCAAAAAAAAAAAACAACAACAACAACAAAAAA	81.9	PASS	PRECISE;SVTYPE=INS;SVLEN=327;END=12677550;CIPOS=-1,1;CILEN=-0,0;RE=15;RNAMES=NULL;AF=0.625	GT:DR:DV:PL:GQ	0/1:9:15:82,0,25:24
chr1	12789422	cuteSV.INS.278	T	TTCTTTCTTTCTTTCTTTCTTTCTTTCTTTCTTTCTTTCTTTCTTTCTTTCTTTCTTTCTCTTTCTTTCTTTTCCTTCCTTCCTTCCTTCCTTCCTTCCTTCCTTCCTTCCTTCCTTC	48.8	PASS	PRECISE;SVTYPE=INS;SVLEN=117;END=12789422;CIPOS=-19,19;CILEN=-3,3;RE=11;RNAMES=NULL;AF=0.5	GT:DR:DV:PL:GQ	0/1:11:11:49,0,49:45
chr1	12816074	cuteSV.DEL.203	TAGTTCTTTCTTTTTTTTTTTTTTTTTTTTTTCCTTTCTTTTTTTTTTTTTTATTATACTCTAAGTTTTAGGGTACATGTGCACATTGTGCAGGTTAGTTACATATGTATACATGTGCCATGCTGGTGCACTGCACCCACTAATGTGTCATCTAGCATTAGGTATATCTCCCAATGCTATCCCTCCCCCCTCCCCCCGACCCCACCACAGTCCCCAGAGTGTGATATTCCCCTTCCTGTGTCCATGTGATCTCATTGTTCAATTCCCACCTATGAGTGAG	T	50.7	PASS	PRECISE;SVTYPE=DEL;SVLEN=-279;END=12816353;CIPOS=-1,1;CILEN=-0,0;RE=12;RNAMES=NULL;AF=0.48;STRAND=+-	GT:DR:DV:PL:GQ	0/1:13:12:51,0,60:50
chr1	13224529	cuteSV.INS.279	T	TTTTATCATATTAACTTTAAACACACTTCCTAACAAGGAATTCACAAAGCTATTCATA	74.1	PASS	PRECISE;SVTYPE=INS;SVLEN=57;END=13224529;CIPOS=-2,2;CILEN=-0,0;RE=19;RNAMES=NULL;AF=0.4524	GT:DR:DV:PL:GQ	0/1:23:19:74,0,112:74
chr1	13470159	cuteSV.INS.280	C	CTGCCTCAGCCTGCTGAGTAGCTGGGACTACAGGCACCCGCCACCATGCCCGGCTAATTTTTTGTGTTTTTTAGTAGAGACGGGGTTTCACCATGTTAGCCAGGATGGTCTCGATCTCCTGACCTCATGATCCACCTGCCTTGGCCTCCCAAAGTGCCGGGATTACAGGCGTGAGCCACCACGCCCGGCCAATTAACTGTTTAAAAAAAAATGTTCTCGCCAGGCGCAGTGGCTCATGCCTGTAATCCCAGCACTTTGGGAGGCCAAGGCGGGCAGATCACGAGGTCAGGAGATCGAGACCATCCTTGCTAACACAGTGAAACCTGTCTCTACTAAAAATACAAAAAAATTAGCCGAGCGTGGTGGCGGGCGCCTGTAGTCCCAGCTACTCGGGAGGCTGAGGCAGCAGAATGGCGTGAACCTGGGAGGCGGAGCTTTCAGTGAGCTGAGATCGCGCCACTGCACTCCTGCCTGGGTGACAGAGCAAGACTCCATCTCAAAAAAAAAAAAAAAAAAGTTATATCCAGTTACCTTGACAAAAGTACCTTCTTTTTTTTTTTTTTTTTTTTGAGACAGAGTTTCGCTCTTGTTGCCCAGGCTGGAGTGCAGTGGTGCGATCTCGGCTCACTGCAACCTCTTCCTCCCAGGTTCAAGTGATTCTCT	190.8	PASS	PRECISE;SVTYPE=INS;SVLEN=662;END=13470159;CIPOS=-0,0;CILEN=-1,1;RE=20;RNAMES=NULL;AF=1.0	GT:DR:DV:PL:GQ	1/1:0:20:191,51,0:51
chr1	13501502	cuteSV.DEL.204	GGGTTCAAGCAATTCTCCTGCCTCAGCCTCCCTAGCAGCTGGGATTACAGGTGCACGCCACCATGCCCGACTAATTTTTGTGGAGTTTTTTGTTTTTTGTTTGTTTGTTTGAGATAGAGTCTCACTCTGTTGCCCAGGCTGGAGTGCAGTGGCACGATCTTGGCTCACTGCAACTTCCAACTCCCA	G	44.4	PASS	PRECISE;SVTYPE=DEL;SVLEN=-185;END=13501687;CIPOS=-0,0;CILEN=-0,0;RE=10;RNAMES=NULL;AF=0.5;STRAND=+-	GT:DR:DV:PL:GQ	0/1:10:10:44,0,44:41
chr1	13522115	cuteSV.DEL.205	GCTGAGCAGTATTTCCGCTGTCATGACTGGCTGCTGAGCAGTATTTCCGCTGTCATGACTGGCT	G	68.9	PASS	PRECISE;SVTYPE=DEL;SVLEN=-63;END=13522178;CIPOS=-5,5;CILEN=-0,0;RE=12;RNAMES=NULL;AF=0.6667;STRAND=+-	GT:DR:DV:PL:GQ	0/1:6:12:69,0,12:11
chr1	13567980	cuteSV.DEL.206	GAGAGGCAGAGGGGGGAAAGAGGCAGAGAGAGAGAGAGGGGAAAGAGAGGCAGAGGGGGGAAAGAGGCAGAGAGAGAGAGAGGGGAAAGAGAGGCAGAGGGGGGAAAGAGGCAGAGAGAGAGAGAGGGGAAA	G	39.3	PASS	PRECISE;SVTYPE=DEL;SVLEN=-131;END=13568111;CIPOS=-8,8;CILEN=-0,0;RE=10;RNAMES=NULL;AF=0.4545;STRAND=+-	GT:DR:DV:PL:GQ	0/1:12:10:39,0,58:39
chr1	13658374	cuteSV.INS.281	T	TGCCCCTACTGGGAAGTGAGGAGCCCCTCTGCCCGGCCAGCCGCCCCATCCAGGAGGGAGGTGTGGGGGTCAGCCCCCCACCCGGCCAGCCGCCCCATCCGGCAGGTGAGGGGCGCCTCTGCCCGGCC	219.5	PASS	PRECISE;SVTYPE=INS;SVLEN=127;END=13658374;CIPOS=-12,12;CILEN=-0,0;RE=23;RNAMES=NULL;AF=1.0	GT:DR:DV:PL:GQ	1/1:0:23:219,59,0:58
chr1	14110579	cuteSV.DEL.207	TTTTATTTGCATGACTTGGAATGATACATTATTTTTCAGATCTCAAGAAACTTTTCTCCTTTGAAAAGCTCACAGGCTCTGGATCTGCTTTCTCTAAGGTGGTAGCCACAAACCATCTGTGGCTACAAAACCCTTAAAATGTGGCTAGCCCAAGCTGTGCTTTGAGTGTAAAATACACCCTAGGTTTCAGGCTTAGTACAGGGAAAAAAAAGACACGTAAAATATCTCATTAATATCTTTTTATATTGACTACATGTTAAGATGACAATGACGATGTTTTGGCTGTGCTAAATAAAATATATATTACAATTAATTTTAACTTTTGTTTGTGTGTGTTTTTTACTTTTTAATGAGATTACTAGAAACTTTTAAATTGCATACACAATTTGCATTATATTTCTGCTGGACAGCATTGCTCTAGATAGCATGGGAAATGATGTGGGGGTTAAAATGGCCCTGGATGACTCCTGCCTTCAGTGGAAGTACATCAATGTCCTGAAGGAGGTGGAGGATTCATCAATATTCATCCACACAGCAGACATCCATTGAGGGTCTATGCTATGCCAGACATTAGGCAAAATGCTAGAGATAGGGGGACAGCAGGATAAATAGAGTTTCCACCCAGGGCCTCTGCATCAGGGCGCCTAGCCACAGCACACACGCGGGCTGCAGTCCAGGATATGCCGATCCACTAAGCTTGAAATTGCATGGGGATCCTGGCTGCTGAGCAAGGGGTGGGCAGGAAGGAAAGAGTGCCTCCTAGAGACAGATCTACACTGTAGAAATAAACAGTAAGACTTTGGAGGTTGCACATTGGAAAAGTGAAGGAACTACTGATCTCTATATGCCCTGTGCTTGGCACATAGAAAGCTGGTGATAATTGTGCACTGAGTACTAACGTCAGGCCCAGCAGAGTCCAAAAGGACTGGGGCAGCATTGCTGCACTTGAAGGAAATGGTTCGTTTTTCTCATTCATACGAAAGGGCTGTCTCTCTCCCAGCTGTGCTTTTTGAGGGTTGCATGTGCACCTTGTAAAAGAGCCTCTGATTCCTCACCAGCCCTGTCTGTGCCCTTACAGAGCAGGGGCATTGAAAGTCCTGCACACCTGCGTTGTCTCTGGACTCCACACCTGATGCCCCAACCCTTTGCCTAGATTCTTTTCTTTTTTTTTTTTTTTTTGAGGTGGAGTCTCGCTCTGTCGCCCAGGCTGCAGTGCAGTGGCATGATCTTGGCTAACTGCAACCTCGGCTTCCTGGGTTCAAGCGATTCTCCTGCCTCAGCCTCCTGAGTAGCTGGGACTACAGCTGCGCACCACCACGCCCGGCTAATTTTTGTATTTTTAGTAGAGACGGGCTTTCACCATATTGGTCAGGCTGGTCTTGAACTCCTGACCTAGTGATCCACCCACCTCGGCCTCCCAAAATGCTGTGATTACAGACGTGAGCCACCACGCTCAGCCCCTTTGCCTAGATTCTAACTTCTGGCCTGGATTCCTGAGACTGCCACCCTCCAGGCTTAGAGGGTCTGCCGCAGCTTTGCCATATCTGACTGCTGACTTCTGACCCAAGGCTGGGTCTGACCTTACCTACTGGCTGTCCACATCAGGCAAGCCAGTGAGGTTTCTCCTTTGTCCTCTTCTTCTCTAAAAAAGTCCCACTTATTTGCTGTCTTCCTGACTCTCTCTGCTAGAAGGTGAGCTCCTGATCTGGTGTGTTCATTCGTGTATCTGCAGCACTGAGAACACTGCTAGCTCAGTCTGGATGCTGTGTGACCATATGGTAGTGAGGACAAACCCACCACCGTTACTTGGGTGAGGAGCTGCCTGCATCCCTCCCACTCCTCTTTGGCCACTGTGGGTTGTCAACAGTCTTGATTCCAAGAAGTGATGTCCTGGCTTTTAGGAGAAAGAACTTTGTTGGGAGCATGGCAGACACTCTCCTCTCACTCC	T	76.1	PASS	PRECISE;SVTYPE=DEL;SVLEN=-1947;END=14112526;CIPOS=-0,0;CILEN=-1,1;RE=13;RNAMES=NULL;AF=0.6842;STRAND=+-	GT:DR:DV:PL:GQ	0/1:6:13:76,1,9:9
chr1	14492665	cuteSV.INS.282	A	AACCACACACACACACCACACACACCACACACCACACGCTACACACACCATGCACATACCACAAACCACACACACACCACACACCACACCACACATTACACACACCACACAGACACCACACACCACACAAACATCACACACCACAGACACATCACACACCACACACACACCACACATACACAGCACACAGCTCACGCATACACAGCACACACATCACACATACACATACCACATACACACCACACACACACCACAAACCACATATACACAGCACACACATCACACAAACACATACCACATACACACCACACACCGTACATACACAGCATACACATTACACATACACACACGACACACCACACACAGACCACACACCACACAGATACAGCACAGAGACACTACACATACCACCACACACCACATACAAACCACATACCACATACACACCACACATATACCACACAGACACCATACATACATGCACCACACACCACACATACGCTACACACACCACACACCACACATCCATGTACCACATATATGCTACACACAGCACACACACACACCACACATCCATGTACCACATATATGCTACACACACCACACACACACCACACATGCCACACATATACAGCACACATACACACAACACACATATACCACACATACCATGCACACACCACACACACTGCACACACATACACCACACACACCACACACACTACATAACACACACACCACACATCACATGCATCACATACACCACACACACCACACACATACACCACATATACCACACACAGCACATATACAACACACACATACACCACACACACCACGCACACCGCACACATACACCACACACACCACAGACATACACCACACACACCATACATACATCACACACAATATACACACCACACATACAATATACCCACCACACACACCACGCATATACCACACACACCACATAACACACTACACAAACCATATATACAGCACATACTACACATACACAGTGCAAACATTACACACACACCATACACCACACACCACACAAATACACCACACACACACCACACACATACACCACATACACCACACACACACACTACATACCACACACACCACACATACACCACACATACCACATACACCACACATACATTGCATACCACACACACCACACATACACCACACACACCACATATACACCACACACATACACCACACACACTGTACATGCATCACACACAACATACACACCACATATACAATATACCCACCACACACACCACACATATACCACACACACCACATAACACACTACACAAACCATATACATACCACACACTACACATACACAGCACAAACATTACACACACACCATATACACACTACAAGCCACAAATATATCACACACAC	257.6	PASS	PRECISE;SVTYPE=INS;SVLEN=1424;END=14492665;CIPOS=-0,0;CILEN=-0,0;RE=27;RNAMES=NULL;AF=1.0	GT:DR:DV:PL:GQ	1/1:0:27:258,69,0:68
chr1	14514387	cuteSV.INS.283	T	TTTATATATAATATAATATTTATATATATTTATATATAATATATATATTTATATATATATTATATATATTATATATATAATTATATATAATATATATATTATATATTTATATATAATATATATATTTATATATATTTATATATAATATATATATTTATATATATTAATATTATATATATATATATATATATTATATATTATATATAATATATATATTATAATATTTATATATATAATATATATTATTATATATATATTATATATATATAAAATATATTTATATAAATATTTATATAAATA	95.2	PASS	PRECISE;SVTYPE=INS;SVLEN=299;END=14514387;CIPOS=-6,6;CILEN=-8,8;RE=18;RNAMES=NULL;AF=0.6	GT:DR:DV:PL:GQ	0/1:12:18:95,0,38:37
chr1	14514501	cuteSV.INS.284	A	AATATATAAATATATTTATATAAATATTTATATAAATATATTTTATATATTTT	80.5	PASS	PRECISE;SVTYPE=INS;SVLEN=52;END=14514501;CIPOS=-0,0;CILEN=-0,0;RE=17;RNAMES=NULL;AF=0.5312	GT:DR:DV:PL:GQ	0/1:15:17:81,0,61:61
chr1	14652506	cuteSV.INS.285	C	CCTATCCGCCTATCCATCACCCACCCACCCATCCATCTGCCTATACATCCACCCACCCACCCACCCACCTGTCCATCCACCCACCCACCCACCCATCCCCCTCTCCATCCACCCACCCACCCACCCACCCATCCGCCTGTCCATCCACCCACCCACCCACCCATCCACCTGTCCATCCATCCACCCACCCACCCATCCACCTATCCATCCACCCACCCACCCATCCACCTGTCCATCCACCCACCCACCCATTTACCTATCCAT	314.9	PASS	PRECISE;SVTYPE=INS;SVLEN=263;END=14652506;CIPOS=-0,0;CILEN=-0,0;RE=33;RNAMES=NULL;AF=1.0	GT:DR:DV:PL:GQ	1/1:0:33:315,84,0:84
chr1	15036278	cuteSV.INS.286	A	ACCCAGCTCCCCCCACCCTGCCCGCCCAGCTCCCCCTGCCCTGCCCGCCCAGCTCCCCCTGCCCTGCCCG	248.1	PASS	PRECISE;SVTYPE=INS;SVLEN=69;END=15036278;CIPOS=-0,0;CILEN=-0,0;RE=26;RNAMES=NULL;AF=1.0	GT:DR:DV:PL:GQ	1/1:0:26:248,66,0:66
chr1	15063773	cuteSV.DEL.208	CACCCAAGGCGGAGAGGATTTATGCCACTTCCGCTGAGCCCACATCCATGCCGCAC	C	343.5	PASS	PRECISE;SVTYPE=DEL;SVLEN=-55;END=15063828;CIPOS=-4,4;CILEN=-0,0;RE=36;RNAMES=NULL;AF=1.0;STRAND=+-	GT:DR:DV:PL:GQ	1/1:0:36:344,92,0:91
chr1	15225218	cuteSV.INS.287	G	GGGGGAGGGTGGAGGGGATGGGAGGGAGGGGGAGGGGAGGGAGAGGGAAGGGAGGGGAGGGAGGGGGAGGAAAGCAGAGGGGATGGGAGGAGGAGGGGGAGGGGACAGGAGGGAAGTGAGGGGGAGGGGAGTGAGGGGGGAGGGAGAGGGGAGGGGGAAGGGGAGGGTGAGGGAGGGGAGGGGAGGGAGGGAGTGGGGGGAGGGAGTGGGGGAGGGGAGAGGGGGAGGGGAGGGAGTGGGGGAGAGGGGAGGGGAG	162.2	PASS	PRECISE;SVTYPE=INS;SVLEN=255;END=15225218;CIPOS=-0,0;CILEN=-4,4;RE=17;RNAMES=NULL;AF=1.0	GT:DR:DV:PL:GQ	1/1:0:17:162,43,0:43
chr1	15314635	cuteSV.INS.288	G	GTGGGTGTGTGGGAGGGTGTGTGAGGGTGTGGATGTGTGTGGGTATGTGGGGGGTGTGGGAGTGTGGAGATGTATGAGTGTGGGTGTGTGAGAGGGTGTGTGTGGGGGTGTATGGGTGTGTAAGCATAGGGGGTGTATGGGTGTGAGTATGGGGGGAGTATGTATGGGTGTGTGGGTGTGTGTGGATGTGTGGGTGAGGGTGTTGGGAAGGGTGTGTGGGGTGTGGATATGTGTAGGTGTGTGTGGGTGTGTGTGGATATGGGTAGGTGTGTGTGTGAGTGTGGTGTGTGGGGGTGTA	124.1	PASS	PRECISE;SVTYPE=INS;SVLEN=297;END=15314635;CIPOS=-0,0;CILEN=-0,0;RE=13;RNAMES=NULL;AF=1.0	GT:DR:DV:PL:GQ	1/1:0:13:124,33,0:33
chr1	15388335	cuteSV.INS.289	C	CCCCTCCCCCAGCCCCTGCCCCACCTCCCTCCCTCCCTCCCTCCTTCCCTTCCCTCCCCAGCCCCTGCCCCACCTCCCTCCCTCCCCTCCCCAGCCCCTGCCCCACCTCCCTCCCTCCCTCCCTCCTTCCCTTCCCTCCCAGTCCCTGTCCAACCTCCCTCCCTCCCTCCCTCCCTCCCTCCCTTCCCTCCCCAGTCCCTGCCCACCTCCCTCCCTCCCTTCCCTCCCCAGTCCCTGCCCCACCTCCCTCCCTCCCTTCCCTCCTCAGGCCCTGCCCCACCTCCCTCCCTCCATT	73.1	PASS	PRECISE;SVTYPE=INS;SVLEN=294;END=15388335;CIPOS=-10,10;CILEN=-1,1;RE=13;RNAMES=NULL;AF=0.65	GT:DR:DV:PL:GQ	0/1:7:13:73,0,16:15
chr1	15388345	cuteSV.INS.290	G	GCCCCTGCCCCACCTCCCTCCCTCCCTCCCTCCCTCCCTCCCTCCTTCCCTTCCTCCCCAGTCCCTGTCCAACCTCCCTCCCTCCCTCCCTCCCTTCCCTCCCCAGTCCCTGCCCCACCTCCCTCCCTCCCTTCCCTCCCCAGGCCCTGCCCCACCTCCCTCCCTCCATTCCCTCCCCA	37.4	PASS	PRECISE;SVTYPE=INS;SVLEN=178;END=15388345;CIPOS=-0,0;CILEN=-0,0;RE=9;RNAMES=NULL;AF=0.4737	GT:DR:DV:PL:GQ	0/1:10:9:37,0,47:36
chr1	16002842	cuteSV.INS.291	A	AAAATAGGCTCTCCTCCCCTCTCCCCCTCCCCCTCCCCCTCCCCCTCCCCCTCCCCCTCCCTCTCCCTCTCCCGTCTCCGTCTCCCCATGGTCTCCCTCTCATGCGGAGCCGAAGCTGGACTGTACTGCTGCCATCTCGGCTCACTGCAACCTCCCTGCCTGATTCTCCTGCCTCAGTCTGCCGAATGCCTGCGATTGCAGGCACGCACCGCCACGCCTGATTGGTTTTGGTGGAGACGGGGTTTCGCTGTGTTGGCCGGGCCGGTCTCCAGCCCCTAACCGCGAGTGATCCGCCAACCTCGGCCTCCCGAGGTGCCGGGATTGCAGACGGAGTCTCGTTCACTCAGTGCTCAATGGTGCCCAGGCTGGAGTGCAGTGGCGTGATCTCGGCTCACTACAACCTACACCTCCCAGCCGCCTGCCTTGGCCTCCCAAAGTGCCGAGATTGCAGCCTCTGCCCGGCCGCCACCCCGTCTGGGAAGTGAGGAGCGTCTCTGCCTGGCCGCCCATCGTCTGGGATGTGAGGAGCCCCTCTGCCTGGCTGCCCAGTCTGGAAAGTGAGGAGCGTCTCCGCCCGGCCGCCATCCCATCTAGGAAGTAAGGAGCGCCTCTTCCCAGCCGCCATCACATCTAGGAAGTGAGGAGCGTCTCTGCCCGGCCCGCCCATCGTCTGAGATGTGGGGAGCGCCTCTGCCCCGCCGCCCCATCTGGGATGTGAGGAGCGCCTCTGCCCGACCGAGACCCCGTCTGGGAGGTGAGGAGCGTCTCTGCCCCGGCCGCCCCGTCTGAGAAGTGAGGAGACCCTCTGCCTGGCAACCACCCCGTCTGAGAAGTGAGGAGCCCCTCCGCCCGGCAGCCGCCCCGGCTGAGAAGTGAGGAGCCTCTCCGCCCAGCAGCCACCCCATCTGGGAAGTGAGGAGCGTCTCCGCCCGGCAGCCACCCCGTCCGGGAGGGAGGTGGGGGGGGGTCAGCCCCCCCGCCCGGCCAGCCGCCCCATCCGGGAGGGAGGTGGGGGGTCAGCCCCCCCGCCCGGCCAGCCGTGCCGTCCGGGAGGGAGGTGGGGGGGTCAGCCCCCCCGCCTGGCCAGCCGTGCCGTCCGGGAGGGAGGTGGGGGGGTCAGCCCCCCGCCCGGCCAGCCGCCCCGTCCGGGAGGTGAGGGGCGCCTCTGCCCGGCTGCCCCTACTGGGAAGTGAGGAGCCCCTCAGCCTGGCCAGCCACCCCGTCCGGGAGGGAGATGGGGGGGTCAGCCCCCCCACCCGGCCAGCCGCCCCGTCCGGGAGGGAGGTGGGGGGGGTCAGCCCTCCCCCCGGCCAGCCGCCCCGTCTGGGAGGTGAGGGGCGCCTCTGCCCGGCCGCCCCTACTGGGAAGTGAGGAGCCCCTCTGCCCGGCCAGCCGCCCCATCCGGGAGGGAGGTGGGGGGGGTCAGCCCCCTGCCCGGCCAGCCACCCTGTCTGGGAGGGAGGTGGGGGGGTCAGCCCTCCGCCCGGCCAGCCGCCCCGTCTGGGAGGTGAGGGGCGCCTCTGCCCCGGCCGCCCCCTACTGGGAAGTGAGGAGCCCCTCTGCCCGGCCAGCCGCCCTGTCTGGGAGGGAGGTGGGGGGGTCGGCCCCCCGCCCGGCCAGCCGCCCCATCCGGGAGGGAGGTGGGGGGGTCGGCCCCCTGCCCGGCCAGCCGCCCCGTCCGGGAGGGAGGTGGGGGGGGTCAGCCCCCCCTGCCCGGCCAGCCACCCCGTCCGGGAGGTGAGGGGCGCCTCTGCCCGGCCGCCCCTACTGGGAAGTGAGGAGCCCCTCTGCCCGGCCAGCCGCCCCGTCCGGGAGGGAGGTGGGGGGGGTCAGCCCCCCGCCCAGCCAGCCGCCCCGTCCGGGAGGGAGGTGGGGGGGGTCAGCCCCCCCGCCCGGCCAGCCGCCCCGTCCGGGAGGTGAGGGGCGCCTCTGCCCGGCCGCCCCTACTGGGAAGTGAGGAGCCCCTCTGCCCAGCCAGCCGCCCCGTCCGGGAGGGAGGTGGGGGGTTCAGCCCCCCGCCCGGCCAGCCGCCCCGTCCGGGAGGTGAGGGGCGCCTCTGCCCGGCCGCCCCTACTGGGAAGTGAGGAGCCCCTCTGCCCGGCCACCGCCCCGTCTGGGAGGTGTGCCCAGTAGCTCATTGAGAACGGGCCAGGATGACAATGGCGGCTTTGTGGAATAGAAAGGCGGGAAAGGTGGGGAAAAGATTGAGAGATCGGATGGTTGCCGTGTCTGTGTGGAAGGAAGTAGACATGGGAGACTTTTCATTTTGTTCTGCACTAAGAAAAATTCCTCTGCCTTGGGATCCTGTTGATCTGTGACCTTACCCCCCAACCCTGTGCTCTCTGAAACATGTGCTGTGTCCACTCAGGGTTAAATGGATTAAGGGCGGTGCAAGATGTGCTTTGTTAAACAGATGCTTGAAGGCAGCATGCTCGTTAAGAGTCATCACCACTCCCTAATCTCAAGTACCCAGGGACACAAACACTGCGGAAGGCCGCAGGGACCTCTGCCTAGGAAAACCAGAGACCTTTGTTCACTTGTTTATCTGCTGACCTTCCCTCCACTATTGTCCTATGACCCTGCCTAATCCCCCTCTGCGAGAAACACCCAAGAATGAACAATAAAAAAATAAATAAATAAATAAATAATTAAAAAAAAAAATAAATAA	54.7	PASS	PRECISE;SVTYPE=INS;SVLEN=2667;END=16002842;CIPOS=-0,0;CILEN=-5,5;RE=10;RNAMES=NULL;AF=0.625	GT:DR:DV:PL:GQ	0/1:6:10:55,0,17:16
chr1	16164059	cuteSV.INS.292	A	AAAATAAAATAAAATAAAATAAAATAAAATAAATAAAATAAAATAAAATAAAATAAATAAAATAAAATAAAAT	50.7	PASS	PRECISE;SVTYPE=INS;SVLEN=72;END=16164059;CIPOS=-9,9;CILEN=-1,1;RE=12;RNAMES=NULL;AF=0.48	GT:DR:DV:PL:GQ	0/1:13:12:51,0,60:50
chr1	16424205	cuteSV.INS.293	T	TGGGAGGCTGAGGCGGGCGGATCACGAGGTCAGGAGGTTGAGACCATCCTGGCTAACACGGTGAAACCCCGTCTCTACTAAAAATACAAAAAAATTAGCCGGGCATGGTGGCGGGTGCCTGTAGTCCCAGCTACTG	181.3	PASS	PRECISE;SVTYPE=INS;SVLEN=135;END=16424205;CIPOS=-0,0;CILEN=-0,0;RE=19;RNAMES=NULL;AF=1.0	GT:DR:DV:PL:GQ	1/1:0:19:181,49,0:48
chr1	16539691	cuteSV.INS.294	C	CAAAAGAAAGAGACAACTGGCCGGGCGCGGTGGCTCACGCCTGTAATCCCAACACTTTGGGAGACCGAGGCGGGCGGATCACGAGGTCAGATGAAGACCACGGTAAAACCTCGTCTCTACTAAAAATACAAAAAAGTAGCCGGGCGTGGTGGCGGGTGCCTGTAGTCCCAGCTACTGGGGAGGCAGAGGCAGGAGAATGGCGTGAACCCGGGAGGCGGAGCTTGCAGTGATCTGAGATCGCGCCACTGCACTCCAGCCACTGCACTCCATCCTGGGTGACAGAGTAAGACTCTGACTCAAAAAAAAAAGAAAAGAAAAG	53.8	PASS	PRECISE;SVTYPE=INS;SVLEN=318;END=16539691;CIPOS=-0,0;CILEN=-0,0;RE=15;RNAMES=NULL;AF=0.4286	GT:DR:DV:PL:GQ	0/1:20:15:54,0,102:53
chr1	16619375	cuteSV.DEL.209	ACTGAGGCTCAAGGAGGTAAAGTGACTCGCCCAGGTACACAGCTGGTGAGGAGAGGAGATGGGCACAGTCTGCCCTGTCTCCGTTACATTATAGGAAAGTTAGGGATTTGTTATTTGGGGGGACACGTCAGCTGATGCCTGTGGGCATCGTGGGGACTGCTCAGAAGGCAGCCATGAGGATCCATGCCCAGCGTGGGGTGGGACGAGGCATGGGAGAATATGGAACAGCTTTCCTGGTGTCACGACTGTCACTGTCACTCAGTAAGTGCTCACTGTGTGCCAGGCATGGAGCACAGCAAAGCCTCACGAACCCCCTTCTAATCCTCCCCTCCTGCAGGTAAGGAAACTGAGGCCCCCAAGAGGGCAGTGGCCTGCCCCAGGGCTCCTAGCTGCCAAGTGGCAGAGCAGGGCCCGGCCCCAGAACTGGAGCAGCTCAGAGAGCAGCAGAGGCCACGCCAGGGCTCACGAACCTGCTGCTTCTCGCTCTCGGCCAGGAGGAGGCCCTCGTCATGCTCCTGCTGCAGGGCAGCAATCTCCTCACTCAGCTGTTCCTTCTCAGCCTTCCGCCGGGCCAGCAGCTCCTCCTGCTCACGCTGCAGCTGACTCTGCAGCTGGGCCCGCTCGGCCTCCAGCTCCCGCCATGCTGCCTCCTAGGGGGCCAGGACTGGACGCGTGTGACACACCAGGAGGGGCCCAGGCAGACCCCCCAAAACATCAGGGCAGCAAGAGCCATCTGGCCCCCATACCCTCAGAGATGGAGGGTGACCAGGTAAATACAAGGGACTGATAAGGGCTATGACGGGGACACGCCAGGGCCGTGAAAGTGCCAAGGAGCAGCAGTGGGCTGGCCTGGGGGTCCGAACATGATCCCCTGCGGAGAGACAAGTAACTGTCAGCCAGGTAAGGAGAGAAAAGACCACCCCAGGCCAAGAGCACAGCCCCTGGAAAGGACTACAGGATGCAGGGTGCAGAGGGAAACAGGGCACGGTGAGTCACAGGGCCAGAGCCCCAGGCAGTGGCTGGGCCAGGACAGGCCGTGTGGGCCATGGGGATTCTAAGGACAGTGAGGGGAGTGGGAGAGAGGACTCGAGCCAAGGTGACAAGGAGCAATCTGATTTTTAGCTTAGGGGATGTTCCGACAGCTGTGGAAGAGGGATTGGGGTTGGGATGGAGGAGAGTTAGGACTGGCTGTGAGGAATGAAGGGGGTCAGGGGTTGCCAGAGGAGCTGGAGAGAAGAACACAGATTTGGGGACATTAATGAGGCCAAGCCAGGCAATGCAAAGGGCAAGAAGAGCAAGGGGGAGGTCACAGTTCAGATCCCTGGGGACTGGACAGGCGGGCAGGCAGAGCCCACAGGCAAATAGCAGCCCACCCGGGGAGCCCGAGGGCAGGTGCCTGCCTCAGCAGTTGTCCCTAGCAACTCTGTGAGAAGCAGACAGAGCTGCCACTTCTTTTTTTTTTTTTTTTTTAGACAGAGTCTCGCTCTGTCACCCAGGCTGGAGTGCAGTGGCGTGATTTTGGCTCACTGCAACCTCTGCCTCCCAGGTTGAAGCGATTCTTCTGCCTTACCCTCCCAAGTATCTGGGACTACAGGCGCGTGCCACCATGCCCAGCTAATTTTTTGTGATTTTAGGAGAGATAGGGTTTCACTGTGTTAGCTAGGATGGTCTCGATCTCCTGACCTCGTGATCCGCCCACCTCAGCCTCCCAAAGTGCTGGGATTACAGGCATGAGTCAGCACGCCCGGCCAAGCCACCCCTTCTTTAAGAGCTTCACCATAGCTCATGCCTGGA	A	0.0	q5	IMPRECISE;SVTYPE=DEL;SVLEN=-1793;END=16621168;CIPOS=-24,24;CILEN=-5,5;RE=10;RNAMES=NULL;AF=0.1031;STRAND=+-	GT:DR:DV:PL:GQ	0/0:87:10:0,152,735:152
chr1	16730667	cuteSV.INS.295	G	GCATTTATAATCATTTATAATAATCATTATTTATAATCATATAAATCAAATAAATATATAATTTATTTATAATCATTTGGCTTTTAGCAGCATGATT	0.0	q5	IMPRECISE;SVTYPE=INS;SVLEN=96;END=16730667;CIPOS=-0,0;CILEN=-0,0;RE=15;RNAMES=NULL;AF=0.1875	GT:DR:DV:PL:GQ	0/0:65:15:0,61,477:61
chr1	16733032	cuteSV.INS.296	A	ATTTTTTCTTTTTTTTTTTTTTTGAGACGGAGTCTCGCTCTGTCGCCCAGGCCGGACTGCGGACTGCAGTGGCGCAATCTCGGCTCACTGCAAGCTCCGCCTCCCGGGTTCACGCCATTCTCCTGCCTCAGCCTCCCGAGTAGCTGGGACTACAGGCGCCCGCCACCGCGCCCGGCTAATTTTTTGTATTTTTAGTAGAGACGGGGTTTCACCTTGTTAGCCAGGATGGTCTCGATCTCCTGACCTCAGGATCCACCCGCCTCGGCCTCCCAAAGTGCTGGGATTACAGGCGTGAGCCACCGCGCCCGGCC	0.0	q5	IMPRECISE;SVTYPE=INS;SVLEN=310;END=16733032;CIPOS=-1,1;CILEN=-0,0;RE=16;RNAMES=NULL;AF=0.2078	GT:DR:DV:PL:GQ	0/0:61:16:0,44,429:43
chr1	17166218	cuteSV.INS.297	C	CCATCCTCACTACCATCCCCACCACCATTTCCACCATTCCCACCACAGTCACCATCACCCCCACCATCCCCATCATCATCCGCACCATCCCCACCATCCCCACCACCATCTCCATTACCATCCCCACCACCATCTCCATTACCATCCCCACCACCATCCCCATTACCATCCCCACCACCATCCCCATTACCATCCCCACCACCATCCCCATTACCATCCCCACCACCATTTCCACCATTCCCACCATCATCCCCACCACCATCCTCGTTACCATCCCCACCACCTTTTCCACCATTCCCACCATCTCCAACACCTCCCCCACCATCATCCCCACCATCCCCACCACCTTCTCCACCATCATTCTCACCATCCCCACCACCATCTCCACCACCATTCTCACCATCTCCACCAACATCCCCACCATCCCCACCCCCATGCCCACCAACATCCCCACCATCCCCACCCCCATGCCCACCATCATCCCCACCATCCCCACCACCATCCTCACCATTCCCACCACCATTCCCTTCATCTCCACCCCATGCCCACCATCATCCCCACCATCCCCATCACCATCCTTACCATTCCCACCACCATTCCCTTCATCTCCA	27.2	PASS	PRECISE;SVTYPE=INS;SVLEN=610;END=17166218;CIPOS=-0,0;CILEN=-0,0;RE=9;RNAMES=NULL;AF=0.3913	GT:DR:DV:PL:GQ	0/1:14:9:27,0,75:27
chr1	17166218	cuteSV.INS.298	C	CCATCCTCACTACCATCCCCACCACCATTTCCACCATTCCCACCACAGTCACCATCACCCCCACCATCCCCATCATCATCCGCACCATCCCCACCATCCCCCACCACCATCTCCATTACCATCCCCACCACCATCCCCATTACCATCCCCACCACCATCTCCATTACCATCCCCACCACCATCCCCATTACCATCCCACCACCATTTCCACCATTCCCACCATCATCCCCACCACCATCCTCGTTACCATCCCCACCACCTTTTCCACCATTCCCACCATCTCCAACACCTCCCCCACCATCATCCCCACCATCCCCACCACCTTCTCCACCATCATTCTCACCATCCCCACCACCATCTCCACCACCATTCTCACCATCTCCACCAACATCCCCACCATCCCCACCCCCATGCCCACCAACATCCCCACCATCCCCACCCCCATGCCCACCATCATCCCCACCATCCCCACCCCCATGCCCACCAACATCCCCACCATCCCCACCCCCATGCCCACCATCATCCCCACCATCCCCACCCCCATGCCCACCAACATCCCCACCATCCCCACCCCCATGCCCACCATCATCCCCACCATCCCCACCCCCATGCCCACCATCATCCCCACCATCCCCACCCCCATGCCCACCATCATCCCCACCATCCCCACCCCCATGCCCACCAACATCCCCACCATCCCCACCCCCATGCCCACCATCATCCCCACCATCCCCACCCCCATGCCCACCATCATCCCCACCATCCCCACCACCATCCTCACCATTCCCACCACCATTCCCTTCATCTCCACCCCCATGCCCACCATCATCCCCACCATCCCCATCACCATCCTTACCATTCCCACCACCATTCCCTTCATCTCCA	95.9	PASS	PRECISE;SVTYPE=INS;SVLEN=884;END=17166218;CIPOS=-0,0;CILEN=-1,1;RE=17;RNAMES=NULL;AF=0.6538	GT:DR:DV:PL:GQ	0/1:9:17:96,0,20:19
chr1	17208555	cuteSV.INS.299	T	TCACCCCCGACTCCAGTGGGCTAGCTCACCACCCTGTCCACCACCCACCCCAGTGGGCTAGCCCACCACCCTGTC	162.2	PASS	PRECISE;SVTYPE=INS;SVLEN=74;END=17208555;CIPOS=-4,4;CILEN=-0,0;RE=17;RNAMES=NULL;AF=1.0	GT:DR:DV:PL:GQ	1/1:0:17:162,43,0:43
chr1	17241465	cuteSV.DEL.210	AATGTCGGAATCGGGATGGAATCAGGGTTGGAAGTGAAAGTCGGAATCGGGATGGAATCAGGGTTGGAAGTGAATGTCAGAATCGGGATGGAATCAGGGTTGGAAGTGAATGTCGGAATCGGGATGGAATCAGGGTTGGAAGTG	A	48.1	PASS	PRECISE;SVTYPE=DEL;SVLEN=-143;END=17241608;CIPOS=-22,22;CILEN=-0,0;RE=12;RNAMES=NULL;AF=0.4615;STRAND=+-	GT:DR:DV:PL:GQ	0/1:14:12:48,0,67:48
chr1	17289303	cuteSV.INS.300	T	TGACAGAGTGAGACTCCATCTCAAAAAAGAAAAAGAAAAAGAAAACGTGTGTACTCAGCATCTTCTCTTTAAGAAAGGGAACATCCAAACTCCTCTGCAACCCCTATGGGGGACACTTCCACTCCCCCATACCCAGGATTCGCGCTCATCTGAAATTTGCGTTTATCATTCCTTCGCTCCTCTTTATAATTTCCCCATGTGAGTATCCCTGAACTGCCATACTGTTTAGTTTTGCCTGTAGAAATTTTTTCACAGGGCCATGTTAATGGTGGTGTTCTGTGACTCTCTTCTTTCATTCAGCACCGTATTGGTGAGTTTCATTCACGTTGTATGTCACCATAATTCATTCCTTCTTATTGCTACAAAGCATTCCATTTTATGATGGAATTTATTATATTATTATTTTGAGACAAGGTCTGGGTCTGTCACCTAGGCTGGAGTGCAGTGGCACGATCTCAACTCACTACAACCTCCGCCTCCTGAGCTTAAGTCATCCCCCTACCTCAGCTTCCCGAGTAGCTGGGAATTAGAGGCGTGCACCACCACACATGACTAATTTTTGTATTTTTTGTGGAGATGGGGTTTCACTATGTTGCCCAAGCTGGTCTCGAACTCCTGAGCTCAAGCAATCCACCTGCCTTGGCCTCCCAAAGTGCTGGGATTACAGGTGTGAGCCACTGCCTGGCCAGATGAATGGAATTTATTATATACAATTTATTCATACTCTTTTGTCAACAGACACTTGGGTCGTTTCCATTTTTTTTTTTTTTTTTTTTTTTTTTTTGCTGTAACAGTCAATGCTGCTGTCAACATTCTTAGGGATGTTCCTGGTGTGCACATTCACAAGTCTCTCTAGAATATATATCTAGATGCTTTCTGGCTTCATGAACAAGGAGAATGGTGGTGCCATGGAGAAAAAAGGCAAAGGATCAGTCTGGAGGAAACACTCAGGTAGGCTAGCTGCTCTAACAAATAGACTAAACATGTATAATGGCTCAGCCACAGTATATGTTTATTTCTTGCTCGTATTGGACACTTTAAGGTTGGTCAGGTCTGATGGTAAGTATGCATGTGTGTCAGGGTGGGGTGGGGGATCTCTGCTCCGCACAGGCACTCAGGGACCCAGGCTAATAGAGGCTCTGCTGTTTTCCAAATGTGACTTCCCAGATCACCCTGGATGTTGACTTCAAGCCAGCAGAAAGGAGAAGAGAGAAGACGGAGAAAGCAAACCTGCTTCTTAATCACCTCGGGCCAGAAGAGACACAGGTGCCTTCCACTTACAGTCCATCAGCAAGAACAACTCAGTGGCCGTATCTGGATGCAAGGGGCTCTGGGTAACGTGGTCCTCGGCTGGGCAGCCGCCCTCCAGAGTCAAATCCATGCCGTAGAAGAGGAAGAAGGAGTTCTTTGCTGACTCAGAAGAGAAAAAGAATGGGCCAGGGAAAAAAAAATCTCTCCCCAAGGGAGGCATCCCAGGTCTGAGCCTTCAGTTTGTAGCTCCAGTTTGATTGCTGCTCACTTTGTGGTATCTTATCCTTAGGATTGAGAGTCAGCCTTCCTCTCCTAGCTGTGGCCATACTGAGCTGGGCTTAGCCCCTGTAGGTTCCTCTCTGCCTGCCCTCTCATCCCACTCCCAGCGCATTCATCCTGCAGTCCTGTGTCTCAACCGCTTATCAACAGCCACAGCGAGTAGTTTCCTGGAGAGACATGAATGAGTCAGTATAAGCAGAAAAAAAGGGCCCATCAAGGGTGACTGATGAAGCTGTTTGGAGAAATGTCTCTTTCCATATTTCCCGCTTCCCTGTCAGTGGTGATGAAGCAATGGAGATGCCAATGTGGAAGCAGGGTGAGGCTGATTGCCAGCCTGTACCTGCCCAATGCCCCAAATAAGAGCTTCGCAGATGGGAGGTGGAACCAGGAGCCAACTCTCGAGTACACTCCTATTAATTCATTAGATGTTTATTGAGCACGTACTGTTTCCCCAGACAGTAAGTGGCAATGGCTGCAGCATAGTTGAAAGCATGGATTCTGAGGCCAGACTACCAGGGTGTGCTTCTTGGCTTTGCCACTTGTCAGCTGTGTGATGTTAGGGAGGTTACTTAACCTCTCTGAACTTTGCTTTCCTTGTCGGTAAGATGGGGCTAGTAATGGTACCTATCTCAGGGAGCCACTGTGAACAGCGTTAAGAGGTGGTCCAGGGAGGAGCTCAGCCTCATGTCTGGCAGTCAACAAACAGCAGGTATCTGTCAGGAAGGACATAACTTGAAGCAGCTTGCCCAGGTAAACGAAAAAGACAGGTGTGCTTGGCTCTGAAGGCTCGGTTTTTCTGCACTGCCACCCAAGGAGTCTCTTACCCACTTTTTCCTGGTAAGAAATATGTTTTTAGAAAGTTACAACTGGACACTTAGAAAGTCTGGCTGTAGTCCGGGGTGTGGTGGCTCATGCCTGTAATCCCAGCACTTTGGGAGGCCAAGGCAGGCAGATCATGACGTCAAGAGATCCACACCATCCTGGCCGACATGGTGAAACCCCATCTCTACTAAAAACACAAAATTGGCTGATAGTGGTGGCGGGCACCTGTAGTCCAGCTACTCGGAAGGCTGAGGCAAGAAAATCGCTTGAACCTGGGAGGCGGAGGTTGCAGTGAGCGAGGTCGTGCCACTGCACTCCAGCCTGGGC	105.0	PASS	PRECISE;SVTYPE=INS;SVLEN=2678;END=17289303;CIPOS=-6,6;CILEN=-4,4;RE=11;RNAMES=NULL;AF=1.0	GT:DR:DV:PL:GQ	1/1:0:11:105,28,0:28
chr1	17292886	cuteSV.INS.301	T	TGGGAGGGGAGGGGAGGGAAATGAGGGAGGGGAGGGGAATGGGGAGGGGAGGGGAATGGGGAGGGGAGGGGAGGGGAATGGGGAGGGGAATGGGGGAGGGGAGGGGAGG	171.8	PASS	PRECISE;SVTYPE=INS;SVLEN=108;END=17292886;CIPOS=-2,2;CILEN=-0,0;RE=19;RNAMES=NULL;AF=0.95	GT:DR:DV:PL:GQ	1/1:1:19:172,42,0:41
chr1	17351954	cuteSV.DEL.211	GGAGGAGAGGCGGCCAGGGAGGTGATGGGAGGAGAGGCAGTCAGGGAGGTGATGGGAGGAGAGGCGGCCAGGGAGGTGATGGGAGGAGAGGCAGTCAGGGAGGTGATGGGAGGTGGGAAGAGAGGCAGTCAGGGAGGTGATGGGAGGTG	G	22.8	PASS	PRECISE;SVTYPE=DEL;SVLEN=-148;END=17352102;CIPOS=-0,0;CILEN=-0,0;RE=8;RNAMES=NULL;AF=0.381;STRAND=+-	GT:DR:DV:PL:GQ	0/1:13:8:23,0,70:22
chr1	17358271	cuteSV.DEL.212	TAAAAATATATTTTAGGCCGGGCGCGGTGGCTCACGCCTGTAATCCCAGCACTTTGGGAGGCCGAGGCGGGCGGATCACGAGGTCAGGAGATCGAGACCATCCTGGGTAACACGGTGAAACCCCGTCTCTACTAAAAATACAAAAAATTAGCCGGGCGAGGTGGCGGGCGCCTGTAGTCCCAGCTACTCCGGAGGCTGAGGCAGGAGAATGGCGTGAACTCCAGGGGGCGGAGCCTGCAGTGAGCCGAGATTGCGCCACTGCACTCCAGCCTGGACGACAGCGAGACTCCGTCTCAAAAAAAAAAAAAAATAATAATAAAAAT	T	267.2	PASS	PRECISE;SVTYPE=DEL;SVLEN=-322;END=17358593;CIPOS=-2,2;CILEN=-0,0;RE=28;RNAMES=NULL;AF=1.0;STRAND=+-	GT:DR:DV:PL:GQ	1/1:0:28:267,71,0:71
chr1	17437673	cuteSV.INS.302	A	AGCATGCGCCCTCGCACCCCGCCCCGGCGCCCGCCGCCCCCGCCTTCCCGGCGCGCGAGCCGGCGCAGGGCCGCACGGG	257.6	PASS	PRECISE;SVTYPE=INS;SVLEN=78;END=17437673;CIPOS=-0,0;CILEN=-0,0;RE=27;RNAMES=NULL;AF=1.0	GT:DR:DV:PL:GQ	1/1:0:27:258,69,0:68
chr1	17859662	cuteSV.INS.303	A	ATAGGGGAGGGGGACAGGAGAGGGAGAGGGAGAGAGAGAGAGATGGGGGAGGGGGAGAGGAGAGGGAGAGAGAGATGGGGAGGGGGAGGGGAGAGGGCGAGGGAGAGGGAGAGGAGAAGAGAGAGAGAGGGGGGGAGAGAGACAGATGGGGAGGGGGAGGGGAGAGGGAGAGGAGGTGGAGAGGGGGAGAGAGAGATGGGG	105.0	PASS	PRECISE;SVTYPE=INS;SVLEN=200;END=17859662;CIPOS=-1,1;CILEN=-2,2;RE=11;RNAMES=NULL;AF=1.0	GT:DR:DV:PL:GQ	1/1:0:11:105,28,0:28
chr1	17868632	cuteSV.INS.304	G	GTGCAAAAGTAATTGTGGTTTTTGCAATTAATAAGCAATTAACAATGGCAAAAACCACAATTACTTT	200.4	PASS	PRECISE;SVTYPE=INS;SVLEN=66;END=17868632;CIPOS=-0,0;CILEN=-0,0;RE=21;RNAMES=NULL;AF=1.0	GT:DR:DV:PL:GQ	1/1:0:21:200,54,0:53
chr1	18049871	cuteSV.INS.305	T	TTATTGGTGGTGGTGTGGTGTTATTGGTGGTGGTGGTGATATTATTGGGTAGGGTGATGGTGTTATTGGTGGTGGTGGTGATATATTGGTAGTGGGTGATGGT	143.1	PASS	PRECISE;SVTYPE=INS;SVLEN=102;END=18049871;CIPOS=-16,16;CILEN=-2,2;RE=16;RNAMES=NULL;AF=0.9412	GT:DR:DV:PL:GQ	1/1:1:16:143,34,0:33
chr1	18330584	cuteSV.DEL.213	GAGACATGGCTGGAGGAAGGGGCAGGGGCGTGGGAGAAGGGAAGGTGGGAGACATGGCTGGAGGAAGGGGCAGGGACATGGGATAAGGGAAGGTGGA	G	34.0	PASS	PRECISE;SVTYPE=DEL;SVLEN=-96;END=18330680;CIPOS=-0,0;CILEN=-0,0;RE=14;RNAMES=NULL;AF=0.359;STRAND=+-	GT:DR:DV:PL:GQ	0/1:25:14:34,0,139:34
chr1	18354841	cuteSV.DEL.214	AGCTTTCCTGTTTGCTCAGCACTTTGCTATCCTTACAGAAGGTTTATGTTT	A	56.5	PASS	PRECISE;SVTYPE=DEL;SVLEN=-50;END=18354891;CIPOS=-0,0;CILEN=-0,0;RE=11;RNAMES=NULL;AF=0.5789;STRAND=+-	GT:DR:DV:PL:GQ	0/1:8:11:56,0,28:27
chr1	18466045	cuteSV.INS.306	C	CTTTGTTTTGGAGATTTCAAGTCTTCAAATCACTCAGCTATCCTAAGAACAGTTTTTCT	238.6	PASS	PRECISE;SVTYPE=INS;SVLEN=58;END=18466045;CIPOS=-1,1;CILEN=-0,0;RE=25;RNAMES=NULL;AF=1.0	GT:DR:DV:PL:GQ	1/1:0:25:239,64,0:63
chr1	18539860	cuteSV.DEL.215	AAGAAAGAAAGAAAGAAAGAAAGAAAGAAAGAAAGAAAGAAAGAAAGAAGGAAGGAAGGAAGGAAGGAAGGAAGGAAGGAAGGAAGGAAGGAAGGAAGGGGAAGGGAAGGGAAGGGAGGAAGGAAGGAAGGGAGGAAGGAAGGGGAAGGAAGGAAGGAAGAAGGGAGGAAGGGAGGGAG	A	55.1	PASS	PRECISE;SVTYPE=DEL;SVLEN=-178;END=18540038;CIPOS=-0,0;CILEN=-0,0;RE=13;RNAMES=NULL;AF=0.4815;STRAND=+-	GT:DR:DV:PL:GQ	0/1:14:13:55,0,65:54
chr1	18598036	cuteSV.DEL.216	GAGTGAGAAGTCCCTTTACCTGTGTCTGGTGTACAGGTCGAGAGCAGCGCTCATAGTTTGGAGGTGGGGG	G	295.8	PASS	PRECISE;SVTYPE=DEL;SVLEN=-69;END=18598105;CIPOS=-7,7;CILEN=-0,0;RE=31;RNAMES=NULL;AF=1.0;STRAND=+-	GT:DR:DV:PL:GQ	1/1:0:31:296,79,0:79
chr1	18602598	cuteSV.DEL.217	GAGTGAATGAATGAGTGAATGAATGAATGAATGCATAGTGAATGAATGCATGCATGAG	G	65.9	PASS	PRECISE;SVTYPE=DEL;SVLEN=-57;END=18602655;CIPOS=-13,13;CILEN=-5,5;RE=16;RNAMES=NULL;AF=0.4706;STRAND=+-	GT:DR:DV:PL:GQ	0/1:18:16:66,0,85:65
chr1	18604838	cuteSV.DEL.218	GCCACCACTCCTGGCCTGAGCCACCATTCCCCGCCTGCGCCACCATTCCCCGCCTGAGCCACCATTCCCCGCC	G	71.0	PASS	PRECISE;SVTYPE=DEL;SVLEN=-72;END=18604910;CIPOS=-26,26;CILEN=-3,3;RE=16;RNAMES=NULL;AF=0.5;STRAND=+-	GT:DR:DV:PL:GQ	0/1:16:16:71,0,71:67
chr1	18744453	cuteSV.INS.307	T	TGGATGGATGGATGGATGGATGATGGATGGGTGGATGAGGATGGATAGAGGATGGATGGATAGAAGGATGGATGGATAGAA	324.4	PASS	PRECISE;SVTYPE=INS;SVLEN=80;END=18744453;CIPOS=-0,0;CILEN=-0,0;RE=34;RNAMES=NULL;AF=1.0	GT:DR:DV:PL:GQ	1/1:0:34:324,87,0:86
chr1	18825341	cuteSV.DEL.219	ACCAACACCACTACTACCACTACCATCAACACTACCACCATCATTATCACACCACCATCACCATCTCCAACATGGTAACCACCACCGCTATCACCACCTCAATACAAAAAACAACACCATCATCACTACCAACACCAATACCAATACTCTACCACCACCACCACATCACCATCGCCATGACCAACATCACCCCTACCACCGTCATTATCACCATCACCATCACCATTACCAACATCATCACTACCACCATCATTACCACCACCAT	A	286.3	PASS	PRECISE;SVTYPE=DEL;SVLEN=-264;END=18825605;CIPOS=-37,37;CILEN=-3,3;RE=30;RNAMES=NULL;AF=1.0;STRAND=+-	GT:DR:DV:PL:GQ	1/1:0:30:286,77,0:76
chr1	18925824	cuteSV.INS.308	A	ATGGATGGATGGATGGATGGATGGATGATTGGTTGGATGGATGGATGGATGGATGGATGGATGGATGGATGGATGGATGGATGGATTGGTTGGATGGATGGATGGATGGATGGATGGATGGATGGATGGATGGATTGGTTGGATGGATGGATGGATGGATGGATGGATTGGTTGGTTGGATGGATGGATGGATGGATGGATGGATGGATGGATGGATTGGTTGGATGGATGGTTGGATGGATGGATGGATGGATGGATGGATGGATGGTTGGATGGATGGATGGATGGATGGATTGGTTGGATGGATGGATGGATGGTTGGATGGATGGATGGATGGATGGTTGGATGGATGGATGGATGGATGGATGGATGGATGGATGGATGGATTGGTTGGATGGATGGATGGATGGATGGATGGATGGATGGATGGATGGTTGGATGGATGGATGGATGGATGGAGGGATGGATTGGTTGGATGGATGGATGGATGGATGGATGGATGGATGGATGGATGGATGGTTGGATGGATGGATGGATGGATTGGTTGGATGGATGGATGGATGGATGGATGGATGGATGGATGGATGGATTGGTTGGTTGGTTGGATGGATGGATGGATGGATGGATGGATGGATGGATGGATTGGTTGGATGGATGGATGGATGGATGGATGGATGGATGGATGGTTGGATGGATGGATGGATGGATGGATGGATGGATGGTTGGATGGA	200.4	PASS	PRECISE;SVTYPE=INS;SVLEN=730;END=18925824;CIPOS=-37,37;CILEN=-19,19;RE=21;RNAMES=NULL;AF=1.0	GT:DR:DV:PL:GQ	1/1:0:21:200,54,0:53
chr1	19060330	cuteSV.INS.309	G	GGACCACCATCCCCCCCCCCACCCCCACTCCACCACAGATCCCTGGACCACCATATTCCCCACCCGCCACTCTACCTCAGGTCCCA	39.9	PASS	PRECISE;SVTYPE=INS;SVLEN=85;END=19060330;CIPOS=-0,0;CILEN=-0,0;RE=9;RNAMES=NULL;AF=0.5	GT:DR:DV:PL:GQ	0/1:9:9:40,0,40:36
chr1	19061299	cuteSV.INS.310	T	TAGGACAGTATCTAAGTGGAGTCCCGTCCCGGTAAGGAAACGGACCTCGATCGAGACCAGAGGCTCTGGTGTTGTTCAGGAAAAGTTCGACCTCGTCAAGGGTCGTCGTGGTTCTCCTACCGTCTCTCCCTGTTCCATTTAGGGGTCCGACTCGAGGGACCTCGACCGACGACTGCGAATGGACCCGCTCCGGACCTGCTTAGGAGGCGGAAGAGAACCACGGGAACCGGAAGAAAGACTGGGGTAGGACCCGACCACCGAGTCTACGTTATCCCCCTCGTCTCATCGGAGACTTGTCCTTCCCTCGGCTCTCGGTCGGAAATGAGTCCCGGGCGCCCTTCGACCACAAAGTGGACGTCGTGCAGGAAGGTAGGAACGCCGGTAGGGTTCACCGTCCACCATAAGGGAAGAGGTGTGTCCATTGTCCACGTCTCTCCGATTACTGGATGCGTCCGAGTGTGTCGCTTCACACCTCGGTGCTACTCTTGGGTCTACACAAACCGAGACTTTGGGGGAAAAGTCTCTCACAACGACCGGACCCCTCTGACCAACGACAAGTACGACCCCACGCCCCTGGTCTTCCTCCTTCTCCCACTTCCGACTGAATCCCTCACACTGGGTCAAACGAGAGAGGACAGGGGTACCGGTCGCCTCCGTCGGAGTCCCGGGACATGGACTCCTACGCCGACTCTCCATGTACAGGATCCTGATTTGTCAACGTAACGTACCCGAGACTTAAACCCCACGGTGAAGGGTAGTCTCCCGTTCCCGGCGTACCGTATCTCCGTTCTGGCTCCCGAGGTCTCCCCCGGGTCGAGACGACACCCTGAACTCGTTCAAAGGATTGGAGAGACACACCCACTTCTAAGTTCCTTGTTTATGTCTTCCAGGATCTTGGACCGTGTCGGGCCGTGTCGACCGGAATCGACACTGGCAGTCACAATGACATAGTCACACAGTTCCTTAGTGTCTACTGACCTACACTACCGAGTGCGAACATTAGGGTCGTGAAACCCTCCGGCTCCGCCCACCGAGTGAACTCCGGTCTTCAAACTCTGGTCGGACCGGTTGAACTGTTTTTGGGGTAGAGATGATTTTTATGTTTTTAATAGGCCCGTACCACCACCCACGGACATTAGGGTCGATGAACCCTCCGACTCCGTCCTCTTAGCGAACTTGGGACCCTCCGTCTCCAACGTCACTCGGCACTAGCGCGATGACGTGAGGTTGGACCCACTATCTCGTTCTAAGGTAGAGTTTTGTTGTCGTCGTTGTTGTTGTTTTTGGTCCTTAGTGTCTTACAGACCCCCTCCTAGAGAATCCGAGGTGTCGTGGGGAGAGGAATAGAATGCCCACAGTCCTGTCTATGGGTTGGACTGTACGTGTGTGTGTACATGTCGGGAGGTCCGTGAGTGCTCAAGTCAACGAAACCACTGTAGACAAACGAAAGGTACGAAATAAAGACAGAGAGACGAGACACAAAGGACGGGACCCCCCCGATGAGGGAAGGAGGGGTAGGGAATAGACAACGAGTCAGAACCTCGAACCGGACCATGGGTACTCAACGGTTGGACGGGGGAAACCGGAGGAATTGTCCGGACCTCTTCGACTCGTTCCGTACACGTCTCCGTCTTGGCAAAGACGACGGCGGACCGGCCCAGTCTCCCTGGGACGGGAGGTCTCGTAGTCCCGGGGTCGGACCCTACCCTCCCGATGGCCGACGGTAGGCGGGACCCTCGACGGGGACCGGTTCCCACGGCCCCAGCCGTGGGTGACGCAAAGTGAGACACGGGGAAACGGGACTGAAGTCTCGAACTTCCACTTGAGACTGGGGAAGTGAGATCCCAACCCCTGTCACCCGTACCTCTCGTCCTCGCCTCAACGGACTCCGGGGGTTGAACGTCAGGTAGTGAAAGGGTGTAGCGTGTGTCCGGTTGTCCCAGGGCCCGTGCACCCCGGACCGTCGTGAGGTCCACCCGTGGGTCGTCACACTACTGAAGGACCTCCGTTCTCACCCCACCCTCCACGGACCGAACTTCACACCCCCCTCGACCACGAGACAAAATCCCCAGTTTCACTGCTACCTCATACTTCTGTTCATAGGGCGGTCGAGTGGAGGAGACCGATGAGGACCGAGACTCAGCCACGGCTAGAGGCCGGTGACGGTGTTCGGGGTCACTGGAAGTCGTAGACGTCGTCCAACGCCGAAGGAGGACTCCCCACACCCCACGGTCGGAGACCGTCGGAGAGCCTGTAACGGTCTCCAACCCGTCCGGAGAGTCCTTTTCCCTCTACTCGAAGACCCCGCGACCCCACTCCTTCGACACCACCCTCCATAGATTCCAGTGGTGGAGACTGCCACCACCCTGGGTGTCACCCATACCCCGTCGTCCTAGACACGAAACGACTCAAAGACTCAGTCCCCCGACCCTGTCCTGGTCTTAATCGGGGTCCACGGTTCAAATGTCCCCCTTCAGTAGGTCTCGGGGCTTGAGAGTGCGTCCTACCCTCCACCCCCACAAGACCCGTACCCGTCCTCACTTCCCGTGTCCCAGAGTCCGAGTAACAAGAAACCTGAGACAAGGAATCTAGGGAGACGACGGAAACCGGTTACTGGAACTGTGGGGTAGGTGGGGAAGACAGGTGTTCGGTCGAACCAGGGCTGTTCCTCAGGACCGACCTGGGGAACAATCCGACAAGGGCCGAAGTCTCTAGACCCTTGACATGGTCTCAACATAAATGACTCGTGGGTGAGGTCGTCCTAGTGGTACGGAGTGCACTAGAGGTCAGGAAAATGACAACAAGAAGGACAAAATGTCTACTCCTTGGAATCCGAGTCTCTCCGTTTGAGTGGATGGGTTCCGACGTGTCGTGCATTCACTCTACGTCGGAGGGACAGGTCGGTCGGACTCGGGACGAAGAAGTGGACCGGGACGAGGGGTAGACCAGACCCGTGCCTAACCCAATCTAGTAGGGTCGAGGGTCGTCCTCCCGTGTCGAGACCCTAGGTCCCAAACCGGTCCACGGGTCGTCCGTCCGTCCCGTCGGTGTCGGTTCCCAATTGACCGGCGTCCGACCCTCGGCACGAGCCCCGACCCGCCTGTTCCACGTTCCGGGACCCTTGGTCGAGGTCCGGCCCGACTGTCCCTCGAGGCGTCCGTGGGGGGTAGTCGGGAGCACGGTCTTGTTTGTCCCGTTAATCCTCCACCGAAACAAACCACCCCGGACTAACGACCGTACCTCGACGACCGCGAAGTCGGGGATGGGGGAGTACACCGCCCTTAGACGAGCAAGTGCCCTGTCCCAGTGTACGCCTCACAGTGTCGTCTGTTTTCCTGTTACGGTGAGACAAAGGAGCGGGTCAAAGTCTTCACTACCGACCTCCCGACGACGAAAAGTGTCGTGTCACACTTACCC	114.5	PASS	PRECISE;SVTYPE=INS;SVLEN=3416;END=19061299;CIPOS=-26,26;CILEN=-222,222;RE=12;RNAMES=NULL;AF=1.0	GT:DR:DV:PL:GQ	1/1:0:12:115,31,0:30
chr1	19320695	cuteSV.DEL.220	GTGAGCCACCGCACCTGGCCTCACTTCTTTTTTTTTGAGACGTAGTCTTGCTCTGTTGCCCAGGCTGGAGTGCAGCAGTGCAATCTTGGCTCACTGTAACCTCTGCCTCCCGGGTTCAAGCGATTCTCCTGCCTCAGCCTCCTGAGGAGCTGGGACTACAGGCGCCTCCCACCACACTCAGCTAATTTTTGTATTTTTAGTAGAGACAGGGTTACACCATGTTGGCCAGGCTGGTCTCAAACTCCTGATCTCAGGTGATCTGCCTGCCTCAGCCTCCCAAAGTGCTGAGATTACAACTGTGAACCACCCTGCTCGGCCGTCTTTTCACTTTCTTGATGGTGTCCTTTGAAGCATAAAAATTTTAAATTTTGATGATGTCCAGTTTATTTTTTCTCTTTTGTTTCTTGTGGTTTTGGTGTCATATCTAAGAAACCACTGCCAAATGCAGATAACAAAGATTTATCCTTATCTCTTCTTTTTTTTTTTTTTTTTTTTTTGAGACACGGTCATACTCTGTCCCCCAGGCTGGAGTGCAGTAGTGTGATCACATAGCTCATTGCAACCTTGACCTTCTGCGCTCAAGCAGTCCTCCCACCTCAGCCTCTTGAGTAACTGGGACCACAGACGTGCACCACTAAACCTTGCTAATTGAAATTTTTTTTTTTGGTAGAGACAAGGTCTCACTGTATTGTCCAGGCTGGTCTCAAACTCCTAGATTTAAGCAATCCTCCTGTCTCAGCCTCCAAAGTGTTGGGGTTCAAGCATGAGCCATTGTGCCCAGCATCTCTTGTTCTAAGTGTTACAAAGATGTAACTCTTACATTTAGGTGTTTGATCCATTTTGTAAATGATGTGAAGTAGGAGTCCAACCTCATTTTTTTTTTTTTTCTTGAGACACAGTCTTGCTCTGTTGTTCAGGCTGGAGTGCAGTGGTGCGATCTCAGCTCACTGCAACATCCTCCTCTTGGGCTGAAGTGATTCTCCTACCTCAGCCTCCTGAGTAGCTGGGATTACAAGCATGTGCCACCATGCCTGGCAAATTTTTGCATTTTTAGTAAAGATGGGGTTTCACCATGTTGGCTAGGCTGGTCTCGAACTCGTGACCTCAGGTGGTCTACCTGCCTCAGCCTCCAAAAGTGCTGGGATTACAGGCA	G	44.4	PASS	PRECISE;SVTYPE=DEL;SVLEN=-1152;END=19321847;CIPOS=-0,0;CILEN=-0,0;RE=10;RNAMES=NULL;AF=0.5;STRAND=+-	GT:DR:DV:PL:GQ	0/1:10:10:44,0,44:41
chr1	19434933	cuteSV.DEL.221	ACAGAACAAGGGGCCTGATAATCAAGTCAGTCAAAAAGTTTTTTTTTTCCTTTCTGTCTCAAAGGAAAAAAAAAAACACACTCATTATAATATGGAATTAAACATATACACGCACACTCTCACTTATGTAAGTTAACATTCCCTAAAGGCATGAGAGTGGGTAGCCC	A	78.0	PASS	PRECISE;SVTYPE=DEL;SVLEN=-166;END=19435099;CIPOS=-0,0;CILEN=-0,0;RE=17;RNAMES=NULL;AF=0.5152;STRAND=+-	GT:DR:DV:PL:GQ	0/1:16:17:78,0,68:67
chr1	19642977	cuteSV.DEL.222	GTCTTGGGAAGGCTTTCCAATCTGGAGCTGGAAGAATGTTTGCCCAAGAGATGTACACAGTTATTCTAGAGGGAAATTGACATGAACAGAAGTTCTCATCCTGTGCTCCAGGATCACACTGGAGGAGGGAGATGCTCCCAAAGG	G	57.7	PASS	PRECISE;SVTYPE=DEL;SVLEN=-143;END=19643120;CIPOS=-13,13;CILEN=-0,0;RE=13;RNAMES=NULL;AF=0.5;STRAND=+-	GT:DR:DV:PL:GQ	0/1:13:13:58,0,58:54
chr1	19932931	cuteSV.INS.311	A	AGTTACCATCACCATAATTATCACCATCAACATCACCATCGGTGCCATCAACATCATCATCATCACCATCACCATCATCATCATCATTACCATTACCATCACCATCATCATCTTCACCATCACCATTGCACCATCACCATTATCATCATCATAATCACCATCAACATCACCATAATAATCATCACCATTATCATCATTATCACCATCACCATCATCATCATCATTACCATTACCATCACCATCATCATCTTCACCATCACCATCACCATTGCACCATCACCATTATCATCATCTTAATCACTATCAACATCACCATAATAAT	248.1	PASS	PRECISE;SVTYPE=INS;SVLEN=321;END=19932931;CIPOS=-0,0;CILEN=-1,1;RE=26;RNAMES=NULL;AF=1.0	GT:DR:DV:PL:GQ	1/1:0:26:248,66,0:66
chr1	20170696	cuteSV.DEL.223	AGGAGGCGGGTGCTGATGCCCTGGTACTGATGCGGAAGCCTCCTCCCACGCTAGTGCCCTGAGCAAGGCTCTGGACTCAGGAGCCCTGGTCAAGGCTTCAGGAGCAACTGGCTGCTTCTGCTCTGAAGGGGCAACGTGGGAAGAAAGTACAGCCCAGGCCACGTACTTTCGGGTCCAACTCCCAGCCCTGGCTGGCACCTCCCACCACTGCCCAGCAGTGCCACTGCCTGGGGCTCCAGCCTCTGCTCCTCAACCTTTGCTCCACTCTCCCTCATCTCCTGGGGTCCTGGGCTGGGAGGGTGAAGAGCATTGAATAGAGAAGCTTCCCTGGGTGCAGAGAGCCTAGGCCAGCCCTGGCGAGTGCAGCCAGCCCACAGGAGCCCAGGGTGGAGGCTTGGGCTGGGCCAGCCAGGTGTCCCCACCCCTGTGGCAAAGACAGGTGGGAAGAGGCCATGGGAAACTCGATCCCTGGAGGCCACCTTCTCCAGTCCCCTCTCCCCATCCCTCCCACCAGGCCCTGATCCCTTCCCCTCTCCTGAACATGGCCTT	A	79.2	PASS	PRECISE;SVTYPE=DEL;SVLEN=-548;END=20171244;CIPOS=-0,0;CILEN=-0,0;RE=19;RNAMES=NULL;AF=0.475;STRAND=+-	GT:DR:DV:PL:GQ	0/1:21:19:79,0,98:79
chr1	20382468	cuteSV.INS.312	A	ATGGTGGTGATGGTGGTGATGGTGGTGGTGGGGGGGTAGTGATGGTGGTAATGATTGTGGTGATGGTAGTGGTGATGTTGGTGGTGATGGTGGTGGGGGTAGTGATGGTAATGATTGTGGTGATGTTGGTGGTGATGGTGGTGGTGGTGGGGTTAGTGATGGTGGCAATGATTGTGGTGATGGTGGTGATGGTGGTGGTGATGATGGTGTTGGTGGTAGTGATAGTGGTGGTGGTGGAGGTAGTGATGGTGGTAATGATTGTAGTGATGGTGGTGATGGTGGTGGTGATGATGGTGTTGGTGGTGGAGGTAGTGATGGTGGTAATGATTGTAGTGATGGTGGTGATGGTAGTGGTGATGTTGATGATGGTGGTGGTGATGGTGGTGGTGGAGGTAGTGATGGTGGTAATGATTGTTGTGATGTTGGTGATGGTGGGGG	267.2	PASS	PRECISE;SVTYPE=INS;SVLEN=437;END=20382468;CIPOS=-0,0;CILEN=-0,0;RE=28;RNAMES=NULL;AF=1.0	GT:DR:DV:PL:GQ	1/1:0:28:267,71,0:71
chr1	20463539	cuteSV.INS.313	A	ACATTATTATCACCACCATCACCATCATCAGCATTACTGCTACAATCACCTTCATAGCCACCACCACCATCACCATCATCACCATCACCACTACCATCATCATCATTACCATCATTATCACCATCATCACCATCACCTCTACCATCATCATCATTACCATCAATATCACCATCATCACCATCACCACCACCAGCCTCATCACCATTACCACCACCAGCATCATCACCACCACCACCAACAACAACAACAATAATAACAACAGCATCATCACCACCACCACCACTACCACCAACAGCATCATCACCACCACCACCACCACCACCAACAGCATCATCACCACCACCACCAACAACAGCATCATCACTGCTACCACCACCAACAACAGCAACAGCATCATCACCATCACCACCACCACCACTACCACCAACAGCATCATCACCAACATCACCACCACCACTACCACCAATAACATCATCACCAACATCACCACCACCACCACCACTACCACCAACAGCATCATCACCAACATCATCATCACCACCATCAGCAGCAGCAGCATCACCATTACTATCACCATCATAACCACCACCACCATCATCATCACGACCACCACCATCACTACTATCATCATCATTATCACCATCACCACCATCACCACCACCACCATCATCATCACCACCACCATCACCACCAACAACAACATTGTCACCATCATCAGCATCACTGCTATCACCATCATAGCCACCACCACCACCACTACTATCATTATCATCATTACCATAATTATCACCACCATCACCATCACCCATCACCACCATCATCACCACTACTACCAATATTATCATCACCACCACCATCATTATCACCACCATCATCACCACCATCACCACCATCATCACCACCATCACCAT	248.1	PASS	PRECISE;SVTYPE=INS;SVLEN=910;END=20463539;CIPOS=-0,0;CILEN=-0,0;RE=26;RNAMES=NULL;AF=1.0	GT:DR:DV:PL:GQ	1/1:0:26:248,66,0:66
chr1	20623746	cuteSV.INS.314	G	GAAGTGCTGGGATTACAGGCATAAGCCACCGCGCCTGGCCAAGCGTGTGTTCTATTGTCCAGCACTGTCTGTGATTTTTAGGACCCTAAAGCACAGTCCCAGATTCCCGTGGAAATTAACAGAAGCATGTATATGTCTGCTGCTCTGGCCAGCTGCTGCTAATTGCTCATGTAAACCATGTGACTCTTTAGTGTTTCCTTTTGGCAGGGAGGAGAGCACGGCTATAACTGACAGGTATTCGGGGTACTTTGGATCTCTGTGTCTGAAATAAAGCCAGAGAACACTGTTCAAGAATAAATAATGGAGGCCGGGCGCGGTGGCTCACGCCTGTAATCCCAGCACTTTGGGAGGCCGAGGCGGGCGGATCACGAGGTCAGGAGATCGAGACCATCCTGGCTAACACAGTGAAACCCCGTCTCTACTAAAAAACACAAAAAAATTAGCCGGGCGTGGTGGCGGGCGCCTGTAGTCCCAGCTACGCGGGAGGCTGAGGCAGGAGAATGGCGTGAACCCGGGAGGCGGAGCTTGCAGTGAGCCTAGATCGCGCCACTGCACTCCAGCCTGGGCGACAGAGCGAGACTCCGTCTCAAAAAAAAAAAAAAAAAAAAAAAAAAGAATAAATAATGGAGGCCGGGCGCAGTGGCTCACGCCTGTAATCCCAGCACTTTGGAAGGCCGAGGCGGGTGGATCATGAGGTCAGGAGATCGAGACCATCCTGGCTAACAAGGTGAAACCCCGTCTCTACTAAAAATACAAAAAATTAGCCAGGCGCGGTGGCGGGCGCCTGTAGTCCCAGCTACTCGGGAGGCTGAGGCAGGAGAATGGCGTGAACCCGGGAAGCGGAGCTTGCAGTGAGCCGAGATTGCGCCACTGCAGTCTGCAGTCCGCCTGGGCGACAGAGCGAGACTCTGTCTCAAAAAAAAAAAAAAAAAAAAAAAAGAATAAATAATGGAAAAAACAATGGAATGGCCTAATAAGTCTCTCATGTGTTTAATTTTTTTTTTTTTTTTTGAGACGGAGTCTTGCTCTGTCGCCCAGGCTGGAGTGCAGTGGCGAGATCTTGGCTCACTACAAGCTCCGCCTCCTGGGTTCATGCCATTCTCCTGCCTCAGCCTCCCGAGTAGCTGGGACTACAGGCGCCTGCCACCACACCCAGCTAATTGTTTGTATTTTTTAGTAGAGACGGGGTTTCACCATGTTAGCCAGGATGGTCTCGATCTCCTAACCTCGTGATCCACCCACCTTGGCCTCCCA	152.7	PASS	PRECISE;SVTYPE=INS;SVLEN=1253;END=20623746;CIPOS=-2,2;CILEN=-1,1;RE=16;RNAMES=NULL;AF=1.0	GT:DR:DV:PL:GQ	1/1:0:16:153,41,0:40
chr1	20626006	cuteSV.DEL.224	AGGAAGGGAGGAAGGAAGGAAGGAAGGAAGGAAGGGAGGAAGGAAGGAAGGAAGGAAGGAAGGAAGGAAGGAAGGGAGGAAGGAAGGA	A	171.8	PASS	PRECISE;SVTYPE=DEL;SVLEN=-87;END=20626093;CIPOS=-6,6;CILEN=-0,0;RE=18;RNAMES=NULL;AF=1.0;STRAND=+-	GT:DR:DV:PL:GQ	1/1:0:18:172,46,0:45
chr1	20712841	cuteSV.INS.315	G	GATATTATCTATAATATAGATAATATTATCTATATCTATAATATAGATAATATTATCTATATCTATAATATAGATAATATTATCTATATCTATAATATAGATAATATATCTATATCTATAATATAGATAATATTATCTATATCTATAATATAGATAATATTATCTATATCTATAATATAGATAATATTATCTATATCTATATAATATCTACATTATAGATAATATTATCTATATATA	23.4	PASS	PRECISE;SVTYPE=INS;SVLEN=236;END=20712841;CIPOS=-0,0;CILEN=-2,2;RE=7;RNAMES=NULL;AF=0.4118	GT:DR:DV:PL:GQ	0/1:10:7:23,0,52:23
chr1	20965634	cuteSV.INS.316	C	CTGCCTCAATACCCCTTTCCCTTTCATTTTGTGAATACCCATGAAAGTTAGATCA	60.9	PASS	PRECISE;SVTYPE=INS;SVLEN=54;END=20965634;CIPOS=-2,2;CILEN=-0,0;RE=12;RNAMES=NULL;AF=0.5714	GT:DR:DV:PL:GQ	0/1:9:12:61,0,32:32
chr1	20981522	cuteSV.DEL.225	TACATACATGTATACGCACATACTGTATGTATACATACATACATGTATACGCACATACTGTATGTATACATACATGTATACGCACATACTGTATGTA	T	209.9	PASS	PRECISE;SVTYPE=DEL;SVLEN=-96;END=20981618;CIPOS=-4,4;CILEN=-0,0;RE=22;RNAMES=NULL;AF=1.0;STRAND=+-	GT:DR:DV:PL:GQ	1/1:0:22:210,56,0:56
chr1	20989056	cuteSV.INS.317	A	AGGAGGGGAGGGGAGGGGAGGGGAGGGGAGGGGAGGGGAGGGGAGGGGGGGAGGGGAGGGGAGGGGGGGGAGGGGAGGGGAGGGGGGGAGGGGAGGGGAGGGGGGAGGGGAGGGGAGGGGAGGGGAGGGGAGG	46.9	PASS	PRECISE;SVTYPE=INS;SVLEN=132;END=20989056;CIPOS=-0,0;CILEN=-1,1;RE=10;RNAMES=NULL;AF=0.5263	GT:DR:DV:PL:GQ	0/1:9:10:47,0,37:36
chr1	21166095	cuteSV.INS.318	T	TGACTATAGTCTTTTTTTTTTTTTTTTTTTTTTTTTTTGAGACGGAGTCTCGCTCTGTCGCCCAGGCTGGAGTGCAGTGGCGGGATCTCGGCTCACTGCAAGCTCCGCCTCCCGGGTTCACGCCATTCTCCTGCCTCAGCCTCCCAAGTAGCTGGGACTACAGGCGCCCGCCACTACGCCCGGCTAATTTTTTGTATTTTTAGTAGAGACGGGGTTTCACCGTTTTAGCCGGGATGGTCTCGATCTCCTGACCTCGTGATCCGCCCGCCTCGGCCTCCCAAAGTGCTGGGATTACAGGCGTGAGCCACCGCGCCCGGCC	52.0	PASS	PRECISE;SVTYPE=INS;SVLEN=318;END=21166095;CIPOS=-0,0;CILEN=-0,0;RE=10;RNAMES=NULL;AF=0.5882	GT:DR:DV:PL:GQ	0/1:7:10:52,0,23:23
chr1	21179766	cuteSV.INS.319	T	TATATATTATAGAATATATTATATATTATATATAATATATTATATATATTATATATAATATATAATACATTATATATATTATATAATATATATAATATATTATATATTATATATAATATATTATATATATAATATAATATATATAATATATATTTAATATATTATATATAATATATATTATATATTTAATATATTACATATA	219.5	PASS	PRECISE;SVTYPE=INS;SVLEN=201;END=21179766;CIPOS=-2,2;CILEN=-8,8;RE=23;RNAMES=NULL;AF=1.0	GT:DR:DV:PL:GQ	1/1:0:23:219,59,0:58
chr1	21180024	cuteSV.INS.320	T	TAATTACATATATTATGTAATATATGTTATATATTACATACATAATATATAATATATAATATATATATTATATATATATTATGTATTATATATAATATATTATACATAATATATAATATATATTACGTAATATATTACATATATTATATATAATATATATTACGTAATATATTAC	55.8	PASS	PRECISE;SVTYPE=INS;SVLEN=174;END=21180024;CIPOS=-0,0;CILEN=-1,1;RE=12;RNAMES=NULL;AF=0.5217	GT:DR:DV:PL:GQ	0/1:11:12:56,0,46:45
chr1	21180079	cuteSV.INS.321	A	ATACATAATATATAATATATATTACGTAATATATTACATATATTATATATAATATATATTACGTAATAT	29.7	PASS	PRECISE;SVTYPE=INS;SVLEN=68;END=21180079;CIPOS=-19,19;CILEN=-12,12;RE=9;RNAMES=NULL;AF=0.4091	GT:DR:DV:PL:GQ	0/1:13:9:30,0,68:29
chr1	21388578	cuteSV.DEL.226	GCCCGGCCAGCCGCCCCGTCCGGGAGGTGAGGGGCGCCTCTGCCCGGCCGCCCCTACTGGGAAGTGAGGAGCCCCTCTGCCCGGCCACCACCCCGTCCGGCCAGCCGCCCCGTCCGGGAGGTGAGGGGCGCCTCTGCCTGGCCACCCCTACTGGGAAGTGGGGAGCCCCTCT	G	124.1	PASS	PRECISE;SVTYPE=DEL;SVLEN=-171;END=21388749;CIPOS=-3,3;CILEN=-0,0;RE=13;RNAMES=NULL;AF=1.0;STRAND=+-	GT:DR:DV:PL:GQ	1/1:0:13:124,33,0:33
chr1	21818023	cuteSV.DEL.227	CACACCACCACGCTCAGCTAATTTTTGTATTTTTAGTAGAGACGGGATTTCTCCATGTTGGACAGGCTGGTCTCAAACTCCTGACCTCAAGTGATCCACCCGCCTTGGCCTCCCAAAGTGCTGGGATTACAGGTGC	C	257.6	PASS	PRECISE;SVTYPE=DEL;SVLEN=-135;END=21818158;CIPOS=-10,10;CILEN=-0,0;RE=27;RNAMES=NULL;AF=1.0;STRAND=+-	GT:DR:DV:PL:GQ	1/1:0:27:258,69,0:68
chr1	22370177	cuteSV.INS.322	C	CCCTCCCTTCCTCCCTCCCTCCCTCCCTTCCTCCCTCCCTTCCTTCCTTCCTTCT	229.0	PASS	PRECISE;SVTYPE=INS;SVLEN=54;END=22370177;CIPOS=-0,0;CILEN=-2,2;RE=24;RNAMES=NULL;AF=1.0	GT:DR:DV:PL:GQ	1/1:0:24:229,61,0:61
chr1	22431245	cuteSV.INS.323	C	CATATACAATATTGTATATATTGAATATATACAATATTGTATATATTGAATATATACAATATTGTATATATTGAAT	21.5	PASS	PRECISE;SVTYPE=INS;SVLEN=75;END=22431245;CIPOS=-1,1;CILEN=-0,0;RE=6;RNAMES=NULL;AF=0.4286	GT:DR:DV:PL:GQ	0/1:8:6:22,0,41:21
chr1	22431278	cuteSV.INS.324	A	ATATTGTATATATTGAATATATACAATATTGTATATATTGAATATATACAATATTGTATATATTGAATATATACAATATTGTATATATTGAATATATACAATATTGTATATATTGAATATATACAGTATTGTATATATTGAATATATACAGTATTGTATATATTGAATATATACAGTATTGTATATATTGAATATATACAGTATTGTATATATTGAATATATACAGTATTGTATATATTGAATATATACAGTATTGTATATATTGAATATATACAG	57.6	PASS	PRECISE;SVTYPE=INS;SVLEN=275;END=22431278;CIPOS=-0,0;CILEN=-0,0;RE=10;RNAMES=NULL;AF=0.6667	GT:DR:DV:PL:GQ	0/1:5:10:58,0,10:9
chr1	22570440	cuteSV.INS.325	G	GCATACTTGAGTCTTTCATGTCCACGTTCAGCTTCTATGGCTCTGAGGACAGAAGAATAATAATATTAATAATGATGATGATAACGACACCAA	55.8	PASS	PRECISE;SVTYPE=INS;SVLEN=92;END=22570440;CIPOS=-8,8;CILEN=-0,0;RE=12;RNAMES=NULL;AF=0.5217	GT:DR:DV:PL:GQ	0/1:11:12:56,0,46:45
chr1	22577990	cuteSV.INS.326	C	CATGTGTGCGTGTGTATGTGTGCATGTGTGCGTGAGTGTATGTATGCATGTGTGTGCATGTGCGTAAGTATGTGCATGTGTGTGCATGTGTGCGTGAGTGTATGTGTATGTATGCGTGTGTGTGCATGTGTGCGTGAGTATGTGCATTGAGTGCATGCACATGTGTGCATGAGTATGTATGCGTGTATTCATGTGTGTGCATGTGCGTGAGTGTATGCATGTGTGCATGTATGCGTATGTATGCATGCGTGTGCATGTGTGTGACTATGTATGCATGTGTGTATGTGCATGTGTGTGAGCGTATGTATGCATGTGTGTGCCTGTGTGCGAGTGTACGCATATGTGCGCATGTGTGCGTGAATGTGCATGTGTGCATGTGTGCATTTTTGTATGCATGTGTTTGCGCATGTGTGCGTTGAGTATTGTGCATGTGTGCATGAGTGTATATGTGCATGTGTACGTGTGCATGTGTGCGTGGGTGTATGCATGTGCGTGTGCATGAGTGTATGTGTGCGTTTGTGTGCGTGTGCGTGAGTGTACCAATGTGTGTGCATGAGTGTGTGCATATGTGTGCATGAGTGTATGTGTATGTGCATCTGTGCAGTTGTGTGCATCTGCGTGAGTATGTGCATGTGTGCGTGAGTGTATGTATGCATGTCTATGTATACGTGTGCATGTGTGTATGTGTGCGTGTGTGCATATGTGCGTGAGTGTGCATGTGTGCATGTGTGCATGAGTGTATGTATGCATGTATGTGTGTGCCTGTGTGCATGTGTATGTGTGCCTGTGTGTGTGCCTGTGTGCATGTGCGTGAGTGTATGTGCGTGCGTGTGTGTGTGCAATGTGCGTGTGCATGTGTGTGAGTGTATGCATGTGTGCGTGCACATGTGTGCGAGTGTATGTGTGCATGTGTGCATGAGTGTTCATGTGTGTGCATGTGCATGAGTGTATATATGCGTGAGTGTATGCATGTGTGCGTGTGTGCATGTATGTGCATGTGTGCGTGAGTGTACGCATGTGTGCATGAATGTGTGCATGTGTGCATTTTTGTATGCATGTTTGCGCATGTGTGCGTTGAGTATTGTGCATGTGTGCATGTTTGTGTGCATGTGTATGTGTGCATGTGTGCGTGAGTGTATGCATGTGTGTGCATGTGCCAGTGTAGTGTGCTTGTGTGTGCATGTGTGCATGAGTGTGTGTGCATGTGTGTATGTGTGCATATGTATGCATGTGCATGTGTGCATCTGTGTGTGTGCATGTGTGTGCATGTGTGCGTATGTATGCATGTGTGC	95.5	PASS	PRECISE;SVTYPE=INS;SVLEN=1291;END=22577990;CIPOS=-0,0;CILEN=-4,4;RE=11;RNAMES=NULL;AF=0.9167	GT:DR:DV:PL:GQ	1/1:1:11:95,21,0:21
chr1	22599637	cuteSV.DEL.228	GGGAGGGAGGGAAGGAAGGAAAGGAGGGAGGGAGGAAGGAGGGAAGGAAGGAAAGGAGGGAGGGAGGAAGGAGGGAAGGAAGGGAGGGAGGGAAGGAA	G	200.4	PASS	PRECISE;SVTYPE=DEL;SVLEN=-97;END=22599734;CIPOS=-1,1;CILEN=-0,0;RE=21;RNAMES=NULL;AF=1.0;STRAND=+-	GT:DR:DV:PL:GQ	1/1:0:21:200,54,0:53
chr1	22754841	cuteSV.INS.327	G	GGAGGTGAGGGGCAGGGGAGGGAGGTGAGGGGCAGGAAGGGGAGGTGAGGGGCAGGGGAGGGGAGGGGCAAGGAGGTGAGGTGAGGGGCAGGGGAGGTGAGGTGAGGGGCAGGGGAGATAGAGGCAGGTGAGGTGAGATGAGGGGCAGGTGAGATGAGATGAGGGGCAGGGAAGGTGAGATGAGGGACAGGGAGGTGAGGTGAGGGACAGGGAGGTGAGGTGAGGGTCAGGGGAGGTGAAGGGCAGGTGAGGTGAGATGAGGGGCAGGGAGATGAGATGAGGGGCAGAGAAGGTGAGATGAGGGATGGGAGGTGAGGTGAGGGGCAGGGGAGGTGAGGTGAGGGCAGGGAGGTGAGGGGAGGTGAGATGAGGGGCAGGTGAGATGAGGGGCAAGGGAGGTGAGATGAGGGGCAGGTGAGGTGAGATGAGGGGCAGGTGAGGTGAGACGAGGGCAGGTGAGGTGAGACGTGGGGCAGGTGAGGTGAGGGACAGGGGAGGTGAGGTGAGGGGCAGGGGAGGTGAGGTGAGGGACAGGTGAGGTGAGGGGCAGGGGAGGTGAGGCAAGGGTCAGGGAAGCTGAGGCGAGGGGCAGGGAGGTGAGGTGAGGGGCAGGGGAGGTGAGGGGCAGGGGAGGTGGGAGGTGAGGCGAGGGGCAGGGAAGGTGAGACGATG	200.4	PASS	PRECISE;SVTYPE=INS;SVLEN=671;END=22754841;CIPOS=-10,10;CILEN=-6,6;RE=21;RNAMES=NULL;AF=1.0	GT:DR:DV:PL:GQ	1/1:0:21:200,54,0:53
chr1	22950378	cuteSV.INS.328	T	TTATTATTATTATTATTATGCAGTGGTGCAATCACAGCTCACTGCAGCCTCGACCTCCAGAGTTCAAGCAATCCTCCACCTCAGCCTCCCCAGTAGCTGGGATTATAGGCACACACCACCAAACCTCTAATTTTTGTATTAGAGATGTATTAGAGATGAGGGCTCACTCTACAGAAGATACAAAAGTTAGCCAGGTTTGGTGGTGTGTGACTATAATCCCAGCTACTGGGGAGGCTGAGGTGGGAGGATTGCTTGAACTCCGGAGG	286.3	PASS	PRECISE;SVTYPE=INS;SVLEN=265;END=22950378;CIPOS=-13,13;CILEN=-3,3;RE=30;RNAMES=NULL;AF=1.0	GT:DR:DV:PL:GQ	1/1:0:30:286,77,0:76
chr1	23392405	cuteSV.INS.329	T	TCATACACACACACTCCACACATCATACACACACACTCCACCACATCATACACACACACTCCACACATCATACAAAAACACACTCCACACATCATACACACCACACACACTCCACACATCGTACACAAACACACTCCACACATCATACACAAAACACACTCCACACATCATACACAAAACACACTCCACACATCATACACACCACATACACTCCACACATCATACACACACACTCCACACATCATACACACACACTCCACACGTCATACACACACACACACTCCACACATCATACACAATACACACTCCACACATCATACACAATACACACTCCACACATCATACACACACACTCCACACATCATACACAAACACACTCCACACATCATACACAAAACACACTCCACACATCATACACACACACTCCACACATCATGCACATACACACACACTCCACAATACACACACACTCCACACATCATACACACACACTCCACACATCATACACACACACACACTCCACACATCGTACACACACATTCCACACATCATACACACACTCCACACACTATACACACCATACACACATTCCTTACATCATACGCACCACACACACTCCACACATCATACACACACACATACTCCACACATCATACACACACACTCCACACATCATACACACACACTCCACACATCATACACAATACACACATACTCCACACATCATACACACTGCACACACACTCCACACATCATACACACCACGCACACTCCACACATCATACACACACTCCATACATCACACACTCCACACATCACACACTCCACACATCATACACACATACTCCATAAATCATACACAATACACACACACTGCACACATCATACACACCACAAACACTCCACACATCAGACAACACACTCCACACATCATACACAATACATACATACTCCACACATCATACACAGTGCACACACACTCCACACATCATACACACACACTCCACACGTCATACACAAACACACTCCACACATCATACACCACACACTCCACACATCATACACACACTCCATACATTATACTCACCACACATACTCCACACATCATACACACACTCCATACATTATACTCACCACACATACTCCACACATCATACACACACACTCCACACATCATACACAATACACACACACTCCACACATCATACACACCCCACTCCACACATCATACACACACACACACTCCACACATCATACACACACACGCACTCCACACATCATACACACATACACACACTCCACACCTCATACACATACTC	152.7	PASS	PRECISE;SVTYPE=INS;SVLEN=1318;END=23392405;CIPOS=-0,0;CILEN=-6,6;RE=16;RNAMES=NULL;AF=1.0	GT:DR:DV:PL:GQ	1/1:0:16:153,41,0:40
chr1	23495229	cuteSV.INS.330	A	AGAGTAACAGGCTTAGGACAATTACGATGTGAGGAGTAATAGGCCTAGGACAATACGATGTGAG	100.3	PASS	PRECISE;SVTYPE=INS;SVLEN=63;END=23495229;CIPOS=-2,2;CILEN=-0,0;RE=18;RNAMES=NULL;AF=0.6429	GT:DR:DV:PL:GQ	0/1:10:18:100,0,24:23
chr1	23703676	cuteSV.DEL.229	ATAAATACATATATAATATATAAATATATATTACATAAATACATATGTAATATATAAATATAT	A	57.7	PASS	PRECISE;SVTYPE=DEL;SVLEN=-62;END=23703738;CIPOS=-0,0;CILEN=-0,0;RE=13;RNAMES=NULL;AF=0.5;STRAND=+-	GT:DR:DV:PL:GQ	0/1:13:13:58,0,58:54
chr1	23710886	cuteSV.INS.331	A	AACTGTGTTAGACTATATACATCCCTCCTGGATTCAGGTTCGTGAAGGTATACATCCCTCCTGGATTCAGGTTCGTGAAGGAACTGTGTTAGACTG	76.8	PASS	PRECISE;SVTYPE=INS;SVLEN=95;END=23710886;CIPOS=-16,16;CILEN=-0,0;RE=15;RNAMES=NULL;AF=0.5769	GT:DR:DV:PL:GQ	0/1:11:15:77,0,39:38
chr1	23710948	cuteSV.INS.332	A	ATATACATCCCTCCTGGATTCAGGTTCGTGAAGGAACTGTGTTAGACTATATACATCCCTCCTGGATTCAGGTTCGTGAAGGAACTGTGTTAGACTGCTCTTGGATTCAGGTTCGTGAAGGAACTGTGTTAGACTGTATACATCC	36.0	PASS	PRECISE;SVTYPE=INS;SVLEN=144;END=23710948;CIPOS=-6,6;CILEN=-0,0;RE=11;RNAMES=NULL;AF=0.4074	GT:DR:DV:PL:GQ	0/1:16:11:36,0,84:36
chr1	23837174	cuteSV.INS.333	G	GGGAAGGGAAGAGCATGGTCCCTATAAATGATAAGGAAAGGAGGGAAGGAAGTGCT	190.8	PASS	PRECISE;SVTYPE=INS;SVLEN=55;END=23837174;CIPOS=-24,24;CILEN=-0,0;RE=21;RNAMES=NULL;AF=0.9545	GT:DR:DV:PL:GQ	1/1:1:21:191,47,0:46
chr1	23899810	cuteSV.INS.334	C	CAAGAAGAAAGAGATGAAGAAGAAAGAAAGAAAGAAAGAAAGAAAGAAAGAAAGAAAGAAAGAAGAAAGAAAGGAAGGAAGGAAGGAAGGAAGGAAGGAAGGAAGGAA	17.2	PASS	PRECISE;SVTYPE=INS;SVLEN=107;END=23899810;CIPOS=-27,27;CILEN=-5,5;RE=5;RNAMES=NULL;AF=0.4167	GT:DR:DV:PL:GQ	0/1:7:5:17,0,36:17
chr1	23899825	cuteSV.INS.335	A	AAAGAAAGAAAGAAAGAAAGAAAGAAAGAAAGAAAGAAAGAAAGAAAGAAAGAAAGAAAGGAAAGAAAGAAAGAAAGAAAGAAAGAAAGAAAGAAAGAAAGAAAGAAAGAAAGAAAGAAAAGAAAGAAAGAAAGAAAGAAAGAAAGAAAGAAAGAAAGAAAGAAAGAAAGAAAGAAAGAAGAAAGAAAAGAAAGAAAGAAAAGAAAGGAAAGAAAGAAAGAAAGAAAGGAAAGAAAGAAAGAAAGAAAGAAAGAAA	53.9	PASS	PRECISE;SVTYPE=INS;SVLEN=255;END=23899825;CIPOS=-4,4;CILEN=-6,6;RE=9;RNAMES=NULL;AF=0.6923	GT:DR:DV:PL:GQ	0/1:4:9:54,1,6:6
chr1	24011012	cuteSV.INS.336	C	CCTCCCCTCCTCTCCCCTCCCCTCCCCTCCCTTCTCCTCTCCTCCCCTCCCCTCCCCTCCCCTCTCCTCCCCTACTCTCCCCTCCCTCCCCTCCCTTCTCCTCTCCTCCCCTCCCCTCTCCTCCCCTACTCTCCCCTCCCTTCTCCTCTCCTCCCCTCCCCTCCCCTCTCCTCTCCTCCCCTCCCCTCCCCTCTCCTCTCCTCCCCTCCCCTCTCCT	143.1	PASS	PRECISE;SVTYPE=INS;SVLEN=216;END=24011012;CIPOS=-0,0;CILEN=-1,1;RE=15;RNAMES=NULL;AF=1.0	GT:DR:DV:PL:GQ	1/1:0:15:143,38,0:38
chr1	24076496	cuteSV.DEL.230	CCCTAATGTTTCTTTTTTTTTTTTTTTTTTTTTTTTGAGACGGAGTCTCGCTCTGTCGCCCAGGCTGGAGTGCAGTGGCGGGATCTCGGCTCATTGCAAGCTCCACCTCCCGGGTTCACGCCATTCTCCTGCCTCAGCCTCCCAAGTAGCTGGGACTACAGGCGCCCGCCACTACGCCCGGCTAATTTTTTGTATTTTTAGTAGAGACGGGGTTTCACCGTTTTTAGCCGGGATGGTCTCGATCTCCTGACCTCGTGATCCGCCCGCCTCGGCCTCCCAAAGTGCTGGGATTACAGGCGTGAGCCACCGCGCCCGGCC	C	181.3	PASS	PRECISE;SVTYPE=DEL;SVLEN=-317;END=24076813;CIPOS=-2,2;CILEN=-0,0;RE=19;RNAMES=NULL;AF=1.0;STRAND=+-	GT:DR:DV:PL:GQ	1/1:0:19:181,49,0:48
chr1	24212026	cuteSV.INS.337	G	GGAGGTGGTGAGGGTGATGGAGGTGGTGATGGAGGTGGTGAGGGTGATGGAGGTGGTGAGGGAGGTGGTGAGGGTGATGGAGGTGGTGATGGAGGTGGTGAGGGTGATGGAGGTGGTGACGGAGGTGGTGAGGGTGATGGAGGTGGTGACGGAGGTGGTGAGGGTGA	46.3	PASS	PRECISE;SVTYPE=INS;SVLEN=166;END=24212026;CIPOS=-0,0;CILEN=-0,0;RE=11;RNAMES=NULL;AF=0.4783	GT:DR:DV:PL:GQ	0/1:12:11:46,0,56:45
chr1	24212085	cuteSV.INS.338	A	ACAGGTAGTGATAGAGGTGGTGATGGAGGTGGTGAGGGTGATGGAGGTAGTAATAGAGGTGGTGATGAGATGGTGAGGGTGATGAAGGTGGTGATGGAGGTGGTGTGAGTGATGGAGGCAG	53.9	PASS	PRECISE;SVTYPE=INS;SVLEN=120;END=24212085;CIPOS=-0,0;CILEN=-0,0;RE=11;RNAMES=NULL;AF=0.55	GT:DR:DV:PL:GQ	0/1:9:11:54,0,35:34
chr1	24212343	cuteSV.INS.339	G	GGAGGTGGTGAGGGTGATGGAGGTGGTGATGGAGGTGGTGAGGGTGATGGAGGTGGTGATGGAGGTGGTGAGGGTGATGGAGGTGGTGATGGAGGTGGTGAGGGTGATGGAGGTGGTGATGGAGGTGGTGAGGGTGATGGAGGTGGTGACGGAGGTGGTGAGGGTGATGGAGGTGGTGACGGAGGTGGTGAGGGTGATGGAGGTGGTGATGGAGGTGGTGAGGGTGATGAAGGTGGTGACGGAGGTGGTGAGGGTGATGGAGGTGGTGATGGAGGTGGTGTGAGTGATGGAGGCAG	22.8	PASS	PRECISE;SVTYPE=INS;SVLEN=295;END=24212343;CIPOS=-4,4;CILEN=-9,9;RE=8;RNAMES=NULL;AF=0.381	GT:DR:DV:PL:GQ	0/1:13:8:23,0,70:22
chr1	24345043	cuteSV.INS.340	C	CCCTCCACACCTGTGCCCCTCCACACCTGTGTCCCCTCCACACCTGTGCCCCTCCACACCTGTGCCCCCTCCATACCTGTGCCCCTCTACACCTGTGCCCCTCCACACCTGTGCCCCCTCCACACCTGTGCACCTCCACACCTGTGCCCCTCCACACCTGTGCCCCCTCTACACCTGTGTCCCTCCACACCTGTGCCCCCTTTACACCTGTGCCCCTCCACACCTGTGCCCCCTCTACACCTGTGCCCCCTCCACACCTGTGCCCCCTCTACACCTGTGC	181.3	PASS	PRECISE;SVTYPE=INS;SVLEN=279;END=24345043;CIPOS=-16,16;CILEN=-15,15;RE=19;RNAMES=NULL;AF=1.0	GT:DR:DV:PL:GQ	1/1:0:19:181,49,0:48
chr1	24345226	cuteSV.INS.341	G	GCCTCCACACCTGTGCCCCTCCACACCTGTGCCCCCTCCACACCTGTGCGCCTCCACACCTGTGCCC	59.1	PASS	PRECISE;SVTYPE=INS;SVLEN=66;END=24345226;CIPOS=-4,4;CILEN=-0,0;RE=11;RNAMES=NULL;AF=0.6111	GT:DR:DV:PL:GQ	0/1:7:11:59,0,21:20
chr1	24531103	cuteSV.INS.342	T	TAACTTATAATGAGTTCTTTTTTTTTTTTTTTTTGAGACGGAGTCTCGCTCTGTCGCCCAGGCCGGACTGCGGACTGCAGTGGCGCAATCTCGGCTCACTGCAAGCTCCGCTTCCCGGGTTCACGCCATTCTCCTGCCTCAGCCTCCCGAGTAGCTGGGACTACAGGCGCCCGCCACCGCGCCCGGCTAATTTTTTGTATTTTTAGTAGAGACGGGGTTTCACCTTGTTAGCCAGGATGGTCTCGATCTCTTGACCTCATGATCCACCCGCCTCGGCCTCCCAAAGTGCTGGGATTACAGGCGTGAGCCACCGCGCCCGGCC	46.3	PASS	PRECISE;SVTYPE=INS;SVLEN=321;END=24531103;CIPOS=-0,0;CILEN=-0,0;RE=11;RNAMES=NULL;AF=0.4783	GT:DR:DV:PL:GQ	0/1:12:11:46,0,56:45
chr1	24602305	cuteSV.DEL.231	AAGAATATGAATATTATCCTGTAATCCCAGCACTTTGAGAGGCCGAGGCGGGCGGATCACGAGGTCAGGAGATCGAGACCACGGTGAAACCCCGTCTCTACTAAAAATACAAAAAATTAGCCGGGCGCAGTGGTGGGCGCCTGTAGTCCCAGCTACTCGGGAGGCTGAGGCAGGAGAATGGCGTGAACCCGGAAGGCGGAGCTTGCAGTGAGCGGAGATCGCGCCACAGCACTCCCGCCTGGGCGACAGAACGAGACTCCATCTCAAAAAAAAAAAAAAAAAAAAAA	A	46.3	PASS	PRECISE;SVTYPE=DEL;SVLEN=-286;END=24602591;CIPOS=-2,2;CILEN=-0,0;RE=11;RNAMES=NULL;AF=0.4783;STRAND=+-	GT:DR:DV:PL:GQ	0/1:12:11:46,0,56:45
chr1	24614774	cuteSV.INS.343	T	TGAGTTAATTTTTTTTTTTTTTTTTTTTTTTTGAGACGGAGTCTCGCTCTGTCGCCCAGGCCGGACTGCGGACTGCAGTGGCGCAATCTCGGCTCACTGCAAGCTCCGCTTCCCGGGTTCACGCCATTCTCCTGCCTCAGCCTCCCGAGTAGCTGGGACTACAGGCGCCCGCCACCGCGCCCGGCTAATTTTTTGTATTTTTAGTAGAGACGGGGTTTCACCGTGTTAGCCAGGATGGTCTCGATCTCCTGACCTCATGATCCACCCGCCTCGGCCTCCCAAAGTGCTGGGATTACAGGCGTGAGCCACCGCGCCCGGCC	53.9	PASS	PRECISE;SVTYPE=INS;SVLEN=319;END=24614774;CIPOS=-0,0;CILEN=-0,0;RE=11;RNAMES=NULL;AF=0.55	GT:DR:DV:PL:GQ	0/1:9:11:54,0,35:34
chr1	24634837	cuteSV.INS.344	G	GTCTGTAATCCCAGCACTTTGGGAGGCCAAGACGGGAATATCACTTGAGGTCAGGAGTTCAAGACCAGCCTGGCCAACATGGTGAAACCCCATCTCTAATAAAAATACAAAAATTAGCCTGGCATAATGCCGCATGCCTGTAATCCCAGCTTTGCTCGGGAGGCTGTGGCAGGAGAATTGCTTGAACCCGGGAGCCGGAGGTTGCAGTGAGCCGAGATCATGCCACTGCACTCCAGCCTGGGCAACAGAGTGAGACTCCATCTAAAAAAAAAAAAGAAAAGAAAAAAAATGCAGCCAGGCACGGTGGCTTACA	229.0	PASS	PRECISE;SVTYPE=INS;SVLEN=312;END=24634837;CIPOS=-29,29;CILEN=-0,0;RE=24;RNAMES=NULL;AF=1.0	GT:DR:DV:PL:GQ	1/1:0:24:229,61,0:61
chr1	24730337	cuteSV.INS.345	G	GGGGGGGAGGGGGAGGGGGAAGGGGAGGGGGGAGGAGGGGAGGAGGGGAGGGGGAGGGGGAAGGAGAGGAGGGGAGGGGGGAAGGGGGGAGGAGGGGAGGGGGAGGGGGAAGGGGAGGAGGGGAGGGGGAAGGGGAGGAGGGGGAGGGGAGGAGGGGAGGGGGAAGGGGAGGAGGGGAGGGGGAAGGGGAGGAGGGGGAGGGGAGGAGGGGAGGGGGAAGGGGAGGAGGGGAGGGGGAAGGGGAGGGGGAGGGGAGGGGGAGGGAGGGGGAGGGGAGGGGGAGGGGAGGGGGAGGGGAGGGGAGGGGGAGGGGAGGGGAG	124.1	PASS	PRECISE;SVTYPE=INS;SVLEN=319;END=24730337;CIPOS=-7,7;CILEN=-20,20;RE=13;RNAMES=NULL;AF=1.0	GT:DR:DV:PL:GQ	1/1:0:13:124,33,0:33
chr1	24799840	cuteSV.DEL.232	TCTGCCCGGCCAGCCGCCCCGTCCGGGAGGGAGGTGGGGGGGGTCAGCCCCCCGCCCGGCCAGCCACCCCGTCCGGGGGGGGGGGTCAGCCCCCCCACCTGGCCAGCCGCCCCGTCTGGGAGGTGAGGGGCGCCTCTGCCCGGCCGCCCCTACTGGGAAGTGAGGAGCCCCTCTGCCCGGCCAGCCGCCCCGTCCGGGAGGGAGGTGGGGGGGTCAGCCCCCTGCCCGGCCAGCTGCCCCGTCTGGGAGGTGAGGGGCGCCTCTGCCCGGCCGCCCCTACTGGGAAGTGAGGAGCCCCTC	T	209.9	PASS	PRECISE;SVTYPE=DEL;SVLEN=-299;END=24800139;CIPOS=-59,59;CILEN=-40,40;RE=22;RNAMES=NULL;AF=1.0;STRAND=+-	GT:DR:DV:PL:GQ	1/1:0:22:210,56,0:56
chr1	24875331	cuteSV.DEL.233	TGCAGTTCCTCCGGGCTAGCTGTCTCAGTGGTCACTTCGCCCCCAGACAGGTAGCTTCTGCCCACTTCTCTCATGGGGCAGCCAAGTGTTACTACCTCTGGCCCCGGCCTGGAATAAGAGGACCAGCAGGCCGTGGGAAACCTCAGCTCTAATACCAGGCTGCTTCTGGACAGTCCTTTCTGGGTGTGGATAAAGACCAGGCTTGTGCCCTCTGGGGACCGTTCAAAGCAGTCTTCAGGGTCGGACCTCAGACTCATCCCTGTGATGATTGTTTCAGGTCCTAGCGAGTTACTTTCCCAACCTGTGAGCTTCTGCAACTGTGTTTTTTTGTTTTTTGTTATTGTTGTTTGTTTGTTTTAATATTTTTTTCTTTTCTTTTTTTTTTGAGACAGAGTCTTGCTCTGTTGCCCAGGCTGGAGTGCAGTGGTGCGATCTCGGCTCACTGCAACCTCCACCTCCTGGGTTCAAGCGATTCTTCTGCCTCAGCCTCGCGAGTAGCTGGGATTACAGACGTGTGCCACCACACCAGCTAATCTTTGTATTTTTAGTAGAGACAGGGTTTCGCCATGTTGCCCAGACTAGTCTCAAACTCCTGACCTCAAGTGATCCACCCACCTCGACCTCCCAAAGTGTTGGGACTACAGGGGTGAGCCACTGTGCCTGGCCATGCAACTGTGTTTTAATCACCTTTGTGTTCCCAAGGCCCTGACATGGAACAAGCACCCAGTAAGTATTTGAATGAATGAGCAAATGAAAGGCCAGGAAGGGAGAGCCTTTATTTTGAAGCCTGCCCGCCGGGCTGCCCTTGGGAAAGCCACTTTCTGCAAAAGTCACAGGAGCAAATGAGACAAAGATGCAAAATTGCTCTGCCTGAGCTGTGAGGGCTTAACTGTGAATGTCTTTAGGTGACCTTCTTGGAGACCTCAAGACCACCCCTCTGTGACTTGGTTCAGGCTGCCCTGCTGTGATGCCTGCTGGGGCCAAGGCCTGGATCCCTGGGTGGGGTGGGGTGGGGTGGGGCGGGGCGGGGAGGGGCGGGGCGGGGCGGGGCAGGAGTGGCAGCAGGAAGGATCCGGCTGAGACTTGCCCTGGGGGGCCAGGGAAGGAGGGTGGCAGGAGGCAGAATCCACAAATGAAGTAGATCTGGAGCCAGGCAGATCAGCCCTTAGATATAATCTCAGAAGGGGTTGGGAGAATGGAAGGATTTTGTTGAGGATGGAGTGAGAGGGTTGGAGGGTTGGGTATGTTCCTGAGCATATTTCCCTGTCTATGGGGCCATTCAGAGAGAAGCCCACGTGCTCCAGGCCAGTGGTGGAGCCTTCAACGTGGAGCTGGAAGACCTGGGCTCGAGTCCCACCTCTGCCATGTCCCATCCTCCCTCATGACTCCCAGTAGTTACCGCCTTCTCTGGGCCTCAGTTTCCCCAACTGGAAATTAAAGAAAATTACCCTGTTCCTGCATCAGATGGTTGGTTGTGGATATCACTGAAATCTCCTCACGTGGTATTGAGCCGCTGCTCTTGGCCAGACACAGAGCAATTTACATGAAATGATTTTCGAAGTCTGGTCCGGGGACCAGCAGTGTCAGCATCACTTGGGAACTTTGTCAGAAATGCAAATTATCGGGCTCCACCCCAACTACTCTAGACCCAAAAACAATTTTTATTTTTATTTTTATTTACTTTTTAGGATGGAGTCTTGCTCTGTCACCCAGGCTGGACTGCAGTGGTGCAATCTCAGCTCACTGAAACCTCTGCCTCCTGGGTTCAAGCGATTCTCCTGCCTCAGCCTCCTGAATAGCTGGGATTACAGGCA	T	42.4	PASS	PRECISE;SVTYPE=DEL;SVLEN=-1813;END=24877144;CIPOS=-1,1;CILEN=-0,0;RE=13;RNAMES=NULL;AF=0.4062;STRAND=+-	GT:DR:DV:PL:GQ	0/1:19:13:42,0,100:42
chr1	25044971	cuteSV.INS.346	A	AAAGAAGGAAGGGAGGGAGGAAGGAAGGAAGAAAGGAAGGAAAGGAGGGAAGGAGGGAGGAGGGAGGGGAGAGGGAGGGAGGGAAGGAGGGAGGGGGGAGGGAGGG	181.3	PASS	PRECISE;SVTYPE=INS;SVLEN=105;END=25044971;CIPOS=-0,0;CILEN=-0,0;RE=19;RNAMES=NULL;AF=1.0	GT:DR:DV:PL:GQ	1/1:0:19:181,49,0:48
chr1	25054265	cuteSV.INS.347	T	TCTTCCTTCCTTCCTTCCTCTCTCCCTCCCTCCCTCCCTTACTTCCTCCCTCCCTCCCTCCCTCCCTTCCCTTTCCTCCCCTCCCCCTCTCCTTCCTTTTTTCCTTCCTCTCTCCCTCCCTTCCTCCCTCCCTTCCTCCCTCCCTTCCTCCCTCCCTTCCTCCCTCCCTTCCTCCCTCCCTTCCTCCCTCCCTTCCTCCCTTCCTTCCTCCTTTCCCTTTCCTCCCCTTCCCTCCCCCCTCCTCCTTTCTCCTTCCTTCCTTCCTCCATCCTTCCCTTCCTCTCTTCCCTTTCCTCCCCTCCTCTCCCCCTCTCCTCCCTTCTC	162.2	PASS	PRECISE;SVTYPE=INS;SVLEN=323;END=25054265;CIPOS=-2,2;CILEN=-0,0;RE=17;RNAMES=NULL;AF=1.0	GT:DR:DV:PL:GQ	1/1:0:17:162,43,0:43
chr1	25108872	cuteSV.INS.348	A	AAAGATGGAAGGAAGGACGGAAGGAAGGATGGAAGGGCGGGAGGGAGGGAGAGAGGGAGGGAGAGAGGG	219.5	PASS	PRECISE;SVTYPE=INS;SVLEN=68;END=25108872;CIPOS=-0,0;CILEN=-0,0;RE=23;RNAMES=NULL;AF=1.0	GT:DR:DV:PL:GQ	1/1:0:23:219,59,0:58
chr1	25166874	cuteSV.DEL.234	GAAGAAAGGAAGGAAGGAAGGAAGGAGGGAAGGGAGGGAGGGAGGGAGGGAGGAAGGAAGGACGGAAGGGAGGGAGGGAGGGAG	G	54.7	PASS	PRECISE;SVTYPE=DEL;SVLEN=-83;END=25166957;CIPOS=-0,0;CILEN=-0,0;RE=10;RNAMES=NULL;AF=0.625;STRAND=+-	GT:DR:DV:PL:GQ	0/1:6:10:55,0,17:16
chr1	25529499	cuteSV.INS.349	A	ATGTTTGTATTGTGTGTATGAGGGTTGTGTGCTGTGTGTTGTGTATATATTGTATGTGTTATGTGTATGTATGTCGTATGAGTGTATTCTGTATATGTGTTTTGTGTGGTCTATTATGTGTGTGGCATGTGTTGTGTATGTGTGTTGTGTGTGATGTGTTGATGTGTGTTGTGCATATATGTTGTTTCTGTGTATGTATGTTATGTGTATGTGTATGTTGTGTTGTATGTATGGGTTGTGCCTATGTGCTGTGTTGTGTGCTGCATGCATGTTTGTGTGGTGTGTGTATTTAGGTTGTGTGCTATTTATGTGTCTATATTGTATGTGTTGTATGTGTGTTGTATGTATGTGTAGTGTATGTGTGTTGTGTGTGATGTGTATATGTGGTGTGTGTATGTCTGTTATGTGTATGTATGAGTGTATGTGTGTTGTGTGTGTTGTGTATATGTGTTGTGTGTGTTGTGTATGTGTGTTGTGTGAGTTGTGTTGTGTATATGTGGTGTGAGTTGTGTTGTGTCATGTATGTGTGCATTGTGTATAGGTGTTGCATGTGTGTTGTGTTGTGTGTATGTGTTGTGTTGTGTATATGTGGTATGTGAATGTGTTATGTTGTATGTTGTGTTGTATGTATATGTGTTATGTATATGTGATGTGTGTGTTGTGTATATGCTGGGTGTGTGTGTACATGTGTGTATGTGTGTTGTATGTATGTGTGTATGCATGTGTGTTGCGTATATGTGGTATGTGTGCATGTGTGTTGTCATGTGTATGTGTGTTGTGTATATGTGTGTGTTGTGTATATGTGTTGTGTGTATGTGTATCGTGTTGTGTGTATGTGTTATGTTGTGTATATGTGTGTGTGAATGTGTGTTGCGTGTATGTGTATGTTGTCTGTTTCGTGTGTGTATACGTGGTGTGTGTGTGTTGTGTTGTGTATATGTGTTGTGTGTGTTGCGTGTATGTGTTGTG	181.3	PASS	PRECISE;SVTYPE=INS;SVLEN=968;END=25529499;CIPOS=-0,0;CILEN=-0,0;RE=19;RNAMES=NULL;AF=1.0	GT:DR:DV:PL:GQ	1/1:0:19:181,49,0:48
chr1	25768267	cuteSV.INS.350	A	ATCCACACTCCCCTCACACACACCCCACACACATTATATACACTCTCCCTACACACACTCTCCTCACACACACAGACCCACACCCCACACTCCCC	248.1	PASS	PRECISE;SVTYPE=INS;SVLEN=94;END=25768267;CIPOS=-0,0;CILEN=-0,0;RE=26;RNAMES=NULL;AF=1.0	GT:DR:DV:PL:GQ	1/1:0:26:248,66,0:66
chr1	25902094	cuteSV.INS.351	T	TTAAATAACACCAAGGCCGGGCACGGTGGCTCACGCCTGTAATCCCAGCACTTTGGGAGGCCGAGGCGGGCGGATCAACGAGGTCAGGAGATCGAGACCATCCGGCTAAAACGGTGAAACCCCGTCTCTACTAAAAATACAAAAAATTAGCCGGGCGTAGTTGCGGGCGCCTGTAGTCCCAGCTACTTGGGAGGCTGAGGCAGGAGAATGGCGTGAACCCGGGAGGCGGAGCTTGCAGTGAGCCGAGATCCCGCCACTGCACTCCAGCCTGGGCGACAGAGCGAGACTCTGTCTTAAAAAAAAAAAAAATAATAAATAAATAAATAAATAAA	229.0	PASS	PRECISE;SVTYPE=INS;SVLEN=331;END=25902094;CIPOS=-1,1;CILEN=-1,1;RE=24;RNAMES=NULL;AF=1.0	GT:DR:DV:PL:GQ	1/1:0:24:229,61,0:61
chr1	25941916	cuteSV.DEL.235	CCAAATCTTCTACTTCTGAAAGTCTTCCAATGAAAAAGAGAAGCATATCTATGTACCCATATTGGTAAAGTATCTGACCTTTAGGGATAAAGGGGCTGGGCTAGGTGGCTCACACCTGTAATCCCAGCACTTTGGGAGGGTGAGACAGGCAGATCACCTGAGGTCAAGAGTTCGAGACCAGCCTGGCCGACATGGTGAAACACCATCTCTACTAAAAATACAAAAATCAGCTAGGCATGGTGGCAGGTGCCTGTAATCCCAGCTACTCGGGAGGCTGAGGCAGGAGAATCGCTTGAACCCAGACAGCGGAGGTTGCAGTGAGCCGAGACTGTGCCACTGCACTCTAGCCTAGGGGATCGAGTGAGACTCTGCCTCCAAAAAAAAAAAAAAAAAGGATAATAGTCAGCAATCAAAGTTTCCAGAAATAAAGGACTGAGACACAGACTGCATCAGATCTTCAACTGACAGAACTGCATGCTAGAAGACAAAGGAGTGAGGTCTTCAATATTCTGAGGGAAAAAATAGGAATTTGTACCTAGAATCCTCTACTCAGCCAAATTAGCATGTGCAAACCATGTTGACTGAATTGAATTGGCCAGGGAGATGTGTTCCTTAGGAAGTCTTCTGTGTTAAGAGGGAACCAGGGTGCACAATGAGGCCTGATAGGTGATACATAGAAGAGAAGTAAAACTAA	C	47.5	PASS	PRECISE;SVTYPE=DEL;SVLEN=-693;END=25942609;CIPOS=-0,0;CILEN=-0,0;RE=13;RNAMES=NULL;AF=0.4333;STRAND=+-	GT:DR:DV:PL:GQ	0/1:17:13:47,0,86:47
chr1	26133627	cuteSV.DEL.236	AGGCTGAGGCAGGAGGATCGCTTGAGCCCAAGAGTTAGAGGAGTAGTAGATGAATCCACTATTTTTTTTTTTGAGACGCAATGGCATGATCTCGGCTCACCACAACCTCCGCCTCCCGGGTTCAAGCGATTCTCCTGCCTCAGCCTCCTGAGTAGCTGGGATTATAGGTGCGCACCACCACGCCTGGCTAATTTTTTTTTTTTTTTTTTTTTTTTTAGTAGAGATAGGGTTTCACCATGTTGGTCGGGCTGGTCTCGAACTCCTGACCTCATGATCCGCTCGCCTCAGCCTCCCAAAGTGCTGGGATTACAGGCATGAGCCACCATGCCCGACTGAATCCACTATTTTAATTGGAGACTTTAACACCTCTCTGTCAGACATGGACAGATCCAGCAGGCAGAAAATCGGTAAGGACATAGTTGAACTCAACAACACTTCAATCAACTGGATATGATTGACATCTATAGACTTCTTCATCCAATAACAGCAGGTTACACACTCTTATCAGCTTACATGGAACATTCACCAAGATTAACCACATTCTGGGTCATAAAACACACCTCTACAAATTTAAAAGAATAGAAATCACATAATGTGTGCAAATTCAGACCACAATGGAATTAAACTAGAAACATGAACAGAATGGTACCTGGAAAATCCCCCAAATACTTGGAGATTGAAACAACACACTTTTAAATAACACACGCAAAAAAGAAACTTCAAAAGAATTTTAAAAATATTTTGAACTAAATGAAAATGAAATATAATTTATCAAAATTTGAGGGATGCAGTGAAAGCAGTGCTTAGAGGGAGATTTGTGGCATTGTTAGAAAGAATAAAAATCTAAAATCAATAGTCTAATCTTCCACTTTAGTAAACTAGAAAAAGAAGAGCAAATTAAATCCAAAGTAAGCAAAAGAAAAATAATAAAAATTGGAGCAGAAATCAGTAAAATTGAAAACAGAAAATCAACAGACAAAATCAATGAAACCAAAATCTAGTACTCAAAAGATCAATAAAATCAACAAACCTCTAACCTGGCTAACTAAGAAAAAAAGAAAGAAGGCCAGCCATGGTGACTCACGCCTATAACCCCAGCACTTTGGGAGGCTGAAGCGGGTGGATCACTTGAGCCCAGGAGTTTGAGACCAGCCTAGATAACATGGTGAAACCCCATTTCTACCAAAAATACAAAAAAAATTTAGCCAGACGTGGTGGTGTGCACCTGTAGTCCCAGCTACTAGGGAGGCTGAGGTGGGAGAATCACTTGAACCCAGGAAGCAAAGGTTTCAGTGAGCGGAGATCATGCCACTGCACTCCAGCCTAGGTGACAGAGTGAGACCCTGTCTCAAAAAAAAAAAAAAAAAAAAAACCAGAAAGAAAGAAAAAGAAAAGAAAGAAGACACAAATTTCTAATATCAGAAATAAAAGAGGGGACATCACTACAGACCCCATGGACATCAAAAGGAGAATAAAGGAACATTATGAACAACTCTATCCCCACAAGTTTGGTAACCTAGATAAAGGGGCCAATTCCTTGAAAGATATAATCTGCCAAAATTCATACAAGAAGAAACACAGTCTGAATAGGCCTATATTTATTAAAGAAATTGAATCAATAAATAGTAACCTTCAAAACAGAATTCATCAGCCCAGATGGTTTCACCAGTGAATTCTACCAAATGTTTAAGGAATAAATTATACGAACTCTCTACAAACTCTTCCAAAAAATTGAAGCAGAGGAAATACCTCTTAACTCATTCTATGAGGCCAGCATTACCTTAATACCGCTCCCTCATGAACATAGATGCAAAAATTCTCAACAAAATATTAGCAAATTGAATCCAACAATGTATAAAAAAGAATTACATGCCATGACCAAGTGGGATTTATCCCAGGTATGAAGGCTGGTTCAATATTAGAAAATCAATTAATTCAATCTATCACATCAATGAGCCATACAAGAAAAATCACAGTATCATGTCAATAGATACAGAAAAATCATTTGACAAAATCCAACACACATTCATGATTTTTAAAAAAGCTCTCAGAAATGGAATAGAAGGCATCACTGCTTTTTAGCATTATACTAGAAGCCCTAGGTATTACAATAAAACAAGAAAATGAAATGAAAGCATACAGATTTGGAAGAAAGAAATAAAACCATTTGTTTACAGATGACATGATTGTCTATGTAGAAAAATCCAAAAGAATCATCAGCAACAACAAAAACTCCTAGAACTAATTAGCAGTTATAGCAATGTTGTAGAATACAAGATTAATGTACAAAAGTCTATCAGAAATAAGCAAGCAGAATTTGAAAATAAAGATGCATTACTATTTACATTAAGTTGTACAAATTAAGTGTATAAATTACATTAAATTGATGTAAGTTGTTTACTCAAAAAAGCCACTTAGGTATAAATCTAACAAAATGTATACAAGACTTACATGAAGAAAACTACAAACCTCTGAGGAAAAATATCAAAGAAGTTGGCCAGGCATGATGGCTCACACCTGTAATCCCAGCACTTTGGGAGGCCAAGGCAGGCGGATCATGAGGTCAGGAGTTCAAGACCAGCCTGACCAACATGGTGAAATCCCCGTCTCTACTAAAATTACAAAAATTAGCCAGGTGTGGTGGTGCACGCCTGTAATCCCAGCTTCTCGGGAGGCTGAGGCAGGAGAATTTTGCAGAGGCAAAAGACCCGGAATAGCCAACTCAAAATTGAACAAAGAAGAATGAAGTCAGAGTACAGACACTACCCAATCTCAAGACTTAACGATCAGCCTACAGTAATCAGGACAGTGTGGTATTTGCAAAAGAATAAACAAATAGATCTATGGAACAAAATAGAGAGCCTAGAAATAGACCTATATAATACCATCAACTGAATTTGACAAAGGTAACAAAAGCAATACAATGGAGCAAAGACAGTCTTCTCAACAAATGGTGCTGGAACAACTGGGCCTCTACATGAAGAAAAAAAAGAATCTAGACAGAGACCTTATATACTTCCCAAAAATTAACTCAAAATGGATCACAGGCCTAAATGTAAAATGCAAAACACCTAAAAGACAACATAAGAGAAAATCTGGGCCAGATGCGGTGGCTCACACCTGTAATCCCAACACTTTGTGAGGCCGAGGCGGGTGGATCACCTGAGGTCAGGAGTTTGAGACCAGCTTGGCCAATATGATGAAACCCCAACGCTACTAAAAATACAAAAAATTAGCCGGGCATGGTGGCAGGCGCCTGTAATCCCAGCTACTCAGGAGGCTGAGGCAGGAGAATTGCTTGAACCCGGGAGGCAGAGGTTGCAGTGAGCCAAGATCCCGCTACTGCACTCCAGCCTGGGCAACAAGAGCGAAACTCTGTTTCCAAAAAAAAAAAAGTCTGGGCGCAGTGGCTCACACCTGTAATCCCAGCACTTTGGGAGGCTGAGGCAGGCAAATCAGGAGGTCAGGAATTCGAGACCAGCCTGGCCAACGTGGTGAAACCCCGTCTCTACTAAAAATACAAAAAATTAGCTGGGTGTGGTGGTGGGCGCTTGTAATCCCAGCTACTCAGGAGGCTGAGGCAAGAGAATCGCTTGAACCTGGGAGGTGGAGGCTGCAGTGAGCCGAGATCCCGCCACTGCACTCCAGCCTGGGCGACAGTGTGAGACTATGTCTCAAAAAAAAACAAAAACAGAAACAAAAAAAAAGAATGGGCAACAAAGGGATCAGAGAGCAAAGTCACGGATTGGCCCAAGGCAGGCTAGAGTTGATCGGCTGTCCCCTGGAGGAGGCAACCACTCTGGTCCAGGCCTACATGTCAGAACACAAAGCCCTGTGTCTGCCAGGGCTCTCATCCTGCTCCAGCTGGCTCACAAACTCACTAGTGTGCTCCAGAGTCTTGACTTGGGCCCTGCTTCTCCCAGTTTTGTGGCAGGATTTCCTGAAGCTAATGAGAGACCTTGTGGGCCCTCAACCGCTCCACTCTAATTATATCAATGCTACCAGATGGGGGAGGATAGTTGGTTCTTCTAGTCTTTCCTAAAGGAATATCAGTGCCTGTGGGCTACAGTGGACTGTGGAAAATAATGTATTGTTTGGGGTTAAATTTCATGTTTATCTAAGGCCTGCCTTTCAGCCTAGGCCCAGTCCTTACAGGTGAAATTTCTTGACTTCAGGATTTCCTTTAAGAACATAAGACTGGGCTGGGTGCAGTGGCTCACGCCTGTAATCCCAACACTGTGGGAGGCCGAGGCAGGCAGATCACAAGGTCAGGAGTTCAAGACCAGCCTGACCAATACGGTGAAACCCTGTCTCTACTAAAAATACAAAAAATTAGCCGGCGTGGGGCCGCACGCCTGTAATCCCAGCTACTCAGGAAGCTGAGGCAGGAGAATCGCTTGAACCCAGGAGGTGGAGGTTGCAGTGAGCCGAGATTGTGTCACTGTACTCCAGCCTGGGCGACACAGCAAGACACTGTCCAAAAAAAAAAAAAAAAGCTGGATGCAGTGGCTTTTGCCTTTAGGAGGCCAGTACTTTAGGAGGCCAAGGCAGGTGGATCACCTGAGGTCAGGAGTTTGAGACCAGCCTGGCCAACATGGAGAAACCCTATCTCTACTAAAAATACAAAAATTAGGTAGGCATAGTGGCACGGGC	A	78.6	PASS	PRECISE;SVTYPE=DEL;SVLEN=-4652;END=26138279;CIPOS=-10,10;CILEN=-27,27;RE=16;RNAMES=NULL;AF=0.5517;STRAND=+-	GT:DR:DV:PL:GQ	0/1:13:16:79,0,50:50
chr1	26239551	cuteSV.DEL.237	CATGTTGGTCAGGCTGGTCTCGAACTCCTGACCTCAGTTGATCTGCCCGCCTTGGCCTCCCAAA	C	31.6	PASS	PRECISE;SVTYPE=DEL;SVLEN=-63;END=26239614;CIPOS=-0,0;CILEN=-0,0;RE=10;RNAMES=NULL;AF=0.4;STRAND=+-	GT:DR:DV:PL:GQ	0/1:15:10:32,0,79:31
chr1	26369671	cuteSV.INS.352	A	AAAAAAAAATTAGCTGAGTGTGGTGGCTCACGCCTATAGTCCCAGCTACTAGGGAGGCTGAGGCAGGAGAATCGCTTGAATCCGGGAGGCAGAGGTTGCAGTGAGCCAAGATAGCACCACTGCATTCTAGCCTGGGTGACAGAGCAAGACTTTGTCTCCAAAAAAAAAAAAAAAAAGAAAG	267.2	PASS	PRECISE;SVTYPE=INS;SVLEN=180;END=26369671;CIPOS=-1,1;CILEN=-0,0;RE=28;RNAMES=NULL;AF=1.0	GT:DR:DV:PL:GQ	1/1:0:28:267,71,0:71
chr1	26399803	cuteSV.INS.353	T	TTATATAATTTATATATGTATATATATGTTTATATATGTATATATAATTATATATGTATTATAATGTATTATATAATTGTATAATATAATATATAATAATATAATATATAATTATTTATTATAATATATAATTATATAATATATAATTATATTATTATAATATATAATTATATAATATATAATTATATTATTATAATATATAATTATATATAATTATATATATAATTAATTATAATTAATTATATTTATATATTATATATAATTATATGTAAATATAATTATATATATTATATATAATATATAATAAATATAATTATATATATAATATATATTATATATATTATATATATTATATATTATATAATATATAATATACATAATTTATATATATTGTATATTATATAATATATAATATATAATTATATAATATATATAATTATAATATATAATTGTATATTATAATTATATAATATATAATTATAATATACAATTATATA	152.7	PASS	PRECISE;SVTYPE=INS;SVLEN=496;END=26399803;CIPOS=-15,15;CILEN=-5,5;RE=16;RNAMES=NULL;AF=1.0	GT:DR:DV:PL:GQ	1/1:0:16:153,41,0:40
chr1	26648760	cuteSV.DEL.238	GAGGCCGGGCGCAGTGGCTCACGCCTGTAATCCCAGCACTTTGGGAGGCCGAGGCGGGTGGATCACGAGGTCAGGAGATCGAGACCATCCTGGCTAACACGGTGAAACCCCGTCTCTACTAAAAATACAAAAAATCAGCCGGGCGAGGTGGTGGGCGCCTGTAGTCCCAGCTACTCCAGAGGCTGAGGCAGGAGAATGGCGTGAACCCCGGGGGGCGGAGCCTGCAGAGAGCCGAGATCGCGCCACTGCACTCCAACCTGGGCGACAGAGAAACTCCGTCTCAAAAAAAAAAAAAAAGAGATATTTCA	G	29.7	PASS	PRECISE;SVTYPE=DEL;SVLEN=-307;END=26649067;CIPOS=-0,0;CILEN=-0,0;RE=9;RNAMES=NULL;AF=0.4091;STRAND=+-	GT:DR:DV:PL:GQ	0/1:13:9:30,0,68:29
chr1	26818636	cuteSV.INS.354	A	AGGGAGGGAGGTGGGGGGGTCGGCCCCCCGCCCGGCCAGCCGCCCCGTCCGGGAGGGAGGTGGGGGGGTCGGCCCCCCGCCCGGCCAGCCGCCCCGTCC	91.1	PASS	PRECISE;SVTYPE=INS;SVLEN=98;END=26818636;CIPOS=-18,18;CILEN=-0,0;RE=15;RNAMES=NULL;AF=0.7143	GT:DR:DV:PL:GQ	0/1:6:15:91,2,5:5
chr1	26904035	cuteSV.INS.355	T	TAAATTAAATAAATAAATAGCCGGGCGCGGTGGCTCACGCCTGTAATCCCAGCACTTTGGGAGGCCGAGGCGGGCGGATCACGAGGTCAGGAGATCGAGACCACGGTGAAACCCCGTCTCTACTAAAAATACAAAAAAAATTAGCCGGGCGCAGTGGCGGGCGCCTGTAGTCCCAGCTACTCGGGAGGCTGAGGCAGGAGAATGGCGTGAACCCGGAAGGCGGAGCTTGCAGTGAGCGGAGATCGCGCCACAGCACTCCCGCCTGGGCGACAGAACGAGACTCCGTCTCAAAAAAAAAAAAAAAAAAAAAAAAAAAAAAAAAAAAAAAA	46.9	PASS	PRECISE;SVTYPE=INS;SVLEN=328;END=26904035;CIPOS=-0,0;CILEN=-1,1;RE=10;RNAMES=NULL;AF=0.5263	GT:DR:DV:PL:GQ	0/1:9:10:47,0,37:36
chr1	27030486	cuteSV.INS.356	G	GGCTAATTTTGTATATTTAGTAGAGATGGGGTTTCACCATGTTGGGCAGGCCTGGTCTCGAACTCCTGACCTCAAGTGATCTACCTGTCTCAGCCTCCCAAAGTGCTGGGATTACAGGCATGAGCCACCATGCCTGGCCTTATACACTACTAATTTTGAAGAAAAAAAAAATCAATGTCCTAACTGAAAGTAAGAAAATAAAAGTAAAATAAGGCCAGGAGCGGTGGCTCATGCCTGTAATCCCAGCACTTTGGGAGGCCGAGGCAGGCAGATCACAAGGTCAGGAGTTTGAGACCAGCCTAACCAACATGGTGAAACCCCGTCTCTACTAAAAATACAAAAATTAGCTGGGCCTGGTGGTGCGTGCCTGTAATCCCAGCTACTCTGGAGGCTGAAGCAGGAGAATCGCTTGAATCTGGGAGATGGAGGTTGCAGTGAGCCGAGATTGTGCCACTGCACTCCAGCCTGGGTGACAGACTGAGACTCCGTCTCAAAAAAAAAAAAAAAAAGAAAAGAGAAGAAAAAGAATCTATAATGTCTCTCTCTTTTTTTATTTTTTATTTTACTTTATTTTTTTGAGATGGAGTCTCGCTCTGTCGCCCAGGCTGGAGTGCAGTGCACGATCTCGGCTCACTGCAACCTCCACCTCCAGGGCTCAAGCGATTCTCCTGCTTCAGCCTCCAGAGTAGCTGGGATTACAGGCACGCACCACCACACCCA	124.1	PASS	PRECISE;SVTYPE=INS;SVLEN=719;END=27030486;CIPOS=-0,0;CILEN=-0,0;RE=13;RNAMES=NULL;AF=1.0	GT:DR:DV:PL:GQ	1/1:0:13:124,33,0:33
chr1	27086495	cuteSV.INS.357	C	CCATACACCACACAACCCACACACCACACCACCACACACACACACCACACACACCATTTCACCACACAACCCACACACCACACCACCACACACACACACCACACACACCAAACCACACCCACATCACACACCCCACACACACACCACACATATGCCACACCACACACACACGCCACACCACACACATGCCACACCTCACACCTCCCCACACAAATCACACACACCACACACCACACACACACCCCACATGACACACACACTACACACACCACACACACCACACTCCACACACACCATTTCACCACACAACCCACACACCACACCACCACACACACACCACACACACCCTAGACACCACACAAACCACACACACCACACCCACACCACACACCCCACACCACACCCCACATACCACCATACACACCACACATACCACCATACACACCAAACACCACAGACACCACACATACACCACACAGACCCCACTCACCACACACACCACATACACGACACATACTACACACCCCACATACCACAAACACCACACAAGCAACAAACCATACACACCATGCACACACCACACACGACACATACTACACACCCCGCATACACAAACACCACACAAGCAACACACAAACCATACACACCATGCACACACCACACATGACACACATGCCCCACACACAGCATATACACCACACACAACACACACACACCGCACAAACACACACCCCACTACACACCCTACACACACACCATGCACACCATACACACCACACACCACACACACCACACATATCACACACCCCCACGCACCACACCACACAGCACACACACACCATACACACACAACACACCACACACATACAACATACACACCACACCACACACACCACACGCCCCCACATGCCACACCACATACACATCATACACACCAAACACCACACACGCAGTACACACCACACACCATACAGCCCACACCACACACACAACACACAAACCACACACACCCATATACACCAAACACCACACACACAACACATGCAACACACACACTATATACACCACCATGCACAAATCACACACCACACACCCCACATACCACACACACCACATACACCACACACTACACACACACAACCACATGCCACACACACACTCCCCCGA	181.3	PASS	PRECISE;SVTYPE=INS;SVLEN=1166;END=27086495;CIPOS=-0,0;CILEN=-8,8;RE=19;RNAMES=NULL;AF=1.0	GT:DR:DV:PL:GQ	1/1:0:19:181,49,0:48
chr1	27107220	cuteSV.INS.358	T	TACACACACCCCCACACACCCACCCAGCCCCTCCACACACACACCCACACCCACACACCCAGCCCCTCCACACACACACACCCAGCCCCTACACACACCCACACACCAGCCCCTCCACACACACACCACCCCTACACACACACCCACACACCCAGCCTCCACACACACACACCACACCCAGCCCCTACACACACCCACACACCAGCCCCTACACACACACACACCCAGCCCCCCACACACACCCACACACCCAGCCCCTACACACACACACACACCCAGCCCCTACACACACACCCACACACCCAGCCCCTATACACACACACCCAGCCCCTCCACACACACCCACACACACACCCAGCCCCTACAACACACCCCCACACCCCACACACACCCAGCCCCTCCACACACACCCACACACCCAGCCCCTCCACACACACATATCCAGCCCCTCCACACACACACCCAGCCTCTCCACACACACACCCAGCCCCTACACACCCAGCCTCTACACACACACACACCCAGCCCCTCCACACACACACACACACATCCAGCCCCATCCACACGCACACACACCCAGCCCCTCCACACACACACACACCCAGCCCCATCCACACACATACCCAGCCCCTACACACACACCCAGCTCCTCCACACACACACACCCAGCCCCTCCAGACACCATCCAGCCCTCCACACACACAAAGCACCTCCTCCACCCCACACACAGGCCCTCCACATACACACACCCAGCCCTTCCACACACACCCAGCCCCTCCACACACACACACACCCATCTCCACACATACACACACAGCCCCTCCACACACAAACCCATCTCCATACACACACACACACCCAGCCCCTCCCACTCCCAGCCCCTCCACACATACACACACAGCCCCTCCACACACAAACCCATCTCCATACACCACACACACACCCAGCCCCTCCCACTCCCAGCCCCTCCACACACACACACCCAGCCCCTCCCACTCCCAGCCCCTCCACACACACACACCCAGCCCCTTCACACACACACCCAGCCCCTCCCACTCCCAGCCCCTCCACACACACACACCCAGCCCCTTCACACACACCCAGCCCCTACACACACACATTCAGCCCCTACACACATACACACACACAAAGCCCCTTCACACAATACACTACACACACACCCAGCACC	209.9	PASS	PRECISE;SVTYPE=INS;SVLEN=1188;END=27107220;CIPOS=-1,1;CILEN=-8,8;RE=22;RNAMES=NULL;AF=1.0	GT:DR:DV:PL:GQ	1/1:0:22:210,56,0:56
chr1	27792152	cuteSV.INS.359	G	GTATATACATATATATGTATCTATATATATGTATATACATATATATGTAACTATATATATGTATATACATATATA	71.0	PASS	PRECISE;SVTYPE=INS;SVLEN=74;END=27792152;CIPOS=-0,0;CILEN=-0,0;RE=16;RNAMES=NULL;AF=0.5	GT:DR:DV:PL:GQ	0/1:16:16:71,0,71:67
chr1	27853466	cuteSV.DEL.239	GAGGTGGGGGGGTCAGCCCTCCGCCCGGCCAGCCGCCCCGTCTGGGAGTTGAGGGGCGCCTCTGCCCGGCCGCCCCTACTGGGAAGTGAGGAGCCCCTCTGCCCGGCCAGCCGCCCCGTCCGGGAGGGAGGTGGGGGGGTCGGCCCCCCGCCCGGCCAGCCGCCCCATCCGGGAGGGAGGTGGGGGGGTCAGCCCCCCGCCCGGCCAGCTGCCCTGTCCAGGAGGGAGGTGGGGGTGTCAGCCCCACGCCCGGCCAGCCGCCTCGTCCGGGAGGGAGGTGGGGGGGTCAGCCCCACGCCCGGCCAGCCGCCTCGTCCGGGAGGGAGGTGGGGGGGTCAGCCCCCCCGCCCGGCCAGCCGCCCTGTCCGGGAGGGAGGTGGGGGGGTCAGCCCCACGCCCGGCCAGCCGCCTCGTCCGGGAGGGAGGTGGGGGGGTCAGCCCCCCCGCCCGGCCAGCCGCCTCGTCCGGGAGGGAGGTGGGGGGGTCAGCCCCACGCCCGGCCAGCCGCCTCGTCCGGGAGGGAGGTGGGGGGGTCAGCCCCCCCGCCCGGCCAGCCGCCCTGTCCGGGAGGG	G	2.1	q5	IMPRECISE;SVTYPE=DEL;SVLEN=-571;END=27854037;CIPOS=-59,59;CILEN=-0,0;RE=7;RNAMES=NULL;AF=0.2593;STRAND=+-	GT:DR:DV:PL:GQ	0/0:20:7:2,4,126:4
chr1	27853819	cuteSV.DEL.240	CAGCCGCCCTGTCCGGGAGGGAGGTGGGGGGGTCAGCCCCACGCCCGGCCAGCCGCCTCGTCCGGGAGGGAGGTGGGGGGGTCAGCCCCCCCGCCCGGCCAGCCGCCTCGTCCGGGAGGGAGGTGGGGGGGTCAGCCCCACGCCCGGCCAGCCGCCTCGTCCGGGAGGGAGGTGGGGGGGTCAGCCCCCCCGCCCGGCCAGCCGCCCTGTCCGGGAGGGAGGTGGGGGGGTCAGCCCTCCGCCCGGC	C	109.7	PASS	PRECISE;SVTYPE=DEL;SVLEN=-246;END=27854065;CIPOS=-11,11;CILEN=-0,0;RE=18;RNAMES=NULL;AF=0.72;STRAND=+-	GT:DR:DV:PL:GQ	0/1:7:18:110,2,5:4
chr1	27854185	cuteSV.DEL.241	CGCCCGGCCAGCCGCCCCATCCGGGAGGGAGGTGGGGGGGTCAGCCCCCCGCCCGGCCAGCTGCCCTGTCCAGGAGGGAGGTGGGGGTGTCAGCCCCACGCCCGGCCAGCCGCCTCGTCCGGGAGGGAGGTGGGGGGGTCAGCCCCCCACCCAGCCAGCCGCCCCGTCCGGGAGGGAGGTGGGGGGGGTCAGCCCCCCTGCCCGGCCAGTGGCCCCGTCCGGGAGGTGAGGGGCGCCTCTGCCCGGCCGCCCCTACTGGGAAGTGAGGAGCCCCTC	C	109.7	PASS	PRECISE;SVTYPE=DEL;SVLEN=-275;END=27854460;CIPOS=-1,1;CILEN=-0,0;RE=18;RNAMES=NULL;AF=0.72;STRAND=+-	GT:DR:DV:PL:GQ	0/1:7:18:110,2,5:4
chr1	27878460	cuteSV.INS.360	C	CAGGCGTGAGCCCACCATGTCCGGCCCCAATGATGGTTTTTAATATGGAAGTGATGTATTTATATTTCGAGTTTTTTTTCTTTTGAAATAATTTGAAACTTACAGAACTAGAATTTGCTAAAACTCCTGTACATCCTTTATCCAGATTCATTAAATTTTTTTTTTTTTTTTGAGACAGACTTGCTGTGTCACCTAGGCTGGAGTGCAGTGGTACAATCACGGCTCACTGAAACCTGTGCCTCCCTGGCTCAAGTGATCCTCCCACCTCAGCTTCCTGAGTAGCTGGGATTTCAGGTGTGGGCCACCACACTCAGCCAATTTTTTATTTTTATTTTTTTTGAGACAGAGTCTTGCTCTGTTGCCCAGGCTGGATTGCAGTGGCATGATCTCAGTTCACTGCAACCTCCGTCTCCTGGGCTCAAGCAATCCTCCTGCCTCAGCCTCCCAAGTAGCTGGGACTACAGGCCTGTGCCACCATGCCCAGCTAATGTTGTTGTTGTTTGTGTTTTTTTTTTTTTTTTTTTTTTTTTGAGACAGAGTCTCGCTCTGTCACCCAGGCTGGAGTGCAGTGGAGCGATCTTGGCCCACTGCAACCTCACCTTCCTGGTTCAAGCAATTCTCCTGCCTCAGCCTCCCAAGTAGCTGGGATTACAGGCATGCACCACCACACCCGGCTAATTTTTTGTATTTTTAGAGACGGGGTTTCACCATATTGGCCAGGATGGTCTCGATCTCCTGACCTTGTGATCCACCCGCCTCGGCCTCCCAAAGTGCTGGGATTACAGACATGAGCCACCACGCCTGGCCTGTAATCCCAGCACTTTAGGAGGCCGAGGCGGGTGGATCACAAGGTCAGGAGTTCGAGACCAGCCTGGCTAACATGGTTGAAACCTTGTCTCTACTAAAAATGCAAAAAATTGGCCGGGTGTGGTGGCAGGCACCTGTAGTCCCAGCTGCTCAGGAGGCTGAGGCAGGAGAATGGCGTGAACCCGGGAGGTGGAGCTTGCAGTGAGCCAAGATTGCACCACCGCACTCCAGCCTGGGCAACAGACACATCGTCTCAAAAAAAAAAAAAAAAAGAAGTGTTGGGATTACAGGCGTGAGCCACCATGCCTGGCATTTTTTTGTATTTTTGGTAGAGACAGAGTTTCACCATATTGCCTAGTGTGGTCTCCAACTCCTGAGCTCAAGCGATCCGCCCGCCTCGGCCTCCCAAGTGCTGGGATTACTGGTGTGAGCCAACGTGTCTGGCCAATTTTAAATTTTTTGTAGAGATGAGGTCTCATTATATTGCCCAAGCTGCTCTGGAACTCCTGGGTTCAAGCAATTCTCCTGCCTCAGCCTCCCATCCCAAAGTGTTGGGATTAT	229.0	PASS	PRECISE;SVTYPE=INS;SVLEN=1367;END=27878460;CIPOS=-0,0;CILEN=-1,1;RE=26;RNAMES=NULL;AF=0.9286	GT:DR:DV:PL:GQ	1/1:2:26:229,52,0:52
chr1	27905862	cuteSV.INS.361	C	CGTGATCGCCCCACCTCGGCCTCCCAAAGTGCTGGGATTACAGGCGTGAGCCACCGCGCCCGGCGTTAGGTCACCATTTTTATGATGACCGTGTTAGCCAGGATGGTCTTTAACTCCTGACTTCTA	181.3	PASS	PRECISE;SVTYPE=INS;SVLEN=125;END=27905862;CIPOS=-3,3;CILEN=-0,0;RE=19;RNAMES=NULL;AF=1.0	GT:DR:DV:PL:GQ	1/1:0:19:181,49,0:48
chr1	27916905	cuteSV.INS.362	A	ACTCCCTCCCTCCCTCCCTCCCTCCCTCCCTTCCTTCCTCCTTCCTCCTTCTTC	50.4	PASS	PRECISE;SVTYPE=INS;SVLEN=53;END=27916905;CIPOS=-9,9;CILEN=-1,1;RE=9;RNAMES=NULL;AF=0.6429	GT:DR:DV:PL:GQ	0/1:5:9:50,0,12:12
chr1	27916978	cuteSV.INS.363	C	CCCTTCCTTCCTTCCTTCCTTCCTTCCTCCTTCCTTCCTCCCTCCCTCCCTCCCTCCCTTCCTTCCTTCCTCCTTCCTCCTTCCTTCCTCCCTCCCTCCCTCCC	19.0	PASS	PRECISE;SVTYPE=INS;SVLEN=103;END=27916978;CIPOS=-17,17;CILEN=-4,4;RE=6;RNAMES=NULL;AF=0.4	GT:DR:DV:PL:GQ	0/1:9:6:19,0,48:19
chr1	27921288	cuteSV.DEL.242	TGAAATCAAGGCCGGGCGCGGTGGCTCACGCCTGTAATCCCAGCACTTTGGGAGGCCGAGGCGGGTGGATCATGAGGTCAGGAGATCGAGACCATCCTGGCTAACAAGGTGAAACCCCGTCTCTACTAAAAATACAAAAAATTAGCCGGGCGCGGTGGCGGGCGCCTGTAGTCCCAGCTACTCGGGAGGCTGAGGCAGGAGAATGGCGTGAACCCGGGAAGCGGAGCTTGCAGTGAGCCGAGATTGCGCCACTGCAGTCCGCAGTCCGGCCTGGGCGACAGAGCGAGACTCCGTCTCAAAAAAAAAAAAA	T	181.3	PASS	PRECISE;SVTYPE=DEL;SVLEN=-309;END=27921597;CIPOS=-0,0;CILEN=-0,0;RE=19;RNAMES=NULL;AF=1.0;STRAND=+-	GT:DR:DV:PL:GQ	1/1:0:19:181,49,0:48
chr1	28247131	cuteSV.INS.364	A	AAAAGAAAGAAAGAAAGAAAGAAAGAAAGAAAGAAAGAAAGAAAGAAAGAAAGAAAGAAAGAAAGAAAGAAAGAGAAAGAAAGAAAGAAAGAAAGAAAGAAAGAAAGAAAGAAAGAAAGAAAGAAAGAAAGAAAGAAAGAAAG	162.2	PASS	PRECISE;SVTYPE=INS;SVLEN=142;END=28247131;CIPOS=-3,3;CILEN=-5,5;RE=17;RNAMES=NULL;AF=1.0	GT:DR:DV:PL:GQ	1/1:0:17:162,43,0:43
chr1	28994949	cuteSV.INS.365	C	CACACCCAGCCTTATTTCTTTTTTTTTTTTTTTTTTTTTTTTTTTTGAGACGGAGTCTCGCTCTGTCGCCCAGGCTGGAGTGCAGTGGCGAGATCTCGGCTCACTGCAAGCTCCGCCTCCCGGGTTCACGCCATTCTCCTGCCTCAGCCTCCCAAGTAGCTGGGACTACAGGCGCCCGCCACTACGCCCGGCTAATTTTTTGTATTTTTAGTAGAGACGGGGTTTCACCGTTTTAGCCGGGATGGTCTCGATCTCCTGACCTCGTGATCCGCCCGCCTCGGCCTCCCAAAGTGCTGGGATTACAGGCGTGAGCCACCGCGCCCG	48.1	PASS	PRECISE;SVTYPE=INS;SVLEN=323;END=28994949;CIPOS=-0,0;CILEN=-0,0;RE=12;RNAMES=NULL;AF=0.4615	GT:DR:DV:PL:GQ	0/1:14:12:48,0,67:48
chr1	29055652	cuteSV.INS.366	T	TAGAAAATAACTATGGGCCGGGCGCGGTGGCTCACGCCTGTAATCCCAGCACTTTGGGAGGCCGAGGCGGGCGGATCACGAGGTCAGGAGATCGAGACCATCCTGGCTAAAACGGTGAAACCCCGTCTCTACTAAAAATGCAAAAAATTAGCCGGGCGTAGTGGCGGGCGCCTGTAGTCCCAGCTACTTGGGAGGCTGAGGCAGGAGAATGGCGTGAACCCGGGAGGCGGAGCTTGCAGTGAGCCGAGATCCCGCCACTGCACTCCAGCCTGGGCGACAGAGCGAGACTCCGTCTCAAAAAAAAAAAAAAAAAAAAAAAAAAAAAAAAAAAAAAAAAAAAAA	39.3	PASS	PRECISE;SVTYPE=INS;SVLEN=341;END=29055652;CIPOS=-0,0;CILEN=-1,1;RE=10;RNAMES=NULL;AF=0.4545	GT:DR:DV:PL:GQ	0/1:12:10:39,0,58:39
chr1	29518740	cuteSV.INS.367	C	CTCCTCCTTCTCCTCCTCCTCCTCCTCCTTCTCCTCCTTCTCCTTCTTCTCC	229.0	PASS	PRECISE;SVTYPE=INS;SVLEN=51;END=29518740;CIPOS=-1,1;CILEN=-0,0;RE=24;RNAMES=NULL;AF=1.0	GT:DR:DV:PL:GQ	1/1:0:24:229,61,0:61
chr1	29707407	cuteSV.INS.368	A	AGAGGGGAGGGAAGAGAGGGGAGGGGAGGGGAGGAGAGGGAGGGAGGGGAGGAGAGG	77.1	PASS	PRECISE;SVTYPE=INS;SVLEN=56;END=29707407;CIPOS=-35,35;CILEN=-2,2;RE=11;RNAMES=NULL;AF=0.7857	GT:DR:DV:PL:GQ	1/1:3:11:77,8,1:7
chr1	29723864	cuteSV.INS.369	T	TCACCATTACCACCACCACCACCACCACCAATACTGCTACCATGACTGTCACCACCAACACCATCACCACCATCAAGAGCACTGCACTGTCACCCACCACCACCATCACCATCATCACTACCACCACCAACACCATCACCACGACAACCATCACCATCATCACCACCACCACCAACACCATCACCACCATCACCACCACCACCAACATCACCACCACCACCACCATCACCACTACCAGCATCACCAAAATCACCATTACTACCACCACCACCACCACCACCAATACCGCTACCATGACTGTCACCACCAACACCATCACCACCATCAAGAGCACTGCCACTGTCACCACCACCACCATCACCATCACCACTACCACCAA	267.2	PASS	PRECISE;SVTYPE=INS;SVLEN=378;END=29723864;CIPOS=-2,2;CILEN=-0,0;RE=28;RNAMES=NULL;AF=1.0	GT:DR:DV:PL:GQ	1/1:0:28:267,71,0:71
chr1	29727320	cuteSV.DEL.243	GGCTGGGGGAGGGGTGGAGTGTCGGGTGGGCTGGGGGAGGAGTGGAGGGAAGGGTGGGCTGGGGGAGGAGTGGAGGGAAGGGTGGGCTGGGGGAGGGGTGGAGGGAAGGGTGGGCTGAGGGAGGGGTGGAGTGTCGGGTGGGCTGGGGGAGGAGTGGAGGGAAGGGTGGGCTGGGGGAGGAGTGGAGGGAAGGGTGGGCTGGGAGAGGGGTGGAGTGTCAGGTGGGCTGGGGGAGGAG	G	60.9	PASS	PRECISE;SVTYPE=DEL;SVLEN=-237;END=29727557;CIPOS=-8,8;CILEN=-8,8;RE=12;RNAMES=NULL;AF=0.5714;STRAND=+-	GT:DR:DV:PL:GQ	0/1:9:12:61,0,32:32
chr1	29727427	cuteSV.DEL.244	GGGTGGGCTGAGGGAGGGGTGGAGTGTCGGGTGGGCTGGGGGAGGAGTGGAGGGAAGGGTGGGCTGGGGGAGGAGTGGAGGGAAGGGTGGGCTGGGAGAGGGGTGGAGTGTCA	G	32.3	PASS	PRECISE;SVTYPE=DEL;SVLEN=-112;END=29727539;CIPOS=-0,0;CILEN=-0,0;RE=9;RNAMES=NULL;AF=0.4286;STRAND=+-	GT:DR:DV:PL:GQ	0/1:12:9:32,0,61:32
chr1	29771227	cuteSV.INS.370	A	AAAAAAATATGAATGTATAATCATATATAAAACATATATTCATATATGTTTGATATATATGAATATATATTCATGTTTGATATATGTGAATATATATTCATATATATCAAACATATGAATATATATTCATATATATCAAACATATATGAATATATATTCATATATATCAAACATATATGAATATATATTCATATATATCAAACATATATGAATATATATTCATATATATCAAACATATATGAATATATATTCATATATATCAAACATATATGAATATATATTCATATATATCAAACATATATGAATATATATTCATATATATCAAACATATATATGAATATATATTCATATATATCAAACATATATATGAATATATATTCATATATATCAAACATATATGAATATATATTCATATATATCAAACATATATGAATATATATATTCATATATATCAAACATATATATGAATATATATTCATATATA	52.0	PASS	PRECISE;SVTYPE=INS;SVLEN=483;END=29771227;CIPOS=-1,1;CILEN=-12,12;RE=10;RNAMES=NULL;AF=0.5882	GT:DR:DV:PL:GQ	0/1:7:10:52,0,23:23
chr1	29771311	cuteSV.INS.371	T	TATATAAAAACATATGAATGTATAATCATATATAAAACATATATTCATATATGTTTGATATATATGAATATATATTCATATGTTTGATATATATATTCATATATATCAAACATATGAATATATATTCATATATATCAAACATATGAATATATATTCATATATATCAAACATATATGAATATATATTCATATATATCAAACATATATGAATATATATTCATATATATCAAACATATATATGAATATATATTCATATATATCAAACATATATGAATATATATTCATATATATCAAACATATATGAATATATATTCATATATATCAAACATATATGAATATATATTCATATATATCAAACATATATGAATATATATTCATATATATCAAACATATATATGAATATATATTCATATATATCAAACATATATGAATATATATTCATATATATCAAACATATATATGAATATATATTCATATATATCAAACATATATATGAATATATATTCATATATATCAACATATATATGAATATATATTCATATATATCAAACATATATATGAATATATATTCATATATATCAAACATATATGAATATATATTCATATATATCAAACATATATATGAATATATATTCATATATATCAAACATATATATGAATATATATTCATATATTTCAAACATATATAAGAATATATATTCATATATCAA	26.0	PASS	PRECISE;SVTYPE=INS;SVLEN=708;END=29771311;CIPOS=-0,0;CILEN=-0,0;RE=7;RNAMES=NULL;AF=0.4375	GT:DR:DV:PL:GQ	0/1:9:7:26,0,45:25
chr1	30096601	cuteSV.INS.372	T	TGGGCTGGGCCTGCACGGTGCCATCTCAAAGCTCCCGGGTGATCCTGTGTGCAGCTGGTGAGGATGCTGCTCCAAAGCGAGGGCCTCACCAGCTGCACACAGGATCACCCGGGAGCTTTGAGATGGCACCGTGCAGGCCCAGCCCAGCCCTATCATGGCATTAG	219.5	PASS	PRECISE;SVTYPE=INS;SVLEN=163;END=30096601;CIPOS=-0,0;CILEN=-0,0;RE=23;RNAMES=NULL;AF=1.0	GT:DR:DV:PL:GQ	1/1:0:23:219,59,0:58
chr1	30301389	cuteSV.INS.373	G	GGGGAGGGGAGGGGAGGGGAGGGGAGGGGAGGGGAGGGAAGGGAAGGGAGGGGGAGGGAGGGAGGGAAGG	162.2	PASS	PRECISE;SVTYPE=INS;SVLEN=69;END=30301389;CIPOS=-3,3;CILEN=-2,2;RE=17;RNAMES=NULL;AF=1.0	GT:DR:DV:PL:GQ	1/1:0:17:162,43,0:43
chr1	30375749	cuteSV.DEL.245	CCTCCCTGACTCCAACCACAGCTCAGGGTGACCTCCAGCCTCCCCAACTTCA	C	76.8	PASS	PRECISE;SVTYPE=DEL;SVLEN=-51;END=30375800;CIPOS=-5,5;CILEN=-0,0;RE=15;RNAMES=NULL;AF=0.5769;STRAND=+-	GT:DR:DV:PL:GQ	0/1:11:15:77,0,39:38
chr1	30405667	cuteSV.INV.0	G	<INV>	69.8	PASS	PRECISE;SVTYPE=INV;SVLEN=305;END=30405972;RE=14;STRAND=--;RNAMES=NULL;AF=0.56	GT:DR:DV:PL:GQ	0/1:11:14:70,0,41:41
chr1	30488835	cuteSV.INS.374	A	AGTAATGATGATGATGGTGATGGTAATGGTGGTAATGGTAATGTAATGTTAGTGATGATGATGATAACAATAGTGATGATGGTGATGGCAATAATAATGATGATGGTGATGATCATAATTGTAAGGAGTGATGGTGATAATGGTGATGATGATGGTTGTGGTGGTGATGCAGTTTGTCGTAATGGTGATGGTGATTATAAGGATG	343.5	PASS	PRECISE;SVTYPE=INS;SVLEN=204;END=30488835;CIPOS=-8,8;CILEN=-0,0;RE=36;RNAMES=NULL;AF=1.0	GT:DR:DV:PL:GQ	1/1:0:36:344,92,0:91
chr1	30567798	cuteSV.DEL.246	AAAAAACAAGCCTCATCAACCTACAACATGGGAGAAAATTTTCGCAACCTACTCATCTGACAAAGGGCTAATATCCAGAATCTACAATGAACTCAAACAAATTTACAAGAAAAAAACAAACAACCCCATCAAAAAGTGGGCGAAGGACATGAACAGACACTTCTCAAAAGAAGACATTTATGCAGCCAAAAAACACATGAAGAAATGTTCATCATCACTGGCCATCAGAGAAATGCAAATCAAAACCACTATGAGATATCATCTCACACCAGTTAGAATGGCAATCATTAAAAAGTCAGGAAACAACAGGTGCTGGAGAGGATGCGGAGAAATAGGAACACTTTTACACTGTTGGTGGGACTGTAAACTAGTTCATCCATTGTGGAAGTCAGTGTGGCGATTCCTCAGGGATCTAGAACTAGAAATACCATTTGACCCAGCCATCCCATTACTGGGTATATACCCAAATGAGTATAAATCATGCTGCTATAAAGACACATGCACACGTATGTTTATTGCGGCACTATTCACAATAGCAAAGACTTGGAACCAACCCAAATGTCCAACAATGATAGACTGGATTAAGAAAATGTGGCACATATACACCATGGAATACTATGCAGCCATAAAAAATGATGAGTTCATATCCTTTGTAGGGACATGGATGAAAATGGAAACCATCATTCTCAGTAAACTATCGCAAGAACAAAAAACCAAACACCGCATATTCTCACTCATAGGTGGGAATTGAACAATGAGATCACATGGACACAGGAAGGGGAATATCACACTCTGGGGACTGTGGTGGGGTCGGGGGAGGGGGGAGGGACAGCATTGGGAGATATACCTAATGCTAGATGACACATTAGTGGGTGCAGCGCACCAGCATGGCACATGTATACATATGTAACTAACCTGCACAATGTGCACATGTACCCTAAAACTTAGAGTATAATAAAAAAAAATAATAAATCAATAAAAAAATAAATAAATAAATAAATAAATAAATAAATAAA	A	36.7	PASS	PRECISE;SVTYPE=DEL;SVLEN=-1015;END=30568813;CIPOS=-3,3;CILEN=-0,0;RE=10;RNAMES=NULL;AF=0.4348;STRAND=+-	GT:DR:DV:PL:GQ	0/1:13:10:37,0,65:36
chr1	30597759	cuteSV.INS.375	T	TCCCTTACTCCTTCCCTTTGGATCCTCCATTCTCTCTAGAGTTGGCCCTTGGCAGCTCCCCAC	60.2	PASS	PRECISE;SVTYPE=INS;SVLEN=62;END=30597759;CIPOS=-0,0;CILEN=-0,0;RE=13;RNAMES=NULL;AF=0.52	GT:DR:DV:PL:GQ	0/1:12:13:60,0,51:50
chr1	30651753	cuteSV.INS.376	C	CCTGATCACCTCCTCCCTGCCTGCCCACTCCCTCCTACCTCCGCCTTACCCGCCCACCTTCTCCCTGCCTGCCCACCTCCTCCTACCTCCTCCTTACCGCCCACCTCCTCCCTGCCTGCTCACTCCTCCCTGCCTGATCACCTCCTCCCTGCCTGCCCACCTCCTCCTGCCTGCCCACCTCCTCCCTGCCTGATCACCTCCTCCCTGCCTGATCACCTCCTCCCTGCCTGCTCACCTCCTCCCTGTCTGCTCACCTCCTC	190.8	PASS	PRECISE;SVTYPE=INS;SVLEN=259;END=30651753;CIPOS=-2,2;CILEN=-4,4;RE=21;RNAMES=NULL;AF=0.9545	GT:DR:DV:PL:GQ	1/1:1:21:191,47,0:46
chr1	30655403	cuteSV.INS.377	T	TGACGGTGGTGGTGGTGGTGGTGGTGGTGACGGTGGTGGTGGTGGTGACGGTGGTGGTGACAGTGGTGGTTGGTGGTGGTGACGGTGGTGGTGGTGACGATGGTGATGGTGGTGGTGGTGACGGTGGTGGTGGTGGTGGTGACGGTGGTGGTGGTGGTGGTGGTGACGGTGGTGGTGGTGACAGTGGTGGTGGTGGTGGTGACGGTGGTGACGGTGGTGGTGGTGGTGGTGGTGGTGACGGTGGTGGTGGTGGTGACGGTGGTGGTGACAGTGGTGGTGGTGGTGGTGACGGTGGTGGTGGTGACGATGGTGATGGTGGTGGTGGTGACGGTGGTGGTGGTGGTGGTGACGGTGGTGGTGGTGGTGGTGGGTGACGGTGGTGGTGGTGACGGTGGTGGTGGTGGTGGTGACGGTGGTGGTGGTGGTGGTGATGGTGGTGGTGGTGGTGCTGACGGTGGTGGTGACGGTGGTGGTGGTGGAGACGGTGGTGGTGGTGGTGACGGTGGTGGTGACGGTGGTGGTGGTGGTGACGGTGGTGGTGGTGGAGACGGTGGTGGTGGTGGTGACGGTGGTGATGGTGGTGGTGGTGGTGACAGTGGTGGTGACAGTGGTGGTGGTGGTGACGGTGGTGGTGGTGACGATGGTGATGGTGGTGGTGGTGACGGTGGTGGTGGTGGTGGTGGTGGTGACGGTGGTGGTGGTGACGGTGGTGGTGGTGGTGGTGACGGTGGTGGTGGTGGTGGTGGTGGTGGTGGTGACGGTGGTGGTGACAGTGGTGGTGGTGGTGGTGACGGTGGTGGTGGTGACGGTGGTGGTGGTGGTGGTGACGGTGGTGGTGGTGGTGGTGGTGGTGGTGATGGTGGTGGTGGTGGTGCTGATGGTGGTGGTGACGGTGGTGGTGGTGGAGACGGTGGTGGTGGTGGTGACGGTGGTGGTGGTGGTGACGGTGGTGGTGGTGGAGACGGTGGTGGTGGTGGTGACGGTGGTGGTGACGGTGGTGGTGACGGTGGTGATGGTGATGGTGGTGGTGGTGGAGACGGTGGTGGTGACGGTGGTGGTGACGGTGGTGATGGTGACGGTGGTGATGGTGATGGTGGTGGTAGGTGGTGGTGGTGGAGACGGTGGTGGTGGTGGTGACGGTGGTGGTGGTGACGGTGGTGGTGGTGGTGGTGACGGTGGTGGTGGTGGTGGTGGTGGTGGTGGTGGTGGTGGTGACGGTGGTGGTGACAGTGGTGGTGGTGGTGGTGACGGTGGTGGTGGTGACGATGGTGATGG	23.4	PASS	PRECISE;SVTYPE=INS;SVLEN=1274;END=30655403;CIPOS=-0,0;CILEN=-2,2;RE=7;RNAMES=NULL;AF=0.4118	GT:DR:DV:PL:GQ	0/1:10:7:23,0,52:23
chr1	30655425	cuteSV.INS.378	G	GGTGACGGTGGTGGTGGTGGTGACGGTGGTGGTGACAGTGGTGGTGGTGGTGGTGACGGTGGTGGTGGTGACGATGGTGATGGTGGTGGTGGTGACGGTGGTGGTGGTGGTGGTGACGGTGGTGGTGGTGGTGGTGGTGACGGTGGTGGTGGTGACAGTGGTGGTGGTGGTGGTGACGGTGGTGGTGATGGTGGTGGTGGTGGTGACGGTGGTGGTGGTGGTGGTGGTGGTGACGGTGGTGGTGGTGTGACGGTGGTGGTGACAGTGGTGGTGGTGGTGGTGACGGTGGTGGTGGTGACGGTGGTGGTGGTGGTGGTGACGGTGGTGGTGGTGGTGGTGATGGTGGTGGTGGTGGTGCTGACGGTGGTGGTGACGGTGGTGGTGGTGGAGACGGTGGTGGTGGTGGTGACGGTGGTGGTGACGGTGGTGGTGGTGGTGACGGTGGTGGTGGTGGAGACGGTGGTGGTGGTGGTGACGGTGGTGATGGTGGTGGTGGTGGTGACAGTGGTGGTGACAGTGGTGGTGGTGGTGACGGTGTGGTGGTGACGATGGTGATGGTGGTGGTGGTGACGGTGGTGGTGGTGGTGGTGGTGGTGACGGTGGTGGTGGTGACGGTGGTGGTGGTGGTGGTGACGGTGGTGGTGGTGGTGGTGGTGGTGGTGGTGACGGTGGTGGTGACAGTGGTGGTGGTGGTGGTGACGGTGGTGGTGGTGACGATGGTGATGG	59.1	PASS	PRECISE;SVTYPE=INS;SVLEN=725;END=30655425;CIPOS=-13,13;CILEN=-38,38;RE=11;RNAMES=NULL;AF=0.6111	GT:DR:DV:PL:GQ	0/1:7:11:59,0,21:20
chr1	30655711	cuteSV.INS.379	A	ACGGTGGTGGTGGTGGAGACGGTGGTGGTGGTGGTGACGGTGGTGGTGGTGGTGACGGTGGTGGTGGTGGAGACGGTGGTGGTGGTGGTGACGGTGGTGGTGACGGTGGTGGTGACGGTGGTGATGGTGATGGTGGTGGTGGTGGAGACGGTGGTGGTGACGGTGGTGGTGACGGTGGTGATGGTGACGGTGGTGATGGTGATGGTGGTGGTGGTGGTGGTGGTGGAGACGGTGGTGGTGGTGGTGACGGTGGTGGTGACGGTGGTGGTGACGGTGGTGATGGTGGTGGTGGTGGTGACAGTGGTGATGGTGGTGGTGGTGACGGTGGTGGTGGTGACGGTGGTGGTGGTGGTGACGGTGGTGGTGGTGGTGGTGGTGGTGACGGTGGTGGTGGTGGTGGTGGTGACGGTGATGGTGATGGTGGTGACGGTGGTGGTGGTGGTGACGGTGGTGGTGGTGGTGACGGTGGTGGTGGTGGTGGTGATGGTGGTGGTGGTGGTGGTGGTGGTGACGGTGATGGTGATGGTGATGATGGTGGTGGTGGTGGTGGTGGTGGTGATGGTGGTGGTGGTGGTGGTGGTGGTGGTGATGGTGGTGGTGGTGATGGTGGTGGTGTGGTGACAGTGGTGATGGTGGTGGTGGTGACGGTGGTGGTGGTGACGGTGGTGGTGGTGGTGACGGTGGTGGTGGTGGTGGTGGTGGTGGTGACGGTGGTGGTGGTGGTGGTGGTGGTGATGGTGGTGGTGGTGGTGGTGGTGGTGGTGACGGTGGTGGTGGTGGTGACAGTGGTGATGGTGGTGGTGGTGACGGTGGTGGTGGTGACGGTGGTGGTGGTGGTGACGGTGGTGGTGGTGGTGGTGGTGGTGGTGACGGTGGTGGTGGTGGTGGTGGTGACGGTGATGGTGATGGTGGTGACGGTGGTGGTGGTGGTGACGGTGGTGGTGGTGGTGACGGTGGTGGTGGTGGTGGTGATGGTGGTGGTGGTGGTGGTGGTGGTGACGGTGATGGTGATGGTGATGATGGTGGTGGTGGTGGTGGTGGTGGTGATGGTGGTGGTGATGGTGGTGGTGACAGTGGTAGTGATGGTGGTGGTGGCGGTGGTGGTGGTGGTGACGGTGGTGGTGGTGGTGACGGTGGTGGTGGTGGTGGTGATGGTGGTGGTGGTGGTGGTGGTGGTGACGGTGATGGTGATGGTGATGATG	105.1	PASS	PRECISE;SVTYPE=INS;SVLEN=1201;END=30655711;CIPOS=-0,0;CILEN=-15,15;RE=14;RNAMES=NULL;AF=0.8235	GT:DR:DV:PL:GQ	1/1:3:14:105,15,0:14
chr1	30732368	cuteSV.INS.380	G	GTGTGGAGGAGGTGTGAGTGTGTGGGTATGTGGGGGATGTGTGGGTGTGTGGGGGGGTGGGGGTGTGTATGTGGGTGTGTGAGGGGGTGGGGGTGGGAATGTGTGGGTGTGGGGGAGAGTGAGTGTGTGGGTGTGTGTGGATGTGAGTGCATGTGGGTGTGGCTGTGTTGGATGTGTGTGGGGGGGTGTGGGGGTGTTGGTGTGTATGTGGGTGTGTGTGGGTATGTGGGGGGGTGGGAGGGTGGGAATGTGTGAGTGTGTGTGGATGTGAGTGCGTGTGGGTGTGGCTGTGTGTTGGATGTGTATGGGGGTGTGTGGTGGTGTGTATATGGGTGTATGTGTGTGTGGGTGTGGGGGGTGTTAATGTGTGTGGGTTGTGGATGTGAGTGTGTGGATGTGTGTGGGTGTGTGGGGAGTTGCTGTGTGAGTGTGGGTGTGGGGGTATGTGTGTGTGGGGGGGGTCGGGTGGGGTGTGTGGATGTGGGTGTGGCTGTGTGTGGGTGTGTGGGGGGTTGGTGTGTATGTAAGTGTGGGTGTGGGGGTATGTGTGAGCATGTGGGGGTAGGGGGTGGGAGTGTGTGAGTGTGAGTGTGGCTGTGTGTGTGGGTGTGGGGGTATGTGTGTGTGGAGGGGGTTGGGAGTGTGTGGGTGTGGGTGTGGGTGTGTGGGGGGTTGGTGTGTATGTAAGTGTGGGTGTGGGTGTGTGTGGGGGGGTGGGGGGTGGGAGTATGTGCGTGTGAGTGTGGCTGTGTGTGTGGGTGCGGGGGGTTGGTGTGTATGTAAGTGTGGGTGTGGGGGTATGTGTGTGTGGAGGGGGGTGGGAGTGTGTGGGTGTGGTTGTGGCTGTGTGGGGGCAGTGGGGGTGTTGGTGTGCCTGTGGATGTGTGGGTGTGTGGATGTGTGGGTGTGAGGGGGTAGGGGTGTGAGTGTAGATGTGAATGCATGGGGGTGTGTGTGCATGTGAGTGTGTGGGTGTGTGGAGGGTGTTGGCGTGTATGTGAGTTTGTGTGGATATGTGTGTGGGGGTGTAGGGGGTGTGAATATGTGTGAATGTGTGTGTGGGTATGGGGTGTTGGTGTGTATATGGGTACGTAGGTGTCGGTGTGGGGGTACGGGGGTGGGGGTGTGAGTGTGCATGGGTGTGTATGTGGGTGGGTGGGTGTAGGTGTGTGGGTGTGTGAGGGGGTGTGTATGTTGGGTCGTAGGTGTTGGGGGTTAGTGTGGGGGGTGTGTATGTGGGTGTGTGGGGGGTGGGGGTGAGAGGGTGGGTGTGGTTGTGTGTGGGGGTTATGGGCATGTTGGTGGGTGTGTATGTTGTGACTGTGGGTGTTGGGGGTATGTATGTGTGGGGGGGTGGGGGTGAAGGGGTGGGTGTGGGTGTGAGTGTGGGGGTTGTGGGTGTATGTTGGGTGTGGTTGTGGGGCATGTGAGTGTGAGGGGTGTGTATGTGGGTGTGTATGTAGGTGTAGGTGTGTGGGTGTGTGGGGGGTGATTGTGGTTGTGTGTGGGGGTTGTGGGCATGTTGGTGAGTGTGTATGTGGTGAGTGTGTATGTTGTGAGTGTGGGTGTTGGGGGTGTGAGTGTGGGGGTGTGTATGTGGGGGGGTGGGGGTGAGGGGGTGGGTGTGGGTGTGTGGGGGGTGTGGGTGTGTATGGTGTTGGGTGTGGTTGTGGGGAGTGTGAGTGTTAGTGTGAGGGGTGTGTATGTAGGTGTAGATGTGTGGGGTGTGGGAGTGGGGATGAGGGGGTGTGTGTGGGGGGTGTGGGTGTGTATGTTGGTGGGCCTGGTTGTGGGGCATGTGAGTGTGAGGGGTGTGTATGTAGCTGTAGATGTGTGGGTGTGTGGGGGTGGGGGTGAGGGGGTGGGTGTGGGGGGTGTGGGTGTGTATGTTGGTGGGTGTGGTTGTGGGGCGTGTGTGGGGGTGCGTATGTAGGTGTAGATGTGTGGGTGTGTGGGGGGTGGGGTGAGGGGGTGGGTGTTGGGGGTGTGGGTGTGTATGATGGTGGGTGTGGTTGTGGGGTGTGTGTTAGTGTGAGGGGTGTGTATGTAGGTGTAGATGTGTGGGTGTGTGGGGGTTGGGGGTGAGGGGTGACTGTGGTTGTGTGTGGGGGTTGTGGGCATGTTGGTGGGTGTGTATGTTGTGAGTGTGGGTGTTCGGGGCGTGAGTGTGTGGGTGTGTATGTGGGGGGGTGGGGGTGAGGGGATGGGTGTGGGTGTGTGGGGGGTGTGGGTGTGTATGTTGATGGGTGTGGTTGTGGGGCATGTGAGTGTTAGTGTGAGGGGTGTGTATGTAGGTGTAGATGTGTGGGTGTGTGGGGGGTGGGGGTGAGGGGGTGGGTGTTGGGGGTGTGAGTGTGGGAGGTGTGGGTGTGTATGTTGTGAGTGTGGGTGTTGGGGGTGTGAGTGTGGGGGTGTGTATGTGGGTGTGTATGTAGCTGTAGATGTGTGGGTGTGTGGGGGTGGGGGTGAGGGGGTGGGCATTGGGGGTGTGGGTGTGTATGTTGGTGGGCGTGGTTGTGGGGCATGTGAGTGTGAGTGTGAGGGGTGTG	114.5	PASS	PRECISE;SVTYPE=INS;SVLEN=2548;END=30732368;CIPOS=-0,0;CILEN=-4,4;RE=12;RNAMES=NULL;AF=1.0	GT:DR:DV:PL:GQ	1/1:0:12:115,31,0:30
chr1	30771802	cuteSV.DEL.247	TAACTGCAACCTTTTCCCTCACTTTTTTTTTTCCCCTTTGGAGACAGGGTCTCACTCTGTCACCCAGACTGGAGTGCAGTGGTGCGATCACAGC	T	91.1	PASS	PRECISE;SVTYPE=DEL;SVLEN=-93;END=30771895;CIPOS=-1,1;CILEN=-0,0;RE=15;RNAMES=NULL;AF=0.7143;STRAND=+-	GT:DR:DV:PL:GQ	0/1:6:15:91,2,5:5
chr1	30894619	cuteSV.DEL.248	GTGTGGGTGAGAGTGTGTGGGTGTGTGTGGGGTGTGTGTGGGTGAGTGTGTGTGGATGACTGTGAGTG	G	41.8	PASS	PRECISE;SVTYPE=DEL;SVLEN=-67;END=30894686;CIPOS=-2,2;CILEN=-0,0;RE=10;RNAMES=NULL;AF=0.4762;STRAND=+-	GT:DR:DV:PL:GQ	0/1:11:10:42,0,51:41
chr1	30972362	cuteSV.DEL.249	GGGAGGGGAGGGGAGGGGAGGGGAGGGGAGGGGAGGGGAGGGGAGGGGAGGGGAGGGGAGGGGAGGGGAGG	G	181.3	PASS	PRECISE;SVTYPE=DEL;SVLEN=-70;END=30972432;CIPOS=-28,28;CILEN=-6,6;RE=19;RNAMES=NULL;AF=1.0;STRAND=+-	GT:DR:DV:PL:GQ	1/1:0:19:181,49,0:48
chr1	31176904	cuteSV.DEL.250	AGGGAGGTGGGGGGGTCAGCCCCCCGCCCGGCCAGCCGCCCCGTCCGGGAGGTGAGGGGCGCCTCTGCCCGGCCGCCCCTACTGGGAAGTGAGGAGCCCCTCTGCCCGGCCAGCCGCCCCGTCCGGG	A	48.1	PASS	PRECISE;SVTYPE=DEL;SVLEN=-126;END=31177030;CIPOS=-2,2;CILEN=-0,0;RE=12;RNAMES=NULL;AF=0.4615;STRAND=+-	GT:DR:DV:PL:GQ	0/1:14:12:48,0,67:48
chr1	31252020	cuteSV.INS.381	T	TATATACACACTATATATATAACATATATATATACACACTATATATATAAC	248.1	PASS	PRECISE;SVTYPE=INS;SVLEN=50;END=31252020;CIPOS=-4,4;CILEN=-0,0;RE=26;RNAMES=NULL;AF=1.0	GT:DR:DV:PL:GQ	1/1:0:26:248,66,0:66
chr1	31345547	cuteSV.INS.382	T	TATATATATATATATTATATTATATATATATATAATATATATATATAATATA	200.4	PASS	PRECISE;SVTYPE=INS;SVLEN=51;END=31345547;CIPOS=-3,3;CILEN=-1,1;RE=21;RNAMES=NULL;AF=1.0	GT:DR:DV:PL:GQ	1/1:0:21:200,54,0:53
chr1	31431776	cuteSV.INS.383	A	ACAGGGTGGACAGGGTGGATAGGGTGGCAGGTGGATAGGGAGGGTGGATAGGGTGGACAGGGTGGACAGGGTGGACAGGGTGGATAGGGTGGAGAGGGTGGATAGGTGGGTAGGGTGGA	107.3	PASS	PRECISE;SVTYPE=INS;SVLEN=118;END=31431776;CIPOS=-28,28;CILEN=-3,3;RE=17;RNAMES=NULL;AF=0.7391	GT:DR:DV:PL:GQ	1/1:6:17:107,4,2:3
chr1	31432003	cuteSV.INS.384	T	TAGGGTGGACAGGGTGGAGAGGGTGGAGAGGGTGGAGAGGGTGGAGAGGGTGGAGAGGGTGGAGAGGGTGGATAGGGTGGATAGGGTGGATAGGGTGGTTAGGGTGGTTAGGGTGGATAGGGTGGATAGGGTGGATAGGGTGGATAGGGTGGATAGGGTGGATAGGGTGGATAGGGTGGACAGGGTGGAGAGGGTGGAGAGGGTGGAGAGGGTGGAGAGGGTGGAGAGGGTGGATAGGGTGGATAGGGTGGATAGGGTGGATAGGGTGGATAGGGTGGTTAGGGTGGTTAGGGTGGATAGGGTGGATAGGGTGGATAGGGTGGATAGGGTGGATAGGGTGGAGAGGGTGGATAGGGTGGACAGGGTGGACAGGGTGGAGAGGGTGGATAGGGTGGACAGGGTGGATAGGGTGGATAGGGTGGATAGGGTGGATAGGGTGGATAGGGTGGATAGGGTGGACAGGGTGGACAGGGTGGACAGGGTGGATAGGATGGTTAGGGTGGATAGGGTGGATAGGGTGGACAGGGGTGGACAGGGTGGATAGGGTGGATAGGTGGACAGGGTGGACAGGGTGGACAGGGTGGACAGGGTGGACAGGGTGGACAGGGTGGACAGGGTGGACAGGGTGGATAGGGTGGATAGGGTGGACAGGGGTGGACAGGGTGGACAGGGTGGATAGGGTGGATAGGGTGGATAGGGTGGATAGGGTGGATAGGGTGGACAGGGTGGATAGGGTGGACAGGGTGGACAGGGTTGGGACAGGGTGGATAGGGTGGACAGGGTGGACAGGGTGGACAGGGTGGACAGGGTGGAATAGGGTGGACAGGGTGGATAGGGTGGATAGGGTGGATAGGGTGGAGAGGGTGGTTAGGGTGGACAGGGTGGACAGGGTGGACAGGGTGGATAGGGTGGATAGGGTGGATAGGGTGGACAGGGTGGACAGGGTGGTTAGGGTGGATAGGGTGGATAGGGTGGATAGGGTGGATAGGGTGGACAGGGTGGACAGGGTGGACAGGGTGGACAGGGTGGATAGGGTGGACAGGTGGATAGGGTGGAGAGGGTGGAGAGGGTGGATAGGGTGGATAGGGTGGACAGGGTGGATAGGGTGGATAGGGTGGATAGGGTGGACAGGGTGGACAGGGTGGATAGGGTGGATAGGGTGGAGAGGGTGGAGAGGGTGGTTAGGGTGGATAGGGTGGACAGGGTGGATAGGGTGGATAGGGTGGATAGGGTGGTTAGGGTGGTTAGGGTGGATAGGGTGGATAGGGTGGATAGGGTGGATAGGGTGGAGAGGGTGGATAGGGTGGATAGGGTGGACAGGGTGGAGAGGGTGGATAGGGTGGACAGGGTGGACAGGGTGGATAGGGTGGATAGGGTGGATAGGGTGGATAGGGTGGATAGGGTGGATAGGGTGGATAGGGTGGACAGGGTGGACAGGGTGGACAGGGTGGATAGGATGGTTAGGGTGGATAGGGTGGATAGGGTGGACAGGGGTGGA	36.2	PASS	PRECISE;SVTYPE=INS;SVLEN=1497;END=31432003;CIPOS=-0,0;CILEN=-5,5;RE=7;RNAMES=NULL;AF=0.5833	GT:DR:DV:PL:GQ	0/1:5:7:36,0,17:17
chr1	31432129	cuteSV.INS.385	T	TAGGATGGTTAGGGTGGACAGGGTGGATAGGGTGGATAGGGTGGACAGGGTGGATAGGGTGGACAGGGTGGAGAGGGTGGAGAGGGTGGTTAGGGTGGTTAGGGTGCTTAGGGTGGATAGGGTGGAGAGGGTGGAGAGGGTGGAGAGGGTGGAGAGGGTGGAGAGGGTGGATAGGGTGGAGAGGGTGGAGAGGGTGGAGAGGGTGGAGAGGGTGGTTAGGGTGCTTAGGGTGGATAGGGTGGATAGGGTGGAGAGGGTGGAGAGGGTGGAGAGGGTGGAGAGGGTGGAGAGGGTGGAGAGGGTGGATAGGGTGGAGAGGGTGGTTAGGGTGGATAGGGTGGATAGGGTGGATAGGGTGGATAGGGTGGTTAGAGTGGATAGGGTGGACAGGGTGGACAGGGTGGATAGGGTGGACAGGGTGGACAGGGTGGATAGGGTGGAGAGGGTGGTTAGGGTGGAGAGGGTGGAGAGGGTGGTTAGGGTGGAGAGGGTGGAGAGGGTGGAGAGGGTGGTTAGGGTGGATAGGGTGGACAGGGTGGACAGGGTGGAGAGGGTGGAGAGGGTGGAGAGGGTGGTTAGGGTGGATAGGGTGGACAGGGTGGAGAGGGTGGAGAGGGTGGAGAGGGTGGTTAGGGTGAGAGGGTGGAGAGGGTGGTTAGGGTGGATAGGGTGGATAGGGTGGAGAGGGTGGAGAGGGTGGTTAGGGTGGAGAGGGTGGAGAGGGTGGTTAGGTGGGATAGGGTGGATAGGGTGGATAGGGTGGACAGGGTGGAGAGGGTGGAGAGGGTGGTTAGGGTGGAGAGGGTGGAGAGGGTGGTTAGGGTGGATAGGGTGGATAGGGTGCTTAGGGTGGATAGGGTGGATAGGGTGGAGAGGGTGGAGAGGGTGGAGAGGGTGGAGAGGGTGGAGAGGGTGGAGAGGGTGGAGAGGGTGGTTAGGGTGGATAGGGTGGATAGGGTGGATAGGGTGGAGAGGGTGGACAGGGTGGATAGGGTGGATAGGATGGTTAGGGTGGATAGGGTGGATAGGGGTGGACAGGGTGGATAGGATGGTTAGGGTGGATAGGGTGGAGAGGGTGGATAGGGTGGAGAGGGTGGATAGGATGGATAGGGTGGATAGGGTGGACAGGGTGGATAGGGTGGATAGGGTGGAGAGGGTGGATAGGGTGGATAGGGTGGATAGGGTGGAGAGGGTGGATAGGGTGGATAGGGTGGACAGGGTGGATAGGGTGGATAGGGTGGAGAGGGTGGATAGGGTGGAGAGGGTGGAGAGGGTGGTTAGGGTGGATAGGGTGGATAGGGTGGATAGGGTGGTTAGGGTGGATAGGGTGGATAGGGTGGAGAGGGTGGATAGGGTGGATAGGGTGGATAGGGTGGACAGGGTGGACAGGGTGGAGAGGGTGGACAGGTGGAGAGGGTGGAGAGGGTGGTTAGGGTGGTTAGGGTGGATAGGGTGGACAGGGTGGACAGGGTGGAGAGGGTGGAGAGGGTGGAGAGGGTGGTTAGGGTGGATAGGGTGGATAGGGTGGATAGGGTGGATAGGGTGGAGAGGGTGGATAGGGTGGATAGAGTGATAGGGTGGATAGGGTGGATAGGGTGGAGAGGGTGGTTAGGGTGGATAGGGTGGATAGGGTGGATAGAGTGGATAGGGTGGATAGGGTGGATAGGGTGGACAGGGTGGACAGGGTGGAGAGGGTGGAGAGGGTGGAGAGGGTGGTTAGGGTGGAGAGGGTGGTTAGGGTGGATAGGGTGGATAGGGTGGATAGGGTGGTTAGGGTGGATAGGGTGGACAGGGTGGAGAGGGTGGAGAGGGTGGAGAGGGTGGTTAGGGTGGAGAGGGTGGAGAGGGTGGTAGGGTGGTTAGGTGGATAGGGTGGATAGGGTGGATAGGTGGATAGGGTGGATAGGGTGGATAGAGTGGATAGGGTGGATAGGGTGGATAGAGTGGATAGGGTGGATAGGGTGGATAGGGTGGATAGGGTGGATAGGGTGGATAGGGTGGGAGAGGGTGGTTAGGGTGGATAGGGTGGATAGGGTGGATAGAGTGGATAGGGTGGATAGGGTGGATAGGGTGGACAGGGTGGACAGGGTGGAGAGGTGGAGAGGGTGGAGAGGGTGGTTAGGGTGGAGAGGGTGGTTAGGGTGGATAGGGTGGACAGGGTGGAGAGGGTGGAGAGGGTGGAGAGGGTGGAGAGGGTGGAGAGGGTGGAGAGGGTGGTTAGGGTGGATAGGGTGGATAGGGTGGAGAGGGTGGAGAGGGTGGTTAGGGTGGAGAGGGTGGAGAGGGTGGTTAGGGTGGAGAGGGTGAGAGGGTGGTTAGGGTGGAGAGGGTGGAGAGGGTGGAGAGGGTGGTTAGGGTGGATAGGGTGACAGGGTGGACAGGGTGGAGAGGGTGGAGAGGGTGGAGAGGGTGGTTAGGGTGGAGAGGGTGGAGAGGGTGGTTAGGGTGGATAGGGTGGATAGGGTGGAGAGGGTGGAGAGGGTGGTTAGGGTGGAGAGGGTGGAGAGGGTGGATAGGGTGGATAGGGTGGATAGGGTGGACAGGGTGGAGAGGGTGGAGAGGGTGGTTAGGGTGGATAGGGTGGACAGGGTGGATAGGGTGGATAGGGTGGATAGGGTGGAGAGGGTGGAGAGGGTGGTTAGGGTGGAGAGGGTGGAGAGGGTGGATAGGGTGGATAGGGTGGATAGGGTGGACAGGGTGGAGAGGGTGGAGAGGGTGGTTAGGGTGGAGAGGGTGGAGAGGGTGGTTAGGGTGGATAGGGTGGATAGGGTGCTTAGGGTGGATAGGGTGGATAGGGTGGAGAGGGTGGAGAGGGTGGAGAGGGTGGAGAGGGTGGAGAGGGTGGAGAGGGTGGAGAGGGTGGTTAGGGTGGATAGGGTGGATAGGGTGGTTAGGGTGGATAGGGTGGACAGGGTGGACAGGGTGGACAGGGTGGATAGGGTGGATAGGATGGTTAGGGTGGATAGGGTGGATAGGGTGGACAGGGTGGATAGGATGGTTAGGGTGGATAGGGTGGAGAGGGTGGATAGGGTGGAGAGGGTGGATAGGATGGATAGGGTGGATAGGGTGGACAGGGTGGATAGGGTGGATAGGGTGGAGAGGGTGGATAGGGTGGATAGGGTGGATAGGGTGGAGAGGGTGGATAGGGTGGATAGGGTGGACAGGGTGGATAGGGTGGATAGGGTGGAGAGGGTGGATAGGGTGGATAGGGTGGATAGGGTGGATAGGGTGGATAGGGTGGATAGGATGGTTAGGGTGGATAGGGTGGATAGGGTGGATAGGGTGGATAGGGTGGAGAGGGTGGTTAGGGTGGATAGGGTGGAGAGGGTGGACAGGGTGGATAGGGTGGATAGGGTGGAGAGGGTGGATAGGGTGGATAGGGTGGATAGGGTGGATAGGGTGGATAGGATGGTTAGGGTGGATAGGGTGGATAGGGTGGATAGGGTGGATAGGGTGGATAGGGTGGAGAGGATGGTTAGGGTGGATAGGGTGGATAGGGTGGATAGGGTGGAGAGGGTGGAGAGGGTGGAGAGGGTGGACAGGGTGGATAGGGTGGAGAGGGTGGATAGGGTGGATAGGGTGGACAGGGTGGATAGGGTGGATAGGGTGGATAGGGTGGATAGGGTGGAGAGGGTGGATAGGGTGGATAGGGTGGATAGGGTGGAGAGGGTGGACAGGGTGGATAGGGTGGACAGGGTGGACAGGGTGGATAGGGTGGATAGGGTGGATAGGGTGGAGAGGGTGGATAGGGTGGATAGGGTGGATAGGGTGGATAGGGTGGATAGGGTGGACAGGGTGGATAGGGTGGAGAGGGTGGATAGGGTGGAGAGGGTGGAGAGGGTGGATAGGGTGGATAGGGTGGATAGGGTGGATAGGGTGGAGAGGGGTGGATAGGGTGGAGAGGGTGGAGAGGGTGGAGAGGGTGGATAGGGTGGATAGGGTGGAGAGGGTGGATAGGGTGGATAGGGTGGAGAGGTGGATAGGGTGAGAGGGTGGAGAGGGTGGATAGGGTGGATAGGGTGGATAGGGTGGAGAGGGTGGAGAGGGTGGATAGGGTGGATAGGGTGGACAGGGTGGATAGGGTGGATAGGGTGGACAGGGTGGATAGGGTGGATAGGGTGGATAGGATGGTTAGGGTGGATAGGGTGGAATAGGGTGGATAGGATGGTTAGGGTGGATAGGGTGGATAGGATGGTTAGAGTGGAGAGAGT	22.2	PASS	PRECISE;SVTYPE=INS;SVLEN=4210;END=31432129;CIPOS=-0,0;CILEN=-12,12;RE=5;RNAMES=NULL;AF=0.5	GT:DR:DV:PL:GQ	0/1:5:5:22,0,22:19
chr1	31432164	cuteSV.INS.386	A	AGAGGGTGGATAGGGTGGTTAGGGTGCTTAGGGTGGATAGGGTGGATAGGGTGGATAGGATGGTTAGGGTGGATAGGGTGGATAGGGTGGATAGGGTGGATAGGGTGGAGAGGGTGGATAGGGTGGATAGGGTGGATAGGGTGGATAGGGTGGATAGGGTGGATAGGGTGGATAGGGTGGATAGGGTGGATAGGGTGGACAG	43.3	PASS	PRECISE;SVTYPE=INS;SVLEN=201;END=31432164;CIPOS=-8,8;CILEN=-43,43;RE=8;RNAMES=NULL;AF=0.6154	GT:DR:DV:PL:GQ	0/1:5:8:43,0,15:14
chr1	31495080	cuteSV.INS.387	T	TATTATATATTATATATTTTTATATATAATATATAATACATGTATTATATATTATATGTTATATATTTTATATATAATACATATATTATATATTTTTTATATATATAATAC	21.5	PASS	PRECISE;SVTYPE=INS;SVLEN=110;END=31495080;CIPOS=-0,0;CILEN=-0,0;RE=6;RNAMES=NULL;AF=0.4286	GT:DR:DV:PL:GQ	0/1:8:6:22,0,41:21
chr1	31545542	cuteSV.DEL.251	CCATCCATGCATCCATCCATCCACCCATGCATCCATCCACCCATCCATGCACACATCCATTTATCC	C	83.1	PASS	PRECISE;SVTYPE=DEL;SVLEN=-65;END=31545607;CIPOS=-11,11;CILEN=-1,1;RE=17;RNAMES=NULL;AF=0.5484;STRAND=+-	GT:DR:DV:PL:GQ	0/1:14:17:83,0,54:54
chr1	31546337	cuteSV.DEL.252	GTATCCATTTATCCATCTGTGCAACCATCCATCCATCCATTTGTTCATCCA	G	50.0	PASS	PRECISE;SVTYPE=DEL;SVLEN=-50;END=31546387;CIPOS=-5,5;CILEN=-1,1;RE=13;RNAMES=NULL;AF=0.4483;STRAND=+-	GT:DR:DV:PL:GQ	0/1:16:13:50,0,79:50
chr1	32539740	cuteSV.INS.388	G	GGCGCCGAGGCGAGCGGGCGCCATTTGCAGCCCGGGGCGCAGTGGCGGCGGCGGCGGCGCCGGCTCCGAGGGGCTGTGGGCGGCCACGGAGGAGGCGCGGGCGGCTGCGGCGGCGGCGGCGGGCCCAGCCCGGGGCGGCGGCGGGCGTTGGTGGGCACCGGCTCCCGGCCGCCCCTCCCCGCGCCCGGCCGCGCCTCCCAGCCCGCGGGGCCGGCCCTTTCTGC	276.7	PASS	PRECISE;SVTYPE=INS;SVLEN=223;END=32539740;CIPOS=-0,0;CILEN=-0,0;RE=29;RNAMES=NULL;AF=1.0	GT:DR:DV:PL:GQ	1/1:0:29:277,74,0:74
chr1	32581182	cuteSV.INS.389	T	TTATATATAAATATATAACTATATTATAATATAGTTATAATATATAATATATATTATAACTATATTAAATATATAAATTATATAATATATATTATATATTGTATATTATATAATTTATATAATATATTATATGTTATATAATATATATTATATATTGTATATATTATATTATATATTATATATTTTATATATCATATATAGTATGCTATATAATATATATTTTTATATATTATATAGTATACTATATATTTTTATATATTATATATAATATATATAATTATATATCATATATATTTATATAATATATGATATATAATATATAATATATATTATGTATTATATAATTATATAAAATATATCATATATTATATATTATAAATAATATATTATATATATTATATATTATAAATAATATATTATATATATTATATATTATAAATAATATATTATATATTATATTATATATTATAAATAATATATTATATATTATATTATATATTATAAATAATATATTATATATTATATTATATATTATAAATAATATATTATTTATTATATATTATTATAATAATATATTATATATTATATTATAAATAATATATTATATATATAAATAATATATTA	238.6	PASS	PRECISE;SVTYPE=INS;SVLEN=623;END=32581182;CIPOS=-1,1;CILEN=-7,7;RE=25;RNAMES=NULL;AF=1.0	GT:DR:DV:PL:GQ	1/1:0:25:239,64,0:63
chr1	32642777	cuteSV.INS.390	T	TTTTTTTTTTTTGAGACGGAGTCTCGCTCTGTCACCAGACTGGAGTACAATGGCACAATCTCGGCTTACTGCAACTTCCGCCTCCTGGGTTCAAGCAATTCCCCTGCCTCAGCCTCCTGAGTAGCTGGGATTACAGACGTGTGCCACCATGCCTGGCTAATTTTTTGTATTTTAGCAGAGACGGAGTTTCACCATGTTGGCCAGGATGCTCTCAATCTCCTTACCTCATGATCCGCCAGCCTTGGCCTCCCAAAGTGCTGGGATTATTACAGGCATGAGCCACAGTCCAGGTCTTTAGACAAACTCAACCCATTATCAATCAAAAAATGTTTAAATTCACTTATAGCATGGAAGCTACCCCACCCCTCCCCCCTCCCCCCTCCCGCCCCCCCCAGCTTTGAGTTGTCCCACCTTTCTGGACCAAAGCAATGTATTTCTTAAACTTAATTGATTAATGTCTCATGCCTCTCTGAAATGTATAAAACCAAACTGTGCCCTGACCACCTTGGGCACACTGAGCACATGTTCTCAGGATCTCCAGAGGGCTGTGTCAGGGGCCATGGTCACATTTGGCTCAGAATACATCTCTTCAAATATTTTATAGAGTTCGACTATTTTGTCAACAATTAAAAAGGCACCTATTCAGAATATTAAAAGTTAAGATTTAATAACATCAACAGTTCTTACTGATTCATCAAATATTTTTTTTTTTGAGACCGAGTCTCGCTCTATCGCCCAGGCTGGAGGGCAGTGGCACAATCTCTGTTCACTGCAACCTCCGCCTCCCGGGTTCAAGCGATTCTCCTGCCTCAGCCTCCCGAATAGCTGGGACTACATGCGCGTGCCACCACGCCTGGCTAATTTTTGTATTTTTAGTAGAGACGGAGTTTCACAACGTTGGCCAGGATGGTCTCGATCCCTTGACCTCATGATCCGCCTGCCTCGGCCTCCCAAAGTGCTGGGATTACAGGTGTGAGCCACCGGCGCCTGGCCAAAACAAAA	219.5	PASS	PRECISE;SVTYPE=INS;SVLEN=1001;END=32642777;CIPOS=-0,0;CILEN=-1,1;RE=23;RNAMES=NULL;AF=1.0	GT:DR:DV:PL:GQ	1/1:0:23:219,59,0:58
chr1	32986761	cuteSV.INS.391	A	AAACTCTGACTTCAGGTGATCTGCCCGCCTCGACCTCCCAAAATGCTGGGATTACAGGTGTAAGCCACTGTGCCAGCCCTAAGAGCTTTAAATGTAGTTTTGGGTATGTCATTTCCACCTGACTGCTGACTTTAAAACTGAACCCCATTAAGAGACACCTTCATTATGATTATAAATATGAAAGAGTATTGAATTTCTACATACACATCCTCCACAGACCAAAGTCCCATGATAACTTGTTTGGCTCATCTCCTGTAGCCACACCTAGCACCATGCTGGGCACAAAGCAGGTACTCAGTAAATGTTTATTGAAGGAATAAATCAAACATGCTTACTTGTGAAAATAAGACCAGAAGTGGTTTGTGTGGGTCTAGGTGGCTACAGGTGCTCTCACTCTTCAAGACAAGAAGGCACATATGCACCACTGTGCACCTGCTCCCCCAAGTACACCAGGCCAGAGACAGAGTGAAGGTGGAATGTGGATTTGTGTTTATTCACTCCACACTATGTGAAAACCGGAGCCAGTTTTCTATAATATTTTTGGCAATTACATCTATATCAGTTTCACAAATTACCACAAATTTGTGGCTTAAAACAAGATGATTTTTATTGTCTTACAGTTCTGGAAGTCAGAAGTCCAAAATGGGTCTTATGGAAGCTAAAATCAAGGTGTGAGCAGGGCTGCATTCCTTCTGGAGGCTCTAGGGGAGAATTGGTTTTCATAACTTTTCCAGCTTCTTGGGCTGCATTCCTTGGCTGGTGGTCCCCTCTTCAATCTTCAAAGCCTGCAACACAGCATCTTTAAACTCTCTTTGTTCTGTCTTCATATATTATCTTCTCTCTTATAAGGACCCTTGTGATTACATCAGGCCCAGTAGGATGATAGTCCAGGATGATCTCTCCATTTTAAGATCCTTAATGTAATCATATCTGCAAAATCTCTTTACCATCCGAGGTAACCTTCACAGGTTCTGGGGACCTGATATCTTTAGGTGGTCATTATTCAGCATACTGCAGGATATCGTATTTTGCTTTGTTGAGCAAGATGCTCAACACATGTTTGGTGAATTTCATCGTAACAGAAAGAAAAAGTACTGCCCCAGCAGAGAGCCCACAACCTGAGTACCCTGGAGCTGTAAGAGCTAATAAATCATGGGCATAGCATAACCCAAAGCTCCTCCCAACATAGGGGGGGTAGGAGCTGAATCACTAAGTCCCCCAACCCTCAGGGAATTGCTGTTTCTCTTTCCCCACGATACTGATCACTCCTGCTCCAACCTCTTCCAGGGATGAAAATTTTTTGTTCTTATTTTATATCTTGAAGAAATAACTTGCATGTGTTATTGTTACTAAAACAATTCAAATCTTTTTTTTTTTTTTCTGGAGACAGAGTCTCACTCTGTTGCCCAGGGTGGAGTGCAGTGGCACGATCTCAGCTCACTGCAACCTCCACCTCCTGGGTTCGAGTGATTCTCTTGCCTCAGCCTCCCAAGTAGCTGGGACTACAGGTACACACCACCACGCCTGGCTAATTTTTGTATTTTTAGTAGAGACAGTGTTGTCACCATATTGGACAGGCTGGTCTTG	209.9	PASS	PRECISE;SVTYPE=INS;SVLEN=1586;END=32986761;CIPOS=-1,1;CILEN=-1,1;RE=22;RNAMES=NULL;AF=1.0	GT:DR:DV:PL:GQ	1/1:0:22:210,56,0:56
chr1	33052507	cuteSV.INS.392	C	CGGCCAGCCGCCCCGTCCGGGAGGGAGGTGGGGGGGTCGGCCCCCCTGCCT	2.9	q5	IMPRECISE;SVTYPE=INS;SVLEN=50;END=33052507;CIPOS=-0,0;CILEN=-0,0;RE=8;RNAMES=NULL;AF=0.2667	GT:DR:DV:PL:GQ	0/0:22:8:3,3,136:3
chr1	33052507	cuteSV.INS.393	C	CGGCCAGCCGCCCCGTCCGGGAGGGAGGTGGGGGGGTCGGCCCCCCGCCCGGCCAGCCGCCCCGTCCGGGAGGGAGGTGGGGGGGGATCGGCCCCCCTGCCT	248.1	PASS	PRECISE;SVTYPE=INS;SVLEN=101;END=33052507;CIPOS=-9,9;CILEN=-0,0;RE=26;RNAMES=NULL;AF=1.0	GT:DR:DV:PL:GQ	1/1:0:26:248,66,0:66
chr1	33053497	cuteSV.BND.21	N	N]chr8:10560788]	0.0	q5	IMPRECISE;SVTYPE=BND;RE=10;RNAMES=NULL;AF=0.1695	GT:DR:DV:PL:GQ	0/0:49:10:0,55,372:55
chr1	33186817	cuteSV.INS.394	A	ATAAAACAATGTTGTATGTTGACTGGTTGCTAAAAATGTGGCCAGAGACTCACAGGAGCCTGATGCCATAGCTCTTTTAAGGGCTACAGAGAGTAATGAGAGTCGGCTGTATTTAAAATTGTTGCATGTAACAGCATCCACCAATACAAGATACAACATCCACGTCCCTTCCTATCCAGGTTACATTTGCTCAAGCCCACTTGAAGGCAGAGGAGCAGAAGAAGGAACATTGAGCAACTTCCGAGTGCCACGCACTGTGCTAGGTGCTTCATGTGTGTTATTTGATTTGATCCTCACAATAGGATCAAATCTCCAGATTTGACTTGTTTCTCCCCATTGGCAGATGAGGAAACTGTGGCTGGGAGTGGGGAAGTGACTTATCTAAAACCAGGACAAGTAAGCGGCACAGGCTCCTCCTCCTGTGATTCTTGCCTGGGGCCCAAGCAGCTGGAGATGACTCCACATTGTGCAGGCTGGCTGGGCCACAGCTGAGCGGTCAGCTCCACCTAGCAGACTTTATAAATGGGCAAGCTGGGCTCTGTCGCTCAGTGCCTCCTCCCTATTCCAAACCTTTGCCTGGCTCCTGTAACCCCACAGAGACACCCCTGCTTCCTCTCAGTGGGGGACCTTGCCTCCTGCTCCATGGGGGAAGTGGAGCCCCCTCCGTGGGGATGTCCCAACTTCCAGTCCCTCCAACCTATCAACTTATCTATAGAAACACCTCAAGTACTCTGTGAAATGAAGCAGAGAGTAGAACAAAAAAATGACTGAAATAAATGCATTTCTAACATTATTCATCTTCACCCCCTTTCCCTGGTCCCAGAGGATGAAGCTCACCTTCTGTTGAGAATGGATTCCTCCCCTAGGGCCCCTTGAATCCACTCAGGCCTCTTCTGGGAACTGACTCCTTCAATGAGCCCACTTTTGACTCTGTATTTTTGTCTCCTTCCTTGTCATTGGCTGCTTTTCCTCAGCCTAGAAACAGGCTCAACTTCCTATTCAAATGATACTCTCTACAGTTGCCCCACCTTGAGCTACCACCTCATTTCTTGCCTGTCTCTAGCCCAGCACTTTGAGAGAATTGTCTGTACATCCTCCTGCGTCACCATCAGCCCATTGCAGCCTGCGCATCCTCCTGGGCCAGCAGCAGCCCACTGCAGCCTGCACATCCTCCTGGGCCAGGACCAGCCCTCTGCAGCCTGCACATCCTCCTGGGCCAGGGCCAGCCCTCTGCAGCCTGCACATCCTCCTGGGCCAGGAGCAGCCCACTGCAGCCTGCACATCCTCCTGGGCCAGCACCAGCCCACTGCAGCCTGCACATCCTCCTGTGCCAGCATCAGCCCACTGTGGCCTGTGCATCCTCTTGGGCCAGCATCAGCCCACTGCAGCCTGGCTCTGCTCCCCCACCACTCCACTCATCATCTCCTAATTGCCAATTAAAAATACTTTCGGAGACACAGTTGCTGCTGTAGAAAAACAAAAGAGAGGAAAACTAAGAAGCCACCATTCAGAAAGAACTATTGTTAATACTTGGATCATATCCTCAGATCTTTTTCATATATTCTATATATGTGTGCACATGTGTGCACACACAAACTCGGGTGTAGGGGTAAGGAGAAGGGGAGTCAGGGAAGAGAGGGAGAAAGATATTTTT	181.3	PASS	PRECISE;SVTYPE=INS;SVLEN=1653;END=33186817;CIPOS=-0,0;CILEN=-1,1;RE=19;RNAMES=NULL;AF=1.0	GT:DR:DV:PL:GQ	1/1:0:19:181,49,0:48
chr1	33864942	cuteSV.INS.395	G	GGAGAAGGGAAGGGAGGGGAAAGGAGGGAGAAGGAGTGGGATGGAGGGAGAGAAGGGGGAGGAGGGGGAGGGAGAGGATGGGGAGAGTGAGGAGGGGAGGGGAGGGGAGGGAGAGGAGGGGAAGGGAGGGAGAGGAGGGGGAGAGAGGGGAAGGGAGGGAGAGGAGGGGGAGAGAGGGGAAGGGAGGGAGGGGAGGGGGAGGGAGGG	219.5	PASS	PRECISE;SVTYPE=INS;SVLEN=206;END=33864942;CIPOS=-1,1;CILEN=-5,5;RE=23;RNAMES=NULL;AF=1.0	GT:DR:DV:PL:GQ	1/1:0:23:219,59,0:58
chr1	34541466	cuteSV.INS.396	G	GCAATACTCCCAGATTGATCTACAGGTTAACACAGTCCCTGTCAAAATATCAACTTGCCTTTTTTGCAAAAGTGGAAAAGCCAATCTTCAAATCACATGGAAATTCAAGAGACCTAAAATAGCTAAAACAATCTTTAAAAAGAACAAAGTTGGAAGACTCACATTCCGGATTTCAAAACTTGCTACAAAATTACAGTGCTATTAAAACAGTGTGGTACTGGCATAAGGACAGACATAAAGATCAATAGAATTGAATTGAAAGTACAGAAATAAACCCTTACATTTGTGGTCAATTGATTTTCAACAAGAGTGCCAAGACAATTCAAGGGAGAAAGAACAATCATTCAACAAATAGAACTAAAACAACTGGATATTCACATGCAAATGAATAAATTTGGACTCCTACCTCATAAAACACAAAAAAAAAACCACCCCAAAATGGATCATAGACATAAATGTAAGTGTTAAAACTCTAAGACAAAAACTAGGAGTAAATCCTTGGAAACTTTGATTAGATAATATTTCCTTCTTTCTGCTTATTTTGGGTTTAATTTGCTTTTATTTTTCTACTTTCTTAAGGTTTTTATATACTGTACCAAAAGCACAAGCAGTAAGAGAAAAAACCTGGCAAATTGGACTACATCAATATTAAAAAATTTATGTTATGAAAAATGTCATCAAGAAAGTGAAACAACAACCCACAGAATGAAAGAAAATATTTACAAATTTTCTATCTAATACAGAACTTGTAACCAGCATGTATTTTTAAAATCTCTTATGAATCAATAATAAAAATACAAATAACCCAATTTTAAAATGGACAAAGGATCTGAATAGACATTTTTCCAAGAGAGATATACAAATGGCCAAGAAGCGCATAAAAAGATGTTCGACATCATTAGTAATCAGGGA	209.9	PASS	PRECISE;SVTYPE=INS;SVLEN=911;END=34541466;CIPOS=-0,0;CILEN=-0,0;RE=22;RNAMES=NULL;AF=1.0	GT:DR:DV:PL:GQ	1/1:0:22:210,56,0:56
chr1	34777719	cuteSV.DEL.253	CATCACACACATTCACAACCACACATGCACACAGCCTCCCACACCACCCCAGCCATCTCCGC	C	31.6	PASS	PRECISE;SVTYPE=DEL;SVLEN=-61;END=34777780;CIPOS=-29,29;CILEN=-0,0;RE=10;RNAMES=NULL;AF=0.4;STRAND=+-	GT:DR:DV:PL:GQ	0/1:15:10:32,0,79:31
chr1	34777915	cuteSV.INS.397	G	GTTCACAACCACACATGCACACAGCCTCCCACACCACCCCAGCCACCTCCACCATCACACACA	94.6	PASS	PRECISE;SVTYPE=INS;SVLEN=62;END=34777915;CIPOS=-3,3;CILEN=-0,0;RE=16;RNAMES=NULL;AF=0.6957	GT:DR:DV:PL:GQ	0/1:7:16:95,1,9:8
chr1	34802233	cuteSV.DEL.254	GGTTTGGTTTGGTTTGGTTTGGTTTGGTTTGGTTTGGTTTGGTTTGGTTTGGTTTGGTTTGGTTTGGTTTGGTTTGGTTTGGTTTGGTTTGGTTTGGTTTGGTTTGGTTTGGTTTGGTTTGGTTTGGTTTGGTTTGGTTTGGTTT	G	64.7	PASS	PRECISE;SVTYPE=DEL;SVLEN=-144;END=34802377;CIPOS=-7,7;CILEN=-0,0;RE=14;RNAMES=NULL;AF=0.5185;STRAND=+-	GT:DR:DV:PL:GQ	0/1:13:14:65,0,55:54
chr1	35156760	cuteSV.INS.398	C	CGATTATTAAAAGAAAGAAAAAAAAAAAAAACTCTGGCTCAGAGTGGGACAGTGGTTCCGACCTTACGTCACCGCACTAGACTCGAGTGACATTGGAGGCGGAGGACCCAAGTTCGCTAAGAGCACGCAACCGGAGGGTTCATCGACCCTAATGTCCGCGGACGGTGGTGTGGTCCGATTAAAAACCATAAAAATCATCTCTACCCGAAAGTGGTACAACAAGTCCGACCAGAGTTTGAGGACTGGAGTTCACTAGGTGGACAGAGTCAGAGGGTTTCACGTCCCTAATATCCACACTCGGTAGTACGGCCGCGATAAAATTTAAAATTTAAACCGTTACAGGTTTTAAATTTGTGACCAATATTATAAGTTGTATTATAATTTAAAGTTATGACTTTTCGAGATATTTTCTTTCTTTGATATGAATTATCAGTGCAAGATAGATTACGACAAAAAAGAGGATCACTCTTATTTCGAAAAATTTCGAGACTGGCATCGAGAACTTCAAAGACCAAGAATAACAACTAGAGACGAGTGACGTTGGTGTTGGAGGGCCCCGTTCGTTAAGAGGATGCAGTAGGAGGTTCATCGAGCCTGATGTCTCCACACGTGGCGGTGGAGACCGATTAAAGATAAAAAAATCATCTCTACCCCAAAGTGGTACAACGGGCCCGACCAGAACTTAAGGACTCGAGTTCACTGGACGGGAGGACCCAGAGGGTTTCACGAGTACGAGGGTTTCCGTACTCGGTGGCGCGGACCGGAACTAACATTTTAATGGAAAGTAATCCGTGTGACGAATAATGTCCTGACCTGAAAAGTCGAGAAGGTATGACACCTAATGACTCGTTTAAAGTAGATCGTCCAGTGGTGGAAGATGGTTCTTTTAAACGGGTTCGACGAGTCTCACTTTGTCTTAAGGTTTCAGACACTGGATAAAGAAGTAAAGACACATACATCAAGAATCTCGTAATCCATATTAAAAGATGTAAAGGTATAAGGACTTAATTACAGTGAAATATCTTATTATACAATGAAGACGAAAGTTTGAAGAATCTAAAGGAGTATTTCTGGAAAATTAACTCCTCAAATATCTAAGATTTTAAGATCTTCGAAGTTAAAAGAAGT	105.8	PASS	PRECISE;SVTYPE=INS;SVLEN=1127;END=35156760;CIPOS=-0,0;CILEN=-0,0;RE=18;RNAMES=NULL;AF=0.6923	GT:DR:DV:PL:GQ	0/1:8:18:106,0,10:10
chr1	35156761	cuteSV.BND.22	N	]chr19:36485772]N	46.0	PASS	PRECISE;SVTYPE=BND;RE=19;RNAMES=NULL;AF=0.3585	GT:DR:DV:PL:GQ	0/1:34:19:46,0,189:46
chr1	35156762	cuteSV.DUP.5	T	<DUP>	92.6	PASS	PRECISE;SVTYPE=DUP;SVLEN=372;END=35157134;RE=18;STRAND=-+;RNAMES=NULL;AF=0.5806	GT:DR:DV:PL:GQ	0/1:13:18:93,0,45:44
chr1	35161526	cuteSV.DEL.255	CGGGCGTGGTGATGGGCGCCTGTAGTCCCACCTACTCAGGAGGCTGAGGCAGGAGAATGGCATGAACCTGGGAGGCGGAGCTTGCAGTGAGCCGAGATCATGCCACTGCACCCCAGCCTGGGCAACAGAGCGAGACTCCGTCTCAAAACAAAACAAAACACAACAAAAAAAAACAGAAATAGGCCGGGTGCAGTGGCTCACGCCTGTAATCCCAGCACTTTGGGAGGCCGAGGAGGAGTCAGATCACTTGAGGTCAGGAGTTCGAGACCAGCCTGGCCAACATGGTGAAACCCTGTCTCTACTAAAAATACAAAAATTAGCT	C	93.3	PASS	PRECISE;SVTYPE=DEL;SVLEN=-321;END=35161847;CIPOS=-0,0;CILEN=-0,0;RE=17;RNAMES=NULL;AF=0.6296;STRAND=+-	GT:DR:DV:PL:GQ	0/1:10:17:93,0,27:26
chr1	35260220	cuteSV.INS.399	G	GAAGTTACATATGTAACTTACTACTTCTGTAGTAGAAAGTTACAATGTAACTTACTACTTCTGTAGTAGAAAGTTACATATGTAACTTACTACTTCTGTAGTAGAAAGTTACATATGTAACTTACTACTTCTGTAGTAGAAAGTTACATATGTAACTTACTACTTCTGTAGT	334.0	PASS	PRECISE;SVTYPE=INS;SVLEN=171;END=35260220;CIPOS=-24,24;CILEN=-3,3;RE=35;RNAMES=NULL;AF=1.0	GT:DR:DV:PL:GQ	1/1:0:35:334,89,0:89
chr1	35391781	cuteSV.DEL.256	GCCTGTAATCTCAGCACTTTGGGAGGCTGAGGCAGGCGGATCACGAGGTCAGGAGTTTGAGACCATCCTGGCCAACATGGTGAAACCCCGTCTCTACTAAAATACAAAAAATTAGCTGGGTGTGGTGCTGCGC	G	74.8	PASS	PRECISE;SVTYPE=DEL;SVLEN=-132;END=35391913;CIPOS=-0,0;CILEN=-0,0;RE=18;RNAMES=NULL;AF=0.4737;STRAND=+-	GT:DR:DV:PL:GQ	0/1:20:18:75,0,94:74
chr1	36009078	cuteSV.INS.400	T	TGTTCATGATTCTTTTTTTTTTTTTTTTTTTTTTTTTGAGACGGAGTCTCGCTCTGTCGCCCAGGCTGGAGTGCAGTGGCGGGATCTCGGCTCACTGCAAGCTCCGCCTCCCGGGTTCACGCCATTCTCCCGCCTCAGCCTCCCAAGTAGCTGGGACTACAGGCGCCCGCCACTACGCCCGGCTAATTTTTGTATTTGTAGTAGAGACGGGGTTTCACCATTTTAGCCGGGATGGTCTCGATCTCCTGACCTCGTGATCCGCCCGCCTCGGCCTCCCAAAGTGCTGGGATTACAGGCGTGAGCCACCGCGCCCGGCC	49.5	PASS	PRECISE;SVTYPE=INS;SVLEN=316;END=36009078;CIPOS=-2,2;CILEN=-0,0;RE=10;RNAMES=NULL;AF=0.5556	GT:DR:DV:PL:GQ	0/1:8:10:49,0,30:30
chr1	36210726	cuteSV.INS.401	T	TATATATCATATATATATCATATATATATATATCATATATATATCATATATATATATCATATATATATCATATATATATATCATATATATATCATATATATATATATCATATATATATCATATATATATATCATATATATATCATATATATATATATCATATATATATCATATATATATCATATATATATCATATATATATCATATATATATATCATATATATATATATGATATATATATATG	53.2	PASS	PRECISE;SVTYPE=INS;SVLEN=242;END=36210726;CIPOS=-0,0;CILEN=-0,0;RE=12;RNAMES=NULL;AF=0.5	GT:DR:DV:PL:GQ	0/1:12:12:53,0,53:50
chr1	36210726	cuteSV.INS.402	T	TATATATCATATATAAATATCATATATATATCATATATATATATCATATATATATATGATATATATATCATATATATTCATATATATATATGATATATATATA	74.2	PASS	PRECISE;SVTYPE=INS;SVLEN=102;END=36210726;CIPOS=-2,2;CILEN=-1,1;RE=15;RNAMES=NULL;AF=0.5556	GT:DR:DV:PL:GQ	0/1:12:15:74,0,46:45
chr1	36213952	cuteSV.DEL.257	AAAGAAAGAAGGAAAGAGAAAGAAAGAAAGAAAGAAAGAAAGAAAGGAAAGAAAGAAA	A	78.6	PASS	PRECISE;SVTYPE=DEL;SVLEN=-57;END=36214009;CIPOS=-5,5;CILEN=-1,1;RE=16;RNAMES=NULL;AF=0.5517;STRAND=+-	GT:DR:DV:PL:GQ	0/1:13:16:79,0,50:50
chr1	36267649	cuteSV.DEL.258	AGGAGGCCAGAGCAGATTCTTTTGTTATTTGTTAACTGATACTAGGGCTTGAAAGGAGGTAAGTCAAGAAGAGGTAGGATGGGCTCCCTGCTGGATAGACGGGAGCCCATATTCCCCGCACCCACTCACAGAATACGGGGCATCCGGGGGCTTTCGGAGACTGAGTTCTGTTAGAAAAGGTCTGTTTTACAACTGGGAATCCAAAACATCCAAAGTGAATAGCAGT	A	76.8	PASS	PRECISE;SVTYPE=DEL;SVLEN=-225;END=36267874;CIPOS=-0,0;CILEN=-0,0;RE=15;RNAMES=NULL;AF=0.5769;STRAND=+-	GT:DR:DV:PL:GQ	0/1:11:15:77,0,39:38
chr1	36283618	cuteSV.DEL.259	CTGTTTATTTCAGATGAGTATCTAGAATCCTTGTCTTAGATGAATTGATTAGC	C	229.0	PASS	PRECISE;SVTYPE=DEL;SVLEN=-52;END=36283670;CIPOS=-3,3;CILEN=-0,0;RE=24;RNAMES=NULL;AF=1.0;STRAND=+-	GT:DR:DV:PL:GQ	1/1:0:24:229,61,0:61
chr1	36544858	cuteSV.DEL.260	ATATAATATATATTATATATACACATATATAATATATATTATATATACACATATATAATATATATTATATATACACATATGTAATATATATTATACACACACATATAATATATATTATATACACATATATAATATATATTATATATACATATATAATATATATTATATATACAC	A	46.9	PASS	PRECISE;SVTYPE=DEL;SVLEN=-173;END=36545031;CIPOS=-58,58;CILEN=-3,3;RE=10;RNAMES=NULL;AF=0.5263;STRAND=+-	GT:DR:DV:PL:GQ	0/1:9:10:47,0,37:36
chr1	36688553	cuteSV.DEL.261	GAAGGGAAATGGGAAGGGGAAGGAGTATGGGAAGGGGAAGGGGTGTGGGAAGGGG	G	200.4	PASS	PRECISE;SVTYPE=DEL;SVLEN=-54;END=36688607;CIPOS=-16,16;CILEN=-0,0;RE=21;RNAMES=NULL;AF=1.0;STRAND=+-	GT:DR:DV:PL:GQ	1/1:0:21:200,54,0:53
chr1	36700429	cuteSV.DEL.262	TCCTTCCTTCCCTCCCTCCCTCCCTTCCTTCCTTTTTTCCTTCCTTCCCTCCCTCCCTCCCTTCCTTTTTTCCTTCTTTCCTTCTTTTTTCCT	T	229.0	PASS	PRECISE;SVTYPE=DEL;SVLEN=-92;END=36700521;CIPOS=-11,11;CILEN=-0,0;RE=24;RNAMES=NULL;AF=1.0;STRAND=+-	GT:DR:DV:PL:GQ	1/1:0:24:229,61,0:61
chr1	36715913	cuteSV.DEL.263	GGTCCCGCCTGCTGGGGATTCAGGGACCAACTTCACCAGGCCCTTGTTCTTCTTGGCAGCACCATT	G	64.7	PASS	PRECISE;SVTYPE=DEL;SVLEN=-65;END=36715978;CIPOS=-6,6;CILEN=-0,0;RE=14;RNAMES=NULL;AF=0.5185;STRAND=+-	GT:DR:DV:PL:GQ	0/1:13:14:65,0,55:54
chr1	36746065	cuteSV.INS.403	T	TAAGAAGTCATTATCTGAGGCCGGGCGCGGTGGCTCACGCCTGTAATCCCAGCACTTTGGGAGGCCGAGGCGGGTGGATCATGAGGTCAGGAGATCGAGACCATCCTGGCTAACAAGGTGAAACCCCGTCTCTACTAAAAATACAAAAAATTAGCCGGCGTGGTGGCGGGCGCCTGTAGTCCCAGCTACTCGGGAGGCTGAGGCAGGAGAATGGCGTGAACCCGGGAAGCGGAGCTTGCAGTGAGCCGAGATTGCGCCACTGCAGTCCGCAGTCCGGCCTGGGCAACAGAGCGAGACTCCGTCTCAAAAAAAAA	66.6	PASS	PRECISE;SVTYPE=INS;SVLEN=313;END=36746065;CIPOS=-0,0;CILEN=-0,0;RE=15;RNAMES=NULL;AF=0.5	GT:DR:DV:PL:GQ	0/1:15:15:67,0,67:63
chr1	36793822	cuteSV.INS.404	T	TTGGGTGGATGGATGGATCGATGGATGGATGGATGGATGGTTGGGTGGATGGATGGATCGGTGGATGGATGGATGGATGGATGGGTGGGTGGACGGATGGATCGGTGGATGGATGAATGGGTGGATGGATGGATGGATGGGTGGATGGATGGATGGGTGGATGGACGGATGGATGGATGGGTGGACAGATGGATGGGTGGGTTGATGATGATGGTGGATGGATGGATGGATGGATGGGTGGATGGGTGGATGGATGGATGGATGGGTGGATGGATGGAGGGGTGGATGGATGGATGGATGGGTGGGTGGATGAATGGGTGGTTGGATGGATGGATGGATGGATGGGGTGGATGGGTAGATGGATGGATGGGTGGGTGGATGGATGGCTGGGTGGATGGGTGGATGGATGGATGGGTGGGTGGATGGATGGCTGGGTGGATGGATGGGTGGATGGATGGATGGATGGATGGATGAATGGGTGGATGGATGGATGGATGGATGGATGGGTGGATGGGTGGATGGATGGATGGGTGGGTGGATGGATGGATGGGTTGGTGGATGGATGGATGTATGGGTGGATGTATGTATGTATGTATGTATGGGTGGGTGGATGGATAGATGGATGGATGGATGGGCGGATGGATGGGTGGGTGGGTGGATGGATGGGTGGATGGATGAATGGGTGATGGGTGGATGGATGGATGGGTGGGTGGATGGATGGGTGGATGGATGGATGGGTGGATGGATGGATGGGTGGGTGGGTGGATGGATGGA	276.7	PASS	PRECISE;SVTYPE=INS;SVLEN=773;END=36793822;CIPOS=-0,0;CILEN=-3,3;RE=29;RNAMES=NULL;AF=1.0	GT:DR:DV:PL:GQ	1/1:0:29:277,74,0:74
chr1	36957454	cuteSV.INS.405	T	TGTGAGCCTGTGTGCCCTGTGACTCTGTGCCCTGTGAGCCTGTGTGCCCCATGACTCTGTGCCCCTTGAGTCTGTGTGCCCGTGAGTCTCTGCCCCATGAGCCTGTGTGCTCTGAATCTGTGCCCCGTGAGCCTGTGTGCTCCGTGAGTCTGTGCCCCGTGAGCCTGTGTGCCCCGTGAGCCTGTGTGTCCCGTGAGCCATGTGCCTCATGACTCTGTGCCCGTGAGCCTGTGTGCCCTGTGAGTCTATGCCCCATGAGCATGTGTGCCCCATGACTCTGCGCCCCATGACTCTGTGCCCC	80.2	PASS	PRECISE;SVTYPE=INS;SVLEN=300;END=36957454;CIPOS=-0,0;CILEN=-1,1;RE=14;RNAMES=NULL;AF=0.6667	GT:DR:DV:PL:GQ	0/1:7:14:80,0,13:13
chr1	36958605	cuteSV.DEL.264	CCTGTGTGCCCTGTGAGCCTGTGTGCCCTGTGACTGTGTGCCCAATGAGCCTGTGTCCCGTGAGCCTGTGTGCCCTGTGAGTCTGTGCCTTGTGACTCTGTGCCCCATGACTCTGTGCCCCGTGAGCCTGTGTGTCCCATGAACCTGTGTGCCCTGCGAGCCTGTGTGCCCTGTGACTGTGTGCCCAATGAGCCTGTGTCCCGTGAGCCTGTGTGCCCTGTGAGTCTGTGCCTTGTGACTCTGTGCCCCATGAGCCTGTGTGTCCTGTGAGCCTGTGTGCCCTGTGAGTCTGTGCCTTGTGACTCTGTGCCCCATGAGCCTGTGTGCCCTGTGAGCCTGTGTGCCCTGTGAGCCTGCACCCCATGAGCCTCTGTGACCTGTGAGTTTGTGAGTCTGTGCCCCGTGACTCTGTGCCCCATGAGCCTGTGTGCCCTGTGAGTCTGTGTGCCCTGTGAGCCTGCACCCCATGAGCGTCTATGACCTGTGAGTCTGTGAGTCTGTGCCCCATGACTCTGTGCCCCATGAACCTGTGTGTCCTGTGAGCCTGTGTGCCCTGTGAGCCTGTGTGTCCCATGACTCTGTGTCCCGTGAGCCTGTGTGCCCTGTGAACCTGTGTGCCCCATGACTCTGTGTCCCATGACCTGTGTGTCCGGTAAGTCTGTGCCCCGTGAGCCTGTGCCTGTGAGCCTGTGCCCTGTGAGCCTCTGTGCCCCATGACTCTGTGTGCCCGGTGAGCCTGTGTGTCCCGTGAGCCTGTGTGCCCTGTGAGTCTGTGTGCCCTGTGAGCCTGCACCCCATGAGCCTCTGTGATCTGTGAGTCTGTGAGTCTGTGCCCCGTGACTCTGTGCCCCATGAGCCTGTGTGGCCCCTGACTCTGTGCCCTGTGAGCCTGTGTGCCCTGTGACTGTGTGCCCTGTGAGCCTGTGTGCCCTGTAAGCCTGGGTGTCCCATGACTGTGTGCTCCATGAGCCTGTGTGCCCCATGACTCTGTACCCCATGAGCCTGTGTGCCCCGTAACTCTGTGCCCTGTGAGCCTATGTGTCCCATAAGCTTGTATGCCCTGTGAGTCTGTGTGCCCTGTGACTCTGTGCCCCTTGAGCCTGTGTGCTTTGTGAGTCGGTGTGTCCCATGAGTCTGTGCGCCCCATTGAGTCTGTGTGCCCTGTGAGCCTGTGTGCCCTGTGAGCCTGTGTACCCCATGACTCTGTGCCCCATGAGCCTGTGTGCCCTGTGAGTCTGTGTGCCCTGTGAGCCTGTGTGCCCCATGAGCCGTGTGCCCCATGATTCTGTGCCCCATGAGCCTGTGTGCCCTGTGAGCCTGTGTGCCCCATGACTCTGTGCCCTGTGAGCCTGTGTGCCCTGTGAGTCTATGCCCCATGAGCCTCTGTGCCCCGTGAGTCTGTGTGCCCCATAAGTCTGTGTGCCCCGCGAGTCTGTGTGCCCTGTGAGCCTGTGTGCCCTGTGAGCCATGTGCCCCATGACTCTGTGCCCCATAAGCCTGTGTGCTCTGTGAGTCTGTGCCTCGTGAGCCTGTGCCCCTTGAG	C	77.5	PASS	PRECISE;SVTYPE=DEL;SVLEN=-1542;END=36960147;CIPOS=-3,3;CILEN=-0,0;RE=14;RNAMES=NULL;AF=0.6364;STRAND=+-	GT:DR:DV:PL:GQ	0/1:8:14:77,0,20:20
chr1	37102949	cuteSV.INS.406	A	AAGAGGAGGAGGAGGAAGAGGAGGAGGAGGAAGAGGAGGAGGAGGAAGAGGAGGAGGAGGAAGAGGAGGAGGAAAAGGAGGAGGAGGAAAAGGAGGAGGAGGAA	219.5	PASS	PRECISE;SVTYPE=INS;SVLEN=103;END=37102949;CIPOS=-3,3;CILEN=-6,6;RE=23;RNAMES=NULL;AF=1.0	GT:DR:DV:PL:GQ	1/1:0:23:219,59,0:58
chr1	37128264	cuteSV.INS.407	A	AGGCTACAGTTCCCACTCCCCGCCACTCCGCGGGCTACAGTTCCCACTCCCCGCCACTCCGCG	229.0	PASS	PRECISE;SVTYPE=INS;SVLEN=62;END=37128264;CIPOS=-6,6;CILEN=-0,0;RE=24;RNAMES=NULL;AF=1.0	GT:DR:DV:PL:GQ	1/1:0:24:229,61,0:61
chr1	37446180	cuteSV.INS.408	A	ACCTCCCTCCCTCTTTCCCTCTTTCCCTCTCTCTCTCCCTCCCTCTCTTCCTCTCTCTCTCCCTCTCTCCCTCTCTCTGTCCCTCTCTCCCTCTCTCTCTCTCCCTCTCTCTCTCCCTCTTTCCCTTTCTCTCTCCCCATCTCTCTTCCTCTCTCCCCGTCTCTCTCCATCCCTCCCTCCCTCTCTCCCTCTGGCCCTCTCTCTCTCCCTCTTTCCCTTTCTCTCTCCCCGTCTCTCTTCCTCTCTCCCCGTCTCTCTCCATCCCTCCCTCCCTCTCTCCCTCTGGCCCTCTCTCTCTCCCTCTTTTCCTCTCTCCCTGTCTCTCTTCTTCTCTCCCTCCCTCTCTTCCTGTCTCCTTCCCTCCCTCCCTCTCTTCCTCTCTCCTTCCCTCCCTCTCTCTCTCCCTCCTCCCTCTCTCCCTCTCTCTCCTCCTCCCTCCCTCTCTCCCTCTATCCCTTTCTCCTTCTTTCCCTCTCTCTCTCCCCATCTCTCTTCCTCTCTCCCTCCCTCTCTCACTCTCTCCCTCCCTCTCTCCCACTGTCCCTCCCTCTCTCCCTCCCTCTCTCCCTCCGTCCCTCTGTCTCTCCCTCTTTCCCTCTCTCCCTCCCTGTCTCTTCCTCTCTTCCTCCCTCTCTCTCCCTCTCTCCCTTCCTCTCCCTCTCTCTCTCCCTCTCTGTCTCTGTCTCTCTTCCTCCCTCTCTCCCTCTCTCTCTCTCTCCCTCTCTCCCTCTGTCCCTCTCTCTCCCTCTTTCCCTCTCTCCCTTTGTCCCTCTCTCTCTCCCTCTTTCCCTCTCTCTCCCTCTCTTTCTCTCTGCCTCTGTCCCTCTCTCTCTCCTTCTCTCCCTCCCTCTGTCCCTCTCTCTCTCCCTTTCCCTCCCTCCCTGTCTCTTCCTCTCTTCCTCCGTCTCCCTCTCTCTCTCCCTTCCCTCCCTCTGTCCCTCTCTCTCTCCCTCTGTCCTTCTCTCTCTCCCTCTTTCCCTCTCTC	28.5	PASS	PRECISE;SVTYPE=INS;SVLEN=984;END=37446180;CIPOS=-0,0;CILEN=-1,1;RE=7;RNAMES=NULL;AF=0.4667	GT:DR:DV:PL:GQ	0/1:8:7:29,0,38:28
chr1	37446180	cuteSV.INS.409	A	ACCTCCCTCCCTCTTTCCCCTCTTTCCCTCTCTCTCTCCCTCCCTCTCTTCCTCTCTCTCTCCCTCTCTCCCTCTCTCTGTCCCTCTCTCCCTCTCTCTCTCTCCCTCTCTCTCTCCCTCTTTCCCTTTCTCTCTCCCCATCTCTCTTCCTCTCTCCCTCCCTCTCTCACTCTCTCCCTCCCTCCCTCTCTCCCACTGTCCCTCCCTCTCTCCCTCCCTCTCTCCCTCCGTCCCTCTGTCTCTCCCTCTTTCCCTCTCTCCTTCCTGTCTCTTCCTCTCTTCCTCCCTCTCTCCCTCTCTCCCTTCCTCTCTCCCTCTCTCTCTCCCTCCCTGTCTCTGTCTCTCTTCCTCCCTCTCTCCCTCTCTCTCTCCCTCTCTCCCTCTGTCCCTCTCTCTCCCTCTTTCCCTCTCTCCCTTTGTCCCTCTCTCTCTCCCTCTTTCCCTCTCTCTCCCTCTCTTTCTCTCTGCCTCTGTCCCTCTCTCTCTCCTTCTCTCCCTCCCTCTGTCCCTCTCTCTCTCCCTTTCCCTCCCTCCCTGTCTCTTCCTCTCTTCCTCCGTCTCTCTCTCTCCCTCCCTCTCTCTCTCCCTTCCCTCCCTCTGTCCCTCTCTCTCTCCCTCTGTCCTTCTCTCTCTCCCTCTTTCCCTCTCTC	40.6	PASS	PRECISE;SVTYPE=INS;SVLEN=649;END=37446180;CIPOS=-0,0;CILEN=-0,0;RE=8;RNAMES=NULL;AF=0.5714	GT:DR:DV:PL:GQ	0/1:6:8:41,0,22:21
chr1	37481481	cuteSV.INS.410	T	TGGTGAATGTTTGTTAGAAATCTTCCTTCCAGAGAAGGGTCAGGGAGCTGGTGTGGAGGGGCTTCCTCCTGGGGTGAAGGA	51.4	PASS	PRECISE;SVTYPE=INS;SVLEN=80;END=37481481;CIPOS=-0,0;CILEN=-0,0;RE=11;RNAMES=NULL;AF=0.5238	GT:DR:DV:PL:GQ	0/1:10:11:51,0,42:41
chr1	37611748	cuteSV.INS.411	C	CTTATCCCCATACTAGTTATTATCGAAACCATCAGCCTACTCATTCAACCAATAGCCCTGGCCGTACGCCTA	181.3	PASS	PRECISE;SVTYPE=INS;SVLEN=71;END=37611748;CIPOS=-0,0;CILEN=-0,0;RE=19;RNAMES=NULL;AF=1.0	GT:DR:DV:PL:GQ	1/1:0:19:181,49,0:48
chr1	37742573	cuteSV.DEL.265	TGAGAATGGCAGAGTGGACAGACAGAAAAAACCTAGGTCCTTGAGGACACTTTTGAGCTGCTGAATGAACCAAGCTTTAACTCTAGCCCTCTTATGTGAGCTAAGAAATCATTTAAGTTAAAGTCAGTTAGGGCCCAGCACTGTGGCTCATGCCTATAATCCCA	T	78.6	PASS	PRECISE;SVTYPE=DEL;SVLEN=-163;END=37742736;CIPOS=-0,0;CILEN=-0,0;RE=16;RNAMES=NULL;AF=0.5517;STRAND=+-	GT:DR:DV:PL:GQ	0/1:13:16:79,0,50:50
chr1	37775710	cuteSV.INS.412	C	CCCAGATTGGGTTTTTTTTGTTTTTTTTTTTGTTTTGTTTTGTTTTTTAAATTTATTTTTTTATTGATAATTCTTGGGTGTTTCTCACAGAGGGGGATTTGGCAGGGTCATGGGACAATAGTGGAGGGAAGGTCAGCAGATAAACAAGTGAACAAAGGTCTCTGGTTTTCCTAGGCAGAGGACCCTGCGGCCTTCCGCAGTGTTTGTGTCCCTGATTACTTGAGATTAGGGATTGGTGATGACTCTTAACGAGCATGCTGCCTTCAAGCATCTGTTTAACAAAGCACATCTTGCACCGCCCTTAATCCATTTAACCCTGAGTGGACACAGCACATGTTTCAGAGAGCACAGGGTTGGGGGTAAGGTCACAGATCAACAGGATCCCAAGGCAGAGGAATTTTTCTTAGTGCAGAACAAAATGAAAAGTCTCCCATGTCTACTTCTTTCTACACAGACACGGCAACCATCCGATTTCTCAATCTTTTCCCCACCTTTCCCGCCTTTCTATTCCACAAAGCCGCCATTGTCATCCTGGCCCGTTCTCAATGAGCTGTTGGGCACACCTCCCAGACGGGGGTGGTGGCCGGGCAGAGGGGCTCCTCACTTCCCAGTAGGGGCGGCCGGGCAGAGGCGCCCCTCACCTCCCGGACGGGGCGGCTGGCCGGGCAGGGGGCCGACCCCCCCCACCTCCCTCCCGGACGGGGCGGCTGGCCGGGCGGGGGCCGACCCCCCCACCTCCCTCCCGGACGGGGCGGCTGGCCGGGCGGGGGGCCGACCCCCCCACCTCCCTCCGGACGGGGCGGCTGGCCGGGCAGAGGGGCTCCTCACTTCCCAGTAGGGGCGGCCGGGCAGAGGCGCCCCTCACCTCCCGGACAGGGCGGCTGGCTGGGCGGGGGGGCTGACCCCCCCCACCTCCCTCCCGGACGGGGCGGCTGGCCGGGGCGGGGGGCTGACCCCCCCACCTCCCTCCCGGACGGGGCGGCTGGCCGGGCAGAGGGTCTCCTCACTTCCCAGTAGGGGCGGCCGGGCAGAGGCGCCCCTCACCTCCCGGACGGGGCGGCTGGCCGGGCAGGGGGGCCGACCCCCCCCCACCTCCCTCCCGGACGGGGCGGCTGGCCGGGCGGGGGGCCGACCCCCCCACCTCCCTCCCGGACGGGGCGGCTGGCCGGGCGGGGGGCCGACCCCCCCACCTCCCTCCGGGACGGGGTGGCTGGCCGGGCAGAGGGGCTCCTCACTTCCCAGTAGGGGCGGCCGGGCAGAGGCGCCCTTCACCTCCCGGACAGGGCGGCTGGCTGGGCGGGGGGGCTGACCCCCCCACCTCCCTCCCGGACGGGGCGGCTGGCCGGGTGGGGGGGCTGACCCCCCCATCTCCCTCCCGGACGGGGTGGCTGGCCGGGCTGAGGGGCTCCTCACTTCCCAGTAGGGGCGGCCGGGCAGAGGCGCCCCTCACCTCCCGGACGGGGCGGCTGGCCGGGCGGGGGGCTGACCCCCCCACCTCCCTCCCGGATGGCACGGCTGGCCAGGCGGGGGGCTGACCCCCCCACCTCCCTCCCGGATGGCACGGCTGGCCGGGCGGGGGGGCTGACCCCCCACCTCCCTCCCGGATGGGCGGCTGGCCGGGCGGGGGGCTGACCCCCCCCACCTCCCTCCCGGACGGGGTGGCTGCCGGGCGGAGACGCTCCTCACTTCCCAGATGGGGTGGCTGCCGGGCGGAGAGGCTCCTCACTTCTCAGACGGGGTGGTTGCCAGGCAGAGGGTCTCCTCACTTCTCAGACGGGGCGGCCGGGCAGAGACGCTCCTCACCTCCCAGACGGGGTCTCGGCCGGCAGAGGCGCTCCTCACATCCCAGATGGGGCGGCGGGGCAGAGGCGCTCCCCACATCTCAGACGATGGGCGGCCAGGCAGAGACGCTCCTCACTTCCTAGATGTGATGGCGGCTGGAAGAGGCGCTCCTCACTTCCTAGATGGGATGGCGGCCGGGCGGAGACGCTCCTCACTTTCCAGACTGGGCAGCCAGGCAGAGGGGCTCCTCACATCCCAGACGATGGGCGGCCAGGCAGAGACACTCCTCACTTCCCAGACGGGGTGGCAGCCGGGCAGAGGCTGCAATCTCGGCACTTTGGGAGGCCAAGGCAGGCGGCTGCTCCTTGCCCTCGGGCCCCGCGGGGCCCGTCCGCTCCTCCAGCCGCTGCCTCCCGGGCGGCGCTCGCCGGCGCGGCGGCAAAGACTCTATTAATTCTTTATTTAGAGATGGAGTCTCACTCTGTCGACAAGCTGGAATGCAGTGGTACAATCTCGGCTCACTACAACCTCCGATTCCCTGGTTCAAGTGATTCTCCTGCCTCAGCCTCCCAAGTAGCTGGAATTACAGGCACCGCCACCATGCCTGGCTATATTTTTGTATTTTTAGTAGAGACG	171.8	PASS	PRECISE;SVTYPE=INS;SVLEN=2417;END=37775710;CIPOS=-0,0;CILEN=-11,11;RE=18;RNAMES=NULL;AF=1.0	GT:DR:DV:PL:GQ	1/1:0:18:172,46,0:45
chr1	37775711	cuteSV.BND.23	N	]chr19:11311341]N	0.2	q5	IMPRECISE;SVTYPE=BND;RE=10;RNAMES=NULL;AF=0.2326	GT:DR:DV:PL:GQ	0/0:33:10:0,14,220:14
chr1	37967099	cuteSV.INS.413	T	TAGAAAAATTAGACCGGGCGCGGTGGCTCACGCCTGTAATCCTAGCACTTTGGGAGGCCGAGACGGGTGGATCACGAGGTCAGGAGATCGAGACCATTCTGGCTAACACGGTGAAACCTCGTCTCTACTAAAAATACAAAAAAATAGCTGGGCGTGGTGGCGGGCGCCTGCAGTCCCAGCTACTCGGGAATGAGGCAGGAGAATGGCGTGAACCCGGGAGGTGGAGCGTGCAGTGAGCCAAGATCGCGCCACTGCACTCCAGCCTGGGGACAGAGCGACACTCCGTCTCAAAAAAAAAAAAAAAAAAAAAAAAAAAAGAA	162.2	PASS	PRECISE;SVTYPE=INS;SVLEN=319;END=37967099;CIPOS=-0,0;CILEN=-1,1;RE=17;RNAMES=NULL;AF=1.0	GT:DR:DV:PL:GQ	1/1:0:17:162,43,0:43
chr1	38484999	cuteSV.INS.414	C	CAAAAAAAAAACTTTAGTGATGGGGTCTTGCTCTGTCAAACAGGCTGGGAGTACAGTGTGCAATCATAGCTCACTGCA	190.8	PASS	PRECISE;SVTYPE=INS;SVLEN=77;END=38484999;CIPOS=-12,12;CILEN=-2,2;RE=21;RNAMES=NULL;AF=0.9545	GT:DR:DV:PL:GQ	1/1:1:21:191,47,0:46
chr1	38945846	cuteSV.INS.415	G	GTCCCAGCTACTCGGGAGGCTGAGGCACAAGAATCGCTTGAACCTGGGAGGCTGAGGTTGCAGTGAGCTGAGATCGTACCACTGCACTCCAGCCTGGGTGACAGAGTGGGACTCTGTCTCAAAAAAAAAAAAAGAAGGAAAGAAAGAAAAAGAAAAGTCATCTCAGAAAGAATAGATGGCAGCCTGTGGTTGAGTTAGTCTTTCCTGGATCTGGAGAAAGGAAGTGGGGCTCAGCGAAAGCCTGTCTGTGTATTTCACAAATGTGGCTTTTCCTCTACAGATATAAATCTCCTCCACAAAAAAGCAGCTTTTCAGGGCTATTCCTGTCTGCAGGCCCTCTGAATAGCCATATCAAAACAAGTCAAAGAAGTATATTTTGGGGTGAAATATTTTTGGTTTCTTTTCACACCAGCAAGGGCCATGCAGAGTATAGAGCAAGGGAAAATAAGAGGAAAGGCCAGAACCGAGAGCCAAGCACACTGTCCACCACAGGGACAGAGCAGGGAGAAAGGACTCAGATGGCACAAAAGCAACCAAGCACTGGAAGGGACAGAGTAGTAGAAGGAGGAAACTGGGAGGTGCCTGGGGCACTCATGTCGGGCACTGAGGCTTTCTGTAGGGAGCTTATACCTACATATGTATAAGGAAGTTACACCTCATCCACATTTTCTAACTAAAGTAGGTGGCAAGGATACCTGCTACGAGTTAGGAGGAGAGAGACTGGATGGAAGATTGAAGGAAATTGACAACTGCTTAAAAAAAAACAGCTGAGAGGAGAGAAAAGTGACCAAAGCAAGGTAGAAGCTCACAGAGGGATGCCAAGAATCACATCAAAATGGCACAGATCAACAAGCAGGCAAGAATGAGGGACCCTCAAGGAGTGAGAAACTGGGGAAACCAGGTCCTGTCCTGAGTGATATGTTAGTAAGATCAATGCGGCATGGGTGAGAGCCGGGCGAATGCCGCCAGCAATCATTTAGCACCCAGGACTGGAGACAGCTTTCACGTAAGATGAAAAATGTTGACTGGGCGCGGTAGCTCACGCCTGTAATCCCAGCACTTTAGGAGGCCGAGGGGGGTGGATCACGAGGTCAAGAGATCGAGACAAGCCTGGCCAACATGGTGAAATCCCATCTCTACTAAAAATACAAAAAAATTAGCTGGGCGTGGTGGCACGTACCTGTAGTCCCAGCTACTCAGGAGGCTGAGGCAGAAGAATCGCTTGAACCCGGGAGGTGGAGGTTGCAGTGAGCCAAGATCACGCCACTGCACTCCAGCCTGGGCGACAGAGCGAGACTCCGTCTCAAAAAAAAAAAGATGAAAAATGTCTACAGAATAAAGGTCCTGCTCAGCTATGGAAGTGCAAAGAGTATCAGGAGGCAGTGCTTGGTCGCAGAACTGTACCGGGGTTGTGGTTGGGCCACCTCAACTCTAACATCTAGTTATCCCTGGCTGTCAAAGACACTACTGACTGTTCAGCCCTCCAGCCAGCCTCCCTTGTTGTGATTTGATGCTCAACAAGCTGCTTTCTATGCTGTGTGATTTCAGAGAGAAAAGGTGTCTGCCCACACCCGGTGTACTCACAAGTTAGGGAGCTCTCAGAAAACAAAGCCTTGTGATCTATTCAGAAATAGGAAAATAAAAAAGAAAACAAACCCTATATTTTATTTATCTCAGTGTCTCCAGCACCCAGAACAGGGATTAGCATTAAGTTTGGTTCAAAAAGGTGTTTGCAAAACGTATCTGGAGGAGGCTGATATGCCCTTAAATATTTGTAAATGAATAAATTTTCATTTAAAAGCCAGGTGCGGTGGCTCACGCCTGTAATCCCAGCACTTTGGGAGGCCGAAGCAGGAAGATCACCCAAGGTCAGGAGTTCGAGACCAGCCTGACCAACATGGTGAAACCCTGTCTCTACAAAAAATACAAAAAAATTAGCCAGGCATGGTGGTGCATGCCTGTAA	143.1	PASS	PRECISE;SVTYPE=INS;SVLEN=1963;END=38945846;CIPOS=-0,0;CILEN=-2,2;RE=15;RNAMES=NULL;AF=1.0	GT:DR:DV:PL:GQ	1/1:0:15:143,38,0:38
chr1	38945983	cuteSV.BND.24	N	N]chr13:38254869]	0.2	q5	IMPRECISE;SVTYPE=BND;RE=11;RNAMES=NULL;AF=0.2391	GT:DR:DV:PL:GQ	0/0:35:11:0,13,229:12
chr1	39044563	cuteSV.INS.416	A	AGGAGGAGAAGAAGAAGAGGAAAAGGAGGGGGAGGAGAAGGGGAGGGGGAGGAAAGAGGAGGAGAAGAAAGAAGAAGGAGAAGGAAGAAAGGAGGGAGGAGGAGGAGGAGAAGGGGGAGGGGGGGAGGAAGGAGGAGGAGAAGAATGAGGAGAAGGAGAAGAAGAAGGAAGAAGAAAGAAGGAAGAAGGAGGAGGGAGGAGGGGGGAGGAGGGGGAGGG	219.5	PASS	PRECISE;SVTYPE=INS;SVLEN=218;END=39044563;CIPOS=-0,0;CILEN=-1,1;RE=23;RNAMES=NULL;AF=1.0	GT:DR:DV:PL:GQ	1/1:0:23:219,59,0:58
chr1	39211990	cuteSV.INS.417	T	TAATAGTGGGTGATGGCCGGGCGCGGTGGCTCACGCCTGTAATCCCAGCACTTTGGGAGGCCGAGGCGGGCGGATCACGAGGTCAGGAGATCGAGGCCATCCCGGCTAAAACGGTGAAACCCCGTCTCTACTAAAAATACAAAAAATTAGCCGGGCGTAGTGGCGGGCGCCTGTAGTCCCAGCTACTTGGGAGGCTGAGGCAGGAGAATGGCGTGAACCTGGGAGGCGGAGCTTGCAGTGAGCCGAGATCCCGCCACTGCACTCCAGCCTGGGCGACAGAGCGAGACTCCGTCTCAAAAAAAAAAAAAAAAAAAAAA	162.2	PASS	PRECISE;SVTYPE=INS;SVLEN=316;END=39211990;CIPOS=-0,0;CILEN=-1,1;RE=17;RNAMES=NULL;AF=1.0	GT:DR:DV:PL:GQ	1/1:0:17:162,43,0:43
chr1	39234647	cuteSV.INS.418	A	ACCCCCCCACCTCCCTCCCGGACGGGGCGGCTGGCCGGGCGGGGGGCTGACCCCCCCGCCTCCCTCCCGGACGGGGCGGCTGGCCGGGCAGAGGGGCTCCTCACTTCCCAGTAGGGGCGGCCGGGCAGAGGCGCCCCTCACCTCCCGGACGAGGCGGCTGGCTGGGCCGGGGGCTGACCCCCCCACCTCCCTCCCGGATGGGGTGGCTGGCCGGGCGGGGGGCTGACCCCCCCACCTCCCTCCCAGACGGGGGCGGCTGGCGGGGCGGGGGGCTGACCCCCCCCACCTCCCTCCCGGATGGGGCGGCTGGCCTGGCGGGGGGCTGACCC	229.0	PASS	PRECISE;SVTYPE=INS;SVLEN=328;END=39234647;CIPOS=-8,8;CILEN=-1,1;RE=24;RNAMES=NULL;AF=1.0	GT:DR:DV:PL:GQ	1/1:0:24:229,61,0:61
chr1	39504340	cuteSV.INS.419	C	CGAGGGGGATGTGGCAGGACTATAGGGTAATGGTGGGGAGAGGGTCAGCAGGAAAACATGTGAGCAAAGGACTCTGTGTCATAAATAAGTTTAAGGAAAGGCGCTGTGCCTCGATGTGCATGTAGGCCAGATTTATGTTTGACTTTACACAAACATCTCAATGCAGTAAAGAGCAGTATTGCCACCAGCATGTCTCAGTCGGTATAGTGTGAGACTCTTAATCTCAGGGTCGTGGGTTCAAGCCCCACATTGGGCGTCAGATGAAGGGGGCCTGCCCCTCCACACCTGTGGGTATTTCTCGAAAGGTGGAGATGAGAGACTGAGAAAAGAAATAAGACACAGAGACAAAGTACAGAGGAAGAAAAGTGGGCCCAGGCAGCACTCAGCATACGGAGGACCCGCACCAGCACTGGTCTCTGAGTTCCTTCAGTATTTATTGATCACTATCTACCATCTCAGT	46.9	PASS	PRECISE;SVTYPE=INS;SVLEN=459;END=39504340;CIPOS=-21,21;CILEN=-1,1;RE=10;RNAMES=NULL;AF=0.5263	GT:DR:DV:PL:GQ	0/1:9:10:47,0,37:36
chr1	39784523	cuteSV.DEL.266	CTCCCTGAGGGCAGGGACTTTACTTCTCTCATTGTTATATCCCCAGCAACTAGAACTCTGCCTGGTCCGTGGTAGGTGCTACAGAACTATTTGCTGAATGAATGAATGGGAAAATGAAAGAG	C	33.5	PASS	PRECISE;SVTYPE=DEL;SVLEN=-121;END=39784644;CIPOS=-0,0;CILEN=-0,0;RE=11;RNAMES=NULL;AF=0.3929;STRAND=+-	GT:DR:DV:PL:GQ	0/1:17:11:33,0,91:33
chr1	39999020	cuteSV.INS.420	T	TCCTCTCCCTCTCCCCTCTCCCTCTCCCTCTCCCTCTCCCTCTCCCTCTCCCTCTCCCTCTCCC	79.3	PASS	PRECISE;SVTYPE=INS;SVLEN=63;END=39999020;CIPOS=-6,6;CILEN=-4,4;RE=15;RNAMES=NULL;AF=0.6	GT:DR:DV:PL:GQ	0/1:10:15:79,0,32:31
chr1	40050405	cuteSV.INS.421	T	TGAATATCTTCTGTAGTCTGGGCACGGTGGCTCATGCCTGTAATCCCAGCACTTGGCTCACCGCAATTACAGGCATGAGCCACCGTGCCCAGACTACAGAAGATATTTCAAAG	200.4	PASS	PRECISE;SVTYPE=INS;SVLEN=112;END=40050405;CIPOS=-0,0;CILEN=-0,0;RE=21;RNAMES=NULL;AF=1.0	GT:DR:DV:PL:GQ	1/1:0:21:200,54,0:53
chr1	40496685	cuteSV.DEL.267	AGAATAAGTAGGCACTTTATATAGTGAAGAGGAATGACATCTATGATATATTGTTTGGTTTTTGTTTTTGAGACAGGGTCTCACTCTGTTGCTCAGGCTGGAGTGCAGTTGGTATGATCATGGTTCACTGCAGCCTCAATCTCCCAGGCTCAAGCAAACCTCCACCTCAGCCTCCCAAGTAGCTGGGACCACAGGTGAGTGCCACCATCACACCTAGCTAATCTTTAATTTTTTTTCTAGAGACAGAGTATCACTATATCGCGCAAGCTGGTCTCAAACTCCTGGGCTCAAGCAGTCCTTCTGTCTTGGACTCCCAAAGTGCTGGGATTACAGGCATGAGCCAAGGCAACCGGCCTATATTATCATGTAATAAAAGTAACATGCAGGCTGCGCGCAGTGGCTCACGCCTG	A	58.3	PASS	PRECISE;SVTYPE=DEL;SVLEN=-409;END=40497094;CIPOS=-4,4;CILEN=-1,1;RE=12;RNAMES=NULL;AF=0.5455;STRAND=+-	GT:DR:DV:PL:GQ	0/1:10:12:58,0,39:39
chr1	41329382	cuteSV.DEL.268	GTGTGCTGATGGTACTGAGTGTGAGCTGTGTGTGTCTGTATGTGGGGAGGGAGTCCATGGTGGGC	G	60.2	PASS	PRECISE;SVTYPE=DEL;SVLEN=-64;END=41329446;CIPOS=-11,11;CILEN=-0,0;RE=13;RNAMES=NULL;AF=0.52;STRAND=+-	GT:DR:DV:PL:GQ	0/1:12:13:60,0,51:50
chr1	41369871	cuteSV.INS.422	G	GAGGGCTGCCCTGGGCTCCTGCAGTCCCTGGCAAGGGGACAGAGAGCCCAGGGC	209.9	PASS	PRECISE;SVTYPE=INS;SVLEN=53;END=41369871;CIPOS=-0,0;CILEN=-0,0;RE=22;RNAMES=NULL;AF=1.0	GT:DR:DV:PL:GQ	1/1:0:22:210,56,0:56
chr1	41382200	cuteSV.INS.423	G	GGCCCGCGCCGGGACGCCCGCCTACTTCGGCGGCTGCAAGGGCGGCGCCTACGGCGGGGGCGGGGGCTTCGGGCCGCCGGCGATGGGCGCTCTGCGCCGTCTGCCCATGCAGACCATCCAGGAGAACAAGCAGGCCAGCTTCGTGCCGGCCGCGGCGCCCTTCCGCCCTGGGGCGCTGCCCGCGCTGCTGCCGCCGCCGCC	152.7	PASS	PRECISE;SVTYPE=INS;SVLEN=200;END=41382200;CIPOS=-0,0;CILEN=-0,0;RE=16;RNAMES=NULL;AF=1.0	GT:DR:DV:PL:GQ	1/1:0:16:153,41,0:40
chr1	41425249	cuteSV.INS.424	G	GGTGTGGTGTGTGTGTGCGCCTGTGTGGTGTGTGTGTGTGTTGTGTGCATGTGTGTGGTGTGGTGTCAACACTGGACAGTAATGGTACAGGCACCTCCTGAAGTCTAATGCGGAAGGCCCTTAGCAACCTTATGTCCCAGATGAAGAAAGGGTTTGGGGAGGTGGTGTGACTTATCAAGGTCACACAGTCACCCAAGAAACGGCCCCCAGGATCAGACCCAATCTGCTGACTCCCAAACCTGCGTTTGATTTATTGATTTAGATTTGTACAAGTTTCTATACACAGCATTAATTTATATTTATTTATGCATTTAGAATAAGCCCAACTTGTGTTTAAAATCTCTCTGCTTCCCAGATTCTCAGTGAGGTGAGCAGGCCCAGGCTCAGTGGCCTCAAAGTCAGGTTACAGAGAGCAATGGGGGCGTAACCTGGTCACACTGGAGTTCTGGAAAGATCCCTTTGACAGCCAGTGGGGCGTAAAT	200.4	PASS	PRECISE;SVTYPE=INS;SVLEN=481;END=41425249;CIPOS=-0,0;CILEN=-0,0;RE=21;RNAMES=NULL;AF=1.0	GT:DR:DV:PL:GQ	1/1:0:21:200,54,0:53
chr1	41527289	cuteSV.INS.425	A	ACACCCTCACACTCCCTCACACGTTCACCCTCACACACTCACCCTTACATGCTCACCCTCACACTCACACCCTCACATGCTCACCCTCACACACCCTCACACATACACCCCCACACATTCGCCCTCACACCTGCTCACAGGCCCACACTCACCCTCACACACACCCTCACATGCTCACCCTCACATGTTAACCTCACACATACACCCCCACACTCACACACCCTCACACCTGCTCACACCCCCACTCACCCACACACACACCCTCACACGCTCATCCACACACACCCACAGTGCTCACCCTCATACACCCCCACACACCCTCACACCTTCACATGCCACACCCCTGCACTCACACCCTCACACTCCACACCCCGCCCTTACACTCACCTTCACACTCACACTCCACACCCCCACCCCACACCTCCACTCACACCCCTGCCCTCACACACCCTCACACCCC	37.4	PASS	PRECISE;SVTYPE=INS;SVLEN=459;END=41527289;CIPOS=-0,0;CILEN=-2,2;RE=9;RNAMES=NULL;AF=0.4737	GT:DR:DV:PL:GQ	0/1:10:9:37,0,47:36
chr1	41531521	cuteSV.DEL.269	AGGAGAGATGGAGGACAGGGGAGATGGAGGACAGGAGAGATGGAAGACAGGGGAGATGGAGGACAGGAGAGATGGAGGACAGGGGAGATGGAGGACAGGAGAGATGGAAGA	A	51.4	PASS	PRECISE;SVTYPE=DEL;SVLEN=-110;END=41531631;CIPOS=-0,0;CILEN=-0,0;RE=11;RNAMES=NULL;AF=0.5238;STRAND=+-	GT:DR:DV:PL:GQ	0/1:10:11:51,0,42:41
chr1	41544953	cuteSV.INS.426	T	TCTACCACCACCATCACCACCACCACTACCACCACCACCACCACCACCACCACCACTACCACCTCTACCACCTCTACCACCACCACCACCACTACCACCTCTACCACCACCATCATCACCACCACCACTACCACCTCTACCACCACCATCACCACCACCACTACCACCACCACACCACCACCACCACCACTACCACCACTACCACCTCTACCACCACCATCACCACCACCACCACTACCACCTCTACCACCACCATCACCACCACCACCACCATCACCTCTACCACCACCATCACCACCACCACCACCACCACCTCTACCACCACCATCACTACTACCACCACCACCACCTCTACCACCATCGCTACCATCACCACCACCACCACTATCACCGCCACCATCGCTACCATCACCACCACCACCACTATCACCGCCACCACCACCAATACCACTACCACCACCATCACTACCACCACCACCACCATCACCACCTCTACCATCGCTACCATCACCACCACCACCACTACCATCATCACCACTACCACCATCACCACCTCTACCACCACCATCACCACCACCACTATCACCACCTCCACCACCACCATCACCACCACCACCACCACCACCTCTACCACCACCATCACTACTACCACCACCACCACCTCTACCACCATCGCTACCATCACCACCACCA	267.2	PASS	PRECISE;SVTYPE=INS;SVLEN=692;END=41544953;CIPOS=-43,43;CILEN=-42,42;RE=28;RNAMES=NULL;AF=1.0	GT:DR:DV:PL:GQ	1/1:0:28:267,71,0:71
chr1	41635542	cuteSV.DEL.270	GTATGTATATATACATACATATACATACGTATGTATATATACATACATATACATACGTATGTATATATACAT	G	257.6	PASS	PRECISE;SVTYPE=DEL;SVLEN=-71;END=41635613;CIPOS=-1,1;CILEN=-5,5;RE=27;RNAMES=NULL;AF=1.0;STRAND=+-	GT:DR:DV:PL:GQ	1/1:0:27:258,69,0:68
chr1	42110174	cuteSV.INS.427	A	ATATAACACACACACACACACACACACACACACACACACACGTATATATATGTATATATATGTATGTATATATGTTTGTGTGTGTGTGTGTGTGTGT	238.6	PASS	PRECISE;SVTYPE=INS;SVLEN=96;END=42110174;CIPOS=-0,0;CILEN=-1,1;RE=25;RNAMES=NULL;AF=1.0	GT:DR:DV:PL:GQ	1/1:0:25:239,64,0:63
chr1	42166831	cuteSV.DEL.271	GTGCTGAGCTGTGTGTGTGCTGATGTGTGTGTATACACTGAGGTGTGTGTGAGTGCTGATGTGTGTGTATACACTGAGGAGCGTGTGTGTGCTGAGGTATGTGTGCGCTGATGTGTGTGTATACACTGAGGTGCGTGTGTGTGCTGAGGTGTGTGTGTGCTGACATGTGTGTATACACTGAGGTGCGTGTATGTGCTGAGGTGTGTGAGTGCTGACGTGTGTGTATACACTGAGGTGTGTGTGCGCTGACGTGTGTGTATACACTGAGGTGTGTGTGCTGACGTGTGTATACACTGTGTGTGTGCTGAGGTGTGTGTGTGT	G	1.7	q5	IMPRECISE;SVTYPE=DEL;SVLEN=-320;END=42167151;CIPOS=-20,20;CILEN=-1,1;RE=5;RNAMES=NULL;AF=0.25;STRAND=+-	GT:DR:DV:PL:GQ	0/0:15:5:2,5,97:4
chr1	42167130	cuteSV.DEL.272	GTGTGCTGAGGTGTGTGTGTGTGCTGAGCTGTGTGTGTGCTGATGTGTGTGTATACACTGAGGTGTGTGTGAGTGCTGACATGTGTGTATACACTGAGGAGCGTGTGTGTGCTGAGGTATGTGTGCGCTGATGTGTGTGTATACACTGAGGTGCGTGTGTGTGCTGAGGTGTGTGTGTGCTGACATGTGTGTATACACTGAGGTGCGTGTATGTGCTGAGGTGTGTGAGTGCTGACGTGTGTGTATACACTGAGGTGTGTGTGCGCTGACGTGTGTGTATACACTGAGGTGTGTGTGCTGACGTGTGTATACAC	G	97.1	PASS	PRECISE;SVTYPE=DEL;SVLEN=-313;END=42167443;CIPOS=-0,0;CILEN=-0,0;RE=15;RNAMES=NULL;AF=0.75;STRAND=+-	GT:DR:DV:PL:GQ	1/1:5:15:97,5,2:4
chr1	42222049	cuteSV.INS.428	A	AAGGAGAAGGAGAAGGAGAAGGAGAAGGAGAAGAAGAAGCAGGAGAAGAAGAAGCAGGAGAAGAAGAAGCAGGAGAAGAAGAAGCAGGAGAAGAAGAAGCAGGAGAAGAAGAAGCAGGAGAAGAAGAAGCAGGAGAAGAAGAAGCAGGAGAAGAAGAAGCAGGAGAAGAAGAAGCAGAAGAAGAAGAAGCAGAAGAAGAAGAAGCAGAAGAAGAAGAAGCAGAAGAAGAAGAAGCAGAAGAAGAAGAAGCAGAAGAAGAAGAAGCAGAAGAAGAAGCAGAAGAAGAAGCAGAAGAAGAAGAAGCAGAAGAAGAAGAAGCAGAAGAAGAAGAAGCAGAAGAAGAAGAAGCAGAAGAAGAAGAAGCAGAAGAAGAAGAAGCAGAAGAAGAAGAAGCAGAAGAAGAAGAAGCAGCAGAAGAAGCAGAAGAAGCAGAAGAAGCAGAAGAAGCAGAAGAAGCAGAAGCAGCAGAAGCAGAAGCAGCAGAAGCAGAAGCAGCAGAAGCAGAAGAAGCAGAAGCAGAAGCAGAAGCAGAAGCAGAAGCAGAAGCAGAAGCAGAAGC	44.4	PASS	PRECISE;SVTYPE=INS;SVLEN=558;END=42222049;CIPOS=-0,0;CILEN=-2,2;RE=10;RNAMES=NULL;AF=0.5	GT:DR:DV:PL:GQ	0/1:10:10:44,0,44:41
chr1	42277506	cuteSV.DEL.273	CAAAAAATCTGGCCGGGCGCGGTGGCTCACGCCTGTAATCCCAGCACTTTGGGAGGCCGAGGCGGGCGGATCACGAGGTCAGGAGATCGAGACCATCCCGGCTAAAACGGTGAAACCCCGTCTCTACTAAAAATACAAAAAATTAGCCGGGCGTAGTGGCGGGCGCCTGTAGTCCCAGCTACTTGGGAGGCTGAGGCGGGAGAATGGCGTGAACCCGGGAGGCGGAGCTTGCAGTGAGCCGAGATCCCGCCACTGCACTCCAGCCTGGGCGACAGAGCGAGACTCCGTCTCAAAAAAAAAAAAAAAAAAAAAAAA	C	286.3	PASS	PRECISE;SVTYPE=DEL;SVLEN=-314;END=42277820;CIPOS=-0,0;CILEN=-0,0;RE=30;RNAMES=NULL;AF=1.0;STRAND=+-	GT:DR:DV:PL:GQ	1/1:0:30:286,77,0:76
chr1	42324091	cuteSV.INS.429	G	GTATATACACAGTGTATATATAGTATATATACTGTATATCACAGTGTATATATAGTATATACACAGTGTATATATACAGTATATATACTGTATATACACAGTGTATATA	200.4	PASS	PRECISE;SVTYPE=INS;SVLEN=108;END=42324091;CIPOS=-4,4;CILEN=-6,6;RE=21;RNAMES=NULL;AF=1.0	GT:DR:DV:PL:GQ	1/1:0:21:200,54,0:53
chr1	42535701	cuteSV.INS.430	T	TATATATATTATATATATAATATATATATTATATATATATAATATATATTTTATATATATATAATATATATATTATATATATATAAAATATATATTATATATATATAATATATATTATATATATATAAA	74.2	PASS	PRECISE;SVTYPE=INS;SVLEN=128;END=42535701;CIPOS=-2,2;CILEN=-0,0;RE=15;RNAMES=NULL;AF=0.5556	GT:DR:DV:PL:GQ	0/1:12:15:74,0,46:45
chr1	42722651	cuteSV.INS.431	C	CCCTGTAATCCCAGCACTTTGGGAGGCTGAGGCAGGCTGATCACCTGAGGTCAGGAGTTTGAGACCAGCCTGGGCAACATGGTAAAACCCCATCTCTACCAAAATACAAAAATTAGCCAGGCATGGTGGTGGGTG	49.5	PASS	PRECISE;SVTYPE=INS;SVLEN=134;END=42722651;CIPOS=-31,31;CILEN=-0,0;RE=10;RNAMES=NULL;AF=0.5556	GT:DR:DV:PL:GQ	0/1:8:10:49,0,30:30
chr1	42817598	cuteSV.INS.432	A	AGGCTCAATTTCTTTTTTTTTTTTTTTTTTTTTTTTTTTTTTTTTTTTTTTGAGACGGAGTCTCGCTCTGTCGCCCAGGCTGGAGTGCAGTGGCGCAATCTCGGCTCACTGCAAGCTCCGCCTCCCGGGTTCACGCCATTCTCCTGCCTCAGCCTCCCAAGTAGCTGGGACTACAGGCGCCCGCCACTACGCCCGGCTAATTTTTTGTATTTTTAGTAGAGACGGGGTTTCACCGTTTTAGCCGGGATGGTCTCGATCTCCTGACCTCGTGATCCGCCCGCCTCGGCCTCCCAAAGTGCTGGGATTACAGGCGTGAGCCACCGCGCCCGGCC	59.6	PASS	PRECISE;SVTYPE=INS;SVLEN=331;END=42817598;CIPOS=-0,0;CILEN=-0,0;RE=14;RNAMES=NULL;AF=0.4828	GT:DR:DV:PL:GQ	0/1:15:14:60,0,69:59
chr1	43097073	cuteSV.DEL.274	ATATATATATATATATATGTATATATATATATATATATATGTGTGTGTGTG	A	31.6	PASS	PRECISE;SVTYPE=DEL;SVLEN=-50;END=43097123;CIPOS=-0,0;CILEN=-0,0;RE=10;RNAMES=NULL;AF=0.4;STRAND=+-	GT:DR:DV:PL:GQ	0/1:15:10:32,0,79:31
chr1	43376720	cuteSV.INS.433	T	TAAGAATGGTCAAGTGGCCGGGCGCGGTGGCTCACGCCTGTAATCCCAGCACTTTGGGAGGCCGAGGCGGGCGGATCACGAGGTCAGGAGATCGAGACCATCCTGGCTAACACGGTGAAACCCCGTCTCTACTAAAAATACAAAAAATTAGCCGGGCGTAGTGGCGGGCGCCTGTAGTCCCAGCTACTCGGGAGGCTGAGGCAGGAGAATGGCGTGAACCCGAGAGGCGGAGCTTGCAGTGAGCCGAGATTGCGCCACTGCACTCCAGCCTGGGCGACAGAGCGAGACTCCGTCTCAAAAAAAAAAAAAAAAAAAAAAAAAAAAA	219.5	PASS	PRECISE;SVTYPE=INS;SVLEN=324;END=43376720;CIPOS=-0,0;CILEN=-0,0;RE=23;RNAMES=NULL;AF=1.0	GT:DR:DV:PL:GQ	1/1:0:23:219,59,0:58
chr1	43391784	cuteSV.DEL.275	TAAAAAAATGAAACAAGGCCGGGCGCGGTGGCTCACGCCTGTAATCCCAGCACTTTGGGAGGCCGAGGCGGGCGGATCACGAGGTCAGGAGATCGAGACCATCCTGGCTAAAACGGTGAAACCCTGTCTCTACTAAAAAAAATACAAAAAATTAGCTGGGCGTGGTGGCGGGCGCCTGTAGTCCCAGCTACTCGGGAGGCTGAGGCAGGAGAATGGCGTGAACCCGGGAGGCGGAGCTTGCAGTGAGCTGAGATTGTGCCACTGCAGTCCAGCCTGGGCGACAGAGCGAGACTCCGTCTCAAAAAAAAAAAAAAAAAAAAAAAAAAAAAAAAAAAAA	T	248.1	PASS	PRECISE;SVTYPE=DEL;SVLEN=-336;END=43392120;CIPOS=-0,0;CILEN=-0,0;RE=26;RNAMES=NULL;AF=1.0;STRAND=+-	GT:DR:DV:PL:GQ	1/1:0:26:248,66,0:66
chr1	43594283	cuteSV.INS.434	C	CCCCAAGGCAACCCTCTTTGACCCCTCAGATCAACAGTGAAACTCCGTCTCAAAAAAAAAAAAAAGGTAGGATGGAAGAGACAGGGTGGAGAGATGATGAGACCTCCTTTGATCTGAGGGGTCAAAGAGGGTTGCCTTGGGGAGGTGACACTTT	314.9	PASS	PRECISE;SVTYPE=INS;SVLEN=153;END=43594283;CIPOS=-0,0;CILEN=-0,0;RE=33;RNAMES=NULL;AF=1.0	GT:DR:DV:PL:GQ	1/1:0:33:315,84,0:84
chr1	43904942	cuteSV.INS.435	C	CCTCCCCCTCCTCCTGCTCCTCTTCCCGCCACTCTTCCTCCCCCACCTGCTGCTCCTCTTCCCGCCACTCTTCCTCCCCCGCCTGCTGCTCCTCTTCCCACCACTCTCCCTCCCTCTCCTCCTGCTCCTCTTCCCGCCACTCTTCCTCCCCCTCCTCCTGCTCGTCTTCCTGCCACTCTTCCTCCCTCTCCTCCTGTTCCTCTTCCTGCCACTCTTTCCCCTCCTCCTGCTCCTATTCCTGCCACTCTTCCTTCCCTTCCTCCTGCTCCTATTCCTGCCACTCTCCCTTCCCCTCCTCCTGCTCCTCCTGCTCCTCTCCCACCACTCTTCCTCCTC	152.7	PASS	PRECISE;SVTYPE=INS;SVLEN=335;END=43904942;CIPOS=-0,0;CILEN=-6,6;RE=16;RNAMES=NULL;AF=1.0	GT:DR:DV:PL:GQ	1/1:0:16:153,41,0:40
chr1	44140275	cuteSV.DEL.276	TAGTGGAGGTCATCACTTGCTCTCCACAGAGGTTCTGGTTACCAGTGGAGGTCGTCATCTGCCCTCCACAGAGGGCTTGGTTACC	T	248.1	PASS	PRECISE;SVTYPE=DEL;SVLEN=-84;END=44140359;CIPOS=-0,0;CILEN=-0,0;RE=26;RNAMES=NULL;AF=1.0;STRAND=+-	GT:DR:DV:PL:GQ	1/1:0:26:248,66,0:66
chr1	44409129	cuteSV.DEL.277	ACTAATTATTCAGATAGCTGGCGTTTTGCAATCACTTTAAACCAGGGTCAGGAGTGTGATTTAAGAAACAAACAAACTCCCACAGATACGGAACTGAACCAAACCCATCACGTCAAGGATTTGAAATTTTTTAACTCAATATTTG	A	57.7	PASS	PRECISE;SVTYPE=DEL;SVLEN=-144;END=44409273;CIPOS=-0,0;CILEN=-0,0;RE=13;RNAMES=NULL;AF=0.5;STRAND=+-	GT:DR:DV:PL:GQ	0/1:13:13:58,0,58:54
chr1	44613014	cuteSV.INS.436	C	CCCCACACCTGTAAGCAGAGGCCACAGAGCATCCATGGATATGCAAGGATGTTTCTGGATTAATAGGGCTCCTCAA	295.8	PASS	PRECISE;SVTYPE=INS;SVLEN=75;END=44613014;CIPOS=-19,19;CILEN=-0,0;RE=32;RNAMES=NULL;AF=0.9697	GT:DR:DV:PL:GQ	1/1:1:32:296,75,0:74
chr1	44816413	cuteSV.DEL.278	AGATGTGTGTGTATATTATATATACACATAGATGTGTGTGTATATTATATATACACATA	A	66.1	PASS	PRECISE;SVTYPE=DEL;SVLEN=-58;END=44816471;CIPOS=-45,45;CILEN=-0,0;RE=12;RNAMES=NULL;AF=0.6316;STRAND=+-	GT:DR:DV:PL:GQ	0/1:7:12:66,0,18:18
chr1	44876559	cuteSV.INS.437	G	GTCCGGAGGGAGGTGGGGGTCAGCCCCCGCCAGGCCAGCCGCCCCGTCCGGGAGGGAGGTGGGGGGGGGTCAGCCCCCCGCCCGGCCAGCCGCCCCGTCCGGGAGGGAGGTGGGGGGGTCAGCCCCCGCCCGGCCAGCCGCCCCGTCCGGCAGGGAGGTGGGGGGGTCAGCCCCCCGCCCGGCCACCCGCCCCGTCCGGGAGGCAAAGGGGCGCCTCTGCCCGGCCACCCCTACTGGGAATTGAGGAGCCCCTCTGCCCGGCCAGCTGCCCCGTACGGGAGGGAGGTGAGGGGGTCAGCCCCCCGCCCGGCCAGCCACCCCGTCCGGGAGGTGAGGGGCGCCTCTGCCCGGCCGCCCCTACTGGGAAGTGAGGAGCCCCTCTGCCCGGCCAGCCGCCCCCA	267.2	PASS	PRECISE;SVTYPE=INS;SVLEN=400;END=44876559;CIPOS=-2,2;CILEN=-0,0;RE=28;RNAMES=NULL;AF=1.0	GT:DR:DV:PL:GQ	1/1:0:28:267,71,0:71
chr1	45497656	cuteSV.INS.438	G	GGGAAGTGAGGAGCGTCTCTGCCTGGCCGCCCATCGTCTGGGATGTGAGGAGCCCCTCTGCCTGGCTGCCCAGTCTGGAAAGTGAGGAGCATCTCTGCCCGGCCGCCATCCCATCTGGGAAGTGAGGAGCGCCTCTTCCCGGCCGCCATCACATCTAGGAAGTGAGGAGCGTCTCTGCCCGGCCGCCCATCGTCTGGGATGTGGGGAGCCCCTCTGCCTGGCTGCCCAGTCTGGAAAGTGAGGAGCGTCTCTGCCCGGCGCCATCCCATCTGGGAAGTGACGAGCGCCTCTGCCCGGCCGCCACCCCGTCTGGGAGGTGAGGAGCGTCTCTGCCCGGCCGCCCCGTCTGAGAAGTGAGGAGACCCTCCGCCCGGCAGCCGCCCCGTATGAGAAGTGAGGAGCCTCTCCGCCGGCAGCCACCCCGTCTGGGGGGGTCAGCCCCCCGCCAGGCCAGCCGCCCCGTCAGGGAGGGAGGTGGGGGTGTCAGCCCCCCGCCCGCCAGCCGCCCCATCCGGGAGGTGAGGGGCGCTCTGCCCGGCCCGCCCCCTACTGGGAAGTGAGGAGCCCCTCTGCCCAGGCCAGCCGCCCCGTCCGGGAGGGAGGTGGGGGGGTCAGCCCCCCGCCCGGCCAGCCGCCCCGTCCGGGAGGTGAGGGGCGCCTCTGCCCGGCCGCCCTACTGGGAAGTGAGGAGCCCCTCTGCCCGGCCAGCCGCCCCGTCCGGAGGGAGG	257.6	PASS	PRECISE;SVTYPE=INS;SVLEN=727;END=45497656;CIPOS=-3,3;CILEN=-24,24;RE=27;RNAMES=NULL;AF=1.0	GT:DR:DV:PL:GQ	1/1:0:27:258,69,0:68
chr1	45703278	cuteSV.INS.439	G	GTACCCACCTTGGCCTCCCAAAGTGCTGGGATTACAGGTTTAAGTCACTGCACTCAGCCAACAATCTTTATTTACAGATGATAGGATCTTGTATATAGAAAATCCTAAGGACTCTACCAAAAAAAAACTATTAGACTATGAGTGCAGCAAGGTCGCAGAATAAATTGTATTTCTACACACGAGCAATGAACAATCTGAACATGAAATTAATAAAACAATTTATAACAGCATTAAAAGGAATAAAATACTTCTGAATAAATTTTAACCAAAAAAGTACAAGAAACTGAAAATTATAAAACATTGTTGAAACAATCTGAAGCCCTAACTAAAAGGAAAGACATCCTCTGATGAATCAAAAGACTTAATACTGTTAAGTTGGTGATACTCTCCAAATGGATCTCAAATTCAATGGAATCTCTGTCAAAAACCCAACTGGCTTCTCTGCAGGAACTGAAAAGCTGATCCTGAAATGCGTATGAAATTCAAGTTACCCAGGAGAGCCAAACAAATTTTTAAAAGATCAAATTTCTTGAAGGACTCACACTCTCTGATTTCAAAACTTACTACAATGCTGTAATAAGAGAGTCTGGTACTGGCAAAAGGATAGAGAGACATACAGATAAATGAATAGAATAGAAAGCTCAGAAATAAACCCTCACATTTATGGTCAACTGATTTCAACAAAGGTGCCAAGACAATTCAATGGGGGAAAGAACAGTGTTTTTAATCAGTGATGCTGGAACAACTGGATACCCAAATACAAAAGAATGAGGGTGGGTCTCTTCCTCACATCACATATAAAATTAAATCAAAATGTATCAAAGACCTAAATACAAAATTAAAACTATAAAACTCTTAGAAATAAGCATAGTTGTAAAATCCTTATGACCTTGGATTAAGCAATGCTTTCTTAGTTATAACAAATGCACAAATAACAAAAGAACAAAACAAATTGGACATCAAAATTTAAACGTTATGCTTGAATACCAACAAGAAAGTGAAAAAAACACACATAATGGGGCCAGGCGCGGTGGCTCACGCCTGTAATCCCAGCACTTTGGGAGGCTGAGGTAGGTGGAACGAGGAACAAGGTCAGGAGATCAAGACCATCCTGACTAACAAGGTGAAACCCCCGTCTCTACTAAAAAAAAAAAAAAAAAAAAAAAAAAAAAATGGGTGTGATGGCGGGCGCCTGTAGTCCCAGCTACTCGGGAGGCTGAGGCAGGAGAATGGCGTGAAACCCAGGGGGCGAAGCTTGCACTGAGCCAAGATCGAGCCACTGCACTCCAGCCTGGGCGACAGAGCAAGCCTCCCTCTCAAAAAAAAAAAAAAAAAAAAAAAAAAAAAAAAAAAAAAAAAAAAAACACATATAATGGGAGAAAAAATTGTAAATTATATATTTGACAAAGGACTTGCACCTAGATTATAAAAGAACTCTTTTTTTTTTTTTTTTTTTTTTTTTTTGAGAAGGAGTCTCACTCTGTCGCCCAGGCTGGAGTGCAGTGGCACGATCTCGACTCACTGCAAGCTCCGCCTCCTGGGTTCATGCTATTCTCCTGCGTCAGCCTCCCGAGTAGCTGGGACTACAGGCGCCCGCCACCACGACTGGCTAATTCTTTTTGTATTTTTAGTAGAGAAGGGGTTTCACCATGTTAGCCAGGATGGTCTCGATCTGACCTCGTGATCTGCCTGCCTCAGCCTCCCAAAGTGCTGGGATTATAGGCGTGAGCCAACGCGCCCAGCAGAACTCTTACAACTCAATAATAAAAAGACAATCCAATTTTAAAACAGATAAATTGAATAGATGTTTCTTCAAAGAAGATAAACAGATGACCAAAAAACAAATGAAAAGATGCTTATCAGGGAAATGCAAATCAAAATCACAATGAGATACCCATTTATACCTACTAGAACAGCTATAAAAGAAAAACTAATAATAACAAGCATTGGATGTGGAGAAACTGGAACCCTCAGACACTGATGGTGGTTATGTAAAATGGTGTAGATACTTTAGGAAACAGTCTGGGATTCCCTAAAAAGGTTAAACACGATGGGTGCAGTGGCTCACACCTGTAATCCCGGCACTTTGGGAAGCCCGAAGATCACCTGAGATCAGGAGTTCGAGATCAGCCTGGTCAACATGGTGAAACCCGTTTCTACTAAAAACAAAAAATTAGCCAGGCATGGTGGCGCACGTCTGTAATCCTAGCTACTAGGGAGGCTGAGGCAGGATAATCATTTGAACCCTGGAGGCGGAGGTTGCAGAGAGCCAAGATCACCATTGCAGTCCAGCCTGGGCAACAGAGCGAAACTCCATCTCAAAAGGAAACAAAAAACAAACAAACAAACAAAAAGGTTAAACACAGTTACTATGTGACCCAGCAACTCTACTCCTAGGTATATGCCCAAGAGAAATGAAAACACATGTCTACACAAAAACTTGTACGTAAAACTTCATAGTAGCATGTTTGTAATAGCCAAAAAGTAGAAACAACCAAAATGTCTGGTCAGTGAATTATATTTCAATAAAGCTGTTAAAACCCTCCTACTTAAAAAAAAAAAAAAACAAGTAGAAAAAAAAACTTAACTTTTTTTTTTTTTTGAGATGGAGTCTCGCCCAGGCTGGAGTACAGTTGGGTAATCTCAACTCACTGCAACCTCTGCCTCTCAGGTTCAAGCAATTCTTCTGAATCAGCCTCCCAAAGTAGCTGGGATTATAGGCCACCAGCATGCCCAGCTAATTTTTGTATTTTCAGTAAAGATGGGCTTTCATCATGTTGCCCAGGCCGGTCTCGAACTCCTGACCTCAAGT	143.1	PASS	PRECISE;SVTYPE=INS;SVLEN=2811;END=45703278;CIPOS=-14,14;CILEN=-10,10;RE=15;RNAMES=NULL;AF=1.0	GT:DR:DV:PL:GQ	1/1:0:15:143,38,0:38
chr1	45710647	cuteSV.INS.440	G	GGATTACAGGCGTGATCTACCGCACCCAGCCAGTTGTGGTCTGTTTTTTTGTTTGTTTGTTTTGAGACGGAGTGCAGTGGTGCGATCTCAGCTCACTGCAAGCTCTGCCTCCCGGGTTCAGGCCATTCTCCTGCCTCAGCCTCCCGTGTAGCTGGGACTACAGGCACCCGCCACCATGCCCAGCTAATTTTTTGTATTTTTAGTAGAGACAGGGTTTCACCGTGTTAGCCAGGGTGGTCTCGATCTCCTGACCTCATGATCTGCCTGCCTCGGCCTCCCAAAGTGCTGGGATTACAGGCGTGAGCCACCGCGCCTGGCCCTGTGGTCTATTTTTAATTCAGTTTGACAATCGCTGACTTTAAATGGCTTTTAGAGTTTATACTATTTATATTCTATGTAATTACAAATATGGTCAGTTTGTAGACTCCTATTTTGCTGTTTGTTTGCTCTCGTTCTTTTTCTTGAGACAGCCTTGGTCTGTTGCTCAGGCTGGTGGTGCAGTGGCTTGATCTCATCTCACTGCAACCTCTGCCTCCCAGGTTCAAGTGATTCTCCTGACTCAGCGGTGCCTGCCACCATCCCTCCTAATTTTTGTATTTTTTGTAAAGCTGAGGTTTCACCATGTTGGTCAGGCCGGTCTAGAACTCCTGACCTTGAGTGATTCCCCCGACCCTGGCCTCCCAAAGTGCTGGCATTATAGGTGTGAGACACCATGCCTGGCCTTGCCATTTGTTTTCTGTTTATGAAATCCATTCTTTGATTCTTTTTTCCTCTTTTCGTCTTTATGTTGATTGTTTTAGTATTCCATTTTATCTCTTTTATTGTCTAGTTAGCTATATTTCTTCACCTTTTTTCTTGGTGATTGCTTTAGAGTTTTATGGGTGGAAAAAACAGACTCAACATGTTTTCTACTCAACTTCTGTGACTAAATGTGTGTGGGTTTTCCCCTACACATCAAGCAGCAGATACCAGCTACGTGTCCTCTAATTCAATTAAATTCTTATACTGTTTACCTGGAGATAGCCTCAGACCCCACAGGTTGAGGGCTCAGTCCCCAAGACTGCCCCCTCCTTCAGGCACTATTCCAAGTCCAAGCCTCTGGAACTTCTGACCAACTGGCTCCAAGTTGGGGTTCTCACAACACCCTCTTTGGAGTCTGTTAATTTGCTAATGATACAGATGAAGAGATGCATATGGGGAGGTATGGGGGTATGGCATGGTACTTCTATGCCCTCTCTGTTTATGCCACCCTCTAAGAACCGCCAGGTGTTCAACTATCAGGAAGTTCTCTGAACTCAGTCCTTTTGGGTTTTTTTGTTTTGTTTTTGTTTTTTAGACGGAGTCTTGCTCTGTCACCAGGCTGGAGTGAAATGTTGCGATCTAGGCTCACTGCAACCTCCACCTCCCGGGTTCAAGCAATTCTCCTGCCTCAGCCTCCCAAGTAGCTGGAACTACAGGCACGCACCGCCATGCCCAGCTAATTTTTGTATTTTTAGTAGAGACGGGGTTTCACCATGTTGGCCAGGATGGTCTTGATCTCCCTCAGCCTCCCAAAGTGCTGGGATTACAGGTGTGAGCCACCACTTCAGGGCTGGTTTTTCTGGAGACTTTATTACATAGCCATGATTGATTAAATCATTGGGCATCCACTTAACCTTCAGCTCCTCTCCCCTCCCCGGAAGTCAGGGGATGGGACTGAAAGTTCTAATTCTGTAATCATGCCTTGGTCTTTCTGGTGAGCAGCCCTAATTCTGAAGCTAACTATGGGCTTCCATCCATCAGTCAACATTAGAAAAGGGCATCACTTTGGATATTCTCGGGATGTTAGGAGTTGTATGCCAGGAAATGGGTTGAAGGCTGTGTACTTCATAATATCACAGGTTTACATTATGTATTTTTGGTGTATCAAATCCGCAATATCATACTGTATCACTTGAAAGTAAGGAACTTACAAAAATATACTTTTACCAGCCTAGCCAAC	143.1	PASS	PRECISE;SVTYPE=INS;SVLEN=1980;END=45710647;CIPOS=-2,2;CILEN=-3,3;RE=15;RNAMES=NULL;AF=1.0	GT:DR:DV:PL:GQ	1/1:0:15:143,38,0:38
chr1	45768933	cuteSV.DEL.279	ATAGAGGCTGCAGTGAGCCACGTTTGAGCCCTTGGATCACTTGGGCTGAGGAGG	A	65.2	PASS	PRECISE;SVTYPE=DEL;SVLEN=-53;END=45768986;CIPOS=-0,0;CILEN=-0,0;RE=17;RNAMES=NULL;AF=0.4474;STRAND=+-	GT:DR:DV:PL:GQ	0/1:21:17:65,0,103:65
chr1	45900436	cuteSV.DEL.280	GATGTTGGATATTTTTTTTTTTTTTTTTTTTTTTTTTTTTTGAGACGGAGTCTCGCTCTGTCGCCCAGGCCGGACTGCGGACTGCAGTGGCGCAATCTCGGCTCACTGCAAGCTCCGCTTCCCGGGTTCACGCCATTCTCCTGCCTCAGCCTCCCGAGTAGCTGGGACTACAGGCGCCCGCCACCGCGCCCGGCTAATTTTTTGTATTTTTAGTAGAGACGGGGTTTCACCTTGTTAGCCAGGATGGTCTCGATCTCCTGACCTCATGATCCACCTGCCTCGGCCTCCCAAAGTGCTGGGATTACAGGCGTGAGCCACCGCGCCCGGCCG	G	229.0	PASS	PRECISE;SVTYPE=DEL;SVLEN=-329;END=45900765;CIPOS=-1,1;CILEN=-0,0;RE=24;RNAMES=NULL;AF=1.0;STRAND=+-	GT:DR:DV:PL:GQ	1/1:0:24:229,61,0:61
chr1	46240193	cuteSV.DEL.281	AAATGAAAGTCAGACAATTAGGGAGCCTGTCTGGCCATGGTGGCCGCGGCTGGTGGTTGGCGCGGCTGCGCTGCGGCCCGGGGCAGTGCGGAGCCAGGACAGTCGCGGCGCTGACGCCCGCGGGCCCCAGCTGCAGATATGAAGCGGAGCCGCTGCCGCGACCGACCGCAGCCGCCGCCGCCCGACCGCCGGGAGGATGGAGTTCAGCGGGCAGCGGAGCTGTCTCAGTCTTTGCCGCCGCGCCGGCGAGCGCCGCCCGGGAGGCAGCGGCTGGAGGAGCGGACGGGCCCCGCGGGGCCCGAGGGCAAGGAGCAGCCGCCTGCCTTGGCCTCCCAAAGTGCCGAGATTGCAGCCTCTGCCCGGCTGCCACCCCGTCTGGGAAGTGAGGAGTGTCTCTGCCTGGCCGCCCATCGTCTGGGATGTGAGGAGCCCCTCTGCCTGGCTGCCCAGTCTGGAAAGTGAGGAGCGTCTCCGCCCGGCCGCCATCCCATCTAGGAAGGGAGGAGCGCCTCTTCCCAGCCGCCATCACATCTAGGAAGTGAGGAGCGTCTCTGCCCGGCCGCCCATCGTCTGAGATGTGGGGAGCGCCTCTGCCCCGCCGCCCCATCTGGGATGTGAGGAGCGCCTCTGCCCGGCCGAGACCCCGTCTGGGAGGTGAGGAGCGTCTCTGCCCGGCCGCCCCGTCTGAGAAGTGAGGAGACCCTCTGCCTGGCAACCACCCCGTCTGAGAAGTGAGGAGCCCCTCCGCCCGGCAGCTGCCCCGTCTGAGAAGTGAGGAGCCTCTCCGCCCGGCAGCCGCCCCATCTGGGAAGTGAGGAGCGTCTCCGCCCGGCAGCCACCCCGTCCGGGAGGGAGGTGGGGGGGGGTCAGCCCCCGCCCGGCCAGCCGCCCCATCCGGGAGGGAGGTGGGGGTCAGCCCCCCCGCCCGGCCAGCCGTGCCATCCGGGAGGGAGGTGGGGGGGTCAGCCCCCCGCCTGGCCAGCCGTGCCATCCGGGAGGGAGGTGGGGGGGTCAGCCCCCCGCCCGGCCAGCCGCCCCGTCCGGGAGGTGAGGGGCGCCTCTGCCCGGCCGCCCCTACTGGGAAGTGAGGAGCCCCTCAGCCCGGCCAGCCACCCCGTCCGGGAGGGAGATGGGGGGGTCAGCCCCCCCACCCGGCCAGCCGCCCCGTCCGGTAGGGAGGTGGGGGGGTCAGCCCCCCGCCTGGCCAGCCGCCCCGTCCGGGAGGGAGGTGGGGGGGTCAGCCCTCCGCCCGGCCAGCCGCCCCGTCTGGGAGGTGAGGGGCGCCTCTGCCCAGCCGCCCCTACTGGGAAGTGAGGAGCCCCTCTGCCCGGCCAGCCGCCCCGTCCGGGAGGGAGGTGGGGGGGTCAGCCCCCCGCCCGGCCAGCCGCCCCGTCCGGGAGGGAGGTGGGGAGGTCAGCCCTCCGCCCGGCCAGCCGCCCCGTCTGGGAGGTGAGGGGCGCCTCTGCCCGGCCGCCCCTACTGGGAAGTGAGGAGCCCCTCTGCCCGGCCAGCCGCCCCGTCCGGGAGGGAGGTGGGGGGGTCGGCCCCCCTGCCCGGCCAGCCGCCCCGTCCGGGAGGTGAGGGGCGCCTCTGCCCGGCCGCCCCTACTGGGAAGTGAGGAGCCCCTCTGCCCGGCCAGCCGCCCCGTCCGGGAGGGAGGTGGGGGGGTCAGCCCCCCGCCCGGCCAGCCGCCCCGTCCGGGAGGGAGGTTGGGGGGGGTCAGCCCCCCCGCCCAGCCAGCCGCCCTGTCCGGGAGGTGAGGGGCGCCTCTGCCCGGCCGCCCCTACTGGGAAGTGAGGAGCCCCTCTGCCCGGCCAGCCGCCCCGTCCGGGAGGGAGGTGGGGGGGTCGGCCCCCCGCCCGGCCAGCCGCCCCGTCCGGGAGGGAGGTGGGGGGGTCGGCCCCCCGCCCGGCCAGCCGCCCTGTCCGGGAGGGAGGTGGGGGGGGTCGGCCCCCCTGCCCGGCCAGCCGCCCCGTCCGGGAGTTGAGGGGCGCCTCTGCCCGGCCGCCCCTACTGGGAAGTGAGGAGCCCCTCTGCCCGGCCAGCCGCCCCGTCCGGGAGGGAGGTGGGGGGGTCAGCCCCCCGCCCGGCCAGCCGCCCCGTCCAGGAGGGAGGTGGGGGGGGTCAGCCCCCCTGCCCGGCCAGCCGCCCCGTCCGGGAGGTGAGGGGCGCCTCTGCCTGGCCGCCCCTACTGGGAAGTGAGGAGCCCCTCTGCCCGGCCACCACCCCGTCTGGGAGGTGTGCCCAACAGCTCATTGAGAACGGGCCAGGATGACAATGGCGGCTTTGTGGAATAGAAAGGCGGGAAAGGTGGGGAAAAGATTGAGAAATCGGATGGTTGCCGTGTCTGTGTAGAAAGAAGTAGACATGGGAGACTTTTCATTTTGTTCTGCACTAAGAAAAATTCCTCTGCCTTGGGATCCTGTTGATCTGTGACCTTACCCCCAACCCTGTGCTCTCTGAAACATGTGCTGTGTCCACTCAGGGTTAAATGGATTAAGGGCGGTGCAAGATGTGCTTTGTTAAACAGATGCTTGAAGGCAGCATGCTCGTTAAGAGTCATCACCAATCCCTAATCTCAAGTAATCAGGGACACAAACACTGCGGAAGGCCGCAGGGTCCTCTGCCTAGGAAAACCAGAGACCTTTGTTCACTTGTTTATCTGCTGACCTTCCCTCCACTATTGTCCCATGACCCTGCCAAATCCCCCTCTGTGAGAAACACCCAAGAATTATCAATAAAAAAAAAAAAAAAAAAAAAAAG	A	41.1	PASS	PRECISE;SVTYPE=DEL;SVLEN=-2762;END=46242955;CIPOS=-3,3;CILEN=-1,1;RE=11;RNAMES=NULL;AF=0.44;STRAND=+-	GT:DR:DV:PL:GQ	0/1:14:11:41,0,70:41
chr1	46329126	cuteSV.INS.441	A	AGCTCTTGAAAATTCTTTTTTTTTTTTTTTTTTTTTTTGAGACGGAGTCTCGCTCTGTCGCCCAGGCTGGAGTGCAGTGGCGGGATCTCGGCTCACTGCAAGCTCCGCCTCCCGGGTTCACGCCATTCTCCTGCCTCAGCCTCCCAAGTAGCTGGGACTACAGGCGCCCGCCACTACGCCCGGCTAATTTTTTGTGTTTTTTAGTAGAGACGGGGTTTCACTGTGTTAGCCAGGATGGTCTCGATCTCCTGACCTCGTGATCCGCCCGCCTCGGCCTCCCAAAGTGCTGGGATTACAGGCGTGAGCCACCGCGCCCGGCCCT	60.9	PASS	PRECISE;SVTYPE=INS;SVLEN=321;END=46329126;CIPOS=-0,0;CILEN=-0,0;RE=12;RNAMES=NULL;AF=0.5714	GT:DR:DV:PL:GQ	0/1:9:12:61,0,32:32
chr1	46336997	cuteSV.DEL.282	TAAAAATCACCAGCCTGACTTTGGGAGGCCGAGGCGGGCGGATCACGAGGTCAGGAGATCGAGACCATCCTGGCTAACACGGTGAAACCCCGTCTCTACTAAAAATACAAAAAATTAGCCGGGCGAGGTGGCGGGCGCCTGTAGTCCCAGCTACTCGGGAGGCTGAGGCAGGAGAATGGCGTGAACCCCCGGGGGCGGAGCCTGCAGTGAGCCGAGATTGCGCCACTGCACTCCAGCCTGGGCGACAGCGAGACTCCGTCTCAAAAAAAAAAAAAAAAAAAAAAAAAAAAA	T	62.8	PASS	PRECISE;SVTYPE=DEL;SVLEN=-290;END=46337287;CIPOS=-0,0;CILEN=-0,0;RE=13;RNAMES=NULL;AF=0.5417;STRAND=+-	GT:DR:DV:PL:GQ	0/1:11:13:63,0,44:43
chr1	46337660	cuteSV.DEL.283	CAAGAATCCCAACAATCTGGGAGGCCGGAGCGGGCGGATCACGAGGTCAGGAGATCGAGACAATCCTGGCTAACACAGTGAAACCCCATCTCTACTAAAAATACAAAAAATTAGCCGGGCGCGGTGGCGGGCGCCTGTAGTCCCAGCTACTCGGGAGGCTGAGGCAGGAGAATGGCGTGAACCCGGGAGGCGGAGCTTGCAGTGAGCAGAAATAGCGCCACTGCACTCCGGCCTGGGTGAAAGAGCAAGGCTCCGTCTCAAAAAAAAAAAAAAACACACACACACACACAAAA	C	62.8	PASS	PRECISE;SVTYPE=DEL;SVLEN=-292;END=46337952;CIPOS=-1,1;CILEN=-0,0;RE=13;RNAMES=NULL;AF=0.5417;STRAND=+-	GT:DR:DV:PL:GQ	0/1:11:13:63,0,44:43
chr1	46776194	cuteSV.INS.442	T	TAAAATTTATATATATAATTTATATATATAAAAATATATAAAATTTATATATATAATTTATATATATAAAAATATATAAAATTTATATATATAATTTATATATATAAAATATATAAAATTTATATATATAATT	0.1	q5	IMPRECISE;SVTYPE=INS;SVLEN=132;END=46776194;CIPOS=-3,3;CILEN=-2,2;RE=7;RNAMES=NULL;AF=0.2121	GT:DR:DV:PL:GQ	0/0:26:7:0,18,181:17
chr1	46776357	cuteSV.INS.443	A	ATATATAAAATTATATATATAATTATATATATAAAAATATATAAAATTTATATATATAATTTATATATATAAAATTTATATATATAATTTATATATATAAAATTTATATATATAATTTATATATATAAAATTTATAT	334.0	PASS	PRECISE;SVTYPE=INS;SVLEN=136;END=46776357;CIPOS=-12,12;CILEN=-13,13;RE=35;RNAMES=NULL;AF=1.0	GT:DR:DV:PL:GQ	1/1:0:35:334,89,0:89
chr1	47179107	cuteSV.INS.444	T	TTCTCTCTCTCTCTCTCTCTCTCCCCCTCTCTCCCTCTCTCTCTCTCTCCCCCTCCCCCTCCCCCCTCCCCCTCTCCCCTCTCTGTCTCTCTCTCTCTCTCTCTCTCTCTCTCTCTCTTC	133.6	PASS	PRECISE;SVTYPE=INS;SVLEN=119;END=47179107;CIPOS=-1,1;CILEN=-9,9;RE=14;RNAMES=NULL;AF=1.0	GT:DR:DV:PL:GQ	1/1:0:14:134,36,0:35
chr1	47184459	cuteSV.INS.445	G	GCTCCATCCCCCACTAAACCCATCTCCCAACAAGCTCCATCCCCCACCAAGCTCCATCCCCCACTAAACCCATTCCCACTGAGTCCATCACCCACTGAGTCCATCCCCCACTGAGTCCATCCTCCACTGAACCCATGCCCCACTGAACCCATCCCCCACTGAACCCATCCCCCACTGAACCCATCCCCCACTGAGCCCATTCCCCACTGAGTCCATCCTCCACTGAGTCCATCCTCCACTGAACCCATGCCCCACTGAACCCATCCCCCACTGAACCATCCCCCACTGAACCTATCCCCCACTGAGCCCATTCCCCACTGAGTCCATCCCCCACTGAGTCCATCCCCCACTGAGTCCATCCCTCACTGAGTCCATCCCTTGCTGAGCCCATACCCGCTAAGTCCATCCCCCGCTGAGTCCATCCCCCGCTGAGTCCATCCCCTGCTGAGTCCATCCCCCACTGAGCTCCATCCCCCACTAAGCTCCATCCCCCACTAAACCCATCTCCCAACAAGCTCCATCCCCCACCAAGCTCCGTCCGCCACCAAGCTCCATCCCCCACTAAACCCATCCCCACTGAGCTCCATCCTCCACTGAACCCATCCCCACTGAGTCCATCTCCCACTGAGTCCAACCCCACTGAACCCATCCCCCACTGAACCCATCCCCCACTGAACCCATCCCCCACTGAACCCATCCCTCACTGAACCCATCCTCCACTGAATCCATCCCCCACTGAGCTCCATCCCCCACTGAACCCATCCCCCACTGAACCCATCCCCCACTGAATCCATCCCCCACTGAGCTCCATCCCCCACTGAACCCATCCCCCACTGAGCTCCATCCCCCACTGAACCCATCCCTCACTGAACCCATCCTCCACTGAATCCATCCCCCACTGAGCTCCATCCCCCACTGAACCCATCCCCCACTGAACCCATCCCCCACTGAATCCATCCCCCACTGAGCTCCATCCCCCACTGAACCCATTCCCC	152.7	PASS	PRECISE;SVTYPE=INS;SVLEN=994;END=47184459;CIPOS=-0,0;CILEN=-1,1;RE=16;RNAMES=NULL;AF=1.0	GT:DR:DV:PL:GQ	1/1:0:16:153,41,0:40
chr1	47592608	cuteSV.INS.446	C	CAGCAGCCCTGGCTGTCAGCTGGGGCAGGGACTCAAATCCCAATTTGGGTCTTTCAGTGGAAACAG	110.0	PASS	PRECISE;SVTYPE=INS;SVLEN=65;END=47592608;CIPOS=-0,0;CILEN=-0,0;RE=19;RNAMES=NULL;AF=0.6786	GT:DR:DV:PL:GQ	0/1:9:19:110,0,15:14
chr1	47708475	cuteSV.DEL.284	AGGGATGCCGTGCCCAGGAGCCTGGACAAGGGATGCCGTGCCCAGGAGCCTGGACAAGGGATGCCGTGCCCAGGAGCCTGGACAA	A	314.9	PASS	PRECISE;SVTYPE=DEL;SVLEN=-84;END=47708559;CIPOS=-8,8;CILEN=-0,0;RE=33;RNAMES=NULL;AF=1.0;STRAND=+-	GT:DR:DV:PL:GQ	1/1:0:33:315,84,0:84
chr1	47743225	cuteSV.INS.447	G	GGTGGTCATGTTGGTAGTGATGGTGTTGGTGATGGAGGTAATGGTGGTGGTCATGTTGGTGGAAGTGGTGGTGGTGGTAGTGATGGTGATGGTGATGGAGGTGGTGGTGGTGGAAGTGGTGATGGTGGTGGTGATGGTGATGGTGGTGGCAGTGATAATAGTGATGGTGATGGTGGTGGTGGTGGTGGCAATGGCAGGAGTTGTAATGGTGATGGTGATGGAGATGATGGTGGTGGTTGTGGTGGTGGAA	43.7	PASS	PRECISE;SVTYPE=INS;SVLEN=249;END=47743225;CIPOS=-0,0;CILEN=-0,0;RE=11;RNAMES=NULL;AF=0.4583	GT:DR:DV:PL:GQ	0/1:13:11:44,0,63:43
chr1	47743225	cuteSV.INS.448	G	GGTGGTCATGTTGGTAGTGATGGTGTTGGTGATGGAGGTAATGGTGGTGGTCATGTTGGTGGAAGTGGTGGTGGTGGTAGTGATGGTGATGGTGATGGAGGTGGTGGTGGTGGAAGTGGTGATGGTGGTGGTGATGGTGATGGTGGTGGCAGTGATAATAGTGATGGTGATGGTGGTGGTGGTGGTGGCAATGGCAGGAGTTGTAATGGTGATGGTGATGGAGATGATGGTGGTGGTTGTGGTGGTGGAAGTGGTGGTGGTGGTAGTGATGGTGGTGGTGGTGATAATGGTGACGGAGGTGATGGTGGTGGTGGTGGTGGTGGTGGTAGAAGTGGTGGTGGTGGTAGTGATGGTGGTGGTGGTGATAATGGTGACGGAGGTGATGGTGGTGGTGGTGGTGGTAGAAGTGGTGGTGGTGGTAGTGATGGTGGTGGTGGTGATAATGGTGACGGAGGTGATGGTGGTGGTGGTGGTGGTAGAAGTGGTGGTGGTGGTAGTGATGGTGGTGGTGGTGATAATGGTGACGGAGGTGATGGTGGTGGTGGTGGTGGTGGTAGAAGTGATGGTGGTGGTAGTGATGGTGGTGGTGGTGATAATGGTGACGGAGGTGATGTGGTGGTGGTGGTGGTGGTAGAAGTGGTGGTGGTGGTAGTGATGGTGGTGGTGGTGATAATGGTGACGGAGGTGATGGTGGTGGTGGTGGTGGTGGTAGAAGTGGTGGTGGTGGTAGTGATGGTGGTGGTGGTGATAATGGTGATGGAGGTGATGGTGGTGGTGGTGGTGGTGGAAGTGGTGGTGGTGATGGTGGTGGTGGTGATGGTGATGGTGGTGGTGGTGGTGGTGGTGGTGGAAGTGGTGGTGGTGGTGGTAGTGATGGTGGTGGTGGTGATAATGGTGACGGAGGTGATGGTGGTGGTGGTGGTGGTAGAA	67.2	PASS	PRECISE;SVTYPE=INS;SVLEN=929;END=47743225;CIPOS=-0,0;CILEN=-1,1;RE=14;RNAMES=NULL;AF=0.5385	GT:DR:DV:PL:GQ	0/1:12:14:67,0,48:48
chr1	48192985	cuteSV.INS.449	G	GCCCCGTCCGGGAGGGAGTTGGGGGGGTCAGCCCCCCGCCCGGCCAGCCGC	56.5	PASS	PRECISE;SVTYPE=INS;SVLEN=50;END=48192985;CIPOS=-7,7;CILEN=-1,1;RE=11;RNAMES=NULL;AF=0.5789	GT:DR:DV:PL:GQ	0/1:8:11:56,0,28:27
chr1	48244736	cuteSV.INS.450	A	ATATATATAAATTATATTTATATTATATATAAATTATATTTATATTATATATAAATTATATTTATATTATATATAAATTATATTTATATTATATATAAATTATATTTATATTATATATAAATTATATTTATAT	38.6	PASS	PRECISE;SVTYPE=INS;SVLEN=132;END=48244736;CIPOS=-13,13;CILEN=-2,2;RE=11;RNAMES=NULL;AF=0.4231	GT:DR:DV:PL:GQ	0/1:15:11:39,0,77:38
[truncated: 14,266,807 more chars]
