# Supplementary material for: Bayesian Integrative Detection of Structural Variations With False Discovery Rate Control
Source: Biom J. 2026 Mar 27;68(2):e70128. doi: 10.1002/bimj.70128 (PMC13022811; doi:10.1002/bimj.70128)
Supplement: Supplementary file 2 — Supporting Information [file BIMJ-68-e70128-s001.zip › Code_and_Data/Data_NA19238/NA19238.pbsv.vcf]

##fileformat=VCFv4.2
##fileDate=2025-03-12T11:25:30.526Z
##source=pbsv 2.9.0 (commit v2.9.0-2-gce1559a)
##PG="pbsv call -j 16 /home/Data/lowrank/ref/hg38/GRCh38_GIABv3_no_alt_analysis_set_maskedGRC_decoys_MAP2K3_KMT2C_KCNJ18.fa /home/Data/lowrank/trio/NA19238.svsig.gz /home/Data/lowrank/trio/NA19238.pbsv.vcf"
##INFO=<ID=SVTYPE,Number=1,Type=String,Description="Type of structural variant">
##INFO=<ID=END,Number=1,Type=Integer,Description="End position of the structural variant described in this record">
##INFO=<ID=SVLEN,Number=.,Type=Integer,Description="Difference in length between REF and ALT alleles">
##INFO=<ID=SVANN,Number=.,Type=String,Description="Repeat annotation of structural variant">
##INFO=<ID=CIPOS,Number=2,Type=Integer,Description="Confidence interval around POS for imprecise variants">
##INFO=<ID=MATEID,Number=.,Type=String,Description="ID of mate breakends">
##INFO=<ID=MATEDIST,Number=1,Type=Integer,Description="Distance to the mate breakend for mates on the same contig">
##INFO=<ID=IMPRECISE,Number=0,Type=Flag,Description="Imprecise structural variation">
##ALT=<ID=INV,Description="Inversion">
##ALT=<ID=DUP,Description="Duplication">
##FILTER=<ID=Decoy,Description="Variant involves a decoy sequence">
##FILTER=<ID=NearReferenceGap,Description="Variant is near (< 1000 bp) from a gap (run of >= 50 Ns) in the reference assembly">
##FILTER=<ID=NearContigEnd,Description="Variant is near (< 1000 bp) from the end of a contig">
##FILTER=<ID=InsufficientStrandEvidence,Description="Variant has insufficient number of reads per strand (< 1).">
##FORMAT=<ID=GT,Number=1,Type=String,Description="Genotype">
##FORMAT=<ID=AD,Number=R,Type=Integer,Description="Read depth per allele">
##FORMAT=<ID=DP,Number=1,Type=Integer,Description="Read depth at this position for this sample">
##FORMAT=<ID=SAC,Number=.,Type=Integer,Description="Number of reads on the forward and reverse strand supporting each allele including reference">
##FORMAT=<ID=CN,Number=1,Type=Integer,Description="Copy number genotype for imprecise events">
##INFO=<ID=NotFullySpanned,Number=0,Type=Flag,Description="Duplication variant does not have any fully spanning reads">
##reference=file:///home/Data/lowrank/ref/hg38/GRCh38_GIABv3_no_alt_analysis_set_maskedGRC_decoys_MAP2K3_KMT2C_KCNJ18.fa
##contig=<ID=KCNJ18_chr17_22629421_22688415,length=58994>
##contig=<ID=KMT2C_chr13_10688343_10754814,length=66471>
##contig=<ID=KMT2C_chr13_10744786_10790087,length=45301>
##contig=<ID=KMT2C_chr13_11526357_11569988,length=43631>
##contig=<ID=KMT2C_chr13_11559977_11592630,length=32653>
##contig=<ID=KMT2C_chr13_14211849_14228603,length=16754>
##contig=<ID=KMT2C_chr13_14408161_14474907,length=66746>
##contig=<ID=KMT2C_chr13_14464876_14502703,length=37827>
##contig=<ID=KMT2C_chr14_3553442_3620349,length=66907>
##contig=<ID=KMT2C_chr14_3610318_3640421,length=30103>
##contig=<ID=KMT2C_chr15_5960377_6027329,length=66952>
##contig=<ID=KMT2C_chr15_6020392_6062903,length=42511>
##contig=<ID=KMT2C_chr21_7659652_7674726,length=15074>
##contig=<ID=KMT2C_chr21_7687010_7731520,length=44510>
##contig=<ID=KMT2C_chr21_8616365_8659521,length=43156>
##contig=<ID=KMT2C_chr21_8649510_8682182,length=32672>
##contig=<ID=KMT2C_chr22_11126384_11167180,length=40796>
##contig=<ID=KMT2C_chr22_11157169_11189815,length=32646>
##contig=<ID=KMT2C_chr22_6626735_6693166,length=66431>
##contig=<ID=KMT2C_chr22_6683135_6713219,length=30084>
##contig=<ID=KMT2C_chr2_89596961_89613143,length=16182>
##contig=<ID=KMT2C_chr2_90170767_90210396,length=39629>
##contig=<ID=MAP2K3_chr17_22578583_22605165,length=26582>
##contig=<ID=chr1,length=248956422>
##contig=<ID=chr10,length=133797422>
##contig=<ID=chr11,length=135086622>
##contig=<ID=chr11_KI270721v1_random,length=100316>
##contig=<ID=chr12,length=133275309>
##contig=<ID=chr13,length=114364328>
##contig=<ID=chr14,length=107043718>
##contig=<ID=chr14_GL000009v2_random,length=201709>
##contig=<ID=chr14_GL000194v1_random,length=191469>
##contig=<ID=chr14_GL000225v1_random,length=211173>
##contig=<ID=chr14_KI270722v1_random,length=194050>
##contig=<ID=chr14_KI270723v1_random,length=38115>
##contig=<ID=chr14_KI270724v1_random,length=39555>
##contig=<ID=chr14_KI270725v1_random,length=172810>
##contig=<ID=chr14_KI270726v1_random,length=43739>
##contig=<ID=chr15,length=101991189>
##contig=<ID=chr15_KI270727v1_random,length=448248>
##contig=<ID=chr16,length=90338345>
##contig=<ID=chr16_KI270728v1_random,length=1872759>
##contig=<ID=chr17,length=83257441>
##contig=<ID=chr17_GL000205v2_random,length=185591>
##contig=<ID=chr17_KI270729v1_random,length=280839>
##contig=<ID=chr17_KI270730v1_random,length=112551>
##contig=<ID=chr18,length=80373285>
##contig=<ID=chr19,length=58617616>
##contig=<ID=chr1_KI270706v1_random,length=175055>
##contig=<ID=chr1_KI270707v1_random,length=32032>
##contig=<ID=chr1_KI270708v1_random,length=127682>
##contig=<ID=chr1_KI270709v1_random,length=66860>
##contig=<ID=chr1_KI270710v1_random,length=40176>
##contig=<ID=chr1_KI270711v1_random,length=42210>
##contig=<ID=chr1_KI270712v1_random,length=176043>
##contig=<ID=chr1_KI270713v1_random,length=40745>
##contig=<ID=chr1_KI270714v1_random,length=41717>
##contig=<ID=chr2,length=242193529>
##contig=<ID=chr20,length=64444167>
##contig=<ID=chr21,length=46709983>
##contig=<ID=chr22,length=50818468>
##contig=<ID=chr22_KI270731v1_random,length=150754>
##contig=<ID=chr22_KI270732v1_random,length=41543>
##contig=<ID=chr22_KI270733v1_random,length=179772>
##contig=<ID=chr22_KI270734v1_random,length=165050>
##contig=<ID=chr22_KI270735v1_random,length=42811>
##contig=<ID=chr22_KI270736v1_random,length=181920>
##contig=<ID=chr22_KI270737v1_random,length=103838>
##contig=<ID=chr22_KI270738v1_random,length=99375>
##contig=<ID=chr22_KI270739v1_random,length=73985>
##contig=<ID=chr2_KI270715v1_random,length=161471>
##contig=<ID=chr2_KI270716v1_random,length=153799>
##contig=<ID=chr3,length=198295559>
##contig=<ID=chr3_GL000221v1_random,length=155397>
##contig=<ID=chr4,length=190214555>
##contig=<ID=chr4_GL000008v2_random,length=209709>
##contig=<ID=chr5,length=181538259>
##contig=<ID=chr5_GL000208v1_random,length=92689>
##contig=<ID=chr6,length=170805979>
##contig=<ID=chr7,length=159345973>
##contig=<ID=chr8,length=145138636>
##contig=<ID=chr9,length=138394717>
##contig=<ID=chr9_KI270717v1_random,length=40062>
##contig=<ID=chr9_KI270718v1_random,length=38054>
##contig=<ID=chr9_KI270719v1_random,length=176845>
##contig=<ID=chr9_KI270720v1_random,length=39050>
##contig=<ID=chrEBV,length=171823>
##contig=<ID=chrM,length=16569>
##contig=<ID=chrUn_GL000195v1,length=182896>
##contig=<ID=chrUn_GL000213v1,length=164239>
##contig=<ID=chrUn_GL000214v1,length=137718>
##contig=<ID=chrUn_GL000216v2,length=176608>
##contig=<ID=chrUn_GL000218v1,length=161147>
##contig=<ID=chrUn_GL000219v1,length=179198>
##contig=<ID=chrUn_GL000220v1,length=161802>
##contig=<ID=chrUn_GL000224v1,length=179693>
##contig=<ID=chrUn_GL000226v1,length=15008>
##contig=<ID=chrUn_KI270302v1,length=2274>
##contig=<ID=chrUn_KI270303v1,length=1942>
##contig=<ID=chrUn_KI270304v1,length=2165>
##contig=<ID=chrUn_KI270305v1,length=1472>
##contig=<ID=chrUn_KI270310v1,length=1201>
##contig=<ID=chrUn_KI270311v1,length=12399>
##contig=<ID=chrUn_KI270312v1,length=998>
##contig=<ID=chrUn_KI270315v1,length=2276>
##contig=<ID=chrUn_KI270316v1,length=1444>
##contig=<ID=chrUn_KI270317v1,length=37690>
##contig=<ID=chrUn_KI270320v1,length=4416>
##contig=<ID=chrUn_KI270322v1,length=21476>
##contig=<ID=chrUn_KI270329v1,length=1040>
##contig=<ID=chrUn_KI270330v1,length=1652>
##contig=<ID=chrUn_KI270333v1,length=2699>
##contig=<ID=chrUn_KI270334v1,length=1368>
##contig=<ID=chrUn_KI270335v1,length=1048>
##contig=<ID=chrUn_KI270336v1,length=1026>
##contig=<ID=chrUn_KI270337v1,length=1121>
##contig=<ID=chrUn_KI270338v1,length=1428>
##contig=<ID=chrUn_KI270340v1,length=1428>
##contig=<ID=chrUn_KI270362v1,length=3530>
##contig=<ID=chrUn_KI270363v1,length=1803>
##contig=<ID=chrUn_KI270364v1,length=2855>
##contig=<ID=chrUn_KI270366v1,length=8320>
##contig=<ID=chrUn_KI270371v1,length=2805>
##contig=<ID=chrUn_KI270372v1,length=1650>
##contig=<ID=chrUn_KI270373v1,length=1451>
##contig=<ID=chrUn_KI270374v1,length=2656>
##contig=<ID=chrUn_KI270375v1,length=2378>
##contig=<ID=chrUn_KI270376v1,length=1136>
##contig=<ID=chrUn_KI270378v1,length=1048>
##contig=<ID=chrUn_KI270379v1,length=1045>
##contig=<ID=chrUn_KI270381v1,length=1930>
##contig=<ID=chrUn_KI270382v1,length=4215>
##contig=<ID=chrUn_KI270383v1,length=1750>
##contig=<ID=chrUn_KI270384v1,length=1658>
##contig=<ID=chrUn_KI270385v1,length=990>
##contig=<ID=chrUn_KI270386v1,length=1788>
##contig=<ID=chrUn_KI270387v1,length=1537>
##contig=<ID=chrUn_KI270388v1,length=1216>
##contig=<ID=chrUn_KI270389v1,length=1298>
##contig=<ID=chrUn_KI270390v1,length=2387>
##contig=<ID=chrUn_KI270391v1,length=1484>
##contig=<ID=chrUn_KI270392v1,length=971>
##contig=<ID=chrUn_KI270393v1,length=1308>
##contig=<ID=chrUn_KI270394v1,length=970>
##contig=<ID=chrUn_KI270395v1,length=1143>
##contig=<ID=chrUn_KI270396v1,length=1880>
##contig=<ID=chrUn_KI270411v1,length=2646>
##contig=<ID=chrUn_KI270412v1,length=1179>
##contig=<ID=chrUn_KI270414v1,length=2489>
##contig=<ID=chrUn_KI270417v1,length=2043>
##contig=<ID=chrUn_KI270418v1,length=2145>
##contig=<ID=chrUn_KI270419v1,length=1029>
##contig=<ID=chrUn_KI270420v1,length=2321>
##contig=<ID=chrUn_KI270422v1,length=1445>
##contig=<ID=chrUn_KI270423v1,length=981>
##contig=<ID=chrUn_KI270424v1,length=2140>
##contig=<ID=chrUn_KI270425v1,length=1884>
##contig=<ID=chrUn_KI270429v1,length=1361>
##contig=<ID=chrUn_KI270435v1,length=92983>
##contig=<ID=chrUn_KI270438v1,length=112505>
##contig=<ID=chrUn_KI270442v1,length=392061>
##contig=<ID=chrUn_KI270448v1,length=7992>
##contig=<ID=chrUn_KI270465v1,length=1774>
##contig=<ID=chrUn_KI270466v1,length=1233>
##contig=<ID=chrUn_KI270467v1,length=3920>
##contig=<ID=chrUn_KI270468v1,length=4055>
##contig=<ID=chrUn_KI270507v1,length=5353>
##contig=<ID=chrUn_KI270508v1,length=1951>
##contig=<ID=chrUn_KI270509v1,length=2318>
##contig=<ID=chrUn_KI270510v1,length=2415>
##contig=<ID=chrUn_KI270511v1,length=8127>
##contig=<ID=chrUn_KI270512v1,length=22689>
##contig=<ID=chrUn_KI270515v1,length=6361>
##contig=<ID=chrUn_KI270516v1,length=1300>
##contig=<ID=chrUn_KI270517v1,length=3253>
##contig=<ID=chrUn_KI270518v1,length=2186>
##contig=<ID=chrUn_KI270519v1,length=138126>
##contig=<ID=chrUn_KI270521v1,length=7642>
##contig=<ID=chrUn_KI270522v1,length=5674>
##contig=<ID=chrUn_KI270528v1,length=2983>
##contig=<ID=chrUn_KI270529v1,length=1899>
##contig=<ID=chrUn_KI270530v1,length=2168>
##contig=<ID=chrUn_KI270538v1,length=91309>
##contig=<ID=chrUn_KI270539v1,length=993>
##contig=<ID=chrUn_KI270544v1,length=1202>
##contig=<ID=chrUn_KI270548v1,length=1599>
##contig=<ID=chrUn_KI270579v1,length=31033>
##contig=<ID=chrUn_KI270580v1,length=1553>
##contig=<ID=chrUn_KI270581v1,length=7046>
##contig=<ID=chrUn_KI270582v1,length=6504>
##contig=<ID=chrUn_KI270583v1,length=1400>
##contig=<ID=chrUn_KI270584v1,length=4513>
##contig=<ID=chrUn_KI270587v1,length=2969>
##contig=<ID=chrUn_KI270588v1,length=6158>
##contig=<ID=chrUn_KI270589v1,length=44474>
##contig=<ID=chrUn_KI270590v1,length=4685>
##contig=<ID=chrUn_KI270591v1,length=5796>
##contig=<ID=chrUn_KI270593v1,length=3041>
##contig=<ID=chrUn_KI270741v1,length=157432>
##contig=<ID=chrUn_KI270742v1,length=186739>
##contig=<ID=chrUn_KI270743v1,length=210658>
##contig=<ID=chrUn_KI270744v1,length=168472>
##contig=<ID=chrUn_KI270745v1,length=41891>
##contig=<ID=chrUn_KI270746v1,length=66486>
##contig=<ID=chrUn_KI270747v1,length=198735>
##contig=<ID=chrUn_KI270748v1,length=93321>
##contig=<ID=chrUn_KI270749v1,length=158759>
##contig=<ID=chrUn_KI270750v1,length=148850>
##contig=<ID=chrUn_KI270751v1,length=150742>
##contig=<ID=chrUn_KI270752v1,length=27745>
##contig=<ID=chrUn_KI270753v1,length=62944>
##contig=<ID=chrUn_KI270754v1,length=40191>
##contig=<ID=chrUn_KI270755v1,length=36723>
##contig=<ID=chrUn_KI270756v1,length=79590>
##contig=<ID=chrUn_KI270757v1,length=71251>
##contig=<ID=chrX,length=156040895>
##contig=<ID=chrY,length=57227415>
##contig=<ID=chrY_KI270740v1_random,length=37240>
#CHROM	POS	ID	REF	ALT	QUAL	FILTER	INFO	FORMAT	PBSV
chr1	10704	pbsv.INS.DUP.0	C	<DUP>	.	NearReferenceGap	SVTYPE=DUP;END=10831;SVLEN=127	GT:AD:DP:SAC	0/1:2,3:5:1,1,1,2
chr1	59598	pbsv.INS.1	T	TAGGATTCTTTCTTTTTTTTTTTTTTTTTTTTTTTGAGACGGAGTCTCGCTCTGTCGCCCAGGCTGGAGTGCAGCGGCGCGATCTCGGCTCACTGCAAGCTCCGCCTCCCGGGTTCACGCCATTCTCCTGCCTCAGCCTCCCAAGTAGCTGGGACTACAGGCGCCCGCCACTACGCCCGGCTAATTTTTTGTATTTTTAGTAGAGACGGGGTTTCACCGTTTTAGCCGGGATGGTCTCGATCTCCTGACTTCGTGATCCTCCCGCCTCGGCCTCCCAAAGTGCTGGGATTACAGGCGTGAGCCACCGCGCCCGGCC	.	PASS	SVTYPE=INS;END=59598;SVLEN=315;SVANN=ALU	GT:AD:DP:SAC	0/1:16,7:23:9,7,4,3
chr1	66238	pbsv.DEL.2	TATTATATTATATAATATATAATATAAATATAATATAA	T	.	PASS	SVTYPE=DEL;END=66275;SVLEN=-37	GT:AD:DP:SAC	1/1:0,36:36:0,0,21,15
chr1	83829	pbsv.DEL.3	GAGAAAGAAAGAAAGAAAGAAAGAA	G	.	PASS	SVTYPE=DEL;END=83853;SVLEN=-24	GT:AD:DP:SAC	1/1:1,29:30:0,1,18,11
chr1	90069	pbsv.INS.DUP.4	A	<DUP>	.	PASS	SVTYPE=DUP;END=90126;SVLEN=57	GT:AD:DP:SAC	1/1:0,36:36:0,0,22,14
chr1	98999	pbsv.DEL.5	TTTTATTTATTTATTTATTTA	T	.	PASS	SVTYPE=DEL;END=99019;SVLEN=-20	GT:AD:DP:SAC	0/1:38,19:57:21,17,9,10
chr1	121036	pbsv.INS.DUP.6	T	<DUP>	.	PASS	SVTYPE=DUP;END=121134;SVLEN=98	GT:AD:DP:SAC	0/1:29,14:43:12,17,7,7
chr1	136603	pbsv.INS.7	A	AGGCTGACCTCTGTCCGCGTGGGAGGGGCCGGTGTGAGGCAAGGGCTCG	.	PASS	SVTYPE=INS;END=136603;SVLEN=48	GT:AD:DP:SAC	0/1:9,11:20:5,4,8,3
chr1	136886	pbsv.INS.DUP.8	C	<DUP>	.	PASS	SVTYPE=DUP;END=137079;SVLEN=193	GT:AD:DP:SAC	1/1:3,17:20:2,1,11,6
chr1	144526	pbsv.DEL.9	CGTATATATATATATATATATATATATATATATAT	C	.	PASS	SVTYPE=DEL;END=144560;SVLEN=-34	GT:AD:DP:SAC	1/1:0,5:5:0,0,3,2
chr1	179953	pbsv.INS.10	T	TAACCCTAACCCTAACCCTAACCCTAACCCTAACCCTAACCCTAACCCTAACCCTAACCCTAACCCTAACCCTAACCCTAACCCTAACCCTAACCCTAACCCTAACCCTAACCCTAACCCTAACCCTAACCCTAACCCTAACCCTAACCCTAACCCTAACCCTAACCCTAACCCTAACCCTAACCCTAACCCTAACCCTAACCCTAACCCTAACCCTAACCCTAACCCTAACCCTAACCCTAACCCTAACCCTAACCCTAACCCTAACCCTAACCCTAACCCTAACCCTAACCCTAACCCTAACCCTAACCCTAACCCTAACCCTAACCCTAACCCTAACCCTAACCCTAACCCTAACCCTAACCCTAACCCTAACCCTAAACCCTAACCCTAACCCTAACCCTAACCCTAACCCTAACCCTAACCCTAACCCTAACCCTAACCCTAACCCTAACCCTAACCCTAACCCTAACCCTAACCCTAACCCTAACCCTAACCCTAACCCTAACCCTAACCCTAACCCTAACCCTAACCCTAACCCTAACCCTAACCCTAACCCTAACCCTAACCCTAACCCTAACCCTAACCCTAACCCTAACCCTAACCCTAACCCTAACCCTAACCCTAACCCTAACCCTAACCCTAACCCTAACCCTAACCCTAACCCTAACCCTAACCCTAACCCTAACCCTAACCCTAACCCTAACCTAACCCTAACCCTAACCCTAACCCTAACCCTAACCCTAACCCTAACCCTAACCCTAACCCTAACCCTAACCCTAACCCTAACCCTAACCCTAACCCTAACCCTAACCCTAACCCTAACCCTAACCCTAACCCTAACCCTAACCCTAACCCTAACCCTAACCCTAACCCTAACCCTAACCCTAACCCTAACCCTAACCCTAACCCTAACCCTAACCCTAACCCTAACCCTAACCCTAACCCTAACCCTAACCCTAACCCTAACCTAACCCTAACCCTAACCCTAACCCTAACCCTAACCCTAACCCTAACCCTAACCCTAACCCTAACCCTAACCCTAACCCTAACCCTAACCCTAACCCTAACCCTAACCCTAACCCTAACCCTAACCCTAACCCTAACCCTAACCCTAACCCTAACCCTAACCCTAACCCTAACCCTAACCCTAACCCTAACCCTAACCCTAACCCTAACCCTAACCCTAACCCTAACCCTAACCCTAACCCTAACCCTTAACCCTAACCCTAACCCTAACCCTAACCCTAACCCTAACCCTAACCCTAACCCTAACCCTAACCCTAACCCTAACCCTAACCCTAACCCTAACCCTAACCCTAACCCTAACCCTAACCCTAACCCTAACCCTAACCCTAACCCTAACCCTAACCCTAACCCTAACCCTAACCCTAACCCTAACCCTAACCCTAACCCTAACCCTAACCCTAACCCTAACCCTAACCCTAACCCTAACCCTAACCCTAACCCTAACCCTAACCCTAACCCTAACCCTAACCCTAACCCTAACCCTAACCCTAACCCTAACCCTAACCCTAACCCTAACCCTAACCCTAACCCTAACCCTAACCCTAACCCTAACCCTAACCCTAACCCTAACCCTAACCCTAACCCTAACCCTAACCCTAACCCTAACCCTAACCCTAACCCTAACCCTAACCCTAACCCTAACCCTAACCCTAACCCTAACCCTAACCCTAACCCCTAACCCTAACCCTAACCCTAACCCTAACCCTAACCCTAACCCTAACCCTAACCCT	.	PASS	SVTYPE=INS;END=179953;SVLEN=1759	GT:AD:DP:SAC	0/1:10,5:15:6,4,3,2
chr1	180266	pbsv.INS.11	T	TAACCCTAACCCTAACCCTAACCCTAACCCTAACCCTAACCCTAACCCTAACCCTAACCCTAACCCTAACCCTAACCCTAACCCTAACCCTAACCCTAACCCTAACCCTAACCCTAACCCTAACCCTAACCCTAACCCTAACCCTAACCCTAACCCTAACCCTAACCCTAACCCTAACCCTAACCCTAACCCTAACCCTAACCCTAACCCTAACCCTAACCCTAACCCTAACCCTAACCCTAACCCTAACCCTAACCCTAACCCTAACCCTAACCCTAACCCTAACCCTAACCCTAACCCTAACCCTAACCCTAACCCTAACCCTAACCCTAACCCTAACCCTAACCCTAACCCTAACCCTAACCCTAACCCTAACCCTAACCCTAACCCTAACCCTAACCCTAACCCTAACCCTAACCCTAACCCTAACCCTAACCCTAACCCTAACCCTAACCCTAACCCTAACCCTAACCCTAACCCTAACCCTAACCCTAACCCTAACCCTAACCCTAACCCTAACCCTAACCCTAACCCTAACCCTAACCCTAACCCTAACCCTAACCCTAACCCTAACCCTAACCCTAACCCTAACCCTAACCCTAACCCTAACCCTAACCCTAACCCTAACCCTAACCCTAACCCTAACCCTAACCCTAACCCTAACCCTAACCCTAACCCTAACCCTAACCCTAACCCTAACCCTAACCCTAACCCTAACCCTAACCCTAACCCTAACCCTAACCCTAACCCTAACCCTAACCCTAACCCTAACCCTAACCCTAACCCTAACCCTAACCCTAACCCTAACCCTAACCCTAACCCTAACCCTAACCCTAACCCTAACCCTAACCCTAACCCTAACCCTAACCCTAACCCTAACCCTAACCCTAACCCTAACCCTAACCCTAACCCTAACCCTAACCCTAACCAACCCTAACCCTAACCCCCTAACCCTAACCCTAAACCCTAACCCTAACCCTAACCCTAACCCTAACCCTAACCCTAACCCTAACCCTAACCCTAACCCTAACCCTAACCCTAACCCTAACCCTAACCCTAACCCTAACCCTAACCCTAACCCTAACCCTAACCCTAACCCTAACCCAAACCCTAACCCTAACCCTAACCCTA	.	PASS	SVTYPE=INS;END=180266;SVLEN=1130	GT:AD:DP:SAC	0/1:10,5:15:6,4,3,2
chr1	180337	pbsv.INS.12	C	CACCCAACCCTAACCCAACCCAACCCTAACCCTAACCCTAACCCAACCCTAACCCTAACCCTAACCCTAACCCAACCCACCCTAACCCTAACCCAACCCTACCCAACCCTAACCCTAACCCAACCCACCCTAACCTAACCCTAACCCTAACCCTAACCCTAACCCTAACCCTAACCCTAACCCTAACCCTAACCCTAACCCTAACCCTAACCCTAACCCTACCCTAACCCCTAACCCTAACCCTAACCCTAACCCTAACCCTAACCCTAACCCTAACCCTAACCCTAACCCTAACCCTAACCCTAACCCTAACCCTAACCCTAACCCTAACCCTAACCCTAACCCTAACCCTAACCCTAACCCTAACCCTAACCCTAACCCTAACCCTAACCCTAACCCTAACCCTAACCCTAACCCTAACCCTACCCTAACCCTAACCCTAACCCTAACCCCTAACCCTAACCCTAACCCTAACCCTAACCCTAACCCTAACCCTAACCCTAACCCTAACCCTAACCCTAACCCTAACCCTAACCCTAACCCTAACCCTAACCCTAACCCTAACCCTAACCCTAACCCTAACCCTAACCCTAACCCTAACCCTAACCCTAACCCTAACCCTAACCCTAACCCTAACCCTAACCCTAACCCTAACCCTAACCCTAACCCTAACCCTAACCCTAACCCTAACCCTAACCCTAACCCTAACCCTAACCCTAACCCTAACCCTAACCCTAACCCTAACCCTAACCCTAACCCTAACCCTAACCCTAACCCTAACCCTAACCCTAACCCTAACCCTAACCCTAACCCTAACCCTAACCCTAACCCTAACCCTAACCCTAACCCTAACCCTAACCCTAACCCTAACCCTAACCCTAACCCTAACCCTAACCCTAACCCTAACCCTAACCCTAACCCTAACCCTAACCCTAACCCTAACCCTAACCCTAACCCTAACCCTAACCCTAACCCTAACCCTAACCCTAACCCTAACCCTAACCCTAACCCTAACCCTAACCCTAACCCTAACCCTAACCCTAACCCTAACCCTAACCCTAACCCTAACCCTAACCCTAACCCTAACCCTAACCCTAACCCTAACCCTAACCCTAACCCTAACCCTAACCCTAACCCTAACCCTAACCCTAACCCTAACCCTAACCCTAACCCTAACCCTAACCCTAACCCTAACCCTAACCCTAACCCTAACCCTAACCCTAACCCTAACCCTAACCCTAACCCTAACCCTAACCCTAACCCTAACCCTAACCCTAACCCTAACCCGAACCCTAACCCGAACCCTAACCCGAACCCTAACCCGAACCCTAACCCTAACCCTAACCCTAACCCCTAACCCTAACCCCTAACCCTAACCCTAACCCTAACCCTAACCCTAACCCTAACCCTAACCCTACCCCCCTAACCCAACCCTAACCCCGAACCCTAACCCGAACCCTAACCCTAACCCGAACCCTAACCCTAACCCTAACCCTAACCCTAACCCGAACCCTAACCCTAACCCTAACCCGAACCCTAACCCGAACCCTAACCCTAACCCTAACCCTAACCCTAACCCTAACCCTAACCCTAACCCTAACCCTAACCCTAACCCTAACCCTAACCCTAACCCTAACCCTAACCCTAACCCCTAACCCCTAACCCTAACCCTAACCCTAACCCTAACCCTAACCCTAACCCTAACCCTAACCCTAACCCTAACCCTAACCCTAACCCTAACCCTAACCCTAACCCTAACCCTAACCCTAACCCTAACCCTAACCCTAACCCCAACCCTAACCCTAACCCTAACCCTAACCCTAACCCTAACCCTAACCCTAACCCTAACCCCTAACCCTAACCCTAACCCTAACCCTAACCCTAACCCAACCCTAACCCTAACCCTAACCCTAACCCTAACCCTAACCCTAACCCTAACCCTAACCCTAACCCTAACCCTAACCCCTAACCCCAACCCTAACCCTAACCCTAACCCTAACCCTAACCCTAACCCTAACCCTAACCCTAACCCTAACCCTAACCCTAACCCTAACCCTAACCCTAACCCTAACCCTAACCCTAACCCTAACCCTAACCCTAACCCTAACCCTAACCCTAACCCTAACCCTAACCCTAACCCTAACCCTAACCCTAACCCTAACCCTAACCCTAACCCTAACCCTAACCCTAACCCTAACCCTAACCCTAACCCTAACCCTAACCCTAACCCTAACCCTAACCCTAACCCTAACCCTAACCCTAACCCTAACCCTAACCCTAACCCTAACCCTAACCCTAACCCTAACCCTAACCCTAACCCTAACCCTAACCCTAAACCCTAACCCTAACCCTAACCCTACCCTAACCCTAACCCTAACCCTAACCCTAACCCTAACCCTTAACCCTAACCCTAACCCTAACCCTAACCCTAACCCTAACCCTAACCCTAACCCTAACCCTAACCCTAACCCTAACCCTAACCCTAACCCTAACCCTAACCCTAACCCTAACCCTAACCCTAACCCTAACCCTAACCCTAACCCTAACCCTAACCCTCACCCTCACCCTAACCCTAACCCTAACCCTAACCCTAACCCTAACCCTAACCCTAACCCTAACCCTAACCCTAACCCTAACCCTAACCCTAACCCCAACCCTAACCCTAACCCTAACCCTAACCCTAACCCTAACCCTAACCCTAACCCTAACCCTAACCCTAACCCTAACCCTAAACCCTAACCCTAACCCTACCCTAACCCTAACCCTACCCTAACCCTAACCCTAACCCTAACCCTAACCCTAACCCTAACCCTAACCCTAACCCTAACCCCTAACCCTAACCCTAACCCTAACCCTAACCCTAACCCTAACCCTAACCCTAACCCAACCCTAACCCTAACCCTAACCCTAACCCTAACCCTAACCCTAACCCTAACCCTAACCCTAACCCTAACCCTACCCTAACCCTAACCCTAACCCTACCCTAACCCTAACCCTAACCCTAA	.	PASS	IMPRECISE;SVTYPE=INS;END=180337;SVLEN=3004	GT:AD:DP:SAC	0/1:11,4:15:6,5,3,1
chr1	181152	pbsv.INS.DUP.13	G	<DUP>	.	PASS	SVTYPE=DUP;END=181324;SVLEN=172	GT:AD:DP:SAC	0/1:25,9:34:14,11,7,2
chr1	181210	pbsv.DEL.14	GCGCAGGCGCAGAGAGGCGCGCCTCGCCGGCGCAGGCGCAGAGAGGCGCGCCGGGCCGGCGCAGGCGCAGAGAGGCGCGCCGCGCCGGCGCAGGCGCAGAGAGGCGCGCCGCGCCGGCGCAGGCGCAGAGACACATGCTAGCGCGTCCAGGGGAGGAGGCGTGGCACAGGCGCAGAGACACATGCTAGCGCGCCCAGGGGAGGAGGCGTGGCGCAGGCGCAGAGAGGCGCGCCGTGCTGC	G	.	PASS	SVTYPE=DEL;END=181449;SVLEN=-239	GT:AD:DP:SAC	0/1:19,16:35:12,7,9,7
chr1	181232	pbsv.INS.15	C	CGCGCCGGCGCAGGCGCAGAGAGGCGCGCCGCGCCGGCGCAGGCGCAGAGAGGCGCGCC	.	PASS	SVTYPE=INS;END=181232;SVLEN=58	GT:AD:DP:SAC	0/1:25,10:35:15,10,6,4
chr1	367610	pbsv.DEL.16	TATTCATGCACACATGTTCAC	T	.	PASS	SVTYPE=DEL;END=367630;SVLEN=-20	GT:AD:DP:SAC	0/1:11,24:35:3,8,15,9
chr1	368966	pbsv.DEL.17	CATCTCAGCAGCTCACGGTGTAGAAACTGCGACACTCCCATGGGTGCC	C	.	PASS	SVTYPE=DEL;END=369013;SVLEN=-47	GT:AD:DP:SAC	0/1:25,12:37:15,10,4,8
chr1	370093	pbsv.INS.18	C	CCACTCACGCGGGTGCCGTCTCAGCAGCTCACGGTGTGGAAACTGCGACACTC	.	PASS	IMPRECISE;SVTYPE=INS;END=370093;SVLEN=52	GT:AD:DP:SAC	0/1:27,10:37:13,14,6,4
chr1	372568	pbsv.DEL.19	TATATATGTATAATATATATTATATATGGTCCTCAGGGTCCATTCTGATCTGTATATATGTATCATGTAAACATGAGTTCCTGCTGGCATATCTGTCTATAACCGACCACCTTAGGGTCCATTCTGATCTGTATATATGTATAATATATATTATATATGGACCTCAGGGTCCATTCTGATCTGC	T	.	PASS	SVTYPE=DEL;END=372751;SVLEN=-183	GT:AD:DP:SAC	0/1:7,19:26:4,3,10,9
chr1	373984	pbsv.INS.20	G	GTCTCCTTTCTCCTCTCCATCCCCCTCTCCATCCCCCTCTCCATCTCCCTCTCCTTTCTCCTCTCTAGCCCCCTCTCCTTTCTCCTCTCTATCCCCCTCTCCTTTCTCCCTCTCCACCCCCCTCTCCTTTCTCCTCTCCATCCCCCTCTCCATCTCCCTCTCCTTTCTCCTCTCTAGCCCCCTCTCCTTTCTCCTCTCTATCCCCCTCTCCTTTCTCCCTCTCCATCCCCC	.	PASS	SVTYPE=INS;END=373984;SVLEN=230	GT:AD:DP:SAC	0/1:12,8:20:6,6,5,3
chr1	503138	pbsv.INS.21	G	GTATATATATATATATATATATA	.	PASS	SVTYPE=INS;END=503138;SVLEN=22	GT:AD:DP:SAC	0/1:19,10:29:10,9,3,7
chr1	596697	pbsv.DEL.22	ACATTCATGCTCACTCATACACACCCAGATCATATATACACTCGTGCACACATTCACACTCATACACACCCAAATCATACTCACATTCATGCACACATGTT	A	.	PASS	SVTYPE=DEL;END=596797;SVLEN=-100	GT:AD:DP:SAC	0/1:8,7:15:5,3,4,3
chr1	600452	pbsv.INS.DUP.23	T	<DUP>	.	PASS	SVTYPE=DUP;END=600684;SVLEN=232	GT:AD:DP:SAC	0/1:4,6:10:2,2,5,1
chr1	602287	pbsv.INS.DUP.24	T	<DUP>	.	PASS	SVTYPE=DUP;END=602320;SVLEN=33	GT:AD:DP:SAC	0/1:5,5:10:4,1,3,2
chr1	609492	pbsv.DEL.25	AGGCGGCCGGCGCACGCGGGTTCTCTGTGGCCAGCAGGCGGCGCTGCAGGAGAGGAGATGCCCAGGCCT	A	.	PASS	SVTYPE=DEL;END=609560;SVLEN=-68	GT:AD:DP:SAC	0/1:22,8:30:12,10,2,6
chr1	610544	pbsv.INS.26	G	GCGCTGCAGGAGAGGAGATGCCCAGGCCTGGCGGCCGGCGCACGCGGGTTCTCTGTGGCCAGCAGGCGGCGCTGCAGGAGAGGAGATGCCCAGGCCAGGCGGCCGGCGCACGCGGGTTCTCTGTGGCCAGCAGGCGGCGCTGCAGGAGAGGAGATGCCCAGGCCTGGCGGCCGGCGCACGCGGGTTCTCTGTGGCCAGCAGGCGG	.	PASS	SVTYPE=INS;END=610544;SVLEN=204	GT:AD:DP:SAC	0/1:27,8:35:14,13,2,6
chr1	610660	pbsv.DEL.27	TTCTCTGTGGCCAGCAGGCGGCGCTGCAGGAGGGGAGATGCCCAGGCCTGGCGGCCGGCGCACGTGGGC	T	.	PASS	SVTYPE=DEL;END=610728;SVLEN=-68	GT:AD:DP:SAC	0/1:29,8:37:12,17,5,3
chr1	612253	pbsv.INS.28	G	GGTGTGTGCTGTGTGAGAACGTGTGTGTAGTGTCCACATGTCCTCTGTGCGTGAGTCCCCGTGTGTGATGTTGTGTTCTCGGTGTGAGTTCATGGGTGTGACGGGGT	.	PASS	SVTYPE=INS;END=612253;SVLEN=106	GT:AD:DP:SAC	0/1:28,8:36:12,16,3,5
chr1	623674	pbsv.INS.DUP.29	G	<DUP>	.	PASS	SVTYPE=DUP;END=623695;SVLEN=21	GT:AD:DP:SAC	0/1:13,14:27:8,5,6,8
chr1	668542	pbsv.DEL.30	AGGGGTAGGAGACCATCAGGACAAACACGTGGATACATGGAGGGGAACAACACACACCAGGGCCTCTCAGGGGGACAG	A	.	PASS	SVTYPE=DEL;END=668619;SVLEN=-77	GT:AD:DP:SAC	0/1:18,12:30:6,12,3,9
chr1	669078	pbsv.DEL.31	CGGGGGGTAGGAGACCATCAGGACAAACACGTGGGTACATGGAGGGGAACAACACACACCAGGGCCTCTCAGGGGGAC	C	.	PASS	SVTYPE=DEL;END=669155;SVLEN=-77	GT:AD:DP:SAC	0/1:18,12:30:6,12,3,9
chr1	710579	pbsv.INS.32	T	TAAAGAACTGCCCGGCCGGGCGCGGTGGCTCACGCCTGTAATCCCAGCACTTTGGGAGGCCGAGGCGGGCGGATCACGAGGTCAGGAGATCGAGACCATCCCGGCTAAAACGGTGAAACCCCGTCTCTACTAAAAATACAAAAAATTAGCCGGGCGTAGTGGCGGGCGCCTGTAGTCCCAGCTACTTGGGAGGCTGAGGCAGGAGAATGGCGTGAACCCGGGAGGTGGAGCTTGCAGTGAGCCGAGATCCCGCCACTGCACTCCAGCCTGGGCGACAGAGCGAGACTCCGTCTCAAAAAAAAAAAAAAAAAAAAAAAAAAA	.	PASS	SVTYPE=INS;END=710579;SVLEN=320;SVANN=ALU	GT:AD:DP:SAC	0/1:9,11:20:4,5,5,6
chr1	711958	pbsv.DEL.33	TTATATATTATATATCTATTATATATAATATTATATATCTATTATATATTATATATTGTATATCTATTACATATATATTATATATGTATTA	T	.	PASS	SVTYPE=DEL;END=712048;SVLEN=-90	GT:AD:DP:SAC	0/1:11,7:18:7,4,4,3
chr1	714324	pbsv.DEL.34	GTAGAAGAATATGAGACATTTCCCTAATCATTATGTGTAATTACAATTACA	G	.	PASS	SVTYPE=DEL;END=714374;SVLEN=-50	GT:AD:DP:SAC	1/1:0,14:14:0,0,9,5
chr1	727203	pbsv.INS.DUP.35	C	<DUP>	.	PASS	SVTYPE=DUP;END=727297;SVLEN=94	GT:AD:DP:SAC	0/1:26,9:35:16,10,4,5
chr1	744200	pbsv.DEL.36	GCTCTGTGGCCCTGTGGTTGGAG	G	.	PASS	SVTYPE=DEL;END=744222;SVLEN=-22	GT:AD:DP:SAC	0/1:12,14:26:4,8,11,3
chr1	820879	pbsv.INS.37	G	GTCTACACTACCTGCCTGGCCAGCAGATCCACCCTGTCTACACTACCTGCCTGGGCAGTAGTTCCACGCAATCTCCCCTACCTGCCTCTCCAGCAGACCCGCCCTATCTATACTACTTGCCTGTCCAGCAGATCCACTCTATCTACACGACCTGCCTGTCCAGCAGATCCACCCTGTCTACACTACCTGCTTGTCCAGCAGGTCCACCCTGTCTATACTACCTGCCTGGCCAGTAGATCCACACTA	.	PASS	SVTYPE=INS;END=820879;SVLEN=245	GT:AD:DP:SAC	0/1:17,17:34:10,7,10,7
chr1	822427	pbsv.DEL.38	CCCTGGCCAGCAGATCCACCCTGTCTATACTACCTG	C	.	PASS	SVTYPE=DEL;END=822462;SVLEN=-35	GT:AD:DP:SAC	0/1:13,19:32:9,4,11,8
chr1	839457	pbsv.DEL.39	TCCTGGACACACACACCTAGACACACACACCTGGACAAACACA	T	.	PASS	SVTYPE=DEL;END=839499;SVLEN=-42	GT:AD:DP:SAC	0/1:17,16:33:11,6,6,10
chr1	851704	pbsv.INS.DUP.40	G	<DUP>	.	PASS	SVTYPE=DUP;END=851722;SVLEN=18	GT:AD:DP:SAC	0/1:14,19:33:7,7,8,11
chr1	853415	pbsv.DEL.41	TCTGATCAACATGAGATGACCGCCGTGTGGTAAACTGATGAACCCTGACC	T	.	PASS	SVTYPE=DEL;END=853464;SVLEN=-49	GT:AD:DP:SAC	1/1:1,34:35:1,0,13,21
chr1	866615	pbsv.INS.42	G	GTGGTCCTCCCCCTGCACTCACATCCCTGACGTCCTCCCGAGCCCTCACA	.	PASS	SVTYPE=INS;END=866615;SVLEN=49	GT:AD:DP:SAC	0/1:18,15:33:14,4,6,9
chr1	866901	pbsv.INS.DUP.43	G	<DUP>	.	PASS	SVTYPE=DUP;END=866997;SVLEN=96	GT:AD:DP:SAC	0/1:17,16:33:13,4,7,9
chr1	872669	pbsv.DEL.44	GTCTCAGGTTTGACTCCTGACTTAATTCCTAACAGGGGAAGCTGCTGTCCTGTGACTCTGGAGAAGGGGGTTTCATTTGCTCCACCTGCAGTGAGGTCTGTTAGCCCATCTCAGGTTTGACTCCTGACTTAATTCCTAACAGGGGAAGCTGCTGTCCTGTAACTCTGGGGGAGGGGGTTTCATTTGCTCCACCTGCAGCGAGGTTAGCCCA	G	.	PASS	SVTYPE=DEL;END=872879;SVLEN=-210	GT:AD:DP:SAC	0/1:16,7:23:11,5,4,3
chr1	876020	pbsv.INS.45	A	ACGCTCCTCCCCCACACTCCCCCACACTCCTCCCCCATACTCCCCCACACTCCCTCATACTCCCCCATACTACCCCAACCTCCCCCATACTCCCCCACACTCCCCCACACTCCCCCAAACTCCCCCATACTCCCCCATACTCCCCCACACTCCCCCACACTCCCCCACACTCCCCCATACTCCCCCACACTCCCCCACACTCACCCACACTCCCCCATACTCCCCCAACCTCCCCCATACTCCCCCACATTCCCCCATACTCCCCCATACTCCCCCAAACTCCCCCATACTCCTCCCCCATACTCCCCCATACTCCCCCACACTCCCCCATACTCCTCCCCCATACTCCTCCCCCATACTCCCCCATATTCCCCCATACTCCCCCATACTCCCCCAAACTCCCCCATACTCCTCCCCCACACTCCCCCATACTCCCCCACACTCCCCCACACTCCCCCAAACTCCCCCATACTCCTCCCCCATACTCCCCCATACTCCCCCACACTCCCCCACACTCCCCCACACTCCCCCAAACTCCCCCATACTCCTCCCCCATACTCCCCCATACTCCCCCACACTCCCCCACACTCCCCCACACTCCCCCATACTCCCCCATACTCCTCCCCCATACTCCCCCATACTCCCCCACACTCCCCCAAACTCCCCCATACTCCTCCCCCATACTCCCCCATACTCCCCCACAATCCCCCACACTCCCCCACACTCCCCCACACTCCCCCATACTCCCCCACACTCCCCCACACTCCCCCATACTCCCCCACACTCCCCCATACTCCCCCAACCTCCCCCATACTCCCCCACATTCCCCCATACTCCCCCATACTCCCCCAAACTCCCCCATACTCCTCCCCCATACTCCCCCATACTCCCCCACACTCCCCCAAACTCCCCCATACTCCTCCCCCATACTCCCCCATACTCCCCCACACTCCCCCATACTCCCCCAACCTCCCCCATACTCCCCCACATTCCCCCATACTCCCCCATACTCCCCCAAACTCCCCCATACTCCTCCCCCATACTCCCCCATACTCCCCCACACTCCCCCACACTCCCCCATACTCCCCCACACTCCCCCATACTCCCCCAACCTCCCCCATACTCCCCCACATTCCCCCATACTCCCCCATACTCCCCCAAACTCCCCCATACTCCTCCCCCATACTCCCCCATACTCCCCCACACTCCCCCACACTCCCCCATACTCCCCCAAACTCCCCCATACTCCTCCCCCATACTCCCCCATACTCCCCCACACTCCCCCAAACTCCCCCATACTCCTCCCCCATACTCCCCCATACTCCCCCAACCTCCCCCATACTCCCCCACATTCCCCCATACTCCCCCATACTCCCCCAAACTCCCCCATACTCCTCCCCCATACTCCCCCACACTCCCCCACACTCCCCCAAACTCCCCCATACTCCTCCCCCATACTCCCCCACACTCCCCCACACTCCCCCACACTCCCCCATACTCCCCCACACTCCCCCACACTCCCCCATACTCCCCCACACTCCCCCACACTCCCCCATACTCCCCCACACTCCCCCACACTCCCCCAACCTCCCCCATACTCCCCCACATTCCCCCATACTCCCCC	.	InsufficientStrandEvidence	SVTYPE=INS;END=876020;SVLEN=1623	GT:AD:DP:SAC	0/1:7,6:13:3,4,6,0
chr1	876190	pbsv.INS.46	G	GCCCACACTCGCCCACACTCC	.	PASS	SVTYPE=INS;END=876190;SVLEN=20	GT:AD:DP:SAC	0/1:3,10:13:2,1,7,3
chr1	882644	pbsv.DEL.47	TAATATATTAGCTATTCTAGACTTTATGCATTTATGTAAAGTTTTCTTTGTTGCACTTTAAGTTCTGTGATACATGGGCAGAGCATGC	T	.	PASS	SVTYPE=DEL;END=882731;SVLEN=-87	GT:AD:DP:SAC	0/1:19,58:77:8,11,27,31
chr1	882950	pbsv.DEL.48	TTCTTTCTCTCTTTTCTTTTTT	T	.	PASS	SVTYPE=DEL;END=882971;SVLEN=-21	GT:AD:DP:SAC	0/1:18,54:72:7,11,25,29
chr1	886225	pbsv.INS.DUP.49	G	<DUP>	.	PASS	SVTYPE=DUP;END=886253;SVLEN=28	GT:AD:DP:SAC	0/1:8,12:20:3,5,8,4
chr1	893789	pbsv.DEL.50	AAAAAAAAAAAAAATATATATATATATATATATATAT	A	.	PASS	SVTYPE=DEL;END=893825;SVLEN=-36	GT:AD:DP:SAC	0/1:12,13:25:10,2,9,4
chr1	904478	pbsv.DEL.51	CGCCTCCTCCGAACGCGGCCGCCTCCTCCTCCGAACGTGGCCTCCTCCGAACGCGGCCGCCTCCTCCTCCGAACGCGGCCGCCTCCTCCTCCGAACGTG	C	.	PASS	SVTYPE=DEL;END=904576;SVLEN=-98	GT:AD:DP:SAC	0/1:9,16:25:7,2,8,8
chr1	904684	pbsv.INS.52	T	TCCTCCGAACGTGGCCTCCTCCGAACGCGGCCGCCTCCTCCTCCGAACGTGGCCTCCTCCGAACGCGGCCGCCGCCTCCTCCGAACGCGGCCTCCTCCTCCTCCGAACGCCGCCGCCTCCTCCTCCGAACGTGGCCTCCTCCGAACGCGGCCGCCTCCTCCTCCGAACGTGGCCTCCTCCGAACGCGGCCGCCGCCTCCTCCGAACGCGGCCTCCTCCTCCTCCGAACGCCGCCGCCTCCTCCTCCGAACGTGGCCTCCTCCGAACGCGGCCGCCTCCTCCTCCGAACGCGGCCGCCTCCTCCTCCGAACGCGGCCGCCTCCTCCTCCGAACGCGGCCGCCTCCTCCTCCGAACGTGGCCTCCTCCGAACGCGGCCTCCTCCTCCTCCGAACGCGGCCGCCTCCTCCTCCGAACGTGGCCG	.	PASS	SVTYPE=INS;END=904684;SVLEN=420	GT:AD:DP:SAC	0/1:19,5:24:11,8,3,2
chr1	905012	pbsv.DEL.53	TGCGGGGGAGGCTGTTGGGGACGTTCGTG	T	.	PASS	SVTYPE=DEL;END=905040;SVLEN=-28	GT:AD:DP:SAC	0/1:9,15:24:7,2,7,8
chr1	906678	pbsv.INS.DUP.54	A	<DUP>	.	PASS	SVTYPE=DUP;END=906698;SVLEN=20	GT:AD:DP:SAC	1/1:0,20:20:0,0,9,11
chr1	907836	pbsv.INS.DUP.55	C	<DUP>	.	PASS	SVTYPE=DUP;END=907866;SVLEN=30	GT:AD:DP:SAC	1/1:0,18:18:0,0,8,10
chr1	909345	pbsv.INS.56	G	GTTGCTGGTATATGCGGGGGTCGGGGTCAGGCCCCCGGGCGCACCGTTGCTGGTATATGCGGTGGTCGGGGTCAGGGCCCCCGGGCGCACCT	.	PASS	SVTYPE=INS;END=909345;SVLEN=91	GT:AD:DP:SAC	0/1:11,10:21:4,7,4,6
chr1	933985	pbsv.INS.57	A	AGGCTGCTCCGTTACAGGTGGGCGGGGGGGGGCGGCTGCGTTACTGGTGGGCGGGGGGGGCGGCTGCGTTACAGGTGGGCGGGGGAGGCGGCTGCGTTACAGGTGGGCAGGGGAGGCGGCTCCGTTACAGGTGGGCGGGGGGGGGCGGCTGCGTTACAGGTGGGCGGGGGG	.	PASS	SVTYPE=INS;END=933985;SVLEN=170	GT:AD:DP:SAC	0/1:15,6:21:7,8,2,4
chr1	934064	pbsv.DEL.58	AGGGGAGGCGGCTGCGTTACAGGTGGGCAGGGGAGGCGGCTCCGTTACAGGTGGGCAGGGGAGGCGGCTGCGTTACAGGTGGGCAGGGGAGGCGGCTGCGTTACAGGTGGGCAGGGGAGGCGGCTGCGTTACAGGTGGGCAGGGGAGGCGGCTCCGTTACAGGTGGGCAGGGGAGGCGGCTCCGTTACAGGTGGGCAGGGGAGGCGGCTGCGTTACAGGTGGGCAGGGGAGGCGGCTGCGTTACAGGTGGGCGGGGGAGGCGGCTGCGTTACAGGTGGGCGGGGGAGGCGGCTGCGTTACAGGTGGGCAGGGGGGGCGGCTGCGTTACAGGTGGGCGGGGGAGGCGGCTGCGTTACAGGTGGGCGGGGGAGGCGGCTCCGTTACAGGTGGGCGGGGGAGGCGGCTGCGTTACAGGTGGGCGGGGGAGGCGGCTGCGTTACAGGTGGGCGGGGGGGGCGGCTGCGTTACAGGTGGGCGGGGGAGGCTGCTCCGTTACAGGTGGGCGGGGGAGGCTGCTCCGTTACAGGTGGGCGGGGGGGGCGGCTGCGTTACAGGTGGGCGGGGGGGGCGGCTGCGTTACAGGTGGGCGGGGGAGGCGGCTGCGTTACAGGTGGGCGGGGGAGGCGGCTCCGTTACAGGTGGGCGGGGGAGGCGGCTGCGTTACAGGTGGGCGGGGGAGGCGGCTGCGTTACAGGTGGGCAGGGGAGGCGGCTGCGTTACAGGTGGGCAGGGGAGGCGGCTGCGTTACAGGTGGGCGGGGGAGGCGGCTCCGTTACAGGTGGGCGGGGGAGGCGGCTGCGTTACAGGTGGGCGGGGGAGGCGGCTGCGTTACAGGTGGGCG	A	.	PASS	SVTYPE=DEL;END=934904;SVLEN=-840	GT:AD:DP:SAC	0/1:11,11:22:3,8,6,5
chr1	934492	pbsv.INS.59	C	CGGCTCCGTTACAGGTGGGCAGGGGAGGT	.	PASS	SVTYPE=INS;END=934492;SVLEN=28	GT:AD:DP:SAC	0/1:14,7:21:6,8,3,4
chr1	934853	pbsv.INS.60	A	AGGCGGCTGCGTTACAGGTGGGCAGG	.	PASS	SVTYPE=INS;END=934853;SVLEN=25	GT:AD:DP:SAC	0/1:16,6:22:7,9,2,4
chr1	936264	pbsv.DEL.61	AGGGGTCCCCGGTCCCGCCTCCTAGGGCTCCTGGACGGAG	A	.	PASS	SVTYPE=DEL;END=936303;SVLEN=-39	GT:AD:DP:SAC	0/1:9,12:21:2,7,6,6
chr1	939437	pbsv.INS.DUP.62	C	<DUP>	.	PASS	SVTYPE=DUP;END=939483;SVLEN=46	GT:AD:DP:SAC	1/1:0,23:23:0,0,8,15
chr1	950413	pbsv.DEL.63	GCACAGGTACACACATGCAGACAGGTGCA	G	.	PASS	SVTYPE=DEL;END=950441;SVLEN=-28	GT:AD:DP:SAC	0/1:16,15:31:8,8,7,8
chr1	964529	pbsv.DEL.64	AGGTCCGCAGTGGGGCTGCGGGGAGGGGGGCGCG	A	.	PASS	SVTYPE=DEL;END=964562;SVLEN=-33	GT:AD:DP:SAC	1/1:0,20:20:0,0,13,7
chr1	977346	pbsv.DEL.65	CACCAACCCCGGGAACCGCCTCCCGCTCCCCCCACCAACCCCGGGAACCGCCTCCCGCTCCCCCCACCAACCCCGGGAACCGCCTCCCGCTCCCCCCACCAACCCCGGGAACCGCCTCCCGCTCCCCCCACCAACCCCGGGAACCGCCTCCCGCTCCCCCCACCAACCCCGGGAACCGCCTCCCGCTCCCCCCACCAACCCCGGGAACCGCCTCCCGCTCCCCCCACCAACCCCGGGAACCGCCTCCCGCTCCCCCCACCAACCCCGGGAACCGCCTCCCGCTCCCCCCACCAACCCCGGGAACCGCCTCCCGCTCCCCCCACCAACCCCGGGAACCGCCTCCCGCTCCCCCCGCAACCCCGGGAACCGCCTGCCCCCACCGACCAACCCCGGGAACCGCCTCCCACCCCCACCAACCCCGGGAACCGCCTCCCAATCCCCCCAACCCCGGGAACTGCCTCCCACCCCCACCAACCCCGGGAACCGCCTCCCAATCCCC	C	.	PASS	SVTYPE=DEL;END=977844;SVLEN=-498	GT:AD:DP:SAC	0/1:12,15:27:8,4,9,6
chr1	977728	pbsv.INS.66	A	ACCAACCCCGGGAACCGCCTGCCCCCACCGACCAACCCCGGGAACCGCCTCCCACCACCCCGCCAACCCCGAGAACCGCCTCCCACGACCCCCAATCCCGGGAACCGCCTCCCACTCCCCCCGCAACCCCGGGAACCGCCTCCCACTCCCCCCGCAACCCCGGGAACCGCCTCCCACTCCCCCCACCAACCCCGGGAACCGCCTCCCACTCCCCCCGCAACCCCGGGAACCGCCTCCCACTCCCCCCGCAACCCCGGGAACCGCCTCCCACCACCCCGCCAACCCCGGGAACCGCCTCCCACTCCCCCCACCAACCCCGGGAACCGCCTCCCACTCCCCCCGCAACCCCGGGAACCGCCTCCCACCACCCCGCCAACCCCGGGAACCGCCTCCCACTCCCCCCGCCAACCCCGGGAACCGCCTCCCACTCCCCCCACCAACCCCGGGAACCGCCTCCCACTCCCCCCGCAACCCCGGGAACCGCCTCCCACTCCCCCCACCAACCCCGGGAACCGCCTCCCACTCCCCCCACCAACCCCGGGAACCGCCTCCCACTCCCCCCACCAACCCCGGGAACCGCCTCCCACTCCCCCCGCAACCCCGGGAACCGCCTCCCACCACCCCG	.	PASS	SVTYPE=INS;END=977728;SVLEN=624	GT:AD:DP:SAC	0/1:20,6:26:13,7,3,3
chr1	977989	pbsv.INS.67	T	TCCCCCCAACCCCAGGAACCGCCTCCCAACCC	.	PASS	SVTYPE=INS;END=977989;SVLEN=31	GT:AD:DP:SAC	0/1:17,9:26:10,7,6,3
chr1	988820	pbsv.INS.DUP.68	G	<DUP>	.	PASS	SVTYPE=DUP;END=988864;SVLEN=44	GT:AD:DP:SAC	1/1:0,18:18:0,0,7,11
chr1	996283	pbsv.INS.DUP.69	G	<DUP>	.	PASS	SVTYPE=DUP;END=996347;SVLEN=64	GT:AD:DP:SAC	0/1:10,15:25:6,4,8,7
chr1	996393	pbsv.INS.DUP.70	C	<DUP>	.	PASS	SVTYPE=DUP;END=996720;SVLEN=327	GT:AD:DP:SAC	0/1:15,10:25:8,7,6,4
chr1	996525	pbsv.INS.DUP.71	C	<DUP>	.	PASS	SVTYPE=DUP;END=996589;SVLEN=64	GT:AD:DP:SAC	0/1:10,15:25:6,4,8,7
chr1	998763	pbsv.INS.72	G	GGGGAGGGCGCGGAGCGGAGGGGAGGGCGCGGAGCGGAG	.	PASS	SVTYPE=INS;END=998763;SVLEN=38	GT:AD:DP:SAC	0/1:9,17:26:5,4,7,10
chr1	1022587	pbsv.INS.73	T	TTGTAGTCTGACCTGTGGTCTGAC	.	PASS	SVTYPE=INS;END=1022587;SVLEN=23	GT:AD:DP:SAC	1/1:0,22:22:0,0,8,14
chr1	1029387	pbsv.INS.DUP.74	A	<DUP>	.	PASS	SVTYPE=DUP;END=1029416;SVLEN=29	GT:AD:DP:SAC	0/1:13,9:22:5,8,4,5
chr1	1030889	pbsv.DEL.75	ATGTGTGTGTGTGCAGTGCATGGTGCTGTGAGATCAGCG	A	.	PASS	SVTYPE=DEL;END=1030927;SVLEN=-38	GT:AD:DP:SAC	0/1:14,11:25:6,8,5,6
chr1	1041776	pbsv.DEL.76	CCGGCCAGTGCCAGGGTCGAGGTGGGCGGCTCCCCCGGGGGAGGGCTG	C	.	PASS	SVTYPE=DEL;END=1041823;SVLEN=-47	GT:AD:DP:SAC	0/1:11,17:28:4,7,12,5
chr1	1053192	pbsv.DEL.77	GGTGTCTGCACGTGGGTGTCTGCATGTGGGTGTCTGTGCCCTCAAGTGTCTC	G	.	PASS	SVTYPE=DEL;END=1053243;SVLEN=-51	GT:AD:DP:SAC	0/1:8,15:23:1,7,12,3
chr1	1065182	pbsv.DEL.78	GGTGGGGTCTGCGGGGCCCTGGGGGTGT	G	.	PASS	SVTYPE=DEL;END=1065209;SVLEN=-27	GT:AD:DP:SAC	0/1:12,5:17:9,3,1,4
chr1	1068748	pbsv.INS.DUP.79	C	<DUP>	.	PASS	SVTYPE=DUP;END=1068820;SVLEN=72	GT:AD:DP:SAC	1/1:0,24:24:0,0,17,7
chr1	1075620	pbsv.DEL.80	GGGGGTTGGGGGGACCCCTGCCAGTTCCATGAGGACTCTCAGTCA	G	.	PASS	SVTYPE=DEL;END=1075664;SVLEN=-44	GT:AD:DP:SAC	0/1:12,10:22:6,6,9,1
chr1	1075954	pbsv.DEL.81	CCGGGAGGCTGAGGCTATGGGGACTCCGTGG	C	.	PASS	SVTYPE=DEL;END=1075984;SVLEN=-30	GT:AD:DP:SAC	0/1:11,10:21:6,5,9,1
chr1	1076013	pbsv.DEL.82	GGGGGGAGGCTGAGGTTATGGGGACTCCGTGCTGGGAGGCTGAGGCTATGGGGACTCCATCGGGGGAGGCTGAGTCTATGGGGACTCCGTGGGGGGAGGCTGAGGCTATGGGGACTCCGTGCCGGGAGGCTGAGGCTATGGGGACTCCGTGGGGCAGGCTGAGGCTACGGTGACTCCGTGCAGGGCTGTGAGGCTACGGGGACTCCGTGGGGGGTGGCTGAGGCTACGGGGACTCCGTGGGGGGAGGCTGAGGCTACGGGGACTCCGTGGGGGGAGGCTGAGGCTACGGGGACTCCGTGGGGGGAGGCTGAGGCTACGGGGACTCCGTGCTGGGAGGCTGAGGCTATGGGGACTCCGTC	G	.	PASS	SVTYPE=DEL;END=1076371;SVLEN=-358	GT:AD:DP:SAC	0/1:12,9:21:7,5,8,1
chr1	1076683	pbsv.DEL.83	GCTACGGGGACTCCGTGGGGGGAGGCTGAGGCTACGGGGACTCCGTGGGGGGAGGCTGAGGCTACGGGGACTCCGTGGGGGGAGGCTGAGGCTACGGGGACTCCGTGGGGGGAGGCTGAGGCTACGGGGACTCCGTGGGGGGAGGCTGAGGCTACGGGGACTCCGTGGGGGGAGGCTGAGGCTACGGGGACTCCGTGGGGGGAGGCTGAGGCTACGGGGACTCCGTGGGGGGAGGCTGAGGCTACGGGGACTCCGTGGGGGGAGGCTGAGGCTACGGGGACTCCGTGGGGGGAGGCTGAGGCTACGGGGACTCCGTGGGGGGAGGCTGAGGCTACGGGGACTCCGTGGGGGGAGGCTGAGGCTACGGGGACTCCGTGGGGGGAGGCTGAGGCTACGGGGACTCCGTGCCGGGAGGCTGAGGCTACGGGGACTCCGTGCGGGGAGGCTGAGTCTACGGGGACTCCGTGAGGGGTGGCTGAGTCTATGGGGACTCCGTGCGGGGAGGCTGAGTCTATGGGGACTCCGTGCGGGGTGGCTGAGGCTATGGGGACTCCGTGCCGGGAGGCTGAGGCTATGGGGACTCCGTGCCGGGAGGCTGAGTCTATGGGGACTCCGTGCCGGGAGGCTGAGTCTATGGGGACTCTGTGCCGGGAGGCTGAGGCTACGGGGACTCCGTGCCGGGAGGCTGAGGCTACGGGGACTCCGTGGGGGGAGGCTGAGGCTACGGGGACTCCGTGGGGGGAGGCTGAGGCTACGGGGACTCCGTGGGGGGAGGCTGAGGCTATGGGGACTCCGTGGGGGGAGGCTGAGGCTATGGGGACTCCGTGGGGGGAGGCTGAGTCTATGGGGACTCCGTGCCGAGAGGCTGAGTCTATGGGGACTCCGTGCCGGGAGGCTGAGTCTATGGGGACTCCGTGCCGGGAGGCTGAGTCTATGGGGACTCCGTTGGGGGAGGCTGAGGCTATGGGGACTCCGTTGGGGGAGGCTGAGGCTATGGGGACTCCGTTGGGGGAGGCTGAGGCTATGGGGACTCCGTGCGGGGAGGCTGAGGCTACGGGGACTCCGTGGGGGGAGGCTGAGGCTACGGGGACTCCGTGGGGGGAGGCTGAGGCTACGGGGACTCCGTGGGGGGAGGCTGAGGCTACGGGGACTCCGTGCGGGGAGGCTGAGGCTACGGGGACTCCGTTGGGGGAGGCTGAGGCTACGGGGACTCCGTGGGGGGAGGCTGAGGCTACGGGGACTCCGTGGGGGGAGGCTGAGGCTACGGGGACTCCGTGGGGGGAGGCTGAGGCTACGGGGACTCCGTGGGGGGAGGCTGAGGCTATGGGGACTCCGTGCCGGGAGGCTGAGTCTATGGGGACTCCGTTGGGGGAGGCTGAGGCTATGGGGACTCCGTTGGGGGAGGCTGAGGCTATGGGGACTCCGTGCGGGGAGGCTGAGGCTATGGGGACTCCGTGGGGGGACGCTGAGGCTATGGGGACTCCGTGGGGGGAGGCTGAGGCTATGGGGACTCCGTGGGGGGAGGCTGAGGCTATGGGGACTCCGTGGGGGGAGGCTGAGGCTATGGGGACTCCGTGGGGGGAGGCTGCGT	G	.	PASS	SVTYPE=DEL;END=1078273;SVLEN=-1590	GT:AD:DP:SAC	0/1:10,9:19:5,5,8,1
chr1	1076833	pbsv.DEL.84	GCTACGGGGACTCCGTGGGGGGAGGCTGAGGCTACGGGGACTCCGTGGGGGGAGGCTGAGGCTACGGGGACTCCGTGGGGGGAGGCTGAGGCTACGGGGACTCCGTGGGGGGAGGCTGAGGCTACGGGGACTCCGTGGGGGGAGGCTGAGGCTACGGGGACTCCGTGGGGGGAGGCTGAGGCTACGGGGACTCCGTGGGGGGAGGCTGAGGCTACGGGGACTCCGTGGGGGGAGGCTGAGGCTACGGGGACTCCGTGCCGGGAGGCTGAGGCTACGGGGACTCCGTGCGGGGAGGCTGAGTCTACGGGGACTCCGTGAGGGGTGGCTGAGTCTATGGGGACTCCGTGCGGGGAGGCTGAGT	G	.	PASS	SVTYPE=DEL;END=1077193;SVLEN=-360	GT:AD:DP:SAC	0/1:12,7:19:7,5,6,1
chr1	1078655	pbsv.DEL.85	AGGCTGAGGCTATGGGGACTCCGTGCCGGGAGGCTGAGGCTATGGGGACTCCGTGGGGGGA	A	.	PASS	SVTYPE=DEL;END=1078715;SVLEN=-60	GT:AD:DP:SAC	0/1:12,6:18:8,4,4,2
chr1	1080649	pbsv.DEL.86	ACCCCCACCTCGGTCCCTGTCTCCTTCCCTCCGCCCCCACCTCGGTCCCTGTCTCCTTCCCTCCGCCCCCACCTCGGTCCCTGTCTCCTTCCCTCCGCCCCCACCTCGGTCCCTGTCTCCTTCCCTCCGCCCCCACCTCGGTCCCTGTCTCCTTCCCTCCGCCCCCACCTCGGTCCCTGTCTCCTTCCCTCCGCCCCCACCTCGGTCCCTGTCTCCTTCCCTCCG	A	.	PASS	SVTYPE=DEL;END=1080873;SVLEN=-224	GT:AD:DP:SAC	0/1:10,9:19:8,2,4,5
chr1	1080680	pbsv.DEL.87	CGCCCCCACCTCGGTCCCTGTCTCCTTCCCTCCGCCCCCACCTCGGTCCCTGTCTCCTTCCCTCC	C	.	PASS	SVTYPE=DEL;END=1080744;SVLEN=-64	GT:AD:DP:SAC	0/1:15,4:19:9,6,3,1
chr1	1099024	pbsv.INS.DUP.88	A	<DUP>	.	PASS	SVTYPE=DUP;END=1099787;SVLEN=763	GT:AD:DP:SAC	0/1:9,6:15:2,7,2,4
chr1	1099231	pbsv.INS.89	T	TTGATGTTTTTGGTCTATTGTTCTAAGAATCAGAGAGAGAGGTTAAAATCTCCGACTATGATTGTGGATTGTCTACTGATGTTTTTGGTCTATTCTAAGAACCAGAGAGAGAGGTTAAAATCTCCGACTATGATTCTGCGTTGTCTATTGATGTTTTTGGTCTATTGTTCTAAGAATTGCAGAGAGAGAGAGGTTAAAATCTCCGACTATGATTGTGGGTTGTCTATTGATGTTTTTGGTCTATTGTTCTAAGAATCGGAGAGAGAGAGGTTAAAATCTCCAACTATGATTGTGGCTTGTCTATTGATGTTTTTGGTCTGTTGTTCTAAGAATCGGAGAGAGAGAGGTTAAAATCTCCAACTATGATTGTGGATTGTCTATTGATGTTTTTGGTCTGTTGTTCTAAGAATCGGAGAGAGAGAGGTTAAAATCTCCGACTATGATTGTGGATTGTCTATTGATGTTTTTGGTCTGTTGTTCTAAGAATCGGAGAGAGAGAGGTTAAAATCTCCGACTAAGATGGTGGATTGTCTATTGATGTTTTTGGTCTATTGTTCTAAGAATCAGAGGGAGAGGTTAAAATCTCCGACTATGATTGTGGATTGTCTACTGATGTTTTTGGTCCATTCTAAGAACCAGAGAGAGAGGTTAAAATCTCCGACTATGATTGTGCGTTGTCTATTGATGTTTTTGGTCTATTGTTCTAAGAATTGGAGAGAGAGAGGTTAAAATCTCCGACTATGATTGTGGATTGTCTATTGATGTTTTTGGTCTATTGTTCTAAGAATCGGAGAGAGAGGTTAAAATCTACTATGATTCTGGGTTGTCTATTGATGTTTTTGGTCTCTTCTAAGAATTGGAGAGAGAGAGGTTAAAATCTCCGACTGTGATTCTGGGTTGTGTACCGATGTTTTTGGTCTATTGTTCTAAGAATTGGAGAGAGAGAAGTTAAAATCTCCGTCTATGATTCTGGGTTGTCTATTGATGTTTTTGGTCTATTCTAAGAATTGGAGAGAGAGAGGTTAAAATCTCCGACTATGATTCTGGGTTGTCTATTGATGTTTTTGGTCTATTCTAAGAATTGGAGAGAGAGTGGTTAAAATCTCCGACTATGATTGTGGATTGTCTACTGATGTTTTTGGTCTATTATTCTAAGAATCGGAGAGAGAGGTTAAAATCTCCGACTATGATTGTCGATTGTCTACTGATGTTTTTGGTCTAGTGTTCTAAGAATTGGACACAGAGAGGTTAAAATCTCCGATTATGATTGTGGATTGTCTATTGATGTTTTTGGTCTATTGTTCTAAGAATCAGAGAGAGAAGTTAAAATCTACCACGATTCTGGGTTGTCTATTGATGTTTTTGGTCTCTTCTAAGAATTGGAGAGAGAGAGGTTAAAATCTCCTACGACTGTGGATTGTCTATTGATGTTTTTGGTCTATTCTAAGAATCGGAGAGAGAGAGGTTAAAATCTCCGACTATGATTGTGGGTTGTCTATTGGTGTTTTTGGTCTATTGCTCTAAGAATAGGAGAGAGAGAGGTTAAAATCTCCGATTATGATTCTGGGTTGTCTATTGATGTTTTGGTCTATTGTTCTAAGAATTGGAGAGAGAGAGGTTGAAATCTCTGACTATGATTGTGGGTTGTCTATTGATGTTTTTGGTCTATTGTTCTAAGAATTGGAAAGAGAGAGGTTCAAATCTCCGACTATGATTGTGGGTTGTCTATTGATGTTTTTGGTCTATTGTTCTAAGAATTGGAGAGAGAGAGGTTAAAATCTCCTACTATGATTGTAAGATTGTCTATTTCTTCCTTTAATTCTGTTGCTTTTGCTTCCAGTATTTTGAGGCTCTGTTACTAGGCACATTCATAATTGATGTCTTCCCTCCCCACTTTCCCTTTGGTAATAACTCCGTATCTTAAAACTGACTTAATGTTACAGAAATATAGCCTCTCCAGGCTGGGTGTGGTGCCTCACGCCTGTAATCCCAGCAATTTGGGAGGCCAAGGCAGGCAGATCATTTGAGGTCAGGAGTTTCAGTCCAGCCTGGCCACTGTGGTGAAACCCCATCTCTACTAAAAATACAAAAATGAGCTGGGTAAAGTGGTACGTGCCTGTCGTCCCAGCTACTCTGAAGGCTGAGGCGGGAGAATCACTTGAACCCAGGAGGTGGAGGTAGCAGTGAGCCGAGATTGTGCCATTCTACTCGTCTTGGAGACAGAGGAAGACTCCATCTCAAAAAAAAATAGCCACTCCAGCCTTCTTATGCTCACTGATATATATATGTGTTTGTGTATGTGTGTATATGTATATGTGTGTGTGTGTGTGTCTGTGTATATTGATGTTTTTGGTCTATTGTTCTAAGAATCGGAGAGAGAGGTTAAAGTCTCCGACTATGATTGTGGATTGTCTATTGATGTTTTTGGTCTATTCTAAGAATTGGAGAGGGAGAGGTTAAAATCACCGACTATGATTGTGGGTTGTCTATTGATGTTTTTGGTGTATTGTTCTAAGAATCGGGGAGAGAGAGGTTAAAATCTCCGACTATGATTGTGGATTGTCTACTGATGTTTTTGGTCTATTGTTCTAAGAAATGGAGAGAGAGAGGTTAAAATCTCCGACTATGATTGTGGGTTGTCTATTGATGTTTTTGGTCTATTGTTCTAAGAATTGGAGAGAGAGAGGTTAAAATCTCCGACTATGATTGTGGATTGTCTACTGATATTTTTGGCCTATTGTTCTAAGAATTGGAGAGAGAGAGGTTAAAATCTCCGACTATGATTGTGGATTGTCTACTTATATTTTTGGTCTATTGTTCTAAGAATTGGAGAGAGAGAGGTTAAAATCTCTGACTATGATCGTGGATTGTCTATTGATGTTTTTGGTCTATTGTTCTAAGAATCGGAGAGAGAGGTTAAAATCTCCTACTATGATTGTGGGTTGTCTATTGATGTTTTTGGTCTATTGTTCTAAGAATTGGAGAGACAGAGGTTAAAATCTCCGACTGTGATTGTGGGTTATCTACTGATGTTTTTGGTCTATTGCTCTAAGAATTGGAGAGAGAGAGAGGTTAAAATCTCCAACTATGATTGTGGGTTGTCTATTGATGTTTTTGGTCTATTGTTCTAAGAATTGGAAAGAGAGAGGTTAAAATCTCCGACTATGATTGTCGGTTGTCTATTGATGTTTTTGGTCTGTTGTTCTAAGAATTGGAGAGAGAGAGGTTAAAATCTCCTACTATGATTGTGAGATTGTCTATTTCTCCCTTTAATTCTGTTGCTTTTGCTTCCAGTATTTTGAGGCTCTGTTATTAGGCACATTCATAATTGATGTCTTCCCTCCCCGCTTTCCCTTTGGTAATAACTCCATATCTTGAAACTGACTTAATGTTACAGAAATATAGCGTCTCCAGGCTGGGTGTAGTGGCTCACGCCTGTAATCCCAGCAATTTGGGAGCCAAGGCAGGCGGATCATTTGAGGTCATGAGTTTGAGACCAGCCTGGCCACTGTGGTGAAACCCTATCTCTACTAAAAATACAAAAATGAGGTGGGTAAAGTGGTGCGCGCCTGTCGTCCCAGCTACTCTGGAGGCTGGGGCAGGAGAATCACTTGAACCCAGGAGGTGGAGGTAGCAGTGAGCC	.	PASS	IMPRECISE;SVTYPE=INS;END=1099231;SVLEN=3642	GT:AD:DP:SAC	0/1:10,5:15:2,8,2,3
chr1	1099232	pbsv.INS.90	T	TGATGTTTTTGGTCTTTGTTCTAAGAATAGAGAGAGAGGTTAAAATCTCCGACTATGATTGTGGGTTGTCTATTGATGTTTTTGGTCTATTCTAAGAATCGGAGAGAGAGAGGTTAAAATCTCCGACTATGATTGTGGATTGTCTATTGATGTTTTTGGTCTATTCTAAGAATTGGAGAGAGAGAGGTTAAAATCTCCGACTATGATTGTGGATTGTCTATTGATGTTTTTGGTCTATTGTTCTAAGAATCGGAGAGAGAGAGGTTAAAATCTCCAACTATGATTGTGGATTGTCTATTGATGTTTTTGGTCTGTTGTTCTAAGAATCGGAGAGAGAGAGGTTAAAATCTCCAACTATGATTGTGGATTGTCTATTGATGTTTTTGGTCTATTGTTCTAAGAATCGGAGAGAGAGAGGTTAAAATCTCCGACTATGATTGTGGATTGTCTATTGATGTTTTTGGTCTATTGTTCTAAGAATGGAGAGAGAGAGGTTAAAATCTCCGACTATGATTGTGGATTGTCTATTGATGTTTTTGGTCTATTGTTCTAAGAATTGGAGAGAGAGAGGTTAAAATCTCCAACTATGATTGTGGATTGTCTATTGATGTTTTTGGTCTATTGTTCTAAGAATGGAGAGAGAGAGGTTAAAATCTCCGACTATGATTGTGGGTTGTCTATTGATGTTTTTGGTCTATTGTTCTAAGAATTGGAGAGAGAGAGGTTAAAATCTCCGACTATGATTGTGGATTGTCTATTGATGTTTTTGGTCTATTGTTCTAAGAATCGGAAGAGAGAGGTTAAAATCTCCGACTATGATTGTGGATTGTCTATTGATGTTTTTGGTCTATTGTTCTAAGAATTGGAGACAGAGAGGTTAAAATCTCCGACTATGATTGTGGATTGTCTACTGATGTTTTTGGTCTATTCTAAGAATCAGAGAG	.	PASS	IMPRECISE;SVTYPE=INS;END=1099232;SVLEN=943	GT:AD:DP:SAC	1/1:3,14:17:0,3,6,8
chr1	1099232	pbsv.INS.91	T	TTCTTCCTTTAATTCTGTTGCTTTTGCTTCCAGTATTTTGAGGCTCTGTTACTAGGCACATTCATAATTGATGTCTTCCCTCCCCACTTTCCCTTTGGTAATAACTCCGTATCTTAAAACTGACTTAATGTTACAGAAATATAGCCTCTCCAGGCTGGGTGTGGTGCCTCACGCCTGTAATCCCAGCAATTTGGGAGGCCAAGGCAGGCAGATCATTTGAGGTCAGGAGTTTCAGTCCAGCCTGGCCACTGTGGTGAAACCCCATCTCTACTAAAAATACAAAAATGAGCTGGGTAAAGTGGTACGTGCCTGTCGTCCCAGCTACTCTGAAGGCTGAGGCGGGAGAATCACTTGAACCCAGGAGGTGGAGGTAGCAGTGAGCCGAGATTGTGCCATTCTACTCGTCTTGGAGACAGAGGAAGACTCCATCTCAAAAAAAAATAGCCACTCCAGCCTTCTTATGCTCACTGATATATATATGTGTTTGTGTATGTGTGTATATGTATATGTGTGTGTGTGTGTGTCTGTGTATATTGATGTTTTTGGTCTATTGTTCTAAGAATCGGAGAGAGAGGTTAAAGTCTCCGACTATGATTGTGGATTGTCTATTGATGTTTTTGGTCTATTCTAAGAATTGGAGAGGGAGAGGTTAAAATCACCGACTATGATTGTGGGTTGTCTATTGATGTTTTTGGTGTATTGTTCTAAGAATCGGGAGAGAGAGAGGTTAAAATCTCCGACTATGATTGTGGATTGTCTACTGATGTTTTTGGTCTATTGTTCTAAGAAATGGAGAGAGAGAGGTTAAAATCTCCGACTATGATTGTGGGTTGTCTATTGATGTTTTTGGTCTATTGTTCTAAGAATTGGAGAGAGAGAGGTTAAAATCTCCGACTATGATTGTGGATTGTCTACTGATATTTTTGGCCTATTGTTCTAAGAATTGGAGAGAGAGAGGTTAAAATCTCCGACTATGATTGTGGATTGTCTACTTATATTTTTGGTCTATTGTTCTAAGAATTGGAGAGAGAGAGGTTAAAATCTCTGACTATGATCGTGGATTGTCTATTGATGTTTTTGGTCTATTGTTCTAAGAATCGGAGAGAGAGGTTAAAATCTCCTACTATGATTGTGGGTTGTCTATTGATGTTTTTGGTCTATTGTTCTAAGAATTGGAGAGACAGAGGTTAAAATCTCCGACTGTGATTGTGGGTTATCTACTGATGTTTTTGGTCTATTGCTCTAAGAATTGGAGAGAGAGAGAGGTTAAAATCTCCAACTATGATTGTGGGTTGTCTATTGATGTTTTTGGTCTATTGTTCTAAGAATTGGAAAGAGAGAGGTTAAAATCTCCGACTATGATTGTCGGTTGTCTATTGATGTTTTTGGTCTGTTGTTCTAAGAATTGGAGAGAGAGAGGTTAAAATCTCCTACTATGATTGTGAGATTGTCTATTTCTCCCTTTAATTCTGTTGCTTTTGCTTCCAGTATTTTGAGGCTCTGTTATTAGGCACATTCATAATTGATGTCTTCCCTCCCCGCTTTCCCTTTGGTAATAACTCCATATCTTGAAACTGACTTAATGTTACAGAAATATAGCCTCTCCAGGCTGGGTGTAGTGGCTCACGCCTGTAATCCCAGCAATTTGGGAGCCAAGGCAGGCGGATCATTTGAGGTCATGAGTTTAGCCAGCCTGGCCACTGTGGTGAAACCCATCTCTACTAAAAATACAAAAATGAGTGGGTAAGTGGTCGGCCTGTCGTCCCAGCTACTCTGAGGCTGGGCGGAGAATCACTTGAACCCAGGAGGTGGAGGTAGCAGTGA	.	PASS	IMPRECISE;SVTYPE=INS;END=1099232;SVLEN=1823	GT:AD:DP:SAC	0/1:7,10:17:0,7,6,4
chr1	1099232	pbsv.INS.92	T	TTGATGTTTTTGGTCTATTCTAAGAATTGGAGAGAGAGTGGTTAAAATCTCCGACTATGATTGTGGATTGTCTACTGATGTTTTTGGTCTATTATTCTAAGAATCGGAGAGAGAGGTTAAAATCTCCGACTATGATTGTCGATTGTCTACTGATGTTTTTGGTCTAGTGTTCTAAGAATTGGACACAGAGAGGTTAAAATCTCCGATTATGATTGTGGATTGTCTATTGATGTTTTTGGTCTATTGTTCTAAGAATCAGAGAGAGAAGTTAAAATCTACCACGATTCTGGGTTGTCTATTGATGTTTTTGGTCTCTTCTAAGAATTGGAGAGAGAGAGGTTAAAATCTCCTACGACTGTGGATTGTCTATTGATGTTTTTGGTCTATTCTAAGAATCGGAGAGAGAGAGGTTAAAATCTCCGACTATGATTGTGGGTTGTCTATTGGTGTTTTTGGTCTATTGCTCTAAGAATAGGAGAGAGAGAGGTTAAAATCTCCGATTATGATTCTGGGTTGTCTATTGATGTTTTGGTCTATTGTTCTAAGAATTGGAGAGAGAGAGGTTGAAATCTCTGACTATGATTGTGGGTTGTCTATTGATGTTTTTGGTCTATTGTTCTAAGAATTGGAAAGAGAGAGGTTCAAATCTCCGACTATGATTGTGGGTTGTCTATTGATGTTTTTGGTCTATTGTTCTAAGAATTGGAGAGAGAGAGGTTAAAATCTCCTACTATGATTGTAAGATTGTCTATTTCTTCCTTTAATTCTGTTGCTTTTGCTTCCAGTATTTTGAGGCTCTGTTACTAGGCACATTCATAATTGATGTCTTCCCTCCCCACTTTCCCTTTGGTAATAACTCCGTATCTTAAAACTGACTTAATGTTACAGAAATATAGCCTCTCCAGGCTGGGTGTGGTGCCTCACGCCTGTAATCCCAGCAATTTGGGAGGCCAAGGCAGGCAGATCATTTGAGGTCAGGAGTTTCAGTCCAGCCTGGCCACTGTGGTGAAACCCCATCTCTACTAAAAATACAAAAATGAGCTGGGTAAAGTGGTACGTGCCTGTCGTCCCAGCTACTCTGAAGGCTGAGGCGGGAGAATCACTTGAACCCAGGAGGTGGAGGTAGCAGTGAGCCGAGATTGTGCCATTCTACTCGTCTTGGAGACAGAGGAAGACTCCATCTCAAAAAAAAATAGCCACTCCAGCCTTCTTATGCTCACTGATATATATATGTGTTTGTGTATGTGTGTATATGTATATGTGTGTGTGTGTGTGTCTGTGTATATTGATGTTTTTGGTCTATTGTTCTAAGAATCGGAGAGAGAGGTTAAAGTCTCCGACTATGATTGTGGATTGTCTATTGATGTTTTTGGTCTATTCTAAGAATTGGAGAGGGAGAGGTTAAAATCACCGACTATGATTGTGGGTTGTCTATTGATGTTTTTGGTGTATTGTTCTAAGAATCGGGGAGAGAGAGGTTAAAATCTCCGACTATGATTGTGGATTGTCTACTGATGTTTTTGGTCTATTGTTCTAAGAAATGGAGAGAGAGAGGTTAAAATCTCCGACTATGATTGTGGGTTGTCTATTGATGTTTTTGGTCTATTGTTCTAAGAATTGGAGAGAGAGAGGTTAAAATCTCCGACTATGATTGTGGATTGTCTACTGATATTTTTGGCCTATTGTTCTAAGAATTGGAGAGAGAGAGGTTAAAATCTCCGACTATGATTGTGGATTGTCTACTTATATTTTTGGTCTATTGTTCTAAGAATTGGAGAGAGAGAGGTTAAAATCTCTGACTATGATCGTGGATTGTCTATTGATGTTTTTGGTCTATTGTTCTAAGAATCGGAGAGAGAGGTTAAAATCTCCTACTATGATTGTGGGTTGTCTATTGATGTTTTTGGTCTATTGTTCTAAGAATTGGAGAGACAGAGGTTAAAATCTCCGACTGTGATTGTGGGTTATCTACTGATGTTTTTGGTCTATTGCTCTAAGAATTGGAGAGAGAGAGAGGTTAAAATCTCCAACTATGATTGTGGGTTGTCTATTGATGTTTTTGGTCTATTGTTCTAAGAATTGGAAAGAGAGAGGTTAAAATCTCCGACTATGATTGTCGGTTGTCTATTGATGTTTTTGGTCTGTTGTTCTAAGAATTGGAGAGAGAGAGGTTAAAATCTCCTACTATGATTGTGAGATTGTCTATTTCTCCCTTTAATTCTGTTGCTTTTGCTTCCAGTATTTTGAGGCTCTGTTATTAGGCACATTCATAATTGATGTCTTCCCTCCCCGCTTTCCCTTTGGTAATAACTCCATATCTTGAAACTGACTTAATGTTACAGAAATATAGCGTCTCCAGGCTGGGTGTAGTGGCTCACGCCTGTAATCCCAGCAATTTGGGAGCCAAGGCAGGCGGATCATTTGAGGTCATGAGTTTGAGACCAGCCTGGCCACTGTGGTGAAACCCTATCTCTACTAAAAATACAAAAATGAGGTGGGTAAAGTGGTGCGCGCCTGTCGTCCCAGCTACTCTGGAGGCTGGGGCAGGAGAATCACTTGAACCCAGGAGGTGGAGGTAGCAGTG	.	PASS	IMPRECISE;SVTYPE=INS;END=1099232;SVLEN=2583	GT:AD:DP:SAC	0/1:7,8:15:0,7,4,4
chr1	1099519	pbsv.INS.93	T	TTTCTCCCTTTAATTCTGTTGCTTTTGCTTCCAGTATTTTGAGGCTCTGTTATTAGGCACATTCATAATTGATGTCTTCCCTCCCCGCTTTCCCTTTGGTAATAACTCCATATCTTGAAACTGACTTAATGTTACAGAAATATAGCCTCTCCAGGCTGGGTGTAGTGGCTCACGCCTGTAATCCCAGCAATTTGGGAGCCAAGGCAGGCGGATCATTTGAGGTCATGAGTTTGAGACCAGCCTGGCCACTGTGGTGAAACCCTATCTCTACTAAAAATACAAAAATGAGGTGGGTAAAGTGGTGCGCGCCTGTCGTCCCAGCTACTCTGGAGGCTGGGGCAGGAGAATCACTTGAACCCAGGAGGTGGAGGTAGCAGTGAGCCAAGATCGTGCCATTTTACTTGTCTTGGAGACAGAAGAAGACTCCATCTCAAAAAAAAAAAAAAAATAGCCACTCCAGCCTTTTTATGCTCACTGATATATATGTGTGTGTGTGTGTTTGTGTATGTGTGTGTGTGTGTGTTGTGTTATGTGTGTGTGTGTGTGTGTG	.	PASS	SVTYPE=INS;END=1099519;SVLEN=549	GT:AD:DP:SAC	0/1:53,18:71:29,24,10,8
chr1	1115600	pbsv.DEL.94	CCCCTCCCCAGGGACCCCCCT	C	.	PASS	SVTYPE=DEL;END=1115620;SVLEN=-20	GT:AD:DP:SAC	0/1:9,9:18:6,3,6,3
chr1	1123518	pbsv.DEL.95	CGCACACGCCACACACACCTGCGCACACTCCTGCACACACAGTGCACACACCTGCACACACACCTGTGCACACACACCTGT	C	.	PASS	SVTYPE=DEL;END=1123598;SVLEN=-80	GT:AD:DP:SAC	0/1:5,9:14:4,1,4,5
chr1	1123934	pbsv.INS.DUP.96	C	<DUP>	.	PASS	SVTYPE=DUP;END=1123956;SVLEN=22	GT:AD:DP:SAC	0/1:6,6:12:2,4,4,2
chr1	1134740	pbsv.INS.DUP.97	C	<DUP>	.	PASS	SVTYPE=DUP;END=1134796;SVLEN=56	GT:AD:DP:SAC	0/1:13,8:21:8,5,6,2
chr1	1139264	pbsv.DEL.98	GACCTGGGTCCTGGGGAGCTTCCTGGGTTCAGAAGGTGGGGGTGTCAGCATCGAACCGGGGGACCTGGGTCCTGGGGAGCTTCCTGAGGTCAGAAGGTGGGGGTGTCAGCATCGAACCGGGGGACCTGGGTCCTGGGGAGCTTCCTGGGGTCAGAAGGTGGGGGTGTCAGCATCGAACCGGGGGACCTGGGTCCTGGGGAGCTTCCTGGGGTCAGAAGGTGGGGGTGTCAGCATCGAACCGGGGGACCTGGGTCCTGGGGAGCTTCCTGGGGTCAGAAGGTGGGGGTGTCAGCATCGAACCGGGGG	G	.	PASS	SVTYPE=DEL;END=1139569;SVLEN=-305	GT:AD:DP:SAC	0/1:12,6:18:5,7,4,2
chr1	1139350	pbsv.DEL.99	AGGTCAGAAGGTGGGGGTGTCAGCATCGAACCGGGGGACCTGGGTCCTGGGGAGCTTCCTGGGGTCAGAAGGTGGGGGTGTCAGCATCGAACCGGGGGACCTGGGTCCTGGGGAGCTTCCTGG	A	.	PASS	SVTYPE=DEL;END=1139472;SVLEN=-122	GT:AD:DP:SAC	0/1:8,10:18:5,3,4,6
chr1	1140432	pbsv.DEL.100	CCTGGGGAGCTTCCTGGGTTCAGAAGGTGGGGGTGTCAGCATCGAACCGGGGGACCTGGGTCCTGGGGAGCTTCCTGGGTTCAGAAGGTGGGGGTGTCAGCATCGAACCGGGGAACCTGGGTC	C	.	PASS	SVTYPE=DEL;END=1140554;SVLEN=-122	GT:AD:DP:SAC	0/1:11,7:18:3,8,5,2
chr1	1145547	pbsv.INS.101	T	TCTGACCTCATGGCCGACCCCAC	.	PASS	SVTYPE=INS;END=1145547;SVLEN=22	GT:AD:DP:SAC	0/1:7,11:18:1,6,6,5
chr1	1157295	pbsv.DEL.102	AGCCCACCCATCCCGCCCCCAGCCCACCCATCCCATCCCC	A	.	PASS	SVTYPE=DEL;END=1157334;SVLEN=-39	GT:AD:DP:SAC	0/1:14,9:23:9,5,5,4
chr1	1168009	pbsv.DEL.103	GGGGCGGAGGGCCGAGCGGGGCCAGCAGACGGGTGA	G	.	PASS	SVTYPE=DEL;END=1168044;SVLEN=-35	GT:AD:DP:SAC	1/1:0,17:17:0,0,9,8
chr1	1184656	pbsv.INS.DUP.104	G	<DUP>	.	PASS	SVTYPE=DUP;END=1184978;SVLEN=322	GT:AD:DP:SAC	0/1:15,12:27:9,6,4,8
chr1	1184905	pbsv.INS.105	C	CGCCTTCTAGGTTAGGGGGATGTTCTCTTGGGGACCCCCGTGAGGACAGGCCCTCCGGACAGTCTGGGAGCCAGTCTCCAGGCACCGTGTGCTCCCAGTTCATGCAGAAGCCTTCTAGGTTGGGGGGATGTTCTCTTGGGGACCCCCGTGAGGACAGGCCCTCCGGACAGTCTGGGAGCCAGTCTCCAGGCACCGTGTGCCCCCAGTTCATGCAGAAGCCTTCTAGGTTAGGGGGATGTTCTCTTGGGGACCCCCGTGAGGACAGGCCCTCCGGACAGTCTGGGAGCCAGTCTCCAGGCACCGTGTGCCCCCAGTTCATGCAGAAGCCTTCTAGGTTAGGGGGATGTTCTCTTGGGGACCCCCGTGAGGACAGGCCCTCCGGACAGTCTGGGAGCCAGTCTCCAGGCACCGTGTGCCCCCAGTTCATGCAGAAGCCTTCTAGGTTAGGGGGATGTTCTCTTGGGGACCCCCGTGAGGACAGGCCCTCCGGACAGTCTGGGAGCCAGTCTCCAGGCACCGTGTGCCCCCAGTTCATGCAGAAGCCTTCTAGGTTAGGGGGATGTTCTCTTGGGGACCCCCGTGAGGACAGGCCCTCCGGACAGTCTGGGAGCCAGTCTCCAGGCACCGTGTGCCCCCAGTTCATGCAGAA	.	PASS	IMPRECISE;SVTYPE=INS;END=1184905;SVLEN=648	GT:AD:DP:SAC	0/1:17,10:27:6,11,7,3
chr1	1192630	pbsv.INS.DUP.106	A	<DUP>	.	PASS	SVTYPE=DUP;END=1192724;SVLEN=94	GT:AD:DP:SAC	1/1:2,23:25:0,2,13,10
chr1	1192814	pbsv.INS.107	C	CAGTTGGTATGAGTGTAGACACTCA	.	PASS	SVTYPE=INS;END=1192814;SVLEN=24	GT:AD:DP:SAC	0/1:12,12:24:10,2,3,9
chr1	1201889	pbsv.INS.108	C	CAGCCCAGTACCCAGCCCCGAGCCCAGTACCCAGCCTCCAGCCCAGTACCCAGCCCCG	.	PASS	SVTYPE=INS;END=1201889;SVLEN=57	GT:AD:DP:SAC	0/1:19,6:25:11,8,3,3
chr1	1202212	pbsv.INS.109	G	GAGCCCAGTACCCAGCCTCCAGCCCAGTACCCAGCCCCCAGCCCAGTACCCAGCCCCGAGCCCAGTACCCAGCCCCC	.	PASS	SVTYPE=INS;END=1202212;SVLEN=76	GT:AD:DP:SAC	0/1:10,16:26:5,5,9,7
chr1	1202289	pbsv.INS.DUP.110	A	<DUP>	.	PASS	SVTYPE=DUP;END=1202455;SVLEN=166	GT:AD:DP:SAC	0/1:8,17:25:7,1,7,10
chr1	1240648	pbsv.INS.111	T	TCATTCACCCCGGCCGTGGTCCCTGCCCCAGCCCCCGCCGCCCCCATTCACCCCGGCCGTGGTCCCTGCCCCAGCCCCCGCCGCCCC	.	PASS	SVTYPE=INS;END=1240648;SVLEN=86	GT:AD:DP:SAC	0/1:13,9:22:10,3,6,3
chr1	1245158	pbsv.INS.112	C	CCTCTGCCCTCCTCCCCCTTCCCCCTCCTCCCCCCACTCCTCTCCCCTCTTCCCCCGACTCCTTCCCCTACTCATCTCCCTCCTCCCCCACTCCTCTCCCCTCCTCTCCCACTCCTCCCCCTCCTCCCCCACTCCTCCCCCCACTGCTCTCCCCTCTTCCCCCCACTCCTCCCCCACTCCTCTCCCCTCCTTCTCCACTCCTCTCCCCTCCCACTCCTCCCCCACTCCTGTCCCCTCCTCCCCCCTCTTCCCCCTCCTCCCCCCACTCCTCATCTCCCTCCTCCCCACTCCTCTCCCCTCTTCCCCCCACTCCCCCCACTCCTCCCCCACTCCTCTCCCCTCTTGCCCCCACTCCTCCCCCACTCCTTCCCCACTCCTCTCCTCTCTTCCCCCCACTCCTCCCCCACTCCTCTCCCCTCCTCCCCCACTCCTCTCCCCTCCTCCCCCACTCCTCT	.	PASS	SVTYPE=INS;END=1245158;SVLEN=454	GT:AD:DP:SAC	1/1:1,12:13:1,0,9,3
chr1	1248906	pbsv.INS.DUP.113	C	<DUP>	.	PASS	SVTYPE=DUP;END=1249432;SVLEN=526	GT:AD:DP:SAC	0/1:14,4:18:9,5,2,2
chr1	1249287	pbsv.INS.114	C	CCCTGGGAGGCTGGACGAGGGAGGCTGGGCCTCCCACTCCGCCCTACAGGCCGGGACACGGGCAGCCCTGGGAGGCTGGACCGAGGGAGGCTGGGCCTCCCACTCCGCCCTACAGGCCGGGACACGGGCAGCCCTGGGAGGCTGGACCGAGGGAGGCTGGGCCTCCCACTCCGCCCTACAGGCCGGGACACGGGCAGCCCTGGGAGGCTGGACCGAGGGAGGCTGGGCCTCCCACTCCGCCCTACAGGCCGGGACACGGGCAGCCCTGGGAGGCTGGACCGAGGGAGGCTGGGCCTCCCACTCCGCCCTACAGGCCGGGACACGGGCAGCCCTGGGAGGCTGGACCGAGGGAGGCTGGGCCTCCCACTCCGCCCTACAGGCCGGGACACGGGCAGCCCTGGGAGGCTGGAC	.	PASS	IMPRECISE;SVTYPE=INS;END=1249287;SVLEN=410	GT:AD:DP:SAC	0/1:13,5:18:8,5,3,2
chr1	1249724	pbsv.INS.115	T	TCCCACTCCGCCCTACAGGCCGGGACACGGGCAGCCCTGGGAGGCTGGACCGAGGGAGGCTGGGCCTCCCACTCCGCCCTACAGGCCGGGACACGGGCAGCCCTGGGAGGCTGGACCGAGGGAGGCTGGGCCTCCCACTCCGCCCTACAGGCCGGGACACGGGCAGCCCTGGGAGGCTGGACCGAGGGAGGCTGGGCCTCCCACTCCGCCCTACAGGCCGGGACACGGGCAGCCCTGGGAGGCTGGACCGAGGGAGGCTGGGCCTCCCACTCCGCCCTACAGGCCGGGACACGGGCAGCCCTGGGAGGCTGGACCGAGGGAGGCTGGGCCTCCCACTCCGCCCTACAGGCCGGGACACGGGCAGCCCTGGGAGGCTGGACCGAGGGAGGCTGGGCCTCCCACTCCGCCCTACAGG	.	PASS	IMPRECISE;SVTYPE=INS;END=1249724;SVLEN=414	GT:AD:DP:SAC	0/1:11,7:18:6,5,5,2
chr1	1263117	pbsv.INS.DUP.116	G	<DUP>	.	PASS	SVTYPE=DUP;END=1263137;SVLEN=20	GT:AD:DP:SAC	0/1:5,15:20:2,3,7,8
chr1	1269099	pbsv.DEL.117	CCATGCAAGAGAGGAGGCTGGATCAGGGACCCCAAGGCCCCTCAGCCACACCCGAGACTGGGGAGAGGGGTGGTGATCATCATGCAAGAGAGGAGGCTGGATCAGGGACCCCAAGGCCCCTCAGCCACACCCGAGACTGGGGAGAGGGGTGGTGAT	C	.	PASS	SVTYPE=DEL;END=1269254;SVLEN=-155	GT:AD:DP:SAC	0/1:10,16:26:7,3,10,6
chr1	1272640	pbsv.INS.DUP.118	C	<DUP>	.	PASS	SVTYPE=DUP;END=1272676;SVLEN=36	GT:AD:DP:SAC	0/1:12,14:26:7,5,9,5
chr1	1284171	pbsv.INS.119	G	GGGGGGTTGGGTGGGGGGTTGGGGGGGTTGGGTGAGGGGTTGGGGGGGTTGGGTGAGGGGGGTGGGGTTGGGGGGGGTTGAGTGAGGGGGGTGGGGGGGTTTGGTGGGGGGTTGGGTGAGGGGGGTGGGGTGGGGGGGTTGGGTGAGGGGGGTGGGGTGGGGGGGTTGAGTGAGGGGGGTGGGGGGGTTGGGTGGGGGGTTGGGTGAGGGGGTTGGGTGAGGGGGGTGGGTGAGGGGGGTGGGGGGTTGGGTGAGGGGGGTGGGGTGGGGGGGTTGGGTGAGGGGGGTGGGGGGGTTGGGTGGGGGGTTGGGTGAGGGGGTTGGGGGGGTTGAGTGAGGGGGGTGGGGGGTTGGGTGAGGGGGGTGGGGTGGGGGGGTTGGGTGAGGGGGGTGGGGTGGGGGGGTTGAGTGAGGGGGGTGGGGTGTTGGGTGAGGGGTTGGGGGGGTTGGGTGAGGGGGGTGGGGGGGTTGGGTGAGGGGGGTGGGGTGGGGGGGTTGAGTGA	.	PASS	SVTYPE=INS;END=1284171;SVLEN=502	GT:AD:DP:SAC	0/1:7,7:14:2,5,3,4
chr1	1284177	pbsv.INS.120	T	TTGGGTGAGGGGGGTGGGGTCGGGGGGGGGTTGAGTGAGGGGGGTGGGGGGGTTGGGTGGGGGGTTGGGTGAGGGGGTTGGGGGGGTTGGGTGAGGGGGGTGGGGGGTTGGGTGAGGGGGGTGGGGTGGGGGGGTTGGGTGAGGGGGGTGGGGGGGTTGGGTGGGGGGTTGGGTGAGGGGGTTGGGGGGGTTGAGTGAGGGGGGTGGGGGGTTGGGTGAGGGGGGTGGGGTGGGGGGGTTGGGTGAGGGGGGTGGGGTGGGGGGGTTGAGTGAGGGGGGTGGGGTGTTGGGTGAGGGGTTGGGGGGGTTGGGTGAGGGGGGTGGGGGGGGTTGGGTGAGGGGGGTGGGG	.	PASS	SVTYPE=INS;END=1284177;SVLEN=348	GT:AD:DP:SAC	0/1:7,7:14:3,4,2,5
chr1	1288268	pbsv.DEL.121	CTCCGTCCCCCGAGTCTCTGCTCCGTCCCGTGTCTGCTCCGTCCCGTGTCCCTGCTCCGTCCCGTGTCTCTGCCCCGTCCCCCGTGTCTCTGCTCCGTCCCGTGTCCCTGCTCCGTCCCGTGTCCCTGCTCCGTCCCGTGTCCCTGCTCCGTCCCGTGTCCCTGC	C	.	PASS	SVTYPE=DEL;END=1288432;SVLEN=-164	GT:AD:DP:SAC	0/1:11,8:19:6,5,3,5
chr1	1288757	pbsv.DEL.122	CCGTGTCCCTGCTCCGTCCCGTGTCTCTGCTCCGTCCCCCGTGTCCCTGTTCCGTCCCCCGAGTCTCTGCTCCGTCCCGTGTCTCTGCTCCGT	C	.	PASS	SVTYPE=DEL;END=1288849;SVLEN=-92	GT:AD:DP:SAC	0/1:15,5:20:8,7,2,3
chr1	1288757	pbsv.DEL.123	CCGTGTCCCTGCTCCGTCCCGTGTCTCTGCTCCGTCCCCCGTGTCCCTGTTCCGTCCCCCGAGTCTCTGCTCCGTCCCGTGTCTCTGCTCCGTCCCGTGTCTCTGCTCCGTCCCGTGTCTCTGCTCCGTCCCGTGTCCCTGCTCCGTCCCGTGTCTCTGCTCCGTCCCCCGTGTCCCTGTTCCGTCCCCCGAGTCTCTGCTCCGT	C	.	PASS	SVTYPE=DEL;END=1288961;SVLEN=-204	GT:AD:DP:SAC	0/1:13,7:20:6,7,4,3
chr1	1289510	pbsv.INS.124	C	CCCGTCCCGTGTCTCTGCTCCGT	.	PASS	IMPRECISE;SVTYPE=INS;END=1289510;SVLEN=22	GT:AD:DP:SAC	0/1:14,5:19:8,6,3,2
chr1	1290168	pbsv.INS.125	G	GCCCGTGTCCTGCTCCGTCCCGTGTCCTGCCCCGTCCCGTGTCTCTGCTCCGT	.	PASS	IMPRECISE;SVTYPE=INS;END=1290168;SVLEN=52	GT:AD:DP:SAC	0/1:13,6:19:8,5,3,3
chr1	1297117	pbsv.DEL.126	CGGCACGGGGCAGGGGCCATCCCCAGTGGCACGTGTGTGTGTGCACAGGCGCGGGGCAGGGGCCATCCCCAGTGGCACGTGTGTGTGTGCACAGGCGCGGGGCAGGGGCCATCCCCGGTGGCACATGTGTGCACGGGCTTGGGGCAGGGGCCATCCCCGGTGGCACGTGTGTGTGTGCACAGGCGCGGGGCAGGGGCCATCCCCGGTGGCACGTGTGTGTGTGCACGGGCTTGGGGCAGGGGCCATCCCCGGTGGCACGTGTGTGTGTGCACAGGCACGGGGCAGGGGCCATCCCCAGTGGCACGTGTGTGTGTGCACAGGCGCGGGGCAGGGGCCATCCCCGGTGGCACATGTGTGCACGGGCTTGGGGCAGGGGCCATCCCCGGTGGCACGTGTGTGTGTGCACAGGCGCGGGGCAGGGGCCATCCCCGGTGGCACGTGTGTGTGTGCACGGGCTTGGGGCAGGGGCCATCCCCGGTGGCACGTGTGTGTGTGCACA	C	.	PASS	SVTYPE=DEL;END=1297615;SVLEN=-498	GT:AD:DP:SAC	0/1:12,9:21:5,7,8,1
chr1	1297393	pbsv.DEL.127	ACGGGGCAGGGGCCATCCCCAGTGGCACGTGTGTGTGTGCACAGGCG	A	.	PASS	SVTYPE=DEL;END=1297439;SVLEN=-46	GT:AD:DP:SAC	0/1:10,11:21:8,2,5,6
chr1	1339885	pbsv.INS.DUP.128	C	<DUP>	.	PASS	SVTYPE=DUP;END=1339961;SVLEN=76	GT:AD:DP:SAC	1/1:0,26:26:0,0,12,14
chr1	1366937	pbsv.DEL.129	GAATTGTGTGAATGAGTGGATTGGTGAGTGAATTGGTGAGTTGAATTGGTGTGTGTAGTGGATGAGTGTGGATGAATGTGAATTGGCGAGTATGGATGTGTGAATTGGTGAGTGTGAATGTGTGGATTGGTGAGTGAATTGGTGAGTTGAATTGGTGTGTGTAGTGTGGAT	G	.	PASS	SVTYPE=DEL;END=1367107;SVLEN=-170	GT:AD:DP:SAC	0/1:10,7:17:5,5,2,5
chr1	1382630	pbsv.INS.130	T	TCCCAACAATCCAGTAACAATCCAGAGGCCACCACCCCTTCCCAACAATCCAGTAACAATCCAGAGGTCACCACCCCTTCCCAACAATCCAGTAACAATCCAGAGGTCACCACCCTTCCCAACAATCCAGTAACAATCCAGAGGTCACCACCCTTCCCAACAATCCAGTAACAATCCAGAGGTCACCACCCCTTCCCAACAATACAGTAACAATCCAGAGGCCACCACCCCTTCCCAACAATCCACTAACAATCCAGAGGTCACCACCCCTTCCCAACAATACAGTAACAATCCAGAGGCCACCACCCCTTCCCAACAATCCAGTAACAATCCAGAGGTCACCACCCTTCCCAACAATCCAGTAACAATCCAGAGGTCACCACCCTTCCCAACAATCCAGTAACAATCCAGAGGTCACCACCCCTTCCCAACAATACAGTAACAATCCAGAGGCCACCACCCCTTCCCAACAATCCACTAACAATCCAGAGGTCACCACCCCTTCCCAACAATACAGTAACAATCCAGAGGCCACCACCCCTTCCCAACAATCCAGTAACAATCCAGAGGTCACCACCCTTTCCAACAATCCACTAACAATCCAGAGGTCACCACCCCTTCCCAACAATCCACTAACAATCCAGAGGTCACCACCCCTTCCCAACAATCCACTAACAATCCAGAGGTACCACCCCTTCCCAACAATCCAGTAACAATCCAGAGGTCACCACCCTTTCCAACAATCCACTAACAATCCAGAGGTCACCACCCCTTCCCAACAATCCAGTAACAATCCAGAGGTACCACCCCTTCCCAACAATCCAGTAACAATCCAGAGGTCACCACCCCTTCCCAACAATCCAGTAACAATCCAGAGGTTACCACCCTTCCCAACAATCCACTAACAATCCAGAGGCCACCACCCCTTCCCAACAATCTGGCAAGGACCCAGAGGCCACCACCCCTTCCCAACAATCCAGTAACAATCCAGAGGTCACCACCCCTTCCCAAAAATCCAGTAACAATCCAGAGGTCACCACCCCTTCCCAACAATCCAGTAACAATCCAGAGGCCACCACCCCTTCCCAACAATCCAGTAACAATCCAGAGGTACCACCCCTTCCCAACAATCCAGTAACAATCGAGGCCACCACCCCTTCCCAACAATCCAGTAACAATCCAGAGGACACCACCCTTCCCAACAATCCACTAGCAATCCAGAGGCCACCACCCCTTCCCAACAATCTGGCAACGACCCAGAGGCCACCACCCCTT	.	PASS	SVTYPE=INS;END=1382630;SVLEN=1274	GT:AD:DP:SAC	0/1:13,14:27:4,9,10,4
chr1	1442855	pbsv.INS.131	A	AATAAACCAAGTCAATTTTCTATAGTGACGGTG	.	PASS	SVTYPE=INS;END=1442855;SVLEN=32	GT:AD:DP:SAC	1/1:1,15:16:1,0,10,5
chr1	1443673	pbsv.DEL.132	CTTTTTTTTTTTTTTTTTTTTTTTTTTTTTT	C	.	PASS	SVTYPE=DEL;END=1443703;SVLEN=-30	GT:AD:DP:SAC	1/1:0,14:14:0,0,9,5
chr1	1461621	pbsv.INS.133	T	TCTCCTCATGAGACCCCCATGTCGGAATTCGAAGGAGAGG	.	PASS	SVTYPE=INS;END=1461621;SVLEN=39	GT:AD:DP:SAC	1/1:0,25:25:0,0,18,7
chr1	1477856	pbsv.INS.DUP.134	C	<DUP>	.	PASS	SVTYPE=DUP;END=1477983;SVLEN=127	GT:AD:DP:SAC	1/1:1,12:13:1,0,4,8
chr1	1530531	pbsv.DEL.135	TAAAAACTAAGAATAATGGCCGGGCGCGGTGGCTCACGCCTGTAATCCCAGCACTTTGGGAGGCCGAGGCGGGCGGATCACGAGGTCAGGAGATCGAGACCATCCCGGCTAAAACGGTGAAACCCCGTCTCTACTAAAAATACAAAAAATTAGCCGGGCGTAGTGGCGGGCGCCTGTAGTCCCAGCTACTTGGGAGGCTGAGGCAGGAGAATGGCATGAACCCGGGAGGCGGAGCTTGCAGTGAGCCGAGATCCCGCCACTGCACTCCAGCCTGGGCGACAGAGCGAGACTCCGTCTCAAAAAAAAAAAAAAAAAAAAAA	T	.	PASS	SVTYPE=DEL;END=1530850;SVLEN=-319;SVANN=ALU	GT:AD:DP:SAC	0/1:11,5:16:3,8,2,3
chr1	1543601	pbsv.INS.DUP.136	C	<DUP>	.	PASS	SVTYPE=DUP;END=1543798;SVLEN=197	GT:AD:DP:SAC	1/1:0,18:18:0,0,15,3
chr1	1565683	pbsv.INS.137	G	GGTGGTGCAGGCAGAGAACAGACGTCGCGATGGGCCCGACGGTGCTGGCTCCATGGGAACCGAGACCCAACACCCAAAGGAGTCCCACAGGCTCAGGG	.	PASS	SVTYPE=INS;END=1565683;SVLEN=97	GT:AD:DP:SAC	1/1:0,18:18:0,0,9,9
chr1	1585949	pbsv.INS.138	A	AAATAATAATAATAATAATAAT	.	PASS	SVTYPE=INS;END=1585949;SVLEN=21	GT:AD:DP:SAC	1/1:0,23:23:0,0,12,11
chr1	1605516	pbsv.INS.139	T	TGTGGGCTGGGCTGGTCAGGTGTGGGGTCGGCTAGTCAGGTGTGGGCTGGGCTGGGCTGGTCAGGTGTGGGCTGGGCTGGTCAGGTGTGGGACGGGCTGGTCAGGTGTGGGCTGGGTTGGTCAGGTGTGGGCTGGGCTGGTCAGGTGTGCGGTGGGCTGGGCTGGTCAGGTATGGGGTCGGCTGGTCAGGTGTGGGCTGGGCTGGGCTGGTCAGGTGTGGGCTGGGCTGGTCAGGCGTGGGGTCGGCTGGTCAGGCGTGGGCTGGGCTGGTCAGGC	.	PASS	SVTYPE=INS;END=1605516;SVLEN=275	GT:AD:DP:SAC	1/1:2,19:21:0,2,8,11
chr1	1605892	pbsv.INS.140	G	GTGGGCTGGGCTGGTCAGATG	.	PASS	IMPRECISE;SVTYPE=INS;END=1605892;SVLEN=20	GT:AD:DP:SAC	1/1:2,20:22:0,2,8,12
chr1	1606492	pbsv.DEL.141	GTGGGCTGGTCAGGCGTGGGCTGGGC	G	.	PASS	SVTYPE=DEL;END=1606517;SVLEN=-25	GT:AD:DP:SAC	0/1:14,8:22:6,8,1,7
chr1	1659842	pbsv.DEL.142	CCGGCCTTTTACAATGTGATTTTGAAGCTGACACTGGCAGTGGGTCCTCAAAGTGCAGACTCACTGGGTATGGTGCTTCCCCCAACTCCCAGGGCCCCACTCCAAACCCATGGATTCAGAGCATTGCAGGAGAAGAGGATAAAACGAGCAATTAATTCCCTTTCCATATGTCAGGTTTTCCTCTTGACTTGAAAAGTCACAGAAAAATGCTTTAGACATCTGAATCTCAGGAAACAAACAATGGAAGATAAACATCCGCATTTACTGGGCCTGAAATGGGAAAATGAAAGATGTGGCAAGAAACTGACAAGGGCCCAAGAAGGGCGATGGGTATCGGAATTTTTTTCATCCCGGAATGAAATGCTGCTTGCTTTGTGTACCCAAGCTCTT	C	.	PASS	SVTYPE=DEL;END=1660231;SVLEN=-389	GT:AD:DP:SAC	0/1:22,6:28:15,7,3,3
chr1	1660541	pbsv.DEL.143	CCGCGCCTGGCCTCCCCCAAGCTCTTAATGTTGCTTCCTGAGTTCTTGGTAACTGGGGAAATCTCCCTATTT	C	.	PASS	SVTYPE=DEL;END=1660612;SVLEN=-71	GT:AD:DP:SAC	0/1:22,6:28:15,7,3,3
chr1	1666974	pbsv.DEL.144	ACACGCCTGTAATCCCAGCTACTTGGGAGGCTGAGGCAGGAGAATCACTTCAACCCGGGAGGCGGAGGTTGCAGTGAGCCGAGATCAAACCAGAGAAATCCAGCTCTGGGTGACAGAGCAAGACTCTGTTTCGGGAAAAATAAAATACATAGGCAGGGCGCGGTGGCT	A	.	PASS	SVTYPE=DEL;END=1667141;SVLEN=-167	GT:AD:DP:SAC	1/1:0,25:25:0,0,14,11
chr1	1681988	pbsv.DEL.145	CAAAAAAAAAAAAAAAAAAAAAAAA	C	.	PASS	SVTYPE=DEL;END=1682012;SVLEN=-24	GT:AD:DP:SAC	1/1:1,21:22:0,1,12,9
chr1	1717604	pbsv.DEL.146	CGCTTTCAGCTAGAGTTTGCTCTCTCTGGTTTTCGGTCTGTGACACACGCAT	C	.	PASS	SVTYPE=DEL;END=1717655;SVLEN=-51	GT:AD:DP:SAC	0/1:10,12:22:6,4,5,7
chr1	1722565	pbsv.INS.147	A	ATTTGAATATTTTTGTTAATTT	.	PASS	SVTYPE=INS;END=1722565;SVLEN=21	GT:AD:DP:SAC	0/1:8,12:20:5,3,6,6
chr1	1724981	pbsv.DEL.148	CCCGAGTAGCTGGAACCACAGGCCCGCGCCACCACGCCCGGCTAATTTTTATATTTTTGGTAGAGACGAGGTTTCGCCATATTGGCCAGGCTGGTCTCGAACTCCTGACCTCAAGTGATCCGCCTGCTTCGTCCTCCTAAAGTGCTGGGATTACAGGCGTGAGCCACCGCGCCGGGCCTTTTACAATGTGATTTTGAAGCTGACACTGGCAGTGGGTCCTCAAAGTGCAGACTCACTGGGTATGGTGCTTCCCCCAACTCCCAGGGCCCCACTCCAAACCCATGGATTCAGAGCATTGCAGGAGAAGAGGATAAAACGAGCAATTAATTCCCTTTCCATATGTCAGGTTTTCCTCTTGCCTTGAAAAGTCACAGAAAAATGCTTTAGACATCTGAATCTCAGGAAACAAACAATGGAAGATAAACATCCGCATTTACTGGGCCTGAAATGGGAAAATGAAAGATGTGGCAAGAAACTGACAAGGGCCCAAGAAGGGCGATGGGTATCGGAATTCTTTTCATCCCGGAATGAAATGCTGCTTGCTTTGTGTACCCAAGCTCTTTTTTTATTTTTATTTTTTTGAGACGGAGTCTCGCTCTGTTGCCCAGGCTGGAGTGCAGTGGCGCGATCTCGGGTCACTGGAAGCTCCGCCACCCGGATTCACGCCATTCTCCCGCCTCCACTCCATTCGCCCGCATTAGGCTCCTGAGTACCTGTGACTACAGGCGCCTGCCACCATGCCCGGCTAATTTTTTTTTTATTTTCGGTAGAGACGGGGTTTTACCGTGTTAGCCAGGATGGTCTCAATCTCCTGACCTCGTGATCAGCCTGCCTCTGCCTCCCAAAGTGCTGGGATTACAGGCGTGAGCCACCGCGCCTGGCCTCCCCCAAGCTCTTAATGTTGCTTCCTGAGTTCTTGGTAACTGGGGAAATCTCCCTATTTTTTTATTTTTATTTTTTTTTGAGACGGAGTCTTGCTCTGTCGCCCAGGCTGGAGTGCAGTGGCGCAATCTCGGCTCACTGCAAGCCCCACCTCCCGGGTTCAACGCCATTATCCTGCGAGCCTCAGCCTG	C	.	PASS	SVTYPE=DEL;END=1726053;SVLEN=-1072	GT:AD:DP:SAC	0/1:13,9:22:5,8,5,4
chr1	1749605	pbsv.INS.149	C	CGTCCATGCATATTTTTCTGTGTGATGTGTCTGTGTGTGTGTCTCAGTGGT	.	PASS	SVTYPE=INS;END=1749605;SVLEN=50	GT:AD:DP:SAC	0/1:9,9:18:4,5,7,2
chr1	1759276	pbsv.DEL.150	GCACGGCTGTGGGTACTGCACGGAGAGGGCAGGGGGTGGCGTGAAGCTTGCAGGCACA	G	.	PASS	SVTYPE=DEL;END=1759333;SVLEN=-57	GT:AD:DP:SAC	0/1:9,13:22:4,5,8,5
chr1	1807463	pbsv.INS.151	G	GAAAAAAAAAAAAAAAAAAAAAAAAA	.	PASS	SVTYPE=INS;END=1807463;SVLEN=25	GT:AD:DP:SAC	0/1:15,13:28:8,7,7,6
chr1	1852137	pbsv.INS.152	A	ATATATAAAAAAACGTTGAATATATAAAAAGAGAT	.	PASS	SVTYPE=INS;END=1852137;SVLEN=34	GT:AD:DP:SAC	0/1:14,11:25:6,8,6,5
chr1	1885905	pbsv.INS.153	T	TAAAACAGAAAGCTGGCCGGGCGCGGTGGCTCACGCCTGTAATCCCAGCACTTTGGGAGGCCGAGGCGGGCGGATCACGAGGTCAGGAGATCGAGACCATCCCGGCTAAAACGGTGAAACCCCGTCTCTACTAAAAATACAAAAAATTAGCCGGGCGTAGTGGCGGGCGCCTGTAGTCCCAGCTACTCGGGAGGCTGAGGCAGGAGAATGGCGTGAACCCGGGAGGCGGAGCTTGCAGTGAGCCGAGATCCCGCCACTGCACTCCAGCCTGGGCGACAGAGCGAGACTCCGTCTCAAAAAAAAAAAAAAAAAAAAAAAAAAAAAAAAA	.	PASS	SVTYPE=INS;END=1885905;SVLEN=327;SVANN=ALU	GT:AD:DP:SAC	0/1:11,11:22:5,6,7,4
chr1	1901181	pbsv.INS.154	G	GAAAGAAAGGAAAGAAAGGAAGAAAGGA	.	PASS	SVTYPE=INS;END=1901181;SVLEN=27	GT:AD:DP:SAC	1/1:1,21:22:1,0,14,7
chr1	1924223	pbsv.INS.155	G	GACCACCCCCCAGCTCACAGCCCACCCCCCCATCTCACCGCCCAGCCCCCCCATCTCACCAGCTGCCCCCTCCCCGACACACCGCCCACCCCCCCATCTCACCA	.	PASS	SVTYPE=INS;END=1924223;SVLEN=103	GT:AD:DP:SAC	1/1:0,13:13:0,0,6,7
chr1	1928109	pbsv.DEL.156	AGGCAAACCCTTGGGAGGAAGCCAGGCCGGGAAG	A	.	PASS	SVTYPE=DEL;END=1928142;SVLEN=-33	GT:AD:DP:SAC	0/1:8,5:13:2,6,2,3
chr1	1929384	pbsv.INS.157	G	GGAGGGGACAGGTCTGGGGAGGCAGGAGAGAGGGTGAGGGGAGGCAGGGGAGATGGTGAGGGGAGGGAGGGGAGAGGGTGGGGGGGGAGGGAGGGTAGGGGAGGGAGGGGAGAGGGTAGGGGAGGGAGGGAGAGGAGGGGAGAGGGTAGGGAGGGAGAGGAGGGGAGAAGGGAGGGGACGCAGGGAGGGGAGAGGAAAGAGGAGGGAGGGGAGAGGGGAGGGAGGGGAGCGGGTAGGGGAGGGAAGGAGGGGAAATGGTATGGGAGGGAGGGAGGGGAGAGGGTAGGGGAGAGAGGGAGCAGAGGGGAAAGGGTAGGGGAGGGAAGGAAGGGAGAGGGTAGGGGAGGTAGGGAGGGAGGGGAGAGGGTAGGGGAGGGGAGAGGGTAGGGGAGGGGAGAGGGTAGGGGAGGGAAGGAGGGGAGACGGTAGGGGAGGGAGGAAGAGGAGGGGAGAGGGTAGGGAGGGAGGGAGAGGAGAGGGGAGGGAGGGGAGGAGGGGAGAGGGTAGGGAGGGAGGGGAGGAGGGAAGAGGGTAGGGAGGGAGGGAGAGGAGAGGGGAGGGAGGGAGGGGAGGAGGGGAGAGGGTGGGGAGGAGGGGAGAGGTTAGGGAGGGAGGGAGAGGAGGGGAGAGGGTAGGGGAGGGAAGGAGGGGAGAGGGTAGAGGAGGGAGGAGGGGAGAGGGGAGGGGAGGGAGGAAGAGGAGGGGAGAGGGTAGGGAGGGAGGGAGAGGAGAGGGGAGGGAGGGGAGGAGGGGAGAGGGTAGGGAGGGAGGGGAGGAGGGGAGAGGGTAGGGAGGGAGGGAGAGGAGAGGGGAGGGAGGGAGGGGAGGAGGGGAGAGGGTAGGGAGGGAGGGAGAGGAGAGGGGAGGGAGGGAGGGGAGGAGGGGAGAGGGTAGGGAGGGAGGGAGAGAGGAGGGAGGGAGGGCAGGAGGGGAGAGGGTAGGGAGGGAGGGCAGGAGGGGAGAGGGTAGGGAGGGAGGGCAGGAGGGGAGAGGGTAGGGAGGGAGGGGAGGAAGGGAGAGGGTAGGGAGGGGAGGAGGGGAGAGGGTAGGGAGGGAGGGAGAGGAGGGGA	.	PASS	SVTYPE=INS;END=1929384;SVLEN=1069	GT:AD:DP:SAC	1/1:0,11:11:0,0,3,8
chr1	1948942	pbsv.INS.158	T	TCTTTCCTTCCCTTTCCCTCCCTCCCTTCCTTCCTCTTTCCTTCCTTCCTTTCCCTCCCTTACTCCTTCCTTCCTTCCCTTCCCCTTCCTTCTTCCTTCTCTCCCTCCCTC	.	PASS	SVTYPE=INS;END=1948942;SVLEN=110	GT:AD:DP:SAC	1/1:0,18:18:0,0,5,13
chr1	1981799	pbsv.INS.DUP.159	C	<DUP>	.	PASS	SVTYPE=DUP;END=1981854;SVLEN=55	GT:AD:DP:SAC	1/1:0,18:18:0,0,5,13
chr1	1993705	pbsv.INS.160	G	GGGCACAGTGGCTCATGCCTGTAATCCCAGCAACATGGGAGCCTGAGGTGGGAGGCTCTCTTGAGGCCAGGAGTTTGAGACCAGCCTGGGCAACATAGTGAGACCCCCCACCCCCCGCCATTTCTAGAAAAAAAAAAAAAAGTGGCCA	.	PASS	SVTYPE=INS;END=1993705;SVLEN=147	GT:AD:DP:SAC	1/1:0,17:17:0,0,11,6
chr1	2005925	pbsv.DEL.161	TCGTTCTCTCTCTCTCTCTCT	T	.	PASS	SVTYPE=DEL;END=2005945;SVLEN=-20	GT:AD:DP:SAC	1/1:0,21:21:0,0,13,8
chr1	2019220	pbsv.INS.162	C	CGGGGGGCGGGGGGAGGAGAGGGGGGAGAGGGGAGGGGACCGGGTAGGGTGGGGGGGGAGGGGAACGGGGAGGGGAGCGGCGGGCGCGGGGTGGGGGGGGAGGGGGAGGGGGGAGGGGAGAAGACGGGCAGCGGGAGGGGCGGGGGGGAGGGGATGGGGGCGGGGGGGAGGGGAGGGGGCGGCGGGGAGGGGATGGGGGCGGGGGGGAGGGGATGGGCGGGGGGGAGGGGA	.	PASS	SVTYPE=INS;END=2019220;SVLEN=230	GT:AD:DP:SAC	1/1:0,8:8:0,0,3,5
chr1	2071051	pbsv.INS.163	C	CACCTGGGCGTGTGACCTGGGCGTGTG	.	PASS	SVTYPE=INS;END=2071051;SVLEN=26	GT:AD:DP:SAC	0/1:8,6:14:5,3,4,2
chr1	2080326	pbsv.INS.DUP.164	G	<DUP>	.	PASS	SVTYPE=DUP;END=2080359;SVLEN=33	GT:AD:DP:SAC	0/1:6,9:15:3,3,7,2
chr1	2085727	pbsv.INS.165	G	GTGAGGCACCGTGCTGGAGGGGCTGAGGACGTCGGGGGGCCCTGTTCTCAGAGCCCGTGAGGTACCGTGCTGGAGGGGCTGAGGACGTCGGGGGGCCCTGTTCTCAGAGCCCT	.	PASS	SVTYPE=INS;END=2085727;SVLEN=112	GT:AD:DP:SAC	1/1:0,18:18:0,0,8,10
chr1	2094545	pbsv.DEL.166	TCTGTGCCCGGCTCGATGAACCTTGGGCGCTGCCCGTTCTGAGGCGCCCG	T	.	PASS	SVTYPE=DEL;END=2094594;SVLEN=-49	GT:AD:DP:SAC	0/1:14,12:26:6,8,6,6
chr1	2110021	pbsv.DEL.167	TCGGGGCCCTCCCTGGGGGCAGCCAAGGACCTAAAACCAATGGGTCCCAACCAAGAGGATCCCAGAGGTGAGACACAGAACGGCCAGGGCTGAATC	T	.	PASS	SVTYPE=DEL;END=2110116;SVLEN=-95	GT:AD:DP:SAC	1/1:0,18:18:0,0,10,8
chr1	2121519	pbsv.INS.168	A	AGGTCATGGTGGTAGTTAGGGTTATGGTAGTTAG	.	PASS	SVTYPE=INS;END=2121519;SVLEN=33	GT:AD:DP:SAC	1/1:0,24:24:0,0,7,17
chr1	2121862	pbsv.INS.169	C	CACGGTGGTAGTTAGGGTCATGGTGGTAGTTAGTTAGAGTCATGGCGGTAGTTAGTTAGGGTCACGGTGGTAGTTAGGGTCATGGTGGTACTTAAGGTCATGGTGGTAGTTAGGGTTATGGTAGTTAGGGTCATGGCAGTAGTTAGGGTTATATCAGTAGTTAGGGCTATGGCTGTAGTTAGGGTGACAGTGGTAGTTAAGGTCACAGCAGTAATTAGGGTCATGGTGGTGGTTAGGGTCGTGGTGGTAGTTATTTAGGGTCACGGTGGTAGTTAGGGTCATGGTGGTAGTTAGGATCATGGCTGTAGTTAGGGTCATG	.	PASS	SVTYPE=INS;END=2121862;SVLEN=318	GT:AD:DP:SAC	0/1:13,10:23:3,10,3,7
chr1	2122138	pbsv.INS.170	C	CATGGCAGTAGTTAGGGTTATATCAGTAGTTAGGGCTATGGCTGTAGTTAGGGTGACGGTGGTAGTTAAGGTCACAGCAGTAATTAGGGTCATG	.	PASS	SVTYPE=INS;END=2122138;SVLEN=93	GT:AD:DP:SAC	0/1:14,10:24:4,10,2,8
chr1	2124290	pbsv.INS.171	G	GGGTCATGGTGGTAGTTGGGGTCACGGCTATAGTTGG	.	PASS	SVTYPE=INS;END=2124290;SVLEN=36	GT:AD:DP:SAC	0/1:14,11:25:5,9,3,8
chr1	2142115	pbsv.INS.DUP.172	C	<DUP>	.	PASS	SVTYPE=DUP;END=2142153;SVLEN=38	GT:AD:DP:SAC	1/1:0,23:23:0,0,12,11
chr1	2147885	pbsv.INS.DUP.173	G	<DUP>	.	PASS	SVTYPE=DUP;END=2148013;SVLEN=128	GT:AD:DP:SAC	1/1:2,27:29:2,0,13,14
chr1	2277658	pbsv.INS.DUP.174	G	<DUP>	.	PASS	SVTYPE=DUP;END=2277727;SVLEN=69	GT:AD:DP:SAC	0/1:11,16:27:6,5,6,10
chr1	2280995	pbsv.INS.175	G	GTGGCGGAGATCTTCAGAGAGAAG	.	PASS	SVTYPE=INS;END=2280995;SVLEN=23	GT:AD:DP:SAC	0/1:19,8:27:11,8,1,7
chr1	2281203	pbsv.INS.176	T	TAGAGAGGTGGCGGAGATCTTCAGAGAGAAGACACGTGAGAAGACAGGCGGTGGCGGAGATCTTCAG	.	PASS	SVTYPE=INS;END=2281203;SVLEN=66	GT:AD:DP:SAC	0/1:13,13:26:4,9,7,6
chr1	2281598	pbsv.INS.177	G	GGTGGCGGAGATCTTCAGAGAGAA	.	PASS	SVTYPE=INS;END=2281598;SVLEN=23	GT:AD:DP:SAC	1/1:3,24:27:2,1,10,14
chr1	2281777	pbsv.INS.178	C	CGAGAAGACAGGCGGCGGCGGCGATCTTCAGAGAGAGGACGCCCGAGAAGACAGGCGGCGGCGGCGATCTTCAGAGAGAGGACGCCCGAGAAGACAGGCGGCGGCGGCGATCTTCAGAGAGCGGACGCCCGAGAGGACAGGCGGCGGCGGCGATCTTCAGAGAGCGGACGCCCGAGAGGACAGGCGGCGGCGGAGATCTTCAGAGAGAGGATGCCCGAGAGGACAGGCGGTGGTGGAGATCTTCAGAGAGAGGACGCCTGAGAAGACAGGCGGTGGCGGAGATCTTCATAGAGAGGTGGCGGAGATCTTCAGAGAGAAGACACGT	.	PASS	SVTYPE=INS;END=2281777;SVLEN=324	GT:AD:DP:SAC	0/1:16,12:28:7,9,5,7
chr1	2282349	pbsv.INS.179	C	CAGAGAGGACGCCTGAGAAGACAGGCGGTGGCGGAGATCTTC	.	PASS	IMPRECISE;SVTYPE=INS;END=2282349;SVLEN=41	GT:AD:DP:SAC	0/1:14,12:26:6,8,5,7
chr1	2295704	pbsv.DEL.180	GGGCCACGTGTGGCTATGTGTCCA	G	.	PASS	SVTYPE=DEL;END=2295727;SVLEN=-23	GT:AD:DP:SAC	1/1:0,25:25:0,0,13,12
chr1	2325121	pbsv.INS.181	C	CCTTCCCTTCCCTCCCTCCCTTCCTTCCCTTCCTTCCCTCCCTCCCTTCCCTCCCTCCCTTCCTTCCCTCCCTCCTTCCCTCCCTTCCTTCCCTCCCTCCTCCTTCCTTCCCTCCCTTCCTTCCTTCCCTCCCTTCCTTCCCTCCCTCCCTTCCTTCCCTCCCTTCCTTCCTTTCCTTCCTTCCCTCCCCTTCTTCCTTCCCTCCCTTCCTTCCCTCCCTTCCTTCCTCCCTTCCTTCCTTTCCTTCCTTCCCTCCCTTCTTCCTTCCCTCCCTTCCTTCCCTCCCTCCCTTCCTTCCCTCCCTCCCTTCCTTCCCTCCCTCCCCTTCCTTCCTTCCCTCCCTTCCTTCCCTCCCTCCCTTCCTTCCCTCCCTCCCCTTCCTTCCTTCCTTCCCTCCCTTCCTTCCCTCCCTTCCTTCCTTTCCTTCCTTCCCTCCCTTCTCCTCCCTTCCTTCCCTCCCTCCCTCCTTCCTCCCTTCCTTCCTTCCCTCCCTCCCTTCCTTCCTCCTCCTTCCCTTCCTTCCTCCTTCCCCCCTTCCCTCCCTCCCTTCCTTCCTTCCTCCCTCCCTTCCCTCCCTTCCTTCCTTCCCTCCCTCCTTCCCTTCCTTCCTTCCTTCCCTCCCTTCCTTCCTTCCTCCCTTCCTTCCCTCCCTTCCTTCCCTCCCTCCCTTCCTTCCCTCCCTTCCTTCCTTTCCTTCCCTTCCCTCCCTTTCTTCCTTCCCTCCCTTCCTTCCCTCCCTTCCTTCCCTCCCTTCCTTTCCTTCCTTCCCTCCCTTCTTCCTTCCCTCCCTTCCTTCCCTCCCTTCCTTCCCTCCCTCCCTTCCTTCCCTCCCTCCCCTTCCTTCCTTCCCTTCCTTCCTTCCTTCCCTCCCTTCCTTCCTTCCTTCCTTCCCTCCCTTTCTTCCTTCCCTCCCTTCCTTCCCTCCCTTCCTTCCCTCCCTCCCTTCCTTCCTCCCTCCCCTTCCTTCCTTCCCTCCCTTCCTTCCCTCCCTCCCTTCCTTCCCCCTCCCCTTCCTTCCTTCCTTCCCTCCCTTCCTTCCCTCCCTTCCTTCCTTCCTTCCTTCCCTCCCTTTCTTCCTTCCCTCTCCTTCCTTCCCTCCCTTCCTTCCTTCCCTTCCTTCCTTCCTCCCTTCCTTCCCTCCCTCCCTTCCCTCCCTCCCTTCCTTCCCTCCCTCCCCTTCCTTCCTTCCCTCCCTTCCTTCCTTCCCTCCCTTCCTTCCTTCCCTCCCTTCCTTCCCTCCCTTCCTTCCTTCCCTCCCTTCCCTTCCTTCCTTCCCTCCCTTCCTTCCCTTCCTTCTCTCCTTCCCTCCCTTCCTTCCCTCCCTTTCTTCCTTCCCTCCCTTCCTTCCCTCCCTCCCTTCCTTCCCTCCCTCCCTTCCTTCCTTCCCTTCCTTCCTTCCTTCCTTCCCTCCCTCCTTCCCTCCCTCCCTTCCTTCCTTCCCTCCCTCCCTTCCCTCCCTCCCTTCCTTCCTTCCCTCCCTCCCCTTCCTTCCTTCCCTCCCTTCCTTCCCTCCCTCCCTTCCTTCCCTCCCTCCCCTCCCTCCCTTCCTTCCCTCCCTCCCTTCCTTCCTTCCTTCCCTCCCTTCCTTCCCTCCCTTCCTTCCTTCCTTCCTTCCCTCCCTTCTTCCTTCCCTCCCTTCCTTCCCTCCCTTCCTTCCTTCCCTTCCTTCCTTCCCTCCCTCCTTCCCTCCCTCCCTTCCCTCCCTCCCTTCCTTCCCTCCCTCCCCTTCCTTCCTTCCCTCCCTTCCTTCCTTCCCTCCCTTCCTTCCTTCCCTCCCTTCCTTCCCTCCCTTCCTTCCTTCCCTCCCTTCCCTTCCTTCCTCCCCTCCCTTCCTTCCCTCCCTTTCTTCCTTCCCTCCCTTCCTTCCCTCCCTTTCTTCCTTCCCTCCCTTCCTTCCTTCCCTTCCTTCCTTCCTTCCTTCCTTCCTCCCTCCCTTCCCTCCCTCCCTTCCCTCCCTCCCTTCCTTCCCTCCCTCCCCTTCCTTCCTTCCCTCCCTTCCTTCCTTCCCTCCCTTCCTTCCTTCCCTTCCTTCCTTCCCTCCCTTCCTTCCTTCCCTCCCTTCCCTTCCTTCCTTCCCTCCCTTCCTTCCCTCCCTTCTTCCTTCCCTCCCTTCCTTCCCTCCCTTTCTTCCTTCCCTCCCTTCCTTCCCTCCCTCCCTTCCTCCCTCCCTCCCTTCCCTTCCTTCCTTCCCTTCCTTCCTTCCTTCCTTCCTTCCCTCCCTCCCTTCCCTTCCTTCCTTCCCTTCCTTCCTTCCCTCCCTTCCTTCCTTCCTTTCCTTCCTTCCCTTCCTCCCTTCCCTTCCTTCCTTCCCTCCCTTCCTTCCCTTCCTCCCTTCCTTCCTTCCTTCCTTCCTTCCCTTCCTTCCTTCCCTCCCTCCCTTCCTTCCCTCCCTCCCTTCCCTTCCTTCCTTCCTTCCCTTCCTTCCTTCCCTCCCTTCCTTCCCTCCCTCCCTTCCTTCCCTCCCTCCCTTCCCTCCCTTCCTTCCCTCCCTTCCTTCCTTTCCTTCCTTCCCTCCCTTTCTTCCTTCCCTCCCTTCCTTCCCTCCCTTCCTTCCCTCCCTTCCTTCCCTCCCTTCCTTCCTTCCCTCCCTTCCCTTCCTTCCCTTCCTTCCTTCCTTCCCTCCCTTCCTTCCCTCCCTTCCTTCCCTCCCTTCCTTCCCTCCCTCCCTTCCCTCCCTCCCTTCCTTCCTTTCCTTCCTTCCCTCCCTTTCTTCCTTCCCTCCCTTCCTTCCCTCCCTTCCTTCCCTCCCTTCCTTCCTTTCCTTCCTTTCCTCCCTTCCTTCCTTCCCTCCCTTCCTTCCCTTCCTTCCTTCCCTCCCTTCCTTCCCTCCCTTCCTTCCTTCCCTCCCTTCCTTCCCTCCCTTCCTTCCCTCCCTTCCTTCCCTCCCTCCCTTCCCTCCCTCCCTTCCTTCCTTTCCTTCCTTCCCTCCCTTTCTTCCTTCCCTCCCTTCCTTCCCTCCCTTCCTTCCTTTCCTTCCTTTCCTCCCTTCCTTCCTTCCCTCCCTTCCTTCCCTTCCTTCCTTCCCTCCCTTCCTTCCCTCCCTTCCTTCCTTCCCTCCCTTCCTTCCTTCCCTCCCTTCCTTCCTTCCCTTCCTTCCTTCCCTCCCTTCCCTCCCTTCCTTCCCTCCCTTCCTTCCTTCCCTCCCTTCCCTTCCATCCCTCCCTCCCTCCCTTCCTTCCTTCCCTCCCTTCCTTCCTTCCCTTCCTTCCTTCCCTCCCTTCCTTCCTTCCCTCCCTTCCCTTCCTTCCTTCCCTCCCTTCCTTCCCTCCCTCCCTTCCTTCCCTCCCCCCTTCCCTTCCTTCCCTTCCTTCCTTCCTTCCCTTCCTTCCTTCCCTCCCTCCCTTCCCTCCCTCCCTTCCCTTCCTTCCTTCCCTT	.	PASS	SVTYPE=INS;END=2325121;SVLEN=3374	GT:AD:DP:SAC	1/1:0,4:4:0,0,3,1
chr1	2342866	pbsv.INS.DUP.182	T	<DUP>	.	PASS	SVTYPE=DUP;END=2342893;SVLEN=27	GT:AD:DP:SAC	0/1:15,12:27:5,10,6,6
chr1	2345974	pbsv.INS.183	A	ACCTCAGACAAAGCCACCAGGAACCTT	.	PASS	SVTYPE=INS;END=2345974;SVLEN=26	GT:AD:DP:SAC	0/1:17,10:27:7,10,5,5
chr1	2393034	pbsv.INS.184	C	CGGACGCCAGGCAGAGGACTTCATCCCAGGCTTCAGTGCTCCT	.	PASS	SVTYPE=INS;END=2393034;SVLEN=42	GT:AD:DP:SAC	1/1:0,19:19:0,0,7,12
chr1	2401350	pbsv.INS.185	T	TCCCTCCTCCTCCCTTCTTCCTCCCTCCTCCCTCCCTCCTCCCTCCCTCCTCCTCCCTCCTTCCTCCCTCCTTCCTCCTCCCTCCTTCCTCCCTCCTCCTCCCTCCTCCTCCCTCCTCCTCCCTCCTCCCTTCTTCCTCCCTCCTCCTCCCTGCTTCCTCCTCCTCCCTCCTCCCCCTCCTCCCTCCCCCCTCCTCCCTCCCTCCTCCCCCCTCCTCCCTCCTTCCTCCCTCCTCCTCCCTCCCTCCTCCTTCCTCCCTCCTCCTTCCTCCCTCCTTCCTCCCTCCTCCTCCCTCCTTCCT	.	PASS	SVTYPE=INS;END=2401350;SVLEN=300	GT:AD:DP:SAC	1/1:0,11:11:0,0,6,5
chr1	2436299	pbsv.DEL.186	CTTCTTCCCTCCTCCCTTCCTCCCTCCTCCCTTCCTCCCTCCACCT	C	.	PASS	SVTYPE=DEL;END=2436344;SVLEN=-45	GT:AD:DP:SAC	0/1:9,10:19:6,3,5,5
chr1	2436349	pbsv.DEL.187	TCCCTTCCTCCCTCCTCCCTTCCTCCCTCCTCCCTTCCTCCCTCCACCTTTCCTCCTTCCTCCCTCCACCTTTCCTCCTTTCTCCCTCCTCCCTTCCTCCCTTCCTCCCTCCACCTTTCCTCCTTCCTCCCTCCTCCCCTCCTCCCTCCTCCTCCTTTCCTCCTTCCTCCCTCCTCCTTTCCTCCTTCCTCCCTCCTC	T	.	PASS	SVTYPE=DEL;END=2436546;SVLEN=-197	GT:AD:DP:SAC	0/1:8,11:19:5,3,6,5
chr1	2436408	pbsv.INS.DUP.188	C	<DUP>	.	PASS	SVTYPE=DUP;END=2436428;SVLEN=20	GT:AD:DP:SAC	0/1:12,7:19:7,5,4,3
chr1	2436420	pbsv.INS.DUP.189	T	<DUP>	.	PASS	SVTYPE=DUP;END=2436440;SVLEN=20	GT:AD:DP:SAC	0/1:11,8:19:6,5,5,3
chr1	2440512	pbsv.INS.190	T	TTGCTGCGACCAGGGATCCTCTCTCCATGTCTGTCGCTGGCCTTGCCCGGCCCGCCCGGGGATCTTGCATTGCTGCGACCAGGGATCCTCTCTCCATGTCTGTCGCTGGCCTTGCCCGGCCCGCCCGGGGATCTTGCATGCTGCGACCAGGGATCCTCTCTCCATGTCTGTCGCTGGCCTTGCCCGGCCCGCCCGGGGATCTTGCATGCTGCGACCAGGGATCCTCTCTCCATGTCTGTCGCTGGCCTTGCCCGGCCCGCCCGGGGATCTTGCATTGCTGCGACCAGGGATCCTCTCTCCATGTCTGTCGCTGGCCTTGCCCGGCCCGCCCGGGGATCTTGCATGCTGCGACCAGGGATCCTCTCTCCATGTCTGTCGCTGGCCTTGCCCGGCCCGCCCGGGGATCTTGCATGCTGCGACCAGGGATCCTCTCTCCATGTCTGTCGCTGGCCTTGCCCGGCCCGCCCGGGGATCTTGCATTGCTGCGACCAGGGATCCTCTCTCCATGTCTGTCGCTGGCCTTGCCCGGCCCGCCCGGGGATCTTGCATTGCTGCGACCAGGGATCCTCTCTCCATGTCTGTCGCTGGCCTTGCCCGGCCCGCCCGGGGATCTTGCATTGCTGCGACCAGGGATCCTCTCTCCATGTCTGTCGCTGGCCTTGCCCGGCCCGCCCGGGGATCTTGCATTGCTGCGACCAGGGATCCTCTCTCCATGTCTGTCGCTGGCCTTGCCCGGCCCGCCCGGGGATCTTGCATGCTGCGACCAGGGATCCTCTCTCCATGTCTGTCGCTGGCCTTGCCTGGCCCGCCCGGGGATCTTGCATTGCTGCGACCAGGGATCCTCTCTCCATGTCTGTCGCTGGCCTTGCCCGGCCCGCCCGGAGATCTTGCATGCTGCGACCAGGGATCCTCTCTCCATGTCTGTCGCTGGCCTTGCCCGGCCCGCCCGGGGATCTTGCATGCTGCGACCAGGGATCCTCTCTCCATGTCTGTCGCTGGCCTTGCCCGGCCCGCCCGGGGATCTTGCATTGCTGCGACCAGGGATCCTCTCTCCATGTCTGTCGCTGGCCTTGCCCGGCCCGCCCGGGGATCTTGCATTGCTGCGACCAGGGATCCTCTCTCCATGTCTGTCGCTGGCCTTGCCCGGCCCGCCCGGGGATCTTGCATTGCTGCGACCAGGGATCCTCTCTCCATGTCTGTCGCTGGCCTTGCCCGGCCCGCCCGGGGATCTTGCATTGCTGCGACCAGGGATCCTCTCTCCATGTCTGTCGCTGGCCTTGCCCGGCCCGCCCGGGGATCTTGCATTGCTGCGACCAGGGATCCTCTCTCCATGTCTGTCGCTGGCCTTGCCCGGCCCGCCCGGGGATCTTGCA	.	PASS	SVTYPE=INS;END=2440512;SVLEN=1372	GT:AD:DP:SAC	1/1:2,18:20:0,2,10,8
chr1	2459426	pbsv.DEL.191	CGGTGGTCCTCCTTGCCGGTGGTCCTCCTTCCTGGTGGTTCTCCTTCCTGGTGGTCCTCCTTCCT	C	.	PASS	SVTYPE=DEL;END=2459490;SVLEN=-64	GT:AD:DP:SAC	1/1:1,21:22:0,1,8,13
chr1	2459619	pbsv.DEL.192	TGTGGTCCTCCTTGCCTGTGGTCTTCCTTTCCG	T	.	PASS	SVTYPE=DEL;END=2459651;SVLEN=-32	GT:AD:DP:SAC	0/1:8,15:23:2,6,7,8
chr1	2462109	pbsv.DEL.193	GCCTGACACCCCTCCGCCTGATACCCCCTCCGCCTGACACCCCTACA	G	.	PASS	SVTYPE=DEL;END=2462155;SVLEN=-46	GT:AD:DP:SAC	0/1:15,8:23:6,9,3,5
chr1	2468469	pbsv.DEL.194	TGGGGCAGGGTCTACAGCTCCCCAAACACAGCGCTAGCTCTGGGCCAGA	T	.	PASS	SVTYPE=DEL;END=2468517;SVLEN=-48	GT:AD:DP:SAC	0/1:15,10:25:7,8,7,3
chr1	2483764	pbsv.DEL.195	TGGGGGGGCGCTGACCCCCGTTTG	T	.	PASS	SVTYPE=DEL;END=2483787;SVLEN=-23	GT:AD:DP:SAC	1/1:0,25:25:0,0,15,10
chr1	2500779	pbsv.DEL.196	CCCCTCCCCTCCCTCAGTCCT	C	.	PASS	SVTYPE=DEL;END=2500799;SVLEN=-20	GT:AD:DP:SAC	0/1:9,9:18:4,5,4,5
chr1	2522791	pbsv.INS.197	C	CTATAGTGACTTAACGGAGGGCACTGTGTATGCTATAGTGACTTAACGGAGGGCACCGTGTGTGTTATAGTGACTTAACGGAGGGCACCGTATGGTGCTATAGTGACTTAACGGAGGGCACTGTGTGTGTTATAGTGACTTAACGGAGGGCACCGTGTGTGTTATAGTGACTTAACGGAGGGCACCGTATGGTGCTATAGTGACTTAACGGAGGGCACCGTATGGTGCTATAGTGACTTAACGGAGGGGACCGTGTGGTGCTATAGTGACTTAACGGAGGGCATTGTGTGTGCTATAGTGACTTAACGGAGGGCACCGTACGGTGCTATAGTGACTTAACGGAGGGCACTGTGTGTGCTAAAGTGACTTAACGGAGGGGACCGTGTGGTGTTATAGTGACTTAACGGAGGGCACCGGATGGTGCTATAGTGACTTAACGGAAGGGACCGTGTGGTGTTATAGTGACTTAACGGAGGGCACTGGATGGTGCTATAGTGACTTAACGGAGGGGACCGTGTGGTGTTATAGTGACTTAACGGAGGGCACCGTGTGGTGT	.	PASS	SVTYPE=INS;END=2522791;SVLEN=555	GT:AD:DP:SAC	1/1:2,16:18:0,2,8,8
chr1	2592378	pbsv.DEL.198	ACCCCCTCCCCTGCCGCGCTGATGCCCCCTCCCCTGATGCACTGGCGCCCCCTCCCCTGCCATGCTGACGCCCCCTCCCCTGCCGTGCTGGCGCCCCCTCCCCTGCCGCGCTGACGCCCCCTCCCCTGCCGCGCTGACGCCCCCTCCCCTGCCGCGCTGATGCCCCCTCCCCTGCCGTGCTGGCGCCCCCTCCCCTGATGCACTGGCACCCCCTCCCCTGCCGCGCTGACG	A	.	PASS	SVTYPE=DEL;END=2592608;SVLEN=-230	GT:AD:DP:SAC	0/1:14,15:29:4,10,6,9
chr1	2602116	pbsv.INS.DUP.199	T	<DUP>	.	PASS	SVTYPE=DUP;END=2602188;SVLEN=72	GT:AD:DP:SAC	0/1:6,8:14:3,3,4,4
chr1	2634781	pbsv.DEL.200	CCGCACAGACCATCCCCCCAGACAACCTACACAGAATAAACTGTCCCCCCAGATACCTACACAGACCATCCCCCCAACACCCACACAGACCATGCCCCCAAACACCCACACAGACTGTCCCCCCAAACACCCACACAGACCATCCCAACACCCACATAGACCATGCCCCCAAACACTCACACAGACTGGCCCCCCAAACACCCACACAGACCATCCCCCCAACACCCACATAGACCATGCCCCCAAACACCCACACAGACTGTCCCCCCAGACACCCGCACAGACCATCCCAACACCCACATAGACCATGCCCCCAAACACCCACACAGACTGTCCCCCCAGACAACCTACACAGAATAAACTGTCCCCCCAGACACCCACACAGACCATCCCCCCAGACACC	C	.	PASS	SVTYPE=DEL;END=2635183;SVLEN=-402	GT:AD:DP:SAC	0/1:12,11:23:4,8,6,5
chr1	2652119	pbsv.INS.201	C	CACACGCCCAGGTGAGCAACTGACAGCCTGGAACAGCACCCACACCCCCAGGAGAGCATCTGACAGCCTGGAGCAGAACCCACACCCACAGGCGAGCATCTGACAGCCTGGGTCGGCACCCACACCCCCAGGTGAGCATCTGATGGTCTGGAGCAGCACC	.	PASS	SVTYPE=INS;END=2652119;SVLEN=159	GT:AD:DP:SAC	0/1:15,10:25:8,7,7,3
chr1	2653626	pbsv.INS.DUP.202	G	<DUP>	.	PASS	SVTYPE=DUP;END=2653701;SVLEN=75	GT:AD:DP:SAC	0/1:20,13:33:13,7,8,5
chr1	2654650	pbsv.INS.DUP.203	C	<DUP>	.	PASS	SVTYPE=DUP;END=2654695;SVLEN=45	GT:AD:DP:SAC	0/1:27,13:40:15,12,10,3
chr1	2655737	pbsv.INS.204	C	CTAGATTAGCATATGACCGCATGGAATGGCATCATCACCTC	.	PASS	SVTYPE=INS;END=2655737;SVLEN=40	GT:AD:DP:SAC	0/1:33,10:43:18,15,9,1
chr1	2657786	pbsv.DEL.205	GGTGAGCATCTGACATCGTGGAGCCGCACCCCACACCCACAG	G	.	PASS	SVTYPE=DEL;END=2657827;SVLEN=-41	GT:AD:DP:SAC	0/1:41,11:52:23,18,7,4
chr1	2658673	pbsv.INS.DUP.206	T	<DUP>	.	PASS	SVTYPE=DUP;END=2658702;SVLEN=29	GT:AD:DP:SAC	0/1:30,23:53:14,16,14,9
chr1	2660365	pbsv.INS.207	C	CTGACAGCCTGGACAGCACCGCACCCCCAGGTGAGCATC	.	PASS	SVTYPE=INS;END=2660365;SVLEN=38	GT:AD:DP:SAC	0/1:39,13:52:22,17,6,7
chr1	2661395	pbsv.INS.208	A	ACCACACCCCCAGGTGAGCATGACAGCCTGGACAC	.	PASS	IMPRECISE;SVTYPE=INS;END=2661395;SVLEN=34	GT:AD:DP:SAC	0/1:40,12:52:21,19,8,4
chr1	2661857	pbsv.DEL.209	CCTGGGTCGGCAACCACACACGCAGGTGCGCATCTGATGGT	C	.	PASS	SVTYPE=DEL;END=2661897;SVLEN=-40	GT:AD:DP:SAC	0/1:37,15:52:18,19,11,4
chr1	2662576	pbsv.DEL.210	ACCTCCCGGAGCAGGACCCATACCTCCAGGCGAGCATCTGAACCCATGGAGCAGCACCCACGCCCCCAGGCGAGCATCTGACCGAACAGAGCAGCACCCACAACCCCATGCGAGCATCTGTC	A	.	PASS	SVTYPE=DEL;END=2662697;SVLEN=-121	GT:AD:DP:SAC	0/1:39,11:50:22,17,8,3
chr1	2663338	pbsv.DEL.211	GTCCGCATCACATGGCATCCTCACCCCCAGTTGCGCATCTG	G	.	PASS	SVTYPE=DEL;END=2663378;SVLEN=-40	GT:AD:DP:SAC	0/1:39,15:54:18,21,11,4
chr1	2664691	pbsv.DEL.212	GAGAGCATCCGGCAGCCTGCAGCAGAACCCACACCAACAGG	G	.	PASS	SVTYPE=DEL;END=2664731;SVLEN=-40	GT:AD:DP:SAC	0/1:43,12:55:21,22,8,4
chr1	2667642	pbsv.INS.213	A	AGCAGCACCCACCACTCCCAGGCCAGCATCCGATAACCTGGAGCAGCACCCACAACCCCAAGTGAGCATCTGATTGTCTGGAGCAGCACCCACAACCACAGGTGAGCATCGTAGAGTCTGGAGCAGCGCCCACAGCCCCACGCGAGCATCTGACAGCCCGGAGCAGTGACCACACCTCCCGGTGAGCATCTGACAACAGGGAGCAGCACCCATAGCCCATGGTGAGCATCTGACAACCTGGAGCAGCACCCACACCCCCAGGTGAGCATCTGATGATCTGGAGCAGCACCCACAACCACAGGTGAGCATCGGAGAGTCAGGAGCAGTGCCCACACACCCAGGCGAGCATCTGACAGCCTGGAGCAGTGCCCACACCCCCAGGTGAGCATCTGACAGCGTGGAGCAGCACCCACAGCCCAAGGTGAGCATCTGACAACCTGGAGCAGCACCCACGCCCCCAGGCGAGCATCTGAACACACGGA	.	PASS	SVTYPE=INS;END=2667642;SVLEN=481	GT:AD:DP:SAC	0/1:53,14:67:29,24,7,7
chr1	2675106	pbsv.DEL.214	GAGCAGTGCCCACACCCCCAGGTGAGAATCTGACAGCCCGT	G	.	PASS	SVTYPE=DEL;END=2675146;SVLEN=-40	GT:AD:DP:SAC	0/1:51,29:80:23,28,13,16
chr1	2675123	pbsv.INS.215	C	CCAGGTGAGCATCTGACATCGTGGAGCAGCACCCCACACCCACAGGTGAGCATCTGACAGCCTGGAGCAGCACCCACACCCCCAGGTGAGCATCTGACAGCCTGGAACAGCACCCACATCCCCAGGTGAGCCTCTGACATCGTCGAGCAGCACCCCACACCCACAGGTGAGCATCTGACAGCCTGGAACAGCACCCACACCCCCAGGTGAGAATCTGATGTTCTGGAGCATCACACACAACCACAGGTGAGCATCGGAGAGTCTGGAGCAGCACCCACAACCCAAGGTGAGCATCTGACAACCTGGAGCAGCACCCACACCCCGAGGTGAGCATCTGACCTCCCGGAGCAGGACCCATACCTCCAGGCGAGCATCTGAACCCATGGAGCAGCACCCACGCCCCCAGGCGAGCATCTGACCGAACAGAGCAGCACCCACAACCCCATGCGAGCATCTGACAGCCTGGAACAGCACCCACAACCCCAGGTGAGCATCTGACAGCCCGCAGCAGCAACCACACGCA	.	PASS	SVTYPE=INS;END=2675123;SVLEN=522	GT:AD:DP:SAC	0/1:59,20:79:26,33,10,10
chr1	2677006	pbsv.DEL.216	CCACTCCCAGGCCAGCATCCGATAACCTGGAGCAGCACCCACAACCCCAAGTGAGCATCTGATTGTCTGGAGCAGCACCCACAACCACAGGTGAGCATCGTAGAGTCTGGAGCAGCGCCCACAGCCCCACGCGAGCATCTGACAGCCCGGAGCAGTGACCACACCTCCAGGTGAGCATCTGACAACAGGGAGCAGCACCCA	C	.	PASS	SVTYPE=DEL;END=2677206;SVLEN=-200	GT:AD:DP:SAC	0/1:56,17:73:24,32,8,9
chr1	2683410	pbsv.INS.217	T	TAGCCTGGAACAGCACCCACACCCCCAGGTGGGCATCCGACAGCCTGGAGCAGCACCCACACCCCAAGGTGAGCATCTGATATCCTGGATCAGCATCCACACCCCCAGGTGGGCATCTGACAGCCTGGAATAGCACCCACACCCCCAGGCGAGCATCGGACAGCATGTAACAGCACCCACACCCCCAGGTGAGCATCTGACAGTCTGGAACAGCAGCCTGCACCCCCAGGTGCGCAAGTGACAGCCTGGAACAGCACCCACACCCCCAGGCGAGCATCTGACGGCCTGGAACAGCACCCACACCCCCAGGTGAGGATCTGACGGACTGGAACAGCACCCACACCCCCAGGAGAGCATCTGACATCGTGGAGCAGCACCCCACACCCACAGGTGGGCATCTGACAGCCTGGAGCAGCACCCACACCCCAGGTGAGCATCTGAC	.	PASS	SVTYPE=INS;END=2683410;SVLEN=441	GT:AD:DP:SAC	0/1:30,9:39:20,10,2,7
chr1	2685221	pbsv.INS.218	G	GTGGAGCAGCACCCCACACCCACAGGTGAGCATCTGACAGCC	.	PASS	SVTYPE=INS;END=2685221;SVLEN=41	GT:AD:DP:SAC	0/1:14,23:37:10,4,11,12
chr1	2693104	pbsv.DEL.219	ACCCTCAGGTGAGCATCTGACAGCCTGGAGCAGAACCCACACCCCCAGGCGAGCATCTGACAGCCTGGGTCCGCACCCACA	A	.	PASS	SVTYPE=DEL;END=2693184;SVLEN=-80	GT:AD:DP:SAC	0/1:15,6:21:11,4,3,3
chr1	2696255	pbsv.DEL.220	CTGCATGTAACAGCACCCACACCCCCAGGTAAGCATCTGACAGCCTGGAACAGCACCCTGCACCCCCAGGTGTGCACGTGACA	C	.	PASS	SVTYPE=DEL;END=2696337;SVLEN=-82	GT:AD:DP:SAC	0/1:10,3:13:5,5,2,1
chr1	2697371	pbsv.DEL.221	TGAGCATCTGACAGCGTGGAACAGCACCCTGCACCCCAAGGA	T	.	PASS	SVTYPE=DEL;END=2697412;SVLEN=-41	GT:AD:DP:SAC	0/1:7,4:11:4,3,1,3
chr1	2697688	pbsv.INS.DUP.222	C	<DUP>	.	PASS	SVTYPE=DUP;END=2697724;SVLEN=36	GT:AD:DP:SAC	0/1:4,4:8:3,1,1,3
chr1	2761928	pbsv.INS.223	C	CACCCCCAGGTGAGCATCTCACAGCCTGCAGCAGCACCCACACCCCCAGGTGAGCATCCGACAGCCTGGAGCAGCACCCACACCCCCAGGCGAGCATCGGACATCGTGGAACAGCACCCCACACCCCCAGGTGAGCATCTGACAGCTTGGAACAGAACTCCACACCCACAGGTGAGCATCTGACAGCCTGGAGCAGCACCCCACACCCCCAGGGGAGCATCTGACAGTCTGGAACAGCACTCCACACCCCCAGGTGAGCATCTGACATCCTGGAACAGCACCCCACGCCCCCAGGTGAGCATCTGACAGCCTGGAACAGCACCCCACACCCCTAGATGAGCATCTGACAGCCTGGAGCAGAACCCCACACCCCCAGGTGAGCATTCGACAGCCTGGAACAGCACCCAT	.	PASS	SVTYPE=INS;END=2761928;SVLEN=407	GT:AD:DP:SAC	0/1:19,6:25:11,8,3,3
chr1	2761974	pbsv.DEL.224	TAGGCGAGCATCTGACAGCCTGGAGCAGCGCCCACACCCCCAGGTGAGCATGTGACAGCCTGGAGCAGCGCCCACACCCCCGGGCGAGCATCTGACAGCCTGGAGCAGCACACACAACCCCAGGCGAGCATCTGACAGCCTGGAGCAGCACACACAACCCC	T	.	PASS	SVTYPE=DEL;END=2762134;SVLEN=-160	GT:AD:DP:SAC	0/1:8,17:25:5,3,9,8
chr1	2763810	pbsv.DEL.225	CCCACACCCCCAGGTGAGCATCTGACCGCATGGAATGGCATCCTCACCTCCAGGTGAGCATCCGACAGCCTGGAACATAATTCTCCAACCCCAGGTGAGGATCTGACAACCTGGAACAGAACCCCACTCTTCCAGGTGAGAATCTGACACCATAAAACAGCACCCTGCACCCCCAGGTGAGCATCTGACAGCCTGGAACAGCAT	C	.	PASS	SVTYPE=DEL;END=2764013;SVLEN=-203	GT:AD:DP:SAC	1/1:2,25:27:0,2,15,10
chr1	2765676	pbsv.INS.DUP.226	C	<DUP>	.	PASS	SVTYPE=DUP;END=2765833;SVLEN=157	GT:AD:DP:SAC	0/1:14,15:29:8,6,9,6
chr1	2767396	pbsv.INS.DUP.227	C	<DUP>	.	PASS	SVTYPE=DUP;END=2767596;SVLEN=200	GT:AD:DP:SAC	0/1:16,12:28:10,6,5,7
chr1	2768229	pbsv.DEL.228	GAGGTTGGGAGTGCCATTCCAGGCTGCCAGATCCTCACCTGGGGATGGAAGGTGCCATTGTAGGTTTTTGGATGTTCGCATGGGGGTGAAG	G	.	PASS	SVTYPE=DEL;END=2768319;SVLEN=-90	GT:AD:DP:SAC	0/1:19,7:26:9,10,5,2
chr1	2769705	pbsv.INS.DUP.229	C	<DUP>	.	PASS	SVTYPE=DUP;END=2769824;SVLEN=119	GT:AD:DP:SAC	0/1:20,7:27:11,9,3,4
chr1	2771134	pbsv.DEL.230	CGACAGCCTGGAACATAATTCTCCAACCCCAGGTGAGGATCTGACAACCTGGAACAGAACCCCACTCTTCCAGGTGAGAATCTGACACCATAAAACAGCACCCTGCACCCCCAGGTGAGCATCTGACAGCCTGGAACAGCATCCACACCCCCAGGTGAGCATCTGACCGCATGGAATGGCATCCTCACCTCCAGGTGAGCATCT	C	.	PASS	SVTYPE=DEL;END=2771337;SVLEN=-203	GT:AD:DP:SAC	0/1:15,12:27:8,7,7,5
chr1	2776936	pbsv.INS.DUP.231	G	<DUP>	.	PASS	SVTYPE=DUP;END=2777341;SVLEN=405	GT:AD:DP:SAC	0/1:15,9:24:5,10,5,4
chr1	2792006	pbsv.INS.232	C	CTTTTTTTTTTTTTTTTTTTTTTT	.	PASS	SVTYPE=INS;END=2792006;SVLEN=23	GT:AD:DP:SAC	0/1:12,6:18:5,7,4,2
chr1	2849464	pbsv.INS.233	T	TCCTGGGCGGGAGTGTGGAATGGAGCCCTGTGCCTGGGTGGGAGTGTGGAATGAAGCCCTGTGTCCTGGGTGGGAGTGTGGAATGGAACCCTGTGTCCTGGGTGGGAGTGTGGAATGGAGCCCTGTGCCCTGGGCAGGAGTGTGGAATTGAGCCCCGTGCCCTGGGTGGGAGTGTGGAATTGAGCCCTGTGCCCTGGGTGGGAGTGTGGAATGGAACCCTGTGCCTGGGTGGGAGTGTGGAATGGAACCCTGTGCCTGGGCGGGAGTGTGGAATGGAGCCCTGTGTCCTGGGTGGGAGTGTGGAATGGAACCCTGTGCCTGGGTGGGAGTGTGGAATGGAACCCTGTGCCTGGGTGGGAGTGTGGAATGGAACCCTGTGCCTGGGTGGGAGTGTGGAATGGAGCCCTGTGTCCTGGGTGGGAGTGTGGAATTGAACCCTGTGCCTGGGCGGGAGTGTGGAATGGAACCCTGTGCCCTGGGTGGGAGTGTGGAATGGAACCCTGTGCCTGGGTGGGAGTGTGGAATGGAACCCTGTGCCTGGGTGGGAGTGTGGAATGGAGCCCTGTGTCCTGGGTGGGAGTGTGGTATTGAACCCTGTGCCTGGGCGGGAGTGTGGAATGGAACCCTGTGCCCTGGGCGGGAGTGTGGAATTGAGCCCTGTGCCCTGGGTGCGAGTGTGGAATTGAACCCTGTGCCTGGGTGGGAGTGTGGAATGGAACCCTGTGCCCTGGGCGGGAGTGTGGAATGGAACCCTGTGCCTGGGTGGGAGTGTGGAATGGAACCCTGTGCCTGGGTGGGAGTGTGGAATGGAGCCCTGTGTCCTGGGTGGGAGTGTGGTATTGAACCCTGTGCCTGGGCGGGAGTGTGGAATGGAACCCTGTGC	.	PASS	SVTYPE=INS;END=2849464;SVLEN=882	GT:AD:DP:SAC	0/1:13,4:17:7,6,1,3
chr1	2852072	pbsv.DEL.234	CCTCCACATTGTATCCATGGTGGACACCCACACATCTTATCCACTGTATACACCTCCACATCGTGTCCATGGCGGACACCCACACACCTTATCCACTGTATACACCTCCACATCGTATCCATGGCGGACACCCACACATCTTATCCACTGTATACACCTCCACATCGTGTCCAAGGCGGACACCCACACATCTTATCCACTGGATACACCTCCACATCGTATCCATGGTGGACACCCACACATCTTATCCACTGTATACACCTCCACATCGTGTCCATGGTGGACACCCACACATCTTATCCACTGTATACACCTCCACATCATGTCCATGGCTGACACCCACACATCTTATCCACTGTATACAT	C	.	PASS	SVTYPE=DEL;END=2852436;SVLEN=-364	GT:AD:DP:SAC	0/1:8,6:14:6,2,2,4
chr1	2852338	pbsv.INS.235	C	CTATCCACTGTATACACCTCCACATCGTATCCATGGCGGACACCCACACATCTTATCCACTGTATACACCTCCACATCGTGTCCATGGCGGACACCCACACATCTTATCCACTGTATACACCTCCACATCGTATCCATGGCGGACACCCACACATCTTATCCACTGTATACACCTCCACATCGTGTCCATGGCGGACACCCACACATCTTATCCACTGGATACACCTCCACATC	.	PASS	IMPRECISE;SVTYPE=INS;END=2852338;SVLEN=233	GT:AD:DP:SAC	0/1:8,5:13:3,5,3,2
chr1	2859363	pbsv.DEL.236	AAGGAAGGAAGGAGGAAGGAAGGAGAAAGGGAGG	A	.	PASS	SVTYPE=DEL;END=2859396;SVLEN=-33	GT:AD:DP:SAC	0/1:10,6:16:6,4,2,4
chr1	2859559	pbsv.INS.237	A	AGGAGGGAGGAAGGAGGGAGGAAGGAGGGAAGAAGAGGAAGGAACAAGGGGGGGAGGAGGAAGGAAGGAGG	.	PASS	SVTYPE=INS;END=2859559;SVLEN=70	GT:AD:DP:SAC	0/1:7,9:16:4,3,4,5
chr1	2859564	pbsv.INS.238	A	AAGGAAGGAGGGAGGAAGAGGAAGGAACAAGGGGGGAAGGAGGGAGGAAGGAGGGAGGAAGAGGAAGGAAGGAGGGAGGAAGGAGGGAGGAAGAGGAAGGAACAAGGGGGGGAGGAGGAAGGAAGGAGGGAGGAAGAGGAAGGAAGGAGGGAGGAAGGAGGGAGGAAGGAGGGAGGAAGGAGGGAGGAAGGAGGGAGGAAGGAGGGAGGAAGGAGGGAGGAAGAGGAAGGAACAAGGGGGGGAGGAGGAAGGAAGGAGGGAGGAAG	.	PASS	SVTYPE=INS;END=2859564;SVLEN=265	GT:AD:DP:SAC	0/1:10,6:16:5,5,3,3
chr1	2863184	pbsv.INS.DUP.239	G	<DUP>	.	PASS	SVTYPE=DUP;END=2863230;SVLEN=46	GT:AD:DP:SAC	1/1:0,22:22:0,0,15,7
chr1	2877544	pbsv.INS.DUP.240	G	<DUP>	.	PASS	SVTYPE=DUP;END=2877591;SVLEN=47	GT:AD:DP:SAC	0/1:10,10:20:6,4,4,6
chr1	2921886	pbsv.DEL.241	TGCAGGAGGGTGGCTGCCTCTGTCCATCTGTCCATCCAGCTCT	T	.	PASS	SVTYPE=DEL;END=2921928;SVLEN=-42	GT:AD:DP:SAC	0/1:16,9:25:6,10,5,4
chr1	2926750	pbsv.INS.DUP.242	G	<DUP>	.	PASS	SVTYPE=DUP;END=2926773;SVLEN=23	GT:AD:DP:SAC	0/1:18,10:28:9,9,4,6
chr1	2938503	pbsv.INS.243	C	CATGTACACACACACCCGTGCAAGG	.	PASS	SVTYPE=INS;END=2938503;SVLEN=24	GT:AD:DP:SAC	0/1:12,11:23:8,4,6,5
chr1	2949573	pbsv.DEL.244	AGTACGGCAGGGGTGGTGCTGGCAGCTCTGTGGCGGTGCCGGGCTGCTGGGTACGGCAGGGGTGGTGCTGGCAGCTCTGTGGCGGTGCCGGGCTGCAGGGTACGGCAGGGGTGGTGCTGGCAGCTCTGTGGCGGTGCCGGGCTGCTGG	A	.	PASS	SVTYPE=DEL;END=2949720;SVLEN=-147	GT:AD:DP:SAC	0/1:18,17:35:13,5,9,8
chr1	2949807	pbsv.DEL.245	CCGGGCTGCAGGGTACGGCAGGGGTGGTGCTGGCAGCTCTGTGGCGGTGCCGGGCTGCTGGGTACGGCAGGGGTGGTGCTGGCAGCTCTGTGGCGGTGC	C	.	PASS	SVTYPE=DEL;END=2949905;SVLEN=-98	GT:AD:DP:SAC	0/1:18,17:35:10,8,12,5
chr1	2960007	pbsv.DEL.246	ACGACTGGAGTGAAGCCTGGGACCTGCCCCACGACTGGAGTGAAGCCTCGGACCTGCCCCGCGACTGGAGTGAAGCCTCGGACCTGCCCCGCGACTGGAGTGAAGCCTGGGACCTGCCCCG	A	.	PASS	SVTYPE=DEL;END=2960127;SVLEN=-120	GT:AD:DP:SAC	0/1:12,16:28:8,4,10,6
chr1	2960056	pbsv.INS.DUP.247	G	<DUP>	.	PASS	SVTYPE=DUP;END=2960113;SVLEN=57	GT:AD:DP:SAC	0/1:18,9:27:12,6,5,4
chr1	2974629	pbsv.INS.DUP.248	G	<DUP>	.	PASS	SVTYPE=DUP;END=2974671;SVLEN=42	GT:AD:DP:SAC	0/1:9,10:19:4,5,3,7
chr1	2977398	pbsv.INS.DUP.249	T	<DUP>	.	PASS	SVTYPE=DUP;END=2977534;SVLEN=136	GT:AD:DP:SAC	0/1:12,11:23:5,7,5,6
chr1	2977406	pbsv.DEL.250	GGGTGCTGGTGTGGATGGTGGGGTGCTGGTCTGGATGGTGGGGTGCTGGTGTGGATGGTGGGTGCTGGTCTGGATGGTGTGGATGCTGGTGTGGATGGTGGGGTGCTGGTCTGGATGGT	G	.	PASS	SVTYPE=DEL;END=2977524;SVLEN=-118	GT:AD:DP:SAC	0/1:14,9:23:6,8,4,5
chr1	2977496	pbsv.DEL.251	GTGGATGGTGGGGTGCTGGTC	G	.	PASS	SVTYPE=DEL;END=2977516;SVLEN=-20	GT:AD:DP:SAC	0/1:12,11:23:5,7,5,6
chr1	3016491	pbsv.INS.252	G	GGGGTGGAGGAAGGGGAGAGGAAGGGAAAGAGGGAGGGAGGGGAGAGGAAGGGAATGAGGGAGGGAGAAAGGAGAGAGGAAGGGAAGGAGGGATGGAGGAGGGAGGAAGGGAAGGAGAGAGGGACGGAGGGAGGAGGGAGGAAGGGAAGGAGGGAGGAAGGGAAGGAGGGATGGAGGAGGGAGGAAGGGAAGGAGAGAGGGACGGAGGGAGGAGGGAGGAAGGGAAGGAGGGAGGGAGGGAGGAGGGAGGGAGGAGGGAGGAAGGGAAGGAGGGAGGGAGGAGGGAGGAAGGGAAGGAGGGAGGGAGGGAGGAGGGAGGGAGGAGGGAGGAAGGAAGGAGGGAGGGAGGAGAGAGGAAGGGAAGGAGGGAGGGAGGGAGGAG	.	PASS	SVTYPE=INS;END=3016491;SVLEN=381	GT:AD:DP:SAC	0/1:14,4:18:8,6,1,3
chr1	3016686	pbsv.INS.253	A	AGGGACGGAGGGAGGAGGGAGGAAGGGAAGGAGGGAGGGAGGAGGGAGGGAGGAGGGAGGAAGGGAAGGAGGGAGGGAGGAGAGAGGAAGGGAAGGAGGGAGGGAGGGAGGAGGGAGGGAGGAGGGAGGAAGGGAAGGAGGGAGGGAGGGAGGAGGGAGGGAGGAGAGAGGAAAGGAAGAAGGGAGGGAGGGAGGAGGGAGGGAGGAGGGAGGAAGGGAGGGAGGGAGGGAGGAAGGGAAGGAGAGAAGGAGAAAGAAGTGAGGAAAGAAGGAGGGAGGGGAGAGAAAATGGAGGAAGGAGGATGGGAACAGGGGAGGGAGAGAAGGAGGAAGGAAGGAGGGAAGGAGATACGTAGGAAGGAAGGAGGGAAAAAGGAAGAGAGAAAGGGAAGGAAGGAGGGAGGAAGGGAGGAAGGAAGGAGAGAGGGAGGGCAGGAGGAGGGGAGGGAGGGAGGAAGGGAAGAAGGGAGGGGAGAGGAAGAGCAGGAGGAAGGTAAGGAGGGAGGAGGGATGGAGAAGGGAGGGAGGGAGGAAGCGAGGAGGAGAGGGAGGGAGGATGGTGGGAGGGAGGGAGGGGGGAAGC	.	InsufficientStrandEvidence	SVTYPE=INS;END=3016686;SVLEN=582	GT:AD:DP:SAC	0/1:8,6:14:2,6,6,0
chr1	3026038	pbsv.INS.254	G	GTGGTGGTGGTGATGATGATGGTGATGATGGTGATGGTGATGATGGTGATGGTGGTGATGATGGTGGTGATGATGGTGGTGGTGGTGATGATGATGGTGATGATGGTGATGGTGATGATGATGGTGATGATGGTAATGACAATGATGGTGATGATGATAGTAATGACATGGTGGTGGTGATCATGATGATGGTGAGGATGGTGATGGTGATGATGGTGCTGGTGACGATAATGATGGTGGTGATGATGGTGATGGTGGTGGTGATGATGGTGATGATGACAATGATGGTGATCATGATGGTGATGATGATGGTGATGGCGATGGTGATGATGGTGGTAATAACATAGTGGTGATGATCATGATGATGGGGAAGATGGTGGTGGTGATGGTGACAGTGATGATGATGATGATGGTGA	.	PASS	SVTYPE=INS;END=3026038;SVLEN=415	GT:AD:DP:SAC	1/1:1,33:34:1,0,15,18
chr1	3037785	pbsv.INS.DUP.255	C	<DUP>	.	PASS	SVTYPE=DUP;END=3037854;SVLEN=69	GT:AD:DP:SAC	0/1:9,13:22:6,3,7,6
chr1	3042634	pbsv.INS.DUP.256	G	<DUP>	.	PASS	SVTYPE=DUP;END=3042670;SVLEN=36	GT:AD:DP:SAC	1/1:0,26:26:0,0,12,14
chr1	3104581	pbsv.INS.257	G	GGGACGGGGGTTCTGAGATAAGCAAGCCCCCACCAGGTGAGACCGGCGGAGCTGTGGCCACCGAGGTCCCGGGAGCTGGTGCT	.	PASS	SVTYPE=INS;END=3104581;SVLEN=82	GT:AD:DP:SAC	0/1:13,10:23:6,7,4,6
chr1	3105927	pbsv.DEL.258	ATCCTTAGTGTGCCCCGGGGTCCACCTGTGC	A	.	PASS	SVTYPE=DEL;END=3105957;SVLEN=-30	GT:AD:DP:SAC	1/1:0,19:19:0,0,8,11
chr1	3110376	pbsv.DEL.259	CGGCTCCCCCATGTCCTGGGTGTGGGGACACAGTGTCTGAGGCTCCCCCATGTCCTGGGTGTGCAGACACAGTGCTCAGG	C	.	PASS	SVTYPE=DEL;END=3110455;SVLEN=-79	GT:AD:DP:SAC	1/1:2,23:25:2,0,9,14
chr1	3111466	pbsv.INS.260	T	TGGGGAGGAGGAGGGAGGCGGGGGGAGGAGG	.	PASS	SVTYPE=INS;END=3111466;SVLEN=30	GT:AD:DP:SAC	1/1:0,24:24:0,0,11,13
chr1	3114400	pbsv.DEL.261	GCACACACACGCACACACATGCACACACCAGGTGTAAACAGACGCACACGCACACA	G	.	PASS	SVTYPE=DEL;END=3114455;SVLEN=-55	GT:AD:DP:SAC	0/1:11,13:24:6,5,6,7
chr1	3128668	pbsv.DEL.262	CTCCCACCATGCTACTGGAGACCA	C	.	PASS	SVTYPE=DEL;END=3128691;SVLEN=-23	GT:AD:DP:SAC	0/1:8,8:16:3,5,5,3
chr1	3129301	pbsv.DEL.263	AGTGTCCTGCCTGGTGTGTGTGTGGGTGT	A	.	PASS	SVTYPE=DEL;END=3129329;SVLEN=-28	GT:AD:DP:SAC	0/1:8,6:14:3,5,3,3
chr1	3162910	pbsv.INS.DUP.264	T	<DUP>	.	PASS	SVTYPE=DUP;END=3163161;SVLEN=251	GT:AD:DP:SAC	0/1:9,8:17:3,6,2,6
chr1	3167628	pbsv.INS.DUP.265	G	<DUP>	.	PASS	SVTYPE=DUP;END=3167820;SVLEN=192	GT:AD:DP:SAC	0/1:12,10:22:7,5,3,7
chr1	3167883	pbsv.INS.266	G	GCCCCACCCCTGCCTCCCAGCGCCTCTGTGACATTGCCCCCCTGCTCCTGCCATCCTCCCA	.	PASS	SVTYPE=INS;END=3167883;SVLEN=60	GT:AD:DP:SAC	0/1:13,10:23:8,5,3,7
chr1	3176063	pbsv.INS.DUP.267	C	<DUP>	.	PASS	SVTYPE=DUP;END=3176284;SVLEN=221	GT:AD:DP:SAC	1/1:1,39:40:1,0,26,13
chr1	3181170	pbsv.INS.DUP.268	A	<DUP>	.	PASS	SVTYPE=DUP;END=3181280;SVLEN=110	GT:AD:DP:SAC	0/1:11,30:41:7,4,20,10
chr1	3181244	pbsv.INS.269	A	AGTCTTACACACGCAGTCTTACACACGGCCTTACGCATG	.	PASS	SVTYPE=INS;END=3181244;SVLEN=38	GT:AD:DP:SAC	1/1:5,36:41:3,2,24,12
chr1	3181263	pbsv.INS.270	T	TACGCGGTCTTACACACCCGGTCTTACACACGGCCTTACACACGCGGCCTTACACACGCAGTCTTACACGCGGTCTTACACACGCAGTCTTACACGCGGTCTTACGGTCTTACACACACAGTCTTACGGTCTTACACACGGTCTTACACACGCAGTCTTACACACGGTCTTACACACAGTCTTACACACGCAGTCTTACACACGGCCTTACGCATGGTCTTACACACGCAGTCTTACACACGGCCTTACGCATGGTCTTACACACGCAGTCTTACACACGGTCTTACACACGCAATCTTACACAAGCAGTCTTACACACGGTCTTACACACACGGTCTTACACACGCAGTCTTACGGTCTTACACACGGTCTTACACACACGGTCTTACACACAGTCTTACACACGCAGTCTTACACACGCAGTCTTACACAAGCAGTCTTACACACACGGTCTTACACAAGCAGTCTTACGGTCTTACACACAGTCTTACACATGGCCTTACGC	.	PASS	IMPRECISE;SVTYPE=INS;END=3181263;SVLEN=504	GT:AD:DP:SAC	0/1:20,10:30:14,6,7,3
chr1	3181645	pbsv.INS.DUP.271	G	<DUP>	.	PASS	SVTYPE=DUP;END=3181674;SVLEN=29	GT:AD:DP:SAC	0/1:26,9:35:18,8,6,3
chr1	3194682	pbsv.INS.DUP.272	C	<DUP>	.	PASS	SVTYPE=DUP;END=3194701;SVLEN=19	GT:AD:DP:SAC	0/1:9,10:19:1,8,3,7
chr1	3212617	pbsv.INS.273	G	GCGGTCCTCCCGCTCATCCTCCCGGCCCCCTCGCTGCCGTCCTCCCGCTCATCCTCCCGGCCCCCTCGCTGCGGTCCTCCCGCTCATCCTCCCGGCCCCCTCGCTGCGGTCCTCCCGCTCATCCTCCCGGCCCCCTCGCTGCGGTCCTCCCGCTCATCCTCCCGGCCCCCTCGCTGCGGTCCTCCCGCTCATCCTCCCGGCCCCCTCGCTGCGGTCCTCCCGCTCATCCTACCGGCCCCCTCGCTGCGGTCCTCCCGCTCATCCTCCCGGCCCCCTCGCTGCGGTCCTCCCGCTCATCCTCCCGGCCCCCTCGCTGCGGTCCTCCCGCTCATCCTCCCGGCCCCCTCGCTGCGGTCCTCCCGCTCATCCTCCCGGCCCCCTCGCTG	.	PASS	SVTYPE=INS;END=3212617;SVLEN=385	GT:AD:DP:SAC	0/1:15,17:32:10,5,8,9
chr1	3215370	pbsv.INS.DUP.274	T	<DUP>	.	PASS	SVTYPE=DUP;END=3215422;SVLEN=52	GT:AD:DP:SAC	1/1:0,28:28:0,0,14,14
chr1	3231386	pbsv.INS.DUP.275	G	<DUP>	.	PASS	SVTYPE=DUP;END=3231423;SVLEN=37	GT:AD:DP:SAC	1/1:0,34:34:0,0,16,18
chr1	3260742	pbsv.INS.276	A	ATGATGGTGATGATAATGATAGTGATGGTGATGATGATGGTGGTGGTGATGGTGATGGTGATGGTGGTGGTGATGATGGTGATGGTGATGATGGTGGTGGTGATGATGGTGGTGGTGATGATGGTGATGGTGATGATGGTGATGGTGGTGATGATGGTGGTGGTGATGATGGTGATGGTGATGATGGTGGTGGTGATGGTGGTGGTGATGATGGTGATGGTGATGATGATGGTGGTGGTGATGATGGTGGTGGTGATGATGGTGATGGTGGTGATGGTGATGGTGGTGATGATGGTGATGGTGATAATGATAGTGGTGATGATGGTGATGGTGGTGATGATGGTGATAATGATAGTGGTGATGGTGGTGATGATGGTGATGGTGATGATGGTGATGGTGGTGGTGATGGTGGTGATGATGGTGATGGTGATGATGATGGTGATGGTGGTGATGATGGTGATGGTGATGATGATGGTGATGGTGGTGGTGGTGATGGTGATGATAATGATAGTGGTGATGATGGTGATGGTGGTGGTGATGGTGATGGTGATGATGGTGATGGTGATGATGGTGTTGGTGATGGTGATGGTGGTGGTGGTGATGGTGGTGGTGATGATGGTGATGGTGAAGGTGTTGATGGTGATGGTGGTGGTGATGATGATGGTGGTGATGATGGTGATGGTGGTGATGATGATGGTGATGATGGTGATGGTGATGATGGTGATAATGATAGTGGTGATGATGGTGATGATGATAGTGATGATGATGGTGATGATGGTGATGGCGGCGATGATGGTGATGATGATGGTGATGGTTGTGATGATGTTGGTGATGGTGGTGATGATGATGGCATGATGGCAGTGATTCAAG	.	PASS	SVTYPE=INS;END=3260742;SVLEN=869	GT:AD:DP:SAC	1/1:3,20:23:2,1,10,10
chr1	3269716	pbsv.INS.DUP.277	C	<DUP>	.	PASS	SVTYPE=DUP;END=3269754;SVLEN=38	GT:AD:DP:SAC	1/1:0,29:29:0,0,11,18
chr1	3270679	pbsv.INS.DUP.278	G	<DUP>	.	PASS	SVTYPE=DUP;END=3270706;SVLEN=27	GT:AD:DP:SAC	1/1:0,27:27:0,0,10,17
chr1	3276670	pbsv.INS.279	A	AGGTGCCATGAACAGAGCCAGCGAGG	.	PASS	SVTYPE=INS;END=3276670;SVLEN=25	GT:AD:DP:SAC	1/1:0,27:27:0,0,15,12
chr1	3287226	pbsv.DEL.280	AGCCACGCGGGCATCCAGGATTGCATTTACCGGGGCTGGAGGCGCCCC	A	.	PASS	SVTYPE=DEL;END=3287273;SVLEN=-47	GT:AD:DP:SAC	0/1:14,4:18:7,7,2,2
chr1	3287519	pbsv.DEL.281	GCATCCAGGATTGCATTTACCGGGGCTGGAGCCGCCCCCTGCCACGCGGGCATCCAGGATTGCATTTACCGGGGCTGGAGCTGCCCCTGCCATGCGGGCATCGAGGATTGCATTTACCGGGGCTGGAGCCGCCCCCTGCCACGTGGGCATCCAGGATTGCATTTACCGGGGCTGGAACCGCCCCGCCACGCGGA	G	.	PASS	SVTYPE=DEL;END=3287712;SVLEN=-193	GT:AD:DP:SAC	0/1:5,13:18:2,3,6,7
chr1	3287598	pbsv.DEL.282	GCTGCCCCTGCCATGCGGGCATCGAGGATTGCATTTACCGGGGCTGGAGCCGCCCCCTGCCACGTGGGCATCCAGGATTGCATTTACCGGGGCTGGAA	G	.	PASS	SVTYPE=DEL;END=3287695;SVLEN=-97	GT:AD:DP:SAC	0/1:14,4:18:6,8,2,2
chr1	3299300	pbsv.DEL.283	ATGATGTTTCAGATCCCAGTCGTGGTGACTCTGCCCTTGTTGAAGATGCTATGCTGTGGCTGTGATGTTTCAGATCCCAGTTGTGGTGACTCTGCCCTTGTTGAAGATGCTATGCTGTGGCCG	A	.	PASS	SVTYPE=DEL;END=3299422;SVLEN=-122	GT:AD:DP:SAC	1/1:0,23:23:0,0,12,11
chr1	3299666	pbsv.DEL.284	GTGATGTTTCCGATCCCAGTCGTGGTGACTCTGCCCTTGTTGAAGATGCTATGCTGTGGCCATGATGTTTCCGATCCCAGTCGTGGTGACTCTGCCCTGGTTGAAGATGCTATGCTGTGGCTGTGATGTTTCAGATCCCAGTCGTGGTGACTCTGCCCTTGTTGAAGATGCTATGCTGTGGCCGTGATGTTTCCAATCCCAGTCGTGGTGACTCTGCCCTGGTTGAAGATGCCGTGCTGTGGCTGTGATGTTTCAGATCCCAGTCATGGTGACTCTGCCCTTGTTGAAGATGCTATGCTGTGGCCGTGATGTTTCAGATCCCAGTCATGGTGGCTCTGCCCTTGTTGAAGATGCTATGCTGTGGCCGTGATGTTTCCGATCCCAGTCATGGTGACTCTGCCCTTGTTGAAGATGCTATGCTGTGGCTGTGATGTTTCAGATCCCAGTCGTGGTGACTCTGCCCTTGTTGAAGATGCTATGCTGTGGCCGTGATGTTTCAGATCCCAGTCGTGGTGACTCTGCCCTTGTTGAAGATGCTATGCTGTGGCAGTGATGTTTCCGATCCCAGTCGTGGTGGCTCTGCCCTTGTTGAAGATGCTATGCTGTGGCCA	G	.	PASS	SVTYPE=DEL;END=3300276;SVLEN=-610	GT:AD:DP:SAC	1/1:3,22:25:2,1,12,10
chr1	3326030	pbsv.DEL.285	TCCTTGGCCATCCTCGGCCCTCTTGGCCCCCCTTGGCCATCCTCGACCATCCTTGGCCCC	T	.	PASS	SVTYPE=DEL;END=3326089;SVLEN=-59	GT:AD:DP:SAC	1/1:2,13:15:1,1,6,7
chr1	3345759	pbsv.DEL.286	TCGGGTCCTCCCGTGCTGCCCCCTCTGTGGTCCAGGCCACCCCTTGGTTCCTCCTGTGCTGCCCTCT	T	.	PASS	SVTYPE=DEL;END=3345825;SVLEN=-66	GT:AD:DP:SAC	0/1:7,10:17:4,3,5,5
chr1	3351529	pbsv.INS.287	T	TCCCCTCCTCTCTCCCCTCCCTCTCTCCCCCTCCCTCTCTCCCCCTCCCTCTCTCCCCCACCTCCCCCCTCCCTCTCTCCCCCTCCTTCTCTCTTCCCCTCCCTCTCTCCCCTCCCTCTCTCCCCTCCCTCTTTCCCCCCCCTCCTTCTCTCTCCCCTTCCCTCTCTCCCCTCCCTCTCTGTCCCCCTCCCTCTCTCATCCCCTTCCTCTTTCTCTCCCTCCCTCTCCTTCCCCTCCCTCCCACTCTCCCCCTCCCTCTCTCCCCCTTTCCCTCCCTCTCTCCCCCTCTCTCTCTTCTGCTCCTTCTCTCTCCCCCTTCCTCTCTCCCCTCCCTCTCTGTCCCCCTCCCTCTCTCATCCCCTTCCTCTTTCTCTCCCTCTCTCTTCCCCTCCCTCCCTCTCTCCCCCTCCCTCTGTCCCGTCCCTCTCTCCCCCTCCCTCTCTCCCCTCCCTCTCCTCCCTCTTCCCTCTCTCCCCCTCCCTCTCTCCCCCTCCCTCTCTCCCCCTCCCTCTCTCCCCCTCCTTCTCTCTCCCCTCCCTCTCTCCCCTCCCTC	.	PASS	SVTYPE=INS;END=3351529;SVLEN=552	GT:AD:DP:SAC	1/1:1,11:12:0,1,6,5
chr1	3361837	pbsv.INS.288	A	AGGAGGGCAGGTGGTGAGAAGTGACTGTGGCCCAGGAG	.	PASS	SVTYPE=INS;END=3361837;SVLEN=37	GT:AD:DP:SAC	0/1:13,11:24:1,12,4,7
chr1	3409834	pbsv.INS.289	G	GGTGTGTGGTGTGTGTATGTGCGT	.	PASS	SVTYPE=INS;END=3409834;SVLEN=23	GT:AD:DP:SAC	1/1:1,23:24:0,1,12,11
chr1	3428266	pbsv.INS.DUP.290	G	<DUP>	.	PASS	SVTYPE=DUP;END=3428311;SVLEN=45	GT:AD:DP:SAC	0/1:9,11:20:3,6,7,4
chr1	3433530	pbsv.DEL.291	CTGGGATGGCCCGCCCTGCCCACGCGCTCACCTGCCTGTCTGGGATGGCCCGCCCTGCCCACGCGCTCACCTGCCTGTC	C	.	PASS	SVTYPE=DEL;END=3433608;SVLEN=-78	GT:AD:DP:SAC	0/1:13,15:28:4,9,8,7
chr1	3443225	pbsv.DEL.292	GCCGTCCTGCAACTCTGGGCTCTGCCTCTTCATCCCTC	G	.	PASS	SVTYPE=DEL;END=3443262;SVLEN=-37	GT:AD:DP:SAC	0/1:10,9:19:6,4,6,3
chr1	3443225	pbsv.INS.293	G	GCCGTCCTGCAACTCTGGGCTCTGCCTCTTCATCCCTCCCGTCCTGCAACTCTGGGCTCTGCCTCTTCATCCCTC	.	PASS	SVTYPE=INS;END=3443225;SVLEN=74	GT:AD:DP:SAC	0/1:9,10:19:6,3,6,4
chr1	3450454	pbsv.INS.294	A	AGTAATTTTGCATTGGGTGCTGGAGGTCGTAAATGTGTAATTTTGCATTGGGTGCTGGAGGTCGTAAATGTGTAATTTTGCATTGGGTGCTGGAGGTCGTAAATGTGTAATTTTGCATTGGGTGCTGGAGGTCGTAAATGT	.	PASS	SVTYPE=INS;END=3450454;SVLEN=140	GT:AD:DP:SAC	1/1:1,19:20:1,0,12,7
chr1	3477303	pbsv.INS.295	G	GTCACCCCCACACTACCCACCCCCATCACCCCACAACCCACCCCCATCACCCCCACACTACCCACCCCCATCACCCCACACTACCCACCCCCATCACCCCACACTACCCACCCCATCACCCCCACACTACCCACCCCCATCACCCCACACTACCCACCCCCATCACCCTCACTACCCACCCCATCACCCGCACACTACCCACCCCATCACCCCCACACTACCCACCCCATCACCCCACACTACCCACCCCATCACCCCCACACTACCCACCCCCATCACCCCCACACTACCCACCCCCATCACCCCCACACTACCCACCCCATCACCCCCACACTACCCACCCCCATCACCCCCACACTACCCACCCCATCACCCCCACACTACCCACCCCATCACCCCCACACTACCCACCCCCATCACCCCCACACTACCCACCCCCATCACCCCCACACTACCCACCCCATCACCCTCACTACCCACCCCATCACCCGCACACTACCCAGGCCCATCACCCCGCTACCCACCCCATCACCCCCACGCCACCCACCCCATCACCCCCACACCGCCCACCCCATCACCCCCACGCCGCCCACCCCCATCACCCCCACGCCGCCCACCCCATCACCCCCACGCCGCCCACCCCCATCACCCCCACGCCGCCCACCCCATCACCCCCACGCCGCCCACCCCA	.	PASS	SVTYPE=INS;END=3477303;SVLEN=690	GT:AD:DP:SAC	1/1:1,7:8:1,0,3,4
chr1	3477303	pbsv.INS.296	G	GTCACCCCCACACTACCCACCCCCATCACCCCACAACCCACCCCCATCACCCCCACACTACCCACCCCCATCACCCCACACTACCCACCCCATCACCCCCACACTACCCACCCCCATCACCCCCACACTACCCACCCCATCACCCCACACTACCCATCCCCATCACCCCACACTACCCACCCCATCACCCCACACTACCCACCCCCATCACCCCACACTACCCACCCCATCACCCCCACACTACCCACCCCCATCACCCCCACACTACCCACCCCATCACCCCACACTACCCATCCCCATCACCCCCACACGACCCACCCCCATCACCCCCACACTACCCACCCCCATCACCCCCACACTACCCACCCCCATCACCCCACACTACCCATCCCCATCACCCCCACACTACCCACCCCCATCACCCCCACACTACCCACCCCATCACCCCCACACTACCCACCCCCATCACCCCCACACTACCCACCCCCATCACCCCCACACGACCCACCCCCATCACCCCCACACTACCCACCCCATCACCCCACACTACCCATCCCCATCACCCCCACACGACCCACCCCCATCACCCCCACACTACCCACCCCATCACCCCCACACTACCCATCCCCATCACCCCCACACTACCCACCCCCATCACCCCCACACTACCCACCCCATCACCCCCACACTACCCACCCCCATCACCCCACACTACCCACCCCCATCACCCCCACACTACCCACCCCCATCACCCCCACACTACCCACCCCCATCACCCCCACACTACCCACCCCCATCACCCCACACTACCCACCCCCATCACCCCCACACTACCCACCCCCATCACCCCACACTACCCACCCCCATCACCCCACACTACCCACCCCCATCACCCCACACTACCCACCCCCATCACCCCCACACTACCCACCCCCATCACCCACACACTACCCACCCCATCACCCACACACTACCCACCCCATCACCCCCACACTACCCACCCCCATCACCCCACTACCCACCCCCATCACCCCCACACTACCCACCCCATCACCCCCACACTACCCACCCCATCACCCACACACTACCCACCCCATCAGCCACACACTACCCACCCCATCACCCCCACACTACCCACCCCCATCACCCACACACTACCCACCCCATCACCCACACACTACCCACCCCATCACCCACACACTACCCACCCCATCACCCACACACTACCCACCCCATCACCCCCACACTACCCACCCCCATCACCCCCACACTACCCACCCCCATCACCCCCACACTACCCACCCCATCACCCCCACACTACCCACCCCCATCACCCCCACACTACCCACCCCATCACCCCCACACTACCCACCCCCATCACCCCCACACTACCCACCCCCATCACCCCCACACTACCCACCCCCATCACCCCCACACTACCCACCCCCATCACCCCCCACACTACCCACCCCCATCACCCCACACTACCCACCCCCATCACCCCCACACTACCCACCCCCATCACCCCCACACTACCCACCCCATCACCCTCACTACCCACCCCATCACCCGCACACTACCCACCCCCATCACCCGCACACTACCCACCCCCATCACCCCACACTACCCACCCCCATCACCCCCACACTACCCACCCCCATCACCCCACACTACCCACCCCATCACCCCCACACTACCCACCCCATCACCCCCACACTACCCACCCCATCACCCCCACACTACCCACCCCATCACCCTCACTACCCACCCCATCACCCGCACACTACCCACCCCCATCACCCGCACACTACCCACCCCCATCACCCCACACTACCCACCCCCATCACCCCCACACTACCCACCCCATCACCCCCACACTACCCACCCCATCACCCTCACTACCCACCCCATCACCCGCACACTACCCACCCCCATCACCCGCACACTACCCACCCCCATCACCCCACACTACCCACCCCCATCACCCCCACGCCACCCACCCCATCACCCCCACGCCGCCCACCCCATCACCCCCACGCCGCCCACCCCATCACCCCCACGCCGCCCACCCCCATCACCCCCACGCCGCCCACCCCATCACCCCCACGCCGCCCACCCCA	.	PASS	SVTYPE=INS;END=3477303;SVLEN=2119	GT:AD:DP:SAC	1/1:1,9:10:0,1,7,2
chr1	3484347	pbsv.DEL.297	CGGCTCGGCTCGGTCCTCCTCT	C	.	PASS	SVTYPE=DEL;END=3484368;SVLEN=-21	GT:AD:DP:SAC	1/1:0,19:19:0,0,9,10
chr1	3502017	pbsv.INS.298	G	GCCTCACATGGGCTCCTGGCGAGTGTGCCCCCCACACCTCCTCACATGGGCTCCTGGCGAGTGTGCCCCCCGCCTCCTCACATGGGCTCCTGGCGAGTGTGCCCCCTGTGCCTCACATGGGCTCCTGGCGAGTGTGCCCCCCACACCTCCTCACATGGGCTCCTGGCGAGTGTGCCCCCCCGCGCCTCCTCACATGGGCTCCTGGCGAGTGTGCCCCCCCGCACCTCCTCACATGGGCTCCTGGCGAGTGTGCCCCCTGTGCCTCACATGGGCTCCTGGCGAGTGTGCCCCCCACACCTCCTCACATGGGCTCCTGGCGAGTGTGCCCCCCACACCTCCTCACATGGGCTCCTGGCGAGTGTGCCCCCCCGCACCTCCTCACATGGGCTCCTGGCGAGTGTGCCCCCTGTGCCTCACATGGGCTCCTGGCGAGTGTGCCCCCCACACCTCCTCACATGGGCTCCTGGCGAGTGTGCCCCCCCGCGCCTCCTCACATGGGCTCCTGGCGAGTGTGCCCCCCGCGCCTCCTCACATGGGCTCCTGGCGAGTGTGCCCCCCCGCACCTCCTCACATGGGCTCCTGGCGAGTGTGCCCCCCGCGCCTCCTCACATGGGCTCCTGGCGAGTGTGCCCCCCGCCTCCTCACATGGGCTCCTGGCGAGTGTGCCCCCCACGCCTCCTCACATGGGCTCCTGGCGAGTGTGCCCCCCGCCTCCTCACATGGGCTCCTGGCGAGTGTGCCCCCCCGCACCTCCTCACATGGGCTCCTGGCGAGTGTGCCCCCCCGCACCTCCTCACATGGGCTCCTGGCGAGTGTGCCCCCCCGCGCCTCCTCACATGGGCTCCTGGCGAGTGTGCCCCCCGCCTCCTCACATGGGCTCCTGGCGAGTGTGCCCCCCCGGCGCCTCCTCACATGGGCTCCTGGCGAGTGTGCCCCCCGCCTCCTCACATGGGCTCCTGGCGAGTGTGCCCCCCGCCTCCTCACATGGGCTCCTGGCGAGTGTGCCCCCCGCCTCCTCACATGGGCTCCTGGCGAGTGTGCCCCCCGCGCCTCCTCACATGGGCTCCTGGCGAGTGTGCCCCCCGTGCCTCACATGGGCTCCTGGCGAGTGTGCCCCCCGCCTCCTCACATGGGCTCCTGGCGAGTGTGCCCCCCGCGCCTCCTCACATGGGCTCCTGGCGAGTGTGCCCCCCGCGCCTCCTCACATGGGCTCCTGGCGAGTGTGCCCCCCGCCTCCTCACATGGGCTCCTGGCGAGTGTGCCCCCCACGCCTCCTCACATGGGCTCCTGGCGAGTGTGCCCCCCGCCTCCTCACATGGGCTCCTGGCGAGTGTGCCCCCCACGCCTCCTCACATAGGCTCCTGGCGAGTGTGCCCCCACGCCTCCTCACATGGGCTCCTGGCGAGTGTGCCCCCCGTGCCTCACATGGGCTCCTGGCGAGTGTGCCCCCCCGCACCTCCTCACATGGGCTCCTGGCGAGTGTGCCCCCCGCGCCTCCTCACATGGGCTCCTGGCGAGTGTGCCCCCCGCCTCCTCACATGGGCTCCTGGCGAGTGTGCCCCCCGCCTCCTCACATGGGCTCCTGGCGAGTGTGCCCCCCGCACCTCCTCACATGGGCTCCTGGCGAGTGTGCCCCCCCGCACCTCCTCACATGGGCTCCTGGCGAGTGTGCCCCCCGCACCTCCTCACATGGGCTCCTGGCGAGTGTGCCCCCCGCGCCTCCTCACATGGGCTCCTGGCGAGTGTGCCCCCCGCCTCCTCACATGGGCTCCTGGCGAGTGTGCCCCCCCGGCGCCTCCTCACATGGGCTCCTGGCGAGTGTGCCCCCCGCCTCCTCACATGGGCTCCTGGCGAGTGTGCCCCCCGCCTCCTCACATGGGCTCCTGGCGAGTGTGCCCCCCGCCTCCTCACATGGGCTCCTGGCGAGTGTGCCCCCCGTGCCTCACATGGGCTCCTGGCGAGTGTGCCCCCCGCCT	.	PASS	SVTYPE=INS;END=3502017;SVLEN=1975	GT:AD:DP:SAC	0/1:14,7:21:2,12,4,3
chr1	3502049	pbsv.INS.299	C	CACACCTCCTCACATGGGCTCCTGGCGAGTGTGCCCCCCGGCACCTCCTCACATGGGCTCCTGGCGAGTGTGCCCCCCGCGCCTCACATGGGCTCCTGGCGAGTGTGCCCCCCGCGCCTCCTCACATGGGCTCCTGGCGAGTGTGCCCCCCGCCTCCTCACATGGGCTCCTGGCGAGTGTGCCCCCCGCACCTCCTCACATGGGCTCCTGGCGAGTGTGCCCCCCGTGCCTCACATGGGCTCCTGGCGAGTGTGCCCCCCGCCTCCTCACATGGGCTCCTGGCGAGTGTGCCCCCCGTGCCTCACATGGGCTCCTGGCGAGTGTGCCCCCCCGCACCTCCTCACATGGGCTCCTGGCGAGTGTGCCCCCCGTGCCTCACATGGGCTCCTGGCGAGTGTGCCCCCCGTGCCTCACATGGGCTCCTGGCGAGTGTGCCCCCCCGCACCTCCTCACATGGGCTCCTGGCGAGTGTGCCCCCCGTGCCTCACATGGGCTCCTGGCGAGTGTGCCCCCCCGCACCTCCTCACATGGGCTCCTGGCGAGTGTGCCCCCCACGCCTCCTCACATGGGCTCCTGGCGAGTGTGCCCCCCGTGCCTCACATGGGCTCCTGGCGAGTGTGCCCCCCGTGCCTCACATGGGCTCCTGGCGAGTGTGCCCCCCCGCGCCTCCTCACATGGGCTCCTGGCGAGTGTGCCCCCCGCCTCCTCACATGGGCTCCTGGCGAGTGTGCCCCCCCGCACCTCCTCACATGGGCTCCTGGCGAGTGTGCCCCCCACGCCTCCTCACATGGGCTCCTGGCGAGTGTGCCCCCCCGGCGCCTCCTCACATGGGCTCCTGGCGAGTGTGCCCCCCCGGCGCCTCCTCACATGGGCTCCTGGCGAGTGTGCCCCCCGCGCCTCCTCACATGGGCTCCTGGCGAGTGTGCCCCCCGCCTCCTCACATGGGCTCCTGGCGAGTGTGCCCCCCGTGCCTCACATGGGCTCCTGGCGAGTGTGCCCCCCGTGCCTCACATGGGCTCCTGGCGAGTGTGCCCCCCCGGCGCCTCCTCACATGGGCTCCTGGCGAGTGTGCCCCCCGCCTCCTCACATGGGCTCCTGGCGAGTGTGCCCCCCGCGCCTCCTCACATGGGCTCCTGGCGAGTGTGCCCCCCGCCTCCTCACATGGGCTCCTGGCGAGTGTGCCCCCCGCCTCCTCACATGGGCTCCTGGCGAGTGTGCCCCC	.	PASS	SVTYPE=INS;END=3502049;SVLEN=1221	GT:AD:DP:SAC	0/1:5,16:21:4,1,2,14
chr1	3544178	pbsv.INS.DUP.300	G	<DUP>	.	PASS	SVTYPE=DUP;END=3544212;SVLEN=34	GT:AD:DP:SAC	0/1:13,14:27:7,6,8,6
chr1	3571709	pbsv.DEL.301	CTGGGTGTGCTGGGTCCTTGCGGGTGCACTGGGTCTTCCCTGGTGTGCTGGGTCCCCG	C	.	PASS	SVTYPE=DEL;END=3571766;SVLEN=-57	GT:AD:DP:SAC	0/1:17,14:31:11,6,9,5
chr1	3572309	pbsv.DEL.302	GGGTGTGCTGGGTCCTCCTGGGTGTGCTGGGTTCTCTCA	G	.	PASS	SVTYPE=DEL;END=3572347;SVLEN=-38	GT:AD:DP:SAC	0/1:15,13:28:10,5,8,5
chr1	3578801	pbsv.INS.303	C	CCGGCCCCCAGCGGAACGTGGAGTGGGCAGGAGTGTCACCCAGCTCAGAACGCTGGGGAGACCCAGCACCTCCGCAGAACCCCTCCTCAGCCCGGCCCCCAGCGGAACGTGGAGTGGGCAGGAGTGTCACCCAGCTCAGAACGCTGGGGAGACCAAGCACCTCCGCAGAACCCCTCCTCAGCC	.	PASS	SVTYPE=INS;END=3578801;SVLEN=182	GT:AD:DP:SAC	0/1:10,12:22:6,4,5,7
chr1	3583293	pbsv.INS.DUP.304	C	<DUP>	.	PASS	SVTYPE=DUP;END=3583680;SVLEN=387	GT:AD:DP:SAC	0/1:16,9:25:8,8,4,5
chr1	3583313	pbsv.INS.DUP.305	C	<DUP>	.	PASS	SVTYPE=DUP;END=3583719;SVLEN=406	GT:AD:DP:SAC	0/1:10,15:25:6,4,6,9
chr1	3583558	pbsv.INS.306	G	GCAGCCACCAGACAACGCGCAGCCACCAGACAACCCA	.	PASS	SVTYPE=INS;END=3583558;SVLEN=36	GT:AD:DP:SAC	0/1:9,21:30:6,3,8,13
chr1	3587882	pbsv.INS.307	G	GGGGACAGGAGTGGCTAGGAGGAGACAGGACCGGCCAGGAGTGGCCAGGAGTGGACAGGAGGAGACAGGAGGGGACAGGAGTGGATAGGAGGAGATAGGAGGGGACAGGAGTGGACAGAAGGAGACAGGAGGGGACAGGAGTGGATAGGAGTGGACAGGAGGAGACAGGAGGGGCCAGGAGTGGACAGGAGTGGACAGGAGACAGGAGGGGACAGGAA	.	PASS	SVTYPE=INS;END=3587882;SVLEN=217	GT:AD:DP:SAC	0/1:12,11:23:5,7,4,7
chr1	3588286	pbsv.DEL.308	GCAGGAGGGGACAGGAGGGGGCAGGAGGGGGCAGGAGTGGC	G	.	PASS	SVTYPE=DEL;END=3588326;SVLEN=-40	GT:AD:DP:SAC	0/1:15,9:24:5,10,4,5
chr1	3591746	pbsv.DEL.309	AAGGGGGCTGTTGGGGGCTGCTACCAAGGTCTCGTAGCTCACAAGGGACCGGATGGGGGCACCAGCG	A	.	PASS	SVTYPE=DEL;END=3591812;SVLEN=-66	GT:AD:DP:SAC	0/1:6,8:14:3,3,3,5
chr1	3619599	pbsv.DEL.310	GGCACTTCCCGCCCCCGTCACCCCTGCCGCCAT	G	.	PASS	SVTYPE=DEL;END=3619631;SVLEN=-32	GT:AD:DP:SAC	1/1:0,19:19:0,0,8,11
chr1	3639690	pbsv.INS.DUP.311	T	<DUP>	.	PASS	SVTYPE=DUP;END=3639748;SVLEN=58	GT:AD:DP:SAC	0/1:16,12:28:7,9,9,3
chr1	3640485	pbsv.DEL.312	ACCCGAGGCTCTGAGCATCAGCAGGGCGGGGTGCAGCG	A	.	PASS	SVTYPE=DEL;END=3640522;SVLEN=-37	GT:AD:DP:SAC	0/1:15,15:30:7,8,9,6
chr1	3645343	pbsv.DEL.313	CGGCGCAGCGGGATGGGCGGGTTGCCCCGTGGTGTGCGT	C	.	PASS	SVTYPE=DEL;END=3645381;SVLEN=-38	GT:AD:DP:SAC	0/1:17,9:26:6,11,6,3
chr1	3645433	pbsv.INS.DUP.314	G	<DUP>	.	PASS	SVTYPE=DUP;END=3645506;SVLEN=73	GT:AD:DP:SAC	0/1:9,17:26:6,3,6,11
chr1	3693749	pbsv.INS.DUP.315	C	<DUP>	.	PASS	SVTYPE=DUP;END=3694342;SVLEN=593	GT:AD:DP:SAC	0/1:14,8:22:4,10,6,2
chr1	3693829	pbsv.INS.DUP.316	C	<DUP>	.	PASS	SVTYPE=DUP;END=3693866;SVLEN=37	GT:AD:DP:SAC	0/1:13,9:22:7,6,3,6
chr1	3693908	pbsv.INS.DUP.317	C	<DUP>	.	PASS	SVTYPE=DUP;END=3694011;SVLEN=103	GT:AD:DP:SAC	0/1:9,13:22:2,7,8,5
chr1	3694358	pbsv.INS.DUP.318	C	<DUP>	.	PASS	SVTYPE=DUP;END=3694774;SVLEN=416	GT:AD:DP:SAC	1/1:2,20:22:0,2,10,10
chr1	3695107	pbsv.INS.319	C	CCCATGCAGCCTCAGCCCCCTCCTCCCACAATCCCACCCATGCAGCCTCAGCCCCTCCTCCTGCAATCCCACCCATGCAGCCTCAGCCCCTCCTCCTGCAATCCCACCCATGCATCTTCAGCCCCTCCTCCCGCAATCCCAGCCCTGCAGCCTCAGCCCCTCCTCCTGCAATCCCAGCCCTGCAGCCTCAGCCCCTCCTCCTGCAATCCCAGCCATGCAGCCTCAGCCCCCTCCTCCCACAATCCCACCCATGCAGCCTCAGCCCCTCCTCCTGCAATCCCAGCCATGCAGCCTCAGCCCCCTCCTCCCACAATCCCACCCATGCAGCCTCAGCCCCTCCTCCTGCAATCCCAGCCATGCAGCCTCAGACCCTTCCTCCCACAATCCCACCCATGCAGCCTCAGCCCCTCCTCCTGCAATCCCAGCCATGCAGCCTCAGCCCCCTCCTCCCACAATCCCACCCATGCAGCCTCAGCCCCTCCTCCTGCAATCCCACCCATGCATCTTCAGCCCCTCCTCCCACAATCCCAGCCCTGCAGCCTCAGCCCCTCCTCCTGCAATCCCAGCCCTGCAGCCTCAGCCCCTCCTCCTGCAATCCCAGCCATGCAGCCTCAGACCCTTCCTCCCACAATCCCACCCATGCAGCCTCAGCCCCTCCTCCTGCAATCCCAGCCATGCAGCCTCAGCCCCCTCCTCCCACAATCCCAC	.	PASS	IMPRECISE;SVTYPE=INS;END=3695107;SVLEN=707	GT:AD:DP:SAC	0/1:12,10:22:7,5,3,7
chr1	3697146	pbsv.DEL.320	GCGGGGCCCACCTCGCACCCGCGGCCCACGTCGCACC	G	.	PASS	SVTYPE=DEL;END=3697182;SVLEN=-36	GT:AD:DP:SAC	0/1:9,8:17:6,3,1,7
chr1	3706444	pbsv.DEL.321	ACGGTGCCCGCCGCAGGCCCGGGGAGAGGGGTAATAGGGACAATCA	A	.	PASS	SVTYPE=DEL;END=3706489;SVLEN=-45	GT:AD:DP:SAC	0/1:9,8:17:4,5,2,6
chr1	3800438	pbsv.DEL.322	CGCCTGGGTCTCTGTGCCATCTCGACCTAACGCAGGTCGCTCTGTGGTGCCGCCTGGGTCTCTGTGCCATCTGGACCTAACACAGGTCACTCTGTGGTGCCGCCTGGGTCTCTGTGCCATCTGGACCTAACGCAGGTCACTCTGTGGTGCT	C	.	PASS	SVTYPE=DEL;END=3800588;SVLEN=-150	GT:AD:DP:SAC	0/1:11,10:21:4,7,3,7
chr1	3820495	pbsv.INS.DUP.323	G	<DUP>	.	PASS	SVTYPE=DUP;END=3820542;SVLEN=47	GT:AD:DP:SAC	1/1:0,16:16:0,0,7,9
chr1	3824924	pbsv.INS.DUP.324	G	<DUP>	.	PASS	SVTYPE=DUP;END=3825078;SVLEN=154	GT:AD:DP:SAC	0/1:12,7:19:5,7,3,4
chr1	3825077	pbsv.DEL.325	GGAGCAGTGGCACTGTGGGAAGGGGGGCAGTGGCACTGTGGGAAGGGGGCAGTGGCACTGTGGGAAGG	G	.	PASS	SVTYPE=DEL;END=3825144;SVLEN=-67	GT:AD:DP:SAC	0/1:7,12:19:3,4,5,7
chr1	3832468	pbsv.DEL.326	GACCAGGAGTGTAGCGTAGGTCGTGACCAGGAGTGTAGTGTAGGTCGTGACCAGGAGTGTAGTGTAGGTCATA	G	.	PASS	SVTYPE=DEL;END=3832540;SVLEN=-72	GT:AD:DP:SAC	0/1:15,10:25:8,7,5,5
chr1	3832493	pbsv.INS.DUP.327	A	<DUP>	.	PASS	SVTYPE=DUP;END=3832565;SVLEN=72	GT:AD:DP:SAC	0/1:10,15:25:5,5,8,7
chr1	3834252	pbsv.DEL.328	CATCTTCCCTTCATACCGAGTATCTAACATCCCTGCTTCAATGGGTAAGCCCAA	C	.	PASS	SVTYPE=DEL;END=3834305;SVLEN=-53	GT:AD:DP:SAC	0/1:13,9:22:6,7,4,5
chr1	3868664	pbsv.INS.329	A	ACCACACCAGGCCACGCCACACCAAGCCACACCACACCAGGCCACACCACACCAGGCCACACCACACCATACCACACCACACCAGGCCACACCACACCAGGCCACACCACACCAAGCCACACCACACCAGGCCACACCACACCATACCACACCACACCAGGCCACACCACACCATACCACACCACACCAGGCCACACCACACCAAGCCACACCACACCAGGCCACACCACACCATACCACACCACACCAGGCCACACCACACCAGGCCACACCACACCACGCCACACCACACCACGCCACACCACACCAGG	.	PASS	SVTYPE=INS;END=3868664;SVLEN=310	GT:AD:DP:SAC	1/1:0,22:22:0,0,13,9
chr1	3874379	pbsv.DEL.330	CGCGTGTGGGTTTAACATGCACATACGTGGCCTCCCACGCTGTGGTCTGCAGAGCCGTGTAGCTGCACCTTTACCACAC	C	.	PASS	SVTYPE=DEL;END=3874457;SVLEN=-78	GT:AD:DP:SAC	0/1:10,9:19:8,2,3,6
chr1	3899490	pbsv.DEL.331	CCAGACACTGGCACCCCCCTT	C	.	PASS	SVTYPE=DEL;END=3899510;SVLEN=-20	GT:AD:DP:SAC	0/1:14,7:21:9,5,5,2
chr1	3920142	pbsv.INS.DUP.332	C	<DUP>	.	PASS	SVTYPE=DUP;END=3920263;SVLEN=121	GT:AD:DP:SAC	1/1:1,21:22:0,1,11,10
chr1	3973563	pbsv.INS.DUP.333	T	<DUP>	.	PASS	SVTYPE=DUP;END=3973648;SVLEN=85	GT:AD:DP:SAC	1/1:2,25:27:1,1,13,12
chr1	3986092	pbsv.DEL.334	CATATATATATATATATATATATAT	C	.	PASS	SVTYPE=DEL;END=3986116;SVLEN=-24	GT:AD:DP:SAC	1/1:2,15:17:0,2,7,8
chr1	3999704	pbsv.INS.DUP.335	T	<DUP>	.	PASS	SVTYPE=DUP;END=3999761;SVLEN=57	GT:AD:DP:SAC	0/1:14,7:21:9,5,2,5
chr1	3999853	pbsv.INS.336	A	AGGGGCCGGACTGCCGACAGGGTGGGCATGGAGTTGCAGGATACGCCACAGAGAGGGGAGGGGGCCACACTGCCGACGGGGAGGGCCTGGAGTTGCAGGACGTGTCACAGAGAGAGGAAGGGGCCACACTGCCGACGGGGAGGGCCTGGAGTTGCAGGACATGTCACAGAGGGAGGAAGGGGCCGGACTGCCGACAGGGTGGGCATGGAGTTGCAGGATACGCCACAGAGAGGGGAGGGGGCCACACTGCCGACGGGGAGGGCCTGGAGTTGCAGGACATGTCACAGAGGGAGGAAGGGGCCGGACTGCCGACAGGGTGGGCATGGAGTTGCAGGATACGCCACAGAGAGGGGAGGGGGCCACACTGCCGACGGGGAGGGCCTGGAGTTGCAGGACATGTCACAGAGGGAGGAAGGGGCCGGACTGCCGACAGGGTGGGCATGGAGTTGCAGGATACGCCACAGAGAGGGGAGGGGGCCACACTGCCGACGGGGAGGGCCTGGAGTTGCAGGACATGTCACAGAGGGAGGAAGGGGCCGGACTGCCGACAGGGTGGGCATGGAGTTGCAGGATACGCCACAGAGAGGGGAGGGGGCCACACTGCCGACGGGGAGGGCCTGGAGTTGCAGGACGTGTCACAGAGAGAGGAAGGGGCCACACTGCCGACGGGGAGGGCCTGGAGTTGCAGGACATGTCACAGAGGGAGGAAGGGGCCGGACTGCCGACAGGGTGGGCATGGAGTTGCAGGATACGCCACAGAGAGGGGAG	.	PASS	SVTYPE=INS;END=3999853;SVLEN=767	GT:AD:DP:SAC	0/1:14,7:21:9,5,2,5
chr1	4016939	pbsv.INS.337	A	AGAGTCAGGGGAGGGGAGGAGGTGAGAGTCGGGGGAGGGGAGGGGTGAGAGTCGGGGGAGGGGAGGGGTGAGAGTCGGGGGAGGGGAGGGGTGAGAGTCGGGGGAGGGGAGGGGTGAGAGTCAGGGGAGGGGAGGAGGTGAGAGTCGGGGGAGGGGAGGGGTAGAGTCGGGGGAGGGGAGGGGTGAGAGTCGGGGCAGGGAGGGGTGAGAGTC	.	PASS	SVTYPE=INS;END=4016939;SVLEN=212	GT:AD:DP:SAC	1/1:0,10:10:0,0,6,4
chr1	4078032	pbsv.DEL.338	CTGTACCCAGACCCAGTGAGA	C	.	PASS	SVTYPE=DEL;END=4078052;SVLEN=-20	GT:AD:DP:SAC	0/1:11,19:30:6,5,10,9
chr1	4078245	pbsv.INS.DUP.339	G	<DUP>	.	PASS	SVTYPE=DUP;END=4078358;SVLEN=113	GT:AD:DP:SAC	0/1:18,10:28:10,8,5,5
chr1	4078304	pbsv.INS.DUP.340	A	<DUP>	.	PASS	SVTYPE=DUP;END=4078360;SVLEN=56	GT:AD:DP:SAC	0/1:15,13:28:8,7,7,6
chr1	4095086	pbsv.DEL.341	ATGCGTGATGCTTTTTTTTTTTTTTTTGAGACGGAGTCTCGCTCTGTCGCCCAGGCCGGACTGCGGACTGCAGTGGCGCAATCTCGGCTCACTGCAAGCTCCGCTTCCCGGGTTCACGCCATTCTCCTGCCTCAGCCTCCCGAGTAGCTGGGACTACAGGCGCCTGCCACCGCGCCCGGCTAATTTTTTGTATTTTTAGTAGAGACGGGGTTTCACCTTGTTAGCCAGGATGGTCTCGATCTCCTGACCTCATGATCCACCCGCCTCGGCCTCCCAAAGTGTTGGGATTACAGGCGTGAGCCACCGCGCCCGGCC	A	.	PASS	SVTYPE=DEL;END=4095400;SVLEN=-314	GT:AD:DP:SAC	1/1:1,33:34:1,0,20,13
chr1	4100058	pbsv.INS.DUP.342	A	<DUP>	.	PASS	SVTYPE=DUP;END=4100216;SVLEN=158	GT:AD:DP:SAC	1/1:4,21:25:2,2,10,11
chr1	4135977	pbsv.INS.343	G	GGTTATCATGGGAGTGGGTTA	.	InsufficientStrandEvidence	SVTYPE=INS;END=4135977;SVLEN=20	GT:AD:DP:SAC	0/1:10,5:15:5,5,0,5
chr1	4136476	pbsv.DEL.344	ATCAACATGGGAGTGGGTTAG	A	.	PASS	SVTYPE=DEL;END=4136496;SVLEN=-20	GT:AD:DP:SAC	0/1:6,12:18:1,5,7,5
chr1	4136718	pbsv.INS.345	C	CATCATGGGAGTGGGTTAGTTATCATGGGAGTGGGTTAGTTATCATGGGAGTGGGTTAGTCATCATGGGAGTGGGTTAGTTATCATGAGAGTGGGTTAGTGATCATGGAAGTGGGTTAGTGATCATGGGAGTGAGTTAGTGATCATGGGAGTGGGTTGGTTGTCATGGGAGTGGGTTAGATATCATGAGAGTGGGTTAGTTATCATGGGAGTGGGTTAGTCATCATGGGAGTGGGTTAGTGATCATGGGAGTGGGTTAGTGATCATGAGAGTGGGTTAGTGATCATGGGAGTGGGTTAGTGATCATGGGAGCGGGTTAGTGATCATGGGAGCGGGTTAGTG	.	PASS	SVTYPE=INS;END=4136718;SVLEN=340	GT:AD:DP:SAC	0/1:4,12:16:3,1,4,8
chr1	4144628	pbsv.INS.346	C	CCACCATTCTTACTATCATCACTGTGATCACCATCATCATTACCACCATCACCATCACCATCATCATTACATCATCATCATCATCACCACCACCACTACCACACCACCACCATCACACCATTATCATTATCATCACCACCATCCTTACTATCGTCACTGTGATCACCATCATCATTACCACCATCACCATCACCAACATCATTACATCATCATCATCACCATCACCACCACCACCACCACACCATTATCATCACCACCATCCTTACTATCATCACTGTGATCACCATCTTCATCACCACCATCACCATCACCATCATCATTACATCATCATCACCATCACCACCACCACCACCACACTACCACCATCACACCATTATCATTATCATCACCACCATCCTTACTATCATCACTGTGATCACCATCATCATTACCACCATCACCATCACCAACATCATTAAATCATCATCACCATCACCACCACCACCACCACCACCATCACACCATTATCATTATCATCACCATCATCCTTACTATCATCACTGTGATCACCATCATCATTACCACCACCATCATCACCAACATCATTAAATCATCATCACCATCACCACCACCACCACCACCACCATCACACCATTATCATTATCATCACCATCATCCTTACTATCATCACTGTGATCACCATCATCATTACCACCACCATCATCACCATCATCATTACATCATCATCATCATCACCATCACCACCACCACCACCACACCATTATCATCACCACCATCCTTACTATCATCACTGTGATCACCATCTTCATCACCACCATCACCATCACCATCATCATTACATCATCATCACCATCACCACCACCACCACACCACCACCATCACACCATTATCATTATCACCACCATCCTTACTATCATCACTGTGATCACCATCTTCATTACCACCATCACCATCACCATCATCATTACATCATCATCACCAT	.	PASS	SVTYPE=INS;END=4144628;SVLEN=981	GT:AD:DP:SAC	0/1:6,20:26:3,3,12,8
chr1	4146779	pbsv.INS.DUP.347	C	<DUP>	.	InsufficientStrandEvidence	SVTYPE=DUP;END=4146795;SVLEN=16	GT:AD:DP:SAC	0/1:15,7:22:6,9,7,0
chr1	4162720	pbsv.INS.348	C	CCCTTCCCCTCCCCTCCCCTCCCTTCCCCTCCCCTCCCCTCCCCTCCTCTCCCCTCCCCTCCTCTCCCCTCCTCTCCCCTCCCCTCTCCTCCTCCTCCCCCTTCCCCTCCACTTCTGTTTCTCTTTCTTTCTCTTTCTTTCTGTCTCCTTTCTTTCTCTTCCTCTCTCTCTCCTTTCTCCTTCCTTCCTTCCTTCCTCTCTTCTTTCCTTCCTCCCTCCTTCCCTCCCTCCCTCCCTCTCCCTCCCTCCCTCCCTCTCTCCCCCTCCCTCCCTCCCTCCCTCTCTTTCTTTCTTTCT	.	PASS	SVTYPE=INS;END=4162720;SVLEN=296	GT:AD:DP:SAC	1/1:0,21:21:0,0,10,11
chr1	4178262	pbsv.DEL.349	ATTACAAAGAACCTTCTTAAGGGTGGGGAGAT	A	.	PASS	SVTYPE=DEL;END=4178293;SVLEN=-31	GT:AD:DP:SAC	0/1:18,16:34:10,8,10,6
chr1	4224546	pbsv.DEL.350	ATCCCCATGAGCACACGGAAACAGCCTGTGTCCCGCAGGGCCATTGTGTCTGATGGGGAATCCTGCCTTGGATTTTGGAATTTTCTCACTTGGGTGATTTCAGGTGTGAGTGCAGGTAATATGGGCACACAGAGTTTAAGATGTCTTCATAGACACACACTCTGGGATCATGCAGTGTTTATTATACTGAACTTGCAAGGTGGGTATCTTTTAATTAAAGGCAAGTTCCCTTCCCCTTCTGAAGCCTACCCTGACAACACGATGCTGCTGGTGGGTAGTGAGGAGGTAGAAAGTGACAGCTGCTGGTCCTAGGCGGCCGAGTGACATCACCAGGAAGGAAGCTCAGCTGATGAAATCCTGCCTTTGCTTCAAAATGCATTTCACCACAGTATCCAGCATGCTCTCAGGAGGCCAGGGTCCAATTCAGCCTTCCTCCTTGCAGGGCGAAGCCCATCTGAGATTTTAAGTGAAAAAGCAAACATGTTTTAAAAATAATGGAAATGGTGGTGCGGACCTGGGCAGTATCCTGTTGGGGGTCGTATTAGAATCGTCAGCAATTCTAACAGGTGCAAGATGTAATTAGATGCCCGATGTTTGATCGTTCCATTTCATTCCATCAAAACTGCATTATGAACTGAGGGACGATTAGTGACAACTGACAGAAATGGTGTGGAGGCATGGCCTCAGCCCCTGGCGGGAGTCTGGCCCCACGCATCTGTCACCAGGTAGGGGCCTCTTTCTTGGTGCTGCTGGCCATTAAAACAGTGGACATGCGGCTGCACTCACGTATCCGATTCCAGCTGGCTTGACTCCAGTGGCTAATGACACCACAATGGTGAGCACCTCTGTCACGCTAGACACTTTTTTTTTTTTGAGACAGAGTATCGCTCTGTCGCCCAGGCTGGACTGCAGTGGCACAATCTCAGCTCACTGCAACCTCCGCCTCCCGAGTTCAAGCAATTCTCCTGCCTCAGCCTCCCAAGTAGCTGGGATTACAGATGTGTGCCTACATGCCTGGCTAATTTTTATATTTTTAGTAGAGACAAGGTTTCACCATGTTGGCCAAACTGGTCTCCTGACCTCAAGTGATCGGCCCACTTCAACCTCCCAAAGTGCTGGAATTACAGGCATGAGGCACCACGCCCGGCCAAGCTAGACACTTTCTACATGCATTTTCCTTACTTACCCCAAAGCTCTGGCAGGAAGGGGCTTGCTCAGGCTCCTCCACGAATGCCCTCTAGCTGGCTACCTCCTTCCTCCTCTTCCTGACTGGCACCTCTTCCCTGGACCATCATGGTAACCTTGCATCCTCTCCTACCAACTCCCAATTTGTTCTGC	A	.	PASS	SVTYPE=DEL;END=4225883;SVLEN=-1337	GT:AD:DP:SAC	0/1:5,6:11:3,2,4,2
chr1	4228390	pbsv.INS.351	T	TTTTTCTCACCCTTCTTTTTTTTTTTTTTTTTTTTTTGAGACGGAGTCTCGCTCTGTCGCCCAGGCTGGAGTGCAGTGGCGGGATCTCGGCTCACTGCAAGCTCCGCCTCCCGGGTTCACGCCATTCTCCTGCCTCAGCCTCCCAAGTAGCTGGGACTACAGGCGCCCGCCACTACGCCCGGCTAATTTTTTGTATTTTTAGTAGAGACGGGGTTTCACCGTTTTAGCCGGGATGGTCTCGATCTCCTGACCTCGTGATCCGCCCGCCTCGGCCTCCCAAAGTGCTGGGATTACAGGCGTGAGCCACCGCGCCCGGCC	.	InsufficientStrandEvidence	SVTYPE=INS;END=4228390;SVLEN=317;SVANN=ALU	GT:AD:DP:SAC	0/1:7,6:13:5,2,0,6
chr1	4274167	pbsv.DEL.352	CTCTCTCTCTCTTTCTTTCTTTCTTTCTTTCTTTCTTTCTT	C	.	PASS	SVTYPE=DEL;END=4274207;SVLEN=-40	GT:AD:DP:SAC	1/1:4,22:26:3,1,14,8
chr1	4296122	pbsv.DEL.353	TCCATCCATCCATCCATCCATCCATCCAC	T	.	PASS	SVTYPE=DEL;END=4296150;SVLEN=-28	GT:AD:DP:SAC	0/1:8,12:20:6,2,3,9
chr1	4302955	pbsv.INS.DUP.354	T	<DUP>	.	PASS	SVTYPE=DUP;END=4302978;SVLEN=23	GT:AD:DP:SAC	0/1:26,8:34:14,12,6,2
chr1	4302979	pbsv.INS.355	A	ATTCTATTCTATTCTATTCTATTCTATTCTGTTCTGTTCTGTTCTGTTCTGTTCTGTTCTGTTCTGTTCTGTTCTGTTCTG	.	PASS	SVTYPE=INS;END=4302979;SVLEN=80	GT:AD:DP:SAC	0/1:27,7:34:17,10,3,4
chr1	4318407	pbsv.DEL.356	ATACATATACATATACATATACATATACAT	A	.	PASS	SVTYPE=DEL;END=4318436;SVLEN=-29	GT:AD:DP:SAC	1/1:0,24:24:0,0,9,15
chr1	4336501	pbsv.INS.357	T	TGGTGATGATAATGGTGATGGTGATGGTAAACATGATAACGACAATGATAGTGGAAAGCGAATGGTGGTATTGATGGTGATGATGAAGAGGATGGTGATAATAATGATGATGGTGATGATTATGTTGGTGATGATGGTAATGGTGATGATAATGATGGTGATGGTGATGATGATGATTATGTGATGATGGTGGTGATGGTGATGATGGTGATGGTGATGGTGATGGTGGTGATGGTGGTGATGATGATGGTGATGGTGATGGTGATAATGGTGATGGTGGTGATGATGATGGCGGGGATGTGATGATGATGGTGATGATGATGATGATGGAGATGATGATGATGGTGATGATGATGATGGTGATGATGTGATGACGATGATAGTGATTATGGTGATGGTGATGATGATGATGGTGATGGTGGTGATGGTGATGATGTGATGGTGATGGTGATGATAATAATGATGTGATGGTGATGATGGCGGTGATGTGATGATGATGGTGATGGTGATGATAATGGAGATGATGATGGTGATGATGGTGATGATGGTGATGATGTGATGATGACGGTGATGGTGATGATGATGATGGTGATGGTGGTGATGGTAGTGATAATGTGATAATGATGGTGAC	.	PASS	SVTYPE=INS;END=4336501;SVLEN=630	GT:AD:DP:SAC	1/1:0,22:22:0,0,9,13
chr1	4381392	pbsv.DEL.358	ATCCAGCAAAGATCACAAGGCAAAGGGCAAAAGCAGAACTACTGATAAGGG	A	.	PASS	SVTYPE=DEL;END=4381442;SVLEN=-50	GT:AD:DP:SAC	0/1:16,11:27:8,8,5,6
chr1	4420280	pbsv.DEL.359	TATATATATATATATGTGTGTATATATATATATGTATATATATATATATGTATATATATATATATATATATGTAT	T	.	PASS	SVTYPE=DEL;END=4420354;SVLEN=-74	GT:AD:DP:SAC	0/1:10,18:28:5,5,10,8
chr1	4420289	pbsv.DEL.360	ATATATGTGTGTATATATATATATGTATATATATATATATG	A	.	PASS	SVTYPE=DEL;END=4420329;SVLEN=-40	GT:AD:DP:SAC	0/1:18,10:28:10,8,5,5
chr1	4508906	pbsv.INS.361	C	CTTTTCTTTTCTTTTCTTTTCTTTTCTTTTCTTTTCT	.	PASS	SVTYPE=INS;END=4508906;SVLEN=36	GT:AD:DP:SAC	1/1:0,31:31:0,0,13,18
chr1	4515184	pbsv.DEL.362	CGTGTCCCTGAGATAGCCCCGCCCTCTACCTGCACGTCTCCATC	C	.	PASS	SVTYPE=DEL;END=4515227;SVLEN=-43	GT:AD:DP:SAC	1/1:0,25:25:0,0,11,14
chr1	4520724	pbsv.INS.DUP.363	C	<DUP>	.	PASS	SVTYPE=DUP;END=4520769;SVLEN=45	GT:AD:DP:SAC	1/1:0,21:21:0,0,9,12
chr1	4539844	pbsv.INS.DUP.364	T	<DUP>	.	PASS	SVTYPE=DUP;END=4539867;SVLEN=23	GT:AD:DP:SAC	1/1:0,30:30:0,0,19,11
chr1	4543702	pbsv.INS.365	T	TATCTATCTATCTATCTATCTATTTATCTATTTATCTATCTATCTATCATCTACCTATCTCTCTGTCATCTATCTATCTCTCTGCCTTTGTGTCTATCTACCTATCTCTATCATCTATCTATTATCTATCTATCTATCTATCTATCT	.	PASS	SVTYPE=INS;END=4543702;SVLEN=146	GT:AD:DP:SAC	1/1:0,34:34:0,0,20,14
chr1	4583860	pbsv.INS.DUP.366	T	<DUP>	.	PASS	SVTYPE=DUP;END=4583878;SVLEN=18	GT:AD:DP:SAC	0/1:13,13:26:6,7,4,9
chr1	4600170	pbsv.INS.DUP.367	C	<DUP>	.	PASS	SVTYPE=DUP;END=4600203;SVLEN=33	GT:AD:DP:SAC	0/1:13,8:21:6,7,6,2
chr1	4633226	pbsv.INS.368	C	CAGCCCACAGCCCACAGCACACAGCACACAGGACACAGCCCACAGCCCACAGCCCACAGCCCACAGCACACAGCACACAGGACACAGCCCAT	.	PASS	IMPRECISE;SVTYPE=INS;END=4633226;SVLEN=91	GT:AD:DP:SAC	1/1:4,27:31:3,1,15,12
chr1	4649285	pbsv.DEL.369	CTAATCAGGGTTCAGTCAACAAGATGAGTGCAGCTCTCACCTCTCA	C	.	PASS	SVTYPE=DEL;END=4649330;SVLEN=-45	GT:AD:DP:SAC	0/1:10,18:28:3,7,10,8
chr1	4649561	pbsv.DEL.370	GAGGGCTCAGTCAACAAGATGAGTACATACTTCCAACTCCTGTACTC	G	.	PASS	SVTYPE=DEL;END=4649607;SVLEN=-46	GT:AD:DP:SAC	1/1:0,28:28:0,0,13,15
chr1	4666507	pbsv.DEL.371	AGGAGGGGTGCGGAGAGGGGCCCGTGAATCACG	A	.	PASS	SVTYPE=DEL;END=4666539;SVLEN=-32	GT:AD:DP:SAC	1/1:0,34:34:0,0,17,17
chr1	4682682	pbsv.INS.DUP.372	A	<DUP>	.	PASS	SVTYPE=DUP;END=4682767;SVLEN=85	GT:AD:DP:SAC	0/1:16,16:32:9,7,9,7
chr1	4724670	pbsv.DEL.373	TCCTGCACCTGCTGTGCCCCTGGCTCCCAGCAC	T	.	PASS	SVTYPE=DEL;END=4724702;SVLEN=-32	GT:AD:DP:SAC	0/1:14,14:28:7,7,6,8
chr1	4726139	pbsv.INS.DUP.374	A	<DUP>	.	PASS	SVTYPE=DUP;END=4726173;SVLEN=34	GT:AD:DP:SAC	0/1:12,13:25:5,7,5,8
chr1	4740369	pbsv.INS.375	T	TGGGGAGTGAGTGTTGATGGGGACAGAGTGGGGGAGGGGGAGGGGGAGTGAGTGTTTGATGGGGACAGTGTGGGGGAGGGGGAGGGGGAGTGAGTGAGTGATGGGGACAGAGTGGGGGAGGGAGAGGGGGAGTGAGTGAGTGATGGGGACAGAGTGGGGGAGGGGGAG	.	PASS	SVTYPE=INS;END=4740369;SVLEN=167	GT:AD:DP:SAC	1/1:0,20:20:0,0,13,7
chr1	4765474	pbsv.INS.376	A	AGAGAGACATGAGTGAAGAAG	.	PASS	SVTYPE=INS;END=4765474;SVLEN=20	GT:AD:DP:SAC	0/1:8,16:24:4,4,9,7
chr1	4811230	pbsv.DEL.377	AGGCAGAGGATTTAGGGGGCAGTGAAACT	A	.	PASS	SVTYPE=DEL;END=4811258;SVLEN=-28	GT:AD:DP:SAC	0/1:6,13:19:3,3,6,7
chr1	4835013	pbsv.INS.DUP.378	T	<DUP>	.	PASS	SVTYPE=DUP;END=4835047;SVLEN=34	GT:AD:DP:SAC	0/1:7,13:20:4,3,6,7
chr1	4939476	pbsv.INS.379	A	ATCCTCCATATGATATCAATATTCTCCATATGACGTCAGTGTCCTCCATATGACATCAATATCCTCCATATGATGTCAATATCCTCCGTATGATGTCAATATCCTCCGTATGATGTCAATATCCTCCATATGATGTCAATATCCTCTGTATGATGTCAGTGTCCTCCATATGATGTCAATCGCCTCCATATGATGTCAATATCCTCCGTATGATGTCAGTGTCCTCCGTATGATGTCAATGTCCTCCGTATGACGTCAGTGTCCTCCATATGACATCAATATCCTCCATATGACATCAATATCCTCCATATGATGTCAGTGTGCTCCATATGACATCAATATCCTCCATATGATGTCAATATCCTGCGTATGATGTCAATATCCTCCGTATGATGTCAATATCCTCCATATGATGTCAATATCCTCTGTATGATGTCAGTGTCCTCCATATGATGTCAATCGCCTCCATATGATGCCAATATCCTCCGTATGATGTCAATGCCCTCCGTATGATGTCAATGTCCTCCGTATGATGTCAGTGTCCTCCAGATGATGTCAATATCCTCCATATGATGTCTATGTCCTCGTATGATGTCAGTGTCCTCCGTATGATGTTAATGTCCTCCGTATGATGTCGGTGTCCTCCGTATGATGTCAGTGTCCTCCGTATGATGTCAGTGTCCTCCATGTGATGTCAATGTCCTCGTATGATATCAGTGTCCTCCATATGATATCAGTGTCCTCCGTATGATATCAGTGTCCTCCGTATGATGTCAATATCTTCCGTATGATGTCAATATCTTCCGTATGATGTCAATATCCTCCATATGATTTCCGTGTCCTCCATATGATGTCAATGTCCTCCATATGATGCCAATGTCCTCCGTAAGATGTCAATATCCTCTATATGATGTCAATGCCCTCGTATGATGTCAGTGTCCTCCGTATGACGTCAATGTCCTCCGTATGATGTCGATGTCCTCCGTATGACGTTGGTGTCCTCCGTATGATGTCGGTGTCCTCTGTATGATGTCGGTGTCCTCCGTATGATGTCGATGTCCTCTGCATGATGTCAATGTCCTCGTATGATGTCAGTGTCCTCCGTATGATATCAGTGTCCTCCGTATGATGTCAATATCCTCCATATGATGTCAATATTCTCCATCGGATGTCAATATCCTCCGTAGGATGTCAATATCCTCCATATGATTTCGGTGTCCTCCATATGACATCAATAGCCTCCAAATGATGTCAGTATCCTCCGTATGATGTCGGTGTCCTCCATATGATGTCAATGTCCTCCATATGATGTTAGTGTCCTCTGTATGATGTCAGTGTCCTCCGTATGATGTCAGTGTCCTCCGTATGATGTCAGTGTCCTCTGTATCATGTCAATGTCCTCGTATGATGTCAGTGTCCTCCGTATGATATCAGTGTCCTCCGTATGATGTCAATATCCTCCATAGGATGTCAATATTATCCATAGGATGTCAATATCCTCCGTATGATGTCAATATCCTCCATATGATTTCAGTGTCCTCCATATGACATCAATAGCCTCCAAATGATGTCAGTATCCTCCGTATGATGTCAGTGTCCTCCATATGATGTCAATGTCCTCCATATGATGTCGGTGTCCTCCATATGATGTCGGTGTCCTCCGTATGATGTCAGTGTCCTCTGTATGATGTCAGTGTCCTCCATATAATGTCAATATCCTCCATATGATGTCAATATCCTCCATATGATGTCAATATCCTCTGTATGATGTCAGTGTCCTCCGTATGATGTCAATATCCTCCATATGATGTCAACATCATCCATATGATTTCAGTGTCCTCCGTATGATGTCAATG	.	PASS	SVTYPE=INS;END=4939476;SVLEN=1855	GT:AD:DP:SAC	0/1:11,27:38:7,4,19,8
chr1	4943722	pbsv.DEL.380	GGATAGATAGATAGATAGATGATA	G	.	PASS	SVTYPE=DEL;END=4943745;SVLEN=-23	GT:AD:DP:SAC	0/1:14,16:30:11,3,12,4
chr1	4969188	pbsv.INS.381	A	AGGGGAGGGGAGGGGAGGGGAAGGGAG	.	PASS	SVTYPE=INS;END=4969188;SVLEN=26	GT:AD:DP:SAC	1/1:0,19:19:0,0,8,11
chr1	4987867	pbsv.DEL.382	CTGTGTGTGTGTGTGCATGTGTGTG	C	.	PASS	SVTYPE=DEL;END=4987891;SVLEN=-24	GT:AD:DP:SAC	0/1:8,8:16:3,5,4,4
chr1	5075661	pbsv.INS.DUP.383	T	<DUP>	.	PASS	SVTYPE=DUP;END=5075755;SVLEN=94	GT:AD:DP:SAC	1/1:1,25:26:1,0,14,11
chr1	5112427	pbsv.INS.384	A	AAGAAGAGGGAGAGGAATGGGGAGAGGCAGAGGAAGAGGGAGAGGCAGAGGGAGAGGAAGAGGGAGAGGCAGAGGGAGAGGAAGAGGGGGATGCAGAGGGAGAGGAAGAGGGAGAGGCAGAGGGAGAGGAAGAGGGGGATGCAGAGGGAGAGGAAGAGGGAGAGGAAGAGGGAGAGGCAGCGGGAGAGGCAGCGGGAGATGCAGAGGGAGAGGAAGAGGGAGAGAAGGAGGAGAGGCAGAGGGAAAGGAAGAGGGAGACACAGAGGCAGAGGAAGAGGGAGAGGAAGAGGGAGAGGCAGAGGGAGAGGAAGAGGGAGAGGAGGGAGAGGAAGAGGGAGAGGGAGAGGCAGAGGGAGAGAGAGAGGAAGAGGGAGAGGGAGAGGAAGAGGGAGAAGAAGAGGG	.	PASS	SVTYPE=INS;END=5112427;SVLEN=401	GT:AD:DP:SAC	1/1:2,27:29:1,1,14,13
chr1	5137368	pbsv.INS.385	A	ACAACTATGAAGACAGGCACCTCT	.	PASS	SVTYPE=INS;END=5137368;SVLEN=23	GT:AD:DP:SAC	1/1:0,27:27:0,0,12,15
chr1	5160308	pbsv.INS.386	T	TACACACAAACACATACACATACATATATACTAACATACACATACACACATACTAACACATACACATACACACATACTAACACATACACATACAGATATACTAACACAGACACATACACACACTAACACATACACATACACACTAACATACACATACACACACTAACACATACACATACACACATACTAACACATACACACACACTAACACATACATATATACTAACACATACACATACACACATACTAACATACACAAACATACACATACACACATACTAACACATACACACACAAACACATACACATACACACATACTAACACATACACATACACACATACTAACACATACACATACACACATACTAACACATACACATACATATATACTAACACACACACTAACACATACACACATACTAACACATACACACACTAACACACACATACACACACTAACACACATACACACTAACACATACACATGCACACATACTAACACATACACATACATATATACTAACACATACACATACACACACACTAACACATACACATACACACTA	.	PASS	SVTYPE=INS;END=5160308;SVLEN=566	GT:AD:DP:SAC	1/1:5,23:28:2,3,13,10
chr1	5212172	pbsv.INS.DUP.387	A	<DUP>	.	PASS	SVTYPE=DUP;END=5212196;SVLEN=24	GT:AD:DP:SAC	0/1:10,9:19:7,3,3,6
chr1	5214705	pbsv.INS.DUP.388	T	<DUP>	.	PASS	SVTYPE=DUP;END=5214730;SVLEN=25	GT:AD:DP:SAC	0/1:12,7:19:8,4,3,4
chr1	5214751	pbsv.INS.389	T	TTATATATATATATATATATATATATATATATATACACAT	.	PASS	IMPRECISE;SVTYPE=INS;END=5214751;SVLEN=39	GT:AD:DP:SAC	0/1:10,8:18:7,3,3,5
chr1	5225271	pbsv.INS.DUP.390	C	<DUP>	.	PASS	SVTYPE=DUP;END=5225299;SVLEN=28	GT:AD:DP:SAC	0/1:12,11:23:8,4,6,5
chr1	5225923	pbsv.INS.DUP.391	T	<DUP>	.	PASS	SVTYPE=DUP;END=5225945;SVLEN=22	GT:AD:DP:SAC	0/1:13,14:27:6,7,10,4
chr1	5246175	pbsv.DEL.392	TCCCTCCCTTCCTTCCTCTTCCTCCCTCCCTCCCTTCCTTCCTCTTCCT	T	.	PASS	SVTYPE=DEL;END=5246223;SVLEN=-48	GT:AD:DP:SAC	0/1:15,16:31:9,6,9,7
chr1	5246621	pbsv.DEL.393	CCTTCCTTCTTTCCTTCCTTCCTTCCTTTCCTCCTTCCTTTTTCTTCCTTCCCTCCCTCCCTCCTTCCTGT	C	.	PASS	SVTYPE=DEL;END=5246691;SVLEN=-70	GT:AD:DP:SAC	0/1:16,15:31:9,7,9,6
chr1	5303110	pbsv.DEL.394	GATAGATAGATAGATAGATAGATGGATAT	G	.	PASS	SVTYPE=DEL;END=5303138;SVLEN=-28	GT:AD:DP:SAC	0/1:6,18:24:3,3,10,8
chr1	5303999	pbsv.DEL.395	TCAAGTGCCCAGTACCTACCACAGCTCATGGGTATACACCTAAGTCAACAACCAAGTGCCCAGTACCTACCACAGCTCATGGGTATATACCTAAGTTAATAAC	T	.	PASS	SVTYPE=DEL;END=5304101;SVLEN=-102	GT:AD:DP:SAC	0/1:5,17:22:2,3,10,7
chr1	5333194	pbsv.DEL.396	TCATGGCTGCACATGGCACAGACGTGC	T	.	PASS	SVTYPE=DEL;END=5333220;SVLEN=-26	GT:AD:DP:SAC	0/1:10,13:23:7,3,9,4
chr1	5334132	pbsv.INS.397	C	CGCAGAATGCAGGATGATGGAGAAACACAAA	.	PASS	SVTYPE=INS;END=5334132;SVLEN=30	GT:AD:DP:SAC	0/1:9,15:24:6,3,12,3
chr1	5387105	pbsv.INS.398	G	GGTGTGGGGGGGGTGTGGTGTGTGTAGTGTATGTGGTGTGGTGTGGTGTGTGTATAGTGTGTGGGGTGTGTGTGTGGTGTGTGTGGTGTGTGTGGAGTATGTGTGTGTAGTGTGTGGTGTGTGTGTTTGTGGTGTGTGTGGTGTGTGGTGTGTGTGTAGTGTGTGGTGTGTGGGGGGGGTGTGTGTAGTGTGTGGTGTGTGTATGTGGTGCGTGTGTGTGGTGTGTGTGTGGTGTGTGTGTAGTGTGTGGTGTGTGTATGTGGTTTGTGTGGTGTGTTTGTGTAGTGTGTGGTGTGTATGTGGTGTGTGTGTGGTGTGTGTGGTGTGTGTGTGGTGTGTGTGGTGTGTGTGTGTGGTGTGTGTGGTGTGTGTGGGGTATGTGTGTGTAGTGTGTGGTGTGTGTGTTTGTGGTGTGTGTGGTGTGTGGTGTGTGTGTAGTGTGTGGTGTGTGTGGGGGGTGTGTGTAGTGTGTGGTGTGTGTATGTGGTGCGTGTGTGGTGTGTGTGTGTAGTGTGTGTTGTGTGTATGTGGTTTGTGTGGTGTGTGTGTGTAGTGTGTGTTGTGTGTTTGGCATGTGTGGTGTGTATGTGGTGTGTGTGTGGTGTGTATGTGGTGTGTGTGTGGTGTGTGTGGTGTGTGTGTGGTGTGTGTAGTGTGTAGTGTGTGTGTGGTGTGTGGTGTGTTCGTGTGTAGTGTGTGGTGTGTGTGTATGTGGTGTGTGTGTGTGGTGTGTGTGTGTATGTGATGTGTGTGGTGTGTGTGTGGGGGTGTGGTGTGTGTGTAGTGTATGTGGTGTGTGGTGCGTGTGTGTGTGGTGTTTGGGGAGTGTGGTGTGTGTGTAGTGTGTGGTGTGTGTATGTGGTGCGTGTGTGTGGTGTGTGTGTGTGGTGTGTGTGTAGTGTGTGTGTAGTGTGTGTGTTGTGTGTGTAGTGTGTGGTGTGTGTATGTGGTTTGCGTGGTGTGTGTGTAGTGTGTGGTGTGTGTGTGGCGTGTGTGGTGTGTATGTGGTGTGTGTGGTATGTGTGTGTAGTGTGTGGTGTGTGTGTGTGGTGTGTGTGTGCTGCGTGTGTGTGTGTGGTGTTTGGGGAGTGTGGTGTGTGTGTAGTGTATGTGGTGTGTGCTGCGTGTGTATGTGTGGTGTTTGGGGAGGTGTGTGGTGTGTGTAGTGTATGTGCTGTGTGGTGTGTGTGTGTATGTGGTGTGTGTGTGGTGTGTGGGGGGTGTGGTGTGTGTAGTGTATGTGGTGTGTGGTGCGTGTGTGTGTGTGTGGTGTGTGTGTGGTGTGTGTGGTGTGTGTGGGGGTGTGTGGTGTGTGTGTAGTGTATGTGGTGTGTGGTGCGTGTGTGTGTGTGGTGTTTGGGGGGGTGTGTGGTGTGTGTAGTGTATGTGGTGTGTGCTGCGTGTGTGTGTGTATGTGATGTGTGTGTGGTGTGTGTGGGGGGGTGTGGTGTGTGTAGTGTGTGTGTGTTTGGAGGGGTGTGTGGTGTGTGTAGTGTGTGTGGTGTGTGCTGCGTGTGTGTGTGCGTGTGTGGGGGGGTGGTGTGTGTAGTGTGTGGGGTGTGTGTGGTGTGTGTGTGGTGTGTGTGGGGTATGTGTGTGTAGTGTGTGGTGTGTGTGGTGTGTGGTGTGTGTGGGGGGTTGTGTGTAGTGTGTGGTGTGTGTATGTGGTGCGTGTGTGTGGTGTGTGTGTGGGGGTGTGTGGTGTGTGTGTAGTGTATGTGGTGTGTGGTGCGTGTGTGTGTGTGGTGTTTGGGGGGGTGTGTGGTGTGTGTAGTGTGTGTGGTGTGTGCTGTGTGTGTGTGTGGTGCGTGTGTGTGTGTGTGTGTGTGTGTGTGTGTGTGTGTAGTTCTGACCTGCTTTGCTTGTTTTGCAGAGGAGCAAGCCCATGTAGCTCCCAGGCTGCTCTTTTGGACGTGGAGCTCCTGCAGCCACCTTCAGACTGAGGCCTCTGCCTTCTTTAACAACATCGCATGGAGCCAAAAGGTAGAAAATAGGCGTGCAAACAGTGAGGATGCGGGTCTTATAGGCTGCAGAGACCACCTGTGATGAGACCCTAATAGAGAACGGAATTGGAACAGGGAATGACAGAAAGCAGGCAGAGGCTTCCCGTTAAACGTGATGGATGGAGCACACATACTTATCACAGCTCCCTCCGCAAATGCACCAGAATTACAACACAGGGATAAAAGAAGCGTAAACACACAAGGACAAAGAAATCCAGTGAGGATATTTCGGAGGACTGAGCTGACAAAGCTTGGGAGAAAAAAAGCAGATGATAAAACGGTGACAAGCTTAGCCTAGCAGGAAAACGGCGATCTAAGCCTGCAGGGGAAGAAGGAAACAGGAGGAGGTGGACCCATTTGTCTCAAAGGCTCCTAGAAAAGCTCTGAGATCCCAGGTACCAGGTGATGCTCAGGTAGGGAGGAAAATAGAAAAGAAAAAGCTGAAAATTCAGGGATGGGTTTGCGCAGGAGCAGTTCAGCCCCAAGACTGCCCCTGGCCACCTGTAATCAAGGGACCGTCCATCTCCTCTCCCAGCTAAAATGGAGGGTCCTGGTCTGGAGGAGGTGGCATATCTGAGAACAAGGATAAAACACGGAACTGAAAATAGTGCAAGTCTGCATGCTGGGCAGGGAAGGCCCACACCACCCCCCTGTCTGCTCCCTGAGTGTTGAAGACCAAGCCCATAACCCCAGACATCAGACACTTTCCCAGGAAGGCCAACAGGCTCACCCATGTGGCCAGCCAGGTCAGCCATGGGGACCTCAGCTGGAAGCAGCTCCCAGATCTTCCATGGGATGTGAGGGTCTTTTTTTTTTTTTTTTGAGATGGAGTTTTGCTCTTGTTGCCCAGGCTGGTGTACAATGGTGCAATCTCAGCTCACCGCAACCTCTGCCTCTGGGGTTCAAGCAACTCTCTGCCTCAGCCTCCCAAGTAGCTGGGATTATAGGCATGCACCACCATACCTGGCTAATTTTGTATTTTTTAATGGAGATGGGGTTTCTTCATATCGGTCAGGCTGGTCTTCAACTCCTGACCTCAGGTGATCTGCCTGCCTCGGCCTCCCAAAGTGCTGGAATTACAGGTGTGAGCCACCGCACCCAGCCATGAGGGTCTTTTATCTAGTATTTTTAATGTCGTTTTTGCACCTCACTCTTAAATATAACCACACAAATATTTTAGGAAAGCCTGTAACGTAAAAGTCAGAGCAGAACAAGCAAACACAGGGGAGAAACTCAGAGAAGACAGGAATCAGGCACAAAGCAGGAGAACGCTCCATGTGTGTAAAATTAATGACATCTGAGATATAAGGGAATATACTGTATCCTTGAAAGAACACGATGTTCTTCTCTAAAGAGGAGCACCTTCCGAAAATCAGGAAAGCTTTTAGAAATGAAAACCATGCGAGTAGAATTAACATTTGACTAGAAGGACAGGGAAATAAAGGGGAAGATATTTCTTGGGATTAGAACAGAAATATAAAGAGGTAGAAAATGGTCCAGAGAAGAAAATTAGAGGCTCAATCTGGGAGACCTAATGTCATATCCACAGGTGTTCCAGAAAAAGAATGAAAAAAAAAAATCGAGGGGAAGAAAATTTTCCAGAAAGAAAGGAGTTGTTTCTAAGCTGAAGAAACCAATTGAGAACCCAGAAAAAGGAGTGAAAAAGACCCACGCACACACCAGGGCACACAGTGATAGATATGCAGAGTGAGGGATTAAGAGATGACACTAAAAGCTCCCAGAAGGCAAGAGCGGGTTGCATCAAAACGGTGTTGCATCTCTCCTAGGATTTTGCAAGAATACCTTGAAAGTTCAGAAGGAAAATCTCTAGGCTAGATCACACCCAACTAAGCTATGAATCAAGCCCGAGGGTGCAATGTGAGTATTTCAGATTTGAGCCATCTCAAACTATTCAGCTCCCATAAGGTCCTTCAAACCTGGGTGCAAATCATCAAAGAAGACAGTTTCCCAGGGCGGTGAGGACGTTCCCGGGATGCCGGTGTCTGTGCAGCAGCTCTAGAGAACAATAGGTCCGTTGTGGAGGAGGAGGAAGGAGAAGTCAGGGGGCATATGGCCCAGAAAGAGAAACGTGGGCCGGCGAGACTAGCTGAGGCTTTGCTCCATAAAGCCAGTGACATTGCAGCTCTGGCTATAATCTCGGGGGGCAGTAGTGGAAGCAGCCTACAAACCTTGCAAAGGAAAGTCCTGTGGTTATTCTTCCTAGGGAAAGCGCAAAGTTGATCAGGAAAGGAAATGTAATCATAGAACTACTTTGTGGCTCAGCTGTGAATAATAATTACATAATTATGTAAATGTTGAATATTGATCTAACCACAAATTATGATACTGGGAGGAGCGGGGCAGGGAGCTGCACGTGTGTGTGTCTGTGTGTGTGTCTCTGTGTCTGTGTATCTCTGTGTGTCTGTGTGTGTCTCTGTGTCTGTCTGTGTGTGTCTATGTGTGAATCTGTGTGTGTCTCTGTGTCTATGTCTGTGTCTGTGTGTATTTCTCTATGTCTGTGTATGTGTGTCTGTGTGTGTCTATGTCTGTGTGTGCCTGTATCTGTGTGTCTCTGTGTGTGTCTATGTCTGTGTGTATGTCTCTGTGTCTTGTCCCCATGTGTCTGTGTGTGCCTGTGTGTGTCTCTACGTGTGTGTCTGTGTCTGTGTGTATGTCTCTGTGTCTTGTCTCTGTGTGTGTCTCTATGTGTGTCTGTGTGCATTTCTCTATGTCTGTGTATGTGTGTCTGTGTGTGTCTATGTCTGTGTGTGCCTGTATCTGTGTGTCTCTGTGTGTGTCTATGTCTGTGTGTATGTCTCTGTCTTGTCCCCATGTGTCTGTGTGTGCCTGTGTGTATCTGTGTGTCTCTATGTGTGTGTCTGTGTCTGTGTGTATGTCTCTGTGTCTTGTCTCAGTTGTGCCTGTGTGTGTGTCTGTGTGTGTCTCTGTGTCTTCTCTGTGTGTATCTCTGTGTCTGTGTGTCTGTCTCTATGTGTCTGTGTCTCTTGTGTCTGTCTCTATGTGTGTCTATGTGTATCACTGCGTGTGTGTCTCTGTGTCTGTGTCTCTTTGTGTGTCTGTCTCTATGTCTGTGTGTGTGTCTGCCTGTGTGTCTGTCCCTGCATGTGTATGTGTATCTCTGTGTCTGTGTGTGTGTGTCTGTGTGTGTGTCTGTGTGTGTCTTTGT	.	PASS	IMPRECISE;SVTYPE=INS;END=5387105;SVLEN=5189	GT:AD:DP:SAC	0/1:9,11:20:5,4,3,8
chr1	5404901	pbsv.DEL.399	TGGTCACCTCCCAGGGACCACATTCCACCTCGGTCACCTCCCAGGGACCACATTCCACCTC	T	.	PASS	SVTYPE=DEL;END=5404961;SVLEN=-60	GT:AD:DP:SAC	0/1:22,14:36:11,11,8,6
chr1	5414107	pbsv.DEL.400	GAGCATCCTGGGCATCTATGATGCTGATTGATGTCCCC	G	.	PASS	SVTYPE=DEL;END=5414144;SVLEN=-37	GT:AD:DP:SAC	0/1:16,11:27:7,9,8,3
chr1	5414115	pbsv.DEL.401	TGGGCATCTATGATGCTGATTGATGTCCCCAGCATCCCGGGCATCTATGATGCTGATTGATGTCCCCAGCATCCC	T	.	PASS	SVTYPE=DEL;END=5414189;SVLEN=-74	GT:AD:DP:SAC	0/1:12,15:27:9,3,6,9
chr1	5578130	pbsv.INS.402	G	GTCTGTCTCCCTCTCTCATCTCACTC	.	PASS	SVTYPE=INS;END=5578130;SVLEN=25	GT:AD:DP:SAC	0/1:10,14:24:7,3,8,6
chr1	5593288	pbsv.INS.403	C	CTGGGCTTCCGGGGTTCTGGATCCTCCCTTGTGCATGCCACACAGGATATTTTCCACCCAGTTT	.	PASS	SVTYPE=INS;END=5593288;SVLEN=63	GT:AD:DP:SAC	0/1:15,13:28:10,5,3,10
chr1	5655857	pbsv.DEL.404	GGAAGGAAGGAAGGAAGGAAGGAAGGAAGGAAGGAAGGAAGGAAGGAAAGAAA	G	.	PASS	SVTYPE=DEL;END=5655909;SVLEN=-52	GT:AD:DP:SAC	1/1:0,21:21:0,0,11,10
chr1	5667665	pbsv.DEL.405	TGGCCAGCTCCCTCCCCTGCACCAGTGGTTCAGGGCCGCCTCCCTCCCCTGCACCCCAGCGTCTCACAGCCGTCTCCCTCCCTGCACCAGCGGCTCACAGCCAGCTCCCCACCTGCACTCCAGCGGCTCACAGCCGTCTCCCTCCCCTGCACCAGCGGCTCACAGCCAGCTCCCTCACCAGCACTCCAGTGGCTCAC	T	.	PASS	SVTYPE=DEL;END=5667861;SVLEN=-196	GT:AD:DP:SAC	0/1:15,19:34:8,7,9,10
chr1	5667896	pbsv.INS.DUP.406	C	<DUP>	.	PASS	SVTYPE=DUP;END=5668125;SVLEN=229	GT:AD:DP:SAC	0/1:23,11:34:11,12,6,5
chr1	5671397	pbsv.DEL.407	AAAGTGGGGCAGATAAAAAATGG	A	.	PASS	SVTYPE=DEL;END=5671419;SVLEN=-22	GT:AD:DP:SAC	0/1:33,12:45:18,15,3,9
chr1	5674658	pbsv.DEL.408	CATCTTTTTTTTTTTTTTTTT	C	.	PASS	SVTYPE=DEL;END=5674678;SVLEN=-20	GT:AD:DP:SAC	0/1:25,14:39:16,9,5,9
chr1	5691770	pbsv.INS.409	T	TGACAACAAAGGTGACTCCAG	.	PASS	SVTYPE=INS;END=5691770;SVLEN=20	GT:AD:DP:SAC	1/1:0,27:27:0,0,14,13
chr1	5736368	pbsv.DEL.410	GATAGATAGATAGATAGATAGATAC	G	.	PASS	SVTYPE=DEL;END=5736392;SVLEN=-24	GT:AD:DP:SAC	1/1:0,23:23:0,0,8,15
chr1	5744127	pbsv.DEL.411	CTTCTTCCCTCCCTCCCTTCCTTCTTCCCTCCCTCCCTCCCTTCCTCCCTCCCTCCCTTCCTCCCTCCCTCCCTTCCTTCTTCCCTCCCTCCCTCCCTTCCTTCTTCCCTCCCTCCCTCCCTTCCTCCCTCCCTCCCTCCCTTCCTCCCTCCCTCCCTTCCTTCT	C	.	PASS	SVTYPE=DEL;END=5744291;SVLEN=-164	GT:AD:DP:SAC	1/1:0,13:13:0,0,5,8
chr1	5747817	pbsv.INS.DUP.412	A	<DUP>	.	PASS	SVTYPE=DUP;END=5747854;SVLEN=37	GT:AD:DP:SAC	0/1:6,11:17:4,2,2,9
chr1	5757928	pbsv.INS.DUP.413	A	<DUP>	.	PASS	SVTYPE=DUP;END=5757954;SVLEN=26	GT:AD:DP:SAC	0/1:8,18:26:6,2,11,7
chr1	5802854	pbsv.INS.414	C	CACCATCACCATCATCACCATCATCATCATCACTGTCATCATCACCATCATCACCATCATCACCATCATCATCATCATCACCATCATCATCACCATCATCATCATCATTGTCATCATCAACATCATCATCACCATCACCATCATTGTCACCATCATCACCATCATCACCGTCATCATCACCATCATCATCATCAATGTCATTACCATCACCATCATCACCATCATCGTCATCATCATTACCATCATCACATCATCACTATCACTATCATCATCACCACCACCATCATCATCATCATGACTATTGCCATCATCGCCACCATCATCATTAACACATCACCATCATCACCATTATCATCACCATCATCATATCATCACTATCACCATCATCACCATCATCATCATCATCACCATCACCATCATCATCATCATCATCATCACCATCATCATCATCAATGTCATT	.	PASS	SVTYPE=INS;END=5802854;SVLEN=459	GT:AD:DP:SAC	1/1:0,21:21:0,0,11,10
chr1	5811400	pbsv.INS.415	A	ACCCCCCACCCCCCCCCCCCCCCCCCCCCCCCACC	.	PASS	SVTYPE=INS;END=5811400;SVLEN=34	GT:AD:DP:SAC	1/1:0,19:19:0,0,11,8
chr1	5816664	pbsv.DEL.416	CGTGGACAGAGGGGATTACTGGTGT	C	.	PASS	SVTYPE=DEL;END=5816688;SVLEN=-24	GT:AD:DP:SAC	0/1:11,12:23:7,4,2,10
chr1	5817271	pbsv.INS.417	G	GGGATTACTGGTGTGTGGACAGAGGGGATTACTGGTATGTGGACAGAGGGGATTACTGGTGTGTGGATACAGGGGATTACTGGTGTGTGGACAGAGGGATTACTGGTGTGTGGATATGGGGGATTACTGGTGTGTGGATACGAGGGATTACTGGTGTGTGGATACGGGGGATTACCGGTGTGTGGACACGGGGGATTACGGGTGCATGGACAGAGGGGATTACCAGTGTGTGGATACAGGGGATTGCTGGTGTGTGGACAGAGGGGATTACTGGTGTGTGGATACGGGGGATTACTGGTGTGTGGATATGGA	.	PASS	SVTYPE=INS;END=5817271;SVLEN=311	GT:AD:DP:SAC	1/1:1,22:23:0,1,9,13
chr1	5817534	pbsv.INS.DUP.418	A	<DUP>	.	PASS	SVTYPE=DUP;END=5817556;SVLEN=22	GT:AD:DP:SAC	1/1:0,23:23:0,0,9,14
chr1	5821411	pbsv.INS.DUP.419	G	<DUP>	.	PASS	SVTYPE=DUP;END=5821427;SVLEN=16	GT:AD:DP:SAC	1/1:0,21:21:0,0,8,13
chr1	5829844	pbsv.INS.420	A	AATGGTGATGATAGTGGTGATGGTGATAGTGATGGTAGTGGTGATGGTGATGATTATGTTGGTGATGGTGGTGGTGATAGTGATGATGATGGTGATGGTGATAGTGGTGATGATGGTGTTGGTGGTGATGGTGATGGTGCTGGTGATGGTGATAGTGATGGTGGTGGTGGTGATGGTGGTGATGCTTATGTTAGTGATGGTGATGATGGTGGTGTTGACAGTGATGATGCTGGTAGTGATGGTGGTGGCGATGGTGATGGTGGTGATGGTGATGGTGGTGATGATGGTGATGATGGTGGTGATGGTGGTGGTGATGGTGATAGTGATAGTGGTGATGGTGATGGTGGTG	.	PASS	SVTYPE=INS;END=5829844;SVLEN=348	GT:AD:DP:SAC	1/1:3,20:23:2,1,5,15
chr1	5832296	pbsv.INS.421	G	GGGCTGGGGGCTGGGAACTGAGGGCTGTGGGCTGGGGGCTGGGGGCTGGGGGGCTAGGGGGCTGGGGGCTGGGGGATGGAGGCTGGGGGCTGGGAACTGAGGGCTGTGGGCTGTGGGCTGGGGGCTATAGGCTGGGGGCTGGGGGCTGGGAACTGAGGGCTATGGGCTGGGAGCTGGGGGCTGGAAACTGGGGGCTGGGAGCTGGGGTCTGTGGGCTGGGGGCTGGAGGCTGGAGGCTGGGGGCTGGGAACTGAGGGCTGTGGGCTGGGGGCTGGGGGCTGGGGGGCTAGGGGGCTGGGGGCTGGGGGATGGAGGCTGGGGGCTGGGAACTGAGGGCTGTGGGCTGTGGGCTGGGGGCTATAGGCTGGGGGCTGGGGGCTGGGAACTGAGGGCTGTG	.	PASS	SVTYPE=INS;END=5832296;SVLEN=396	GT:AD:DP:SAC	0/1:12,15:27:6,6,5,10
chr1	5832296	pbsv.INS.422	G	GGGCTGGGGGCTGGGGGCTATAGGCTGGGGGCTGGGGGCTGGGAACTAAGGGCTGTGGGCTGGGGGCTGGAGGCTGGAGGCTGGGGGCTGGGGGCTGGGAACTGAGGGCTGTGGGCTGGGGGCTGGGGGCTGGGGGCTGTGGGCTGGGGGCTATAGGCTGGGGGCTGGGGGCTGGGAACTGAGGGCTGTGGGCTGTGGGCTGGGGGCTATGGGCTGGGAGCTGGGGGCTGGGAACTGAGGGCTGTGGGCTGGGGGCTGGGGGCTGGGGGCTGGGGGGCTAGGGGGCTGGGGGCTGGGGGATGGAGGCTGGGGGCTGGGAACTGAGGGCTGTGGGCTGTGGGCTGGGGGCTATAGGCTGGGGGCTGGGGGCTGGGAACTGAGGGCTATGGGCTGGGAGCTGGGGGCTGGAAACTGGGGGCTGGGAGCTGGGGGCTGTGGGCTGGGGGCTGGAGGCTGGAGGCTGGGGGCTGGGAACTGAGGGCTGTGGGCTGGGGGCTGGGGGCTGGGGGGCTAGGGGGCTGGGGGCTGGGGGATGGAGGCTGGGGGCTGGGAACTGAGGGCTGTGGGCTGTGGGCTGGGGGCTATAGGCTGGGGGCTGGGGGCTGGGAACTGAGGGCTGTG	.	PASS	SVTYPE=INS;END=5832296;SVLEN=620	GT:AD:DP:SAC	0/1:13,14:27:3,10,8,6
chr1	5882166	pbsv.DEL.423	ACTTACCCAGCCATCTCTCAGTGGCGCG	A	.	PASS	SVTYPE=DEL;END=5882193;SVLEN=-27	GT:AD:DP:SAC	0/1:15,14:29:8,7,6,8
chr1	5884448	pbsv.DEL.424	GACAACCAAGATCACTGCCCAAGCTCCCAGCCGAGCCCCCGTCCTACTCC	G	.	PASS	SVTYPE=DEL;END=5884497;SVLEN=-49	GT:AD:DP:SAC	0/1:17,15:32:6,11,9,6
chr1	5977904	pbsv.INS.425	A	AGAAGAGAGGGGAGGGGGGAGAAGGGAAGGGAGGGAAGGGGAGGGGGAAGGAGAAGGGAGGGGTGGGAAGGGGAGGGGAAGGGGAGGGGAGGGGAGAGGGGAGGGGAGGGGGGAGGGGAGGGGAGGGGAGGGGAGGGGAGGGGAAGGGGGAGGGGAAGGGGGGAGGGGAAGGGGGAGGGGAAGGGGAGGGGGAGGGGAAGGGGAGGGGGAGGGGGGGGGAAGGGGAGGGGGGAGGGGGAGGGGAAGGGGAGGGGGAGGGGGGGGAAGGGGAGGGGGAGGGGGAGGGGAAGGGGAGGGGGAGGGGAGGAGGGGAGGAAGGGGAGGGAGGAGGGGAGGAAGGGGGAGGGGGAGGGAGGGGAGGGGGGAGGGGGGAGGGGAGGGGAGGGGGGAGGGGAGGAGGTGGGAGGGGGAGGGGAGGACGGGGAGGGGAGGAGGGGGAGGGGAGGAGGGGAAGGGGAGGAGGGGGAGGGGAGGAGGGGAAGGGGAGGAGGGGGAGGGAGGAGGGGAGGGGAGGAGGGGAGGGGAGGAGGGGAGGGGAGGAGGGGGAGGGAGGAGGGGAGGGGAGGAGGGGAGGGGAGGAGGGGAGGGGAGGAGGGGGAGGGAGGAGGGGAGGGGAGGAGGGGGAGGGAGGAGGGGAGGGGAGGAGGGGAGGGAGGAGGGGAGGGGAGGAGGGGAGGGGAGGAGTGGGAGGGAGGAGGGGAGGGGAGGAGGGGAGGGGAGGAGGGGGAGGGAGGAAGGGAGGGGAGGAGGGGAGGGGAGGAGGGGAGGGGAGGAGGGGAGAGGAGGGGAGGGGAGGAGGGGAGGGGAGGGGAGGGGAGGAGGGGAGAGGAGGGGAGGGGAGGAGGGGAGGGGAGGGGAGGGGAGGAGGGGAGGGGAGGGGAGGGGAGGGGAGGAGGGGAGGAGGGGAGGGGAGGGGAGGGGAGGGGAGGAGGGGAGGAGGGGAGGGGAGGAGGGGGAGGGGAGGAGGGGGAGGGGAGGAGGGGAGGAAGGGGGAAGGAAGAGGGGAGGGGGGGAGGAAGGGGGAGGGAGGAGGGGAGGAAGGGGGAGGGAGGAGGGGAAGAAGGGTGAGGGGAGGAGGGGGAGGGGAGGAGGGGGAGGGGAGGAGGGGGAGGGGAGGGGGAGGGGGGAGGGGAGGAGGGGAGGGGAGGAGGGGAGGAGGGGAGGGGAGGAGGGGAGGGGAGGAGGGGGAGGGGAGGAAAGGAAGGGAGGGAAGGGGAGGGGAGGAGTGGAGAGGAGGATGAGGGGAGGGGAGGGGAGGAGTGGAGAGGAGGGTAAGGGAAGGAAGCAGAGGAGGGAGGAGTGGAGAGGAGGGGAAGGGAGGGGAGGGGAGGGGTGCGGGAGGGGAGGGGTGCGGGAGGGGAGGGTAAAGGAAGGGAGGGGAGGGTGGGGGACGGGAGGGAAGAGGAGTGGAGAGGAGGAGAAGGGAGGGGAGGG	.	PASS	SVTYPE=INS;END=5977904;SVLEN=1433	GT:AD:DP:SAC	1/1:0,4:4:0,0,1,3
chr1	5999906	pbsv.DEL.426	TGCCCTGTCTGTGCCCCGTCCGCATCCCGCCTGC	T	.	PASS	SVTYPE=DEL;END=5999939;SVLEN=-33	GT:AD:DP:SAC	0/1:18,12:30:5,13,6,6
chr1	6005122	pbsv.INS.DUP.427	G	<DUP>	.	PASS	SVTYPE=DUP;END=6005164;SVLEN=42	GT:AD:DP:SAC	0/1:18,13:31:5,13,7,6
chr1	6005348	pbsv.INS.428	G	GATGTGTGTGGGAGCTTAGCTGAGGGATGAGGGTGCAGGCAGA	.	PASS	SVTYPE=INS;END=6005348;SVLEN=42	GT:AD:DP:SAC	0/1:13,18:31:7,6,5,13
chr1	6005938	pbsv.DEL.429	CACCCCTCAGCTCAGCTCCTACATTTCCCACTCCACCCTCACCCCTCAGCTCAGCTCCTACATTTCCCACTCCACCCTCACCCCTCAGCTCAGCTCCCACATCCCCCCACTCCACCCTCACCCCTCAGCTCAGCTCCTACATTTCCCACTCCACCCTCACCCCTCAGCTCAGCTCCCACGTCCCCCCACTCCACCCTCACCCCTCAGCTCAGCTCCCACATCCCCCCACTCCACCCTCACCCCTCAGCTCAGCTCCTACATTTCCCACTCCACCCTCACCCCTCAGCTCAGCTCCTACATTTCCCACTCCACCCTCACCCCTCAGCTCAGCTCCCACATCCCCCCACTCCACCCTCACCCCTCAGCTCAGCTCCTACATTTCCCACTCCACCCTCACCCCTCAGCTCAGCTCCCACGTCCCCCCACTCCACCCCCACCCCTCAGCTCAGCTCCCACATCCCCCCACTCCACCCTCACCCCTCAATTCAGCTCCTACATTTCCCACTCCACCCTCACCCCTCAGCTCAGCTCCCACGTCCCCCCACTGCACCCTCACCCCTCAGCCCCACTCCACTCCCACCCCTCAGCTCAGCTCCCACATCACCCACTCCTCCCCT	C	.	PASS	SVTYPE=DEL;END=6006554;SVLEN=-616	GT:AD:DP:SAC	0/1:15,17:32:7,8,5,12
chr1	6006472	pbsv.DEL.430	CGTCCCCCCACTGCACCCTCACCCC	C	.	PASS	SVTYPE=DEL;END=6006496;SVLEN=-24	GT:AD:DP:SAC	0/1:16,14:30:5,11,7,7
chr1	6012451	pbsv.DEL.431	TAGTGGTGGAGGTGATGAAGGCGGAGGTGGAGGTGATGAAGGCGGAGGTGGGTGGAGGTGGAGATGGAGGTAGTGGTGGAGGTGATGAAGGCGGAGGTGGTGGGTGGAGGTGGAGATGGAGGC	T	.	PASS	SVTYPE=DEL;END=6012573;SVLEN=-122	GT:AD:DP:SAC	0/1:16,15:31:8,8,8,7
chr1	6027219	pbsv.DEL.432	AGTGTGTGTGTGTGTGTGTGT	A	.	PASS	SVTYPE=DEL;END=6027239;SVLEN=-20	GT:AD:DP:SAC	1/1:0,22:22:0,0,15,7
chr1	6160064	pbsv.DEL.433	ACAGCCAGGGAAGGGCCCCAGCCAGAGAAGAAGAACCCCAGCCAGGGAAGGGCCCCAGCCAGGGAAGGGCCCCAGCCAGGGAAGGGCCCCAGCAAGGGAAGAGCCCCAGCCAGGGAAGGGCCCCAGCCAGAGAAGAAGAGCCCTAGCCAGGGAAGGGCCCCAGCCAGAGAAGGGCCCCAGCCAGAGAAGGAGAGCCC	A	.	PASS	SVTYPE=DEL;END=6160260;SVLEN=-196	GT:AD:DP:SAC	0/1:16,15:31:5,11,10,5
chr1	6175349	pbsv.DEL.434	GTGGATGGTGGATGGATGCATGGA	G	.	PASS	SVTYPE=DEL;END=6175372;SVLEN=-23	GT:AD:DP:SAC	0/1:13,14:27:5,8,7,7
chr1	6189167	pbsv.INS.435	G	GCTCCACACCAACAAAGCAAT	.	PASS	SVTYPE=INS;END=6189167;SVLEN=20	GT:AD:DP:SAC	0/1:13,14:27:10,3,9,5
chr1	6300757	pbsv.INS.DUP.436	G	<DUP>	.	PASS	SVTYPE=DUP;END=6300817;SVLEN=60	GT:AD:DP:SAC	0/1:24,12:36:9,15,6,6
chr1	6354671	pbsv.INS.DUP.437	C	<DUP>	.	PASS	SVTYPE=DUP;END=6354789;SVLEN=118	GT:AD:DP:SAC	0/1:12,13:25:7,5,9,4
chr1	6404707	pbsv.DEL.438	CAAATAAATAAATAAATAAATAAAT	C	.	PASS	SVTYPE=DEL;END=6404731;SVLEN=-24	GT:AD:DP:SAC	0/1:15,10:25:7,8,4,6
chr1	6420724	pbsv.INS.439	C	CGGGCCCCAGGCTGCCCGCCT	.	PASS	SVTYPE=INS;END=6420724;SVLEN=20	GT:AD:DP:SAC	0/1:20,9:29:13,7,6,3
chr1	6475194	pbsv.DEL.440	GCCCTCCTCCCCACCCTCCTTCCCACCCTCCTTCCCAA	G	.	PASS	SVTYPE=DEL;END=6475231;SVLEN=-37	GT:AD:DP:SAC	0/1:13,7:20:6,7,2,5
chr1	6516867	pbsv.DEL.441	TATATATATATATATATATAC	T	.	PASS	SVTYPE=DEL;END=6516887;SVLEN=-20	GT:AD:DP:SAC	1/1:0,16:16:0,0,9,7
chr1	6517071	pbsv.DEL.442	AACCCCATCTCCACTAAAAATACAAAAAAAAAGGCCAGGCGCGGTAGCTCACGCCTGAG	A	.	PASS	SVTYPE=DEL;END=6517129;SVLEN=-58	GT:AD:DP:SAC	0/1:11,6:17:6,5,4,2
chr1	6742557	pbsv.INS.443	T	TTATATATTTTATATATTATATATTTATATGTATAAATATATTTATATATATAAAATATATAATATATAAATATAAATATATTTATTTATATTTATATATAAATATATACAAATATATTTATATTTATATATTATATATTTATTTATATATAATATATTTATATAAATATATTTGTATATATTATATATTATATAATTATATATTTGTATATATTATATATTATATAATTATATATTTGTATATAGTATATATTATATAATTATATATCTGTATATATTATATATTATATAATATATATTTATTATTATAAATATATTTATATTTAATAATATAATATTTATTATTATAATTAATTATATATATTTATATATAAATAATTTATATATAAATATATATATAATTTATTATTATAATTAATTATATAAATATATATATTTGTATAAATATATATATTTATATATTTATATATTTATATATTTAAATATAAATATATTTATATTTAAATATAAATATATTTATATATAAATATAAATATATTTATATATTTATATATTTAAATATAAATATATTTATATATTTAATATAAATATATTTATATATTTAATATAAATATATTTATATATAAATATATTTATATATTTATATATTTAAATATTTATATATTTATATATTTATATATTTAAATATTTATATATTTATATATTTATATATTTAAATATTTATATATTTATATATTTATATATTTAAATATTTATATATTTATATATTTATATTTATATATTTATATATTTAATATTTAAATATTTATATATTTATATATTTATATATTTATATATTTATATATATAAATATATTTATATTTAAATATAAATATATATATTTAAATATAAATATATTTATATATTTAAATATAAATATATTTATATATTTAAATATATATATTTATATATTTAAATATAAATATATTTATATTTAAATATATATATATTTATATATTTAAATATAAATATATTTATATATTTAAATATAAATATATTTATATAGTTAAATATAAATATATTAATATATAATTATTATACATATTTATATACTTAAATATAAATATATTAATATATAATTATTATATATATTTATATGGTAAAATATAAATATATTAATATATAATTATTATATATATTTATATAGTTAAATATAAATATATTAATATATAATTATTATATATTTATATATAATTTATAATTTAATATATATAATTATATATTATATAATTATATAATATTATATTTATATTTTTATATTATATTATATTATATTTTTATATTATATAAATATAAATATTATATTATATAATATTTATATTTACATATTTATATATTTATATATTAAATTATATATTTATATAATATAAAATTATATATAATATTTATATATTATATATTATATGTATAAAAATATAAATATTATATATAATTATATAAATATATATTATATATAATTATATATAATATATAATATAATATAATTATATAATATAATTATATAATATAATTATATTATATAATATAATTATGTAATAATATAATTATATTATATAATATAATAATATAATTATATAATATAATAATATAATTATATTATATCATATAATAATATAATTATATAATATAATAATATTATTATATTATATAATATAATAATATAATTATATAATATAATATAATATAATATAATTATATAATATAATAATATAATAATATAATATAATATAATATAATTATATTATATAATATAATAATATAATAATATAATGTAATATAATAATATATAATATAATTATATAATGTAATATAATATATAATAATATAATAATATATAATTATATAATTATATAATGTATATTATATATAAATATATAATATACATTA	.	PASS	SVTYPE=INS;END=6742557;SVLEN=1925	GT:AD:DP:SAC	1/1:2,14:16:1,1,6,8
chr1	6897473	pbsv.INS.444	A	ATAAGATTAACACTATGAGAAACCATCTACTG	.	PASS	SVTYPE=INS;END=6897473;SVLEN=31	GT:AD:DP:SAC	1/1:0,28:28:0,0,15,13
chr1	6926438	pbsv.DEL.445	CTCTTTCTTTCTTTCTTTCTTTCTT	C	.	PASS	SVTYPE=DEL;END=6926462;SVLEN=-24	GT:AD:DP:SAC	0/1:11,3:14:8,3,1,2
chr1	6937197	pbsv.INS.DUP.446	C	<DUP>	.	PASS	SVTYPE=DUP;END=6937405;SVLEN=208	GT:AD:DP:SAC	1/1:1,33:34:1,0,16,17
chr1	6940912	pbsv.INS.447	A	AGGGGGTCCTCACAGGGAGGGGGGTCCTCAGAGGGAGAGGGATCCTCCCGGGGAAGGGGGATCCTCACGGGGAAGGGCATCCTCAGGGGGAAGGGGGATCCTCATGGGGAGGGGGATCCTCAGGGGGAGGGGAGATCCTCATGAGGAGGGGGGATCCTCACGGGGAGGGGGGGATCCTCCTCACAGGGAGGTGGATCCTCACGGGGAAGGGATCCTCAGGGGGAGGGGGATCCTCACAGGGAGGGGATCCTCAGGGGGAGGTGGATCCTCACGGGGAGGAGGATCCTCACGGGGAGGGGGATCCTCAGGGGGAGGGGGATCCTCAGGGGGAGGAGGATCCTCACGGGGAGGGGGATCCTCAGGGGGAGGGGGATCCTCACGGGGAGGGGATCCTCAGGGGGAGGGGGATCCTCACGGGGAGGGGATCCTCAGGGGGAGGGGGATCCTCATGGGGAGGGGGATCCTCAGGGGGAGGGGGATCCTCATGAGGAGGGGGGATCCTCACGGGGAGGGGGATCCTCAGGGGGAGGGGAGATCCTCATGAGGAGGGGGGATCCTCATGGGGAGGGGGGGATCCTCCTCACAGGGAGGTGGATCCTCACGGGGAAGGGATCCTCAGGGGGAGGGGGATCCTCACAGGGAGGGGATCCTCGGGAAGGTGGATCCTCACGGGGAGGAGGATCCTCACGGGGAGGGGGATCCTCAGGGGGAGGGGGATCCTCACGGGGAGGGGATCCTCAGGGGGAGGGGGATCCTCCTCAGAGGGAGAGGGATCCTCCTCAGGGGGAGGGGGATCCTCCTCAGGGGGAGGGGGGATCCTCACGGGGAAGGGGGATCCTCACGGGGAAGGTGGATCCTCACGGGGAGGAGGATCCTCACGGGGAGGGGGATCCTCAGGGGGAGGGGGATCCTCACGGGGAGGGGATCCTCAGGGGGAGGGGGATCCTCCTCAGGGGGAGGGGGATCCTCAGGGGGAGGGGGATCCTCCTCAGGGGGAGGGGGATCCTCCTCAGGGGGAGGGGGATCCTCACGGGGAGGGGATCCTCAGGGGGAGGGGGATCCTCCTCAGGGGGAGGGGGGATCCTCACGGGGAGTGGGGATCCTCCAAGGGGAGGGGGGATCCTCACGGGGAAGGGGGATCCTCACGGGGAGGGGGATCCTCACGGGGAGGGGGATCCTCAGAGGGAGGGGGGATCCTCAGAGGGAGGGGGGATCCTTGGGGGGAGGGGGATCCTCACAGGGTGGGGGGATCCTCACAGGGAG	.	PASS	SVTYPE=INS;END=6940912;SVLEN=1262	GT:AD:DP:SAC	0/1:22,12:34:8,14,8,4
chr1	6940912	pbsv.INS.448	A	AGGGGGTCCTCACAGGGAGGGGGGTCCTCAGAGGGAGAGGGATCCTCCCGGGGAAGGGGGATCCTCACGGGGAAGGGCATCCTCAGGGGGAAGGGGGATCCTCATGGGGAGGGGGATCCTCAGGGGGAGGGGAGATCCTCATGAGGAGGGGGGATCCTCACGGGGAGGGGGGGATCCTCCTCACAGGGAGGTGGATCCTCACGGGGAAGGGATCCTCAGGGGGAGGGGGATCCTCACAGGGAGGGGATCCTCGGGAAGGTGGATCCTCACGGGGAGGAGGATCCTCACGGGGAGGAGGATCCTCACGGGGAGGGGGATCCTCAGGGGGAGGGGGATCCTCACGGGGAGGGGGATCCTCAGGGGGAGGGGGATCCTCCTCAGGGGGAGGGGGATCCTCAGGGGGAGGGGGATCCTCCTCAGGGGGAGGGGGATCCTCAGGGGGAGGGGGATCCTCCTCAGGGGGAGGGGGGATCCTCACGGGGAGGCGGGTCCTCACGGGGAGTGGGGATCCTCCAAGGGGAGGGGGGATCCTCACGGGGAAGGGGGATCCTCACGGGGAGGGGGATCCTCACGGGGAGGGGGATCCTCACGGGGAGGGGGATCCTCACGGGGAGGGGGATCCTCAGAGGGAGGGGGGATCCTCAGAGGGAGGGGGGATCCTCACAGGGAGGGGGATCCTCACAGGGAG	.	PASS	SVTYPE=INS;END=6940912;SVLEN=687	GT:AD:DP:SAC	0/1:18,16:34:12,6,4,12
chr1	6984090	pbsv.INS.449	G	GTGAGTGGATAGGTGGATAGAGGGTTGGGTGGGTGGATGGATGAGTAGGTGGATGGGTGGATAGGTGGATGGATGAATGGATGATGGGTGGATGGATGGGTGGATAGATGGATGGGTGGGTAGATGGATGGGTAGGTGGATGTGTGGATAGATGGATGGATGAATGGATGGTTGGGTGGATGGATGGGTTGGATGAGTGAACCGA	.	PASS	SVTYPE=INS;END=6984090;SVLEN=204	GT:AD:DP:SAC	1/1:1,19:20:0,1,7,12
chr1	7115492	pbsv.DEL.450	ACCTGAGACCCAGGAGAGCTGATGGTGGTGTTCCAGTGTGAGTCCGAAAAATCTAAGAACCAGGAGAGCTGATGATGTTGTTCCAGTCTGAATCTGAAAGCCTGAGACCCAGGAGAGCTGATGATGTTGTTCCAGTCTGAATCTGAAAG	A	.	PASS	SVTYPE=DEL;END=7115640;SVLEN=-148	GT:AD:DP:SAC	0/1:19,8:27:10,9,2,6
chr1	7139250	pbsv.INS.DUP.451	T	<DUP>	.	PASS	SVTYPE=DUP;END=7139285;SVLEN=35	GT:AD:DP:SAC	0/1:14,11:25:6,8,4,7
chr1	7197657	pbsv.DEL.452	CACACACACACACACACACAC	C	.	PASS	SVTYPE=DEL;END=7197677;SVLEN=-20	GT:AD:DP:SAC	0/1:11,11:22:8,3,7,4
chr1	7276288	pbsv.INS.DUP.453	T	<DUP>	.	PASS	SVTYPE=DUP;END=7276315;SVLEN=27	GT:AD:DP:SAC	1/1:0,31:31:0,0,16,15
chr1	7335140	pbsv.INS.454	G	GTGTGTGTGTGTGTGTGTGTGTG	.	PASS	SVTYPE=INS;END=7335140;SVLEN=22	GT:AD:DP:SAC	1/1:0,20:20:0,0,7,13
chr1	7337627	pbsv.INS.DUP.455	G	<DUP>	.	PASS	SVTYPE=DUP;END=7337657;SVLEN=30	GT:AD:DP:SAC	0/1:9,10:19:2,7,5,5
chr1	7398185	pbsv.DEL.456	CTCTCTCTCTATATATATATATATATATATATAT	C	.	PASS	SVTYPE=DEL;END=7398218;SVLEN=-33	GT:AD:DP:SAC	0/1:6,13:19:1,5,5,8
chr1	7426179	pbsv.INS.457	T	TAAAAAGGTGAGGGGGCTCACGCCTGTAATCCCAGCACTTTGGGAGGCCGAGGCGGGCGGATCACGAGGTCAGGAGATCGAGACCATCCCGGCTAAAACGGTGAAACCCCGTCTCTACTAAAAATACAAAAAAAATTAGCCGGGCGTAGTGGCGGGCGCCTGTAGTCCCAGCTACTTGGGAGGCTGAGGCAGGAGAATGGCGTGAACCCAGCAGGCGGAGCTTGCAGTGAGCCGAGATCCCGCCACTGCACTCCAGCCTGGGCGACAGAGCGAGACTCCGTCTCAAAAAAAAAAAAAAAAAAAAA	.	PASS	SVTYPE=INS;END=7426179;SVLEN=304	GT:AD:DP:SAC	0/1:10,12:22:6,4,7,5
chr1	7457030	pbsv.DEL.458	TCCCCTCACCCGCCCCGCCCCCTGCGCCGCCGTG	T	.	PASS	SVTYPE=DEL;END=7457063;SVLEN=-33	GT:AD:DP:SAC	0/1:11,14:25:10,1,5,9
chr1	7499874	pbsv.INS.DUP.459	G	<DUP>	.	PASS	SVTYPE=DUP;END=7500336;SVLEN=462	GT:AD:DP:SAC	0/1:15,11:26:8,7,9,2
chr1	7500239	pbsv.INS.DUP.460	G	<DUP>	.	PASS	SVTYPE=DUP;END=7500312;SVLEN=73	GT:AD:DP:SAC	0/1:12,14:26:9,3,8,6
chr1	7542553	pbsv.DEL.461	AGCCTCCTGAGTAGCTGGGATTACAGGTGTGTGCCTCCTGAGTAGCTGGGATTACAGGTGTGT	A	.	PASS	SVTYPE=DEL;END=7542615;SVLEN=-62	GT:AD:DP:SAC	1/1:1,29:30:1,0,14,15
chr1	7548462	pbsv.DEL.462	CTTAGGAGTGGAGGTGCTGGTGGAGGGTGCCCCT	C	.	PASS	SVTYPE=DEL;END=7548495;SVLEN=-33	GT:AD:DP:SAC	1/1:0,23:23:0,0,13,10
chr1	7574105	pbsv.INS.463	A	AGCTTCCAGGTAGATGTGAATTTTGTAAAGACACTGTTTAGCCTAGAATACCAGCTAAGTGGTAAACCCTGCGTCCCTGTGAGCTGAGACCTCCTCTGGGGAAGAGGAGAGCTGAAGGGAAGCTATTTGGAGAGGGAACTTGCACTGTGAGGCAAGGGATTGCCCATGGGACAGGAGGCCACGTGGTTCCAGCACCTTCAGTGGATGAGCTACTGGTGTGGTCGCCCCCCCTCATCCCCACGGACTGGGATCCTGTCCAGGAAGCCTGAGAGCCTTTCCAGGGCAGGAGCCAGGCTGACCATCACCAGG	.	PASS	SVTYPE=INS;END=7574105;SVLEN=308	GT:AD:DP:SAC	0/1:8,16:24:4,4,7,9
chr1	7594108	pbsv.INS.DUP.464	A	<DUP>	.	PASS	SVTYPE=DUP;END=7594141;SVLEN=33	GT:AD:DP:SAC	0/1:12,5:17:6,6,4,1
chr1	7602014	pbsv.INS.DUP.465	G	<DUP>	.	PASS	SVTYPE=DUP;END=7602033;SVLEN=19	GT:AD:DP:SAC	0/1:15,10:25:9,6,6,4
chr1	7642949	pbsv.DEL.466	AGCTTGGTCCTGCAGAAGCTGCCATGGCTGAGTGCACTCCAGGCCTGCAGGAAGTAGCCTGGAACCTCCTTTCTGGGGCTTAGTCAGTGCTTTCAAAATTAGGGTCCTAAGTACTCTTGCCTTGAAAGGGTGACCAGGGTCCAGGTGCTTCTGAAGCTCCTCCCACCCCTCAGTGTTTACATTTAGAGGGGAGTTCCTGCTCAAAACAAGTCTTCAGTCAGGAGGAGGAGTTGCCTTCCTGGCCTTTCTGAGCCTTCTGTCT	A	.	PASS	SVTYPE=DEL;END=7643210;SVLEN=-261	GT:AD:DP:SAC	0/1:14,9:23:7,7,4,5
chr1	7718188	pbsv.INS.467	G	GCAGTGGGCGTTCCGTAAACA	.	PASS	SVTYPE=INS;END=7718188;SVLEN=20	GT:AD:DP:SAC	1/1:0,27:27:0,0,12,15
chr1	7829912	pbsv.DEL.468	GAGAATCCATCCCATCCTACTGCCAGCGCTCTGTCCACAGGATCGCCTCCCATGA	G	.	PASS	SVTYPE=DEL;END=7829966;SVLEN=-54	GT:AD:DP:SAC	0/1:11,14:25:5,6,7,7
chr1	7856597	pbsv.INS.469	T	TGCTGACAGTTGGGGAACCTTCCCGAAGGCCCAGGCTGGCTGTGTGGGAGCGCCTGGAGGCCTC	.	PASS	SVTYPE=INS;END=7856597;SVLEN=63	GT:AD:DP:SAC	1/1:0,29:29:0,0,13,16
chr1	7862994	pbsv.DEL.470	TATTGTATTGTATTGTATTGTATTGTATTGTATTGTATTGTATTGTATTGTATTGT	T	.	PASS	SVTYPE=DEL;END=7863049;SVLEN=-55	GT:AD:DP:SAC	0/1:15,9:24:8,7,5,4
chr1	7863012	pbsv.INS.DUP.471	T	<DUP>	.	PASS	SVTYPE=DUP;END=7863102;SVLEN=90	GT:AD:DP:SAC	0/1:9,14:23:5,4,7,7
chr1	7864885	pbsv.DEL.472	GTCTTCCCCATGTGTCCTCCCACAGCGGTCCCTCTGTGTGTCTGTCCGATACCATCTTCCCCCTGTGTCCTCCCACAGCTGTCCCTCTGTGTGTCTGTCTGTCTGATACCATCATCCCCCTGTGTCCTCCCACAGCGGTCCCTCTGTGTGTCTGTCTGTCCGATACCATCATCCCCCTGTGTCCTCCCACAGCGGTCCCTCTGTGTGTCTGTCTGTCCGATACCATCTTCCCCGTGTCCTCCCACAGCGGTCCCTCTGTGTGTCTGTCTGTCCGATACCATCATCCCCCTGTGTCCTCCCACAGCGGTCCCTCTGTGTGTCTGTCTGTCCGATACCATCTTCCCCGTGTCCTCCCACAGCGGTCCCTCTGTGTGTCTGTCTGTCCGATACCATCTTCCCCCTGTGTCCTCCCACAGCGGTCCCTCTGTGTGTCTGTCTGTCCGATACCA	G	.	PASS	SVTYPE=DEL;END=7865333;SVLEN=-448	GT:AD:DP:SAC	0/1:16,8:24:8,8,4,4
chr1	7903117	pbsv.DEL.473	CCTTCCCCTCCTTCTCCTGCTTCCCCTCCTTCTCCTGCTTCCCCTCCTTCCCCTCCTTCTCCTGCTTCCCCTCCTTCTCCTGCTTCCCCTCCTTCCCCTCCTTCTCCTGCTTCCCCTCCTTCCCCTCCTTCTCCTGCTTCCCCTCCTTCTCCTGCTTCCCCTCCTTCCCCTCCTTCTCCTGCTTCCCCTCCTTCCCCTCCTTCTCCTG	C	.	PASS	SVTYPE=DEL;END=7903324;SVLEN=-207	GT:AD:DP:SAC	1/1:2,19:21:2,0,14,5
chr1	7924294	pbsv.DEL.474	CATATATATATATATATATATATAT	C	.	PASS	SVTYPE=DEL;END=7924318;SVLEN=-24	GT:AD:DP:SAC	1/1:0,21:21:0,0,12,9
chr1	7953032	pbsv.INS.DUP.475	G	<DUP>	.	PASS	SVTYPE=DUP;END=7953133;SVLEN=101	GT:AD:DP:SAC	1/1:0,17:17:0,0,9,8
chr1	8027004	pbsv.INS.476	C	CAGTGTGGGACGGTGAGGGACAGTGAGGGACAGTGTGGGACGGTGAGGGACAGTGAGGGACTGTGTAGGACAGTGAGGGACAGTGTGGGACGGTGAGGGACAGTGAGGGACTGTGTAGGACAGTGAGGGACAGTGTGGGACGGTGAGGGACTG	.	PASS	SVTYPE=INS;END=8027004;SVLEN=152	GT:AD:DP:SAC	1/1:3,15:18:1,2,10,5
chr1	8037667	pbsv.DEL.477	ATTTTTTTTTTTTTTTTTTTTTTTTTTTTTTTTTT	A	.	PASS	SVTYPE=DEL;END=8037701;SVLEN=-34	GT:AD:DP:SAC	1/1:0,22:22:0,0,11,11
chr1	8157867	pbsv.DEL.478	GAGAAGAAGGAAGAGGAAGAGGAGGAGGAAGAAGGAGA	G	.	PASS	SVTYPE=DEL;END=8157904;SVLEN=-37	GT:AD:DP:SAC	1/1:0,30:30:0,0,16,14
chr1	8216986	pbsv.INS.479	C	CCAGTAAGTTGCAGCCTCACGAGTAGTTGAGACCACAGACCCAGCTAGGATGGTATTGATTGATTGATTGAGACAGGGTCTTGCTCTGTCGCCCAGGCTGGAGTGCAGTGGCGCGATCACGGCTCACTCCCAGGCTCCAGCGATCCTCCTGCCACAGCATCCCAAGTAGCTGAGACCATAGACCCGGCTAGGATGGGATTTTTTTTTTTTTTTTT	.	PASS	SVTYPE=INS;END=8216986;SVLEN=214	GT:AD:DP:SAC	0/1:18,10:28:9,9,3,7
chr1	8220163	pbsv.INS.480	A	AAAAAAAAAAAAAAAAAAAAGG	.	PASS	SVTYPE=INS;END=8220163;SVLEN=21	GT:AD:DP:SAC	0/1:16,9:25:7,9,4,5
chr1	8228902	pbsv.INS.DUP.481	G	<DUP>	.	PASS	SVTYPE=DUP;END=8228923;SVLEN=21	GT:AD:DP:SAC	0/1:7,6:13:4,3,3,3
chr1	8228967	pbsv.DEL.482	AGGGAGGGAGGGAGGGAGGGA	A	.	PASS	SVTYPE=DEL;END=8228987;SVLEN=-20	GT:AD:DP:SAC	0/1:6,7:13:3,3,4,3
chr1	8261358	pbsv.DEL.483	TTTCCTTCCTTCCTTCCTTCCTTCCTTCC	T	.	PASS	SVTYPE=DEL;END=8261386;SVLEN=-28	GT:AD:DP:SAC	0/1:14,11:25:8,6,6,5
chr1	8276874	pbsv.INS.484	C	CACATACACCACACACACACATACACCACACACATACACACACCACACACATACACACACCACACACACACACAAACACACATCACACACATACAAACACACACATACACCACACACATACACACACCACACACATACACACACCACACACACTACACACCACACACATACACCACACACAAACACACACATACACACACACACACATACACACACCACACACATACACATACCACACACACACATACACCACACACACACCACACACACCACACACATACACACACCACACACATACACACACCACACACACATACACACGCCACACACACCACACACACCACACAGACAACACATACAAAGATACACATACACCACACATATACACATACATACCACACACACATACACCACACACACAAACCACACACACCGCACACACATACACACACCACACACACATATACACGCCACACACATACACACACCAAACACACACCACACACACATACACAAACACACACATACACACACCCCACACACACACAAACCACACACACCACACACACATACACCACACACATACACACACCACACACATACACACACGAAAGACATACATACACCACACACACATACACAAACACACACAAACACACACATACACATGTACACACATACACACCACAAACACACGTACACACCACACACACATACACATACCACACATAT	.	PASS	SVTYPE=INS;END=8276874;SVLEN=731	GT:AD:DP:SAC	1/1:1,20:21:1,0,11,9
chr1	8299063	pbsv.DEL.485	ATATATATATATATATATATT	A	.	PASS	SVTYPE=DEL;END=8299083;SVLEN=-20	GT:AD:DP:SAC	0/1:8,21:29:3,5,11,10
chr1	8301280	pbsv.DEL.486	TGGGATTCATCAATATCCTGTAGCTGGGC	T	.	PASS	SVTYPE=DEL;END=8301308;SVLEN=-28	GT:AD:DP:SAC	1/1:1,24:25:0,1,12,12
chr1	8303862	pbsv.DEL.487	TCAAACAAACAAACAAACAAA	T	.	PASS	SVTYPE=DEL;END=8303882;SVLEN=-20	GT:AD:DP:SAC	1/1:0,25:25:0,0,15,10
chr1	8322307	pbsv.INS.488	G	GGCGGGTGGGTGGATGGATGAGTGGGTGAGTGGATGGATGCATGGATGGATGGGTGGGTGGGTGGATGGATGAGTGGGTGGATGGATGGGTGGATGGATGGGTGGGTGGGTGGATGGATGGGTGGGTGGGTGCGTGGGTGGGTGGATGGATGGATGGATGAGTGGGTGAGTGGATGGATGCATGGATGGATGGGTGGGTGGGTGAATGGATGGATGAGTGGGTGGATGGATGGGTGGATGAATGGGTGGGTGGGTGCGTGGGTGGGTGGATGGATGGATGGGTGGATGGATGCATGGGTGGGTGGATGTATGGGTGGATGGATGCGTGGGTGGGTGGATGGATGGGTGGATGGGTGGATGGATGGATGGATAGATGGGTGTGTGGATGGATGGATGAGTGGGTGGATGGATGGGTGGATGGATGGGTAGGTGGGTGGATGGATGGGTGGATGAGTGGATGGATGGATGGATAGATGGGTGG	.	PASS	SVTYPE=INS;END=8322307;SVLEN=480	GT:AD:DP:SAC	1/1:5,27:32:4,1,10,17
chr1	8322357	pbsv.INS.DUP.489	T	<DUP>	.	PASS	SVTYPE=DUP;END=8322391;SVLEN=34	GT:AD:DP:SAC	0/1:18,11:29:7,11,4,7
chr1	8331228	pbsv.INS.DUP.490	T	<DUP>	.	PASS	SVTYPE=DUP;END=8331470;SVLEN=242	GT:AD:DP:SAC	0/1:22,12:34:11,11,3,9
chr1	8331266	pbsv.INS.DUP.491	A	<DUP>	.	PASS	SVTYPE=DUP;END=8331402;SVLEN=136	GT:AD:DP:SAC	0/1:12,21:33:3,9,11,10
chr1	8344885	pbsv.INS.492	T	TCCACATATCCACCCATCCACCCATCCAAATATCCACTTCTCCATATATACATCCATCCATCTATCCATCCATCCATCCACATATCCACCCATCCACCCATCCAAATATCCACTTCTCCTTAGATACATCCATCCATCTATCCATCCATCCACCCATCTAAATATCCACTTCTCCATATATCCATCCATCCGTCCACCCATCCATCCATCCATCCATCTATCCATCCATCCACCCATCTAAATATCCACTTCTTCATATATCCATCCATCCACCCATCCATCCATCCATCCATCCATCCATCCATCCATCCATCCACATATCCAG	.	PASS	SVTYPE=INS;END=8344885;SVLEN=324	GT:AD:DP:SAC	1/1:0,21:21:0,0,8,13
chr1	8375631	pbsv.INS.493	C	CGCTCAGCAGCCACTGAAAATGCTTCCTC	.	PASS	SVTYPE=INS;END=8375631;SVLEN=28	GT:AD:DP:SAC	0/1:12,15:27:7,5,4,11
chr1	8386567	pbsv.INS.494	A	AGAACTCTTTTTTTTTTTTTTTTTTTTTTTTTTTTTGAGACGGAGTCTCGCTCTGTTGCCCAGGCTGGAGTGCAGTGGCGGGATCTCGGCTCACTGCAAGCTCCGCCTCCCGGGTTCACGCCATTCTCCTGCCTCAGCCTCCCAAGTAGCTGGGACTACAGGCGCCCGCCACTACGCCCGGCTAATTTTTTGTATTTTTAGTAGAGACGGGGTTTCACCGTTTTAGCCGGGATGGTCTCGATCTCCTGACCTCGTGATCCGCCCGCCTCGGCCTCCCAAAGTGCTGGGATTACAGGCGTGAGCCACCGCGCCCGGCCC	.	PASS	SVTYPE=INS;END=8386567;SVLEN=317;SVANN=ALU	GT:AD:DP:SAC	0/1:13,9:22:8,5,3,6
chr1	8401034	pbsv.DEL.495	AAACCATATATATATATATATATAT	A	.	PASS	SVTYPE=DEL;END=8401058;SVLEN=-24	GT:AD:DP:SAC	0/1:13,15:28:9,4,9,6
chr1	8500822	pbsv.DEL.496	GCCCTGTCTGGGATGTGAGGAGCACCTCTGCTGGGCCGCAA	G	.	PASS	SVTYPE=DEL;END=8500862;SVLEN=-40	GT:AD:DP:SAC	0/1:16,8:24:6,10,2,6
chr1	8501479	pbsv.INS.DUP.497	G	<DUP>	.	PASS	SVTYPE=DUP;END=8501523;SVLEN=44	GT:AD:DP:SAC	1/1:0,27:27:0,0,8,19
chr1	8501680	pbsv.INS.DUP.498	G	<DUP>	.	PASS	SVTYPE=DUP;END=8502225;SVLEN=545	GT:AD:DP:SAC	0/1:7,20:27:2,5,6,14
chr1	8559281	pbsv.INS.DUP.499	A	<DUP>	.	PASS	SVTYPE=DUP;END=8559304;SVLEN=23	GT:AD:DP:SAC	0/1:5,14:19:4,1,10,4
chr1	8605771	pbsv.INS.500	A	AAAAAAAAAAAAAAAAAAAAAA	.	PASS	SVTYPE=INS;END=8605771;SVLEN=21	GT:AD:DP:SAC	0/1:13,12:25:7,6,9,3
chr1	8646055	pbsv.DEL.501	ACTCAAATGTGAAACACCTGAACCTGAGTCTACCTAACAACAAAGCT	A	.	PASS	SVTYPE=DEL;END=8646101;SVLEN=-46	GT:AD:DP:SAC	1/1:0,32:32:0,0,14,18
chr1	8668932	pbsv.DEL.502	GTGTGTGTGTGTGTGTGTGTGTGTGTGTGTGTTGTGTTTTTAAGACAGGGTCTCACTCTGTCTTCTGTGAATATTCTAAAATGCACTCAACTC	G	.	PASS	SVTYPE=DEL;END=8669024;SVLEN=-92	GT:AD:DP:SAC	1/1:0,35:35:0,0,16,19
chr1	8844074	pbsv.DEL.503	TCTCTCTCTCTCTCTCCCTCC	T	.	PASS	SVTYPE=DEL;END=8844094;SVLEN=-20	GT:AD:DP:SAC	0/1:3,11:14:1,2,5,6
chr1	8849182	pbsv.INS.504	G	GAAATAAATAAATAAATAAAT	.	PASS	SVTYPE=INS;END=8849182;SVLEN=20	GT:AD:DP:SAC	0/1:10,7:17:4,6,2,5
chr1	8852529	pbsv.INS.DUP.505	A	<DUP>	.	PASS	SVTYPE=DUP;END=8852570;SVLEN=41	GT:AD:DP:SAC	0/1:9,10:19:4,5,3,7
chr1	8912172	pbsv.INS.506	A	ACAGCCGCCCCGTCCGGGAGGTGAGGGGCGCCTCTGCCCGGCCGCCCCTACTGGGAAGTGAGGAGCCCCTCTGCCCGGCCAGCCGCCCCGTCCGGGAGGGAGGTGGGGGGGGTCAGCCCCCCGCCCGGCCAGCCGCCCCGTCCGGGAGGGAGGGAGTTGGGGGGGTCAGCCCCCCGCCCGGCCAGCCGCCCCGTCCGGGAGGGAGGGAGGTGGGGGGGTCAGCCCCCCGCCCGGC	.	PASS	SVTYPE=INS;END=8912172;SVLEN=234	GT:AD:DP:SAC	0/1:11,13:24:4,7,8,5
chr1	8984257	pbsv.INS.507	A	AAAAGAAAGAAAGAAAGAAAAGAAAGG	.	PASS	SVTYPE=INS;END=8984257;SVLEN=26	GT:AD:DP:SAC	1/1:0,24:24:0,0,14,10
chr1	9053091	pbsv.INS.DUP.508	T	<DUP>	.	PASS	SVTYPE=DUP;END=9053113;SVLEN=22	GT:AD:DP:SAC	1/1:0,16:16:0,0,8,8
chr1	9053318	pbsv.INS.DUP.509	T	<DUP>	.	PASS	SVTYPE=DUP;END=9053516;SVLEN=198	GT:AD:DP:SAC	1/1:0,16:16:0,0,8,8
chr1	9099656	pbsv.INS.DUP.510	G	<DUP>	.	PASS	SVTYPE=DUP;END=9099677;SVLEN=21	GT:AD:DP:SAC	1/1:0,36:36:0,0,22,14
chr1	9116182	pbsv.INS.511	A	ATATTATATATATATAATATAATTATATATTTATATTATATATATTATATATAATATAATTATATATATTTATATTATATATAATATATATAATATAATTATATATAATTATATTATATATATTATATTATATATAATTATATATAATTATATTATATATTATATGTAATATAAATATATATAATTATATTATATATATTATATGTAATATAATTATATATATTTATATTATATAT	.	PASS	SVTYPE=INS;END=9116182;SVLEN=235	GT:AD:DP:SAC	1/1:0,13:13:0,0,7,6
chr1	9123244	pbsv.DEL.512	ATTTAAATATATATTTAAATATATATATTTAAATATATATTTAAATTAATATATATTTAATTTAAATATATATTAAAATATATATATTTAATTTAAATATATATATTTAATTTAAATATATATTTAAATTAAA	A	.	PASS	SVTYPE=DEL;END=9123376;SVLEN=-132	GT:AD:DP:SAC	0/1:12,9:21:5,7,3,6
chr1	9123526	pbsv.INS.DUP.513	A	<DUP>	.	PASS	SVTYPE=DUP;END=9123564;SVLEN=38	GT:AD:DP:SAC	1/1:0,21:21:0,0,8,13
chr1	9129265	pbsv.INS.514	G	GTACCCCGGCCTTTAAGCCCCGCCTACATTCCCCGCCCCGCCCCGCCGTCCCGGGCCCTGAGCCCCGCCCACGCGCCGCACCCCGCCCCTC	.	PASS	SVTYPE=INS;END=9129265;SVLEN=90	GT:AD:DP:SAC	1/1:0,18:18:0,0,7,11
chr1	9142897	pbsv.DEL.515	TTCCTCCCTCCCTTCCTCCTTTCCTTCCTTCCATCCC	T	.	PASS	SVTYPE=DEL;END=9142933;SVLEN=-36	GT:AD:DP:SAC	0/1:9,13:22:3,6,3,10
chr1	9154217	pbsv.INS.516	A	AGGGAGGGCAAAGGTCAGTGGGGATGGT	.	PASS	SVTYPE=INS;END=9154217;SVLEN=27	GT:AD:DP:SAC	1/1:0,29:29:0,0,13,16
chr1	9170365	pbsv.INS.517	C	CACTAAAAATACAAAAAATTAGCCAGGTGTGGTGGTGGGTGCCTGTAGTCCCAGCTACTTAGGAGGCTATGGCAGGAGAATGGCATGAACCCAGGAGGCAGAGGTTGCAGTGAGCCGAGATCACGCCACTGCACCCCAGCCTGGGTGACAGAGCAAGACTCCATCTCAAAAAAAAAAAAAAGAAAAAAAAAAAAACTGTAACTGGGCTGGGTGCGGTGGCTCACACCTGTAATCCCAGCACTTTGGGAGGCCAAGGAGGGTGGATCATGAGGTCAGGCATTCCAGACCAGCTTGGCCAATATAGTGAAACCCTGTCTCT	.	PASS	SVTYPE=INS;END=9170365;SVLEN=318	GT:AD:DP:SAC	1/1:0,23:23:0,0,17,6
chr1	9193875	pbsv.DEL.518	TGATAGATAGATAGATAGATAGATA	T	.	PASS	SVTYPE=DEL;END=9193899;SVLEN=-24	GT:AD:DP:SAC	0/1:17,12:29:10,7,6,6
chr1	9282514	pbsv.INS.519	C	CTCCCTCTCCCCCTTCCCCCTCCCCCCTCCCCCTTCCCCTCCCCCTCCTTGTCCTCCTCCTCCTCCCCCTCCTCTTCCCCCTCCTCCCCCTCCTCTTCCCCCTCCTCCCCGTCCTCTTCCCCCTCCTCTCCCTCCTCCCCCTCCTCTTCCCCCTCCTCCCCCCATCTTCCTCCTCCTCCCCCTCCTCTTCCCCGTCCTCCCCCTCCTCCTCCTCCCCCT	.	PASS	SVTYPE=INS;END=9282514;SVLEN=218	GT:AD:DP:SAC	1/1:0,14:14:0,0,9,5
chr1	9310073	pbsv.DEL.520	CCTGTGATGATGCCTCTGCACCTGCCGTGGGAAGGCCACAGAGTCTAGGGGCCAT	C	.	PASS	SVTYPE=DEL;END=9310127;SVLEN=-54	GT:AD:DP:SAC	0/1:10,15:25:2,8,8,7
chr1	9310128	pbsv.INS.DUP.521	C	<DUP>	.	PASS	SVTYPE=DUP;END=9310194;SVLEN=66	GT:AD:DP:SAC	0/1:15,10:25:8,7,2,8
chr1	9357089	pbsv.DEL.522	GTGGATGGATGGATGGATGGATGAGTGGA	G	.	PASS	SVTYPE=DEL;END=9357117;SVLEN=-28	GT:AD:DP:SAC	0/1:15,13:28:4,11,9,4
chr1	9361156	pbsv.INS.DUP.523	C	<DUP>	.	PASS	SVTYPE=DUP;END=9361173;SVLEN=17	GT:AD:DP:SAC	0/1:18,13:31:6,12,8,5
chr1	9380341	pbsv.INS.DUP.524	G	<DUP>	.	PASS	SVTYPE=DUP;END=9380362;SVLEN=21	GT:AD:DP:SAC	0/1:3,9:12:0,3,6,3
chr1	9411293	pbsv.INS.525	C	CCACCACACTACCACACCACCACACTACCACACCACCACACTACACCACACCACAACACCACACTACCACAACACCACACTACCACAACACCACGACACCACAACACCACGACACCACAACACCACACTACCACACCACAACACCACACTACCACAACACCACAACACCACAACACCACACTACCACAACACCACAACACCACACTACCACACCACACTACCACAACACCACGACACCACAACACCACACTACCACAACACCAGAACACCACAACACCACACTACCACAGCACCACAACACCACACTACCACAACACCACAACACCACACTACCACAGCACCACAACACCACACTACCACAACACCACACCTCCACACCGCCACAACACCACACTACCACACCACACCACCACACTACCATAACACCACACTACCACACCACACTACCATAACACCACAACACACTACCACACCACCACACCACACTACCACAACACCACACTACCACAAAACCACACTACCACAACACCACAACACCACACGACCACACCACCACACCACCACAACACCACACTACCACAACACCACACTACCACAACACAACACCACACTACCACAACACCACAACACCACACTACCACAACACCACACTACCAGAACACCACACCACCACACCACACTACCACACCACCACAACACCACACTACCACAACACCACACAACACCACACCATACTACCACAACACCACAACACCAGACTACAACACCACACCACCACACTACCACACTACCACACTACCACAACACCACACTACCACACTACCACAACACCACACTACCACAACACCACAACACCACAACACCATACTACCACACCACCACACTACCACACCACCACACCACCACAACACCACACTACCACACCACCACAACACCACACTACCACACCACCACACTGCCACACCACCACAACACCACACTACCACAACACCACACTGCCACACCACCACAACACCACACTACCACAACACCACACTACCACAACACCATACTACCACAACACCACACCACCACACTACCACACTACCACAACACCACAACACCACACCACACCATACTACCACAACACCACAACACCACACCACACTACCACAACACCACACCACCACACCACACTACCACACCACCACACCACCACACTACCATAACACCACACCACACTACCACACCACACCACACTACCACAACACCACACTACCACAACACCACAACACCACACTACAACACCACACCACACTACCACAACACCACACTACCACACCACCACAACAACACACTACCACACCACCACACCACCACAACACCACACCATACTACCACAA	.	PASS	SVTYPE=INS;END=9411293;SVLEN=1381	GT:AD:DP:SAC	1/1:4,19:23:1,3,7,12
chr1	9523543	pbsv.DEL.526	ATATATATATATATATATTTTT	A	.	PASS	SVTYPE=DEL;END=9523564;SVLEN=-21	GT:AD:DP:SAC	1/1:0,25:25:0,0,12,13
chr1	9531830	pbsv.DEL.527	GGTGTGTGTGTGTGTGTGTGTGTGTGTGTGTGT	G	.	PASS	SVTYPE=DEL;END=9531862;SVLEN=-32	GT:AD:DP:SAC	0/1:10,13:23:7,3,7,6
chr1	9535553	pbsv.DEL.528	ATGCCACTGCACTCCAGCCTGGGTGACAGAGTGAGACTTCATCTAAAAAAATAAATAAAAATAAATAAAATAAAATAGAGATGGGGTCTTGCTATGTTGCCCAGGTTAGTCTAGAGCCGAAATGATCCTCCCACCGTGGCCTCCCAAAGTGATGAGATTACAGAGGTGAGCCACCACACCCAGCCTGTAAAAATAATTTTTTTCTTTTTTGACACGGAGTTTCACTCTTGTCACCCAGGCTGGAGTGCAATGGCATGTTCTCAGCTCACCACAACTCCCACCTCTTGGGTTCAAGCCATTCTCCTGCCTCAGCCTCCCAAGCAGGTGGGATTACAGCCGCCCACCACCATGCCGAAGTTAATTTTTGTATTTTTAGTAGCAGCTTATGGGCCAGGCTGGTCTCAAACTCCTGACCTCAGGTGATCTGCCTGCCTCAGCCTCTCAAAGTGCTGGGATTACTGGCGTGAGCCACCGCGCCTGGCCTAAAAATAATTTTTAAAATTTTTATATTAAAATTGCTGCTAGCAAAACCTTTTTTTTTGTATATTGACCTTATTTCCTGTGATCTTGCTAAATTCACTAATTAGTTCTAGTAGTTGTTATATAGATTACTTAGAATTTTCTAGTAAACAGTTACATCATCTATGACTGAAGACAGTTTCACTTCTTTATGATCTTTACACATTTTTTTTTCTTGCCTTACTGCACTGACTAGGGCCTCTAGCACAACATTGAGTAAGTGGTAACGGCAAATATCTTTGCTTATTGCCAATCTTAGGGGCAGGTGGTCAGTTATTTAATGTTGTGTGTGATGTTAGCTATAGGTTTGGGGTAGACGCTTTATATCAGATAGAGGAATTCCCTCCTGTTCCTTGTTTGCTGAGAGCTTTTTTTCATGAATAGGTGTTCAGTTTTTTCAAATGCTTTTCTGCATCAATTTACATGGTCATCAGGTTTTTTTCCATTATTCTCTCTTTCTCTTTCACTGTTTTTTTTTTCTTTTTTTCCTTTTTTTTTTTTTTTTTTTTTTTTTGCTGTTGACACAGCCCCAGGAGGTCCTGGGAACATGTGTCCCTGTTATTCTCTTAATATGCTGAATTATATGGATTGATTTTTTGAATGTTAAACCAATCTCTAATTCCTGGGCATCTCTCATTTCGTCCTGATGTATTATCCTTTTTCTATATTGCTGGATTTGATTGCCAATGTTTCATTAAAGGTTTTTATCTATTGGAATCTCTGTTGTATACCCAGTACATGGCCATGGCCAATGCCTGAGCTGGTGTCAGAGGAGCTCTAGAAGTCTAGGAAGGGGGCCATCCTAGTCAGGGAAAATAGCAGGTTCAAGCCAGGCGTGGTGGCTCACACCTGTAATCTCAGCACTTTGGGAGGCCAAGGCGGGCGGATCACCTGAGGTCAGGAGTTCGAGCCCAGCCTGGCCAACATAGTGAAACCCTGTCTCTACTAAAAATACAAAAATTAACCAGGCATGGTTGCGGGCGCCTGTAATCCCAGCTACTCGGGAGGCTGAGGCAGGAGAAACGCTTGAACCCAAGAGGTGGGGGTCGCAGTGAGCCGAGAACGCACCATTGCACTCCAGCCTGGGCAACAAGAGTGAAACACCGTGTCAAAAAAAAAAAAAAAGAAAAAACCAACAAAAATTAGCCAAGCATGGTGGCATATGTCTGTAATCCCAGCTACTCAGGAGGCTGAGGCAGGACAATCGCTTGAATCTGGGAGGTGGAGTATGCAGTGAGCCAAGATGGTGCCACTGCACTCCAGCCTGGGTGACAGAATGAGGCCTCCTCTTAAAATAATAGGCCAGGTGCGGTGACTCACGCCTGTAACCCCAGCACTCTGGGAGGCTGAGGTGGGCGGATCACGAGGTCAGGAGTTTGAGACCAGCCTGACCAACATGGTGAAACCCTGTCTCTACTAAAAATACAAAAATTAGCCCAGTGTGGTGGTGCATGCCTGTAATCCCAGCTACTCAGGAGGCTGAGGCAGGAGAATTGCTTGAACCCGGGAGGCAGAGGTTGCAGTGAGACGAGATCG	A	.	PASS	SVTYPE=DEL;END=9537607;SVLEN=-2054	GT:AD:DP:SAC	0/1:12,8:20:6,6,4,4
chr1	9623988	pbsv.INS.529	C	CTGAGGTCAGGAATTCGAGACCAGCCAGGCCAACATGGCGAAACCCCATCTATACTAAAAACACAAAACTTTAGCCGGGCTTGGTGGTGGCGTGCGCCTGTAATCCCTGCTACTTGGGAGGCTGAGACACAAGAATCGCTTGAACCCGAGATGGGGTGGTTGCAGTGAGCCAAGATCGCGCCACTGCACTACAGCCTGGGCAACAGAGCAAGACTCTGTCTCAAAGATAAATACATACATACATACCTCTGACCTGTGCCTTGGGGTGGGGTCTTACTCCCTATACAAATGGCCTGGGTGGGAGACAGCAGCGAGTCCTGATACAAGAATCCCTCTGGGTTCTTAGAATTTTTTTTCTTTCTTTCTGAGACGAAATCTAGTTCTGTCGCCCAGGCTGGAGTGCAGTGGCACGATCTCAGCTCACTGCAACCTCTGCCTCCCAGATTCCGGTGATTCTTCTGCCTCAGCCTCCCAAGTAGCTGGGATTATGGGCACCCGCCACCACACCCGGCTAATTTTTGTATTTTTAGGAGAGACGGGGTTTCACCATGTTAGCCAGGTTGGTCTCGAACTCCTGACCTCGTGATCCACCCACCTCGGCCTCCCAAAGTGCTGGGATTACAAGTGTGAGCCACCACGCCTGGCTGGGTTCATAGAATTTTGAGTTGTAAAATAAAATTTGGAGACCCTCTAAATTTACTAGGGCAGAAGGGAACTAAGCCCTGGAGACTGATTCACATAGCATGTTTGTAACTCCTGCCTTTCTTAGATTGCAGATTGACTTTCTTCCCCATTGTTCTTGTTCTGTAAATGACTAGGAGAGATCAGAGACCAGACCTCCTTCCCCTCCAATCACTGATCTTTGTTATAAATTAACTGCCTCCTCTATTGTCCTGTGCCTAACTCAGACCAGATGGCCCAAAGGACCCCAAGACTGTTACATCTTCAGTGTTAAGGTTAAAATATACCTTTCCTGAAAGAAAAAGACCACCTCAGCTAATCAGATTGCATTAAGCCTTATAGAGAAATATGTTGAAATTCTGTTAAGCGGCCCTGAACTTTATCTATGTAAACAATCCTGAATTTCTACACTTCAGATCGAAACTGCCTTTGCACAGATTATGACAGTGAGAGGAATCTAACATGGCTGACTCCATCTTGCTTCTAGCTTCCCAGGCTGGCTGTCCTCACTCAGTCCTGGGCGTGGGCCAAGCTAGCCTTGGGAGGAATTCAGTTTATAGTTTAACTTTGAAGCAAGGATGATAATAGTCCCTCCCTACAACTGAGCCGTCCTTGTTTGGGGGCTGAAACCGCCTTTGTGAGACTAATGAAAGGTCACAAGATTAGGATTATGGGAGGAGGCTGAATTTTGTTAAAACATAGGCATTGTTGGCCAGACGTAGTGGCTCACGCCTGTAATCCCAGCACTTTGGGAGGCCGAGGCGGATGGATCACGAGGTCAGGAGTTCGAGACCAGCCTGACCAACATAGTGAAACCCCGTCTCTACTAAAAGTACAAAAAATTAGCCAGGTGTGGTGGCAGGCACCTGTAATCCCAGCTAGTCAGGAGGCTGAGGCAGGATAATTGCCTGAACCCGGGAGGTGGAGGTTGCAGTGAGCCGAGATCACACCACTGCACTCCAGCCTGGGTGACAGAGTGAGACTCCATCTCAAAAAAAAAAAAAAAAAAAAAAAAAAAGGAGCATAGTTTCTATAATTCCTTACTGCTCAGGAGTCATATGGTCAGAGGTCACAAGATGTGTGGCTTCCCCAATTGCTCCTATAGATAACATCACTATTGTAGAAACTAGGATTGGTCTTTTGAGATGTTTTTCAGACTGACCCCCTCCAGACTCATGACTAATGACTCAACCAGTCCTGTAGCCCCAGCCAGAGATAGATGGACCATTTCCTACACCCTGTGATTTTTATCCCCAACCAATCAGCAGCATCCATCCCCGAGCCCCTGCCACCAAACTGTCCTTGAAAAACCCCTAACCTCCGAGCTTTGGGGAGACCGAGTTCAATAATAACTCCACCTTCCATGTGGCTGGCCTCAAATTATTAATAATTAAACTTTTTTTTTTCTTTTTTGAGACAGAGTCTCACTGTCGCCCAGGTTGGAGTGCAGTGGCACGATCCTGGCTCACTGCAAGCTCCACCTCCCAGGTTCAAGCGATTCTCCTGCCTCAGCATCCAGAGTAGCTGGGACTACAGGTACATGCCACCATGCCCAGCTAATTTTGTATATTTAGTAGAGACGGGGTTTCACCATGTTAGCCAGGCTGAACTCGAACTCCTGACCTCAGGTGATCCACCCGCCTCCGTCTTCCAAAGTCTGGGATTACAGGCGGGAGCCACCGCGCCCGGCCCTAAACTCTCTCTTTGCTGCAATACCATAGTTAATAAATTTGTATGCCTTTTTTCCTTTTTTTCTTTTTCTTTTTTTTTTTTTTTTTTTGATACAGGGTCTCACTTATGTTGCCCGCGCTGGAGTGCAGTGGTTTTTCACAGGCATGACCACAGCACACTACAGCCTTAAACTCCTGGGCTCAAGTGACCCTGCTGCCTCGTCCTACGAAGTAGCCCTTTTCTCCTCTTAATCTGCCTTTTATCAGTTGATTTTCATCAAAACTTCAGAGGTAGAAGGAGAAGTTTGCCCTGGGCCCATGTAGTTTTGGCACAGTGAGCAGGATTCCAAAACCACTCTGCTCTTCTAGAAGCTGTAGTCAAGGGAACCCAAGGCCTGAGAAGCCAGCAGAAGGGTAAGAAATTCTTACCAGCCAGGTTACTGGCCTCTCTCTCTGTAGAGTCTGGTTGAGCAGATGGTAAAAATTACTGTTTATCTCTTTTTCCTCTCCAAAATCTTGATTAATGAGAGAAAAAGATTTGTATGATTAGTCTTGGGTATAGCAACCCTGATGTACTTTTTTTTTTCTTTTAAACAGAGTCTCACTCTGTCACCCAGGCTGGAGTGCAATGGTGTGATCTCGGATCACTGCAACCTCCCCCTCCCAGGTTCGAGCCATTCCCCTGCCTCAGCCTCCTGAGTAGCTGGGATTACAGGTGCCCACCACCATGCTTGGCTAATTTTTGTATTTTTAGTAGAGACAGGGTTTCGCCATGTTGGCCAGGCTGGTCTAGAACTCCTGACCTCAGGTAATCCATCCATCTCAGCGTCCCAAAGTGCTGGGATTACAGGTATGAGCCACCACGCCTGGCTTGGTGTGCTTTTTGCTATGAATATTCATATTGTCTGATCCTTTTCCCCCCAGGAATAGTATTTTCCTCTGTCTTTGTCTTTCTGTCTTGTTCTGTCATAGACAAGGGCACCACAGGGTGGAACACAGACTTAAAACTCCTAGAAGTCCACTGTTCAAGCTGGCCCTGCATACTGGTCAGTTTTGCTGTTCTGACCAGGTCAGCTTCTATTTAGACAAATCTTTTTTTTTTTTCTTTTTTTTGAGACAGAGTTTCGCTCTGTTGCCCAGGCTGGAGTGCAGTGGCTCGATCTCAGCTCACTGCAAGCTCCGCCTCCTGGGTGCACGCCATTCTTCTGCCTCAGCCTCCAGAGTAGCTGGGACTACAGGCGCCCGCCAACACGCCGGGCTAATTTTTTTTTGTATTTTTAGTAGAGACGGGGTTTCACCGTGTTAGCCAGGATGGTCTCGATCTCCTGACCTCGTGATCCGCCCGTCTCGGCCTCCCAAAGTTGCTGGGATTACAGGCGTGAGCCACTGTGCCCGGCCTATTTAGACGAATCTTGCTCAGGGTCCCCACAATAAAAACTGGATGAGATACTGTGTTAGGCAGTTCTTTTTTTTTTTTTTTTTTTGAGACTGAGTTTTGCTCTTGTCCCCCAGGCTGGAGTGCAGTGGTGCAATTTCGGCTCACTGCAACCTTTGCCTTCTGGTTTCAAGCGATTCTCCTGCCTCTGCCTCCCGAGTAGCTGGGATTACAGGCACCCACCACCACCCCCAGCTAAGTTTTGTATTTTTAGTAGAGATGGGGTTTCACCATGTTGGCCAGGCTGGTCTCGAACTCCTGACCTCATGATTCACCCTCCTCGGCCTCCCAAAGTGCTGGGATTACAGGCGTGAGCCACTGCACCTGGCCTGCACAGTTCTTGCATTGCTGTAAAGAAATACCCGAGACGGCCGGGCGCGGTGGCTCACGCCTGTAATCCCAGCACTTTGGGAGGCCGAGGCGGGCGGATCACGAGGTCAGGAGATCGAGACCATCCTGGCTAACAGGGTGAAACCCCGTCTCTATGAAAAATACAAAAAATTAGCTGGGCGTGGTGGCGGAAGCCTGTAGTCCCAGCTATTCGGGAGGCTGAGGCAGGAGAATGGCGTGAACCCGGGAGGCGGAGCTTGCAGTGAGCCGAGATCGCACCACTGCACTCCAGCCTGGGGGACAAGAGCAAAACTCAGTCTCAAAAAAAAAAAGCATAACAAAGAAATACCTGAGACTGGGTAATTTATAAAGAAAAGAGGATTAATTGGCTCACGGTTCTGCAGGCTGTACAGGAAGCATGGTGCTGACATCCGCCTGGCTTCTGGGAGGCCTTAGGGAGCCTTTACTCATGCGGAAGGCAAGGTGGGAGCAGGCACAGCACATGACAAGAGCAGACACGGGTGGGAGAAGGTGCCGCATGAGATGTCACTCACTATCGCAAGGACAGCACCAAGGAGATGGCGCTAAACCATTTATGAGAAATCCACCCCATGATCCAGTCACCTCCCATCAGGCGCCACCTCCAGCATTGGCAATTACAATCCAGCAGGAGACTGGGGGGACAAATAGCCAAACTATATCAGGCTCCCTCTTGTCTTGTTTTATGTCCTCGAGAGCTTGACTTGTGACAAGGGGGAGCACTCTCTCTTAGTCTTCACCATCTGGGGGGCATGATTTTGGGATCACATCCAGTGTCCAATCTGAAAAGATTGGGAACCCCAAGACACATGAGATTTTAGGCAGGTTACCCTTTGTTCCGAATGTGTCAAGCTCTCAGGGGAGTTTGAGGAAGTCCCATCTATAAGGGGACTTTGTCATCTCAACTCATGCTGCTTGGTTAGTCCCGGGAAAATCCAACCCCAGGAGGACCTACCCAGTATCACAGAGTAATGCGCCTGTGACTGGCAGACACCCCAAAATGTGCAGGGTACTAGAAGTACCTTATATACAAACACCATCCTTAACTGTCTGTGGCAACAAGAGTCTTTTGCCACTCAGGCACAGTGGCTCACGCCTGTAATCCCAGCACTTTGGGAATCCAAGGCAGGTAGATCACGTGAGGTCAGGAGTTCAAGACCAGCCTGACCAACATGGTGAAACCCCATCTCTACTAAAACTACAAAAAAATTAGCCGGGTGTGGTGGCGCATGCCTGTAATCCCAGCTACTGGGGAGGCTGAGGCAAGAGAAACACTTGAACCTGGGAGGCGGAGGTTGCCGTGAGCCAAGATCACGCCATCGCACTCCAGCCTGGGCGACATGAGCAAAAATCCATCTCAAAAAAAAAGAGTCTTTTGCCATCTTAGCCTATTCCTGGGAGTGATCATTGAGACTGCCTCTTCTATGCCTGTTCCGGAAAACACCTCTTGATTGTATGATAAAAACTTATTAATCCCAGCACTTTGGGAGGCTGAGGCGGGCAGATCATCTGAGGTCAGGAGTTCGCGACCAGTCTGACCAACGTGGAGAAACCCCGTCTCTACTAAAAATACAAAATTAGCTGGGCGTGGTGGCGCGTGCCTGTAATCCCAGCTACTCTGGAGGCTGAAGCAGAAGAATCACTTGAACCCGGGAAGCAGAGGTTGCAATGAGCTGAGACCGTGCCATTGCACTCCAGCCTGGGCAACAAGAGCAAAACTCTGTCTCAAAAACAAACAAAAAAACAAAAAAAACACAACTTATTGTTAACCTGGAAAATTACCTCCTGGGCTTTCCATGAAGAGGTGGATTGGACTGAGTCACTATTAGAATAAATACATCATTGAAATTTTAATTCTCCATGGCTAAAAGATGAATATTTTAAATTAGAAAGACTTCTATATTTGAAAAATATTTTAGACCTCTCTCATTCCAAACAATTGCTTATTTGAATTTATAGTGGTTGAAACTTTTTTTTTTTTTGAGACAGGATGGAGTGCAGTGGCACGATCACTGCTCACTGCAGCCTTGAACTGCTGGGCTCAGGCGAGCCTCCTACCTCAGCCTCCTGTGTAGCTGGGACTGCAGGGGCAGGCCACCACCCTCAACTTTTTAATTTTTTTAGAGGGGTCTCAACTATGTTGCCCAGGCTGATCTTGAACTTGTGGGCTCAAGCAGTCCTCCTGCCTTGGCCTCTCAAAGTGCCGGGATTACAGGTGTAAGCCACCATGCCCAGCCCAAACTTTTTAGAAAACACACATAATAACTGGGAGAGGTGGCTCATGCCTATAATCCCAGCGCTTTGGGAGGTCGAGGTGGGCGGATCACT	.	PASS	SVTYPE=INS;END=9623988;SVLEN=6482	GT:AD:DP:SAC	0/1:13,10:23:7,6,3,7
chr1	9680448	pbsv.INS.530	A	AAAAAAAAAAATTAAAACATTTTCATCACTCCAAAAAGAGATTTCACACCATTAGCAGTTACTCGTTTTTAGTATATTCACAGTTATGCAACCATCAGCATCATAAATTTTAAGCTGTGCATGGTGGCTCATGTCTGTAATCCAAGCACTTTGGGAGGCTGAGGCTGAACTCACTTGAGCCTAGAAGTTCAAGACCAGCCTGGGCAATATAGTGAGACCCTGTCTCTATT	.	PASS	SVTYPE=INS;END=9680448;SVLEN=229	GT:AD:DP:SAC	0/1:4,11:15:3,1,6,5
chr1	9804534	pbsv.DEL.531	CCAGCTTCTCCACTTAAGAAAGCAAGGAGTGGCAGGAGCTGTGG	C	.	PASS	SVTYPE=DEL;END=9804577;SVLEN=-43	GT:AD:DP:SAC	0/1:9,8:17:2,7,3,5
chr1	9810141	pbsv.INS.532	A	AAGGGAAGGGGGGAGGGAGGGAAGGGGGCAGGGAGGGAGGGAAGGGGGAGGGAGGGAAGGGGGGTAGGGAGGGAGGGAAGGGAGGTAGGGAGGGAGGGAAGGGGGGTAGGGAGGGAGGGAAGGGGGGTAGGGAGGGAGGG	.	PASS	SVTYPE=INS;END=9810141;SVLEN=139	GT:AD:DP:SAC	0/1:6,8:14:3,3,2,6
chr1	9810141	pbsv.INS.533	A	AAGGGAAGGGGGGGAGGGAGGGAAGGGGGCAGGGAGGGAGGGAAGGGGGAGGGAGGGAAGGGGGGTAGGGAGGGAGGGAAGGGAGGTAGGGAGGGAGGGAAGGGGGGTAGGGAGGGAGGGAAGGGGGGTAGGGAGGGAGGGAAGGGGGGTAGGGAGGGAGGGAAGGGGGGGTAGGGAGGGAGGGAAGGGGGGTAGGGAGGGAGGGAAGGGGGGTAGGGAGGGAGGG	.	PASS	SVTYPE=INS;END=9810141;SVLEN=225	GT:AD:DP:SAC	0/1:8,6:14:2,6,3,3
chr1	9968551	pbsv.INS.534	A	AAGGTCAGGAGTTTGAGACCAGCCTGGCCAACGTGGTGAAACCCCGACTCTACTAAAAAAAAAAGAACAAAAATTAGGCCTGGCGCGGTGGCTCACGCCTGTAATCCCAGCACTTTGGGAGGCCGAGGCGGGCAGATCACG	.	PASS	SVTYPE=INS;END=9968551;SVLEN=140	GT:AD:DP:SAC	1/1:0,22:22:0,0,14,8
chr1	10059230	pbsv.INS.535	T	TAAAAACAACAGCAACCACTTTGGGAGGCCGAGGCGGGCGGATCACGAGGTCAGGAGATCGAGACCATCCTGGCTAACACAGTGAAACCCCGTCTCTACTAAAAAAAAAACACAAAAAAATTAGCCGGGCGTGGTGGCGGGCGTCTGTAGTCCCAGCTACGCGGGAGGCTGAGGCAGGAGAATGGCGTGAACCCGGGAGGCGGAGCTTGCAGTGAGCCGAGATCGCGCCACTGCACTCCAGCCTGGGCGACAGAGCGAGACTCCGTCTCAAAAAAAAAAAAAAAAAAAAAAAAA	.	PASS	SVTYPE=INS;END=10059230;SVLEN=293	GT:AD:DP:SAC	0/1:18,7:25:6,12,2,5
chr1	10187604	pbsv.INS.536	T	TTATATAATATTATATATTATATAATAATATATAATATTATATAATATTATATATTATATAATAATATATAATATTATATAATATTATATATTATATAATAATATATAATATTATATAATATTATATATTATATAATAATATATAATATTATATAATATTATATATTATATAATAA	.	PASS	SVTYPE=INS;END=10187604;SVLEN=175	GT:AD:DP:SAC	0/1:4,13:17:0,4,7,6
chr1	10187647	pbsv.INS.DUP.537	A	<DUP>	.	PASS	SVTYPE=DUP;END=10187713;SVLEN=66	GT:AD:DP:SAC	0/1:5,12:17:0,5,7,5
chr1	10187962	pbsv.INS.538	T	TATATTATATAATAATATATAATATATATTATATAATAATATATAATATATATTATATAATTATATATAATATATATTATATAATTATATATTATATATATTATATAATTATATATTATATATATTATATAATTATATATATATATATATAATATATAATTATATAA	.	PASS	SVTYPE=INS;END=10187962;SVLEN=166	GT:AD:DP:SAC	0/1:13,5:18:4,9,3,2
chr1	10188100	pbsv.INS.539	T	TTATATAATTATATATAATATATATTATATAATTATATATAATATATATTATATAATTATATATAATATATATTATATTTATATATAATATATATTATATAAATATATATAATATATATTATATAATTATATATAATATATATTATATTTATATATAATATATATTATATAAATATATATAATATATATTATATAATTATATAATATATATTATATAATTATATAATATATATTATATAATTATATAATATATATTATATATAATTATATATAATATATATTATATAATTATATAATATATATTATATATAATTATATATAATATATATTATATAATTATATATAATATATATTATATAATTATATATTATATATTATATAATTATATATTATATATTATATAATTATATATTATATAATATATAATTATATAATATATAATATATAATATATAATATATATTATATAATTATATATAATATATATTATATAATTATATATAATATATATTATATAATTATATAATATATATTATATATAATTATATAATATATATTATATATAATTATATAATATATATTATATATAATTATATATAATATATATTATATAATTATATATAA	.	PASS	SVTYPE=INS;END=10188100;SVLEN=622	GT:AD:DP:SAC	0/1:8,10:18:2,6,5,5
chr1	10274673	pbsv.DEL.540	GAATGCACAAGATTAGTATTTTCCCCTGTGCAAAAATAAAAATTGAGGATGGGGTATTTGATGATGTTAGGGAATTATTGTTTATTT	G	.	PASS	SVTYPE=DEL;END=10274759;SVLEN=-86	GT:AD:DP:SAC	0/1:14,12:26:8,6,5,7
chr1	10309411	pbsv.DEL.541	CTGATGAGACTGTGGCCACACAGTGCTGCTGGTGGTGAGAAGCGAAGTTAAGTGTTGTCAACAACTGGGGTGTCATCTTGGGTGTGGATATTTTCCTTCCAGCTATTGCTTGCTAATTATAATCTGCCATTAGGAGCCAAGCCTTTAATGTCTAAAACAGCCTAACCGGAAAACTCAGAATGGTGATATTGATTTTACTGTGAATATCACCTTCTCAGAGGTGCCTTAATTGTACCACCATCATCTCTCATCGAGAGTACCCTAGCTTGTCTCTTTGCTTCTATTCTTGACCCCTATAATCCAATGTCCACATAGCAACCAAGATCATCTTTTAAAAACATAAATCATATCTTGTCAGTGTCCTCAGGGGCTTTCCATTGCATGAAAGAATCTTAGTCTTACTGTAGTCTCCAAGGCTTTACATGTTTTGGCTGCTTACCTACCACTCTTAACACTGTCACTCTCACACCACAGACACTCTGCCCTTTTTTTTGTTCCTTGTATATGCCAAGTTTCTTCCCACCTCTGGGCTCTTGCACTTCTCAAGCCTGGAGCCCATTTCCATCATGCTTACCTCCCCTTCCAGACTTGAGCTCCTCAGCTCTTTCTGCCCAGCCCACCACAAGTTGACTCACTGTTTTAATAATGATGGCCTGTAATTATCTTTTCTTTGTATTTGTTTGGTTCTTCCACGAGAATGTAAACTCACCTAGAATAAATGCCGTATCTGTCTTATTCACTTCGCCAGTCATATAAATCCATAACCTGGAAGAGTGGTTCTCAAACTTTAATGTCAGTTAGAATTTTGGGGTCTTATGAGAACACAGACTATTGGGCCCACCTTCAGAGTTTCTGATTCACTAGGTCTGGGGCGAGACCTGATAAATTTGCATACCTCATAAATTCCCAGGTGATTCTGATGCTGCTGGTCCAGTAAACACCTTTGATAACCAGTGATCTGGAATGGGGGCTTGGTAAGCATTTTCTGTAAAACACTAGATAGTAAATATTTTAGACTTAGTGGACCATGTGGTCTTTTTTGTGAAACTGTTCAACTCTATTGTTGTAGTACGAAAGCAGCCATAGACAATATGGAAATGAACAAGGGTGGCCGTGTTCCAGTCAAACTGTGTTTACAGAAACAGGCAGTGGGCTGGATCTAGCCCGAAGGCCATAGTTTGCCGACCCCGATCTAGAAGATAGCTACTTCTGATAAATATTTATCTAAAAGATCAGTATGTGACTGTGTATGTAATCTAGAAGACAGATACATGCCAGTTGCTGGGATGAGTGGTAAGTGACAAATGTGTGGTCCCTGGCCTCATAAAGTTCTCAGAGTTATGGAGGGAGACAGCTGTAATAACCACACCAGTAGTGAGTCAGTACATTTGTGACAAGTGCCATGATGGAAAAACACAAGGTGCTCTGAAAGGGTTTAACGGGTGCCTTTGGGAATGAAAAGTGGCCTCTCATTGCTCTTAGCTGACAATGTTTTTGTTTCACTGAGGAAAAAAAGCAATCAGAAGAAACTTTGTTTTCTTCCTTTGTCTAGTTTTGCCTGCATCATCCATCCATACCTGTACTGGGCTTTCCCTCCTGTTAGTGGATAAACTGTCCTTGATCCTCTCCTAGCCCAGCCCTTGCTCCCTGCATTCCATGCCCTCTCAAGAACTTGTTGAACATTTACCCCCTTCTCTTTTACATCATCAGTTTCTCTCCTGGATTATTCCTGCCAGCATGCAAACATGTCACCAGTTGCAAAAGTTTTCTGTACTTATTACGTCCTACTTGCCTACCTCCCATTCTTTTTTTTTTTTTTTTTGAGATAGAGTCTCACTCTGTCACCCAGGCTGGAGTGCAGTGGCACGATCTGAGCTTACTGCAACCTCTACCTTCCGGGTTCAAGTAATTCTCCTGCCTCCTGAGTAGCTGGGACTACAGGTGAACGCCACCACACCGAGCTAATTTTTGTATTTTTAGTAGAGACGGACGGGGTCTCACCATGTTGGCTAGGCTGGTCTTGAACTCCTGACCTCAGGTGATCCACCTGTCTCAGCCTCCCAAAGTGCTGGGATTACGGGTGTGAGCCACCGCTCCAGGCCCCATTTTTTCTTTTCATTATTTCCTATCCTCATTCTTGCTGGAACTCATCTAGTCAGACTCTTGTTCTCCCCTCACCACCAAAGCTGCTCTTATCAGAGTCACAAAAGCTCTTCTTGATGATAGATTCAGTGCATTTTCTCAGTCCTCATCTTACTGAATGTCTCTGGCATTTGACACAGTTGTCTGCTCTTCATGGGACACTTTCTTCTCTTGGCTTCTTTTCCTTGAACCTTTCCAGCTGCTCCATCATGGTCTGTGGACACAGACCTTGGCTATTTCTATATGTTTCTCTGTTCCCCCTTCCATTTTTGTACTGATGATGAAGATAATGATAACTCATATATTGAGCATGTATTACATGTATTAATACACATAAACCTTTTACATGTTTTGACTCATTGAGTCCTCACAACACCCCTCTTCTGTGAGGTAGGTATTGCTTATTCCCTTTTCACATACTTTCCCAGTGTAACACGGCTACTCAGCGGGAGAGCCAGAGCCAGTCCCAGGGAGTCATTCTGTCTGCAAACCTCTGCCCTGCCTCGCCTTCTGCTGACTCTCAGGTGTCCTCTCTCTCCAGCCTGGGCCCCTACCCTGAGCTCTAGATGCTGATGATACACAACTACTGCCTGACATCCAAATCACTGGCAGGCACCTTACATTTAAATCATTTGAACTGGAGCAGCTAGCTCAGGCCACAAATCCAAGTCACCTTTAGTTTCTCTTTTTCTTCACATCCCATGATCAGATCATCAGTAGATCCTGTTTGCTCTCCCTGTAAAACATATCCTGACTCCATCTCTTTTCACCACCTTTGCTGCTAATAACCTGGTCCAAGCCACCACAGTGCTGGACAGTGCTGTGACAGCCTCATGACCATTCTTCTTATTTCCATAGTTCCTCCTGAGTCCCACAGAGAATAATGTTTTTAAAACATATCCCAGCTCTAAACCATCCAGCAGTTTCCATTAGAATAATATCCCCAGACCTTACCATGGTCTATAAGGCCATCTGTACTCCATTTGCTACCTGATTACATCTGATGCATCTCCTACCCGTCTCCCTACTCTGCCATTCCATCCACACAAGTTTTCTTGCTTTTCCTGAAATATGTGGTGCCCCTTTCCATTTCAGGACCTTGGCACTTGCTGTTACTATGAATTTGAGTAGAATAACCCCTGCCAAAGACCTCTGCCTGCTTAACCTACTCAGTCTAGAAGTCTGTCTCCCATTCTTCTCCCTGGTAGTCTCTAACCCTATCTTTATCTTTCTTCATACTAGTACTCGCCACTAAAATCCATCTATATTTTGTTTACTCTTTATCATCTCTGTCTCCTTTGTCAATGGAACCCTTGTCTTATTGACCACTAGCATTTGGCACATAGTAGGAGCACAAAAGGTATTTGCTGAGTGGATGGATGGATAATGGTTTAAAAATCATGCTCTGGATTGCCTGGGCTCAAGTCTCATTTTTAGCATTTGCTTAACCTCTTTCTTTCTCTTTAACATGAGGCTAACTATATAGTACCATCTTTATTTTTTTGTTTTGTTTTGTTTTTTGTTTTTTTATTGAGACAGAGTCTTGCTCTGTCACCTAGGCTGGAGTGTGTGACACGATCTTGGCTCACTGCAACCTCTGCTGCCCTGGTTCAAGCGATTCTTGTGGCTCAGCCTCCCAAGTAGCTGAGACTACAGGCACACGCCACCACGCCCTACTTATTTTTTTGTATTTTTAGTAGAGATGAGTTTTGCCATGGTGACCAGACTGGTTTCAAACTCCCGACCTCAGGTGATCCGTCCACCTTGGCCTCCCAAAGTTCTGGGATTACAGGCATGAGCCACCACGCCTAGCCTAGTACCATCTTTATAAGGTTATTGAGAAGATTGTAATAATTCATGTTTAACATTAAGAACACTTCCTGATACAAAATAAGCTTAAAAACCGGGGTAGATAGGTAGGAGAGAACATTCTAGTAGAGAGAACAGCCAGTGCTGTGCCTTTATAAATATGGGGCATATTTTGAACTAGTTAGGATTTTTTTTTTTTTTTTTTTTGAGATGGAGTCTCGCTCTGTCGCCCAGGCTGGAGTGCAGTGGCGCAATCTCGGCTCACTGCAAGCTCCGCCTCCTGGGTTCACACCATTCTCCTGCCTCAGGCTCCCGAGTAGCTGGGACTACAGGTGCCCACCACCACACCCGGCTAATTTTTTGTAGTTTTAGTAGAGACGGGGTTTCACCGTGTTAGCCAGGATGGTCTTGATCTCCTGACCTCGTGATCTGCCCACCTTGGCCTCCCAAAGTGTTGAGATTACAGGCGTGAGCCACCGTGCTTGGCCATTAGGATTTCTTATAAACATAAATGTCTACTGAAAAAATTATTATTATTATTATTATTACTGAGACAGAGTTTCACTCTTGTTGCCCAGGCCGGAGTGCAGTGGCGAGATCTTGGCTCACTGCAACCTCTGCCTCCTGGGTTCAAGCAGTTCTCCTGCTCAGCCTTCCGAGTAGCTGGGATTACGGCATGTGCCACCATGCCTAGCTAATTTTTGTATCATTAGTAGAGATGGGGTTTCACCAGTCAGCCAGGCTGGTCTCGAACTCCTAACTCACCCGCCTCGGCCTCCCAAAGTGCTGGGATTGCAGGCATGAGCCACCGCGTCCAGCCAAAATATATTATTTTTTAATGTGCCTTCCGTAATTAGTTTTTGTCACAAAATGAACAGAACGATAGTATGTGAATCTCATTAATTAGCCATTTGTTGTGGGAAATGGTGATGATATACAGTGTCCTTTTTAAAAGCTCGTAAGTAGCCTGGTTTGGGGAGGGGGCCAATTCAATAGATGATGTTGATATTTTGACTATCAATTGTGGTCAAAATGCAGTTAAAGTTTTTTGTTTGTTTGTTTTTGTTGTTGTTTTTGAGATGGGGTCTCGCTGTGTCCTCCAGGCTGGAGTGGAGTGGCACAGTCTTGGCTCACTGCAACCTCCACTTCCTGGGCTCAAGTGATCCTCCCACCTTAGCGTCCCGAGTAACTGGGACTACATATGCCCTCCACTAAGTCCGGCTAATTTTTGTGTTTTTAGCAGAAACAGGGTCTCACTATGTTGCCCGGACTGGTCTCAAACTCCTGAGCTCAAGTGATCCACCCGCCTCTGCCTCCCAGAGTGCTGGGATTACAGGCATGTGCCACCACACCTGGCCCAGTTAAACTTTTTAGATTCATAGGGCTATGGGAAATCTTTTCATGTTAGTTTTGGTTACTAAAGCACAGCCACAGCTGTTAGGGAAGGTCATCCTCATACCTTAACTGTCAGAGTCTGAGAATTTTGTATTCATTGGTAGTTTGACCAGCCTGTCAACTTATTCTTGAAGAAATCCTCAAGATAAAGTATTAACATTTTTTTTCTACCTGATGATTTTTAGGTAAAGCAGCAGCTTTCTCTTTTTGCTATAATAATTCCATGTAATGTATAGTTTTTCCCCGACTCCCCAGCTTTTTGAGACATTTGAAACAGAGAAGCTGAAAAAAAAACTATAATGAACTTTTGTATACCCATACTTATATATTTTTCCTGAATTATGTGAAAATTATAGATATCATGGCAGTTTACCCCAAATACTTCCATGCTTATCTCTTAAAATCAAGAATATTCTTTTTTTTTTTTTTTTTTTTTTTTTTAAGACGGAGTCTCACTCTGTTGCCCAGGCTAGAGCAATGGTGCAATCTCAGCTCACTGCAAACTACACCTCCCGGGTTGAAGTGATTCTCCCGCCTCAGCCTCCCAAGTAGCTGGGACTACAGGCACCTGCTATCATGCCCAGCTAATTTTGTGTTTTTGTAGAGATGGGGTTTCACCATGTTGGCCAGGCTGGTCTTGAACTCCTGACCTCAGGTGATCTGCCTGCCTCGGCCTCCCAAAGTGCTGGGATTACAGGCATGAGCCACTGCATCCAGCCAGGAATATTCTCCTAATACCACTATCCCATCTAGGAAATTTAATACTGATTCAATATTGATTCAATATTATATCATGTACAGTCCATTTTCAAATTTCGTTAATTAAATCAAAAATTAGGAAAGAGAGTGTTTTAATCCAAGATCCAGTCAAGGTTTATATATTTCATTTGGTTATGATTTTTTAAATCTTTCATTATACTGGTATTTTTGAATTGTCTAGGCCACATTCTGATTTGTCTGATTATTTCCTCAGTATTAGATTCAAGTTAAATCTTTTTGTTAAGAATGCTATAAAGGGGCCGGGTGCAGTGGCTCACGCCTCTAATCCCAGCGCTTTGGGAGGCCGAGACGGGTGGATCACCTGAGGTCAGGAGTTCAAGACCAGCCTGGCCAACATGGTAAAACCCCCTCTCTATTAAAAATACAAAATTTAACTGGGCATGGTGGTACACACCTGTAGTCCCAGCTACTTGGGAGGCTGAGGCAGGAGAATTGCTTGAACCTGGGAGGCAGAGGTTATAGTGAGCTGAGATTGTGCCACTGCACTCCAGCCTGGGTGACAGAGCAAAACTCCATCTCAAAAAAAAAAAAAAAAAAAAGCTATGAAGGGGCCAGGCACGTTGGCTCACTCTTGTAGTCCCAGCTACTTGGGAGGCTGAGGCAGGAGGATCACTTGAGCCTGAGAGGTCAAGGTTATAGTGAGCTATGATTGTACCATTGCACCCCAGCCTGGGTGACAGAGGGAGACCCTTTCTCCAAAAAAAAGGAAAAAGATTGCTATAATGGTGATGTTGTGTACTTCCTGTTGCATCACATCAGTAGACATAAAATGTCAGTTTGTCCTATTATCAATAATGTTAAAGTTTGGTAAATTTGGTTAATGTGATGTTTCCCAGCTCTCTGCATTGTAAATATATCATTTCCCTTCTTAAATAGATATCTGGGCATGGACTTTGGATCGTATGCATATCCTGTTTCCCATGCATCTTTTACTCAATTATTTTAGCTTTTTGTTGTTTGTTGCTATTGTTGTTGTTTTTAAGATGGGGTCTCTTGCTCTGTAGCCCAGGCTGGAGTACAGTGGCACGATCTCGGCTCACTGCACCCTCCGCCTCCCGGGCTCAAGTGATCCTCCTACCTCAGCCCCTCTAGTAGCTGGGACTACAGGTGTGTGCCATCACACCTGGATAATTTTTGTATTCTTTTGTAGACATGGGGTTTGGCCATGTTGCCCAGGCCAGTCTGGAATTCCTGGGCTCAAGCAGTTTGCCTGCCTCAGCCTCCCAAAGTGCTGGGATTATAGGCATTGAGTCACTGTGCTTGGCCTATTTTAGTATTTATTATCCTTTCTTGATTCAGTTATTACATCTGGGGTTGCAATATGGTGATTTTCCAATTGCCATTTCTTCTGCATTTATTAGCCACCTTTTTTTTGTTTTTTTGTTTTTCAGATGGGATCTTGCTGTGTTGCCCAGGCTGGAGTGGCTATTCACAGGCCTGATCATAGCGCACTACAGCCTTCAACTCCTGGGCTCCAGGGATCCCAGGGGCTGGGCATGGTGGCTCACACCTGTAATCCCAGCACTTTGGGAGATAATTTAACTTTCTCAGAATTAGAAGGCTAGTAAGAAAAAGTGCCAGGACCCCAAACCCAAGCCTCTTTAGCCTCGAGTAGCTGAAATGAACAGGTGCATGCCCCATGCCTGGTAATTAGCTAGCTTTTAAAAAATTTTTATTTAAAGAAGAGTTTCCCCTTTTTCTCTCCTTCTTTCAGTATCACCATGGAATCATGAATTCTTTCTATATTCAATGTACTGTGCTATTTTTCTGTTGATTTATTGGCCAGTGGGATCCTGTGTCCTTTTGAAATGGCCCCAGTGGTGTTTGAGTTCTTCCATCCTTTCTGACACAAAATATTTCAGACTCACCTTGTACTTTCCTTGCTTCAGACCTGGAAGCAGCTATTTTTTTCAAGGAACCCTGGTTCCTTTCAGTGGCAGTGGTACTTAGAAACCAAGATCTAGGTGCTAAGTATGCTTAAACAATAACCTTTTATAAAAAAACATTGCCTGAGGCCAGGCGCACTGGCTCACATCTATAATCCCAGCACTTTGGGAGGCCGAGGTGGGCGGATCACGAGGTAAGGAGTTCGAGACCAGCCTGGCCAACATAGTGAAACCCTGTCTCTACTAAAAATACAAAAAATTAGCCAGGCACGGTGGCGTGCACCTGTAGTCCCAGCTACTTGGGAGGCTAAGGCAGGAGAATCGCTTGAACCTGGGAGGCAGAGGTTGTGGTGAGCCGAGATCGCATCACTGCACTCCAACCTGGGTGACAGAGCGAGACTCCACCTCAAAAAAAAAAAAATTGCCTGACATTTTGATATTGTATTACCATGTAAGAGGGCTTTCACGTGTTTTTAAAATGGTTCATCTCTTGGTCCTTCCTCTAGTACTGTGTGGGTAGGCAGGTCAAATGCTAAAATCTTTATTTAAAGATGAAGAAGGTGAAGTTTAGAGATAATTTAACTTTCTCAGAATTAGAAGGCTAGTAAGAACAAGTGCCAGGACCCCAAACCCAAGCCTCTTACCAGTTTAATTTTTTTTTCTTTTTTTTCATAACATGTAGTCTCCTAAAAAAGTGTGTTTAGATATCTAGTAAAGCTATGTAGTTGGTTCGTGGTCTTGGTCACTGCCTGCCCATCTAAAGAGAACACTTCCTTTGTGAGAATAACTGACAAACGACCAGAACCATAGAGGATATTTGCATCCTTCTGAGCATTGCTTGGGAGCTCCTTTTGTAATGGAGTTTGCTAAATGGCTTTCAGCAGTGCTTTATGATGCATGGAATGTTTGATGTGGGACTTGGAGAGCTCTGTTTGGAAACAGTGGATAGTCATACTTATACCCTTTGTCTCATGACAGCCTGTAATTGGGTCACTGCTAGGGAACCAAAAGAAGCAGGGCTGGGTGCGGTGGCTCACGCCTGTAATCCCAGCACTTTGGGAGGCCAAGGTGGGCAGATCGTGAGGTCAGGAGTTCGAGATCAGCCTGGCCAACATGGTGAAAACCCATCTCTACTAAAATATAAAAATTAGTCGGGCATGGTGGCGGGCACCTGTAGT	C	.	PASS	SVTYPE=DEL;END=10318600;SVLEN=-9189	GT:AD:DP:SAC	0/1:3,9:12:3,0,5,4
chr1	10422423	pbsv.DEL.542	CCAAAGTGCTGGGATTACAGGCAGAAGCCACTACCCCCTGGCCAGCAGTGCGTGCTGTTTGTACTGAGAGAAACCAGATGTTACCTCTCAGCACCAGTGGTGAATTTGCTTTGCACCCCAGTCTTCAAAAGGTTTCTGGTGGGGGTGCCTCTGTGTGCTGCGCAGCAGGTGTAGAGGTTAAGAAAGGTCAGAGCTTCTCAAACTAACCTGTTACAACTCCCCCACTCCCACCACCACCCCCGAGATTTTGAAAAAATGTAGATTCTGATTCGGTAGAATCCTGAAAATGGCTCTTCGTGGGGTGGAGCCCCATGTTCTGCATTTCTATCTTTTTTTTGAGACAAGGTCTCATTCTGTGGCCCAGGCTGGAGTGCAGTGTGGCACTATCATGGCTCACTGCAGCCTCAACCTCCTGGGCTCAGGTGATCCTCCCAACTCAGCCTCCTGGCTAGCTGGGACTCCAGGTGCACACCGCCACGCCTGGCTAATTTCTAAACTTTTTGTAGAGATGAGCTCTCCCTATGTTGCCCAGGCTGATCTTCAACTCCTGGGCTCAAGCGATCCTCCCGCCTCAGCCTCCCAAGTGCTGAGACCACAGGCATGAGCCACCACGCCTGGCCCTGGGCCCCAATCTTGGCTCCGCCACAAATTCAGCCTTACTTCACAAGTTAGTTAACCTCTATGTGCGTATTTTCTCCTCTATATAAAAGGGATGATGATAACACCCACCTCACAGAGCCGTCTTCCCGACTAAACACAAGGCACTTGCACCAGAGCCACCACACACTGAGCACTATGTAAGGTTTACTGTTTATTACCTGCCTCCTAAAGAGAGGCTGCCAAACAATTCTGAGTGTGGAAGGAGGTGGAAAGAGGGGTTTTGCCCTTAGCCAAGTCAGTCCTGTTCAGTCTAACCACTAAAAGGGACAGATCTGGTGGCTTCTTTGAGGTAGAAATTATAGGCCCCTAATGATGTCTGCCACAACTCTGCTTTACTGGGGACACAAAGGTGTGTTATACAGACAAGGGTCAGACAAGGAAACAGGAGTTTTGTTTTCACTTTTGAGACAGTCTCACTCTGTTTCCCAGCTGGAGTGCAGGGCGCGATCTCGGCTCACTGCAACCTCTACCTCCCTAGTTCACGCAGTTCTCCTGCTTCAACCTCCTGAATAGCTGGGATTACAGGTGCCCACCACTACGCCCGGCTAATTTTTGTATTTTAGTAGAGACAGGGTTTCCCCGTGTTGGCCAGGCTGGTCTTGAACTCCTGACCTCAAATGATCCACCCGCCTCAGCCTCT	C	.	PASS	SVTYPE=DEL;END=10423722;SVLEN=-1299	GT:AD:DP:SAC	0/1:8,13:21:4,4,5,8
chr1	10445270	pbsv.DEL.543	TGCATGCCTGTAGACCCAGTTAGCTACTCAGGAGGCTGAG	T	.	PASS	SVTYPE=DEL;END=10445309;SVLEN=-39	GT:AD:DP:SAC	0/1:14,6:20:5,9,3,3
chr1	10498280	pbsv.DEL.544	TAAAACAAAACAAAACAAAAC	T	.	PASS	SVTYPE=DEL;END=10498300;SVLEN=-20	GT:AD:DP:SAC	0/1:16,11:27:7,9,6,5
chr1	10662259	pbsv.DEL.545	CCACACACAGTCACATGCTCACAATCACATACAACACACACATACATTGACACCCACCCACCCCCA	C	.	PASS	SVTYPE=DEL;END=10662324;SVLEN=-65	GT:AD:DP:SAC	1/1:0,14:14:0,0,5,9
chr1	10681875	pbsv.DEL.546	AGCCCCAGGCTCACCTCCAAAC	A	.	PASS	SVTYPE=DEL;END=10681896;SVLEN=-21	GT:AD:DP:SAC	0/1:14,16:30:8,6,8,8
chr1	10715790	pbsv.DEL.547	ACAGCACCCAATCCACACCCCACAGCATCCAATCCGCACCTACAGCACCCAATCCACTCCCCGCAGCACCCAATCCTCTCCCGG	A	.	PASS	SVTYPE=DEL;END=10715873;SVLEN=-83	GT:AD:DP:SAC	0/1:9,9:18:2,7,4,5
chr1	10744411	pbsv.INS.DUP.548	G	<DUP>	.	PASS	SVTYPE=DUP;END=10744672;SVLEN=261	GT:AD:DP:SAC	0/1:16,5:21:9,7,2,3
chr1	10744731	pbsv.INS.549	C	CACCACGAGCAGGCATGTCCTGGGCACCACGAGCAGGCATGTCCTGGGCACCACGAGCAGGCATGTCCT	.	PASS	SVTYPE=INS;END=10744731;SVLEN=68	GT:AD:DP:SAC	0/1:6,14:20:3,3,9,5
chr1	10785135	pbsv.INS.550	T	TCTTTCCTTCCTCCCTTCCTTCCTCCCTCCCTTCCTCCCTC	.	PASS	SVTYPE=INS;END=10785135;SVLEN=40	GT:AD:DP:SAC	1/1:0,16:16:0,0,6,10
chr1	10824632	pbsv.DEL.551	CAAAAAAAAAAAAAAAAAAAAAAAAAAAAA	C	.	PASS	SVTYPE=DEL;END=10824661;SVLEN=-29	GT:AD:DP:SAC	1/1:0,12:12:0,0,4,8
chr1	10834217	pbsv.INS.552	C	CTCACTCATTCACTCACTCAT	.	PASS	SVTYPE=INS;END=10834217;SVLEN=20	GT:AD:DP:SAC	0/1:12,14:26:5,7,6,8
chr1	10971075	pbsv.INS.553	A	AGAGGCAGAGGCTGCAGTGAGTCCAGCCTGGGGGACAGAGTGAGACCCTGTCTCAAAAAGAAAAAAAAAACAGCATAGGCACTGGTGTCAGTAGGCATCTGGGTTTGAATCCCACCTCTGTTGTGTGTATGTGTGTGTGTGTGTGTGTGTACCTGTTGCTTAGTTTCAGTTTATTTCTGTGAGTTGATTGTATGATAATGATGGTGATGATAGTAATAATAGTGATGGTAGTAGAGGGATGATATTGATGGTGATGGTGGTGATGATGATGTGAATGGTGGTGATGATAGTGATGGTGGTGATGGTGGTGATGATGATGGTGATGGTGACAATCATGGTAGTGATGGTCACAGTGATGATGGTGCTGGTGATGGTGGTGATGATGGTGTTAATGGTGGTGATGATAGAAATGATGGTGGTGATGATGGTGTTAATGGTGGTGATGATAGTAATGATGGTGGTGATGGTGGTGATCATGATGGTGATGGTGACAATCGTGGTAGTGATGGTCACAGTGATGATGGTGCTACTGATGGTGATGATGATGGTGTTAATGGTGGTGATGATAGTGATGGTGGTGATCATGATGGTGATGGTGATAATCGTGGTAGTGATGGTCACAGTGCTGATGGTGCTGGTGATGGTGGTGATGGTGTTATTTGTGGTAGTGATGATGGTGATAATAGTGATATGATGATGGTGATTATGGTGTCGGTGGTGGTAATGATGGTGGTAGTGATGATGGTGGTATTGGTGCTAGTGACAGTGATGATGGCAATAATAGTGATGGTGACTATGGTGGTGATGGTGGTGGTGGTAATGGTGGTGATGATAGTAATGATGGTGGTGATGGTGGTGATCATGATGGTGATGGTGATAATCGTGGTAGTGATGGTCACAGTGATGATGGTGGTGATGATGGTGTTAATGGTGGTGATGATAGTAATGATGGTGGTGATGGTGGTGATCATGATGGTGATGGTGATAATTGTAGTGATGGTCACAGTGATGATGGTGCTGGTGATGGTGTTATTCATGGTAGTGATTATGGCAATAATAGTGATATGATGATGGTGATTATGGTGTCGATGGGGGTGGTAATGATGGTGGTAGTGATGATGGTGGTACTGGTGCTAGTGACAGTGATGATGGCAATAATAGTGATGGTGACTATGGTGGTGATGGTGGTGGTGATGTGGTGGTGGTAATGGTGGTGATGGTGGTGACGATGGCAGTGATGGGACTTCATAAGATGTGAGACTTTAATGAGTTAACACATATAAAAGTCTTTACAGGGTGATCACTGCAGAGCACTTGCCTAAAGGTGACAGCTCTTATGATAATAATAATTACTGTCATCCAGAGATGAAAGGACTTATCCAGGAACAGAGCAGCAGGACCAGCGGCCCAAACTCCCCACCATCATTTTCCAGCCCATCACAGAGCCAGACGGAGTATTAGAGAAATCGAGTAAATGTTAGAATACACATGACACTGAATCAATAACGAACCCAATGTTGTGTTCCTCTGCAGGTATGAGACATATGTCTGACTCCTACAGGCCTCAGGGCTTCATTGTGGACACAGCCTCCCACTGTCTAGGAGAGCTGGTAGAGAAACTGGGAGGTCTCCCCTGAATCTGCTTGACATGGATTATGGGATACTCACGTGTACTTTAAAAAATACAGGCTGGGGCCGAGCACGGTGGCTCACGCCTGTAACCCCAGCACTTTGGGAGGCCGAGGCGGGTGGATCACGAGGTCAGGAGTTCAAGACCAGCCTGGCCAACATGGCGAAACCCCATCTCTACTAAACATACAAAAATTAGCAGGGCATGGTGGTGTGTACCTGTAATCCCAGCTACCCAGGAGGCTGAGGCAGGAGAATCACTGGAACCCGG	.	PASS	SVTYPE=INS;END=10971075;SVLEN=1899	GT:AD:DP:SAC	0/1:5,19:24:2,3,10,9
chr1	10983045	pbsv.DEL.554	TAAAAAAAAAAAAAAAAAAAAAAAAAAAAAAA	T	.	PASS	SVTYPE=DEL;END=10983076;SVLEN=-31	GT:AD:DP:SAC	1/1:0,17:17:0,0,6,11
chr1	10986124	pbsv.INS.555	C	CACACACACACACACACACACACACACAC	.	PASS	SVTYPE=INS;END=10986124;SVLEN=28	GT:AD:DP:SAC	1/1:0,15:15:0,0,6,9
chr1	10987306	pbsv.DEL.556	AAAAAGAAAGAAAGAAAGAGAGAAAGAAAGAGAGAAAGAGAGAAAGAGAAAGAGAAAGAAAGAAAGAAAGAAAGGAAAGAAAGAAAGAGAAAGAAAGAAAAGAAAGAAAGAAAGAAAGGAAGGAAGGAAGGAAGGAAGGAAGGAAGGAAGGAAGGAAGAAAGAAAGAAAGAAAGAAAGAAAGAAAGAAAGAAAGAAAGAAAG	A	.	PASS	SVTYPE=DEL;END=10987507;SVLEN=-201	GT:AD:DP:SAC	1/1:1,15:16:0,1,6,9
chr1	10988054	pbsv.INS.DUP.557	A	<DUP>	.	PASS	SVTYPE=DUP;END=10988074;SVLEN=20	GT:AD:DP:SAC	0/1:9,8:17:3,6,3,5
chr1	10988055	pbsv.INS.558	G	GAGAGGAAGGAAGGAAGGAAGGAAGGAAGGAAGGAAGGAAGGAAGGAAGGAAGGGAAGGGAGGGAGGAAGGA	.	PASS	SVTYPE=INS;END=10988055;SVLEN=71	GT:AD:DP:SAC	0/1:8,9:17:3,5,3,6
chr1	10997255	pbsv.DEL.559	AATATATATATATATATATATATATAT	A	.	PASS	SVTYPE=DEL;END=10997281;SVLEN=-26	GT:AD:DP:SAC	0/1:10,11:21:7,3,6,5
chr1	11000057	pbsv.DEL.560	GAGAAGCTAGGCGCCAGCAGAAAAATATCTTCTAAGTGTTGAGTATGAATGACCTTCAACCTAAAATTCTGTACGCAACCGGACTACCAATGACATGTAAATGGAATAAGACCATTTTCAGACATGTAAGGAAGTCTCCAGGATGACAACTGATACAATTTCCAGCAAGCAATCCAGGAAAGGAGGCATGAAGACTCCAAGAAATAAAAAAATAAAAATTACAAACTATCTGGCTGGGCACAGTGGCTCTCACCTGTAATCTCAGCACCTTGGGAGGCCAAGGTGAGTGGATCACTTGAGGTTAGGAGTTCAAGACCAGCCTGACCAACAGGGTGAAACCCCGTCTCTACTAAAAAAATACAAAATTAGTCAGGTGTGGTGGTGCACACCTGTAATCCCAGCTACTTGGGAGGCTGAGGCAGGAGAATCACTTGAACCTGGGAAGCGGAGGTTGCAATGAGCCAAGATCACGCCACTGCACTCCAGCTTGGGCAACAGAGCAAGACTCTGTCCCCCCCCAAAAAAATCACAAACTAGCTGACAGATTTGACTATGAAGAAAACCTTATTCAAGACATTTACACAACTTTTGGAGGGCATAAAATGATTATTTAGATGTTCAAAGAGAACAAAGCAAATGAAAAAGCAAGGCAATTATTAACTCCAGGAAAAAGTAAAGTTGCACAAGAAAAGATAAAACTTGTCTCAGTCATGAACACAATTTATGTAGTCATAATAGTGAAAACATTGAATATGTATTTAACCAAAAATGGTGATATTAGGTATCAGTATATTAAGAGGATGGAGGAAATGATAATGAAGTGTGAGCTAAAAAACCCTCATTAGACATAATAGGAAATCAGTAGATACTTTCTAAATTGAATAAATGAAAATTTTGCAGGATAAGGCCAGGCATGGTGTCTCATGCCTGTAACCCCAACACTTTGGGAGGCCAAGGTTGAGCCCAGGAGTTTGAGACCAGCCTGAGAAACATGGCAAAACCCCATCTCTAGCAAAAATACAAAAATTAGCCAGGCATGGTAGCACATGTCTGTATTCCCAGCTACTGGGGAGGCTGAGGTGGGAGGATGGCTTGAGCCCGGGAGGCAGAGGTTGCAGTGAGCTGAGATCGAGACACTGCACTCTAGCCTGGGTGACAGAGCAAGACCCTGTCTCAAAAAAATTTTTTTTAATTGCAGGATAGATTTATTATTTTAAAAGATGTAGGTATATCCATAAGAAACAACTAAAAGAATGGTTACTTCTGATAAGGGATATGGAAGGGGCTGGGGAGAACAAGAGACTGCAGTTTTTTTGTTATTTGTATTTATGTACTAACTGGCTTTTTACAAAAAATGGTTTTAAAAACCCAAGATCTAGAACAAATAAGGGAGGCATACCTTAATTTTGGCAGCTAAGATGCTTAAATTAAAAGGAAAGTAAGCCAGGCGCAGTGGCTCACGCCTGCAATCCCAGCACTTTGGGAGGTCGAGGAGGTTGGATCATGAGGTCAGGAGATCGAGACCATCCTGGCTAACATGGTGAAACCCCGTCTCTACTAAAAATACAAAAAAATTAGCCAGGCGTGGTGGTGGGTGCCTGTAGTCCCAGCTACTCAGGAGGCTGAAGCAGGAGAATGGCGTGAACCTGGGAGGCGGAGCTTGCAGTGAACCGAGATTGTGCCACTGCACTCCAGCCTGGGCGACAGAGTGAGACTCCGTCTCAAAAAAAAAAAAAAAAAGAAAGTAAATCGTGATAAAATAAAAATATCTTACCTTAGTATTAGTTTACCTTTCAAAAGTACTTGTGGGCCGGGTGCTGTGGCTCATGCTTATAATCCCAGCACTTTGGGAGGCTGAGGTGGTCAGATCGCTTGAGCTCATGAGTTCAGCACCAGGCTGGGAAACATGGTGAAACCCCATCTCTACTGAAAATACAAAAAAAAAAAGAGCTGGGTGTGGTGGTGTGTGCCTGCAGTTCCAGCTACTAGGGAGGCTGAAGTAAGAGGATGGCTTGAGTCCATGAGGCAGAGGTGATAGTGAGCCAAGATTGGGCCACTGCACTCCAGCCTGACCAACAGAGCCAGACCTTGTCTCAAAGAACAAACAAGGCCGGCGCAGTGGCTCATGCCTGTAATCCCAGCACTTTGGGAGGCTGAGGTGGGTGGGTCACCTGAGGTCAGGAGTTCGAAACC	G	.	PASS	SVTYPE=DEL;END=11002249;SVLEN=-2192	GT:AD:DP:SAC	0/1:20,8:28:10,10,4,4
chr1	11041736	pbsv.INS.561	T	TAGAAGAATGGGTGGATGGATAGATAGATGGCTGGAAGGATGGATTAATGGGTGGATTGATGGATGGGTAGGATTGGTAGGTAGAAGGATGGGTGGGTGGATAGATGGATAGCTGGAAGGAATGGATGGATGGATGCATGGATACATGGATGGATGGATGGATGGATAGATGGATAGATAGATAGATAGACAGACAGATATGTAGAAGGGTGGGTGGATGGGTAGATAAATAGAAGGATGGGTGGATAGAGGATGAGTGGGTG	.	PASS	SVTYPE=INS;END=11041736;SVLEN=262	GT:AD:DP:SAC	1/1:0,20:20:0,0,10,10
chr1	11338147	pbsv.INS.DUP.562	C	<DUP>	.	PASS	SVTYPE=DUP;END=11338183;SVLEN=36	GT:AD:DP:SAC	0/1:4,10:14:4,0,6,4
chr1	11338184	pbsv.INS.563	T	TCCCCCCCCTTCTCCTCCTTCTCCCCCCCTTCTCCTCCTTCTCCCCCCCCTTCTCCTCCTTCTCCCCCCCTTCTCCTCCTTCTCCCCCCCCTTCTCCTCCTTCTCCCCCCCTTCTCCTCCTTCTCCCCCCCTTCTCCTCCTTCTCCCCCCCCTTCTCCTCCTTCTCCCCCCCTTCTCCTCCTTCTCCCCCCCTTCTCCTCCTTCTCCCCCCCTTCTCCTCCTTCTCCCCCCCTTCTCCTCCTTCTCCCCCCCCTTCTCCTCCTTCTCCCCCCCTTCTCCTCCTTCTCCCCCCCTTCTCCTCCTTCTCCCCCCCCTTCTCCTCCTTCTCCCCCCTTCTCCTCCTTCTCCCCCCCTTCTCCTCCTTCTCCCCCCCTTCTCCTCCTTCTCCCCCCCTTCTCCTCCTTCTCCCCCCCTTCTCCTCCTTCTC	.	InsufficientStrandEvidence	SVTYPE=INS;END=11338184;SVLEN=426	GT:AD:DP:SAC	0/1:10,4:14:6,4,4,0
chr1	11373881	pbsv.INS.564	G	GGTGTATGTGGTGTGTGTGGTCTGCATGTGGTGTGTGTGTATGAGTGTGATGTGTGTGGTGTGTGGTCTGTGTGTATGAATGTGGTGTGTGTGTGTGGATAGGTGTGGTATGTATGAATGGGTGTGTGTGGTGTGTGTGAATGGGTGTAGTGTGTATGGATGGGTGTGTGTGGTGTGTATGGTGTGTGTGTGGATAGGTGTGTGTGGTGTGTGTGGATGTGTGTTTGGTGTGTGTGGTGTGTGTACGATGTGTGTGGTGTGTGTGTGGTGTGTGTGGCATGTGTGTGTTGTGTGTGCAGATGAGCGTGTGGGCTGTGTGCATGTGTGAATGAGCGTGCGGGCTGTGTGTGGATGGGTACGTATGGTGTGTGTGTATGTGTGTTTGGTGTGTTTGTGTGGTGTGTGTAATGTGTGTATGGTTTGTGTGGTGTGTGTGTGGCGTGTGTGTGGTGTGTGTGTATGGACGTGTGTGGATGGGTATGTATGGTGTGTGTGTTGTGTTGTGTGGTGTGTGTGGTGTGTGTGTGTATGAGCGTGTGTGGTGTGTGTGTGTGAATGAGCGTGTGGGCTGTGTGTGGATGGGTATGTATGGTGTATGTGGTGTGTGTTGTGTGTGCAGATGAGCGTGTGGGCTGTGTGTGTGGTGTGTGCATGTGTGAATGAGCATGTGGGCTGTGTGTGGATGGGTACGTATGGTGTGTGTGGTGTGTGTGTGTATGTGTGTTTGGTGTGTTTGTGTGGTGTGTGTATGGTGTGTGTGGTGTGTGTGGCATGTGTGTGTTGTGTGTGCAGATGAGCGTATGGGCTGTGTGTGTGGTGTGTGTGTGTGAATGAACGTGTGGGCTGTGTGTGGATGGGTACGTATGGTGTGTGTGGTGTGTGTGTGGCGTGTGTGGATGGGTATGTATAGTGTGTGTGGTGTGTGTGCTGTGTTGTGTGGTATGTGTGTGTGTGGATGAGCGTGTGTGGTGTGGGTGTGTGTATGAGCGTGTGGGCTGCGTGTGGGAGTGTGGATGAGCAAGTAGGCTGTGTGTGGATGGGTATGTATGGTGTGTGTGGTGTGTGGATGAGTGTATGTGGTGTGTTGTGTGGTGTGTGTGGTATGTGGATGGATGTGTGTGGTGTGTTGTGTGCTGTGTGGTGTGTGGATGGGTGTGTGTGTTGTGTGGTGTGTGGATAGGTGTGTGTTGTGTGGTGTGTGTCGTGTGTGTGGTGTGTGGTGTGTGGATGGGCGTGTGTGGTGTGTGTT	.	PASS	SVTYPE=INS;END=11373881;SVLEN=1248	GT:AD:DP:SAC	0/1:10,15:25:5,5,4,11
chr1	11374329	pbsv.INS.DUP.565	T	<DUP>	.	PASS	SVTYPE=DUP;END=11374389;SVLEN=60	GT:AD:DP:SAC	0/1:14,10:24:5,9,4,6
chr1	11381601	pbsv.DEL.566	CGAGACCATCCTGGCTAACATGGTGAAACCCCATCTTTACTAAAAATACAAAAAAATTAGCCAGGTGTGGTGGCTCATGCCTGTAATCCCAGCACTTTGGGAGGCCGAGGCAGACAGATCACGAGGTCAGGAGATG	C	.	PASS	SVTYPE=DEL;END=11381736;SVLEN=-135	GT:AD:DP:SAC	0/1:18,10:28:9,9,5,5
chr1	11431757	pbsv.DEL.567	TTTCTTTCTTTCTTTCTTTCTTTC	T	.	PASS	SVTYPE=DEL;END=11431780;SVLEN=-23	GT:AD:DP:SAC	0/1:13,17:30:7,6,10,7
chr1	11445742	pbsv.INS.568	G	GACAGAGAGACGCAGAGTCAGAA	.	PASS	SVTYPE=INS;END=11445742;SVLEN=22	GT:AD:DP:SAC	1/1:0,27:27:0,0,14,13
chr1	11465195	pbsv.INS.569	A	AAAGAAAGAAAGAAAGAAAGAAAG	.	PASS	SVTYPE=INS;END=11465195;SVLEN=23	GT:AD:DP:SAC	0/1:10,4:14:5,5,3,1
chr1	11522861	pbsv.INS.DUP.570	C	<DUP>	.	PASS	SVTYPE=DUP;END=11522944;SVLEN=83	GT:AD:DP:SAC	0/1:13,10:23:6,7,5,5
chr1	11523202	pbsv.INS.571	A	ACCAGCCAGGACCCAGCCAGAGCCC	.	PASS	IMPRECISE;SVTYPE=INS;END=11523202;SVLEN=24	GT:AD:DP:SAC	0/1:5,18:23:2,3,9,9
chr1	11609196	pbsv.DEL.572	AGGAGAACCTTTATGTCTAGCTCAGGGATTGTAAATACACCAATCAGCATCCTGTGTCTAGCTCAGGGTTTGTGAATGCACCGATCGACACTCTGTATCTAGCTACTCTGGTGGGGCCTTGGAGAACCTTTGTGTGGACACTCTGTATCTAGCTAATCTGGTGGGGACGT	A	.	PASS	SVTYPE=DEL;END=11609365;SVLEN=-169	GT:AD:DP:SAC	0/1:13,13:26:7,6,6,7
chr1	11622836	pbsv.DEL.573	GACAGGCAGGCTGCAGTTTCAGCTGCTGGTCCCAGCTGACTGGGGCCAGGTCAGGGACCCTTCTCCAGAGCAGACTCACCCAAGGACAGGCCATGACCACCGGTGGTGCTCCAGAACCCACTGTGGCTCCCTATCACCCCACCATTTAATCCAGCTTAGCCCTTCACCAACTTCCTGCCTTAGGATTTACTGACACACGCCTCTGCCATCCATCATTTGGGCATCCATTAAATGGCCATTGGCCTCAAATGTACAGGGTGGTGGAAGGGACGCATTTGACATGGGAAGGTTCTG	G	.	PASS	SVTYPE=DEL;END=11623129;SVLEN=-293	GT:AD:DP:SAC	1/1:0,28:28:0,0,11,17
chr1	11632033	pbsv.DEL.574	AGAAGGAAGGAAGGAAGGAAG	A	.	PASS	SVTYPE=DEL;END=11632053;SVLEN=-20	GT:AD:DP:SAC	1/1:0,22:22:0,0,11,11
chr1	11632455	pbsv.DEL.575	GAGGAAGGAAGGAAGGAAGGAAGGAAGGA	G	.	PASS	SVTYPE=DEL;END=11632483;SVLEN=-28	GT:AD:DP:SAC	1/1:1,23:24:0,1,12,11
chr1	11641682	pbsv.INS.576	G	GCAGGGGAAGGTCCCAGGGGGCCTCGGATGGACATGGT	.	InsufficientStrandEvidence	SVTYPE=INS;END=11641682;SVLEN=37	GT:AD:DP:SAC	0/1:14,7:21:10,4,0,7
chr1	11641682	pbsv.INS.577	G	GCAGGGGAAGGTCCCAGGGGGCCTCGGATGGACATGGTCAGGGGAAGGTCCCAGGGGGCCTCGGATGGACATGGTCAGGGGAAGGTCCCAGGGGGCCTCGGATGGACATGGT	.	PASS	SVTYPE=INS;END=11641682;SVLEN=111	GT:AD:DP:SAC	0/1:8,13:21:1,7,9,4
chr1	11669650	pbsv.INS.DUP.578	G	<DUP>	.	PASS	SVTYPE=DUP;END=11669672;SVLEN=22	GT:AD:DP:SAC	1/1:0,17:17:0,0,8,9
chr1	11727672	pbsv.INS.DUP.579	G	<DUP>	.	PASS	SVTYPE=DUP;END=11727688;SVLEN=16	GT:AD:DP:SAC	0/1:19,9:28:11,8,3,6
chr1	11772904	pbsv.INS.580	A	ATTATTATTATTATTATTATTATTATTATTATT	.	PASS	SVTYPE=INS;END=11772904;SVLEN=32	GT:AD:DP:SAC	0/1:9,15:24:5,4,6,9
chr1	11882728	pbsv.INS.581	A	AATATATATATATATATATATATATATATATATATATATATATAT	.	PASS	SVTYPE=INS;END=11882728;SVLEN=44	GT:AD:DP:SAC	0/1:11,11:22:2,9,5,6
chr1	11909548	pbsv.INS.582	A	AGCCCCGCCATGCCCCGCCGT	.	PASS	SVTYPE=INS;END=11909548;SVLEN=20	GT:AD:DP:SAC	0/1:7,9:16:7,0,4,5
chr1	11967596	pbsv.INS.583	T	TATATATATATATATATATATATATAT	.	PASS	SVTYPE=INS;END=11967596;SVLEN=26	GT:AD:DP:SAC	0/1:17,9:26:8,9,3,6
chr1	12081944	pbsv.DEL.584	CCTCTTGCCTCACTTCCTGCTTCCCTT	C	.	PASS	SVTYPE=DEL;END=12081970;SVLEN=-26	GT:AD:DP:SAC	0/1:12,15:27:8,4,9,6
chr1	12138949	pbsv.INS.DUP.585	C	<DUP>	.	PASS	SVTYPE=DUP;END=12139013;SVLEN=64	GT:AD:DP:SAC	1/1:0,33:33:0,0,17,16
chr1	12174139	pbsv.DEL.586	TCTTCTTCTTCTTCTTCTTCTTCTTCTCCTTCTCCTTCTCCTTCTCCTTCTCCTTCTC	T	.	PASS	SVTYPE=DEL;END=12174196;SVLEN=-57	GT:AD:DP:SAC	0/1:11,7:18:6,5,3,4
chr1	12183748	pbsv.DEL.587	TCTAGCTAGCTAGCTAGCTAG	T	.	PASS	SVTYPE=DEL;END=12183768;SVLEN=-20	GT:AD:DP:SAC	0/1:10,8:18:8,2,5,3
chr1	12482739	pbsv.DEL.588	CTAGTATACATATATGTATACA	C	.	PASS	SVTYPE=DEL;END=12482760;SVLEN=-21	GT:AD:DP:SAC	0/1:16,16:32:10,6,8,8
chr1	12565675	pbsv.INS.589	C	CTCCTGGCCTGCAGGCCAAATGCAATTTCATGGAAACCTCAGGAGTCAAATCCTCTCCAAAAGGCTGGGCTGGGGCCACACCATGAAGACACAAGTCTGTCTGCAGCTCAAGGATGGTCAGAAAAATCGGGACTAAGACAAGACCCCCACTTCATCCTCCTCGTTTATCCCTGCCCACTGAGACGTGCTCATCCCCAGTCTGTTTCCTGGGAGAGCCAGTGAGAGGCATCTGCCCTGTGGGCTCACTTGTGTCTAGACACACTAAGGGTCGGGCGATAGATGGGTGTGGACATTTCAGGAGGACGTCTTTAGCAACCCCCCATACTTTGGTAACATGTCCTCAAGGACCAAAAAGGAGATGGGTCCTTGAGGACCCATCTTGGGGCCTCGTCGTTTGCTGTCACCTGGTACTGTAGTCAGCAAGGGGACTTGGGGGTCAGGCAGAGCTGGTTCTAGATCCCTTGAGCCCAGGAGTTCCAGGCTGCAGTGAGCTATGATTGTGCCACTGCACTCCAGCCTGGACAACAGAGAAACACCCTGTCCCTCTAAAAAAAAAAAAAAAAAAAAAAAAATACCTGTCTCCAGTGCTCACAAGCCTATTAACCTGGGCAAGGGTTTCCCCTGATGAGTGTCTTGTCACTTATGAAATGGGCTTCATAATACCACTTTTCAAAAGGTTAGTGTGGGCCGGGTGCAGTGGCTCACACCTGTAATCCCAGCTT	.	PASS	SVTYPE=INS;END=12565675;SVLEN=721	GT:AD:DP:SAC	0/1:10,12:22:5,5,8,4
chr1	12615134	pbsv.DEL.590	ACAGAAGCCTCATTATAAAGTAGCTC	A	.	PASS	SVTYPE=DEL;END=12615159;SVLEN=-25	GT:AD:DP:SAC	0/1:15,13:28:4,11,8,5
chr1	12677550	pbsv.INS.591	T	TAAAAACAGCAAGTAGGCTGGGCGCGGTGGCTCACGCCTGTAATCCCAGCACTTTGGGAGGCCGAGGCGGGCGGATCATGAGGTCAGGAGATCGAGACCATCCTGGCTAACACGGTGAAACCCCGTCTCTACTAAAAAAATACAAAAAATTAGCCGGGCGTGCTGGCGGGAACCTGTAGTCCCAGCTACTCGGAGGCTGAGGCAGGAGAATGGCGTGAACCTGGGAGGCGGAGCTTGCAGTGAGCCAAGATTGTGCCACTGCACTCCAGCCTGGGCAACAGAGCAAGACTCTGTCTCAAAAAAAAAAAAACAACAACAACAACAAAAAA	.	PASS	SVTYPE=INS;END=12677550;SVLEN=328	GT:AD:DP:SAC	0/1:10,15:25:5,5,11,4
chr1	12723864	pbsv.DEL.592	ACTTCTGCCTCCTGGGTTCAAGGGATT	A	.	PASS	SVTYPE=DEL;END=12723890;SVLEN=-26	GT:AD:DP:SAC	1/1:0,24:24:0,0,14,10
chr1	12762157	pbsv.INS.DUP.593	C	<DUP>	.	PASS	SVTYPE=DUP;END=12762581;SVLEN=424	GT:AD:DP:SAC	0/1:13,8:21:11,2,4,4
chr1	12789459	pbsv.INS.594	T	TCTTTCTTTCTTTCTTTCTCTTTCTTTCTTTTCCTTCCTTCCTTCCTTCCTTCCTTCCTTCCTTCCTTCCTTCCTTCCCTCTTTCTTTCTTTCTTTCTTTCTTTCTTTCTTTCTTTCTTGCTTG	.	PASS	SVTYPE=INS;END=12789459;SVLEN=123	GT:AD:DP:SAC	0/1:13,11:24:8,5,8,3
chr1	12801815	pbsv.DEL.595	CTTTCTTTCTTTCTTTCTTTCCCTCCCTTCCTTCCTT	C	.	PASS	SVTYPE=DEL;END=12801851;SVLEN=-36	GT:AD:DP:SAC	0/1:16,10:26:10,6,4,6
chr1	12816074	pbsv.DEL.596	TAGTTCTTTCTTTTTTTTTTTTTTTTTTTTTTCCTTTCTTTTTTTTTTTTTTATTATACTCTAAGTTTTAGGGTACATGTGCACATTGTGCAGGTTAGTTACATATGTATACATGTGCCATGCTGGTGCACTGCACCCACTAATGTGTCATCTAGCATTAGGTATATCTCCCAATGCTATCCCTCCCCCCTCCCCCCGACCCCACCACAGTCCCCAGAGTGTGATATTCCCCTTCCTGTGTCCATGTGATCTCATTGTTCAATTCCCACCTATGAGTGAGA	T	.	PASS	SVTYPE=DEL;END=12816354;SVLEN=-280	GT:AD:DP:SAC	0/1:16,11:27:6,10,6,5
chr1	12915475	pbsv.DEL.597	CTCTCTCTTTCTTTCTTTCTTTCTT	C	.	PASS	SVTYPE=DEL;END=12915499;SVLEN=-24	GT:AD:DP:SAC	0/1:14,8:22:4,10,3,5
chr1	13190858	pbsv.INS.DUP.598	A	<DUP>	.	PASS	SVTYPE=DUP;END=13190886;SVLEN=28	GT:AD:DP:SAC	0/1:12,12:24:3,9,5,7
chr1	13203331	pbsv.DEL.599	AAGCAAGCAAGCAAGCAAGCAAGCAAGAAAGAA	A	.	PASS	SVTYPE=DEL;END=13203363;SVLEN=-32	GT:AD:DP:SAC	1/1:5,20:25:2,3,12,8
chr1	13217185	pbsv.INS.DUP.600	A	<DUP>	.	PASS	SVTYPE=DUP;END=13217242;SVLEN=57	GT:AD:DP:SAC	0/1:8,9:17:2,6,4,5
chr1	13224529	pbsv.INS.601	T	TTTTATCATATTAACTTTAAACACACTTCCTAACAAGGAATTCACAAAAGCTATTCATA	.	PASS	SVTYPE=INS;END=13224529;SVLEN=58	GT:AD:DP:SAC	0/1:25,19:44:8,17,9,10
chr1	13239741	pbsv.INS.602	A	ACACCACCGCATTTCAGCCTGGGAGACAGGGATCGCAGTAAGCCAAGAGCA	.	PASS	SVTYPE=INS;END=13239741;SVLEN=50	GT:AD:DP:SAC	0/1:24,28:52:13,11,15,13
chr1	13242736	pbsv.DEL.603	ACAAAGAACCTTCTTAAGGGTGGGGGAGACTA	A	.	PASS	SVTYPE=DEL;END=13242767;SVLEN=-31	GT:AD:DP:SAC	0/1:48,15:63:23,25,9,6
chr1	13336636	pbsv.DEL.604	GAAAGAAAGAAAGAAAGAAAGAAAGAAAGAAGAAAGAAAGAGA	G	.	PASS	SVTYPE=DEL;END=13336678;SVLEN=-42	GT:AD:DP:SAC	1/1:3,18:21:2,1,11,7
chr1	13362822	pbsv.INS.DUP.605	C	<DUP>	.	PASS	SVTYPE=DUP;END=13362873;SVLEN=51	GT:AD:DP:SAC	0/1:9,6:15:5,4,2,4
chr1	13470159	pbsv.INS.606	C	CTGCCTCAGCCTGCTGAGTAGCTGGGACTACAGGCACCCGCCACCATGCCCGGCTAATTTTTTGTGTTTTTAGTAGAGACGGGGTTTCACCATGTTAGCCAGGATGGTCTCGATCTCCTGACCTCATGATCCACCTGCCTTGGCCTCCCAAAGTGCCGGGATTACAGGCGTGAGCCACCACGCCCGGCCAATTAACTGTTTAAAAAAAAAATGTTCTCGCCAGGCGCAGTGGCTCATGCCTGTAATCCCAGCACTTTGGGAGGCCAAGGCGGGCAGATCACGAGGTCAGGAGATCGAGACCATCCTTGCTAACACAGTGAAACCTGTCTCTACTAAAAATACAAAAAAATTAGCCGAGCGTGGTGGCGGGCGCCTGTAGTCCCAGCTACTCGGGAGGCTGAGGCAGCAGAATGGCGTGAACCTGGGAGGCGGAGCTTTCAGTGAGCTGAGATCGCGCCACTGCACTCCTGCCTGGGTGACAGAGCAAGACTCCATCTCAAAAAAAAAAAAAAAAAAGTTATATCCAGTTACCTTGACAAAAGTACCTTCTTTTTTTTTTTTTTTTTTTTGAGACAGAGTTTCGCTCTTGTTGCCCAGGCTGGAGTGCAGTGGTGCGATCTCGGCTCACTGCAACCTCTTCCTCCCAGGTTCAAGTGATTCTCT	.	PASS	SVTYPE=INS;END=13470159;SVLEN=662	GT:AD:DP:SAC	1/1:1,20:21:1,0,12,8
chr1	13481756	pbsv.DEL.607	TCTTTCCCTCTCTCTCCCTCTCTCCCTCTCTCC	T	.	PASS	SVTYPE=DEL;END=13481788;SVLEN=-32	GT:AD:DP:SAC	1/1:1,16:17:0,1,7,9
chr1	13501502	pbsv.DEL.608	GGGTTCAAGCAATTCTCCTGCCTCAGCCTCCCTAGCAGCTGGGATTACAGGTGCACGCCACCATGCCCGACTAATTTTTGTGGAGTTTTTTGTTTTTTGTTTGTTTGTTTGAGATAGAGTCTCACTCTGTTGCCCAGGCTGGAGTGCAGTGGCACGATCTTGGCTCACTGCAACTTCCAACTCCCA	G	.	PASS	SVTYPE=DEL;END=13501687;SVLEN=-185	GT:AD:DP:SAC	0/1:12,10:22:6,6,4,6
chr1	13503247	pbsv.DEL.609	GTTTATTTATTTATTTTGTTTTTA	G	.	PASS	SVTYPE=DEL;END=13503270;SVLEN=-23	GT:AD:DP:SAC	0/1:13,11:24:6,7,5,6
chr1	13522113	pbsv.DEL.610	TTGCTGAGCAGTATTTCCGCTGTCATGACTGGCTGCTGAGCAGTATTTCCGCTGTCATGACTGGC	T	.	PASS	SVTYPE=DEL;END=13522177;SVLEN=-64	GT:AD:DP:SAC	0/1:7,12:19:6,1,5,7
chr1	13522114	pbsv.INS.DUP.611	T	<DUP>	.	PASS	SVTYPE=DUP;END=13522240;SVLEN=126	GT:AD:DP:SAC	0/1:13,6:19:6,7,5,1
chr1	13527705	pbsv.DEL.612	ATGATAGTTTTAGAAGACTATTTAATGATATAAAAAGTCATACAATTAAGTGAAAATCAACGGTTTACAAAACCTTACGTGGGGTGTAGTTCTAATTTTGTTTTATAGACACACACAGAGACAAAATAGAATAAATATTAACCGAGCATATCTCTAAGTGGAATCTGATAATCCAG	A	.	PASS	SVTYPE=DEL;END=13527880;SVLEN=-175	GT:AD:DP:SAC	0/1:11,5:16:6,5,3,2
chr1	13567971	pbsv.DEL.613	GAGGGGAAAGAGAGGCAGAGGGGGGAAAGAGGCAGAGAGAGAGAGAGGGGAAAGAGAGGCAGAGGGGGGAAAGAGGCAGAGAGAGAGAGAGGGGAAAGAGAGGCAGAGGGGGGAAAGAGGCAGAGAGAGAGAG	G	.	PASS	SVTYPE=DEL;END=13568103;SVLEN=-132	GT:AD:DP:SAC	0/1:15,10:25:8,7,7,3
chr1	13568100	pbsv.DEL.614	AGAGAGGGGAAAGAGAGGCAGAGG	A	.	PASS	SVTYPE=DEL;END=13568123;SVLEN=-23	GT:AD:DP:SAC	1/1:0,24:24:0,0,15,9
chr1	13588980	pbsv.INS.615	A	AGCTACTATTCAATAAATTGAATAGTGCTACTATTCAATAAATTGAATAGT	.	PASS	SVTYPE=INS;END=13588980;SVLEN=50	GT:AD:DP:SAC	1/1:0,30:30:0,0,16,14
chr1	13601966	pbsv.DEL.616	CGGTGGCTCATGCCTTTGGGTGGCTCATGCCTTTG	C	.	PASS	SVTYPE=DEL;END=13602000;SVLEN=-34	GT:AD:DP:SAC	1/1:0,19:19:0,0,7,12
chr1	13658375	pbsv.INS.DUP.617	G	<DUP>	.	PASS	SVTYPE=DUP;END=13658500;SVLEN=125	GT:AD:DP:SAC	1/1:0,23:23:0,0,9,14
chr1	13806224	pbsv.DEL.618	CTCCCCCGCATCCCGCCTCCATCCCTGGGCTCTG	C	.	PASS	SVTYPE=DEL;END=13806257;SVLEN=-33	GT:AD:DP:SAC	0/1:15,5:20:9,6,2,3
chr1	13845930	pbsv.INS.DUP.619	C	<DUP>	.	PASS	SVTYPE=DUP;END=13845960;SVLEN=30	GT:AD:DP:SAC	1/1:0,22:22:0,0,8,14
chr1	13935253	pbsv.INS.DUP.620	T	<DUP>	.	PASS	SVTYPE=DUP;END=13935269;SVLEN=16	GT:AD:DP:SAC	1/1:0,21:21:0,0,13,8
chr1	13981090	pbsv.INS.DUP.621	T	<DUP>	.	PASS	SVTYPE=DUP;END=13981110;SVLEN=20	GT:AD:DP:SAC	0/1:11,17:28:5,6,11,6
chr1	14022485	pbsv.DEL.622	CAAAAAAAAAAAAAAAAAAAAAAAA	C	.	PASS	SVTYPE=DEL;END=14022509;SVLEN=-24	GT:AD:DP:SAC	0/1:11,22:33:7,4,8,14
chr1	14050101	pbsv.DEL.623	TATGTGCACATGTGTGTGGGCATGC	T	.	PASS	SVTYPE=DEL;END=14050125;SVLEN=-24	GT:AD:DP:SAC	0/1:14,13:27:10,4,4,9
chr1	14119923	pbsv.INS.624	T	TCCAATTTAATCTTCACAGCAGCC	.	PASS	SVTYPE=INS;END=14119923;SVLEN=23	GT:AD:DP:SAC	1/1:0,27:27:0,0,8,19
chr1	14128310	pbsv.DEL.625	TGAGTCATGCTGTGTTAGTTTGCTAAGAGG	T	.	PASS	SVTYPE=DEL;END=14128339;SVLEN=-29	GT:AD:DP:SAC	1/1:2,25:27:1,1,10,15
chr1	14133380	pbsv.DEL.626	AGAAAGAAAGAAAGAAAGAAAGAAAGAAAGAAAG	A	.	PASS	SVTYPE=DEL;END=14133413;SVLEN=-33	GT:AD:DP:SAC	1/1:0,24:24:0,0,11,13
chr1	14154958	pbsv.INS.DUP.627	C	<DUP>	.	PASS	SVTYPE=DUP;END=14154988;SVLEN=30	GT:AD:DP:SAC	1/1:1,22:23:0,1,16,6
chr1	14373203	pbsv.INS.DUP.628	A	<DUP>	.	PASS	SVTYPE=DUP;END=14373221;SVLEN=18	GT:AD:DP:SAC	0/1:17,11:28:9,8,5,6
chr1	14417993	pbsv.DEL.629	CAAAAAAAAAAAAAAAAAAAAAAAAAAAA	C	.	PASS	SVTYPE=DEL;END=14418021;SVLEN=-28	GT:AD:DP:SAC	1/1:0,22:22:0,0,8,14
chr1	14492665	pbsv.INS.630	A	AACCACACACACACACCACACACACCACACACCACACGCTACACACACCATGCACATACCACAAACCACACACACACCACACACACACCACACATTACACACACCACACAGACACCACACACCACACAAACATCACACACCACAGACACATCACACACCACACACACACCACACATACACAGCACACAGCTCACGCATACACAGCACACACATCACACATACACATACCACATACACACCACACACACACCACAAACCACATATACACAGCACACACATCACACAAACACATACCACATACACACCACACACCGTACATACACAGCATACACATTACACATACACACACGACACACCACACACAGACCACACACCACACAGATACAGCACAGAGACACTACACATACCAC	.	PASS	SVTYPE=INS;END=14492665;SVLEN=409	GT:AD:DP:SAC	1/1:6,26:32:4,2,15,11
chr1	14492711	pbsv.INS.631	T	TACACACACCACACACACCACATACAAACCACATACCACATACACACCACACATATACCACACAGACACCATACATACATGCACCACACACCACACATACGCTACACACACCACACACCACACATCCATGTACCACATATATGCTACACACAGCACACACACACACCACACATCCATGTACCACATATATGCTACACACACCACACACACACCACACATGCCACACATATACAGCACACATACACACAACACACATATACCACACATACCATGCACACACCACACACACTGCACACACATACACCACACACACCACACACACTACATAACACACACACCACACATCACATGCATCACATACACCACACACACCACACACATACACCACATATACCACACACAGCACATATACAACACACACATACACCACACACACCACGCACACCGCACACATACACCACACACACCACAGACATACACCACACACACCATACATACATCACACACAATATACACACCACACATACAATATACCCACCACACACACCACGCATATACCACACACACCACATAACACACTACACAAACCATATATACAGCACATACTACACATACACAGTGCAAACATTACACACACACCATACACCACACACCACACAAATACACCACACACACACCACACACATACACCACATACACCACACACACACTACATACCACACACACCACACATACACCACACATACCACATACACCACACATACATTGCATACCACACACACCACACATACACCACACACACCACATATACACCACACACATACACCACACACACTGTACATGCATCACACACAACATACACACCACATATACAATATACCCACCACACACACCACACATATACCACACACACCACATAACACACTACACAAACCATATACATACCACACACTACACATACACAGCACAAACATTACACACACACCATATACACACTACAAGCCACAAATATATC	.	PASS	SVTYPE=INS;END=14492711;SVLEN=1014	GT:AD:DP:SAC	1/1:0,26:26:0,0,15,11
chr1	14514329	pbsv.INS.632	A	AAAATATATATATATATATTTATATATATATTATATATATTTATATATATATTATATATATATTTATATATAATATATATATTTATATATATTTATATATAATATATATATTTATATATATATTTATATATATTATATATATAATATATATATATTATATATATTATATATATATTTATATATAATATATATATTTATATATATTTATATATAATATATATATTTATATATATATTTATATATATTATATATATATATATATATTATATATATTATATATATAATATATATATATTATATAT	.	PASS	SVTYPE=INS;END=14514329;SVLEN=301	GT:AD:DP:SAC	0/1:16,18:34:5,11,9,9
chr1	14514375	pbsv.INS.633	A	ATTATATATAATTTATATATAATATATATATTTATATATATATTAT	.	PASS	SVTYPE=INS;END=14514375;SVLEN=45	GT:AD:DP:SAC	1/1:1,35:36:0,1,14,21
chr1	14591418	pbsv.INS.634	A	AACACACACACACACACACAC	.	PASS	SVTYPE=INS;END=14591418;SVLEN=20	GT:AD:DP:SAC	0/1:16,18:34:6,10,9,9
chr1	14652506	pbsv.INS.635	C	CCTATCCGCCTATCCATCCACCCACCCACCCATCCATCTGCCTATACATCCACCCACCCACCCACCCACCTGTCCATCCACCCACCCACCCACCCATCCCCCTCTCCATCCACCCACCCACCCACCCACCCATCCGCCTGTCCATCCACCCACCCACCCACCCATCCACCTGTCCATCCATCCACCCACCCACCCATCCACCTATCCATCCACCCACCCACCCATCCACCTGTCCATCCACCCACCCACCCATTTACCTATCCAT	.	PASS	SVTYPE=INS;END=14652506;SVLEN=264	GT:AD:DP:SAC	1/1:0,33:33:0,0,19,14
chr1	14681643	pbsv.DEL.636	ATATATATATATATATTTTTTTTTTTTTT	A	.	PASS	SVTYPE=DEL;END=14681671;SVLEN=-28	GT:AD:DP:SAC	0/1:12,10:22:7,5,4,6
chr1	14727450	pbsv.DEL.637	CTTTTTTTTTTTTTTTTTTTTTTTTT	C	.	PASS	SVTYPE=DEL;END=14727475;SVLEN=-25	GT:AD:DP:SAC	0/1:7,13:20:5,2,7,6
chr1	14754401	pbsv.DEL.638	GGCAGGTGGATCCCCTGAGGT	G	.	PASS	SVTYPE=DEL;END=14754421;SVLEN=-20	GT:AD:DP:SAC	0/1:12,13:25:5,7,6,7
chr1	14883342	pbsv.INS.639	G	GAGAGAGAGAGAGAGAGAGGGAGAGAGAGAGAGAGAGAGAGAGAGAA	.	PASS	SVTYPE=INS;END=14883342;SVLEN=46	GT:AD:DP:SAC	0/1:8,20:28:2,6,7,13
chr1	14906174	pbsv.DEL.640	TATTATAATAATAATAATAATAATA	T	.	PASS	SVTYPE=DEL;END=14906198;SVLEN=-24	GT:AD:DP:SAC	1/1:0,31:31:0,0,15,16
chr1	14918688	pbsv.DEL.641	AAAAAAAAAAAAAAAAAAAAATATATATATATATATATATAT	A	.	PASS	SVTYPE=DEL;END=14918729;SVLEN=-41	GT:AD:DP:SAC	1/1:0,28:28:0,0,15,13
chr1	14985283	pbsv.DEL.642	AAGGTGGGAGGCCAAGGTGGGAG	A	.	PASS	SVTYPE=DEL;END=14985305;SVLEN=-22	GT:AD:DP:SAC	0/1:17,9:26:7,10,4,5
chr1	15036278	pbsv.INS.643	A	ACCCAGCTCCCCCCACCCTGCCCGCCCAGCTCCCCCTGCCCTGCCCGCCCAGCTCCCCCTGCCCTGCCCG	.	PASS	SVTYPE=INS;END=15036278;SVLEN=69	GT:AD:DP:SAC	1/1:0,26:26:0,0,10,16
chr1	15050019	pbsv.DEL.644	AGTAGAGTAGGGTAGGGTAGGGTAGGGTAGGGTAGGGTAGGGTAGG	A	.	PASS	SVTYPE=DEL;END=15050064;SVLEN=-45	GT:AD:DP:SAC	0/1:11,12:23:4,7,8,4
chr1	15063821	pbsv.DEL.645	TGCCGCACACCCAAGGCGGAGAGGATTTATGCCACTTCCGCTGAGCCCACATCCAT	T	.	PASS	SVTYPE=DEL;END=15063876;SVLEN=-55	GT:AD:DP:SAC	1/1:0,36:36:0,0,24,12
chr1	15101165	pbsv.INS.DUP.646	T	<DUP>	.	PASS	SVTYPE=DUP;END=15101186;SVLEN=21	GT:AD:DP:SAC	1/1:0,24:24:0,0,8,16
chr1	15112587	pbsv.INS.647	A	AAGGTCTTTTTTTTCTTCTCCCAGCGGC	.	PASS	SVTYPE=INS;END=15112587;SVLEN=27	GT:AD:DP:SAC	1/1:0,32:32:0,0,20,12
chr1	15131042	pbsv.INS.648	G	GCCTGGCATCAGGTCCCTCCCCAGTTGACCCTCGGGATAATGCAGCCTG	.	PASS	SVTYPE=INS;END=15131042;SVLEN=48	GT:AD:DP:SAC	0/1:16,12:28:8,8,5,7
chr1	15225218	pbsv.INS.649	G	GGGGGAGGGTGGAGGGGATGGGAGGGAGGGGGAGGGGAGGGAGAGGGAAGGGAGGGGAGGGAGGGGGAGGAAAGCAGAGGGGATGGGAGGAGGAGGGGGAGGGGACAGGAGGGAAGTGAGGGGGAGGGGATGTGAGGGGGGAGGGAGAGGGGAGGGGGAAGGGGAGGGTGAGGGAGGGGGAGGGGAGGGAGGGAGTGGGGGGAGGGAGTGGGGGAGGGGAGAGGGGGAGGGGAGGGAGTGGGGGAGAGGGGGAGGGGAGGGGA	.	PASS	SVTYPE=INS;END=15225218;SVLEN=262	GT:AD:DP:SAC	1/1:0,17:17:0,0,4,13
chr1	15314635	pbsv.INS.650	G	GTGGGTGTGTGGGAGGGTGTGTGAGGGTGTGGATGTGTGTGGGTATGTGGGGGGTGTGGGAGTGTGGAGATGTATGAGTGTGGGTGTGTGAGAGGGTGTGTGTGGGGGTGTATGGGTGTGTAAGCATAGGGGGTGTATGGGTGTGAGTATGGGGGGAGTATGTATGGGTGTGTGGGGTGTGTGTGGATGTGTGGGTGAGGGTGTTGGGAAGGGTGTGTGGGGTGTGGATATGTGTAGGTGTGTGTGGGTGTGTGTGGATATGGGTAGGTGTGTGTGTGAGTGTGGTGTGTGGGGGTGTA	.	PASS	SVTYPE=INS;END=15314635;SVLEN=298	GT:AD:DP:SAC	1/1:1,13:14:0,1,7,6
chr1	15321779	pbsv.DEL.651	TTGTGCATGTTTGCATGCACATG	T	.	PASS	SVTYPE=DEL;END=15321801;SVLEN=-22	GT:AD:DP:SAC	0/1:9,14:23:2,7,8,6
chr1	15388345	pbsv.INS.652	G	GCCCCTGCCCCACCTCCCTCCCTCCCTCCCTCCTTCCCTTCCCTCCCCAGCCCCTGCCCCACCTCCCTCCCTCCCCTCCCCAGCCCCTGCCCCACCTCCCTCCCTCCCTCCCTCCTTCCCTTCCCTCCCCAGTCCCTGTCCAACCTCCCTCCCTCCCTCCCTCCCTCCCTCCCTTCCCTCCCCAGTCCCTGCCCCACCTCCCTCCCTCCCTTCCCTCCCCAGTCCCTGCCCCACCTCCCTCCCTCCCTTCCCTCCTCAGGCCCTGCCCCACCTCCCTCCCTCCATTCCCTCCCCAG	.	PASS	SVTYPE=INS;END=15388345;SVLEN=295	GT:AD:DP:SAC	0/1:9,13:22:5,4,9,4
chr1	15388345	pbsv.INS.653	G	GCCCCTGCCCCACCTCCCTCCCTCCCTCCCTCCCTCCCTCCCTCCTTCCCTTCCCTCCCCAGTCCCTGTCCAACCTCCCTCCCTCCCTCCCTCCCTTCCCTCCCCAGTCCCTGCCCCACCTCCCTCCCTCCCTTCCCTCCCCAGGCCCTGCCCCACCTCCCTCCCTCCATTCCCTCCCCAG	.	PASS	SVTYPE=INS;END=15388345;SVLEN=180	GT:AD:DP:SAC	0/1:13,9:22:9,4,5,4
chr1	15623558	pbsv.INS.DUP.654	T	<DUP>	.	PASS	SVTYPE=DUP;END=15623580;SVLEN=22	GT:AD:DP:SAC	0/1:12,20:32:4,8,8,12
chr1	15684697	pbsv.INS.655	G	GGCGACCCTGCTGCCGCAGGGACTC	.	PASS	SVTYPE=INS;END=15684697;SVLEN=24	GT:AD:DP:SAC	0/1:9,11:20:4,5,6,5
chr1	15686648	pbsv.INS.656	A	ATTTTTTTTTTTTTTTTTTTTT	.	PASS	SVTYPE=INS;END=15686648;SVLEN=21	GT:AD:DP:SAC	0/1:9,12:21:4,5,7,5
chr1	15706467	pbsv.DEL.657	ACGATCTCGGCTCACTGCAACCTCTGC	A	.	PASS	SVTYPE=DEL;END=15706493;SVLEN=-26	GT:AD:DP:SAC	0/1:21,8:29:10,11,7,1
chr1	15787967	pbsv.INS.DUP.658	T	<DUP>	.	PASS	SVTYPE=DUP;END=15787984;SVLEN=17	GT:AD:DP:SAC	1/1:0,17:17:0,0,7,10
chr1	15957348	pbsv.DEL.659	TTGGCACAGGGGCCGGTGTGTGTGGAGAGGAGGAGGTGTG	T	.	PASS	SVTYPE=DEL;END=15957387;SVLEN=-39	GT:AD:DP:SAC	0/1:19,15:34:11,8,7,8
chr1	15971483	pbsv.DEL.660	TACACACACTATATATATATAC	T	.	PASS	SVTYPE=DEL;END=15971504;SVLEN=-21	GT:AD:DP:SAC	1/1:0,23:23:0,0,10,13
chr1	15980885	pbsv.DEL.661	AAAATAAATAAATAAATAAAT	A	.	PASS	SVTYPE=DEL;END=15980905;SVLEN=-20	GT:AD:DP:SAC	0/1:6,17:23:3,3,9,8
chr1	16002841	pbsv.INS.662	T	TATAAAATAAAATAGGCTCTCCTCCCTCTCCCCCTCCCCCTCCCCCTCCCCCTCCCCCTCCCCCCTCCCTCTCCCTCTCCCGTCTCCGTCTCCCCATGGTCTCCCTCTCATGCGGAGCCGAAGCTGGACTGTACTGCTGCCATCTCGGCTCACTGCAACCTCCCTGCCTGATTCTCCTGCCTCAGTCTGCCGAATGCCTGCGATTGCAGGCACGCACCGCCACGCCTGATTGGTTTTGGTGGAGACGGGGTTTCGCTGTGTTGGCCGGGCCGGTCTCCAGCCCCTAACCGCGAGTGATCCGCCAACCTCGGCCTCCCGAGGTGCCGGGATTGCAGACGGAGTCTCGTTCACTCAGTGCTCAATGGTGCCCAGGCTGGAGTGCAGTGGCGTGATCTCGGCTCACTACAACCTACACCTCCCAGCCGCCTGCCTTGGCCTCCCAAAGTGCCGAGATTGCAGCCTCTGCCCGGCCGCCACCCCGTCTGGGAAGTGAGGAGCGTCTCTGCCTGGCCGCCCATCGTCTGGGATGTGAGGAGCCCCTCTGCCTGGCTGCCCAGTCTGGAAAGTGAGGAGCGTCTCCGCCCGGCCGCCATCCCATCTAGGAAGTAAGGAGCGCCTCTTCCCAGCCGCCATCACATCTAGGAAGTGAGGAGCGTCTCTGCCCGGCCGCCCATCGTCTGAGATGTGGGGAGCGCCTCTGCCCCGCCGCCCCATCTGGGATGTGAGGAGCGCCTCTGCCCGACCGAGACCCCGTCTGGGAGGTGAGGAGCGTCTCTGCCCGGCCGCCCCGTCTGAGAAGTGAGGAGACCCTCTGCCTGGCAACCACCCCGTCTGAGAAGTGAGGAGCCCCTCCGCCCGGCAGCCGCCCCGGCTGAGAAGTGAGGAGCCTCTCCGCCCAGCAGCCACCCCATCTGGGAAGTGAGGAGCGTCTCCGCCCGGCAGCCACCCCGTCCGGGAGGGAGGTGGGGGGGGGTCAGCCCCCCCGCCCGGCCAGCCGCCCCATCCGGGAGGGAGGTGGGGGGTCAGCCCCCCCGCCCGGCCAGCCGTGCCGTCCGGGAGGGAGGTGGGGGGGTCAGCCCCCCGCCTGGCCAGCCGTGCCGTCCGGGAGGGAGGTGGGGGGGTCAGCCCCCCGCCCGGCCAGCCGCCCCGTCCGGGAGGTGAGGGGCGCCTCTGCCCGGCTGCCCCTACTGGGAAGTGAGGAGCCCCTCAGCCTGGCCAGCCACCCCGTCCGGGAGGGAGATGGGGGGGTCAGCCCCCCCACCCGGCCAGCCGCCCCGTCCGGGAGGGAGGTGGGGGGGTCAGCCCTCCCCCCGGCCAGCCGCCCCGTCTGGGAGGTGAGGGGCGCCTCTGCCCGGCCGCCCCTACTGGGAAGTGAGGAGCCCCTCTGCCCGGCCAGCCGCCCCATCCGGGAGGGAGGTGGGGGGGGTCAGCCCCCTGCCCGGCCAGCCACCCTGTCTGGGAGGGAGGTGGGGGGGTCAGCCCTCCGCCCGGCCAGCCGCCCCGTCTGGGAGGTGAGGGGCGCCTCTGCCCGGCCGCCCCTACTGGGAAGTGAGGAGCCCCTCTGCCCGGCCAGCCGCCCTGTCTGGGAGGGAGGTGGGGGGGTCGGCCCCCCGCCCGGCCAGCCGCCCCATCCGGGAGGGAGGTGGGGGGGTCGGCCCCCTGCCCGGCCAGCCGCCCCGTCCGGGAGGGAGGTGGGGGGGGTCAGCCCCCCTGCCCGGCCAGCCACCCCGTCCGGGAGGTGAGGGGCGCCTCTGCCCGGCCGCCCCTACTGGGAAGTGAGGAGCCCCTCTGCCCGGCCAGCCGCCCCGTCCGGGAGGGAGGTGGGGGGGGTCAGCCCCCCGCCCAGCCAGCCGCCCCGTCCGGGAGGGAGGTGGGGGGGGTCAGCCCCCCCGCCCGGCCAGCCGCCCCGTCCGGGAGGTGAGGGGCGCCTCTGCCCGGCCGCCCCTACTGGGAAGTGAGGAGCCCCTCTGCCCAGCCAGCCGCCCCGTCCGGGAGGGAGGTGGGGGGTTCAGCCCCCCGCCCGGCCAGCCGCCCCGTCCGGGAGGTGAGGGGCGCCTCTGCCCGGCCGCCCCTACTGGGAAGTGAGGAGCCCCTCTGCCCGGCCACCGCCCCGTCTGGGAGGTGTGCCCAGTAGCTCATTGAGAACGGGCCAGGATGACAATGGCGGCTTTGTGGAATAGAAAGGCGGGAAAGGTGGGGAAAAGATTGAGAGATCGGATGGTTGCCGTGTCTGTGTGGAAGGAAGTAGACATGGGAGACTTTTCATTTTGTTCTGCACTAAGAAAAATTCCTCTGCCTTGGGATCCTGTTGATCTGTGACCTTACCCCCAACCCTGTGCTCTCTGAAACATGTGCTGTGTCCACTCAGGGTTAAATGGATTAAGGGCGGTGCAAGATGTGCTTTGTTAAACAGATGCTTGAAGGCAGCATGCTCGTTAAGAGTCATCACCACTCCCTAATCTCAAGTACCCAGGGACACAAACACTGCGGAAGGCCGCAGGGACCTCTGCCTAGGAAAACCAGAGACCTTTGTTCACTTGTTTATCTGCTGACCTTCCCTCCACTATTGTCCTATGACCCTGCCTAATCCCCCTCTGCGAGAAACACCCAAGAATGAACAATAAAAAAATAAATAAATAAATAAATAATTAAAAAAAAAAATAA	.	PASS	SVTYPE=INS;END=16002841;SVLEN=2663	GT:AD:DP:SAC	0/1:3,10:13:1,2,4,6
chr1	16063333	pbsv.INS.DUP.663	C	<DUP>	.	PASS	SVTYPE=DUP;END=16063356;SVLEN=23	GT:AD:DP:SAC	0/1:13,11:24:9,4,3,8
chr1	16089599	pbsv.INS.664	C	CATGCGTATCAGGGAAGTAACGAGCCCAGCTACCCCTCACAGGCAGGTTCGGGGCACAG	.	PASS	SVTYPE=INS;END=16089599;SVLEN=58	GT:AD:DP:SAC	0/1:15,9:24:9,6,6,3
chr1	16136690	pbsv.DEL.665	GAGGAAGAAGAAGAAGAAGAAGAA	G	.	PASS	SVTYPE=DEL;END=16136713;SVLEN=-23	GT:AD:DP:SAC	1/1:3,20:23:3,0,8,12
chr1	16164041	pbsv.INS.DUP.666	A	<DUP>	.	PASS	SVTYPE=DUP;END=16164110;SVLEN=69	GT:AD:DP:SAC	0/1:15,12:27:7,8,7,5
chr1	16202328	pbsv.DEL.667	GCCATGGGGACGGGGTGCCCA	G	.	PASS	SVTYPE=DEL;END=16202348;SVLEN=-20	GT:AD:DP:SAC	0/1:11,14:25:5,6,7,7
chr1	16213728	pbsv.DEL.668	TTTTATTTATTTATTTATTTA	T	.	PASS	SVTYPE=DEL;END=16213748;SVLEN=-20	GT:AD:DP:SAC	0/1:17,10:27:9,8,9,1
chr1	16389372	pbsv.DEL.669	CTCCTGCCTCAGCCTTCTGAGTAGCTGGGACTACAGGCG	C	.	PASS	SVTYPE=DEL;END=16389410;SVLEN=-38	GT:AD:DP:SAC	0/1:23,19:42:13,10,9,10
chr1	16424205	pbsv.INS.670	T	TGGGAGGCTGAGGCGGGCGGATCACGAGGTCAGGAGGTTGAGACCATCCTGGCTAACACGGTGAAACCCCGTCTCTACTAAAAATACAAAAAAATTAGCCGGGCATGGTGGCGGGTGCCTGTAGTCCCAGCTACTG	.	PASS	SVTYPE=INS;END=16424205;SVLEN=135	GT:AD:DP:SAC	1/1:0,19:19:0,0,8,11
chr1	16539708	pbsv.INS.671	T	TGGCCGGGCGCGGTGGCTCACGCCTGTAATCCCAACACTTTGGGAGACCGAGGCGGGCGGATCACGAGGTCAGATGAAGACCACGGTAAAACCTCGTCTCTACTAAAAATACAAAAAAGTAGCCGGGCATGGTGGCGGGTGCCTGTAGTCCCAGCTACTGGGGAGGCAGAGGCAGGAGAATGGCGTGAACCCGGGAGGCGGAGCTTGCAGTGATCTGAGATCGCGCCACTGCACTCCAGCCACTGCACTCCATCCTGGGTGACAGAGTAAGACTCTGACTCAAAAAAAAAAGAAAAGAAAAGAAAAGAAAGAGACAACT	.	PASS	SVTYPE=INS;END=16539708;SVLEN=318	GT:AD:DP:SAC	0/1:19,15:34:10,9,6,9
chr1	16557768	pbsv.DEL.672	ATATGTATATGTATATGTATATGTATATGTGTATGTGTATGTG	A	.	PASS	SVTYPE=DEL;END=16557810;SVLEN=-42	GT:AD:DP:SAC	0/1:52,25:77:26,26,12,13
chr1	16565996	pbsv.INS.673	A	ACACACACACACACACACACACACACACA	.	PASS	SVTYPE=INS;END=16565996;SVLEN=28	GT:AD:DP:SAC	1/1:4,17:21:2,2,8,9
chr1	16616292	pbsv.INS.DUP.674	T	<DUP>	.	PASS	SVTYPE=DUP;END=16616309;SVLEN=17	GT:AD:DP:SAC	0/1:71,41:112:33,38,18,23
chr1	16653956	pbsv.DEL.675	TCTCACTCTGTCACCCAGGCTGGAGTGCAGTGGCGCGATGTCGG	T	.	PASS	SVTYPE=DEL;END=16653999;SVLEN=-43	GT:AD:DP:SAC	0/1:55,28:83:29,26,16,12
chr1	16658233	pbsv.INS.DUP.676	T	<DUP>	.	PASS	SVTYPE=DUP;END=16658251;SVLEN=18	GT:AD:DP:SAC	0/1:24,12:36:12,12,6,6
chr1	16689021	pbsv.DEL.677	TTTATTATTATTATTATTATTATTA	T	.	PASS	SVTYPE=DEL;END=16689045;SVLEN=-24	GT:AD:DP:SAC	1/1:1,29:30:0,1,13,16
chr1	16692443	pbsv.DEL.678	GCGGCGGGGAGGCGCGGCGGGC	G	.	PASS	SVTYPE=DEL;END=16692464;SVLEN=-21	GT:AD:DP:SAC	0/1:24,11:35:13,11,3,8
chr1	16701435	pbsv.INS.679	G	GGGAGGGGCACACACAGCCGGGAGGGACGCACACAGCCC	.	PASS	SVTYPE=INS;END=16701435;SVLEN=38	GT:AD:DP:SAC	0/1:37,16:53:16,21,4,12
chr1	16725229	pbsv.BND.chr1:16725229-chr1:234776441	C	[chr1:234776441[C	.	PASS	SVTYPE=BND;CIPOS=0,0;MATEID=pbsv.BND.chr1:234776441-chr1:16725229;MATEDIST=218051212	GT:AD:DP	0/1:49,54:103
chr1	16727933	pbsv.DEL.680	AGCGGCCGCGGCCTCCGCGTGCTTTGTGGGCCCATCGGTGTTCT	A	.	PASS	SVTYPE=DEL;END=16727976;SVLEN=-43	GT:AD:DP:SAC	0/1:50,57:107:22,28,24,33
chr1	16850134	pbsv.DEL.681	CACATACACATATACATATACATATACATAT	C	.	NearReferenceGap	SVTYPE=DEL;END=16850164;SVLEN=-30	GT:AD:DP:SAC	0/1:6,4:10:4,2,1,3
chr1	16905399	pbsv.INS.682	T	TCCTTAGCGGATCCTTGGTAACGCTA	.	PASS	SVTYPE=INS;END=16905399;SVLEN=25	GT:AD:DP:SAC	0/1:12,9:21:7,5,6,3
chr1	16914056	pbsv.DEL.683	TCCCCGCCCCGTGGCGGGGACG	T	.	PASS	SVTYPE=DEL;END=16914077;SVLEN=-21	GT:AD:DP:SAC	0/1:15,15:30:9,6,7,8
chr1	16975405	pbsv.DEL.684	AGACAGAACCTGGCACGGGAGCCCG	A	.	PASS	SVTYPE=DEL;END=16975429;SVLEN=-24	GT:AD:DP:SAC	0/1:7,8:15:5,2,4,4
chr1	17036673	pbsv.DEL.685	CATATATAAATATAAATATTTATATAAATATGA	C	.	PASS	SVTYPE=DEL;END=17036705;SVLEN=-32	GT:AD:DP:SAC	0/1:17,12:29:9,8,8,4
chr1	17166218	pbsv.INS.686	C	CCATCCTCACTACCATCCCCACCACCATTTCCACCATTCCCACCACAGTCACCATCACCCCCACCATCCCCATCATCATCCGCACCATCCCCACCATCCCCACCACCATCTCCATTACCATCCCCACCACCATCCCCATTACCATCCCCACCACCATCTCCATTACCATCCCCACCACCATCCCCATTACCATCCCCACCACCATTTCCACCATTCCCACCATCATCCCCACCACCATCCTCGTTACCATCCCCACCACCTTTTCCACCATTCCCACCATCTCCAACACCTCCCCCACCATCATCCCCACCATCCCCACCACCTTCTCCACCATCATTCTCACCATCCCCACCACCATCTCCACCACCATTCTCACCATCTCCACCAACATCCCCACCATCCCCACCCCCATGCCCACCAACATCCCCACCATCCCCACCCCCATGCCCACCATCATCCCCACCATCCCCACCCCCATGCCCACCAACATCCCCACCATCCCCACCCCCATGCCCACCATCATCCCCACCATCCCCACCCCCATGCCCACCAACATCCCCACCATCCCCACCCCCATGCCCACCATCATCCCCACCATCCCCACCCCCATGCCCACCATCATCCCCACCATCCCCACCCCCATGCCCACCATCATCCCCACCATCCCCACCCCCATGCCCACCAACATCCCCACCATCCCCACCCCCATGCCCACCATCATCCCCACCATCCCCACCCCCATGCCCACCATCATCCCCACCATCCCCACCACCATCCTCACCATTCCCACCACCATTCCCTTCATCTCCACCCCCATGCCCACCATCATCCCCACCATCCCCATCACCATCCTTACCATTCCCACCACCATTCCCTTCATCTCCA	.	PASS	SVTYPE=INS;END=17166218;SVLEN=884	GT:AD:DP:SAC	0/1:12,17:29:6,6,9,8
chr1	17166218	pbsv.INS.687	C	CCATCCTCACTACCATCCCCACCACCATTTCCACCATTCCCACCACAGTCACCATCACCCCCACCATCCCCATCATCATCCGCACCATCCCCACCATCCCCACCACCATCTCCATTACCATCCCCACCACCATCTCCATTACCATCCCCACCACCATCCCCATTACCATCCCCACCACCATCCCCATTACCATCCCCACCACCATCCCCATTACCATCCCCACCACCATTTCCACCATTCCCACCATCATCCCCACCACCATCCTCGTTACCATCCCCACCACCTTTTCCACCATTCCCACCATCTCCAACACCTCCCCCACCATCATCCCCACCATCCCCACCACCTTCTCCACCATCATTCTCACCATCCCCACCACCATCTCCACCACCATTCTCACCATCTCCACCAACATCCCCACCATCCCCACCCCCATGCCCACCAACATCCCCACCATCCCCACCCCCATGCCCACCATCATCCCCACCATCCCCACCACCATCCTCACCATTCCCACCACCATTCCCTTCATCTCCACCCCCATGCCCACCATCATCCCCACCATCCCCATCACCATCCTTACCATTCCCACCACCATTCCCTTCATCTCCA	.	PASS	SVTYPE=INS;END=17166218;SVLEN=611	GT:AD:DP:SAC	0/1:20,9:29:11,9,4,5
chr1	17175906	pbsv.DEL.688	CTATATATATATATATATATATATATA	C	.	PASS	SVTYPE=DEL;END=17175932;SVLEN=-26	GT:AD:DP:SAC	0/1:9,4:13:6,3,2,2
chr1	17208425	pbsv.INS.DUP.689	G	<DUP>	.	PASS	SVTYPE=DUP;END=17208497;SVLEN=72	GT:AD:DP:SAC	1/1:2,17:19:2,0,7,10
chr1	17222958	pbsv.INS.690	A	ACCCATGGCATACAGTGATCC	.	PASS	SVTYPE=INS;END=17222958;SVLEN=20	GT:AD:DP:SAC	0/1:20,16:36:11,9,8,8
chr1	17235267	pbsv.INS.DUP.691	G	<DUP>	.	PASS	SVTYPE=DUP;END=17235304;SVLEN=37	GT:AD:DP:SAC	1/1:0,26:26:0,0,11,15
chr1	17241451	pbsv.DEL.692	GAGGGTTGGAAGTGAATGTCGGAATCGGGATGGAATCAGGGTTGGAAGTGAAAGTCGGAATCGGGATGGAATCAGGGTTGGAAGTGAATGTCAGAATCGGGATGGAATCAGGGTTGGAAGTGAATGTCGGAATCGGGATGGAATCAGGGTTGGAAGTGAATGTCGGAATCGGGATGGAATC	G	.	PASS	SVTYPE=DEL;END=17241631;SVLEN=-180	GT:AD:DP:SAC	0/1:15,12:27:8,7,4,8
chr1	17241451	pbsv.INS.693	G	GAGGGTTGGAAGTGAATGTCGGAATCGGGATGGAATC	.	PASS	SVTYPE=INS;END=17241451;SVLEN=36	GT:AD:DP:SAC	0/1:14,12:26:5,9,6,6
chr1	17289303	pbsv.INS.694	T	TGACAGAGTGAGACTCCATCTCAAAAAAGAAAAAGAAAAAGAAAACGTGTGTACTCAGCATCTTCTCTTTAAGAAAGGGAACATTCCAAACTCCTCTGCAACCCTATGGGGGACACTTCCCACTCCCCCCATACCCAGGATTCGCGCTCATCTGAAATTTGCGTTTATCATTCCTTCGCTCCTCTTTATAATTTCCCCATGTGAGTATCCCTGAACTGCATACTGTTTAGTTTTGCCTGTTAGAAATTTTTTCACAGGGCCATGTTAATGGTGGTGTTCTGTGACTCTCTTCTTTCATTCAGCACCGTATTGGTGAGTTTCATTCACGTTGTATGTCACCATAATTCATTCCTTCTTATTGCTACAAAGCATTCCATTTTATGAATGGAATTTATTATATTATTATTTTGAGACAAGGTCTGGGTCTGTCACCTAGGCTGGAGTGCAGTGGCACGATCTCAACTCACTACAACCTCCGCCTCCTGAGCTTAAGTCATCCCCCTACCTCAGCTTCCCGAGTAGCTGGGATTAGAGGCGTGCACCACCACACATGACTAATTTTTGTATTTTTTGTGGAGATGGGGTTTCACTATGTTGCCCAAGCTGGTCTCGAACTCCTGAGCTCAAGCAATCCACCTGCCTTGGCCTCCCAAAGTGCTGGGATTACAGGTGTGAGCCACTGCCTGGCCAGATGAATGGAATTTATTATATACAATTTATTCATACTCTTTTGTCAACAGACACTTGGGTCGTTTCCATTTTTTTTTTTTTTTTTTTTTTTTTTTTGCTGTAACAGTCAATGCTGCTGTCAACATTCTTAGGGATGTTCCTGGTGTGCACATTCACAAGTCTCTCTAGAATATATATCTAGATGCTTTCTGGCTTCATGAACAAGGAGAATGGTGGTGCCATGGAGAAAAAAGGCAAAGGATCAGTCTGGAGGAAACACTCAGGTAGGCTAGCTGCTCTAACAAATAGACTAAAACATGTATAATGGCTCAGCCACAGTATATGTTTATTTCTTGCTCGTATTGACACTTTAAGGTTGGTCAGGTCTGAATGGTAAGTATGCATGTGTGTCAGGGTGGGGTGGGGGATCTCTGCTCCGCACAGGCACTCAGGGACCCAGGCTAATAGAGGCTCTGCTGTTTTCCAAATGTGACTTCCCAGATCACCCTGGATGTTGACTTCAAGCCAGCAGAAAGGAGAAGAGAGAAGACGGAGAAAGCAAACCTGCTTCTTAATCACCTCGGGCCAGAAGAGACACAGGTGCCTTCCACTTACAGTCCATCAGCAAGAACAACTCAGTGGCCGTATCTGGATGCAAGGGGCTCTGGGTAACGTGGTCCTCGGCTGGGCAGCCGCCTCCCAGAGTCAAATCCATGCCGTAGAAGAGGAAGAAGGAGTTCTTTGCTGACTCAGAAGAGAAAAAGAATGGGCCAGGGAAAAAAAAATCTCTCCCCAAGGGAGGCATCCCAGGTCTGAGCCTTCAGTTTGTAGCTCCAGTTTGATTGCTGCTCACTTTGTGGTATCTTATCCTTAGGGATTGAGAGTCAGCCTTCCTCTCCTAGCTGTGGCCATACTGAGCTGGGCTTAGCCCCTGTAGGTTCCTCTCTGCCTGCCCTCTCATCCCACTCCCAGCGCATTCATCCTGCAGTCCTGTGTCTCAACCGCTTATCAACAGCCACAGCGAGTAGTTTCCTGGAGAGACATGAATGAGTCAGTATAAGCAGAAAAAAAGGGCCCATCAAGGGTGACTGATGAAGCTGTTTGGAGAAATGTCTCTTTCCATATTTCCCGCTTCCCTGTCAGTGGTGATGAAGCAATGGAGATGCCAATGTGGAAGCAGGGTGAGGCTGATTGCCAGCCTGTACCTGCCCAATGCCCACAAATAAGAGCTTCGCAGATGGGAGGTGGAACCAGGAGCCAACTCTCGAGTACACTCCTATTAATTCATTAGATGTTTATTGAGCACGTACTGTTTCCCCAGACAGTAAGTGGCAATGGCTGCAGCATAGTTGAAAGCATGGATTCTGAGGCCAGACTACCAGGGTGTGCTTCTTGGCTTTGCCACTTGTCAGCTGTGTGATGTTAGGGAGGTTACTTAACCTCTCTGAACTTTGCTTTCCTTGTCGGTAAGATGGGGCTAGTAATGGTACCTATCTCAGGGAGCCACTGTGAACAGCGTTAAGAGGTGGTCCAGGGAGGAGCTCAGCCTCATGTCTGGCAGTCAACAAACAGCAGGTATCTGTCAGGGAAGGACATAACTTGAAGCAGCTTGCCCAGGTAAACGAAAAAGACAGGTGTGCTTGGCTCTGAAGGCTCGGTTTTTCTGCACTGCCACCCAAGGAGTCTCTTACCCACTTTTTCCTGGTAAGAAATATGTTTTTAGAAAGTTACAACTGGACACTTAGAAAGTCTGGCTGTAGTCCGGGTGTGGTGGCTCATGCCTGTAATCCCAGCACTTTGGGAGGCCAAGGCAGGCAGATCATGACGTCAAGAGATCCACACCATCCTGGCCGACATGGTGAAACCCCATCTCTACTAAAAACACAAAAATTGGCTGATAGTGGTGGCGGGCACCTGTAGTCCCAGCTACTCGGAAGGCTGAGGCAAGAAAATCGCTTGAACCTGGGAGGCGGAGGTTGCAGTGAGCCGAGGTCGTGCCACTGCACTCCAGCCTGGGC	.	PASS	SVTYPE=INS;END=17289303;SVLEN=2686	GT:AD:DP:SAC	0/1:7,11:18:4,3,8,3
chr1	17291221	pbsv.INS.695	C	CAAAAATTCTAAACAACATACAAAAATGAAATCAAAATGGATCAAAGACCTAAAGGTAACAGCTAAAACTAAACAACTCTTAGAAGAAAATAGTAGGCTTGAACCCGGGAGGCAGAGGTTGCAGTGAGCCGAGATCGCACCATTGCACTCCAGCTTGGGCAACAAGAGCGAAACTCTCCCTCTCAAAAACAAAAACAGAGTCTTTGCCGCCGTGCCGGCGAGCGCCGCCCGGGAAGCAGCGGCTGGAGGAGCGGACGGGCCCCGCGGGGCCCGAGGGCAAGGAGCAGCCGCCTGCCTTGGCCTCCCAAAGTGCCGAGATTGCAGCCTCTGCCCGGCTGCCACCCCGTCTGGGAAGTGAGGAGTGTCTCTGCCTGGCCGCCCATTGTCTGGGATGTGAGGAGCCCCTCTGCCTGGCTGCCCAGTCTGGAAAGTGAGGAGCGTCTCCGCCCGGCCGCCATCCCATCTAGGAAGTGAGGAGCGCCTCTTCCCAGCCGCCATCACATCTAGGAAGTGAGGAGCGTCTCTGCCCGGCCGCCCATCGTCTGAGATGTGGGGAGCGCCTCTGCCCCGCCGCCCCATCTGGGATGTGAGGAGCGCCTCTGCCCGGCCGAGACCCCGTCTGGGAGGTGAGGAGCGTCTCTGTCCAGCCGCCCCGTCTGAGAAGTGAGGAGCCCCTCCGCCCGGCAGCTGCCCCGTCTGAGAAGTGAGGAGCCTCTCCGCCCGGCAGCCACCCCATCTGGGAAGTGAGGAGCGTCTCCGCCCGGCAGCCACCCCGTCCGGGAGGGAGGTTGGGGGGGGTCAGCCCCCCGCCCGGCCAGCCGCCCCATCCGGGAGGGAGGTGGGGGGTCAGCCCCCCCGCCCGGCCAGCCGTGCCATCCGGGAGGGAGGTGGGGGGGTCAGCCCCCCGCCTGGCCAGCCGTGCCATCCGGGAGGGAGGTGGGGGGGTCAGCCCCCCGCCCGGCCAGCCGCCCCGTCCGGGAGGTGAGGGGCGCCTCTGCCCGGCCGCCCCTACTGGGAAGTGAGGAGCCCCTCAGCCCGGCCAGCCACCCCGTCCGGGAGGGAGATGGGGGGGTCAGCCCCCCCACCCGGCCAGCCGCCCCGTCCGGGAGGGAGGTAGGGGGGTCAGCCCCCCGCCTGGCCAGCCGCCCCGTCCGGGAGGGAGGTGGGGGGGTCAGCCCTCCGCCCGGCCAGCCGCCCCGTCTGGGAGGTGAGGGGCGCCTCTGCCCAGCCGCCCCTACTGGGAAGTGAGGAGCCCCTCTGCCCAGCCAGCCGCCCCGTCCGGGAGGGAGGTGGGGGGGTCGGCCCCCCGCCCGGCCAGCCGCCCCGTCCGGGAGGGAGGTGGGGGGGTCGGCCCCCCGCCCGGCCAGCCGCCCCGTCCAGGAGGTGAGGGGCGCCTCTGCCCGGCTGCCCCTACTGGGAAGTGAGGAGCCCCCCCGCCCGGCCAGCCGCCCCGTCCGGGAGGGAGGTGGGGGGGTCGGCCCCCCTGCCCGGCCAGCCGCCCCGTCCGGGAGGTGAGGGGCGCCTCTGCCCGGCCGCCCCTACTGGGAAGTGAGGAGCCCCTCTGCCCGGCCAGCCGCCCCGTCCGGGAGGGAGGTGGGGGGGTCAGCCCCCCCGCCCGGCCAGCCGCCCCGTCCGGGAGGGAGGTGGGGGGTGGGTCAGCCCCCCCACCCAGCCAGCCGCCCTGTCCGGGAGGTGAGGGGCGCCTCTGCCCGGCCGCCCCTACTGGGAAGTGAGGAGCCCCTCTGCCCGGCCAGCCGCCCCGTCCGGGAGGGAGGTGGGGGGGGTCGGCCCCCCGCCCGGCCAGCCGCCCCGTCCAGGAGGGAGGTGGGGGGGGGTCGGCCCCCCTGCCCGGCCAGCCGCCCCGTCCGGGAGGTGAGGGGCGCCTCTGCCCGGCCGCCCCTACTGGGAAGTGAGGAGCCCCTCTGCCCGGCCAGCCGCCCCGTCCGGGAGGGAGATGGGGGGGTCAGCCCCCCGCCCGGCCAGCCGCCCCGTCCGGGAGGGAGGTTGGGGGGTCAGCCCCCCGCCCGGCCAGCCGCCCCGTCCGGGAGGGAGGTGGGGGGGGTCAGCCCCCCTGCCCGGCCAGCCGCCCCGTCCGGGAGGTGAGGGGCGCCTCTGCCCGGCCGCCCCTACTGGGAAGTGAGGAGCCCCTCTGCCCGGCCACCACCCCGTCTGGGAGGTGTGCCCAACAGCTCATTGAGAACGGGCCAGGATGACAATGGCGGCTTTGTGGAATAGAAAGGCGGGAAAGGTGGGGAAAAGATTGAGAAATCGGATGGTTGCCGTGTCTGTGTAGAAAGAAGTAGACATGGGAGACTTTTCATTTTGTTCTGCACTAAGAAAAATTCCTCTGCCTTGGGATCCTGTTGATCTGTGACCTTACCCCCAACCCTGTGCTCTCTGAAACATGTGCTGTGTCCACTCAGGGTTAAATGGATTAAGGGCGGTGCAAGATGTGCTTTGGTAAACAGATGCTTGAAGGCAGCATGCTCGTTAAGAGTCATCACCAATCCCTAATCTCAAGTAATCAGGGACACAAACACTGCGGAAGGCCGCAGGGTCCTCTGCCTAGGAAAACCAGAGACCTTTGTTCACTTGTTTATCTGCTGACCTTCCCTCCACTATTGTCCCATGACCCTGCCAAATCCCCCTCTGTGAGAAACACCCAAGAATTATCAATAAAAAAATAAATTTAAAAAAATAAAAAAAAAAAAAAAAAAAA	.	PASS	SVTYPE=INS;END=17291221;SVLEN=2718	GT:AD:DP:SAC	0/1:8,7:15:4,4,5,2
chr1	17292886	pbsv.INS.696	T	TGGGAGGGGAGGGGAGGGAAATGAGGGAGGGGAGGGGAATGGGGAGGGGAGGGGAATGGGGAGGGGAGGGGAGGGGAATGGGGAGGGGAATGGGGGAGGGGAGGGGAGG	.	PASS	SVTYPE=INS;END=17292886;SVLEN=108	GT:AD:DP:SAC	1/1:0,20:20:0,0,13,7
chr1	17351955	pbsv.DEL.697	GAGGAGAGGCGGCCAGGGAGGTGATGGGAGGAGAGGCAGTCAGGGAGGTGATGGGAGGAGAGGCGGCCAGGGAGGTGATGGGAGGAGAGGCAGTCAGGGAGGTGATGGGAGGTGGGAAGAGAGGCAGTCAGGGAGGTGATGGGAGGTGGT	G	.	PASS	SVTYPE=DEL;END=17352104;SVLEN=-149	GT:AD:DP:SAC	0/1:13,8:21:8,5,4,4
chr1	17352012	pbsv.DEL.698	GAGAGGCGGCCAGGGAGGTGA	G	.	PASS	SVTYPE=DEL;END=17352032;SVLEN=-20	GT:AD:DP:SAC	0/1:8,13:21:4,4,8,5
chr1	17358269	pbsv.DEL.699	TATAAAAATATATTTTAGGCCGGGCGCGGTGGCTCACGCCTGTAATCCCAGCACTTTGGGAGGCCGAGGCGGGCGGATCACGAGGTCAGGAGATCGAGACCATCCTGGGTAACACGGTGAAACCCCGTCTCTACTAAAAATACAAAAAATTAGCCGGGCGAGGTGGCGGGCGCCTGTAGTCCCAGCTACTCCGGAGGCTGAGGCAGGAGAATGGCGTGAACTCCAGGGGGCGGAGCCTGCAGTGAGCCGAGATTGCGCCACTGCACTCCAGCCTGGACGACAGCGAGACTCCGTCTCAAAAAAAAAAAAAAATAATAATAAAA	T	.	PASS	SVTYPE=DEL;END=17358591;SVLEN=-322;SVANN=ALU	GT:AD:DP:SAC	1/1:0,28:28:0,0,14,14
chr1	17431362	pbsv.INS.DUP.700	A	<DUP>	.	PASS	SVTYPE=DUP;END=17431378;SVLEN=16	GT:AD:DP:SAC	1/1:0,28:28:0,0,12,16
chr1	17437673	pbsv.INS.701	A	AGCATGCGCCCTCGCACCCCGCCCCGGCGCCCGCCGCCCCCGCCTTCCCGGCGCGCGAGCCGGCGCAGGGCCGCACGGG	.	PASS	SVTYPE=INS;END=17437673;SVLEN=78	GT:AD:DP:SAC	1/1:0,27:27:0,0,10,17
chr1	17472276	pbsv.INS.702	A	ATTTTATTATTATTATTATTAT	.	PASS	SVTYPE=INS;END=17472276;SVLEN=21	GT:AD:DP:SAC	1/1:0,17:17:0,0,7,10
chr1	17556234	pbsv.DEL.703	AGCCTGGGAGCATAGAGGTGGGCCTGGGAGCATGGCGGCGGGGGGGGGGCCTGGGAGCACAGGGCGGGCCTGGGAGCACGGGGGTGG	A	.	PASS	SVTYPE=DEL;END=17556320;SVLEN=-86	GT:AD:DP:SAC	0/1:11,9:20:6,5,4,5
chr1	17689481	pbsv.INS.704	C	CCCCCTCCCTCCCTCCCTCCCTGCCTCCCTCCCCCTCCCTCTCTCCCTCCCTGCCTCCTTCCCCCTCCCTCCCTCCCTCCCTGCCTCCTTCCCCCTCCCTCCCTCCCTCTCTGCCTCCTTCCCCCTCCCTCCCTCCCTCGCTGCCTCCTTCCCCCTCCCTCCCTCCCTCCCTGCCTCCTTCCCCCTCCCTCCCTCCCTCCCTGCCTCCTTCCCCCTCCCTCCCTCCCTCCCCCTCCCTCTCTCCCTCCCTGCCTCCCTCCCTCCCTCTCTCCCTCCCTGCCTCCTTCCCCCTCCCTCTCTCCCTCCCTGCCTCCCTCCCTCCCTCTCTCCCTCCCTGCCTCCCTCCCCCTCCCTCCCTCCCTCCCTGCCTCCCTCCCCCTCCCTCCCTCCCTGCCTCCCTCCCCCTCCCTCTCTCCCTCCCTGCCTCCTTCCCCCTCCCTCTCTCCCTCCCTGCCTCCCTCCCTCCCTCTCTCCCTCCCTGCCTCCTTCCCCCTCCCTCTCTCCCTCCCTGCCTCCCTCCCTCCCTCTCTCCCTCCCTGCCTCCTTCCCCCTCCCTCCCTCCCTCCCTGCCTCCCTCCCCCTCCCTCCCTCCCTCCCTGCCTCCCTCCCCCTCCCTCTCTCCCTCCCTGCCTCCTTCCCCCTCCCTCTCTCCCTCCCTGCCTCCTTCCCCCTCCCTCTCTCCCTACCTGCCTCCCTCCCTCCCTCTCTCCCTCCCTGCCTCCTTCCCCCTCCCTCCCTCCCTCCCTGCCTCCTTCCCCCTCCCTCCCTCCCTGCCTCCCTCCCCCTCCCTCTCTCCCTCCCTGCCTCCCTCCCTCCCTCTCTCCCTCCCTGCCTCCTTCCCCCTCCCTCCCTCCCTGCCTCCCTCCCCCTCCCTCTCTCCCTCCCTGCCTCCCTCCCCCTCCCTCTCTCCCTCCCTGCCTCCTTCCCCCTCCCTCTCTCCCTCCCTGCCTCCTTCCCCTCCCTCTCTCCCTCCCTGCCTCCCTCCCCCTTCCTCCCTCCCTCCCTGCCTCCCTCCCCCTCCCTCCCTCCCTCCCTCTCTCCCTCCCTGCCTCCTTCCCCCTCCCTCCCTCCCTCCCTGCCTCCCTCCCTCCTTCTCTCCCTCCCTGCCTCCCTCCCCCTCCCTCCCTCCCTCCCTGTCTCCTTCCCCCTCCCTCTCTCCCTCCCTGCCTCCTTCCCCCTCCCTCTCTCCCTCCCTGCCTCCCTCCCTCCCTCTCTTCTTCCCTCCCTCCCTCCTTCCCTCCCTCTCTTCTTCCCTCCCTTCCTCCTTCCCTCCCTCCCTCTCTTCTGCCCTCCCTCCCTCCTTCCT	.	PASS	SVTYPE=INS;END=17689481;SVLEN=1305	GT:AD:DP:SAC	1/1:1,5:6:1,0,4,1
chr1	17859662	pbsv.INS.705	A	ATAGGGGAGGGGGACAGGAGAGGGAGAGGGAGAGAGAGAGAGATGGGGGAGGGGGAGAGGAGAGGGAGAGAGAGATGGGGAGGGGGAGGGGAGAGGGCGAGGGAGAGGGAGAGGAGAAGAGAGAGAGAGGGGGGAGAGAGACAGATGGGGAGGGGGAGGGGAGAGGGAGAGGAGGTGGAGAGGGGGAGAGAGAGATGGGG	.	PASS	SVTYPE=INS;END=17859662;SVLEN=199	GT:AD:DP:SAC	1/1:0,11:11:0,0,5,6
chr1	17864289	pbsv.INS.DUP.706	T	<DUP>	.	PASS	SVTYPE=DUP;END=17864316;SVLEN=27	GT:AD:DP:SAC	1/1:0,16:16:0,0,6,10
chr1	17868629	pbsv.INS.707	T	TGGTGCAAAAGTAATTGTGGTTTTTGCAATTAATAATGCAATTAACAATGGCAAAAACCACAATTAC	.	PASS	SVTYPE=INS;END=17868629;SVLEN=66	GT:AD:DP:SAC	1/1:0,21:21:0,0,8,13
chr1	17936515	pbsv.DEL.708	GATAAAATAAAATAAAATAAA	G	.	PASS	SVTYPE=DEL;END=17936535;SVLEN=-20	GT:AD:DP:SAC	0/1:15,13:28:9,6,6,7
chr1	18049673	pbsv.INS.709	G	GGATGCTGGTGATGGTGATGGTGCTGGTGGTGATGCTGGTGATGGTGGTAATGGTGATGGTGGTGATGATGCTGGTGATGATGGTGGTGCTGGTGGTGTGGTGGTGATGCTAGTCATAGTGATGGTGCTGGTGGTGATGGTGATGATGCTGGTGGTGGTAAAGCTGGTGATAGTGATGGTGATGGTTCTGGTGGTGGTGATGCTGGTGATGGTGCTGGTGGTGATGCTGGTGATAGTGACGGTGATGGTCCTGGTGGTAGTGATTCTGGTAATGGTGCTGGTGGTGATGTTGGTGATAGTGATGGTGCTGGTGCTGGTGGTGGTGATGCTGGTGATGGTGCTGGTGGGGATGGTGATGGTGATAGTTCTAGTGGTAGTGGTGCTGGTGATAGTGATGGTGCTGGTGGTGATGGTGATGGTGCTGCTGCTGGTGATGGTGATGGTGGTGGTGATACTGATGATGGTGATGGTGCTGGTGGTGATGGTGATGATGCTGGTGGTGGTGATGCTGGTGATGGTGATGCTGGGGATGGTGATGGTGACGGTGTTAGTGGTAGAGGTGCTGGTGATAGTGATAGTGCTGGAGGTGATGGTGCTGTTGCTCGTGGTGGTGCTGGTGGTGACGGTGATGGTGATGGTGGTGGTGATACTGATGATGGTGATGGTGTTGGTGCTGGTGGTGATGGTGCTGGTGGTGGTGATGCTGGTGATGGTGATGGTGGGGATGGTGATGGTGCTGGTGGTAGTGGTGCTGGTGATAGTGATGGTGCTGGTGGTGATGGTGCTGTTGCTGGTGGTGCTGCTGCTGGTAATGGTGATGGTCATGGTGGTGGTGATACTGATGATGGTGATGGTGGTGATGGTGATGGTGCTGGTGGTGGTGATGCTGGTGGTAGTGATGGTGATGGTACTGGTGGTGATAGTGATGGTGATGGTGCTGGGTGGTGATGGTGATGGTGCTGGTGGTGGTGATGCTGGTGATGGTGATGGTACTGGTTGTGATAGTGATGGTGATGGTGCTGGTGGTAATGGTGATGGTGCTGCTGCTGGTGATGGTGATGGTGGTGGTGATGCTGGTGATAGTGATGGTACTGCTGGTGATGGTGATGGTGGTGGTGATACTGATGATGGTGATGGTGGTAATGGTAATGGTGCTGCTGGTGGTGATGCTGGTGATGGTGATGGTACTGGTGGTTATGGTGATGGTGATGGTGGTGGTGATACTGATCATGGTGATGGTGATTGTGCTGCTGGTGGTGATGCTGGTGATGGTGATGGTACTGGTGGTGATGGTGATGGCGTGGAGTTGATGGTGATACTGCTGGTGCATGTGCTGGTGATGGTGCTGCTGGTGATAGTGATGATGTTGGTGGTGATGGCACTGCTGCTGATACTGATGGTGATGGTGATGGTGCTTGTGGCGGTGATGTTGGTGATAGTGATGATGACGGTGATGGTAATGGTGATGATGATGGTGATGGTGATGCTGTGGTGTTGATGGTGATACTGCTGGTGCATGTGCTGGTGATGGTGCTGCTGGTGATAGTGATGATGTTGGTGGTGATGGCATTTCTGCTAGTACTGGTGGTGATGGTGATGGTGACGGTGATAGTGCTGGTGGTGATGGTGATGGTGGTAGTGTTGGTGGTGATGGTGATGGTGATGACAGCACTGAAGTAGCTTCTGTGAGACTTATATTCATGCCCACCCCCTCGATGGCACCTCTTAACAGTCTCTAAGTTTCCAGGCTAGGAATCCTATTGTATAGATGTAGAAACTGAGGTCAAGGAGAGCAGGAACTCTCATCCAGAGTTCAGGCCTGCTACCTGCTCTGTGACCCCACATTGCTGCTCTTGTGAGCCTGAGGAGAGATAGGGGCAGCCACACCCCCGTGCTAAGGAATTGCCAAGGCTTGGGGGGTAGGCGTGGCTATGGGATCTTAGGTGGGGGCCTGCACATCCTACAGCCTCTGTTTGTCATCTGTACATTGGGGATGTTCACTCTTACCTCACCTGGGGAGGAGGAAATGAGCTAAGAGATGGACAGGGCCTGAGGGTCTGGCGTGAGCTAGGGGGTCTGTAAATGAGACCTATGGAAACCCAGGGTGGGACACTTAGAATCAGGATGCAGTGAGGCACCCAGGCCCAGGGGACAGGGGGATGTTTTTGGGTGGGGACAGATGTCGCCAACTTAGTGCTGGCATAAAACACCTTTGCCATCTTCAGCCCCTGAACAAGGCAGCCCTGCTCAGCAGCGAGTCTCCCAACCCTGACAACTCGCCCCCTTCCTTCCCTTGTTCAATATTTCCATTTCCATGCTTATCTCTTCCGTGAGCGCCTCTCCTTCTCCCTCTGCTGCCCCCTCGGCTTTTGTCTGCCAGGCTCTGGCTTCTCCATCTTTCTGCAGTACTGACAATCTCCTTTGCTCTCTCTCCCCAGGTGTGGGAGACTATTGTCCCTCCTGCTATCAGAGGCTGGCTCTGCCTTTCCCCATTTAAGACAACACTGCCCCTGCCTCTCCTTGCTCTCTCTGGGGCCCTGTGGGGGACTTGGACTCTGCCCACATCCAGTCCAAGCCTTAGTTGCTTGGGGAAGTCTCCCTTTGGTCTCCAGCCCAAAGCCCTAGGAAGCTCCCTTTAAGTGAAGAGGGACTCCTGCCTCCCACACACCCCTTCATAGAGCCCTACCCCATCTACAGGGAGGGCTCAGTATGGAACCATCCCTGCTGCAGCACATCCACCCACTTTTTACAAATCTGTCCCCCTCCCGTCTCCCAGCAGGACAGGGCCAAGGGACCACACTTTGCTATCTTCTTCTCTGCCCAGTGCAGGCACTTAGGAAGGCATGTTTGCATGCATGAGACTCTCCGGTAAATGAGCCCCTGACATAGGGGCCTCCGAGGTGGAGACAGTGCCAGCCCTGCCCCTACGCTCACCTCCGCCACTCCTCACCTCCTGCCCAGACTCAAAACAAGTGCAACAAAGCACAAAGCAATGTCCTCTCAAACCCCTGTCCCCCAAAACCCTGCCAAAGGATGCTGTGGAAAGGAGAGGGTCCTGCCCTGTGTGAGATGGGGTGGGAGGGGAGCTTCCAGAAGCTTTTGTCTTATCACGTGTAACATGGAATCATAGAACTTACAGGGCTGCTGGGAGGCCCAAATGAGTTCATAAATATAAAGCATTTGTAGCAGTGCTTGGCACATTGTAAATAAGCATAAGAGTGTAATACAAGTGTTTGCTACTGCCTTTTCTGGTAGTGGTGGTGGTGTTACTGGCGGTGATGGCAGTTGTTATTGGTGGTGGTATTATTGGCAGTGGTGGCAGTTGTTATTGGTGGTGGTGGTATTATTGGCAGTAGTGGCAGGTGTTATTGGTGGTGGTGGTGGTGTTATTGATGGTAGTGGTAGTGGTGTTATTGGTGGTGGTGGTGTTATTGGTAGTGGTGGTGATGTTATTGGTGGTGATGGTGGTAGTGGTGTTAGTCGTGGTGGTGTTATTGGTGGTGATGGTGGTGGTGATATTGGTGTTGGTGTTGGTGGTGGTGGTGTTATTGCTGGTGGTGGTGGTGGTGTTATTGTTGGTGGTAGTGGTGTTATTGGTGGTGATGGTGGTGGTGTTATTGGTGGTAGCATCTGTGTTATTGGTGGTGGTGGTGTTATTGGTGGTGATGGTGGTGGTGTTATTGGTGGTGGTAGTGGTGTCATTGGTAGTGGTGGTGGTGGTGGTGTTATTGGTGGTGGTGATGGTGTCGGTGTTGGTGGTGTAATTGGCGGTGATGGTGGTGGTATTATTGGTGATGGTAGCATCTGTGTTATTGATGGTGGTGATGGTGTTATTGGTAGTGGTGGTGGTGTTATTGGTGGTGGTAGCATCTGTGTTATTGGTGGTGGTGATGGTGTTATTGGTAGTGATGGTGGTGTTATTGGTGGTGGTAGCATCTGTGTTATTGGTGGTGGTGGTGGTGTTATTGGTAGTGGTGGTGGTGTTATTGGTGGTGGTAGTGGTGTTATTGGTGGTGGTGGTAATGGTGTTATTGGTGGTGGTGTTATTGGTGGTGGTGGTAGTGGTGGTGGTGTTATTGGTGGTGGTGGTAGTGGTGGTGGTGTTATTGGTGGTGGTGGTAGTGGTGGTGGTGGTAGTGGTGTTATTGGTGGTGGTGGTAGTGGTGGTGATATTATTGGTAGTGGTGATGGTGTTATTGGTGGTGGTGGTGGTGTTATTGGTGGTGGTGGTGATATTATTGGTAGTGGTGATGGTGTTATTGGTGGTGGTGGTGGTGTTATTGGTGGTGGTGGTGATATTATTGGTAGTGGTGATGGTGTTATTGGTGGTGGTGGTGATATTATTGGTAGTGGTGATGGTGTTATTGGTGGTGGTGGTGGTGTTATTGGTGGTGGTGGTGATATTATTGGTAGTGGTGATGGTGTTATGGTGGTGGTGGTGGTGTTATTGGTGGT	.	PASS	IMPRECISE;SVTYPE=INS;END=18049673;SVLEN=4454	GT:AD:DP:SAC	0/1:27,7:34:10,17,1,6
chr1	18049838	pbsv.INS.DUP.710	G	<DUP>	.	PASS	SVTYPE=DUP;END=18049941;SVLEN=103	GT:AD:DP:SAC	0/1:22,16:38:4,18,8,8
chr1	18097638	pbsv.DEL.711	CTCTTTCTTTCTTTCTTTCTT	C	.	PASS	SVTYPE=DEL;END=18097658;SVLEN=-20	GT:AD:DP:SAC	0/1:14,18:32:7,7,10,8
chr1	18101339	pbsv.DEL.712	TTTCCTTCCTTCCTTTCTTCCTTTC	T	.	PASS	SVTYPE=DEL;END=18101363;SVLEN=-24	GT:AD:DP:SAC	1/1:0,34:34:0,0,21,13
chr1	18115834	pbsv.DEL.713	GAAGGAAGGAAGAAAGAAAGA	G	.	PASS	SVTYPE=DEL;END=18115854;SVLEN=-20	GT:AD:DP:SAC	1/1:3,19:22:1,2,12,7
chr1	18242068	pbsv.DEL.714	CGGAGCCATCTGTCTGCAGTAGT	C	.	PASS	SVTYPE=DEL;END=18242090;SVLEN=-22	GT:AD:DP:SAC	0/1:14,8:22:10,4,3,5
chr1	18330520	pbsv.DEL.715	AGAGAAGGGAAGGTGGGAGACATGGCTGGAGGAAGGGGCAGGGGCGTGG	A	.	PASS	SVTYPE=DEL;END=18330568;SVLEN=-48	GT:AD:DP:SAC	0/1:14,25:39:8,6,11,14
chr1	18330584	pbsv.DEL.716	GAGACATGGCTGGAGGAAGGGGCAGGGGCGTGGGAGAAGGGAAGGTGGGAGACATGGCTGGAGGAAGGGGCAGGGACATGGGATAAGGGAAGGTGGA	G	.	PASS	SVTYPE=DEL;END=18330680;SVLEN=-96	GT:AD:DP:SAC	0/1:25,14:39:11,14,8,6
chr1	18354841	pbsv.DEL.717	AGCTTTCCTGTTTGCTCAGCACTTTGCTATCCTTACAGAAGGTTTATGTTT	A	.	PASS	SVTYPE=DEL;END=18354891;SVLEN=-50	GT:AD:DP:SAC	0/1:9,11:20:3,6,2,9
chr1	18357435	pbsv.DEL.718	AGGGATGAGGTGGGCATGGGGATGGGAATGGAGATGG	A	.	PASS	SVTYPE=DEL;END=18357471;SVLEN=-36	GT:AD:DP:SAC	0/1:11,10:21:3,8,1,9
chr1	18363473	pbsv.DEL.719	ACAGGGATGCAGAGATACAGGTGAGGCAGTGGG	A	.	PASS	SVTYPE=DEL;END=18363505;SVLEN=-32	GT:AD:DP:SAC	1/1:0,27:27:0,0,12,15
chr1	18466059	pbsv.INS.720	A	ATTTCAAGTCTTCAAATCACTCAGCTATCCTAAGAACAGTTTTTCTTTTGTTTTTGGAGG	.	PASS	SVTYPE=INS;END=18466059;SVLEN=59	GT:AD:DP:SAC	1/1:0,25:25:0,0,17,8
chr1	18478610	pbsv.DEL.721	AAGGGAGGGAGGAAAGAAGGG	A	.	PASS	SVTYPE=DEL;END=18478630;SVLEN=-20	GT:AD:DP:SAC	0/1:13,17:30:8,5,5,12
chr1	18502846	pbsv.DEL.722	ACGCTGTCTCAAAAAAAAAAAAAAAAAAAAAAAAAAAAAATAAAGAAAGA	A	.	PASS	SVTYPE=DEL;END=18502895;SVLEN=-49	GT:AD:DP:SAC	0/1:11,11:22:7,4,6,5
chr1	18539860	pbsv.DEL.723	AAGAAAGAAAGAAAGAAAGAAAGAAAGAAAGAAAGAAAGAAAGAAAGAAGGAAGGAAGGAAGGAAGGAAGGAAGGAAGGAAGGAAGGAAGGAAGGAAGGGGAAGGGAAGGGAAGGGAGGAAGGAAGGAAGGGAGGAAGGAAGGGGAAGGAAGGAAGGAAGAAGGGAGGAAGGGAGGGAG	A	.	PASS	SVTYPE=DEL;END=18540038;SVLEN=-178	GT:AD:DP:SAC	0/1:15,13:28:7,8,6,7
chr1	18598028	pbsv.DEL.724	AGTGGGGGGAGTGAGAAGTCCCTTTACCTGTGTCTGGTGTACAGGTCGAGAGCAGCGCTCATAGTTTGGAG	A	.	PASS	SVTYPE=DEL;END=18598098;SVLEN=-70	GT:AD:DP:SAC	1/1:1,31:32:0,1,9,22
chr1	18602622	pbsv.DEL.725	GAATGAATGCATAGTGAATGAATGCATGCATGAGTGAATGAATGAATGAATGCATGAGTGAATGAATGAGTG	G	.	PASS	SVTYPE=DEL;END=18602693;SVLEN=-71	GT:AD:DP:SAC	0/1:21,15:36:11,10,4,11
chr1	18604849	pbsv.DEL.726	TGGCCTGAGCCACCATTCCCCGCCTGCGCCACCATTCCCCGCCTGAGCCACCATTCCCCGCCTGAGCCACCACGCCC	T	.	PASS	SVTYPE=DEL;END=18604925;SVLEN=-76	GT:AD:DP:SAC	0/1:17,16:33:5,12,11,5
chr1	18608387	pbsv.DEL.727	ATGAGGACTTGACAAGAGAAAGCCAACTC	A	.	PASS	SVTYPE=DEL;END=18608415;SVLEN=-28	GT:AD:DP:SAC	0/1:13,15:28:9,4,5,10
chr1	18635500	pbsv.INS.DUP.728	A	<DUP>	.	PASS	SVTYPE=DUP;END=18635526;SVLEN=26	GT:AD:DP:SAC	1/1:0,24:24:0,0,13,11
chr1	18744453	pbsv.INS.729	T	TGGATGGATGGATGGATGGATGATGGATGGGTGGATGAGGGATGGATAGAGGATGGATGGATAGAAGGATGGATGGATAGAA	.	PASS	SVTYPE=INS;END=18744453;SVLEN=81	GT:AD:DP:SAC	1/1:0,34:34:0,0,12,22
chr1	18795159	pbsv.DEL.730	CATAAAATAAAATAAAATAAA	C	.	PASS	SVTYPE=DEL;END=18795179;SVLEN=-20	GT:AD:DP:SAC	1/1:0,18:18:0,0,7,11
chr1	18925857	pbsv.INS.731	T	TTGGATGGATGGATGGATGGATGGATGGATGGATGGTTGGATGGATGGATGGATGGATGGATGGATGGATGGATGGATGGATTGGTTGGATGGATGGATGGATTGGATGGATGGATGGATGGATGGATGGATGGATTGGTTGGTTGGATGGATGGATGGATGGATGGATGGATGGATGGATGGATTGGTTGGATGGATGGTTGGATGGATGGATGGATGGATGGATGGATGGATGGATGGATGGCTGGATGGATGGATGGATGGATGGATTGGTTGGATGGATGGATGGATGGTTGGATGGATGGATGGATGGATGGTTGGATGGATGGATGGATGGATGGATGGATGGATGGATGGATTGGTTGGATGGATGGATGGATGGATGGATGGATGGATGGATGGATGGTTGGATGGATGGATGGATGGATGGAGGGATGGATTGGTTGGATGGATGGATGGATGGATGGATGGATGGATGGATGGATGGTTGGATGGATGGATGGATGGATTGGTTGGATGGATGGATGGATGGATGGATGGATGGATGGATGGATGGATTGGTTGGTTGGTTGGATGGATGGATGGATGGATGGATGGATGGATGGATGGATTGGTTGGATGGATGGATGGATGGATGGATGGATGGATGGTTGGATGGATGGATGGATGGATGGATGGATGGATGGATGGTTGGATGGATGGATGGATGGATGGATGGATGGATGGATTGGTTGGATGGA	.	PASS	SVTYPE=INS;END=18925857;SVLEN=739	GT:AD:DP:SAC	0/1:10,19:29:7,3,4,15
chr1	18926004	pbsv.INS.DUP.732	G	<DUP>	.	PASS	SVTYPE=DUP;END=18926092;SVLEN=88	GT:AD:DP:SAC	0/1:23,6:29:10,13,1,5
chr1	19000020	pbsv.DEL.733	AAGAAGAAGAAGAAGAAGAAGAAGAAGG	A	.	PASS	SVTYPE=DEL;END=19000047;SVLEN=-27	GT:AD:DP:SAC	0/1:8,16:24:4,4,11,5
chr1	19020892	pbsv.DEL.734	GAAAGAAAAGAAAAGAAAAGA	G	.	PASS	SVTYPE=DEL;END=19020912;SVLEN=-20	GT:AD:DP:SAC	0/1:10,11:21:6,4,4,7
chr1	19060330	pbsv.INS.735	G	GGACCACCATATTCCCCACCCGCCACTCTACCTCAGGTCCCA	.	PASS	SVTYPE=INS;END=19060330;SVLEN=41	GT:AD:DP:SAC	0/1:9,11:20:5,4,8,3
chr1	19060330	pbsv.INS.736	G	GGACCACCATCCCCCCCCCCACCCCCACTCCACCACAGATCCCTGGACCACCATATTCCCCACCCGCCACTCTACCTCAGGTCCCA	.	PASS	SVTYPE=INS;END=19060330;SVLEN=85	GT:AD:DP:SAC	0/1:11,9:20:8,3,5,4
chr1	19060632	pbsv.INS.737	C	CCCCCCCACCCCCTACTCCACCACAGATCCCAGGACCACCATTCCCCCACCCCCCACTCCACCACAGATTCCTGGACCACCATCCCCCCCACCCCCTACTCCACCACAGATCCCAGGACCACCATTCCCCCACCCCCCACTCCACCACAGATCCCTGGACCACCATCCCC	.	PASS	SVTYPE=INS;END=19060632;SVLEN=169	GT:AD:DP:SAC	0/1:12,6:18:9,3,3,3
chr1	19061417	pbsv.INS.738	A	ACCACCACCATCATCACCATCACCACCACCACCACAACCATCATCACCATCACCACCACCACCATCATCATCATCACCACCACCATCATCATCATCACCACCACCACCATCACCACCACCACCACCATCACCACCATCACCACCACCACCACCATCACCACCACCACCATCATTACCACCACCACCACCATCACCACCACCACCATCATCACCACCATCACCACCACCACCATCATCACCATCACCACCACCACCATCACCACCATCACCACCACCACCATCATCATCATCACCACCACCACCACCATCATCACCACCACCACCATCACCACCACCACCATCACCACCATCACCACCATCACCACCACCACCACCACGACCATCATCATCACCACCATCACCACCACCACCACCATCATCATCACCACCACCATCATCATCACCACCACCACCACCATCATCATCATCACCACCACCATCATCATCACCACCACCATCATCACCTCCACCACCATCACCACCATCACAACCACCACCACCATCACCATCACCACCACCACCACCACCATCATCACCACCATCACCACCACCATCATCATCATCATGATCACCACCACCACCACCACAATCATGATCATCACCACCACCACCATCACCACCACCACCATCACCACCATCACCACCACCACCATCAGCAGCATCACCACCATCACCACCACCACCACCACCGCCATCACCACCACCACCACCACCATCACCACCACCATCAGCATCACCACCAGCACCACCACCACCACCATCACCATCACCACCACCACCACCACCACCATCAGTATCACCACGACCACCACCACCATCACCACCACCACCATCACCACCACCACCACCACCACCATCACCACCACCACCACCACCACCATCATGATCATCACCACCACCACCATCATCACCACCACCACCACCATAACCACCACCACCATCATCACCAGCACCACCACCATCATCATCACCACCGTCATCACCACCACCACCACCACCATCACCACCACCACCACCATCACCATCACCACCACCACCACCATCATCACCACCATCATCACCACCACCACCACCACCATCACCACCACCACCATCACCATCATCATCACCACCACCATCATCATCACCATCATCACCATCACCACCACCATCACCACCACCACCACCATCATCACCATCACCACCACCACAACCATGATCACCATCACCACCACCACCATCATCATCACCACCACCACCACCACCACCACCACCATCACCACCACCACCATCATCATCACCACCACCACCACCACCATCACCACCACCACCATCACCACCATCACCACCACCACCACCATCACCACCACCACCATCATCATCATCACCACCACCACCATCATCATCACCACCACCACCATCATCACCACCACCACCATCACCACCATCACCACCACCATCATCATCATCACCACCACCACCATCACCACCACCACCATCACCACCATCATCACCACCACCACCACCATCACGATCACCACCACCACCACCATCATCACCACCACCACCATCACGATCACCACCACCACCACCATCATCACCACCACCATCACCACCACCACCACCACCATCACGATCACCACCACCACCATCACCACCACCACCACCATCACGATCACCACCACCACCACCATCATCACCACCACCACCACCATCACGATCACCACCACCACCACCATCACCACCACCACCATCATCATCATGATCACCACCACCACCACCACCACCATCATGATCATCACCACCACCAGCATCATCACCACCACCACCACCATCACCACCATAACCACCATCATCATCACCACCACCACCATCACCATCACCATCACCACCACCACCACCATCACCACCACCATCACCACCACCACCACCACCGCCACCACCACCATCATCACCACCACCACCACCGCCATCACCACCACCATCACCACCACCACCATCACCACCACCATCACCACCATCACCACCACCATCATCACCACCACCACCATCAGTATCACCACCACCACCACCACCACCACCATCAGTATCACCACCACCACCACCATCACCACCACCACCACCACCACCACCATCACCACCACCACCACCACCACCATCATGATCATCACCACCACCACCACCATAACCACCACCACCATCATCACCACCACCACCACCACCATCATCACCACCATCACCATCACCACCACCACCACCACCATCACCATCATCACCACCACCACCACCATCACCACCACCACCATCATCACCATCATCATCACCACCACCACCATCACCACCGTCATCACCATCACCACCACCACCATCACCACCACCACCACCACCATCATCATCATCACCACCACCACCACAACCATCACCATCACCACCACCACCATCATCATCACCACCACCATCATCATCATCACCACTACCACCATCACCACCACCATCATCACCACCATCACCATCACCACCACCACCACCACCATCACCACCACCACCATCATCATCACCACCATCACCACCACCACCATCACCACCATCACCACCACCACCACCACCACCATCACCACCACCACCATCACCACCACCACCATCATCATCACCACCACCACCACCATCACCACCACCACCACGATCACCACCACCACCATCACCACCATCATCACCACCATCACCACCACCATCATCATCATCACCACCACCACCATCACCACCACCACCATCACCACCATCATCACCACCACCACCACCATCAACATCACCACCACCACCACCACCATCATCACCACCATCACCACCACCATCATCATCATGATCACCACCACCACCATCATGATCATCACCACCACCACCATCATCACCACCACCACCACCATCACCACCATAACCACTATCACCATCATCACCACCACCACCATCACCACCATCACCATCACCACCACCACCACCATCACCACCACCACCACCACCACCACCATCACCACCACCACCATCATCACCACCACCACCACCATCACCACCATCACCACCACCATCATCATCATGATCACCACCACCACCATGATCATCACCACCACCACCATCACCACCACCACCACCATCACCACCATAACCACCACCACCATCATCATCACCACCACCACCATCACCACCATCACCATCACCACCACCACCACCATCACCACCACCACCACCATCACCACCACCATCATCAGCATCACCACCACCACCACCATCACCACCATCACCACCACCATCACCACCACCATCACCACCACCACCACCATCAGTATCACCACCACCACCACTATCACCACCACCATCACCACCACCACCATCACCACCACCACCACCATCACCACCACCACCATCACCACCACCACCGCCACCATCACCGCCATCACCACCATCACCACCACCACCATCACCACCATCACCACTACCATCACCACCACCACCACCATCACCACCACCACCACCACCATCACCATCATCATCCACCACCACCACCATTACTGCCATCATCATCATAATCACCAACACCAGTACCATCATCATCACTTCCACCACCACCATCAAAATCACCAAGACCATCATCACATCGTCACTATCATCACCATCATCATCATCACTT	.	PASS	SVTYPE=INS;END=19061417;SVLEN=3699	GT:AD:DP:SAC	0/1:20,12:32:11,9,8,4
chr1	19072380	pbsv.INS.739	C	CCCCAGACCAGCCTCCACTCCTGCTGGAG	.	PASS	SVTYPE=INS;END=19072380;SVLEN=28	GT:AD:DP:SAC	0/1:8,19:27:4,4,5,14
chr1	19143259	pbsv.DEL.740	GAAGAAAGAAAGAAAGAAAGAAAGAAAGAAAGAAAGA	G	.	PASS	SVTYPE=DEL;END=19143295;SVLEN=-36	GT:AD:DP:SAC	0/1:19,8:27:8,11,5,3
chr1	19319605	pbsv.INS.741	G	GTTTTTTTTTTTTTTTTTTTTTTTTTTT	.	PASS	SVTYPE=INS;END=19319605;SVLEN=27	GT:AD:DP:SAC	1/1:0,23:23:0,0,11,12
chr1	19320695	pbsv.DEL.742	GTGAGCCACCGCACCTGGCCTCACTTCTTTTTTTTTGAGACGTAGTCTTGCTCTGTTGCCCAGGCTGGAGTGCAGCAGTGCAATCTTGGCTCACTGTAACCTCTGCCTCCCGGGTTCAAGCGATTCTCCTGCCTCAGCCTCCTGAGGAGCTGGGACTACAGGCGCCTCCCACCACACTCAGCTAATTTTTGTATTTTTAGTAGAGACAGGGTTACACCATGTTGGCCAGGCTGGTCTCAAACTCCTGATCTCAGGTGATCTGCCTGCCTCAGCCTCCCAAAGTGCTGAGATTACAACTGTGAACCACCCTGCTCGGCCGTCTTTTCACTTTCTTGATGGTGTCCTTTGAAGCATAAAAATTTTAAATTTTGATGATGTCCAGTTTATTTTTTCTCTTTTGTTTCTTGTGGTTTTGGTGTCATATCTAAGAAACCACTGCCAAATGCAGATAACAAAGATTTATCCTTATCTCTTCTTTTTTTTTTTTTTTTTTTTTTGAGACACGGTCATACTCTGTCCCCCAGGCTGGAGTGCAGTAGTGTGATCACATAGCTCATTGCAACCTTGACCTTCTGCGCTCAAGCAGTCCTCCCACCTCAGCCTCTTGAGTAACTGGGACCACAGACGTGCACCACTAAACCTTGCTAATTGAAATTTTTTTTTTTGGTAGAGACAAGGTCTCACTGTATTGTCCAGGCTGGTCTCAAACTCCTAGATTTAAGCAATCCTCCTGTCTCAGCCTCCAAAGTGTTGGGGTTCAAGCATGAGCCATTGTGCCCAGCATCTCTTGTTCTAAGTGTTACAAAGATGTAACTCTTACATTTAGGTGTTTGATCCATTTTGTAAATGATGTGAAGTAGGAGTCCAACCTCATTTTTTTTTTTTTTCTTGAGACACAGTCTTGCTCTGTTGTTCAGGCTGGAGTGCAGTGGTGCGATCTCAGCTCACTGCAACATCCTCCTCTTGGGCTGAAGTGATTCTCCTACCTCAGCCTCCTGAGTAGCTGGGATTACAAGCATGTGCCACCATGCCTGGCAAATTTTTGCATTTTTAGTAAAGATGGGGTTTCACCATGTTGGCTAGGCTGGTCTCGAACTCGTGACCTCAGGTGGTCTACCTGCCTCAGCCTCCAAAAGTGCTGGGATTACAGGCA	G	.	PASS	SVTYPE=DEL;END=19321847;SVLEN=-1152	GT:AD:DP:SAC	0/1:12,10:22:7,5,4,6
chr1	19366283	pbsv.INS.743	A	AATATATATATATATATATATAT	.	PASS	SVTYPE=INS;END=19366283;SVLEN=22	GT:AD:DP:SAC	1/1:0,24:24:0,0,13,11
chr1	19392179	pbsv.DEL.744	TCTCAAGGTAAAAAAAAAAAA	T	.	PASS	SVTYPE=DEL;END=19392199;SVLEN=-20	GT:AD:DP:SAC	1/1:0,26:26:0,0,15,11
chr1	19434933	pbsv.DEL.745	ACAGAACAAGGGGCCTGATAATCAAGTCAGTCAAAAAGTTTTTTTTTTCCTTTCTGTCTCAAAGGAAAAAAAAAAACACACTCATTATAATATGGAATTAAACATATACACGCACACTCTCACTTATGTAAGTTAACATTCCCTAAAGGCATGAGAGTGGGTAGCCC	A	.	PASS	SVTYPE=DEL;END=19435099;SVLEN=-166	GT:AD:DP:SAC	0/1:17,17:34:8,9,7,10
chr1	19471865	pbsv.DEL.746	CAAAAAAAAAAAAAAAAAAAAAAAAAAAAAAA	C	.	PASS	SVTYPE=DEL;END=19471896;SVLEN=-31	GT:AD:DP:SAC	1/1:0,24:24:0,0,12,12
chr1	19571782	pbsv.INS.747	G	GGGATTAGTGCTTTTCTTTTTTTTTTTTTTTTTTTTTTTTTGAGACGGAGTCTCGCTCTGTCGCCCAGGCTGGAGTGCAGTGGCGGGACCTCGGCTCACTGCAAGCTCCGCCTCCCGGGTTCACGCCATTCTCCTGCCTCAGCCTCCCAAGTAGCTGGGACTACAGGCGCCCGCCACTACACCCGGCTAATTTTTTGTATTTTTAGTAGAGACGGGGTTTCACCGTTTTAGCCGGGATGGTCTCGATCTCCTGACCTCGTGATCCGCCCGCCTCGGCCTCCCAAAGTGCTGGGATTACAGGCGTGAGCCACCGCGCCCGGCC	.	InsufficientStrandEvidence	SVTYPE=INS;END=19571782;SVLEN=321;SVANN=ALU	GT:AD:DP:SAC	0/1:8,7:15:6,2,0,7
chr1	19583600	pbsv.DEL.748	TATCACCCAGGCTGAAGTGCAGTGGTGCC	T	.	PASS	SVTYPE=DEL;END=19583628;SVLEN=-28	GT:AD:DP:SAC	0/1:11,14:25:8,3,8,6
chr1	19642973	pbsv.DEL.749	GAGGGTCTTGGGAAGGCTTTCCAATCTGGAGCTGGAAGAATGTTTGCCCAAGAGATGTACACAGTTATTCTAGAGGGAAATTGACATGAACAGAAGTTCTCATCCTGTGCTCCAGGATCACACTGGAGGAGGGAGATGCTCCCAA	G	.	PASS	SVTYPE=DEL;END=19643117;SVLEN=-144	GT:AD:DP:SAC	0/1:15,13:28:7,8,6,7
chr1	19874112	pbsv.DEL.750	TCACCACCACCACCATCACCACCACCACCAC	T	.	PASS	SVTYPE=DEL;END=19874142;SVLEN=-30	GT:AD:DP:SAC	1/1:0,26:26:0,0,11,15
chr1	19932928	pbsv.INS.751	T	TATAGTTACCATCACCATAATTATCACCATCAACATCACCATCGTTGCCATCAACATCATCATCATCACCATCACCATCATCATCATCATTACCATTACCATCACCATCATCATCTTCACCATCACCATTGCACCATCACCATTATCATCATCATAATCACCATCAACATCACCATAATAATCATCACCATTATCATCATTATCACCATCACCATCATCATCATCATTACCATTACCATCACCATCATCATCTTCACCATCACCATCACCATTGCACCATCACCATTATCATCATCATAATCACTATCAACATCACCATA	.	PASS	SVTYPE=INS;END=19932928;SVLEN=319	GT:AD:DP:SAC	1/1:0,26:26:0,0,16,10
chr1	20107511	pbsv.INS.DUP.752	T	<DUP>	.	PASS	SVTYPE=DUP;END=20107534;SVLEN=23	GT:AD:DP:SAC	0/1:14,18:32:6,8,7,11
chr1	20170696	pbsv.DEL.753	AGGAGGCGGGTGCTGATGCCCTGGTACTGATGCGGAAGCCTCCTCCCACGCTAGTGCCCTGAGCAAGGCTCTGGACTCAGGAGCCCTGGTCAAGGCTTCAGGAGCAACTGGCTGCTTCTGCTCTGAAGGGGCAACGTGGGAAGAAAGTACAGCCCAGGCCACGTACTTTCGGGTCCAACTCCCAGCCCTGGCTGGCACCTCCCACCACTGCCCAGCAGTGCCACTGCCTGGGGCTCCAGCCTCTGCTCCTCAACCTTTGCTCCACTCTCCCTCATCTCCTGGGGTCCTGGGCTGGGAGGGTGAAGAGCATTGAATAGAGAAGCTTCCCTGGGTGCAGAGAGCCTAGGCCAGCCCTGGCGAGTGCAGCCAGCCCACAGGAGCCCAGGGTGGAGGCTTGGGCTGGGCCAGCCAGGTGTCCCCACCCCTGTGGCAAAGACAGGTGGGAAGAGGCCATGGGAAACTCGATCCCTGGAGGCCACCTTCTCCAGTCCCCTCTCCCCATCCCTCCCACCAGGCCCTGATCCCTTCCCCTCTCCTGAACATGGCCTT	A	.	PASS	SVTYPE=DEL;END=20171244;SVLEN=-548	GT:AD:DP:SAC	0/1:23,19:42:14,9,12,7
chr1	20262371	pbsv.DEL.754	TTTCCTTCCTTCCTTCCTTCCTTCC	T	.	PASS	SVTYPE=DEL;END=20262395;SVLEN=-24	GT:AD:DP:SAC	1/1:1,35:36:0,1,19,16
chr1	20382468	pbsv.INS.755	A	ATGGTGGTGATGGTGGTGATGGTGGTGGTGGGGGGGTAGTGATGGTGGTAATGATTGTGGTGATGGTAGTGGTGATGTTGGTGGTGATGGTGGTGGGGGTAGTGATGGTAATGATTGTGGTGATGTTGGTGGTGATGGTGGTGGTGGTGGGGTTAGTGATGGTGGCAATGATTGTGGTGATGGTGGTGATGGTGGTGGTGATGATGGTGTTGGTGGTAGTGATAGTGGTGGTGGTGGAGGTAGTGATGGTGGTAATGATTGTAGTGATGGTGGTGATGGTGGTGGTGATGATGGTGTTGGTGGTGGAGGTAGTGATGGTGGTAATGATTGTAGTGATGGTGGTGATGGTAGTGGTGATGTTGATGATGGTGGTGGTGATGGTGGTGGTGGAGGTAGTGATGGTGGTAATGATTGTTGTGATGTTGGTGATGGTGGGGG	.	PASS	SVTYPE=INS;END=20382468;SVLEN=437	GT:AD:DP:SAC	1/1:3,28:31:0,3,16,12
chr1	20463539	pbsv.INS.756	A	ACATTATTATCACCACCATCACCATCATCAGCATTACTGCTACAATCACCTTCATAGCCACCACCACCATCACCATCATCACCATCACCACTACCATCATCATCATTACCATCATTATCACCATCATCACCATCACCTCTACCATCATCATCATTACCATCAATATCACCATCATCACCATCACCACCACCAGCCTCATCACCGTTACCACCACCAGCATCATCACCACCACCACCAACAACAACAATAATAACAACAGCATCATCACCACCACCACCACTACCACCAACAGCATCATCACCACCACCACCACCACCACCAACAGCATCATCACCACCACCACCAACAACAGCATCATCACTGCTACCACCACCAACAACAGCAACAGCATTATCACCATCACCACCACCACCACTACCACCAACAGCATCATCACCAACATCACCACCACCACCACTACCACCAATAACATCATCACCAACATCACCACCACCACCACCACTACCACCAACAGCATCATCACCAACATCATCATCACCACCATCAGCAGCAGCAGCATCACCATTACTATCACCATCATAACCACCACCACCATCATCATCACGACCACCACCATCACTACTATCATCATCATTATCACCATCACCACCATCACCACCACCACCATCATCATCACCACCACCATCACCACCAACAACAACATTGTCACCATCATCAGCATCACTGCTATCACCATCATAGCCACCACCACCACCACTACTATCATTATCATCATTACCATAATTATCACCACCATCACCATCACCCATCACCACCATCATCACCACTACTACCAATATTATCATCACCACCACCATCATTATCACCACCATCATCACCACCATCACCACCATCATCACCACCATCACCAT	.	PASS	SVTYPE=INS;END=20463539;SVLEN=910	GT:AD:DP:SAC	1/1:5,26:31:2,3,16,10
chr1	20599617	pbsv.INS.757	C	CAAAATAAAATAAAATAAAATAAAATAAAATAAAATAAAAT	.	PASS	SVTYPE=INS;END=20599617;SVLEN=40	GT:AD:DP:SAC	0/1:17,10:27:8,9,4,6
chr1	20605522	pbsv.DEL.758	TGGTGGCGGATGCTTGTAGTCCCAGCTACTTGGGAGGCTGAGGCAGGAGAATGGTGTGAACCTGGGAGGCAGAGCTTGCAGTGAGCCGAGATGGCGCCACTGCACTCCAGCCTGGGCGACAGAGCAAGACTCCGTCTCAAAAAAAAAAAAAATTTTTTTTTGCTGATGGTGGCATGCCCATAGTCCCAGCTATTTGGGAGGCTGAGGCAGGAGGATCACTTGAGCCTGGGAGTTCGAGGCTGGAATGAGCCATGATTATGCCATTGCACTCCAGCCTGGGGGACAGAGTGAGACCCTGTCTCAAAAACAACACAAAACAAAAAAGCATTGAGAACAGTTTGGAAAGGTCTTCACCGGCAAGTAATTATCACAGTGTTGTACCATTGGATTCTCTTGGCTTACTTATAGGTTCTGTATTGTTTGAATAACAAAAAAGGAATACTGAAAGCTGGGTTTAGTGCAAGGCCAGTGGGGACTGCACAGAAGCAAGCCCACGTGCCTTTTATAAGATCCTACACTTTGCCTCAGTCTGGCCCCAAGGAGACCCAGCTTAATTTGTTTCTGAGTAAGTAAAGCCCGAGGTGCACTCAAGGAGAAGGGCTCCAGTATCCGATAGCCTTCCCTGTCACCGAGGTGTGTCCTGGCTTCCTTAAGGCTTCCGGAGGAATAAATGACG	T	.	PASS	SVTYPE=DEL;END=20606197;SVLEN=-675	GT:AD:DP:SAC	0/1:14,8:22:9,5,7,1
chr1	20608396	pbsv.INS.DUP.759	T	<DUP>	.	PASS	SVTYPE=DUP;END=20608423;SVLEN=27	GT:AD:DP:SAC	1/1:0,22:22:0,0,16,6
chr1	20623746	pbsv.INS.760	G	GAAGTGCTGGGATTACAGGCATAAGCCACCGCGCCTGGCCAAGCGTGTGTTCTATTGTCCAGCACTGTCTGTGATTTTTAGGACCCTAAAGCACAGTCCCAGATTCCCGTGGAAATTAACAGAAGCATGTATATGTCTGCTGCTCTGGCCAGCTGCTGCTAATTGCTCATGTAAACCATGTGACTCTTTAGTGTTTCCTTTTGGCAGGGAGGAGAGCACGGCTATAACTGACAGGTATTCGGGGTACTTTGGATCTCTGTGTCTGAAATAAAGCCAGAGAACACTGTTCAAGAATAAATAATGGAGGCCGGGCGCGGTGGCTCACGCCTGTAATCCCAGCACTTTGGGAGGCCGAGGCGGGCGGATCACGAGGTCAGGAGATCGAGACCATCCTGGCTAACACAGTGAAACCCCGTCTCTACTAAAAAACACAAAAAAATTAGCCGGGCGTGGTGGCGGGCGCCTGTAGTCCCAGCTACGCGGGAGGCTGAGGCAGGAGAATGGCGTGAACCCGGGAGGCGGAGCTTGCAGTGAGCCTAGATCGCGCCACTGCACTCCAGCCTGGGCGACAGAGCGAGACTCCGTCTCAAAAAAAAAAAAAAAAAAAAAAAAAAGAATAAATAATGGAGGCCGGGCGCAGTGGCTCACGCCTGTAATCCCAGCACTTTGGAAGGCCGAGGCGGGTGGATCATGAGGTCAGGAGATCGAGACCATCCTGGCTAACAAGGTGAAACCCCGTCTCTACTAAAAATACAAAAAATTAGCCAGGCGCGGTGGCGGGCGCCTGTAGTCCCAGCTACTCGGGAGGCTGAGGCAGGAGAATGGCGTGAACCCGGGAAGCGGAGCTTGCAGTGAGCCGAGATTGCGCCACTGCAGTCTGCAGTCCGGCCTGGGCGACAGAGCGAGACTCTGTCTCAAAAAAAAAAAAAAAAAAAAAAAAGAATAAATAATGGAAAAAACAATGGAATGGCCTAATAAGTCTCTCATGTGTTTAATTTTTTTTTTTTTTTTTGAGACGGAGTCTTGCTCTGTCGCCCAGGCTGGAGTGCAGTGGCGAGATCTTGGCTCACTACAAGCTCCGCCTCCTGGGTTCATGCCATTCTCCTGCCTCAGCCTCCCGAGTAGCTGGGACTACAGGCGCCTGCCACCACACCCAGCTAATTGTTTGTATTTTTTAGTAGAGACGGGGTTTCACCATGTTAGCCAGGATGGTCTCGATCTCCTAACCTCGTGATCCACCCACCTTGGCCTCCCA	.	PASS	SVTYPE=INS;END=20623746;SVLEN=1254;SVANN=ALU	GT:AD:DP:SAC	0/1:7,16:23:4,3,8,8
chr1	20626033	pbsv.DEL.761	AAGGAAGGGAGGAAGGAAGGAAGGAAGGAAGGAAGGAAGGAAGGAAGGGAGGAAGGAAGGAAGGAAGGAAGGAAGGGAGGAAGGAAGGAAGGAAGGG	A	.	PASS	SVTYPE=DEL;END=20626129;SVLEN=-96	GT:AD:DP:SAC	1/1:0,18:18:0,0,10,8
chr1	20707787	pbsv.INS.762	A	ATGTGTGTGTGTGTGTGTGTGTGTGTG	.	PASS	SVTYPE=INS;END=20707787;SVLEN=26	GT:AD:DP:SAC	0/1:11,12:23:4,7,8,4
chr1	20712620	pbsv.INS.DUP.763	T	<DUP>	.	PASS	SVTYPE=DUP;END=20712713;SVLEN=93	GT:AD:DP:SAC	0/1:13,7:20:9,4,3,4
chr1	20712632	pbsv.DEL.764	ATATATATAATATAGATAATATTATC	A	.	PASS	SVTYPE=DEL;END=20712657;SVLEN=-25	GT:AD:DP:SAC	0/1:9,12:21:4,5,9,3
chr1	20712841	pbsv.INS.765	G	GATATTATCTATAATATAGATAATATTATCTATATCTATAATATAGATAATATTATCTATATCTATAATATAGATAATATTATCTATATCTATAATATAGATAATATTATCTATATCTATAATATAGATAATATTATCTATATCTATAATATAGATAATATTATCTATATCTATAATATAGATAATATTATCTATATCTATAATATAGATAATATTATCTATATTATAGATATTATCTATATATA	.	PASS	SVTYPE=INS;END=20712841;SVLEN=244	GT:AD:DP:SAC	0/1:14,7:21:10,4,3,4
chr1	20750322	pbsv.DEL.766	AACACACACACACACACACACACACACACACACACACACACACAC	A	.	PASS	SVTYPE=DEL;END=20750366;SVLEN=-44	GT:AD:DP:SAC	0/1:13,13:26:4,9,6,7
chr1	20814771	pbsv.INS.DUP.767	C	<DUP>	.	PASS	SVTYPE=DUP;END=20814793;SVLEN=22	GT:AD:DP:SAC	0/1:9,15:24:3,6,10,5
chr1	20816294	pbsv.DEL.768	CCGGCCAGCCGCCCCGTCCGGGAGGGAGGCGGGGGGGGGGGGGGT	C	.	PASS	SVTYPE=DEL;END=20816338;SVLEN=-44	GT:AD:DP:SAC	0/1:7,13:20:3,4,9,4
chr1	20965635	pbsv.INS.DUP.769	T	<DUP>	.	PASS	SVTYPE=DUP;END=20965687;SVLEN=52	GT:AD:DP:SAC	0/1:14,12:26:9,5,5,7
chr1	20981520	pbsv.DEL.770	CATACATACATGTATACGCACATACTGTATGTATACATACATACATGTATACGCACATACTGTATGTATACATACATGTATACGCACATACTGTATGT	C	.	PASS	SVTYPE=DEL;END=20981617;SVLEN=-97	GT:AD:DP:SAC	1/1:0,22:22:0,0,7,15
chr1	20989056	pbsv.INS.771	A	AGGAGGGGAGGGGAGGGGAGGGGAGGGGAGGGGAGGGGAGGGGAGGGGGGGAGGGGAGGGGAGGGGGGGGAGGGGAGGGGAGGGGGGGAGGGGAGGGGAGGGGGGAGGGGAGGGGAGGGGAGGGGAGGGGAGG	.	PASS	SVTYPE=INS;END=20989056;SVLEN=132	GT:AD:DP:SAC	0/1:10,10:20:4,6,4,6
chr1	20989081	pbsv.INS.772	G	GGGAGGGGAGGGGAGGGGAGGGGAGGGGAGGGGAGGGGAGAGGAGA	.	PASS	SVTYPE=INS;END=20989081;SVLEN=45	GT:AD:DP:SAC	0/1:10,10:20:4,6,4,6
chr1	21023934	pbsv.DEL.773	CCTCTGCCCGGCCACGACCCCATCTGGGAGGTGAGGAGCGT	C	.	PASS	SVTYPE=DEL;END=21023974;SVLEN=-40	GT:AD:DP:SAC	1/1:0,23:23:0,0,14,9
chr1	21166095	pbsv.INS.774	T	TGACTATAGTCTTTTTTTTTTTTTTTTTTTTTTTTTTTGAGACGGAGTCTCGCTCTGTCGCCCAGGCTGGAGTGCAGTGGCGGGATCTCGGCTCACTGCAAGCTCCGCCTCCCGGGTTCACGCCATTCTCCTGCCTCAGCCTCCCAAGTAGCTGGGACTACAGGCGCCCGCCACTACGCCCGGCTAATTTTTTGTATTTTTAGTAGAGACGGGGTTTCACCGTTTTAGCCGGGATGGTCTCGATCTCCTGACCTCGTGATCCGCCCGCCTCGGCCTCCCAAAGTGCTGGGATTACAGGCGTGAGCCACCGCGCCCGGCC	.	PASS	SVTYPE=INS;END=21166095;SVLEN=318;SVANN=ALU	GT:AD:DP:SAC	0/1:10,10:20:7,3,4,6
chr1	21179788	pbsv.INS.775	A	ATATATTATATATAATATATTATATATATATTATATATTATATATTATATATAATATATTATATATATTATATAATATATATAATACATTATATATATTATATAATATATATAATATATTATATATAATATAATATATTATATATATAATATAATATATATAATATATATTTAATAT	.	PASS	SVTYPE=INS;END=21179788;SVLEN=176	GT:AD:DP:SAC	1/1:0,24:24:0,0,15,9
chr1	21180062	pbsv.INS.776	A	ATTACATATAATATATGTAATATATAATATATAATATATTATATATTATATATTATACATAATATATAATATATAATATATATATTATATATATATTATGTATTATATATAATATATTATACATAATATATAATATATATTACGTAATATATTACATATATTATATATAATATATATTACG	.	PASS	SVTYPE=INS;END=21180062;SVLEN=180	GT:AD:DP:SAC	0/1:12,13:25:8,4,7,6
chr1	21180070	pbsv.INS.777	T	TATTATATATATATTATGTATAATATATATAATATATTATACATAATATATAATATATATTACGTAATATATTACATATATTATATATAATATATATTACGTAATATATTA	.	PASS	SVTYPE=INS;END=21180070;SVLEN=110	GT:AD:DP:SAC	0/1:14,11:25:7,7,8,3
chr1	21191036	pbsv.INS.778	T	TCACACCCAGCTCTAACCCACACCCAGCTCTAACC	.	PASS	SVTYPE=INS;END=21191036;SVLEN=34	GT:AD:DP:SAC	1/1:0,18:18:0,0,12,6
chr1	21191866	pbsv.INS.779	G	GTTTTTTTTGGTGTTTTTTTTTTTTTTTTTTT	.	PASS	SVTYPE=INS;END=21191866;SVLEN=31	GT:AD:DP:SAC	0/1:6,15:21:3,3,10,5
chr1	21323632	pbsv.DEL.780	AAAAATAAAATAAAATAAAAT	A	.	PASS	SVTYPE=DEL;END=21323652;SVLEN=-20	GT:AD:DP:SAC	0/1:8,11:19:2,6,5,6
chr1	21386985	pbsv.INS.DUP.781	C	<DUP>	.	PASS	SVTYPE=DUP;END=21387002;SVLEN=17	GT:AD:DP:SAC	1/1:0,13:13:0,0,7,6
chr1	21388609	pbsv.DEL.782	GGGCGCCTCTGCCCGGCCGCCCCTACTGGGAAGTGAGGAGCCCCTCTGCCCGGCCACCACCCCGTCCGGCCAGCCGCCCCGTCCGGGAGGTGAGGGGCGCCTCTGCCTGGCCACCCCTACTGGG	G	.	PASS	SVTYPE=DEL;END=21388732;SVLEN=-123	GT:AD:DP:SAC	1/1:0,13:13:0,0,6,7
chr1	21388677	pbsv.DEL.783	GCCAGCCGCCCCGTCCGGGAGGTGAGGGGCGCCTCTGCCTGGCCACCCCTA	G	.	PASS	SVTYPE=DEL;END=21388727;SVLEN=-50	GT:AD:DP:SAC	1/1:0,13:13:0,0,6,7
chr1	21418525	pbsv.INS.DUP.784	G	<DUP>	.	PASS	SVTYPE=DUP;END=21418551;SVLEN=26	GT:AD:DP:SAC	1/1:0,30:30:0,0,18,12
chr1	21446446	pbsv.DEL.785	TTTCCTTCCTTCCTTCCTTCC	T	.	PASS	SVTYPE=DEL;END=21446466;SVLEN=-20	GT:AD:DP:SAC	1/1:0,31:31:0,0,13,18
chr1	21502660	pbsv.INS.DUP.786	G	<DUP>	.	PASS	SVTYPE=DUP;END=21502704;SVLEN=44	GT:AD:DP:SAC	0/1:21,14:35:12,9,6,8
chr1	21554790	pbsv.DEL.787	TGTCTGTCTGTCTGTCTGTCT	T	.	PASS	SVTYPE=DEL;END=21554810;SVLEN=-20	GT:AD:DP:SAC	1/1:4,21:25:2,2,13,8
chr1	21660339	pbsv.INS.788	C	CTATATATATATATATATATATATATA	.	PASS	SVTYPE=INS;END=21660339;SVLEN=26	GT:AD:DP:SAC	1/1:0,25:25:0,0,13,12
chr1	21765901	pbsv.DEL.789	CAAAAAAAAAAAAAAAAAAAAAA	C	.	PASS	SVTYPE=DEL;END=21765923;SVLEN=-22	GT:AD:DP:SAC	1/1:0,25:25:0,0,9,16
chr1	21818127	pbsv.DEL.790	TTGGCCTCCCAAAGTGCTGGGATTACAGGTGCACACCACCACGCTCAGCTAATTTTTGTATTTTTAGTAGAGACGGGATTTCTCCATGTTGGACAGGCTGGTCTCAAACTCCTGACCTCAAGTGATCCACCCGCCT	T	.	PASS	SVTYPE=DEL;END=21818262;SVLEN=-135	GT:AD:DP:SAC	1/1:0,27:27:0,0,12,15
chr1	21853751	pbsv.INS.791	A	AAAAATAAAATAAAATAAAAT	.	PASS	SVTYPE=INS;END=21853751;SVLEN=20	GT:AD:DP:SAC	0/1:17,13:30:9,8,7,6
chr1	21917437	pbsv.DEL.792	GTAAATAAATAAATAAATAAA	G	.	PASS	SVTYPE=DEL;END=21917457;SVLEN=-20	GT:AD:DP:SAC	0/1:16,18:34:11,5,7,11
chr1	21959836	pbsv.DEL.793	ACGGTGGCCCATGCCTGTAATCCCAGCATTTCAGGAGGCCATGGCAGGATG	A	.	InsufficientStrandEvidence	SVTYPE=DEL;END=21959886;SVLEN=-50	GT:AD:DP:SAC	0/1:5,7:12:2,3,7,0
chr1	22054913	pbsv.DEL.794	ATATATATATTTTTTTTTTTTTT	A	.	PASS	SVTYPE=DEL;END=22054935;SVLEN=-22	GT:AD:DP:SAC	1/1:0,17:17:0,0,9,8
chr1	22099893	pbsv.DEL.795	AAGCTTGTCCAAGAATTCAGAGCT	A	.	PASS	SVTYPE=DEL;END=22099916;SVLEN=-23	GT:AD:DP:SAC	1/1:0,16:16:0,0,9,7
chr1	22246293	pbsv.INS.DUP.796	A	<DUP>	.	PASS	SVTYPE=DUP;END=22246311;SVLEN=18	GT:AD:DP:SAC	1/1:0,20:20:0,0,16,4
chr1	22311369	pbsv.DEL.797	GATAATAATAATAATAATAATAATAATAATA	G	.	PASS	SVTYPE=DEL;END=22311399;SVLEN=-30	GT:AD:DP:SAC	0/1:16,8:24:12,4,2,6
chr1	22370177	pbsv.INS.798	C	CCCTCCCTCCCTTCCTCCCTCCCTCCCTCCCTTCCTCCCTCCCTTCCTTCCTTCCTTCTT	.	PASS	SVTYPE=INS;END=22370177;SVLEN=59	GT:AD:DP:SAC	1/1:0,24:24:0,0,16,8
chr1	22394254	pbsv.INS.799	A	AAAAGAAAGAAAGAAAGAAAG	.	PASS	SVTYPE=INS;END=22394254;SVLEN=20	GT:AD:DP:SAC	1/1:2,19:21:1,1,7,12
chr1	22411810	pbsv.DEL.800	ATGAATGGATGGATAGATGGATGAATGGATGGATGGG	A	.	PASS	SVTYPE=DEL;END=22411846;SVLEN=-36	GT:AD:DP:SAC	0/1:15,12:27:9,6,6,6
chr1	22431245	pbsv.INS.801	C	CATATACAATATTGTATATATTGAATATATACAATATTGTATATATTGAATATATACAATATTGTATATATTGAAT	.	PASS	SVTYPE=INS;END=22431245;SVLEN=75	GT:AD:DP:SAC	0/1:11,6:17:3,8,5,1
chr1	22431278	pbsv.INS.802	A	ATATTGTATATATTGAATATATACAATATTGTATATATTGAATATATACAATATTGTATATATTGAATATATACAATATTGTATATATTGAATATATACAATATTGTATATATTGAATATATACAGTATTGTATATATTGAATATATACAGTATTGTATATATTGAATATATACAGTATTGTATATATTGAATATATACAGTATTGTATATATTGAATATATACAGTATTGTATATATTGAATATATACAGTATTGTATATATTGAATATATACAG	.	PASS	SVTYPE=INS;END=22431278;SVLEN=275	GT:AD:DP:SAC	0/1:6,10:16:5,1,3,7
chr1	22433437	pbsv.INS.803	A	AACAAAAACAAAAACAAAAAC	.	PASS	SVTYPE=INS;END=22433437;SVLEN=20	GT:AD:DP:SAC	0/1:10,10:20:3,7,5,5
chr1	22570496	pbsv.INS.804	A	AATAATAATATTAATAATGATGATGATAACGACACCAACATACTTGAGTTCTTTCATGTCCACGTTCAGCTTCTATGGCTCTGAGGACAGAAGG	.	PASS	SVTYPE=INS;END=22570496;SVLEN=93	GT:AD:DP:SAC	0/1:14,12:26:9,5,5,7
chr1	22577990	pbsv.INS.805	C	CATGTGTGCGTGTGTATGTGTGCATGTGTGCGTGAGTGTATGTATGCATGTGTGTGCATGTGCGTAAGTATGTGCATGTGTGTGCATGTGTGCGTGAGTGTATGTGTATGTATGCGTGTGTGTGCATGTGTGCGTGAGTATGTGCATTGAGTGCATGCACATGTGTGCATGAGTATGTATGCGTGTATTCATGTGTGTGCATGTGCGTGAGTGTATGTGCATGTGCATGTATGCGTATGTATGCATGCGTGTGCATGTGTGTGACTATGCATGTGTGTATGTGCATGTGTGTGAGCGTATGTATGCATGTGTGTGCCTGTGTGCGAGTGTACGCATATGTGCGCATGTGTGCGTGAATGTGCATGTGTGCATGTGTGCATTTTTGTATGCATGTGTTTGCGCATGTGTGCGTTGAGTATTGTGCATGTGTGCATGAGTGTATATGTGCATGTGTACGTGTGCATGTGTGCGTGGGTGTATGCATGTGCGTGTGCATGAGTGTATGTGTGCGTTTGTGTGCGTGTGCGTGAGTGTACCAATGTGTGTGCATGTGTGTGCATATGTGTGCATGAGTGTATGTGTATGTGCATCTGTGCAGTTGTGTGCATCTGCGTGAGTATGTGCATGTGTGCGTGAGTGTATGTATGCATGTCTATGTATACGTGTGCATGTGTGTATGTGTGCGTGTGTGCATGTGAGTGTGCATGTGTGCATGTGTGCATGAGTGTATGTATGCATGTATGTGTGTGCCTGTGTGCATGTGTATGTGTGCCTGTGTGTGTGCCTGTGTGCATGTGCGTGAGTGTATGTGCGTGCGTGTGTGTGTGCAATGTGCGTGTGCATGTGTGTGAGTGTATGCATGTGTGCGTGCACATGTGTGCGAGTGTATGTGTGCATGTGTGCATGAGTGTTCATGTGTGTGCATGTGCATGAGTGTATATATGCGTGAGTGTATGCATGTGTGCGTGTGTGCATGTATGTGCATGTGTGCGTGAGTGTACGCATGTGTGCATGAATGTGTGCATGTGTGCATTTTTGTATGCATGTTTGCGCATGTGTGCGTTGAGTATTGTGCATGTGTGCATGTTTGTGTGCATGTGTATGTGTGCATGTGTGCGTGAGTGTATGCATGTGTGTGCATGTGCCAGTGTAGTGTGCTTGTGTGTGCATGTGTGCATGAGTGTGTGTGCATGTGTATGTGTGCATATGTATGCATGTGCATGTGTGCATCTGTGTGTGTGCATGTGTGTGCATGTGTGCGTATGTATGCATGTGTGCGTGAATGT	.	PASS	SVTYPE=INS;END=22577990;SVLEN=1285	GT:AD:DP:SAC	0/1:14,11:25:4,10,5,6
chr1	22599637	pbsv.DEL.806	GGGAGGGAGGGAAGGAAGGAAAGGAGGGAGGGAGGAAGGAGGGAAGGAAGGAAAGGAGGGAGGGAGGAAGGAGGGAAGGAAGGGAGGGAGGGAAGGAA	G	.	PASS	SVTYPE=DEL;END=22599734;SVLEN=-97	GT:AD:DP:SAC	1/1:1,21:22:0,1,8,13
chr1	22669002	pbsv.DEL.807	CTTCCTTCCTTCCTTCCTTCCTTCT	C	.	PASS	SVTYPE=DEL;END=22669026;SVLEN=-24	GT:AD:DP:SAC	0/1:19,17:36:12,7,13,4
chr1	22717240	pbsv.DEL.808	GGGCAGCAGGCCAGGCAGTTGTTGATTGT	G	.	PASS	SVTYPE=DEL;END=22717268;SVLEN=-28	GT:AD:DP:SAC	0/1:13,10:23:6,7,6,4
chr1	22754856	pbsv.INS.809	G	GGGAGGGGAGGTGAGGGGCAGGGAAGGGGAGGTGAGGGGCAGGGGAGGGGAGGGGCAAGGGAGGTGAGGTGAGGGGCAGGGGAGGTGAGGTGAGGGGCAGGGGAGATAAGAGGCAGGTGAGGTGAGATGAGGGGCAGGTGAGATGAGATGAGGGGCAGGGAAGGTGAGATGAGGGACAGGGAGGTGAGGTGAGGGGGGAGGTGAGGTGAGGGTCAGGGGAGGTGAAGGGCAGGTGAGGTGAGATGAGGGGCAGGGGAGATGAGATGAGGGGCAGAGAAGGTGAGATGAGGGATGGGGAGGTGAGGTGAGGGGCAGGGGAGGTGAGGTGAGGGGCAGGGGAGGTGAGGGGAGGTGAGATGAGGGGCAGGTGAGATGAGGGGCAAGGAGGTGAGATGAGGGGCAAGGTGAGGTGAGATGAGGGGCAGGTGAGGTGAGACGAGGGGCAGGTGAGGTGAGACGTGGGGCAGGTGAGGTGAGGGACAGGGGAGGTGAGGTGAGGGGCAGGGGAGGTGAGGTGAGGGACAGGTGAGGTGAGGGGCAGGGGAGGTGAGGCAAGGGTCAGGGAAGCTGAGGCGAGGGGCAGGGGAGGTGAGGTGAGGGGCAGGGGAGGTGAGGGGCAGGGGAGGTGAGGTGAGGGACAGGTGAGGTGAGGCAAGGGGCAGGTGAGGTGAGGCGAGGGGCAGA	.	PASS	SVTYPE=INS;END=22754856;SVLEN=683	GT:AD:DP:SAC	1/1:1,21:22:0,1,11,10
chr1	22754933	pbsv.INS.810	G	GGGGCAGGGGAGGTGAGGCGAGGGGCAGGGAAGGTGAGACGAT	.	PASS	SVTYPE=INS;END=22754933;SVLEN=42	GT:AD:DP:SAC	1/1:1,20:21:1,0,10,10
chr1	22803617	pbsv.DEL.811	ATATATATATATATGTGTATATATATGTG	A	.	PASS	SVTYPE=DEL;END=22803645;SVLEN=-28	GT:AD:DP:SAC	1/1:1,25:26:1,0,15,10
chr1	22910587	pbsv.INS.DUP.812	C	<DUP>	.	PASS	SVTYPE=DUP;END=22910607;SVLEN=20	GT:AD:DP:SAC	0/1:19,6:25:11,8,5,1
chr1	22950447	pbsv.INS.813	G	GTGCAGTGGTGCAATCACAGCTCACTGCAGCCTCGACCTCCAGAGTTCAAGCAATCCTCCCACCTCAGCCTCCCCAGTAGCTGGGATTATAGGCACACACCACCAAACCTCTAATTTTTGTATTAGAGATGTATTAGAGATGAGGGCTCACTCTACAGAAGATACAAAAGTTAGCCAGGTTTGGTGGTGTGTGACTATAATCCCAGCTACTGGGGAGGCTGAGGTGGGAGGATTGCTTGAACTCCGGAGGTCGAGGC	.	PASS	SVTYPE=INS;END=22950447;SVLEN=256	GT:AD:DP:SAC	1/1:0,30:30:0,0,19,11
chr1	23017175	pbsv.DEL.814	TTTTATATATATATATATATATATATA	T	.	PASS	SVTYPE=DEL;END=23017201;SVLEN=-26	GT:AD:DP:SAC	1/1:0,16:16:0,0,9,7
chr1	23117454	pbsv.INS.815	C	CCTCCCTCTCTCTCTCTCTCTCTCTCT	.	PASS	SVTYPE=INS;END=23117454;SVLEN=26	GT:AD:DP:SAC	0/1:8,18:26:3,5,10,8
chr1	23228616	pbsv.DEL.816	TAAAAAAAAAAAAAAAAAAAAAAAAAAAAAAAAAA	T	.	PASS	SVTYPE=DEL;END=23228650;SVLEN=-34	GT:AD:DP:SAC	0/1:18,14:32:9,9,5,9
chr1	23257729	pbsv.DEL.817	CGCCTCTGCCCGGCCGCCCCTACTGGGAAGTGAGGAGCCCCTCTGCCCGACCAGCCGCCCCGTCCAGGAGGGAGGTGGGGGAGTCAGCCCCCCGCCTGGCCAGCCACCCCGTCCGGGAGGTGAGGGGT	C	.	PASS	SVTYPE=DEL;END=23257856;SVLEN=-127	GT:AD:DP:SAC	0/1:14,8:22:6,8,2,6
chr1	23323297	pbsv.INS.DUP.818	A	<DUP>	.	PASS	SVTYPE=DUP;END=23323320;SVLEN=23	GT:AD:DP:SAC	0/1:15,9:24:8,7,4,5
chr1	23336116	pbsv.INS.819	C	CAAAAAAAAAAAAAAAAAAAAAAAA	.	PASS	SVTYPE=INS;END=23336116;SVLEN=24	GT:AD:DP:SAC	0/1:12,5:17:7,5,2,3
chr1	23392445	pbsv.INS.820	A	AATACACACACACTCCACACATCATACACACACACTCCACACATCATACACACACACACACTCCACACATCGTACACACACACATTCCACACATCATACACACACTCCACACACTATACACACCATACACACATTCCTTACATCATACGCACCACACACACTCCACACATCATACACACACACATACTCCACACATCATACACACACACTCCACACATCATACACACACACTCCACACATCATACACAATACACACATACTCCACACATCATACACACTGCACACACACTCCACACATCATACACACCACGCACACTCCACACATCATACACACACTCCATACATCACACACTCCACACATCACACACTCCACACATCATACACACATACTCCATAAATCATACACAATACACACACACTGCACACATCATACACACCACAAACACTCCACACATCAGACAACACACTCCACACATCATACACAATACATACATACTCCACACATCATACACAGTGCACACACACTCCACACATCATACACACACACTCCACACGTCATACACAAACACACTCCACACATCATACACACACACACTCCACACATCATACACACACTCCATACATTATACTCACCACACATACTCCACACATCATACACACACTCCATACATTATACTCACCACACATACTCCACACATCATACACACACACTCCACACATCATACACAATACACACACACTCCACACATCATACACACCCACTCCACACATCATACACACACACACACTCCACACATCATACACACACACGCACTCCACACATCATACACACATACACACACTCCACACCTCATACACATACTCCATACATC	.	PASS	SVTYPE=INS;END=23392445;SVLEN=871	GT:AD:DP:SAC	0/1:6,16:22:4,2,7,9
chr1	23495229	pbsv.INS.821	A	AGAGTAACAGGCTTAGGACAATTACGATGTGAGGAGTAATAGGCCTAGGACAATTACGATGTGAG	.	PASS	SVTYPE=INS;END=23495229;SVLEN=64	GT:AD:DP:SAC	0/1:12,18:30:5,7,11,7
chr1	23504409	pbsv.INS.822	A	AGCCGCCCCTTCTGGGAGGTGAGGGGCACCTCTGCCCG	.	PASS	SVTYPE=INS;END=23504409;SVLEN=37	GT:AD:DP:SAC	1/1:0,32:32:0,0,17,15
chr1	23628700	pbsv.INS.DUP.823	T	<DUP>	.	PASS	SVTYPE=DUP;END=23628716;SVLEN=16	GT:AD:DP:SAC	0/1:15,15:30:11,4,6,9
chr1	23664110	pbsv.DEL.824	AATATATATATATATATATATATATATATATATATAT	A	.	PASS	SVTYPE=DEL;END=23664146;SVLEN=-36	GT:AD:DP:SAC	0/1:12,8:20:6,6,3,5
chr1	23672616	pbsv.DEL.825	AAAAGAAAGAAAGAAAGAAAGAAAG	A	.	PASS	SVTYPE=DEL;END=23672640;SVLEN=-24	GT:AD:DP:SAC	0/1:11,15:26:6,5,9,6
chr1	23689072	pbsv.INS.DUP.826	C	<DUP>	.	PASS	SVTYPE=DUP;END=23689119;SVLEN=47	GT:AD:DP:SAC	0/1:12,18:30:7,5,7,11
chr1	23703657	pbsv.INS.DUP.827	A	<DUP>	.	PASS	SVTYPE=DUP;END=23703682;SVLEN=25	GT:AD:DP:SAC	0/1:13,13:26:4,9,7,6
chr1	23703677	pbsv.DEL.828	TAAATACATATATAATATATAAATATATATTACATAAATACATATGTAATATATAAATATATAT	T	.	PASS	SVTYPE=DEL;END=23703740;SVLEN=-63	GT:AD:DP:SAC	0/1:13,13:26:7,6,4,9
chr1	23710866	pbsv.INS.DUP.829	T	<DUP>	.	PASS	SVTYPE=DUP;END=23710960;SVLEN=94	GT:AD:DP:SAC	1/1:4,25:29:1,3,11,14
chr1	23711052	pbsv.INS.DUP.830	C	<DUP>	.	PASS	SVTYPE=DUP;END=23711102;SVLEN=50	GT:AD:DP:SAC	0/1:14,14:28:7,7,5,9
chr1	23727741	pbsv.DEL.831	TACCTGGTCATGTTTACTGTTCTGCC	T	.	PASS	SVTYPE=DEL;END=23727766;SVLEN=-25	GT:AD:DP:SAC	0/1:15,10:25:4,11,6,4
chr1	23730252	pbsv.DEL.832	GTTATTATTATTATTATTATTATTA	G	.	PASS	SVTYPE=DEL;END=23730276;SVLEN=-24	GT:AD:DP:SAC	1/1:0,23:23:0,0,8,15
chr1	23758247	pbsv.DEL.833	ATTTATTTATTTATTTTTTTTT	A	.	PASS	SVTYPE=DEL;END=23758268;SVLEN=-21	GT:AD:DP:SAC	0/1:11,13:24:3,8,6,7
chr1	23765206	pbsv.DEL.834	ATTTTTTTTTTTTTTTTTTTTT	A	.	PASS	SVTYPE=DEL;END=23765227;SVLEN=-21	GT:AD:DP:SAC	1/1:0,33:33:0,0,19,14
chr1	23837095	pbsv.INS.835	T	TGGAAAGGAGGGAAGGAAGTGCTGGGAAGGGAAGAGCATGGTCCCTATAAATGATAA	.	PASS	SVTYPE=INS;END=23837095;SVLEN=56	GT:AD:DP:SAC	1/1:0,23:23:0,0,11,12
chr1	23853362	pbsv.DEL.836	CGGCCAGCCGCCCCGTCCGGGAGGGAGGTGGGGGGGTCAGCCCCCCGCCT	C	.	PASS	SVTYPE=DEL;END=23853411;SVLEN=-49	GT:AD:DP:SAC	0/1:14,5:19:6,8,4,1
chr1	23884345	pbsv.INS.837	T	TTAGAGGCGTGAGCCACTACACCTGGCTATGTATACTTTAGTGATTATTTTTCCTCAAAACATTAAATATTAAAACACTAAAGTAGTTACAATTGAAAAATTGAAAGTTAAGTGTATTAAAACTTAAAATATTACTTTACTATTATTATTTAAAATAGAGGCCGGATATGGTAGCTCACACCTATAATCCCAGCACTTTGGGAGGCCAACGCTGGCAGATCACTTGAGGTCAGGAGTTTGAGATCAGCCTGGCCAACATGGTGAAACCCAGTCTCTACTAAAAGTACAAAAAAAGAAAAAACAATTAGCTGAGAATGGTGGCTCATGTCCGTATTCCCAGCTATTCCAGAGTCTGAGGCACGAGAATCACTGGAATGTGGAAGGGGGAGGTTGCAGTGAGCCAAGATCGAGCCACTGCACTCCAGCCTGGGCGACAAAAACTGTCTCAAAAACAAACAAACAAACAAACAAAAAACTGACATTTAAAATAGAGACAGGGTCTTGCTTGTTTGTTGCCCAGAAGGCTGGCCTCAAGCAGTCCTCCCTCCTCAGTCTCTGAAATTGCTAGTATTACAGGCATGAGCCACCATGCCTGGCCCACAGTATTATTTTATAAAGTATAAAGATATACGTATTTTTAAAACTTCTTTTAAAATAAAAAGAATATATATACAAATAGATTTTTTCTTTTGAAGACAGGGTGTGGCTGTCGCCTAGGCTGGAGTCCAGTGGTGCAATCATAGCTCACTGCAGCCTCGAACTCCTGGCCTCAAGTGATCCTCCTTCCTCGCCATCCCAAAGCTCTGGGATTACAAGTATGAACCACTTGCACCTGGTCTGATCTAGTTTTTTAAGCATGAGAACTGGGCTGTGCTGTAAATGTGGCTTCTCTGAATTGAGATGGGCTATAGGTAGAAAATACACACTGAATTTCAAAGGTTACGTGAGCAGAAGAATATAAAATATCTCAATTTTTTATATCGATGACAAGTTGAGATGACAATATTTTGGAATATATTGGGTTAAATAAAAATTTGTTTCACCAGTTTCTTTTTATTTTTATTTTATTTTTTTGAGATGGAGTCTCGCTCTTGTTGGCCAGGCTGGAGTACAGTGGCACTATCTCGGCTCACTGTAACCTCCGCCTCCTGGGTTTAAGTGATTCTCCTGCCTCAGCCTCCTGAGTAGCTGGGATTGCAGGCATATACCACCATGCCCGGCTAATTTTTGTATTTTTAGTACAGACGGGGTTTCACCATGTTGGTCAGGCTGGTCTCGGACTCTTGACCTCAGGTGATCCGCCCACCTCAGCCTCCCAAAGTGCTGGGATTACAGGGGTGAGCCACCATGCCCAGCCTATTTTAAAATGTTTAGATGTGTCTATGGAAAATTTTATTTTATTTTATTTTATTTATTTATTTATTTTTGAGACAGAGTCTCGCTCTGTCACCCGGGCTGGAGTGCAGTGGCCTGATCTCAGCTCACTACAAGCTCTGCTTCCCGGGTTCACGCCATTCTCCTGCCTCAGCCTCCCAAGTAGCTGGGACTACATGTGCCCGCCACCACGCCCGGCTAATTTTTTGTTTGTTTGTTTGTATTTTTAGTAGAGACAGGGTTTCACTGTGTTAGCCAGGATAGTCTTGATCTCCTGACCTCGTGATCCACCCGCCTCAGCCTCCCAAAGTGCTGGGATTATAGGCGTGAGCCACCGCACCGGCTGGAAAATTTTTAAATTATCCACGTGTCTCATAGTTTTGCGGGACATCCGTAGACCCCAGGAGAGCTGCCTGCTGATCAGAACTCATTCCCCAGCCTGGCTCAGCTGGATGCCTCACAGTTCCCAAACAGTCCTGTTTTCTTGCCTCCACGCCTTTGCACCAGGGGTCCTTTCCCTGGCGCACTTCCCTCCTGACCTTTCCTCTGGGCTCATCTCCTGCCCAGTGAAGCCTTCCCTGATCCTGCAGTCACATCTGAAGCACCCGGCCCGCTCTGCGTGTGTGGTAACTGGTGCTGCACTGGTCTTTCCCCTCGACTAGATCACTAACCACGCTGACCAACATTTGAATGGAATTTAAATTCCACAAAATATTTTTCACAGCCACCATCTAGTTTTGTTGTTGTTGTTGTTTTGAGATAGGGTCTCCCTCTGTCA	.	PASS	SVTYPE=INS;END=23884345;SVLEN=2151	GT:AD:DP:SAC	0/1:15,5:20:8,7,3,2
chr1	23894449	pbsv.DEL.838	GAAGGAAGGAAGGAAGGAAGC	G	.	PASS	SVTYPE=DEL;END=23894469;SVLEN=-20	GT:AD:DP:SAC	1/1:0,20:20:0,0,7,13
chr1	23899805	pbsv.INS.839	T	TAAGAAAGAAAGAAAGAAAGAAAGAAAGAAAGAAAGAAAGAAAGAAAGAAAGAAAGAAAGAAAGAAAGAAAGAAAGAAAGAAAGAAAGAAAGAAAGAAAGAAAGAAAGAAAGAAAGAAAGAAAGAAAGAAAGAAAGAAAGAAAGAAAGAAAGAAAGAAAGAAAGAAAGAAAGAAAGAAAGAAAGAAAGAAAGAAAGAAAGAAAGAGAAAGAAAGAAAGAAAGAAAAGAAAGGAAAGAAAGAAAGAAAGGAAAGA	.	PASS	SVTYPE=INS;END=23899805;SVLEN=253	GT:AD:DP:SAC	0/1:5,9:14:0,5,4,5
chr1	23899856	pbsv.INS.840	A	AAAGAAAGAAAGAAAGAAAGAAAGAAAGAAAGAAAGAAAGAAAGAAAGAAAGAAAGAAAGAAAGAAAGGAAGGAAGGAAGGAAGGAAGGAAGGAAGGAAGGAAGGAAGGAAGGAAAGA	.	InsufficientStrandEvidence	SVTYPE=INS;END=23899856;SVLEN=117	GT:AD:DP:SAC	0/1:9,5:14:4,5,0,5
chr1	23919542	pbsv.INS.DUP.841	T	<DUP>	.	PASS	SVTYPE=DUP;END=23919560;SVLEN=18	GT:AD:DP:SAC	1/1:1,23:24:0,1,11,12
chr1	23935709	pbsv.INS.DUP.842	C	<DUP>	.	PASS	SVTYPE=DUP;END=23935747;SVLEN=38	GT:AD:DP:SAC	1/1:0,20:20:0,0,10,10
chr1	24011012	pbsv.INS.843	C	CCTCCCCTCCTCTCCCCTCCCCTCCCCTCCCTTCTCCTCTCCTCCCCTCCCCTCCCCTCCCCTCTCCTCCCCTACTCTCCCCTCCCCTCCCCTCCCTTCTCCTCTCCTCCCCTCCCCTCTCCTCCCCTACTCTCCCCTCCCTTCTCCTCTCCTCCCCTCCCCTCCCCTCTCCTCTCCTCCCCTCCCCTCCCCTCTCCTCTCCTCCCCTCCCCTCTCCT	.	PASS	SVTYPE=INS;END=24011012;SVLEN=217	GT:AD:DP:SAC	1/1:0,15:15:0,0,10,5
chr1	24076495	pbsv.DEL.844	TCCCTAATGTTTCTTTTTTTTTTTTTTTTTTTTTTTTGAGACGGAGTCTCGCTCTGTCGCCCAGGCTGGAGTGCAGTGGCGGGATCTCGGCTCATTGCAAGCTCCACCTCCCGGGTTCACGCCATTCTCCTGCCTCAGCCTCCCAAGTAGCTGGGACTACAGGCGCCCGCCACTACGCCCGGCTAATTTTTTGTATTTTTAGTAGAGACGGGGTTTCACCGTTTTTAGCCGGGATGGTCTCGATCTCCTGACCTCGTGATCCGCCCGCCTCGGCCTCCCAAAGTGCTGGGATTACAGGCGTGAGCCACCGCGCCCGGC	T	.	PASS	SVTYPE=DEL;END=24076812;SVLEN=-317;SVANN=ALU	GT:AD:DP:SAC	1/1:1,19:20:1,0,7,12
chr1	24113264	pbsv.DEL.845	CTTTCTTTCTTTCTTTCTTTCT	C	.	PASS	SVTYPE=DEL;END=24113285;SVLEN=-21	GT:AD:DP:SAC	1/1:2,28:30:1,1,15,13
chr1	24162748	pbsv.DEL.846	CTTTCTTTCTTTCTTTCTTTCTTTCTTTCTT	C	.	PASS	SVTYPE=DEL;END=24162778;SVLEN=-30	GT:AD:DP:SAC	0/1:10,13:23:5,5,7,6
chr1	24178901	pbsv.INS.847	T	TTTACAACCCCCACAGTTGTTT	.	PASS	SVTYPE=INS;END=24178901;SVLEN=21	GT:AD:DP:SAC	0/1:9,9:18:4,5,5,4
chr1	24212273	pbsv.INS.DUP.848	A	<DUP>	.	PASS	SVTYPE=DUP;END=24212311;SVLEN=38	GT:AD:DP:SAC	0/1:14,15:29:7,7,10,5
chr1	24212325	pbsv.INS.849	G	GGAGGTGGTGAGGGTGATGGAGGTGGTGATGGAGGTGGTGAGGGTGATGGAGGTGGTGAGGGAGGTGGTGAGGGTGATGGAGGTGGTGATGGAGGTGGTGAGGGTGATGGAGGTGGTGACGGAGGTGGTGAGGGTGATGGAGGTGGTGACGGAGGTGGTGAGGGTGAT	.	PASS	IMPRECISE;SVTYPE=INS;END=24212325;SVLEN=167	GT:AD:DP:SAC	0/1:7,22:29:4,3,13,9
chr1	24212343	pbsv.INS.850	G	GGAGGTGGTGAGGGTGATGGAGGTGGTGATGGAGGTGGTGAGGGTGATGGAGGTGGTGATGGAGGTGGTGAGGGTGATGGAGGTGGTGATGGAGGTGGTGAGGGTGATGGAGGTGGTGATGGAGGTGGTGAGGGTGATGGAGGTGGTGACGGAGGTGGTGAGGGTGATGGAGGTGGTGACGGAGGTGGTGAGGGTGATGGAGGTGGTGATGGAGGTGGTGAGGGTGATGAAGGTGGTGACGGAGGTGGTGAGGGTGATGGAGGTGGTGATGGAGGTGGTGTGAGTGATGGAGGCAGTGATA	.	PASS	SVTYPE=INS;END=24212343;SVLEN=300	GT:AD:DP:SAC	0/1:22,7:29:14,8,3,4
chr1	24219072	pbsv.DEL.851	TTTTCTTTCTTTCTTTCTTTC	T	.	PASS	SVTYPE=DEL;END=24219092;SVLEN=-20	GT:AD:DP:SAC	0/1:20,7:27:12,8,3,4
chr1	24219303	pbsv.INS.852	T	TTCTTTCTTTCTTTCTTTCTTTCTTTCTCTCTCTCTC	.	PASS	SVTYPE=INS;END=24219303;SVLEN=36	GT:AD:DP:SAC	0/1:10,16:26:6,4,9,7
chr1	24335014	pbsv.DEL.853	AACACACACACACACACACACACACACAC	A	.	PASS	SVTYPE=DEL;END=24335042;SVLEN=-28	GT:AD:DP:SAC	1/1:0,23:23:0,0,15,8
chr1	24344992	pbsv.INS.DUP.854	C	<DUP>	.	PASS	SVTYPE=DUP;END=24345089;SVLEN=97	GT:AD:DP:SAC	0/1:10,10:20:6,4,6,4
chr1	24345043	pbsv.INS.855	C	CCCTCCACACCTGTGCCCCTCCACACCTGTGTCCCCTCCACACCTGTGCCCCCTCCACACCTGTGCCCCCTCCATACCTGTGCCCCCTCTACACCTGTGCCCCTCCACACCTGTGCCCCCTCCACACCTGTGCACCTCCACACCTGTGCCCCTCCACACCTGTGCCCCCTCTACACCTGTGTCCCTCCACACCTGTGCCCCCTTTACACCTGTGCCCCTCCACACCTGTGCCCCCTCTACACCTGTGCCCCCTCCACACCTGTGCCCCCTCTACACCTGTGCCCCTCCACACCTGTGCCCCCTCCACACCTGTGCA	.	PASS	SVTYPE=INS;END=24345043;SVLEN=315	GT:AD:DP:SAC	0/1:11,9:20:7,4,5,4
chr1	24345227	pbsv.INS.DUP.856	C	<DUP>	.	PASS	SVTYPE=DUP;END=24345291;SVLEN=64	GT:AD:DP:SAC	0/1:10,11:21:6,4,6,5
chr1	24446069	pbsv.DEL.857	CGTGTGTGTGTGTGTGTGTGTGT	C	.	PASS	SVTYPE=DEL;END=24446091;SVLEN=-22	GT:AD:DP:SAC	0/1:15,21:36:8,7,9,12
chr1	24531103	pbsv.INS.858	T	TAACTTATAATGAGTTCTTTTTTTTTTTTTTTTTTGAGACGGAGTCTCGCTCTGTCGCCCAGGCCGGACTGCGGACTGCAGTGGCGCAATCTCGGCTCACTGCAAGCTCCGCTTCCCGGGTTCACGCCATTCTCCTGCCTCAGCCTCCCGAGTAGCTGGGACTACAGGCGCCCGCCACCGCGCCCGGCTAATTTTTTGTATTTTTAGTAGAGACGGGGTTTCACCTTGTTAGCCAGGATGGTCTCGATCTCTTGACCTCATGATCCACCCGCCTCGGCCTCCCAAAGTGCTGGGATTACAGGCGTGAGCCACCGCGCCCGGCC	.	PASS	SVTYPE=INS;END=24531103;SVLEN=322	GT:AD:DP:SAC	0/1:13,11:24:7,6,5,6
chr1	24573969	pbsv.INS.859	A	AAAAAAAAAAAAAAAAAAAAAAAAAAAAAAAC	.	PASS	SVTYPE=INS;END=24573969;SVLEN=31	GT:AD:DP:SAC	0/1:13,14:27:12,1,4,10
chr1	24602304	pbsv.DEL.860	TAAGAATATGAATATTATCCTGTAATCCCAGCACTTTGAGAGGCCGAGGCGGGCGGATCACGAGGTCAGGAGATCGAGACCACGGTGAAACCCCGTCTCTACTAAAAATACAAAAAATTAGCCGGGCGCAGTGGTGGGCGCCTGTAGTCCCAGCTACTCGGGAGGCTGAGGCAGGAGAATGGCGTGAACCCGGAAGGCGGAGCTTGCAGTGAGCGGAGATCGCGCCACAGCACTCCCGCCTGGGCGACAGAACGAGACTCCATCTCAAAAAAAAAAAAAAAAAAAAA	T	.	PASS	SVTYPE=DEL;END=24602590;SVLEN=-286	GT:AD:DP:SAC	0/1:15,11:26:8,7,6,5
chr1	24604649	pbsv.INS.861	T	TGTGTGTGTGTGTGTGTGTGTGTGTGTGTGTGTATATAAAAA	.	PASS	SVTYPE=INS;END=24604649;SVLEN=41	GT:AD:DP:SAC	0/1:13,9:22:6,7,4,5
chr1	24614774	pbsv.INS.862	T	TGAGTTAATTTTTTTTTTTTTTTTTTTTTTTTTGAGACGGAGTCTCGCTCTGTCGCCCAGGCCGGACTGCGGACTGCAGTGGCGCAATCTCGGCTCACTGCAAGCTCCGCTTCCCGGGTTCACGCCATTCTCCTGCCTCAGCCTCCCGAGTAGCTGGGACTACAGGCGCCCGCCACCGCGCCCGGCTAATTTTTTGTATTTTTAGTAGAGACGGGGTTTCACCGTGTTAGCCAGGATGGTCTCGATCTCCTGACCTCATGATCCACCCGCCTCGGCCTCCCAAAGTGCTGGGATTACAGGCGTGAGCCACCGCGCCCGGCC	.	PASS	SVTYPE=INS;END=24614774;SVLEN=320;SVANN=ALU	GT:AD:DP:SAC	0/1:14,11:25:6,8,6,5
chr1	24634837	pbsv.INS.863	G	GTCTGTAATCCCAGCACTTTGGGAGGCCAAGACGGGAATATCACTTGAGGTCAGGAGTTCAAGACCAGCCTGGCCAACATGGTGAAACCCCATCTCTAATAAAAATACAAAAATTAGCCTGGCATAATGCCGCATGCCTGTAATCCCAGCTTTGCTCGGGAGGCTGTGGCAGGAGAATTGCTTGAACCCGGGAGCCGGAGGTTGCAGTGAGCCGAGATCATGCCACTGCACTCCAGCCTGGGCAACAGAGTGAGACTCCATCTAAAAAAAAAAAAGAAAAGAAAAAAAATGCAGCCAGGCACGGTGGCTTACA	.	PASS	SVTYPE=INS;END=24634837;SVLEN=312	GT:AD:DP:SAC	1/1:5,24:29:3,2,15,9
chr1	24704790	pbsv.INS.864	T	TCCCCCCCCCCCCCCCCCCCCCCCCC	.	PASS	SVTYPE=INS;END=24704790;SVLEN=25	GT:AD:DP:SAC	0/1:10,6:16:6,4,3,3
chr1	24730364	pbsv.INS.865	G	GGAGGAGGGGAGGAGGGGAGGGGGAGGGGGAAGGAGAGGAGGGGAGGGGGAAGGGGGGAGGAGGGGAGGGGGGGAGGGGGGGGGGAAGGGGAGGAGGGGAGGGGGAGGGGGAGGAGGGGGAGGGGGGGAGGGGAGGGGGAAGGGGAGGAGGGGAGGGGGAAGGGGAGGAGGGGGGGGGAGGAGGGGAGAGGGGAAGGGGAGGAGGGGAGGGGAGGGGGGGGGGGAGGGGAGGGGAGGGGGAGGGGAGGGGAGGGAGGGGGAGGGGAGGGGGAGGGGAGGGGGAGGGGAGGGGAGGGAGGGGGGGGGGGGA	.	PASS	SVTYPE=INS;END=24730364;SVLEN=309	GT:AD:DP:SAC	1/1:0,13:13:0,0,3,10
chr1	24766473	pbsv.DEL.866	GTTTTTTTTTTTTTTTTTTTTTTTTT	G	.	PASS	SVTYPE=DEL;END=24766498;SVLEN=-25	GT:AD:DP:SAC	1/1:0,21:21:0,0,11,10
chr1	24799915	pbsv.DEL.867	GGGGGGGGGGTCAGCCCCCCCACCTGGCCAGCCGCCCCGTCTGGGAGGTGAGGGGCGCCTCTGCCCGGCCGCCCCTACTGGGAAGTGAGGAGCCCCTCTGCCCGGCCAGCCGCCCCGTCCGGGAGGGAGGTGGGGGGGTCAGCCCCCTGCCCGGCCAGCTGCCCCGTCTGGGAGGTGAGGGGCGCCTCTGCCCGGCCGCCCCTACTGGGAAGTGAGGAGCCCCTCTGCCCGGCCAGCCGCCCCGTCCGGGAGGGAGGTGGGGGGGGTCAGCCCCCCGCCCGGCCAGCCACCCCGTCC	G	.	PASS	SVTYPE=DEL;END=24800211;SVLEN=-296	GT:AD:DP:SAC	1/1:3,20:23:1,2,8,12
chr1	24832196	pbsv.DEL.868	TTTGATTTTTTATTTTTTTTATTTTTTATTTTTTTTTTCTTTTGAGCAGTAACGTTTTATTTTTTATTTTTTTATTTTTTATTTTTTTTATTTTTTATTTTTATTGATCATTCTTGGGTGTTTCTCGCAGAGGGGGATTTGGCAGGGTCATAGGACAATAGTGGAGGGAAGGTCAGCAGATAAACAAGTGAACAAAGGTCTCTGGTTTTCCTAGGCAGAGGACCCTGCTGCCTTCCGCAGTGTTTGTGTCCCTGGGTACTTAAGATTAGGGAGTGGTGATGACTCTTAACGAGCATGCTGCCTTCAAGCATCTGTTTAACAAAGCACATCTTGCACCGCCCTTAATCCATTTAACCCTGAGTGGACACAGCACATGTCTCAGAGAGCACAGGGTTGGGGATAAGGTCACAGATCAACAGGATCCCAAGGCAGAAGAATTTTTCTTAGTACAGAACAAAATGAAAAGTCTCCCATGTCTACTTCTATCCACACAGACCCAGCAACCATCCGATTTCTCAATTTTTTCCCCACCCTTCCCGCCTTTCTATTCCACAAAACCGCCATTGTCATCATGGCCCATCCCCAATGAGCCGCTGGGCACACCTCCCAGACGGGGTCGTGGCCGGGCAGAGGGGCTCCTCACTTCCCAGTAGGGGCGGCCCGGCAGAAGTGCCCCTCACCTCCCAGATGGGGCGGCTGGCCGGGCGGGGGGCTGACCCCCCCACCGCCCTCCCGGACGGGGCGGCTGGCCAGGCAGAGGGGCTCCTCACTTCCCAGTAGGGGCGGCCGGGCAGAGGCGCCCCTCACCTCCTGGATAGGGCGGCTGGCCGGGCGGGGGGCTGTTCCCCCCACCTCCCTCCCGGACGGGGCGGCTGGCCGGGCAGAGGGGTCCTCACTTCCCAGTAGGGGCGGCCGGGCAGAGGCGCCCCTCACCTCCCGGACGGGGCGGCTGGCCAGGCAGGGGGCTGATCCCCCCACCTCCCTCCCGGACGGGGCGGCTGGCCGGGCGGGGGGCTGACCCCCCCCACCTCCCTCCCGGACGGGGCGGCTGGCTGGGCAGAGGGGTCCTCACTTCCCAGTAGGGGCGGCCGGGCAGAGGCGCCCCTCACCTCCCGGACGGGGCGGCTGGCCAGGCAGGGGGCTGATCCCCCCACCTCCCTCCCGGACGGGGCGGCTGGCCGGGCAGGGGGCTGACCCCCCCACCTCCCTCCCGGACGGGGCGGCTGGCCGGGCAGGGGGCTGACCCCCCCTCCCCCCTCCCGGACGGGGCGGCTGGCCGGGCGGGGGGCTGACCCCCCCACCTCCCTCCCGGATGGGGCGGCTGGCCAGGCGGGGGGCTGACCCCCCCACCTCCCTCCTGGGCGGGGCGGCTGGCCGGGCAGAGGGGCTCCTCACTTCCCAGTAGGGGCGGCCGGGCAGAGGCGCCCCTCACCTCCCGGACGGGGCGGCTGGCCAGGCGGGGGGCTGACCCCCCACCTCCCTCCCGGACTGGGCGGCTGGCCGGGCGGGGGGTTGACCCCCCCACCTCCCTCCTGGACGGGGCGACTGGCCGGGCAGAGGGGCTCCTCACTTCCCAGTAGGGGCGGCCGGGCAGAGGAGCCCCTCACCTCCCGGCCGGGGCGGCTGGCCGACCCCCCCCCCCCCCCCCCGCCTCCCTCCCGGACGGGGCGGCTGGCCGGGCAGAGGGGCTCCTCACTTCCCAGTAGGGGCGGCCGGGCAGAGGAGCCCCTCACCTCCCGGACGGGGCGGCTGGCCGGGCAGGGGGCTGACCCCCCCCACCTCCCTCCCGGACGGGGTGGCTGCCGGGCGGAGACGCTCCTCACTTCCCAGACGGGGTGGTTGCCAGACGGAGGGGCTCCTCACTTCTCAGACGGGGCGGTTGCCAGGCAGAGGGTTTCCTCACTTCTCAGACGGAGCGGCCGGGCAGAGACACTCCTCACCTCCCAGACAGGGTTGCGGCCCAGCAGAGGCGCTCCTCACATCCCAGACAGGGCGGTGGGGCAGAGGTGCTCCCCACATCTCAGACGATGGGCGGCCGGGCAGAGACGCTCCTCACTTCCTAGATGGGATGGCGGCGGGGAAGAGGCGCTTCTCGCTTCCTAGATGGGATGGCGGCCGGGCAGAGACGCTCCTCACTTTCCACACTGGGCAGCCAGGCAGAGGGGCTCCTCACATCCCAGACGATGGGTGGCCAAGCAGAGACGCTCCTCACTTCCCAGACGGGGTGGCGGCCGGGCAGAGGCTGCAATCTCGGCTCTTTGGGAGGCCAAGGCAGGCGGCTGGGAGGTGGTTGTAGCGAGCCGAGATCACGCCACTGCACTCCAGCCTGGGCACCATTGAGCACTGAGTGAACGAGACTCCATCTGCAATCCCGGCACCTCGGGAGGCCGAGGCTGGCGGATCACTCGCGGTTAGGAGCTGGAGACCAGCCCGGCCAACACAGCGAAACCCCATCTCCACCAAAAAAAAACGAAAACCAGTCAGGCGTGGCGGCGCGCGCCTGCAATCGCAGGCACTCGGCAGGCTGAGGCAGGAGAATCAGGCAGGGAGGTTGCAGTGAGCCGAGATGGCAGCAGTACCGTCCAGCTTTGGCTCGGCATGAGAGGGAGAGGGAGACGGGAGAGGGAGAGGGAGACGGGAGAGGGAGAGGGAGACGGGAGAGGGAGAGGGAGACGGGAGAGGGAGACGGGAGAGGGAGAGGGAGACGGGAGAGGGAGACGGGAGAGGGAGAGGGAGAGGGAGACGGGAGAGGGAGAGGGAGACGGGAGAGGGAGACGGGAGAGGGAGAGGGAGACGGGAGAGGGCGAGCAGTAACGTTTTATA	T	.	PASS	SVTYPE=DEL;END=24835018;SVLEN=-2822	GT:AD:DP:SAC	0/1:10,8:18:4,6,5,3
chr1	24833462	pbsv.INS.DUP.869	G	<DUP>	.	PASS	SVTYPE=DUP;END=24833509;SVLEN=47	GT:AD:DP:SAC	0/1:8,10:18:5,3,4,6
chr1	24875330	pbsv.DEL.870	CTGCAGTTCCTCCGGGCTAGCTGTCTCAGTGGTCACTTCGCCCCCAGACAGGTAGCTTCTGCCCACTTCTCTCATGGGGCAGCCAAGTGTTACTACCTCTGGCCCCGGCCTGGAATAAGAGGACCAGCAGGCCGTGGGAAACCTCAGCTCTAATACCAGGCTGCTTCTGGACAGTCCTTTCTGGGTGTGGATAAAGACCAGGCTTGTGCCCTCTGGGGACCGTTCAAAGCAGTCTTCAGGGTCGGACCTCAGACTCATCCCTGTGATGATTGTTTCAGGTCCTAGCGAGTTACTTTCCCAACCTGTGAGCTTCTGCAACTGTGTTTTTTTGTTTTTTGTTATTGTTGTTTGTTTGTTTTAATATTTTTTTCTTTTCTTTTTTTTTTGAGACAGAGTCTTGCTCTGTTGCCCAGGCTGGAGTGCAGTGGTGCGATCTCGGCTCACTGCAACCTCCACCTCCTGGGTTCAAGCGATTCTTCTGCCTCAGCCTCGCGAGTAGCTGGGATTACAGACGTGTGCCACCACACCAGCTAATCTTTGTATTTTTAGTAGAGACAGGGTTTCGCCATGTTGCCCAGACTAGTCTCAAACTCCTGACCTCAAGTGATCCACCCACCTCGACCTCCCAAAGTGTTGGGACTACAGGGGTGAGCCACTGTGCCTGGCCATGCAACTGTGTTTTAATCACCTTTGTGTTCCCAAGGCCCTGACATGGAACAAGCACCCAGTAAGTATTTGAATGAATGAGCAAATGAAAGGCCAGGAAGGGAGAGCCTTTATTTTGAAGCCTGCCCGCCGGGCTGCCCTTGGGAAAGCCACTTTCTGCAAAAGTCACAGGAGCAAATGAGACAAAGATGCAAAATTGCTCTGCCTGAGCTGTGAGGGCTTAACTGTGAATGTCTTTAGGTGACCTTCTTGGAGACCTCAAGACCACCCCTCTGTGACTTGGTTCAGGCTGCCCTGCTGTGATGCCTGCTGGGGCCAAGGCCTGGATCCCTGGGTGGGGTGGGGTGGGGTGGGGCGGGGCGGGGAGGGGCGGGGCGGGGCGGGGCAGGAGTGGCAGCAGGAAGGATCCGGCTGAGACTTGCCCTGGGGGGCCAGGGAAGGAGGGTGGCAGGAGGCAGAATCCACAAATGAAGTAGATCTGGAGCCAGGCAGATCAGCCCTTAGATATAATCTCAGAAGGGGTTGGGAGAATGGAAGGATTTTGTTGAGGATGGAGTGAGAGGGTTGGAGGGTTGGGTATGTTCCTGAGCATATTTCCCTGTCTATGGGGCCATTCAGAGAGAAGCCCACGTGCTCCAGGCCAGTGGTGGAGCCTTCAACGTGGAGCTGGAAGACCTGGGCTCGAGTCCCACCTCTGCCATGTCCCATCCTCCCTCATGACTCCCAGTAGTTACCGCCTTCTCTGGGCCTCAGTTTCCCCAACTGGAAATTAAAGAAAATTACCCTGTTCCTGCATCAGATGGTTGGTTGTGGATATCACTGAAATCTCCTCACGTGGTATTGAGCCGCTGCTCTTGGCCAGACACAGAGCAATTTACATGAAATGATTTTCGAAGTCTGGTCCGGGGACCAGCAGTGTCAGCATCACTTGGGAACTTTGTCAGAAATGCAAATTATCGGGCTCCACCCCAACTACTCTAGACCCAAAAACAATTTTTATTTTTATTTTTATTTACTTTTTAGGATGGAGTCTTGCTCTGTCACCCAGGCTGGACTGCAGTGGTGCAATCTCAGCTCACTGAAACCTCTGCCTCCTGGGTTCAAGCGATTCTCCTGCCTCAGCCTCCTGAATAGCTGGGATTACAGGCA	C	.	PASS	SVTYPE=DEL;END=24877144;SVLEN=-1814	GT:AD:DP:SAC	0/1:25,9:34:13,12,2,7
chr1	25002124	pbsv.INS.DUP.871	T	<DUP>	.	PASS	SVTYPE=DUP;END=25002159;SVLEN=35	GT:AD:DP:SAC	0/1:17,7:24:8,9,2,5
chr1	25044971	pbsv.INS.872	A	AAAGAAGGAAGGGAGGGAGGAAGGAAGGAAGAAAGGAAGGAAAGGAGGGAAGGAGGGAGGAGGGAGGGGAGAGGGAGGGAGGGAAGGAGGGAGGGGGGAGGGAGGG	.	PASS	SVTYPE=INS;END=25044971;SVLEN=105	GT:AD:DP:SAC	1/1:0,19:19:0,0,13,6
chr1	25054265	pbsv.INS.873	T	TCTTCCTTCCTTCCTTCCTCTCTCCCTCCCTCCCTCCCTTACTTCCTCCCTCCCTCCCTCCCTCCCTTCCCTTTCCTCCCCTCCCCCTCTCCTTCCTTTTTTCCTTCCTCTCTCCCTCCCTTCCTCCCTCCCTTCCTCCCTCCCTTCCTCCCTCCCTTCCTCCCTCCCTTCCTCCCTCCCTTCCTCCCTCCCTTCCTCCCTTCCTTCCTCCTTTCCCTTTCCTCCCCTTCCCTCCCCCCTCCTCCTTTCTCCTTCCTTCCTTCCTCCATCCTTCCCTTCCTCTCTTCCCTTTCCTCCCCTCCTCTCCCCCTCTCCTCCCTTCTC	.	PASS	SVTYPE=INS;END=25054265;SVLEN=323	GT:AD:DP:SAC	1/1:1,17:18:0,1,10,7
chr1	25108872	pbsv.INS.874	A	AAAGATGGAAGGAAGGACGGAAGGAAGGATGGAAGGGCGGGAGGGAGGGAGAGAGGGAGGGAGAGAGGG	.	PASS	SVTYPE=INS;END=25108872;SVLEN=68	GT:AD:DP:SAC	1/1:0,23:23:0,0,9,14
chr1	25111832	pbsv.INS.875	T	TATTGATTTCTCTGGAGCAGTTCATTCATAAAGGCCA	.	PASS	SVTYPE=INS;END=25111832;SVLEN=36	GT:AD:DP:SAC	1/1:0,22:22:0,0,9,13
chr1	25145355	pbsv.INS.DUP.876	T	<DUP>	.	PASS	SVTYPE=DUP;END=25145385;SVLEN=30	GT:AD:DP:SAC	1/1:0,28:28:0,0,14,14
chr1	25147144	pbsv.DEL.877	TAATAAATAAATAAATAAATA	T	.	PASS	SVTYPE=DEL;END=25147164;SVLEN=-20	GT:AD:DP:SAC	1/1:0,28:28:0,0,14,14
chr1	25166875	pbsv.DEL.878	AAGAAAGGAAGGAAGGAAGGAAGGAGGGAAGGGAGGGAGGGAGGGAGGGAGGAAGGAAGGACGGAAGGGAGGGAGGGAGGGAGGG	A	.	PASS	SVTYPE=DEL;END=25166959;SVLEN=-84	GT:AD:DP:SAC	0/1:6,10:16:3,3,3,7
chr1	25166937	pbsv.INS.DUP.879	G	<DUP>	.	PASS	SVTYPE=DUP;END=25166994;SVLEN=57	GT:AD:DP:SAC	0/1:10,6:16:3,7,3,3
chr1	25529499	pbsv.INS.880	A	ATGTTTGTATTGTGTGTATGAGGGTTGTGTGCTGTGTGTTGTGTATATATTGTATGTGTTATGTGTATGTATGTCGTATGAGTGTATTCTGTATATGTGTTTTGTGTGGTCTATTATGTGTGTGGCATGTGTTGTGTATGTGTGTTGTGTGTGATGTGTTGTATGTGTGTTGTGCATATATGTTGTTTCTGTGTATGTATGTTATGTGTATGTGTATGTTGTGTTGTATGTATGGGTTGTGCCTATGTGCTGTGTTGTGTGCTGCATGCATGTTTGTGTGGTGTGTGTATTTAGGTTGTGTGCTATTTATGTGTCTATATTGTATGTGTTGTATGTGTGTTGTATGTATGTGTAGTGTATGTGTGTTGTGTGTGATGTGTATATGTGGTGTGTGTATGTCTGTTATGTGTATGTATGAGTGTATGTGTGTTGTGTGTGTTGTGTATATGTGTTGTGTGTGTTGTGTATGTGTGTTGTGTGAGTTGTGTTGTGTATATGTGGTGTGAGTTGTGTTGTGTCATGTATGTGTGCATTGTGTATAGGTGTTGCATGTGTGTTGTGTTGTGTGTATGTGTTGTGTTGTGTATATGTGGTATGTGAATGTGTATGTTGTATGTTGTGTTGTATGTATATGTGTTATGTATATGTGATGTGTGTGTTGTGTATATGCTGGGTGTGTGTGTACATGTGTGTATGTGTGTTGTATGTATGTGTGTATGCATGTGTGTTGCGTATATGTGGTATGTGTGCATGTGTGTTGTCATGTGTATGTGTGTTGTGTATATGTGTGTGTTGTGTATATGTGTTGTGTGTATGTGTATCGTGTTGTGTGTATGTGTTATGTTGTGTATATGTGGTGTGTGAATGTGTGTTGCGTGTATGTGTATGTTGTCTGTTTCGTGTGTGTATACGTGGTGTGTGTGTGTTGTGTTGTGTATATGTGTTGTGTGTGTTGCGTGTATGTGTTGTG	.	PASS	SVTYPE=INS;END=25529499;SVLEN=969	GT:AD:DP:SAC	1/1:4,19:23:1,3,11,8
chr1	25767885	pbsv.INS.881	T	TCACACTCCCCTCAAACACACACACACATATTATACACTCCCCTCACATC	.	PASS	SVTYPE=INS;END=25767885;SVLEN=49	GT:AD:DP:SAC	0/1:13,15:28:8,5,8,7
chr1	25768267	pbsv.INS.882	A	ATCCACACTCCCCTCACACACACCCCACACACATTACATACACTCTCCCTACACACACTCCCCTCACACACACAGACCCACACACCCACACTCCCC	.	PASS	SVTYPE=INS;END=25768267;SVLEN=95	GT:AD:DP:SAC	1/1:1,26:27:1,0,15,11
chr1	25808297	pbsv.DEL.883	CGCCTGGGTGGGCTGTGCCTGGGTGGGCTGTGCCTGGGTGGGCTGT	C	.	PASS	SVTYPE=DEL;END=25808342;SVLEN=-45	GT:AD:DP:SAC	1/1:0,21:21:0,0,14,7
chr1	25902094	pbsv.INS.884	T	TTAAATAACACCAAGGCCGGGCACGGTGGCTCACGCCTGTAATCCCAGCACTTTGGGAGGCCGAGGCGGGCGGATCACGAGGTCAGGAGATCGAGACCATCCCGGCTAAAACGGTGAAACCCCGTCTCTACTAAAAATACAAAAAATTAGCCGGGCGTAGTTGCGGGCGCCTGTAGTCCCAGCTACTTGGGAGGCTGAGGCAGGAGAATGGCGTGAACCCGGGAGGCGGAGCTTGCAGTGAGCCGAGATCCCGCCACTGCACTCCAGCCTGGGCGACAGAGCGAGACTCTGTCTTAAAAAAAAAAAAAATAAATAAATAAATAAATAAATAAA	.	PASS	SVTYPE=INS;END=25902094;SVLEN=332	GT:AD:DP:SAC	1/1:1,24:25:1,0,12,12
chr1	25941916	pbsv.DEL.885	CCAAATCTTCTACTTCTGAAAGTCTTCCAATGAAAAAGAGAAGCATATCTATGTACCCATATTGGTAAAGTATCTGACCTTTAGGGATAAAGGGGCTGGGCTAGGTGGCTCACACCTGTAATCCCAGCACTTTGGGAGGGTGAGACAGGCAGATCACCTGAGGTCAAGAGTTCGAGACCAGCCTGGCCGACATGGTGAAACACCATCTCTACTAAAAATACAAAAATCAGCTAGGCATGGTGGCAGGTGCCTGTAATCCCAGCTACTCGGGAGGCTGAGGCAGGAGAATCGCTTGAACCCAGACAGCGGAGGTTGCAGTGAGCCGAGACTGTGCCACTGCACTCTAGCCTAGGGGATCGAGTGAGACTCTGCCTCCAAAAAAAAAAAAAAAAAGGATAATAGTCAGCAATCAAAGTTTCCAGAAATAAAGGACTGAGACACAGACTGCATCAGATCTTCAACTGACAGAACTGCATGCTAGAAGACAAAGGAGTGAGGTCTTCAATATTCTGAGGGAAAAAATAGGAATTTGTACCTAGAATCCTCTACTCAGCCAAATTAGCATGTGCAAACCATGTTGACTGAATTGAATTGGCCAGGGAGATGTGTTCCTTAGGAAGTCTTCTGTGTTAAGAGGGAACCAGGGTGCACAATGAGGCCTGATAGGTGATACATAGAAGAGAAGTAAAACTAA	C	.	PASS	SVTYPE=DEL;END=25942609;SVLEN=-693	GT:AD:DP:SAC	0/1:18,12:30:12,6,6,6
chr1	26004733	pbsv.DEL.886	CATATATATATATATATATAT	C	.	PASS	SVTYPE=DEL;END=26004753;SVLEN=-20	GT:AD:DP:SAC	0/1:7,11:18:5,2,5,6
chr1	26027690	pbsv.INS.DUP.887	A	<DUP>	.	PASS	SVTYPE=DUP;END=26027708;SVLEN=18	GT:AD:DP:SAC	0/1:16,23:39:7,9,13,10
chr1	26077191	pbsv.DEL.888	AAAAAAAAAAAATATATATATATATATATAT	A	.	PASS	SVTYPE=DEL;END=26077221;SVLEN=-30	GT:AD:DP:SAC	0/1:11,16:27:4,7,10,6
chr1	26133296	pbsv.INS.889	A	AAAAGAAAGAAAGAAAGAAAGAAAGAAAGAAAGAAAG	.	PASS	SVTYPE=INS;END=26133296;SVLEN=36	GT:AD:DP:SAC	0/1:13,16:29:7,6,9,7
chr1	26133604	pbsv.DEL.890	ACCTGTAATCCCAGCTACTTGGGAGGCTGAGGCAGGAGGATCGCTTGAGCCCAAGAGTTAGAGGAGTAGTAGATGAATCCACTATTTTTTTTTTTGAGACGCAATGGCATGATCTCGGCTCACCACAACCTCCGCCTCCCGGGTTCAAGCGATTCTCCTGCCTCAGCCTCCTGAGTAGCTGGGATTATAGGTGCGCACCACCACGCCTGGCTAATTTTTTTTTTTTTTTTTTTTTTTTTAGTAGAGATAGGGTTTCACCATGTTGGTCGGGCTGGTCTCGAACTCCTGACCTCATGATCCGCTCGCCTCAGCCTCCCAAAGTGCTGGGATTACAGGCATGAGCCACCATGCCCGACTGAATCCACTATTTTAATTGGAGACTTTAACACCTCTCTGTCAGACATGGACAGATCCAGCAGGCAGAAAATCGGTAAGGACATAGTTGAACTCAACAACACTTCAATCAACTGGATATGATTGACATCTATAGACTTCTTCATCCAATAACAGCAGGTTACACACTCTTATCAGCTTACATGGAACATTCACCAAGATTAACCACATTCTGGGTCATAAAACACACCTCTACAAATTTAAAAGAATAGAAATCACATAATGTGTGCAAATTCAGACCACAATGGAATTAAACTAGAAACATGAACAGAATGGTACCTGGAAAATCCCCCAAATACTTGGAGATTGAAACAACACACTTTTAAATAACACACGCAAAAAAGAAACTTCAAAAGAATTTTAAAAATATTTTGAACTAAATGAAAATGAAATATAATTTATCAAAATTTGAGGGATGCAGTGAAAGCAGTGCTTAGAGGGAGATTTGTGGCATTGTTAGAAAGAATAAAAATCTAAAATCAATAGTCTAATCTTCCACTTTAGTAAACTAGAAAAAGAAGAGCAAATTAAATCCAAAGTAAGCAAAAGAAAAATAATAAAAATTGGAGCAGAAATCAGTAAAATTGAAAACAGAAAATCAACAGACAAAATCAATGAAACCAAAATCTAGTACTCAAAAGATCAATAAAATCAACAAACCTCTAACCTGGCTAACTAAGAAAAAAAGAAAGAAGGCCAGCCATGGTGACTCACGCCTATAACCCCAGCACTTTGGGAGGCTGAAGCGGGTGGATCACTTGAGCCCAGGAGTTTGAGACCAGCCTAGATAACATGGTGAAACCCCATTTCTACCAAAAATACAAAAAAAATTTAGCCAGACGTGGTGGTGTGCACCTGTAGTCCCAGCTACTAGGGAGGCTGAGGTGGGAGAATCACTTGAACCCAGGAAGCAAAGGTTTCAGTGAGCGGAGATCATGCCACTGCACTCCAGCCTAGGTGACAGAGTGAGACCCTGTCTCAAAAAAAAAAAAAAAAAAAAAACCAGAAAGAAAGAAAAAGAAAAGAAAGAAGACACAAATTTCTAATATCAGAAATAAAAGAGGGGACATCACTACAGACCCCATGGACATCAAAAGGAGAATAAAGGAACATTATGAACAACTCTATCCCCACAAGTTTGGTAACCTAGATAAAGGGGCCAATTCCTTGAAAGATATAATCTGCCAAAATTCATACAAGAAGAAACACAGTCTGAATAGGCCTATATTTATTAAAGAAATTGAATCAATAAATAGTAACCTTCAAAACAGAATTCATCAGCCCAGATGGTTTCACCAGTGAATTCTACCAAATGTTTAAGGAATAAATTATACGAACTCTCTACAAACTCTTCCAAAAAATTGAAGCAGAGGAAATACCTCTTAACTCATTCTATGAGGCCAGCATTACCTTAATACCGCTCCCTCATGAACATAGATGCAAAAATTCTCAACAAAATATTAGCAAATTGAATCCAACAATGTATAAAAAAGAATTACATGCCATGACCAAGTGGGATTTATCCCAGGTATGAAGGCTGGTTCAATATTAGAAAATCAATTAATTCAATCTATCACATCAATGAGCCATACAAGAAAAATCACAGTATCATGTCAATAGATACAGAAAAATCATTTGACAAAATCCAACACACATTCATGATTTTTAAAAAAGCTCTCAGAAATGGAATAGAAGGCATCACTGCTTTTTAGCATTATACTAGAAGCCCTAGGTATTACAATAAAACAAGAAAATGAAATGAAAGCATACAGATTTGGAAGAAAGAAATAAAACCATTTGTTTACAGATGACATGATTGTCTATGTAGAAAAATCCAAAAGAATCATCAGCAACAACAAAAACTCCTAGAACTAATTAGCAGTTATAGCAATGTTGTAGAATACAAGATTAATGTACAAAAGTCTATCAGAAATAAGCAAGCAGAATTTGAAAATAAAGATGCATTACTATTTACATTAAGTTGTACAAATTAAGTGTATAAATTACATTAAATTGATGTAAGTTGTTTACTCAAAAAAGCCACTTAGGTATAAATCTAACAAAATGTATACAAGACTTACATGAAGAAAACTACAAACCTCTGAGGAAAAATATCAAAGAAGTTGGCCAGGCATGATGGCTCACACCTGTAATCCCAGCACTTTGGGAGGCCAAGGCAGGCGGATCATGAGGTCAGGAGTTCAAGACCAGCCTGACCAACATGGTGAAATCCCCGTCTCTACTAAAATTACAAAAATTAGCCAGGTGTGGTGGTGCACGCCTGTAATCCCAGCTTCTCGGGAGGCTGAGGCAGGAGAATTTTGCAGAGGCAAAAGACCCGGAATAGCCAACTCAAAATTGAACAAAGAAGAATGAAGTCAGAGTACAGACACTACCCAATCTCAAGACTTAACGATCAGCCTACAGTAATCAGGACAGTGTGGTATTTGCAAAAGAATAAACAAATAGATCTATGGAACAAAATAGAGAGCCTAGAAATAGACCTATATAATACCATCAACTGAATTTGACAAAGGTAACAAAAGCAATACAATGGAGCAAAGACAGTCTTCTCAACAAATGGTGCTGGAACAACTGGGCCTCTACATGAAGAAAAAAAAGAATCTAGACAGAGACCTTATATACTTCCCAAAAATTAACTCAAAATGGATCACAGGCCTAAATGTAAAATGCAAAACACCTAAAAGACAACATAAGAGAAAATCTGGGCCAGATGCGGTGGCTCACACCTGTAATCCCAACACTTTGTGAGGCCGAGGCGGGTGGATCACCTGAGGTCAGGAGTTTGAGACCAGCTTGGCCAATATGATGAAACCCCAACGCTACTAAAAATACAAAAAATTAGCCGGGCATGGTGGCAGGCGCCTGTAATCCCAGCTACTCAGGAGGCTGAGGCAGGAGAATTGCTTGAACCCGGGAGGCAGAGGTTGCAGTGAGCCAAGATCCCGCTACTGCACTCCAGCCTGGGCAACAAGAGCGAAACTCTGTTTCCAAAAAAAAAAAAGTCTGGGCGCAGTGGCTCACACCTGTAATCCCAGCACTTTGGGAGGCTGAGGCAGGCAAATCAGGAGGTCAGGAATTCGAGACCAGCCTGGCCAACGTGGTGAAACCCCGTCTCTACTAAAAATACAAAAAATTAGCTGGGTGTGGTGGTGGGCGCTTGTAATCCCAGCTACTCAGGAGGCTGAGGCAAGAGAATCGCTTGAACCTGGGAGGTGGAGGCTGCAGTGAGCCGAGATCCCGCCACTGCACTCCAGCCTGGGCGACAGTGTGAGACTATGTCTCAAAAAAAAACAAAAACAGAAACAAAAAAAAAGAATGGGCAACAAAGGGATCAGAGAGCAAAGTCACGGATTGGCCCAAGGCAGGCTAGAGTTGATCGGCTGTCCCCTGGAGGAGGCAACCACTCTGGTCCAGGCCTACATGTCAGAACACAAAGCCCTGTGTCTGCCAGGGCTCTCATCCTGCTCCAGCTGGCTCACAAACTCACTAGTGTGCTCCAGAGTCTTGACTTGGGCCCTGCTTCTCCCAGTTTTGTGGCAGGATTTCCTGAAGCTAATGAGAGACCTTGTGGGCCCTCAACCGCTCCACTCTAATTATATCAATGCTACCAGATGGGGGAGGATAGTTGGTTCTTCTAGTCTTTCCTAAAGGAATATCAGTGCCTGTGGGCTACAGTGGACTGTGGAAAATAATGTATTGTTTGGGGTTAAATTTCATGTTTATCTAAGGCCTGCCTTTCAGCCTAGGCCCAGTCCTTACAGGTGAAATTTCTTGACTTCAGGATTTCCTTTAAGAACATAAGACTGGGCTGGGTGCAGTGGCTCACGCCTGTAATCCCAACACTGTGGGAGGCCGAGGCAGGCAGATCACAAGGTCAGGAGTTCAAGACCAGCCTGACCAATACGGTGAAACCCTGTCTCTACTAAAAATACAAAAAATTAGCCGGCGTGGGGCCGCACGCCTGTAATCCCAGCTACTCAGGAAGCTGAGGCAGGAGAATCGCTTGAACCCAGGAGGTGGAGGTTGCAGTGAGCCGAGATTGTGTCACTGTACTCCAGCCTGGGCGACACAGCAAGACACTGTCCAAAAAAAAAAAAAAAAGCTGGATGCAGTGGCTTTTGCCTTTAGGAGGCCAGTACTTTAGGAGGCCAAGGCAGGTGGATCACCTGAGGTCAGGAGTTTGAGACCAGCCTGGCCAACATGGAGAAACCCTATCTCTACTAAAAATACAAAAATTAGGTAGGCATAGTGGCACGGG	A	.	PASS	SVTYPE=DEL;END=26138278;SVLEN=-4674	GT:AD:DP:SAC	0/1:21,9:30:11,10,6,3
chr1	26208891	pbsv.DEL.891	ATATATGTATATATAATATATATT	A	.	PASS	SVTYPE=DEL;END=26208914;SVLEN=-23	GT:AD:DP:SAC	0/1:13,7:20:7,6,4,3
chr1	26239551	pbsv.DEL.892	CATGTTGGTCAGGCTGGTCTCGAACTCCTGACCTCAGTTGATCTGCCCGCCTTGGCCTCCCAAA	C	.	PASS	SVTYPE=DEL;END=26239614;SVLEN=-63	GT:AD:DP:SAC	0/1:15,10:25:10,5,7,3
chr1	26282374	pbsv.DEL.893	ACCGGGACTGGGGCCGGGACCGGGACCGGGA	A	.	PASS	SVTYPE=DEL;END=26282404;SVLEN=-30	GT:AD:DP:SAC	0/1:10,16:26:5,5,10,6
chr1	26317544	pbsv.DEL.894	ACAAACTCATTTACGGAATATC	A	.	PASS	SVTYPE=DEL;END=26317565;SVLEN=-21	GT:AD:DP:SAC	0/1:9,11:20:4,5,7,4
chr1	26364795	pbsv.DEL.895	CCCACCGAGCGCTGGGGTGCCCCAG	C	.	PASS	SVTYPE=DEL;END=26364819;SVLEN=-24	GT:AD:DP:SAC	1/1:0,23:23:0,0,11,12
chr1	26369683	pbsv.INS.896	A	AGCTGAGTGTGGTGGCTCACGCCTATAGTCCCAGCTACTAGGGAGGCTGAGGCAGGAGAATCGCTTGAATCCGGGAGGCAGAGGTTGCAGTGAGCCAAGATAGCACCACTGCATTCTAGCCTGGGTGACAGAGCAAGACTTTGTCTCCAAAAAAAAAAAAAAAAAGAAAGAAAAAAAAATTT	.	PASS	SVTYPE=INS;END=26369683;SVLEN=181	GT:AD:DP:SAC	1/1:1,28:29:1,0,15,13
chr1	26399694	pbsv.INS.897	A	ATAATATATAATTATATTATATATTATATAT	.	PASS	SVTYPE=INS;END=26399694;SVLEN=30	GT:AD:DP:SAC	1/1:0,18:18:0,0,12,6
chr1	26399769	pbsv.INS.898	T	TATTATATATTATATATTAATATATAATGTATTATACATATATAATTATATAAATTATGTATGTATTATATAATTTTATATATGTATATATATGTTTATATATGTATATATAATTATATATGTATTATAATGTATTATATAATTGTATAATATAATATATAATAATATAATATATAATTATTTATTATAATATATAATTATATAATATATAATTATATTATTATAATATATAATTATATAATATATAATTATATTATTATAATATATAATTATATATAATTATATATATAATTAATTATAATTAATTATATTTATATATTATATATAATTATATGTAAATATAATTATATATATTATATATAATATATAATAAATATAATTATATATATAATATATATTATATATATTATATATATTATATATTATATAATATATAATATACATAATTTATATATATTGTATATTATATAATATATAATATATAATATATATAATATATATAATTATAATATATAATTGTATATTATAATTA	.	PASS	SVTYPE=INS;END=26399769;SVLEN=531	GT:AD:DP:SAC	1/1:4,18:22:2,2,12,6
chr1	26506384	pbsv.INS.899	A	ACACCTGGCTACTTTTTTTTTTTTTTTTTTTTTTTTTTTTTTTTTTTTTTTGAGACGGAGTCTGGCTCTGTCACCCAGGCTGGAGTGTAGTGGCGGGATCTCGGCTCACTGCAAGCTCCGCCTCCCGGGTTCACGCCATTCTCCTGCCTCAGCCTCCCGAGTAGCTGGGACTACAGGCGCCCGCCACTACGCCCGGCTAATTTTTTGTATTTTTAGTAGAGACGGGGTTTCACCGTTTTAGCCAGGATGGTCTCGATCTCCTGACCTCGTGATCCGCCCGCCTCGGCCTCCCAAAGTGCTGGGATTACAGGCGTGAGCCACCGCGCCCGGC	.	PASS	SVTYPE=INS;END=26506384;SVLEN=330;SVANN=ALU	GT:AD:DP:SAC	0/1:12,9:21:6,6,3,6
chr1	26512302	pbsv.DEL.900	GTCTCTCTCTCTCTCTCTCTC	G	.	PASS	SVTYPE=DEL;END=26512322;SVLEN=-20	GT:AD:DP:SAC	1/1:2,19:21:2,0,10,9
chr1	26512377	pbsv.INS.DUP.901	A	<DUP>	.	PASS	SVTYPE=DUP;END=26512402;SVLEN=25	GT:AD:DP:SAC	0/1:16,6:22:12,4,1,5
chr1	26596203	pbsv.INS.902	G	GCCGCCCCGTCTGAGAAGTGAGGAGACCCTCCGCCCAGCAT	.	PASS	SVTYPE=INS;END=26596203;SVLEN=40	GT:AD:DP:SAC	1/1:1,35:36:0,1,17,18
chr1	26596632	pbsv.INS.903	C	CGCCCCGTCCAGGAGGGAGGTGGGGGGGTCAGCCCCCCGCCCGGCCAGCC	.	PASS	SVTYPE=INS;END=26596632;SVLEN=49	GT:AD:DP:SAC	1/1:0,34:34:0,0,16,18
chr1	26596895	pbsv.INS.904	G	GGCCAGCCGCCCCGTCCAGGAGGGAGGTGGGGTGAGCCCCCCGCCCA	.	PASS	SVTYPE=INS;END=26596895;SVLEN=46	GT:AD:DP:SAC	0/1:14,19:33:7,7,9,10
chr1	26602235	pbsv.INS.DUP.905	A	<DUP>	.	PASS	SVTYPE=DUP;END=26602254;SVLEN=19	GT:AD:DP:SAC	1/1:1,27:28:1,0,13,14
chr1	26608206	pbsv.INS.DUP.906	T	<DUP>	.	PASS	SVTYPE=DUP;END=26608227;SVLEN=21	GT:AD:DP:SAC	0/1:13,11:24:12,1,4,7
chr1	26638126	pbsv.INS.907	A	ACCGCACCCCCCACCATAAAAACTTCTTAATAAATTGGCCAGGATGATCTTGTTCTTCTCTTCTAGCCATCTGTTAACATTCTACTACCAGTGTTTCCTGAGCCAACCATATTCCTTGAAATAATGCTAGGTGTTCAGGGTGAAGTAAATTTAGTAAATACTGCATATTATATCCCTCTCTTGGATATAGTCATAATTCATATTAGTATAATAAAGGCCCTCAGAAGGTCTACAGTGAAAGA	.	PASS	SVTYPE=INS;END=26638126;SVLEN=241	GT:AD:DP:SAC	0/1:11,7:18:7,4,3,4
chr1	26638982	pbsv.DEL.908	GAGGCCAAGGTGGGAGAATCTCCTGAGCCC	G	.	PASS	SVTYPE=DEL;END=26639011;SVLEN=-29	GT:AD:DP:SAC	0/1:10,8:18:7,3,3,5
chr1	26639318	pbsv.INS.909	T	TTGAAATATCTCTTTTTTTTTTTTTTGAGACGGAGTTTCTCTGTCGCCCAGGTTGGAGTGCAGTGGCGCGATCTCGGCTCTCTGCAGGCTCCGCCCCCCGGGGTTCACGCCATTCTCCTGCCTCAGCCTCTGGAGTAGCTGGGACTACAGGCGCCCACCACCTCGCCCGGCTGATTTTTTGTATTTTTAGTAGAGACGGGGTTTCACCGTGTTAGCCAGGATGGTCTCGATCTCCTGACCTCGTGATCCACCCGCCTCGGCCTCCCAAAGTGCTGGGATTACAGGCGTGAGCCACTGCGCCCGGCCT	.	PASS	SVTYPE=INS;END=26639318;SVLEN=306	GT:AD:DP:SAC	0/1:10,8:18:7,3,3,5
chr1	26648755	pbsv.DEL.910	ATTTCGAGGCCGGGCGCAGTGGCTCACGCCTGTAATCCCAGCACTTTGGGAGGCCGAGGCGGGTGGATCACGAGGTCAGGAGATCGAGACCATCCTGGCTAACACGGTGAAACCCCGTCTCTACTAAAAATACAAAAAATCAGCCGGGCGAGGTGGTGGGCGCCTGTAGTCCCAGCTACTCCAGAGGCTGAGGCAGGAGAATGGCGTGAACCCCGGGGGGCGGAGCCTGCAGAGAGCCGAGATCGCGCCACTGCACTCCAACCTGGGCGACAGAGAAACTCCGTCTCAAAAAAAAAAAAAAAGAGATA	A	.	PASS	SVTYPE=DEL;END=26649062;SVLEN=-307	GT:AD:DP:SAC	0/1:15,9:24:6,9,2,7
chr1	26649348	pbsv.INS.911	T	TCCTGGGCTCAGGAGATTCTCCCACCTTGG	.	PASS	SVTYPE=INS;END=26649348;SVLEN=29	GT:AD:DP:SAC	0/1:15,9:24:7,8,2,7
chr1	26649607	pbsv.INS.912	A	AAAAAAAAAAAAAAAAAAAAAAAAA	.	PASS	SVTYPE=INS;END=26649607;SVLEN=24	GT:AD:DP:SAC	0/1:16,9:25:7,9,2,7
chr1	26650167	pbsv.DEL.913	AAAATTAAGCAGATTTCTTTCACTGTAGACCTTCTGAGGGCCTTTATTATACTAATATGAATTATGACTATATCCAAGAGAGGGATATAATATGCAGTATTTACTAAATTTACTTCACCCTGAACACCTAGCATTATTTCAAGGAATATGGTTGGCTCAGGAAACACTGGTAGTAGAATGTTAACAGATGGCTAGAAGAGAAGAACAAGATCATCCTGGCCAATTTATTAAGAAGTTTTTAT	A	.	PASS	SVTYPE=DEL;END=26650408;SVLEN=-241	GT:AD:DP:SAC	0/1:17,8:25:8,9,1,7
chr1	26818636	pbsv.INS.914	A	AGGGAGGGAGGTGGGGGGGTCGGCCCCCCGCCCGGCCAGCCGCCCCGTCCGGGAGGGAGGTGGGGGGGTCGGCCCCCCGCCCGGCCAGCCGCCCCGTCC	.	PASS	SVTYPE=INS;END=26818636;SVLEN=98	GT:AD:DP:SAC	0/1:9,15:24:4,5,6,9
chr1	26818652	pbsv.DEL.915	GTGTCGGCCCCCCGCCCGGCCAGCCGCCCCGTCCGGGAGGGAGGTGGGGG	G	.	PASS	SVTYPE=DEL;END=26818701;SVLEN=-49	GT:AD:DP:SAC	0/1:15,9:24:6,9,4,5
chr1	26904035	pbsv.INS.916	T	TAAATTAAATAAATAAATAGCCGGGCGCGGTGGCTCACGCCTGTAATCCCAGCACTTTGGGAGGCCGAGGCGGGCGGATCACGAGGTCAGGAGATCGAGACCACGGTGAAACCCCGTCTCTACTAAAAATACAAAAAAATTAGCCGGGCGCAGTGGCGGGCGCCTGTAGTCCCAGCTACTCGGGAGGCTGAGGCAGGAGAATGGCGTGAACCCGGAAGGCGGAGCTTGCAGTGAGCGGAGATCGCGCCACAGCACTCCCGCCTGGGCGACAGAACGAGACTCCGTCTCAAAAAAAAAAAAAAAAAAAAAAAAAAAAAAAAAAAAAAAA	.	PASS	SVTYPE=INS;END=26904035;SVLEN=327;SVANN=ALU	GT:AD:DP:SAC	0/1:14,10:24:8,6,3,7
chr1	26936155	pbsv.DEL.917	ATATATATATATTTTTTTTTTTTTTTTTTTTTTTTTTT	A	.	PASS	SVTYPE=DEL;END=26936192;SVLEN=-37	GT:AD:DP:SAC	0/1:20,13:33:6,14,6,7
chr1	27030486	pbsv.INS.918	G	GGCTAATTTTGTATATTTAGTAGAGATGGGGTTTCACCATGTTGGGCAGGCTGGTCTCGAACTCCTGACCTCAAGTGATCTACCTGTCTCAGCCTCCCAAAGTGCTGGGATTACAGGCATGAGCCACCATGCCTGGCCTTATACACTACTAATTTTGAAGAAAAAAAAAATCAATGTCCTAACTGAAAGTAAGAAAATAAAAGTAAAATAAGGCCAGGAGCGGTGGCTCATGCCTGTAATCCCAGCACTTTGGGAGGCCGAGGCAGGCAGATCACAAGGTCAGGAGTTTGAGACCAGCCTAACCAACATGGTGAAACCCCGTCTCTACTAAAAATACAAAAATTAGCTGGGCCTGGTGGTGCGTGCCTGTAATCCCAGCTACTCTGGAGGCTGAAGCAGGAGAATCGCTTGAATCTGGGAGATGGAGGTTGCAGTGAGCCGAGATTGTGCCACTGCACTCCAGCCTGGGTGACAGACTGAGACTCCGTCTCAAAAAAAAAAAAAAAAAAGAAAAGAGAAGAAAAAGAATCTATAATGTCTCTCTCTTTTTTTATTTTTTATTTTACTTTATTTTTTTGAGATGGAGTCTCGCTCTGTCGCCCAGGCTGGAGTGCAGTGGCACGATCTCGGCTCACTGCAACCTCCACCTCCAGGGCTCAAGCGATTCTCCTGCTTCAGCCTCCAGAGTAGCTGGGATTACAGGCACGCACCACCACACCCA	.	PASS	SVTYPE=INS;END=27030486;SVLEN=720	GT:AD:DP:SAC	0/1:7,13:20:6,1,8,5
chr1	27086495	pbsv.INS.919	C	CCATACACCACACAACCCACACACCACACCACCACACACACACACCACACACACCATTTCACCACACAACCCACACACCACACCACCACACACACACACCACACACACCAAACCACACCCACATCACACACCCCACACACACACCACACATATGCCACACCACACACACACGCCACACCACACACATGCCACACCTCACACCTCCCCACACAAATCACACACACCACACACCACACACACACCCCACATGACACACACACTACACACACCACACACACCACACTCCACACACACCATTTCACCACACAACCCACACACCACACCACCACACACACACCACACACACCCTAGACACCACACAAACCACACACACCACACCCACACCACACACCCCACACCACACCCCACATACCACCATACACACCACACATACCACCATACACACCAAACACCACAGACACCACACATACACCACACAGACCCCACTCACCACACACACCACATACACGACACATACTACACACCCCACATACCACAAACACCACACAAGCAACAAACCATACACACCATGCACACACCACACACGACACATACTACACACCCCGCATACCACAAACACCACACAAGCAACACACAAACCATACACACCATGCACACACCACACATGACACACATGCCCCACACACAGCATATACACCACACACAACACACACACACCGCACAAACACACACCCCACTACACACCCTACACACACACCATGCACACCATACACACCACACACCACACACACCACACATATCACACACCCCCACGCACCACACCACACAGCACACACACACCATACACACACAACACACCACACACATACAACATACACACCACACCACACACACCACACGCCCCCACATGCCACACCACATACACATCATACACACCAAACACCACACACGCAGTACACACCACACACCATACAGCCCACACCACACACACAACACACAAACCACACACACACCATATACACCAAACACCACACACACAACACATGCAACACACACACTATATACACCACCATGCACAAATCACACACCACACACCCCACATACCACACACACCACATACACCACACACTACACACACACAACCACATGCCACACACACACTCCCCCGACA	.	PASS	SVTYPE=INS;END=27086495;SVLEN=1170	GT:AD:DP:SAC	1/1:3,19:22:2,1,14,5
chr1	27107220	pbsv.INS.920	T	TACACACACCCCCACACACCCACCCAGCCCCTCCACACACACACCCACACCCACACACCCAGCCCCTCCACACACACACACCCAGCCCCTACACACACCCACACACCCAGCCCCTCCACACACACACCCACCCCCTACACACACACCCACACACCCAGCCCCTACACACACACACACACACCCAGCCCCTACACACACCCACACACCCAGCCCCTACACACACACACACCCAGCCCCCCACACACACCCACACACCCAGCCCCTACACACACACACACACCCAGCCCCTACACACACACCCACACACCCAGCCCCTATACACACACACCCAGCCCCTCCACACACACCCACACACACACCCAGCCCCTACAACACACCCCCACACCCCCACACACACCCAGCCCCTCCACACACACCCACACACCCAGCCCCTCCACACACACATATCCAGCCCCTCCACACACACACCCAGCCTCTCCACACACACACCCAGCCCCTACACACCCAGCCTCTACACACACACACACCCAGCCCCTCCACACACACACACACACATCCAGCCCCATCCACACGCACACACACCCAGCCCCTCCACACACACACACACCCAGCCCCATCCACACACATACCCAGCCCCTACACACACACCCAGCTCCTCCACACACACACACCCAGCCCCTCCAGACACCATCCAGCCCCTCCACACACACAAAGCACCTCCTCCACCCCACACACAGGCCCTCCACATACACACACCCAGCCCTTCCACACACACCCAGCCCCTCCACACACACACACACCCATCTCCACACATACACACACAGCCCCTCCACACACAAACCCATCTCCATACACACACACACACCCAGCCCCTCCCACTCCCAGCCCCTCCACACATACACACACAGCCCCTCCACACACAAACCCATCTCCATACACACACACACACCCAGCCCCTCCCACTCCCAGCCCCTCCACACACACACACCCAGCCCCTCCCACTCCCAGCCCCTCCACACACACACACCCAGCCCCTTCACACACACACCCAGCCCCTCCCACTCCCAGCCCCTCCACACACACACACCCAGCCCCTTCACACACACACCCAGCCCCTACACACACACATTCAGCCCCTACACACATACACACACACAAAGCCCCTTCACACAATACACTACACACACACCCAGCACCTCC	.	PASS	SVTYPE=INS;END=27107220;SVLEN=1199	GT:AD:DP:SAC	1/1:4,23:27:1,3,12,11
chr1	27131947	pbsv.INS.921	A	AAAAAAAAAAAAAAATATATAT	.	PASS	SVTYPE=INS;END=27131947;SVLEN=21	GT:AD:DP:SAC	0/1:12,12:24:6,6,3,9
chr1	27221154	pbsv.DEL.922	TAAAAAAAAAAAAAAAAGAAAAAAGAAA	T	.	PASS	SVTYPE=DEL;END=27221181;SVLEN=-27	GT:AD:DP:SAC	0/1:6,15:21:4,2,11,4
chr1	27668986	pbsv.DEL.923	TCCTTACCTGCATCCTTACCCGCATCCTTACCCGCAC	T	.	PASS	SVTYPE=DEL;END=27669022;SVLEN=-36	GT:AD:DP:SAC	1/1:0,23:23:0,0,12,11
chr1	27792195	pbsv.INS.DUP.924	T	<DUP>	.	PASS	SVTYPE=DUP;END=27792267;SVLEN=72	GT:AD:DP:SAC	0/1:15,17:32:4,11,9,8
chr1	27853193	pbsv.DEL.925	ATGGGGGGGTCAGCCCCCCCACCCGGCCAGCCGCCCCGTCCGGGAGGGAGG	A	.	PASS	SVTYPE=DEL;END=27853243;SVLEN=-50	GT:AD:DP:SAC	0/1:8,20:28:6,2,8,12
chr1	27853406	pbsv.DEL.926	ATCCGGGAGGGAGGTGGGGGGGTCAGCCCCCCCGCCCGGCCAGCCGCCCTGTCCGGGAGGGAGGTGGGGGGGTCAGCCCTCCGCCCGGCCAGCCGCCCCGTCTGGGAGTTGAGGGGCGCCTCTGCCCGGCCGCCCCTACTGGGAAGTGAGGAGCCCCTCTGCCCGGCCAGCCGCCCCGTCCGGGAGGGAGGTGGGGGGGTCGGCCCCCCGCCCGGCCAGCCGCCCCATCCGGGAGGGAGGTGGGGGGGTCAGCCCCCCGCCCGGCCAGCTGCCCTGTCCAGGAGGGAGGTGGGGGTGTCAGCCCCACGCCCGGCCAGCCGCCTCGTCCGGGAGGGAGGTGGGGGGGTCAGCCCCACGCCCGGCCAGCCGCCTCGTCCGGGAGGGAGGTGGGGGGGTCAGCCCCCCCGCCCGGCCAGCCGCCCTGTCCGGGAGGGAGGTGGGGGGGTCAGCCCCACGCCCGGCCAGCCGCCTCGTCCGGGAGGGAGGTGGGGGGGTCAGCCCCCCCGCCCGGCCAGCCGCCTCGTCCGGGAGGGAGGTGGGGGGGTCAGCCCCACGCCCGGCCAGCCGCCTCGTCCGGGAGGGAGGTGGGGGGGTCAGCCCCCCCGCCCGGCCAGCCGCCCTGTCCGGGAGGGAGGTGGGGGGGTCAGCCCTCCGCCCGGCCAGCCGCCCCGTCTGGGAGTTGAGGGGCGCCTCTGCCCGGCCGCCCCTACTGGGAAGTGAGGAGCCCCTCTGCCCGGCCAGCCGCCCCGTCCGGGAGGGAGGTGGGGGGGTCGGCCCCCCGCCCGGCCAGCCGCCCCATCCGGGAGG	A	.	PASS	IMPRECISE;SVTYPE=DEL;END=27854212;SVLEN=-806	GT:AD:DP:SAC	0/1:21,7:28:9,12,5,2
chr1	27853821	pbsv.DEL.927	GCCGCCCTGTCCGGGAGGGAGGTGGGGGGGTCAGCCCCACGCCCGGCCAGCCGCCTCGTCCGGGAGGGAGGTGGGGGGGTCAGCCCCCCCGCCCGGCCAGCCGCCTCGTCCGGGAGGGAGGTGGGGGGGTCAGCCCCACGCCCGGCCAGCCGCCTCGTCCGGGAGGGAGGTGGGGGGGTCAGCCCCCCCGCCCGGCCAGCCGCCCTGTCCGGGAGGGAGGTGGGGGGGTCAGCCCTCCGCCCGGCCAG	G	.	PASS	SVTYPE=DEL;END=27854068;SVLEN=-247	GT:AD:DP:SAC	0/1:10,18:28:7,3,7,11
chr1	27878460	pbsv.INS.928	C	CAGGCGTGAACCACCATGTCCGGCCCCAATGATGGTTTTTAATATGGAAGTGATGTATTTTATATTTCGAGTTTTTTTTCTTTTGAAATAATTTGAAACTTACAGAACTAGAATTTGCTAAAACTCCTGTACATCCTTTATCCAGATTCATTAAATTTTTTTTTTTTTTTTGAGACAGACTTGCTGTGTCACCTAGGCTGGAGTGCAGTGGTACAATCACGGCTCACTGAAACCTGTGCCTCCCTGGCTCAAGTGATCCTCCCACCTCAGCTTCCTGAGTAGCTGGGATTTCAGGTGTGGGCCACCACACTCAGCCAATTTTTTATTTTTATTTTTTTTGAGACAGAGTCTTGCTCTGTTGCCCAGGCTGGATTGCAGTGGCATGATCTCAGTTCACTGCAACCTCCGTCTCCTGGGCTCAAGCAATCCTCCTGCCTCAGCCTCCCAAGTAGCTGGGACTACAGGCCTGTGCCACCATGCCCAGCTAATGTTGTTGTTGTTTGTGTTTTTTTTTTTTTTTTTTTTTTTTGAGACAGAGTCTCGCTCTGTCACCCAGGCTGGAGTGCAGTGGAGCGATCTTGGCCCACTGCAACCTCCACCTTCTGGGTTCAAGCAATTCTCCTGCCTCAGCCTCCCAAGTAGCTGGGATTACAGGCATGCACCACCACACCCGGCTAATTTTTTTGTATTTTTAGAGACGGGGTTTCACCATATTGGCCAGGATGGTCTCGATCTCCTGACCTTGTGATCCACCCGCCTCGGCCTCCCAAAGTGCTGGGATTACAGACATGAGCCACCACGCCTGGCCTGTAATCCCAGCACTTTAGGAGGCCGAGGCGGGTGGATCACAAGGTCAGGAGTTCGAGACCAGCCTGGCTAACATGGTGAAACCTTGTCTCTACTAAAAATGCAAAAAATTGGCCGGGTGTGGTGGCAGGCACCTGTAGTCCCAGCTGCTCAGGAGGCTGAGGCAGGAGAATGGCGTGAACCCGGGAGGTGGAGCTTGCAGTGAGCCAAGATTGCACCACCGCACTCCAGCCTGGGCAACAGACACATCGTCTCAAAAAAAAAAAAAAAAAAGAAGTGTTGGGATTACAGGCGTGAGCCACCATGCCTGGCATTTTTTTGTATTTTTGGTAGAGACAGAGTTTCACCATATTGCCTAGTGTGGTCTCCAACTCCTGAGCTCAAGCGATCCGCCCGCCTCGGCCTCCCAAGTGCTGGGATTACTGGTGTGAGCCAACGTGTCTGGCCAATTTTTAAATTTTTTGTAGAGATGAGGTCTCATTATATTGCCCAAGCTGCTCTGGAACTCCTGGGTTCAAGCAATTCTCCTGCCTCAGCCTCCCATCCCAAAGTGTTGGGATTAT	.	PASS	SVTYPE=INS;END=27878460;SVLEN=1369	GT:AD:DP:SAC	1/1:3,26:29:2,1,12,14
chr1	27905878	pbsv.INS.929	C	CGGCCTCCCAAAGTGCTGGGATTACAGGCGTGAGCCACCGCGCCCGGCGTTAGGTCACCATTTTTATGATGACCGTGTTAGCCAGGATGGTCTTTAACTCCTGACTTCTAGTGATCCGCCCGCCTT	.	PASS	SVTYPE=INS;END=27905878;SVLEN=125	GT:AD:DP:SAC	1/1:1,19:20:1,0,13,6
chr1	27916910	pbsv.INS.DUP.930	C	<DUP>	.	PASS	SVTYPE=DUP;END=27916962;SVLEN=52	GT:AD:DP:SAC	0/1:5,10:15:1,4,8,2
chr1	27916929	pbsv.INS.DUP.931	C	<DUP>	.	PASS	SVTYPE=DUP;END=27917025;SVLEN=96	GT:AD:DP:SAC	0/1:10,5:15:8,2,1,4
chr1	27921288	pbsv.DEL.932	TGAAATCAAGGCCGGGCGCGGTGGCTCACGCCTGTAATCCCAGCACTTTGGGAGGCCGAGGCGGGTGGATCATGAGGTCAGGAGATCGAGACCATCCTGGCTAACAAGGTGAAACCCCGTCTCTACTAAAAATACAAAAAATTAGCCGGGCGCGGTGGCGGGCGCCTGTAGTCCCAGCTACTCGGGAGGCTGAGGCAGGAGAATGGCGTGAACCCGGGAAGCGGAGCTTGCAGTGAGCCGAGATTGCGCCACTGCAGTCCGCAGTCCGGCCTGGGCGACAGAGCGAGACTCCGTCTCAAAAAAAAAAAAA	T	.	PASS	SVTYPE=DEL;END=27921597;SVLEN=-309	GT:AD:DP:SAC	1/1:0,19:19:0,0,12,7
chr1	28047648	pbsv.DEL.933	TTTTTTTTTGAGACAGAGTCTCGC	T	.	PASS	SVTYPE=DEL;END=28047671;SVLEN=-23	GT:AD:DP:SAC	0/1:9,19:28:3,6,11,8
chr1	28073110	pbsv.INS.DUP.934	T	<DUP>	.	PASS	SVTYPE=DUP;END=28073132;SVLEN=22	GT:AD:DP:SAC	0/1:8,8:16:4,4,4,4
chr1	28094945	pbsv.DEL.935	ATAATTTGCAGCCAAGTTTAATTCACTACAGTGTAG	A	.	PASS	SVTYPE=DEL;END=28094980;SVLEN=-35	GT:AD:DP:SAC	0/1:15,13:28:6,9,8,5
chr1	28212171	pbsv.DEL.936	ATATATATATATATATATATATA	A	.	PASS	SVTYPE=DEL;END=28212193;SVLEN=-22	GT:AD:DP:SAC	1/1:0,25:25:0,0,15,10
chr1	28247131	pbsv.INS.937	A	AAAAGAAAGAAAGAAAGAAAGAAAGAAAGAAAGAAAGAAAGAAAGAAAGAAAGAAAGAAAGAGAAAGAAAGAAAGAGAAAGAAAGAAAGAAAGAAAGAAAGAAAGAAAGAAAGAAAGAAAGAAAGAAAGAAAGAAAGAAAGAAAG	.	PASS	SVTYPE=INS;END=28247131;SVLEN=144	GT:AD:DP:SAC	1/1:0,17:17:0,0,5,12
chr1	28353523	pbsv.INS.938	G	GAAGTATTTGGTTTTTAGAGATGACAGCATGCTGGCAGCCCTCACAGCCCTCGCTCGCTCTCCGTGCCTCCTCTGCCTGGGCTCCCACTTTGGCGGCACTTGAGGAGCCCTTCAGCCCGCCACTGCACTGTGGGAGCCCCTTTCTGGGCTGGCCAAGGCCAGAGCCGGCTCCCTCAGATTGCGGGGAGGTGTGGAGGGAGAGGCGCGGGCGGGAACTGGGGCTGCGCTTGGTGCTTGCGGGCCAGCACAAGTTCCGGGTGGGCGTGGGCTCGGCGGACCCCGCACTCGGAGCCGACGGCCGGCCCCGCCAGCCCCAGGCAGTGAGGGGCTTAGCACCTGGGCCAGCAGCTGCTGTGCTCAATTTCTCGCCGGGCCTTAGCTGCCTTCCCGCCGGGCAGGGCTCGGGACCTGCAGCCCGCCATGCCTGAGCCTCCCCCCACGTCCATGGGCTCCTGTGCGGCCCAAACCTCCCCGACAAGCGCTGCCTCCTGCTCCCCGGAGCCCACTCCCATCGACCACCCAAGGGCTGAGCAGTGCGGGCGCACAGCATGGAACTGGCAGGCAGTTCCACCTGCAGCCCCAGTGCGGGATCCGCTGGGTGAAGCCAGCTGGCCTCTTGAGTCTGGTGGGGAAGTGGAGAACCTTTGTGTCTAGCTCAGGGATTGTAAACGCACCAATCAGCGCCCTGTCAAAACAGACCACTCGGCTCTACCAATCAGCAGGATGTGGGTGGGGCCAGATAAGAGAATAAAAGCAGGCTGCCCGAGCTAGCAGCGGCAACCCCTTCGAGTCCGTTTTCACGTTGTGCAAGCTTTGATCTTTCGCTCTTTGCAATAAATCTTGCTGCTGCTCACTCTTTGGGTCCACACTGCCTTTATGAGCACACTCACCGCGAAGGTCTGCAGCTTCACTCTCCTGAGCCAGCGAGACCACGAACCCCACCAGAAGGAAGAAACTCTGAACACATCCGAATATCAGAAGGAACAAACTCCGGACACGCCGCCTTTAAGAACTGTAACACTCACCGCGAGGGTCCGCGGCTTCATTCTTGAAGTCAGTGAGACCAAGAACTCACCAATTCCGGACCAAGTTTCCTGTGTCATGTAACTAGCGAAATTCCTCCCCACGATGCAATGCCAGATGGGATTTTACTTGTCAAATTACTTCTTGGTATGAGCTGCAATGTCCTTCTCTATGTTATATTTCTCCAGCGCCTGAGTCACACACTCCGCCGAGTCCTGTTGTCTCTTCCGACATGTCTGCGATTTTTTATCACAGTCTTTCGGTCACACATGGTTACCGTGGGGAAGGGGCCTGGCTGACTGCAACGGTCTGCTGGGGGAGGTGCTACCATCTCTGAGGCCCGGCTGGAGATGCCGTCGCTATCGACGCCTTGGCGCGTCTCACAAGTTTCTTTCGTTTTGGTCTCTATCTTTTCTCTTAGAGGAAAGCCTTGTGTTTGGTAACCCTTGGCATCCTGCCCATGAATAAAAGTTGGGGACTAAAAGCTGATTGGAAGTTCTGTGCATGAAGATGGGAGACACCAGCCATTAGGTCATTTGTCTATGAGCCAGTGTCCCTTAGGTCATTGATCATGAAGAGCTGTTTTGAGATCCCAGTGCCATTATCTTTAGATCTTTCATGTTTGGCTTCATTTTCCCCAAAGAAGAAGACTCATTTGCCCAGCATTCTGGGAGCAGAGTGCGGGAAAAGCCAACCAAATCCTAATTCCCCTTTTTTGAAATAGGGCCATTAGCTGTGCCTGCTGACCCTTATTCCAGAGATTGTCTGTTTTACTCTCTCAAGAGAATAAACCTCTGTACTTTTGCCGAGAGGCTGCAGTGGGGGAAGTGAACTAGGTCTTCCACCAGTCCTTGTGGTTTCAGCTGCACTTCACCCCTACTTCCAGGGTTACCAAAGGTATGTTAATTCCTGAGTATATCTGACTACTTCACTTTCTCATTTCTGGCCCAGATGCAGTATTCTTGGGCCTGCCAGGCTTATTCCTACTCATCTTTTTTTCTACCTGGAACATTCTTTTTTTTTTTTTTTTTTTGAGAGGGAGTCTCCCTCTGTCCCCCAGGCTGGAGTGCAGTGGCGCAATCTCGGCTCACTGCAAGCTCCGCCTCCCGGGTTCACGCCATTCTCCTGCCTCAGCTTCCCGAGTAGCTGGCACTACATGCGCTCGCCACCACGCCTGGCTAATTTTTTGTATTTTTAGTAGAGACGGGGTTTCACTGTTAGCCAGGATGGTCTCAATCTCCTGACCTCATGATCCGCCCACCTCGGCCTCCCAAAGTGCTGAGAGATTACAGGCGTGAGCCACCACGCCCGGCCCTACCTGGAACATTCTATTGCATTTACTGCCCCATCATTACAAATACGGCCCACTGCAGCCTCGACCTCCTGGGCTCAAGTGATCCTCCCGCCTCAGCTTCCCATGTAGCTGGGACCACAGGCACTAGCCACCAAACCCAGGTCATTTAAAAAAATTTTTGTAGAGATGGGGTCTCACTTTGTTACCTAGGCTGGTCTCAAACTCTTGGGCTCAAGCAGTTCTCCCACCTCAGCCTCCCAAAGTGTTGGGATTATAGGCATGAGTCACTGTGCTGGGCCAATATGCTGTTATTAACTATAGTTACCATGTTGTTCAATAAATCTCTTAAACTTATTCCTCATGTCTAACTGAAATTTTGTATCCTTTGAGTAACATCTTCCCAATTTCCCCATCCACAAAATGCAATTTTTGATTTTGAGAGACACATTTTTCCTACTTTTTTTTGTCTATGAAGTCAAAATGCTTAGCAGAGGTCCAAGTATATCGTAAGCATTCAATAAACACTATTTTAGGGCTGGGCATGGTGGCTTACACTTGTATTCCCAGCACTTTGGGAGGCCAAGGCAGGCGGATCACCTGAGGTCAGGAGTTCAAGACCAGCCTGACAAACATGGTGAAACTCTGTCTCTACTAAAACTACAAAAATTAGCCAGGCATGGTGGCGCACACCTGTAATCCCAGCTACTCAGGAGGCTGAGGCAGGAGAATCGCTTGAACCTAGGAGGTGGAGGTTGCACTGAGCCAAGATCGCACCACTGTACTCCAGCCTGGGCGACAGAGTGAGACTCCATCTCAACAACAACAAAAACACTGAAGACATGATTACTATTATGCACACTAAACCATAGTTAACATTCTGAAACCTGTTTATTCCACATAATGCAATCTTCTAGCCATTCTTCTACATCAGTATAAGTAGAGCTACCTTACTCTCATTAAAGTTATATGATATATATATTTTTTTACTTCAAGTTATGTTTTGCTTTTTTTTAAATTTTATTATTATTATACTTTAAGTTTTAGGGTACATGTGCACAACGTGCAGGTTTGTTACATATGTATACATGTGCCATGTTGGTGTGCTGCACCCATATATGATATTTTATAGAATATATGTACTATTAATCATTCCTCCATTAATGGATATCTTTCATAGTTTTTCTTTTCTTTTTAATTTTTTTTTAACAAATAGAGATGGGGGGGTCTCACTTGTTGCCCAGGCTAGTTTCAAACTTCTGGGCTCAAGCAATCCTCTGACCTCGGCCTCCCAAAGCACTGGGATTACAGGTGTGAGCCACTGCGCCTGGCCTTTTTCTTTAATTTAAAAAAAAAAAAAAAGAACTTTTTTCTGAAATATCAATAGTAGACACCCTGGTAAAACATCTTTATATATTATGCTAGTATTTCTGCAACATAAAGACCTGGAGGTAGAATCACTCCATTCTACTCGTATGGAAAATGTCTAATAGAAGTTTCCATTGTGAAACAGGCATGTGAGTCATTAATTAGGACCCTGATTTGGGCAGGCAATATGTAAATACGGGATCACTTGACCCCAGGAGTTTGAGACCAATCTAGGAAACTGGCAAAACCCTGTCTCTACTAAAAATACAAAAATTAGCCAGGCATGGTGGCACATGCCTGTAATCCCAGCTACTCAGGAGGCTGAGGCACGAGAATTGCTTGAACCCAGGAGGCAGAGGTTACAGTGAGCCGAGATCACGCCACTACACTCCAGTCTAGGCAACAGAGTGAGAATCTGTTTCAAAAAATAAAAAGAAGAAGAAGAAAAAAGAACACCTAAATCCCAATCATGGCTCTGCCCCTTATCTTGGGAGTTATTGTTTGTTTTTCACTAATTTATTCAAAAATATTTATAGAATTATCTCTACTCTGTGCCAAGCAGTGTTAGGGCCTAGAAATACAGACTTGAAAAATACACAGTCCTTGGCCGGGCATGGTGGCTCATGCCTGTAATCCCAACACTTTGAGAAGTCGAGGCGGGTGGATCACCTGAGGTCAGGAGTTCGAGACCAGCCTGGCCAACATAGTGAAACCCCATCTCTACCAAAAATACAAAAAATTAGCTGGGCGTGGTGGTGGGTGCCTGTAATCCCAGCTACTTGGGAGGCTGAGGCTGGAGAATCGCTTGAACCTGGGAGGTGGAGGTTGCAGTGAGCCAAGATTGCACCATTGCACTTCAGCCTGGGCTACAAGAGTGAAACTCTGCTCAAAAAAAAAAAAAAAGAAAAAGAAAAAGAAAAAAGAAAAATACATAGTCCTTGCCCTTAAGAAATTTACACTAATTGTTGGGGGGACAGACACAAACAGATGCTACTTGCTAACCATGTGACCTTGGAAAATTGCTTAACATCATATGTGTCTGTTTCTTTTTCTGTAAAATGGGTAATTGTCCTCATATCACAGGGTTGTCATGAGGATTAAGTGAAATAATGGGGAATGCCCTGCACAGTGCCTGGCACACAATATGCACTCAATTAATGGATGCTATCATTGTTGTTTTAGTAATAATATATAATAAGTAATTTGTTATGGTTGCTGTGATAGAAATTCTACCTGTCTGAACTCCAGTTTCTACAATATTAAATGAATTGTTGAGATAATAATACAACATATACTAAGTGGTACTCAATAAGTATTAGTTTATTTTCCTGCATTTTTATGTTGAGACAAAGGACCGGTATGCAGATGGAGACACAAACATCTATATGTCTGGACACAACATTGATCTTCCTGGTTCATGTGTCACAGAGCCAATTCTGTGCACTTCCTTAGGCACACAGATTTCACCTGTGGCCATATCTGAACATATGGAACAAGACTGCATACCTCCCTGCTGATAGCCACAAGTAATCATGGAGACAGGATGTTCATACCGCCCAGGGCTGATGGTTGCCTCCTGTGGAATTATTTTTTCCCTTGTAGTTTACAAAGCACAGCAGTGTGGTACAGCTTGTACCACATTCTTAATGGGGTCACTTTTTTGTCTGACACTGATTTTTGCAAAATAGTTCATTTTCCTTCCTGCATGTGTATAAAACAAGAATTAAAGGAAGTATATCTTGATACCAAGGATTCTAAACTTCAGTTATTAATTAAATTTAAAGATAATTCTAGAGGCAAATTTTGGCAGAATTAAATGATAGAATGAAGTTCTTTACTTTCTTGGAGGGTTTTAAAAGCACCAATATTTATTTTTCCTTTCTGGATGTGTGCTTAGCTACATAGAATTCCACATTCCCCTGATTTTTGACTAGCTGACCCTCCTTACAGAGGTAGTGTGGTGTAATTGTCTAGAGCTCACATTTGGAGTCAGGAATATCTGGGTTTGAACTCTAGTTCTTCTATTTTATTGTCTCTGGGATCTCAGGCAA	.	PASS	SVTYPE=INS;END=28353523;SVLEN=5732	GT:AD:DP:SAC	0/1:6,6:12:5,1,2,4
chr1	28533845	pbsv.DEL.939	CTTTTTTTTTTTTTTTTTTTTTTTTTTTT	C	.	PASS	SVTYPE=DEL;END=28533873;SVLEN=-28	GT:AD:DP:SAC	0/1:12,7:19:7,5,6,1
chr1	28921941	pbsv.INS.DUP.940	T	<DUP>	.	PASS	SVTYPE=DUP;END=28921959;SVLEN=18	GT:AD:DP:SAC	0/1:12,9:21:5,7,2,7
chr1	28990301	pbsv.INS.DUP.941	T	<DUP>	.	PASS	SVTYPE=DUP;END=28990331;SVLEN=30	GT:AD:DP:SAC	1/1:0,27:27:0,0,14,13
chr1	28994949	pbsv.INS.942	C	CACACCCAGCCTTATTTCTTTTTTTTTTTTTTTTTTTTTTTTTTTTGAGACGGAGTCTCGCTCTGTCGCCCAGGCTGGAGTGCAGTGGCGAGATCTCGGCTCACTGCAAGCTCCGCCTCCCGGGTTCACGCCATTCTCCTGCCTCAGCCTCCCAAGTAGCTGGGACTACAGGCGCCCGCCACTACGCCCGGCTAATTTTTTGTATTTTTAGTAGAGACGGGGTTTCACCGTTTTAGCCGGGATGGTCTCGATCTCCTGACCTCGTGATCCGCCCGCCTCGGCCTCCCAAAGTGCTGGGATTACAGGCGTGAGCCACCGCGCCCGG	.	PASS	SVTYPE=INS;END=28994949;SVLEN=324;SVANN=ALU	GT:AD:DP:SAC	0/1:16,12:28:6,10,10,2
chr1	29055652	pbsv.INS.943	T	TAGAAAATAACTATGGGCCGGGCGCGGTGGCTCACGCCTGTAATCCCAGCACTTTGGGAGGCCGAGGCGGGCGGATCACGAGGTCAGGAGATCGAGACCATCCTGGCTAAAACGGTGAAACCCCGTCTCTACTAAAAATGCAAAAAATTAGCCGGGCGTAGTGGCGGGCGCCTGTAGTCCCAGCTACTTGGGAGGCTGAGGCAGGAGAATGGCGTGAACCCGGGAGGCGGAGCTTGCAGTGAGCCGAGATCCCGCCACTGCACTCCAGCCTGGGCGACAGAGCGAGACTCCGTCTCAAAAAAAAAAAAAAAAAAAAAAAAAAAAAAAAAAAAAAAAAAAAAA	.	PASS	SVTYPE=INS;END=29055652;SVLEN=341;SVANN=ALU	GT:AD:DP:SAC	0/1:13,10:23:6,7,5,5
chr1	29453798	pbsv.INS.944	C	CTCCTCCCCCCCCCCTTCTCCTCCTCCTCCTCCTCCCCCCCCCTCCTTCTCCTCCTCCT	.	PASS	SVTYPE=INS;END=29453798;SVLEN=58	GT:AD:DP:SAC	0/1:16,9:25:9,7,3,6
chr1	29518740	pbsv.INS.945	C	CTCCTCCTTCTCCTCCTCCTCCTCCTCCTTCTCCTCCTTCTCCTTCTTCTCCT	.	PASS	SVTYPE=INS;END=29518740;SVLEN=52	GT:AD:DP:SAC	1/1:1,24:25:1,0,14,10
chr1	29536632	pbsv.DEL.946	CTCCCTCCCTCCCTCCCTCCCTCCTTCCCTCCCTCCCTCCCTCCT	C	.	PASS	SVTYPE=DEL;END=29536676;SVLEN=-44	GT:AD:DP:SAC	0/1:14,4:18:8,6,2,2
chr1	29686762	pbsv.INS.947	C	CGTGAGACAGTCACAGGGTTGTCCATCTCCATGCACCTCCCAGGCT	.	PASS	SVTYPE=INS;END=29686762;SVLEN=45	GT:AD:DP:SAC	0/1:13,17:30:8,5,10,7
chr1	29687741	pbsv.INS.948	T	TAGGCATAATCCTTGCCCAAGTCCCTGACCACTTCCTA	.	PASS	SVTYPE=INS;END=29687741;SVLEN=37	GT:AD:DP:SAC	0/1:13,16:29:8,5,10,6
chr1	29707438	pbsv.INS.DUP.949	G	<DUP>	.	PASS	SVTYPE=DUP;END=29707493;SVLEN=55	GT:AD:DP:SAC	0/1:3,11:14:2,1,5,6
chr1	29723864	pbsv.INS.950	T	TCACCATTACCACCACCACCACCACCACCAATACTGCTACCATGACTGTCACCACCAACACCATCACCACCATCAAGAGCACTGCCACTGTCACCACCACCACCATCACCATCATCACTACCACCACCAACACCATCACCACGACAACCATCACCATCATCACCACCACCACCAACACCATCACCACCATCACCACCACCACCAACATCACCACCACCACCACCATCACCACTACCAGCATCACCAAAATCACCATTACTACCACCACCACCACCACCACCAATACCGCTACCATGACTGTCACCACCAACACCATCACCACCATCAAGAGCACTGCCACTGTCACCACCACCACCATCACCATCACCACTACCACCAA	.	PASS	SVTYPE=INS;END=29723864;SVLEN=378	GT:AD:DP:SAC	1/1:4,27:31:1,3,18,9
chr1	29727304	pbsv.DEL.951	GGTGGAGGGAAGGGTGGGCTGGGGGAGGGGTGGAGTGTCGGGTGGGCTGGGGGAGGAGTGGAGGGAAGGGTGGGCTGGGGGAGGAGTGGAGGGAAGGGTGGGCTGGGGGAGGGGTGGAGGGAAGGGTGGGCTGAGGGAGGGGTGGAGTGTCGGGTGGGCTGGGGGAGGAGTGGAGGGAAGGGTGGGCTGGGGGAGGAGTGGAGGGAAGGGTGGGCTGGGAGAGGGGTGGAGTGTCAGGTGGGCTGGGGGAGGA	G	.	PASS	SVTYPE=DEL;END=29727556;SVLEN=-252	GT:AD:DP:SAC	0/1:9,12:21:5,4,7,5
chr1	29727422	pbsv.DEL.952	GGGAAGGGTGGGCTGAGGGAGGGGTGGAGTGTCGGGTGGGCTGGGGGAGGAGTGGAG	G	.	PASS	SVTYPE=DEL;END=29727478;SVLEN=-56	GT:AD:DP:SAC	0/1:12,9:21:7,5,5,4
chr1	29771311	pbsv.INS.953	T	TATATAAAAAAATATGAATGTATAATCATATATAAAACATATATTCATATATGTTTGATATATATGAATATATATTCATGTTTGATATATGTGAATATATATTCATATATATCAAACATATGAATATATATTCATATATATCAAACATATATGAATATATATTCATATATATCAAACATATATGAATATATATTCATATATATCAAACATATATGAATATATATTCATATATATCAAACATATATGAATATATATTCATATATATCAAACATATATGAATATATATTCATATATATCAAACATATATGAATATATATTCATATATATCAAACATATATATGAATATATATTCATATATATCAAACATATATATGAATATATATTCATATATATCAAACATATATGAATATATATTCATATATATCAAACATATATATGAATATATATTCATATATATCAAACATATATATGAATATATATTCATATATATCAAACATATATATGAATATATATTCATATATATCAA	.	PASS	SVTYPE=INS;END=29771311;SVLEN=525	GT:AD:DP:SAC	0/1:10,10:20:5,5,7,3
chr1	29771311	pbsv.INS.954	T	TATATAAAAAACATATGAATGTATAATCATATATAAAACATATATTCATATATGTTTGATATATATGAATATATATTCATATGTTTGATATATATATTCATATATATCAAACATATGAATATATATTCATATATATCAAACATATGAATATATATTCATATATATCAAACATATATGAATATATATTCATATATATCAAACATATATGAATATATATTCATATATATCAAACATATATATGAATATATATTCATATATATCAAACATATATGAATATATATTCATATATATCAAACATATATGAATATATATTCATATATATCAAACATATATGAATATATATTCATATATATCAAACATATATGAATATATATTCATATATATCAAACATATATATGAATATATATTCATATATATCAAACATATATGAATATATATTCATATATATCAAACATATATATGAATATATATTCATATATATCAAACATATATATGAATATATATTCATATATATCAAACATATATATGAATATATATTCATATATATCAAACATATATATGAATATATATTCATATATATCAAACATATATGAATATATATTCATATATATCAAACATATATATGAATATATATTCATATATATCAAACATATATATGAATATATATTCATATATTTCAAACATATATAAGAATATATATTCATATATCAA	.	PASS	SVTYPE=INS;END=29771311;SVLEN=710	GT:AD:DP:SAC	0/1:13,7:20:8,5,4,3
chr1	29771367	pbsv.INS.955	A	ATATATATCAAACATATATTGAATATATATTACATATATCAAACATATATGAATATATATTCAT	.	PASS	IMPRECISE;SVTYPE=INS;END=29771367;SVLEN=63	GT:AD:DP:SAC	1/1:1,19:20:1,0,11,8
chr1	29905700	pbsv.INS.956	T	TTTCTTTCTTTCTTTCTTTCTCTTTCTTTCTTTC	.	PASS	SVTYPE=INS;END=29905700;SVLEN=33	GT:AD:DP:SAC	0/1:13,14:27:6,7,7,7
chr1	29935682	pbsv.DEL.957	ATCTATCTATCTAATCTATCTATCT	A	.	PASS	SVTYPE=DEL;END=29935706;SVLEN=-24	GT:AD:DP:SAC	0/1:13,15:28:7,6,4,11
chr1	30011616	pbsv.DEL.958	CCACACACACACACACACACACACACACA	C	.	PASS	SVTYPE=DEL;END=30011644;SVLEN=-28	GT:AD:DP:SAC	1/1:1,32:33:0,1,18,14
chr1	30080273	pbsv.DEL.959	GGTGAGGATGATACCATGGAGGGC	G	.	PASS	SVTYPE=DEL;END=30080296;SVLEN=-23	GT:AD:DP:SAC	0/1:11,18:29:6,5,11,7
chr1	30096601	pbsv.INS.960	T	TGGGCTGGGCCTGCACGGTGCCATCTCAAAGCTCCCGGGTGATCCTGTGTGCAGCTGGTGAGGATGCTGCTCCAAAGCGAGGGCCTCACCAGCTGCACACAGGATCACCCGGGAGCTTTGAGATGGCACCGTGCAGGCCCAGCCCAGCCCTATCATGGCATTAG	.	PASS	SVTYPE=INS;END=30096601;SVLEN=163	GT:AD:DP:SAC	1/1:0,23:23:0,0,10,13
chr1	30184354	pbsv.DEL.961	TCTCCTTCCTCATTTTCACCTTCTCTATCTCCTTCTCTCCTCTCTTCTTCCCTCTTCCTCCTCTCCCTGTCCTTCCCCCTTCTTCCCCTTCTTCA	T	.	PASS	SVTYPE=DEL;END=30184448;SVLEN=-94	GT:AD:DP:SAC	0/1:14,9:23:8,6,6,3
chr1	30191420	pbsv.DEL.962	TTATAGCAGTGACCACACCCATCAGAGCAGCAGCCCCTCCCAC	T	.	PASS	SVTYPE=DEL;END=30191462;SVLEN=-42	GT:AD:DP:SAC	0/1:18,14:32:8,10,11,3
chr1	30301383	pbsv.INS.963	G	GAGGGAGGGGAGGGGAGGGGAGGGGAGGGGAGGGGAGGGGAGGGAAGGGAAGGGAGGGGAGGGGAGGGGAGGGA	.	PASS	SVTYPE=INS;END=30301383;SVLEN=73	GT:AD:DP:SAC	1/1:0,17:17:0,0,8,9
chr1	30327488	pbsv.DEL.964	ATTGGGATGAGTTCGTGGCAGTAGC	A	.	PASS	SVTYPE=DEL;END=30327512;SVLEN=-24	GT:AD:DP:SAC	0/1:10,20:30:6,4,11,9
chr1	30375749	pbsv.DEL.965	CCTCCCTGACTCCAACCACAGCTCAGGGTGACCTCCAGCCTCCCCAACTTCAC	C	.	PASS	SVTYPE=DEL;END=30375801;SVLEN=-52	GT:AD:DP:SAC	0/1:12,15:27:7,5,10,5
chr1	30405669	pbsv.INS.966	C	CCTAGTTCCTAGTCATTCAAAATACCTCTGCCTGTTCTACAGATGGAGAAACAGGCTCAGGGAGATGGCCCAAGTTGCCCAAGTTTGCACAGCAGCTAAGGGGTAGGGATGGGGCGAGCAACTGTCCTTACGCTTCCAAAGATCTGTTTCCACCAATGCCACTTAACCTCTCCTGGGGAAGAACCCTTGAAGACTTGTGTTTACCTTTAAAGTTCATGTGACATTTGCAATCTACTCCATCATGTCTCTGTCTTGATTCTAATCCAAAAACATATTTTATATCCCTTGCCACCTGAGACCAAAAGAAGGAAAAAAAAACTGCTTATTCTGTAGCTTCATGTCCTCTCTGGTCCCGACCCCCAGCAGGGAGCCAGCCCCAGGTTGATGGTCCCAGAGGTACACACCACACTGTCTGTGGATCAGGGGAGAATGTGCCCGGAGCAGAGTAAGGCCAACTGACGTGCTGCTAGAGGCCCAGGAGAATCAGGCTTAAGGGGAAGAGGGAGTATCTGGGATGTCATCTGCTGACAACAGGTGCAAAGAATGGGAAATTATCCTGGACTCTGACGTCTTGCTGTTGTTTGAATGTGTCCCCCAAAGTTCATGTGTTGAAAACTTGACCCCTAATGCAGCAGTGTTGGGAGGTGGGGTTGAATAGAAAGAATAGAATAGATGAGGTCATGAGGTCTCACCCTCACAAATGTATTATTGTCATTATCTTGGGAGTGGGCTAGTTATCGCCAGAGTGGGCTTGTTAGAAAAGTGAGTTCAGCCCCCACTTGCCCTCTTGCTCTTATACCCTCTTGCCCTTCCTCCCTCCACCATGGGATGACACAGCACAAAGTCCCTCACCAGATGCTAGCACCTTGATATTGGACTTCCCAGCCTCCAGAACTGTGAGGAATAAATTTCTTTTCTTTAAAAATTACCCAGTATTAACAGTATTTTGTTATAGCAACACGGAATAGACTAAGACACACCTCCATTTTACAGACGGGAAAACTGAGGCCCAGAGAGGGAAGGTGACTGCCCAAAGTCAGATGACTCTGGTGACCTACCCAGAGAAGTGGTAGCTGAATCCAGGCCAGAATCAGATCTCCTTGCATGCAGTCCAGGAATCTTTCCTCCATGGAGGTCACACTTTTCCATCATCCAGGCTGAGCCCTGGGCCTTTGTGGTCTCGGTGATGCTGAACAAAGGCAGGCAGTTATGAGCTCTGTTCTTCAGGAACTCATGGGTCAGGGCTGGGAGGGAGGGGTGGCAGAAAAGCCAGCTCCCCAGGTCCTGTTCAGTCACCTCCTTGCTGTGTGACCTCAGACAGCAGCAACCTCTCTGAGCCGGGGTCTCATCAGCTCTGAAATAGGGACAGTTGTATATGGTGAGGACCCAGTGGCATGCAGCTTACCACAGTGCCCAGTGAGTGAACACTCTGCAGAGGTCACCCAGGATTTTACTTATGGTTTTGAATTTTGTCAGCACAGTCATTCCTAGAGGCAGATTCAGGCTGGTAGAGGGGCTGGACAGAGCTTCAGAGCCAGGTGAGGGCTCATCTGGTTGGGG	.	PASS	SVTYPE=INS;END=30405669;SVLEN=1559	GT:AD:DP:SAC	1/1:0,15:15:0,0,10,5
chr1	30405966	pbsv.INS.967	G	GAGGTTAAATAACTGCACCCAGTGAAATGTTGAGTCCAGTGCTCCATAAATGGTTGGTCTATGCTATTACTCTGATGAAGGAATAACAAGGGCCTTTGCTGGAGCTCCTACTGTATGCCTCAAGGCAGAAGTAAGGCTTTCCCAGGCCCATGTGGGTAGTATGCCCAGCTTGCTCTTCAGGCCAGAGAATATTTGGGAAAGGGTCTTATCTCGAGAGTTGCAGAGGACAGATTCTTTACCCTCATGAAAGTTCTTCTCTGTCTGGACTTCTGTTTTCTTAGCCAGACTAGGATGGGGAAAGGGAGGTCAATCAAGAGGACAAGCCCAGACTGTGGCCTACTGTGTGCTGGTGGAATTCACAGTTAGAGCTCAGTAAGCCCTGCCAAGCAGCCCAGGGAGGGAGCACTGTCACCCCTGCTTTGCTGATAGGGAAACAAGCTCAGCAACAAAAGGAAACAGCACAGCGCACACAGCAGTGCTGGGACTGCCTGGACCTGACTGTGGTCTGGGAGGTCTGACTGCCCAGGGGGCTGGCCTCTGGGATCTTCTGACTCCCTGTGAGGCCCATGTGTGGGGTGGGACTAACTGGGAAGGGGACTTGCTGGAGCAGGTGGGGGACCAAAGTGTGCCTTGTAAGACAGGCAAGATCAGAGAGGAGCACGGGCTACGAAAAAGAGGAGGAGCAAGGGACACACAGTCAGGCGGTGTCACAAACAACACACCTGGGCACACACAGAGACCAGCCAGGCCCAGGGGCAGGGTGGAGATAAGATGCAGCCGAGTGCTAAGGACAGAAGGATGGCAAGCCTGGCAAAGCCCTACTGAGGGTGCAGCCTCTGCCCTGGGGCTGGGAGGGCTGGGGAAGGGGGTCATCCCTGGACCAGGAGCATCAGAGAGACCCCAGACTGAGCCCTCAGCACCGCATGGCTGGCCCAAGAGAGGCTTGATTCTCTCAGGAGGCTCTGTGGCCACTAGCAAGAGCTGAGGACCCCTCCCGGCATCCAGCAGCATCCTGGGGCCCTGGACAAAGCTAATTTGCTTCCTCCTTTTCTCCTCTCTCCCTCTCCCTGGCCTTGTGTGTGCACAGCTTGTGCATGTGCTATGATCAGACACAGCCAATATTAAATTACTCTGAATTGCAGGTTATTTTCGAGGCTTGATACTGTTTTCAGTGGTCTAGAGGCCATCGTCGTGGGCCAGGCCTTGAACCTCGTCCTGTTCCTTGCTTCGCATCCACTGGTCTCCGAGCACTCACTGAACTCCTGGTCAGTGCTTGGTGCCCTGTGGTGCCGACTCCTTCATCCTTCCCAACCCAGTGTGCTGGGGACCACCACTGCGATTGTTTTCATAGTGAGGAATTTAGACTTGGAGGGCTGGGGTCCTCTCTGGAGAAGGTGCTGGAGCAAGGCTGGAGAGAAGACATGGTTGGTGGGGTTAGGAGGGAGTGTGGAGAGAGAGGACATGGCTCCAAAGGAGCAGAGCTCCTGGTCTCAGACAGTCCCATCAGACCATCCCCAGCCCACCAGCCCTCCACTGCAGGACCCACACCTCCTCTGGCCCAGTCCCTGCCTGCAGGGTAAGGGTCTGGCCCAGGCACTTGTTAGAGTTAAGCTAGGGACAAACCTGGAGGAGGGAGGGACAGAGGAGGGAGATGCCAGGCTGTGGGAGGAGCCACAGAATGGTCAACATTAAATGCCCACAAGCCTGTGCTTTGAAAATCAAACCTTCCCTCCTAGGTCCTGGGTGGCCCTTCCCTCCTAGGTCCTGGGTGGCCCCTCCCACTGGGCCTGTCTGTCTGCCCCCGCCCCACTTTCAGGGGCTCCCGCTGGTTTTCTTCCATCCTTGGGCCAGATCTGAGCAGATGCCTGGAGCCTGGCCCACTGAGGAGCTGCTGCCCAGAGTGGAGCCGGGTCTCAGAGGCAGTGGGGAGGACAGGGACAGAGGCCAGAAGCCAGCGGGGAGGACTGTGTGTGTATCAGAGAAAGACACACACACAGAGATCAGAGAAACCAACAGTTCAAGAGGGACTCAAGGGGAGCAGAGAGTGAATCAACAATGAGGAAAAATAGAGACAGAGAATAGATTAGAATAAAAGAAACACAGAGAAAGGCAGAGATGATGTGAAGCCTAGGCAAAGCGAGAGCCTGAGCTAGAACACGAGACTCAAAAGAGAACTGCGCCACCTGGGAGGGAGGGAGAGGAAGGGCCTTGAGGGTCACAAGGAGAGACAGAGCCCATCCTTAGGAGCAGATGTGCAGTGGGGTGGGAGCCAGGCCTGCCAGTGGGGATCCGGCCAGAGAGAGAGGTGGAGCCCAGGCTGGAGCAGCAAGGTCAGCAGAGGAAGGCTCCTCAACAGCTGGGGGGCCGTGAACTGTGGGTGCACCCAGCCTGCGCAGGCACCTACACAAATGTGCTTTGTGAGTGTGTGCCGTGGGAGTGCCCAGCAGTGCGTAAGTAAGTGGTGTGTGCCTATGTTAGTCAGTGCACGCGGTGTGAGTGTTGTGTGTGTATCTCCACCTCCCCTATTTTGCCTGTAACCATTGCCAGGCCCTCTCTGCTTCTGAGTCTCTTCCATCCTCACCCCTCTGGGGATCAGGCAGATCAGAGCTGAACTGGCCCTGTCCCTAGAAGGGGCCTCAGAGGTTGGCCTGGCCTGTCCGCCCTTTCGCGTGTCTCCTGTCCTCTCCCCCTCCCATGTGGCCTTGGGCGCCTTCAGAGCCCCAGTTTCCTCATGTGGAGAACAGGATGATGCTATCTCACGGGGAAGGTGGGAGGCTGGAGATGAAGGGTGTCAAGAGCCTGCTTGCTGCCCGACCCCAAGAGGGCAGTTTAGCCTTCCTGCCTGGAAGTTTCCACCTGGCATTTTCCTCACCCCCACCCACCAGCAGAGCTGAGGCCTGCAGTGGGCTTGGAGCTAGCCTGCCCCGGCCCTCGCTTGGCCCTACTACCTGCTTTCTGGGGCCCTGGGTCCTGGTTTGCCCCTGTGACCTGGCTCCTCTTCTGTGCCTCAGGTGACCACAGCCTTGCCCCATGTTCAGTGAGTCCCCGCACAGAGGTGCTCAGTAGACAGGGCTCCCACGGGTCCCCATGCTCAGGGACAGGTGGGGTGGGGGGCTCACCAGCCGTGGGGCTGTGCCCAGAGGGGCCCGAGGGAGCACCCAGAGGAACCAGGTCCACCGGGCACCTCTGTCACCTCGTCCAGGAAACCAGGACTGCTGTCAGGTGTTTACTGCTTAGTAAACATTTTGATGTTTCATTCATGAAATCTGCCTTTTCTGAGGCCTCCTGCAGTACAGGCTGGAGTGAAGAATTTAATGAGAACTGGGCCTGTGGTCCCTGATCAGCTCCAAGCATGTAGCTCCCAGGAGGCCGTGTCTGCACTCAGAGCAGGAGTCCCCATATCCATCCCACAGGTCACAGAGCGGGAGGGACGTACTGCACAAGGAGGTGAAGTGGAGTCACCTCAATATATACACACACAGTCGATGGATGGGGATAACAGTTCAGGCTTTTCAAAGCACATAGTAGGTGCACAAAAAAAATTTGTTGAATGAGTGAATGACATTTTATTCACAGATATGCCTTGGTTTCCAGAATGACCCTGTGGTTTGGAGGGTGGCTGCTGTATCTCT	.	PASS	SVTYPE=INS;END=30405966;SVLEN=3631	GT:AD:DP:SAC	1/1:2,13:15:0,2,9,4
chr1	30484262	pbsv.INS.DUP.968	A	<DUP>	.	PASS	SVTYPE=DUP;END=30484285;SVLEN=23	GT:AD:DP:SAC	1/1:0,35:35:0,0,15,20
chr1	30488830	pbsv.INS.969	G	GTGATAGTAATGATGATGATGGTGATGGTAATGGTGGTAATGGTAATGTAATGTTAGTGATGATGATGATAACAATAGTGATGATGGTGATGGCAATAATAATGATGATGGTGATGATCATAATTGTAAGGAGTGATGGTGATAATGGTGATGATGATGGTTGTGGTGGTGATGCAGTTTGTCGTAATGGTGATGGTGATTATAA	.	PASS	SVTYPE=INS;END=30488830;SVLEN=204	GT:AD:DP:SAC	1/1:3,33:36:1,2,15,18
chr1	30491024	pbsv.DEL.970	AACACACACACACACACACACAC	A	.	PASS	SVTYPE=DEL;END=30491046;SVLEN=-22	GT:AD:DP:SAC	1/1:0,39:39:0,0,15,24
chr1	30515558	pbsv.DEL.971	CAGAAGGGTGGACAGGACTTAGCAG	C	.	PASS	SVTYPE=DEL;END=30515582;SVLEN=-24	GT:AD:DP:SAC	1/1:0,28:28:0,0,13,15
chr1	30519696	pbsv.INS.DUP.972	G	<DUP>	.	PASS	SVTYPE=DUP;END=30519726;SVLEN=30	GT:AD:DP:SAC	0/1:16,14:30:6,10,7,7
chr1	30524546	pbsv.DEL.973	GGAGGGGAGGGGAGGGGAGGGGAGGGGAGGGGAGGGAAGGGAAGGGGAGGG	G	.	PASS	SVTYPE=DEL;END=30524596;SVLEN=-50	GT:AD:DP:SAC	0/1:14,11:25:7,7,7,4
chr1	30567797	pbsv.DEL.974	TAAAAAACAAGCCTCATCAACCTACAACATGGGAGAAAATTTTCGCAACCTACTCATCTGACAAAGGGCTAATATCCAGAATCTACAATGAACTCAAACAAATTTACAAGAAAAAAACAAACAACCCCATCAAAAAGTGGGCGAAGGACATGAACAGACACTTCTCAAAAGAAGACATTTATGCAGCCAAAAAACACATGAAGAAATGTTCATCATCACTGGCCATCAGAGAAATGCAAATCAAAACCACTATGAGATATCATCTCACACCAGTTAGAATGGCAATCATTAAAAAGTCAGGAAACAACAGGTGCTGGAGAGGATGCGGAGAAATAGGAACACTTTTACACTGTTGGTGGGACTGTAAACTAGTTCATCCATTGTGGAAGTCAGTGTGGCGATTCCTCAGGGATCTAGAACTAGAAATACCATTTGACCCAGCCATCCCATTACTGGGTATATACCCAAATGAGTATAAATCATGCTGCTATAAAGACACATGCACACGTATGTTTATTGCGGCACTATTCACAATAGCAAAGACTTGGAACCAACCCAAATGTCCAACAATGATAGACTGGATTAAGAAAATGTGGCACATATACACCATGGAATACTATGCAGCCATAAAAAATGATGAGTTCATATCCTTTGTAGGGACATGGATGAAAATGGAAACCATCATTCTCAGTAAACTATCGCAAGAACAAAAAACCAAACACCGCATATTCTCACTCATAGGTGGGAATTGAACAATGAGATCACATGGACACAGGAAGGGGAATATCACACTCTGGGGACTGTGGTGGGGTCGGGGGAGGGGGGAGGGACAGCATTGGGAGATATACCTAATGCTAGATGACACATTAGTGGGTGCAGCGCACCAGCATGGCACATGTATACATATGTAACTAACCTGCACAATGTGCACATGTACCCTAAAACTTAGAGTATAATAAAAAAAAATAATAAATCAATAAAAAAATAAATAAATAAATAAATAAATAAATAAATAA	T	.	PASS	SVTYPE=DEL;END=30568812;SVLEN=-1015	GT:AD:DP:SAC	0/1:16,9:25:9,7,2,7
chr1	30582079	pbsv.DEL.975	TCCTTTGGCCGCTTTTTGATGG	T	.	PASS	SVTYPE=DEL;END=30582100;SVLEN=-21	GT:AD:DP:SAC	0/1:23,14:37:9,14,11,3
chr1	30597760	pbsv.INS.DUP.976	C	<DUP>	.	PASS	SVTYPE=DUP;END=30597821;SVLEN=61	GT:AD:DP:SAC	0/1:16,13:29:7,9,5,8
chr1	30651563	pbsv.INS.DUP.977	C	<DUP>	.	PASS	SVTYPE=DUP;END=30651837;SVLEN=274	GT:AD:DP:SAC	0/1:9,13:22:1,8,6,7
chr1	30651616	pbsv.INS.DUP.978	C	<DUP>	.	PASS	SVTYPE=DUP;END=30651700;SVLEN=84	GT:AD:DP:SAC	0/1:13,9:22:6,7,1,8
chr1	30651722	pbsv.INS.DUP.979	A	<DUP>	.	PASS	SVTYPE=DUP;END=30651862;SVLEN=140	GT:AD:DP:SAC	0/1:13,9:22:6,7,1,8
chr1	30655503	pbsv.INS.DUP.980	G	<DUP>	.	PASS	SVTYPE=DUP;END=30655594;SVLEN=91	GT:AD:DP:SAC	0/1:22,9:31:6,16,1,8
chr1	30655617	pbsv.INS.981	G	GGTGGTGATGGTGGTGGTGGTGGTGCTGATGGTGGTGGTGACGGTGGTGGTGGTGGAGACGGTGGTGGTGGTGGTGACGGTGGTGGTGGTGGTGACGGTGGTGGTGGTGGAGACGGTGGTGGTGGTGGTGACGGTGGTGGTGACGGTGGTGGTGACGGTGGTGATGGTGATGGTGGTGGTGGTGGAGACGGTGGTGGTGACGGTGGTGGTGACGGTGGTGATGGTGACGGTGGTGATGGTGATGGTGGTGGTGGTGGTGGTGGTGGAGACGGTGGTGGTGGTGGTGACGGTGGTGGTGACGGTGGTGGTGACGGTGGTGATGGTGGTGGTGGTGGTGACAGTGGTGATGGTGGTGGTGGTGACGGTGGTGGTGGTGACGGTGGTGGTGGTGGTGACGGTGGTGGTGGTGGTGGTGGTGGTGACGGTGGTGGTGGTGGTGGTGGTGACGGTGATGGTGATGGTGGTGACGGTGGTGGTGGTGGTGACGGTGGTGGTGGTGGTGACGGTGGTGGTGGTGGTGGTGATGGTGGTGGTGGTGGTGGTGGTGGTGACGGTGATGGTGATGGTGATGATGGTGGTGGTGGTGGTGGTGGTGGTGATGGTGGTGGTGGTGGTGGTGGTGGTGGTGATGGTGGTGGTGGTGATGGTGGTGGTGGTGGTGACAGTGGTGATGGTGGTGGTGGTGACGGTGGTGGTGGTGACGGTGGTGGTGGTGGTGACGGTGGTGGTGGTGGTGGTGGTGGTGGTGACGGTGGTGGTGGTGGTGGTGGTGGTGATGGTGGTGGTGGTGGTGGTGGTGGTGGTGACGGTGGTGGTGGTGGTGACAGTGGTGATGGTGGTGGTGGTGACGGTGGTGGTGGTGACGGTGGTGGTGGTGGTGACGGTGGTGGTGGTGGTGGTGGTGGTGGTGACGGTGGTGGTGGTGGTGGTGGTGACGGTGATGGTGATGGTGGTGACGGTGGTGGTGGTGGTGACGGTGGTGGTGGTGGTGACGGTGGTGGTGGTGGTGGTGATGGTGGTGGTGGTGGTGGTGGTGGTGACGGTGATGGTGATGGTGATGATGGTGGTGGTGGTGGTGGTGGTGGTGATGGTGGTGGTGATGGTGGTGGTGACAGTGGTAGTGATGGTGGTGGTGGCGGTGGTGGTGGTGGTGACGGTGGTGGTGGTGGTGACGGTG	.	PASS	SVTYPE=INS;END=30655617;SVLEN=1176	GT:AD:DP:SAC	0/1:8,15:23:1,7,4,11
chr1	30655735	pbsv.INS.982	G	GGGTGGTGACGGTGGTGGTGGTGGTGGTGGTGGTGACGGTGGTGGTGGTGGTGACGGTGGTGGTGACAGTGGTGGTGGTGGTGGTGACGGTGGTGGTGGTGACGATGGTGATGGTGGTGGTGGTGACGGTGGTGGTGGTGGTGGTGACGGTGGTGGTGGTGGTGGTGGTGACGGTGGTGGTGGTGACGGTGGTGGTGGTGGTGGTGACGGTGGTGGTGGTGGTGGTGATGGTGGTGGTGGTGGTGCTGACGGTGGTGGTGACGGTGGTGGTGGTGGAGACGGTGGTGGTGGTGGTGACGGTGGTGGTGACGGTGGTGGTGGTGGTGACGGTGGTGGTGGTGGAGACGGTGGTGGTGGTGGTGACGGTGGTGATGGTGGTGGTGGTGGTGACAGTGGTGGTGACAGTGGTGGTGGTGGTGACGGTGGTGGTGGTGACGATGGTGATGGTGGTGGTGGTGACGGTGGTGGTGGTGGTGGTGGTGGTGACGGTGGTGGTGGTGACGGTGGTGGTGGTGGTGGTGACGGTGGTGGTGGTGGTGGTGGTGGTGGTGGTGACGGTGGTGGTGACAGTGGTGGTGGTGGTGGTGACGGTGGTGGTGGTGACGATGGTGATGGT	.	PASS	IMPRECISE;SVTYPE=INS;END=30655735;SVLEN=615	GT:AD:DP:SAC	0/1:13,18:31:2,11,5,13
chr1	30732368	pbsv.INS.983	G	GTGTGGAGGAGGTGTGAGTGTGTGGGTATGTGGGGGATGTGTGGGTGTGTGGGGGTGGGGGTGTGTATGTGGGTGTGTGAGGGGGTGGGGGTGGGAATGTGTGGGTGTGGGGGAGAGTGAGTGTGTGGGTGTGTGTGGATGTGAGTGCATGTGGGTGTGGCTGTGTTGGATGTGTGTGGGGGGGTGTGGGGGTGTTGGTGTGTATGTGGGTGTGTGTGGGTATGTGGGGGGTGGGAGGGTGGGAATGTGTGAGTGTGTGTGGATGTGAGTGCGTGTGGGTGTGGCTGTGTGTTGGATGTGTATGGGGGTGTGTGGTGGTGTGTATATGGGTGTATGTGTGTGTGGGTGTGGGGGGTGTTAATGTGTGTGGGTTGTGGATGTGAGTGTGTGGATGTGTGTGGGTGTGTGGGGAGTTGCTGTGTGAGTGTGGGTGTGGGGGTATGTGTGTGTGGGGGGGGTCGGGTGGGAGTGTGTGGATGTGGGTGTGGCTGTGTGTGGGTGTGTGGGGGGTTGGTGTGTATGTAAGTGTGGGTGTGGGGGTATGTGTGAGCATGTGGGGGTAGGGGGTGGGAGTGTGTGAGTGTGAGTGTGGCTGTGTGTGTGGGTGTGGGGGTATGTGTGTGTGGAGGGGGTTGGGAGTGTGTGGGTGTGGGTGTGGGTGTGTGGGGGGTTGGTGTGTATGTAAGTGTGGGTGTGGGTGTGTGTGGGGGGTGGGGGGTGGGAGTATGTGCGTGTGAGTGTGGCTGTGTGTGTGGGTGCGGGGGGTTGGTGTGTATGTAAGTGTGGGTGTGGGGGTATGTGTGTGTGGAGGGGGTGGGAGTGTGTGGGTGTGGTTGTGGCTGTGTGGGGGCAGTGGGGGTGTTGGTGTGCCTGTGGATGTGTGGGTGTGTGGATGTGTGGGTGTGAGGGGGTAGGGGTGTGAGTGTAGATGTGAATGCATGGGGGTGTGTGTGCATGTGAGTGTGTGGGTGTGTGGAGGGTGTTGGCGTGTATGTGAGTTTGTGTGGATATGTGTGTGGGGGTGTAGGGGGTGTGAATATGTGTGAATGTGTGTGTGGGTATGGGGTGTTGGTGTGTATATGGGTACGTAGGTGTCGGTGTGGGGGTACGGGGGTGGGGGTGTGAGTGTGCATGGGTGTGTATGTGGGTGGGTGGGTGTAGGTGTGTGGGTGTGTGAGGGGGTGTGTATGTTGGGTGTAGGTGTTGGGGGTTAGTGTGGGGGGTGTGTATGTGGGTGTGTGGGGGGTGGGGGTGAGAGGGTGGGTGTGGTTGTGTGTGGGGGTTATGGGCATGTTGGTGGGTGTGTATGTTGTGACTGTGGGTGTTGGGGGTATGTATGTGTGGGGGGTGGGGGTGAAGGGGTGGGTGTGGGTGTGAGTGTGGGGGTTGTGGGTGTATGTTGGGTGTGGTTGTGGGGCATGTGAGTGTGAGGGGTGTGTATGTGGGTGTGTATGTAGGTGTAGGTGTGTGGGTGTGTGGGGGGTGATTGTGGTTGTGTGTGGGGGTTGTGGGCATGTTGGTGAGTGTGTATGTGGTGAGTGTGTATGTTGTGAGTGTGGGTGTTGGGGGTGTGAGTGTGGGGGTGTGTATGTGGGGGGGTGGGGGTGAGGGGGTGGGTGTGGGTGTGTGGGGGGTGTGGGTGTGTATGTTGTTGGGTGTGGTTGTGGGGAGTGTGAGTGTTAGTGTGAGGGGTGTGTATGTAGGTGTAGATGTGTGGGTGTGTGGGAGTGGGGATGAGGGGGTGTGTGTGGGGGGTGTGGGTGTGTATGTTGGTGGGCCTGGTTGTGGGGCATGTGAGTGTGAGGGGTGTGTATGTAGCTGTAGATGTGTGGGTGTGTGGGGGTGGGGGTGAGGGGGTGGGTGTGGGGGGTGTGGGTGTGTATGTTGGTGGGTGTGGTTGTGGGGCGTGTGTGGGGGTGCGTATGTAGGTGTAGATGTGTGGGTGTGTGGGGGTGGGGGTGAGGGGGTGGGTGTTGGGGGTGTGGGTGTGTATGATGGTGGGTGTGGTTGTGGGGTGTGTGTTAGTGTGAGGGGTGTGTATGTAGGTGTAGATGTGTGGGTGTGTGGGGGTTGGGGGTGAGGGGTGACTGTGGTTGTGTGTGGGGGTTGTGGGCATGTTGGTGGGTGTGTATGTTGTGAGTGTGGGTGTTCGGGGCGTGAGTGTGTGGGTGTGTATGTGGGGGGGTGGGGGTGAGGGGATGGGTGTGGGTGTGTGGGGGGTGTGGGTGTGTATGTTGATGGGTGTGGTTGTGGGGCATGTGAGTGTTAGTGTGAGGGGTGTGTATGTAGGTGTAGATGTGTGGGTGTGTGGGGGGTGGGGGTGAGGGGGTGGGTGTTGGGGGTGTGAGTGTGGGAGGTGTGGGTGTGTATGTTGTGAGTGTGGGTGTTGGGGGTGTGAGTGTGGGGGTGTGTATGTGGGTGTGTATGTAGCTGTAGATGTGTGGGTGTGTGGGGGTGGGGGTGAGGGGGTGGGCATTGGGGGTGTGGGTGTGTATGTTGGTGGGCGTGGTTGTGGGGCATGTGAGTGTGAGTGTGAGGGGTGTGTA	.	PASS	SVTYPE=INS;END=30732368;SVLEN=2545	GT:AD:DP:SAC	1/1:2,16:18:1,1,3,13
chr1	30771803	pbsv.DEL.984	AACTGCAACCTTTTCCCTCACTTTTTTTTTTCCCCTTTGGAGACAGGGTCTCACTCTGTCACCCAGACTGGAGTGCAGTGGTGCGATCACAGCTC	A	.	PASS	SVTYPE=DEL;END=30771897;SVLEN=-94	GT:AD:DP:SAC	0/1:8,15:23:4,4,8,7
chr1	30773178	pbsv.DEL.985	TGGCTCTCACAGTGGCACGGACCCGGCACTGACGTGGT	T	.	PASS	SVTYPE=DEL;END=30773215;SVLEN=-37	GT:AD:DP:SAC	1/1:2,15:17:1,1,8,7
chr1	30776315	pbsv.DEL.986	AGGAAAGGAAAGCGGAAAGGAAAGGAAAGG	A	.	PASS	SVTYPE=DEL;END=30776344;SVLEN=-29	GT:AD:DP:SAC	0/1:2,3:5:1,1,1,2
chr1	30799896	pbsv.DEL.987	GGAAAGGAAAGAAAGAAAGAAAGAAAGAAA	G	.	PASS	SVTYPE=DEL;END=30799925;SVLEN=-29	GT:AD:DP:SAC	0/1:13,9:22:9,4,4,5
chr1	30840237	pbsv.DEL.988	GGGATGGATGGATAGATGGATGGATGGATGGATGGATGGAT	G	.	PASS	SVTYPE=DEL;END=30840277;SVLEN=-40	GT:AD:DP:SAC	0/1:18,21:39:9,9,10,11
chr1	30894618	pbsv.DEL.989	AGTGTGGGTGAGAGTGTGTGGGTGTGTGTGGGGTGTGTGTGGGTGAGTGTGTGTGGATGACTGTGAGT	A	.	PASS	SVTYPE=DEL;END=30894685;SVLEN=-67	GT:AD:DP:SAC	0/1:13,10:23:5,8,6,4
chr1	30972389	pbsv.DEL.990	GAGGGGAGGGGAGGGGAGGGGAGGGGAGGGGAGGGGAGGGGAGGGGAGGGGAGGGGAGGGAAGAGAAGAGAAGAGAAGAGA	G	.	PASS	SVTYPE=DEL;END=30972469;SVLEN=-80	GT:AD:DP:SAC	1/1:2,17:19:2,0,8,9
chr1	31038962	pbsv.INS.DUP.991	A	<DUP>	.	PASS	SVTYPE=DUP;END=31038981;SVLEN=19	GT:AD:DP:SAC	0/1:3,3:6:3,0,1,2
chr1	31038981	pbsv.INS.DUP.992	T	<DUP>	.	InsufficientStrandEvidence	SVTYPE=DUP;END=31038999;SVLEN=18	GT:AD:DP:SAC	0/1:3,3:6:1,2,3,0
chr1	31046489	pbsv.DEL.993	GTTTTTTTTTTTTGTTTTTTTGGTT	G	.	PASS	SVTYPE=DEL;END=31046513;SVLEN=-24	GT:AD:DP:SAC	0/1:6,12:18:4,2,4,8
chr1	31075002	pbsv.INS.DUP.994	T	<DUP>	.	PASS	SVTYPE=DUP;END=31075018;SVLEN=16	GT:AD:DP:SAC	1/1:1,21:22:0,1,13,8
chr1	31080646	pbsv.DEL.995	ATATATATATATATATATATATATATTTTTTTTTTT	A	.	PASS	SVTYPE=DEL;END=31080681;SVLEN=-35	GT:AD:DP:SAC	1/1:0,29:29:0,0,18,11
chr1	31111389	pbsv.DEL.996	GAGCCAAGATTGCACAACTGCACTCC	G	.	PASS	SVTYPE=DEL;END=31111414;SVLEN=-25	GT:AD:DP:SAC	0/1:10,12:22:4,6,6,6
chr1	31115991	pbsv.INS.997	T	TTCTCTCTCTCTCTCTCTCTC	.	PASS	SVTYPE=INS;END=31115991;SVLEN=20	GT:AD:DP:SAC	0/1:13,11:24:7,6,7,4
chr1	31155518	pbsv.DEL.998	CCCACCCGCTTTGGGCCGCGCT	C	.	PASS	SVTYPE=DEL;END=31155539;SVLEN=-21	GT:AD:DP:SAC	0/1:12,11:23:6,6,5,6
chr1	31176905	pbsv.DEL.999	GGGAGGTGGGGGGGTCAGCCCCCCGCCCGGCCAGCCGCCCCGTCCGGGAGGTGAGGGGCGCCTCTGCCCGGCCGCCCCTACTGGGAAGTGAGGAGCCCCTCTGCCCGGCCAGCCGCCCCGTCCGGGAA	G	.	PASS	SVTYPE=DEL;END=31177032;SVLEN=-127	GT:AD:DP:SAC	0/1:14,12:26:6,8,7,5
chr1	31196697	pbsv.DEL.1000	AAAATAAATAAATAAATAAAT	A	.	PASS	SVTYPE=DEL;END=31196717;SVLEN=-20	GT:AD:DP:SAC	1/1:0,15:15:0,0,10,5
chr1	31251991	pbsv.INS.DUP.1001	A	<DUP>	.	PASS	SVTYPE=DUP;END=31252043;SVLEN=52	GT:AD:DP:SAC	1/1:0,26:26:0,0,10,16
chr1	31345547	pbsv.INS.1002	T	TATATATATATATATATTATATTATATATATATATAATATATATATATAATATA	.	PASS	SVTYPE=INS;END=31345547;SVLEN=53	GT:AD:DP:SAC	1/1:0,21:21:0,0,7,14
chr1	31431768	pbsv.INS.1003	A	ATAGGGTGGACAGGGTGGACAGGGTGGATAGGGTGGA	.	PASS	SVTYPE=INS;END=31431768;SVLEN=36	GT:AD:DP:SAC	0/1:12,13:25:5,7,6,7
chr1	31431788	pbsv.INS.DUP.1004	A	<DUP>	.	PASS	SVTYPE=DUP;END=31431893;SVLEN=105	GT:AD:DP:SAC	0/1:8,17:25:3,5,8,9
chr1	31432144	pbsv.INS.1005	G	GCAGGGTGGATAGGGTGGACAGGGTGGACAGGGTGGACAGGGTGGACAGGGTGGATAGGGTGGATAGGGTGGATAGGGTGGATAGGGTGGATAGGGTGGACAGGGTGGACAGGGTGGACAGGGTGGATAGGGTGGATAGGGTGGACAGGGTGGACAGGGTGGACAGGGTGGATAGGGTGGATAGGGTGGATAGGGTGGATAGGGTGGATAGGGTGGACAGGGTGGATAGGGTGGACAGGGTGGACAGGGTGGACAGGGTGGATAGGGTGGACAGGGTGGACAGGGTGGACAGGGTGGACAGGGTGGATAGGGTGGACAGGGTGGACAGGGTGGATAGGGTGGATAGGGTGGAGAGGGTGGTTAGGGTGGACAGGGTGGACAGGGTGGACAGGGTGGATAGGGTGGATAGGGTGGATAGGGTGGACAGGGTGGACAGGGTGGTTAGGGTGGATAGGGTGGATAGGGTGGATAGGGTGGATAGGGTGGACAGGGTGGACAGGGTGGTTAGGGTGGATAGGGTGGATAGGGTGGATAGGGTGGATAGGGTGGACAGGGTGGACAGGGTGGTTAGGGTGGATAGGGTGGATAGGGTGGATAGGGTGGATAGGGTGGACAGGGTGGACAGGGTGGACAGGGTGGACAGGGTGGATAGGGTGGACAGGGTGGAGAGGGTGGAGAGGGTGGAGAGGGTGGAGAGGGTGGATAGGGTGGATAGGGTGGACAGGGTGGATAGGGTGGATAGGGTGGATAGGGTGGACAGGGTGGACAGGGTGGATAGGGTGGATAGGGTGGAGAGGGTGGAGAGGGTGG	.	PASS	IMPRECISE;SVTYPE=INS;END=31432144;SVLEN=809	GT:AD:DP:SAC	0/1:25,9:34:11,14,2,7
chr1	31432164	pbsv.INS.1006	A	AGAGGGTGGATAGGGTGGTTAGGGTGCTTAGGGTGGATAGGGTGGATAGGGTGGATAGGATGGTTAGGGTGGATAGGGTGGATAGGGTGGATAGGGTGGATAGGGTGGAGAGGGTGGATAGGGTGGATAGGGTGGATAGGGTGGATAGGGTGGATAGGGTGGATAGGGTGGATAGGGTGGATAGGGTGGATAGGGTGGACAGGGTGGATAGGGTGGATAGGATGGT	.	PASS	SVTYPE=INS;END=31432164;SVLEN=225	GT:AD:DP:SAC	0/1:6,7:13:2,4,2,5
chr1	31432253	pbsv.INS.1007	G	GAGGGTGGACAGGGTGGAGAGGGTGGAGAGGGTGGAGAGGGTGGAGAGGGTGGAGAGGGTGGAGAGGGTGGATAGGGTGGATAGGGTGGATAGGGTGGTTAGGGTGGTTAGGGTGGATAGGGTGGATAGGGTGGATAGGGTGGATAGGGTGGATAGGGTGGATAGGGTGGATAGGGTGGACAGGGTGGAGAGGGTGGAGAGGGTGGAGAGGGTGGAGAGGGTGGAGAGGGTGGATAGGGTGGATAGGGTGGATAGGGTGGATAGGGTGGATAGGGTGGTTAGGGTGGTTAGGGTGGATAGGGTGGATAGGGTGGATAGGGTGGATAGGGTGGATAGGGTGGAGAGGGTGGATAGGGTGGACAGGGTGGACAGGGTGGAGAGGGTGGATAGGGTGGACAGGGTGGATAGGGTGGATAGGGTGGATAGGGTGGATAGGGTGGATAGGGTGGATAGGGTGGACAGGGTGGACAGGGTGGACAGGGTGGATAGGATGGTTAGGGTGGATAGGGTGGATAGGGTGGACAGGGTGGACAGGGTGGATAGGGTGGATAGGGTGGACAGGGTGGACAGGGTGGACAGGGTGGACAGGGTGGACAGGGTGGACAGGGTGGACAGGGTGGACAGGGTGGATAGGGTGGATAGGGTGGACAGGGTGGACAGGGTGGACAGGGTGGATAGGGTGGATAGGGTGGATAGGGTGGATAGGGTGGATAGGGTGGACAGGGTGGATAGGGTGGACAGGGTGGACAGGGTGGACAGGGTGGATAGGGTGGACAGGGTGGACAGGGTGGACAGGGTGGACAGGGTGGATAGGGTGGACAGGGTGGATAGGGTGGATAGGGTGGATAGGGTGGAGAGGGTGGTTAGGGTGGACAGGGTGGACAGGGTGGACAGGGTGGATAGGGTGGATAGGGTGGATAGGGTGGACAGGGTGGACAGGGTGGTTAGGGTGGATAGGGTGGATAGGGTGGATAGGGTGGATAGGGTGGACAGGGTGGACAGGGTGGACAGGGTGGACAGGGTGGATAGGGTGGACAGGGTGGATAGGGTGGAGAGGGTGGAGAGGGTGGATAGGGTGGATAGGGTGGACAGGGTGGATAGGGTGGATAGGGTGGATAGGGTGGACAGGGTGGACAGGGTGGATAGGGTGGATAGGGTGGAGAGGGTGGAGAGGGTGGTTAGGGTGGATAGGGTGGACAGGGTGGATAGGGTGGATAGGGTGGATAGGGTGGTTAGGGTGGTTAGGGTGGATAGGGTGGATAGGGTGGATAGGGTGGATAGGGTGGAGAGGGTGGATAGGGTGGATAGGGTGGACAGGGTGGAGAGGGTGGATAGGGTGGACAGGGTGGACAGGGTGGATAGGGTGGATAGGGTGGATAGGGTGGATAGGGTGGATAGGGTGGATAGGGTGGATAGGGTGGACAGGGTGGACAGGGTGGACAGGGTGGATAGGATGGTTAGGGTGGATAGGGTGGATAGGGTGGACAGGGTGGAC	.	PASS	IMPRECISE;SVTYPE=INS;END=31432253;SVLEN=1494	GT:AD:DP:SAC	0/1:25,7:32:10,15,2,5
chr1	31469853	pbsv.INS.DUP.1008	T	<DUP>	.	PASS	SVTYPE=DUP;END=31469881;SVLEN=28	GT:AD:DP:SAC	1/1:0,31:31:0,0,17,14
chr1	31516091	pbsv.INS.1009	C	CTCCTTTCCTTTCCTTTCCTT	.	PASS	SVTYPE=INS;END=31516091;SVLEN=20	GT:AD:DP:SAC	0/1:12,12:24:5,7,5,7
chr1	31545478	pbsv.INS.1010	G	GCATCCATCCATCCACCCATGCATCCATCCACC	.	PASS	SVTYPE=INS;END=31545478;SVLEN=32	GT:AD:DP:SAC	0/1:20,14:34:9,11,9,5
chr1	31545530	pbsv.DEL.1011	GCATCCATTTATCCATCCATGCATCCATCCATCCACCCATGCATCCATCCACCCATCCATGCACA	G	.	PASS	SVTYPE=DEL;END=31545594;SVLEN=-64	GT:AD:DP:SAC	0/1:15,17:32:10,5,8,9
chr1	31546182	pbsv.DEL.1012	TATGCATGCATGCATCCATCCATCCATCCATCTATGC	T	.	PASS	SVTYPE=DEL;END=31546218;SVLEN=-36	GT:AD:DP:SAC	0/1:18,13:31:9,9,8,5
chr1	31580181	pbsv.DEL.1013	CTCTCTCTCTCTCTCTCTCTCTCTCTCTCTCTG	C	.	PASS	SVTYPE=DEL;END=31580213;SVLEN=-32	GT:AD:DP:SAC	0/1:10,16:26:6,4,10,6
chr1	31595281	pbsv.DEL.1014	AAAGAAAGAAAGAAAGAAAGGAAAGAAAGAAAGAAAGAAAG	A	.	PASS	SVTYPE=DEL;END=31595321;SVLEN=-40	GT:AD:DP:SAC	0/1:10,4:14:4,6,2,2
chr1	31807412	pbsv.INS.1015	A	AGGGGAGGGGGAGGGAAGGGGGAGGGGAGGGGAGGGGAGGGGGAGGGGAGGGGAGGGGAGGGGAGGGGAGGGGGAGGGGAGGGGAGGGGGAGGGGAGGGGAGGGGAGGGGAGGGGAGGGGAGGGGAGGGGAGGGGGAGGGGAGGGGAGGGGGAGGGGAGGGGGGAGGGGAGGGGAGGGGAGGGGGAGGGGGGGGGGAGGGGGAGGGGAGGGGAGGGGAGGGGAGGGGAGGGGAGGGGAGGGGAGGGGGAGGGGAGGGGGGGAGGGGAGGTGAGGGGCTGGGGAGGGGAGGGGGAGGGGAGGGGGAGGGGAGGGGAGGGGGAG	.	PASS	SVTYPE=INS;END=31807412;SVLEN=321	GT:AD:DP:SAC	1/1:0,7:7:0,0,4,3
chr1	31817109	pbsv.INS.DUP.1016	T	<DUP>	.	PASS	SVTYPE=DUP;END=31817132;SVLEN=23	GT:AD:DP:SAC	1/1:0,16:16:0,0,12,4
chr1	31908113	pbsv.DEL.1017	AATATATATATATATATATATATTATATTATATATATAT	A	.	PASS	SVTYPE=DEL;END=31908151;SVLEN=-38	GT:AD:DP:SAC	0/1:12,14:26:6,6,6,8
chr1	31975603	pbsv.INS.1018	C	CTTTTTTTTTTTTTTTTTTTTT	.	PASS	SVTYPE=INS;END=31975603;SVLEN=21	GT:AD:DP:SAC	0/1:7,14:21:3,4,6,8
chr1	31986427	pbsv.DEL.1019	ATAAAATAAAATAAAATAAAATAAAA	A	.	PASS	SVTYPE=DEL;END=31986452;SVLEN=-25	GT:AD:DP:SAC	1/1:0,25:25:0,0,10,15
chr1	32083989	pbsv.INS.DUP.1020	A	<DUP>	.	PASS	SVTYPE=DUP;END=32084009;SVLEN=20	GT:AD:DP:SAC	0/1:8,16:24:7,1,9,7
chr1	32539740	pbsv.INS.1021	G	GGCGCCGAGGCGAGCGGGCGCCATTTGCAGCCCGGGGCGCAGTGGCGGCGGCGGCGGCGCCGGCTCCGAGGGGCTGTGGGCGGCCACGGAGGAGGCGCGGGCGGCTGCGGCGGCGGCGGCGGGCCCAGCCCGGGGCGGCGGCGGGCGTTGGTGGGCACCGGCTCCCGGCCGCCCCTCCCCGCGCCCGGCCGCGCCTCCCAGCCCGCGGGGCCGGCCCTTTCTGC	.	PASS	SVTYPE=INS;END=32539740;SVLEN=223	GT:AD:DP:SAC	1/1:0,29:29:0,0,15,14
chr1	32581182	pbsv.INS.1022	T	TTATATATAAATATATAACTATATTATAATATAGTTATAATATATAATATATATTATAACTATATTAAATATATAAATTATATAATATATATTATATATTGTATATTATATAATTTATATAATATATTATATGTTATATAATATATATTATATATTGTATATATTATATTATATATTATATATTTTATATATCATATATAGTATGCTATATAATATATATTTTTATATATTATATAGTATACTATATATTTTTATATATTATATATAATATATATAATTATATATCATATATATTTATATAATATATGATATATAATATATAATATATATTATGTATTATATAATTATATAAAATATATCATATATTATATATTATAAATAATATATTATATATATTATATATTATAAATAATATATTATATATATTATATATTATAAATAATATATTATATATTATATTATATATTATAAATAATATATTATATATTATATTATATATTATAAATAATATATTATATATTATATTATATATTATAAATAATATATTATATATTATATTATATATTATAAATAATATATTATATATTATATTATAAATAATATATTATATATTATAAATAATATATTATATATAATATGTTA	.	PASS	SVTYPE=INS;END=32581182;SVLEN=641	GT:AD:DP:SAC	1/1:5,28:33:2,3,16,12
chr1	32614440	pbsv.DEL.1023	GTTATATTATATTATATTATATTATA	G	.	PASS	SVTYPE=DEL;END=32614465;SVLEN=-25	GT:AD:DP:SAC	1/1:0,17:17:0,0,9,8
chr1	32642777	pbsv.INS.1024	T	TTTTTTTTTTTTGAGACGGAGTCTCGCTCTGTCACCAGACTGGAGTACAATGGCACAATCTCGGCTTACTGCAACTTCCGCCTCCTGGGTTCAAGCAATTCCCCTGCCTCAGCCTCCTGAGTAGCTGGGATTACAGACGTGTGCCACCATGCCTGGCTAATTTTTTGTATTTTAGCAGAGAGGGAGTTTCACCATGTTGGCCAGGATGCTCTCAATCTCCTTACCTCATGATCCGCCAGCCTCGGCCTCCCAAAGTGCTGGGATTATTACAGGCATGAGCCACAGTCCCAGGTCTTTAGACAAACTCAACCCATTATCAATCAAAAAATGTTTAAATTCACTTATAGCATGGAAGCTACCCCACCCCTCCCCCCTCCCCCCTCCCGCCCCCCCCAGCTTTGAGTTGTCCCACCTTTCTGGACCAAAGCAATGTATTTCTTAAACTTAATTGATTAATGTCTCATGCCTCTCTGAAATGTATAAAACCAAACTGTGCCCTGACCACCTTGGGCACACTGAGCACATGTTCTCAGGATCTCCAGAGGGCTGTGTCAGGGGCCATGGTCACATTTGGCTCAGAATACATCTCTTCAAATATTTTATAGAGTTCGACTATTTTGTCAACAATTAAAAAGGCACCTATTCAGAATATTAAAAGTTAAGATTTAATAACATCAACAGTTCTTACTGATTCATCAAATATTTTTTTTTTTGAGACCGAGTCTCGCTCTATCGCCCAGGCTGGAGGGCAGTGGCACAATCTCTGTTCACTGCAACCTCCGCCTCCCGGGTTCAAGCGATTCTCCTGCCTCAGCCTCCCGAATAGCTGGGACTACATGCGCGTGCCACCACGCCTGGCTAATTTTTGTATTTTTAGTAGAGACGGAGTTTCACAACGTTGGCCAGGATGGTCTCGATCCCTTGACCTCATGATCCGCCTGCCTCGGCCTCCCAAAGTGCTGGGATTACAGGTGTGAGCCACCGGCGCCTGGCCAAAACAAAA	.	PASS	SVTYPE=INS;END=32642777;SVLEN=1002	GT:AD:DP:SAC	1/1:3,23:26:1,2,7,16
chr1	32649645	pbsv.DEL.1025	CACACACACACACACACACACACAT	C	.	PASS	SVTYPE=DEL;END=32649669;SVLEN=-24	GT:AD:DP:SAC	0/1:16,12:28:6,10,5,7
chr1	32752934	pbsv.DEL.1026	CACACACACACACACACATATATATATAT	C	.	PASS	SVTYPE=DEL;END=32752962;SVLEN=-28	GT:AD:DP:SAC	1/1:2,26:28:1,1,11,15
chr1	32796996	pbsv.DEL.1027	ATATATATATATATATATATATA	A	.	PASS	SVTYPE=DEL;END=32797018;SVLEN=-22	GT:AD:DP:SAC	1/1:0,21:21:0,0,8,13
chr1	32986772	pbsv.INS.1028	T	TTCAGGTGATCTGCCCGCCTCGACCTCCCAAAATGCTGGGATTACAGGTGTAAGCCACTGTGCCCAGCCCTAAGAGCTTTAAATGTAGTTTTGGGTATGTCATTTCCACCTGACTGCTGACTTTAAAACTGAACCCCATTAAGAGACACCTTCATTATGATTATAAATATGAAAGAGTATTGAATTTCTACATACACATCCTCCACAGACCCAAAGTCCCATGATAACTTGTTTGGCTCATCTCCCTGTAGCCACACCTAGCACCATGCTGGGCACAAAGCAGGTACTCAGTAAATGTTTATTGAAGGAATAAATCAAACATGCTTACTTGTGAAAATAAGACCAGAAGTGGTTTGTGTGGGTCTAGGTGGCTACAGGTGCTCTCACTCTTCAAGACAAGAAGGCACATATGCACCACTGTGCACCTGCTCCCCCAAGTACACCAGGCCAGAGACAGAGTGAAGGTGAATGTGGATTTGTGTTTATTCACTCCACACTATGTGAAAACCGGAGCCAGTTTTCTATAATATTTTTGGCAATTACATCTATATCAGTTTCACAAATTACCACAAATTTGTGGCTTAAAACAAGATGATTTTTATTGTCTTACAGTTCTGGAAGTCAGAAGTCCAAAATGGGTCTTATGGAAGCTAAAATCAAGGTGTGAGCAGGGCTGCATTCCTTCTGGAGGCTCTAGGGGAGAATTGGTTTTCATAACTTTTCCAGCTTCTTGGGCTGCATTCCTTGGCTGGTGGTCCCCTCTTCAATCTTCAAAGCCTGCAACACAGCATCTTTAAATCTCTCTTTGTTCTGTCTTCATATATTATCTTCTCTCTTATAAGGACCCTTGTGATTACATCAGGCCCAGTAGGATGATAGTCCAGGATGATCTCTCCATTTTAAGATCCTTAATGTAATCATATCTGCAAAATCTCTTTACCATCCGAGGTAACCTTCACAGGTTCTGGGGACCTGATATCTTTAGGTGGTCATTATTCAGCATACTGCAGGATATCGTATTTTGCTTTGTTGAGCAAGATGCTCAACACATGTTTGGTGAATTTCATCGTAACAGAAAGAAAAAGTACTGCCCCAGCAGAGAGCCCACAACCTGAGTACCCTGGAGCTGTAAGAGCTAATAAATCATGGGCATAGCATAACCCAAAGCTCCTCCCAACATAGGGGGGGTAGGAGCTGAATCACTAAGTCCCCCAACCCTCAGGGAATTGCTGTTTCTCTTTCCCCACGATACTGATCACTCCTGCTCCAACCTCTTCCAGGGATGAAAATTTTTGTTCTTATTTTATATCTTGAAGAAATAACTTGCATGTGTTATTGTTACTAAACAATTCAAATCTTTTTTTTTTTTTTCTGGAGACAGAGTCTCACTCTGTTGCCCAGGGTGGAGTGCAGTGGCACGATCTCAGCTCACTGCAACCTCCACCTCCTGGGTTCGAGTGATTCTCTTGCCTCAGCCTCCCAAGTAGCTGGGACTACAGGTACACACCACCACGCCTGGCTAATTTTTGTATTTTTAGTAGAGACAGGGTGTCACCATATTGGACAGGCTGGTCTTGAACTCCTGACC	.	PASS	SVTYPE=INS;END=32986772;SVLEN=1587	GT:AD:DP:SAC	0/1:8,22:30:3,5,14,8
chr1	33052507	pbsv.INS.1029	C	CGGCCAGCCGCCCCGTCCGGGAGGGAGGTGGGGGGGTCGGCCCCCCGCCCGGCCAGCCGCCCCGTCCGGGAGGGAGGTGGGGGGGGATCGGCCCCCCTGCCT	.	PASS	SVTYPE=INS;END=33052507;SVLEN=101	GT:AD:DP:SAC	0/1:10,26:36:5,5,13,13
chr1	33052507	pbsv.INS.1030	C	CGGCCAGCCGCCCCGTCCGGGAGGGAGGTGGGGGGGTCGGCCCCCCTGCCT	.	PASS	SVTYPE=INS;END=33052507;SVLEN=50	GT:AD:DP:SAC	0/1:28,8:36:13,15,5,3
chr1	33186817	pbsv.INS.1031	A	ATAAAACAATGTTGTATGTTGACTGGTTGCTAAAAATGTGGCCAGAGACTCACAGGAGCCTGATGCCATAGCTCTTTTAAGGGCTACAGAGAGTAATGAGAGTCGGCTGTATTTAAAATTGTTGCATGTAACAGCATCCACCAATACAAGATACAACATCCACGTCCCTTCCTATCCAGGTTACATTTGCTCAAGCCCACTTGAAGGCAGAGGAGCAGAAGAAGGAACATTGAGCAACTTCCGAGTGCCACGCACTGTGCTAGGTGCTTCATGTGTGTTATTTGATTTGATCCTCACAATAGGATCAAATCTCCAGATTTGACTTGTTTCTCCCCATTGGCAGATGAGGAAACTGTGGCTGGGAGTGGGGAAGTGACTTATCTAAAACCAGGACAAGTAAGCGGCACAGGCTCCTCCTCCTGTGATTCTTGCCTGGGGCCCAAGCAGCTGGAGATGACTCCACATTGTGCAGGCTGGCTGGGCCACAGCTGAGCGGTCAGCTCCACCTAGCAGACTTTATAAATGGGCAAGCTGGGCTCTGTCGCTCAGTGCCTCCTCCCTATTCCAAACCTTTGCCTGGCTCCTGTAACCCCACAGAGACACCCCTGCTTCCTCTCAGTGGGGGACCTTGCCTCCTGCTCCATGGGGGAAGTGGAGCCCCCTCCGTGGGGATGTCCCAACTTCCAGTCCCTCCAACCTATCAACTTATCTATAGAAACACCTCAAGTACTCTGTGAAATGAAGCAGAGAGTAGAACAAAAAAATGACTGAAATAAATGCATTTCTAACATTATTCATCTTCACCCCCTTTCCCTGGTCCCAGAGGATGAAGCTCACCTTCTGTTGAGAATGGATTCCTCCCCTAGGGCCCCTTGAATCCACTCAGGCCTCTTCTGGGAACTGACTCCTTCAATGAGCCCACTTTTGACTCTGTATTTTTGTCTCCTTCCTTGTCATTGGCTGCTTTTCCTCAGCCTAGAAACAGGCTCAACTTCCTATTCAAATGATACTCTCTACAGTTGCCCCACCTTGAGCTACCACCTCATTTCTTGCCTGTCTCTAGCCCAGCACTTTGAGAGAATTGTCTGTACATCCTCCTGCGTCACCATCAGCCCATTGCAGCCTGCGCATCCTCCTGGGCCAGCAGCAGCCCACTGCAGCCTGCACATCCTCCTGGGCCAGGACCAGCCCTCTGCAGCCTGCACATCCTCCTGGGCCAGGGCCAGCCCTCTGCAGCCTGCACATCCTCCTGGGCCAGGAGCAGCCCACTGCAGCCTGCACATCCTCCTGGGCCAGCACCAGCCCACTGCAGCCTGCACATCCTCCTGTGCCAGCATCAGCCCACTGTGGCCTGTGCATCCTCTTGGGCCAGCATCAGCCCACTGCAGCCTGGCTCTGCTCCCCCACCACTCCACTCATCATCTCCTAATTGCCAATTAAAAATACTTTCGGAGACACAGTTGCTGCTGTAGAAAAACAAAAGAGAGGAAAACTAAGAAGCCACCATTCAGAAAGAACTATTGTTAATACTTGGATCATATCCTCAGATCTTTTTCATATATTCTATATATGTGTGCACATGTGTGCACACACAAACTCGGGTGTAGGGGTAAGGAGAAGGGGAGTCAGGGAAGAGAGGGAGAAAGATATTTTT	.	PASS	SVTYPE=INS;END=33186817;SVLEN=1653	GT:AD:DP:SAC	1/1:0,19:19:0,0,9,10
chr1	33707691	pbsv.DEL.1032	GCGCGCACACACACACACACA	G	.	PASS	SVTYPE=DEL;END=33707711;SVLEN=-20	GT:AD:DP:SAC	0/1:20,15:35:8,12,6,9
chr1	33740282	pbsv.DEL.1033	TCCGAAGCCAGGCTCTATTTTCACC	T	.	PASS	SVTYPE=DEL;END=33740306;SVLEN=-24	GT:AD:DP:SAC	1/1:0,26:26:0,0,13,13
chr1	33790685	pbsv.DEL.1034	ATCTATCTATCTATCTATCATCTATCTG	A	.	PASS	SVTYPE=DEL;END=33790712;SVLEN=-27	GT:AD:DP:SAC	0/1:11,8:19:5,6,3,5
chr1	33864936	pbsv.INS.1035	G	GGGAAGGGAGGAGAAGGGAAGGGAGGGGAAGGGAGGGAGAAGGAGTGGGATGGAGGGAGAGAAGGGGGAGGAGGGGGAGGGAGAGGATGGGGAGAGTGAGGAGGGGAGGGGAGGGGAGGGAGAGGAGGGGAAGGGAGGGAGAGGAGGGGGAGAGAGGGGAAGGGAGGGAGAGGAGGGGGAGAGAGGGGGAAGGGGAGGGAG	.	PASS	SVTYPE=INS;END=33864936;SVLEN=200	GT:AD:DP:SAC	1/1:0,23:23:0,0,12,11
chr1	33938388	pbsv.INS.DUP.1036	C	<DUP>	.	PASS	SVTYPE=DUP;END=33938420;SVLEN=32	GT:AD:DP:SAC	0/1:21,19:40:14,7,6,13
chr1	34080921	pbsv.DEL.1037	GGAAAGAAAGAAAGAAAGAAAGAAAGAAA	G	.	PASS	SVTYPE=DEL;END=34080949;SVLEN=-28	GT:AD:DP:SAC	1/1:0,27:27:0,0,16,11
chr1	34102561	pbsv.INS.DUP.1038	C	<DUP>	.	PASS	SVTYPE=DUP;END=34102654;SVLEN=93	GT:AD:DP:SAC	0/1:11,9:20:2,9,7,2
chr1	34102611	pbsv.DEL.1039	GATCCAACCATATCCCTGTAATCCGGCCATATCCCTGTA	G	.	PASS	SVTYPE=DEL;END=34102649;SVLEN=-38	GT:AD:DP:SAC	0/1:9,11:20:7,2,2,9
chr1	34135243	pbsv.DEL.1040	CACACACACACACACACACAC	C	.	PASS	SVTYPE=DEL;END=34135263;SVLEN=-20	GT:AD:DP:SAC	1/1:0,27:27:0,0,12,15
chr1	34167624	pbsv.DEL.1041	GGGGCCCTGAGCGAGGCTGTGCTCT	G	.	PASS	SVTYPE=DEL;END=34167648;SVLEN=-24	GT:AD:DP:SAC	1/1:0,33:33:0,0,18,15
chr1	34303776	pbsv.DEL.1042	TATATATATATATATATATAT	T	.	PASS	SVTYPE=DEL;END=34303796;SVLEN=-20	GT:AD:DP:SAC	0/1:11,11:22:8,3,5,6
chr1	34411234	pbsv.INS.DUP.1043	T	<DUP>	.	PASS	SVTYPE=DUP;END=34411258;SVLEN=24	GT:AD:DP:SAC	0/1:18,9:27:11,7,5,4
chr1	34541466	pbsv.INS.1044	G	GCAATACTCCCAGATTGATCTACAGGGTTAACACAGTCCCTGTCAAAATATCAACTTGCCTTTTTTGCAAAAGTGGAAAAGCCAATCTTCAAATCACATGGAAATTCAAGAGACCTAAAATAGCTAAAACAATCTTTAAAAAGAACAAAGTTGGAAGACTCACATTTCCGGATTTCAAAACTTGCTACAAAATTACAGTGCTATTAAAACAGTGTGGTACTGGCATAAGGACAGACATAAAGATCAATAGAATTGAATTGAAAGTACAGAAATAAACCCTTACATTTGTGGTCAATTGATTTTCAACAAGAGTGCCAAGACAATTCAAGGGAGAAAGAACAATCATTCAACAAATAGAACTAAAACAACTGGATATTCACATGCAAATGAATAAATTTGGACTCCTACCTCATAAAACACAAAAAAAAAACCACCCCAAAATGGATCATAGACATAAATGTAAGTGTTAAAACTCTAAGACAAAAACTAGGAGTAAATCCTTGGAAACTTTGATTAGATAATATTTCCTTCTTTCTGCTTATTTTGGGTTTAATTTGCTTTTATTTTTCTACTTTCTTAAGGTTTTTATATACTGTACCAAAAGCACAAGCAGTAAGAGAAAAAACCTGGCAAATTGGACTACATCAATATTAAAAAATTTATGTTATGAAAAATGTCATCAAGAAAGTGAAACAACAACCCACAGAATGAAAGAAAATATTTACAAATTTTCTATCTAATACAGAACTTGTAACCAGCATGTATTTTTAAAATCTCTTATGAATCAATAATAAAAATACAAATAACCCAATTTTAAAATGGACAAAGGATCTGAATAGACATTTTTCCAAGAGAGATATACAAATGGCCAAGAAGCGCATAAAAAGATGTTCGACATCATTAGTAATCAGGGAAAT	.	PASS	SVTYPE=INS;END=34541466;SVLEN=916	GT:AD:DP:SAC	1/1:0,23:23:0,0,11,12
chr1	34603297	pbsv.INS.1045	A	AGAGAGAGAGAGAGAGAGAGAGAGAGA	.	PASS	SVTYPE=INS;END=34603297;SVLEN=26	GT:AD:DP:SAC	0/1:16,14:30:5,11,5,9
chr1	34777668	pbsv.INS.DUP.1046	T	<DUP>	.	PASS	SVTYPE=DUP;END=34777728;SVLEN=60	GT:AD:DP:SAC	0/1:10,16:26:5,5,9,7
chr1	34777729	pbsv.DEL.1047	ATTCACAACCACACATGCACACAGCCTCCCACACCACCCCAGCCATCTCCGCCATCACACACG	A	.	PASS	SVTYPE=DEL;END=34777791;SVLEN=-62	GT:AD:DP:SAC	0/1:16,10:26:9,7,4,6
chr1	34802235	pbsv.INS.1048	T	TTTGGTTTGGTTTGGTTTGGTTTGGTTTGGTTTGGTTTGGTTTGGTTTGGTTTGGTTTGG	.	PASS	SVTYPE=INS;END=34802235;SVLEN=59	GT:AD:DP:SAC	0/1:16,10:26:10,6,3,7
chr1	34802236	pbsv.DEL.1049	TTGGTTTGGTTTGGTTTGGTTTGGTTTGGTTTGGTTTGGTTTGGTTTGGTTTGGTTTGGTTTGGTTTGGTTTGGTTTGGTTTGGTTTGGTTTGGTTTGGTTTGGTTTGGTTTGGTTTGGTTTGGTTTGGTTTGGTTTGGTTTGGTT	T	.	PASS	SVTYPE=DEL;END=34802381;SVLEN=-145	GT:AD:DP:SAC	0/1:13,14:27:6,7,8,6
chr1	34812944	pbsv.DEL.1050	CTAAATAAATAAATAAATAAA	C	.	PASS	SVTYPE=DEL;END=34812964;SVLEN=-20	GT:AD:DP:SAC	1/1:0,19:19:0,0,13,6
chr1	34839356	pbsv.INS.1051	A	AAGAGAAGAGAAGAGAAGAGAAGAGAGGAAA	.	PASS	SVTYPE=INS;END=34839356;SVLEN=30	GT:AD:DP:SAC	1/1:0,26:26:0,0,12,14
chr1	34906016	pbsv.INS.1052	T	TTATATATATATATATATATATATATATATATATATA	.	PASS	SVTYPE=INS;END=34906016;SVLEN=36	GT:AD:DP:SAC	0/1:12,13:25:7,5,4,9
chr1	34992606	pbsv.INS.1053	A	ATATAAATATAAAAATATATTTATAAAC	.	PASS	SVTYPE=INS;END=34992606;SVLEN=27	GT:AD:DP:SAC	0/1:13,16:29:6,7,9,7
chr1	34992679	pbsv.DEL.1054	TTTGTAAATATAAAAATAAAAATATAC	T	.	PASS	SVTYPE=DEL;END=34992705;SVLEN=-26	GT:AD:DP:SAC	0/1:16,14:30:9,7,7,7
chr1	34995006	pbsv.DEL.1055	CATATATACTTACATACGTATATATATGTAAT	C	.	PASS	SVTYPE=DEL;END=34995037;SVLEN=-31	GT:AD:DP:SAC	1/1:0,33:33:0,0,16,17
chr1	35015734	pbsv.INS.DUP.1056	A	<DUP>	.	PASS	SVTYPE=DUP;END=35015754;SVLEN=20	GT:AD:DP:SAC	1/1:0,23:23:0,0,8,15
chr1	35061820	pbsv.INS.1057	T	TTTTATTTATTTATTTATTTA	.	PASS	SVTYPE=INS;END=35061820;SVLEN=20	GT:AD:DP:SAC	1/1:1,27:28:0,1,16,11
chr1	35157010	pbsv.INS.1058	G	GCCAAGCAAGTAGAGAAAAAAAAATTATTGGATAGGTTTATTGAGGGGTGAAATAAACTGTTATTTTCTTGTTCTGATCAAGAACATTTAAAAACGATTCCTATTTATTAACCCTTGAATACATATGCTATTCTTAGAATTTCTAGTCTACCATAGGATACTAAAGACCCAAACTACACCAGATCTTCAAACATCTCAGCATGAGCAGAGCTCATGGATCCTCTTCACAAATTCAATGTGTGACTCTAGTTAAGACATTACCGCATCAAAGTGTCCTTACCTACAGGAGACAGCAATAAAAGTCTCTAAGGTAATCATGGCCAGGGGTTTTGGAAAAATCAATCTACACACCTGGCACACATAAAGTTCTTTTTTTTTTTTTTTTTTTTTTTTTTTTCAAAAGAAACAGCAACTGGGTGCAGTGGCTCAGGCCTGTCATCCCGGCACTTTGGGAAGCCAAGGTGGGAGGATTGCTTGAGCCCAAGAGTTAGAGACCAGCCTGACTAACATGGCAAGACCCTGTCTCTACAAAACAAAATTAAAAATTAGCTGGGCATGGTAGCACACACCTGTGGTTCCAGCTACCTGGGAGGCTGAGATGGGAGGATCACCTGAGCCTGGGAGGTTGAGGCTGCAATGAGCCATGGTCATGCCACTGCACTCCAGCCTGGGTGACAGAGTGAGACCCCATCTCTAAAATAAATATAATAAAATAATAAAATAGAAATAACTTCCCACATAGTATTATAATATTAACTTTCTGGCCAGGCGCAGTGGCTCATGCCTGTAATCCCAGCACTTTGGGAGGCTGAGGCAGGTGGATCACCTGAGGTCAGGAGTTCAAGACCAGCCTGCCAACAGGGTGAAATCCCCTCTCTACTAAAAATACAAACTAATTTGCCAGGTGTGGTGGTGCACGATTGTAGTCCCAGCTACTTGGGAGGTTGAAGCACGAGAATAGCTTTAACCCGGGAGGCAGAGGCTACAGTGAGCTGAGATCATGCAGCTGCACTCTAGCCTGGGAGACAAGAGCAAAACTCTGTCTCAAAAAAAAAAAAAAAAAAAAACAGTAACTTTCTTTTTCTTGAGGCTTTGAAAACGACCTGGTCTGGTCTTTGTTAAATAATGA	.	PASS	IMPRECISE;SVTYPE=INS;END=35157010;SVLEN=1128	GT:AD:DP:SAC	0/1:9,17:26:5,4,9,8
chr1	35157051	pbsv.INS.DUP.1059	A	<DUP>	.	PASS	SVTYPE=DUP;END=35157070;SVLEN=19	GT:AD:DP:SAC	0/1:14,17:31:7,7,9,8
chr1	35161526	pbsv.DEL.1060	CGGGCGTGGTGATGGGCGCCTGTAGTCCCACCTACTCAGGAGGCTGAGGCAGGAGAATGGCATGAACCTGGGAGGCGGAGCTTGCAGTGAGCCGAGATCATGCCACTGCACCCCAGCCTGGGCAACAGAGCGAGACTCCGTCTCAAAACAAAACAAAACACAACAAAAAAAAACAGAAATAGGCCGGGTGCAGTGGCTCACGCCTGTAATCCCAGCACTTTGGGAGGCCGAGGAGGAGTCAGATCACTTGAGGTCAGGAGTTCGAGACCAGCCTGGCCAACATGGTGAAACCCTGTCTCTACTAAAAATACAAAAATTAGCT	C	.	PASS	SVTYPE=DEL;END=35161847;SVLEN=-321	GT:AD:DP:SAC	0/1:11,17:28:4,7,7,10
chr1	35202967	pbsv.INS.DUP.1061	T	<DUP>	.	PASS	SVTYPE=DUP;END=35202993;SVLEN=26	GT:AD:DP:SAC	1/1:1,12:13:1,0,5,7
chr1	35260506	pbsv.INS.1062	A	AAAGTTACATATGTAACTTACTACTTCTGTAGTAGAAAGTTACATATGTAACTTACTACTTCTGTAGTAGAAAGTTACATATGTAACTTACTACTTCTGTAGTAGAAAGTTACATATGTAACTTACTACTTCTGTAGTAGAAAGTTACATATGTAACTTACTACTTCTGTAGTAGA	.	PASS	IMPRECISE;SVTYPE=INS;END=35260506;SVLEN=175	GT:AD:DP:SAC	1/1:1,35:36:1,0,16,19
chr1	35391781	pbsv.DEL.1063	GCCTGTAATCTCAGCACTTTGGGAGGCTGAGGCAGGCGGATCACGAGGTCAGGAGTTTGAGACCATCCTGGCCAACATGGTGAAACCCCGTCTCTACTAAAATACAAAAAATTAGCTGGGTGTGGTGCTGCGCA	G	.	PASS	SVTYPE=DEL;END=35391914;SVLEN=-133	GT:AD:DP:SAC	0/1:20,18:38:14,6,6,12
chr1	35403699	pbsv.DEL.1064	TATTTGTATAATTTCTTTAACTATGATAGA	T	.	PASS	SVTYPE=DEL;END=35403728;SVLEN=-29	GT:AD:DP:SAC	0/1:11,18:29:7,4,6,12
chr1	35576928	pbsv.DEL.1065	CGCGGGACCCCAGCGCCAGCGGGACCCCAGCGCCA	C	.	PASS	SVTYPE=DEL;END=35576962;SVLEN=-34	GT:AD:DP:SAC	0/1:11,12:23:5,6,5,7
chr1	35658875	pbsv.INS.1066	A	ATATATATATATATATATATATATATGTG	.	PASS	SVTYPE=INS;END=35658875;SVLEN=28	GT:AD:DP:SAC	0/1:17,14:31:12,5,9,5
chr1	35671241	pbsv.DEL.1067	ACTTCCTTCCTTCCTTCCTTC	A	.	PASS	SVTYPE=DEL;END=35671261;SVLEN=-20	GT:AD:DP:SAC	0/1:10,5:15:2,8,4,1
chr1	35671241	pbsv.INS.1068	A	ACTTCCTTCCTTCCTTCCTTC	.	PASS	SVTYPE=INS;END=35671241;SVLEN=20	GT:AD:DP:SAC	0/1:6,9:15:4,2,2,7
chr1	35705022	pbsv.DEL.1069	AAGAGAGAGAGAGAGAGAGAGAGAGAGAG	A	.	PASS	SVTYPE=DEL;END=35705050;SVLEN=-28	GT:AD:DP:SAC	0/1:13,15:28:9,4,6,9
chr1	35818627	pbsv.INS.DUP.1070	A	<DUP>	.	PASS	SVTYPE=DUP;END=35818685;SVLEN=58	GT:AD:DP:SAC	0/1:16,9:25:4,12,5,4
chr1	35888992	pbsv.DEL.1071	GGGACAGAGGGGAGAAATGAATGGGATGTCCTTGATGAGGCAGAA	G	.	PASS	SVTYPE=DEL;END=35889036;SVLEN=-44	GT:AD:DP:SAC	0/1:12,10:22:7,5,6,4
chr1	36009078	pbsv.INS.1072	T	TGTTCATGATTCTTTTTTTTTTTTTTTTTTTTTTTTGAGACGGAGTCTCGCTCTGTCGCCCAGGCTGGAGTGCAGTGGCGGGATCTCGGCTCACTGCAAGCTCCGCCTCCCGGGTTCACGCCATTCTCCCGCCTCAGCCTCCCAAGTAGCTGGGACTACAGGCGCCCGCCACTACGCCCGGCTAATTTTTTGTATTTGTAGTAGAGACGGGGTTTCACCATTTTAGCCGGGATGGTCTCGATCTCCTGACCTCGTGATCCGCCCGCCTCGGCCTCCCAAAGTGCTGGGATTACAGGCGTGAGCCACCGCGCCCGGCC	.	PASS	SVTYPE=INS;END=36009078;SVLEN=316;SVANN=ALU	GT:AD:DP:SAC	0/1:11,10:21:5,6,3,7
chr1	36210726	pbsv.INS.1073	T	TATATATCATATATATATATCATATATATATCATATATATATATCATATATATATATGATATATATATCATATATATATCATATATATATATGATATATATATATA	.	PASS	SVTYPE=INS;END=36210726;SVLEN=105	GT:AD:DP:SAC	0/1:12,15:27:3,9,7,8
chr1	36210726	pbsv.INS.1074	T	TATATATCATATATATATCATATATATATATATCATATATATATCATATATATATATCATATATATATCATATATATATATCATATATATATCATATATATATATATCATATATATATCATATATATATATCATATATATATCATATATATATATATCATATATATATCATATATATATATCATATATATATCATATATATATCATATATATATATCATATATATATATATGATATATATATATG	.	PASS	SVTYPE=INS;END=36210726;SVLEN=244	GT:AD:DP:SAC	0/1:15,12:27:7,8,3,9
chr1	36213955	pbsv.DEL.1075	GAAAGAAGGAAAGAGAAAGAAAGAAAGAAAGAAAGAAAGAAAGGAAAGAAAGAAAGAAAGAAA	G	.	PASS	SVTYPE=DEL;END=36214017;SVLEN=-62	GT:AD:DP:SAC	0/1:15,16:31:5,10,4,12
chr1	36243928	pbsv.DEL.1076	CCCCCCCACCTCCCTCCCGGATGGGGCGGCTGGCGGGCGGGGGGCTGAA	C	.	PASS	SVTYPE=DEL;END=36243976;SVLEN=-48	GT:AD:DP:SAC	0/1:17,13:30:12,5,6,7
chr1	36266850	pbsv.DEL.1077	ATATTTATTTATTTATTTATT	A	.	PASS	SVTYPE=DEL;END=36266870;SVLEN=-20	GT:AD:DP:SAC	0/1:15,13:28:11,4,7,6
chr1	36267649	pbsv.DEL.1078	AGGAGGCCAGAGCAGATTCTTTTGTTATTTGTTAACTGATACTAGGGCTTGAAAGGAGGTAAGTCAAGAAGAGGTAGGATGGGCTCCCTGCTGGATAGACGGGAGCCCATATTCCCCGCACCCACTCACAGAATACGGGGCATCCGGGGGCTTTCGGAGACTGAGTTCTGTTAGAAAAGGTCTGTTTTACAACTGGGAATCCAAAACATCCAAAGTGAATAGCAGTACTT	A	.	PASS	SVTYPE=DEL;END=36267878;SVLEN=-229	GT:AD:DP:SAC	0/1:11,15:26:5,6,11,4
chr1	36270571	pbsv.INS.1079	G	GGTTTTTTTTTTTTTTTTTTTTTTTT	.	PASS	SVTYPE=INS;END=36270571;SVLEN=25	GT:AD:DP:SAC	0/1:15,11:26:8,7,6,5
chr1	36283616	pbsv.DEL.1080	TGCTGTTTATTTCAGATGAGTATCTAGAATCCTTGTCTTAGATGAATTGATTA	T	.	PASS	SVTYPE=DEL;END=36283668;SVLEN=-52	GT:AD:DP:SAC	1/1:0,24:24:0,0,13,11
chr1	36403220	pbsv.DEL.1081	TTTTATATATATATATATATATATATATATATA	T	.	PASS	SVTYPE=DEL;END=36403252;SVLEN=-32	GT:AD:DP:SAC	1/1:0,29:29:0,0,18,11
chr1	36496676	pbsv.INS.DUP.1082	T	<DUP>	.	PASS	SVTYPE=DUP;END=36496704;SVLEN=28	GT:AD:DP:SAC	1/1:1,18:19:1,0,10,8
chr1	36521985	pbsv.INS.DUP.1083	C	<DUP>	.	PASS	SVTYPE=DUP;END=36522023;SVLEN=38	GT:AD:DP:SAC	0/1:19,10:29:12,7,4,6
chr1	36543953	pbsv.INS.DUP.1084	A	<DUP>	.	PASS	SVTYPE=DUP;END=36544169;SVLEN=216	GT:AD:DP:SAC	0/1:17,5:22:6,11,4,1
chr1	36544159	pbsv.INS.DUP.1085	A	<DUP>	.	PASS	SVTYPE=DUP;END=36544373;SVLEN=214	GT:AD:DP:SAC	0/1:17,5:22:8,9,2,3
chr1	36544162	pbsv.DEL.1086	TGTATTCTAAAATGTATATGGAATATACATCATAT	T	.	PASS	SVTYPE=DEL;END=36544196;SVLEN=-34	GT:AD:DP:SAC	0/1:11,11:22:7,4,3,8
chr1	36544361	pbsv.INS.1087	C	CTATATATATATATATATATATATATATATATA	.	PASS	SVTYPE=INS;END=36544361;SVLEN=32	GT:AD:DP:SAC	0/1:14,8:22:4,10,6,2
chr1	36544659	pbsv.DEL.1088	GTATTATATATACACATATATAATATA	G	.	PASS	SVTYPE=DEL;END=36544685;SVLEN=-26	GT:AD:DP:SAC	0/1:10,9:19:6,4,2,7
chr1	36546873	pbsv.DEL.1089	AAGAAGAAGAAGAAGAAGAAGAAGG	A	.	PASS	SVTYPE=DEL;END=36546897;SVLEN=-24	GT:AD:DP:SAC	0/1:9,9:18:5,4,2,7
chr1	36632572	pbsv.DEL.1090	ATATATATATATATATATATGTGTATATATATATAT	A	.	PASS	SVTYPE=DEL;END=36632607;SVLEN=-35	GT:AD:DP:SAC	0/1:11,24:35:4,7,11,13
chr1	36682224	pbsv.INS.DUP.1091	T	<DUP>	.	PASS	SVTYPE=DUP;END=36682252;SVLEN=28	GT:AD:DP:SAC	1/1:0,25:25:0,0,10,15
chr1	36688529	pbsv.DEL.1092	CAAGGGGAAGGGGTGTGGGAAGGGGAAGGGAAATGGGAAGGGGAAGGAGTATGGG	C	.	PASS	SVTYPE=DEL;END=36688583;SVLEN=-54	GT:AD:DP:SAC	1/1:1,21:22:0,1,11,10
chr1	36700445	pbsv.DEL.1093	TCCCTCCCTTCCTTCCTTTTTTCCTTCCTTCCCTCCCTCCCTCCCTTCCTTTTTTCCTTCTTTCCTTCTTTTTTCCTTCCTTCCTTCCCTCCCT	T	.	PASS	SVTYPE=DEL;END=36700538;SVLEN=-93	GT:AD:DP:SAC	1/1:1,24:25:1,0,11,13
chr1	36715910	pbsv.DEL.1094	GTTGGTCCCGCCTGCTGGGGATTCAGGGACCAACTTCACCAGGCCCTTGTTCTTCTTGGCAGCACCA	G	.	PASS	SVTYPE=DEL;END=36715976;SVLEN=-66	GT:AD:DP:SAC	0/1:13,14:27:8,5,8,6
chr1	36746065	pbsv.INS.1095	T	TAAGAAGTCATTATCTGAGGCCGGGCGCGGTGGCTCACGCCTGTAATCCCAGCACTTTGGGAGGCCGAGGCGGGTGGATCATGAGGTCAGGAGATCGAGACCATCCTGGCTAACAAGGTGAAACCCCGTCTCTACTAAAAATACAAAAAATTAGCCGGGCGTGGTGGCGGGCGCCTGTAGTCCCAGCTACTCGGGAGGCTGAGGCAGGAGAATGGCGTGAACCCGGGAAGCGGAGCTTGCAGTGAGCCGAGATTGCGCCACTGCAGTCCGCAGTCCGGCCTGGGCAACAGAGCGAGACTCCGTCTCAAAAAAAAA	.	PASS	SVTYPE=INS;END=36746065;SVLEN=314	GT:AD:DP:SAC	0/1:17,15:32:6,11,9,6
chr1	36793822	pbsv.INS.1096	T	TTGGGTGGATGGATGGATCGATGGATGGATGGATGGATGGTTGGGTGGATGGATGGATCGGTGGATGGATGGATGGATGGATGGGTGGGTGGACGGATGGATCGGTGGATGGATGAATGGGTGGATGGATGGATGGATGGGTGGATGGATGGATGGGTGGATGGACGGATGGATGGATGGGTGGACAGATGGATGGGTGGGTTGATGGATGGATGGTGGATGGATGGATGGATGGATGGGTGGATGGGTGGATGGATGGATGGATGGGTGGATGGATGGAGGGGTGGATGGATGGATGGATGGGTGGGTGGATGAATGGGTGGTTGGATGGATGGATGGATGGATGGGTGGATGGGTAGATGGATGGATGGGTGGGTGGATGGATGGCTGGGTGGATGGGTGGATGGATGGATGGGTGGGTGGATGGATGGCTGGGTGGATGGATGGGTGGATGGATGGATGGATGGATGGATGAATGGGTGGATGGATGGATGGATGGATGGATGGGTGGATGGGTGGATGGATGGATGGGTGGGTGGATGGATGGATGGGTTGGTGGATGGATGGATGTATGGGTGGATGTATGTATGTATGTATGTATGGGTGGGTGGATGGATAGATGGATGGATGGATGGGCGGATGGATGGATGGGTGGGTGGGTGGATGGATGGGTGGATGGATGAATGGGTGGATGGGTGGATGGATGGATGGGTGGGTGGATGGATGGGTGGATGGATGGATGGGTGGATGGATGGATGGGTGGGTGGGTGGATGGATGGA	.	PASS	SVTYPE=INS;END=36793822;SVLEN=779	GT:AD:DP:SAC	1/1:2,29:31:2,0,10,19
chr1	36957454	pbsv.INS.1097	T	TGTGAGCCTGTGTGCCCTGTGACTCTGTGCCCTGTGAGCCTGTGTGCCCCATGACTCTGTGCCCCTTGAGTCTGTGTGCCCGTGAGTCTCTGCCCCATGAGCCTGTGTGCTCTGAATCTGTGCCCCGTGAGCCTGTGTGCTCCGTGAGTCTGTGCCCCGTGAGCCTGTGTGCCCCGTGAGCCTGTGTGTCCCGTGAGCCATGTGCCTCATGACTCTGTGCCCCGTGAGCCTGTGTGCCCTGTGAGTCTATGCCCCATGAGCATGTGTGCCCCATGACTCTGCGCCCCATGACTCTGTGCCCC	.	PASS	SVTYPE=INS;END=36957454;SVLEN=301	GT:AD:DP:SAC	0/1:9,14:23:4,5,8,6
chr1	36957567	pbsv.DEL.1098	GTGAGTCTGTGCCCTGTGAGTCTCTGTGCCCCGTGAGCCTGTGTGCCCTGTGACTGTGCCCCGTAAGCCTGTGCCCCATGAGCATCTGTGATCTGTGAGTCTGTGCCCCGTGACTCTGTGCCCCATGAG	G	.	PASS	SVTYPE=DEL;END=36957695;SVLEN=-128	GT:AD:DP:SAC	0/1:16,7:23:10,6,2,5
chr1	36958604	pbsv.DEL.1099	ACCTGTGTGCCCTGTGAGCCTGTGTGCCCTGTGACTGTGTGCCCAATGAGCCTGTGTCCCGTGAGCCTGTGTGCCCTGTGAGTCTGTGCCTTGTGACTCTGTGCCCCATGACTCTGTGCCCCGTGAGCCTGTGTGTCCCATGAACCTGTGTGCCCTGCGAGCCTGTGTGCCCTGTGACTGTGTGCCCAATGAGCCTGTGTCCCGTGAGCCTGTGTGCCCTGTGAGTCTGTGCCTTGTGACTCTGTGCCCCATGAGCCTGTGTGTCCTGTGAGCCTGTGTGCCCTGTGAGTCTGTGCCTTGTGACTCTGTGCCCCATGAGCCTGTGTGCCCTGTGAGCCTGTGTGCCCTGTGAGCCTGCACCCCATGAGCCTCTGTGACCTGTGAGTTTGTGAGTCTGTGCCCCGTGACTCTGTGCCCCATGAGCCTGTGTGCCCTGTGAGTCTGTGTGCCCTGTGAGCCTGCACCCCATGAGCGTCTATGACCTGTGAGTCTGTGAGTCTGTGCCCCATGACTCTGTGCCCCATGAACCTGTGTGTCCTGTGAGCCTGTGTGCCCTGTGAGCCTGTGTGTCCCATGACTCTGTGTCCCGTGAGCCTGTGTGCCCTGTGAACCTGTGTGCCCCATGACTCTGTGTCCCATGACCTGTGTGTCCGGTAAGTCTGTGCCCCGTGAGCCTGTGCCTGTGAGCCTGTGCCCTGTGAGCCTCTGTGCCCCATGACTCTGTGTGCCCGGTGAGCCTGTGTGTCCCGTGAGCCTGTGTGCCCTGTGAGTCTGTGTGCCCTGTGAGCCTGCACCCCATGAGCCTCTGTGATCTGTGAGTCTGTGAGTCTGTGCCCCGTGACTCTGTGCCCCATGAGCCTGTGTGGCCCCTGACTCTGTGCCCTGTGAGCCTGTGTGCCCTGTGACTGTGTGCCCTGTGAGCCTGTGTGCCCTGTAAGCCTGGGTGTCCCATGACTGTGTGCTCCATGAGCCTGTGTGCCCCATGACTCTGTACCCCATGAGCCTGTGTGCCCCGTAACTCTGTGCCCTGTGAGCCTATGTGTCCCATAAGCTTGTATGCCCTGTGAGTCTGTGTGCCCTGTGACTCTGTGCCCCTTGAGCCTGTGTGCTTTGTGAGTCGGTGTGTCCCATGAGTCTGTGCGCCCCATTGAGTCTGTGTGCCCTGTGAGCCTGTGTGCCCTGTGAGCCTGTGTACCCCATGACTCTGTGCCCCATGAGCCTGTGTGCCCTGTGAGTCTGTGTGCCCTGTGAGCCTGTGTGCCCCATGAGCCGTGTGCCCCATGATTCTGTGCCCCATGAGCCTGTGTGCCCTGTGAGCCTGTGTGCCCCATGACTCTGTGCCCTGTGAGCCTGTGTGCCCTGTGAGTCTATGCCCCATGAGCCTCTGTGCCCCGTGAGTCTGTGTGCCCCATAAGTCTGTGTGCCCCGCGAGTCTGTGTGCCCTGTGAGCCTGTGTGCCCTGTGAGCCATGTGCCCCATGACTCTGTGCCCCATAAGCCTGTGTGCTCTGTGAGTCTGTGCCTCGTGAGCCTGTGCCCCTTGAG	A	.	PASS	SVTYPE=DEL;END=36960147;SVLEN=-1543	GT:AD:DP:SAC	0/1:11,14:25:3,8,7,7
chr1	37102938	pbsv.INS.1100	G	GGAGGAGGAGGAAGAGGAGGAGGAGGAAGAGGAGGAGGAGGAAGAGGAGGAGGAAAAGGAGGAGGAGGAAAAGGAGGAGGAGGAAGAA	.	PASS	SVTYPE=INS;END=37102938;SVLEN=87	GT:AD:DP:SAC	1/1:1,23:24:1,0,10,13
chr1	37128265	pbsv.INS.DUP.1101	G	<DUP>	.	PASS	SVTYPE=DUP;END=37128322;SVLEN=57	GT:AD:DP:SAC	1/1:1,24:25:1,0,12,12
chr1	37131772	pbsv.DEL.1102	TCCTTCCTTCCTTCCTTCCTTCCTTCCC	T	.	PASS	SVTYPE=DEL;END=37131799;SVLEN=-27	GT:AD:DP:SAC	1/1:0,26:26:0,0,14,12
chr1	37190719	pbsv.INS.1103	G	GCTCTCTCTCTCTCTCTCTCT	.	PASS	SVTYPE=INS;END=37190719;SVLEN=20	GT:AD:DP:SAC	1/1:0,23:23:0,0,11,12
chr1	37288392	pbsv.DEL.1104	TGGACTTCATTCTGTAGACTCTCAGGGGCCC	T	.	PASS	SVTYPE=DEL;END=37288422;SVLEN=-30	GT:AD:DP:SAC	1/1:1,24:25:1,0,14,10
chr1	37307349	pbsv.DEL.1105	CGGGGAGAAGGAAAGAACAAGGTAGAA	C	.	PASS	SVTYPE=DEL;END=37307375;SVLEN=-26	GT:AD:DP:SAC	0/1:18,17:35:7,11,9,8
chr1	37365408	pbsv.INS.1106	C	CATATATATATATATATATATATATATATATATATAT	.	PASS	SVTYPE=INS;END=37365408;SVLEN=36	GT:AD:DP:SAC	0/1:7,12:19:3,4,5,7
chr1	37384463	pbsv.DEL.1107	AAAAGTAAGAAAGAAAGAAAGAAAGAAAG	A	.	PASS	SVTYPE=DEL;END=37384491;SVLEN=-28	GT:AD:DP:SAC	1/1:1,19:20:0,1,10,9
chr1	37427552	pbsv.DEL.1108	AGAAAGAAAGAAAGAAGGAAG	A	.	PASS	SVTYPE=DEL;END=37427572;SVLEN=-20	GT:AD:DP:SAC	0/1:16,9:25:7,9,2,7
chr1	37446180	pbsv.INS.1109	A	ACCTCCCTCCCTCTTTCCCTCTTTCCCTCTCTCTCTCCCTCCCTCTCTTCCTCTCTCTCTCCCTCTCTCCCTCTCTCTGTCCCTCTCTCCCTCTCTCTCTCTCCCTCTCTCTCTCCCTCTTTCCCTTTCTCTCTCCCCATCTCTCTTCCTCTCTCCCTCCCTCTCTCACTCTCTCCCTCCCTCCCTCTCTCCCACTGTCCCTCCCTCTCTCCCTCCCTCTCTCCCTCCGTCCCTCTGTCTCTCCCTCTTTCCCTCTCTCCTTCCCTGTCTCTTCCTCTCTTCCTCCCTCTCTCCCTCTCTCCCTTCCTCTCTCCCTCTCTCTCTCCCTCCCTGTCTCTGTCTCTCTTCCTCCCTCTCTCCCTCTCTCTCTCCCTCTCTCCCTCTGTCCCTCTCTCTCCCTCTTTCCCTCTCTCCCTTTGTCCCTCTCTCTCTCCCTCTTTCCCTCTCTCTCCCTCTCTTTCTCTCTGCCTCTGTCCCTCTCTCTCTCCTTCTCTCCCTCCCTCTGTCCCTCTCTCTCTCCCTTTCCCTCCCTCCCTGTCTCTTCCTCTCTTCCTCCGTCTCTCTCTCTCCCTCCCTCTCTCTCTCCCTTCCCTCCCTCTGTCCCTCTCTCTCTCCCTCTGTCCTTCTCTCTCTCCCTCTTTCCCTCTCTC	.	PASS	SVTYPE=INS;END=37446180;SVLEN=649	GT:AD:DP:SAC	0/1:7,9:16:6,1,5,4
chr1	37446180	pbsv.INS.1110	A	ACCTCCCTCCCTCTTTCCCTCTTTCCCTCTCTCTCTCCCTCCCTCTCTTCCTCTCTCTCTCCCTCTCTCCCTCTCTCTGTCCCTCTCTCCCTCTCTCTCTCTCCCTCTCTCTCTCCCTCTTTCCCTTTCTCTCTCCCCATCTCTCTTCCTCTCTCCCCGTCTCTCTCCATCCCTCCCTCCCTCTCTCCCTCTGGCCCTCTCTCTCTCCCTCTTTCCCTTTCTCTCTCCCCGTCTCTCTTCCTCTCTCCCCGTCTCTCTCCATCCCTCCCTCCCTCTCTCCCTCTGGCCCTCTCTCTCTCCCTCTTTTCCTCTCTCCCTGTCTCTCTTCTTCTCTCCCTCCCTCTCTTCCTGTCTCCTTCCCTCCCTCCCTCTCTTCCTCTCTCCTTCCCTCCCTCTCTCTCTCCCTCCTCCCTCTCTCCCTCTCTCTCCTCCTCCCTCCCTCTCTCCCTCTATCCCTTTCTCCTTCTTTCCCTCTCTCTCTCCCCATCTCTCTTCCTCTCTCCCTCCCTCTCTCACTCTCTCCCTCCCTCTCTCCCACTGTCCCTCCCTCTCTCCCTCCCTCTCTCCCTCCGTCCCTCTGTCTCTCCCTCTTTCCCTCTCTCCCTCCCTGTCTCTTCCTCTCTTCCTCCCTCTCTCTCCCTCTCTCCCTTCCTCTCCCTCTCTCTCTCCCTCTCTGTCTCTGTCTCTCTTCCTCCCTCTCTCCCTCTCTCTCTCTCTCCCTCTCTCCCTCTGTCCCTCTCTCTCCCTCTTTCCCTCTCTCCCTTTGTCCCTCTCTCTCTCCCTCTTTCCCTCTCTCTCCCTCTCTTTCTCTCTGCCTCTGTCCCTCTCTCTCTCCTTCTCTCCCTCCCTCTGTCCCTCTCTCTCTCCCTTTCCCTCCCTCCCTGTCTCTTCCTCTCTTCCTCCGTCTCCCTCTCTCTCTCCCTTCCCTCCCTCTGTCCCTCTCTCTCTCCCTCTGTCCTTCTCTCTCTCCCTCTTTCCCTCTCTC	.	PASS	SVTYPE=INS;END=37446180;SVLEN=984	GT:AD:DP:SAC	0/1:9,7:16:5,4,6,1
chr1	37481463	pbsv.INS.1111	C	CCCATCCCCAAGGAGCTATGCATTCCTGGTGAATGTTTGTTAGAAATCTTCCTTCCAGAGAAGGGTCAGGGAGCTGGTGTGGAGGGGCTT	.	PASS	SVTYPE=INS;END=37481463;SVLEN=89	GT:AD:DP:SAC	0/1:11,11:22:5,6,6,5
chr1	37535230	pbsv.INS.1112	T	TTATATATATATATATATATATATATATATATATATA	.	PASS	SVTYPE=INS;END=37535230;SVLEN=36	GT:AD:DP:SAC	1/1:0,19:19:0,0,11,8
chr1	37611748	pbsv.INS.1113	C	CTTATCCCCATACTAGTTATTATCGAAACCATCAGCCTACTCATTCAACCAATAGCCCTGGCCGTACGCCTA	.	PASS	SVTYPE=INS;END=37611748;SVLEN=71	GT:AD:DP:SAC	1/1:0,19:19:0,0,10,9
chr1	37742573	pbsv.DEL.1114	TGAGAATGGCAGAGTGGACAGACAGAAAAAACCTAGGTCCTTGAGGACACTTTTGAGCTGCTGAATGAACCAAGCTTTAACTCTAGCCCTCTTATGTGAGCTAAGAAATCATTTAAGTTAAAGTCAGTTAGGGCCCAGCACTGTGGCTCATGCCTATAATCCCA	T	.	PASS	SVTYPE=DEL;END=37742736;SVLEN=-163	GT:AD:DP:SAC	0/1:13,16:29:5,8,4,12
chr1	37753647	pbsv.DEL.1115	CGGGAGCAGGGGCGAGCGGGAGCAGGGGTGAGT	C	.	PASS	SVTYPE=DEL;END=37753679;SVLEN=-32	GT:AD:DP:SAC	0/1:17,17:34:8,9,6,11
chr1	37775710	pbsv.INS.1116	C	CCCAGATTGGGTTTTTTTTGTTTTTTTTGTTTGTTTTGTTTGTTTTTTTTAAATTTATTTTTTTATTGATAATTCTTGGGTGTTTCTCACAGAGGGGGATTTGGCAGGGTCATGGGACAATAGTGGAGGGAAGGTCAGCAGATAAACAAGTGAACAAAGGTCTCTGGTTTTCCTAGGCAGAGGACCCTGCGGCCTTCCGCAGTGTTTGTGTCCCTGGGTACTTGAGATTAGGGAGTGGTGATGACTCTTAACGAGCATGCTGCCTTCAAGCATCTGTTTAACAAAGCACATCTTGCACCGCCCTTAATCCATTTAACCCTGAGTGGACACAGCACATGTTTCAGAGAGCACAGGGTTGGGGGTAAGGTCACAGATCAACAGGATCCCAAGGCAGAGGAATTTTTCTTAGTGCAGAACAAAATGAAAAGTCTCCCATGTCTACTTCTTTCTACACAGACACGGCAACCATCCGATTTCTCAATCTTTTCCCCACCTTTCCCGCCTTTCTATTCCACAAAGCCGCCATTGTCATCCTGGCCCGTTCTCAATGAGCTGTTGGGCACACCTCCCAGACGGGGTGGTGGCCGGGCAGAGGGGCTCCTCACTTCCCAGTAGGGGCGGCCGGGCAGAGGCGCCCCTCACCTCCCGGACGGGGCGGCTGGCCGGGCAGGGGGCCGACCCCCCCCACCTCCCTCCCGGACGGGCGGCTGGCGGGCGGGGGCCCCCCCCCACCTCCCTCCCGGACGGGGCGGCTGGCCAGGCGGGGGGCCGACCCCCCCACCTCCCTCCCGGACGGGGCGGCTGGCCGGGCAGAGGGGCTCCTCACTTCCCAGTAGGGGCGGCCGGGCAGAGGCGCCCCTCACCTCCCGGACAGGGCGGCTGGCTGGGCGGGGGGGCTGACCCCCCCCACCTCCCTCCCGGACGGGGCGGCTGGCCGGGCGGGGGGCTGACCCCCCCACCTCCCTCCCGGACGGGGCGGCTGGCCGGGCAGAGGGGCTCCTCACTTCCCAGTAGGGGCGGCCGGGCAGAGGCGCCCCTCACCTCCCGGACGGGGCGGCTGGCCGGGCAGGGGGGCCGACCCCCTCCCACCTCCCTCCCGGACGGGGCGGCTGGCCGGGCGGGGGGCCGACCCCCCCACCTCCCTCCCGGACGGGGCGGCTGGCCGGGCGGGGGGCCGACCCCCCCACCTCCCTCCGGGACGGGGCGGCTGGCCGGGCAGAGGGGCTCCTCACTTCCCAGTAGGGGCGGCCGGGCAGAGGCGCCCTTCACCTCCCGGACAGGGCGGCTGGCTGGGCGGGGGGGCTGACCCCCCCACCTCCCTCCCGGACGGGGCGGCTGGCCGGGTTGGGGGGCTGACCCCCCCATCTCCCTCCCGGACGGGGTGGCTGGCCGGGCTGAGGGGCTCCTCACTTCCCAGTAGGGGCGGCCGGGCAGAGGCGCCCCTCACCTCCCGGACGGGGCGGCTGGCCGGGCGGGGGGCTGACCCCCCCACCTCCCTCCCGGATGGCACGGCTGGCCAGGCGGGGGGCTGACCCCCCCACCTCCCTCCCGGATGGCACGGCTGGCCGGGCGGGGGGGCTGACCCCCCACCTCCCTCCCGGATGGGGCGGCTGGCCGGGCGGGGGGCTGACCCCCCCCACCTCCCTCCCGGACGGGGTGGCTGCCGGGCGGAGACGCTCCTCACTTCCCAGATGGGGTGGCTGCCGGGCGGAGAGGCTCCTCACTTCTCAGACGGGGTGGTTGCCAGGCAGAGGGTCTCCTCACTTCTCAGACGGGGCGGCCGGGCAGAGACGCTCCTCACCTCCCAGACGGGGTCTCGGCCGGGCAGAGGCGCTCCTCACATCCCAGATGGGGTGGCGGGGCAGAGGCGCTCCCCACATCTCAGACGATGGGCGGCCGGGCAGAGACGCTCCTCACTTCCTAGATGTGATGGCGGCTGGGAAGAGGCGCTCCTCACTTCCTAGATGGGATGGCGGCCGGGCGGAGACGCTCCTCACTTTCCAGACTGGGCAGCCAGGCAGAGGGGCTCCTCACATCCCAGACGATGGGCGGCCAGGCAGAGACACTCCTCACTTCCCAGACGGGGTGGCAGCCGGGCAGAGGCTGCAATCTCGGCACTTTGGGAGGCCAAGGCAGGCGGCTGCTCCTTGCCCTCGGGCCCCGCGGGGCCCGTCCGCTCCTCCAGCCGCTGCCTCCCGGGCGGCGCTCGCCGGCGCGGCGGCAAAGACTCTATTAATTCTTTATTTAGAGATGGAGTCTCACTCTGTCGACAAGCTGGAATGCAGTGGTACAATCTCGGCTCACTACAACCTCCGATTCCCTGGTTCAAGTGATTCTCCTGCCTCAGCCTCCCAAGTAGCTGGAATTACAGGCACCGCCACCATGCCTGGCTATATTTTTGTATTTTTAGTAGAGACGGGGTTTCACCATGTT	.	PASS	SVTYPE=INS;END=37775710;SVLEN=2432	GT:AD:DP:SAC	1/1:0,18:18:0,0,12,6
chr1	37967099	pbsv.INS.1117	T	TAGAAAAATTAGACCGGGCGCGGTGGCTCACGCCTGTAATCCTAGCACTTTGGGAGGCCGAGACGGGTGGATCACGAGGTCAGGAGATCGAGACCATTCTGGCTAACACGGTGAAACCTCGTCTCTACTAAAAATACAAAAAAAATAGCTGGGCGTGGTGGCGGGCGCCTGCAGTCCCAGCTACTCGGGAATGAGGCAGGAGAATGGCGTGAACCCGGGAGGTGGAGCGTGCAGTGAGCCAAGATCGCGCCACTGCACTCCAGCCTGGGGACAGAGCGACACTCCGTCTCAAAAAAAAAAAAAAAAAAAAAAAAAAAAGAAA	.	PASS	SVTYPE=INS;END=37967099;SVLEN=321	GT:AD:DP:SAC	1/1:2,17:19:0,2,7,10
chr1	38012048	pbsv.INS.1118	G	GTTTTTTTTTTTTTTTTTTTTTTTTTTTTTTTTTTT	.	PASS	SVTYPE=INS;END=38012048;SVLEN=35	GT:AD:DP:SAC	0/1:13,13:26:7,6,5,8
chr1	38342505	pbsv.DEL.1119	TTTCTTTCTTTCCTTCCTTCCTTCC	T	.	PASS	SVTYPE=DEL;END=38342529;SVLEN=-24	GT:AD:DP:SAC	0/1:16,18:34:10,6,10,8
chr1	38485067	pbsv.INS.1120	T	TCTTTAGTGATGGGGTCTTGCTCTGTCATACAGGCTGGAGTACAGTGGTGCAATCATAGCTCACTGCAGCCTCAAA	.	PASS	SVTYPE=INS;END=38485067;SVLEN=75	GT:AD:DP:SAC	1/1:0,22:22:0,0,10,12
chr1	38562619	pbsv.DEL.1121	CAAAAAAAAAAAAAAAAAAAAAAAAA	C	.	PASS	SVTYPE=DEL;END=38562644;SVLEN=-25	GT:AD:DP:SAC	0/1:13,12:25:8,5,5,7
chr1	38574129	pbsv.DEL.1122	GGATGGATAGATAGATAGATAGATAGATA	G	.	PASS	SVTYPE=DEL;END=38574157;SVLEN=-28	GT:AD:DP:SAC	0/1:12,16:28:6,6,6,10
chr1	38729592	pbsv.INS.1123	G	GAGGAAGGAAAGAAGGATGGA	.	PASS	SVTYPE=INS;END=38729592;SVLEN=20	GT:AD:DP:SAC	1/1:1,27:28:0,1,18,9
chr1	38829924	pbsv.INS.1124	T	TAAAACTGAAATTCCTCCCTCTCCCTCTCCCTCTCTCCCTCTCTCCCTCTCTCCCTCTCTCCCTCTCTCCCTCTCTCCCTCTCTCCCTCTCTCCCTCTCTCCCTCTCCCTCTCCCCACGGTCTCCCTCTCATGCGGAGCCGAAGCTGGACTGTACTGCTGCCATCTCGGCTCACTGCAACCTCCCTGCCTGATTCTCCTGCCTCAGCCTGCCCAGTGCGCCGCCACGCCTGACTGGTTTTGGTGGAGACGGGGTTTCGCTGTGTTGGCCGGGCCGGTCTCCAGCCCCTAACCGCGAGTGATCCGCCAACCTCGGCCTCCCGAGGTGCCGGGATTGCAGACGGAGTCTCGTTCACTCAGTGCTCAATGGTGCCCAGGCTGGAGTGCAGTGGCGTGATCTCGGCTCACTACAACCTACACCTCCCAGCCGCCTGCCTTGGCCTCCCAAAGTGCCAAGATTGCAGCCTCTGCCCGGCTGCCACCCCGTCTGGGAAGTGAGGAGTGTCTCTGCCTGGCCGCCCATCGTCTGGGATGTGAGGAGCCCCTCTGCCTGGCTGCCCAGTCTGGAAAGTGAGGAGCGTCTCCGCCCGGCCGCCATCCCATCTAGGAAGTGAGGAGCGCCTCTTCCCAGCCGCCATCACATCTAGGAAGTGAGGAGCGTCTCTGCCCGGCCGCCCATCCTCTGAGATGTGGGGAGCGCCTCTGCCCCGCCGCCCCATCTGGGATGTGAGGAGCGCCTCTGCCTGGCCGAGACCCCGTCTGGGAGGTGAGGAGCGTCTCTGCCCGGCCGCCCCATCTGAGAAGTGAGGAGACCCTCTGCCCGGCAACCACCCCGTCTGAGAAGTGAGGAGCCCCTCCGCCCGGCAGCTGCCCCGTCTGAGAAGTGAGGAGCCTCTCCGCCCGGCAGCCACCCCATCTGGGAAGTGAGGAGCATCTCCGCCCGGCAGCCACCCCGTCCGGGAGGGAGGTGGGGGGGGTCAGCCCCCCGCCCGGCCAGCCGCCCCGTCCGGGAGGGAGGTGGGGGGGTCAGCCCCCCGCCTGGCCAGCCGCCCTGTCCGGGAGGGAGGTGGGGGGGTGAGCCCTCCGCCCGGCCAGCCGCCCCGTCTGGGAGGTGAGGGGCGCCTCTGCCCGGCCGCCCCTACTGGGAAGTGAGGAGCCCCTCTGCCCGGCCACCACCCCGTCTGGGAGGTGTGCCCAACAGCTCATTGAGAACGGGCCAGGATGACAATGGCGGCTTTGTGGAATAGAAAGGCGGGAAAGGTGGGGAAAAGATTGAGAAATCGGATGGTTGCCGTGTCTGTGTAGAAAGTAGACATGGGAGACTTTTCATTTTGTTCTGCACTAAGAAAAATTCCTCTGCCTTGGGATCCTGTTGATCTGTGACCTTACCCCCAACCCTGTGCTCTCTGAAACATGTGCTGTGTCCACTCAGGATTAAATGGATTAAGGGCGGTGCAAGATGTGCTTTGTTAAACCGATGCTTGAAGGCAGCATGCTCGTTAAGAGTCATCACCAATCCCTAATCTCAAGTAATCAGGGACACAAACACTGCGGAAGGCCGCAGGGTCCTCTGCCTAGGAAAACCAGAGACCTTTGTTCACTTGTTTATCTGCTGACCTTCCCTCCACTATTGTCCCATGACCCTGCCAAATCCCCCTCTGTGAGAAACACCCAAGAATTATCAATAAAAAAATAAATTAAAAAAAAAATAAAAAATAAAATAAAAAAAAAA	.	PASS	SVTYPE=INS;END=38829924;SVLEN=1729;SVANN=SVA	GT:AD:DP:SAC	0/1:10,4:14:6,4,1,3
chr1	38882847	pbsv.INS.1125	C	CATAGATATGGATATCTATGA	.	PASS	SVTYPE=INS;END=38882847;SVLEN=20	GT:AD:DP:SAC	0/1:17,9:26:6,11,5,4
chr1	38902247	pbsv.DEL.1126	CCAGGCTGGAACGCAGTGGCATGATCA	C	.	PASS	SVTYPE=DEL;END=38902273;SVLEN=-26	GT:AD:DP:SAC	0/1:9,12:21:5,4,10,2
chr1	38945846	pbsv.INS.1127	G	GTCCCAGCTACTCGGGAGGCTGAGGCACAAGAATCGCTTGAACCTGGGAGGCTGAGGTTGCAGTGAGCTGAGATCGTACCACTGCACTCCAGCCTGGGTGACAGAGTGGGACTCTGTCTCAAAAAAAAAAAAAAGAAAGAAAGAAAGAAAAAGAAAAGTCATCTCAGAAAGAATAGATGGCAGCCTGTGGTTGAGTTAGTCTTTCCTGGATCTGGAGAAAGGAAGTGGGGCTCAGCGAAAGCCTGTCTGTGTATTTCACAAATGTGGCTTTTCCTCTACAGATATAAATCTCCTCCACAAAAAAGCAGCTTTTCAGGGCTATTCCTGTCTGCAGGCCCTCTGAATAGCCATATCAAAACAAGTCAAAGAAGTATATTTTGGGGTGAAATATTTTTGGTTTCTTTTCACACCAGCAAGGGCCATGCAGAGTATAGAGCAAGGGAAAATAAGAGGAAAGGCCAGAACCGAGAGCCAAGCACACTGTCCACCACAGGGACAGAGCAGGGAGAAAGGACTCAGATGGCACAAAAGCAACCAAGCACTGGAAGGGACAGAGTAGTAGAAGGAGGAAACTGGGAGGTGCCTGGGGCACTCATGTCGGGCACTGAGGCTTTCTGTAGGGAGCTTATACCTACATATGTATAAGGAAGTTACACCTCATCCACATTTTCTAACTAAAGTAGGTGGCAAGGATACCTGCTACGAGTTAGGAGGAGAGAGACTGGATGGAAGATTGAAGGAAATTGACAACTGCTTAAAAAAAAACAGCTGAGAGGAGAGAAAAGTGACCAAAGCAAGGTAGAAGCTCACAGAGGGATGCCAAGAATCACATCAAAATGGCACAGATCAACAAGCAGGCAAGAATGAGGGACCCTCAAGGAGTGAGAAACTGGGGAAACCAGGTCCTGTCCTGAGTGATATGTTAGTAAGATCAATGCGGCATGGGTGAGAGCCGGGCGAATGCCGCCAGCAATCATTTAGCACCCAGGACTGGAGACAGCTTTCACGTAAGATGAAAAATGTTGACTGGGCGCGGTAGCTCACGCCTGTAATCCCAGCACTTTAGGAGGCCGAGGGGGGTGGATCACGAGGTCAAGAGATCGAGACAAGCCTGGCCAACATGGTGAAATCCCATCTCTACTAAAAATACAAAAAAATTAGCTGGGCGTGGTGGCACGTACCTGTAGTCCCAGCTACTCAGGAGGCTGAGGCAGAAGAATCGCTTGAACCCGGGAGGTGGAGGTTGCAGTGAGCCAAGATCACGCCACTGCACTCCAGCCTGGGCGACAGAGCGAGACTCCGTCTCAAAAAAAAAAAGATGAAAAATGTCTACAGAATAAAGGTCCTGCTCAGCTATGGAAGTGCAAAGAGTATCAGGAGGCAGTGCTTGGTCGCAGAACTGTACCGGGGTTGTGGTTGGGCCACCTCAACTCTAACATCTAGTTATCCCTGGCTGTCAAAGACACTACTGACTGTTCAGCCCTCCAGCCAGCCTCCCTTGTTGTGACTTGATGCTCAACAAGCTGCTTTCTATGCTGTGTGATTTCAGAGAGAAAAGGTGTCTGCCCACACCCGGTGTACTCACAAGTTAGGGAGCTCTCAGAAAACAAAGCCTTGTGATCTATTCAGAAATAGGAAAATAAAAAAGAAAACAAACCCTATATTTTATTTATCTCAGTGTCTCCAGCACCCAGAACAGGGATTAGCATTAAGTTTGGTTCAAAAAGGTGTTTGCAAAACGTATCTGGAGGAGGCTGATATGCCCTTAAATATTTGTAAATGAATAAATTTTCATTTAAAAGCCAGGTGCGGTGGCTCACGCCTGTAATCCCAGCACTTTGGGAGGCCGAAGCAGGAAGATCACCCAAGGTCAGGAGTTCGAGACCAGCCTGACCAACATGGTGAAACCCTGTCTCTACAAAAAATACAAAAAAATTAGCCAGGCATGGTGGTGCATGCCTGTAA	.	PASS	SVTYPE=INS;END=38945846;SVLEN=1964	GT:AD:DP:SAC	0/1:12,21:33:5,7,14,7
chr1	39021170	pbsv.INS.DUP.1128	C	<DUP>	.	PASS	SVTYPE=DUP;END=39021192;SVLEN=22	GT:AD:DP:SAC	0/1:17,12:29:9,8,5,7
chr1	39044563	pbsv.INS.1129	A	AGGAGGAGAAGAAGAAGAGGAAAAGGAGGGGGAGGAGAAGGGGAGGGGGAGGAAAGAGGAGGAGAAGAAAGAAGAAGGAGAAGGAAGAAAGGAGGGAGGAGGAGGAGGAGAAGGGGGAGGGGGAGGAAGGAGGAGGAGAAGAATGAGGAGAAGGAGAAGAAGAAGGAAGAAGAAAGAAGGAAGAAGGAGGAGGAGGAGGGGGGGAGGAGGGGGAGGG	.	PASS	SVTYPE=INS;END=39044563;SVLEN=216	GT:AD:DP:SAC	1/1:0,23:23:0,0,14,9
chr1	39186204	pbsv.DEL.1130	CTCTCTCTCTCTGTGTGTGTGTGTG	C	.	PASS	SVTYPE=DEL;END=39186228;SVLEN=-24	GT:AD:DP:SAC	0/1:15,16:31:8,7,7,9
chr1	39211990	pbsv.INS.1131	T	TAATAGTGGGTGATGGCCGGGCGCGGTGGCTCACGCCTGTAATCCCAGCACTTTGGGAGGCCGAGGCGGGCGGATCACGAGGTCAGGAGATCGAGGCCATCCCGGCTAAAACGGTGAAACCCCGTCTCTACTAAAAATACAAAAAAATTAGCCGGGCGTAGTGGCGGGCGCCTGTAGTCCCAGCTACTTGGGAGGCTGAGGCAGGAGAATGGCGTGAACCTGGGAGGCGGAGCTTGCAGTGAGCCGAGATCCCGCCACTGCACTCCAGCCTGGGCGACAGAGCGAGACTCCGTCTCAAAAAAAAAAAAAAAAAAAAA	.	PASS	SVTYPE=INS;END=39211990;SVLEN=316	GT:AD:DP:SAC	1/1:0,17:17:0,0,11,6
chr1	39217240	pbsv.DEL.1132	CTATTTTATTTTATTTTATTT	C	.	PASS	SVTYPE=DEL;END=39217260;SVLEN=-20	GT:AD:DP:SAC	0/1:9,8:17:7,2,4,4
chr1	39234647	pbsv.INS.1133	A	ACCCCCCCACCTCCCTCCCGGACGGGGCGGCTGGCCGGGCGGGGGGCTGACCCCCCCGCCTCCCTCCCGGACGGGGCGGCTGGCCGGGCAGAGGGGCTCCTCACTTCCCAGTAGGGGCGGCCGGGCAGAGGCGCCCCTCACCTCCCGGACGAGGCGGCTGGCTGGGCCGGGGGCTGACCCCCCCACCTCCCTCCCGGATGGGGTGGCTGGCCGGGCGGGGGGCTGACCCCCCCCACCTCCCTCCCAGACGGGGCGGCTGGCGGGGCGGGGGGCTGACCCCCCCACCTCCCTCCCGGATGGGGCGGCTGGCCTGGCGGGGGGCTGACCC	.	PASS	SVTYPE=INS;END=39234647;SVLEN=327	GT:AD:DP:SAC	1/1:1,23:24:0,1,5,18
chr1	39477017	pbsv.INS.DUP.1134	T	<DUP>	.	PASS	SVTYPE=DUP;END=39477044;SVLEN=27	GT:AD:DP:SAC	1/1:0,23:23:0,0,9,14
chr1	39504341	pbsv.INS.DUP.1135	G	<DUP>	.	PASS	SVTYPE=DUP;END=39504795;SVLEN=454	GT:AD:DP:SAC	0/1:10,10:20:5,5,4,6
chr1	39511450	pbsv.INS.1136	G	GTGGAGCATTTCCCAGAGGAC	.	PASS	SVTYPE=INS;END=39511450;SVLEN=20	GT:AD:DP:SAC	0/1:13,17:30:5,8,7,10
chr1	39664497	pbsv.INS.1137	T	TCCTCTCCTCTCCTCTCCTCTCCTCTCCTCTCCTCTCCTCTCCTCTCCTCTCCTCTCCTCTCCTCTCCTCTCCTCTCCTCTCCTCTCCTCTCCTCTCCTCTCCTCTCCTCTCCTCTCCTCTCCTCTCCTCTCCTCTCCTCTCCTCTCCTCTCCTCTCCTCTCCTCTCCTCTCCTCTCCTCTCCTCTCCTCTCCTCTCCTCTCCTCTCCTCTCCTCTCCTCTCCTCTCCTCTCCTCTCCTCTCCTCTCCTCTCCTCTCCTCTCCTCTCCTCTCCTCTCCTCTCCTCTCCTCTCCTCTCCTCTCCTCTCCTCTCCTCTCCTCTCCTCTCCTCTCCTCTCCTCTCCTCTCCTCTCCTCTCCTCTCCTCTCCTCTCCTCTCCTCTCCTCTCCTCTCCTCTCCTCTCCTCTCCTCTCCTCTCCTCTCCTCTCCTCTCCTCTCCTCTCCTCTCCTCTCCTCTCCTCTCCTCTCCTCTCCTCTCCTCTCCTCTCCTCTCCTCTCCTCTCCTCTCCTCTCCTCTCCTCTCCTCTCCTCTCCTCTCCTCTCCTCTCCTCCCCCCCTCCCCCCCTCCCCTTCCCCTCCCCTCCCCTCCCCCTTCCCCTTCCCCTCCCCTCCCCCTTCCCCTTCCCCTCCCCTCCCCCTTCCCCTCCCCTCCCCCTTCCCCTCCCCTCCCCCTTCCCCTCCCCTCCCCCTTCCCCTTCCCCTCCCCTCCCCCTTCCCCTTCCCTCTCCCCTTCCCCTCCCCTCCCCCTTCCCCTCCCCCTTCCCCTCCCCCTTCCCCTTCCCTCTCCCCTTCCCCTCCCCTCC	.	PASS	SVTYPE=INS;END=39664497;SVLEN=801	GT:AD:DP:SAC	0/1:2,4:6:2,0,3,1
chr1	39684231	pbsv.INS.DUP.1138	C	<DUP>	.	PASS	SVTYPE=DUP;END=39684252;SVLEN=21	GT:AD:DP:SAC	0/1:14,17:31:7,7,12,5
chr1	39701574	pbsv.INS.1139	T	TACACACACACACACACACACACAC	.	PASS	SVTYPE=INS;END=39701574;SVLEN=24	GT:AD:DP:SAC	1/1:1,28:29:0,1,13,15
chr1	39725275	pbsv.DEL.1140	AGTGTGTGTGTGTGTGTGTGTGT	A	.	PASS	SVTYPE=DEL;END=39725297;SVLEN=-22	GT:AD:DP:SAC	0/1:8,17:25:5,3,10,7
chr1	39784524	pbsv.DEL.1141	TCCCTGAGGGCAGGGACTTTACTTCTCTCATTGTTATATCCCCAGCAACTAGAACTCTGCCTGGTCCGTGGTAGGTGCTACAGAACTATTTGCTGAATGAATGAATGGGAAAATGAAAGAGG	T	.	PASS	SVTYPE=DEL;END=39784645;SVLEN=-121	GT:AD:DP:SAC	0/1:18,11:29:7,11,5,6
chr1	39876528	pbsv.INS.1142	G	GTATATATCTATCTATCTATC	.	PASS	SVTYPE=INS;END=39876528;SVLEN=20	GT:AD:DP:SAC	0/1:10,13:23:6,4,4,9
chr1	39888757	pbsv.INS.1143	A	ACCAACACTAGCTTTTTTTTTTTTTTTTTTTTTTTTTTTTTTTTTGAGACGGAGTCTCGCTCTGTCGCCCAGGCTGGAGTGCAGTGGCGGGATCTCGGCTCACTGCAAGCTCCGCCTCCCGGGTTCACGCCATTCTCCTGCCTCAGCCTCCCAAGTAGCTGGGACTACAGGCGCCCGCCACTACGCCCGGCTAATTTTTTGTATTTTTAGTAGAGACGGGGTTTCACCATTTTAGCCGGGATGGTCTCGATCTCCTGACCTCGTGATCCGCCCGCCTCGGCCTCCCAAAGTGCTGGGATTACAGGCGTGAGCCACCGCGCCCGG	.	PASS	SVTYPE=INS;END=39888757;SVLEN=323;SVANN=ALU	GT:AD:DP:SAC	0/1:9,9:18:6,3,6,3
chr1	39919693	pbsv.INS.1144	T	TCTAGAGAGATGGGGAGGGAAACCCAGG	.	PASS	SVTYPE=INS;END=39919693;SVLEN=27	GT:AD:DP:SAC	0/1:16,14:30:8,8,6,8
chr1	39922879	pbsv.INS.1145	A	ATTTTTTTTTTTTTTTTTTTTTTTTTTTTTTT	.	PASS	SVTYPE=INS;END=39922879;SVLEN=31	GT:AD:DP:SAC	0/1:16,11:27:6,10,6,5
chr1	39999020	pbsv.INS.1146	T	TCCTCTCCCTCTCCCTCTCCCTCTCCCTCTCCCTCTCCCTCTCCCTCTCCCTCTCCCTCTC	.	PASS	SVTYPE=INS;END=39999020;SVLEN=60	GT:AD:DP:SAC	0/1:12,15:27:7,5,5,10
chr1	40008369	pbsv.DEL.1147	TGGGTGACAGAGCGAGACCCTATCTCAAAAAATAAAATAAAATAAAAAGTAATAGCCATTCTCAGGCATGGTGGCTCACATCTGCAATCCCATGCTTTGAGCTATGATTGTGCCACTGCACTTCAGCCT	T	.	PASS	SVTYPE=DEL;END=40008497;SVLEN=-128	GT:AD:DP:SAC	0/1:3,9:12:1,2,5,4
chr1	40047101	pbsv.DEL.1148	TTATAATCTTATGGGATTTTGTGTTGATTAATCCCCATATAATCCCA	T	.	PASS	SVTYPE=DEL;END=40047147;SVLEN=-46	GT:AD:DP:SAC	0/1:12,12:24:6,6,9,3
chr1	40050405	pbsv.INS.1149	T	TGAAATATCTTCTGTAGTCTGGGCACGGTGGCTCATGCCTGTAATCCCAGCACTTGGCTCACCGCAATTACAGGCATGAGCCACCGTGCCCAGACTACAGAAGATATTTCAAAG	.	PASS	SVTYPE=INS;END=40050405;SVLEN=113	GT:AD:DP:SAC	1/1:0,21:21:0,0,9,12
chr1	40132583	pbsv.INS.1150	C	CAATAAATATAAATTTTATATTTATTATAAA	.	PASS	SVTYPE=INS;END=40132583;SVLEN=30	GT:AD:DP:SAC	0/1:13,11:24:6,7,6,5
chr1	40200928	pbsv.INS.DUP.1151	A	<DUP>	.	PASS	SVTYPE=DUP;END=40200971;SVLEN=43	GT:AD:DP:SAC	0/1:18,6:24:11,7,3,3
chr1	40318314	pbsv.INS.1152	A	ATATATATATATATATATATTTTTTTTTTTTTTTTT	.	PASS	SVTYPE=INS;END=40318314;SVLEN=35	GT:AD:DP:SAC	0/1:18,14:32:10,8,4,10
chr1	40395577	pbsv.INS.1153	T	TACTAAAAGTTAATTGCCTTCA	.	PASS	SVTYPE=INS;END=40395577;SVLEN=21	GT:AD:DP:SAC	1/1:0,33:33:0,0,18,15
chr1	40435242	pbsv.INS.1154	C	CTTTTTTTTTTTTTTTTTTTTTT	.	PASS	SVTYPE=INS;END=40435242;SVLEN=22	GT:AD:DP:SAC	1/1:0,24:24:0,0,17,7
chr1	40496674	pbsv.DEL.1155	AGCTATAGAAAAGAATAAGTAGGCACTTTATATAGTGAAGAGGAATGACATCTATGATATATTGTTTGGTTTTTGTTTTTGAGACAGGGTCTCACTCTGTTGCTCAGGCTGGAGTGCAGTTGGTATGATCATGGTTCACTGCAGCCTCAATCTCCCAGGCTCAAGCAAACCTCCACCTCAGCCTCCCAAGTAGCTGGGACCACAGGTGAGTGCCACCATCACACCTAGCTAATCTTTAATTTTTTTTCTAGAGACAGAGTATCACTATATCGCGCAAGCTGGTCTCAAACTCCTGGGCTCAAGCAGTCCTTCTGTCTTGGACTCCCAAAGTGCTGGGATTACAGGCATGAGCCAAGGCAACCGGCCTATATTATCATGTAATAAAAGTAACATGCAGGCTGCGCGCAGTGGCTCACG	A	.	PASS	SVTYPE=DEL;END=40497090;SVLEN=-416	GT:AD:DP:SAC	0/1:10,12:22:8,2,6,6
chr1	40670574	pbsv.INS.1156	T	TTTATATATATATATATATATATA	.	PASS	SVTYPE=INS;END=40670574;SVLEN=23	GT:AD:DP:SAC	1/1:0,22:22:0,0,12,10
chr1	40889543	pbsv.INS.1157	A	AAAGAGTTTTTTTTTCCTGAAC	.	PASS	SVTYPE=INS;END=40889543;SVLEN=21	GT:AD:DP:SAC	1/1:0,27:27:0,0,9,18
chr1	40890119	pbsv.INS.DUP.1158	A	<DUP>	.	PASS	SVTYPE=DUP;END=40890139;SVLEN=20	GT:AD:DP:SAC	0/1:12,12:24:3,9,6,6
chr1	40912795	pbsv.DEL.1159	TTTATTTTATTTTATTTTATA	T	.	PASS	SVTYPE=DEL;END=40912815;SVLEN=-20	GT:AD:DP:SAC	0/1:15,15:30:8,7,10,5
chr1	40944846	pbsv.INS.DUP.1160	A	<DUP>	.	PASS	SVTYPE=DUP;END=40944875;SVLEN=29	GT:AD:DP:SAC	1/1:0,19:19:0,0,11,8
chr1	41053119	pbsv.INS.1161	T	TGTTGGTCAGGCTGGTCTCGAACTCCCGACCTTG	.	PASS	SVTYPE=INS;END=41053119;SVLEN=33	GT:AD:DP:SAC	1/1:0,23:23:0,0,13,10
chr1	41087940	pbsv.INS.DUP.1162	G	<DUP>	.	PASS	SVTYPE=DUP;END=41087962;SVLEN=22	GT:AD:DP:SAC	1/1:0,16:16:0,0,7,9
chr1	41329373	pbsv.DEL.1163	GTGGTGGGCGTGTGCTGATGGTACTGAGTGTGAGCTGTGTGTGTCTGTATGTGGGGAGGGAGTCCA	G	.	PASS	SVTYPE=DEL;END=41329438;SVLEN=-65	GT:AD:DP:SAC	0/1:12,13:25:7,5,4,9
chr1	41369871	pbsv.INS.1164	G	GAGGGCTGCCCTGGGCTCCTGCAGTCCCTTGGCAAGGGGACAGAGAGCCCAGGGC	.	PASS	SVTYPE=INS;END=41369871;SVLEN=54	GT:AD:DP:SAC	1/1:0,22:22:0,0,11,11
chr1	41375448	pbsv.DEL.1165	CAAGAAAGAAAGAAAGAAAGAAAGA	C	.	PASS	SVTYPE=DEL;END=41375472;SVLEN=-24	GT:AD:DP:SAC	1/1:0,21:21:0,0,11,10
chr1	41382200	pbsv.INS.1166	G	GGCCCGCGCCGGGACGCCCGCCTACTTCGGCGGCTGCAAGGGCGGCGCCTACGGCGGGGGCGGGGGCTTCGGGCCGCCGGCGATGGGCGCTCTGCGCCGTCTGCCCATGCAGACCATCCAGGAGAACAAGCAGGCCAGCTTCGTGCCGGCCGCGGCGCCCTTCCGCCCTGGGGCGCTGCCCGCGCTGCTGCCGCCGCCGCC	.	PASS	SVTYPE=INS;END=41382200;SVLEN=200	GT:AD:DP:SAC	1/1:0,16:16:0,0,10,6
chr1	41397242	pbsv.DEL.1167	TTTTTATTTTATTTTATTTTATTTTA	T	.	PASS	SVTYPE=DEL;END=41397267;SVLEN=-25	GT:AD:DP:SAC	0/1:14,26:40:5,9,15,11
chr1	41425249	pbsv.INS.1168	G	GGTGTGGTGTGTGTGTGCGCCTGTGTGGTGTGTGTGTGTGTTGTGTGCATGTGTGTGGTGTGGTGTCAACACTGGACAGTATGGTACAGGCACCTCCTGAAGTCTAATGCGGAAGGCCCTTAGCAACCTTATGTCCCAGATGAAGAAAGGGTTTGGGGAGGTGGTGTGACTTATCCAAGGTCACACAGTCACCCAAGAAACGGCCCCCAGGATTCAGACCCAATCTGCTGACTCCCAAACCTGCGTTTGATTTATTGATTTAGATTTGTACAAGTTTCTATACACAGCATTAATTTATATTTATTTATGCATTTAGAATAAGCCCAACTTGTGTTTAAAATCTCTCTGCTTCCCAGATTCTCAGTGAGGTGAGCAGGCCCAGGCTCAGTGGCCTCAAAGTCAGGTTACAGAGAGCAATGGGGGCGTAACCTGGTCACACTGGAGTTCTGGAAAGATCCCTTTGACAGCCAGTGGGGCGTAAAT	.	PASS	SVTYPE=INS;END=41425249;SVLEN=482	GT:AD:DP:SAC	1/1:0,21:21:0,0,9,12
chr1	41426133	pbsv.INS.DUP.1169	G	<DUP>	.	PASS	SVTYPE=DUP;END=41426174;SVLEN=41	GT:AD:DP:SAC	1/1:2,24:26:1,1,11,13
chr1	41516181	pbsv.INS.1170	G	GGCGGCCCCTTCCCAGGGCCCTTGCAGGA	.	PASS	SVTYPE=INS;END=41516181;SVLEN=28	GT:AD:DP:SAC	1/1:0,27:27:0,0,15,12
chr1	41526627	pbsv.INS.1171	T	TCACACACACCCTCACACACCCTA	.	PASS	SVTYPE=INS;END=41526627;SVLEN=23	GT:AD:DP:SAC	1/1:2,21:23:1,1,12,9
chr1	41527289	pbsv.INS.1172	A	ACACCCTCACACTCCCTCACACGTTCACCCTCACACACTCACCCTTACATGCTCACCCTCACACTCACACCCTCACATGCTCACCCTCACACACCCTCACACATACACCCCCACACATTCGCCCTCACACCTGCTCACAGGCCCACACTCACCCTCACACACACCCTCACATGCTCACCCTCACATGTTAACCTCACACATACACCCCCACACTCACACACCCTCACACCTGCTCACACCCCCACTCACCCACACACACACCCTCACACGCTCATCCACACACACCCACAGTGCTCACCCTCATACACCCCCACACACCCTCACACCTTCACATGCCACACCCCTGCACTCACACCCTCACACTCCACACCCCGCCCTTACACTCACCTTCACACTCACACTCCACACCCCCACCCCACACCTCCACTCACACCCCTGCCCTCACACACCCTCACACCC	.	PASS	SVTYPE=INS;END=41527289;SVLEN=458	GT:AD:DP:SAC	0/1:11,9:20:7,4,5,4
chr1	41531230	pbsv.DEL.1173	AACAGGAGAGATGGAGGACAGGGGAGATGGAGG	A	.	PASS	SVTYPE=DEL;END=41531262;SVLEN=-32	GT:AD:DP:SAC	0/1:13,9:22:8,5,4,5
chr1	41531522	pbsv.DEL.1174	GGAGAGATGGAGGACAGGGGAGATGGAGGACAGGAGAGATGGAAGACAGGGGAGATGGAGGACAGGAGAGATGGAGGACAGGGGAGATGGAGGACAGGAGAGATGGAAGAC	G	.	PASS	SVTYPE=DEL;END=41531632;SVLEN=-110	GT:AD:DP:SAC	0/1:10,11:21:5,5,7,4
chr1	41544699	pbsv.INS.1175	T	TCACCACCACCACCACTACCACCTGTACCACCACTGCTACCATCACCACCACTACCACCACCATCACCACCACTACCACTACCTCTACCTCCACTGCTACCATCACCACCACCACTACCACCTCTACCACCACCATCATCACCACCACTACCACCTCTACCACCACCATCACCACCACCACCACCATCACCTCTACCACCACCATCACCACCACCACCACCATCACCACCTCTACCACCACCACCACCACCACCACTACCACCTCTACCACCTCTACCACCACCACCACCATCACCTCTACCACCACCATCACCTCTACCACCACCATCACCACCACCACCACCATCACCACCTCTACCACCACTGCTACCATCACCACCACCACCACTACCACCTGTACCACCACTGCTACCATCACCACCACTACCACCACCATCACCACCACTACCACTACCTCTACCTCCACTGCTACCATCACCACCACCACTACCACCTCTACCACCACCATCATCACCACCACTACCACCTCTACCACCACCATCACCACCACCACCACCATCACCTCTACCACCACCATCACCACCACCACCACCATCACCACCTCTACCACCACCACCACCACCACCACTACCACCTCTACCACCTCTACCACCACCACCACCATCACCTCTACCACCACCATCACCTCTACCACCACCATCACCACCACCACCACCATCACCACCTCTACCACCACTGCTACCATCAC	.	PASS	SVTYPE=INS;END=41544699;SVLEN=747	GT:AD:DP:SAC	0/1:8,23:31:6,2,15,8
chr1	41544953	pbsv.INS.1176	T	TCTACCACCTCTACCACCACGACCACCACTACCACCTCTACCACCACCATCACCACCACCACCACCATCACCACCTCTACCACCACCATCACCACCACCACTATCACCACCTCTACCACCACCATCACCACCACCACCACCACCACCTCTACCACCACCATCACCACCACCACCACCATCACCACCTCTACCACCATCG	.	PASS	SVTYPE=INS;END=41544953;SVLEN=198	GT:AD:DP:SAC	0/1:15,16:31:12,3,9,7
chr1	41561739	pbsv.INS.1177	T	TCCTGCCATGGTCTCCCAAAGTGCTGGGATCCA	.	PASS	SVTYPE=INS;END=41561739;SVLEN=32	GT:AD:DP:SAC	0/1:16,16:32:4,12,7,9
chr1	41635541	pbsv.DEL.1178	TGTATGTATATATACATACATATACATACGTATGTATATATACATACATATACATACGTATGTATATATACATACATATACATAC	T	.	PASS	SVTYPE=DEL;END=41635625;SVLEN=-84	GT:AD:DP:SAC	1/1:1,27:28:1,0,14,13
chr1	41638321	pbsv.DEL.1179	AGAAAGAAAGAAAGGGAGAGAGAGAGAAAGAAAGAAAAAG	A	.	PASS	SVTYPE=DEL;END=41638360;SVLEN=-39	GT:AD:DP:SAC	0/1:10,17:27:4,6,8,9
chr1	41722403	pbsv.INS.1180	G	GCCTTCCTTCCTTCCTTCCTT	.	PASS	SVTYPE=INS;END=41722403;SVLEN=20	GT:AD:DP:SAC	0/1:13,12:25:5,8,4,8
chr1	41878573	pbsv.INS.DUP.1181	A	<DUP>	.	PASS	SVTYPE=DUP;END=41878599;SVLEN=26	GT:AD:DP:SAC	0/1:17,17:34:7,10,6,11
chr1	41888934	pbsv.DEL.1182	TACACACACAAAGACCACACATGCCACAC	T	.	PASS	SVTYPE=DEL;END=41888962;SVLEN=-28	GT:AD:DP:SAC	1/1:1,26:27:0,1,12,14
chr1	42058546	pbsv.INS.1183	C	CAAAAAAAAAAAAAAAAAAAAAAAAAAAAAAA	.	PASS	SVTYPE=INS;END=42058546;SVLEN=31	GT:AD:DP:SAC	0/1:14,10:24:6,8,4,6
chr1	42110174	pbsv.INS.1184	A	ATATATACACACACACACACACACACACACACACACACACACACGTATATATATGTATATATATGTATGTATATATGTTTGTGTGTGTGTGTGTGTGTGT	.	PASS	SVTYPE=INS;END=42110174;SVLEN=99	GT:AD:DP:SAC	1/1:0,25:25:0,0,12,13
chr1	42159197	pbsv.INS.DUP.1185	A	<DUP>	.	PASS	SVTYPE=DUP;END=42159215;SVLEN=18	GT:AD:DP:SAC	0/1:19,11:30:8,11,4,7
chr1	42167126	pbsv.DEL.1186	GTGTGTGTGCTGAGGTGTGTGTGTGTGCTGAGCTGTGTGTGTGCTGATGTGTGTGTATACACTGAGGTGTGTGTGAGTGCTGACATGTGTGTATACACTGAGGAGCGTGTGTGTGCTGAGGTATGTGTGCGCTGATGTGTGTGTATACACTGAGGTGCGTGTGTGTGCTGAGGTGTGTGTGTGCTGACATGTGTGTATACACTGAGGTGCGTGTATGTGCTGAGGTGTGTGAGTGCTGACGTGTGTGTATACACTGAGGTGTGTGTGCGCTGACGTGTGTGTATACACTGAGGTGTGTGTGCTGACGTGTGTATA	G	.	PASS	SVTYPE=DEL;END=42167440;SVLEN=-314	GT:AD:DP:SAC	1/1:0,20:20:0,0,8,12
chr1	42222096	pbsv.INS.1187	G	GCAGAAGAAGAAGAAGCAGAAGAAGCAGAAGAAGCAGAAGAAGCAGAAGAAGCAGAAGAAGCAGAAGCAGCAGAAGCAGAAGCAGCAGAAGCAGAAGCAGCAGAAGCAGAAGAAGCAGAAGCAGAAGCAGAAGCAGAAGCAGAAGCAGAAGCAGAAGCAGAAG	.	PASS	SVTYPE=INS;END=42222096;SVLEN=162	GT:AD:DP:SAC	0/1:13,10:23:5,8,6,4
chr1	42262970	pbsv.DEL.1188	AAATCAATAAGAATGAGGTGTTTTAATACATACAAAACCT	A	.	InsufficientStrandEvidence	SVTYPE=DEL;END=42263009;SVLEN=-39	GT:AD:DP:SAC	0/1:11,12:23:4,7,12,0
chr1	42277506	pbsv.DEL.1189	CAAAAAATCTGGCCGGGCGCGGTGGCTCACGCCTGTAATCCCAGCACTTTGGGAGGCCGAGGCGGGCGGATCACGAGGTCAGGAGATCGAGACCATCCCGGCTAAAACGGTGAAACCCCGTCTCTACTAAAAATACAAAAAATTAGCCGGGCGTAGTGGCGGGCGCCTGTAGTCCCAGCTACTTGGGAGGCTGAGGCGGGAGAATGGCGTGAACCCGGGAGGCGGAGCTTGCAGTGAGCCGAGATCCCGCCACTGCACTCCAGCCTGGGCGACAGAGCGAGACTCCGTCTCAAAAAAAAAAAAAAAAAAAAAAAAA	C	.	PASS	SVTYPE=DEL;END=42277821;SVLEN=-315;SVANN=ALU	GT:AD:DP:SAC	1/1:0,30:30:0,0,15,15
chr1	42324097	pbsv.INS.1190	A	ACACAGTGTATATATAGTATATACACAGTGTATATATACAGTATATATACTGTATATACACAGTGTATATATAGTGTATATATACAGTATATATA	.	PASS	SVTYPE=INS;END=42324097;SVLEN=94	GT:AD:DP:SAC	1/1:0,21:21:0,0,9,12
chr1	42367140	pbsv.INS.1191	C	CGTGAGCCACCGCACCCAGCCTTGTCTGAATTTTTAA	.	PASS	SVTYPE=INS;END=42367140;SVLEN=36	GT:AD:DP:SAC	1/1:0,27:27:0,0,12,15
chr1	42369157	pbsv.DEL.1192	GTGTGTGTGTGTGTATATATATATATATATA	G	.	PASS	SVTYPE=DEL;END=42369187;SVLEN=-30	GT:AD:DP:SAC	1/1:0,28:28:0,0,16,12
chr1	42385754	pbsv.DEL.1193	TCTTTCTTTCTTTCTTTGTTT	T	.	PASS	SVTYPE=DEL;END=42385774;SVLEN=-20	GT:AD:DP:SAC	0/1:13,16:29:9,4,10,6
chr1	42428095	pbsv.DEL.1194	CATATATATATATATATATATAT	C	.	PASS	SVTYPE=DEL;END=42428117;SVLEN=-22	GT:AD:DP:SAC	0/1:12,14:26:8,4,5,9
chr1	42482568	pbsv.INS.1195	T	TAATTTATTGGCTTTTTTTTTTTTTTTTTTTTTTTTTTGATACGGAGTCTCGCTCTGTCGCCCAGGCTGGAGTGCAGTGGCGCGATCTCGGCTCACTGCAAGCTCCACCTCCCGGGTTCACGCCATTCTCCTGCCTCAGCCTCCCGCGTAGCTGGGACTACAGGCGCCCGCCACCACGCCCGGCTAATTTTTTTTTGTGTTTTTTAGTAGAGACGGGGTTTCACCGTGTTAGCCAGGATGGTCTCGATCTCCTGACCTCGTGATCCGCCCGCCTCGGCCTCCCAAAGTGCTGGGATTACAGGCGTGAGCCACCGCGCCCGGCC	.	PASS	SVTYPE=INS;END=42482568;SVLEN=322;SVANN=ALU	GT:AD:DP:SAC	0/1:16,6:22:4,12,2,4
chr1	42535701	pbsv.INS.1196	T	TATATATATATTATATATATATAATATATATATTATATATATATAAA	.	PASS	SVTYPE=INS;END=42535701;SVLEN=46	GT:AD:DP:SAC	0/1:15,15:30:7,8,8,7
chr1	42535701	pbsv.INS.1197	T	TATATATATTATATATATATAATATATATATTATATATATATAATATATATTTTATATATATATAATATATATATTATATATATATAAAATATATATTATATATATATAATATATATTATATATATATAAA	.	PASS	SVTYPE=INS;END=42535701;SVLEN=130	GT:AD:DP:SAC	0/1:15,15:30:8,7,7,8
chr1	42546400	pbsv.DEL.1198	ATATATATATATATATATATA	A	.	PASS	SVTYPE=DEL;END=42546420;SVLEN=-20	GT:AD:DP:SAC	1/1:0,23:23:0,0,8,15
chr1	42564519	pbsv.INS.1199	A	ACCTCAGGTGATCCACCCACCTCGG	.	PASS	SVTYPE=INS;END=42564519;SVLEN=24	GT:AD:DP:SAC	0/1:16,11:27:11,5,7,4
chr1	42709120	pbsv.DEL.1200	ATATATATATATATATATATATATTTTTTT	A	.	PASS	SVTYPE=DEL;END=42709149;SVLEN=-29	GT:AD:DP:SAC	0/1:12,9:21:5,7,3,6
chr1	42722652	pbsv.INS.DUP.1201	C	<DUP>	.	PASS	SVTYPE=DUP;END=42722785;SVLEN=133	GT:AD:DP:SAC	0/1:11,10:21:4,7,2,8
chr1	42817598	pbsv.INS.1202	A	AGGCTCAATTTCTTTTTTTTTTTTTTTTTTTTTTTTTTTTTTTTTTTTTTTTGAGACGGAGTCTCGCTCTGTCGCCCAGGCTGGAGTGCAGTGGCGCAATCTCGGCTCACTGCAAGCTCCGCCTCCCGGGTTCACGCCATTCTCCTGCCTCAGCCTCCCAAGTAGCTGGGACTACAGGCGCCCGCCACTACGCCCGGCTAATTTTTTGTATTTTTAGTAGAGACGGGGTTTCACCGTTTTAGCCGGGATGGTCTCGATCTCCTGACCTCGTGATCCGCCCGCCTCGGCCTCCCAAAGTGCTGGGATTACAGGCGTGAGCCACCGCGCCCGGCC	.	PASS	SVTYPE=INS;END=42817598;SVLEN=332;SVANN=ALU	GT:AD:DP:SAC	0/1:18,14:32:6,12,6,8
chr1	42913329	pbsv.DEL.1203	TATATATACACATATATACACATATATACATATATACAC	T	.	PASS	SVTYPE=DEL;END=42913367;SVLEN=-38	GT:AD:DP:SAC	0/1:12,10:22:4,8,6,4
chr1	43079223	pbsv.DEL.1204	ATATATATATATATATATATATATATATATTTT	A	.	PASS	SVTYPE=DEL;END=43079255;SVLEN=-32	GT:AD:DP:SAC	0/1:8,16:24:5,3,9,7
chr1	43079753	pbsv.DEL.1205	CTTGAACCCAGGAGGCAGAGG	C	.	PASS	SVTYPE=DEL;END=43079773;SVLEN=-20	GT:AD:DP:SAC	1/1:0,24:24:0,0,14,10
chr1	43081353	pbsv.INS.1206	T	TGTGTGTGTGTGTGTGTGTGTGTGTGTGTTG	.	PASS	SVTYPE=INS;END=43081353;SVLEN=30	GT:AD:DP:SAC	0/1:9,15:24:5,4,9,6
chr1	43097073	pbsv.DEL.1207	ATATATATATATATATATGTATATATATATATATATATATGTGTGTGTGTG	A	.	PASS	SVTYPE=DEL;END=43097123;SVLEN=-50	GT:AD:DP:SAC	0/1:18,10:28:11,7,7,3
chr1	43154379	pbsv.DEL.1208	TACATATACACACACATATATGTATACATATATACGC	T	.	PASS	SVTYPE=DEL;END=43154415;SVLEN=-36	GT:AD:DP:SAC	1/1:1,30:31:0,1,16,14
chr1	43308458	pbsv.INS.DUP.1209	G	<DUP>	.	PASS	SVTYPE=DUP;END=43308498;SVLEN=40	GT:AD:DP:SAC	1/1:0,26:26:0,0,19,7
chr1	43376720	pbsv.INS.1210	T	TAAGAATGGTCAAGTGGCCGGGCGCGGTGGCTCACGCCTGTAATCCCAGCACTTTGGGAGGCCGAGGCGGGCGGATCACGAGGTCAGGAGATCGAGACCATCCTGGCTAACACGGTGAAACCCCGTCTCTACTAAAAATACAAAAAATTAGCCGGGCGTAGTGGCGGGCGCCTGTAGTCCCAGCTACTCGGGAGGCTGAGGCAGGAGAATGGCGTGAACCCGAGAGGCGGAGCTTGCAGTGAGCCGAGATTGCGCCACTGCACTCCAGCCTGGGCGACAGAGCGAGACTCCGTCTCAAAAAAAAAAAAAAAAAAAAAAAAAAAAA	.	PASS	SVTYPE=INS;END=43376720;SVLEN=324;SVANN=ALU	GT:AD:DP:SAC	1/1:0,23:23:0,0,10,13
chr1	43391784	pbsv.DEL.1211	TAAAAAAATGAAACAAGGCCGGGCGCGGTGGCTCACGCCTGTAATCCCAGCACTTTGGGAGGCCGAGGCGGGCGGATCACGAGGTCAGGAGATCGAGACCATCCTGGCTAAAACGGTGAAACCCTGTCTCTACTAAAAAAAATACAAAAAATTAGCTGGGCGTGGTGGCGGGCGCCTGTAGTCCCAGCTACTCGGGAGGCTGAGGCAGGAGAATGGCGTGAACCCGGGAGGCGGAGCTTGCAGTGAGCTGAGATTGTGCCACTGCAGTCCAGCCTGGGCGACAGAGCGAGACTCCGTCTCAAAAAAAAAAAAAAAAAAAAAAAAAAAAAAAAAAAAA	T	.	PASS	SVTYPE=DEL;END=43392120;SVLEN=-336;SVANN=ALU	GT:AD:DP:SAC	1/1:0,26:26:0,0,11,15
chr1	43594283	pbsv.INS.1212	C	CCCCAAGGCAACCCTCTTTGACCCCTCAGATCAACAGTGAAACTCCGTCTCAAAAAAAAAAAAAAAGGTAGGATGGAAGAGACAGGGTGGAGAGATGATGAGACCTCCTTTGATCTGAGGGGTCAAAGAGGGTTGCCTTGGGGAGGTGACACTTT	.	PASS	SVTYPE=INS;END=43594283;SVLEN=154	GT:AD:DP:SAC	1/1:0,33:33:0,0,11,22
chr1	43875923	pbsv.DEL.1213	CTTCTTCTTCTTCTTCTTCTTCTTCTTCTTA	C	.	PASS	SVTYPE=DEL;END=43875953;SVLEN=-30	GT:AD:DP:SAC	1/1:0,33:33:0,0,11,22
chr1	43904944	pbsv.INS.1214	T	TCCCCCTCCTCCTGCTCCTCTTCCCGCCACTCTTCCTCCCCCACCTGCTGCTCCTCTTCCCGCCACTCTTCCTCCCCCGCCTGCTGCTCCTCTTCCCACCACTCTCCCTCCCTCTCCTCCTGCTCCTCTTCCCGCCACTCTTCCTCCCCCTCCTCCTGCTCGTCTTCCTGCCACTCTTCCTCCCTCTCCTCCTGTTCCTCTTCCTGCCACTCTTTCCCCTCCTCCTGCTCCTATTCCTGCCACTCTTCCTTCCCTTCCTCCTGCTCCTATTCCTGCCACTCTCCCTTCCCCTCCTCCTGCTCCTCTTTCTGCCACTCTTCCTCCCCTTCCTGCTCCTCT	.	PASS	SVTYPE=INS;END=43904944;SVLEN=338	GT:AD:DP:SAC	1/1:1,16:17:1,0,8,8
chr1	43905255	pbsv.INS.1215	T	TCCTGCTCCTCTTCCCACCACTCTTCCTCCTCCTCCC	.	PASS	IMPRECISE;SVTYPE=INS;END=43905255;SVLEN=36	GT:AD:DP:SAC	1/1:0,16:16:0,0,8,8
chr1	43905607	pbsv.DEL.1216	TCCCCCTCCTCCTGCTTCTCTTCCCGCCACTGTTTCTCCCCCTCCTCCTGCTTCTCTTCCCGCCACTGTTTCT	T	.	PASS	SVTYPE=DEL;END=43905679;SVLEN=-72	GT:AD:DP:SAC	0/1:9,8:17:6,3,3,5
chr1	43911562	pbsv.INS.1217	C	CATATCTGTAGCTATAGATATCTATAGAT	.	PASS	SVTYPE=INS;END=43911562;SVLEN=28	GT:AD:DP:SAC	1/1:0,21:21:0,0,13,8
chr1	44087747	pbsv.DEL.1218	TATATATATATATATATATATATACACACACAC	T	.	PASS	SVTYPE=DEL;END=44087779;SVLEN=-32	GT:AD:DP:SAC	0/1:18,12:30:6,12,8,4
chr1	44088107	pbsv.INS.1219	T	TTTTATTTATTTATTTATTTA	.	PASS	SVTYPE=INS;END=44088107;SVLEN=20	GT:AD:DP:SAC	0/1:17,11:28:6,11,7,4
chr1	44139048	pbsv.INS.1220	T	TCTGGTTACCAGTGGAGGTCATCATATTCTGCCCCCCGTAGAGGGC	.	PASS	SVTYPE=INS;END=44139048;SVLEN=45	GT:AD:DP:SAC	1/1:0,27:27:0,0,13,14
chr1	44140275	pbsv.DEL.1221	TAGTGGAGGTCATCACTTGCTCTCCACAGAGGTTCTGGTTACCAGTGGAGGTCGTCATCTGCCCTCCACAGAGGGCTTGGTTACC	T	.	PASS	SVTYPE=DEL;END=44140359;SVLEN=-84	GT:AD:DP:SAC	1/1:0,26:26:0,0,13,13
chr1	44159054	pbsv.INS.1222	A	ATCTTTCTTTCTTTCTTTCTT	.	PASS	SVTYPE=INS;END=44159054;SVLEN=20	GT:AD:DP:SAC	0/1:8,9:17:2,6,6,3
chr1	44342812	pbsv.DEL.1223	AATATATATATATATATATAT	A	.	PASS	SVTYPE=DEL;END=44342832;SVLEN=-20	GT:AD:DP:SAC	0/1:13,23:36:5,8,13,10
chr1	44409127	pbsv.DEL.1224	TCACTAATTATTCAGATAGCTGGCGTTTTGCAATCACTTTAAACCAGGGTCAGGAGTGTGATTTAAGAAACAAACAAACTCCCACAGATACGGAACTGAACCAAACCCATCACGTCAAGGATTTGAAATTTTTTAACTCAATATT	T	.	PASS	SVTYPE=DEL;END=44409271;SVLEN=-144	GT:AD:DP:SAC	0/1:13,13:26:7,6,9,4
chr1	44501521	pbsv.DEL.1225	CTGGGCAGAGAAGCATGGGGTT	C	.	PASS	SVTYPE=DEL;END=44501542;SVLEN=-21	GT:AD:DP:SAC	0/1:7,17:24:2,5,9,8
chr1	44577337	pbsv.DEL.1226	CTCTCCCCACTGCCACCTCTCCTCCCAGCTTCTCCCT	C	.	PASS	SVTYPE=DEL;END=44577373;SVLEN=-36	GT:AD:DP:SAC	0/1:11,9:20:5,6,2,7
chr1	44613068	pbsv.INS.DUP.1227	C	<DUP>	.	PASS	SVTYPE=DUP;END=44613147;SVLEN=79	GT:AD:DP:SAC	1/1:4,32:36:2,2,14,18
chr1	44738054	pbsv.INS.1228	T	TTCCCCCTCCCCCTCCCCCCTCCTCCCCCCCTTCTCCCCCTCCCCCC	.	PASS	SVTYPE=INS;END=44738054;SVLEN=46	GT:AD:DP:SAC	1/1:0,31:31:0,0,16,15
chr1	44795812	pbsv.INS.DUP.1229	A	<DUP>	.	PASS	SVTYPE=DUP;END=44795840;SVLEN=28	GT:AD:DP:SAC	1/1:2,11:13:0,2,3,8
chr1	44796253	pbsv.INS.DUP.1230	A	<DUP>	.	PASS	SVTYPE=DUP;END=44796329;SVLEN=76	GT:AD:DP:SAC	0/1:5,8:13:2,3,1,7
chr1	44797966	pbsv.INS.DUP.1231	A	<DUP>	.	PASS	SVTYPE=DUP;END=44797998;SVLEN=32	GT:AD:DP:SAC	0/1:8,11:19:2,6,1,10
chr1	44816377	pbsv.DEL.1232	CACACATAGATGTGTGTGTATATTATATATACACATAGATGTGTGTGTATATTATATAT	C	.	PASS	SVTYPE=DEL;END=44816435;SVLEN=-58	GT:AD:DP:SAC	0/1:6,12:18:3,3,7,5
chr1	44816543	pbsv.INS.DUP.1233	T	<DUP>	.	PASS	SVTYPE=DUP;END=44816620;SVLEN=77	GT:AD:DP:SAC	0/1:14,5:19:7,7,3,2
chr1	44816932	pbsv.INS.1234	G	GTGTGTGTATATTATATATACACATAGA	.	PASS	SVTYPE=INS;END=44816932;SVLEN=27	GT:AD:DP:SAC	0/1:14,4:18:7,7,3,1
[truncated: 19,860,807 more chars]
