# Supplementary material for: Bayesian Integrative Detection of Structural Variations With False Discovery Rate Control
Source: Biom J. 2026 Mar 27;68(2):e70128. doi: 10.1002/bimj.70128 (PMC13022811; doi:10.1002/bimj.70128)
Supplement: Supplementary file 2 — Supporting Information [file BIMJ-68-e70128-s001.zip › Code_and_Data/Data_NA19238/NA19238.sniffles.vcf]

##fileformat=VCFv4.2
##source=Sniffles2_2.2
##command="/usr/local/anaconda3/envs/sniffles/bin/sniffles --thread 16 --minsvlen 50 --minsupport 10 -i /home/Data/lowrank/trio/NA19238.bam -v /home/Data/lowrank/trio/NA19238.sniffles.vcf --reference /home/Data/lowrank/ref/hg38/GRCh38_GIABv3_no_alt_analysis_set_maskedGRC_decoys_MAP2K3_KMT2C_KCNJ18.fa"
##fileDate="2025/03/11 16:21:31"
##contig=<ID=chr1,length=248956422>
##contig=<ID=chr2,length=242193529>
##contig=<ID=chr3,length=198295559>
##contig=<ID=chr4,length=190214555>
##contig=<ID=chr5,length=181538259>
##contig=<ID=chr6,length=170805979>
##contig=<ID=chr7,length=159345973>
##contig=<ID=chr8,length=145138636>
##contig=<ID=chr9,length=138394717>
##contig=<ID=chr10,length=133797422>
##contig=<ID=chr11,length=135086622>
##contig=<ID=chr12,length=133275309>
##contig=<ID=chr13,length=114364328>
##contig=<ID=chr14,length=107043718>
##contig=<ID=chr15,length=101991189>
##contig=<ID=chr16,length=90338345>
##contig=<ID=chr17,length=83257441>
##contig=<ID=chr18,length=80373285>
##contig=<ID=chr19,length=58617616>
##contig=<ID=chr20,length=64444167>
##contig=<ID=chr21,length=46709983>
##contig=<ID=chr22,length=50818468>
##contig=<ID=chrX,length=156040895>
##contig=<ID=chrY,length=57227415>
##contig=<ID=chrM,length=16569>
##contig=<ID=chr1_KI270706v1_random,length=175055>
##contig=<ID=chr1_KI270707v1_random,length=32032>
##contig=<ID=chr1_KI270708v1_random,length=127682>
##contig=<ID=chr1_KI270709v1_random,length=66860>
##contig=<ID=chr1_KI270710v1_random,length=40176>
##contig=<ID=chr1_KI270711v1_random,length=42210>
##contig=<ID=chr1_KI270712v1_random,length=176043>
##contig=<ID=chr1_KI270713v1_random,length=40745>
##contig=<ID=chr1_KI270714v1_random,length=41717>
##contig=<ID=chr2_KI270715v1_random,length=161471>
##contig=<ID=chr2_KI270716v1_random,length=153799>
##contig=<ID=chr3_GL000221v1_random,length=155397>
##contig=<ID=chr4_GL000008v2_random,length=209709>
##contig=<ID=chr5_GL000208v1_random,length=92689>
##contig=<ID=chr9_KI270717v1_random,length=40062>
##contig=<ID=chr9_KI270718v1_random,length=38054>
##contig=<ID=chr9_KI270719v1_random,length=176845>
##contig=<ID=chr9_KI270720v1_random,length=39050>
##contig=<ID=chr11_KI270721v1_random,length=100316>
##contig=<ID=chr14_GL000009v2_random,length=201709>
##contig=<ID=chr14_GL000225v1_random,length=211173>
##contig=<ID=chr14_KI270722v1_random,length=194050>
##contig=<ID=chr14_GL000194v1_random,length=191469>
##contig=<ID=chr14_KI270723v1_random,length=38115>
##contig=<ID=chr14_KI270724v1_random,length=39555>
##contig=<ID=chr14_KI270725v1_random,length=172810>
##contig=<ID=chr14_KI270726v1_random,length=43739>
##contig=<ID=chr15_KI270727v1_random,length=448248>
##contig=<ID=chr16_KI270728v1_random,length=1872759>
##contig=<ID=chr17_GL000205v2_random,length=185591>
##contig=<ID=chr17_KI270729v1_random,length=280839>
##contig=<ID=chr17_KI270730v1_random,length=112551>
##contig=<ID=chr22_KI270731v1_random,length=150754>
##contig=<ID=chr22_KI270732v1_random,length=41543>
##contig=<ID=chr22_KI270733v1_random,length=179772>
##contig=<ID=chr22_KI270734v1_random,length=165050>
##contig=<ID=chr22_KI270735v1_random,length=42811>
##contig=<ID=chr22_KI270736v1_random,length=181920>
##contig=<ID=chr22_KI270737v1_random,length=103838>
##contig=<ID=chr22_KI270738v1_random,length=99375>
##contig=<ID=chr22_KI270739v1_random,length=73985>
##contig=<ID=chrY_KI270740v1_random,length=37240>
##contig=<ID=chrUn_KI270302v1,length=2274>
##contig=<ID=chrUn_KI270304v1,length=2165>
##contig=<ID=chrUn_KI270303v1,length=1942>
##contig=<ID=chrUn_KI270305v1,length=1472>
##contig=<ID=chrUn_KI270322v1,length=21476>
##contig=<ID=chrUn_KI270320v1,length=4416>
##contig=<ID=chrUn_KI270310v1,length=1201>
##contig=<ID=chrUn_KI270316v1,length=1444>
##contig=<ID=chrUn_KI270315v1,length=2276>
##contig=<ID=chrUn_KI270312v1,length=998>
##contig=<ID=chrUn_KI270311v1,length=12399>
##contig=<ID=chrUn_KI270317v1,length=37690>
##contig=<ID=chrUn_KI270412v1,length=1179>
##contig=<ID=chrUn_KI270411v1,length=2646>
##contig=<ID=chrUn_KI270414v1,length=2489>
##contig=<ID=chrUn_KI270419v1,length=1029>
##contig=<ID=chrUn_KI270418v1,length=2145>
##contig=<ID=chrUn_KI270420v1,length=2321>
##contig=<ID=chrUn_KI270424v1,length=2140>
##contig=<ID=chrUn_KI270417v1,length=2043>
##contig=<ID=chrUn_KI270422v1,length=1445>
##contig=<ID=chrUn_KI270423v1,length=981>
##contig=<ID=chrUn_KI270425v1,length=1884>
##contig=<ID=chrUn_KI270429v1,length=1361>
##contig=<ID=chrUn_KI270442v1,length=392061>
##contig=<ID=chrUn_KI270466v1,length=1233>
##contig=<ID=chrUn_KI270465v1,length=1774>
##contig=<ID=chrUn_KI270467v1,length=3920>
##contig=<ID=chrUn_KI270435v1,length=92983>
##contig=<ID=chrUn_KI270438v1,length=112505>
##contig=<ID=chrUn_KI270468v1,length=4055>
##contig=<ID=chrUn_KI270510v1,length=2415>
##contig=<ID=chrUn_KI270509v1,length=2318>
##contig=<ID=chrUn_KI270518v1,length=2186>
##contig=<ID=chrUn_KI270508v1,length=1951>
##contig=<ID=chrUn_KI270516v1,length=1300>
##contig=<ID=chrUn_KI270512v1,length=22689>
##contig=<ID=chrUn_KI270519v1,length=138126>
##contig=<ID=chrUn_KI270522v1,length=5674>
##contig=<ID=chrUn_KI270511v1,length=8127>
##contig=<ID=chrUn_KI270515v1,length=6361>
##contig=<ID=chrUn_KI270507v1,length=5353>
##contig=<ID=chrUn_KI270517v1,length=3253>
##contig=<ID=chrUn_KI270529v1,length=1899>
##contig=<ID=chrUn_KI270528v1,length=2983>
##contig=<ID=chrUn_KI270530v1,length=2168>
##contig=<ID=chrUn_KI270539v1,length=993>
##contig=<ID=chrUn_KI270538v1,length=91309>
##contig=<ID=chrUn_KI270544v1,length=1202>
##contig=<ID=chrUn_KI270548v1,length=1599>
##contig=<ID=chrUn_KI270583v1,length=1400>
##contig=<ID=chrUn_KI270587v1,length=2969>
##contig=<ID=chrUn_KI270580v1,length=1553>
##contig=<ID=chrUn_KI270581v1,length=7046>
##contig=<ID=chrUn_KI270579v1,length=31033>
##contig=<ID=chrUn_KI270589v1,length=44474>
##contig=<ID=chrUn_KI270590v1,length=4685>
##contig=<ID=chrUn_KI270584v1,length=4513>
##contig=<ID=chrUn_KI270582v1,length=6504>
##contig=<ID=chrUn_KI270588v1,length=6158>
##contig=<ID=chrUn_KI270593v1,length=3041>
##contig=<ID=chrUn_KI270591v1,length=5796>
##contig=<ID=chrUn_KI270330v1,length=1652>
##contig=<ID=chrUn_KI270329v1,length=1040>
##contig=<ID=chrUn_KI270334v1,length=1368>
##contig=<ID=chrUn_KI270333v1,length=2699>
##contig=<ID=chrUn_KI270335v1,length=1048>
##contig=<ID=chrUn_KI270338v1,length=1428>
##contig=<ID=chrUn_KI270340v1,length=1428>
##contig=<ID=chrUn_KI270336v1,length=1026>
##contig=<ID=chrUn_KI270337v1,length=1121>
##contig=<ID=chrUn_KI270363v1,length=1803>
##contig=<ID=chrUn_KI270364v1,length=2855>
##contig=<ID=chrUn_KI270362v1,length=3530>
##contig=<ID=chrUn_KI270366v1,length=8320>
##contig=<ID=chrUn_KI270378v1,length=1048>
##contig=<ID=chrUn_KI270379v1,length=1045>
##contig=<ID=chrUn_KI270389v1,length=1298>
##contig=<ID=chrUn_KI270390v1,length=2387>
##contig=<ID=chrUn_KI270387v1,length=1537>
##contig=<ID=chrUn_KI270395v1,length=1143>
##contig=<ID=chrUn_KI270396v1,length=1880>
##contig=<ID=chrUn_KI270388v1,length=1216>
##contig=<ID=chrUn_KI270394v1,length=970>
##contig=<ID=chrUn_KI270386v1,length=1788>
##contig=<ID=chrUn_KI270391v1,length=1484>
##contig=<ID=chrUn_KI270383v1,length=1750>
##contig=<ID=chrUn_KI270393v1,length=1308>
##contig=<ID=chrUn_KI270384v1,length=1658>
##contig=<ID=chrUn_KI270392v1,length=971>
##contig=<ID=chrUn_KI270381v1,length=1930>
##contig=<ID=chrUn_KI270385v1,length=990>
##contig=<ID=chrUn_KI270382v1,length=4215>
##contig=<ID=chrUn_KI270376v1,length=1136>
##contig=<ID=chrUn_KI270374v1,length=2656>
##contig=<ID=chrUn_KI270372v1,length=1650>
##contig=<ID=chrUn_KI270373v1,length=1451>
##contig=<ID=chrUn_KI270375v1,length=2378>
##contig=<ID=chrUn_KI270371v1,length=2805>
##contig=<ID=chrUn_KI270448v1,length=7992>
##contig=<ID=chrUn_KI270521v1,length=7642>
##contig=<ID=chrUn_GL000195v1,length=182896>
##contig=<ID=chrUn_GL000219v1,length=179198>
##contig=<ID=chrUn_GL000220v1,length=161802>
##contig=<ID=chrUn_GL000224v1,length=179693>
##contig=<ID=chrUn_KI270741v1,length=157432>
##contig=<ID=chrUn_GL000226v1,length=15008>
##contig=<ID=chrUn_GL000213v1,length=164239>
##contig=<ID=chrUn_KI270743v1,length=210658>
##contig=<ID=chrUn_KI270744v1,length=168472>
##contig=<ID=chrUn_KI270745v1,length=41891>
##contig=<ID=chrUn_KI270746v1,length=66486>
##contig=<ID=chrUn_KI270747v1,length=198735>
##contig=<ID=chrUn_KI270748v1,length=93321>
##contig=<ID=chrUn_KI270749v1,length=158759>
##contig=<ID=chrUn_KI270750v1,length=148850>
##contig=<ID=chrUn_KI270751v1,length=150742>
##contig=<ID=chrUn_KI270752v1,length=27745>
##contig=<ID=chrUn_KI270753v1,length=62944>
##contig=<ID=chrUn_KI270754v1,length=40191>
##contig=<ID=chrUn_KI270755v1,length=36723>
##contig=<ID=chrUn_KI270756v1,length=79590>
##contig=<ID=chrUn_KI270757v1,length=71251>
##contig=<ID=chrUn_GL000214v1,length=137718>
##contig=<ID=chrUn_KI270742v1,length=186739>
##contig=<ID=chrUn_GL000216v2,length=176608>
##contig=<ID=chrUn_GL000218v1,length=161147>
##contig=<ID=chrEBV,length=171823>
##contig=<ID=MAP2K3_chr17_22578583_22605165,length=26582>
##contig=<ID=KCNJ18_chr17_22629421_22688415,length=58994>
##contig=<ID=KMT2C_chr21_7687010_7731520,length=44510>
##contig=<ID=KMT2C_chr15_6020392_6062903,length=42511>
##contig=<ID=KMT2C_chr13_14464876_14502703,length=37827>
##contig=<ID=KMT2C_chr13_14211849_14228603,length=16754>
##contig=<ID=KMT2C_chr13_10688343_10754814,length=66471>
##contig=<ID=KMT2C_chr13_10744786_10790087,length=45301>
##contig=<ID=KMT2C_chr13_11526357_11569988,length=43631>
##contig=<ID=KMT2C_chr13_11559977_11592630,length=32653>
##contig=<ID=KMT2C_chr13_14408161_14474907,length=66746>
##contig=<ID=KMT2C_chr14_3553442_3620349,length=66907>
##contig=<ID=KMT2C_chr14_3610318_3640421,length=30103>
##contig=<ID=KMT2C_chr15_5960377_6027329,length=66952>
##contig=<ID=KMT2C_chr2_89596961_89613143,length=16182>
##contig=<ID=KMT2C_chr2_90170767_90210396,length=39629>
##contig=<ID=KMT2C_chr21_7659652_7674726,length=15074>
##contig=<ID=KMT2C_chr21_8616365_8659521,length=43156>
##contig=<ID=KMT2C_chr21_8649510_8682182,length=32672>
##contig=<ID=KMT2C_chr22_6626735_6693166,length=66431>
##contig=<ID=KMT2C_chr22_6683135_6713219,length=30084>
##contig=<ID=KMT2C_chr22_11126384_11167180,length=40796>
##contig=<ID=KMT2C_chr22_11157169_11189815,length=32646>
##ALT=<ID=INS,Description="Insertion">
##ALT=<ID=DEL,Description="Deletion">
##ALT=<ID=DUP,Description="Duplication">
##ALT=<ID=INV,Description="Inversion">
##ALT=<ID=BND,Description="Breakend; Translocation">
##FORMAT=<ID=GT,Number=1,Type=String,Description="Genotype">
##FORMAT=<ID=GQ,Number=1,Type=Integer,Description="Genotype quality">
##FORMAT=<ID=DR,Number=1,Type=Integer,Description="Number of reference reads">
##FORMAT=<ID=DV,Number=1,Type=Integer,Description="Number of variant reads">
##FORMAT=<ID=ID,Number=1,Type=String,Description="Individual sample SV ID for multi-sample output">
##FILTER=<ID=PASS,Description="All filters passed">
##FILTER=<ID=GT,Description="Genotype filter">
##FILTER=<ID=SUPPORT_MIN,Description="Minimum read support filter">
##FILTER=<ID=STDEV_POS,Description="SV Breakpoint standard deviation filter">
##FILTER=<ID=STDEV_LEN,Description="SV length standard deviation filter">
##FILTER=<ID=COV_MIN,Description="Minimum coverage filter">
##FILTER=<ID=COV_CHANGE,Description="Coverage change filter">
##FILTER=<ID=COV_CHANGE_FRAC,Description="Coverage fractional change filter">
##FILTER=<ID=MOSAIC_AF,Description="Mosaic maximum allele frequency filter">
##FILTER=<ID=ALN_NM,Description="Length adjusted mismatch filter">
##FILTER=<ID=STRAND,Description="Strand support filter">
##FILTER=<ID=SVLEN_MIN,Description="SV length filter">
##INFO=<ID=PRECISE,Number=0,Type=Flag,Description="Structural variation with precise breakpoints">
##INFO=<ID=IMPRECISE,Number=0,Type=Flag,Description="Structural variation with imprecise breakpoints">
##INFO=<ID=MOSAIC,Number=0,Type=Flag,Description="Structural variation classified as putative mosaic">
##INFO=<ID=SVLEN,Number=1,Type=Integer,Description="Length of structural variation">
##INFO=<ID=SVTYPE,Number=1,Type=String,Description="Type of structural variation">
##INFO=<ID=CHR2,Number=1,Type=String,Description="Mate chromsome for BND SVs">
##INFO=<ID=SUPPORT,Number=1,Type=Integer,Description="Number of reads supporting the structural variation">
##INFO=<ID=SUPPORT_INLINE,Number=1,Type=Integer,Description="Number of reads supporting an INS/DEL SV (non-split events only)">
##INFO=<ID=SUPPORT_LONG,Number=1,Type=Integer,Description="Number of soft-clipped reads putatively supporting the long insertion SV">
##INFO=<ID=END,Number=1,Type=Integer,Description="End position of structural variation">
##INFO=<ID=STDEV_POS,Number=1,Type=Float,Description="Standard deviation of structural variation start position">
##INFO=<ID=STDEV_LEN,Number=1,Type=Float,Description="Standard deviation of structural variation length">
##INFO=<ID=COVERAGE,Number=.,Type=Float,Description="Coverages near upstream, start, center, end, downstream of structural variation">
##INFO=<ID=STRAND,Number=1,Type=String,Description="Strands of supporting reads for structural variant">
##INFO=<ID=AC,Number=.,Type=Integer,Description="Allele count, summed up over all samples">
##INFO=<ID=SUPP_VEC,Number=1,Type=String,Description="List of read support for all samples">
##INFO=<ID=CONSENSUS_SUPPORT,Number=1,Type=Integer,Description="Number of reads that support the generated insertion (INS) consensus sequence">
##INFO=<ID=RNAMES,Number=.,Type=String,Description="Names of supporting reads (if enabled with --output-rnames)">
##INFO=<ID=AF,Number=1,Type=Float,Description="Allele Frequency">
##INFO=<ID=NM,Number=.,Type=Float,Description="Mean number of query alignment length adjusted mismatches of supporting reads">
##INFO=<ID=PHASE,Number=.,Type=String,Description="Phasing information derived from supporting reads, represented as list of: HAPLOTYPE,PHASESET,HAPLOTYPE_SUPPORT,PHASESET_SUPPORT,HAPLOTYPE_FILTER,PHASESET_FILTER">
#CHROM	POS	ID	REF	ALT	QUAL	FILTER	INFO	FORMAT	SAMPLE
chr1	90259	Sniffles2.INS.4S0	N	GTCCCTCTGTCTCTGCCAACCAGTTAACCTGCTGCTTCCTGGAGGAAGACAGTCCCTCT	53	PASS	IMPRECISE;SVTYPE=INS;SVLEN=59;END=90259;SUPPORT=36;COVERAGE=33,36,36,36,39;STRAND=+-;AF=1.000;STDEV_LEN=0.000;STDEV_POS=79.597;SUPPORT_LONG=0	GT:GQ:DR:DV	1/1:60:0:36
chr1	121036	Sniffles2.INS.5S0	N	TATATATATATATGTATTATATTATATTATATATTATATATGTATTATATATATTATATATTATATATGTATTATATATATTATATATTATATATGTATTATATATAT	23	PASS	PRECISE;SVTYPE=INS;SVLEN=108;END=121036;SUPPORT=12;COVERAGE=36,35,34,34,35;STRAND=+-;AF=0.353;STDEV_LEN=0.000;STDEV_POS=0.000;SUPPORT_LONG=0	GT:GQ:DR:DV	0/1:58:22:12
chr1	136935	Sniffles2.INS.9S0	N	CAAGGGGCTCGGGCTGACCTCTCTCAGTGTGGGAGGGGCCGGTGTGAGGCAAGGGGCTCACGCTGACCTCTGTCCGCGTGGGAGGGGCCGGTGTGAGACAAGGGGCTCGGGCTGACCTCTCTCAGCGTGGGAGGGGCCAGTGTGAGGCAAGGGCTCACACTGACCTCTCTCAGCATGGGAGGGGCCGGTGTGAGA	58	PASS	PRECISE;SVTYPE=INS;SVLEN=195;END=136935;SUPPORT=12;COVERAGE=20,19,19,19,19;STRAND=+-;AF=0.632;STDEV_LEN=0.000;STDEV_POS=0.000;SUPPORT_LONG=0	GT:GQ:DR:DV	0/1:36:7:12
chr1	180195	Sniffles2.DEL.923S0	TACCCTTACCCTAATCCTAACCCTAATCCTTACCCTTACCCTTACCCTGACCCTAACCCTAATCCTTACCCTTATCCTACCCCTAACCCTTAACCCCTAACCGCTAGCCCTAACCCTTAACCCTAACCATAACCCTAAAACGCTAACCCTCATCCTCACCCTCACACCTCACCCTCACCCAAACCATAATCCCTAACCCCTAACTCTTAACCCCTAACCCTAACCCTTGACCCTAACCCTTGACCCTAACCCCTGACCCTGACCCTTAACCCTAACCCCTAACCCTTAACCCTTAAACCTTAACCCTCATCCTCACCCTCACCCTCACCC	N	60	PASS	PRECISE;SVTYPE=DEL;SVLEN=-330;END=180525;SUPPORT=10;COVERAGE=15,15,33,27,28;STRAND=+-;AF=0.400;STDEV_LEN=0.000;STDEV_POS=0.000	GT:GQ:DR:DV	0/1:58:15:10
chr1	180872	Sniffles2.INS.CS0	N	ATGAGCAATGTGGGTGTTATATTTTAGGTGTCATGTGTGCATTAGGAATGCTGCATTTGTATTCCAACGCTGCAACTGGACCCTGCAATGCAGCCCCTCGCCTTGCCTTGGGAGAATCTCGGTGCGCAGGATTCAGAGGGGCTTTTAGTTTCCCGTTTT	43	PASS	IMPRECISE;SVTYPE=INS;SVLEN=159;END=180872;SUPPORT=34;COVERAGE=33,28,28,28,28;STRAND=+-;AF=1.000;STDEV_LEN=24.247;STDEV_POS=71.384;SUPPORT_LONG=0	GT:GQ:DR:DV	1/1:60:0:34
chr1	181211	Sniffles2.DEL.924S0	CGCAGGCGCAGAGAGGCGCGCCTCGCCGGCGCAGGCGCAGAGAGGCGCGCCGGGCCGGCGCAGGCGCAGAGAGGCGCGCCGCGCCGGCGCAGGCGCAGAGAGGCGCGCCGCGCCGGCGCAGGCGCAGAGACACATGCTAGCGCGTCCAGGGGAGGAGGCGTGGCACAGGCGCAGAGACACATGCTAGCGCGCCCAGGGGAGGAGGCGTGGCGCAGGCGCAGAGAGGCGCGCCGTGCTGC	N	57	PASS	PRECISE;SVTYPE=DEL;SVLEN=-239;END=181450;SUPPORT=16;COVERAGE=28,28,28,29,29;STRAND=+-;AF=0.571;STDEV_LEN=0.000;STDEV_POS=0.000	GT:GQ:DR:DV	0/1:60:12:16
chr1	609870	Sniffles2.DEL.931S0	GCTGCAGGAGAGGAGATGCCCAGGCCAGGCGGCCGGCGCACGCGGGTTCTCTGTGGCCAGCAGGCGGTGCTGCAGGAGAGGAGATGCCCAGGCCTGGCGGCCGGCGCACGCGGGTTCTCTGTGGCCAGCAGGCGGCGCTGCAGGAGAGGAGATGCCCAGGCCTGGCGGCCGGCGCACGCGGGTTCTCTGTGGCCAGCAGGCGGCGCTGCAGGAGAGGAGATGCCCAGGCCTGGCGGCACACGCGGGTTCTCTGTGGCCAGCAGGCGGC	N	60	PASS	IMPRECISE;SVTYPE=DEL;SVLEN=-268;END=610138;SUPPORT=11;COVERAGE=27,28,29,29,32;STRAND=+-;AF=0.379;STDEV_LEN=51.468;STDEV_POS=19.752	GT:GQ:DR:DV	0/1:59:18:11
chr1	668544	Sniffles2.DEL.938S0	GGGTAGGAGACCATCAGGACAAACACGTGGATACATGGAGGGGAACAACACACACCAGGGCCTCTCAGGGGGACAG	N	57	PASS	IMPRECISE;SVTYPE=DEL;SVLEN=-76;END=668620;SUPPORT=12;COVERAGE=31,29,30,30,30;STRAND=+-;AF=0.400;STDEV_LEN=0.548;STDEV_POS=26.838	GT:GQ:DR:DV	0/1:60:18:12
chr1	669036	Sniffles2.DEL.939S0	TACATGGAGGGGAACAACACACACCAGGGCCTCTCAGGGGGACGGGGGGTAGGAGACCATCAGGACAAACACGTGGG	N	57	PASS	PRECISE;SVTYPE=DEL;SVLEN=-77;END=669113;SUPPORT=12;COVERAGE=30,30,30,30,30;STRAND=+-;AF=0.400;STDEV_LEN=0.000;STDEV_POS=0.000	GT:GQ:DR:DV	0/1:60:18:12
chr1	727300	Sniffles2.INS.24S0	N	CTGACCTCTGTCCACGTGGGAGGGGCCGGGGTGAGGCAAGGGCTCACACTGACCTCTCTCAGCGTGGGAGGGGCCGGTGTGAGGGCAAGGGGCTCACA	50	PASS	IMPRECISE;SVTYPE=INS;SVLEN=98;END=727300;SUPPORT=15;COVERAGE=32,35,35,35,34;STRAND=+-;AF=0.429;STDEV_LEN=0.601;STDEV_POS=54.000;SUPPORT_LONG=0	GT:GQ:DR:DV	0/1:60:20:15
chr1	820880	Sniffles2.INS.25S0	N	TCTACACTACCTGCCTGGCCAGCAGATCCACCCTGTCTACACTACCTGCCTGGGCAGTAGTTCCACGCAATCTCCCCTACCTGCCTCTCCAGCAGACCCGCCCTATCTATACTACTTGCCTGTCCAGCAGATCCACTCTATCTACACGACCTGCCTGTCCAGCAGATCCACCCTGTCTACACTACCTGCTTGTCCAGCAGGTCCACCCTGTCTATACTACCTGCCTGGCCAGTAGATCCACACTA	60	PASS	PRECISE;SVTYPE=INS;SVLEN=245;END=820880;SUPPORT=17;COVERAGE=32,32,33,31,30;STRAND=+-;AF=0.515;STDEV_LEN=0.000;STDEV_POS=0.000;SUPPORT_LONG=0	GT:GQ:DR:DV	0/1:60:16:17
chr1	866852	Sniffles2.INS.26S0	N	GCCCTCACGTGGTCCTCCCCCTGCACTCACATCCCTGACGTCCTCCCGAGCCCTCACATGGTCCTCCCCCTGCACTCACATCCCTGACATCCTCCCGT	60	PASS	IMPRECISE;SVTYPE=INS;SVLEN=98;END=866852;SUPPORT=13;COVERAGE=32,33,32,31,30;STRAND=+-;AF=0.406;STDEV_LEN=24.753;STDEV_POS=122.162;SUPPORT_LONG=0	GT:GQ:DR:DV	0/1:60:19:13
chr1	882645	Sniffles2.DEL.940S0	AATATATTAGCTATTCTAGACTTTATGCATTTATGTAAAGTTTTCTTTGTTGCACTTTAAGTTCTGTGATACATGGGCAGAGCATGC	N	54	PASS	PRECISE;SVTYPE=DEL;SVLEN=-87;END=882732;SUPPORT=54;COVERAGE=72,69,66,65,19;STRAND=+-;AF=0.806;STDEV_LEN=0.000;STDEV_POS=0.000	GT:GQ:DR:DV	1/1:20:13:54
chr1	904479	Sniffles2.DEL.941S0	GCCTCCTCCGAACGCGGCCGCCTCCTCCTCCGAACGTGGCCTCCTCCGAACGCGGCCGCCTCCTCCTCCGAACGCGGCCGCCTCCTCCTCCGAACGTG	N	60	PASS	PRECISE;SVTYPE=DEL;SVLEN=-98;END=904577;SUPPORT=16;COVERAGE=24,22,24,24,21;STRAND=+-;AF=0.696;STDEV_LEN=0.000;STDEV_POS=0.000	GT:GQ:DR:DV	0/1:25:7:16
chr1	909346	Sniffles2.INS.2AS0	N	TTGCTGGTATATGCGGGGGTCGGGGTCAGGCCCCCGGGCGCACCGTTGCTGGTATATGCGGTGGTCGGGGTCAGGGCCCCCGGGCGCACCT	60	PASS	PRECISE;SVTYPE=INS;SVLEN=91;END=909346;SUPPORT=10;COVERAGE=19,21,21,21,21;STRAND=+-;AF=0.476;STDEV_LEN=0.000;STDEV_POS=5.715;SUPPORT_LONG=0	GT:GQ:DR:DV	0/1:60:11:10
chr1	934065	Sniffles2.DEL.948S0	GGGGAGGCGGCTGCGTTACAGGTGGGCAGGGGAGGCGGCTCCGTTACAGGTGGGCAGGGGAGGCGGCTGCGTTACAGGTGGGCAGGGGAGGCGGCTGCGTTACAGGTGGGCAGGGGAGGCGGCTGCGTTACAGGTGGGCAGGGGAGGCGGCTCCGTTACAGGTGGGCAGGGGAGGCGGCTCCGTTACAGGTGGGCAGGGGAGGCGGCTGCGTTACAGGTGGGCAGGGGAGGCGGCTGCGTTACAGGTGGGCGGGGGAGGCGGCTGCGTTACAGGTGGGCGGGGGAGGCGGCTGCGTTACAGGTGGGCAGGGGGGGCGGCTGCGTTACAGGTGGGCGGGGGAGGCGGCTGCGTTACAGGTGGGCGGGGGAGGCGGCTCCGTTACAGGTGGGCGGGGGAGGCGGCTGCGTTACAGGTGGGCGGGGGAGGCGGCTGCGTTACAGGTGGGCGGGGGGGGCGGCTGCGTTACAGGTGGGCGGGGGAGGCTGCTCCGTTACAGGTGGGCGGGGGAGGCTGCTCCGTTACAGGTGGGCGGGGGGGGCGGCTGCGTTACAGGTGGGCGGGGGGGGCGGCTGCGTTACAGGTGGGCGGGGGAGGCGGCTGCGTTACAGGTGGGCGGGGGAGGCGGCTCCGTTACAGGTGGGCGGGGGAGGCGGCTGCGTTACAGGTGGGCGGGGGAGGCGGCTGCGTTACAGGTGGGCAGGGGAGGCGGCTGCGTTACAGGTGGGCAGGGGAGGCGGCTGCGTTACAGGTGGGCGGGGGAGGCGGCTCCGTTACAGGTGGGCGGGGGAGGCGGCTGCGTTACAGGTGGGCGGGGGAGGCGGCTGCGTTACAGGTGGGCG	N	60	PASS	PRECISE;SVTYPE=DEL;SVLEN=-840;END=934905;SUPPORT=11;COVERAGE=21,21,21,21,20;STRAND=+-;AF=0.524;STDEV_LEN=0.787;STDEV_POS=0.000	GT:GQ:DR:DV	0/1:60:10:11
chr1	977363	Sniffles2.DEL.94CS0	GCCTCCCGCTCCCCCCACCAACCCCGGGAACCGCCTCCCGCTCCCCCCACCAACCCCGGGAACCGCCTCCCGCTCCCCCCACCAACCCCGGGAACCGCCTCCCGCTCCCCCCACCAACCCCGGGAACCGCCTCCCGCTCCCCCCACCAACCCCGGGAACCGCCTCCCGCTCCCCCCACCAACCCCGGGAACCGCCTCCCGCTCCCCCCACCAACCCCGGGAACCGCCTCCCGCTCCCCCCACCAACCCCGGGAACCGCCTCCCGCTCCCCCCACCAACCCCGGGAACCGCCTCCCGCTCCCCCCACCAACCCCGGGAACCGCCTCCCGCTCCCCCCGCAACCCCGGGAACCGCCTGCCCCCACCGACCAACCCCGGGAACCGCCTCCCACCCCCACCAACCCCGGGAACCGCCTCCCAATCCCCCCAACCCCGGGAACTGCCTCCCACCCCCACCAACCCCGGGAACCGCCTCCCAATCCCCCCAACCCCGGGAACT	N	60	PASS	PRECISE;SVTYPE=DEL;SVLEN=-497;END=977860;SUPPORT=15;COVERAGE=24,24,25,24,24;STRAND=+-;AF=0.625;STDEV_LEN=0.000;STDEV_POS=0.000	GT:GQ:DR:DV	0/1:48:9:15
chr1	996393	Sniffles2.INS.34S0	N	CAGAAAGGACCCCCCGCTGGAGGGGGCACCCCACGTCTGGGGCCACAGGATGCAGGGTGGGGAGGACAGAAAGGACCCCCCGCTGGAGGGGGCACCCCACGTCTGGGGCCACAGGATGCAGGGTGGGGAGGGCAGAAAGGACCCCCCGCTGGAGGGGGCACCTCACGTCTGGGGCCACAGGATGCAGGGTGGGGAGGACAGAAAGGACCCCCCGCTGGAGGGGGCACCCCACGTCTGGGGCCACAGGATGCAGGGTGGGGAGGGCAGAAAGGACCCCCCACTGGAGGGGGCACCCCACGTCTGGGGCCACAGGATGCAGGGTGGGGAGGA	60	PASS	IMPRECISE;SVTYPE=INS;SVLEN=330;END=996393;SUPPORT=10;COVERAGE=24,24,24,25,25;STRAND=+-;AF=0.417;STDEV_LEN=1.378;STDEV_POS=41.884;SUPPORT_LONG=0	GT:GQ:DR:DV	0/1:60:14:10
chr1	1053193	Sniffles2.DEL.94ES0	GTGTCTGCACGTGGGTGTCTGCATGTGGGTGTCTGTGCCCTCAAGTGTCTC	N	60	PASS	PRECISE;SVTYPE=DEL;SVLEN=-51;END=1053244;SUPPORT=15;COVERAGE=18,21,22,23,24;STRAND=+-;AF=0.682;STDEV_LEN=0.000;STDEV_POS=0.000	GT:GQ:DR:DV	0/1:28:7:15
chr1	1068825	Sniffles2.INS.37S0	N	GCCACGCGGGCTGTGCAGATGCAGGTGCGGCGGGGCGGGGCCACGCGGGCTGTGAAGGTGCAGGTGCGGCGGGGCAGA	60	PASS	PRECISE;SVTYPE=INS;SVLEN=78;END=1068825;SUPPORT=24;COVERAGE=22,23,24,24,24;STRAND=+-;AF=1.000;STDEV_LEN=0.000;STDEV_POS=0.000;SUPPORT_LONG=0	GT:GQ:DR:DV	1/1:60:0:24
chr1	1079166	Sniffles2.DEL.959S0	GGCTGAGGCTATGGGGACTCCGTGGGGGGAGGCTGAGGCTATGGGGACTCCGTGGGGGGTGGCTGAGGCTATGGGGACTCCGTGGGGGGAGGCTGAGGCTATGGGGACTCCGTGGGGGGTGGCTGAGGCTATGGGGACTCCGTGGGGGGAGGCTGAGGCTATGGGGACTCCGTGCCGGGA	N	60	PASS	PRECISE;SVTYPE=DEL;SVLEN=-180;END=1079346;SUPPORT=10;COVERAGE=18,18,19,17,17;STRAND=+-;AF=0.556;STDEV_LEN=0.516;STDEV_POS=6.713	GT:GQ:DR:DV	0/1:52:8:10
chr1	1099024	Sniffles2.INS.3BS0	N	AGAGAGGTTAAAATCTCCGACTATGATTGTGGGTTGTCTATTGATGTTTTTGGTCTATTCTAAGAATCGGAGAGAGAGAGGTTAAAATCTCCAACTATGATTGTGGATTGTCTATTGATGTTTTTGGTCTATTCTAAGAATCGAGAGAGAGAGGTTAAAATCTCCAACTACGATTGTGGATTGTCTATTGATGTTTTTGGTCTGTTGTTCTAAGAATCGGAGAGAGAGAGGTTAAAATCTCCAACTATGATTGTGGATTGTCTATTGATGTTTTTGGTCTGTTGTTCTAAGAATCGGAGAGAGAGAGGTTAAAATCTCCAACTATGATTGTGGATTGTCTATTGATGTTTTTGGTCTATTGTTCTAAGAATCGGAGAGAAAGAGGTTAAAATCTCCGACTATGATTGTGGATTGTCTATTGATGTTTTTAGTCTATTGTTCTAAGAATCAGAGAGAGAGAGGTTAAAATCTCCGACTATGATTGTAGATTGTCTATTGATGTTTTTGGTCTATTGTTCTAAGAATTGGAGAGAGAGAGGTTAAAATCTCCAACTATGATTGTGGATTGTCTATTGATGTTTTTGGGCTATTGTTCTAAGAATCGGAGAGAGAGAGGTTAAAATCTCCGACTAAGATTGTGGATTGTCTATTGATGTTTTTGGTCTATTGTTCTAAGAATCGGAGAGAGAGAGGTTAAAATCTCCAACTATGATTGTGGATTGTCTATTGATGTTTTTGGGCTATTGTTCTAAGAATCGGAGAGAGAGAGGTTAAAATCTCCGACTAAGATTGTGGATTGTCTATTGATGTTTTTGGTCTATTGTTCTAAGAATCGGAGACAGAGAGGTTAAAATCTCCGACTATGATTGTGGATTGTCTACTGATGTTTTTGGTCTATTCTAAGAATCAGAGAG	60	PASS	IMPRECISE;SVTYPE=INS;SVLEN=914;END=1099024;SUPPORT=13;COVERAGE=15,15,14,14,34;STRAND=+-;AF=0.929;STDEV_LEN=82.188;STDEV_POS=0.000;SUPPORT_LONG=0	GT:GQ:DR:DV	1/1:26:1:13
chr1	1099520	Sniffles2.INS.3ES0	N	TTCTCCCTTTAATTCTGTTGCTTTTGCTTCCAGTATTTTGAGGCTCTGTTATTAGGCACATTCATAATTGATGTCTTCCCTCCCCGCTTTCCCTTTGGTAATAACTCCATATCTTGAAACTGACTTAATGTTACAGAAATATAGCGTCTCCAGGCTGGGTGTAGTGGCTCACGCCTGTAATCCCAGCAATTTGGGAGCCAAGGCAGGCGGATCATTTGAGGTCATGAGTTTGAGACCAGCCTGGCCACTGTGGTGAAACCCTATCTCTACTAAAAATACAAAAATGAGGTGGGTAAAGTGGTGCGCGCCTGTCGTCCCAGCTACTCTGGAGGCTGGGGCAGGAGAATCACTTGAACCAGGAGGTGGAGGTAGCAGTGAGCCAAGATCGTGCCATTTTACTTGTCTTGGAGACAGAAGAAGACTCCATCTCAAAAAAAAAAAAAAAATAGCCACTCCAGCCTTTTTATGCTCACTGATATATATGTGTGTGTGTGTGTTTGTGTATGTGTGTATGTGTGTGTGTGTGTTTGTGTATGTGTGTGTGTGTGTGTGTG	54	PASS	IMPRECISE;SVTYPE=INS;SVLEN=553;END=1099520;SUPPORT=18;COVERAGE=14,37,34,21,25;STRAND=+-;AF=0.529;STDEV_LEN=3.973;STDEV_POS=26.177;SUPPORT_LONG=0	GT:GQ:DR:DV	0/1:60:16:18
chr1	1139399	Sniffles2.DEL.95ES0	GGGAGCTTCCTGGGGTCAGAAGGTGGGGGTGTCAGCATCGAACCGGGGGACCTGGGTCCTGGGGAGCTTCCTGGGGTCAGAAGGTGGGGGTGTCAGCATCGAACCGGGGGACCTGGGTCCT	N	60	PASS	IMPRECISE;SVTYPE=DEL;SVLEN=-121;END=1139520;SUPPORT=10;COVERAGE=15,16,16,18,17;STRAND=+-;AF=0.588;STDEV_LEN=1.033;STDEV_POS=62.771	GT:GQ:DR:DV	0/1:42:7:10
chr1	1184656	Sniffles2.INS.44S0	N	GCCTTCTAGGTTAGGGGGATGTTCTCTTGGGGACCCCCGTGAGGACAGGCCCTCCAGACAGTCTGGGAGCCAGTCTCCAGGCACCGTGTGCCCCCAGTTCATGCAGAAGCCTTCTAGGTTAGGGGGATGTTCTCTTGGGGACCCCCGTGAGGGACAGGCCCTCCAGACAGTCTGGGAGCCAGTCTCCAGGCACCGTGTGCCCCCAGTTCATGCAGAAGCCTTCTAGGTTAGGGGGATGTTCTCTTGGGGACCCCCGTGAGGACAGGCCCTCCGGACAGTCTGGGAGCCAGTCTCCAGGCACCGTGTGCCCCCAGTTCATGCAGAA	60	PASS	PRECISE;SVTYPE=INS;SVLEN=324;END=1184656;SUPPORT=13;COVERAGE=26,27,23,23,25;STRAND=+-;AF=0.565;STDEV_LEN=0.577;STDEV_POS=5.292;SUPPORT_LONG=0	GT:GQ:DR:DV	0/1:60:10:13
chr1	1184656	Sniffles2.INS.45S0	N	GCCTTCTAGGTTAGGGGGATGTTCTCTTGGGGACCCCCGTGAGGACAGGCCCTCCGGACAGTCTGGGAGCCAGTCTCCAGGCACCGTGTGCTCCCAGTTCATGCAGAAGCCTTCTAGGTTGGGGGGATGTTCTCTTGGGGACCCCCGTGAGGACAGGCCCTCCGGACAGTCTGGGAGCCAGTCTCCAGGCACCGTGTGCCCCCAGTTCATGCAGAAGCCTTCTAGGTTAGGGGGATGTTCTCTTGGGGACCCCCGTGAGGACAGGCCCTCCGGACAGTCTGGGAGCCAGTCTCCAGGCACCGTGTGCCCCCAGTTCATGCAGAAGCCTTCTAGGTTAGGGGGATGTTCTCTTGGGGACCCCCGTGAGGACAGGCCCTCCGGACAGTCTGGGAGCCAGTCTCCAGGCACCGTGTGCCCCCAGTTCATGCAGAAGCCTTCTAGGTTAGGGGGATGTTCTCTTGGGGACCCCCGTGAGGACAGGCCCTCCGGACAGTCTGGGAGCCAGTCTCCAGGCACCGTGTGCCCCCAGTTCATGCAGAAGCCTTCTAGGTTAGGGGGATGTTCTCTTGGGGACCCCCGTGAGGACAGGCCCTCCGGACAGTCTGGGAGCCAGTCTCCAGGCACCGTGTGCCCCCAGTTCATGCAGAA	60	PASS	PRECISE;SVTYPE=INS;SVLEN=648;END=1184656;SUPPORT=10;COVERAGE=26,27,23,23,25;STRAND=+-;AF=0.435;STDEV_LEN=0.516;STDEV_POS=13.472;SUPPORT_LONG=0	GT:GQ:DR:DV	0/1:60:13:10
chr1	1192630	Sniffles2.INS.46S0	N	AGTGTAGACACTCCAGTTGGTATGAGTGTAGACACTCCAGTTCGTATCAGTGTAAACACTCCAGTTGGTATGAGTGTAGACACTCCAGTTGATATC	60	PASS	PRECISE;SVTYPE=INS;SVLEN=96;END=1192630;SUPPORT=13;COVERAGE=24,23,24,24,24;STRAND=+-;AF=0.542;STDEV_LEN=0.000;STDEV_POS=0.000;SUPPORT_LONG=0	GT:GQ:DR:DV	0/1:60:11:13
chr1	1192630	Sniffles2.INS.47S0	N	AGTGTAGACACTCCAGTTGGTATGAGTGTAGACACTCCAGTTCGTATCAGTGTAAACACTCCAGTTGGTATGAGTGTAGACACTCCAGTTCGTATCAGTGTAAACACTCCAGTTGGTATGAGTGTAGACACTCCAGTTGATATC	60	PASS	PRECISE;SVTYPE=INS;SVLEN=144;END=1192630;SUPPORT=10;COVERAGE=24,23,24,24,24;STRAND=+-;AF=0.417;STDEV_LEN=0.000;STDEV_POS=0.000;SUPPORT_LONG=0	GT:GQ:DR:DV	0/1:60:14:10
chr1	1202441	Sniffles2.INS.48S0	N	AGCCCAGTACCCAGCCCCGAGCCCAGTACCCAGCCCCGAGCCCAGTACCCAGTCTCCAGCCCAGTACCCAGCCCCGAGCCCAGTACCCAGCCTCCAGCCCAGTACCCATCCCCGAGCCCAGTACCCAGCCCCGAGCGCAGTACCCAGCCTCCAGCCCAGTACCCAGCCCCG	60	PASS	IMPRECISE;SVTYPE=INS;SVLEN=171;END=1202441;SUPPORT=21;COVERAGE=24,23,23,22,22;STRAND=+-;AF=0.913;STDEV_LEN=40.746;STDEV_POS=86.784;SUPPORT_LONG=0	GT:GQ:DR:DV	1/1:38:2:21
chr1	1245159	Sniffles2.INS.4AS0	N	CTCTGCCCTCCTCCCCCTTCCCCCTCCTCCCCCCACTCCTCTCCCCTCTTCCCCCCGACTCCTTCCCCTACTCATCTCCCTCCTCCCCCACTCCTCTCCCCTCCTCTCCCACTCCTCCCCCTCCTCCCCCACTCCTCCCCCCACTGCTCTCCCCTCTTCCCCCCACTCCTCCCCCACTCCTCTCCCCTCCTTCTCCACTCCTCTCCCCTCCCACTCCTCCCCACTCCTGTCCCCTCCTCCCCCCTCTTCCCCTCCTCCCCCCACTCCTCATCTCCCTCCTCCCACTCCTCTCCCCTCTTCCCCCCACTCCCCCCACTCCTCCCCCAACTCCTCTCCCCTCTTGCCCCCACTCCTCCCCCACTCCTTCCCCACTCCTCTCCTCTCTTCCCCCCACTCCTCCCCCACTCCTCTCCCCTCCTCCCCCACTCCTCTCCCCTCCTCCCCCACTCCTCT	60	PASS	PRECISE;SVTYPE=INS;SVLEN=453;END=1245159;SUPPORT=12;COVERAGE=13,12,12,12,12;STRAND=+-;AF=1.000;STDEV_LEN=2.137;STDEV_POS=0.000;SUPPORT_LONG=0	GT:GQ:DR:DV	1/1:33:0:12
chr1	1249038	Sniffles2.INS.4ES0	N	CGAGGGAGGCTGGGCCTCCCACTCCGCCCTACAGGCCGGGACACGGGCAGCCCTGGGAGGCTGGACCGAGGGAGGCTGGGCCTCCCACTCCGCCCTACAGGCCGGGACACGGGCAGCCCTGGGAGGCTGGACCGAGGGAGGCTGGGCCTCCCACTCCGCCCTACAGGCCGGGACACGGGCAGCCCTGGGAGGCTGGACCGAGGGAGGCTGGGCCTCCCACTCCGCCCTACAGGCCGGGACACGGGCAGCCCTGGGAGGCTGGACCGAGGGAGGCTGGGCCTCCCACTCCGCCCTACAGGCCGGGACACGGGCAGCCCTGGGAGGCTGGACCGAGGGAGGCTGGGCCTCCCACTCCGCCCTACAGGCCGGGACACGGGCAGCCCTGGGAGGCTGGAC	60	PASS	IMPRECISE;SVTYPE=INS;SVLEN=396;END=1249038;SUPPORT=17;COVERAGE=16,18,18,18,18;STRAND=+-;AF=0.944;STDEV_LEN=46.690;STDEV_POS=206.036;SUPPORT_LONG=0	GT:GQ:DR:DV	1/1:37:1:17
chr1	1269100	Sniffles2.DEL.964S0	CATGCAAGAGAGGAGGCTGGATCAGGGACCCCAAGGCCCCTCAGCCACACCCGAGACTGGGGAGAGGGGTGGTGATCATCATGCAAGAGAGGAGGCTGGATCAGGGACCCCAAGGCCCCTCAGCCACACCCGAGACTGGGGAGAGGGGTGGTGAT	N	60	PASS	PRECISE;SVTYPE=DEL;SVLEN=-155;END=1269255;SUPPORT=16;COVERAGE=22,24,25,26,26;STRAND=+-;AF=0.640;STDEV_LEN=0.000;STDEV_POS=0.000	GT:GQ:DR:DV	0/1:45:9:16
chr1	1284172	Sniffles2.INS.4FS0	N	GGTGGGGGGTTGGGGGGGTTGGGTGAGGGTGGGGGGGTTGGGTGAGGGGGGTGGGGTTGGGGGGGGTTGAGTGAGGGGGGTGGGGGGGTTTGGTGGGGGGGTTGGGTGAGGGGGGGTGGGGTGGGGGGGTTGGGTGAGGGGGGTGGGGTGGGGGGGTTGAGTGAGGGGGGTGGGGGGGTTGGGTGGGGGGTTGGGTGAGGGGTTGGTGGGGGGTGGGTGAGGGGGGGGGTGGGTTGGGTGCGGGGGGGTGGGTGGGGGGGGTTGGGTGAGGGGGGTGGGGGGGGGGGGGTGGGTGGGGGGTGGTGGGGGGTTGGGGGGGTTGAGTGAGGGGGGTGGGGGTTGGGTGAGGGGGGTGGGGTGGGGGGGGTGGGTGAGGGGGGTGGGGTGGGGGGGGTGTGGGGGGGGTGGGGGGGTGGGGTGTGGGGGGGGTGTGGGGGGGTGGGTGAGGGGGGTGGGGTGGGTGGGTGAGTGGGGGGGT	60	PASS	IMPRECISE;SVTYPE=INS;SVLEN=478;END=1284172;SUPPORT=14;COVERAGE=16,14,14,13,15;STRAND=+-;AF=1.000;STDEV_LEN=75.366;STDEV_POS=2.138;SUPPORT_LONG=0	GT:GQ:DR:DV	1/1:39:0:14
chr1	1324173	Sniffles2.INS.55S0	N	GAGCTGGGGGGCTGGGGGGCTGAGGGGCTGGGGGGCTGGGGGGCTGCTGGGCTGAGAGGCTGGGAGACTGGA	60	PASS	PRECISE;SVTYPE=INS;SVLEN=72;END=1324173;SUPPORT=11;COVERAGE=24,26,26,25,25;STRAND=+-;AF=0.423;STDEV_LEN=0.488;STDEV_POS=0.000;SUPPORT_LONG=0	GT:GQ:DR:DV	0/1:60:15:11
chr1	1339885	Sniffles2.INS.56S0	N	CAGCCGCATGTCCCCCAGCAGCCCCCACAGACCCACCCGCAGCCGCATGTCCCCCAGCAGCCCCCACAGACCCACCCG	60	PASS	PRECISE;SVTYPE=INS;SVLEN=78;END=1339885;SUPPORT=13;COVERAGE=25,26,26,26,26;STRAND=+-;AF=0.500;STDEV_LEN=0.378;STDEV_POS=0.000;SUPPORT_LONG=0	GT:GQ:DR:DV	0/1:60:13:13
chr1	1350096	Sniffles2.DEL.971S0	GGGGGAGTGAGGAGGGGGCCTGGACGGGGCAGGAGCGACGGGGGGAGTGAGGAGGGGGCCTGGACGGGGCAGGAGCGACGGGGGGAGTGAGGAGGGGGCCTGGACGGGGCAGGAGCGACGGGGGGAGTGAGGAGGGGGCCTGGACGGGGCAGGAGCGACGGGGGGAGTGAGGAGGGGGCCTGGACGGGGCAGGAGCGACGGGGGGAGTGAGGAGGGGGCCTGGACGGGGCAGGAGCGACGGGGGGAGTGAGGAGGGGGCCTGGACGGGGCTGGAGCGACGGGGGGAGTGAGGAGGGGGCCTGGACCGGGCAGGAGCGACGGGGGGAGTGAGGAGGGGGCCTGGACCGGGCAGGAGCGACGGGGGGAGTGAGGAGGGGGCCTGGACGGGGCAGGAGCGACGGGGGGAGTGAGGAGGGGGCCTGGACGGGGCAGGAGCGACGGGGGGAGTGAGGAGGGGGCCTGGACGGGGCAGGAGCGACGGGGGGAGTGAGGAGGGGGCCTGGACGGGGCAGGAGCGACGGGGGGAGTGAGGAGGGGGCCTGGACGGGGCAGGAGCGACGGGGGGAGTGAGGAGGGGGCCTGGACGGGGCAGGAGCGACGGGGGGAGTGAGGAGGGGGCCTGGACGGGGCAGGAGCGACGGGGGGAGTGAGGAGGGGGCCTGGACGGGGCAGGAGCGACGGGGGGAGTGAGGAGGGGGCCTGGACCGGGCAGGAGCGACGGGGGGAGTGAGGAGGGGGCCTGGACGGGGCAGGAGCGACGGGGGGAGTGAGGAGGGGGCCTGGACGGGGCAGGAGCGACGGGGGGAGTGAGGAGGGGGCCTGGACGGGGCAGGAGCGACGGGGGGAGTGAGGAGGGGGCCTGGACGGGGCAGGAGCGACGGGGGGAGTGAGGAGGGGGCCTGGACCGGGCAGGAGCGACGGGGGGAGTGAGGAGGGGGCCTGGACCGGGCAGGAGCGACGGGGGGAGTGAGGAGGGGGCCTGGACGGGGCAGGAGCGACGGGGGGAGTGAGGAGGGGGCCTGGACGGGGCAGGAGCGACGGGGGGAGTGAGGAGGGGGCCTGGACGGGGCTGGAGCGAC	N	60	PASS	IMPRECISE;SVTYPE=DEL;SVLEN=-1079;END=1351175;SUPPORT=26;COVERAGE=25,26,26,26,26;STRAND=+-;AF=1.000;STDEV_LEN=62.343;STDEV_POS=11.317	GT:GQ:DR:DV	1/1:60:0:26
chr1	1382630	Sniffles2.INS.58S0	N	TCCCAACAATCCAGTAACAATCCAGAGGCCCACCACCCCTTCCCAACAATCCAGTAACAATCCAGAGGTCACCACCCACCCTTCCCAACAATCCAGTAACAATCCAGAGGTCACCACCCTTCCCAACAATCCAGTAACAATCCAGAGGTCACCACCCTTCCCAACAATCCAGTAACAATCCAGAGGTCACCACCCCTTCCCAACAATACAGTAACAATCCAGAGGCCACCACCCCTTCCCAACAATCCACTAACAATCCAGAGGTCACCACCCCTTCCCAACAATACAGTAACAATCCAGAGGCCACCACCCTTCCCAACAATCCAGTAACAATCCAGAGGTCACCACCCATTCCCAACAATCCAGTAACAATCCAGAGGTCACCACCCTTCCCAACAATCCAGTAAACAATCCAGAGGTCACCACCCCTTCCCAACAATCAGTAACAATCCAGAGGCCACCACCCCTTCCCAACAATCCACTAACAATCCAGAGGTCACCACCCCTTCCCAACAATACAGTAACAATCCAGAGGCCACCACCCCTTCCCAACAATCCAGTAACAATCCAGAGGTCACCACCTTTCCAACAATCCACTAACAATCCAGAGGTCACCACCCCTTCCCAACAATCCACTAACAATCCAGAGGTCACCACCCCTTCCCAACAATCCAGTAACAATCCAGAGGTACCACCCCTTCCCAACAATCCAGTAACAATCCAGAGGTCACCACCCTTTCAACAATCCACTAACAATCCAGAGGTCACCACCCCTTCCCAACAATCCCACTAACAATCCAGAGGTCACCACCCCATCCCCAACAATCCAGTAACAATCCAGAGGTACCACCCCTTCCCAACAATCCAGTAACAATCCAGAGGTCACCACCCTTTCCACAATCCACTAACAATCCAGAGGTCACCACCCCTTCCCAACAATCCAGTAACAATCCAGAGGTCACCACCCCTTCCCAACATCCGTAACAATCCAGAGGTTACCACCCTTCCCAACAATCCACTAACAATCCAGAGGCCACCACCCCTTCCCAACAATCCGGCAAGGACCCAGAGGCCACCACCCCTTCCCAACAATCCATAACAATCCAGAGGTCACCACCCCTTCCCAAAAATCCAGTAACAATCCAGAGGTCACCACCCCTTCCCAACAATCCAGTAACAATCCAGAGGCACCACCCCTTCCCAACAATCCAGTAACAATCCAGAGGTACCACCCCTTCCCAACAATCCAGTAACAATCGAGGCCACCACCCCTTCCCAACAATCCAGTAACAATCCAGAGGACACCACCCTTCCCAACAATCCACTAGCAATCCAGAGGCCACCACCCCTTCCCAACAATCTGGCAACGACCCAGAGGCCACCACCCC	60	PASS	PRECISE;SVTYPE=INS;SVLEN=1388;END=1382630;SUPPORT=17;COVERAGE=20,23,20,20,20;STRAND=+-;AF=0.850;STDEV_LEN=7.918;STDEV_POS=0.000;SUPPORT_LONG=0	GT:GQ:DR:DV	1/1:17:3:17
chr1	1477856	Sniffles2.INS.5AS0	N	CCACCACGCCTGGCTAATGTTGTATTTTAGTAGAGACGGGGTTTCTCCATGTTGGTCAGGCTGGTCTCTAACTCCCGACCTCAGGTGATCCACCCGCCTCGGCCTCTCAAACTGTTGGGATTACAGGCATGTG	60	PASS	PRECISE;SVTYPE=INS;SVLEN=133;END=1477856;SUPPORT=12;COVERAGE=14,12,12,12,12;STRAND=+-;AF=1.000;STDEV_LEN=0.000;STDEV_POS=0.000;SUPPORT_LONG=0	GT:GQ:DR:DV	1/1:33:0:12
chr1	1543726	Sniffles2.INS.5CS0	N	CTCTGTCACGGCCTCGGCCACTCCCCACTGTCACGGCCTCGGCCACTCCCCTCTGTCACGGCCTCGGCCACTCCCCTCTGTCACGGCCTCGGCCACTCCCCACTGTCACGGCCTCGGCCACTCCCCACTGTCACGGCCTCGGCCACTCCCCTCTGTCACGGCCTCGGCCACTCCCCACTGTCACGGCCTCGGCCACTCCCCT	60	PASS	PRECISE;SVTYPE=INS;SVLEN=202;END=1543726;SUPPORT=18;COVERAGE=18,18,18,19,20;STRAND=+-;AF=1.000;STDEV_LEN=11.580;STDEV_POS=0.000;SUPPORT_LONG=0	GT:GQ:DR:DV	1/1:50:0:18
chr1	1565685	Sniffles2.INS.5DS0	N	GGTGCAGGCAGAGAACAGACGTCGCGATGGGCCCGACGGTGCTGGCTCCATGGGAACCGAGACCCAACACCCAAAGGAGTCCCACAGGCTCAGGGG	60	PASS	PRECISE;SVTYPE=INS;SVLEN=96;END=1565685;SUPPORT=18;COVERAGE=18,18,18,18,18;STRAND=+-;AF=1.000;STDEV_LEN=0.000;STDEV_POS=0.000;SUPPORT_LONG=0	GT:GQ:DR:DV	1/1:50:0:18
chr1	1605708	Sniffles2.INS.5FS0	N	TCGGCTGGTCAGGTGTGGGCTGGGCTGGGCTGGTCAGGTGTGGGCTGGGCTGGTCAGGCGTGGAGTGGGCTGGTCAGGCGTGGGGTGGGGTGGGCTGGTCAGGTGTGGGCTGGGCTGGTCAGGTGTGAGGTGGGGTGGTGAGGTGAGGGGTTGTCTGGTCAGGTGTGGAGTGGGCTGGTCAGGTGTGGGCTGGGCTGGTCAGGTGTGGGGTCGGCTGGTCAGGTGTGGGCTGGGCTGGGCTGGTCAGGTGTGGGGTCGGCTGGTCAGGTGTGGGC	60	PASS	IMPRECISE;SVTYPE=INS;SVLEN=275;END=1605708;SUPPORT=17;COVERAGE=18,21,21,22,22;STRAND=+-;AF=0.810;STDEV_LEN=0.383;STDEV_POS=97.254;SUPPORT_LONG=0	GT:GQ:DR:DV	1/1:7:4:17
chr1	1666975	Sniffles2.DEL.977S0	CACGCCTGTAATCCCAGCTACTTGGGAGGCTGAGGCAGGAGAATCACTTCAACCCGGGAGGCGGAGGTTGCAGTGAGCCGAGATCAAACCAGAGAAATCCAGCTCTGGGTGACAGAGCAAGACTCTGTTTCGGGAAAAATAAAATACATAGGCAGGGCGCGGTGGCT	N	60	PASS	PRECISE;SVTYPE=DEL;SVLEN=-167;END=1667142;SUPPORT=25;COVERAGE=23,25,25,25,25;STRAND=+-;AF=1.000;STDEV_LEN=0.000;STDEV_POS=0.000	GT:GQ:DR:DV	1/1:60:0:25
chr1	1717605	Sniffles2.DEL.978S0	GCTTTCAGCTAGAGTTTGCTCTCTCTGGTTTTCGGTCTGTGACACACGCAT	N	60	PASS	PRECISE;SVTYPE=DEL;SVLEN=-51;END=1717656;SUPPORT=12;COVERAGE=22,22,22,22,21;STRAND=+-;AF=0.545;STDEV_LEN=0.000;STDEV_POS=0.000	GT:GQ:DR:DV	0/1:60:10:12
chr1	1759277	Sniffles2.DEL.97CS0	CACGGCTGTGGGTACTGCACGGAGAGGGCAGGGGGTGGCGTGAAGCTTGCAGGCACA	N	60	PASS	PRECISE;SVTYPE=DEL;SVLEN=-57;END=1759334;SUPPORT=13;COVERAGE=21,22,22,22,21;STRAND=+-;AF=0.591;STDEV_LEN=0.000;STDEV_POS=0.000	GT:GQ:DR:DV	0/1:53:9:13
chr1	1885906	Sniffles2.INS.63S0	N	AAAACAGAAAGCTGGCCGGGCGCGGTGGCTCACGCCTGTAATCCCAGCACTTTGGGAGGCCGAGGCGGGCGGATCACGAGGTCAGGAGATCGAGACCATCCCGGCTAAAACGGTGAAACCCCGTCTCTACTAAAAATACAAAAAAATTAGCCGGGCGTAGTGGCGGGCGCCTGTAGTCCCAGCTACTCGGGAGGCTGAGGCAGGAGAATGGCGTGAACCCGGGAGGCGGAGCTTGCAGTGAGCCGAGATCCCGCCACTGCACTCCAGCCTGGGCGACAGAGCGAGACTCCGTCTCAAAAAAAAAAAAAAAAAAAAAAAAAAAAAAAAA	60	PASS	PRECISE;SVTYPE=INS;SVLEN=328;END=1885906;SUPPORT=11;COVERAGE=21,22,21,19,20;STRAND=+-;AF=0.524;STDEV_LEN=1.291;STDEV_POS=0.000;SUPPORT_LONG=0	GT:GQ:DR:DV	0/1:60:10:11
chr1	1924224	Sniffles2.INS.64S0	N	ACCACCCCCCAGCTCACAGCCCACCCCCCCATCTCACCGCCCAGCCCCCCCATCTCACCAGCTGCCCCCTCCCCGACACACCGCCCACCCCCCCATCTCACCA	60	PASS	PRECISE;SVTYPE=INS;SVLEN=103;END=1924224;SUPPORT=13;COVERAGE=13,13,13,13,13;STRAND=+-;AF=1.000;STDEV_LEN=0.000;STDEV_POS=0.000;SUPPORT_LONG=0	GT:GQ:DR:DV	1/1:36:0:13
chr1	1929385	Sniffles2.INS.65S0	N	GAGGGGACAGGTCTGGGAGGCAGGAGAGAGGGTGAGGGGAGGCAGGGGAGATGGTGAGGGGAGGGAGGGGAGAGGGTGGGGGAGGGAGGGTAGGGGAGGGAGGGGAGAGGGTAGGGGAGGGAGGGAGAGGAGGGGAGAGGGTAGGGAGGGAGAGGAGGGGAGAAGGGAGGGGACGCAGGGAGGGGAGAGAAAGAGGAGGGAGGGGAGAGGGGAGGGAGGGGAGCGGGTAGGGGAGGAAGGAGGGGAAATGGTATGGGAGGGAGGGAGGGGAGAGGGTAGGGGAGAGAGGGAGCAGAGGGGGAAAGGGTAGGGGAGGGAAGGAAGGGAGAGGGTAGGGGGAGGTAGGGAGGGAGGGGAGAGGGTAGGGGAGGGGAGAGGGTAGGGGAGGGGAGAGGGTAGGGGAGGGAAGGAGGGGAGACGGTAGGGGAGGGAGGAAGAGGAGGGGAGAGGGTAGGGAGGGAGGGAGAGGAGAGGGGAGGGAGGGGAGGAGGGGAGAGGGTAGGGAGGGAGGGGAGGAGGAAGAGGGTAGGGAGGGAGGGAGAGGAGAGGGGAGGGAGGGAGGGAGGAGGGGAGAGGGTGGGGAGGAGGGGAGAGGTTAGGGAGGGAGGGAGAGGAGGGGAGAGGGTAGGGGAGGAAGGAGGGGAGGGGTAGAGGAGGAGGAGGGAGAGGGGGAGGGGAGGGGAGGGAGGAAGAGGAGGGGAGAGGGGTAGGGAGGGAGGGAGAGGAGAGGGGAGGGAGGGGAGGAGGGGAGGAGAGGGTAGGGAGGGAGGGGAGGAGGGGAGAGGGTAGGGAGGGAGGGAGAGGAGAGGGGAGGGAGGGAGGGGAGGAGGGGAGAGGGTAGGGAGGGAGGGAGAGGAGAGGGGAGGGAGGGAGGGGAGGAGGGGAGAGGGTAGGGAGGGAGGGAGAGAGGAGGGAGGGAGGGCAGGAGGGGAGAGGGTAGGGAGGGAGGGCAGGAGGGGAGAGGGTAGGGAGGGAGGGCAGGAGGGGAGAGGGTAGGGAGGGAGGGGAGGAAGGGAGAGGGTAGGGAGGGGAGGAGGGGGAGAGGTAGGGAGGGAGGGAGAGGAGGGGA	60	PASS	PRECISE;SVTYPE=INS;SVLEN=1069;END=1929385;SUPPORT=10;COVERAGE=12,10,10,10,9;STRAND=+-;AF=1.000;STDEV_LEN=1.835;STDEV_POS=0.000;SUPPORT_LONG=0	GT:GQ:DR:DV	1/1:27:0:10
chr1	1948943	Sniffles2.INS.66S0	N	CTTTCCTTCCCTTTCCCTCCCTCCCTTCCTTCCTCTTTCCTTCCTTCCTTTCCCTCCCTTACTCCTTCCTTCCTTCCCTTCCCCTTCCTTCTTCCTTCTCTCCCTCCCTC	60	PASS	PRECISE;SVTYPE=INS;SVLEN=110;END=1948943;SUPPORT=18;COVERAGE=17,18,18,18,18;STRAND=+-;AF=1.000;STDEV_LEN=1.229;STDEV_POS=0.000;SUPPORT_LONG=0	GT:GQ:DR:DV	1/1:50:0:18
chr1	1993706	Sniffles2.INS.68S0	N	GGCACAGTGGCTCATGCCTGTAATCCCAGCAACATGGGAGCCTGAGGTGGGAGGCTCTCTTGAGGCCAGGAGTTTGAGACCAGCCTGGGCAACATAGTGAGACCCCCCACCCCCCGCCATTTCTAGAAAAAAAAAAAAAAGTGGCCA	60	PASS	PRECISE;SVTYPE=INS;SVLEN=147;END=1993706;SUPPORT=17;COVERAGE=15,17,16,16,13;STRAND=+-;AF=1.000;STDEV_LEN=0.333;STDEV_POS=0.000;SUPPORT_LONG=0	GT:GQ:DR:DV	1/1:47:0:17
chr1	2085728	Sniffles2.INS.6BS0	N	TGAGGCACCGTGCTGGAGGGGCTGAGGACGTCGGGGGGCCCTGTTCTCAGAGCCCGTGAGGTACCGTGCTGGAGGGGCTGAGGACGTCGGGGGGCCCTGTTCTCAGAGCCCT	60	PASS	PRECISE;SVTYPE=INS;SVLEN=112;END=2085728;SUPPORT=18;COVERAGE=18,18,18,18,18;STRAND=+-;AF=1.000;STDEV_LEN=0.422;STDEV_POS=0.000;SUPPORT_LONG=0	GT:GQ:DR:DV	1/1:50:0:18
chr1	2110022	Sniffles2.DEL.97FS0	CGGGGCCCTCCCTGGGGGCAGCCAAGGACCTAAAACCAATGGGTCCCAACCAAGAGGATCCCAGAGGTGAGACACAGAACGGCCAGGGCTGAATC	N	60	PASS	PRECISE;SVTYPE=DEL;SVLEN=-95;END=2110117;SUPPORT=18;COVERAGE=17,18,18,17,18;STRAND=+-;AF=1.000;STDEV_LEN=0.000;STDEV_POS=5.697	GT:GQ:DR:DV	1/1:50:0:18
chr1	2121863	Sniffles2.INS.6DS0	N	ACGGTGGTAGTTAGGGTCATGGTGGTAGTTAGTTAGAGTCATGGCGGTAGTTAGTTAGGGTCACGGTGGTAGTTAGGGTCATGGTGGTACTTAAGGTCATGGTGGTAGTTAGGGTTATGGTAGTTAGGGTCATGGCAGTAGTTAGGGTTATATCAGTAGTTAGGGCTATGGCTGTAGTTAGGGTGACAGTGGTAGTTAAGGTCACAGCAGTAATTAGGGTCATGGTGGTGGTTAGGGTCGTGGTGGTAGTTATTTAGGGTCACGGTGGTAGTTAGGGTCATGGTGGTAGTTAGGATCATGGCTGTAGTTAGGGTCATG	60	PASS	PRECISE;SVTYPE=INS;SVLEN=318;END=2121863;SUPPORT=10;COVERAGE=24,23,23,23,24;STRAND=+-;AF=0.435;STDEV_LEN=0.408;STDEV_POS=0.000;SUPPORT_LONG=0	GT:GQ:DR:DV	0/1:60:13:10
chr1	2122113	Sniffles2.INS.6CS0	N	GTCATGGCAGTAGTTAGGGTTATATCAGTAGTTAGGGCTATGGCTGTAGTTAGGGTGACGGTGGTAGTTAAGGTCACAGCAGTAA	60	PASS	PRECISE;SVTYPE=INS;SVLEN=85;END=2122113;SUPPORT=10;COVERAGE=23,23,24,24,25;STRAND=+-;AF=0.417;STDEV_LEN=10.918;STDEV_POS=7.348;SUPPORT_LONG=0	GT:GQ:DR:DV	0/1:60:14:10
chr1	2122591	Sniffles2.INS.6ES0	N	TAGTTAGGGTTATGGTAGTTAGGGTCATGGCAGTAGTTAGGGTTATATCAGTAGTTAGGGCTATGGCTGTAGTTAGGGTGACGGTGGTAGTTAAGGTCACAGCAGTAA	60	PASS	PRECISE;SVTYPE=INS;SVLEN=108;END=2122591;SUPPORT=17;COVERAGE=23,24,24,25,25;STRAND=+-;AF=0.708;STDEV_LEN=17.479;STDEV_POS=6.864;SUPPORT_LONG=0	GT:GQ:DR:DV	0/1:22:7:17
chr1	2124272	Sniffles2.INS.73S0	N	GGGTCATGGTGGTAGTTAGGGTCATGGCTGTAGTTAGGGTCATGGTGGTAGTTG	60	PASS	PRECISE;SVTYPE=INS;SVLEN=54;END=2124272;SUPPORT=11;COVERAGE=26,25,25,25,25;STRAND=+-;AF=0.440;STDEV_LEN=0.000;STDEV_POS=0.000;SUPPORT_LONG=0	GT:GQ:DR:DV	0/1:60:14:11
chr1	2147720	Sniffles2.INS.74S0	N	TTGTCCACTGACCTCTCCATCTTTCCGTCTGTTGTCCACTGACCTCTCCGTCTATCCATCTATCTATTGTCCACTGACCTCTCATCTATCCATCTATTGTCCACTGACCTCTCCATCTATCCATCCATCTA	60	PASS	PRECISE;SVTYPE=INS;SVLEN=131;END=2147720;SUPPORT=27;COVERAGE=28,27,27,28,29;STRAND=+-;AF=1.000;STDEV_LEN=0.000;STDEV_POS=0.000;SUPPORT_LONG=0	GT:GQ:DR:DV	1/1:60:0:27
chr1	2277658	Sniffles2.INS.75S0	N	GCACACACCTGCACTCACACATTCATCAGGACCCATGGGCACACGTGCACACACACGTCAGTCCTGTGGGT	60	PASS	IMPRECISE;SVTYPE=INS;SVLEN=71;END=2277658;SUPPORT=16;COVERAGE=24,24,24,24,24;STRAND=+-;AF=0.667;STDEV_LEN=0.000;STDEV_POS=28.638;SUPPORT_LONG=0	GT:GQ:DR:DV	0/1:35:8:16
chr1	2401351	Sniffles2.INS.7AS0	N	CCTCCTCCTCCCTTCTTCCTCCCTCCTCCCTCCCTCCTCCCCTCCCTCCTCCTCCCTCCTTCCTCCCTCCTTCCTCCTCCCTCCTTCCTCCCTCCTCCTCCCTCCTCCTCCCTCCTCCTCCCTCCTCCCTTCTTCCTCCCTCCTCCTCCCTGCTTCCTCCTCCTCCCTCCTCCCCCTCCTCCCTCCCCCCTCCTCCCTCCCTCCTCCCCCCTCCTCCCTCCTTCCTCCCTCCTCCTCCCTCCCTCCTCCTTCCTCCCTCCTCCTTCCTCCCTCCTTCCTCCCTCCTCCTCCCTCCTTCC	60	PASS	PRECISE;SVTYPE=INS;SVLEN=299;END=2401351;SUPPORT=11;COVERAGE=11,11,11,11,11;STRAND=+-;AF=1.000;STDEV_LEN=13.886;STDEV_POS=4.811;SUPPORT_LONG=0	GT:GQ:DR:DV	1/1:30:0:11
chr1	2436403	Sniffles2.DEL.984S0	CCTTCCTCCCTCCACCTTTCCTCCTTTCTCCCTCCTCCCTTCCTCCCTTCCTCCCTCCACCTTTCCTCCTTCCTCCCTCCTCCCCTCCTCCCTCCTCCTCCTTTCCTCCTTCCTCCCTCCTCCTTTCCTCCTTCCTCCCTCCTC	N	60	PASS	PRECISE;SVTYPE=DEL;SVLEN=-144;END=2436547;SUPPORT=11;COVERAGE=19,18,17,16,17;STRAND=+-;AF=0.647;STDEV_LEN=0.000;STDEV_POS=0.000	GT:GQ:DR:DV	0/1:29:6:11
chr1	2440513	Sniffles2.INS.7CS0	N	TGCTGCGACCAGGGATCCTCTCTCCATGTCTGTCGCTGGCCTTGCCCGGCCCGCCCGGGGATCTTGCATTGCTGCGACCAGGGATCCTCTCTCCATGTCTGTCGCTGGCCTTGCCCGGCCCGCCCGGGGATCTTGCATGCTGCGACCAGGGATCCTCTCTCCATGTCTGTCGCTGGCCTTGCCCGGCCCGCCCGGGGATCTTGCATGCTGCGACCAGGGATCCTCTCTCCATGTCTGTCGCTGGCCTTGCCCGGCCCGCCCGGGGATCTTGCATTGCTGCGACCAGGGATCCTCTCTCCATGTCTGTCGCTGGCCTTGCCCGGCCCGCCCGGGGATCTTGCATGCTGCGACCAGGGATCCTCTCTCCATGTCTGTCGCTGGCCTTGCCCGGCCCGCCCGGGGATCTTGCATGCTGCGACCAGGGATCCTCTCTCCATGTCTGTCGCTGGCCTTGCCCGGCCCGCCCGGGGATCTTGCATTGCTGCGACCAGGGATCCTCTCTCCATGTCTGTCGCTGGCCTTGCCCGGCCCGCCCGGGGATCTTGCATTGCTGCGACCAGGGATCCTCTCTCCATGTCTGTCGCTGGCCTTGCCCCGGCCCGCCCGGGGATCTTGCATTGCTGCGACCAGGGATCCTCTCTCCATGTCTGTCGCTGGCCTTGCCCGGCCCGCCCGGGGATCTTGCATTGCTGCGACCAGGGATCCTCTCTCCATGTCTGTCGCTGGCCTTGCCCGGCCCGCCCGGGATCTTGCATGCTGCGACCAGGGATCCTCTCTCCATGTCTGTCGCTGGCCTTGCCTGGCCCGCCCGGGGATCTTGCATTGCTGCGACCAGGGATCCTCTCTCCATGTCTGTCGCTGGCCTTGCCCGGCCCGCCCGGAGATCTTGCATGCTGCGACCAGGGATCCTCTCTCCATGTCTGTCGCTGGCCTTGCCCGGCCCGCCCGGGGATCTTGCATGCTGCGACCAGGGATCCTCTCTCCATGTCTGTCGCTGGCCTTGCCCGGCCCGCCCGGGGATCTTGCATTGCTGCGACCAGGGATCCTCTCTCCATGTCTGTCGCTGGCCTTGCCCGGCCCGCCCGGGGATCTTGCATTGCTGCGACCAGGGGATCCTCTCTCCATGTCTGTCGCTGGCCTTGCCCGGCCCGCCCGGGATCTTGCATTGCTGCGACCAGGATCCTCTCTCCATGTCTGTCGCTGGCCTTGCCCGGCCCGCCCGGGATCTTGCATTGCTGCGACCAGGGATCCTCTCTCCATGTCTGTCGCTGGCCTTGCCCGGCCCGCCCGGGGATCTTGCATTGCTGCGACCAGGGATCCTCTCTCCATGTCTGTCGCTGGCCTTGCCCGGCCCGCCCGGGGATCTTGCA	60	PASS	IMPRECISE;SVTYPE=INS;SVLEN=1370;END=2440513;SUPPORT=16;COVERAGE=18,16,16,19,18;STRAND=+-;AF=1.000;STDEV_LEN=1.512;STDEV_POS=54.058;SUPPORT_LONG=0	GT:GQ:DR:DV	1/1:44:0:16
chr1	2522792	Sniffles2.INS.7DS0	N	TATAGTGACTTAACGGAGGGCACTGTGTATGCTATAGTGACTTAACGGAGGGCACCGTGTGTGTTATAGTGACTTAACGGAGAGCACCGTATGGTGCTATAGTGACTTAACGGAGGGCACTGTGTGTGTTATAGTGACTTAACGGAGGGCACCGTGTGTGTTATAGTGACTTAACGGAGGGCACCGTATGGTGCTATAGTGACTTAACGGAGGGCACCGTATGGTGCTATAGTGACTTAACGGAGGGGACCGTGTGGTGCTATAGTGACTTAACGGAGGGCATTGTGTGTGCTATAGTGACTTAACGGAGGGCACCGTACGGTGCTATAGTGACTTAACGGAGGGCACTGTGTGTGCTAAAGTGACTTAACGGAGGGGACCGTGTGGTGTTATAGTGACTTAACGGAGGGCACCGGATGGTGCTATAGTGACTTAACGGAAGGGACCGTGTGGTGTTATAGTGACTTAACGGAGGGCACTGGATGGTGCTATAGTGACTTAACGGAGGGGACCGTGTGGTGTTATAGTGACTTAACGGAGGGCACCGTGTGGTGT	60	PASS	PRECISE;SVTYPE=INS;SVLEN=555;END=2522792;SUPPORT=16;COVERAGE=18,16,16,16,16;STRAND=+-;AF=1.000;STDEV_LEN=0.354;STDEV_POS=0.000;SUPPORT_LONG=0	GT:GQ:DR:DV	1/1:44:0:16
chr1	2592379	Sniffles2.DEL.988S0	CCCCCTCCCCTGCCGCGCTGATGCCCCCTCCCCTGATGCACTGGCGCCCCCTCCCCTGCCATGCTGACGCCCCCTCCCCTGCCGTGCTGGCGCCCCCTCCCCTGCCGCGCTGACGCCCCCTCCCCTGCCGCGCTGACGCCCCCTCCCCTGCCGCGCTGATGCCCCCTCCCCTGCCGTGCTGGCGCCCCCTCCCCTGATGCACTGGCACCCCCTCCCCTGCCGCGCTGACG	N	60	PASS	IMPRECISE;SVTYPE=DEL;SVLEN=-230;END=2592609;SUPPORT=15;COVERAGE=29,29,28,28,28;STRAND=+-;AF=0.536;STDEV_LEN=10.025;STDEV_POS=20.284	GT:GQ:DR:DV	0/1:60:13:15
chr1	2634743	Sniffles2.DEL.989S0	TCCCCCCAGACACCCACACAGACCATCCCCCCAGACACCCGCACAGACCATCCCCCCAGACAACCTACACAGAATAAACTGTCCCCCCAGATACCTACACAGACCATCCCCCCAACACCCACACAGACCATGCCCCCAAACACCCACACAGACTGTCCCCCCAAACACCCACACAGACCATCCCAACACCCACATAGACCATGCCCCCAAACACTCACACAGACTGGCCCCCCAAACACCCACACAGACCATCCCCCCAACACCCACATAGACCATGCCCCCAAACACCCACACAGACTGTCCCCCCAGACACCCGCACAGACCATCCCAACACCCACATAGACCATGCCCCCAAACACCCACACAGACTGTCCCCCCAGACAACCTACACAGAATAAACTG	N	60	PASS	PRECISE;SVTYPE=DEL;SVLEN=-402;END=2635145;SUPPORT=11;COVERAGE=23,23,23,22,21;STRAND=+-;AF=0.478;STDEV_LEN=0.000;STDEV_POS=0.000	GT:GQ:DR:DV	0/1:60:12:11
chr1	2652071	Sniffles2.INS.7FS0	N	ACAGCACCCACACCCCCAGGTGAGCATCCGACAGCCTGGAGCAGCACCCACACGCCCAGGTGAGCAACTGACAGCCTGGAACAGCACCCACACCCCCAGGAGAGCATCTGACAGCCTGGAGCAGAACCCACACCCACAGGCGAGCATCTGACAGCCTG	60	PASS	PRECISE;SVTYPE=INS;SVLEN=158;END=2652071;SUPPORT=10;COVERAGE=18,18,18,18,24;STRAND=+-;AF=0.556;STDEV_LEN=0.000;STDEV_POS=0.000;SUPPORT_LONG=0	GT:GQ:DR:DV	0/1:52:8:10
chr1	2653626	Sniffles2.INS.81S0	N	GACAGCCTGGAGCAGCACCCACACCCCAGGTGAGCATCTGACAGCCTGGAACAGCACCCTGCACCCCCAGGTGAGCATCC	56	PASS	PRECISE;SVTYPE=INS;SVLEN=80;END=2653626;SUPPORT=14;COVERAGE=28,30,30,30,33;STRAND=+-;AF=0.467;STDEV_LEN=0.463;STDEV_POS=8.485;SUPPORT_LONG=0	GT:GQ:DR:DV	0/1:60:16:14
chr1	2654999	Sniffles2.DEL.991S0	AACAGCTCTCACAACCCCAGGTGAGCATCTGACAGCCCGGAACAGCACGCTGCACCCCCAAGTGAGCACCTGACAGCCTGGAGCAGCAACCACACCCCCAGGTGAGCATCCAACAGCCTGGAACAGCACCGACACCCCCAGGTGAGCATCCGACAGCCTGGAGCAGCACCCACACCCCCAGGTGAGCATCTGATATCCTGGAACAGCACCCACACCCCCAGGTGAGCATCTGACAGGCTGGAGCAGCACGCACACCCCCAGTGAGCATCTGACAGCCTGC	N	59	PASS	PRECISE;SVTYPE=DEL;SVLEN=-280;END=2655279;SUPPORT=14;COVERAGE=35,36,36,37,38;STRAND=+-;AF=0.389;STDEV_LEN=0.000;STDEV_POS=18.988	GT:GQ:DR:DV	0/1:60:22:14
chr1	2665431	Sniffles2.DEL.9BAS0	TGGAACAGCACCCACATCCCCAGGTGAGCCTCTGACATCGTCGAGCAGCACCCCACACCCACAGGTGAGCATCTGACAGCCTGGAACAGCACCCACACCCCCAGGTGAGAATCTGATGTTCTGGAGCATCACACACAACCACAGGTGAGCATCGGAGAGTC	N	50	PASS	IMPRECISE;SVTYPE=DEL;SVLEN=-161;END=2665592;SUPPORT=25;COVERAGE=45,47,48,49,51;STRAND=+-;AF=0.521;STDEV_LEN=45.802;STDEV_POS=275.750	GT:GQ:DR:DV	0/1:60:23:25
chr1	2667454	Sniffles2.INS.96S0	N	CCCCCAGGAGAGCATCCGGCAGCCTGCAGCAGAACCCACACCAACAGGCGAGCATCTGACAGCCTGGGTCGGCACCCAC	30	GT	PRECISE;SVTYPE=INS;SVLEN=79;END=2667454;SUPPORT=11;COVERAGE=55,55,56,56,59;STRAND=+-;AF=0.196;STDEV_LEN=0.378;STDEV_POS=0.000;SUPPORT_LONG=0	GT:GQ:DR:DV	0/0:15:45:11
chr1	2667643	Sniffles2.INS.97S0	N	GCAGCACCCACCACTCCCAGGCCAGCATCCGATAACCATGGAGCAGCACCCACAACCCCAAGTGAGCATCTGATTGTCTGGAGCAGCACCCACAACACAGGTGAGCATCGTAGAGTCTGGAGCAGCGCCCACAGCCCCACGCGAGCATCTGACAGCCCGGAGCAGTGACCACACCTCCAGGTGAGCATCTGACAACAGGGAGCAGCACCATAGCCCATGGTGAGCATCTGACAACCTGGAGCAGCACCCACACCCCCAGGTGAGCATCTGATGATCTGGAGCAGCACCCACAACCACAGGTGAGCATCGGAGAGTCAGGAGCAGTGCCCACACACCCAGGCGAGCATCTGACAGCCTGGAGCAGTGCCCCACACCCCCAGGTGAGCATCTGACAGCGTGGAGCAGCACCCACAGCCCAAGGTGAGCATCTGACAACCTGGAGCAGCACCCACGCCCCCAGGCGAGCATCTGAACACACGG	30	GT	PRECISE;SVTYPE=INS;SVLEN=480;END=2667643;SUPPORT=12;COVERAGE=56,56,56,56,58;STRAND=+-;AF=0.214;STDEV_LEN=0.000;STDEV_POS=0.000;SUPPORT_LONG=0	GT:GQ:DR:DV	0/0:2:44:12
chr1	2675124	Sniffles2.INS.A2S0	N	CAGGTGAGCATCTGACATCGTGGAGCAGCACCCCACACCCACAGGTGAGCATCTGACAGCCTGGAGCAGCACCCACACCCCCAGGTGAGCATCTGACAGCCTGGAACAGCACCCACATCCCCAGGTGAGCCTCTGACATCGTCGAGCAGCACCCCACACCCACAGGTGAGCATCTGACAGCCTGGAACAGCACCCACACCCCCAGGTGAGAATCTGATGTTCTGGAGCATCACACACAACCACAGGTGAGCATCGGAGAGTCTGGAGCAGCACCCACAACCCAAGGTGAGCATCTGACAACCTGGAGCAGCACCCACACCCCGAGGTGAGCATCTGACCTCCCGGAGCAGGACCCATACCTCCAGGCGAGCATCTGAACCCATGGAGCAGCACCCACGCCCCCAGGCGAGCATCTGACCGAACAGAGCAGCACCCACAACCCCATGCGAGCATCTGACAGCCTGGAACAGCACCCACAACCCCAGGTGAGCATCTGACAGCCCGCAGCAGCAACCACACGCA	49	PASS	PRECISE;SVTYPE=INS;SVLEN=522;END=2675124;SUPPORT=18;COVERAGE=69,68,68,68,67;STRAND=+-;AF=0.265;STDEV_LEN=0.483;STDEV_POS=0.000;SUPPORT_LONG=0	GT:GQ:DR:DV	0/1:40:50:18
chr1	2761975	Sniffles2.DEL.A02S0	AGGCGAGCATCTGACAGCCTGGAGCAGCGCCCACACCCCCAGGTGAGCATGTGACAGCCTGGAGCAGCGCCCACACCCCCGGGCGAGCATCTGACAGCCTGGAGCAGCACACACAACCCCAGGCGAGCATCTGACAGCCTGGAGCAGCACACACAACCCC	N	56	PASS	PRECISE;SVTYPE=DEL;SVLEN=-160;END=2762135;SUPPORT=17;COVERAGE=21,24,25,25,25;STRAND=+-;AF=0.680;STDEV_LEN=0.333;STDEV_POS=15.450	GT:GQ:DR:DV	0/1:32:8:17
chr1	2763576	Sniffles2.DEL.A03S0	CCCCCAGGTGAGCATCTGACCACATTGAATGGCATCCTCACCTCCAGGTGAGCATCTGACAGCCTGGAACCGCACCCACACCCCCAGGCGAGCATCTGACAGCCTGGAGCAGCACCCACACCCCCAGGTGAGCATCTGACAGCCTGGAGCAGCACCCACACCCCCAGGGGAGCATCTGACCGCATGGAATGTCATCCTCACTTCCAGGTGAGCATCCGACAGCCTGGAGCAGCACCCACA	N	57	PASS	PRECISE;SVTYPE=DEL;SVLEN=-240;END=2763816;SUPPORT=10;COVERAGE=24,25,25,25,26;STRAND=+-;AF=0.400;STDEV_LEN=0.000;STDEV_POS=0.000	GT:GQ:DR:DV	0/1:58:15:10
chr1	2763811	Sniffles2.DEL.A05S0	CCACACCCCCAGGTGAGCATCTGACCGCATGGAATGGCATCCTCACCTCCAGGTGAGCATCCGACAGCCTGGAACATAATTCTCCAACCCCAGGTGAGGATCTGACAACCTGGAACAGAACCCCACTCTTCCAGGTGAGAATCTGACACCATAAAACAGCACCCTGCACCCCCAGGTGAGCATCTGACAGCCTGGAACAGCAT	N	53	PASS	PRECISE;SVTYPE=DEL;SVLEN=-203;END=2764014;SUPPORT=15;COVERAGE=25,25,25,24,26;STRAND=+-;AF=0.600;STDEV_LEN=0.000;STDEV_POS=0.000	GT:GQ:DR:DV	0/1:58:10:15
chr1	2765716	Sniffles2.INS.C0S0	N	CCCCAGGCGAGCATCTGACAGCCTGGAGCAGCACCCACACCCCCAGGCGAGCATCTGACAGCCTGGAGCAGCACCCACACCCCCAGGTGAGCCTCTGACAGCCTGGAGCAGCACCCACACCCCCAGGCGAGCATCTGACAGCCTGGAGCAGCACACACAA	56	PASS	PRECISE;SVTYPE=INS;SVLEN=160;END=2765716;SUPPORT=15;COVERAGE=28,29,29,29,29;STRAND=+-;AF=0.517;STDEV_LEN=0.000;STDEV_POS=0.000;SUPPORT_LONG=0	GT:GQ:DR:DV	0/1:60:14:15
chr1	2767396	Sniffles2.INS.C2S0	N	CCACACCCCCAGGTGAGCATCTGACCGCATGGAATGGCATCCTCACCTCCAGGTGAGCATCCGACAGCCTGGAACATAATTCTCCAACCCCAGGTGAGGATCTGACAACCTGGAACAGAACCCCACTCTTCCAGGTGAGAATCTGACACCATAAAACAGCACTCTGCACCCCCAGGTGAGCATCTGACAGCCTGGAACAGCAT	57	PASS	PRECISE;SVTYPE=INS;SVLEN=203;END=2767396;SUPPORT=12;COVERAGE=28,28,28,28,26;STRAND=+-;AF=0.429;STDEV_LEN=0.000;STDEV_POS=0.000;SUPPORT_LONG=0	GT:GQ:DR:DV	0/1:60:16:12
chr1	2771135	Sniffles2.DEL.A12S0	GACAGCCTGGAACATAATTCTCCAACCCCAGGTGAGGATCTGACAACCTGGAACAGAACCCCACTCTTCCAGGTGAGAATCTGACACCATAAAACAGCACCCTGCACCCCCAGGTGAGCATCTGACAGCCTGGAACAGCATCCACACCCCCAGGTGAGCATCTGACCGCATGGAATGGCATCCTCACCTCCAGGTGAGCATCT	N	55	PASS	PRECISE;SVTYPE=DEL;SVLEN=-203;END=2771338;SUPPORT=12;COVERAGE=26,26,25,26,26;STRAND=+-;AF=0.462;STDEV_LEN=0.000;STDEV_POS=0.000	GT:GQ:DR:DV	0/1:60:14:12
chr1	2949574	Sniffles2.DEL.A1DS0	GTACGGCAGGGGTGGTGCTGGCAGCTCTGTGGCGGTGCCGGGCTGCTGGGTACGGCAGGGGTGGTGCTGGCAGCTCTGTGGCGGTGCCGGGCTGCAGGGTACGGCAGGGGTGGTGCTGGCAGCTCTGTGGCGGTGCCGGGCTGCTGG	N	60	PASS	PRECISE;SVTYPE=DEL;SVLEN=-147;END=2949721;SUPPORT=17;COVERAGE=30,32,34,33,32;STRAND=+-;AF=0.515;STDEV_LEN=0.000;STDEV_POS=0.000	GT:GQ:DR:DV	0/1:60:16:17
chr1	2949719	Sniffles2.DEL.A1CS0	GGGTACGGCAGGGGTGGTGCTGGCAGCTCTGTGGCGGTGCCGGGCTGCTGGGTACGGCAGGGGTGGTGCTGGCAGCTCTGTGGCGGTGCCGGGCTGCA	N	60	PASS	PRECISE;SVTYPE=DEL;SVLEN=-98;END=2949817;SUPPORT=17;COVERAGE=31,34,33,33,31;STRAND=+-;AF=0.515;STDEV_LEN=0.000;STDEV_POS=0.000	GT:GQ:DR:DV	0/1:60:16:17
chr1	2960008	Sniffles2.DEL.A1ES0	CGACTGGAGTGAAGCCTGGGACCTGCCCCACGACTGGAGTGAAGCCTCGGACCTGCCCCGCGACTGGAGTGAAGCCTCGGACCTGCCCCGCGACTGGAGTGAAGCCTGGGACCTGCCCCG	N	60	PASS	PRECISE;SVTYPE=DEL;SVLEN=-120;END=2960128;SUPPORT=16;COVERAGE=25,25,25,25,23;STRAND=+-;AF=0.640;STDEV_LEN=0.000;STDEV_POS=0.000	GT:GQ:DR:DV	0/1:45:9:16
chr1	2977266	Sniffles2.DEL.A20S0	TGGTGCTGGTCTGGATGGTGGGGTGCTGGTATGAATGGTGGGGGTGCTGGTGTGGATGGTGGGTGCTGGTCTGGATGGTGGGGTGCTGGTCTGGATGGTGT	N	60	PASS	PRECISE;SVTYPE=DEL;SVLEN=-101;END=2977367;SUPPORT=10;COVERAGE=22,22,23,23,23;STRAND=+-;AF=0.435;STDEV_LEN=0.000;STDEV_POS=0.000	GT:GQ:DR:DV	0/1:60:13:10
chr1	2977517	Sniffles2.INS.D1S0	N	TGGATGGTGGGTGCTGGTGTGGGATGGTGGGGTGCTGGTCTGGATGGTGGGGTGCTGGTGTGGATGGTGGGTGCTGGTGTGGATGGTGGGGTGCTGGTGTGGATGGTGGGCGTGCTGGTCTGGATGGTGGGATGCTGGTG	60	PASS	PRECISE;SVTYPE=INS;SVLEN=140;END=2977517;SUPPORT=11;COVERAGE=22,23,23,23,23;STRAND=+-;AF=0.478;STDEV_LEN=0.488;STDEV_POS=0.000;SUPPORT_LONG=0	GT:GQ:DR:DV	0/1:60:12:11
chr1	3016687	Sniffles2.INS.D2S0	N	GGAGGAGAGAGGAAGGGAGGGAGGGAGGGAGGAAGGGAAGGAGAGAAGGAGAAAGAAGTGAGGAAAGAAGGAGGGAGGGGAGAGAAAATGGAGGAAGGAGGATGGGAACAGGGGAGGGAGAGAAGGAGGAAGGAAGGAGGGAAGGAGATACGTAGGAAGTAAGGAGGGAAAAAGGAAGAGAGAAAGGGAAGGAAGGAGGGAGGAAGGGAGGAAGGAAGGAGAGAGGGAGGGCAGGAGGAGGGGAGGGAGGGAGGAAGGGAAGAAGGGAGGGGAGAGGAAGAGCAGGAGGAAGGTAAGGAGGGAGGAGGGATGGAGAAGGGAGGGAGGGAGGAAGCGAGGAGGAGAGGGAGGGAGGTGGGAGGGAGGGAGGATGGTGGGAGGGAGGGAGGGGGGAAGCA	60	PASS	IMPRECISE;SVTYPE=INS;SVLEN=398;END=3016687;SUPPORT=12;COVERAGE=12,10,14,14,17;STRAND=+-;AF=0.857;STDEV_LEN=93.353;STDEV_POS=71.158;SUPPORT_LONG=0	GT:GQ:DR:DV	1/1:13:2:12
chr1	3026039	Sniffles2.INS.D4S0	N	TGGTGGTGGTGATGATGATGGTGATGATGGTGATGGTGATGATGGTGATGGTGGTGATGATGGTGGTGATGATGGTGGTGGTGGTGATGATGATGGTGATGATGGTGATGGTGATGATGATGGTGATGATGGTAATGACAATGATGGTGATGATGATAGTAATGACATGGTGGTGGTGATCATGATGATGGTGAGGATGGTGATGGTGATGATGGTGCTGGTGACGATAATGATGGTGGTGATGATGGTGATGGTGGTGGTGATGATGGTGATGATGACAATGATGGTGATCATGATGGTGATGATGATGGTGATGGCGATGGTGATGATGGTGGTAATAACATAGTGGTGATGATCATGATGATGGGGAAGATGGTGGTGGTGATGGTGACAGTGATGATGATGATGATGGTGA	60	PASS	PRECISE;SVTYPE=INS;SVLEN=415;END=3026039;SUPPORT=33;COVERAGE=34,34,34,33,33;STRAND=+-;AF=0.971;STDEV_LEN=0.000;STDEV_POS=0.000;SUPPORT_LONG=0	GT:GQ:DR:DV	1/1:60:1:33
chr1	3037785	Sniffles2.INS.D5S0	N	CCTGGGTCTCGTCTGCCACGGATTGCTCTCCGTGCTCCCCAGAGCGAGGTGCAGATGCCAGGGACCCTCTC	60	PASS	PRECISE;SVTYPE=INS;SVLEN=71;END=3037785;SUPPORT=13;COVERAGE=22,21,21,21,22;STRAND=+-;AF=0.619;STDEV_LEN=0.000;STDEV_POS=0.000;SUPPORT_LONG=0	GT:GQ:DR:DV	0/1:43:8:13
chr1	3104582	Sniffles2.INS.D6S0	N	GGACGGGGGTTCTGAGATAAGCAAGCCCCCACCAGGTGAGACCGGCGGAGCTGTGGCCACCGAGGTCCCGGGAGCTGGTGCT	60	PASS	PRECISE;SVTYPE=INS;SVLEN=82;END=3104582;SUPPORT=10;COVERAGE=23,23,22,22,20;STRAND=+-;AF=0.455;STDEV_LEN=0.000;STDEV_POS=0.000;SUPPORT_LONG=0	GT:GQ:DR:DV	0/1:60:12:10
chr1	3110377	Sniffles2.DEL.A22S0	GGCTCCCCCATGTCCTGGGTGTGGGGACACAGTGTCTGAGGCTCCCCCATGTCCTGGGTGTGCAGACACAGTGCTCAGG	N	60	PASS	PRECISE;SVTYPE=DEL;SVLEN=-79;END=3110456;SUPPORT=23;COVERAGE=22,23,23,23,24;STRAND=+-;AF=1.000;STDEV_LEN=0.408;STDEV_POS=14.321	GT:GQ:DR:DV	1/1:60:0:23
chr1	3114401	Sniffles2.DEL.A23S0	CACACACACGCACACACATGCACACACCAGGTGTAAACAGACGCACACGCACACA	N	60	PASS	PRECISE;SVTYPE=DEL;SVLEN=-55;END=3114456;SUPPORT=13;COVERAGE=23,23,23,23,25;STRAND=+-;AF=0.565;STDEV_LEN=0.000;STDEV_POS=0.000	GT:GQ:DR:DV	0/1:60:10:13
chr1	3165395	Sniffles2.DEL.A25S0	GGGCTCAGGGACAGTGACTCACCTGGGCTCAGGGACAGTGACTCACCTGGGCTCAGGGACAGTGACTCACCTGGGCTCAGGGACAGTGACTCACCTGGGCTCAGGGACAGGGACTCACCT	N	60	PASS	PRECISE;SVTYPE=DEL;SVLEN=-120;END=3165515;SUPPORT=11;COVERAGE=22,23,22,23,24;STRAND=+-;AF=0.478;STDEV_LEN=0.000;STDEV_POS=0.000	GT:GQ:DR:DV	0/1:60:12:11
chr1	3165717	Sniffles2.DEL.A26S0	ACAGTGACTCACCTGGGCTCAGGGACAGTGACTCACCTGGGCCCAGGGACAGGGACTCACCAGGGCTCAGGGACAGGGACTCACCAGGGCTCAGGCACAGGGACTCACCTGGGCTCAGGGACAGGGACTCACCAGGGCTCAGGGACAGGGACTCACCAGGGCTCAGGC	N	60	PASS	PRECISE;SVTYPE=DEL;SVLEN=-168;END=3165885;SUPPORT=11;COVERAGE=23,23,23,23,22;STRAND=+-;AF=0.478;STDEV_LEN=0.000;STDEV_POS=0.000	GT:GQ:DR:DV	0/1:60:12:11
chr1	3176153	Sniffles2.INS.DCS0	N	ATCCATCCATCCATCCATCCATCCATCCATCTATCCATCCATCCATTTACCCATCTATCCCCTCATCTATCCACCAAGCCATTCATCCACCTATCTATGCATTCATCCACCATCTGTCCATCCATCCATCCATCCATCCATCCATCCATCCATCCATCCACCCATTGATTCACCTACCCATCCATTCATCCATTCCTTCATTAACCCATCCATGCACTCATTCATCTATCCATCCATCC	60	PASS	IMPRECISE;SVTYPE=INS;SVLEN=239;END=3176153;SUPPORT=39;COVERAGE=38,38,39,39,40;STRAND=+-;AF=1.000;STDEV_LEN=10.669;STDEV_POS=42.876;SUPPORT_LONG=0	GT:GQ:DR:DV	1/1:60:0:39
chr1	3181360	Sniffles2.INS.E0S0	N	ACGGTCTTACACACGCAGTCTTACGGTCTTACACACGGTCTTACACACACGGTCTTACACACAGTCTTACACACGCAGTCTTACACACGGCCTTACGCAT	60	PASS	PRECISE;SVTYPE=INS;SVLEN=100;END=3181360;SUPPORT=24;COVERAGE=27,25,33,34,28;STRAND=+-;AF=0.727;STDEV_LEN=0.000;STDEV_POS=0.000;SUPPORT_LONG=0	GT:GQ:DR:DV	0/1:23:9:24
chr1	3212590	Sniffles2.INS.E4S0	N	CCCGCTCATCCTCCCGGCCCCCTCGCTGCGGTCCTCCCGCTCATCCTCCCGGCCCCCTCGCTGCCGTCCTCCCGCTCATCCTCCCGGCCCCCTCGCTGCGGTCCTCCCGCTCATCCTCCCGGCCCCCTCGCTGCGGTCCTCCCGCTCATCCTCCCGGCCCCCTCGCTGCGGTCCTCCCGCTCATCCTCCCGGCCCCCTCGCTGCGGTCCTCCCGCTCATCCTCCCGGCCCCCTCGCTGCGGTCCTCCCGCTCATCCTACCGGCCCCCTCGCTGCGGTCCTCCCGCTCATCCTCCCGGCCCCCTCGCTGCGGTCCTCCCGCTCATCCTCCCGGCCCCCTCGCTGCGGTCCTCCCGCTCATCCTCCCGGCCCCCTCGCTGCGGTCCT	60	PASS	PRECISE;SVTYPE=INS;SVLEN=385;END=3212590;SUPPORT=17;COVERAGE=32,31,32,32,31;STRAND=+-;AF=0.531;STDEV_LEN=0.667;STDEV_POS=15.667;SUPPORT_LONG=0	GT:GQ:DR:DV	0/1:60:15:17
chr1	3215370	Sniffles2.INS.E5S0	N	TCCAGGAGAACAGGGCCTCCAGGAGGGTCATGGGTCCCGGGGACAGGCAAGGCCCACAGGA	60	PASS	PRECISE;SVTYPE=INS;SVLEN=61;END=3215370;SUPPORT=28;COVERAGE=27,26,26,27,28;STRAND=+-;AF=1.000;STDEV_LEN=0.000;STDEV_POS=0.000;SUPPORT_LONG=0	GT:GQ:DR:DV	1/1:60:0:28
chr1	3260743	Sniffles2.INS.E6S0	N	TGATGGTGATGATAATGATAGTGATGGTGATGATGATGGTGGTGGTGATGGTGATGGTGATGGTGGTGGTGATGATGGTGATGGTGATGATGGTGGTGGTGATGATGGTGGTGGTGATGATGGTGATGGTGATGATGGTGATGGTGGTGATGATGGTGGTGGTGATGATGGTGATGGTGATGATGGTGGTGGTGATGGTGGTGGTGATGATGGTGATGGTGATGATGATGGTGGTGGTGATGATGGTGGTGGTGATGATGGTGATGGTGGTGATGGTGATGGTGGTGATGATGGTGATGGTGATAATGATAGTGGTGATGATGGTGATGGTGGTGATGATGGTGATAATGATAGTGGTGATGGTGGTGATGATGGTGATGGTGATGATGGTGATGGTGGTGGTGATGGTGGTGATGATGGTGATGGTGATGATGATGGTGATGGTGGTGATGATGGTGATGGTGATGATGATGGTGATGGTGGTGGTGGTGATGGTGATGATAATGATAGTGGTGATGATGGTGATGGTGGTGGTGATGGTGATGGTGATGATGGTGATGGTGATGATGGTGTTGGTGATGGTGATGGTGGTGGTGGTGATGGTGGTGGTGATGATGGTGATGGTGAAGGTGTTGATGGTGATGGTGGTGGTGATGATGATGGTGGTGATGATGGTGATGGTGGTGATGATGATGGTGATGATGGTGATGGTGATGATGGTGATAATGATAGTGGTGATGATGGTGATGATGATAGTGATGATGATGGTGATGATGGTGATGGCGGCGATGATGGTGATGATGATGGTGATGGTTGTGATGATGTTGGTGATGGTGGTGATGATGATGGCATGATGGCAGTGATTCAAG	60	PASS	PRECISE;SVTYPE=INS;SVLEN=869;END=3260743;SUPPORT=20;COVERAGE=26,20,20,23,24;STRAND=+-;AF=1.000;STDEV_LEN=0.000;STDEV_POS=0.000;SUPPORT_LONG=0	GT:GQ:DR:DV	1/1:55:0:20
chr1	3287520	Sniffles2.DEL.A2BS0	CATCCAGGATTGCATTTACCGGGGCTGGAGCCGCCCCCTGCCACGCGGGCATCCAGGATTGCATTTACCGGGGCTGGAGCTGCCCCTGCCATGCGGGCATCGAGGATTGCATTTACCGGGGCTGGAGCCGCCCCCTGCCACGTGGGCATCCAGGATTGCATTTACCGGGGCTGGAACCGCCCCGCCACGCGGA	N	60	PASS	PRECISE;SVTYPE=DEL;SVLEN=-193;END=3287713;SUPPORT=13;COVERAGE=17,17,17,17,17;STRAND=+-;AF=0.765;STDEV_LEN=17.645;STDEV_POS=5.292	GT:GQ:DR:DV	0/1:3:4:13
chr1	3299301	Sniffles2.DEL.A2CS0	TGATGTTTCAGATCCCAGTCGTGGTGACTCTGCCCTTGTTGAAGATGCTATGCTGTGGCTGTGATGTTTCAGATCCCAGTTGTGGTGACTCTGCCCTTGTTGAAGATGCTATGCTGTGGCCG	N	60	PASS	PRECISE;SVTYPE=DEL;SVLEN=-122;END=3299423;SUPPORT=23;COVERAGE=24,23,23,23,24;STRAND=+-;AF=1.000;STDEV_LEN=0.000;STDEV_POS=0.000	GT:GQ:DR:DV	1/1:60:0:23
chr1	3299667	Sniffles2.DEL.A2ES0	TGATGTTTCCGATCCCAGTCGTGGTGACTCTGCCCTTGTTGAAGATGCTATGCTGTGGCCATGATGTTTCCGATCCCAGTCGTGGTGACTCTGCCCTGGTTGAAGATGCTATGCTGTGGCTGTGATGTTTCAGATCCCAGTCGTGGTGACTCTGCCCTTGTTGAAGATGCTATGCTGTGGCCGTGATGTTTCCAATCCCAGTCGTGGTGACTCTGCCCTGGTTGAAGATGCCGTGCTGTGGCTGTGATGTTTCAGATCCCAGTCATGGTGACTCTGCCCTTGTTGAAGATGCTATGCTGTGGCCGTGATGTTTCAGATCCCAGTCATGGTGGCTCTGCCCTTGTTGAAGATGCTATGCTGTGGCCGTGATGTTTCCGATCCCAGTCATGGTGACTCTGCCCTTGTTGAAGATGCTATGCTGTGGCTGTGATGTTTCAGATCCCAGTCGTGGTGACTCTGCCCTTGTTGAAGATGCTATGCTGTGGCCGTGATGTTTCAGATCCCAGTCGTGGTGACTCTGCCCTTGTTGAAGATGCTATGCTGTGGCAGTGATGTTTCCGATCCCAGTCGTGGTGGCTCTGCCCTTGTTGAAGATGCTATGCTGTGGCCA	N	60	PASS	PRECISE;SVTYPE=DEL;SVLEN=-610;END=3300277;SUPPORT=22;COVERAGE=23,23,24,25,25;STRAND=+-;AF=0.917;STDEV_LEN=0.000;STDEV_POS=0.000	GT:GQ:DR:DV	1/1:41:2:22
chr1	3326031	Sniffles2.DEL.A2FS0	CCTTGGCCATCCTCGGCCCTCTTGGCCCCCCTTGGCCATCCTCGACCATCCTTGGCCCC	N	60	PASS	PRECISE;SVTYPE=DEL;SVLEN=-59;END=3326090;SUPPORT=13;COVERAGE=14,12,13,13,13;STRAND=+-;AF=1.000;STDEV_LEN=0.000;STDEV_POS=0.000	GT:GQ:DR:DV	1/1:36:0:13
chr1	3345760	Sniffles2.DEL.A30S0	CGGGTCCTCCCGTGCTGCCCCCTCTGTGGTCCAGGCCACCCCTTGGTTCCTCCTGTGCTGCCCTC	N	60	PASS	PRECISE;SVTYPE=DEL;SVLEN=-65;END=3345825;SUPPORT=10;COVERAGE=16,16,16,16,16;STRAND=+-;AF=0.625;STDEV_LEN=0.000;STDEV_POS=0.000	GT:GQ:DR:DV	0/1:32:6:10
chr1	3351528	Sniffles2.INS.E7S0	N	CTCCCCTCCTCTCTCCCCTCCCTCTCTCCCCCGCTCCCTCTCTCCCCCTCCCTCTCTCCCCCACCTCCCCCCTCCCTCTCTCCCCCTCCTTCTCTCTTCCCCTCCCTCTCTCCCCTCCCTCTCTCCCCTCCCTCTTTCCCCCCCCTCCTTCTCTCTCCCCTTCCCTCTCCCTCCTCTCCCTCCTCTCTGTCCCCCTCCCTCTCTCATCCCCTTCCTCTTTCTCTCCCTCCCTCTCCTTCCCCTCCCTCCCACTCTCCCCCTCCCTCTCTCCCCCTTTCCCTCCCTCTCTCCCCCTCTCTCTCTTCTGCTCCTTCTCTCTCCCCCTCTCCTCTCTCCCCTCCCTCTCTGTCCCCCTCCCTCTCTCATCCCCTTCCTCTTTCTCTCCCTCTCTCTTCCCCTCCCTCCCTCTCTCCCCCTCCCTCTGTCCCGTCCCTCTCTCCCCCTCCCTCTCTCCCCTCTCCCTCCATCCCTCTTCCCTCTCTCCCCCTCCCTCTCTCTCCCCCTCCCTCTCTCCCCCTCCTTCTCTCTCCCTCCCTCTCTCCCCTCC	60	PASS	PRECISE;SVTYPE=INS;SVLEN=547;END=3351528;SUPPORT=12;COVERAGE=12,12,12,11,13;STRAND=+-;AF=1.000;STDEV_LEN=5.529;STDEV_POS=0.000;SUPPORT_LONG=0	GT:GQ:DR:DV	1/1:33:0:12
chr1	3433484	Sniffles2.DEL.A31S0	TGCCTGTCTGGGATGGCCCGCCCTGCCCACGCGCTCACCTGCCTGTCTGGGATGGCCCGCCCTGCCCACGCGCTCAC	N	60	PASS	PRECISE;SVTYPE=DEL;SVLEN=-77;END=3433561;SUPPORT=15;COVERAGE=24,26,27,27,28;STRAND=+-;AF=0.556;STDEV_LEN=0.500;STDEV_POS=20.376	GT:GQ:DR:DV	0/1:60:12:15
chr1	3450455	Sniffles2.INS.EAS0	N	GTAATTTTGCATTGGGTGCTGGAGGTCGTAAATGTGTAATTTTGCATTGGGTGCTGGAGGTCGTAAATGTGTAATTTTGCATTGGGTGCTGGAGGTCGTAAATGTGTAATTTTGCATTGGGTGCTGGAGGTCGTAAATGT	60	PASS	PRECISE;SVTYPE=INS;SVLEN=140;END=3450455;SUPPORT=19;COVERAGE=20,18,18,17,19;STRAND=+-;AF=1.000;STDEV_LEN=0.405;STDEV_POS=14.563;SUPPORT_LONG=0	GT:GQ:DR:DV	1/1:52:0:19
chr1	3502045	Sniffles2.INS.EDS0	N	CCCCCACACCTCCTCACATGGGCTCCTGGCGAGTGTGCCCCCCGGCACCTCCTCACATGGGCTCCTGGCGAGTGTGCCCCCCGCGCCTCACATGGGCTCCTGGCGAGTGTGCCCCCCGCGCCTCCTCACATGGGCTCCTGGCGAGTGTGCCCCCCGCCTCCTCACATGGGCTCCTGGCGAGTGTGCCCCCCGCACCTCCTCACATGGGCTCCTGGCGAGTGTGCCCCCCGTGCCTCACATGGGCTCCTGGCGAGTGTGCCCCCCGCCTCCTCACATGGGCTCCTGGCGAGTGTGCCCCCCGTGCCTCACATGGGCTCCTGGCGAGTGTGCCCCCCCGCACCTCCTCACATGGGCTCCTGGCGAGTGTGCCCCCCGTGCCTCACATGGGCTCCTGGCGAGTGTGCCCCCCGTGCCTCACATGGGCTCCTGGCGAGTGTGCCCCCCCGCACCTCCTCACATGGGCTCCTGGCGAGTGTGCCCCCCGTGCCTCACATGGGCTCCTGGCGAGTGTGCCCCCCCGCACCTCCTCACATGGGCTCCTGGCGAGTGTGCCCCCCACGCCTCCTCACATGGGCTCCTGGCGAGTGTGCCCCCCGTGCCTCACATGGGCTCCTGGCGAGTGTGCCCCCCGTGCCTCACATGGGCTCCTGGCGAGTGTGCCCCCCCGCGCCTCCTCACATGGGCTCCTGGCGAGTGTGCCCCCCGCCTCCTCACATGGGCTCCTGGCGAGTGTGCCCCCCCGCACCTCCTCACATGGGCTCCTGGCGAGTGTGCCCCCCACGCCTCCTCACATGGGCTCCTGGCGAGTGTGCCCCCCCGGCGCCTCCTCACATGGGCTCCTGGCGAGTGTGCCCCCCCGGCGCCTCCTCACATGGGCTCCTGGCGAGTGTGCCCCCCGCGCCTCCTCACATGGGCTCCTGGCGAGTGTGCCCCCGCCTCCTCACATGGGCTCCTGGCGAGTGTGCCCCCCGTGCCTCACATGGGGCTCCTGGCGAGTGTGCCCCCCGTGCCTCACATGGGCTCCTGGCGAGTGTGCCCCCCCGGCGCCTCCTCACATGGGCTCCTGGCGAGTGTGCCCCCCGCCTCCTCACATGGGCTCCTGGCGAGTGTGCCCCCCGCGCCTCCTCACATGGGCTCCTGGCGAGTGTGCCCCCCGCCTCCTCACATGGGCTCCTGGCGAGTGTGCCCCCCGCCTCCTCACATGGGCTCCTGGCGAGTGTG	60	PASS	PRECISE;SVTYPE=INS;SVLEN=1221;END=3502045;SUPPORT=15;COVERAGE=23,21,21,21,23;STRAND=+-;AF=0.714;STDEV_LEN=1.500;STDEV_POS=0.000;SUPPORT_LONG=0	GT:GQ:DR:DV	0/1:18:6:15
chr1	3571710	Sniffles2.DEL.A33S0	TGGGTGTGCTGGGTCCTTGCGGGTGCACTGGGTCTTCCCTGGTGTGCTGGGTCCCCG	N	60	PASS	PRECISE;SVTYPE=DEL;SVLEN=-57;END=3571767;SUPPORT=14;COVERAGE=29,28,28,27,26;STRAND=+-;AF=0.500;STDEV_LEN=0.000;STDEV_POS=0.000	GT:GQ:DR:DV	0/1:60:14:14
chr1	3578783	Sniffles2.INS.EFS0	N	GCAGAACCCCTCCTCAGCCCGGCCCCCAGCGGAACGTGGAGTGGGCAGGAGTGTCACCCAGCTCAGAACGCTGGGGAGACCCAGCACCTCCGCAGAACCCCTCCTCAGCCCGGCCCCCAGCGGAACGTGGAGTGGGCAGGAGTGTCACCCAGCTCAGAACGCTGGGGAGACCAAGCACCTCC	60	PASS	PRECISE;SVTYPE=INS;SVLEN=182;END=3578783;SUPPORT=12;COVERAGE=20,20,21,22,22;STRAND=+-;AF=0.571;STDEV_LEN=0.408;STDEV_POS=0.000;SUPPORT_LONG=0	GT:GQ:DR:DV	0/1:56:9:12
chr1	3583763	Sniffles2.INS.F0S0	N	CCAGACAACGCACAGCCACCAGACAACGCGCAGCCACCAGACAACCCACAGCCACCAGACAACGCGCAGCCACCAGACAACGCGCAGCCACCAGACAACGCG	60	PASS	IMPRECISE;SVTYPE=INS;SVLEN=90;END=3583763;SUPPORT=23;COVERAGE=23,27,27,27,26;STRAND=+-;AF=0.852;STDEV_LEN=10.077;STDEV_POS=134.454;SUPPORT_LONG=0	GT:GQ:DR:DV	1/1:24:4:23
chr1	3583763	Sniffles2.INS.F1S0	N	CCAGACAACGCGCAGCCACCAGACAACGCGCAGCCACCAGACAACCCACAGCCACCAGACAACGCGCAGCCACCAGACAACGCGCAGCCACCAGACAACCCACAGCCACCAGACAACGCGCAGCCACCAGACAACGCGCAGCCACCAGACAACGCGCAGCCACCAGACAACCCACAGCCACCAGACAACGCGCAGCCACCAGACAACGCGCAGCCACCAGACAACCCACAGCCACCAGACAACGCACAGCCACCAGACAACGCGCAGCCACCAGACAACCCACAGCCACCAGACAACGCGCAGCCACCAGACAACCCACAGCCACCAGACAACGCACAGCCACCAGACAACGCGCAGCCACCAGACAACCCACAGCCACCAGACAACGCGCAGCCACCAGACAACGCG	60	PASS	IMPRECISE;SVTYPE=INS;SVLEN=408;END=3583763;SUPPORT=23;COVERAGE=23,27,27,27,26;STRAND=+-;AF=0.852;STDEV_LEN=7.744;STDEV_POS=232.146;SUPPORT_LONG=0	GT:GQ:DR:DV	1/1:24:4:23
chr1	3587887	Sniffles2.INS.F2S0	N	CAGGAGGGGACAGGAGTGGCTAGGAGGAGACAGGACCGGCCAGGAGTGGCCAGGAGTGGACAGGAGGAGACAGGAGGGGACAGGAGTGGATAGGAGGAGATAGGAGGGGACAGGAGTGGACAGAAGGAGACAGGAGGGGACAGGATGTGATAGGAGTGGACAGGAGGAGACAGGAGGGGCCAGGAGTGGACAGGAGTGGACAGGAGACAGGAGGGACAGGAATGGCCAAGAGGGGA	60	PASS	IMPRECISE;SVTYPE=INS;SVLEN=236;END=3587887;SUPPORT=11;COVERAGE=21,20,21,22,23;STRAND=+-;AF=0.524;STDEV_LEN=20.913;STDEV_POS=4.880;SUPPORT_LONG=0	GT:GQ:DR:DV	0/1:60:10:11
chr1	3639690	Sniffles2.INS.F5S0	N	TGCGGGGTGGGGTGCTGACTGCCAGCTCCGTGTGTGGGGACACAGGGCTGCGCAGCTCCA	60	PASS	PRECISE;SVTYPE=INS;SVLEN=60;END=3639690;SUPPORT=12;COVERAGE=24,25,26,26,27;STRAND=+-;AF=0.462;STDEV_LEN=0.408;STDEV_POS=4.131;SUPPORT_LONG=0	GT:GQ:DR:DV	0/1:60:14:12
chr1	3643581	Sniffles2.DEL.A36S0	GGGTCGCGCCTTCGGAAGGGGACCCAGCGGCCCCGCTGAGCCCCGGACATGGGGTCGCGCCTTCGGAAGGGGACCCAGCGGCCCCGCTGAGCCCCGGACATGGGGTCGCGCCTTCGGAAGGGGACCCAGCGGCCCCGCTGAGCCCCGGACATGGGGTCGCGCCTTCGGAAGGGGACCCAGCGGCCCCGCTGAGCCCCGGACATGGGGTCGCGCCTTCGGAAGGGGACCCAGCGGCCCCGCTGAGCCCCGGACATGGGGTCGCGCCTTCGGAAGGGGACCCAGCGGCCCCGCTGAGCCCCGGACATGGGGTCGCGCCTTCGGAAGGGGACCCAGCGGCCCCGCTGAGCCCCGGACATGGGGTCGCGCCTTCGGAAGGGGACCCAGCGGCCCCGCTGAGCCCCGGACAT	N	60	PASS	IMPRECISE;SVTYPE=DEL;SVLEN=-407;END=3643988;SUPPORT=14;COVERAGE=24,25,26,26,25;STRAND=+-;AF=0.538;STDEV_LEN=17.078;STDEV_POS=23.008	GT:GQ:DR:DV	0/1:60:12:14
chr1	3643963	Sniffles2.DEL.A37S0	AGCGGCCCCGCTGAGCCCCGGACATGGGGTCGCGCCTTCGGAAGGGGACCCAGCGGCCCCGCTGAGCCCCGGACATGGGGTCGCGCCTTCGGAAGGGGACCCAGCGGCCCCGCTGAGCCCCGGACATGGGGTCGCGCCTTCGGAAGGGGACCCAGCGGCCCCGCTGAGCCCCGGACATGGGGTCGCGCCTTCGGAAGGGGACCCAGCGGCCCCGCTGAGCCCCGGACATGGGGTCGCGCCTTCGGAAGGGGACCCAGCGGCCCCGCTGAGCCCCGGACATGGGGTCGCGCCTTCGGAAGGGGACCCAGCGGCCCCGCTGAGCCCCGGACATGGGGTCGCGCCTTCGGAAGGGGACCCAGCGGCCCCGCTGAGCCCCGGACATGGGGTCGCGCCTTCGGAAGGGGATCCAGTGGCCCCGCTGAGCCCCGGACATGGGGTCGCGCCTTCAGAAGGGGACCT	N	60	PASS	PRECISE;SVTYPE=DEL;SVLEN=-459;END=3644422;SUPPORT=12;COVERAGE=25,26,26,24,25;STRAND=+-;AF=0.480;STDEV_LEN=0.000;STDEV_POS=0.000	GT:GQ:DR:DV	0/1:60:13:12
chr1	3645433	Sniffles2.INS.F6S0	N	GGGCGGGTTGCCCCGTGGTGTGCGCCGTGCAGCGGGACGGGCGGGTTGCCCCGTGGTGTGCGCGGCGCAGCGGGAT	60	PASS	PRECISE;SVTYPE=INS;SVLEN=76;END=3645433;SUPPORT=17;COVERAGE=25,24,24,25,22;STRAND=+-;AF=0.708;STDEV_LEN=0.441;STDEV_POS=0.000;SUPPORT_LONG=0	GT:GQ:DR:DV	0/1:22:7:17
chr1	3693947	Sniffles2.INS.F7S0	N	TGCAGCCTCAGCCCCTCCTCCCACAATCCCAGCCATGCAGCCTCAGCCCCTCCTCCCGCAATCCCAGCCC	60	PASS	IMPRECISE;SVTYPE=INS;SVLEN=100;END=3693947;SUPPORT=11;COVERAGE=22,22,21,21,21;STRAND=+-;AF=0.524;STDEV_LEN=15.074;STDEV_POS=63.643;SUPPORT_LONG=0	GT:GQ:DR:DV	0/1:60:10:11
chr1	3694673	Sniffles2.INS.FCS0	N	CAATCCCAGCCTGCAGGCCTCAGCCCCTCCTCCCGCAATCCAGCCCTGCAGCCTCAGCCCCTCCTCCCGCAATCCCAGCCATGCAGCCTCAGCCCCTCCTCCCGCAGATCCAGCCCTGCAGCCTCCGCCCCTCCTCCCGCAATCCCAGCCATGCAGCCTCAGCCCCTCCTCCCGCAATCCCAGCCCTGCAGCCTCAGCCCCTCCTCCTGCAATCCCAGCCATGCAGCCTCAGCCCCTCCTCCCGCAATCCCAGCCCTGCAGCCTCAGCCCACCCCTTCCTCCCACAATCCCACCCATGCAGCCTCAGCCCCTCTCCCGCAATCCCAGCCCTGCAGCCTCAGCCCCTCCTCCTGCAATCCCAGCCTGCAGCTCAGCCCCTCCTCCTGCAATCCCAGCCATGCAGCCTCAGACCCTTCCTCCCA	60	PASS	PRECISE;SVTYPE=INS;SVLEN=422;END=3694673;SUPPORT=10;COVERAGE=21,22,21,21,21;STRAND=+-;AF=0.476;STDEV_LEN=0.894;STDEV_POS=0.000;SUPPORT_LONG=0	GT:GQ:DR:DV	0/1:60:11:10
chr1	3694826	Sniffles2.INS.FES0	N	TGCAGCCTCAGCCCCTCCTCCTGCAATCCCAGCCATGCAGCCTCAGCCCCTCCTCCTGCAATCCCACCCATGCATCTTCAGCCCCTCCTCCTGCAATCCCAGCCCTGCAGCCTCAGCCCCTCCTCCTGCAATCCCAGCCCTGCAGCCTCAGCCCCTCCTCCTGCAATCCCAGCCATGCAGCCTCAGCCCCTCCTCCCACAATCCCAGCCCTGCAGCCTCAGCCCCTCCTCCCACAATCCCAGCCATGCAGCCTCAGCCCCTCCTCCCACAATCCCACCCATGCAGCCTCAGCCCCTCCTCCTGCAATCCCAGCCATGCAGCCTCAGCCCCTCCTCCCGCAATCCCAGCCC	60	PASS	PRECISE;SVTYPE=INS;SVLEN=350;END=3694826;SUPPORT=10;COVERAGE=21,21,21,21,21;STRAND=+-;AF=0.476;STDEV_LEN=0.516;STDEV_POS=0.000;SUPPORT_LONG=0	GT:GQ:DR:DV	0/1:60:11:10
chr1	3694858	Sniffles2.INS.FFS0	N	CCATGCAGCCTCAGCCCCCCTCCTCCCACAATCCCACCCATGCAGCCTCAGCCCCTCCTCCTGCAATCCCACCCATGCAGCCTCAGCCCCTCCTCCTGCAATCCCACCCATGCATCTTCAGCCCCTCCTCCCGCAATCCCAGCCCTGCAGCCTCAGCCCCTCCTCCTGCAATCCCAGCCCTGCAGCCTCAGCCCCTCTCCTGCAATCCCAGCCATGCAGCCTCAGCCCCCTCCTCCCACAATCCCACCCATGCAGCCTCAGCCCCTCCTCCTGCAATCCCAGCCATGCAGCCTCAGCCCCCTCCTCCCACAATCCCACCCATGCAGCCTCAGCCCCTCCTCCTGCAATCCCAGCCATGCAGCCTCAGACCCTTCCTCCCACAATCCCACCCATGCAGCCTCAGCCCCTCCTCCTGCAATCCCAGCCATGCAGCCTCAGCCCCCTCCTCCCACAATCCACCCATGCAGCCTCAGCCCCTCCTCCTGCAATCCCACCCATGCATCTTCAGCCCCTCCTCCCACAATCCCAGCCCTGCAGCCTCAGCCCCTCCTCCTGCAATCCCAGCCCTGCAGCCTCAGCCCCTCCTCCTGCAATCCCAGCCATGGCAGCCTCAGACCCTTCCTCCCACAATCCCACCCATGCAGCCTCAGCCCCTCCTCCTGCAATCCCAGCCATGCAGCCTCAGCCCCCTCCTCCCACAATCCCAC	60	PASS	PRECISE;SVTYPE=INS;SVLEN=707;END=3694858;SUPPORT=10;COVERAGE=21,21,21,21,21;STRAND=+-;AF=0.476;STDEV_LEN=1.549;STDEV_POS=0.000;SUPPORT_LONG=0	GT:GQ:DR:DV	0/1:60:11:10
chr1	3800439	Sniffles2.DEL.A3AS0	GCCTGGGTCTCTGTGCCATCTCGACCTAACGCAGGTCGCTCTGTGGTGCCGCCTGGGTCTCTGTGCCATCTGGACCTAACACAGGTCACTCTGTGGTGCCGCCTGGGTCTCTGTGCCATCTGGACCTAACGCAGGTCACTCTGTGGTGCT	N	60	PASS	PRECISE;SVTYPE=DEL;SVLEN=-150;END=3800589;SUPPORT=10;COVERAGE=20,18,17,18,18;STRAND=+-;AF=0.556;STDEV_LEN=0.000;STDEV_POS=0.000	GT:GQ:DR:DV	0/1:52:8:10
chr1	3825080	Sniffles2.DEL.A3BS0	GCAGTGGCACTGTGGGAAGGGGGGCAGTGGCACTGTGGGAAGGGGGCAGTGGCACTGTGGGAAGGG	N	60	PASS	PRECISE;SVTYPE=DEL;SVLEN=-66;END=3825146;SUPPORT=12;COVERAGE=17,17,18,18,18;STRAND=+-;AF=0.667;STDEV_LEN=0.000;STDEV_POS=0.000	GT:GQ:DR:DV	0/1:26:6:12
chr1	3832421	Sniffles2.INS.102S0	N	ACCAGGAGTGTAGTGTAGGTCGTGACCAGGAGTGTAGTGTAGGTCATAACCAGGAGTGTAGTGTAGCACATTAGGTCGTA	60	PASS	PRECISE;SVTYPE=INS;SVLEN=80;END=3832421;SUPPORT=15;COVERAGE=25,24,24,25,24;STRAND=+-;AF=0.625;STDEV_LEN=0.000;STDEV_POS=0.000;SUPPORT_LONG=0	GT:GQ:DR:DV	0/1:48:9:15
chr1	3832469	Sniffles2.DEL.A3CS0	ACCAGGAGTGTAGCGTAGGTCGTGACCAGGAGTGTAGTGTAGGTCGTGACCAGGAGTGTAGTGTAGGTCATA	N	60	PASS	PRECISE;SVTYPE=DEL;SVLEN=-72;END=3832541;SUPPORT=10;COVERAGE=25,24,25,25,24;STRAND=+-;AF=0.400;STDEV_LEN=9.725;STDEV_POS=0.000	GT:GQ:DR:DV	0/1:58:15:10
chr1	3868660	Sniffles2.INS.103S0	N	CCACACCACACCAGGCCACGCCACACCAAGCCACACCACACCAGGCCACACCACACCAAAGCCACACCACACCAGGCCACACACACCCATACCACACCACACCAGGCCACACCACACCATACCACACACACCAGGCCACACCACACCAAGCACACCACACCAGGCCACACCACACCATACCACACCACACCAGGCCACACCACACCAGGCCACACCACA	60	PASS	PRECISE;SVTYPE=INS;SVLEN=220;END=3868660;SUPPORT=10;COVERAGE=22,21,21,21,21;STRAND=+-;AF=0.476;STDEV_LEN=4.037;STDEV_POS=19.927;SUPPORT_LONG=0	GT:GQ:DR:DV	0/1:60:11:10
chr1	3868665	Sniffles2.INS.104S0	N	CCACACCAGGCCACGCCACACCAAGCCACACCACACCAGGCCACACCACACCAGGCCACACCACACCATACCACACCACACCAGGCCACACCACACCAGGCCACACCACACCAAGCCACACCACACCAGGCCACACCACACCATACCACACCACACCAGGCCACACCACACCATACCACACCACACCAGGCCACACCACACCAAGCCACACCACACCAGGCCACACCACACCATACCACACCACACCAGGCCACACCACACCAGGCCACACCACACCACGCCACACCACACCACGCCACACCACACCAGG	60	PASS	PRECISE;SVTYPE=INS;SVLEN=310;END=3868665;SUPPORT=12;COVERAGE=22,21,21,21,21;STRAND=+-;AF=0.571;STDEV_LEN=0.000;STDEV_POS=0.000;SUPPORT_LONG=0	GT:GQ:DR:DV	0/1:56:9:12
chr1	3920274	Sniffles2.INS.107S0	N	TCCCTCCCTCCTCCCTCCCTCCCTTCCTTCCTTTTCTTTGTCTTTCCCTCCCTCCCTCCCCCTTCCCCTCTTTTTCTCCCCTTCCTTCCTCCCTTCCTTCCTCCCTCCCTCCCTCCCCTTCCCTCCC	60	PASS	PRECISE;SVTYPE=INS;SVLEN=127;END=3920274;SUPPORT=21;COVERAGE=22,20,21,22,21;STRAND=+-;AF=1.000;STDEV_LEN=0.751;STDEV_POS=5.236;SUPPORT_LONG=0	GT:GQ:DR:DV	1/1:58:0:21
chr1	3973651	Sniffles2.INS.108S0	N	TTCCCCACAGTGTCTAGGGGGACTCCAGCACGGTCGGGGACCATATTCCCCACAGTGTCTATGGGGACTCCAGCACAGTCGGGGACCATA	60	PASS	PRECISE;SVTYPE=INS;SVLEN=90;END=3973651;SUPPORT=25;COVERAGE=26,25,25,25,25;STRAND=+-;AF=1.000;STDEV_LEN=0.000;STDEV_POS=0.000;SUPPORT_LONG=0	GT:GQ:DR:DV	1/1:60:0:25
chr1	4016940	Sniffles2.INS.10ES0	N	GAGTCAGGGGAGGGGAGGAGGTGAGAGTCGGGGGAGGGGAGGGGTGAGAGTCGGGGGAGGGGAGGGGTGAGAGTCGGGGGAGGGGAGGGGTGAGAGTCGGGGGAGGGGGAGGGGTGAGAGTCAGGGGAGGGGAGGAGGTGAGAGTCGGGGGGGGAGGGGAGGGGTAGAGTCGGGGGAGGGGAGGGGTGAGAGTC	60	PASS	PRECISE;SVTYPE=INS;SVLEN=194;END=4016940;SUPPORT=10;COVERAGE=9,10,10,10,11;STRAND=+-;AF=1.000;STDEV_LEN=9.411;STDEV_POS=0.000;SUPPORT_LONG=0	GT:GQ:DR:DV	1/1:27:0:10
chr1	4078477	Sniffles2.INS.119S0	N	GACCTCCCAACAGTCACCTGCAGACACAGCTGATGCACCCCGTACCCAGACCCAGTGAAACCTCCCAACAGTCACCTGCAGACGCAGCCGATGCACCCCACACCAAGACCCAGTG	60	PASS	PRECISE;SVTYPE=INS;SVLEN=115;END=4078477;SUPPORT=10;COVERAGE=27,26,25,21,21;STRAND=+-;AF=0.400;STDEV_LEN=0.000;STDEV_POS=0.000;SUPPORT_LONG=0	GT:GQ:DR:DV	0/1:58:15:10
chr1	4078478	Sniffles2.INS.118S0	N	ACCTCCCAACAGTCACCTGCAGACGCAGCCGATGCACCCCACACCAAGACCCAGTGAG	60	PASS	PRECISE;SVTYPE=INS;SVLEN=58;END=4078478;SUPPORT=12;COVERAGE=27,26,25,21,21;STRAND=+-;AF=0.480;STDEV_LEN=0.000;STDEV_POS=0.000;SUPPORT_LONG=0	GT:GQ:DR:DV	0/1:60:13:12
chr1	4095087	Sniffles2.DEL.A47S0	TGCGTGATGCTTTTTTTTTTTTTTTTGAGACGGAGTCTCGCTCTGTCGCCCAGGCCGGACTGCGGACTGCAGTGGCGCAATCTCGGCTCACTGCAAGCTCCGCTTCCCGGGTTCACGCCATTCTCCTGCCTCAGCCTCCCGAGTAGCTGGGACTACAGGCGCCTGCCACCGCGCCCGGCTAATTTTTTGTATTTTTAGTAGAGACGGGGTTTCACCTTGTTAGCCAGGATGGTCTCGATCTCCTGACCTCATGATCCACCCGCCTCGGCCTCCCAAAGTGTTGGGATTACAGGCGTGAGCCACCGCGCCCGGCC	N	60	PASS	PRECISE;SVTYPE=DEL;SVLEN=-314;END=4095401;SUPPORT=33;COVERAGE=32,33,33,31,30;STRAND=+-;AF=1.000;STDEV_LEN=0.000;STDEV_POS=0.000	GT:GQ:DR:DV	1/1:60:0:33
chr1	4100175	Sniffles2.INS.11DS0	N	ATAATATATATAATATATAATATAATATATATAATATATAATATATAATATATAATATATAATATATAATATATAATATAATATATATAATATATAATATATAATATAATATATATAATATATAATATAATATATATAATATTTAATATATA	60	PASS	PRECISE;SVTYPE=INS;SVLEN=152;END=4100175;SUPPORT=19;COVERAGE=24,24,24,24,24;STRAND=+-;AF=0.792;STDEV_LEN=0.405;STDEV_POS=0.000;SUPPORT_LONG=0	GT:GQ:DR:DV	1/1:2:5:19
chr1	4136719	Sniffles2.INS.11ES0	N	ATCATGGGAGTGGGTTAGTTATCATGGGAGTGGGTTAGTTATCATGGGAGTGGGTTAGTCATCATGGGAGTGGGTTAGTTATCATGAGAGTGGTTAGTGATCATGGAAGTGGGTTAGTGATCAGGGAGTGAGTTAGTGATCATGGGAAGTGGGTTGGTTGTCATGGGAGTGGGTTAGATATCATGAGAGTGGGTTAGTTATCATGGGAGTGGGTTAGTCATCATGGGAGTGGGTTAGTGATCATGGGAGTGGGTTAGTGATCATGAGAGTGGGTTAGTGATCATGGGAGTGGGTTAGTGATCATGGGGAGCGGGTTAGTGATCATGGGAGCGGGTTAGTG	60	PASS	PRECISE;SVTYPE=INS;SVLEN=340;END=4136719;SUPPORT=12;COVERAGE=15,14,14,13,13;STRAND=+-;AF=0.857;STDEV_LEN=7.062;STDEV_POS=0.000;SUPPORT_LONG=0	GT:GQ:DR:DV	1/1:13:2:12
chr1	4144629	Sniffles2.INS.123S0	N	CACCATTCTTACTATCATCACTGTGATCACCATCATCATTACCACCATCACCATCACCAACATCATTACATCATCATCATCACCATCACCACCACCACCACCACACCATTATCATCACCACCATCCTTACTATCATCACTGTGATCACCATCTTCATCACCACCATCACCATCACCATCATCATTACATCATCATCACCATCACCACCACCACCACCACACTACCACCATCACACCATTATCATTATCATCACCACCATCCTTACTATCATCACTGTGATCACCATCATCATTACCACCACCATCATCACCAACATCATTAAATCATCATCACCATCACCACCACCACCACCACCATCACACCATTATCGTTATCATCACCATCATCCTTACTATCATCACTGTGATCACCATCATCATTACCACCACCATCATCACCATCATCATTACATCATCATCATCATCACCATCACCACCACCACCACCACACCACCACCACCATCACACCATTATCATTATCATCACCACCATCCTTACTATCATCACTGTGATCACCATCATCATTACCACCACCATCATCACCATCATTACATCATCATCATCACCATCACCACCACCACCACACCACCACCATCACACCATTATCATTATCATCACCATCATCCTTACTATCATCACTGTGATCACCATCTTCATTACCACCACCATCATCACCATCATCATTACATCATCATCATCATCACCATCACCACCACCACCACCACCACACCATTATCATCACCACCATCCTTACTATCATCACTGTGATCACCATCTTCATCACCACCATCACCATCACCATCATCATTACATCATCATCACCATCACCACCACCACCACACCACCACCATCACACCATTATCATTATCACCACCATCCTTACTATCATCACTGTGATCACCATCTTCATTACCACCATCACCATCACCATCATCATTACATCATCATCACCAT	60	PASS	PRECISE;SVTYPE=INS;SVLEN=992;END=4144629;SUPPORT=20;COVERAGE=23,22,23,23,22;STRAND=+-;AF=0.870;STDEV_LEN=2.541;STDEV_POS=0.000;SUPPORT_LONG=0	GT:GQ:DR:DV	1/1:25:3:20
chr1	4162721	Sniffles2.INS.124S0	N	CCTTCCCCTCCCCTCCCCTCCCTTCCCCTCCCCTCCCCTCCCCTCCTCTCCCCTCCCCTCCTCTCCCCTCCTCTCCCCTCCCCTCTCCTCCTCCTCCCCCTTCCCCTCCACTTCTGTTTCTCTTTCTTTCTCTTTCTTTCTGTCTCCTTTCTTTCTCTTCCTCTCTCTCTCCTTTCTCCTTCCTTCCTTCCTTCCTCTCTTCTTTCCTTCCTCCCTCCTTCCCTCCCTCCCTCCCTCTCCCTCCCTCCCTCCCTCTCTCCCCCTCCCTCCCTCCCTCCCTCTCTTTCTTTCTTTCT	60	PASS	PRECISE;SVTYPE=INS;SVLEN=296;END=4162721;SUPPORT=21;COVERAGE=20,20,21,21,21;STRAND=+-;AF=1.000;STDEV_LEN=0.302;STDEV_POS=0.000;SUPPORT_LONG=0	GT:GQ:DR:DV	1/1:58:0:21
chr1	4303000	Sniffles2.INS.126S0	N	TTCTGTTCTGTTCTGTTCTGTTCTGTTCTGTTCTGTTCTGTTCTGTTCTGTTCTGTTCCA	60	PASS	PRECISE;SVTYPE=INS;SVLEN=60;END=4303000;SUPPORT=14;COVERAGE=34,33,33,33,34;STRAND=+-;AF=0.424;STDEV_LEN=9.040;STDEV_POS=10.183;SUPPORT_LONG=0	GT:GQ:DR:DV	0/1:60:19:14
chr1	4336502	Sniffles2.INS.127S0	N	GGTGATGATAATGGTGATGGTGATGGTAAACATGATAACGACAATGATAGTGGAAAGCGAATGGTGGTATTGATGGTGATGATGAAGAGGATGGTGATAATAATGATGATGGTGATGATTATGTTGGTGATGATGGTAATGGTGATGATAATGATGGTGATGGTGATGATGATGATTATGTGATGATGGTGGTGATGGTGATGATGGTGATGGTGATGGTGATGGTGGTGATGGTGGTGATGATGATGGTGATGGTGATGGTGATAATGGTGATGGTGGTGATGATGATGGCGGGGATGTGATGATGATGGTGATGATGATGATGATGGAGATGATGATGATGGTGATGATGATGATGGTGATGATGTGATGACGATGATAGTGATTATGGTGATGGTGATGATGATGATGGTGATGGTGGTGATGGTGATGATGTGATGGTGATGGTGATGATAATAATGATGTGATGGTGATGATGGCGGTGATGTGATGATGATGGTGATGGTGATGATAATGGAGATGATGATGGTGATGATGGTGATGATGGTGATGATGTGATGATGACGGTGATGGTGATGATGATGATGGTGATGGTGGTGATGGTAGTGATAATGTGATAATGATGGTGAC	60	PASS	PRECISE;SVTYPE=INS;SVLEN=630;END=4336502;SUPPORT=22;COVERAGE=21,22,22,21,21;STRAND=+-;AF=1.000;STDEV_LEN=0.000;STDEV_POS=0.000;SUPPORT_LONG=0	GT:GQ:DR:DV	1/1:60:0:22
chr1	4381393	Sniffles2.DEL.A4CS0	TCCAGCAAAGATCACAAGGCAAAGGGCAAAAGCAGAACTACTGATAAGGG	N	60	PASS	PRECISE;SVTYPE=DEL;SVLEN=-50;END=4381443;SUPPORT=11;COVERAGE=25,25,26,26,24;STRAND=+-;AF=0.423;STDEV_LEN=0.000;STDEV_POS=0.000	GT:GQ:DR:DV	0/1:60:15:11
chr1	4420283	Sniffles2.DEL.A4DS0	ATATATATATATGTGTGTATATATATATATGTATATATATATATATGTATATATATATATATATATATGTATA	N	60	PASS	PRECISE;SVTYPE=DEL;SVLEN=-73;END=4420356;SUPPORT=18;COVERAGE=25,27,27,27,27;STRAND=+-;AF=0.667;STDEV_LEN=0.000;STDEV_POS=0.000	GT:GQ:DR:DV	0/1:39:9:18
chr1	4543680	Sniffles2.INS.12AS0	N	TCTATCTATCTATCTATCTATCTATCTATCTATCTATCTATCTATCTATTTATCTATTTATCTATCTATCTATCATCTACCTATCTCTCTGTCATCTATCTATCTCTCTGCCTTTGTGTCTATCTACCTATCTCTATCATCTATCTATTA	60	PASS	PRECISE;SVTYPE=INS;SVLEN=150;END=4543680;SUPPORT=34;COVERAGE=32,33,34,34,33;STRAND=+-;AF=1.000;STDEV_LEN=2.007;STDEV_POS=0.000;SUPPORT_LONG=0	GT:GQ:DR:DV	1/1:60:0:34
chr1	4632982	Sniffles2.INS.12ES0	N	AGCCCACAGCCCACAGCACACAGCACACAGGACACAGCCCACAGCCCACAGCCCACAGCCCACAGCACACAGCACACAGGACACAGCCCAT	60	PASS	PRECISE;SVTYPE=INS;SVLEN=91;END=4632982;SUPPORT=27;COVERAGE=29,30,30,30,30;STRAND=+-;AF=0.900;STDEV_LEN=0.000;STDEV_POS=4.577;SUPPORT_LONG=0	GT:GQ:DR:DV	1/1:45:3:27
chr1	4682682	Sniffles2.INS.12FS0	N	ATGATGTTGGGGATGAGGATAGTGGTAATGATGATAATGATGATAGTGGTGATACTGGTGGTGTTGGTGGTGGTGATGATGGTGATT	60	PASS	PRECISE;SVTYPE=INS;SVLEN=87;END=4682682;SUPPORT=16;COVERAGE=30,30,29,30,32;STRAND=+-;AF=0.552;STDEV_LEN=0.000;STDEV_POS=0.000;SUPPORT_LONG=0	GT:GQ:DR:DV	0/1:60:13:16
chr1	4740370	Sniffles2.INS.132S0	N	GGGGAGTGAGTGTTGATGGGGACAGAGTGGGGGAGGGGGAGGGGGAGTGAGTGTTTGATGGGGACAGTGTGGGGGAGGGGGAGGGGGAGTGAGTGAGTGATGGGGACAGAGTGGGGGAGGGAGAGGGGGAGTGAGTGAGTGATGGGGACAGAGTGGGGGAGGGGGAG	60	PASS	PRECISE;SVTYPE=INS;SVLEN=167;END=4740370;SUPPORT=20;COVERAGE=20,20,20,20,20;STRAND=+-;AF=1.000;STDEV_LEN=0.850;STDEV_POS=0.000;SUPPORT_LONG=0	GT:GQ:DR:DV	1/1:55:0:20
chr1	4939477	Sniffles2.INS.133S0	N	TCCTCCATATGATATCAATATTCTCCATATGACGTCAGTGTCCTCCATATGACATCAATATCCTCCATATGATGTCAATATCCTCCGTATGATGTCAATATCCTCCGTATGATGTCAATATCCTCCATATGATGTCAATATCCTCTGTATGATGTCAGTGTCCTCCATATGATGTCAATCGCCTCCATATGATGTCAATATCCTCCGTATGATGTCAGTGTCCTCCGTATGATGTCAATGTCCTCCGTATGACGTCAGTGTCCTCCATATGACATCAATATCCTCCATATGACATCAATATCCTCCATATGATGTCAGTGTGCTCCATATGACATCAATATCCTCCATATGATGTCAATATCCTGCGTATGATGTCAATATCCTCCGTATGATGTCAATATCCTCCATATGATGTCAATATCCTCTGTATGATGTCAGTGTCCTCCATATGATGTCAATCGCCTCCATATGATGCCAATATCCTCCGTATGATGTCAATGCCCTCCGTATGATGTCAATGTCCTCCGTATGATGTCAGTGTCCTCCAGATGATGTCAATATCCTCCATATGATGTCTATGTCCTCGTATGATGTCAGTGTCCTCCGTATGATGTTAATGTCCTCCGTATGATGTCGGTGTCCTCCGTATGATGTCAGTGTCCTCCGTATGATGTCAGTGTCCTCCATGTGATGTCAATGTCCTCGTATGATATCAGTGTCCTCCATATGATATCAGTGTCCTCCGTATGATATCAGTGTCCTCCGTATGATGTCAATATCTTCCGTATGATGTCAATATCTTCCGTATGATGTCAATATCCTCCATATGATTTCCGTGTCCTCCATATGATGTCAATGTCCTCCATATGATGCCAATGTCCTCCGTAAGATGTCAATATCCTCTATATGATGTCAATGCCCTCGTATGATGTCAGTGTCCTCCGTATGACGTCAATGTCCTCCGTATGATGTCGATGTCCTCCGTATGACGTTGGTGTCCTCCGTATGATGTCGGTGTCCTCTGTATGATGTCGGTGTCCTCCGTATGATGTCGATGTCCTCTGCATGATGTCAATGTCCTCGTATGATGTCAGTGTCCTCCGTATGATATCAGTGTCCTCCGTATGATGTCAATATCCTCCATATGATGTCAATATTCTCCATCGGATGTCAATATCCTCCGTAGGATGTCAATATCCTCCATATGATTTCGGTGTCCTCCATATGACATCAATAGCCTCCAAATGATGTCAGTATCCTCCGTATGATGTCGGTGTCCTCCATATGATGTCAATGTCCTCCATATGATGTTAGTGTCCTCTGTATGATGTCAGTGTCCTCCGTATGATGTCAGTGTCCTCCGTATGATGTCAGTGTCCTCTGTATCATGTCAATGTCCTCGTATGATGTCAGTGTCCTCCGTATGATATCAGTGTCCTCCGTATGATGTCAATATCCTCCATAGGATGTCAATATTATCCATAGGATGTCAATATCCTCCGTATGATGTCAATATCCTCCATATGATTTCAGTGTCCTCCATATGACATCAATAGCCTCCAAATGATGTCAGTATCCTCCGTATGATGTCAGTGTCCTCCATATGATGTCAATGTCCTCCATATGATGTCGGTGTCCTCCATATGATGTCGGTGTCCTCCGTATGATGTCAGTGTCCTCTGTATGATGTCAGTGTCCTCCATATAATGTCAATATCCTCCATATGATGTCAATATCCTCCATATGATGTCAATATCCTCTGTATGATGTCAGTGTCCTCCGTATGATGTCAATATCCTCCATATGATGTCAACATCATCCATATGATTTCAGTGTCCTCCGTATGATGTCAATG	58	PASS	PRECISE;SVTYPE=INS;SVLEN=1855;END=4939477;SUPPORT=26;COVERAGE=32,30,30,25,30;STRAND=+-;AF=0.867;STDEV_LEN=0.646;STDEV_POS=0.000;SUPPORT_LONG=0	GT:GQ:DR:DV	1/1:32:4:26
chr1	5075709	Sniffles2.INS.134S0	N	AATTATATATAATACATTATATATAATTATATATAATGCATTATATATAATTATATATAATGCATTATATATAATTATATATAATGCATTATATAT	60	PASS	PRECISE;SVTYPE=INS;SVLEN=96;END=5075709;SUPPORT=25;COVERAGE=25,25,25,25,25;STRAND=+-;AF=1.000;STDEV_LEN=0.480;STDEV_POS=0.832;SUPPORT_LONG=0	GT:GQ:DR:DV	1/1:60:0:25
chr1	5112428	Sniffles2.INS.135S0	N	AGAAGAGGGAGAGGAATGGGGAGAGGCAGAGGAAGAGGGAGAGGCAGAGGGAGAGGAAGAGGGAGAGGCAGAGGGAGAGGAAGAGGGGGATGCAGAGGGAGAGGAAGAGGGAGAGGCAGAGGGAGAGGAAGAGGGGGATGCAGAGGGAGAGGAAGAGGGAGAGGAAGAGGGAGAGGCAGCGGGAGAGGCAGCGGGAGATGCAGAGGGAGAGGAAGAGGGAGAGAAGGAGGAGAGGCAGAGGGAAAGGAAGAGGGAGACACAGAGGCAGAGGAAGAGGGAGAGGAAGAGGGAGAGGCAGAGGGAGAGGAAGAGGGAGAGGAGGGAGAGGAAGAGGGAGAGGGAGAGGCAGAGGGAGAGAGAGAGGAAGAGGGAGAGGGAGAGGAAGAGGGAGAAGAAGAGGG	60	PASS	IMPRECISE;SVTYPE=INS;SVLEN=401;END=5112428;SUPPORT=27;COVERAGE=26,27,27,28,27;STRAND=+-;AF=1.000;STDEV_LEN=46.635;STDEV_POS=0.976;SUPPORT_LONG=0	GT:GQ:DR:DV	1/1:60:0:27
chr1	5160309	Sniffles2.INS.137S0	N	ACACACAAACACATACACATACATATATACTAACATACACATACACACATACTAACACATACACATACACACATACTAACACATACACATACAGATATACTAACACAGACACATACACACACTAACACATACACATACACACTAACATACACATACACACACTAACACATACACATACACACATACTAACACATACACACACACTAACACATACATATATACTAACACATACACATACACACATACTAACATACACAAACATACACATACACACATACTAACACATACACACACAAACACATACACATACACACATACTAACACATACACATACACACATACTAACACATACACATACACACATACTAACACATACACATACATATATACTAACACACACACTAACACATACACACATACTAACACATACACACACTAACACACACATACACACACTAACACACATACACACTAACACATACACATGCACACATACTAACACATACACATACATATATACTAACACATACACATACACACACACTAACACATACACATACACACTA	60	PASS	IMPRECISE;SVTYPE=INS;SVLEN=566;END=5160309;SUPPORT=25;COVERAGE=26,25,25,28,30;STRAND=+-;AF=1.000;STDEV_LEN=28.321;STDEV_POS=18.161;SUPPORT_LONG=0	GT:GQ:DR:DV	1/1:60:0:25
chr1	5246622	Sniffles2.DEL.A51S0	CTTCCTTCTTTCCTTCCTTCCTTCCTTTCCTCCTTCCTTTTTCTTCCTTCCCTCCCTCCCTCCTTCCTGT	N	60	PASS	PRECISE;SVTYPE=DEL;SVLEN=-70;END=5246692;SUPPORT=15;COVERAGE=30,31,30,30,31;STRAND=+-;AF=0.500;STDEV_LEN=0.000;STDEV_POS=0.000	GT:GQ:DR:DV	0/1:60:15:15
chr1	5304000	Sniffles2.DEL.A52S0	CAAGTGCCCAGTACCTACCACAGCTCATGGGTATACACCTAAGTCAACAACCAAGTGCCCAGTACCTACCACAGCTCATGGGTATATACCTAAGTTAATAAC	N	60	PASS	PRECISE;SVTYPE=DEL;SVLEN=-102;END=5304102;SUPPORT=17;COVERAGE=22,22,22,22,22;STRAND=+-;AF=0.773;STDEV_LEN=0.000;STDEV_POS=0.000	GT:GQ:DR:DV	0/1:2:5:17
chr1	5404902	Sniffles2.DEL.A53S0	GGTCACCTCCCAGGGACCACATTCCACCTCGGTCACCTCCCAGGGACCACATTCCACCTC	N	60	PASS	PRECISE;SVTYPE=DEL;SVLEN=-60;END=5404962;SUPPORT=14;COVERAGE=36,35,33,34,35;STRAND=+-;AF=0.412;STDEV_LEN=0.000;STDEV_POS=0.000	GT:GQ:DR:DV	0/1:60:20:14
chr1	5414116	Sniffles2.DEL.A54S0	GGGCATCTATGATGCTGATTGATGTCCCCAGCATCCCGGGCATCTATGATGCTGATTGATGTCCCCAGCATCCC	N	60	PASS	PRECISE;SVTYPE=DEL;SVLEN=-74;END=5414190;SUPPORT=15;COVERAGE=26,24,24,24,26;STRAND=+-;AF=0.625;STDEV_LEN=0.000;STDEV_POS=0.000	GT:GQ:DR:DV	0/1:48:9:15
chr1	5593289	Sniffles2.INS.13FS0	N	TGGGCTTCCGGGGTTCTGGATCCTCCCTTGTGCATGCCACACAGGATATTTTCCACCCAGTTT	60	PASS	PRECISE;SVTYPE=INS;SVLEN=63;END=5593289;SUPPORT=13;COVERAGE=27,27,27,27,30;STRAND=+-;AF=0.481;STDEV_LEN=0.000;STDEV_POS=0.000;SUPPORT_LONG=0	GT:GQ:DR:DV	0/1:60:14:13
chr1	5655858	Sniffles2.DEL.A55S0	GAAGGAAGGAAGGAAGGAAGGAAGGAAGGAAGGAAGGAAGGAAGGAAAGAAA	N	60	PASS	PRECISE;SVTYPE=DEL;SVLEN=-52;END=5655910;SUPPORT=13;COVERAGE=18,21,21,21,20;STRAND=+-;AF=0.619;STDEV_LEN=0.000;STDEV_POS=0.000	GT:GQ:DR:DV	0/1:43:8:13
chr1	5667666	Sniffles2.DEL.A56S0	GGCCAGCTCCCTCCCCTGCACCAGTGGTTCAGGGCCGCCTCCCTCCCCTGCACCCCAGCGTCTCACAGCCGTCTCCCTCCCTGCACCAGCGGCTCACAGCCAGCTCCCCACCTGCACTCCAGCGGCTCACAGCCGTCTCCCTCCCCTGCACCAGCGGCTCACAGCCAGCTCCCTCACCAGCACTCCAGTGGCTCAC	N	60	PASS	PRECISE;SVTYPE=DEL;SVLEN=-196;END=5667862;SUPPORT=19;COVERAGE=31,32,32,33,34;STRAND=+-;AF=0.594;STDEV_LEN=0.000;STDEV_POS=0.000	GT:GQ:DR:DV	0/1:60:13:19
chr1	5667699	Sniffles2.INS.140S0	N	CCAGCTCCCTCCCCTGCACTCCAGCGTCTCACAGCCGTCTCCCTCCCCTGCACCAGCGGCTCACGGCCAGCTCCCTCACCAGCACTCCAGTGGCTCATGGCCAGCTCCCTCCCCTGCACCAGCGGCTCAGGGCCGCCTCCCTCCCCTGCACTCCAGCATCTCACAGCCGTCTCCCTCCCCTGCACCAGCGGCTCATGGCCAGCTCCCTCCCCTACACTCCAGCGGCTCACC	60	PASS	PRECISE;SVTYPE=INS;SVLEN=231;END=5667699;SUPPORT=13;COVERAGE=31,32,32,32,34;STRAND=+-;AF=0.406;STDEV_LEN=0.378;STDEV_POS=0.000;SUPPORT_LONG=0	GT:GQ:DR:DV	0/1:60:19:13
chr1	5744142	Sniffles2.DEL.A57S0	CCTTCCTTCTTCCCTCCCTCCCTCCCTTCCTCCCTCCCTCCCTTCCTCCCTCCCTCCCTTCCTTCTTCCCTCCCTCCCTCCCTTCCTTCTTCCCTCCCTCCCTCCCTTCCTCCCTCCCTCCCTCCCTTCCTCCCTCCCTCCCTTCCTTCTTCCCTCCCTCCCTT	N	60	PASS	PRECISE;SVTYPE=DEL;SVLEN=-164;END=5744306;SUPPORT=13;COVERAGE=12,12,13,11,12;STRAND=+-;AF=1.000;STDEV_LEN=10.690;STDEV_POS=7.188	GT:GQ:DR:DV	1/1:36:0:13
chr1	5802855	Sniffles2.INS.141S0	N	ACCATCACCATCATCACCATCATCATCATCACTGTCATCATCACCATCATCACCATCATCACCATCATCATCATCATCACCATCATCATCACCATCATCATCATCATTGTCATCATCAACATCATCATCACCATCACCATCATTGTCACCATCATCACCATCATCACCGTCATCATCACCATCATCATCATCAATGTCATTACCATCACCATCATCACCATCATCGTCATCATCATTACCATCATCACATCATCACTATCACTATCATCATCACCACCACCATCATCATCATCATGACTATTGCCATCATCGCCACCATCATCATTAACACATCACCATCATCACCATTATCATCACCATCATCATATCATCACTATCACCATCATCACCATCATCATCATCATCACCATCACCATCATCATCATCATCATCATCACCATCATCATCATCAATGTCATT	60	PASS	PRECISE;SVTYPE=INS;SVLEN=459;END=5802855;SUPPORT=21;COVERAGE=21,21,21,21,22;STRAND=+-;AF=1.000;STDEV_LEN=10.472;STDEV_POS=0.000;SUPPORT_LONG=0	GT:GQ:DR:DV	1/1:58:0:21
chr1	5817272	Sniffles2.INS.143S0	N	GGATTACTGGTGTGTGGACAGAGGGGATTACTGGTATGTGGACAGAGGGATTACTGGTGTGTGGATACAGGGGATTACTGGTGTGTGGACAGAGGGATTACTGGTGTGTGGATATGGGGGATTACTGGTGTGTGGATACGAGGGATTACTGGTGTGTGGATACGGGGGATTACCGGTGTGTGGACACGGGGGATTACGGGTGCATGGACAGAGGGGATTACCAGTGTGTGGATACAGGGGATTGCTGGTGTGTGGACAGAGGGGATTACTGGTGTGTGGATACGGGGGATTACTGGTGTGTGGATATGGA	60	PASS	IMPRECISE;SVTYPE=INS;SVLEN=261;END=5817272;SUPPORT=22;COVERAGE=23,23,23,22,21;STRAND=+-;AF=0.957;STDEV_LEN=25.766;STDEV_POS=24.545;SUPPORT_LONG=0	GT:GQ:DR:DV	1/1:51:1:22
chr1	5829845	Sniffles2.INS.144S0	N	ATGGTGATGATAGTGGTGATGGTGATAGTGATGGTAGTGGTGATGGTGATGATTATGTTGGTGATGGTGGTGGTGATAGTGATGATGATGGTGATGGTGATAGTGGTGATGATGGTGTTGGTGGTGATGGTGATGGTGCTGGTGATGGTGATAGTGATGGTGGTGGTGGTGATGGTGGTGATGCTTATGTTAGTGATGGTGATGATGGTGGTGTTGACAGTGATGATGCTGGTAGTGATGGTGGTGGCGATGGTGATGGTGGTGATGGTGATGGTGGTGATGATGGTGATGATGGTGGTGATGGTGGTGGTGATGGTGATAGTGATAGTGGTGATGGTGATGGTGGTG	60	PASS	PRECISE;SVTYPE=INS;SVLEN=348;END=5829845;SUPPORT=20;COVERAGE=23,23,23,23,24;STRAND=+-;AF=0.870;STDEV_LEN=7.090;STDEV_POS=0.000;SUPPORT_LONG=0	GT:GQ:DR:DV	1/1:25:3:20
chr1	5832276	Sniffles2.INS.145S0	N	GGCTGGAGGCTGGAGGCTGGGGGCTGGGGGCTGGGAACTGAGGGCTGTGGGCTGGGGGCTGGGGGCTGGGGGGCTAGGGGGCTGGGGGCTGGGGGATGGAGGCTGGGGGCTGGGAACTGAGGGCTGTGGGCTGTGGGCTGGGGGCTATAGGCTGGGGGCTGGGGGCTGGGAACTGAGGGCTATGGGCTGGGAGCTGGGGGCTGGAAACTGGGGGCTGGGAGCTGGGGTCTGTGGGCTGGGGGCTGGAGGCTGGAGGCTGGGGGCTGGGAACTGAGGGCTGTGGGCTGGGGGCTGGGGGCTGGGGGGCTAGGGGGCTGGGGGCTGGGGGATGGAGGCTGGGGGCTGGGAACTGAGGGCTGTGGGCTGTGGGCTGGGGGCTATA	57	PASS	PRECISE;SVTYPE=INS;SVLEN=382;END=5832276;SUPPORT=14;COVERAGE=26,27,27,27,28;STRAND=+-;AF=0.519;STDEV_LEN=0.518;STDEV_POS=0.000;SUPPORT_LONG=0	GT:GQ:DR:DV	0/1:60:13:14
chr1	5832276	Sniffles2.INS.146S0	N	GGCTGGGGGCTAGGGGGCTGGGGGCTGGGGGCTGGGGGCTATAGGCTGGGGGCTGGGGGCTGGGAACTAAGGGCTGTGGGCTGGGGGCTGGAGGCTGGAGGCTGGGGGCTGGGGGCTGGGAACTGAGGGCTGTGGGCTGGGGCTGGGGGCTGGGGGCTGTGGGCTGGGGGCTATAGGCTGGGGGCTGGGGGCTGGGAACTGAGGGCTGTGGGCTGTGGGCTGGGGGCTATGGGCTGGGAGCTGGGGGCTGGGAACTGAGGGCTGTGGGCTGGGGGCTGGGGGCTGGGGGCTGGGGGGCTAGGGGGCTGGGGGCTGGGGGATGGAGGCTGGGGGCTGGGAACTGAGGGCTGTGGGCTGTGGGCTGGGGGCTATAGGCTGGGGGCTGGGGGCTGGGAACTGAGGGCTATGGGCTGGGAGCTGGGGGCTGGAAACTGGGGGCTGGGAGCTGGGGGCTGTGGGCTGGGGGCTGGAGGCTGGAGGCTGGGGGCTGGAACTGAGGGCTGTGGGCTGGGGGCTGGGGGCTGGGGGCTAGGGGGCTGGGGGCTGGGGGATGGAGGCTGGGGGCTGGGAACTGAGGGCTGTGGGCTGTGGGCTGGGGGCTATA	60	PASS	PRECISE;SVTYPE=INS;SVLEN=606;END=5832276;SUPPORT=14;COVERAGE=26,27,27,27,28;STRAND=+-;AF=0.519;STDEV_LEN=2.121;STDEV_POS=0.000;SUPPORT_LONG=0	GT:GQ:DR:DV	0/1:60:13:14
chr1	6005939	Sniffles2.DEL.A5BS0	ACCCCTCAGCTCAGCTCCTACATTTCCCACTCCACCCTCACCCCTCAGCTCAGCTCCTACATTTCCCACTCCACCCTCACCCCTCAGCTCAGCTCCCACATCCCCCCACTCCACCCTCACCCCTCAGCTCAGCTCCTACATTTCCCACTCCACCCTCACCCCTCAGCTCAGCTCCCACGTCCCCCCACTCCACCCTCACCCCTCAGCTCAGCTCCCACATCCCCCCACTCCACCCTCACCCCTCAGCTCAGCTCCTACATTTCCCACTCCACCCTCACCCCTCAGCTCAGCTCCTACATTTCCCACTCCACCCTCACCCCTCAGCTCAGCTCCCACATCCCCCCACTCCACCCTCACCCCTCAGCTCAGCTCCTACATTTCCCACTCCACCCTCACCCCTCAGCTCAGCTCCCACGTCCCCCCACTCCACCCCCACCCCTCAGCTCAGCTCCCACATCCCCCCACTCCACCCTCACCCCTCAATTCAGCTCCTACATTTCCCACTCCACCCTCACCCCTCAGCTCAGCTCCCACGTCCCCCCACTGCACCCTCACCCCTCAGCCCCACTCCACTCCCACCCCTCAGCTCAGCTCCCACATCACCCACTCCTCCCCT	N	60	PASS	PRECISE;SVTYPE=DEL;SVLEN=-616;END=6006555;SUPPORT=16;COVERAGE=30,29,30,30,30;STRAND=+-;AF=0.533;STDEV_LEN=0.000;STDEV_POS=0.000	GT:GQ:DR:DV	0/1:60:14:16
chr1	6012452	Sniffles2.DEL.A5CS0	AGTGGTGGAGGTGATGAAGGCGGAGGTGGAGGTGATGAAGGCGGAGGTGGGTGGAGGTGGAGATGGAGGTAGTGGTGGAGGTGATGAAGGCGGAGGTGGTGGGTGGAGGTGGAGATGGAGGC	N	60	PASS	IMPRECISE;SVTYPE=DEL;SVLEN=-122;END=6012574;SUPPORT=30;COVERAGE=31,30,30,30,30;STRAND=+-;AF=1.000;STDEV_LEN=1.505;STDEV_POS=79.889	GT:GQ:DR:DV	1/1:60:0:30
chr1	6160061	Sniffles2.DEL.A5DS0	GCCACAGCCAGGGAAGGGCCCCAGCCAGAGAAGAAGAACCCCAGCCAGGGAAGG	N	60	PASS	PRECISE;SVTYPE=DEL;SVLEN=-54;END=6160115;SUPPORT=14;COVERAGE=29,30,30,30,28;STRAND=+-;AF=0.467;STDEV_LEN=0.000;STDEV_POS=0.000	GT:GQ:DR:DV	0/1:60:16:14
chr1	6160065	Sniffles2.DEL.A5FS0	CAGCCAGGGAAGGGCCCCAGCCAGAGAAGAAGAACCCCAGCCAGGGAAGGGCCCCAGCCAGGGAAGGGCCCCAGCCAGGGAAGGGCCCCAGCAAGGGAAGAGCCCCAGCCAGGGAAGGGCCCCAGCCAGAGAAGAAGAGCCCTAGCCAGGGAAGGGCCCCAGCCAGAGAAGGGCCCCAGCCAGAGAAGGAGAGCCC	N	60	PASS	PRECISE;SVTYPE=DEL;SVLEN=-196;END=6160261;SUPPORT=15;COVERAGE=29,30,30,28,27;STRAND=+-;AF=0.517;STDEV_LEN=0.000;STDEV_POS=4.667	GT:GQ:DR:DV	0/1:60:14:15
chr1	6160235	Sniffles2.DEL.A5ES0	GGGCCCCAGCCAGAGAAGGAGAGCCCCAGCCAGGGAAGGGCCCCAGCCAGAGAAGAAGAACCCCAGCCAGGGAAGGGCCCCAGCCAGGGAAGGGCCCCAGCAAGG	N	60	PASS	PRECISE;SVTYPE=DEL;SVLEN=-105;END=6160340;SUPPORT=15;COVERAGE=28,30,30,28,27;STRAND=+-;AF=0.517;STDEV_LEN=0.000;STDEV_POS=0.000	GT:GQ:DR:DV	0/1:60:14:15
chr1	6300757	Sniffles2.INS.14AS0	N	GCCCCTCCCCTCTCCACAAACACGGAATCTCACCGGACAGCACCCTATCCTGATGCGCGGCCA	60	PASS	PRECISE;SVTYPE=INS;SVLEN=63;END=6300757;SUPPORT=12;COVERAGE=36,34,34,33,34;STRAND=+-;AF=0.353;STDEV_LEN=0.000;STDEV_POS=0.816;SUPPORT_LONG=0	GT:GQ:DR:DV	0/1:58:22:12
chr1	6354671	Sniffles2.INS.14BS0	N	CACTGGCCTCTAGCCCCCCCATGGCCTCTACACTGGCCTCTAGCCCCCCCATGGCCTCTACACTGGCCTCTAGCCCCCCCATGGCCTCTACACTGGCCTCTAGCCCCCCCATGGCCTCTA	60	PASS	PRECISE;SVTYPE=INS;SVLEN=120;END=6354671;SUPPORT=13;COVERAGE=23,23,23,24,23;STRAND=+-;AF=0.565;STDEV_LEN=0.000;STDEV_POS=21.438;SUPPORT_LONG=0	GT:GQ:DR:DV	0/1:60:10:13
chr1	6742558	Sniffles2.INS.14DS0	N	TATATATTTTATATATTATATATTTATATGTATAAATATATTTATATATATAAAATATATAATATATAAATATAAATATATTTATTTATATTTTTATATAAATATATACAAATATATTTATATTTATATATTATATATTTATTTATATATAATATATTTATATAAATATATTTGTATATATTTATATTATATAATTATATATTTGTATATATTATTATATTATATAATTATATATTTGTATATAGTATATATTATATAATATATATCTGTATATATTATATATTATATAATATATATTTATTATTATAAATATATTTATATTTAATAATATAATATTTTTATTATAATTAATTATATATATTATATATAAATAATTTATATATAATATATATATAATTTATTATTATAATTAATTATATAAATATATATATTTGTATAAATATATATATTATATATTTATATATTTATATATTTAAATATAAATATATTTATATTTAAATATAAATATTTTTATATATAATATAAATATATTTATATATTTATATATTTAAATATAAATATATTATATATTTAATATAATATATTATATATTTAATATAAATATATTTATATATAAATATATTTATATATTTATATATTTAAATATTTAATATTTATATATTTATATATATAATATTTATGATATTATATTTATATATTTAAATTATATATTTATATTTATATATTTAAATATTTATAATTTATATATTTATATTTATTATTTATATATTTAATATTTAAATATTTATATATTTATATATTTATATATTTTATATTTATATATATAAATATATTTATATTTAAATATAAATATATATATTTAAATATAAATATATTATATATTTAAATATAAATATATTTATATATTTAAATATATATTTATATATTTAAATATAAATATATTTATATTAAATATATATATATTATATATTTAAATATAATATATTTATATATTTAAATATAAATATATTTATATAGTTAAATATAAATATATTAATATATAATTATTATACATATTTATATACTTAATATAAATATATTAATATATAATTATTATTATATTTATATGGTAAAATATAAATATATTAATATATAATTATTATATATATTTATATAGTTAATATAAATATATTAATATATAATTATTATATATTTATATATAATTTTATAATTTAATATATATATTATATTTATATAATTATATATTATTATATTTATATTTTTTATATTATATTATATTATATTTTTATATTATATAAATATAAATATTATATTATATAATATTTATTTTTACATATTTATATATTTATATATTAAATTATATATTTATATAAATATGAAAATTATATATAATATTTATATATTATATTATATGTATAAAAATATAAATATTATATTAATTATATAAATATATATTATATATAATTATATATAATATATAATATAATATAATTATATAATATAATTATATAATATAATTATATTATATAAGTATAATATGTAATAATATAATTATATTATATAATATAATAATATAATTATATATTATAATAATATATTATATTATATCTAAAATAATATAATTATATAATATAATATATTATTATTATAATATATAATAATATAATTATATAATATAATATAATATAATATAATTATATAATATAATAATATAATAATATAATATAATATATATAATTATATTATATAATATAATAATATAATAATATAATTATAATTATAATATATAAGTATATAATGTAATATAATATATAATAATATAATAATATATAATTATATAATTATATAATGTATATTATATATAAATAATAAATATACATTA	60	PASS	PRECISE;SVTYPE=INS;SVLEN=1882;END=6742558;SUPPORT=14;COVERAGE=16,12,12,12,14;STRAND=+-;AF=1.000;STDEV_LEN=23.347;STDEV_POS=0.000;SUPPORT_LONG=0	GT:GQ:DR:DV	1/1:39:0:14
chr1	6937557	Sniffles2.INS.14ES0	N	CATCACGATCACCATCACCATTCACCACTTACCACCACCATCATCACCATCACCATCATCATCACCACTACCATCATCACCATCACCATCACCATTCACCACTTACCACCACCATCATCACCATCACCATCACCATTCACCACTTACCACCATCATCACCATCACCATCATCATCACCACTACCATCATCACCATCAC	60	PASS	PRECISE;SVTYPE=INS;SVLEN=198;END=6937557;SUPPORT=29;COVERAGE=33,34,35,35,39;STRAND=+-;AF=0.829;STDEV_LEN=0.000;STDEV_POS=0.000;SUPPORT_LONG=0	GT:GQ:DR:DV	1/1:20:6:29
chr1	6940913	Sniffles2.INS.150S0	N	GGGGGTCCTCACAGGGAGGGGGGTCCTCAGAGGGAGAGGGATCCTCCCGGGGAAGGGGGATCCTCACGGGGAAGGGCATCCTCAGGGGGAAGGGGGATCCTCATGGGGAGGGGGATCCTCAGGGGGAGGGGGAGATCCTCATGAGGAGGGGGGATCCTCACGGGGAGGGGGGGATCCTCCTCACAGGGAGGTGGATCCTCACGGGGAAGGGATCCTCAGGGGGAGGGGGATCCTCACAGGGAGGGGATCCTCGGAAGGTGGATCCTCACGGGGAGGAGGATCCTCACGGGGAGGAGGATCCTCACGGGGAGGGGATCCTCAGGGGGAGGGGGATCCCTCACGGGGAGGGGGATCCTCAGGGGGAGGGGGATCCTCCTCAGGGGGAGGGGGATCCTCAGGGGGAGGGGGATCCTCTCAGGGGGAGGGGGATCCTCAGGGGGAGGGGGATCCTCCTCAGGGGGAGGGGGGATCCTCACGGGGAGGCGGGTCCTCACGGGGAGTGGGGATCCTCCAAGGGGAGGGGGGATCCTCACGGGGAAGGGGGATCCTCACGGGGAGGGGGATCCTCACGGGGAGGGGGATCCTCACGGGGAGGGGGATCTCACGGGGAGGGGGATCCTCAGAGGAGGGAGGGGGATCCTCAGAGGGAGGGGGGATCCTCACAGGGAGGGGGATCCTCACAGGGAG	60	PASS	PRECISE;SVTYPE=INS;SVLEN=687;END=6940913;SUPPORT=16;COVERAGE=34,27,27,27,29;STRAND=+-;AF=0.593;STDEV_LEN=0.916;STDEV_POS=0.000;SUPPORT_LONG=0	GT:GQ:DR:DV	0/1:60:11:16
chr1	6940913	Sniffles2.INS.151S0	N	GGGGGTCCTCACAGGGAGGGGGGTCCTCAGAGGGAGAGGGATCCTCCCGGGGAAGGGGGATCCTCACGGGGAAGGGCATCCTCAGGGGGAAGGGGGATCCTCATGGGGAGGGGGATCCTCAGGGGGAGGGGAGATCCTCATGAGGAGGGGGGATCCTCACGGGGAGGGGGGATCCTCCTCACAGGGAGGTGGATCCTCACGGGGAAGGGATCCTCAGGGGGAGGGGGATCCTCACAGGGAGGGGATCCTCAGGGGGAGGTGGGATCCTCACGGGGAGAGGATCCTCACGGGGAGGGGGATCCTCAGGGGGAGGGGGATCCTCAGGGGGAGGAGGATCCTCACGGGGAGGGGGATCCTCAGGGGAGGGGGATCCTCACGGGGGAGGGGATCCTCAGGGGGGAGGGGGATCCTCACGGGGAGGGGATCCTCAGGGGGAGGGGGATCCTCATGGGGAGGGGGATCCTCAGGGGGGAGGGGGATCCTCATGAGGAGGGGGGATCCTCACGGGAGGGGGATCCTCAGGGGGAGGGGAGATCCTCATGAGGAGGGGGGATCCTCATGGGGAGGGGGGGATCCTCCTCACAGGGAGGTGGATCCTCACGGGGAAGGGATCCTAGGGGGAGGGGGATCCTCACAGGGAGGGGATCCTCGGGAAGGTGGATCCTCACGGGGAGGAGGATCCTCACGGGGAGGGGGATCCTCAGGGGGAGGGGGATCCTCACGGGGAGGGGATCCTCAGGGGGAGGGGGATCCTCCTCAGAGGGAGAGGGATCCTCCTCAGGGGGAGGGGGATCCTCCTCAGGGGGAGGGGGGATCCTCACGGGGAAGGGGGATCCTCACGGGGAAGGTGGATCCTCACGGGGAGGGAGGATCCTCACGGGGAGGGGGATCCTCAGGGGGAGGGGGATCCTCACGAGGGAGGGGATCCTCAGGGGGAGGGGGATCCTCCTCAGGGGGAGGGGGATCCCTCAGGGGGAGGGGGATCCTCCTCAGGGGGAGGGGGGATCCTCCTCAGGGGGAGGGGGATCCTCACGGGGAGGGGATCCTCAGGGGGAGGGGGATCCTCCTCAGGGGGAGGGGGGATCCTCACGGGGAGTGGGATCCTCCAAGGGGAGGGGGGGATCCTCACGGGGAAGGGGGATCCTACGGGAGGGGGATCCTCACGGGGAGGGGGATCCTCAGAGGGAGGGGGGATCCTCAGAGGGAGGGGGGATCCTTGGGGGGAGGGGGATCCTCACAGGGTGGGGGGATCCTCACAGGGAG	60	PASS	PRECISE;SVTYPE=INS;SVLEN=1263;END=6940913;SUPPORT=12;COVERAGE=34,27,27,27,29;STRAND=+-;AF=0.444;STDEV_LEN=2.994;STDEV_POS=0.000;SUPPORT_LONG=0	GT:GQ:DR:DV	0/1:60:15:12
chr1	6984091	Sniffles2.INS.152S0	N	TGAGTGGATAGGTGGATAGAGGGTTGGGTGGGTGGATGGATGAGTAGGTGGATGGGTGGATAGGTGGATGGATGAATGGATGATGGGTGGATGGATGGGTGGATAGATGGATGGGTGGGTAGATGGATGGGTAGGTGGATGTGTGGATAGATGGATGGATGAATGGATGGTTGGGTGGATGGATGGGTTGGATGAGTGAACCGA	60	PASS	PRECISE;SVTYPE=INS;SVLEN=204;END=6984091;SUPPORT=19;COVERAGE=19,18,19,19,19;STRAND=+-;AF=1.000;STDEV_LEN=0.505;STDEV_POS=0.000;SUPPORT_LONG=0	GT:GQ:DR:DV	1/1:52:0:19
chr1	7426180	Sniffles2.INS.155S0	N	AAAAAGGTGAGGGGGCTCACGCCTGTAATCCCAGCACTTTGGGAGGCCGAGGCGGGCGGATCACGAGGTCAGGAGATCGAGACCATCCCGGCTAAAACGGTGAAACCCCGTCTCTACTAAAAATACAAAAAAAATTAGCCGGGCGTAGTGGCGGGCGCCTGTAGTCCCAGCTACTTGGGAGGCTGAGGCAGGAGAATGGCGTGAACCCAGCAGGCGGAGCTTGCAGTGAGCCGAGATCCCGCCACTGCACTCCAGCCTGGGCGACAGAGCGAGACTCCGTCTCAAAAAAAAAAAAAAAAAAAAA	60	PASS	PRECISE;SVTYPE=INS;SVLEN=304;END=7426180;SUPPORT=12;COVERAGE=20,21,21,22,24;STRAND=+-;AF=0.571;STDEV_LEN=0.548;STDEV_POS=0.000;SUPPORT_LONG=0	GT:GQ:DR:DV	0/1:56:9:12
chr1	7500239	Sniffles2.INS.156S0	N	GTGAGTGTGTAGAGAGGATTGTGTGAGCCTGGTGTGCGTGCGTATGTATATGAGTGTGTGTGTGCATGTGTGTCC	60	PASS	PRECISE;SVTYPE=INS;SVLEN=75;END=7500239;SUPPORT=14;COVERAGE=26,25,25,25,25;STRAND=+-;AF=0.560;STDEV_LEN=0.000;STDEV_POS=4.243;SUPPORT_LONG=0	GT:GQ:DR:DV	0/1:60:11:14
chr1	7500259	Sniffles2.INS.157S0	N	GTGTGAGCCTGGTGTGCGTGCGTATGTATATGAGTGTGTGTGTGCATGTGTGTCCGTGAGTGAGTGTGTAGAGAGGATGGTGTGAGCCTGGTGGTGCGTGTGTATGTATATGAGTGTGTGTGTGCATGTGTGTCCGTGAGCGAGTGTGTAGAGAGGATTGTGTGAGCCTGGTGTGCGTGTGTACGTATATGAGTGTGTGTGTGCATGTGTGTCCATGAGTGTGTAGAGGATTGTGTGAGCCTGGTGTGCGTGTGTATGTATATGGGTGTGTGTGTGCATGTGTGTACATGAGTGAGTGTGTAGAGAGGATGGTGTGAGCCTGGTGTGCGTGTGTATGTATATGAGTGTATGTGTGTTCATGAGTGAGTGTGTAGAGAGGATTGTGTGAGCCTGGTGTGCGTGCGTATGTATATGAGTGTGTGTGTGCATGTGTGTCCGTGAGTGAGTGTGTAGAGAGGATG	60	PASS	PRECISE;SVTYPE=INS;SVLEN=461;END=7500259;SUPPORT=11;COVERAGE=26,25,25,25,25;STRAND=+-;AF=0.440;STDEV_LEN=0.690;STDEV_POS=0.000;SUPPORT_LONG=0	GT:GQ:DR:DV	0/1:60:14:11
chr1	7542554	Sniffles2.DEL.A66S0	GCCTCCTGAGTAGCTGGGATTACAGGTGTGTGCCTCCTGAGTAGCTGGGATTACAGGTGTGT	N	60	PASS	PRECISE;SVTYPE=DEL;SVLEN=-62;END=7542616;SUPPORT=29;COVERAGE=28,27,27,27,26;STRAND=+-;AF=1.000;STDEV_LEN=0.000;STDEV_POS=0.000	GT:GQ:DR:DV	1/1:60:0:29
chr1	7574106	Sniffles2.INS.159S0	N	GCTTCCAGGTAGATGTGAATTTTGTAAAGACACTGTTTAGCCTAGAATACCAGCTAAGTGGTAAACCCTGCGTCCCTGTGAGCTGAGACCTCCTCTGGGGAAGAGGAGAGCTGAAGGGAAGCTATTTGGAGAGGGAACTTGCACTGTGAGGCAAGGGATTGCCCATGGGACAGGAGGCCACGTGGTTCCAGCACCTTCAGTGGATGAGCTACTGGTGTGGTCGCCCCCCCTCATCCCCACGGACTGGGATCCTGTCCAGGAAGCCTGAGAGCCTTTCCAGGGCAGGAGCCAGGCTGACCATCACCAGG	60	PASS	PRECISE;SVTYPE=INS;SVLEN=308;END=7574106;SUPPORT=16;COVERAGE=24,24,24,24,27;STRAND=+-;AF=0.667;STDEV_LEN=0.535;STDEV_POS=0.000;SUPPORT_LONG=0	GT:GQ:DR:DV	0/1:35:8:16
chr1	7829913	Sniffles2.DEL.A68S0	AGAATCCATCCCATCCTACTGCCAGCGCTCTGTCCACAGGATCGCCTCCCATGA	N	60	PASS	PRECISE;SVTYPE=DEL;SVLEN=-54;END=7829967;SUPPORT=14;COVERAGE=25,24,24,24,25;STRAND=+-;AF=0.583;STDEV_LEN=0.000;STDEV_POS=0.000	GT:GQ:DR:DV	0/1:60:10:14
chr1	7856598	Sniffles2.INS.15BS0	N	GCTGACAGTTGGGGAACCTTCCCGAAGGCCCAGGCTGGCTGTGTGGGAGCGCCTGGAGGCCTC	60	PASS	PRECISE;SVTYPE=INS;SVLEN=63;END=7856598;SUPPORT=29;COVERAGE=30,28,29,29,29;STRAND=+-;AF=1.000;STDEV_LEN=0.000;STDEV_POS=0.000;SUPPORT_LONG=0	GT:GQ:DR:DV	1/1:60:0:29
chr1	7862975	Sniffles2.INS.15CS0	N	TATGTATTGTATTGTATTGTATTGTATTGTATTGTATTGTATTGTATTGTATTGTATTGTATTGTATTGTATTGTATTGTATTGTATTGTATTGTATTGTATTGTATTGTATTG	60	PASS	PRECISE;SVTYPE=INS;SVLEN=114;END=7862975;SUPPORT=14;COVERAGE=24,23,23,23,22;STRAND=+-;AF=0.609;STDEV_LEN=1.808;STDEV_POS=14.496;SUPPORT_LONG=0	GT:GQ:DR:DV	0/1:50:9:14
chr1	7903145	Sniffles2.DEL.A6BS0	CTTCTCCTGCTTCCCCTCCTTCCCCTCCTTCTCCTGCTTCCCCTCCTTCTCCTGCTTCCCCTCCTTCCCCTCCTTCTCCTGCTTCCCCTCCTTCCCCTCCTTCTCCTGCTTCCCCTCCTTCTCCTGCTTCCCCTCCTTCCCCTCCTTCTCCTGCTTCCCCTCCTTCCCCTCCTTCTCCTG	N	60	PASS	PRECISE;SVTYPE=DEL;SVLEN=-180;END=7903325;SUPPORT=19;COVERAGE=18,18,19,18,18;STRAND=+-;AF=1.000;STDEV_LEN=0.000;STDEV_POS=0.000	GT:GQ:DR:DV	1/1:52:0:19
chr1	7953118	Sniffles2.INS.15DS0	N	GGGAGGGAGGTGGGGGAGTCAGCCCCCCGCCCGGCCAGCCGCCCCGTCCGGGAGGGAGGTGGGGGGATCAGCCCCCCGCCCGGCCAGCCGCCCCGTCG	60	PASS	PRECISE;SVTYPE=INS;SVLEN=98;END=7953118;SUPPORT=17;COVERAGE=17,16,16,16,16;STRAND=+-;AF=1.000;STDEV_LEN=0.527;STDEV_POS=15.620;SUPPORT_LONG=0	GT:GQ:DR:DV	1/1:47:0:17
chr1	8027005	Sniffles2.INS.15ES0	N	AGTGTGGGACGGTGAGGGACAGTGAGGGACAGTGTGGGACGGTGAGGGACAGTGAGGGACTGTGTAGGACAGTGAGGGACAGTGTGGGACGGTGAGGGACAGTGAGGGACTGTGTAGGACAGTGAGGGACAGTGTGGGACGGTGAGGGACTG	60	PASS	PRECISE;SVTYPE=INS;SVLEN=152;END=8027005;SUPPORT=15;COVERAGE=17,13,14,15,13;STRAND=+-;AF=1.000;STDEV_LEN=0.333;STDEV_POS=0.000;SUPPORT_LONG=0	GT:GQ:DR:DV	1/1:41:0:15
chr1	8216987	Sniffles2.INS.160S0	N	CAGTAAGTTGCAGCCTCACGAGTAGTTGAGACCACAGACCCAGCTAGGATGGTATTGATTGATTGATTGAGACAGGGTCTTGCTCTGTCGCCCAGGCTGGAGTGCAGTGGCGCGATCACGGCTCACTCCCAGGCTCCAGCGATCCTCCTGCCACAGCATCCCAAGTAGCTGAGACCATAGACCCGGCTAGGATGGGATTTTTTTTTTTTTTTTT	60	PASS	PRECISE;SVTYPE=INS;SVLEN=214;END=8216987;SUPPORT=10;COVERAGE=26,27,27,27,29;STRAND=+-;AF=0.370;STDEV_LEN=0.516;STDEV_POS=0.000;SUPPORT_LONG=0	GT:GQ:DR:DV	0/1:52:17:10
chr1	8276903	Sniffles2.INS.161S0	N	ACACATACACACACCACACACATACACACACCACACACACACACAAACACACATCACACACATACAAACACACACATACACCACACACATACACACACCACACACATACACACACACACACACACACCACACACATACACCACACACAAACACACACATACCACCACACACACACATACACACACCACAACACATACACATACCACACACACACATACACCACACACACACCACACACACCACACACATACACACACCACACACATACACACACCACCACACACATACACACGCCACACACACCACACACACCACACAGACAACACATACAAAGATACACATACACCACACATATACACATACATACCACACACACATACACCACACACACAAACCACACACACCGCACACACATACACACACCACACACACATATACACGCCACACACATACACACACCCAAACACACACCACACACACATACACAAACACACACATACACACACCCCCCACACACACAAACCACACACACCACACACACATACACCACACACTACACACACCACACACATACACACACGAAAGACATACATACACCACCACCACATACACAAACACACACAAACACACACATACACATGTACACACATACACACCACAAACACACGTACACACCACACACACATACACATACCACACATATACACACCACACACAA	60	PASS	PRECISE;SVTYPE=INS;SVLEN=729;END=8276903;SUPPORT=20;COVERAGE=23,20,20,20,22;STRAND=+-;AF=1.000;STDEV_LEN=5.731;STDEV_POS=14.757;SUPPORT_LONG=0	GT:GQ:DR:DV	1/1:55:0:20
chr1	8322305	Sniffles2.INS.162S0	N	TGGGTGGGCGGGTGGGTGGATGGATGAGTGGGTGAGTGGATGGATGCATGGATGGATGGGTGGGTGGGTGGATGGATGAGTGGGTGGATGGATGGGTGGATGGATGGGTGGGTGGGTGGATGGATGGGTGGGTGGGTGCGTGGGTGGGTGGATGGATGGATGGATGAGTGGGTGAGTGGATGGATGCATGGATGGATGGGTGGGTGGGTGAATGGATGGATGAGTGGGTGGATGGATGGGTGGATGAATGGGTGGGTGGGTGCGTGGGTGGGTGGATGGATGGATGGGTGGATGGATGCATGGGTGGGTGGATGTATGGGTGGATGGATGCGTGGGTGGGTGGATGGATGGGTGGATGGGTGGATGGATGGATGGATAGATGGGTGTGTGGATGGATGGATGAGTGGGTGGATGGATGGGTGGATGGATGGGTAGGTGGGTGGATGGATGGGTGGATGAGTGGATGGATGGATAGATGGGTGGGTGGATGGATGGATGAGTGGGTGGAGGGATGGGTGGATGATGGATGGGTGGGTGGATGGATGGGTGGGTGGGTGGATGGGTGGGTGGATGGATGGGTGGGTGGGTGGATGGGTGGATGGATGGGTGGGTGGG	60	PASS	IMPRECISE;SVTYPE=INS;SVLEN=615;END=8322305;SUPPORT=28;COVERAGE=31,29,29,28,28;STRAND=+-;AF=0.966;STDEV_LEN=64.505;STDEV_POS=9.945;SUPPORT_LONG=0	GT:GQ:DR:DV	1/1:60:1:28
chr1	8331446	Sniffles2.INS.163S0	N	AACACTTTTAAAAAATATTTTTAAAAAACACTTTTAAAAAATATTTTAAAAAACACTTTTAAAAAATATTTTTAAAAAACACTTTTAAAAATATTTTTAAAAAACACTTTTAAAAAATATTTTAAAAAACACTTTTAAAAAATATTTTTAAAAAACACTTTT	60	PASS	IMPRECISE;SVTYPE=INS;SVLEN=162;END=8331446;SUPPORT=21;COVERAGE=31,33,33,33,32;STRAND=+-;AF=0.636;STDEV_LEN=4.712;STDEV_POS=84.176;SUPPORT_LONG=0	GT:GQ:DR:DV	0/1:60:12:21
chr1	8331446	Sniffles2.INS.164S0	N	AACACTTTTAAAAAATATTTTTAAAAAACACTTTTAAAAAATATTTTTAAAAAACACTTTTAAAAAATATTTTTAAAAAACACTTTTAAAAAATATTTTAAAAAACACTTTTAAAAAATATTTTTAAAAACACTTTTAAAAAATATTTTTAAAAAACACTTTTAAAAATATTTTTAAAAAACACTTTAAAAATATTTTTAAAAAACACTTTTAAAAAATATTTTTAAAAAACACTTTTAAAAAATATTTTTAAAAAACACTTTT	60	PASS	IMPRECISE;SVTYPE=INS;SVLEN=265;END=8331446;SUPPORT=12;COVERAGE=31,33,33,33,32;STRAND=+-;AF=0.364;STDEV_LEN=3.710;STDEV_POS=79.927;SUPPORT_LONG=0	GT:GQ:DR:DV	0/1:60:21:12
chr1	8344893	Sniffles2.INS.165S0	N	TCCACATATCCACCCATCCACCCATCCAAATATCCACTTCTCCATATATACATCCATCCATCTATCCATCATCCATCCACATATCCACCCATCCACCCATCCAAATATCCACTTCTCCTTAGATACATCCATCCATCTATCCATCCATCCACCCATCTAAATATCCACTTCTCCATATATCCATCCATCCGTCCACCCATCCATCCATCCATCCATCTATCCATCCATCCACCCATCTAAATATCCACTTCTTCATATATCCATCCATCCACCCATCCATCCATCCATCCATCCATCCATCCATCCATCCACATATCCAGCCATCCACC	60	PASS	PRECISE;SVTYPE=INS;SVLEN=329;END=8344893;SUPPORT=21;COVERAGE=18,19,21,21,21;STRAND=+-;AF=1.000;STDEV_LEN=3.690;STDEV_POS=3.532;SUPPORT_LONG=0	GT:GQ:DR:DV	1/1:58:0:21
chr1	8502130	Sniffles2.INS.16BS0	N	GCCCGGCCAGCCGCCCCGTCCGGGAGGGAGGTGGGGGGGTCAGCCCCCCGCCCGGCCAGCCGCCCCATCCGGGAGGGAGGTGGGGGGGGGCAGCCCCCCGCCCGGCCAGCCGCCCCGTCCGGGAGGGAGGTGGGGGGATCAGCCCCCCGCCTGGCCAGCCGCCCCGTCCGGGAGGTGAGGGGCGCCTCTGCCCGGCTGCCCCTACTGGGAAGTGAGGACCCCTCTGCCCGGCCAGCCGCCCCGTCCGGGAGGGAGGTGGGGGGGTCAGCCCCCCGCCCGGCCAGCCGCCCCATCCGGGAGGGAGGTGGGGGGGTCAGCCCCCCGCACGGCCAGCCGCCCCGTCCGGGAGGGAGGTGGGGGGGGGTCAGCCCCCCGCACGGCCAGCCGCCCCGTCCGGGAGGGAGGTGGGGGGATCAGCCCCCCGCCTGGCCAGCCGCCCCGTCTGGGAGGTGAGGGGCGCCTCTGCCCGGCCGCCCCTACTGGGAAGTGAGGAGCCCCTCTGCCGGGCCAGCCGCCCCGTCCGGGAGGGAGGCGCGGGGGGGGGTCGGCCAGCCGCCCGTCCGGGAGGGAGGTGGGGGGGGTCAGCCCCCC	60	PASS	PRECISE;SVTYPE=INS;SVLEN=589;END=8502130;SUPPORT=24;COVERAGE=24,26,26,26,23;STRAND=+-;AF=0.923;STDEV_LEN=23.376;STDEV_POS=0.000;SUPPORT_LONG=0	GT:GQ:DR:DV	1/1:46:2:24
chr1	8668939	Sniffles2.DEL.A6FS0	TGTGTGTGTGTGTGTGTGTGTGTGTTGTGTTTTTAAGACAGGGTCTCACTCTGTCTTCTGTGAATATTCTAAAATGCACTCAACTC	N	60	PASS	PRECISE;SVTYPE=DEL;SVLEN=-86;END=8669025;SUPPORT=35;COVERAGE=34,34,34,34,32;STRAND=+-;AF=1.000;STDEV_LEN=2.630;STDEV_POS=0.000	GT:GQ:DR:DV	1/1:60:0:35
chr1	8912173	Sniffles2.INS.16ES0	N	CAGCCGCCCCGTCCGGGAGGTGAGGGGCGCCTCTGCCCGGCCGCCCCTACTGGGAAGTGAGGAGCCCCTCTGCCCGGCCAGCCGCCCCGTCCGGGAGGGAGGTGGGGGGGGTCAGCCCCCCGCCCGGCCAGCCGCCCCGTCCGGGAGGGAGGGAGTTGGGGGGGTCAGCCCCCCGCCCGGCCAGCCGCCCCGTCCGGGAGGGAGGGAGGTGGGGGGGTCAGCCCCCCGCCCGGC	60	PASS	PRECISE;SVTYPE=INS;SVLEN=234;END=8912173;SUPPORT=13;COVERAGE=24,23,23,24,22;STRAND=+-;AF=0.565;STDEV_LEN=0.951;STDEV_POS=2.360;SUPPORT_LONG=0	GT:GQ:DR:DV	0/1:60:10:13
chr1	9053290	Sniffles2.INS.16FS0	N	TTTATATATTATATATTTATATACTATATATATTTATATATATTATATATTTATATATTATATATATTTATATATATTATATATTTATATATTATATATATTTATATATATTATATATTTATATATTATATATATTTATATATATTATATATATTATATATTTATATATTATATATATT	60	PASS	PRECISE;SVTYPE=INS;SVLEN=179;END=9053290;SUPPORT=16;COVERAGE=15,16,16,16,15;STRAND=+-;AF=1.000;STDEV_LEN=9.591;STDEV_POS=7.425;SUPPORT_LONG=0	GT:GQ:DR:DV	1/1:44:0:16
chr1	9116183	Sniffles2.INS.170S0	N	TATTATATATATATAATATAATTATATATTTATATTATATATATTATATATAATATAATTATATATATTTATATTATATATAATATATATAATATAATTATATATAATTATATTATATATATTATATTATATATAATTATATATAATTATATTATATATTATATGTAATATAAATATATATAATTATATTATATATATTATATGTAATATAATTATATCATATTTATATTATATAT	60	PASS	PRECISE;SVTYPE=INS;SVLEN=236;END=9116183;SUPPORT=13;COVERAGE=11,11,11,10,11;STRAND=+-;AF=1.000;STDEV_LEN=13.149;STDEV_POS=0.000;SUPPORT_LONG=0	GT:GQ:DR:DV	1/1:36:0:13
chr1	9129266	Sniffles2.INS.171S0	N	TACCCCGGCCTTTAAGCCCCGCCTACATTCCCCGCCCCGCCCCGCCGTCCCGGGCCCTGAGCCCCGCCCACGCGCCGCACCCCGCCCCTC	60	PASS	PRECISE;SVTYPE=INS;SVLEN=90;END=9129266;SUPPORT=18;COVERAGE=16,17,17,17,18;STRAND=+-;AF=1.000;STDEV_LEN=0.483;STDEV_POS=0.843;SUPPORT_LONG=0	GT:GQ:DR:DV	1/1:50:0:18
chr1	9170366	Sniffles2.INS.172S0	N	ACTAAAAATACAAAAAATTAGCCAGGTGTGGTGGTGGGTGCCTGTAGTCCCAGCTACTTAGGAGGCTATGGCAGGAGAATGGCATGAACCCAGGAGGCAGAGGTTGCAGTGAGCCGAGATCACGCCACTGCACCCCAGCCTGGGTGACAGAGCAAGACTCCATCTCAAAAAAAAAAAAAAGAAAAAAAAAAAAACTGTAACTGGGCTGGGTGCGGTGGCTCACACCTGTAATCCCAGCACTTTGGGAGGCCAAGGAGGGTGGATCATGAGGTCAGGCATTCCAGACCAGCCTGGCCAATATAGTGAAACCCTGTCTCT	60	PASS	PRECISE;SVTYPE=INS;SVLEN=318;END=9170366;SUPPORT=23;COVERAGE=21,22,22,23,24;STRAND=+-;AF=1.000;STDEV_LEN=0.506;STDEV_POS=0.000;SUPPORT_LONG=0	GT:GQ:DR:DV	1/1:60:0:23
chr1	9282515	Sniffles2.INS.174S0	N	TCCCTCTCCCCCTTCCCCCTCCCCCCTCCCCCTTCCCCTCCCCCTCCTTGTCCTCCTCCTCCTCCCCCTCCTCTTCCCCCTCCTCCCCCTCCTCTTCCCCCTCCTCCCCGTCCTCTTCCCCCTCCTCTCCCTCCTCCCCCTCCTCTTCCCCCTCCTCCCCCTCATCTTCCTCCTCCTCCCCCTCCTCTTCCCCCTCCTCCCCCTCCTCCTCCTCCCCCT	60	PASS	PRECISE;SVTYPE=INS;SVLEN=219;END=9282515;SUPPORT=14;COVERAGE=14,14,14,13,14;STRAND=+-;AF=1.000;STDEV_LEN=0.641;STDEV_POS=0.000;SUPPORT_LONG=0	GT:GQ:DR:DV	1/1:39:0:14
chr1	9310074	Sniffles2.DEL.A71S0	CTGTGATGATGCCTCTGCACCTGCCGTGGGAAGGCCACAGAGTCTAGGGGCCAT	N	60	PASS	PRECISE;SVTYPE=DEL;SVLEN=-54;END=9310128;SUPPORT=15;COVERAGE=24,24,24,24,24;STRAND=+-;AF=0.625;STDEV_LEN=0.000;STDEV_POS=0.000	GT:GQ:DR:DV	0/1:48:9:15
chr1	9310196	Sniffles2.INS.175S0	N	CTGCACCTGCCGTGGGAAGGCCACAGAGTCTAGGGGCCATCTGTGATGATGCTC	60	PASS	IMPRECISE;SVTYPE=INS;SVLEN=54;END=9310196;SUPPORT=10;COVERAGE=23,25,24,24,24;STRAND=+-;AF=0.417;STDEV_LEN=0.000;STDEV_POS=66.822;SUPPORT_LONG=0	GT:GQ:DR:DV	0/1:60:14:10
chr1	9411307	Sniffles2.BND.FD9S0	N	N[chr12:132155844[	60	PASS	IMPRECISE;SVTYPE=BND;SUPPORT=16;COVERAGE=21,2,18,18,17;STRAND=+-;AF=1.000;CHR2=chr12;STDEV_POS=104.048	GT:GQ:DR:DV	1/1:44:0:16
chr1	9680449	Sniffles2.INS.179S0	N	AAAAAAAAAATTAAAACATTTTCATCACTCCAAAAAGAGATTTCACACCATTAGCAGTTACTCGTTTTTAGTATATTCACAGTTATGCAACCATCAGCATCATAAATTTTAAGCTGTGCATGGTGGCTCATGTCTGTAATCCAAGCACTTTGGGAGGCTGAGGCTGAACTCACTTGAGCCTAGAAGTTCAAGACCAGCCTGGGCAATATAGTGAGACCCTGTCTCTATT	60	PASS	PRECISE;SVTYPE=INS;SVLEN=229;END=9680449;SUPPORT=10;COVERAGE=12,14,15,15,13;STRAND=+-;AF=0.667;STDEV_LEN=0.000;STDEV_POS=0.000;SUPPORT_LONG=0	GT:GQ:DR:DV	0/1:22:5:10
chr1	9968552	Sniffles2.INS.17CS0	N	AGGTCAGGAGTTTGAGACCAGCCTGGCCAACGTGGTGAAACCCCGACTCTACTAAAAAAAAAAGAACAAAAATTAGGCCTGGCGCGGTGGCTCACGCCTGTAATCCCAGCACTTTGGGAGGCCGAGGCGGGCAGATCACG	60	PASS	PRECISE;SVTYPE=INS;SVLEN=140;END=9968552;SUPPORT=22;COVERAGE=21,21,20,21,20;STRAND=+-;AF=1.000;STDEV_LEN=0.000;STDEV_POS=0.000;SUPPORT_LONG=0	GT:GQ:DR:DV	1/1:60:0:22
chr1	10187949	Sniffles2.INS.180S0	N	TATATAATAATATATAATATATATTATATAATAATATATAATATATATTATATAATAATATATAATATATATTATATAATTATATATTATATATTATATATAATTATATATAATATATATTATATAATTATATATAATATATATATATAATATATATTATATATAATTATATAATATATATTATATAATTATATATATAATATATATTATATAATTATATATAATATATATTATATAATTATATATAATATATATTATATAATTATATATAATATATATTATATTTATATATAATATATATTATATAAATATATATAATATATATTATATAATTATATATAATATATATTATATTATATATAATATATATTATATAAATATATATAATATATTATATAATTATATAATATATATTATATAATTATATAATATATATTATATAATTATATAATATATATTATATATAATATATATAATATATATTATATAATTATATAATATATATTATATATAATTATATATAATATATATTATATAATTATATATAATATATTATATAATTATATATTATATATTATATAATTATATATTATATATTATATAATTATATATTATATAATATATAATTATATAATATATAATATATAATATATAATATATATTATATAATTATATATAATATATATTATATAATTATATATAATATATATTATATAATTATATAATATATATTATATAATTATATAATATATATTATATATAATTATATAATATATATTATATATAATTATATATAATATATATTATATAATT	60	PASS	IMPRECISE;SVTYPE=INS;SVLEN=786;END=10187949;SUPPORT=11;COVERAGE=15,16,15,15,17;STRAND=+-;AF=0.733;STDEV_LEN=97.924;STDEV_POS=166.566;SUPPORT_LONG=0	GT:GQ:DR:DV	0/1:9:4:11
chr1	10188120	Sniffles2.INS.17FS0	N	TATTATATAATTATATATAATATATATTATATAATTATATATATATAATATTATATATATAATTATATATAATATATATTATATAATTATATAATATATATTATATATAATTATATAATATATATTATATATAATTATATAATATATATTATATAATTATATATAATATATAATTTATATAAT	58	PASS	IMPRECISE;SVTYPE=INS;SVLEN=242;END=10188120;SUPPORT=10;COVERAGE=14,15,15,16,17;STRAND=+-;AF=0.667;STDEV_LEN=17.338;STDEV_POS=76.549;SUPPORT_LONG=0	GT:GQ:DR:DV	0/1:22:5:10
chr1	10274674	Sniffles2.DEL.A73S0	AATGCACAAGATTAGTATTTTCCCCTGTGCAAAAATAAAAATTGAGGATGGGGTATTTGATGATGTTAGGGAATTATTGTTTATTT	N	60	PASS	PRECISE;SVTYPE=DEL;SVLEN=-86;END=10274760;SUPPORT=12;COVERAGE=25,25,25,24,24;STRAND=+-;AF=0.480;STDEV_LEN=0.000;STDEV_POS=0.000	GT:GQ:DR:DV	0/1:60:13:12
chr1	10422424	Sniffles2.DEL.A75S0	CAAAGTGCTGGGATTACAGGCAGAAGCCACTACCCCCTGGCCAGCAGTGCGTGCTGTTTGTACTGAGAGAAACCAGATGTTACCTCTCAGCACCAGTGGTGAATTTGCTTTGCACCCCAGTCTTCAAAAGGTTTCTGGTGGGGGTGCCTCTGTGTGCTGCGCAGCAGGTGTAGAGGTTAAGAAAGGTCAGAGCTTCTCAAACTAACCTGTTACAACTCCCCCACTCCCACCACCACCCCCGAGATTTTGAAAAAATGTAGATTCTGATTCGGTAGAATCCTGAAAATGGCTCTTCGTGGGGTGGAGCCCCATGTTCTGCATTTCTATCTTTTTTTTGAGACAAGGTCTCATTCTGTGGCCCAGGCTGGAGTGCAGTGTGGCACTATCATGGCTCACTGCAGCCTCAACCTCCTGGGCTCAGGTGATCCTCCCAACTCAGCCTCCTGGCTAGCTGGGACTCCAGGTGCACACCGCCACGCCTGGCTAATTTCTAAACTTTTTGTAGAGATGAGCTCTCCCTATGTTGCCCAGGCTGATCTTCAACTCCTGGGCTCAAGCGATCCTCCCGCCTCAGCCTCCCAAGTGCTGAGACCACAGGCATGAGCCACCACGCCTGGCCCTGGGCCCCAATCTTGGCTCCGCCACAAATTCAGCCTTACTTCACAAGTTAGTTAACCTCTATGTGCGTATTTTCTCCTCTATATAAAAGGGATGATGATAACACCCACCTCACAGAGCCGTCTTCCCGACTAAACACAAGGCACTTGCACCAGAGCCACCACACACTGAGCACTATGTAAGGTTTACTGTTTATTACCTGCCTCCTAAAGAGAGGCTGCCAAACAATTCTGAGTGTGGAAGGAGGTGGAAAGAGGGGTTTTGCCCTTAGCCAAGTCAGTCCTGTTCAGTCTAACCACTAAAAGGGACAGATCTGGTGGCTTCTTTGAGGTAGAAATTATAGGCCCCTAATGATGTCTGCCACAACTCTGCTTTACTGGGGACACAAAGGTGTGTTATACAGACAAGGGTCAGACAAGGAAACAGGAGTTTTGTTTTCACTTTTGAGACAGTCTCACTCTGTTTCCCAGCTGGAGTGCAGGGCGCGATCTCGGCTCACTGCAACCTCTACCTCCCTAGTTCACGCAGTTCTCCTGCTTCAACCTCCTGAATAGCTGGGATTACAGGTGCCCACCACTACGCCCGGCTAATTTTTGTATTTTAGTAGAGACAGGGTTTCCCCGTGTTGGCCAGGCTGGTCTTGAACTCCTGACCTCAAATGATCCACCCGCCTCAGCCTCT	N	60	PASS	PRECISE;SVTYPE=DEL;SVLEN=-1299;END=10423723;SUPPORT=13;COVERAGE=19,19,19,20,18;STRAND=+-;AF=0.684;STDEV_LEN=0.000;STDEV_POS=0.000	GT:GQ:DR:DV	0/1:23:6:13
chr1	10662228	Sniffles2.DEL.A76S0	AACACACACATACATTGACACCCACCCACCCCCACACACAGTCACATGCTCACAATCACATAC	N	60	PASS	PRECISE;SVTYPE=DEL;SVLEN=-63;END=10662291;SUPPORT=14;COVERAGE=14,14,14,14,14;STRAND=+-;AF=1.000;STDEV_LEN=0.707;STDEV_POS=12.021	GT:GQ:DR:DV	1/1:39:0:14
chr1	10971076	Sniffles2.INS.187S0	N	GAGGCAGAGGCTGCAGTGAGTCCAGCCTGGGGGACAGAGTGAGACCCTGTCTCAAAAAGAAAAAAAAAACAGCATAGGCACTGGTGTCAGTAGGCATCTGGGTTTGAATCCCACCTCTGTTGTGTGTATGTGTGTGTGTGTGTGTGTGTACCTGTTGCTTAGTTTCAGTTTATTTCTGTGAGTTGATTGTATGATAATGATGGTGATGATAGTAATAATAGTGATGGTAGTAGAGGGATGATATTGATGGTGATGGTGGTGATGATGATGTGAATGGTGGTGATGATAGTGATGGTGGTGATGGTGGTGATGATGATGGTGATGGTGACAATCATGGTAGTGATGGTCACAGTGATGATGGTGCTGGTGATGGTGGTGATGATGGTGTTAATGGTGGTGATGATAGAAATGATGGTGGTGATGATGGTGTTAATGGTGGTGATGATAGTAATGATGGTGGTGATGGTGGTGATCATGATGGTGATGGTGACAATCGTGGTAGTGATGGTCACAGTGATGATGGTGCTACTGATGGTGATGATGATGGTGTTAATGGTGGTGATGATAGTGATGGTGGTGATCATGATGGTGATGGTGATAATCGTGGTAGTGATGGTCACAGTGCTGATGGTGCTGGTGATGGTGGTGATGGTGTTATTTGTGGTAGTGATGATGGTGATAATAGTGATATGATGATGGTGATTATGGTGTCGGTGGTGGTAATGATGGTGGTAGTGATGATGGTGGTATTGGTGCTAGTGACAGTGATGATGGCAATAATAGTGATGGTGACTATGGTGGTGATGGTGGTGGTGGTAATGGTGGTGATGATAGTAATGATGGTGGTGATGGTGGTGATCATGATGGTGATGGTGATAATCGTGGTAGTGATGGTCACAGTGATGATGGTGGTGATGATGGTGTTAATGGTGGTGATGATAGTAATGATGGTGGTGATGGTGGTGATCATGATGGTGATGGTGATAATTGTAGTGATGGTCACAGTGATGATGGTGCTGGTGATGGTGTTATTCATGGTAGTGATTATGGCAATAATAGTGATATGATGATGGTGATTATGGTGTCGATGGGGGTGGTAATGATGGTGGTAGTGATGATGGTGGTACTGGTGCTAGTGACAGTGATGATGGCAATAATAGTGATGGTGACTATGGTGGTGATGGTGGTGGTGATGTGGTGGTGGTAATGGTGGTGATGGTGGTGACGATGGCAGTGATGGGACTTCATAAGATGTGAGACTTTAATGAGTTAACACATATAAAAGTCTTTACAGGGTGATCACTGCAGAGCACTTGCCTAAAGGTGACAGCTCTTATGATAATAATAATTACTGTCATCCAGAGATGAAAGGACTTATCCAGGAACAGAGCAGCAGGACCAGCGGCCCAAACTCCCCACCATCATTTTCCAGCCCATCACAGAGCCAGACGGAGTATTAGAGAAATCGAGTAAATGTTAGAATACACATGACACTGAATCAATAACGAACCCAATGTTGTGTTCCTCTGCAGGTATGAGACATATGTCTGACTCCTACAGGCCTCAGGGCTTCATTGTGGACACAGCCTCCCACTGTCTAGGAGAGCTGGTAGAGAAACTGGGAGGTCTCCCCTGAATCTGCTTGACATGGATTATGGGATACTCACGTGTACTTTAAAAAATACAGGCTGGGGCCGAGCACGGTGGCTCACGCCTGTAACCCCAGCACTTTGGGAGGCCGAGGCGGGTGGATCACGAGGTCAGGAGTTCAAGACCAGCCTGGCCAACATGGCGAAACCCCATCTCTACTAAACATACAAAAATTAGCAGGGCATGGTGGTGTGTACCTGTAATCCCAGCTACCCAGGAGGCTGAGGCAGGAGAATCACTGGAACCCGG	60	PASS	IMPRECISE;SVTYPE=INS;SVLEN=1899;END=10971076;SUPPORT=19;COVERAGE=24,19,19,23,24;STRAND=+-;AF=1.000;STDEV_LEN=34.396;STDEV_POS=0.000;SUPPORT_LONG=0	GT:GQ:DR:DV	1/1:52:0:19
chr1	10987314	Sniffles2.DEL.A78S0	AGAAAGAAAGAGAGAAAGAAAGAGAGAAAGAGAGAAAGAGAAAGAGAAAGAAAGAAAGAAAGAAAGGAAAGAAAGAAAGAGAAAGAAAGAAAAGAAAGAAAGAAAGAAAGGAAGGAAGGAAGGAAGGAAGGAAGGAAGGAAGGAAGGAAGAAAGAAAGAAAGAAAGAAAGAAAGAAAGAAAGAAAGAAAGAAAGAAAG	N	60	PASS	PRECISE;SVTYPE=DEL;SVLEN=-198;END=10987512;SUPPORT=15;COVERAGE=14,15,15,15,16;STRAND=+-;AF=1.000;STDEV_LEN=2.028;STDEV_POS=2.108	GT:GQ:DR:DV	1/1:41:0:15
chr1	11000058	Sniffles2.DEL.A79S0	AGAAGCTAGGCGCCAGCAGAAAAATATCTTCTAAGTGTTGAGTATGAATGACCTTCAACCTAAAATTCTGTACGCAACCGGACTACCAATGACATGTAAATGGAATAAGACCATTTTCAGACATGTAAGGAAGTCTCCAGGATGACAACTGATACAATTTCCAGCAAGCAATCCAGGAAAGGAGGCATGAAGACTCCAAGAAATAAAAAAATAAAAATTACAAACTATCTGGCTGGGCACAGTGGCTCTCACCTGTAATCTCAGCACCTTGGGAGGCCAAGGTGAGTGGATCACTTGAGGTTAGGAGTTCAAGACCAGCCTGACCAACAGGGTGAAACCCCGTCTCTACTAAAAAAATACAAAATTAGTCAGGTGTGGTGGTGCACACCTGTAATCCCAGCTACTTGGGAGGCTGAGGCAGGAGAATCACTTGAACCTGGGAAGCGGAGGTTGCAATGAGCCAAGATCACGCCACTGCACTCCAGCTTGGGCAACAGAGCAAGACTCTGTCCCCCCCCAAAAAAATCACAAACTAGCTGACAGATTTGACTATGAAGAAAACCTTATTCAAGACATTTACACAACTTTTGGAGGGCATAAAATGATTATTTAGATGTTCAAAGAGAACAAAGCAAATGAAAAAGCAAGGCAATTATTAACTCCAGGAAAAAGTAAAGTTGCACAAGAAAAGATAAAACTTGTCTCAGTCATGAACACAATTTATGTAGTCATAATAGTGAAAACATTGAATATGTATTTAACCAAAAATGGTGATATTAGGTATCAGTATATTAAGAGGATGGAGGAAATGATAATGAAGTGTGAGCTAAAAAACCCTCATTAGACATAATAGGAAATCAGTAGATACTTTCTAAATTGAATAAATGAAAATTTTGCAGGATAAGGCCAGGCATGGTGTCTCATGCCTGTAACCCCAACACTTTGGGAGGCCAAGGTTGAGCCCAGGAGTTTGAGACCAGCCTGAGAAACATGGCAAAACCCCATCTCTAGCAAAAATACAAAAATTAGCCAGGCATGGTAGCACATGTCTGTATTCCCAGCTACTGGGGAGGCTGAGGTGGGAGGATGGCTTGAGCCCGGGAGGCAGAGGTTGCAGTGAGCTGAGATCGAGACACTGCACTCTAGCCTGGGTGACAGAGCAAGACCCTGTCTCAAAAAAATTTTTTTTAATTGCAGGATAGATTTATTATTTTAAAAGATGTAGGTATATCCATAAGAAACAACTAAAAGAATGGTTACTTCTGATAAGGGATATGGAAGGGGCTGGGGAGAACAAGAGACTGCAGTTTTTTTGTTATTTGTATTTATGTACTAACTGGCTTTTTACAAAAAATGGTTTTAAAAACCCAAGATCTAGAACAAATAAGGGAGGCATACCTTAATTTTGGCAGCTAAGATGCTTAAATTAAAAGGAAAGTAAGCCAGGCGCAGTGGCTCACGCCTGCAATCCCAGCACTTTGGGAGGTCGAGGAGGTTGGATCATGAGGTCAGGAGATCGAGACCATCCTGGCTAACATGGTGAAACCCCGTCTCTACTAAAAATACAAAAAAATTAGCCAGGCGTGGTGGTGGGTGCCTGTAGTCCCAGCTACTCAGGAGGCTGAAGCAGGAGAATGGCGTGAACCTGGGAGGCGGAGCTTGCAGTGAACCGAGATTGTGCCACTGCACTCCAGCCTGGGCGACAGAGTGAGACTCCGTCTCAAAAAAAAAAAAAAAAAGAAAGTAAATCGTGATAAAATAAAAATATCTTACCTTAGTATTAGTTTACCTTTCAAAAGTACTTGTGGGCCGGGTGCTGTGGCTCATGCTTATAATCCCAGCACTTTGGGAGGCTGAGGTGGTCAGATCGCTTGAGCTCATGAGTTCAGCACCAGGCTGGGAAACATGGTGAAACCCCATCTCTACTGAAAATACAAAAAAAAAAAGAGCTGGGTGTGGTGGTGTGTGCCTGCAGTTCCAGCTACTAGGGAGGCTGAAGTAAGAGGATGGCTTGAGTCCATGAGGCAGAGGTGATAGTGAGCCAAGATTGGGCCACTGCACTCCAGCCTGACCAACAGAGCCAGACCTTGTCTCAAAGAACAAACAAGGCCGGCGCAGTGGCTCATGCCTGTAATCCCAGCACTTTGGGAGGCTGAGGTGGGTGGGTCACCTGAGGTCAGGAGTTCGAAACC	N	60	PASS	PRECISE;SVTYPE=DEL;SVLEN=-2192;END=11002250;SUPPORT=12;COVERAGE=26,23,23,23,24;STRAND=+-;AF=0.522;STDEV_LEN=0.816;STDEV_POS=0.000	GT:GQ:DR:DV	0/1:60:11:12
chr1	11041737	Sniffles2.INS.18AS0	N	AGAAGAATGGGTGGATGGATAGATAGATGGCTGGAAGGATGGATTAATGGGTGGATTGATGGATGGGTAGGATTGGTAGGTAGAAGGATGGGTGGGTGGATAGATGGATAGCTGGAAGGAATGGATGGATGGATGCATGGATACATGGATGGATGGATGGATGGATAGATGGATAGATAGATAGATAGATAGATAGACAGACAGATATGTAGAAGGGTGGGTGGATGGGTAGATAAATAGAAGGATGGGTGGATAGAGGATGAGTGGGTG	60	PASS	PRECISE;SVTYPE=INS;SVLEN=270;END=11041737;SUPPORT=20;COVERAGE=20,20,20,20,21;STRAND=+-;AF=1.000;STDEV_LEN=3.327;STDEV_POS=0.000;SUPPORT_LONG=0	GT:GQ:DR:DV	1/1:55:0:20
chr1	11373882	Sniffles2.INS.18DS0	N	GTGTATGTGGTGTGTGTGGTCTGCATGTGGTGTGTGTGTATGAGTGTGATGTGTGTGGTGTGTGGTCTGTGTGTATGAATGTGGTGTGTGTGTGTGGATAGGTGTGGTATGTATGAATGGGTGTGTGTGGTGTGTGTGAATGGGTGTAGTGTGTATGGATGGGTGTGTGTGGTGTGTATGGTGTGTGTGTGGATAGGTGTGTGTGGTGTGTGTGGATGTGTGTTTGGTGTGTGTGGTGTGTGTACGATGTGTGTGGTGTGTGTGTGGTGTGTGTGGCATGTGTGTGTTGTGTGTGCAGATGAGCGTGTGGGCTGTGTGCATGTGTGAATGAGCGTGCGGGCTGTGTGTGGATGGGTACGTATGGTGTGTGTGTATGTGTGTTTGGTGTGTTTGTGTGGTGTGTGTAATGTGTGTATGGTTTGTGTGGTGTGTGTGTGGCGTGTGTGTGGTGTGTGTGTATGGACGTGTGTGGATGGGTATGTATGGTGTGTGTGTTGTGTTGTGTGGTGTGTGTGGTGTGTGTGTGTATGAGCGTGTGTGGTGTGTGTGTGTGAATGAGCGTGTGGGCTGTGTGTGGATGGGTATGTATGGTGTATGTGGTGTGTGTTGTGTGTGCAGATGAGCGTGTGGGCTGTGTGTGTGGTGTGTGCATGTGTGAATGAGCATGTGGGCTGTGTGTGGATGGGTACGTATGGTGTGTGTGGTGTGTGTGTGTATGTGTGTTTGGTGTGTTTGTGTGGTGTGTGTATGGTGTGTGTGGTGTGTGTGGCATGTGTGTGTTGTGTGTGCAGATGAGCGTATGGGCTGTGTGTGTGGTGTGTGTGTGTGAATGAACGTGTGGGCTGTGTGTGGATGGGTACGTATGGTGTGTGTGGTGTGTGTGTGGCGTGTGTGGATGGGTATGTATAGTGTGTGTGGTGTGTGTGCTGTGTTGTGTGGTATGTGTGTGTGTGGATGAGCGTGTGTGGTGTGGGTGTGTGTATGAGCGTGTGGGCTGCGTGTGGGAGTGTGGATGAGCAAGTAGGCTGTGTGTGGATGGGTATGTATGGTGTGTGTGGTGTGTGGATGAGTGTATGTGGTGTGTTGTGTGGTGTGTGTGGTATGTGGATGGATGTGTGTGGTGTGTTGTGTGCTGTGTGGTGTGTGGATGGGTGTGTGTGTTGTGTGGTGTGTGGATAGGTGTGTGTTGTGTGGTGTGTGTCGTGTGTGTGGTGTGTGGTGTGTGGATGGGCGTGTGTGGTGTGTGTT	60	PASS	PRECISE;SVTYPE=INS;SVLEN=1248;END=11373882;SUPPORT=15;COVERAGE=17,18,24,24,21;STRAND=+-;AF=0.625;STDEV_LEN=1.167;STDEV_POS=0.000;SUPPORT_LONG=0	GT:GQ:DR:DV	0/1:48:9:15
chr1	11374329	Sniffles2.INS.18ES0	N	TGTGGTGTGGTGTGTTGTGTGTTGTGTGGTGTGTGTGGTGTGTGGATGGGTGTGTGTGGTGTGAGTGGTG	60	PASS	PRECISE;SVTYPE=INS;SVLEN=70;END=11374329;SUPPORT=10;COVERAGE=24,21,21,21,22;STRAND=+-;AF=0.476;STDEV_LEN=0.000;STDEV_POS=0.000;SUPPORT_LONG=0	GT:GQ:DR:DV	0/1:60:11:10
chr1	11381602	Sniffles2.DEL.A7AS0	GAGACCATCCTGGCTAACATGGTGAAACCCCATCTTTACTAAAAATACAAAAAAATTAGCCAGGTGTGGTGGCTCATGCCTGTAATCCCAGCACTTTGGGAGGCCGAGGCAGACAGATCACGAGGTCAGGAGATG	N	60	PASS	PRECISE;SVTYPE=DEL;SVLEN=-135;END=11381737;SUPPORT=10;COVERAGE=23,23,25,27,27;STRAND=+-;AF=0.400;STDEV_LEN=0.000;STDEV_POS=0.000	GT:GQ:DR:DV	0/1:58:15:10
chr1	11522760	Sniffles2.INS.192S0	N	AGCCCAGCCAGAGCCCAGCCAGGACCCAGCCAGAGCCCAGCCAGGACCCAGCCAGAGCCCAGCCAGGACCCAGCCAAGACCCAGCCAGGGACCCAGCCAGAGCCCAGCCAGGACCCAGCCAGAGCCCAGCCAGAGCCCAGCCAGAGCCCAGCCAGGACCCAGCCAGAGCCCAGCCAGGACCCAGCCAGAGCCCAGCCAGGACCCAGCCAAGACCCAGCCAGGACCCAGCCAGAGCCCAGCCAGGACCCAGCCAGAGCCCAGCCAGGACCCAGCCAGGACCCAGCCACCCAGCCAGAGCCCAGCCAGGACCCAGCCAGAGCCCAGCCAGAGCCCAGCCAGGACCCAGCCAGAGCCCAGCCAGGACCCAGCCAGGACCCAGCCAGGACCCAGCCAGGACCCAGCCAGAGCCCAGCCAGGACCCAGCCAGAGCCCAGCCAAGACCCAGCCAGGACCCAGCCAGAGCCCAGCCAGGACCCAGCCAGAGCCCAGCCCAGGGCCCCAGCGAGAGCCCAGCCAGGACCCAGCCAGAGCCCAGCCAGGGCCCAGCCAGGACCCAGCCAGGACCCAGCCAGAGCCCAGCCAGAGCCCAGCCAGGA	60	PASS	PRECISE;SVTYPE=INS;SVLEN=605;END=11522760;SUPPORT=12;COVERAGE=22,22,22,22,21;STRAND=+-;AF=0.545;STDEV_LEN=5.672;STDEV_POS=5.203;SUPPORT_LONG=0	GT:GQ:DR:DV	0/1:60:10:12
chr1	11609197	Sniffles2.DEL.A7BS0	GGAGAACCTTTATGTCTAGCTCAGGGATTGTAAATACACCAATCAGCATCCTGTGTCTAGCTCAGGGTTTGTGAATGCACCGATCGACACTCTGTATCTAGCTACTCTGGTGGGGCCTTGGAGAACCTTTGTGTGGACACTCTGTATCTAGCTAATCTGGTGGGGACGT	N	60	PASS	PRECISE;SVTYPE=DEL;SVLEN=-169;END=11609366;SUPPORT=13;COVERAGE=24,25,26,24,24;STRAND=+-;AF=0.520;STDEV_LEN=0.000;STDEV_POS=0.000	GT:GQ:DR:DV	0/1:60:12:13
chr1	11622837	Sniffles2.DEL.A7CS0	ACAGGCAGGCTGCAGTTTCAGCTGCTGGTCCCAGCTGACTGGGGCCAGGTCAGGGACCCTTCTCCAGAGCAGACTCACCCAAGGACAGGCCATGACCACCGGTGGTGCTCCAGAACCCACTGTGGCTCCCTATCACCCCACCATTTAATCCAGCTTAGCCCTTCACCAACTTCCTGCCTTAGGATTTACTGACACACGCCTCTGCCATCCATCATTTGGGCATCCATTAAATGGCCATTGGCCTCAAATGTACAGGGTGGTGGAAGGGACGCATTTGACATGGGAAGGTT	N	60	PASS	PRECISE;SVTYPE=DEL;SVLEN=-290;END=11623127;SUPPORT=28;COVERAGE=25,28,28,26,25;STRAND=+-;AF=1.000;STDEV_LEN=0.000;STDEV_POS=0.000	GT:GQ:DR:DV	1/1:60:0:28
chr1	11641683	Sniffles2.INS.193S0	N	CAGGGGAAGGTCCCAGGGGGCCTCGGATGGACATGGTCAGGGGAAGGTCCCAGGGGGCCTCGGATGGACATGGTCAGGGGAAGGTCCCAGGGGGCCTCGGATGGACATGGT	60	PASS	PRECISE;SVTYPE=INS;SVLEN=111;END=11641683;SUPPORT=13;COVERAGE=21,19,18,18,19;STRAND=+-;AF=0.722;STDEV_LEN=0.378;STDEV_POS=0.756;SUPPORT_LONG=0	GT:GQ:DR:DV	0/1:13:5:13
chr1	12138949	Sniffles2.INS.196S0	N	CCTTGAAGCCCGTGGTTTGTCCACGTTACCACCCACCCTCTGCAGAAGCAGGAGGACAGATGGGGC	60	PASS	PRECISE;SVTYPE=INS;SVLEN=66;END=12138949;SUPPORT=33;COVERAGE=32,31,30,32,34;STRAND=+-;AF=1.000;STDEV_LEN=0.000;STDEV_POS=0.000;SUPPORT_LONG=0	GT:GQ:DR:DV	1/1:60:0:33
chr1	12565676	Sniffles2.INS.197S0	N	TCCTGGCCTGCAGGCCAAATGCAATTTCATGGAAACCTCAGGAGTCAAATCCTCTCCAAAAGGCTGGGCTGGGGCCACACCATGAAGACACAAGTCTGTCTGCAGCTCAAGGATGGTCAGAAAAATCGGGACTAAGACAAGACCCCCACTTCATCCTCCTCGTTTATCCCTGCCCACTGAGACGTGCTCATCCCCAGTCTGTTTCCTGGGAGAGCCAGTGAGAGGCATCTGCCCTGTGGGCTCACTTGTGTCTAGACACACTAAGGGTCGGGCGATAGATGGGTGTGGACATTTCAGGAGGACGTCTTTAGCAACCCCCCATACTTTGGTAACATGTCCTCAAGGACCAAAAAGGAGATGGGTCCTTGAGGACCCATCTTGGGGCCTCGTCGTTTGCTGTCACCTGGTACTGTAGTCAGCAAGGGGACTTGGGGGTCAGGCAGAGCTGGTTCTAGATCCCTTGAGCCCAGGAGTTCCAGGCTGCAGTGAGCTATGATTGTGCACTGCACTCCAGCCTGGACAACAGAGAAACACCCTGTCCCTCTAAAAAAAAAAAAAAAAAAAAAAAAATACCTGTCTCCAGTGCTCACAAGCCTATTAACCTGGGCAAGGGTTTCCCCTGATGAGTGTCTTGTCACTTATGAAATGGGCTTCATAATACCACTTTTCAAAAGGTTAGTGTGGGCCGGGTGCAGTGGCTCACACCTGTAATCCCAGCTT	60	PASS	PRECISE;SVTYPE=INS;SVLEN=720;END=12565676;SUPPORT=12;COVERAGE=23,22,22,22,21;STRAND=+-;AF=0.545;STDEV_LEN=0.816;STDEV_POS=0.000;SUPPORT_LONG=0	GT:GQ:DR:DV	0/1:60:10:12
chr1	12677551	Sniffles2.INS.198S0	N	AAAAACAGCAAGTAGGCTGGGCGCGGTGGCTCACGCCTGTAATCCCAGCACTTTGGGAGGCCGAGGCGGGCGGATCATGAGGTCAGGAGATCGAGACCATCCTGGCTAACACGGTGAAACCCCGTCTCTACTAAAAAAATACAAAAAATTAGCCGGGCGTGCTGGCGGGAACCTGTAGTCCCAGCTACTCGGAGGCTGAGGCAGGAGAATGGCGTGAACCTGGGAGGCGGAGCTTGCAGTGAGCCAAGATTGTGCCACTGCACTCCAGCCTGGGCAACAGAGCAAGACTCTGTCTCAAAAAAAAAAAAACAACAACAACAACAAAAAA	60	PASS	PRECISE;SVTYPE=INS;SVLEN=328;END=12677551;SUPPORT=15;COVERAGE=23,25,25,25,24;STRAND=+-;AF=0.600;STDEV_LEN=0.726;STDEV_POS=0.000;SUPPORT_LONG=0	GT:GQ:DR:DV	0/1:58:10:15
chr1	12789423	Sniffles2.INS.19AS0	N	TCTTTCTTTCTTTCTTTCTTTCTTTCTTTCTTTCTTTCTTTCTTTCTTTCTTTCTTTCTCTTTCTTTCTTTTCCTTCCTTCCTTCCTTCCTTCCTTCCTTCCTTCCTTCCTTCCTTCCC	60	PASS	IMPRECISE;SVTYPE=INS;SVLEN=120;END=12789423;SUPPORT=11;COVERAGE=21,22,23,24,23;STRAND=+-;AF=0.478;STDEV_LEN=4.337;STDEV_POS=20.992;SUPPORT_LONG=0	GT:GQ:DR:DV	0/1:60:12:11
chr1	12816075	Sniffles2.DEL.A7FS0	AGTTCTTTCTTTTTTTTTTTTTTTTTTTTTTCCTTTCTTTTTTTTTTTTTTATTATACTCTAAGTTTTAGGGTACATGTGCACATTGTGCAGGTTAGTTACATATGTATACATGTGCCATGCTGGTGCACTGCACCCACTAATGTGTCATCTAGCATTAGGTATATCTCCCAATGCTATCCCTCCCCCCTCCCCCCGACCCCACCACAGTCCCCAGAGTGTGATATTCCCCTTCCTGTGTCCATGTGATCTCATTGTTCAATTCCCACCTATGAGTGAGA	N	60	PASS	PRECISE;SVTYPE=DEL;SVLEN=-280;END=12816355;SUPPORT=11;COVERAGE=24,24,24,24,25;STRAND=+-;AF=0.458;STDEV_LEN=0.000;STDEV_POS=0.000	GT:GQ:DR:DV	0/1:60:13:11
chr1	13224530	Sniffles2.INS.1A0S0	N	TTTATCATATTAACTTTAAACACACTTCCTAACAAGGAATTCACAAAAGCTATTCATA	59	PASS	PRECISE;SVTYPE=INS;SVLEN=58;END=13224530;SUPPORT=19;COVERAGE=32,43,44,44,45;STRAND=+-;AF=0.432;STDEV_LEN=0.000;STDEV_POS=0.000;SUPPORT_LONG=0	GT:GQ:DR:DV	0/1:60:25:19
chr1	13470160	Sniffles2.INS.1A3S0	N	TGCCTCAGCCTGCTGAGTAGCTGGGACTACAGGCACCCGCCACCATGCCCGGCTAATTTTTTGTGTTTTTTAGTAGAGACGGGGTTTCACCATGTTAGCCAGGATGGTCTCGATCTCCTGACCTCATGATCCACCTGCCTTGGCCTCCCAAAGTGCCGGGATTACAGGCGTGAGCCACCACGCCCGGCCAATTAACTGTTTAAAAAAAAATGTTCTCGCCAGGCGCAGTGGCTCATGCCTGTAATCCCAGCACTTTGGGAGGCCAAGGCGGGCAGATCACGAGGTCAGGAGATCGAGACCATCCTTGCTAACACAGTGAAACCTGTCTCTACTAAAAATACAAAAAAATTAGCCGAGCGTGGTGGCGGGCGCCTGTAGTCCCAGCTACTCGGGAGGCTGAGGCAGCAGAATGGCGTGAACCTGGGAGGCGGAGCTTTCAGTGAGCTGAGATCGCGCCACTGCACTCCTGCCTGGGTGACAGAGCAAGACTCCATCTCAAAAAAAAAAAAAAAAAAGTTATATCCAGTTACCTTGACAAAAGTACCTTCTTTTTTTTTTTTTTTTTTTTGAGACAGAGTTTCGCTCTTGTTGCCCAGGCTGGAGTGCAGTGGTGCGATCTCGGCTCACTGCAACCTCTTCCTCCCAGGTTCAAGTGATTCTCT	60	PASS	PRECISE;SVTYPE=INS;SVLEN=662;END=13470160;SUPPORT=20;COVERAGE=21,20,20,20,19;STRAND=+-;AF=1.000;STDEV_LEN=0.738;STDEV_POS=0.000;SUPPORT_LONG=0	GT:GQ:DR:DV	1/1:55:0:20
chr1	13501503	Sniffles2.DEL.A83S0	GGTTCAAGCAATTCTCCTGCCTCAGCCTCCCTAGCAGCTGGGATTACAGGTGCACGCCACCATGCCCGACTAATTTTTGTGGAGTTTTTTGTTTTTTGTTTGTTTGTTTGAGATAGAGTCTCACTCTGTTGCCCAGGCTGGAGTGCAGTGGCACGATCTTGGCTCACTGCAACTTCCAACTCCCA	N	60	PASS	PRECISE;SVTYPE=DEL;SVLEN=-185;END=13501688;SUPPORT=10;COVERAGE=20,20,20,21,22;STRAND=+-;AF=0.500;STDEV_LEN=0.000;STDEV_POS=0.000	GT:GQ:DR:DV	0/1:60:10:10
chr1	13522114	Sniffles2.DEL.A84S0	TGCTGAGCAGTATTTCCGCTGTCATGACTGGCTGCTGAGCAGTATTTCCGCTGTCATGACTGGC	N	60	PASS	PRECISE;SVTYPE=DEL;SVLEN=-64;END=13522178;SUPPORT=12;COVERAGE=18,18,18,18,20;STRAND=+-;AF=0.667;STDEV_LEN=0.000;STDEV_POS=0.000	GT:GQ:DR:DV	0/1:26:6:12
chr1	13567992	Sniffles2.DEL.A86S0	GGGGAAAGAGGCAGAGAGAGAGAGAGGGGAAAGAGAGGCAGAGGGGGGAAAGAGGCAGAGAGAGAGAGAGGGGAAAGAGAGGCAGAGGGGGGAAAGAGGCAGAGAGAGAGAGAGGGGAAAGAGAGGCAGAG	N	60	PASS	PRECISE;SVTYPE=DEL;SVLEN=-131;END=13568123;SUPPORT=10;COVERAGE=23,22,22,24,25;STRAND=+-;AF=0.435;STDEV_LEN=0.816;STDEV_POS=10.100	GT:GQ:DR:DV	0/1:60:13:10
chr1	13588981	Sniffles2.INS.1A5S0	N	GCTACTATTCAATAAATTGAATAGTGCTACTATTCAATAAATTGAATAGT	60	PASS	PRECISE;SVTYPE=INS;SVLEN=50;END=13588981;SUPPORT=30;COVERAGE=30,29,29,28,29;STRAND=+-;AF=1.000;STDEV_LEN=0.000;STDEV_POS=0.000;SUPPORT_LONG=0	GT:GQ:DR:DV	1/1:60:0:30
chr1	13658375	Sniffles2.INS.1A6S0	N	GCCCCTACTGGGAAGTGAGGAGCCCCTCTGCCCGGCCAGCCGCCCCATCCAGGAGGGAGGTGGGGGGGTCAGCCCCCCGCCCGGCCAGCCGCCCCATCCGGCAGGTGAGGGGCGCCTCTGCCCGGCC	60	PASS	PRECISE;SVTYPE=INS;SVLEN=127;END=13658375;SUPPORT=23;COVERAGE=19,22,23,23,21;STRAND=+-;AF=1.000;STDEV_LEN=0.376;STDEV_POS=0.000;SUPPORT_LONG=0	GT:GQ:DR:DV	1/1:60:0:23
chr1	14492666	Sniffles2.INS.1A7S0	N	ACCACACACACACACCACACACACCACACACCACACGCTACACACACCATGCACATCCACAAACCACACACACCACACACACACCACACATTACACACACCACACAGACACCACACACACACAAACATCACACACCACAGACACATCACACACCCACACACACCACACATACACAGCACACAGCTCACCGCATACACAGCACACACATCACACATACACATACCACATACACACCACACACACACCACAAACCACATATACACAGCACACACATCACACAAACACATACCACATACACACCACACACCGTACATACACAGCACTACACCATTACACATACACACACGACACACCACACACAGACCACACACCACACAGATACAGCACAGAGACACTACACATACCACACACACACCACACACACCACATACAACCACATACCACATACACACCACACATATACCACACAGACACCATACATACATGCACCACACACCACACATACGCTACACACACCACACACCCACACATCCATGTACCACATATATGCTACACACAGCACACACACACACCACACATCCATGTACCACATATATGCTACACACACCACACACACACCACACATGCCACACATATACAGCACACATACACACAACACACATATACCACACATACCATGCACACACACACACACACTGCACACACATACACCACACACACCACACACACTACATAACACACACACCACACATCACATGCATCACATACACCACACACACACACACATACACCACATATACCACACACAGCACATATACAACACACACATACACCACACACACCACGCACACCGCACACATACACCACACACACCACAGACATACACCACACACACCATACATACATCACACACAATATACACACCACACATACAATATACCCACCACACACACCACGCATATACCACACACACCACATAACACACTACACAAACCATATATACAGCACATACTACACATACACAGTGCAAACATTACACACACACCATACACCACACACCACACAAATACACCACACACACACCACACACATACACCACATACACCACACACACACTACATACCACACACACCACACATACACCACACATACCACATACACCACACATACATTGCTTACCACACACACCACACATACACCACACACACCACATATACACCCACACACTACACCACACACACTGTACATGCATGCACACACCAACATACACACCACATATACAATATACCCACCACACACACCACACATATACCACACACACCACATAACACACTACACAAACCATATACATACCACACACTACACATACACAGCACACAAACATTACACACACACCATATACACACTACAAGCCACAAATATATC	60	PASS	PRECISE;SVTYPE=INS;SVLEN=1425;END=14492666;SUPPORT=26;COVERAGE=31,26,26,26,32;STRAND=+-;AF=1.000;STDEV_LEN=1.292;STDEV_POS=0.000;SUPPORT_LONG=0	GT:GQ:DR:DV	1/1:60:0:26
chr1	14514346	Sniffles2.INS.1A9S0	N	ATATATATATTATATATATTTATATATATATTATATATATATTTATATATAATATATATATTTATATATATTTATATAATATATATATTTATATATATATTTATATATATTATATATATAATATATATATATTATATATATTATATATATATTTATATATAATATATATAATTATATATATTTATATATAATATATATATTTATATATATATTTATATATATTATATATATATATATATATTATATATATTATATATATAATATATATATATTATATATATTTATATATATA	60	PASS	PRECISE;SVTYPE=INS;SVLEN=294;END=14514346;SUPPORT=18;COVERAGE=32,33,33,33,34;STRAND=+-;AF=0.545;STDEV_LEN=1.853;STDEV_POS=0.000;SUPPORT_LONG=0	GT:GQ:DR:DV	0/1:60:15:18
chr1	14514502	Sniffles2.INS.1A8S0	N	ATATATAAAATATATTTATATAAATATTTATATAAATATATTTTATATATTTT	60	PASS	PRECISE;SVTYPE=INS;SVLEN=53;END=14514502;SUPPORT=16;COVERAGE=32,33,33,35,32;STRAND=+-;AF=0.485;STDEV_LEN=0.000;STDEV_POS=0.000;SUPPORT_LONG=0	GT:GQ:DR:DV	0/1:60:17:16
chr1	14652507	Sniffles2.INS.1ABS0	N	CTATCCGCCTATCCATCCACCCACCCACCCATCCATCTGCCTATACATCCACCCACCCACCCACCCACCTGTCCATCCACCCACCCACCCACCCATCCCCCTCTCCATCCACCCACCCACCCACCCACCCATCCGCCTGTCCATCCACCCACCCACCCACCCATCCACCTGTCCATCCATCCACCCACCCACCCATCCACCTATCCATCCACCCACCCACCCATCCACCTGTCCATCCACCCACCCACCCATTTACCTATCCAT	60	PASS	PRECISE;SVTYPE=INS;SVLEN=264;END=14652507;SUPPORT=33;COVERAGE=32,32,32,31,34;STRAND=+-;AF=1.000;STDEV_LEN=0.485;STDEV_POS=0.000;SUPPORT_LONG=0	GT:GQ:DR:DV	1/1:60:0:33
chr1	15036279	Sniffles2.INS.1AES0	N	CCCAGCTCCCCCCACCCTGCCCGCCCAGCTCCCCCTGCCCTGCCCGCCCAGCTCCCCCTGCCCTGCCCG	60	PASS	PRECISE;SVTYPE=INS;SVLEN=69;END=15036279;SUPPORT=26;COVERAGE=26,26,26,25,23;STRAND=+-;AF=1.000;STDEV_LEN=0.000;STDEV_POS=0.000;SUPPORT_LONG=0	GT:GQ:DR:DV	1/1:60:0:26
chr1	15063770	Sniffles2.DEL.A89S0	GCACACCCAAGGCGGAGAGGATTTATGCCACTTCCGCTGAGCCCACATCCATGCC	N	60	PASS	PRECISE;SVTYPE=DEL;SVLEN=-55;END=15063825;SUPPORT=36;COVERAGE=36,36,36,36,34;STRAND=+-;AF=1.000;STDEV_LEN=0.000;STDEV_POS=0.000	GT:GQ:DR:DV	1/1:60:0:36
chr1	15131043	Sniffles2.INS.1AFS0	N	CCTGGCATCAGGTCCCTCCCCAGTTGACCCTCGGGATAATGCAGCCTGCC	60	PASS	PRECISE;SVTYPE=INS;SVLEN=50;END=15131043;SUPPORT=12;COVERAGE=24,25,26,26,27;STRAND=+-;AF=0.462;STDEV_LEN=0.408;STDEV_POS=0.000;SUPPORT_LONG=0	GT:GQ:DR:DV	0/1:60:14:12
chr1	15225219	Sniffles2.INS.1B1S0	N	GGGGAGGGTGGAGGGGATGGGAGGGAGGGGGAGGGGAGGGAGAGGGAAGGGAGGGGAGGGAGGGGGAGGAAAGCAGAGGGGATGGGAGGAGGAGGGGGAGGGGACAGGAGGGAAGTGAGGGGGGAGGGGATGTGAGGGGGGAGGGAGAGGGGAGGGGGAAGGGGAGGGTGAGGGAGGGGGAGGGGAGGGAGGGAGTGGGGGGAGGGAGTGGGGGAGGGGAGAGGGGGAGGGGAGGGAGTGGGGGAGAGGGGGAGGGGAGGGA	60	PASS	PRECISE;SVTYPE=INS;SVLEN=262;END=15225219;SUPPORT=17;COVERAGE=15,15,15,15,15;STRAND=+-;AF=1.000;STDEV_LEN=7.892;STDEV_POS=0.000;SUPPORT_LONG=0	GT:GQ:DR:DV	1/1:47:0:17
chr1	15314636	Sniffles2.INS.1B2S0	N	TGGGTGTGTGGGAGGGTGTGTGAGGGTGTGGATGTGTGTGGGTATGTGGGGGGTGTGGGAGTGTGGAGATGTATGAGTGTGGGTGTGTGAGAGGGTGTGTGTGGGGGTGTATGGGTGTGTAAGCATAGGGGGTGTATGGGTGTGAGTATGGGGGGAGTATGTATGGGTGTGTGGGGTGTGTGTGGATGTGTGGGTGAGGGTGTTGGGAAGGGTGTGTGGGGTGTGGATATGTGTAGGTGTGTGTGGGTGTGTGTGGATATGGGTAGGTGTGTGTGTGAGTGTGGTGTGTGGGGGTGTA	60	PASS	PRECISE;SVTYPE=INS;SVLEN=298;END=15314636;SUPPORT=13;COVERAGE=14,14,13,13,14;STRAND=+-;AF=1.000;STDEV_LEN=0.378;STDEV_POS=0.000;SUPPORT_LONG=0	GT:GQ:DR:DV	1/1:36:0:13
chr1	15388346	Sniffles2.INS.1B4S0	N	CCCCTGCCCCACCTCCCTCCCTCCCTCCCTCCTTCCCTTCCCTCCCCAGCCCCTGCCCCACCTCCCTCCCTCCCCTCCCCAGCCCCTGCCCCACCTCCCTCCCTCCCTCCCTCCTTCCCTTCCCTCCCCAGTCCCTGTCCAACCTCCCTCCCTCCCTCCCTCCCTCCCTCCCTTCCCTCCCCAGTCCCTGCCCCACCTCCCTCCCTCCCTTCCCTCCCCAGTCCCTGCCCCACCTCCCTCCCTCCCTTCCCTCCTCAGGCCCTGCCCCACCTCCCTCCCTCCATTCCCTCCCCA	60	PASS	PRECISE;SVTYPE=INS;SVLEN=294;END=15388346;SUPPORT=13;COVERAGE=22,21,20,20,20;STRAND=+-;AF=0.650;STDEV_LEN=0.000;STDEV_POS=12.415;SUPPORT_LONG=0	GT:GQ:DR:DV	0/1:33:7:13
chr1	16164055	Sniffles2.INS.1B7S0	N	AAATAAAATAAAATAAAATAAAATAAAATAAAATAAAATAAATAAAATAAAATAAAATAAATAAAATAAAATA	60	PASS	PRECISE;SVTYPE=INS;SVLEN=72;END=16164055;SUPPORT=12;COVERAGE=26,26,26,26,27;STRAND=+-;AF=0.462;STDEV_LEN=1.033;STDEV_POS=2.041;SUPPORT_LONG=0	GT:GQ:DR:DV	0/1:60:14:12
chr1	16424206	Sniffles2.INS.1B8S0	N	GGGAGGCTGAGGCGGGCGGATCACGAGGTCAGGAGGTTGAGACCATCCTGGCTAACACGGTGAAACCCCGTCTCTACTAAAAATACAAAAAAATTAGCCGGGCATGGTGGCGGGTGCCTGTAGTCCCAGCTACTG	60	PASS	PRECISE;SVTYPE=INS;SVLEN=135;END=16424206;SUPPORT=19;COVERAGE=20,19,19,19,19;STRAND=+-;AF=1.000;STDEV_LEN=0.000;STDEV_POS=0.000;SUPPORT_LONG=0	GT:GQ:DR:DV	1/1:52:0:19
chr1	16539692	Sniffles2.INS.1B9S0	N	AAAAGAAAGAGACAACTGGCCGGGCGCGGTGGCTCACGCCTGTAATCCCAACACTTTGGGAGACCGAGGCGGGCGGATCACGAGGTCAGATGAAGACCACGGTAAAACCTCGTCTCTACTAAAAATACAAAAAAGTAGCCGGGCGTGGTGGCGGGTGCCTGTAGTCCCAGCTACTGGGGAGGCAGAGGCAGGAGAATGGCGTGAACCCGGGAGGCGGAGCTTGCAGTGATCTGAGATCGCGCCACTGCACTCCAGCCACTGCACTCCATCCTGGGTGACAGAGTAAGACTCTGACTCAAAAAAAAAAGAAAAGAAAAG	35	PASS	PRECISE;SVTYPE=INS;SVLEN=318;END=16539692;SUPPORT=14;COVERAGE=33,34,34,34,38;STRAND=+-;AF=0.412;STDEV_LEN=0.641;STDEV_POS=0.000;SUPPORT_LONG=0	GT:GQ:DR:DV	0/1:60:20:14
chr1	16619396	Sniffles2.DEL.A8AS0	GTGACTCGCCCAGGTACACAGCTGGTGAGGAGAGGAGATGGGCACAGTCTGCCCTGTCTCCGTTACATTATAGGAAAGTTAGGGATTTGTTATTTGGGGGGACACGTCAGCTGATGCCTGTGGGCATCGTGGGGACTGCTCAGAAGGCAGCCATGAGGATCCATGCCCAGCGTGGGGTGGGACGAGGCATGGGAGAATATGGAACAGCTTTCCTGGTGTCACGACTGTCACTGTCACTCAGTAAGTGCTCACTGTGTGCCAGGCATGGAGCACAGCAAAGCCTCACGAACCCCCTTCTAATCCTCCCCTCCTGCAGGTAAGGAAACTGAGGCCCCCAAGAGGGCAGTGGCCTGCCCCAGGGCTCCTAGCTGCCAAGTGGCAGAGCAGGGCCCGGCCCCAGAACTGGAGCAGCTCAGAGAGCAGCAGAGGCCACGCCAGGGCTCACGAACCTGCTGCTTCTCGCTCTCGGCCAGGAGGAGGCCCTCGTCATGCTCCTGCTGCAGGGCAGCAATCTCCTCACTCAGCTGTTCCTTCTCAGCCTTCCGCCGGGCCAGCAGCTCCTCCTGCTCACGCTGCAGCTGACTCTGCAGCTGGGCCCGCTCGGCCTCCAGCTCCCGCCATGCTGCCTCCTAGGGGGCCAGGACTGGACGCGTGTGACACACCAGGAGGGGCCCAGGCAGACCCCCCAAAACATCAGGGCAGCAAGAGCCATCTGGCCCCCATACCCTCAGAGATGGAGGGTGACCAGGTAAATACAAGGGACTGATAAGGGCTATGACGGGGACACGCCAGGGCCGTGAAAGTGCCAAGGAGCAGCAGTGGGCTGGCCTGGGGGTCCGAACATGATCCCCTGCGGAGAGACAAGTAACTGTCAGCCAGGTAAGGAGAGAAAAGACCACCCCAGGCCAAGAGCACAGCCCCTGGAAAGGACTACAGGATGCAGGGTGCAGAGGGAAACAGGGCACGGTGAGTCACAGGGCCAGAGCCCCAGGCAGTGGCTGGGCCAGGACAGGCCGTGTGGGCCATGGGGATTCTAAGGACAGTGAGGGGAGTGGGAGAGAGGACTCGAGCCAAGGTGACAAGGAGCAATCTGATTTTTAGCTTAGGGGATGTTCCGACAGCTGTGGAAGAGGGATTGGGGTTGGGATGGAGGAGAGTTAGGACTGGCTGTGAGGAATGAAGGGGGTCAGGGGTTGCCAGAGGAGCTGGAGAGAAGAACACAGATTTGGGGACATTAATGAGGCCAAGCCAGGCAATGCAAAGGGCAAGAAGAGCAAGGGGGAGGTCACAGTTCAGATCCCTGGGGACTGGACAGGCGGGCAGGCAGAGCCCACAGGCAAATAGCAGCCCACCCGGGGAGCCCGAGGGCAGGTGCCTGCCTCAGCAGTTGTCCCTAGCAACTCTGTGAGAAGCAGACAGAGCTGCCACTTCTTTTTTTTTTTTTTTTTTAGACAGAGTCTCGCTCTGTCACCCAGGCTGGAGTGCAGTGGCGTGATTTTGGCTCACTGCAACCTCTGCCTCCCAGGTTGAAGCGATTCTTCTGCCTTACCCTCCCAAGTATCTGGGACTACAGGCGCGTGCCACCATGCCCAGCTAATTTTTTGTGATTTTAGGAGAGATAGGGTTTCACTGTGTTAGCTAGGATGGTCTCGATCTCCTGACCTCGTGATCCGCCCACCTCAGCCTCCCAAAGTGCTGGGATTACAGGCATGAGTCAGCACGCCCGGCCAAGCCACCCCTTCTTTAAGAGCTTCACCATAGCTCATGCCTGGAATCCCAGCACTTTCGG	N	57	GT	PRECISE;SVTYPE=DEL;SVLEN=-1789;END=16621185;SUPPORT=10;COVERAGE=98,95,95,88,93;STRAND=+-;AF=0.108;STDEV_LEN=0.000;STDEV_POS=0.000	GT:GQ:DR:DV	0/0:60:83:10
chr1	16730668	Sniffles2.INS.1BCS0	N	CATTTATAATCATTTATAATAATCATTTATTTATAATCATATAAATCAAATAAATATATAATTTATTTATAATCATTTGGCTTTTAGCAGCATGATT	56	GT	PRECISE;SVTYPE=INS;SVLEN=97;END=16730668;SUPPORT=15;COVERAGE=91,87,87,87,86;STRAND=+-;AF=0.172;STDEV_LEN=0.000;STDEV_POS=0.000;SUPPORT_LONG=0	GT:GQ:DR:DV	0/0:50:72:15
chr1	16733033	Sniffles2.INS.1BDS0	N	TTTTTTCTTTTTTTTTTTTTTTTGAGACGGAGTCTCGCTCTGTCGCCCAGGCCGGACTGCGGACTGCAGTGGCGCAATCTCGGCTCACTGCAAGCTCCGCCTCCCGGGTTCACGCCATTCTCCTGCCTCAGCCTCCCGAGTAGCTGGGACTACAGGCGCCCGCCACCGCGCCCGGCTAATTTTTTGTATTTTTAGTAGAGACGGGGTTTCACCTTGTTAGCCAGGATGGTCTCGATCTCCTGACCTCAGGATCCACCCGCCTCGGCCTCCCAAAGTGCTGGGATTACAGGCGTGAGCCACCGCGCCCGGCC	58	GT	PRECISE;SVTYPE=INS;SVLEN=311;END=16733033;SUPPORT=16;COVERAGE=86,83,83,83,79;STRAND=+-;AF=0.193;STDEV_LEN=0.000;STDEV_POS=0.000;SUPPORT_LONG=0	GT:GQ:DR:DV	0/0:26:67:16
chr1	17166219	Sniffles2.INS.1C0S0	N	CATCCTCACTACCATCCCCACCACCATTTCCACCATTCCCACCACAGTCACCATCACCCCACCATCCCCATCATCATCCGCACCATCCCCACCATCCCCACCACCATCTCCATTACCATCCCCACCACCATCCCCATTACCCATCCCCACCACCATCTCCATTACCATCCCCACCACCATCCCATTACCATCCCCACCACCATTTCCACCATTCCCACCATCATCCCCACCACCATCCTCGTTACCATCCCCACCACCTTTTCCACCATTCCCACCATCTCCAACACCTCCCCCACCATCATCCCCACCATCCCCACCACCTTCTCCACCATCATTCTCACCATCCCCACCACCATCTCCACCACCATTCTCACCATCTCCACCAACATCCCCACCATCCCCACCCCCATGCCCACCAACATCCCCACCATCCCACCCCCATGCCCACCATCATCCCCACCATCCCCACCCCCATGCCCACCAACATCCCCACCATCCCCACCCCCATGCCCACCATCATCCCCACCATCCCACCCCCATGCCCACCAACATCCCACCATCCCCACCCCCATGCCCACCATCATCCCCACCATCCCCACCCCCCATGCCCACCATCATCCCCACCATCCCCACCCCCCATGCCCACCATCATCCCCACCATCCCCACCCCCCATGCCCACCAACATCCCCACCATCCCCACCCCCATGCCCACCATCATCCCCACCATCCCCACCCCCATGCCCACCATCATCCCCACCATCCCCACCACCATCCTCACCATTCCCACCACCATTCCCTTCATCTCCACCCCCATGCCCACTCATCATCCCCACCATCCCCATCACCATCCTTACCATTCCCACCACCATTCCCTTCATCTCCA	60	PASS	PRECISE;SVTYPE=INS;SVLEN=884;END=17166219;SUPPORT=17;COVERAGE=31,26,29,29,28;STRAND=+-;AF=0.586;STDEV_LEN=0.601;STDEV_POS=0.000;SUPPORT_LONG=0	GT:GQ:DR:DV	0/1:60:12:17
chr1	17208573	Sniffles2.INS.1C1S0	N	GGGCTAGCTCACCACCCTGTCCACCACCCACCCCAGTGGGCTAGCCCACCACCCTGTCCACCCCCGACTCCAGA	60	PASS	PRECISE;SVTYPE=INS;SVLEN=74;END=17208573;SUPPORT=17;COVERAGE=17,14,15,15,14;STRAND=+-;AF=1.000;STDEV_LEN=0.333;STDEV_POS=1.667;SUPPORT_LONG=0	GT:GQ:DR:DV	1/1:47:0:17
chr1	17241452	Sniffles2.DEL.A8CS0	AGGGTTGGAAGTGAATGTCGGAATCGGGATGGAATCAGGGTTGGAAGTGAAAGTCGGAATCGGGATGGAATCAGGGTTGGAAGTGAATGTCAGAATCGGGATGGAATCAGGGTTGGAAGTGAATGTCGGAATCGGGATGGAATC	N	60	PASS	PRECISE;SVTYPE=DEL;SVLEN=-144;END=17241596;SUPPORT=12;COVERAGE=26,26,24,24,26;STRAND=+-;AF=0.480;STDEV_LEN=0.000;STDEV_POS=0.000	GT:GQ:DR:DV	0/1:60:13:12
chr1	17289304	Sniffles2.INS.1C2S0	N	GACAGAGTGAGACTCCATCTCAAAAAAGAAAAAGAAAAAGAAAACGTGTGTACTCAGCATCTTCTCTTTAAGAAAGGGAACATCCAAACTCCTCTGCAACCCCTATGGGGGACACTTCCACTCCCCCATACCCAGGATTCGCGCTCATCTGAAATTTGCGTTTATCATTCCTTCGCTCCTCTTTATAATTTCCCCATGTGAGTATCCCTGAACTGCCATACTGTTTAGTTTTGCCTGTAGAAATTTTTTCACAGGGCCATGTTAATGGTGGTGTTCTGTGACTCTCTTCTTTCATTCAGCACCGTATTGGTGAGTTTCATTCACGTTGTATGTCACCATAATTCATTCCTTCTTATTGCTACAAAGCATTCCATTTTATGATGGAATTTATTATATTATTATTTTGAGACAAGGTCTGGGTCTGTCACCTAGGCTGGAGTGCAGTGGCACGATCTCAACTCACTACAACCTCCGCCTCCTGAGCTTAAGTCATCCCCCTACCTCAGCTTCCCGAGTAGCTGGGAATTAGAGGCGTGCACCACCACACATGACTAATTTTTGTATTTTTTGTGGAGATGGGGTTTCACTATGTTGCCCAAGCTGGTCTCGAACTCCTGAGCTCAAGCAATCCACCTGCCTTGGCCTCCCAAAGTGCTGGGATTACAGGTGTGAGCCACTGCCTGGCCAGATGAATGGAATTTATTATATACAATTTATTCATACTCTTTTGTCAACAGACACTTGGGTCGTTTCCATTTTTTTTTTTTTTTTTTTTTTTTTTTTGCTGTAACAGTCAATGCTGCTGTCAACATTCTTAGGGATGTTCCTGGTGTGCACATTCACAAGTCTCTCTAGAATATATATCTAGATGCTTTCTGGCTTCATGAACAAGGAGAATGGTGGTGCCATGGAGAAAAAAGGCAAAGGATCAGTCTGGAGGAAACACTCAGGTAGGCTAGCTGCTCTAACAAATAGACTAAACATGTATAATGGCTCAGCCACAGTATATGTTTATTTCTTGCTCGTATTGGACACTTTAAGGTTGGTCAGGTCTGATGGTAAGTATGCATGTGTGTCAGGGTGGGGTGGGGGATCTCTGCTCCGCACAGGCACTCAGGGACCCAGGCTAATAGAGGCTCTGCTGTTTTCCAAATGTGACTTCCCAGATCACCCTGGATGTTGACTTCAAGCCAGCAGAAAGGAGAAGAGAGAAGACGGAGAAAGCAAACCTGCTTCTTAATCACCTCGGGCCAGAAGAGACACAGGTGCCTTCCACTTACAGTCCATCAGCAAGAACAACTCAGTGGCCGTATCTGGATGCAAGGGGCTCTGGGTAACGTGGTCCTCGGCTGGGCAGCCGCCCTCCAGAGTCAAATCCATGCCGTAGAAGAGGAAGAAGGAGTTCTTTGCTGACTCAGAAGAGAAAAAGAATGGGCCAGGGAAAAAAAAATCTCTCCCCAAGGGAGGCATCCCAGGTCTGAGCCTTCAGTTTGTAGCTCCAGTTTGATTGCTGCTCACTTTGTGGTATCTTATCCTTAGGATTGAGAGTCAGCCTTCCTCTCCTAGCTGTGGCCATACTGAGCTGGGCTTAGCCCCTGTAGGTTCCTCTCTGCCTGCCCTCTCATCCCACTCCCAGCGCATTCATCCTGCAGTCCTGTGTCTCAACCGCTTATCAACAGCCACAGCGAGTAGTTTCCTGGAGAGACATGAATGAGTCAGTATAAGCAGAAAAAAAGGGCCCATCAAGGGTGACTGATGAAGCTGTTTGGAGAAATGTCTCTTTCCATATTTCCCGCTTCCCTGTCAGTGGTGATGAAGCAATGGAGATGCCAATGTGGAAGCAGGGTGAGGCTGATTGCCAGCCTGTACCTGCCCAATGCCCCAAATAAGAGCTTCGCAGATGGGAGGTGGAACCAGGAGCCAACTCTCGAGTACACTCCTATTAATTCATTAGATGTTTATTGAGCACGTACTGTTTCCCCAGACAGTAAGTGGCAATGGCTGCAGCATAGTTGAAAGCATGGATTCTGAGGCCAGACTACCAGGGTGTGCTTCTTGGCTTTGCCACTTGTCAGCTGTGTGATGTTAGGGAGGTTACTTAACCTCTCTGAACTTTGCTTTCCTTGTCGGTAAGATGGGGCTAGTAATGGTACCTATCTCAGGGAGCCACTGTGAACAGCGTTAAGAGGTGGTCCAGGGAGGAGCTCAGCCTCATGTCTGGCAGTCAACAAACAGCAGGTATCTGTCAGGAAGGACATAACTTGAAGCAGCTTGCCCAGGTAAACGAAAAAGACAGGTGTGCTTGGCTCTGAAGGCTCGGTTTTTCTGCACTGCCACCCAAGGAGTCTCTTACCCACTTTTTCCTGGTAAGAAATATGTTTTTAGAAAGTTACAACTGGACACTTAGAAAGTCTGGCTGTAGTCCGGGGTGTGGTGGCTCATGCCTGTAATCCCAGCACTTTGGGAGGCCAAGGCAGGCAGATCATGACGTCAAGAGATCCACACCATCCTGGCCGACATGGTGAAACCCCATCTCTACTAAAAACACAAAATTGGCTGATAGTGGTGGCGGGCACCTGTAGTCCAGCTACTCGGAAGGCTGAGGCAAGAAAATCGCTTGAACCTGGGAGGCGGAGGTTGCAGTGAGCGAGGTCGTGCCACTGCACTCCAGCCTGGGC	60	PASS	PRECISE;SVTYPE=INS;SVLEN=2678;END=17289304;SUPPORT=11;COVERAGE=22,11,16,16,16;STRAND=+-;AF=1.000;STDEV_LEN=5.940;STDEV_POS=0.000;SUPPORT_LONG=0	GT:GQ:DR:DV	1/1:60:0:22
chr1	17292887	Sniffles2.INS.1C4S0	N	GGGAGGGGAGGGGAGGGAAATGAGGGAGGGGAGGGGAATGGGGAGGGGAGGGGAATGGGGAGGGGAGGGGAGGGGAATGGGGAGGGGAATGGGGGAGGGGAGGGGAGG	60	PASS	PRECISE;SVTYPE=INS;SVLEN=108;END=17292887;SUPPORT=20;COVERAGE=19,19,19,19,18;STRAND=+-;AF=1.000;STDEV_LEN=0.707;STDEV_POS=0.000;SUPPORT_LONG=0	GT:GQ:DR:DV	1/1:55:0:20
chr1	17358270	Sniffles2.DEL.A8ES0	ATAAAAATATATTTTAGGCCGGGCGCGGTGGCTCACGCCTGTAATCCCAGCACTTTGGGAGGCCGAGGCGGGCGGATCACGAGGTCAGGAGATCGAGACCATCCTGGGTAACACGGTGAAACCCCGTCTCTACTAAAAATACAAAAAATTAGCCGGGCGAGGTGGCGGGCGCCTGTAGTCCCAGCTACTCCGGAGGCTGAGGCAGGAGAATGGCGTGAACTCCAGGGGGCGGAGCCTGCAGTGAGCCGAGATTGCGCCACTGCACTCCAGCCTGGACGACAGCGAGACTCCGTCTCAAAAAAAAAAAAAAATAATAATAAAA	N	60	PASS	PRECISE;SVTYPE=DEL;SVLEN=-322;END=17358592;SUPPORT=28;COVERAGE=27,28,28,28,27;STRAND=+-;AF=1.000;STDEV_LEN=0.000;STDEV_POS=0.000	GT:GQ:DR:DV	1/1:60:0:28
chr1	17437674	Sniffles2.INS.1C5S0	N	GCATGCGCCCTCGCACCCCGCCCCGGCGCCCGCCGCCCCCGCCTTCCCGGCGCGCGAGCCGGCGCAGGGCCGCACGGG	60	PASS	PRECISE;SVTYPE=INS;SVLEN=78;END=17437674;SUPPORT=27;COVERAGE=26,26,26,26,27;STRAND=+-;AF=1.000;STDEV_LEN=0.352;STDEV_POS=0.000;SUPPORT_LONG=0	GT:GQ:DR:DV	1/1:60:0:27
chr1	17859663	Sniffles2.INS.1C7S0	N	TAGGGGAGGGGGACAGGAGAGGGAGAGGGAGAGAGAGAGAGATGGGGGAGGGGGAGAGGAGAGGGAGAGAGAGATGGGGAGGGGGAGGGGAGAGGGCGAGGGAGAGGGAGAGGAGAAGAGAGAGAGAGGGGGGAGAGAGACAGATGGGGAGGGGGGAGGGGAGAGGGAGAGGAGGTGGAGAGGGGGAGAGAGAGATGGGG	60	PASS	PRECISE;SVTYPE=INS;SVLEN=200;END=17859663;SUPPORT=11;COVERAGE=9,9,9,10,11;STRAND=+-;AF=1.000;STDEV_LEN=0.535;STDEV_POS=0.000;SUPPORT_LONG=0	GT:GQ:DR:DV	1/1:30:0:11
chr1	17868633	Sniffles2.INS.1C8S0	N	TGCAAAAGTAATTGTGGTTTTTGCAATTAATAATGCAATTAACAATGGCAAAAACCACAATTACTTT	60	PASS	PRECISE;SVTYPE=INS;SVLEN=67;END=17868633;SUPPORT=21;COVERAGE=21,21,21,21,23;STRAND=+-;AF=1.000;STDEV_LEN=0.000;STDEV_POS=0.000;SUPPORT_LONG=0	GT:GQ:DR:DV	1/1:58:0:21
chr1	18049838	Sniffles2.INS.1CAS0	N	GTGGTGGTGATATTATTGGTAGTGGTGATGGTGTTATTGGTGGTGGTGGTGGTGTTATTGGTGGTGGTGGTGATATTATTGGTAGTGGTGATGGTGTTATTGGTG	60	PASS	PRECISE;SVTYPE=INS;SVLEN=105;END=18049838;SUPPORT=16;COVERAGE=22,22,22,22,22;STRAND=+-;AF=0.727;STDEV_LEN=0.744;STDEV_POS=10.960;SUPPORT_LONG=0	GT:GQ:DR:DV	0/1:15:6:16
chr1	18354842	Sniffles2.DEL.A91S0	GCTTTCCTGTTTGCTCAGCACTTTGCTATCCTTACAGAAGGTTTATGTTT	N	60	PASS	PRECISE;SVTYPE=DEL;SVLEN=-50;END=18354892;SUPPORT=11;COVERAGE=19,19,19,18,18;STRAND=+-;AF=0.579;STDEV_LEN=0.000;STDEV_POS=0.000	GT:GQ:DR:DV	0/1:49:8:11
chr1	18466060	Sniffles2.INS.1CCS0	N	TTTCAAGTCTTCAAATCACTCAGCTATCCTAAGAACAGTTTTTCTTTTGTTTTTGGAGG	60	PASS	PRECISE;SVTYPE=INS;SVLEN=59;END=18466060;SUPPORT=25;COVERAGE=23,25,25,24,25;STRAND=+-;AF=1.000;STDEV_LEN=0.000;STDEV_POS=0.000;SUPPORT_LONG=0	GT:GQ:DR:DV	1/1:60:0:25
chr1	18539861	Sniffles2.DEL.A92S0	AGAAAGAAAGAAAGAAAGAAAGAAAGAAAGAAAGAAAGAAAGAAAGAAGGAAGGAAGGAAGGAAGGAAGGAAGGAAGGAAGGAAGGAAGGAAGGAAGGGGAAGGGAAGGGAAGGGAGGAAGGAAGGAAGGGAGGAAGGAAGGGGAAGGAAGGAAGGAAGAAGGGAGGAAGGGAGGGAG	N	60	PASS	PRECISE;SVTYPE=DEL;SVLEN=-178;END=18540039;SUPPORT=13;COVERAGE=26,26,26,26,26;STRAND=+-;AF=0.500;STDEV_LEN=0.000;STDEV_POS=0.000	GT:GQ:DR:DV	0/1:60:13:13
chr1	18598029	Sniffles2.DEL.A93S0	GTGGGGGGAGTGAGAAGTCCCTTTACCTGTGTCTGGTGTACAGGTCGAGAGCAGCGCTCATAGTTTGGAG	N	60	PASS	PRECISE;SVTYPE=DEL;SVLEN=-70;END=18598099;SUPPORT=31;COVERAGE=30,30,31,31,30;STRAND=+-;AF=1.000;STDEV_LEN=0.000;STDEV_POS=0.664	GT:GQ:DR:DV	1/1:60:0:31
chr1	18602584	Sniffles2.DEL.A94S0	ATGAATGAATGCATGAGTGAATGAATGAGTGAATGAATGAATGAATGCATAGTGAATGAATGC	N	60	PASS	PRECISE;SVTYPE=DEL;SVLEN=-63;END=18602647;SUPPORT=12;COVERAGE=32,32,31,32,31;STRAND=+-;AF=0.375;STDEV_LEN=0.000;STDEV_POS=0.000	GT:GQ:DR:DV	0/1:60:20:12
chr1	18604850	Sniffles2.DEL.A96S0	GGCCTGAGCCACCATTCCCCGCCTGCGCCACCATTCCCCGCCTGAGCCACCATTCCCCGCCTGAGCCACCACGCCC	N	60	PASS	PRECISE;SVTYPE=DEL;SVLEN=-76;END=18604926;SUPPORT=13;COVERAGE=34,32,32,32,33;STRAND=+-;AF=0.406;STDEV_LEN=0.000;STDEV_POS=0.000	GT:GQ:DR:DV	0/1:60:19:13
chr1	18744454	Sniffles2.INS.1CES0	N	GGATGGATGGATGGATGGATGATGGATGGGTGGATGAGGGATGGATAGAGGATGGATGGATAGAAGGATGGATGGATAGAA	60	PASS	PRECISE;SVTYPE=INS;SVLEN=81;END=18744454;SUPPORT=34;COVERAGE=31,32,32,33,34;STRAND=+-;AF=1.000;STDEV_LEN=0.000;STDEV_POS=0.000;SUPPORT_LONG=0	GT:GQ:DR:DV	1/1:60:0:34
chr1	18825276	Sniffles2.DEL.A98S0	TCATTATCACCATCACCATCACCATTACCAACATCATCACTACCACCATCATTACCACCACCATCACCAACACCACTACTACCACTACCATCAACACTACCACCATCATTATCACACCACCATCACCATCTCCAACATGGTAACCACCACCGCTATCACCACCTCAATACAAAAAACAACACCATCATCACTACCAACACCAATACCAATACTCTACCACCACCACCACATCACCATCGCCATGACCAACATCACCCCTACCACCG	N	60	PASS	IMPRECISE;SVTYPE=DEL;SVLEN=-266;END=18825542;SUPPORT=30;COVERAGE=26,28,30,30,33;STRAND=+-;AF=1.000;STDEV_LEN=0.000;STDEV_POS=36.065	GT:GQ:DR:DV	1/1:60:0:30
chr1	18925858	Sniffles2.INS.1D1S0	N	TGGATGGATGGATGGATGGATGGATGGATGGATGGATGGATGGATGGATGGATTGGTTGGATGGATGGATGGATGGATGGATGGATGGATGGATGGATGGATTGGTTGGATGGATGGATGGATGGATGGATGGATTGGTTGGTTGGATGGATGGATGGATGGATGGATGGATGGATGGATGGATTGGTTGGATGGATGGTTGGATGGATGGATGGATGGATGGATGGATGGATGGTTGGATGGATGGATGGATGGATGGATTGGTTGGATGGATGGATGGATGGTTGGATGGATGGATGGATGGATGGTTGGATGGATGGATGGATGGATGGATGGATGGATGGATGGATGGATTGGTTGGATGGATGGATGGATGGATGGATGGATGGATGGATGGATGGTTGGATGGATGGATGGATGGATGGAGGGATGGATTGGTTGGATGGATGGATGGATGGATGGATGGATGGATGGATGGATGGATGGTTGGATGGATGGATGGATGGATTGGTTGGATGGATGGATGGATGGATGGATGGATGGATGGATGGATGGATTGGTTGGTTGGTTGGATGGATGGATGGATGGATGGATGGATGGATGGATGGATTGGTTGGATGGATGGATGGATGGATGGATGGATGGATGGATGGTTGATGGATGGATGGATGGATGGATGGATGGATGGTTGGATGGATGGATGGATGGATGGATGGATGGATGGATGGATTGGTTGGA	60	PASS	IMPRECISE;SVTYPE=INS;SVLEN=737;END=18925858;SUPPORT=21;COVERAGE=23,23,21,21,27;STRAND=+-;AF=1.000;STDEV_LEN=23.587;STDEV_POS=46.438;SUPPORT_LONG=0	GT:GQ:DR:DV	1/1:58:0:21
chr1	19320696	Sniffles2.DEL.A99S0	TGAGCCACCGCACCTGGCCTCACTTCTTTTTTTTTGAGACGTAGTCTTGCTCTGTTGCCCAGGCTGGAGTGCAGCAGTGCAATCTTGGCTCACTGTAACCTCTGCCTCCCGGGTTCAAGCGATTCTCCTGCCTCAGCCTCCTGAGGAGCTGGGACTACAGGCGCCTCCCACCACACTCAGCTAATTTTTGTATTTTTAGTAGAGACAGGGTTACACCATGTTGGCCAGGCTGGTCTCAAACTCCTGATCTCAGGTGATCTGCCTGCCTCAGCCTCCCAAAGTGCTGAGATTACAACTGTGAACCACCCTGCTCGGCCGTCTTTTCACTTTCTTGATGGTGTCCTTTGAAGCATAAAAATTTTAAATTTTGATGATGTCCAGTTTATTTTTTCTCTTTTGTTTCTTGTGGTTTTGGTGTCATATCTAAGAAACCACTGCCAAATGCAGATAACAAAGATTTATCCTTATCTCTTCTTTTTTTTTTTTTTTTTTTTTTGAGACACGGTCATACTCTGTCCCCCAGGCTGGAGTGCAGTAGTGTGATCACATAGCTCATTGCAACCTTGACCTTCTGCGCTCAAGCAGTCCTCCCACCTCAGCCTCTTGAGTAACTGGGACCACAGACGTGCACCACTAAACCTTGCTAATTGAAATTTTTTTTTTTGGTAGAGACAAGGTCTCACTGTATTGTCCAGGCTGGTCTCAAACTCCTAGATTTAAGCAATCCTCCTGTCTCAGCCTCCAAAGTGTTGGGGTTCAAGCATGAGCCATTGTGCCCAGCATCTCTTGTTCTAAGTGTTACAAAGATGTAACTCTTACATTTAGGTGTTTGATCCATTTTGTAAATGATGTGAAGTAGGAGTCCAACCTCATTTTTTTTTTTTTTCTTGAGACACAGTCTTGCTCTGTTGTTCAGGCTGGAGTGCAGTGGTGCGATCTCAGCTCACTGCAACATCCTCCTCTTGGGCTGAAGTGATTCTCCTACCTCAGCCTCCTGAGTAGCTGGGATTACAAGCATGTGCCACCATGCCTGGCAAATTTTTGCATTTTTAGTAAAGATGGGGTTTCACCATGTTGGCTAGGCTGGTCTCGAACTCGTGACCTCAGGTGGTCTACCTGCCTCAGCCTCCAAAAGTGCTGGGATTACAGGCA	N	60	PASS	PRECISE;SVTYPE=DEL;SVLEN=-1152;END=19321848;SUPPORT=10;COVERAGE=22,20,20,19,20;STRAND=+-;AF=0.500;STDEV_LEN=0.000;STDEV_POS=0.000	GT:GQ:DR:DV	0/1:60:10:10
chr1	19434934	Sniffles2.DEL.A9AS0	CAGAACAAGGGGCCTGATAATCAAGTCAGTCAAAAAGTTTTTTTTTTCCTTTCTGTCTCAAAGGAAAAAAAAAAACACACTCATTATAATATGGAATTAAACATATACACGCACACTCTCACTTATGTAAGTTAACATTCCCTAAAGGCATGAGAGTGGGTAGCCC	N	60	PASS	PRECISE;SVTYPE=DEL;SVLEN=-166;END=19435100;SUPPORT=17;COVERAGE=32,31,33,33,34;STRAND=+-;AF=0.531;STDEV_LEN=0.000;STDEV_POS=0.000	GT:GQ:DR:DV	0/1:60:15:17
chr1	19642974	Sniffles2.DEL.A9BS0	AGGGTCTTGGGAAGGCTTTCCAATCTGGAGCTGGAAGAATGTTTGCCCAAGAGATGTACACAGTTATTCTAGAGGGAAATTGACATGAACAGAAGTTCTCATCCTGTGCTCCAGGATCACACTGGAGGAGGGAGATGCTCCCAA	N	60	PASS	PRECISE;SVTYPE=DEL;SVLEN=-144;END=19643118;SUPPORT=13;COVERAGE=24,25,25,26,27;STRAND=+-;AF=0.520;STDEV_LEN=0.000;STDEV_POS=0.000	GT:GQ:DR:DV	0/1:60:12:13
chr1	19932929	Sniffles2.INS.1D8S0	N	ATAGTTACCATCACCATAATTATCACCATCAACATCACCATCGTTGCCATCAACATCATCATCATCACCATCACCATCATCATCATCATTACCATTACCATCACCATCATCATCTTCACCATCACCATTGCACCATCACCATTATCATCATCATAATCACCATCAACATCACCATAATAATCATCACCATTATCATCATTATCACCATCACCATCATCATCATCATTACCATTACCATCACCATCATCATCTTCACCATCACCATCACCATTGCACCATCACCATTATCATCATCATAATCACTATCAACATCACCATA	60	PASS	PRECISE;SVTYPE=INS;SVLEN=319;END=19932929;SUPPORT=26;COVERAGE=24,25,26,25,26;STRAND=+-;AF=1.000;STDEV_LEN=2.742;STDEV_POS=1.406;SUPPORT_LONG=0	GT:GQ:DR:DV	1/1:60:0:26
chr1	20170697	Sniffles2.DEL.A9CS0	GGAGGCGGGTGCTGATGCCCTGGTACTGATGCGGAAGCCTCCTCCCACGCTAGTGCCCTGAGCAAGGCTCTGGACTCAGGAGCCCTGGTCAAGGCTTCAGGAGCAACTGGCTGCTTCTGCTCTGAAGGGGCAACGTGGGAAGAAAGTACAGCCCAGGCCACGTACTTTCGGGTCCAACTCCCAGCCCTGGCTGGCACCTCCCACCACTGCCCAGCAGTGCCACTGCCTGGGGCTCCAGCCTCTGCTCCTCAACCTTTGCTCCACTCTCCCTCATCTCCTGGGGTCCTGGGCTGGGAGGGTGAAGAGCATTGAATAGAGAAGCTTCCCTGGGTGCAGAGAGCCTAGGCCAGCCCTGGCGAGTGCAGCCAGCCCACAGGAGCCCAGGGTGGAGGCTTGGGCTGGGCCAGCCAGGTGTCCCCACCCCTGTGGCAAAGACAGGTGGGAAGAGGCCATGGGAAACTCGATCCCTGGAGGCCACCTTCTCCAGTCCCCTCTCCCCATCCCTCCCACCAGGCCCTGATCCCTTCCCCTCTCCTGAACATGGCCTT	N	60	PASS	PRECISE;SVTYPE=DEL;SVLEN=-548;END=20171245;SUPPORT=19;COVERAGE=39,40,40,39,41;STRAND=+-;AF=0.475;STDEV_LEN=0.000;STDEV_POS=0.000	GT:GQ:DR:DV	0/1:60:21:19
chr1	20382469	Sniffles2.INS.1DBS0	N	TGGTGGTGATGGTGGTGATGGTGGTGGTGGGGGGGTAGTGATGGTGGTAATGATTGTGGTGATGGTAGTGGTGATGTTGGTGGTGATGGTGGTGGGGGTAGTGATGGTAATGATTGTGGTGATGTTGGTGGTGATGGTGGTGGTGGTGGGGTTAGTGATGGTGGCAATGATTGTGGTGATGGTGGTGATGGTGGTGGTGATGATGGTGTTGGTGGTAGTGATAGTGGTGGTGGTGGAGGTAGTGATGGTGGTAATGATTGTAGTGATGGTGGTGATGGTGGTGGTGATGATGGTGTTGGTGGTGGAGGTAGTGATGGTGGTAATGATTGTAGTGATGGTGGTGATGGTAGTGGTGATGTTGATGATGGTGGTGGTGATGGTGGTGGTGGAGGTAGTGATGGTGGTAATGATTGTTGTGATGTTGGTGATGGTGGGGG	60	PASS	PRECISE;SVTYPE=INS;SVLEN=437;END=20382469;SUPPORT=28;COVERAGE=32,28,28,28,28;STRAND=+-;AF=1.000;STDEV_LEN=0.000;STDEV_POS=0.000;SUPPORT_LONG=0	GT:GQ:DR:DV	1/1:60:0:28
chr1	20463540	Sniffles2.INS.1DCS0	N	CATTATTATCACCACCATCACCATCATCAGCATTACTGCTACAATCACCTTCATAGCCACCACCACCATCACCATCATCACCATCACCACTACCATCATCATCATTACCATCATTATCACCATCATCACCATCACCTCTACCATCATCATCATTACCATCAATATCACCATCATCACCATCACCACCACCAGCCTCATCACCATTACCACCACCAGCATCATCACCACCACCACCAACAACAACAACAATAATAACAACAGCATCATCACCACCACCACCACTACCACCAACAGCATCATCACCACCACCACCACCACCACCAACAGCATCATCACCACCACCACCAACAACAGCATCATCACTGCTACCACCACCAACAACAGCAACAGCATCATCACCATCACCACCACCACCACTACCACCAACAGCATCATCACCAACATCACCACCACCACTACCACCAATAACATCATCACCAACATCACCACCACCACCACCACTACCACCAACAGCATCATCACCAACATCATCATCACCACCATCAGCAGCAGCAGCATCACCATTACTATCACCATCATAACCACCACCACCATCATCATCACGACCACCACCATCACTACTATCATCATCATTATCACCATCACCACCATCACCACCACCACCATCATCATCACCACCACCATCACCACCAACAACAACATTGTCACCATCATCAGCATCACTGCTATCACCATCATAGCCACCACCACCACCACTACTATCATTATCATCATTACCATAATTATCACCACCATCACCATCACCCATCACCACCATCATCACCACTACTACCAATATTATCATCACCACCACCATCATTATCACCACCATCATCACCACCATCACCACCATCATCACCACCATCACCAT	60	PASS	PRECISE;SVTYPE=INS;SVLEN=910;END=20463540;SUPPORT=26;COVERAGE=28,26,26,26,28;STRAND=+-;AF=1.000;STDEV_LEN=0.267;STDEV_POS=0.000;SUPPORT_LONG=0	GT:GQ:DR:DV	1/1:60:0:26
chr1	20623747	Sniffles2.INS.1E1S0	N	AAGTGCTGGGATTACAGGCATAAGCCACCGCGCCTGGCCAAGCGTGTGTTCTATTGTCCAGCACTGTCTGTGATTTTTAGGACCCTAAAGCACAGTCCCAGATTCCCGTGGAAATTAACAGAAGCATGTATATGTCTGCTGCTCTGGCCAGCTGCTGCTAATTGCTCATGTAAACCATGTGACTCTTTAGTGTTTCCTTTGGCAGGGAGGAGAGCACGGCTATAACTGACAGGTATTCGGGGTACTTTGGATCTCTGTGTCTGAAATAAAGCCAGAGAACACTGTTCAAGAATAAATAATGGAGGCCGGGCGCGGTGGCTCACGCCTGTAATCCCAGCACTTTGGGAGGCCGAGGCGGGCGGATCACGAGGTCAGGAGATCGAGACCATCCTGGCTAACACAGTGAAACCCCGTCTCTACTAAAAAACACAAAAAAATTAGCCGGGCGTGGTGGCGGGCGCCTGTAGTCCCAGCTACGCGGGAGGCTGAGGCAGGAGAATGGCGTGAACCCGGGAGGCGGAGCTTGCAGTGAGCCTAGATCGCGCCACTGCACTCCAGCCTGGGCGACAGAGCGAGACTCCGTCTCAAAAAAAAAAAAAAAAAAAAAAAAAAGAATAAATAATGGAGGCCGGGCGCAGTGGCTCACGCCTGTAATCCCAGCACTTTGGAAGGCCGAGGCGGGTGGATCATGAGGTCAGGAGATCGAGACCATCCTGGCTAACAAGGTGAAACCCCGTCTCTACTAAAAATACAAAAAATTAGCCAGGCGCGGTGGCGGGCGCCTGTAGTCCCAGCTACTCGGGAGGCTGAGGCAGGAGAATGGCGTGAACCCGGGAAGCGGAGCTTGCAGTGAGCCGAGATTGCGCCACTGCAGTCTGCAGTCCGGCCTGGGCGACAGAGCGAGACTCTGTCTCAAAAAAAAAAAAAAAAAAAAAAAAGAATAAATAATGGAAAAAACAATGGAATGGCCTAATAAGTCTCTCATGTGTTTAATTTTTTTTTTTTTTTTTGAGACGGAGTCTTGCTCTGTCGCCCAGGCTGGAGTGCAGTGGCGAGATCTTGGCTCACTACAAGCTCCGCCTCCTGGGTTCATGCCATTCTCCTGCCTCAGCCTCCCGAGTAGCTGGGACTACAGGCGCCTGCCACCACACCAGCTAATTGTTTGTATTTTTTAGTAGAGACGGGGTTTCACCATGTTAGCCAGGATGGTCTCGATCTCCTAACCTCGTGATCCACCCACCTTGGCCTCCCA	60	PASS	PRECISE;SVTYPE=INS;SVLEN=1252;END=20623747;SUPPORT=16;COVERAGE=21,20,21,22,18;STRAND=+-;AF=0.762;STDEV_LEN=0.756;STDEV_POS=0.000;SUPPORT_LONG=0	GT:GQ:DR:DV	0/1:5:5:16
chr1	20626004	Sniffles2.DEL.A9ES0	GAAGGAAGGGAGGAAGGAAGGAAGGAAGGAAGGAAGGGAGGAAGGAAGGAAGGAAGGAAGGAAGGAAGGAAGGAAGGGAGGAAGGAA	N	60	PASS	PRECISE;SVTYPE=DEL;SVLEN=-87;END=20626091;SUPPORT=18;COVERAGE=16,18,17,17,17;STRAND=+-;AF=1.000;STDEV_LEN=0.000;STDEV_POS=0.000	GT:GQ:DR:DV	1/1:50:0:18
chr1	20965635	Sniffles2.INS.1E5S0	N	TGCCTCAATACCCCTTTCCCTTTCATTTTGTGAATACCCATGAAAGTTAGATCA	60	PASS	PRECISE;SVTYPE=INS;SVLEN=54;END=20965635;SUPPORT=12;COVERAGE=26,24,24,23,21;STRAND=+-;AF=0.500;STDEV_LEN=0.000;STDEV_POS=0.000;SUPPORT_LONG=0	GT:GQ:DR:DV	0/1:60:12:12
chr1	20981521	Sniffles2.DEL.AA0S0	ATACATACATGTATACGCACATACTGTATGTATACATACATACATGTATACGCACATACTGTATGTATACATACATGTATACGCACATACTGTATGT	N	60	PASS	PRECISE;SVTYPE=DEL;SVLEN=-97;END=20981618;SUPPORT=22;COVERAGE=19,21,21,22,22;STRAND=+-;AF=1.000;STDEV_LEN=0.000;STDEV_POS=0.000	GT:GQ:DR:DV	1/1:60:0:22
chr1	20989057	Sniffles2.INS.1E7S0	N	GGAGGGGAGGGGAGGGGAGGGGAGGGGAGGGGAGGGGAGGGGAGGGGGGGAGGGGAGGGGAGGGGGGGGAGGGGAGGGGAGGGGGGGAGGGGAGGGGAGGGGGGAGGGGAGGGGAGGGGAGGGGAGGGGAGG	60	PASS	PRECISE;SVTYPE=INS;SVLEN=132;END=20989057;SUPPORT=10;COVERAGE=20,20,20,20,18;STRAND=+-;AF=0.500;STDEV_LEN=0.816;STDEV_POS=0.000;SUPPORT_LONG=0	GT:GQ:DR:DV	0/1:60:10:10
chr1	21166096	Sniffles2.INS.1E8S0	N	GACTATAGTCTTTTTTTTTTTTTTTTTTTTTTTTTTTGAGACGGAGTCTCGCTCTGTCGCCCAGGCTGGAGTGCAGTGGCGGGATCTCGGCTCACTGCAAGCTCCGCCTCCCGGGTTCACGCCATTCTCCTGCCTCAGCCTCCCAAGTAGCTGGGACTACAGGCGCCCGCCACTACGCCCGGCTAATTTTTTTGTATTTTTAGTAGAGACGGGGTTTCACCGTTTTAGCCGGGATGGTCTCGATCTCCTGACCTCGTGATCCGCCCGCCTCGGCCTCCCAAAGTGCTGGGATTACAGGCGTGAGCCACCGCGCCCGGCC	60	PASS	PRECISE;SVTYPE=INS;SVLEN=319;END=21166096;SUPPORT=10;COVERAGE=16,18,20,20,20;STRAND=+-;AF=0.500;STDEV_LEN=0.753;STDEV_POS=0.000;SUPPORT_LONG=0	GT:GQ:DR:DV	0/1:60:10:10
chr1	21179789	Sniffles2.INS.1E9S0	N	TATATTATATATAATATATTATATATATATTATATATTATATATTATATATAATATATTATATATATTATATAATATATTAATTACATTATATATATTATAATATATATAATATATATATATAATATAATATATTATATATATAATATAATATATATAATATATATTTAATAT	60	PASS	IMPRECISE;SVTYPE=INS;SVLEN=138;END=21179789;SUPPORT=24;COVERAGE=23,24,24,24,24;STRAND=+-;AF=1.000;STDEV_LEN=18.136;STDEV_POS=133.813;SUPPORT_LONG=0	GT:GQ:DR:DV	1/1:60:0:24
chr1	21388450	Sniffles2.DEL.AA1S0	TGCCCGGCCAGCCGCCCCGTCCGGGAGGTGAGGGGCGCCTCTGCCTGGCCACCCCTACTGGGAAGTGGGGAGCCCCT	N	60	PASS	PRECISE;SVTYPE=DEL;SVLEN=-77;END=21388527;SUPPORT=13;COVERAGE=13,13,13,13,12;STRAND=+-;AF=1.000;STDEV_LEN=0.000;STDEV_POS=0.000	GT:GQ:DR:DV	1/1:36:0:13
chr1	21388577	Sniffles2.DEL.AA2S0	TGCCCGGCCAGCCGCCCCGTCCGGGAGGTGAGGGGCGCCTCTGCCCGGCCGCCCCTACTGGGAAGTGAGGAGCCCCTCTGCCCGGCCACCACCCCGTCCGGCCAGCCGCCCCGTCCGGGAGGTGAGGGGCGCCTCTGCCTGGCCACCCCTACTGGGAAGTGGGGAGCCCCT	N	60	PASS	PRECISE;SVTYPE=DEL;SVLEN=-171;END=21388748;SUPPORT=13;COVERAGE=13,13,13,12,12;STRAND=+-;AF=1.000;STDEV_LEN=0.000;STDEV_POS=0.000	GT:GQ:DR:DV	1/1:36:0:13
chr1	21818007	Sniffles2.DEL.AA3S0	GCTGGGATTACAGGTGCACACCACCACGCTCAGCTAATTTTTGTATTTTTAGTAGAGACGGGATTTCTCCATGTTGGACAGGCTGGTCTCAAACTCCTGACCTCAAGTGATCCACCCGCCTTGGCCTCCCAAAGT	N	60	PASS	PRECISE;SVTYPE=DEL;SVLEN=-135;END=21818142;SUPPORT=27;COVERAGE=24,25,25,27,27;STRAND=+-;AF=1.000;STDEV_LEN=0.352;STDEV_POS=11.679	GT:GQ:DR:DV	1/1:60:0:27
chr1	22370178	Sniffles2.INS.1EFS0	N	CCTCCCTCCCTTCCTCCCTCCCTCCCTCCCTTCCTCCCTCCCTTCCTTCCTTCCTTCCTT	60	PASS	PRECISE;SVTYPE=INS;SVLEN=60;END=22370178;SUPPORT=24;COVERAGE=24,23,23,23,23;STRAND=+-;AF=1.000;STDEV_LEN=5.823;STDEV_POS=0.000;SUPPORT_LONG=0	GT:GQ:DR:DV	1/1:60:0:24
chr1	22431279	Sniffles2.INS.1F2S0	N	TATTGTATATATTGAATATATACAATATTGTATATATTGAATATATACAATATTGTATATATTGAATATATACAATATTGTATATATTGAATATATACAATATTGTATATATTGAATATATACAGTATTGTATATATGGAATATATACAGTATTGTATATATTGAATATATACAGTATTGTATATATTGAATATATACAGTATTGTATATATTGAATATATACAGTATTGTATATATTGAATATATACAGTATTGTATATATTGAATATATACAG	60	PASS	PRECISE;SVTYPE=INS;SVLEN=275;END=22431279;SUPPORT=10;COVERAGE=15,15,15,16,17;STRAND=+-;AF=0.667;STDEV_LEN=0.000;STDEV_POS=0.000;SUPPORT_LONG=0	GT:GQ:DR:DV	0/1:22:5:10
chr1	22570497	Sniffles2.INS.1F3S0	N	ATAATAATATTAATAATGATGATGATAACGACACCAACATACTTGAGTTCTTTCATGTCCACGTTCAGCTTCTATGGCTCTGAGGACAGAAGG	60	PASS	PRECISE;SVTYPE=INS;SVLEN=93;END=22570497;SUPPORT=12;COVERAGE=26,24,24,24,24;STRAND=+-;AF=0.500;STDEV_LEN=0.000;STDEV_POS=0.000;SUPPORT_LONG=0	GT:GQ:DR:DV	0/1:60:12:12
chr1	22577991	Sniffles2.INS.1F4S0	N	ATGTGTGCGTGTGTATGTGTGCATGTGTGCGTGAGTGTATGTATGCATGTGTGTGCATGTGCGTAAGTATGTGCATGTGTGTGCATGTGTGCGTGAGTGTATGTGTATGTATGCGTGTGTGTGCATGTGTGCGTGAGTATGTGCATTGAGTGCATGCACATGTGTGCATGAGTATGTATGCGTGTATTCATGTGTGTGCATGTGCGTGAGTGTATGCATGTGTGCATGTATGCGTATGTATGCATGCGTGTGCATGTGTGTGACTATGTATGCATGTGTGTATGTGCATGTGTGTGAGCGTATGTATGCATGTGTGTGCCTGTGTGCGAGTGTACGCATATGTGCGCATGTGTGCGTGAATGTGCATGTGTGCATGTGTGCATTTTTGTATGCATGTGTTTGCGCATGTGTGCGTTGAGTATTGTGCATGTGTGCATGAGTGTATATGTGCATGTGTACGTGTGCATGTGTGCGTGGGTGTATGCATGTGCGTGTGCATGAGTGTATGTGTGCGTTTGTGTGCGTGTGCGTGAGTGTACCAATGTGTGTGCATGAGTGTGTGCATATGTGTGCATGAGTGTATGTGTATGTGCATCTGTGCAGTTGTGTGCATCTGCGTGAGTATGTGCATGTGTGCGTGAGTGTATGTATGCATGTCTATGTATACGTGTGCATGTGTGTATGTGTGCGTGTGTGCATATGTGCGTGAGTGTGCATGTGTGCATGTGTGCATGAGTGTATGTATGCATGTATGTGTGTGCCTGTGTGCATGTGTATGTGTGCCTGTGTGTGTGCCTGTGTGCATGTGCGTGAGTGTATGTGCGTGCGTGTGTGTGTGCAATGTGCGTGTGCATGTGTGTGAGTGTATGCATGTGTGCGTGCACATGTGTGCGAGTGTATGTGTGCATGTGTGCATGAGTGTTCATGTGTGTGCATGTGCATGAGTGTATATATGCGTGAGTGTATGCATGTGTGCGTGTGTGCATGTATGTGCATGTGTGCGTGAGTGTACGCATGTGTGCATGAATGTGTGCATGTGTGCATTTTTGTATGCATGTTTGCGCATGTGTGCGTTGAGTATTGTGCATGTGTGCATGTTTGTGTGCATGTGTATGTGTGCATGTGTGCGTGAGTGTATGCATGTGTGTGCATGTGCCAGTGTAGTGTGCTTGTGTGTGCATGTGTGCATGAGTGTGTGTGCATGTGTGTATGTGTGCATATGTATGCATGTGCATGTGTGCATCTGTGTGTGTGCATGTGTGTGCATGTGTGCGTATGTATGCATGTGTGCGTGAATGT	60	PASS	PRECISE;SVTYPE=INS;SVLEN=1299;END=22577991;SUPPORT=11;COVERAGE=16,16,15,22,24;STRAND=+-;AF=0.733;STDEV_LEN=7.483;STDEV_POS=0.000;SUPPORT_LONG=0	GT:GQ:DR:DV	0/1:9:4:11
chr1	22599638	Sniffles2.DEL.AA5S0	GGAGGGAGGGAAGGAAGGAAAGGAGGGAGGGAGGAAGGAGGGAAGGAAGGAAAGGAGGGAGGGAGGAAGGAGGGAAGGAAGGGAGGGAGGGAAGGAA	N	60	PASS	PRECISE;SVTYPE=DEL;SVLEN=-97;END=22599735;SUPPORT=21;COVERAGE=21,21,19,19,20;STRAND=+-;AF=1.000;STDEV_LEN=0.000;STDEV_POS=0.000	GT:GQ:DR:DV	1/1:58:0:21
chr1	22754842	Sniffles2.INS.1F6S0	N	AGGTGAGGGGCAGGGGAGGGGAGGTGAGGGGCAGGGAAGGGGAGGTGAGGGGCAGGGGAGGGGAGGGCAAGGGAGGTGAGGTGAGGGGCAGGGGAGGTGAGGTGAGGGGCAGGGGAGATAAGAGGCAGGTGAGGTGAGATGAGGGGCAGGTGAGATGAGATGAGGGGCAGGGAAGGTGAGATGAGGGACAGGGGAGGTGAGGTGAGGGACAGGGGAGGTGAGGTGAGGGTCAGGGGAGGTGAAGGGCAGTGAGGTGAGATGAGGGGCAGGGGAGATGAGATGAGGGCAGAGAAGGTGAGATGAGGGATGGGGAGGTGAGGTGAGGGGCAGGGGAGGTGAGGTGAGGGGCAGGGGAGGTGAGGGGAGGTGAGATGAGGGGCAGGTGAGATGAGGGGCAAGGGAGGTGAGATGAGGGGCAGGTGAGGTGAGATGAGGGGCAGGTGAGGTGAGACGAGGGGCAGGTGAGGTGAGACGTGGGGCAGGTGAGGTGAGGGACAGGGGAGGTGAGGTGAGGGGCAGGGGGAGGTGAGGTGAGGGACAGGTGAGGTGAGGGGCAGGGGAGGTGAGGCAAGGGTCAGGGAAGCTGAGGCGAGGGGCAGGGGAGGTGAGGTGAGGGGCAGGGGAGGTGAGGGGCAGGGGAGGT	60	PASS	PRECISE;SVTYPE=INS;SVLEN=643;END=22754842;SUPPORT=21;COVERAGE=22,21,21,21,21;STRAND=+-;AF=1.000;STDEV_LEN=11.561;STDEV_POS=0.000;SUPPORT_LONG=0	GT:GQ:DR:DV	1/1:58:0:21
chr1	22950448	Sniffles2.INS.1F8S0	N	TGCAGTGGTGCAATCACAGCTCACTGCAGCCTCGACCTCCAGAGTTCAAGCAATCCTCCCACCTCAGCCTCCCCAGTAGCTGGGATTATAGGCACACACCACCAAACCTCTAATTTTTGTATTAGAGATGTATTAGAGATGAGGGCTCACTCTACAGAAGATACAAAAGTTAGCCAGGTTTGGTGGTGTGTGACTATAATCCCAGCTACTGGGGAGGCTGAGGTGGGAGGATTGCTTGAACTCCGGAGGTCGAGGC	60	PASS	PRECISE;SVTYPE=INS;SVLEN=256;END=22950448;SUPPORT=30;COVERAGE=28,30,30,29,29;STRAND=+-;AF=1.000;STDEV_LEN=0.000;STDEV_POS=0.000;SUPPORT_LONG=0	GT:GQ:DR:DV	1/1:60:0:30
chr1	23392406	Sniffles2.INS.1FCS0	N	CATACACACACACTCCACACATCATACACACACACTCCACACATCATACACACACACTCCACACATCATACATAAAACACACTCCACACATCATACACACCACACACACTCCACACATCGTACACAAAACACACTCCACACATCATACACAAAACACACTCCACACATCATACACAAAACACACTCCACACATCATACACACCACATACACTCCACACATCATACACACACACTCCACACATCATACACACACACTCCACACGTCATACACACACACACACTCCACACATCATACACAATACACACTCCACACATCATACACAATACACACTCCACACATCATACACACACACTCCACACATCATACACAATACACACTCCACACATCATACACAAAACACACTCCACACATCATACACACACACTCCACACATCATGCACAATACACACACACTCCACAATACACACACACTCCACACATCATACACACACACTCCACACATCATACACACACACACACTCCACACATCGTACACACACACATTCCACACATCATACACACACTCCACACACTATACACACCATACACACATTCCTTACATCATACGCACCACACACACTCCACACATCATACACACACACATACTCCACACATCATACACACACACTCCACACATCATACACACACACTCCACACATCATACACAATACACACATACTCCACACATCATACACACTGCACACACACTCCACACATCATACACACCACGCACACTCCACACATCATACACACACTCCATACATCACACACTCCACACATCACACACTCCACACATCATACACACATACTCCATAAATCATACACAATACACACACACTGCACACATCATACACACCACAAACACTCCACACATCAGACAACACACTCCACACATCATACACAATACATACATACTCCACACATCATACACAGTGCACACACACTCCACACATCATACACACACACTCCACACGTCATACACAAACACACTCCACACATCATACACACACACACTCCACACATCATACACACACTCCATACATTATACTCACCACACATACTCCACACATCATACACACACTCCATACATTATACTCACCACACATACTCCACACATCATACACACACACTCCACACATCATACACAATACACACACACTCCACACATCATACACACCCACTCCACACATCATACACACACACACACTCCACACATCATACACACACACGCACTCCACACATCATACACACATACACACACTCCACACCTCATACACATACTCCATACATC	60	PASS	PRECISE;SVTYPE=INS;SVLEN=1331;END=23392406;SUPPORT=16;COVERAGE=22,21,20,16,16;STRAND=+-;AF=0.800;STDEV_LEN=11.224;STDEV_POS=0.000;SUPPORT_LONG=0	GT:GQ:DR:DV	1/1:4:4:16
chr1	23495230	Sniffles2.INS.1FFS0	N	GAGTAACAGGCTTAGGACAATTACGATGTGAGGAGTAATAGGCCTAGGACAATTACGATGTGAG	60	PASS	PRECISE;SVTYPE=INS;SVLEN=64;END=23495230;SUPPORT=18;COVERAGE=29,27,28,28,29;STRAND=+-;AF=0.643;STDEV_LEN=0.000;STDEV_POS=0.000;SUPPORT_LONG=0	GT:GQ:DR:DV	0/1:49:10:18
chr1	23703678	Sniffles2.DEL.AA9S0	AAATACATATATAATATATAAATATATATTACATAAATACATATGTAATATATAAATATATA	N	60	PASS	PRECISE;SVTYPE=DEL;SVLEN=-62;END=23703740;SUPPORT=13;COVERAGE=26,26,26,26,25;STRAND=+-;AF=0.500;STDEV_LEN=0.000;STDEV_POS=0.000	GT:GQ:DR:DV	0/1:60:13:13
chr1	23710866	Sniffles2.INS.201S0	N	TGGATTCAGGTTCGTGAAGGAACTGTGTTAGACTATATACATCCCTCCTGGATTCAGGTTCGTGAAGGAACTGTGTTAGACTATATACATCCCTCC	60	PASS	IMPRECISE;SVTYPE=INS;SVLEN=96;END=23710866;SUPPORT=16;COVERAGE=28,28,27,27,27;STRAND=+-;AF=0.593;STDEV_LEN=0.316;STDEV_POS=26.349;SUPPORT_LONG=0	GT:GQ:DR:DV	0/1:60:11:16
chr1	23710949	Sniffles2.INS.202S0	N	TATACATCCCTCCTGGATTCAGGTTCGTGAAGGAACTGTGTTAGACTATATACATCCCTCCTGGATTCAGGTTCGTGAAGGAACTGTGTTAGACTGACATCCCTCTTGGATTCAGGTTCGTGAAGGAACTGTGTTAGACTGTATA	60	PASS	PRECISE;SVTYPE=INS;SVLEN=145;END=23710949;SUPPORT=11;COVERAGE=28,27,27,27,27;STRAND=+-;AF=0.407;STDEV_LEN=0.535;STDEV_POS=2.646;SUPPORT_LONG=0	GT:GQ:DR:DV	0/1:60:16:11
chr1	23837096	Sniffles2.INS.204S0	N	GGAAAGGAGGGAAGGAAGTGCTGGGAAGGGAAGAGCATGGTCCCTATAAATGATAA	60	PASS	IMPRECISE;SVTYPE=INS;SVLEN=56;END=23837096;SUPPORT=23;COVERAGE=23,22,22,22,23;STRAND=+-;AF=1.000;STDEV_LEN=0.000;STDEV_POS=63.625;SUPPORT_LONG=0	GT:GQ:DR:DV	1/1:60:0:23
chr1	24011013	Sniffles2.INS.209S0	N	CTCCCCTCCTCTCCCCTCCCCTCCCCTCCCTTCTCCTCTCCTCCCCTCCCCTCCCCTCCCCTCTCCTCCCCTACTCTCCCCTCCCCTCCCCTCCCTTCTCCTCTCCTCCCCTCCCCTCTCCTCCCCTACTCTCCCCTCCCTTCTCCTCTCCTCCCCTCCCCTCCCCTCTCCTCTCCTCCCCTCCCCTCCCCTCTCCTCTCCTCCCCTCCCCTCTCCT	60	PASS	PRECISE;SVTYPE=INS;SVLEN=217;END=24011013;SUPPORT=15;COVERAGE=15,15,15,15,16;STRAND=+-;AF=1.000;STDEV_LEN=0.500;STDEV_POS=0.000;SUPPORT_LONG=0	GT:GQ:DR:DV	1/1:41:0:15
chr1	24076496	Sniffles2.DEL.AABS0	CCCTAATGTTTCTTTTTTTTTTTTTTTTTTTTTTTTGAGACGGAGTCTCGCTCTGTCGCCCAGGCTGGAGTGCAGTGGCGGGATCTCGGCTCATTGCAAGCTCCACCTCCCGGGTTCACGCCATTCTCCTGCCTCAGCCTCCCAAGTAGCTGGGACTACAGGCGCCCGCCACTACGCCCGGCTAATTTTTTGTATTTTTAGTAGAGACGGGGTTTCACCGTTTTTAGCCGGGATGGTCTCGATCTCCTGACCTCGTGATCCGCCCGCCTCGGCCTCCCAAAGTGCTGGGATTACAGGCGTGAGCCACCGCGCCCGGC	N	60	PASS	PRECISE;SVTYPE=DEL;SVLEN=-317;END=24076813;SUPPORT=19;COVERAGE=19,18,19,18,19;STRAND=+-;AF=1.000;STDEV_LEN=0.000;STDEV_POS=0.000	GT:GQ:DR:DV	1/1:52:0:19
chr1	24212086	Sniffles2.INS.20BS0	N	CAGGTAGTGATAGAGGTGGTGATGGAGGTGGTGAGGGTGATGGAGGTAGTAATAGAGGTGGTGATGGAGATGGTGAGGGTGATGAAGGTGGTGATGGAGGTGGTGTGAGTGATGGAGGCAG	60	PASS	IMPRECISE;SVTYPE=INS;SVLEN=167;END=24212086;SUPPORT=22;COVERAGE=25,25,26,26,23;STRAND=+-;AF=0.846;STDEV_LEN=23.776;STDEV_POS=30.812;SUPPORT_LONG=0	GT:GQ:DR:DV	1/1:21:4:22
chr1	24345044	Sniffles2.INS.210S0	N	CCTCCACACCTGTGCCCCTCCACACCTGTGTCCCCTCCACACCTGTGCCCCTCCACACCTGTGCCCCCTCCATACCTGTGCCCCTCTACACCTGTGCCCCTCCACACCTGTGCCCCCTCCACACCTGTGCACCTCCACACCTGTGCCCCTCCACACCTGTGCCCCCTCTACACCTGTGTCCCTCCACACCTGTGCCCCCTTTACACCTGTGCCCCTCCACACCTGTGCCCCCTCTACACCTGTGCCCCCTCCACACCTGTGCCCCCTCTACACCTGTGCCCCTCCACACCTGTGCCCCCTCCACACCTGTGCA	60	PASS	IMPRECISE;SVTYPE=INS;SVLEN=247;END=24345044;SUPPORT=19;COVERAGE=17,19,19,19,20;STRAND=+-;AF=1.000;STDEV_LEN=34.823;STDEV_POS=35.705;SUPPORT_LONG=0	GT:GQ:DR:DV	1/1:52:0:19
chr1	24345227	Sniffles2.INS.211S0	N	CCTCCACACCTGTGCCCCCTCCACACCTGTGCCCCCTCCACACCTGTGCGCCTCCACACCTGTGCCC	60	PASS	PRECISE;SVTYPE=INS;SVLEN=67;END=24345227;SUPPORT=11;COVERAGE=17,19,20,20,20;STRAND=+-;AF=0.550;STDEV_LEN=0.378;STDEV_POS=0.000;SUPPORT_LONG=0	GT:GQ:DR:DV	0/1:59:9:11
chr1	24531104	Sniffles2.INS.213S0	N	AACTTATAATGAGTTCTTTTTTTTTTTTTTTTTTGAGACGGAGTCTCGCTCTGTCGCCCAGGCCGGACTGCGGACTGCAGTGGCGCAATCTCGGCTCACTGCAAGCTCCGCTTCCCGGGTTCACGCCATTCTCCTGCCTCAGCCTCCCGAGTAGCTGGGACTACAGGCGCCCGCCACCGCGCCCGGCTAATTTTTTGTATTTTTAGTAGAGACGGGGTTTCACCTTGTTAGCCAGGATGGTCTCGATCTCTTGACCTCATGATCCACCCGCCTCGGCCTCCCAAAGTGCTGGGATTACAGGCGTGAGCCACCGCGCCCGGCC	60	PASS	PRECISE;SVTYPE=INS;SVLEN=322;END=24531104;SUPPORT=11;COVERAGE=21,23,23,23,26;STRAND=+-;AF=0.478;STDEV_LEN=0.488;STDEV_POS=0.000;SUPPORT_LONG=0	GT:GQ:DR:DV	0/1:60:12:11
chr1	24602305	Sniffles2.DEL.AADS0	AAGAATATGAATATTATCCTGTAATCCCAGCACTTTGAGAGGCCGAGGCGGGCGGATCACGAGGTCAGGAGATCGAGACCACGGTGAAACCCCGTCTCTACTAAAAATACAAAAAATTAGCCGGGCGCAGTGGTGGGCGCCTGTAGTCCCAGCTACTCGGGAGGCTGAGGCAGGAGAATGGCGTGAACCCGGAAGGCGGAGCTTGCAGTGAGCGGAGATCGCGCCACAGCACTCCCGCCTGGGCGACAGAACGAGACTCCATCTCAAAAAAAAAAAAAAAAAAAAA	N	60	PASS	PRECISE;SVTYPE=DEL;SVLEN=-286;END=24602591;SUPPORT=11;COVERAGE=23,22,24,25,25;STRAND=+-;AF=0.458;STDEV_LEN=0.000;STDEV_POS=0.000	GT:GQ:DR:DV	0/1:60:13:11
chr1	24614775	Sniffles2.INS.214S0	N	GAGTTAATTTTTTTTTTTTTTTTTTTTTTTTTGAGACGGAGTCTCGCTCTGTCGCCCAGGCCGGACTGCGGACTGCAGTGGCGCAATCTCGGCTCACTGCAAGCTCCGCTTCCCGGGTTCACGCCATTCTCCTGCCTCAGCCTCCCGAGTAGCTGGGACTACAGGCGCCCGCCACCGCGCCCGGCTAATTTTTTGTATTTTTAGTAGAGACGGGGTTTCACCGTGTTAGCCAGGATGGTCTCGATCTCCTGACCTCATGATCCACCCGCCTCGGCCTCCCAAAGTGCTGGGATTACAGGCGTGAGCCACCGCGCCCGGCC	60	PASS	PRECISE;SVTYPE=INS;SVLEN=320;END=24614775;SUPPORT=11;COVERAGE=23,24,23,23,24;STRAND=+-;AF=0.478;STDEV_LEN=0.816;STDEV_POS=0.000;SUPPORT_LONG=0	GT:GQ:DR:DV	0/1:60:12:11
chr1	24634838	Sniffles2.INS.215S0	N	TCTGTAATCCCAGCACTTTGGGAGGCCAAGACGGGAATATCACTTGAGGTCAGGAGTTCAAGACCAGCCTGGCCAACATGGTGAAACCCCATCTCTAATAAAAATACAAAAATTAGCCTGGCATAATGCCGCATGCCTGTAATCCCAGCTTTGCTCGGGAGGCTGTGGCAGGAGAATTGCTTGAACCCGGGAGCCGGAGGTTGCAGTGAGCCGAGATCATGCCACTGCACTCCAGCCTGGGCAACAGAGTGAGACTCCATCTAAAAAAAAAAAAGAAAAGAAAAAAAATGCAGCCAGGCACGGTGGCTTACA	60	PASS	IMPRECISE;SVTYPE=INS;SVLEN=312;END=24634838;SUPPORT=24;COVERAGE=26,28,28,28,28;STRAND=+-;AF=0.857;STDEV_LEN=0.289;STDEV_POS=31.739;SUPPORT_LONG=0	GT:GQ:DR:DV	1/1:26:4:24
chr1	24730355	Sniffles2.INS.216S0	N	GGGGGGAGGAGGGGAGGAGGGGAGGGGGAGGGGGAAGGAGAGGAGGGAGGGGGAAGGGGGGAGGAGGGGAGGGGGGAGGGGGAAGGGGAGGAGGGGAGGGGGAAGGGGAGGAGGGGGAGGGGAGGAGGGGAGGGGGAAGGGGAGGAGGGGAGGGGGAAGGGGAGGAGGGGAGGGGGAGGGGGGAGGGGGAGGGGAGGAGGGAGGGGGAAGGGGAGGAGGGGAGGGGAAGGGGAGGGGGAGGGGAGGGGAGGGAGGGGGAGGGGAGGGGGAGGGGAGGGGGAGGGGAGGGGAGGGAG	60	PASS	IMPRECISE;SVTYPE=INS;SVLEN=299;END=24730355;SUPPORT=13;COVERAGE=12,13,13,13,12;STRAND=+-;AF=1.000;STDEV_LEN=29.466;STDEV_POS=8.295;SUPPORT_LONG=0	GT:GQ:DR:DV	1/1:36:0:13
chr1	24799916	Sniffles2.DEL.AAFS0	GGGGGGGGGTCAGCCCCCCCACCTGGCCAGCCGCCCCGTCTGGGAGGTGAGGGGCGCCTCTGCCCGGCCGCCCCTACTGGGAAGTGAGGAGCCCCTCTGCCCGGCCAGCCGCCCCGTCCGGGAGGGAGGTGGGGGGGTCAGCCCCCTGCCCGGCCAGCTGCCCCGTCTGGGAGGTGAGGGGCGCCTCTGCCCGGCCGCCCCTACTGGGAAGTGAGGAGCCCCTCTGCCCGGCCAGCCGCCCCGTCCGGGAGGGAGGTGGGGGGGGTCAGCCCCCCGCCCGGCCAGCCACCCCGTCC	N	60	PASS	PRECISE;SVTYPE=DEL;SVLEN=-296;END=24800212;SUPPORT=14;COVERAGE=21,21,20,22,20;STRAND=+-;AF=0.667;STDEV_LEN=0.354;STDEV_POS=0.000	GT:GQ:DR:DV	0/1:30:7:14
chr1	24875331	Sniffles2.DEL.AB3S0	TGCAGTTCCTCCGGGCTAGCTGTCTCAGTGGTCACTTCGCCCCCAGACAGGTAGCTTCTGCCCACTTCTCTCATGGGGCAGCCAAGTGTTACTACCTCTGGCCCCGGCCTGGAATAAGAGGACCAGCAGGCCGTGGGAAACCTCAGCTCTAATACCAGGCTGCTTCTGGACAGTCCTTTCTGGGTGTGGATAAAGACCAGGCTTGTGCCCTCTGGGGACCGTTCAAAGCAGTCTTCAGGGTCGGACCTCAGACTCATCCCTGTGATGATTGTTTCAGGTCCTAGCGAGTTACTTTCCCAACCTGTGAGCTTCTGCAACTGTGTTTTTTTGTTTTTTGTTATTGTTGTTTGTTTGTTTTAATATTTTTTTCTTTTCTTTTTTTTTTGAGACAGAGTCTTGCTCTGTTGCCCAGGCTGGAGTGCAGTGGTGCGATCTCGGCTCACTGCAACCTCCACCTCCTGGGTTCAAGCGATTCTTCTGCCTCAGCCTCGCGAGTAGCTGGGATTACAGACGTGTGCCACCACACCAGCTAATCTTTGTATTTTTAGTAGAGACAGGGTTTCGCCATGTTGCCCAGACTAGTCTCAAACTCCTGACCTCAAGTGATCCACCCACCTCGACCTCCCAAAGTGTTGGGACTACAGGGGTGAGCCACTGTGCCTGGCCATGCAACTGTGTTTTAATCACCTTTGTGTTCCCAAGGCCCTGACATGGAACAAGCACCCAGTAAGTATTTGAATGAATGAGCAAATGAAAGGCCAGGAAGGGAGAGCCTTTATTTTGAAGCCTGCCCGCCGGGCTGCCCTTGGGAAAGCCACTTTCTGCAAAAGTCACAGGAGCAAATGAGACAAAGATGCAAAATTGCTCTGCCTGAGCTGTGAGGGCTTAACTGTGAATGTCTTTAGGTGACCTTCTTGGAGACCTCAAGACCACCCCTCTGTGACTTGGTTCAGGCTGCCCTGCTGTGATGCCTGCTGGGGCCAAGGCCTGGATCCCTGGGTGGGGTGGGGTGGGGTGGGGCGGGGCGGGGAGGGGCGGGGCGGGGCGGGGCAGGAGTGGCAGCAGGAAGGATCCGGCTGAGACTTGCCCTGGGGGGCCAGGGAAGGAGGGTGGCAGGAGGCAGAATCCACAAATGAAGTAGATCTGGAGCCAGGCAGATCAGCCCTTAGATATAATCTCAGAAGGGGTTGGGAGAATGGAAGGATTTTGTTGAGGATGGAGTGAGAGGGTTGGAGGGTTGGGTATGTTCCTGAGCATATTTCCCTGTCTATGGGGCCATTCAGAGAGAAGCCCACGTGCTCCAGGCCAGTGGTGGAGCCTTCAACGTGGAGCTGGAAGACCTGGGCTCGAGTCCCACCTCTGCCATGTCCCATCCTCCCTCATGACTCCCAGTAGTTACCGCCTTCTCTGGGCCTCAGTTTCCCCAACTGGAAATTAAAGAAAATTACCCTGTTCCTGCATCAGATGGTTGGTTGTGGATATCACTGAAATCTCCTCACGTGGTATTGAGCCGCTGCTCTTGGCCAGACACAGAGCAATTTACATGAAATGATTTTCGAAGTCTGGTCCGGGGACCAGCAGTGTCAGCATCACTTGGGAACTTTGTCAGAAATGCAAATTATCGGGCTCCACCCCAACTACTCTAGACCCAAAAACAATTTTTATTTTTATTTTTATTTACTTTTTAGGATGGAGTCTTGCTCTGTCACCCAGGCTGGACTGCAGTGGTGCAATCTCAGCTCACTGAAACCTCTGCCTCCTGGGTTCAAGCGATTCTCCTGCCTCAGCCTCCTGAATAGCTGGGATTACAGGCA	N	60	PASS	PRECISE;SVTYPE=DEL;SVLEN=-1814;END=24877145;SUPPORT=13;COVERAGE=27,28,29,27,32;STRAND=+-;AF=0.464;STDEV_LEN=1.512;STDEV_POS=0.000	GT:GQ:DR:DV	0/1:60:15:13
chr1	25044972	Sniffles2.INS.218S0	N	AAGAAGGAAGGGAGGGAGGAAGGAAGGAAGAAAGGAAGGAAAGGAGGGAAGGAGGGAGGAGGGAGGGGAGAGGGAGGGAGGGAAGGAGGGAGGGGGGAGGGAGGG	60	PASS	PRECISE;SVTYPE=INS;SVLEN=105;END=25044972;SUPPORT=19;COVERAGE=19,19,19,19,20;STRAND=+-;AF=1.000;STDEV_LEN=0.467;STDEV_POS=0.000;SUPPORT_LONG=0	GT:GQ:DR:DV	1/1:52:0:19
chr1	25054266	Sniffles2.INS.219S0	N	CTTCCTTCCTTCCTTCCTCTCTCCCTCCCTCCCTCCCTTACTTCCTCCCTCCCTCCCTCCCTCCCTTCCCTTTCCTCCCCTCCCCCTCTCCTTCCTTTTTTCCTTCCTCTCTCCCTCCCTTCCTCCCTCCCTTCCTCCCTCCCTTCCTCCCTCCCTTCCTCCCTCCCTTCCTCCCTCCCTTCCTCCCTCCCTTCCTCCCTTCCTTCCTCCTTTCCCTTTCCTCCCCTTCCCTCCCCCCTCCTCCTTTCTCCTTCCTTCCTTCCTCCATCCTTCCCTTCCTCTCTTCCCTTTCCTCCCCTCCTCTCCCCCTCTCCTCCCTTCTC	60	PASS	PRECISE;SVTYPE=INS;SVLEN=323;END=25054266;SUPPORT=17;COVERAGE=18,17,17,17,17;STRAND=+-;AF=1.000;STDEV_LEN=0.707;STDEV_POS=0.000;SUPPORT_LONG=0	GT:GQ:DR:DV	1/1:47:0:17
chr1	25108873	Sniffles2.INS.21AS0	N	AAGATGGAAGGAAGGACGGAAGGAAGGATGGAAGGGCGGGAGGGAGGGAGAGAGGGAGGGAGAGAGGG	60	PASS	PRECISE;SVTYPE=INS;SVLEN=68;END=25108873;SUPPORT=23;COVERAGE=24,23,23,23,22;STRAND=+-;AF=1.000;STDEV_LEN=0.000;STDEV_POS=0.000;SUPPORT_LONG=0	GT:GQ:DR:DV	1/1:60:0:23
chr1	25166876	Sniffles2.DEL.AB4S0	AGAAAGGAAGGAAGGAAGGAAGGAGGGAAGGGAGGGAGGGAGGGAGGGAGGAAGGAAGGACGGAAGGGAGGGAGGGAGGGAGGG	N	60	PASS	PRECISE;SVTYPE=DEL;SVLEN=-84;END=25166960;SUPPORT=10;COVERAGE=16,16,16,16,16;STRAND=+-;AF=0.625;STDEV_LEN=0.000;STDEV_POS=0.000	GT:GQ:DR:DV	0/1:32:6:10
chr1	25529500	Sniffles2.INS.21CS0	N	TGTTTGTATTGTGTGTATGAGGGTTGTGTGCTGTGTGTTGTGTATATATTGTATGTGTTATGTGTATGTATGTCGTATGAGTGTATTCTGTATATGTGTTTTGTGTGGTCTATTATGTGTGTGGCATGTGTTGTGTATGTGTGTTGTGTGTGATGTGTTGTATGTGTGTTGTGCATATATGTTGTTTCTGTGTATGTATGTTATGTGTATGTGTATGTTGTGTTGTATGTATGGGTTGTGCCTATGTGCTGTGTTGTGTGCTGCATGCATGTTTGTGTGGTGTGTGTATTTAGGTTGTGTGCTATTTATGTGTCTATATTGTATGTGTTGTATGTGTGTTGTATGTATGTGTAGTGTATGTGTGTTGTGTGTGATGTGTATATGTGGTGTGTGTATGTCTGTTATGTGTATGTATGAGTGTATGTGTGTTGTGTGTGTTGTGTATATGTGTTGTGTGTGTTGTGTATGTGTGTTGTGTGAGTTGTGTTGTGTATATGTGGTGTGAGTTGTGTTGTGTCATGTATGTGTGCATTGTGTATAGGTGTTGCATGTGTGTTGTGTTGTGTGTATGTGTTGTGTTGTGTATATGTGGTATGTGAATGTGTATGTTGTATGTTGTGTTGTATGTATATGTGTTATGTATATGTGATGTGTGTGTTGTGTATATGCTGGGTGTGTGTGTACATGTGTGTATGTGTGTTGTATGTATGTGTGTATGCATGTGTGTTGCGTATATGTGGTATGTGTGCATGTGTGTTGTCATGTGTATGTGTGTTGTGTATATGTGTGTGTTGTGTATATGTGTTGTGTGTATGTGTATCGTGTTGTGTGTATGTGTTATGTTGTGTATATGTGGTGTGTGAATGTGTGTTGCGTGTATGTGTATGTTGTCTGTTTCGTGTGTGTATACGTGGTGTGTGTGTGTTGTGTTGTGTATATGTGTTGTGTGTGTTGCGTGTATGTGTTGTG	60	PASS	PRECISE;SVTYPE=INS;SVLEN=969;END=25529500;SUPPORT=19;COVERAGE=23,19,19,23,23;STRAND=+-;AF=1.000;STDEV_LEN=0.944;STDEV_POS=0.000;SUPPORT_LONG=0	GT:GQ:DR:DV	1/1:52:0:19
chr1	25768268	Sniffles2.INS.21ES0	N	TCCACACTCCCCTCACACACACCCCCACACACATTACATACACTCTCCCTACACACACTCCCTCACACACACAGACCCACACACCCACACTCCCC	60	PASS	PRECISE;SVTYPE=INS;SVLEN=95;END=25768268;SUPPORT=26;COVERAGE=28,27,27,27,27;STRAND=+-;AF=0.963;STDEV_LEN=0.000;STDEV_POS=0.000;SUPPORT_LONG=0	GT:GQ:DR:DV	1/1:60:1:26
chr1	25902095	Sniffles2.INS.220S0	N	TAAATAACACCAAGGCCGGGCACGGTGGCTCACGCCTGTAATCCCAGCACTTTGGGAGGCCGAGGCGGGCGGATCACGAGGTCAGGAGATCGAGACCATCCCGGCTAAAACGGTGAAACCCCGTCTCTACTAAAAATACAAAAAATTAGCCGGGCGTAGTTGCGGGCGCCTGTAGTCCCAGCTACTTGGGAGGCTGAGGCAGGAGAATGGCGTGAACCCGGGAGGCGGAGCTTGCAGTGAGCCGAGATCCCGCCACTGCACTCCAGCCTGGGCGACAGAGCGAGACTCTGTCTTAAAAAAAAAAAAAAATAAATAAATAAATAAATAAATAAA	60	PASS	PRECISE;SVTYPE=INS;SVLEN=333;END=25902095;SUPPORT=24;COVERAGE=23,24,25,25,25;STRAND=+-;AF=0.960;STDEV_LEN=1.758;STDEV_POS=0.000;SUPPORT_LONG=0	GT:GQ:DR:DV	1/1:56:1:24
chr1	25941917	Sniffles2.DEL.AB7S0	CAAATCTTCTACTTCTGAAAGTCTTCCAATGAAAAAGAGAAGCATATCTATGTACCCATATTGGTAAAGTATCTGACCTTTAGGGATAAAGGGGCTGGGCTAGGTGGCTCACACCTGTAATCCCAGCACTTTGGGAGGGTGAGACAGGCAGATCACCTGAGGTCAAGAGTTCGAGACCAGCCTGGCCGACATGGTGAAACACCATCTCTACTAAAAATACAAAAATCAGCTAGGCATGGTGGCAGGTGCCTGTAATCCCAGCTACTCGGGAGGCTGAGGCAGGAGAATCGCTTGAACCCAGACAGCGGAGGTTGCAGTGAGCCGAGACTGTGCCACTGCACTCTAGCCTAGGGGATCGAGTGAGACTCTGCCTCCAAAAAAAAAAAAAAAAAGGATAATAGTCAGCAATCAAAGTTTCCAGAAATAAAGGACTGAGACACAGACTGCATCAGATCTTCAACTGACAGAACTGCATGCTAGAAGACAAAGGAGTGAGGTCTTCAATATTCTGAGGGAAAAAATAGGAATTTGTACCTAGAATCCTCTACTCAGCCAAATTAGCATGTGCAAACCATGTTGACTGAATTGAATTGGCCAGGGAGATGTGTTCCTTAGGAAGTCTTCTGTGTTAAGAGGGAACCAGGGTGCACAATGAGGCCTGATAGGTGATACATAGAAGAGAAGTAAAACTAA	N	60	PASS	PRECISE;SVTYPE=DEL;SVLEN=-693;END=25942610;SUPPORT=13;COVERAGE=30,29,26,25,24;STRAND=+-;AF=0.481;STDEV_LEN=0.000;STDEV_POS=0.000	GT:GQ:DR:DV	0/1:60:14:13
chr1	26133605	Sniffles2.DEL.AB9S0	CCTGTAATCCCAGCTACTTGGGAGGCTGAGGCAGGAGGATCGCTTGAGCCCAAGAGTTAGAGGAGTAGTAGATGAATCCACTATTTTTTTTTTTGAGACGCAATGGCATGATCTCGGCTCACCACAACCTCCGCCTCCCGGGTTCAAGCGATTCTCCTGCCTCAGCCTCCTGAGTAGCTGGGATTATAGGTGCGCACCACCACGCCTGGCTAATTTTTTTTTTTTTTTTTTTTTTTTTAGTAGAGATAGGGTTTCACCATGTTGGTCGGGCTGGTCTCGAACTCCTGACCTCATGATCCGCTCGCCTCAGCCTCCCAAAGTGCTGGGATTACAGGCATGAGCCACCATGCCCGACTGAATCCACTATTTTAATTGGAGACTTTAACACCTCTCTGTCAGACATGGACAGATCCAGCAGGCAGAAAATCGGTAAGGACATAGTTGAACTCAACAACACTTCAATCAACTGGATATGATTGACATCTATAGACTTCTTCATCCAATAACAGCAGGTTACACACTCTTATCAGCTTACATGGAACATTCACCAAGATTAACCACATTCTGGGTCATAAAACACACCTCTACAAATTTAAAAGAATAGAAATCACATAATGTGTGCAAATTCAGACCACAATGGAATTAAACTAGAAACATGAACAGAATGGTACCTGGAAAATCCCCCAAATACTTGGAGATTGAAACAACACACTTTTAAATAACACACGCAAAAAAGAAACTTCAAAAGAATTTTAAAAATATTTTGAACTAAATGAAAATGAAATATAATTTATCAAAATTTGAGGGATGCAGTGAAAGCAGTGCTTAGAGGGAGATTTGTGGCATTGTTAGAAAGAATAAAAATCTAAAATCAATAGTCTAATCTTCCACTTTAGTAAACTAGAAAAAGAAGAGCAAATTAAATCCAAAGTAAGCAAAAGAAAAATAATAAAAATTGGAGCAGAAATCAGTAAAATTGAAAACAGAAAATCAACAGACAAAATCAATGAAACCAAAATCTAGTACTCAAAAGATCAATAAAATCAACAAACCTCTAACCTGGCTAACTAAGAAAAAAAGAAAGAAGGCCAGCCATGGTGACTCACGCCTATAACCCCAGCACTTTGGGAGGCTGAAGCGGGTGGATCACTTGAGCCCAGGAGTTTGAGACCAGCCTAGATAACATGGTGAAACCCCATTTCTACCAAAAATACAAAAAAAATTTAGCCAGACGTGGTGGTGTGCACCTGTAGTCCCAGCTACTAGGGAGGCTGAGGTGGGAGAATCACTTGAACCCAGGAAGCAAAGGTTTCAGTGAGCGGAGATCATGCCACTGCACTCCAGCCTAGGTGACAGAGTGAGACCCTGTCTCAAAAAAAAAAAAAAAAAAAAAACCAGAAAGAAAGAAAAAGAAAAGAAAGAAGACACAAATTTCTAATATCAGAAATAAAAGAGGGGACATCACTACAGACCCCATGGACATCAAAAGGAGAATAAAGGAACATTATGAACAACTCTATCCCCACAAGTTTGGTAACCTAGATAAAGGGGCCAATTCCTTGAAAGATATAATCTGCCAAAATTCATACAAGAAGAAACACAGTCTGAATAGGCCTATATTTATTAAAGAAATTGAATCAATAAATAGTAACCTTCAAAACAGAATTCATCAGCCCAGATGGTTTCACCAGTGAATTCTACCAAATGTTTAAGGAATAAATTATACGAACTCTCTACAAACTCTTCCAAAAAATTGAAGCAGAGGAAATACCTCTTAACTCATTCTATGAGGCCAGCATTACCTTAATACCGCTCCCTCATGAACATAGATGCAAAAATTCTCAACAAAATATTAGCAAATTGAATCCAACAATGTATAAAAAAGAATTACATGCCATGACCAAGTGGGATTTATCCCAGGTATGAAGGCTGGTTCAATATTAGAAAATCAATTAATTCAATCTATCACATCAATGAGCCATACAAGAAAAATCACAGTATCATGTCAATAGATACAGAAAAATCATTTGACAAAATCCAACACACATTCATGATTTTTAAAAAAGCTCTCAGAAATGGAATAGAAGGCATCACTGCTTTTTAGCATTATACTAGAAGCCCTAGGTATTACAATAAAACAAGAAAATGAAATGAAAGCATACAGATTTGGAAGAAAGAAATAAAACCATTTGTTTACAGATGACATGATTGTCTATGTAGAAAAATCCAAAAGAATCATCAGCAACAACAAAAACTCCTAGAACTAATTAGCAGTTATAGCAATGTTGTAGAATACAAGATTAATGTACAAAAGTCTATCAGAAATAAGCAAGCAGAATTTGAAAATAAAGATGCATTACTATTTACATTAAGTTGTACAAATTAAGTGTATAAATTACATTAAATTGATGTAAGTTGTTTACTCAAAAAAGCCACTTAGGTATAAATCTAACAAAATGTATACAAGACTTACATGAAGAAAACTACAAACCTCTGAGGAAAAATATCAAAGAAGTTGGCCAGGCATGATGGCTCACACCTGTAATCCCAGCACTTTGGGAGGCCAAGGCAGGCGGATCATGAGGTCAGGAGTTCAAGACCAGCCTGACCAACATGGTGAAATCCCCGTCTCTACTAAAATTACAAAAATTAGCCAGGTGTGGTGGTGCACGCCTGTAATCCCAGCTTCTCGGGAGGCTGAGGCAGGAGAATTTTGCAGAGGCAAAAGACCCGGAATAGCCAACTCAAAATTGAACAAAGAAGAATGAAGTCAGAGTACAGACACTACCCAATCTCAAGACTTAACGATCAGCCTACAGTAATCAGGACAGTGTGGTATTTGCAAAAGAATAAACAAATAGATCTATGGAACAAAATAGAGAGCCTAGAAATAGACCTATATAATACCATCAACTGAATTTGACAAAGGTAACAAAAGCAATACAATGGAGCAAAGACAGTCTTCTCAACAAATGGTGCTGGAACAACTGGGCCTCTACATGAAGAAAAAAAAGAATCTAGACAGAGACCTTATATACTTCCCAAAAATTAACTCAAAATGGATCACAGGCCTAAATGTAAAATGCAAAACACCTAAAAGACAACATAAGAGAAAATCTGGGCCAGATGCGGTGGCTCACACCTGTAATCCCAACACTTTGTGAGGCCGAGGCGGGTGGATCACCTGAGGTCAGGAGTTTGAGACCAGCTTGGCCAATATGATGAAACCCCAACGCTACTAAAAATACAAAAAATTAGCCGGGCATGGTGGCAGGCGCCTGTAATCCCAGCTACTCAGGAGGCTGAGGCAGGAGAATTGCTTGAACCCGGGAGGCAGAGGTTGCAGTGAGCCAAGATCCCGCTACTGCACTCCAGCCTGGGCAACAAGAGCGAAACTCTGTTTCCAAAAAAAAAAAAGTCTGGGCGCAGTGGCTCACACCTGTAATCCCAGCACTTTGGGAGGCTGAGGCAGGCAAATCAGGAGGTCAGGAATTCGAGACCAGCCTGGCCAACGTGGTGAAACCCCGTCTCTACTAAAAATACAAAAAATTAGCTGGGTGTGGTGGTGGGCGCTTGTAATCCCAGCTACTCAGGAGGCTGAGGCAAGAGAATCGCTTGAACCTGGGAGGTGGAGGCTGCAGTGAGCCGAGATCCCGCCACTGCACTCCAGCCTGGGCGACAGTGTGAGACTATGTCTCAAAAAAAAACAAAAACAGAAACAAAAAAAAAGAATGGGCAACAAAGGGATCAGAGAGCAAAGTCACGGATTGGCCCAAGGCAGGCTAGAGTTGATCGGCTGTCCCCTGGAGGAGGCAACCACTCTGGTCCAGGCCTACATGTCAGAACACAAAGCCCTGTGTCTGCCAGGGCTCTCATCCTGCTCCAGCTGGCTCACAAACTCACTAGTGTGCTCCAGAGTCTTGACTTGGGCCCTGCTTCTCCCAGTTTTGTGGCAGGATTTCCTGAAGCTAATGAGAGACCTTGTGGGCCCTCAACCGCTCCACTCTAATTATATCAATGCTACCAGATGGGGGAGGATAGTTGGTTCTTCTAGTCTTTCCTAAAGGAATATCAGTGCCTGTGGGCTACAGTGGACTGTGGAAAATAATGTATTGTTTGGGGTTAAATTTCATGTTTATCTAAGGCCTGCCTTTCAGCCTAGGCCCAGTCCTTACAGGTGAAATTTCTTGACTTCAGGATTTCCTTTAAGAACATAAGACTGGGCTGGGTGCAGTGGCTCACGCCTGTAATCCCAACACTGTGGGAGGCCGAGGCAGGCAGATCACAAGGTCAGGAGTTCAAGACCAGCCTGACCAATACGGTGAAACCCTGTCTCTACTAAAAATACAAAAAATTAGCCGGCGTGGGGCCGCACGCCTGTAATCCCAGCTACTCAGGAAGCTGAGGCAGGAGAATCGCTTGAACCCAGGAGGTGGAGGTTGCAGTGAGCCGAGATTGTGTCACTGTACTCCAGCCTGGGCGACACAGCAAGACACTGTCCAAAAAAAAAAAAAAAAGCTGGATGCAGTGGCTTTTGCCTTTAGGAGGCCAGTACTTTAGGAGGCCAAGGCAGGTGGATCACCTGAGGTCAGGAGTTTGAGACCAGCCTGGCCAACATGGAGAAACCCTATCTCTACTAAAAATACAAAAATTAGGTAGGCATAGTGGCACGGG	N	60	PASS	PRECISE;SVTYPE=DEL;SVLEN=-4674;END=26138279;SUPPORT=14;COVERAGE=28,22,22,25,31;STRAND=+-;AF=0.609;STDEV_LEN=21.682;STDEV_POS=0.000	GT:GQ:DR:DV	0/1:50:9:14
chr1	26239552	Sniffles2.DEL.ABAS0	ATGTTGGTCAGGCTGGTCTCGAACTCCTGACCTCAGTTGATCTGCCCGCCTTGGCCTCCCAAA	N	60	PASS	PRECISE;SVTYPE=DEL;SVLEN=-63;END=26239615;SUPPORT=10;COVERAGE=25,24,24,23,23;STRAND=+-;AF=0.417;STDEV_LEN=0.000;STDEV_POS=0.000	GT:GQ:DR:DV	0/1:60:14:10
chr1	26369684	Sniffles2.INS.223S0	N	GCTGAGTGTGGTGGCTCACGCCTATAGTCCCAGCTACTAGGGAGGCTGAGGCAGGAGAATCGCTTGAATCCGGGAGGCAGAGGTTGCAGTGAGCCAAGATAGCACCACTGCATTCTAGCCTGGGTGACAGAGCAAGACTTTGTCTCCAAAAAAAAAAAAAAAAAGAAAGAAAAAAAAATTT	60	PASS	PRECISE;SVTYPE=INS;SVLEN=181;END=26369684;SUPPORT=28;COVERAGE=25,28,28,28,27;STRAND=+-;AF=1.000;STDEV_LEN=0.497;STDEV_POS=0.000;SUPPORT_LONG=0	GT:GQ:DR:DV	1/1:60:0:28
chr1	26399820	Sniffles2.INS.225S0	N	TGTATATATATGTTTATATATGTATATATAATTATATATGTATTATAATGTATTATATAATTGTATAATATAATATATAATAATATAATATATAATTATTTATTATAATATATAATTATATAATATATAATTATATTATTATAATATATAATTATATAATATATAATTATATTATTATAATATATAATTATATATAATTATATATATAATTAATTATAATTAATTATATTTATATATTATATATAATTATATGTAAATATAATTATATATATTATATATAATATATAATAAATATAATTATATATATAATATATATTATATATATTATATATATTATATATTATATAATATATAATATACATAATTTATATATATTGTATATTATATAATATATAATATATAATATATATAATATATATAATTATAATATATAATTGTATATTATAATTATATAATATATAATTATAATATACAATTATATATTATATAAT	60	PASS	PRECISE;SVTYPE=INS;SVLEN=491;END=26399820;SUPPORT=16;COVERAGE=18,16,16,18,19;STRAND=+-;AF=1.000;STDEV_LEN=0.518;STDEV_POS=0.000;SUPPORT_LONG=0	GT:GQ:DR:DV	1/1:44:0:16
chr1	26818637	Sniffles2.INS.22FS0	N	GGGAGGGAGGTGGGGGGGTCGGCCCCCCGCCCGGCCAGCCGCCCCGTCCGGGAGGGAGGTGGGGGGGTCGGCCCCCCGCCCGGCCAGCCGCCCCGTCC	60	PASS	PRECISE;SVTYPE=INS;SVLEN=98;END=26818637;SUPPORT=15;COVERAGE=22,23,23,24,22;STRAND=+-;AF=0.652;STDEV_LEN=0.726;STDEV_POS=4.851;SUPPORT_LONG=0	GT:GQ:DR:DV	0/1:38:8:15
chr1	26904036	Sniffles2.INS.231S0	N	AAATTAAATAAATAAATAGCCGGGCGCGGTGGCTCACGCCTGTAATCCCAGCACTTTGGGAGGCCGAGGCGGGCGGATCACGAGGTCAGGAGATCGAGACCACGGTGAAACCCCGTCTCTACTAAAAATACAAAAAAATTAGCCGGGCGCAGTGGCGGGCGCCTGTAGTCCCAGCTACTCGGGAGGCTGAGGCAGGAGAATGGCGTGAACCCGGAAGGCGGAGCTTGCAGTGAGCGGAGATCGCGCCACAGCACTCCCGCCTGGGCGACAGAACGAGACTCCGTCTCAAAAAAAAAAAAAAAAAAAAAAAAAAAAAAAAAAAAAAAAAA	60	PASS	PRECISE;SVTYPE=INS;SVLEN=329;END=26904036;SUPPORT=10;COVERAGE=21,22,23,23,22;STRAND=+-;AF=0.435;STDEV_LEN=1.329;STDEV_POS=0.000;SUPPORT_LONG=0	GT:GQ:DR:DV	0/1:60:13:10
chr1	27030487	Sniffles2.INS.233S0	N	GCTAATTTTGTATATTTAGTAGAGATGGGGTTTCACCATGTTGGGCAGGCTGGTCTCGAACTCCTGACCTCAAGTGATCTACCTGTCTCAGCCTCCCAAAGTGCTGGGATTACAGGCATGAGCCACCATGCCTGGCCTTATACACTACTAATTTTGAAGAAAAAAAAAATCAATGTCCTAACTGAAAGTAAGAAAATAAAAGTAAAATAAGGCCAGGAGCGGTGGCTCATGCCTGTAATCCCAGCACTTTGGGAGGCCGAGGCAGGCAGATCACAAGGTCAGGAGTTTGAGACCAGCCTAACCAACATGGTGAAACCCCGTCTCTACTAAAAATACAAAAATTAGCTGGGCCTGGTGGTGCGTGCCTGTAATCCCAGCTACTCTGGAGGCTGAAGCAGGAGAATCGCTTGAATCTGGGAGATGGAGGTTGCAGTGAGCCGAGATTGTGCCACTGCACTCCAGCCTGGGTGACAGACTGAGACTCCGTCTCAAAAAAAAAAAAAAAAAGAAAAGAGAAGAAAAAGAATCTATAATGTCTCTCTCTTTTTTTATTTTTTATTTTACTTTATTTTTTTGAGATGGAGTCTCGCTCTGTCGCCCAGGCTGGAGTGCAGTGGCACGATCTCGGCTCACTGCAACCTCCACCTCCAGGGCTCAAGCGATTCTCCTGCTTCAGCCTCCAGAGTAGCTGGGATTACAGGCACGCACCACCACACCCA	60	PASS	PRECISE;SVTYPE=INS;SVLEN=719;END=27030487;SUPPORT=13;COVERAGE=14,13,17,17,19;STRAND=+-;AF=0.765;STDEV_LEN=0.535;STDEV_POS=0.000;SUPPORT_LONG=0	GT:GQ:DR:DV	0/1:3:4:13
chr1	27086496	Sniffles2.INS.234S0	N	CATACACCACACAACCCACACACCACACCACCACACACACACACCACACACACCATTTCACCACACAACCCACACACCACACCACCACACACACACACCACACACACCAAACCACACCCACATCACACACCCCACACACACACCACACATATGCCACACCACACACACACGCCACACCACACACATGCCACACCTCACACCTCCCCACACAAATCACACACACCACACACCACACACACACCCCACATGACACACACACTACACACACCACACACACCACACTCCACACACACCATTTCACCACACAACCCACACACCACACCACCACACACACACCACACACACCCTAGACACCACACAAACCACACACACCACACCCACACCACACACCCCACACCACACCCCACATACCACCATACACACCACACATACCACCATACACACCAAACACCACAGACACCACACATACACCACACAGACCCCACTCACCACACACACCACATACACGACACATACTACACACCCCACATACCACAAACACCACACAAGCAACAAACCATACACACCATGCACACACCACACACGACACATACTACACACCCCGCATACCACAAACACCACACAAGCAACACACAAACCATACACACCATGCACACACCACACATGACACACATGCCCCACACACAGCATATACACCACACACAACACACACACACCGCACAAACACACACCCCACTACACACCCTACACACACACCATGCACACCATACACACCACACACCACACACACCACACATATCACACACCCCCACGCACCACACCACACAGCACACACACACCATACACACACAACACACCACACACATACAACATACACACCACACCACACACACCACACGCCCCCACATGCCACACCACATACACATCATACACACCAAACACCACACACGCAGTACACACCACACACCATACAGCCCACACCACACACACAACACACAAACCACACACACACCATATACACCAAACACCACACACACAACACATGCAACACACACACTATATACACCACCATGCACAAATCACACACCACACACCCCACATACCACACACACCACATACACCACACACTACACACACACAACCACATGCCACACACACACTCCCCCGACA	60	PASS	PRECISE;SVTYPE=INS;SVLEN=1170;END=27086496;SUPPORT=18;COVERAGE=24,22,22,22,24;STRAND=+-;AF=0.818;STDEV_LEN=0.675;STDEV_POS=0.000;SUPPORT_LONG=0	GT:GQ:DR:DV	1/1:10:4:18
chr1	27107221	Sniffles2.INS.235S0	N	ACACACACCCCCACACACCCACCCAGCCCCTCCACACACACACCCACACCCACACACCCAGCCCCTCCACACACACACACCCAGCCCCTACACACACCCACACACCAGCCCCTCCACACACACACCACCCCTACACACACACCCACACACCCAGCCTCCACACACACACACCACACCCAGCCCCTACACACACCCACACACCAGCCCCTACACACACACACACCCAGCCCCCCACACACACCCACACACCCAGCCCCTACACACACACACACACCCAGCCCCTACACACACACCCACACACCCAGCCCCTATACACACACACCCAGCCCCTCCACACACACCCACACACACACCCAGCCCCTACAACACACCCCCACACCCCACACACACCCAGCCCCTCCACACACACCCACACACCCAGCCCCTCCACACACACATATCCAGCCCCTCCACACACACACCCAGCCTCTCCACACACACACCCAGCCCCTACACACCCAGCCTCTACACACACACACACCCAGCCCCTCCACACACACACACACACATCCAGCCCCATCCACACGCACACACACCCAGCCCCTCCACACACACACACACCCAGCCCCATCCACACACATACCCAGCCCCTACACACACACCCAGCTCCTCCACACACACACACCCAGCCCCTCCAGACACCATCCAGCCCTCCACACACACAAAGCACCTCCTCCACCCCACACACAGGCCCTCCACATACACACACCCAGCCCTTCCACACACACCCAGCCCCTCCACACACACACACACCCATCTCCACACATACACACACAGCCCCTCCACACACAAACCCATCTCCATACACACACACACACCCAGCCCCTCCCACTCCCAGCCCCTCCACACATACACACACAGCCCCTCCACACACAAACCCATCTCCATACACCACACACACACCCAGCCCCTCCCACTCCCAGCCCCTCCACACACACACACCCAGCCCCTCCCACTCCCAGCCCCTCCACACACACACACCCAGCCCCTTCACACACACACCCAGCCCCTCCCACTCCCAGCCCCTCCACACACACACACCCAGCCCCTTCACACACACCCAGCCCCTACACACACACATTCAGCCCCTACACACATACACACACACAAAGCCCCTTCACACAATACACTACACACACACCCAGCACCTCC	60	PASS	PRECISE;SVTYPE=INS;SVLEN=1191;END=27107221;SUPPORT=22;COVERAGE=23,23,23,25,22;STRAND=+-;AF=0.957;STDEV_LEN=7.133;STDEV_POS=0.000;SUPPORT_LONG=0	GT:GQ:DR:DV	1/1:51:1:22
chr1	27792153	Sniffles2.INS.236S0	N	TATATACATATATATGTATCTATATATATGTATATACATATATATGTATCTATATATATGTATATACATATATA	60	PASS	PRECISE;SVTYPE=INS;SVLEN=74;END=27792153;SUPPORT=16;COVERAGE=31,32,32,32,32;STRAND=+-;AF=0.500;STDEV_LEN=0.000;STDEV_POS=0.000;SUPPORT_LONG=0	GT:GQ:DR:DV	0/1:60:16:16
chr1	27853194	Sniffles2.DEL.AC1S0	TGGGGGGGTCAGCCCCCCCACCCGGCCAGCCGCCCCGTCCGGGAGGGAGG	N	58	PASS	PRECISE;SVTYPE=DEL;SVLEN=-50;END=27853244;SUPPORT=20;COVERAGE=26,27,27,28,26;STRAND=+-;AF=0.741;STDEV_LEN=0.000;STDEV_POS=0.000	GT:GQ:DR:DV	0/1:14:7:20
chr1	27853839	Sniffles2.DEL.AC2S0	GAGGTGGGGGGGTCAGCCCCACGCCCGGCCAGCCGCCTCGTCCGGGAGGGAGGTGGGGGGGTCAGCCCCCCCGCCCGGCCAGCCGCCTCGTCCGGGAGGGAGGTGGGGGGGTCAGCCCCACGCCCGGCCAGCCGCCTCGTCCGGGAGGGAGGTGGGGGGGTCAGCCCCCCCGCCCGGCCAGCCGCCCTGTCCGGGAGGGAGGTGGGGGGGTCAGCCCTCCGCCCGGCCAGCCGCCCCGTCTGGGAGT	N	60	PASS	PRECISE;SVTYPE=DEL;SVLEN=-247;END=27854086;SUPPORT=18;COVERAGE=28,26,26,26,24;STRAND=+-;AF=0.692;STDEV_LEN=0.527;STDEV_POS=15.014	GT:GQ:DR:DV	0/1:29:8:18
chr1	27854186	Sniffles2.DEL.AC5S0	GCCCGGCCAGCCGCCCCATCCGGGAGGGAGGTGGGGGGGTCAGCCCCCCGCCCGGCCAGCTGCCCTGTCCAGGAGGGAGGTGGGGGTGTCAGCCCCACGCCCGGCCAGCCGCCTCGTCCGGGAGGGAGGTGGGGGGGTCAGCCCCCCACCCAGCCAGCCGCCCCGTCCGGGAGGGAGGTGGGGGGGGTCAGCCCCCCTGCCCGGCCAGTGGCCCCGTCCGGGAGGTGAGGGGCGCCTCTGCCCGGCCGCCCCTACTGGGAAGTGAGGAGCCCCTCT	N	60	PASS	PRECISE;SVTYPE=DEL;SVLEN=-276;END=27854462;SUPPORT=18;COVERAGE=26,26,25,24,23;STRAND=+-;AF=0.720;STDEV_LEN=0.000;STDEV_POS=0.000	GT:GQ:DR:DV	0/1:19:7:18
chr1	27878461	Sniffles2.INS.239S0	N	AGGCGTGAGCCACCATGTCCGGCCCCAATGATGGTTTTTAATATGGAAGTGATGTATTTTATATTTCGAGTTTTTTTTCTTTTGAAATAATTTGAAACTTACAGAACTAGAATTTGCTAAAACTCCTGTACATCCTTTATCCAGATTCATTAAATTTTTTTTTTTTTTTGAGACAGACTTGCTGTGTCACCTAGGCTGGAGTGCAGTGGTACAATCACGGCTCACTGAAACCTGTGCCTCCCTGGCTCAAGTGATCCTCCCACCTCAGCTTCCTGAGTAGCTGGGATTTCAGGTGTGGGCCACCACACTCAGCCAATTTTTTATTTTTATTTTTTTTGAGACAGAGTCTTGCTCTGTTGCCCAGGCTGGATTGCAGTGGCATGATCTCAGTTCACTGCAACCTCCGTCTCCTGGGCTCAAGCAATCCTCCTGCCTCAGCCTCCCAAGTAGCTGGGACTACAGGCCTGTGCCACCATGCCCAGCTAATGTTGTTGTTGTTTGTGTTTTTTTTTTTTTTTTTTTTTTTGAGACAGAGTCTCGCTCTGTCACCCAGGCTGGAGTGCAGTGGAGCGATCTTGGCCCACTGCAACCTCCACCTTCTGGGTTCAAGCAATTCTCCTGCCTCAGCCTCCCAAGTAGCTGGGATTACAGGCATGCACCACCACACCCGGCTAATTTTTTTGTATTTTTAGAGACGGGGTTTCACCATATTGGCCAGGATGGTCTCGATCTCCTGACCTTGTGATCCACCCGCCTCGGCCTCCCAAAGTGCTGGGATTACAGACATGAGCCACCACGCCTGGCCTGTAATCCCAGCACTTTAGGAGGCCGAGGCGGGTGGATCACAAGGTCAGGAGTTCGAGACCAGCCTGGCTAACATGGTGAAACCTTGTCTCTACTAAAAATGCAAAAAATTGGCCGGGTGTGGTGGCAGGCACCTGTAGTCCCAGCTGCTCAGGAGGCTGAGGCAGGAGAATGGCGTGAACCCGGGAGGTGGAGCTTGCAGTGAGCCAAGATTGCACCACCGCACTCCAGCCTGGGCAACAGACACATCGTCTCAAAAAAAAAAAAAAAAAAGAAGTGTTGGGATTACAGGCGTGAGCCACCATGCCTGGCATTTTTTTGTATTTTTGGTAGAGACAGAGTTTCACCATATTGCCTAGTGTGGTCTCCAACTCCTGAGCTCAAGCGATCCGCCCGCCTCGGCCTCCCAAGTGCTGGGATTACTGGTGTGAGCCAACGTGTCTGGCCAATTTTTAAATTTTTTGTAGAGATGAGGTCTCATTATATTGCCCAAGCTGCTCTGGAACTCCTGGGTTCAAGCAATTCTCCTGCCTCAGCCTCCCATCCCAAAGTGTTGGGATTAT	60	PASS	PRECISE;SVTYPE=INS;SVLEN=1366;END=27878461;SUPPORT=26;COVERAGE=31,29,28,28,31;STRAND=+-;AF=0.929;STDEV_LEN=1.414;STDEV_POS=0.000;SUPPORT_LONG=0	GT:GQ:DR:DV	1/1:52:2:26
chr1	27905879	Sniffles2.INS.23AS0	N	GGCCTCCCAAAGTGCTGGGATTACAGGCGTGAGCCACCGCGCCCGGCGTTAGGTCACCATTTTTATGATGACCGTGTTAGCCAGGATGGTCTTTAACTCCTGACTTCTAGTGATCCGCCCGCCTT	60	PASS	PRECISE;SVTYPE=INS;SVLEN=125;END=27905879;SUPPORT=19;COVERAGE=18,18,19,19,20;STRAND=+-;AF=1.000;STDEV_LEN=0.000;STDEV_POS=0.000;SUPPORT_LONG=0	GT:GQ:DR:DV	1/1:52:0:19
chr1	27916979	Sniffles2.INS.23BS0	N	CCTTCCTTCCTTCCTTCCTTCCTTCCTCCTTCCTTCCTCCCTCCCTCCCTCCCTCCCTTCCTTCCTTCCTCCTTCCTCCTTCCTTCCTCCCTCCCTCCCTCCCTT	60	PASS	IMPRECISE;SVTYPE=INS;SVLEN=105;END=27916979;SUPPORT=15;COVERAGE=14,14,15,15,15;STRAND=+-;AF=1.000;STDEV_LEN=23.179;STDEV_POS=33.343;SUPPORT_LONG=0	GT:GQ:DR:DV	1/1:41:0:15
chr1	27921289	Sniffles2.DEL.AC7S0	GAAATCAAGGCCGGGCGCGGTGGCTCACGCCTGTAATCCCAGCACTTTGGGAGGCCGAGGCGGGTGGATCATGAGGTCAGGAGATCGAGACCATCCTGGCTAACAAGGTGAAACCCCGTCTCTACTAAAAATACAAAAAATTAGCCGGGCGCGGTGGCGGGCGCCTGTAGTCCCAGCTACTCGGGAGGCTGAGGCAGGAGAATGGCGTGAACCCGGGAAGCGGAGCTTGCAGTGAGCCGAGATTGCGCCACTGCAGTCCGCAGTCCGGCCTGGGCGACAGAGCGAGACTCCGTCTCAAAAAAAAAAAAA	N	60	PASS	PRECISE;SVTYPE=DEL;SVLEN=-309;END=27921598;SUPPORT=19;COVERAGE=20,19,19,17,17;STRAND=+-;AF=1.000;STDEV_LEN=0.000;STDEV_POS=0.000	GT:GQ:DR:DV	1/1:52:0:19
chr1	28247132	Sniffles2.INS.23CS0	N	AAAGAAAGAAAGAAAGAAAGAAAGAAAGAAAGAAAGAAAGAAAGAAAGAAAGAAAGAAAGAGAAAGAAAGAAAGAGAAAGAAAGAAAGAAAGAAAGAAAGAAAGAAAGAAAGAAAGAAAGAAAGAAAGAAAGAAAGAAAGAAAG	60	PASS	PRECISE;SVTYPE=INS;SVLEN=144;END=28247132;SUPPORT=17;COVERAGE=14,17,17,17,17;STRAND=+-;AF=1.000;STDEV_LEN=2.598;STDEV_POS=3.539;SUPPORT_LONG=0	GT:GQ:DR:DV	1/1:47:0:17
chr1	28994950	Sniffles2.INS.23ES0	N	ACACCCAGCCTTATTTCTTTTTTTTTTTTTTTTTTTTTTTTTTTTGAGACGGAGTCTCGCTCTGTCGCCCAGGCTGGAGTGCAGTGGCGAGATCTCGGCTCACTGCAAGCTCCGCCTCCCGGGTTCACGCCATTCTCCTGCCTCAGCCTCCCAAGTAGCTGGGACTACAGGCGCCCGCCACTACGCCCGGCTAATTTTTTGTATTTTTAGTAGAGACGGGGTTTCAACCGTTTTAGCCGGGATGGTCTCGATCTCCTGACCTCGTGATCCGCCCGCCTCGGCCTCCCAAAGTGCTGGGATTACAGGCGTGAGCCACCGCGCCCG	60	PASS	PRECISE;SVTYPE=INS;SVLEN=324;END=28994950;SUPPORT=12;COVERAGE=27,26,27,27,27;STRAND=+-;AF=0.444;STDEV_LEN=0.516;STDEV_POS=0.000;SUPPORT_LONG=0	GT:GQ:DR:DV	0/1:60:15:12
chr1	29055653	Sniffles2.INS.23FS0	N	AGAAAATAACTATGGGCCGGGCGCGGTGGCTCACGCCTGTAATCCCAGCACTTTGGGAGGCCGAGGCGGGCGGATCACGAGGTCAGGAGATCGAGACCATCCTGGCTAAAACGGTGAAACCCCGTCTCTACTAAAAATGCAAAAAATTAGCCGGGCGTAGTGGCGGGCGCCTGTAGTCCCAGCTACTTGGGAGGCTGAGGCAGGAGAATGGCGTGAACCCGGGAGGCGGAGCTTGCAGTGAGCCGAGATCCCGCCACTGCACTCCAGCCTGGGCGACAGAGCGAGACTCCGTCTCAAAAAAAAAAAAAAAAAAAAAAAAAAAAAAAAAAAAAAAAAAAAAA	60	PASS	PRECISE;SVTYPE=INS;SVLEN=341;END=29055653;SUPPORT=10;COVERAGE=21,22,22,22,23;STRAND=+-;AF=0.455;STDEV_LEN=0.894;STDEV_POS=0.000;SUPPORT_LONG=0	GT:GQ:DR:DV	0/1:60:12:10
chr1	29518741	Sniffles2.INS.242S0	N	TCCTCCTTCTCCTCCTCCTCCTCCTCCTTCTCCTCCTTCTCCTTCTTCTCCT	60	PASS	PRECISE;SVTYPE=INS;SVLEN=52;END=29518741;SUPPORT=24;COVERAGE=25,23,23,23,23;STRAND=+-;AF=1.000;STDEV_LEN=0.000;STDEV_POS=0.000;SUPPORT_LONG=0	GT:GQ:DR:DV	1/1:60:0:24
chr1	29707558	Sniffles2.INS.244S0	N	GAAGAGAGGGGAGGGGAGGGGAGGGGAGGGGAGGGGAGGGGAGGGAGGGGAGGA	60	PASS	IMPRECISE;SVTYPE=INS;SVLEN=60;END=29707558;SUPPORT=11;COVERAGE=14,13,13,13,12;STRAND=+-;AF=0.846;STDEV_LEN=3.094;STDEV_POS=50.494;SUPPORT_LONG=0	GT:GQ:DR:DV	1/1:10:2:11
chr1	29723865	Sniffles2.INS.245S0	N	CACCATTACCACCACCACCACCACCACCAATACTGCTACCATGACTGTCACCACCAACACCATCACCACCATCAAGAGCACTGCCACTGTCACCACCACCACCATCACCATCATCACTACCACCACCAACACCATCACCACGACAACCATCACCATCATCACCACCACCACCAACACCATCACCACCATCACCACCACCACCAACATCACCACCACCACCACCATCACCACTACCAGCATCACCAAAATCACCATTACTACCACCACCACCACCACCACCAATACCGCTACCATGACTGTCACCACCAACACCATCACCACCATCAAGAGCACTGCCACTGTCACCACCACCACCATCACCATCACCACTACCACCAA	60	PASS	PRECISE;SVTYPE=INS;SVLEN=378;END=29723865;SUPPORT=28;COVERAGE=30,28,28,29,31;STRAND=+-;AF=1.000;STDEV_LEN=0.000;STDEV_POS=0.000;SUPPORT_LONG=0	GT:GQ:DR:DV	1/1:60:0:28
chr1	29727306	Sniffles2.DEL.ACBS0	TGGAGGGAAGGGTGGGCTGGGGGAGGGGTGGAGTGTCGGGTGGGCTGGGGGAGGAGTGGAGGGAAGGGTGGGCTGGGGGAGGAGTGGAGGGAAGGGTGGGCTGGGGGAGGGGTGGAGGGAAGGGTGGGCTGAGGGAGGGGTGGAGTGTCGGGTGGGCTGGGGGAGGAGTGGAGGGAAGGGTGGGCTGGGGGAGGAGTGGAGGGAAGGGTGGGCTGGGAGAGGGGTGGAGTGTCAGGTGGGCTGGGGGAGGA	N	60	PASS	PRECISE;SVTYPE=DEL;SVLEN=-251;END=29727557;SUPPORT=12;COVERAGE=19,20,21,21,23;STRAND=+-;AF=0.571;STDEV_LEN=14.976;STDEV_POS=0.000	GT:GQ:DR:DV	0/1:56:9:12
chr1	29771312	Sniffles2.INS.247S0	N	ATATAAAAAACATATGAATGTATAATCATATATAAAACATATATTCATATATGTTTGATATATATGAATATATATTCATATGTTTGATATATATATTCATATATATCAAACATATGAATATATATTCATATATATCAAACATATGAATATATATTCATATATATCAAACATATATGAATATATATTCATATATATCAAACATATATGAATATATATTCATATATATCAAACATATATATGAATATATATTCATAATATCAAACATATATGAATATATATCATATATATCAAACATATATGAATATATATTCATATATATCAAACATATATGAATATATATTCATATATATCAAACATATATGAATATATATTCATATATATCAAACATATATATGAATATATATTCATATATATCAAACATATATGAATATATATTCATATATATCAAACATATATATGAATATATATTCATATATATCAAACATATATATGAATATATATTCATATATATCAAACATATATATGAATATATATTCATATATATCAAACATATATATGAATATATATTCATATATATCAAACATATATGAATATATATTCATATATATCAAACATATATATGAATATATATTCATATATATCAAACATATATATGAATATATATTCATATATTTCAA	60	PASS	IMPRECISE;SVTYPE=INS;SVLEN=555;END=29771312;SUPPORT=17;COVERAGE=18,18,19,19,19;STRAND=+-;AF=0.895;STDEV_LEN=76.018;STDEV_POS=42.000;SUPPORT_LONG=0	GT:GQ:DR:DV	1/1:27:2:17
chr1	30096602	Sniffles2.INS.24BS0	N	GGGCTGGGCCTGCACGGTGCCATCTCAAAGCTCCCGGGTGATCCTGTGTGCAGCTGGTGAGGCCCTCGCTTTGGAGCAGCGTCCTCACCAGCTGCACACAGGATCACCCGGGAGCTTTGAGATGGCACCGTGCAGGCCCAGCCCAGCCCTATCATGGCATTAG	60	PASS	PRECISE;SVTYPE=INS;SVLEN=163;END=30096602;SUPPORT=23;COVERAGE=20,21,22,23,24;STRAND=+-;AF=1.000;STDEV_LEN=0.000;STDEV_POS=0.000;SUPPORT_LONG=0	GT:GQ:DR:DV	1/1:60:0:23
chr1	30301384	Sniffles2.INS.24CS0	N	AGGGAGGGGAGGGAGGGGAGGGGAGGGGAGGGGAGGGGAGGGAAGGGAAGGGAGGGGAGGGGAGGGGAGGGA	60	PASS	PRECISE;SVTYPE=INS;SVLEN=72;END=30301384;SUPPORT=17;COVERAGE=17,17,17,16,17;STRAND=+-;AF=1.000;STDEV_LEN=4.147;STDEV_POS=1.658;SUPPORT_LONG=0	GT:GQ:DR:DV	1/1:47:0:17
chr1	30375747	Sniffles2.DEL.ACDS0	CACCTCCCTGACTCCAACCACAGCTCAGGGTGACCTCCAGCCTCCCCAACTT	N	60	PASS	PRECISE;SVTYPE=DEL;SVLEN=-52;END=30375799;SUPPORT=15;COVERAGE=26,26,26,26,25;STRAND=+-;AF=0.577;STDEV_LEN=0.000;STDEV_POS=0.000	GT:GQ:DR:DV	0/1:60:11:15
chr1	30488836	Sniffles2.INS.24ES0	N	GTAATGATGATGATGGTGATGGTAATGGTGGTAATGGTAATGTAATGTTAGTGATGATGATGATAACAATAGTGATGATGGTGATGGCAATAATAATGATGATGGTGATGATCATAATTGTAAGGAGTGATGGTGATAATGGTGATGATGATGGTTGTGGTGGTGATGCAGTTTGTCGTAATGGTGATGGTGATTATAAGGATG	60	PASS	PRECISE;SVTYPE=INS;SVLEN=204;END=30488836;SUPPORT=36;COVERAGE=36,36,35,35,36;STRAND=+-;AF=1.000;STDEV_LEN=0.000;STDEV_POS=0.000;SUPPORT_LONG=0	GT:GQ:DR:DV	1/1:60:0:36
chr1	30567798	Sniffles2.DEL.ACFS0	AAAAAACAAGCCTCATCAACCTACAACATGGGAGAAAATTTTCGCAACCTACTCATCTGACAAAGGGCTAATATCCAGAATCTACAATGAACTCAAACAAATTTACAAGAAAAAAACAAACAACCCCATCAAAAAGTGGGCGAAGGACATGAACAGACACTTCTCAAAAGAAGACATTTATGCAGCCAAAAAACACATGAAGAAATGTTCATCATCACTGGCCATCAGAGAAATGCAAATCAAAACCACTATGAGATATCATCTCACACCAGTTAGAATGGCAATCATTAAAAAGTCAGGAAACAACAGGTGCTGGAGAGGATGCGGAGAAATAGGAACACTTTTACACTGTTGGTGGGACTGTAAACTAGTTCATCCATTGTGGAAGTCAGTGTGGCGATTCCTCAGGGATCTAGAACTAGAAATACCATTTGACCCAGCCATCCCATTACTGGGTATATACCCAAATGAGTATAAATCATGCTGCTATAAAGACACATGCACACGTATGTTTATTGCGGCACTATTCACAATAGCAAAGACTTGGAACCAACCCAAATGTCCAACAATGATAGACTGGATTAAGAAAATGTGGCACATATACACCATGGAATACTATGCAGCCATAAAAAATGATGAGTTCATATCCTTTGTAGGGACATGGATGAAAATGGAAACCATCATTCTCAGTAAACTATCGCAAGAACAAAAAACCAAACACCGCATATTCTCACTCATAGGTGGGAATTGAACAATGAGATCACATGGACACAGGAAGGGGAATATCACACTCTGGGGACTGTGGTGGGGTCGGGGGAGGGGGGAGGGACAGCATTGGGAGATATACCTAATGCTAGATGACACATTAGTGGGTGCAGCGCACCAGCATGGCACATGTATACATATGTAACTAACCTGCACAATGTGCACATGTACCCTAAAACTTAGAGTATAATAAAAAAAAATAATAAATCAATAAAAAAATAAATAAATAAATAAATAAATAAATAAATAA	N	60	PASS	PRECISE;SVTYPE=DEL;SVLEN=-1015;END=30568813;SUPPORT=10;COVERAGE=24,22,22,23,23;STRAND=+-;AF=0.455;STDEV_LEN=0.000;STDEV_POS=0.000	GT:GQ:DR:DV	0/1:60:12:10
chr1	30597760	Sniffles2.INS.24FS0	N	CCCTTACTCCTTCCCTTTGGATCCTCCATTCTCTCTAGAGTTGGCCCTTGGCAGCTCCCCCAC	60	PASS	PRECISE;SVTYPE=INS;SVLEN=63;END=30597760;SUPPORT=13;COVERAGE=25,27,27,28,31;STRAND=+-;AF=0.481;STDEV_LEN=0.000;STDEV_POS=0.000;SUPPORT_LONG=0	GT:GQ:DR:DV	0/1:60:14:13
chr1	30651754	Sniffles2.INS.252S0	N	CTGATCACCTCCTCCCTGCCTGCCCACTCCCTCCTACCTCCGCCTTACCCGCCCACCTTCTCCCTGCCTGCCCACCTCCTCCTACCTCCTCCTTACCCGCCCACCTCCTCCCTGCCTGCTCACCTCCTCCCTGCCTGATCACCTCCTCCCTGCCTGCCCACCTCCTCCCTGCCTGCCCACCTCCTCCCTGCCTGATCACCTCCTCCCTGCCTGATCACCTCCTCCCTGCCTGCTCACCTCCTCCCTGTCTGCTCACCTCCTCCCTGT	60	PASS	IMPRECISE;SVTYPE=INS;SVLEN=267;END=30651754;SUPPORT=21;COVERAGE=22,22,21,21,21;STRAND=+-;AF=1.000;STDEV_LEN=17.952;STDEV_POS=15.027;SUPPORT_LONG=0	GT:GQ:DR:DV	1/1:58:0:21
chr1	30655712	Sniffles2.INS.255S0	N	CGGTGGTGGTGGTGGAGACGGTGGTGGTGGTGGTGACGGTGGTGGTGGTGGTGACGGTGGTGGTGGTGGAGACGGTGGTGGTGGTGGTGACGGTGGTGGTGACGGTGGTGGTGACGGTGGTGATGGTGATGGTGGTGGTGGTGGAGACGGTGGTGGTGACGGTGGTGGTGACGGTGGTGATGGTGACGGTGGTGATGGTGATGGTGGTGGTGGTGGTGGTGGTGGAGACGGTGGTGGTGGTGGTGACGGTGGTGGTGACGGTGGTGGTGACGGTGGTGATGGTGGTGGTGGTGGTGACAGTGGTGATGGTGGTGGTGGTGACGGTGGTGGTGGTGACGGTGGTGGTGGTGGTGACGGTGGTGGTGGTGGTGGTGGTGGTGACGGTGGTGGTGGTGGTGGTGGTGACGGTGATGGTGATGGTGGTGACGGTGGTGGTGGTGGTGACGGTGGTGGTGGTGGTGACGGTGGTGGTGGTGGTGGTGATGGTGGTGGTGGTGGTGGTGGTGGTGACGGTGATGGTGATGGTGATGATGGTGGTGGTGGTGGTGGTGGTGGTGATGGTGGTGGTGGTGGTGGTGGTGGTGGTGATGGTGGTGGTGGTGATGGTGGTGGTGGTGGTGACAGTGGTGATGGTGGTGGTGGTGACGGTGGTGGTGGTGACGGTGGTGGTGGTGGTGACGGTGGTGGTGGTGGTGGTGGTGGTGGTGACGGTGGTGGTGGTGGTGGTGGTGGTGATGGTGGTGGTGGTGGTGGTGGTGGTGGTGACGGTGGTGGTGGTGGTGACAGTGGTGATGGTGGTGGTGGTGACGGTGGTGGTGGTGACGGTGGTGGTGGTGGTGACGGTGGTGGTGGTGGTGGTGGTGGTGGTGACGGTGGTGGTGGTGGTGGTGGTGACGGTGATGGTGATGGTGGTGACGGTGGTGGTGGTGGTGACGGTGGTGGTGGTGGTGACGGTGGTGGTGGTGGTGGTGATGGTGGTGGTGGTGGTGGTGGTGGTGACGGTGATGGTGATGGTGATGATGGTGGTGGTGGTGGTGGTGGTGGTGATGGTGGTGGTGATGGTGGTGGTGACAGTGGTAGTGATGGTGGTGGTGGCGGTGGTGGTGGTGGTGACGGTGGTGGTGGTGGTGACGGTGGTGGTGGTGGTGGTGATGGTGGTGGTGGTGGTGGTGGTGGTGACGGTGATGGTGATGGTGATGATGGTGGTGGTGGTGGTGGTGGTGGTGATGG	60	PASS	IMPRECISE;SVTYPE=INS;SVLEN=1229;END=30655712;SUPPORT=14;COVERAGE=24,23,23,23,25;STRAND=+-;AF=0.609;STDEV_LEN=28.622;STDEV_POS=124.592;SUPPORT_LONG=0	GT:GQ:DR:DV	0/1:50:9:14
chr1	30732369	Sniffles2.INS.257S0	N	TGTGGAGGAGGTGTGAGTGTGTGGGTATGTGGGGGATGTGTGGGTGTGTGGGGGGGTGGGGGTGTGTATGTGGGTGTGTGAGGGGGTGGGGGTGGGAATGTGTGGGTGTGGGGGAGAGTGAGTGTGTGGGTGTGTGTGGATGTGAGTGCATGTGGGTGTGGCTGTGTTGGATGTGTGTGGGGGGGTGTGGGGGTGTTGGTGTGTATGTGGGTGTGTGTGGGTATGTGGGGGGGTGGGAGGGTGGGAATGTGTGAGTGTGTGTGGATGTGAGTGCGTGTGGGTGTGGCTGTGTGTTGGATGTGTATGGGGGTGTGTGGTGGTGTGTATATGGGTGTATGTGTGTGTGGGTGTGGGGGGTGTTAATGTGTGTGGGTTGTGGATGTGAGTGTGTGGATGTGTGTGGGTGTGTGGGGAGTTGCTGTGTGAGTGTGGGTGTGGGGGTATGTGTGTGTGGGGGGGGTCGGGTGGGGTGTGTGGATGTGGGTGTGGCTGTGTGTGGGTGTGTGGGGGGTTGGTGTGTATGTAAGTGTGGGTGTGGGGGTATGTGTGAGCATGTGGGGGTAGGGGGTGGGAGTGTGTGAGTGTGAGTGTGGCTGTGTGTGTGGGTGTGGGGGTATGTGTGTGTGGAGGGGGTTGGGAGTGTGTGGGTGTGGGTGTGGGTGTGTGGGGGGTTGGTGTGTATGTAAGTGTGGGTGTGGGTGTGTGTGGGGGGGTGGGGGGTGGGAGTATGTGCGTGTGAGTGTGGCTGTGTGTGTGGGTGCGGGGGGTTGGTGTGTATGTAAGTGTGGGTGTGGGGGTATGTGTGTGTGGAGGGGGGTGGGAGTGTGTGGGTGTGGTTGTGGCTGTGTGGGGGCAGTGGGGGTGTTGGTGTGCCTGTGGATGTGTGGGTGTGTGGATGTGTGGGTGTGAGGGGGTAGGGGTGTGAGTGTAGATGTGAATGCATGGGGGTGTGTGTGCATGTGAGTGTGTGGGTGTGTGGAGGGTGTTGGCGTGTATGTGAGTTTGTGTGGATATGTGTGTGGGGGTGTAGGGGGTGTGAATATGTGTGAATGTGTGTGTGGGTATGGGGTGTTGGTGTGTATATGGGTACGTAGGTGTCGGTGTGGGGGTACGGGGGTGGGGGTGTGAGTGTGCATGGGTGTGTATGTGGGTGGGTGGGTGTAGGTGTGTGGGTGTGTGAGGGGGTGTGTATGTTGGGTCGTAGGTGTTGGGGGTTAGTGTGGGGGGTGTGTATGTGGGTGTGTGGGGGGTGGGGGTGAGAGGGTGGGTGTGGTTGTGTGTGGGGGTTATGGGCATGTTGGTGGGTGTGTATGTTGTGACTGTGGGTGTTGGGGGTATGTATGTGTGGGGGGGTGGGGGTGAAGGGGTGGGTGTGGGTGTGAGTGTGGGGGTTGTGGGTGTATGTTGGGTGTGGTTGTGGGGCATGTGAGTGTGAGGGGTGTGTATGTGGGTGTGTATGTAGGTGTAGGTGTGTGGGTGTGTGGGGGGTGATTGTGGTTGTGTGTGGGGGTTGTGGGCATGTTGGTGAGTGTGTATGTGGTGAGTGTGTATGTTGTGAGTGTGGGTGTTGGGGGTGTGAGTGTGGGGGTGTGTATGTGGGGGGGTGGGGGTGAGGGGGTGGGTGTGGGTGTGTGGGGGGTGTGGGTGTGTATGGTGTTGGGTGTGGTTGTGGGGAGTGTGAGTGTTAGTGTGAGGGGTGTGTATGTAGGTGTAGATGTGTGGGGTGTGGGAGTGGGGATGAGGGGGTGTGTGTGGGGGGTGTGGGTGTGTATGTTGGTGGGCCTGGTTGTGGGGCATGTGAGTGTGAGGGGTGTGTATGTAGCTGTAGATGTGTGGGTGTGTGGGGGTGGGGGTGAGGGGGTGGGTGTGGGGGGTGTGGGTGTGTATGTTGGTGGGTGTGGTTGTGGGGCGTGTGTGGGGGTGCGTATGTAGGTGTAGATGTGTGGGTGTGTGGGGGGTGGGGTGAGGGGGTGGGTGTTGGGGGTGTGGGTGTGTATGATGGTGGGTGTGGTTGTGGGGTGTGTGTTAGTGTGAGGGGTGTGTATGTAGGTGTAGATGTGTGGGTGTGTGGGGGTTGGGGGTGAGGGGTGACTGTGGTTGTGTGTGGGGGTTGTGGGCATGTTGGTGGGTGTGTATGTTGTGAGTGTGGGTGTTCGGGGCGTGAGTGTGTGGGTGTGTATGTGGGGGGGTGGGGGTGAGGGGATGGGTGTGGGTGTGTGGGGGGTGTGGGTGTGTATGTTGATGGGTGTGGTTGTGGGGCATGTGAGTGTTAGTGTGAGGGGTGTGTATGTAGGTGTAGATGTGTGGGTGTGTGGGGGGTGGGGGTGAGGGGGTGGGTGTTGGGGGTGTGAGTGTGGGAGGTGTGGGTGTGTATGTTGTGAGTGTGGGTGTTGGGGGTGTGAGTGTGGGGGTGTGTATGTGGGTGTGTATGTAGCTGTAGATGTGTGGGTGTGTGGGGGTGGGGGTGAGGGGGTGGGCATTGGGGGTGTGGGTGTGTATGTTGGTGGGCGTGGTTGTGGGGCATGTGAGTGTGAGTGTGAGGGGTGTGTA	60	PASS	PRECISE;SVTYPE=INS;SVLEN=2550;END=30732369;SUPPORT=12;COVERAGE=26,12,12,16,17;STRAND=+-;AF=1.000;STDEV_LEN=3.633;STDEV_POS=0.000;SUPPORT_LONG=0	GT:GQ:DR:DV	1/1:60:0:24
chr1	30771804	Sniffles2.DEL.AD1S0	ACTGCAACCTTTTCCCTCACTTTTTTTTTTCCCCTTTGGAGACAGGGTCTCACTCTGTCACCCAGACTGGAGTGCAGTGGTGCGATCACAGCTC	N	60	PASS	PRECISE;SVTYPE=DEL;SVLEN=-94;END=30771898;SUPPORT=15;COVERAGE=23,21,21,20,19;STRAND=+-;AF=0.714;STDEV_LEN=0.000;STDEV_POS=0.000	GT:GQ:DR:DV	0/1:18:6:15
chr1	30894619	Sniffles2.DEL.AD2S0	GTGTGGGTGAGAGTGTGTGGGTGTGTGTGGGGTGTGTGTGGGTGAGTGTGTGTGGATGACTGTGAGT	N	60	PASS	PRECISE;SVTYPE=DEL;SVLEN=-67;END=30894686;SUPPORT=10;COVERAGE=20,20,20,21,21;STRAND=+-;AF=0.500;STDEV_LEN=0.000;STDEV_POS=0.000	GT:GQ:DR:DV	0/1:60:10:10
chr1	30972400	Sniffles2.DEL.AD3S0	AGGGGAGGGGAGGGGAGGGGAGGGGAGGGGAGGGGAGGGGAGGGGAGGGAAGAGAAGAGAAGAGAAGAGA	N	60	PASS	IMPRECISE;SVTYPE=DEL;SVLEN=-70;END=30972470;SUPPORT=17;COVERAGE=19,19,18,18,18;STRAND=+-;AF=0.944;STDEV_LEN=6.821;STDEV_POS=49.198	GT:GQ:DR:DV	1/1:37:1:17
chr1	31176906	Sniffles2.DEL.AD4S0	GGAGGTGGGGGGGTCAGCCCCCCGCCCGGCCAGCCGCCCCGTCCGGGAGGTGAGGGGCGCCTCTGCCCGGCCGCCCCTACTGGGAAGTGAGGAGCCCCTCTGCCCGGCCAGCCGCCCCGTCCGGGAA	N	60	PASS	PRECISE;SVTYPE=DEL;SVLEN=-127;END=31177033;SUPPORT=12;COVERAGE=25,26,26,26,26;STRAND=+-;AF=0.462;STDEV_LEN=0.000;STDEV_POS=0.000	GT:GQ:DR:DV	0/1:60:14:12
chr1	31252033	Sniffles2.INS.258S0	N	TATATATATAACATATATATATATACACTATATATATAACATATATACACAA	60	PASS	PRECISE;SVTYPE=INS;SVLEN=52;END=31252033;SUPPORT=25;COVERAGE=26,26,26,25,25;STRAND=+-;AF=0.962;STDEV_LEN=0.899;STDEV_POS=5.765;SUPPORT_LONG=0	GT:GQ:DR:DV	1/1:59:1:25
chr1	31345548	Sniffles2.INS.259S0	N	ATATATATATATATATTATATTATATATATATATAATATATATATATAATATA	60	PASS	PRECISE;SVTYPE=INS;SVLEN=53;END=31345548;SUPPORT=21;COVERAGE=20,21,21,21,21;STRAND=+-;AF=1.000;STDEV_LEN=0.603;STDEV_POS=1.809;SUPPORT_LONG=0	GT:GQ:DR:DV	1/1:58:0:21
chr1	31431905	Sniffles2.INS.25AS0	N	AGGGTGGACAGGGTGGACAGGGTGGACAGGGTGGACAGGGTGGATAGGGTGGATAGGGTGGATAGGGTGGATAGGGTGGATAGGGTGGACAGGGTGGACAGGGTGGAC	60	PASS	PRECISE;SVTYPE=INS;SVLEN=108;END=31431905;SUPPORT=17;COVERAGE=24,24,12,13,13;STRAND=+-;AF=1.000;STDEV_LEN=14.995;STDEV_POS=4.842;SUPPORT_LONG=0	GT:GQ:DR:DV	1/1:47:0:17
chr1	31545531	Sniffles2.DEL.AD5S0	CATCCATTTATCCATCCATGCATCCATCCATCCACCCATGCATCCATCCACCCATCCATGCACA	N	60	PASS	PRECISE;SVTYPE=DEL;SVLEN=-64;END=31545595;SUPPORT=17;COVERAGE=32,31,31,31,29;STRAND=+-;AF=0.548;STDEV_LEN=0.000;STDEV_POS=0.000	GT:GQ:DR:DV	0/1:60:14:17
chr1	31546341	Sniffles2.DEL.AD6S0	CCATTTATCCATCTGTGCAACCATCCATCCATCCATTTGTTCATCCATCCA	N	60	PASS	PRECISE;SVTYPE=DEL;SVLEN=-51;END=31546392;SUPPORT=12;COVERAGE=31,29,29,29,30;STRAND=+-;AF=0.414;STDEV_LEN=0.000;STDEV_POS=0.000	GT:GQ:DR:DV	0/1:60:17:12
chr1	32539741	Sniffles2.INS.265S0	N	GCGCCGAGGCGAGCGGGCGCCATTTGCAGCCCGGGGCGCAGTGGCGGCGGCGGCGGCGCCGGCTCCGAGGGGCTGTGGGCGGCCACGGAGGAGGCGCGGGCGGCTGCGGCGGCGGCGGCGGGCCCAGCCCGGGGCGGCGGCGGGCGTTGGTGGGCACCGGCTCCCGGCCGCCCCTCCCCGCGCCCGGCCGCGCCTCCCAGCCCGCGGGGCCGGCCCTTTCTGC	60	PASS	PRECISE;SVTYPE=INS;SVLEN=223;END=32539741;SUPPORT=29;COVERAGE=31,29,29,29,28;STRAND=+-;AF=1.000;STDEV_LEN=0.414;STDEV_POS=0.000;SUPPORT_LONG=0	GT:GQ:DR:DV	1/1:60:0:29
chr1	32581183	Sniffles2.INS.267S0	N	TATATATAAATATATAACTATATTATAATATAGTTATAATATATAATATATATTATAACTATATTAAATATATAAATTATATAATATATATTATATATTGTATATTATATAATTTATATAATATATTATATGTTATATAATATATATTATATATTGTATATATTATATTATATATTATATATTTTATATATCATATATAGTATGCTATATAATATATATTTTTATATATTATATAGTATACTATATATTTTTATATATTATATATAATATATATAATTATATATCATATATATTTATATAATATATGATATATAATATATAATATATATTATGTATTATATAATTATATAAAATATATCATATATTATATATTATAAATAATATATTATATATATTATATATTATAAATAATATATTATATATATTATATATTATAAATAATATATTATATATTATATTATATATTATAAATAATATATTATATATTATATTATATATTATAAAATATTATATATTATATTATATATTATAAATAATATATTATATATTATATTATATATTATAAATAATATATTATATATTATATTATAAATAATATATTATATATTATAAATAATATATTATATATAATATGTTA	60	PASS	PRECISE;SVTYPE=INS;SVLEN=637;END=32581183;SUPPORT=25;COVERAGE=27,25,25,25,28;STRAND=+-;AF=1.000;STDEV_LEN=16.736;STDEV_POS=0.000;SUPPORT_LONG=0	GT:GQ:DR:DV	1/1:60:0:25
chr1	32642778	Sniffles2.INS.268S0	N	TTTTTTTTTTTGAGACGGAGTCTCGCTCTGTCACCAGACTGGAGTACAATGGCACAATCTCGGCTTACTGCAACTTCCGCCTCCTGGGTTCAAGCAATTCCCCTGCCTCAGCCTCCTGAGTAGCTGGGATTACAGACGTGTGCCACCATGCCTGGCTAATTTTTTGTATTTTAGCAGAGACGGAGTTTCACCATGTTGGCCAGGATGCTCTCAATCTCCTTACCTCATGATCCGCCAGCCTTGGCCTCCCAAAGTGCTGGGATTATTACAGGCATGAGCCACAGTCCAGGTCTTTAGACAAACTCAACCCATTATCAATCAAAAAATGTTTAAATTCACTTATAGCATGGAAGCTACCCCACCCCTCCCCCCTCCCCCCTCCCGCCCCCCCCAGCTTTGAGTTGTCCCACCTTTCTGGACCAAAGCAATGTATTTCTTAAACTTAATTGATTAATGTCTCATGCCTCTCTGAAATGTATAAAACCAAACTGTGCCCTGACCACCTTGGGCACACTGAGCACATGTTCTCAGGATCTCCAGAGGGCTGTGTCAGGGGCCATGGTCACATTTGGCTCAGAATACATCTCTTCAAATATTTTATAGAGTTCGACTATTTTGTCAACAATTAAAAAGGCACCTATTCAGAATATTAAAAGTTAAGATTTAATAACATCAACAGTTCTTACTGATTCATCAAATATTTTTTTTTTTGAGACCGAGTCTCGCTCTATCGCCCAGGCTGGAGGGCAGTGGCACAATCTCTGTTCACTGCAACCTCCGCCTCCCGGGTTCAAGCGATTCTCCTGCCTCAGCCTCCCGAATAGCTGGGACTACATGCGCGTGCCACCACGCCTGGCTAATTTTTGTATTTTTAGTAGAGACGGAGTTTCACAACGTTGGCCAGGATGGTCTCGATCCCTTGACCTCATGATCCGCCTGCCTCGGCCTCCCAAAGTGCTGGGATTACAGGTGTGAGCCACCGGCGCCTGGCCAAAACAAAA	60	PASS	PRECISE;SVTYPE=INS;SVLEN=1002;END=32642778;SUPPORT=23;COVERAGE=26,25,23,23,25;STRAND=+-;AF=1.000;STDEV_LEN=1.437;STDEV_POS=0.000;SUPPORT_LONG=0	GT:GQ:DR:DV	1/1:60:0:23
chr1	32986773	Sniffles2.INS.26AS0	N	TCAGGTGATCTGCCCGCCTCGACCTCCCAAAATGCTGGGATTACAGGTGTAAGCCACTGTGCCCAGCCCTAAGAGCTTTAAATGTAGTTTTGGGTATGTCATTTCCACCTGACTGCTGACTTTAAAACTGAACCCCATTAAGAGACACCTTCATTATGATTATAAATATGAAAGAGTATTGAATTTCTACATACACATCCTCCACAGACCCAAAGTCCCATGATAACTTGTTTGGCTCATCTCCCTGTAGCCACACCTAGCACCATGCTGGGCACAAAGCAGGTACTCAGTAAATGTTTATTGAAGGAATAAATCAAACATGCTTACTTGTGAAAATAAGACCAGAAGTGGTTTGTGTGGGTCTAGGTGGCTACAGGTGCTCTCACTCTTCAAGACAAGAAGGCACATATGCACCACTGTGCACCTGCTCCCCCAAGTACACCAGGCCAGAGACAGAGTGAAGGTGAATGTGGATTTGTGTTTATTCACTCCACACTATGTGAAAACCGGAGCCAGTTTTCTATAATATTTTTGGCAATTACATCTATATCAGTTTCACAAATTACCACAAATTTGTGGCTTAAAACAAGATGATTTTTATTGTCTTACAGTTCTGGAAGTCAGAAGTCCAAAATGGGTCTTATGGAAGCTAAAATCAAGGTGTGAGCAGGGCTGCATTCCTTCTGGAGGCTCTAGGGGAGAATTGGTTTTCATAACTTTTCCAGCTTCTTGGGCTGCATTCCTTGGCTGGTGGTCCCCTCTTCAATCTTCAAAGCCTGCAACACAGCATCTTTAAATCTCTCTTTGTTCTGTCTTCATATATTATCTTCTCTCTTATAAGGACCCTTGTGATTACATCAGGCCCAGTAGGATGATAGTCCAGGATGATCTCTCCATTTTAAGATCCTTAATGTAATCATATCTGCAAAATCTCTTTACCATCCGAGGTAACCTTCACAGGTTCTGGGGACCTGATATCTTTAGGTGGTCATTATTCAGCATACTGCAGGATATCGTATTTTGCTTTGTTGAGCAAGATGCTCAACACATGTTTGGTGAATTTCATCGTAACAGAAAGAAAAAGTACTGCCCCAGCAGAGAGCCCACAACCTGAGTACCCTGGAGCTGTAAGAGCTAATAAATCATGGGCATAGCATAACCCAAAGCTCCTCCCAACATAGGGGGGGTAGGAGCTGAATCACTAAGTCCCCCAACCCTCAGGGAATTGCTGTTTCTCTTTCCCCACGATACTGATCACTCCTGCTCCAACCTCTTCCAGGGATGAAAATTTTTGTTCTTATTTTATATCTTGAAGAAATAACTTGCATGTGTTATTGTTACTAAACAATTCAAATCTTTTTTTTTTTTTTCTGGAGACAGAGTCTCACTCTGTTGCCCAGGGTGGAGTGCAGTGGCACGATCTCAGCTCACTGCAACCTCCACCTCCTGGGTTCGAGTGATTCTCTTGCCTCAGCCTCCCAAGTAGCTGGGACTACAGGTACACACCACCACGCCTGGCTAATTTTTGTATTTTTAGTAGAGACAGGGTGTCACCATATTGGACAGGCTGGTCTTGAACTCCTGACC	60	PASS	PRECISE;SVTYPE=INS;SVLEN=1587;END=32986773;SUPPORT=22;COVERAGE=30,22,22,27,29;STRAND=+-;AF=1.000;STDEV_LEN=1.084;STDEV_POS=0.000;SUPPORT_LONG=0	GT:GQ:DR:DV	1/1:60:0:22
chr1	33052508	Sniffles2.INS.26DS0	N	GGCCAGCCGCCCCGTCCGGGAGGGAGGTGGGGGGGTCGGCCCCCCGCCCGGCCAGCCGCCCCGTCCGGGAGGGAGGTGGGGGGGGATCGGCCCCCCTGCCT	58	PASS	PRECISE;SVTYPE=INS;SVLEN=101;END=33052508;SUPPORT=34;COVERAGE=33,35,35,35,35;STRAND=+-;AF=0.971;STDEV_LEN=1.542;STDEV_POS=0.000;SUPPORT_LONG=0	GT:GQ:DR:DV	1/1:60:1:34
chr1	33186818	Sniffles2.INS.26FS0	N	TAAAACAATGTTGTATGTTGACTGGTTGCTAAAAATGTGGCCAGAGACTCACAGGAGCCTGATGCCATAGCTCTTTTAAGGGCTACAGAGAGTAATGAGAGTCGGCTGTATTTAAAATTGTTGCATGTAACAGCATCCACCAATACAAGATACAACATCCACGTCCCTTCCTATCCAGGTTACATTTGCTCAAGCCCACTTGAAGGCAGAGGAGCAGAAGAAGGAACATTGAGCAACTTCCGAGTGCCACGCACTGTGCTAGGTGCTTCATGTGTGTTATTTGATTTGATCCTCACAATAGGATCAAATCTCCAGATTTGACTTGTTTCTCCCCATTGGCAGATGAGGAAACTGTGGCTGGGAGTGGGGAAGTGACTTATCTAAAACCAGGACAAGTAAGCGGCACAGGCTCCTCCTCCTGTGATTCTTGCCTGGGGCCCAAGCAGCTGGAGATGACTCCACATTGTGCAGGCTGGCTGGGCCACAGCTGAGCGGTCAGCTCCACCTAGCAGACTTTATAAATGGGCAAGCTGGGCTCTGTCGCTCAGTGCCTCCTCCCTATTCCAAACCTTTGCCTGGCTCCTGTAACCCCACAGAGACACCCCTGCTTCCTCTCAGTGGGGGACCTTGCCTCCTGCTCCATGGGGGAAGTGGAGCCCCCTCCGTGGGGATGTCCCAACTTCCAGTCCCTCCAACCTATCAACTTATCTATAGAAACACCTCAAGTACTCTGTGAAATGAAGCAGAGAGTAGAACAAAAAAATGACTGAAATAAATGCATTTCTAACATTATTCATCTTCACCCCCTTTCCCTGGTCCCAGAGGATGAAGCTCACCTTCTGTTGAGAATGGATTCCTCCCCTAGGGCCCCTTGAATCCACTCAGGCCTCTTCTGGGAACTGACTCCTTCAATGAGCCCACTTTTGACTCTGTATTTTTGTCTCCTTCCTTGTCATTGGCTGCTTTTCCTCAGCCTAGAAACAGGCTCAACTTCCTATTCAAATGATACTCTCTACAGTTGCCCCACCTTGAGCTACCACCTCATTTCTTGCCTGTCTCTAGCCCAGCACTTTGAGAGAATTGTCTGTACATCCTCCTGCGTCACCATCAGCCCATTGCAGCCTGCGCATCCTCCTGGGCCAGCAGCAGCCCACTGCAGCCTGCACATCCTCCTGGGCCAGGACCAGCCCTCTGCAGCCTGCACATCCTCCTGGGCCAGGGCCAGCCCTCTGCAGCCTGCACATCCTCCTGGGCCAGGAGCAGCCCACTGCAGCCTGCACATCCTCCTGGGCCAGCACCAGCCCACTGCAGCCTGCACATCCTCCTGTGCCAGCATCAGCCCACTGTGGCCTGTGCATCCTCTTGGGCCAGCATCAGCCCACTGCAGCCTGGCTCTGCTCCCCCACCACTCCACTCATCATCTCCTAATTGCCAATTAAAAATACTTTCGGAGACACAGTTGCTGCTGTAGAAAAACAAAAGAGAGGAAAACTAAGAAGCCACCATTCAGAAAGAACTATTGTTAATACTTGGATCATATCCTCAGATCTTTTTCATATATTCTATATATGTGTGCACATGTGTGCACACACAAACTCGGGTGTAGGGGTAAGGAGAAGGGGAGTCAGGGAAGAGAGGGAGAAAGATATTTTT	60	PASS	PRECISE;SVTYPE=INS;SVLEN=1653;END=33186818;SUPPORT=19;COVERAGE=24,16,16,16,23;STRAND=+-;AF=1.000;STDEV_LEN=1.136;STDEV_POS=0.000;SUPPORT_LONG=0	GT:GQ:DR:DV	1/1:52:0:19
chr1	33864935	Sniffles2.INS.273S0	N	GGAGAGGGGAAGGGAGGAGAAGGGAAGGGAGGGGAAGGGAGGGAGAAGGAGTGGGATGGAGGGAGAGAAGGGGGAGGAGGGGAGGGAGAGGATGGGGAGAGTGAGGAGGGGAGGGGAGGGGAGGGAGAGGAGGGGAAGGGAGGGAGAGGAGGGGGAGAGAGGGGAAGGGAGGGAGAGGAGGGGGAGAGAGGGGAAGGGAGGGAGGGGAGGGGGAGGGAG	60	PASS	PRECISE;SVTYPE=INS;SVLEN=219;END=33864935;SUPPORT=23;COVERAGE=23,22,21,22,22;STRAND=+-;AF=1.000;STDEV_LEN=12.479;STDEV_POS=2.532;SUPPORT_LONG=0	GT:GQ:DR:DV	1/1:60:0:23
chr1	34541467	Sniffles2.INS.275S0	N	CAATACTCCCAGATTGATCTACAGGGTTAACACAGTCCCTGTCAAAATATCAACTTGCCTTTTTTGCAAAAGTGGAAAAGCCAATCTTCAAATCACATGGAAATTCAAGAGACCTAAAATAGCTAAAACAATCTTTAAAAAGAACAAAGTTGGAAGACTCACATTTCCGGATTTCAAAACTTGCTACAAAATTACAGTGCTATTAAAACAGTGTGGTACTGGCATAAGGACAGACATAAAGATCAATAGAATTGAATTGAAAGTACAGAAATAAACCCTTACATTTGTGGTCAATTGATTTTCAACAAGAGTGCCAAGACAATTCAAGGGAGAAAGAACAATCATTCAACAAATAGAACTAAAACAACTGGATATTCACATGCAAATGAATAAATTTGGACTCCTACCTCATAAAACACAAAAAAAAAACCACCCCAAAATGGATCATAGACATAAATGTAAGTGTTAAAACTCTAAGACAAAAACTAGGAGTAAATCCTTGGAAACTTTGATTAGATAATATTTCCTTCTTTCTGCTTATTTTGGGTTTAATTTGCTTTTATTTTTCTACTTTCTTAAGGTTTTTATATACTGTACCAAAAGCACAAGCAGTAAGAGAAAAAACCTGGCAAATTGGACTACATCAATATTAAAAAATTTATGTTATGAAAAATGTCATCAAGAAAGTGAAACAACAACCCACAGAATGAAAGAAAATATTTACAAATTTTCTATCTAATACAGAACTTGTAACCAGCATGTATTTTTAAAATCTCTTATGAATCAATAATAAAAATACAAATAACCCAATTTTAAAATGGACAAAGGATCTGAATAGACATTTTTCCAAGAGAGATATACAAATGGCCAAGAAGCGCATAAAAAGATGTTCGACATCATTAGTAATCAGGGA	60	PASS	PRECISE;SVTYPE=INS;SVLEN=913;END=34541467;SUPPORT=22;COVERAGE=24,22,22,22,21;STRAND=+-;AF=1.000;STDEV_LEN=0.674;STDEV_POS=0.000;SUPPORT_LONG=0	GT:GQ:DR:DV	1/1:60:0:22
chr1	34777730	Sniffles2.DEL.AD9S0	TTCACAACCACACATGCACACAGCCTCCCACACCACCCCAGCCATCTCCGCCATCACACACG	N	60	PASS	PRECISE;SVTYPE=DEL;SVLEN=-62;END=34777792;SUPPORT=10;COVERAGE=25,24,25,25,25;STRAND=+-;AF=0.400;STDEV_LEN=0.408;STDEV_POS=8.165	GT:GQ:DR:DV	0/1:58:15:10
chr1	34777916	Sniffles2.INS.278S0	N	TTCACAACCACACATGCACACAGCCTCCCACACCACCCCAGCCACCTCCACCATCACACACA	60	PASS	PRECISE;SVTYPE=INS;SVLEN=62;END=34777916;SUPPORT=16;COVERAGE=23,25,25,25,27;STRAND=+-;AF=0.640;STDEV_LEN=0.000;STDEV_POS=0.000;SUPPORT_LONG=0	GT:GQ:DR:DV	0/1:45:9:16
chr1	34802228	Sniffles2.DEL.ADAS0	GGTTTGGTTTGGTTTGGTTTGGTTTGGTTTGGTTTGGTTTGGTTTGGTTTGGTTTGGTTTGGTTTGGTTTGGTTTGGTTTGGTTTGGTTTGGTTTGGTTTGGTTTGGTTTGGTTTGGTTTGGTTTGGTTTGGTTTGGTTTGGTTT	N	60	PASS	PRECISE;SVTYPE=DEL;SVLEN=-145;END=34802373;SUPPORT=14;COVERAGE=26,25,25,25,25;STRAND=+-;AF=0.560;STDEV_LEN=0.000;STDEV_POS=0.000	GT:GQ:DR:DV	0/1:60:11:14
chr1	35161527	Sniffles2.DEL.ADBS0	GGGCGTGGTGATGGGCGCCTGTAGTCCCACCTACTCAGGAGGCTGAGGCAGGAGAATGGCATGAACCTGGGAGGCGGAGCTTGCAGTGAGCCGAGATCATGCCACTGCACCCCAGCCTGGGCAACAGAGCGAGACTCCGTCTCAAAACAAAACAAAACACAACAAAAAAAAACAGAAATAGGCCGGGTGCAGTGGCTCACGCCTGTAATCCCAGCACTTTGGGAGGCCGAGGAGGAGTCAGATCACTTGAGGTCAGGAGTTCGAGACCAGCCTGGCCAACATGGTGAAACCCTGTCTCTACTAAAAATACAAAAATTAGCT	N	60	PASS	PRECISE;SVTYPE=DEL;SVLEN=-321;END=35161848;SUPPORT=17;COVERAGE=26,27,27,27,27;STRAND=+-;AF=0.630;STDEV_LEN=0.000;STDEV_POS=0.000	GT:GQ:DR:DV	0/1:52:10:17
chr1	35260254	Sniffles2.INS.27CS0	N	AAAGTTACATATGTAACTTACTACTTCTGTAGTAGAAAGTTACATATGTAACTTACTACTTCTGTAGTAGAAAGTTACATATGTAACTTACTACTTCTGTAGTAGAAAGTTACATATGTAACTTACTACTTCTGTAGTAGAAAGTTACATATGTAACTTACTACTTCTGTAGTAGA	60	PASS	PRECISE;SVTYPE=INS;SVLEN=176;END=35260254;SUPPORT=35;COVERAGE=33,33,35,35,31;STRAND=+-;AF=1.000;STDEV_LEN=0.582;STDEV_POS=21.544;SUPPORT_LONG=0	GT:GQ:DR:DV	1/1:60:0:35
chr1	35391782	Sniffles2.DEL.ADCS0	CCTGTAATCTCAGCACTTTGGGAGGCTGAGGCAGGCGGATCACGAGGTCAGGAGTTTGAGACCATCCTGGCCAACATGGTGAAACCCCGTCTCTACTAAAATACAAAAAATTAGCTGGGTGTGGTGCTGCGCA	N	60	PASS	PRECISE;SVTYPE=DEL;SVLEN=-133;END=35391915;SUPPORT=18;COVERAGE=38,37,37,36,38;STRAND=+-;AF=0.486;STDEV_LEN=0.000;STDEV_POS=0.000	GT:GQ:DR:DV	0/1:60:19:18
chr1	36009079	Sniffles2.INS.27FS0	N	GTTCATGATTCTTTTTTTTTTTTTTTTTTTTTTTTGAGACGGAGTCTCGCTCTGTCGCCCAGGCTGGAGTGCAGTGGCGGGATCTCGGCTCACTGCAAGCTCCGCCTCCCGGGTTCACGCCATTCTCCCGCCTCAGCCTCCCAAGTAGCTGGGACTACAGGCGCCCGCCACTACGCCCGGCTAATTTTTTGTATTTGTAGTAGAGACGGGGTTTCACCATTTTAGCCGGGATGGTCTCGATCTCCTGACCTCGTGATCCGCCCGCCTCGGCCTCCCAAAGTGCTGGGATTACAGGCGTGAGCCACCGCGCCCGGCC	60	PASS	PRECISE;SVTYPE=INS;SVLEN=316;END=36009079;SUPPORT=10;COVERAGE=19,17,17,18,22;STRAND=+-;AF=0.588;STDEV_LEN=0.408;STDEV_POS=0.000;SUPPORT_LONG=0	GT:GQ:DR:DV	0/1:42:7:10
chr1	36210727	Sniffles2.INS.280S0	N	ATATATCATATATATATATCATATATATATCATATATATATATCATATATATATATGATATATATATCATATATATATCATATATATATATGATATATATATATA	60	PASS	PRECISE;SVTYPE=INS;SVLEN=105;END=36210727;SUPPORT=15;COVERAGE=26,26,26,26,25;STRAND=+-;AF=0.577;STDEV_LEN=1.000;STDEV_POS=0.000;SUPPORT_LONG=0	GT:GQ:DR:DV	0/1:60:11:15
chr1	36210727	Sniffles2.INS.281S0	N	ATATATCATATATATATCATATATATATATATCATATATATATCATATATATATATCATATATATATCATATATATATATCATATATATATCATATATATATATATCATATATATATCATATATATATATCATATATATATCATATATATATATATCATATATATATCATATATATATATCATATATATATCATATATATATCATATATATATATCATATATATATATATGATATATATATATG	60	PASS	PRECISE;SVTYPE=INS;SVLEN=244;END=36210727;SUPPORT=12;COVERAGE=26,26,26,26,25;STRAND=+-;AF=0.462;STDEV_LEN=0.837;STDEV_POS=0.000;SUPPORT_LONG=0	GT:GQ:DR:DV	0/1:60:14:12
chr1	36213960	Sniffles2.DEL.ADES0	AAGGAAAGAGAAAGAAAGAAAGAAAGAAAGAAAGAAAGGAAAGAAAGAAAGAAAGAAA	N	60	PASS	PRECISE;SVTYPE=DEL;SVLEN=-58;END=36214018;SUPPORT=16;COVERAGE=30,29,29,28,29;STRAND=+-;AF=0.552;STDEV_LEN=1.996;STDEV_POS=2.828	GT:GQ:DR:DV	0/1:60:13:16
chr1	36267650	Sniffles2.DEL.AE0S0	GGAGGCCAGAGCAGATTCTTTTGTTATTTGTTAACTGATACTAGGGCTTGAAAGGAGGTAAGTCAAGAAGAGGTAGGATGGGCTCCCTGCTGGATAGACGGGAGCCCATATTCCCCGCACCCACTCACAGAATACGGGGCATCCGGGGGCTTTCGGAGACTGAGTTCTGTTAGAAAAGGTCTGTTTTACAACTGGGAATCCAAAACATCCAAAGTGAATAGCAGT	N	60	PASS	PRECISE;SVTYPE=DEL;SVLEN=-225;END=36267875;SUPPORT=15;COVERAGE=26,25,26,24,24;STRAND=+-;AF=0.600;STDEV_LEN=0.000;STDEV_POS=0.000	GT:GQ:DR:DV	0/1:58:10:15
chr1	36283617	Sniffles2.DEL.AE1S0	GCTGTTTATTTCAGATGAGTATCTAGAATCCTTGTCTTAGATGAATTGATTA	N	60	PASS	PRECISE;SVTYPE=DEL;SVLEN=-52;END=36283669;SUPPORT=24;COVERAGE=24,24,24,24,25;STRAND=+-;AF=1.000;STDEV_LEN=0.000;STDEV_POS=0.000	GT:GQ:DR:DV	1/1:60:0:24
chr1	36544919	Sniffles2.DEL.AE2S0	ATATTATATATACACATATGTAATATATATTATACACACACATATAATATATATTATATACACATATATAATATATATTATATATACATATATAATATATATTATATATACACATATATAATATATATTATATATACACATATATAATATATATTATATATACACATATA	N	60	PASS	IMPRECISE;SVTYPE=DEL;SVLEN=-170;END=36545089;SUPPORT=10;COVERAGE=19,19,19,20,20;STRAND=+-;AF=0.526;STDEV_LEN=3.615;STDEV_POS=62.462	GT:GQ:DR:DV	0/1:60:9:10
chr1	36688530	Sniffles2.DEL.AE3S0	AAGGGGAAGGGGTGTGGGAAGGGGAAGGGAAATGGGAAGGGGAAGGAGTATGGG	N	60	PASS	PRECISE;SVTYPE=DEL;SVLEN=-54;END=36688584;SUPPORT=21;COVERAGE=22,21,21,21,21;STRAND=+-;AF=1.000;STDEV_LEN=0.000;STDEV_POS=14.432	GT:GQ:DR:DV	1/1:58:0:21
chr1	36700446	Sniffles2.DEL.AE4S0	CCCTCCCTTCCTTCCTTTTTTCCTTCCTTCCCTCCCTCCCTCCCTTCCTTTTTTCCTTCTTTCCTTCTTTTTTCCTTCCTTCCTTCCCTCCC	N	60	PASS	PRECISE;SVTYPE=DEL;SVLEN=-92;END=36700538;SUPPORT=24;COVERAGE=22,24,24,24,25;STRAND=+-;AF=1.000;STDEV_LEN=0.778;STDEV_POS=12.189	GT:GQ:DR:DV	1/1:60:0:24
chr1	36715911	Sniffles2.DEL.AE5S0	TTGGTCCCGCCTGCTGGGGATTCAGGGACCAACTTCACCAGGCCCTTGTTCTTCTTGGCAGCACCA	N	60	PASS	PRECISE;SVTYPE=DEL;SVLEN=-66;END=36715977;SUPPORT=14;COVERAGE=25,26,27,27,27;STRAND=+-;AF=0.519;STDEV_LEN=0.000;STDEV_POS=0.000	GT:GQ:DR:DV	0/1:60:13:14
chr1	36746066	Sniffles2.INS.286S0	N	AAGAAGTCATTATCTGAGGCCGGGCGCGGTGGCTCACGCCTGTAATCCCAGCACTTTGGGAGGCCGAGGCGGGTGGATCATGAGGTCAGGAGATCGAGACCATCCTGGCTAACAAGGTGAAACCCCGTCTCTACTAAAAATACAAAAAATTAGCCGGGCGTGGTGGCGGGCGCCTGTAGTCCCAGCTACTCGGGAGGCTGAGGCAGGAGAATGGCGTGAACCCGGGAAGCGGAGCTTGCAGTGAGCCGAGATTGCGCCACTGCAGTCCGCAGTCCGGCCTGGGCAACAGAGCGAGACTCCGTCTCAAAAAAAAA	60	PASS	PRECISE;SVTYPE=INS;SVLEN=314;END=36746066;SUPPORT=15;COVERAGE=34,32,32,32,33;STRAND=+-;AF=0.469;STDEV_LEN=0.441;STDEV_POS=0.000;SUPPORT_LONG=0	GT:GQ:DR:DV	0/1:60:17:15
chr1	36793823	Sniffles2.INS.288S0	N	TGGGTGGATGGATGGATCGATGGATGGATGGATGGATGGTTGGGTGGATGGATGGATCGGTGGATGGATGGATGGATGGATGGGTGGGTGGACGGATGGATCGGTGGATGGATGAATGGGTGGATGGATGGATGGATGGGTGGATGGATGGATGGGTGGATGGACGGATGGATGGATGGGTGGACAGATGGATGGGTGGGTTGATGGATGGATGGGTGGATGGATGGATGGATGGATGGGTGGATGGGTGGATGGATGGATGGATGGGTGGATGGATGGAGGGGTGGATGGATGGATGGATGGGTGGGTGGATGAATGGGTGGTTGGATGGATGGATGGATGGATGGGTGGATGGGTAGATGGATGGATGGGTGGGTGGATGGATGGCTGGGTGGATGGGTGGATGGATGGATGGGTGGGTGGATGGATGGCTGGGTGGATGGATGGGTGGATGGATGGATGGATGGATGGATGAATGGGTGGATGGATGGATGGATGGATGGATGGGTGGATGGGTGGATGGATGGATGGGTGGGTGGATGGATGGATGGGTTGGTGGATGGATGGATGTATGGGTGGATGTATGTATGTATGTATGTATGGGTGGGTGGATGGATAGATGGATGGATGGATGGGCGGATGGATGGATGGGTGGGTGGGTGGATGGATGGGTGGATGGATGAATGGGTGGATGGGTGGATGGATGGATGGGTGGGTGGATGGATGGGTGGATGGATGGATGGGTGGATGGATGGATGGGTGGGTGGGTGGATGGATGGA	60	PASS	PRECISE;SVTYPE=INS;SVLEN=780;END=36793823;SUPPORT=29;COVERAGE=33,29,31,31,33;STRAND=+-;AF=0.935;STDEV_LEN=4.515;STDEV_POS=0.000;SUPPORT_LONG=0	GT:GQ:DR:DV	1/1:60:2:29
chr1	36957455	Sniffles2.INS.28BS0	N	GTGAGCCTGTGTGCCCTGTGACTCTGTGCCCTGTGAGCCTGTGTGCCCCATGACTCTGTGCCCCTTGAGTCTGTGTGCCCGTGAGTCTCTGCCCCATGAGCCTGTGTGCTCTGAATCTGTGCCCCGTGAGCCTGTGTGCTCCGTGAGTCTGTGCCCCGTGAGCCTGTGTGCCCCGTGAGCCTGTGTGTCCCGTGAGCCATGTGCCTCATGACTCTGTGCCCCGTGAGCCTGTGTGCCCTGTGAGTCTATGCCCCATGAGCATGTGTGCCCCATGACTCTGCGCCCCATGACTCTGTGCCCC	60	PASS	PRECISE;SVTYPE=INS;SVLEN=301;END=36957455;SUPPORT=14;COVERAGE=23,22,22,22,22;STRAND=+-;AF=0.636;STDEV_LEN=0.354;STDEV_POS=0.000;SUPPORT_LONG=0	GT:GQ:DR:DV	0/1:40:8:14
chr1	36958605	Sniffles2.DEL.AE8S0	CCTGTGTGCCCTGTGAGCCTGTGTGCCCTGTGACTGTGTGCCCAATGAGCCTGTGTCCCGTGAGCCTGTGTGCCCTGTGAGTCTGTGCCTTGTGACTCTGTGCCCCATGACTCTGTGCCCCGTGAGCCTGTGTGTCCCATGAACCTGTGTGCCCTGCGAGCCTGTGTGCCCTGTGACTGTGTGCCCAATGAGCCTGTGTCCCGTGAGCCTGTGTGCCCTGTGAGTCTGTGCCTTGTGACTCTGTGCCCCATGAGCCTGTGTGTCCTGTGAGCCTGTGTGCCCTGTGAGTCTGTGCCTTGTGACTCTGTGCCCCATGAGCCTGTGTGCCCTGTGAGCCTGTGTGCCCTGTGAGCCTGCACCCCATGAGCCTCTGTGACCTGTGAGTTTGTGAGTCTGTGCCCCGTGACTCTGTGCCCCATGAGCCTGTGTGCCCTGTGAGTCTGTGTGCCCTGTGAGCCTGCACCCCATGAGCGTCTATGACCTGTGAGTCTGTGAGTCTGTGCCCCATGACTCTGTGCCCCATGAACCTGTGTGTCCTGTGAGCCTGTGTGCCCTGTGAGCCTGTGTGTCCCATGACTCTGTGTCCCGTGAGCCTGTGTGCCCTGTGAACCTGTGTGCCCCATGACTCTGTGTCCCATGACCTGTGTGTCCGGTAAGTCTGTGCCCCGTGAGCCTGTGCCTGTGAGCCTGTGCCCTGTGAGCCTCTGTGCCCCATGACTCTGTGTGCCCGGTGAGCCTGTGTGTCCCGTGAGCCTGTGTGCCCTGTGAGTCTGTGTGCCCTGTGAGCCTGCACCCCATGAGCCTCTGTGATCTGTGAGTCTGTGAGTCTGTGCCCCGTGACTCTGTGCCCCATGAGCCTGTGTGGCCCCTGACTCTGTGCCCTGTGAGCCTGTGTGCCCTGTGACTGTGTGCCCTGTGAGCCTGTGTGCCCTGTAAGCCTGGGTGTCCCATGACTGTGTGCTCCATGAGCCTGTGTGCCCCATGACTCTGTACCCCATGAGCCTGTGTGCCCCGTAACTCTGTGCCCTGTGAGCCTATGTGTCCCATAAGCTTGTATGCCCTGTGAGTCTGTGTGCCCTGTGACTCTGTGCCCCTTGAGCCTGTGTGCTTTGTGAGTCGGTGTGTCCCATGAGTCTGTGCGCCCCATTGAGTCTGTGTGCCCTGTGAGCCTGTGTGCCCTGTGAGCCTGTGTACCCCATGACTCTGTGCCCCATGAGCCTGTGTGCCCTGTGAGTCTGTGTGCCCTGTGAGCCTGTGTGCCCCATGAGCCGTGTGCCCCATGATTCTGTGCCCCATGAGCCTGTGTGCCCTGTGAGCCTGTGTGCCCCATGACTCTGTGCCCTGTGAGCCTGTGTGCCCTGTGAGTCTATGCCCCATGAGCCTCTGTGCCCCGTGAGTCTGTGTGCCCCATAAGTCTGTGTGCCCCGCGAGTCTGTGTGCCCTGTGAGCCTGTGTGCCCTGTGAGCCATGTGCCCCATGACTCTGTGCCCCATAAGCCTGTGTGCTCTGTGAGTCTGTGCCTCGTGAGCCTGTGCCCCTTGAG	N	60	PASS	PRECISE;SVTYPE=DEL;SVLEN=-1543;END=36960148;SUPPORT=14;COVERAGE=22,22,22,24,24;STRAND=+-;AF=0.609;STDEV_LEN=0.000;STDEV_POS=0.000	GT:GQ:DR:DV	0/1:50:9:14
chr1	37102939	Sniffles2.INS.28CS0	N	GAGGAGGAGGAAGAGGAGGAGGAGGAAGAGGAGGAGGAGGAAGAGGAGGAGGAGGAAGAGGAGGAGGAGGAAGAGGAGGAGGAAAAGGAGGAGGAGGAAAAGGAGGAGGAGGAAGAA	60	PASS	PRECISE;SVTYPE=INS;SVLEN=117;END=37102939;SUPPORT=23;COVERAGE=24,22,22,22,22;STRAND=+-;AF=1.000;STDEV_LEN=15.172;STDEV_POS=0.000;SUPPORT_LONG=0	GT:GQ:DR:DV	1/1:60:0:23
chr1	37128265	Sniffles2.INS.28DS0	N	GGCTACAGTTCCCACTCCCCGCCACTCCGCGGGCTACAGTTCCCACTCCCCGCCACTCCGCG	60	PASS	PRECISE;SVTYPE=INS;SVLEN=62;END=37128265;SUPPORT=24;COVERAGE=23,23,23,23,22;STRAND=+-;AF=1.000;STDEV_LEN=0.000;STDEV_POS=0.000;SUPPORT_LONG=0	GT:GQ:DR:DV	1/1:60:0:24
chr1	37481482	Sniffles2.INS.291S0	N	GGTGAATGTTTGTTAGAAATCTTCCTTCCAGAGAAGGGTCAGGGAGCTGGTGTGGAGGGGCTTCCTCCTGGGGTGAAGGAG	60	PASS	PRECISE;SVTYPE=INS;SVLEN=81;END=37481482;SUPPORT=11;COVERAGE=20,22,22,22,22;STRAND=+-;AF=0.500;STDEV_LEN=0.000;STDEV_POS=0.000;SUPPORT_LONG=0	GT:GQ:DR:DV	0/1:60:11:11
chr1	37611749	Sniffles2.INS.294S0	N	TTATCCCCATACTAGTTATTATCGAAACCATCAGCCTACTCATTCAACCAATAGCCCTGGCCGTACGCCTA	60	PASS	PRECISE;SVTYPE=INS;SVLEN=71;END=37611749;SUPPORT=19;COVERAGE=19,18,18,19,21;STRAND=+-;AF=1.000;STDEV_LEN=0.000;STDEV_POS=0.000;SUPPORT_LONG=0	GT:GQ:DR:DV	1/1:52:0:19
chr1	37742574	Sniffles2.DEL.AEAS0	GAGAATGGCAGAGTGGACAGACAGAAAAAACCTAGGTCCTTGAGGACACTTTTGAGCTGCTGAATGAACCAAGCTTTAACTCTAGCCCTCTTATGTGAGCTAAGAAATCATTTAAGTTAAAGTCAGTTAGGGCCCAGCACTGTGGCTCATGCCTATAATCCCA	N	60	PASS	PRECISE;SVTYPE=DEL;SVLEN=-163;END=37742737;SUPPORT=16;COVERAGE=25,29,29,28,29;STRAND=+-;AF=0.552;STDEV_LEN=0.000;STDEV_POS=0.000	GT:GQ:DR:DV	0/1:60:13:16
chr1	37775711	Sniffles2.INS.296S0	N	CCAGATTGGGTTTTTTTTGTTTTTTTTTTTGTTTTGTTTTTTTTTTTAAATTTATTTTTTTATTGATAATTCTTGGGTGTTTCTCACAGAGGGGGATTTGGCAGGGTCATGGGACAATAGTGGAGGGAAGGTCAGCAGATAAACAAGTGAACAAAGGTCTCTGGTTTTCCTAGGCAGAGGACCCTGCGGCCTTCCGCAGTGTTTGTGTCCCTGATTACTTGAGATTAGGGATTGGTGATGACTCTTAACGAGCATGCTGCCTTCAAGCATCTGTTTAACAAAGCACATCTTGCACCGCCCTTAATCCATTTAACCCTGAGTGGACACAGCACATGTTTCAGAGAGCACAGGGTTGGGGGTAAGGTCACAGATCAACAGGATCCCAAGGCAGAGGAATTTTTCTTAGTGCAGAACAAAATGAAAAGTCTCCCATGTCTACTTCTTTCTACACAGACACGGCAACCATCCGATTTCTCAATCTTTTCCCCACCTTTCCCGCCTTTCTATTCCACAAAGCCGCCATTGTCATCCTGGCCCGTTCTCAATGAGCTGTTGGGCACACCTCCCAGACGGGGGTGGTGGCCGGGCAGAGGGGCTCCTCACTTCCCAGTAGGGGCGGCCGGGCAGAGGCGCCCCTCACCTCCCGGACGGGGCGGCTGGCCGGGCAGGGGGCCGACCCCCCCCACCTCCCTCCCGGACGGGGCGGCTGGCCGGGCGGGGGCCGACCCCCCCACCTCCCTCCCGGACGGGGCGGCTGGCCGGGCGGGGGGCCGACCCCCCCACCTCCCTCCGGACGGGGCGGCTGGCCGGGCAGAGGGGCTCCTCACTTCCCAGTAGGGGCGGCCGGGCAGAGGCGCCCCTCACCTCCCGGACAGGGCGGCTGGCTGGGCGGGGGGGCTGACCCCCCCCACCTCCCTCCCGGACGGGGCGGCTGGCCGGGGCGGGGGGCTGACCCCCCCACCTCCCTCCCGGACGGGGCGGCTGGCCGGGCAGAGGGTCTCCTCACTTCCCAGTAGGGGCGGCCGGGCAGAGGCGCCCCTCACCTCCCGGACGGGGCGGCTGGCCGGGCAGGGGGGCCGACCCCCCCCCACCTCCCTCCCGGACGGGGCGGCTGGCCGGGCGGGGGGCCGACCCCCCCACCTCCCTCCCGGACGGGGCGGCTGGCCGGGCGGGGGGCCGACCCCCCCACCTCCCTCCGGGACGGGGTGGCTGGCCGGGCAGAGGGGCTCCTCACTTCCCAGTAGGGGCGGCCGGGCAGAGGCGCCCTTCACCTCCCGGACAGGGCGGCTGGCTGGGCGGGGGGGCTGACCCCCCCACCTCCCTCCCGGACGGGGCGGCTGGCCGGGTGGGGGGGCTGACCCCCCCATCTCCCTCCCGGACGGGGTGGCTGGCCGGGCTGAGGGGCTCCTCACTTCCCAGTAGGGGCGGCCGGGCAGAGGCGCCCCTCACCTCCCGGACGGGGCGGCTGGCCGGGCGGGGGGCTGACCCCCCCACCTCCCTCCCGGATGGCACGGCTGGCCAGGCGGGGGGCTGACCCCCCCACCTCCCTCCCGGATGGCACGGCTGGCCGGGCGGGGGGGCTGACCCCCCACCTCCCTCCCGGATGGGCGGCTGGCCGGGCGGGGGGCTGACCCCCCCCACCTCCCTCCCGGACGGGGTGGCTGCCGGGCGGAGACGCTCCTCACTTCCCAGATGGGGTGGCTGCCGGGCGGAGAGGCTCCTCACTTCTCAGACGGGGTGGTTGCCAGGCAGAGGGTCTCCTCACTTCTCAGACGGGGCGGCCGGGCAGAGACGCTCCTCACCTCCCAGACGGGGTCTCGGCCGGCAGAGGCGCTCCTCACATCCCAGATGGGGCGGCGGGGCAGAGGCGCTCCCCACATCTCAGACGATGGGCGGCCAGGCAGAGACGCTCCTCACTTCCTAGATGTGATGGCGGCTGGAAGAGGCGCTCCTCACTTCCTAGATGGGATGGCGGCCGGGCGGAGACGCTCCTCACTTTCCAGACTGGGCAGCCAGGCAGAGGGGCTCCTCACATCCCAGACGATGGGCGGCCAGGCAGAGACACTCCTCACTTCCCAGACGGGGTGGCAGCCGGGCAGAGGCTGCAATCTCGGCACTTTGGGAGGCCAAGGCAGGCGGCTGCTCCTTGCCCTCGGGCCCCGCGGGGCCCGTCCGCTCCTCCAGCCGCTGCCTCCCGGGCGGCGCTCGCCGGCGCGGCGGCAAAGACTCTATTAATTCTTTATTTAGAGATGGAGTCTCACTCTGTCGACAAGCTGGAATGCAGTGGTACAATCTCGGCTCACTACAACCTCCGATTCCCTGGTTCAAGTGATTCTCCTGCCTCAGCCTCCCAAGTAGCTGGAATTACAGGCACCGCCACCATGCCTGGCTATATTTTTGTATTTTTAGTAGAGACGGGGTTTCACCATGTT	60	PASS	PRECISE;SVTYPE=INS;SVLEN=2432;END=37775711;SUPPORT=14;COVERAGE=18,14,14,14,24;STRAND=+-;AF=1.000;STDEV_LEN=18.958;STDEV_POS=0.000;SUPPORT_LONG=0	GT:GQ:DR:DV	1/1:39:0:14
chr1	37967100	Sniffles2.INS.298S0	N	AGAAAAATTAGACCGGGCGCGGTGGCTCACGCCTGTAATCCTAGCACTTTGGGAGGCCGAGACGGGTGGATCACGAGGTCAGGAGATCGAGACCATTCTGGCTAACACGGTGAAACCTCGTCTCTACTAAAAATACAAAAAAATAGCTGGGCGTGGTGGCGGGCGCCTGCAGTCCCAGCTACTCGGGAATGAGGCAGGAGAATGGCGTGAACCCGGGAGGTGGAGCGTGCAGTGAGCCAAGATCGCGCCACTGCACTCCAGCCTGGGGACAGAGCGACACTCCGTCTCAAAAAAAAAAAAAAAAAAAAAAAAAAAAGAAA	60	PASS	PRECISE;SVTYPE=INS;SVLEN=320;END=37967100;SUPPORT=17;COVERAGE=16,18,19,19,18;STRAND=+-;AF=0.895;STDEV_LEN=1.167;STDEV_POS=0.000;SUPPORT_LONG=0	GT:GQ:DR:DV	1/1:27:2:17
chr1	38485068	Sniffles2.INS.299S0	N	CTTTAGTGATGGGGTCTTGCTCTGTCATACAGGCTGGAGTACAGTGGTGCAATCATAGCTCACTGCAGCCTCAAA	60	PASS	PRECISE;SVTYPE=INS;SVLEN=75;END=38485068;SUPPORT=22;COVERAGE=22,22,21,21,20;STRAND=+-;AF=1.000;STDEV_LEN=0.000;STDEV_POS=0.000;SUPPORT_LONG=0	GT:GQ:DR:DV	1/1:60:0:22
chr1	38945847	Sniffles2.INS.29CS0	N	TCCCAGCTACTCGGGAGGCTGAGGCACAAGAATCGCTTGAACCTGGGAGGCTGAGGTTGCAGTGAGCTGAGATCGTACCACTGCACTCCAGCCTGGGTGACAGAGTGGGACTCTGTCTCAAAAAAAAAAAAAAGAAAGAAAGAAAGAAAAAGAAAAGTCATCTCAGAAAGAATAGATGGCAGCCTGTGGTTGAGTTAGTCTTTCCTGGATCTGGAGAAAGGAAGTGGGGGCTCAGCGAAAGCCTGTCTGTGTATTTCACAAATGTGGCTTTTCCTCTACAGATATAAATCTCCTCCACAAAAAAGCAGCTTTTCAGGGCTATTCCTGTCTGCAGGCCCTCTGAATAGCCATATCAAAACAAGTCAAAGAAGTATATTTTGGGGTGAAATATTTTTGGTTTCTTTTCACACCAGCAAGGGCCATGCAGAGTATAGAGCAAGGGAAAATAAGAGGAAAGGCCAGAACCGAGAGCCAAGCACACTGTCCACCACAGGGACAGAGCAGGGAGAAAGGACTCAGATGGCACAAAAGCAACCAAGCACTGGAAGGGACAGAGTAGTAGAAGGAGGAAACTGGGAGGTGCCTGGGGCACTCATGTCGGGCACTGAGGCTTTCTGTAGGGAGCTTATACCTACATATGTATAAGGAAGTTACACCTCATCCACATTTTCTAACTAAAGTAGGTGGCAAGGATACCTGCTACGAGTTAGGAGGAGAGAGACTGGATGGAAGATTGAAGGAAATTGACAACTGCTTAAAAAAAAACAGCTGAGAGGAGAGAAAAGTGACCAAAGCAAGGTAGAAGCTCACAGAGGGATGCCAAGAATCACATCAAAATGGCACAGATCAACAAGCAGGCAAGAATGAGGGACCCTCAAGGAGTGAGAAACTGGGGAAACCAGGTCCTGTCCTGAGTGATATGTTAGTAAGATCAATGCGGCATGGGTGAGAGCCGGGCGAATGCCGCCAGCAATCATTTAGCACCCAGGACTGGAGACAGCTTTCACGTAAGATGAAAATGTTGACTGGGCGCGGTAGCTCACGCCTGTAATCCCAGCACTTTAGGAGGCCGAGGGGGGTGGATCACGAGGTCAAGAGATCGAGACAAGCCTGGCCAACATGGTGAAATCCCATCTCTACTAAAAATACAAAAAAATTAGCTGGGCGTGGTGGCACGTACCTGTAGTCCCAGCTACTCAGGAGGCTGAGGCAGAAGAATCGCTTGAACCCGGGAGGTGGAGGTTGCAGTGAGCCAAGATCACGCCACTGCACTCCAGCCTGGGCGACAGAGCGAGACTCCGTCTCAAAAAAAAAAAGATGAAAAATGTCTACAGAATAAAGGTCCTGCTCAGCTATGGAAGTGCAAAGAGTATCAGGAGGCAGTGCTTGGTCGCAGAACTGTACCGGGGTTGTGGTTGGGCCACCTCAACTCTAACATCTAGTTATCCCTGGCTGTCAAAGACACTACTGACTGTTCAGCCCTCCAGCCAGCCTCCCTTGTTGTGACTTGATGCTCAACAAGCTGCTTTCTATGCTGTGTGATTTCAGAGAGAAAAGGTGTCTGCCCACACCCGGTGTACTCACAAGTTAGGGAGCTCTCAGAAAACAAAGCCTTGTGATCTATTCAGAAATAGGAAAATAAAAAAGAAAACAAACCCTATATTTTATTTATCTCAGTGTCTCCAGCACCCAGAACAGGGATTAGCATTAAGTTTGGTTCAAAAAGGTGTTTGCAAAACGTATCTGGAGGAGGCTGATATGCCCTTAAATATTTGTAAATGAATAAATTTTCATTTAAAAGCCAGGTGCGGTGGCTCACGCCTGTAATCCCAGCACTTTGGGAGGCCGAAGCAGGAAGATCACCCAAGGTCAGGAGTTCGAGACCAGCCTGACCAACATGGTGAAACCCTGTCTCTACAAAAAATACAAAAAAATTAGCCAGGCATGGTGGTGCATGCCTGTAA	60	PASS	PRECISE;SVTYPE=INS;SVLEN=1964;END=38945847;SUPPORT=15;COVERAGE=24,15,15,21,21;STRAND=+-;AF=1.000;STDEV_LEN=1.202;STDEV_POS=0.000;SUPPORT_LONG=0	GT:GQ:DR:DV	1/1:41:0:15
chr1	39044564	Sniffles2.INS.29DS0	N	GGAGGAGAAGAAGAAGAGGAAAAGGAGGGGGAGGAGAAGGGGAGGGGGAGGAAAGAGGAGGAGAAGAAAGAAGAAGGAGAAGGAAGAAAGGAGGGAGGAGGAGGAGGAGAAGGGGGAGGGGGAGGAAGGAGGAGGAGAAGAATGAGGAGAAGGAGAAGAAGAAGGAAGAAGAAGAAAGAAGGAAGAAGAAGGAGGAGGAGGAGGGGGAGGAGGGGGAGGG	60	PASS	PRECISE;SVTYPE=INS;SVLEN=220;END=39044564;SUPPORT=23;COVERAGE=20,22,22,22,21;STRAND=+-;AF=1.000;STDEV_LEN=1.405;STDEV_POS=0.000;SUPPORT_LONG=0	GT:GQ:DR:DV	1/1:60:0:23
chr1	39211991	Sniffles2.INS.29ES0	N	AATAGTGGGTGATGGCCGGGCGCGGTGGCTCACGCCTGTAATCCCAGCACTTTGGGAGGCCGAGGCGGGCGGATCACGAGGTCAGGAGATCGAGGCCATCCCGGCTAAAACGGTGAAACCCCGTCTCTACTAAAAATACAAAAAAATTAGCCGGGCGTAGTGGCGGGCGCCTGTAGTCCCAGCTACTTGGGAGGCTGAGGCAGGAGAATGGCGTGAACCTGGGAGGCGGAGCTTGCAGTGAGCCGAGATCCCGCCACTGCACTCCAGCCTGGGCGACAGAGCGAGACTCCGTCTCAAAAAAAAAAAAAAAAAAAAA	60	PASS	PRECISE;SVTYPE=INS;SVLEN=316;END=39211991;SUPPORT=17;COVERAGE=17,16,16,17,17;STRAND=+-;AF=1.000;STDEV_LEN=0.500;STDEV_POS=0.000;SUPPORT_LONG=0	GT:GQ:DR:DV	1/1:47:0:17
chr1	39234648	Sniffles2.INS.29FS0	N	CCCCCCCACCTCCCTCCCGGACGGGGCGGCTGGCCGGGCGGGGGGCTGACCCCCCCGCCTCCCTCCCGGACGGGGCGGCTGGCCGGGCAGAGGGGCTCCTCACTTCCCAGTAGGGGCGGCCGGGCAGAGGCGCCCCTCACCTCCCGGACGAGGCGGCTGGCTGGGCCGGGGGCTGACCCCCCCACCTCCCTCCCGGATGGGGTGGCTGGCCGGGCGGGGGGCTGACCCCCCCCACCTCCCTCCCAGACGGGGCGGCTGGCGGGGCGGGGGGCTGACCCCCCCACCTCCCTCCCGGATGGGGCGGCTGGCCTGGCGGGGGGCTGACCC	60	PASS	PRECISE;SVTYPE=INS;SVLEN=327;END=39234648;SUPPORT=24;COVERAGE=22,23,23,22,22;STRAND=+-;AF=1.000;STDEV_LEN=0.669;STDEV_POS=0.000;SUPPORT_LONG=0	GT:GQ:DR:DV	1/1:60:0:24
chr1	39504341	Sniffles2.INS.2A0S0	N	GAGGGGGATGTGGCAGGACTATAGGGTAATGGTGGGGAGAGGGTCAGCAGGAAAACATGTGAGCAAAGGACTCTGTGTCATAAATAAGTTTAAGGAAAGGCGCTGTGCCTCGATGTGCATGTAGGCCAGATTTATGTTTGACTTTACACAAACATCTCAATGCAGTAAAGAGCAGTATTGCCACCAGCATGTCTCAGTCGGTATAGTGTGAGACTCTTAATCTCAGGGTCGTGGGTTCAAGCCCCACATTGGGCGTCAGATGAAGGGGGCCTGCCCCTCCACACCTGTGGGTATTTCTCGAAAGGTGGAGATGAGAGACTGAGAAAAGAAATAAGACACAGAGACAAAGTACAGAGGAAGAAAAGTGGGCCCAGGCAGCACTCAGCATACGGAGGACCCGCACCAGCACTGGTCTCTGAGTTCCTTCAGTATTTATTGATCACTATCTACCATCTCAGT	60	PASS	PRECISE;SVTYPE=INS;SVLEN=459;END=39504341;SUPPORT=10;COVERAGE=19,19,19,20,20;STRAND=+-;AF=0.526;STDEV_LEN=0.408;STDEV_POS=23.155;SUPPORT_LONG=0	GT:GQ:DR:DV	0/1:60:9:10
chr1	39784524	Sniffles2.DEL.AEDS0	TCCCTGAGGGCAGGGACTTTACTTCTCTCATTGTTATATCCCCAGCAACTAGAACTCTGCCTGGTCCGTGGTAGGTGCTACAGAACTATTTGCTGAATGAATGAATGGGAAAATGAAAGAGG	N	60	PASS	PRECISE;SVTYPE=DEL;SVLEN=-122;END=39784646;SUPPORT=11;COVERAGE=29,27,27,26,26;STRAND=+-;AF=0.407;STDEV_LEN=0.378;STDEV_POS=0.000	GT:GQ:DR:DV	0/1:60:16:11
chr1	39999021	Sniffles2.INS.2A7S0	N	CCTCTCCCTCTCCCTCTCCCTCTCCCTCTCCCTCTCCCTCTCCCTCTCCCTCTCCCTCTC	60	PASS	PRECISE;SVTYPE=INS;SVLEN=60;END=39999021;SUPPORT=15;COVERAGE=26,26,26,25,25;STRAND=+-;AF=0.577;STDEV_LEN=2.455;STDEV_POS=7.913;SUPPORT_LONG=0	GT:GQ:DR:DV	0/1:60:11:15
chr1	40050406	Sniffles2.INS.2A8S0	N	GAAATATCTTCTGTAGTCTGGGCACGGTGGCTCATGCCTGTAATCCCAGCACTTGGCTCACCGCAATTACAGGCATGAGCCACCGTGCCCAGACTACAGAAGATATTTCAAAG	60	PASS	PRECISE;SVTYPE=INS;SVLEN=113;END=40050406;SUPPORT=21;COVERAGE=21,21,20,19,19;STRAND=+-;AF=1.000;STDEV_LEN=0.000;STDEV_POS=0.000;SUPPORT_LONG=0	GT:GQ:DR:DV	1/1:58:0:21
chr1	40496682	Sniffles2.DEL.AF0S0	AAAAGAATAAGTAGGCACTTTATATAGTGAAGAGGAATGACATCTATGATATATTGTTTGGTTTTTGTTTTTGAGACAGGGTCTCACTCTGTTGCTCAGGCTGGAGTGCAGTTGGTATGATCATGGTTCACTGCAGCCTCAATCTCCCAGGCTCAAGCAAACCTCCACCTCAGCCTCCCAAGTAGCTGGGACCACAGGTGAGTGCCACCATCACACCTAGCTAATCTTTAATTTTTTTTCTAGAGACAGAGTATCACTATATCGCGCAAGCTGGTCTCAAACTCCTGGGCTCAAGCAGTCCTTCTGTCTTGGACTCCCAAAGTGCTGGGATTACAGGCATGAGCCAAGGCAACCGGCCTATATTATCATGTAATAAAAGTAACATGCAGGCTGCGCGCAGTGGCTCACGCC	N	60	PASS	PRECISE;SVTYPE=DEL;SVLEN=-411;END=40497093;SUPPORT=12;COVERAGE=21,22,22,21,21;STRAND=+-;AF=0.545;STDEV_LEN=0.000;STDEV_POS=0.000	GT:GQ:DR:DV	0/1:60:10:12
chr1	41329374	Sniffles2.DEL.AF1S0	TGGTGGGCGTGTGCTGATGGTACTGAGTGTGAGCTGTGTGTGTCTGTATGTGGGGAGGGAGTCCA	N	60	PASS	PRECISE;SVTYPE=DEL;SVLEN=-65;END=41329439;SUPPORT=13;COVERAGE=26,25,24,24,24;STRAND=+-;AF=0.542;STDEV_LEN=0.000;STDEV_POS=0.000	GT:GQ:DR:DV	0/1:60:11:13
chr1	41369872	Sniffles2.INS.2ACS0	N	AGGGCTGCCCTGGGCTCCTGCAGTCCCTTGGCAAGGGGACAGAGAGCCCAGGGC	60	PASS	PRECISE;SVTYPE=INS;SVLEN=54;END=41369872;SUPPORT=22;COVERAGE=22,21,21,21,21;STRAND=+-;AF=1.000;STDEV_LEN=0.389;STDEV_POS=0.000;SUPPORT_LONG=0	GT:GQ:DR:DV	1/1:60:0:22
chr1	41382201	Sniffles2.INS.2ADS0	N	GCCCGCGCCGGGACGCCCGCCTACTTCGGCGGCTGCAAGGGCGGCGCCTACGGCGGGGGCGGGGGCTTCGGGCCGCCGGCGATGGGCGCTCTGCGCCGTCTGCCCATGCAGACCATCCAGGAGAACAAGCAGGCCAGCTTCGTGCCGGCCGCGGCGCCCTTCCGCCCTGGGGCGCTGCCCGCGCTGCTGCCGCCGCCGCC	60	PASS	PRECISE;SVTYPE=INS;SVLEN=200;END=41382201;SUPPORT=16;COVERAGE=17,16,16,16,16;STRAND=+-;AF=1.000;STDEV_LEN=0.354;STDEV_POS=0.000;SUPPORT_LONG=0	GT:GQ:DR:DV	1/1:44:0:16
chr1	41425250	Sniffles2.INS.2AES0	N	GTGTGGTGTGTGTGTGCGCCTGTGTGGTGTGTGTGTGTGTTGTGTGCATGTGTGTGGTGTGGTGTCAACACTGGACAGTATGGTACAGGCACCTCCTGAAGTCTAATGCGGAAGGCCCTTAGCAACCTTATGTCCCAGATGAAGAAAGGGTTTGGGGAGGTGGTGTGACTTATCCAAGGTCACACAGTCACCCAAGAAACGGCCCCCAGGATTCAGACCCAATCTGCTGACTCCCAAACCTGCGTTTGATTTATTGATTTAGATTTGTACAAGTTTCTATACACAGCATTAATTTATATTTATTTATGCATTTAGAATAAGCCCAACTTGTGTTTAAAATCTCTCTGCTTCCCAGATTCTCAGTGAGGTGAGCAGGCCCAGGCTCAGTGGCCTCAAAGTCAGGTTACAGAGAGCAATGGGGGCGTAACCTGGTCACACTGGAGTTCTGGAAAGATCCCTTTGACAGCCAGTGGGGCGTAAAT	60	PASS	PRECISE;SVTYPE=INS;SVLEN=482;END=41425250;SUPPORT=21;COVERAGE=21,21,21,21,23;STRAND=+-;AF=1.000;STDEV_LEN=0.000;STDEV_POS=0.000;SUPPORT_LONG=0	GT:GQ:DR:DV	1/1:58:0:21
chr1	41531523	Sniffles2.DEL.AF2S0	GAGAGATGGAGGACAGGGGAGATGGAGGACAGGAGAGATGGAAGACAGGGGAGATGGAGGACAGGAGAGATGGAGGACAGGGGAGATGGAGGACAGGAGAGATGGAAGAC	N	60	PASS	PRECISE;SVTYPE=DEL;SVLEN=-110;END=41531633;SUPPORT=11;COVERAGE=21,21,21,20,20;STRAND=+-;AF=0.524;STDEV_LEN=0.000;STDEV_POS=0.000	GT:GQ:DR:DV	0/1:60:10:11
chr1	41544700	Sniffles2.INS.2B5S0	N	CACCACCACCACCACTACCACCTGTACCACCACTGCTACCATCACCACCACTACCACCACCATCACCACCACTACCACTACCTCTACCTCCACTGCTACCATCACCACCACCACTACCACCTCTACCACCACCATCATCACCACCACTACCACCTCTACCACCACCATCACCACCACCACCACCATCACCTCTACCACCACCATCACCACCACCACCACCATCACCACCTCTACCACCACCACCACCACCACCACTACCACCTCTACCACCTCTACCACCACCACCACCATCACCTCTACCACCACCATCACCTCTACCACCACCATCACCACCACCACCACCATCACCACCTCTACCACCACTGCTACCATCACCACCACCACCACTACCACCTGTACCACCACTGCTACCATCACCACCACTACCACCACCATCACCACCACTACCACTACCTCTACCTCCACTGCTACCATCACCACCACCACTACCACCTCTACCACCACCATCATCACCACCACTACCACCTCTACCACCACCATCACCACCACCACCACCATCACCTCTACCACCACCATCACCACCACCACCACCATCACCACCTCTACCACCACCACCACCACCACCACTACCACCTCTACCACCTCTACCACCACCACCACCATCACCTCTACCACCACCATCACCTCTACCACCACCATCACCACCACCACCACCATCACCACCTCTACCACCACTGCTACCATCAC	60	PASS	IMPRECISE;SVTYPE=INS;SVLEN=747;END=41544700;SUPPORT=24;COVERAGE=33,29,29,31,31;STRAND=+-;AF=0.828;STDEV_LEN=11.421;STDEV_POS=88.246;SUPPORT_LONG=0	GT:GQ:DR:DV	1/1:16:5:24
chr1	41544954	Sniffles2.INS.2B2S0	N	CTACCACCTCTACCACCACGACCACCACTACCACCTCTACCACCACCATCACCACCACCACCACCATCACCACCTCTACCACCACCATCACCACCACCACTATCACCACCTCTACCACCACCATCACCACCACCACCACCACCACCTCTACCACCACCATCACCACCACCACCACCATCACCACCTCTACCACCATCG	60	PASS	PRECISE;SVTYPE=INS;SVLEN=198;END=41544954;SUPPORT=14;COVERAGE=29,31,31,31,27;STRAND=+-;AF=0.452;STDEV_LEN=0.000;STDEV_POS=0.000;SUPPORT_LONG=0	GT:GQ:DR:DV	0/1:60:17:14
chr1	41635570	Sniffles2.DEL.AF3S0	GTATGTATATATACATACATATACATACGTATGTATATATACATACATATACATAC	N	60	PASS	IMPRECISE;SVTYPE=DEL;SVLEN=-56;END=41635626;SUPPORT=27;COVERAGE=26,27,26,26,25;STRAND=+-;AF=1.000;STDEV_LEN=14.090;STDEV_POS=14.199	GT:GQ:DR:DV	1/1:60:0:27
chr1	42110175	Sniffles2.INS.2B7S0	N	TATATACACCACACACACACACACACACACACACACACACACACGTATATATATGTATATATATGTATGTATATATGTTTGTGTGGTGTGTGTGTGTGTG	60	PASS	PRECISE;SVTYPE=INS;SVLEN=100;END=42110175;SUPPORT=25;COVERAGE=26,25,25,24,24;STRAND=+-;AF=1.000;STDEV_LEN=2.959;STDEV_POS=1.013;SUPPORT_LONG=0	GT:GQ:DR:DV	1/1:60:0:25
chr1	42167131	Sniffles2.DEL.AF6S0	TGTGCTGAGGTGTGTGTGTGTGCTGAGCTGTGTGTGTGCTGATGTGTGTGTATACACTGAGGTGTGTGTGAGTGCTGACATGTGTGTATACACTGAGGAGCGTGTGTGTGCTGAGGTATGTGTGCGCTGATGTGTGTGTATACACTGAGGTGCGTGTGTGTGCTGAGGTGTGTGTGTGCTGACATGTGTGTATACACTGAGGTGCGTGTATGTGCTGAGGTGTGTGAGTGCTGACGTGTGTGTATACACTGAGGTGTGTGTGCGCTGACGTGTGTGTATACACTGAGGTGTGTGTGCTGACGTGTGTATACAC	N	60	PASS	PRECISE;SVTYPE=DEL;SVLEN=-313;END=42167444;SUPPORT=15;COVERAGE=20,20,20,19,17;STRAND=+-;AF=0.750;STDEV_LEN=0.000;STDEV_POS=0.000	GT:GQ:DR:DV	0/1:8:5:15
chr1	42222050	Sniffles2.INS.2B8S0	N	AGGAGAAGGAGAAGGAGAAGGAGAAGGAGAAGAAGAAGCAGGAGAAGAAGAAGCAGGAGAAGAAGAAGCAGGAGAAGAAGAAGCAGGAGAAGAAGAAGCAGGAGAAGAAGAAGCAGGAGAAGAAGAAGCAGGAGAAGAAGAAGCAGGAGAAGAAGAAGCAGGAGAAGAAGAAGCAGAAGAAGAAGAAGCAGAAGAAGAAGAAGCAGAAGAAGAAGAAGCAGAAGAAGAAGAAGCAGAAGAAGAAGAAGCAGAAGAAGAAGAAGCAGAAGAAGAAGAAGCAGAAGAAGAAGCAGAAGAAGAAGAAGCAGAAGAAGAAGAAGCAGAAGAAGAAGAAGCAGAAGAAGAAGAAGCAGAAGAAGAAGAAGCAGAAGAAGAAGAAGCAGAAGAAGAAGAAGCAGAAGAAGAAGAAGCAGCAGAAGAAGCAGAAGAAGCAGAAGAAGCAGAAGAAGCAGAAGAAGCAGAAGCAGCAGAAGCAGAAGCAGCAGAAGCAGAAGCAGCAGAAGCAGAAGAAGCAGAAGCAGAAGCAGAAGCAGAAGCAGAAGCAGAAGCAGAAGCAGAAGC	60	PASS	PRECISE;SVTYPE=INS;SVLEN=561;END=42222050;SUPPORT=10;COVERAGE=23,21,23,23,23;STRAND=+-;AF=0.435;STDEV_LEN=1.761;STDEV_POS=0.000;SUPPORT_LONG=0	GT:GQ:DR:DV	0/1:60:13:10
chr1	42277507	Sniffles2.DEL.AF7S0	AAAAAATCTGGCCGGGCGCGGTGGCTCACGCCTGTAATCCCAGCACTTTGGGAGGCCGAGGCGGGCGGATCACGAGGTCAGGAGATCGAGACCATCCCGGCTAAAACGGTGAAACCCCGTCTCTACTAAAAATACAAAAAATTAGCCGGGCGTAGTGGCGGGCGCCTGTAGTCCCAGCTACTTGGGAGGCTGAGGCGGGAGAATGGCGTGAACCCGGGAGGCGGAGCTTGCAGTGAGCCGAGATCCCGCCACTGCACTCCAGCCTGGGCGACAGAGCGAGACTCCGTCTCAAAAAAAAAAAAAAAAAAAAAAAAA	N	60	PASS	PRECISE;SVTYPE=DEL;SVLEN=-315;END=42277822;SUPPORT=30;COVERAGE=29,30,30,29,27;STRAND=+-;AF=1.000;STDEV_LEN=0.000;STDEV_POS=0.000	GT:GQ:DR:DV	1/1:60:0:30
chr1	42324092	Sniffles2.INS.2B9S0	N	TATATACACAGTGTATATATAGTATATATACTGTATATACACAGTGTATATATAGTATATACACAGTGTATATATACAGTATATATACTGTATATACACAGTGTATATATAGTGTATATATACACTA	60	PASS	PRECISE;SVTYPE=INS;SVLEN=127;END=42324092;SUPPORT=21;COVERAGE=20,20,20,21,20;STRAND=+-;AF=1.000;STDEV_LEN=16.182;STDEV_POS=0.000;SUPPORT_LONG=0	GT:GQ:DR:DV	1/1:58:0:21
chr1	42535702	Sniffles2.INS.2BCS0	N	ATATATATTATATATATATAATATATATATTATATATATAATAATATATTTTATATATATATAATATATATATTATATATATATAAAATATATATTATATATATATAATATATATTATATATATATAAA	60	PASS	PRECISE;SVTYPE=INS;SVLEN=129;END=42535702;SUPPORT=15;COVERAGE=30,29,29,29,28;STRAND=+-;AF=0.517;STDEV_LEN=0.707;STDEV_POS=0.000;SUPPORT_LONG=0	GT:GQ:DR:DV	0/1:60:14:15
chr1	42722652	Sniffles2.INS.2BDS0	N	CCTGTAATCCCAGCACTTTGGGAGGCTGAGGCAGGCTGATCACCTGAGGTCAGGAGTTTGAGACCAGCCTGGGCAACATGGTAAAACCCCATCTCTACCAAAAATACAAAAATTAGCCAGGCATGGTGGTGGGTG	60	PASS	PRECISE;SVTYPE=INS;SVLEN=135;END=42722652;SUPPORT=10;COVERAGE=22,21,21,20,20;STRAND=+-;AF=0.476;STDEV_LEN=0.516;STDEV_POS=3.674;SUPPORT_LONG=0	GT:GQ:DR:DV	0/1:60:11:10
chr1	42817599	Sniffles2.INS.2BES0	N	GGCTCAATTTCTTTTTTTTTTTTTTTTTTTTTTTTTTTTTTTTTTTTTTTTGAGACGGAGTCTCGCTCTGTCGCCCAGGCTGGAGTGCAGTGGCGCAATCTCGGCTCACTGCAAGCTCCGCCTCCCGGGTTCACGCCATTCTCCTGCCTCAGCCTCCCAAGTAGCTGGGACTACAGGCGCCCGCCACTACGCCCGGCTAATTTTTTGTATTTTTAGTAGAGACGGGGTTTCACCGTTTTAGCCGGGATGGTCTCGATCTCCTGACCTCGTGATCCGCCCGCCTCGGCCTCCCAAAGTGCTGGGATTACAGGCGTGAGCCACCGCGCCCCGGCC	60	PASS	PRECISE;SVTYPE=INS;SVLEN=333;END=42817599;SUPPORT=14;COVERAGE=30,29,29,29,30;STRAND=+-;AF=0.483;STDEV_LEN=0.835;STDEV_POS=0.000;SUPPORT_LONG=0	GT:GQ:DR:DV	0/1:60:15:14
chr1	43097074	Sniffles2.DEL.AF8S0	TATATATATATATATATGTATATATATATATATATATATGTGTGTGTGTG	N	60	PASS	PRECISE;SVTYPE=DEL;SVLEN=-50;END=43097124;SUPPORT=10;COVERAGE=25,24,24,26,28;STRAND=+-;AF=0.400;STDEV_LEN=0.000;STDEV_POS=0.000	GT:GQ:DR:DV	0/1:58:15:10
chr1	43376721	Sniffles2.INS.2C2S0	N	AAGAATGGTCAAGTGGCCGGGCGCGGTGGCTCACGCCTGTAATCCCAGCACTTTGGGAGGCCGAGGCGGGCGGATCACGAGGTCAGGAGATCGAGACCATCCTGGCTAACACGGTGAAACCCCGTCTCTACTAAAAATACAAAAAATTAGCCGGGCGTAGTGGCGGGCGCCTGTAGTCCCAGCTACTCGGGAGGCTGAGGCAGGAGAATGGCGTGAACCCGAGAGGCGGAGCTTGCAGTGAGCCGAGATTGCGCCACTGCACTCCAGCCTGGGCGACAGAGCGAGACTCCGTCTCAAAAAAAAAAAAAAAAAAAAAAAAAAAAA	60	PASS	PRECISE;SVTYPE=INS;SVLEN=324;END=43376721;SUPPORT=23;COVERAGE=20,21,23,23,23;STRAND=+-;AF=1.000;STDEV_LEN=0.832;STDEV_POS=0.000;SUPPORT_LONG=0	GT:GQ:DR:DV	1/1:60:0:23
chr1	43391785	Sniffles2.DEL.AF9S0	AAAAAAATGAAACAAGGCCGGGCGCGGTGGCTCACGCCTGTAATCCCAGCACTTTGGGAGGCCGAGGCGGGCGGATCACGAGGTCAGGAGATCGAGACCATCCTGGCTAAAACGGTGAAACCCTGTCTCTACTAAAAAAAATACAAAAAATTAGCTGGGCGTGGTGGCGGGCGCCTGTAGTCCCAGCTACTCGGGAGGCTGAGGCAGGAGAATGGCGTGAACCCGGGAGGCGGAGCTTGCAGTGAGCTGAGATTGTGCCACTGCAGTCCAGCCTGGGCGACAGAGCGAGACTCCGTCTCAAAAAAAAAAAAAAAAAAAAAAAAAAAAAAAAAAAAA	N	60	PASS	PRECISE;SVTYPE=DEL;SVLEN=-336;END=43392121;SUPPORT=26;COVERAGE=25,26,26,26,26;STRAND=+-;AF=1.000;STDEV_LEN=0.000;STDEV_POS=0.000	GT:GQ:DR:DV	1/1:60:0:26
chr1	43594284	Sniffles2.INS.2C3S0	N	CCCAAGGCAACCCTCTTTGACCCCTCAGATCAACAGTGAAACTCCGTCTCAAAAAAAAAAAAAAAGGTAGGATGGAAGAGACAGGGTGGAGAGATGATGAGACCTCCTTTGATCTGAGGGGTCAAAGAGGGTTGCCTTGGGGAGGTGACACTTT	60	PASS	PRECISE;SVTYPE=INS;SVLEN=154;END=43594284;SUPPORT=33;COVERAGE=32,32,32,33,32;STRAND=+-;AF=1.000;STDEV_LEN=0.562;STDEV_POS=0.000;SUPPORT_LONG=0	GT:GQ:DR:DV	1/1:60:0:33
chr1	43904943	Sniffles2.INS.2C5S0	N	CTCCCCCTCCTCCTGCTCCTCTTCCCGCCACTCTTCCTCCCCCACCTGCTGCTCCTCTTCCCGCCACTCTTCCTCCCCCGCCTGCTGCTCCTCTTCCCACCACTCTCCCTCCCTCTCCTCCTGCTCCTCTTCCCGCCACTCTTCCTCCCCCTCCTCCTGCTCGTCTTCCTGCCACTCTTCCTCCCTCTCCTCCTGTTCCTCTTCCTGCCACTCTTTCCCCTCCTCCTGCTCCTATTCCTGCCACTCTTCCTTCCCTTCCTCCTGCTCCTATTCCTGCCACTCTCCCTTCCCCTCCTCCTGCTCCT	60	PASS	PRECISE;SVTYPE=INS;SVLEN=305;END=43904943;SUPPORT=16;COVERAGE=17,16,16,16,15;STRAND=+-;AF=1.000;STDEV_LEN=1.035;STDEV_POS=0.000;SUPPORT_LONG=0	GT:GQ:DR:DV	1/1:44:0:16
chr1	44140276	Sniffles2.DEL.AFBS0	AGTGGAGGTCATCACTTGCTCTCCACAGAGGTTCTGGTTACCAGTGGAGGTCGTCATCTGCCCTCCACAGAGGGCTTGGTTACC	N	60	PASS	PRECISE;SVTYPE=DEL;SVLEN=-84;END=44140360;SUPPORT=26;COVERAGE=25,26,26,26,23;STRAND=+-;AF=1.000;STDEV_LEN=0.000;STDEV_POS=0.000	GT:GQ:DR:DV	1/1:60:0:26
chr1	44409130	Sniffles2.DEL.AFCS0	CTAATTATTCAGATAGCTGGCGTTTTGCAATCACTTTAAACCAGGGTCAGGAGTGTGATTTAAGAAACAAACAAACTCCCACAGATACGGAACTGAACCAAACCCATCACGTCAAGGATTTGAAATTTTTTAACTCAATATTTG	N	60	PASS	PRECISE;SVTYPE=DEL;SVLEN=-144;END=44409274;SUPPORT=13;COVERAGE=25,25,26,25,26;STRAND=+-;AF=0.520;STDEV_LEN=0.000;STDEV_POS=0.000	GT:GQ:DR:DV	0/1:60:12:13
chr1	44613071	Sniffles2.INS.2C9S0	N	GATTAATAGGGCTCCTCAACCCCACACCTGTAAGCAGAGGCCACAGAGCATCCATGGATATGCAGGGATGTTTCTA	60	PASS	PRECISE;SVTYPE=INS;SVLEN=76;END=44613071;SUPPORT=32;COVERAGE=34,35,35,32,33;STRAND=+-;AF=0.914;STDEV_LEN=0.000;STDEV_POS=16.633;SUPPORT_LONG=0	GT:GQ:DR:DV	1/1:59:3:32
chr1	44816596	Sniffles2.DEL.AFDS0	TATATATACACATAGATGTGTGTGTATATTATATATACACATAGATGTGTGTGTATAT	N	60	PASS	IMPRECISE;SVTYPE=DEL;SVLEN=-58;END=44816654;SUPPORT=13;COVERAGE=17,18,17,18,18;STRAND=+-;AF=0.722;STDEV_LEN=0.000;STDEV_POS=104.093	GT:GQ:DR:DV	0/1:13:5:13
chr1	44876574	Sniffles2.INS.2D0S0	N	GGGGGTCAGCCCCCGCCAGGCCAGCCGCCCCGTCCGGGAGGGAGGTGGGGGGGTCAGCCCCCCGCCCGGCCAGCCGCCCCGTCCGGGAGGGAGGTGGGGGGGGTCAGCCCCCGCCCGGCCAGCCGCCCCGTCCGGCAGGGAGGTGGGGGGGTCAGCCCCCCGCCCGGCCACCCGCCCCGTCCGGGAGGCAAGGGGCGCCTCTGCCCGGCCACCCCTACTGGGAATTGAGGAGCCCCTCTGCCCGGCCAGCTGCCCCGTACGGGAGGGAGGTGAGGGGGTCAGCCCCCCGCCCGGCCAGCCACCCCGTCCGGGAGGTGAGGGGCGCCTCTGCCCGGCCGCCCCTACTGGGAAGTGAGGAGCCCCTCTGCCCGGCCAGCCGCCCCATCCGGGAGGGAGGTGG	60	PASS	PRECISE;SVTYPE=INS;SVLEN=400;END=44876574;SUPPORT=28;COVERAGE=27,27,28,29,26;STRAND=+-;AF=1.000;STDEV_LEN=0.699;STDEV_POS=0.000;SUPPORT_LONG=0	GT:GQ:DR:DV	1/1:60:0:28
chr1	45497644	Sniffles2.INS.2D3S0	N	GCCACCCCGTCTGGGAAGTGAGGAGCGTCTCTGCCTGGCCGCCCATCGTCTGGGATGTGAGGAGCCCCTCTGCCTGGCTGCCCAGTCTGGAAAGTGAGGAGCATCTCTGCCCGGCCGCCATCCCATCTGGGAAGTGAGGAGCGCCTCTTCCCGGCCGCCATCACATCTAGGAAGTGAGGAGCGTCTCTGCCCGGCCGCCCATCGTCTGGGATGTGGGGAGCCCCTCTGCCTGGCTGCCCAGTCTGGAAAGTGAGGAGCGTCTCTGCCCGGCCGCCATCCCATCTGGGAAGTGACGAGCGCCTCTGCCCGGCCGCCACCCCGTCTGGGAGGTGAGGAGCGTCTCTGCCCGGCCGCCCCGTCTGAGAAGTGAGGAGACCCTCCGCCCGGCAGCCGCCCCGTATGAGAAGTGAGGAGCCTCTCCGCCCGGCAGGGGGGGTCAGCCCCCCGCCAGGCCAGCCGCCCCGTCAGGGAGGGAGGTGGGGGTGTCAGCCCCCCGCCCGGCCAGCCGCCCCATCCGGGAGGTGAGGGGCGCCTCTGCCCGGCCGCCCCTACTGGGAAGTGAGGAGCCCCTCTGCCCAGCCAGCCGCCCCGTCCGGGAGGGAGGTGGGGGGGTCAGCCCCCCGCCCGGCCAGCCGCCCCGTCCGGGAGGTGAGGGGCGCCTCTGCCCGGCCGCCCCTACTGGGAAGTGAGGAGCCCCTCTGCCCGGCCAGCCGCCCCGTCCGGGAGGGAGGTGGGGGGGTCAGCCCCCCGCCCGGCCAGCCGCCCAGTCCGGGAGGGAAGT	60	PASS	IMPRECISE;SVTYPE=INS;SVLEN=780;END=45497644;SUPPORT=26;COVERAGE=27,26,26,26,28;STRAND=+-;AF=1.000;STDEV_LEN=63.562;STDEV_POS=0.000;SUPPORT_LONG=0	GT:GQ:DR:DV	1/1:60:0:26
chr1	45703342	Sniffles2.INS.2D5S0	N	GCCTCCCAAAGTGCTGGGATTACAGGTTTAAGTCACTGCACTCAGCCAACAATCTTTATTTACAGATGATAGGATCTTGTATATAGAAAATCCTAAGGACTCTACCAAAAAAAAACTATTAGACTATGAGTGCAGCAAGGTCGCAGAATAAATTGTATTTCTACACACGAGCAATGAACAATCTGAACATGAAATTAATAAAACAATTTATAACAGCATTAAAAGGAATAAAATACTTCTGAATAAATTTTAACCAAAAAAGTACAAGAAACTGAAAATTATAAAACATTGTTGAAACAATCTGAAGCCCTAACTAAAAGGAAAGACATCCTCTGATGAATCAAAAGACTTAATACTGTTAAGTTGGTGATACTCTCCAAATGGATCTCAAATTCAATGGAATCTCTGTCAAAAACCCAACTGGCTTCTCTGCAGGAACTGAAAAGCTGATCCTGAAATGCGTATGAAATTCAAGTTACCCAGGAGAGCCAAACAAATTTTTAAAAGATCAAATTTCTTGAAGGACTCACACTCTCTGATTTCAAAACTTACTACAATGCTGTAATAAGAGAGTCTGGTACTGGCAAAAGGATAGAGAGACATACAGATAAATGAATAGAATAGAAAGCTCAGAAATAACCCTCACATTTATGGTCAACTGATTTTCAACAAAGGTGCCAAGACAATTCAATGGGGGAAAGAACAGTGTTTTTAATCAGTGATGCTGGAACAACTGGATACCCAAATACAAAAGAATGAGGGTGGGTCTCTTCCTCACATCACATATAAAATTAAATCAAAATGTATCAAAGACCTAAATACAAAAATTAAAACTATAAAACTCTTAGAAATAAGCATAGTTGTAAATCCTTATGACCTTGGATTAAGCAATGCTTTCTTAGTTATAACAAATGCACAAATAACAAAAGAACAAAACAAATTGGACATCAAAATTTAAACGTTATGCTTGAATACCAACAAGAAAGTGAAAAAAACACACATAATGGGGCCAGGCGCGGTGGCTCACGCCTGTAATCCCAGCACTTTGGGAGGCTGAGGTAGGTGGAACGAGGAACAAGGTCAGGAGATCAAGACCATCCTGACTAACAAGGTGAAACCCCGTCTCTACTAAAAAAAAAAAAAAAAAAAAAAAAAAAAAAATGGGTGTGATGGCGGGCGCCTGTAGTCCCAGCTACTCGGGAGGCTGAGGCAGGAGAATGGCGTGAACCCAGGGGGCGAAGCTTGCACTGAGCCAAGATCGAGCCACTGCACTCCAGCCTGGGCGACAGAGCAAGCCTCCCTCTCAAAAAAAAAAAAAAAAAAAAAAAAAAAAAAAAAAAAAAAAAAAAAAAAAAACACATATAATGGGAGAAAAAATTGTAAATTATATATTTGACAAAGGACTTGCACCTAGATTATAAAAAGAACTCTTTTTTTTTTTTTTTTTTTTTTTTTTTGAGAAGGAGTCTCACTCTGTCGCCCAGGCTGGAGTGCAGTGGCACGATCTCGACTCACTGCAAGCTCCGCCTCCTGGGTTCATGCTATTCTCCTGCGTCAGCCTCCCGAGTAGCTGGGACTACAGGCGCCCGCCACCACGACTGGCTAATTCTTTTTGTATTTTTAGTAGAGAAGGGGTTTCACCATGTTAGCCAGGATGGTCTCGATCTGACCTCGTGATCTGCCTGCCTCAGCCTCCCAAAGTGCTGGGATTATAGGCGTGAGCCAACGCGCCCAGCAGAACTCTTACAACTCAATAATAAAAAGACAATCCAATTTTAAAACAGATAAATTGAATAGATGTTTCTTCAAAGAAGATAAACAGATGACCAAAAAACAAATGAAAAGATGCTTATCAGGGAAATGCAAATCAAAATCACAATGAGATACCCATTTATACCTACTAGAACAGCTATAAAAGAAAAACTAAATAATAACAAGCATTGGATGTGGAGAAACTGGAACCCTCAGACACTGATGGTGGTTATGTAAAATGGTGTAGATACTTTAGGAAACAGTCTGGGATTCCCTAAAAAGGTTAAACACGGATGGGTGCAGTGGCTCACACCTGTAATCCCGGCACTTTGGGAAGCCCGAAGATCACCTGAGATCAGGAGTTCGAGATCAGCCTGGTCAACATGGTGAAACCCCGTTTCTACTAAAAACAAAAAATTAGCCAGGCATGGTGGCGCACGTCTGTAATCCTAGCTACTAGGGAGGCTGAGGCAGGATAATCATTTGAACCCTGGAGGCGGAGGTTGCAGAGAGCCAAGATCACCATTGCAGTCCAGCCTGGGCAACAAGAGCGAAACTCCATCTCAAAAAGGAAACAAAAAACAAACAAACAAACAAAAAGGTTAAACACAGTTACTATGTGACCCAGCAACTCTACTCCTAGGTATATGCCCAAGAGAAATGAAAACACATGTCTACACAAAAACTTGTACGTAAAACTTCATAGTAGCATGTTTGTAATAGCCAAAAAGTAGAAACAACCAAAATGTCTGGTCAGTGAATTATATTTCAATAAAGCTGTTAAAACCCTCCTACTTAAAAAAAAAAAAAAAAAGTAGAAAAAAAAACTTAACTTTTTTTTTTTTTTGAGATGGAGTCTCGCCCAGGCTGGAGTACAGTTGGGTAATCTCACTCACTGCAACCTCTGCCTCTCAGGTTCAAGCAATTCTTCTGAATCAGCCTCCCAAAGTAGCTGGGATTATAGGCCACCAGCATGCCCAGCTAATTTTTGTATTTTCAGTAAAGATGGGCTTTCATCATGTTGCCCAGGCCGGTCTCGAACTCCTGACCTCAAGTGATCCACCAGCTTCA	60	PASS	PRECISE;SVTYPE=INS;SVLEN=2823;END=45703342;SUPPORT=11;COVERAGE=23,11,11,11,24;STRAND=+-;AF=1.000;STDEV_LEN=16.628;STDEV_POS=0.000;SUPPORT_LONG=0	GT:GQ:DR:DV	1/1:60:0:22
chr1	45710647	Sniffles2.INS.2D6S0	N	AAAAAAAAAGGATTACAGGCGTGATCTACCGCACCCAGCCAGTTGTGGTCTGTTTTTTTGTTTGTTTGTTTTGAGACGGAGTGCAGTGGTGCGATCTCAGCTCACTGCAAGCTCTGCCTCCCGGGTTCAGGCCATTCTCCTGCCTCAGCCTCCCGTGTAGCTGGGACTACAGGCACCCGCCACCATGCCCAGCTAATTTTTTGTATTTTTAGTAGAGACAGGGTTTCACCGTGTTAGCCAGGGTGGTCTCGATCTCCTGACCTCATGATCTGCCTGCCTCGGCCTCCCAAAGTGCTGGGATTACAGGCGTGAGCCACCGCGCCTGGCCCTGTGGTCTATTTTTTAATTCAGTTTGACAATCGCTGACTTTAAATGGCTTTTAGAGTTTATACTATTTATATTCTATGTAATTACAAATATGGTCAGTTTGTAGACTCCTATTTTGCTGTTTGTTTGCTCTCGTTCTTTTTCTTGAGACAGCCTTGGTCTGTTGCTCAGGCTGGTGGTGCAGTGGCTTGATCTCATCTCACTGCAACCTCTGCCTCCCAGGTTCAAGTGATTCTCCTGACTCAGCCTCCTGAGTAGCTGAGATTACAGGTGCCTGCCACCATCCCTCCTAATTTTTGTATTTTTTGTAAAGCTGAGGTTTCACCATGTTGGTCAGGCCGGTCTAGAACTCCTGACCTTGAGTGATTCCCCCCACCCTGGCCTCCCAAAGTGCTGGCATTATAGGTGTGAGACACCATGCCTGGCCTTGCCATTTGTTTTCTGTTTATGAAATCCATTCTTTGATTCTTTTTTCCTCTTTTCGTCTTTATGTTGATTGTTTTAGTATTCCATTTTATCTCTTTTATTGTCTAGTTAGCTATATTTCTTCACCTTTTTTCTTGGTGATTAACTTCTGTGACTAAATGTGTGTGGGTTTTCCCCTACACATCAAGCAGCAGATACCAGCTACGTGTCCTCTAATTCAATTAAATTCTTATACTGTTTACCTGGAGATAGCCTCAGACCCCACAGGTTGAGGGCTCAGTCCCCAAGACTGCCCCCTCCTTCAGGCACTATTCCAAGTCCAAGCCTCTGGAACTTCTGACCAACTGGCTCCAAGTTGGGGTTCTCACAACACCCTCTTTGGAGTCTGTTAATTTGCTAATGATACAGATGAAGAGATGCATATGGGGAGGTATGGGGGTATGGCATGGTACTTCTATGCCCTCTCTGTTTATGCCACCCTCTAAGAACCGCCAGGTGTTCAACTATCAGGAAGTTCTCTGAACTCAGTCCTTTTGGGTTTTTTTGTTTTGTTTTTGTTTTTTAGACGGAGTCTTGCTCTGTCACCAGGCTGGAGTGAAATGTTGCGATCTAGGCTCACTGCAACCTCCACCTCCCGGGTTCAAGCAATTCTCCTGCCTCAGCCTCCCAAGTAGCTGGAACTACAGGCACGCACCGCCATGCCCAGCTAATTTTTGTATTTTTAGTAGAGACGGGGTTTCACCATGTTGGCCAGGATGGTCTTGATCTCCCTCAGCCTCCCAAAGTGCTGGGATTACAGGTGTGAGGCACCACTTCAGGGCTGGTTTTTCTGGAGACTTTATTACATAGCCATGATTGATTAAATCATTGGGCATCCACTTAACCTTCAGCTCCTCTCCCCTCCCCGGAAGTCAGGGGATGGGACTGAAAGTTCTAATTCTGTAATCATGCCTTGGTCTTTCTGGTGAGCAGCCCTAATTCTGAAGCTAACTATGGGCTTCCATCCATCAGTCAACATTAGAAAAGGGCATCACTTTGGATATTCTCGGGATGTTAGGAGTTGTATGCCAGGAAATGGGTTGAAGGCTGTGTACTTTATAATATCACAGGTTTACATTATGTATTTTGGTGTATCAAATCCGCAATATCATACTGTATCACTTGAAAGTAAGGAACTTACAAAAATATACTTTT	60	PASS	PRECISE;SVTYPE=INS;SVLEN=1951;END=45710647;SUPPORT=15;COVERAGE=29,15,15,15,22;STRAND=+-;AF=1.000;STDEV_LEN=3.456;STDEV_POS=0.527;SUPPORT_LONG=0	GT:GQ:DR:DV	1/1:41:0:15
chr1	45768934	Sniffles2.DEL.B00S0	TAGAGGCTGCAGTGAGCCACGTTTGAGCCCTTGGATCACTTGGGCTGAGGAGG	N	60	PASS	PRECISE;SVTYPE=DEL;SVLEN=-53;END=45768987;SUPPORT=17;COVERAGE=38,38,38,38,36;STRAND=+-;AF=0.447;STDEV_LEN=0.000;STDEV_POS=0.000	GT:GQ:DR:DV	0/1:60:21:17
chr1	45900436	Sniffles2.DEL.B01S0	GATGTTGGATATTTTTTTTTTTTTTTTTTTTTTTTTTTTTTGAGACGGAGTCTCGCTCTGTCGCCCAGGCCGGACTGCGGACTGCAGTGGCGCAATCTCGGCTCACTGCAAGCTCCGCTTCCCGGGTTCACGCCATTCTCCTGCCTCAGCCTCCCGAGTAGCTGGGACTACAGGCGCCCGCCACCGCGCCCGGCTAATTTTTTGTATTTTTAGTAGAGACGGGGTTTCACCTTGTTAGCCAGGATGGTCTCGATCTCCTGACCTCATGATCCACCTGCCTCGGCCTCCCAAAGTGCTGGGATTACAGGCGTGAGCCACCGCGCCCGGCC	N	59	PASS	PRECISE;SVTYPE=DEL;SVLEN=-329;END=45900765;SUPPORT=24;COVERAGE=23,23,23,22,23;STRAND=+-;AF=1.000;STDEV_LEN=0.000;STDEV_POS=0.000	GT:GQ:DR:DV	1/1:60:0:24
chr1	46240192	Sniffles2.DEL.B06S0	AAAATGAAAGTCAGACAATTAGGGAGCCTGTCTGGCCATGGTGGCCGCGGCTGGTGGTTGGCGCGGCTGCGCTGCGGCCCGGGGCAGTGCGGAGCCAGGACAGTCGCGGCGCTGACGCCCGCGGGCCCCAGCTGCAGATATGAAGCGGAGCCGCTGCCGCGACCGACCGCAGCCGCCGCCGCCCGACCGCCGGGAGGATGGAGTTCAGCGGGCAGCGGAGCTGTCTCAGTCTTTGCCGCCGCGCCGGCGAGCGCCGCCCGGGAGGCAGCGGCTGGAGGAGCGGACGGGCCCCGCGGGGCCCGAGGGCAAGGAGCAGCCGCCTGCCTTGGCCTCCCAAAGTGCCGAGATTGCAGCCTCTGCCCGGCTGCCACCCCGTCTGGGAAGTGAGGAGTGTCTCTGCCTGGCCGCCCATCGTCTGGGATGTGAGGAGCCCCTCTGCCTGGCTGCCCAGTCTGGAAAGTGAGGAGCGTCTCCGCCCGGCCGCCATCCCATCTAGGAAGGGAGGAGCGCCTCTTCCCAGCCGCCATCACATCTAGGAAGTGAGGAGCGTCTCTGCCCGGCCGCCCATCGTCTGAGATGTGGGGAGCGCCTCTGCCCCGCCGCCCCATCTGGGATGTGAGGAGCGCCTCTGCCCGGCCGAGACCCCGTCTGGGAGGTGAGGAGCGTCTCTGCCCGGCCGCCCCGTCTGAGAAGTGAGGAGACCCTCTGCCTGGCAACCACCCCGTCTGAGAAGTGAGGAGCCCCTCCGCCCGGCAGCTGCCCCGTCTGAGAAGTGAGGAGCCTCTCCGCCCGGCAGCCGCCCCATCTGGGAAGTGAGGAGCGTCTCCGCCCGGCAGCCACCCCGTCCGGGAGGGAGGTGGGGGGGGGTCAGCCCCCGCCCGGCCAGCCGCCCCATCCGGGAGGGAGGTGGGGGTCAGCCCCCCCGCCCGGCCAGCCGTGCCATCCGGGAGGGAGGTGGGGGGGTCAGCCCCCCGCCTGGCCAGCCGTGCCATCCGGGAGGGAGGTGGGGGGGTCAGCCCCCCGCCCGGCCAGCCGCCCCGTCCGGGAGGTGAGGGGCGCCTCTGCCCGGCCGCCCCTACTGGGAAGTGAGGAGCCCCTCAGCCCGGCCAGCCACCCCGTCCGGGAGGGAGATGGGGGGGTCAGCCCCCCCACCCGGCCAGCCGCCCCGTCCGGTAGGGAGGTGGGGGGGTCAGCCCCCCGCCTGGCCAGCCGCCCCGTCCGGGAGGGAGGTGGGGGGGTCAGCCCTCCGCCCGGCCAGCCGCCCCGTCTGGGAGGTGAGGGGCGCCTCTGCCCAGCCGCCCCTACTGGGAAGTGAGGAGCCCCTCTGCCCGGCCAGCCGCCCCGTCCGGGAGGGAGGTGGGGGGGTCAGCCCCCCGCCCGGCCAGCCGCCCCGTCCGGGAGGGAGGTGGGGAGGTCAGCCCTCCGCCCGGCCAGCCGCCCCGTCTGGGAGGTGAGGGGCGCCTCTGCCCGGCCGCCCCTACTGGGAAGTGAGGAGCCCCTCTGCCCGGCCAGCCGCCCCGTCCGGGAGGGAGGTGGGGGGGTCGGCCCCCCTGCCCGGCCAGCCGCCCCGTCCGGGAGGTGAGGGGCGCCTCTGCCCGGCCGCCCCTACTGGGAAGTGAGGAGCCCCTCTGCCCGGCCAGCCGCCCCGTCCGGGAGGGAGGTGGGGGGGTCAGCCCCCCGCCCGGCCAGCCGCCCCGTCCGGGAGGGAGGTTGGGGGGGGTCAGCCCCCCCGCCCAGCCAGCCGCCCTGTCCGGGAGGTGAGGGGCGCCTCTGCCCGGCCGCCCCTACTGGGAAGTGAGGAGCCCCTCTGCCCGGCCAGCCGCCCCGTCCGGGAGGGAGGTGGGGGGGTCGGCCCCCCGCCCGGCCAGCCGCCCCGTCCGGGAGGGAGGTGGGGGGGTCGGCCCCCCGCCCGGCCAGCCGCCCTGTCCGGGAGGGAGGTGGGGGGGGTCGGCCCCCCTGCCCGGCCAGCCGCCCCGTCCGGGAGTTGAGGGGCGCCTCTGCCCGGCCGCCCCTACTGGGAAGTGAGGAGCCCCTCTGCCCGGCCAGCCGCCCCGTCCGGGAGGGAGGTGGGGGGGTCAGCCCCCCGCCCGGCCAGCCGCCCCGTCCAGGAGGGAGGTGGGGGGGGTCAGCCCCCCTGCCCGGCCAGCCGCCCCGTCCGGGAGGTGAGGGGCGCCTCTGCCTGGCCGCCCCTACTGGGAAGTGAGGAGCCCCTCTGCCCGGCCACCACCCCGTCTGGGAGGTGTGCCCAACAGCTCATTGAGAACGGGCCAGGATGACAATGGCGGCTTTGTGGAATAGAAAGGCGGGAAAGGTGGGGAAAAGATTGAGAAATCGGATGGTTGCCGTGTCTGTGTAGAAAGAAGTAGACATGGGAGACTTTTCATTTTGTTCTGCACTAAGAAAAATTCCTCTGCCTTGGGATCCTGTTGATCTGTGACCTTACCCCCAACCCTGTGCTCTCTGAAACATGTGCTGTGTCCACTCAGGGTTAAATGGATTAAGGGCGGTGCAAGATGTGCTTTGTTAAACAGATGCTTGAAGGCAGCATGCTCGTTAAGAGTCATCACCAATCCCTAATCTCAAGTAATCAGGGACACAAACACTGCGGAAGGCCGCAGGGTCCTCTGCCTAGGAAAACCAGAGACCTTTGTTCACTTGTTTATCTGCTGACCTTCCCTCCACTATTGTCCCATGACCCTGCCAAATCCCCCTCTGTGAGAAACACCCAAGAATTATCAATAAAAAAAAAAAAAAAAAAAAAAA	N	60	PASS	PRECISE;SVTYPE=DEL;SVLEN=-2763;END=46242955;SUPPORT=11;COVERAGE=24,24,27,21,22;STRAND=+-;AF=0.458;STDEV_LEN=0.000;STDEV_POS=0.000	GT:GQ:DR:DV	0/1:60:13:11
chr1	46329127	Sniffles2.INS.2D8S0	N	GCTCTTGAAAATTCTTTTTTTTTTTTTTTTTTTTTTTTGAGACGGAGTCTCGCTCTGTCGCCCAGGCTGGAGTGCAGTGGCGGGATCTCGGCTCACTGCAAGCTCCGCCTCCCGGGTTCACGCCATTCTCCTGCCTCAGCCTCCCAAGTAGCTGGGACTACAGGCGCCCGCCACTACGCCCGGCTAATTTTTTGTGTTTTTTAGTAGAGACGGGGTTTCACTGTGTTAGCCAGGATGGTCTCGATCTCCTGACCTCGTGATCCGCCCGCCTCGGCCTCCCAAAGTGCTGGGATTACAGGCGTGAGCCACCGCGCCCGGCCCT	60	PASS	PRECISE;SVTYPE=INS;SVLEN=322;END=46329127;SUPPORT=12;COVERAGE=19,23,23,24,25;STRAND=+-;AF=0.522;STDEV_LEN=1.049;STDEV_POS=0.000;SUPPORT_LONG=0	GT:GQ:DR:DV	0/1:60:11:12
chr1	46336998	Sniffles2.DEL.B07S0	AAAAATCACCAGCCTGACTTTGGGAGGCCGAGGCGGGCGGATCACGAGGTCAGGAGATCGAGACCATCCTGGCTAACACGGTGAAACCCCGTCTCTACTAAAAATACAAAAAATTAGCCGGGCGAGGTGGCGGGCGCCTGTAGTCCCAGCTACTCGGGAGGCTGAGGCAGGAGAATGGCGTGAACCCCCGGGGGCGGAGCCTGCAGTGAGCCGAGATTGCGCCACTGCACTCCAGCCTGGGCGACAGCGAGACTCCGTCTCAAAAAAAAAAAAAAAAAAAAAAAAAAAAA	N	60	PASS	PRECISE;SVTYPE=DEL;SVLEN=-290;END=46337288;SUPPORT=13;COVERAGE=23,24,24,24,23;STRAND=+-;AF=0.542;STDEV_LEN=0.000;STDEV_POS=0.000	GT:GQ:DR:DV	0/1:60:11:13
chr1	46337661	Sniffles2.DEL.B08S0	AAGAATCCCAACAATCTGGGAGGCCGGAGCGGGCGGATCACGAGGTCAGGAGATCGAGACAATCCTGGCTAACACAGTGAAACCCCATCTCTACTAAAAATACAAAAAATTAGCCGGGCGCGGTGGCGGGCGCCTGTAGTCCCAGCTACTCGGGAGGCTGAGGCAGGAGAATGGCGTGAACCCGGGAGGCGGAGCTTGCAGTGAGCAGAAATAGCGCCACTGCACTCCGGCCTGGGTGAAAGAGCAAGGCTCCGTCTCAAAAAAAAAAAAAAACACACACACACACACAAAA	N	60	PASS	PRECISE;SVTYPE=DEL;SVLEN=-292;END=46337953;SUPPORT=13;COVERAGE=24,24,23,23,23;STRAND=+-;AF=0.565;STDEV_LEN=0.000;STDEV_POS=0.000	GT:GQ:DR:DV	0/1:60:10:13
chr1	46776195	Sniffles2.INS.2D9S0	N	AAAATTTATATATATAATTTATATATATAAAAATATATAAAATTTATATATATAATTTATATATATAAAAATATATAAAATTTATATATATAATTTATATATATAAAATATATAAAATTTATATATATAATTTA	60	PASS	IMPRECISE;SVTYPE=INS;SVLEN=134;END=46776195;SUPPORT=11;COVERAGE=36,35,35,35,34;STRAND=+-;AF=0.314;STDEV_LEN=19.872;STDEV_POS=5.581;SUPPORT_LONG=0	GT:GQ:DR:DV	0/1:43:24:11
chr1	46776358	Sniffles2.INS.2DAS0	N	TATATAAAATTTATATATATAATTTATATATATAAAAATATATAAAATTATATATATAATTTATATATATAAAATTTATATATATAATTTATATATATAAAATTTATATATATAATTTATATATATAAAATTTATATATATAATTTAT	60	PASS	IMPRECISE;SVTYPE=INS;SVLEN=148;END=46776358;SUPPORT=35;COVERAGE=36,35,35,35,34;STRAND=+-;AF=1.000;STDEV_LEN=22.517;STDEV_POS=16.686;SUPPORT_LONG=0	GT:GQ:DR:DV	1/1:60:0:35
chr1	47179108	Sniffles2.INS.2DCS0	N	TCTCTCTCTCTCTCTCTCTCTCCCCCTCTCTCCCTCTCTCTCTCTCTCCCCCTCCCCCTCCCCCCTCCCCCTCTCCCCTCTCTGTCTCTCTCTCTCTCTCTCTCTCTCTCTCTCTCTTCTCTCTCTCTCTC	60	PASS	PRECISE;SVTYPE=INS;SVLEN=131;END=47179108;SUPPORT=14;COVERAGE=13,13,13,14,15;STRAND=+-;AF=1.000;STDEV_LEN=14.402;STDEV_POS=0.000;SUPPORT_LONG=0	GT:GQ:DR:DV	1/1:39:0:14
chr1	47184460	Sniffles2.INS.2DES0	N	CTCCATCCCCACTAAACCCATCTCCCAACAAGCTCCATCCCCCACCAAGCTCCATCCCCCACTAAACCCATTCCCACTGAGTCCATCACCCACTGAGTCCATCCCCCACTGAGTCCATCCTCCACTGAACCCATGCCCCACTGAACCCATCCCCCACTGAACCCATCCCCCACTGAACCCATCCCCCACTGAGCCCATTCCCCACTGAGTCCATCCTCCACTGAGTCCATCCTCCACTGAACCCATGCCCCACTGAACCCATCCCCCACTGAACCATCCCCCACTGAACCTATCCCCCACTGAGCCCATTCCCCACTGAGTCCATCCCCCACTGAGTCCATCCCCCACTGAGTCCATCCCTCACTGAGTCCATCCCTTGCTGAGCCCATACCCGCTAAGTCCATCCCCCGCTGAGTCCATCCCCCGCTGAGTCCATCCCCTGCTGAGTCCATCCCCCACTGAGCTCCATCCCCCACTAAGCTCCATCCCCCACTAAACCCATCTCCCAACAAGCTCCATCCCCCACCAAGCTCCGTCCGCCACCAAGCTCCATCCCCCACTAAACCCATCCCCCACTGAGCTCCATCCTCCACTGAACCCATCCCCACTGAGTCCATCTCCCACTGAGTCCAACCCCACTGAACCCATCCCCCACTGAACCCATCCCCCACTGAACCCATCCCCCACTGAACCCATCCCTCACTGAACCCATCCTCCACTGAATCCATCCCCCACTGAGCTCCATCCCCCACTGAACCCATCCCCCACTGAACCCATCCCCCACTGAATCCATCCCCCACTGAGCTCCATCCCCCACTGAACCCATCCCCCACTGAGCTCCATCCCCCACTGAACCCATCCCTCACTGAACCCATCCTCCACTGAATCCATCCCCCACTGAGCTCCATCCCCCACTGAACCCATCCCCCACTGAACCCATCCCCCACTGAATCCATCCCCCACTGAGCTCCATCCCCCACTGAACCCATTCCCCC	60	PASS	PRECISE;SVTYPE=INS;SVLEN=995;END=47184460;SUPPORT=16;COVERAGE=19,16,16,17,19;STRAND=+-;AF=1.000;STDEV_LEN=1.488;STDEV_POS=0.000;SUPPORT_LONG=0	GT:GQ:DR:DV	1/1:44:0:16
chr1	47592609	Sniffles2.INS.2E1S0	N	AGCAGCCCTGGCTGTCAGCTGGGGCAGGGACTCAAATCCCAATTTGGGTCTTTCAGTGGAAACAG	60	PASS	PRECISE;SVTYPE=INS;SVLEN=65;END=47592609;SUPPORT=19;COVERAGE=33,36,36,33,31;STRAND=+-;AF=0.528;STDEV_LEN=0.000;STDEV_POS=0.000;SUPPORT_LONG=0	GT:GQ:DR:DV	0/1:60:17:19
chr1	47708465	Sniffles2.DEL.B0AS0	AGCCTGGACAAGGGATGCCGTGCCCAGGAGCCTGGACAAGGGATGCCGTGCCCAGGAGCCTGGACAAGGGATGCCGTGCCCAGG	N	60	PASS	PRECISE;SVTYPE=DEL;SVLEN=-84;END=47708549;SUPPORT=33;COVERAGE=32,33,33,33,32;STRAND=+-;AF=1.000;STDEV_LEN=0.000;STDEV_POS=0.000	GT:GQ:DR:DV	1/1:60:0:33
chr1	47743226	Sniffles2.INS.2E2S0	N	GTGGTCATGTTGGTAGTGATGGTGTTGGTGATGGAGGTAATGGTGGTGGTCATGTTGGTGGAAGTGGTGGTGGTGGTAGTGATGGTGATGGTGATGGAGGTGGTGGTGGTGGAAGTGGTGATGGTGGTGGTGATGGTGATGGTGGTGGCAGTGATAATAGTGATGGTGATGGTGGTGGTGGTGGTGGCAATGGCAGGAGTTGTAATGGTGATGGTGATGGAGATGATGGTGGTGGTTGTGGTGGTGGAA	60	PASS	PRECISE;SVTYPE=INS;SVLEN=249;END=47743226;SUPPORT=11;COVERAGE=30,32,32,29,32;STRAND=+-;AF=0.344;STDEV_LEN=0.000;STDEV_POS=0.000;SUPPORT_LONG=0	GT:GQ:DR:DV	0/1:51:21:11
chr1	47743226	Sniffles2.INS.2E4S0	N	GTGGTCATGTTGGTAGTGATGGTGTTGGTGATGGAGGTAATGGTGGTGGTCATGTTGGTGGAAGTGGTGGTGGTGGTAGTGATGGTGATGGTGATGGAGGTGGTGGTGGTGGAAGTGGTGATGGTGGTGGTGATGGTGATGGTGGTGGCAGTGATAATAGTGATGGTGATGGTGGTGGTGGTGGTGGCAATGGCAGGAGTTGTAATGGTGATGGTGATGGAGATGATGGTGGTGGTTGTGGTGGTGGAAGTGGTGGTGGTGGTAGTGATGGTGGTGGTGGTGATAATGGTGACGGAGGTGATGGTGGTGGTGGTGGTGGTGGTGGTAGAAGTGGTGGTGGTGGTAGTGATGGTGGTGGTGGTGATAATGGTGACGGAGGTGATGGTGGTGGTGGTGGTGGTAGAAGTGGTGGTGGTGGTAGTGATGGTGGTGGTGGTGATAATGGTGACGGAGGTGATGGTGGTGGTGGTGGTGGTAGAAGTGGTGGTGGTGGTAGTGATGGTGGTGGTGGTGATAATGGTGACGGAGGTGATGGTGGTGGTGGTGGTGGTGGTAGAAGTGATGGTGGTGGTAGTGATGGTGGTGGTGGTGATAATGGTGACGGAGGTGATGGTGGTGGTGGTGGTGGTGGTAGAAGTGGTGGTGGTGGTAGTGATGGTGGTGGTGGTGATAATGGTGACGGAGGTGATGGTGGTGGTGGTGGTGGTGGTAGAAGTGGTGGTGGTGGTAGTGATGGTGGTGGTGGTGATAATGGTGATGGAGGTGATGGTGGTGGTGGTGGTGGTGGAAGTGGTGGTGGTGATGGTGGTGGTGGTGATGGTGATGGTGGTGGTGGTGGTGGTGGTGGTGGAAGTGGTGGTGGTGGTGGTAGTGATGGTGGTGGTGGTGATAATGGTGACGGAGGTGATGGTGGTGGTGGTGGTGGTAGAA	60	PASS	PRECISE;SVTYPE=INS;SVLEN=930;END=47743226;SUPPORT=15;COVERAGE=30,32,32,29,32;STRAND=+-;AF=0.469;STDEV_LEN=1.014;STDEV_POS=0.000;SUPPORT_LONG=0	GT:GQ:DR:DV	0/1:60:17:15
chr1	48192631	Sniffles2.DEL.B0ES0	CCCCGTCTGGGAGGGAGGTGGGGGGGGTCAGCCCCCCGCCCGGCCAGCCG	N	60	PASS	PRECISE;SVTYPE=DEL;SVLEN=-50;END=48192681;SUPPORT=21;COVERAGE=20,21,20,20,20;STRAND=+-;AF=1.000;STDEV_LEN=0.000;STDEV_POS=2.979	GT:GQ:DR:DV	1/1:58:0:21
chr1	48192973	Sniffles2.INS.2E8S0	N	GCCCGGCCAGCCGCCCCGTCCGGGAGGGAGTTGGGGGGGGGTCAGACCCCCC	60	PASS	PRECISE;SVTYPE=INS;SVLEN=52;END=48192973;SUPPORT=11;COVERAGE=21,20,20,20,20;STRAND=+-;AF=0.550;STDEV_LEN=1.380;STDEV_POS=11.157;SUPPORT_LONG=0	GT:GQ:DR:DV	0/1:59:9:11
chr1	48244737	Sniffles2.INS.2E9S0	N	TATATATAAATTAGATTTATATTATATATAAATTATATTTATATTATATATAAATTATATTTATAT	60	PASS	PRECISE;SVTYPE=INS;SVLEN=66;END=48244737;SUPPORT=16;COVERAGE=26,26,26,27,28;STRAND=+-;AF=0.615;STDEV_LEN=0.354;STDEV_POS=0.000;SUPPORT_LONG=0	GT:GQ:DR:DV	0/1:55:10:16
chr1	48244737	Sniffles2.INS.2EAS0	N	TATATATAAATTATATTTATATTATATATAAATTATATTTATATTATATATAAATTATATTTATATTATATATAAATTATATTTATATTATATATAAATTATATTTATATTATATATAAATTATATTTATAT	60	PASS	PRECISE;SVTYPE=INS;SVLEN=132;END=48244737;SUPPORT=11;COVERAGE=26,26,26,27,28;STRAND=+-;AF=0.423;STDEV_LEN=0.000;STDEV_POS=0.000;SUPPORT_LONG=0	GT:GQ:DR:DV	0/1:60:15:11
chr1	48383106	Sniffles2.DEL.B0FS0	GACGGGGCGGCTGGCCGGGCGGGGGGCTGACCCCCCACCTCCCTCCCGGACTGGGCGGCTGGCCGGGCGGGGGGCTGACCCCCCCACCTCCCTCCTGGACGGGGCGTCTGGCCGGGCAGAGGGGCTCCTCACTTCCCAGTAGGGGCGGCCGGGCAGAGGAGCCCCTCACCTCCCGGACGGGGCGGCTGGCCGGGCGGGGGGCTGACCCCCCCACCTCCCTCCCG	N	60	PASS	PRECISE;SVTYPE=DEL;SVLEN=-224;END=48383330;SUPPORT=15;COVERAGE=29,30,30,29,30;STRAND=+-;AF=0.500;STDEV_LEN=0.000;STDEV_POS=0.000	GT:GQ:DR:DV	0/1:60:15:15
chr1	49084105	Sniffles2.DEL.B16S0	AGTCTCTAGGAAGTTCCAAATTTCCCCACATCTTCCTGTCTTCCGAGCCCTCCA	N	60	PASS	PRECISE;SVTYPE=DEL;SVLEN=-54;END=49084159;SUPPORT=25;COVERAGE=34,35,36,36,34;STRAND=+-;AF=0.694;STDEV_LEN=0.000;STDEV_POS=0.000	GT:GQ:DR:DV	0/1:40:11:25
chr1	49257041	Sniffles2.INS.2EES0	N	TTTTTTTTTTATTAATTAAAACAATTTAGTTTACATTGCTGTGGATTTGTATAGCTAGACCGATGGATCACAACAAAGAGCCTGGGAATAGACGCAATACATATTAAAAACAATATCGTAGATCAGATGAAAATTTGAACTATAAATGAATGGTCCTGGATCAATGGGTCATCCATATGGAACAAACCAAGCTGGGTCTCTACCTAGCACCAAATACAGAAATAAAACCCAAATAGATTAGGAAATAAAATGCACAAAGCAAAACACAGCAGATTAGTTTATGGACTCAAAGTATGTACAG	60	PASS	PRECISE;SVTYPE=INS;SVLEN=301;END=49257041;SUPPORT=12;COVERAGE=25,25,25,25,25;STRAND=+-;AF=0.480;STDEV_LEN=0.000;STDEV_POS=0.000;SUPPORT_LONG=0	GT:GQ:DR:DV	0/1:60:13:12
chr1	49947955	Sniffles2.INS.2F1S0	N	TATATATAAATATATATATTTATAAATATATATTTATATATATAAATATATATATTTATAAATATATATT	60	PASS	PRECISE;SVTYPE=INS;SVLEN=70;END=49947955;SUPPORT=11;COVERAGE=17,18,18,18,19;STRAND=+-;AF=0.611;STDEV_LEN=0.488;STDEV_POS=0.000;SUPPORT_LONG=0	GT:GQ:DR:DV	0/1:39:7:11
chr1	50369314	Sniffles2.INS.2F4S0	N	TGATGATGGTAGTAATGACGGTGATGATGATGATGGTGATGATGATGGTGGTGATGATGGTAATGGTGATCATGATGATAATGGTGATGGTGGTGGTGGTGATGATGGTGATGGTGGTGGTGATCATGATGGTAGTGATATGATGATGGCGATGATGGTGGTGGTATAATGATAGTGGTGATGATGATGGTGCTGATGATGGTGATGGTGATGATGATAGTGGTGATGGTGGTGGTGATGATGGTGATGGTGGTGGTGATCATGATGGTAGTGATAATGACGATGATGGCGATGATGGTGGTGGTATAATGATAATGGTGATGATGATGGTGCTGATGATGGTGATGATGATAATGGTGATGGTGGTGGTGATGATGATGGTGGTGATGAAGATGGTGGTGGCGATGATGATGATGGTGATGATGAAGATGTTGGTGATGATGATGGTGATAATGGTGATGGTGATGATAGTGGTGATAATGGTGGTGGTAATGATCATGATGGTAGTGATAATGATGATGGTGGTGATAATGATGATAG	60	PASS	PRECISE;SVTYPE=INS;SVLEN=540;END=50369314;SUPPORT=39;COVERAGE=42,39,41,41,41;STRAND=+-;AF=0.951;STDEV_LEN=0.000;STDEV_POS=0.000;SUPPORT_LONG=0	GT:GQ:DR:DV	1/1:60:2:39
chr1	51509247	Sniffles2.INS.2F7S0	N	TCATATTTTTTTTTTTTTTTTTTTTTTGAGACGGAGTCTCGCTCTGTCGCCCAGGCCGGACTGCGGACTGCAGTGGCGCAATCTCGGCTCACTGCAAGCTCCGCTTCCCGGGTTCACGCCATTCTCCTGCCTCAGCCTCCCGAGTAGCTGGGACTACAGGCGCCTGCCACCGCGCCCGGCTAATTTTTTGTATTTTTAGTAGAGACGGGGTTTCACCTTGTTAGCCAGGATGGTCTCGATCTCCTGACCTCATGATCCACCCCGCCTCGGCCTCCCAAAGTGCTGGGATTACAGGCGTGAGCCACCGCGCCCGGC	60	PASS	PRECISE;SVTYPE=INS;SVLEN=315;END=51509247;SUPPORT=13;COVERAGE=21,21,21,21,21;STRAND=+-;AF=0.619;STDEV_LEN=0.488;STDEV_POS=0.000;SUPPORT_LONG=0	GT:GQ:DR:DV	0/1:43:8:13
chr1	51711467	Sniffles2.INS.2F9S0	N	CCCCCCCCACCTCCCTCCCGGACGGGGAAGCTGGCCGGGCGGGGGGCTGACCCCCCCACCTCCCTCCCGGACGGGGCGGCTGGCCGGGCGGGGGGCTGACCCCCCCACCTCCCTCCTGGACGGGGCGGCTGGCCGGGCAGAGGGGCTCCTCACTTCCCAGTAGGGGCGGCCGGGCAGAGGCGCCCCTCACCTCCCGGACGGGGCGGCTGGCCGGGCGGGGGGGCTGATCCCCCCCACCTCCCTCCCGGACGGGGCGGCTGGCCGGGCAGAGGGGCTCCTCACTTCCCAGTAGGGGCGGCCGGGCAGAGGCGCCCCTCACCTCCCCGATGGGGCGGCTGGCCGGCGGGGGGCTGACCCC	60	PASS	PRECISE;SVTYPE=INS;SVLEN=358;END=51711467;SUPPORT=26;COVERAGE=26,27,27,27,24;STRAND=+-;AF=0.963;STDEV_LEN=0.730;STDEV_POS=3.481;SUPPORT_LONG=0	GT:GQ:DR:DV	1/1:60:1:26
chr1	51804490	Sniffles2.INS.2FAS0	N	CTACGTTCAGACACATTTCCCAAGTATCTCCTACGTTCAGATACATTTCCCAAGTATCTCCTACGTTCAGACACATTTCCCAAGTATCTC	60	PASS	IMPRECISE;SVTYPE=INS;SVLEN=90;END=51804490;SUPPORT=28;COVERAGE=30,29,28,26,28;STRAND=+-;AF=1.000;STDEV_LEN=12.590;STDEV_POS=69.200;SUPPORT_LONG=0	GT:GQ:DR:DV	1/1:60:0:28
chr1	51852551	Sniffles2.INS.2FBS0	N	TTTTAAACTATATAGTTTATAGTTTTAAACTATATAGTTTATATATAGTTTTAAACTATTAGTTTATAGTTTTAAACTATATAGTTTATATATAGTTTTAAACTAGTTTATATAGTTTAAAACTATATAGTTTATATAGTTTAAAACTATATAGTTTATATAGTTTAAAACTATATAGTTTATATAGTTTAAAACTATAGTTTATATAGTTTAAAACTATATTATATAGTTTATAAACTATATAGTTTATATAGTTTATTAAACTATATAGTTTATATAGTTTAAAACTATAGTTTATATAGTTTAAAACTATATAGTTTATATAGTTTTAAACTATAGTTTAAACTATATAGTTTTAAACTATATAAACTATATAGTTTTAAACTAGTTTATATATAGTTTTTAAACTAGTTTAAACTATATAGTTTATGTAGTTTTAAACTATATAGTTTATAGTAGTTTTAAACTATATAGTTTATGTAGTTTTAAACTATATAGTTTTAAACTATGTAGTTTTAAACTATATAGTTTTAAACTATGTAGTTTTTAAACTATATAGTTCATGTAGTTTTAAACTATATAGTTTAAAACTATATAGTTTATGTAGTTTTAAACTAGTTTATATTTTTTTTATATAGTTTAAACTATATAGT	60	PASS	PRECISE;SVTYPE=INS;SVLEN=653;END=51852551;SUPPORT=23;COVERAGE=24,23,23,23,26;STRAND=+-;AF=1.000;STDEV_LEN=19.270;STDEV_POS=0.000;SUPPORT_LONG=0	GT:GQ:DR:DV	1/1:60:0:23
chr1	52623686	Sniffles2.INS.2FES0	N	GGGGTTGCAGTGAGCCAAGATCACACCACTGCACTCCAGCCTGGGAGACAGAACAAGACTAAAAATACAAAAAG	60	PASS	PRECISE;SVTYPE=INS;SVLEN=74;END=52623686;SUPPORT=17;COVERAGE=28,29,29,29,28;STRAND=+-;AF=0.586;STDEV_LEN=0.000;STDEV_POS=0.000;SUPPORT_LONG=0	GT:GQ:DR:DV	0/1:60:12:17
chr1	52711246	Sniffles2.INS.2FFS0	N	CTCAATCTAGTAGTAAATGCAAGTGGAAGGCACATTTGAAGAAAGCAAGAAAGGGTTTCCTGGTGGAAAGAAAGCCATGAGCAAATACACAAAGGCTTAAAGTAGCACTATATATTCCAAGAGCTACGAGTAATTCAGTATAGCTAGAGCAGAGCCAGAAGACATGGAGTGCAAGTGATGT	60	PASS	IMPRECISE;SVTYPE=INS;SVLEN=181;END=52711246;SUPPORT=11;COVERAGE=26,26,26,26,26;STRAND=+-;AF=0.423;STDEV_LEN=0.000;STDEV_POS=43.781;SUPPORT_LONG=0	GT:GQ:DR:DV	0/1:60:15:11
chr1	52783883	Sniffles2.INS.300S0	N	TGTACATACACGTGTGTGTATGTACATACACGTGTGTGTGTATGTACATACATGTGTGTG	60	PASS	PRECISE;SVTYPE=INS;SVLEN=60;END=52783883;SUPPORT=11;COVERAGE=11,11,11,11,10;STRAND=+-;AF=1.000;STDEV_LEN=1.890;STDEV_POS=13.685;SUPPORT_LONG=0	GT:GQ:DR:DV	1/1:30:0:11
chr1	52803122	Sniffles2.DEL.B1AS0	ACATATATATATACACACATATATATATATATACACATATATATATACACACATATATATATATAT	N	60	PASS	PRECISE;SVTYPE=DEL;SVLEN=-66;END=52803188;SUPPORT=19;COVERAGE=19,19,19,19,19;STRAND=+-;AF=1.000;STDEV_LEN=5.605;STDEV_POS=7.063	GT:GQ:DR:DV	1/1:52:0:19
chr1	52869968	Sniffles2.INS.301S0	N	CCCAACACCTCCCTCCCGGACGGGGCTGCTGGCTGGGTGGGGGGCTGACCCCCCCACCTCCCTCCTGGACGGGGCGGCTGGCCGGGCGGGGGGCTGACT	60	PASS	PRECISE;SVTYPE=INS;SVLEN=99;END=52869968;SUPPORT=19;COVERAGE=25,25,26,25,23;STRAND=+-;AF=0.731;STDEV_LEN=0.405;STDEV_POS=0.000;SUPPORT_LONG=0	GT:GQ:DR:DV	0/1:17:7:19
chr1	53095580	Sniffles2.DEL.B1CS0	TACACTCACACACCCCGCCTCGTTACACACACACTGCCTTGGTACACTTAAACCCGCCTCAGTACACTCACACAACCTGCCTAGG	N	60	PASS	PRECISE;SVTYPE=DEL;SVLEN=-85;END=53095665;SUPPORT=15;COVERAGE=24,22,21,22,21;STRAND=+-;AF=0.682;STDEV_LEN=0.000;STDEV_POS=0.000	GT:GQ:DR:DV	0/1:28:7:15
chr1	53099237	Sniffles2.INS.303S0	N	CCTCGGTACACTCACACTGCCTCAGTATAATCACTCCACCTTGGTACACTCACACACCCCT	60	PASS	PRECISE;SVTYPE=INS;SVLEN=61;END=53099237;SUPPORT=13;COVERAGE=25,27,27,27,26;STRAND=+-;AF=0.481;STDEV_LEN=0.000;STDEV_POS=0.000;SUPPORT_LONG=0	GT:GQ:DR:DV	0/1:60:14:13
chr1	53128426	Sniffles2.DEL.B1DS0	GTGGTCATGCCACTGCACTCCAGCCTGAGGGACAGAGTAAGACCCTGTCTCAATTAAAAACAAAAAAGAATAGGAATTCATGACAGATAAGGAGGCTCTGACTGTCATGGCGCAAGGAATGGCTCTGGGTGCCAGGTGAGTGCATCATGGAGAAGTGGGCAGGACCTGGCCAGGGCCCCTGCGGAGGCCCTGTGGATGTGCAGGTGTGCACGACTCAGGTGAAGCAGGGCATGCTGCATGGTCTGTACCAGTGTTGAGGGAGCACCCGGGTGTGCCTCAGTCAAGGGTGGCTTTCCAGGGCAGGGGACAGGTGAGCTGCAGGTGCTAATTAGAACCATGAAGATGGAAGAAGCCATCCAAGGGGCTTCCTGCTGAGAGCAGTGACAGAGGTGGCCACGGGCTGGGGGAGCATTCATGACACATCTGAGGAGCCTGGTGATGCTTTAATAAGTTAGAAAAACATGGGACATCTGCCAGGCATGGTGGCTCACGCATGTAATCCTAGCACTTTGGGAGGCCAAGGTGGGCGGATCACCTGAGGTCAGGAGTTCGAGACCAGCCTGGCCAACATGGTGAAACCCCGTCTCTACTAAGAATTCAAAAATTTGCTGGTCATGGTGGCGGGTGCCTGTAATCCCAGCTACTTGGGAGGCTGAGGCAGGAGAATTGCTTGAACCCGGGAGGTGGAGATTGCAGTGAGCTGAGATCATGCCACTGCACTCCAGCCTGGGTGACAGAGTGAGACTATGTCTCAAAAAAGAAAAAAAAAAAGAAAAAAGAAAAACATGGGACATCCATAACGTACCAGGAGCCATGCTGGGTCTTCACGTACATTCTCTTACTTACTTTTC	N	60	PASS	PRECISE;SVTYPE=DEL;SVLEN=-851;END=53129277;SUPPORT=15;COVERAGE=32,32,32,31,30;STRAND=+-;AF=0.469;STDEV_LEN=0.000;STDEV_POS=0.000	GT:GQ:DR:DV	0/1:60:17:15
chr1	53129454	Sniffles2.DEL.B1ES0	CATTGTGACAGATGAAGCCACCACTGGTCAAGCGTGGGCTGCACTCAGTTGGACTGAAGCACACATGTCTGAGGAGGGACTTGGGCCAGGGGCTGGGTTGGAGAAATTCTAGAAAAAAAAGAGCCCACAGCTGGAAGATGCCAGATTATGGGAAGAGTGACTGAACTCAGCTCCAACCCCGCTGGCCCCACTGCCCTCCCACTGGGCCTCCTTTCTCCAGAGCAAGGTGTGCCTGTGACCCCTCCATGGCAGCCCAGGGGCCTTTCAGCCCTCACGTCCACCCTTGCAGTCACCCACACTTCTTTACACCTCACCACCTCCCTTTGCTTGTTGTTTAGATCTCCAACTTCTGAACGAATCTGTCACGCTGAGTACCAGGCAGAGGTCAGTGTGAAAGACAAGGGGGTCAATGACCTGATCCCCTCCTGGGATCTCAGAAAAAAACAAAGATGCACACGACCCTGCCCACGGAGGGGGC	N	60	PASS	PRECISE;SVTYPE=DEL;SVLEN=-478;END=53129932;SUPPORT=15;COVERAGE=32,31,30,26,27;STRAND=+-;AF=0.517;STDEV_LEN=0.000;STDEV_POS=0.000	GT:GQ:DR:DV	0/1:60:14:15
chr1	53283750	Sniffles2.INS.305S0	N	CACGTACTTACTACATACCCGGGCCACTTACTTACTTACTACATACCCGGGCCACTTACTTACTTACTACATACCCGGGCCACTTACTTACTACATACCCGGGCCGCTTACTTACCTACTACATACCCGGGCCGCTTACTTACCTACTACATACCCGGGCCGCTTACTTACCTACTACATACCCGGGCCGCTTACTTACCTACTACATACCCGGGCCGCTTACTTACCTACTACATACCCGGGCCGCTTACTTACCTACTACATACCCGGGCCGCTTACTTACCTACTACATACCCGGGCCGCTTACTTACCTACTACATACCCGGGCCGCTTACTTACCTACTACATACCCGGGCCGCTTA	60	PASS	IMPRECISE;SVTYPE=INS;SVLEN=412;END=53283750;SUPPORT=23;COVERAGE=26,23,22,22,25;STRAND=+-;AF=1.000;STDEV_LEN=97.974;STDEV_POS=131.664;SUPPORT_LONG=0	GT:GQ:DR:DV	1/1:60:0:23
chr1	53502313	Sniffles2.DEL.B1FS0	GGAAGGAGAGGGAGAGAAGAGAGGGATGAGGGGGATGGGGAGAGAGGAGAAGGGGGAGGGACAGGGAAAGAGGAGAGGGG	N	60	PASS	PRECISE;SVTYPE=DEL;SVLEN=-80;END=53502393;SUPPORT=14;COVERAGE=14,14,14,14,14;STRAND=+-;AF=1.000;STDEV_LEN=0.000;STDEV_POS=7.782	GT:GQ:DR:DV	1/1:39:0:14
chr1	53525464	Sniffles2.INS.306S0	N	GGCTGGGGAGGCTGGGGAGGTTGGGGGTGCTGGGAGTCTGGGGAGGCTGGGGAGGTGGGGGGCTGGGGAGGCTGGGGAGGTGGAGGCTGGGGAGGTGGGGAGGCTGGGGGCTGGGGGGCTGGGGAGGCTGGGGAGGTGGGGGGCTGGGAGGCTGGGGAGGTGGGGGGCTGGGAAGGCTGGGGAGGTGGGGGCTAAGAAGGCTGGGGGGCTGGGGTGCTGGGGAGGCTGGGGAGGTGGGGGCTGGGGAGGCTGGGGGGCTGGGGCGCTGGGGAGGGCTGGGGAGGCTGGGGGTGCTGGGCAGGCTGAGGAGGTGGGGAGGGCTGGGGGGGCCAAGGGGTGGGGGAGGTAGGGAGGCTGGGGAGGCTGGGGGCGGGGGAGTCTGGGGAGGCTGGGGGGGTGGGGGGCTAGGAGGTGGGGGAGGCGGGGAGGCTGGGGAGGCTGGGGGGCTGGGG	60	PASS	PRECISE;SVTYPE=INS;SVLEN=452;END=53525464;SUPPORT=21;COVERAGE=22,21,21,21,23;STRAND=+-;AF=1.000;STDEV_LEN=0.874;STDEV_POS=0.000;SUPPORT_LONG=0	GT:GQ:DR:DV	1/1:58:0:21
chr1	53556596	Sniffles2.INS.307S0	N	TGTGTGTGTGTGCAGGTGTACTGCAGGTGTGTGTGTGTGTGCAGGTGTACTGTAGGTA	60	PASS	PRECISE;SVTYPE=INS;SVLEN=58;END=53556596;SUPPORT=32;COVERAGE=29,29,29,28,29;STRAND=+-;AF=1.000;STDEV_LEN=0.000;STDEV_POS=0.000;SUPPORT_LONG=0	GT:GQ:DR:DV	1/1:60:0:32
chr1	53713135	Sniffles2.INS.309S0	N	GGCAACATGGTGAGACCTCATCTCTTCAAGACCAGCCTGAGCAACATGCTGAGACCTCATCTCTTCAAGACCAGCCTG	60	PASS	PRECISE;SVTYPE=INS;SVLEN=78;END=53713135;SUPPORT=14;COVERAGE=24,26,25,25,24;STRAND=+-;AF=0.560;STDEV_LEN=0.000;STDEV_POS=0.000;SUPPORT_LONG=0	GT:GQ:DR:DV	0/1:60:11:14
chr1	53713135	Sniffles2.INS.30BS0	N	GGCAACATGGTGAGACCTCATCTCTTCAAGACCAGCCTGAGCAACATGCTGAGACCTCATCTCTTCAAGACCAGCCTGGGCAACATGGTGAGACCTCATCTCTTCAAGACCAGCCTGGGCAACATGGTGAGACCTCATCTCTTCAAGACCAGCCTGGGCAACATGCTGAGACCTCATCTCTTCAAGACCAGCCTGGGCAACATGGTGAGACCTCATCTCTTCAAGACCAGCCTGGGCAACATGGTGAGACCTCATCTCTTCAAGACCAGCCTGGGCAACATGGTGAGACCTCATCTCTTCAAGACCAGCCTGGGCAACATGGTGAGACCTCATCTCTTCAAGACCAGCCTGGGCAACATGGTGAGACCTCATCTCTTCAAGACCAGCCTGGGCAACATGGTGAGACCTCATCTCTTCAAGACCAGCCTG	60	PASS	PRECISE;SVTYPE=INS;SVLEN=429;END=53713135;SUPPORT=10;COVERAGE=24,26,25,25,24;STRAND=+-;AF=0.400;STDEV_LEN=0.408;STDEV_POS=0.000;SUPPORT_LONG=0	GT:GQ:DR:DV	0/1:58:15:10
chr1	54561722	Sniffles2.INS.314S0	N	GGGCGGGGGGCTGACCCCCCAACCTCCCTCCCGGACGGGGCGGCTGGCCGGGCAGAGGGGCTCCTCACTTCCCAGTAGGGGCGGCCGGGCAGAGGCGCCCCTCACCTCCCGGACGGGGCGGCTGGCCGGGCAGGGGGGCTGACCCCCCCCACCTCCCTCCCGGACGGGGCGGCTGGCCGGGCGGGGGGCTGACACCCCCACCTCCCTCCCGGACGGGGCGGCTGGCCGGGCAGAGGGGCTCCTCACTTCCCAGTAGGGGCGGCCGGGCAGAGGCGCCTCTCACCTCCCGGACGGGGCAGCTGGCTGGGCGGGGGGGCTGACCCCCCCCCCACCTCCCTCCCGGACGGGGCGGCTGGCCGGGCGGGGGGCTGACACCCCCAGCCTCCCTCCCGGACGGGGCGGCTGGCCGGGCAGAGGGGCTCCTCACTTCCCAGTAGGGGCGGCCGGGCAGAGGCGCCTCTCACCTCCCGGACGGGGCAGCTGGCT	60	PASS	IMPRECISE;SVTYPE=INS;SVLEN=487;END=54561722;SUPPORT=16;COVERAGE=24,30,30,29,30;STRAND=+-;AF=0.533;STDEV_LEN=1.302;STDEV_POS=30.404;SUPPORT_LONG=0	GT:GQ:DR:DV	0/1:60:14:16
chr1	54719302	Sniffles2.INS.319S0	N	TACTTTGTAGTTTCTGCAGTGCAGCTTGGTAGCTTTTGTGCTTTCCCTCTGCTGGTTTAGAATGCAGTTTCGTTAAGCCTGATACATCAGTTACTTGTCCCTTTGTTTTCCAGCTTTCACAATGTGTTCTGTGTTCTTCTCGTTTTCTTTGTCTTTATGGGAGAGAGAGTGGGGATTGAGTTTAAC	60	PASS	PRECISE;SVTYPE=INS;SVLEN=186;END=54719302;SUPPORT=15;COVERAGE=20,19,19,19,18;STRAND=+-;AF=0.789;STDEV_LEN=0.441;STDEV_POS=0.000;SUPPORT_LONG=0	GT:GQ:DR:DV	1/1:1:4:15
chr1	54808991	Sniffles2.INS.31BS0	N	CCTACTCATCCCACAGCTCTCAGCTTCCAGAAGCCTTCCTCAGCCCCGCTAGGTGGCGTCTCCCTTCCCAGGAGTCTCCACTGTGGTTGTGTGTTTAGCATCCCTCCCCCC	60	PASS	PRECISE;SVTYPE=INS;SVLEN=111;END=54808991;SUPPORT=27;COVERAGE=27,27,27,26,25;STRAND=+-;AF=1.000;STDEV_LEN=0.000;STDEV_POS=0.000;SUPPORT_LONG=0	GT:GQ:DR:DV	1/1:60:0:27
chr1	54868665	Sniffles2.DEL.B20S0	ATTAACAGTGATGGTTATGAAGGCAATGTAATAGTTCTAATAAAAGATGGAT	N	60	PASS	PRECISE;SVTYPE=DEL;SVLEN=-52;END=54868717;SUPPORT=11;COVERAGE=20,20,20,19,18;STRAND=+-;AF=0.550;STDEV_LEN=0.000;STDEV_POS=0.000	GT:GQ:DR:DV	0/1:59:9:11
chr1	54957357	Sniffles2.DEL.B21S0	TATATACACATATATATTTGATATATATATGTGTGTATATATATACACATATATATATTTG	N	60	PASS	PRECISE;SVTYPE=DEL;SVLEN=-61;END=54957418;SUPPORT=13;COVERAGE=28,27,27,27,27;STRAND=+-;AF=0.481;STDEV_LEN=0.000;STDEV_POS=0.000	GT:GQ:DR:DV	0/1:60:14:13
chr1	55003043	Sniffles2.INS.31DS0	N	TGATGATGATGGTGATTAGGAGATGCTGATGATGAGGATGGTGATGGTGAGAATGGTAATGGTGATGATAATAGTGATGATGATAATAGTGATAATGATGGTGAGGATGGTGATGGTGACAATGGTGATGATGATGATGATGATAGTGATGATGATGGTGATTAGGAGATGGTGATGATGAGGATGGTGATGGTGAGAATGGTAATGGTGATGATAATAGTGATGATGATGGTGAGGATGGTGATGGTGAAGATGGTGATGATGAGATTGGTGATAGAATGGTGATGGTAATGACGATGTTGATGGTAATGAAGATGTCAATGATGGTGATGTGATGATAATGATGGTAACGGTTATGATGATGGTGATGGTGATAATGATAATGGTGATGATGATGGTAATGGTCACGATGGTGATAGTGATGATGATAGTGGTGATAATGATGGTGATGTTGATAATTTTGGTGGTGATAATAGTTATGGTGATGATTGATGGTAATGAGGATGAGGATGATGACGATTATTATTA	60	PASS	PRECISE;SVTYPE=INS;SVLEN=528;END=55003043;SUPPORT=17;COVERAGE=20,17,20,20,20;STRAND=+-;AF=0.850;STDEV_LEN=0.000;STDEV_POS=0.000;SUPPORT_LONG=0	GT:GQ:DR:DV	1/1:17:3:17
chr1	55240234	Sniffles2.INS.31FS0	N	GTCCTAGAAATTTCTTTGGGAGAGCTGGGTTCCCATGTAGTTTAGAACTGAAAGGGCATATAGACCAAGAGAGCACTATCAAGTCACCTAGAGTTCAGAACATTTAAGTATAAGTCAGAGGGGCATGAAAGGCTGTTTCCAGAAAGGTAGCTACAATCCAGCTTCTCCTCTGATTCTGAGCTCAGCTCAGAAGTGGCAAAATTCTTTGAAAGGCGGAAGAGTCAGAGCTTAGGATGCATAAACTACTAAAAGCTTTGCCTAGAGCACAGACATAAAAGCACAGCAAGAACACAGCAGTGTATGTCTTGAATTAATCCTGGCTCAAGGGAAGCCTCAGGTCTTTATTTTACCCAACCCAAAGAATAATCAAATTGTCATTATTAAATGCTTCCATGTTTAGAATAGGTGCTATGTTTATTTTTCTTAATGTTTGCTTTGATTAAAGGAAGCCAATATGTACTGAGCACACAGTGTTCACCTGTCACTGTAAGACTATACATTAATTAACTCTTTAAAATTTTCATCCACCTTTCTACACACATTTACAATTGAGAAAACTAAGAATTAGTGTTTATGACTTGCTCAAAATAACACAAATATTAGGACTTACTTATAGAGCCAAGTTGATAACCAAATTAATGTATTAATTAATAACATCACCAAAAGAGACTTGCTCACAGTTTATTCTAAATCTCTGTTGCAAACCTAGAGTCTTTTAATTGTCTGATTGATGGTCTGATTGTAGCAATACTTTGTGTCAGGTCCATGAATGACAAATTGACATACTAAATGATCAAATCAAATTTAAGGTGTGAGTTCTGGACTTGCACTGCCCAATATGGTAGCCTCAGCCCTATCTGATTACTATATTTAAATTAATAAAAAATGAGTAAAATAAAAAATTCCTTTCCTCAATCACATAAGCCACATTTTCATTGTTCAGTAGCCATAGATGGCTGGTGAATGCCACATTGGATAGCATATTATTCTCAATGAACATTTCCAGGATATTTTCAACATCACAACAAATTGTGTTGAAAAATTAAATCCCATTTTAATGTTAACAGATCTCCTGTGCATTTGTTAATTTTTAAGCAATTTAACATATTACCTGACTCTATTCTCACAATCATCATATGAAAAATACCTAAGTTAATGTTACTATGTTTTATAAAGCAGACTCACCCTGGGATTTTTTTAGAGCCACAGCTGAGGTTAAAGACCCTGGGGACTTAAAACTTGTGCAACTTGTTTATGCCCCTCTTCTTTCCTCTTCTCTTCAACCACTGTCTTTTCCTAGGTGATGTCATCCAATTCCACAACTTTAAATACCTCTTGCCTTGGGACTGGGGTTGATATCCAACTGCTTGACATTGCCATGTGAGTTCTAATAGGCACCTCAAACTTAATATGTCTAAAACAGTACTCTTGATTTTTTTTTTTTTTTTTTTTTTTTTTTTTTTTTTTTTTTTTTTTTTTTGAGACGGAGTCTCGCTCTGTCGCCCAGGCTGGAGGGCAGTGGCGCGATCTCGACTCACTGCAAGCTCCGCCTCCCGGGTTCACGCCATTCTCCTGCCTCAGCCTCCCGTGTAGCTGGGATTACAGGCGCCCGCTACCAC	60	PASS	PRECISE;SVTYPE=INS;SVLEN=1619;END=55240234;SUPPORT=15;COVERAGE=16,15,15,15,20;STRAND=+-;AF=1.000;STDEV_LEN=7.583;STDEV_POS=0.000;SUPPORT_LONG=0	GT:GQ:DR:DV	1/1:41:0:15
chr1	55385703	Sniffles2.INS.320S0	N	CCCTCCCTCCCCTCCTCCCCCTCCCTCCCTCCCTCCCTTCCTTCCTTCCTCCCTTCCTCCCCTCTTCCCCCCTCCCCTCTCCCTCCCTCCCTCCCTCCCTCCCTCCCTTCCTTCCTTCCTCCCTTCCTCCCCTCTTCCC	60	PASS	PRECISE;SVTYPE=INS;SVLEN=139;END=55385703;SUPPORT=15;COVERAGE=20,20,20,19,18;STRAND=+-;AF=0.750;STDEV_LEN=0.500;STDEV_POS=0.000;SUPPORT_LONG=0	GT:GQ:DR:DV	0/1:8:5:15
chr1	55509050	Sniffles2.DEL.B22S0	ATTAATTACAGTCATGTAATTAATTGCATTAATTACAGTCATGTAATTAATTGC	N	60	PASS	PRECISE;SVTYPE=DEL;SVLEN=-54;END=55509104;SUPPORT=23;COVERAGE=24,23,22,22,22;STRAND=+-;AF=1.000;STDEV_LEN=0.000;STDEV_POS=0.000	GT:GQ:DR:DV	1/1:60:0:23
chr1	55935610	Sniffles2.DEL.B28S0	AGAAATATAGGGGCCGGGCGCGGTGGCTCACGCCTGTAATCCCAGCACTTTGGGAGGCCGAGGCGGGCGGATCACGAGGTCAGGAGATCGAGACCATCCTGGCTAAAACGGTGAAACCCCGTCTCTACTAAAAATACAAAAAAAAAATTAGCCGGGCGTAGTGGCGGGCACCTGTAGTCCCAGCTACTTGGGAGGCTGAGGCAGGAGAATGGCGTGAACCCAGGAGGCGGAGCTTGCAGTGAGCCGAGATCCCGCCACTGCACTCCAGCCTGGGCAACAGAGCGAGACTCCGTCTCAAAAAAAAAAAAAAAAAAAAAAAAA	N	60	PASS	PRECISE;SVTYPE=DEL;SVLEN=-321;END=55935931;SUPPORT=28;COVERAGE=28,28,28,28,29;STRAND=+-;AF=1.000;STDEV_LEN=0.000;STDEV_POS=0.000	GT:GQ:DR:DV	1/1:60:0:28
chr1	55971643	Sniffles2.INS.32AS0	N	ATTCTAATACATTACTATATTAATAATTAAAGAACAAAATAACCCAGTTCTTTATAAAGCTTACATTCTAGCAGAGAGAGTCAGACCATAAATAACAATCATAATAAATAATTAAGCTACATGATATGTTATAAAATAAGAATGAAGAAAAAATCGCAATCAGGAGAACAATATTACATTAC	60	PASS	PRECISE;SVTYPE=INS;SVLEN=182;END=55971643;SUPPORT=13;COVERAGE=26,25,25,26,27;STRAND=+-;AF=0.520;STDEV_LEN=0.000;STDEV_POS=0.000;SUPPORT_LONG=0	GT:GQ:DR:DV	0/1:60:12:13
chr1	56365453	Sniffles2.DEL.B29S0	GGGGTTGCAATCCTAGTCTCTGATAAAACAGACTTTAAACCAACAAAGATCAAAAGAGACAAAGAAGGCCATTACATAATGGTAAAGGGATCAATTCAACAAGAGGAGCTAACTATCCTAAATATTTATGCACCCAATACAGGAGCACCCAGATTCATAAAGCAAGTCCTGAGTGACCTACAAAGAGACTTAGACTCCCACACATTAATAATGGGAGACTTTAACACCCCACTGTCAATATTAGACAGATCAACGAGACAGAAAGTCAACAAGGATACCCAGGAATTGAACTCAGCTCTGCACCAAGCAGACCTAATAGACATCTACAGAACTCTCCACCCCAAATCAACAGAATATACATTTTTTTCAGCACCACACCACACCTATTCCAAAATTGACCACATAGTTGGAAGTAAAGCTCTCCTCAGCAAATGTAAAAGAACAGAAATTATAACAAACTATCTCTCAGACCACAGTGCAATCAAACTAGAACTCAGGATTAAGAATCTCACTCAAAGCCGCTCAACTACATGGAAACTGAACAACCTGCTCCTGAATGACTACTGGGTACATAACGAAATGAAGGCAGAAATAAAGATGTTCTTTGAAACCAACGAGAACAAAGACACCACATACCAGAATCTCTGGGACGCATTCAAAGCAGTGTGTAGAGGGAAATTTATAGCACTAAATGCCTACAAGAGAAAGCAGGAAAGATCCAAAATTGACACCCTAACATCACAATTAAAAGAACTAGAAAAGCAAGAGCAAACACATTCAAAAGCTAGCAGAAGGCAAGAAATAACTAAAATCAGAGCAGAACTGAAGGAAATAGAGACACAAAAAACCCTTCAAAAAATCAATGAATCCAGGAGCTGGTTTTTTGAAAGGATCAACAAAATTGATAGACCGCTAGCAAGACTAATAAAGAAAAAAAGAGAGAAGAATCAAATAGACACAATAAAAAATGATAAAGGGGATATCACCACCGATCCCACAGAAATACAAACTACCATCAGAGAATACTACAAACACCTCTACGCAAATAAACTAGAAAATCTAGAAGAAATGGATACATTCCTCGACACATACACTCTCCCAAGACTAAACCAGGAAGAAGTTGAATCTCTGAATAGACCAATAACAGGCTCTGAAATTGTGGCAATAATCAATAGTTTACCAACCAAAAAGAGTCCAGGACCAGATGGATTCACAGCCGAATTCTACCAGAGGTACAAGGAGGAACTGGTACCATTCCTTCTGAAACTATTCCAATCAATAGAAAAAGAGGGAATCCTCCCTAACTCATTTTATGAGGCCAGCATCATTCTGATACCAAAGCCGGGCAGAGACACAACCAAAAAAGAGAATTTTAGACCAATATCCTTGATGAACATTGATGCAAAAATCCTCAATAAAATACTGGCAAACCGAATCCAGCAGCACATCAAAAAGCTTATCCACCATGATCAAGTGGGCTTCATCCCTGGGATGCAAGGCTGGTTCAATATACGCAAATCAATAAATGTAATCCAGCATATAAACAGAGCCAAAGACAAAAACCACATGATTATCTCAATAGATGCAGAAAAAGCCTTTGACAAAATTCAACAACCCTTCATGCTAAAAACTCTCAATAAATTAGGTATTGATGGGACGTATTTCAAAATAATAAGAGCTATCTATGACAAACCCACAGCCAATATCATACTGAATGGGCAAAAACTGGAAGCATTCCCTTTGAAAACTGGCACAAGACAGGGATGCCCTCTCTCACCGCTCCTATTCAACATAGTGTTGGAAGTTCTGGCCAGGGCAATCAGGCAGGAGAAGGAAATAAAGGGTATTCAATTAGGAAAAGAGGAAGTCAAATTGTCCCTGTTTGCAGACGACATGATTGTTTATCTAGAAAACCCCATCATCTCAGCCCAAAATCTCCTTAAGCTGATAAGCAACTTCAGCAAAGTCTCAGGATACAAAATCAATGTACAAAAATCACAAGCATTCTTATACACCAACAACAGACAAACAGAGAGCCAAATCATGGGTGAACTCCCATTCACAATTGCTTCAAAGAGAATAAAATACCTAGGAATCCAACTTACAAGGGATGTGAAGGACCTCTTCAAGGAGAACTACAAACCACTGCTCAAGGAAATAAAAGAGGACACAAACAAATGGAAGAACATTCCATGCTCATGGGTAGGAAGAATCAATATCGTGAAAATGGCCATACTGCCCAAGGTAATTTACAGATTCAATGCCATCCCCATCAAGCTACCAATGACTTTCTTCACAGAATTGGAAAAAACTACTTTAAAGTTCATATGGAACCAAAAAAGAGCCCGCATTGCCAAGTCAATCCTAAGCCAAAAGAACAAAGCTGGAGGCATCACACTACCTGACTTCAAACTATACTACAAGGCTACAGTAACCAAAACAGCATGGTACTGGTACCAAAACAGAGATATAGATCAATGGAACAGAACAGAGCCCTCAGAAATAATGCCACATATCTACAACTATCTGATCTTTGACAAACCTGAGAAAAACAAGCAATGGGGAAAGGATTCCCTATTTAATAAATGGTGCTGGGAAAACTGGCTAGCCATGTGGAGAAAGCTGAAACTGGATCTCTTCCTTACACCTTATACAAAAATCAATTCAAGATGGATTAAAGATTTAAACGTTAAACCTAAAACCATAAAAACCCTAGAAGAAAACCTAGGCATTACCATTCAGGACATAGGCGTGGGCAAGGACTTCATGTCCAAAACACCAAAAGCAATGGCAACAAAAGCCAAAATTGACAAATGGGATCTAATTAAACTAAAGAGCTTCTGCACAGCAAAAGAAACTACCATCAGAATGAACAGGCAACCTACAAAATGGGAGAAAATTTTCGCAACCTACTCATCTGACAAAGGGCTAATATCCAGAATCTACAATGAACTCAAACAAATTTACAAGAAAAAAACAAACAACCCCATCAAAAAGTGGGCGAAGGACATGAACAGACACTTCTCAAAAGAAGACATTTATGCAGCCAAAAAACACATGAAGAAATGCTCATCATCACTGGCCATCAGAGAAATGCAAATCAAAACCACTATGAGATATCATCTCACACCAGTTAGAATGGCAATCATTAAAAAGTCAGGAAACAACAGGTGCTGGAGAGGATGCGGAGAAATAGGAACACTTTTACACTGTTGGTGGGACTGTAAACTAGTTCAACCATTGTGGAAGTCAGTGTGGCGATTCCTCAGGGATCTAGAACTAGAAATACCATTTGACCCAGCCATCCCATTACTGGGTATATACCCAAAGGACTATAAATCATGCTGCTATAAAGACACATGCACACGTATGTTTATTGCGGCACTATTCACAATAGCAAAGACTTGGAACCAACCCAAATGTCCAACAATGATAGACTGGATTAAGAAAATGTGGCACATATACACCATGGAATATTATGCAGCCATAAAAAATGATGAGTTCATATCCTTTGTAGGGACATGGATGAAATTGGAAACCATCATTCTCAGTAAACTATCGCAAGAACAAAAAACCAAACACCGCATATTCTCACTCATAGGTGGGAATTGAACAATGAGATCACATGGACACAGGAAGGGGAATATCACACTCTGGGGACTGTGGTGGGGTCGGGGGAGGGGGGAGGGATAGCATTGGGAGATATACCTAATGCTAGATGACACATTAGTGGGTGCAGCGCACCAGCATGGCACATGTATACATATGTAACTAACCTGCACAATGTGCACATGTACCCTAAAACTTAGAGTATAATAAAAAAAAAAAAAAAAAAAA	N	60	PASS	PRECISE;SVTYPE=DEL;SVLEN=-3837;END=56369290;SUPPORT=16;COVERAGE=27,21,20,20,26;STRAND=+-;AF=0.800;STDEV_LEN=9.316;STDEV_POS=0.000	GT:GQ:DR:DV	1/1:4:4:16
chr1	56530361	Sniffles2.INS.32BS0	N	CAGCCTACCCCTTTCCCCTAATTGGCCCAATTCCAATCTTCTGCTAACTCTCCCACCTGGAGATGTTAGTAGCATTTCAAATTAACCAAGTCTAAGGTCACACCCATTCCCACTCCTGTCCCAAACTTCACTTCTCTTCCCTCTAGTTCTGCTCAAGATGCCACCAAGCATATGACTGACAAAGATGTGCAATCTTAGACTCCTTCCTCTCCCTTATCCCATTGTCCATCCGGCTTTTGCAAGGTCTTTTGCATCCATCTTTTTCTATTTCCCTTGCATTGCCACCACTGTGGTTCAGGCCTCATCTTTACCTTG	60	PASS	IMPRECISE;SVTYPE=INS;SVLEN=315;END=56530361;SUPPORT=21;COVERAGE=34,34,33,34,35;STRAND=+-;AF=0.636;STDEV_LEN=0.302;STDEV_POS=33.631;SUPPORT_LONG=0	GT:GQ:DR:DV	0/1:60:12:21
chr1	56557001	Sniffles2.INS.32CS0	N	AGAAAGAAAGAAAGAAAGAAAGAAGGAAAGAAAGAAAGAAAAGAAAGAAAG	60	PASS	PRECISE;SVTYPE=INS;SVLEN=51;END=56557001;SUPPORT=13;COVERAGE=22,21,21,21,21;STRAND=+-;AF=0.619;STDEV_LEN=1.952;STDEV_POS=0.000;SUPPORT_LONG=0	GT:GQ:DR:DV	0/1:43:8:13
chr1	56776935	Sniffles2.DEL.B2AS0	AGAAAATAGAAGGCCCAGGCCGGGCGCGGTGGCTCACGCCTGTAATCCCAGCACTTTGGGAGGCCGAGGCGGGCGGATCACGAGGTCAGGAGATCGAGACCATCCCGGCTAAAACGGTGAAACCCCGTCTCTACTAAAAAATACAAAAAATTAGCCGGGCGTAGTGGCGGGCGCCTGTGGTCCCAGCTACTTGGGAGGCTGAGGCAGGAGAATGGCGGGAACCCGGGAGGCGGAGCTTGCAGTGAGCCGAGATCCCGCCACTGCACTCCAGCCTGGGCGACAGAGCGAGACTCCGTCTCAAAAACAAAAAAAAAAAAAAAAAAAAAAAAAAAAAAAAAA	N	60	PASS	PRECISE;SVTYPE=DEL;SVLEN=-339;END=56777274;SUPPORT=17;COVERAGE=17,17,17,16,16;STRAND=+-;AF=1.000;STDEV_LEN=0.000;STDEV_POS=0.000	GT:GQ:DR:DV	1/1:47:0:17
chr1	57395727	Sniffles2.DEL.B2BS0	TCCCATGGCTACCATATTAGGGAATACAGACCTATAGCATTCTTAAGTATAGAGGC	N	60	PASS	PRECISE;SVTYPE=DEL;SVLEN=-56;END=57395783;SUPPORT=33;COVERAGE=31,32,32,32,32;STRAND=+-;AF=1.000;STDEV_LEN=0.000;STDEV_POS=0.000	GT:GQ:DR:DV	1/1:60:0:33
chr1	57606634	Sniffles2.INS.331S0	N	TATATATATGAATATATAATATATGAAATATATTATATATATGAAATATATAATATAATGAAA	60	PASS	PRECISE;SVTYPE=INS;SVLEN=63;END=57606634;SUPPORT=14;COVERAGE=27,25,27,27,25;STRAND=+-;AF=0.519;STDEV_LEN=0.000;STDEV_POS=0.000;SUPPORT_LONG=0	GT:GQ:DR:DV	0/1:60:13:14
chr1	57638921	Sniffles2.DEL.B2CS0	AACTTTATAAAGTTCTTCATAAAGAACTTTAGTAAATAACTTTATAAAGTTCTTCATAAAGAACTTTAGTAAATAACTTTATAAAGTTCTTCATAAAGAACTTTAGTAAAT	N	60	PASS	PRECISE;SVTYPE=DEL;SVLEN=-111;END=57639032;SUPPORT=18;COVERAGE=30,31,31,30,28;STRAND=+-;AF=0.581;STDEV_LEN=0.000;STDEV_POS=8.854	GT:GQ:DR:DV	0/1:60:13:18
chr1	57739435	Sniffles2.INS.332S0	N	CCCTCCCCTCCCCTCCCCTCCCCTTCCCTCCCCTCCCCTCCCCTCCCCTT	60	PASS	PRECISE;SVTYPE=INS;SVLEN=50;END=57739435;SUPPORT=12;COVERAGE=20,20,21,22,22;STRAND=+-;AF=0.571;STDEV_LEN=0.000;STDEV_POS=7.757;SUPPORT_LONG=0	GT:GQ:DR:DV	0/1:56:9:12
chr1	57877540	Sniffles2.DEL.B2DS0	GATTTATTTTTTTTTTTTTTTTTTTTTTTTTTGAGACGGAGTCTCGCTCTGTCGCCCAGGCCGGACTGCGGACTGCAGTGGCGCAATCTCGGCTCACTGCAAGCTCCGCTTCCCGGGTTCACGCCATTCTCCTGCCTCAGCCTCCCGAGTAGCTGGGACTACAGGCGCCCACCACCGCGCCCGGCTAATTTTTTTTTTGTATTTTTAGTAGAGACGGGGTTTCACCTTGTTAGTCAGGATGGTCTCGATCTCCTGACCTCATGATCCACCCGCCTCGGCCTCCCAAAGTGCTGGGATTACAGGCGTGAGCCACCGCGCCCGGCC	N	60	PASS	PRECISE;SVTYPE=DEL;SVLEN=-324;END=57877864;SUPPORT=38;COVERAGE=38,38,37,37,37;STRAND=+-;AF=1.000;STDEV_LEN=0.000;STDEV_POS=0.000	GT:GQ:DR:DV	1/1:60:0:38
chr1	58272335	Sniffles2.INS.334S0	N	TTGAGTGAGATTCTTTTTTTTTTTTTTTTTTTTTTTTTTTGAGACGGAGTTTCGCCCTGTCGCCCAGGCTGGAGTGCAGTGGCGCGATCTCGACTCACTGCAAGCTCCGCCTCCCGGGTTCACGCCATTCTCCTGCCTCAGCCTCCCGTGTAGCTGGGACTACAGGCGCGCGCCACCACGCCCGGCTAATTTTTGTATTTTTAGTAGAGACGGGGTTTCACCGTGTTAGCCAGGATGGTCTCGATCTCCTGACCTCGTGATCCGCCCGTCTCGGCCTCCCAAA	60	PASS	PRECISE;SVTYPE=INS;SVLEN=283;END=58272335;SUPPORT=22;COVERAGE=21,22,22,22,21;STRAND=+-;AF=1.000;STDEV_LEN=0.389;STDEV_POS=0.000;SUPPORT_LONG=0	GT:GQ:DR:DV	1/1:60:0:22
chr1	58278238	Sniffles2.DEL.B2ES0	ACACGCATACTGTCTCTCGCCTGCTGCCATGTAAGATGTGCCTGCTTCACCTTCTGCCATGATTGTAAGTTTCCTGAGGCCTCTCCAGCCATGTGGAACTGTGGATCAATTAAACCTCTTTCCTTTATAAATTACCCAGTCTCAGATGTTTCTTTTATAGCAATGTGAGAACAGACTAATACAAAGGCCCAGCTCAAATGTTCCCTGCCATATGAAGCTTTCCTTGATTTTATGGGCAGTCACTCCTAGTTCTTTGTGCCCACAGCATTCTCTTATTATCTCTATCATAGCATTTACTGCACCGTTTTGAAATGTATTAATTTACTTGTCTGCATCTCTTACTAGGCAGGGCTAGAAGAGTGTGACCCTTTATTTGGGATACAGAATCAGGCGGTGCACCAGTTAAGGTAAAGCAAACTGCTCTAACAAAATTGGAAATGATCCAGCATATGATTTTCAACCAGATTTTCCTGATCAGCAGCAGGCGGGGGGGGCCTGTGCTCCATACAGTCATTCAGGGACGAATCTGATTAAAATTCTGCCATTTTCATGGCATCCAAGATCTCCTTCATCAAGTCAGCAGGTGAGTGAAAAAATAACTAAGAAGGCACACTTTTCCCTAACCACTTCAGGCCAGAAGGGGCAAACGAAGGTCTCTCTTCATATCTCACTGGAGAGAACTGAGCATGTGGCCCCTCCTGGAGAAGGAGAAGGATTAGAAACTAAGCCCTGGCCTAGAAGCCACTTTCCAGTGATGATTCTACACTGCAGAAAAGGAGCAGAGATCTTTGGAGGACAGCTGGCCATCTCTACCAAGGGTAACAAAAATGGACTCTTTAGACACAAACCTACCCTACTCAGGAGGTAAATAGTGAATTTCTACCTGAAGCTTTCTGGTAAGTTCAGCATTTAG	N	60	PASS	PRECISE;SVTYPE=DEL;SVLEN=-913;END=58279151;SUPPORT=20;COVERAGE=22,20,20,20,19;STRAND=+-;AF=1.000;STDEV_LEN=0.000;STDEV_POS=0.000	GT:GQ:DR:DV	1/1:55:0:20
chr1	58552312	Sniffles2.DEL.B2FS0	AGATAGGCATGGCGGCTCGTGCCTATAGTCCCAGCTACTCGGGAGGCTGAAGCAGAAGAATTGTTGTTCCTTGGCCGGGCACAGTGGCTCACGCCTGTAATCCCAGCAAGTTGGGACGCTGAGGTGGGCAGATCACTTGAGGTCAGGAGTTTGAGATCAGCCTGGCCAACATGGTGAAGCCCCTGTCTCTACTAAAAATACACACATACACACACACACACACACACACACACACACACACACACACACACA	N	60	PASS	IMPRECISE;SVTYPE=DEL;SVLEN=-252;END=58552564;SUPPORT=22;COVERAGE=45,44,44,43,44;STRAND=+-;AF=0.500;STDEV_LEN=1.809;STDEV_POS=64.222	GT:GQ:DR:DV	0/1:60:22:22
chr1	58729590	Sniffles2.INS.337S0	N	TATACGTTATATATGCAATAGATAAATAAATAGAATTGCATATATAATATATAATACATATTGTATCTACACTATATAGTATATAGTGTAGATACTATATATGTATATTATATGTATATAGCAATACTATATAGTATTATATTTTACAAATATATGTATATAAATGTATATTTATATTATATATGATATATATGTATTTATATTATATATGATATATATGTATTTATATTATATATACCTGTATATATATACAGGTATATACAAATGTATATATACATATGTAATATAAATGTATACATATATTATATACGTATATATAGTACACATATATTATATACGTATATATAGTACACATATATTATATATGCGTATATATAGTACACATATATATGCGTATGTATGTGTAGTACACATATATTATATATGCGTATGTAAGTGTAGTACACATATATTATATATGCGTATGTAAGTGTAGTACACTTATATTATATATACGTATGTAAGTGTAGTACACA	60	PASS	PRECISE;SVTYPE=INS;SVLEN=515;END=58729590;SUPPORT=19;COVERAGE=19,19,19,19,19;STRAND=+-;AF=1.000;STDEV_LEN=16.835;STDEV_POS=3.027;SUPPORT_LONG=0	GT:GQ:DR:DV	1/1:52:0:19
chr1	58981109	Sniffles2.DEL.B30S0	AAGAAAGAAAGAAAGAAAGAAAGAAAGAAAGAAAGAAAGAAAGAAAGAAAGAAAGAAAGAAAGAAAGAAAGAAAGAAAGAAAGAAAGAAAGAAAGAAAGAAAGAAAGAAAGAAAGAAAGAAAGAAAGAAAGAAAGAAAGAAAGAAAGA	N	60	PASS	IMPRECISE;SVTYPE=DEL;SVLEN=-148;END=58981257;SUPPORT=28;COVERAGE=29,28,28,28,28;STRAND=+-;AF=1.000;STDEV_LEN=20.393;STDEV_POS=12.609	GT:GQ:DR:DV	1/1:60:0:28
chr1	59051501	Sniffles2.DEL.B31S0	AATATAAATATAAGTGGATATTTATATTAATATTATATTAATATAATTATATTTATATAATATAAAATATATATTATATATTATATAATTATTATATATAATATATAATATATATT	N	60	PASS	PRECISE;SVTYPE=DEL;SVLEN=-116;END=59051617;SUPPORT=12;COVERAGE=34,36,36,36,36;STRAND=+-;AF=0.333;STDEV_LEN=0.000;STDEV_POS=0.000	GT:GQ:DR:DV	0/1:53:24:12
chr1	59491058	Sniffles2.INS.33AS0	N	TCCTTCCCTCCCCTCCCTCCTTCTTTCTCTCCCTCCCTCCCTCCCTCCCTCCCTC	60	PASS	PRECISE;SVTYPE=INS;SVLEN=55;END=59491058;SUPPORT=12;COVERAGE=19,20,21,21,23;STRAND=+-;AF=0.571;STDEV_LEN=0.408;STDEV_POS=0.000;SUPPORT_LONG=0	GT:GQ:DR:DV	0/1:56:9:12
chr1	60085807	Sniffles2.INS.33CS0	N	ATATATATATATATCTACCAGATATATATATATATATCTACCAGATATATATATATATATATATATATATATATCTACCAGATATATATATATATATATATATCTACCAGATATATATATATAT	60	PASS	IMPRECISE;SVTYPE=INS;SVLEN=124;END=60085807;SUPPORT=23;COVERAGE=22,21,22,22,22;STRAND=+-;AF=1.000;STDEV_LEN=14.835;STDEV_POS=31.268;SUPPORT_LONG=0	GT:GQ:DR:DV	1/1:60:0:23
chr1	60822424	Sniffles2.INS.33ES0	N	ATACCTAGTTTTCTTAGGAAAAGAAGGTGAAGCAGTCAGGTGAAGATAGTACCATTTGCTGAGCTAAGCAATACTAGCAAAAGTGGGGACCATGAGTTCATTTGGGAATATTTTAAGTTTGGGCTACTCTAATTCCCTGAAAATATCAGGTGCATAGTTTGATGTGTCTAATCAAACTTATACAGCACTTAAGTGTGTGTTTCAAAATAAATATTCAATACATATTGATATGATTTATTA	60	PASS	PRECISE;SVTYPE=INS;SVLEN=240;END=60822424;SUPPORT=22;COVERAGE=21,21,22,22,21;STRAND=+-;AF=1.000;STDEV_LEN=0.289;STDEV_POS=5.485;SUPPORT_LONG=0	GT:GQ:DR:DV	1/1:60:0:22
chr1	61393287	Sniffles2.INS.342S0	N	CGGTTTCTTCTGCCCCTCTCTCTCTCTCTCTCTCTCACACACACACACACACATGCAGACACAATTACTGTTTTAAATATGAAGCTCACATTTAAGCTTCAGTGCAGGGTTTTCAGCCTCCCCTATTGACAGAATCATAAATCATGTTAAAGTTAAGTGAATTACTATAGCATGGGTCTGTAGCTTTAACAATGTTTATGTAGTATCAGCTTATCATCCATGTAGGAAAGGAGAGGTGAGTGCTGATACTGGAAATGGGAATGTATGGCCCTATTAATGTGCTTGCAGTATCACTAAGAGTCACCCATTCCAGGCTGCATCCTTTGTGTTATTGAAACTAGCATATTTAATCACCCACATGTATGGAATGTTTTTTAAACCTCATATTTTGGCAGTAAATTTACATTTGCCGTTTCTTCATATTGAATGGTAGCTGCTTTTTCCCCCTGAAAAAAATTCCTTTTCCTTATGCACAAAACACATCTCAGGATCATCAGAATTGCCAGCTGCTATTACAATAATAAGGGGCCTATGAGCAAAAAAAATCTGAAAGCAAATAAATTCATTTGACCTCTGAAAATAATGGGAAGCAGCAGAAGGCAATGAAAAGAGCGTGGGCTTTGGAGTCAGACAGAATAGAATTTAGATCCTGGATGGCCACTTGGGGTCTAGCTTCTCCAAGTCACTTATTCTCTGCTGGTCTTTGTTTTTCGCACCTGTCTCAAATTGGAAAGGCTTTCTGGGAGGGGAAGTGAGAGGACTCATGGAAAGAGCTCGGTATACAGTAGGCATCCAGTACATACATGTTCATTATCTCTCAGATTCTCCCATCCCTGTATTGCTATTTGTTTTTGTATGTGGTTCTCTTGCGATGATTCTTTCATTCCTCACTCCCCATCCCCAGTTCTCTCTTTCTACCTGCTCGTGTTGGTCCAGAAGGAAGAATGTGTTCCCCCTCTCGGGGAGAGGCCACATTTGCCTAGAAGAGATGTGGCCTCGGGGACAAGAGCAAGCCCCGTTACCCCATCCCATCGCTCTTGTACACTTGGAAGCATGGGGGGGGGGAGGCCTTTCCAGTGGAGCAAGCAGCCCCTCTCGCATAAGGGGTAGCCCCTTAGCCATGGTCTAGGCTTTGCTCTGACCTGCCTTCATTCAGGCATGGCTCTTCCTAAAGGGATATGCACCTTTGTTGTTTACAAGAATCTGTTGTTTTTAAGAGTCAATTTGGCAAATAATTATTGGGCACTTATTATCTGCCAAGCACTGTGCCGGGCCCTAATGACAAGCTAGACCATCCAGTCCTGCTCTTCCAATCTAGCAGAACAGACAGATATTAGACAAATGATTACACCTGTGATGAGATTAATATGCAGGGAATTAAAGAAGATGGAGGAATACTATAGCAAGCTGTTTGAAATATTCGCAGAGATTTGGATGTACTTATGTCAGGATATATGGGTCTTTTTGTTGGTATGCAATATGAATTTTTAAACTTTGGTATCCCTGAGGGATATGTCTAGATCTTTCTGAATCTCCAAATTCCCTGAGTATCATAATAAGAGTTGTTGAATTGTCACATACCAGGTAATGAACAGTAGATATGTTAAGACATATTTGTTCTAGTGAAAGATTCTTACAAATGAAAGAAACCCAACAAATTGCTTTGCCATTCCTCCACTCCCCCAAAAGGCAAATAATGGATTAGTTTATGTAACTGAAAGTCCAGGGGTATATGGCTTCAGTAGAGATGGAGTCAGGTGTTCAGATGCTACCTTCAGAAAGCTCTTGCTCTCTTGCGCTTGCTCGCGCTCTCTCTCTCTCTCCCCCTCTCCCTGTTCCTCTCCCTCTCCCTCTCCTCTCTCTCTCTCTCTCTCTCTCTCTCTCTCTCTCTCTCTCTCTCTCTCTCTCTCTCTCCC	60	PASS	PRECISE;SVTYPE=INS;SVLEN=1916;END=61393287;SUPPORT=19;COVERAGE=21,17,17,17,23;STRAND=+-;AF=1.000;STDEV_LEN=2.067;STDEV_POS=12.965;SUPPORT_LONG=0	GT:GQ:DR:DV	1/1:52:0:19
chr1	61466709	Sniffles2.INS.343S0	N	ATATACATATATATATACATATATATATACATATATATACATATATATACATATATATATACATATATATACATATATATACATATATATACATATATATACATATATATAC	60	PASS	PRECISE;SVTYPE=INS;SVLEN=112;END=61466709;SUPPORT=16;COVERAGE=28,28,28,28,29;STRAND=+-;AF=0.571;STDEV_LEN=0.463;STDEV_POS=0.000;SUPPORT_LONG=0	GT:GQ:DR:DV	0/1:60:12:16
chr1	61617186	Sniffles2.DEL.B36S0	CTTCTTTTACTTTAGAATTGAAAAATGATAGTGGCCCTGGACCATCAGCAGCCATCTTTCTCCCCTCATGAAAAGAGCACATCCATGGATTTAACTTAACATTAGAGGAGGTACAATGAGAATATGGAAATAGAGCCTAAATAATTTTATTTTGCCCCTAGATCTAGCATATGAGAAGCAAATATGTTCTGCATTTCCCAGTTTATAAGCCAATAAATTCTCCTTTGTGCTTAAAGCATTCGAGTTACATTCTGACACTTGCAACCAAGAATCCTGACAAATACATCTTTGGAATTTGTATCTCCTCTGAATTACAGTGACTGGTACATAGGACTCAAAAATATGTACATAGGACTGGTACATAGTACAGTGACTGGTACATAGGACTTAAAAATATGTTACATGGATGAATGAACAGCTTAGCAAAAGGTCTGGGAATGACCTCTGCGTAAAGTGAATTTCTGCTGCCCCCAAAACTGCCTAGTGTGTGCTGTTCATCAACAATGCACCCACTTCTTGCACTTTGATGTAGAGAGGCCATACCACCTGTGTCTACATGTGGTTACTACTTAAACAATACTTACATAGTTAGCGAGTGGCCAAAATGTCTATTAATCTGTAAACACTTGGAAAGAATCCAGTTTGTATTCTTATTTTCCTGGTTTAAAGTGCTAAATGAACCAAAAGTTAGGGAAGCTCTTTTCAGAAAAGCCATCATGCCTGATCCAATCCACTGAACAAAAGATTTAGGAGCTCTCCATCTGATATTAGTCTTTGGAATAGCCTTGACTTAAGTGTGCTTGAGCCTGTGACTGTGGGTGAAAGTGTGTGAGCGATGATTTTC	N	60	PASS	PRECISE;SVTYPE=DEL;SVLEN=-844;END=61618030;SUPPORT=26;COVERAGE=26,23,23,23,23;STRAND=+-;AF=1.000;STDEV_LEN=0.000;STDEV_POS=0.000	GT:GQ:DR:DV	1/1:60:0:26
chr1	61871413	Sniffles2.INS.346S0	N	ACATATATATGTACATATATATGTGTATATATATATACATATATATGTACATATATATGTGTATATATATAC	60	PASS	PRECISE;SVTYPE=INS;SVLEN=72;END=61871413;SUPPORT=21;COVERAGE=20,21,21,21,22;STRAND=+-;AF=1.000;STDEV_LEN=0.603;STDEV_POS=0.000;SUPPORT_LONG=0	GT:GQ:DR:DV	1/1:58:0:21
chr1	61924915	Sniffles2.DEL.B37S0	AAAAAGACAGACAGGCGGCCGGGCGCGGTGGCTCACGCCTGTAATCCCAGCACTTTGGGAGGCCGAGGCGGGTGGATCACGAGGTCAGGAGATCGAGACCAAGGTGAAACCCCGTCTCTACTAAAAATACAAAAAGTTAGCCGGGCGTAGTGGCGGGCGCCTGTGGTCCCAGCTACTCGGGAGGCTGAGGCAGGAGAATGGCGTGAACCCGGGAGGCGGAGCTTGCAGTGAGCCGAGATCGCGCCACTGCACTCCAGCCTGGGTGACAGAGCGAGACTCCGTCTCAAAAAAAAAAAAAAAAAAAAAAAAAAAAAAAAAAAAAAAAAAAAAAAAAAAAAAAAAAAAAAAA	N	60	PASS	PRECISE;SVTYPE=DEL;SVLEN=-349;END=61925264;SUPPORT=26;COVERAGE=24,25,26,25,25;STRAND=+-;AF=1.000;STDEV_LEN=0.000;STDEV_POS=0.000	GT:GQ:DR:DV	1/1:60:0:26
chr1	62137610	Sniffles2.INS.347S0	N	ACACAGAGTGAGGGGGGACAGAGGCCTGAGGGGGAAATGCCTCCGGAGGGGGGGACACAGAGTGAGGGGGGACAGAGGCCTGAGGGGGAAATGCCTCCGGAGGGGGGAACACAGAGTGAGGGGGGACAGAGGCCTGAGGGGGAAATGCCTCCGGAGGGGGGAACACAGAGTGAGGGGGGACAGAGGCCTGAGAGGGAAATGTCTCTGGAGGGGGAAACACAGAGTGAAGGGGGACAGAGGCCTGAGAGGGAAATGTTTCTGGAGGGGGAAACACAGAGTGAAGGGGGACAGAGGCCTGAGAGGGAAATGCCTCCGGAGGGGGGAACACAGAGTGAGGGGGGACAGAGGCCTGAGGGGGAAATGCCTCTGGAGGGGGGA	60	PASS	PRECISE;SVTYPE=INS;SVLEN=378;END=62137610;SUPPORT=17;COVERAGE=18,17,17,17,18;STRAND=+-;AF=1.000;STDEV_LEN=0.441;STDEV_POS=3.667;SUPPORT_LONG=0	GT:GQ:DR:DV	1/1:47:0:17
chr1	62278401	Sniffles2.INS.348S0	N	CTTTCTTTCTTTCTTTCTTTCTTTCTTTCTTTCTTTCTTTCTTTCTTTTCTTTCTTTATTTCTTTC	60	PASS	PRECISE;SVTYPE=INS;SVLEN=66;END=62278401;SUPPORT=14;COVERAGE=32,30,32,33,31;STRAND=+-;AF=0.438;STDEV_LEN=4.097;STDEV_POS=10.021;SUPPORT_LONG=0	GT:GQ:DR:DV	0/1:60:18:14
chr1	62686149	Sniffles2.DEL.B38S0	AGTAATAACTTTTTTTTTTTTTTTTTTTTTTTTTTTTTTTTTTTGAGACGGAGTCTCGCTCTGTCGCCCAGGCCGGACTGCGGACTGCAGTGGCGCAATCTCGGCTCACTGCAAGCTCCGCTTCCCGGGTTCACGCCATTCTCCTGCCTCAGCCTCCCGAGTAGCTGGGACTACAGGCGCCCGCCACCGCGCCCGGCTAATTTTTTGTATTTTTTTTTTTTAGTAGAGACGGGGTTTCACCTTGTTAGCCAGGATGGTCTCGATCTCCTGACCTCATGATCCACCCGCCTCGGCCTCCCAAAGTGCTGGGATTACAGGCGTGAGCCACCGCGCCCGGCC	N	60	PASS	PRECISE;SVTYPE=DEL;SVLEN=-339;END=62686488;SUPPORT=19;COVERAGE=19,19,19,18,19;STRAND=+-;AF=1.000;STDEV_LEN=0.000;STDEV_POS=0.000	GT:GQ:DR:DV	1/1:52:0:19
chr1	62751692	Sniffles2.INS.349S0	N	TATATATTATATATACTATATATTATATATACTATATATTATATATACTATATATTATATATAGTATATATATTATATATTATATATAGTATA	60	PASS	PRECISE;SVTYPE=INS;SVLEN=93;END=62751692;SUPPORT=12;COVERAGE=20,21,22,22,24;STRAND=+-;AF=0.545;STDEV_LEN=0.408;STDEV_POS=0.000;SUPPORT_LONG=0	GT:GQ:DR:DV	0/1:60:10:12
chr1	62996280	Sniffles2.INS.34AS0	N	CCATGTCTCCCTTTTTTTTTTTTTTTTTTTTTTGAGACGGAGTCTCGCTCTGTCGCCCAGGCCGGACTGCGGACTGCAGTGGCGCAATCTCGGCTCACTGCAAGCTCCGCTTCCCGGGTTCACGCCATTCTCCTGCCTCAGCCTCCCCAGTAGCTGGGACTACAGGCGCCCGCCACCGCGCCCGGCTAATTTTTTGTATTTTTAGTAGAGACGGGGTTTCACCTTGTTAGCCAGGATGGTCTCGATCTCCTGACCTCATGATCCACCCGCCTCGGCCTCCCAAAGTGCTGGGATTACAGGCGTGAGCCACCGCGCCCGGC	60	PASS	PRECISE;SVTYPE=INS;SVLEN=320;END=62996280;SUPPORT=24;COVERAGE=24,24,24,23,26;STRAND=+-;AF=1.000;STDEV_LEN=0.515;STDEV_POS=0.000;SUPPORT_LONG=0	GT:GQ:DR:DV	1/1:60:0:24
chr1	63045140	Sniffles2.DEL.B39S0	TCTCTTCTAGACATCCTGAAGTACAAAGAGCCTTGAAACAGCTACCTGCTAAGAAGCACCTCAGAGGCTTTT	N	60	PASS	PRECISE;SVTYPE=DEL;SVLEN=-72;END=63045212;SUPPORT=13;COVERAGE=23,23,24,22,23;STRAND=+-;AF=0.565;STDEV_LEN=0.000;STDEV_POS=0.000	GT:GQ:DR:DV	0/1:60:10:13
chr1	63046001	Sniffles2.INS.34BS0	N	TATACATATATGCATACATATATGCATACATATATGCATACATATATGCATACATATATGCATACATATATGCGTACATATATGTACACATATA	60	PASS	PRECISE;SVTYPE=INS;SVLEN=94;END=63046001;SUPPORT=13;COVERAGE=22,21,21,21,20;STRAND=+-;AF=0.619;STDEV_LEN=4.353;STDEV_POS=0.000;SUPPORT_LONG=0	GT:GQ:DR:DV	0/1:43:8:13
chr1	63046001	Sniffles2.INS.34CS0	N	TGTACATATATGCATACATATATGTGTACATATATGCATACATATATGTGTACATATATGCATACATATATGTGTACATATATGCATACATATATGTGTACATATATGCATACATATATGCACATATATGCATACATATATGTACATATATGCATACATATATGTACATATATGCATACATATATGTACATATA	60	PASS	PRECISE;SVTYPE=INS;SVLEN=194;END=63046001;SUPPORT=10;COVERAGE=22,21,21,21,20;STRAND=+-;AF=0.476;STDEV_LEN=0.000;STDEV_POS=0.000;SUPPORT_LONG=0	GT:GQ:DR:DV	0/1:60:11:10
chr1	63063823	Sniffles2.INS.34DS0	N	AATATCTTCATTATTTTTTTTTTTTTTTTTTTTTTTAAATTTAAAAAAATTTAACAGCTTTATTGAGGTGTAACCAGCATACAATAAGTTTCACATATTTAACGTACACAAATTTGATGAGTTTTGACACATGCAAACAGCCATGAAACCATCATAACAATTAAAATAACAAACATTTCCATGTTTGCTTTGTTTTTTTTTTTTTTTTTTTTTTTTTTTTTTTCATGTG	60	PASS	PRECISE;SVTYPE=INS;SVLEN=229;END=63063823;SUPPORT=10;COVERAGE=17,17,16,16,15;STRAND=+-;AF=0.625;STDEV_LEN=0.753;STDEV_POS=0.000;SUPPORT_LONG=0	GT:GQ:DR:DV	0/1:32:6:10
chr1	63422239	Sniffles2.INS.350S0	N	ATCTATATGAATATAAATATATATTTATATAGATATAAATATATATATTTATATAG	60	PASS	PRECISE;SVTYPE=INS;SVLEN=56;END=63422239;SUPPORT=16;COVERAGE=24,24,23,23,24;STRAND=+-;AF=0.696;STDEV_LEN=0.000;STDEV_POS=0.000;SUPPORT_LONG=0	GT:GQ:DR:DV	0/1:25:7:16
chr1	63473991	Sniffles2.INS.351S0	N	GGCCAGCCGCCCCGTCCGGGAGGTGAGGGGCGCCTCTGCCCGGCCGCCCCTACTGGGAAGTGAGGAGCCCCTCTGCCCGGCCAGCCGCCCCGTCCAGGAGGGAGGCCGGGGGGGGGTC	60	PASS	PRECISE;SVTYPE=INS;SVLEN=118;END=63473991;SUPPORT=15;COVERAGE=23,25,24,24,21;STRAND=+-;AF=0.625;STDEV_LEN=0.500;STDEV_POS=0.000;SUPPORT_LONG=0	GT:GQ:DR:DV	0/1:48:9:15
chr1	63721537	Sniffles2.INS.352S0	N	TTCATTCGTCTCTTTTTTTTTTTTTTTTTTTTTTTTTGAGACGGAGTCTCGCTCTGTCGCCCAGGCTGGAGTGCAGTGGCGCGATCTCGGCTCACTGCAAGCTCCGCCTCCCGGGTTCACGCCATTCTCCTGCCTCAGCCTCCCGAGTAGCTGGGGACTACAGGCGCCCGCTACCACGCCCGGCTAATTTTTTGTATTTTTAGTAGAGACGGGGTTTCACCGTGTTAGCCAGGATGGTCTCGATCTCCTGACCTCGTGATCCGCCCGCCTCGGCCTCCCAAAGTGCTGGGATTACAGGCGTGAGCCACCGCGCCCGGCC	60	PASS	PRECISE;SVTYPE=INS;SVLEN=319;END=63721537;SUPPORT=13;COVERAGE=24,23,23,23,23;STRAND=+-;AF=0.565;STDEV_LEN=0.787;STDEV_POS=0.000;SUPPORT_LONG=0	GT:GQ:DR:DV	0/1:60:10:13
chr1	64026111	Sniffles2.INS.354S0	N	AGGTAGGCCTTTCTTTTTTTTTTTTTTTTTTTTTTTTTTGAGACGGAGTCTCGCTCTGTCGCCCAGGTCGGACTGCGGACTGCAGTGGCGCAATCTCGGCTCACTGCAAGCTCCGCTTCCCGGGTTCACGCCATTCTCCTGCCTCAGCCTCCCGAGTAGCTGGGACTACAGGCGCCCGCCACCGCGCCCGGCTAATTTTTTGTATTTTTAGTAGAGACGGGGTTTCACCTTGTTAGCCAGGATGGTCTCGATCTCCTGACCTCATGATCCACCGCCTCGGCCTCCCAAAGTGCTGGGATTACAGGCGTGAGCCACCGCGCCCGGCC	60	PASS	PRECISE;SVTYPE=INS;SVLEN=326;END=64026111;SUPPORT=11;COVERAGE=27,27,27,27,27;STRAND=+-;AF=0.407;STDEV_LEN=1.291;STDEV_POS=0.000;SUPPORT_LONG=0	GT:GQ:DR:DV	0/1:60:16:11
chr1	64239087	Sniffles2.INS.356S0	N	AGGAAGAAGAAGAAAGAAGAAGAAGAAGAAGAAGAAGAAGGAAGAAGAAGAAGAAGAAGAAGAAGAAGAAGAAGAAGAAGAAGAAGAAGAAGAAGAAGAAGGAAGAAGAAGAAGAAAAGAAGAAGAAGAA	60	PASS	PRECISE;SVTYPE=INS;SVLEN=129;END=64239087;SUPPORT=14;COVERAGE=24,22,22,21,19;STRAND=+-;AF=0.636;STDEV_LEN=1.458;STDEV_POS=6.010;SUPPORT_LONG=0	GT:GQ:DR:DV	0/1:40:8:14
chr1	64415466	Sniffles2.DEL.B3CS0	GGGGCGCCTCTGCCCGGCCGCCCCTACTGGGAAGTGAGGAGCCCCTCTGCCCGGCCAGCCGCCCCGTCCGGGAGGGAGGTGGGGGGGTCAGTCCCCCACCCGGCCAGCCGCCCTGTCCGGGAGGGAGGTTGGGGGGTCAGCCCCCTGCCCGGCCAGCCGCCCCGTCCGGGAGGTA	N	60	PASS	IMPRECISE;SVTYPE=DEL;SVLEN=-175;END=64415641;SUPPORT=20;COVERAGE=19,20,20,20,19;STRAND=+-;AF=1.000;STDEV_LEN=0.483;STDEV_POS=56.454	GT:GQ:DR:DV	1/1:55:0:20
chr1	64492379	Sniffles2.INS.358S0	N	CCCCCTATTGTTTTCTTTTTTTTTTTTTTTTTTTTTTTTTTTTTTTTGAGACGGAGTCTCGCTCTGTCGCCCAGGCCGGACTGCGGACTGCAGTGGCGCAATCTCGGCTCACTGCAAGCTCCGCTTCCCGGGTTCACGCCATTCTCCTGCCTCAGCCTCCCGAGTAGCTGGGACTACAGGCGCCCGCCACCGCGCCCGGCTAATTTTTTGTATTTTTTTTTTTAGTAGAGACGGGGTTTCACCTTGTTAGCCAGGATGGTCTCGATCTCCTGACCTCATGATCCACCCGCCTCGGCCTCCCAAAGTGCTGGGATTACAGGCGTGAGCCACCGCGCCCGGCC	60	PASS	PRECISE;SVTYPE=INS;SVLEN=341;END=64492379;SUPPORT=11;COVERAGE=30,26,25,25,25;STRAND=+-;AF=0.440;STDEV_LEN=0.577;STDEV_POS=0.000;SUPPORT_LONG=0	GT:GQ:DR:DV	0/1:60:14:11
chr1	64734649	Sniffles2.DEL.B3DS0	GGGAGAGAGGCCTGAGTATGAATGCTGCAGATCTGTAGGTACAGCCACTAGCTGGAGGCTGCTGGCCAACTACACTCAGACGGCGTGTTCTCTAGAA	N	60	PASS	PRECISE;SVTYPE=DEL;SVLEN=-97;END=64734746;SUPPORT=12;COVERAGE=28,30,30,28,27;STRAND=+-;AF=0.414;STDEV_LEN=0.000;STDEV_POS=0.000	GT:GQ:DR:DV	0/1:60:17:12
chr1	64881263	Sniffles2.INS.359S0	N	AAAAAATATTAAAATTTTGGCCGGGCGCGGTGGCTCACGCCTGTAATCCCAGCACTTTGGGAGGCCGAGGCGGGTGGATCATGAGGTCAGGAGATCGAGACCATCCTGGCTAACAAGGTGAAACCCCGTCTCTACTAAAATACAAAAAATTAGCCGGGCGCGGTGGCGGGCGCCTGTAGTCCCAGCTACTCGGGAGGCTGAGGCAGGAGAATGGCGTGAACCCGGGAGGCGGAGCTTGCAGTGAGCTGAGATCGCGCCACTGCAGTCCGCAGTCCGGCCTGGGCGACAGAGCGAGACTCCGTCTCAAAAAAAAAAAAAAAAAAAAAAAAAAAAAAAAAAAA	60	PASS	PRECISE;SVTYPE=INS;SVLEN=341;END=64881263;SUPPORT=20;COVERAGE=35,38,39,39,39;STRAND=+-;AF=0.513;STDEV_LEN=0.994;STDEV_POS=0.000;SUPPORT_LONG=0	GT:GQ:DR:DV	0/1:60:19:20
chr1	65106574	Sniffles2.INS.35AS0	N	GAAAAGGAGAAAGGTTGGGAGGCCGAGGCGGGTGGATCACGAGGTCAGGAGATCGAGACCATCCCGGCTAAAACGGTGAAACCCCGTCTCTACTAAAAATACAAAAAATTAGCCGGGCGTAGTGGCGGGCGCCTGTAGTCCCAGCTACTTGGGAGGCTCAGGCAGGAGAATGGCGTGAACCCGGGAGGCGGAGCTTGCAGTGAGCCGAGATCCCGCCACTGCACTCCAGCCTGGGCGACAGAGCGAGACTCCATCTCAAAAAAAAAAAAAAAGAAAAAA	60	PASS	PRECISE;SVTYPE=INS;SVLEN=279;END=65106574;SUPPORT=12;COVERAGE=21,23,23,23,23;STRAND=+-;AF=0.522;STDEV_LEN=0.000;STDEV_POS=0.000;SUPPORT_LONG=0	GT:GQ:DR:DV	0/1:60:11:12
chr1	65443940	Sniffles2.DEL.B3ES0	AAGACCTGATACTTTTTTTTTTTTTTTTTTTTTATACTCTAAGTTTTAGGGTACATGTGCACATTGTGCAGGTTAGTTACATATGTATACATGTGCCATGCTGGTGCGCTGCACCCACTAATGTGTCATCTAGCATTAGGTATATCTCCCAATGCTATCCCTCCCCCCTCCCCCGACCCCACCACAGTCCCCAGAGTGTGATATTCCCCTTCCTGTGTCCATGTGATCTCATTGTTCAATTCCCACCTATGAGTGAGAATATGCGGTGTT	N	60	PASS	PRECISE;SVTYPE=DEL;SVLEN=-270;END=65444210;SUPPORT=26;COVERAGE=24,26,26,24,23;STRAND=+-;AF=1.000;STDEV_LEN=0.000;STDEV_POS=0.000	GT:GQ:DR:DV	1/1:60:0:26
chr1	65590244	Sniffles2.INS.35DS0	N	AAAATTATTCATATTGGCCGGGCGCGGTGGCTCACGCCTGTAATCCCAGCACTTTGGGAGGCCGAGACGGGCGGATCACGAGGTCAGGAGATCGAGACCATCCTGGCTAACACGGTGAAACCCTGTCTCTACTAAAAATACAAAAATTAGCCGGGCATGGTGGCGCGCGCCTGTAGTCCCAGCTACACGGGAGGCTGAGGCAGGAGAATGGCGTGAACCCGGGAGGCGGAGCTTGCAGTGAGTCGAGATCGCGCCACTGCACTCCAGCCTGGGCGACAGAGCGAAACTCCGTCTCAAAAAAAAAAAAAAAAAAAAAAAA	60	PASS	PRECISE;SVTYPE=INS;SVLEN=319;END=65590244;SUPPORT=12;COVERAGE=25,22,21,21,22;STRAND=+-;AF=0.571;STDEV_LEN=0.000;STDEV_POS=0.000;SUPPORT_LONG=0	GT:GQ:DR:DV	0/1:56:9:12
chr1	65613472	Sniffles2.DEL.B3FS0	GGCCGGGCGCGGTGGCTCACGCCTGTAATCCCAGCACTTTGGGAGGCCGAGGCGGGTGGATCACGAGGTCAGGAGATCGAGACCATCCTGGCTAACAAGGTGAAACCCCGTCTCTACTAAAAATACAAAAAATTAGCCGGGCGCGGTGGCGGGCGCCTGTAGTCCCAGCTACTCGGGAGGCTGAGGCAGGAGAATGGCGTGAACCCAGGAAGCGGAGCTTGCAGTGAGCCGAGATTGCGCCATTGCAGTCCGCAGTCCGGCCTGGGCAAC	N	60	PASS	PRECISE;SVTYPE=DEL;SVLEN=-270;END=65613742;SUPPORT=15;COVERAGE=26,26,25,26,24;STRAND=+-;AF=0.577;STDEV_LEN=0.000;STDEV_POS=0.000	GT:GQ:DR:DV	0/1:60:11:15
chr1	65662110	Sniffles2.DEL.B40S0	TTCTTTCTTTCTTTCTCTTTCTCTTTCTTTCTTTCTTTCTTTCTTTCTTTCTTTCTTTC	N	60	PASS	PRECISE;SVTYPE=DEL;SVLEN=-59;END=65662169;SUPPORT=10;COVERAGE=27,28,28,28,28;STRAND=+-;AF=0.357;STDEV_LEN=0.000;STDEV_POS=0.000	GT:GQ:DR:DV	0/1:49:18:10
chr1	65798227	Sniffles2.DEL.B41S0	GCCAGGCTAGTCTTTTTTTTTTTTTTTTTTTTTTTTTTTTTTTGAGACGGAGTCTCGCTCTGTCGCCCAGGTCGGACTGCGGACTGCAGTGGCGCAATCTCGGCTCACTGCAAGCTCCGCTTCCCGGGTTCACGCCATTCTCCTGCCTCAGCCTCCCGAGTAGCTGGGACTACAGGCGCCCGCCACCGCGCCCGGCTAATTTTTTGTATTTTTAGTAGAGACGGGGTTTCACCTTGTTAGCCAGGATGGTCTCGATCTCCTGACCTCGTGATCCACCCGCCTCGGCCTCCCAAAGTGCTGGGATTACAGGCGTGAGCCACCGCGCCCGGCCGT	N	60	PASS	PRECISE;SVTYPE=DEL;SVLEN=-333;END=65798560;SUPPORT=23;COVERAGE=24,23,23,22,22;STRAND=+-;AF=1.000;STDEV_LEN=0.000;STDEV_POS=0.000	GT:GQ:DR:DV	1/1:60:0:23
chr1	66096603	Sniffles2.INS.35ES0	N	ATATTGACCATATTTTTTTTTTTTTTTTTTTTTTTTTTTTTTTTTTTTTTTTTTTTTTTTTTTTTGAGACGGAGTCTCGCTCTGTCGCCCAGGCTGGAGTGCAGTGGCGGGATCTCGGCTCACTGCAAGCTCCGCCTCCCGGGTTCACGCCATTCTCCTGCCTCAGCCTCCCAAGTAGCTGGGACTACAGGCGCCCGCCACTACGCCCGGCTAATTTTTTGTATTTTCAGTAGAGACGGGGTTTCACCGTTTTAGCCGGGATGGTCTCGATCTCCTGACCTCGTGATCCGCCCGCCTCGGCCTCCCAAAGTGCTGGGATTACAGGCGTGAGCCACCGCGCCCGGCC	60	PASS	PRECISE;SVTYPE=INS;SVLEN=346;END=66096603;SUPPORT=11;COVERAGE=22,21,21,21,20;STRAND=+-;AF=0.524;STDEV_LEN=1.113;STDEV_POS=4.914;SUPPORT_LONG=0	GT:GQ:DR:DV	0/1:60:10:11
chr1	66400522	Sniffles2.INS.35FS0	N	GGAGGAGGAGGAGGAGAGGGGGAGGGGGAGGAGGAGAGGGGGAGGGGGAGGAGGAGAGGG	60	PASS	PRECISE;SVTYPE=INS;SVLEN=60;END=66400522;SUPPORT=25;COVERAGE=26,24,24,24,24;STRAND=+-;AF=1.000;STDEV_LEN=2.293;STDEV_POS=0.000;SUPPORT_LONG=0	GT:GQ:DR:DV	1/1:60:0:25
chr1	66735522	Sniffles2.DEL.B43S0	AAGAGTGAGATCGTGTGGGCCGGGCGCGGTGGCTCACGCCTGTAATCCCAGCACTTTGGGAGGCCGAGGCGGGTGGATCATGAGGTCAGGAGATCGAGACCATCCTGGCTAACAAGGTGAAACCCCGTCTCTACTAAAAATACAAAAAATTAGCCGGGCGCGGTGGCGGGCGCCTGTAGTCCCAGCTACTCGGGAGGCTGAGGCGGGAGAATGGCGTGAACCCGGGAGGCGGAGCTTGCAGTGAGCTGAGATTGCGCCACTGCAGTCCGCAGTCCGGCCTGGGCGACAGAGCGAGACTCCGTCTCAAAAAAAAAAAAAAAAAAAAAAAAAAA	N	60	PASS	PRECISE;SVTYPE=DEL;SVLEN=-332;END=66735854;SUPPORT=21;COVERAGE=29,31,31,30,31;STRAND=+-;AF=0.677;STDEV_LEN=0.000;STDEV_POS=0.000	GT:GQ:DR:DV	0/1:41:10:21
chr1	67013159	Sniffles2.INS.365S0	N	TATATATATATATACGTATATATATATATATATATATGTATATATATATATATATGTATATATATATATATATATATG	60	PASS	PRECISE;SVTYPE=INS;SVLEN=78;END=67013159;SUPPORT=25;COVERAGE=24,24,24,24,24;STRAND=+-;AF=1.000;STDEV_LEN=1.613;STDEV_POS=0.000;SUPPORT_LONG=0	GT:GQ:DR:DV	1/1:60:0:25
chr1	67158985	Sniffles2.INS.368S0	N	AGTGATTGATAGTGAGACTATCACTATCAGTGATTGATAGTGAGACTATCACTATCAGTGATTGATAGTGAGACTATCACTATCAGTGATTGATAGTGAGACTATCACTATCAGTGATTGATAGTGAGACTATCACTATCAGTGATTGATAGTGAGACTATCACTATCAGTGATTGATAGTGAGACTATCACTATCAGTGATTGATAGTGAGACTATCACTATCAGTGATTGATAGTGAGACTATCACTATCAGTGATTGATAGTGAGACTATCACTATCAGTGATTGATAGTGAGACTATCACTATCAGTGATTGATAGTGAGACTATCACTATCAGTGATTGATAGTGAGACTATCACTATCAGTGATTGATAGTGAGACTATCACT	60	PASS	IMPRECISE;SVTYPE=INS;SVLEN=389;END=67158985;SUPPORT=26;COVERAGE=24,28,28,28,27;STRAND=+-;AF=0.929;STDEV_LEN=67.400;STDEV_POS=0.000;SUPPORT_LONG=0	GT:GQ:DR:DV	1/1:52:2:26
chr1	67542277	Sniffles2.DEL.B45S0	TTTTTTTTTTTTTTGAGACAGAGTCTTGCTCTGTCCCCGAGGCTGGAGTACAGTGGCGTGATCTCGGCTCACTGCAACCTCCGACTCCCGAGTTCAAGTGATTCTCACTCCTCAGCCTCCCAAGTAGCTTGGATTACAGGTGTGCACCACCACACCTGCCTAAGTTTTGTATTTTTAGAAGAGACGGGTTTTCACCATGTTGGCCAGGCTGGTCTTGAACTCCTGACCTCAAGTGACCCACCTGTCTCAGCCTCACAAAGTGCTGGGATTACAGGCATGAACCACCATGCCTGGCTCCACTCAATCTGTCTTTCATACCTAGAACAGTGCCTGGTATACTGCAAGAGCTTAATAAATTATTTGCTGCAAATGAAGGACAGTCATCGGGTGAGGTGGGGCTGGGGTGTGTGTGGTGATTCTGATACAACTTGAGTTAATTGCCACTGAACTAAAAAAGTGCTTTAGAGTTTAAAGAGTCTTTTAACATTCACAGCACTATTTTTCACTGCTATTAAATGGTGCAGTTGGTCTCAATAATCCTAAGAACTCTTCTGATAATAAAATGTTCTCAGCCTGTGAGTGGTCCAGTTTTAAGGCCAGCTTCACAGCTGTTGGCATTTTTCACCCAAGCCAGATTTTATGGTTCTTAAGTGGCAGGGTTGACTCTGCTGAGGAACCTCGGAAGGAAGAGACTGTGTCCTTCCTGTCCGGTGGTTGCCTCCTTTGCTTAGGTCATCATGACCTCCAGTCTGGGCTATTAAATGAGGAAAGAGCCACAGTCTAACTTCTATTGTTTAGGAAAACATTTTGACAGACTTTTGGTTGATAGAGGCAGATTCCATCTCTCTCTCTCTCTC	N	60	PASS	PRECISE;SVTYPE=DEL;SVLEN=-857;END=67543134;SUPPORT=13;COVERAGE=24,25,26,28,27;STRAND=+-;AF=0.500;STDEV_LEN=0.000;STDEV_POS=0.000	GT:GQ:DR:DV	0/1:60:13:13
chr1	67710105	Sniffles2.DEL.B47S0	TATATATAGTTATATATATAGTTATATATATAGTTATATATATATAGTTATATATATATAGTTATATATATATAGTTATATATATAGTTATATATATATAGT	N	60	PASS	PRECISE;SVTYPE=DEL;SVLEN=-102;END=67710207;SUPPORT=16;COVERAGE=28,28,28,28,28;STRAND=+-;AF=0.571;STDEV_LEN=11.807;STDEV_POS=0.000	GT:GQ:DR:DV	0/1:60:12:16
chr1	67930036	Sniffles2.INS.36BS0	N	TAAAGTAAAGTAAAGTAAAGTAAAGTAAAGTAAAGTAAAGTAAAGTAAAGTAAAGTAAAATAAAA	60	PASS	PRECISE;SVTYPE=INS;SVLEN=65;END=67930036;SUPPORT=16;COVERAGE=24,25,25,25,24;STRAND=+-;AF=0.640;STDEV_LEN=4.581;STDEV_POS=11.573;SUPPORT_LONG=0	GT:GQ:DR:DV	0/1:45:9:16
chr1	68764944	Sniffles2.DEL.B48S0	ATATATTTATATATATATATTTATATATATATATATTTATATATATATATTTATATATATATATATTTATATATATATATTTATATATATATATATTTATATATATATTTATATATATATATATTTATATAAAA	N	60	PASS	PRECISE;SVTYPE=DEL;SVLEN=-134;END=68765078;SUPPORT=19;COVERAGE=19,19,19,18,17;STRAND=+-;AF=1.000;STDEV_LEN=0.924;STDEV_POS=0.000	GT:GQ:DR:DV	1/1:52:0:19
chr1	69341310	Sniffles2.DEL.B49S0	AAAGGGGAGTTCGGCCGGGCGCGGTGGCTCACGCCTGTAATCCCAGCACTTTGGGAGGCCGAGGCGGGCGGATCACGAGGTCAGGAGATCGAGACCATCCCGGCTAAAACGGTGAAACCCCGTCTCTACTAAAAATACAAAAAAATTAGCCGGGCGTAGTGGCGGGCGCCTGTAGTCCCAGCTACTTGGGAGGCTGAGGCAGGAGAATGGCATGAACCCGGGAGGCGGAGCTTGCAGTGAGCCGAGATCCCGCCACTGCACTCCAGCCTGGGCGACAGAGCGAGACTCCGTCTCAAAAAAAAAAAAAAAAAAAAAAAAA	N	60	PASS	PRECISE;SVTYPE=DEL;SVLEN=-319;END=69341629;SUPPORT=27;COVERAGE=26,27,27,27,26;STRAND=+-;AF=1.000;STDEV_LEN=0.000;STDEV_POS=0.000	GT:GQ:DR:DV	1/1:60:0:27
chr1	69478033	Sniffles2.DEL.B4AS0	CCCTCTGTCTTTTTTTTTTTTTTGAGACGGAGTCTCGCTCTGTCGCCCAGGCTGGAGTGCAGTGGCGGGATCTCGGCTCACTGCAAGCTCCGCCTCCCGGGTTCACGCCATTCTCCTGCCTCAGCCTCCCAAGTAGCTGGGACTACAGGCGCCCGCCACTACGCCCGGCTAATTTTTTTGTATTTTTAGTAGAGACGGGGTTTCACCATTTCTTAGCCGGGATGGTCTCAATCTCCTGACCTCGTGATCCGCCCGCCTCGGCCTCCCAAAGTGCTGGGATTACAGGCGTGAGCCACCGCGCCCGGC	N	60	PASS	PRECISE;SVTYPE=DEL;SVLEN=-306;END=69478339;SUPPORT=21;COVERAGE=20,21,21,21,23;STRAND=+-;AF=1.000;STDEV_LEN=0.000;STDEV_POS=0.000	GT:GQ:DR:DV	1/1:58:0:21
chr1	69602489	Sniffles2.INS.36CS0	N	AAAAATAAAGTTGATTTGGCCGGGCGCGGTGGCTCACGCTTGTAATCCCAGCACTTTGGGAGGCCGAGGCGGGCGGATCACGAGGTCAGGAGATCGAGACCATCCTGGCTAAAACGGTGAAACCCCGTCTCTACTAAAAATACAAAAAAAATTAGCCGGGCGTAGTGGCGGGCGCCTGTAGTCCCAGCTACTTGGGAGGCTGAGGCAGGAGAATGGCGTGAACCCGGGAGGCGGAGCTTGCAGTGAGCGGAGATCCCGCCACTGCACTCCAGCCTGGGCGACAGAGCGAGACTCCGTCTCAAAAAAAAAAAAAAAATTAAAAAAAAAAAAAAAAAATA	60	PASS	PRECISE;SVTYPE=INS;SVLEN=338;END=69602489;SUPPORT=11;COVERAGE=23,21,21,19,19;STRAND=+-;AF=0.524;STDEV_LEN=0.690;STDEV_POS=0.000;SUPPORT_LONG=0	GT:GQ:DR:DV	0/1:60:10:11
chr1	69625374	Sniffles2.INS.36DS0	N	CAGTCTAGGATCTTTTTTTTTTTTTTTTTTTTTTTTTTTTTTTTTTTTGAGACGGAGTCTCGCTCTGTCGCCCAGGCTGGAGTGCAGTGGCGGGATCTCGGCTCACTGCAAGCTCCGCCTCCCGGGTTCACGCCATTCTCCTGCCTCAGCCCTCCCAAGTAGCTGGAACTACAGGCGCCCGCCACTACGCCCGGCTAATTTTTTTGTATTTTTAGTAGAGACGGGGTTTCACCGTTTTAGCCGGGATGGTCTCGATCTCCTGACCTCGTGATCCGCCCGCCTCGGCCTCCCAAAGTGCTGGGATTACAGGCGTGAGCCACCGCGCCCGGCC	60	PASS	PRECISE;SVTYPE=INS;SVLEN=331;END=69625374;SUPPORT=11;COVERAGE=25,24,24,23,23;STRAND=+-;AF=0.458;STDEV_LEN=0.378;STDEV_POS=0.000;SUPPORT_LONG=0	GT:GQ:DR:DV	0/1:60:13:11
chr1	69916110	Sniffles2.INS.370S0	N	ATATATATATTATATACATATTTTATATATAATATATATATTATATACATATTTTGTATATATAATATATATTATATACATATTTTATATATATAATATATATATTATATACATATTTTATATATATAATATATATATTATATACATATTTTATATATATAATATATATATTATATACATATTTTATATATATAATATATATTATATACATATTTTATATATATTATATATTATATACATATTTTATATATATAATATATATTATATACATATTTCATATATATAATATATATTATATACATATTTCATATATAATATATATATTAATACATATTTTATATATTATATATATTATATACATATTTTATATATTATATATATTATATACATATTTTATATATTATATATATTATATACATATTTTATATATAATATATATAATATACATATTTTATATATAATATATATAATATACATATTTTATATATTATATACATATTTTATATATATAATATATATAATATACATATTTTATATATATAATATATATAATATACATATTTTATATATATAATATATATAATATACATATTTTATATATATAATATATATAATATACATATTTATATATATAATATATATAATATACATATTTTATATATATAATATATATAATATACATATTTTATATATAATATATATAATATACATATTTTATATATAATATATATAATATACATATTTTATATATAATATATATAATATACATATTTTATATATAATATATAATATACATATTTTATATATATAATATATATTATATACATATTTTATATATATAATATATATTATATACATATTTTATATATATAATATATTATATACATATTTTATATATATAATATATATTATATACATATTTTATATATATAATATATATTATATACATATTTTATATATATAATATATATTATATACATATTTTATATATATAATATATATTATATACATATTTTATATATATAATATATATTATATACATATTTTATATATATTATAT	60	PASS	IMPRECISE;SVTYPE=INS;SVLEN=1060;END=69916110;SUPPORT=22;COVERAGE=22,20,20,20,22;STRAND=+-;AF=1.000;STDEV_LEN=50.484;STDEV_POS=4.834;SUPPORT_LONG=0	GT:GQ:DR:DV	1/1:60:0:22
chr1	70302429	Sniffles2.DEL.B4DS0	AAAAGAAAATAGTATTGGCCGGGCGCGGTGGCTCACGCCTGTAATCCCAGCACTTTGGGAGGCCAAGGCGGGCGGATCACGAGGTCAGGAGATCGAGACCATCCCGGCTAAAACGGTGAAACCCCGTCTCTACTAAAAATACAAAAAATTAGCCGGGCGTAGTGGCGGGCGCCTGTAGTCCCAGCTACTTGGGAGGCTGAGGCGGGAGAATGGCGTGAACCCGGGAGGCGGAGCTTGCAGTGAGCCGAGATCCCGCCACTGCACTCCAGCCTGGGCGACAGAGCGAGACTCCGTCTCAAAAAAAAAAAAAAAAAAAAAAAAAA	N	60	PASS	PRECISE;SVTYPE=DEL;SVLEN=-323;END=70302752;SUPPORT=14;COVERAGE=22,22,22,23,23;STRAND=+-;AF=0.636;STDEV_LEN=0.000;STDEV_POS=0.000	GT:GQ:DR:DV	0/1:40:8:14
chr1	70480507	Sniffles2.DEL.B4ES0	ATGGTTATGTTTTCTTTTTTTTTTTTTTTTTTTTTTTTTTTGAGACGGAGTCTCGCTCTGTCGCCCAGGCTGGAGTGCAGTGGCGCGATCTCGGCTCACTGCAAGCTCCGCTTCCCGGGTTCACGCCATTCTCCTGCCTCAGCCTCCCGAGTAGCTGGGACTACAGGCGCCCGCTACCACGCCCGGCTAATTTTTTGTATTTTTTTTTTTTTTAGTAGAGACGGGGTTTCACCGTGTTAGCCAGGATGGTCTCGATCTCCTGACCTCGTGATCCACCCGCCTCGGCCTCCCAAAGTGCTGGGATTACAGGCGTGAGCCACCGCGCCCGGCC	N	60	PASS	PRECISE;SVTYPE=DEL;SVLEN=-331;END=70480838;SUPPORT=29;COVERAGE=29,29,29,29,29;STRAND=+-;AF=1.000;STDEV_LEN=0.000;STDEV_POS=0.000	GT:GQ:DR:DV	1/1:60:0:29
chr1	71275637	Sniffles2.DEL.B51S0	GTTCCTTGTTCTTTTTTTTTTTTTTTTTTTTTTTTTTTTTTTTTTTTTTTTTTTTTTTGAGACGGAGTCTCGCTCTGTCGCCCAGGCCAGACTGCGGACTGCAGTGGCGCAATCTCGGCTCACTGCAAGCTCCGCTTCCCGGGTTCACACCATTCTCCTGCCTCAGCCTCCCGAGTAGCTGGGACTACAGGCGCCCGCCACCGCGCCCGGCTAATTTTTTGTATTTTTAGTAGAGACGGGGTTTCACCTTGTTAGCCAGGATGGTCTCGATCTCCTGACCTCATGATCCACCCGCCTCGGCCTCCCAAAG	N	60	PASS	PRECISE;SVTYPE=DEL;SVLEN=-310;END=71275947;SUPPORT=26;COVERAGE=26,26,26,26,24;STRAND=+-;AF=1.000;STDEV_LEN=0.000;STDEV_POS=0.000	GT:GQ:DR:DV	1/1:60:0:26
chr1	71688420	Sniffles2.INS.376S0	N	ATATATATATAAAAGATATATATAAAAGATATATATAAAAGATATATATATAAAAGATATATATATAAAAGATAT	60	PASS	PRECISE;SVTYPE=INS;SVLEN=75;END=71688420;SUPPORT=19;COVERAGE=19,17,17,17,17;STRAND=+-;AF=1.000;STDEV_LEN=1.640;STDEV_POS=0.000;SUPPORT_LONG=0	GT:GQ:DR:DV	1/1:52:0:19
chr1	71793265	Sniffles2.INS.377S0	N	TATATATATATATATACATAATATATATATACACACACACATATATATACACATATATATTATATATACATATATAATATATTATATATACATATATAATATATTATATATACATATATAATATATTATATATACATATATAATATATTATATATACATATATACATATATATTATATATACATATATACATATATTATATATACATATATACATATATTATATATACATATATATACATATATATGTATGTGTGTGTATATGTGTGTGTG	60	PASS	PRECISE;SVTYPE=INS;SVLEN=271;END=71793265;SUPPORT=17;COVERAGE=17,17,17,16,16;STRAND=+-;AF=1.000;STDEV_LEN=3.536;STDEV_POS=0.000;SUPPORT_LONG=0	GT:GQ:DR:DV	1/1:47:0:17
chr1	71895550	Sniffles2.BND.11BCS0	N	N[chr2:102295972[	60	PASS	PRECISE;SVTYPE=BND;SUPPORT=12;COVERAGE=40,27,28,28,25;STRAND=+-;AF=0.429;CHR2=chr2;STDEV_POS=0.000	GT:GQ:DR:DV	0/1:60:16:12
chr1	71928132	Sniffles2.INS.379S0	N	ATATGTGTATATATACACACATATGTATATATACACATATGTATATATGTATATATACACACATATGTATATATACACATATGTATATATGTATATATACACACATATGTGTATATACACATATGTATATATGTATATATACACACATATGTGTATATACACATATGTAT	60	PASS	PRECISE;SVTYPE=INS;SVLEN=170;END=71928132;SUPPORT=27;COVERAGE=25,28,28,29,29;STRAND=+-;AF=0.964;STDEV_LEN=18.886;STDEV_POS=0.000;SUPPORT_LONG=0	GT:GQ:DR:DV	1/1:60:1:27
chr1	71928353	Sniffles2.INS.37CS0	N	TATATGTATATATACACACATATGTATATACGTATATATGTATATATACACACATATGTATATACGTATATATGTATATATACACACATATGTATATATGTATATATACACACATGTGTATATACGTATATATG	60	PASS	PRECISE;SVTYPE=INS;SVLEN=134;END=71928353;SUPPORT=15;COVERAGE=26,29,30,30,28;STRAND=+-;AF=0.500;STDEV_LEN=0.882;STDEV_POS=0.000;SUPPORT_LONG=0	GT:GQ:DR:DV	0/1:60:15:15
chr1	72252172	Sniffles2.INS.381S0	N	CTCGGCTCACCACAACCTCCATCTCCCGGGTTCAGGCAATTCTCCTGTCTCAGCCTCCCAA	60	PASS	PRECISE;SVTYPE=INS;SVLEN=61;END=72252172;SUPPORT=10;COVERAGE=20,20,20,20,19;STRAND=+-;AF=0.500;STDEV_LEN=0.000;STDEV_POS=0.000;SUPPORT_LONG=0	GT:GQ:DR:DV	0/1:60:10:10
chr1	72300642	Sniffles2.DEL.B52S0	CAATAGTAGAATTAAAATTCATATTCTAAATATTAAAACATAAAAACATACAAGTAGTATTGACATTTCAGCAAATTGGATAAGTGATATGGAGGAAAAACATGAAGAAATATCCAGATACCTGAGGGAAAAAAATGTGATGTATAATAAGTATTAAATGTGTATGATAAATTTGACACAACAAGTAAATAAGAAAAGGAAAGGTTTTTTAAAAAGTAGTAATGAGAAAATGTGTTAACTACTTGGAGAAAATTAGCATTAGACCCTCATCTGATATCATGCTCTAGAGGAAACTAAAGTCGGCCAGGAAAATGGGAGAGGGTAATATTTTACTGATCTCAGGATGGGGGATTACATTAAAGTATACATAATATAAAATATCAAAAGAGAAAAAAATGAAAAATTTAAGGCCATGTTCAATTTTGTAATTCATAATGTACCATATACATTTTTAAAACATGAAAAACCATGAATAGTTTTATATATATAATATTGTAATAAACTTAATGATAGCCTCTCACTTCTAATATTACATAATTTAATCCTCACACACAACCCTATTAGGTAGGTACTGTAGTTAGCCCCATGGCACAGGAGGAAGAAACTGGGGCACAGATTGGGTCAATAACTTCAGGTCGCAAGAATGCCAAGTGTATAACTGGAATCTGAAATAAGGTAATCTTTCAATCCTGCATTTTCATCCTCTCCACAATTCTGTCTCTGTAATTTCTGTGTGAGCTAAGATTTGGCTAAAATTACAGAAAACAACTAGTGAAAGATTTAAAAGAAAAAGGTAGGGTATTTCTTCCTTTCCAACTTGGACCCGGCAGAATGGCTCCCACAAAGAAGGGTGGCAGGAAGAAAAAAGGGCCATTCTGCCATCAACGAGGTGGTGACCTGAGAATACACCATCAACATTCACAAGCACATCTATGGAATGGGCTTCAAGAAGCATGCCCCTCAAGCACTCAAAGAGATTTGGAAATTTGCCATGAAGGAGATGAGAACTCCAGATGTGTGCCTTGTCTGGGCCCGAGGAATAAGGAATGTCTCACACCGAATCTGTGTGCAGTTGTCCATAAAATGTAATGAGAATGAAGATTCACCAAATAAGCTCTATACTTTGGTTACCTATGTACCTGTTACCACTTTCAAAAATCTACAGACAGTCAATGTGGATAAAAACTAATCACTGATTGTCAAATACATCAAATAAAGTTATAAAATTGCAAAAAAAAAAAAAAAGAAGAAGAAAAAGAAAAAGGTGGGGTATTATGTGGGCATTGGGTTATTCTTTTCAACTCTTCCTCCTCCAGCATTTTCAGTTCCGTGCTGTTACATATGATATCATTAGATCTGTTCCTACAAAGTTCTATCTTAGAACACACATACACACAACATTCCCTAATCCAGAAATCAAAGGAAAACTTAGATGTACAAAGCCAGTTTTCTTAGAAGTAAAGGGAAATTATAAATCTTTCTATCTGTCCATCTATCTTCCCTTTTTTTTCTCTTTCCCTCTTCTCCTCCTCCTCCTCTCTCTTCATCATTGTCACCACCACCATTTATATATCTATGTCTTATATACGTAGCATATCTTTGGTATTCCAAAATAATAGTAAATCTTATCTTTCAGTGATGGGGTTAGATTTTTTTTTTTTTACTTTTTAACTTGTGGTATTCAGTATTTTCCAACTGTTCCATAACAAATGAGAATTTCCTTAATTTTTAGATGTTTCACATATTTTTTGATACTGTTTGAATGTGTGTCTTGCCCAAATCTCATATTGAAATGTAATCTCCAGTGTTGGGGTTGGGGCCCGATGGAATTGATTGGACCACTGGGGTGGTCTTCTCATGAATGGTTTAGCACCATCCCACTTGGTACTCTCCTCATGATTGTGAGTGACTTTTCATGAGATGTGATGTGGACATTTAAAAGTGTATAGCACCCAAGTGCCTCCCCCCTCTCTTTCTTGCTCCTTCTCTGGGCATGTGATGTACCTGCTTCACCTTCACCTTCCACCATGATTGTAAGTTTCCTGAGGCCGCCCCATAAGCCCACCAGATGCCAGCATCATGCCTCCTGTACAATCTGCATAACCATGAGCCAATTAAACCTCTTTTCTGTATAAATTACCCAGTCTCAGGTGTTTCTTTATGGCAGTGCGAGAATGGACATTTAAAAAATTTAAATAAGGCCAGGCACAGTGGCCCACGCCTGTAATCCCAGCACTTTGGGAGGCTGAGGCAGGCGGATCACAGGGTCAGGAGATCAAGACCATCCTGGCTAACAAGGTGAAACACCGTCTCTACTAAAAATACAAAAAATTAGCCGGGCGTGGTGGTGGGCGCCTGTAGTTCCAGCTACCCGGGAGGCTGAAGCAGGAGAATGGCGTGAACCCAGGGGGCGGAGCTTGCAGTGAGCCGAGGTGGCGCCACTGCACTCCAGCCTGGGCGACGGAGCAAGACTCTGTCTCAAAAAAAAATAAAAAATTAAAATGATTATGATTCAACATGGCATCAACATGCCATGGTCAAACAAAAATGCTAATGATGATTCAGTAACAGTTAAATGTTTGCCACACTGAAACCTAAAGCTGACAATCTGATATGAACCTCTGAAAGGTACCTCTAAAATTATAAGATATATAAGTCTGAATTAAAAATAAACAACGAAATTCCTGGGTTCTGTCTCCTGAAATAAGACATTTAAAAAAAAATGATGACACATCTGTTTCCCTTTGAAAACCATGGATCTTAGAAATTTACATCTATATTAACCAGAAAGATAGATAGCAACCTCGCTACTTAGTGAGTTCTCATTTTTAACGATCTTTTAAAAAATCATTTTAATCATAAAAATGTCATCATAGTAAAATAAAAGCCAGGAAAAACTCCTATAATTCACTTATCATCTGATGACATTTTAGTCTATATCCTTTCAGTGTTTTCTCTAGGCATGTTTGTGTTTATTAGTTATCAAGTGTGTAAAGTAAAAATAGACATTTATACTTGTTTGGTTTCTGTGGGTCAGGGATTTGAAAGTGGCTTGGCTGGATATTTTTGATTAAACTCTCTAATGAGTTTACCATCAGATGTTGACTGGAATTTTAGTCATTTAAAGGCTTTCCTGAGGTGGGAAAAATCATTGCCTAGGTAGTCAATCATGTGGCTGTCAGGTTGGTACTGGCTGTTGGTGGGAAGCCTCAGTTCTTTTCCATAAGGGCCTCTTTGGTTGGTTAGCTGAGTAGTCACCTATCTTTATGACTATTCCCTCAGCAAGCAATCTATGAGAACTAGAAGTGGGTATTTTTATGACCTAGCCCTGGAAATCATGTGCCATAAATCTACCGTATACAAATGGTTGTATCTGTGAGACAACATGGAAGGGCAGTACACAAATATGTGAATAACAGGAGTCAAGTTTATTCTGAGTGCCATATTGGGGGTTGGCTCCTACAGGTATGTGTTAAAATGAATACGTTTTGGATTTACAAGTATAGTTTTTAATTTTTTTTCTTTTTTCTTTTTTTGTTTTTGAGATGGGGTCTCGCTTTGTTGCCCAGCAGGCTGGAGTGCAATGGCGCGATCTAGGTTCACTGCAACCTCCTCTTCCTGAGTTCAAGCAATTCTTCTGCCTCAGCCTCCAAAGAAGCTGGGATTACAGATGCCCACCACCACGCCCAGCTAGTTTTTTTGTGTGTGTATGTGTATTTTTTTTTTTTTAGTAGAGACAGATTTTGGCTGTGTTGGCCAGGCTGGTCTCAAACTCCTGACCTCAGGTGATCCGCCTGCCTCGGCCTCCCAAAGTGCTGGGATTACAGGTGTGAGACTCCGCGCCTGGCCAGTTTTAAATATTTTAATTTCTTTTTTTAATTTAGTCGACTTTTCAAGTCATTAATAAACTTTGAAACATTGTGTTTAATTTCAAAATAATGTTTCATTATATAGCTATGTGCAACTGTATAGCCATAATTTATTTAACCTATATCCTCTTATTGGAACAATGAGGTTCTTTTGTTTGTTATCATTTTAAAACAACTGATGAGAAAATATAGTGCTAAATTTTTAGACAGAAAATAATTAATATATAAGTTTGAACTGGGTCCAATGATACAAGTCTGAATGATAAACGTTATATTGCCTGCTGTTCGCATAAAAAGTTATTTCAATTTACTTTCCCCTTATTTGAGTTATTATTTTTTTCCAATTTGATAATCAAAGCATAGTTTCTTATTTTTGTTTTAATTAATATTTCTTTGCTTGTTAATTCTTATGTTTTGGCTCTATTGAGGTGTAATTGACAAATAGAAATTGTATAGATTTAAGGTGCAAACATGATTATTTCATATATATAGTGAAATTATTATTACAATTAAGCTAATTAAACATTGATCATCTCACATAGTTACCATTTTAAATATTTTTTATGATGAGAACACTGAATATCTATCTTATTAATTTTAAAGTATTCAATACCGTATTATTAATTATAGTTACTATGAGCTACATTAGATCCTCAGAACATGTTCCTCTTATAACTCATGACCAACATCTCCCCAATTACCCCACTCCCAGTTTCTGAAAACCATTTTACTCCCTACTTCTATGAATTCAACATTTTTAGACTCTACATATACGTGAGATCATATATTTGTCTTTCTCTGTCTGGATTATTTCATTTAGCATAATAGCATAATGTCCTCTAGGGCCATCAGTGTTGTCACAAATAACAAGATTTCCCCTTTTTAATGCTGAATAGTATTTCATTATGTATACATACCACAATTTCTTTTTTCATGTATCTGTTGATCACTAAGGTTGTTTCTATGTTTTGGCAATTGTGAATAATTCTACAATGAAGATAGGGGGTGCAATTATCTCTTTGAGATACTGATTTTATTTCTTATAGATATATACCCAGAAGTGGGATTGCTGGATCATATGATTGTTCTATTATTTGAGAAACCACTGTATTGTTTTTCAAAATAGCTATATTAATTTACATTTCTACCAGTGATGTACAAGGATTCTTTTTTCTCCATGCCATTGCCAACCCATGTTGTCTCTTGTCCTTTTGATAATAGCCATCCTAACAGGTATGAAGTGATATTTCATTGTGGTTTTGATTTGCATTTCCCTGATAATTAGTAATGTTGACCACCTTTCAGTGAAGCTGAGCAACTGTTCATATACCTTTTGGTCATTTCAGTGTCTTATCTTTGAAAAAGTATCTATTCAGATCACATGCCCAATTTTTAAATTATGTTATCTATCTATGTACCTGTGTATGTGTGTATGTATGTATCTATTTTCTATCATCTATTTATTGAATTATATGAGAATTTTTGTGCAGAGTTTAATGGTACTGCTTTATTCATTTACATGTGAATATCAAGTTCTCTCAACACTGTTATGAAATTATCCTTTCTCCATTTTGTATTCTTACCAACCTTGAAAAAGATTATTTGACCATATATCCGTGAGCGTCTTTCTGGACTCTATTCTCTTCCATTGGTCTGTTTATCTGTTTTTATGCCAGTACCATACTGTTTTGATTACTGTATTTTTGTTATAGTTTGTCATCAGGAAGTATGATGCTTCTAGCTTTGTTTTCCTTTCTAAAGATTGATTTGGATAGTCTTAGTCTCGTGTGGTTCCAATATGAATTTTAAGATTTCTTTCTATTTCTGCAAATAATGCCATTGAGATTTTGATAGGGATTGAATCTGTAGATAGCTTTGGGTAGAATGGACATTTTAGCAATATTAACACTTCCAAACCTTGAAAATGGGATATCTTCTCATTTATTTAGATCTTCTTTCATTTCTTTTATCAGTGCTTTACAGTTTACAGTATAGAGATCTTTCACTTCCTTAATTAAATTTATTGTTATTTTATTCTTTCGGATGCTATTATGAATGGGATTGCTTTCTTAATTCTTTTTGGATAGTTATTGTTAGGGTATGGAAATACAGGTGATTTTTCTATGTTTACTTAGCATTTTGCAAATTTACTAAATGCATTTATTAATTCTAACAGTTTTTTGGTGGTGTGCTTAGGGACTTCAATGTATAAGACTATGTAATCTGCTAAGAAAGACAATTTTACTTTTTATTTTCCAATTTGGATATGTTTTGTTTTTCTTGCTCAATTTCCCTGACTAGGGCTTCCAGTACTGTGTAGAATAGAAGTATTGAGGGTAGCATTCCTGTTTTGTATCTGATCTCAGAGAAAACACTTTTGACTTTTTACCATTGAGTGTTATGTTAGCTGTGTGCTTGTTATATTCTGCCTTTATTATAATGAGATACATTCCTTCCTTACCTAATTCATTGAGAGGTTTTTTTGTTGTTGTTGTTGTTTAATTATAAAAGGATACTAAATGTTGTCAAATATTTTTCTGTTCTGCTGAGATTTTCCTGTGTTTTTTATTCTTCATTCTGTTAATGCAGCATGTCACATTTGCTGATTTGTAGATGTTAAACCATCCTTGCATCCCACATATAAATCTCACTTGGTCATGATGTATCATTCTTTTAATGTGCTGTTGAATTCTGTTTGCTAGTATTTTTTTTTAAGATGTTTGCATGTATATTCTTCTGAGATATTGACCTGTAATTTTCTTTTCTTTGAGTGTCCTTATCTGGCTCTAGTATGAGAGTAATGCTGGCTGGGTAAAATAAGTTTGGAAGTGTCCCCACCTCTTCAAATTTTTGGAAGAATTTGAGAACTATTGGCATTAATTCACTTCTAAATGCCTGGTAGAATTCATCCGTGAAACCATCAGTTCTGTTTGTTTTTAACATGATTTTTGTTGGGATCCTAACTGATTTTCAGGTTGGTTCAGCTTTTTTATTTTTTTCGTGATTCAGTCTTGGTAGGTTGTATGTTTATGGGAAATTATCCATTTCTTCTAGGTTATCCAATTTGTGGTTTTTCATTGTTCACAGTAGTCTCATTATTTTTTATTACTAATTCTGCTAAAATTTATTCATAAGATTATTGATGATTCATCTTTTGGAAATTGCATAATACATACACATACTTATAGATATATATTGATTTTCTTTTCTGTCTCACATTTTTCTTCAAGGATTCTTAGAGCACATTACATGTTAATACTGTAAATCTTTTTTATTAGACTTTACATTAACAACTTAGAATTACACAACTATTGAGAAGATAATAGTTTTCTTTAGGTTAACCCCTTATATTAGTATAGTACATTTGTTACAATTAAAGAACCACTATTAATATGCTATCTGCAAATAAAGTCTACACTTAATTCTGATTTTCTTAGTTTTTATCCAGTGTACTTTTTCTGTTTCAGGACTCCATCTAGGATACTATATCACCTTTAGTTGTCATTTCCTTAGACTCATCTTGGCTGTGATAGTTTTTCAGATTTCCTTGTTCTTGATGACCTTGCCAGTTTTAAGAAGTACTGAGCTAGTATTTTGTAGAATGTCCCTCAGGTGAGTTTTGTCTGATGTCTGTTTTATAGTTAGACTGGGATTATGGGTTTTTCGAAAAAAACCTCAGAGATAAACTATCATTTTTATCACATTGTGTCAAGGGTGCCTACTATCAAAATGATTTATCACTGCTGATGTTGACCTTGATCACCTGACAAAAGTGCTACTTCTCAGGACTCTCCAGTATAATGTTTTATATATAGATATAGATATAGATATAGATATATGTAATCTTTTAAACTTGGTGCAACCCACACATAAAGAATAGGGAATTATGCTCCCTTTCTTTGTGGGTGAAATATTTACATAAAACATTTGAAGTCCTTCTGCATTAAAGATTTAATTCATCTCTCATTTATTTTCTTATTTAATCATTATGTTATTTTGGGTACATTGATATTTATTTTATACTTTGGGTTATAATCCAATATCATTTTGTCTTATTGCTAAAATTCTTTGAGCTTTGGCCATTGGGAACTCTTTCAGGGGATCCTTTTGACATAACCCCATCACTCAAGGGTTTCTGTTTTTGTGCTTTTGAAACCTCTCTTACTTTTTAGCACTGTAAGATGCTTCAGGACTACAGGCTCATCTTTTACATTTCCTGTTTCAGTCCTAGAGCAGGCATTTCTTCATAGAAACTTTTGTTGTTGTTACTGTTGTTGTCTTTCTTATCTTTAAATTTCCATTCCAATTAGTGAGATAGTTAGATCCCAGTATCTGCCATTCCAGTCATGTAAGTTCTAATTTACATGCATAGCAGTATCAGAATTAGTAGCCTATATCTCCATGGGAAACTACTTCATCAACTAGAATACAGGGCTTATGTGCCATTTTCTTGTCCTTAGTCTTAAAACTTCACTTGTTTCCAAAGTTACTTAGGTCAATACTTGTTTCCCCAAGTAACTTCAGTGAAGTTTTTTCATACATTGAAATACTTGTTTCACCAAGTAACTTCAGTGAAGTTTTTTCATACATTTGAAATAGTACATCCTCTTTTCACCATTTTCTTTCATTTCTAGAGTCCTTAGACCTCCTAGCTTAGATGTTTTTAAAATAAATTGCATACATCGAGACTCACTTTTTGTGCTGAAAATTAGTGTTTTGATCAATGTGCAATGCCATATATCCATTACAGTGTCATAGAAAATAATTTTACTACTCTGCATTTCCTGTTTTTCATCTATTGTGCCCCCTTCCAAACTCCTGGAAACCACTGATCTGTTTAGTGTCTATAGTTTTGCTCTTTCCAATATGTTATTTAATTGGAATCATACAATATGTGGCTTTTTCATATGACTTCTTTCATGTAGCAATGTGCTAAAGTCTGCTATAATTGTGCTAAATTCATACAGTGCTGTATGTATGAATTCAGGGTTCACACATGTCTTACTGTGGCTTGACAGCTTAAATATTTTGTAGAATAATATTTTATATTGATGCAGCACAGTTTGTTCATTCATTATTGAAGGACATCTTGGTTGCTTTTAAGTTATTTTGAATAAAGCTATTATAAACATTTGTTTGCAGGTTTTTCTGTGGACATAAAGTTTCAATTCATTTTGGTAAATACCTAGGAGCTAGATTGCTGATTTATATTTTAAGACCATGTGTAAATTATAAATAACTGTCAAACTTTCTTCCAAAGTAGGTGTACCATTTTGCATTCCCACCATAAATGAACTAGAGTTTCTGTAGTTTGGCATCCTCACCAACATTTGGTATTTACATTTTAGCCATTCTAATAAATCTAAATAGGTATTTCGTTGTTATTTTGATTTCCAATTCACAGATTACAAATAGTGTTGAGCGTCATTTCATATGCTTATTTTTCATTTGTTTATTTTCTTTGGTGCAGTTCATGTTTAGACCATTTTGCCAATTTTTTAATTGGGTTGTTTTCTTATTGCTGAGTGCAAAGTGATTTTTGTATCATTTGAATACAATTTTTTCTTATATAATTATATAATAAATATATTATTATATTTGAGTTTGCAAATGTTTTCACCCAGTGTGTGGCTTATATTTTAATTATCTTTATAGGGTATTTTGCAAACAGAAGTGTTTAATGAAGTGTAACCTAATTAACTTTTTCTAGCATGGATCATACTTTTGGTGTTGTACTAAAACACTCATACCAAACCCAAAGTCATCTAGATTTTCTCCCATGTTAACTTACAAAATTTTTATGGTTTTTCATTTCATATATTTATATATAGGCCTATGATCCATTTTGAGTTACTTTTTGAGGAAGGTGTAAAGTTTGTGTCTTATTTCTTCTCTTACTTCTCCTCCTCCTCCTCCTCGTCCTCTTCTCCTCCTTCCTTTTCCCTCATTCTGCTCCTTCTCCTTTCTTTCTCTTTCTTCCTCTCTTTCTTGCTAATGGATTTCTGACAACTTCATCACCATTTGTTGAAAAGACTTTTTTTTAAATCTATTGCTTTTCCTTCGTCCGTTTGTCAAAGATCAGTTCGCCTATATTTGTGATGGCCAATTTCTGGAACTCTATTTTGTAACAACGTCTGTTTCCTTTTTTTCACCAGTACTGCACTCTAACTTTGTAGTAAGTCATGAAATCACAGTGTAAGTCCTCCAGTGTTGTTCCTTTTCGTCAGTATTGTGTTGATTCTTCCACATCTTTTTTTTTCCACATAAACTTGAAAATCTGTTTGTCAACATCTACCAGATAGCTTATTGGGAGTTTCATTGGGCTTTTTTTGAGCCTATGCTTAATTTTGAGAGATTCATCATTTTAACCATAAACCCCTTCCAGTAAATGAACACTTAATATAAAAGTAACACATTTGATTATCTGTCTTCAGTACATGCAATAATTATGAATTAAAATTTATGGCCGGGCGCGGTGGCTCACGCCTGTAATCCCAGCACTTTGGGAGGCCGAGGCAGGTGGATCACAAGGTCAGGAGATCGAGACCATCCTGGCTAACACGGTGAAAGCCCGTCTCTACTAAAAAATACAAAAAAAAAAATTAACCGGGCATGGTGGCAGGTGCCTGTAGTCCCAGCTACTCAGGAGGCTGAGGCAGGAGAATGGCGTGAACCCGGGAGAGGGAGCTTGCAGTGAGCCGAAATCGCGCCACTGCACTCCAGCCTGGGCGACAGAGAGAGACTCAGTCTCAAAAAAAACAAAAACAAAACAAAAAAAATTATGTTATACTTTATGCAAATTTGATTTTGGATCTGTCAATATATAAATCTATGAAGAAATTATTTTGGTTTATGAGTTGATGCAAGAGTAAATTGCTTTTTCTTTATTCTCTGACCTGTAAATTATTATTTATCAAGCACTAATTTTTATACAAGAAAGGTCTACTTTTCCATTTCTAACACTGTGCCAGTGTCAGTCACCTGGTTCTATTAATTATGGTTTTGTTATACTTTTTGATGTTTAACAGGACTTATACATTGTTACCCTTTCCCATCCAAAGTATTATTGCCTAATTTTATAAAGGCTGACTAAAATGTTAAAATACACACGTTTCATTTTATGACAGTTATAAAAATACTCTACTTATCTTCCGAATTTCTGCCTCTCTTCGACCTCAATCCTAATTTCCATATCCATTCTAAGAAAGTGATTTCTGGGAGTGGGGAAGGATGAAAGAAAAATAAATAGAATATTATAAATTGTTTACAATATATTCCATTTATTGTCTCCAAAATTAGAGCTTTGATGTTTGAAGTAATATGAACAGAAAGAAGATTATTATAGAACTTATTTCTGGGAAATGTAGTTTCTGTAAATTGTATGGACTTAGTAAATTAAGCACTGAAATGCTTCTGTAGATCGAAGTGGTATCGTAGGAATCTCAGGAAATAAAGTTGAATTGAATTGGTAGTTGTCTTTGCAAATCAACTCTTGTTCTGTAATTCTGAGGAGATTGACTAGTAGTCCTAAAGCTACCATATAAATTTAAAATAACAACATACATGCAGACAAACAAAAACAACTATAACATCTTCTTCTCGAGAAGAAGATTTTTGGATACTCTAGGCATTCCTCAAAAAAAAGTGGTAGTAATCAATGCTTATAAAAAACAGAGTCAGAGTTTCCTAAAGAAAGAATATGCTGGGATGTATGTAAACAAAACAAAGCAGGATTATATGAAAAGAGAAGTAAGAGAATTATCCTGAACGATATTAAGGAAAGTTTTTAAAAAGTTGTAAAATATGAATTTACATTTAAGATGTTATATGTTAAAACTGAGACTGTATCAGTTATGTATTAGTCAAGGTTCTCTAGAGGGACAGAACTAAGAGGATATATATATATATATATATCTCCATATATATATATATATATCCTCATATATATATCCTCATATATATATGTCCTCATATATATATATCCTCATATATATATGTCCTCATATATATATATCCTCATATATATGTCCTCATATATATATATCCTCATATATATGTCCTCATATATATGTCCTCATATATATATGTCCTCATATATATGTCCTCATATATATGTCCTCATATATATATGTCCTCATATATATATATATATGTCCTCGTATATATATATATATATGTCCTCATATATATATATATGTTTATTAAGTATTAACTTACATGATCACAATGTCCCACAATAGGCTGTCTGCAAGCTTCAGGAGCAAGGAGAGCCAATCCGAGTCTCAAAACTGATGAACTTGGGGTCCAATGTTCGAGGGCAGGAAGCATCCAGCATGGGAGAAAGATGTAGGCTGGGAGGCTAGGCCAGTCTCACCTTTTCACATTTTTCTGCCTGCCTTATATTCACTGGCAGCTGATTAGATGGTGCCTACCCAATTAAGCGTGGGTCTGCCTTCCTCAGTTCACTGACTCAAATGTTAATTTCCTTTGGCAGCACCCTCACAGACATACCCAGGATCAATATGTTGCATCCTTCAATCAAGTTGACAGTATTAACCATCACAAGTCCACCCCTTGTCAATTTGAACCCATACACATCTCCTGAGATCATACATAATCTTCAAATAAAGACAATCATAAGGTCATAATTATGCCTAACATAATACGACTATGCTTCATACAACTGGAAACTCACCAGTCCTCAGCCCAAATACTATCACATAAAGTTAACAATACTTAAATGCCAATATGAAGTCAATAAATCTTATGTCACATGATAAACAAAAAGGAAATAAAATGAAGATATTTTCTTAGTATAAGTATATGCATGCACCAACATGTTTTTAACAAAAGAAGGAGAAAATACTCATGACAGTTATAGTACTCATTTCTGCGGCTGGTCATGTGCTTGTAGCTGGTATTCATAACTACCTTCTTTTACTACCCATTCTTTATCCCCTTTGCCTTCAGCAAGCACTTCAGCAGGTCATGTTTTTTTTTTTTTGTTTTGTTTTGTTTTGTTTTGTTTTTCCTGGTGGAGTGACCCAAACCATCATTCCTGAGAGGTCTGGACCATTTGTATTCCTTCCTGGATTGGGCATTTGTTTCCCATTGACCTTAATCACAAGGCATGGTAATACTAAGACATGCCCTAATGGATCTCTTATATTCCATGCATACTCTTTCTTACCTCTGTAATGGAGTAATAGACTAATTTCATCTTGATAGTCTGTGTCAGTCACCCCAGCCAACTCTGTAGCTCTCTTCTTAGCCTGTTGACTTAAAAGTAGGAGGAGCCCTAAATGTCCAGGTGGCAATCTTAACCTCCAGTTTAATGGAATCATTGTTGTGTCTCCTGATGGCAGTGTTCCTCCTTCTGGAGCTAAGACCTCTAGGCAAGCAGAACATAATGTCGTGAGAACAGGAAGCAAAAAATTTGCTAGTCGATCACTGGAGTGATGGTGAGGGGTGCCACTTCCACTTCAACACCTTGATTGCTGGACTTGTGAATCCTGGCTATGGGAGAAACTGTACCATATATTGGACGCTGATTCAGAGCATACGTGGCCTTTTGGAGATCTTTGTCCCAGCCCTGCAAAGTATGTCACCTAGTTGGCATTGTAATTGTGACTCCAAAAGGCCATTCCACCATTCTATCAATCCAGCAGCATCAAGATAATGGGAAAGATGGTAAGACCTGTGAATTCCGTGAGCATGAGCCCACTGCCGCACTTCTTTAGCTGTAAAGTGAGTGCCTTGGTCAGAGGCAATGCTGTGTGGAATACCATGACGATGGATAAGGCACTCTGTGAGTCCACGGATGGTAGTCTTGGTAGAAGCATTGTGTGCAGGATAGGCAAACCCATATCCGGAGTAAGTGTCTATTCCAGTTAGGACAAACCTCTGCCCTTTCCATAATGGAAGAGTTCCAATATAATCAACCTGCCACCAGGTAGCTGGCTAATCATCCTTAGGAATGGTGCCATATCTAGGGCTCAGTTGTCTCTGCTGCTGGCAAATTGGGCACTCAGCAGTGGCTGTAGCCAGGTCAGCCTTGGTAAGTGGAAGTCCATGTTGCTGAGCCCATGCATAACCTCCATCCCTGCCACCATGGCCACTTTGTTCATGGTCCCATTGGGCAATGACAGGGGTGGCTGGGGAAACAGGCTGAGTGGTATCCACAGAATGGGTCATCCTATCCACTTGATTATTAAAATCCTCCTCTGCTGAGGTCACCCATTGGTGAGTACTCACACGGGATACAAATATCTTCATGGTTTTTGATCACTCAGAGAAGTCCATCCACATACCTCTTCCCCAGATTTCTTTGTCACCAATTTTCCAATCATGCTTCTTCCAAGTTCCTGACCATCCAGCCAAACCATTGGCTCCAGCCCATAAATCAGTATATAATCACACATCTGGCCATTTCTCCTTCCATGTAAACTGCACAACCAGGTGCGCTGCTCGAAATTCTGCCCACTGGGAAGATTTTCCTTCACTGCTGTTCTTCAGGGATGTCCCAGAAAGGTGCTATAGTGCTGCAGCTGTCCACTTTCGGGTGGTGCCTGCATATCATGCAGAACCATCATGAACGAGGCCCTAGTCTTCTCTTCCCCTGTCAGCTGATTATAGGGAACTCCCCATGTGGCCATCAGTGCAGACTGGGGGAGAGAAGGCAGGGTGGCAGGAATGGAGACCATGGGCATTTGAGCCACTTTCTCATGTAACTTACTTGTGCCTTCAGGACCTGCTCAAGCCTGATCACATATATACCACTTCCATTTGATGATGGAATGCTGCTGTGCATGACCCACTTTATGGCTAGATGGGTCAGAAAGCACCCAGTTCATGATAGATAATTCAGGTTGCATGGTGACTTCATGACCCATAGTCAAACATTCAGTTTCTACCAAAGCCCAGTAAGAGGACAAGAGCCATCTCAAAAGGAGAGTAATTATCTGCAGAAGATGGCAGGACCTTGCTCTTAAATCCTAGAGGCCTCCACTGTGATTCACCTATAGTGGCCTGCCAAGGCTCCAAACAGCATCCCTACCTGCCCTGACACCTCAAGCACCATTGGATCTGCCAGGTCATATGGCCCAAGTGGTAGAGCAGGTTGCACAGCAGCCTGGACCTATTGCAGAGCCTTCTGTTCTGGAGCCCACTCAAAACTGGCAGCCTTTTGGGTCACTTGATGAACGGGACAGAGTAACACACCCAAATGAGGAATGTGTTACCTACAAAATCCAAATAGGCCCACTAGCTGTTGTGTCCCTTCCTTGGTTGTAGGAGGGGGCAAATGCAGCAACTTATCCTTCACCTTAGAAGGAATATCTCAACAAGCCTCACACCACTGGACCCCTAGAAATTTTACTGAGGTATAGGGTCCCTGAATTTTAGTCGGATTTATTTCCCATCTTCTGGTACGTAATTGTCTCACCAATAAGTCGAGTGTGTTTGCTACTTCTTGCTCACTGGATCCAATCAGCATAATGTCTTCAATGTAATGGACCAGTGTGATATCTTGTGGAAGCGAAAAACAATCAAGGTCTCTCCGAATAAGATTATGACACAAAGCCAGAGAGTTGACATACCTCTGAGGTAGGCTAGTAAAGTTATATTGCTGGCCTTGCCAGCTAAAGGCAGATAGCTTCAGGTGGACCTTATGCACAGGAATGGAGATAAAGGCCTTTGCCAAGTCAATGACTACATATGAGGTACCAGGAAATGTGTTAATTTCCTCAAGCAGTGAATCCAAATTTGGTACAGCGCTGAAATTGGAGTCACCACCTAGTTAAGCTTATGATAATCCACTCTCATTATCCAGGATCTGTCTGTCTTCTGCACAGGCCACATAGGAGATTTGAAAGGGGACATGGTAGGAATCACCACCCCTGTGTCCTCAAGTCCTTGATGGTGGCACTAATCTCCCCAATCCCTCTGGGGATGTGATATTGTTTTTTATTTACTATTTTTCTAGGTAGAGGCAGCTCTAATGGCTTCCATTTGGCTTTTCCCACCGTAATGGCCTTCACCCTACCAGTGATAGCTAATGTGGAGGTTTTGCCAGCTGCTAAGTATGTCTATGCCAATTATGTATTCTGGCACTGGGGAAGTGACCACAGGATGAATCTGGGGATCCACTGGACCCACTGTAAGTTGGACCTGAGCTAAAACTCCCTTAATTACCTGACCTTCACAAGCTACTATTTTAACTGGAAGACCACAATGATGTTTTGGATCCCTTGGAATCAATCTCAGCTCAGAACCAGTGTGCAGTAGTCCTTGAAATGTCTGATCATTTGCCTTTCTCAGTGCACAGTTACCCTGATAAAAGGCCAGAGGTATCCTTGGGAAAGGATGGGAGAAAGATTCACTGTATAAATTGTCGGTAATGTAGTGGGGTCCTTCCTCAAGGGTACCCTGTCTCCCCTTCATTCAAGCGGTTCTGGGTCTGTAAACTGGTTCAAGTCTGGAAATTGATTGAGAGGCTGTGATTCTCTGTTTTTATAATTCAAATTAGTCTTTTGTCCATTCGACCTAGAAGTTTTCTCTTTATATAAATTAAGTAGGAATGCAGTAGGCTTCTTGTCAATTTCACTTCTAGTAACACCGTGATTAATTAGCCAATGCCAGAGCTCTACGCTAGTCAGACTATTCTGATTGTTGCTTTGTCTCTGCTGTCAATTATGATAGCTATGCCCACCTTGCCTTTGACAGTTCAGTGCCACCACTTGGCCCCTGCCGCCTTGGGATTCAGTTATTCCCATTGCATTTAAATTTTGTGGTCGAGTGACTGTGGTTCCCACTGTTAGATCCGACATACAGATTAGAGCAATTACAGGGCTCTGTAAAGATACAGGTGCTGCCCTTACACATCTATTTCACAAGGCGTTAGTGAAGGGTAAATCTGGACCCCTCCCAGCTGGGATGAGTAGGTCTAAAGGGATTAATCCACTCCAATATCCCAATCTCCCTAAGCCTTTGGATTCCTTCCTCTACATTAAACCAAGGGAGATCAGGCATTTCCAGCTCACTCAGGGTGGGCCATCTTTTCATACATATTTCAGCTAACCAAGCAAATAAACTAAAAACCTTTTTTAGCTCTTGAACTTCAACTTTAAATGCAGATTTCCTACTTAGTGGGCCCAAATCAATAAATTCAGCCTGATTGAACTCTATGTTCCTTCCACCATTATCCCATACCCTTAATATCCATTCCCATGCCTCTTCTCCAGATTGCTCTTTATATAGAGAACTCAAACAGTTCTTTTTGAGTGTAGCACACCTCCTCATGGGTCGCACTTTCAAACTCACCTCCAGGGGCCCGCCAGGACTTTAGTCTAGTCATAGGTGTAAACGCAAACAGGGGTGTTGGGGGTGGCTTAATGGGGAGAATCAACATTTTCTTGCCTGACAACCGCCTCAGGGGAGGCCATCTCTGTTGCCTCAGGCAGCACAGGGTTTATCTCCTCAGATGAAAGTGGAAAGGCTATGGCAGTGTGGGTCAGGGAGGGGATGTTGCCACTACTGGGTATGGGGAAGCTGTTCCTTCTGGCCAAAAAGTTCATCAAAGTTTACAAACTCAGTGTCCCCAGCTTCATCAGGGTCCTCCCACACATTCCCATTCTGGGTTGCAGGGTCCCATTCTTTTCCAATCAATGCCCCCAGTTTTACAGTAGACACCTGGCGAGGCTGTGCATGCACCTTTCGTTGTAGGTCAGCCACTCGCATGGTAAGAGCTTGTGTTTCTGTCTTTCCACAATTTCAGCTCTTTCTCTAGAGGAGATAAGACTCTCACACAGGGTAATCTTAGCTGATTTGAGGCTCAGTATCTGCTTTTGAAGCCAGTGAGTTCATCATCACTTTGTCCTCTGAATTTAGAAGCAACGAACCAGCTTCATTATGCTCCTTGGTTCTCCACGTATGATTAAAGGTATTATGTATAGCGTGACTAAACTTCTTGCCTCTCAGAAGTGGTGAATCAGGAGTGTCAAATGTATTTATTTTTCATAGCTCATGCCAAGGTCTATCAGTGTTCTCCATACTATTAGAAGTAGAGTCCTTAGCATTTTGGGGTCTAATCATATTAAGCAGCCAACTCCAGCAACCCCAAAACCAGTGAAAGAACTCCATCCTTAATATTCTGTTCCTCTAGAACCACTCCTGGTGCCAAAATCTGTATTAGGCAGGGTTCTCTAGAGGGACAGAACTAATAGGATAGATAGATATATATGTATAAAGGGGAGTTTATTAAGTATTAACTTACATGTTCACAAGGTCCCACAATAGGCTGTCTTGAGGAGCAAGGGGAACCAGTCCGAGTCTGAAAACTGAAGAACGTGGAGTCCGATGTTCCAGGGCAGAAAGCATCCAGTACAGAAGAAAGATGTAGGCTGAGATGTAGGCTAGGTCAGTCTCGCCTTTTCATGTTTTTCTGCCTGCTTTATATTTGCTGGCAGCTGATTAGATGGTGCTCACCCAATTAACGGTGGGTCTGCCTTCCCCAGTCCACTGACTCAAATGTTAATCTCCTTTGGCAACACCATCACAGACACACCCAAGATCAATACTTTGCATCCTTCAATCAAGTTGACAGTATTAACCATCACAAGTGACATGAGCAAATAAATACTCCTCAAGAAAACAGAATAAAATGACATAGTTTTATAAAAACAATACTAAAGATTATTTTTGTGAATACAGCATACTAGTATTAAGAAATTAGTATTTGGCTGGGCATGGTGGCTCAGGCCTGTATTCCCAGCACTTTGGGAGTCCGAGGCAGGTGGAACACTTGAGCCTAAGAATTTGAGACCAGTCTGGGCAACACTGCGAAACCCTGTCTCTACAAAAAGTACAAAAATTAGCTGGGGGTGTTGGCCTTCATCTGTGGTTCCAACTACTTAGGAGGCTGAGACAGGAGGATTGCTTGAGCCTAGGAGTTCAAGGCTGCAGCGAGCCATGATCACACCACTGCACTCCAGCCTGGGCAACAGAGTGAGAACCTGTGTCAATTTTTTTTTTTTGAAAAAAGGAAGTTAGTATTCATTATTATATTTTAATATATCTTTTACTAAATATTCATGTATTTTGCTTTCTTCGGAATATCAATGATTGCAAAGGCTGAGGGCAAATATTTATATAGAGCTCTCTCTAATAATAAAAACATACTATAAACTGTGTTGCCAAAAATGCTGTCCACATCCATGTGGTTATTGAACACTTAAAATGTGGCTATAGCAACTGAAGATCTAAATTTTTATTTTTCTATAATTTTTAACTAATTAAATAGCCACACATGGCGAGTGGCTATGTATTGGACAGGGCAGGAGAGAGGATAGATTAGGGATGTTGTAATTTTATTGATTAAAGTATTTTGTTTTCAAAATACAATTTCTATAGACTTTATCTAATCATCTACCTCCTGTCAATTATCTATTTTTGAGGTACATTTTACAAATGGCAAGTTCACAAATTTAATGTGTACAGCTAATTTGTTTTTTTTACTTATGTCAGTACTCACATAAACACTGTGCAGATTAAAATTTAGAATGCTGCTGAGGCAGGAGAATGGTGTGAACCCGGGAGGCGGAGCTTGCAGTGAGTCAAGATAGTGCCAATGCCCTCCAGCCTGGGCGACAGAGCGAGACTCCGTCTCAAAAAAAAAAAAAAAGAAATTAGAATGCTTTTAACATTCCAGAATGTTTTCTTGTGTCCCTTTCCAGTCAGTATCTCCTTTAAAGGGTAATCACTAGTCTGACAACTATCATCAGAAGTTAATTTGGGTTGTTTGGAAATAAGATAAATAAAGTAATGATTTTTACTTTTGTATCTAACTTCTCACTATGATCCATTCATATTTATTGGATGGATTCATATTTATTGGATGCATACAGATGCATCCATTCTGTATTTATTACTAATGTGTTGTTTTCTTTTGCTCTTTACTGTTCTATTTTATAAATATTCTGCACTTTTTAACTTACTTCAATAGTAGTTATACTTAGAATGATTTAACTATTATTCAATCATAAATAAAACTCTTATGAACATTCTTCTGAATATATATATACATATACACGTTCTGACTGTGCACCACATAAGAACATTTTCATCAACAGTAGACCACATATGCACAGGTGGCCACATAAGCTTGCAGTGGATCTAAGAAATTCCATGGCCTAGTGATGTAGCATTACCTTTTGTATACTTACATACAAAATTATTTACCATTGTGTTAGTTACCTACAGTATTTAGTAGAGTATCATGCTGTATGAGGTTGTAGCCTAGGAGCAATTGATTATACCATATAGCCTGGATATGTAGTAGGCTGCACTATCTAGGTTTGTGTAAGTACATTCTATGATGTTCACACAAGGATAAATTTCCTAATGACACATTCCTCAGAATCAATCCCTATCATTAAGTAAAGCATATATATATATATATATATAGAGAGAGAGAGAGAGAGAGATAAAATAGCATATATATACATGTGTGTAATTTTAGTTGAGTTTTAGCAAGCTATAAAGAGAGTTTGATTAAGTGTTTTGTACAGTATACATTCCTACCAGCAATGTAAGAGAGAATATATTTTAGATTTACTGATCATAGAACAGTTAAATATGTTGACCAATATCATACAACTAATAAATGGCAAAACTCAGATTTAAACAAGGGAATTTACATTGAGACTCTCTTCTTAGACACCAAGTTAATCCATAAACAACTAAACAAATAAACAAAAAGTTACCAGACTGAAACAAAAAGAAACAGAAACTTGAGTTATCCTAATAATAAAAGACATTGAAGTAATGTTTTAAAAGTACATAAATAAAATTCCAGAATTAGACTTCATCTTTGATTCATTCTACCAATAATTAAGGGAATAGATATTTTAAAATTCATGGAAACTTTTTCAGATAGAAAGAAACAATACTCCAGTTAATGTTATTAGCTTACTGTAACTTTGCTACAAAATTCAAAAAAATAATTTGAAAGGAAAACAAAGCCCATTCACACTAATTAATATATAATAAAAAATACTACTCAAGTTTTTTTTTTCAAGATGGCTGACTAGAAGCATTTCAGACACACCCCATCTACTTAGAAGAACCAATATAGTGTGTGCACAATCATACTTTGAATGCATTATCCAAGAGGGGACATAGTTCAACAGAAAATAGACAAGAAAGATGAAAAGGTAGGAAGGAGAAAGAAAACCATAGACTTGCCTGGCCAGTACTGGCTGGGAACTAAAAGTGGCTCCCCAATGTGGGAGAAGGTGAGTCAGAGTTTCTCTGCAGTCCACTTTTCCAATAGGGAATTATACAATCCAGGCTACCAGAGAGAACCTTGACCTCCCAAATCCTGAATCTAATTTAGGAAGTGGCCAAGAGACTATGAGTAGGAACTGCTCCAGAGAAGGAAGATGCCATGGATCCCATGCCTTTTCTGAAACCTAAGTTGCTACAGCAAGATGCCATTCTTCATCCTAGCTTTTAATAGACTATGGTCCTGGAAGCCAACAGCACAAGCCCTAAGCATTGGGAAAACTCAGGCTGCTGCTTGCAGAACTGAGCCATGGGTGTGGGGTGTGATCCTTCAACCAGGACTGAGAAGTGAACATGGTGTGGACTGTAGCTACTGGCCCTGAAAGCAGGTAGTGCACCTGTGACTTGAATGGGATGAGAGTTGCCATGGAGGCTTGGTCTTGAGCTTGGCAAGAGGTCCTATCGTCTGGGGCTGAGTTGTGGGCATAAGCTGCTGGGTCTCACGGAAGAGCTGGATCACCTGTGGAAGTCAGACTGGGGAGTGAGACCCTCCAGGACAAGGGCATGAGAAGGATGCAAGGCCCCTACACTGGCCAATCCTGTGGCCCTTTGGGCCAATCCTACCCTCCCAATGGCAAGATCTCAGCACAGTGGTTGTTGCCAGTCACCCAATAATTCTGCTAGGAGCCTGAGCATTTCCCACCCCCACCCCTCATGGCTGGTGCCTGCACTTGCCATTGGGGGACCTGGGTGCAGGATTGCCCAGTAGGCTGTAAGCAGATTCACCTCATACCCCAAGACACAATGCAGGATCCAGGGTCCTGAGGGGCGTACAACCCAGTCTGTTACCTGGTTCACACAAACACTCCTCCCAAAGGCCTGAGCTTGGGAATTAGCACCCTACCATTACCTCCTCAGTGCCTACTACCTGCAAATGCCACCTGCTGGTCTGTAAGTTAGCCTACACAGCTCATTGCAACCACTGCCAATACAAGTGCATAGTACTTAGGAACCAGAAAAGCCTCTCATCCTTCTACTGCCATCACCATGCCACATTTGCTGCCCAAAGGCTTGGGAGCTTTCTCACCAACCTGGTACACACTACTACAAACAACATCCAAGAAAGCTACCCAAAGACCCAATAATTGGCTTGCCTGGAACCAGCAACACACGTGCCAGTGTACACTGGCCCAGGGCACAATAATACACATGCTGCCACTACTAAAACCTGAAGACAGATCCATCTGGCATTTCAGTCCTCAGCACAGCTTCACCAGAGCCTCTACCAGTAACCACACCCTAACACACTGAGGAAACCACAGATATCATGCTGTATATAGCTTTTAAAAAAGTCATACAGAGACTCCATTACTGCATTCACAGAAGCAAAGCCAACAGGGCTTCGTAGTCATAACATGATAGTCATATCTTCAAGAAACAATGCAAAAGTGCCCCCCGAAAACAAAACTAAATTTAAAACTAGGAAGAAGTTTTGAATGTAGTTTTGACTAAATACCAGACGTACAGAAAAGTAAAGACACAGGAAATGTGAAAAAATAAGATGATATGACACCCTCAAAGAGCACAATAATTCTCCAGGAACAGATCTTAACCAAAAGGATCTTCTCAAAATTCCAGATAAATAATTCAAAATATTGATTTTAAATAAGCTCAATGAGAAATGTGTGGAATCTAAAACCAGTTCAAAGAAATTACAAAAATGATTCAATGTATGAATGAGAAATTCACTAAAGAGATAGATTTAAAAATACACAGAGAATTATGGAACTTAATAATTCATTGTGGGAAACACAAAATATATTGGAAAGGTTGAATAATGCACCACAGAATAAAGAATTACACAATTTGAATACAGACCTCTGAAATAATAAAGTTAGACAAAAATAAATAACAAAGAATGAAAATGTACAAAGCATTTGAGACATTTGGGACAACATAATGCAACTAAATGTATGAATTATCAGTATCTCCAAGGGCAAAGAAATAAAAAACTTTAGCAAACCTATTTAACAAGCTAATAGATGAAAACCTTTTTAAGTCTAGCAAAAGATTTAGACATCCAGATAGAGGAGGCTAAGTGATGCCATGAAAATAAAATACAAATAGGACTGTGCTAAGACCCATTGTAATTAGACTTTCTAAAGAGCAAATTTAAAAAACAGAAACATGTTCAGTCACTTGAAAAGAAAGTCCTATCTGACTAACAGTGGAACTCTCAGCAGAACTTGAAGACAAGAAGAGAATGTGATGATATATTCAAAGCACTGAAAAGGAAAAAAAAAATGCCAGCCAATAATTTTATATCTGGTAAGATTAAGCTTCACAAATGAAATAATGTCTTTCCTAGACAAGAAATTACTGAAAAAAATTGTCACCATAAAAGAAGTTCTCTATGGAGTCTTTTTATTTATTTATTTATTTATTATTTTTTGAGACAGAGTTTCACTCTTGTCGCCCAGGCTGGAGTGCAATGGCACGATCTCGGCTCACTGCAATCTCCGTCTCCTGGGTTCAAGCGATTCTCCTCCCTCAGCGTCCCAAGTATCTGGGATTACAGGTGCCTGCCATCACGCCCAGCTAATTTTTGTATTTTTAGTAGAGATGGGGTTTCACCATGTTGGCCAGGCTGGTCTCAAACTCCTGACTGCAAGTGACCCACCTGCCTTGGCCTCCCAAAGTGGTGGAATTACAGGCATGAGCCACCGAGCCTGGCCTCAGTGGAGTCTTAAACTTGTACACAAAAGGAAAAATTTACTATTATGAGAAAATATGAAAGTATAAAACTATTTGGTAAAGCAATCACACAAAGGAGGAAGTGAAAGGAATCAAATGGCACCACTATCAAATTTTACCAAACCACAATGACAAATACAGAAAAAGAAACAAAGATTTTATAAAACAGCTGGAAAACAGTTAACAATATGACAGAAGCAAAATCTCACATATAAATGCTAATCCTGAATGTCAATTGATTAAATGCCCTACTTAAAAGATATAGACTGCCTGGATGGATTACAAAACATAATCCAACTATATGCTGCATTTAAGAAACTCACCTTACTTGTAAAATATAGAAAGAGAAATTTAAGAAAAAGGGGTGGAAAAAGATATTTGATACACACAGAAACCAAAAGTGAGTAGGAGTAGCTGTACTTCTATCAGATAATACAAACTTTAACTCAAAAAAAGTGAAAAAAGACCAAAAAAGCCATTATATAATGATAAAAGGATAAATTCAATAAGAGGATATTAATGATTCTAAATATATATGCATCCAAGATTGTGGGACTCAGATTTATAAATATTACTAAAGAGTGAGATAGACAAAGGGGAATTTAACACCCTACTTACAGCATTAGACAGATTATATAGACAGAAAATCAACCAAAAAAATTGAACTTAAATTGGACTTTAGACCAAATGGACCTAAGATATATTTGCAGAACATTATATACCTTGTCTTCAGCACATGGAACATTCTACAAGATGGACCATATGTTAGGACACAAAACACGTCTCAATAGACTAAAAAAAATAACAAAATCATGTCAAATATCTTCTCAGACCACAGTGGAATAAAACTGGAAATTAATACCAGAAGAAACTGGAAAATATGCAAGTACATGGAAATAAAATAACATGCTCCTGAATGAGCATTGAGTCAACAAAGAAATTAAGATGGAAATAAAATTTTGAAAATAAATGAAAATGGAAACAATACATCAAAACTGTAGGATATAACAAAAGCAATACTAAGTGAGAAGTTTATAGTGTTAAATGCCTACATCAAAAAAGTAGAAAGATTACAAATTAACAATGTAATGATGCACTTCATTACAAGGAACTAGAAAAGCAAGAACAAATCAAACAAAATTTGCAGAAGAAAAGAACAGAAATCAGAGAGGAGAACTATATGAAATAGAGAATGCAAAGGGTTAATGAAATGAAATATTGGCTCCTCAGAAATATAAAAAAAAATAATAAGCTGTTAGCTAGTCTAACCAAGAAAAGAAGGAAGACCCACCTAAAAACCAAAAATAAAAAAAGTAGACATTACAATGGATGCCACAGAAATAAAAACAAAAAAACTATTGTGCACAACTGTACACCCACAAACTTGAAAACCTACAAAAGATGGATAAATCCCTGGAAACATACCACCAACCAAGGTTGAACCAGAAAGAAATGGAAAACATGAGCAGATGAATAATGACTCAAAAGATTGAACCTGCAATTAAAAAAAAAATCTCCCAACAAAGAAAAGACCAAGAACTTATGTATTCACAGCCAAATTATTTCAGTGTACAAGGAAGAATGAATACCAATCCTCCTGAAACAGTTCTAAAAAAACCAAAGAAGAGGACATTCTCCCTAACTAATTCTGTGAGGCCAGTATCATTCTGATACCAAAATCAGTGAAGGACACATCAAAAAAGAAAACTACAGACTAATAAACCTGATTAACATATATGCAAAAATCCTCAACAAAATACTAGCAAACCAAATTTAACAGCACATTAAAAAGATAATATAGTTTTAAATTGGGTAACATGATATCTTAAGCTTTTTTCTATTTAAGACTGCTTGGGCTATTGGGGCTCTTTTTTGGTTTCATATGAATTTTAAAATGTTTTTCTCTAGATCGGTGAAGAATATCATTGGTAGTTTGATAGGAATAGCATTGAATCTGTGAATTACTTTGGACAATATGGCCATTTTAATATTTATTCTTATCCATGAGCATGGAATGTTTTTCCATTTGTTTGTGTAATCTCTGATTTCTTTCAGCAGTGTTTTGCAATTCTCACCGTAGAGATCTTTCACCTCCCTTGTTAGCTGTATTCCTAGACATTTTATTCTTTTGGCAGCAATTATGAATGGGATTGCATTCCTGATTTGGCTCTCAGCTTGGCTGTTGGTGTATAGGAATGCTAGTGATTTTTGTACATTGATGTGTCCTGAAACTTTGCTGGAAGTTGTTTATCAGCTGAAAAAGCTTTTGGGCCGATACTATGGAGTTTTCTAGATATAGAATTATGTCATCTACAAAGAGGGATAATTTGGCTTTCTCTCTTCCTATTTTGATTTCCATTATTTTTTACTCTTGCCTGATAGCTCTGGCCACGACTTCCAATACTATGTTGAGTAGGAGTGGTGAGAGAGGGCATCCTTGTCTTTTGCTGGTTTTTAAGAAGATTGCTTCTAGCTTTTGCCCATTCGGTATGATGTTGGCTGTGGGTTTGTTATAGATGGTTCTTATTATTTTGAGTTATGTTCCTTCAATACATACTTTATTGAGTGTTTTTAACATGAAGGGATGTTGAATTTTATTGAAAGCCTTTTCTGTGTCTATTGACAGAATCATGTGGTTTTGTATTTGGTTCTGTTTATGTGATAAATCACATTTATTGTGTTGTTTATGTTGAACCAAACTTGCACCCTGGGGATGAAGACTACTTATCATGATGGATTAGCTTTTTGATGTGCTGCTGGGTTTCATTTGCCAATATTTTGTTGAGGATTTTTGCATCAAGGTTCGTCAAGGATATTGGTCTGAAGTTTCCTGGTTTTTTTTGTTTTGTTTTGTTTTGTTTTTTTGATGTATCTCTGCCACATTGGTATCAGGATGATGCTGGCCTCATAGAGTAAGTTGGGAAGGAGGCCCTCCTCCTTACTTTTCAGAATAGTTTCAGTAGGAATGGCGCCAGCTCTTCTGTGTACATTTGGTAGAATTCCACTGTGTTTTTGTCTGGTCCTGGGCTTTTATTACTATTTATTACTGATGGAGCTCCTTGCCGGTCTGGTCCCAGAATCAATTTCTTCCTAGTTCAGTCTTGTGAGGGTGTATTTTTCCAGAAATTTATCTGGGTCTTCTAGTTGTTTTTGTTTTTTTTTTTTTTTTTTTAGTTTTTGTGCACAGAGGTGTTTGTGGTAGTTTCTGATGGTTGTTTTTATTTTTGTGGTCAGTGGTTATATCCCTTTTGTCATTTCTAATTGTGTTTATTCGAATCTTCTCTCTTTTCATCTTTATTTGTCTAGCTAGTGGCCTATCTTGTTAATTTTTTCAGAAAACAAATTCCTGGATTTGTTGATGTTTTGAATGGTTTTCATGTCTTAATTTCCTTCAGTTCAGCTCTGATTTTGTTTATTTCCTTTCTGCTAACTTTGGGGTTGATTTCTTTTTGCTTCTCGAACTTTTTGGTTGTGATGTTAGCTTGTTAATTTGAGATCTTTCTAACTTTCTGATGTGGGTTTTTACTGCCATAAATTTTCCTCTTAATGCTGCCTTTGTTGTATCCCAGTGATTCTAGTATGTTGTATCTTCGTTCTTATTAGTTTCAAAGAACTTCTTGATTTCTGGATTAATTTTACTACTTACCGAAAAGTGATTCAGGAGCATATTGTTTAATTTCCATAAAATAGCATGGTTTTCAGTGATTTTTAAAATCTTCATTTCCATATTTATGGTGCTGTGGTCTAAGAATGTGTTTAATATGATTTCAGTTCTTTTGCATTTGCTGAGGATTGTTTTATGTTTGATTGTATGGACAAACCCTCATGACACAAGTTTACCCACATAACAAACATGCACATGTACCTCTGAACCTAAAATAAAAGTTTTTTTTAAGAGTTGCCTACACAAAAAATAAAAAAGACAATATACCATGATCAAATGAGTTTTATATGAGGGATGCAAGAATGGTTCAACATACACAATTAAATTAATAAATGTAATATGTCATGCAAACAAAATTAAAGACAAAAAATCTTGTGGAACAAGCCAGTCACAGAAAATTGTTTTCACTCTTAAGTCGGTGCTAAAAATGTGTACACATGGATATAAAAGGAGGAGTCATAGACAATGGAGACTCAGAAGGATGAAGAGGTCATAGATAGGTGGATGATGAGAAATTAGTTAATGGGTAAAATGTACATTAAATGGGTGATAGAAAACTGAAAGCACTCACTTGACCACTGTGCAATCTATGCATGTAACAAAATCACACATGAGCTCCCAAAATTTGTACAAATAAAAAGATACTACTCAAAATATTGGAAATTTAAACCCCAAAAATGTAAAAAATAAATCTTATGACCACATTTTTTTCACATCAGGAATGCAATATTCCTTCAACTTGAATCACTCAATTAATTCACCATACTGACTAGAGTTAAAATTTTATACTCATTTATAATAATTCCAAAGCATTTTATAAAATCCAAAATCTACTTATAATTTTTAAAAAGATTTATCAGGCTAACAAATAGGAGATAGTTTATTAATCTTATAATGATTTCAGAAAATCTATAGTAAATAATACACCTAATTATCAAATGTTGACATAATTTCTGCTGAAATAAAGAAAAAAAAAGAACACTGTCTACTATAAATTTTATTTCACATAACTCAGACTTCTAGCCAGAGCAGTGAAGCAAGAAATGAGCAAAATTAAAATTACTATAACTGAATAACAACACAATTTAAAAATTATTGTAATATAAAAGTATTTAAGGATAAATGGTAGCACTAATAAGAATTGATGAGGAATAAGGTTGCTGGAATAAAAGAACATTTAATATAAAACATATATTATATATATAAATTTTATCCCTATCAAGTAGACATAAACCAAAAATTAAATGAAAATGTACTATTTACAGTAGTAGCACAATAAGATACACTTATTAATAATTCAGGCAATTAATGTGCAAGACTTTCAGGAGGAAATTTGTAGAAGTTTAAAGTTAATAGTAGCCAAGAAATTCTAGTAGAGTAACAAGAAGTGTGGATTTGCCAGAACATATATGAAGACTTAAAATATAGTAATTAACATATGTGGTAATGCTTTGAGTTAGAGAATTTTTATTAAAAAGATATAAGAGTTAAGATAACATGTAATACTTTGAGTTAGATAAACCAATAGAAAAAATGCTCTTCAGAAAGTTATGCAGACATATAAGGATGCTTGATGTATTCCAGGGACACACACTTCCACATAATCAGGAAAAGACCTGACTTTTCAACAAGGGTGCTGTCTTGTTAGATGACTACTGACTACAGGTTTTTCATGTTTTTCTTCATGACTTTTAAACAGAGGCACTGACTTCCTTTGTTTCGGAATACCTTTTCAAGAATTTTTGCATAGCAAATAGACATGAAAGCTAGAGATACTGTCTCCATTCTGCCACCACCACCTAACAAAAGGCAGGTTTGTTTGATTTCCCATATATTCATGATAATGTCTTCTGGGACAAAAATCAGGCATACTTGCTGCCCATTACAGCAAATTTAGATTATTTAAACCCAGTGTTCCTCTCCTGTAATGCACCTCACTGAAGGTGTGGATGTCATCCGGCCCTCTTTGAGTGCCCCTGTGGAAAAAGGAACTTAGGAAACTTGTACCAATGTTAATTCTCTGGCTATTGTTATTGCTGTGATTAATAAATTATCCTTTGTCTCTGACTCAGAAGTCTTGTGTTTTGTGTTAGCATCCATGAAATTATGGCATTCTAACTTAGATTACAAATAAGGTAAAATCTCTGATTATTCACTATTCTTGGCACTGGACTTATTGTACATCCATAAGGAAATAAAAATATGAGGGAAAAGCAAGGAAGTTGCTAGCACAAAAGTCAAGATAATGGTATCTCTGGGAGAAGAGAAGTGAGAAGAATTTGATGAGGGAAAGGTATTTAGTGAAGTTTCTGGGATGTGAACCATATTCTACTTTTTTACTTGGGTAGTAGTTATTAAATGAATGTTATATTTATAATTTTTGTTTAAGCTGTGCATATGTTTTATGCACTTTTATTATGTCCCATAATAAAAATTGTTAAAGTAATAGGTTAGGACTCAGTGTTTGTAATGTATATTTAAGCACTTAGGACTTTGAATTTAAGTAAATGCTAGGTAAATTTTAAAAAGAAAGCAATAAGCATGTACTTTATACTTAGAATACAGAATTATATACAATGTAAAGCAAGAAGCCTAGAAGAAATTAAAACCTAATGCTAATAATCTTTATCTCTGAGTAGTTTGAATACAGGTTGTTTCTTTTATCTTATACTTCTACAGGTAATTTTGCAATTTTTCTATAATTAGCATGTATTTTAAATGGAATGAAAAAGTATCCTTAAGAAGATAAATAAAACAAGAAGAGTATAAGGCAATTTTTTTTACCATATGCACTACTAAACTGTTACTCACTCATAAAAATTTACTGATGTTACTGAGTTATAGATTTAGATACTAGGACTCACACATGATTCCTCACACTAGAAGATAAAAGCATTCAAGAACCACAAGAGAGAATTCAGTCTAGAAGTCTGAATTCTAAACCCCAGAAAGGGCGAGACTGGCCGAAGTCTAGTTAAAGCAAAGTATATACCTGTCACAGAATGCTGATTGAAATAATCTTTCACTTGCATTCATAATAATAATGATGGAAGAATAAAATAATAGAAAAATATGGATGAATAAAATGTAGAAAAATATCAGTAGGAAGGATGTATTGAGTATTTACTTTGTGAAGAACACTGTGCCAACAATGCACACACATCATCTCATTTAATTCTCTGCACGATTCAATGAAGACAGAACAACTCTTAGTTCCATGTTACAAATATGAAGCCAGTCAGATTAAAGGATTTTAAGTAACTAGTCTCAGGTCACACAGGTAGTATGGGAGAAGCTATGGCAGATGCTTAGGGTATTTAAATCCAGAGCCAACACTTATCCAAATATGAAATAAAATTTTTAAATGACAGGAAATACTGACATATTTTTAAAAATCATTTAAATTGAAGATATCCAAAATCTTTGAAACCTTATTTCTGCTTTTTCCATTCTCACCCTCTGTAACATGACTTCACCTTTTGTTATTAGTTTAGAAAGAAAAAATAAAAGTTCTTTCTAGGAAACACTGCATGTAATATATTGTAATAATAATATTTCCCAATATTTGACCATTGATATGCCTTCTAAAGTGAGATACAATAGACTAATGGAATCCTGCTTCTGCCTCAAAATCATTGTTTAAATTGTAACAGCTCATTGAGACTTAACTTCCTCATGTGTAAGAATTACATAATTCATAAGGTTGTTATGAATATTAAAGTAGATCATTTAAATGAAAAATTCTGGTTTTATAAATAATTATTGATATATATTTTCAGTTTGGTAGAGAGAAGTGACAGGGTAAAGGGAACTGAAGGGAAAAATCCTTACGTTTTGGATGTCCTCCGAATCTCCATGTATTTTCTACCCAAAATACTCTCTAATAAATTCATCTCTCATTCCAAAACTCTGAAAAATTATTGTTTGTGATGCTAAATTGTTTTATGTGAGAATTATAAAGTGAAACAGTTATTTGTGTTGGTTACTATATCTACTAACACATATATGTAGATTTTGCATTTGTGTGTATGTATGTGTATTTTTTCTAATTACTTATGTAAAATCTATGAGAGCATTTTAGAGAAGAATGTTAGCTCAAAATGTTAAGTTTAATTGTCTGAAAATACGTTTACAAATATCTGCATTGCTAACCAAAAATGTTTGTAAAGGCAGTGGACCCAGAGAATGAAGAGGAATGATGGAGAGTCCTCCAATTCTAATGAGGGAGAACAGCATCCTAACCCCAGTTGTAGGTTTATAAACCTGGGATGTAGAATATAGGCTCCTGGATAGTATGTTATATATTGCAATAAAACCAAGTGAGAACTAAAGACCTTGAGCAATTAACTCTTAAGTGAAGAAGCTTTGGCAGCAATAATCACCTCTGAATTCCCCAAAGGACCCATTTGGCTGAATAACTACCCTAGAAAGCTTATCAGATTGCCCTGGTTTCTATAATAATATGCCGGGTATTATATATTTTGTCCATGAAACAGAATTGAACATTATATACTCTCTAAATCTTCGGACATATTTCTTCTTTTTTGTTACTTCTAAGTCAGTTGTCATGGTGTTTGTGGTGTGTATGTGTGTATGTGTACATGTGTGTTTTGCTTGTGTTTTTATAAGATATGGGATTTCTATTTGTGTAAAATGTCAGTGATGTTAGTGGGGAGATACACAAATTTGTGAAGTCTTTCACTTTTGTTCTCAGATCAACACTAAGTAATACTGGGGCAACCCTGTCTTTACAAATGATATGATTCTGATCCTAAATTTGTTTTTAAATTCAAACCCAACAAAAATAAATGCAATAGTAATAATAAGAGTAACAAAATGGGCTGTTATAATTTTACATTAATTTCTATCATTAGCATAATATTAATACATAACTTAAAATTAACTAGTGATTTTAAAACACTGGTTTTAGTAACGTCAAAAACCTTAAACATGCTGAGTTATGTTTACTAAACAGCTCAATAAACTGCTGCTGAAGCCATAGGATGTGGTAATCCTTATTATGGTTTATTGTACTAGAAACACCATAAGAGATAGTCTTATAAATGCTGTTGTGAAGGGTAACATACTGATAAGAAAATTACTGAATCGCTTAAATTTGAAACATTTTTGCAAAATGTTTTGATATTTTTTCACTAGAAATCAGGAACTGAGTAAAATCAAATGGAGAAACAAAAGTTACATTATAAGACATCCTGGAATATTAACATTGCTGACTTTGTTCATGCACCATCACTCAGGTAGTGAACAGAAACGTGCAGCCCTTAGCTATATTTTGCTTTGCTGAATATTTCAAACACCTGAAGGTAAAGTATTTTGAGTAAAGAACCACCTGGTTTGAGAATGAAAGATTGTAAAGCAGAAATTTAAAGCAACAGAGATTATAAAGTGAAAAAAAAAAAGAAAGAAAAAAGTCTCCTAGAAGACTACAAATTCCTGATAAATTGAAAGTAATTCAATTTACAGGGTTAGAAAATAGACTGTAAGTAAGGTGTTTGATATGTAGCTTGTAGGAAATTGGGAAACAACAGAAGCTAGGATGTAACTGCTTTTAGGAGTAGGTTCTCCAACCAGGGCTATTTTTTTTAGTGAGTGGTAGCAGGGGTGCAGGGATTTAAAAAGTGAAAGGGAGATGTTTTATGATGAATGGATAAACTATCCAGGTTGTCATCTCAAAATCAATTTTCTTGCTCAAAGTTAGAAATTATATACAACCTAGGAAAAAACATAATATTAATAATATTGCTATCAAGGACTATGAAGAGACTTACTTGCCAGCTTAAAAGGTATATTGCCATATTTTCATTATTTTCATGAGTGCTGGAAGGCACGGTACTTATGGGTCAGATACAGAAAAGAGTTTACTACTCACAGCATTCGTAGTACCCAGAATACCAATATTTCCTTGCACCTATTCTCCAAGCCCCAATTCCCACGAGAAAACAGAAAGGGCCAGATTATATCTGCATTCACAGTGTATTTGCATTGCAACTCAACAACCCCAATCTAAGGGAACCCAATCTTTATAATGAGCTTCCAGCAAGCCTGCTAAAGCTTTGCTCTACATGGAGACATTGTCTTTATTTTATAGACAGTAAAGAAATCTGCCCCTTTTTCAGGAGGGAGAATATATCTTCCAAGCCTGTTCACTCTACAAATATTCTTGAGAAACAGCAGTCTGGAAGAAAACTGTGTTTCTGCTCACAGATGTGTAGAAACAAGAGATCTTTGTTGAGTTGTCCCCCAGCATTAACATTTTACTGCATGTCTATCAGCATTATACAAATTTTATTTTCATTAACTGACTTTACCCTCAAGACAACTGAGGATCTCACCTCTCTGTGAGGTGGGAGCCTTCATCATCCTTTTAGTGAAGAGGAAAATAACGTGCAGAGAGAATATGTGTTTATCAATTGGTAAGTGCTAATCTGGCTCCAAACACATACTCTTTTTTTTTTTTTTTTTTTTTTTTTTGAGACGGAGTCTCACTCTGTCTCCCAGGTTGGAGTGCAGTGGCGCGATCTTGGCTCACTGCAAGCTCCACCTCCCAGGTTCACGCCATTCTCCTGCCTCAGCCTCCCAAGTTGCTGGGACTACAGGCGCCCGCCACCACGCCGGGCTAATTTTTTGTATTTTTAGTAGAGACGGGGTTTCAGCCAAACACATACTCTTAATATCGATGTGGTGGGAATGTTGTTGGAAGCAGCTTTGGGTAAGTTTATATATGTTCATATGTATCATATGTTATGCAAACATATATATGTTTGCACAAAGTATCAGGAAAATACACATCATGAGAGTCACTTTTTCCATATTTTTAGAGTGACAGATGTGTGAAACAAGGAAAAAATCAACAAACTTCTTATAAATCAGGATATCCGTGTGCTTTAAATATATTGGCCAATAATAAAATGCAAGATTGAAAATATCAGCAAGATGATGGGAATTTGGATTGACACATGGGGAAAGAGACATTTTAATGAGGAACGTATGACCAAGGAGAAAAAAAGAAAACAGATGGAGACCAACACAATTCCCACTCTTTGCCAGTTCCCACTAAGGGAATAATAGGAGTTATTAACAGAAAGACAGTGTAGTATGACAGTGTATTTGTTGTGATTTTTCATTTATACTCAAATTAATGATTAATCAGTTTCATATCTTTTTTAAACAAAATAACTTCAATATTTGTAACCAGATTTTTTGCTATATTTTAATAATAAAGATTCATTTAGTCACTTATAGTGCTAGCCAGTATGCTAGCTACTAGGGTATGCAGTGGTGAATAAGATAAAGCAGATGCAACTTGAATTTTAGAGGGGAAGAGTGACAATAAACAGATGACTGGAAAAGAAATATAATTTCAAATAATTAAAGTACTATGAAGAAAAATACAGCAAGGTAATGGAAAGTACAGTAAATAATTGATATTTTAAATAGTGTATTCATGAAAAGCCCACACAAGAGAATGCTTTTTGGCAACAATTTGATTAAAATGTCTTTCTAACATAGTTAAGTATTGAGTCGATTCAAGAAATGTAAGGGAAAAGTACCTATATTGGATGCACTATATAACCATTGCTACAAAATTGTGCTTTCATGGGTTATCTCTTTTAGAAATGATGCCAAGAAAACAGAGCAATCAGTGTGAAAATTGGTAGTAAAGATTGGGAATTATTGTTTTAACTGGAAATAAACTGTTTTTTTGTTGTTGTTGTTTTTTGTTTTTCCAGATAGCATGGATTATGTGATTGGTTAGTCTGGGATTGCTTAGTTTTGTTTTGTTCTAAGCCACAGATCCTACTCATGCATCTTCTGAGTTGCCTTGTCATTGCACATAAGGTCAAGTCCTTACAGCCCTTCCTTTTGTGCAGTGTCAGAATTGAATATCTCCTTAGCTGTAACATAGTCTATATACCCTGGGAAATACTGCTTCCTAAATGCCATACAACCTTCAGAAAACTTCTTAGCTCTCATTAGATGATGCAGAATAATAAGAATTATACCCAGACATATATCCCTTGATATGCATATGGCCCCGCAGCCTTGTGGAAAAGAACTTGAGTTCACTCTCAGTTGCGTTCCCACAGAAGTTGAGATGGCAGAGAAAAACAGTAGGGCGTCCTTAGTGAACACCGCAATGATTATGACAGAGTAGGCCAGACTGACCAAGAGGGCCTAGATATAAGTAAACCAAATTGGTATGAAGCTGGCCTAATCATCCTTTGGACCCAACCCACTATAGGGTTGTAGCATGATTTTTTTTTTAATAATGTTGCTCATTCCCTAATAGAACTATAGATTTATTTGTTTATTGCCTATTTTGCCCTTAGGACAGGAACTTTTTTTTTTATTATTGCATCTCTAATATTCAGCAAAACCTGGCAAAAGTAGACATTCAATTAATATCTGCTAAATACATTATTTAATTTTGTAAATTTTAATTTTTAATAAGTAAATCAATTTTAAACAATATTCTAATTTACCACTTTCTTTATAATTTCAACTTTTATTTTAGTTTCAGAGGTACATGTGCTGATTTGTTACATGAGTATATTGTGTGATGCTAAAATTTGGGGTATGAATGATGTCATTACCCAGTTAGTGAGCATAGTACCTACTAGGTAGTTTTTTAGCTCTTGCCTCTCTCCCTCTCTCCCTACTCTGGTAGTCCCCAATGTCTGTCATTCCATCTTTATGTCCATGTGTATCCAATGCTTAGCTTACACTTATGAGTAAGAACATGTGGTATTTGGTTTTCTGTTCCTGCATTAATTTGCTTAGGATAATGGTCTGCAGCTGCATTCATGTTGCTGCAAAGGACATGATTTCATTATTTCCTATACTACTGTGTAGTATTCCATGGTGTATATGCACCACATGTTATTTATTCAATCTACTGTTGATGAGCACGTAGATTGATTCCATGTCTTTGTTCTTAGGAATAGTGCTGTAATGAACATATGAGTATGTGTGTCTTTTTGGTAGAATGATTTGTTTTCTTTTGAGTATATATATATATATATATAGTAGTGGGAATGCTGAGTCGAATGACAGTTCTGTTTTAAGTTTTCTGAGATATCTCCAAACTGCTTTCTCCAGTGGCTGAGCTACTTTGCATTCCCACTAACAATGGATAAGAATTCCCTTTTCTTTTCAGCCTTGCCAGCATCTGTTATTTTTTGACTTTTTAGTAATAGCCATTCTGACTGGTATGAGATAGTATCTGATTGTGGTTTTGATTTGCATTTCTCTGGTGATTAATGATGTTGAGCATTTTTTTGTGTGATTATTAGCTGCTTGTATTTTTTTCTGTTAAGAAGTGTGTGTTCATGTCTTTTGCCCACTTTTTAATAGAGTTACTTTTGTGATTGTTGAATTGTTTAAGTTTACTTTTTTTTTTTTTTTTTTTTGAGACAGAGTTCCACTCTTGTTGTCCAGGCTGGAGTGCAGTGACATGACCTCGGCTCACTGCAACCTCGGCTTCCTGGGTTCAAGCGATTCTCCTACCTCAGCCTCTGGAGTAGCTGGGATTATACGCAGCCACCACCACGCCTGGCTAATTTTTTTTGTATTTTTAGTAGAGACAGGGTTTCACCATGTTGGCCAGGCTGGTCTTAAACTGCTGACCTCAGGTGATCTGCCCACCTTAGCCTCCCAAAGTTTTGGGATTACAGATGTGAGCTACCATGCCCAGCCTAAATGTCTAAGTTTCTTACAGATTCTGGGTATTTGACTTTTATCAGATGCATAGTTTGTGAATATATTTTCCCATTCTGTAGTTGTCTGCTTGCTCTGTTGAGAGTTTCTTTTGCTGTGTAGAAGCTCTTTAGTTTAAGTACATCCCTCTTGTCTATTTTTCATTTTGTTGCAGTTACTTTTGAGGACTTAGCATAAATTCTTTCCCAAGGAGTGCCCAGAATGATATTTCCTTTGTTTTTTCCTAGAATTCTTAGTTTGAGGTCTTACATTTAAATCTTTAATACATCTTATATTATCTACCTTTTTTATGATTAAATAAAATAAAATTGCAAACCTATTCTATTTCCTTTGCTCAAATAGGTTTAAAAATTGCTATAAAAAGGAAGAAAGGAATGATACCTAATTAAACTTAAGAGCTTCTGCATGGCAAAAGAAACTATAGACCAAGTAAACAGGCAATCTGCAGAATGGGAGAAAATTTTTGCAAACTATGCACCTGACAGAGTTCTAATATTCAGCATCAATAAGGAACTTAAACAAATTTACAAGAAAAAAAAGAACCCTGTTAAAAAGTGGGCAAAAGACGTGAACAGACACTTCTCAAAAGAAGACATACATGAGGCTAGCAAGCAATTAGACAAAAGCTCCGTATCACTGATCATTAAAGAAATGCAAATCAAAACCGCAGTGAGATACCATCTCACACCAGTCTGAAAGGCTATTATGAAAAAGTCAAAACAAAAAACAGATTCTGGTGAGATTGCAGAGAAAAGGGAACCCTTATACACTGTTGGTGGGAGTTTAAATTAGTTCAACCATTGTGGAAAGCAGTATGGCAATTCCTCAAAGATCTAAATGCAGAACTACCATTTGACCCAGCAATCCCATTACTGGGTATATACCCAAAGGAATATAAAGCATTCTATCACAAAGATACATGCATGTGAATGTTCACTGCAGCACTGTTCGTAGTAGCAAAGGCATGGAATCAACCTAAATGTCCATCAATGACAGACTGGATAAAGAAAATGTGGTACATATACACAATGGAATATTACGCAGCCATAAAAAAGAATGAGCTCATGTCTTTTGTGAGAACATGAATGGAGCTAGAGGCCATCATCCTTAGCAAATGAATGCAGGAACAAAAGCAAATGCAGCATGTTCTCACTTGTAAGTGGGATCTAAGTGATAAAAACTTTTGAACGCAAAGAAGGAAAAAAAAGACACTGGGGTCTACTTCACTGGGGAGGGCAGGAGGATGGAGGGCGGGGGCAGAAAAAATAATTGGGTACTGGGCTGAATACCTGGGTGATGTAATGTTATGTACAATAAACCCCCGTGACACATTTTTATCTATGTAACAAACCTTGACATATACCCCCCAAACCTAAAATAAATTTTTGTTTTAAAAAAAGGAAGCAAGGAGGCATAACAAAACAAAACAAGAATAATTCAGTGATAGAAGCACAAGCTTAAGAGAAACTAAGAATGATAAGCAAAATCAAATTCAAATGACTGTTGGTACAAATTTGAAATTGGAAAACATGTCACAAAATGGCATTATACAGTAGTAATTGAGGAAAAAGTGAGTATATGAACGCATTTTTATTTTCAAATACTGGTGGTAGAATCACTTACTTTTCTTTTACCCATTATCTCCTGGATTCCTATCAAATACAGAAAAGTCAGGGCACCATTACTTTAATGGTCTAGATATAAAGGATTTGGGTTATAATATTGACTTTGGAGCTAGGCAAAGTTGGTTTTGAATTCTGACTCTGACACTTTCTTGCTGATGACTTTGGACAGTAAACTTAAATTCTCTATGCCTCAGATTTCATGGTATTAAAATAATGATAGCAATAGCTAACTTACAATGTTACCAGCATGGCACATGTATACATATGTAACTAACCTGCACAATGTGCACATGTACCCTAAAACTTAAAGTATAATAAAAACAAACAAACAAACAAACAACAAAAAAAAGAGTCCTTATTATATTCTAAACAGTGAATGATTACATTTGTGATTTTCAAATATTTTCTCCCATTCCCCATATTGCCTTTTTACTCTAATAATGCCTTTTGATGAACAGTGGTTTTTAATATTTATAAAGTCCAATTTATTTTTTCTTTTGTTGCTTGTGCTTTGTCTGTAATATCTGAGAAAATTTTGCCTAGTTCAGGTCATGAAGTTTTACACCTATGTTTCTTTGCAAGAGTTTTATAGTTTTAGCTCTTACATTTAGGTCTTCGATCCATTTTGAGTTAAGTCTTTGTGAATACTATGAAGAGGGAGTCTAATTTAACTCTTATACATGTCAATATCCTGATGTTCTTGCAATATTTATTGAAAAATTATTCTTTCCCTGTAACCTTGTTGAAAATAAACTGACCTTAGACATATATGTTTATGTCTAGATTTTCACTTTTATAACTTTGATCTAAATTTCTGTCCCTAAGCCATTACCACGCTATCTTGATTACTGTAGCTGTGCGTTAAGCTTTGAAATTGGAAAGTATGTGTCCACCAACTTTGCTCTTTTTCGTAATTTTTGCCCATTTTTGGCACCTTGTATTTCCATGGAATTTTAAGATCAGATTTTCCTTTTCTGCAATAAAATGGTAGTTGGAATTTTAATAAGAATGGTGTTGAATGTGTAGATAAATTTGGGTAGTATTTTTACTAACTTAGTGATATTAAATCTTCCAGTCAATGAACAAGAGATGACTTTCCATCTATTTAGGCTTTCTTTAGTTTCTTTCAGGCAAATGTAATACAGCCTCATCTTTGCCCTGCTCTCACCCATTACAAAACCTTGCACAAGTGTTAATGTTCTTGGAATCGTATTCCTTACCCTCTTCTCGTAGTGCCTGTGGAAACTTCTTATATCAGCTTGCTTTCCTACTTTTAAGTAGCCTTCCCTGACCATTCTGACTAGTTCATCTCTCCCTATGAAAGAATTTCATAAGCACATCTCTTATTTGTAACACTCAGTATACTGATTTAAAATATGTAATTAGTATATTTTTCTACTTTGGACTGTAGGCAACATGAAGGTAATAATTGGGTCTACTTTTTTGCCCCATATCTACTTTCTTTGGGAAATGCTCTATTCCTGTTTCACCAAAATTTATTGGCACTTCAATAAAGGAAACTGCCTCTCATAGACATAGTCTTGTGATACATCATGGACTTTGTGGACTAGCAAATTGCTATTTCCTTGACTATAGTGAATGAAAGTTCATTTTGTACATATGATCCAAGCTGTGCTCATTAACATCTTTTTGTCAACAGGAAGTTTAGGTCCTGAAAAGGAAAGGTACTTTTCTAAGATAGTAAAAACTGTGGAAAGCTGGACTTTTCAAATGTATTGTTTGTTTACAATGAAAGATCTCTCTGATAAGGTACTTAACATAGAAAACACAAAACAGAGTGATGCACAGACATAATCTTGAGAACGTTGTTTCAATATTTGTTTAGCTAGCTCTACATTTTTGACATGTGAGTTAAGGAGTCAGTACATTCTTTTATTTTATTTTTTGTCTTAAGGTGCGTTGAATAGAGCATTTTTACTTGAAACTAAGAAAGCTAAGTGATATAGCTGTTTACCAGGTATATCCTCCTGAATCTGAATTTTGAAGATGTCTCTATAATGTTATCTTCTTCCCAGTCTTTTTCATCTTGTTTGCTCTGTATTCATGTATGACTGACTCTATCATTAACTGTTTCCCCTTTATTCTTTTTTCTTTACCTTTTTTGGAAATGATTAGGATTCCTTTAAAAGAAAAGATAAATTCATTACTTAGGAAAATAATCAAGAAGTGTTCAGTGTAAATCTTTCCATAGTTATAACAACGTTAACAGCCTCATTGACTGAGTATGTACAATTCACAAGGAATGCAGTTAGACACTTTACACCCACCATTACTTCATCTAATCATCATGATAAAATCTGCAAGGTTTGTATTAATGAAATAGTTGCTGACATTTTACAGAGAAACAATGTGAAACTCATACAGATTACAAAATATTGGAAAGTTTTCCTGTTTATTAAATCACAAAGTAAAGATTCAAACCAGGTCAGTCTTATTCCAAAGGCAATGTTACTCCCATTAGGCTCTGCTACTGATGCGAAAGTTACAATAGTCTGGAAATAGTGGTATTTTATGAAGAGCATTTAACATTGCACAGATTAAAAGTACAGTTCTTTAAAACACTGAATGTCTTCACAGACAATGTTGTGAGATTTAGCCAAGATGGAGAAAAGGGCAGTTTTTCCATGCTGCTTATATTGAGTATTAAATGGAGATATGGCTATGAATATGGTGTAAAGGATTTCTCATTAAAACAGAATTTGTCATATCTACATCTGCATAGAAATTTTGGGTGAATTATATACCATATGAGTACTAACCTCACAATGCAGAGTAGGATAATTTAATACTTGCTAAATAGAATTTTGTCTATGCTAGGATTTTTCCAATGAGCATTACTGAATCCAACAAAACTATCTCTATTCTATATTTGTGTATATTGAATATGATAAAAACAAATAAAAAGGATAGCTGTTTATATTCCAGTAGTGACTCCTCCAAAGAAAGCATATCAATCACATATAATTAAGCTGTCAGTTCCTAATTTAGGAAAAACTATTCCATTCTAAACTGGGAAATGTAAATATCAAAATAAAGGAAGTTTTAGAAAATAAAACATAATTCAACTACCTTCTATTTCTATTGTCACTCTGATATTAGGGTTACTATTGTCTTTATTTTCTATGCATAATAAATGGATATTTTATTTGCTACAAGAATCAGCATGTTTCAAGCAAAACATTTTACACTGAATCTGGATTGGAATTATGCACTTACCTGAAAAGGTTTATGAATTCCCCCCGGTATAAATATAAATTTGATCCTTGAAGGAAAATTTATAGTTAATCTTAGTCATGTCCTTGAGCTGTCTTCTGGTACATAGGGATGAACTAAGCAAATGAAAGGCATATGTACATGTATAAAGTTTGACATGGGACTTATTGGAGTCCTCAGATTTATGGGATAACTTTTATTGGGCTATTTTCCATTTACAGCTCTGAGATAAAGCATTTAGTCCATATAAGGTTAGTAATTAGCCCTCACAAGACTATTTATGTCACCCACACCTAAAATGACAGAAACAGTCAAGGAACTTTATTAAAGATCTTCTCATGAATACATGTCATAAAGTTTAGGAACATTAAAAATGTTTTTTTCTCAGTGATTACTTTTTATATATTCATTAATTTATTTTGGGCATTATTTACTGATAAAGGAAGACAGCCAAGGCAAATGTTCATTTTTTTACATGAAGAGAATAATATAATATTGCCCAATATGTTTTAACCTATAATCTAGAAAGAGGCAAGATGAAAGAGATGCAAATATCACTAAAATATACAGATTTCTCTATAAAAATGAACATGTATTAATGGGCACATCAATAATAACTGTAATTTTTTTATCTCTGTATTCCATTTTGCTTGTTGGAAAAATACAAGGATTCAAGGCAGGTGGAAGGCAATTTATGGAAGGTTGAAGCACAGCCATTTGTTAAGAGCAAAATAGCCAGAACTCTGAATGATCTTGATGAAGAAGGGAAAGTTTAAGTAGGAGTAAAAGGACACAATGAAGAACTCTGTGAAAGACACTGAAAAATTATGACATTTTATTCCTTCTCACAAGTGTCTTTCCCCTTCAAAGAGAAGGAAATGCCCTGAAAATTCTGAAATAATGGTGACGTGATAGAGATTAGGCGGAAATGAAGTCTGTCTGTGACCTTTCAATATTGTAGAAACTGAGGCTAAGTATTTTTATATTGTGTATAATTTCCTTCAGTAGCAGTGGGACTAAGAAAACATAATAAATTGTGATAAATTTATATGGTATATAAGTATACTAATCCTGCAGGGGAATATGAAAGAAAGGCTATGAGTCCAGTACTTTCTAACTGGTTTCGTTTTGTAAGAAATCATTTTTTCTATAAATTGGTAAGTCTTGACCACCAGGAAAAAGAATTTTCCAGCCTTTACAAGTTTCATTTCAACTGTCTAACCATGGATAGAGTTGTGGGGAGAGGGAAACATAAAGAAAACCCCTGATCTTTCTCCTTCAAAACATGTAGCATTGATTGATAGTTGTTTTAGAGAAGAAAGTATCCCATCATTACTGTATGACACTTTCTAGGACAACATTTTTATGACAAAAATTCATCTGGTGGGCATATAAAAATAATGATGGGAGAAATCTGTGCATGGCATAAAGATGCAAGTGTCTTCATAAATCTATGCAAAGTATAAGTATGTTTGAACAGTAATGAAAGAAGCAAGGTACTTTCAGAAATAAGGTCTTGTACTCATATTTCTAAATCTAAGTTTGATCATCTTTAGAAAGCTGTCTGAGCATTGAATTTTTTTTATAGTTTTGCGTTCATGAGTACAAACACTTATTTATATATTTTATTTTATTCAGGACATACTTATTTGAACGTTAACTGTATGTTAGAAAAAGTGGAAGATTTAAAAAAGTCTGAATTCCTGCTATCAAAAACTTTAGTAGTAATGAAGACAAAGACACATACTCAAGTAATTATAGAATAACTTATTACCTCTTTTTTTTTTTTTTTTTTTTTTTTGTGATGGAGTCTTGTTCTGTTGCCCAGGCTGGAGTGCAGTGGCAGGATCTCGGCTCACTGCAAGTTCCGCCTCCCAGGTTCACGCCATTCTCCTGCCTCAGCCTCTGGAGTAGCTGGGACTACAGGCGCCCACCACCACGCCCGACTAATTTTTTTTTGTTTTTTAGTAGAGACGGGTTTTCACCGTGTTAGCCAGGATGGTCTCAATCTCCTGACCTTGTGATCCACCTGCCTCGGCCTCCCAAAGTGCTGGGATTATAGGCGTGAGTCACCACGCCCGGCCAACGTATTACCTCTTAAGTGTCATAAGATGTCAAAGTATTATGAGTTTAGGTTTGTGGTTCTTAAAAGAGCAGAGTGTGTTGGGATGAAGAAAGTCAGGGAGAAAGACTGGACATGAGTAATTAAGAAAATATATAGACATTTATGTAAATTTTTAACCTGGCCTCCTTTTTTTCACACTGTACATGTAGTATTGTGTTTTCAAAATTTTGATTGTGAAGTAGGGCATATAAGTGTGTAGAGACTGTATAAAAATAATATGGAGTGATGAAAAACTAGAGTGGTCAAATTCAAATTCAATCTCAAAAAGAACAGTTTTAGGTTTATAAAAGACATTCTTTGTTCAAACACAAGTCTTTTGACCACATTTGACCCAGTGTTCAACATTTTGTGACTTTATATCCTCTTTAGAGATCTCATTCCCTCACCATTTGATTGATATGTATATTTTCTAATTCTAATATATTGTTATGGAAAACACAGTTATTGACACGTACTCTGTATTAGCTTCTGTGGAAGACATCAAACACAGCAGAGGTCAAGCAGATATAGTCCCTGTACTTTCGGAGTTTGAAACCTAGCTGTGACAGATAATAAATGAGTAAACTAAAAAATAATCATTACAAATGGTGATACATGTTATTAAGGGAATCAAGATGATGCAATGATAGAATATAATAAGGCAGTACCTAATTAGGAAGTGTGGTCAGAAAAGCTCTTAGGCTGAGATAAAATATAGGAAAAGATGTCTGCCATGTGGCTGCTTATTGGCTGAGTTTGAGGTTGAGGCTATTGATGTTCTAGTCAGAAGCAACCACCTGGGTAACTCTATGAGAAATAAAAGAGCTGGGCTTCTTTGAGAACTGAATGGAAGGCTGTATTGGGACCATATCATTTAAGGTGCAATAAGAAGCCATTGAATGTAAAAAACCACCCTGTACTCTATGAAAGTTATTTTTTTGCCCACTGATAATAGTTTGGTTCACTTGACTTAAAATATAGCTTTATTTTCAAATATTTAAAACATAAAATAATATAAAAAATCATTTCAACTCCCAGTTGATTCCTCTTTCCACCTCATTGCTAGGATGGTGTAGGCTGTTTGAGGCTATCTGAGGTCCTACAGTAAAAAGTGGAGTATGGTAGGCAGAATACTAAGATGGCCTGTCAAGGTTTCTCGACCATGTCATTCATTAAAACATTAATCTAGGTGCTGTTGTGAAGAGATTTTGTTGATTTAAATGAAGTCCCAGCTTGGTAGATTTTAA	N	60	PASS	PRECISE;SVTYPE=DEL;SVLEN=-45515;END=72346157;SUPPORT=11;COVERAGE=24,13,11,12,27;STRAND=+-;AF=0.917;STDEV_LEN=0.000;STDEV_POS=0.000	GT:GQ:DR:DV	1/1:20:1:11
chr1	72515806	Sniffles2.INS.384S0	N	ATATATGTATACATATATATGTACATATATATGTATACATATATATGTACATATATATGTATACATATATATGTACATATATATGTATACATATATATGTACATATATATGTATACATATATATGTACATATATATGTATACATATATATGTACATATATATGTATACATATATATGTACATATATATGTATACATATATATGTACATATATATGTATACATATATATGTACATATATATGTATACATATATATGTACATATATATGTATACATATATGCACATATATATGTATACATATATGCACATATATATGTATACATATATGTACATATAAGTATACATATATACACGTATATATATGTATACATATATATGTACATATATGTATACATATATACAC	60	PASS	PRECISE;SVTYPE=INS;SVLEN=402;END=72515806;SUPPORT=12;COVERAGE=29,27,27,27,28;STRAND=+-;AF=0.444;STDEV_LEN=0.408;STDEV_POS=0.000;SUPPORT_LONG=0	GT:GQ:DR:DV	0/1:60:15:12
chr1	72515809	Sniffles2.INS.383S0	N	TGTATATATGTATACATATATATGTACATATATATGTATACATATATATGTGTATATATGTATACATATATATGTACATATATATGTATACATATATGCACATATATATGTATACATATATATGTACATATATATGTATACATATATACACGTA	60	PASS	PRECISE;SVTYPE=INS;SVLEN=154;END=72515809;SUPPORT=16;COVERAGE=29,27,27,27,28;STRAND=+-;AF=0.593;STDEV_LEN=0.354;STDEV_POS=0.000;SUPPORT_LONG=0	GT:GQ:DR:DV	0/1:60:11:16
chr1	72658925	Sniffles2.DEL.B54S0	TGTGTGTGTGTGTGTGTGTGTATATATATACACACATATATATGTGTGTGTGTATATA	N	60	PASS	PRECISE;SVTYPE=DEL;SVLEN=-58;END=72658983;SUPPORT=12;COVERAGE=26,23,23,23,25;STRAND=+-;AF=0.522;STDEV_LEN=0.000;STDEV_POS=0.000	GT:GQ:DR:DV	0/1:60:11:12
chr1	73134335	Sniffles2.INS.387S0	N	TATATATATATATATATATATATATATATATATATATATATATATATATA	60	PASS	PRECISE;SVTYPE=INS;SVLEN=50;END=73134335;SUPPORT=14;COVERAGE=20,23,23,23,24;STRAND=+-;AF=0.609;STDEV_LEN=0.756;STDEV_POS=0.000;SUPPORT_LONG=0	GT:GQ:DR:DV	0/1:50:9:14
chr1	73183137	Sniffles2.INS.388S0	N	CAAAAACTAGAAAAAAGTTTATTCTAAAAACAAAACTAAATGATTATTCTGAAACTTCCTTTTGAAAACAAATTCATGTTTCC	60	PASS	PRECISE;SVTYPE=INS;SVLEN=83;END=73183137;SUPPORT=31;COVERAGE=30,28,28,28,28;STRAND=+-;AF=1.000;STDEV_LEN=0.000;STDEV_POS=0.000;SUPPORT_LONG=0	GT:GQ:DR:DV	1/1:60:0:31
chr1	73287918	Sniffles2.DEL.B55S0	CTTGTTTTTTTTTTTTTTTTTTTTTTTTTTTTTGAGACGGAGTCTCGCTCTGTCACCCAGGCTGGAGTGCAGTGGCGGGATCTCGGCTCACTGCAAGCTCCGCCTCCCGGGTTCACGCCATTCTCCTGCCTCAGCCTCCCAAGTAGCTGGGACTACAGGCGCCCGCCACTACGCCCGGCTAATTTTTTTGTATTTTTAGTAGAGACGGGGTTTCACCGTTTTAGCCGGGATGGTCTCGATCTCTTGACCTCGTGATCCGCCCGCCTTGGCCTCCCAAAGTGCTGGGATTACAGGCGTGAGCCACCGCGCCCGGCC	N	60	PASS	PRECISE;SVTYPE=DEL;SVLEN=-315;END=73288233;SUPPORT=26;COVERAGE=26,25,26,26,26;STRAND=+-;AF=1.000;STDEV_LEN=0.000;STDEV_POS=0.000	GT:GQ:DR:DV	1/1:60:0:26
chr1	73846749	Sniffles2.DEL.B57S0	TGTGAATCATTTTCATAAACTTCTGGTCTGGAAAACAAGAACTCTTTATAGACCTTTGAGTAATATACAACATCATTCTGAATCTCTTTTGTGGAATGTCTACGTCTACAGTTAAGGCATTAAAATAATGTTAGTGAGGGGTTTCTTCTTTTTCCTATATTATTATAACATCTTATTATTCATTAATTTATCAAATCTGTCAAAAACACCTACTGAATCCTAAGCAATCACACTGTGTTCTACTTATGTAT	N	60	PASS	PRECISE;SVTYPE=DEL;SVLEN=-251;END=73847000;SUPPORT=13;COVERAGE=24,24,23,23,23;STRAND=+-;AF=0.565;STDEV_LEN=0.000;STDEV_POS=0.000	GT:GQ:DR:DV	0/1:60:10:13
chr1	73971985	Sniffles2.INS.38BS0	N	ATATAAATATATATTAAATATATATAAATATATATAAATATATATTAAATATATATAAATATATATAAATATATATTAA	60	PASS	IMPRECISE;SVTYPE=INS;SVLEN=79;END=73971985;SUPPORT=27;COVERAGE=24,26,27,27,27;STRAND=+-;AF=1.000;STDEV_LEN=4.655;STDEV_POS=24.193;SUPPORT_LONG=0	GT:GQ:DR:DV	1/1:60:0:27
chr1	74289485	Sniffles2.DEL.B59S0	TGTCATTAGTCTTTTAGGTCTGCATGCCTCTCTCTATGACTTTTCCCAATCTTTGTTTTAATCAATAATCTTGTCTCCAGTCTAACATGGGAATTGTGCTCTCTGGCATAAAATGGGCTAC	N	60	PASS	PRECISE;SVTYPE=DEL;SVLEN=-121;END=74289606;SUPPORT=22;COVERAGE=24,22,19,19,18;STRAND=+-;AF=1.000;STDEV_LEN=0.000;STDEV_POS=0.000	GT:GQ:DR:DV	1/1:60:0:22
chr1	74442864	Sniffles2.INS.38ES0	N	AAAAATCACACGAGGCCGGGCGCGGTGGCTCACGCCTGTAATCCCAGCACTTTGGGAGGCCGAGGCGGGTGGATCATGAGGTCAGGAGATCGAGACCATCCTGGCTAACAAGGTGAAACCCCGTCTCTACTAAAAAATACAAAAAATTAGCCGGGCGCGGTGGCGGGCGCCTGTAGTCCCAGCTACTGGGGAGGCTGAGGCAGGAGAATGGCGTGAACCCGGGAAGCGGAGCTTGCAGTGAGCCGAGATTGTGCCACTGCAGTCCGCAGTCCGGCCTGGGCGACAGAGCGAGACTCCGTCTCAAAAAAAAAAAAAAAAAAAAAAAAAAAA	60	PASS	PRECISE;SVTYPE=INS;SVLEN=330;END=74442864;SUPPORT=14;COVERAGE=21,21,22,22,22;STRAND=+-;AF=0.636;STDEV_LEN=0.463;STDEV_POS=0.000;SUPPORT_LONG=0	GT:GQ:DR:DV	0/1:40:8:14
chr1	74447360	Sniffles2.DEL.B5AS0	AAGAATGCTTGTGATTTTTCCAGAATCTACAATGAACTCAAACAAATTTACAAGAAAAAAACAAACAACCCCATCAAAAAGTGGGCGAAGGACATGAACAGACACTTCTCAAAAGAAGACATTTATGCAGCCAAAAAACACATGAAGAAATGCTCATCATCACTGGCCATCAGAGAAATGCAAATCAAAACCACTATGAGATATCATCTCACACCAGTTAGAATGGCAATCATTAAAAAGTCAGGAAACAACAGGTGCTGGAGAGGATGAGGAGAAATAGGAACACTTTTACACTGTTGGTGGGACTGTAAACTAGTTCAACCATTGTGGAAGTCAGTGTGGCGATTCCTCAGGGATCTAGAACTAGAAATACCATTTGACCCAGCCATCCCATTACTGGGTATATACCCAAATGAGTATAAATCATGCTGCTATAAAGACACATGCACACGTATGTTTATTGCGGCACTATTCACAATAGCAAAGACTTGGAACCAACCCAAATGTCCAACAATGATAGACTGGATTAAGAAAATGTGGCACATATACACCATGGAATACTATGCAGCCATAAAAAATGATGAGTTCATATCCTTTGTAGGGACATGGATGAAATTGGAAACCATCATTCTCAGTAAACTATCGCAAGAACAAAAAACCAAACACCGCATATTCTCACTCATAGGTGGGAATTGAACAATGAGATCACATGGACACAGGAAGGGGAATATCACACTCTGGGGACTGTGGTGGGGTCGGGGGAGGGGGGAGGGATAGCATTGGGAGATATACCTAATGCTAGATGACACATTAGTGGGTGCAGCGCACCAGCATGGCACATGTATACATATGTAACTAACCTGCACAATGTGCACATGTACCCTAAAACTTAGAGTATAATAAAAAAAAAAAAAAAAAAAAA	N	60	PASS	PRECISE;SVTYPE=DEL;SVLEN=-922;END=74448282;SUPPORT=21;COVERAGE=21,20,20,20,26;STRAND=+-;AF=1.000;STDEV_LEN=0.000;STDEV_POS=0.000	GT:GQ:DR:DV	1/1:58:0:21
chr1	74518836	Sniffles2.DEL.B5BS0	CCTTACTTTATTTTTTATTTTATTTTATTTTTTTTCCCCTTTTTTTTTTTTTTTTTTTTATTATACTCTAAGTTTTAGGGTACATGTGCACATTGTGCAGGTTAGTTACATATGTATACATGTGCCATGCTGGTGCGCTGCACCCACTAATGTGTCATCTAGCATTAGGTATATCTCCCAATGCTATCCCTTCCCCCTCCCCCGACCCCACCACAGTCCCCAGAGTGTGATATTCCCCTTCCTGTGTCCATGTGATCTCATTGTTCAATTCCCACCTATGAGTGAGAATATGCGGTGTTTGGTTTTTTGTTCTTGTGATAGTTTACTGAGAATGATGGTTTCCAATTTCATCCATGTCCCTACAAAGGATATGAACTCATCATATTTTATGGCTGCATAGTATTCCATGGTGTATATGTGCCACATTTTCTTAATCCAGTCTATCATTGTTGGACATTTGGGTTGGTTCTAAGTCTTTGCTATTGTGAATAGTGCCGCAATAAACATACGTGTGCATGTGTCTTTATAGCAGCATGATTTATACTCATTTGGGTATATACCCAGTAATGGGATGGCTGGGTCAAATGGTATTTCTAGTTCTAGATCCCTGAGGAATCGCCACACTGACTTCCACAATGGTTGAACTAGTTTACAGTCCCACCAACAGTGTAAAAGTGTTCCTATTTCTCCGCATCCTCTCCAGCACCTGTTGTTTCCTGACTTTTTAATGATTG	N	60	PASS	PRECISE;SVTYPE=DEL;SVLEN=-734;END=74519570;SUPPORT=11;COVERAGE=21,21,20,21,18;STRAND=+-;AF=0.524;STDEV_LEN=0.000;STDEV_POS=0.000	GT:GQ:DR:DV	0/1:60:10:11
chr1	74758447	Sniffles2.INS.392S0	N	TCATTTACCAGCCATTTTCATGGTTCTGATTCTTATCGTCATTTACCAGCCATTTTCATGGTTCTGATTCTTATCGTCATTTACCAGCCATTTTCATGGTTCTGATTCTTATCGTCATTTACCAGCCATTTTCATGGTTCTGATTCTTATCGTCATTTACCAGCCATTTTCATGGTTCTGATTCTTATCGTCATTTACCAGCCATTTTCATGGTTCTGATTCTTATCGTCATTTACCAGCCATTTTCATGGTTCTGATTCTTATCG	60	PASS	IMPRECISE;SVTYPE=INS;SVLEN=266;END=74758447;SUPPORT=10;COVERAGE=28,28,27,27,26;STRAND=+-;AF=0.370;STDEV_LEN=0.837;STDEV_POS=49.398;SUPPORT_LONG=0	GT:GQ:DR:DV	0/1:52:17:10
chr1	75546181	Sniffles2.DEL.B5CS0	CAAATTCAAAATTTTTTTTTTTTTTTTTTTTTTTTTTTGAGACGGAGTCTCGCTCTGTCGCCCAGGTCGGACTGCGGACTGCAGTGGCGCAATCTCGGCTCACTGCAAGCTCCGCTTCCCAGGTTCACGCCATTCTCCTGCCTCAGCCTCCCGAGTAGCTGGGACTACAGGCGCCCGCCACCGCGCCCGGCTAATTTTTTGTATTTTTTTTTAGTAGAGACGGGGTTTCACCCTGTTAGCCAGGATGGTCTCGATCTCCCGACCTCATGATCCACCCGCCTCGGCCTCCCAAAGTGCTGGGATTACAGGCGTGAGCCACCGCGCCCGGCC	N	60	PASS	PRECISE;SVTYPE=DEL;SVLEN=-330;END=75546511;SUPPORT=20;COVERAGE=19,19,20,20,22;STRAND=+-;AF=1.000;STDEV_LEN=0.000;STDEV_POS=0.000	GT:GQ:DR:DV	1/1:55:0:20
chr1	75885669	Sniffles2.INS.3A0S0	N	TATTATATATTATAATATATTATATATTATATATTATAATATATATACCTGATATATTTAAGGTATTATATATAATACCTTATATATTATATATATAATACCTTATAAGGTATTATATATAATATTATATATAAAATATATATTATATATTATATATAATATATATTATATATAATATATAAATGTATATATTATATATTATACATATATATTATATACATATATTATATATAATATATATTTTATATATTATATATGTATATATGTAATATATATAACCTTCACATTTATTTCAGTTATATAATGTGAAGGTAATATATATATGTTATTTTGTGTATATATAAAGTATTA	60	PASS	PRECISE;SVTYPE=INS;SVLEN=351;END=75885669;SUPPORT=23;COVERAGE=25,24,23,23,25;STRAND=+-;AF=1.000;STDEV_LEN=0.947;STDEV_POS=0.000;SUPPORT_LONG=0	GT:GQ:DR:DV	1/1:60:0:23
chr1	75886294	Sniffles2.DEL.B5DS0	GTATATATGATGTATTATATATAGCATGTATAGTATATATGATGTATTATATATTATATATG	N	60	PASS	PRECISE;SVTYPE=DEL;SVLEN=-62;END=75886356;SUPPORT=15;COVERAGE=23,25,26,26,26;STRAND=+-;AF=0.577;STDEV_LEN=0.000;STDEV_POS=0.000	GT:GQ:DR:DV	0/1:60:11:15
chr1	75906496	Sniffles2.INS.3A4S0	N	AATATATATACAATATTATATATATTATATATAATATATATACAATATTATATATATTATATATATATACATATATATGTATATATACATATATAATATGTATATATGTATATATATATGTATAATATATATATTGTATATATATATTATACATATGTATATATATATTATACATATATATGTATAATATATATAATGTATATATATATATACATATTATATATTATATATAATATATACATATATATTATATAATATATACATATTATATATTATATATATAATATATATACATATTATATTATATATAATATATATACATATTACATATATTATATATAATATATATACATATATAATATATTATATATTATA	60	PASS	PRECISE;SVTYPE=INS;SVLEN=375;END=75906496;SUPPORT=11;COVERAGE=16,17,17,17,16;STRAND=+-;AF=0.647;STDEV_LEN=1.254;STDEV_POS=0.000;SUPPORT_LONG=0	GT:GQ:DR:DV	0/1:29:6:11
chr1	75962724	Sniffles2.INS.3A5S0	N	TATATATTTATATATATATATTTATATATATATTTATATATATATTTATATATATAAATATATATATATTTATATATATATATT	60	PASS	PRECISE;SVTYPE=INS;SVLEN=84;END=75962724;SUPPORT=15;COVERAGE=30,30,30,30,30;STRAND=+-;AF=0.500;STDEV_LEN=6.946;STDEV_POS=0.000;SUPPORT_LONG=0	GT:GQ:DR:DV	0/1:60:15:15
chr1	76112391	Sniffles2.INS.3A6S0	N	CCGGACTGGGCGGCTGGCCGGGCGGGGGGCTAACCCCCCGACCTCCCTTCCGGACGGGGCGGCTGGCCGGGCGGGGGGCTAACCTCCCCACCTCCCTTCCGGACGGGGCGGCTGGCCGGGCGGGGGGCTGACCCCCCCACCTCCTTCCCGGACTGGGCGGCTGGCCGGGCGGGGGGGCTAACCCCCCGACCTCCCTT	60	PASS	PRECISE;SVTYPE=INS;SVLEN=197;END=76112391;SUPPORT=14;COVERAGE=25,25,25,25,25;STRAND=+-;AF=0.560;STDEV_LEN=0.000;STDEV_POS=6.718;SUPPORT_LONG=0	GT:GQ:DR:DV	0/1:60:11:14
chr1	76277554	Sniffles2.DEL.B60S0	ATATATATATATATACACACACACATATGTTTATGTGTATATATATATATATATATATACACACAC	N	60	PASS	PRECISE;SVTYPE=DEL;SVLEN=-66;END=76277620;SUPPORT=26;COVERAGE=25,26,26,26,26;STRAND=+-;AF=1.000;STDEV_LEN=5.034;STDEV_POS=0.000	GT:GQ:DR:DV	1/1:60:0:26
chr1	76634682	Sniffles2.DEL.B61S0	GGGATTTTTTTTTTTTTTTTTTTTTTTTTTTTTTTTGAGACGGAGTCTCGCTCTGTCGCCCAGGCTGGAGTGCAGTGGCGGGATCTCGGCTCACTGCAAGCTCCGCCTCCCGGGTTCACGCCATTCTCCTGCCTCAGCCTCCCAAGTAGCTGGGACTACAGGCGCCCGCCACTACGCCCGGCTAATTTTTTGTATTTTTAGTAGAGACGGGGTTTCACCGTTTTAGCCGGGATGGTCTCGATCTCCTGACCTCGTGATCCGCCCGCCTCGGCCTCCCAAAGTG	N	60	PASS	PRECISE;SVTYPE=DEL;SVLEN=-283;END=76634965;SUPPORT=40;COVERAGE=35,38,40,39,36;STRAND=+-;AF=1.000;STDEV_LEN=0.000;STDEV_POS=0.000	GT:GQ:DR:DV	1/1:60:0:40
chr1	76646456	Sniffles2.DEL.B62S0	GAAAACATATGTGAATTCTATATACTCAGTAAAAAGGAGATAGAATACTGATGACTTCACTTTCCATCTTGATCTACCTAGAAGACGTAAAAAAACCTTCTCAATAAGACAGTTAAATCTGG	N	60	PASS	PRECISE;SVTYPE=DEL;SVLEN=-122;END=76646578;SUPPORT=20;COVERAGE=33,33,32,32,33;STRAND=+-;AF=0.625;STDEV_LEN=0.000;STDEV_POS=0.000	GT:GQ:DR:DV	0/1:60:12:20
chr1	76774378	Sniffles2.DEL.B63S0	GTATAGAGTATGTAATAGTCTCTCAATACATATTTTTGCATGAATAACAAGAGAATAAAAATAATCTTTCCAAGTT	N	60	PASS	PRECISE;SVTYPE=DEL;SVLEN=-76;END=76774454;SUPPORT=17;COVERAGE=34,35,35,35,35;STRAND=+-;AF=0.486;STDEV_LEN=0.000;STDEV_POS=0.000	GT:GQ:DR:DV	0/1:60:18:17
chr1	77168630	Sniffles2.INS.3ACS0	N	AAAATTGCTTCAAGGCCGGGCGCGGTGGCTCACGCCTGTAATCCCAGCACTTTGGGAGGCCGAGGCGGGCGGATCACGAGGTCAGGAGATCGAGACCATCCCGGCTAAAATGGTGAAACCCCGTCTCTACTAAAAATACAAAAAATTAGCCGGGCGTAGTGGCGGGCGCCTGTAGTCCCAGCTACTTGGGAGGCTGAGGCAGGAGAATGGCGTGAACCCGGGAGGCGGAGCTTGCAGTGAGCCGAGATCCCGCCACTGCACTCCAGCCTGGGCGACAGAGCGAGACTCCGTCTCAAAAAAAAAAAAAA	60	PASS	PRECISE;SVTYPE=INS;SVLEN=308;END=77168630;SUPPORT=14;COVERAGE=25,25,25,24,24;STRAND=+-;AF=0.560;STDEV_LEN=0.463;STDEV_POS=0.000;SUPPORT_LONG=0	GT:GQ:DR:DV	0/1:60:11:14
chr1	77299297	Sniffles2.INS.3ADS0	N	TGCCCATTTTTCTTTTTTTTTTTTTTTTTTTTTTTTTTTTTTGAGACGGAGTCTTGCTCTGTCGCCCAGGCTGGAGTGCAGTGGCGCGATCTCGGCTCACTGCAAGCTCCGCCTCCCGGGTTCACGCCATTCTCCTGCCTCAGCCTCCCGAGTAGCTGGGACTACAGGCGCCCGCCACTACGCCCAGCTAATTTTTTGTATTTTTAGTAGAGACGGGGTTTCACCGTTTTAGCCGGGATGGTCTCGATCTCCTGACCTCGTGATCCGCCCGCCTCGGCCTCCCAAAGTGCTGGGATTACAGGCGTGAGCCACCGCGCCCGGCC	60	PASS	PRECISE;SVTYPE=INS;SVLEN=323;END=77299297;SUPPORT=13;COVERAGE=31,29,31,31,31;STRAND=+-;AF=0.419;STDEV_LEN=0.976;STDEV_POS=0.000;SUPPORT_LONG=0	GT:GQ:DR:DV	0/1:60:18:13
chr1	77367855	Sniffles2.INS.3AFS0	N	ATATATGTTATATATATTATATATAATATATGTTATATATATTATATGTTATATATATTATATATAATATGTTATATATATTATATATAACATATATTATATATAATATATATGTTATATATAATATATGTTATATATATTATATATAACATATGTTATATATAAT	60	PASS	PRECISE;SVTYPE=INS;SVLEN=166;END=77367855;SUPPORT=17;COVERAGE=18,17,17,17,17;STRAND=+-;AF=1.000;STDEV_LEN=0.928;STDEV_POS=0.000;SUPPORT_LONG=0	GT:GQ:DR:DV	1/1:47:0:17
chr1	77444322	Sniffles2.DEL.B64S0	GTATATATATAGTATATATACACAATATATGTGTATATATAGTATAAATATATACTATATATA	N	60	PASS	PRECISE;SVTYPE=DEL;SVLEN=-63;END=77444385;SUPPORT=13;COVERAGE=25,23,23,23,23;STRAND=+-;AF=0.565;STDEV_LEN=0.000;STDEV_POS=0.000	GT:GQ:DR:DV	0/1:60:10:13
chr1	77869873	Sniffles2.DEL.B65S0	CCCACCTCCCTCCCGGACGGGGCGGCTGGCCGGGCGGGGGGCTGACCCCG	N	60	PASS	PRECISE;SVTYPE=DEL;SVLEN=-50;END=77869923;SUPPORT=12;COVERAGE=21,23,23,23,23;STRAND=+-;AF=0.522;STDEV_LEN=0.000;STDEV_POS=3.266	GT:GQ:DR:DV	0/1:60:11:12
chr1	78282176	Sniffles2.DEL.B67S0	TACTTATCATGATCTTTTTTTTTTTTTTTATCATACTTTAAGTTTTAGGGTACATGTGCACC	N	60	PASS	PRECISE;SVTYPE=DEL;SVLEN=-62;END=78282238;SUPPORT=21;COVERAGE=31,32,32,31,29;STRAND=+-;AF=0.656;STDEV_LEN=0.000;STDEV_POS=0.000	GT:GQ:DR:DV	0/1:51:11:21
chr1	78532405	Sniffles2.DEL.B68S0	TGTGTATATATATGTGTGTATATATGTGTATATATTTGTGTGTGTATATGTGTATATATTTGTGTGTG	N	60	PASS	PRECISE;SVTYPE=DEL;SVLEN=-68;END=78532473;SUPPORT=15;COVERAGE=24,24,23,23,23;STRAND=+-;AF=0.652;STDEV_LEN=0.000;STDEV_POS=3.333	GT:GQ:DR:DV	0/1:38:8:15
chr1	78935824	Sniffles2.DEL.B69S0	AAGAATATGGATATTCTGGGCCGGGCGCGGTGGCTCACGCTTGTAATCCCAGCACTTTGGGAGGCCGAGGCGGGCGGATCACGAGGTCAGGAGATCGAGACCATCCTGGCTAACACGGTGAAACCCCGTCTCTACTAAAAATACAAAAAAATTAGCCGGGCGTGATGGCGGGCGCCTGTAGTCCCAGCTACTCGGGAGGCTGAGGCAGGAGAATGGCGTGAACCCGGGAGGCGGAGCTTGCAGTGAGCCGAGATTGCGCCACTGCACTCCCGCCTGGGCCACAGAGCGAGACTCCGTCTCAAAAAAAAAAAAAAAAAAAAAA	N	60	PASS	PRECISE;SVTYPE=DEL;SVLEN=-322;END=78936146;SUPPORT=12;COVERAGE=21,21,20,20,18;STRAND=+-;AF=0.600;STDEV_LEN=0.000;STDEV_POS=0.000	GT:GQ:DR:DV	0/1:46:8:12
chr1	79102497	Sniffles2.INS.3B4S0	N	AAATATGAACTATGAAATATTTCATAAAATATGAACTATGAAATATTTCATA	60	PASS	PRECISE;SVTYPE=INS;SVLEN=52;END=79102497;SUPPORT=12;COVERAGE=21,21,21,20,21;STRAND=+-;AF=0.571;STDEV_LEN=0.000;STDEV_POS=0.000;SUPPORT_LONG=0	GT:GQ:DR:DV	0/1:56:9:12
chr1	79116391	Sniffles2.INS.3B5S0	N	GATTTTTTTTTTTTTTTTGAGACGGAGTCTCGCTCTGTCGCCCAGGCGGGACTGCGGACTGCAGTGGCACAATCTCGGCTCACTGCAAGCTCCGCTTCCCGGGTTCACGCCATTCTCCTGCCTCAGCCTCCCCAGTAGCTGGGACTACAGGCGCCCGCCACCGCGCCCGGCTAATTTTTTGTATTTTTAGTAGAGACGGGGTTTCACCTTGTTAGCCAGGATGGTCTCGATCTCCTGACCTCATGATCCACCCGCCTCGGCCTCCCAAAGTGCTGGGATTACAGGCGTGAGCCACCGCGCCCGGCC	60	PASS	PRECISE;SVTYPE=INS;SVLEN=306;END=79116391;SUPPORT=18;COVERAGE=23,18,18,18,18;STRAND=+-;AF=1.000;STDEV_LEN=0.000;STDEV_POS=0.000;SUPPORT_LONG=0	GT:GQ:DR:DV	1/1:50:0:18
chr1	79184460	Sniffles2.INS.3B6S0	N	AACTTGGATCAGTGGAGTCAGAAGGTTACATTTGTTACAGAGCTGAGGAATGAAAAAAGAGTAGAGTAATACTGTCAAAACAAAACAAAACAAAAAGAAGAATTAAACTGCATCTACTTTTGCTGCAGAA	60	PASS	PRECISE;SVTYPE=INS;SVLEN=130;END=79184460;SUPPORT=11;COVERAGE=25,25,25,24,26;STRAND=+-;AF=0.440;STDEV_LEN=0.378;STDEV_POS=0.000;SUPPORT_LONG=0	GT:GQ:DR:DV	0/1:60:14:11
chr1	79571689	Sniffles2.DEL.B6BS0	GATGATACATATACATATATATCACATATGATAGATGATACATATACATATATATCACATAT	N	60	PASS	PRECISE;SVTYPE=DEL;SVLEN=-62;END=79571751;SUPPORT=10;COVERAGE=26,26,26,26,25;STRAND=+-;AF=0.385;STDEV_LEN=0.000;STDEV_POS=0.000	GT:GQ:DR:DV	0/1:55:16:10
chr1	79756096	Sniffles2.DEL.B6CS0	TTTCTGTTTGCTCTTCGATCATCTCTAATTAGACTTTTATCTATGCAACGGCAAATGAAAATGCTTTTGTAAACTTCTCCAGTGATCATGTGTTTAAATATTCAATTGGCAATTCTCAGTTATTTGTTTTAATCTATCAGCAGTATTTGACACAAGAAATTACTCCCTCCTTCTTGAAATGCCTTATTTTCTTGGCTTCTAGTGTGTGGATTCCCTATATTTCTCCCACTTCTTTTTATGCCCTTAGTTTTTTAGTTTGTTTGTTTCTGGTTTTGGCTAGTTCCTTTCTCTTTAACTCTAAATGTTGAAGTAGCTGTGATTCAGTTTCCGGATCTTTTCTCTCTTTGCACTCATTCTTTTGTGATCTAACAGTATTTTGCAGTTTTAAAAAAAAATTGGAAATAACTCTAACTGGAGATTCCCACATACTAATTTTTCATTCAGACTTCTTCCCCAGATTTCAGGATACTCAGTTACATACTTGAAACATCCATTTGCATGTCTCAATGGCATTTCAAAGTTAAAATATTGATCATTCCTTTAAACCCAGTGCCTCCATCTTTAGTCCCATCTCAGGAAAAAATCAATTTTATCTTTCCAGCAGCACAGGCCCACAAAGCCTCCATTTCACACTTGGCTTCTCTCTTCCACACTCTACATCTATATTATTATTTAAAAAAAAAATCCTATTGTAGCTACTTTAAAAATACTTTCAAAATCTGACCACTTCTCTTCTTCCTCCCCACTCTCACAGTGTCACAACCCTGGCTGAAACCGTGATTTTCTTACCTGCTTTGTTATACTTGACACTAGCTGGTATCCTTGTTGCCACTCTTGTTTCTTTATAGTCTTCTATTAACACAGAAGCCAACGTGATCCTTTGGAAATATAGTCATGTCATTCTATTCTTCATAAGGCCCTCTGATGACTTCCTATCCCACTACAAATACAACATTATAATGGCCTCTAAGAACCCTACAATTTGTATCACCACCACCACCACCACCACACTTCCCTTGCGTCTTTGCCTTTCTTTCCTCCTGTGTTGCCTTTATCTTTATATGCATGTGGTGATCTTCTTGATGCTCCTGTGACCAGGTAAGCTCTAGCCTCACTGCCATTGCACATGGGGTTCTTCCTATGTATAACACTGCTGCCTCAGATATCCACATAGTTGTACTTTCTCGTCTTCTTTAAGTCTTTGTCCAAAGTCTACATTCTCAGTGAAGAGCTCACTGACCACCCTAT	N	58	PASS	PRECISE;SVTYPE=DEL;SVLEN=-1248;END=79757344;SUPPORT=16;COVERAGE=28,26,24,25,28;STRAND=+-;AF=0.640;STDEV_LEN=0.707;STDEV_POS=0.000	GT:GQ:DR:DV	0/1:45:9:16
chr1	79805470	Sniffles2.INS.3B9S0	N	TCTAGAGACCTTCCTATTTCTTGCTTTTAGTTCATTGGCAAATGTCTTTCTTGATTGGAAATGTGATACTCATTTTCAAGACTACTCCATCTGTAATATCTCTGCAATCTTATTTTGATTATTCTACTAAAAATGTACTT	60	PASS	PRECISE;SVTYPE=INS;SVLEN=140;END=79805470;SUPPORT=12;COVERAGE=28,27,27,27,31;STRAND=+-;AF=0.444;STDEV_LEN=0.000;STDEV_POS=0.000;SUPPORT_LONG=0	GT:GQ:DR:DV	0/1:60:15:12
chr1	80329266	Sniffles2.INS.3BCS0	N	TATATATGTACATATATGTGTATATATGTGTATATATATGTGTATATATATACACATATATATGTGTATATATATGTGTATATATATACACATATATATGTGTATATATATGTGTATATATATACACATATATATATATGTGTATATATATACACATATATATGTGTATATATATGTGTA	60	PASS	PRECISE;SVTYPE=INS;SVLEN=180;END=80329266;SUPPORT=10;COVERAGE=22,22,22,21,23;STRAND=+-;AF=0.455;STDEV_LEN=0.000;STDEV_POS=0.000;SUPPORT_LONG=0	GT:GQ:DR:DV	0/1:60:12:10
chr1	80329266	Sniffles2.DEL.B6DS0	TATATATACACATATATATGTGTATATATGTGTATATATACACATATATATGTGTATATATGTGTATATATACACA	N	60	PASS	PRECISE;SVTYPE=DEL;SVLEN=-76;END=80329342;SUPPORT=12;COVERAGE=22,22,21,22,23;STRAND=+-;AF=0.545;STDEV_LEN=0.000;STDEV_POS=0.000	GT:GQ:DR:DV	0/1:60:10:12
chr1	80584179	Sniffles2.DEL.B6ES0	ACACTCACTGTGAGGGTGTGCGGCTTCACTCCTGAAGTCAGTGAGACCATGAACCCACTGGGAGGAACAAATAACTCTGGACACGCCACCTTTAAGAGCTGTG	N	60	PASS	PRECISE;SVTYPE=DEL;SVLEN=-103;END=80584282;SUPPORT=15;COVERAGE=28,28,28,28,28;STRAND=+-;AF=0.536;STDEV_LEN=0.000;STDEV_POS=0.000	GT:GQ:DR:DV	0/1:60:13:15
chr1	80653735	Sniffles2.DEL.B6FS0	CCTCGGCCTCCCAAAGTGCTGGGATTACAGGCGTGAGCCACCGCGCCCGGACCACATGGTATTTCTAGTGGCCATCTTCTTTTTTTTTTGAGATGGAGTCTCGCGGTGTCTCCCAGGCTGGAGTGCAGTGGCGCGATCTCGGCTCACTGCAAGCTCCCCCTCCCAGGTTCATGCCATTCTCCTGCCTCAGCCTCCCTAGTCGCTGGGACTACAGGCGCCCGCCACCACGCCCCGCTAAGTTTTTGTACTTTTTAGTAGAGACGGGGTTTCACCATGTTAGCTAGGATCTCCTGACCTCGTGATCCACCCA	N	60	PASS	PRECISE;SVTYPE=DEL;SVLEN=-310;END=80654045;SUPPORT=16;COVERAGE=29,30,30,31,31;STRAND=+-;AF=0.533;STDEV_LEN=0.000;STDEV_POS=0.000	GT:GQ:DR:DV	0/1:60:14:16
chr1	80703234	Sniffles2.INS.3C0S0	N	GCTGGAGAGGATGTGGAGAAATAGGAACACTTTTACACTGTTGGTGGGACTGTAAACTAGTTCAA	60	PASS	PRECISE;SVTYPE=INS;SVLEN=65;END=80703234;SUPPORT=21;COVERAGE=19,18,19,20,20;STRAND=+-;AF=1.000;STDEV_LEN=0.000;STDEV_POS=0.000;SUPPORT_LONG=0	GT:GQ:DR:DV	1/1:58:0:21
chr1	80728657	Sniffles2.DEL.B70S0	AAAACTGGCTGGTGGCCGGGCGCGGTGGCTCACGCCTGTAGTCCCAGCACTTTGGGAGGCCGAGGCGGGCGGATCACGAGGTCAGGAGATCGAGACCATCCCGGCTAAAACGGTGAAACCCCGTCTCTACTAAAAATACAAAAAATTAGCCGGGCGTAGTGGCGGGCGCCTGTAGTCCCAGCTACTAGGGAGGCTGAGGCAGGAGAATGGTGTGAACCCGGGAGGCGGAGCTTGCAGTGAGCCGAGATCGCGCCACTGCACTCCAGCCTGGGCGACAGAGCGAGACTCCGTCTCAAAAAAAAAAAAAAAAAAAAAAAAAAAAAAAAA	N	60	PASS	PRECISE;SVTYPE=DEL;SVLEN=-327;END=80728984;SUPPORT=32;COVERAGE=32,32,32,31,30;STRAND=+-;AF=1.000;STDEV_LEN=0.000;STDEV_POS=0.000	GT:GQ:DR:DV	1/1:60:0:32
chr1	80885844	Sniffles2.INS.3C1S0	N	GAAAATTGCTACTTGGGAGGCTGAGGCAGGAGAATGGCGTGAACCCGGGAGGCGGAGCTTGCAGTGAGCCGAGATCCCGCCACTGCACTCCAGCCTGGGCGACAGAGCGAGACTCCGTCTCAAAAAAAAAAAAAAAAAAAAAAAA	60	PASS	PRECISE;SVTYPE=INS;SVLEN=145;END=80885844;SUPPORT=17;COVERAGE=26,25,26,26,24;STRAND=+-;AF=0.654;STDEV_LEN=0.441;STDEV_POS=0.000;SUPPORT_LONG=0	GT:GQ:DR:DV	0/1:42:9:17
chr1	80939088	Sniffles2.DEL.B71S0	TTTTTTTTTTTTTTTTTTTTTTTTTTTTTTTTTTTTTTAATTATATATTTTTCTTTATTTGTTTTTCACTTAACATTGTATCAGGACCATATCATTAAAATTTTTTGAACATTTAATTTTTTTTTTTTTTTTATTTTTTATTTTATTTTTTATTTTTTTGTTATACTCTAAGTTTTAGGGTACATGTGCACATTGTGCAGGTTAGTTACATATGTATACATGTGCCATGCTGGTGCGCTGCACCCACTAACGTGTCATCTAGCATTAGGTATATCTCCCAATGCTATCCCTCCCCCCTCCCCCGACCCCACCACAGTCCCCAGAGTGTGATATTCCCCTTCCTGTGTCCATGTGATCTCATTGTTCAATTCCCACTTATGAGTGAGAATATGCGGTGTTTGGTTTTTTGTTCTTGCGATAGTTTACTGAGAATGATGGTTTCCAATTTCATCCATGTCCCTACAAAGGACATGAACTCATCATTTTTTATGGCTGCATAGTATTCCATGGTGTATATGTGCCACATTTTCTTAATCCAGTCTATCATTGTTGGACATTTGGGTTGGTTCCAAGTCTTTGCTATTGTGAATAGTGCCGCAATAAACATACGTGTGCATGTGTCTTTATAGCAGCATGATTTATAGTCCTTTGGGTATATACCCAGTAATGGGATGGCTGGGTCAAATGGTATTTCTAGTTCTAGATCCCTGAGGAATCGCCACACTGACTTCCACAATGGTTGAACTAGTTTACAGTCCCACCAACAGTGTAAAAGTGTTCCTATTTCTCCACATCCTCTCCAGCACCTGTTGTTTCCTGACTTTTTAATGATTGCCATTCTAACTGGTGTGAGATGATATCTCATAGTGGTTTTGATTTGCATTTCTCTGATGGCCAGTGATGATGAGCATTTCTTCATGTGTTTTTTGGCTGCATAAATGTCTTCTTTTGAGAAGTGTCTGTTCATGTCCTTCGCCCACTTTTTGATGGGGTTGTTTGTTTTTTTCTTGTAAATTTGTTTGAGTTCATTGTAGATTCTGGATATTAGCCCTTTGTCAGATGAGTAGGTTGCGAAAATTTTCTCCCATGTTGTAGGTTGCCTGTTCACTCTGATGGTAGTTTCTTTTGCTGTGCAGAAGCTCTTGAGTTTAATTAGATCCCATTTGTCAATTTTGGCTTTTGTTGCCATTGCTTTTGGTGTTTTGGACATGAAGTCCTTGCCCACGCCTATGTCCTGAATGGTAATGCCTAGGTTTTCTTCTAGGGTTTTTATGGTTTTAGGTCTAACGTTTAAATCTTTAATCCATCTTGAATTGATTTTTGTATAAGGTGTAAGGAAGGGATCCAGTTTCAGCTTTCTACATATGGCTAGCCAGTTTTCCCAGCACCATTTATTAAATAGGGAATCCTTTCCCCATTGCTTGTTTTTCTCAGGTTTGTCAAAGATCAGATAGTTGTAGATATGCGGCATTATTTCTGAGGGCTCTGTTCTGTTCCATTGATCTATATCTCTGTTTTGGTACCAGTACCATGCTGTTTTGGTTACTGTAGCCTTGTAGTATAGTTTGAAGTCAGGTAGTGTGATGCCTCCAGCTTTGTTCTTTTGGCTTAGGATTGACTTGGCGATGCGGGCTCTTTTTTGGTTCCATATGAACTTTAAAGTAGTTTTTTCCAATTCTGTGAAGAAAGTCATTGGTAGCTTGATGGGGATGGCATTGAATCTGTAAATTACCTTGGGCAGTATGGCCATTTTCACGATATTGATTCTTCCTACCCATGAGCATGGAATGTTCTTCCATTTGTTTGTGTCCTCTTTTATTTCCTTGAGCAGTGGTTTGTAGTTCTCCTTGAAGAGGTCCTTCACATCCCTTGTAAGTTGGATTCCTAGGTATTTTATTCTCTTTGAAGCAATTGTGAATGGGAGTTCACTCATGATTTGGCTCTCTGTTTGTCTGTTGTTGGTGTATAAGAATGCTTGTGATTTTTGTACATTGATTTTGTATCCTGAGACTTTGCTGAAGTTGCTTATCAGCTTAAGGAGATTTTGGGCTGAGACGATGGGGTTTTCTAGATAAACAATCATGTCGTCTGCAAACAAGGACAATTTGACTTCCTCTTTTCCTAATTGAATACCCTTTATTTCCTTCTCCTGCCTGATTGCCCTGGCCAGAACTTCCAACACTATGTTGAATAGGAGCGGTGAGAGAGGGCATCCCTGTCTTGTGCCAGTTTTCAAAGGGAATGCTTCCAGTTTTTGCCCATTCAGTATGATATTGGCTGTGGGTTTGTCATAGATAGCTCTTATTATTTTGAAATACGTCCCATCAATACCTAATTTATTGAGAGTTTTTAGCATGAAGGGTTGTTGAATTTTGTCAAAGGCTTTTTCTGCATCTATTGAGATAATCATGTGGTTTTTGTCTTTGGCTCTGTTTATATGCTGGATTACATTTATTGATTTGCGTATATTGAACCAGCCTTGCATCCCAGGGATGAAGCCCACTTGATCATGGTGGATAAGCTTTTTGATGTGCTGCTGGATTCGGTTTGCCAGTATTTTATTGAGGATTTTTGCATCAATGTTCATCAAGGATATTGGTCTAAAATTCTCTTTTTTGGTTGTGTCTCTGCCCGGCTTTGGTATCAGAATGATGCTGGCCTCATAAAATGAGTTAGGGAGGATTCCCTCTTTTTCTATTGATTGGAATAGTTTCAGAAGGAATGGTACCAGTTCCTCCTTGTACCTCTGGTAGAATTCGGCTGTGAATCCATCTGGTCCTGGACTCTTTTTGGTTGGTAAACTATTGATTATTGCCACAATTTCAGAGCCTGTTATTGGTCTACTCAGAGATTCAACTTCTTCCTGGTTTAGTCTTGGGAGAGTGTATGTGTCGAGGAATGTATCCATTTCTTCTAGATTTTCTAGTTTATTTGCGTAGAGGTGTTTGTAGTATTCTCTGATGGTAGTTTGTATTTCTGTGGGATCGGTGGTGATATCCCCTTTATCATTTTTTATTGTGTCTATTTGATTCTTCTCTCTTTTTTTCTTTATTAGTCTTGCTAGCAGTCTATCAATTTTGTTGATCCTTTCAAAAAACCAGCTCCTGGATTCATTGATTTTTTGAAGGGTTTTTTGTGTCTCTATTTCCTTCAGTTCTGCTCTGATTTTAGTTATTTCTTGCCTTCTGCTAGCTTTTGAATGTGTTTGCTCTTGCTTTTCTAGTTCTTTTAATTGTGATGTTAGGGTGTCAATTTTGGATCTTTCCTGCTTTCTCTTGTAGGCATTTAGTGCTATAAATTTCCCTCTACACACTGCTTTGAATGCATCCCAGAGATTCTGGTATGTGGTGTCTTTGTTCTCGTTGGTTTCAAAGAACATCTTTATTTCTGCCTTCATTTCGTTCTGTACCCAGTAGTCATTCAGGAGCAGGTTGTTCAGTTTCCATGTAGTTGAGCGGCTTTGAGTGAGATTCTTAATCCTGAGTTCTAGTTTGATTGCACTGTGGTCTGAGAGATAGTTTGTTATAATTTCTGTTCTTTTACATTTGCTGAGGAGAGCTTTACTTCCAAGTATGTGGTCGATTTTGGAATAGGTGTGGTGTGGTGCTGAAAAAAATGTATATTCTGTTGATTTGGGGTGGAGAGTTCTGTAGATGTCTATTAGGTCTGCTTGGTGCAGAGCTGAGTTCAATTCCTGGGTATCCTTGTTGACTTTCTGTCTTGTTGATCTGTCTAATGTTGACAGTGGGGTGTTAAAGTCTCCCATTATTAATGTGTGGGAGTCTAAGTCTCTTTGTAGGTCACTCAGGACTTGCTTTATGAATCTGGGTGCTCCTGTATTGGGTGCATAAATATTTAGGATAGTTAGCTCCTCTTGTTGAATTGATCCCTTTACCATGATGTAATGGCCTTCTTTGTCTCTTTTGATCTTTGTTGGTTTAAAGTCTGTTTTATCAGAGACTAGGATTGCAACCCCTGCCTTTTTTTGTTTTCCATTGGCTTGGTAGATCTTCCTCCATCCTTTTATTTTGAGCCTATGTGTGTCTCTGCACATGAGATGGGTTTCCTGAATACAGCACACTGATGGGTCTTGACTCTTTATCCAACTTGCCAGTCTGTGTCTTTTAATTGCAGAATTTAGTCCATTTATATTTAAAGTTAATATTGTTATGTGTGAATTTGATCCTGTCATTATGATGTTAGCTGGTGATTTTGCTCATTAGTTGATGCAGTTTCTTCCTAGTCTCGATGGTCTTTACATTTTGGCATGATTTTGCAGCAGCTGGTACCGGTTGTTCCTTTCCATGTTTAGTGCTTCCTTCAGGAGCTCTTTTAGGGCAGGCCTGGTGGTGACAAAATCTCTCAGCATTTGCTTTTCTATAAAGTATTTTATTTCTCCTTCACTTATGAAGCTTAGTTTGGCTGGATATGAAATTCTGGGTTGAAAATTCTTTTCTTTAAGAATGTTGAATATTGGCCCCCACTCTCTTCTGGCTTGTAGGGTTTCTGCCGAGAGATCCGCTGTTAGTCTGATGGGCTTTCCTTTGAGGGTAACCCGACCTTTCTCTCTGGCTGCCCTTAACATTTTTTCCTTCATTTCAACTTTGGTGAATCTGACAATTATGTGTCTTGGAGTTGCTCTTCTCGAGGAGTATCTTTGTGGCGTTCTCTGTATTTCCTGAATCTGAACGTTGGCCTGCCTTGCTAGATTGGGGAAGTTCTCCTGGATAATATCCTGCAGAGTGTTTTCCAACTTGGTTCCATTCTCCACATCACTTTCAGGTACACCAATCAGACGTAGATTTGGTCTTTTCACATAGTCCCATATTTCTTGGAGGCTTTGCTCATTTCTTTTTATTCTTTTTTCTCTAAACTTCCCTTCTCGCTTCATTTCATTCATTTCATCTTCCATTGCTGATACCCTTTCTTCCAGTTGATCGCATCGGCTCCTGAGGCTTCTGCATTCTTCACGTAGTTCTCGAGCCTTGGTTTTCAGCTCCATCAGCTCCTTTAAGCACTTCTCTGTATTGGTTATTCTAGTTATACATTCTTCTAAATTTTTTTCAAAGTTTTCAACTTCTTTGCCTTTGGTTTGAATGTCCTCCCGTAGCTCAGAGTAATTTGATCGTCTGAAGCCTTCTTCTCTCAGCTCGTCAAAATCATTCTCCATCCAGCTTTGTTCTGTTGCTGGTGAGGAACTGCGTTCCTTTGGAGGAGGAGAGGTGCTCTGCGTTTTAGAGTTTCCAGTTTTTCTGTTCTGTTTTTTCCCCATCTTTGTGGTTTTATCTACTTTTGGTCTTTGATGATGGTGATGTACAGATGGGTTTTCGGTGTAGATGTCCTTTCTGGTTGTTAGTTTTCCTTCTAACAGACAGGACCCTCAGATGCAGGTCTGTTGGAATACCCTGCTGTGTGAGGTGTCAGTGTGCCCCTGCTGGGGGGTGCCTCCCAGTTAGGCTGCTCGGGGGTCAGGGGTCAGGGACCCACTTGAGGAGGCAGTCTGCCCGTTCTCAGTTCTCCAGCTGCGTGCTGGGAGAACCACTGCTCTCTTCAAAGCTGTCAGACAGGGACACTTAAGTCTGCAGAGGTTACTGCTGTCTTTTTGTTTGTCTGTGCCCTGCCCCCAGAGGTGGAGCCTACAGAGGCAGGCAGGCCTCCTTGAGCTGTGGTGGGCTCCACCCAGTTCGAGCTTCCTGGCTGCTTTGTTTACCTAAGCAAGCCTGGGCAATGGCGGGCGCCCCTCCCCCAGCCTCGTTGCTGCCTTGCAGTTTGGTCTCAGACTGCTGTGCTAGCAATCAGCGAGATTCCGTGGGCGTAGGACCCTCCGAGCCAGGTGTGGGATATAGTCTCATGGTGCGCCGTTTCTTAAGCCGGTCTGAAAAGCGCAATATTCGGGTGGGAGTGACCCGATTTTCCAGGTGCGTCCGTCACCCCTTTCTTTGACTCAGAAAGGGAACTCCCTGACCCCTTGCGCTTCCCAGGTGAGGCAATGCCTCGCCCTGCTTCGGCTCGCGCACGGTGCGCACACACACTGGCCTGCGCCCACTGTCTGGCACTCCCTAGTGAGATGAACCCGGTACCTCAGATGGAAATGCAGAAATCACCCGTCTTCTGCGTCGCTCACGCTGGGAGCTGTAGACCAGAGCTGTTCCTATTCGGCCATCTTGGCTCCTCCC	N	60	PASS	PRECISE;SVTYPE=DEL;SVLEN=-6176;END=80945264;SUPPORT=32;COVERAGE=31,13,13,13,29;STRAND=+-;AF=1.000;STDEV_LEN=7.181;STDEV_POS=0.000	GT:GQ:DR:DV	1/1:60:0:32
chr1	81222100	Sniffles2.DEL.B72S0	AAAAATGTGTTAGGGCCGGGCGCGGTGGCTCACGCCTGTAATCCCAGCACTTTGGGAGGCCGAGGCGGGTGGATCATGAGGTCAGGAGATCGAGACCATCCTGGCTAACAAGGTGAAACCCCGTCTCTACTAAAAATACAAAAAATTAGCCGGGCGCGGTGGCGGGCGCCTGTAGTCCCAGCTACTCGGGAGGCTGAGGCAGGAGAATGGCGTGAACCCGGGAAGCGGAGCTTGCAGTGAGCCGAGATTGCGCCACTGCAGTCCGCAGTCCGACCTGGGCGACAGAGCGAGACTCCGTCTCAAAAAAAAAAAAAAAAAAAAAAAAAAAA	N	60	PASS	PRECISE;SVTYPE=DEL;SVLEN=-329;END=81222429;SUPPORT=19;COVERAGE=20,19,19,18,21;STRAND=+-;AF=1.000;STDEV_LEN=0.000;STDEV_POS=0.000	GT:GQ:DR:DV	1/1:52:0:19
chr1	81322094	Sniffles2.INS.3C4S0	N	ATATATATATATATATATATATATATATACACATATATATATATATATATATATATATACAC	60	PASS	PRECISE;SVTYPE=INS;SVLEN=62;END=81322094;SUPPORT=14;COVERAGE=23,22,22,21,22;STRAND=+-;AF=0.636;STDEV_LEN=1.061;STDEV_POS=11.235;SUPPORT_LONG=0	GT:GQ:DR:DV	0/1:40:8:14
chr1	81514047	Sniffles2.DEL.B73S0	TGAAAGACAAAAGTGTGAGATAAGATCCAAAAATAACAAAGTAAAAGCAGAAAGGTCCTTTGGGGTTTCTATGCACTTAACTCAGTGGAGACATGGAATTTCTGTAGGTTGGGGAGATTTG	N	60	PASS	PRECISE;SVTYPE=DEL;SVLEN=-121;END=81514168;SUPPORT=15;COVERAGE=30,30,31,30,30;STRAND=+-;AF=0.500;STDEV_LEN=0.000;STDEV_POS=0.000	GT:GQ:DR:DV	0/1:60:15:15
chr1	81619564	Sniffles2.DEL.B74S0	CAATGAGGCCTCAGACTTACCCAGTCTGGGGTTTAAAGAGTAATATAATAC	N	60	PASS	PRECISE;SVTYPE=DEL;SVLEN=-51;END=81619615;SUPPORT=10;COVERAGE=23,24,23,24,24;STRAND=+-;AF=0.417;STDEV_LEN=0.000;STDEV_POS=0.000	GT:GQ:DR:DV	0/1:60:14:10
chr1	81998984	Sniffles2.INS.3C6S0	N	TATACACCTATATATACCTATGTATAGACCTATATATACACCTATGTATACACCTATATATACCTATGTATACACCTATATATACCTATG	60	PASS	PRECISE;SVTYPE=INS;SVLEN=90;END=81998984;SUPPORT=23;COVERAGE=44,47,47,46,43;STRAND=+-;AF=0.489;STDEV_LEN=0.000;STDEV_POS=0.000;SUPPORT_LONG=0	GT:GQ:DR:DV	0/1:60:24:23
chr1	82256027	Sniffles2.INS.3C9S0	N	TGTGCACATGTACCCTAAAACTTAAAGTATAATAATAAAAAAAAAGGCCAACATCAAAGTCTTTTGGTATTTTAAGAATTCTTCTATAAAAACTACATAGTCAACATTTTTGATGGTACAAAGGATGATAGTAAGGAAAAACATCAATAGTAAGACTTAGTCAAATAAGTGATTTGCAACATCAGATTCTGAATTTGAAAAAAATACTAGGTATACCTTTAACAATTTACTTTGCTCATATTTTTATGTTGATCAAGAATGATACATTATAAAATTTATTTATGGTTAATTCTAAAAAACTTCTTTCAGTAAAAAGTCTATGTGATGAAAAAGTTTTGTGTCATAGTTAATTAGCATAATTTTTCTTTCTCAGTGGTACATACAATGATAGTATATCTTAAAATCAATGGCCTCTCAGGTTGATCAAATATAGTAACTATAATGGGAGGCATGGCTGCCCACATATGTGAGTGTCAGTGGGGAGTGCTGAAAATAATGTAAATTCTCATCTTCTCTAGAAGGAAGTCAATATAGATTGCCTAAATGTGAAAAATCAGCAATATAAGTGTACTATTGTATTAGCTCGCTTGGGCTTTCATAACAAAATGCCACAGACTGGGTGGCTTAAAGAACAGAAATTTATTTTCTCACAATTCTGGAAGCTAGAAGTTCAAGGTGAAGGTGTCAGTGGTTATTATTCATTTTTAATAGCAAGTATGTATATTATGGGAAAGAGTCAAGAGAGGGGAAATTGACCATGATAAGATTGACTCCTCATCTTGAGAGGCAAATGGAGACTGGAGTATATGGAGTGGCTGGTTCTATGAGACCCGGTAAAGGAGGGTCCGGGTGCCCAGGAGACAGATGTGGGACAGGAGCTCTTAGAAGGTCTTTTGGAGATTCCTTCTATTTCTCAGTGAAATAATATGGAAAGTCATCTGCTGAGGATGAAGGCCAGGAAAAGATATTGGGAACTTGAGGAGAAGGAAAAATTGTGAAATAGCCATTTAGGAGAGAGAGTGAATTGACTGAGAGAGGCTGTAGGATTGATATGGGCACACTGAAGTTTAGCAGTCATGAATCTGAAGTAAAGCAAGCCAGCATGTGGCAATTGATCCCAGGCCAGAAATGAGGGATGTAGAATGAGGAAAGGAAAGCACCTAGAATAGCTCCCAAATTTGTGCCTTGAGCAATAGGTAGAACTGGTGCCAGGGGATGTAAGTGGAGACACGGGTGTAGATTGGAGAGTAGAGATGGTATGAATTCAGTTTTTAAGATGTTGACTAAAAAGTGCCTGTAGGATATCCAAGCAGTCTAGTATACAGAATTTTAGGTTTGGTGGGATAAATTCACATCACCAGTACATATAAACATGAATGGAATGCAACTGGCCAGGTAGGATGTTTAGAATGAGCCTCATTGTAGTGTTTGCTGGGTGGAAGATGTCTGTGGGGGTGCTGAGTTATTAAGGAGCATAGCATGAAAGCTATTCAGAAGTGGGGAGGTGAAGGGTTTTTTACAGCATGAGAGGCAAACAGAGCTGAAGAGCTACACCCAATTGTTTGACTGAGGGCCGTGGTGCGTATGAGTCCACTGGTCCAACAGCTCCTCTGTATTGGTGTTGCTTTAATTTCCTTAACACCTATTAGCATTTTACTTAAATACAAACCTAGTTTAATTTATTTTGAAATCTTTTTTGAGTCAGATGTCAGTTGAACAAATACCTAACTGAATATTGTGTTCTTCCAGCTTTCTCTGTACACGGAAATAGTTCTGTTACACAGAAGGTAGTTAACACATGTGTGCCAATTGATTTATTGAAAATACAAACAAAAATGTCTTTATCAAATTTGTTATGTTAAAAATCTATGGTGTTAAACCTGAGAAACACAAGCAATACGGAAAGGATTCCCTATTTAACAAATGATGCTGGGAAAACTGGCTAGCCATATGTAGAAAGCTGAAACTGGATCCCTTCCTTACACCTTATACAAAAATTCATTCAAGATGGATTAAAGACTTAAACGTTAGATCTAAAACCATAAAAACCCTAGAAGAAAACCTAGGCATTACCATTCAGGACATAGGCATGGGCAAGGACTTCATGTCTAAAACACCAAAAACAATGGCAACAAAAGCCAAAATTGACAAATGGGATCTAATTAAACTAAAGAGCTTCTGCACAACAAAAGAAACTACCATCAGAGTGAACAGGCAACCTACAAAATGGAAGAAAATTTTCGCAACCTACTCATCTGACAAAGGGCTAATATCCAGAATCTACAATGAACTCAAACAAATTTACAAGAAAAAAGCAAACAACCCCATCAAAAGTGGGCGAAGGACATGAACAGACACTTCTCAAAAGAAGACATTTATGCAGCCAAAAAACACATGAAAAAATGCTCACCATCACTGGCCATCAGAGGAATGCAAATCAGAACCACCATGAGATACCATCTCACACCAGTTAGAATGGCAATCATTAGAAAGTCAGGAAACAACAAGTGCTGGATAGGATGTGGAGAAATAGGAACACTTTTACACTGTGGTGGGACTATAAACTAGTTCAACCATTGTGGAAGTCAGTGTGGCGATTCCTCAGGGATCTAGAACTGGAAATACCATTTGACCCAGCCATCCCATTACTGGGTATATACCCAAATGACTATAAATCATGCTGCTATAAAGACACATGCACACATATGTTTATTGCGGCACTATTCACAATAGCAAAGACTTGGAACCAAGCCAAATGTCCAACAATGATAGACTGGATTAAGAAAATGTGGCACATGTATACCATGGAATGCTATGCAGCCATAAAAAATGATGAGTTCATGTCCTTTGTAGGGACATGGATGAAATTGGAAATCATCATTCTCAGTAAACTATTGCAAGAACAAAAAACCAAACACCGCATATTCTCACTCATAGGTGGGAACTGAACAATGAGAACACATGGACACAGGAAGGGGAACATCACACTCTGGGGACTGTTGTGGGGTGGGGGGAGGGGGGAGGGATAGCATTAGGAGATATACCTAATGCTAAATGACGAGTTAATGGGTACAGCACACCAGCATGGCACATGTATACATATGTAACTAACCTGCACAT	60	PASS	PRECISE;SVTYPE=INS;SVLEN=3120;END=82256027;SUPPORT=10;COVERAGE=29,21,21,21,23;STRAND=+-;AF=1.000;STDEV_LEN=2.066;STDEV_POS=0.000;SUPPORT_LONG=0	GT:GQ:DR:DV	1/1:58:0:21
chr1	82497609	Sniffles2.DEL.B77S0	GCTGCATACTTTTTTTTTTTTTTTTTTTTTTTTTTTTTTTTTGAGACGGAGTCTCGCTCTGTCGCCCAGGCTGGAGTGCAGTGGCGGGATCTCGGCTCACTGCAAGCTCCGCCTCCCGGGTTCACGCCATTCTCCTGCCTCAGCCTCCCAAGTAGCTGGGACTACAGGCGCCCGCCACTACGCCCGGCTAATTTTTTTGTATTTTTAGTAGAGACGGGGTTTCACCGTTTTAGCCGGGATGGCCTCGATCTCCTGACCTCGTGATCCGCCCGCCTCGGCCTCCCAAAGTGCTGGGATTACAGGCGTGAGCCACCGCGCCCGGCC	N	60	PASS	PRECISE;SVTYPE=DEL;SVLEN=-324;END=82497933;SUPPORT=15;COVERAGE=27,29,28,27,27;STRAND=+-;AF=0.536;STDEV_LEN=0.000;STDEV_POS=0.000	GT:GQ:DR:DV	0/1:60:13:15
chr1	82576962	Sniffles2.DEL.B78S0	TTATATTTTTTTTTTTTTTTTTTTTTTTTTTTTTTTTTTGAGACGGAGTCTCGCTCTGTCGCCCAGGCTGGAGTGCAGTGGCGGGATCTCGGCTCACTGCAAGCTCCGCCTCCCGGGTTCACGCCATTCTCCCGCCTCAGCCTCCCAAGTAGCTGGGACTACAGGCGCCCGCCACTACGCCCGGCTAATTTTTTGTATTTTTAGTAGAGACGGGGTTTCACCGTTTTAGCCGGGATGGTCTCGATCTCCTGACCTCGTGATCCGCCCGCCTCGGCCTCCCAAAGTGCTGGGATTACAGGCGTGAGCCACCGCGCCCGGCC	N	60	PASS	PRECISE;SVTYPE=DEL;SVLEN=-320;END=82577282;SUPPORT=19;COVERAGE=33,31,31,31,30;STRAND=+-;AF=0.613;STDEV_LEN=0.000;STDEV_POS=0.000	GT:GQ:DR:DV	0/1:60:12:19
chr1	82684168	Sniffles2.DEL.B79S0	CCACAGATTTAAGAGAATACGAGAGAGCATGAAGGAATGAGAAAAATAAATGAATGCC	N	60	PASS	PRECISE;SVTYPE=DEL;SVLEN=-58;END=82684226;SUPPORT=10;COVERAGE=22,23,23,23,23;STRAND=+-;AF=0.435;STDEV_LEN=0.000;STDEV_POS=0.000	GT:GQ:DR:DV	0/1:60:13:10
chr1	83287807	Sniffles2.DEL.B7CS0	CTGTAGGTTTCAGAGTCCAAATCAAATCCCATGTGGAAGTCAGCCCCTTTGAAAAATTCTCATAAGTTTACCAGTGGACCAGAATAACATAGTTAAAAAACAAATGT	N	60	PASS	PRECISE;SVTYPE=DEL;SVLEN=-107;END=83287914;SUPPORT=12;COVERAGE=25,23,23,23,23;STRAND=+-;AF=0.522;STDEV_LEN=0.000;STDEV_POS=0.000	GT:GQ:DR:DV	0/1:60:11:12
chr1	83604391	Sniffles2.INS.3CDS0	N	AAAAAAGAAATCAGGCCGGGCGCGGTGGCTCACGCCTGTAATCCCAGCACTTTGGGAGGCCGAGGCGGGCGGATCACGAGGTCAGGAGATCGAGACCATCCCGGCTAAAACGGTGAAACCCCGTCTCTACTAAAAATACAAAAAATTAGCCGGGCGTGGTGGCGGGTGCCTGTAGTCCCAGCTACTTGGGAGGCTGAGGCAGGAGAATGGCGTGAACCCGGAGGCGGAGCTTGCAGTGAGCCGAGATCCCGCCACTGCACTCCAGCCTGGGCGACAGAGCGAGACTCCGTCTCAAAAAAAAAAAAAAAAAAAAAAAA	60	PASS	PRECISE;SVTYPE=INS;SVLEN=317;END=83604391;SUPPORT=12;COVERAGE=23,24,23,23,23;STRAND=+-;AF=0.522;STDEV_LEN=0.516;STDEV_POS=0.000;SUPPORT_LONG=0	GT:GQ:DR:DV	0/1:60:11:12
chr1	83892730	Sniffles2.INS.3CES0	N	ACATATATATGAGCACATATGTGAACATATATATGAGCGCATATGTGAACATATATATGAGCGCATATGTGAACATATATATGAGCGCATATGTGA	60	PASS	PRECISE;SVTYPE=INS;SVLEN=96;END=83892730;SUPPORT=21;COVERAGE=20,20,20,21,21;STRAND=+-;AF=1.000;STDEV_LEN=0.000;STDEV_POS=0.000;SUPPORT_LONG=0	GT:GQ:DR:DV	1/1:58:0:21
[truncated: 11,905,367 more chars]
