# Supplementary material for: Bayesian Integrative Detection of Structural Variations With False Discovery Rate Control
Source: Biom J. 2026 Mar 27;68(2):e70128. doi: 10.1002/bimj.70128 (PMC13022811; doi:10.1002/bimj.70128)
Supplement: Supplementary file 2 — Supporting Information [file BIMJ-68-e70128-s001.zip › Code_and_Data/Data_NA19238/NA19238.svim.vcf]

##fileformat=VCFv4.2
##fileDate=2025-08-20|05:09:15PM|HKT|+0800
##source=SVIM-v2.0.0
##contig=<ID=chr1,length=248956422>
##contig=<ID=chr2,length=242193529>
##contig=<ID=chr3,length=198295559>
##contig=<ID=chr4,length=190214555>
##contig=<ID=chr5,length=181538259>
##contig=<ID=chr6,length=170805979>
##contig=<ID=chr7,length=159345973>
##contig=<ID=chr8,length=145138636>
##contig=<ID=chr9,length=138394717>
##contig=<ID=chr10,length=133797422>
##contig=<ID=chr11,length=135086622>
##contig=<ID=chr12,length=133275309>
##contig=<ID=chr13,length=114364328>
##contig=<ID=chr14,length=107043718>
##contig=<ID=chr15,length=101991189>
##contig=<ID=chr16,length=90338345>
##contig=<ID=chr17,length=83257441>
##contig=<ID=chr18,length=80373285>
##contig=<ID=chr19,length=58617616>
##contig=<ID=chr20,length=64444167>
##contig=<ID=chr21,length=46709983>
##contig=<ID=chr22,length=50818468>
##contig=<ID=chrX,length=156040895>
##contig=<ID=chrY,length=57227415>
##contig=<ID=chrM,length=16569>
##contig=<ID=chr1_KI270706v1_random,length=175055>
##contig=<ID=chr1_KI270707v1_random,length=32032>
##contig=<ID=chr1_KI270708v1_random,length=127682>
##contig=<ID=chr1_KI270709v1_random,length=66860>
##contig=<ID=chr1_KI270710v1_random,length=40176>
##contig=<ID=chr1_KI270711v1_random,length=42210>
##contig=<ID=chr1_KI270712v1_random,length=176043>
##contig=<ID=chr1_KI270713v1_random,length=40745>
##contig=<ID=chr1_KI270714v1_random,length=41717>
##contig=<ID=chr2_KI270715v1_random,length=161471>
##contig=<ID=chr2_KI270716v1_random,length=153799>
##contig=<ID=chr3_GL000221v1_random,length=155397>
##contig=<ID=chr4_GL000008v2_random,length=209709>
##contig=<ID=chr5_GL000208v1_random,length=92689>
##contig=<ID=chr9_KI270717v1_random,length=40062>
##contig=<ID=chr9_KI270718v1_random,length=38054>
##contig=<ID=chr9_KI270719v1_random,length=176845>
##contig=<ID=chr9_KI270720v1_random,length=39050>
##contig=<ID=chr11_KI270721v1_random,length=100316>
##contig=<ID=chr14_GL000009v2_random,length=201709>
##contig=<ID=chr14_GL000225v1_random,length=211173>
##contig=<ID=chr14_KI270722v1_random,length=194050>
##contig=<ID=chr14_GL000194v1_random,length=191469>
##contig=<ID=chr14_KI270723v1_random,length=38115>
##contig=<ID=chr14_KI270724v1_random,length=39555>
##contig=<ID=chr14_KI270725v1_random,length=172810>
##contig=<ID=chr14_KI270726v1_random,length=43739>
##contig=<ID=chr15_KI270727v1_random,length=448248>
##contig=<ID=chr16_KI270728v1_random,length=1872759>
##contig=<ID=chr17_GL000205v2_random,length=185591>
##contig=<ID=chr17_KI270729v1_random,length=280839>
##contig=<ID=chr17_KI270730v1_random,length=112551>
##contig=<ID=chr22_KI270731v1_random,length=150754>
##contig=<ID=chr22_KI270732v1_random,length=41543>
##contig=<ID=chr22_KI270733v1_random,length=179772>
##contig=<ID=chr22_KI270734v1_random,length=165050>
##contig=<ID=chr22_KI270735v1_random,length=42811>
##contig=<ID=chr22_KI270736v1_random,length=181920>
##contig=<ID=chr22_KI270737v1_random,length=103838>
##contig=<ID=chr22_KI270738v1_random,length=99375>
##contig=<ID=chr22_KI270739v1_random,length=73985>
##contig=<ID=chrY_KI270740v1_random,length=37240>
##contig=<ID=chrUn_KI270302v1,length=2274>
##contig=<ID=chrUn_KI270304v1,length=2165>
##contig=<ID=chrUn_KI270303v1,length=1942>
##contig=<ID=chrUn_KI270305v1,length=1472>
##contig=<ID=chrUn_KI270322v1,length=21476>
##contig=<ID=chrUn_KI270320v1,length=4416>
##contig=<ID=chrUn_KI270310v1,length=1201>
##contig=<ID=chrUn_KI270316v1,length=1444>
##contig=<ID=chrUn_KI270315v1,length=2276>
##contig=<ID=chrUn_KI270312v1,length=998>
##contig=<ID=chrUn_KI270311v1,length=12399>
##contig=<ID=chrUn_KI270317v1,length=37690>
##contig=<ID=chrUn_KI270412v1,length=1179>
##contig=<ID=chrUn_KI270411v1,length=2646>
##contig=<ID=chrUn_KI270414v1,length=2489>
##contig=<ID=chrUn_KI270419v1,length=1029>
##contig=<ID=chrUn_KI270418v1,length=2145>
##contig=<ID=chrUn_KI270420v1,length=2321>
##contig=<ID=chrUn_KI270424v1,length=2140>
##contig=<ID=chrUn_KI270417v1,length=2043>
##contig=<ID=chrUn_KI270422v1,length=1445>
##contig=<ID=chrUn_KI270423v1,length=981>
##contig=<ID=chrUn_KI270425v1,length=1884>
##contig=<ID=chrUn_KI270429v1,length=1361>
##contig=<ID=chrUn_KI270442v1,length=392061>
##contig=<ID=chrUn_KI270466v1,length=1233>
##contig=<ID=chrUn_KI270465v1,length=1774>
##contig=<ID=chrUn_KI270467v1,length=3920>
##contig=<ID=chrUn_KI270435v1,length=92983>
##contig=<ID=chrUn_KI270438v1,length=112505>
##contig=<ID=chrUn_KI270468v1,length=4055>
##contig=<ID=chrUn_KI270510v1,length=2415>
##contig=<ID=chrUn_KI270509v1,length=2318>
##contig=<ID=chrUn_KI270518v1,length=2186>
##contig=<ID=chrUn_KI270508v1,length=1951>
##contig=<ID=chrUn_KI270516v1,length=1300>
##contig=<ID=chrUn_KI270512v1,length=22689>
##contig=<ID=chrUn_KI270519v1,length=138126>
##contig=<ID=chrUn_KI270522v1,length=5674>
##contig=<ID=chrUn_KI270511v1,length=8127>
##contig=<ID=chrUn_KI270515v1,length=6361>
##contig=<ID=chrUn_KI270507v1,length=5353>
##contig=<ID=chrUn_KI270517v1,length=3253>
##contig=<ID=chrUn_KI270529v1,length=1899>
##contig=<ID=chrUn_KI270528v1,length=2983>
##contig=<ID=chrUn_KI270530v1,length=2168>
##contig=<ID=chrUn_KI270539v1,length=993>
##contig=<ID=chrUn_KI270538v1,length=91309>
##contig=<ID=chrUn_KI270544v1,length=1202>
##contig=<ID=chrUn_KI270548v1,length=1599>
##contig=<ID=chrUn_KI270583v1,length=1400>
##contig=<ID=chrUn_KI270587v1,length=2969>
##contig=<ID=chrUn_KI270580v1,length=1553>
##contig=<ID=chrUn_KI270581v1,length=7046>
##contig=<ID=chrUn_KI270579v1,length=31033>
##contig=<ID=chrUn_KI270589v1,length=44474>
##contig=<ID=chrUn_KI270590v1,length=4685>
##contig=<ID=chrUn_KI270584v1,length=4513>
##contig=<ID=chrUn_KI270582v1,length=6504>
##contig=<ID=chrUn_KI270588v1,length=6158>
##contig=<ID=chrUn_KI270593v1,length=3041>
##contig=<ID=chrUn_KI270591v1,length=5796>
##contig=<ID=chrUn_KI270330v1,length=1652>
##contig=<ID=chrUn_KI270329v1,length=1040>
##contig=<ID=chrUn_KI270334v1,length=1368>
##contig=<ID=chrUn_KI270333v1,length=2699>
##contig=<ID=chrUn_KI270335v1,length=1048>
##contig=<ID=chrUn_KI270338v1,length=1428>
##contig=<ID=chrUn_KI270340v1,length=1428>
##contig=<ID=chrUn_KI270336v1,length=1026>
##contig=<ID=chrUn_KI270337v1,length=1121>
##contig=<ID=chrUn_KI270363v1,length=1803>
##contig=<ID=chrUn_KI270364v1,length=2855>
##contig=<ID=chrUn_KI270362v1,length=3530>
##contig=<ID=chrUn_KI270366v1,length=8320>
##contig=<ID=chrUn_KI270378v1,length=1048>
##contig=<ID=chrUn_KI270379v1,length=1045>
##contig=<ID=chrUn_KI270389v1,length=1298>
##contig=<ID=chrUn_KI270390v1,length=2387>
##contig=<ID=chrUn_KI270387v1,length=1537>
##contig=<ID=chrUn_KI270395v1,length=1143>
##contig=<ID=chrUn_KI270396v1,length=1880>
##contig=<ID=chrUn_KI270388v1,length=1216>
##contig=<ID=chrUn_KI270394v1,length=970>
##contig=<ID=chrUn_KI270386v1,length=1788>
##contig=<ID=chrUn_KI270391v1,length=1484>
##contig=<ID=chrUn_KI270383v1,length=1750>
##contig=<ID=chrUn_KI270393v1,length=1308>
##contig=<ID=chrUn_KI270384v1,length=1658>
##contig=<ID=chrUn_KI270392v1,length=971>
##contig=<ID=chrUn_KI270381v1,length=1930>
##contig=<ID=chrUn_KI270385v1,length=990>
##contig=<ID=chrUn_KI270382v1,length=4215>
##contig=<ID=chrUn_KI270376v1,length=1136>
##contig=<ID=chrUn_KI270374v1,length=2656>
##contig=<ID=chrUn_KI270372v1,length=1650>
##contig=<ID=chrUn_KI270373v1,length=1451>
##contig=<ID=chrUn_KI270375v1,length=2378>
##contig=<ID=chrUn_KI270371v1,length=2805>
##contig=<ID=chrUn_KI270448v1,length=7992>
##contig=<ID=chrUn_KI270521v1,length=7642>
##contig=<ID=chrUn_GL000195v1,length=182896>
##contig=<ID=chrUn_GL000219v1,length=179198>
##contig=<ID=chrUn_GL000220v1,length=161802>
##contig=<ID=chrUn_GL000224v1,length=179693>
##contig=<ID=chrUn_KI270741v1,length=157432>
##contig=<ID=chrUn_GL000226v1,length=15008>
##contig=<ID=chrUn_GL000213v1,length=164239>
##contig=<ID=chrUn_KI270743v1,length=210658>
##contig=<ID=chrUn_KI270744v1,length=168472>
##contig=<ID=chrUn_KI270745v1,length=41891>
##contig=<ID=chrUn_KI270746v1,length=66486>
##contig=<ID=chrUn_KI270747v1,length=198735>
##contig=<ID=chrUn_KI270748v1,length=93321>
##contig=<ID=chrUn_KI270749v1,length=158759>
##contig=<ID=chrUn_KI270750v1,length=148850>
##contig=<ID=chrUn_KI270751v1,length=150742>
##contig=<ID=chrUn_KI270752v1,length=27745>
##contig=<ID=chrUn_KI270753v1,length=62944>
##contig=<ID=chrUn_KI270754v1,length=40191>
##contig=<ID=chrUn_KI270755v1,length=36723>
##contig=<ID=chrUn_KI270756v1,length=79590>
##contig=<ID=chrUn_KI270757v1,length=71251>
##contig=<ID=chrUn_GL000214v1,length=137718>
##contig=<ID=chrUn_KI270742v1,length=186739>
##contig=<ID=chrUn_GL000216v2,length=176608>
##contig=<ID=chrUn_GL000218v1,length=161147>
##contig=<ID=chrEBV,length=171823>
##contig=<ID=MAP2K3_chr17_22578583_22605165,length=26582>
##contig=<ID=KCNJ18_chr17_22629421_22688415,length=58994>
##contig=<ID=KMT2C_chr21_7687010_7731520,length=44510>
##contig=<ID=KMT2C_chr15_6020392_6062903,length=42511>
##contig=<ID=KMT2C_chr13_14464876_14502703,length=37827>
##contig=<ID=KMT2C_chr13_14211849_14228603,length=16754>
##contig=<ID=KMT2C_chr13_10688343_10754814,length=66471>
##contig=<ID=KMT2C_chr13_10744786_10790087,length=45301>
##contig=<ID=KMT2C_chr13_11526357_11569988,length=43631>
##contig=<ID=KMT2C_chr13_11559977_11592630,length=32653>
##contig=<ID=KMT2C_chr13_14408161_14474907,length=66746>
##contig=<ID=KMT2C_chr14_3553442_3620349,length=66907>
##contig=<ID=KMT2C_chr14_3610318_3640421,length=30103>
##contig=<ID=KMT2C_chr15_5960377_6027329,length=66952>
##contig=<ID=KMT2C_chr2_89596961_89613143,length=16182>
##contig=<ID=KMT2C_chr2_90170767_90210396,length=39629>
##contig=<ID=KMT2C_chr21_7659652_7674726,length=15074>
##contig=<ID=KMT2C_chr21_8616365_8659521,length=43156>
##contig=<ID=KMT2C_chr21_8649510_8682182,length=32672>
##contig=<ID=KMT2C_chr22_6626735_6693166,length=66431>
##contig=<ID=KMT2C_chr22_6683135_6713219,length=30084>
##contig=<ID=KMT2C_chr22_11126384_11167180,length=40796>
##contig=<ID=KMT2C_chr22_11157169_11189815,length=32646>
##ALT=<ID=DEL,Description="Deletion">
##ALT=<ID=INV,Description="Inversion">
##ALT=<ID=DUP,Description="Duplication">
##ALT=<ID=DUP:TANDEM,Description="Tandem Duplication">
##ALT=<ID=DUP:INT,Description="Interspersed Duplication">
##ALT=<ID=INS,Description="Insertion">
##ALT=<ID=BND,Description="Breakend">
##INFO=<ID=SVTYPE,Number=1,Type=String,Description="Type of structural variant">
##INFO=<ID=CUTPASTE,Number=0,Type=Flag,Description="Genomic origin of interspersed duplication seems to be deleted">
##INFO=<ID=END,Number=1,Type=Integer,Description="End position of the variant described in this record">
##INFO=<ID=SVLEN,Number=1,Type=Integer,Description="Difference in length between REF and ALT alleles">
##INFO=<ID=SUPPORT,Number=1,Type=Integer,Description="Number of reads supporting this variant">
##INFO=<ID=STD_SPAN,Number=1,Type=Float,Description="Standard deviation in span of merged SV signatures">
##INFO=<ID=STD_POS,Number=1,Type=Float,Description="Standard deviation in position of merged SV signatures">
##INFO=<ID=STD_POS1,Number=1,Type=Float,Description="Standard deviation of breakend 1 position">
##INFO=<ID=STD_POS2,Number=1,Type=Float,Description="Standard deviation of breakend 2 position">
##FILTER=<ID=hom_ref,Description="Genotype is homozygous reference">
##FILTER=<ID=not_fully_covered,Description="Tandem duplication is not fully covered by a single read">
##FORMAT=<ID=GT,Number=1,Type=String,Description="Genotype">
##FORMAT=<ID=DP,Number=1,Type=Integer,Description="Read depth">
##FORMAT=<ID=AD,Number=R,Type=Integer,Description="Read depth for each allele">
##FORMAT=<ID=CN,Number=1,Type=Integer,Description="Copy number of tandem duplication (e.g. 2 for one additional copy)">
#CHROM	POS	ID	REF	ALT	QUAL	FILTER	INFO	FORMAT	Sample
KMT2C_chr13_10688343_10754814	771	svim.INS.1	T	TTGATCTCACTCTGTCACCTAGAGTGCAGTGAAGGGGCACAATCTTTGCTCACATTTCATTTCA	1	PASS	SVTYPE=INS;END=771;SVLEN=63;SUPPORT=1;STD_SPAN=.;STD_POS=.	GT:DP:AD	./.:.:.,.
KMT2C_chr13_10688343_10754814	789	svim.INS.2	T	TTCCATTCCATGCTATTCCATTCCATTCCATTCCATTCCATTCCATTCCA	10	hom_ref	SVTYPE=INS;END=789;SVLEN=49;SUPPORT=9;STD_SPAN=1.66;STD_POS=13.83	GT:DP:AD	0/0:52:43,9
KMT2C_chr13_10688343_10754814	1839	svim.DEL.1	ATTCGTTTCCACACCCCTCCACTCCAATGCTCTCCACTACAATCCACTCTGT	A	3	hom_ref	SVTYPE=DEL;END=1890;SVLEN=-51;SUPPORT=3;STD_SPAN=.;STD_POS=.	GT:DP:AD	0/0:74:71,3
KMT2C_chr13_10688343_10754814	1904	svim.INS.3	A	ATTCCTTTCCAATCCGCATCCCTCCACTCCATTGCATTCCACCC	2	PASS	SVTYPE=INS;END=1904;SVLEN=43;SUPPORT=2;STD_SPAN=.;STD_POS=.	GT:DP:AD	./.:.:.,.
KMT2C_chr13_10688343_10754814	2005	svim.INS.4	T	TTCCTATCTTTTCCATTCCGGTCCATTCCATTCCACTCCACTCCACTCTACTGCAC	1	PASS	SVTYPE=INS;END=2005;SVLEN=55;SUPPORT=1;STD_SPAN=.;STD_POS=.	GT:DP:AD	./.:.:.,.
KMT2C_chr13_10688343_10754814	2439	svim.INS.5	C	CTCCACTCCACTCCACACCACTAAATTTCAGACCACTGCGCTCCATTTCATTCCATTCCAT	38	PASS	SVTYPE=INS;END=2439;SVLEN=60;SUPPORT=31;STD_SPAN=1.8;STD_POS=2.14	GT:DP:AD	0/1:84:53,31
KMT2C_chr13_10688343_10754814	2529	svim.INS.6	T	TTCCATTCCACTCCATTACATGCCACTCCATTCCATTCCATTCCATGCCAC	24	PASS	SVTYPE=INS;END=2529;SVLEN=50;SUPPORT=20;STD_SPAN=2.33;STD_POS=1.19	GT:DP:AD	0/1:86:66,20
KMT2C_chr13_10688343_10754814	2640	svim.INS.7	T	TCACTCTACCCAATCCACTCTACTCCATCCCATTCAATTCCAAACCACTCAAA	3	hom_ref	SVTYPE=INS;END=2640;SVLEN=52;SUPPORT=3;STD_SPAN=0.58;STD_POS=0.29	GT:DP:AD	0/0:88:85,3
KMT2C_chr13_10688343_10754814	3102	svim.DEL.2	CATTTCTTTCCATTCCATTACACTATTCTCCATTTCATTCATTTCCATTCCTATCCATTCCATTACTCTCTAGTGCATTCCTTTCAACTCT	C	1	PASS	SVTYPE=DEL;END=3192;SVLEN=-90;SUPPORT=1;STD_SPAN=.;STD_POS=.	GT:DP:AD	./.:.:.,.
KMT2C_chr13_10688343_10754814	4121	svim.DEL.3	CACTCTATTCCACTCCACTCAACTCCATTCCACTCCTGTACACTACATTTGATTCCACTCTACTCAACCCCAATCCTCTCCATTTCATTCCAGTCT	C	1	PASS	SVTYPE=DEL;END=4216;SVLEN=-95;SUPPORT=1;STD_SPAN=.;STD_POS=.	GT:DP:AD	./.:.:.,.
KMT2C_chr13_10688343_10754814	4647	svim.INS.8	T	TTTGGATCTCACTTTGTCACCCAGACTGGAGTGCAGTGGCAAAA	3	hom_ref	SVTYPE=INS;END=4647;SVLEN=43;SUPPORT=3;STD_SPAN=.;STD_POS=.	GT:DP:AD	0/0:114:111,3
KMT2C_chr13_10688343_10754814	5215	svim.DEL.4	CACTCCATCCCATTACATTTCACTCCATTCCATTCCATTCC	C	5	hom_ref	SVTYPE=DEL;END=5255;SVLEN=-40;SUPPORT=5;STD_SPAN=0.45;STD_POS=31.53	GT:DP:AD	0/0:119:114,5
KMT2C_chr13_10688343_10754814	6048	svim.INS.9	T	TCTGTTCGAATCAATTCCTCTCCATTCTAGTCCACTACTTTCCATTCCCTTCAAAACGAGTTC	1	PASS	SVTYPE=INS;END=6048;SVLEN=62;SUPPORT=1;STD_SPAN=.;STD_POS=.	GT:DP:AD	./.:.:.,.
KMT2C_chr13_10688343_10754814	6062	svim.INS.10	T	TTATATTCCATTCCATTCAAATACCATCTACTCGAACACAC	1	PASS	SVTYPE=INS;END=6062;SVLEN=40;SUPPORT=1;STD_SPAN=.;STD_POS=.	GT:DP:AD	./.:.:.,.
KMT2C_chr13_10688343_10754814	6295	svim.INS.11	C	CATTCTTTTCAGTTTCATTCCATTCGACCCCACTCCACACCACTCTGTTCCTTTCCAATCCATTCCATTTT	1	PASS	SVTYPE=INS;END=6295;SVLEN=70;SUPPORT=1;STD_SPAN=.;STD_POS=.	GT:DP:AD	./.:.:.,.
KMT2C_chr13_10688343_10754814	6330	svim.INS.12	T	TTTGAGATGATCTCACTCTGTTACCCAGGCTGGAGAGCAGTGGCACA	1	PASS	SVTYPE=INS;END=6330;SVLEN=46;SUPPORT=1;STD_SPAN=.;STD_POS=.	GT:DP:AD	./.:.:.,.
KMT2C_chr13_10688343_10754814	6595	svim.DEL.5	CGCTCCACATGACTCCACTCTGCTAAAATCCACTCCATTCCATTCCACTTCACTCTACTGTACTCCGCTA	C	3	hom_ref	SVTYPE=DEL;END=6664;SVLEN=-69;SUPPORT=3;STD_SPAN=.;STD_POS=.	GT:DP:AD	0/0:143:140,3
KMT2C_chr13_10688343_10754814	7096	svim.DEL.6	ACTCCATTCCACTCCAATCCACTGTACTCCACTTTATTTCATTCCATTCCATTCCACTCCATTCAC	A	1	PASS	SVTYPE=DEL;END=7161;SVLEN=-65;SUPPORT=1;STD_SPAN=.;STD_POS=.	GT:DP:AD	./.:.:.,.
KMT2C_chr13_10688343_10754814	7767	svim.INS.13	A	ATTGCTTTATTTCGATTGGATCTCACTCTGACCCCCAGACTGGAGTGCACTGACATAATTTTTGC	1	PASS	SVTYPE=INS;END=7767;SVLEN=64;SUPPORT=1;STD_SPAN=.;STD_POS=.	GT:DP:AD	./.:.:.,.
KMT2C_chr13_10688343_10754814	8125	svim.INS.14	C	CTTTATTTCAATTGAATCTCATCCTGTCACCCATACTGGAATGCAGTGGCACAATCTT	1	PASS	SVTYPE=INS;END=8125;SVLEN=57;SUPPORT=1;STD_SPAN=.;STD_POS=.	GT:DP:AD	./.:.:.,.
KMT2C_chr13_10688343_10754814	8211	svim.INS.15	A	ACTCCTCTCCATTCCACTCCACTCCACTGCTCTCCACTCCACTCCAATCGTGTCCACTCCACTCCAATCCGTTCC	6	hom_ref	SVTYPE=INS;END=8211;SVLEN=74;SUPPORT=5;STD_SPAN=0.45;STD_POS=0.22	GT:DP:AD	0/0:162:157,5
KMT2C_chr13_10688343_10754814	8299	svim.INS.16	C	CACTCTGTCCACCCAGACTCGAACACTGTGGCACAATCTTAGCACA	1	PASS	SVTYPE=INS;END=8299;SVLEN=45;SUPPORT=1;STD_SPAN=.;STD_POS=.	GT:DP:AD	./.:.:.,.
KMT2C_chr13_10688343_10754814	8468	svim.DEL.7	GCATTCCATTCCATTCCATTCCACTCCACAGCACTCCACTCCACTCCACTACATTCCCTTCCAGTCAATTCCACTCCATTCCATTCCCCTCAACTACATTTCTCTTCACTCCACAACACCCTGTTCCTGTCTATTCCATTCCACTCCACTCCATTTCTTTCCATTCCACTCCACTTTATTGCATTCCATTCAATTCCACTCCATTGCATTGCATTCCATTCCACTACACTCCGTTTCTTTCCATTCCACTCCACTTTAT	G	38	hom_ref	SVTYPE=DEL;END=8726;SVLEN=-258;SUPPORT=31;STD_SPAN=4.41;STD_POS=3.13	GT:DP:AD	0/0:167:136,31
KMT2C_chr13_10688343_10754814	8722	svim.DEL.8	TTTATTCCATTCCATTCCATTCCATTCCACTCCGTTCCATTCCATTCCACTACAATGCACTCCACTCCATTCCACTCCACTCCATTCCTATCCACTCCACTCCACTCCACTACATTCTATTCCAACCCATTGCATTCTATTCCACTACACTCTATTCCACTAAAATCCATTCTACTCCACTACATTCCCTTCCGGTCAATTCCACTCCATTCCATTCCCCTCAACTACATTTCTCTTCACTCCACAACACCCTGTTCCTGTCTATTCCATTCCACTCCACTCCATTTCTTTCCATTCCACTCCACTTTATTGCATTCCATTCAATTCCACTCCATTGCATTCCATTCCACTA	T	19	hom_ref	SVTYPE=DEL;END=9073;SVLEN=-351;SUPPORT=16;STD_SPAN=18.59;STD_POS=129.5	GT:DP:AD	0/0:176:160,16
KMT2C_chr13_10688343_10754814	8894	svim.INS.17	T	TACTCCACTGCATTCCATTCCACTCCACAGCACTCCACTCC	38	hom_ref	SVTYPE=INS;END=8894;SVLEN=40;SUPPORT=31;STD_SPAN=5.15;STD_POS=2.58	GT:DP:AD	0/0:172:141,31
KMT2C_chr13_10688343_10754814	8939	svim.DEL.9	CCCTCAACTACATTTCTCTTCACTCCACAACACCCTGTTCCTGTCT	C	1	PASS	SVTYPE=DEL;END=8984;SVLEN=-45;SUPPORT=1;STD_SPAN=.;STD_POS=.	GT:DP:AD	./.:.:.,.
KMT2C_chr13_10688343_10754814	9257	svim.INS.18	T	TCCATTCCATTCCACTCAACTGCACTCCATTAGACTCCACTTCACTAAATA	2	PASS	SVTYPE=INS;END=9257;SVLEN=50;SUPPORT=2;STD_SPAN=.;STD_POS=.	GT:DP:AD	./.:.:.,.
KMT2C_chr13_10688343_10754814	9588	svim.INS.19	C	CTACTCCATTCCACTCAACTCTGTTCCACTGTCTTGCATTTCATTCCACTG	13	hom_ref	SVTYPE=INS;END=9588;SVLEN=50;SUPPORT=11;STD_SPAN=0.4;STD_POS=0.2	GT:DP:AD	0/0:194:183,11
KMT2C_chr13_10688343_10754814	9653	svim.INS.20	C	CACTTTGTCACCCAGACTGTAGTGCAGTGGCAAAATCTTAGCTCACAATG	1	PASS	SVTYPE=INS;END=9653;SVLEN=49;SUPPORT=1;STD_SPAN=.;STD_POS=.	GT:DP:AD	./.:.:.,.
KMT2C_chr13_10688343_10754814	11263	svim.DEL.10	CACCCTTTTCCTGTCTATTCCATTCCACTCCACTCCATTTCTTTCCATTACACTCCACTTTATTG	C	4	hom_ref	SVTYPE=DEL;END=11327;SVLEN=-64;SUPPORT=4;STD_SPAN=14.36;STD_POS=56.31	GT:DP:AD	0/0:202:198,4
KMT2C_chr13_10688343_10754814	11362	svim.INS.21	C	CCTTTATTTCGACTGGATCTAACTCTGTCACCGAGACTGGAGTGCAGTGGCA	1	PASS	SVTYPE=INS;END=11362;SVLEN=51;SUPPORT=1;STD_SPAN=.;STD_POS=.	GT:DP:AD	./.:.:.,.
KMT2C_chr13_10688343_10754814	12026	svim.INS.22	T	TCCCATCCATTCCATTACACTCCTCTCCATTGCATTCAATTCCACTCCATTCCTTTCCATTCCATA	2	PASS	SVTYPE=INS;END=12026;SVLEN=65;SUPPORT=2;STD_SPAN=.;STD_POS=.	GT:DP:AD	./.:.:.,.
KMT2C_chr13_10688343_10754814	12501	svim.INS.23	C	CCATTCCAAACAACTCCATCCCATTACATTCCCCTCCACTCATTTCCATTCTATTACACTCCACTACATTCCAGTCCTTTCCATTCCGCTACACTCCACACCATTCCATAA	76	PASS	SVTYPE=INS;END=12501;SVLEN=110;SUPPORT=64;STD_SPAN=18.55;STD_POS=21.25	GT:DP:AD	0/1:208:144,64
KMT2C_chr13_10688343_10754814	12569	svim.INS.24	T	TCCGCTACACTCCACACCATTCCATAACACTCACTACACTCCATTCCATTCCAC	2	PASS	SVTYPE=INS;END=12569;SVLEN=54;SUPPORT=2;STD_SPAN=1.41;STD_POS=0.71	GT:DP:AD	./.:.:.,.
KMT2C_chr13_10688343_10754814	12618	svim.INS.25	C	CTCCATTTCACTCTATTCTATTCCAATCCTCTCCACTCCACTCCAATCCATTGCATTGGAA	23	hom_ref	SVTYPE=INS;END=12618;SVLEN=60;SUPPORT=20;STD_SPAN=6.63;STD_POS=17.11	GT:DP:AD	0/0:209:189,20
KMT2C_chr13_10688343_10754814	12686	svim.INS.26	T	TTCCACTCCAGTCTACCGCACTCTACTTCATTCCATTCCACTCCTACTCCATTCCATTCCACACCACTCCAGTCA	7	hom_ref	SVTYPE=INS;END=12686;SVLEN=74;SUPPORT=6;STD_SPAN=11.54;STD_POS=11.28	GT:DP:AD	0/0:211:205,6
KMT2C_chr13_10688343_10754814	13242	svim.INS.27	A	ACTCTCCTCCACTCATTTCCTCTGCAATCTATTTCTCTTGACTCCT	6	hom_ref	SVTYPE=INS;END=13242;SVLEN=45;SUPPORT=5;STD_SPAN=0.45;STD_POS=0.22	GT:DP:AD	0/0:210:205,5
KMT2C_chr13_10688343_10754814	13470	svim.DEL.11	GCATTCCATTCCATTCCACTACCATCCATTGCATTCCACTCGAATTCACCCAGTCTCATTCCATTCCTTTCCATCCCATTCATTTCCCTTCCTTTCCATTCCATTACTTTCATCTCCATTCCACTCCACTCCTCTACATACCACTAAATTCCATTCCATTCTATTCCATTCCACTCTGTTCCATTCCATTGCATTCCATACCGTTGCATTCCAATCCTTTCAACTCCACTCCATTCCATTCTATTCCATTCCATTTCATTCCATTCTGTTACACTTCACTCCACTGCACTACATTCCCCTCCTCTCCCTTCCATTCCATTCCATTTCTTTACATTCCATTCCATTGCATTCCATTCCTTTCCATTCCATTGCTTTCCATTCCATTGCATTCCATTCCATTGCACTCCTTTCCATTCCATTCCACCCCACTCCATTCCATTCCATTC	G	27	hom_ref	SVTYPE=DEL;END=13915;SVLEN=-445;SUPPORT=22;STD_SPAN=0.21;STD_POS=0.96	GT:DP:AD	0/0:215:193,22
KMT2C_chr13_10688343_10754814	14152	svim.DEL.12	ATTCCTCTCCACCCCACTCCATTCCATTTCATTCCATTCCATTCCACTCCAG	A	7	hom_ref	SVTYPE=DEL;END=14203;SVLEN=-51;SUPPORT=6;STD_SPAN=.;STD_POS=.	GT:DP:AD	0/0:212:206,6
KMT2C_chr13_10688343_10754814	15226	svim.DEL.13	ATGCCACTCTATTCCACTGCATTACATTGCACTCCATACCATCTCATTCCACTCT	A	1	PASS	SVTYPE=DEL;END=15280;SVLEN=-54;SUPPORT=1;STD_SPAN=.;STD_POS=.	GT:DP:AD	./.:.:.,.
KMT2C_chr13_10688343_10754814	15911	svim.INS.28	A	ATTCCTCTGCAATGCACTCCAATCCAATCCATTCCATACCG	71	PASS	SVTYPE=INS;END=15911;SVLEN=40;SUPPORT=62;STD_SPAN=3.29;STD_POS=27.71	GT:DP:AD	0/1:191:129,62
KMT2C_chr13_10688343_10754814	17060	svim.DEL.14	TCCATTCCACTCCACTCCTCTCCATTCCATTCCATTCCATTCATGCATTTCATTCCATTCCACTCCAATCCACTCCACTCCAG	T	99	PASS	SVTYPE=DEL;END=17142;SVLEN=-82;SUPPORT=85;STD_SPAN=1.22;STD_POS=3.8	GT:DP:AD	0/1:198:113,85
KMT2C_chr13_10688343_10754814	18005	svim.DEL.15	CCAATCCATTCCATTCCACTCCATTCTGCTCCATTCCATTCCACTG	C	18	hom_ref	SVTYPE=DEL;END=18050;SVLEN=-45;SUPPORT=15;STD_SPAN=.;STD_POS=.	GT:DP:AD	0/0:181:166,15
KMT2C_chr13_10688343_10754814	18221	svim.INS.29	C	CATTCCTGTCCACTCCACTCCATTCCACTTTTCTTCATTCCACTCTATTCT	11	hom_ref	SVTYPE=INS;END=18221;SVLEN=50;SUPPORT=9;STD_SPAN=0.71;STD_POS=4.63	GT:DP:AD	0/0:184:175,9
KMT2C_chr13_10688343_10754814	19698	svim.DEL.16	CTCCATTCCATTCCATTCCATTGCATTCCACTCAATTCCATTCCACTCCATTCCAT	C	11	hom_ref	SVTYPE=DEL;END=19753;SVLEN=-55;SUPPORT=9;STD_SPAN=0.33;STD_POS=0.5	GT:DP:AD	0/0:197:188,9
KMT2C_chr13_10688343_10754814	20168	svim.DEL.17	TCCATTCCATTCCAGTCCATTCCATTCGATTCCATTCCATTCCATTCTATTCCATGC	T	7	hom_ref	SVTYPE=DEL;END=20224;SVLEN=-56;SUPPORT=7;STD_SPAN=7.62;STD_POS=122.58	GT:DP:AD	0/0:201:194,7
KMT2C_chr13_10688343_10754814	20522	svim.INS.30	C	CATTCCATTCGATTCCTTTCCTTTCAATTGCTTTCAATTCGACTGCATGATTCCATTCCATTTGATTCA	4	hom_ref	SVTYPE=INS;END=20522;SVLEN=68;SUPPORT=4;STD_SPAN=.;STD_POS=15.0	GT:DP:AD	0/0:199:195,4
KMT2C_chr13_10688343_10754814	21090	svim.DEL.18	TGCATTCTATTCCATTCCATATGATTCCACTCAATTCCAGTCCATTCCATTTGAATCCTTTCCAGTCCATTGCATTCCATTCTATTCCATTCCATTTCATTCCCTTCCATTCGAATCCATTCCATTCCATACCATTCCATTCCAT	T	12	hom_ref	SVTYPE=DEL;END=21234;SVLEN=-144;SUPPORT=10;STD_SPAN=0.94;STD_POS=2.33	GT:DP:AD	0/0:205:195,10
KMT2C_chr13_10688343_10754814	21102	svim.INS.31	C	CATTCCTTTCCAGTCCAATATATTCGAATCATTTGCATTCCATTTCATTAGATTCTATTCCGTTCGATTTCATTCCCTGCAGTTCCATTCCAGGGCCCATTGCTTTCCGTTCG	1	PASS	SVTYPE=INS;END=21102;SVLEN=112;SUPPORT=1;STD_SPAN=.;STD_POS=.	GT:DP:AD	./.:.:.,.
KMT2C_chr13_10688343_10754814	21392	svim.INS.32	C	CCTTTCATTAGAGCGCATTCGATTTTTTTTCTTTCTGTGGATTCAAATGCATTAG	1	PASS	SVTYPE=INS;END=21392;SVLEN=54;SUPPORT=1;STD_SPAN=.;STD_POS=.	GT:DP:AD	./.:.:.,.
KMT2C_chr13_10688343_10754814	21841	svim.INS.33	C	CATTAGATTCCAGTCCATTCCATTGAGTCCATTTCATTCCTTTCCAGAGCCTTCCATTCCATTCCATTGTTTTCCATTCCATTCCATTCCATTCCATTCCATTCCATTCCATTTGAGACCGTTTCATATCAGTTCATTCCATTTGTGTCCATTCAATTCTGTTCCATTCAATTCCATTCCATTCGATACCATTCCATTTTAACCCATTCCACTCGATTGCAATCCATTTGAGCAAATTCCGTTGGAGACAATTCCATACGAATCCTTTCAATTCCATACCGTTCACGTCCATTCCTTTCAAATCCATTCCATTCGAGTCCATTCCATTCGAGTCCATTGAATTCCAGTCCATTCCGTTCCAGTGAATTCCATTCCATTCCATTGCATTCCATTCCATTCCATTCCATTCCAATGCATTAGACTAGATTCGTTTCCATTCCATACACTTCCATTTCATTCGATTCTATTCCATTCGATTCCATTCCATTCGATTCCATAAAATTCCAGTTCATTCCACTGGAGTCCATTCCATTCAAGTCTTTAAATTCCAGACAATTGCATCGTATTCCCTTCCATTCTATTGCAATCGATTGCATTCCATTCCATTAGATTCTATTCCATTCGATTTGATTCCATTCTATTCCCTTCCATTCCATTCCAGTCTATTCCATTCGTTTCCATTCCATTCGATTCTATTGCATTCCAGTGCAATCGTTTCGAATCCATTCCATTCCATTCCTTTCCATTCCATTTGATTCTTTAACATACGATTCCATTCCCTTTGATTCCATTGCATGCCATTCCATTTCATTCCATTCCATTTCATTTGAGTCGATACCATTCTGTTCCTTTGTATCCCGTTCTATTCCATTCCCTTTGAGTCCATTCCATTCGAGTCCATTCCATTCCATTGCATTCCATTCCATTCCATTTTTTTCGATTCCATTCCATTCTGGTCCATTACGTTCGAATCCATTCCATTCCATTCAATTGTATTCCGTTACATTGTATTCCATTCACTTCCATTCCATTCGATTCCATTCCATGCCATTCCATTCCAATTG	6	hom_ref	SVTYPE=INS;END=21841;SVLEN=1063;SUPPORT=5;STD_SPAN=6.3;STD_POS=6.72	GT:DP:AD	0/0:206:201,5
KMT2C_chr13_10688343_10754814	21843	svim.INS.34	G	GTCCATTCCATTGAGTCCATTTCATTCCTTTCCAGAGCCTTCCATTCCATTCTTTGTTTTCCATTCCATTCCATTCCATTCCATTCCATTCCATTCCATTTGAGTCGATACCATTCTGTTCCTTTGTATTCCTTTCTATTCCATTCCCTTTGTGTCCATTCCATTCGAGTCCATTCCATTCCATTGCATTACATTCCATTCCATTCCATTTTTTTCGATTCCATTCCATTCTGGTCCATTATTTTCGAATCCATTCCATTCCATTCCATTGCATTCCGTTACATAGTATTCAATTCACTTCCAATCCATTCGATTCCATTCCATGCCATTCCATTCCAATCGATTCCATTCCAT	12	hom_ref	SVTYPE=INS;END=21843;SVLEN=353;SUPPORT=10;STD_SPAN=10.65;STD_POS=5.33	GT:DP:AD	0/0:206:196,10
KMT2C_chr13_10688343_10754814	22430	svim.DEL.19	AGTCAATTCAGTTGTGTCAATTTCATTCCATACCACTCCAATCTTTTCC	A	4	hom_ref	SVTYPE=DEL;END=22478;SVLEN=-48;SUPPORT=4;STD_SPAN=2.0;STD_POS=1.0	GT:DP:AD	0/0:211:207,4
KMT2C_chr13_10688343_10754814	23002	svim.INS.35	C	CTTTTGACAGGATCTCACTGTGTCACCCCGGCTGGAGTGCAGTGGCACTATCTTA	6	hom_ref	SVTYPE=INS;END=23002;SVLEN=54;SUPPORT=5;STD_SPAN=0.45;STD_POS=0.22	GT:DP:AD	0/0:211:206,5
KMT2C_chr13_10688343_10754814	23128	svim.INS.36	C	CTTTCTTTTGACAGGATCTCACTGTGTCAACCTGGCTGGAGTGCAGTGGCACTATCTTAGCTCACATTTA	1	PASS	SVTYPE=INS;END=23128;SVLEN=69;SUPPORT=1;STD_SPAN=.;STD_POS=.	GT:DP:AD	./.:.:.,.
KMT2C_chr13_10688343_10754814	23343	svim.INS.37	C	CATTCCATTCCATTTCCATTTGATTCCATTCGATTCCATTGA	1	PASS	SVTYPE=INS;END=23343;SVLEN=41;SUPPORT=1;STD_SPAN=.;STD_POS=.	GT:DP:AD	./.:.:.,.
KMT2C_chr13_10688343_10754814	24672	svim.INS.38	T	TCACTCTGTCACCCAGGGTCTGGTGCAGTGGCACTATCTCAGCTCAC	1	PASS	SVTYPE=INS;END=24672;SVLEN=46;SUPPORT=1;STD_SPAN=.;STD_POS=.	GT:DP:AD	./.:.:.,.
KMT2C_chr13_10688343_10754814	24920	svim.DEL.20	TCCATTCGATTCCATTCCATTCCAGTCCATTACTTTCCAGTCTATTCCATTCCAGTCCATTTAATTCCATTTGATTCCATTTGATTGCATTTCG	T	14	hom_ref	SVTYPE=DEL;END=25013;SVLEN=-93;SUPPORT=13;STD_SPAN=5.78;STD_POS=83.11	GT:DP:AD	0/0:231:218,13
KMT2C_chr13_10688343_10754814	25416	svim.INS.39	T	TCTAGTACATTCGATTCCATTCCTTTCCGTTCCATTCCATGCCACG	1	PASS	SVTYPE=INS;END=25416;SVLEN=45;SUPPORT=1;STD_SPAN=.;STD_POS=.	GT:DP:AD	./.:.:.,.
KMT2C_chr13_10688343_10754814	25439	svim.INS.40	A	ATTCTTTTCAATTCCAATACATTCACGTCCATTTTATTTGAGTCGG	1	PASS	SVTYPE=INS;END=25439;SVLEN=45;SUPPORT=1;STD_SPAN=.;STD_POS=.	GT:DP:AD	./.:.:.,.
KMT2C_chr13_10688343_10754814	25556	svim.DEL.21	TACATTATATTCGATTCCATTGCATTTGATTCCATCTCGTG	T	2	PASS	SVTYPE=DEL;END=25596;SVLEN=-40;SUPPORT=2;STD_SPAN=.;STD_POS=.	GT:DP:AD	./.:.:.,.
KMT2C_chr13_10688343_10754814	25901	svim.INS.41	T	TCCAGTCTATTACATTCAAGTTTATTCTATTCCACTCCAGA	2	PASS	SVTYPE=INS;END=25901;SVLEN=40;SUPPORT=2;STD_SPAN=.;STD_POS=.	GT:DP:AD	./.:.:.,.
KMT2C_chr13_10688343_10754814	25906	svim.DEL.22	TCAATTCAATTCGATATCATTCCACTCGATTCCAATCCATTGAATTCCGTTCCATTCGAGTACATTCCTTTCGAGTCCGTTACATTCCACTCCATA	T	1	PASS	SVTYPE=DEL;END=26001;SVLEN=-95;SUPPORT=1;STD_SPAN=.;STD_POS=.	GT:DP:AD	./.:.:.,.
KMT2C_chr13_10688343_10754814	26038	svim.DEL.23	CATTCCATTGAATTTCTTTCAGTTCAATTAAATTCCATTTGATTCCATTGCAGTCG	C	1	PASS	SVTYPE=DEL;END=26093;SVLEN=-55;SUPPORT=1;STD_SPAN=.;STD_POS=.	GT:DP:AD	./.:.:.,.
KMT2C_chr13_10688343_10754814	26468	svim.INS.42	T	TCCTTTCTTTCGATTGGATCTCACTCTCTCACCCAGGATGGAGTGCACTGGCACAATCTCAGCTC	1	PASS	SVTYPE=INS;END=26468;SVLEN=64;SUPPORT=1;STD_SPAN=.;STD_POS=.	GT:DP:AD	./.:.:.,.
KMT2C_chr13_10688343_10754814	26559	svim.INS.43	C	CTTTCAAGAGTATCTCACTCTGTCACCCAGCCTGGAGTGTAGTGGCACAATCTCAGCACA	1	PASS	SVTYPE=INS;END=26559;SVLEN=59;SUPPORT=1;STD_SPAN=.;STD_POS=.	GT:DP:AD	./.:.:.,.
KMT2C_chr13_10688343_10754814	26874	svim.INS.44	C	CTGTCAAAGGAATGGAATGGAATCCATGGGATTCATCCTGGAGGATGGAGTGAAGTGCCGTAATCTCA	1	PASS	SVTYPE=INS;END=26874;SVLEN=67;SUPPORT=1;STD_SPAN=.;STD_POS=.	GT:DP:AD	./.:.:.,.
KMT2C_chr13_10688343_10754814	27396	svim.DEL.24	TCCGTTAGACACAATTCGAATCAACTCCATTCCATTCCAGTTCATTACTTTCATGTACATTCCATTCCATTCTAGTCAATTCGATTGACTCCATTTCATTCCATTCCTTTTCATTCTATTGCTTTCCATTCTTTTCATATTCTTTCCATTGCAATTGATTCCATTCCATCCGATTCCATTCCATTGGAGACCGTTCTATTTCAGTTCATTCCATTTGGGTCGTATCGATTCTATTCCA	T	1	PASS	SVTYPE=DEL;END=27633;SVLEN=-237;SUPPORT=1;STD_SPAN=.;STD_POS=.	GT:DP:AD	./.:.:.,.
KMT2C_chr13_10688343_10754814	28052	svim.INS.45	G	GCATTGTATTCGGGGCCATTCCAAATGAGTCGTTACTTTTGAGTCTGATAGATTACATTCT	1	PASS	SVTYPE=INS;END=28052;SVLEN=60;SUPPORT=1;STD_SPAN=.;STD_POS=.	GT:DP:AD	./.:.:.,.
KMT2C_chr13_10688343_10754814	28302	svim.DEL.25	CATTCCATACCGTTCCTTTCCATTCCTCTGCAATGCACTCCAATC	C	6	hom_ref	SVTYPE=DEL;END=28346;SVLEN=-44;SUPPORT=5;STD_SPAN=0.89;STD_POS=4.02	GT:DP:AD	0/0:263:258,5
KMT2C_chr13_10688343_10754814	28580	svim.DEL.26	TCCATTACAGTCCATTTGATTCGATTCCTTTTCATTTTATTCGAATCCAATCCATTCAATTCCATTCTATTAAATTCCATTCCATTATAGATGGTTCCATTCTAGTATAATCCTTTCGTGTCCATTCTATTCCCCTTTA	T	22	hom_ref	SVTYPE=DEL;END=28718;SVLEN=-138;SUPPORT=18;STD_SPAN=11.48;STD_POS=4.42	GT:DP:AD	0/0:259:241,18
KMT2C_chr13_10688343_10754814	28674	svim.DEL.27	TTCCATTCTAGTATAATCCTTTCGTGTCCATTCTATTCCCCTTTATTCGATTCAAT	T	23	hom_ref	SVTYPE=DEL;END=28729;SVLEN=-55;SUPPORT=20;STD_SPAN=2.46;STD_POS=36.78	GT:DP:AD	0/0:256:236,20
KMT2C_chr13_10688343_10754814	28841	svim.INS.46	A	ATCTCACTCTGTCACCCAGGCTGGTGTGCTGTGCAGTGGCACAGTCTC	2	PASS	SVTYPE=INS;END=28841;SVLEN=45;SUPPORT=2;STD_SPAN=3.54;STD_POS=1.77	GT:DP:AD	./.:.:.,.
KMT2C_chr13_10688343_10754814	28846	svim.DEL.28	CCATTCAAGTTCATGCCATTCGTGTCCATTCAATTCGATTCCATTCCATTAGAATCTATTCCACTAGATATCCTTACTTTCGATTCCATTC	C	4	hom_ref	SVTYPE=DEL;END=28936;SVLEN=-90;SUPPORT=4;STD_SPAN=10.5;STD_POS=30.75	GT:DP:AD	0/0:256:252,4
KMT2C_chr13_10688343_10754814	29075	svim.INS.47	G	GCATTCCATTTTATTCCATTCCTTTTGAATCCATTCCATTCCAGTCCATTCCAATCGAGTCCATTCCATTCGATTCTATTGCATTCCAGTCCATTCCTTTTGATTCCATTCAATTTGATTC	1	PASS	SVTYPE=INS;END=29075;SVLEN=120;SUPPORT=1;STD_SPAN=.;STD_POS=.	GT:DP:AD	./.:.:.,.
KMT2C_chr13_10688343_10754814	29415	svim.DEL.29	CATTGCAGTCCATTCCATTAGATTCCACCCCATTCGATTCCATTCTAATCGACTGCATTCCATTCGAGTCCATTTTGTTTA	C	1	PASS	SVTYPE=DEL;END=29495;SVLEN=-80;SUPPORT=1;STD_SPAN=.;STD_POS=.	GT:DP:AD	./.:.:.,.
KMT2C_chr13_10688343_10754814	29872	svim.INS.48	G	GTCCTTTCCCCTTCCAGTCCATTCCATTCCTTTCCACTCCATTCGCT	2	PASS	SVTYPE=INS;END=29872;SVLEN=46;SUPPORT=2;STD_SPAN=0.71;STD_POS=0.35	GT:DP:AD	./.:.:.,.
KMT2C_chr13_10688343_10754814	30222	svim.INS.49	C	CTCTATTCGATTCCATTTCGTGTCCATTCCATTCGAGCCCTTTCCTTTCCATTCCATTCCATTCTAGTCCATTCCACAACCAT	2	PASS	SVTYPE=INS;END=30222;SVLEN=80;SUPPORT=2;STD_SPAN=2.83;STD_POS=1.41	GT:DP:AD	./.:.:.,.
KMT2C_chr13_10688343_10754814	30326	svim.DEL.30	ATTCCATTCCATTCCATTCCATTTTATTCAATTCCATTCAA	A	30	hom_ref	SVTYPE=DEL;END=30366;SVLEN=-40;SUPPORT=27;STD_SPAN=1.15;STD_POS=48.3	GT:DP:AD	0/0:262:235,27
KMT2C_chr13_10688343_10754814	30426	svim.DEL.31	ATTCCATTCCATTGCGTTCCTTTCCATTTCATTTAATTGCATTCAATTCCATTCCATTCCATTCCT	A	6	hom_ref	SVTYPE=DEL;END=30491;SVLEN=-65;SUPPORT=5;STD_SPAN=0.45;STD_POS=0.22	GT:DP:AD	0/0:262:257,5
KMT2C_chr13_10688343_10754814	30751	svim.DEL.32	TTGCATTACATTCCACTCCACTCCATTATACTCCATTCCGTTCAATTCCATTCCTTCCCCTTCCATTCCATTTGAGTCCATTCAACTCCACTCCCGTCTTCTACATTCA	T	1	PASS	SVTYPE=DEL;END=30859;SVLEN=-108;SUPPORT=1;STD_SPAN=.;STD_POS=.	GT:DP:AD	./.:.:.,.
KMT2C_chr13_10688343_10754814	31720	svim.BND.1	N	N[chr1:67708006[	1	PASS	SVTYPE=BND;SUPPORT=1;STD_POS1=.;STD_POS2=.	GT:DP:AD	./.:.:.,.
KMT2C_chr13_10688343_10754814	31956	svim.DEL.33	TTTCCATTCAAGTCGTTTCCATACCATTCTGTTCCATTACA	T	1	PASS	SVTYPE=DEL;END=31996;SVLEN=-40;SUPPORT=1;STD_SPAN=.;STD_POS=.	GT:DP:AD	./.:.:.,.
KMT2C_chr13_10688343_10754814	32267	svim.INS.50	T	TTGACGGGGTCTCACTCTGTCACCCAGGCTGGTGTGCAGTGGCACAATCTCAGC	1	PASS	SVTYPE=INS;END=32267;SVLEN=53;SUPPORT=1;STD_SPAN=.;STD_POS=.	GT:DP:AD	./.:.:.,.
KMT2C_chr13_10688343_10754814	33278	svim.INS.51	T	TCCAATTCATTCCATTCCATTCGGTTCCATTCCATTCCTGCCCATTACTTTCAAGA	5	hom_ref	SVTYPE=INS;END=33278;SVLEN=55;SUPPORT=4;STD_SPAN=.;STD_POS=.	GT:DP:AD	0/0:248:244,4
KMT2C_chr13_10688343_10754814	34085	svim.INS.52	T	TTCCATTAGATTACAATCCATTAGATTCTTTGCCATTTATCTCCA	8	hom_ref	SVTYPE=INS;END=34085;SVLEN=44;SUPPORT=7;STD_SPAN=9.35;STD_POS=5.37	GT:DP:AD	0/0:247:240,7
KMT2C_chr13_10688343_10754814	34250	svim.INS.53	G	GTCCATTCCATTCCTGTCCACTCCAATCGAATCCATTCCAT	6	hom_ref	SVTYPE=INS;END=34250;SVLEN=40;SUPPORT=5;STD_SPAN=6.71;STD_POS=3.35	GT:DP:AD	0/0:251:246,5
KMT2C_chr13_10688343_10754814	34328	svim.INS.54	C	CTTTTGATTCCATTCCATTTCATTCCATTCCATTGCATTCCATTTG	1	PASS	SVTYPE=INS;END=34328;SVLEN=45;SUPPORT=1;STD_SPAN=.;STD_POS=.	GT:DP:AD	./.:.:.,.
KMT2C_chr13_10688343_10754814	34767	svim.INS.55	G	GATTAGATTCCATTTGGGACCGTTCTATTACACTCCATTCCATTAGAGTCCATTCCAGTCT	1	PASS	SVTYPE=INS;END=34767;SVLEN=60;SUPPORT=1;STD_SPAN=.;STD_POS=.	GT:DP:AD	./.:.:.,.
KMT2C_chr13_10688343_10754814	34851	svim.INS.56	C	CCATTCCATTCCAGTCCGTTCCGTTTCATTCCACTCCATTCAATTCCATTCCCTTTGAATCTGTTCCATTTCAGTCCATTCCATTCGAGTCCTTTCCATTCCAGTACATTTCATTCGAGTCCATTCCATTCGATTCCATTCTATTACTTTCCATTCCATTTGATTCCATTCCATTCGATTAGATTCCATTTGGGACCGTTCTATTACACTGCATTCCATTAGAGT	1	PASS	SVTYPE=INS;END=34851;SVLEN=224;SUPPORT=1;STD_SPAN=.;STD_POS=.	GT:DP:AD	./.:.:.,.
KMT2C_chr13_10688343_10754814	35127	svim.INS.57	C	CATTCCATGCCATTCCAGTCCATTCCTTTTGAGTCCATTCTGTTCAAATCT	9	hom_ref	SVTYPE=INS;END=35127;SVLEN=50;SUPPORT=8;STD_SPAN=3.6;STD_POS=2.56	GT:DP:AD	0/0:252:244,8
KMT2C_chr13_10688343_10754814	35323	svim.INS.58	T	TTCTATTCCATTTCATTCGATTCCATTTCATTCGATTCCATTTCA	1	PASS	SVTYPE=INS;END=35323;SVLEN=44;SUPPORT=1;STD_SPAN=.;STD_POS=.	GT:DP:AD	./.:.:.,.
KMT2C_chr13_10688343_10754814	36007	svim.INS.59	T	TCATTCCTCATTCCATTCCATTCCATTCCATTCCATTCCATTCCACTCCACTCCATTCCATTCCATTCCATTCCATTCCATTCCATTCCATTC	1	PASS	SVTYPE=INS;END=36007;SVLEN=92;SUPPORT=1;STD_SPAN=.;STD_POS=.	GT:DP:AD	./.:.:.,.
KMT2C_chr13_10688343_10754814	36015	svim.INS.60	T	TTCCATTCCATTCCATTCCATTCCATTCCATTCCATTCCATTCCAC	7	hom_ref	SVTYPE=INS;END=36015;SVLEN=45;SUPPORT=6;STD_SPAN=2.58;STD_POS=1.29	GT:DP:AD	0/0:262:256,6
KMT2C_chr13_10688343_10754814	36132	svim.DEL.34	CTGTTCTATTCCTTTCTTTCGAAAGTATCTCACTCTATCACCCAGCGTGCAGCGCAGTGGCAGAATCTCAGCTCA	C	1	PASS	SVTYPE=DEL;END=36206;SVLEN=-74;SUPPORT=1;STD_SPAN=.;STD_POS=.	GT:DP:AD	./.:.:.,.
KMT2C_chr13_10688343_10754814	36222	svim.INS.61	T	TTCCATTCCATTCCATTCCGTTCCATTCCGTTTCATTCCATTGCATTCATTTCCATTGCATTCCATCCCAC	1	PASS	SVTYPE=INS;END=36222;SVLEN=70;SUPPORT=1;STD_SPAN=.;STD_POS=.	GT:DP:AD	./.:.:.,.
KMT2C_chr13_10688343_10754814	36416	svim.DEL.35	CAGGATCTCACTCTGTCACCAAGGCTTGTGTGCAGTGGCACAATCTCATCTCA	C	2	PASS	SVTYPE=DEL;END=36468;SVLEN=-52;SUPPORT=2;STD_SPAN=7.78;STD_POS=13.79	GT:DP:AD	./.:.:.,.
KMT2C_chr13_10688343_10754814	36684	svim.INS.62	A	ATTTCATTCCATTTCATTCCATTCCATTCCATTTCATTCCT	6	hom_ref	SVTYPE=INS;END=36684;SVLEN=40;SUPPORT=5;STD_SPAN=.;STD_POS=.	GT:DP:AD	0/0:272:267,5
KMT2C_chr13_10688343_10754814	37468	svim.INS.63	C	CCCATTCCATTCTGCTCCATTCCACTGGACTCCGCTCCTCCCCACTCCACTCCACTTCATT	1	PASS	SVTYPE=INS;END=37468;SVLEN=60;SUPPORT=1;STD_SPAN=.;STD_POS=.	GT:DP:AD	./.:.:.,.
KMT2C_chr13_10688343_10754814	37655	svim.DEL.36	TTTCGAGATTATCTCACTCCGTCACCCAGCCTGGAGAGCAGTGGCACAATCTCAGCTGACATTTA	T	1	PASS	SVTYPE=DEL;END=37719;SVLEN=-64;SUPPORT=1;STD_SPAN=.;STD_POS=.	GT:DP:AD	./.:.:.,.
KMT2C_chr13_10688343_10754814	38121	svim.DEL.37	TTGACAAGATCTCCCTCTCTCACACAGGGTGTAGCGCAGTGGCACAATCTCAGCACA	T	1	PASS	SVTYPE=DEL;END=38177;SVLEN=-56;SUPPORT=1;STD_SPAN=.;STD_POS=.	GT:DP:AD	./.:.:.,.
KMT2C_chr13_10688343_10754814	38386	svim.INS.64	C	CATTGTACTCTATTCCATTCCATTCCATTCCATTCCATTCCTTCCCTTTCCATTCCATTCTACTCCACTCCATTCTGCTCCAGTCCAT	1	PASS	SVTYPE=INS;END=38386;SVLEN=87;SUPPORT=1;STD_SPAN=.;STD_POS=.	GT:DP:AD	./.:.:.,.
KMT2C_chr13_10688343_10754814	38481	svim.DEL.38	CATACCATTCCTTTCCTTTCTTTCCAAAGGATCTCACTTGGTCACAGAGGCTGGAGTGCAGTGGCACAATCTCAGCTCACATTTCTTTTCACCATTCAATTACATTCCATTCCATCCCATTCCATTCCTCTCTATTTCACTCCACTCCACTCCATTCCACTCCATCCCATTCCAGTTG	C	1	PASS	SVTYPE=DEL;END=38658;SVLEN=-177;SUPPORT=1;STD_SPAN=.;STD_POS=.	GT:DP:AD	./.:.:.,.
KMT2C_chr13_10688343_10754814	38582	svim.DEL.39	ACATTCCATTCCATCCCATTCCATTCCTCTCTATTTCACTCCACTCCACTC	A	11	hom_ref	SVTYPE=DEL;END=38632;SVLEN=-50;SUPPORT=9;STD_SPAN=.;STD_POS=.	GT:DP:AD	0/0:300:291,9
KMT2C_chr13_10688343_10754814	38673	svim.INS.65	A	ACTCCACGCCACTCCACTCCATGTCATTCCATACCATTACATTCC	1	PASS	SVTYPE=INS;END=38673;SVLEN=44;SUPPORT=1;STD_SPAN=.;STD_POS=.	GT:DP:AD	./.:.:.,.
KMT2C_chr13_10688343_10754814	39027	svim.INS.66	C	CCTTTCTTTAACAGAATCTCACTCTGTCACCAAGGCTGGAGTGCAGTAACACTATTTCAGTTCACATTTCATTTCACCATTCCAATCCATTCCATTCCATTCAATTCCATTCCTTTCCTTTCCATTCCGTTCAATTCCATTCCATTCCACTCCACTCCACTCCACT	1	PASS	SVTYPE=INS;END=39027;SVLEN=165;SUPPORT=1;STD_SPAN=.;STD_POS=.	GT:DP:AD	./.:.:.,.
KMT2C_chr13_10688343_10754814	39910	svim.INS.67	C	CACTCCACTCCATTCCACTCCAATCCATTCCACTCCATTCCACTCCATGCCACTCCATTCCACTCCACTCCACTCCATTCCATTCCACTCT	9	hom_ref	SVTYPE=INS;END=39910;SVLEN=90;SUPPORT=8;STD_SPAN=14.02;STD_POS=19.64	GT:DP:AD	0/0:311:303,8
KMT2C_chr13_10688343_10754814	39989	svim.INS.68	C	CCTTCCCTTTCTTTCCAAAGGATCTCACTCTGTCACAGGGGCTGGAGTGCTGTGGCACAATCTCAGCTCACATTTCTTTT	1	PASS	SVTYPE=INS;END=39989;SVLEN=79;SUPPORT=1;STD_SPAN=.;STD_POS=.	GT:DP:AD	./.:.:.,.
KMT2C_chr13_10688343_10754814	40030	svim.INS.69	A	AACTCTACTCCTCTCCACTCTGTTCCATTCCGTTCTGTTGCATTCTGCTCTGTTCCGTTGC	1	PASS	SVTYPE=INS;END=40030;SVLEN=60;SUPPORT=1;STD_SPAN=.;STD_POS=.	GT:DP:AD	./.:.:.,.
KMT2C_chr13_10688343_10754814	40416	svim.DEL.40	TCACTCCATTCCACTCCACTGCACTCCACTCCACCCCACTCCATTCCACCCCATTCCACTCCACTGCATTTCACTCC	T	8	hom_ref	SVTYPE=DEL;END=40492;SVLEN=-76;SUPPORT=7;STD_SPAN=21.4;STD_POS=38.57	GT:DP:AD	0/0:326:319,7
KMT2C_chr13_10688343_10754814	40681	svim.INS.70	C	CTTTCGAGAGTATCTCACTCTGTCACCCAGCCCGGAGTGTAGTGGCACAATCT	3	hom_ref	SVTYPE=INS;END=40681;SVLEN=52;SUPPORT=3;STD_SPAN=.;STD_POS=.	GT:DP:AD	0/0:319:316,3
KMT2C_chr13_10688343_10754814	40772	svim.DEL.41	CATTCCACTCCCCTCCATTCCACTCCACTCCATTCCACTCTACTCCTCTCCACTCCACTCCATTCCAGTCCACTCCATTCCACTCCTCTCCATTCCACTCTACTCCTCTCCACTCCACTCCATTCCATTCCACTCCATTCCATGCCATTCCATTCCACTCCCTTCCACTCAACTCCATTCCACTCTACTCCATTCCACTGCACTGTACTCCATTCCATTCCATTCT	C	1	PASS	SVTYPE=DEL;END=40997;SVLEN=-225;SUPPORT=1;STD_SPAN=.;STD_POS=.	GT:DP:AD	./.:.:.,.
KMT2C_chr13_10688343_10754814	40798	svim.DEL.42	ACTCCATTCCACTCTACTCCTCTCCACTCCACTCCATTCCAGTCCACTCC	A	5	hom_ref	SVTYPE=DEL;END=40847;SVLEN=-49;SUPPORT=5;STD_SPAN=8.22;STD_POS=53.95	GT:DP:AD	0/0:323:318,5
KMT2C_chr13_10688343_10754814	41383	svim.DEL.43	CTATTGCTTTCTTTTGAAACAATCTCACTCTGTCACCCAGCCTGGAGCGCAGTGACAAAATCTCGGGTCACATTTCATTTCA	C	3	hom_ref	SVTYPE=DEL;END=41464;SVLEN=-81;SUPPORT=3;STD_SPAN=18.77;STD_POS=0.76	GT:DP:AD	0/0:315:312,3
KMT2C_chr13_10688343_10754814	41540	svim.INS.71	C	CTACTCCACTCCATTCCAGTCCACTCCACTACACTCCATTCCATCCCATGCCATTCCACTCCTTTCAACTGCATTCCACTCCACTACACTCCATTCCATCCCATGCCATTCCACTCCTTTCAACTG	5	hom_ref	SVTYPE=INS;END=41540;SVLEN=125;SUPPORT=4;STD_SPAN=.;STD_POS=.	GT:DP:AD	0/0:310:306,4
KMT2C_chr13_10688343_10754814	41638	svim.INS.72	T	TCCACTCCACTACACTCCATTTCATCCCACGCCATTCCACTCCTTTCCACTCCACTCCAC	3	hom_ref	SVTYPE=INS;END=41638;SVLEN=59;SUPPORT=3;STD_SPAN=.;STD_POS=.	GT:DP:AD	0/0:306:303,3
KMT2C_chr13_10688343_10754814	41831	svim.DEL.44	TCCCTTCCATTCCACGCCTTTCTTTCGACAGGATCTCCCTCTGTCACACGGGCTGTAG	T	1	PASS	SVTYPE=DEL;END=41888;SVLEN=-57;SUPPORT=1;STD_SPAN=.;STD_POS=.	GT:DP:AD	./.:.:.,.
KMT2C_chr13_10688343_10754814	41954	svim.INS.73	A	AAACAGTTCCATTCGGATCTGTTCAATTCGATGCCATTCCTTTTGATTCCG	3	hom_ref	SVTYPE=INS;END=41954;SVLEN=50;SUPPORT=3;STD_SPAN=.;STD_POS=.	GT:DP:AD	0/0:304:301,3
KMT2C_chr13_10688343_10754814	42342	svim.INS.74	T	TCACTTCACTCCATTCCATTCTATCCGATTTCATTCCAATGTACTCCAATG	1	PASS	SVTYPE=INS;END=42342;SVLEN=50;SUPPORT=1;STD_SPAN=.;STD_POS=.	GT:DP:AD	./.:.:.,.
KMT2C_chr13_10688343_10754814	42552	svim.DEL.45	TTCCAGTCCATTCCATTCCATTCCACTCCACTCCATTCCATTCCATTC	T	5	hom_ref	SVTYPE=DEL;END=42599;SVLEN=-47;SUPPORT=5;STD_SPAN=5.29;STD_POS=46.1	GT:DP:AD	0/0:314:309,5
KMT2C_chr13_10688343_10754814	42817	svim.DEL.46	CACTCCACTCCATTCCATTCCACTCCATCCCATTCCATTCGACAACATTCCACTAAACTCCACTCAACTCAATTCCATTCCATTCCGTTCCATACCATTTCACTCCACTGCATTCCATAGCTTCCTTTCCATAGGATATCACCATGTCACCCAAGGTGGAGTGCAGTGGCACTATCTCAGCTCACATTACATGTCAACTTTCCATTCCTTTGCATTCAATTGCATTGCATTCCTTTCCATTCCATTCCATTCCATTCCATTCCGTTCGACTCCACTCCTCTCCACTCCTCTACATTCCATTACATCCGATTCAATTCCACTCTATTCCATTCGTCTCCACTCCACTGCACTCCACTCCACTCTATTCAACTCCATCCCATTCCATTCCGCTCCATTCGTTTGCACTCCACTCCACCTCACTCCACTCCACTTCATTCCATTCCATTCCATCTCATTCCATTTCTCTCCATTCCTCTCCACTCCACTTCACTCCACTCCACTCCGCTCCAGTCCATTCCATTCCATTCCATTCCACTGCATTCCATTCCATTCCCTTCTTTCGAGAGTATCTCACTCTGTCATCCAGACTGGAGCGTGGTGGCACAATCTCAGCTCATATTACATTTCACCATTCCATTCCATTCTCTTCTTTTCTATTCCACTCCACTCCACTCCAGTACATTCCCCTCCACTCCACTCCATTCCAGTCCATTCCAGTCCTTTCCATTCCATCCCATTCCATTCCACTCCTTTCCACTCCACCCCCCTCCACTCCACTCCAATTCATTCCATTCCACTCCATTCCATTCCATTCCTTTCTTTTGACAGGATCTCACTCTATCAACCAGGCTGGTATGCTGTGGCACAATCTCAGCTCATATTTCATTTCACCATTCCACTATATTCCATTCCATTCCACTGCACTCCACTCCACTCCAGTCAATTCCATTCCACTCCACTCCAAACGATTCCATTCCATGCCATTCCAATCCATTCCATTCCACTCCTTTCTTTCAACAGGATCTCCCTGTGTCACACATTTCTTTTCACCATTTCATTCCATTCCACTCCAGTTCACTCCACTCCATTCCAATCCATGTCAATCCATTCCACTCCACTCCATTCCATTCCATTCTACTTCACTCCAGTCCACTAGGCTCCATTCCACTCCACTCCACTCCACTGCATTCCACTCCATGCCACTCCATTCCACTCCACTGCATTCCATTGCATGACACTCCATTCCACTCCACTCCACTCCATTCCATTCCACTCTACCCCACTCCACTCAATTCCACTTCACTCCACTCCATTCCTCTCCACTCCACTCCACTCCTCTCCACTCCACTCCACTGCATTCCATTCCACTCTACTCCACTCTACTCCACTCTACTCAATTCCACTTCACTCCACTCCACTCAATTCCTCTCCACTCCACTCCACTCCACGCCTCTCCACTCCACTCCACTGCATTCCATTCCACTCCATTCCATTCCATTCCTTTCTTTCCACAGGAACTCACTATGTCACAAAGGCTGGAGTGCAATGGCACAGTCTCAGCTGACATTTCTTTTCACCATTCCATTGCATCCCATTCCTTTCCACTCTATTTCACTCCACTCCACTCCATTCAGTTCCACTCCTTCCCTTTCCATTCCACTCCACTCCACTCCATTCCACTCCATTGCATTCCATTCATTTCTTTCAACATGATATCACTGTGTCACCCTGGCTGGAGTGCAGTGGCACAATCTCAGCTCACATTACATGTCATCTTTCCATTGCATTGCATTCTATTCCATTGTATTCCAATGCATTCCATTCCATTCCATTCCCTTCCATTCCAGTCCTTTCCAATCTATTCCATTCCGTTCAATTCCGTTCCATTCCACTCTGTTCCACTCCACTCCCCTGCACTTCACTACATTCCATTACACCAGATCCCATTCCACTCCATTCCATCCCTCTCCACTCCACTGCACTCCACTCCACTCTATTCCAATCCATCCCATTCCATTCCGCTCCATACCACTGCACTCCACTCCACCCCACTCCACTCCTCTTCATTCCATTCCATTCCATCTTTTTCCATTCCTCCAGATTGCACTCTACTCGACTTCACTGCACTCCACTCCGCT	C	2	PASS	SVTYPE=DEL;END=44954;SVLEN=-2137;SUPPORT=2;STD_SPAN=10.61;STD_POS=3.18	GT:DP:AD	./.:.:.,.
KMT2C_chr13_10688343_10754814	42833	svim.DEL.47	ATTCCACTCCATCCCATTCCATTCGACAACATTCCACTAAACTCCACTCAACTCAATTCCATTCCATTCCGTTCCATACCATTTCACTCCACTGCATTCCATAGCTTCCTTTCCATAGGATATCACCATGTCACCCAAGGTGGAGTGCAGTGGCACTATCTCAGCTCACATTACATGTCAACTTTCCATTCCTTTGCATTCAATTGCATTGCATTCCTTTCCATTCCATTCCATTCCATTCCATTCCGTTCGACTCCACTCCTCTCCACTCCTCTACATTCCATTACATCCGATTCAATTCCACTCTATTCCATTCGTCTCCACTCCACTGCACTCCACTCCACTCTATTCAACTCCATCCCATTCCATTCCGCTCCATTCGTTTGCACTCCACTCCACCTCACTCCACTCCACTTCATTCCATTCCATTCCATCTCATTCCATTTCTCTCCATTCCTCTCCACTCCACTTCACTCCACTCCACTCCGCTCCAGTCC	A	1	PASS	SVTYPE=DEL;END=43329;SVLEN=-496;SUPPORT=1;STD_SPAN=.;STD_POS=.	GT:DP:AD	./.:.:.,.
KMT2C_chr13_10688343_10754814	42867	svim.DEL.48	CACTAAACTCCACTCAACTCAATTCCATTCCATTCCGTTCCATACCATTTCACT	C	4	hom_ref	SVTYPE=DEL;END=42920;SVLEN=-53;SUPPORT=4;STD_SPAN=14.43;STD_POS=26.27	GT:DP:AD	0/0:313:309,4
KMT2C_chr13_10688343_10754814	43073	svim.DEL.49	CCATTCCGTTCGACTCCACTCCTCTCCACTCCTCTACATTCCATTACATCCGATTCAATTCCACTCTATTCCATTCGTCTCCACTCCACTGCACTCCACTCCACTCTATTCAACTCCATCCCATTCCATTCCGCTCCATTCGTTTG	C	3	hom_ref	SVTYPE=DEL;END=43218;SVLEN=-145;SUPPORT=3;STD_SPAN=.;STD_POS=.	GT:DP:AD	0/0:322:319,3
KMT2C_chr13_10688343_10754814	43104	svim.INS.75	C	CTTTCTTTCGATTGGATCTCACTCTGTCACCCAGGATGGAGTGCAGGTGGCACAATCTCAGCTCAGATTACATTTGACCAT	1	PASS	SVTYPE=INS;END=43104;SVLEN=80;SUPPORT=1;STD_SPAN=.;STD_POS=.	GT:DP:AD	./.:.:.,.
KMT2C_chr13_10688343_10754814	43751	svim.DEL.50	TCCAGTCAATTCCATTCCACTCCACTCCAAACGATTCCATTCCATGCCATTCCAATCCATTCCATTCCACTCCTTTCTTTCAACAGGATCTCCCTGTGTCACACATTTCTTTTCACCATTTCATTCCATTCCACTCCAGTTCACTCCACTCCATTCCAATCCATGTCAATCCATTCCACTCCACTCCATTCCATTCCATTCTACTTCACTCCAGTCCACTAGGCTCCATTCCACTCCACTCCACTCCACTGCATTCCACTCCATG	T	1	PASS	SVTYPE=DEL;END=44015;SVLEN=-264;SUPPORT=1;STD_SPAN=.;STD_POS=.	GT:DP:AD	./.:.:.,.
KMT2C_chr13_10688343_10754814	44076	svim.DEL.51	CCATTCCATTCCACTCTACCCCACTCCACTCAATTCCACTT	C	1	PASS	SVTYPE=DEL;END=44116;SVLEN=-40;SUPPORT=1;STD_SPAN=.;STD_POS=.	GT:DP:AD	./.:.:.,.
KMT2C_chr13_10688343_10754814	44137	svim.DEL.52	CACTCCACTCCACTCCTCTCCACTCCACTCCACTGCATTCCATTCCACTCTACTCCACTCTACTCCACTCTACTCAATTCCACTTCACTCCACTCCACTCAATT	C	4	hom_ref	SVTYPE=DEL;END=44240;SVLEN=-103;SUPPORT=4;STD_SPAN=8.96;STD_POS=59.6	GT:DP:AD	0/0:301:297,4
KMT2C_chr13_10688343_10754814	44341	svim.DEL.53	TGTCACAAAGGCTGGAGTGCAATGGCACAGTCTCAGCTGACATTTCTTTTCA	T	1	PASS	SVTYPE=DEL;END=44392;SVLEN=-51;SUPPORT=1;STD_SPAN=.;STD_POS=.	GT:DP:AD	./.:.:.,.
KMT2C_chr13_10688343_10754814	44475	svim.INS.76	A	ATCCCATTTCATTCCACTCCTTTCCACTCCACACCAATCCT	2	PASS	SVTYPE=INS;END=44475;SVLEN=40;SUPPORT=2;STD_SPAN=.;STD_POS=.	GT:DP:AD	./.:.:.,.
KMT2C_chr13_10688343_10754814	45378	svim.INS.77	T	TCCATTCCACTGCACTCCACTCCACTCCACTCCACTCAATTCCATACCACTCCACTCCAATCTATTCCATTCCATTCCACTCCATTCCATTCCAGTACTTTCTTTTGACAGTATCTCACTCTGTCACCCAGGCTAGTGTGCAGTGGCACAATCTCAGCTCATAATTTCA	10	hom_ref	SVTYPE=INS;END=45378;SVLEN=168;SUPPORT=9;STD_SPAN=11.13;STD_POS=41.16	GT:DP:AD	0/0:266:257,9
KMT2C_chr13_10688343_10754814	45506	svim.DEL.54	CAGGCTGTAGTGCAGGTGATGAGACTATTTTATAGGATCTGTGTATGGGGGCATTGTGACCTATCTCTGC	C	4	hom_ref	SVTYPE=DEL;END=45575;SVLEN=-69;SUPPORT=4;STD_SPAN=0.5;STD_POS=0.75	GT:DP:AD	0/0:274:270,4
KMT2C_chr13_10688343_10754814	45594	svim.INS.78	G	GTAACACTTGACTATGCTCTGCCTATTGGGGCATAGTGACATATCACTGCATTGATCACTCAGATGTT	2	PASS	SVTYPE=INS;END=45594;SVLEN=67;SUPPORT=2;STD_SPAN=.;STD_POS=.	GT:DP:AD	./.:.:.,.
KMT2C_chr13_10688343_10754814	46517	svim.BND.2	N	[chr4:190081349[N	1	PASS	SVTYPE=BND;SUPPORT=1;STD_POS1=.;STD_POS2=.	GT:DP:AD	./.:.:.,.
KMT2C_chr13_10688343_10754814	47057	svim.INS.79	A	ATTGTGACATATCTCTGCATTGATCACGCAGTGATGTAACTCCTGTCTATATCTGCCTACTGGTGGCATTGTGGCATATTTCTGCACTGATCACCCAGGTGATGGACTCTTGTCTTGGATCTGCCTATGGGGGCATAGTGACATATCTCTGTACTGATCACTCATATGATGTAACGCTTGTCTAAGCTGCACCTAAAGGGGAATTGTGACAGATATCTCCACTGATCACCCAGGTGATGTAACAATTTTCTGGGATTTGTCTACAGGGGGCTTTGTGACATATCTTTGCACTGATCACCCAGGAGATGTAACTCTTGTCTAGGCTCGGCCTACAGGGGCTTTGTGACATATTTCTGTACTGATCACACACGTGATGTAAGTCTTGTCTAGGTTTCACCTACAGGGGGTATTGTGACGTATCACTGCACTGATCACCCAGGTGATGTAACTCTTGTCTAGGCTCCACTTACAGGGGGTATTGTGACGTATCTCTGCACTGATCACCCAGGTGATGTAACATTTATCTAGGCTCTGCCTATAGGGGCGTTTTGACATAGCTCTGCACAGATCACCTAGGTTATGTAACTCTTGTCCACTGTCTGCCTACAGGAGTATTGTGAAATATCTCTGCACTGATCTCCCAGGTCATGGGACTCTTCTCTATACTCTGCCTAGAGGGGGT	69	PASS	SVTYPE=INS;END=47057;SVLEN=681;SUPPORT=56;STD_SPAN=22.48;STD_POS=12.57	GT:DP:AD	0/1:249:193,56
KMT2C_chr13_10688343_10754814	47069	svim.INS.80	C	CTCTGCATTGATCATGCCAAGGTGATGTAACTCTTGTCTATATCTGCCTACTGGTGGCATTGTGGCATATT	7	hom_ref	SVTYPE=INS;END=47069;SVLEN=70;SUPPORT=6;STD_SPAN=0.52;STD_POS=20.08	GT:DP:AD	0/0:248:242,6
KMT2C_chr13_10688343_10754814	47124	svim.INS.81	C	CATAATGACATATCTCAGCACTGATCACTCATATGATGTAACGCTTGTCTAAGCTGCGCCAAAAGGGGA	4	hom_ref	SVTYPE=INS;END=47124;SVLEN=68;SUPPORT=4;STD_SPAN=0.5;STD_POS=3.75	GT:DP:AD	0/0:250:246,4
KMT2C_chr13_10688343_10754814	47203	svim.INS.82	T	TATATCTCAGCACTGATCACTCATATGATGTAACGCTTGTCTAAGCTGCGCCAAAAGGGGATTTTTGTGAAAG	9	hom_ref	SVTYPE=INS;END=47203;SVLEN=72;SUPPORT=8;STD_SPAN=1.69;STD_POS=14.24	GT:DP:AD	0/0:250:242,8
KMT2C_chr13_10688343_10754814	47368	svim.INS.83	G	GTAACATTTATCTAGGCTCTTCCTACAGGGGCGTTTTGACATAGCTCTGCACAGCTCACCTAGGTTATAT	6	hom_ref	SVTYPE=INS;END=47368;SVLEN=69;SUPPORT=5;STD_SPAN=.;STD_POS=.	GT:DP:AD	0/0:237:232,5
KMT2C_chr13_10688343_10754814	47403	svim.BND.3	N	[chr10:133682827[N	1	PASS	SVTYPE=BND;SUPPORT=1;STD_POS1=.;STD_POS2=.	GT:DP:AD	./.:.:.,.
KMT2C_chr13_10688343_10754814	47695	svim.DEL.55	ACCCAGGTGAGGTAACTGTTGTATAAGCTCTACCTACAGGGGAATTGTGAGAGATCTCGCCACTGATCACCCAAGTGATGGAACTATTGTCTAGGCTTTGCCTACATGGGGCTTTGTGACATACCTTTGCACTGATCT	A	5	hom_ref	SVTYPE=DEL;END=47832;SVLEN=-137;SUPPORT=4;STD_SPAN=.;STD_POS=.	GT:DP:AD	0/0:243:239,4
KMT2C_chr13_10688343_10754814	47832	svim.INS.84	T	TCTGAGGTGACGCAACTCTTGTCTAGGCACTGCCTACAGGGGACATTGGTACATAACTCTGCACTGAGCA	5	hom_ref	SVTYPE=INS;END=47832;SVLEN=69;SUPPORT=4;STD_SPAN=.;STD_POS=.	GT:DP:AD	0/0:236:232,4
KMT2C_chr13_10688343_10754814	47940	svim.INS.85	A	ACATTGGTACATAACTCTGCACTGAGCACCCAGGTGATGGACTCTTGTCTGAGATCTGCCTACATGGACATTGTGATACATCTCTGAACTGATCAACCAAGTGATGAAACTCATGTCTAGGCTCTGCCTACAGGGGC	3	hom_ref	SVTYPE=INS;END=47940;SVLEN=136;SUPPORT=3;STD_SPAN=0.58;STD_POS=0.29	GT:DP:AD	0/0:236:233,3
KMT2C_chr13_10688343_10754814	48023	svim.DEL.56	CTGCACTGATCACCCAGGTGATTCAACTCTTGTCTACGATCTGCCTACAGGGGGTATTGTGAAATATC	C	2	PASS	SVTYPE=DEL;END=48090;SVLEN=-67;SUPPORT=2;STD_SPAN=1.41;STD_POS=170.41	GT:DP:AD	./.:.:.,.
KMT2C_chr13_10688343_10754814	48148	svim.INS.86	G	GACATCACTCTGCACGGATCACACGGGTTATTTAACTCTTGTCTAGGCTCTGCCTACGTGGGCAT	7	hom_ref	SVTYPE=INS;END=48148;SVLEN=64;SUPPORT=6;STD_SPAN=0.41;STD_POS=0.2	GT:DP:AD	0/0:233:227,6
KMT2C_chr13_10688343_10754814	48223	svim.INS.87	A	ATATCCCTGCAATGATGACGCAGGTGATATACCACTTGCCAGGGCTCTGCCTACAGGGGCATTGCAAT	1	PASS	SVTYPE=INS;END=48223;SVLEN=67;SUPPORT=1;STD_SPAN=.;STD_POS=.	GT:DP:AD	./.:.:.,.
KMT2C_chr13_10688343_10754814	48298	svim.INS.88	C	CTATCTCTGCACTGATCACCCAAGAGATGTGTCACTTGTCTAAGCTCTGTGTAGAGGGACATTGGGACATATCTCTGCACTGATCGCTGAGGTGATGTAAAACTTGTCTAGGCACTGCCTACAGTGGGATTTATGGTACG	7	hom_ref	SVTYPE=INS;END=48298;SVLEN=139;SUPPORT=6;STD_SPAN=0.41;STD_POS=43.68	GT:DP:AD	0/0:237:231,6
KMT2C_chr13_10688343_10754814	48723	svim.INS.89	G	GTGATGTAACTCCTGTCTAGCCTCTGCCTACAGGGGCATTTTAACATATCACTGCACTGATCACTGCCA	1	PASS	SVTYPE=INS;END=48723;SVLEN=68;SUPPORT=1;STD_SPAN=.;STD_POS=.	GT:DP:AD	./.:.:.,.
KMT2C_chr13_10688343_10754814	49745	svim.DEL.57	CATAATATAATATAGATTTGATATACTTTCATATTTTATGTAA	C	2	PASS	SVTYPE=DEL;END=49787;SVLEN=-42;SUPPORT=2;STD_SPAN=.;STD_POS=.	GT:DP:AD	./.:.:.,.
KMT2C_chr13_10688343_10754814	49871	svim.BND.4	N	]chr6:136971368]N	1	PASS	SVTYPE=BND;SUPPORT=1;STD_POS1=.;STD_POS2=.	GT:DP:AD	./.:.:.,.
KMT2C_chr13_10688343_10754814	49969	svim.DEL.58	AGTTTCGGTACTTTGATATTTTATGTAGAGAATATAATATATACTTTGGGTATTTTGATATTTTATGTACAGTATATAATACATAGTTTGGTTACTTTGATATGTTATGTACAGTACACAATATATAG	A	3	hom_ref	SVTYPE=DEL;END=50096;SVLEN=-127;SUPPORT=3;STD_SPAN=.;STD_POS=.	GT:DP:AD	0/0:136:133,3
KMT2C_chr13_10688343_10754814	50144	svim.BND.5	N	[chr5:164067904[N	1	PASS	SVTYPE=BND;SUPPORT=1;STD_POS1=.;STD_POS2=.	GT:DP:AD	./.:.:.,.
KMT2C_chr13_10688343_10754814	50247	svim.INS.90	A	ATGTAGAGTTTATAACAAATGTTTGGGTACTTTGATATTTTG	2	PASS	SVTYPE=INS;END=50247;SVLEN=41;SUPPORT=2;STD_SPAN=0.71;STD_POS=6.01	GT:DP:AD	./.:.:.,.
KMT2C_chr13_10688343_10754814	50293	svim.INS.91	T	TAAATAATCTATATTTCATGTACTTTCATATTTGATGTACCTA	2	PASS	SVTYPE=INS;END=50293;SVLEN=42;SUPPORT=2;STD_SPAN=.;STD_POS=.	GT:DP:AD	./.:.:.,.
KMT2C_chr13_10688343_10754814	50380	svim.INS.92	A	ATACTCTATATTGATGTACTTTCATATTTTATGTACCTAAT	1	PASS	SVTYPE=INS;END=50380;SVLEN=40;SUPPORT=1;STD_SPAN=.;STD_POS=.	GT:DP:AD	./.:.:.,.
KMT2C_chr13_10688343_10754814	50538	svim.DEL.59	AGTATATGATATATACTTTGGGTACTTTGATATTTTACGTGG	A	1	PASS	SVTYPE=DEL;END=50579;SVLEN=-41;SUPPORT=1;STD_SPAN=.;STD_POS=.	GT:DP:AD	./.:.:.,.
KMT2C_chr13_10688343_10754814	50554	svim.INS.93	T	TTTTCGTACTTGATATTTTATGTACAATATATAGTTTGAGTACTTTGATATTTTATGTACAGTTTTTTATAAATG	1	PASS	SVTYPE=INS;END=50554;SVLEN=74;SUPPORT=1;STD_SPAN=.;STD_POS=.	GT:DP:AD	./.:.:.,.
KMT2C_chr13_10688343_10754814	50574	svim.DEL.60	ACGTGGAGTATATAATATATAGTTTGGGAACTTTGATATTTTATGTACATTATATAATGTATAGTGTGGGTACTTTGATATTTGATGTACAGTATATAATACATAGTATGTGTACTTGGATATTTTATGTACAGTATATGATATATGTATGGTTACTTTGATATTTTATGTACAGTATAGAATACATATTTGGTGTACTTTGATATTTTATGTACAGTATAAAATATATAGCTTGGGTACGTTGATATATTATGTACAGTATATAATACATACTTTGGGTATTTTGAAATTTTATGTACAGTATATAATATATACTTTGGGTACTTTGATATTTTATGTACAGTATATAATATATAGTTTGTGTACTTTGATATTTATGTAGAGAATATATATATTTGGGGTACTTTGATATTTCC	A	1	PASS	SVTYPE=DEL;END=50989;SVLEN=-415;SUPPORT=1;STD_SPAN=.;STD_POS=.	GT:DP:AD	./.:.:.,.
KMT2C_chr13_10688343_10754814	50679	svim.INS.94	G	GTATTTAAAGTACAGTATATAATCTATATTTGATGTGCTTTCATATTTTATGTACCTAATATAATATATATTTGATGTAATTTC	2	PASS	SVTYPE=INS;END=50679;SVLEN=83;SUPPORT=2;STD_SPAN=.;STD_POS=18.38	GT:DP:AD	./.:.:.,.
KMT2C_chr13_10688343_10754814	50689	svim.INS.95	T	TTTTTATGTACAGAATAAACATATATTTGATGTACTTTCATG	2	PASS	SVTYPE=INS;END=50689;SVLEN=41;SUPPORT=2;STD_SPAN=0.71;STD_POS=8.84	GT:DP:AD	./.:.:.,.
KMT2C_chr13_10688343_10754814	50843	svim.INS.96	A	AGTATTTAATGTACAGTATATAATCTATATTTGATGTACTTTCATATTTTATGTACCTAATATAATATATATTTGATGTAATTTC	2	PASS	SVTYPE=INS;END=50843;SVLEN=84;SUPPORT=2;STD_SPAN=.;STD_POS=22.63	GT:DP:AD	./.:.:.,.
KMT2C_chr13_10688343_10754814	50971	svim.INS.97	G	GATGTAATTTCATATTTTATGTACAGTATATAATGAATAGTTT	1	PASS	SVTYPE=INS;END=50971;SVLEN=42;SUPPORT=1;STD_SPAN=.;STD_POS=.	GT:DP:AD	./.:.:.,.
KMT2C_chr13_10688343_10754814	51177	svim.INS.98	A	ATTTGATGTACTTTCATACTTTATGTACCTAATATAGTATATAT	1	PASS	SVTYPE=INS;END=51177;SVLEN=43;SUPPORT=1;STD_SPAN=.;STD_POS=.	GT:DP:AD	./.:.:.,.
KMT2C_chr13_10688343_10754814	51195	svim.DEL.61	TTTTAAATACAGTATATAATATATAGAATGGGTACATTGATA	T	1	PASS	SVTYPE=DEL;END=51236;SVLEN=-41;SUPPORT=1;STD_SPAN=.;STD_POS=.	GT:DP:AD	./.:.:.,.
KMT2C_chr13_10688343_10754814	51222	svim.INS.99	A	ATTAATTTGATATTTTATTTCGAGTTCACAATAAATATTTGT	2	PASS	SVTYPE=INS;END=51222;SVLEN=41;SUPPORT=2;STD_SPAN=0.71;STD_POS=3.89	GT:DP:AD	./.:.:.,.
KMT2C_chr13_10688343_10754814	51223	svim.INS.100	T	TTTGATATTTTATTTCGAGTTCACAATAAATATTTGTGTAGTTTGATATTTTATGTACATTATATAATACATGCTTTGGGTACTTTGATATTTTCATGTACAGTATAGAATACATAGTTTGTGTATTTTGATATTTCATGTATAGTATACAATACATATTTG	1	PASS	SVTYPE=INS;END=51223;SVLEN=161;SUPPORT=1;STD_SPAN=.;STD_POS=.	GT:DP:AD	./.:.:.,.
KMT2C_chr13_10688343_10754814	51375	svim.INS.101	T	TACATAATCTATATTTGATGTACTTTCATATTTTATGTACCTA	1	PASS	SVTYPE=INS;END=51375;SVLEN=42;SUPPORT=1;STD_SPAN=.;STD_POS=.	GT:DP:AD	./.:.:.,.
KMT2C_chr13_10688343_10754814	51601	svim.INS.102	C	CATTGATATTATATGTACAGTATATAATCTATATTTGATGTACTTTCATATTTTATGTACCTAATATATATTTGATGTAA	1	PASS	SVTYPE=INS;END=51601;SVLEN=79;SUPPORT=1;STD_SPAN=.;STD_POS=.	GT:DP:AD	./.:.:.,.
KMT2C_chr13_10688343_10754814	51630	svim.INS.103	T	TATAGTTGAGTACTTTGATATTTTATGTCCAGTATAAAATACATAGATTTCATACTTTGATATTTTATGTACAGAATATAGTTTGAGTACTTTGATATTTTATGTACACTTTATCATAAA	1	PASS	SVTYPE=INS;END=51630;SVLEN=119;SUPPORT=1;STD_SPAN=.;STD_POS=.	GT:DP:AD	./.:.:.,.
KMT2C_chr13_10688343_10754814	51697	svim.INS.104	G	GTAAAGTACATAATATATAGTTAGGGTACTTTGATTTTTTGT	1	PASS	SVTYPE=INS;END=51697;SVLEN=41;SUPPORT=1;STD_SPAN=.;STD_POS=.	GT:DP:AD	./.:.:.,.
KMT2C_chr13_10688343_10754814	52115	svim.DEL.62	GTACAGTATAGAATATGTGTTTGGGTACTTTGATATTTTATA	G	1	PASS	SVTYPE=DEL;END=52156;SVLEN=-41;SUPPORT=1;STD_SPAN=.;STD_POS=.	GT:DP:AD	./.:.:.,.
KMT2C_chr13_10688343_10754814	52218	svim.INS.105	T	TTTGGTTACTTTGATGTTTTATTTAGAGTTCACAATAAATG	2	PASS	SVTYPE=INS;END=52218;SVLEN=40;SUPPORT=2;STD_SPAN=.;STD_POS=.	GT:DP:AD	./.:.:.,.
KMT2C_chr13_10688343_10754814	52255	svim.DEL.63	TATAGTTTGGGTACTTTGCTATTTTATGTACAGTATATAATATATAGTTTGGTTACATTGATATGTTATGTACAGTATATA	T	2	PASS	SVTYPE=DEL;END=52335;SVLEN=-80;SUPPORT=2;STD_SPAN=4.24;STD_POS=139.3	GT:DP:AD	./.:.:.,.
KMT2C_chr13_10688343_10754814	52329	svim.INS.106	G	GTTTGGTAGTTGATATTTTATGTACAGTATATAGTTTGAGTACTTTCACATTTTATGTACAGTTTATTATAAATGTTTGGGTGTTTTCATATTTTATGTACTGTTTATACTACATACA	2	PASS	SVTYPE=INS;END=52329;SVLEN=115;SUPPORT=2;STD_SPAN=2.12;STD_POS=22.27	GT:DP:AD	./.:.:.,.
KMT2C_chr13_10688343_10754814	52484	svim.INS.107	A	ATTTTATGTACAGAGTAAAATATATATTTGATGTACTTTCAT	1	PASS	SVTYPE=INS;END=52484;SVLEN=41;SUPPORT=1;STD_SPAN=.;STD_POS=.	GT:DP:AD	./.:.:.,.
KMT2C_chr13_10688343_10754814	52539	svim.INS.108	A	AATAAAATATATATTTGATGTACTTTCATATTTTATGTACAGCATATAATACATGCTTTGGGTACTTTGATATTTTTGTACAGT	1	PASS	SVTYPE=INS;END=52539;SVLEN=83;SUPPORT=1;STD_SPAN=.;STD_POS=.	GT:DP:AD	./.:.:.,.
KMT2C_chr13_10688343_10754814	52806	svim.DEL.64	TTGGGAACTTTGATATTTTATGTACATTATATAATGTATAGTTTTGGGTACCTTGATATTTGATGTACAGTATATAATACATAGTA	T	1	PASS	SVTYPE=DEL;END=52891;SVLEN=-85;SUPPORT=1;STD_SPAN=.;STD_POS=.	GT:DP:AD	./.:.:.,.
KMT2C_chr13_10688343_10754814	52856	svim.INS.109	C	CTTTAATATTTTATTTAGAGTTCACAATAAATGATTGTGTT	1	PASS	SVTYPE=INS;END=52856;SVLEN=40;SUPPORT=1;STD_SPAN=.;STD_POS=.	GT:DP:AD	./.:.:.,.
KMT2C_chr13_10688343_10754814	52860	svim.INS.110	G	GGTATTTTATGTACAGTATATAATCTATATTTGATGTACATTCATATTTTATGTACCTAATATAATATATATTTGATGTAGTTTC	1	PASS	SVTYPE=INS;END=52860;SVLEN=84;SUPPORT=1;STD_SPAN=.;STD_POS=.	GT:DP:AD	./.:.:.,.
KMT2C_chr13_10688343_10754814	53008	svim.INS.111	C	CTTTGGGTTCTCTGATATTTTCTTTACAGTGTATAATACAT	1	PASS	SVTYPE=INS;END=53008;SVLEN=40;SUPPORT=1;STD_SPAN=.;STD_POS=.	GT:DP:AD	./.:.:.,.
KMT2C_chr13_10688343_10754814	53039	svim.BND.6	N	]chr1:193418048]N	1	PASS	SVTYPE=BND;SUPPORT=1;STD_POS1=.;STD_POS2=.	GT:DP:AD	./.:.:.,.
KMT2C_chr13_10688343_10754814	53164	svim.DEL.65	TATATAATATATACTTTGGGTACTTTGGTATTTTATGTACA	T	2	PASS	SVTYPE=DEL;END=53204;SVLEN=-40;SUPPORT=2;STD_SPAN=.;STD_POS=149.2	GT:DP:AD	./.:.:.,.
KMT2C_chr13_10688343_10754814	53206	svim.INS.112	T	TATAAAATATATATTTGGGGGACTTTGGTATTTTATGTACAGTATATAATCTATATTTGATGTACTTTCTTATTTTACGTACCTA	1	PASS	SVTYPE=INS;END=53206;SVLEN=84;SUPPORT=1;STD_SPAN=.;STD_POS=.	GT:DP:AD	./.:.:.,.
KMT2C_chr13_10688343_10754814	53225	svim.BND.7	N	]chr3:130714562]N	1	PASS	SVTYPE=BND;SUPPORT=1;STD_POS1=.;STD_POS2=.	GT:DP:AD	./.:.:.,.
KMT2C_chr13_10688343_10754814	53225	svim.DEL.66	GTACTTTGATATGTTATGTACAGTACATAATATATAGTTTGGGTACTTTGATTTTTTTTTACAGTATATAATATATAACTT	G	1	PASS	SVTYPE=DEL;END=53305;SVLEN=-80;SUPPORT=1;STD_SPAN=.;STD_POS=.	GT:DP:AD	./.:.:.,.
KMT2C_chr13_10688343_10754814	53318	svim.INS.113	A	ATTTTATGTAGAGAATAAAATATACATTTTATGTATTTTCAT	1	PASS	SVTYPE=INS;END=53318;SVLEN=41;SUPPORT=1;STD_SPAN=.;STD_POS=.	GT:DP:AD	./.:.:.,.
KMT2C_chr13_10688343_10754814	53336	svim.INS.114	A	AATGTATATTTGGTGTACGTTGATATTTTGTGTACAGAATAAATATATATTTGATGTACTTTCATATTTATGTACGGT	1	PASS	SVTYPE=INS;END=53336;SVLEN=77;SUPPORT=1;STD_SPAN=.;STD_POS=.	GT:DP:AD	./.:.:.,.
KMT2C_chr13_10688343_10754814	53435	svim.INS.115	T	TACTTTGATATTTTATGTACAGTATATAATATATAGTTTGAGA	1	PASS	SVTYPE=INS;END=53435;SVLEN=42;SUPPORT=1;STD_SPAN=.;STD_POS=.	GT:DP:AD	./.:.:.,.
KMT2C_chr13_10688343_10754814	53601	svim.INS.116	G	GGTACTTTGATATTTTATGTACACTATAGAATATATATCTGCT	1	PASS	SVTYPE=INS;END=53601;SVLEN=42;SUPPORT=1;STD_SPAN=.;STD_POS=.	GT:DP:AD	./.:.:.,.
KMT2C_chr13_10688343_10754814	53666	svim.INS.117	G	GAATAAAATATATATTTGATGTACTTTCATATTTTATGTACAGTATA	7	hom_ref	SVTYPE=INS;END=53666;SVLEN=46;SUPPORT=6;STD_SPAN=.;STD_POS=.	GT:DP:AD	0/0:167:161,6
KMT2C_chr13_10688343_10754814	53847	svim.DEL.67	GTACTTTGATATTTTATGTATAATAAAGAAGATATATTTGGTGTACTTTTATATTTTAACTACATCATACAATAT	G	1	PASS	SVTYPE=DEL;END=53921;SVLEN=-74;SUPPORT=1;STD_SPAN=.;STD_POS=.	GT:DP:AD	./.:.:.,.
KMT2C_chr13_10688343_10754814	53928	svim.INS.118	G	GGTGATCTTTGATATTTTCTGTACAGTATACAATATATAGTTTGGGTACTTTGATATTTGATGGACAGTAGATAATACATGTTA	1	PASS	SVTYPE=INS;END=53928;SVLEN=83;SUPPORT=1;STD_SPAN=.;STD_POS=.	GT:DP:AD	./.:.:.,.
KMT2C_chr13_10688343_10754814	53959	svim.INS.119	A	AATACATACATTGGGTACTTCGATATTTTATGTGCAGTACCGT	1	PASS	SVTYPE=INS;END=53959;SVLEN=42;SUPPORT=1;STD_SPAN=.;STD_POS=.	GT:DP:AD	./.:.:.,.
KMT2C_chr13_10688343_10754814	54022	svim.INS.120	G	GATATTTTATGTACAGAATAAAATATATATTTGATGTACTTTC	8	hom_ref	SVTYPE=INS;END=54022;SVLEN=42;SUPPORT=7;STD_SPAN=2.73;STD_POS=9.21	GT:DP:AD	0/0:165:158,7
KMT2C_chr13_10688343_10754814	54221	svim.DEL.68	CTTTCACATTTTATGTACCTAATATAAAATATATTTGATTTAA	C	1	PASS	SVTYPE=DEL;END=54263;SVLEN=-42;SUPPORT=1;STD_SPAN=.;STD_POS=.	GT:DP:AD	./.:.:.,.
KMT2C_chr13_10688343_10754814	54305	svim.DEL.69	CGTTGATATTTTATGTACAGTATAAAATATATAGTTTGGTACTTTGATATATTATTTACAGTATATAATATATGTTTGGTTAG	C	1	PASS	SVTYPE=DEL;END=54387;SVLEN=-82;SUPPORT=1;STD_SPAN=.;STD_POS=.	GT:DP:AD	./.:.:.,.
KMT2C_chr13_10688343_10754814	54359	svim.INS.121	T	TGTACAGAATAAAATATATATTTGATGAACTTTCATATTTTA	2	PASS	SVTYPE=INS;END=54359;SVLEN=41;SUPPORT=2;STD_SPAN=.;STD_POS=.	GT:DP:AD	./.:.:.,.
KMT2C_chr13_10688343_10754814	54718	svim.INS.122	G	GTTACTTTGATATTTTATTTAGAGTGAACAATAAATATTTGT	1	PASS	SVTYPE=INS;END=54718;SVLEN=41;SUPPORT=1;STD_SPAN=.;STD_POS=.	GT:DP:AD	./.:.:.,.
KMT2C_chr13_10688343_10754814	54894	svim.DEL.70	ATTTTATGTACAGTATATAATATATACATTCAGCATTTTGA	A	2	PASS	SVTYPE=DEL;END=54934;SVLEN=-40;SUPPORT=2;STD_SPAN=1.41;STD_POS=12.73	GT:DP:AD	./.:.:.,.
KMT2C_chr13_10688343_10754814	54978	svim.INS.123	A	AATAAAATCTATATTTGATGTACTTTCATATTGTGTGTACACAATATAATATATATTGAATGTAAGTTCGTATTTTATGTAGAG	2	PASS	SVTYPE=INS;END=54978;SVLEN=84;SUPPORT=2;STD_SPAN=1.41;STD_POS=16.97	GT:DP:AD	./.:.:.,.
KMT2C_chr13_10688343_10754814	55020	svim.INS.124	A	ATTTTATGTACACTATAGAATATATATCTGGTGTACTTTGATAT	3	hom_ref	SVTYPE=INS;END=55020;SVLEN=43;SUPPORT=3;STD_SPAN=0.58;STD_POS=6.64	GT:DP:AD	0/0:156:153,3
KMT2C_chr13_10688343_10754814	55169	svim.DEL.71	AATTTGGGTACTTGGAAATTTTATCTACAGTACATAATATATAGTTTGCTTACTTTGATATTTTATGTAGAGTTTATAGTAAATGTTTGGGTACTTTGATATTTTATGTACAGTATATAATACATAC	A	1	PASS	SVTYPE=DEL;END=55295;SVLEN=-126;SUPPORT=1;STD_SPAN=.;STD_POS=.	GT:DP:AD	./.:.:.,.
KMT2C_chr13_10688343_10754814	55397	svim.INS.125	T	TAGAATATATATCTGGTGTACTTTGATATTTTATGTACAGAATAAA	2	PASS	SVTYPE=INS;END=55397;SVLEN=43;SUPPORT=2;STD_SPAN=2.12;STD_POS=19.45	GT:DP:AD	./.:.:.,.
KMT2C_chr13_10688343_10754814	55508	svim.INS.126	A	ACTTGATATTTTATCTACAGCTTATAATACTTACTTTGGGTAATTTGATATTTTATGTACAGTATATAATACATACTTTGGGT	1	PASS	SVTYPE=INS;END=55508;SVLEN=82;SUPPORT=1;STD_SPAN=.;STD_POS=.	GT:DP:AD	./.:.:.,.
KMT2C_chr13_10688343_10754814	55562	svim.INS.127	T	TATGTACAGTTTATAGTTTGAGTACTTTGATATTTTATGTACAGTTTATTATAAATGTTTGGGTACTTTCATATTTG	1	PASS	SVTYPE=INS;END=55562;SVLEN=76;SUPPORT=1;STD_SPAN=.;STD_POS=.	GT:DP:AD	./.:.:.,.
KMT2C_chr13_10688343_10754814	55709	svim.INS.128	A	ATGTACTTTCATATTATATGTACAGTATATAATACATGCTTTGGGTACTTTGATATTTTTTGTACAGTATAGAATATATACCTTGG	1	PASS	SVTYPE=INS;END=55709;SVLEN=85;SUPPORT=1;STD_SPAN=.;STD_POS=.	GT:DP:AD	./.:.:.,.
KMT2C_chr13_10688343_10754814	55838	svim.INS.129	C	CTTTGGTATTTTATGTACAGTATATAATCTATATTTGATGTACTTTCATATTTTATGTACCTAATGTAATATATATTTGATGTAA	1	PASS	SVTYPE=INS;END=55838;SVLEN=84;SUPPORT=1;STD_SPAN=.;STD_POS=.	GT:DP:AD	./.:.:.,.
KMT2C_chr13_10688343_10754814	55870	svim.DEL.72	ACTTTGGGTACTTTCTTATTTTATGTACAGTGTATAATACATACTTTGGGAACTATGATATTTTATGTACAGTATATAATATGTAGTGTGAGTACTTTGATATGTTATGTACAGTTTATTATGAATG	A	1	PASS	SVTYPE=DEL;END=55996;SVLEN=-126;SUPPORT=1;STD_SPAN=.;STD_POS=.	GT:DP:AD	./.:.:.,.
KMT2C_chr13_10688343_10754814	55951	svim.DEL.73	TGTAGTGTGAGTACTTTGATATGTTATGTACAGTTTATTATGA	T	1	PASS	SVTYPE=DEL;END=55993;SVLEN=-42;SUPPORT=1;STD_SPAN=.;STD_POS=.	GT:DP:AD	./.:.:.,.
KMT2C_chr13_10688343_10754814	56085	svim.INS.130	A	AGTACTTGATATTTTATGTGCACTATAAAATATATAGTTTTG	1	PASS	SVTYPE=INS;END=56085;SVLEN=41;SUPPORT=1;STD_SPAN=.;STD_POS=.	GT:DP:AD	./.:.:.,.
KMT2C_chr13_10688343_10754814	56224	svim.INS.131	T	TTATGTATAGTATAAATATATAGTTTGGGTACTTTGATATTTTATGTACAGTATGTAAAAGATACTTTGGGGAGTTTGATATTA	1	PASS	SVTYPE=INS;END=56224;SVLEN=83;SUPPORT=1;STD_SPAN=.;STD_POS=.	GT:DP:AD	./.:.:.,.
KMT2C_chr13_10688343_10754814	56396	svim.INS.132	T	TTTTCATATTTTATGTACCTAATATAATATATATTTGATGTAA	2	PASS	SVTYPE=INS;END=56396;SVLEN=41;SUPPORT=2;STD_SPAN=0.71;STD_POS=20.15	GT:DP:AD	./.:.:.,.
KMT2C_chr13_10688343_10754814	56501	svim.INS.133	T	TATGTACCTTCATATTTTATGTGCAGTGTATAATACACACTTTGGGTACTTTGATATTTTATGTACAGTATGCTATATATTC	1	PASS	SVTYPE=INS;END=56501;SVLEN=81;SUPPORT=1;STD_SPAN=.;STD_POS=.	GT:DP:AD	./.:.:.,.
KMT2C_chr13_10688343_10754814	56594	svim.DEL.74	TTAATATTGTATGTACAGTATATAATATGTATTTGGGGTAATTTATATTTTATGTACTGTATATAATATGTAGTTTGACTACATTGATTTTTACATACAGATA	T	2	PASS	SVTYPE=DEL;END=56696;SVLEN=-102;SUPPORT=2;STD_SPAN=36.06;STD_POS=20.15	GT:DP:AD	./.:.:.,.
KMT2C_chr13_10688343_10754814	56612	svim.INS.134	T	TATATAATCTATATTTGATGTACTTTCATATTTTACGTACCTA	1	PASS	SVTYPE=INS;END=56612;SVLEN=42;SUPPORT=1;STD_SPAN=.;STD_POS=.	GT:DP:AD	./.:.:.,.
KMT2C_chr13_10688343_10754814	56670	svim.DEL.75	GACTACATTGATTTTTACATACAGATATAATAAGTATTTGA	G	1	PASS	SVTYPE=DEL;END=56710;SVLEN=-40;SUPPORT=1;STD_SPAN=.;STD_POS=.	GT:DP:AD	./.:.:.,.
KMT2C_chr13_10688343_10754814	56976	svim.BND.8	N	N]KMT2C_chr21_7687010_7731520:40160]	4	PASS	SVTYPE=BND;SUPPORT=4;STD_POS1=.;STD_POS2=248.29	GT:DP:AD	./.:.:.,.
KMT2C_chr13_10688343_10754814	57038	svim.INS.135	T	TCATTATATAATATTTACTTTTGGTTCTTTGATATTTTGTGTACAGTATATAATATACAGTTTGGGTACTTTGATATTTTATGTATAGTATGCAATATGTAGTTTGAGTACTTTGTTATTTTATGT	2	PASS	SVTYPE=INS;END=57038;SVLEN=126;SUPPORT=2;STD_SPAN=.;STD_POS=34.65	GT:DP:AD	./.:.:.,.
KMT2C_chr13_10688343_10754814	57251	svim.INS.136	G	GTGAACTTTGATATTTCATGTACAGTATATCATATATATTTGGGGTTCCTTCATATTTTATGTATGGTATATAATCTATATTTGATGTACTTTCATATTTTACGTACCTAATATAATATATATTTGATGTAATTCCATATTTTATGTACAGTATGTAATGTATAGTTT	1	PASS	SVTYPE=INS;END=57251;SVLEN=167;SUPPORT=1;STD_SPAN=.;STD_POS=.	GT:DP:AD	./.:.:.,.
KMT2C_chr13_10688343_10754814	57317	svim.INS.137	G	GCTTATAATATATATTTGGTTTTCTTTGATATTTTATGTATAGT	3	hom_ref	SVTYPE=INS;END=57317;SVLEN=43;SUPPORT=3;STD_SPAN=1.15;STD_POS=2.31	GT:DP:AD	0/0:129:126,3
KMT2C_chr13_10688343_10754814	57447	svim.INS.138	T	TATTTTGGTGTACTTTAATATTTTATGTACAGCATATAATATATATTTGGGTACTTTGATATTTCATGTGTACCATAA	1	PASS	SVTYPE=INS;END=57447;SVLEN=77;SUPPORT=1;STD_SPAN=.;STD_POS=.	GT:DP:AD	./.:.:.,.
KMT2C_chr13_10688343_10754814	57551	svim.INS.139	T	TCATATTTTACGTACGTAATATAATATATATTTGATGTAATTC	1	PASS	SVTYPE=INS;END=57551;SVLEN=42;SUPPORT=1;STD_SPAN=.;STD_POS=.	GT:DP:AD	./.:.:.,.
KMT2C_chr13_10688343_10754814	57654	svim.INS.140	T	TATAATATATATTTGGTGTAGTTTGATATTTTATGTACAGGG	1	PASS	SVTYPE=INS;END=57654;SVLEN=41;SUPPORT=1;STD_SPAN=.;STD_POS=.	GT:DP:AD	./.:.:.,.
KMT2C_chr13_10688343_10754814	57748	svim.DEL.76	AATTGTGGTAATTTATATTTTATGTAGTGTATGTAATATGTAGTTTGACTACATTGATTTTCTTCGTACAGATATAATATG	A	1	PASS	SVTYPE=DEL;END=57828;SVLEN=-80;SUPPORT=1;STD_SPAN=.;STD_POS=.	GT:DP:AD	./.:.:.,.
KMT2C_chr13_10688343_10754814	58088	svim.INS.141	A	ATATTTTATGTACAGTATATAATTTATAATTTTTGTACTTTGTTATTTTATGTACACTATAGAATATATATCTGGT	1	PASS	SVTYPE=INS;END=58088;SVLEN=75;SUPPORT=1;STD_SPAN=.;STD_POS=.	GT:DP:AD	./.:.:.,.
KMT2C_chr13_10688343_10754814	58129	svim.INS.142	G	GGTACCTTGATATTTTATGTACACTCTAAAATATATATCTGGT	1	PASS	SVTYPE=INS;END=58129;SVLEN=42;SUPPORT=1;STD_SPAN=.;STD_POS=.	GT:DP:AD	./.:.:.,.
KMT2C_chr13_10688343_10754814	58167	svim.INS.143	T	TTTGGGCACTTTGATGTTTTATGTACAGTATATAATACATACTTTAGGTTCTTTTATATTTTATGTACAGCATATACTACAAAATTTGGGGACTTTTATATTTTATGTACATTATATAATACATACTTTGGGTACTTTTATATTTTATGTACGGTATATAATACATACC	1	PASS	SVTYPE=INS;END=58167;SVLEN=168;SUPPORT=1;STD_SPAN=.;STD_POS=.	GT:DP:AD	./.:.:.,.
KMT2C_chr13_10688343_10754814	58173	svim.DEL.77	TACTTTCTTATTTTATGTACAGTATATAATACATTCTTTGGG	T	1	PASS	SVTYPE=DEL;END=58214;SVLEN=-41;SUPPORT=1;STD_SPAN=.;STD_POS=.	GT:DP:AD	./.:.:.,.
KMT2C_chr13_10688343_10754814	58408	svim.DEL.78	ATAATACATACTTTGGGTGCTTTGATATTTTATGTAAAGTATATAATACATATTTTGGGTAATTTGATACGTTATGTATAGTTTACAATATATGTGTTGGGTACTTTGATATTTTTTGTCCAGTATGTA	A	2	PASS	SVTYPE=DEL;END=58536;SVLEN=-128;SUPPORT=2;STD_SPAN=4.24;STD_POS=6.36	GT:DP:AD	./.:.:.,.
KMT2C_chr13_10688343_10754814	58553	svim.INS.144	C	CTTTCATATTTTATGAACCTAATATAATATATATTTGATGTAA	1	PASS	SVTYPE=INS;END=58553;SVLEN=42;SUPPORT=1;STD_SPAN=.;STD_POS=.	GT:DP:AD	./.:.:.,.
KMT2C_chr13_10688343_10754814	58565	svim.INS.145	A	ATGTGCAGAATAAAACATATATTTGATGTACTTTCATGTTTTATGTACAGTATATAATACATGCTTTGGGTACTTTGATATTTTT	1	PASS	SVTYPE=INS;END=58565;SVLEN=84;SUPPORT=1;STD_SPAN=.;STD_POS=.	GT:DP:AD	./.:.:.,.
KMT2C_chr13_10688343_10754814	58932	svim.INS.146	T	TTCATATTTCATGTAGAGTATATATACATGCTTTGGGTACTTTGATAGTTTTTTGTACGGTATAGTATTATACCTTGGGTACTA	1	PASS	SVTYPE=INS;END=58932;SVLEN=83;SUPPORT=1;STD_SPAN=.;STD_POS=.	GT:DP:AD	./.:.:.,.
KMT2C_chr13_10688343_10754814	59166	svim.INS.147	A	ATATATAGTTTGAGTACTTTAATATTTTATGTGCAGTATAAAATATATAGTTTTGGTACTTTCATATTTTATGTACAG	1	PASS	SVTYPE=INS;END=59166;SVLEN=77;SUPPORT=1;STD_SPAN=.;STD_POS=.	GT:DP:AD	./.:.:.,.
KMT2C_chr13_10688343_10754814	59233	svim.INS.148	T	TTATGTAGAGTATGTAAAACATACTTTGGGTAGTTTGGTATTTTATGATCAGTATATAATACATATTTTGGGTACTTTGATATTTTATGTACAGTATATAATACCTACTTTGGGTACTTTGATATTTTATGTACAGTATATATGCATAATTTGGGTACTTCAATAG	1	PASS	SVTYPE=INS;END=59233;SVLEN=165;SUPPORT=1;STD_SPAN=.;STD_POS=.	GT:DP:AD	./.:.:.,.
KMT2C_chr13_10688343_10754814	59263	svim.INS.149	A	AACTTTTATTTTATGTGCAGAATAAAATACATACTTTGGGT	1	PASS	SVTYPE=INS;END=59263;SVLEN=40;SUPPORT=1;STD_SPAN=.;STD_POS=.	GT:DP:AD	./.:.:.,.
KMT2C_chr13_10688343_10754814	59323	svim.DEL.79	ACAGTTTATAATACATACTTTGGGTACTTTGATATTTTATGTAGAGTATATTATATATATTTGGTGTACATTGATATTTTATGTACAGAATATAATATATAGATTGGGTGCTTTGATATTTTATTTACAGTACACAATATATATTTTGGGTACTTTGATATTTTATGTCCAGTATATAATACATAGTTTTGGTTTATT	A	1	PASS	SVTYPE=DEL;END=59520;SVLEN=-197;SUPPORT=1;STD_SPAN=.;STD_POS=.	GT:DP:AD	./.:.:.,.
KMT2C_chr13_10688343_10754814	59405	svim.INS.150	G	GTACATTTTATAATATATAGTTTGTGTACTTTCGTATTTTTA	1	PASS	SVTYPE=INS;END=59405;SVLEN=41;SUPPORT=1;STD_SPAN=.;STD_POS=.	GT:DP:AD	./.:.:.,.
KMT2C_chr13_10688343_10754814	59677	svim.INS.151	A	ATATTTTATGTACAGTATATAGTTTGAGTACTTTGATATTTTATGTACAGTTTTGTTAAAAATGGTTGGGTGCTTTCG	1	PASS	SVTYPE=INS;END=59677;SVLEN=77;SUPPORT=1;STD_SPAN=.;STD_POS=.	GT:DP:AD	./.:.:.,.
KMT2C_chr13_10688343_10754814	59869	svim.DEL.80	ATGTGTTGGGTAAATTGATATTTTTTGTCCAGTATGTAATT	A	1	PASS	SVTYPE=DEL;END=59909;SVLEN=-40;SUPPORT=1;STD_SPAN=.;STD_POS=.	GT:DP:AD	./.:.:.,.
KMT2C_chr13_10688343_10754814	59968	svim.INS.152	T	TATTTGATGTACTTTCATTTTTATGTACCTAATATAATATATATTTGATGTAATTTCATATTTTATGTACAGTATATAACGA	2	PASS	SVTYPE=INS;END=59968;SVLEN=83;SUPPORT=2;STD_SPAN=2.12;STD_POS=24.4	GT:DP:AD	./.:.:.,.
KMT2C_chr13_10688343_10754814	60121	svim.INS.153	T	TAGTTTTCGTAATTGATATTTTATGTACAGAATATAGTTTGAGTACTTTGATATTTTATGTACACTTTATTATAA	1	PASS	SVTYPE=INS;END=60121;SVLEN=74;SUPPORT=1;STD_SPAN=.;STD_POS=.	GT:DP:AD	./.:.:.,.
KMT2C_chr13_10688343_10754814	60260	svim.INS.154	T	TTCATATTTCATGTACACTTTATAAATATATAGTTTGGGTAC	1	PASS	SVTYPE=INS;END=60260;SVLEN=41;SUPPORT=1;STD_SPAN=.;STD_POS=.	GT:DP:AD	./.:.:.,.
KMT2C_chr13_10688343_10754814	60314	svim.INS.155	A	AATTTTTATTAATTTATAATTATGTAATTTTTTAAAATTATATCTATGTAAATGTTTTATTTTTTTAATG	1	PASS	SVTYPE=INS;END=60314;SVLEN=69;SUPPORT=1;STD_SPAN=.;STD_POS=.	GT:DP:AD	./.:.:.,.
KMT2C_chr13_10688343_10754814	60375	svim.INS.156	T	TTTGATGTACTTTCATATTTTAGGTACAGTATATAATACATGC	2	PASS	SVTYPE=INS;END=60375;SVLEN=42;SUPPORT=2;STD_SPAN=.;STD_POS=.	GT:DP:AD	./.:.:.,.
KMT2C_chr13_10688343_10754814	60387	svim.DEL.81	TGATATTTTATGGACAGTATATTATATATATTTTGGGTACTTTTATATTTTATGCACAGTATATAATATATATTTGGTATACTTTGATATTTTATGTACAGTATATAATATATAGTTTGGGTAG	T	2	PASS	SVTYPE=DEL;END=60510;SVLEN=-123;SUPPORT=2;STD_SPAN=3.54;STD_POS=193.39	GT:DP:AD	./.:.:.,.
KMT2C_chr13_10688343_10754814	60390	svim.BND.9	N	N[chr8:58919621[	1	PASS	SVTYPE=BND;SUPPORT=1;STD_POS1=.;STD_POS2=.	GT:DP:AD	./.:.:.,.
KMT2C_chr13_10688343_10754814	60606	svim.INS.157	C	CGTATTTTATGTAAAGTATATAATCTATATTTGATGTACTTTCATATTTTATGTACCTAATATAATATATATTTGATGTAATTTC	2	PASS	SVTYPE=INS;END=60606;SVLEN=84;SUPPORT=2;STD_SPAN=0.71;STD_POS=18.03	GT:DP:AD	./.:.:.,.
KMT2C_chr13_10688343_10754814	60948	svim.DEL.82	ATATAGTTTGGTTACTTTGATGTGTACAGTACATAATATATAGTTTGGGTACTTTGAATTTTTTTAACACTATATAATATATAACTTGGGTACTTTGATATTTATGTACAGTTT	A	2	PASS	SVTYPE=DEL;END=61061;SVLEN=-113;SUPPORT=2;STD_SPAN=.;STD_POS=.	GT:DP:AD	./.:.:.,.
KMT2C_chr13_10688343_10754814	60967	svim.INS.158	A	ATATTTTATGTATAGTATATAATCTATATTTGATGTACTTTCATATTTTATGTACCTAATATATATTTGATGTAATTTCATATTT	1	PASS	SVTYPE=INS;END=60967;SVLEN=84;SUPPORT=1;STD_SPAN=.;STD_POS=.	GT:DP:AD	./.:.:.,.
KMT2C_chr13_10688343_10754814	63875	svim.DEL.83	ATATAATACACCAGACATGATATATGATATATAATACATGATATATAATATACAACATATGATACACAATATATATGTTATATAATATATATTGTATGATATATATTATATATGTTTTATATATTATATATGAATATT	A	1	PASS	SVTYPE=DEL;END=64012;SVLEN=-137;SUPPORT=1;STD_SPAN=.;STD_POS=.	GT:DP:AD	./.:.:.,.
KMT2C_chr13_10744786_10790087	650	svim.INS.159	G	GATATATTATGTACAGAATATAAAATATATTTGATGAACCTAC	1	PASS	SVTYPE=INS;END=650;SVLEN=42;SUPPORT=1;STD_SPAN=.;STD_POS=.	GT:DP:AD	./.:.:.,.
KMT2C_chr13_10744786_10790087	830	svim.DEL.84	CTGTATATAATATGTAGTTTGAATACATTGACTTTTTACGT	C	2	PASS	SVTYPE=DEL;END=870;SVLEN=-40;SUPPORT=2;STD_SPAN=.;STD_POS=.	GT:DP:AD	./.:.:.,.
KMT2C_chr13_10744786_10790087	1013	svim.INS.160	T	TTTGGGTACTTTGATATTTCATGTGTACCATAAAATATACAA	1	PASS	SVTYPE=INS;END=1013;SVLEN=41;SUPPORT=1;STD_SPAN=.;STD_POS=.	GT:DP:AD	./.:.:.,.
KMT2C_chr13_10744786_10790087	1210	svim.INS.161	A	ATATAATATATATTTGGTGTAGGTTGATATTTTATGTACAGGG	1	PASS	SVTYPE=INS;END=1210;SVLEN=42;SUPPORT=1;STD_SPAN=.;STD_POS=.	GT:DP:AD	./.:.:.,.
KMT2C_chr13_10744786_10790087	1277	svim.INS.162	A	ATATTTTATGTGCAGTATATAACACATAATTTCGGTACTTGG	1	PASS	SVTYPE=INS;END=1277;SVLEN=41;SUPPORT=1;STD_SPAN=.;STD_POS=.	GT:DP:AD	./.:.:.,.
KMT2C_chr13_10744786_10790087	1288	svim.DEL.85	TACGGTATATAATATATAATTGTGGTAATTTATATTTTATGTAGTGTATGTAATATGTAGTTTGACTACATTGATTTTCTTCGTACAGATATAATATGTATTAGATGT	T	3	PASS	SVTYPE=DEL;END=1395;SVLEN=-107;SUPPORT=3;STD_SPAN=22.94;STD_POS=12.09	GT:DP:AD	0/1:11:8,3
KMT2C_chr13_10744786_10790087	1468	svim.INS.163	C	CATATATTTGTGCGACTTTAATATATTATGTATAGTAATATA	2	PASS	SVTYPE=INS;END=1468;SVLEN=42;SUPPORT=2;STD_SPAN=0.71;STD_POS=3.18	GT:DP:AD	./.:.:.,.
KMT2C_chr13_10744786_10790087	1633	svim.INS.164	A	ATATATAGTTTGGGTAATTTGATATTTTATGTACAGTATACAATATATAGTATTGGTACTTTGATATTTCATGTAAAG	1	PASS	SVTYPE=INS;END=1633;SVLEN=77;SUPPORT=1;STD_SPAN=.;STD_POS=.	GT:DP:AD	./.:.:.,.
KMT2C_chr13_10744786_10790087	1805	svim.DEL.86	TAGTTTGTGTACTTTGATATTTTATGTACAGTATATAATACAT	T	5	PASS	SVTYPE=DEL;END=1847;SVLEN=-42;SUPPORT=5;STD_SPAN=0.89;STD_POS=192.97	GT:DP:AD	0/1:17:12,5
KMT2C_chr13_10744786_10790087	2417	svim.INS.165	G	GTGCAGTACCGTATATATAGTTTGGGTATTTTGATATTTTATGTCCAGTATAAAATAAATAGTTTTGTTACTTTGATATTTTATGTACAGGTTATAGTTTGAGTACTTTGATATTTAATGTTCAGTTTATTATAAATGTTTGGGTGCTTTCATATTTTATA	1	PASS	SVTYPE=INS;END=2417;SVLEN=160;SUPPORT=1;STD_SPAN=.;STD_POS=.	GT:DP:AD	./.:.:.,.
KMT2C_chr13_10744786_10790087	2586	svim.DEL.87	TACAGTATATTATATATATTTGGGGTACTTTTATATTTTATGTACAATATATAATATATATTTGGTGTACTTTGATATTTTATG	T	2	PASS	SVTYPE=DEL;END=2669;SVLEN=-83;SUPPORT=2;STD_SPAN=0.71;STD_POS=204.0	GT:DP:AD	./.:.:.,.
KMT2C_chr13_10744786_10790087	2696	svim.INS.166	A	AGTACAGAATATAATATATATTGATGTACCTTCATATTTTATATACAGTACATAATATATATTTTCGGTATTTTGATATTTTAC	2	PASS	SVTYPE=INS;END=2696;SVLEN=80;SUPPORT=2;STD_SPAN=4.24;STD_POS=36.77	GT:DP:AD	./.:.:.,.
KMT2C_chr13_10744786_10790087	3014	svim.DEL.88	CAATATATATTTTGGGTACTTTGATATTTTATGTCCAGTATATAATACATAGTTTTGGTTTATTCAGTATA	C	4	PASS	SVTYPE=DEL;END=3084;SVLEN=-70;SUPPORT=4;STD_SPAN=0.58;STD_POS=11.69	GT:DP:AD	0/1:18:14,4
KMT2C_chr13_10744786_10790087	3123	svim.INS.167	T	TTTATTTAAATGTTTGGGTACTTTCATAATGTATGTACAGC	1	PASS	SVTYPE=INS;END=3123;SVLEN=40;SUPPORT=1;STD_SPAN=.;STD_POS=.	GT:DP:AD	./.:.:.,.
KMT2C_chr13_10744786_10790087	3333	svim.INS.168	T	TATACAATACATACTTTGGGTACATCCATATTTCATGTACAG	1	PASS	SVTYPE=INS;END=3333;SVLEN=41;SUPPORT=1;STD_SPAN=.;STD_POS=.	GT:DP:AD	./.:.:.,.
KMT2C_chr13_10744786_10790087	3412	svim.DEL.89	ATAGTTTACAATATATGTGTTGGGTAAATTGATATTTTTTGTC	A	2	PASS	SVTYPE=DEL;END=3454;SVLEN=-42;SUPPORT=2;STD_SPAN=.;STD_POS=.	GT:DP:AD	./.:.:.,.
KMT2C_chr13_10744786_10790087	3780	svim.INS.169	A	ATTTTATGTTCACTATATAATGCACACTTTGGGTAATTTGAT	1	PASS	SVTYPE=INS;END=3780;SVLEN=41;SUPPORT=1;STD_SPAN=.;STD_POS=.	GT:DP:AD	./.:.:.,.
KMT2C_chr13_10744786_10790087	3847	svim.DEL.90	ATTTTTTGTACACTGATATTTTATATACAGTATATAATATATAGATGGGGTGCTTTGGTATTTTATGTACAGTATACAATATATAT	A	1	PASS	SVTYPE=DEL;END=3932;SVLEN=-85;SUPPORT=1;STD_SPAN=.;STD_POS=.	GT:DP:AD	./.:.:.,.
KMT2C_chr13_10744786_10790087	4022	svim.INS.170	A	ACTTTTATATTTTATGTATAGCTTATAATACATACTTTTGGTATTTAGATATTTTATGTACAGTATACAATATATAGTTTGAG	1	PASS	SVTYPE=INS;END=4022;SVLEN=82;SUPPORT=1;STD_SPAN=.;STD_POS=.	GT:DP:AD	./.:.:.,.
KMT2C_chr13_10744786_10790087	4634	svim.INS.171	G	GTGTAATGTGATATTTTAGGTACAGAATATATATATATTTGAT	2	PASS	SVTYPE=INS;END=4634;SVLEN=42;SUPPORT=2;STD_SPAN=0.71;STD_POS=0.35	GT:DP:AD	./.:.:.,.
KMT2C_chr13_10744786_10790087	4654	svim.DEL.91	ATAGTATATAATATATAGTTTGGTTACTTTGATATGTTATGTACAGTACATAATATGTACCTTGGGTACTTTGATATTTTATGTACAGTATATAATATATAGTTTGTGTACTTTGATATTTCATGTACAGTATATAATATATATTTGCGTTACTTTGATATTTTATGTACAGTATATAATCTATATTTGATGTACTTTCATATTTTATGTACCTAATATATATTTAATGCAATTTCATATTTTATGT	A	1	PASS	SVTYPE=DEL;END=4900;SVLEN=-246;SUPPORT=1;STD_SPAN=.;STD_POS=.	GT:DP:AD	./.:.:.,.
KMT2C_chr13_10744786_10790087	4679	svim.DEL.92	ACTTTGATATGTTATGTACAGTACATAATATGTACCTTGGGTACTTTGATATTTTATGTACAGTATATAATATATAGT	A	14	PASS	SVTYPE=DEL;END=4756;SVLEN=-77;SUPPORT=13;STD_SPAN=14.01;STD_POS=156.54	GT:DP:AD	0/1:21:8,13
KMT2C_chr13_10744786_10790087	10212	svim.INS.172	T	TGTATATAATTATATAATTATATTATGTATATAATTATATAATTATATATATAATTATATTATGTATATAATTATATAATTATATATATAATTATATTATGTATATAATTATATAATTATATATATAATTATATTATGTATATAATTATATAATTATATATATAATTATATTATGTATATAATTATATACATAATTACATTGTGTATATA	36	PASS	SVTYPE=INS;END=10212;SVLEN=209;SUPPORT=30;STD_SPAN=39.15;STD_POS=21.92	GT:DP:AD	0/1:40:10,30
KMT2C_chr13_10744786_10790087	12246	svim.BND.10	N	[chrX:105558202[N	1	PASS	SVTYPE=BND;SUPPORT=1;STD_POS1=.;STD_POS2=.	GT:DP:AD	./.:.:.,.
KMT2C_chr13_10744786_10790087	13968	svim.INS.173	A	ATTAGATATCATATATTATATCTTTCATATATAATATACAAT	33	PASS	SVTYPE=INS;END=13968;SVLEN=41;SUPPORT=27;STD_SPAN=0.28;STD_POS=3.64	GT:DP:AD	0/1:55:28,27
KMT2C_chr13_10744786_10790087	14907	svim.DEL.93	TAATTATATCATTATATATATTATATTATATATTAAATATATATAACATAAAATATATATTATACCTCATATGTATTATGATGTATTATACATCAACTATATATTATATATAAATATATAATATACTATTATATATAACTATATAATATTAAATTATATATAACTGTATATTAACTTATATAAAATCTTATATATTTTATATAATATATCATGATATATCATATATTACATTATATTATAGATTACATAATATATATTATATATCACATAATATATGTTACATACATATTAAAATCTACATTATAGTATGATATATTAAATATCATATATATTATGTATCATATATTGTATATTATGTATTATATATGATACATTACATATATTTTATATTGTATTATATACTTATAATTATATAAATATACATATAACTATAGAGTTATATAATTATATACATAATTAGTTATATTATATATAATTATATGATTATAACTATATTATATACAATTATATAATTATATATATTGTTTTAAATATAAAATATAATATATAACATAA	T	1	PASS	SVTYPE=DEL;END=15461;SVLEN=-554;SUPPORT=1;STD_SPAN=.;STD_POS=.	GT:DP:AD	./.:.:.,.
KMT2C_chr13_10744786_10790087	14917	svim.BND.11	N	]chr15:54773955]N	1	PASS	SVTYPE=BND;SUPPORT=1;STD_POS1=.;STD_POS2=.	GT:DP:AD	./.:.:.,.
KMT2C_chr13_10744786_10790087	16686	svim.INS.174	A	ATATTTATAGAATAAGACATAAAATATATATTATATTTTATGTCATATATAATATTTATTATATATCGTATATAGAATATATTATATGGTTAATATACGTATTAAATATTTAATATATATTACTTATAATGTACATATTATATCTATGTTATTAACAATATAAAATAATATATAATAATATATAGTTG	1	PASS	SVTYPE=INS;END=16686;SVLEN=187;SUPPORT=1;STD_SPAN=.;STD_POS=.	GT:DP:AD	./.:.:.,.
KMT2C_chr13_10744786_10790087	17298	svim.INS.175	A	ATAACTACATAATATATTATGTATAGCTATATAATATTAAGTTATATATAATTTATATTTTTTATATAACATAATATAT	3	hom_ref	SVTYPE=INS;END=17298;SVLEN=78;SUPPORT=3;STD_SPAN=14.57;STD_POS=8.43	GT:DP:AD	0/0:54:51,3
KMT2C_chr13_10744786_10790087	17354	svim.INS.176	A	ATACATATTAAAGTATACATTATATTATATTAAATATATATATTATGTATCATATATTGTATATTATATGTTATATATTTTTATACGTTATATATTACAATATTATATATAATTATACTTATAGTTATATAATTATACATATAACTATACAATTATATAATTATAAATATAACTATATAATTATATAATAATTTATATAATATATAATTATATGATTATATAATTATTTATATTATATATAATTATATCATTATATAATTATTTATATTATATATAATTGTATAATTATATATATTATATTATATATTCAATATCATATATAACATAAAATATATATTATACCTCATATGTATTATGATGTATTATACATCAACTATATATTATATATAAATATATAATATACTATTATATATAACTATATATTAAATTATATATAACTATATATTAAGTTATATAAAATCTTATAAATTTTATATAATATATCATAATATATCATATATTACATTATATTATATATTACATAACCTATATTATATATCACATAATATATCT	1	PASS	SVTYPE=INS;END=17354;SVLEN=551;SUPPORT=1;STD_SPAN=.;STD_POS=.	GT:DP:AD	./.:.:.,.
KMT2C_chr13_10744786_10790087	17459	svim.INS.177	C	CATATAATTATATAATTATACATATAACTATATAATCATATAATTATAT	11	hom_ref	SVTYPE=INS;END=17459;SVLEN=48;SUPPORT=10;STD_SPAN=10.78;STD_POS=21.42	GT:DP:AD	0/0:54:44,10
KMT2C_chr13_10744786_10790087	17561	svim.INS.178	T	TATAATTGTATAATTATATATATTATATTATATATTAAATATCATATATAACATAAAATATATATTATACCTCATATGTATTATGATGTATTATACATCAACTATATATTATATATAAATATATAATATACTATTATATATAACTATATAATATTAAATTATATATAACTATATAATATAAAGTTATATAAAATCTTATTATATATTTTATATAATATATCTATATCATATATTACATTATATTATATATTACATAATATATATTATATATCACATGATATATGTTACATACATAATATTAAAATCTACATTATAGTATGATATATTAAAATCATATATATTATGTATCATATATTGTATATTATATATTGTACATTACATATATTTTATATTGTATTATATATTACACTTATAGTTATATAAATATACATATAACTATAGTTATATAATTATATACATAGTTATATTGTATATAATTATATGATTATAACTATTTAGATTATATAC	2	PASS	SVTYPE=INS;END=17561;SVLEN=501;SUPPORT=2;STD_SPAN=7.78;STD_POS=3.89	GT:DP:AD	./.:.:.,.
KMT2C_chr13_10744786_10790087	18931	svim.DEL.94	ATATAATTATATATATAATTATTACATATAATATATAATTATATATAATTATATATATAATTATTACATATAATATATAATTATATATAATTATATATATAATTATTACATATATATAATTATATATATA	A	37	PASS	SVTYPE=DEL;END=19060;SVLEN=-129;SUPPORT=30;STD_SPAN=6.06;STD_POS=6.76	GT:DP:AD	0/1:48:18,30
KMT2C_chr13_10744786_10790087	19032	svim.INS.179	A	ATACATAATATGTATCATACATATATTATATATTATATGTATGTGTTATATATTATGTATAATACATGTGATATGTTACATACTATATATGTTATATATAATTATGTTATAATTTACAAT	7	hom_ref	SVTYPE=INS;END=19032;SVLEN=119;SUPPORT=6;STD_SPAN=10.85;STD_POS=18.0	GT:DP:AD	0/0:48:42,6
KMT2C_chr13_10744786_10790087	19267	svim.INS.180	T	TATATAACATCCAATATATGATACGAAATATATATGATATATAATATATATTATACTATATACATTAACTATGA	5	hom_ref	SVTYPE=INS;END=19267;SVLEN=73;SUPPORT=4;STD_SPAN=.;STD_POS=.	GT:DP:AD	0/0:49:45,4
KMT2C_chr13_10744786_10790087	20931	svim.DEL.95	TGTGTAATATATATATTAAATATATATTATGTGTAATATATATTAAATATATATTATATATTA	T	12	PASS	SVTYPE=DEL;END=20993;SVLEN=-62;SUPPORT=11;STD_SPAN=5.39;STD_POS=128.56	GT:DP:AD	0/1:44:33,11
KMT2C_chr13_10744786_10790087	20945	svim.DEL.96	ATTAAATATATATTATGTGTAATATATATTAAATATATATTATATATTATGTATAATATATATTATATATAATATATAAGATATTTTATAATATATATAATATAATGTATACCATATATTA	A	9	hom_ref	SVTYPE=DEL;END=21065;SVLEN=-120;SUPPORT=8;STD_SPAN=4.34;STD_POS=107.57	GT:DP:AD	0/0:44:36,8
KMT2C_chr13_10744786_10790087	21124	svim.DEL.97	TGGTATGTAAGATAAGATATATAATATATAATATACGATATATAGATTTATAATATATTATATATGATATATAACATATAATATATGACATACAATATATATGTTATATATTATATATAACATGATATATATTATGTATGTTTTGTTATATAACTATATAATATATTATATATAATTATATATTATATATAATTACATTATATTTTCTATATATCATAATATACTATGTA	T	28	PASS	SVTYPE=DEL;END=21353;SVLEN=-229;SUPPORT=24;STD_SPAN=49.07;STD_POS=94.15	GT:DP:AD	0/1:46:22,24
KMT2C_chr13_10744786_10790087	21296	svim.DEL.98	TAATTATATATTATATATAATTACATTATATTTTCTATATATCATAATATACTATGTATTATATATTATTACGTATTATATATTATATATTTTA	T	16	PASS	SVTYPE=DEL;END=21389;SVLEN=-93;SUPPORT=14;STD_SPAN=19.32;STD_POS=38.38	GT:DP:AD	0/1:46:32,14
KMT2C_chr13_10744786_10790087	21685	svim.DEL.99	AATTTGTTATATACAGTATAATTATTATATGTATAATTATCTTATATATATGATATATATAAAATA	A	13	PASS	SVTYPE=DEL;END=21750;SVLEN=-65;SUPPORT=12;STD_SPAN=4.78;STD_POS=81.67	GT:DP:AD	0/1:45:33,12
KMT2C_chr13_10744786_10790087	21701	svim.DEL.100	TATAATTATTATATGTATAATTATCTTATATATATGATATATATAAAATATATGCATATTATATATAATTTGATATATATTATAAAATATATACATATTATATATCATATATGATATATATTATAAATTATATACATATTATATATCGCAAAAGATATATATTATATATGTTA	T	7	hom_ref	SVTYPE=DEL;END=21873;SVLEN=-172;SUPPORT=6;STD_SPAN=13.43;STD_POS=3.61	GT:DP:AD	0/0:45:39,6
KMT2C_chr13_10744786_10790087	21747	svim.DEL.101	AATATATGCATATTATATATAATTTGATATATATTATAAAATATATACATATTATATATCATATATGATATATATTATAAATTATATACATATTATATATCGCAAAAGATATATATTATATATGTTATATATCATATTATATATATCTTATATTAAATATAATTATATTATATAATTTCATATATAATATATAATAATGTATATTATATATACATTAATATATATAATAAATATAAAATATATATGACATATGGTATGTATTATATATACTGACATAATATATATATGTAC	A	3	hom_ref	SVTYPE=DEL;END=22037;SVLEN=-290;SUPPORT=3;STD_SPAN=.;STD_POS=.	GT:DP:AD	0/0:45:42,3
KMT2C_chr13_10744786_10790087	21914	svim.DEL.102	TTATATAATTTCATATATAATATATAATAATGTATATTATATATACATTAATATATATAATAAATATAAAATATATATGACATATGGTATGTATTATATATACTGAC	T	3	hom_ref	SVTYPE=DEL;END=22020;SVLEN=-106;SUPPORT=3;STD_SPAN=.;STD_POS=.	GT:DP:AD	0/0:45:42,3
KMT2C_chr13_11526357_11569988	10025	svim.DEL.103	TTTTATTTCTCTTGCCTGATTGCTCTGGCTAGGACTTCCAGTACTATGGTGAATAGGAGTGATGAGAATAGACATCCTTGTCTTGTTCCAGATATTAAACAAAAAGCTTTCAGTTTTTCCCCATTGATTATAATATTAGATATAGGTTTTTCATATACAGCCTTTATAGTGTTGAAGTAAGTTTCTTGTATACTTATTTTGCTGAGAGTTTTATCATGAAAGTA	T	12	hom_ref	SVTYPE=DEL;END=10248;SVLEN=-223;SUPPORT=10;STD_SPAN=.;STD_POS=.	GT:DP:AD	0/0:184:174,10
KMT2C_chr13_11526357_11569988	16992	svim.DEL.104	TCCTGACAAACCTGTCTTTTCAATTACAAGCATTTTGCCATGATTTTTACACATGTACGTTATAGAAGCCTCATAACAATCACATCTTTTATAGATCAGCAAACTGAGCCTCAGACGAGTTAAAAACACATTCACCATCAAATCATAATGAGGGATGGAACTGGGATTCAAATCCGGTTCTCTCTGATGCCAAAAATGGTGCAATTTAACGAGGACCAAGTTACACCCAGAACATGGAGGGATCAAAACATGTGGATTCCCTTTTCTGGCCTCTCATGTGGGAATTTCAATAGCTTTCACTGCCTCAGAGCAATCCTAAACTCCCTCCCAGGTTGCCTTGCAATGGCCCCCTTATTCGTGGGGATGATTAGGAATCTGCATTTTTGGACCACAAGCATCTATAAAGAGTTGTGTTGATCAAGAAATAAAATTTACTAGGTCATAGGTTACTGTGAATTGTCTAGCTTGTCTGTAAAAAAAAAAAGGGGCTATTCCATGTAAAAAAATCACAGAATCCACTGAATCTGTGCAGAAAGACATAGAACTATACAGCAGGAGCATCTTACAGACAGCTGCACCTGAAGACCAGCCGAAACACACAAAGCAAGAGCACCTCCAATGACCAAGTGTGGTGGCTCTTGCCTGTCATCCCAGCAGTGTGGGAGGCCAAGGTGGGTGAATCACTTGAGGCCAGGGGCCTGAGACCAGCTTGGGCAACACAGTGAGACCTTATCCCTACAAAAAAAATCATTTTTTATTATTAGAATCAAGAAGAGTACCTCTAAACCCTTGCTGTTGCTTTAGGGTAGAGAGCTCTGGTCTAGAACTCAAGTTATGAAACTGTGAGTCCCAGTGTAGCTACTTAAGTTTAAATACAAGAGCTGTCAGACATTTCCACTA	T	86	PASS	SVTYPE=DEL;END=17891;SVLEN=-899;SUPPORT=69;STD_SPAN=.;STD_POS=0.21	GT:DP:AD	0/1:188:119,69
KMT2C_chr13_11526357_11569988	26760	svim.DEL.105	TACACCAAATAAAAACTTCTGTACTGCATAGGAAACAATCACAAGAGTGAAGACACAACCTACAAAATGGGAGAAAATATCTGCAAACTATTC	T	10	hom_ref	SVTYPE=DEL;END=26852;SVLEN=-92;SUPPORT=8;STD_SPAN=.;STD_POS=.	GT:DP:AD	0/0:160:152,8
KMT2C_chr13_11526357_11569988	37429	svim.DEL.106	CATTAACTTTTTTCAAATCGCTCTTGGGTTTTTATTTTTTTATAGCGATGTAATTCATAATTATAAAATTCACCCTTTTGTACAGTCAGTGGTTTTTAGTACATATTCAAGAGGTTCACCACTGTCTAGTTGCTCAGCATTTTCATCATCTCAGAAGGAAATCTCTTCCTACCCATTAAAGCAGTCACATCCCATCCTCCCTCTCTCCTAGTCCTTGGCAACCACTAGTCTGCTATCTATGTGAAATTGCCTATTCTGAATATTTCCTAAGAAATCATGCAACATGTGGCCTTTTGTATCTGGCTTCTTTCACTTATAACATTCTTGAGGTCCATCATTGTTGTAGCACTTGTTCCTTTTTATGGCTGCATAGTATTCCATTGTATGGATGTAACATTTTGTTCATCCATTCATCAGTTGATGAACATTTAGGTTGTTTCCCCTTTTTGACTATTGTGACTAATGCTAGTGTGAATATTCTTATGTAAGTATTTTTGTGGGGGTATGTTTTCATTTCCCTTGGGTATACATACTTAGGAGTAAAACTGCTGGGTCATATGGTAACTCTTTAACTTTTTGAGGAACCACAAACTGTTTCCTGTAGATGCTGCACCATTTTACATTTCCACCAGCAATGCGTGAAGATACATATTACCTCTTAATCCTCACAATAGCCTTAAGAGTTAAGTTATTATCCTAATTTTTTAAGTGGGGAAACTGACTCCCAGAGAGGTTCAGTACCTTTTCCAAAAATCACAGAGCTAAGAAGTGACAGAATCAAGATTTAAAATCTGGCAGTGTGGCTCTACAATCTGCTTTGAACTTTAACATGATATGTACAAAGCCTGAAGCAACTTCTCAGTATTGTATTTAAGAGGGCATAGTAATGTAAGTCTTCCTAAATCAATAATTTATAAATGAAACAGCTTAAAAGACTTCCAAGTTTCAATCTTACGATATTTATTTATCACACAAATCAATGTACCTAAGCTCATCTGTATAAATAATGTCCTGTAGTAAGAAGAAAAAGAGGAAAGATAAGAGGAGAAAAAGAGAAGAAGATGAAGAAACTCAGTTTGATATGTTGGTGAGTCAGTTTTCAGTGCTTTATTCTGAAAAAAGTTAACATTTCTTGAGATCTCATTGAAAATATTTTCCTAGTTAGAAATTTATGATGTATTCATATTTGTCTTAAAGTGTTTAAATATTACCTACAGTTGTAAATTCCATTTATTCTTTAGCACAGTAGATGCTACTGATGCCTTTACTTCATTATCAGAACAGAGCACAGGAGAGAAGAATTACAACTCTCTGACTTAGTAGGCACCATTAGACTGCTTAATAGCCAGATATTCTGATACATAATTTTAAAGGCTTAATGTAA	C	2	PASS	SVTYPE=DEL;END=38812;SVLEN=-1383;SUPPORT=2;STD_SPAN=.;STD_POS=.	GT:DP:AD	./.:.:.,.
KMT2C_chr13_14211849_14228603	415	svim.DEL.107	TATGCTGCACATAAAATATCAAAGTACCCAAGGTATGCATTAC	T	1	PASS	SVTYPE=DEL;END=457;SVLEN=-42;SUPPORT=1;STD_SPAN=.;STD_POS=.	GT:DP:AD	./.:.:.,.
KMT2C_chr13_14408161_14474907	283	svim.DEL.108	TATGCTGCACATAAAATATCAAAGTACCCAAAGTATGCATTAC	T	1	PASS	SVTYPE=DEL;END=325;SVLEN=-42;SUPPORT=1;STD_SPAN=.;STD_POS=.	GT:DP:AD	./.:.:.,.
KMT2C_chr13_14408161_14474907	1450	svim.DEL.109	TATTATATACTGTACATAATATATCAAAGTACCCATAGTATGTATTATATCCTGTACATAAAATATGAAAGTACGTCAAATATATATTCTATTCTGCACATAAAATATCATATTGCACCAAATATATATTGTATACTGTATATAAAATATGAAGGTACTTCAAATATATATTATATGCTGCACATAAAATATCAAAGTACCCAAAGTATGC	T	1	PASS	SVTYPE=DEL;END=1660;SVLEN=-210;SUPPORT=1;STD_SPAN=.;STD_POS=.	GT:DP:AD	./.:.:.,.
KMT2C_chr13_14408161_14474907	1948	svim.INS.181	C	CTGTGTAGCATATACTGTACATAAAATATCAAGGTACCCAAAATATATATTGTAAACTGAAGATAAAATATCAAAGTACCCAAAGTATACATTATATACTCTACATAAAATATCAAAATACGCAAAA	1	PASS	SVTYPE=INS;END=1948;SVLEN=126;SUPPORT=1;STD_SPAN=.;STD_POS=.	GT:DP:AD	./.:.:.,.
KMT2C_chr13_14408161_14474907	2367	svim.INS.182	T	TATATTGTAAACTGTACATAAAATATCAAAGTAGCCAGAATATATATTGTATACTGTACATAAAATATAAAAGTACCCCAAATATGTGTTATATACTGTACATAAAATATCAAAGTACCGAGAATAC	1	PASS	SVTYPE=INS;END=2367;SVLEN=126;SUPPORT=1;STD_SPAN=.;STD_POS=.	GT:DP:AD	./.:.:.,.
KMT2C_chr13_14408161_14474907	2657	svim.INS.183	C	CTGTGTATTATTATATACTGTATATAAAATATCAAAGTACCTGAAA	1	PASS	SVTYPE=INS;END=2657;SVLEN=45;SUPPORT=1;STD_SPAN=.;STD_POS=.	GT:DP:AD	./.:.:.,.
KMT2C_chr13_14408161_14474907	2715	svim.INS.184	T	TACGTAAAATATGAAGGTACATCAAATATATATTATATCCTGTATATAAAATATCAAAGTACACCTATTATATATTGTGTACTGTACATAATATATTAAATCGCCCAAATATATATTGTATACTGTATATAAAATATGAAGGTACTTCAAATATATATTATATGCTG	1	PASS	SVTYPE=INS;END=2715;SVLEN=166;SUPPORT=1;STD_SPAN=.;STD_POS=.	GT:DP:AD	./.:.:.,.
KMT2C_chr13_14408161_14474907	2779	svim.INS.185	A	ATATTATATATTATATAATGTACATAACATATGAAGGTTCATC	1	PASS	SVTYPE=INS;END=2779;SVLEN=42;SUPPORT=1;STD_SPAN=.;STD_POS=.	GT:DP:AD	./.:.:.,.
KMT2C_chr13_14408161_14474907	2791	svim.DEL.110	ATATACTGTACATAAAATATGAAAGTACCCAACCATTTATAATAAACTCTACATAAAATACCAAAGTACCCAAACTGTGTATTATATACTCTCCATAAAATATCAAAGTACCCAAAATATATATTGTCAACTGTACATAAAATATCAAAGTACTCAATCTACATATTATATACAGTATATAAAATATCAAAGTACACAAACTGTATATTATATACTGTACATAATATATCAAAGTACCCAGAATATATAGCATACTGTACTTAAAATATCAAAGTACCCAAAATATATATTG	A	1	PASS	SVTYPE=DEL;END=3082;SVLEN=-291;SUPPORT=1;STD_SPAN=.;STD_POS=.	GT:DP:AD	./.:.:.,.
KMT2C_chr13_14408161_14474907	2851	svim.DEL.111	CCAAAGTACCCAAACTGTGTATTATATACTCTCCATAAAATATCAAAGTACCCAAAATATATATTGTCAACTGTACATAAAATAT	C	1	PASS	SVTYPE=DEL;END=2935;SVLEN=-84;SUPPORT=1;STD_SPAN=.;STD_POS=.	GT:DP:AD	./.:.:.,.
KMT2C_chr13_14408161_14474907	3162	svim.DEL.112	TATTATATGCTGTACATAATATATTAAAGTTGCCCATATATAC	T	1	PASS	SVTYPE=DEL;END=3204;SVLEN=-42;SUPPORT=1;STD_SPAN=.;STD_POS=.	GT:DP:AD	./.:.:.,.
KMT2C_chr13_14408161_14474907	3409	svim.DEL.113	GTATATACTATATACTCTGCATAAAATATTAAATTACCCAAAATATGTATTGCATTGTGTACATAAAATATGAAAGTAACCAAACATTTATAATAAACTGTACATAAAATATCAAAGTACTCAAACTGTATATTATATACTGTACATAAAGTATCAAAGTACCCAAACTGTGTAGTATATACTGTACATAAAATATCAAGGTACCCAAAATATATATTGTAAACTGTAGATAAAATATCAAAGTACCCAAAATATATATTATATACTGTACATAAAATATGAAGGCACATCCAATATATATTATATTCTGTACATAAAATATCAAAGTACACCAAATGTATATTATATACTGTACATAAAATATCAAAGTACCCAAAGTGTATATTATATACTGTACATAAACTATGAAGGTTCATCAAATATATTTTATATTCTGCACATAATACATCAAAGTACAGCAAA	G	1	PASS	SVTYPE=DEL;END=3870;SVLEN=-461;SUPPORT=1;STD_SPAN=.;STD_POS=.	GT:DP:AD	./.:.:.,.
KMT2C_chr13_14408161_14474907	3749	svim.INS.186	T	TATTATATACTGTACATAAAATATAAAAGTACCCCAAATATATATTATATACTCTACATAAAATATCAAAGTACCCAATAATATATTATATACTGTACATAAAATATCAAAGTACCCATAGTATGTACAATATCCTGTACATAAAATATGAAGGTACCTAAAATATATATTCTATTCTGCACTTAAAATATCATATTACACCAAATATATATTGTATACTGTATAAAAAATATGAAGGTACTTCAAATATATATTATATGCTGCACATAAAATATCAAAGTACCCAAAGTATAC	1	PASS	SVTYPE=INS;END=3749;SVLEN=293;SUPPORT=1;STD_SPAN=.;STD_POS=.	GT:DP:AD	./.:.:.,.
KMT2C_chr13_14408161_14474907	4118	svim.DEL.114	GTGTGTATTATACACTGCACATAAAATATGAAGGTACATAAAA	G	1	PASS	SVTYPE=DEL;END=4160;SVLEN=-42;SUPPORT=1;STD_SPAN=.;STD_POS=.	GT:DP:AD	./.:.:.,.
KMT2C_chr13_14408161_14474907	4883	svim.DEL.115	TATATTATAAATATGTACATAAAATATGAAAGTACCCATCCATTTATAATAA	T	1	PASS	SVTYPE=DEL;END=4934;SVLEN=-51;SUPPORT=1;STD_SPAN=.;STD_POS=.	GT:DP:AD	./.:.:.,.
KMT2C_chr13_14408161_14474907	5656	svim.DEL.116	TATAAAATATGAAGGTACTTCAAATATATATTATATGCTGCACATAAAATATCAAAGTACCCAAGGTATGCATTACATACTGTACATAAAATATCAAAGTACACAAATTATATATTATATACTGTACATAAAATATGTAGGTTCATCAAATATATTTTATATTCTGTACATAATATATCAAAGTACATCAAATATATATTATATACGGTACATAAAATATCAAATTACCCAAAATATGCATTATTTACTGTACATAAAATATGAAAGTAACCAAACATTTATAATAAACTGTACATAAATTATCAAAGTACTCAATCTACATATTATATACAGTATATAAAATATCAAAGTACACAAACTGTATATTATATACTGTACATAATATGTCAAAGTACCCAGAATATATAGCATACTGTACATACAATATCAAAGTACCCAGAATGTATATTGTATACTGTACATAAAATATGAAGGTACATCAAAGATATATTATATTCTGTACATAAAATATCAAAGTACACCAAATATATATTATATGCTGTACATAATATATTAAAGTTGCCCATGTATACATTTTATACTGTACATAAAATATGAAGGTACATCAAATATATACTATATGCTGCACATAAAATAACAAAGTATCCAAAGTATGTATTATATACTGTACATAAAATATCAAAGTACCAAAAGTATATATTACCTACTGTAAATAAAATATGAAGGTACCTCAAATATATATTATATTCTGTACATGAAATATCAAAGTACACCAAGTATATACTATATACTCTACATAAAATATTAAATTACCCAAAATATGTATTGTATTGTGTACATAAATTATGAAAGTAACCAAACATTTATAATAAACTGTACATAAAATATCAAAGTACTCAAACTGTATATTATATACTGTACATAAAGTATCAAAGTACCCAAACTGTGTAGTATATACTGTACATAAAATATCAAGGTACCCAAAATATATATTGTAAACTGTAGATAAAATATCAAAATACCCAAACTATATATTATATACTGTACATAAAATATGAAGGCACATCAAATATATATTACATTCTGTACATGAAATATCAAAGTACACCAAATGTATATTATATACTGTACATAAAATATCAAAGTACCCAAAGTGTATATTATATACTCTACATAAAATATGAAGGTTCATCAAATATATTTTATATTCTGCACATAATATATCAAAGTACAGCAAATATATATTATATACTGTACATAAAATATCAAAGTACCCAAAATATGTATTATATACTGTACATAAAATATGAAAGTAACCAAACATTTATAATAAACTGTACATAAAGTAACAAAGTACTCAAACTACATATTATATACAGTATATAAAATGTCAAAGTACCCAAACTGTATATTATATACTGTACATAATATATCAAAGTACCCGAATATATAGCATACTGTACATAAAATATCAAAGTACCCAAAGTGTGTATTATACACTGCACATAAAATATGAAGGTACATAAAATATATATTGTATTCTGTACATAAAATATCAAAGTACTCCAAATATATATTATATGCTGTACATAATATATTAAAGTCGCCCAAATATATATTATATACTGTAC	T	2	PASS	SVTYPE=DEL;END=7286;SVLEN=-1630;SUPPORT=2;STD_SPAN=.;STD_POS=.	GT:DP:AD	./.:.:.,.
KMT2C_chr13_14408161_14474907	6769	svim.INS.187	G	GTATATTATATACTGTACATAAAATATAAAAGTACCCCAAGTATATATTATATACTCTACATAAAATATGAAAGTACCCAAAATA	1	PASS	SVTYPE=INS;END=6769;SVLEN=84;SUPPORT=1;STD_SPAN=.;STD_POS=.	GT:DP:AD	./.:.:.,.
KMT2C_chr13_14408161_14474907	6821	svim.DEL.117	TACTCTACATAAAATATGAAGGTTCATCAAATATATTTTATATTCTGCACATAATATATCAAAGTACAGCAAATATATATTATATACTGTACATAAAATATCAAAGTACCCAAAATATGTATTATATACTGTACATAAAATATGAAAGTAACCAAACATTTATAATAAACTGTACATAAAGTAACAAAGTACTCAAACTACATATTATATACAGTATATAAAATGTCAAAGTACCCAAACTGTATATTATATACTGTACATAATATATCAAAGTACCCGAATATATAGCATACTGTACATAAAATATCAAAGTACCCAAAGTGTGTATTATAC	T	1	PASS	SVTYPE=DEL;END=7153;SVLEN=-332;SUPPORT=1;STD_SPAN=.;STD_POS=.	GT:DP:AD	./.:.:.,.
KMT2C_chr13_14408161_14474907	6833	svim.DEL.118	AATATGAAGGTTCATCAAATATATTTTATATTCTGCACATAAT	A	1	PASS	SVTYPE=DEL;END=6875;SVLEN=-42;SUPPORT=1;STD_SPAN=.;STD_POS=.	GT:DP:AD	./.:.:.,.
KMT2C_chr13_14408161_14474907	6979	svim.DEL.119	TTTATAATAAACTGTACATAAAGTAACAAAGTACTCAAACTACATATTATATACAGTATATAAAATGTCAAAGTACC	T	1	PASS	SVTYPE=DEL;END=7055;SVLEN=-76;SUPPORT=1;STD_SPAN=.;STD_POS=.	GT:DP:AD	./.:.:.,.
KMT2C_chr13_14408161_14474907	8447	svim.DEL.120	ATTACATACTGTATATAAAATATCAAAGTACCTGAAATATATATTT	A	1	PASS	SVTYPE=DEL;END=8492;SVLEN=-45;SUPPORT=1;STD_SPAN=.;STD_POS=.	GT:DP:AD	./.:.:.,.
KMT2C_chr13_14408161_14474907	9352	svim.DEL.121	GTACCAAAAGTATATATTACCTACTGTAAATAAAATATGAAGATACCTCAAATATATATTATATTCTATACATGAAATATCAAAGTACACCAAGTATATACTATATACTCTACATAAAATATTAAA	G	1	PASS	SVTYPE=DEL;END=9477;SVLEN=-125;SUPPORT=1;STD_SPAN=.;STD_POS=.	GT:DP:AD	./.:.:.,.
KMT2C_chr13_14408161_14474907	9557	svim.DEL.122	CAAAGTACTCAAACTTTATATTATATACTGTACATAAAGTAT	C	1	PASS	SVTYPE=DEL;END=9598;SVLEN=-41;SUPPORT=1;STD_SPAN=.;STD_POS=.	GT:DP:AD	./.:.:.,.
KMT2C_chr13_14408161_14474907	9785	svim.DEL.123	TATTATATACTGTACATAAAATATAAAACTACCCCAAATATATATTATATACTCTACATAAAATATCAAAGAACCCAAAATATATATTATATACTGTACATAATATATCAAAGTACCCATAGTATGTATTATATCCTGTACATAAAATATGAAAGTACGTCAAATATATATTCTATTCTGCACATAAAATATCATATTGCACCAAATATATATTGTATACTGTATATAAAATATGAAGGTACTTCAAATATATATTATATGCTGCACATAAAATATCAAAGTACACAAAGTATGC	T	6	PASS	SVTYPE=DEL;END=10079;SVLEN=-294;SUPPORT=5;STD_SPAN=.;STD_POS=.	GT:DP:AD	0/1:15:10,5
KMT2C_chr13_14408161_14474907	9903	svim.DEL.124	ATAGTATGTATTATATCCTGTACATAAAATATGAAAGTACGTCAAATATATATTCTATTCTGCACATAAAATATCATATTGCACCAAATATATATTGTATACTGTATATAAAATATGAAGGTACTTCAAATATATATTATATGCTGCACATAAAATATC	A	1	PASS	SVTYPE=DEL;END=10061;SVLEN=-158;SUPPORT=1;STD_SPAN=.;STD_POS=.	GT:DP:AD	./.:.:.,.
KMT2C_chr13_14408161_14474907	10140	svim.DEL.125	AATATGAAGGTTCATCAAATATATTTTATATCCTGCACATAAT	A	1	PASS	SVTYPE=DEL;END=10182;SVLEN=-42;SUPPORT=1;STD_SPAN=.;STD_POS=.	GT:DP:AD	./.:.:.,.
KMT2C_chr13_14408161_14474907	10369	svim.INS.188	G	GTGTAGCATATATTGTACATAAAATATCAAGGTACCGAAAATATATAGTGTAAACTGTAGATAAAATATCAAAGTACCCAAAGTATACATTATATACTCTACATAAAATATCAAAATACGCAAAATA	1	PASS	SVTYPE=INS;END=10369;SVLEN=126;SUPPORT=1;STD_SPAN=.;STD_POS=.	GT:DP:AD	./.:.:.,.
KMT2C_chr13_14408161_14474907	10662	svim.DEL.126	GTATTATATACTGTACATAAAATATCAAAGTACCCAAAGTATATATTATATACTGTACATAAAATATAAAATACCCCAAATATATATTATATGCTGTACATAAAATATCAAAGTACACAAAATATGTATTATGTACTGTACATAAAATATCAAAGGATCCAATATATATATTATATAGTGTACATAAAATATCAAAATACCCAAAATATA	G	1	PASS	SVTYPE=DEL;END=10871;SVLEN=-209;SUPPORT=1;STD_SPAN=.;STD_POS=.	GT:DP:AD	./.:.:.,.
KMT2C_chr13_14408161_14474907	10714	svim.INS.189	C	CTATACATAAAATATAAAATACCCCAAATATATATTATATGCTGTACATAAAATATCAAAGTACCCAAAGTATATATTATATAT	1	PASS	SVTYPE=INS;END=10714;SVLEN=83;SUPPORT=1;STD_SPAN=.;STD_POS=.	GT:DP:AD	./.:.:.,.
KMT2C_chr13_14408161_14474907	11947	svim.INS.190	A	AAGAACCCCAAATATATATTATACACTCTACATAAAATATCAAATACCCAAAATATATATTATATACTGTACATAAAATATCAAAGTACCCATAGTATGTATTATATCCTGTACATAAAATATGAAGGTACATCAAATATATATTCTATTCTGCACATAAAATATCAT	2	PASS	SVTYPE=INS;END=11947;SVLEN=167;SUPPORT=2;STD_SPAN=0.71;STD_POS=0.35	GT:DP:AD	./.:.:.,.
KMT2C_chr13_14408161_14474907	12228	svim.DEL.127	CATAAAACATGAAAGTAACCAAACATTTATAATAAACTGTACATTAAATATCAAAGTACTCAATGTACATATTATATACAGTAT	C	1	PASS	SVTYPE=DEL;END=12311;SVLEN=-83;SUPPORT=1;STD_SPAN=.;STD_POS=.	GT:DP:AD	./.:.:.,.
KMT2C_chr13_14408161_14474907	12659	svim.DEL.128	GTACCAAAAGTATATATTACATACTGTAAATAAAATATGAAGGTACGTCAAATATATATTCTATTCTATACATAAAATATCAAAGTACACCAAGTATATACTATATATTCTGCATAAAATATTAAA	G	1	PASS	SVTYPE=DEL;END=12784;SVLEN=-125;SUPPORT=1;STD_SPAN=.;STD_POS=.	GT:DP:AD	./.:.:.,.
KMT2C_chr13_14408161_14474907	12784	svim.DEL.129	ATTACCCGAAATATGTATTGTATTGTGTACATAAAATATGAAAGTAACCAAACATTTATAAAAAACTGTACATAAAATATCAAAGTACTCAAACTGTATATTATATACTGTACATAAAGTATCAAAGTACCCAAACTGTGTAGTATATACTGTACATAAAATATCAAGGTACCCAAAATATATATTGTAAACTGTAGATAAAATATCAAAGTACC	A	4	PASS	SVTYPE=DEL;END=12998;SVLEN=-214;SUPPORT=4;STD_SPAN=8.5;STD_POS=141.26	GT:DP:AD	0/1:14:10,4
KMT2C_chr13_14408161_14474907	12864	svim.DEL.130	CAAAGTACTCAAACTGTATATTATATACTGTACATAAAGTAT	C	1	PASS	SVTYPE=DEL;END=12905;SVLEN=-41;SUPPORT=1;STD_SPAN=.;STD_POS=.	GT:DP:AD	./.:.:.,.
KMT2C_chr13_14408161_14474907	13000	svim.INS.191	A	AAAGTGTGTATTATACACTGCACATAAAATATGAAGGTACATAAAATATATATTGTATTCTGTACATAAAATATCAAAGTAAACCAAATATATTATATATGCTGTACATAATATATTAAAGTTGCCC	1	PASS	SVTYPE=INS;END=13000;SVLEN=126;SUPPORT=1;STD_SPAN=.;STD_POS=.	GT:DP:AD	./.:.:.,.
KMT2C_chr13_14408161_14474907	13156	svim.DEL.131	ATGAAGGTTCATCAAATATATTTTATATTCTGCACATAATATATCAAAGTACCGCAAAATA	A	4	PASS	SVTYPE=DEL;END=13216;SVLEN=-60;SUPPORT=4;STD_SPAN=0.5;STD_POS=3.82	GT:DP:AD	0/1:14:10,4
KMT2C_chr13_14408161_14474907	13207	svim.INS.192	C	CACAAAATATGTATTATATACTGTTCATAAAATATCAAAGGACCCAAAATATGTATTATATACTGTA	1	PASS	SVTYPE=INS;END=13207;SVLEN=66;SUPPORT=1;STD_SPAN=.;STD_POS=.	GT:DP:AD	./.:.:.,.
KMT2C_chr13_14408161_14474907	13286	svim.DEL.132	ACTGTATAAAAAATATCAAAGTAGCCAAAATATGTATTATACACTGTACATAATATATGAAAGTACCCAAACATTTATAATAAACTGTACATAAAATATCAATGTACTCAAACTATATATTATGTGCGGTACATAAGATATCAAAGTACCCATACTATATAGTATATACTGTACTTAAAATATCAAAATACCCAAAATATATATTATATACGTTACATAAACTATCAAATACACAAAGTATGTATTATATACTGCACATAAAAGAGCAAAGTTCCCAAAATATGTATTATATACTGTACATAAAATATGAAAGTACCCAACCATTTATAATAAAGTCTACATAAAATACCAAAGTACCCAAACTGTGTATTATATACTGTCCATAAAATATCAAAGTACCCAAAATATATATTGTAAACTCTACATAAAATATCAAAGTAGCCAAAATACATATTGTATACTGTACATAAAATATAAAAGTACCCCAAATATATATTATATCCTGTACATAAAATATCAAAGTACTCCTATTATATATTGTGTACTGTACATAATATATTAAATCGCCCAAATATATATTGTATACTGTATATAAAATATGAAGGTACTTCAAATATATATTATATGCTGCACATAAAATATCAAAGTACCCAAAGTATGCATTACATACTGTACATAAAATATCAAAGTACACAAATTATATATTATATT	A	1	PASS	SVTYPE=DEL;END=13996;SVLEN=-710;SUPPORT=1;STD_SPAN=.;STD_POS=.	GT:DP:AD	./.:.:.,.
KMT2C_chr13_14408161_14474907	13402	svim.DEL.133	ATATTATGTGCGGTACATAAGATATCAAAGTACCCATACTATATAGTATATACTGTACTTAAAATATCAAAATACCCAAAATATATATTATATACGTTACATAAACTATCAAATACACAAAGTATGTATTATATACTGCACATAAAAGAGCAAAGTTCCCAAAATATGTATTATATACTGTACATAAAATATGAAAGTACCCAACCATT	A	2	PASS	SVTYPE=DEL;END=13610;SVLEN=-208;SUPPORT=2;STD_SPAN=.;STD_POS=.	GT:DP:AD	./.:.:.,.
KMT2C_chr13_14408161_14474907	13495	svim.DEL.134	ACGTTACATAAACTATCAAATACACAAAGTATGTATTATATA	A	4	PASS	SVTYPE=DEL;END=13536;SVLEN=-41;SUPPORT=4;STD_SPAN=0.58;STD_POS=112.98	GT:DP:AD	0/1:14:10,4
KMT2C_chr13_14408161_14474907	13666	svim.INS.193	C	CATAAAGCATCAAAGTACCCAAACTGTGTAGCATATACTGTACATAAAATATCAAGGTACCCAAAATATATATTGTAAACTGAAGATAAAATATCAAAGTACCCAAAGTATACATTATATACTCTA	1	PASS	SVTYPE=INS;END=13666;SVLEN=125;SUPPORT=1;STD_SPAN=.;STD_POS=.	GT:DP:AD	./.:.:.,.
KMT2C_chr13_14408161_14474907	13770	svim.INS.194	C	CAAAGTGTGTATTATACACTGCATATAAAATATGAAGGTACAT	1	PASS	SVTYPE=INS;END=13770;SVLEN=42;SUPPORT=1;STD_SPAN=.;STD_POS=.	GT:DP:AD	./.:.:.,.
KMT2C_chr13_14408161_14474907	13770	svim.INS.195	C	CCAAATATATATTATAAACTGTACATAAAATATCAAAGTACCCATAATACATATTATATACTGTACATAAAATATCAAAGGACCCAAAATAACCATTATATACTGTACATATAATATCCAAATACTCAAAATATATATTACATACTGTACATAAAATATCAAAATACCCAAATTATGTATTATATACTGTACGTAAAATATCAGAGTACCCAAAATATGCATTATATACTGTACATAAAATATGAAAGTAACAAAACATTTATAATAAACTGTACATAAAATATCAAAGTACTCAAACTATACATTATATACTGTACATAAAATATCAAATTACCCAAACTGTATATTATTATATACTGTATATAAAATATCAAAGTACCTGAAATATATATTGTAAACTGTACATAAAATATCAAAGTACCCAAAATATATACTGTATACTGTACATAAAATATGAAGGTACAT	1	PASS	SVTYPE=INS;END=13770;SVLEN=464;SUPPORT=1;STD_SPAN=.;STD_POS=.	GT:DP:AD	./.:.:.,.
KMT2C_chr13_14408161_14474907	13800	svim.DEL.135	TATCAAAGTACTCCTATTATATATTGTGTACTGTACATAATATATTAAATCGCCCAAATATATATTGTATACTGTATATAAAA	T	4	PASS	SVTYPE=DEL;END=13882;SVLEN=-82;SUPPORT=4;STD_SPAN=1.15;STD_POS=18.48	GT:DP:AD	0/1:14:10,4
KMT2C_chr13_14408161_14474907	14000	svim.DEL.136	TACACAAAATATGTAGGTTCATCAAATATATTTTATATTCTGTACATAATATATCAAAGTACATCAAATATATATTATATACGGTACATAAAATATCAAAGTACCCAAAATATGTACTATTTACTGTACATAAAATATGAAAGTAACCAAACTTTTATAATAAACTGTACATAAAATATCAAAGTACTCAATCTACATATTATATACAGTATATAAAATATCAAAGTACACAAACTGTATATTATATACTGTACATAATATATCAAAGTACCCAGAATATATAGCATACTGTACATACAATATCAAAGTACCCAGAATGTATATTGTATACTGTACATAAAATATGAAGGTACATCAAAGATATATTATATTCTGTACATAAAATATCAAAGTACACCAAATATATATTATATGCTGTACATAATATATTAAAGTTGCCCATGTATACATTTTATACTGTACATAAAATATGAAGGTACATCAAATATATAGTATATGCTGC	T	2	PASS	SVTYPE=DEL;END=14501;SVLEN=-501;SUPPORT=2;STD_SPAN=.;STD_POS=.	GT:DP:AD	./.:.:.,.
KMT2C_chr13_14408161_14474907	14067	svim.INS.196	A	AATATGTATTATATACTGTACTTAAAATATCAAAGGACCCAAAATATATATTATATACTGTACATAAAATATCAAAATACCCAAAATATATATTATATACTGTACATAAAATACCAAAGTACCCAAAGTATATATTATATACCGTACAAAAAATATCAAAGTAGCCAAAATATGTATTATACACTGTACATAATATATGAAAGTACCCAAGCATTTATAATAAACTGTACATAAAATATCAATGTACTCAAGCTATCTATTTTGTGTGGTACATAAGATATCAAAGTACCCATACTGTATAGTATATACTGTACTTAAAATATCAAAATACCCAAAATATATATTATATACGTTACATAAACTATCAAATACACAAAG	1	PASS	SVTYPE=INS;END=14067;SVLEN=377;SUPPORT=1;STD_SPAN=.;STD_POS=.	GT:DP:AD	./.:.:.,.
KMT2C_chr13_14408161_14474907	14111	svim.DEL.137	ATGTACTATTTACTGTACATAAAATATGAAAGTAACCAAACTTTTATAATAAACTGTACATAAAATATCAAAGTACTCAATCTACATATTATATACAGTATATAAAATATCAAAGTACACAAACTGTATATTATATACTGTACATAATATATCAAAGTACCCAGAATATATAGCATACTGTACATACAATATCAAAGTACCCAGAATG	A	1	PASS	SVTYPE=DEL;END=14318;SVLEN=-207;SUPPORT=1;STD_SPAN=.;STD_POS=.	GT:DP:AD	./.:.:.,.
KMT2C_chr13_14408161_14474907	14150	svim.DEL.138	ACTTTTATAATAAACTGTACATAAAATATCAAAGTACTCAATC	A	1	PASS	SVTYPE=DEL;END=14192;SVLEN=-42;SUPPORT=1;STD_SPAN=.;STD_POS=.	GT:DP:AD	./.:.:.,.
KMT2C_chr13_14408161_14474907	14559	svim.DEL.139	GTACCAAAAGTATATATTACCTACTGTAAATAAAATATGAAGATACCTCAAATATATATTATATTCTGTACATGAAATATCAAAGTACACCAAGTATATACTATATACTCTACATAAAATATTAAAT	G	2	PASS	SVTYPE=DEL;END=14685;SVLEN=-126;SUPPORT=2;STD_SPAN=.;STD_POS=.	GT:DP:AD	./.:.:.,.
KMT2C_chr13_14408161_14474907	14666	svim.DEL.140	CTCTACATAAAATATTAAATTACCCACAATATGTATTGTATTG	C	1	PASS	SVTYPE=DEL;END=14708;SVLEN=-42;SUPPORT=1;STD_SPAN=.;STD_POS=.	GT:DP:AD	./.:.:.,.
KMT2C_chr13_14408161_14474907	15869	svim.DEL.141	GTGTTATATACTGTACATAAAATATCAAAGTACCCAAAGTATATATTATATACTGTACATAAAATATAAAATACCCCAAATATATATTATATGCTGTACATAAAATATCAAAGTACACAAAATATGCATTATGTACTGTACATAAATTATCAAAGGACCCAAAATATATATTATATAGTGTACATAAAATATCAAAATACCCAAAATATA	G	1	PASS	SVTYPE=DEL;END=16078;SVLEN=-209;SUPPORT=1;STD_SPAN=.;STD_POS=.	GT:DP:AD	./.:.:.,.
KMT2C_chr13_14408161_14474907	15966	svim.DEL.142	ACATAAAATATCAAAGTACACAAAATATGCATTATGTACTGTACATAAATTATCAAAGGACCCAAAATATATATTATATAGTGTACATAAAATATCAAAATACCCAAAATATATATTATATACTGTACATAAAATACCAAAGTACCCAAAGTATATATTATATACTGTATAAAAAATATCAAAGTAGCCAAAATATGTATTATACACTGTACATAATATATGAAAGTACCCAAACATTTATAATAAACTGTACATAAAATATCAATGTACTCAAACTATATATTATGTGCGGTACTTAAGATATCAAAGTACCCATACTATATAGTATGTACTGTACTTAAAATATCAAAATACCCAAAATATATATTATATACGTTACATAAACTATCAAATACACAAAGTATGTATTACATACTGTACATAAAATAGCAAAGTTCCCAAAATATGTATTATATACTGTACATAAAATATGAAAGTAACCAACCATTTATAATAAACTCTACATAAAATACCAAAGTACCCAAACTGTGTATTATATACTCTC	A	3	PASS	SVTYPE=DEL;END=16509;SVLEN=-543;SUPPORT=3;STD_SPAN=.;STD_POS=.	GT:DP:AD	0/1:15:12,3
KMT2C_chr13_14408161_14474907	18314	svim.INS.197	A	ATAAAATATAAAAGTACCCCAAGTATATATTATATACTCTACATAAAATATGAAAGTACCCAAAATATATATTATATACTGTAC	3	PASS	SVTYPE=INS;END=18314;SVLEN=83;SUPPORT=3;STD_SPAN=24.25;STD_POS=3.46	GT:DP:AD	0/1:14:11,3
KMT2C_chr13_14408161_14474907	18360	svim.DEL.143	AGTATGAAGATTCATCAAATATATTTTATATTCTGCACATAAT	A	1	PASS	SVTYPE=DEL;END=18402;SVLEN=-42;SUPPORT=1;STD_SPAN=.;STD_POS=.	GT:DP:AD	./.:.:.,.
KMT2C_chr13_14408161_14474907	18514	svim.DEL.144	AAACTGTACCTAAATTATCAAAGTACTCAAACTACATATTATATACAGTATATAAAATGTCAAAGTACCCAAACTGTATATTATATACTGTACATAATATATCAAAGTACCTGAATATATAGCATACTCTACATAAAATATCAAAGTACCCAAAGTGTGTATTATACACTGCACATAAAATATGAAGGTACATAAAATATATATTGTATTCTGTACATAAAATATCAAAGTACTCCAAATATATATTATATGCTGTACATAATATATTAAAGTCGCCCAAATATATATTATATACTGTACATAAAATATGAAGGTACATCAAATATATATTATATGCTGCACATAAAATATCAAAGTACCCAAAGTATGTGTTATATACTGTACATAAAATATCAAAGTACCCAAAGTATATATTATATACTGTACATAAAATATAAAATACCCCAAATATATATTATATGCTGTACATAAAATATCAAAGTACACAAAATATGCATTATGTACTGTACATAAATTATCAAAGGACCCAAAATATATATTATATAATGTACATAAAATATCAAAATACCCAAAATATATATTATATACTGTACATAAAATACCAAAGTACCCAAAGTATATATTATATACTGTATAAAAAATATCAAAGTAGCCAAAATATGTATTATACACTGTACATAATATATGAAAGTACCCAAATATTTATAATAAACTGTACATAAAATATCAATGTACTCAAACTATATATTATGTGCGGTACTTAAGATATCAAAGTACCCATACTATATAGTATGTACTGTACTTAAAATATCAAAATACCCAAAATATATATTATATACGTTACATAAACTATCAAATACACAAAGTATGTATTACATACTGTACATAAAATAGCAAAGTTCCCAAAATATGTATTATATACTGTACATAAAATATGAAAGTACCCAACCATTTATAATAAACTCTACATAAAATACCAAAGTACCCAAACTGTGTATTATATACTCTCCATAAAATATCAAAGTACCCAAAATATATATTGTC	A	2	PASS	SVTYPE=DEL;END=19557;SVLEN=-1043;SUPPORT=2;STD_SPAN=0.71;STD_POS=0.35	GT:DP:AD	./.:.:.,.
KMT2C_chr13_14408161_14474907	19430	svim.DEL.145	ATATACTGTACATAAAATATGAAAGTACCCAACCATTTATAATAAACTCTACATAAAATACCAAAGTACCCAAACTGTGTATTATATACTCTCCATAAAATATCAAAGTACCCAAAATATATATTGTCAACTGTACATAAAATATCAAAGTACTCAATCTACATATTATATACAGTATATAAAATATCAAAGTACACAAACTGTATATTATATACTGTACATAATATATCAAAGTACCCAGAATATATAGCATACTGTACTTAAAATATCAAAGTACCCAAAATATATATTG	A	1	PASS	SVTYPE=DEL;END=19721;SVLEN=-291;SUPPORT=1;STD_SPAN=.;STD_POS=.	GT:DP:AD	./.:.:.,.
KMT2C_chr13_14408161_14474907	19575	svim.DEL.146	CAAAGTACTCAATCTACATATTATATACAGTATATAAAATATCAAAGTACACAAACTGTATATTATATACTGTACATAATATATCAAAGTACCCAGAATATATAGCATACTGTACTTAAAATATCAAAGTACCCAAAATATATATTGTATACTGTACATAAAATATGAAGGTACATCAAAGATATATTATATTCTGTACATAAAATATCAAAGTACACCAAATATATATTATATGCTGTACATAATATATTAAAGTTGCCCATATATACATTATATACTGTACATAAAATATGAACGTACATCAAATATATAGTATATGCTGCACATAAAATATCAAAGTACCCAAAGTATGTATTATACACTGTACATAAAATATCAAAGTACCAAAAGTATATATTACATACTGTAAATAAAATATGAAGGTACCTCAAATATATATTATATTCTGTACATAAAATATCAAAGTACACCAAGTATATACTATATACTCTGCATAAAATATTAAATTACCCAAAATATGTATTGCATTGTGTACATAAAATATGAAAGTAACCAAACATTTATAATAAACTGTACATAAAATATCAAAGTACTCAAACTGTATATTATATACTGTACATAAAGTAT	C	2	PASS	SVTYPE=DEL;END=20201;SVLEN=-626;SUPPORT=2;STD_SPAN=.;STD_POS=.	GT:DP:AD	./.:.:.,.
KMT2C_chr13_14408161_14474907	19588	svim.DEL.147	CTACATATTATATACAGTATATAAAATATCAAAGTACACAAACTGTATATTATATACTGTACATAATATATCAAAGTACCCAGAATATATAGCATACTGTACTTA	C	2	PASS	SVTYPE=DEL;END=19692;SVLEN=-104;SUPPORT=2;STD_SPAN=30.41;STD_POS=1.06	GT:DP:AD	./.:.:.,.
KMT2C_chr13_14408161_14474907	19834	svim.DEL.148	CCATATATACATTATATACTGTACATAAAATATGAACGTACAT	C	2	PASS	SVTYPE=DEL;END=19876;SVLEN=-42;SUPPORT=2;STD_SPAN=.;STD_POS=46.67	GT:DP:AD	./.:.:.,.
KMT2C_chr13_14408161_14474907	20045	svim.DEL.149	CAAGTATATACTATATACTCTGCATAAAATATTAAATTACCCAAAATATGTATTGCATTGTGTACATAAAATATGAAAGTAACCAAACATTTATAATAAACTGTACATAAAATATCAAAGTACTCAAACTGTATATTATATACTGTACATAAAGTATCAAAGTACCCAAACTGTGTAGTATATACTGTACATAAAATATCAAGGTACCCAAAATATATATTGTAAACTGTAGATAAAATATCAAAGTACCCA	C	1	PASS	SVTYPE=DEL;END=20296;SVLEN=-251;SUPPORT=1;STD_SPAN=.;STD_POS=.	GT:DP:AD	./.:.:.,.
KMT2C_chr13_14408161_14474907	20048	svim.DEL.150	GTATATACTATATACTCTGCATAAAATATTAAATTACCCAAAATATGTATTGCATTGTGTACATAAAATATGAAAGTAACCAAACATTTATAATAAACTGTACATAAAATATCAAAGTACTCAAACTGTATATTATATACTGTACATAAAGTATCAAAGTACCCAAACTGTGTAGTATATACTGTACATAAAATATCAAGGTACCCAAAATATATATTGTAAACTGTAGATAAAATATCAAAGTACCCAAAATATATATTATATACTGTACATAAAATATGAAGGCACATCCAATATATATTATATTCTGTACATAAAATATCAAAGTACACCAAATGTATATTATATACTGTACATAAAATATCAAAGTACCCAAAGTGTATATTATATACTGTACATAAACTATGAAGGTTCATCAAATATATTTTATATTCTGCACATAATATATCAAAGTACAGCAAA	G	1	PASS	SVTYPE=DEL;END=20509;SVLEN=-461;SUPPORT=1;STD_SPAN=.;STD_POS=.	GT:DP:AD	./.:.:.,.
KMT2C_chr13_14408161_14474907	20322	svim.DEL.151	AAATATGAAGGCACATCCAATATATATTATATTCTGTACATAAAATATCAAAGTACACCAAATGTATATTATATACTGTACATAAAATATCAAAGTACCCAAAGTGTATATTATATACTGTACATAAACTATGAAGGTTCATCAAATATATTTTATATTCTGCACATAAT	A	1	PASS	SVTYPE=DEL;END=20491;SVLEN=-169;SUPPORT=1;STD_SPAN=.;STD_POS=.	GT:DP:AD	./.:.:.,.
KMT2C_chr13_14408161_14474907	20388	svim.INS.198	T	TATTATGTACTGTACATAATATATTAAATCGCCCAAATACATATTGTATACTGTATATAAAATATGAAGGTACTTCAAATATATATTACATGCTGCACATAAATTATCAAAGTACCCAAAGTATGC	1	PASS	SVTYPE=INS;END=20388;SVLEN=125;SUPPORT=1;STD_SPAN=.;STD_POS=.	GT:DP:AD	./.:.:.,.
KMT2C_chr13_14408161_14474907	20442	svim.DEL.152	TACATAAACTATGAAGGTTCATCAAATATATTTTATATTCTGCACATAATATATCAAAGTACAGCAAATATATATTATATACTGTACATAAAATATCAAAGTACCCAAAATATGTATTATATACTGTACATAAAATATGAAAGTAACCAAACATTTATAATAAACTGTACATAAAGTAACAAAGTACTCAAACTACATATTATATACAGTATATAAAATGTCAAATTACCCAAACTGTATATTATATACTGTACATAATATATCAAAGTACCCGAATATATAGCATACTGTACATAAAATATCAAAGTACCCAAAGTGTGTATTATACACTGC	T	1	PASS	SVTYPE=DEL;END=20774;SVLEN=-332;SUPPORT=1;STD_SPAN=.;STD_POS=.	GT:DP:AD	./.:.:.,.
KMT2C_chr13_14408161_14474907	20723	svim.DEL.153	AGCATACTGTACATAAAATATCAAAGTACCCAAAGTGTGTATTATACACTGCACATAAAATATGAAGGTACATAAAATATATATTGTATTCTGTACATAAAATATCAAAGTACTCCAAATATATATTATATGCTGTACATAATATATTAAAGTCGCCCAAATATATATTATATACTGTACATAAAATATGAAGGTACATCAAATATATATTATATGCTGCACATAAAATATCAAAGTACCCAAAGTATGTG	A	1	PASS	SVTYPE=DEL;END=20973;SVLEN=-250;SUPPORT=1;STD_SPAN=.;STD_POS=.	GT:DP:AD	./.:.:.,.
KMT2C_chr13_14408161_14474907	21642	svim.INS.199	T	TTGTAAACTGTACATAAAATACCAAATTACCCAAACTGTGTATTATATACTGTCCATAAAATATCAAAGTACCCAAAATATATA	1	PASS	SVTYPE=INS;END=21642;SVLEN=83;SUPPORT=1;STD_SPAN=.;STD_POS=.	GT:DP:AD	./.:.:.,.
KMT2C_chr13_14408161_14474907	21793	svim.DEL.154	AGGACCCAAAATAAACATTATATACTGTACATAAAATATCCAAATACTCAAAATATATATTACATACTGTACATAAAATATCAAACTACCCAAATTATGTACTATATACTGTATGTAAAATATCAG	A	2	PASS	SVTYPE=DEL;END=21918;SVLEN=-125;SUPPORT=2;STD_SPAN=.;STD_POS=.	GT:DP:AD	./.:.:.,.
KMT2C_chr13_14408161_14474907	22472	svim.DEL.155	TCAAATATATGTTATATACGGTACATAAAATATCAAATTACCCAAAATATATATTATTTACTGTACATAAAATATGAAAGTAACCAAACATTTATAATAAACTGTACATAAATTATCAAAGTACTCAATCTACATATTATATACAGTATATAAAATATCAAAGTACACAAACTGTATATTATATACTGTACATAATATGTCAAAGTACCCAGAATATATAGCATACTGTACATACAATATCAAAGTACCCAAAATATATATTGTATACTGTACATAAAATATGAAGGTACATCAAAGATATATTATATTCTGTACATAAAATATCAAAGTACACCAAATATATATTATATGCTGTACATAATATATTAAAGTTGCCCATGTATACATTTTATACTGTACATAAAATATGAAGGTACATCAAATATATAGTATATGCTGCACATAAAATATCAAAGTACCCAAAGTATGTATTATATACTGTACATAAAATATCAAAGTACCAAAAGTATATATTACCTACTGTAAATAAAATGTGAAGATACCTCAAATATATATTATATTCTGTACATGAAATATCAAAGTACACCAAGTATATACTATATACTCTACATAAAATATTAAATTACCCAAAATATGTATTGTATTGTGTACATAAAATATGAAAATAACCAAACATTTATAATAAACTGTACATAAAATATCAAAGTACTCAAACTTTATATTATATACTGTACATAAAGTATCAAAGTACCCAAACTGTGTAGTATATACTGTACATAAAATATCAAGGTACCCAAAATGTATATTGTAAACTGTAGATAAAATATCAAAGTACCCAAAATATATATTATATACTGTACATAAAATATGAAGGCACATCCAATATATATTATATTCTGTACATAAAATATCAAAGTACACCAAATGTATATTATATACTGTACATAAAATATAAAACTACCCCAAATATATATTATATACTCTACATAAAATATCAAAGTACCCAAAATATATATTATATACTGTACATAATATATCAAAGTACCCATAGTATGTATTATATCCTGTACATAAAATATGAAAGTACGTCAAATATATATTCTATTCTGCACATAAAATATCATATTGCACCAAATATATATTGTATACTGTATATAAAATATGAAGGTACTTCAAATATATATTATATGCTGCACATAAAATATCAAAGTACCCAAAGTATGCATTATATACTGTACATAAAATATCAAAGTACCCAAAGTGTATATTATATACTGTACATAAAATATGAAGGTTCATCAAATATATTTTATATTCTGCACATAATATATCAAAGTACAG	T	2	PASS	SVTYPE=DEL;END=23812;SVLEN=-1340;SUPPORT=2;STD_SPAN=.;STD_POS=.	GT:DP:AD	./.:.:.,.
KMT2C_chr13_14408161_14474907	23429	svim.DEL.156	CTACCCCAAATATATATTATATACTCTACATAAAATATCAAAGTACCCAAAATATATATTATATACTGTACATAATATATCAAAGTACCCATAGTATGTATTATATCCTGTACATAAAATATGAAAGTACGTCAAATATATATTCTATTCTGCACATAAAATATCATATTGCACCAAATATATATTGTATACTGTATATAAAATATGAAGGTACTTCAAATATATATTATATGCTGCACATAAAATATCAAAGTACCCAAAGTATGC	C	3	PASS	SVTYPE=DEL;END=23695;SVLEN=-266;SUPPORT=3;STD_SPAN=48.5;STD_POS=24.25	GT:DP:AD	0/1:8:5,3
KMT2C_chr13_14408161_14474907	23910	svim.DEL.157	AAACTGTATATAAAATATCAAAGTACTCAAACTACATATTATATACAGTATATAAAATATCAAAGTACCCAAACTATATATTATATACTGTACATACTATATCAAAGTACCCGAATATAGAGCATACTGTACATAAAATATCAAATTACCCAAAATATATATTGTATACTGTACATAAAATATGAAGGTACATCAAAGATATATTATATTCTGTACATAAAATATCAAAGTACACCAAATATATATTATATGCTGTACAGAATATATTAAAGTCGACCAAATGTATACTATATACTGTACATAAAATATGAAGGTACATCAAATATATATTATATGCTGCACATAAAATATCAAAGTACCCAAAGTATGTGTTATATACTGTACATAAAATATCAAAGTACCCAAAGTATATATTATATACTGTACATAAAATATAAAATACCCCAAATACATATTATATGCTGTACATAAAATATCAAAGTACACAAAATATGCATTATGTACTGTACATAAATTATCAAAGGACCCAAAATATATATTATATAATGTACATAAAATATCAAAATACCCAAAATATATATTATATACTGTACATAAAATACCAAAGTACCCAAAGTATATATTATATACTGTATAAAAAATATCAAAGTAGCCAAAATATGTATTATACACTGTACATAATATATGAAAGTACCCAAATATTTATAATAAACTGTACATAAAATATCAATGTACTCAAACTATATATTATGTGCGGTACTTAAGATATCAAAGTACCCATACTATATAGTATGTACTGTACTTAAAATATCAAAATACCCAAAATATATATTATATACGTTACATAAACTATCAAATACACAAAGTATGTATTACATACTGTACATAAAATAGCAAAGTTCCCAAAATATGTATTATATACTGTACATAAAATATGAAAGTACCCAACCATTTATAATAAACTCTACATAAAATACCAAAGTACCCAAACTGTGTATTATATACTCTCCATAAAATATCAAAGTACCCAAAATATATATTGTC	A	2	PASS	SVTYPE=DEL;END=24953;SVLEN=-1043;SUPPORT=2;STD_SPAN=.;STD_POS=.	GT:DP:AD	./.:.:.,.
KMT2C_chr13_14408161_14474907	24968	svim.DEL.158	TATCAAAGTACTCAATCTACATATTATATACAGTATATAAAAT	T	3	PASS	SVTYPE=DEL;END=25010;SVLEN=-42;SUPPORT=3;STD_SPAN=1.15;STD_POS=4.04	GT:DP:AD	0/1:6:3,3
KMT2C_chr13_14408161_14474907	25263	svim.INS.200	G	GAAATTAGCCAAACATTTATAATAAACTGTACATAATATATC	1	PASS	SVTYPE=INS;END=25263;SVLEN=41;SUPPORT=1;STD_SPAN=.;STD_POS=.	GT:DP:AD	./.:.:.,.
KMT2C_chr13_14408161_14474907	27984	svim.DEL.159	CATAAATTATCAAAGTACTCAATCTACATATTATATACAGTATATAAAATATCAAAGTACACAAACTGTATATTATATACTGTACATAATATGTCAAAGTACCCAGAATATATAGCATACTGTACATACAATATCAAAGTACCCAGAATGTATATTCTATACTGTACATAAAATATGATGGTACATCAAAGATATATTATATTCTGTACATAAAATATCAAAGTACACCAAATATATATTATATGCTGTACATAATATATTAAAGTTGCCCATGTATACATTTTATACTGTACATAAAATATGAAGGTACATCAAATATATACTATATGCTGCACATAAAATATCAAAGTATCCAAAGTATGTATTATATACTGTACATAAAATATCAAAGTACCAAAAGTATATATTACCTACTGTAAATAAAATATGAAGGTACCTCAAATATATATTATATTCTGTACATGAAATATCAAAGTACACCAAGTATATACTATATACTCTACATAAAATATTAAATTACCCAAAATATGTATTGTATTGTGTACATAAATTATGAAAGTAACCAAACATTTATAATAAACTGTACATAAAATATCAAAGTACTCAAACATTATATTATATACTGTACATAAAGTATCAAAGTACCCAAACTGTGTAGTATATACTGTACATAAAATATCAAGGTACCCAAAATGTATATTGTAAACTGTAGATAAAATATCAAAGTACCCAAAATATATATTATATACTGTACATAAAATATGAAGGCACATCCAATATATATTATATTCTGTACATAAAATATCAAAGTACACCAAATGTATATTATATACTGTACATAAAATAAAAAACTACCCCAAATATATATTATATACTCTACATAAAATATCAAAGTACCCAAAATATATATTATACACTGTACATAAAATATCAAAGTACCCATAGTATGTATTATATCCTGTACATAAAATATGAAGGTACATCAAATATATATTCTATTCTGCACATAAAATATCATATTGCACCAAATATATATTGTATACTGTATATAAAATATGAAGGTACTTCAAATATATATTATATGCTGCACATAAAATATCAAAGTACCCAAAGTATGCATTACATACTGTACATAAAATATCAAAGTACCCAAAGTGTATATTATATACTGTACATAAAATATGAAGGTTCATCAAATATATTTTATATTCTGCACATAATATATCAAAGTACAGCAAATATATATTATATACTGTACATAAAATAACAAAGTACCAAAAATATGTATTATATACTGTACATAAAATATGAAAGTAACAAAATATTTATAATAAACTGTAT	C	1	PASS	SVTYPE=DEL;END=29324;SVLEN=-1340;SUPPORT=1;STD_SPAN=.;STD_POS=.	GT:DP:AD	./.:.:.,.
KMT2C_chr13_14408161_14474907	28812	svim.DEL.160	TATACTGTACATAAAATAAAAAACTACCCCAAATATATATTATATACTCTACATAAAATATCAAAGTACCCAAAATATATATTATACACTGTACATAAAATATCAAAGTACCCATAGTATGTATTATATCCTGTACATAAAATATGAAGGTACATCAAATATATATTCTATTCTGCACATAAAATATCATATTGCACCAAATATATATTGTATACTGTATATAAAATATGAAGGTACTTCAAATATATATTATATGCTGCACATAAAATATCAAAGTACCCAAAGTATGCATTAC	T	2	PASS	SVTYPE=DEL;END=29106;SVLEN=-294;SUPPORT=2;STD_SPAN=.;STD_POS=.	GT:DP:AD	./.:.:.,.
KMT2C_chr13_14408161_14474907	29777	svim.DEL.161	TCTGTACATAAAATGTCAAAGTACACCAAGTATATACTATATACTCTGCATAAAATATTAAATTACCCAAAATATGTATTGTATTGTGTACATAAAATATGAAAGTAACCAAACATTTATAATAAACTGTACATAAAATATCAAAGTACTCAAACTGTATATTATATACTGTACATAAAGTATCAAAGTACCCAAACTGTGTAGTATATACTGTACATAAAATATCAAGGTACCCAAAATATATATTGTAAACTGTAGATAAAATATCAAAATACCCAAACTATATATTATATACTGTACATAAAATATGAAGGCACATCAAATATATATTATATTCTGTACATGAAATATCAAAGTACACCAAATGTATATTATATACTGTACATAAAATATCAAAGTACCCAAAGTGTATATTATATACTGTACATAAAATATGAAGGTTCATCAAATATATTTTATATTCTGCACATAATATATCAAAGT	T	2	PASS	SVTYPE=DEL;END=30259;SVLEN=-482;SUPPORT=2;STD_SPAN=31.11;STD_POS=22.63	GT:DP:AD	./.:.:.,.
KMT2C_chr13_14408161_14474907	30346	svim.DEL.162	CCAAACATTTATAATAAACTGTACATAAAGTAACAAAGTACTCAAACTACATATTATATACAGTATATAAAATGCCAAAGTACCCAAACTGTATATTATATACTGTACATAATATATCAAAGTACCCGAATATATAGCATACTGTACATAAAATATCAAAGTACCCAAAGTGTGTATTATACACTGCACATAAAATATGAAGGTACATAAAATATATATTGTATTCTGTATATAAAATATCAAAGTACTCCAAATATATATTATATGCT	C	2	PASS	SVTYPE=DEL;END=30614;SVLEN=-268;SUPPORT=2;STD_SPAN=31.11;STD_POS=18.38	GT:DP:AD	./.:.:.,.
KMT2C_chr13_14408161_14474907	30353	svim.DEL.163	TTTATAATAAACTGTACATAAAGTAACAAAGTACTCAAACTACATATTATATACAGTATATAAAATGCCAAAGTACC	T	1	PASS	SVTYPE=DEL;END=30429;SVLEN=-76;SUPPORT=1;STD_SPAN=.;STD_POS=.	GT:DP:AD	./.:.:.,.
KMT2C_chr13_14408161_14474907	30658	svim.DEL.164	TACATAAAATATGAAGGTACATCAAATATATATTATATGCTGC	T	1	PASS	SVTYPE=DEL;END=30700;SVLEN=-42;SUPPORT=1;STD_SPAN=.;STD_POS=.	GT:DP:AD	./.:.:.,.
KMT2C_chr13_14408161_14474907	30673	svim.DEL.165	GGTACATCAAATATATATTATATGCTGCACATAAAATATCAAAGTACCCAAAGTATATATTATATACCGTACAAAAAATATCAAAGTAGCCAAAATATGTATTATACACTGTACATAATATATGAAAGTACCCAAACATTTATAATAAACTGTACATAAAATATCAATGTACTCAAACTATATATTATGTGCGCTACATAAGATATCAAAGTACCCATACTATATAGTATATACTGTACTTAAAATATCAAAATACCCAAAATATATATTATATACGTTACATAAACTATCAAATACACAAAGTATGTATCATATACTGTACATAAAATAGCAAAGTTCCCAAAATATGTATTATATACTGTACATAAAATATGAAA	G	1	PASS	SVTYPE=DEL;END=31049;SVLEN=-376;SUPPORT=1;STD_SPAN=.;STD_POS=.	GT:DP:AD	./.:.:.,.
KMT2C_chr13_14408161_14474907	30716	svim.INS.201	G	GTACCCAAAGTATGTATTATATACTGTACATAAAATATCAAAGTACCCAAAGTATATATTATATACTGTATATAAAATATAAAATACCCCAAATATATATTATATGCTGTACATAAAATGTCACAGTACACAAAATATGTATTATATACTGTGCATAAAATATCAAAGGACCCAAAATATATATTATATACTGTACATAAAATATCAAAATACCCAAAATATATATTATATACTGTACATAAAATACCAACT	3	PASS	SVTYPE=INS;END=30716;SVLEN=251;SUPPORT=3;STD_SPAN=0.58;STD_POS=3.33	GT:DP:AD	0/1:10:7,3
KMT2C_chr13_14408161_14474907	31133	svim.INS.202	G	GTACCCAAAATATATATTGTAAACTGTACATAAAATACCAAATTACCCAAACTGTGTATTTTATACTGTCCGTAAAATATCAAA	3	PASS	SVTYPE=INS;END=31133;SVLEN=83;SUPPORT=3;STD_SPAN=.;STD_POS=.	GT:DP:AD	0/1:14:11,3
KMT2C_chr13_14408161_14474907	32928	svim.DEL.166	ATATAAAACTACCCCAAATATATCTTATATACTGTACATAAAATATCAAAGTACCCAAAATATATATTATATACTGTACATAATATATCAAAGTACCCATAGTATGTATTATATCCTGTACATAAAATATGAAAGTACGTCAAATATATATTCTATTCTGCACATAAAATATCATATTGCACCAAATATATATTGTATAC	A	14	PASS	SVTYPE=DEL;END=33127;SVLEN=-199;SUPPORT=12;STD_SPAN=56.99;STD_POS=16.73	GT:DP:AD	0/1:24:12,12
KMT2C_chr13_14408161_14474907	33235	svim.DEL.167	CAAAGTGTATATTATATACTGTACATAAAATATGAAGGTTCATCAAATATATTTTATATTCTGCACATAATATATCAAAGTACAGCAAATATATATTATATACTGTACATAAAATAACAAAGTACCA	C	1	PASS	SVTYPE=DEL;END=33361;SVLEN=-126;SUPPORT=1;STD_SPAN=.;STD_POS=.	GT:DP:AD	./.:.:.,.
KMT2C_chr13_14408161_14474907	33818	svim.DEL.168	CCAAAGTATATATTATATACTGTACATAAAATATAAAATACCCCAAATATATATTATATGCTGTACATAAAATATCAAAGTACACAAAATATGCATTATGTACTGTACATAAATTATCAAAGGACCCAAAATATATATTATATAGTGTACATAAAATATCAAAATACCCAAAATATACATTATATACTGTACATAAAATACCAAAGTACCCAAAGTATATATTATATACTGTATAAAAAATATCAAAGTAGCCAAAATATGTATTATACACTGTACATAATATATGAAAGTACCCAAACATTTATAATAAACTGTACATAAAATATCAATGTACTCAAACTATATATTATGTGCGGTACTTAAGATATCAAAGTACCCATACTATATAGTATGTACTGTACTTAAAATATCAAAATACCCAAAATATATATTATATACGTTACATAAACTATCAAATACACAAAGTATGTATTACATACTGTACATAAAATAGCAAAGTTCCCAAAATATGTATTATATACTGTACATAAAATATGAAAGTAACCAACCATTTATAATAAACTCTACATAAAATACCAAAGTACCCAAACTGTGTATTATATACTCTCCATAAAATATCAAAGTACCCAAAATATATATTGTCAACTGTACATAAAATATCAAAGTAGCCAAAATATATATAGTATACCGTACATAAAATATAAAAGTACCCCAAATATGTATTATATACTGTACATAAAATATCAAAGTACC	C	8	PASS	SVTYPE=DEL;END=34570;SVLEN=-752;SUPPORT=7;STD_SPAN=0.79;STD_POS=49.71	GT:DP:AD	0/1:35:28,7
KMT2C_chr13_14408161_14474907	33898	svim.DEL.169	TACACAAAATATGCATTATGTACTGTACATAAATTATCAAAGG	T	1	PASS	SVTYPE=DEL;END=33940;SVLEN=-42;SUPPORT=1;STD_SPAN=.;STD_POS=.	GT:DP:AD	./.:.:.,.
KMT2C_chr13_14408161_14474907	34425	svim.DEL.170	CCATAAAATATCAAAGTACCCAAAATATATATTGTCAACTGTACATAAAATATCAAAGTAGCCAAAATATATATAGTATACCGTACATAAAATATAAAAGTACCCCAAATATGTATTATATACTGTACATAAAATATCAAAGTACCCAAAGTATATATTATATACTGTACATAAAATATAAAATACCCCAAATATATATTATATCCTGTA	C	13	PASS	SVTYPE=DEL;END=34634;SVLEN=-209;SUPPORT=11;STD_SPAN=0.47;STD_POS=9.11	GT:DP:AD	0/1:43:32,11
KMT2C_chr13_14408161_14474907	34461	svim.INS.203	A	ACTGTACATAATATATGAAAGTACCCAAACATTTATCATAAACTGTACATAAAATATCAATGTACTCAAACTATATATTATGTGCGGTACATAAGATATCAAAGTACCCATACTATATAGTATGT	2	PASS	SVTYPE=INS;END=34461;SVLEN=124;SUPPORT=2;STD_SPAN=.;STD_POS=.	GT:DP:AD	./.:.:.,.
KMT2C_chr13_14408161_14474907	34463	svim.DEL.171	CTGTACATAAAATATCAAAGTAGCCAAAATATATATAGTATACCGTACATAAAATATAAAAGTACCCCAAATATGTATTATATACTGTACATAAAATATCAAAGTACCCAAAGTATATATTATATAC	C	17	PASS	SVTYPE=DEL;END=34589;SVLEN=-126;SUPPORT=15;STD_SPAN=0.26;STD_POS=81.98	GT:DP:AD	0/1:43:28,15
KMT2C_chr13_14408161_14474907	36424	svim.INS.204	T	TATTATGTACTGTACATAATATATTAAATCGCCCAAATACATATTGTATACTGTATATAAAATATGAAGGTACTTCAAATATATATTACATGCTGCACATAAATTATCAAAGTACCCAAAGTATGC	2	PASS	SVTYPE=INS;END=36424;SVLEN=125;SUPPORT=2;STD_SPAN=.;STD_POS=.	GT:DP:AD	./.:.:.,.
KMT2C_chr13_14408161_14474907	36592	svim.INS.205	T	TAATATATATTGTATACTGTACATAAAATATGAAGTTACATCAAAGATATATTATATTCTGTACATAAAATATCAAACTACACCAAATATATATTATATGCTGTACATAATATATTAAAGTTGCCCATATATACATTATATACTGTACATAAAATATGAATGTACATCAAATATATAGTATATGCTGCACATAAATATCAAAGTACCCAAAGTATGTATTATATACTGTACATAAAATATCAAAGTACCAAAGTATATATTAACTACTGTAAATAAAATATGAAGATACCTCAAATATATATTATATTCTGTACATAAAAATATCAAAGTACACCAAGTATATACTATATACTCTACATAAAATATTAAATTACCCG	2	PASS	SVTYPE=INS;END=36592;SVLEN=378;SUPPORT=2;STD_SPAN=1.41;STD_POS=12.73	GT:DP:AD	./.:.:.,.
KMT2C_chr13_14408161_14474907	36905	svim.INS.206	T	TAAAACTACCCCAAATATATCTTATATACTCTACATAAAATATCAAAGTACCCAAAATATATATTATATACTGTACATAAAATATCAAAGTACCCATAGTATGTATTATATCCCGTACATAAAATATGAAGGTACATCAAATATATATTCTATTCTGCACATAAAATA	2	PASS	SVTYPE=INS;END=36905;SVLEN=167;SUPPORT=2;STD_SPAN=0.71;STD_POS=0.35	GT:DP:AD	./.:.:.,.
KMT2C_chr13_14408161_14474907	37002	svim.DEL.172	AGTATGTGTTATATACTGTACATAAAATATCAAAGTACCCAAT	A	1	PASS	SVTYPE=DEL;END=37044;SVLEN=-42;SUPPORT=1;STD_SPAN=.;STD_POS=.	GT:DP:AD	./.:.:.,.
KMT2C_chr13_14408161_14474907	37073	svim.INS.207	T	TGAAGGTTCAGCAAATATATTTTATATTCTGCACATAATATATC	2	PASS	SVTYPE=INS;END=37073;SVLEN=43;SUPPORT=2;STD_SPAN=.;STD_POS=.	GT:DP:AD	./.:.:.,.
KMT2C_chr13_14408161_14474907	37099	svim.DEL.173	GCTATACATAAAATATCAAAGTACACAAAATATGTATTATATACTGTACATAAAATACCAAAGGACCCAAAATATATATTATATACTGTACATAAAATATCAAAATACCCAAAATATATATTATATACTGTACATAAAATACCAAAGTACCCAAAGTATATATTATATACCGTACAAAAAATATCAAAGTAGCCAAAATATGTATTATACACTGTACATAATATATGAAAGTACCCAAACATTTATAATAAACTGTACATAAAATATCAATGTACTCAAACTATATATTATCTGCGGTACATAAGATATCAAAGTACCCATACTATATAGTATATACTGTACTTAAAATATCAAAATACCCAAAATATATATTATATACGTTACATAAACTATCAAATACACAAAGTATGTATTATATACTGTACATAAAATAGCAAAGTTCCCAAAATATGTATTATATATATTATAAATATGTACATAAAATATGAAAGTACCCAACCATTTATAATAAACTCTACATAAAACACCAAAGTACCCAAACTGTGTATTATATA	G	1	PASS	SVTYPE=DEL;END=37652;SVLEN=-553;SUPPORT=1;STD_SPAN=.;STD_POS=.	GT:DP:AD	./.:.:.,.
KMT2C_chr13_14408161_14474907	37174	svim.INS.208	A	ATATTATATACTGTACATAAAATATCAAATACTACCCAAAATATATATTATATACTGTACATAAAATACCAAAGTACCCAAAGTATATATTATATACCGTACAAAAAATATCAAAGTAGCCAAAATATTTATTATACACTGTACATAATATATGAAAGTACCCAAAACATTTATAATAAACTGTACATAAAATATCAATGTACTCAAACTATATATTATGTGCGGCACATAAGATATCAAAGTACCCATACTATATAGTATATACTGTACTTAAAATATCAAAAAACCCAAAATAAATATTATATACGTTACATAAACTATCAAATACACAAAGTATGTATTATATACTGTACATAAAATAGCAAAGGACCCAAAATATG	1	PASS	SVTYPE=INS;END=37174;SVLEN=379;SUPPORT=1;STD_SPAN=.;STD_POS=.	GT:DP:AD	./.:.:.,.
KMT2C_chr13_14408161_14474907	37498	svim.DEL.174	CACAAAGTATGTATTATATACTGTACATAAAATAGCAAAGTTCCCAAAATATGTATTATATATATTATAAATATGTACATAAAATATGAAAGTACCCAACCATTTATAATAAACTCTACATAAAACACCAAAGTA	C	1	PASS	SVTYPE=DEL;END=37632;SVLEN=-134;SUPPORT=1;STD_SPAN=.;STD_POS=.	GT:DP:AD	./.:.:.,.
KMT2C_chr13_14408161_14474907	37687	svim.INS.209	A	ATTGTAAACTGTACATAAAATACCAAATTACCCAAACTGTGTATTTTATACTGTCCGTAAAATATCAAAGTACCCAAAATATATG	2	PASS	SVTYPE=INS;END=37687;SVLEN=85;SUPPORT=2;STD_SPAN=0.71;STD_POS=0.35	GT:DP:AD	./.:.:.,.
KMT2C_chr13_14408161_14474907	38532	svim.DEL.175	TATACGGTACATAAAATATCAAATTACCCAAAATATATATTATTTACTGTACATAAAATATGAAAGTAACCAAACATTTATAATAAACTGTACATAAATTATCAAAGTACTCAATCTACATATTATATACAGTATATAAAATATCAAAGTACACAAACTGTATATTATATACTGTACATAATATGTCAAAGTAGCCAGAATATATAGC	T	1	PASS	SVTYPE=DEL;END=38739;SVLEN=-207;SUPPORT=1;STD_SPAN=.;STD_POS=.	GT:DP:AD	./.:.:.,.
KMT2C_chr13_14408161_14474907	39447	svim.DEL.176	TATTATATACTGTACATAAAATATAAAACTACCCCAAATATATCTTATATACTCTACATAAAATATCAAAGTACCCAAAATATATATTATATACTGTACATAATATATCAAAGTACCCATAGTATGTATTATATCCTGTACATAAAATATGAAAGTACGTCAAATATATATTCTATTCTGCACATAAAATATCATATTGCACCAAATATATATTGTATACTGTATATAAAATATGAAGGTACTTCAAATATATATTATATGCTGCACATAAAATATCAAAGTACCCAAAGTATGC	T	1	PASS	SVTYPE=DEL;END=39741;SVLEN=-294;SUPPORT=1;STD_SPAN=.;STD_POS=.	GT:DP:AD	./.:.:.,.
KMT2C_chr13_14408161_14474907	40392	svim.INS.210	A	AAATACCCCAAATATATATTATATGCTGTACATAAAATATCAAAGTACCCAAAGTATATATTATATATTGTACACAAAATATAAT	1	PASS	SVTYPE=INS;END=40392;SVLEN=84;SUPPORT=1;STD_SPAN=.;STD_POS=.	GT:DP:AD	./.:.:.,.
KMT2C_chr13_14408161_14474907	40421	svim.DEL.177	ACATAAAATATCAAAGTACACAAAATATGCATTATGTACTGTACATAAATTATCAAAGGACCCAAAATATATATTATATAGTGTACATAAAATATCAAAATACCCAAAATATATATTATATACTGTACATAAAATACCAAAGTACCCAAAGTATATATTATATACTGTATAAAAAATATCAAAGTAGCCAAAATATGTATTATACACTGTACATAATATATGAAAGTACCCAAACATTTATAATAAACTGTACATAAAATATCAATGTACTCAAATTATATATTATGTGCGGTACTTAAGATATCAAAGTACCCATACTATATAGTATGTACTGTACTTAAAATATCAAAATACCCAAAATATATATTATATACGTTACATAAACTATCAAATACACAAAGTATGTATTACATACTGTACATAAAATAGCAAAGTTCCCAAAATATGTATTATATACTGTACATAAAATATGAAAGTAACCAACCATTTATAATAAACTCTACATAAAATACCAAAGTACCCAAACTGTGTATTATATACTCTC	A	11	hom_ref	SVTYPE=DEL;END=40964;SVLEN=-543;SUPPORT=9;STD_SPAN=.;STD_POS=.	GT:DP:AD	0/0:152:143,9
KMT2C_chr13_14408161_14474907	40966	svim.INS.211	A	ATAAAATATCAAAGTACCCAAAATATATATTGTAAACTGTACATAAAATACCAAATTACCCAAACTGTGTATTTTATACTGTCCG	1	PASS	SVTYPE=INS;END=40966;SVLEN=84;SUPPORT=1;STD_SPAN=.;STD_POS=.	GT:DP:AD	./.:.:.,.
KMT2C_chr13_14408161_14474907	41600	svim.INS.212	A	ACAATATAAAAGAACCCCAAATATATATTATACACTCTACATAAAATATCAAGTACCCAAAATATATATTATATACTGTACATAAAATATCAAAGTACCATAGTATGTATTATATCCTGTACATAAAATATGAAGGTACATCAAATATATATTCTATTCTGCACATAAAAT	1	PASS	SVTYPE=INS;END=41600;SVLEN=170;SUPPORT=1;STD_SPAN=.;STD_POS=.	GT:DP:AD	./.:.:.,.
KMT2C_chr13_14408161_14474907	42787	svim.DEL.178	CAAAGTGTATATTATATACTGTACATAAAATATGAAGATTCAT	C	1	PASS	SVTYPE=DEL;END=42829;SVLEN=-42;SUPPORT=1;STD_SPAN=.;STD_POS=.	GT:DP:AD	./.:.:.,.
KMT2C_chr13_14408161_14474907	42927	svim.DEL.179	TATACTGTACATAAAATATGAAAGTAACCAAACATTTATAATAAACTGTACATAAAGTATCAAAGTACTCAAACTACATATTATATACAGTATATAAAATGTCAAAGTACCCAAACTGTATATTATATACTGTACATAATATATCAAAGTACCTGAATATATAGC	T	1	PASS	SVTYPE=DEL;END=43091;SVLEN=-164;SUPPORT=1;STD_SPAN=.;STD_POS=.	GT:DP:AD	./.:.:.,.
KMT2C_chr13_14408161_14474907	43662	svim.DEL.180	CCCAAACATTTATAAAAAACTGTACATAAAATATCAATGTACTCAAACTATATATTATGTGCGGTACATAAGATATCAAATTACCCATACTATATAGTATATACTGCACTTAAAATATCAAAATACCCAAAATATATATTATATACGTTACATAAACT	C	1	PASS	SVTYPE=DEL;END=43819;SVLEN=-157;SUPPORT=1;STD_SPAN=.;STD_POS=.	GT:DP:AD	./.:.:.,.
KMT2C_chr13_14408161_14474907	43945	svim.INS.213	C	CAAAGTACTCAAACTACATACTATATACAGTATATAAAATGT	1	PASS	SVTYPE=INS;END=43945;SVLEN=41;SUPPORT=1;STD_SPAN=.;STD_POS=.	GT:DP:AD	./.:.:.,.
KMT2C_chr13_14408161_14474907	45721	svim.DEL.181	TATATATTATATTCTGTACATAATATATCAAAGTACACCAAATGTATATTATATACTGTACATAAAATATCAAAGTACCCAAAGTGTATATTATATACTGTACATAAACTATGAAAGTTCATCAAATATATTTTATATTCTGCACATAATATATCAAAGTACAGCAAATATATATTATATACTGTACATAAAATATCAAAGTACCCAAAATATGTATTATATACTGTACATAAAATATGAAAGTAACCAAACATTTATAATAAACTGTACATAAAATATCAAAGTACTCAAACTGTATATTATATACTCTACATAAAGTATCAAAGTACCCAAACTGTGTAGTATATACTGTACATAAAATATCAAGGTACCCAAAATATATATTGTAAACTGTAGATAAAATATCAAAGTACCCAAAATATATATTATATACTGTACATGAAATATGAAGGCCCCTCCAATATATATTATACTCTCTACATAAAATATCAAAGTACACCAAATGTATATTATATACTGTACATAAAATATCAAAGTACCCAAAGTGTATATTATATACTGTACATAAACTATGAAGGTTCATCAAATATATTTTATATTCTGCACATAATATATCAAAGTACAGCAAATATATATTATATACTGTACATAAAATATCAAAGTACCCAAATTATGTATTATATACTGTACATAAAATATGAAAGTAAGCAAACATTTATAATAAACTGTACATAAAGTATCAAAGTACTCAAACTACATATTATATACAGTATATAAAATATCAAAGTACCCAAACTGTATATTATATAATGTACATAATATATCAAAGTACCCGAATATATAGCATACTCTACATAAAATATCAAAGTACCCAAAGTTTGTATTATACACTGCACATAAAATATGGAGGTACATCAAAG	T	1	PASS	SVTYPE=DEL;END=46640;SVLEN=-919;SUPPORT=1;STD_SPAN=.;STD_POS=.	GT:DP:AD	./.:.:.,.
KMT2C_chr13_14408161_14474907	45766	svim.INS.214	A	ATATTATATACTGTACATAAAATATCAAAGTATATTATATACTGTACATAAAATATGAAGCTACATCAAATATATATTATATGCTGCACATAAAATATCAAAGTACCCAAAGTATG	1	PASS	SVTYPE=INS;END=45766;SVLEN=115;SUPPORT=1;STD_SPAN=.;STD_POS=.	GT:DP:AD	./.:.:.,.
KMT2C_chr13_14408161_14474907	45786	svim.DEL.182	AATATCAAAGTACCCAAAGTGTATATTATATACTGTACATAAACTATGAAAGTTCATCAAATATATTTTATATTCTGCACATAATATATCAAAGTACAGCAAATATATATTATATACTGTACATAAAATATCAAAGTACCCAAAATATGTATTATATACTGTACATAAAATATGAAAGTAACCAAACATTTATAATAAACTGTACATAAAATATCAAAGTACTCAAACTGTATATTATATACTCTACATAAAGTATCAAAGTACCCAAACTGTGTAGTATATACTGTACATAAAATATCAAGGTACCCAAAATATATATTGTAAACTGTAGATAAAATATCAAAGTACCCAAAATATATATTATATACTGTACATGAAATATGAAGGCCCCTCCAATATATATTATACTCTCTACATAAAATATCAAAGTACACCAAATGTATATTAT	A	21	hom_ref	SVTYPE=DEL;END=46233;SVLEN=-447;SUPPORT=18;STD_SPAN=40.98;STD_POS=135.66	GT:DP:AD	0/0:275:257,18
KMT2C_chr13_14408161_14474907	45877	svim.DEL.183	AAGTACAGCAAATATATATTATATACTGTACATAAAATATCAAAGTACCCAAAATATGTATTATATACTGTACATAAAATATGAA	A	4	hom_ref	SVTYPE=DEL;END=45961;SVLEN=-84;SUPPORT=4;STD_SPAN=0.96;STD_POS=89.35	GT:DP:AD	0/0:274:270,4
KMT2C_chr13_14408161_14474907	45927	svim.INS.215	A	AAGTATATACTATATACTCTGCATAAAATATTAAATTACCCG	1	PASS	SVTYPE=INS;END=45927;SVLEN=41;SUPPORT=1;STD_SPAN=.;STD_POS=.	GT:DP:AD	./.:.:.,.
KMT2C_chr13_14408161_14474907	46018	svim.INS.216	T	TATTATATGCTGTACATAATATATTAAAGTTGCCCATATATAC	2	PASS	SVTYPE=INS;END=46018;SVLEN=42;SUPPORT=2;STD_SPAN=0.71;STD_POS=0.35	GT:DP:AD	./.:.:.,.
KMT2C_chr13_14408161_14474907	46239	svim.INS.217	G	GTACATAAAATATAAAACTACCCCAAATATATCTTATATACTCTACATAAAATATCAAAGTACCCAAAATATATATTATATACTGTACATAAAATATCAAAGTACCCATAGTATGTATTATATCCTGTACATAAAATATGAAGGTACATCAAATATATATTCTATTCTGCACATAAAATATCATATTGCACCAAATATATATTGTATACTGTATATAAAATATGAAGGTACTTCAAATATATATTATATGCTGCACATAAAATATCAAAGTACCCAAAGTATGCATTATATACTC	1	PASS	SVTYPE=INS;END=46239;SVLEN=294;SUPPORT=1;STD_SPAN=.;STD_POS=.	GT:DP:AD	./.:.:.,.
KMT2C_chr13_14408161_14474907	46267	svim.DEL.184	GTATATTATATACTGTACATAAACTATGAAGGTTCATCAAATATATTTTATATTCTGCACATAATATATCAAAGTACAGCAAATATATATTATATACTGTACATAAAATATCAAAGTACCCAAATTATGTATTATATACTGTACATAAAATATGAAAGTAAGCAAACATTTATAATAAACTGTACATAAAGTATCAAAGTACTCAAACTACATATTATATACAGTATATAAAATATCAAAGTACCCAAACTGTATATTATATAATGTACATAATATATCAAAGTACCCGAATATATAGCATACTCTACATAAAATATCAAAGTACCCAAAGTT	G	1	PASS	SVTYPE=DEL;END=46599;SVLEN=-332;SUPPORT=1;STD_SPAN=.;STD_POS=.	GT:DP:AD	./.:.:.,.
KMT2C_chr13_14408161_14474907	46353	svim.INS.218	A	ATGTTATATGCTGCACATAAAATATCAAAGTATCCAAAGTATG	1	PASS	SVTYPE=INS;END=46353;SVLEN=42;SUPPORT=1;STD_SPAN=.;STD_POS=.	GT:DP:AD	./.:.:.,.
KMT2C_chr13_14408161_14474907	46382	svim.INS.219	G	GTACCAAAAGTATATATTACCTACTGTAAATAAAATATGAAGATACCTCAAATATATATTATATTCTGTACATAAAATATCAAAGTACACCAAGTATATACTATATACTCTACATAAAATATTAAAT	4	hom_ref	SVTYPE=INS;END=46382;SVLEN=126;SUPPORT=4;STD_SPAN=.;STD_POS=1.0	GT:DP:AD	0/0:275:271,4
KMT2C_chr13_14408161_14474907	46487	svim.INS.220	A	ACTGTACATAAAATATGAAGGCTCATCCAATATATATTATATT	3	hom_ref	SVTYPE=INS;END=46487;SVLEN=42;SUPPORT=3;STD_SPAN=0.58;STD_POS=8.95	GT:DP:AD	0/0:275:272,3
KMT2C_chr13_14408161_14474907	46782	svim.DEL.185	CACATAAAATATCAAAGTACCCAAAGTATGTGTTATATACTGT	C	1	PASS	SVTYPE=DEL;END=46824;SVLEN=-42;SUPPORT=1;STD_SPAN=.;STD_POS=.	GT:DP:AD	./.:.:.,.
KMT2C_chr13_14408161_14474907	46843	svim.INS.221	C	CATCAAATATATATTCTATTCTGCACATAAAATATCATATTGCCA	3	hom_ref	SVTYPE=INS;END=46843;SVLEN=44;SUPPORT=3;STD_SPAN=0.58;STD_POS=19.49	GT:DP:AD	0/0:286:283,3
KMT2C_chr13_14408161_14474907	47102	svim.DEL.186	ATGTATTATACACTGTACATAATATATGAAAGTACCCAAACATTTATAATAAACTGTACATAAAATATCAATGTACTCAAACTATATATTATGTGCGCTACATAAGATATCAAAGTACCCATACT	A	1	PASS	SVTYPE=DEL;END=47226;SVLEN=-124;SUPPORT=1;STD_SPAN=.;STD_POS=.	GT:DP:AD	./.:.:.,.
KMT2C_chr13_14408161_14474907	47124	svim.INS.222	T	TATATATCAAAGTACCCGAATATATAGCATACTGTACATAAA	1	PASS	SVTYPE=INS;END=47124;SVLEN=41;SUPPORT=1;STD_SPAN=.;STD_POS=.	GT:DP:AD	./.:.:.,.
KMT2C_chr13_14408161_14474907	47184	svim.INS.223	T	TATATATTGCATACTGTACATAAAATATGAAGGTACATCAAAG	3	hom_ref	SVTYPE=INS;END=47184;SVLEN=42;SUPPORT=3;STD_SPAN=.;STD_POS=.	GT:DP:AD	0/0:294:291,3
KMT2C_chr13_14408161_14474907	47266	svim.INS.224	A	AATAGCATACTGTACATAAAATATCAAAGTACCCAAAATATATATTGCATACTGTACATAAAATATGAAGGTACATCAAAGATATATTATATTCTGTACATAAAATATCAAAGTACACCAAATATATATTATATGCTGTACAGAATATATTAAAGTCGACCAA	2	PASS	SVTYPE=INS;END=47266;SVLEN=162;SUPPORT=2;STD_SPAN=0.71;STD_POS=2.47	GT:DP:AD	./.:.:.,.
KMT2C_chr13_14408161_14474907	47786	svim.DEL.187	TACATAAAATATGAAAGTAACAAAACATTTATAATAAACTGTACA	T	2	PASS	SVTYPE=DEL;END=47830;SVLEN=-44;SUPPORT=2;STD_SPAN=2.83;STD_POS=99.7	GT:DP:AD	./.:.:.,.
KMT2C_chr13_14408161_14474907	47983	svim.DEL.188	ATATACTATATACTGTACATAAAATATGAAGGTACATCAAATATATATTATATCCTGTACATAAAATATCAAAGTACACCTATTATATATTGTGTACTGTACATAATATATTAAATCGCACAAATATATATTGTATACTGTATATAAAATATGAAGGTACTTCAAATATATATTATATGCTGCACATAAAATATCAAAGTACCCAAGGTATGCATTACATACTGTACATAAAATATCAAAGTACACATATTATCTATTATATAATGTACATAAAATATGAAGGTTCATCAAATATATATTATATTCTGTACATAATATATCAAAGTACATCAAATATATATTATATACTGTACATAAAATATCAAAGTACCAAAAATATGTATTATATACTGTACATAAAACATGAAAGTAACCAAACATTTATAATAAACTGTACATAAAATATCAAAGTACTCAATCTACATATTATATACAGTATATAAAATATCAAAGTACACAAACTGTATATTATATACGGTACATAATATATCAAAGTACCCAGAATATATAGCATACTGTAAATAAAATATCAAAGTACCCAAAATATATATTGTATACTGTACATAAAATATGAAGGTACATCAAAGATATATTATATTCTGTACATAAAATATCAAACTACACCAAATATATATTATATGCTGTACATAATATATTAAAGTTGCCCATATATACATTATATACTGTACATAAAATATGAACGTACATCAAATATATAGTATATGCTACACATAAAATATCAAAGTACCCAAAATA	A	12	hom_ref	SVTYPE=DEL;END=48777;SVLEN=-794;SUPPORT=10;STD_SPAN=.;STD_POS=86.01	GT:DP:AD	0/0:314:304,10
KMT2C_chr13_14408161_14474907	48121	svim.INS.225	T	TATACATAAATTCTAAAAGTACCCAAACATTTATAATAAACA	1	PASS	SVTYPE=INS;END=48121;SVLEN=41;SUPPORT=1;STD_SPAN=.;STD_POS=.	GT:DP:AD	./.:.:.,.
KMT2C_chr13_14408161_14474907	48229	svim.DEL.189	ATATTATCTATTATATAATGTACATAAAATATGAAGGTTCATC	A	1	PASS	SVTYPE=DEL;END=48271;SVLEN=-42;SUPPORT=1;STD_SPAN=.;STD_POS=.	GT:DP:AD	./.:.:.,.
KMT2C_chr13_14408161_14474907	48659	svim.DEL.190	TATGCTGTACATAATATATTAAAGTTGCCCATATATACATTATATACTGTACATAAAATATGAACGTACATCAAATATATAGTATATGCTACACATAAAATATCAAAGTACCCAAAATATATACTATATACTGTACATAAAATATGAAGGTACATCAAATATATATTATATCCTGTACATAAAATATCAAAGTACACCTATTATATATTGTGTACTGCACATAATATATTAAATCGCCCAAATATATATTGTATACTGTATATAAAATATGAAGGTACTTCAAATATATATTATATGCTGCACATAAAATATCAAAGTACCCAAAGTATGCATTAC	T	1	PASS	SVTYPE=DEL;END=48994;SVLEN=-335;SUPPORT=1;STD_SPAN=.;STD_POS=.	GT:DP:AD	./.:.:.,.
KMT2C_chr13_14408161_14474907	48769	svim.INS.226	C	CCCAAAGAATGTATTATACACTGTACATAAAATATCAAAGTA	66	hom_ref	SVTYPE=INS;END=48769;SVLEN=41;SUPPORT=54;STD_SPAN=0.45;STD_POS=8.12	GT:DP:AD	0/0:330:276,54
KMT2C_chr13_14408161_14474907	48769	svim.DEL.191	CCCAAAATATATACTATATACTGTACATAAAATATGAAGGTACATCAAATATATATTATATCCTGTACATAAAATATCAAAGTACACCTATTATATATTGTGTACTGCACATAATATATTAAATCGCCCAAATATATATTGTATACTGTATATAAAATATGAAGGTACTTCAAATATATATTATATGCTGCACATAAAATATCAAAGTACCCAAAGTATGCATTACATACTGTACATAAAATATCAAATTACAAAAATTATATATTATATTCTGTACATAAAATATGTAGGTTCTTCAAATATATTTTATATTCTGTACATAATATATCAAAGTACATCAAATATATATTATATACGGTACATAAAATATCAAAGTACCCAAAATATGTATTAATTACTGTGCATAAAATATGAAAGTAACCAAACATTTATAATAAACTGTACATAAAATATCAAACTACTCAATCTACATATTATATACAGTATATAAAATATCAAAGTACACAAACTGTATATTATATACTGTACATAATATATCAAAGTACCCAGAATATATAGCATACTGTACATACAATATCAAAGTACCCAGAATGTATATTGTATTCTGTACATAAAATATGAATGTACATCAAAGATATATTATATTCTGTACATAAAATATCAAAGTACACCAAATATATATTATATGCTGTACATAATATATTAAAGTTGCCCATGCATACATTTTATACTGTACATAAAATATGAAGGTACATCAAATATATAGTATATGCTGCACATAAAATATCAAAGTA	C	1	PASS	SVTYPE=DEL;END=49562;SVLEN=-793;SUPPORT=1;STD_SPAN=.;STD_POS=.	GT:DP:AD	./.:.:.,.
KMT2C_chr13_14408161_14474907	48859	svim.INS.227	T	TATACTATATAATCTGCATAAAATATTAAATTACCCAAAATATGTATTGTATTGTGTACATAAAATATGAAAGTAACCAAACATTTATAATAAACTGTACATAAAATATCAAAGTACTCAAACTGTATATTATATACTGTACATAAAGTATCAAAGTACCCAAACTGTGTAGTATATACTGTACATAAAATATCAAGTTACCCAAAA	27	hom_ref	SVTYPE=INS;END=48859;SVLEN=206;SUPPORT=22;STD_SPAN=9.28;STD_POS=14.57	GT:DP:AD	0/0:335:313,22
KMT2C_chr13_14408161_14474907	48984	svim.DEL.192	GTATGCATTACATACTGTACATAAAATATCAAATTACAAAAAT	G	1	PASS	SVTYPE=DEL;END=49026;SVLEN=-42;SUPPORT=1;STD_SPAN=.;STD_POS=.	GT:DP:AD	./.:.:.,.
KMT2C_chr13_14408161_14474907	50844	svim.INS.228	A	ACAAATATATGTTATATACTGTACATAAAATGTGAAGGTACAT	2	PASS	SVTYPE=INS;END=50844;SVLEN=40;SUPPORT=2;STD_SPAN=1.41;STD_POS=32.53	GT:DP:AD	./.:.:.,.
KMT2C_chr13_14408161_14474907	50963	svim.DEL.193	ACTGTACATAAAATATAAAATACCCCAAATATATATTATATCC	A	3	hom_ref	SVTYPE=DEL;END=51005;SVLEN=-42;SUPPORT=3;STD_SPAN=.;STD_POS=69.28	GT:DP:AD	0/0:396:393,3
KMT2C_chr13_14408161_14474907	51198	svim.INS.229	A	ATAATACATATTATATACTGTACATAAAATATAAAAGTACCCCC	1	PASS	SVTYPE=INS;END=51198;SVLEN=43;SUPPORT=1;STD_SPAN=.;STD_POS=.	GT:DP:AD	./.:.:.,.
KMT2C_chr13_14408161_14474907	51716	svim.DEL.194	TATGCTGCACATAAAATATCAAAGTACCCAAGGTATGCATTAC	T	1	PASS	SVTYPE=DEL;END=51758;SVLEN=-42;SUPPORT=1;STD_SPAN=.;STD_POS=.	GT:DP:AD	./.:.:.,.
KMT2C_chr13_14408161_14474907	51804	svim.DEL.195	ATATACATAAAATATGAAGGTTCATCAAATATATATTATATTCTGTACATAATATATCAAAGTACATCAAATATATATTATATACTGTACATAAAATATCAAAGTACCAAAAATATGTATTATATACTGTACATAAAATATGAAAGTAACCAAACATTTATAATAAACTGTACATAAAATATCAAAGTACTCAGTCTACATATTATATACAGTATATAAAATATCAAAGTACACACACTGTATATTATATACTGTACATAATATATCAAAATACCCAGAATATATAGCATACTCTACATAAAATATCAAAGTACCCAAAATATATATTGTATACTGTACATAAAATATGAAGGTACATCAAAGATATATTATATTCTGTACATAAAATATCAAACTACACCAAATATATATTATATGCTGTACATAATATATTAAAGTTGCCCATATATACATTATATACTGTACATAAAATATGAACGTACATCAAATATATAGTATATGCTGCACATAAAATATCAAAGTACCCAAAGTATGTATTATACACTGTACATAAAATATCAAAGTACCAAAAGTATATATTACATACTGTAAATAAAATATGAAGGTACCTCAAATATATATTATATTCTGTACATAAAACATCAAAGTACACCAAGTATATACTATATACTCTGCATAAAATATTAAATTACCCAAAATATGTATTGCATTGTGTACATAAAATATGAAAGTAACCAAACATTTATAATAAACTGTACATAAAATTTCAAAGTACTCAAACTGTATATTATATACTGTACATAAAGTATCAAAGTACCCAAACTGTGTAGTATATACTGTACATAAAATATCAAGGTACCCAAAATATATATTGTAAACTGTAGATAAAATATCAAAGTACCCAAAATATATATTATATACTGTACATAAAATATGAAGGCACATCCAATATATACTATATTCTGTACATAAAATATCAAAGTACACCAAATGTATATTATATACTGTACAAAAAATATCAAAGTACCCAAAGTGTATATTATATAC	A	1	PASS	SVTYPE=DEL;END=52850;SVLEN=-1046;SUPPORT=1;STD_SPAN=.;STD_POS=.	GT:DP:AD	./.:.:.,.
KMT2C_chr13_14408161_14474907	52080	svim.BND.12	N	N[chr2:159629839[	1	PASS	SVTYPE=BND;SUPPORT=1;STD_POS1=.;STD_POS2=.	GT:DP:AD	./.:.:.,.
KMT2C_chr13_14408161_14474907	52136	svim.BND.13	N	N]chr10:17242148]	1	PASS	SVTYPE=BND;SUPPORT=1;STD_POS1=.;STD_POS2=.	GT:DP:AD	./.:.:.,.
KMT2C_chr13_14408161_14474907	52366	svim.DEL.196	GTACCAAAAGTATATATTACATACTGTAAATAAAATATGAAGGTACCTCAAATATATATTATATTCTGTACATAAAACATCAAAGTACACCAAGTATATACTATATACTCTGCATAAAATATTAAAT	G	1	PASS	SVTYPE=DEL;END=52492;SVLEN=-126;SUPPORT=1;STD_SPAN=.;STD_POS=.	GT:DP:AD	./.:.:.,.
KMT2C_chr13_14408161_14474907	52372	svim.INS.230	A	AATATATATTCTATTCTGCACATAAAATATCATATTGCACC	1	PASS	SVTYPE=INS;END=52372;SVLEN=40;SUPPORT=1;STD_SPAN=.;STD_POS=.	GT:DP:AD	./.:.:.,.
KMT2C_chr13_14408161_14474907	52794	svim.INS.231	A	ATGTATATTATATACTGTACATAAAATATCAAAGTACCCAAAG	1	PASS	SVTYPE=INS;END=52794;SVLEN=42;SUPPORT=1;STD_SPAN=.;STD_POS=.	GT:DP:AD	./.:.:.,.
KMT2C_chr13_14408161_14474907	52832	svim.DEL.197	CAAAGTGTATATTATATACTGTACATAAAATATGAAGGTTCAT	C	1	PASS	SVTYPE=DEL;END=52874;SVLEN=-42;SUPPORT=1;STD_SPAN=.;STD_POS=.	GT:DP:AD	./.:.:.,.
KMT2C_chr13_14408161_14474907	52917	svim.INS.232	C	CAAATATGTATTATATACTGTACATAAAATATCAAAGTACCCA	1	PASS	SVTYPE=INS;END=52917;SVLEN=42;SUPPORT=1;STD_SPAN=.;STD_POS=.	GT:DP:AD	./.:.:.,.
KMT2C_chr13_14408161_14474907	52988	svim.INS.233	T	TTTAATGTAAATTATTTAACTCTATAATCTATTTTTTAATATATATTTAAATAATATTTACTAATTATAATGTACTGTCATA	1	PASS	SVTYPE=INS;END=52988;SVLEN=81;SUPPORT=1;STD_SPAN=.;STD_POS=.	GT:DP:AD	./.:.:.,.
KMT2C_chr13_14408161_14474907	53050	svim.INS.234	T	TATTATATGCTGTACATAATATATTAAAGTTGCCCATATATAC	2	PASS	SVTYPE=INS;END=53050;SVLEN=42;SUPPORT=2;STD_SPAN=.;STD_POS=.	GT:DP:AD	./.:.:.,.
KMT2C_chr13_14408161_14474907	53205	svim.DEL.198	ATAAAATATATATTGTATTCTGTACATAAAATATCAAAGTACTCCAAATATATATTATATGCTGTACATAATATATTATAGTCGCCCAAATATATATTATATACTGTACATAAAATATGAAGGTACATCAAATATATATTATATGCTGCACATAAAATATCAAAGTACCCAAAGTATGTGTTATATACTGTACATAAAATATCAAAGTACCCAATGTAT	A	1	PASS	SVTYPE=DEL;END=53423;SVLEN=-218;SUPPORT=1;STD_SPAN=.;STD_POS=.	GT:DP:AD	./.:.:.,.
KMT2C_chr13_14408161_14474907	53302	svim.INS.235	T	TGTATTGTGTACATAAAATATGAAAGTAACCAAACATTTATA	1	PASS	SVTYPE=INS;END=53302;SVLEN=41;SUPPORT=1;STD_SPAN=.;STD_POS=.	GT:DP:AD	./.:.:.,.
KMT2C_chr13_14408161_14474907	54225	svim.BND.14	N	N[chr1:123267049[	1	PASS	SVTYPE=BND;SUPPORT=1;STD_POS1=.;STD_POS2=.	GT:DP:AD	./.:.:.,.
KMT2C_chr13_14408161_14474907	54594	svim.INS.236	G	GGTACATCAAATATATATTATATCCCTGTACATAAAATATCAAAGTACACCTATTATATATTGTGTAACTGTTACATAATATATTAAATCGCCCAAATATATATTGTATACTGTATATAAAATATGAAGGTACTTCAAATATATATTATATGCTGCACATAAAATATCAAAGTACCCAAAGTATGCATTACATACTGTACATAAAATGTCAAAGTACACATATTATATATTATATAATGTACATAAAATATGAAGGATCATCAAATATATATATATTCTGTACATAATATATCAAA	1	PASS	SVTYPE=INS;END=54594;SVLEN=295;SUPPORT=1;STD_SPAN=.;STD_POS=.	GT:DP:AD	./.:.:.,.
KMT2C_chr13_14408161_14474907	55655	svim.DEL.199	AGTATATACTGTACATAAAATATCAAGGTACCCAAAATGTATATTGTAAACTGTAGATAAAATATCAAAGTACCCAAAATATATATTATATACTGTGCATAAAATATGAAGGCACATCCAATATATATTATATTCTGTACATAAAATATCAAAGTACACCAAATG	A	1	PASS	SVTYPE=DEL;END=55819;SVLEN=-164;SUPPORT=1;STD_SPAN=.;STD_POS=.	GT:DP:AD	./.:.:.,.
KMT2C_chr13_14408161_14474907	55822	svim.DEL.200	TATTATATACTGTACATAAAATATAAAACTACCCCAAATATATATTATATACTCTACATAAAATATCAAAGTACCCAAAATATATATTATATACTGTACATAATATATCAAAGTACCCATAGTATGTATTATATCCTGTACATAAAATATGAAAGTACGTCAAATATATATTCTATTCTGCACATAAAATATCATATTGCACCAAATATATATTGTATACTGTATATAAAATATGAAGGTACTTCAAATATATATTATATGCTGCACATAAAATATCAAAGTACCCAAAGTATGC	T	7	hom_ref	SVTYPE=DEL;END=56116;SVLEN=-294;SUPPORT=6;STD_SPAN=.;STD_POS=.	GT:DP:AD	0/0:264:258,6
KMT2C_chr13_14408161_14474907	55855	svim.INS.237	C	CAAAGTGTATATTATATACTGTACATAAAATATGAAGGTTCATCAAATATATTTTATATTCTGCACATAATATATCAAAGTACAG	7	hom_ref	SVTYPE=INS;END=55855;SVLEN=84;SUPPORT=6;STD_SPAN=0.41;STD_POS=0.2	GT:DP:AD	0/0:264:258,6
KMT2C_chr13_14408161_14474907	55883	svim.INS.238	A	AATATGAAGGTTCATCAAATATATTTTATATTCTGCACATAAT	22	hom_ref	SVTYPE=INS;END=55883;SVLEN=42;SUPPORT=18;STD_SPAN=0.47;STD_POS=0.24	GT:DP:AD	0/0:264:246,18
KMT2C_chr13_14408161_14474907	55924	svim.INS.239	A	AAATATGAAAGTAACCAAACATTTATAATAAACTGTACATAAAATATCAAAGTACTCAAACTACATATTATATACAGTATATAAAATGTCAAAGTACCCAAACTGTATATTATATACTGTACATAATATATCAAAGTACCCAGAATATATAGCATACTGTACATAC	6	hom_ref	SVTYPE=INS;END=55924;SVLEN=165;SUPPORT=5;STD_SPAN=19.79;STD_POS=20.96	GT:DP:AD	0/0:264:259,5
KMT2C_chr13_14408161_14474907	56032	svim.INS.240	T	TATTATATGCTGTACATAATATATTAAAGTTGCCCATATATAC	30	hom_ref	SVTYPE=INS;END=56032;SVLEN=42;SUPPORT=25;STD_SPAN=0.35;STD_POS=4.71	GT:DP:AD	0/0:258:233,25
KMT2C_chr13_14408161_14474907	56248	svim.DEL.201	ATACTGTACATAAAATAACAAAGTAACAAAAATATGTATTATATACTGTACATAAAATATGAAAGTAACCAAATATTTATAATAAACTGTATATAAAATATCAAAGTACTCAAACTACATATTATATACAGTATATAAAATATCAAAGTACCCAAACTATATATTATATACTGTACATACTATATCAAAGTACCCGAATATAGAGC	A	1	PASS	SVTYPE=DEL;END=56453;SVLEN=-205;SUPPORT=1;STD_SPAN=.;STD_POS=.	GT:DP:AD	./.:.:.,.
KMT2C_chr13_14408161_14474907	56731	svim.INS.241	C	CATCAAATATATATTCTATTCTGCACATAAAATATCATATTGCA	28	hom_ref	SVTYPE=INS;END=56731;SVLEN=43;SUPPORT=23;STD_SPAN=0.3;STD_POS=4.07	GT:DP:AD	0/0:229:206,23
KMT2C_chr13_14408161_14474907	56787	svim.INS.242	A	AATATTGTAAACTGTACATAAAATATCAAAGTAGCCAGAATATATATTGTATACTGTACATAAAATATAAAAGTACCCCAAATATGTGTTATATACTGTACATAAAATATCAAAGTACCCATAATAC	2	PASS	SVTYPE=INS;END=56787;SVLEN=105;SUPPORT=2;STD_SPAN=30.41;STD_POS=66.11	GT:DP:AD	./.:.:.,.
KMT2C_chr13_14408161_14474907	56827	svim.DEL.202	TTATGTACTGTACATAAATTATCAAAGGACCCAAAATATATATTATATAGTGTACATAAAATATCAAAATACCCAAAATATATATTATATACTGTACATAAAATACCAAAGTACCCAAAGTATATATTATATACTGTATAAAAAATATCAAAGTAGCCAAAATATGTATTATACACTGTACATAATATATGAAAGTACCCAAACATTTATAATAAACTGTACATAAAATATCAATGTACTCAAATTATATATTATGTGCGGTACTTAAGATATCAAAGTACCCATACTATATAGTATGTACTGTACTTAAAATATCAAAATACCCAAAATATATATTATATACGTTACATAAACTATCAAATACACAAAGTATGTATTACATACTGTACATAAAATAGCAAAGTTCCCAAAATATGTATTATATACTGTACATAAAATATGAAAGTAACCAACCATTTATAATAAACTCTACATAAAATACCAAAGTACCCAAACTGTGTATTATATACTCTCCATAAAATAGCAAAGTACCCAAAATATA	T	16	hom_ref	SVTYPE=DEL;END=57367;SVLEN=-540;SUPPORT=13;STD_SPAN=11.33;STD_POS=70.62	GT:DP:AD	0/0:222:209,13
KMT2C_chr13_14408161_14474907	56866	svim.INS.243	A	ATATTGTATACTGTACATAAAATATAAAAGTACCCCAAATATG	3	hom_ref	SVTYPE=INS;END=56866;SVLEN=42;SUPPORT=3;STD_SPAN=.;STD_POS=.	GT:DP:AD	0/0:226:223,3
KMT2C_chr13_14408161_14474907	56999	svim.DEL.203	ACACTGTACATAATATATGAAAGTACCCAAACATTTATAATAAACTGTACATAAAATATCAATGTACTCAAATTATATATTATGTGCGGTACTTAAGATATCAAAGTACCCATACTATATAGTATG	A	1	PASS	SVTYPE=DEL;END=57124;SVLEN=-125;SUPPORT=1;STD_SPAN=.;STD_POS=.	GT:DP:AD	./.:.:.,.
KMT2C_chr13_14408161_14474907	57072	svim.INS.244	T	TATATATTGCATACTGTACATAAAATATGAAGGTACATCAAAG	1	PASS	SVTYPE=INS;END=57072;SVLEN=42;SUPPORT=1;STD_SPAN=.;STD_POS=.	GT:DP:AD	./.:.:.,.
KMT2C_chr13_14408161_14474907	57152	svim.INS.245	A	AATATATAGCATACTGTACATAAAATATCAAAGTACCCAAAATATATATTGCATACTGTACATAAAATATGAAGGTACATCAAAGATATATTATATTCTGTACATAAAATATCAAAGTACACCAAATATATATTATATGCTGTACAGAATATATTAAAGTCGACC	19	hom_ref	SVTYPE=INS;END=57152;SVLEN=164;SUPPORT=16;STD_SPAN=1.86;STD_POS=14.37	GT:DP:AD	0/0:219:203,16
KMT2C_chr13_14408161_14474907	57484	svim.DEL.204	CGATAATACATATTATATAGTGTACATAAAATATCAGAGGACCCAAAATAAACATTATATACTGTACATAAAATATCCAAATA	C	1	PASS	SVTYPE=DEL;END=57566;SVLEN=-82;SUPPORT=1;STD_SPAN=.;STD_POS=.	GT:DP:AD	./.:.:.,.
KMT2C_chr13_14408161_14474907	57690	svim.DEL.205	GTAACAAAACATTTATAATAAACTGTACATAAAATATCAAAGTACTCAAACTATATATCATATACTGTACATAAAATATCAAAGTACCCAAACTGTGTATTATTATATACTGTATATAAAATATCAAA	G	1	PASS	SVTYPE=DEL;END=57817;SVLEN=-127;SUPPORT=1;STD_SPAN=.;STD_POS=.	GT:DP:AD	./.:.:.,.
KMT2C_chr13_14408161_14474907	58260	svim.DEL.206	CTGTACATAAAACATGAAAGTAACCAAACATTTATAATAAACTGTACTTAAAATATCAAAGTACTCAATCTACATATTATATACAGTATATAAAATATCAAAGTACACAAACTGTATATTATATACTGTACATAATATATCAAAGTACCCAGAATATATAGCATACTGTACTTAAAATATCAAAGTACCCAAAATATATATTGTATACTGTACATAAAATATGAAGGTACATCAAAGATATATTATATTCTGTACATAAAATATCAAAGTACACCAAATATATATTATATGCTGTACATAATATATTAAAGTTGCCCATATATACATTATATACTGTACATAAAATATGAACGTACATCAAATATATAGTATATGCTGCACATAAAATATCAAAGTACCCAAAGTATGTATTATACACTGTACATAAAATATCAAAGTACCAAAAGTATATATTACATACTGTAAATAAAATATGAAGGTACCTCAAATATATATTATATTCTGTACATAAAATATCAAAGTACACCAAGTATATACTATATACTCTGCATAAAATATTAAATTACCCAAAATATGTATTGCATTG	C	1	PASS	SVTYPE=DEL;END=58845;SVLEN=-585;SUPPORT=1;STD_SPAN=.;STD_POS=.	GT:DP:AD	./.:.:.,.
KMT2C_chr13_14408161_14474907	59124	svim.INS.246	A	ATGTATATTATATACTGTACATAAAATATCAAAGTACCCAAAG	4	hom_ref	SVTYPE=INS;END=59124;SVLEN=42;SUPPORT=4;STD_SPAN=0.5;STD_POS=0.25	GT:DP:AD	0/0:161:157,4
KMT2C_chr13_14408161_14474907	59126	svim.INS.247	G	GTATATTATATACTGTACATAAAATATAAAACTACCCCAAATATATCTTATATACTCTACATAAAATATCAAAGTACCCAAAATA	1	PASS	SVTYPE=INS;END=59126;SVLEN=84;SUPPORT=1;STD_SPAN=.;STD_POS=.	GT:DP:AD	./.:.:.,.
KMT2C_chr13_14408161_14474907	59162	svim.DEL.207	CAAAGTGTATATTATATACTGTACATAAAATATGAAGATTCA	C	1	PASS	SVTYPE=DEL;END=59203;SVLEN=-41;SUPPORT=1;STD_SPAN=.;STD_POS=.	GT:DP:AD	./.:.:.,.
KMT2C_chr13_14408161_14474907	59572	svim.DEL.208	AGTACTCCAAATATATATTATATGCTGTACATAATATATTAAAG	A	1	PASS	SVTYPE=DEL;END=59615;SVLEN=-43;SUPPORT=1;STD_SPAN=.;STD_POS=.	GT:DP:AD	./.:.:.,.
KMT2C_chr13_14408161_14474907	59688	svim.DEL.209	AAAATATCAAAGTACCCAAAGTATGTGTTATATACTGTACATAAAATATCAAAGTACCCAAAGTATATATTATATACTGTACATAAAATATAAAATACCCCAAATATATATTATATGCTGTACATAA	A	2	PASS	SVTYPE=DEL;END=59814;SVLEN=-126;SUPPORT=2;STD_SPAN=.;STD_POS=243.95	GT:DP:AD	./.:.:.,.
KMT2C_chr13_14408161_14474907	60203	svim.DEL.210	CACAAAGTATGTATTATATACTGTACATAAAATAGCAAAGTTCCCAAAATATGTATTATATATATTATAAATATGTACATAAAATATGAAAGTACCCAACCATTTATAATAAATTCTACATAAAACACCAAAGTA	C	1	PASS	SVTYPE=DEL;END=60337;SVLEN=-134;SUPPORT=1;STD_SPAN=.;STD_POS=.	GT:DP:AD	./.:.:.,.
KMT2C_chr13_14408161_14474907	61444	svim.INS.248	C	CATACTGTATATAAAATATCAAAGTACCCAAAATATATATTGTATACTGTACATAAAATATGAAGGTACATCAAAGATATATTATATTCTGTACATAAAAATATCAAACTACACCAAATATATATTATATGCTGTACATAATATATTAAAGTTGCCCATATATACATTCTATACTGTACATAAAATATGAACGTACATCAAATATATAGTATATGCTGCACATAAAATATCAAAGTACCCAAAGAATGTATTATACACTGTACATAAAATATCAAAGTACCAAAAGTATATATTACATACTGTAAATAAAATATGAAGGTACCTCAAATATATATTATATTCTGTACATAAAATATCAAAGTACACCAAGTATATACTATATAATCTGCATAAAATATTAAATTACCCAAAATATGTATTGTATTGTGTACATAAAATATGAAAGTAACCAAACATTTATAATAAACTGTACATAAAATATCAAAGTACTCAAACTGTATATTATATACTGTACATAAAGTATCAAAGTACCCAAACTGTGTAGTATATACTGTACATAAAATATCAAGTTACCCAAAATATATATTGTAAACTGTAGATAAAATATCAAAGTACCCAAAATATATATTATATACTGTACATAAAATATGAAGGCACATCGAATATATATTATATTCTGTACATAAAATATCAAAGTACACCAAATGTATATTATATACTGTACATAAAATATCAAAGTACCCAAAGTGTATATTATATACTGTACATAAAATATGAAGGTTCATCAAATATATTTTATATTCTGCACATAATATATCAAAGTACAGCAAATATATATTAT	2	PASS	SVTYPE=INS;END=61444;SVLEN=838;SUPPORT=2;STD_SPAN=2.83;STD_POS=1.41	GT:DP:AD	./.:.:.,.
KMT2C_chr13_14408161_14474907	61928	svim.INS.249	G	GTACCGAGAACACATATTATATACTGTACATAAAATATCAAAGGACCCAAATAAACATTATATACTGTACATAAAATATCCAAA	1	PASS	SVTYPE=INS;END=61928;SVLEN=83;SUPPORT=1;STD_SPAN=.;STD_POS=.	GT:DP:AD	./.:.:.,.
KMT2C_chr13_14408161_14474907	62185	svim.INS.250	C	CAAAGTGTATATTATATACTGTACATAAAATATGAAGGTTCAT	1	PASS	SVTYPE=INS;END=62185;SVLEN=42;SUPPORT=1;STD_SPAN=.;STD_POS=.	GT:DP:AD	./.:.:.,.
KMT2C_chr13_14408161_14474907	62362	svim.INS.251	T	TATTATATGCTGTACATAATATATTAAAGTTGCCCATATATAC	1	PASS	SVTYPE=INS;END=62362;SVLEN=42;SUPPORT=1;STD_SPAN=.;STD_POS=.	GT:DP:AD	./.:.:.,.
KMT2C_chr13_14408161_14474907	62577	svim.DEL.211	TATACTGTACATAAAATATCAAAGTACCCAAAATATGTATTATATACTGTACATAAAATATGAAAGTAACCAAACATTTATAATAAACTGTACATAAAGTATCAAAGTACTCAAACTACATATTATATACAGTATATAAAATGTCAAAGTACCCAAACTGTATATTATATACTGTACATAATATATCAAAGTACCCAAATATATAGC	T	1	PASS	SVTYPE=DEL;END=62783;SVLEN=-206;SUPPORT=1;STD_SPAN=.;STD_POS=.	GT:DP:AD	./.:.:.,.
KMT2C_chr13_14408161_14474907	63206	svim.INS.252	G	GTACATAAAATATAAAAGTACCCCAAATATGTATTATATACTGTACATAAAATATCAAAGTACTGAGAATACATATTATATACTGTACATAAAATATCAAAGGACCCAAAATAAACATTATATACTGTACATAAAATATCCAAATACTCAAAATATATATTACATACTGTACATAAAATATCAAAGTATCCAAATTATGTATTATATACTGTACGTAAAATATCAGAGTACCCAAAGTATGCATTATATAC	2	PASS	SVTYPE=INS;END=63206;SVLEN=250;SUPPORT=2;STD_SPAN=.;STD_POS=.	GT:DP:AD	./.:.:.,.
KMT2C_chr13_14408161_14474907	63490	svim.INS.253	T	TATTATATACTGTACATAAAATATAAAACTACCCCAAATATATCTTATATACTCTACATAAATATCAAAGTACCCAAAATATATATTATATACTGTACATAAAATATCAAAGTACCCATAGTATGTATTATATCCTGTACATAAAATATGAAGGTACATCAAATATATATTCTATTCTGCACATAAAATATCATATTGCACCAAATATATATTGTATACTGTATATAAAATATGAAGGTACTTCAAATATATATTATATGCTGCACATAAATATCAAAGTACCCAAAGTATGC	1	PASS	SVTYPE=INS;END=63490;SVLEN=292;SUPPORT=1;STD_SPAN=.;STD_POS=.	GT:DP:AD	./.:.:.,.
KMT2C_chr13_14408161_14474907	63510	svim.INS.254	A	ATATAAAACTACCCCAAATATATCATATATACTCTACATAAAT	1	PASS	SVTYPE=INS;END=63510;SVLEN=42;SUPPORT=1;STD_SPAN=.;STD_POS=.	GT:DP:AD	./.:.:.,.
KMT2C_chr13_14408161_14474907	63523	svim.DEL.212	CAAAGTGTATATTATATACTGTACATAAAATATGAAGGTTCAT	C	1	PASS	SVTYPE=DEL;END=63565;SVLEN=-42;SUPPORT=1;STD_SPAN=.;STD_POS=.	GT:DP:AD	./.:.:.,.
KMT2C_chr13_14408161_14474907	66158	svim.INS.255	A	ACAAAATATGTATTATATACTGTACATAAAATACCAAAGGAC	1	PASS	SVTYPE=INS;END=66158;SVLEN=41;SUPPORT=1;STD_SPAN=.;STD_POS=.	GT:DP:AD	./.:.:.,.
KMT2C_chr13_14408161_14474907	66383	svim.INS.256	A	ATACGTTAAATAAACTATCAAATACCCAAAGTATGTATTAT	1	PASS	SVTYPE=INS;END=66383;SVLEN=40;SUPPORT=1;STD_SPAN=.;STD_POS=.	GT:DP:AD	./.:.:.,.
KMT2C_chr13_14464876_14502703	5463	svim.DEL.213	AACTACCCCAAATATATCTTATATACTCTACATAAAATATCAAAGTACCCAAAATATATATTATATACTCTACATAATATATCAAAGTACCCATAGTATGTATTATATCCTGTACATAAAATATGAAAGTACGTCAAATATATATTCTATTCTGCACATAAAATATCAT	A	1	PASS	SVTYPE=DEL;END=5631;SVLEN=-168;SUPPORT=1;STD_SPAN=.;STD_POS=.	GT:DP:AD	./.:.:.,.
KMT2C_chr13_14464876_14502703	6674	svim.INS.257	A	AATGTACTCAAACTATATATTATGTGTGGTACATAAGATATC	1	PASS	SVTYPE=INS;END=6674;SVLEN=41;SUPPORT=1;STD_SPAN=.;STD_POS=.	GT:DP:AD	./.:.:.,.
KMT2C_chr13_14464876_14502703	6775	svim.INS.258	T	TATTATGTACTGTACATAATATATTAAATCGCCCAAATACATATTGTATACTGTATATAAAATATGAAGGTACTTCAAATATATATTACATGCTGCACATAAATTATCAAAGTACCCAAAGTATGC	1	PASS	SVTYPE=INS;END=6775;SVLEN=125;SUPPORT=1;STD_SPAN=.;STD_POS=.	GT:DP:AD	./.:.:.,.
KMT2C_chr13_14464876_14502703	6940	svim.INS.259	A	ATATATTGTAAAACTGTACATAAAATACCAAAGTACCCAAACTG	1	PASS	SVTYPE=INS;END=6940;SVLEN=43;SUPPORT=1;STD_SPAN=.;STD_POS=.	GT:DP:AD	./.:.:.,.
KMT2C_chr13_14464876_14502703	8028	svim.INS.260	A	ATTGTAAACTGTACATAAAATACCAAATTACCCAAACTGTGTATTTTATACTGTCCGTAAAATATCAAAGTACCCAAAATATATG	1	PASS	SVTYPE=INS;END=8028;SVLEN=84;SUPPORT=1;STD_SPAN=.;STD_POS=.	GT:DP:AD	./.:.:.,.
KMT2C_chr13_14464876_14502703	9788	svim.DEL.214	TATTATATACTGTACATAAAATATAAAACTACCCCAAATATATATTATATACTCTACATAAAATATCAAAGTACACAAAATATATATTATATACTGTACATAATATATCAAAGTACCCATAGTATGTATTATATCCTGTACATAAAATATGAAAGTACGTCAAATATATATTCTATTCTGCACATAAAATATCATATTGCACCAAATATATATTGTATACTGTATATGAAATATGAAGGTACTTCAAATATATATTATATGCTGCACATAAAATATCAAAGTACCCAAAGTATGC	T	1	PASS	SVTYPE=DEL;END=10082;SVLEN=-294;SUPPORT=1;STD_SPAN=.;STD_POS=.	GT:DP:AD	./.:.:.,.
KMT2C_chr13_14464876_14502703	11915	svim.DEL.215	CCTATTATATATTGTGTACTGTACATAATATATTAAATCGCCCAAATATATATTGTATACTGTATATAAAATATGAAGGTACTTCAAATATATATTATATGCTGCACATAAAATATCAAAGTACCCAAAGTATGCATTACATACTGTACATAAAATATCAAAGTACACATATTATCTATTATATAATGTACATAAAATATGAAGGTTCAT	C	1	PASS	SVTYPE=DEL;END=12124;SVLEN=-209;SUPPORT=1;STD_SPAN=.;STD_POS=.	GT:DP:AD	./.:.:.,.
KMT2C_chr13_14464876_14502703	11950	svim.INS.261	A	AAGAACCCCAAATATATATTATACACTCTACATAAAATATCAAAGTACCCAAAATATATATTAGTATACTGTACATAAAATATCAAAGTACCCCATAGTATGTATTATATCCTGTACATAAAATATGAAGGTACATCAAATATATATTCTATTCTGCACATAAATATCAT	1	PASS	SVTYPE=INS;END=11950;SVLEN=169;SUPPORT=1;STD_SPAN=.;STD_POS=.	GT:DP:AD	./.:.:.,.
KMT2C_chr13_14464876_14502703	12088	svim.INS.262	A	ATATACTGTACATAATATATCAAAGTACCCAGAATATATAGCATACTGTACATAAAATATCAAAGTACCCAAAATATATATTGTACACTGTACATAAAAATATGAAGGTACATCAAAGATATATTATATTCTGTACATAAATATCAAAGTACACCAAATATATATTATATGTTGTACATAATATATTAAAGTTGCCCATATATACATTATATAGTGTACATAAAATATGAACGTACATCAAATATATAGTATATGCTGCACATAAAATATCAAAGTACCCAAAGTATGTATTATACACTGTACATAAAATATCAAAGTACCAAATGTATATATTACATACTGTAAATAAAATATGAAGGTACCTCAAATATATATTATATTCTGTACATAAAATATCAAAGTACTCCAAGTATATACTATATACTCTGCATAAAATATTAAATTACCCAAAATATGTATTGTATTGTGTACATAAAATATGAAAGTAACCAAACATTTATTAATAAACTGTACATAAAATATCAAAGTACTCAAACTGTATATTATATACTGTACATAAAGTTTCAAAGTACCCAAAACTGTGTAGTATATACTGTACATAAAATATCAAGGTACCCAAAATATATATTGTAAACTCTAGATAAAATATCAAAGTACCCAAAATATATATTATATACTGTACATAAAGTATGAAGGCACATCCAATATATATTATATTCTGTACATAAGATATCAAAGTACACCAAATGTATATTATATACTGTACATAAAATATCAAAGTACCCAAAGTG	1	PASS	SVTYPE=INS;END=12088;SVLEN=790;SUPPORT=1;STD_SPAN=.;STD_POS=.	GT:DP:AD	./.:.:.,.
KMT2C_chr13_14464876_14502703	12232	svim.DEL.216	ATAAAACATGAAAGTAACCAAACATTTATAATAAACTGTACATAAAATATCAAAGTACTCAATCTACATATTATATACAGTATATAAAATATCAAAGTACACAAACTGTATATTATATACTGTACATAATATATCAAAGTACCCAGAATATATACCATACTGTACT	A	1	PASS	SVTYPE=DEL;END=12397;SVLEN=-165;SUPPORT=1;STD_SPAN=.;STD_POS=.	GT:DP:AD	./.:.:.,.
KMT2C_chr13_14464876_14502703	12508	svim.DEL.217	TATTATATGCTGTACATAATATATTAAAGTTGCCCATATATAC	T	1	PASS	SVTYPE=DEL;END=12550;SVLEN=-42;SUPPORT=1;STD_SPAN=.;STD_POS=.	GT:DP:AD	./.:.:.,.
KMT2C_chr13_14464876_14502703	12633	svim.DEL.218	GTATTATACACTGTACATAAAAAATCAAAGTACCAAAAGTATATATTACATACTGTAAATAAAATATGAAGGTACCTCAAATATATATTATATTCTGTACATAAAATATCAAAGTACACCAAGTATATACTATATACTCTGCATAAAATATTAAATTACCCAAAATATGTATTGCATTGTGTACATAAAATATGAAAGTAACCAAACATTTATAATAAACTGTACATAAAATATCAAAGTACTCAAACTGTATATTATATACTGTACATAAAGTATCAAAGTACCCAAACTGTGTAGTATATACTGTACATAAAATATCAAGGTACCCAAAATATATATTGTAAACTGTAGATAAAATATCAAAGTACCCAAAATATATATTATATACTGTACATAAAATATGAAGGCACATCCAATATATACTATATTCTGTATATAAAATATCAAAGTACACCAAATGTA	G	1	PASS	SVTYPE=DEL;END=13094;SVLEN=-461;SUPPORT=1;STD_SPAN=.;STD_POS=.	GT:DP:AD	./.:.:.,.
KMT2C_chr13_14464876_14502703	13095	svim.INS.263	T	TATTATGTACTGTACATAATATATTAAATCGCCCAAATACATATTGTATACTGTATATAAAATATGAAGGTACTTCAAATATATATTACATGCTGCACATAAATTATCAAAGTACCCAAAGTATGC	1	PASS	SVTYPE=INS;END=13095;SVLEN=125;SUPPORT=1;STD_SPAN=.;STD_POS=.	GT:DP:AD	./.:.:.,.
KMT2C_chr13_14464876_14502703	14343	svim.INS.264	G	GTACCCAAAATATATATTGTAAACTGTACATAAAATACCAAATTACCCAAACTGTGTATTTTATACTGTCCGTAAAATATCAAA	1	PASS	SVTYPE=INS;END=14343;SVLEN=83;SUPPORT=1;STD_SPAN=.;STD_POS=.	GT:DP:AD	./.:.:.,.
KMT2C_chr13_14464876_14502703	15288	svim.DEL.219	AACTGTACATAAATTATCAAAGTACTCAATCTACATATTATATACAGTATATAAAATATCAAAGTACACAAACTGTATATTATATACTGTACATAATATGTCAAAGTACCCAGAATATATAGCATACTGTACATACAATATCAAAGTACCCAGAATGTATATTGTATACTGTACATAAAATATGAAGGTACATCAAAGATATATTATATTCTGTACATAAAATATCAAACTACACCAAATATATATTATATGCTGTACATAATATATTAAAGTTGCCCATATATACATTTTATACTGTACATAAAATATGAAGGTACATCAAATATATAGTATATGCTGCACATAAAATATCAAAGTATCCAAAGTATGTATTATATACTGTACATAAAATATCAAAGTACCAAAAGTATATATTACCTACTGTAAATAAAATATGAAGGTACCTCAAATATATATTATATTCTGTACATGAAATATCAAAGTACACCAAGTATATACTATATAGTCTACATAAAATATTAAATTACCCAAAATATGTATTGTATTGTGTACATAAAATATGAAAGTAACCAAACATTTATAATAAACTGTACATAAAATATCAAAGTACTCAAACTTTATATTATATACTGTACATAAAGTATCAAAGTACCCAAACTGTGTAGTATATACTGTACATAAAATATCAAGGTACCCAAAATGTATATTGTAAACTGTAGATAAAATATCAAAGTACCCAAAATATATATTATATACTGTACATAAAATATGAAGGCTCATCCAATATATATTATATTCTGTACATAAAATATCAAAGTACACCAAATGTATATTATATACTGTACATAAAATAAAAAACTACCCCAAATATATATTATATACTCTACATAAAATATCAAAGTACACAAAATATATATTATATACTGTACATAATATATCAAAGAACCCATAGTATGTATTATATCCTGTACATAAAATATGAAAGTACGTCAAATATATATTCTATTCTGCACATAAAATATCATATTGCACCAAATATATATTGTATACTGTATATAAAATATGAAGGTACTTCAAATATATATTATATGCTGCACATAAAATATCAAAGTACCCAAAGTATGCATTATATACTGTACATAAAATATCAAAGTACCCAAAGTGTATATTATATACTGTACATAAAATATGAAGGTTCATCAAATATATTTTATATTCTGCACATAATATATCAAAGTACAGCAAATATATATTATATACTGTACATAAAATAACAAAGTAACAAAAATATGTATTATATACTGTACATAAAATATGAAAGTAACCAAATATTTATAATAAACTGTATATAAAATATCAAAGTACTCAAACTACATATTATATACAGTATATAAAATATCAAAGTACCCAAACTATATATTATATACTGTACATACTATATCAAAGTACCCGAATATATAGCAT	A	1	PASS	SVTYPE=DEL;END=16751;SVLEN=-1463;SUPPORT=1;STD_SPAN=.;STD_POS=.	GT:DP:AD	./.:.:.,.
KMT2C_chr13_14464876_14502703	16134	svim.DEL.220	TAAAATAAAAAACTACCCCAAATATATATTATATACTCTACATAAAATATCAAAGTACACAAAATATATATTATATACTGTACATAATATATCAAAGAACCCATAGTATGTATTATATCCTGTACATAAAATATGAAAGTACGTCAAATATATATTCTATTCTGCACATAAAATATCATATTGCACCAAATATATATTGTATACTGTATATAAAATATGAAGGTACTTCAAATATATATTATATGCTGCACATAAAATAT	T	7	PASS	SVTYPE=DEL;END=16393;SVLEN=-259;SUPPORT=6;STD_SPAN=55.82;STD_POS=29.5	GT:DP:AD	0/1:10:4,6
KMT2C_chr13_14464876_14502703	16179	svim.INS.265	A	AATATGAAAGTTCATCAAATATATTTTATATTCTGCACAATAAT	1	PASS	SVTYPE=INS;END=16179;SVLEN=43;SUPPORT=1;STD_SPAN=.;STD_POS=.	GT:DP:AD	./.:.:.,.
KMT2C_chr13_14464876_14502703	17015	svim.INS.266	A	AATATCAATGTACTCAAACTACATATTATGTGCGGCACATAAG	1	PASS	SVTYPE=INS;END=17015;SVLEN=42;SUPPORT=1;STD_SPAN=.;STD_POS=.	GT:DP:AD	./.:.:.,.
KMT2C_chr13_14464876_14502703	17018	svim.DEL.221	ATCAAAGTACCCAAAGTATATATTATATACTGTACATAAAATATAAAATACCCCAAATATATATTATATGCTGTACATAAAATATCAAAGTACACAAAATATGCATTATGTACTGTACATAAATTATCAAAGGACCCAAAATATATATTATATAGTGTACATAAAATATCAAAATACCCAAAATATATATTATATACTGTACATAAAATACCAAAGTACCCAAAGTATATATTATATACTGTATAAAAAATATCAAAGTAGCCAAAATATGTATTATACACTGTACATAATATATGAAAGTACCCAAACATTTATAATAAACTGTACATAAAATATCAATGTACTCAAATTATATATTATGTGCGGTACTTAAGATATCAAAGTACCCATACTATATAGTATGTACTGTACTTAAAATATCAAAATACCCAAAATATATATTATATACGTTACATAAACTATCAAATACACAAAGTATGTATTACATACTGTACATAAAATAGCAAAGTTCCCAAAATATGTATTATATACTGTACATAAAATATGAAAGTAACCAACCATTTATAATAAACTCTACATAAAATA	A	2	PASS	SVTYPE=DEL;END=17602;SVLEN=-584;SUPPORT=2;STD_SPAN=59.4;STD_POS=75.66	GT:DP:AD	./.:.:.,.
KMT2C_chr13_14464876_14502703	17685	svim.INS.267	T	TCGAAATTACCCAAACTGTGTATTTTATACTGTCCGTAAAATATCAAAGTACCCAAAATATATATTGTAAACTGTACATAAAAC	1	PASS	SVTYPE=INS;END=17685;SVLEN=83;SUPPORT=1;STD_SPAN=.;STD_POS=.	GT:DP:AD	./.:.:.,.
KMT2C_chr13_14464876_14502703	19425	svim.INS.268	T	TTATGTACTGTACATAATATATTAAATCGCCCAAATACATATTGTATACTGTATATAAAATATGAAGGTACTTCAAATATATATTACATGCTGCACATAAATTATCAAAGTACCCAAAGTATGC	2	PASS	SVTYPE=INS;END=19425;SVLEN=124;SUPPORT=2;STD_SPAN=1.41;STD_POS=0.71	GT:DP:AD	./.:.:.,.
KMT2C_chr13_14464876_14502703	19425	svim.INS.269	T	TATTATGTACTGTACATAATATATTAAATCGCCCAAATACATATTGTATACTGTATATAAAATATGAAGGTACTTCAAATATATATTACATGCTGCACATAAATTATCAAAGTACCCAAAGTATGCATTATATACTGTACATAAAATATCAAAGTACCCAAAGTGTATATTATATACTGTACATGAAATATGAAGGTTCATCAAATATATTTTATATTCTGAACATAATATATCAAAGTACATCCAATATATATTATATCCTGTACATAAAATATCAAAGTACACCAAATGTATATTATGTACTGTACATAATATATTAAATCGCCCAAATACATATTGTATACTGTATATAAAATATGAAGGTACTTCAAATATATATTACATGCTGCACATAAATTATCAAAGTACCCAAAGTATGC	1	PASS	SVTYPE=INS;END=19425;SVLEN=418;SUPPORT=1;STD_SPAN=.;STD_POS=.	GT:DP:AD	./.:.:.,.
KMT2C_chr13_14464876_14502703	19458	svim.DEL.222	CAAAGTGTATATTATATACTGTACATAAAATATGAAGATTCATCAAATATATTTTATATTCTGCACATAATATATCAAAGTACAG	C	1	PASS	SVTYPE=DEL;END=19542;SVLEN=-84;SUPPORT=1;STD_SPAN=.;STD_POS=.	GT:DP:AD	./.:.:.,.
KMT2C_chr13_14464876_14502703	19486	svim.DEL.223	AATATGAAGATTCATCAAATATATTTTATATTCTGCACATAAT	A	1	PASS	SVTYPE=DEL;END=19528;SVLEN=-42;SUPPORT=1;STD_SPAN=.;STD_POS=.	GT:DP:AD	./.:.:.,.
KMT2C_chr13_14464876_14502703	19610	svim.DEL.224	AAAATATGAAAGTAACCAAACATTTATAATAAACTGTACATAAAGTATCAAAGTACTCAAACTACATATTATATACAGTATATAAAATGTCAAAGTACCCAAACTGTATATTATATACTGTACATAATATATCAAAGTACCTGAATATATAGCATACTGTACAT	A	1	PASS	SVTYPE=DEL;END=19773;SVLEN=-163;SUPPORT=1;STD_SPAN=.;STD_POS=.	GT:DP:AD	./.:.:.,.
KMT2C_chr13_14464876_14502703	20038	svim.DEL.225	TACCCAAAGTATATATTATATACTGTACATAAAATATAAAATACCCCAAATATATATTATATGCTGTACATAAAATATCAAAGTACACAAAATATGTATTATATACTGTACATAAAATACCAAAGGACCCAAAATATATATTATATACTGTACATAAAATATCAAAATACCCAAAATATATATTATATACTGTACATAAAATACCAAAGTACCCAAAGTATATATTATATACCGTACAAAAAATGTCAAAGTAGCCAAAATATGTATTATACACTGTACATAATATATGAAAGTACCCAAACATTTATAATAAACTGTACATAAAATATCAATGTACTCAAACTATATATTATGTGCGGTACATAAGATATCAAATTACCCATACTATATAGTATATACTGTACTTAAAATATCAAAATACCCAAAATATATATTATATACGTTACATAAACTATCAAATACACAAAGTATGTATTATATACTGTACATAAAATAGCAAAGTTCCCAAAATATGTATTATATATATTATAAATATGTACATAAAATATGAAAGTACCCAACCATTTATAATAAATTCTACATAAAACACCAAAGTACCCAAACTGTGTATTATATACTGTCCATAAAATATCAAAGGACCCAAAATATATATTGTAAACTCTACATAAAATATCAAAGTAGCCAAAATACATATTGTATACT	T	2	PASS	SVTYPE=DEL;END=20739;SVLEN=-701;SUPPORT=2;STD_SPAN=89.8;STD_POS=167.23	GT:DP:AD	./.:.:.,.
KMT2C_chr13_14464876_14502703	20379	svim.DEL.226	ACTATATATTATGTGCGGTACATAAGATATCAAATTACCCAT	A	1	PASS	SVTYPE=DEL;END=20420;SVLEN=-41;SUPPORT=1;STD_SPAN=.;STD_POS=.	GT:DP:AD	./.:.:.,.
KMT2C_chr13_14464876_14502703	20642	svim.DEL.227	GTGTATTATATACTGTCCATAAAATATCAAAGGACCCAAAATATATATTGTAAACTCTACATAAAATATCAAAGTAGCCAAAATACATATTGTATACTGTACATAAATTATAAAAGTACCCCAAATA	G	1	PASS	SVTYPE=DEL;END=20768;SVLEN=-126;SUPPORT=1;STD_SPAN=.;STD_POS=.	GT:DP:AD	./.:.:.,.
KMT2C_chr13_14464876_14502703	20688	svim.INS.270	A	ATTGTAAACTGTACATAAAATACCAAATTACCCAAACTGTGTATTTTATACTGTCCGTAAAATATCAAAGTACCCAAAATATATG	1	PASS	SVTYPE=INS;END=20688;SVLEN=84;SUPPORT=1;STD_SPAN=.;STD_POS=.	GT:DP:AD	./.:.:.,.
KMT2C_chr13_14464876_14502703	21416	svim.DEL.228	CATAAAATATCAAAGTACACAAATTATATATTATATACTGTACATAAAATATGTAGGTTCATCAAATATATTTTATATTCTGTACATAATATATCAAAGTACATCAAATATATATTATATACGGTACATAAAATATCAAATTACCCAAAATATGCATTATTTACTGTACATAAAATATGAAAGTAACCAAACATTTATAATAAACTGTACATAAATTATCAAAGTACTCAATCTACATATTATATACAGTAT	C	1	PASS	SVTYPE=DEL;END=21667;SVLEN=-251;SUPPORT=1;STD_SPAN=.;STD_POS=.	GT:DP:AD	./.:.:.,.
KMT2C_chr13_14464876_14502703	22448	svim.DEL.229	TATTATATACTGTACATAAAATATAAAACTACCCCAAATATATCTTATATACTCTACATAAAATATCAAAGTACCCAAAATATATATTATATACTGTACATAATATATCAAAGTACCCATAGTATGTATTATATCCTGTACATAAAATATGAAAGTACGTCAAATATATATTCTATTCTGCACATAAAATATCATATTGCACCAAATATATATTGTATACTGTATATAAAATATGAAGGTACTTCAAATATATATTATATGCTGCACATAAAATATCAAAGTACCCAAAGTATGC	T	2	PASS	SVTYPE=DEL;END=22742;SVLEN=-294;SUPPORT=2;STD_SPAN=.;STD_POS=.	GT:DP:AD	./.:.:.,.
KMT2C_chr13_14464876_14502703	22712	svim.DEL.230	CACATAAAATATCAAAGTACCCAAAGTATGCATTATATACTGTACATAAAATATCAAAGTACCCAAAATGTATATTATATACTGTACATAAAATATGAAGGTTCATCAAATATATTTTATATTCTGCACATAATATATGAAAGTACAGCAAATATATATTATATACTGTACATAAAATAACAAAGTACCAAAAATATGTATTATATACTGTACATAAAATATGAAAGTAACCAAATATTTATAATAAACTGTATATAAAATATCAAAGTACTCAAACAACATATTATATACAGTATATAAAATATCAAAGTACCCAAACTGTATATTATATACTGTACATACTATATCAAAGTACCCGAATATATAGCATACTGTACATAAAATATCAAAGTACCCAAAATATATATTGTATACTGTACATAAAATGTGAAGGTACATTAAAGATATATTATATTCTGTACATAAAATATCAAATTACACCAAATATATATTATATGCTGT	C	2	PASS	SVTYPE=DEL;END=23212;SVLEN=-500;SUPPORT=2;STD_SPAN=117.38;STD_POS=31.11	GT:DP:AD	./.:.:.,.
KMT2C_chr13_14464876_14502703	23441	svim.INS.271	C	CCCAAAATATATATTGTAAACTGTACATAAAATATCAAAGTAGCCAGAATATATATTGTATACTGTACATAAAATATAAAAGTACCCCAAATATGTATTATATACTGTACATAAAATATTAAAGTACCCATAATACATATTATATACTGTACATAAAATATCAAAGGACCCAAAATAAACATTATATACTGTACATAAAATATCCAAATACTCAAAATATATATTACATACTGTACATAAAATATCAAAGT	1	PASS	SVTYPE=INS;END=23441;SVLEN=250;SUPPORT=1;STD_SPAN=.;STD_POS=.	GT:DP:AD	./.:.:.,.
KMT2C_chr13_14464876_14502703	23777	svim.INS.272	A	ACCTATTATATATTGTGTACTGTACATAATATATTAAATCGCCCAAATATATATTGTATACTGTATATAAAATATGAAGGTACTTCAAATATATATTATATGCTGCACATAAAATATCAAAGTAC	1	PASS	SVTYPE=INS;END=23777;SVLEN=124;SUPPORT=1;STD_SPAN=.;STD_POS=.	GT:DP:AD	./.:.:.,.
KMT2C_chr13_14464876_14502703	26800	svim.DEL.231	TATTATATACTGTACATAAAATAAAAAACTACCCCAAATATATATTATATACTCTACATAAAATATCAAAGTACACAAAATATATATTATATACTGTACATAATATATCAAAGTACCCATAGTATGTATTATATCCTGTACATAAAATATGAAAGTACGTCAAATATATATTCTATTCTGCACATAAAATATCATATTGCACCAAATATATATTGTATACTGTATATAAAATATGAAGGTACTTCAAATATATATTATATGCTGCACATAAAATATCAAAGTACCCAAAGTATGC	T	1	PASS	SVTYPE=DEL;END=27094;SVLEN=-294;SUPPORT=1;STD_SPAN=.;STD_POS=.	GT:DP:AD	./.:.:.,.
KMT2C_chr13_14464876_14502703	27430	svim.INS.273	G	GTGTAAACTGTAGATAAAATATCAAAGTACCCAAAGTATACATTA	1	PASS	SVTYPE=INS;END=27430;SVLEN=44;SUPPORT=1;STD_SPAN=.;STD_POS=.	GT:DP:AD	./.:.:.,.
KMT2C_chr13_14464876_14502703	27482	svim.INS.274	C	CATAAAATATCAAAGTATCCAAGCTATATATTATGTACTGGTACATAAAATATCAAAGTACCCAAAGTTTGTATTATACACTGCAT	1	PASS	SVTYPE=INS;END=27482;SVLEN=85;SUPPORT=1;STD_SPAN=.;STD_POS=.	GT:DP:AD	./.:.:.,.
KMT2C_chr13_14464876_14502703	30140	svim.DEL.232	CAAAGTGTATATTATATACTGTACATAAAGTATGAAGGTTCAT	C	1	PASS	SVTYPE=DEL;END=30182;SVLEN=-42;SUPPORT=1;STD_SPAN=.;STD_POS=.	GT:DP:AD	./.:.:.,.
KMT2C_chr13_14464876_14502703	30157	svim.INS.275	A	ACTCTACATAAAATATGAAAGTACCCAAAATATATATTATATACTGTACATAAAATATCAAAGTACCCATAGTATGTATTATATC	1	PASS	SVTYPE=INS;END=30157;SVLEN=84;SUPPORT=1;STD_SPAN=.;STD_POS=.	GT:DP:AD	./.:.:.,.
KMT2C_chr13_14464876_14502703	30550	svim.DEL.233	AGTACTCCAAATATATATTATATGCTGTACATAATATATTAAAGTCGCCCAAATATATATTATATACTGTACATAAAATATGAAG	A	1	PASS	SVTYPE=DEL;END=30634;SVLEN=-84;SUPPORT=1;STD_SPAN=.;STD_POS=.	GT:DP:AD	./.:.:.,.
KMT2C_chr13_14464876_14502703	31206	svim.DEL.234	CATAAAATAGCAAAGTTCCCAAAATATGTATTATATATATTATAAATATGTACATAAAATATGAAAGTACCCAACCATTTATAATAAACTCTACATAAAACACCAAAGTACCCAAACTGTGTATTATATACTGTCCA	C	1	PASS	SVTYPE=DEL;END=31342;SVLEN=-136;SUPPORT=1;STD_SPAN=.;STD_POS=.	GT:DP:AD	./.:.:.,.
KMT2C_chr13_14464876_14502703	32918	svim.BND.15	N	]chr3:144991466]N	1	PASS	SVTYPE=BND;SUPPORT=1;STD_POS1=.;STD_POS2=.	GT:DP:AD	./.:.:.,.
KMT2C_chr13_14464876_14502703	33139	svim.DEL.235	CTGTACATAAAATATAAAAGTACCCCAAATATATATTATATACTCTACATAAAATATCAAAGTACCCAAAATATATATTATACACTGTACATAAAATATCAAAGTACCCATAGTATGTATTATATCCTGTACATAAAATATGAAGATACATCAAATATATATTCTATTCTGCACATAAAATATCATATTGCACCAAATATATATTGTATACTGTATATAAAATATGAAGGTACTTCAAATATATATTATATGCTGCACATAAAATATCAAAGTACCCAAAGTATGCATTACATAG	C	1	PASS	SVTYPE=DEL;END=33433;SVLEN=-294;SUPPORT=1;STD_SPAN=.;STD_POS=.	GT:DP:AD	./.:.:.,.
KMT2C_chr13_14464876_14502703	33714	svim.INS.276	G	GTGTAGCATATACTGTACATAAAATATCAAGGTACCCAAAATATATAGTGTAAACTGTAGATAAAATATCAAAGTACCCAAAGTATACATTATATACTCTACATAAAATATCAAAATACGCAAAATA	1	PASS	SVTYPE=INS;END=33714;SVLEN=126;SUPPORT=1;STD_SPAN=.;STD_POS=.	GT:DP:AD	./.:.:.,.
KMT2C_chr13_14464876_14502703	36895	svim.DEL.236	TATTATATGCTGTACATAATATATTAAAGTCGACCAAATATA	T	1	PASS	SVTYPE=DEL;END=36936;SVLEN=-41;SUPPORT=1;STD_SPAN=.;STD_POS=.	GT:DP:AD	./.:.:.,.
KMT2C_chr13_14464876_14502703	37249	svim.DEL.237	AATACCAAAGTACCCAAAGTATATATTATATACCGTACAAAAAATATCAAAGTAGCCAAAATATGTATTATACACTGTACATAAT	A	1	PASS	SVTYPE=DEL;END=37333;SVLEN=-84;SUPPORT=1;STD_SPAN=.;STD_POS=.	GT:DP:AD	./.:.:.,.
KMT2C_chr14_3553442_3620349	31970	svim.INS.277	A	AACACAGAGAGACAGTGATAGAAAGAGGGAGACACAGAAACAGAGGGACAGATACAGAGATGGAGAGAAAGACAGAGACAGACAGAGAGACACTAAGAGAGACACAGAAAGAGATGGAGACAGAGAGACAGAGACAGGCAGAAACAGAGACAGACACACAGAGAGAGGGAGACAGAGATGAAGAGACAGAAAC	7	PASS	SVTYPE=INS;END=31970;SVLEN=192;SUPPORT=6;STD_SPAN=2.81;STD_POS=19.59	GT:DP:AD	1/1:6:0,6
KMT2C_chr14_3553442_3620349	37494	svim.DEL.238	CCATTATTCTGTCTGCCACGTGGGGATAAGGATGTGTACATCTTTGGGGCCATTATTCTGTCTACCACATGGGGATTAGGATGTGGACATCTTTGGGGT	C	1	PASS	SVTYPE=DEL;END=37592;SVLEN=-98;SUPPORT=1;STD_SPAN=.;STD_POS=.	GT:DP:AD	./.:.:.,.
KMT2C_chr14_3553442_3620349	37775	svim.INS.278	T	TACATCTTTGGGGCCATTATTCTGTCTATCACATGGGGATTAGGACGTGG	6	PASS	SVTYPE=INS;END=37775;SVLEN=49;SUPPORT=5;STD_SPAN=0.71;STD_POS=8.22	GT:DP:AD	0/1:17:12,5
KMT2C_chr14_3553442_3620349	37801	svim.INS.279	T	TCCCACATGAGGATTAGGATGTGGACATCTTTGAGGCCATTATTCTGTCTCCCACATGGGATTAGGATGTGAAGATCTTTGGAACATTATTGTTTCC	2	PASS	SVTYPE=INS;END=37801;SVLEN=96;SUPPORT=2;STD_SPAN=.;STD_POS=.	GT:DP:AD	./.:.:.,.
KMT2C_chr14_3553442_3620349	37869	svim.INS.280	G	GTGAAGATCTTTGGGAACATTATTGTTTCCCACCACATGGGATTAGGACATGGACATCTTTGGGGCCATTATTCTGTCTACCACATGAGATTAGGATGTGGACCTCTTTGGGACCACTATTCTGTCTACCACATGGGGATTAGGACATGGATATCTTTGGGGCCATTATTCTGTCTACCACATGGGGATTAGGACATGGACATCTCTGGGGACATTATTCTGTCTACCACATGGGGAATAGGATATTGGTAACATCTTTAGGGCCATTATTCTGTCTACCACATGGGGATTAGGACA	1	PASS	SVTYPE=INS;END=37869;SVLEN=296;SUPPORT=1;STD_SPAN=.;STD_POS=.	GT:DP:AD	./.:.:.,.
KMT2C_chr14_3553442_3620349	37966	svim.INS.281	G	GGACATCTCTGGGGACATTATTCTGACTACCACATGGGGAATAGGATATTGGTAACATCTTTAGGGTCATTATTCTACCACATGGGGATTAGGACA	1	PASS	SVTYPE=INS;END=37966;SVLEN=95;SUPPORT=1;STD_SPAN=.;STD_POS=.	GT:DP:AD	./.:.:.,.
KMT2C_chr14_3553442_3620349	38002	svim.INS.282	T	TGGGGAATAGGATATTGGTAACATCTTTAGGGCCATTATTCTGTCTACCACATG	2	PASS	SVTYPE=INS;END=38002;SVLEN=53;SUPPORT=2;STD_SPAN=.;STD_POS=.	GT:DP:AD	./.:.:.,.
KMT2C_chr14_3553442_3620349	38050	svim.INS.283	T	TGGGGATTAGGACATGGACATCTCTGGGGACATTATTCTGTCTACCACATGGGGAATAGGATATTGGTAACATCTTTAGGGCCATTATTCTGTCTACCACATGGGGATTAGGACATGGATATCTTTGGGGCCATTATTCTGTCTGCCACATG	5	PASS	SVTYPE=INS;END=38050;SVLEN=151;SUPPORT=5;STD_SPAN=2.68;STD_POS=86.76	GT:DP:AD	0/1:17:12,5
KMT2C_chr14_3553442_3620349	38067	svim.INS.284	C	CAGCTTTGAGGCCATTATTCTGTCTCCCACATGGGATTAGGATGTGAAGATCTTTGGGAACATTATTGTTTCCACCACATGGGATTAGGATGTGGACATCTTTGGGGCCATTATTCTGTCTCCCACATGAGGATTAGGATGTGGACAGCTTTGAGGCCATTATTCTGTCTCCCACATGGGGATTAGGACATGGATATCTTTGGGGCCATTATTCTGTCTACCACATGGGGATTAGGACATGGACATCTCTGGGGACATTATTCTGTCTACCACATGGGGAATAGGATATTGGTAACATCTTTAGGGCCATTATTCTGTCTACCACATGGGGATTAGGACATGGAT	3	hom_ref	SVTYPE=INS;END=38067;SVLEN=344;SUPPORT=3;STD_SPAN=0.58;STD_POS=0.29	GT:DP:AD	0/0:17:14,3
KMT2C_chr14_3553442_3620349	38088	svim.INS.285	G	GTCTACCACATGGGGATTAGGACATGGACATCTCTGGGGACATTATTCTGACTACCACATGGGGAATAGGATATTGGTAACATCTTTAGGGTCATTAT	7	PASS	SVTYPE=INS;END=38088;SVLEN=97;SUPPORT=6;STD_SPAN=0.41;STD_POS=0.2	GT:DP:AD	0/1:17:11,6
KMT2C_chr14_3553442_3620349	38116	svim.INS.286	T	TATCTTTGGGGCCATTATTCTGTCTGCCACATGGGGATTAGGATGTGGAC	1	PASS	SVTYPE=INS;END=38116;SVLEN=49;SUPPORT=1;STD_SPAN=.;STD_POS=.	GT:DP:AD	./.:.:.,.
KMT2C_chr14_3553442_3620349	38266	svim.INS.287	T	TATCTTTGGGGCCATTATTCTGTCTGCCACATGGGGATTAGGATGTGGAC	1	PASS	SVTYPE=INS;END=38266;SVLEN=49;SUPPORT=1;STD_SPAN=.;STD_POS=.	GT:DP:AD	./.:.:.,.
KMT2C_chr14_3553442_3620349	38346	svim.DEL.239	TGGGGAATAGGATATTGGTGACATCTTTAGGGCCATTATTCTGTCTACCACA	T	1	PASS	SVTYPE=DEL;END=38397;SVLEN=-51;SUPPORT=1;STD_SPAN=.;STD_POS=.	GT:DP:AD	./.:.:.,.
KMT2C_chr14_3553442_3620349	38399	svim.INS.288	G	GGGGATTAGGACATGGATATCTTTGGGACCATTGTTCTGTCTACCACATGGGGATTAGGACATGGACATCTCTGGGGACATTATTCTGTCTACCACATT	4	PASS	SVTYPE=INS;END=38399;SVLEN=98;SUPPORT=4;STD_SPAN=0.5;STD_POS=0.25	GT:DP:AD	0/1:16:12,4
KMT2C_chr14_3553442_3620349	38488	svim.DEL.240	CTTCATCCTTTCTTATTCTTAGAATTCTCCTAGTGACAAACGTCTTCTTCTTCCTCAACTTCTTCTTCCCCAGCGTTCGTATGGGGCCTCCAACACTCACCAGACAGCTCCCTGACTGCAT	C	1	PASS	SVTYPE=DEL;END=38608;SVLEN=-120;SUPPORT=1;STD_SPAN=.;STD_POS=.	GT:DP:AD	./.:.:.,.
KMT2C_chr14_3553442_3620349	38784	svim.DEL.241	CAATTAAATTTACCTAGAAAGTATTTCCTTCTTATTTAAAACTTTTTAAAAGTAAATTCATGTATACATATGTAACCAACCTGCATGTCGTGCACATGTACCCTAAAACTTAAAGTATAATAATAATAAAATTGTAAAAAAGAAAGATAACAACCAAAAAACAACAAAAAAGTAAATTCCAAAATTTCTATAT	C	1	PASS	SVTYPE=DEL;END=38976;SVLEN=-192;SUPPORT=1;STD_SPAN=.;STD_POS=.	GT:DP:AD	./.:.:.,.
KMT2C_chr14_3553442_3620349	39077	svim.DEL.242	ATTTTTATTTTTATTTTTTAGACAGAGTCTCACTCTGTCACCCTGGCTGTAGTGCAGTGGCGCAATCTTGGCTCACCACAACCTCCGCCTCCCGGGTTCAAGCAATTCTCTGCCTCGGCCTCCCGAGCAGATGAGATTACAGGAACCCTTCACCTTGTCCGGCTAATTTTTGTATTTTTAGTAGACACAGGTTTCACCTTCTTGGCCAGGCTGGTCTTGACCTCCTGACCTCAGGTAATCCCCCCACCTCGGCCTCCCAG	A	1	PASS	SVTYPE=DEL;END=39336;SVLEN=-259;SUPPORT=1;STD_SPAN=.;STD_POS=.	GT:DP:AD	./.:.:.,.
KMT2C_chr14_3553442_3620349	39464	svim.DEL.243	TTAACAAAACCCCCATAAATAATAACCCATTTCCCCCCAAATAGAAAA	T	1	PASS	SVTYPE=DEL;END=39511;SVLEN=-47;SUPPORT=1;STD_SPAN=.;STD_POS=.	GT:DP:AD	./.:.:.,.
KMT2C_chr14_3553442_3620349	39621	svim.DEL.244	AAGTGTTTTCTTCCAAATGAATGACATGTTTAAAAACCGTCATCACCACCCTCTCTGTGATTACAAGTTTTGAGTGCCTTTTAACCACTGGGTGCTAGAAGCAAATTTCCATGTGAACACACCCTCCTTCTTCTTCTCCTCCTGCTCCTCCCGCTCCTCCTCCTCCTTCTTTTCTCCTTCTCCTTCTTCTTCTTCCTCTTCTTCCTCTTCCTCCTCTCCTTCTCCTTCTTCTCCCTCTTCTCCCTCTTCCTCTTCTTCCTCCTCTCCTTCTCCTTCTTCTTTTTCCCCTTCCCCTACCCCTTCCTCCTCCTTCTCCTCCTCCTCCTTCTCCTCCTCCTCCTCCTCCTCCTCTTCTTCTTCTT	A	1	PASS	SVTYPE=DEL;END=39982;SVLEN=-361;SUPPORT=1;STD_SPAN=.;STD_POS=.	GT:DP:AD	./.:.:.,.
KMT2C_chr14_3553442_3620349	41233	svim.DEL.245	ACTCGTCTCTCTACCTACCTGCTCTCTTTCCCCATTCCTGTTACATAGATTACTTCTTACCTCCCCAGGTACCCTGGAAGGTCAGGGTCTTCCCTTCTTCCTTCTATTTAAATAAAACAATA	A	31	PASS	SVTYPE=DEL;END=41354;SVLEN=-121;SUPPORT=25;STD_SPAN=4.27;STD_POS=2.0	GT:DP:AD	1/1:25:0,25
KMT2C_chr14_3553442_3620349	42868	svim.DEL.246	AGCTTCTCATGGGTAAATCATGCTGGAGCTTCTGGTAGGTGGACCATGCTGGAGCTTCTGGTGGGTGGACCATGCTGGG	A	37	PASS	SVTYPE=DEL;END=42946;SVLEN=-78;SUPPORT=30;STD_SPAN=0.18;STD_POS=0.09	GT:DP:AD	1/1:30:0,30
KMT2C_chr14_3553442_3620349	43474	svim.INS.289	G	GTGGATGGATCATGCTGGAGCTTCTGGTGGGTGGACCATGGTGGAGCTTCTGGTGAGTAGACCATGGTGGGAGCTTCTTGGAGGTAAATTATGCTGGACCTTCTGA	21	PASS	SVTYPE=INS;END=43474;SVLEN=105;SUPPORT=17;STD_SPAN=0.33;STD_POS=0.17	GT:DP:AD	0/1:32:15,17
KMT2C_chr14_3553442_3620349	53378	svim.DEL.247	AGTTAGATGATAAGTAGATAATTGATACATAGATTATAGATTCAATAGAGAAATACATAGATTAGATAATACATTAGATAGGTAGATAGGTAAGTTGATAGCTACAGG	A	1	PASS	SVTYPE=DEL;END=53485;SVLEN=-107;SUPPORT=1;STD_SPAN=.;STD_POS=.	GT:DP:AD	./.:.:.,.
KMT2C_chr14_3553442_3620349	54077	svim.DEL.248	GAGATAGCTACAGGGATAGATGATAGGTAGATAGACAATTGATACATAGATTATAGATTCAATAGATAAATACATAGATTACATAATACATTAGATGGATAGATAGGTAGATAGGTAAGTCGAT	G	5	hom_ref	SVTYPE=DEL;END=54200;SVLEN=-123;SUPPORT=4;STD_SPAN=.;STD_POS=.	GT:DP:AD	0/0:66:62,4
KMT2C_chr14_3553442_3620349	56538	svim.DEL.249	AAATTCAAGTGTAGCTGGGCACACATGCATACAGCTGTTAACCTTGAATTCAAGCGTACCTGGGCTGCTGTTTACTTTG	A	28	PASS	SVTYPE=DEL;END=56616;SVLEN=-78;SUPPORT=23;STD_SPAN=0.3;STD_POS=2.4	GT:DP:AD	0/1:79:56,23
KMT2C_chr14_3553442_3620349	57175	svim.INS.290	A	AACTATCATCATTTTCCCCAAGTTGTAACCCTTGGCAAATCATTTCCCCGAAGTTTCAACTTTGTTGAAATGGAAGCTAAGAAATTCCACACAATGTATATATTCCTGGTAAAGTTTGCCCAGTACCTGAGCCAACACCTAGGGAGGTAAGAGCAGACAGTGGACGTTGGGGTACAGACAGATTTGGGTGACCCAGACCAAATCTGATCTTCTAGAACCAAGAAATCCCACAGAGACAGGACAAATTGGCCCGT	71	PASS	SVTYPE=INS;END=57175;SVLEN=253;SUPPORT=57;STD_SPAN=1.11;STD_POS=0.55	GT:DP:AD	0/1:78:21,57
KMT2C_chr14_3553442_3620349	63210	svim.INS.291	A	AATATATAATATATATTATATATGTCAAAAAATATAATATATAATTATATGTCATATTGTATATATACAATTATATATTATTATATATTATTTTATATTATATATAACATAGATATAATATATGTATTATATATAATGTATATTACATATTTAATACGTATATTAACCATATAATATATTCTATATATG	21	PASS	SVTYPE=INS;END=63210;SVLEN=188;SUPPORT=17;STD_SPAN=7.17;STD_POS=12.46	GT:DP:AD	0/1:40:23,17
KMT2C_chr14_3553442_3620349	65538	svim.DEL.250	AATATATATTATATATTTAATATGCATATTAACCATATAATATATTCTATATATGATATATAATATATATTATATCTCTCATAAAATATATATATTATATGTCATATTGTATATATACAATTCTATATTATTTTATATGA	A	19	PASS	SVTYPE=DEL;END=65677;SVLEN=-139;SUPPORT=16;STD_SPAN=1.89;STD_POS=23.01	GT:DP:AD	0/1:28:12,16
KMT2C_chr14_3553442_3620349	65543	svim.DEL.251	ATATTATATATTTAATATGCATATTAACCATATAATATATTCTATATATGATATAT	A	2	PASS	SVTYPE=DEL;END=65598;SVLEN=-55;SUPPORT=2;STD_SPAN=3.54;STD_POS=123.39	GT:DP:AD	./.:.:.,.
KMT2C_chr14_3610318_3640421	299	svim.INS.292	A	AACTATCATCATTTTCCCCAAGTTGTAACCCTTGGCAAATCATTTCCCCGAAGTTTCAACTTTGTTGAAATGGAAGCTAAGAAATTCCACACAATGTATATATTCCTGGTAAAGTTTGCCCAGTACCTGAGCCAACACCTAGGGAGGTAAGAGCAGACAGTGGACGTTGGGGTACAGACAGATTTGGGTGACCCAGACCAAATCTGATCTTCTAGAACCAAGAAATCCCACAGAGACAGGACAAATTGGCCCGT	9	PASS	SVTYPE=INS;END=299;SVLEN=253;SUPPORT=8;STD_SPAN=1.73;STD_POS=0.86	GT:DP:AD	1/1:9:1,8
KMT2C_chr14_3610318_3640421	6366	svim.INS.293	T	TATAATATATAATTATATGTCATATTGTATATATACAATTAAATATTATTACATATTATTTTATATTATATATAACACAGAAATAATATATGTATTATATATAATGTATATTAAATATTTAATACGTATATTAACCTTATAATATATTCTATATATGATATATAATATATATGTCAAAAAA	35	PASS	SVTYPE=INS;END=6366;SVLEN=180;SUPPORT=29;STD_SPAN=8.55;STD_POS=10.02	GT:DP:AD	0/1:58:29,29
KMT2C_chr14_3610318_3640421	8581	svim.DEL.252	ATATTGTGTATATACAATTATATATTAATATATATTATTTTATATTATATATG	A	6	hom_ref	SVTYPE=DEL;END=8633;SVLEN=-52;SUPPORT=5;STD_SPAN=.;STD_POS=.	GT:DP:AD	0/0:57:52,5
KMT2C_chr14_3610318_3640421	8666	svim.DEL.253	TATATTATATATTTAATATGCATATTAACCATATAATATATTCTATATATGATATATAATATATATTATATCTCTCATAAAATATATATATTATATGTCATATTGTATATATACAATTCTATATTATTTTATATGATTTTA	T	38	PASS	SVTYPE=DEL;END=8806;SVLEN=-140;SUPPORT=31;STD_SPAN=7.25;STD_POS=4.96	GT:DP:AD	0/1:57:26,31
KMT2C_chr14_3610318_3640421	11221	svim.INS.294	T	TATTTAATACGAATATTAACCATAAAATATATTCTATATATGATATATAATATACATTATATATGTCATAAAATATATATATTATATGTCATATTGTATATATACAACTATATATTATTATATATTATTTTATATTGTTA	18	PASS	SVTYPE=INS;END=11221;SVLEN=139;SUPPORT=15;STD_SPAN=0.26;STD_POS=0.13	GT:DP:AD	0/1:58:43,15
KMT2C_chr14_3610318_3640421	18398	svim.DEL.254	TATCTGTAATGTATATAATATATAACATAGATATAATATATATAT	T	4	PASS	SVTYPE=DEL;END=18442;SVLEN=-44;SUPPORT=4;STD_SPAN=0.58;STD_POS=33.2	GT:DP:AD	1/1:4:0,4
KMT2C_chr14_3610318_3640421	23247	svim.DEL.255	TCTGTAATGTATATAATATATAACATAGATATAATATATATAA	T	1	PASS	SVTYPE=DEL;END=23289;SVLEN=-42;SUPPORT=1;STD_SPAN=.;STD_POS=.	GT:DP:AD	./.:.:.,.
KMT2C_chr14_3610318_3640421	28084	svim.INS.295	T	TATTATATATAATATATATAATGTATATTATATATAACGTAG	1	PASS	SVTYPE=INS;END=28084;SVLEN=41;SUPPORT=1;STD_SPAN=.;STD_POS=.	GT:DP:AD	./.:.:.,.
KMT2C_chr15_5960377_6027329	373	svim.DEL.256	AATATATATACCTATAATGTATATTACATATAACGTAGATATT	A	4	hom_ref	SVTYPE=DEL;END=415;SVLEN=-42;SUPPORT=4;STD_SPAN=1.0;STD_POS=11.31	GT:DP:AD	0/0:171:167,4
KMT2C_chr15_5960377_6027329	374	svim.DEL.257	ATATATATACCTATAATGTATATTACATATAACGTAGATATTATATATAATATATATAATGTATATTATATATAACGTAGATAT	A	1	PASS	SVTYPE=DEL;END=457;SVLEN=-83;SUPPORT=1;STD_SPAN=.;STD_POS=.	GT:DP:AD	./.:.:.,.
KMT2C_chr15_5960377_6027329	418	svim.INS.296	A	AATATAACGTAGATATTATATATAATATATATAATGTATATTAT	2	PASS	SVTYPE=INS;END=418;SVLEN=43;SUPPORT=2;STD_SPAN=.;STD_POS=26.87	GT:DP:AD	./.:.:.,.
KMT2C_chr15_5960377_6027329	434	svim.INS.297	G	GATATATAATATATATTATATCTCTCATAAAATATATATATTATATGTCATATTGTATATATACAATTCTATATTATTTTATATGATTT	1	PASS	SVTYPE=INS;END=434;SVLEN=88;SUPPORT=1;STD_SPAN=.;STD_POS=.	GT:DP:AD	./.:.:.,.
KMT2C_chr15_5960377_6027329	2274	svim.INS.298	T	TATAATATATTATATAGTTATATATAATATATTATATAGTTATATGTA	1	PASS	SVTYPE=INS;END=2274;SVLEN=47;SUPPORT=1;STD_SPAN=.;STD_POS=.	GT:DP:AD	./.:.:.,.
KMT2C_chr15_5960377_6027329	2815	svim.DEL.258	ATATACCTATAATGTATATTACATATAACGTAGATATTATATA	A	13	hom_ref	SVTYPE=DEL;END=2857;SVLEN=-42;SUPPORT=11;STD_SPAN=0.6;STD_POS=7.4	GT:DP:AD	0/0:223:212,11
KMT2C_chr15_5960377_6027329	2836	svim.INS.299	C	CATATAACGTAGATATTATATATAATATATATAATGTATATTAT	5	hom_ref	SVTYPE=INS;END=2836;SVLEN=43;SUPPORT=4;STD_SPAN=.;STD_POS=.	GT:DP:AD	0/0:222:218,4
KMT2C_chr15_5960377_6027329	2849	svim.INS.300	T	TTAGCGATATAATATATTCTATATCATGATATATAATATATATTGTTATATGTCATAAAATATATATAATATATGTCATATTGTATATATACA	1	PASS	SVTYPE=INS;END=2849;SVLEN=92;SUPPORT=1;STD_SPAN=.;STD_POS=.	GT:DP:AD	./.:.:.,.
KMT2C_chr15_5960377_6027329	5253	svim.DEL.259	TATACCTATAATGTATATTACATATAACGTAGATATTATATAT	T	23	hom_ref	SVTYPE=DEL;END=5295;SVLEN=-42;SUPPORT=19;STD_SPAN=0.88;STD_POS=5.71	GT:DP:AD	0/0:230:211,19
KMT2C_chr15_5960377_6027329	5273	svim.INS.301	C	CATATAACGTAGATATTATATATAATATATATAATGTATATTAT	8	hom_ref	SVTYPE=INS;END=5273;SVLEN=43;SUPPORT=7;STD_SPAN=6.8;STD_POS=26.46	GT:DP:AD	0/0:230:223,7
KMT2C_chr15_5960377_6027329	6831	svim.INS.302	T	TAATTATATATAATTATATAATTATATATAACATAATTAATTTTATATATTATATAATTATATATAATATAAATAATTATATATGATTATATAATTATATATAACATAAA	6	hom_ref	SVTYPE=INS;END=6831;SVLEN=109;SUPPORT=5;STD_SPAN=2.19;STD_POS=10.63	GT:DP:AD	0/0:234:229,5
KMT2C_chr15_5960377_6027329	7693	svim.DEL.260	TATCTATTATGTATATTACGTATAACATAGATATTATATATAA	T	14	hom_ref	SVTYPE=DEL;END=7735;SVLEN=-42;SUPPORT=12;STD_SPAN=1.51;STD_POS=1.25	GT:DP:AD	0/0:238:226,12
KMT2C_chr15_5960377_6027329	7711	svim.INS.303	C	CATATAACGTAGATATTATATATAATATATATAATGTATATTAT	5	hom_ref	SVTYPE=INS;END=7711;SVLEN=43;SUPPORT=4;STD_SPAN=.;STD_POS=.	GT:DP:AD	0/0:234:230,4
KMT2C_chr15_5960377_6027329	9251	svim.INS.304	A	ATGTATAATATAAATAATTATATATGATTATATAATTATGTTTAATATAAATAATTATATATGATTATATAATTATATATAATATAAATAATTATATATGATTATATAATTG	7	hom_ref	SVTYPE=INS;END=9251;SVLEN=111;SUPPORT=6;STD_SPAN=.;STD_POS=.	GT:DP:AD	0/0:237:231,6
KMT2C_chr15_5960377_6027329	10148	svim.DEL.261	ATATTATATATAATATATATAATGTATATTATATATAACATA	A	9	hom_ref	SVTYPE=DEL;END=10189;SVLEN=-41;SUPPORT=8;STD_SPAN=0.35;STD_POS=11.49	GT:DP:AD	0/0:228:220,8
KMT2C_chr15_5960377_6027329	10226	svim.INS.305	T	TAACATAGATATATATTATATATATACTGTATATTATATAA	11	hom_ref	SVTYPE=INS;END=10226;SVLEN=40;SUPPORT=10;STD_SPAN=1.73;STD_POS=38.48	GT:DP:AD	0/0:226:216,10
KMT2C_chr15_5960377_6027329	10896	svim.DEL.262	TTTGGGTACTTTGATATTTTATGTACTGTATATAATATATAGTTTGGGTACTTTGATATTTTATGTGCAGTATATAAAATATAGTTTGGGTACTTTGTTTTATTATGTGCGGTATATAAAATATAGTCTGTGTACTTTGGTATTTTATGTACAGTTTATAATATTCAGTTTCTGTACTTTGATATTTTATTTACAGTATTTAAAGTACAATTTGGGAGCTTTGATATTTTATGTATAGTGTATAATATATACTTTGCATACTTTGATATTTTATGTACAGTATATAATATATAGATTGGGTACATTGATATTTTATATACCGTACGTAATATATATTTTAGGTACTCTGATATTTTATGTACAGTATATAATATATAGTTTCTGTACTTTTATATTAATGTACAGTATGTAAAATAATTATTGTACCTTCATATGTTATGTACAGTATATAAAACATAGTTTTTCTACTTTGGTATTTTATGTACAGTGTATAATATAGAGTTTGTGTACTTTGATATTTTACATACAGTGTATAATATATATTTTGGGTACTTTGATAATTTATGTACAGTATATAATAAGTAGTTTGTGTACTTTGATATTTTATGTACAGTATATAATGTAAATTTTGGGTACTTTGATAATTTATGTATAGTATATAATTTATAATTTGATTAGTGTGATATTTTATGTAGAGGATATCATATATATTTTGGGTACTTTGATATCCTATGTACAGTTTATAATATATATTTTGGGTAATTTGATATATTCTGTACAGTATATAATATATATTTTGTGTCCCTTGATGTTTTATATACAGTTTATAATATATATTTTGTGTCCTTTGATATTTTATGTACAGTATATAATATATATTTTGTGTACTTTAATATTTTATATACAGTATATAATATTTAGTTGTGTACTTTGATATTTTATGTACAGTATAGAATATATATTTGGTTTACTTTGATATTTTACGTAGAGTATAGAATATATAGTTGGTGTAGTTTGATATTTTATGTACAGTATATAATATATGTATTGGGTCCTTTGATATTTATGTACAGTTTATAATATATAGCGTATTTTCATATTTTATGTACAGTATACATTATAATCATTGTTTACTTTGATTTTTTTTGTACAGTATATAATATATATTGTGTGTAATTTGATATTTTATGTACAGTATATAATATATAGTGTCGGTACTTTGATATTTTATGTACAGTATATAATATATAGTTTGGGGACATTGATGTTCTATGTCCAGTATATATTAGGTAGTGTGGGGACTTTGATACTTTATGTACAGTATATAATATATCATTTTGTACTTTCATATTTTATCTAGAGTATATAATATATAGTTTCTTTCATCGATATTTTATGTACAGTATATAATATATATTTGGTGTAGTTAGATATTTTATGTACAGTATAATATATAAAGA	T	3	hom_ref	SVTYPE=DEL;END=12355;SVLEN=-1459;SUPPORT=3;STD_SPAN=.;STD_POS=.	GT:DP:AD	0/0:47:44,3
KMT2C_chr15_5960377_6027329	10986	svim.INS.306	T	TCAGGCCTGTAATCCCAGTAAATTTTGGAGGCCAAGGCCAGCGGATCACAAGGTGAAGACTTCGAGATCATCCTCGCCAATACAGTGAAACGCTGCCACTACTAAAAATCCAAAAAATTAGCTGGACATCCTGGCAGCTGGTGTAGTCCCAGTGTGGTGTAGTCCCAGCTACCTGGGAGGCTGAGGGAGGACAATAGCTTGAACCCGTGAGGCAGATATTGCAATGAGCAAAGATGGCCCCATTGTACTCCACCCTGTGCAACAGGAGAAG	1	PASS	SVTYPE=INS;END=10986;SVLEN=270;SUPPORT=1;STD_SPAN=.;STD_POS=.	GT:DP:AD	./.:.:.,.
KMT2C_chr15_5960377_6027329	11042	svim.DEL.263	ATGTACAGTTTATAATATTCAGTTTCTGTACTTTGATATTTTATTTACAGTATTTAAAGTACAATTTGGGAG	A	1	PASS	SVTYPE=DEL;END=11113;SVLEN=-71;SUPPORT=1;STD_SPAN=.;STD_POS=.	GT:DP:AD	./.:.:.,.
KMT2C_chr15_5960377_6027329	11112	svim.INS.307	A	AATTTTGATATTTTTTGTATTGTATATAATATATATTTTGTGTACTTTGATATTTTATGTACAGTATATAATATATAGTTTGGGT	16	PASS	SVTYPE=INS;END=11112;SVLEN=84;SUPPORT=13;STD_SPAN=0.28;STD_POS=3.58	GT:DP:AD	0/1:46:33,13
KMT2C_chr15_5960377_6027329	11244	svim.DEL.264	GATATTTTATGTACAGTATATAATATATAGTTTCTGTACTTTTATATTAAT	G	1	PASS	SVTYPE=DEL;END=11294;SVLEN=-50;SUPPORT=1;STD_SPAN=.;STD_POS=.	GT:DP:AD	./.:.:.,.
KMT2C_chr15_5960377_6027329	11473	svim.INS.308	A	ATGCATAACATATATTATATTTAATATATAATAATATAATATATATTTAATATTATGTATG	1	PASS	SVTYPE=INS;END=11473;SVLEN=60;SUPPORT=1;STD_SPAN=.;STD_POS=.	GT:DP:AD	./.:.:.,.
KMT2C_chr15_5960377_6027329	11506	svim.INS.309	C	CAGTGTATAATATACAGTTTGTGTTCTTTGATATTTTATGTACAGTATATAATATATAGTTTGGGTACCTTTATATTTTATGTAG	1	PASS	SVTYPE=INS;END=11506;SVLEN=84;SUPPORT=1;STD_SPAN=.;STD_POS=.	GT:DP:AD	./.:.:.,.
KMT2C_chr15_5960377_6027329	11508	svim.DEL.265	GTATATAATGTAAATTTTGGGTACTTTGATAATTTATGTATAGTATATAATTTATAATTTGATTAGTGTGATATTTTATGTAGAGGATATCATATATATTTTGGGTACTTTGATATCCTATGTACAGTTTATAATATATATTTTGGGTAATTTGATATATTCTGTAC	G	2	PASS	SVTYPE=DEL;END=11674;SVLEN=-166;SUPPORT=2;STD_SPAN=.;STD_POS=.	GT:DP:AD	./.:.:.,.
KMT2C_chr15_5960377_6027329	11598	svim.INS.310	C	CATATATATTTTGGGTACTTTGATGTTTTATGTGACGTATATA	19	PASS	SVTYPE=INS;END=11598;SVLEN=42;SUPPORT=16;STD_SPAN=0.34;STD_POS=1.89	GT:DP:AD	0/1:46:30,16
KMT2C_chr15_5960377_6027329	11755	svim.INS.311	G	GTACAGTATAAGATATATAGTGTGGAAATGTTGATATTTTTT	1	PASS	SVTYPE=INS;END=11755;SVLEN=41;SUPPORT=1;STD_SPAN=.;STD_POS=.	GT:DP:AD	./.:.:.,.
KMT2C_chr15_5960377_6027329	11765	svim.INS.312	T	TATATATTTTTGGTACCTTGATATTTTTATGTACAGTATAAAATATGTAGTTTGTGTATTTTGATATTTTATGTACAGAGTATAATATACAGTTTGTGTGCTTTGATATTTTATGTACAGTATAAGATATATAGTGTGGAAATGTTGATATTTTTTTACAGTATAG	1	PASS	SVTYPE=INS;END=11765;SVLEN=165;SUPPORT=1;STD_SPAN=.;STD_POS=.	GT:DP:AD	./.:.:.,.
KMT2C_chr15_5960377_6027329	11947	svim.DEL.266	GTCCTTTGATATTTATGTACAGTTTATAATATATAGCGTATTTTCATATTTTATGTACAGTATACATTATAATCATTGTT	G	1	PASS	SVTYPE=DEL;END=12026;SVLEN=-79;SUPPORT=1;STD_SPAN=.;STD_POS=.	GT:DP:AD	./.:.:.,.
KMT2C_chr15_5960377_6027329	12117	svim.INS.313	G	GATAGTTTATGTAACATATATAATCTATATTTGATGTACTTTC	1	PASS	SVTYPE=INS;END=12117;SVLEN=42;SUPPORT=1;STD_SPAN=.;STD_POS=.	GT:DP:AD	./.:.:.,.
KMT2C_chr15_5960377_6027329	12145	svim.DEL.267	AGTTTGGGGACATTGATGTTCTATGTCCAGTATATATTAGGTAGTGTGGGGACTT	A	1	PASS	SVTYPE=DEL;END=12199;SVLEN=-54;SUPPORT=1;STD_SPAN=.;STD_POS=.	GT:DP:AD	./.:.:.,.
KMT2C_chr15_5960377_6027329	12270	svim.INS.314	A	AATATAAGATGCAGGATGTAAAACAATATTATATATATGTTATATATATATATATATGATACTATATTTTATTATATTCAAAATATATATATATATTTGTGGGTGCCCTATTTCCCATCTCATAACTTGTCTTAAGAAGCGCAGCATAATAATGTGTGGGCTTGGGATTCAGTTTTCGAAACAATACACTGAGCCTTCAATGACTTTTCGGTCTATGTAAAAGCACTCCTGTCTTCCTGGCAGCAGTTGGACCTCACAATGTGGATTGTGCCCTCACCCTGCAATGTTGATGCGCTATGGCCATGGTGACGGGATTAGGGATCTCCTGCTCTTGGTCCTAAGGGCCATTGTCTGTGCTGTGTTTTTCAAAGGTCAGAACTGATTGAACCTTTGTGGTTTTATTTTCCCTGAGTTTGATTTTTCTCATGTGAAACCTGT	1	PASS	SVTYPE=INS;END=12270;SVLEN=437;SUPPORT=1;STD_SPAN=.;STD_POS=.	GT:DP:AD	./.:.:.,.
KMT2C_chr15_5960377_6027329	12554	svim.DEL.268	ACAGTATATATTTTGTGTTCATTGATGTTTTATCTAGAGTACT	A	1	PASS	SVTYPE=DEL;END=12596;SVLEN=-42;SUPPORT=1;STD_SPAN=.;STD_POS=.	GT:DP:AD	./.:.:.,.
KMT2C_chr15_5960377_6027329	12783	svim.DEL.269	GTTTGATATTTTATGTACAGTGTATAATATATATTTTGTGTCCTTTGATGTTTTATGTACACTACATAATATATATATTGGGTAACTGGATATTTTACTTACAGTATATTGTATATATTTTGTGTATTTTGATATTTTATGTACAGTATATAATATATAGCTTGGGTAGTTTGATATTTTATGTACAGTATATAATATATTGTGTGGGTGCTTTGATATTTTTTATACAGTATATAATATATAGTTTGGGTACCTTCATATATTATGTACAGTATATAATATATATTGTGGGTACTTTGATATGTTATGTACAGTATATAATACATAGTTTGTGTACTTTGATATTTTATGTACAGTATATAAAATATAGTTAGTGTACTTTGATATTTTATGTACAGTTTATAACATATAGTCTGTGTAC	G	2	PASS	SVTYPE=DEL;END=13203;SVLEN=-420;SUPPORT=2;STD_SPAN=.;STD_POS=.	GT:DP:AD	./.:.:.,.
KMT2C_chr15_5960377_6027329	13077	svim.INS.315	C	CGTTGATATTTTATGTACAGTATATAATATATACTTTGAGAAA	1	PASS	SVTYPE=INS;END=13077;SVLEN=42;SUPPORT=1;STD_SPAN=.;STD_POS=.	GT:DP:AD	./.:.:.,.
KMT2C_chr15_5960377_6027329	13242	svim.DEL.270	GTAGTTTGATATTTTATGTACAGTATTTAATATATATTTTGGTTACTTTGAAATTTTATGTACAGTATATAATATATATTTTGG	G	7	hom_ref	SVTYPE=DEL;END=13325;SVLEN=-83;SUPPORT=6;STD_SPAN=2.8;STD_POS=26.87	GT:DP:AD	0/0:54:48,6
KMT2C_chr15_5960377_6027329	13565	svim.INS.316	T	TACCTATTTTCTGTAATTTGATATTTTATGTATAGAATGTGACAAATATTTGGGGTCCTTTGATGTTCTATATACAGCATAGA	1	PASS	SVTYPE=INS;END=13565;SVLEN=82;SUPPORT=1;STD_SPAN=.;STD_POS=.	GT:DP:AD	./.:.:.,.
KMT2C_chr15_5960377_6027329	13684	svim.DEL.271	TATATAATATATATTATGGGTACTTTGATATTTTACATACAGT	T	19	PASS	SVTYPE=DEL;END=13726;SVLEN=-42;SUPPORT=17;STD_SPAN=0.56;STD_POS=93.42	GT:DP:AD	0/1:53:36,17
KMT2C_chr15_5960377_6027329	13892	svim.DEL.272	AGTATATATTATATATTTTGGGTCCTTTGATATTTTATGTACAGTTCATAATATATATTTTGGGTACTTTGATATTTCATGTACAGTATACAATATATAATGTTGGTACTTTGATATTTTATTTACAGTATATAATATATAGTTTTGGTACCTTGGTATTTTATGTAAA	A	7	hom_ref	SVTYPE=DEL;END=14060;SVLEN=-168;SUPPORT=6;STD_SPAN=0.41;STD_POS=12.04	GT:DP:AD	0/0:52:46,6
KMT2C_chr15_5960377_6027329	13895	svim.INS.317	A	ATAGAATATGTAGTTTGCATACTTTGATATTTTATGTTTAG	1	PASS	SVTYPE=INS;END=13895;SVLEN=40;SUPPORT=1;STD_SPAN=.;STD_POS=.	GT:DP:AD	./.:.:.,.
KMT2C_chr15_5960377_6027329	14047	svim.INS.318	G	GTATTTTATGTATAGTATATAATATATACTTTGGTACTTTGA	4	hom_ref	SVTYPE=INS;END=14047;SVLEN=41;SUPPORT=4;STD_SPAN=0.5;STD_POS=36.79	GT:DP:AD	0/0:50:46,4
KMT2C_chr15_5960377_6027329	14457	svim.INS.319	G	GGGCATTTTGTTGATTTATATAGAGTTTATAATGTATATTTCT	1	PASS	SVTYPE=INS;END=14457;SVLEN=42;SUPPORT=1;STD_SPAN=.;STD_POS=.	GT:DP:AD	./.:.:.,.
KMT2C_chr15_5960377_6027329	14630	svim.DEL.273	CTTTGATATATTATGTACAGTATATAATATATCGTATTGGTAA	C	1	PASS	SVTYPE=DEL;END=14672;SVLEN=-42;SUPPORT=1;STD_SPAN=.;STD_POS=.	GT:DP:AD	./.:.:.,.
KMT2C_chr15_5960377_6027329	15415	svim.INS.320	A	AGTTTGGGTACTTTGATATTTTATGTACAGTATATAATATAT	19	PASS	SVTYPE=INS;END=15415;SVLEN=41;SUPPORT=16;STD_SPAN=0.58;STD_POS=7.6	GT:DP:AD	0/1:43:27,16
KMT2C_chr15_5960377_6027329	15665	svim.INS.321	T	TCCATTCCATTTCATTCCATTCCGTCCATTCCATTTCATTCCATTCCGTC	10	hom_ref	SVTYPE=INS;END=15665;SVLEN=49;SUPPORT=9;STD_SPAN=4.69;STD_POS=10.1	GT:DP:AD	0/0:62:53,9
KMT2C_chr15_5960377_6027329	15669	svim.INS.322	T	TTCCTTTGCATTCCATTCCATTCCATTCCATTCCATTCCATTTCATTCCATTCCTTTCCATTCCATTTCATTCCATTCCAATCCATTCCACTACATTCCTTTCCGTCCCATTCCA	3	hom_ref	SVTYPE=INS;END=15669;SVLEN=114;SUPPORT=3;STD_SPAN=5.77;STD_POS=39.84	GT:DP:AD	0/0:62:59,3
KMT2C_chr15_5960377_6027329	15737	svim.INS.323	C	CTCCATTCCATTCCATTTCATTCCATTCCGTCCCATTCCAATCCATTCCACTTATGTTGATTCCATTCCATTCCA	2	PASS	SVTYPE=INS;END=15737;SVLEN=63;SUPPORT=2;STD_SPAN=16.26;STD_POS=3.89	GT:DP:AD	./.:.:.,.
KMT2C_chr15_5960377_6027329	16001	svim.INS.324	T	TTCTATTCCATTCCATTCCACTCGGGTTTATTCCATTCCGTTTGAATTCCATTC	1	PASS	SVTYPE=INS;END=16001;SVLEN=53;SUPPORT=1;STD_SPAN=.;STD_POS=.	GT:DP:AD	./.:.:.,.
KMT2C_chr15_5960377_6027329	16436	svim.INS.325	C	CCATTTCTTTCTGTTCTGTATGATTCCTACCGTTCGATTTCATTTTGTTCCAGTCTATTCCTTTCAAGTG	1	PASS	SVTYPE=INS;END=16436;SVLEN=69;SUPPORT=1;STD_SPAN=.;STD_POS=.	GT:DP:AD	./.:.:.,.
KMT2C_chr15_5960377_6027329	18516	svim.INS.326	T	TGTTCTACTCGACTCCAATACATTCAATTCCATTCCATCCGATTCCATTACATTCTTTTCATTTCTTATCAATTTCAAGCCATTCCATTCCATTCCATTCCACTCGTTTCCTTTCCATTCGAGTCCATTCCACTCCAGTCCATTCCATTCGAATCCATTTCACTCCAGTAAATTCCATTCGAATCC	1	PASS	SVTYPE=INS;END=18516;SVLEN=185;SUPPORT=1;STD_SPAN=.;STD_POS=.	GT:DP:AD	./.:.:.,.
KMT2C_chr15_5960377_6027329	18726	svim.INS.327	C	CTTTGCATTCGATATCATTCCATACTATTGCATTCCATTCGATTCCATTGTTTTCGAATAAATTCCAACCGAGACCATTCCTTTCGTGTCCATTCTATTTGACTGCATTCCATTTGAGTCCATTAAATTTCTGCACATTCCATTCCTTTCCATTCCATTCCATTCCATTCCTTTCGGTTCCATTGCATTCCACTCT	1	PASS	SVTYPE=INS;END=18726;SVLEN=195;SUPPORT=1;STD_SPAN=.;STD_POS=.	GT:DP:AD	./.:.:.,.
KMT2C_chr15_5960377_6027329	19455	svim.DEL.274	ATTCAATTCCATTGCAATCCATTCCATTCGATGTCACCCCATTCATTTCTATTCCATTAGAGTCCATGTCATTCGAGTCCATTCCATTCTATTCCATTCCACTCC	A	6	hom_ref	SVTYPE=DEL;END=19559;SVLEN=-104;SUPPORT=5;STD_SPAN=.;STD_POS=.	GT:DP:AD	0/0:312:307,5
KMT2C_chr15_5960377_6027329	20096	svim.INS.328	C	CCATTCCATTCATTTCAATTCCATTCCATCCCATTCCATTA	1	PASS	SVTYPE=INS;END=20096;SVLEN=40;SUPPORT=1;STD_SPAN=.;STD_POS=.	GT:DP:AD	./.:.:.,.
KMT2C_chr15_5960377_6027329	20229	svim.INS.329	A	ATTGCATTAGAGTTCTATTCCAGTCCATTGGATTCTGGCGCATTCCGTTCCATTCCATTCCATTCGATTCCGTTCCATTCGAATCGATTGCATTGCAATGCT	1	PASS	SVTYPE=INS;END=20229;SVLEN=101;SUPPORT=1;STD_SPAN=.;STD_POS=.	GT:DP:AD	./.:.:.,.
KMT2C_chr15_5960377_6027329	20624	svim.INS.330	T	TTTCCATTCCATTTCATTCCATTCCATTCCATTTCATTCCA	2	PASS	SVTYPE=INS;END=20624;SVLEN=45;SUPPORT=2;STD_SPAN=7.07;STD_POS=3.54	GT:DP:AD	./.:.:.,.
KMT2C_chr15_5960377_6027329	20903	svim.INS.331	C	CATTCTGTTCCATTCCATTCCATTCCATTCGGTACCATTCCATAGTGTTCCATTCGATTCCATTCGAATCCATTCCATTCCAGTCCTTTCCATTCGATTCCATTCCATTCATTTCA	1	PASS	SVTYPE=INS;END=20903;SVLEN=115;SUPPORT=1;STD_SPAN=.;STD_POS=.	GT:DP:AD	./.:.:.,.
KMT2C_chr15_5960377_6027329	20914	svim.INS.332	A	ATTCCTTTGCATTCCATTCCATTCCATTCCTTTCCATTCAG	2	PASS	SVTYPE=INS;END=20914;SVLEN=52;SUPPORT=2;STD_SPAN=17.68;STD_POS=8.84	GT:DP:AD	./.:.:.,.
KMT2C_chr15_5960377_6027329	21095	svim.INS.333	T	TGCATTCCATTCGATTCCATTCCATTGCATTGCATTCCATTCCATTCCATTCCATTCCATTCCATTCCACTTGATTCCACTCCATTCCCTTCCAC	3	hom_ref	SVTYPE=INS;END=21095;SVLEN=94;SUPPORT=3;STD_SPAN=10.41;STD_POS=25.0	GT:DP:AD	0/0:487:484,3
KMT2C_chr15_5960377_6027329	21403	svim.INS.334	C	CATTGCAATCCATTCCATTCGATGTCACTCCATTCATTTCTATTCCATTAGAGTCCATGTCATTCGAGTCCATTCCATTCTATTCTATTCCACTCCA	1	PASS	SVTYPE=INS;END=21403;SVLEN=96;SUPPORT=1;STD_SPAN=.;STD_POS=.	GT:DP:AD	./.:.:.,.
KMT2C_chr15_5960377_6027329	21526	svim.INS.335	T	TACATTCCATTCCATTCTGTTCTACTCGACTCCAATACATTCAATTCCATTCCATCCGATTCCATTACATTCTTTTCATTTCTTATCCATTTCAAG	1	PASS	SVTYPE=INS;END=21526;SVLEN=95;SUPPORT=1;STD_SPAN=.;STD_POS=.	GT:DP:AD	./.:.:.,.
KMT2C_chr15_5960377_6027329	21574	svim.INS.336	A	AGTCCATTCCACTCCAGTCCATTCCATTCGTGTCCATTCCATTCCAGTCCATTCCATTTGTGTCCACTGCATTCCATTCCACTCCATTCCATATTATTCCATTACACTCCATTCCATTCTATTACTTTCATTTCCATTCAATTCCATTCCATTTGATTCCATTCCACTCGGTTTCATTCCATTTAAGTCCATTCCATTCCACTCCATTCCATGCCATGCCATTCCATTCCATTCCATTCCATTCCATTCCATTCCATTCCATTCCATTCCATTCCATTCTGTACCATTCCATATTGTTCCATTCGATTCCATTCGAATCCATTCCATTCCAGTCCATTCCATTCGATTCCATTCCATTACTTTCTATTCCATTCCTTTCAATTCCATTCGATTCCATTCCATTCCACTTGATTCCACTCCATTCCCTTCCACTGCATTCCATTCGATTCCATTCCATTGCATTGCATTCCATTCCATTGGATTGCATTCCATTCGATTCCATTCCATTCCAATAAATTACATAGCAATCCATGACATTTGAGTCTATTCTATTCCGTTCCATTCGATTTCGTTCCAATCCATTCGATTCCATTCCATTCGATTCCATTCCATACTATTGCATTCCATTCGATTAAATTATATTCGAATAAATTCCATTCAAGACCATTTCTGTTGAGTCCATTCTACTTGAGTCCATTCCCTTTGATCCGATAACATTTGAGTCCATTCAATTCCATTCCTTTCGTTTCCATTCCATTTGATGCCATTCCATTCAATTCTGTTCTACTCGACTCCAATACATTCAATTCCATTCCATCCGATTCCATTACATTCTTTTCATTTCTTATCCATTTCAAGCCATTCCATTCCATTCCATTCCATTCCACTCGTTTCCTTTCCATTCGA	2	PASS	SVTYPE=INS;END=21574;SVLEN=904;SUPPORT=2;STD_SPAN=0.71;STD_POS=0.35	GT:DP:AD	./.:.:.,.
KMT2C_chr15_5960377_6027329	21637	svim.DEL.275	CCATTTCACTCCAGTCCATTAAATTCGAGTACATTCCATTCCATTCTATTCAATGCCATTCCATTCGATTCTATTCCATTCGACACCATTCCTTTCCATTCCGTTCCATCCGATTCCATTCCATTGTATTCCATTCAATTCCATTCCATTGCATTCCATTCCATTCCAATCCTTTCCATTCCATTCGAATT	C	1	PASS	SVTYPE=DEL;END=21827;SVLEN=-190;SUPPORT=1;STD_SPAN=.;STD_POS=.	GT:DP:AD	./.:.:.,.
KMT2C_chr15_5960377_6027329	21804	svim.INS.337	A	ATTCGAATTCATTCCACTCAAGTCCATTCCATTCGAGTCCATTCCATTCGATATCATTCCATACTATTGCATTCCATTCGATTCCATTGTTTTCGAATAAATTCCAACCGAGACCATTCCTTTCGTGTCCTTTCTATTTGACTGCATTCCATTTGAGTCCATTAAATTTCTGCACCATTCCATTCCTTTCCATTCCATTCCATTCCATTCCTTTCGGTGCCATTCCATTCCACTCTACTCCATTCAAGTCCATTCCATTTGAGTCCATTCCATTGATTCGATGCCATTACATTCAATTCTATTCCATTCGAATCCATTCCATTCCATTTCCTTCCAAACGATTCCATTCCATTCTATTACTTTCTATTCCAATCCATTCCATTCCGTTCC	1	PASS	SVTYPE=INS;END=21804;SVLEN=389;SUPPORT=1;STD_SPAN=.;STD_POS=.	GT:DP:AD	./.:.:.,.
KMT2C_chr15_5960377_6027329	21874	svim.DEL.276	ATTCCAACAGAGTCCATTGCTTTCCATTCCATTCGATATCTTCCCATTACAGTCCATTCCATTCTTTTCCTTTGGTTCCCATTCAATTAAATTCCATTGGATTACATTTCATTCG	A	8	hom_ref	SVTYPE=DEL;END=21988;SVLEN=-114;SUPPORT=7;STD_SPAN=8.02;STD_POS=4.36	GT:DP:AD	0/0:494:487,7
KMT2C_chr15_5960377_6027329	21880	svim.INS.338	A	ACTATTGCATTCCATTCGATTCCATTTTTTTCGAATAAATTCCAACCGAGACCATTCCTTTCGTGTCCATTCTATTTGACTGCATTCCATTTGAGTCGATTACATTTCTG	2	PASS	SVTYPE=INS;END=21880;SVLEN=109;SUPPORT=2;STD_SPAN=.;STD_POS=.	GT:DP:AD	./.:.:.,.
KMT2C_chr15_5960377_6027329	22044	svim.INS.339	A	AAGTCAATTCCATTCATTCGTTATCTTTCCATAACGATCCATTCCATTCTATTCCGTTCGATTCCATTCAATTCCATTCCAATCTATTTC	2	PASS	SVTYPE=INS;END=22044;SVLEN=82;SUPPORT=2;STD_SPAN=9.19;STD_POS=10.96	GT:DP:AD	./.:.:.,.
KMT2C_chr15_5960377_6027329	22092	svim.INS.340	G	GGATTCCATTCTATATCTATAAATTCAACTCGAGACAATTGCTTTTGAGTCCATTCTATATGATTCCATTCCATTCAAGTCCATTACATTTGGTTCAATTCCATTC	2	PASS	SVTYPE=INS;END=22092;SVLEN=105;SUPPORT=2;STD_SPAN=.;STD_POS=.	GT:DP:AD	./.:.:.,.
KMT2C_chr15_5960377_6027329	22110	svim.INS.341	T	TTTCTTTCTGTTCTGTATGATTCCTAGCGTTCGATTTCATTTTGTTCCAGTCTATTCCTTTCAAG	1	PASS	SVTYPE=INS;END=22110;SVLEN=64;SUPPORT=1;STD_SPAN=.;STD_POS=.	GT:DP:AD	./.:.:.,.
KMT2C_chr15_5960377_6027329	22208	svim.DEL.277	CATTATGGTCCATTCCATTCAATTCCATTCTATTCCATTCCATTC	C	4	hom_ref	SVTYPE=DEL;END=22252;SVLEN=-44;SUPPORT=4;STD_SPAN=2.87;STD_POS=107.48	GT:DP:AD	0/0:496:492,4
KMT2C_chr15_5960377_6027329	22481	svim.INS.342	C	CCATTCCCTTCCATTCCATTCCATTTGATATCAATCCATTCGATTCCATTCCATTCGAGCACATTCCATTCGAGT	9	hom_ref	SVTYPE=INS;END=22481;SVLEN=74;SUPPORT=8;STD_SPAN=16.66;STD_POS=21.51	GT:DP:AD	0/0:506:498,8
KMT2C_chr15_5960377_6027329	22601	svim.INS.343	C	CCATTTCATTCCATTCCATTCCATTCGCTTCCATTCCATTCGTGTCCATT	39	hom_ref	SVTYPE=INS;END=22601;SVLEN=49;SUPPORT=32;STD_SPAN=2.24;STD_POS=1.12	GT:DP:AD	0/0:511:479,32
KMT2C_chr15_5960377_6027329	22651	svim.INS.344	C	CGTATCCATTCCATTCCAGTCCATTCCATTTGTGTCCACTG	18	hom_ref	SVTYPE=INS;END=22651;SVLEN=40;SUPPORT=15;STD_SPAN=7.23;STD_POS=3.61	GT:DP:AD	0/0:511:496,15
KMT2C_chr15_5960377_6027329	22791	svim.INS.345	G	GATTAAATTATATTCGAATAAATTCCATTCAAGACCATTTCTGTTGAGTCCATTCTACTTGAGTCCACTCCATTTGATCCCATAAAATTTCAGTCCATTCAATTCCATTCCTTTCGTTTCCATTCCATTTGATGCCATTCCATTCAATTCTGTTCTACTCGACTCCAATACATT	2	PASS	SVTYPE=INS;END=22791;SVLEN=173;SUPPORT=2;STD_SPAN=.;STD_POS=.	GT:DP:AD	./.:.:.,.
KMT2C_chr15_5960377_6027329	22845	svim.INS.346	T	TCCGTTCCATTACATTCCATTCCATTCGGTACCATTCCATA	14	hom_ref	SVTYPE=INS;END=22845;SVLEN=40;SUPPORT=12;STD_SPAN=3.18;STD_POS=5.05	GT:DP:AD	0/0:510:498,12
KMT2C_chr15_5960377_6027329	22990	svim.INS.347	T	TCCATTCCATTCGAATCAATTACATAGCAATCCATTACATTCTAGTCTGTTCTATTCCGTTCCATTCGATTTCGTTCCAATCCATTGGATTCCATTCCATTCGATTCCATTCCATATTATTGCATCCCATTCGATTAAATTATTTTCGAATAAATTCCATTCAAGAGCATTTCTGTTGAGTCCATTCTACTGAGTCCATTCCCTTTGATTCCATAACATTTGAGTCCATTCAATTCCATTCCTTTCGTTTCCATTCCATTTGATGCCATTCCATTCAATTCTGTTCTACTCGACTCCAATACATTCAATTCCATTCCATCCGATTCCATTACATTCTTTTCATTTCTTATCCATTTCAAG	1	PASS	SVTYPE=INS;END=22990;SVLEN=359;SUPPORT=1;STD_SPAN=.;STD_POS=.	GT:DP:AD	./.:.:.,.
KMT2C_chr15_5960377_6027329	22992	svim.INS.348	C	CATTCCACTTGATTCCACTCATTCCCTTCCACTGCATTCCATTCG	2	PASS	SVTYPE=INS;END=22992;SVLEN=52;SUPPORT=2;STD_SPAN=11.31;STD_POS=19.09	GT:DP:AD	./.:.:.,.
KMT2C_chr15_5960377_6027329	23077	svim.INS.349	G	GAATCCATTTCACTCCAGTCCATTAAATTCGAGTACATTCCATTCC	1	PASS	SVTYPE=INS;END=23077;SVLEN=45;SUPPORT=1;STD_SPAN=.;STD_POS=.	GT:DP:AD	./.:.:.,.
KMT2C_chr15_5960377_6027329	23116	svim.INS.350	C	CGACACCATTCCTTTCCATATCCGTCCATCCGATTCAATTCCATGTATTCCATTCAATTCCATTCCATTGCATTCCGTTGCATTCCATTCGTTTCCATTCCATTCGAATTCATTCCACTCAAGTCCATT	1	PASS	SVTYPE=INS;END=23116;SVLEN=128;SUPPORT=1;STD_SPAN=.;STD_POS=.	GT:DP:AD	./.:.:.,.
KMT2C_chr15_5960377_6027329	23312	svim.INS.351	T	TGTTCTACTCGACTCCAATACATTCAATTCCATTCCATCCGATTCCATTACATTCTTTTCATTTCTTATCCATTTCAAGCCATTCCATTCCATTCCATTCCACTCGTTTCCTTTCCATTCGAGTCCATTCCACTCCAGTCCATTCCATTCGAATCCATTTCACTCCAGTCCATTCCATTCGAATCC	1	PASS	SVTYPE=INS;END=23312;SVLEN=185;SUPPORT=1;STD_SPAN=.;STD_POS=.	GT:DP:AD	./.:.:.,.
KMT2C_chr15_5960377_6027329	23343	svim.INS.352	A	ATTCTATTTGAGTCCATTCCCTTTGATTCCATAACATTTGAGTCCATTCAATTCCATTCCTTTCGT	1	PASS	SVTYPE=INS;END=23343;SVLEN=65;SUPPORT=1;STD_SPAN=.;STD_POS=.	GT:DP:AD	./.:.:.,.
KMT2C_chr15_5960377_6027329	23504	svim.INS.353	G	GTCCATTCCATTCGATATCATTCCATACTATTGCATTCCATTCGATTCCATTGTTTTCGAATAAATTCCAACCGAGACCATTCCTTTCGTGTCCATTCTATTTGACTGCATTCCATTTGAGTCCATTAAATTTCTGCACATTCCATTCCTTTCCATTCCATTCCATTCCATTACTTTCGGTGCCATTCCATTCCACTCTACTCCATTCAAGTCCATTCCATTTGAGTCCATTCCATTGATTCGATGCCATTACATTCAATTCTATTCCATTCGAATCCATTGCATTCCATTTCCTTCCAAACTATTCCATTCCATTCTATTACTTTCTATTCCAATCCTTTCCATTCCGTTCCATTCGTTTCCATTCCATTCGAGTCCACTCCATTCCATTGCATTCCATTCGAT	1	PASS	SVTYPE=INS;END=23504;SVLEN=404;SUPPORT=1;STD_SPAN=.;STD_POS=.	GT:DP:AD	./.:.:.,.
KMT2C_chr15_5960377_6027329	23946	svim.DEL.278	TTGCATTCGAGTTCTATTCCAGTCCATTGCATTCCGGCGCATTCCGTTCCATTCCATTCCATTCGATTCCATTCCATTCGAATCCATTGCATTGCAATGCT	T	16	hom_ref	SVTYPE=DEL;END=24046;SVLEN=-100;SUPPORT=13;STD_SPAN=0.85;STD_POS=1.38	GT:DP:AD	0/0:509:496,13
KMT2C_chr15_5960377_6027329	24030	svim.INS.354	C	CATTCTACTCGATTCCACTTCGTTCCATTTCATTGCATTCCATTCTATTCAACTCTATTGCCTTCCATTCCATTCCATTCGATTACATTCCATGCGATTCCATTCGAAATCGAATCA	1	PASS	SVTYPE=INS;END=24030;SVLEN=116;SUPPORT=1;STD_SPAN=.;STD_POS=.	GT:DP:AD	./.:.:.,.
KMT2C_chr15_5960377_6027329	25274	svim.DEL.279	GATTCCATTCCATTCGAGCACATACCATTCGAGTCCATTCCATTCGTTGCCATTCCATTTGATTCTATTCCATTAGTCTCC	G	13	hom_ref	SVTYPE=DEL;END=25354;SVLEN=-80;SUPPORT=11;STD_SPAN=1.86;STD_POS=35.59	GT:DP:AD	0/0:506:495,11
KMT2C_chr15_5960377_6027329	25319	svim.INS.355	G	GATTACATTATATTCGAATAAGTTCCATTCAAGACCATTTCTTTTGAGTCCATTCTAT	5	hom_ref	SVTYPE=INS;END=25319;SVLEN=57;SUPPORT=4;STD_SPAN=.;STD_POS=.	GT:DP:AD	0/0:500:496,4
KMT2C_chr15_5960377_6027329	25572	svim.DEL.280	ATTATTCCATTACACTCCATTCCATTTTATTACTTTCATTTCC	A	17	hom_ref	SVTYPE=DEL;END=25614;SVLEN=-42;SUPPORT=15;STD_SPAN=5.16;STD_POS=11.9	GT:DP:AD	0/0:509:494,15
KMT2C_chr15_5960377_6027329	25841	svim.INS.356	T	TCCCATTGGACTCCTTTCCATTCGAGTGCATTCCATTCCGTTCCATTTCTTTCCGTTCTGTACGATTCCTACCGTTCGATTTCATTTTGTTCCAGTCCATTCCTTTCGCG	1	PASS	SVTYPE=INS;END=25841;SVLEN=109;SUPPORT=1;STD_SPAN=.;STD_POS=.	GT:DP:AD	./.:.:.,.
KMT2C_chr15_5960377_6027329	25929	svim.INS.357	C	CACTCGATTCCACTTCGTTCCATTTCATTGCATTCCATTCTATTCAACTCT	1	PASS	SVTYPE=INS;END=25929;SVLEN=50;SUPPORT=1;STD_SPAN=.;STD_POS=.	GT:DP:AD	./.:.:.,.
KMT2C_chr15_5960377_6027329	26247	svim.INS.358	A	ATCCATTCGATTCCATTACATTCGAGCACATTCCATTCGAGTCCAT	6	hom_ref	SVTYPE=INS;END=26247;SVLEN=45;SUPPORT=5;STD_SPAN=.;STD_POS=0.45	GT:DP:AD	0/0:503:498,5
KMT2C_chr15_5960377_6027329	26371	svim.INS.359	T	TTTCCATTCCATTTCATTCCATTCCATTCCATTTCATTCCATTCCATTCCATTTCATTCCA	5	hom_ref	SVTYPE=INS;END=26371;SVLEN=60;SUPPORT=5;STD_SPAN=11.78;STD_POS=10.67	GT:DP:AD	0/0:503:498,5
KMT2C_chr15_5960377_6027329	26685	svim.INS.360	T	TTTCCATTCCAGTTCCATTCCATTCTGTTCCATTTCATTCCATTCCATTCG	4	hom_ref	SVTYPE=INS;END=26685;SVLEN=50;SUPPORT=4;STD_SPAN=13.8;STD_POS=23.16	GT:DP:AD	0/0:503:499,4
KMT2C_chr15_5960377_6027329	26722	svim.INS.361	A	ATCTCCATTCCATTCCATTCTACTCCAACTGATTCCATTCCATTCTATTCCTTTCCATTCCATTTCGTTCCATTCCATTCCATTCGCTTCCGTTCCATTCGTGTCCATTCCATTCCAGTCCATTCCGTTTGTGTCCACTGCATTCCATTTCACTCCATTCCATATTATTCCATTACACTCCATTCCATTCTATTACTTTCATTTCCATTCAATTCCATTCCATTTCATTCCATTCCACTCGGTTTCATTCCATTTGAGTCCATTCCATTCCATTGCATTCCATTCCATTCAGTTCCATTCCATTCTGT	1	PASS	SVTYPE=INS;END=26722;SVLEN=307;SUPPORT=1;STD_SPAN=.;STD_POS=.	GT:DP:AD	./.:.:.,.
KMT2C_chr15_5960377_6027329	26766	svim.INS.362	T	TTTCAATTCCATTCCATTCCATTCCATTCCACTTGATTCCACTCCATTCCCTTCCACTGCATTCCATTCGA	7	hom_ref	SVTYPE=INS;END=26766;SVLEN=70;SUPPORT=6;STD_SPAN=0.52;STD_POS=7.51	GT:DP:AD	0/0:506:500,6
KMT2C_chr15_5960377_6027329	26972	svim.INS.363	T	TTTCGTTCCAATCCATTCGAAATCCATTACATTCGATCTATTCTATTCAGTTCCATTCGA	1	PASS	SVTYPE=INS;END=26972;SVLEN=59;SUPPORT=1;STD_SPAN=.;STD_POS=.	GT:DP:AD	./.:.:.,.
KMT2C_chr15_5960377_6027329	27592	svim.DEL.281	GTCCATTCCATTCCAGTCCATTCCAACAGAGTCCATTGCTTTCCATTCCATTCGATATCTTCCCATTACAGTCCATTCCATTCTATTCCTTTGGTTCCCATTCAATTAAATTCCATTGG	G	2	PASS	SVTYPE=DEL;END=27710;SVLEN=-118;SUPPORT=2;STD_SPAN=18.38;STD_POS=21.92	GT:DP:AD	./.:.:.,.
KMT2C_chr15_5960377_6027329	27657	svim.DEL.282	TTACAGTCCATTCCATTCTATTCCTTTGGTTCCCATTCAATTAAATTC	T	3	hom_ref	SVTYPE=DEL;END=27704;SVLEN=-47;SUPPORT=3;STD_SPAN=2.0;STD_POS=125.02	GT:DP:AD	0/0:503:500,3
KMT2C_chr15_5960377_6027329	27847	svim.INS.364	T	TGCTATATCTATAAATTCAATTCGAGACCATTGCTTTTGAG	1	PASS	SVTYPE=INS;END=27847;SVLEN=40;SUPPORT=1;STD_SPAN=.;STD_POS=.	GT:DP:AD	./.:.:.,.
KMT2C_chr15_5960377_6027329	28097	svim.DEL.283	GTACATTCCATTGGATTCCATCTTATTGAAATAAGTTCTATTCGAGACCATTTCTTCGAGTCCAATCAATTT	G	6	hom_ref	SVTYPE=DEL;END=28168;SVLEN=-71;SUPPORT=5;STD_SPAN=11.63;STD_POS=4.02	GT:DP:AD	0/0:503:498,5
KMT2C_chr15_5960377_6027329	28216	svim.INS.365	T	TTCCATTCCCTTCCATTCCATTCCAGTTGATATCAATCCATTCGATTCCATTCCATTCGAGCACATTCCATTCGA	17	hom_ref	SVTYPE=INS;END=28216;SVLEN=74;SUPPORT=14;STD_SPAN=5.78;STD_POS=2.99	GT:DP:AD	0/0:505:491,14
KMT2C_chr15_5960377_6027329	28298	svim.INS.366	C	CTACTCCAACTGATTCCATCCATTCTATTCCTTTCCATTCCCTTT	1	PASS	SVTYPE=INS;END=28298;SVLEN=44;SUPPORT=1;STD_SPAN=.;STD_POS=.	GT:DP:AD	./.:.:.,.
KMT2C_chr15_5960377_6027329	28339	svim.INS.367	C	CATTTCATTCCATTCCATTCCATTCGCATTTCATTCCATTCCATGTCCATTCGCTCCAGTCCATT	4	hom_ref	SVTYPE=INS;END=28339;SVLEN=64;SUPPORT=4;STD_SPAN=2.63;STD_POS=1.31	GT:DP:AD	0/0:502:498,4
KMT2C_chr15_5960377_6027329	28408	svim.INS.368	C	CGTGTCCATTCCACTCCAGTCCATTCCATTCGTGTCCATTCCATTCCAGTCCATTCCATTTGTGTCCACTG	2	PASS	SVTYPE=INS;END=28408;SVLEN=80;SUPPORT=2;STD_SPAN=14.14;STD_POS=21.92	GT:DP:AD	./.:.:.,.
KMT2C_chr15_5960377_6027329	28476	svim.INS.369	T	TTCCGTTTGATTCCATTCCACTCGGTTTTCATTCCATTTGAGTCCAC	2	PASS	SVTYPE=INS;END=28476;SVLEN=46;SUPPORT=2;STD_SPAN=.;STD_POS=0.71	GT:DP:AD	./.:.:.,.
KMT2C_chr15_5960377_6027329	28592	svim.INS.370	T	TCCGTTCCATTACATTCCATTCCATTCGGTACCATTCCATA	5	hom_ref	SVTYPE=INS;END=28592;SVLEN=40;SUPPORT=4;STD_SPAN=.;STD_POS=.	GT:DP:AD	0/0:502:498,4
KMT2C_chr15_5960377_6027329	29151	svim.DEL.284	TTCCCTTCCAAACGATTCCATTCCATTCTATTACTTTCTATTCCAATCCATTCCATT	T	34	hom_ref	SVTYPE=DEL;END=29207;SVLEN=-56;SUPPORT=31;STD_SPAN=3.0;STD_POS=165.21	GT:DP:AD	0/0:505:474,31
KMT2C_chr15_5960377_6027329	30005	svim.INS.371	A	ACCCCATTCATTTCTATTCCATTAGAGTCCATGTCATTCGAGTCC	1	PASS	SVTYPE=INS;END=30005;SVLEN=44;SUPPORT=1;STD_SPAN=.;STD_POS=.	GT:DP:AD	./.:.:.,.
KMT2C_chr15_5960377_6027329	30166	svim.INS.372	T	TCATTCCATTTCATTCCATTCCATTCCATTTCATTCCATTCCATTCCATTT	2	PASS	SVTYPE=INS;END=30166;SVLEN=48;SUPPORT=2;STD_SPAN=3.54;STD_POS=3.18	GT:DP:AD	./.:.:.,.
KMT2C_chr15_5960377_6027329	30431	svim.INS.373	T	TTCCATTCCATTCCATTCCTGTCCATTCCACTCCAGTCCATTCCATTCGTATCCATTCCATTCCAGTCCATTCCATTTGTGTCCACTGCATTCCATTCCACTCCATTCCATATTATTCCATTACACTCCATTCCATTCGATTACTTTCATTTCCATTCAATTCCATTCCATTTGATTCCATTCCACTCGGTTTCATTCCATTTGAGTCCAC	3	hom_ref	SVTYPE=INS;END=30431;SVLEN=210;SUPPORT=3;STD_SPAN=54.56;STD_POS=33.05	GT:DP:AD	0/0:493:490,3
KMT2C_chr15_5960377_6027329	30584	svim.INS.374	A	AATTCCATTCCATTCCATTCCATTCCACTTGATTCCACTCCATTCCCTTCCACTGCATTCCATTCGATTCCATTCAATTGCATTGC	1	PASS	SVTYPE=INS;END=30584;SVLEN=85;SUPPORT=1;STD_SPAN=.;STD_POS=.	GT:DP:AD	./.:.:.,.
KMT2C_chr15_5960377_6027329	31182	svim.INS.375	T	TACATTCCATTCCATTCGATGTCAATTCCATAACGATCCATTCCATTCTATTCCTTTCGATTCCATTCCATTCTATTTCATTCCATTCGATTCCCTTCCATTGGACTCCTTTCCATTCGAGTGCATTCCATTCCGTTCCATTTCTTTCCGTTCTGTACGATTCCTACCGTTCGATTTCATTTTGTTCCAGTCCATTCCTTTCGCGTCCATTCCATTCCATTTCACTCCATTCGATTCCATTCCACTCGATTCCACTTCGTTCCATTTCATTGCATTCCATTCTATTCAACTCTATTGCCTTCCATTCCATTCCATTCGATTACATTCCATGCGATTCCATTCGAAATCGAATCAATTACATTGCAATCCATTACTATTGAGTCCGTTTTATTCCAGTCCACTGCATTCTGGTCCATTCCATTTGATTCCATTCCATTCTATTCCATTCCATACAGTTGCATTCCATTGGATTCCATTCTATATCTATAAATTCAATTCGAGACCATTGCTTTTGAATCCATTCTATATGATTCCATTCCATTCAAGTCCATTACATTTGGTTCAATTCCATTCCATTCCATTCCCTTCCATTCCATTCCAGTTGATATCAATCCATTCGATTCCATTCCATTCGAGC	10	hom_ref	SVTYPE=INS;END=31182;SVLEN=636;SUPPORT=9;STD_SPAN=97.75;STD_POS=40.24	GT:DP:AD	0/0:327:318,9
KMT2C_chr15_5960377_6027329	31198	svim.INS.376	C	CGATGTCTTTCCATAACGATCCATTCCAATCTATTCCTTTCGATTCCATTCCATTCTATTTCAATTCATTCGATTCCCTTCCATTGGACTCCTTTCCATTCGAGTGCATTCCATTCCGTTCCATTTCTTTCTGTTCTGTACGATTCCTACCATTCGATTTCATTT	1	PASS	SVTYPE=INS;END=31198;SVLEN=164;SUPPORT=1;STD_SPAN=.;STD_POS=.	GT:DP:AD	./.:.:.,.
KMT2C_chr15_5960377_6027329	31343	svim.INS.377	T	TGATATCAATCCTTTCGATTCCATTCCATTCGAGCACATTCCATTCGAGTCCATTCCATTCGATGCCATTCCATTTGATTCTATTCCATTAGTCTCCATTCAATTCCATTAATCTCCATTCCATTCCATTCTACTCCAACTGATTCCATTCCATTCTATTCCTTTCCATTCCATTTCATTCCATTCCATTCCATTTCATTCCATTCCATTCCATTCGCTTCCATTCCATTCGTGTC	2	PASS	SVTYPE=INS;END=31343;SVLEN=235;SUPPORT=2;STD_SPAN=.;STD_POS=.	GT:DP:AD	./.:.:.,.
KMT2C_chr15_5960377_6027329	31348	svim.INS.378	C	CGAAATCGAATCAATTACATTGCAATCCATTACTATTGAGTCCGTTTTATTCCAGTCCACTG	1	PASS	SVTYPE=INS;END=31348;SVLEN=61;SUPPORT=1;STD_SPAN=.;STD_POS=.	GT:DP:AD	./.:.:.,.
KMT2C_chr15_5960377_6027329	31355	svim.DEL.285	AGTCCATTCCATTCGAGTCCATTCCATTCCAGTCCATTCCAACAGAGTCCATTACTTTCCATTCCATTCGATATCTTCCCATTACAGTCCATTCCATTCTATTCCTTTGGTTCCCATTCAATTAAATTCCATTGGATTACATTTCATTCG	A	1	PASS	SVTYPE=DEL;END=31504;SVLEN=-149;SUPPORT=1;STD_SPAN=.;STD_POS=.	GT:DP:AD	./.:.:.,.
KMT2C_chr15_5960377_6027329	31489	svim.INS.379	G	GAATCCATTCCACTCGGTTTCATTCCATTTGAGTCCACTCCATTCCATTCCATTCCATTCCATTCAGTTCCATTCCATTCTGTTCCATTCCATTCCGTTCC	1	PASS	SVTYPE=INS;END=31489;SVLEN=100;SUPPORT=1;STD_SPAN=.;STD_POS=.	GT:DP:AD	./.:.:.,.
KMT2C_chr15_5960377_6027329	31511	svim.INS.380	T	TTCGAAATCGAATCAATTACATTGCAAACCATTACTATTGAGTCCGTTTTATTCCAGTCCACTGCATTCTGGTCCATTCCATTTGATTCCATTCCATTCTATTCCATTCCATACAGTTGCATTCCGTTGGACTCCATTCTATATCTATAAATTCAATTCGAGACCATTGCTTTTGAGTCCATTCTATATGATTCCATTCCATTCATGTCCATTACATTTGGCTCAATTCCATTCCATTCCATTCCCTTCCATTCCATTCCAATTGATGTCAA	2	PASS	SVTYPE=INS;END=31511;SVLEN=270;SUPPORT=2;STD_SPAN=1.41;STD_POS=0.71	GT:DP:AD	./.:.:.,.
KMT2C_chr15_5960377_6027329	31564	svim.INS.381	G	GTGTCCATTCCATTCCAGTCCATTCCATTTGTGTCCACTGCATTCCATTCCACTCCATTCCATATTATTCCATTACACTCCATTCCATTCTATTACTTTCATTTCCATTCA	1	PASS	SVTYPE=INS;END=31564;SVLEN=110;SUPPORT=1;STD_SPAN=.;STD_POS=.	GT:DP:AD	./.:.:.,.
KMT2C_chr15_5960377_6027329	31681	svim.DEL.286	TTGCAATGCATTACATTCATGCCCTTTCTATTAAAGTCCAA	T	1	PASS	SVTYPE=DEL;END=31721;SVLEN=-40;SUPPORT=1;STD_SPAN=.;STD_POS=.	GT:DP:AD	./.:.:.,.
KMT2C_chr15_5960377_6027329	32768	svim.DEL.287	GTGCACATTCCATTCCTTTCCATTCCATTCCATTCGGTGCCATTCCATTCCACTCT	G	1	PASS	SVTYPE=DEL;END=32823;SVLEN=-55;SUPPORT=1;STD_SPAN=.;STD_POS=.	GT:DP:AD	./.:.:.,.
KMT2C_chr15_5960377_6027329	32830	svim.INS.382	T	TCCATTGCATTCAGTTCTGTTCTACTCAACTCCAATATATTCAATTCCATTCTATCCGATTCCAATACATTCTTTTCATTTCTTATCCATTTCAAGCCATTCCATT	2	PASS	SVTYPE=INS;END=32830;SVLEN=90;SUPPORT=2;STD_SPAN=21.21;STD_POS=24.04	GT:DP:AD	./.:.:.,.
KMT2C_chr15_5960377_6027329	32973	svim.INS.383	C	CATTCCATTTCATTCCATTCCATTCCATTTCATTCCATTCT	2	PASS	SVTYPE=INS;END=32973;SVLEN=40;SUPPORT=2;STD_SPAN=.;STD_POS=.	GT:DP:AD	./.:.:.,.
KMT2C_chr15_5960377_6027329	33009	svim.INS.384	A	ATACGAGTGCATTCCGTTCCGTTCCATTTCTTTCCGTTCTGTACGATTCCTACCGTTCGATTTCATTTTG	1	PASS	SVTYPE=INS;END=33009;SVLEN=69;SUPPORT=1;STD_SPAN=.;STD_POS=.	GT:DP:AD	./.:.:.,.
KMT2C_chr15_5960377_6027329	33026	svim.INS.385	T	TCATTCGATGTCTTCCCATAACGATCCATTACATTCTATTCCTTTCGATTCCATTCCATTCTATTCCATTCCATACAGTTGCATTCCATTGGATTCCATTCTATATCTATAAATTCAATTCGAGACCATTGCTTTTG	2	PASS	SVTYPE=INS;END=33026;SVLEN=155;SUPPORT=2;STD_SPAN=26.87;STD_POS=31.82	GT:DP:AD	./.:.:.,.
KMT2C_chr15_5960377_6027329	33140	svim.INS.386	T	TCGAATCAATTACATTGCAATCCATTACTATTGAGTCCGTTTTATTCCAGTCCACTGCATTCTGG	1	PASS	SVTYPE=INS;END=33140;SVLEN=64;SUPPORT=1;STD_SPAN=.;STD_POS=.	GT:DP:AD	./.:.:.,.
KMT2C_chr15_5960377_6027329	33172	svim.INS.387	A	ATATTCGAGTGCATTCCATTCCGTTCCATTTCTTTCCGTTCTGTACGATTCCTACCGTTCGATTTCATTTTGTTCCTGTCCATTCCTTTCGCGTC	1	PASS	SVTYPE=INS;END=33172;SVLEN=94;SUPPORT=1;STD_SPAN=.;STD_POS=.	GT:DP:AD	./.:.:.,.
KMT2C_chr15_5960377_6027329	33182	svim.INS.388	C	CTACAGTTGCATTCCATTGGATTCCATCTATATCTATAAATTCAATTCGAGACCATTGCT	2	PASS	SVTYPE=INS;END=33182;SVLEN=67;SUPPORT=2;STD_SPAN=12.02;STD_POS=9.55	GT:DP:AD	./.:.:.,.
KMT2C_chr15_5960377_6027329	33333	svim.INS.389	T	TCTATTGCCTTCCATTGCATTCCATTCGATTACATTCCATGCGATTCCATTCGAAATCGAATCAATTACATTGCAATCCATTACTATTGAGTCCGTTTTTTTCCAGTCCACTGCATTCTGG	2	PASS	SVTYPE=INS;END=33333;SVLEN=107;SUPPORT=2;STD_SPAN=19.09;STD_POS=6.01	GT:DP:AD	./.:.:.,.
KMT2C_chr15_5960377_6027329	33471	svim.INS.390	A	ATTCCCTTCCATTCCATTCCTGTTGATATCAATCCATTCGATTCCATTCCATTCGAGCACATTCCATTCAAGTCCATTCCATTCGATGCCATTCCATTTGATTCTATTAAATTAGTCTCCATTCAATTCCATTAATCTCCT	1	PASS	SVTYPE=INS;END=33471;SVLEN=140;SUPPORT=1;STD_SPAN=.;STD_POS=.	GT:DP:AD	./.:.:.,.
KMT2C_chr15_5960377_6027329	33535	svim.INS.391	C	CTATTCCATTCCTACAGTTGCATTCCATTGGATTCCATGCTATATCTATAAATTCAATTCGAGACCATTGCTTTTGAGTCCATTCTATATGATCCATTCCATTCAAATCCATTACATTTGGTTTA	1	PASS	SVTYPE=INS;END=33535;SVLEN=124;SUPPORT=1;STD_SPAN=.;STD_POS=.	GT:DP:AD	./.:.:.,.
KMT2C_chr15_5960377_6027329	33847	svim.INS.392	A	AATCAATTACATAGCAATCCGTTACATTCGAGTCTATTCTATTCGTTCCATTCGATTTCT	1	PASS	SVTYPE=INS;END=33847;SVLEN=59;SUPPORT=1;STD_SPAN=.;STD_POS=.	GT:DP:AD	./.:.:.,.
KMT2C_chr15_5960377_6027329	33894	svim.INS.393	G	GATTCCACTCCATTCCCTTCCACTGCATTCCATTCGATTCCATTCCATTGCATTGCATTCCATTCCATTGGACTGCATTCCATTCGATTCCATTCCTTTCGAATCAATTACATAGCAAT	4	hom_ref	SVTYPE=INS;END=33894;SVLEN=118;SUPPORT=4;STD_SPAN=0.5;STD_POS=0.25	GT:DP:AD	0/0:76:72,4
KMT2C_chr15_5960377_6027329	33925	svim.INS.394	C	CAAGACCATTTCTTTGAGTCCATTCTATTTGAGTCCATTCCCTTTGATTCCATAA	1	PASS	SVTYPE=INS;END=33925;SVLEN=54;SUPPORT=1;STD_SPAN=.;STD_POS=.	GT:DP:AD	./.:.:.,.
KMT2C_chr15_5960377_6027329	34006	svim.INS.395	A	ATTCGAATAAGTTCCATTCAAGACCATTTCTTTTGAGTCCATTCTATTTGAGTCCATTCCCTTTGATTCCATAACATTTG	4	hom_ref	SVTYPE=INS;END=34006;SVLEN=79;SUPPORT=4;STD_SPAN=0.5;STD_POS=0.25	GT:DP:AD	0/0:76:72,4
KMT2C_chr15_5960377_6027329	34036	svim.INS.396	C	CCCACTTGATTCCACTCCATTCCCTTCCACTGCATTCCATTCGATTCCATTCCATTGCATTGCATTCCATTCCATTGGACTGCATTCCATTCGATCCATTCCATTCGAATCAATTACATAGCAATCCATTACATTCGAGTTCTATTCCGTTCCATTCGATTTCGTTCCAATCCATTCGATTCCATTCCATTCGATTCCATTCCATACTATTGCATTCCATTCGATTACATTATATTCGAATAAGTTCCATTCAAGACCTTTCTTTTGAGTCCATTCTATTTGAGTCCATTCCCTTTGATTCCATAACATTTGAGTCCATTCAATTCCATTCCTTTCGTTTCCATTCCATTTGATGCCATTCCATTCAATTCTGTTCTACTCGACTCCAATACATTCAATTCCATTCCATCCGATTCCATTACATTCTTTTCATTTCTTATC	2	PASS	SVTYPE=INS;END=34036;SVLEN=348;SUPPORT=2;STD_SPAN=130.81;STD_POS=55.51	GT:DP:AD	./.:.:.,.
KMT2C_chr15_5960377_6027329	34043	svim.INS.397	T	TTTGATGCCATTCCATTCAATTCTGTTCTACTCGTCTCCAATACATTCAATTCCATTCCATCCGATTCCATTACATTCTTTTCATTTCTTATCCATTTCAAGCCATTCCAC	4	hom_ref	SVTYPE=INS;END=34043;SVLEN=110;SUPPORT=4;STD_SPAN=0.5;STD_POS=0.25	GT:DP:AD	0/0:74:70,4
KMT2C_chr15_5960377_6027329	35195	svim.INS.398	C	CATTCAGTTCCATTCCATTCTGTTCCATTCCAATCCGTTCCATTGCATTCCATTCCATTCGGTACCATTCCATATTGTTCCATTCGATTCCATTCGAATCCATTCCATTCCATTCCATGCTATTCG	1	PASS	SVTYPE=INS;END=35195;SVLEN=125;SUPPORT=1;STD_SPAN=.;STD_POS=.	GT:DP:AD	./.:.:.,.
KMT2C_chr15_5960377_6027329	35205	svim.DEL.288	CATTCCATTCCATTCCATGCCATTCCATTCCATTCCATTCAGTTCCATTCCATTCTGTTC	C	6	hom_ref	SVTYPE=DEL;END=35264;SVLEN=-59;SUPPORT=5;STD_SPAN=14.98;STD_POS=6.47	GT:DP:AD	0/0:67:62,5
KMT2C_chr15_5960377_6027329	35266	svim.INS.399	A	ATTCCATTCAGTTCCATTCCATTCCGTTACATTCCATTCAGTTCCATTCCATTCTG	1	PASS	SVTYPE=INS;END=35266;SVLEN=55;SUPPORT=1;STD_SPAN=.;STD_POS=.	GT:DP:AD	./.:.:.,.
KMT2C_chr15_5960377_6027329	35435	svim.INS.400	G	GTTCGATTCCATTCCATTCATTTCAATTCCATTCCATTCCATTCCATTACATTCCACTTGATTCCTCTCCATTCCCTTCCACTGCATTCCG	2	PASS	SVTYPE=INS;END=35435;SVLEN=87;SUPPORT=2;STD_SPAN=3.54;STD_POS=3.89	GT:DP:AD	./.:.:.,.
KMT2C_chr15_5960377_6027329	35973	svim.INS.401	T	TCAATTCCATTCCATTCGATGTCTTTCCATAACGATCCATTCCATTCTATTCCTTTCGATTCCATTCCGTTCTATTTCATTCCATTCGATTCCCTTCCATTGGACTCCTTTCCATTCGAGTGCATTCCATTCCGTTCCACTTCTTTCCGTTCTGTACGATTCCTACCGTTCGATTTCATTTTGTTCCAGTCCATTCCTTTCGCGTCCATTCCATTCCATTTCACTCCATTCGATTCCATTCCACTCGATTCCACTTCGTTCCATTTCATTGCATTCCATTCTATTCAACCTATTGCCTTCCGTTCCATTCCATTCGATTACATTCCATGCGATTCCATTCGAAATCGAATTAATTACATTGCAATCCATTACTATTGAGTCCGTTTTATTCCAGTCCACTGCATTCTGGTCCATTCCATTTGATTCCATTCCATTCTATTCCATTCTATACAGTTGCATTCCATTGGATTCCATTCTATATCTATAAATTCAATTCGAGACCATTGCTTTTGAGTCCATTCTATATGATTCCATTCCATTCAAGTCCATTACATTTGGTTCAATTCCATTCCAATCCATTCCCTTCCATTCCATTCCATTTGATATCAATCCATTCGATTCCATTCCATTCGTGC	1	PASS	SVTYPE=INS;END=35973;SVLEN=634;SUPPORT=1;STD_SPAN=.;STD_POS=.	GT:DP:AD	./.:.:.,.
KMT2C_chr15_5960377_6027329	36102	svim.DEL.289	TTCCATTCCAATCGTTTCCATTCCAATCGAATTCATTCCACTCAAGTCCA	T	1	PASS	SVTYPE=DEL;END=36151;SVLEN=-49;SUPPORT=1;STD_SPAN=.;STD_POS=.	GT:DP:AD	./.:.:.,.
KMT2C_chr15_5960377_6027329	36124	svim.DEL.290	CCAATCGAATTCATTCCACTCAAGTCCATTCCATTCGAGTCCATTCCATTCCAGTCCATTCCAACAGAGTCCATTGCTTTCCATTCCATTCGATATCTTCCCATTACAGTCCATTCCATTCTATTCCTTTGGTTCCCATTCAATTAAATTCCATTGGATTACATT	C	2	PASS	SVTYPE=DEL;END=36288;SVLEN=-164;SUPPORT=2;STD_SPAN=.;STD_POS=.	GT:DP:AD	./.:.:.,.
KMT2C_chr15_5960377_6027329	36396	svim.DEL.291	GTTGCATTCCATTGCATTCCATTCCATTCCATTGGATTACATTCCATTAGATTCCATTCCATTCGAATCAATT	G	4	hom_ref	SVTYPE=DEL;END=36468;SVLEN=-72;SUPPORT=4;STD_SPAN=5.83;STD_POS=122.36	GT:DP:AD	0/0:32:28,4
KMT2C_chr15_5960377_6027329	36689	svim.DEL.292	TTATTGAAATAAGTTCTATTCGAGACCATTTCTTCGAGTCC	T	1	PASS	SVTYPE=DEL;END=36729;SVLEN=-40;SUPPORT=1;STD_SPAN=.;STD_POS=.	GT:DP:AD	./.:.:.,.
KMT2C_chr15_5960377_6027329	38088	svim.DEL.293	TTCCATGCCAATCCATTCCATTCGATTCCATTCCAATTGATTCC	T	3	hom_ref	SVTYPE=DEL;END=38131;SVLEN=-43;SUPPORT=3;STD_SPAN=3.21;STD_POS=164.81	GT:DP:AD	0/0:27:24,3
KMT2C_chr15_5960377_6027329	38544	svim.DEL.294	TTCCATTCAATTCCATTGCAATCCATTCCATTCGATGTCACCCCATTCATTTCTATTCCATTAGAGTCCATGTCATT	T	3	hom_ref	SVTYPE=DEL;END=38620;SVLEN=-76;SUPPORT=3;STD_SPAN=12.12;STD_POS=36.66	GT:DP:AD	0/0:28:25,3
KMT2C_chr15_5960377_6027329	40934	svim.DEL.295	TCCATTCCATTCGAGTCCATTCCATTCCAGTCCATTCCAACAGAGTCCATTGCTTTCCATTCCATTCGATATCTTCCCATTACAGTCCATTCCATTCTATTCCTTTGGTTCCCATTCAATTAAATTCCATTGGATTACA	T	3	hom_ref	SVTYPE=DEL;END=41072;SVLEN=-138;SUPPORT=3;STD_SPAN=29.28;STD_POS=14.93	GT:DP:AD	0/0:36:33,3
KMT2C_chr15_5960377_6027329	41246	svim.DEL.296	GAATCAATTGCATTGCAATGCATTACATTCATGCCCTTTCTATTAAAGTCCAATCC	G	1	PASS	SVTYPE=DEL;END=41301;SVLEN=-55;SUPPORT=1;STD_SPAN=.;STD_POS=.	GT:DP:AD	./.:.:.,.
KMT2C_chr15_5960377_6027329	41890	svim.DEL.297	CAATCCATTCCATTCCATTTCTTTATGTTCTATTCCATTCCGTTCGATTACATTTT	C	1	PASS	SVTYPE=DEL;END=41945;SVLEN=-55;SUPPORT=1;STD_SPAN=.;STD_POS=.	GT:DP:AD	./.:.:.,.
KMT2C_chr15_5960377_6027329	42109	svim.DEL.298	TGTTTAAATTCCATTGAATTCCAATCCAGTTGAATCAATTACATTGCAGTCCATTACATTCGAGTCTGTTCTATCCCAGTTCATTC	T	1	PASS	SVTYPE=DEL;END=42194;SVLEN=-85;SUPPORT=1;STD_SPAN=.;STD_POS=.	GT:DP:AD	./.:.:.,.
KMT2C_chr15_5960377_6027329	42350	svim.DEL.299	GTGCACATTCCATTCCTTTCCATTCCATTCCATTCGGTGCCATTCCATTCCACTCT	G	2	PASS	SVTYPE=DEL;END=42405;SVLEN=-55;SUPPORT=2;STD_SPAN=.;STD_POS=.	GT:DP:AD	./.:.:.,.
KMT2C_chr15_5960377_6027329	43301	svim.DEL.300	TCCATTCTATTTGAGTCCATTCCATTTGAGTCCATTACATTTGGGTCCATTTCATTCAATTCCATTGCAATCCATTCCATTCGATGTCACCCCATTCATTTCT	T	16	PASS	SVTYPE=DEL;END=43403;SVLEN=-102;SUPPORT=15;STD_SPAN=3.07;STD_POS=120.41	GT:DP:AD	0/1:52:37,15
KMT2C_chr15_5960377_6027329	44527	svim.INS.402	T	TTTCCATTCCATTTCATTCCAGTAGGTTCTATTTCATTCCATTTCATTCCA	1	PASS	SVTYPE=INS;END=44527;SVLEN=50;SUPPORT=1;STD_SPAN=.;STD_POS=.	GT:DP:AD	./.:.:.,.
KMT2C_chr15_5960377_6027329	44837	svim.DEL.301	ATTCCATTCTGTACCATTCCATATTGTTCCATTCGATTCTTTTCGAATCCA	A	4	hom_ref	SVTYPE=DEL;END=44887;SVLEN=-50;SUPPORT=4;STD_SPAN=.;STD_POS=85.45	GT:DP:AD	0/0:64:60,4
KMT2C_chr15_5960377_6027329	45286	svim.INS.403	G	GGTTAAAATCCATTCCATTCGGTTCAATTCCATTCCATTCCATTCCCTTCCATTCCATTCCAGTTGATATC	1	PASS	SVTYPE=INS;END=45286;SVLEN=70;SUPPORT=1;STD_SPAN=.;STD_POS=.	GT:DP:AD	./.:.:.,.
KMT2C_chr15_5960377_6027329	45323	svim.INS.404	T	TTCCAGTTGATATCAATCCATTCGATTCCATTCCATTCGAGCACATTCCATTTGAGACCATTCCA	1	PASS	SVTYPE=INS;END=45323;SVLEN=64;SUPPORT=1;STD_SPAN=.;STD_POS=.	GT:DP:AD	./.:.:.,.
KMT2C_chr15_5960377_6027329	45516	svim.DEL.302	CAGTCCATTCCATTCGAATCCATTTCACTCCAGTCCATTAAATTCGAGTACATTCCATTCCATTCTATTCAATGCCATTCCATTCGATTCTATTCCATTCGACACCATTCCTTTCCATTCCGTTCCATCCGATTCCATTCCATTGTATTCCATTCAATTCCATTCCATTGCATTCCATTCCATTCCAATCGTTTCCATTCCATTCGAATTCATTCCACTCA	C	1	PASS	SVTYPE=DEL;END=45736;SVLEN=-220;SUPPORT=1;STD_SPAN=.;STD_POS=.	GT:DP:AD	./.:.:.,.
KMT2C_chr15_5960377_6027329	45660	svim.INS.405	G	GGACTCCTTTCCATTCGAGTGCATTCCATTCCGTTCCATTTCTTTCCGTTCTGTACGATTCCTACCGTTCGATTTCATTTTGTTCCAGTCCATTCCTTTCGCGTCCATTCCATTCCATTTCACTCCATTCGATTCCATTCCACTCGATTCCACTTCGTTCCATTTCATTGCATTCCATTCTATTCAACTCTATTGCCTTCCATTCCATTCCATTCGATTACATTCCATGCGATTCCATTCGAAATCGAATCAATTACATTGCAATCCATTACTATTGAGTCCATTTTATTCCAGTCCACTGCATTCTGGTCCATTCCATTTGATTCCATTCCATTCTATTCCATTCCATACAGTTGCATTCCATTGGATTCCATTCTATATCTATAAATTCAATTCGAGACCATTGCTTTTGAATCCATTCTATATGATTCCATTCCATTCAAGTCCATTACATTTGGTTCAATTCCATTCCATTCCATTCCCTTCCATTCCATTCCAGTTGATATCAATCCATTCGATTCCATTCCATTCGAGCACATTCCATTCGAGTCCATTCCATTCGATGCCATTCCATTTGATTCTATTCCATTAGTCTCCATTCAATTCCATTAATCTCCATTCCATTCCATTCTACTCCAACTGATACCATTCCATTCTATTCCTTTC	4	hom_ref	SVTYPE=INS;END=45660;SVLEN=665;SUPPORT=4;STD_SPAN=95.79;STD_POS=56.99	GT:DP:AD	0/0:62:58,4
KMT2C_chr15_5960377_6027329	45748	svim.DEL.303	TTCGAGTCCATTCCATTCCAGTCCATTCCAACAGAGTCCATTGCTTTCCATTCCATTCGATATCTTCCCATTACAGTCCATTCCATTCTATTCCTTTGGTTCCCATTCAATTAAATTCCATTGGATTACATTT	T	13	hom_ref	SVTYPE=DEL;END=45880;SVLEN=-132;SUPPORT=11;STD_SPAN=24.01;STD_POS=16.7	GT:DP:AD	0/0:62:51,11
KMT2C_chr15_5960377_6027329	45946	svim.INS.406	G	GTGTCCATTCCATTCCAGTCCATTCCATTTGTGTCCACTGCATTCCATTCCACTCCATTCCATATTATTCCATTACACTCCATTCCATTCTATTACTTTCATTTCCATTCA	1	PASS	SVTYPE=INS;END=45946;SVLEN=110;SUPPORT=1;STD_SPAN=.;STD_POS=.	GT:DP:AD	./.:.:.,.
KMT2C_chr15_5960377_6027329	45962	svim.DEL.304	ATTCCATTCCACTCATTTCCACTCCGTTGCATTCCATTGCATTCCATTCCATTCCATTGGATTACATTCCATTCGATTCCATTCCATTCGAATCAATTGCATTGCAATGCATTACATTCATGCCCTTTCTATTAAAGTCCAATCCATTATGGTCCATTCCATTCAATTCCATTCTATTCCATTCCATTCGAATCAATTACATTGCAATCCATCACATTCGAGTACGTTCTGTTCCAGTCCATTCAGTTCTGGTCTATTCCATTCAATTCCATTCCCTTTGATTCCATTCCATTTTTGTACATTCCATTGGATTCCATCTTATTGAAATAAGTTCTATTCGAGACCATTTCTTCGAGTCCAATCAATTTGAGTCCATTCCATTCGAGTCCATTACATCTGGGTCTATTCCATACCATCCCATTCCGTTCGATGCCATTCAATTTG	A	1	PASS	SVTYPE=DEL;END=46405;SVLEN=-443;SUPPORT=1;STD_SPAN=.;STD_POS=.	GT:DP:AD	./.:.:.,.
KMT2C_chr15_5960377_6027329	46137	svim.DEL.305	ATTCCATTCCATTCGAATCAATTACATTGCAATCCATCACATTCGAGTACGTTCTGTTCCAGTCCATTCAGTT	A	14	PASS	SVTYPE=DEL;END=46209;SVLEN=-72;SUPPORT=13;STD_SPAN=9.33;STD_POS=101.73	GT:DP:AD	0/1:62:49,13
KMT2C_chr15_5960377_6027329	46457	svim.DEL.306	TTCCATTCTATTCCTTTCCATTTCATTGCATTCCATTCCATTCACCTGGAGACCATTCCACTTCAGTGTATTCCATTCCAGTGTATTCCATTCCATTCCATTCTATTCCATTCCATTCGATA	T	4	hom_ref	SVTYPE=DEL;END=46578;SVLEN=-121;SUPPORT=4;STD_SPAN=37.5;STD_POS=97.08	GT:DP:AD	0/0:63:59,4
KMT2C_chr15_5960377_6027329	46495	svim.DEL.307	CATTCACCTGGAGACCATTCCACTTCAGTGTATTCCATTCCAGTGTATTCCATTCCATTCCATTCTATTCCATTCCATTCGATATCTTTCCATTACACTCCATTCCATTGTATTCCTTTACAGTCCATTCAATTCCATTCTATTCGATTCCATTCAATTCAATTCCATTACATTCGACTCCATTTCATTAGTGTCCATTGCAATCCATTCCTTTCCATTTCTTTATGTTCTATTCCATTCCGTTCGATTCCATTTTATTCCAGTCCATTCCATTCGAGTCCATTGCATTCCAGTGCAATTCATTTGATTCCTCTCCATTCGATTCCATTCCACTCAATTCCACTCCGTTCCATTCCTTTGCGTTCCTTTCTATTCCATTCCATTGCATTCCATTCCATTCCATTCCATTCCATTCCATTCCATTCCATTCCATTGCATTCCCTTCCATTTGTTTACATTCCATTGAATTCCAATCCAGTTGAATCAATTACATTGCAGTCCATTACATTCGAGTCTGTTCTATCTCAGTTCATTCGATTCTGGTGCATTCCATTCGATTCCATTCCATTCGATACCATTCCATACTATTGCAGTCCATTCCATTCCATTGTTTTCGAAAAAATTCCAATTGAGACCATTCCTTTCGTGTCCATTCTATTTGACTCCATTCCATTTGAGTCCATTAAATTTGTGCACATTCCATTCCTTTCCATTCCATTCCATTCGGTGCCATTCCATTCCACTCTATTCCATTCAAGTCCATTCCATTTGAGTCCATTCCATTCCATTCGATGCCATTACATTCAATTCTATTCCATTCGACTCCATTCCATTCCATTCCCTTCCAAACGATTCCATTCCATTCTATTACTTTCT	C	1	PASS	SVTYPE=DEL;END=47370;SVLEN=-875;SUPPORT=1;STD_SPAN=.;STD_POS=.	GT:DP:AD	./.:.:.,.
KMT2C_chr15_5960377_6027329	46576	svim.DEL.308	ATATCTTTCCATTACACTCCATTCCATTGTATTCCTTTACAGTCCATTCAATTCCATTCTATTCGATTCCATTCAATTCAATTCCATTACATTCGACTCCATTTCATTAGTGTCCATTGCAATCCATTCCTTTCCATTTCTTTATGTTCTATTCCATTCCGTTCGATTCCATTTTATTCCAGTCCATTCCATTCGAGTCCATTGCATTCCAGTGCAATTCATTTGATTCCTCTCCATTCGATTCCATTCCACTCAATTCCACTCCGTTCCATTCCTTTGCGTTCCTTTCTATTCCATTCCATTGCATTCCATTCCATTCCATTCCATTCCATTCCATTCCATTCCATTCCATTGCATTCCCTTCCATTTGTTTACATTCCATTGAATTCCAATCCAGTTGAATCAATTACATTGCAGTCCATTACATTCGAGTCTGTTCTATCTC	A	1	PASS	SVTYPE=DEL;END=47020;SVLEN=-444;SUPPORT=1;STD_SPAN=.;STD_POS=.	GT:DP:AD	./.:.:.,.
KMT2C_chr15_5960377_6027329	46582	svim.DEL.309	TTCCATTACACTCCATTCCATTGTATTCCTTTACAGTCCATTCAATTCCATTCTATT	T	2	PASS	SVTYPE=DEL;END=46638;SVLEN=-56;SUPPORT=2;STD_SPAN=.;STD_POS=159.1	GT:DP:AD	./.:.:.,.
KMT2C_chr15_5960377_6027329	46991	svim.DEL.310	AGTCCATTACATTCGAGTCTGTTCTATCTCAGTTCATTCGATTCTGGTGCATTCCATTCGATTCCATTCCATTCGATACCATTCCATACTATTGCAGTCCAT	A	5	hom_ref	SVTYPE=DEL;END=47092;SVLEN=-101;SUPPORT=5;STD_SPAN=12.01;STD_POS=88.99	GT:DP:AD	0/0:64:59,5
KMT2C_chr15_5960377_6027329	47171	svim.DEL.311	AGTCCATTAAATTTGTGCACATTCCATTCCTTTCCATTCCATTCCATTCGGTGCCAT	A	16	PASS	SVTYPE=DEL;END=47227;SVLEN=-56;SUPPORT=15;STD_SPAN=1.55;STD_POS=51.9	GT:DP:AD	0/1:70:55,15
KMT2C_chr15_5960377_6027329	47752	svim.DEL.312	GATTCCATTGCACTCGGATCCAGTGCGTTCCATTCCATTGCTTTC	G	3	hom_ref	SVTYPE=DEL;END=47796;SVLEN=-44;SUPPORT=3;STD_SPAN=0.58;STD_POS=3.18	GT:DP:AD	0/0:77:74,3
KMT2C_chr15_5960377_6027329	47890	svim.DEL.313	TGCATTCGATTTCTATTCCAGTCCATTGCATTCCGGCGCATTCCGTTCCATTCCATTCCATTCGATTCCATTCCATTCGAATCCATTGCATTGCAATGCTT	T	16	hom_ref	SVTYPE=DEL;END=47990;SVLEN=-100;SUPPORT=13;STD_SPAN=1.5;STD_POS=4.13	GT:DP:AD	0/0:78:65,13
KMT2C_chr15_5960377_6027329	48149	svim.DEL.314	AGTCCATTATATTTGGGTCCATTCCATTCAATTCCATTGCAATCCATTCCATTCGATGTCACCCCATTCA	A	28	PASS	SVTYPE=DEL;END=48218;SVLEN=-69;SUPPORT=24;STD_SPAN=4.02;STD_POS=40.4	GT:DP:AD	0/1:76:52,24
KMT2C_chr15_5960377_6027329	48365	svim.INS.407	T	TTGGACTGCATTCTATTCGATTCCATTCCATTCGAATCAATTACATCGCAA	1	PASS	SVTYPE=INS;END=48365;SVLEN=50;SUPPORT=1;STD_SPAN=.;STD_POS=.	GT:DP:AD	./.:.:.,.
KMT2C_chr15_5960377_6027329	48450	svim.INS.408	T	TACTATTGCATTCCATTCTATTACATTATATTCGAATAAGTTCCATTCAAGACCATTTCTTTTGAGTCCATTCTATTTGAGTCCATTCCCTTTGATTCCATATCATTTGAGTCCATTCAATTCCATTCCTTTCGTTTGCATTCCATTTGATGCCATTCCATTCAATTCTGTTCTACTCGACTCCAATACATTCAATTCCATTCCATCCGATTCCATTACATTCTTTTCATTTCTTATCCATTTCAAGCCATTCCAC	1	PASS	SVTYPE=INS;END=48450;SVLEN=255;SUPPORT=1;STD_SPAN=.;STD_POS=.	GT:DP:AD	./.:.:.,.
KMT2C_chr15_5960377_6027329	49605	svim.INS.409	C	CATTCCATTCCATTCCATTCAGTTCCATTCCATTCTGTTCCATTCCATTCCGTTCCATTCCATTCCATTCCATTCGGTACCATTCCATATTGTTCCATTCGATTCCATTCGAATCCATTCCATTCCAGTCCATTCCATTCGATTCCATTCCATTCATTCCATTCA	36	PASS	SVTYPE=INS;END=49605;SVLEN=164;SUPPORT=30;STD_SPAN=21.88;STD_POS=15.07	GT:DP:AD	0/1:68:38,30
KMT2C_chr15_5960377_6027329	49623	svim.INS.410	G	GCCATTCCATTCCATTCCATTCAGTTCCATTCCATTCTGTTCCATTCCATTCGATTCCATTCCATTCCTTTCAATTCCATT	16	hom_ref	SVTYPE=INS;END=49623;SVLEN=80;SUPPORT=13;STD_SPAN=0.28;STD_POS=0.14	GT:DP:AD	0/0:68:55,13
KMT2C_chr15_5960377_6027329	49693	svim.DEL.315	TGCATTCCATCCCATTGGATTGCATTCTATTCCATTCCATTCCATTCCAATCAATTACATGGCAATCCATTACGTTCGAGTCTATTCTATTCCTTTCCATTCGATTTCGTTCCAAA	T	1	PASS	SVTYPE=DEL;END=49808;SVLEN=-115;SUPPORT=1;STD_SPAN=.;STD_POS=.	GT:DP:AD	./.:.:.,.
KMT2C_chr15_5960377_6027329	49709	svim.DEL.316	GGATTGCATTCTATTCCATTCCATTCCATTCCAATCAATTACATGGCAATCCATTACGTTCGAGTCTATTCTATTCCTTTCCATTCGATTTCGTTCCAAACCATTCGATTCCATTCCATTCGATTCCATTCCATACTATTGCATTCCATTCGATTAAATTATATTCGAATAAATTCCATTCAAGACCATTTCTGTTGAGTCCATTCTACTTGAGTCCATTCCCTTTGATCCCATAACATTTGAGTCCATTCAATTCCATTCCTTTCGTTTCCATTCCATTTGATGCCATTCCATTCAATTCTGTTCTACTCGACTCCAATACATTCAATTCCATTCCATCCGATTCCATTACATTCTTTTCATTTCTTATCCATTTCAAGCCATTCCATTCCATTCCACTCGTTTCCTTTCCATTCGAGTCCATTCCACTCCAGTCCATTCCATTCGAATCCATTTCACTCCAGTCCATTAAATTCGAGTACATTCCATTCCATTCTATTCAATGCCATTCCATTCGATTCTATTCCATTCGACACCATTACTTTCCATTCCGTTCCATCCGATTCCATTCCATTGTATTCCATTCAATTCCATTCCATTGCATTGCATTCCA	G	1	PASS	SVTYPE=DEL;END=50321;SVLEN=-612;SUPPORT=1;STD_SPAN=.;STD_POS=.	GT:DP:AD	./.:.:.,.
KMT2C_chr15_5960377_6027329	49897	svim.DEL.317	TTTCTGTTGAGTCCATTCTACTTGAGTCCATTCCCTTTGATCCCATAACATTTGAG	T	1	PASS	SVTYPE=DEL;END=49952;SVLEN=-55;SUPPORT=1;STD_SPAN=.;STD_POS=.	GT:DP:AD	./.:.:.,.
KMT2C_chr15_5960377_6027329	49949	svim.INS.411	T	TGGTTAAATTCCATTCCATTCGGTTCAATTCCATTCCATTCCCTTCCATTCCATTCCAGTTGATATCAATCCATTC	1	PASS	SVTYPE=INS;END=49949;SVLEN=75;SUPPORT=1;STD_SPAN=.;STD_POS=.	GT:DP:AD	./.:.:.,.
KMT2C_chr15_5960377_6027329	49989	svim.INS.412	T	TGATATCATCCATTCGATTCCATTCCATTCGAGCACATTCCATTCCACTCCATTCCATTC	1	PASS	SVTYPE=INS;END=49989;SVLEN=59;SUPPORT=1;STD_SPAN=.;STD_POS=.	GT:DP:AD	./.:.:.,.
KMT2C_chr15_5960377_6027329	50157	svim.DEL.318	ATCCATTTCACTCCAGTCCATTAAATTCGAGTACATTCCATTCCATTCTATTCAATGCCATTCCATTCGATTCTATTCCATTCGACACCATTACTTTCCATTCCGTTCCATCCGATTCCATTCCATTGTATTCCATTCAATTCCATTCCATTGCATTGCATTCCATTCCAATCGTTTCCATTCCATTCGAATTCATTCCACTCAAGTCCATTCCATTCGAGTCCATTCCATTCCAGTCCATTCCAACAGAGTCCATTGCTTTCCATTCCATTCGATATCTTCCCATTACAGTCCATTCCATTCTATTCCTTTGGTTCCCATTCAATTAAATTCCATTGGATTACATTTCACTCGAT	A	14	hom_ref	SVTYPE=DEL;END=50512;SVLEN=-355;SUPPORT=12;STD_SPAN=1.44;STD_POS=0.14	GT:DP:AD	0/0:73:61,12
KMT2C_chr15_5960377_6027329	50158	svim.DEL.319	TCCATTTCACTCCAGTCCATTAAATTCGAGTACATTCCATTCCATTCTATTCAATGCCATTCCATTCGATTCTATTCCATTCGACACCATTACTTTCCATTCCGTTCCATCCGATTCCATTCCATTGTATTCCATTCAATTCCATTCCATTGCATTGCATTCCATTCCAATCGTTTCCATTCCATT	T	3	hom_ref	SVTYPE=DEL;END=50343;SVLEN=-185;SUPPORT=3;STD_SPAN=8.66;STD_POS=5.48	GT:DP:AD	0/0:73:70,3
KMT2C_chr15_5960377_6027329	50204	svim.DEL.320	CTATTCAATGCCATTCCATTCGATTCTATTCCATTCGACACCATTACTTTCCATTCCGTTCCATCCGATTCCATTCCATTGTATTCCATTCAATTCCATTCCATTGCATTGCATTCCATTCCAATCGTTTCCATTCCATTCGAATTCATTCCACTCAAGTCCATTCCATTCGAGTCCATTCCATTCCAGTCCATTCCAACAGAGTCCATTGCTTTCCATTCCATTCGATATCTTCCCATTACAGTCCATTCCATTCTATTCCTTTGGTTCCCATTCAATTAAATTCCATTGGATTACATTTCACTCGATTCCATTCCATTCGACTCCATTCCATTCGAGTCCATTCCATTCCAGTCCATTCCATTCGATTCCATTCCATTCGATTCCATTCCACTCATTTCCACTCCGTTGCATTCCATTGCATTCCATTCCATTCCATTGGATTACATTCCATTCGATTCCATTCCATTCGAATCAATTGCATTGCAATGCATTACATTCATGCCCTTTCTATTAAAGTCCAATCCATTATGGTCCATTCCATTCAATTCCATTCTATTCCATTCCATTCGAATCAATTACATTGCAATCCATCACATTCGAGTACGTTCTGTTCCAGTCCATTCAGTTCTGGTCTATTCCATTCAATTCCATTCCCTTTGATTCCATTCCATTTTTGTACATTCCATTGGATTCCATCTTATTGAAATAAGTTCTATTCGAGACCATTTCTTCGAGTCCAATCAATTTGAGTCCATTCCATTCGAGTCCATTACATCTGGGTCTATTCCATTCCATCCCATTCCGTTCGATGCCATTCAATTTGATTCTTTTCCATTCGTCTCCATTCCTTTCCATTCAGTTCCAACGGATTCCATTCCATTCTATTCCTTTCCATTTCATTGCATTCCATTCCATTCACCTGGAGACCATTCCACTTCAGTGCATTCCATTCCAGTGTATT	C	1	PASS	SVTYPE=DEL;END=51167;SVLEN=-963;SUPPORT=1;STD_SPAN=.;STD_POS=.	GT:DP:AD	./.:.:.,.
KMT2C_chr15_5960377_6027329	50389	svim.DEL.321	CCAGTCCATTCCAACAGAGTCCATTGCTTTCCATTCCATTCGATATCTTCCCATTACAGTCCATTCCATTCTATTCCTTTGGTTCCCATTCAATTAAATTCCATTGGATTACATTTCACTCGATTCCATTCCATTCGACTCCATTCCATTCGAGTCCATTCCATTCCAGTCCATTCCATTCGATTCCATTCCATTCGATTCCATTCCACTCATTTCCACTCCGTTGCATTCCATTGCATTCCATTCCATTCCATTGGATTACATTCCATTCGATTCCATTCCATTCGAATCAATTGCATTGCAATGCATTACATTCATGCCCTTTCTATTAAAGTCCAATCCATTATGGTCCATTCCATTCAATTCCATTCTATTCCATTCCATTCGAATCAATTACATTGCAATCCATCACATTCGAGTACGTTCTGTTCCAGTCCATTCAGTTCTGGTCTATTCCATTCAATTCCATTCCCTTTGATTCCATTCCATTTTTGTACATTCCATTGGATTCCATCTTATTGAAATAAGTTCTATTCGAGACCATTTCTTCGAGTCCAATCAATTTGAGTCCATTCCATTCGAGTCCATTACATCTGGGTCTATTCCATTCCATCCCATTCCGTTCGATGCCATTCAATTTGATTCTTTTCCATTCGTCTCCATTCCTTTCCATTCAGTTCCAACGGATTCCATTCCATTCTATTCCTTTCCATTTCATTGCATTCCATTCCATTCACCTGGAGACCATTCCACTTCAGTGCATTCCATTCCAGTGTATTCCATTCCATTCCATTCTATTCCATTCCATTCGATATCTTTCCATTACACTCCATTCCATTGTATTCCTTTACAGTCCATTCAATTCCATTCTATTTGATTCCATTCAATTCAATTCCATTACATTCGACTCCATTTCATTAGTGTCCATTGCAATCCATTCCTTTCCATTTCTTTATGTTCTATTCCATTCCGTTCGACTCCTTTTTATTCCAGTCCATTCCATTCGAGTCCATTGCATTCCAGTGTAATTCATTTGATTCCACTCCATTCGATTCCATTCCACTCAATTCCACTCCGTTCCATTCCTTTGCGTTCCTTTCTATTCCATTCCATTGCATTCCATTCCATTCCATTCCATTCCATTCCATTCCATTCCATTCCATTCCATTTGTTTACATTCCATTGAATTCCAATCCAGTTGAATCAATTACATTGCAGTCCATTACATTCGAGTCTGTTCTATCCCAGTTCATTCGATTCTGGTGCATTCCATTCGGTTCCATTCCATTT	C	7	hom_ref	SVTYPE=DEL;END=51678;SVLEN=-1289;SUPPORT=6;STD_SPAN=.;STD_POS=.	GT:DP:AD	0/0:71:65,6
KMT2C_chr15_5960377_6027329	50416	svim.DEL.322	TTTCCATTCCATTCGATATCTTCCCATTACAGTCCATTCCATTCTATTCCTTTGGTTCCCATTCAATTAAATTCCATTGGATTACA	T	4	hom_ref	SVTYPE=DEL;END=50501;SVLEN=-85;SUPPORT=4;STD_SPAN=17.0;STD_POS=8.5	GT:DP:AD	0/0:72:68,4
KMT2C_chr15_5960377_6027329	50571	svim.DEL.323	ATTCCATTCCATTCGATTCCATTCCACTCATTTCCACTCCGTTGCATTCCATTGCATTCCATTCCATTCCATTGGATTACATTCCATTCGATTCCATTCCATTCGAATCAATTGCATTGCAATGCATTACATTCATGCCCTTTCTATTAAAGTCCAATCCATTATGGTCCATTCCATTCAATTCCATTCTATTCCATTCCATTCGAATCAATTACATTGCAATCCATCACATTCGAGTACGTTCTGTTCCAGTCCATTCAGTTCTGGTCTATTCCATTCAATTCCATTCCCTTTGATTCCATTCCATTTTTGTACATTCCATTGGATTCCATCTTATTGAAATAAGTTCTATTCGAGACCATTTCTTCGAGTCCAATCAATTTGAGTCCATTCCATTCGAGTCCATTACATCTGGGTCTATTCCATTCCATCCCATTCCGTTCGATGCCATTCAATTTGATTCTTTTCCATTCGTCTCCATTCCTTTCCATTCAGTTCCAACGGATTCCATTCCATTCTATTCCTTTCCATTTCATTGCATTCCATTCCATTCACCTGGAGACCATTCCACTTCAGTGCATTCCATTCCAGTGTATTCCATTCCATTCCATTCTATTCCATTCCATTCGATATCTTTCCATTACACTCCATTCCATTGTATTCCTT	A	13	hom_ref	SVTYPE=DEL;END=51236;SVLEN=-665;SUPPORT=11;STD_SPAN=78.33;STD_POS=33.26	GT:DP:AD	0/0:71:60,11
KMT2C_chr15_5960377_6027329	50590	svim.DEL.324	CATTCCACTCATTTCCACTCCGTTGCATTCCATTGCATTCCATTCCATTCCATTGGATTACATTCCATTCGATTCCATTCCATTCGAATCAATTGCATTGCAATGCATTACATTCATGCCCTTTCTATTAAAGTCCAATCCATTATGGTCCATTCCATTCAATTCCATTCTATTCCATTCCATTCGAATCA	C	1	PASS	SVTYPE=DEL;END=50780;SVLEN=-190;SUPPORT=1;STD_SPAN=.;STD_POS=.	GT:DP:AD	./.:.:.,.
KMT2C_chr15_5960377_6027329	50682	svim.DEL.325	TTGCATTGCAATGCATTACATTCATGCCCTTTCTATTAAAGTCCAATCCATTATG	T	9	hom_ref	SVTYPE=DEL;END=50736;SVLEN=-54;SUPPORT=8;STD_SPAN=13.33;STD_POS=5.43	GT:DP:AD	0/0:71:63,8
KMT2C_chr15_5960377_6027329	51017	svim.DEL.326	GCCATTCAATTTGATTCTTTTCCATTCGTCTCCATTCCTTTCCATTCAGTTCCAACGGATTCCATTCCATTCTATTCCTTTCCATTTCATTGCATTCCATTCCATTCACCTGGAGACCATTCCACTTC	G	4	hom_ref	SVTYPE=DEL;END=51144;SVLEN=-127;SUPPORT=4;STD_SPAN=32.12;STD_POS=1.26	GT:DP:AD	0/0:71:67,4
KMT2C_chr15_5960377_6027329	51129	svim.INS.413	G	GTTTCCTTTCCATTCGAGTCCATTCCTCTCCAGTCCATTCCGTTC	8	hom_ref	SVTYPE=INS;END=51129;SVLEN=44;SUPPORT=7;STD_SPAN=.;STD_POS=.	GT:DP:AD	0/0:71:64,7
KMT2C_chr15_5960377_6027329	51146	svim.DEL.327	GTGCATTCCATTCCAGTGTATTCCATTCCATTCCATTCTATTCCATTCCATTCGATATCTTTCCATTACACTCCATTCCATTGTATTCCTTTACAGTCCATTCAATTCCATTCTATTTGATTCCATTCAATTCAATTCCATTACATTCGACTCCATTTCATTAGTGTCCATTGCAATCCATTCCTTTCCATTTCTTTATGTTCTATTCCATTCCGTTCGACTCCTTTTTATTCCAGTCCATTCCATTCGAGTCCATTGCATTCCAGTGTAATTCATTTGATTCCACTCCATTCGATTCCATTCCACTCAATTCCACTCCGTTCCATTCCTTTGCGTTCCTTTCTATTCCATTCCATTGCATTCCATTCCATTCCATTCCATTCCATTCCATTCCATTCCATTCCATTCCATTTGTTTACATTCCATTGAATTCCAATCCAGTTGAATCAATTACATTGCAGTCCATTACATTCGAGTCTGTTCTATCCCAGTTCATTCGATTCTGGTGCATTCCATTCGGTTCCATTCCATTTGATACCATTCCATACTATTGCAGTCCATTCCATTCCATTGTTT	G	4	hom_ref	SVTYPE=DEL;END=51721;SVLEN=-575;SUPPORT=4;STD_SPAN=50.5;STD_POS=132.75	GT:DP:AD	0/0:70:66,4
KMT2C_chr15_5960377_6027329	51544	svim.DEL.328	CATTCCATTCCATTTGTTTACATTCCATTGAATTCCAATCCAGTTGAATCAATTACATTGCAGTCCATTACATTCGAGTCTGTTCTATCCCAGTTCATTCGATTCTGGTGCATTCCATTCGGTTCCATTCCATTTGATACCATTCCATACTATTGCAGTCCATTCCATTCCATTGTTTTCGAAACAATTCCAATTGAGACCATTCCTTTCGTGTCCATTCT	C	1	PASS	SVTYPE=DEL;END=51764;SVLEN=-220;SUPPORT=1;STD_SPAN=.;STD_POS=.	GT:DP:AD	./.:.:.,.
KMT2C_chr15_5960377_6027329	51575	svim.DEL.329	ATTCCAATCCAGTTGAATCAATTACATTGCAGTCCATTACATTCGAGTCTGTTCTATCCCAGTTCATTCGATTCTG	A	1	PASS	SVTYPE=DEL;END=51650;SVLEN=-75;SUPPORT=1;STD_SPAN=.;STD_POS=.	GT:DP:AD	./.:.:.,.
KMT2C_chr15_5960377_6027329	52183	svim.INS.414	T	TGATTCCATTCCATTTGATTACATTCCATTCGACTCCATTCCATTCGACTCTATTCCATTC	1	PASS	SVTYPE=INS;END=52183;SVLEN=60;SUPPORT=1;STD_SPAN=.;STD_POS=.	GT:DP:AD	./.:.:.,.
KMT2C_chr15_5960377_6027329	52362	svim.DEL.330	AATTGATTCCATTGCACTCGAATCCAGTGCGTTCCATTCCATTGCT	A	1	PASS	SVTYPE=DEL;END=52407;SVLEN=-45;SUPPORT=1;STD_SPAN=.;STD_POS=.	GT:DP:AD	./.:.:.,.
KMT2C_chr15_5960377_6027329	52578	svim.DEL.331	ATTCGAATCCATTGCATTGCAATGCTTTACATTCGAGTCCGTTTTATTCCAGTCCAATCCATTCTGGTCCATTCCG	A	1	PASS	SVTYPE=DEL;END=52653;SVLEN=-75;SUPPORT=1;STD_SPAN=.;STD_POS=.	GT:DP:AD	./.:.:.,.
KMT2C_chr15_5960377_6027329	52800	svim.DEL.332	TCCTTTCAATTCCATTGCAATCCATTCCATTCGATGTCACCCCATTCATTTCTATTCCATTAGAGTCCATGTCATTCGAGTCCATTCCATTCTATTCCATTCCAC	T	45	PASS	SVTYPE=DEL;END=52904;SVLEN=-104;SUPPORT=37;STD_SPAN=3.42;STD_POS=7.57	GT:DP:AD	0/1:69:32,37
KMT2C_chr15_5960377_6027329	53082	svim.DEL.333	GAGTAAAGTCCACTCCAGTCCTTTCCATTCGAGTCCATTCCTCTCC	G	1	PASS	SVTYPE=DEL;END=53127;SVLEN=-45;SUPPORT=1;STD_SPAN=.;STD_POS=.	GT:DP:AD	./.:.:.,.
KMT2C_chr15_5960377_6027329	53992	svim.INS.415	T	TTTCCATTCCATTTCATTCCATTCCATTCCATTTCATTCCA	1	PASS	SVTYPE=INS;END=53992;SVLEN=40;SUPPORT=1;STD_SPAN=.;STD_POS=.	GT:DP:AD	./.:.:.,.
KMT2C_chr15_5960377_6027329	54565	svim.INS.416	C	CAGTCCTTCGATTTCGTTCCAATCCATTCGAAATCCATTACATTCGATCTATTCTAT	1	PASS	SVTYPE=INS;END=54565;SVLEN=56;SUPPORT=1;STD_SPAN=.;STD_POS=.	GT:DP:AD	./.:.:.,.
KMT2C_chr15_5960377_6027329	55113	svim.DEL.334	TTCAATTCCATTCCATTGCATTCCATTCCATTCCAATCGTTTCCATT	T	2	PASS	SVTYPE=DEL;END=55159;SVLEN=-46;SUPPORT=2;STD_SPAN=8.49;STD_POS=115.97	GT:DP:AD	./.:.:.,.
KMT2C_chr15_5960377_6027329	55165	svim.DEL.335	CGAATTCATTCCACTCAAGTCCATTCCATTCGAGTCCATTCCATTCCAGTCCATTCCAACAGAGTCCATTGCTTTCCATTCCATTCGATATCTTCCCATTACAGTCCATTCCATTCTATTCCTTTGGTTCCCATTCAATTAAATTCCATTGGATTACATTTC	C	23	PASS	SVTYPE=DEL;END=55326;SVLEN=-161;SUPPORT=19;STD_SPAN=0.96;STD_POS=2.43	GT:DP:AD	0/1:66:47,19
KMT2C_chr15_5960377_6027329	55496	svim.DEL.336	GAATCAATTGCATTGCAATGCATTACATTCATGCCCTTTCTATTAAAGTCCAATCCATTATGGTCCATTCC	G	17	PASS	SVTYPE=DEL;END=55566;SVLEN=-70;SUPPORT=14;STD_SPAN=1.07;STD_POS=1.07	GT:DP:AD	0/1:67:53,14
KMT2C_chr15_5960377_6027329	55643	svim.DEL.337	GTCCATTCAGTTCTGGTCTATTCCATTCAATTCCATTCCCTTTGATTCCATTCCATTTTTGTACATTCCATTGGATTCCATCTTATTGAAATAAGTTCTATTCGAGACCATTTCTTCGAGTCCAATCAATTTGAGTCCATTCCATTCGAGTCCATTACATCTGGGTCTATTCCATTCCATCCCATTCCGTTCGATGCCATTCAATTTGATTCTTTTCCATTCGTCTCCATTCCTTTCCATTC	G	6	hom_ref	SVTYPE=DEL;END=55884;SVLEN=-241;SUPPORT=6;STD_SPAN=12.79;STD_POS=150.13	GT:DP:AD	0/0:65:59,6
KMT2C_chr15_5960377_6027329	55867	svim.DEL.338	CTCCATTCCTTTCCATTCAGTTCCGTTGGATTCCATTCCATTCTATTCCTTTCCATTTCATT	C	9	hom_ref	SVTYPE=DEL;END=55928;SVLEN=-61;SUPPORT=8;STD_SPAN=15.88;STD_POS=39.96	GT:DP:AD	0/0:64:56,8
KMT2C_chr15_5960377_6027329	56075	svim.INS.417	C	CATTTGATATCTTTCGATTATGCTCTATTCCATTCTATACCTTTCG	1	PASS	SVTYPE=INS;END=56075;SVLEN=45;SUPPORT=1;STD_SPAN=.;STD_POS=.	GT:DP:AD	./.:.:.,.
KMT2C_chr15_5960377_6027329	56176	svim.DEL.339	ATTCCGTTCGATTCCTTTTTATTCCAGTCCATTCCATTCGAGTCCATTGCATTCC	A	4	hom_ref	SVTYPE=DEL;END=56230;SVLEN=-54;SUPPORT=4;STD_SPAN=1.5;STD_POS=70.75	GT:DP:AD	0/0:63:59,4
KMT2C_chr15_5960377_6027329	56514	svim.DEL.340	CCATTCCATTCCATTGTTTTCGAAAAAATTCCAATTGAGACCATTCCTTTCGTGTCCATTCTATTTGACTCCATTCCATTTGAGTCC	C	2	PASS	SVTYPE=DEL;END=56600;SVLEN=-86;SUPPORT=2;STD_SPAN=7.07;STD_POS=28.28	GT:DP:AD	./.:.:.,.
KMT2C_chr15_5960377_6027329	56555	svim.DEL.341	CATTCCTTTCGTGTCCATTCTATTTGACTCCATTCCATTTGAGTCC	C	14	PASS	SVTYPE=DEL;END=56600;SVLEN=-45;SUPPORT=13;STD_SPAN=1.26;STD_POS=81.2	GT:DP:AD	0/1:60:47,13
KMT2C_chr15_5960377_6027329	56756	svim.DEL.342	ATTCCCTTCCAAACGATTCCATTCCATTCTATTACTTTCTATTCCAATCCATTCCATTCCGTTCCATTCGTTTCCATTCCATTCGAGTCCACTCCACTCCAGGCCATTCCATTCGAGTCCATTCCATTCCAGTCCATTCCATTCAAGTCCATTCCACTCCATTCCATTCCATTCGATACCTTTCGATAACACGCCATTCCATTCTTTTCC	A	5	hom_ref	SVTYPE=DEL;END=56965;SVLEN=-209;SUPPORT=4;STD_SPAN=.;STD_POS=.	GT:DP:AD	0/0:60:56,4
KMT2C_chr15_5960377_6027329	57070	svim.DEL.343	CATTCCATTCGATGTCACCCCATTCATTTCTATTCCATTAGAGTCCATGTCATTCGAGTCCATTCCATTCTATTCCATTCCACTCCATTCCATTCCATTCCACT	C	17	PASS	SVTYPE=DEL;END=57173;SVLEN=-103;SUPPORT=15;STD_SPAN=3.94;STD_POS=73.24	GT:DP:AD	0/1:59:44,15
KMT2C_chr15_5960377_6027329	57550	svim.DEL.344	ATTCCCTTCCTTTGGACTCCTTTCCATTCGAGTGCATTCCATTCCGTTCCATTTCTTTCTGTTCTGTATGATTCCTACTGTTCGATTTCATTTTGTTACAGTCTATTCCTTTCAC	A	1	PASS	SVTYPE=DEL;END=57664;SVLEN=-114;SUPPORT=1;STD_SPAN=.;STD_POS=.	GT:DP:AD	./.:.:.,.
KMT2C_chr15_5960377_6027329	58243	svim.INS.418	C	CCATTCCATTTCATTCCATTCCATTCCATTTCATTCCATTCCATTCCATTT	2	PASS	SVTYPE=INS;END=58243;SVLEN=50;SUPPORT=2;STD_SPAN=.;STD_POS=.	GT:DP:AD	./.:.:.,.
KMT2C_chr15_5960377_6027329	59257	svim.INS.419	T	TCAATTCCATTCCATTCGATGTCTTTCCATAACGATCCATTCCATTCTATTCCTTTCGATTCCATTCCATTCTATTTCATTCCATTCGATTCCCTTCCATTGGACTCCTTTCCATTCGAGTGCATTCCATTCCGTTCCATTTCTTTCCGTTCTGTACGATTCCTACCGTTCGATTTCATTTTGTTCCAGTCCATTCCTTTCGCGTCCATTCCATTCCATTTCACTCCATTCGATTCCATTCCACTCGATTCCACTTCGTTCCATTTCATTGCATTCCATTCTATTCAACTCTATTGCCTTCCATTCCATTCCATTCGATTACATTCCATGCGATTCCATTCGAAATCGAATCAATTACATTGCAATCCATTACTATTGAGTCCGTTTTATTCCAGTCCACTGCATTCTGGTCCATTCCATTTGATTCCATTCCATTCTATTCCATTCCATACAGTTGCATTCCATTGGATTCCATGCTATATCTATAAATTCAATTCGAGACCATTGCTTTTGAGTCCATTCTATATGATTCCATTCCATTCAAGTCCATTACATTTGGTTCAATTCCATTCCATTCCATTCCCTTCCATTCCATTCCATTTGATATCAATCCATTCGATTCCATTCCATTCGAGC	4	hom_ref	SVTYPE=INS;END=59257;SVLEN=635;SUPPORT=4;STD_SPAN=8.76;STD_POS=7.15	GT:DP:AD	0/0:48:44,4
KMT2C_chr15_5960377_6027329	59378	svim.INS.420	G	GTTTCCATTCCATTCGAATTCATTCCACTCAACTCCATTCCATTCGAGTCCATTCCTTTCGATATCATTCCATACTACTGCATTCCATTCGATTCCATTGTTTTCGAATAAATTCCAACCGAGACCATTCCTTTCGTGTCCATTCTATTTGACTGCATTCCATTTGAGTCCATTAAATTTCTGCAACATTCCATTCCTTTCCATTCCATTCCGTTCCATTCCTTTCGGTGCCATTCCTTTCCACTCTAATCCATTCAAGTCCATTCCATTTGAGTCCATTCCATTGATTCGATGCCATTACATTCAATTCCATTCCATTCGACTCCATTCCATTCCATTCCCTTCCAAACGATTCCATTCCATTCTATTACTTTCTATTCCAATC	2	PASS	SVTYPE=INS;END=59378;SVLEN=388;SUPPORT=2;STD_SPAN=6.36;STD_POS=3.18	GT:DP:AD	./.:.:.,.
KMT2C_chr15_5960377_6027329	59446	svim.DEL.345	GTCCATTCCATTCCAGTCCATTCCAACAGAGTCCATTGCTTTCCATTCCATTCGATATCTTCCCATTACAGTCCATTCCATTCTATTCCTTTGGTTCCCATTCAATTAAATTTCATTGGATTACATTTCATTCGATTCCATTCCATTCGACTCCATTCCATTCGACTCCATTCCATTCGAGTCCATTCCATTCCAGTCCATTCCATTCGATTCCATTCCATTCGATTCCATTCCACTCATTTCCACTCCGTTGCATTCCATTGCATTCCATTCCATTCCATTGGATTACATTCCATTCGATTCCATTCCATTCGAATCAATTGCATTGCAATGCATTACATTCATGCCCTTTCTATTAAAGTCCAATCCATTATGGTCCATTCCATTCAATTCCATTCTATTCCATTCCATTCGAATCAATTACATTGCAATCCATCACATTCGAGTACGTTCTGTTCCAGTCCATTCAGTTCTGGTCTATTCCATTCAATTCCATTCCCTTTGATTCCATTCCATTTTTGTACATTCCATTGGATTCCATCTTATTGAAATAAGTTCTATTCGAGACCATTTCTTCGAGTCCAATCAATTTGAGTCCATTCCATTCGAGTCCATTACATCTGGGTCTATTCCATTCCATCCCATTCCGTTCGATGCCATTCAATTTGATTCTTTTCCATTCGTCTCCATTCCTTTCCATTCAGTTCCGTTGGATTCCATTCCATTCTATTCCTTTCCATTTCATTGCATTCCATTCCATTCCCCTGGAGACCATTCCACTTCAGTGCATTCCATTCCAGTGTATTCCATTCCATTCCATTCTATTCCATTCCATTCGATATCTTTCCATTACACTCCATTCCATTGTATTCCTTTACAGTCCATTCAATTCCATTCTATTTGATTCCATTCAATTCAATTCCATTACATTCGACTCCATTTCATTAGTGTCCATTGCAATCCATTCCTTTCCATTTCTTTATGTTCTATTCCATTCCGTTCGATTCCTTTTTATTCCAGTCCATTCCATTCGAGTCCATTGCATTCCAGTGCAATTCATTTGATTCCACTCCATTCGATTCCATTCCACTCAATTCCACTCCGTTCCATTCCTTTGCGTTCCTTTCTATTCCATTCCATTGCATTGCATTCCATTCCATTCCATTCCATTCCATTCCATTCCATTCCATTCCATTCCATTCCATTCCATTCCATTTGTTTACATTCCATTGAATTCCAATCCAGTTGAATCAATTACATTGCAGTCCATTACATTCGAGTCTGTTCTATCCCAGTTCATTCGATTCTGGTGCATTCCATTCGAT	G	1	PASS	SVTYPE=DEL;END=60770;SVLEN=-1324;SUPPORT=1;STD_SPAN=.;STD_POS=.	GT:DP:AD	./.:.:.,.
KMT2C_chr15_5960377_6027329	59642	svim.INS.421	T	TCCATTGCATTCCGTTCGAATCCCTATTCCATTCCATTTTGTTACTGTCCATTCCATTTGAGTCTCATTCCATGCCAAA	2	PASS	SVTYPE=INS;END=59642;SVLEN=75;SUPPORT=2;STD_SPAN=4.24;STD_POS=2.12	GT:DP:AD	./.:.:.,.
KMT2C_chr15_5960377_6027329	59718	svim.INS.422	C	CTATATCTATAAATTCAATACGAGACCATTGCTTTTGAGTCCATTCTATATGATTCCATTCCTTTCAAGTCCATTACATTTGGTTCAATTCCATTCCTTTTCATTCCCTTCCATTCCATTCCAGTTGATATCAATCCATTCGATTCCATTCCATTCGAGCA	1	PASS	SVTYPE=INS;END=59718;SVLEN=160;SUPPORT=1;STD_SPAN=.;STD_POS=.	GT:DP:AD	./.:.:.,.
KMT2C_chr15_5960377_6027329	59789	svim.DEL.346	ATGCCCTTTCTATTAAAGTCCAATCCATTATGGTCCATTCCATTCAATTCCATTCTATTCCATTCCATTCGAATCAATTACATTGCAATCCATCACATTCGAGTACGTTCTGTTCCAGTCCATTCAGTTCTGGTCTATTCCATTCAATTCCATTCCCTTTGATTCCATTCCATTTTTGTACATTCCATTGGATTCCATCTTATTGAAATAAGTTCTATTCGAGACCATTTCTTCGAGTCCAATCAATTTG	A	1	PASS	SVTYPE=DEL;END=60038;SVLEN=-249;SUPPORT=1;STD_SPAN=.;STD_POS=.	GT:DP:AD	./.:.:.,.
KMT2C_chr15_5960377_6027329	59967	svim.DEL.347	TACATTCCATTGGATTCCATCTTATTGAAATAAGTTCTATTCGAGACCATTTCTTCGAGTCCAATCAATTTG	T	3	hom_ref	SVTYPE=DEL;END=60038;SVLEN=-71;SUPPORT=3;STD_SPAN=8.66;STD_POS=4.33	GT:DP:AD	0/0:29:26,3
KMT2C_chr15_5960377_6027329	60074	svim.INS.423	A	ACTCCATTGCATTCCATTCCATTCCATTCAGTTCCATTCCATTCTGTTCCATTCCATTCCG	1	PASS	SVTYPE=INS;END=60074;SVLEN=60;SUPPORT=1;STD_SPAN=.;STD_POS=.	GT:DP:AD	./.:.:.,.
KMT2C_chr15_5960377_6027329	60213	svim.INS.424	G	GTTTCCTTTCCATTCGAGTCCATTCCTCTCCAGTCCATTCCGTTC	1	PASS	SVTYPE=INS;END=60213;SVLEN=44;SUPPORT=1;STD_SPAN=.;STD_POS=.	GT:DP:AD	./.:.:.,.
KMT2C_chr15_5960377_6027329	60260	svim.INS.425	T	TTCGATTCCATTCCATTCGAATCAATTACATAGCAATCCATTACATTCGAGTCTATTCTCTTCCGTTCCATTCGATTTCGTTCCAA	1	PASS	SVTYPE=INS;END=60260;SVLEN=85;SUPPORT=1;STD_SPAN=.;STD_POS=.	GT:DP:AD	./.:.:.,.
KMT2C_chr15_5960377_6027329	60429	svim.INS.426	G	GCCATTCCATTCAATTCTGTTCTACTCGACTCCAATACATTCAATTCCATTCCATCCGATTCCATTACATTCTTTTCATTTCTTATCCATTTCAAGCCATTCCACTCCATTCCATTCCACTCGTTTCCTTTCCATTCGAGTCCATTCCTCTCCAGTCCATTCCGTTCAATCCATTCCA	1	PASS	SVTYPE=INS;END=60429;SVLEN=177;SUPPORT=1;STD_SPAN=.;STD_POS=.	GT:DP:AD	./.:.:.,.
KMT2C_chr15_5960377_6027329	60550	svim.INS.427	T	TTCCATTCGATTCCCTTCCATTGGACTCCTTTCCATTCGAGTGCATTCCATATTCCGTTCCATTTCTTTCCGTTCTGTACGATTCCTACCGTTCGATTTCATTTTGTTCCAG	3	hom_ref	SVTYPE=INS;END=60550;SVLEN=111;SUPPORT=3;STD_SPAN=17.79;STD_POS=8.95	GT:DP:AD	0/0:23:20,3
KMT2C_chr15_5960377_6027329	60629	svim.INS.428	A	ATTAATTTCGAATCAATTACATTGCAATCCATTGCATTCGAG	1	PASS	SVTYPE=INS;END=60629;SVLEN=41;SUPPORT=1;STD_SPAN=.;STD_POS=.	GT:DP:AD	./.:.:.,.
KMT2C_chr15_5960377_6027329	60659	svim.DEL.348	ATTTGTTTACATTCCATTGAATTCCAATCCAGTTGAATCAATTACATTGCAGTCCATTACATTCGAGTCTGTTCTATCCCAGTTCATTCGATTCTG	A	1	PASS	SVTYPE=DEL;END=60754;SVLEN=-95;SUPPORT=1;STD_SPAN=.;STD_POS=.	GT:DP:AD	./.:.:.,.
KMT2C_chr15_5960377_6027329	60990	svim.INS.429	T	TTCCATTCTATTCTATTCCACTCCACTCCATTCCATTCCAC	1	PASS	SVTYPE=INS;END=60990;SVLEN=40;SUPPORT=1;STD_SPAN=.;STD_POS=.	GT:DP:AD	./.:.:.,.
KMT2C_chr15_5960377_6027329	61208	svim.INS.430	C	CAGTCCATTCCATTCGAGTCCGTTCCATTCCAGTCCATTTCATTCGAGTCA	1	PASS	SVTYPE=INS;END=61208;SVLEN=50;SUPPORT=1;STD_SPAN=.;STD_POS=.	GT:DP:AD	./.:.:.,.
KMT2C_chr15_5960377_6027329	61937	svim.DEL.349	ATGTCACCCCATTCATTTCTATTCCATTAGAGTCCATGTCATTCGAGTCCATTCCATTCTATTCCATTCCACTCCATTCCGTTCCATTCCACTCCATTCCAATCGT	A	1	PASS	SVTYPE=DEL;END=62042;SVLEN=-105;SUPPORT=1;STD_SPAN=.;STD_POS=.	GT:DP:AD	./.:.:.,.
KMT2C_chr15_5960377_6027329	62996	svim.DEL.350	ATGCCATTCCATTTGATTCTATTCCATTAGTCTCCATTCAATTCCACTAATCTCCATTCCATTCCATTCTACTCCAACTGATTCCATTCCATTCTATTCCTTTCCATTCCATTCCATTCCATTCGCTTCCATTCCATTCGTGTCCATTCCACTCCAGTCCATTCCATTCGTGTCCATTCCATTCCAGTCCATTCCATTTGT	A	1	PASS	SVTYPE=DEL;END=63196;SVLEN=-200;SUPPORT=1;STD_SPAN=.;STD_POS=.	GT:DP:AD	./.:.:.,.
KMT2C_chr15_5960377_6027329	63099	svim.INS.431	C	CCATTCCATTTCATTCCATTAGGTTCTATTTCATTCCATTTCATTCCATTCCATTCCATTT	3	hom_ref	SVTYPE=INS;END=63099;SVLEN=60;SUPPORT=3;STD_SPAN=.;STD_POS=12.17	GT:DP:AD	0/0:20:17,3
KMT2C_chr15_5960377_6027329	63395	svim.INS.432	T	TGTTCCATTCCATTCCATTCCTTTCCATTCCATTCCATTCG	1	PASS	SVTYPE=INS;END=63395;SVLEN=40;SUPPORT=1;STD_SPAN=.;STD_POS=.	GT:DP:AD	./.:.:.,.
KMT2C_chr15_5960377_6027329	63559	svim.INS.433	C	CTGTTCCTTTTCATTCCATTCCACATTAGACCTTTTCATTCCAGTTCTTTCCCTTCGTGTTCATTT	1	PASS	SVTYPE=INS;END=63559;SVLEN=65;SUPPORT=1;STD_SPAN=.;STD_POS=.	GT:DP:AD	./.:.:.,.
KMT2C_chr15_5960377_6027329	64698	svim.DEL.351	TGCAATCCATCACATTCGAGTACGTTCTGTTCCAGTCCATTCAGTTC	T	1	PASS	SVTYPE=DEL;END=64744;SVLEN=-46;SUPPORT=1;STD_SPAN=.;STD_POS=.	GT:DP:AD	./.:.:.,.
KMT2C_chr15_5960377_6027329	65699	svim.DEL.352	ATTCCATTCCTTTCCATTCCATTCCATTCGGTGCCATTCCATTCCACTCTATT	A	1	PASS	SVTYPE=DEL;END=65751;SVLEN=-52;SUPPORT=1;STD_SPAN=.;STD_POS=.	GT:DP:AD	./.:.:.,.
KMT2C_chr15_5960377_6027329	66411	svim.DEL.353	ATTGCATTCGAGTTCTATTCCAGTCCATTGCATTCCGGCGCATTCCGTTCCATTCCATTCCATTCCATTCCATTCCATTCGAATCCATTGCATTGCAATGCT	A	1	PASS	SVTYPE=DEL;END=66512;SVLEN=-101;SUPPORT=1;STD_SPAN=.;STD_POS=.	GT:DP:AD	./.:.:.,.
KMT2C_chr15_6020392_6062903	540	svim.DEL.354	TTCCTTTGCGTTCCTTTCTATTCCATTCCATTGCATTGCATTCCATTCCATTCCA	T	2	PASS	SVTYPE=DEL;END=594;SVLEN=-54;SUPPORT=2;STD_SPAN=.;STD_POS=.	GT:DP:AD	./.:.:.,.
KMT2C_chr15_6020392_6062903	1292	svim.INS.434	C	CATTCCATTCGACTCCATTCCATTCGACTCTATTCATTCGATCCATTCCATTTGATTA	1	PASS	SVTYPE=INS;END=1292;SVLEN=57;SUPPORT=1;STD_SPAN=.;STD_POS=.	GT:DP:AD	./.:.:.,.
KMT2C_chr15_6020392_6062903	1457	svim.DEL.355	TTCCATTGCACTCGAATCCAGTGCGTTCCATTCCATTGCTTTCCA	T	2	PASS	SVTYPE=DEL;END=1501;SVLEN=-44;SUPPORT=2;STD_SPAN=.;STD_POS=.	GT:DP:AD	./.:.:.,.
KMT2C_chr15_6020392_6062903	1846	svim.DEL.356	TATTTGAGTCCATTCCATTTGAGTCCATTACATTTGGGTCCATTCCATTCAATTCCATTGCAATCCATTCCATTCGATGTCACCCCATTCATTTCTATTCCATTA	T	5	hom_ref	SVTYPE=DEL;END=1950;SVLEN=-104;SUPPORT=5;STD_SPAN=1.79;STD_POS=171.73	GT:DP:AD	0/0:47:42,5
KMT2C_chr15_6020392_6062903	2187	svim.DEL.357	AGTCCTTTCCATTCGAGTCCATTCCTCTGCAGTCCATTCCG	A	1	PASS	SVTYPE=DEL;END=2227;SVLEN=-40;SUPPORT=1;STD_SPAN=.;STD_POS=.	GT:DP:AD	./.:.:.,.
KMT2C_chr15_6020392_6062903	2222	svim.INS.435	A	ATACTATTGAATTCCATTCGATTCCATTGTTTTCGAATAAATTCCAACCGAGACCATTCCTTTCGTGTCCATTCTATTTGACTGCATTCCATTTGAGTCCATTAAATTTCTGCACATTCCATTCCTTTCCATTCCATTCCATTCCATTCCTTTCGTTGCCATTCCATTCCACTCTAATCCATTCAAGTCCATTCCATTTGAGTCCATTCCATTGATTCGATGCCATTACATTCAATTCTATTCCATTCGACTCCATTGCATTCCATTCCCTTCCAAACGATTCCATTCCATTCTATTACTTTCTATTCCAATCCATTCCATTCGGTTCCATTCGT	1	PASS	SVTYPE=INS;END=2222;SVLEN=334;SUPPORT=1;STD_SPAN=.;STD_POS=.	GT:DP:AD	./.:.:.,.
KMT2C_chr15_6020392_6062903	2520	svim.DEL.358	ATTTCACTCCATTCGATTCCATTCCACTCGATTCCACTCCGTTCCATTTCACTGCATTCCATTCTATTCAATTCTATTGC	A	2	PASS	SVTYPE=DEL;END=2599;SVLEN=-79;SUPPORT=2;STD_SPAN=13.44;STD_POS=156.62	GT:DP:AD	./.:.:.,.
KMT2C_chr15_6020392_6062903	2550	svim.DEL.359	ATTCCACTCCGTTCCATTTCACTGCATTCCATTCTATTCAATTCTATTGCATTCCATTCCATTCCATTTGATTACATTCCATGCGATTCCATTCAAATTCGAATCAATTACATTGCAATCCATTACTATTGAGTCCGTTTTATTCCAATCCACTCC	A	1	PASS	SVTYPE=DEL;END=2705;SVLEN=-155;SUPPORT=1;STD_SPAN=.;STD_POS=.	GT:DP:AD	./.:.:.,.
KMT2C_chr15_6020392_6062903	2671	svim.INS.436	A	ATTGCATTCGAGTTCTATTCCAGTCCATTGCATTCCGCGCATGCCGTTCCATTCCATTCCGTTCGCTTCCGTTCCATTCGAATCGATTGCATTGCAATGCT	2	PASS	SVTYPE=INS;END=2671;SVLEN=101;SUPPORT=2;STD_SPAN=0.71;STD_POS=0.35	GT:DP:AD	./.:.:.,.
KMT2C_chr15_6020392_6062903	2727	svim.INS.437	T	TTCCATTCCATTCGAATCGATTGCATTGCAATGCTTTACATTCGAGTCCGTTTTATTCCAGTCCAATCCATTCCGG	7	PASS	SVTYPE=INS;END=2727;SVLEN=75;SUPPORT=6;STD_SPAN=15.54;STD_POS=11.85	GT:DP:AD	0/1:27:21,6
KMT2C_chr15_6020392_6062903	2954	svim.INS.438	A	ATGTCATTCGAGTCCATTCCATTCTATTCTATTCCACTCCATTC	6	PASS	SVTYPE=INS;END=2954;SVLEN=43;SUPPORT=5;STD_SPAN=3.03;STD_POS=1.52	GT:DP:AD	0/1:25:20,5
KMT2C_chr15_6020392_6062903	3875	svim.INS.439	A	AATTCTGTTCTACTCGACTCCAATACATTCAATTCCATTCCATCCGATTCCATTACATTCTTTTCATTTCTTATCCATTTCAAGCCATTACATTCCATTCC	1	PASS	SVTYPE=INS;END=3875;SVLEN=100;SUPPORT=1;STD_SPAN=.;STD_POS=.	GT:DP:AD	./.:.:.,.
KMT2C_chr15_6020392_6062903	4219	svim.INS.440	G	GCATTCCATTCGTTTCCATTCCATTCGAATTCATTCCACTCAAGTCCATTCCATTCGAGTCCATTCCATTCGATATCATTCCATACTATTGAATTCCATTCGATTCCATTGTTTTCGAATAAATTCCAACCGAGACCATTCCTTTCGTGTCCATTCTATTTGACTGCATTCCATTTGAGTCCATTAAATTTCTGCACATTCCATTCCTTTCCATTCCATTCCATTCCATTCCTTTCGGTGCCATTCCATTCCACTCTAATCCATTCAAGTCCATTCCATTTGAGTCCATTCCATTGATTCGATGCCATTACATTCAATTCTATTCCATTCGACTCCATTGCATTCCATTCCCTTCCAAACAATTCCATTCCATTCTATTACTTTCTATTCCAATC	1	PASS	SVTYPE=INS;END=4219;SVLEN=394;SUPPORT=1;STD_SPAN=.;STD_POS=.	GT:DP:AD	./.:.:.,.
KMT2C_chr15_6020392_6062903	4437	svim.INS.441	C	CTCTATTCCATTCGAGTCCATTCCATTCCATTCCATTGCATTCCGTTCGAATCCCTATTCCACTCCATTCTGTTACTG	1	PASS	SVTYPE=INS;END=4437;SVLEN=77;SUPPORT=1;STD_SPAN=.;STD_POS=.	GT:DP:AD	./.:.:.,.
KMT2C_chr15_6020392_6062903	4442	svim.DEL.360	TTCCATTCGAGTCCATTCCATTCCAGTCCATTCCATTCGATTCCATTCCACTCATTTCCACTCCGTTGCATTCCATTGCATTCCATTCCATTCCAT	T	2	PASS	SVTYPE=DEL;END=4537;SVLEN=-95;SUPPORT=2;STD_SPAN=14.85;STD_POS=181.37	GT:DP:AD	./.:.:.,.
KMT2C_chr15_6020392_6062903	4560	svim.INS.442	C	CTTCCATTGGACTCCTTTCCATTCGAGTGCATTCCATTCCGTTCCATTTCTTTCCGTTCTGTACGATTCCTACCGTTCGATTTCATTTTGTTCCAGTCCATTCCTTTCGCGTCCATTCCATTCCATTTCACTCCATTCG	1	PASS	SVTYPE=INS;END=4560;SVLEN=138;SUPPORT=1;STD_SPAN=.;STD_POS=.	GT:DP:AD	./.:.:.,.
KMT2C_chr15_6020392_6062903	4897	svim.INS.443	C	CCATTCCCTTCCATTCCATTCCAGTTGATATCAATCCATTCGATTCCATTCCATTCGAGCACATTCCATTCGAGT	2	PASS	SVTYPE=INS;END=4897;SVLEN=74;SUPPORT=2;STD_SPAN=.;STD_POS=.	GT:DP:AD	./.:.:.,.
KMT2C_chr15_6020392_6062903	5400	svim.INS.444	T	TTGCACTCCATTCGATTCCATTCCATTCGAATCAATTACATAGCAATCCATTACATTCGAGTCTGTTCTATTCCGTTCCATTCGATTTCGTTCCAATCCATTCGATTCCATTCCATTCGATTCCATTCCATACTATTGCATTCCATTCGATTAAATTATACTCGAATAAATTCCATTCAAGACCATTTCTGTTGAGTCCATTCTACTTGAGTCCATTCCCTTTGATTCCATAACATTTGAGTCCATTCAATTCCATTCCTTTCGTTTCCATTCCATTTGATGCCATTCCATTCAATTCTGTTCTACTCGACTCCAATACATTCAATTCCATTCCATCCGATTCCATTACATTCTTTTCATTTCTTA	1	PASS	SVTYPE=INS;END=5400;SVLEN=365;SUPPORT=1;STD_SPAN=.;STD_POS=.	GT:DP:AD	./.:.:.,.
KMT2C_chr15_6020392_6062903	5472	svim.DEL.361	CAATTTCATTGCAGTCCATTACATTCGAGTCTGTTCTATCCCAGTTCATTCGATTCTGTTG	C	1	PASS	SVTYPE=DEL;END=5532;SVLEN=-60;SUPPORT=1;STD_SPAN=.;STD_POS=.	GT:DP:AD	./.:.:.,.
KMT2C_chr15_6020392_6062903	5498	svim.INS.445	G	GAATCCATTTCACTCCAGTCCATTAAATTCGAGTACATTCCATTCC	1	PASS	SVTYPE=INS;END=5498;SVLEN=45;SUPPORT=1;STD_SPAN=.;STD_POS=.	GT:DP:AD	./.:.:.,.
KMT2C_chr15_6020392_6062903	5530	svim.INS.446	T	TTCCATTCGACACCATTCCTTTCCATTCCGTTCCATCCGATTCCATTCCATTGTATTCCATTCAATTCCATTCCATTGCATTCCATTCGTTTCCATTCCATTCGAATTCATTCCACTCAAG	1	PASS	SVTYPE=INS;END=5530;SVLEN=120;SUPPORT=1;STD_SPAN=.;STD_POS=.	GT:DP:AD	./.:.:.,.
KMT2C_chr15_6020392_6062903	5733	svim.INS.447	T	TGTTCTACTCGACTCCAATACATTCAATTCCATTCCATCCGATTCCATTACATTCTTTTCATTTCTTATCCATTTCAAGCCATTCCATTCCATTCCATTCCATTCCACTCGTTTCCTTTCCATTCGAGTCCATTCCACTCCAGTCCATTCCATTCGAATCCATTTCACTCCAGTCCATTCCATTCGAATCC	1	PASS	SVTYPE=INS;END=5733;SVLEN=190;SUPPORT=1;STD_SPAN=.;STD_POS=.	GT:DP:AD	./.:.:.,.
KMT2C_chr15_6020392_6062903	5940	svim.INS.448	G	GTCCATTCCATTCGATATCATTCCATACTATTGAATTCCATTCGATTCCATTGTTTTCGAATAAATTCCAACCGAGACCATTCCTTTCGTGTCCATTCTATTTGACTGCATTCCATTTGAGTCCATTAAATTTCTGCACATTCCATTCCTTTCCATTCCATTCCATTCCATTCCTTTCGGTGCCATTCCATTCCACTCTAATCCATTCAAGTCCATTCCATTTGAGTCCATTCCATTGATTCGATGCCATTACATTCAATTCTATTCCATTCCAATCCATTGCATTCCATTCCCTTCCAAACGATTCCATTCCATTCTATTACTTTCTATTCCAATCCATTCCATTCCGTTCCGTTCGTTTCCATTCCATTCGAGTCCACTCCATTCCAGTCCATTCCATTCGAT	1	PASS	SVTYPE=INS;END=5940;SVLEN=404;SUPPORT=1;STD_SPAN=.;STD_POS=.	GT:DP:AD	./.:.:.,.
KMT2C_chr15_6020392_6062903	5949	svim.INS.449	A	ATTCCATTCGATGTCTTTCCATAACGATCCATTCCATTCTATTCCTTTCGATTCCATTCCATTCTATTTCATTGCATTCGATTCCCTTCCATTGGACTCCTTTCCATTCGAGTGCATTCCATTCCGTTCCATTTCTTTCCGTTCTGTACGATTCCTACCGTTCGATTTCATTTTGTTCCAGTCCATTCCTTTCGC	2	PASS	SVTYPE=INS;END=5949;SVLEN=194;SUPPORT=2;STD_SPAN=.;STD_POS=.	GT:DP:AD	./.:.:.,.
KMT2C_chr15_6020392_6062903	6697	svim.DEL.362	ATTCAATTCCATTGCAATCCATTCCATTCGATGTCACCCCATTCATTTCTATTCCATTAGAGTCCATGTCATTCGAGTCCATTCCATTCTATTCCATTCCACTCC	A	1	PASS	SVTYPE=DEL;END=6801;SVLEN=-104;SUPPORT=1;STD_SPAN=.;STD_POS=.	GT:DP:AD	./.:.:.,.
KMT2C_chr15_6020392_6062903	6968	svim.INS.450	T	TACTATTGCATTCCATTCGATTACATTATATTCGAATAAGTTCCATTCAAGACCATTTCTTTTGAGTCCATTCTATTTGAGTCCATTCCCTTTGATTCCATAACATTTGAGTCCATTCAATTCCATTCCTTTCGTTTCCATTCCATTTGATGCCATTCCATTCAATTCTGTTCTACTCGACTCCAATACATTCAATTCCATTCCATCCGATTCCATTACATTCTTTTCATTTCTTATCCATTTCAAGCCATTCCAC	2	PASS	SVTYPE=INS;END=6968;SVLEN=255;SUPPORT=2;STD_SPAN=.;STD_POS=.	GT:DP:AD	./.:.:.,.
KMT2C_chr15_6020392_6062903	7469	svim.INS.451	C	CCATTGCATTCGAGTTCTATTCCAGTCCATTGCATTGCGGCGCATTCCGTTCCATTCCATTCCATTCGATTCCGTTCCATTCGAATCGATTGCATTGCAATG	1	PASS	SVTYPE=INS;END=7469;SVLEN=101;SUPPORT=1;STD_SPAN=.;STD_POS=.	GT:DP:AD	./.:.:.,.
KMT2C_chr15_6020392_6062903	7874	svim.INS.452	C	CCATTTCATTCCATTCCATTCCATTCTATTCCATTCCATTCCATTT	3	hom_ref	SVTYPE=INS;END=7874;SVLEN=45;SUPPORT=3;STD_SPAN=1.15;STD_POS=5.2	GT:DP:AD	0/0:71:68,3
KMT2C_chr15_6020392_6062903	8129	svim.INS.453	C	CAGTTCCATTCCATTCTGTTCCATTCCATTCCGTTCCATTGCATTCCATTCCATTCGGTACCATTCCATATTTTTCCATTCGATTCCATTCGAATCCATTCCATTCCAGTCCATTCCATTCGATTCCATTCCATTCCTTTCAATTCCATTCCATTCCATTCCATTCCACTTGATCCCACTCCATTCCCTTCCACTGCATTCCATTCGATTCCATTCCATTGCATTG	1	PASS	SVTYPE=INS;END=8129;SVLEN=225;SUPPORT=1;STD_SPAN=.;STD_POS=.	GT:DP:AD	./.:.:.,.
KMT2C_chr15_6020392_6062903	8141	svim.INS.454	A	ATTGGACTGCATTCCATTCGATTCCATTCCATTCGAATCAATTACATAGCAATCCATTACATTCGAGTCTATTCTATTCCG	1	PASS	SVTYPE=INS;END=8141;SVLEN=80;SUPPORT=1;STD_SPAN=.;STD_POS=.	GT:DP:AD	./.:.:.,.
KMT2C_chr15_6020392_6062903	8257	svim.INS.455	T	TTGCTTTCCGTTCTGTACGATTCCTACCGTTTGATTTCATTTTGTTCCAG	1	PASS	SVTYPE=INS;END=8257;SVLEN=49;SUPPORT=1;STD_SPAN=.;STD_POS=.	GT:DP:AD	./.:.:.,.
KMT2C_chr15_6020392_6062903	8294	svim.INS.456	C	CTCCATTCCATTCCATTCCATTCCATTCCATTCCATTCCATTCCATTCGGTACCATTCCATATTGTTCCATTCGATTACATTCGAATCCATTCCATTCCAGTCCATTCCATTCGATTCCA	2	PASS	SVTYPE=INS;END=8294;SVLEN=109;SUPPORT=2;STD_SPAN=13.44;STD_POS=23.69	GT:DP:AD	./.:.:.,.
KMT2C_chr15_6020392_6062903	8646	svim.INS.457	T	TTCCATTCCATTCCAGTTGATATCAATCCATTCGATTCCATTCCATTCGAGCACATTCCA	1	PASS	SVTYPE=INS;END=8646;SVLEN=59;SUPPORT=1;STD_SPAN=.;STD_POS=.	GT:DP:AD	./.:.:.,.
KMT2C_chr15_6020392_6062903	8732	svim.INS.458	T	TTCGAAATCGAATCAATTACATTGCAATCCATTACTATTGAGTCCATTTTATTCCTGTCCAC	1	PASS	SVTYPE=INS;END=8732;SVLEN=61;SUPPORT=1;STD_SPAN=.;STD_POS=.	GT:DP:AD	./.:.:.,.
KMT2C_chr15_6020392_6062903	8903	svim.INS.459	T	TCAATTCCATTCCATTCGATGTCTTTCCATAACGATCCATTCCATTCTATTCCTTTCGATTCCATTCCATTCTATTTCATTCCATTCGATTCCCTTCCATTGGACTCCTTTCCATTCGAGTGCATTCCATTCCGTTCCATTTCTTTCCGTTCTGTACGATTCCTACCGTTCGATTTCATTTTGTTCCAGTCCATTCCTTTCGCGTCCATTCCATTCCATTTCACTCCATTCGATTCCATTCCACTCGATTCCACTTCGTTCCATTTCATTGCATTCCATTCTATTCAACTCTATTGCCTTCCATTCCATTCCATTCGATTACATTCCATGCGATTCCATTCGAAATCGAATCAATTACATTGCAATCCATTACTATTGAGTCCGTTTTATTCCAGTCCACTGCATTCTGGTCCATTCCATTTGATTCCATTCCATTCTATTCCATTCCATACAGTTGCATTCCATTGGATTCCATTCTATATCTATAAATTCAATTCGAGACCATTGCTTTTGAGTCCATTCTATATGATTCCATTCCATTCAAGTCCATTACATTTGGTTCAATTCCATTCCATTCCATTCCCTTCCATTCCATTCCAGTTGATATCAATCCATTCGATTCCATTCCATTCGAGC	9	hom_ref	SVTYPE=INS;END=8903;SVLEN=635;SUPPORT=8;STD_SPAN=1.6;STD_POS=7.31	GT:DP:AD	0/0:87:79,8
KMT2C_chr15_6020392_6062903	8986	svim.INS.460	A	ATTCCATTCCATTGTACTCCTTTCCATTCGAGTGCATTCCATTCCGTTCCATTTCTTTCCGTTCTGTACGATTCCTACCGTTCGATTTCATTTTGTTCCAGGTCCATTCCTTTCGCGTCCATTCCATTCCATTTCACTCCATTCGATTCCATTCCACTCGATTCCACTTCG	4	hom_ref	SVTYPE=INS;END=8986;SVLEN=170;SUPPORT=4;STD_SPAN=32.23;STD_POS=41.72	GT:DP:AD	0/0:88:84,4
KMT2C_chr15_6020392_6062903	9032	svim.INS.461	T	TTTCTTTCCGTTCTGTACGATTCCTACCGTTCGATTTCATTTTGTTCCAGTCCATTCCTTCGCG	1	PASS	SVTYPE=INS;END=9032;SVLEN=63;SUPPORT=1;STD_SPAN=.;STD_POS=.	GT:DP:AD	./.:.:.,.
KMT2C_chr15_6020392_6062903	9069	svim.INS.462	C	CGAAATCGAATCAATTACATTGCAATCCATTACTATTGAGTCCGCTTTATTCCAGTCCACTG	1	PASS	SVTYPE=INS;END=9069;SVLEN=61;SUPPORT=1;STD_SPAN=.;STD_POS=.	GT:DP:AD	./.:.:.,.
KMT2C_chr15_6020392_6062903	9076	svim.INS.463	A	ATTCCACTTTGTTCCATTTCATTGCATTCCATTCTATTCAACTCTATTGCCTTCCTTTCCATTCCATTCGATTACATTCCATGCGATTCCATTCGAAATCGAATCAATTACATTGCAATCCATTACTATTGAGTCCGTTTTATTCCAGTCCACTGCATTCTG	1	PASS	SVTYPE=INS;END=9076;SVLEN=161;SUPPORT=1;STD_SPAN=.;STD_POS=.	GT:DP:AD	./.:.:.,.
KMT2C_chr15_6020392_6062903	9097	svim.INS.464	T	TTCCATTCCATTCGATATCATTCCATACTATTGCATTCCATTCGATTCCACTTCGTTTTCGAATAAATTCCAACCGCAGACCATTCCTTTTGTGTCAACTTTCTATTTGACTTGCATTCCATTTGAGTCCATTAAATTTCATGCACATTCCATTCGAAATCGAATCATTCCATTCCATTCCATTCCTATTCGTAGTCCATTCCATTCCACTCTACTCCATTCAAGTCCATTCCATTTGAGTCCATTCCACTGATTCGATGCCATTACATTCAATTCTATTCCATTCGAATCCATTCCATTCCATTTCCTTCCAAACGATTCCATTCCATTCTATTACTTTCTATTCCAATTCCATTCCATTCCGTTCCATTCGTTTCCGTTCCATTCCTTTCCATTCCATTCGAGTCCACTCCATTCCATTCCATTCCATTCGAT	4	hom_ref	SVTYPE=INS;END=9097;SVLEN=434;SUPPORT=4;STD_SPAN=51.32;STD_POS=70.55	GT:DP:AD	0/0:95:91,4
KMT2C_chr15_6020392_6062903	9119	svim.INS.465	A	ATTTGCATTCCATTGGATTCCATGCTATATCTATAAATTCAATTC	1	PASS	SVTYPE=INS;END=9119;SVLEN=44;SUPPORT=1;STD_SPAN=.;STD_POS=.	GT:DP:AD	./.:.:.,.
KMT2C_chr15_6020392_6062903	9297	svim.INS.466	T	TTTGATTCTATTCCATTAGTCTCCATTCAATTCCATTAATCTCCATTCCATTCCATTCTACTCCAACTGATTCCATTCCATTCTATTCCTTTCCATTCCATTGCATTCCATTCCGTTCCATTTCATTCCATTCCATTCGTGTCCATTCCACTCCAGTCCATTCCATTCGTGTCCATTCCATTCCAGTCCATTCCTTTTGTGTCCACTGCATTCCATTCCACTCCATTCCATATTATTCCATTACACTCCATTCCATTCTATTACTTTCATTTCCATTCAATTCCATTCCATTTGATTCCATTCCACTCGGTTTCATTCCATTTGAGTCCAC	1	PASS	SVTYPE=INS;END=9297;SVLEN=330;SUPPORT=1;STD_SPAN=.;STD_POS=.	GT:DP:AD	./.:.:.,.
KMT2C_chr15_6020392_6062903	9298	svim.INS.467	T	TCCGTTCGAATCCCTATTCCATTCCATTTTGTTACTGTCCATTCCATTGGAGTCCATTCCATGCCAAACCATTCCATTCGATTCCATTCCAATAGGTTCAATTGCACTCGAATCCAGTG	2	PASS	SVTYPE=INS;END=9298;SVLEN=118;SUPPORT=2;STD_SPAN=.;STD_POS=.	GT:DP:AD	./.:.:.,.
KMT2C_chr15_6020392_6062903	9412	svim.DEL.363	TTACATTCATGCCCTTTCTATTAAAGTCCAATCCATTATGG	T	1	PASS	SVTYPE=DEL;END=9452;SVLEN=-40;SUPPORT=1;STD_SPAN=.;STD_POS=.	GT:DP:AD	./.:.:.,.
KMT2C_chr15_6020392_6062903	9465	svim.INS.468	A	ACTTGATTCCTCTCCATTCCCTTCCACTGCATTCCGTTCGATTCCATTCCATTGCCTTGCATTCCATTCCATTGGATTGC	1	PASS	SVTYPE=INS;END=9465;SVLEN=79;SUPPORT=1;STD_SPAN=.;STD_POS=.	GT:DP:AD	./.:.:.,.
KMT2C_chr15_6020392_6062903	9594	svim.INS.469	T	TCATTCCATTTGAGTCCACTCCATTCCATTCCATTCCATTCCATTCAGTTCCATTCCATTCTGTTCCATTCCATTCCGTTCCATTAGATTCCATTCCATTCGGTACCATTCCATATTGTTCCATTCGATTCCATTCGAATCCATTCCATTCCAGTCCATTCCATTCGATTCCATTCCATCATTTCAATTCCATTCCATTCCATTCCATTACATTCCACTTGATTCCTCTCCATTCCCTTCCACTGCATTCCGTTCGATTCCATTCCATTGCATTGCATTCCATTCCATTGGATTGCATTCCATTCGATTCCATTCCATTCGAATCAATTACATAGCAATCCATTACATTCGAGTCTATTCTATTCCGTTCCATTCGATTTCGTTCCAATCCATTCGATTCCATTCCATTCGATTCCAGTCCATACTA	1	PASS	SVTYPE=INS;END=9594;SVLEN=426;SUPPORT=1;STD_SPAN=.;STD_POS=.	GT:DP:AD	./.:.:.,.
KMT2C_chr15_6020392_6062903	9844	svim.INS.470	G	GTTTCCTTTCCATTCGAGTCCATTCCTCTCCAGTCCATTCCGTTCAATCCATTCCATTCC	1	PASS	SVTYPE=INS;END=9844;SVLEN=59;SUPPORT=1;STD_SPAN=.;STD_POS=.	GT:DP:AD	./.:.:.,.
KMT2C_chr15_6020392_6062903	9929	svim.INS.471	C	CGATTTAAATTATATTCGAATAAATTCCATTCAAGACCATTTCTGTTGAGTCCATTCT	1	PASS	SVTYPE=INS;END=9929;SVLEN=57;SUPPORT=1;STD_SPAN=.;STD_POS=.	GT:DP:AD	./.:.:.,.
KMT2C_chr15_6020392_6062903	10026	svim.DEL.364	GTCCATTGCAATCCATTCCTTTCCATTTCTTTATGTTCTAT	G	1	PASS	SVTYPE=DEL;END=10066;SVLEN=-40;SUPPORT=1;STD_SPAN=.;STD_POS=.	GT:DP:AD	./.:.:.,.
KMT2C_chr15_6020392_6062903	10317	svim.DEL.365	TCCATTACATTCGAGTCTGTTCTATCCCAGTTCATTCGATTCTGGTGCATTCCATTCGATTCCATTCCATTCGATACCATTCCATACTATTGCAG	T	3	hom_ref	SVTYPE=DEL;END=10411;SVLEN=-94;SUPPORT=3;STD_SPAN=23.3;STD_POS=74.49	GT:DP:AD	0/0:190:187,3
KMT2C_chr15_6020392_6062903	10714	svim.INS.472	C	CATTCCATTTCATTCCATTCCATTCCATTTCATTCCATTCT	1	PASS	SVTYPE=INS;END=10714;SVLEN=40;SUPPORT=1;STD_SPAN=.;STD_POS=.	GT:DP:AD	./.:.:.,.
KMT2C_chr15_6020392_6062903	10954	svim.INS.473	A	ATTCCATTCCATTTGATTACATTCCATTCGACTCCATTCCATTCGACTCTATTCCATTCG	2	PASS	SVTYPE=INS;END=10954;SVLEN=59;SUPPORT=2;STD_SPAN=.;STD_POS=.	GT:DP:AD	./.:.:.,.
KMT2C_chr15_6020392_6062903	10956	svim.DEL.366	GTCCATTCCACTCCATTCCATTGCATTCCGTTCGAATCCCTA	G	1	PASS	SVTYPE=DEL;END=10997;SVLEN=-41;SUPPORT=1;STD_SPAN=.;STD_POS=.	GT:DP:AD	./.:.:.,.
KMT2C_chr15_6020392_6062903	11276	svim.INS.474	C	CTATTCCATTCCCTACAGTTGAATTCCATTGGATTCCATTCTATATCTATAAATTCAATTCGAGGCCATTGCTTTTGAGTCCATTCTATAT	1	PASS	SVTYPE=INS;END=11276;SVLEN=90;SUPPORT=1;STD_SPAN=.;STD_POS=.	GT:DP:AD	./.:.:.,.
KMT2C_chr15_6020392_6062903	11480	svim.DEL.367	TATATTTGGGTCCATTCCATTCAATTCCATTGCGATCCATTCCATTCAATGTCACCCCATTCATTTCTATTC	T	22	hom_ref	SVTYPE=DEL;END=11551;SVLEN=-71;SUPPORT=18;STD_SPAN=2.64;STD_POS=8.03	GT:DP:AD	0/0:460:442,18
KMT2C_chr15_6020392_6062903	11657	svim.INS.475	T	TTCGATTAAATTATATTCGAATAAGTTCCATTCAAGACCATTTCTTTTGAGTCCATTCTATTTGAGTCCATTCCCTTTGATTCCATAAC	1	PASS	SVTYPE=INS;END=11657;SVLEN=88;SUPPORT=1;STD_SPAN=.;STD_POS=.	GT:DP:AD	./.:.:.,.
KMT2C_chr15_6020392_6062903	11699	svim.INS.476	T	TTGCATTGCATTCCATTCCATTGGACTGCATTCTATTCGATTCCATTCCATTCGAATCAATTACATCGCAATCCATTACATTCGAG	1	PASS	SVTYPE=INS;END=11699;SVLEN=85;SUPPORT=1;STD_SPAN=.;STD_POS=.	GT:DP:AD	./.:.:.,.
KMT2C_chr15_6020392_6062903	11769	svim.INS.477	T	TACTATTGCATTCCATTCTATTACATTATATTCGAATAAGTTCCATTCAAGACCATTTCTTTTGAGTCCATTCTATTTGAGTCCATTCCCTTTGATTCCATATCATTTGAGTCCATTCAATTCCATTCCTTTCGTTTGCATTCCATTTGATGCCATTCCATTCAATTCTGTTCTACTCGACTCCAATACATTCAATTCCATTCCATCCGATTCCATTACATTCTTTTCATTTCTTATCCATTTCAAGCCATTCCAC	1	PASS	SVTYPE=INS;END=11769;SVLEN=255;SUPPORT=1;STD_SPAN=.;STD_POS=.	GT:DP:AD	./.:.:.,.
KMT2C_chr15_6020392_6062903	12790	svim.INS.478	C	CACTGCATTCCATTCCTCTCCATTCCATATTATTCCATTACACTCCATTGCATTCTATTACTTTCATTTCCTTTCAATTCCATTCCATTTGATTCCATTCCACTCGGTTTCATTCCATTTGAGTCCATTCCAATCCATTCCATTCCATTTGTGTA	3	hom_ref	SVTYPE=INS;END=12790;SVLEN=154;SUPPORT=3;STD_SPAN=1.15;STD_POS=5.77	GT:DP:AD	0/0:502:499,3
KMT2C_chr15_6020392_6062903	12795	svim.INS.479	G	GCATTCCATTCCACTCCATTCCATATTATTCCATTACACTC	1	PASS	SVTYPE=INS;END=12795;SVLEN=40;SUPPORT=1;STD_SPAN=.;STD_POS=.	GT:DP:AD	./.:.:.,.
KMT2C_chr15_6020392_6062903	12937	svim.INS.480	A	ATTCCATTCCATTCCATTCCATTCCATTCAGTTCCATTCCATTCTG	26	hom_ref	SVTYPE=INS;END=12937;SVLEN=45;SUPPORT=22;STD_SPAN=3.45;STD_POS=14.47	GT:DP:AD	0/0:521:499,22
KMT2C_chr15_6020392_6062903	12944	svim.INS.481	G	GTTCCATTCCATTCCATTCCATTCAGTTCCATTCCATTCTGTTCCATTCCATTCCATTCAATTCCATTCCATTCCATTCCATTCCATTCGGTCCCATTCCATATTGTTCCATTCGATTCCATTAATCTCCATTCCATTCCATTCTACTCCAACTGATTCCATTCCATTCTATTCCTTTCCATTCCATTTCGTTCCATTCCATTCCATTCGCTTCCGTTCCATTCGTGTCCATTCCATTCCAGTCCATTCCGTTTGTGTCCACTGCATTCCATTTCACTCCATTCCATATTATTCCATTACACTCCATTCCATTCTATTACTTTCATTTCCATTCAATTCCATTCCATTTCATTCCATTCCACTCGGTTTCATTCCATTTGAGTCCATTCCATTCCATTGCATTCCATTCCATTCAGTTCCATTCCATTCTG	2	PASS	SVTYPE=INS;END=12944;SVLEN=354;SUPPORT=2;STD_SPAN=106.07;STD_POS=29.7	GT:DP:AD	./.:.:.,.
KMT2C_chr15_6020392_6062903	12951	svim.INS.482	C	CCATTCATTCCATTCCATTCCATTCCATTCCATTCCTTTCCATTCCATTCCATTCCATTCCATTCCTTTCCATTCAGGTCCATTCCATTCTGTTCCATTT	2	PASS	SVTYPE=INS;END=12951;SVLEN=88;SUPPORT=2;STD_SPAN=15.56;STD_POS=6.36	GT:DP:AD	./.:.:.,.
KMT2C_chr15_6020392_6062903	13057	svim.INS.483	T	TTTCCATTCGGTAACATTCCATATTGTTCCATTCGATTCCATTTGAATCCATCCATTCCAGTCCATTCCATTCGA	11	hom_ref	SVTYPE=INS;END=13057;SVLEN=74;SUPPORT=9;STD_SPAN=3.39;STD_POS=6.63	GT:DP:AD	0/0:508:499,9
KMT2C_chr15_6020392_6062903	13872	svim.DEL.368	ATTCGAGTCCATTCCATTCCAGTCCATTCCAACAGAGTCCATTGCTT	A	8	hom_ref	SVTYPE=DEL;END=13918;SVLEN=-46;SUPPORT=8;STD_SPAN=3.0;STD_POS=127.61	GT:DP:AD	0/0:508:500,8
KMT2C_chr15_6020392_6062903	13895	svim.DEL.369	CCATTCCAACAGAGTCCATTGCTTTCCATTCCATTCGATATCTTCCCATTACAGTCCATTCCATTCTATTCCTTTGGTTCCCATTCAATTAAATTCCATTGGATTACAT	C	14	hom_ref	SVTYPE=DEL;END=14003;SVLEN=-108;SUPPORT=12;STD_SPAN=7.76;STD_POS=10.83	GT:DP:AD	0/0:512:500,12
KMT2C_chr15_6020392_6062903	14173	svim.DEL.370	TTCGAATCAATTGTATTGCAATGCATTACATTCATGCCCTTTCTATTAAAGTCCAATCCATTATGGTCCATTCCATTCAATTCCATTCTATTCCATTCCATTCGAATCAATTACATTGCAATCCATCACATTCGAGTACGTTCTGTTCCAGTCCATTCAGTTCTGG	T	1	PASS	SVTYPE=DEL;END=14338;SVLEN=-165;SUPPORT=1;STD_SPAN=.;STD_POS=.	GT:DP:AD	./.:.:.,.
KMT2C_chr15_6020392_6062903	14296	svim.DEL.371	CATCACATTCGAGTACGTTCTGTTCCAGTCCATTCAGTTCTGGTCTATTCCATTCAATTCCATTCCCTTTGATTCCATTCCATTTTTGTACATTCCATTGGATTCCATCTTATTGAAATAAGTTCTATTCGAGACCATTTCTTCGAGTCCAATCAAGTTGAGTCCATTCCATTCGAGTCCATTACATCTGGGTCTATTCCATTCCATCCCATTCCGTTCGATGCCATTCAATTTGATTCTTTTCCATTCGTCTCCATTCCTTTCCATTCAGTTCCACCGG	C	1	PASS	SVTYPE=DEL;END=14575;SVLEN=-279;SUPPORT=1;STD_SPAN=.;STD_POS=.	GT:DP:AD	./.:.:.,.
KMT2C_chr15_6020392_6062903	14333	svim.DEL.372	TTCTGGTCTATTCCATTCAATTCCATTCCCTTTGATTCCATTCCATTTTTGTACATTCCATTGGATTCCA	T	18	hom_ref	SVTYPE=DEL;END=14402;SVLEN=-69;SUPPORT=17;STD_SPAN=12.13;STD_POS=74.32	GT:DP:AD	0/0:517:500,17
KMT2C_chr15_6020392_6062903	14504	svim.INS.484	C	CCATTCCCTTCCATTCCATTCCATTTGATATCAATCCATTCGATTCCATTCCATTCGAGCACATTCCATTCCATT	4	hom_ref	SVTYPE=INS;END=14504;SVLEN=74;SUPPORT=4;STD_SPAN=4.36;STD_POS=12.09	GT:DP:AD	0/0:504:500,4
KMT2C_chr15_6020392_6062903	14941	svim.DEL.373	ATACCATTCCACTCAATTCCACTCCGTTCCATTCCTTTGCGTTCC	A	1	PASS	SVTYPE=DEL;END=14985;SVLEN=-44;SUPPORT=1;STD_SPAN=.;STD_POS=.	GT:DP:AD	./.:.:.,.
KMT2C_chr15_6020392_6062903	15371	svim.DEL.374	CATTCCATTCAATTCCATTGCAATCCATTCCATTCGATGTCACCCCATTCATTTCTATTCCATTAGAGTCCATGTCATTCGAGTCCATTCCATTCTATTGCATT	C	38	hom_ref	SVTYPE=DEL;END=15474;SVLEN=-103;SUPPORT=32;STD_SPAN=4.17;STD_POS=39.48	GT:DP:AD	0/0:532:500,32
KMT2C_chr15_6020392_6062903	15563	svim.INS.485	T	TTCAATTCTATTATATTCCACTCCATTTAATTCCATTCCAG	1	PASS	SVTYPE=INS;END=15563;SVLEN=40;SUPPORT=1;STD_SPAN=.;STD_POS=.	GT:DP:AD	./.:.:.,.
KMT2C_chr15_6020392_6062903	16569	svim.INS.486	C	CCATTCCATTTCATTCCATTCCATTCCATTCTATTCCATTCCATTCCATTT	2	PASS	SVTYPE=INS;END=16569;SVLEN=51;SUPPORT=2;STD_SPAN=1.41;STD_POS=0.71	GT:DP:AD	./.:.:.,.
KMT2C_chr15_6020392_6062903	16831	svim.INS.487	A	ATTCCATTCCGTTCCATTCCTTTCAGTTCCATTCCATTCTG	1	PASS	SVTYPE=INS;END=16831;SVLEN=40;SUPPORT=1;STD_SPAN=.;STD_POS=.	GT:DP:AD	./.:.:.,.
KMT2C_chr15_6020392_6062903	17567	svim.DEL.375	TTTCACTCCAGTCCATTAAATTCGAGTACATTCCATTCCATTCTATTCAATGCCATTCCATTCGATTCTATTCCATTCGACACCATTCCTTTCCATTCCGTTCCATCCGATTCCATTCCTTTGTATTCCATGCAATTCCATTCCATTGCATTCCATTCCATTCCAATCGTTTCCATTCCATTCGATTTCATTCCACTCAAGTCCATCCCATTCGAGTCCATTCCATTCCAGTCTATTCCAACAGAGTCCGTTGCTTTCCATTCCATTCGATATCTTCCCATTACAGTCCATTCCATTCTATTCCTTTGGTTCCCATTCAATTAAATTCCATTGGATTACATTTCATTCGATTCCATTCCATTCGACTCCATTCCATCCGAGTCCATTCCATTCCAGTCCATTCCATTCGATTCCATTCCATTCGATCCCATTCCACTCATTTCCACTCCGTTCCATTCCATTGCATTCCATTCCATTCCATTGGATTACATTCCAGTCGATTCCATTCCATTCGAATCAATTGCATTGCAATGCAATACATTCATGCCCTTTCTATTAAAGTCCAATCCATTATGGTCCATTCCATTCAATTCCATTCTATTCCATTCCATTCGAATCAATTACATTGCAATCCATCACATTCGAGTACGTTCTGTTCCAGTCCATTCAGTTCTGGTCTATTCCATTCAATTCCATTCACTTTGATTCCATTCCATTTTTGTACATTCCATTGGATTCCATCTTATTGAAATAAGTTCTATTCGAGACCATTTCTTCGAATCCAATCAAGTTGAGTCCATTCCATTCGAGTCCATTACATCTGGGTCTTTTCCATTCCATCCCATTCCGTTCGATGCCATTCAATTTGATTCTTTTCCATTCGTCTCCATTCCTTTCCTTTCAGTTCCATCGGATTCCATTCCATTCTATTCCTTTCCATTTCATTGCATTCCATTCCATTCCCCTGGAGACCATTCCACTTCAGTGCGTTCCATTCCAGTGTATTCCATTCCATTCCATTCCATTCCATTCCATTCCATTCCATTCCATTCGATATCTTTCCATTACAC	T	2	PASS	SVTYPE=DEL;END=18636;SVLEN=-1069;SUPPORT=2;STD_SPAN=.;STD_POS=.	GT:DP:AD	./.:.:.,.
KMT2C_chr15_6020392_6062903	17593	svim.INS.488	T	TCAATTCCATTCCATTCGATGTCTTTCCATAACGATCCATTCCATTCTATTCCTTTCGATTCCATTCCATTCTATTTCATTCCATTCGATTCCCTTCCATTGGACTCCTTTCCATTCGAGTGCATTCCATTCCGTTCCATTTCTTTCCGTTCTGTACGATTCCTACCGTTCGATTTCATTTTGTTCCAGTCCATTCCTTTCGCGTCCATTCCATTCCATTTCACTCCATTCGATTCCATTCCACTCGATTCCACTTCGTTCCATTTCATTGCATTCCATTCTATTCAACTCTATTGCCTTCCATTCCATTCCATTCGATTACATTCCATGCGATTCCATTCGAAATCGAATCAATTACATTGCAATCCATTACTATTGAGTCCGTTTTATTCCAGTCCACTGCATTCTGGTCCATTCCATTTGATTCCATTCCATTCTATTCCATTCCATACAGTTGCATTCCATTGGATTCCATGCTATATCTATAAATTCAATTCGAGACCATTGCTTTTGAGTCCATTCTATATGATTCCATTCCATTCAAGTCCATTACATTTGGTTCAATTCCATTCCATTCCATTCCCTTCCATTCCATTCCAGTTGATATCAATCCATTCGATTCCATTCCATTCGAGC	42	hom_ref	SVTYPE=INS;END=17593;SVLEN=635;SUPPORT=34;STD_SPAN=22.77;STD_POS=14.33	GT:DP:AD	0/0:520:486,34
KMT2C_chr15_6020392_6062903	17622	svim.INS.489	T	TACAGTTGCATTCCATTGGATTCCATGCTATATCTATAAATTCAATTCGAGACCATTGCTTTTGAGTCCATTCTATATGTTTCCATTCCATTCAAGTCCATTACATTTGGTTCAATTCCATTCCATTCCATTCCCTTCCATTCCATTCCAGTTGATATCAA	1	PASS	SVTYPE=INS;END=17622;SVLEN=160;SUPPORT=1;STD_SPAN=.;STD_POS=.	GT:DP:AD	./.:.:.,.
KMT2C_chr15_6020392_6062903	17745	svim.INS.490	C	CGATATCAATCCATTCGATTCCATTCCATTCGAGCACATTCCATTCGAGTCCATTCCATTCGATGCCATTCCATTTGATTCTATTCCATTAGTCTCCATTCAATTCCATTAATCTCCATTCCATTCCATTCTACTCCAACTGATTCCATTCCATTCTATTCCTTTCCATTCCATTTCATTCCATTCCATTCCATTTCATTCCATTCCATTCCATTCGTTTCCATTCGTGTC	2	PASS	SVTYPE=INS;END=17745;SVLEN=207;SUPPORT=2;STD_SPAN=33.23;STD_POS=29.34	GT:DP:AD	./.:.:.,.
KMT2C_chr15_6020392_6062903	17752	svim.DEL.376	TTTCATTCCACTCAAGTCCATCCCATTCGAGTCCATTCCATTCCAGTCTATTCCAACAGAGTCCGTTGCTTTCCATTCCATTCGATATCTTCCCATTACAGTCCATTCCATTCTATTCCTTTGGTTCCCATTCAATTAAATTCCATTGGA	T	2	PASS	SVTYPE=DEL;END=17901;SVLEN=-149;SUPPORT=2;STD_SPAN=17.68;STD_POS=5.3	GT:DP:AD	./.:.:.,.
KMT2C_chr15_6020392_6062903	17988	svim.INS.491	T	TCCAGTCCATTCCATTCAAGTCCATTCCACTGCATTCCATTCCATTCGATATCCTTCGATAACACCCCATTCCATTCTGCTCCTTAATATTCAATTCAATTCCATTCCATTTGATTCCATTCCATTTGATTACATTCCATTCGACTCCATTCCATTCGACTCTATTCCATTCGATTCCATTCCATTTGATTACATTCCATTCGACTCCATTCCATTCGACTCTATTCCATTCGAGTCCATTCCATTCCATTCCATTGCATTCCGTTCCAATCCCTATTCCATTCCATTTTGTTACTGTCCATTCCATTTGAGTCCATTCCATGACAAACCATTCCATTCGATTCCATTCCAATAGATTCCATTGCACTCGAATCCAGTG	1	PASS	SVTYPE=INS;END=17988;SVLEN=378;SUPPORT=1;STD_SPAN=.;STD_POS=.	GT:DP:AD	./.:.:.,.
KMT2C_chr15_6020392_6062903	18080	svim.DEL.377	GAATCAATTGCATTGCAATGCAATACATTCATGCCCTTTCTATTAAAGTCCAATCCATTATGGTCCATTCC	G	1	PASS	SVTYPE=DEL;END=18150;SVLEN=-70;SUPPORT=1;STD_SPAN=.;STD_POS=.	GT:DP:AD	./.:.:.,.
KMT2C_chr15_6020392_6062903	18125	svim.INS.492	A	ATTCCACTTGATTCCTCTCCATTCCCTTCCACTGCATTCCGTTCG	1	PASS	SVTYPE=INS;END=18125;SVLEN=44;SUPPORT=1;STD_SPAN=.;STD_POS=.	GT:DP:AD	./.:.:.,.
KMT2C_chr15_6020392_6062903	18609	svim.DEL.378	CATTCCATTCGATATCTTTCCATTACACTCCATTCCATTCCATTCCATTCCATTCCATTCCATTCA	C	2	PASS	SVTYPE=DEL;END=18674;SVLEN=-65;SUPPORT=2;STD_SPAN=.;STD_POS=.	GT:DP:AD	./.:.:.,.
KMT2C_chr15_6020392_6062903	19101	svim.INS.493	G	GTCCATTCCATTCGAGTCAAATCCATCCCATTCGATGTCTTTCCATAACGATCCATTCCATTCTATTCCTTTCGA	1	PASS	SVTYPE=INS;END=19101;SVLEN=74;SUPPORT=1;STD_SPAN=.;STD_POS=.	GT:DP:AD	./.:.:.,.
KMT2C_chr15_6020392_6062903	19529	svim.DEL.379	CATTCCATTCCAGTCCATTCCATTCAAGTCCATTCCACTCCATTCCATTCCATTCGAAATCTTTCGATAACACCCCATTCCATTCTGTTCCTTACAATTCAATTCAATTCCATTCCATTTGATTCCATTCCATTTGATTACATTCCATTCGACTCCATTCCATTCGACTCTATTCCATTCAAGTCCATTCCATTCCATTCCATTGCATTCCGTTCGAATCCCTATTCCATTCCATTTTGTTCCAGTCCATTCCATTTGAGTCCATTCCATGCCAATCCATTCCATTCGATTCCATTCCAATTGATTCCATTGCACTCGAATCCAGTGCGTTCCATTCCATTGCTTTCCATTCTGTTACATTCCATTGCATTCCATTCCATTCCATTTGATTACATTCCATTCCATTCCATTAATTTCGAATCAATTACATTGCAATCCATTGCATTCGAGTTCTATTCCAGTCCATTGCATTCCGGCGCATTCCGTTCCATTCCATTCCATTCGATTCCATTCCATTCGAATCCATTGCATTGCAATGCTTTACATTCGAGTCCGTTTTATTCTAGTCCAATCCATTCCGGTCCATTCCATTTGATTCCATTCCATTCGATGCCACTCCATACTATTGTATTTCATTCGATTCCATTCTATTCAAATAAATTCCATTCGAGACCATTCGTTTCGCGTCCATTCTATTTCAGTCCATTCCATTTGAGTCGATTACATTTGGGTCCATTCCATTCAATTCCATTGCAATCCATTCCATTTGATGTCACCCCATTCATTTCTATTCCATTAGAGTCCATGTCATTCGAGTCCATTCCATTCTATTCCATTCCACTCCATTCCATTCCATTCCACTCCATTCCATTCGTTGCCGTTCCATTCAATTCTATTATATTCCACTCCATTTAATTCCATTCCATTCCATTCCATTCCATTCCATCCCATTCCATTCTATCCAATTCCGTTCCATTCTATTCCTTTAAAGTCCATTCCATTCCATTCCATTCATTTCCATTCCATTCGAGTAAAGTCCACTCCAGTCCTTTCCATTCGAGTCCATTCCTCTCCAGTCCATTCCGTTCAATCCATTCCATTCCAGTCCATTCCATTCGAGTCCGTTCCATTCCAGTCCGTTCCATTCGAGTCA	C	1	PASS	SVTYPE=DEL;END=20681;SVLEN=-1152;SUPPORT=1;STD_SPAN=.;STD_POS=.	GT:DP:AD	./.:.:.,.
KMT2C_chr15_6020392_6062903	19887	svim.DEL.380	ATTCCATTGCATTCCATTCCATTCCATTTGATTACATTCCATTCCATTCCAT	A	2	PASS	SVTYPE=DEL;END=19938;SVLEN=-51;SUPPORT=2;STD_SPAN=11.31;STD_POS=65.05	GT:DP:AD	./.:.:.,.
KMT2C_chr15_6020392_6062903	20268	svim.DEL.381	ATTCAATTCCATTGCAATCCATTCCATTTGATGTCACCCCATTCATTTCTATTCCATTAGAGTCCATGTCATTCGAGTCCATTCCATTCTATTCCATTCCACTC	A	3	hom_ref	SVTYPE=DEL;END=20371;SVLEN=-103;SUPPORT=3;STD_SPAN=2.31;STD_POS=0.58	GT:DP:AD	0/0:497:494,3
KMT2C_chr15_6020392_6062903	21698	svim.DEL.382	TTCCATTCCATTCCTTTCCCTGCCATTCCATTCCATTCCATTCCACTCCATTCCATTCAGTTCCATTCCATTCCATTCCATTCCATTCCATTCCATTCCATTCCATTCCATTCCATTCCTATCCATTCAG	T	11	hom_ref	SVTYPE=DEL;END=21827;SVLEN=-129;SUPPORT=9;STD_SPAN=3.0;STD_POS=1.5	GT:DP:AD	0/0:500:491,9
KMT2C_chr15_6020392_6062903	21988	svim.DEL.383	TTCCATTCCATTCCATTCCATTCCACTTGATTCCACTCCATTCCCTTCCACTGAATTCCATTCGATTCCATTCCATTCCTTTC	T	15	hom_ref	SVTYPE=DEL;END=22070;SVLEN=-82;SUPPORT=13;STD_SPAN=3.64;STD_POS=19.23	GT:DP:AD	0/0:503:490,13
KMT2C_chr15_6020392_6062903	22598	svim.DEL.384	TTCCACTCCAGTCCATTCCATTCGAATCCATTTCACTCCAGTCCATTCCATTCGAATCCATTTCACTCCAGTCCATTAAATTCGAGTACATTCCATTCCATTCTATTCAATGCCATTCCATTCGATTCTATTCCATTCGACACCATTCCTTTCCATTCCGTTCCATCCGATTCCATTCCATTGTATTCCATTCAATTCCATTCCATTGCATTCCATTCCATTCCAATCGTTTCCATTCCATTCGAATTCATTCCACTCAAGTCCATTCCATTCGAGTCCATTCCATTCCAGTCCATTCCAACAGAGTCCATTGCTTTCCATTCCATTCGATATCTTCCCATTACAGTCCATTCCATTCTATTCCTTTGGTTCCCATTCAATTAAATTCCATTGGATTACATTTCATTCGATTCCATTCCATTCGACTCCATTCCATTCGAGTCCATTCCATTCCAGTCCATTCCATTCGATTCCATTCCATTCGTGTCCAC	T	1	PASS	SVTYPE=DEL;END=23088;SVLEN=-490;SUPPORT=1;STD_SPAN=.;STD_POS=.	GT:DP:AD	./.:.:.,.
KMT2C_chr15_6020392_6062903	22737	svim.INS.494	A	ATTCCCTTCCATGGGACTCCTTTCCATTCGAGTGCATTCCATTCCGTTCCATTTCTTTCCGTACTGTACGATTCCTACCTTTCGATTTCATTTTGTTC	2	PASS	SVTYPE=INS;END=22737;SVLEN=97;SUPPORT=2;STD_SPAN=.;STD_POS=.	GT:DP:AD	./.:.:.,.
KMT2C_chr15_6020392_6062903	22802	svim.INS.495	A	ATTCCGTTCCGTTTCTTTCCGTTCTGTACGATTCCTTACCGTTTCGATTTCATTTTGTTCCAGTCCATTCCTTTCGCGTCCATTCCATTCCATTTCACTCCATTCGATTCGATTCCACTCGATTCCACTTCGTTCCATTTCATTGCATTCCGTTCTATTCAACTCTG	1	PASS	SVTYPE=INS;END=22802;SVLEN=166;SUPPORT=1;STD_SPAN=.;STD_POS=.	GT:DP:AD	./.:.:.,.
KMT2C_chr15_6020392_6062903	22812	svim.INS.496	A	ATTCTTTCCGTTCTGTACGATTCCTACCGTTCGATTTCATTTTGTTCCAG	2	PASS	SVTYPE=INS;END=22812;SVLEN=47;SUPPORT=2;STD_SPAN=3.54;STD_POS=2.47	GT:DP:AD	./.:.:.,.
KMT2C_chr15_6020392_6062903	22850	svim.INS.497	C	CGAAATCGAATCAATTACATTGCAATCCATTACTATTGAGTCCGTTTTATTCCAGTCCACTG	3	hom_ref	SVTYPE=INS;END=22850;SVLEN=61;SUPPORT=3;STD_SPAN=.;STD_POS=.	GT:DP:AD	0/0:491:488,3
KMT2C_chr15_6020392_6062903	22901	svim.INS.498	G	GTTCCACTTCTTTCCGTTCTGTACGATTCCTACCGTTCGATTTCATTTTGTTCC	1	PASS	SVTYPE=INS;END=22901;SVLEN=53;SUPPORT=1;STD_SPAN=.;STD_POS=.	GT:DP:AD	./.:.:.,.
KMT2C_chr15_6020392_6062903	22925	svim.INS.499	C	CGATATCATTCCATGCGATTCCATTCGAAATCGAATCAATTACATTGCAATCCATTACTATTGAGTCCGTTTTATTCCAGTCCACTGCATTCTGGTCCATTCCATTT	6	hom_ref	SVTYPE=INS;END=22925;SVLEN=106;SUPPORT=5;STD_SPAN=22.48;STD_POS=7.5	GT:DP:AD	0/0:492:487,5
KMT2C_chr15_6020392_6062903	23015	svim.INS.500	C	CGAAATCGAATCAATTACATTGCAATCCATTACTATTGAGTCCGTTTTATTCCAGTCCACTG	8	hom_ref	SVTYPE=INS;END=23015;SVLEN=61;SUPPORT=7;STD_SPAN=7.19;STD_POS=0.29	GT:DP:AD	0/0:492:485,7
KMT2C_chr15_6020392_6062903	23015	svim.INS.501	C	CGAAATCGAATCAATTACATTGCAATCCATTACTATTGAGTCCATTTTATTCCAGTCCACTGCATTCTGGTCCATTCCATTTGATTCCATTCCATTTTATTCCATTCCATACAGTTGCATTCCATTGGATTCCATTCTATATCTATAAAGTCAATTCGAGACCATTG	1	PASS	SVTYPE=INS;END=23015;SVLEN=166;SUPPORT=1;STD_SPAN=.;STD_POS=.	GT:DP:AD	./.:.:.,.
KMT2C_chr15_6020392_6062903	23080	svim.INS.502	C	CTATTCCATTCCACTACAGTTGCATTCCTTTGGATGTCCATGCTATATCTATAAATTCAATTCGAGACCATTGCTTTTGAGTCCATTCTATATGATTCCATTCCATTCATTTG	3	hom_ref	SVTYPE=INS;END=23080;SVLEN=112;SUPPORT=3;STD_SPAN=22.05;STD_POS=36.0	GT:DP:AD	0/0:488:485,3
KMT2C_chr15_6020392_6062903	23111	svim.INS.503	G	GATTCCATGCTATATCTATAAATTCAATTCGAGACCATTGCTTTTGAGTCCATTCTATA	11	hom_ref	SVTYPE=INS;END=23111;SVLEN=58;SUPPORT=9;STD_SPAN=4.92;STD_POS=3.21	GT:DP:AD	0/0:495:486,9
KMT2C_chr15_6020392_6062903	23176	svim.INS.504	T	TCCAGTTGATATCAATCCATTCGATTCCATTCCATTCGAGCAC	1	PASS	SVTYPE=INS;END=23176;SVLEN=42;SUPPORT=1;STD_SPAN=.;STD_POS=.	GT:DP:AD	./.:.:.,.
KMT2C_chr15_6020392_6062903	23198	svim.INS.505	T	TTCGAATCAATTACATTGCAGTCCATCACATTCGAGTACGTTCTGTTCCAGTCCATTCAGTTCTGG	1	PASS	SVTYPE=INS;END=23198;SVLEN=65;SUPPORT=1;STD_SPAN=.;STD_POS=.	GT:DP:AD	./.:.:.,.
KMT2C_chr15_6020392_6062903	23272	svim.DEL.385	ATTCCATTCCATTCCATTCCTTTCCCTGCCATTCCATTCCATTCCATTCCACTCCATTCCATTCAGTTCCATTCCATTGCATTCCATTCCATTCCATTCCATTCCATTCCATTCCATTCCTATCCATTCAG	A	1	PASS	SVTYPE=DEL;END=23402;SVLEN=-130;SUPPORT=1;STD_SPAN=.;STD_POS=.	GT:DP:AD	./.:.:.,.
KMT2C_chr15_6020392_6062903	23418	svim.INS.506	T	TTTGTGTCCACTGCATTCCATTCCACTCCATTCCATATTATTCCATTACAC	4	hom_ref	SVTYPE=INS;END=23418;SVLEN=50;SUPPORT=4;STD_SPAN=5.5;STD_POS=3.9	GT:DP:AD	0/0:486:482,4
KMT2C_chr15_6020392_6062903	23425	svim.INS.507	C	CTCGATATCTTTCCATTACACTCCATTCCATTGTATTCCTTTACAGTCCATTCAATTCATTCTATTCGATTCCATTCAATTCAATTCCATTACATTCGACTCCATTTCATTAGTGTCCATTGCAA	2	PASS	SVTYPE=INS;END=23425;SVLEN=127;SUPPORT=2;STD_SPAN=3.54;STD_POS=25.81	GT:DP:AD	./.:.:.,.
KMT2C_chr15_6020392_6062903	23442	svim.INS.508	G	GTGTCCACTGCATTCCATTCCACTCCATTCCATATTATTCCATTACACTCCATTCCATTCTATTACTTTCAT	17	hom_ref	SVTYPE=INS;END=23442;SVLEN=71;SUPPORT=14;STD_SPAN=9.06;STD_POS=7.85	GT:DP:AD	0/0:497:483,14
KMT2C_chr15_6020392_6062903	23587	svim.DEL.386	ACTTGATTCCACTCCATTCCCTTCCACTGAATTCCATTCGATTCCATTCCATTCCTTTCAATTCCATTCCATTCCATTCCG	A	1	PASS	SVTYPE=DEL;END=23667;SVLEN=-80;SUPPORT=1;STD_SPAN=.;STD_POS=.	GT:DP:AD	./.:.:.,.
KMT2C_chr15_6020392_6062903	24206	svim.DEL.387	CACTCCAGTCCATTCCATTCGAATCCATTTCACTCCAGTCCATTAAATTCGAGTACATTCCATTCCATTCTATTCAATGCCATTCCATTCGATTCTATTCCATTCGACACCATTCCTTTCCATTCCGTTCCATCCGATTCCATTCCATTGTATTCCATTCAATTCCATTCCATTGCATTCCATTCCATTCCAATCGTTTCCATTCCATTCGAATTCATT	C	2	PASS	SVTYPE=DEL;END=24424;SVLEN=-218;SUPPORT=2;STD_SPAN=1.41;STD_POS=7.07	GT:DP:AD	./.:.:.,.
KMT2C_chr15_6020392_6062903	24226	svim.DEL.388	GAATCCATTTCACTCCAGTCCATTAAATTCGAGTACATTCCATTCCATTCTATTCAATGCCATTCCATTCGATTCTATTCCATTCGACACCATTCCTTTCCATTCCGTTCCATCCGATTCCATTCCATTGTATTCCATTCAATTCCATTCCATTGCATTCCATTCCATTCCAATCGTTTCCATTCCATTCGAATTCATTCCACTCAAGTCCATTCCATTCGAGTCCATTCCATTCCAGTCCATTCCAACAGAGTCCATTGCTTTCCATTCCATTCGATATCTTCCCATTACAGTCCATTCCATTCTATTCCTTTGGTTCCCATTCAATTAAATTCCATTGGATTACATTTCATTCGATTCCATTCCATTCGACTCCATTCCATTCGAGTCCATTCCATTCCAGTCCATTCCATTCGATTCCATTCCATTCGATTCCATTCCACTCATTTCCACTCCGTTGCATTCCATTGCATTCCATTCCATTCCATTGGATTACATTCCATTCGATTCCATTCCATTCGAATCAATTGCTTTGCAATGCATTACATTCATGCCCTTTCTATTAAAGTTCAATCCATTATGGTCCATTCCATTCAATTCCATTCTATTCCATTCCTTTCGAATCAATTACATTGCAGTCCATCACATTCGAGTACGTTCTGTTCCAGTCCATTCAGTTCTGGTCTATTCCATTCAATTCCATTCACTTTGATTCCATTCCCTTTGATTCCATTCCATTTTTGTACATTCCATTGGATTCCATCTTATTGAAATAAGTTCTATTCGAGACCATTTCTTCGAGTCCAATCAATTTGAGTCCATTCCATTCGAGTCCAATATATCTGGGTCTATTCCATTCCATCCCATTCCGTTCGATGCCATTCAATTTGATTCTTTTCCATTCGTCTCCATTCCTTTCCATTCAGTTCCATCGGATTCCATTCCATTCTATTCCTTTCCATTTCATTGCATTCCATTCTATTCCACTGGAGACCATTCCACTTCAGTGCATTCCATTCCAGTGT	G	3	hom_ref	SVTYPE=DEL;END=25250;SVLEN=-1024;SUPPORT=3;STD_SPAN=.;STD_POS=.	GT:DP:AD	0/0:376:373,3
KMT2C_chr15_6020392_6062903	24380	svim.INS.509	G	GAATTCATTCCACTCAAGTCCATTCCATTCGAGTCCATTCCATTCGATATCATTCCATACTATTGCATTCCATTCGATTCCATTGTTTTCGAATAAATTCCAACCGAGACCATTCCTTTTGTGTCCTTTCTATTTGACTGCATTCCATTTGAGTCCATTAAATTTCTGCACATTCCATTCCTTTCCATTCCATTCCATTCCATTCCTTTCGGTGCCATTCCATTCCACTCTACTCCATTCAAGTCCATTCCATTTGAGTCCATTCCATTGATTCGATGCCATTACATTCAATTCTATTCCATTCGAATCCATTCCATTCCATTTCCTTCCAAACGATTCCATTCCATTCTATTACTTTCTATTCCAATC	1	PASS	SVTYPE=INS;END=24380;SVLEN=368;SUPPORT=1;STD_SPAN=.;STD_POS=.	GT:DP:AD	./.:.:.,.
KMT2C_chr15_6020392_6062903	24628	svim.DEL.389	GTCCATTCCATTCGATTCCATTCCATTCGATTCCATTCCACTCATTTCCACTCCGTTGCATTCCATTGCATTCCATTCCATTCCATTGGATTACATTCCATTCGATTCCATTCCATTCGAATCAATTGCTTTGCAATGCATTACATTCATGCCCTTTCTATTAAAGTTCAATCCATTATGGTCCATTCCATTCAATTCCATTCTATTCCATTCCTTTCGAATCAATTACATTGCAGTCCATCACATTCGAGTACGTTCTGTTCCAGTCCATTCAGTTCTGGTCTATTCCATTCAATTCCATTCACTTTGATTCCATTCCCTTTGATTCCATTCCATTTTTGTACATTCCATTGGATTCCATCTTATTGAAATAAGTTCTATTCGAGACCATTTCTTCGAGTCCAATCAATTTGAGTCCATTCCATTCGAGTCCAATATATCTGGGTCTATTCCATTCCATCCCATTCCGTTCGATGCCATTCAATTTGATTCTTTTCCATTCGTCTCCATTCCTTTCCATTCAGTTCCATCGGATTCCATTCCATTCTATTCCTTTCCATTTCATTGCATTCCATTCTATTCCACTGGAGACCATTCCACTTCAGTGCATTCCATTCCAGTGTATTCCATTCCATTCCATTCCATTCCATTCCATTCCATTCCATTCCATTCGATATCTTTCCATTACACTCCATTCCATTGTATTCCTTTACAGTCCATTCAATTCCATTCTATTCGATTCCATTCAATTCAATTCCATTACATTCGACTCCATTTCATTAGTGTCCATTGCAATCCA	G	1	PASS	SVTYPE=DEL;END=25426;SVLEN=-798;SUPPORT=1;STD_SPAN=.;STD_POS=.	GT:DP:AD	./.:.:.,.
KMT2C_chr15_6020392_6062903	25304	svim.DEL.390	TCTTTCCATTACACTCCATTCCATTGTATTCCTTTACAGTCCATTCAATTCCATTCTATTCGATTCCATTCAATTCAATTCCATTACATTCGACTCCATTTCATTAGTGTCCATTGCAATCCATTCCATTCCATTTCTTTATGTTCTATTCCATTCCGTTCGATTCCATTTTATTCCAGTCCATTCCATTCGAGTCCATTGCATTCCAGTGCAATTCATTTGATTCCACTCCATTCGATTCCATTCCACTCAATTCCACTCCGTTCCATTCCTTTGCGTTCCTTTCTATTCCATTCCATTGCATTCCATTCCATTCCATTCCATTCCATTCCATTTGTTTACGTTCCATTGAATTCCAATCCAGTTGAATCAATTACATTGCAGTCCATTACATTCGAGTCTGTTCTATCCCAGTTCATTCGATTCTGGTG	T	1	PASS	SVTYPE=DEL;END=25734;SVLEN=-430;SUPPORT=1;STD_SPAN=.;STD_POS=.	GT:DP:AD	./.:.:.,.
KMT2C_chr15_6020392_6062903	25672	svim.DEL.391	ATCAATTACATTGCAGTCCATTACATTCGAGTCTGTTCTATCCCAG	A	1	PASS	SVTYPE=DEL;END=25717;SVLEN=-45;SUPPORT=1;STD_SPAN=.;STD_POS=.	GT:DP:AD	./.:.:.,.
KMT2C_chr15_6020392_6062903	25835	svim.BND.16	N	]chr15:30902112]N	1	PASS	SVTYPE=BND;SUPPORT=1;STD_POS1=.;STD_POS2=.	GT:DP:AD	./.:.:.,.
KMT2C_chr15_6020392_6062903	26438	svim.DEL.392	ATTCCAATAGATTCCATTGCACTCGAATCCAGTGCGTTCCATT	A	2	PASS	SVTYPE=DEL;END=26480;SVLEN=-42;SUPPORT=2;STD_SPAN=3.54;STD_POS=9.55	GT:DP:AD	./.:.:.,.
KMT2C_chr15_6020392_6062903	26891	svim.DEL.393	TCCATTGCAATCCATTCCATTCGATGTCACCCCATTCATTTCTTTTCCATTAGAGTCCATGTCATTCGAGTCCATTCCATTCTATTCC	T	9	hom_ref	SVTYPE=DEL;END=26978;SVLEN=-87;SUPPORT=8;STD_SPAN=9.95;STD_POS=9.48	GT:DP:AD	0/0:485:477,8
KMT2C_chr15_6020392_6062903	27328	svim.DEL.394	ATTCTATTCCTTTCAATTCCATTCAATTCCATGCCATTCCATTTCATTCCATTCGATTCCCTTCCATTGGACTCCTTTCCATTCGAGTGCATTCCATTCCGTTCCATTTCTTTCTGTTCTGTATGATTCCTACTGTTCGATTTCATTTTGTTCCAGTCTATTCCTTTCACGTTCATTCCATTCCATTTCACTCCATTCGATTCCATTCCACTCGATTCCACTCCGTTCCATTTCACTGCATTCCATTCTATTCAATTCTATTGCATTCCATTCCATTCAATTCTATTGCATTCCATTCCATTCCATTTGATTACATTCCATGCGATTCCATTCGAATTCGAATCAATTACATTGCAATCCATTACTATTGAGTCCGTTTTATTCCAGTCCACTCCATTCTGGTCCATTCCATTTGATTCCATTCCATTCTATTCCATTCCATACAGTTGCATTCCTTTGGATTCCATTCTATATCTATAAATTCAATTCGAGACCATTGCTTTTGAGTCCATTCTATATGATTCCATTCCATTCAAGTCCATTACATTTGGTTCAATTCCATTCCATTCCATTTCCTTCCATTCCATTCCATTTGATATCAATCCATTCGATTCCATTCCATTCGAGCACATTCCATTCGAGTCCATTCCATTCGATGCCATTCCAT	A	1	PASS	SVTYPE=DEL;END=27994;SVLEN=-666;SUPPORT=1;STD_SPAN=.;STD_POS=.	GT:DP:AD	./.:.:.,.
KMT2C_chr15_6020392_6062903	28229	svim.INS.510	T	TTCCATTACACTCCATTCCATTTGTGTCCACTGCATTCCATTCCACTCCATTCCATATTAA	1	PASS	SVTYPE=INS;END=28229;SVLEN=60;SUPPORT=1;STD_SPAN=.;STD_POS=.	GT:DP:AD	./.:.:.,.
KMT2C_chr15_6020392_6062903	28260	svim.INS.511	T	TTCGTTTCTGTTCAATTCCATTATATTCGATTCCATTCCATTCAGTTCCATTCCATTCGACTCCATTCCATTCGAGTCCATTCCACTCCATTCCAGTCCATTCCATTCCGTTCCTTTTGATTCCAATCCTTTCGATTCCATTTTCTTCCAGTCCATTCCATTCCAGTC	1	PASS	SVTYPE=INS;END=28260;SVLEN=167;SUPPORT=1;STD_SPAN=.;STD_POS=.	GT:DP:AD	./.:.:.,.
KMT2C_chr15_6020392_6062903	28378	svim.INS.512	G	GTTCCATTCCATTCCGTTCCATTCCATTCCATTCCATTCCATTCCATTCCGTTCCATTCCATTCCA	3	hom_ref	SVTYPE=INS;END=28378;SVLEN=65;SUPPORT=3;STD_SPAN=8.08;STD_POS=4.04	GT:DP:AD	0/0:457:454,3
KMT2C_chr15_6020392_6062903	29089	svim.INS.513	G	GTCCATTCCATTCGAGTCAATTCCATTCCATTCGATGTCTTTCCATAACGATCCATTCCATTCTATTCCTTTCGATTCCATTCCATTCTATTTCATTCCATTCGATTCCCTTCCATTGGACTCCTTTCCATTCGAGTGCATTCCATTCCGTTCCATTTCTTTCCGTTCTGTACGATTCCTACCGTTCGATTTCATTTTGTTCCAGTCCATTCCTTTCGCGTCCATTCCATTCCATTTCACTCCATTCGATTCCATTCCACTCGATTCCACTTCGTTCCATTTCATTGCATTCCATTCTATTCAACTCTATTGCCTTCCATTCCATTCCATTCGATTACATTCCATGCGATTCCATTCGAAATCGAATCAATTACATTGCAATCCATTACTATTGAGTCCGTTTTATTCCAGTCCACTGCATTCTGGTCCATTCCATTTGATTCCATTCCATTCTATTCCATTCCATACAGTTGCATTCCATTGGATTCCATGCTATATCTATAAATTCAATTCGAGACCATTGCTTTTGAGTCCATTCTATATGATTCCATTCCATTCAAGTCCATTACATTTGGTTCAATTCCATTCCATTCCATTCCGTTCCATTCCATTCCATTTGATATCAATCCATTCGAT	3	hom_ref	SVTYPE=INS;END=29089;SVLEN=635;SUPPORT=3;STD_SPAN=5.03;STD_POS=9.64	GT:DP:AD	0/0:333:330,3
KMT2C_chr15_6020392_6062903	29226	svim.INS.514	G	GCATTCCATTCGTTTCCATTCCATTCGAATTCATTCCACTCAAGTCCATTCCATTCGAGTCCATTCCATTCGATATCATTCCATACTATTGAATTCCATTCGATTCCATTGTTTTCGAATAAATTCCAACCGAGACCATTCCTTTCGTGTCCATTCTATTTGACTGCATTCCATTTGAGTCCATTAAATTTCTGCACATTCCATTCCTTTCCATTCCATTCCATTCCATTCCTTTCGGTGCCATTCCATTCCACTCTAATCCATTCAAGTCCATTCCATTTGAGTCCATTCCATTGATTCGATGCCATTACATTCAATTCTATTCCATTCGACTCCATTGCATTCCATTCCCTTCCAAACGATTCCATTCCATTCTATTACTTTCTATTCCAATC	6	hom_ref	SVTYPE=INS;END=29226;SVLEN=394;SUPPORT=5;STD_SPAN=1.3;STD_POS=7.57	GT:DP:AD	0/0:290:285,5
KMT2C_chr15_6020392_6062903	29265	svim.DEL.395	TTCATTCCACTCAAGTCCATCCCATTCGAGTCCATTCCATTCCAGTCCATTACAACAGAGTCCGTTGCTTTCCATTCCATTCGATATCTTCCCATTACAGTCCATTCCATTCTATTCCTTTGGTTCCCATTCAATTAAATTCCATTGGA	T	3	hom_ref	SVTYPE=DEL;END=29413;SVLEN=-148;SUPPORT=3;STD_SPAN=12.53;STD_POS=3.88	GT:DP:AD	0/0:290:287,3
KMT2C_chr15_6020392_6062903	29306	svim.INS.515	C	CGATATCATTCCATACTATTGCATTCCATTCGATTCCATTGTTTTCGAATAAATTCCAACCGAGACCGTTCCTTTCGTGTCCATTCTATTTGATTGCATGCCATTT	1	PASS	SVTYPE=INS;END=29306;SVLEN=105;SUPPORT=1;STD_SPAN=.;STD_POS=.	GT:DP:AD	./.:.:.,.
KMT2C_chr15_6020392_6062903	29505	svim.INS.516	C	CGAATCCCTATTCCATTCCATTTTGTTACTGTCCATTCCATTTGAGTCCATTCCATGACAAACCATTCCATTCGATTCCATTCCAATAGATTCCATTGCACTCGAATCCAGTGCGTT	9	hom_ref	SVTYPE=INS;END=29505;SVLEN=116;SUPPORT=8;STD_SPAN=18.05;STD_POS=22.91	GT:DP:AD	0/0:243:235,8
KMT2C_chr15_6020392_6062903	29566	svim.INS.517	A	ACATTCCATTCCATTTGATTGCATTCCATTCAATTCCATTAATTTCGAATCAATTACATTGCAATCCATTGCATTCGAGTTCTATTCCAGTCCATTGCATTCCGGCGCATGCCGTTCCATTC	1	PASS	SVTYPE=INS;END=29566;SVLEN=121;SUPPORT=1;STD_SPAN=.;STD_POS=.	GT:DP:AD	./.:.:.,.
KMT2C_chr15_6020392_6062903	29602	svim.DEL.396	CATTGCAATGCAATACATTCATGCCCTTTCTATTAAAGTCCAATCCATTATGGTCCATTCCATTCA	C	1	PASS	SVTYPE=DEL;END=29667;SVLEN=-65;SUPPORT=1;STD_SPAN=.;STD_POS=.	GT:DP:AD	./.:.:.,.
KMT2C_chr15_6020392_6062903	29934	svim.INS.518	G	GTCACTCCATTCATTTCTATTCCATTAGAGTCCATGTCATTCGAGTCCATTCCATTCTATTCTATTCCACTCCATTCCATTCCATTCCACTCCATTCCATTCGTTGCCGTT	6	hom_ref	SVTYPE=INS;END=29934;SVLEN=110;SUPPORT=5;STD_SPAN=1.64;STD_POS=14.02	GT:DP:AD	0/0:278:273,5
KMT2C_chr15_6020392_6062903	30139	svim.INS.519	A	AAAGTCACTCCAGTCCTTTCCATTCGAGTCCATTCCTCTCCAGTCCATTCCGTTCAATCCATTCCATTCCAG	1	PASS	SVTYPE=INS;END=30139;SVLEN=71;SUPPORT=1;STD_SPAN=.;STD_POS=.	GT:DP:AD	./.:.:.,.
KMT2C_chr15_6020392_6062903	30236	svim.INS.520	C	CATTATATTCGAATAAGTTCCATTCAAGACCATTTCTTTTGAGTCCATTCTATTTGAGTCCCTTCCCTTTGTTTCCATAACATTTG	1	PASS	SVTYPE=INS;END=30236;SVLEN=85;SUPPORT=1;STD_SPAN=.;STD_POS=.	GT:DP:AD	./.:.:.,.
KMT2C_chr15_6020392_6062903	30942	svim.BND.17	N	]chr3:15328910]N	1	PASS	SVTYPE=BND;SUPPORT=1;STD_POS1=.;STD_POS2=.	GT:DP:AD	./.:.:.,.
KMT2C_chr15_6020392_6062903	31205	svim.INS.521	C	CAGTTGCATTCCATTGGATTCCATTCTATATCTATAAATTCAATTCGAGACCATTGCTTTTGAGTCCATTCTATAT	1	PASS	SVTYPE=INS;END=31205;SVLEN=75;SUPPORT=1;STD_SPAN=.;STD_POS=.	GT:DP:AD	./.:.:.,.
KMT2C_chr15_6020392_6062903	31675	svim.DEL.397	ATTCGATTCCATTCTATTCAAATAAATTCCATTCGAGACCATTCGTTTCGCGTCCATTCTATTTCAGTCCATTCCATTTGAGTCGATTACATTTGGGTCCATTC	A	13	hom_ref	SVTYPE=DEL;END=31778;SVLEN=-103;SUPPORT=12;STD_SPAN=1.48;STD_POS=155.79	GT:DP:AD	0/0:490:478,12
KMT2C_chr15_6020392_6062903	31988	svim.DEL.398	CCATTCCATTCTATCCAATTCCGTTCCATTCTATTCCTTTAAAGTCCATTCCATTCCATTCCATTCATTTCCATTCCATTCGAGTAAAGTCCACTCCAGTCCTTTCCATTCGAGTCCATTCCTCTCCAGTCCATTCCGTTCAATCCATTCCATTCCAGTCCATTCCATTCGAGTCCGTTCCATTCCAGTCCGTTCCATTCGAGTCAATTCCATTCCATTTGATATCTTTCCAT	C	1	PASS	SVTYPE=DEL;END=32220;SVLEN=-232;SUPPORT=1;STD_SPAN=.;STD_POS=.	GT:DP:AD	./.:.:.,.
KMT2C_chr15_6020392_6062903	32156	svim.DEL.399	TCGAGTCCGTTCCATTCCAGTCCGTTCCATTCGAGTCAATTCCATTC	T	1	PASS	SVTYPE=DEL;END=32202;SVLEN=-46;SUPPORT=1;STD_SPAN=.;STD_POS=.	GT:DP:AD	./.:.:.,.
KMT2C_chr15_6020392_6062903	32737	svim.INS.522	C	CCCTTTGATCCCATAAAATTTCAGTCCATTCAATTCCATTCCTTTCGTTTCCATTCCATTTGATGCCATTCCATTCAATTCTGTTCTACTCGACTCCAATA	1	PASS	SVTYPE=INS;END=32737;SVLEN=100;SUPPORT=1;STD_SPAN=.;STD_POS=.	GT:DP:AD	./.:.:.,.
KMT2C_chr15_6020392_6062903	32858	svim.INS.523	C	CAATAGATTCCATTGCACTCGAATCCAGTGCGTTCCATTCCATTGCTTCCC	2	PASS	SVTYPE=INS;END=32858;SVLEN=50;SUPPORT=2;STD_SPAN=.;STD_POS=.	GT:DP:AD	./.:.:.,.
KMT2C_chr15_6020392_6062903	32979	svim.INS.524	A	ATTGCAATCCATTGCATTCGAGTTCTATTCCAGTCCATTGCATTCCGGCGCATGCCG	3	hom_ref	SVTYPE=INS;END=32979;SVLEN=56;SUPPORT=3;STD_SPAN=.;STD_POS=.	GT:DP:AD	0/0:492:489,3
KMT2C_chr15_6020392_6062903	33065	svim.INS.525	T	TACTATTGCATTCCATTCGATTCCATTGTTTTCGAATAAATTCCAACCGAGACCGTTCCTTTCGTGTCCATTCTATTTGATTGCA	1	PASS	SVTYPE=INS;END=33065;SVLEN=84;SUPPORT=1;STD_SPAN=.;STD_POS=.	GT:DP:AD	./.:.:.,.
KMT2C_chr15_6020392_6062903	33222	svim.DEL.400	CCTTTCCCTGCCATTCCATTCCATTCCATTCCACTCCATTCCATTCAGTTCCATTCCATTCCATTCCATTCCATTCCATTCCATTCCATTCCATTCCTATCCATTCAG	C	2	PASS	SVTYPE=DEL;END=33329;SVLEN=-107;SUPPORT=2;STD_SPAN=24.75;STD_POS=12.37	GT:DP:AD	./.:.:.,.
KMT2C_chr15_6020392_6062903	33230	svim.INS.526	T	TTCGATGTCACTCCATTCATTTCTATTCCATTAGAGTCCATGTCATTCGA	2	PASS	SVTYPE=INS;END=33230;SVLEN=48;SUPPORT=2;STD_SPAN=2.83;STD_POS=0.71	GT:DP:AD	./.:.:.,.
KMT2C_chr15_6020392_6062903	33502	svim.DEL.401	CCATTCCATTCCACTTGATTCCACTCCATTCCCTTCCACTGAATTCCATTCGATTCCATTCCATTCCTTTCA	C	8	hom_ref	SVTYPE=DEL;END=33573;SVLEN=-71;SUPPORT=7;STD_SPAN=2.44;STD_POS=1.22	GT:DP:AD	0/0:503:496,7
KMT2C_chr15_6020392_6062903	34166	svim.DEL.402	TCCATTAAATTCGAGTACATTCCATTCCATTCTATTCAATGCCATTCCATTCGATTCTATTCCATTCGACACCATTCCTTTCCATTCCGTTCCATCCGATTCCATTCCATTGTATTCCATTCAATTCCATTCCATTGCATTCCATTCCATTCCAATCGTTTCCATTCCATTCGAATTCATTCCACTCAAGTCCATTCCATTCGAGTCCATTCCATTCCAGTCCATTCCAACAGAGTCCATTGCTTTCCATTCCATTCGATATCTTCCCATTACAGTCCATTCCATTCTATTCCTTTGGTTCCCATTCAATTAAATTCCATTGGATTACATTTCATTCGATTCCATTCCATTCGACTCCATTCCATTCGAGTCCATTCCATTCCAGTCCATTCCATTCGATTCCATTCCATTCGATTCCATTCCACTCATTTCCACTCCGTTGCATTCCATTGCATTCCATTCCATTCCATTGGATTACATTCCATTCGATTCCATTCTATTCGAATCAATTGCTTTGCAATGCATTACATTCATGCCCTTTCTATTAAAGTTCAATCCATTATGGTCCATTCCATTCAATTCCATTCTATTCCATTCCATTCGAATCAATTACATTGCAGTCCATCACATTCGAGTACGTTCTGTTCCAGTCCATTCAGTTCTGGTCTATTCCATTCAATTCCATTCACTTTGATTCCATTCCCTTTGATTCCATTCCATTTTTGTACATTCCATTGGATTCCATCTTATTGAAATAAGTTCTATTCGAGACCATTTCTTCGAGTCCAATCAATTTGAGTCCATTCCGTTCGAGTCCATTATATCTGGGTCTATTCCATTCCATCCCATTCCGTTCGATGCCATTCAATTTGATTCTTTTCCATTCGTCTCCATTCCTTTCCATTCAGTTCCATCGGATTCCATTCCATTCTATTCCTTTCCATTTCATTGCATTCCATTCTATTCCACTGGAGACCATTCCACTTCAGTGCATTCCATTCCAGTGTATTCCATTCCATTCCATTCCATTCCATT	T	2	PASS	SVTYPE=DEL;END=35200;SVLEN=-1034;SUPPORT=2;STD_SPAN=0.71;STD_POS=25.1	GT:DP:AD	./.:.:.,.
KMT2C_chr15_6020392_6062903	34302	svim.INS.527	G	GCATTCCATTCGTTTCCATTCCATTCGAATTCATTCCACTCAAGTCCATTCCATTCGAGTCCATTCCATTCGATATCATTCCATACTATTGAATTCCATTCGATTCCATTGTTTTCGAATAAATTCCAACCGAGACCATTCCTTTCGTGTCCATTCTATTTGACTGCATTCCATTTGAGTCCATTAAATTTCTGCACATTCCATTCCTTTCCATTCCATTCCATTCCATTCCTTTCGGTGCCATTCCATTCCACTCTAATCCATTCAAGTCCATTCCATTTGAGTCCATTCCATTGATTCGATGCCATTACATTCAATTCTCTTCCATTCGACTCCATTGCATTACATTCCCTTCCAAACGATTCCATTCCATTCTATTACTTTCTATTCCAATC	2	PASS	SVTYPE=INS;END=34302;SVLEN=393;SUPPORT=2;STD_SPAN=1.41;STD_POS=0.71	GT:DP:AD	./.:.:.,.
KMT2C_chr15_6020392_6062903	34309	svim.INS.528	A	ATTTCTTTCCGTTCTGTACGATTCCTACAGTTCGATTTCATTTTC	1	PASS	SVTYPE=INS;END=34309;SVLEN=44;SUPPORT=1;STD_SPAN=.;STD_POS=.	GT:DP:AD	./.:.:.,.
KMT2C_chr15_6020392_6062903	34397	svim.INS.529	A	AGTTGCATTCCATTGGATTCCATGCTATATCTATAAATTCAATTC	1	PASS	SVTYPE=INS;END=34397;SVLEN=44;SUPPORT=1;STD_SPAN=.;STD_POS=.	GT:DP:AD	./.:.:.,.
KMT2C_chr15_6020392_6062903	34512	svim.INS.530	C	CGAAGTCGAAGCAATTACATTGCAATCCATTACTATTGAGTCCGTTTTTTTCCAGTCCACTG	1	PASS	SVTYPE=INS;END=34512;SVLEN=61;SUPPORT=1;STD_SPAN=.;STD_POS=.	GT:DP:AD	./.:.:.,.
KMT2C_chr15_6020392_6062903	34551	svim.INS.531	T	TCCATTGCATTCCGTTCGAATCCCTATTCCATTCCATTTTGTTACTGTCCATTCCATTTGAGTCCATTCCATGCCAAA	1	PASS	SVTYPE=INS;END=34551;SVLEN=77;SUPPORT=1;STD_SPAN=.;STD_POS=.	GT:DP:AD	./.:.:.,.
KMT2C_chr15_6020392_6062903	34666	svim.DEL.403	TCGAATCAATTGCTTTGCAATGCATTACATTCATGCCCTTTCTATTAAAGTTCAATCCATTATGGTCCATTCCATTC	T	3	hom_ref	SVTYPE=DEL;END=34742;SVLEN=-76;SUPPORT=3;STD_SPAN=.;STD_POS=0.58	GT:DP:AD	0/0:482:479,3
KMT2C_chr15_6020392_6062903	35010	svim.INS.532	C	CCATTCCCTTCCATTCCATTCCATTTGATATCAATCCATACGATTCCATTCCATTCGAGCACATTCCTTTCGAGT	1	PASS	SVTYPE=INS;END=35010;SVLEN=74;SUPPORT=1;STD_SPAN=.;STD_POS=.	GT:DP:AD	./.:.:.,.
KMT2C_chr15_6020392_6062903	35236	svim.DEL.404	TCTTTCCATTACACTCCATTCCATTGTATTCCTTTACAGTCCATTCAATTCCATTCTATTCGATTCCATTCAATTCAATTCCATTACATTCGACTCCATTTCATTAGTGTCCATTGCAATCCATTCCATTCCATTTCTTTATGTTCTATTCCATTCCGTTCGATTCCATTTTATTCCAGTCCATTCCATTCGAGTCCATTGCATTCCAGTGCAATTCATTTGATTCCACTCCATTCGATTCTATTCCACTCAATTCCACTCCGTTCCATTCCTTTGCGTTCCTTTCTATTCCATTCCATTGCATTCCATTCCATTCCATTCCATTCCATTCCATTCCATTCCATTTCATTTGTTTACATTCCATTGAATTCCAATCCAGTTGAATCAATTACATTGCAGTCCATTACATTCGAGTCTGTTCTATCCCAGTTCATTCGATTCTGGTG	T	1	PASS	SVTYPE=DEL;END=35681;SVLEN=-445;SUPPORT=1;STD_SPAN=.;STD_POS=.	GT:DP:AD	./.:.:.,.
KMT2C_chr15_6020392_6062903	35254	svim.DEL.405	TTCCATTGTATTCCTTTACAGTCCATTCAATTCCATTCTATTCGATTCCATTCAATTCAATTCCATTACATTCGACTCCATTTCATTAGTGTCCATTGCAATCCATTCCATTCCATTTCT	T	3	hom_ref	SVTYPE=DEL;END=35373;SVLEN=-119;SUPPORT=3;STD_SPAN=20.21;STD_POS=6.06	GT:DP:AD	0/0:502:499,3
KMT2C_chr15_6020392_6062903	35591	svim.DEL.406	ACATTCCATTGAATTCCAATCCAGTTGAATCAATTACATTGCAGTCCATTACATTCGAGTCTGTTCTATCC	A	3	hom_ref	SVTYPE=DEL;END=35661;SVLEN=-70;SUPPORT=3;STD_SPAN=8.08;STD_POS=6.35	GT:DP:AD	0/0:502:499,3
KMT2C_chr15_6020392_6062903	35662	svim.INS.533	C	CAGTTCATTCGATTTTGGTGCATTCCATTCGATTCCATTCCATTCGATACCATTCAATACTATTGCAGTCCATTCCATTCGAGTCTGTTCTATCCA	2	PASS	SVTYPE=INS;END=35662;SVLEN=95;SUPPORT=2;STD_SPAN=.;STD_POS=.	GT:DP:AD	./.:.:.,.
KMT2C_chr15_6020392_6062903	35662	svim.INS.534	C	CGTTGCACTCGATTTCGTTCCAATCCATTCGATTCCATTCCATTCGATTCCATTCCATACTATTGCATTCCATTCGATTAAATTATATTCGAATAAATTCCATTCAAGACCATTTCTGTTGAGTCCATTCTACTTGAGTCCATTCCCTTTGATTCCATAACATTTGAGTCCATTCAATTCCATTCCTTTCGTTTCCATTCCATTTGATGCCATTCCATTCAATTCTGTTCTACTCGACTCCAATACATTCAATTCCATTCCATCCGATTCCATTACATTCTTTTCATTTCTTATCCATTTCAAGCCATTCCATTCCATTCCATTCCACTCGTTTCCTTTCCATTCGAGTCCATTCCACTCCAGTCCATTCCATTCGAATCCATTTCACTCCAGTCCATTCCATTCGAATCCGTTTCACTCCAGTCCATTAAATTCGAGTACATTCCATTCCATTCTATTCAATGCCATTCCATTCGATTCTATTCCATTCGACACCATTCCTTTCCATTCCGTTCCATCCGATTCCATTCCATTGTATTCCATTCAATTCCATTCCATTGCATTCCATTCGTTTCCATTCCATTCG	2	PASS	SVTYPE=INS;END=35662;SVLEN=584;SUPPORT=2;STD_SPAN=0.71;STD_POS=0.35	GT:DP:AD	./.:.:.,.
KMT2C_chr15_6020392_6062903	35740	svim.BND.18	N	N[chr8:120711255[	1	PASS	SVTYPE=BND;SUPPORT=1;STD_POS1=.;STD_POS2=.	GT:DP:AD	./.:.:.,.
KMT2C_chr15_6020392_6062903	35882	svim.INS.535	T	TGTTCTACTCGACTCCATACATTCAATCCATTCCATCCGATTCCATTACATTCTTTTCATTTCTTATCAATTTCAAGCCATTCCATTCCATTCCATTCCACTCGTTTCCTTTCCATTCGAGTCCATTCCACTCCAGTCCATTCCATTCGAATCCATTTCACTCCAGTAAATTCCATTCGAATCC	1	PASS	SVTYPE=INS;END=35882;SVLEN=183;SUPPORT=1;STD_SPAN=.;STD_POS=.	GT:DP:AD	./.:.:.,.
KMT2C_chr15_6020392_6062903	36252	svim.INS.536	C	CCTACAGTTGCATTCCATTGGAGTCCATTCTATATCTATAAATGCAACTCGAGACCATAGCTTTTGAGTCCATTCTAT	1	PASS	SVTYPE=INS;END=36252;SVLEN=77;SUPPORT=1;STD_SPAN=.;STD_POS=.	GT:DP:AD	./.:.:.,.
KMT2C_chr15_6020392_6062903	36660	svim.INS.537	C	CATTAAATTCGAGTACATTCCATTCCATTCTATTCAATGCCATTCCATTCGATTCTATTCCATTCGACACCATTCCTTTCCATTCCGTTCCATCCGATTCCATTCCATTGTATTCCATTCAATTCCATTCCATTGCATTCCATTCGTTTCCATTCCATTCG	1	PASS	SVTYPE=INS;END=36660;SVLEN=160;SUPPORT=1;STD_SPAN=.;STD_POS=.	GT:DP:AD	./.:.:.,.
KMT2C_chr15_6020392_6062903	36935	svim.INS.538	C	CATTCCATTCCATTCCACTCCATTCCATTCGTTGCCGTTCCATTCAATTCTATTATATTCCACTCCATTTA	25	hom_ref	SVTYPE=INS;END=36935;SVLEN=70;SUPPORT=21;STD_SPAN=8.86;STD_POS=5.58	GT:DP:AD	0/0:520:499,21
KMT2C_chr15_6020392_6062903	37940	svim.INS.539	A	ATTCCATTCCATTTCATTCCTTTCCATTCCAATCCATTCCATTCCATTCCATTCCATTTCATTCCA	2	PASS	SVTYPE=INS;END=37940;SVLEN=62;SUPPORT=2;STD_SPAN=3.54;STD_POS=4.6	GT:DP:AD	./.:.:.,.
KMT2C_chr15_6020392_6062903	39041	svim.INS.540	T	TTCCATTCGAGTGCATTCCATTCCGTTCCATTTCTTTCCGTTCTGTACGATTCCTACCGTTCGATTTCATTTTGTTCCAGTCCATTCCTTTCGCG	8	hom_ref	SVTYPE=INS;END=39041;SVLEN=94;SUPPORT=7;STD_SPAN=9.57;STD_POS=2.55	GT:DP:AD	0/0:506:499,7
KMT2C_chr15_6020392_6062903	39085	svim.INS.541	A	ATTCCACTTCGTTCCATTTCATTGCATTCCATTCTATTCAACTCTATTGCCTTCCATTCCATTCCATTCGATTACATTCCATGCGATTCCATTCGAAATCGAATCAATTACATTGCAATCCATTACTATTGAGTCCGTTTT	19	hom_ref	SVTYPE=INS;END=39085;SVLEN=140;SUPPORT=16;STD_SPAN=9.03;STD_POS=11.19	GT:DP:AD	0/0:515:499,16
KMT2C_chr15_6020392_6062903	40049	svim.BND.19	N	N[chr4:92742008[	1	PASS	SVTYPE=BND;SUPPORT=1;STD_POS1=.;STD_POS2=.	GT:DP:AD	./.:.:.,.
KMT2C_chr15_6020392_6062903	40262	svim.DEL.407	ATTCCATTGCAATCGATTCCATTCGATGTCACTCCATTCATTTCTATTCCATTAGCGTCCATGTCATTCGAGTCCATTCCATTCTATTCTATTCCACTCCATTCC	A	4	hom_ref	SVTYPE=DEL;END=40366;SVLEN=-104;SUPPORT=4;STD_SPAN=1.5;STD_POS=10.25	GT:DP:AD	0/0:495:491,4
KMT2C_chr21_7687010_7731520	1	svim.DUP_TANDEM.1	N	<DUP:TANDEM>	1	not_fully_covered	SVTYPE=DUP:TANDEM;END=16727;SVLEN=16727;SUPPORT=1;STD_SPAN=.;STD_POS=.	GT:CN:DP:AD	./.:2:.:.,.
KMT2C_chr21_7687010_7731520	1	svim.DUP_TANDEM.2	N	<DUP:TANDEM>	2	not_fully_covered	SVTYPE=DUP:TANDEM;END=18438;SVLEN=18438;SUPPORT=2;STD_SPAN=181.73;STD_POS=90.86	GT:CN:DP:AD	./.:2:.:.,.
KMT2C_chr21_7687010_7731520	1	svim.DUP_TANDEM.3	N	<DUP:TANDEM>	1	not_fully_covered	SVTYPE=DUP:TANDEM;END=26952;SVLEN=26952;SUPPORT=1;STD_SPAN=.;STD_POS=.	GT:CN:DP:AD	./.:2:.:.,.
KMT2C_chr21_7687010_7731520	1	svim.DUP_TANDEM.4	N	<DUP:TANDEM>	1	not_fully_covered	SVTYPE=DUP:TANDEM;END=29951;SVLEN=29951;SUPPORT=1;STD_SPAN=.;STD_POS=.	GT:CN:DP:AD	./.:2:.:.,.
KMT2C_chr21_7687010_7731520	287	svim.INS.542	T	TAATGGAATGGAATGGAATTGAATGGAATAAACACGAGTGGAATGGAATGG	3	hom_ref	SVTYPE=INS;END=287;SVLEN=50;SUPPORT=3;STD_SPAN=2.89;STD_POS=1.44	GT:DP:AD	0/0:41:38,3
KMT2C_chr21_7687010_7731520	356	svim.INS.543	A	ACAATGGAATCGAATGGAATGTAATCAACCAGAGTGGAATGGAATGGAAAGGAATGGAATG	7	hom_ref	SVTYPE=INS;END=356;SVLEN=60;SUPPORT=6;STD_SPAN=10.33;STD_POS=5.16	GT:DP:AD	0/0:41:35,6
KMT2C_chr21_7687010_7731520	375	svim.DEL.408	TGGAATGGAATGGAATGGAATCAACTAGAGTGGAAACGAATTTAAA	T	1	PASS	SVTYPE=DEL;END=420;SVLEN=-45;SUPPORT=1;STD_SPAN=.;STD_POS=.	GT:DP:AD	./.:.:.,.
KMT2C_chr21_7687010_7731520	730	svim.INS.544	A	AGGAATGGAATGGAATGGAAAGGAATGGAATGCAATGGAATGCAGTGTTATGGAATGGAATCAACCCGAGT	17	PASS	SVTYPE=INS;END=730;SVLEN=70;SUPPORT=15;STD_SPAN=8.33;STD_POS=34.31	GT:DP:AD	0/1:43:28,15
KMT2C_chr21_7687010_7731520	827	svim.INS.545	C	CAATGGAATGGAATGGAATCAACTCGAGTGGAATGAAATGTAATGGAATGGAATGGAATGGAATGGAATGGAATGGAATAGAATGGAATCATTTCGAATGCAATGTAATGGTATAGAATGGAATGGAATGGAATGGAATCAACCAGAGTGGAATGGAATGGAAAGGAATGGAAAGGAATGGAATGGAATGGAATGTAACGGCATGGAATGGAATGGAATGGAGTGGAATCAACCCGAGTGGAATGGAGTGGAATGGACTGTAATGGAATGGAATGGAATGGAGTGGAATAAACACAAGTGGAAAGGAATGGAATGGAATCAAACTGAGTGGAATGGAATGGAATGGAAAGCAATGGAATGTAATGCAGTGGAAGGCATTAGAATCAACTGGAATGGAATGGAGTGGAATGGAATGGAATCAACGCCAGTGGAATGGATTGGAATGGAATGGATAATAATGGAATGGAAGGGAATCAATCCGGGTGGAATGGAATGGAAAGGAATGCAATGGAATGAAATGGAATCAACTCGAGTGGAATGAAATGTAACGTAATGG	1	PASS	SVTYPE=INS;END=827;SVLEN=555;SUPPORT=1;STD_SPAN=.;STD_POS=.	GT:DP:AD	./.:.:.,.
KMT2C_chr21_7687010_7731520	848	svim.INS.546	A	AGGAATCAACTCGAGTGGAATGAAATGTAATGTAATGGAATGGAATGGAAC	2	PASS	SVTYPE=INS;END=848;SVLEN=52;SUPPORT=2;STD_SPAN=3.54;STD_POS=12.37	GT:DP:AD	./.:.:.,.
KMT2C_chr21_7687010_7731520	948	svim.INS.547	A	AATGGAATGGAATGGAATGGAATAGAATGGAATGGAATGGAACCGAATGGAATGGAATGGAACGGAAGGTAATGG	1	PASS	SVTYPE=INS;END=948;SVLEN=74;SUPPORT=1;STD_SPAN=.;STD_POS=.	GT:DP:AD	./.:.:.,.
KMT2C_chr21_7687010_7731520	1178	svim.INS.548	A	ATCTGGGTGGAATGGAATGGAATGGAATGGATTATAATGGAATGGAATGGAATCAATCCGGGTGGAGTGGAATTG	1	PASS	SVTYPE=INS;END=1178;SVLEN=74;SUPPORT=1;STD_SPAN=.;STD_POS=.	GT:DP:AD	./.:.:.,.
KMT2C_chr21_7687010_7731520	1189	svim.DEL.409	GTGGAATGGAATGGAATGGAATGGAATGGAATTCAATGGAATGGAATGGACAGGAA	G	3	hom_ref	SVTYPE=DEL;END=1244;SVLEN=-55;SUPPORT=3;STD_SPAN=.;STD_POS=.	GT:DP:AD	0/0:51:48,3
KMT2C_chr21_7687010_7731520	1198	svim.INS.549	A	AGCAATGGAATGGAATGGAAGAGAATGGAATGGAATCACTCGAGTGGAAAGGAATGGAATGGAAAGGAATGGAATGGAATGGAAAGGAATGGAATGCAATGGAATGCAGTGTTATGGAATGGAATCAACCCGAGTGGAATGGAATGGAATGGACAGGAGTGGAATGGAATGGAATTCAATGGAATGGAATGGACA	2	PASS	SVTYPE=INS;END=1198;SVLEN=239;SUPPORT=2;STD_SPAN=64.35;STD_POS=35.71	GT:DP:AD	./.:.:.,.
KMT2C_chr21_7687010_7731520	1627	svim.INS.550	A	ATCAAACTGAGTGGAATGGAAGGGAATGGAATGCAATGGAATGTAATGGAGTGGAAGGCATTTGAATCAACTGGAATGG	1	PASS	SVTYPE=INS;END=1627;SVLEN=78;SUPPORT=1;STD_SPAN=.;STD_POS=.	GT:DP:AD	./.:.:.,.
KMT2C_chr21_7687010_7731520	1702	svim.INS.551	G	GAATTCAATATAATGGAAACAACCCGAGTGGAATGTAATGGAATGGAAAGGACTGGAATGTAAAGGAATGGATTGGAATCAACCCGATTCC	1	PASS	SVTYPE=INS;END=1702;SVLEN=90;SUPPORT=1;STD_SPAN=.;STD_POS=.	GT:DP:AD	./.:.:.,.
KMT2C_chr21_7687010_7731520	1792	svim.INS.552	G	GAGTGGATTCAACACGAGTGGAATGGAGTGCATTGGACTGT	1	PASS	SVTYPE=INS;END=1792;SVLEN=40;SUPPORT=1;STD_SPAN=.;STD_POS=.	GT:DP:AD	./.:.:.,.
KMT2C_chr21_7687010_7731520	1859	svim.DEL.410	CTGGAATGGAAAGGAATGGAAGAAAATGGAATGGAATCAACACGAGTGCAAAGGAATGGAATGGAAAGGAATGGAATGGAATGGAAAGGAATGGAATGCAATGGAATGCAGTGTTATGGAATGGAATCAACCCGAGTGGAATGGAATGGAATGGAATGGAATGGAGTGGAATGGAATGGAA	C	1	PASS	SVTYPE=DEL;END=2039;SVLEN=-180;SUPPORT=1;STD_SPAN=.;STD_POS=.	GT:DP:AD	./.:.:.,.
KMT2C_chr21_7687010_7731520	1925	svim.INS.553	A	ATGAATGGAATAGAAGGGAATGGAATGGAACGGAACGGAATGGAACGAACCCAAGT	1	PASS	SVTYPE=INS;END=1925;SVLEN=55;SUPPORT=1;STD_SPAN=.;STD_POS=.	GT:DP:AD	./.:.:.,.
KMT2C_chr21_7687010_7731520	2014	svim.INS.554	A	ATGGAATGGAATGGAATGGCATGCAATGGAATGGAATGGAGTGGAATAAACACGAG	1	PASS	SVTYPE=INS;END=2014;SVLEN=55;SUPPORT=1;STD_SPAN=.;STD_POS=.	GT:DP:AD	./.:.:.,.
KMT2C_chr21_7687010_7731520	2092	svim.INS.555	G	GAAAGGAATCAACCCCAGTGGAATGGATTGGATGGGAATGGATTAT	1	PASS	SVTYPE=INS;END=2092;SVLEN=45;SUPPORT=1;STD_SPAN=.;STD_POS=.	GT:DP:AD	./.:.:.,.
KMT2C_chr21_7687010_7731520	2196	svim.DEL.411	GGAATCAACTGGTAAGGAAACAAATGGAACAGAATGGAATAGAATGGAATGGATTGTAATGGAATGGAATGGAATCAAACCTAGTA	G	1	PASS	SVTYPE=DEL;END=2281;SVLEN=-85;SUPPORT=1;STD_SPAN=.;STD_POS=.	GT:DP:AD	./.:.:.,.
KMT2C_chr21_7687010_7731520	2318	svim.INS.556	A	AAGGAATGTAATGGAATGCAATGATATGCAATGGAGTCAACCCTAG	2	PASS	SVTYPE=INS;END=2318;SVLEN=45;SUPPORT=2;STD_SPAN=.;STD_POS=.	GT:DP:AD	./.:.:.,.
KMT2C_chr21_7687010_7731520	2773	svim.DEL.412	ATGGAATGGAATGCAATGGAATGAAATGGAATCAACTCGAGTGGATTGAAATGTAACGTAATGTAATGGAATGGAATGGAATGGAATGGAATGCAATGGAATGGAATCAATTCGAGTGCAATATAATGGTATAGAATGGAATGGAATAGAATGGAATGGAATGGAATGGAATCAACCAGAG	A	1	PASS	SVTYPE=DEL;END=2953;SVLEN=-180;SUPPORT=1;STD_SPAN=.;STD_POS=.	GT:DP:AD	./.:.:.,.
KMT2C_chr21_7687010_7731520	2840	svim.INS.557	G	GGAATGGAATGGAATGGAATGGAATAGAATGGAATCAATTCGAGTGCAATATAATGGTATAGAATGGAATGGAATAGAATGGAATGGAATCAACCA	1	PASS	SVTYPE=INS;END=2840;SVLEN=95;SUPPORT=1;STD_SPAN=.;STD_POS=.	GT:DP:AD	./.:.:.,.
KMT2C_chr21_7687010_7731520	3053	svim.INS.558	C	CTAACGGCATGGAACGGAATGGAATGGAGTGGAATCAAACCGAGAGGAATGGAATGGAATGGAATGGAATGGAATGGAATGGAATAGAATGGAATCAATTCGAATGCAATGTAATGGTATAGAATGGAATGGAATGGAATGGAATGGAATCAACCAGAGTGGAATGGAATGGAATGGAATGGAATGGAATGGAATGGAATGGAATGGAATAGAATGTAATGGAATGGAACGGAATGGAACGGAATGGAATGGAATGGAATGGAATGGAATGGAATGGAATGGAATGGAGTGGAATCAACCCGAGTGGAATGGAGTGGAATGGACTGTAATGGCATGGAATGGAATGGAATGGAGTGGAATAAACACAAGTGGAATGGAATGGAATGGAATGGACTACAATCAACCAGAGTGCAATGGAATGGAATAGAATGGAATGGAATGGAATGGAATGAAATAAACACGAGTGGAATGGAATGGAATGGAATGGAAGAGAATGGAATGGAATCAACTCGAGTGGAAAGGAATGGAATGGAAAGGAATGGAATGGAATGGAAAGGAATGGAATGCAATGGAATGCAGTGTTATGGAATGGAATCAACCCGAGTGGAATGGAATGGAATGGAATGGAATGGAATGGAATGGAATGGAATGGACAGGAGTGGAATGGAATGTAATTCAATGGAATGGAATGGACAGGAATGGAATGGAATGGAATGGAATGGAATGGAGTGGAATGGACTAGAATGGAATGGAATGGAATGAAATCAACCCGATTGGAATGGAATGGAATGCAATGGAATGGAATGGAATCGACTGGAAAGGAATCAAGTGGAACGGAATGGAATGGAATGGAATGGAATGGAATGGAATGGAATGGAATCAACCCTAGTGGAATGGAATGGAATGAAATCAAACTGAGTGGAATGGAAGGGAATGGAATGCAATGGAATGTAATGGAGTGGAAGGCATTTAAATCAACTGGAATGGAATGGAAAGGAATGGAATGGAATGGAATCAACCCCAGTGGAATGGAATGGAATGGAATGGATTATAATGGAATGGAATGGAATCAATCTGGGTGGAATGGAATGGAATGGAATGGAATGGACTGTAACGGCATGGAATGCAATGGAATGGAGTGGAATCAACCCGAGTGGAATGGAATGGAATGGACTG	6	hom_ref	SVTYPE=INS;END=3053;SVLEN=1175;SUPPORT=5;STD_SPAN=14.83;STD_POS=122.7	GT:DP:AD	0/0:74:69,5
KMT2C_chr21_7687010_7731520	3956	svim.DEL.413	ATGAAATCAAACTGAGTGGAATGGAAGGGAATGGAATGCAATGGAATGTAATGGAGTGGAAGGCATTTGAATCAACTGGAATGGAATGGAAAGGAATGGAATGGAATGGAATCAACCCCAGTGGAATGGAATGGAATGGAATGGATTATAATGGAATGGAATGGAATCAATCTGGGTGGAATGGAATGGAATGGAATGGATTATAATGGAATGGAATGGAATCAATCCGGGTGGAG	A	2	PASS	SVTYPE=DEL;END=4191;SVLEN=-235;SUPPORT=2;STD_SPAN=.;STD_POS=.	GT:DP:AD	./.:.:.,.
KMT2C_chr21_7687010_7731520	4148	svim.DEL.414	GGAATGGATTATAATGGAATGGAATGGAATCAATCCGGGTGGAGTGGAATT	G	1	PASS	SVTYPE=DEL;END=4198;SVLEN=-50;SUPPORT=1;STD_SPAN=.;STD_POS=.	GT:DP:AD	./.:.:.,.
KMT2C_chr21_7687010_7731520	4386	svim.INS.559	A	AATGGAATGGAATGGAATGGAGTGGAATGGACTAGAATGGAATGGAATGGAATGAAATCAAACCTATTGGAATGGAATGGAATGCAATGGAATGGAATGGAATCAACTGGTAAGGAAACAAATGGAACAGAATGGAATAGAATGGAATGGATTGTAATGGAATGGAATGGAATCAAACCTAGTAGAATGGAATGG	2	PASS	SVTYPE=INS;END=4386;SVLEN=152;SUPPORT=2;STD_SPAN=58.69;STD_POS=20.86	GT:DP:AD	./.:.:.,.
KMT2C_chr21_7687010_7731520	4463	svim.INS.560	G	GGAAAGAATGGAATGAACAGGAATGGAATGGAATGGAATGGAATTTAATGGAATGGAATGGAATTTAATA	1	PASS	SVTYPE=INS;END=4463;SVLEN=69;SUPPORT=1;STD_SPAN=.;STD_POS=.	GT:DP:AD	./.:.:.,.
KMT2C_chr21_7687010_7731520	4656	svim.DEL.415	TTGGAATGGAATCAACCCGAGTGGAATGGAATGGAATGCAATCAAACTGAGTGGAATGGAAGGGAATGGAATGCAATGGAATGTAATGGAGTGGAAGGCATTTGAATCAAATGGAATGGAATGGAATGGAATGGAATGGAATCAACCCCAGTGGAATGGATTGGATGGGAATGGATTATAATGGAATGGAATGGAATCAATCCGAGTGGAATGGAATGGAATGGAATGGATTATAGTTGAATGGAATGGAATCAATCCTTGTGGAATGGAGTGGAATGGAATGGAATAGAAAGGAATGGAATTCAATGTAATGGAAACAAACCGAGTGGAATGTAATGGAATGGAAAGGACTGGAATCTAATGGAATGTATTGGAATCAACCTGATTCCAATGCAACGGAATGGAATGGAATGGAATGCAATGGAAGGGAATGGAATGGAATGGAAAAGAATGGAATAAACTGGAATTGAATGGAATGGAATGGAATTTAATGGAATGGAATGGAATGGAATGGAA	T	1	PASS	SVTYPE=DEL;END=5171;SVLEN=-515;SUPPORT=1;STD_SPAN=.;STD_POS=.	GT:DP:AD	./.:.:.,.
KMT2C_chr21_7687010_7731520	5176	svim.INS.561	A	ATGGACTGTAACGGCATGGAATGCAATGGAATGGAGTGGAATCAACCCGAGTAGAATGGAATGGAATGGACTCTAACGGCATGTAACGGAATGGAATGGAG	1	PASS	SVTYPE=INS;END=5176;SVLEN=100;SUPPORT=1;STD_SPAN=.;STD_POS=.	GT:DP:AD	./.:.:.,.
KMT2C_chr21_7687010_7731520	5191	svim.DEL.416	GTGAAGTGGAATGGAATGCAATGGAAATGAATGGAATGGAATGGAATGGAATGGAATCAACCCGAGTGGAGTGGAATGGAATGCAATGGAAATGAATGGAATAGAATGGAATGGAATGCAACGGAACGGAATGGAATGAACCCGAGTGGAATGGAATGGAATAGAATGGAATGGAAAGGCACGAAATGGAATGGAATGGAATGGAATGGAATGGAATGGAATGGAATCAACCCGAGTGGAA	G	1	PASS	SVTYPE=DEL;END=5431;SVLEN=-240;SUPPORT=1;STD_SPAN=.;STD_POS=.	GT:DP:AD	./.:.:.,.
KMT2C_chr21_7687010_7731520	5223	svim.INS.562	G	GGAATGGAATGGAATAGAATGCAATCAATTTGAATGCAATGTAATGGTATA	2	PASS	SVTYPE=INS;END=5223;SVLEN=47;SUPPORT=2;STD_SPAN=3.54;STD_POS=1.77	GT:DP:AD	./.:.:.,.
KMT2C_chr21_7687010_7731520	5503	svim.INS.563	G	GAAATAAACACGAGTGGAATGGAATGGAATGAAATGGAAGA	1	PASS	SVTYPE=INS;END=5503;SVLEN=40;SUPPORT=1;STD_SPAN=.;STD_POS=.	GT:DP:AD	./.:.:.,.
KMT2C_chr21_7687010_7731520	5519	svim.DEL.417	ACCTGGAATGGAATGGAATGGAATGGAATGGAATGGAATGGAATCAACCCGAGTGGAATGGAATGGAATGGAATCAAACTGAGTGGAAAGGAATGG	A	1	PASS	SVTYPE=DEL;END=5614;SVLEN=-95;SUPPORT=1;STD_SPAN=.;STD_POS=.	GT:DP:AD	./.:.:.,.
KMT2C_chr21_7687010_7731520	5976	svim.INS.564	A	ATGGAATATATTGGAATGGAATGGAATGGAATGGAATGGAATGGAATATAT	6	hom_ref	SVTYPE=INS;END=5976;SVLEN=50;SUPPORT=5;STD_SPAN=.;STD_POS=15.65	GT:DP:AD	0/0:95:90,5
KMT2C_chr21_7687010_7731520	6112	svim.DEL.418	TGGAATGGAATGGAATTCAATGTAATGGAAACAAACCGAGAGGAATGTAATGGAATGGAAAGGACTGGAATGTAATGGAATGGATTGGAATCAAACCGATTCCAATGCAACGGAATGGAATGCAATGGAAA	T	1	PASS	SVTYPE=DEL;END=6242;SVLEN=-130;SUPPORT=1;STD_SPAN=.;STD_POS=.	GT:DP:AD	./.:.:.,.
KMT2C_chr21_7687010_7731520	6339	svim.DEL.419	GAATGGAATGGAATGAAAAGGAATGGAATGGAATGGAATGGAATGGAATGGAATGGAAAGGAATGGAGTGGAATGGAATGCAATGGAATGAAATCAACCCGATTGGAATGGAATGGAATGCAATGGAATGGAATGGAATCAACTGGAAAGGAATCAAATGGAACGGAATCGAATGGAATGGAATGGAATGGAATGGAATGGAATGGAACGGAACGGAATCAACCTCTCTGGAATGGAACGGAATGGAATGGATTATAATGGAATGGAATGGAATCAATCCGGGTGGAATGGAATGGAATGC	G	1	PASS	SVTYPE=DEL;END=6639;SVLEN=-300;SUPPORT=1;STD_SPAN=.;STD_POS=.	GT:DP:AD	./.:.:.,.
KMT2C_chr21_7687010_7731520	6535	svim.DEL.420	AATGGAATGGAACGGAACGGAATCAACCTCTCTGGAATGGAACGGAATGGAATGGATTATAATGG	A	1	PASS	SVTYPE=DEL;END=6599;SVLEN=-64;SUPPORT=1;STD_SPAN=.;STD_POS=.	GT:DP:AD	./.:.:.,.
KMT2C_chr21_7687010_7731520	7194	svim.INS.565	G	GAATGTAACGGAATGGAATGGAATGGAATGGAATGGAATGT	2	PASS	SVTYPE=INS;END=7194;SVLEN=40;SUPPORT=2;STD_SPAN=.;STD_POS=.	GT:DP:AD	./.:.:.,.
KMT2C_chr21_7687010_7731520	7235	svim.DEL.421	AATAGAATATAACGGCATGCAATGGAATGGAATGGAGTGGATTCAAC	A	3	hom_ref	SVTYPE=DEL;END=7281;SVLEN=-46;SUPPORT=3;STD_SPAN=2.89;STD_POS=73.61	GT:DP:AD	0/0:101:98,3
KMT2C_chr21_7687010_7731520	7354	svim.INS.566	G	GAATGGAATGGAATGGAATGGACTGGAATCAACCCGAGTGC	2	PASS	SVTYPE=INS;END=7354;SVLEN=40;SUPPORT=2;STD_SPAN=.;STD_POS=.	GT:DP:AD	./.:.:.,.
KMT2C_chr21_7687010_7731520	7583	svim.INS.567	G	GGAATGGAATGGAATGGAATGGATTGGAATGGAATGGACAA	5	hom_ref	SVTYPE=INS;END=7583;SVLEN=40;SUPPORT=5;STD_SPAN=.;STD_POS=18.34	GT:DP:AD	0/0:99:94,5
KMT2C_chr21_7687010_7731520	8352	svim.INS.568	G	GGAATGGAATAGAACGGAATAAACACGAGTGGAATGGAATA	1	PASS	SVTYPE=INS;END=8352;SVLEN=40;SUPPORT=1;STD_SPAN=.;STD_POS=.	GT:DP:AD	./.:.:.,.
KMT2C_chr21_7687010_7731520	8611	svim.INS.569	T	TAGAATGGAGTCAATTCAAGTGCAATGGAATGGTATACAATGGAATCGAATGGAATGGAATCAACCAGAGTGGAATGGAATGGAAAGGAATGGAATGGAATGGAACGGAACGGAATGGAATGGAATGGAATGGAATGTAACGGCATGGAATGGAATGGAATGGAATGGAATGGAATATAAC	5	hom_ref	SVTYPE=INS;END=8611;SVLEN=180;SUPPORT=4;STD_SPAN=.;STD_POS=.	GT:DP:AD	0/0:96:92,4
KMT2C_chr21_7687010_7731520	8613	svim.INS.570	G	GAGTGGAATGGAATGGAATGGAATGGAATGGAATGAATGGAATGGCAGAT	1	PASS	SVTYPE=INS;END=8613;SVLEN=49;SUPPORT=1;STD_SPAN=.;STD_POS=.	GT:DP:AD	./.:.:.,.
KMT2C_chr21_7687010_7731520	8823	svim.INS.571	G	GAGTGGAATGGACTGTAATGGCATGGAATGGAATGGAATGGAATGGAGTGGAATAAACAC	1	PASS	SVTYPE=INS;END=8823;SVLEN=59;SUPPORT=1;STD_SPAN=.;STD_POS=.	GT:DP:AD	./.:.:.,.
KMT2C_chr21_7687010_7731520	8867	svim.DEL.422	GGAAAGGAATGGAATGGAAAGGAATGGAATGGAATGGAAAGGAATGGAATGCAATGGAATGCAATGTTATGGAATGGAATCAACCCGAGTT	G	1	PASS	SVTYPE=DEL;END=8957;SVLEN=-90;SUPPORT=1;STD_SPAN=.;STD_POS=.	GT:DP:AD	./.:.:.,.
KMT2C_chr21_7687010_7731520	8917	svim.DEL.423	GCAATGGAATGCAATGTTATGGAATGGAATCAACCCGAGTTGAATGGAATGTAATGGAATGGAATGCAATGGAATGGAATGGAATCAACTCGAGTGGAATGAAATGTAATGTAATGTAATGGAATGGAATGGAATGGAATGGAATGGAATAGAATGGAATCATTTCGAATGCAATGTAATGGTATA	G	1	PASS	SVTYPE=DEL;END=9102;SVLEN=-185;SUPPORT=1;STD_SPAN=.;STD_POS=.	GT:DP:AD	./.:.:.,.
KMT2C_chr21_7687010_7731520	8966	svim.INS.572	T	TGGAATGGAATGGAATGGAATGGACAGGAATGGAATGGAATGGAATGGAATGGAATGGAATGGAATGGAATGGAATGGAGTGGAATGGACTAGAATGGAATGGAATGGAATGAAATCAACCCGATG	3	hom_ref	SVTYPE=INS;END=8966;SVLEN=125;SUPPORT=3;STD_SPAN=2.89;STD_POS=1.44	GT:DP:AD	0/0:95:92,3
KMT2C_chr21_7687010_7731520	9232	svim.DEL.424	GGAGTGGAATGGACTGTAATGGAATGGAATGGAATAGAGTGGAATAAACACAAGTGGAAAGGAATGGAATGGAATCAAACTGAGTGGAATGGAATGGAATGGAAAGCAATGGAATGTAATGCAGTGGAAGGCATTAGAATCAACTGGAATGGAATGGAGTGGAATGGAATGTAATCAACGCCAGTGGAATGGATTTTAATAGAATGGATAATAATGGAATGGAAGGGAATCAATCCGGGTGGAATGGAATGGAATGGAATGCAATGGAATGAAATGAAATCAACTCGAGTGGAATGAAATGTAACGTAATGTAATGGAATGGAATGGAATGGAATGGAATAGAATG	G	2	PASS	SVTYPE=DEL;END=9577;SVLEN=-345;SUPPORT=2;STD_SPAN=113.14;STD_POS=14.14	GT:DP:AD	./.:.:.,.
KMT2C_chr21_7687010_7731520	9303	svim.DEL.425	GAATCAAACTGAGTGGAATGGAATGGAATGGAAAGCAATGGAATGTAATGCAGTGGAAGGCATTAGAATCAACTGGAATGGAATGGAGTGGAATGGAATGTAATCAACGCCAGTGGAATGGATTTTAATAGAATGGATAAT	G	3	hom_ref	SVTYPE=DEL;END=9443;SVLEN=-140;SUPPORT=3;STD_SPAN=.;STD_POS=.	GT:DP:AD	0/0:95:92,3
KMT2C_chr21_7687010_7731520	9306	svim.INS.573	T	TGGACTGGAATCAACCAGAGTGCAATGGAATGGAATAGAATGGAATGGAATGGAATGGAATGAAA	1	PASS	SVTYPE=INS;END=9306;SVLEN=64;SUPPORT=1;STD_SPAN=.;STD_POS=.	GT:DP:AD	./.:.:.,.
KMT2C_chr21_7687010_7731520	9443	svim.INS.574	T	TGGAATGGAATGCAATGGAATGGACAGGAATGGAATGGAATGGAATTCAATGGAATGGAATGGACAGGAATGGAATGGAATGGAATGGAATGGAATGGAATGGAGTGGAGTGGACTAAAATGG	1	PASS	SVTYPE=INS;END=9443;SVLEN=122;SUPPORT=1;STD_SPAN=.;STD_POS=.	GT:DP:AD	./.:.:.,.
KMT2C_chr21_7687010_7731520	9538	svim.INS.575	T	TAATGGAATGGAATGGAATTGAATGGAATAAACACGAGTGGAATGGAATGG	1	PASS	SVTYPE=INS;END=9538;SVLEN=50;SUPPORT=1;STD_SPAN=.;STD_POS=.	GT:DP:AD	./.:.:.,.
KMT2C_chr21_7687010_7731520	9607	svim.INS.576	A	AAAATGGAATCGAATGGAATGGAATCAACCAGAGTGGAATGGAATGGAAAGTTAGTGGAATGGAATGGAATGGAATGGAATG	3	hom_ref	SVTYPE=INS;END=9607;SVLEN=81;SUPPORT=3;STD_SPAN=2.65;STD_POS=6.33	GT:DP:AD	0/0:93:90,3
KMT2C_chr21_7687010_7731520	9696	svim.INS.577	T	TGGAACGGCATGGAATGGAATGGAATGGAGTGGAATCAACCCGAGTGGAATGGAGTGGAATGGACTGTAATGGCATGGAATGGAATGGAATGGAAA	3	hom_ref	SVTYPE=INS;END=9696;SVLEN=95;SUPPORT=3;STD_SPAN=14.43;STD_POS=14.72	GT:DP:AD	0/0:92:89,3
KMT2C_chr21_7687010_7731520	9824	svim.INS.578	A	AGTGGAATGGACTAGAATGGAATGGAATGGAATGAAATCAACCCTATTGGAATGGAATGGAATGCAATGGAATGGAATGGAATCAACTGGAAAGGAATCAAATGGAACGG	4	hom_ref	SVTYPE=INS;END=9824;SVLEN=109;SUPPORT=4;STD_SPAN=23.5;STD_POS=44.75	GT:DP:AD	0/0:89:85,4
KMT2C_chr21_7687010_7731520	9890	svim.INS.579	A	ATGGAATGGATTATAATGGAATGGAATGGAATCAATCCGGG	3	hom_ref	SVTYPE=INS;END=9890;SVLEN=40;SUPPORT=3;STD_SPAN=.;STD_POS=.	GT:DP:AD	0/0:88:85,3
KMT2C_chr21_7687010_7731520	10067	svim.DEL.426	GGAATCAACTGGTAAGGAAACAAATGGAACAGAATGGAATAGAATGGAATGGATTGT	G	1	PASS	SVTYPE=DEL;END=10123;SVLEN=-56;SUPPORT=1;STD_SPAN=.;STD_POS=.	GT:DP:AD	./.:.:.,.
KMT2C_chr21_7687010_7731520	10485	svim.INS.580	T	TGGAATGCAATGGAAATGAATGGAATAGAATGGAATGGAATGGAACGGAAC	1	PASS	SVTYPE=INS;END=10485;SVLEN=50;SUPPORT=1;STD_SPAN=.;STD_POS=.	GT:DP:AD	./.:.:.,.
KMT2C_chr21_7687010_7731520	10813	svim.INS.581	A	AATAGAATGGAATGGAATCAACCAGAATGGAATGGAATGGAATGGAATGGAATGGAATGGAATGGAATGGAATGGACTGTAACGGCATGGAATGCAATGGAATGGAGTGGAATCAACCCGAGTGGAATGGAATGGAATGGACTCTAACGGCATGTAACGGAATGGAATGGAGTGGAATCAAACTGAGAGGAATGGAATGGAATGGAATGGAATGGAATGGAATGGAATGGAATAGAATGCAATCAATTTGAATGCAATGTAATGGT	1	PASS	SVTYPE=INS;END=10813;SVLEN=265;SUPPORT=1;STD_SPAN=.;STD_POS=.	GT:DP:AD	./.:.:.,.
KMT2C_chr21_7687010_7731520	10826	svim.INS.582	G	GGAATCAACTAGAGTGGAAACGAATGGAAAGGAATGGAATGGAATGGAATGGAGTGTAATGGAATGGAATGGAATGGAATGGAATGGAATGGAATAGAATGGAGTCAATTCAAGTGCAATGGAATGGTATACAATGGAATC	1	PASS	SVTYPE=INS;END=10826;SVLEN=140;SUPPORT=1;STD_SPAN=.;STD_POS=.	GT:DP:AD	./.:.:.,.
KMT2C_chr21_7687010_7731520	10998	svim.DEL.427	AGTGGATTGGACTGTAACGGCATGGAATGGAATGGAATGGAGTGGAATAAACACGAGTAGAATGGAATGGAATAGAATGGAATGGAATGGAATGGAGTGAAATAAACTCGAGTGGAATGGAATGGAATGGAATAGAATG	A	2	PASS	SVTYPE=DEL;END=11136;SVLEN=-138;SUPPORT=2;STD_SPAN=17.68;STD_POS=175.01	GT:DP:AD	./.:.:.,.
KMT2C_chr21_7687010_7731520	11021	svim.DEL.428	GGAATGGAATGGAATGGAGTGGAATAAACACGAGTAGAATGGAATGGAATA	G	1	PASS	SVTYPE=DEL;END=11071;SVLEN=-50;SUPPORT=1;STD_SPAN=.;STD_POS=.	GT:DP:AD	./.:.:.,.
KMT2C_chr21_7687010_7731520	11062	svim.INS.583	G	GAATGGAATGGAATGGAATGGACTGGAATCAACCCGAGTGC	6	hom_ref	SVTYPE=INS;END=11062;SVLEN=40;SUPPORT=5;STD_SPAN=2.24;STD_POS=3.35	GT:DP:AD	0/0:73:68,5
KMT2C_chr21_7687010_7731520	11300	svim.INS.584	T	TGGAATGGATTGGAATGGAATGGACAGGAATGGAATGGAATGGAATGGAAC	7	hom_ref	SVTYPE=INS;END=11300;SVLEN=50;SUPPORT=6;STD_SPAN=3.46;STD_POS=3.36	GT:DP:AD	0/0:68:62,6
KMT2C_chr21_7687010_7731520	11614	svim.DEL.429	TTTAATAGAATGGAATGGAATGGAATGGAATGGAATGGAATGGAATGGAATCAACCCGATTGGA	T	2	PASS	SVTYPE=DEL;END=11677;SVLEN=-63;SUPPORT=2;STD_SPAN=17.68;STD_POS=71.77	GT:DP:AD	./.:.:.,.
KMT2C_chr21_7687010_7731520	12214	svim.DEL.430	TCAACTAGAGTGGAAACGAATGGAAAGGAATGGAATGGAATGGAATGGAGTGTAATGGAATGGAATGGAATGGAATGGAATGGAATGGCATGGAATGGAATGGAATGGAATGGAGTGGAATCAACCAGAGTGGAATGGAGTGCAATGGACTGTAAC	T	1	PASS	SVTYPE=DEL;END=12369;SVLEN=-155;SUPPORT=1;STD_SPAN=.;STD_POS=.	GT:DP:AD	./.:.:.,.
KMT2C_chr21_7687010_7731520	12691	svim.DEL.431	GAATGGAATCAACTCGAGTGGAATGAAATGTAATGTAATGTAATGT	G	1	PASS	SVTYPE=DEL;END=12736;SVLEN=-45;SUPPORT=1;STD_SPAN=.;STD_POS=.	GT:DP:AD	./.:.:.,.
KMT2C_chr21_7687010_7731520	12697	svim.DEL.432	AATCAACTCGAGTGGAATGAAATGTAATGTAATGTAATGTAATGGAATGGAATGGAATGGAATGGAATAGAATGGAATCACTTCGAATGCAATGTAATGGT	A	1	PASS	SVTYPE=DEL;END=12797;SVLEN=-100;SUPPORT=1;STD_SPAN=.;STD_POS=.	GT:DP:AD	./.:.:.,.
KMT2C_chr21_7687010_7731520	12880	svim.INS.585	G	GGAATGGAACGGCATGGAATGGAATGGAATGGAATGGAATGAATGGAATA	1	PASS	SVTYPE=INS;END=12880;SVLEN=49;SUPPORT=1;STD_SPAN=.;STD_POS=.	GT:DP:AD	./.:.:.,.
KMT2C_chr21_7687010_7731520	12907	svim.DEL.433	AGTGGAATCAACCCGAGTGGAATGGAGTGGAATGGACTGTAATGGAATGGAATGGAATGGAGTGGAATAAACACAAGTGGAAAGGAATGGAATGGAATCAAACTGAGTGGAATGGAATGGAATGGAAAGCAATGGAATGTAATGCAGTGGAAGGCATTAGAATCAACTGGAATGGAATGGAGTGGAATGGAATGGAATCAACGCCAGTGGAATGGATTGGAATGGAATGGATAATAATGGAATGGAAGGGAATCAATCCGGGTGGAATGGAATGGAATGGAATGCAATGGAATGAAATGGAATAAACTCGAGTGGAATGAAATGTAACGTAATGTAATGTAATGGAATGGAATGGAATGGAATAGAATGGAATCAATTCGAGTGCAATATAATGGT	A	1	PASS	SVTYPE=DEL;END=13302;SVLEN=-395;SUPPORT=1;STD_SPAN=.;STD_POS=.	GT:DP:AD	./.:.:.,.
KMT2C_chr21_7687010_7731520	12923	svim.INS.586	G	GTGGAGTGGAATGGAATGGAATCAAACTGAGTGGAATGGAATGGAATGGAATGGAATGGAGTTGAAGGCATTAGAATCACC	1	PASS	SVTYPE=INS;END=12923;SVLEN=80;SUPPORT=1;STD_SPAN=.;STD_POS=.	GT:DP:AD	./.:.:.,.
KMT2C_chr21_7687010_7731520	13063	svim.INS.587	T	TGGAACGGAATGGATTATAATAGAATGGAATGGAATCAATGCAGG	1	PASS	SVTYPE=INS;END=13063;SVLEN=44;SUPPORT=1;STD_SPAN=.;STD_POS=.	GT:DP:AD	./.:.:.,.
KMT2C_chr21_7687010_7731520	13374	svim.DEL.434	TGGAATGGAATGGAAAGGAATGGAATGCAATGGAATGCAATGTTATGGAATGGAATCAACCCGAGTTGAATGGAATGGAATGGAATGGAATGCAATGGAATGGAATGGAATCAACTCGAGTGGAATGAAATGTAATGTAATGTAATGTAATGGAATGGAATGGAATGGAATGGAATAGAATGGAATCACTTCGAATGCAATGTAATGGTATAGAATGGAATGGAATGGAATGGAATCAACCAGAGTGGAATGGAATGGAAAGCAATGGAAAGGAATGGAATGGAATGGAATGTAACGGCATGGAATGGAATGGAATGGAGTGGAATCAACCCGAGTGGAATGGAGTGGAATGGACTGTAATGGAATGGAATGGAATGGAGTGGAATAAACACAAGTGGAAAGGAATGGAATGGAATCAAACTGAGTGGAATGGAATGGAATGGAAAGCAATGGAATGTAATGCAGTGGAAGGCATTAGAATCAACTGGAATGGAATGGAGTGGAATGGAATGGAATCAACGCCAGTGGAATGGATTGGAATGGAATGGATAATAATGGAATGGAAGGGAATCAATCCGGGTGGAATGGAATGGAATGGAATGCAATGGAATGAAATGGAATAAACTCGAGTGGAATGAAATGTAACGTAATGTAATGTAATGGAATGGAATGGAATGGAATAGAATGGAATCAATTCGAGTGCAATATAATGGTATAGAATGGAATGGAATGGAATGGAATGGAATGGAATCAACCAGAGTGGAATGGAATGGAAAGGAATGGAATGGAATGGAATGGAAAGGAATGGAATGCAATGGAATGCAATGTTATGGAATGGAATCAACCCGAGTTGAATGGAATGGAATGGAATGGAATGCAATGGAATGGAATGGAATCAACTCGAGTGGAATGAAATGTAATGTAATGTAATGTAATGGAATGGAATGGAATGGAATGGAATAGAATGGAATCACTTCGAATGCAATGTAATGGTATAGAATGGAATGGAATGGAATGGAATCAACCAGAGTGGAATGGAATGGAAAGCAATGGAAAGGAATGGAATGGAATGGAATGTAACGGCATGGAATGGAATGGAATGGAGTGGAATCAACCCGAGTGGAATGGAGTGGAATGGACTGTAATGGAATGGAATGGAATGGAGTGGAATAAACACAAGTGGAAAGGAATGGAATGGAATCAAACTGAGTGGAATGGAATGGAATGGAAAGCAATGGAATGTAATGCAGTGGAAGGCATTAGAATCAACTGGAATGGAATGGAGTGGAATGGAATGGAATCAACGCCAGTGGAATGGATTGGAATGGAATGGATAATAATGGAATGGAAGGGAATCAATCCGGGTGGAATGGAATGGAATGGAATGCAATGGAATGAAATGGAATAAACTCGAGTGGAATGAAATGTAACGTAATGTAATGTAATGGAATGGAATGGAATGGAATAGAATGGAATCAATTCGAGTGCAATATAATGGTATAGAATGGAATGGAATGGAATGGAATGGAATGGAATCAACCAGAGTGGAATGGAATGGAAAGGAATGGAATGGAATGGAATGGAAAGGAATGGAATGCAATGGAATGCAATGTTATGGAATGGAATCAACCCGAGTTGAATGGAATGGAATGGAATGGAATGCAATGGAATGGAATGGAATCAACTCGAGTGGAATGAAATGTAATGTAATGTAATGTAATGGAATGGAATGGAATGGAATGGAATAGAATGGAATCACTTCGAATGCAATGTAATGGTATAGAATGGAATGGAATGGAATGGAATCAACCAGAGTGGAATGGAATGGAAAGCAATGGAAAGGAATGGAATGGAATGGAATGTAACGGCATGGAATGGAATGGAATGGAGTGGAATCAACCCGAGTGGAATGGAGTGGAATGGACTGTAATGGAATGGAATGGAATGGAGTGGAATAAACACAAGTGGAAAGGAATGGAATGGAATCAAACTGAGTGGAATGGAATGGAATGGAAAGCAATGGAATGTAATGCAGTGGAAGGCATTAGAATCAACTGGAATGGAATGGAGTGGAATGGAATGGAATCAAAGCCAGTGGAATGGATTGGAATGGAATGGATAATAATGGAATGGAAGGGAATCAATCCGGGTGGAATGGAATGGAATGGAATGCAATGGAATGAAATGGAATAAACTCGAGTGGAATGAAATGTAACGTAATGTAATGGAATGGAATGGAATGGAATGGAATAGAATGGAATCAATTCGAGTGCAATATAATGGTATAGAATGGAATGGAATGGAATGGAATGGAATGGAATCAACCAGAGTGGAATGGAATGGAAA	T	1	PASS	SVTYPE=DEL;END=15719;SVLEN=-2345;SUPPORT=1;STD_SPAN=.;STD_POS=.	GT:DP:AD	./.:.:.,.
KMT2C_chr21_7687010_7731520	13385	svim.DEL.435	GGAAAGGAATGGAATGCAATGGAATGCAATGTTATGGAATGGAATCAACCCGAGTT	G	1	PASS	SVTYPE=DEL;END=13440;SVLEN=-55;SUPPORT=1;STD_SPAN=.;STD_POS=.	GT:DP:AD	./.:.:.,.
KMT2C_chr21_7687010_7731520	13480	svim.DEL.436	GGAATCAACTCGAGTGGAATGAAATGTAATGTAATGTAATGTAATGGAATGGAATGGAATGGAATGGAATAGAATGGAATCACTTCGAATGCAATGTAATGGTATA	G	1	PASS	SVTYPE=DEL;END=13585;SVLEN=-105;SUPPORT=1;STD_SPAN=.;STD_POS=.	GT:DP:AD	./.:.:.,.
KMT2C_chr21_7687010_7731520	13645	svim.INS.588	G	GTACAGGAATGGAATGGAATGGAATGGAATGGAATTTAATGGAATGGAATGGAATGGAATGGAATTTAATA	1	PASS	SVTYPE=INS;END=13645;SVLEN=70;SUPPORT=1;STD_SPAN=.;STD_POS=.	GT:DP:AD	./.:.:.,.
KMT2C_chr21_7687010_7731520	13686	svim.DEL.437	GAATGGAGTGGAATCAACCCGAGTGGAATGGAGTGGAATGGACTGT	G	1	PASS	SVTYPE=DEL;END=13731;SVLEN=-45;SUPPORT=1;STD_SPAN=.;STD_POS=.	GT:DP:AD	./.:.:.,.
KMT2C_chr21_7687010_7731520	13786	svim.INS.589	G	GAATGGACTACAATCAACCAGAGTGCAATGGAATGGAATAGAATGGAATGGAATGGAATGGAATGAAATAAACACGAGTGGAATGGAATGGAATGGAATGGAAGAGAATGAAATGGAATCAACTCGAGTGGAAAGGAATGGAATGGAAAGGAATGGAATGGAATGGAAAGGAATGGAATGCAATGGAATGCAGTGTTATGGAATGGAATCAACCCGAGTGGAATGGAATGGAATGGAATGGAATGGAATGGAATGGAATGGAATGCAATGGAATGGACAGGAGTGGAATGGAATGGAATTCAATGGAATGGAATGGACAGGAATGGAATGGAATGGAATGGAATGGAATGGAGTGGAATGGACTAGAATGGAATGGAATGGAATGAAATCAACCCGATTGGAATGGAATGGAATGCAATGGAATGGAATGGAATCAACTGGAAAGGAATCAAATGGAACGGAATGGAATGGAATGGAATGGAATGGAATGGAATGGAATGGAATCAACCCTAGTGGAATGGAATGGAATGA	1	PASS	SVTYPE=INS;END=13786;SVLEN=530;SUPPORT=1;STD_SPAN=.;STD_POS=.	GT:DP:AD	./.:.:.,.
KMT2C_chr21_7687010_7731520	13969	svim.INS.590	T	TGGAATGGATTATAGTTGAATGGAATGGAATCAATCCTTGTGGAATGGAGTGGAATGGAATGGAATAGAATGGAATGGAATTCAATGTAATGGAAACAACCGAGTGGAATGTAATGGAATGGAAAGGACTGGAATCTAATGGAATGTATTGGATCAACCTGATTCCAATGCAACGGAATGGAATGGAATGGAATGCAATGGAAG	1	PASS	SVTYPE=INS;END=13969;SVLEN=203;SUPPORT=1;STD_SPAN=.;STD_POS=.	GT:DP:AD	./.:.:.,.
KMT2C_chr21_7687010_7731520	14010	svim.DEL.438	GAAATGTAACGTAATGTAATGTAATGGAATGGAATGGAATGGAATAGAATGGAATCAATTCGAGTGCAATATAATGGTATA	G	2	PASS	SVTYPE=DEL;END=14090;SVLEN=-80;SUPPORT=2;STD_SPAN=.;STD_POS=.	GT:DP:AD	./.:.:.,.
KMT2C_chr21_7687010_7731520	14148	svim.INS.591	A	ATGCAATGGATTATAATGGAATGGAATGGAATCAATCTGGGTGGAATGGAATGGAATGGAATGGATTATAATGGAATGGAATGGAATCAATCCGGGTGGAG	1	PASS	SVTYPE=INS;END=14148;SVLEN=100;SUPPORT=1;STD_SPAN=.;STD_POS=.	GT:DP:AD	./.:.:.,.
KMT2C_chr21_7687010_7731520	14417	svim.INS.592	A	AATGGAATCAAACTGAGTGGAAAGGAATGGAATGGAAATGGAATGGAATGGAATGGACATGGAATGGAATGCAATGGAATGGAATGGAATCAACCACGGTGGAATGGAATGGAATGTAATGGATTATAATAGAATGGAATGGAATCAATCCGGGTGGGAAATGGTATGGAATGGAATGGAATGGAATAGAATGGAATGGAATCAACTCGAGTGGAATGAAATGTAACGTGATGGAATGGAATGGAAAGGAATGGAATGGAATGGAACGGAACGGAATGGAATGGAATGGAATGGAATGTAACGGCATGG	1	PASS	SVTYPE=INS;END=14417;SVLEN=308;SUPPORT=1;STD_SPAN=.;STD_POS=.	GT:DP:AD	./.:.:.,.
KMT2C_chr21_7687010_7731520	14580	svim.DEL.439	TGAGTGGAATGGAATGGAATGGAAAGCAATGGAATGTAATGCAGTGGAAGGCATTAGAATCAACTGGAATGGAATGGAGTGGAATGGAA	T	2	PASS	SVTYPE=DEL;END=14668;SVLEN=-88;SUPPORT=2;STD_SPAN=10.61;STD_POS=30.05	GT:DP:AD	./.:.:.,.
KMT2C_chr21_7687010_7731520	14803	svim.INS.593	A	ATGAAATAAACCCGATGGGAATGGAATGGAATGCAATGAAATGGAATGGAATCAACTGGAAAGGAATCAAATGGAACGGAATGGAATTGAATGGAATGGATTGGAATGGAATGGAATGGAATCAAACCTAGTAGAATGGAATGGAAAGAATGGAATGTACAGGAATGGAATGGAATGGAATGGAATTTATGGAATGGAATGGAATGGAATGGAATGATTTAATAGAATGGAATGGAGTGGAATGGAATGGAATGGAATGGAATGGAATGGCATGGAATGGAATGGAATGGAGTGGAATCAACCAGAGTGGAATGGAGTGCAATGGACTGTAACGGCATGGAATGGAATGGAATGGAGTGGAATAAACACGAG	1	PASS	SVTYPE=INS;END=14803;SVLEN=371;SUPPORT=1;STD_SPAN=.;STD_POS=.	GT:DP:AD	./.:.:.,.
KMT2C_chr21_7687010_7731520	14816	svim.DEL.440	TAATGGAATGGAATGGAATGGAATAGAATGGAATCAATTCGAGTGCAATATAATGGTATAGAATGGAATGGAATGGAATGGAATGGAATGGAATCAACCAGAGTGGAATGGAATGGAAAGGAATGGAATGGAATGGAATGGAAAGGAATGGAATGCAATGGAATGCAATGTTATGGAATGGAATCAACCCGAGTTGAATGGAATGGAATGGAATGGAATGCAATGGAATGGAATGGAATCAACTCGAGTGGAATGAAATGTAATGTAATGTAATGTAATGGAATGG	T	1	PASS	SVTYPE=DEL;END=15101;SVLEN=-285;SUPPORT=1;STD_SPAN=.;STD_POS=.	GT:DP:AD	./.:.:.,.
KMT2C_chr21_7687010_7731520	14924	svim.INS.594	T	TGGAGTGCAATGGACTGTAACGGCATGGAATGGAATGGAATGGAGTGGAATAAACACGAGTGGAATGGAATGGAATGGAATGGACTGGAATGGAATGAATGGAATCAACCCGAGTGAAATGGAATGGAATAGAATGGAATGAAATAAACACGAGTGGAAAGGAATGGAATGGAATGGAATGGAAGAGAATGGAATGGAATCAACTCGAGTGGAAA	1	PASS	SVTYPE=INS;END=14924;SVLEN=214;SUPPORT=1;STD_SPAN=.;STD_POS=.	GT:DP:AD	./.:.:.,.
KMT2C_chr21_7687010_7731520	14960	svim.INS.595	G	GGAGAATAGAATGGAATCAACTCGAGTGGAAAGGAATGGAATGGAAAGGAATGGAATGGAATGGAAAGGAAAG	2	PASS	SVTYPE=INS;END=14960;SVLEN=72;SUPPORT=2;STD_SPAN=.;STD_POS=.	GT:DP:AD	./.:.:.,.
KMT2C_chr21_7687010_7731520	15155	svim.INS.596	A	AGAATGGAATGGAAAGGCACGAATGAATGGAATGGAATGGAACGGAATGGAATG	1	PASS	SVTYPE=INS;END=15155;SVLEN=53;SUPPORT=1;STD_SPAN=.;STD_POS=.	GT:DP:AD	./.:.:.,.
KMT2C_chr21_7687010_7731520	15212	svim.INS.597	A	AATGGAATGGAACGGAACGGAATGGAATGGAATGCAATGGAATGTAACGGCATGGAATGGAATGGAATGGAATGGAATGG	1	PASS	SVTYPE=INS;END=15212;SVLEN=79;SUPPORT=1;STD_SPAN=.;STD_POS=.	GT:DP:AD	./.:.:.,.
KMT2C_chr21_7687010_7731520	15275	svim.INS.598	C	CTAGTAGAATGGATGGAAAGAATGGAATGAACAGGAATGGAATG	1	PASS	SVTYPE=INS;END=15275;SVLEN=43;SUPPORT=1;STD_SPAN=.;STD_POS=.	GT:DP:AD	./.:.:.,.
KMT2C_chr21_7687010_7731520	15318	svim.DEL.441	ATGGAGTGGAATAAACACAAGTGGAAAGGAATGGAATGGAATCAAACTGAG	A	1	PASS	SVTYPE=DEL;END=15368;SVLEN=-50;SUPPORT=1;STD_SPAN=.;STD_POS=.	GT:DP:AD	./.:.:.,.
KMT2C_chr21_7687010_7731520	15428	svim.INS.599	C	CTGGAATGGAATGGAATGGAATGGAATGGAATGGAATGGAATCAACCCGAGTGGAATGGAATGGAATGGAATCAAACTGAGTGGAAAGGAATGGAATGGAA	1	PASS	SVTYPE=INS;END=15428;SVLEN=100;SUPPORT=1;STD_SPAN=.;STD_POS=.	GT:DP:AD	./.:.:.,.
KMT2C_chr21_7687010_7731520	15560	svim.DEL.442	GGAATAAACTCGAGTGGAATGAAATGTAACGTAATGTAATGGAATGGAATGGAATGGAATGGAATAGAATGGAATCAATTCGAGTGCAATATAATGGTATA	G	1	PASS	SVTYPE=DEL;END=15660;SVLEN=-100;SUPPORT=1;STD_SPAN=.;STD_POS=.	GT:DP:AD	./.:.:.,.
KMT2C_chr21_7687010_7731520	15588	svim.INS.600	A	ATGGACTGTAACGGCATGGAACGGAATGGAATGGAGTGGAATCAAACCGAG	3	hom_ref	SVTYPE=INS;END=15588;SVLEN=50;SUPPORT=3;STD_SPAN=.;STD_POS=.	GT:DP:AD	0/0:63:60,3
KMT2C_chr21_7687010_7731520	15748	svim.INS.601	A	ATGGAATGGAATATATTGGAATGGAATGCAACGGAATCAAC	1	PASS	SVTYPE=INS;END=15748;SVLEN=40;SUPPORT=1;STD_SPAN=.;STD_POS=.	GT:DP:AD	./.:.:.,.
KMT2C_chr21_7687010_7731520	15838	svim.INS.602	A	ATTCAATGTAATGGAAACAAACCGAGAGGAATGTAATGGAATGGAAAGGAC	1	PASS	SVTYPE=INS;END=15838;SVLEN=50;SUPPORT=1;STD_SPAN=.;STD_POS=.	GT:DP:AD	./.:.:.,.
KMT2C_chr21_7687010_7731520	15901	svim.INS.603	G	GAATTCAATGTAATGGAAACAAACCGAGAGGAATGTAATGGAATGGAAAGGACTGGAATGTAATGGAATGCATTGGAATCAAACCAATTCCAATGCAACGGAATGGAATGGAATGGAATGGAAAGAAATCAACCCGAATGGAATGGATTGGAATAGAGTGGAATGGAATGGAATGGCATGGAATGCAATGA	2	PASS	SVTYPE=INS;END=15901;SVLEN=189;SUPPORT=2;STD_SPAN=0.71;STD_POS=0.35	GT:DP:AD	./.:.:.,.
KMT2C_chr21_7687010_7731520	16188	svim.DEL.443	ATGGATTATAATGGAATGGAATGGAATCAATCCGGGTGGAATGGAATGGAATGGAACGGAATGGAATGCAATGGAATGGACAGGAATGGAATGGAATGGAATTCAATGGAATGGAATGGACAGGAATGCAATGGAATGTAATGGAATGGAATGGAATGGAGTGGAATGGAC	A	1	PASS	SVTYPE=DEL;END=16358;SVLEN=-170;SUPPORT=1;STD_SPAN=.;STD_POS=.	GT:DP:AD	./.:.:.,.
KMT2C_chr21_7687010_7731520	16402	svim.DEL.444	AATGGAATGCAATGGAATGGAATGGAATCAACTGGAAAAGAATCAAATGGAACGGAATGGAATAGAATGGAATGGATTGGAAT	A	3	hom_ref	SVTYPE=DEL;END=16484;SVLEN=-82;SUPPORT=3;STD_SPAN=2.65;STD_POS=27.89	GT:DP:AD	0/0:61:58,3
KMT2C_chr21_7687010_7731520	16560	svim.INS.604	G	GGAATGGAATGGAATGGAATGGAATCAACTGGAGTGGAATGAAATGAATGTAATGGAATGGAATGGAATTGAATGGAATAAACACGAGTGGAATGGAATGGAATTCAATGGAATAAACACGAGTGGAATGGAATGGAATGGAATGGAATGGAATAGAATGGAGTCAATTCAAGTGCAATGGAATGGTATACAATGGAATCGAATGGAATGGAATCAACCAGAGTGGAATGCAATGGAAAGGAATGGAATGGAATGGAACGGAACGGAATGGAATGGAATGGAATGGAATGGAATGGAATGGAACGGCATGGAATGGAATGGAATGGAATGGATGGAATGGAATGGAATGGAATATAACGGCATGCAATGGGAATGGAATGGAGTGGATTCAACCCGAGTGGAATGGAGTGGATTGAACTGTAACGGCATGGAATGGAATGGAATGGAGTGGAATAAACACGAGTGGAATGGAATGGAATAGAATGGAATGGAATGGAATGGAGTGAAATAAACTCGAGTGGAATGGAATGGAATGGAATA	1	PASS	SVTYPE=INS;END=16560;SVLEN=539;SUPPORT=1;STD_SPAN=.;STD_POS=.	GT:DP:AD	./.:.:.,.
KMT2C_chr21_7687010_7731520	16878	svim.DEL.445	ATGCAATGGAATGGAATGGAGTGGATTCAACCCGAGTGGAATGGAGTGGATTGGACTGTAACGGCATGGAATGGA	A	2	PASS	SVTYPE=DEL;END=16952;SVLEN=-74;SUPPORT=2;STD_SPAN=14.14;STD_POS=26.16	GT:DP:AD	./.:.:.,.
KMT2C_chr21_7687010_7731520	16942	svim.INS.605	C	CATGGAATGGAATGGAATGGAGTGGAATAAACACGAGTGGAATGGAATGGAATGGAATGGACTGGAATCAACCCGAGTGCAATGGAATGGA	12	hom_ref	SVTYPE=INS;END=16942;SVLEN=90;SUPPORT=10;STD_SPAN=12.76;STD_POS=6.85	GT:DP:AD	0/0:52:42,10
KMT2C_chr21_7687010_7731520	17031	svim.DEL.446	GAATGGAATGGAATCAACTCGAGTGGAAAGGAATGGATTGGAAAGG	G	2	PASS	SVTYPE=DEL;END=17076;SVLEN=-45;SUPPORT=2;STD_SPAN=.;STD_POS=193.75	GT:DP:AD	./.:.:.,.
KMT2C_chr21_7687010_7731520	17614	svim.DEL.447	ACGAGTGGAATGGAATGGAATGGAATGGAATGGAATTCAATGGAATGGAATGGACAGGAATGGAATGGAATGGAATGGAATGGCGTGGAAT	A	2	PASS	SVTYPE=DEL;END=17704;SVLEN=-90;SUPPORT=2;STD_SPAN=35.36;STD_POS=8.49	GT:DP:AD	./.:.:.,.
KMT2C_chr21_7687010_7731520	18070	svim.DEL.448	CAAGTGCAATGGAATGGTATAAAATGGAATCGAATGGAATGGAATCAACCAGAGTGGAATGGAATGGA	C	2	PASS	SVTYPE=DEL;END=18137;SVLEN=-67;SUPPORT=2;STD_SPAN=19.09;STD_POS=2.47	GT:DP:AD	./.:.:.,.
KMT2C_chr21_7687010_7731520	18239	svim.INS.606	T	TATAACGGCATGCAATGGAACGGAATGGAGTGGATTCAACCGAGTGGAATGGAGTGGATTGGACTGTAACGGCATGGAATGGAATGGAATGGAGTGGAATAAACACGAGTGGAATGGAAA	1	PASS	SVTYPE=INS;END=18239;SVLEN=119;SUPPORT=1;STD_SPAN=.;STD_POS=.	GT:DP:AD	./.:.:.,.
KMT2C_chr21_7687010_7731520	18727	svim.DEL.449	AAGAATGGAATGAACAGGAATGGAATGGAATGGAATGGAATTTAATGGAATGCAATGGAATTTAATAGAATGGAATGGAATGGAATGGATTATAATGGAATGGAATGGAATCAATCTGGG	A	1	PASS	SVTYPE=DEL;END=18846;SVLEN=-119;SUPPORT=1;STD_SPAN=.;STD_POS=.	GT:DP:AD	./.:.:.,.
KMT2C_chr21_7687010_7731520	18754	svim.DEL.450	GAATGGAATGGAATTTAATGGAATGCAATGGAATTTAATAGAATGGAATGGAATGGAATGGATTA	G	2	PASS	SVTYPE=DEL;END=18818;SVLEN=-64;SUPPORT=2;STD_SPAN=0.71;STD_POS=107.83	GT:DP:AD	./.:.:.,.
KMT2C_chr21_7687010_7731520	18951	svim.DEL.451	CTGTAACGGCATGGAACGGAATGGAATGGAGTGGAATCAAACCGAG	C	1	PASS	SVTYPE=DEL;END=18996;SVLEN=-45;SUPPORT=1;STD_SPAN=.;STD_POS=.	GT:DP:AD	./.:.:.,.
KMT2C_chr21_7687010_7731520	19194	svim.INS.607	G	GAATCAACTCGAGTGGAATGAAATGTAACGTAATATAATGGAATGGAATGGAATGGAATGGAATAGAATGGAATCAATTCGAGTGCAATAT	1	PASS	SVTYPE=INS;END=19194;SVLEN=90;SUPPORT=1;STD_SPAN=.;STD_POS=.	GT:DP:AD	./.:.:.,.
KMT2C_chr21_7687010_7731520	19971	svim.DEL.452	AAGGAATGGAATGCAATGGAATGCAATGTTAGGGAATGGAATCAACCCGAGTGGAATGGAATGGAATGGAATGGAATGCAATGGAATGGAATGGAATGGAATGGAATGGAATAGAATGGAATCAATTCGAATGCAATGTAATGGTATAGAATGGAATGGAATGGAATGGAATGGAATCAACCAGAG	A	1	PASS	SVTYPE=DEL;END=20156;SVLEN=-185;SUPPORT=1;STD_SPAN=.;STD_POS=.	GT:DP:AD	./.:.:.,.
KMT2C_chr21_7687010_7731520	20309	svim.DEL.453	GACTGTAATGGTCTGGAATGGAATGGAGTGGAATAAACACAAGTGGAATGGAATGGAATGGAATGGACTGGAATCAACTAGAGTGC	G	1	PASS	SVTYPE=DEL;END=20394;SVLEN=-85;SUPPORT=1;STD_SPAN=.;STD_POS=.	GT:DP:AD	./.:.:.,.
KMT2C_chr21_7687010_7731520	20452	svim.INS.608	T	TGGAATGGAATGGAATGGAATGGAATGGAAGAGAATGGAATGGAATCAACTCGAGTGGAAAGGAATGGAATGGAAAGGAATGGAATGGAATGGAAAGGAATGGAATGCAATGGAATGCAGTGTTATGGAATGGAATCAACCCGAGTGGAAGGGAATGGAATGGAATGGAATGGAATGGAATGGAATGGAATGGAATGCAATGGAATGGAATGCAATGGAATGGACA	1	PASS	SVTYPE=INS;END=20452;SVLEN=225;SUPPORT=1;STD_SPAN=.;STD_POS=.	GT:DP:AD	./.:.:.,.
KMT2C_chr21_7687010_7731520	20476	svim.BND.20	N	]chr10:69260089]N	1	PASS	SVTYPE=BND;SUPPORT=1;STD_POS1=.;STD_POS2=.	GT:DP:AD	./.:.:.,.
KMT2C_chr21_7687010_7731520	21449	svim.DEL.454	GTAAGGAAACAAATGGAACAGAATGGAATAGAATGGAATGGATTG	G	2	PASS	SVTYPE=DEL;END=21493;SVLEN=-44;SUPPORT=2;STD_SPAN=5.66;STD_POS=120.21	GT:DP:AD	./.:.:.,.
KMT2C_chr21_7687010_7731520	21596	svim.INS.609	T	TCAACCCGAGTGGAATGGAATGGAATAGAATGGAATAAACACGAGTGGAATAGA	1	PASS	SVTYPE=INS;END=21596;SVLEN=53;SUPPORT=1;STD_SPAN=.;STD_POS=.	GT:DP:AD	./.:.:.,.
KMT2C_chr21_7687010_7731520	21620	svim.INS.610	T	TGGAATGGAATGGAATCAACCGAGTGGAGTGGAATGGAATGGAATGGAAATGAATGGAATAGAATGGAATAGAATGGAACGGAAAGGAATGGAATGAACCCGA	1	PASS	SVTYPE=INS;END=21620;SVLEN=102;SUPPORT=1;STD_SPAN=.;STD_POS=.	GT:DP:AD	./.:.:.,.
KMT2C_chr21_7687010_7731520	21620	svim.INS.611	T	TGGAATGGAATGGAATGGAATCAACCCGAGTGGAGTGCAATGGAATGGAATGGAAATGAATGGAATAGAATGGAATAGAATGGAACGGAAAGGAATGGAATGAACCCGAGTGGAATGGAATGGAATGGAATGGAATGGAAAGGCACGGAATGGAATGGAATGGAATGGAATGGAATGGAATGGAATGGAATGGAATGGAATCAACCCGAGTGGAATGGAATGGAATGGAATCAAACTGAGTGGAATGGAATGGAATGGAATGCAATGGAATGTAATGCAGTGGAAGGCATTAGAATCAACTGGAATGGAATGCAGTGGAATGGAATGGAATCAACGCCAGTGGAATGGAATGGAATGGAAGGGATAATAATAAAATGGAATGGAATAAATCCGGCTGGAATGGAATGGAATGGAATGCAATGGAATGAAATGGAATCAACTCGAGTGGAATGAAATGTAACGTAATGTAATGAATGGAATGGAATGGAATGGAATAGAATGGAATCAATTCGAGTGCAATATAATGGTATAGAATGGAATGGAATAGAATGGAATGGAATGGAATGGAATCAACCAGAGTGGAATGGAATGGAATGGA	1	PASS	SVTYPE=INS;END=21620;SVLEN=597;SUPPORT=1;STD_SPAN=.;STD_POS=.	GT:DP:AD	./.:.:.,.
KMT2C_chr21_7687010_7731520	21649	svim.DEL.455	AATGGAATGGACTGTAACGGCATGGAATGCAATGGAATGGAGTGGAATCAACCCGAGTGGAATGGAATGGAATGGACTGTAACGGCATGGAACGGAATGGAATGGAGTGGAATCAAACCGTGAGGAATGGAATGGAATGGAATGGAATGGAATGGAATGGAATGGAATAGAATGGAATCAATTCGAATGCAATATAATGGTATAGAATGGAATGGAATGGC	A	1	PASS	SVTYPE=DEL;END=21869;SVLEN=-220;SUPPORT=1;STD_SPAN=.;STD_POS=.	GT:DP:AD	./.:.:.,.
KMT2C_chr21_7687010_7731520	21724	svim.INS.612	A	AATCAAACTGAGTGGAATGGAATGGAATGGAATGCAATGGAATGTAATGCAGTGGAAGGCATTAGAATCAACTGGAATGGAATGCAGTGGAATGGAATGGAATCAACGCCAGTGGAATGGAAATGGAATGGAAGGGATAATAATAAAATGGAATGGAATAAATCCGG	1	PASS	SVTYPE=INS;END=21724;SVLEN=166;SUPPORT=1;STD_SPAN=.;STD_POS=.	GT:DP:AD	./.:.:.,.
KMT2C_chr21_7687010_7731520	21946	svim.DEL.456	CGGAATGGAACGGAATGGAATAGAATGTAATGGAATGGAACGGAACGGAACGGAATGGAATG	C	4	hom_ref	SVTYPE=DEL;END=22007;SVLEN=-61;SUPPORT=4;STD_SPAN=12.5;STD_POS=13.75	GT:DP:AD	0/0:42:38,4
KMT2C_chr21_7687010_7731520	22441	svim.INS.613	T	TGCAATGGAATGGACAGGAGTGGAATGGAATGGAATTCAATGGAATGGAATGGACA	3	hom_ref	SVTYPE=INS;END=22441;SVLEN=55;SUPPORT=3;STD_SPAN=7.51;STD_POS=10.68	GT:DP:AD	0/0:45:42,3
KMT2C_chr21_7687010_7731520	22534	svim.INS.614	A	AATGGAAAGGAATGGAAAGGAATGGAATGGAATGGAATGTAACGGC	1	PASS	SVTYPE=INS;END=22534;SVLEN=45;SUPPORT=1;STD_SPAN=.;STD_POS=.	GT:DP:AD	./.:.:.,.
KMT2C_chr21_7687010_7731520	22860	svim.DEL.457	ATGGACTGTAACGGCATGGAATGCAATGGAATGGAGTGGAATCAACCCGAGTGGAATGGAATGGAATGGACTGTAACGGCATGGAACGGAATGGAATGGAG	A	1	PASS	SVTYPE=DEL;END=22960;SVLEN=-100;SUPPORT=1;STD_SPAN=.;STD_POS=.	GT:DP:AD	./.:.:.,.
KMT2C_chr21_7687010_7731520	23052	svim.DEL.458	GGTATAGAATGGAATGGAATGGAATGGAATCAACCAGAGTGGAATGGAATGGAATGGA	G	2	PASS	SVTYPE=DEL;END=23109;SVLEN=-57;SUPPORT=2;STD_SPAN=3.54;STD_POS=43.49	GT:DP:AD	./.:.:.,.
KMT2C_chr21_7687010_7731520	23246	svim.DEL.459	TGGAGTGGAATGGACTGTAATGGCATGGAATGGAATGGAATGGAGTGGAATAAACACAAGTGGAATGGAATGGAATGGAATGGACTACAATCAACCAGAGTGCAATGGAATGGAATAGAATGGAATGGAATGGAATGGAATGAAATAAACACGAGTGGAATGGAATGGAATGGAATGGAAGAGAATGGAATGGAATCAACTCGAGTGGAAAGGAATGGAATGGAAA	T	1	PASS	SVTYPE=DEL;END=23471;SVLEN=-225;SUPPORT=1;STD_SPAN=.;STD_POS=.	GT:DP:AD	./.:.:.,.
KMT2C_chr21_7687010_7731520	23579	svim.INS.615	A	AATTCAATGTAATGGAAACAAACCGAGTGGAATGTAATGGAATGGAAAGGACTGGAATCTAATGGAATGTATTGGAATCAACCTGATTCCAATG	1	PASS	SVTYPE=INS;END=23579;SVLEN=93;SUPPORT=1;STD_SPAN=.;STD_POS=.	GT:DP:AD	./.:.:.,.
KMT2C_chr21_7687010_7731520	23722	svim.DEL.460	GCAATGGAATGGAATGGAATCAACTGGAAAGGAATCAAATGGAACGGAATGGAATAGAAT	G	2	PASS	SVTYPE=DEL;END=23781;SVLEN=-59;SUPPORT=2;STD_SPAN=.;STD_POS=.	GT:DP:AD	./.:.:.,.
KMT2C_chr21_7687010_7731520	23970	svim.INS.616	G	GTGTAATATAACCGGTATAGAATGGAATGGAATGGAATGGAATGGAATGGAATCAACTAGAGTGGAAACGAATGGAAAGGAATGGAATGGAATGGAATGGAGTGTAATGGAATGGAATGGAA	1	PASS	SVTYPE=INS;END=23970;SVLEN=121;SUPPORT=1;STD_SPAN=.;STD_POS=.	GT:DP:AD	./.:.:.,.
KMT2C_chr21_7687010_7731520	24324	svim.DEL.461	AGTGCAATGGAATGGAATGGAATGGAATGGAGTGAAATAAACTCGAGTGGAATGGAATGGAATGGAATAGAAT	A	2	PASS	SVTYPE=DEL;END=24396;SVLEN=-72;SUPPORT=2;STD_SPAN=24.75;STD_POS=6.72	GT:DP:AD	./.:.:.,.
KMT2C_chr21_7687010_7731520	24488	svim.DEL.462	GAATGGAATACAATGGAATTCAGTGTTATGGAATGGAATCAA	G	1	PASS	SVTYPE=DEL;END=24529;SVLEN=-41;SUPPORT=1;STD_SPAN=.;STD_POS=.	GT:DP:AD	./.:.:.,.
KMT2C_chr21_7687010_7731520	25274	svim.INS.617	C	CCCGAGTGGAATGGAATGGAATGGAATCAAACTGAGTGGAAAGGAATGGAA	1	PASS	SVTYPE=INS;END=25274;SVLEN=50;SUPPORT=1;STD_SPAN=.;STD_POS=.	GT:DP:AD	./.:.:.,.
KMT2C_chr21_7687010_7731520	25589	svim.INS.618	A	ATGGGAGGGTATCAGCACTAGCGGAATGGAATGGAACCAAAACGAATGAAATGGAAAGGATTGGGACGGAATCAACCCGAG	1	PASS	SVTYPE=INS;END=25589;SVLEN=80;SUPPORT=1;STD_SPAN=.;STD_POS=.	GT:DP:AD	./.:.:.,.
KMT2C_chr21_7687010_7731520	26389	svim.INS.619	A	AGGAATGGAACGGAATGGAATGGAATGGTATGGAATGTAACGGCATGGAA	2	PASS	SVTYPE=INS;END=26389;SVLEN=45;SUPPORT=2;STD_SPAN=6.36;STD_POS=2.47	GT:DP:AD	./.:.:.,.
KMT2C_chr21_7687010_7731520	26538	svim.DEL.463	AGTGGAATGGAATGGAATGGAATGGACTGGAATCAACCCGAGTGCAATGGAATGGAATACAATGGAATGGAATGGAATGAAATAAACACGAGTGGAATGGAATGGAATGGAATGGAATGGAATGGAATGGAAAGGAATGGAAGAGAATGGAATGGAATCAACTCGAGTGGAAAGGAATGGAATGGAAAGGAATGGAATGGAATGGAAAGGAATGTAATGCAATGGAATGCAGTGTTATGGAATGGAATCAACCCGAGTGGAATGGAATGGAATGGAATGGAATGGAATGGAATGGAATGCAATGGAATGGAAAGGAATGGAATGGAATGGAATGGAACGGAATGGAATGGAATGGAATGGACAGGAATGGAATGGAACGGAATGGAATGGAATGGAATGGAGTGGAATGGACTAGAATGGAATGGAATGGAATGAAATCAACCCGATTGGAATGGAACGGAATGCAATGGAATGGAATGGAATCAACTGGTAAGGAATCAAATGGAACGGAATGGAATAGAATGGCATGGATTGGAATGGAATGGAATGGAATCAAACCTAGTAGAATGGAATGGAAAGAATGGAGTGAACAGGAATGGAATGGAATGGAATGGAATTTAATGGAATGGAATGGAATTTAATAGAATGGAATGGAATGGAATGGAATGGAATGGAATGGAATCAACCTGAGTGGAGTGGAATGGAATGGAATGGAATGGAATGGAAATGAATGGAATAGAATAGAATGGAATGGAACGGAAAGGAATGGAATGAACCCGAGTGGAATGGAATGGAATGGAATGGAATGGAATGGAACGGCACGGAATGGAATGGAATGGAATGGAATGGAATGGAATGGAATGGAATGGAATCAACCCG	A	1	PASS	SVTYPE=DEL;END=27416;SVLEN=-878;SUPPORT=1;STD_SPAN=.;STD_POS=.	GT:DP:AD	./.:.:.,.
KMT2C_chr21_7687010_7731520	27717	svim.DEL.464	AGTGTAATATAACGGTATAGAATGGAATGGAATGGAATGGAATCAACTAGAGTGGAAACGAACGGAAAGAATGGAATGG	A	1	PASS	SVTYPE=DEL;END=27795;SVLEN=-78;SUPPORT=1;STD_SPAN=.;STD_POS=.	GT:DP:AD	./.:.:.,.
KMT2C_chr21_7687010_7731520	28351	svim.DEL.465	AATGGAATGGAATCAACCAGAGTGGAATGGAATGGAAAGGAATGGAATGGAATGGAATGGAAAGGAATGGAATGGAATGGAATGGAATGCAATGTAACGGCATGGAATGGAATGGAATGGAGTGGAATCAACCCGAGTGGAATGGAGTGGAATGGACTGTAATGGAATGGAATGGAATGGAGTGGAATAAACACAAGTGGAAAGGAATGGAATGGAATCAAACTGAGTGGAATGGAATGGAATGGAAGGCAATGGAATGTAATGCAGTGGAAGGCATTAGAATCAACTGGAATGGAATGGAGTGGAATGGAATGGAATCAACGCCAGTGGAATGGATTGGAATGGAATGGATAATAATGGAATGGAAGGGAATCAATCCGGGTGGAATGGAATGGAATGGAATGCAATGGAATGAAATGGAATCAACTCGAGTGGAATGAAATGTAACGTAATGGAATGGAATGGAATGGAATAGAATGGAATCAATTCGAGTGCAATATAATGGTATAGAATGGAATGGAATGGAATGGAATGG	A	1	PASS	SVTYPE=DEL;END=28885;SVLEN=-534;SUPPORT=1;STD_SPAN=.;STD_POS=.	GT:DP:AD	./.:.:.,.
KMT2C_chr21_7687010_7731520	29242	svim.INS.620	A	ATGGAGTGGAATGGACTAGAATGGAATGGAATGGAATGAAATCAACCCGACTGGATTGGAATGGAATGCAATGGAATGGAATGGAATCAACTGGAAAGGAATCAAATGGAACGGAATGGAATGGAATGGAATGGAATGGAATGGAATGGAATGGAATGGAACGGAATGGAATCAACCTCTG	2	PASS	SVTYPE=INS;END=29242;SVLEN=172;SUPPORT=2;STD_SPAN=10.61;STD_POS=37.12	GT:DP:AD	./.:.:.,.
KMT2C_chr21_7687010_7731520	29347	svim.DEL.466	ATGTACAGGAATGGAATGGAATGTAATGGAATGGAATGCAATGGAG	A	1	PASS	SVTYPE=DEL;END=29392;SVLEN=-45;SUPPORT=1;STD_SPAN=.;STD_POS=.	GT:DP:AD	./.:.:.,.
KMT2C_chr21_7687010_7731520	29804	svim.INS.621	G	GTGGAATGGAATGGAACGGAACGGAATGGAATGGAATGGAATGGAATGTAACGGC	2	PASS	SVTYPE=INS;END=29804;SVLEN=46;SUPPORT=2;STD_SPAN=9.9;STD_POS=5.66	GT:DP:AD	./.:.:.,.
KMT2C_chr21_7687010_7731520	29940	svim.DEL.467	GAATAAACACGAGTGGAATGGAATGGAATGGAATGGACTGGAATCAACCCGAGTGC	G	1	PASS	SVTYPE=DEL;END=29995;SVLEN=-55;SUPPORT=1;STD_SPAN=.;STD_POS=.	GT:DP:AD	./.:.:.,.
KMT2C_chr21_7687010_7731520	30613	svim.DEL.468	GGAATGGAATCAACCTGAGTGGAGTGGAATGGAATGGAATGGAAATGAATGGAATAGAATA	G	1	PASS	SVTYPE=DEL;END=30673;SVLEN=-60;SUPPORT=1;STD_SPAN=.;STD_POS=.	GT:DP:AD	./.:.:.,.
KMT2C_chr21_7687010_7731520	31006	svim.DUP_TANDEM.5	N	<DUP:TANDEM>	2	PASS	SVTYPE=DUP:TANDEM;END=31109;SVLEN=104;SUPPORT=2;STD_SPAN=.;STD_POS=.	GT:CN:DP:AD	./.:2:.:.,.
KMT2C_chr21_7687010_7731520	31327	svim.INS.622	T	TGGAATGGAATGGAATGGAATGGAATCAACCAGAGTGGAATGGAATGGAATGGAATGGAATGGAATAGAATGGAATGGAATGGAATGGACTGTAACGGCATGGAATGCAATGGAATGGAGTGGAATCAACCCGAGTAGAATGGAATGGAATGGACTGTAATGGCATGGAACGGAATGGAATGGAGTGGAATCAACGCGAGA	1	PASS	SVTYPE=INS;END=31327;SVLEN=200;SUPPORT=1;STD_SPAN=.;STD_POS=.	GT:DP:AD	./.:.:.,.
KMT2C_chr21_7687010_7731520	31570	svim.DEL.469	AATGTAATGGAAACAAACCGAGAGGAATGTAATGGAATGGAAAGGACTGGAATG	A	1	PASS	SVTYPE=DEL;END=31623;SVLEN=-53;SUPPORT=1;STD_SPAN=.;STD_POS=.	GT:DP:AD	./.:.:.,.
KMT2C_chr21_7687010_7731520	31759	svim.INS.623	A	AGTGTTATGGAATGGAATCAACCCGAGTGGAATGGAATGGAATGG	1	PASS	SVTYPE=INS;END=31759;SVLEN=44;SUPPORT=1;STD_SPAN=.;STD_POS=.	GT:DP:AD	./.:.:.,.
KMT2C_chr21_7687010_7731520	31958	svim.DEL.470	GGAATGGAATGGAATGGAATGGAATGGAATGGAATGGAGTGGAA	G	3	hom_ref	SVTYPE=DEL;END=32001;SVLEN=-43;SUPPORT=3;STD_SPAN=6.35;STD_POS=45.9	GT:DP:AD	0/0:40:37,3
KMT2C_chr21_7687010_7731520	31997	svim.INS.624	T	TGGAATCAACCCTAGTGGAATGGAATGGAATGAAATCAAACTGAGTGGAATGGAAGGGAATGGAATGCAATGGAATGTAATGGAGTGGAAGGCATTTGAATCAACTGGAATGGAATGGAAA	1	PASS	SVTYPE=INS;END=31997;SVLEN=120;SUPPORT=1;STD_SPAN=.;STD_POS=.	GT:DP:AD	./.:.:.,.
KMT2C_chr21_7687010_7731520	32373	svim.DEL.471	GGAATGGAATGGAATGGAATGGAATGGAATGGAATGGAATC	G	1	PASS	SVTYPE=DEL;END=32413;SVLEN=-40;SUPPORT=1;STD_SPAN=.;STD_POS=.	GT:DP:AD	./.:.:.,.
KMT2C_chr21_7687010_7731520	33140	svim.DEL.472	AACGGCATGGAATTCAATGGCATCAACTAGAAAGGAATGGAATGGAATGGATTGGAATGGAATCGAACGGAATCGCACTGAGTGGAATGGAATGGAATGGAATCAAACTGAGTGGAATGGAATGGAATGGAATGCAATGGAATGTAATGGAGTGGAAGGCATTAGAATCGACTGGAATG	A	1	PASS	SVTYPE=DEL;END=33318;SVLEN=-178;SUPPORT=1;STD_SPAN=.;STD_POS=.	GT:DP:AD	./.:.:.,.
KMT2C_chr21_7687010_7731520	33576	svim.DEL.473	GTGGAGTGCAATGGAATGGAATAGAAATGAATGGAATGGAATGGAATGGAATGGAACGGAACGGAATGGAATGAACCCGAGTGGAATGGAATGGAATGGAATGGAATGGAATGGGATGGAATGGAATGGAATGGTTTCAACCCGAGTGGAATGGAATGGAATGGAATCAAACTGAGTGGAATGGAAGGGAATGGAATGCAATTGAATGTAATGGAGTGGAAGGCATTTGAATCAACTGGAATGGAATGGAATGGAATGGAATGGAATGGAATGGAATCAACCCCAGTGGAATGGAATATATGGAAATGGATTATAATGGAATGGAATGGAATCAATCCGGGTGGAATGGAATGGAATGGAATGGATTATAGTTGAATGGAATGGAATCAATCCTTGTGGAATGGAGTGGAATGGAATGGAATAGAATGGAATGGAATTCAATGTAATGGAAACAAACCGAGTGGAATGTAATGGAATGGAAAGGACTGGAATCTAATGGAATGTATAGGAATCAACCTGATTCCAATGCAACGAAATGGAATGGAATGGAATGCAATGGAAGGGAA	G	1	PASS	SVTYPE=DEL;END=34141;SVLEN=-565;SUPPORT=1;STD_SPAN=.;STD_POS=.	GT:DP:AD	./.:.:.,.
KMT2C_chr21_7687010_7731520	33687	svim.INS.625	T	TAGAATGGAATGGAATGGAACGGACGGAATGGAACGAACCCGAGTGGAATGGATTGGAGTGGAATGGAATGGAAAGGAAC	1	PASS	SVTYPE=INS;END=33687;SVLEN=79;SUPPORT=1;STD_SPAN=.;STD_POS=.	GT:DP:AD	./.:.:.,.
KMT2C_chr21_7687010_7731520	34096	svim.INS.626	T	TGGAATTAAATGGAATGCAATTGAATGCACTGGAATTAACTGGAAAGGCA	1	PASS	SVTYPE=INS;END=34096;SVLEN=49;SUPPORT=1;STD_SPAN=.;STD_POS=.	GT:DP:AD	./.:.:.,.
KMT2C_chr21_7687010_7731520	34203	svim.INS.627	G	GGAATGGAATGGAATCAACCCGAGTGGAGTGGAAAGGAATGGAATGGAAATGAATGGAATAGAATGGAATGGAATGGAACGGAACGGAATGAAAGAACCCGAGTGGAATCGAATA	1	PASS	SVTYPE=INS;END=34203;SVLEN=114;SUPPORT=1;STD_SPAN=.;STD_POS=.	GT:DP:AD	./.:.:.,.
KMT2C_chr21_7687010_7731520	34431	svim.INS.628	A	ATGTAATGGATGGGAATGGATCATAATGGAATAGAATGGAATAAATCCGGG	1	PASS	SVTYPE=INS;END=34431;SVLEN=50;SUPPORT=1;STD_SPAN=.;STD_POS=.	GT:DP:AD	./.:.:.,.
KMT2C_chr21_7687010_7731520	34471	svim.INS.629	A	ATGGAATGGAATGGAATGGAATGGAATGGAATGGAATCAACCCGAGTGGAATGGAATGGAATGGAATCAAACTGAGTGGAATGGAATGGAATGGAATGGAGTGGAAGGCATTAGAATCACCTGGAATGGAATGGAATGGAATGGAATGGAATGAACCCGAGTGGAATGGAATGGAATGGAATCAAACTGAGTGGAATGGAATGGAATGCAATGGAATGGAATGGAATGGAATGGAATCAACCACAGTGGAATGGAATGGAATGGAATGGATTATAATAGAATGGAATGGAATCAATCCGGG	2	PASS	SVTYPE=INS;END=34471;SVLEN=300;SUPPORT=2;STD_SPAN=.;STD_POS=.	GT:DP:AD	./.:.:.,.
KMT2C_chr21_7687010_7731520	34486	svim.INS.630	A	ATGGAATGGAATGGAATGGAATCAACCCGAGTGGAATGGAATGGAATGGAATCAAAACTGAGTGGAATGGAATGGAATGGAATGGAGTGGAAGGCATTAGAATCACC	2	PASS	SVTYPE=INS;END=34486;SVLEN=106;SUPPORT=2;STD_SPAN=0.71;STD_POS=0.35	GT:DP:AD	./.:.:.,.
KMT2C_chr21_7687010_7731520	34526	svim.INS.631	G	GTGCAATGGAATGGAATGGAATGGAATGGAAACGAATGGAATGGAATCAACCCCAGTGGAATGGAC	2	PASS	SVTYPE=INS;END=34526;SVLEN=65;SUPPORT=2;STD_SPAN=.;STD_POS=.	GT:DP:AD	./.:.:.,.
KMT2C_chr21_7687010_7731520	34687	svim.INS.632	T	TGAAATGGAAAGCAATGGAATGGAATGGAAAGAATGGAATGCAATGGAATGCAATGGTATGGAATGGAGTCAACCCGAGG	2	PASS	SVTYPE=INS;END=34687;SVLEN=79;SUPPORT=2;STD_SPAN=.;STD_POS=.	GT:DP:AD	./.:.:.,.
KMT2C_chr21_7687010_7731520	34711	svim.INS.633	A	ATGGAATGGAATCAACCACAGTGGAATGGAATGGAATGGAATGGATTATAATAGAATGGAATGGAATCAATCCGGGTGGAATGGAATGGAATGGAATGGAATGGAATGGAATGGAATGGAAATCAACCCGAGTGGAATGGAATGGAATGGAATGAAACTGAGTGGAATGGAATGGAATGCAATGGAATGGAATGGAATGGAATGGAATCAACCACAGTGGAATGGAATGGAATGGAATGGATTATAATAGAATGGAATGGAATCAATCCGGGTGGAATGGAATGGAATGGAATGGAATGGAATGGAATGGAATCAACTCGAGTGGAATGACATGTGACGTAATGGAATGGAACAAAATGGAAGCAATTCGAGTGCCATGTAATGGTATAGAATGGAATGGAATGGAGTGAAATGGAATGGAATGGAATGGAATGGAATCATCCAGAGTGGAATGGAATGGAATGGAATGGAATGGAATGGAATCAACCCGAGTGGATGGAATGGAATGGAATCAAACTGAG	2	PASS	SVTYPE=INS;END=34711;SVLEN=493;SUPPORT=2;STD_SPAN=38.18;STD_POS=150.61	GT:DP:AD	./.:.:.,.
KMT2C_chr21_7687010_7731520	34893	svim.INS.634	G	GGAATGGAATGAATGGAATGGAATGGAACGGAATGGAATGCAATA	1	PASS	SVTYPE=INS;END=34893;SVLEN=44;SUPPORT=1;STD_SPAN=.;STD_POS=.	GT:DP:AD	./.:.:.,.
KMT2C_chr21_7687010_7731520	35414	svim.DEL.474	TAATGGAATGGATTGGAATCAAACCGATTCCAATGCAACGGAATGGAATGGAATGGAATGG	T	2	PASS	SVTYPE=DEL;END=35474;SVLEN=-60;SUPPORT=2;STD_SPAN=13.44;STD_POS=28.64	GT:DP:AD	./.:.:.,.
KMT2C_chr21_7687010_7731520	35789	svim.INS.635	G	GAAAGGAAACAACCCGAGTGGAACGGAATGCAATGGAATGCAATGGAATGGAATGGAATTCAATGTAATGGAAACAAACCGAGTGGAATGT	3	hom_ref	SVTYPE=INS;END=35789;SVLEN=90;SUPPORT=3;STD_SPAN=.;STD_POS=.	GT:DP:AD	0/0:39:36,3
KMT2C_chr21_7687010_7731520	36810	svim.INS.636	A	AATGGAACGGAATGGAATAGAATGGAGTTGATTGGAATGGAATGGAATGGATTCAACCCGAGTGGAATGGAATGGAATAGAATGGAATAAACAAGAGTGG	1	PASS	SVTYPE=INS;END=36810;SVLEN=99;SUPPORT=1;STD_SPAN=.;STD_POS=.	GT:DP:AD	./.:.:.,.
KMT2C_chr21_7687010_7731520	36849	svim.INS.637	G	GAATAGAATGTAGTCAATTCGAGTGCAATGTAATGGTATAGAATGGAATGGAATGGAATGGAATCAACCAGAGTGGAATGGAATGGAAAGGAATGGAATGGAATGGAACGGAATGGAATGGAAAGGAATGGAATGGAATGGAATGTAACGGCATGGAATGGAAGGGAATGGAATGGAATGGAATTGAATGGAATGGAATGGAATGCAACGGCATGCAATGGAATGGAATGGAGTGGATTCAACCCGAGTGGAATGGAGTGGATTGGACTGTAACGGCATGGAATGGAATGGAATGGAGTGGAATAATCACGAGTGGAATGGAATGGAATGGAATGGACTGGAATCAACCCGAGTGC	1	PASS	SVTYPE=INS;END=36849;SVLEN=355;SUPPORT=1;STD_SPAN=.;STD_POS=.	GT:DP:AD	./.:.:.,.
KMT2C_chr21_7687010_7731520	37121	svim.INS.638	A	ATGGAATGGAATGGAATGGACAGGAATGGAATGGAATGGAATGGAGTGGAATGGAATGGAGTGGAATGGACTAGAATGGAATGGAATGGAATGAAATCAACCCAATTGGAATGGAATGGAATGCAATGCAATGGAATGGAATCAACTGGAAAGGAATCGAATGGAACGGAATGGAATGGAATGGAATGGAATGGAATGGAATGGAATGGAATAGAATCAACCCCAGTGGAATGGAATGGAATGGATTATAATGGAATGGAATGGAATCAATCCGGG	1	PASS	SVTYPE=INS;END=37121;SVLEN=275;SUPPORT=1;STD_SPAN=.;STD_POS=.	GT:DP:AD	./.:.:.,.
KMT2C_chr21_7687010_7731520	37450	svim.INS.639	A	ATGGAATGGATTGTAATGGAAATGAATGGAATAGAAGGGAATGGAATGGAATGGAACGGAATGGAACGAACCCGAGTGGAATGGA	2	PASS	SVTYPE=INS;END=37450;SVLEN=83;SUPPORT=2;STD_SPAN=0.71;STD_POS=18.74	GT:DP:AD	./.:.:.,.
KMT2C_chr21_7687010_7731520	37602	svim.INS.640	T	TGGAATGGAATGGAATGGAACGGAATGGAATGGAATCAACCCCAGTGAATGTAATGGATGGGAATGGATCATAATGGAATAGAATGGAATAAATCCGGGTGGAATGGAATGGAATGGAATGGATTATAGTTGAATGGAATGGAATTAATCCTTTTGGAATGGAGTGGAATGGAATGGAATAGAATGGAAAGGAATTCAATGTAATGGAAACAAACCGAGTGGAATGTGATGGAATGGAAAGGACTGGAATCTAATGAAATGTATTGGAATCAACCCGATTCCAATGCAACGGAATGGAATGGAATGGAATGCAATGGAAGGGAATGGAATGGAAAGGAACGGAATGAACTGGAATTGAATGGAATGGAATGGAATTTAATGGAATGGAATGGAATGGAATGGAATCAACCCGAGTGGAGTAGAATGGAATGCAATGGAAATGAATGGAATAGAATGGAATGGAATGGAATGAAATAGAATGGAATGGAATGGAATGGAATGGAATCAACCCGAGTGGAGTAGAATGGAATGCAATGGAAATGAATGGAATAGAATGGAATGGAATGGAACGGAACGGAATGGATTGAACCCGAGTGGAATGGAATGGAATACAATGGAATGGAAAGGCAGGAAATGGAATGGAATGGAATGGAATGGAATGGAATCAACCCGAGTGGAATGGAATGGAATGGAATCAAACTGAGAGGAATGGAATGGAATGGAATGGAAGGCATTAGAATCACCTGGAATGGAATGGAATGGAATGGAATGGAATGGAATGGAATGGAATGGAATCAACCCGAGTGGAATGGAGTGGAATGGAATCAAACTGAGTGGAATGGAATGGAATGGAATGGAATGGATTGGAATGGAATGGAATCAACCACAGTGGAATGGATGGAATGGAATGGATTATAATAGAATGGAATGGAATCAATCCGGGTGGAATGGAATGGAATGGAATGGAATCAACTCGAGTGGAATGAAATGTAACGTAATGGAATGGAAA	1	PASS	SVTYPE=INS;END=37602;SVLEN=1008;SUPPORT=1;STD_SPAN=.;STD_POS=.	GT:DP:AD	./.:.:.,.
KMT2C_chr21_7687010_7731520	37613	svim.INS.641	G	GGAATGGAATGGAATCAACCCGAGTTGAATGCAATGGAATGGAACT	1	PASS	SVTYPE=INS;END=37613;SVLEN=45;SUPPORT=1;STD_SPAN=.;STD_POS=.	GT:DP:AD	./.:.:.,.
KMT2C_chr21_7687010_7731520	37747	svim.INS.642	T	TGAATGGAAAGGGATGGAATGGAAACTAATGGAAAGGAAAGAAAA	1	PASS	SVTYPE=INS;END=37747;SVLEN=44;SUPPORT=1;STD_SPAN=.;STD_POS=.	GT:DP:AD	./.:.:.,.
KMT2C_chr21_7687010_7731520	38000	svim.INS.643	A	AATCAACACTAGTGGAATGATATGTAGTGGAATGGAAATAATGGC	1	PASS	SVTYPE=INS;END=38000;SVLEN=44;SUPPORT=1;STD_SPAN=.;STD_POS=.	GT:DP:AD	./.:.:.,.
KMT2C_chr21_7687010_7731520	38074	svim.INS.644	G	GAATGGAATGGAATGGAATGGAAAGGAAAGGAATGAACTGGAATTGAATGGAATGGAATGGAATTT	8	hom_ref	SVTYPE=INS;END=38074;SVLEN=65;SUPPORT=7;STD_SPAN=5.67;STD_POS=0.57	GT:DP:AD	0/0:50:43,7
KMT2C_chr21_7687010_7731520	38246	svim.INS.645	A	ATGGAATGGAATGGAATGGAATGGAATGGAATGTAATGGAATGGAATGGAATGGAATGGAATCAACCCGAGTGGAATGGAATGGAATGGAATCAAACTGAGTGGAATGGAATGGAATGGAATGGAATGGAATGGAATGGAATGGAGTGGAAGGCATTAGAATCACCTGGAATGGAATGGAATGGAATGGAATGGAATGGAATGGAATGGAATCAACCCGAGTGGAATGGAATGGAATGGAATCAAACTGAGTGGAATGGAATGGAATGCAATGGAATGGAATGGAATGGAATGGAATCAACCACAGTGGAATGGAATGGAATGGAATGGATTATAATAGAATGGAATGGAATCAATCCGGG	12	PASS	SVTYPE=INS;END=38246;SVLEN=360;SUPPORT=10;STD_SPAN=12.11;STD_POS=4.62	GT:DP:AD	0/1:50:40,10
KMT2C_chr21_7687010_7731520	38333	svim.INS.646	G	GGAATGGAATTTAATGAATGGAATGTAATGGAATTGAATCAACCCGAGTT	1	PASS	SVTYPE=INS;END=38333;SVLEN=49;SUPPORT=1;STD_SPAN=.;STD_POS=.	GT:DP:AD	./.:.:.,.
KMT2C_chr21_7687010_7731520	38386	svim.INS.647	C	CCGAGTAGAATGGAATGGAATGGAATGGAATGGAATAGAATGGAATCAATTCGAGTGCAATGTTATGGTATAGAA	1	PASS	SVTYPE=INS;END=38386;SVLEN=74;SUPPORT=1;STD_SPAN=.;STD_POS=.	GT:DP:AD	./.:.:.,.
KMT2C_chr21_7687010_7731520	38479	svim.INS.648	C	CAATGGAATGGAACGGAAAGGAGTAGGATGGAATGGAGTAGAATGCAATTGAATCAACCCTAGTGAAACGG	1	PASS	SVTYPE=INS;END=38479;SVLEN=70;SUPPORT=1;STD_SPAN=.;STD_POS=.	GT:DP:AD	./.:.:.,.
KMT2C_chr21_7687010_7731520	38530	svim.DEL.475	AATGGAATGGATTATAATAGAATGGAATGGAATCAATCCGG	A	1	PASS	SVTYPE=DEL;END=38570;SVLEN=-40;SUPPORT=1;STD_SPAN=.;STD_POS=.	GT:DP:AD	./.:.:.,.
KMT2C_chr21_7687010_7731520	38584	svim.DEL.476	GAATGGAATGGAATGGAATGGAATGGAATCAACCCGAGTGGAATGGAATGGAATGGAATCAAACTGAGTGGAATGGAATGGAATGCAATGGAATGGAATGGAATGGAAAGGAATCAACCACAGTGGAATGGAATGGAATGGAATGGATTATAATAGAATGGAATGGAATCAATCCGGG	G	2	PASS	SVTYPE=DEL;END=38761;SVLEN=-177;SUPPORT=2;STD_SPAN=3.54;STD_POS=1.77	GT:DP:AD	./.:.:.,.
KMT2C_chr21_7687010_7731520	38592	svim.INS.649	T	TGGAATCAACTCGAGTGGAATGAAATGTAACGTAATGGAATGGAATGGAATGGAATGGAATGGAATGGAATGGAATGGAATGGAATGGGATGGAATACAATGGAATCAATTCGAGTGCCATGTAATGGTATAGAATGGAATGGAATGGAATGGAATGGAATGGAATGGAATGGAATGGAATATATTGGAATGGAATGCAACGGAATCAACTGGAATGGAATGTAATGGAATGGAACGGAATGGAATCAACCTGAGTGGAATGGAATGGAATGGAAACTAATGGCACGGAATGGAAACAACCTGAATGGAATGGATTGCAATGGAATAGAATGGAATGGAATGGAATGGAATGGAATGGAATTCAACGGAATGGAAACAACCCGAGTGAAATGGCATGGAATGGAACGGACTTGAAGGTAATGGAATGGATTGTAATCAACCCGATTAGAAAGCAATGGAACGGAATGGAACGGAATGGAATGGAATGGAATGGAATGGAATGGAATGGAAGGGAAGGGAATGGAATGGAAGGGAAA	1	PASS	SVTYPE=INS;END=38592;SVLEN=535;SUPPORT=1;STD_SPAN=.;STD_POS=.	GT:DP:AD	./.:.:.,.
KMT2C_chr21_7687010_7731520	38666	svim.INS.650	A	ATGGAATGGAATTTAATGTAATGGAGTGGAAGGCATTAGAATCACC	1	PASS	SVTYPE=INS;END=38666;SVLEN=45;SUPPORT=1;STD_SPAN=.;STD_POS=.	GT:DP:AD	./.:.:.,.
KMT2C_chr21_7687010_7731520	38906	svim.INS.651	A	ATGGAATGGAATGGAATGGAATAGAATGGAATAATCCAGAGTGGAAAGGAATGGAAAGGAATGGAATGGAATGGAATGGAATGGATTGGAATGGAATGGAATGAAACGGAATGGAATCAACCTGAGTGGAATGGAATGGAATGGAATGGAAACTAATGAAATGGAATGGAAACAACCTGAATGGAATGGATTGCAATGGAATAGAATGGAATGGAATAGAATGGAATGGAATGGAATGGAATGGAATGGAATGGAATGGAATTCAACAGAATGGAAACAACCCGAATGAAATGGCATGGAATGGGAAGGACTTGAATGTAATGGAATGGAACGGAATGGAATTAACCCGATTAGAAAGCAATGGAATGGAATGGAATGGAATGGAATGGAATGGAATGGAATGGAAGGGAATGGAATGGAAGGGAAAGGATTGGAATGGAATGGAATGGAATGGAAGGGAATGGAATGGAATCGAATCAACTGGAATGGAATGGAATGGAAGCAACAAAAAGTGGCATGGAATGGAATGGATTGGAATGGAATGGAATGGATTGGAATGGAATGGAATCAACTGGAATGCTATGGAATGAAATCAACCCGAG	1	PASS	SVTYPE=INS;END=38906;SVLEN=601;SUPPORT=1;STD_SPAN=.;STD_POS=.	GT:DP:AD	./.:.:.,.
KMT2C_chr21_7687010_7731520	39125	svim.INS.652	A	AATGGAGCGGAATGGAATTGAATGGAATCAACACGAGTGGAATGGAATGAATGCAATGGAATGGAATAGAATGTAATGGAACGGAATAGAATGGAATCAACCCGAGTGGAAGGGAATGGAATTGAATGGAATGGAATGGACTGGAATCCACCCATGTGGAATGGAATGGAATGGAATGGTATGGAATGGAATGGAATGTAGTAGAATGGAAAGGAATGGAATGGAATGGAATGGAGTAGAATGGAAAGGAATGGAATGGAATGGAATGGAATGCAATTTAATTAAATGGAATGGAATCAACCAGAGTGGAATGGACTGGAATGGATTGGAATGGAAGGAATGGAGTGG	1	PASS	SVTYPE=INS;END=39125;SVLEN=347;SUPPORT=1;STD_SPAN=.;STD_POS=.	GT:DP:AD	./.:.:.,.
KMT2C_chr21_7687010_7731520	39372	svim.INS.653	T	TCAACACGAGTGGAATGGAATGGAATCAAATGGAATGGAATGGAAGGAAA	1	PASS	SVTYPE=INS;END=39372;SVLEN=49;SUPPORT=1;STD_SPAN=.;STD_POS=.	GT:DP:AD	./.:.:.,.
KMT2C_chr21_7687010_7731520	39476	svim.INS.654	A	ATGGAATGGGTTGGAATGGGTTGGAATGGGATGGAATCAACCCGAGTGGAACGGATTGGAATGGAGTGGAATGGAATGGAACGACATCGAATGCAATTGAATCAAGGAGAATGGAATGGAATGGAATGGATTGGAATGGAGTCGAACGGAATCAACCTGAG	1	PASS	SVTYPE=INS;END=39476;SVLEN=160;SUPPORT=1;STD_SPAN=.;STD_POS=.	GT:DP:AD	./.:.:.,.
KMT2C_chr21_7687010_7731520	39614	svim.INS.655	A	AAATGAATCTACAGGCATGGTATGGAATGGAATGGACAGGAATGAAATTG	1	PASS	SVTYPE=INS;END=39614;SVLEN=49;SUPPORT=1;STD_SPAN=.;STD_POS=.	GT:DP:AD	./.:.:.,.
KMT2C_chr21_7687010_7731520	40160	svim.BND.21	N	N]KMT2C_chr13_10688343_10754814:56976]	4	PASS	SVTYPE=BND;SUPPORT=4;STD_POS1=248.29;STD_POS2=.	GT:DP:AD	./.:.:.,.
KMT2C_chr21_7687010_7731520	40298	svim.INS.656	T	TAATGGAATGGAATGGAACGGAATGGAATGGAATGGAATGGAATGGAATCAACCAGAGGGGAATAGAATGGAATGGAATGG	7	hom_ref	SVTYPE=INS;END=40298;SVLEN=80;SUPPORT=6;STD_SPAN=0.41;STD_POS=13.68	GT:DP:AD	0/0:46:40,6
KMT2C_chr21_7687010_7731520	40852	svim.INS.657	G	GGAATTGAATCAATCCTAGTGGAATGGAGTGGAATGGAATGGATTT	1	PASS	SVTYPE=INS;END=40852;SVLEN=45;SUPPORT=1;STD_SPAN=.;STD_POS=.	GT:DP:AD	./.:.:.,.
KMT2C_chr21_7687010_7731520	41359	svim.INS.658	T	TATGGAATGTTATGGAATGGTATGGAATGGTATGGAATGGA	8	hom_ref	SVTYPE=INS;END=41359;SVLEN=40;SUPPORT=7;STD_SPAN=.;STD_POS=.	GT:DP:AD	0/0:42:35,7
KMT2C_chr21_7687010_7731520	42943	svim.DEL.477	TGAAACAATATACTATATAATGTGCATAAAATATAAAAGTAC	T	1	PASS	SVTYPE=DEL;END=42984;SVLEN=-41;SUPPORT=1;STD_SPAN=.;STD_POS=.	GT:DP:AD	./.:.:.,.
KMT2C_chr21_8616365_8659521	42156	svim.DEL.478	AGAAGGAAGGAAGGAGGAAAGGAAGGAAGGAAGAAAGGAAGGAGAGAGGGAAGGAAGGAGAGAGGAAAGA	A	8	PASS	SVTYPE=DEL;END=42225;SVLEN=-69;SUPPORT=7;STD_SPAN=6.43;STD_POS=3.59	GT:DP:AD	0/1:14:7,7
KMT2C_chr21_8616365_8659521	42458	svim.DEL.479	AAGGAAGGAGGGAAAGAAGAAAGGAAGAAAGGAAAGAGGGAAGGAAGGAAGGCAGAAAGGAAGGAGGGAAGGAAGAAAGGAAGGAAGGAAAGGGAAGGAAAGAGGGAAGGAAGGAGGGAAGGAAGGA	A	7	PASS	SVTYPE=DEL;END=42584;SVLEN=-126;SUPPORT=6;STD_SPAN=9.89;STD_POS=26.18	GT:DP:AD	0/1:13:7,6
KMT2C_chr21_8616365_8659521	42595	svim.INS.659	A	AAAGGAAGGAAGGAAAGGGAAGGAAAGAGGGAAGGAAGGAGGGAAGGAAGGAGGGAAGGAAG	1	PASS	SVTYPE=INS;END=42595;SVLEN=61;SUPPORT=1;STD_SPAN=.;STD_POS=.	GT:DP:AD	./.:.:.,.
KMT2C_chr21_8649510_8682182	9009	svim.DEL.480	AAAGAAGGAAGGAAGGAGGAAAGGAAGGAAGGAAGAAAGGAAGGAGAGAGGGAAGGAAGGAGAGAGGAAAG	A	15	hom_ref	SVTYPE=DEL;END=9079;SVLEN=-70;SUPPORT=13;STD_SPAN=10.6;STD_POS=7.94	GT:DP:AD	0/0:72:59,13
KMT2C_chr21_8649510_8682182	9332	svim.DEL.481	AAAGGAAGAAAGGAAAGAGGGAAGGAAGGAAGGCAGAAAGGAAGGAGGGAAGGAAGAAAGGAAGGAAGGAAAGGGAAGGAAAGAGGGAAGGAAGGAGGGAAGGAAGGAGGGAAGGAAGAAAAGAAGGAAGGAAAG	A	15	hom_ref	SVTYPE=DEL;END=9466;SVLEN=-134;SUPPORT=13;STD_SPAN=12.45;STD_POS=33.73	GT:DP:AD	0/0:74:61,13
KMT2C_chr21_8649510_8682182	9405	svim.DEL.482	GGAAGGAAAGAGGGAAGGAAGGAGGGAAGGAAGGAGGGAAGGAAGAAAAGAAG	G	23	PASS	SVTYPE=DEL;END=9457;SVLEN=-52;SUPPORT=19;STD_SPAN=0.4;STD_POS=5.25	GT:DP:AD	0/1:74:55,19
KMT2C_chr21_8649510_8682182	9450	svim.INS.660	A	AAAGGAAGGAAGGAAAGGGAAGGAAAGAGGGAAGGAAGGAGGGAAGGAAGGAGGGAAGGAAG	10	hom_ref	SVTYPE=INS;END=9450;SVLEN=61;SUPPORT=9;STD_SPAN=6.0;STD_POS=12.0	GT:DP:AD	0/0:74:65,9
KMT2C_chr21_8649510_8682182	17432	svim.INS.661	G	GAGCCTGTCACACGATGTAGGACAGTGCTTCCCTGTAACGTGTGCAAGATTCCTGTGATGATGGTGACTGTGA	7	hom_ref	SVTYPE=INS;END=17432;SVLEN=72;SUPPORT=6;STD_SPAN=1.37;STD_POS=1.84	GT:DP:AD	0/0:125:119,6
KMT2C_chr21_8649510_8682182	17525	svim.INS.662	G	GATGCAGGACAGTTCTTTCCTGTAACATGCACAGGATTCCCATGATGATAGTGATTATGAGAGCCTGTCACATACGATGTAGGACAATGCTTCCCTGTAACATGCACAAGATTCCCATGATGATGGTGACGATGAGAGCCTGTCACATATGATGTTGGACAGTGCTTCCCTGTAACATGAGCAAGATTCCCATGACTATGGTCATGGGAATGGTGACTATGAGAGCCTGTCACATATGATGTAGGACAGTGCTTCTCTGTAACATGCGCGAGATTTCTGTGATGATGGTGACTATGAGAGCCTGTCACATATGATGTTCGACAGTGCTTCCCTGTAACATGCGCAAGATTTCCATGATGATAGTGACTATGAGAGCCTGTCACATATGATGTAGGACAGTGCTTCCCTGTAACATGCCCAAGATTCCTGTGATGATGGTGACTGTGAAAGCCTGTCACATATGATGTTGGACAGTGCTTCCCTGTAACATACACAAGATTCCCATGATGATGGTGACTATGAGAGCCTGTCAGATACT	7	hom_ref	SVTYPE=INS;END=17525;SVLEN=537;SUPPORT=6;STD_SPAN=8.8;STD_POS=52.1	GT:DP:AD	0/0:134:128,6
KMT2C_chr21_8649510_8682182	17531	svim.INS.663	G	GGACAGTGCTTCCCTGTAACATGCACAAGATTCCCATGATGATAGTGATTATGAGAGCCTGTCACATACGATGTAGGACAATGCTTCCCTGTAACATGCACAAGATTCCCATGATGATGGTGACGATGAGAGCCTGTCACATATGATGTTAGGACAGTGCTTCCCTGTAACATGAGCAAGATTCCCATGACTATGGTCATGGGAATGGTGACTATGAGAGCCTGTCACATATGATGTAGGACAGTGCTTCTCTGTAACATGCGCGAGATTTCTGTGATGATGGTGACTATGAGAGCCTGTCACATATGATGTTC	12	hom_ref	SVTYPE=INS;END=17531;SVLEN=313;SUPPORT=10;STD_SPAN=49.8;STD_POS=66.83	GT:DP:AD	0/0:134:124,10
KMT2C_chr21_8649510_8682182	17624	svim.INS.664	C	CATGCACAGGATTCCCGTGATGATGGTGACTTTGAGAACCTGTCAGATACTATGTAGGACAGTGCTTCCCTTTAAT	3	hom_ref	SVTYPE=INS;END=17624;SVLEN=75;SUPPORT=3;STD_SPAN=.;STD_POS=.	GT:DP:AD	0/0:135:132,3
KMT2C_chr21_8649510_8682182	17727	svim.INS.665	G	GGTGACTTTGAGAACCTGTCAGATACTATGTAGGACAGTGCTTCCCTTTAATATGCACAAGATTCCCGTGATGATGGTGACTATGATGGCCTGTCACATATGATGTAGGACAGTGCTTCCTCTGTAACAAGCACAAGATTCCGACAGGATT	1	PASS	SVTYPE=INS;END=17727;SVLEN=150;SUPPORT=1;STD_SPAN=.;STD_POS=.	GT:DP:AD	./.:.:.,.
KMT2C_chr21_8649510_8682182	17748	svim.INS.666	C	CATATGATGTGGGACAGTGCTTCCCTGTAACATGCACAAGATTCTGCTTCCCTGTAACATGCACAAGATTCCCGTGATGATGGTGACTATGACAGCCTGTCACATATGATGTAGGACAATGCTTCCCTGTAACATGCACAGGATTCCCGTGATGATGGTGACTTTGAGAACCTGTCAGATACTATGTAGGACAGTGCTTCCCTTTAATATGCACAAGATTCCCGTGATGATGGTGACTATGATGGCCTGTCACATATGATGTAGGACAGTGCTTCCTCTGTAAAAAGCACAAGATTCCCGACAGGATTGTGACTATGAGAGCCTGTCTG	6	hom_ref	SVTYPE=INS;END=17748;SVLEN=328;SUPPORT=5;STD_SPAN=45.4;STD_POS=22.7	GT:DP:AD	0/0:135:130,5
KMT2C_chr21_8649510_8682182	17790	svim.INS.667	T	TTCCATGATGATGATGACTATTTGAGCCTTTCACATATGATGTAGGACAGTGTTTCCCTGTAACATGCACAAGATTG	3	hom_ref	SVTYPE=INS;END=17790;SVLEN=76;SUPPORT=3;STD_SPAN=.;STD_POS=21.36	GT:DP:AD	0/0:137:134,3
KMT2C_chr21_8649510_8682182	17807	svim.DEL.483	CTATGAGAGCCCATCACATATGATGTAGGACAGTGCTTCCCTGTAACATGTACAAGATCCCGTGATGATGGTGAG	C	2	PASS	SVTYPE=DEL;END=17881;SVLEN=-74;SUPPORT=2;STD_SPAN=.;STD_POS=.	GT:DP:AD	./.:.:.,.
KMT2C_chr21_8649510_8682182	17863	svim.INS.668	A	ATTGCCCTGATGATGGTGACTATGAGAGTCTATCACATATGATGTAGGCCAGTGCTTCCCTGTAACATGTACAAGATTCCCGTGATGATGGTGACTATGAGAGCCTGTCACATATGATGTAGGACAGTGCTTCCTCTGTAACACGCACAGGATTCCCGTGATGATTGTGACTATGAGAGTCTGTCTGATACGACGTAGGACAGTGCTTCCCTGTAACATGCAGAAGAT	9	hom_ref	SVTYPE=INS;END=17863;SVLEN=227;SUPPORT=8;STD_SPAN=34.96;STD_POS=9.38	GT:DP:AD	0/0:178:170,8
KMT2C_chr21_8649510_8682182	18838	svim.DEL.484	GAGTCACCACCCCCAGCCCAAATTCCTTACTTTTCATGTGTTTAATATTTTCTCCCAATTTATAGAATATATTGATTA	G	21	hom_ref	SVTYPE=DEL;END=18915;SVLEN=-77;SUPPORT=17;STD_SPAN=.;STD_POS=.	GT:DP:AD	0/0:210:193,17
KMT2C_chr21_8649510_8682182	19092	svim.DEL.485	GGATCAAGGCTATGAGCAGAGATGGATGAGGCAGCGGCTGTAATC	G	7	hom_ref	SVTYPE=DEL;END=19136;SVLEN=-44;SUPPORT=6;STD_SPAN=.;STD_POS=.	GT:DP:AD	0/0:217:211,6
KMT2C_chr21_8649510_8682182	20918	svim.DEL.486	CATGTTCTTTATATGAATTATACATGTAGACATATAGACACGTTTGATAAATGTTATTTAAAATCTGAGTGCTTTGGTAAATGATTCAGTCATCTGT	C	6	hom_ref	SVTYPE=DEL;END=21014;SVLEN=-96;SUPPORT=5;STD_SPAN=.;STD_POS=.	GT:DP:AD	0/0:224:219,5
KMT2C_chr21_8649510_8682182	21892	svim.DEL.487	ATGTGTGTGTGGTGTATGTGATGTGTGTGTTTTCTATGTGTATGGTGT	A	1	PASS	SVTYPE=DEL;END=21939;SVLEN=-47;SUPPORT=1;STD_SPAN=.;STD_POS=.	GT:DP:AD	./.:.:.,.
KMT2C_chr21_8649510_8682182	22111	svim.INS.669	G	GGCGTGTGTGTGGTGCTGTATGTGTAAGTTGTGTGTGTAGTAGTTTCGTGTGTGTGGTGTAGTGTGTGCAGTGTGTGGGGGGTATGCGTGTGTGCACGTTGTGCAGTGTGTGGTGGGATGTGCGTGCGTGTGCACATGGTGTGTGTGCAGTGTGTGTGGTGTC	3	hom_ref	SVTYPE=INS;END=22111;SVLEN=162;SUPPORT=3;STD_SPAN=23.12;STD_POS=54.27	GT:DP:AD	0/0:233:230,3
KMT2C_chr21_8649510_8682182	22112	svim.INS.670	T	TGTAGTAGATTCGTGTGTCTGGTGTGTGTGCAGTGTGTGTGGTGTGGGCGTGTGTGCGCGTTTGCACACAGTGTGC	7	hom_ref	SVTYPE=INS;END=22112;SVLEN=75;SUPPORT=6;STD_SPAN=.;STD_POS=.	GT:DP:AD	0/0:233:227,6
KMT2C_chr21_8649510_8682182	22260	svim.INS.671	G	GTGTGGTGTGTTTGGTGTATCAGGGGTGTGGGTATGTGCACCTGGTCTGTGTGCAGTGTGTGT	3	hom_ref	SVTYPE=INS;END=22260;SVLEN=62;SUPPORT=3;STD_SPAN=9.87;STD_POS=0.58	GT:DP:AD	0/0:234:231,3
KMT2C_chr21_8649510_8682182	22325	svim.INS.672	G	GTGTGTGCATGTGCACATGGTGTGTGTGGTGTGTGTGTATACATGGTGTGTGTGCAGTGTGTGCAGTGTCTGTGTGTGTTGTCAGGGTGTGTGCATGTGCACATGGTGTGTATGCAA	7	hom_ref	SVTYPE=INS;END=22325;SVLEN=116;SUPPORT=6;STD_SPAN=9.72;STD_POS=29.92	GT:DP:AD	0/0:235:229,6
KMT2C_chr21_8649510_8682182	22331	svim.INS.673	G	GCATGTGCACATGGTGTGTGTGGTGTGTGTGTATACATGGTGTGTGTGCAGTGTGTGCAGTGTCTGTGT	8	hom_ref	SVTYPE=INS;END=22331;SVLEN=68;SUPPORT=7;STD_SPAN=12.58;STD_POS=5.77	GT:DP:AD	0/0:235:228,7
KMT2C_chr21_8649510_8682182	22375	svim.INS.674	C	CATGATGTCTGTGTGCTGTGTGTGCGTGTGTACATGGTGTGTGTGCAGTGTGTGTGGTGTGTGGGCGTG	12	hom_ref	SVTYPE=INS;END=22375;SVLEN=68;SUPPORT=10;STD_SPAN=3.38;STD_POS=3.14	GT:DP:AD	0/0:235:225,10
KMT2C_chr21_8649510_8682182	22526	svim.INS.675	A	ATACATGGTGTGCTGTGTGCAGTGTTTGTGGTGTCTGGGATGTGTGTACAT	1	PASS	SVTYPE=INS;END=22526;SVLEN=50;SUPPORT=1;STD_SPAN=.;STD_POS=.	GT:DP:AD	./.:.:.,.
KMT2C_chr21_8649510_8682182	22526	svim.INS.676	A	AGGTGTCAGTGTGCAGTGTGGTGTCTGGGGTGTGTGTGCACACATGATGTGTGGTGTCTCTGCATGTGTACATGGTGTGTGTGCAGTGTGTGGCAGCTGCATGTGGGGTGTTGTGCATGTGCACAT	7	hom_ref	SVTYPE=INS;END=22526;SVLEN=125;SUPPORT=6;STD_SPAN=20.81;STD_POS=18.62	GT:DP:AD	0/0:235:229,6
KMT2C_chr21_8649510_8682182	22565	svim.INS.677	A	ACACATGGCTTGGTGTGTGCGGTGTGTGGTGTCTGTGGGGTGTGTGCGTGTGCACATGATGTGTGCATG	5	hom_ref	SVTYPE=INS;END=22565;SVLEN=68;SUPPORT=4;STD_SPAN=.;STD_POS=.	GT:DP:AD	0/0:234:230,4
KMT2C_chr21_8649510_8682182	22598	svim.INS.678	G	GGTGTGTGTGTGCAGTGTGATGTCGGGTGTGTTTGTGTACA	1	PASS	SVTYPE=INS;END=22598;SVLEN=40;SUPPORT=1;STD_SPAN=.;STD_POS=.	GT:DP:AD	./.:.:.,.
KMT2C_chr21_8649510_8682182	22625	svim.INS.679	T	TGTGCAGTGTGTGGTGTCTGTGGTGTGTGCATGTGCACATGTGTGTGTAATATGTGGTGTTTATGC	3	hom_ref	SVTYPE=INS;END=22625;SVLEN=65;SUPPORT=3;STD_SPAN=0.58;STD_POS=0.29	GT:DP:AD	0/0:233:230,3
KMT2C_chr21_8649510_8682182	22675	svim.INS.680	A	ACATAGTGTGGCATGTGCAGTGTGTGTGGTGTTGGGTGTGTGCATGTGCACATGGTGTGTGTGTAGTGTGTGTGGTGTCCGGTG	1	PASS	SVTYPE=INS;END=22675;SVLEN=83;SUPPORT=1;STD_SPAN=.;STD_POS=.	GT:DP:AD	./.:.:.,.
KMT2C_chr21_8649510_8682182	22690	svim.INS.681	G	GTGTGCAGTGTGTGGTGTCTGGTGTGTGTACACATGGTGTGTGTGCAGTGTGGGTGGTGTCTGTGTGTGGGGTGTGTGTGCACATAGTGTGGCATGTGCAGTGTGTGTGGTGTTGGGTGTGTGCATGTGCACATGGTGTGTGTGTAGTGTGTGTGGTGTCCGGTGTGTGCACATGGT	5	hom_ref	SVTYPE=INS;END=22690;SVLEN=176;SUPPORT=4;STD_SPAN=.;STD_POS=.	GT:DP:AD	0/0:234:230,4
KMT2C_chr21_8649510_8682182	22706	svim.INS.682	G	GGTGTCTGTGTGATATGTGTTCATGTGCTCATGGTGTATGTGCA	5	hom_ref	SVTYPE=INS;END=22706;SVLEN=43;SUPPORT=4;STD_SPAN=.;STD_POS=.	GT:DP:AD	0/0:234:230,4
KMT2C_chr21_8649510_8682182	22760	svim.INS.683	G	GCTGTGTGCAGTGTGTGGTGTCTGGGGTGTGCATGTGCACATGGC	3	hom_ref	SVTYPE=INS;END=22760;SVLEN=44;SUPPORT=3;STD_SPAN=.;STD_POS=.	GT:DP:AD	0/0:234:231,3
KMT2C_chr21_8649510_8682182	22769	svim.INS.684	T	TGTCTGTGTGGTGTGTGTATGTGCATTGTGTGTGGTGTCTGTATGGGGTGTGTACCTGTGCACATGGTGTG	2	PASS	SVTYPE=INS;END=22769;SVLEN=70;SUPPORT=2;STD_SPAN=.;STD_POS=.	GT:DP:AD	./.:.:.,.
KMT2C_chr21_8649510_8682182	22844	svim.INS.685	G	GTTATGTGCAGTGTGTGTGGTGCCTGTGTGTGGTGTTTGTGTGCGCA	2	PASS	SVTYPE=INS;END=22844;SVLEN=44;SUPPORT=2;STD_SPAN=2.83;STD_POS=1.41	GT:DP:AD	./.:.:.,.
KMT2C_chr21_8649510_8682182	22848	svim.INS.686	G	GGTGTGTGTAGTGTGTGTGGTGTCTGGGGTGCATGAGTGCACATGGCATGGTGTGTGCAGTGTGTGTGGTGTCTGGGGTGTGCATATGCACATGGT	4	hom_ref	SVTYPE=INS;END=22848;SVLEN=95;SUPPORT=4;STD_SPAN=2.22;STD_POS=7.0	GT:DP:AD	0/0:235:231,4
KMT2C_chr21_8649510_8682182	22918	svim.INS.687	T	TGTTTGCAGTGTGTGGTGTCTGTGTGTGTGGGTTGTGTGTG	3	hom_ref	SVTYPE=INS;END=22918;SVLEN=40;SUPPORT=3;STD_SPAN=6.93;STD_POS=8.66	GT:DP:AD	0/0:235:232,3
KMT2C_chr21_8649510_8682182	23046	svim.INS.688	G	GGTGTGTGTGTGCATATGGTGTGGTGTGTGCACTGTTTGTGGTGTCTGGGGTGTGTGCATGTGTACATGGTGCGTGTGCAGTGGGTGTGGTGTGTGTGGGGGTGTGCAGTGTGTGT	12	hom_ref	SVTYPE=INS;END=23046;SVLEN=115;SUPPORT=10;STD_SPAN=16.0;STD_POS=17.92	GT:DP:AD	0/0:231:221,10
KMT2C_chr21_8649510_8682182	23107	svim.INS.689	G	GGTGTCTGTGTGTGGGATGTGTATGCGTGTGTGTGGGGAAAAGAAAGAAATCAGACTGTTACTGTGTCTATGTAGAAAGAAGTAGACATAAGAGACTCCATTTTGTTCTGTACTAAGAAAAATTCTTCTGCCTTGAGAGGCTGTTAATCTGTAACCCTACCCCTAACCCTGTGCTCACAGAAACATGTGCTGTGTCAAGTCAAGGTTAAATGGATTAAGGACTGTGCAGGATTAGCTTTGTTAAACAAATGCTTGAAGGCAGCATGCTTGTTAAGAGTCATCACCACTCTCTACTCTCAAGTACCCAGAGACACAAAACACTGCGGAAGGCCACAGGGACCTCTGCCTAGGAAAGCCAGGTATTGTCCAAGGTTTCTCCCCATGTGATAGTCTGAAATATGGCCTCGTGGGAAGGGAAAGACCTGACTGTCCCCCAGCCTGACACCGATAAAGGGTCTGTTCTGGGGAGGATTAGTAAAAGAGGAATGCCTCTTTGCAGTTGAGATAAGAGGAAGGCATCTGTCTCCTGCTCCTCCCTGGGCAATGGAATGTCTGGGTGTAAAGCCCAATTGTATATTCCATCTACTGAGATAGGGGAAAACTGCCTTAGGGCTGGAGGTGGGACATGCTGGCAACAATACTGCTCTTTAAGGCATTGAGATGTTTATGTATATGAACATCAAAAGCACAGCACTTTTTTCTTTACCTTGTTTATGATGCAGAGACATTTGTTCATATGTTTTCCTGCTGACCCTCTCTCCACTATTACCCTATTGTCCTGCCACATCCCCCTCTCAGAGAAATGCCCGATAATGATCAATAAATACTAAGGAAACTCAGAGACTGGTGCCGGCGCGGGTCCTCCTTATGCTGAGCGCCGTTCCCCTCGGCCCACTTTTCTTTCTCTATACTTTGTCTCTGTGTCTCTTTCTTTTCTCAAGTGTCTTGTTCCACCCGATGAGAAACACCCACAAGTGTGGAGGGGCAGGCCACCCCTTCA	13	hom_ref	SVTYPE=INS;END=23107;SVLEN=999;SUPPORT=11;STD_SPAN=57.5;STD_POS=27.44	GT:DP:AD	0/0:218:207,11
KMT2C_chr21_8649510_8682182	23119	svim.INS.690	G	GGTGTGTGTGCTGTTTGTGTGGTGTCTGTGTGTGGGGTGTGTATGCGTGTGCACATGGT	6	hom_ref	SVTYPE=INS;END=23119;SVLEN=58;SUPPORT=5;STD_SPAN=8.05;STD_POS=0.89	GT:DP:AD	0/0:219:214,5
KMT2C_chr21_8649510_8682182	24012	svim.INS.691	T	TCAGATAATTACCCATGAGATCTATCAATTATTAAAGACCTAAAGCCCAACCATCCCTACCTACCCACAAAACCCCCCTCATCA	1	PASS	SVTYPE=INS;END=24012;SVLEN=83;SUPPORT=1;STD_SPAN=.;STD_POS=.	GT:DP:AD	./.:.:.,.
KMT2C_chr21_8649510_8682182	25761	svim.INS.692	A	AAAAACCTACAAGCACACCGCAGAGATAGTATGGGTTTGGTTCCAGACCACTCCAATAAGGCAAATGTTACAACCG	62	PASS	SVTYPE=INS;END=25761;SVLEN=75;SUPPORT=51;STD_SPAN=0.34;STD_POS=9.74	GT:DP:AD	0/1:200:149,51
KMT2C_chr22_6626735_6693166	18773	svim.INS.693	T	TATATATATATACACACACATATATATATATATACACACACACAAATATATATATATATACACAC	1	PASS	SVTYPE=INS;END=18773;SVLEN=64;SUPPORT=1;STD_SPAN=.;STD_POS=.	GT:DP:AD	./.:.:.,.
KMT2C_chr22_6626735_6693166	23015	svim.DEL.488	TCTATATATAGAGAGAGCTATATAGCTCTCTCTCTATATATATATATAG	T	18	PASS	SVTYPE=DEL;END=23063;SVLEN=-48;SUPPORT=15;STD_SPAN=0.26;STD_POS=0.39	GT:DP:AD	0/1:24:9,15
KMT2C_chr22_6626735_6693166	27072	svim.INS.694	T	TAGAGAAGCAGACAACTGGCCGGGCGCGGTGGCTCACGCCTGTAGTCCCAGCACTTTGGGAGGCCGAGGCGGGCGGATCACGAGGTCAGGAGATCGAGACCATCCCGGCTAAAACGGTGAAACCCCGTCTCTACTAAAAATACAAAAAATTAGCCGGGCGTGGTGGGCGCCTGTAGTCCCAGCTACTTGGGAGGCTGAGGCAGGAGAATGGCGTGAACCCGGGAGGCGGAGCTTGCAGTGAGCCGAGATCCCGCCACTGCACTCCAGCCTGGGCAAAACAGCGAGACTCCATCTCAAAAAAAAAAAAAAAAAAAAAAG	11	PASS	SVTYPE=INS;END=27072;SVLEN=317;SUPPORT=9;STD_SPAN=1.01;STD_POS=1.19	GT:DP:AD	0/1:25:16,9
KMT2C_chr22_6626735_6693166	52836	svim.DEL.489	GAGGTGTGAGGATCACCCCAGGAGGTCAAGGCTGCAGTGAGCTGTGATCATACCACTGCACTCCAGCCTGGACGACAGAGCGAGACCCTGTCTCAAAAAAAAGAGCTATCAGGCTGGGCGTGGTAGCTGTCACCTGTATTCCCAGCTACTTGGGAGGCTG	G	10	PASS	SVTYPE=DEL;END=52995;SVLEN=-159;SUPPORT=9;STD_SPAN=0.6;STD_POS=36.57	GT:DP:AD	1/1:9:0,9
KMT2C_chr22_6683135_6713219	9908	svim.DEL.490	CCATTATTCTGTCTGCCACGTGGGGATAAGGATGTGTACATCTTTGGGGCCATTATTCTGTCTACCACATGGGGATTAGGATGTGGACATCTTTGGGGT	C	8	hom_ref	SVTYPE=DEL;END=10006;SVLEN=-98;SUPPORT=7;STD_SPAN=.;STD_POS=.	GT:DP:AD	0/0:39:32,7
KMT2C_chr22_6683135_6713219	10189	svim.INS.695	T	TACATCTTTGGGGCCATTATTCTGTCTATCACATGGGGATTAGGACGTGG	12	PASS	SVTYPE=INS;END=10189;SVLEN=49;SUPPORT=10;STD_SPAN=0.32;STD_POS=6.32	GT:DP:AD	0/1:39:29,10
KMT2C_chr22_6683135_6713219	10253	svim.INS.696	T	TTATTCTGTCTCCCACATGGATTAGGATGTGAAGATCTTTGGGAACATTATTGTTTCCACCACATGGATTAGGACATGGACATCTTTGGGGGCCATTATTCTGTCTACCACATGAGATTAGGATGTGGACCTCTTTGGACCAC	1	PASS	SVTYPE=INS;END=10253;SVLEN=142;SUPPORT=1;STD_SPAN=.;STD_POS=.	GT:DP:AD	./.:.:.,.
KMT2C_chr22_6683135_6713219	10263	svim.INS.697	T	TCCCACATGGGATTAGGATGTGAAGATCTTTGGGAACATTATTGTTTCC	3	hom_ref	SVTYPE=INS;END=10263;SVLEN=48;SUPPORT=3;STD_SPAN=.;STD_POS=.	GT:DP:AD	0/0:38:35,3
KMT2C_chr22_6683135_6713219	10464	svim.INS.698	T	TGGGGATTAGGACATGGACATCTCTGGGGACATTATTCTGTCTACCACATGGGGAATAGGATATTGGTAACATCTTTAGGGCCATTATTCTGTCTACCACATGGGGATTAGGACATGGATATCTTTGGGGCCATTATTCTGTCTGCCACATG	7	hom_ref	SVTYPE=INS;END=10464;SVLEN=151;SUPPORT=6;STD_SPAN=0.55;STD_POS=0.27	GT:DP:AD	0/0:36:30,6
KMT2C_chr22_6683135_6713219	10492	svim.INS.699	C	CAGCTTTGAGGCCATTATTCTGTCTCCCACATGGGATTAGGATGTGAAGATCTTTGGGAACATTATTGTTTCCACCACATGGGATTAGGATGTGGACATCTTTGGGGCCATTATTCTGTCTCCCACATGAGGATTAGGATGTGGACAGCTTTGAGGCCATTATTCTGTCTCCCACATGGGGATTAGGACATGGATATCTTTTGGGCCATTATTCTGTCTACCACATGGGGATTAGGACATGGACATCTCTGGGGACATTATTCTGTCTACCACATGGGGAATAGGATATTGGTAACATCTTTAGGGCCATTATTCTGTCTACCACATGGGGATTAGGACATGGAT	2	PASS	SVTYPE=INS;END=10492;SVLEN=416;SUPPORT=2;STD_SPAN=103.24;STD_POS=66.47	GT:DP:AD	./.:.:.,.
KMT2C_chr22_6683135_6713219	10502	svim.INS.700	G	GTCTACCACATGGGGATTAGGACATGGACATCTCTGGGGACATTATTCTGACTACCACATGGGGAATAGGATATTGGTAACATCTTTAGGGTCATTAT	8	hom_ref	SVTYPE=INS;END=10502;SVLEN=97;SUPPORT=7;STD_SPAN=0.76;STD_POS=7.09	GT:DP:AD	0/0:36:29,7
KMT2C_chr22_6683135_6713219	10669	svim.DEL.491	TAGGACATGGATATCTTTGGGGCCATTATTCTGTCTACCACATGGGGATTA	T	13	PASS	SVTYPE=DEL;END=10719;SVLEN=-50;SUPPORT=12;STD_SPAN=1.15;STD_POS=55.27	GT:DP:AD	0/1:36:24,12
KMT2C_chr22_6683135_6713219	10813	svim.INS.701	G	GGGGATTAGGACATGGATATCTTTGGGACCATTGTTCTGTCTACCACATGGGGATTAGGACATGGACATCTCTGGGGACATTATTCTGTCTACCACATT	1	PASS	SVTYPE=INS;END=10813;SVLEN=98;SUPPORT=1;STD_SPAN=.;STD_POS=.	GT:DP:AD	./.:.:.,.
KMT2C_chr22_6683135_6713219	10902	svim.DEL.492	CTTCATCCTTTCTTATTCTTAGAATTCTCCTAGTGACAAACGTCTTCTTCTTCCTCAACTTCTTCTTCCCCAGCGTTCCTATGGGGCCTCCAACACTCACCAGACAGCTCCCTGACTGCAT	C	5	hom_ref	SVTYPE=DEL;END=11022;SVLEN=-120;SUPPORT=4;STD_SPAN=.;STD_POS=.	GT:DP:AD	0/0:34:30,4
KMT2C_chr22_6683135_6713219	11198	svim.DEL.493	CAATTAAATTTACCTGGAAAGTATTTCCTTCTTATTTAAAACTTTTTAAAAGTAAATTCATGTATACATATGTAACCAACCTGCATGTCGTGCACATGTACCCTAAAACTTAAAGTATAATAATAATAAAATTTTAAAAAAAGAAAGATAACAACCAAAAAACAACAAAAAAGTAAATTCCAAAATTTCTATAT	C	5	hom_ref	SVTYPE=DEL;END=11391;SVLEN=-193;SUPPORT=4;STD_SPAN=.;STD_POS=.	GT:DP:AD	0/0:35:31,4
KMT2C_chr22_6683135_6713219	11583	svim.DEL.494	CCGGGTTCAAGCAATTCTCTGCCTCGGCCTCCCGAGCAGATCAGATTACAGGAACCCTTCACCTTGTCCGGCTAATTTTTGTATTTTTAGTAGACACAGGTTTCACCTTCTTGGCCAGGCTGGTCTTGACCTCCTGACCTCAGGTAATCCCCCCACCTCGGCCT	C	5	hom_ref	SVTYPE=DEL;END=11746;SVLEN=-163;SUPPORT=4;STD_SPAN=.;STD_POS=.	GT:DP:AD	0/0:35:31,4
KMT2C_chr22_6683135_6713219	11907	svim.DEL.495	ATTTCCCCCCAAATAGAAAAGGGAACTATTTCACCCTGCTCTTTGAGGAAATTGAATAAATAGTAAATGAAGTTCTGTCTGTACAGGAAGTGTGGGTACTTGGCATTACATCTAGACAAGTAAAGACACAAGTGTTTTCTTCCAAATGAATGACATGTTTAAAAACCGTCATCACCACCCTCTCTGTGATTACAAGTTTTGAGTGCCTTTTAACCACTGGGTGCTAGAAGCAAATTTCCATGTGAACACACCCTCCTTCTTCTTCTCCTCCTGCTCCTCCCGCTCCTCCTCCTCCTTCTTTTCTCCTTCTCCTTCTTCTTCTTCCTCTTCTTCCTCTTCCTCCTCTCCTTCTCCTTCTTCTCCCTCTTCTCCCTCTTCCTCTTCTTCCTCCTCTCCTTCTCCTTCTTCTTTTTCCCCTTCCCCTTCCTCCTCCTTCTCCTCCTCCTCCTTCTCCTCCTCCTCCTCCTCCTCCTCTTCTTCTTCTT	A	5	hom_ref	SVTYPE=DEL;END=12391;SVLEN=-484;SUPPORT=4;STD_SPAN=.;STD_POS=.	GT:DP:AD	0/0:36:32,4
KMT2C_chr22_6683135_6713219	12377	svim.INS.702	C	CTTCTTCTACTTCTTCTTCTTCTTCTTCTTCTTCTTCTTCTTCTTCTTCTTCTTCTTCTTCTTCCCCTTCTTCTTCTTCTTCTTCTTCTTCTTCTTCTT	1	PASS	SVTYPE=INS;END=12377;SVLEN=98;SUPPORT=1;STD_SPAN=.;STD_POS=.	GT:DP:AD	./.:.:.,.
KMT2C_chr22_6683135_6713219	13642	svim.DEL.496	AACTCGTCTCTCTACCTACCTGCTCTCTTTCCCCATTCCTGTTATATAGATTACTTCTTACCTCCCCAGGTACCCTGGAAGGTCAGGGTCTTCCCTTCTTCCTTCTATTTAAATAAAACAATA	A	11	PASS	SVTYPE=DEL;END=13764;SVLEN=-122;SUPPORT=9;STD_SPAN=3.81;STD_POS=1.11	GT:DP:AD	0/1:33:24,9
KMT2C_chr22_6683135_6713219	15299	svim.DEL.497	GAGCTTCTGGTAGGTGGACCATGCTGGAGCTTCTGGTGGGTGGACCATGCTGGGGCTTCTGGTGGGTGAACCATACTGGAGCTTCTGGTGGATAAATTATGCTGGAGCTTC	G	15	PASS	SVTYPE=DEL;END=15409;SVLEN=-110;SUPPORT=13;STD_SPAN=26.27;STD_POS=34.57	GT:DP:AD	0/1:36:23,13
KMT2C_chr22_6683135_6713219	15880	svim.INS.703	G	GTGGGTGGACCATGCTGGAGCTTCTGGTGGGTGGACCATGGTGGAGCTTCTGGTGAGTAGACCATGGTGGGAGCTTCTTGGAGATAAATTATGCTGGACCTTCTGA	12	PASS	SVTYPE=INS;END=15880;SVLEN=105;SUPPORT=10;STD_SPAN=0.32;STD_POS=0.16	GT:DP:AD	0/1:37:27,10
KMT2C_chr22_6683135_6713219	21480	svim.INS.704	A	AGAGACAGAGAGAGACACGGAAGAGAGAGAGATGGGAGAGGGATGGGAGAGAGAGACAGAGAGAGAGAGACAGTAGAGAGAGAGACGGGAGAGAGGGAG	13	PASS	SVTYPE=INS;END=21480;SVLEN=98;SUPPORT=11;STD_SPAN=4.8;STD_POS=32.31	GT:DP:AD	0/1:37:26,11
KMT2C_chr22_6683135_6713219	25486	svim.DEL.498	CTGAATTTTCCAGAAGGAAGAAACTCCTTGTCCTTACATGAAGACCAAGGCACCAGAAGGTTCCATATCTGATGAGGGCTGTTCTTTGCCTCCAAGATGGCACCTTCCTGA	C	6	hom_ref	SVTYPE=DEL;END=25596;SVLEN=-110;SUPPORT=5;STD_SPAN=.;STD_POS=.	GT:DP:AD	0/0:41:36,5
KMT2C_chr22_11126384_11167180	9200	svim.INS.705	T	TATAAATATATATATATATATATATATATATAAATATATATATATATATATATAAATATATATATAA	7	hom_ref	SVTYPE=INS;END=9200;SVLEN=66;SUPPORT=6;STD_SPAN=1.67;STD_POS=0.84	GT:DP:AD	0/0:40:34,6
KMT2C_chr22_11126384_11167180	16580	svim.DEL.499	ATATATATAGCTATATATATAGAGAGAGCTATATAGTTCTCTCTCTC	A	16	PASS	SVTYPE=DEL;END=16626;SVLEN=-46;SUPPORT=13;STD_SPAN=.;STD_POS=.	GT:DP:AD	0/1:54:41,13
KMT2C_chr22_11126384_11167180	33176	svim.INS.706	A	AAAAGAAAGAAAAAAAGAAAGAAGAAGAAAGAAAGAAAGAAAGAAAGAAAGAAAG	1	PASS	SVTYPE=INS;END=33176;SVLEN=54;SUPPORT=1;STD_SPAN=.;STD_POS=.	GT:DP:AD	./.:.:.,.
KMT2C_chr22_11157169_11189815	2391	svim.INS.707	A	AAAAGAAAGAAAAAAAGAAAGAAAGAAAGAAAGAAAGAAAGAAAGAAAGAAAG	7	PASS	SVTYPE=INS;END=2391;SVLEN=52;SUPPORT=6;STD_SPAN=2.45;STD_POS=4.9	GT:DP:AD	0/1:14:8,6
KMT2C_chr22_11157169_11189815	29007	svim.BND.22	N	N]chr22:10740325]	18	PASS	SVTYPE=BND;SUPPORT=15;STD_POS1=.;STD_POS2=.	GT:DP:AD	./.:.:.,.
MAP2K3_chr17_22578583_22605165	3614	svim.BND.23	N	]chr4:174065219]N	1	PASS	SVTYPE=BND;SUPPORT=1;STD_POS1=.;STD_POS2=.	GT:DP:AD	./.:.:.,.
chr1	10397	svim.INS.708	C	CCCTAACCCTAAACCTCACCCCCACCCCCACCCCCACCCCCACCCCAACCCCAA	1	PASS	SVTYPE=INS;END=10397;SVLEN=53;SUPPORT=1;STD_SPAN=.;STD_POS=.	GT:DP:AD	./.:.:.,.
chr1	10862	svim.INS.709	G	GCAGGCGCAGAGAGGCGCGCCGCGCCGGCGCAGGCGCAGAGAGGCGCGCCGGGCCGGCGCAGGCGCAGAGACCACATGCTAGCGCGTCCAGGGGAGGAGGCGTGGCA	1	PASS	SVTYPE=INS;END=10862;SVLEN=106;SUPPORT=1;STD_SPAN=.;STD_POS=.	GT:DP:AD	./.:.:.,.
chr1	59598	svim.INS.710	T	TAGGATTCTTTCTTTTTTTTTTTTTTTTTTTTTTTGAGACGGAGTCTCGCTCTGTCGCCCAGGCTGGAGTGCAGCGGCGCGATCTCGGCTCACTGCAAGCTCCGCCTCCCGGGTTCACGCCATTCTCCTGCCTCAGCCTCCCAAGTAGCTGGGACTACAGGCGCCCGCCACTACGCCCGGCTAATTTTTTGTATTTTTAGTAGAGACGGGGTTTCACCGTTTTAGCCGGGATGGTCTCGATCTCCTGACTTCGTGATCCTCCCGCCTCGGCCTCCCAAAGTGCTGGGATTACAGGCGTGAGCCACCGCGCCCGGCC	2	PASS	SVTYPE=INS;END=59598;SVLEN=315;SUPPORT=2;STD_SPAN=.;STD_POS=.	GT:DP:AD	./.:.:.,.
chr1	83875	svim.INS.711	A	AAAGAAGAAAGAGAAAGAAAGAGAGAGAGAGAGAGAGAGAGAAAGAAAAAGAAG	1	PASS	SVTYPE=INS;END=83875;SVLEN=53;SUPPORT=1;STD_SPAN=.;STD_POS=.	GT:DP:AD	./.:.:.,.
chr1	90068	svim.INS.712	G	GAGACAGTCCCTCAGTCCCTCTGTCTCTGCCAATCAGTTAACCTGCTGCTTCCTGGAGGA	27	PASS	SVTYPE=INS;END=90068;SVLEN=59;SUPPORT=23;STD_SPAN=0.95;STD_POS=23.23	GT:DP:AD	0/1:36:13,23
chr1	90258	svim.INS.713	A	AGTCCCTCTGTCTCTGCCAACCAGTTAACCTGCTGCTTCCTGGAGGAAGACAGTCCCTCT	15	PASS	SVTYPE=INS;END=90258;SVLEN=59;SUPPORT=14;STD_SPAN=0.95;STD_POS=57.22	GT:DP:AD	0/1:36:22,14
chr1	121035	svim.INS.714	A	ATATATATTATATATGTATTATATATATTATATATTATATATGTATTATATATATTATATATTATATATGTATTATATATATTATATATTATATATGTATTATATATAT	14	PASS	SVTYPE=INS;END=121035;SVLEN=108;SUPPORT=12;STD_SPAN=0.58;STD_POS=0.29	GT:DP:AD	0/1:35:23,12
chr1	136535	svim.DEL.500	GGTGTGAGACAAGGGGCTCACACTGACCTCTCTCAGCGTGGGAGGGGCC	G	1	PASS	SVTYPE=DEL;END=136583;SVLEN=-48;SUPPORT=1;STD_SPAN=.;STD_POS=.	GT:DP:AD	./.:.:.,.
chr1	136603	svim.INS.715	A	AGGCTGACCTCTGTCCGCGTGGGAGGGGCCGGTGTGAGGCAAGGGCTCG	13	PASS	SVTYPE=INS;END=136603;SVLEN=48;SUPPORT=11;STD_SPAN=1.08;STD_POS=10.97	GT:DP:AD	0/1:20:9,11
chr1	136620	svim.INS.716	C	CGCGTGGAGGGGCCGGGGTGAGGCAAGGGCTCACACTGACCTCTCTCAGCGTGGGAGGGGCCGGTGTGAGGCAAGGGGCTCGGGCTGACCTCTCTCAGCGTGGGAGGGGCCGGTGTGAGGCAAGGGGCTCGGGCTGACCTCTCTCAGCGTGGGAGGGGCCGGTGTGAGGCAAGGGGCTCGGGCTGACCTCTCTCA	2	PASS	SVTYPE=INS;END=136620;SVLEN=170;SUPPORT=2;STD_SPAN=34.65;STD_POS=13.79	GT:DP:AD	./.:.:.,.
chr1	136878	svim.INS.717	G	GGGCTCGGGGCTGACCTCTCTCAGCGTGGGAGGGGCCGGTGTGAGGCAAGGA	2	PASS	SVTYPE=INS;END=136878;SVLEN=50;SUPPORT=2;STD_SPAN=2.12;STD_POS=49.85	GT:DP:AD	./.:.:.,.
chr1	136934	svim.INS.718	G	GCAAGGGGCTCACGCTGACCTCTGTCCGCGTGGGAGGGGCCGGTGTGAGACAAGGGGCTCGGGCTGACCTCTCTCAGCGTGGGAGGGGCCGGTGTGAGGCAAGGGGCTCGGGCTGACCTCTCTCAGCGTGGGAGGGGCCAGTGTGAGGCAAGGGCTCACACTGACCTCTCTCAGCATGGGAGGGGCCGGTGTGAGA	20	PASS	SVTYPE=INS;END=136934;SVLEN=195;SUPPORT=17;STD_SPAN=42.67;STD_POS=21.23	GT:DP:AD	1/1:20:3,17
chr1	180089	svim.DUP_TANDEM.6	N	<DUP:TANDEM>	2	PASS	SVTYPE=DUP:TANDEM;END=180998;SVLEN=910;SUPPORT=2;STD_SPAN=.;STD_POS=.	GT:CN:DP:AD	./.:2:.:.,.
chr1	180195	svim.DEL.501	TACCCTTACCCTAATCCTAACCCTAATCCTTACCCTTACCCTTACCCTGACCCTAACCCTAATCCTTACCCTTATCCTACCCCTAACCCTTAACCCCTAACCGCTAGCCCTAACCCTTAACCCTAACCATAACCCTAAAACGCTAACCCTCATCCTCACCCTCACACCTCACCCTCACCCAAACCATAATCCCTAACCCCTAACTCTTAACCCCTAACCCTAACCCTTGACCCTAACCCTTGACCCTAACCCCTGACCCTGACCCTTAACCCTAACCCCTAACCCTTAACCCTTAAACCTTAACCCTCATCCTCACCCTCACCCTCACCC	T	12	hom_ref	SVTYPE=DEL;END=180524;SVLEN=-329;SUPPORT=10;STD_SPAN=1.9;STD_POS=0.95	GT:DP:AD	0/0:73:63,10
chr1	180248	svim.DEL.502	TAACCCTAATCCTTACCCTTATCCTACCCCTAACCCTTAACCCCTAACCGCTAGCCCTAACCCTTAACCCTAACCATAACCCTAAAACGCTAACCCTCATCCTCACCCTCACACCTCACCCTCACCCAAACCATAAT	T	6	hom_ref	SVTYPE=DEL;END=180384;SVLEN=-136;SUPPORT=5;STD_SPAN=29.96;STD_POS=2.01	GT:DP:AD	0/0:73:68,5
chr1	180311	svim.INS.719	T	TACCCCCTACCCCAACCCCAACCCCAACCCCAACCCCAACCCAACCCAACCCGAACCGACCCGAACCCGAACCC	1	PASS	SVTYPE=INS;END=180311;SVLEN=73;SUPPORT=1;STD_SPAN=.;STD_POS=.	GT:DP:AD	./.:.:.,.
chr1	180567	svim.DEL.503	ACCCTAACCCTAAACCCAACCCAAACCCTAACCTGAACCCTAACCCGAACCATAAACCTGAACCCTAAATCCGAACCTGAACCCGAACCCTAACCATAACCCAAACCCGAACCCAAACCCTAACCCCTAACCCCTAACCCTAACCCTACCCTAACCCAACCCTAACC	A	6	hom_ref	SVTYPE=DEL;END=180733;SVLEN=-166;SUPPORT=5;STD_SPAN=30.41;STD_POS=24.15	GT:DP:AD	0/0:77:72,5
chr1	180579	svim.INS.720	A	ACCCTAACCCTCACCCTCACCCTCACCCTCACCCTCACCCTCACCCTC	1	PASS	SVTYPE=INS;END=180579;SVLEN=47;SUPPORT=1;STD_SPAN=.;STD_POS=.	GT:DP:AD	./.:.:.,.
chr1	180595	svim.DEL.504	TAACCTGAACCCTAACCCGAACCATAAACCTGAACCCTAAATCCGAACCTG	T	1	PASS	SVTYPE=DEL;END=180645;SVLEN=-50;SUPPORT=1;STD_SPAN=.;STD_POS=.	GT:DP:AD	./.:.:.,.
chr1	180600	svim.INS.721	T	TCCCTCACCCTCACCCTCACCCTCACCCTCACCCTCACCCCTAACCCTAACCCTAACCCTAACCCTAACCCCTTACCCTAACCCTTACCCTAACCCTAACCCT	2	PASS	SVTYPE=INS;END=180600;SVLEN=100;SUPPORT=2;STD_SPAN=1.41;STD_POS=29.7	GT:DP:AD	./.:.:.,.
chr1	180707	svim.INS.722	T	TAACCCTGGCCCTAACCCTGGCCCTACCCCTGGCCCTAACCCCAACCCCAACCCTACCCTAACCCCAACCCCAACCCCAACCCCAACCCC	4	hom_ref	SVTYPE=INS;END=180707;SVLEN=89;SUPPORT=4;STD_SPAN=11.7;STD_POS=22.64	GT:DP:AD	0/0:76:72,4
chr1	180723	svim.INS.723	C	CTAACCCTAACCCTAAAACCCTAACCCTAAAACCCTAACCCTAACCCTAACCCCAACCCCAACCCCAACCCCAACCCCAACCCCAACCCTACCCCTACCCCTACCCCAACCCCTACCCCAACCCCAACCCCAACCCCAACCCCAACCCCAACCCCAACCCCAACCCTACCCTAACCCTAACCCTAACCCTAACCCTAACCCCT	3	hom_ref	SVTYPE=INS;END=180723;SVLEN=202;SUPPORT=3;STD_SPAN=0.58;STD_POS=0.29	GT:DP:AD	0/0:76:73,3
chr1	180734	svim.INS.724	C	CTAACCCTAACCCACCCTAACCCTAACCCTAACCCTAACCCT	1	PASS	SVTYPE=INS;END=180734;SVLEN=41;SUPPORT=1;STD_SPAN=.;STD_POS=.	GT:DP:AD	./.:.:.,.
chr1	180803	svim.INS.725	C	CACCCTAACCCTAACCCTAACCCTAACCCTAACCCTAACCCTAACCCTAACCCTAACCCTAACCCTAACCCTAACCCTAACCCTAACCCTAACCCTA	10	hom_ref	SVTYPE=INS;END=180803;SVLEN=96;SUPPORT=9;STD_SPAN=19.72;STD_POS=40.41	GT:DP:AD	0/0:77:68,9
chr1	180871	svim.INS.726	C	CATGAGCAATGTGGGTGTTATATTTTAGGTGTCATGTGTGCATTAGGAATGCTGCATTTGTATTCCAACGCTGCAACTGGACCCTGCAATGCAGCCCCTCGCCTTGCCTTGGGAGAATCTCGGTGCGCAGGATTCAGAGGGGCTTTTAGTTTCCCGTTTT	14	hom_ref	SVTYPE=INS;END=180871;SVLEN=159;SUPPORT=12;STD_SPAN=4.37;STD_POS=5.02	GT:DP:AD	0/0:78:66,12
chr1	180896	svim.INS.727	C	CACATGAGCAATGTGGGTGTTATATTTTAGGTGTCATGTGTGCATTAGGAATGCTGCATTTGTATT	5	hom_ref	SVTYPE=INS;END=180896;SVLEN=65;SUPPORT=4;STD_SPAN=.;STD_POS=.	GT:DP:AD	0/0:78:74,4
chr1	180919	svim.INS.728	A	ATGCAGCCCCTCGCCTTGCCTTGGGAGAATCTCGGTGCGCAGGATTCAGAGGGGCTTTTAGTTTCCCGTTTTCC	5	hom_ref	SVTYPE=INS;END=180919;SVLEN=73;SUPPORT=4;STD_SPAN=.;STD_POS=.	GT:DP:AD	0/0:28:24,4
chr1	180951	svim.INS.729	C	CCCCCACCCCCACCCCCACCCCAACCCCAACCCTAACCCCTAACCCTAA	3	hom_ref	SVTYPE=INS;END=180951;SVLEN=48;SUPPORT=3;STD_SPAN=0.58;STD_POS=0.29	GT:DP:AD	0/0:28:25,3
chr1	180959	svim.INS.730	C	CGGGAAAGATTTTATTCACCGTCAATGCGCCCCGAGTTGTCCCAAAGCCAGGCAGTGCCCCCAACGTCTGTGCTTAGGAGAATGCTGCTCCA	5	hom_ref	SVTYPE=INS;END=180959;SVLEN=91;SUPPORT=4;STD_SPAN=.;STD_POS=.	GT:DP:AD	0/0:28:24,4
chr1	181205	svim.INS.731	C	CGCCGGCGCAGGCGCAGAGAGGCGCGCCGCGCCGGCGCAGGCGCAGAGAGGCGCGCCTCGCCGGCGCAGGCGCAGAGAGGCGCGCCGCGCCGGCGCAGGCGCAGAGAGGCGCGCCGCGCCGGCGCAGGCGCAGAGAGGCGGGCCGCGCCGGCGCAGGCGCAGAGAGGCGCGCCGG	10	PASS	SVTYPE=INS;END=181205;SVLEN=174;SUPPORT=9;STD_SPAN=14.12;STD_POS=44.42	GT:DP:AD	0/1:28:19,9
chr1	181209	svim.DEL.505	GGCGCAGGCGCAGAGAGGCGCGCCTCGCCGGCGCAGGCGCAGAGAGGCGCGCCGGGCCGGCGCAGGCGCAGAGAGGCGCGCCGCGCCGGCGCAGGCGCAGAGAGGCGCGCCGCGCCGGCGCAGGCGCAGAGACACATGCTAGCGCGTCCAGGGGAGGAGGCGTGGCACAGGCGCAGAGACACATGCTAGCGCGCCCAGGGGAGGAGGCGTGGCGCAGGCGCAGAGAGGCGCGCCGTGCTG	G	19	PASS	SVTYPE=DEL;END=181448;SVLEN=-239;SUPPORT=16;STD_SPAN=0.81;STD_POS=7.04	GT:DP:AD	0/1:29:13,16
chr1	181262	svim.INS.732	G	GCGCCGGCGCAGGCGCAGAGAGGCGCGCCGCGCCGGCGCAGGCGCAGAGAGGCGCGCC	3	hom_ref	SVTYPE=INS;END=181262;SVLEN=57;SUPPORT=3;STD_SPAN=.;STD_POS=.	GT:DP:AD	0/0:29:26,3
chr1	189835	svim.INS.733	G	GGGGGGGGGGGGGGGGGGGAGGAGGGGGGGGGGGGGGGGGC	1	PASS	SVTYPE=INS;END=189835;SVLEN=40;SUPPORT=1;STD_SPAN=.;STD_POS=.	GT:DP:AD	./.:.:.,.
chr1	264104	svim.BND.24	N	]chr1:240856323]N	1	PASS	SVTYPE=BND;SUPPORT=1;STD_POS1=.;STD_POS2=.	GT:DP:AD	./.:.:.,.
chr1	273188	svim.DEL.506	GGGTTATAAAAAACGGCCTTTTGAGTTGAGCAATAAATTCGTTCAAGCAGCCATTCTGAAGGACAAACTGGCTCTGTATTTAAGAGGGGCATTCCAGCACTTCTCTAGCCACTGGGTTGACAATGACTCACCAAAGCCTCTGGTAGCCACCACAGGACACCCAGAGCATATGTTTTAAAGCTGAACACCAAACTGCGGACTTCGGGAGTAAGTGAACTGACTGGTTTTTATTTTGTTTTACTGCTTTTAACATTACAGTAACTGTTACAGGTTCCAGCAGGCTAACTGGGTGGAAATGAGTTTGGTTTCACTTAGTCTCTCTAAAGAGAAAGCAAGTCGGTAGACTAATACCTAATAAAAGCAAAGCTGCCAACAATTGAAATTGCCTAGGCTGCTCTGTGTGTCCCACATGCATGGGTGTGGGTGCCAGTGTGTGTGCGTGTGTGCATGCATGTGCATGTGTGTTGGGATAGAGTGGTAAGAAAATGGGAAATAATAAGAATGTTCAGTCCATAGCCCTTCATTATAAAAAGGTGAGCTGTAATAAATACTAGTGCCACATTTAGCCAAAACTTTACTCCAGCCAAAGGTGATATTTTCATGATAACATCCTGTGATTGCTTTGTTCTTCGTCTTGTATGTTCTTCCTAGATGGGCTCAGAACATACAAGAATTAAGTACACATCTTATTTTCCAGTGATAATGCTACCGGCAAATTCTGTTGTTTGTATAAACATCAGCCAAGTTTATATAACTAAACTAGTGTTTTGTTTTGTCAATTCAGCAAGAAATTAGACCAAATGGTGGCTTAATGCTGCATTGATTTGACTATCAATTTGTTTTCACTTTTCTGCAAAATAATTAATACATTATTAAATTGAGTTATGCTGATGCCACAGTTGTTCTTATCTCAAGTGTCTTAAAATTCATTTAATTTGTTTTTCCTTTGGTTTCATTATTCAGATTTTAACTTCAGTTCTCAAGATTTTATCTGATGGAAGAGATGGAGTCCATTACTAAGGACTCCATTGTGCTCCATCATGCCAGAGTTGTAAAATAGATCTTTTAAAGGAAATTTACTGTGATTTTTTTTCTATTTAAGAGCTTCCTCTCCAGTTGAGCATGTAAGAAAATTATACCAGGAGAATACAGTAAACTCTATGAGGCAAGCTATAAACATGTAGCATTGTGATTAGGGCTGGTTCTCCTTCTAGAGATATGGTAGGATTGCAATTTCATACCATCCTTGAAGTTAGAGAGAGCCATGTGACTCATTTAGCCAATGAACTGTGAGCAGAATGACATGTCACTTCCAGCTGAAGCTTTAACAATCTGAGAGACATTCATACATTTTCCATGTGCTGTAGCCTTATACCCAAAGCCTGGGTCCCAAGTGACCATGACAGGCAGAGCTCCCTGGTGAGCCACAGAGATTTAGAGAATGGCTGTTAACACAGCATAATCCAGCCCATCCTGACTAATCTGATATTAACATGTATAATAAAGAATTCTATCAATGCTGAGGGAAGATGACTAGTTAAGGTCCTAGGTTGCAAGTCTCAAAACCTCTTCTAAGGATTGTAGACAGGAAATTAAATGACTTCTAGTCCCTAGAGTTCCCAATCTCCTACCATCCCATCCTAATATGACAGAAGTAATTCCTGAGTTGCTTCTGAAACCAGAGCTTCCCTCAGAACCCTTAGCCTGCCAGATGGCTTCTTGGAGAGCCCTCACTCACTTTTCTCCTTCTGCTATTGCTGCTCATTCATTCCAGCTTTTAAAAATTCATCTTTATCCAGGAACCTCGCTTCTAGAAAAGTCATACAGGTGCTTCCAGGAGGCTACATGGGCACCCATATTTTTCTAGCCACTTTCATTAGACCAATGCAGCAGAGAAGAAAAGCCTCAATAATTATTATGACATGGCATGTTAGGATACCAAGTAAATTGCATTTGTAAAATGTGATTTTCTGTTGGTGTTCACTTCTGCTCTACTGACATTTGGTAAGTATTATTGACTGACTGACTAACTAATGTGGTCATTAGTCTTCATAAAGAAAGGCTCTCTACAAAAACGGAA	G	10	hom_ref	SVTYPE=DEL;END=275267;SVLEN=-2079;SUPPORT=8;STD_SPAN=.;STD_POS=.	GT:DP:AD	0/0:61:53,8
chr1	368779	svim.DEL.507	ATCTCAGCAGCTCACGGTGTGGAAACTGCGACACTCACACGGGTGCCATCTCAGCAGCTCACGGTGTGGAAACTGCGACACTCACGTGGGTGCCATCTCAGCAGCTCACGGTGTGGAAACTGCGACACTCACACGGGTGCCATCTCAGCAGCTCACGGTGTGGAAACTGCGACACTCACGTGGGTGCCATCTCAGCAGCTCACGGTGTAGAAACTGCGACACTCCCATGGGTGCCATCTCAGCAGCTCACGGTGTGGAAACTGCGACACTCACACGGGTGCCATCTCAGCAGCTCACGGTGTGGAAACTGCGACACTCACACGGGTGCCATCTCAGCAGCTCACGGTGTAGAAACTGCGACACTCCCATGGGTGCCATCTCAGCAGCTCACGGTGTGGAAACTGCGACACTCACACGGGTGCCATCTCAGCAGCTCACGGTGTGGAAACTGCGACACTCACACGGGTGCCATCTCAGCAGCTCACGGTGTGGAAACTGCGACACTCACGCGGGTGCCATCTCAGCAGCTCACGGTGTGGAAACTGCGACACTCACGCGGGTGCCATCTCAGCAGCTCACGGTGTGGAAACTGCGACACTCCCATGGGTGCCATCTCAGCAGCTCACGGTGTGGAAACTGCGACACTCACACGGGTGCCATCTCAGCAGCTCACGGTGTGGAAACTGCGACACTCACACGGGTGCCATCTCAGCAGCTCACGGTGTGGAAACTGCGACACTCACGCGGGTGCCATCTCAGCAGCTCACGGTGTGGAAACTGCGACACTCACGCGGGTGCCATCTCAGCAGCTCACGGTGTGGAAACTGCGACACTCACGCGGGTGCCATCTCAGCAGCTCACGGTGTGGAAACTGCGACACTCACGCGGGTGCCATCTCAGCAGCTCACGGTGTGGAAACTGCGACACTCACGCGGGTGCCATCTCAGCAGCTCACGGTGTGGAAACTGCGACACTCACGCGGGTGCCATCTCAGCAGCTCACGGTGTGGAAACTGCGACACTCACGCGGGTGCCG	A	2	PASS	SVTYPE=DEL;END=369813;SVLEN=-1034;SUPPORT=2;STD_SPAN=.;STD_POS=.	GT:DP:AD	./.:.:.,.
chr1	368937	svim.DEL.508	TGTGGAAACTGCGACACTCACGTGGGTGCCATCTCAGCAGCTCACGGT	T	12	PASS	SVTYPE=DEL;END=368984;SVLEN=-47;SUPPORT=10;STD_SPAN=0.47;STD_POS=8.68	GT:DP:AD	0/1:21:11,10
chr1	369664	svim.INS.734	C	CGGGTGCCGTCTCAGCAGCTCACGGTGTGGAAACTGCGGCACTCACGCGGGTGCCGTCTCAGCAGCTCACGGTGTGGAAACTGCGACACTCCCGT	7	PASS	SVTYPE=INS;END=369664;SVLEN=94;SUPPORT=7;STD_SPAN=17.62;STD_POS=72.29	GT:DP:AD	0/1:21:14,7
chr1	369843	svim.INS.735	A	ACACTCACGCGGGTGCCGTCTCAGCAGCTCACGGTGTGGAAACTGCGG	6	PASS	SVTYPE=INS;END=369843;SVLEN=47;SUPPORT=6;STD_SPAN=0.63;STD_POS=68.36	GT:DP:AD	0/1:21:15,6
chr1	371725	svim.DEL.509	TGACCACCTCAGGGTCCATTCTGATCTGTATATATGTATCATGTAAACACGACTTCCTACTGGCATATCTGACTGTAACCGACCACCTCAGGGTCCATTCTGATCTGTATATATGTATCATGTAAACATGATTTCCTACTGGCATATCTGACTATAACTGACCACCTCAGGGTTCATTCCGATCTGTATATAAGTATCATGTAAACACGAGTTCCTGCTGGCATATCTGACTGTAACC	T	2	PASS	SVTYPE=DEL;END=371962;SVLEN=-237;SUPPORT=2;STD_SPAN=.;STD_POS=.	GT:DP:AD	./.:.:.,.
chr1	372278	svim.DEL.510	CGACCACCTCAGGGTCCATTCTGATCTGTATATATGTATCATGTAAACACGAGTTCCTGCTGGCATATCTGACTATAACT	C	1	PASS	SVTYPE=DEL;END=372357;SVLEN=-79;SUPPORT=1;STD_SPAN=.;STD_POS=.	GT:DP:AD	./.:.:.,.
chr1	372316	svim.DEL.511	TCATGTAAACACGAGTTCCTGCTGGCATATCTGACTATAACTGACCACCTCAGGGTCCATTCTGATCTGTATATATGTATAATATATATTATATATGGACCTCAGGGTCCATTCTGATCTGCATATATGTATAATATATATTATATATGGACCTCAGGGTCCATTCTGATCTGTATATATGTATCATGTAAACATGAGTTCCTGCTGGCATATCTGTCTATAACCGACCACCTTAGGGTCCATTCTGATCTGTATATATGTATAATATATATTATATATGGTCCTCAGGGTCCATTCTGATCTGTATATATGTATCATGTAAACATGAGTTCCTGCTGGCATATCTGTCTATAACCGACCACCTTAGGGTCCATTCTGATCTGTATATATGTATA	T	1	PASS	SVTYPE=DEL;END=372710;SVLEN=-394;SUPPORT=1;STD_SPAN=.;STD_POS=.	GT:DP:AD	./.:.:.,.
chr1	372568	svim.DEL.512	TATATATGTATAATATATATTATATATGGTCCTCAGGGTCCATTCTGATCTGTATATATGTATCATGTAAACATGAGTTCCTGCTGGCATATCTGTCTATAACCGACCACCTTAGGGTCCATTCTGATCTGTATATATGTATAATATATATTATATATGGACCTCAGGGTCCATTCTGATCTGC	T	10	PASS	SVTYPE=DEL;END=372751;SVLEN=-183;SUPPORT=8;STD_SPAN=.;STD_POS=.	GT:DP:AD	0/1:11:3,8
chr1	372828	svim.INS.736	T	TGAGTTCCTGGCTGGCATATCTGATTATAACCGACCACCTCAGGGTCCATTCTGATCTGTATATATGTATCATGTAAACACGAGTTCCTACTGGCATATCTGACTATAACTGACCACCTCAGGGTCCATTCTGATCTGTATATATGTATCATGTAAACAC	2	PASS	SVTYPE=INS;END=372828;SVLEN=159;SUPPORT=2;STD_SPAN=.;STD_POS=5.66	GT:DP:AD	./.:.:.,.
chr1	373859	svim.DEL.513	TGCCCAGCCGGCCTCCCCTGCCTCCCTCTGCAGCTGTCCAC	T	1	PASS	SVTYPE=DEL;END=373899;SVLEN=-40;SUPPORT=1;STD_SPAN=.;STD_POS=.	GT:DP:AD	./.:.:.,.
chr1	373973	svim.INS.737	C	CCTCTCCTTTCTCCTCTCTATCCCCCTCTCCTTTCTCCTCTCCATCCCCCTCTCCTTTCTCCTCTCCATCCCCCTCTCCATCCCCCTCTCCTTTCTCCTCTCCATCCCCCTCTCCTTTCTCCCTCTCCATCCCCCTCTCCTTTCTCCTCTCCATCCCCCTCTCCATCCCCCTCTCCTTTCTCCTCTCCATCCCCCTCTCCTTTCTCCCTCTCCATCCCCCTCTCCTTTCTCCTCTCCATCCCCT	1	PASS	SVTYPE=INS;END=373973;SVLEN=243;SUPPORT=1;STD_SPAN=.;STD_POS=.	GT:DP:AD	./.:.:.,.
chr1	374115	svim.INS.738	T	TCCCTCTCCTTTCTCCTCCCCATCCCCTCTCCATCCCCCTCTCCATCCCCCCTCCATCCCCCTCTCCTTTCTCTTCCCCACCCCCTCTTTCTCCTCTCCACCCC	1	PASS	SVTYPE=INS;END=374115;SVLEN=103;SUPPORT=1;STD_SPAN=.;STD_POS=.	GT:DP:AD	./.:.:.,.
chr1	434562	svim.INS.739	A	AGGGGGTAGGAGACCATCAGGACAAACACGTGGGTACATGGAGGGGAACAACACACACCAGGGCCTCTCAGGGGGACG	1	PASS	SVTYPE=INS;END=434562;SVLEN=77;SUPPORT=1;STD_SPAN=.;STD_POS=.	GT:DP:AD	./.:.:.,.
chr1	596697	svim.DEL.514	ACATTCATGCTCACTCATACACACCCAGATCATATATACACTCGTGCACACATTCACACTCATACACACCCAAATCATACTCACATTCATGCACACATGTT	A	5	PASS	SVTYPE=DEL;END=596797;SVLEN=-100;SUPPORT=4;STD_SPAN=.;STD_POS=.	GT:DP:AD	0/1:12:8,4
chr1	597794	svim.INS.740	C	CGTGTGGAAACTGCGACACTCACGTGGGTGCCGTCTCAGCAGCTCACG	1	PASS	SVTYPE=INS;END=597794;SVLEN=47;SUPPORT=1;STD_SPAN=.;STD_POS=.	GT:DP:AD	./.:.:.,.
chr1	598091	svim.INS.741	A	ACACTCACGTGGGTGCCATCTCAGCAGCTCACGGTGTGGAAACTGCGACACTCACACGGGTGCCATCTCAGCAGCTCACGGTGTGGAAACTGCGACACTCACGCGGGTGCCGTCTCAGCAGCTCACGGTGTGGAAACTGCGACACTCACGCGGGTGCCGTCTCAGCAGCTCACGGTGTGGAAACTGCGGCACTCACGCGGGTGCCGTCTCAGCAGCTCACGGTGTAGAAACTGCGG	2	PASS	SVTYPE=INS;END=598091;SVLEN=235;SUPPORT=2;STD_SPAN=.;STD_POS=.	GT:DP:AD	./.:.:.,.
chr1	598418	svim.INS.742	C	CGACGCTCACGCGGGTGCCGTCTCAGCAGCTCACGGTGTGGAAACTGT	2	PASS	SVTYPE=INS;END=598418;SVLEN=47;SUPPORT=2;STD_SPAN=.;STD_POS=.	GT:DP:AD	./.:.:.,.
chr1	598536	svim.INS.743	A	AGCAGCTCACGGTGTAGAAACTGCGACACTCACGTGGGTGCCGTCTCAGCAGCTCACGGTGTGGAAACTGCGGCACTCACGCGGGTGCCGTCTCAGCAGCTCACGGTGTGGAAACTGCGACACTCACGCGGGTGCCGTCTCAGCAGCTCACGGTGTGGAAACTGCGACGCTCACGCGGGTGCCGTCTCAGCAGCTCACGGTGTGGAAACTGCGACACTCACGCGGGTGCCGTCTCGGCAGCTCACGGTGTGGAAACTGCGACACTCACGCGGGTGCCGTCTCG	2	PASS	SVTYPE=INS;END=598536;SVLEN=282;SUPPORT=2;STD_SPAN=.;STD_POS=.	GT:DP:AD	./.:.:.,.
chr1	598724	svim.INS.744	A	AGCAGCTCACGGTGTGGAAACTGCGACACTCACGCGGGTGCCGTCTCGAGCGACTGCTCACGGGTGGTCAGCAGTCGGGAAACTGCGACACTCACGCGGGGTGCCGTCTCAGCAGCTCACGGTGTGGAAACTGCGACACTCACGCGGGTGCCGTCTCAGCAGCTCACGGTGTGGAAACTGCGACACTCACGCGGGTGCCGTCTCAGCAGCTCACGGTGTGGAAACTGCGACACTCACGCGGGTGCCGTCTCAGCAGCTCACGGTGTGGAAACTGCGACACTCACGCGGGTGCCGTCTCAGCAGCTCACGGTGTGGAAACTGCGACACTCACGCGGGGTGCCGTCTCAGCAGCTCACGGTGTGGAAACTGCGACACTCACGCGGGGTGCCGTCTCAGCAGCTCACGGTGTGGAAACTGCGACACTCACGCGGGTGCCGTCTCAGCAGCTCACGGTGTGGAAACTGCGACACTCACGCGGGTGCCGTCTCAGCAGCTCACGGTGTGGAAACTGCGACACTCACGCGGGTGCCGTCTCAGCAGCTCACGGTGTGGAAACTGCGACACTCACGCGGGTGCCGTCTCAGCAGCTCACGGTGTGGAAACTGCGACACTCACGCGGGTGCCGTCTCAGCAGCTCACGGTGTGGAAACTGCGACACTCACGCGGGTGCCGTCTCAGCAGCTCACGGTGTGGGAAACTGCGACACTCACGCGGGTGCCGTCTCAGCAGCTCACGGTGTGGAAACTGCGACACCTCACGGGTGCCGTCTCAGCAGCTCACGGTGTGGAAACTGCGACACTCACACGGGTGCCATCTCAGCAGCTCACGGTGTGGAAACTGCGACACTCACACGGGTGCCATCTCAGCAGCTCACGGTGTGGAAACTGCGACACTCACGCGGGTGCCGTCTCAGCAGCTCACGGTGTGGAAACTGCGACACTCACGCGGGTGCCGTCTCAGCAGCTCACGGTGTGGAAACTGCGACACTCACGCGGGTGCCATCTCG	1	PASS	SVTYPE=INS;END=598724;SVLEN=1005;SUPPORT=1;STD_SPAN=.;STD_POS=.	GT:DP:AD	./.:.:.,.
chr1	600764	svim.INS.745	T	TGAGTTCCTACTGGCATATCTGACTATAACTGACCACCTCAGGGTCCATTCTGATCTGTATGTATGTATCATGTAAACACGAGTTCCTACTGGCATATCTGACTATAACTGACCACCTCAGGGTCCATTCCGATCTGTATATAAGTATCATGTAAACACGAGTTCCTGCTGGCATATCTGACTGTAACCGACCACCTCAGGGTCCATTCTGATCTGTATATATGTATCATGTAAACAC	4	PASS	SVTYPE=INS;END=600764;SVLEN=237;SUPPORT=4;STD_SPAN=1.26;STD_POS=18.92	GT:DP:AD	0/1:8:4,4
chr1	609494	svim.DEL.515	GCGGCCGGCGCACGCGGGTTCTCTGTGGCCAGCAGGCGGCGCTGCAGGAGAGGAGATGCCCAGGCCTGG	G	9	PASS	SVTYPE=DEL;END=609562;SVLEN=-68;SUPPORT=8;STD_SPAN=0.35;STD_POS=5.83	GT:DP:AD	0/1:28:20,8
chr1	609555	svim.DEL.516	AGGCCTGGCGGCCGGCGCACGCGGGTTCTCTGTGGCCAGCAGGCGGCGCTGCAGGAGAGGAGATGCCCAGGCCTGGCGGCACACGCGGGTTCTCTGTGGCCAGCAGGCGGCGCTGCAGGAGAGGAGATGCCCAGGCCTGGCGGCCGGCGCACGCGGGTTCTCTGTGGCCAGCAGGCGGCGCTGCAGGAGAGGAGATGCCCAGGCCTGGCGGCCGGCGCACGCGGGTTCTCTGTGGCCAGCAGGCGGCGCTGCAGGAGAGGAGATGCCCAGGCCTGGCGGCCGGCGCACGCGGGTTCTCTGTGGCCAGCAGGCGGCGCTGCAGGAGAGGAGATGCCCAGGCCAGGCGGCCGGCGCACGCGGGTTCTCTGTGGCCAGCAGGCGGTGCTGCAGGAGAGGAGATGCCCAGGCCTGGCGGCCGGCGCACGCGGGTTCTCTGTGGCCAGCAGGCGGCGCTGCAGGAGAGGAGATGCCCAGGCCTGGCGGCCGGCGCACGCGGGTTCTCTGTGGCCAGCAGGCGGCGCTGCAGGAGAGGAGATGCCCAGGCCTGGCGGCACACGCGGGTTCTCTGTGGCCAGCAGGCGGCGCTGCAGGAGAG	A	6	hom_ref	SVTYPE=DEL;END=610149;SVLEN=-594;SUPPORT=5;STD_SPAN=30.86;STD_POS=31.98	GT:DP:AD	0/0:29:24,5
chr1	609732	svim.DEL.517	GCGCTGCAGGAGAGGAGATGCCCAGGCCTGGCGGCCGGCGCACGCGGGTTCTCTGTGGCCAGCAGGCGGCGCTGCAGGAGAGGAGATGCCCAGGCCTGGCGGCCGGCGCACGCGGGTTCTCTGTGGCCAGCAGGCGGCGCTGCAGGAGAGGAGATGCCCAGGCCAGGCGGCCGGCGCACGCGGGTTCTCTGTGGCCAGCAGGCGGTGCTGCAGGAGAGGAGATGCCCAGGCCTGGCGGCCGGCGCACGCGGGTTCTCTGTGGCCAGCAGGCGGCGCTGCAGGAGAGGAGATGCCCAGG	G	17	PASS	SVTYPE=DEL;END=610029;SVLEN=-297;SUPPORT=15;STD_SPAN=33.4;STD_POS=170.06	GT:DP:AD	0/1:29:14,15
chr1	609952	svim.DEL.518	GATGCCCAGGCCTGGCGGCCGGCGCACGCGGGTTCTCTGTGGCCAGCAGGCGGCGCTGCAGGAGAGGAGATGCCCAGGCCTGGCGGCCGGCGCACGCGGGTTCTCTGTGGCCAGCAGGCGGCGCTGCAGGAGAGGAGATGCCCAGGCCTGGCGGCACACGCGGGTTCTCTGTGG	G	6	hom_ref	SVTYPE=DEL;END=610125;SVLEN=-173;SUPPORT=5;STD_SPAN=37.25;STD_POS=2.19	GT:DP:AD	0/0:29:24,5
chr1	610043	svim.DEL.519	GCACGCGGGTTCTCTGTGGCCAGCAGGCGGCGCTGCAGGAGAGGAGATGCCCAGGCCTGGCGGCA	G	1	PASS	SVTYPE=DEL;END=610107;SVLEN=-64;SUPPORT=1;STD_SPAN=.;STD_POS=.	GT:DP:AD	./.:.:.,.
chr1	610310	svim.DEL.520	CGCACGCGGGTTCTCTGTGGCCAGCAGGCGGCGCTGCAGGAGAGGAGATGCCCAGGCCAGGCGGCCGGCGCACGCGGGTTCTCTGTGGCCAGCAGGCGGTGCTGCAGGAGAGGAGATGCCCAGGCCTGGCGGCCGGCGCACGCGGGTTCTCTGTGGCCA	C	7	hom_ref	SVTYPE=DEL;END=610468;SVLEN=-158;SUPPORT=6;STD_SPAN=35.38;STD_POS=62.03	GT:DP:AD	0/0:33:27,6
chr1	610343	svim.INS.746	C	CTGCAGGAGAGGAGATGCCAGGCCAGGCGGCCGGCGCACGCGGGTTCTCTGTGGCCAGCAGGCGGCGCTGCAGGAGAGGAGATGCCCAGGCCTGGCGGCCGCGCACGCGGGTTCTCTGTGGCCAGCAGGCGGCGA	1	PASS	SVTYPE=INS;END=610343;SVLEN=134;SUPPORT=1;STD_SPAN=.;STD_POS=.	GT:DP:AD	./.:.:.,.
chr1	610474	svim.DEL.521	CGGCGCTGCAGGAGAGGAGATGCCCAGGCCAGGCGGCCGGCGCACGCGGGTTCTCTGTGGCCAGCAGGC	C	8	PASS	SVTYPE=DEL;END=610542;SVLEN=-68;SUPPORT=8;STD_SPAN=0.52;STD_POS=94.06	GT:DP:AD	0/1:34:26,8
chr1	610547	svim.INS.747	C	CTGCAGGAGAGGAGATGCCCAGGCCTGGCGGCCGGCGCACGCGGGTTCTCTGTGGCCAGCAGGCGGCGCTGCAGGAGAGGAGATGCCCAGGCCAGGCGGCCGGCGCACGCGGGTTCTCTGTGGCCAGCAGGCGGCGCTGCAGGAGAGGAGATGCCCAGGCCTGGCGGCCGGCGCACGCGGGTTCTCTGTGGCCAGCAGGCGGCGA	8	PASS	SVTYPE=INS;END=610547;SVLEN=204;SUPPORT=7;STD_SPAN=0.9;STD_POS=47.25	GT:DP:AD	0/1:33:26,7
chr1	610632	svim.INS.748	C	CCCAGGCCTGGCGGCCGGCGCACGCGGTTCTCTGTGGCCAGCAGGCGGCGCTGCAGGAGAGGAGATG	1	PASS	SVTYPE=INS;END=610632;SVLEN=66;SUPPORT=1;STD_SPAN=.;STD_POS=.	GT:DP:AD	./.:.:.,.
chr1	611493	svim.INS.749	T	TGTTCTCGGTGTGAGTTCATGGGCGTGACGGGGTGTGCTGTGTGAGAACGTGTGTGTAGTGTTCACATGTCCTCTGCGCGTGAGTCCCCGTGTGTGA	1	PASS	SVTYPE=INS;END=611493;SVLEN=96;SUPPORT=1;STD_SPAN=.;STD_POS=.	GT:DP:AD	./.:.:.,.
chr1	611558	svim.INS.750	T	TCACATGTCCTCTGTGCGTGAGTCCCTGTGTGTGATGTTGTGTTCTCGGTGTGAGTTCATGGGTGTGATGGGGTGTGTGCTGTGTGAGAACGTGTGTGTAGTGTCCACATGTCCTCTGTGCGTGAGTCCCTGTGTGTGATGTTGTGTTCTTGGTGTGAGTTCATGGGTGTGACGGGGTGTGCTGTGTGAGAACGTGTGTGTAGTGTTCACATGTCCTCTGTGCGTGAGTCCCTGTGTGTGATGTTGTGTTCTCGGTGTGAGTTCATGGGTGTGACGGGGTGTGTGCTGTGTGAGAACGTGTGTGTAGTGTCCACATGTCCTCTGTGCGTGAGTCCCCGTGTGTGATGTTGTGTTCTCGGTGTGAGTTCATGGGTGTGACGGGGTGTGTGCTGTGTGAGAACGTGTGTGTAGTGTCCACATGTCCTCTGTGCGTGAGTCCCCGTGTGTGATGTTGTGTTCTCGGTGTGAGTTCATGGGTGTGACGGGGTGTGTGCTGTGTGAGAACGTGTGTGTAGTGTC	10	PASS	SVTYPE=INS;END=611558;SVLEN=518;SUPPORT=9;STD_SPAN=127.89;STD_POS=59.56	GT:DP:AD	0/1:33:24,9
chr1	611896	svim.INS.751	C	CGTGTGTGATGTTGTGTTCTCGGTGTGAGTTCATGGGTGTGACGGGGTGTGTGCTGTGTGAGAACGTGTGTGTAGTGTCCACATGTCCTCTGTGCGTGAGTCCCTGTGTGTGATGTTGTGTTCTCGGTGTGAGTTCATGGGTGTGACGGGGTGTGCTGTGTGAGAACGTGTGTGTAGTGTTCACATGTCCTCTGTGCGTGAGTCCCT	4	hom_ref	SVTYPE=INS;END=611896;SVLEN=206;SUPPORT=4;STD_SPAN=49.03;STD_POS=25.9	GT:DP:AD	0/0:32:28,4
chr1	612253	svim.INS.752	G	GGTGTGTGCTGTGTGAGAACGTGTGTGTAGTGTCCACATGTCCTCTGTGCGTGAGTCCCCGTGTGTGATGTTGTGTTCTCGGTGTGAGTTCATGGGTGTGACGGGGT	11	PASS	SVTYPE=INS;END=612253;SVLEN=106;SUPPORT=10;STD_SPAN=1.57;STD_POS=89.23	GT:DP:AD	0/1:33:23,10
chr1	634433	svim.BND.25	N	]chr13:63588079]N	1	PASS	SVTYPE=BND;SUPPORT=1;STD_POS1=.;STD_POS2=.	GT:DP:AD	./.:.:.,.
chr1	668518	svim.DEL.522	CACACCAGGGCCTCTCAGGGGGACAGGGGTAGGAGACCATCAGGACAAACACGTGGATACATGGAGGGGAACAACAC	C	14	PASS	SVTYPE=DEL;END=668594;SVLEN=-76;SUPPORT=12;STD_SPAN=0.52;STD_POS=25.33	GT:DP:AD	0/1:30:18,12
chr1	669038	svim.DEL.523	CATGGAGGGGAACAACACACACCAGGGCCTCTCAGGGGGACGGGGGGTAGGAGACCATCAGGACAAACACGTGGGTAC	C	14	PASS	SVTYPE=DEL;END=669115;SVLEN=-77;SUPPORT=12;STD_SPAN=0.58;STD_POS=17.14	GT:DP:AD	0/1:30:18,12
chr1	669949	svim.INS.753	A	AGGGGAAGGAGGGAACAACACACTACCAGGGCCTCAGCAGGGGCCCTCAGAACAAGTGTATGGAGGACCTTCAGGACGAGGAGCC	1	PASS	SVTYPE=INS;END=669949;SVLEN=84;SUPPORT=1;STD_SPAN=.;STD_POS=.	GT:DP:AD	./.:.:.,.
chr1	710579	svim.INS.754	T	TAAAGAACTGCCCGGCCGGGCGCGGTGGCTCACGCCTGTAATCCCAGCACTTTGGGAGGCCGAGGCGGGCGGATCACGAGGTCAGGAGATCGAGACCATCCCGGCTAAAACGGTGAAACCCCGTCTCTACTAAAAATACAAAAAATTAGCCGGGCGTAGTGGCGGGCGCCTGTAGTCCCAGCTACTTGGGAGGCTGAGGCAGGAGAATGGCGTGAACCCGGGAGGTGGAGCTTGCAGTGAGCCGAGATCCCGCCACTGCACTCCAGCCTGGGCGACAGAGCGAGACTCCGTCTCAAAAAAAAAAAAAAAAAAAAAAAAA	3	PASS	SVTYPE=INS;END=710579;SVLEN=318;SUPPORT=3;STD_SPAN=5.51;STD_POS=2.75	GT:DP:AD	0/1:4:1,3
chr1	711958	svim.DEL.524	TTATATATTATATATCTATTATATATAATATTATATATCTATTATATATTATATATTGTATATCTATTACATATATATTATATATGTATTA	T	1	PASS	SVTYPE=DEL;END=712048;SVLEN=-90;SUPPORT=1;STD_SPAN=.;STD_POS=.	GT:DP:AD	./.:.:.,.
chr1	714324	svim.DEL.525	GTAGAAGAATATGAGACATTTCCCTAATCATTATGTGTAATTACAATTACA	G	1	PASS	SVTYPE=DEL;END=714374;SVLEN=-50;SUPPORT=1;STD_SPAN=.;STD_POS=.	GT:DP:AD	./.:.:.,.
chr1	727191	svim.INS.755	C	CAGGGGGTCACGCTGACCTCTCTCAGCGTGGGAGGGGCCGGTGTGAGGCA	7	hom_ref	SVTYPE=INS;END=727191;SVLEN=49;SUPPORT=6;STD_SPAN=0.52;STD_POS=0.26	GT:DP:AD	0/0:35:29,6
chr1	727299	svim.INS.756	G	GCTGACCTCTGTCCACGTGGGAGGGGCCGGGGTGAGGCAAGGGCTCACACTGACCTCTCTCAGCGTGGGAGGGGCCGGTGTGAGGCAAGGGGCTCACA	11	PASS	SVTYPE=INS;END=727299;SVLEN=97;SUPPORT=9;STD_SPAN=1.09;STD_POS=0.55	GT:DP:AD	0/1:35:26,9
chr1	790825	svim.INS.757	A	ATGAATGATGACCAATGATACATGAATGATGGACCAATGCT	1	PASS	SVTYPE=INS;END=790825;SVLEN=40;SUPPORT=1;STD_SPAN=.;STD_POS=.	GT:DP:AD	./.:.:.,.
chr1	820722	svim.DEL.526	TCCAAAAGATCCACCCTGTCTATATTACCTGCCTATACAGCAGAACTACCCTGTCTACACTACCAGCCTCC	T	1	PASS	SVTYPE=DEL;END=820792;SVLEN=-70;SUPPORT=1;STD_SPAN=.;STD_POS=.	GT:DP:AD	./.:.:.,.
chr1	820879	svim.INS.758	G	GTCTACACTACCTGCCTGGCCAGCAGATCCACCCTGTCTACACTACCTGCCTGGGCAGTAGTTCCACGCAATCTCCCCTACCTGCCTCTCCAGCAGACCCGCCCTATCTATACTACTTGCCTGTCCAGCAGATCCACTCTATCTACACGACCTGCCTGTCCAGCAGATCCACCCTGTCTACACTACCTGCTTGTCCAGCAGGTCCACCCTGTCTATACTACCTGCCTGGCCAGTAGATCCACACTA	21	PASS	SVTYPE=INS;END=820879;SVLEN=245;SUPPORT=17;STD_SPAN=0.6;STD_POS=0.3	GT:DP:AD	0/1:33:16,17
chr1	839457	svim.DEL.527	TCCTGGACACACACACCTAGACACACACACCTGGACAAACACA	T	18	PASS	SVTYPE=DEL;END=839499;SVLEN=-42;SUPPORT=15;STD_SPAN=.;STD_POS=.	GT:DP:AD	0/1:33:18,15
chr1	853486	svim.DEL.528	CCGTGTGGTAAACTGATGAACCCCGACCCTGATGAACGTGAGATGACCGC	C	39	PASS	SVTYPE=DEL;END=853535;SVLEN=-49;SUPPORT=35;STD_SPAN=0.42;STD_POS=63.05	GT:DP:AD	1/1:35:0,35
chr1	866606	svim.INS.759	T	TGCCCTCACGTGGTCCTCCCCCTGCACTCACATCCCTGACGTCCTCCCGAGCCCTCACATGGTCCTCCCTCTGCACTCACATCCCTGACGTCCTCCCGTGCCCTCACGTGGTCCTCCCCCTGCACTCACATCCCTGACGTCCTCCGA	1	PASS	SVTYPE=INS;END=866606;SVLEN=146;SUPPORT=1;STD_SPAN=.;STD_POS=.	GT:DP:AD	./.:.:.,.
chr1	866615	svim.INS.760	G	GTGGTCCTCCCCCTGCACTCACATCCCTGACGTCCTCCCGAGCCCTCACA	18	PASS	SVTYPE=INS;END=866615;SVLEN=49;SUPPORT=15;STD_SPAN=0.74;STD_POS=12.75	GT:DP:AD	0/1:33:18,15
chr1	866851	svim.INS.761	A	AGCCCTCACGTGGTCCTCCCCCTGCACTCACATCCCTGACGTCCTCCCGAGCCCTCACATGGTCCTCCCCCTGCACTCACATCCCTGACATCCTCCCGT	18	PASS	SVTYPE=INS;END=866851;SVLEN=98;SUPPORT=16;STD_SPAN=14.18;STD_POS=36.81	GT:DP:AD	0/1:33:17,16
chr1	872669	svim.DEL.529	GTCTCAGGTTTGACTCCTGACTTAATTCCTAACAGGGGAAGCTGCTGTCCTGTGACTCTGGAGAAGGGGGTTTCATTTGCTCCACCTGCAGTGAGGTCTGTTAGCCCATCTCAGGTTTGACTCCTGACTTAATTCCTAACAGGGGAAGCTGCTGTCCTGTAACTCTGGGGGAGGGGGTTTCATTTGCTCCACCTGCAGCGAGGTTAGCCCA	G	8	PASS	SVTYPE=DEL;END=872879;SVLEN=-210;SUPPORT=7;STD_SPAN=.;STD_POS=.	GT:DP:AD	0/1:23:16,7
chr1	876024	svim.INS.762	T	TCCTCCCCCACACTCCCCCACACTCCTCCCCCATACTCCCCCACACTCCCTCATACTCCCCCATACTACCCCAACCTCCCCCATACTCCCCCACACTCCCCCACACTCCCCCAAACTCCCCCATACTCCCCCATACTCCCCCACACTCCCCCACACTCCCCCACACTCCCCCATACTCCCCCACACTCCCCCACACTCACCCACACTCCCCCATACTCCCCCAACCTCCCCCATACTCCCCCACATTCCCCCATACTCCCCCATACTCCCCCAAACTCCCCCATACTCCTCCCCCATACTCCCCCATACTCCCCCACACTCCCCCATACTCCTCCCCCATACTCCTCCCCCATACTCCCCCATATTCCCCCATACTCCCCCATACTCCCCCAAACTCCCCCATACTCCTCCCCCACACTCCCCCATACTCCCCCACACTCCCCCACACTCCCCCAAACTCCCCCATACTCCTCCCCCATACTCCCCCATACTCCCCCACACTCCCCCACACTCCCCCACACTCCCCCAAACTCCCCCATACTCCTCCCCCATACTCCCCCATACTCCCCCACACTCCCCCACACTCCCCCACACTCCCCCATACTCCCCCATACTCCTCCCCCATACTCCCCCATACTCCCCCACACTCCCCCAAACTCCCCCATACTCCTCCCCCATACTCCCCCATACTCCCCCACAATCCCCCACACTCCCCCACACTCCCCCACACTCCCCCATACTCCCCCACACTCCCCCACACTCCCCCATACTCCCCCACACTCCCCCATACTCCCCCAACCTCCCCCATACTCCCCCACATTCCCCCATACTCCCCCATACTCCCCCAAACTCCCCCATACTCCTCCCCCATACTCCCCCATACTCCCCCACACTCCCCCAAACTCCCCCATACTCCTCCCCCATACTCCCCCATACTCCCCCACACTCCCCCATACTCCCCCAACCTCCCCCATACTCCCCCACATTCCCCCATACTCCCCCATACTCCCCCAAACTCCCCCATACTCCTCCCCCATACTCCCCCATACTCCCCCACACTCCCCCACACTCCCCCATACTCCCCCACACTCCCCCATACTCCCCCAACCTCCCCCATACTCCCCCACATTCCCCCATACTCCCCCATACTCCCCCAAACTCCCCCATACTCCTCCCCCATACTCCCCCATACTCCCCCACACTCCCCCACACTCCCCCATACTCCCCCAAACTCCCCCATACTCCTCCCCCATACTCCCCCATACTCCCCCACACTCCCCCAAACTCCCCCATACTCCTCCCCCATACTCCCCCATACTCCCCCAACCTCCCCCATACTCCCCCACATTCCCCCATACTCCCCCATACTCCCCCAAACTCCCCCATACTCCTCCCCCATACTCCCCCACACTCCCCCACACTCCCCCAAACTCCCCCATACTCCTCCCCCATACTCCCCCACACTCCCCCACACTCCCCCACACTCCCCCATACTCCCCCACACTCCCCCACACTCCCCCATACTCCCCCACACTCCCCCACACTCCCCCATACTCCCCCACACTCCCCCACACTCCCCCAACCTCCCCCATACTCCCCCACATTCCCCCATACTCCCCCACAC	7	PASS	SVTYPE=INS;END=876024;SVLEN=1623;SUPPORT=6;STD_SPAN=9.27;STD_POS=4.63	GT:DP:AD	0/1:13:7,6
chr1	876316	svim.INS.763	A	ACTCGCCCACACTCCCCCACGCTCCCCCATACTCGCCCACG	7	PASS	SVTYPE=INS;END=876316;SVLEN=40;SUPPORT=6;STD_SPAN=.;STD_POS=.	GT:DP:AD	0/1:13:7,6
chr1	882644	svim.DEL.530	TAATATATTAGCTATTCTAGACTTTATGCATTTATGTAAAGTTTTCTTTGTTGCACTTTAAGTTCTGTGATACATGGGCAGAGCATGC	T	71	PASS	SVTYPE=DEL;END=882731;SVLEN=-87;SUPPORT=57;STD_SPAN=0.13;STD_POS=0.07	GT:DP:AD	0/1:75:18,57
chr1	891036	svim.BND.26	N	N]chr7:9897913]	1	PASS	SVTYPE=BND;SUPPORT=1;STD_POS1=.;STD_POS2=.	GT:DP:AD	./.:.:.,.
chr1	897405	svim.BND.27	N	N[chr6:77969049[	1	PASS	SVTYPE=BND;SUPPORT=1;STD_POS1=.;STD_POS2=.	GT:DP:AD	./.:.:.,.
chr1	904485	svim.DEL.531	TCCGAACGCGGCCGCCTCCTCCTCCGAACGTGGCCTCCTCCGAACGCGGCCGCCTCCTCCTCCGAACGCGGCCGCCTCCTCCTCCGAACGTGGCCTCCT	T	19	PASS	SVTYPE=DEL;END=904583;SVLEN=-98;SUPPORT=16;STD_SPAN=0.54;STD_POS=19.39	GT:DP:AD	0/1:25:9,16
chr1	904536	svim.INS.764	G	GCCTCCTCCTCCGAACGTGGCCTCCTCCGAACGCGGCCGCCGCCTCCTCCGAACGCGGCCT	1	PASS	SVTYPE=INS;END=904536;SVLEN=60;SUPPORT=1;STD_SPAN=.;STD_POS=.	GT:DP:AD	./.:.:.,.
chr1	904536	svim.INS.765	G	GCCGCCTCCTCCGAACGCGGCCTCCTCCTCCTCCGAACGTGGCCTCCTCCGAACGTGGCCGCCTCCTCCTCCGAACGTGGCCTCCTCCGAACGCGGCCCGCCGCCCGTCCTCCGAACGTGGCCTCCTCCGAACGCGGCCGCCTCCTCCTCCGAACGTGGCCTCCTCCGAACGCGGCCGCCTCCTCCTCCGAACGTGGCCTCCTCCGAACGCGGCCGCCGCCCTCCTCCGAACGCGGCCCT	3	hom_ref	SVTYPE=INS;END=904536;SVLEN=239;SUPPORT=3;STD_SPAN=37.74;STD_POS=58.87	GT:DP:AD	0/0:24:21,3
chr1	904636	svim.INS.766	C	CGCCTCCTCCGAACGTGGCCTCCTCCGAACGCGGCCGCCTCCTCCTCCGAACGTGGCCTCCTCCGAACGCGGCCGCCTCCTCCTCCGAACGTGGCCTCCTCCGAACGCGGCCGCCGCCTCCTCCGAACGCGGCCTCCTCCTCCTCCGAACGCCGCCGCCTCCTCCTCCGAACGTGGCCTCCTCCGAACGCGGCCGCCTCCTCCTCCGAACGTGGCCTCCTCCGAACGCGGCCGCCGCCTCCTCCGAACGCGGCCTCCTCCTCCTCCGAACGCCGCCGCCTCCTCCTCCGAACGTGGCCTCCTCCGAACGCGGCCGCCTCCTCCTCCGAACGCGGCCGCCTCCTCCTCCGAACGCGGCCGCCTCCTCCTCCGAACGCGGCCGCCTCCTCCTCCGAACGTG	6	PASS	SVTYPE=INS;END=904636;SVLEN=398;SUPPORT=5;STD_SPAN=0.84;STD_POS=0.42	GT:DP:AD	0/1:24:19,5
chr1	909102	svim.DEL.532	GGGTCAGGCCCCCCGGGCGCACTGTTGCTGGTATATGCGGTGGTCGGGGTCAGGCCCCCGGGCGCACCTTTGCTGGTATATGCGGGGGTCGGGGTCAGGCCCCCGGGCGCACCGTTGCTGGTATATGCGGGGGTCGGGGTCAGGCCCCCGGGCGTTGCTGG	G	3	hom_ref	SVTYPE=DEL;END=909262;SVLEN=-160;SUPPORT=3;STD_SPAN=25.98;STD_POS=5.3	GT:DP:AD	0/0:23:20,3
[truncated: 32,450,991 more chars]
