# Supplementary material for: Bayesian Integrative Detection of Structural Variations With False Discovery Rate Control
Source: Biom J. 2026 Mar 27;68(2):e70128. doi: 10.1002/bimj.70128 (PMC13022811; doi:10.1002/bimj.70128)
Supplement: Supplementary file 2 — Supporting Information [file BIMJ-68-e70128-s001.zip › Code_and_Data/Data_NA19239/NA19239.cutesv.vcf]

##fileformat=VCFv4.2
##source=cuteSV-2.0.3
##fileDate=2025-03-11 15:32:34 2-HKT
##contig=<ID=chr1,length=248956422>
##contig=<ID=chr2,length=242193529>
##contig=<ID=chr3,length=198295559>
##contig=<ID=chr4,length=190214555>
##contig=<ID=chr5,length=181538259>
##contig=<ID=chr6,length=170805979>
##contig=<ID=chr7,length=159345973>
##contig=<ID=chr8,length=145138636>
##contig=<ID=chr9,length=138394717>
##contig=<ID=chr10,length=133797422>
##contig=<ID=chr11,length=135086622>
##contig=<ID=chr12,length=133275309>
##contig=<ID=chr13,length=114364328>
##contig=<ID=chr14,length=107043718>
##contig=<ID=chr15,length=101991189>
##contig=<ID=chr16,length=90338345>
##contig=<ID=chr17,length=83257441>
##contig=<ID=chr18,length=80373285>
##contig=<ID=chr19,length=58617616>
##contig=<ID=chr20,length=64444167>
##contig=<ID=chr21,length=46709983>
##contig=<ID=chr22,length=50818468>
##contig=<ID=chrX,length=156040895>
##contig=<ID=chrY,length=57227415>
##contig=<ID=chrM,length=16569>
##contig=<ID=chr1_KI270706v1_random,length=175055>
##contig=<ID=chr1_KI270707v1_random,length=32032>
##contig=<ID=chr1_KI270708v1_random,length=127682>
##contig=<ID=chr1_KI270709v1_random,length=66860>
##contig=<ID=chr1_KI270710v1_random,length=40176>
##contig=<ID=chr1_KI270711v1_random,length=42210>
##contig=<ID=chr1_KI270712v1_random,length=176043>
##contig=<ID=chr1_KI270713v1_random,length=40745>
##contig=<ID=chr1_KI270714v1_random,length=41717>
##contig=<ID=chr2_KI270715v1_random,length=161471>
##contig=<ID=chr2_KI270716v1_random,length=153799>
##contig=<ID=chr3_GL000221v1_random,length=155397>
##contig=<ID=chr4_GL000008v2_random,length=209709>
##contig=<ID=chr5_GL000208v1_random,length=92689>
##contig=<ID=chr9_KI270717v1_random,length=40062>
##contig=<ID=chr9_KI270718v1_random,length=38054>
##contig=<ID=chr9_KI270719v1_random,length=176845>
##contig=<ID=chr9_KI270720v1_random,length=39050>
##contig=<ID=chr11_KI270721v1_random,length=100316>
##contig=<ID=chr14_GL000009v2_random,length=201709>
##contig=<ID=chr14_GL000225v1_random,length=211173>
##contig=<ID=chr14_KI270722v1_random,length=194050>
##contig=<ID=chr14_GL000194v1_random,length=191469>
##contig=<ID=chr14_KI270723v1_random,length=38115>
##contig=<ID=chr14_KI270724v1_random,length=39555>
##contig=<ID=chr14_KI270725v1_random,length=172810>
##contig=<ID=chr14_KI270726v1_random,length=43739>
##contig=<ID=chr15_KI270727v1_random,length=448248>
##contig=<ID=chr16_KI270728v1_random,length=1872759>
##contig=<ID=chr17_GL000205v2_random,length=185591>
##contig=<ID=chr17_KI270729v1_random,length=280839>
##contig=<ID=chr17_KI270730v1_random,length=112551>
##contig=<ID=chr22_KI270731v1_random,length=150754>
##contig=<ID=chr22_KI270732v1_random,length=41543>
##contig=<ID=chr22_KI270733v1_random,length=179772>
##contig=<ID=chr22_KI270734v1_random,length=165050>
##contig=<ID=chr22_KI270735v1_random,length=42811>
##contig=<ID=chr22_KI270736v1_random,length=181920>
##contig=<ID=chr22_KI270737v1_random,length=103838>
##contig=<ID=chr22_KI270738v1_random,length=99375>
##contig=<ID=chr22_KI270739v1_random,length=73985>
##contig=<ID=chrY_KI270740v1_random,length=37240>
##contig=<ID=chrUn_KI270302v1,length=2274>
##contig=<ID=chrUn_KI270304v1,length=2165>
##contig=<ID=chrUn_KI270303v1,length=1942>
##contig=<ID=chrUn_KI270305v1,length=1472>
##contig=<ID=chrUn_KI270322v1,length=21476>
##contig=<ID=chrUn_KI270320v1,length=4416>
##contig=<ID=chrUn_KI270310v1,length=1201>
##contig=<ID=chrUn_KI270316v1,length=1444>
##contig=<ID=chrUn_KI270315v1,length=2276>
##contig=<ID=chrUn_KI270312v1,length=998>
##contig=<ID=chrUn_KI270311v1,length=12399>
##contig=<ID=chrUn_KI270317v1,length=37690>
##contig=<ID=chrUn_KI270412v1,length=1179>
##contig=<ID=chrUn_KI270411v1,length=2646>
##contig=<ID=chrUn_KI270414v1,length=2489>
##contig=<ID=chrUn_KI270419v1,length=1029>
##contig=<ID=chrUn_KI270418v1,length=2145>
##contig=<ID=chrUn_KI270420v1,length=2321>
##contig=<ID=chrUn_KI270424v1,length=2140>
##contig=<ID=chrUn_KI270417v1,length=2043>
##contig=<ID=chrUn_KI270422v1,length=1445>
##contig=<ID=chrUn_KI270423v1,length=981>
##contig=<ID=chrUn_KI270425v1,length=1884>
##contig=<ID=chrUn_KI270429v1,length=1361>
##contig=<ID=chrUn_KI270442v1,length=392061>
##contig=<ID=chrUn_KI270466v1,length=1233>
##contig=<ID=chrUn_KI270465v1,length=1774>
##contig=<ID=chrUn_KI270467v1,length=3920>
##contig=<ID=chrUn_KI270435v1,length=92983>
##contig=<ID=chrUn_KI270438v1,length=112505>
##contig=<ID=chrUn_KI270468v1,length=4055>
##contig=<ID=chrUn_KI270510v1,length=2415>
##contig=<ID=chrUn_KI270509v1,length=2318>
##contig=<ID=chrUn_KI270518v1,length=2186>
##contig=<ID=chrUn_KI270508v1,length=1951>
##contig=<ID=chrUn_KI270516v1,length=1300>
##contig=<ID=chrUn_KI270512v1,length=22689>
##contig=<ID=chrUn_KI270519v1,length=138126>
##contig=<ID=chrUn_KI270522v1,length=5674>
##contig=<ID=chrUn_KI270511v1,length=8127>
##contig=<ID=chrUn_KI270515v1,length=6361>
##contig=<ID=chrUn_KI270507v1,length=5353>
##contig=<ID=chrUn_KI270517v1,length=3253>
##contig=<ID=chrUn_KI270529v1,length=1899>
##contig=<ID=chrUn_KI270528v1,length=2983>
##contig=<ID=chrUn_KI270530v1,length=2168>
##contig=<ID=chrUn_KI270539v1,length=993>
##contig=<ID=chrUn_KI270538v1,length=91309>
##contig=<ID=chrUn_KI270544v1,length=1202>
##contig=<ID=chrUn_KI270548v1,length=1599>
##contig=<ID=chrUn_KI270583v1,length=1400>
##contig=<ID=chrUn_KI270587v1,length=2969>
##contig=<ID=chrUn_KI270580v1,length=1553>
##contig=<ID=chrUn_KI270581v1,length=7046>
##contig=<ID=chrUn_KI270579v1,length=31033>
##contig=<ID=chrUn_KI270589v1,length=44474>
##contig=<ID=chrUn_KI270590v1,length=4685>
##contig=<ID=chrUn_KI270584v1,length=4513>
##contig=<ID=chrUn_KI270582v1,length=6504>
##contig=<ID=chrUn_KI270588v1,length=6158>
##contig=<ID=chrUn_KI270593v1,length=3041>
##contig=<ID=chrUn_KI270591v1,length=5796>
##contig=<ID=chrUn_KI270330v1,length=1652>
##contig=<ID=chrUn_KI270329v1,length=1040>
##contig=<ID=chrUn_KI270334v1,length=1368>
##contig=<ID=chrUn_KI270333v1,length=2699>
##contig=<ID=chrUn_KI270335v1,length=1048>
##contig=<ID=chrUn_KI270338v1,length=1428>
##contig=<ID=chrUn_KI270340v1,length=1428>
##contig=<ID=chrUn_KI270336v1,length=1026>
##contig=<ID=chrUn_KI270337v1,length=1121>
##contig=<ID=chrUn_KI270363v1,length=1803>
##contig=<ID=chrUn_KI270364v1,length=2855>
##contig=<ID=chrUn_KI270362v1,length=3530>
##contig=<ID=chrUn_KI270366v1,length=8320>
##contig=<ID=chrUn_KI270378v1,length=1048>
##contig=<ID=chrUn_KI270379v1,length=1045>
##contig=<ID=chrUn_KI270389v1,length=1298>
##contig=<ID=chrUn_KI270390v1,length=2387>
##contig=<ID=chrUn_KI270387v1,length=1537>
##contig=<ID=chrUn_KI270395v1,length=1143>
##contig=<ID=chrUn_KI270396v1,length=1880>
##contig=<ID=chrUn_KI270388v1,length=1216>
##contig=<ID=chrUn_KI270394v1,length=970>
##contig=<ID=chrUn_KI270386v1,length=1788>
##contig=<ID=chrUn_KI270391v1,length=1484>
##contig=<ID=chrUn_KI270383v1,length=1750>
##contig=<ID=chrUn_KI270393v1,length=1308>
##contig=<ID=chrUn_KI270384v1,length=1658>
##contig=<ID=chrUn_KI270392v1,length=971>
##contig=<ID=chrUn_KI270381v1,length=1930>
##contig=<ID=chrUn_KI270385v1,length=990>
##contig=<ID=chrUn_KI270382v1,length=4215>
##contig=<ID=chrUn_KI270376v1,length=1136>
##contig=<ID=chrUn_KI270374v1,length=2656>
##contig=<ID=chrUn_KI270372v1,length=1650>
##contig=<ID=chrUn_KI270373v1,length=1451>
##contig=<ID=chrUn_KI270375v1,length=2378>
##contig=<ID=chrUn_KI270371v1,length=2805>
##contig=<ID=chrUn_KI270448v1,length=7992>
##contig=<ID=chrUn_KI270521v1,length=7642>
##contig=<ID=chrUn_GL000195v1,length=182896>
##contig=<ID=chrUn_GL000219v1,length=179198>
##contig=<ID=chrUn_GL000220v1,length=161802>
##contig=<ID=chrUn_GL000224v1,length=179693>
##contig=<ID=chrUn_KI270741v1,length=157432>
##contig=<ID=chrUn_GL000226v1,length=15008>
##contig=<ID=chrUn_GL000213v1,length=164239>
##contig=<ID=chrUn_KI270743v1,length=210658>
##contig=<ID=chrUn_KI270744v1,length=168472>
##contig=<ID=chrUn_KI270745v1,length=41891>
##contig=<ID=chrUn_KI270746v1,length=66486>
##contig=<ID=chrUn_KI270747v1,length=198735>
##contig=<ID=chrUn_KI270748v1,length=93321>
##contig=<ID=chrUn_KI270749v1,length=158759>
##contig=<ID=chrUn_KI270750v1,length=148850>
##contig=<ID=chrUn_KI270751v1,length=150742>
##contig=<ID=chrUn_KI270752v1,length=27745>
##contig=<ID=chrUn_KI270753v1,length=62944>
##contig=<ID=chrUn_KI270754v1,length=40191>
##contig=<ID=chrUn_KI270755v1,length=36723>
##contig=<ID=chrUn_KI270756v1,length=79590>
##contig=<ID=chrUn_KI270757v1,length=71251>
##contig=<ID=chrUn_GL000214v1,length=137718>
##contig=<ID=chrUn_KI270742v1,length=186739>
##contig=<ID=chrUn_GL000216v2,length=176608>
##contig=<ID=chrUn_GL000218v1,length=161147>
##contig=<ID=chrEBV,length=171823>
##contig=<ID=MAP2K3_chr17_22578583_22605165,length=26582>
##contig=<ID=KCNJ18_chr17_22629421_22688415,length=58994>
##contig=<ID=KMT2C_chr21_7687010_7731520,length=44510>
##contig=<ID=KMT2C_chr15_6020392_6062903,length=42511>
##contig=<ID=KMT2C_chr13_14464876_14502703,length=37827>
##contig=<ID=KMT2C_chr13_14211849_14228603,length=16754>
##contig=<ID=KMT2C_chr13_10688343_10754814,length=66471>
##contig=<ID=KMT2C_chr13_10744786_10790087,length=45301>
##contig=<ID=KMT2C_chr13_11526357_11569988,length=43631>
##contig=<ID=KMT2C_chr13_11559977_11592630,length=32653>
##contig=<ID=KMT2C_chr13_14408161_14474907,length=66746>
##contig=<ID=KMT2C_chr14_3553442_3620349,length=66907>
##contig=<ID=KMT2C_chr14_3610318_3640421,length=30103>
##contig=<ID=KMT2C_chr15_5960377_6027329,length=66952>
##contig=<ID=KMT2C_chr2_89596961_89613143,length=16182>
##contig=<ID=KMT2C_chr2_90170767_90210396,length=39629>
##contig=<ID=KMT2C_chr21_7659652_7674726,length=15074>
##contig=<ID=KMT2C_chr21_8616365_8659521,length=43156>
##contig=<ID=KMT2C_chr21_8649510_8682182,length=32672>
##contig=<ID=KMT2C_chr22_6626735_6693166,length=66431>
##contig=<ID=KMT2C_chr22_6683135_6713219,length=30084>
##contig=<ID=KMT2C_chr22_11126384_11167180,length=40796>
##contig=<ID=KMT2C_chr22_11157169_11189815,length=32646>
##ALT=<ID=INS,Description="Insertion of novel sequence relative to the reference">
##ALT=<ID=DEL,Description="Deletion relative to the reference">
##ALT=<ID=DUP,Description="Region of elevated copy number relative to the reference">
##ALT=<ID=INV,Description="Inversion of reference sequence">
##ALT=<ID=BND,Description="Breakend of translocation">
##INFO=<ID=PRECISE,Number=0,Type=Flag,Description="Precise structural variant">
##INFO=<ID=IMPRECISE,Number=0,Type=Flag,Description="Imprecise structural variant">
##INFO=<ID=SVTYPE,Number=1,Type=String,Description="Type of structural variant">
##INFO=<ID=SVLEN,Number=1,Type=Integer,Description="Difference in length between REF and ALT alleles">
##INFO=<ID=CHR2,Number=1,Type=String,Description="Chromosome for END coordinate in case of a translocation">
##INFO=<ID=END,Number=1,Type=Integer,Description="End position of the variant described in this record">
##INFO=<ID=CIPOS,Number=2,Type=Integer,Description="Confidence interval around POS for imprecise variants">
##INFO=<ID=CILEN,Number=2,Type=Integer,Description="Confidence interval around inserted/deleted material between breakends">
##INFO=<ID=RE,Number=1,Type=Integer,Description="Number of read support this record">
##INFO=<ID=STRAND,Number=A,Type=String,Description="Strand orientation of the adjacency in BEDPE format (DEL:+-, DUP:-+, INV:++/--)">
##INFO=<ID=RNAMES,Number=.,Type=String,Description="Supporting read names of SVs (comma separated)">
##INFO=<ID=AF,Number=A,Type=Float,Description="Allele Frequency.">
##FILTER=<ID=q5,Description="Quality below 5">
##FORMAT=<ID=GT,Number=1,Type=String,Description="Genotype">
##FORMAT=<ID=DR,Number=1,Type=Integer,Description="# High-quality reference reads">
##FORMAT=<ID=DV,Number=1,Type=Integer,Description="# High-quality variant reads">
##FORMAT=<ID=PL,Number=G,Type=Integer,Description="# Phred-scaled genotype likelihoods rounded to the closest integer">
##FORMAT=<ID=GQ,Number=1,Type=Integer,Description="# Genotype quality">
##CommandLine="cuteSV /home/Data/lowrank/trio/NA19239.bam /home/Data/lowrank/ref/hg38/GRCh38_GIABv3_no_alt_analysis_set_maskedGRC_decoys_MAP2K3_KMT2C_KCNJ18.fa /home/Data/lowrank/trio/NA19239.cutesv.vcf ./cutesv --genotype --min_size 50 --min_support 10"
#CHROM	POS	ID	REF	ALT	QUAL	FILTER	INFO	FORMAT	NULL
KMT2C_chr13_10688343_10754814	789	cuteSV.INS.0	T	TTCCATTCCATGCTATTCCATTCCATTCCATTCCATTCCATTCCATTCCATTCCA	0.0	q5	IMPRECISE;SVTYPE=INS;SVLEN=54;END=789;CIPOS=-2,2;CILEN=-0,0;RE=10;RNAMES=NULL;AF=0.1111	GT:DR:DV:PL:GQ	0/0:80:10:0,134,668:134
KMT2C_chr13_10688343_10754814	1839	cuteSV.DEL.0	ATTCGTTTCCACACCCCTCCACTCCAATGCTCTCCACTACAATCCACTCTGT	A	0.0	q5	IMPRECISE;SVTYPE=DEL;SVLEN=-51;END=1890;CIPOS=-0,0;CILEN=-0,0;RE=9;RNAMES=NULL;AF=0.0652;STRAND=+-	GT:DR:DV:PL:GQ	0/0:129:9:0,188,821:188
KMT2C_chr13_10688343_10754814	2288	cuteSV.INS.1	C	CTATCCACTCTGCTCCTCTCCACTCCACTCCACTCCATTGCACTCCATTCACCTCAATTC	687.1	PASS	PRECISE;SVTYPE=INS;SVLEN=59;END=2288;CIPOS=-23,23;CILEN=-5,5;RE=135;RNAMES=NULL;AF=0.8544	GT:DR:DV:PL:GQ	1/1:23:135:687,122,0:121
KMT2C_chr13_10688343_10754814	8468	cuteSV.DEL.1	GCATTCCATTCCATTCCATTCCACTCCACAGCACTCCACTCCACTCCACTACATTCCCTTCCAGTCAATTCCACTCCATTCCATTCCCCTCAACTACATTTCTCTTCACTCCACAACACCCTGTTCCTGTCTATTCCATTCCACTCCACTCCATTTCTTTCCATTCCACTCCACTTTATTGCATTCCATTCAATTCCACTCCATTGCATTGCATTCCATTCCACTACACTCCGTTTCTTTCCATTCCACTCCACTTTA	G	0.1	q5	IMPRECISE;SVTYPE=DEL;SVLEN=-257;END=8725;CIPOS=-1,1;CILEN=-1,1;RE=66;RNAMES=NULL;AF=0.2491;STRAND=+-	GT:DR:DV:PL:GQ	0/0:199:66:0,17,477:16
KMT2C_chr13_10688343_10754814	8811	cuteSV.DEL.2	ATCCACTCCACTCCACTCCACTACATTCTATTCCAACCCATTGCATTCTATTCCACTACACTCTATTCCACTAAAATCCATTCTACTCCACTACATTCCCTTCCGGTCAATTCCACTCCATTCCATTCCCCTCAACTACATTTCTCTTCACTCCACAACACCCTGTTCCTGTCTATTCCATTCCACTCCACTCCATTTCTTTCCATTCCACTCCACTTTATTGCATTCCATTCAATTCCACTCCATTGCATTCCATTCCACTACACTCCGTTTCTTTCCATTCCACTCCACTTTATTCCATTCCATTCCATTCCACTCCATTCCATTCCATTCCACTAC	A	0.0	q5	IMPRECISE;SVTYPE=DEL;SVLEN=-338;END=9149;CIPOS=-0,0;CILEN=-0,0;RE=20;RNAMES=NULL;AF=0.076;STRAND=+-	GT:DR:DV:PL:GQ	0/0:243:20:0,179,802:178
KMT2C_chr13_10688343_10754814	9588	cuteSV.INS.2	C	CTACTCCATTCCACTCAACTCTGTTCCACTGTCTTGCATTTCATTCCACTG	0.0	q5	IMPRECISE;SVTYPE=INS;SVLEN=50;END=9588;CIPOS=-0,0;CILEN=-0,0;RE=19;RNAMES=NULL;AF=0.0766	GT:DR:DV:PL:GQ	0/0:229:19:0,179,802:178
KMT2C_chr13_10688343_10754814	12473	cuteSV.INS.3	A	AAACAACTCCATCCATAACATTCCCTCCCTCATTCCATTCTATTACCTCCACTACA	403.2	PASS	PRECISE;SVTYPE=INS;SVLEN=55;END=12473;CIPOS=-35,35;CILEN=-6,6;RE=202;RNAMES=NULL;AF=0.6847	GT:DR:DV:PL:GQ	0/1:93:202:403,0,41:40
KMT2C_chr13_10688343_10754814	13470	cuteSV.DEL.3	GCATTCCATTCCATTCCACTACCATCCATTGCATTCCACTCGAATTCACCCAGTCTCATTCCATTCCTTTCCATCCCATTCATTTCCCTTCCTTTCCATTCCATTACTTTCATCTCCATTCCACTCCACTCCTCTACATACCACTAAATTCCATTCCATTCTATTCCATTCCACTCTGTTCCATTCCATTGCATTCCATACCGTTGCATTCCAATCCTTTCAACTCCACTCCATTCCATTCTATTCCATTCCATTTCATTCCATTCTGTTACACTTCACTCCACTGCACTACATTCCCCTCCTCTCCCTTCCATTCCATTCCATTTCTTTACATTCCATTCCATTGCATTCCATTCCTTTCCATTCCATTGCTTTCCATTCCATTGCATTCCATTCCATTGCACTCCTTTCCATTCCATTCCACCCCACTCCATTCCATTCCATTC	G	0.0	q5	IMPRECISE;SVTYPE=DEL;SVLEN=-445;END=13915;CIPOS=-0,0;CILEN=-0,0;RE=32;RNAMES=NULL;AF=0.1029;STRAND=+-	GT:DR:DV:PL:GQ	0/0:279:32:0,150,744:150
KMT2C_chr13_10688343_10754814	14547	cuteSV.INS.4	A	ACCCCCATTCCATTCCATTGCGTTCCATTCATTTCCATTCCATTCCACTCCATTACAATGGATTACATTCCATTCCACTCCACTTCCTTCCACTCATTTCCATTCCACTCCTTTCCATTTCAGTCCACTCTACTCCACCCCC	0.0	q5	IMPRECISE;SVTYPE=INS;SVLEN=141;END=14547;CIPOS=-16,16;CILEN=-4,4;RE=18;RNAMES=NULL;AF=0.0636	GT:DR:DV:PL:GQ	0/0:265:18:0,188,821:188
KMT2C_chr13_10688343_10754814	16847	cuteSV.DEL.4	CAACTCCATTCCATTCCATTCTACGGCATTCCATTCCCTTCCACTCCACTCCATTTC	C	629.8	PASS	PRECISE;SVTYPE=DEL;SVLEN=-56;END=16903;CIPOS=-56,56;CILEN=-3,3;RE=286;RNAMES=NULL;AF=0.8218;STRAND=+-	GT:DR:DV:PL:GQ	1/1:62:286:630,93,0:93
KMT2C_chr13_10688343_10754814	20125	cuteSV.DEL.5	ACTTTCCTTTCCATTCCATTCCATTCTATTCCATTCCATTCTTTCCATTCCATTCCAGTCCATTC	A	0.0	q5	IMPRECISE;SVTYPE=DEL;SVLEN=-64;END=20189;CIPOS=-0,0;CILEN=-0,0;RE=20;RNAMES=NULL;AF=0.0531;STRAND=+-	GT:DR:DV:PL:GQ	0/0:357:20:0,198,840:198
KMT2C_chr13_10688343_10754814	20522	cuteSV.INS.5	C	CATTCCATTCGATTCCTTTCCTTTCAATTGCTTTCAATTCGACTGCATGATTCCATTCCATTGATTCA	0.0	q5	IMPRECISE;SVTYPE=INS;SVLEN=67;END=20522;CIPOS=-0,0;CILEN=-0,0;RE=26;RNAMES=NULL;AF=0.0867	GT:DR:DV:PL:GQ	0/0:274:26:0,169,782:169
KMT2C_chr13_10688343_10754814	21096	cuteSV.DEL.6	CTATTCCATTCCATATGATTCCACTCAATTCCAGTCCATTCCATTTGAATCCTTTCCAGTCCATTGCATTCCATTCTATTCCATTCCATTTCATTCCCTTCCATTCGAATCCATTCCATTCCATACCATTCCATTCCATCT	C	0.0	q5	IMPRECISE;SVTYPE=DEL;SVLEN=-140;END=21236;CIPOS=-0,0;CILEN=-0,0;RE=15;RNAMES=NULL;AF=0.0383;STRAND=+-	GT:DR:DV:PL:GQ	0/0:377:15:0,217,878:217
KMT2C_chr13_10688343_10754814	21841	cuteSV.INS.6	C	CATTAGATTCCAGTCCATTCCATTGAGTCCATTTCATTCCTTTCCAGAGCCTTCCATTCCATTCCATTGTTTTCCATTCCATTCCATTCCATTCCATTCCATTCCATTCCATTTGAGACCGTTTCATATCAGTTCATTCCATTTGTGTCCATTCAATTCTGTTCCATCAATTCCATTCCATTCGATACCATTCCATTTTAACCCATTCCACTCGATTGCAATCCATTTGAGCAAATTCCGTTGGAGACAATTCCATACGAATCCTTTCAATTCCATACCGTTCACGTCCATTCCTTTCAAATCCATTCCATTCGAGTCCATTCCATTCGAGTCCATTGAATTCCAGTCCATTCCGTTCCAGTGAATTCCATTCCATTCCATTGCATTCCATTCCATTCCATTCCATTCCAATGCATTAGACTAGATTCGTTTCCATTCCATACACTTCCATTTCATTCGATTCTATTCCATTCGATTCCATTCCATTCGATTCCATAAAATTCCAGTTCATTCCACTGGAGTCCATTCCATTCAAGTCTTTAAATTCCAGACAATTGCATCGTATTCCCTTCCATTCTATTGCAATCGATTGCATTCCATTCCATTAGATTCTATTCCATTCGATTTGATTCCATTCTATTCCCTTCCATTCCATTCCAGTCTATTCCATTCGTTTCCATTCCATTCGATTCTATTGCATTCCAGTGCAATCGTTTCGAATCCATTCCATTCCATTCCTTTCCATTCCATTTGATTCTTTAACATACGATTCCATTCCCTTTGATTCCATTGCATGCCATTCCATTTCATTCCATTCCATTTCATTTGAGTCGATACCATTCTGTTCCTTTGTATCCCGTTCTATTCCATTCCCTTTGAGTCCATTCCATTCGAGTCCATTCCATTCCATTGCATTCCATTCCATTCCATTTTTTTCGATTCCATTCCATTCTGGTCCATTACGTTCGAATCCATTCCATTCCATTCAATTGTATTCCGTTACATTGTATTCCATTCACTTCCATTCCATTCGATTCCATTCCATGCCATTCCATTCCAATTG	0.0	q5	IMPRECISE;SVTYPE=INS;SVLEN=1062;END=21841;CIPOS=-2,2;CILEN=-1,1;RE=36;RNAMES=NULL;AF=0.102	GT:DR:DV:PL:GQ	0/0:317:36:0,150,744:150
KMT2C_chr13_10688343_10754814	21843	cuteSV.INS.7	G	GTCCATTCCATTGAGTCCATTCATTCCTTTCCAGAGCCTTCCATTCCATTCTTTGTTTTCCATTCCATTCCATTCCATTCCATTCCATTCCATTCCATTCCATTTGAGTCGATACCATTCTGTTCCTTTGTATTCCTTTCTATTCCATTCCCTTTGTGTCCATTCCATTCGAGTCCATTCCATTCCATTGCATTCCATTCCATTCCATTTTTTTCGATTCCATTCCATTCTGGTCCATTACGTTCGAATCCATTCCATTCCATTCCATTGCATTCCGTTACATAGTATTCAATTCACTTCCAATCCATTCGATTCCATTCCATGCCATTCCATTCCAATCGATTCCAT	0.0	q5	IMPRECISE;SVTYPE=INS;SVLEN=347;END=21843;CIPOS=-1,1;CILEN=-0,0;RE=15;RNAMES=NULL;AF=0.0425	GT:DR:DV:PL:GQ	0/0:338:15:0,208,859:207
KMT2C_chr13_10688343_10754814	23002	cuteSV.INS.8	C	CTTTGACAGGATCTCACTGTGTCACCCCGGCTGGAGTGCAGTGGCACTATCTTA	0.0	q5	IMPRECISE;SVTYPE=INS;SVLEN=53;END=23002;CIPOS=-0,0;CILEN=-0,0;RE=17;RNAMES=NULL;AF=0.0463	GT:DR:DV:PL:GQ	0/0:350:17:0,208,859:207
KMT2C_chr13_10688343_10754814	26438	cuteSV.INS.9	T	TCCATCCGTGTCCATTCCACTGCTTTGCATTCCTTTCGAGTCCATTCTATTCGAAA	0.0	q5	IMPRECISE;SVTYPE=INS;SVLEN=55;END=26438;CIPOS=-0,0;CILEN=-0,0;RE=10;RNAMES=NULL;AF=0.0251	GT:DR:DV:PL:GQ	0/0:388:10:0,227,897:226
KMT2C_chr13_10688343_10754814	26852	cuteSV.DEL.7	TTCCATTCCGTTCCATTCCATTCGCTTCCATTCCATTTGATTCCCTTCCGTTCAATTCCATTCAAT	T	858.8	PASS	PRECISE;SVTYPE=DEL;SVLEN=-65;END=26917;CIPOS=-162,162;CILEN=-4,4;RE=530;RNAMES=NULL;AF=0.9481;STRAND=+-	GT:DR:DV:PL:GQ	1/1:29:530:859,208,0:207
KMT2C_chr13_10688343_10754814	28018	cuteSV.INS.10	A	AAAGGAGTCCATTACATTCGAGTCTGATAGATTCCATTCTATTTGATTGCATTCCATTCAATTCTT	0.0	q5	IMPRECISE;SVTYPE=INS;SVLEN=65;END=28018;CIPOS=-0,0;CILEN=-0,0;RE=12;RNAMES=NULL;AF=0.0299	GT:DR:DV:PL:GQ	0/0:390:12:0,227,897:226
KMT2C_chr13_10688343_10754814	29088	cuteSV.INS.11	G	GACCATTCTGTATCCATTCCGGTAGATTCCATTCCATTCAATTCTATTACTT	0.0	q5	IMPRECISE;SVTYPE=INS;SVLEN=51;END=29088;CIPOS=-47,47;CILEN=-3,3;RE=7;RNAMES=NULL;AF=0.0188	GT:DR:DV:PL:GQ	0/0:366:7:0,236,916:236
KMT2C_chr13_10688343_10754814	29170	cuteSV.INS.12	C	CAAGCCCATTCCCCTGCATTCAGTCCATTCCATTCCATTTATTTCCATGCCTTTCAATTACCATTCCATTCAA	0.0	q5	IMPRECISE;SVTYPE=INS;SVLEN=72;END=29170;CIPOS=-45,45;CILEN=-3,3;RE=5;RNAMES=NULL;AF=0.0136	GT:DR:DV:PL:GQ	0/0:364:5:0,236,916:236
KMT2C_chr13_10688343_10754814	33278	cuteSV.INS.13	T	TCCAATTCATTCATTCCATTCGGTTCCATTCCATTCCTGCCCATTACTTTCAAGA	0.0	q5	IMPRECISE;SVTYPE=INS;SVLEN=54;END=33278;CIPOS=-0,0;CILEN=-0,0;RE=12;RNAMES=NULL;AF=0.0345	GT:DR:DV:PL:GQ	0/0:336:12:0,217,878:217
KMT2C_chr13_10688343_10754814	34777	cuteSV.INS.14	C	CATTCGATTAGATTCCATTTGGGACCGTTCTATTACACTCCATTCCATTAGAGTCTATTCATTCCATTCCATTCCAGTCCGTTCCGTTGCATTCCACTCCATTCAATTCCATTCCCTTTGAATCTGTTCCATTTCAGTCCATTCCATTCGAGTCCTTTCCATTCCAGTACATTTCATTCGAGTCCATTCCATTCGATTCCATTCTATTACTTTCCATTCCATTTG	0.0	q5	IMPRECISE;SVTYPE=INS;SVLEN=224;END=34777;CIPOS=-6,6;CILEN=-0,0;RE=29;RNAMES=NULL;AF=0.0843	GT:DR:DV:PL:GQ	0/0:315:29:0,169,782:169
KMT2C_chr13_10688343_10754814	34963	cuteSV.INS.15	A	ATTCCATTCCGTTCAAATCCATTCCATTTCATTCCATTCCATTCCATTCCATTCCATTCCATTCCATTCCATTCCAATTCATTCCAGTCCATTCCATTCCAGTCCATTCCATTCCTTTCCT	0.0	q5	IMPRECISE;SVTYPE=INS;SVLEN=120;END=34963;CIPOS=-0,0;CILEN=-0,0;RE=11;RNAMES=NULL;AF=0.0317	GT:DR:DV:PL:GQ	0/0:336:11:0,217,878:217
KMT2C_chr13_10688343_10754814	36015	cuteSV.INS.16	T	TTCCATTCCATTCCATTCCATTCCATTCCATTCCATTCCATTCCATTCCATTCCATTCCATTCCATTCCACTCCACTCCATTCCATTCCATTCCATTCCATTCCATTCCATTCCATTCCAC	0.0	q5	IMPRECISE;SVTYPE=INS;SVLEN=120;END=36015;CIPOS=-0,0;CILEN=-0,0;RE=12;RNAMES=NULL;AF=0.0336	GT:DR:DV:PL:GQ	0/0:345:12:0,217,878:217
KMT2C_chr13_10688343_10754814	36015	cuteSV.INS.17	T	TTCCCTTCCCATTCCATTCCATTCCATTCCATTCCATTCCATTCCATTCCAC	0.0	q5	IMPRECISE;SVTYPE=INS;SVLEN=51;END=36015;CIPOS=-37,37;CILEN=-1,1;RE=20;RNAMES=NULL;AF=0.0557	GT:DR:DV:PL:GQ	0/0:339:20:0,198,840:198
KMT2C_chr13_10688343_10754814	36015	cuteSV.INS.18	T	TTCCATTCCATTCCATTCCATTCCATTCCATCCATTCCACTCCACTCCATTCCATTCCATTCCATTCCATTCCATTCCTTCCATTCCATTCCAC	0.0	q5	IMPRECISE;SVTYPE=INS;SVLEN=93;END=36015;CIPOS=-1,1;CILEN=-0,0;RE=37;RNAMES=NULL;AF=0.1039	GT:DR:DV:PL:GQ	0/0:319:37:0,150,744:150
KMT2C_chr13_10688343_10754814	36239	cuteSV.INS.19	C	CCGTTCCATTCCGTTTCATTCCATTGCATTCATTTCCATTGCATTCCATCCCACTCCATTACATTCCATTATTCCATTCCATTCT	0.0	q5	IMPRECISE;SVTYPE=INS;SVLEN=84;END=36239;CIPOS=-3,3;CILEN=-0,0;RE=9;RNAMES=NULL;AF=0.0253	GT:DR:DV:PL:GQ	0/0:347:9:0,227,897:226
KMT2C_chr13_10688343_10754814	36575	cuteSV.INS.20	T	TTGACTCCATTGCACTAACTCCATTCCCCTCCTCTCAATTCCATTCAATTCCATAACATTTCA	0.0	q5	IMPRECISE;SVTYPE=INS;SVLEN=62;END=36575;CIPOS=-0,0;CILEN=-0,0;RE=8;RNAMES=NULL;AF=0.0223	GT:DR:DV:PL:GQ	0/0:350:8:0,227,897:226
KMT2C_chr13_10688343_10754814	36957	cuteSV.DEL.8	ACATTCCATTCGATTGCATTACACTCCACTCCACTCAATTCCTCTCCCTTCCATTCCACTCCACTCAATTCCTTTCCATTCCATTCCTTACCATTCCATTCCACTCCACTCCATTCCATTCCATTGCAGTCCACTCCACTCCACTCCGCTCCACTCCACTCCACTCCACTGCTCTCCTTTTCGTTCCATTC	A	0.0	q5	IMPRECISE;SVTYPE=DEL;SVLEN=-190;END=37147;CIPOS=-0,0;CILEN=-0,0;RE=6;RNAMES=NULL;AF=0.0148;STRAND=+-	GT:DR:DV:PL:GQ	0/0:399:6:0,236,916:236
KMT2C_chr13_10688343_10754814	38264	cuteSV.INS.21	C	CCACTCCATTCCATTCCATTCACTCCATTCCATTCCATTCCACTCCATTCCATTCCATTCCAC	0.0	q5	IMPRECISE;SVTYPE=INS;SVLEN=62;END=38264;CIPOS=-33,33;CILEN=-1,1;RE=23;RNAMES=NULL;AF=0.0644	GT:DR:DV:PL:GQ	0/0:334:23:0,188,821:188
KMT2C_chr13_10688343_10754814	38354	cuteSV.INS.22	T	TCCATTCCACTCCACTGCACTCCACTCCACCATTGTACTCTATTCCATTCATTCCATTCCATTCCATTCCTTCCCTTTCCATTCCATTCTACTCCACTCCATTCTGCTCCAGTCCAT	0.0	q5	IMPRECISE;SVTYPE=INS;SVLEN=116;END=38354;CIPOS=-1,1;CILEN=-0,0;RE=8;RNAMES=NULL;AF=0.0227	GT:DR:DV:PL:GQ	0/0:344:8:0,227,897:226
KMT2C_chr13_10688343_10754814	40027	cuteSV.INS.23	C	CAGGGGCTGGAGTGCTGTGGCACAATCTCAGCTCACATTTCTTTTCACCATTCAATTACGTATTCCAGTCGA	0.0	q5	IMPRECISE;SVTYPE=INS;SVLEN=71;END=40027;CIPOS=-9,9;CILEN=-2,2;RE=83;RNAMES=NULL;AF=0.2274	GT:DR:DV:PL:GQ	0/0:282:83:0,36,515:35
KMT2C_chr13_10688343_10754814	41536	cuteSV.INS.24	C	CACTCCACTCCACTCCATTCCAGTCCACTCCACTACACTCCATTCCATCCCACGCATTCCACTCCTT	59.6	PASS	PRECISE;SVTYPE=INS;SVLEN=66;END=41536;CIPOS=-11,11;CILEN=-2,2;RE=114;RNAMES=NULL;AF=0.3295	GT:DR:DV:PL:GQ	0/1:232:114:60,0,384:59
KMT2C_chr13_10688343_10754814	42284	cuteSV.DEL.9	ATTCCATTCCATTCCTCTCCACCCTATTCCAATCCATTGCATTCCACTCCACTCCACTTTACTCCACTCCACTCCTCTCC	A	610.7	PASS	PRECISE;SVTYPE=DEL;SVLEN=-79;END=42363;CIPOS=-167,167;CILEN=-3,3;RE=406;RNAMES=NULL;AF=0.8136;STRAND=+-	GT:DR:DV:PL:GQ	1/1:93:406:611,84,0:83
KMT2C_chr13_10688343_10754814	42752	cuteSV.DEL.10	CACATTTATTTTCACCATTCCTTTACATTCCATTCCATCCCATTCCATTCCTCTCTATTTCACTCCACTCCACTCCATTCCATTCCACTCCATCCCATTCCATTCGACAACATTCCACTAAACTCCACTCAACTCAATTCCATTCCATTCCGTTCCATACCATTTCACTCCACTGCATTCCATAGCTTCCTTTCCATAGGATATCACCATGTCACCCAAGGTGGAGTGCAGTGGCACTATCTCAGCTCACATTACATGTCAACTTTCCATTCCTTTGCATTCAATTGCATTGCATTCCTTTCCATTCCATTCCATTCCATTCCATTCCGTTCGACTCCACTCCTCTCCACTCCTCTACATTCCATTACATCCGATTCAATTCCACTCTATTCCATTCGTCTCCACTCCACTGCACTCCACTCCACTCTATTCAACTCCATCCCATTCCATTCCGCTCCATTCGTTTGCACTCCACTCCACCTCACTCCACTCCA	C	0.0	q5	IMPRECISE;SVTYPE=DEL;SVLEN=-493;END=43245;CIPOS=-105,105;CILEN=-3,3;RE=16;RNAMES=NULL;AF=0.0458;STRAND=+-	GT:DR:DV:PL:GQ	0/0:333:16:0,208,859:207
KMT2C_chr13_10688343_10754814	42816	cuteSV.DEL.11	CCACTCCACTCCATTCCATTCCACTCCATCCCATTCCATTCGACAACATTCCACTAAACTCCACTCAACTCAATTCCATTCCATTCCGTTCCATACCATTTCACTCCACTGCATTCCATAGCTTCCTTTCCATAGGATATCACCATGTCACCCAAGGTGGAGTGCAGTGGCACTATCTCAGCTCACATTACATGTCAACTTTCCATTCCTTTGCATTCAATTGCATTGCATTCCTTTCCATTCCATTCCATTCCATTCCATTCCGTTCGACTCCACTCCTCTCCACTCCTCTACATTCCATTACATCCGATTCAATTCCACTCTATTCCATTCGTCTCCACTCCACTGCACTCCACTCCACTCTATTCAACTCCATCCCATTCCATTCCGCTCCATTCGTTTGCACTCCACTCCACCTCACTCCACTCCACTTCATTCCATTCCATTCCATCTCATTCCATTTCTCTCCATTCCTCTCCACTCCACTTCACTCCACTCCACTCCGCTCCAGTCCATTCCATTCCATTCCATTCCACTGCATTCCATTCCATTCCCTTCTTTCGAGAGTATCTCACTCTGTCATCCAGACTGGAGCGTGGTGGCACAATCTCAGCTCATATTACATTTCACCATTCCATTCCATTCTCTTCTTTTCTATTCCACTCCACTCCACTCCAGTACATTCCCCTCCACTCCACTCCATTCCAGTCCATTCCAGTCCTTTCCATTCCATCCCATTCCATTCCACTCCTTTCCACTCCACCCCCCTCCACTCCACTCCAATTCATTCCATTCCACTCCATTCCATTCCATTCCTTTCTTTTGACAGGATCTCACTCTATCAACCAGGCTGGTATGCTGTGGCACAATCTCAGCTCATATTTCATTTCACCATTCCACTATATTCCATTCCATTCCACTGCACTCCACTCCACTCCAGTCAATTCCATTCCACTCCACTCCAAACGATTCCATTCCATGCCATTCCAATCCATTCCATTCCACTCCTTTCTTTCAACAGGATCTCCCTGTGTCACACATTTCTTTTCACCATTTCATTCCATTCCACTCCAGTTCACTCCACTCCATTCCAATCCATGTCAATCCATTCCACTCCACTCCATTCCATTCCATTCTACTTCACTCCAGTCCACTAGGCTCCATTCCACTCCACTCCACTCCACTGCATTCCACTCCATGCCACTCCATTCCACTCCACTGCATTCCATTGCATGACACTCCATTCCACTCCACTCCACTCCATTCCATTCCACTCTACCCCACTCCACTCAATTCCACTTCACTCCACTCCATTCCTCTCCACTCCACTCCACTCCTCTCCACTCCACTCCACTGCATTCCATTCCACTCTACTCCACTCTACTCCACTCTACTCAATTCCACTTCACTCCACTCCACTCAATTCCTCTCCACTCCACTCCACTCCACGCCTCTCCACTCCACTCCACTGCATTCCATTCCACTCCATTCCATTCCATTCCTTTCTTTCCACAGGAACTCACTATGTCACAAAGGCTGGAGTGCAATGGCACAGTCTCAGCTGACATTTCTTTTCACCATTCCATTGCATCCCATTCCTTTCCACTCTATTTCACTCCACTCCACTCCATTCAGTTCCACTCCTTCCCTTTCCATTCCACTCCACTCCACTCCATTCCACTCCATTGCATTCCATTCATTTCTTTCAACATGATATCACTGTGTCACCCTGGCTGGAGTGCAGTGGCACAATCTCAGCTCACATTACATGTCATCTTTCCATTGCATTGCATTCTATTCCATTGTATTCCAATGCATTCCATTCCATTCCATTCCCTTCCATTCCAGTCCTTTCCAATCTATTCCATTCCGTTCAATTCCGTTCCATTCCACTCTGTTCCACTCCACTCCCCTGCACTTCACTACATTCCATTACACCAGATCCCATTCCACTCCATTCCATCCCTCTCCACTCCACTGCACTCCACTCCACTCTATTCCAATCCATCCCATTCCATTCCGCTCCATACCACTGCACTCCACTCCACCCCACTCCACTCCTCTTCATTCCATTCCATTCCATCTTTTTCCATTCCTCCAGATTGCACTCTACTCGACTTCACTGCACTCCACTC	C	0.0	q5	IMPRECISE;SVTYPE=DEL;SVLEN=-2134;END=44950;CIPOS=-1,1;CILEN=-2,2;RE=61;RNAMES=NULL;AF=0.1728;STRAND=+-	GT:DR:DV:PL:GQ	0/0:292:61:0,84,611:83
KMT2C_chr13_10688343_10754814	43571	cuteSV.BND.0	N	N[chr18:107203[	0.0	q5	IMPRECISE;SVTYPE=BND;RE=11;RNAMES=NULL;AF=0.125	GT:DR:DV:PL:GQ	0/0:77:11:0,120,630:119
KMT2C_chr13_10688343_10754814	45387	cuteSV.INS.25	T	TGCACTCCACTCCACTCCACTCCACTCAATTCCATACCACTCCACTCCAATCTATTCCATTCCATTCCACTCCATTCCATTCCAGTACTTTCTTTTGACAGTATCTCACTCTGTCACCCAGGCTAGTGTGCAGTGGCACAATCTCAGCTCATAATTTCACCATT	0.8	q5	IMPRECISE;SVTYPE=INS;SVLEN=163;END=45387;CIPOS=-6,6;CILEN=-2,2;RE=65;RNAMES=NULL;AF=0.2529	GT:DR:DV:PL:GQ	0/0:192:65:1,8,459:7
KMT2C_chr13_10688343_10754814	45505	cuteSV.DEL.12	ACAGGCTGTAGTGCAGGTGATGAGACTATTTTATAGGATCTGTGTATGGGGGCATTGTGACCTATCTCTG	A	164.6	PASS	PRECISE;SVTYPE=DEL;SVLEN=-69;END=45574;CIPOS=-0,0;CILEN=-0,0;RE=126;RNAMES=NULL;AF=0.439;STRAND=+-	GT:DR:DV:PL:GQ	0/1:161:126:165,0,279:164
KMT2C_chr13_10688343_10754814	45553	cuteSV.BND.1	N	]chr14_GL000225v1_random:126341]N	0.0	q5	IMPRECISE;SVTYPE=BND;RE=15;RNAMES=NULL;AF=0.125	GT:DR:DV:PL:GQ	0/0:105:15:0,131,706:131
KMT2C_chr13_10688343_10754814	45554	cuteSV.BND.2	N	]chr14_GL000225v1_random:124283]N	0.0	q5	IMPRECISE;SVTYPE=BND;RE=12;RNAMES=NULL;AF=0.125	GT:DR:DV:PL:GQ	0/0:84:12:0,131,687:130
KMT2C_chr13_10688343_10754814	45554	cuteSV.BND.3	N	[chrUn_GL000216v2:149823[N	0.0	q5	IMPRECISE;SVTYPE=BND;RE=15;RNAMES=NULL;AF=0.125	GT:DR:DV:PL:GQ	0/0:105:15:0,131,706:131
KMT2C_chr13_10688343_10754814	45554	cuteSV.BND.4	N	[chrUn_GL000216v2:151866[N	0.0	q5	IMPRECISE;SVTYPE=BND;RE=14;RNAMES=NULL;AF=0.125	GT:DR:DV:PL:GQ	0/0:98:14:0,131,706:131
KMT2C_chr13_10688343_10754814	46961	cuteSV.DEL.13	CCTTTTCTAGGCTCTGCCAAAATGGGGCATTGTGACATAACTCTGAACTGATCACCCAGGTGTTGGGACTCTTGTCTAGGCTCTGCCTACAGGAGCATTGTGACATATCTCTGCACTGATCACCAAGGTGATGGAAGTCT	C	0.0	q5	IMPRECISE;SVTYPE=DEL;SVLEN=-139;END=47100;CIPOS=-58,58;CILEN=-28,28;RE=24;RNAMES=NULL;AF=0.0772;STRAND=+-	GT:DR:DV:PL:GQ	0/0:287:24:0,179,802:178
KMT2C_chr13_10688343_10754814	47018	cuteSV.BND.5	N	N]chrY:11325063]	0.0	q5	IMPRECISE;SVTYPE=BND;RE=24;RNAMES=NULL;AF=0.1667	GT:DR:DV:PL:GQ	0/0:120:24:0,93,630:93
KMT2C_chr13_10688343_10754814	47057	cuteSV.INS.26	A	ATTGTGACATATCTCTGCATTGATCACGCAGTGATGTAACTCCTGTCTATATCTGCCTACTGGTGGCATTGTGGCATATTTCTGCACTGATCACCCAGGTGATGGACTCTTGTCTTGGATCTGCCTATGGGGGCATAGTGACATATCTCTGTACTGATCACTCATATGATGTAACGCTTGTCTAAGCTGCACCTAAAGGGGAATTGTGACAGATATCTCCACTGATCACCCAGGTGATGTAACAATTTTCTGGGATTTGTCTACAGGGGGCTTTGTGACATATCTTTGCACTGATCACCCAGGAGATGTAACTCTGTCTAGGCTCGGCCTACAGGGGCTTTGTGACATATTTCTGTACTGATCACACACGTGATGTAAGTCTTGTCTAGGTTTCACCTACAGGGGGTATTGTGACGTATCACTGCACTGATCACCCAGGTGATGTAACTCTTGTCTAGGCTCCACTTACAGGGGGTATTGTGACGTATCTCTGCACTGATCACCCAGGTGATGTAACATTTATCTAGGCTCTGCCTATAGGGGCGTTTTGACATAGCTCTGCACAGATCACCTAGGTTATGTAACTCTTGTCCACTGTCTGTCTACAGGAGTATTGTGAAATATCTCTGCACTGATCTCCCAGGTCATGGGACTCTTCTCTATACTCTGCCTAGAGGGGGT	59.6	PASS	PRECISE;SVTYPE=INS;SVLEN=680;END=47057;CIPOS=-0,0;CILEN=-0,0;RE=94;RNAMES=NULL;AF=0.3298	GT:DR:DV:PL:GQ	0/1:191:94:60,0,384:59
KMT2C_chr13_10688343_10754814	47128	cuteSV.INS.27	G	GCGGCATATTTCTGCACTGATCACCCAGGTGATGGACTCTTGTCTTGGATCTGCCTATGGGGCATAATGACATATCTCAGCACTGATCACTCATATGATGTAACGCTTGTCTAAGCTGCGCCAAAA	0.0	q5	IMPRECISE;SVTYPE=INS;SVLEN=125;END=47128;CIPOS=-16,16;CILEN=-16,16;RE=60;RNAMES=NULL;AF=0.212	GT:DR:DV:PL:GQ	0/0:223:60:0,45,534:45
KMT2C_chr13_10688343_10754814	47368	cuteSV.INS.28	G	GTAACATTTATCTAGGCTCTTCTACAGGGGCGTTTTGACATAGCTCTGCACAGCTCACCTAGGTTATAT	0.0	q5	IMPRECISE;SVTYPE=INS;SVLEN=68;END=47368;CIPOS=-5,5;CILEN=-0,0;RE=30;RNAMES=NULL;AF=0.1075	GT:DR:DV:PL:GQ	0/0:249:30:0,150,744:150
KMT2C_chr13_10688343_10754814	47492	cuteSV.DEL.14	CCCTGGGGAGGGAACTCTTGTCTCCGCTCTGCCTATAGGAGGCTTTATGACTTATACCTGCACTGATAAC	C	0.0	q5	IMPRECISE;SVTYPE=DEL;SVLEN=-69;END=47561;CIPOS=-1,1;CILEN=-0,0;RE=12;RNAMES=NULL;AF=0.0407;STRAND=+-	GT:DR:DV:PL:GQ	0/0:283:12:0,208,859:207
KMT2C_chr13_10688343_10754814	47695	cuteSV.DEL.15	ACCCAGGTGAGGTAACTGTTGTATAAGCTCTACCTACAGGGGAATTGTGAGAGATCTCGCCACTGATCACCCAAGTGATGGAACTATTGTCTAGGCTTTGCCTACATGGGGCTTTGTGACATACCTTTGCACTGATCT	A	50.1	PASS	PRECISE;SVTYPE=DEL;SVLEN=-137;END=47832;CIPOS=-0,0;CILEN=-0,0;RE=96;RNAMES=NULL;AF=0.3179;STRAND=+-	GT:DR:DV:PL:GQ	0/1:206:96:50,0,394:50
KMT2C_chr13_10688343_10754814	47908	cuteSV.DEL.16	TGTAACACTTCTATAAGTACTGCCTACTGGGAATTTTGACAAATCTCTCCTTGGATCACCTAG	T	0.0	q5	IMPRECISE;SVTYPE=DEL;SVLEN=-62;END=47970;CIPOS=-40,40;CILEN=-2,2;RE=12;RNAMES=NULL;AF=0.0423;STRAND=+-	GT:DR:DV:PL:GQ	0/0:272:12:0,208,859:207
KMT2C_chr13_10688343_10754814	47920	cuteSV.INS.29	A	AGGCACTGCCCTACAGGAGACATTGGTACATAACTCTGCACTGATCACCCAGGTGATGGACTCTTGTCTGAGATCTGCCTACATGGACATTGTGATACATCTCTGAACTGATCAACCAAGTGATGAAACTCATGTC	0.0	q5	IMPRECISE;SVTYPE=INS;SVLEN=135;END=47920;CIPOS=-1,1;CILEN=-0,0;RE=29;RNAMES=NULL;AF=0.1094	GT:DR:DV:PL:GQ	0/0:236:29:0,150,744:150
KMT2C_chr13_10688343_10754814	47936	cuteSV.INS.30	G	GGAATTTTGACAAATCTCTCCCTGGATCACCTAGGTGATGTAACACTTCTATAAGTACTGCCTAC	0.0	q5	IMPRECISE;SVTYPE=INS;SVLEN=64;END=47936;CIPOS=-14,14;CILEN=-4,4;RE=12;RNAMES=NULL;AF=0.0449	GT:DR:DV:PL:GQ	0/0:255:12:0,208,859:207
KMT2C_chr13_10688343_10754814	48143	cuteSV.DEL.17	GATTTGTGTGACGTATCTCTGCGCTGGTCACCTAGGTGATGTAAGCCTTGTATGGGTTTGCCTATAGA	G	0.0	q5	IMPRECISE;SVTYPE=DEL;SVLEN=-67;END=48210;CIPOS=-1,1;CILEN=-1,1;RE=13;RNAMES=NULL;AF=0.0453;STRAND=+-	GT:DR:DV:PL:GQ	0/0:274:13:0,208,859:207
KMT2C_chr13_10688343_10754814	48148	cuteSV.INS.31	G	GACATCACTCTGCACGGATCACACGGGTTATTTAACTCTTGTCTAGCCTCTGTCTACGTGGGCAT	0.0	q5	IMPRECISE;SVTYPE=INS;SVLEN=64;END=48148;CIPOS=-2,2;CILEN=-0,0;RE=29;RNAMES=NULL;AF=0.151	GT:DR:DV:PL:GQ	0/0:163:29:0,103,649:102
KMT2C_chr13_10688343_10754814	48223	cuteSV.INS.32	A	ATCACTCTGCACGGATCACACGGGTTATTTAACTCTGTCTAGCCTCTGTCTACGTGGGCATTGTGACTTATCTCTGCACTGATCACCCAAGAGATGTGTCACTTGTCTAAGCTCTGTGTAGAGGGACATTGGGACC	0.0	q5	IMPRECISE;SVTYPE=INS;SVLEN=135;END=48223;CIPOS=-8,8;CILEN=-0,0;RE=23;RNAMES=NULL;AF=0.1223	GT:DR:DV:PL:GQ	0/0:165:23:0,131,706:131
KMT2C_chr13_10688343_10754814	48947	cuteSV.BND.6	N	N]chrY:11320375]	0.0	q5	IMPRECISE;SVTYPE=BND;RE=14;RNAMES=NULL;AF=0.125	GT:DR:DV:PL:GQ	0/0:98:14:0,131,706:131
KMT2C_chr13_10688343_10754814	48948	cuteSV.BND.7	N	N[chr14_GL000225v1_random:122130[	0.0	q5	IMPRECISE;SVTYPE=BND;RE=14;RNAMES=NULL;AF=0.125	GT:DR:DV:PL:GQ	0/0:98:14:0,131,706:131
KMT2C_chr13_10688343_10754814	49651	cuteSV.BND.8	N	N]chr14_GL000225v1_random:60450]	0.0	q5	IMPRECISE;SVTYPE=BND;RE=5;RNAMES=NULL;AF=0.1	GT:DR:DV:PL:GQ	0/0:45:5:0,80,382:79
KMT2C_chr13_10688343_10754814	49662	cuteSV.DUP.0	A	<DUP>	0.0	q5	IMPRECISE;SVTYPE=DUP;SVLEN=12197;END=61859;RE=19;STRAND=-+;RNAMES=NULL;AF=0.1166	GT:DR:DV:PL:GQ	0/0:144:19:0,141,725:140
KMT2C_chr13_10688343_10754814	49664	cuteSV.BND.9	N	N]chr14_GL000225v1_random:48063]	0.0	q5	IMPRECISE;SVTYPE=BND;RE=5;RNAMES=NULL;AF=0.1	GT:DR:DV:PL:GQ	0/0:45:5:0,80,382:79
KMT2C_chr13_10688343_10754814	49664	cuteSV.BND.10	N	N]chrY:11320349]	0.0	q5	IMPRECISE;SVTYPE=BND;RE=18;RNAMES=NULL;AF=0.1667	GT:DR:DV:PL:GQ	0/0:90:18:0,93,630:93
KMT2C_chr13_10688343_10754814	49664	cuteSV.BND.11	N	N]chrY:11327323]	0.0	q5	IMPRECISE;SVTYPE=BND;RE=6;RNAMES=NULL;AF=0.125	GT:DR:DV:PL:GQ	0/0:42:6:0,65,344:65
KMT2C_chr13_10688343_10754814	50677	cuteSV.DEL.18	TAGTATGTGTACTTGGATATTTTATGTACAGTATATGATATATGTATGGTTACTTTGATATTTTATGTACAGTATAGAATACATATTTGGTGTACTTTGAT	T	298.2	PASS	PRECISE;SVTYPE=DEL;SVLEN=-100;END=50777;CIPOS=-71,71;CILEN=-8,8;RE=227;RNAMES=NULL;AF=0.5732;STRAND=+-	GT:DR:DV:PL:GQ	0/1:169:227:298,0,146:145
KMT2C_chr13_10688343_10754814	50732	cuteSV.INS.33	T	TCATATTTTATGTACCTAATATAATATGTATTTGATGTAAGTTCATATTTTATGTACAGTATATAATTTATAGTTTGGGCACTTTGATAGTTTATGTACAGTATAAAATATATAATTTGGGTACTTTGATATATTAGGTACAGTATACAATATATATTTGGGTAGTTTGATATTTTATGTACAGTATAGAATAATATTTGATGTGCT	0.0	q5	IMPRECISE;SVTYPE=INS;SVLEN=206;END=50732;CIPOS=-1742,1742;CILEN=-1,1;RE=14;RNAMES=NULL;AF=0.0562	GT:DR:DV:PL:GQ	0/0:235:14:0,198,840:198
KMT2C_chr13_10688343_10754814	53157	cuteSV.INS.34	T	TGTACAGTATAGAATGTATATTTGGTGTACTTTGATATTTTACGTACAGAATAAAATATATATTTGATGTACTTTCATATTTTATGTACGGTATGTAATACATGCTTTGGGTACTTTGATATTTTGATATTTCATGTACAGAATATAATATATATTTGGGGTACTTTGATATTTATGTACAGTATATAATCTATATTTGATGTACTTTCATATTATATGTACCTAATATAATATATATTTGATGTAATTT	0.0	q5	IMPRECISE;SVTYPE=INS;SVLEN=249;END=53157;CIPOS=-1695,1695;CILEN=-2,2;RE=9;RNAMES=NULL;AF=0.0272	GT:DR:DV:PL:GQ	0/0:322:9:0,227,897:226
KMT2C_chr13_10688343_10754814	54238	cuteSV.DEL.19	CCTAATATAAAATATATTTGATTTAATTTCATATTTTATGTACAGTATATAATGTATAGATTGGGTACGTTGATATTTTATGTACAGTATAAAATA	C	591.6	PASS	PRECISE;SVTYPE=DEL;SVLEN=-95;END=54333;CIPOS=-202,202;CILEN=-6,6;RE=331;RNAMES=NULL;AF=0.8034;STRAND=+-	GT:DR:DV:PL:GQ	1/1:81:331:592,74,0:73
KMT2C_chr13_10688343_10754814	56966	cuteSV.BND.12	N	N]KMT2C_chr21_7687010_7731520:39922]	0.0	q5	IMPRECISE;SVTYPE=BND;RE=8;RNAMES=NULL;AF=0.125	GT:DR:DV:PL:GQ	0/0:56:8:0,87,458:87
KMT2C_chr13_10688343_10754814	58206	cuteSV.INS.35	T	TACTTTAGGTTCTTTTATATTTTATGTACAGCATATACTACAAAATTTGGGGACTTTTATATTTTATGTACATTTATAAATACAATTATGTACAGTATATAATACATACTTTCGGTAATTCATATATTATGTACAGTATATAATACATACTTAGGGTACTTTGACA	0.0	q5	IMPRECISE;SVTYPE=INS;SVLEN=165;END=58206;CIPOS=-1101,1101;CILEN=-1,1;RE=22;RNAMES=NULL;AF=0.0837	GT:DR:DV:PL:GQ	0/0:241:22:0,169,782:169
KMT2C_chr13_10688343_10754814	58490	cuteSV.DEL.20	TTACAATATATGTGTTGGGTACTTTGATATTTTTTGTCCAGTATGTAATTTATATTTGGTGTACTTTGATATTTTATGTACAGT	T	0.0	q5	IMPRECISE;SVTYPE=DEL;SVLEN=-83;END=58573;CIPOS=-79,79;CILEN=-0,0;RE=27;RNAMES=NULL;AF=0.1011;STRAND=+-	GT:DR:DV:PL:GQ	0/0:240:27:0,150,744:150
KMT2C_chr13_10688343_10754814	59458	cuteSV.DEL.21	AATATATATTTTGGGTACTTTGATATTTTATGTCCAGTATATAATACATAGTTTTGGTTTATTCAGTATAT	A	0.0	q5	IMPRECISE;SVTYPE=DEL;SVLEN=-70;END=59528;CIPOS=-8,8;CILEN=-0,0;RE=12;RNAMES=NULL;AF=0.0472;STRAND=+-	GT:DR:DV:PL:GQ	0/0:242:12:0,208,859:207
KMT2C_chr13_10688343_10754814	60341	cuteSV.INS.36	G	GTTTGATATTTTTAGTACAGTATGTAATATATAGTTTGTTTTTAGTTTGAGTACTTTGATATTTTATAT	687.1	PASS	PRECISE;SVTYPE=INS;SVLEN=68;END=60341;CIPOS=-377,377;CILEN=-3,3;RE=286;RNAMES=NULL;AF=0.8512	GT:DR:DV:PL:GQ	1/1:50:286:687,122,0:121
KMT2C_chr13_10688343_10754814	60497	cuteSV.DEL.22	TATAGTTTGGGTAGTTTGATATTTTATGTACAGTATATAATAGTTTGAGTACTTTGATATTTTATGTACAGTTTATTATAAATGTT	T	164.6	PASS	PRECISE;SVTYPE=DEL;SVLEN=-85;END=60582;CIPOS=-89,89;CILEN=-7,7;RE=114;RNAMES=NULL;AF=0.4368;STRAND=+-	GT:DR:DV:PL:GQ	0/1:147:114:165,0,279:164
KMT2C_chr13_10688343_10754814	61854	cuteSV.BND.13	N	N[chr3:93470362[	.	PASS	PRECISE;SVTYPE=BND;RE=23;RNAMES=NULL;AF=.	GT:DR:DV:PL:GQ	./.:.:23:.,.,.:.
KMT2C_chr13_10744786_10790087	4825	cuteSV.DEL.23	GTATATAATCTATATTTGATGTACTTTCATATTTTATGTACCTAATATATATTTAATGCAATTTCATATTTTATGTACA	G	2.3	q5	IMPRECISE;SVTYPE=DEL;SVLEN=-78;END=4903;CIPOS=-4,4;CILEN=-0,0;RE=6;RNAMES=NULL;AF=0.2609;STRAND=+-	GT:DR:DV:PL:GQ	0/0:17:6:2,4,107:3
KMT2C_chr13_10744786_10790087	10262	cuteSV.INS.37	T	TAATTATATAATTATATATATAATTATATTATGTATATAATTATATAATTATATATATAATTATATTATGTATGTAATTATATAATTATATATATAATTATATTATGTATATAATTATATACATAATTACATTGTGTATATAATTATATGATTATATAAGTATTTATATTATATATAATTATATAATTA	209.9	PASS	PRECISE;SVTYPE=INS;SVLEN=188;END=10262;CIPOS=-8,8;CILEN=-22,22;RE=29;RNAMES=NULL;AF=0.8056	GT:DR:DV:PL:GQ	1/1:7:29:210,25,0:25
KMT2C_chr13_10744786_10790087	18931	cuteSV.DEL.24	ATATAATTATATATATAATTATTACATATAATATATAATTATATATAATTATATATATAATTATTACATATAATATATAATTATATATAATTATATATATAATTATTACATATATATAATTATATATATATT	A	27.1	PASS	PRECISE;SVTYPE=DEL;SVLEN=-131;END=19062;CIPOS=-1,1;CILEN=-3,3;RE=13;RNAMES=NULL;AF=0.3421;STRAND=+-	GT:DR:DV:PL:GQ	0/1:25:13:27,0,142:27
KMT2C_chr13_10744786_10790087	21160	cuteSV.DEL.25	GATATATAGATTTATAATATATTATATATGATATATAACATATAATATATGACATACAATATATATGTTATATATTATATATAACATGATATATATTATGTATGTTTTGTTATATAACTATATAATATATTATATATAATTATATATTATATATAATTACATTATAT	G	209.9	PASS	PRECISE;SVTYPE=DEL;SVLEN=-166;END=21326;CIPOS=-79,79;CILEN=-28,28;RE=29;RNAMES=NULL;AF=0.8056;STRAND=+-	GT:DR:DV:PL:GQ	1/1:7:29:210,25,0:25
KMT2C_chr13_11526357_11569988	10025	cuteSV.DEL.26	TTTTATTTCTCTTGCCTGATTGCTCTGGCTAGGACTTCCAGTACTATGGTGAATAGGAGTGATGAGAATAGACATCCTTGTCTTGTTCCAGATATTAAACAAAAAGCTTTCAGTTTTTCCCCATTGATTATAATATTAGATATAGGTTTTTCATATACAGCCTTTATAGTGTTGAAGTAAGTTTCTTGTATACTTATTTTGCTGAGAGTTTTATCATGAAAGTA	T	0.0	q5	IMPRECISE;SVTYPE=DEL;SVLEN=-223;END=10248;CIPOS=-0,0;CILEN=-0,0;RE=20;RNAMES=NULL;AF=0.1481;STRAND=+-	GT:DR:DV:PL:GQ	0/0:115:20:0,112,668:112
KMT2C_chr13_11526357_11569988	16992	cuteSV.DEL.27	TCCTGACAAACCTGTCTTTTCAATTACAAGCATTTTGCCATGATTTTTACACATGTACGTTATAGAAGCCTCATAACAATCACATCTTTTATAGATCAGCAAACTGAGCCTCAGACGAGTTAAAAACACATTCACCATCAAATCATAATGAGGGATGGAACTGGGATTCAAATCCGGTTCTCTCTGATGCCAAAAATGGTGCAATTTAACGAGGACCAAGTTACACCCAGAACATGGAGGGATCAAAACATGTGGATTCCCTTTTCTGGCCTCTCATGTGGGAATTTCAATAGCTTTCACTGCCTCAGAGCAATCCTAAACTCCCTCCCAGGTTGCCTTGCAATGGCCCCCTTATTCGTGGGGATGATTAGGAATCTGCATTTTTGGACCACAAGCATCTATAAAGAGTTGTGTTGATCAAGAAATAAAATTTACTAGGTCATAGGTTACTGTGAATTGTCTAGCTTGTCTGTAAAAAAAAAAAGGGGCTATTCCATGTAAAAAAATCACAGAATCCACTGAATCTGTGCAGAAAGACATAGAACTATACAGCAGGAGCATCTTACAGACAGCTGCACCTGAAGACCAGCCGAAACACACAAAGCAAGAGCACCTCCAATGACCAAGTGTGGTGGCTCTTGCCTGTCATCCCAGCAGTGTGGGAGGCCAAGGTGGGTGAATCACTTGAGGCCAGGGGCCTGAGACCAGCTTGGGCAACACAGTGAGACCTTATCCCTACAAAAAAAATCATTTTTTATTATTAGAATCAAGAAGAGTACCTCTAAACCCTTGCTGTTGCTTTAGGGTAGAGAGCTCTGGTCTAGAACTCAAGTTATGAAACTGTGAGTCCCAGTGTAGCTACTTAAGTTTAAATACAAGAGCTGTCAGACATTTCCACTA	T	88.3	PASS	PRECISE;SVTYPE=DEL;SVLEN=-899;END=17891;CIPOS=-0,0;CILEN=-0,0;RE=60;RNAMES=NULL;AF=0.3593;STRAND=+-	GT:DR:DV:PL:GQ	0/1:107:60:88,0,355:88
KMT2C_chr13_11526357_11569988	29217	cuteSV.INS.38	C	CAACTTTAGGCCGGGCGCGGTGGCTCACGCTTGTAATCCCAGCACTTTGGGAGGCCGAGGCGGGTGGATCACGAGGTCAGGAGTTCGAGACCATCCTGGCTAACACGGTGAAACCCCGTCTCTACTAAAAATACAAAAAATTAGCCGGGCGAGGTGGCGGGCGCCTGTAGTCCCAGCTACTCGGGAGGCTGAGGCAGGAGAATGGCGTGAACCCCAGGGGGCGGAGCCTGCAGTGAGACGAGATTGCGCCACTGCACTCCAGCCTGGGCGACAGCGAGACTCCGTCTCAAAAAAAAAAAAAAAAAAAAAAAAAAAAAGAA	0.0	q5	IMPRECISE;SVTYPE=INS;SVLEN=319;END=29217;CIPOS=-0,0;CILEN=-0,0;RE=14;RNAMES=NULL;AF=0.1007	GT:DR:DV:PL:GQ	0/0:125:14:0,150,744:150
KMT2C_chr13_14408161_14474907	9811	cuteSV.DEL.28	AACTACCCCAAATATATATTATATACTCTACATAAAATATCAAAGAACCCAAAATATATATTATATACTGTACATAATATATCAAAGTACCCATAGTATGTATTATATCCTGTACATAAAATATGAAAGTACGTCAAATATATATTCTATTCTGCACATAAAATATCAT	A	43.0	PASS	PRECISE;SVTYPE=DEL;SVLEN=-168;END=9979;CIPOS=-0,0;CILEN=-0,0;RE=12;RNAMES=NULL;AF=0.4286;STRAND=+-	GT:DR:DV:PL:GQ	0/1:16:12:43,0,81:43
KMT2C_chr13_14408161_14474907	13024	cuteSV.DEL.29	TGAAATATGAAGGCACATCCAATATATATTATACTCTGTACATAAAATATCAAAGTACACCAAATGTATATTCTATACTGTACATAAAATATCAAAGTACCCAAAGTGTATATTATATACTGTACATAAAATATGAAGGTTCATCAAATATATTTTATATTCTGCACATAATATATCAAAGTACCGC	T	0.0	q5	IMPRECISE;SVTYPE=DEL;SVLEN=-186;END=13210;CIPOS=-0,0;CILEN=-0,0;RE=5;RNAMES=NULL;AF=0.1613;STRAND=+-	GT:DR:DV:PL:GQ	0/0:26:5:0,31,200:31
KMT2C_chr13_14408161_14474907	13559	cuteSV.DEL.30	CCCAAAATATGTATTATATACTGTACATAAAATATGAAAGTACCCAACCATTTATAATAAAGTCTACATAAAATACCAAAGTACCCAAACTGTGTATTATATACTGTCCATAAAATATCAAAGTACCCAAAATATATATTGTAAACTCTACATAAAATATCAAAGTAGCCA	C	63.3	PASS	PRECISE;SVTYPE=DEL;SVLEN=-170;END=13729;CIPOS=-115,115;CILEN=-26,26;RE=16;RNAMES=NULL;AF=0.4571;STRAND=+-	GT:DR:DV:PL:GQ	0/1:19:16:63,0,92:63
KMT2C_chr13_14408161_14474907	17255	cuteSV.INS.39	T	TTACATAATGTACATAAATGTACATAAAATGTACATAAATGTACATAAAATG	22.0	PASS	PRECISE;SVTYPE=INS;SVLEN=51;END=17255;CIPOS=-0,0;CILEN=-0,0;RE=13;RNAMES=NULL;AF=0.325	GT:DR:DV:PL:GQ	0/1:27:13:22,0,156:21
KMT2C_chr13_14408161_14474907	17877	cuteSV.DEL.31	ATATATTACATACTGTAAATAAAATATGAAGGTACCTCAAATATATATTATATTCTGTACATAAAATATCAAAGTACACCAAGTATATACTATATACTCTGCATAAAATATTAAATTACCCAAAATATGTATTGCATTGTGTACATAAAATATGAAAGTAACCAAACATTTATAATAAACTGTACATAAAATATCAAAGTACTCAAACTGTATATTATATACTGTACATAAAGTATCAAAGTACCCAAACTGTGTAGTATATACTGTACATAAAATATCAAGGTACCCAAAATATATATTGTAAACTGTAGATAAAATATCAAAGTACCCAAAATATATATTATATACTGTACATAAAATATGAAGGCACATCCAATATATACTATATTCTGTACATAAAATATCAAAGTACACCAAATGTATATTATATACTGTACAAAAAATATCAAAGTACCCAAAGTG	A	0.0	q5	IMPRECISE;SVTYPE=DEL;SVLEN=-461;END=18338;CIPOS=-0,0;CILEN=-0,0;RE=9;RNAMES=NULL;AF=0.2093;STRAND=+-	GT:DR:DV:PL:GQ	0/0:34:9:0,24,239:23
KMT2C_chr13_14408161_14474907	18514	cuteSV.DEL.32	AAACTGTACCTAAATTATCAAAGTACTCAAACTACATATTATATACAGTATATAAAATGTCAAAGTACCCAAACTGTATATTATATACTGTACATAATATATCAAAGTACCTGAATATATAGCATACTCTACATAAAATATCAAAGTACCCAAAGTGTGTATTATACACTGCACATAAAATATGAAGGTACATAAAATATATATTGTATTCTGTACATAAAATATCAAAGTACTCCAAATATATATTATATGCTGTACATAATATATTAAAGTCGCCCAAATATATATTATATACTGTACATAAAATATGAAGGTACATCAAATATATATTATATGCTGCACATAAAATATCAAAGTACCCAAAGTATGTGTTATATACTGTACATAAAATATCAAAGTACCCAAAGTATATATTATATACTGTACATAAAATATAAAATACCCCAAATATATATTATATGCTGTACATAAAATATCAAAGTACACAAAATATGCATTATGTACTGTACATAAATTATCAAAGGACCCAAAATATATATTATATAATGTACATAAAATATCAAAATACCCAAAATATATATTATATACTGTACATAAAATACCAAAGTACCCAAAGTATATATTATATACTGTATAAAAAATATCAAAGTAGCCAAAATATGTATTATACACTGTACATAATATATGAAAGTACCCAAATATTTATAATAAACTGTACATAAAATATCAATGTACTCAAACTATATATTATGTGCGGTACTTAAGATATCAAAGTACCCATACTATATAGTATGTACTGTACTTAAAATATCAAAATACCCAAAATATATATTATATACGTTACATAAACTATCAAATACACAAAGTATGTATTACATACTGTACATAAAATAGCAAAGTTCCCAAAATATGTATTATATACTGTACATAAAATATGAAAGTACCCAACCATTTATAATAAACTCTACATAAAATACCAAAGTACCCAAACTGTGTATTATATACTCTCCATAAAATATCAAAGTACCCAAAATATATATTGTC	A	0.1	q5	IMPRECISE;SVTYPE=DEL;SVLEN=-1043;END=19557;CIPOS=-0,0;CILEN=-0,0;RE=9;RNAMES=NULL;AF=0.225;STRAND=+-	GT:DR:DV:PL:GQ	0/0:31:9:0,16,210:16
KMT2C_chr13_14408161_14474907	19535	cuteSV.DEL.33	AAGTACCCAAAATATATATTGTCAACTGTACATAAAATATCAAAGTACTCAATCTACATATTATATACAGTATATAAAATATCA	A	0.0	q5	IMPRECISE;SVTYPE=DEL;SVLEN=-83;END=19618;CIPOS=-45,45;CILEN=-22,22;RE=5;RNAMES=NULL;AF=0.1389;STRAND=+-	GT:DR:DV:PL:GQ	0/0:31:5:0,44,248:44
KMT2C_chr13_14408161_14474907	19560	cuteSV.DEL.34	CTGTACATAAAATATCAAAGTACTCAATCTACATATTATATACAGTATATAAAATATCAAAGTACACAAACTGTATATTATATACTGTACATAATATATCAAAGTACCCAGAATATATAGCATACTGTACTTAAAATATCAAAGTACCCAAAATATATATTGTATACTGTACATAAAATATGAAGGTACATCAAAGATATATTATATTCTGTACATAAAATATCAAAGTACACCAAATATATATTATATGCTGTACATAATATATTAAAGTTGCCCATATATACATTATATACTGTACATAAAATATGAACGTACATCAAATATATAGTATATGCTGCACATAAAATATCAAAGTACCCAAAGTATGTATTATACACTGTACATAAAATATCAAAGTACCAAAAGTATATATTACATACTGTAAATAAAATATGAAGGTACCTCAAATATATATTATATTCTGTACATAAAATATCAAAGTACACCAAGTATATACTATATACTCTGCATAAAATATTAAATTACCCAAAATATGTATTGCATTGTGTACATAAAATATGAAAGTAACCAAACATTTATAATAAACTGTACATAAA	C	86.9	PASS	PRECISE;SVTYPE=DEL;SVLEN=-595;END=20155;CIPOS=-3,3;CILEN=-8,8;RE=19;RNAMES=NULL;AF=0.5135;STRAND=+-	GT:DR:DV:PL:GQ	0/1:18:19:87,0,77:76
KMT2C_chr13_14408161_14474907	20442	cuteSV.DEL.35	TACATAAACTATGAAGGTTCATCAAATATATTTTATATTCTGCACATAATATATCAAAGTACAGCAAATATATATTATATACTGTACATAAAATATCAAAGTACCCAAAATATGTATTATATACTGTACATAAAATATGAAAGTAACCAAACATTTATAATAAACTGTACATAAAGTAACAAAGTACTCAAACTACATATTATATACAGTATATAAAATGTCAAATTACCCAAACTGTATATTATATACTGTACATAATATATCAAAGTACCCGAATATATAGCATACTGTACATAAAATATCAAAGTACCCAAAGTGTGTATTATACACTGC	T	0.0	q5	IMPRECISE;SVTYPE=DEL;SVLEN=-332;END=20774;CIPOS=-0,0;CILEN=-0,0;RE=5;RNAMES=NULL;AF=0.1351;STRAND=+-	GT:DR:DV:PL:GQ	0/0:32:5:0,47,258:46
KMT2C_chr13_14408161_14474907	20568	cuteSV.DEL.36	TACATAAAATATGAAAGTAACCAAACATTTATAATAAACTGTACATAAAGTAACAAAGTACTCAAACTACATATTATATACAGTATATAAAATGTCAAATTACCCAAACTGTATATTATATACTGTACATAATATATCAAAGTACCCGAATATATAGCATACTGTACATAAAATATCAAAGTACCCAAAGTGTGTATTATACACTGC	T	36.6	PASS	PRECISE;SVTYPE=DEL;SVLEN=-206;END=20774;CIPOS=-0,0;CILEN=-0,0;RE=14;RNAMES=NULL;AF=0.3684;STRAND=+-	GT:DR:DV:PL:GQ	0/1:24:14:37,0,132:36
KMT2C_chr13_14408161_14474907	25074	cuteSV.DEL.37	AGCATACTGTACTTAAAATATCAAAGTACCCAAAATATATATTGTATACTGTACATAAAATATGAAGGTACATCAAAGATATATTATATTCTGTACATAAAATATCAAAGTACACCAAATATATATTATATGCTGTACATAATATATTAAAGTTG	A	59.6	PASS	PRECISE;SVTYPE=DEL;SVLEN=-154;END=25228;CIPOS=-70,70;CILEN=-18,18;RE=14;RNAMES=NULL;AF=0.4828;STRAND=+-	GT:DR:DV:PL:GQ	0/1:15:14:60,0,69:59
KMT2C_chr13_14408161_14474907	25260	cuteSV.DEL.38	TATGAACGTACATCAAATATATAGTATATGCTGCACATAAAATATCAAAGTACCCAAAGTATGTATTATACACTGTACATAAAATATCAAAGTACCAAAAGTATATATTACATACTGTAAATAAAATATGAAGGTACCTCAAATATATATTATATTCTGTACATAAAATATCAAAGTACACCAAGTATATACTATATACTCTGCATAAAATATTAAATTACCCAAAATATGTATTGCATTGTGTACATAAAATATGAAAGTAACCAAACATTTATAATAAACTGTACATAAAATATCAAAGTACTCAAACTGTATATTATATACTGTACATAAAGTATCAAAGTACCCAAACTGTGTAGTATATACTGTACATAAAATATCAAGGTACCCAAAATATATATTGTAAACTGTAGATAAAATATAAAAGTACCCAAAATATATATTATATACTGTACATAAAATATGAAGGCACATCCAATATA	T	0.1	q5	IMPRECISE;SVTYPE=DEL;SVLEN=-481;END=25741;CIPOS=-110,110;CILEN=-36,36;RE=6;RNAMES=NULL;AF=0.2069;STRAND=+-	GT:DR:DV:PL:GQ	0/0:23:6:0,17,162:16
KMT2C_chr13_14408161_14474907	28813	cuteSV.DEL.39	ATACTGTACATAAAATAAAAAACTACCCCAAATATATATTATATACTCTACATAAAATATCAAAGTACCCAAAATATATATTATACACTGTACATAAAATATCAAAGTACCCATAGTATGTATTATATCCTGTACATAAAATATGAAGGTACATCAAATATATATTCTATTCTGCACATAAAATATCATATTGCACCAAATATATATTGTATACTGTATATAAAATATGAAGGTACTTCAAATATATATTATATGCTGCACATAAAATATCAAAGTACCCAAAGTATGCATTACA	A	1.3	q5	IMPRECISE;SVTYPE=DEL;SVLEN=-294;END=29107;CIPOS=-2,2;CILEN=-0,0;RE=7;RNAMES=NULL;AF=0.25;STRAND=+-	GT:DR:DV:PL:GQ	0/0:21:7:1,6,135:5
KMT2C_chr13_14408161_14474907	28846	cuteSV.DEL.40	ATATATTATATACTCTACATAAAATATCAAAGTACCCAAAATATATATTATACACTGTACATAAAATATCAAAGTACCCATAGTATGTATTATATCCTGTACATAAAATATGAAGGTACATCAAATATATATTCTATTCTGCACATAAAATATCATAT	A	6.1	PASS	PRECISE;SVTYPE=DEL;SVLEN=-157;END=29003;CIPOS=-46,46;CILEN=-19,19;RE=8;RNAMES=NULL;AF=0.2857;STRAND=+-	GT:DR:DV:PL:GQ	0/1:20:8:6,1,121:6
KMT2C_chr13_14408161_14474907	30266	cuteSV.DEL.41	AATATATATTATATACTGTACATAAAATATCAAAGTACCCAAAATATGTATTATATACTGTACATAAAATATGAAAGTAACCAAACATTTATAATAAACTGTACATAAAGTAACAAAGTACTCAAACTACA	A	95.7	PASS	PRECISE;SVTYPE=DEL;SVLEN=-130;END=30396;CIPOS=-151,151;CILEN=-28,28;RE=21;RNAMES=NULL;AF=0.5122;STRAND=+-	GT:DR:DV:PL:GQ	0/1:20:21:96,0,86:85
KMT2C_chr13_14408161_14474907	32909	cuteSV.DEL.42	ATTATATACTGTACATAAAATATAAAACTACCCCAAATATATCTTATATACTGTACATAAAATATCAAAGTACCCAAAATATATATTATATACTGTACATAATATATCAAAGTACCCATAGTATGTATTATATCCTGTACATAAAATATGAAAGTACGTCAAATATATATTCTATTCTGCACATAAAATATCATATTGCACCAAATATATATTGTATACTGTATATAAAATATGAAGGTACTTCAAATATATATTATATGCTGAACATAAAATATCAAAGTACCCAAAGTATGC	A	0.0	q5	IMPRECISE;SVTYPE=DEL;SVLEN=-293;END=33202;CIPOS=-1,1;CILEN=-0,0;RE=21;RNAMES=NULL;AF=0.2188;STRAND=+-	GT:DR:DV:PL:GQ	0/0:75:21:0,45,515:44
KMT2C_chr13_14408161_14474907	32933	cuteSV.DEL.43	AAACTACCCCAAATATATCTTATATACTGTACATAAAATATCAAAGTACCCAAAATATATATTATATACTGTACATAATATATCAAAGTACCCATAGTATGTATTATATCCTGTACATAAAATATGAAAGTACGTCAAATATATATTCTATTCTGCACATAAAATATC	A	6.7	PASS	PRECISE;SVTYPE=DEL;SVLEN=-167;END=33100;CIPOS=-0,0;CILEN=-0,0;RE=26;RNAMES=NULL;AF=0.2737;STRAND=+-	GT:DR:DV:PL:GQ	0/1:69:26:7,1,417:6
KMT2C_chr13_14408161_14474907	34448	cuteSV.DEL.44	AATATATATTGTCAACTGTACATAAAATATCAAAGTAGCCAAAATATATATAGTATACCGTACATAAAATATAAAAGTACCCCAAATATGTATTATATACTGTACATAAAATATCAAAGTACCCAAAGTATATATTATATACTGTACATAAAATATAAAATACCCCAAATATA	A	763.4	PASS	PRECISE;SVTYPE=DEL;SVLEN=-172;END=34620;CIPOS=-6,6;CILEN=-7,7;RE=122;RNAMES=NULL;AF=0.8905;STRAND=+-	GT:DR:DV:PL:GQ	1/1:15:122:763,160,0:159
KMT2C_chr13_14408161_14474907	35244	cuteSV.DEL.45	CCTATTATATATTGTGTACTGTACATAATATATTAAATCGCCCAAATATATATTGTATACTGTATATAAAATATGAAGGTACTTCAAATATATATTATATGCTGCACATAAAATATCAAAGTACCCAAGGTATGCATTACATACTGTACATAAAATATCAAAGTACACATATTATATATTATATAATATACATAAAATATGAAGGTTCAT	C	0.0	q5	IMPRECISE;SVTYPE=DEL;SVLEN=-209;END=35453;CIPOS=-0,0;CILEN=-0,0;RE=10;RNAMES=NULL;AF=0.0625;STRAND=+-	GT:DR:DV:PL:GQ	0/0:150:10:0,188,821:188
KMT2C_chr13_14408161_14474907	35552	cuteSV.DEL.46	ATACTGTACATAAAATATGAAAGTAACCAAACATTTATAATAAACTGTACATAAAATATCAAAGTACTCAGTCTACATATTATATACAGTATATAAAATATCAAAGTACACACACTGTATATTATATACTGTACATAATATATCAAAATACCCAGAATATATAGC	A	0.0	q5	IMPRECISE;SVTYPE=DEL;SVLEN=-164;END=35716;CIPOS=-2,2;CILEN=-0,0;RE=10;RNAMES=NULL;AF=0.0599;STRAND=+-	GT:DR:DV:PL:GQ	0/0:157:10:0,198,840:198
KMT2C_chr13_14408161_14474907	35978	cuteSV.DEL.47	ATAAAATATCAAAGTACCAAAAGTATATATTACATACTGTAAATAAAATATGAAGGTACCTCAAATATATATTATATTCTGTACATAAAACATCAAAGTACACCAAGTATATACTATATACTCTGCATAAAATATTAAATTACCCAAAATATGTATTGCATTGTGTACATAAAATATGAAAGTAACCAAACATTTATAATAAACTGTACATAAAATTTCAAAGTACTCAAACTGTATATTATATACTGTACATAAAGTATCAAAGTACCCAAACTGTGTAGTATATACTGTACATAAAATATCAAGGTACCCAAAATATATATTGTAAACTGTAGATAAAATATCAAAGTACCCAAAATATATATTATATACTGTACATAAAATATGAAGGCACATCCAATATATACTATATTCTGTACATAAAATA	A	0.0	q5	IMPRECISE;SVTYPE=DEL;SVLEN=-426;END=36404;CIPOS=-29,29;CILEN=-67,67;RE=16;RNAMES=NULL;AF=0.0879;STRAND=+-	GT:DR:DV:PL:GQ	0/0:166:16:0,169,782:169
KMT2C_chr13_14408161_14474907	36424	cuteSV.INS.40	T	TATTATGTACTGTACATAATATATTAAATCGCCCAAATACATATTGTATACTGTATATAAAATATGAAGGTACTTCAAATATATATTACATGCTGCACATAAATTATCAAAGTACCCAAAGTATGC	0.0	q5	IMPRECISE;SVTYPE=INS;SVLEN=125;END=36424;CIPOS=-0,0;CILEN=-0,0;RE=15;RNAMES=NULL;AF=0.0898	GT:DR:DV:PL:GQ	0/0:152:15:0,169,782:169
KMT2C_chr13_14408161_14474907	36669	cuteSV.DEL.48	ACTACATATTATATACAGTATATAAAATGTCAAAGTACCCAAACTGTATATTATATACTGTACATAATATATCAAAGTACCCGAATATATAGCATACTGTACATAAAATATCAAGGTACCCAAAGTGTGTATTATACACTGCACATAAAATATGAAGGTACATAAAATATATATTGTATTCTGTACATAAAATATCAAAGTACTCCAAATATATATTATATGCTGTACATAATATATTATAGTCGCCCAAATATATATTATATACTGTACATAAAATATGAAGGTACATCAAATATATATTATATGCTGCACATAAAATATCAAAGTACCCAAAGTATGTGTTATATACTGTACATAAAATATCAAAGTACCCAATGTATATATTATATACTGTACATAAAATATAAAATACCCCAAATATATATTATATGCTATACATAAAATATCAAAGTACACAAAATATGTATTATATACTGTACATAAAATACCAAAGGACCCAAAATATATATTATATACTGTACATAAAATATCAAAATACCCAAAATATATATTATATACTGTACATAAAATACCAAAGTACCCAAAGTATATATTATATACCGTACAAAAAATATCAAAGTAGCCAAAATATGTATTATACACTGTACATAATATATGAAAGTACCCAAACATTTATAATAAACTGTACATAAAATATCAATGTACTCAAACTATATATTATCTGCGGTACATAAGATATCAAAGTACCCATACTATATAGTATATACTGTACTTAAAATATCAAAATACCCAAAATATATATTATATACGTTACATAAACTATCAAATACACAAAGTATGTATTATATACTGTACATAAAATAGCAAAGTTCCCAAAATATGTATTATATATATTATAAATATGTACATAAAATATGAAAGTACCCAACCATTTATAATAAACTCTACATAAAACACCAAAGTACCCAAACTGTGTATTATATACTGTCCATAAAATATCAAAGTACCCAAAATATATATTGTAAACTCTACATAAAATATCAAAGTAGCCAAAATACATATTGTATACTGTACATAAAATATAAAAGTACCCCAAATATATATTATATACTGTACATAAAATATCAAAGTACCCATAATACATATTATATACTGTACATAAAATATCAAAGGACCCAAAATAAACATTATATACTGTACATAAAATATCCAAATACTCAAAATATATATTACATACTGTACATAAAATATCAAAGTACCCAAATTATGTACTATATACTGTACGTAAAATATCAGAGTACCCAAAATATGCATTATATACTGTACATAAAATATGAAAGTAACAAAACATTTATAATAAACTGTACATAAAATATCAAAGTACTCAAACTATATATCATATACTGTACATAAAATATCAAAGTACCCAAACTGTGTATTATTATATACTGTATATAAAATATCAAAGTACCTGAAATATATATTGTATACTGTACATAAAATATCAAAGTACCCAAAATATATACTATATACTGTACATAAAATATGAAGGTACATCAAATATATATTATATCCTGTACATAAAATAACAAAGTACACCTATTATATATTGTGTACTGTACATAATATATTAAATCGCCCAAATATATATTGTATACTGTATATAAAATATGAAGGTACTTCAAATATATATTATATGCTGCACATAAAATATCAAAGTACCCAAAGTATGCATTACATACTGTACATAAAATATCAAAGTACACAAATTATATATTATATACTGTACATAAAATCTGTAGGTTCATCAAATATATTTTATATTCTGTACATAATATATCAAAGTACATCAAATATATATTATATACGGTACATAAAATATCAAATTACCCAAAATATATATTATTTACTGTACATAAAATATGAAAGTAACCAAACATTTATAATAAACTGTACATAAATTATCAAAGTACTCAAT	A	0.0	q5	IMPRECISE;SVTYPE=DEL;SVLEN=-1977;END=38646;CIPOS=-0,0;CILEN=-0,0;RE=5;RNAMES=NULL;AF=0.026;STRAND=+-	GT:DR:DV:PL:GQ	0/0:187:5:0,227,897:226
KMT2C_chr13_14408161_14474907	37558	cuteSV.INS.41	T	TGCTGTACAGAATATATTAAAGTCGACCAAATATATATTATATACTGTACATAAAATATGAAGGTACATCAACTATACATAAAATATA	0.0	q5	IMPRECISE;SVTYPE=INS;SVLEN=87;END=37558;CIPOS=-14,14;CILEN=-4,4;RE=25;RNAMES=NULL;AF=0.1309	GT:DR:DV:PL:GQ	0/0:166:25:0,122,687:121
KMT2C_chr13_14408161_14474907	37559	cuteSV.INS.42	A	ACTGTTCATAAAATATCAAAATACCCAAAATATATATTATATACTGTACATAAAATACCAAAGTACCCAAAGTATATATTATATACCGTACAAAAAATATCAAAGTAGCCAAAATATGTATTATACACTGTACATAATATATGAAAGTACCCAAACATTTATCATAAACTGTACATAAAATATCAATGTACTCAAACTATATATTATGTGCGGTACATAAGATATCAACGTACCCATACTATATAGTATGTACTGTACTTAAATATCAAAATACCCAAAATATATATTATATACGTTACATAAACGATCAAATACACAAAGTATGTATTATATACTGTACATAAAAATAGCAAAGTTCCCAAAATATG	0.0	q5	IMPRECISE;SVTYPE=INS;SVLEN=367;END=37559;CIPOS=-0,0;CILEN=-0,0;RE=19;RNAMES=NULL;AF=0.0995	GT:DR:DV:PL:GQ	0/0:172:19:0,160,763:159
KMT2C_chr13_14408161_14474907	38044	cuteSV.DEL.49	TCAAAGTACTCAAACTATATATCATATACTGTACATAAAATATCAAAGTACCCAAACTGTGTATTATTATATACTGTATATAAAATATCAAAGTACCTGAAATATATATTGTATACTGTACATAAAATATCAAAGTACCCAAAATATATACTATATACTGTACATAAAATATGAAGGTACATCAAATATATATTATATCCTGTACATAAAATAA	T	0.0	q5	IMPRECISE;SVTYPE=DEL;SVLEN=-213;END=38257;CIPOS=-0,0;CILEN=-0,0;RE=7;RNAMES=NULL;AF=0.0333;STRAND=+-	GT:DR:DV:PL:GQ	0/0:203:7:0,217,878:217
KMT2C_chr13_14408161_14474907	39401	cuteSV.DEL.50	TATATATTATATTCTGTACATAAAATATCAAAGTACACCAAATGTATATTATATACTGTACATAAAATATAAAACTACCCCAAATATATCTTATATACTCTACATAAAATATCAAAGTACCCAAAATATATATTATATACTGTACATAATATATCAAAGTACCCATAGTATGTATTATATCCTGTACATAAAATATGAAAGTACGTCAAATATATATTCTATTCTGCACATAAAATATCATATTGCACCAAATATATATTGTATACTGTATATAAAATATGAAGGTACTTCAAATATATATTATATGCTGCACATAAAATATCAAAGTACCCAAAGTATGCATTATATACTGTACATAAAATATCAAAGTACCCAAAGTGTATATTATATACTGTACATAAAATATGAAGGTTCATCAAATATATTTTATATTCTGCACATAATATATCAAAGTACAGCAAATATATATTATATACTGTACATAAAATAACAAAGTAACAAAAATATGTATTATATACTGTACATAAAATATGAAAGTAACCAAATATTTATAATAAACTGTATATAAAATATCAAAGTACTCAAACTACATATTATATACAGTATATAAAATATCAAAGTACCCAAACTATATATTATATACTGTACATACTATATCAAAGTACCCGAATATAGAGCATACTGTACATAAAATATCAAATTACCCAAAATATATATTGTATACTGTACATAAAATATGAAGGTACATCAAAG	T	0.0	q5	IMPRECISE;SVTYPE=DEL;SVLEN=-752;END=40153;CIPOS=-0,0;CILEN=-0,0;RE=7;RNAMES=NULL;AF=0.0306;STRAND=+-	GT:DR:DV:PL:GQ	0/0:222:7:0,217,878:217
KMT2C_chr13_14408161_14474907	39459	cuteSV.DEL.51	TACATAAAATATAAAACTACCCCAAATATATCTTATATACTCTACATAAAATATCAAAGTACCCAAAATATATATTATATACTGTACATAATATATCAAAGTACCCATAGTATGTATTATATCCTGTACATAAAATATGAAAGTACGTCAAATATATATTCTATTCTGCACATAAAATATCATATTGCACCAAATATATATTGTATACTGTATATAAAATATGAAGGTACTTCAAATA	T	212.3	PASS	PRECISE;SVTYPE=DEL;SVLEN=-237;END=39696;CIPOS=-5,5;CILEN=-12,12;RE=111;RNAMES=NULL;AF=0.4847;STRAND=+-	GT:DR:DV:PL:GQ	0/1:118:111:212,0,231:212
KMT2C_chr13_14408161_14474907	40404	cuteSV.DEL.52	TATATATTATATGCTGTACATAAAATATCAAAGTACACAAAATATGCATTATGTACTGTACATAAATTATCAAAGGACCCAAAATATATATTATATAGTGTACATAAAATATCAAAATACCCAAAATATATATTATATACTGTACATAAAATACCAAAGTACCCAAAGTATATATTATATACTGTATAAAAAATATCAAAGTAGCCAAAATATGTATTATACACTGTACATAATATATGAAAGTACCCAAACATTTATAATAAACTGTACATAAAATATCAATGTACTCAAATTATATATTATGTGCGGTACTTAAGATATCAAAGTACCCATACTATATAGTATGTACTGTACTTAAAATATCAAAATACCCAAAATATATATTATATACGTTACATAAACTATCAAATACACAAAGTATGTATTACATACTGTACATAAAATAGCAAAGTTCCCAAAATATGTATTATATACTGTACATAAAATATGAAAGTAACCAACCATTTATAATAAACTCTACATAAAATACCAAAGTACCCAAACTGTGTATTAT	T	0.0	q5	IMPRECISE;SVTYPE=DEL;SVLEN=-552;END=40956;CIPOS=-10,10;CILEN=-10,10;RE=57;RNAMES=NULL;AF=0.2365;STRAND=+-	GT:DR:DV:PL:GQ	0/0:184:57:0,26,496:26
KMT2C_chr13_14408161_14474907	40966	cuteSV.INS.43	A	ATAAAATATCAAGTACCCAAAATATATATTGTAAACTGTACATAAAATACCAAAATTACCCAACTGTGTATTTTATACTGTCCG	0.0	q5	IMPRECISE;SVTYPE=INS;SVLEN=83;END=40966;CIPOS=-2,2;CILEN=-0,0;RE=50;RNAMES=NULL;AF=0.2119	GT:DR:DV:PL:GQ	0/0:186:50:0,45,534:45
KMT2C_chr13_14408161_14474907	41885	cuteSV.DEL.53	CTGTACATAAAACATGAAAGTAACCAAACATTTATAATAAACTGTACTTAAAATATCAAAGTACTCAATCTACATATTATATACAGTATATAAAATATCAAAGTACACAAACTGTATATTATATACTGTACATAATATATCAAAGTACCCAGAATATATAGCATACTGTACTTAAAATATCAAAGTACCCAAAATATATATTGTATACTGTACATAAAATATGAAGGTACATCAAAGATATATTATATTCTGTACATAAAATATCAAAGTACACCAAATATATATTATATGCTGTACATAATATATTAAAGTTGCCCATATATACATTATATACTGTACATAAAATATGAACGTACATCAAATATATAGTATATGCTGCACATAAAATATCAAAGTACCCAAAGTATGTATTATACACTGTACATAAAATATCAAAGTACCAAAAGTATATATTACATACTGTAAATAAAATATGAAGGTACCTCAAATATATATTATATTCTGTACATAAAATATCAAAGTACACCAAGTATATACTATATACTCTGCATAAAATATTAAATTACCCAAAATATGTATTGCATTG	C	0.0	q5	IMPRECISE;SVTYPE=DEL;SVLEN=-585;END=42470;CIPOS=-0,0;CILEN=-0,0;RE=7;RNAMES=NULL;AF=0.0259;STRAND=+-	GT:DR:DV:PL:GQ	0/0:263:7:0,227,897:226
KMT2C_chr13_14408161_14474907	41891	cuteSV.DEL.54	ATAAAACATGAAAGTAACCAAACATTTATAATAAACTGTACTTAAAATATCAAAGTACTCAATCTACATATTATATACAGTATATAAAATATCAAAGTACACAAACTGTATATTATATACTGTACATAATATATCAAAGTACCCAGAATATATAGCATACTGTACT	A	0.0	q5	IMPRECISE;SVTYPE=DEL;SVLEN=-165;END=42056;CIPOS=-1,1;CILEN=-0,0;RE=7;RNAMES=NULL;AF=0.0259;STRAND=+-	GT:DR:DV:PL:GQ	0/0:263:7:0,227,897:226
KMT2C_chr13_14408161_14474907	42208	cuteSV.DEL.55	ACATTATATACTGTACATAAAATATGAACGTACATCAAATATATAGTATATGCTGCACATAAAATATCAAAGTACCCAAAGTATGTATTATACACTGTACATAAAATATCAAAGTACCAAAAGTATATATTACATACTGTAAATAAAATATGAAGGTACCTCAAATATATATTATATTCTGTACATAAAATATCAAAGTACACCAAGTATATACTATATACTCTGCATAAAATATTAAATTACCCAAAATATGTATTGCATTGTGTACATAAAATATGAAAGTAACCAAACATTTATAATAAACTGTACATAAAATATCAAAGTACTCAAACTGTATATTATATACTGTACATAAAGTATCAAAGTACCCAAACTGTGTAGTATATACTGTACATAAAATATCAAGGTACCCAAAATATATATTGTAAACTGTAGATAAAATATCAAAGTACCCAAAATATATATTATATACTGTACATAAAATATGAAGGCACATCCAATATATATTATATTCTGTACATAAAATATCAAAGTACACCAAATGTATATTATATACTGTACATAAAATATCAAAGTACCCAAAGTGTATATTATATACTGTACATAAAATATGAAGATTCATCAAATATATTTTATATTCTGCACATAATATATCAAAGTACAGCAAATAT	A	0.0	q5	IMPRECISE;SVTYPE=DEL;SVLEN=-670;END=42878;CIPOS=-0,0;CILEN=-0,0;RE=7;RNAMES=NULL;AF=0.0249;STRAND=+-	GT:DR:DV:PL:GQ	0/0:274:7:0,227,897:226
KMT2C_chr13_14408161_14474907	42357	cuteSV.DEL.56	ATGAAGGTACCTCAAATATATATTATATTCTGTACATAAAATATCAAAGTACACCAAGTATATACTATATACTCTGCATAAAATATTAAATTACCCAAAATATGTATTGCATTGTGTACATAAAATATGAAAGTAACCAAACATTTATAATAAACTGTACATAAAATATCAAAGTACTCAAACTGT	A	0.0	q5	IMPRECISE;SVTYPE=DEL;SVLEN=-185;END=42542;CIPOS=-53,53;CILEN=-48,48;RE=14;RNAMES=NULL;AF=0.049;STRAND=+-	GT:DR:DV:PL:GQ	0/0:272:14:0,208,859:207
KMT2C_chr13_14408161_14474907	42754	cuteSV.INS.44	T	TATTATGTACTGTACATAATATATTAAATCGCCCAAATACATATTGTATACTGTATATAAAATATGAAGGTACTTCAAATATATATTACATGCTGCACATAAATTATCAAGTACCCAAAGTATGC	0.0	q5	IMPRECISE;SVTYPE=INS;SVLEN=124;END=42754;CIPOS=-1,1;CILEN=-0,0;RE=23;RNAMES=NULL;AF=0.0839	GT:DR:DV:PL:GQ	0/0:251:23:0,169,782:169
KMT2C_chr13_14408161_14474907	43650	cuteSV.DEL.57	TATATGAAAGTACCCAAACATTTATAAAAAACTGTACATAAAATATCAATGTACTCAAACTATATATTATGTGCGGTACATAAGATATCAAATTACCCATACTATATAGTATATACTGCACTTAAAATATCAAAATACCCAAAATATATATTATATACGTTACATAAACTATCAAATACACAAAGTATGTATTATATACTGTACATAAAATAGCAAAGTTCCCAAAATATGTATTATATACTGTACATAAAATATGAAAGTACCCAACCATTTATAATAAACTCTACATAAAATACCAAAGTACCCAAACTGTGTATTATATACTGTCCATAAAATATCAAAGTACCCAAAATATATATTGTAAACTGTACATAAAATATCAAAGTAGCCAAAATACATATTGTATACTGTACATAAAATATGAAAGTACCCCAAATATGTATTATATACTGTACATAAAATATCAAAGTACCCATAATACATATTATATACTGTACATAAAATATCAAAGGACCCAAAATAAACATTATATACTGTACATAAAATATCCAAATACTCAAAATATATATTACGTACTGTACATAAAATATCAAAGTACCCAAATTATGTATTATATACTGTACGTAAAATATCAGAGTACCCAAAATATGCATTATATACTGTACATAAAATATGAAAGTAACAATACATTTATAATAAACTGTACATAAAATATCAAAGTACTCAAACTATATATCATATACTGTACATAAAATATCAAAGTACCCAAACTGTGTATTATTATATACTGTATATAAAATATCAAAGTACCTGAAATATATACTGTATACTGTACATAAAATATCAAAGTACCCAAAATATATACTATATACTGTACATAAAATATGAAGGTACATCAAATATATATTATATCCTGTACATAAAATATCAAAGTACACCTATTATATATTGTGTACTGTACATAATATATTAAATCGCCCAAATATATATTGTATACTGTATATAAA	T	0.0	q5	IMPRECISE;SVTYPE=DEL;SVLEN=-1006;END=44656;CIPOS=-288,288;CILEN=-0,0;RE=6;RNAMES=NULL;AF=0.0194;STRAND=+-	GT:DR:DV:PL:GQ	0/0:303:6:0,236,916:236
KMT2C_chr13_14408161_14474907	43758	cuteSV.DEL.58	GTATATACTGCACTTAAAATATCAAAATACCCAAAATATATATTATATACGTTACATAAACTATCAAATACACAAAGTATGTATTATATACTGTACATAAAATAGCAAAGTTCCCAAAATATGTATTATATACTGTACATAAAATATGAAAGTACCCAACCATTTATAATAAACTCTACATAAAATACCAAAGTACCCAAAC	G	0.0	q5	IMPRECISE;SVTYPE=DEL;SVLEN=-201;END=43959;CIPOS=-116,116;CILEN=-41,41;RE=50;RNAMES=NULL;AF=0.1577;STRAND=+-	GT:DR:DV:PL:GQ	0/0:267:50:0,103,649:102
KMT2C_chr13_14408161_14474907	43797	cuteSV.INS.45	A	ATTATATACGTTACATAAACTATCAAATACACAAAGTATGTATTATATACTGTACATAAAATAGCAAAGGACCCAAAATATGTATTATATACTGTACATAAAATATCAAAATACCCAAAATATATATTATATACTGTACATAAAATAACAAAGTACCCAAAGTATATATTATATACCGTACAAAAAATATCAAAGTAGCCAAAATATGTATTATACACTGTACATATTATATAAAAGTACCCAAACATTTATAATAAACTGTACATAAAATATCAATGTACTCAAACTATATATTATGTGCGGCACATAAGATATCAAAGTACCCATACTATATAGTATATACTGTACTTAAAATACCAAAATACCCAAAATATA	0.0	q5	IMPRECISE;SVTYPE=INS;SVLEN=374;END=43797;CIPOS=-28,28;CILEN=-1,1;RE=11;RNAMES=NULL;AF=0.0374	GT:DR:DV:PL:GQ	0/0:283:11:0,217,878:217
KMT2C_chr13_14408161_14474907	43979	cuteSV.INS.46	A	ATAAAATATCAAAGTACCCAAAATATATATTGTAAACTGTACATAAAATACCAAATTACCCAACTGTGTATTTTATACTGTCCG	0.0	q5	IMPRECISE;SVTYPE=INS;SVLEN=83;END=43979;CIPOS=-3,3;CILEN=-0,0;RE=30;RNAMES=NULL;AF=0.1014	GT:DR:DV:PL:GQ	0/0:266:30:0,150,744:150
KMT2C_chr13_14408161_14474907	45717	cuteSV.INS.47	C	CAAATATATTATATCCTCTACATAAAATATCAAAGTACACCTATTATATATTGTGTACTGTACATAATATATTAAATGCGCCCAAATATATATTGTATACTGTATATAAAATATGAAGGTACTT	0.0	q5	IMPRECISE;SVTYPE=INS;SVLEN=123;END=45717;CIPOS=-12,12;CILEN=-0,0;RE=10;RNAMES=NULL;AF=0.0315	GT:DR:DV:PL:GQ	0/0:307:10:0,217,878:217
KMT2C_chr13_14408161_14474907	45944	cuteSV.DEL.59	CTGTACATAAAATATGAAAGTAACCAAACATTTATAATAAACTGTACATAAAATATCAAAGTACTCAAACTGTATATTATATACTCTACATAAAGTATCAAAGTACCCAAACTGTGTAGTATATACTGTACATAAAATATCAAGGTACCCAAAATATATATTGTAAACTGTAGATAAAATATCAAAGTACCCAAAATATATATTATATACTGTACATGAAATATGAAGGCCCCTCCAATATATATTATACTCTCTACATAAAATATCAAAGTACACCAAATGTATATTATATACTGTACATAAAATATCAAAGTACCCAAAGTGTATATTATATACTGTACATAAACTATGAAGGTTCATCAAATATA	C	725.2	PASS	PRECISE;SVTYPE=DEL;SVLEN=-367;END=46311;CIPOS=-35,35;CILEN=-17,17;RE=294;RNAMES=NULL;AF=0.8776;STRAND=+-	GT:DR:DV:PL:GQ	1/1:41:294:725,141,0:140
KMT2C_chr13_14408161_14474907	47453	cuteSV.INS.48	A	ATAAATATCAAAGTACCCAAAATATATATTGTAAACTGTACATAAAATACCAAATTACCCAAACTGTGTATTTTATACTGTCCG	0.0	q5	IMPRECISE;SVTYPE=INS;SVLEN=83;END=47453;CIPOS=-3,3;CILEN=-0,0;RE=45;RNAMES=NULL;AF=0.1557	GT:DR:DV:PL:GQ	0/0:244:45:0,103,649:102
KMT2C_chr13_14408161_14474907	47957	cuteSV.DEL.60	ACATAAAATATCAAAGTACCCAAAATATATACTATATACTGTACATAAAATATGAAGGTACATCAAATATATATTATATCCTGTACATAAAATATCAAAGTACACCTATTATATATTGTGTACTGTACATAATATATTAAATCGCACAAATATATATTGTATACTGTATATAAAATATGAAGGTACTTCAAATATATATTATATGCTGCACATAAAATATCAAAGTACCCAAGGTATGCATTACATACTGTACATAAAATATCAAAGTACACATATTATCTATTATATAATGTACATAAAATATGAAGGTTCATCAAATATATATTATATTCTGTACATAATATATCAAAGTACATCAAATATATATTATATACTGTACATAAAATATCAAAGTACCAAAAATATGTATTATATACTGTACATAAAACATGAAAGTAACCAAACATTTATAATAAACTGTACATAAAATATCAAAGTACTCAATCTACATATTATATACAGTATATAAAATATCAAAGTACACAAACTGTATATTATATACGGTACATAATATATCAAAGTACCCAGAATATATAGCATACTGTAAATAAAATATCAAAGTACCCAAAATATATATTGTATACTGTACATAAAATATGAAGGTACATCAAAGATATATTATATTCTGTACATAAAATATCAAACTACACCAAATATATATTATATGCTGTACATAATATATTAAAGTTGCCCATATATACATTATATACTGTACATAAAATATGAACGTACATCAAATATATAGTATATGCTACA	A	0.0	q5	IMPRECISE;SVTYPE=DEL;SVLEN=-794;END=48751;CIPOS=-2,2;CILEN=-0,0;RE=26;RNAMES=NULL;AF=0.08;STRAND=+-	GT:DR:DV:PL:GQ	0/0:299:26:0,179,802:178
KMT2C_chr13_14408161_14474907	48671	cuteSV.DEL.61	AATATATTAAAGTTGCCCATATATACATTATATACTGTACATAAAATATGAACGTACATCAAATATATAGTATATGCTACACATAAAATATCAAAGTACCCAAAATATATACTATATACTGTACATAAAATATGAAGGTACATCAAATATATATTATATCCTGTACATAAAATATCAAAGTACACCTATTATATATTGTGTACTGCACATAATATATTAAATCGCCCAAATATATATTGTATACTGTATATAAAATATGAAGGTACTTCAAATATATATTATATGCTGCACATAAAATATCAAAGTACCCAAAGTATGCATTACATACTGTACATAAAATATCAAATTACAAAAATTATATATTATATTCTGTACATAAAATATGTAGGTTCTTCAAATATATTTTATATTCTGTACATAATATATCAAAGTACATCAAATATATATTATATACGGTACATAAAATATCAAAGTACCCAAAATATGTATTAATTACTGTGCATAAAATATGAAAGTAACCAAACATTTATAATAAACTGTACATAAAATATCAAACTACTCAATCTACATATTATATACAGTATATAAAATATCAAAGTACACAAACTGTATATTATATACTGTACATAATATATCAAAGTACCCAGAATATATAGCATACTGTACATACAATATCAAAGTACCCAGAATGTATATTGTATTCTGTACATAAAATATGAATGTACATCAAAGATATATTATATTCTGTACATAAAATATCAAAGTACACCAAATATATATTATATGCTGTACAT	A	0.0	q5	IMPRECISE;SVTYPE=DEL;SVLEN=-793;END=49464;CIPOS=-28,28;CILEN=-0,0;RE=27;RNAMES=NULL;AF=0.0909;STRAND=+-	GT:DR:DV:PL:GQ	0/0:270:27:0,160,763:159
KMT2C_chr13_14408161_14474907	48721	cuteSV.DEL.62	AACGTACATCAAATATATAGTATATGCTACACATAAAATATCAAAGTACCCAAAATATATACTATATACTGTACATAAAATATGAAGGTACATCAAATATATATTATATCCTGTACATAAAATATCAAAGTACACCTATTATATATTGTGTACTGCACATAATATATTAAATCGCCCAAATATATATTGTATACTGTAT	A	0.0	q5	IMPRECISE;SVTYPE=DEL;SVLEN=-198;END=48919;CIPOS=-42,42;CILEN=-36,36;RE=29;RNAMES=NULL;AF=0.098;STRAND=+-	GT:DR:DV:PL:GQ	0/0:267:29:0,160,763:159
KMT2C_chr13_14408161_14474907	48750	cuteSV.INS.49	C	CATAAAATATCAAAGTACCCAAAGTATGTATTACATACTGTACATAAAATATGAAAGTACCAAAAGTATATATTACCTACTGTAAATAAATATGAAGATACCTCAAATATATATTATATTCTGTACATAAAATATCAAAGTACACCAAGTATATACTATATACTCTACATAAAATATTAAATTACCCAAAATATGTATTGTATTGTGTACATAAAATATGAAAGTAACCAAACATTTACAATAAACTGTACATAAAATATCAAAGTACTCAAACTATATATCATATACTGTACATAAAATATCAAAGTACCCAAACTGTGTATTATTACATACTGTATATAAAATATCAAAGTACCTGAAATATATATTGTATACTGT	0.0	q5	IMPRECISE;SVTYPE=INS;SVLEN=377;END=48750;CIPOS=-1,1;CILEN=-0,0;RE=28;RNAMES=NULL;AF=0.1011	GT:DR:DV:PL:GQ	0/0:249:28:0,150,744:150
KMT2C_chr13_14408161_14474907	48782	cuteSV.INS.50	C	CACTGTACATAAAATATCAAAGTACCAAAAGTATATTTATACTATATAATCTGCATAAAATATTAAATTACCCAAAATATGTATTGTATTGTGTACATAACATATGAAAGTAACCAAACATTTATAATAAACTGTACATAAAATATCAAAGTACTCAAACTGTATATTATATACTGTACATAAAGTATCAAAGTACCCAAACTGTGTAGTATATACTGTACATAAAAATATCAAGT	0.0	q5	IMPRECISE;SVTYPE=INS;SVLEN=235;END=48782;CIPOS=-15,15;CILEN=-4,4;RE=56;RNAMES=NULL;AF=0.2014	GT:DR:DV:PL:GQ	0/0:222:56:0,55,553:54
KMT2C_chr13_14408161_14474907	49414	cuteSV.DEL.63	TCTGTACATAAAATATCAAAGTACACCAAATATATATTATATGCTGTACATAATATATTAAAGTTGCC	T	0.0	q5	IMPRECISE;SVTYPE=DEL;SVLEN=-67;END=49481;CIPOS=-87,87;CILEN=-24,24;RE=8;RNAMES=NULL;AF=0.0265;STRAND=+-	GT:DR:DV:PL:GQ	0/0:294:8:0,227,897:226
KMT2C_chr13_14408161_14474907	50131	cuteSV.DEL.64	TACATAAAATATCAAAGTACCCATAGTATGTATTATATCCTGTACATAAAATATGAAGGTACATCAAATATATATTCTATTCTGCACATAAAATATCATATTGCACCAACTATATATTGTATACTGTATATAAAATATGAAGGTACTTCAAATATATATTATATGCTGCACATAAAATATCAAAGTACCCAAAGTATGCAT	T	0.0	q5	IMPRECISE;SVTYPE=DEL;SVLEN=-200;END=50331;CIPOS=-35,35;CILEN=-34,34;RE=40;RNAMES=NULL;AF=0.1311;STRAND=+-	GT:DR:DV:PL:GQ	0/0:265:40:0,122,687:121
KMT2C_chr13_14408161_14474907	50661	cuteSV.DEL.65	TATAGCATACTGTACATAAAATATCAAAGTACCCAAAGTGTGTGTTATACACTGCACATAAAATATGAAGGTACATCAAAG	T	0.0	q5	IMPRECISE;SVTYPE=DEL;SVLEN=-80;END=50741;CIPOS=-0,0;CILEN=-0,0;RE=7;RNAMES=NULL;AF=0.0227;STRAND=+-	GT:DR:DV:PL:GQ	0/0:302:7:0,227,897:226
KMT2C_chr13_14408161_14474907	50972	cuteSV.DEL.66	AAAATATAAAATACCCCAAATATATATTATATCCTGTACATAAAATATCAAAGTACCCAAAATATATATTGTAAACTGTA	A	0.0	q5	IMPRECISE;SVTYPE=DEL;SVLEN=-79;END=51051;CIPOS=-24,24;CILEN=-9,9;RE=25;RNAMES=NULL;AF=0.0812;STRAND=+-	GT:DR:DV:PL:GQ	0/0:283:25:0,169,782:169
KMT2C_chr13_14408161_14474907	51983	cuteSV.DEL.67	TATCAAAGTACTCAGTCTACATATTATATACAGTATATAAAATATCAAAGTACACACACTGTATATTATATACTGTACATAATATATCAAAATACCCAGAATATATAGCATACTCTACATAAAATATCAAAGTACCCAAAATATATATTGTATACTGTACATAAAATATGAAGGTACATCAAAGATATATTATATTCTGTACATAAAATATCAAACTACACCAAATATATATTATATGCTGTACATAATATATTAAAGTTGCCCATATATACATTATATACTGTACATAAAATATGAACGTACATCAAATATATAGTATATGCTGCACATAAAATATCAAAGTACCCAAAGTATGTATTATACACTGTACATAAAATATCAAAGTACCAAAAGTATATATTACATACTGTAAATAAAATATGAAGGTACCTCAAATATATATTATATTCTGTACATAAAACATCAAAGTACACCAAGTATATACTATATACTCTGCATAAAATATTAAATTACCCAAAATATGTATTGCATTGTGTACATAAAATATGAAAGTAACCAAACATTTATAATAAACTGTACATAAAA	T	0.0	q5	IMPRECISE;SVTYPE=DEL;SVLEN=-584;END=52567;CIPOS=-1,1;CILEN=-0,0;RE=29;RNAMES=NULL;AF=0.1014;STRAND=+-	GT:DR:DV:PL:GQ	0/0:257:29:0,150,744:150
KMT2C_chr13_14408161_14474907	53425	cuteSV.DEL.68	TATTATATACTGTACATAAAATATAAAATACCCCAAATATATATTATATGCTATACAT	T	0.0	q5	IMPRECISE;SVTYPE=DEL;SVLEN=-57;END=53482;CIPOS=-58,58;CILEN=-13,13;RE=8;RNAMES=NULL;AF=0.03;STRAND=+-	GT:DR:DV:PL:GQ	0/0:259:8:0,227,897:226
KMT2C_chr13_14408161_14474907	53613	cuteSV.DEL.69	TACCAAAGTACCCAAAGTATATATTATATACCGTACAAAAAATATCAAAGTAGCCAAAATATGTATTATACACTGTACATAATATATGAAAGTACCCAAACATTTATAATAAACTGTACATAAAATATCAATGTACTCAAACTATATATTATCTGCGGTACATAAGATATCAAAGTACCCATACTATATAGTATATACTGTACTTAAAATATCAAAATACCCAAAATATATATTATATACGTTACATAAACTATCAAATACACAAAGTATGTATTATATACTGTACATAAAATAGAAAAGTTCCCAAAATATGTATTATATATATTATAAATATGTACATAAAATATGAAAGTACCCAACCATTTATAATAAACTCTACATAAAAC	T	0.0	q5	IMPRECISE;SVTYPE=DEL;SVLEN=-385;END=53998;CIPOS=-0,0;CILEN=-0,0;RE=7;RNAMES=NULL;AF=0.027;STRAND=+-	GT:DR:DV:PL:GQ	0/0:252:7:0,227,897:226
KMT2C_chr13_14408161_14474907	54053	cuteSV.INS.51	A	AAAATATATATTGTAAACTGTACATAAAATACCAAATTACCCAAACTGTGTATTTTATACTGTCCGTAAAATATCAAAGTACCC	0.0	q5	IMPRECISE;SVTYPE=INS;SVLEN=83;END=54053;CIPOS=-19,19;CILEN=-1,1;RE=10;RNAMES=NULL;AF=0.0433	GT:DR:DV:PL:GQ	0/0:221:10:0,208,859:207
KMT2C_chr13_14408161_14474907	55822	cuteSV.DEL.70	TATTATATACTGTACATAAAATATAAAACTACCCCAAATATATATTATATACTCTACATAAAATATCAAAGTACCCAAAATATATATTATATACTGTACATAATATATCAAAGTACCCATAGTATGTATTATATCCTGTACATAAAATATGAAAGTACGTCAAATATATATTCTATTCTGCACATAAAATATCATATTGCACCAAATATATATTGTATACTGTATATAAAATATGAAGGTACTTCAAATATATATTATATGCTGCACATAAAATATCAAAGTAC	T	174.1	PASS	PRECISE;SVTYPE=DEL;SVLEN=-283;END=56105;CIPOS=-3,3;CILEN=-7,7;RE=94;RNAMES=NULL;AF=0.4434;STRAND=+-	GT:DR:DV:PL:GQ	0/1:118:94:174,0,270:174
KMT2C_chr13_14408161_14474907	56822	cuteSV.DEL.71	ATGCATTATGTACTGTACATAAATTATCAAAGGACCCAAAATATATATTATATAGTGTACATAAAATATCAAAATACCCAAAATATATATTATATACTGTACATAAAATACCAAAGTACCCAAAGTATATATTATATACTGTATAAAAAATATCAAAGTAGCCAAAATATGTATTATACACTGTACATAATATATGAAAGTACCCAAACATTTATAATAAACTGTACATAAAATATCAATGTACTCAAATTATATATTATGTGCGGTACTTAAGATATCAAAGTACCCATACTATATAGTATGTACTGTACTTAAAATATCAAAATACCCAAAATATATATTATATACGTTACATAAACTATCAAATACACAAAGTATGTATTACATACTGTACATAAAATAGCAAAGTTCCCAAAATATGTATTATATACTGTACATAAAATATGAAAGTAACCAACCATTTATAATAAACTCTACATAAAATACCAAAGTACCCAAACTGTGTATTATATACTCTCCATAAAATAGCA	A	116.9	PASS	PRECISE;SVTYPE=DEL;SVLEN=-529;END=57351;CIPOS=-13,13;CILEN=-12,12;RE=77;RNAMES=NULL;AF=0.3889;STRAND=+-	GT:DR:DV:PL:GQ	0/1:121:77:117,0,327:116
KMT2C_chr13_14408161_14474907	57133	cuteSV.INS.52	T	TAATATATCAAGTACCCGAAAATATAGCATACTGTACAACACCAAAAATATATTATATGCTGTACAGAATATATTAAAGTCGACCAAATATATGTTATATACTGTACATAAAATATGAAGGTACATCAAATATATTTTATATGCTGCACATAAAATATCAAAG	0.0	q5	IMPRECISE;SVTYPE=INS;SVLEN=162;END=57133;CIPOS=-15,15;CILEN=-4,4;RE=16;RNAMES=NULL;AF=0.0899	GT:DR:DV:PL:GQ	0/0:162:16:0,169,782:169
KMT2C_chr13_14408161_14474907	59119	cuteSV.DEL.72	ACCAAATGTATATTATATACTGTACATAAAATATCAAAGTACCCAAAGTGTATATTATATACTGTACATAAAATATGAAGATTCATCAAATATATTTTATATTCTGCACATAATATATCAAAGTACAGCAAATATATATTATATACTGTACATAAAATATCAAAGTACCCAAAATATGTATTATATACTGTACATAAAATATGAAAGTAACCAAACATTTATAATAAACTGTACATAAAGTATCAAAGTACTCAAACTACATATTATATACAGTATATAAAATGTCAAAGTACCCAAACTGTATATTATATACTGTACATAATATATCAAAGTACCTGAATATATAGCATACTGTACATAAAATATCAAAGTACCCAAAGTGTGTATTATACACTGCACATAAAATATGAAGGTACATAAAATATATATTGTATTCTGTACATAAAATATCAAAGTACT	A	0.0	q5	IMPRECISE;SVTYPE=DEL;SVLEN=-458;END=59577;CIPOS=-0,0;CILEN=-0,0;RE=14;RNAMES=NULL;AF=0.1007;STRAND=+-	GT:DR:DV:PL:GQ	0/0:125:14:0,150,744:150
KMT2C_chr13_14408161_14474907	62195	cuteSV.DEL.73	CTTATATACTCTACATAAAATATCAAAGTACCCAAAATATATATTATATACTCTACATAATATATCAAAGTACCCATAGTATGTATTATATCCTGTACATAAAATATGAAAGTACGTCAAATATATATTCTATTCTGCACATAAAATATCATATTGCACCAAATATATATTGTATACTGTATATAAAATATGAAGGTACTTCAAATATATATTATATGCTGCACATAAAATATCAAAGTACCCAAAGTATGCAT	C	93.1	PASS	PRECISE;SVTYPE=DEL;SVLEN=-253;END=62448;CIPOS=-34,34;CILEN=-32,32;RE=25;RNAMES=NULL;AF=0.4386;STRAND=+-	GT:DR:DV:PL:GQ	0/1:32:25:93,0,160:93
KMT2C_chr13_14408161_14474907	62949	cuteSV.DEL.74	TATATACTGTACATAAAATATGAAGATACATCAAATATATATTATATGCTGCACATAAAATATCAAAGTATCCAAAGTATGTATTATACACTGTACATAAAATATCAAAATACCAAAGTATATATTACATACTGTAAATAAAATATGAAGGTACCTCATATATATATTATATTCTGTACATAAAATATCAAAGTACACCAAGTATATACTATATACTCTGCATAAAATATTAAATTACCCAAAATATGTATTGTATTGTGTACATAAAATATGAAAGTAACCAAACATTTATAATAAACTGTACATAAAATATCAAAGTACTCAAACTGTATATTATATACTGTACATAAAGTATCAAAGTACCCAAACTGTGTAGTATATACTGTACAAAAAATATCAAGGTACCCAAAATATATATTGTAAACTGTAGATAAAATATCAAAATACCCAAAATATATATTATATACTGTACATAAAATATGAAGGCACATCCAATATATATTATATTCTGTACATAAAATATCAAAGTACACCAAATGTATATTATATACTGTACATAAAATATCAAAGTACCCAAAGTGTATATTATATACTGTACATAAAATATGAAGGTTCATCAAACATATTTTATATTCTCCACATAATATATCAAAGTACAGCAAATATATATTATATACTGTACATAAAATATCAAAGTACCCAGAATATGTATTATATACTGTACATAAAATATGAAAGTAAGCAAACATTTGTAATAAAATGTACATAAAGTAACAAAGTACTCAAACTACATATTATATACAGTATATAAAATGTCAAAGTACCCAAACTGTATATTATATACTGTACATAATATATCAAAGTACCCGAATATATAGCATACTGTACATAAAATATCAAAGTACCCAAAGTGTGTATTATACACTGCACATAAAATATGAAGGTACATAAAATATATATTGTATTCTGTACATAAAATATCAAAGTACTCCAAATATATATTATATGCTGTACATAATATATTAAAGTCGCCCAAATATATATTATATACTGTACATAAAATATGAAGGTACATCAAATATATATTATATGCTGCACATAAAATATCAAAGTACCCAAAGTATGTGT	T	0.0	q5	IMPRECISE;SVTYPE=DEL;SVLEN=-1127;END=64076;CIPOS=-56,56;CILEN=-90,90;RE=5;RNAMES=NULL;AF=0.1163;STRAND=+-	GT:DR:DV:PL:GQ	0/0:38:5:0,62,315:62
KMT2C_chr13_14408161_14474907	63129	cuteSV.DEL.75	TAAAATATCAAAGTACACCAAGTATATACTATATACTCTGCATAAAATATTAAATTACCCAAAATATGTATTGTATTGTGTACATAAAATATGAAAGTAACCAAACATTTATAATAAACTGTACATAAAATATCAAAGTACTCAAACTGTATATTATATACTGTACATAAAGTATCAAAGTACCCAAACTGTGTAGTATATACTGTACAA	T	0.0	q5	IMPRECISE;SVTYPE=DEL;SVLEN=-209;END=63338;CIPOS=-0,0;CILEN=-0,0;RE=8;RNAMES=NULL;AF=0.2105;STRAND=+-	GT:DR:DV:PL:GQ	0/0:30:8:0,21,210:20
KMT2C_chr13_14408161_14474907	64181	cuteSV.DEL.76	CAAAGTACACAAAATATGTATTATATACTGTACATAAAATACCAAAGGACCCAAAATATATATTATATACTGTACATAAAATATCAAAATACCCAAAATATATATTATATACTGTACATAAAATACCAAAGTACCCAAAGTATATATTATATACCGTACAAAAAATATCAAAGTAGCCAAAATATGTATTATACACTGTACATAATATATGAAAGTACCCAAACATTTATAATAAACTGTACATAAAATATCAATGTACTCAAACTATATATTATGTGCGCTACATAAGATATCAAAGTACCCATACTATATAGTATATACTGTACTTAAAATATCAAAATACCCAAAATATATATTATATACGTTACATAAACTATCAAATACACAAAGTATGTATTATATACTGTACATAAAGTAGCAAAGTTCCCAAAATATGTATTACATACTGTACATAAAATATGAAAGTACCCAACCATTTATAATAAACTCTACATAAAATACCAAAGTACCCAAACTGTGTATTATATACTGTCCATAAAATATA	C	14.6	PASS	PRECISE;SVTYPE=DEL;SVLEN=-543;END=64724;CIPOS=-1,1;CILEN=-0,0;RE=9;RNAMES=NULL;AF=0.3214;STRAND=+-	GT:DR:DV:PL:GQ	0/1:19:9:15,0,110:14
KMT2C_chr13_14408161_14474907	64409	cuteSV.DEL.77	ATAATAAACTGTACATAAAATATCAATGTACTCAAACTATATATTATGTGCGCTACATAAGATATCAAAGTACCCATACTATATAGTATATACTGTACTTAAAATATCAAAATACCCAAAATATATATTATATACGTTACATAAACTATCAAATACACAAAGTATGTATTATATACTGTACATAAAGTAGCAAAGTTCCCAAAATATGTATTACATACTGTACATAAAATATGAAAGTACCCAACCATTTATAATAAACTCTACATAAAAT	A	29.1	PASS	PRECISE;SVTYPE=DEL;SVLEN=-270;END=64679;CIPOS=-62,62;CILEN=-53,53;RE=10;RNAMES=NULL;AF=0.3846;STRAND=+-	GT:DR:DV:PL:GQ	0/1:16:10:29,0,86:29
KMT2C_chr13_14464876_14502703	9793	cuteSV.DEL.78	TATACTGTACATAAAATATAAAACTACCCCAAATATATATTATATACTCTACATAAAATATCAAAGTACACAAAATATATATTATATACTGTACATAATATATCAAAGTACCCATAGTATGTATTATATCCTGTACATAAAATATGAAAGTACGTCAAATATATATTCTATTCTGCACATAAAATATCATATTGCACCAAATATATATTGTATACTGTATATGAAATATGAAGGTACTTCAAATATATATTATATGCTGCACATAAAATATCAAAGTACCCAA	T	51.4	PASS	PRECISE;SVTYPE=DEL;SVLEN=-282;END=10075;CIPOS=-4,4;CILEN=-21,21;RE=11;RNAMES=NULL;AF=0.5238;STRAND=+-	GT:DR:DV:PL:GQ	0/1:10:11:51,0,42:41
KMT2C_chr13_14464876_14502703	14230	cuteSV.INS.53	A	ACTGTACATAAAATATAAAAATACCCAAAATATATATTATATACTGTACATAAAATACCAAAGTACCCAAAGTATATATTATATACCGTACAAAAAATATCAAAGTAGCCAAAATATGTATTATACACTGTACATAATATATAAAAGTACCCAAACATTTATAATAAACTGTACATAAAATATCAATGTACTCAAACTATATATTATGTGCGGCACATAAGATATCAAAGTACCCATACTATATAGTATATACTGTACTTAAAATACCAAAATACCCAAAATATATATTATATACGTTACATAAACTATCAAATACACAATGTATGTATTATATACTGTACATAAAATTGCAAAGTTCCCAAAATA	0.0	q5	IMPRECISE;SVTYPE=INS;SVLEN=365;END=14230;CIPOS=-0,0;CILEN=-2,2;RE=5;RNAMES=NULL;AF=0.1163	GT:DR:DV:PL:GQ	0/0:38:5:0,62,315:62
KMT2C_chr13_14464876_14502703	14319	cuteSV.INS.54	A	ATACTGTCCATAAAATATCAAAGTACCCAAAATATATATTGTAAACTGTACATAAAATACCAAATTACCCAAACTGTGTATTT	2.8	q5	IMPRECISE;SVTYPE=INS;SVLEN=82;END=14319;CIPOS=-5,5;CILEN=-0,0;RE=12;RNAMES=NULL;AF=0.2667	GT:DR:DV:PL:GQ	0/0:33:12:3,3,203:3
KMT2C_chr13_14464876_14502703	16122	cuteSV.DEL.79	ATATACTGTACATAAAATAAAAAACTACCCCAAATATATATTATATACTCTACATAAAATATCAAAGTACACAAAATATATATTATATACTGTACATAATATATCAAAGAACCCATAGTATGTATTATATCCTGTACATAAAATATGAAAGTACGTCAAATATATATTCTATTCTGCACATAAAATATCATATTGCACCAAATATATATTGTATACTGTATATAAAATATGAAGGTACTTCAAATATATA	A	184.0	PASS	PRECISE;SVTYPE=DEL;SVLEN=-249;END=16371;CIPOS=-1,1;CILEN=-20,20;RE=34;RNAMES=NULL;AF=0.6182;STRAND=+-	GT:DR:DV:PL:GQ	0/1:21:34:184,0,60:59
KMT2C_chr13_14464876_14502703	17637	cuteSV.INS.55	A	ATAAAATATCAAAGTACCCAAAATATATATTGTAAACTGTACATAAAATACCAAATTACCCAAACTGTGTATTTTATACTGCCG	28.8	PASS	PRECISE;SVTYPE=INS;SVLEN=83;END=17637;CIPOS=-7,7;CILEN=-0,0;RE=18;RNAMES=NULL;AF=0.3214	GT:DR:DV:PL:GQ	0/1:38:18:29,0,220:28
KMT2C_chr13_14464876_14502703	19425	cuteSV.INS.56	T	TATTATGTACTGTACATAATATTAAATCGCCCAAATACATATTGTATACTGTATATAAAATATGAAGGTACTTCAAATATATATTACATGCTGCACATAAATTATCAAAGTACCCAAAGT	0.0	q5	IMPRECISE;SVTYPE=INS;SVLEN=119;END=19425;CIPOS=-7,7;CILEN=-9,9;RE=8;RNAMES=NULL;AF=0.1379	GT:DR:DV:PL:GQ	0/0:50:8:0,72,401:71
KMT2C_chr13_14464876_14502703	20660	cuteSV.INS.57	A	ATAAATATCAAAGTACCCAAAATATATATTGTAAACTGTACATAAAATACCAAATTACCCAAACTGTGTATTTTATACTGTCCG	0.0	q5	IMPRECISE;SVTYPE=INS;SVLEN=83;END=20660;CIPOS=-5,5;CILEN=-0,0;RE=8;RNAMES=NULL;AF=0.1379	GT:DR:DV:PL:GQ	0/0:50:8:0,72,401:71
KMT2C_chr13_14464876_14502703	22441	cuteSV.DEL.80	AAATGTATATTATATACTGTACATAAAATATAAAACTACCCCAAATATATCTTATATACTCTACATAAAATATCAAAGTACCCAAAATATATATTATATACTGTACATAATATATCAAAGTACCCATAGTATGTATTATATCCTGTACATAAAATATGAAAGTACGTCAAATATATATTCTATTCTGCACATAAAATATCATATTGCACCAAATATATATTGTATACTGTATATAAAATATGAAGG	A	248.7	PASS	PRECISE;SVTYPE=DEL;SVLEN=-245;END=22686;CIPOS=-50,50;CILEN=-21,21;RE=39;RNAMES=NULL;AF=0.75;STRAND=+-	GT:DR:DV:PL:GQ	1/1:13:39:249,9,1:9
KMT2C_chr13_14464876_14502703	23156	cuteSV.DEL.81	TATATTATATTCTGTACATAAAATATCAAATTACACCAAATATATATTATATGCTGTACATAATATATTAAAGTCAACCAAATATATATTATATACTGTACATAAAATATGAAGATACATCAAATATATATTATATGCTGCACATAAAATATCAAAGTATCCAAAGTATGTATTATACACTGTACATAAAATATCAAAATACCAAAAGTATATATTACATACTGTAAATAAAATATGAAGGTACCTCATATATATATTATATTCTGTACATAAAATATCAAAGTACACCAAGTATATACTATATACTCTGCATAAAATATTAAATTACCCAAAATATGTATTGTATTGTGTACATAA	T	0.0	q5	IMPRECISE;SVTYPE=DEL;SVLEN=-356;END=23512;CIPOS=-247,247;CILEN=-73,73;RE=10;RNAMES=NULL;AF=0.1887;STRAND=+-	GT:DR:DV:PL:GQ	0/0:43:10:0,40,315:39
KMT2C_chr13_14464876_14502703	23458	cuteSV.DEL.82	ATACTCTGCATAAAATATTAAATTACCCAAAATATGTATTGTATTGTGTACATAAAATATGAA	A	0.0	q5	IMPRECISE;SVTYPE=DEL;SVLEN=-62;END=23520;CIPOS=-312,312;CILEN=-16,16;RE=6;RNAMES=NULL;AF=0.1176;STRAND=+-	GT:DR:DV:PL:GQ	0/0:45:6:0,73,372:72
KMT2C_chr13_14464876_14502703	23655	cuteSV.INS.58	A	ACGTTTATAATAAACTGTACATAAATATCAGTGTACTCAAACTATATATTATGTGTGGTACATAAGATATCAAAGTACCC	0.0	q5	IMPRECISE;SVTYPE=INS;SVLEN=79;END=23655;CIPOS=-3,3;CILEN=-0,0;RE=9;RNAMES=NULL;AF=0.1875	GT:DR:DV:PL:GQ	0/0:39:9:0,37,286:36
KMT2C_chr13_14464876_14502703	28914	cuteSV.DEL.83	ATATCAAAGTACACCTATTATATATTGTGTACTGTACATAATATATTAAATCGCCCAAATATATATTGTATACTGTATATAAAATATGAAGGTACTTCAAATATATATTATATGCTGCACATAAAATATCAAAGTACCCAAAGTATGCATTAAACACTGTACATAAAATATCAAAGTACACATATTATCTATTATATAATGTACATAAAATATGAAGGTTCATCAAATAT	A	4.3	q5	PRECISE;SVTYPE=DEL;SVLEN=-229;END=29143;CIPOS=-15,15;CILEN=-24,24;RE=8;RNAMES=NULL;AF=0.2759;STRAND=+-	GT:DR:DV:PL:GQ	0/1:21:8:4,2,128:4
KMT2C_chr13_14464876_14502703	33139	cuteSV.DEL.84	CTGTACATAAAATATAAAAGTACCCCAAATATATATTATATACTCTACATAAAATATCAAAGTACCCAAAATATATATTATACACTGTACATAAAATATCAAAGTACCCATAGTATGTATTATATCCTGTACATAAAATATGAAGATACATCAAATATATATTCTATTCTGCACATAAAATATCATATTGCACCAAATATATATTGTATACTGTATATAAAATATGAAGGTACTTCAAATATATATTATATGCTGCACATAAAATATCAAAGTACCCAAAGTATGCATTACATA	C	36.2	PASS	PRECISE;SVTYPE=DEL;SVLEN=-293;END=33432;CIPOS=-1,1;CILEN=-0,0;RE=7;RNAMES=NULL;AF=0.5833;STRAND=+-	GT:DR:DV:PL:GQ	0/1:5:7:36,0,17:17
KMT2C_chr14_3553442_3620349	31970	cuteSV.INS.59	A	AACACAGAGAGACAGTGATAGAAAGAGGGAGACACAGAAACAGAGGGACAGATACAGAGATGGAGAGAAAGACAGAGACAGACAGAGAGACACTAAGAGAGACACAGAAAGAGATGGAGACAGAGAGACAGAGACAGGCAGAAACAGAGACAGACACACAGAGAGAGGGAGACAGAGATGAAGAGACAGAA	95.4	PASS	PRECISE;SVTYPE=INS;SVLEN=190;END=31970;CIPOS=-8,8;CILEN=-1,1;RE=10;RNAMES=NULL;AF=1.0	GT:DR:DV:PL:GQ	1/1:0:10:95,26,0:25
KMT2C_chr14_3553442_3620349	41232	cuteSV.DEL.85	AACTCGTCTCTCTACCTACCTGCTCTCTTTCCCCATTCCTGTTACATAGATTACTTCTTACCTCCCCAGGTACCCTGGAAGGTCAGGGTCTTCCCTTCTTCCTTCTATTTAAATAA	A	190.8	PASS	PRECISE;SVTYPE=DEL;SVLEN=-115;END=41347;CIPOS=-0,0;CILEN=-1,1;RE=22;RNAMES=NULL;AF=0.9167;STRAND=+-	GT:DR:DV:PL:GQ	1/1:2:22:191,42,0:42
KMT2C_chr14_3553442_3620349	42868	cuteSV.DEL.86	AGCTTCTCATGGGTAAATCATGCTGGAGCTTCTGGTAGGTGGACCATGCTGGAGCTTCTGGTGGGTGGACCATGCTGGG	A	248.1	PASS	PRECISE;SVTYPE=DEL;SVLEN=-78;END=42946;CIPOS=-0,0;CILEN=-0,0;RE=26;RNAMES=NULL;AF=1.0;STRAND=+-	GT:DR:DV:PL:GQ	1/1:0:26:248,66,0:66
KMT2C_chr14_3553442_3620349	48968	cuteSV.BND.14	N	N[KMT2C_chr22_6683135_6713219:22224[	70.9	PASS	PRECISE;SVTYPE=BND;RE=20;RNAMES=NULL;AF=0.4255	GT:DR:DV:PL:GQ	0/1:27:20:71,0,138:70
KMT2C_chr14_3553442_3620349	56538	cuteSV.DEL.87	AAATTCAAGTGTAGCTGGGCACACATGCATACAGCTGTTAACCTTGAATTCAAGCGTACCTGGGCTGCTGTTTACTTTG	A	4.7	q5	PRECISE;SVTYPE=DEL;SVLEN=-78;END=56616;CIPOS=-0,0;CILEN=-0,0;RE=11;RNAMES=NULL;AF=0.275;STRAND=+-	GT:DR:DV:PL:GQ	0/1:29:11:5,2,176:4
KMT2C_chr14_3553442_3620349	57175	cuteSV.INS.60	A	AACTATCATCATTTTCCCCAAGTTGTAACCCTTGGCAATCATTTCCCCGAAGTTTCAACTTTGTTGAAATGGAAGCTAAGAAATTAAACACAATGTATATATTCCTGGTAAAGTTTGCCCAGTACCTGAGCCAACACCTAGGGAGGTAAGAGCAGACAGTGGACGTGGGGGTACAGACAGATTTGGGTGACCCAGACCAAATATGATCTTCTAGAACCAAGAAATCCCACAGAGACAGGACAAATTGGCCCGT	182.7	PASS	PRECISE;SVTYPE=INS;SVLEN=252;END=57175;CIPOS=-0,0;CILEN=-0,0;RE=29;RNAMES=NULL;AF=0.7436	GT:DR:DV:PL:GQ	1/1:10:29:183,6,1:5
KMT2C_chr14_3553442_3620349	63242	cuteSV.INS.61	T	TATAATATATAATTATAAGTCATATTGTATATATACAATTATATATTATTATATATTATTTTATATTATATATAACATAGATATAATATACGTATTATATATAATGTATATTACATATTAATACTTATATTGACCATATAATATATTCTATATATGATATATAATATATATTATATATGT	67.2	PASS	PRECISE;SVTYPE=INS;SVLEN=179;END=63242;CIPOS=-6,6;CILEN=-3,3;RE=14;RNAMES=NULL;AF=0.5385	GT:DR:DV:PL:GQ	0/1:12:14:67,0,48:48
KMT2C_chr14_3553442_3620349	65555	cuteSV.DEL.88	TAATATGCATATTAACCATATAATATATTCTATATATGATATATAATATATATTATATCTCTCATAAAATATATATATTATATGTCATATTGTATATATACAATTCTATATTATTTTATATGATTTTATATTATATATAACAT	T	46.3	PASS	PRECISE;SVTYPE=DEL;SVLEN=-142;END=65697;CIPOS=-18,18;CILEN=-7,7;RE=11;RNAMES=NULL;AF=0.4783;STRAND=+-	GT:DR:DV:PL:GQ	0/1:12:11:46,0,56:45
KMT2C_chr14_3610318_3640421	6385	cuteSV.INS.62	C	CATATTGTATATATACAATTATATATTATTATATATTATTTTATATTATATATAACATAGATATAATATATGTATTATATATAATGTATATTACATATTTAATACTTATATTGACCATATAATATATTCTATATATGATATATAATATATATTATATATGTCATAAAACATAATATAT	163.8	PASS	PRECISE;SVTYPE=INS;SVLEN=177;END=6385;CIPOS=-4,4;CILEN=-2,2;RE=26;RNAMES=NULL;AF=0.7429	GT:DR:DV:PL:GQ	1/1:9:26:164,5,2:5
KMT2C_chr14_3610318_3640421	8664	cuteSV.DEL.89	TATATATTATATATTTAATATGCATATTAACCATATAATATATTCTATATATGATATATAATATATATTATATCTCTCATAAAATATATATATTATATGTCATATTGTATATATACAATTCTATATTATTTTATATGAT	T	39.1	PASS	PRECISE;SVTYPE=DEL;SVLEN=-138;END=8802;CIPOS=-4,4;CILEN=-0,0;RE=14;RNAMES=NULL;AF=0.3784;STRAND=+-	GT:DR:DV:PL:GQ	0/1:23:14:39,0,125:39
KMT2C_chr14_3610318_3640421	11221	cuteSV.INS.63	T	TATTTAATATGTATATTAACCATATAATATATTCTATATATGATATATAATATACATTATATATGTCATAAAATATATATATTATATGTCATATTGTATATATACAACTATATATTATTATATATTATTTTATAT	67.8	PASS	PRECISE;SVTYPE=INS;SVLEN=134;END=11221;CIPOS=-8,8;CILEN=-2,2;RE=17;RNAMES=NULL;AF=0.4595	GT:DR:DV:PL:GQ	0/1:20:17:68,0,96:67
KMT2C_chr14_3610318_3640421	24497	cuteSV.INS.64	T	TAATATTTATCCTTTTTTTTTTTTTTTTTTTTTTTTTTTTTGAGACGGAGTCTCGCTCTGTCGCCCAGGCTGGAGTGCAGTGGCGCGATCTCGGCTCACTGCAAGCTCCGCCTCCCGGGTTCACGCCCATTCTCCTGCCTCAGCCTCCCGAGTGGCTGGGACTACAGGCGCACGCTACCACGCCCGGCTAATTTTTTTTTTGTATTTTTAGTAGAGACGGGGTTTCACCGTGTTAGCCAGGTTGGTCTCGATCTCCTGACCTCGTGATCCGCCCGCCTCGGCCTCCC	591.6	PASS	PRECISE;SVTYPE=INS;SVLEN=286;END=24497;CIPOS=-0,0;CILEN=-0,0;RE=76;RNAMES=NULL;AF=0.8444	GT:DR:DV:PL:GQ	1/1:14:76:592,96,0:96
KMT2C_chr14_3610318_3640421	25112	cuteSV.BND.15	N	N]chrY:56717576]	0.0	q5	IMPRECISE;SVTYPE=BND;RE=17;RNAMES=NULL;AF=0.1667	GT:DR:DV:PL:GQ	0/0:85:17:0,93,630:93
KMT2C_chr15_5960377_6027329	1	cuteSV.DUP.1	T	<DUP>	393.6	PASS	PRECISE;SVTYPE=DUP;SVLEN=10820;END=10821;RE=95;STRAND=-+;RNAMES=NULL;AF=0.6738	GT:DR:DV:PL:GQ	0/1:46:95:394,0,50:50
KMT2C_chr15_5960377_6027329	11098	cuteSV.INS.65	A	ATATGTATTTTGGTTACTTTGTAATTTATGTACAGTATATAATACATATTTCTGGAACTTTGATATTTTATGTATATTATATAATATATATTTTGTGTACTTTGATATTTTATGTACAGTATAT	2.1	q5	IMPRECISE;SVTYPE=INS;SVLEN=123;END=11098;CIPOS=-0,0;CILEN=-0,0;RE=7;RNAMES=NULL;AF=0.2593	GT:DR:DV:PL:GQ	0/0:20:7:2,4,126:4
KMT2C_chr15_5960377_6027329	11119	cuteSV.INS.66	A	ATATTTTTTGTTTTGTATATAATATATATTTGTGTACTTTGATATTTTATGTACAGTATATAATATATAGTGTGGGTACTTTGG	2.1	q5	IMPRECISE;SVTYPE=INS;SVLEN=83;END=11119;CIPOS=-0,0;CILEN=-0,0;RE=7;RNAMES=NULL;AF=0.2593	GT:DR:DV:PL:GQ	0/0:20:7:2,4,126:4
KMT2C_chr15_5960377_6027329	11506	cuteSV.INS.67	C	CAGTGTATAATATACAGTTTGTGTTCTTTGATATTTTATGTACAGTATATAATATATAGTTTGGGTACCTTTATGTTTTATGTAGATATGTATTTTGGGTCCTTTGATGTTTTATGTTAAGTATATA	0.0	q5	IMPRECISE;SVTYPE=INS;SVLEN=126;END=11506;CIPOS=-0,0;CILEN=-0,0;RE=5;RNAMES=NULL;AF=0.1613	GT:DR:DV:PL:GQ	0/0:26:5:0,31,200:31
KMT2C_chr15_5960377_6027329	11512	cuteSV.DEL.90	ATAATGTAAATTTTGGGTACTTTGATAATTTATGTATAGTATATAATTTATAATTTGATTAGTGTGATATTTTATGTAGAGGATATCATATATATTTTGGGTACTTTGATATCCTATGTACAGTTTATAATATATATTTTGGGTAATTTGATATATTCTGTACAGT	A	33.3	PASS	PRECISE;SVTYPE=DEL;SVLEN=-165;END=11677;CIPOS=-7,7;CILEN=-1,1;RE=19;RNAMES=NULL;AF=0.3276;STRAND=+-	GT:DR:DV:PL:GQ	0/1:39:19:33,0,224:33
KMT2C_chr15_5960377_6027329	11829	cuteSV.INS.68	A	ATATTTATGTACAGTGTTTTATATACAGTTTGTGTGCTTTGGTGTGATTTTTTATGTTCAGGATACATATATATTTTGGGTACTTTGATGTTTTATCTTAGGTATATATACATATTTTGGGTACTTTGGTATCTTATGTACAGTTTATAATATATATTTAGGTT	0.0	q5	IMPRECISE;SVTYPE=INS;SVLEN=163;END=11829;CIPOS=-10,10;CILEN=-7,7;RE=10;RNAMES=NULL;AF=0.2	GT:DR:DV:PL:GQ	0/0:40:10:0,32,286:32
KMT2C_chr15_5960377_6027329	15505	cuteSV.BND.16	N	]KMT2C_chr15_6020392_6062903:42510]N	193.2	PASS	PRECISE;SVTYPE=BND;RE=58;RNAMES=NULL;AF=0.4603	GT:DR:DV:PL:GQ	0/1:68:58:193,0,250:193
KMT2C_chr15_5960377_6027329	15656	cuteSV.INS.69	C	CATTCCATTCCATTCCATTCCATTCCGTCCCATTTATTTCATTCCATTCCGTCCCATTCCAATCCATTCCACTTATGTT	0.0	q5	IMPRECISE;SVTYPE=INS;SVLEN=78;END=15656;CIPOS=-16,16;CILEN=-1,1;RE=13;RNAMES=NULL;AF=0.2203	GT:DR:DV:PL:GQ	0/0:46:13:0,27,315:26
KMT2C_chr15_5960377_6027329	19425	cuteSV.DEL.91	ATTTGAGTCCATTACATTTGGGTCCATTCCATTCAATTCCATTGCAATCCATTCCATTCGATGTCACCCCATTCAT	A	954.2	PASS	PRECISE;SVTYPE=DEL;SVLEN=-75;END=19500;CIPOS=-52,52;CILEN=-3,3;RE=707;RNAMES=NULL;AF=0.9986;STRAND=+-	GT:DR:DV:PL:GQ	1/1:1:707:954,255,0:255
KMT2C_chr15_5960377_6027329	21574	cuteSV.INS.70	A	AGTCCATTCCACTCCAGTCCATTCCATTCGTGTCCATTCCATTCCAGTCCATTCCATTTGTGTCCACTGCATTCCATTCCACTCCATTCCATATTATTCCATTACACTCCATTCCATTCTATTACTTTCATTTCCATTCAATTCCATTCCATTTGATTCCATTCCACTCGGTTTCATTCCATTTAAGTCCATTCCATTCCACTCCATTCCATGCCATGCCATTCCATTCCATTCCATTCCATTCCATTCCATTCCATTCCATTCCATTCTGTACCATTCCATATTGTTCCATTCGATTCCATTCGAATCCATTCCATTCCAGTCCATTCCATTCGATTCCATTCCATTACTTTCTATTCCATTCCTTTCAATTCCATTCGATTCCATTCCATTCCACTTGATTCACTCCATTCCCTTCCACTGCATTCCATTCGATTCCATTCCATTGCATTGCATTCCATTCCATTGGATTGCATTCCATTCGATTCCATTCCATTCCAATAAATTACATAGCAATCCATGACATTTGAGTCTATTCTATTCCGTTCCATTCGATTTCGTTCCAATCCATTCGATTCCATTCCATTCGATTCCATTCCATACTATTGCATTCCATTCGATTAAATTATATTCGAATAAATTCCATTCAAGACCATTTCTGTTGAGTCCATTCTACTTGAGTCCATTCCCTTTGATCCGATAACATTTGAGTCCATTCAATTCCATTCCTTTCGTTTCCATTCCATTTGATGCCATTCCATTCAATTCTGTTCTACTCGACTCCAATACATTCAATTCCATTCCATCCGATTCCATTACATTCTTTTCATTTCTTATCCATTTCAAGCCATTCCATTCCATTCCATTCCATTCCACTCGTTTCCTTTCCATTCGA	0.0	q5	IMPRECISE;SVTYPE=INS;SVLEN=894;END=21574;CIPOS=-5,5;CILEN=-1,1;RE=11;RNAMES=NULL;AF=0.0169	GT:DR:DV:PL:GQ	0/0:639:11:0,236,916:236
KMT2C_chr15_5960377_6027329	22464	cuteSV.INS.71	G	GTCCACTCCATTCAATTCCATTGCAATCGATTCCATTCGATGTCACTCCATTCATTTCTATTCCATTAGAGTCCATGTCATTCGAGACCATTCCATTCTATTCTATTC	0.0	q5	IMPRECISE;SVTYPE=INS;SVLEN=107;END=22464;CIPOS=-4,4;CILEN=-4,4;RE=7;RNAMES=NULL;AF=0.0107	GT:DR:DV:PL:GQ	0/0:646:7:0,236,916:236
KMT2C_chr15_5960377_6027329	23010	cuteSV.DEL.92	TCCATTTGTTTACATTCCATTGAATTCCAATCCAGTTGAATCAATTACATTGCAGTCCATTACATTCGAGTCTGTTCTATCCCAGTTCATTCGATTCTGGTGCATTCC	T	897.0	PASS	PRECISE;SVTYPE=DEL;SVLEN=-107;END=23117;CIPOS=-80,80;CILEN=-1,1;RE=640;RNAMES=NULL;AF=0.961;STRAND=+-	GT:DR:DV:PL:GQ	1/1:26:640:897,227,0:226
KMT2C_chr15_5960377_6027329	25319	cuteSV.DEL.93	GTTGCCATTCCATTTGATTCTATTCCATTAGTCTCCATTCAATTCCACTAATCTCCATTCCATTCCATTCTACTCC	G	839.7	PASS	PRECISE;SVTYPE=DEL;SVLEN=-75;END=25394;CIPOS=-8,8;CILEN=-0,0;RE=618;RNAMES=NULL;AF=0.9307;STRAND=+-	GT:DR:DV:PL:GQ	1/1:46:618:840,198,0:198
KMT2C_chr15_5960377_6027329	28216	cuteSV.INS.72	T	TTCGGTTCAATTCCATTCCATTCCATTCCCTTGCATTCCATTCCAGTTGATATCAATCCATTCGATTCCATTCCATTCGAGAATTCCATTAATCATTCCATTTGATTTG	0.0	q5	IMPRECISE;SVTYPE=INS;SVLEN=108;END=28216;CIPOS=-0,0;CILEN=-3,3;RE=30;RNAMES=NULL;AF=0.0452	GT:DR:DV:PL:GQ	0/0:633:30:0,208,859:207
KMT2C_chr15_5960377_6027329	28676	cuteSV.DEL.94	TTCCACTCCGTTCCATTCCTTTGCGTTCCTTTCTATTCCATTCCATTGCATTCCATTCCATTCCATTCCATTCCATTCCATTCC	T	877.9	PASS	PRECISE;SVTYPE=DEL;SVLEN=-83;END=28759;CIPOS=-64,64;CILEN=-3,3;RE=643;RNAMES=NULL;AF=0.9568;STRAND=+-	GT:DR:DV:PL:GQ	1/1:29:643:878,217,0:217
KMT2C_chr15_5960377_6027329	30404	cuteSV.INS.73	C	CATTCAGTTCCATTCCATTCTGTTCCATTCCAATCCGTTCCATTGCATTCCATTCCATTCGGTACCATTCCATATTGTTCCATTCGATTCCATTCGAATCCATTCCATTCCATTCCATGCTATTCGTTCAGTTCCATTCCATTCCGTTCCATTCCATTCAGTTCCATTCCATTC	0.0	q5	IMPRECISE;SVTYPE=INS;SVLEN=173;END=30404;CIPOS=-11,11;CILEN=-2,2;RE=8;RNAMES=NULL;AF=0.0169	GT:DR:DV:PL:GQ	0/0:466:8:0,236,916:236
KMT2C_chr15_5960377_6027329	31182	cuteSV.INS.74	T	TCAATTCCATCCCATTCGATGTCTTTCCATAACGATCCATTCCATTCTATTCCTTTCGATTCCATTCCATTCTATTTCATTCCATTCGATTCCCTTCCATTGGAATCCTTTCCATTCGAGTGCATTCCATTCCGTTCCATTTCTTACCGTTCTGTACGATTCCTACCGTTCGATTTCATTTTGTTCCAGTCCATTATTTTCGCGTCCATTCCCTTCCATTTCACTCCATTCGATTCCATTCCACTCGATTCCACTTCGTTCCATTTCATTGCATTCCATTCTATTCAACTATATTGCCTTCCATTCCATTCCATTCGATTACATTCCATGCGATTCCATTCGAAATCGAATCAATTACATTGCAATCCATTACTATTGAGTCCACTTTATTCCAGTCCACTGCATTCTGGTCCATTCCATTTGATTCCATTCCATTCTATTGCATTCCATACAGTTGCATTCCATTGGATTCCATTCTATATCTATAAATTCAATTCGAGACCATTGCTTTTGAGTCCATTCTATATGATTCCATTCCATTCAAGTCCATTACATTTGGTTCAATTCCATTCCATTCCATTCCCTTCCATTCCATTCCAGTTGATATCAATCCATTCG	0.0	q5	IMPRECISE;SVTYPE=INS;SVLEN=617;END=31182;CIPOS=-37,37;CILEN=-18,18;RE=6;RNAMES=NULL;AF=0.0216	GT:DR:DV:PL:GQ	0/0:272:6:0,227,897:226
KMT2C_chr15_5960377_6027329	31333	cuteSV.DEL.95	CCAATCGAATTCATTCCACTCAAGTCCATTCCATTCGAGTCCATTCCATTCCAGTCCATTCCAACAGAGTCCATTACTTTCCATTCCATTCGATATCTTCCCATTACAGTCCATTCCATTCTATTCCTTTGGTTCCCATTCAATTAAATTCCATTGGATTACATT	C	0.0	q5	IMPRECISE;SVTYPE=DEL;SVLEN=-164;END=31497;CIPOS=-0,0;CILEN=-0,0;RE=9;RNAMES=NULL;AF=0.0201;STRAND=+-	GT:DR:DV:PL:GQ	0/0:439:9:0,227,897:226
KMT2C_chr15_5960377_6027329	31596	cuteSV.DEL.96	TTCCACTCCGTTGCATTCCATTGCATTCCATTCCATTCCATTGGATTACATTCCATTAGATTCCATTCCATTCGAATCAATTGCATTGCAATGCATTACATTCATGCCCTTTCTATTAAAGTCCAATCCATTATGGTCCATTCCATTCAATTCCATACTATTCCATTCCATTCGAATCAATTACATTGCAATCCATCACATTCGAGTACGTTCTGTTCCAGTCCATTCTGTTCTAGTCTATTCCATTCAATTCCATTCCCTTTGATTCC	T	0.0	q5	IMPRECISE;SVTYPE=DEL;SVLEN=-268;END=31864;CIPOS=-498,498;CILEN=-11,11;RE=5;RNAMES=NULL;AF=0.0139;STRAND=+-	GT:DR:DV:PL:GQ	0/0:354:5:0,236,916:236
KMT2C_chr15_5960377_6027329	38509	cuteSV.DEL.97	GTCCATTCTATTGGAGTCTATTATATTTGGGTCCATTCCATTCAATTCCATTGCAATCCATTCCATTCG	G	0.0	q5	IMPRECISE;SVTYPE=DEL;SVLEN=-68;END=38577;CIPOS=-31,31;CILEN=-0,0;RE=11;RNAMES=NULL;AF=0.1642;STRAND=+-	GT:DR:DV:PL:GQ	0/0:56:11:0,66,429:66
KMT2C_chr15_5960377_6027329	43053	cuteSV.DEL.98	ATTGCATTCGAGTTCTATTCCAGTCCATTGCATTCCGGCGCATTCCGTTCCATTCCATTCCATTCCATTCCATTCCATTCGAATCCATTGCATTGCAATGCT	A	0.0	q5	IMPRECISE;SVTYPE=DEL;SVLEN=-101;END=43154;CIPOS=-0,0;CILEN=-0,0;RE=7;RNAMES=NULL;AF=0.0933;STRAND=+-	GT:DR:DV:PL:GQ	0/0:68:7:0,125,582:124
KMT2C_chr15_5960377_6027329	43354	cuteSV.DEL.99	ATTCAATTCCATTGCAATCCATTCCATTCGATGTCACCCCATTCATTTCTATTCCATTAGAGTCCATGTCATTCGAGTCCATTCCATTATATTCCATTCCACTCC	A	4.0	q5	PRECISE;SVTYPE=DEL;SVLEN=-104;END=43458;CIPOS=-0,0;CILEN=-0,0;RE=24;RNAMES=NULL;AF=0.2697;STRAND=+-	GT:DR:DV:PL:GQ	0/1:65:24:4,2,395:4
KMT2C_chr15_5960377_6027329	46367	cuteSV.DEL.100	TTCCATACCATCCCATTCCGTTCGATGCCATTCAATTTGATTCTTTTCCATTC	T	458.8	PASS	PRECISE;SVTYPE=DEL;SVLEN=-52;END=46419;CIPOS=-135,135;CILEN=-6,6;RE=102;RNAMES=NULL;AF=0.7391;STRAND=+-	GT:DR:DV:PL:GQ	1/1:36:102:459,8,1:7
KMT2C_chr15_5960377_6027329	47584	cuteSV.DEL.101	TGATTACATTCCATTCGACTCCATTCCATTCGACTCTATTCCATTCAAGTCCATTCCACTCCATTCCATTGCATTCCGTTCGAATCCCTATTCCATTCCATTTTGTTCCAGTCCATTCCATTTGAGTCCATTCCATGCCAATCCATTCCATTCGATTCCATTCCAATTGATTCCATTGCACTCGGATCCAGTGCGTTCCATTCCATTGCTTTCCATTCTATTCCATTCCATTGCATTACATTCCATTCCATTTGATTACATTCCATTCAATTCCATTAATTTCGAATCAATTACATTGCAATCCATTGCATTCGATTTCTATTCCAGTCCATTGCATTCCGGCGCATTCCGTTCCATTCCATTCCATTCGATTCCATTCCATTCGAATCCATTGCATTGCAATGCTTTACATTCGAGTCCGTTTTATTCCAGTCCAATGCATTCCGGTCCCTTCCGTTCGATTCCATTCCATTCGATGCCACTCCATACTATTGTATTTCATTCGATTCCATTCTATTCAAATAAATTCCATACGAGACCATTCGTTTC	T	0.0	q5	IMPRECISE;SVTYPE=DEL;SVLEN=-548;END=48132;CIPOS=-0,0;CILEN=-0,0;RE=8;RNAMES=NULL;AF=0.0567;STRAND=+-	GT:DR:DV:PL:GQ	0/0:133:8:0,198,840:198
KMT2C_chr15_5960377_6027329	48037	cuteSV.DEL.102	CCGTTCGATTCCATTCCATTCGATGCCACTCCATACTATTGTATTTCATTCGATTCCATTCTATTCAAATAAAT	C	221.8	PASS	PRECISE;SVTYPE=DEL;SVLEN=-73;END=48110;CIPOS=-52,52;CILEN=-7,7;RE=74;RNAMES=NULL;AF=0.5;STRAND=+-	GT:DR:DV:PL:GQ	0/1:74:74:222,0,222:218
KMT2C_chr15_5960377_6027329	49610	cuteSV.INS.75	C	CATTCCATTCTGTTCCATTCCATTCCATTCCATTCCATTCCATTCCATTCGGTACCATTCCACATTGTTCCATTCGATTCCATTCGAATCCATTCCATTCCAGTCCATTCCATTCGATTCCATTCCATTCCT	260.0	PASS	PRECISE;SVTYPE=INS;SVLEN=131;END=49610;CIPOS=-3,3;CILEN=-7,7;RE=70;RNAMES=NULL;AF=0.5344	GT:DR:DV:PL:GQ	0/1:61:70:260,0,184:183
KMT2C_chr15_5960377_6027329	50389	cuteSV.DEL.103	CCAGTCCATTCCAACAGAGTCCATTGCTTTCCATTCCATTCGATATCTTCCCATTACAGTCCATTCCATTCTATTCCTTTGGTTCCCATTCAATTAAATTCCATTGGATTACATTTCACTCGATTCCATTCCATTCGACTCCATTCCATTCGAGTCCATTCCATTCCAGTCCATTCCATTCGATTCCATTCCATTCGATTCCATTCCACTCATTTCCACTCCGTTGCATTCCATTGCATTCCATTCCATTCCATTGGATTACATTCCATTCGATTCCATTCCATTCGAATCAATTGCATTGCAATGCATTACATTCATGCCCTTTCTATTAAAGTCCAATCCATTATGGTCCATTCCATTCAATTCCATTCTATTCCATTCCATTCGAATCAATTACATTGCAATCCATCACATTCGAGTACGTTCTGTTCCAGTCCATTCAGTTCTGGTCTATTCCATTCAATTCCATTCCCTTTGATTCCATTCCATTTTTGTACATTCCATTGGATTCCATCTTATTGAAATAAGTTCTATTCGAGACCATTTCTTCGAGTCCAATCAATTTGAGTCCATTCCATTCGAGTCCATTACATCTGGGTCTATTCCATTCCATCCCATTCCGTTCGATGCCATTCAATTTGATTCTTTTCCATTCGTCTCCATTCCTTTCCATTCAGTTCCAACGGATTCCATTCCATTCTATTCCTTTCCATTTCATTGCATTCCATTCCATTCACCTGGAGACCATTCCACTTCAGTGCATTCCATTCCAGTGTATTCCATTCCATTCCATTCTATTCCATTCCATTCGATATCTTTCCATTACACTCCATTCCATTGTATTCCTTTACAGTCCATTCAATTCCATTCTATTTGATTCCATTCAATTCAATTCCATTACATTCGACTCCATTTCATTAGTGTCCATTGCAATCCATTCCTTTCCATTTCTTTATGTTCTATTCCATTCCGTTCGACTCCTTTTTATTCCAGTCCATTCCATTCGAGTCCATTGCATTCCAGTGTAATTCATTTGATTCCACTCCATTCGATTCCATTCCACTCAATTCCACTCCGTTCCATTCCTTTGCGTTCCTTTCTATTCCATTCCATTGCATTCCATTCCATTCCATTCCATTCCATTCCATTCCATTCCATTCCATTCCATTTGTTTACATTCCATTGAATTCCAATCCAGTTGAATCAATTACATTGCAGTCCATTACATTCGAGTCTGTTCTATCCCAGTTCATTCGATTCTGGTGCATTCCATTCGGTTCCATTCCATTT	C	0.0	q5	IMPRECISE;SVTYPE=DEL;SVLEN=-1289;END=51678;CIPOS=-0,0;CILEN=-0,0;RE=23;RNAMES=NULL;AF=0.1643;STRAND=+-	GT:DR:DV:PL:GQ	0/0:117:23:0,93,630:93
KMT2C_chr15_5960377_6027329	50571	cuteSV.DEL.104	ATTCCATTCCATTCGATTCCATTCCACTCATTTCCACTCCGTTGCATTCCATTGCATTCCATTCCATTCCATTGGATTACATTCCATTCGATTCCATTCCATTCGAATCAATTGCATTGCAATGCATTACATTCATGCCCTTTCTATTAAAGTCCAATCCATTATGGTCCATTCCATTCAATTCCATTCTATTCCATTCCATTCGAATCAATTACATTGCAATCCATCACATTCGAGTACGTTCTGTTCCAGTCCATTCAGTTCTGGTCTATTCCATTCAATTCCATTCCCTTTGATTCCATTCCATTTTTGTACATTCCATTGGATTCCATCTTATTGAAATAAGTTCTATTCGAGACCATTTCTTCGAGTCCAATCAATTTGAGTCCATTCCATTCGAGTCCATTACATCTGGGTCTATTCCATTCCATCCCATTCCGTTCGATGCCATTCAATTTGATTCTTTTCCATTCGTCTCCATTCCTTTCCATTCAGTTCCAACGGATTCCATTCCATTCTATTCCTTTCCATTTCATTGCATTCCATTCCATTCACCTGGAGACCATTCCACTTCAGTGCATTCCATTCCAGTGTATTCCATTCCATTCCATTCTATTCCATTCCATTCGATATCTTTCCATTAC	A	0.0	q5	IMPRECISE;SVTYPE=DEL;SVLEN=-643;END=51214;CIPOS=-4,4;CILEN=-35,35;RE=13;RNAMES=NULL;AF=0.0922;STRAND=+-	GT:DR:DV:PL:GQ	0/0:128:13:0,160,763:159
KMT2C_chr15_5960377_6027329	51273	cuteSV.DEL.105	CAATTCAATTCCATTACATTCGACTCCATTTCATTAGTGTCCATTGCAATCCATTCCTTTCCATTTCTTTATGTTCTATTCCATTCCGTTCGACTCCTTTTTATTCCAGTCCATTCCATTCG	C	0.0	q5	IMPRECISE;SVTYPE=DEL;SVLEN=-121;END=51394;CIPOS=-189,189;CILEN=-10,10;RE=5;RNAMES=NULL;AF=0.035;STRAND=+-	GT:DR:DV:PL:GQ	0/0:138:5:0,217,878:217
KMT2C_chr15_5960377_6027329	51403	cuteSV.BND.17	N	]KMT2C_chr15_6020392_6062903:42511]N	0.0	q5	IMPRECISE;SVTYPE=BND;RE=11;RNAMES=NULL;AF=0.125	GT:DR:DV:PL:GQ	0/0:77:11:0,120,630:119
KMT2C_chr15_5960377_6027329	52183	cuteSV.DEL.106	TGATTCCATTCCATTTGATTACATTCCATTCGACTCCATTCCATTCGACTCTATTCCATTCAAGTCCATTCCATTCCATTCCATTGCATTCCGTTCGAATCCCTATTCCATTCCATTTCGTTCCAGTCCATTCCATTTGAGTCCATTCCATGCCAATCCATTCCATTCGATTCCATTCCAATTGATTCCATTGCACTCGAATCCAGTGCGTTCCATTCCATTGCTTTCCATTCTATTACATTCCATTGCATTACATTCCATTCCATTTGATTCCATTCCATTCCATTCCATTAATTTCGAATCAATTACATTGCAATCCATTGCATTCGAGTTCTATTCCTGTCCATTGCATTCCGGCGCATTCCGTTCCATTCCATTCCATTCGATTCCATTCCATTCGAATCCATTGCATTGCAATGCTTTACATTCGAGTCCGTTTTATTCCAGTCCAATCCATTCTGGTCCATTCCGTTCGATTCCATTCCATTCGATGCCACTCCATACTATTGTATTTCATTCGATTCCATTCTATTCAAATAAATTCCATACGAGCCCATTCGTTTC	T	0.0	q5	IMPRECISE;SVTYPE=DEL;SVLEN=-563;END=52746;CIPOS=-0,0;CILEN=-0,0;RE=8;RNAMES=NULL;AF=0.0563;STRAND=+-	GT:DR:DV:PL:GQ	0/0:134:8:0,198,840:198
KMT2C_chr15_5960377_6027329	52817	cuteSV.DEL.107	CAATCCATTCCATTCGATGTCACCCCATTCATTTCTATTCCATTAGAGTCCATGTCATTCGAGTCCATTCCA	C	355.4	PASS	PRECISE;SVTYPE=DEL;SVLEN=-71;END=52888;CIPOS=-41,41;CILEN=-8,8;RE=92;RNAMES=NULL;AF=0.6389;STRAND=+-	GT:DR:DV:PL:GQ	0/1:52:92:355,0,88:88
KMT2C_chr15_5960377_6027329	55405	cuteSV.DEL.108	CGATTCCATTCCACTCATTTCCACTCCGTTGCATTCCATTGCATTCCATTCCATTCCATTGGATTACATTCCATTCGATTCCATTCCATTCGAATCAATTGCATTGCAATGCATTACATTCATGCCCTTTCTATTAAAGTCCAATCCATTATGGTCCATTCCATTCAATTCCATTCTATTCCATTCCAT	C	326.8	PASS	PRECISE;SVTYPE=DEL;SVLEN=-188;END=55593;CIPOS=-91,91;CILEN=-9,9;RE=89;RNAMES=NULL;AF=0.6054;STRAND=+-	GT:DR:DV:PL:GQ	0/1:58:89:327,0,117:116
KMT2C_chr15_5960377_6027329	59642	cuteSV.INS.76	T	TCCATTGCATTCCGTTCGAATCCCTATTCCATTCCATTTTGTTACTGTCCATTCCATTTGAGTCCATTCCATGCCAAAATCCAGTGCGTTCCATTCCAT	0.0	q5	IMPRECISE;SVTYPE=INS;SVLEN=98;END=59642;CIPOS=-15,15;CILEN=-26,26;RE=10;RNAMES=NULL;AF=0.1389	GT:DR:DV:PL:GQ	0/0:62:10:0,88,496:88
KMT2C_chr15_5960377_6027329	59875	cuteSV.DEL.109	AATCCATCACATTCGAGTACGTTCTGTTCCAGTCCATTCAGTTCTGGTCTATTCCATTCAATTCCATTCCCTTTGATTCCATTCCATTTTTGTACATTCCATTGGATTCCATCTTATTGAAATAAGTTCTATTCGAGACCATTTCTTCGAGTCCAATCAATTTGAGTCCATTCCATTCGAGTCCATTACATCTGGGTCTATTCCATTCCATCCCATTCCGTTCGATGCCATTCAATTTGATTCTTTTCCATTCGTC	A	0.0	q5	IMPRECISE;SVTYPE=DEL;SVLEN=-255;END=60130;CIPOS=-4,4;CILEN=-4,4;RE=5;RNAMES=NULL;AF=0.0575;STRAND=+-	GT:DR:DV:PL:GQ	0/0:82:5:0,174,735:174
KMT2C_chr15_5960377_6027329	61287	cuteSV.DEL.110	TGATTCCATTCCATTTGATTCCATTCCATTCGACTCCATTCCATTCGACTCTATTCCATTCAAGTCCATTCCATTCCATTCCATTGCATTCCGTTCGAATCCCTATTCCATTCCATTTCGTTCCAGTCCATTCCATTTGAGTCCATTCCATGCCAATCCATTCCATTCGATTCCATTCCAATTGATTCCATTGCACTCGAATCCAGTGCGTTCCATTCCATTGCTTTCCATTCTATTACATTCCATTGCATTACATTCCATTCCATTTGATTCCATTCCATTCCATTCCATTAATTTCGAATCAATTACATTGCAATCCATTGCATTCGAGTTCTATTCCAGTCCATTGCATTCCGGCGCATTCCGTTCCATTCCATTCCATTCGATTCCATTCCATTCGAATCCATTGCATTGCAATGCTTTACATTCGAGTCCGTTTTATTCCAGTCCAATCCATTCCGGTCCATTCCGTTCGATTCCATTCCATTCGATGCCACTCCATACTATTGTATTTCATTCGATTCCATTCTATTCAAATACATTCCATACGAGACCATTCGTTTC	T	0.4	q5	IMPRECISE;SVTYPE=DEL;SVLEN=-563;END=61850;CIPOS=-0,0;CILEN=-0,0;RE=16;RNAMES=NULL;AF=0.25;STRAND=+-	GT:DR:DV:PL:GQ	0/0:48:16:0,11,306:11
KMT2C_chr15_5960377_6027329	61557	cuteSV.DEL.111	TTCCATTCCATTCCATTCCATTAATTTCGAATCAATTACATTGCAATCCATT	T	0.0	q5	IMPRECISE;SVTYPE=DEL;SVLEN=-51;END=61608;CIPOS=-46,46;CILEN=-23,23;RE=7;RNAMES=NULL;AF=0.1111;STRAND=+-	GT:DR:DV:PL:GQ	0/0:56:7:0,94,468:94
KMT2C_chr15_5960377_6027329	61937	cuteSV.DEL.112	ATGTCACCCCATTCATTTCTATTCCATTAGAGTCCATGTCATTCGAGTCCATTCCATTCTATTCCATTCCACTCCATTCCGTTCCATTCCACTCCATTCCAATCGT	A	0.0	q5	IMPRECISE;SVTYPE=DEL;SVLEN=-105;END=62042;CIPOS=-0,0;CILEN=-0,0;RE=6;RNAMES=NULL;AF=0.1;STRAND=+-	GT:DR:DV:PL:GQ	0/0:54:6:0,96,458:95
KMT2C_chr15_6020392_6062903	20	cuteSV.DUP.2	T	<DUP>	954.2	PASS	PRECISE;SVTYPE=DUP;SVLEN=42492;END=42512;RE=286;STRAND=-+;RNAMES=NULL;AF=1.0	GT:DR:DV:PL:GQ	1/1:0:286:954,255,0:255
KMT2C_chr15_6020392_6062903	680	cuteSV.DUP.3	A	<DUP>	105.0	PASS	PRECISE;SVTYPE=DUP;SVLEN=41832;END=42512;RE=13;STRAND=-+;RNAMES=NULL;AF=0.8667	GT:DR:DV:PL:GQ	1/1:2:13:105,19,0:19
KMT2C_chr15_6020392_6062903	2727	cuteSV.INS.77	T	TTGCAATGCTTTACATTCGAGTCCGTTTTATTCCAGTCCAATCCATTCCGG	31.1	PASS	PRECISE;SVTYPE=INS;SVLEN=50;END=2727;CIPOS=-0,0;CILEN=-0,0;RE=7;RNAMES=NULL;AF=0.5	GT:DR:DV:PL:GQ	0/1:7:7:31,0,31:28
KMT2C_chr15_6020392_6062903	6032	cuteSV.DEL.113	CCTTACAATTCAATTCAATTCCATTCCATTTGATTCCATTCCATTTGATTCCATTCCATTTGATTACATTCCATTCGACT	C	820.6	PASS	PRECISE;SVTYPE=DEL;SVLEN=-79;END=6111;CIPOS=-160,160;CILEN=-7,7;RE=121;RNAMES=NULL;AF=0.9237;STRAND=+-	GT:DR:DV:PL:GQ	1/1:10:121:821,188,0:188
KMT2C_chr15_6020392_6062903	8272	cuteSV.INS.78	T	TTCCATTCCATTCCATTCCATTCCATTCCATTCCATTCGGTACCATTCCATATTGTTCCATTCGATTACATTCGAATCCATTCCATTCCAGTCCATTCCATTCGATTCCA	0.0	q5	IMPRECISE;SVTYPE=INS;SVLEN=109;END=8272;CIPOS=-0,0;CILEN=-0,0;RE=5;RNAMES=NULL;AF=0.0397	GT:DR:DV:PL:GQ	0/0:121:5:0,217,878:217
KMT2C_chr15_6020392_6062903	8999	cuteSV.INS.79	G	GGATCCTTTCCATTCGAGTGCATTCCATTCCGTTCCATTTCTTTCCGTTCTGTACGATTCCTACCGTTTGATTCATTTTGTTCCAGTCCATCCTTTCGCGTCCCATTCCATTCCATTTCACTCCATTCGATTCCATTCCACTCGATTCCACTTCGTTCCATTTCATTGCATTCCATTCTATTCAACTCTATTGCCTTCCATTCCATTCCATTCGATTACATTCCATGCGATTCATTCGAAATCGAATCAATTACATTGCAATCCATTACTATTGAGTCGTTTTATTCCAGTCCACTGCATTCTGGTCCATTCATTTGATTCCATTCCATTCTATTCCATTCCATACAGTTGCATTCCATTGGATTCCATGCTATATCTATAAATTCAATTCGAGACCATTGCTTTTGAGTCCATTCTATATGATTCCATTCCATTCAAGTCCATTACATTTGCTTCTGCCATTCCATTTGATTCTATTCCATTAGTCTCCATTCAATTCCATTAATCTCCATTCCATTCCATTCTACTCCAACTGATTCCATTCCATTCTATTCTTTCCATTCCATTTCATTCCATTCCATTCCATTTCATTCC	0.0	q5	IMPRECISE;SVTYPE=INS;SVLEN=593;END=8999;CIPOS=-25,25;CILEN=-39,39;RE=18;RNAMES=NULL;AF=0.1184	GT:DR:DV:PL:GQ	0/0:134:18:0,141,725:140
KMT2C_chr15_6020392_6062903	9094	cuteSV.DEL.114	CCATTCCATTCCAGTCCATTCCAACAGAGTCCATTGCTTTCCATTCCATTCGATATCTTCCCATTACAGTCCATTCCATTCTATTCCTTTGGTTCCCATTCAATTAAATTCCATTGGATTACATTTCATTCGATTCCATTCCATTCGACTCCATTCCATTCGAGTCCATTCCATTCCAGTCCATTCCATTCGATTCCATTCCATTCGATTCCATTCCACTCATTTCCACTCCGTTGCATTCCATTGCATTCCATTCCATTCCATTGGATTACATTCCATTCGATTCCATTCTATTCGAATCAATTGCATTGCAATGCATTACATTCATGCCCTTTCTATTAAAGTCCAATCCATTATGGTCCATTCCATTCAATTCCATTCTATTCCATTCCATTCGAATCAATTACGTTGCAATCCATCACATTCGAGTACGTTCTGTTCCAGTCCATTCAGTTCTGGTCTATTCCATTCAATTCCATTCCCTTTGATTCCATTCCATTTTTGTACATTCCATTGGATTCCATCTTATTGAAATAAGTTCTATTCGAGACCATTTCTTCGAGTCCAATCAATTTGAGTCCATTCCATTCGAGTCCATTACATCTGGGTCTATTCCATTCCATCCCATTCCGTTCGATGCCATTCAATTTGATTCTTTTCCATTCGTCTCCATTCCTTTCCATTCAGTTCCACCGGATTCCATTCCATTCTATTCCTTTCCATTTCATTGCATTCCATTCCATTCCCCTGGAGACCATTCCACTTCAGTGCATTCCATTCCAGTGTATTCCATTCCATTCCATTCTATTCCATTCCATTCGATATCTTTCCATTACACTCCATTCCATTGTATTCCTTTACAGTCCATTCAATTCCATTCTATTCGATTCCATTCAATTCAATTCCATTACATTCGACTCCATTTCATTAGTGTCCATTGCAATCCATTCCTTTCCATTTCTTTATGTTCTATTCCATTCCGTTCGATTCCATTTTATTCCAGTCCATTCCATTCGAGTCCATTGCATTCCAGTGCAATTCATTTGATTCCACTCCATTCGATTCCATTCCACTCAATTCCACTCCGTTCCATTCCTTTGCGTTCCTTTCTATTCCATTCCATTCCATTCCATTCCATTCCATTCCATTCCATTCCATTCCATTCCATTCCATTTGTTTACATTCCATTGAATTCCAATCCAGTTGAATCAATTACATTGCAGTCCATTACATTCGAGTCTGTTCTATCCCAGTTCATTCGATTCTGGTGCATTCCAT	C	0.0	q5	IMPRECISE;SVTYPE=DEL;SVLEN=-1277;END=10371;CIPOS=-1,1;CILEN=-4,4;RE=10;RNAMES=NULL;AF=0.0552;STRAND=+-	GT:DR:DV:PL:GQ	0/0:171:10:0,198,840:198
KMT2C_chr15_6020392_6062903	9270	cuteSV.DEL.115	CAGTCCATTCCATTCGATTCCATTCCATTCGATTCCATTCCACTCATTTCCACTCCGTTGCATTCCATTGCATTCCATTCCATTCCATTGGATTACATTCCATTCGATTCCATTCTATTCGAATCAATTGCATTGCAATGCATTACATTCATGCCCTTTCTATTAAAGTCCAATCCATTATGGTCCATTCCATTCAATTCCATTCTATTCCATTCCATTCGAATCAATTACGTTGCAATCCATCACATTCGAGTACGTTCTGTTCCAGTCCATTCAGTTCTGGTCTATTCCATTCAATTCCATTCCCTTTGATTCCATTCCATTTTTGTACATTCCATTGGATTCCATCTTATTGAAATAAGTTCTATTCGAGACCATTTCTTCGAGTCCAATCAATTTGAGTCCATTCCATTCGAGTCCATTACATCTGGGTCTATTCCATTCCATCCCATTCCGTTCGATGCCATTCAATTTGATTCTTTTCCATTCGTCTCCATTCCTTTCCATTCAGTTCCACCGGATTCCATTCCATTCTATTCCTTTCCATTTCATTGCATTCCATTCCATTCCCCTGGAGACCATTCCACTTCAGTGCATTCCATTCCAGTGTATTCCATTCCATTCCATTCTATTCCATTCCATTCGATATCTTTCCATTACACTCCATTCCATTGTATTCCTTTACAGTCCATTCAATTCCATTCTATTCGATTCCATTCAATTCAATTCCATTACATTCGACTCCATTTCATTAGTGTCCATTGC	C	0.0	q5	IMPRECISE;SVTYPE=DEL;SVLEN=-764;END=10034;CIPOS=-4,4;CILEN=-3,3;RE=6;RNAMES=NULL;AF=0.0305;STRAND=+-	GT:DR:DV:PL:GQ	0/0:191:6:0,217,878:217
KMT2C_chr15_6020392_6062903	11376	cuteSV.DEL.116	CCATTCGATGCCACTCCATACTATTGTGTTTCATTCGATTCCATTCTATTCAAATAA	C	877.9	PASS	PRECISE;SVTYPE=DEL;SVLEN=-56;END=11432;CIPOS=-42,42;CILEN=-1,1;RE=1080;RNAMES=NULL;AF=0.9558;STRAND=+-	GT:DR:DV:PL:GQ	1/1:50:1080:878,217,0:217
KMT2C_chr15_6020392_6062903	12677	cuteSV.INS.80	A	ATTTGATTCCATTCCATTCCATTCTACTCCAACTGATTCCATTCATTCTATTC	0.0	q5	IMPRECISE;SVTYPE=INS;SVLEN=52;END=12677;CIPOS=-2,2;CILEN=-3,3;RE=5;RNAMES=NULL;AF=0.0051	GT:DR:DV:PL:GQ	0/0:981:5:0,246,935:245
KMT2C_chr15_6020392_6062903	12975	cuteSV.INS.81	C	CATTCAGTCCATTCCATTCTGTTCCATTTCATTCAATTCCATTCCATTCCATTCCTTTCCAT	0.0	q5	IMPRECISE;SVTYPE=INS;SVLEN=61;END=12975;CIPOS=-31,31;CILEN=-1,1;RE=7;RNAMES=NULL;AF=0.006	GT:DR:DV:PL:GQ	0/0:1151:7:0,246,935:245
KMT2C_chr15_6020392_6062903	14159	cuteSV.DEL.117	TCGATTCCATTCCATTCGAATCAATTGTATTGCAATGCATTACATTCATGCCCTTTCTATTAAAGTCCAATCCATTAT	T	935.2	PASS	PRECISE;SVTYPE=DEL;SVLEN=-77;END=14236;CIPOS=-19,19;CILEN=-2,2;RE=1309;RNAMES=NULL;AF=0.985;STRAND=+-	GT:DR:DV:PL:GQ	1/1:20:1309:935,246,0:245
KMT2C_chr15_6020392_6062903	14502	cuteSV.INS.82	T	TTCCATTCCCTTCCATTCCATTCCAGTTGATATCAATCCATTCGATTCCATTCCATTCGAGCACATTCCATTCCAAATTCCATT	0.0	q5	IMPRECISE;SVTYPE=INS;SVLEN=83;END=14502;CIPOS=-6,6;CILEN=-2,2;RE=6;RNAMES=NULL;AF=0.0046	GT:DR:DV:PL:GQ	0/0:1306:6:0,246,935:245
KMT2C_chr15_6020392_6062903	16824	cuteSV.INS.83	C	CCATTCAGTTCCATTCCATTCTGTTCCATTCCATTCCGTTCCATTGCATTCCATTCCATTCGGTACCATTCCATATTGTTCCATTCGATTCCATTCGAATCCATTCCATTCCAGTCCATTCCATTCGATTCCATTCCATTCCTTTCAAATTCCATTCCATTCCATTCCATTCCACTTGATTCCACTCCATTCCCTTCCACTGCATTC	0.0	q5	IMPRECISE;SVTYPE=INS;SVLEN=206;END=16824;CIPOS=-30,30;CILEN=-7,7;RE=13;RNAMES=NULL;AF=0.0097	GT:DR:DV:PL:GQ	0/0:1331:13:0,246,935:245
KMT2C_chr15_6020392_6062903	16956	cuteSV.INS.84	T	TTTCAATTCCATTCCATTCCATTCCATTCCATTCCATTCCATTCGGTACCATTCCATATTGTTCCATTCGATTACATTCGAATCCATTCCATTCCAGTCCATTCCATTCG	0.0	q5	IMPRECISE;SVTYPE=INS;SVLEN=109;END=16956;CIPOS=-9,9;CILEN=-0,0;RE=8;RNAMES=NULL;AF=0.006	GT:DR:DV:PL:GQ	0/0:1336:8:0,246,935:245
KMT2C_chr15_6020392_6062903	17594	cuteSV.INS.85	A	AAATCCATCCCATTCGATGTCTTTCCATAACGATCCATTCCATTCTATTCCTTTCGATTCCATTCCATTCTATTTCATTCCATTCGATTCCCTTCCATTGGACTCCTTTCCATTCGAGTGCATTCCATTCCGTTCCATTTCTTTCCGTTCTGTACGATTCCTACCGTTCGATTTCATTTTGTTCCAGTCCATTCCTTTCGCGTCCATTCCATTCCATTTCACTCCATTCGATTCCATTCCACTCGATTCCACTTCGTTCCATTTCATTGCATTCCATTCTATTCAACTCTATTGCCTTCCATTCCATTCCATTCGATTACATTCCATGCGATTCCATTCGAAATCGAATCAATTACATTGCAATCCATTACTATTGAGTCCGTTTTATTCCAGTCCACTGCATTCTGGTCCATTCCATTTGATTCCATCCCATTTTATTCCATTCCATACAGTTGCATTCCATTGGATTCCATGCTATATCTATAAATTCAATTCGAGACCATTGCTTTTGTGTCC	839.7	PASS	PRECISE;SVTYPE=INS;SVLEN=515;END=17594;CIPOS=-30,30;CILEN=-13,13;RE=1289;RNAMES=NULL;AF=0.9341	GT:DR:DV:PL:GQ	1/1:91:1289:840,198,0:198
KMT2C_chr15_6020392_6062903	18658	cuteSV.DEL.118	CCATTCCATTCCATTCAATTCGATATCTTTCCATTACACTCCATTCCATTGTATTCCTTTACAGTCCATTCAATTCCATTCTATTCGATTCCATTCAGTTCAATTCCATTACATTCGACTCTATTTCATTAGTGTCCATTGCAATCCATTCCATTCCATTTCTTTATGTTCTATTCCATTCCGTTCGATTCCATTTTATTCCAGTCCATTCCATTCGAGTCCATTGCATTCCAGGGCAATTCATTTGATTCCACTCCATTCGATTCCATTCCACTCAATTCCACTCCGTTCCATTCCTTTGCGTTCCTTTCTATTTCATTCTATTGCATTCCATTCCATTCCATTCCATTCCATTCCATTCCATTTGTTTACATTCCATTGAATACCAATCCAGTTGAATCAATTACATTGCAGTCCATTACATTCGAGTCTGTTCTATCCCAGTTCATTCGATTCTGGTGCATTCTATTCGATTCCATTCCATTCGATACCATTCCATACTATTGCAGTCCATTCCATTCCATTGTTTTCGAAAAAATTCCAAATGAGACCATTCCTTTCGTGTCCATTCTATTTGACTCCATTCCATTTGAGTCCATTAAATTT	C	0.0	q5	IMPRECISE;SVTYPE=DEL;SVLEN=-605;END=19263;CIPOS=-0,0;CILEN=-0,0;RE=11;RNAMES=NULL;AF=0.0081;STRAND=+-	GT:DR:DV:PL:GQ	0/0:1340:11:0,246,935:245
KMT2C_chr15_6020392_6062903	18671	cuteSV.DEL.119	TTCAATTCGATATCTTTCCATTACACTCCATTCCATTGTATTCCTTTACAGTCCATTCAATTCCATTCTATTCGATTCCATTCAGTTCAATTCCATTACATTCGACTCTATTTCATTAGTGTCCATTGCAATCCATTCCATTCCATTTCTTTATGTTCTATTCCATTCCGTTCGATTCCATTTTATTCCAGTCCATTCCATTCGAGTCCATTGCATTCCAGGGCAATTCATTTGATTCCACTCCATTCGATTCCATTCCACTCAATTCCACTCCGTTCCATTCCTTTGCGTTCCTTTCTATTTCATTCTATTGCATTCCATTCCATTCCATTCCATTCCATTCCATTCCATTTGTTTACATTCCATTGAATACCAATCCAGTTGAATCAATTACATTGCAGTCCATTACATTCGAGTCTGTTCTATCCCAGTTCATTCGATTCTGGTGCATTCTATTCGATTCCATTCCATTCGATACCATTCCATACTATTGCAGTCCATTCCATTCCATTGTTTTCGAAAAAATTCCAAATGAGACCATTCCTTTCGTGTCCATTCTATTTGACTCCATTCCATTTGAGTCCATTAAATTTGTGCACATTCCATTCCTTTCCATTCCATTCCATTCGGTGCCATTCCATTCCACTCTATTCCATTCAAGTCCATTCCATTTGAGTCCATTCCATTCCATTCGATGCCATTACATTCAATTCTATTCCATTCGACTCCATTCCATTCCATTCCCTTCCAAACGATTCCATTCCCTTCTATTACTTTCTATTCCAATCCATTCCATTCCGTTCCATTCGTTTCCATTCCATTCGAGTCCACTCCACTCCAGTCCATTCCATTCGAGTCCATTCCATTCCAGTCCATTCCATTCAAGTCCATTCCACTCCATTCCATTCCATTCGAAATCTTTCGATAACACCCCATTCCATTCTGTTCCTTACAATTCAATTCAATTCCATTCCATTTGATTCCATTCCATTTGATTACATTCCATTCGACTCCATTCCATTCGACTCTATTCCATTCAAGTCCATTCCATTCCATTCCATTGCATTCCGTTCGAATCCCTATTCCATTCCATTTTGTTCCAGTCCATTCCATTTG	T	0.0	q5	IMPRECISE;SVTYPE=DEL;SVLEN=-1115;END=19786;CIPOS=-477,477;CILEN=-20,20;RE=16;RNAMES=NULL;AF=0.0119;STRAND=+-	GT:DR:DV:PL:GQ	0/0:1333:16:0,236,916:236
KMT2C_chr15_6020392_6062903	20574	cuteSV.INS.86	G	GTCCATTCCATTCGATTCCATTCCATTCATTTCAATTCCATTCCATTCCATTCATTACATTCCACTTGATTCCTCTCCATTCCCTTCCACTGCATTCCGTTCGATTCCATTCCATACTATTGCATTCCTTCGATTACATTATATTCGAATAAGTTCCATTCAAGACCATTTCTTTTGAGTCCATTCTATTTGAGTCCATTCCCTTTGATTCCATAACATTTGAGTCCATTGAATTCCATTCCTTTCGTTTCCATTCCATTTGATGTCATTCCATTCAATTCTGTTCTACTCGACTCAATACATTCATTCCATTCCATCCGATTCCGTTACATTCTTTTCATTTCTTAT	0.0	q5	IMPRECISE;SVTYPE=INS;SVLEN=347;END=20574;CIPOS=-32,32;CILEN=-40,40;RE=14;RNAMES=NULL;AF=0.0106	GT:DR:DV:PL:GQ	0/0:1312:14:0,236,916:236
KMT2C_chr15_6020392_6062903	21191	cuteSV.DEL.120	CATTGCTTTTGAGTCCATTCTATATGATTCCATTCCATTCAAGTCCATTACATTTGGTTCCATTCCATTCCATTCCATTTCCTTCCATTCCATTCCATTTGATATCAAGCCACTCGATTCCATTCCATTCGAGCACAT	C	897.0	PASS	PRECISE;SVTYPE=DEL;SVLEN=-137;END=21328;CIPOS=-86,86;CILEN=-3,3;RE=1393;RNAMES=NULL;AF=0.968;STRAND=+-	GT:DR:DV:PL:GQ	1/1:46:1393:897,227,0:226
KMT2C_chr15_6020392_6062903	21487	cuteSV.DEL.121	CTTCCATTCCATTCGTGTCCACTCCACTCCAGTCCATTCCATTCGTGTCCATTCCATTCCAGTCCATTCCATTTGTGTCCACTGCATTCCATTCCACTCCATTCCATATTATTCCATTCCACTCCATTCCATTCTATTACTTTCATTTCCATTCAATTCCATTCCATTTGATTCCATTCCACTCGGGTTCATTCCATTTGAGTCCATTCCATTCCATTCCATTCCTTTCCCTGCCATTCCATTCCATTCCATTCCACTCCATTCCATTCAGTTCCATTCCATTCCATTCCATTCCATTCCATTCCATTCCATTCCATTCCATTCCATTCCTATCCATTCAGTTCCATTCCATTCCATTCCATTCAGTTCCATTCCATTCTGTTCCATTCCATTCCATTCCATTCCATTCCATTCGGTACCATTCCATATTTTTCCATTCGATTCCATTCGAATCCATTCCATTCTAGTCCATTCCATTCGATTCCATTCCATTCCTTTCAATTCCATTCCATTCCATTCCATTCCACTTGATTCCACTCCATTCCCTTCCACTGAATTCCATTCGATTCCATTCCATTCCTTTCAATTCCATTCCATTCCATTCCATTCCACTTGATTCCACTCCATTCCCTTCCACTGCATTCCATTCGATTCCATTCCATTGCATTGCATTCCATTCCATTGGATTGCATTCCATTCGATTCCATTCCATTCCAATCAATTACATAGCAATCCATTACATTCGAGTCTATTCTATTCCGTTCCATTCGATTGCGTTCCAATCCATTCGATTCCATTCCATTCGATTCCATTCCATACTATTGCATTCCATTCGATTAAATTATATTCGAATAAATTCCATTCAAGACCATTTCTGTTGAGTCTATTCTACTAGAGTCCATTCCCTTTGATCCCATAACATTTCAGTCCATTCAATTCCATTCCTTTCGTTTCCATTCCATTTGATGCCATTCCATTCAATTCTGTTCTACTCGACTCCAATACATTCAATTCCATTCCATCCGATTCCATTACATTCTTTTCATTTCTTATCCATTTCAAGCCATTCCATTCCATTCCATTCCACTCGTTTCCTTTCCATTCGAGTCCATTCCACTCCAGTCCATTCCATTCGAATCCATTTCACTCCAGTCCATTCCATTCGAATCCATTTCACTCCAGTCCATTAAATTCGAGTACATTCCATTCCATTCTATTCAATGCCATTCCATTCGATTCTATTCCATTCGACACCATTCCTTTCCATTCCGTTCCATCCGATTCCATTCCATTGTATTCCATTCAATTCCATTCCATTGCATTCCATTCCATTCCAATCGTTTCCATTCCATTCGAATTCATTCCACTCAAGTCCATTCCATTCGAGTCCATTCCATTCCAGTCCATTCCAACAGAGTCCATTGCTTTCCATTCCATTCGATATCTTCCCATTACAGTCCATTCCATTCTATTCCTTTGGTTCCCATTCAATTAAATTCCATTGGATTACATTTCATTCGATTCCATTCCATTCGACTCCATTCCATTCGAGTCCATTCCATTCCAGTCCATTCCATTCGA	C	0.0	q5	IMPRECISE;SVTYPE=DEL;SVLEN=-1580;END=23067;CIPOS=-0,0;CILEN=-0,0;RE=8;RNAMES=NULL;AF=0.006;STRAND=+-	GT:DR:DV:PL:GQ	0/0:1330:8:0,246,935:245
KMT2C_chr15_6020392_6062903	22805	cuteSV.INS.87	G	GTTTCCATTCCATTCGAATTCATTCCACTCAAGTCCATTCCATTCGAGTCCATTCCATTCGATATCATTCCATACTATTGCATTCCATTCGATTCCATTGTTTTCGAATAAATTCCACCGAGACCATTCCTTTTGTGTCCTTTCTATTTGACTGCATTCCATTTGAGTCCATTAAATTTCTGCACATTCCATTCCTTTCCATTCCTTTACCTTCCATTCCTTTCGTGCCATTCCATTCCACTCTACTCCATTCAAGTCCATTCCATTTGAGTCCATTCCATTGATTCGATGCCATTACATTCAATTCTATTTCATTCGAATCCATTCCATTCCATTTCCTTCCACACGATTCCATTTCCATTCTATTACTTTCTATTCCAATCTTCAAGT	0.0	q5	IMPRECISE;SVTYPE=INS;SVLEN=389;END=22805;CIPOS=-499,499;CILEN=-9,9;RE=10;RNAMES=NULL;AF=0.0078	GT:DR:DV:PL:GQ	0/0:1265:10:0,246,935:245
KMT2C_chr15_6020392_6062903	24021	cuteSV.DEL.122	CATTTGATGCCATTCCATTCAATTCTGTTCTACTCGACTCCAATACATTCAATTCCATTCCATCCGATTCCATTACATTCTTTTCATTTCTTATCCATTTCAAGCCATTCCATTCCATTCCATTCCACTCGTTTCCTTTCCATTCGAGTCCATTCCACTCCAGTCCATTCCATTCGAATCCATTTCACTCCAGTCCATTCCATTCGAATCCATTTCACTCCAGTCCATTAAATTCGAGTACATTCCATTCCATTCTATTCAATGCCATTCCATTCGATTCTATTCCATTCGACACCATTCCTTTCCATTCCGTTCCATCCGATTCCATTCCATTGTATTCCATTCAATTCCATTCCATTGCATTCCATTCCATTCCAATCGTTTCCATTCCATTCGAATTCATTCCACTCAAGTCCATTCCATTCGAGTCCATTCCATTCCAGTCCATTCCAACAGAGTCCATTGCTTTCCATTCCATTCGATATCTTCCCATTACAGTCCATTCCATTCTATTCCTTTGGTTCCCATTCAATTAAATTCCATTGGATTACATTTCATTCGATTCCATTCCATTCGACTCCATTCCATTCGAGTCCATTCCATTCCAGTCCATTCCATTCGATTCCATTCCATTCGATTCCATTCCACTCATTTCCACTCCGTTGCATTCCATTGCATTCCATTCCATTCCATTGGATTACATTCCATTCGATTCCATTCCATTCGAATCAATTGCTTTGCAATGCATTACATTCATGCCCTTTCTATTAAAGTTCAATCCATTATGGTCCATTCCATTCAATTCCATTCTATTCCATTCCTTTCGAATCAATTACATTGCAGTCCATCACATTCGAGTACGTTCTGTTCCAGTCCATTCAGTTCTGGTCTATTCCATTCAATTCCATTCACTTTGATTCCATTCCCTTTGATTCCATTCCATTTTTGTACATTCCATTGGATTCCATCTTATTGAAATAAGTTCTATTCGAGACCATTTCTTCGAGTCCAATCAATTTGAGTCCATTCCATTCGAGTCCAATATATCTGGGTCTATTCCATTCCATCCCATTCCGTTCGATGCCATTCAATTTGATTCTTTTCCATTCGTCTCCATTCCTTTCCATTCAGTTCCATCGGATTCCATTCCATTCTATTCCTTTCCATTTCATTGCATTCCATTCTATTCCACTGGAGACCATTCCACTTCAGTGCATTCCATTCCAGTGTATTCCATTCCATTCCATTCCATTCCATTCCATTCCATTCCATTCCATTCGATATCTTTCCATTACACTCCATTCCATTGTATTCCTTTACAGTCCATTCAATTCCATTCTATTCGATTCCATTCAATTCAATTCCATTACATTCGACTCCATTTCATTAGTGTCCATTGCAATCCATTCCATTCCATTTCTTTATGTTCTATTCCATTCCGTTCGATTCCATTTTATTCCAGTCCATTCCATTCGAGTCCATTGCATTCCAGTGCAATTCATTTGATTCCACTCCATTCGATTCCATTCCACTCAATTCCACTCCGTTCCATTCCTTTGCGTTCCTTTCTATTCCATTCCATTGCATTCCATTCCATTCCATTCCATTCCATTCCATTTGTTTACGTTCCATTGAATTCCAATCCAGTTGAATCAATTACATTGCAGTCCATTACATTCGAGTCTGTTCTATCCCAGTTCATTCGATTCTGGTGCATTCCATTCGATTCCATTCCATTCGATACCATTCCATACTATTGCAGTCCATTCCATTCCATTGTTTTCGAAAAAATTCCAATTGAGACCATTCCTTTCGTGTCCATTCTATTTGACTCCATTCCATTTGAGTCCATTAAATTTGTGCACATTCCATTCCTTTCCATTCCATTCCATTCGGTGCCATTCCATTCCACTCTATTCCATTCAAGTCCATTCCATTTGAGTCCATTCCTTTCCATTCGAAGCCATTACATTCAATTCTATTCCATTCGACTCCATTCCATTCCATTCCCTTCCAAACGATTCCATTCCATTCTATTACTTTCTATTCCAATCCATTCCATTCCGTTCCATTCGTTTCCATTCCATTCGAGTCCACTCCACTCCAGTCCATTCCATTCGAGTCCATTCCATTCCAGTCCATTCCATTCAAGTCCATTCCACTCCATTCCATTCCATTTGATATCTTTCGATAACACCCCATTCCATTCTGTTCCTTGCAATTCAATTCAATTCCATTCCTTTTGATTCCATTCCATTTGATTACTCTCCATTCGACTCCATTCCATTCGACTCTATTCCATTCAAGTCCATTCCATTCCATTCCATTGCATTCCGTTCGAATCCCTATTCCATTCCATTTTGTTATTGTCCATTCCATTTGAGTCCATTCCATGCCAAACCATTCCATTCGATTCCATTCCAATAGATTCCATTGCACTCGAATCCAGTGCGTTCCATTCCATTGCTTTCCATTCTATTATATTCCATTGCATTCCATTCCATTCCACTTGATTACATTCCATTCAATTCCATTAATTTCGAATCAATTACATTGCAATCCATTGCATTCGAGTTCTATTCCAGTCCATTGCATTCCGGCGCATTCCGTTCCATTCCATTCCATTCGATTCCATTCCATTCGAATCCATTGCATTGCAATGCTTTACATTCGAGTCCGTTTTATTCCAGTCCAATCCATTCCGGTCCATTCCGTTCGATTCCATTCCATTCGATGCCACTCCATACTATTGTATTTCATTCGATTCCATTCTATACAAATAAATTCCATTTGAGACCATTCGTTTCGAGTCCATTCTATTTGAGTCCATTCCATTTGAGTCCATTACATTTGGGTCCATTCCATTCAATTCCATTGCAATCCATTCCATTCGATGTCACCCCATTCATTTCTTTTCCATTAGAGTCCATGTCATTCGAGTCCATTCCATTCTATTCCATTCCACTCCTTTCCATTCCATTCCACTCCATTCCTTTCGTTGCCGTTCCATTCAATTCCATTATATTCCACTCCATTTAATTCCATTCCATTCCATTCCATTCCATTCCATTCTATCCAATTCCGTTCCATTCTATTCCTTTAAAGTCCATTCCATTCCATTCCATTCATTTCCATTCCATTCGAGTAAAGTCCACTCCAGTCCTTTCCATTCGAGTCCATTCCTCTCCAGTCCATTCCGTTCAATCCATTCCATTCCAGTCCATTCCATTCGAGTCCGTTCCATTCCAGTCCGTTCCATTCGAGTCAATTCCATTCCATTTGATATCTTTCCATAACGATCCATTCCATTCTATTCCTTTCAATTCCATTCAATTCCATGCCATTCCATTTCATTCCATTCGATTCCCTTCCATTGGACTCCTTTCCATTCGAGTGCATTCCATTCCGTTCCATTTCTTTCTGTTCTGTATGATTCCTACTGTTCGATTTCATTTTGTTCCAGTCTATTCCTTTCACGTTCATTCCATTCCATTTCACTCCATTCGATTCCATTCCACTCGATTCCACTCCGTTCCATTTCACTGCATTCCATTCTATTCAATTCTATTGCATTCCATTCCATTCAATTCTATTGCATTCCATTCCATTCCATTTGATTACATTCCATGCGATTCCATTCGAATTCGAATCAATTACATTGCAATCCATTACTATTGAGTCCGTTTTATTCCAGTCCACTCCATTCTGGTCCATTCCATTTGATTCCATTCCATTCTATTCCATTCCATACAGTTGCATTCCTTTGGATTCCATTCTATATCTATAAATTCAATTCGAGACCATTGCTTTTGAGTCCATTCTATATGATTCCATTCCATTCAAGTCCATTACATTTGGTTCAATTCCATTCCATTCCATTTCCTTCCATTCCATTCCATTTGATATCAATCCATTCGATTCCATTCCATTCGAGCACATTCCATTCGAGTCCATTCCATTCGATGCCATTCCATTTGATTCCATTCCATTAGTCTCCATTCAATTCCACTAATCTCCATTCCATTCCAATCTACTCCAACTGATTCCATTCCATTCTATTCCTTTCCATTCCATTTCATTCCATTCCATTCCTTTCGCTTCCATTCCATTCGTGTCCATTCCACTCCAGTCCATTCCATTCGTGTCCATTCCATTCCAGTCCATTCCATTTGTGTCCACTGCATTCCATTCCACTCTATTCCATATTATTCCATTACACTCCATTCCATTCTATTACTTTCATTTCCATTCAATTCCATTCCATTTGATTCCATTCCACTCGGTTTCATTCCATTTGAGTCCATTCCATTCCATTCCATTCCATTCCATTCCATTCCATTCAGTTCCATTCCATTCTGTTCCATTCCATTCCATTCCATTCCATTCTGTACCATTTCATATTGTTCCATTCGATTCCATTCGAATCCATTCCATTCCAGTCCATTCCATTCGATTCCATTCCATTACTTTCAATTCCATTCCATTCCATTCCATTCCACTTGATTCCACTCCATTCCCTTCCACTGCATTCCATTCGATTCCATTCCATTGCATTGCATTCCATTCCATTGGATTGCATTCCATTCGATTCCATTCCATTCCAATCAATTACATAGCAATCCATTACATTCGAGTCTATTCTGTTCCGTTCCATTCGATTTCGTTCCAATCCATTCGATTCCGTTCCATTCGATTCCATTCCATACTATTGCATTCCATTCGATTAAATTATATTCGAATAAATTCCATTCAAGACCATTTCTGTTGAGTCCATTCTACTTGAGTCCATTCCCTTTGATTCCATAACATTTGAGTCCATTCAATTCCATTCCTTTCGTTTCCATTCCGTTTGATGCCATTCCATTCAATTCTGTTCTACTCGACTCCAATACATTCAATTCCATTCCATCCGATTCCATTACATTCTTTTCATTTCTTATCCATTTCAAGCCATTCCATTCCATTCCATTCCACTCGTTTCCTTTCCATTCGAGTCCATTCCACTCCAGTCCATTCCATTCGAATCCATTTCACTCCAGTCCATTCCATTCGAATCCATTTCACTCCAGTCCATTAAATTCGAGTACATTCCATTCCATTCTATTCAATGCCATTCCATTCTATTCTATTCCATTCGACACCATTCCTTTCCATTCCGTTCCATCCGATTCCATTCCTTTGTATTCCATGCAATTCCATTCCATTGCATTGCATTCCATTCCAATCGTTTCCATTCCATTCGATTTCATTCCACTCAAGTCCATCCCATTCGAGTCCATTCCATTCCAGTCCATTACAACAGAGTCCGTTGCTTTCCATTCCATTCGATATCTTCCCATTACAGTCCATTCCATTCTATTCCTTTGGTTCCCATTCAATTAAATTCCATTGGATTACATTTCATTCGATTCCATTCCATTCGACTCCATTCCATCCGAGTCCATTCCATTCCAGTCCATTCCATTCGATTCCATTCCATTCGATCCCATTCCACTCATTTCCACTCCGTTGCATTCCATTGCATTCCATTCCATTCCATTGGATTACATTCCATTCGATTCCATTCCATTCGAATCAATTGCATTGCAATGCAATACATTCATGCCCTTTCTATTAAAGTCCAATCCATTATGGTCCATTCCATTCAATTCCATTCTATTCCATTCCATTCGAATCAATTACATTGCAATCCATCACATTCGAGTACGTTCTGTTCCAGTCCATTCAGTTCTGGTCTATTCCATTCAATTCCATTCCCTTTGATTCCATTCCATTTTTGTACATTCCATTGGATTCCATCTTATTGAAATAAGTTCTATTCGAGACCATTTCTTCGAATCCAATCAATTTGAGTCCATTCCATTCGAGTCCATTACATCTGGGTCTTTTCCATTCCATCCCATTCCGTTCGATGCCATTCAATTTGATTCTTTTCCATTCGTCTCCATTCCTTTCCTTTCAGTTCCATCGGATTCCATTCCATTCTATTCCTTTCCATTTCATTGCATTCCATTCCATTCCCCTGGAGACCATTCCACTTCAGTGCATTCCATTCCAGTGTATTCCATTCCATTCCATTCCATTCCATTCCATTCCATTCCATTCCATTCCATTCGATATCTTTCCATTACACTCCATTCCATTCCATTCCATTCCATTCCATTCCATTCCATTCGATATCTTTCCATTACACTCCATTCCATTGTATTCCTTTACAGTCCATTCAATTCCATTCTATTCGATTCCATTCAGTTCAATTCCATTACATTCGACTCTATTTCATTAGTGTCCATTGCAATCCATTCCATTCCATTTCTTTATGTTCTATTCCATTCCGTTCGATTCCGTTTTATTCCAGTCCATTCCATTCGAGTCCATTGCATTCCAGGGCAATTCATTTGATTCCACTCCATTCGATTCCATTCCACTCAATTCCACTCCGTTCCATTCCTTTGCGTTCCTTTCTATTTCATTCTATTGCATTCCATTCCATTCCATTCCATTCCATTCCATTTGTTTACATTCCATTGAATACCAATCCAGTTGAATCAATTACATTGCAGTCCATTACATTCGAGTCTGTTCTATCCCAGTTCATTCGATTCTGGTGCATTCCATTCGATTCCATTCCATTCGATACCATTCCATACTATTGCAGTCCATTCCATTCCATTGTTTTCGAAAAAATTCCAAATGAGACCATTCCTTTCGTGTCCATTCTATTTGACTCCATTCCATTTGAGTCCATTAAATTTGTGCACATTCCATTCCTTTCCATTCCATTCCATTCGGTGCCATTCCATTCCACTCTATTCCATTCAAGTCCATTCCATTTGAGTCCATTCCATTCCATTCGATGCCATTACATTCAATTCTATTCCATTCGACTCCATTCCATTCCATTCCCTTCCAAACGATTCCATTCCCTTCTATTACTTTCTATTCCAATCCATTCCATTCCGTTCCATTCGTTTCCATTCCATTCGAGTCCACTCCACTCCAGTCCATTCCATTCGAGTCCATTCCATTCCAGTCCATTCCATTCAAGTCCATTCCACTCCATTCCATTCCATTCGAAATCTTTCGATAACACCCCATTCCATTCTGTTCCTTACAATTCAATTCAATTCCATTCCATTTGATTCCATTCCATTTGATTCCATTCCATTCGACTCCATTCCATTCGACTCTATTCCATTCAAGTCCATTCCATTCCATTCCATTCAATTCCGTTCGAATCCCTATTCCATTCCATTTTGTTCCAGTCCATTCCATTTGAGTCCATTCCATGCCAATCCATTCCATTCGATTCCATTCCAATTGATTCCATTGCACTCGAATCCAGTGCGTTCCATTCCATTGCTTTCCATTCTGTTACATTCCATTGCATTCCATTCCATTCCATTTGATTACATTCCATTCAATTCCATTAATTTCGAATCAATTACATTGCAATCCATTGCATTCGAGTTCTATTCCAGTCCATTGCATTCCGGCGCATTCCGTTCCATTCCATTCCATTCGATTCCATTCCATTCGAATCCATTGCATTGCAATGCTTTACATTCGAGTCCGTTTTATTCCAGTCCAATCCATTCCGGTCCATTCCATTTGATTCCATTCCATTCGATGCCACTCCATACTATTGTATTTCATTCGATTCCATTCTATTCAAATAAATTCCATTCGAGACCATTCGTTTCGCGTCCATTCTATTTCAGTCCATTCCATTTGAGTCGATTACATTTGGGTCCATTCCATTCAATTCCATTGCAATCCATTCCATTTGATGTCACCCCATTCATTTCTATTCCATTAGAGTCCATGTCATTCGAGTCCATTCCATTCTATTCCATTCCACTCCATTCCATTCCATTCCACTCCATTCCATTCGTTGCCGTTCCATTCAATTCTATTATATTCCACTCCATTTAATTCCATTCCATTCCATTCCATTCCATTCCATCCCATTCCATTCTATCCAATTCCGTTCCATTCTATTCCTTTAAAGTCCATTCCATTCCATTCCATTCATTTCCATTCCATTCGAGTAAAGTCCACTCCAGTCCTTTCCATTCGAGTCCATTCCTCTCCAGTCCATTCCGTTCAATCCATTCCATTCCAGTCCATTCCATTCGAGTCCGTTCCATTCCAGTCCGTTCCATTCGAGTCAATTCCATTCCATTTGATATCTTTCCATAACGATCCATTCCATTCTATTCCTTTCAATTCCATTCCATTCCATTCCATTCCATTTCATTCCATTCGATTCCCTTCCATTGGACTCCTTTCCATTCGAGTGCATTCCATTCCGTTCCATTTCTTTCTGTTCTGTATGATTCCTACTGTTCGATTTCATTTTGTTCCAGTCTATTCCTTTCACGTTCATTCCATTCCATTTCACTCCATTCGATTCCATTCCACTCGATTCCACTCCGTTCCATTTCACTGCATTACATTCTATTCAATTCTATTGCATTCCATTCCATTCCACTTGATTACATTCCATGCGATTCTATTCGAATTCAAATCAATTACATTGCAATCCATTACTATTGAGTCCGTTTTATTCCAGTCCACTCCATTCTGGTCCATTCCATTTGATTCCATTCCATTCTATTCCATTCCATACAGTTGCATTCCATTGGATTCCATTCTATATCTATAAATTCAATTCGAGACCATTGCTTTTGAGTCCATTCTATATGATTCCATTCCATTCAAGTCCATTACATTTGGTTCCATTCCATTCCATTCCATTTCCTTCCATTCCATTCCATTTGATATCAAGCCACTCGATTCCATTCCATTCGAGCACATTCCATTCGATTCCATTCCATTCGATTCCATTCCATTTGATTATATTCCATTAGTCTCCATTCAATTCCACTAATCCCCATTCCATTCCATTCTACTCCAACTGATTCCATTCCATTCTATTCCTTTCCATTCCATTTCATTCCATTCCATTCCTTTCGCTTCCATTCCATTCGTGTCCACTCCACTCCAGTCCATTCCATTCGTGTCCATTCCATTCCAGTCCATTCCATTTGTGTCCACTGCATTCCATTCCACTCCATTCCATATTATTCCATTCCATTCCATTCCATTCTATTACTTTCATTTCCATTCAATTCCATTCCATTTGATTCCATTCCACTCGGGTTCATTCCATTTGAGTCCATTCCATTCCATTCCATTCCTTTCCCTGCCATTCCATTCCATTCCATTCCACTCCATTCCATTCAGTTCCATTCCATTCCATTCCATTCCATTCCATTCCATTCCATTCCATTCCTATCCATTCAGTTCCATTCCATTCCATTCCATTCAGTTCCATTCCATTCTGTTCCATTCCATTCCATTCCATTCCATTCCATTCGTTACCATTCCATATTTTTCCATTCGATTCCATTCGAATCCATTCCATTCCAGTCCATTCCATTCGATTCCATTCCATTCCTTTCAATTCCATTCCATTCCATTCCATTCCACTTGATTCCACTCCATTCCCTTCCACTGAATTCCATTCGATTCCATTCCATTCCTTTCAATTCCATTCCATTCCACTTGATTCCACTCCATTCCCTTCCACTGCATTCCATTCGATTCCATTCCATTGCATTGCATTCCATTCCATTGGATTGCATTCCATTCGATTCCATTCCATTCCAATCAATTACATAGCAATCCATTACATTCGAGTCTATTCTATTCCGTTCCATTCGATTTCGTTCCAATCCATTCGATTCCATTCCATTCGATTCCATTCCATACTATTGCATTCCATTCGATTAAATTATATTCGAATAAATTCCATTCAAGACCATTTCTGTTGAGTCTATTCTACTAGAGTCCATTCCCTTTGATCCCATAACATTTCAGTCCATTCAATTCCATTCCTTTCGTTTCCATTCCATTTGATGCCATTCCATTCAATTCTGTTCTACTCGACTCCAATACATTCAATTCCATTCCATCCGATTCCATTACATTCTTTTCATTTCTTATCCATTTCAAGCCATTCCATTCCATTCCATTCCATTCCACTCGTTTGCTTTCCATTCGAGTCCATTCCACTCCAGTCCATTCCATTCGAATCCATTTCACTCCAGTCCATTCCATTCGAATCCATTTCACTCCAGTCCATTAAATTCGAGTACATTCCATTCCATTCTATTCAATGCCATTCCATTCGATTCTATTCCATTCGACACCATTCCTTTCCATTCCGTTCCATCCGATTCCATTCCATTGTATTCCATTCAATTCCATTCCATTGCATTCCATTCCATTCCAATCGTTTCCATTCCATTCGAATTCATTCCACTCAAGTCCATTCCATTCGAGTCCATTCCATTCCAGTCCATTCCAACAGAGTCCATTGCTTTCCATTCCATTCGATATCTTCCCATTACAGTCCATTCCATTCTATTCCTTTGGTTCCCATTCAATTAAATTCCATTGGATTACATTTCATTCGATTCCATTCCATTCGACTCCATTCCATTCGAGTCCATTCCATTCCAGTCCATTCCATTCGATTCCATTCCATTCGATTCCATTCCACTCATTTCCACTCCGTTGCATTCCATTGCATTCCATTCCATTCCATTGGATTACATTCCATTCGATTCCATTCTATTCGAATCAATTGCTTTGCAATGCATTACATTCATGCCCTTTCTATTAAAGTTCAATCCATTATGGTCCATTCCATTCAATTCCATTCTATTCCATTCCATTCGAATCAATTACATTGCAGTCCATCACATTCGAGTACGTTCTGTTCCAGTCCATTCAGTTCTGGTCTATTCCATTCAATTCCATTCACTTTGATTCCATTCCCTTTGATTCCATTCCATTTTTGTACATTCCATTGGATTCCATCTTATTGAAATAAGTTCTATTCGAGACCATTTCTTCGAGTCCAATCAATTTGAGTCCATTCCGTTCGAGTCCATTATATCTGGGTCTATTCCATTCCATCCCATTCCGTTCGATGCCATTCAATTTGATTCTTTTCCATTCGTCTCCATTCCTTTCCATTCAGTTCCATCGGATTCCATTCCATTCTATTCCTTTCCATTTCATTGCATTCCATTCTATTCCACTGGAGACCATTCCACTTCAGTGCATTCCATTCCAGTGTATTCCATTCCATTCCATTCCATTCCATTCCATTCCATTCCATTCCATTCCATTCCATTCGATATCTTTCCATTACACTCCATTCCATTGTATTCCTTTACAGTCCATTCAATTCCATTCTATTCGATTCCATTCAATTCAATTCCATTACATTCGACTCCATTTCATTAGTGTCCATTGCAATCCATTCCATTCCATTTCTTTATGTTCTATTCCATTCCGTTCGATTCCATTTTATTCCAGTCCATTCCATTCGAGTCCATTGCATTCCAGTGCAATTCATTTGATTCCACTCCATTCGATTCTATTCCACTCAATTCCACTCCGTTCCATTCCTTTGCGTTCCTTTCTATTCCATTCCATTGCATTCCATTCCATTCCATTCCATTCCATTCCATTCCATTCCATTTCATTTGTTTACATTCCATTGAATTCCAATCCAGTTGAATCAATTACATTGCAGTCCATTACATTCGAGTCTGTTCTATCCCAGTTCATTCGATTCTGGTGCATTCCATTCGATTCCATTCCATTCGATACCATTCCATACTATTGCAGTCCATTCCATTCCATTGTTGTCGAATAAATTCCAATTGAGACCATTCATTTCGTGTCCATTCTATTTGACTCCATTCCATTTGAGTCCATTAAATTTGTGCACATTCCATTCCTTTCCATTCCATTCCATTCGGTGCCATTCCATTCCACTCTATTCCATTCAAGTCCATTCCATTTGAGTCCATTCCATTCCATTCGATGCCATTACATTCAATTCTATTACATTCGACTCCATTCCATTCCATTCCCTTCCAAACGATTCCATTCCATTCTATTACTTTCTATTCCAATCCATTCCATTCCGTTCCATTCGTTTCCATTCCATTCGAGTCCACTCCACTCCAGTCCATTCCATTCGAGTCCACTCCATTCCAGTCCATTCCATTCAAGTCCATTCCACTCCATTCCATTCCATTCGATATCTTTCGATAACACCCCATTCCATTCTGTTCCTTACAATTCAATTCAATTCCATTCCATTTGATTCCATTCCATTTGATTCCATTCCATTCGACTCCATTCCATTCGACTCTATTCCATTCAAGTCCATTCCATTCCATTCCATTGCATTCCGTTCGAATCCCTATTCCATTCCATTTTGTTCCAGTCCATTCCATTTGAGTCCATTCCATGCCAATCCATTCCATTCGATTCCATTCCAATTGATTCCATTGCACTCGAATCCAGTGCGTTCCATTCCATTGCTTTCCATTCGATTCCATTCCATTGCATTACATTCCATTCCATTTGATTACATTCCATTAAATTCCATTAATTTCGAATCAATTACATTGCAATCCATTGCATTCGAGTTCTATTCCAGTCCATTGCATTCCGGCGCATTCCGTTCCATTCCATTCCATTCGATTCCATTCCATTCGAATCCATTGCATTGCAATGCTTTACATTCGAGTCCGTTTTATTCCAGTCCAATCCATTCCGGTCCATTCCGTTCGATTCCATTCCATTCGATGCCACTCCATACTATTGTATTTCATTCGATTCCATTCTATTCAAATAAATTCCATTCGAGACCATTCGTTTCGAGTCCATACTATTTGAGTCCATTCCATTTGAGTCCATTACATTTGGGTCCATTCCATTCAATTCCATTGCAATCCATTCCATTCGATGTCACCCCATTCATTTCTATTCCATTAGAGTCCATGTCATTCGAGTCCATTCCATTCTATTCCATTCCACTCCATTCCATTCCATTCCATTCCATTCCATTCCATTCTATCCAATTCCGTTCCATTCTATTCCTTTAAAGTCCATTCCATTCCATTCCATTCATTTCCATTCCATTCGAGTAAAGTCCACTCCAGTCCTTTCCATTCGAGTCCATTCCTCTCCAGTCCATTCCGTTCAATCCATTCCACCCCAGTCCATTCCATTCGAGTCCGTTCCATTCCAGTCCGTTCCATTCGAGTCAATTCCATTCCATTTGATATCTTTCCATAACGATCCATTCCATTCTATTCCTTTCAATTCCATTCAATTCCATTCCAGTCCATTTCATTCCATTCGATTCCCTTCCATTGGACTCCTTTCCATTCGAGTGCATTCCATTCCATTCCATTTCTTTCTGTTCTGTATGATTCCTACAGTTCGATTTCATTTTGTTCCAGTCTATTCCTTTCACGTTCATTCCATTCCATTTCACTCCATTCGATTCCATTCCACTCGATTCCACTCCGTTCCATCTCACTGCATTGCATTCTATTCAATTCTATTGCATTCCATTCCATTCCATTTGATTACATTCCATGCGATTCCATTAGAATTCGAATCAATTACATTGCAATCCATTACTATTGAGTCCGTTTTATTACAGTCCACTCCATTCTGGTCCATTCCATTTGATTCCATTCCATTCTATTCCACTCCATACAGTTGCATTCCATTGGATTTCATTCTATATCTATAAATTCAATTCGAGACCATTGCTTTGGAGTCCATTCTATATGATTCCATTCCATTCAAGTCCATTACATTTGGTTCAATTCCATTCCATTCCATTCCCTTCCATTCCATTCCATTTGATATCAATCCATTCGATTCCATTCCATTCGAGCACATTCCATTCGAGTCCATTCCATTCGATGCCATTCCATTTAATTCTATTCCATTAGACTCCATTCAATTCCATTAATCTCCATTCCATTCCATTCTACTCCAACTGATTCCATTCCATTCTATTCCTTTCCATTCCATTCCATTCCATTCGCTTCCATTCCATTCGTGTCCATTCCACTCCAGTCCATTCCATTCGTGTCCATTCCATTCCAGTCCATTCCATTTGTGTCCACTGTATTCCATTACACTCCATTCCATATTATTCCATTACACTCCATTCCATTCTATTACTTTCATTTCCATTCAGTTCCATTCCATTTGATTCCATTCCACTCGGTTTCATTCCATTTGAGTCCATTCCATTCCATTCCATTCCATTCCGTTCCATTCCATTCTGTTCCATTCCATTCCATTCCATTCTATTGGGTACCATTCCATATTGTTCCATTCGATTCCATTCGAATCCATTCCATTCCAGTCCATTCCATTGGATTCCATTCCATTCCTTTCAATTCCATTCCATTCCTTTCGACTCCACTTGATTCCACTCCATTCCCTTCCACTGCATTCCATTCGATTCCATTCCATTGCATTGCATTCCATTCCATTGAATTGCATTCCATTCGATTCCATTCCATTCGAATCAATTATATAGCAATCCATGACATTCGAGTCTGTTCTATTCCGTTCCATTCGATTTCGTTCCAATCCATTCGATTCCATTCCATTCGATTCCATTCCATACTATTGCATTCCATTCGATTAAATTATACTCGAATAAATTCCATTCAAGACCATTTCTGTTGAGTCCATTCTACTTGAGT	C	0.0	q5	IMPRECISE;SVTYPE=DEL;SVLEN=-14611;END=38632;CIPOS=-7,7;CILEN=-14,14;RE=6;RNAMES=NULL;AF=0.0048;STRAND=+-	GT:DR:DV:PL:GQ	0/0:1243:6:0,246,935:245
KMT2C_chr15_6020392_6062903	24268	cuteSV.INS.88	T	TTCCATTCGATGTCTTTCCATAACGATCCATTCCATTCTATTCCTTTCGATTCCATTCCATTCTATTTCATTCCATTCGATTCCCTTCCATTGGACTCCTTTCCATTCGAGTGCATTCCATTCCGTTCCATTTCTTTCCGTTCTGTGCGATTCCTACCGTTCGATTTCATTTTGTTCCAGTCCATTCCTTTCGCGTCCATTCCATTCCATTTCACTCCATTCGATTCCATTCCACTCGATTCCACTTCGTTCCATTTCATTGCATTCCATTCTATTCAACTCTATTGCCTTCCATTCCATTCCATTCGATTACATTCCATGCGATTCCATTCGAAATCGAATCAGTTACATTGCAATCCATTACTATTGAGTCCGTTTTATTCCAGTCCACTGCATTCTGGTCCATTCCATTTGATTCCATTCCATTCTATTCCATTCCATACAGTTGCATTCCATTGGATTCCATTCTATATCTATAAATTCAATTCGAGACCATTGCTTTTGAATCCATTCTATATGATTCCATTCCATTCAAGTCCATTACATTTGGTTCAATTCCATTCCATTCCATTCCCTTCCATTCCATTCCAGTTGATATCAATCCATTCGATTCCATTCCATTCGAGCACATTCCTTTCGAG	0.0	q5	IMPRECISE;SVTYPE=INS;SVLEN=640;END=24268;CIPOS=-42,42;CILEN=-5,5;RE=20;RNAMES=NULL;AF=0.0219	GT:DR:DV:PL:GQ	0/0:892:20:0,227,897:226
KMT2C_chr15_6020392_6062903	24629	cuteSV.INS.89	T	TCCATTGTATTCCGTTCGAATCCCTATTCCATTCCATTTTGTTATTGTCCATTCCATTTGAGTCCATTCCATGCCAAACTTTCCATTCTATTA	801.6	PASS	PRECISE;SVTYPE=INS;SVLEN=92;END=24629;CIPOS=-17,17;CILEN=-3,3;RE=1217;RNAMES=NULL;AF=0.9178	GT:DR:DV:PL:GQ	1/1:109:1217:802,179,0:178
KMT2C_chr15_6020392_6062903	28229	cuteSV.INS.90	T	TTCCATTACACTCCATTCCATTTGTGTCCACTGCATTCCATTCCACTCCATTCCATATTATTCCATTACACTCCATTCCATTTGTGTCCACTGCATTCCATTCCACTCCATTCCATA	0.0	q5	IMPRECISE;SVTYPE=INS;SVLEN=116;END=28229;CIPOS=-36,36;CILEN=-1,1;RE=7;RNAMES=NULL;AF=0.0061	GT:DR:DV:PL:GQ	0/0:1132:7:0,246,935:245
KMT2C_chr15_6020392_6062903	28378	cuteSV.INS.91	G	GTTCCATTGCATTCCATTCCATTCGGTACCATTCCATATTGTTCCATTCGATTCCATTCGAATCCATTCCATTCCAGTCCATTCCATTCGATTCCATTCCATTCCTTTCAATTCCATTCCATTCCATTTGACTTGAATCCACTCCATCCCTTCCACTGCATTCCATTCGATTCCATTCCATTGCATTGCATTCCATTCCATTGGATTGCATTCTATTCGATTTCATTCCATTCCAATCAATTACATAGCAATCTATTACATAGCCATTCCATTCCA	0.0	q5	IMPRECISE;SVTYPE=INS;SVLEN=275;END=28378;CIPOS=-0,0;CILEN=-0,0;RE=10;RNAMES=NULL;AF=0.0089	GT:DR:DV:PL:GQ	0/0:1109:10:0,246,935:245
KMT2C_chr15_6020392_6062903	29294	cuteSV.INS.92	G	GTCCATTCCATTCGATATCATTCCATACTATTGCATTCCATTCGATTCCATTGTTTTCGAATAAATTCCCAACCGAGACCATTCCTTTTGTGTCCTTTCTATTTGACTGCATTCCATTTGAGTCCATTAAATTTCTGCACATTCCATTCCTTTCCATTCCATTCCATTCCATTCCTTTCGGTGCCATTCCATTCCACTCTACTCCATTCAAGTCCATTCCATTTGAGTCCATTCCATTGATTCGATGCCATTACATTCAATTCTATTCCATTCGAATCCATTCCATTCCATTTCCTTCCAAACGATTCCATTCCATTCTATTACTTTCTATTCCAATCCATTCCATTCCGTTCCATTCGTTCCCAATCATTCGAGTCCACTCCATTCCAGTCCATTCCATTCGATGCTCCTTACACCATTGCATTCCGTTCGAATCCCTATTCCATTCCATTTTGTTACTGTCCATTCCATTT	307.7	PASS	PRECISE;SVTYPE=INS;SVLEN=472;END=29294;CIPOS=-8,8;CILEN=-8,8;RE=640;RNAMES=NULL;AF=0.5829	GT:DR:DV:PL:GQ	0/1:458:640:308,0,136:135
KMT2C_chr15_6020392_6062903	30540	cuteSV.DEL.123	ACATTCCATTGAATACCAATCCAGTTGAATCAATTACATTGCAGTCCATTACATTCGAGTCTGTTCTATCCCAGTTCATTCGATTCTGGTGCATTCCATTCGATTCCATTCCATTCGATACCATTCCATACTATTGCAGTCCATTCCATTCCATTGTTTTCGAAAAAATTCCAAATGAGACCATTCCTTTCGTGTCCATTCTATTTGACTCCATTCCATTTGAGTCCATTAAATTTGTGCACATTCCATTCCTTTCCATTCCATTCCATTCGGTGCCATTCCATTCCACTCTATTCCATTCAAGTCCATTCCATTTGAGTCCATTCCATTCCATTCGATGCCATTACATTCAATTCTATTCCATTCGACTCCATTCCATTCCATTCCCTTCCAAACGATTCCATTCCCTTCTATTACT	A	954.2	PASS	PRECISE;SVTYPE=DEL;SVLEN=-417;END=30957;CIPOS=-196,196;CILEN=-16,16;RE=2431;RNAMES=NULL;AF=0.9943;STRAND=+-	GT:DR:DV:PL:GQ	1/1:14:2431:954,255,0:255
KMT2C_chr15_6020392_6062903	32109	cuteSV.INS.93	C	CATTCGATATCATTCCATACTATTGCATTCCATTCGATTCCATTGTTTTCGAATAAATTCCAACCGAGACCATTCTTTTGTGTCCTTTCTATTTGACTGCATTCCATTTGAGTCCATT	0.0	q5	IMPRECISE;SVTYPE=INS;SVLEN=117;END=32109;CIPOS=-57,57;CILEN=-1,1;RE=21;RNAMES=NULL;AF=0.0163	GT:DR:DV:PL:GQ	0/0:1268:21:0,236,916:236
KMT2C_chr15_6020392_6062903	32111	cuteSV.INS.94	C	CGATATCATTCCATACTATTGAATTCCATTCGATTCCATTGTTTTCGAATAAATTCCAACCGAGACCATTCCTTTCGTGTCCATTCTATTTGACTGCAT	0.0	q5	IMPRECISE;SVTYPE=INS;SVLEN=98;END=32111;CIPOS=-108,108;CILEN=-0,0;RE=5;RNAMES=NULL;AF=0.0039	GT:DR:DV:PL:GQ	0/0:1283:5:0,246,935:245
KMT2C_chr15_6020392_6062903	34181	cuteSV.INS.95	T	TCAATTCCATTCCATTCGATGTCTTTCCATAACGATCCATTCCATTCTATTCCTTTCGATTCCATTCCATTCTATTTCATTCCATTCGATTCCCTTCCATTGGACTCCTTTCCATTCGAGTGCATTCCATTCCGTTCCATTTCTTTCCGTTCTGTACGATTCCTACCGTTCGATTTCATTTGGTCCAGTCCATTCTTTTGCGTCCATTCCATTCCATTTCACTCCATTCGATTCCATTCCACTCGATTCCACTTCGTTCCATTTCATTGCATTCCATTCTATTCAACTCTATTGCCTTCCATTCCATTCCATTCGATTACATTCCATGCGATTCCATTCGAAATCGAATCAATTACATTGCAATCCATTAATATTGAGTCCATTTTATTCCAGTCCACTGCATTCTGGTCCACTCCATTTGATTCCATTCCATTCTATTCCATTCCATACAGTTGCATTCCATTGGATTCCATGCTATATCTATAAATTCAATTCGAGACCATTGCTTTTGAGTCCATTCTATATGATTCCATTCCATTCAAGTCCATTACATTTGGTTAAATTCATTCCATTCGGTTCAATTCCATTCCATTCCATTCCCTTCCATTCCATTCCAGTTGATATCAATCCATTCGATTCCATTCC	0.0	q5	IMPRECISE;SVTYPE=INS;SVLEN=644;END=34181;CIPOS=-3,3;CILEN=-5,5;RE=10;RNAMES=NULL;AF=0.0069	GT:DR:DV:PL:GQ	0/0:1445:10:0,246,935:245
KMT2C_chr15_6020392_6062903	34298	cuteSV.INS.96	C	CGTTCCATTTCTTTCCGTTCTGTACGATTCCTACCGTTCGATTTCATTTTCTTCCAGTCCATTCTTTCGCGTCCATTCCATTCCATTTCACTCCATTCGATTCCATTCCACTCGATTCCACTTCGTTCCATTTCATTGCATTCCATTCTATTCAACTCTGAAATCGAATCAATTACATTGCAATCCATTACTATTGAGTCCGTTTTATTCCAGTCCACTGGTTGCATTCCATTGGATTCCATGCTATATCTATAAATCAATTCATTTGGTT	0.0	q5	IMPRECISE;SVTYPE=INS;SVLEN=270;END=34298;CIPOS=-244,244;CILEN=-3,3;RE=6;RNAMES=NULL;AF=0.0041	GT:DR:DV:PL:GQ	0/0:1453:6:0,246,935:245
KMT2C_chr15_6020392_6062903	34374	cuteSV.INS.97	A	ATTCCATTCGATATCATTCCATACTATTGCATTCCATTCGATTCCATTTTTTCGAATAAATTCCAACCGAGACCATTCCTTTCGTGTCCATTCTATTTGACTGCATTCCATTTGAGTCGATTACATTTCTGCACATTCCATTCCTTTCCATTCCATTCCATTCTCTTCCATTCCTTTCGGTGCCATTCCTTTACACTCCAATCCTTTCAAGTCCATTCCATTTGAGTCCATTCCATTGATTCGATGCCATTACATTCAATTCCATTCCATTCGACTCCATTCCATTCCATTCCCTTCCAAACGATTCCATTCCATTCTATTACTTTCTATTCCAATCCATTCCATTCCGTTCCATTCGTTTCCATTCCATTCGAGTCACTCCATTCCAGTCCATTCCAATCGATT	0.0	q5	IMPRECISE;SVTYPE=INS;SVLEN=404;END=34374;CIPOS=-18,18;CILEN=-4,4;RE=14;RNAMES=NULL;AF=0.0096	GT:DR:DV:PL:GQ	0/0:1446:14:0,246,935:245
KMT2C_chr15_6020392_6062903	35168	cuteSV.INS.98	A	ATGCGATTCCATTCGAAATCGAATCAATTACATTGCAATCCATTACTATTGAGTCC	0.0	q5	IMPRECISE;SVTYPE=INS;SVLEN=55;END=35168;CIPOS=-24,24;CILEN=-6,6;RE=215;RNAMES=NULL;AF=0.1431	GT:DR:DV:PL:GQ	0/0:1287:215:0,112,668:112
KMT2C_chr15_6020392_6062903	35421	cuteSV.INS.99	C	CGATTACATTATATTCGAATAAGTTCCATTCAAGACCATTTCTTTTGAGTCCATTCTATTTGAGTCCCTTCCCTTTGTTTCCATAACTCCAATACATTCAATTCCATTCCATCCGATTCCATTACATTCTTTTCATTTCTTATCCATTTCAAGCCCGAATCCATTTCACTCCAGTCCATTCCATTCGAATCCGTTTCACTCCAGTCCATTAAATTCGAGTACATTCCATTCCATTCTAT	0.0	q5	IMPRECISE;SVTYPE=INS;SVLEN=238;END=35421;CIPOS=-0,0;CILEN=-4,4;RE=8;RNAMES=NULL;AF=0.0054	GT:DR:DV:PL:GQ	0/0:1462:8:0,246,935:245
KMT2C_chr15_6020392_6062903	35662	cuteSV.INS.100	C	CGTTGCACTCGATTTCGTTCCAATCCATTCGATTCCATTCCATTCGATTCCATTCCATACTATTGCATTCCATTCGATTAAATTATATTCGAATAAATTCCATTCAAGACCATTTCTGTTGAGTCCATTCTACTTGAGTCCATTCCCTTTGATTCCATAACATTTGAGTCCATTCAATTCCATTCCTTTCGTTTCCATTCCATTTGATGCCATTCCATTCAATTCTGTTCTACTCGACTCCAATACATTCAATTCCATTCCATCCGATTCCATTACATTCTTTTCATTTCTTATCCATTTCAAGCCATTCCATTCCATTCCATTCCACTCGTTTCCTTTCCATTCGAGTCCATTCCACTCCAGTCCATTCCATTCGAATCCATTTCACTCCAGTCCATTCCATTCGAATCCGTTTCACTCCAGTCCATTAAATTCGAGTACATTCCATTCCATTCTATTCAATGCCATTCCATTCGATTCTATTCCATTCGACACCATTCCTTTCCATCCGTTCCATCCGATTCCATTCCATTGTATTCCATTCAATTCCATTCCATTGCATTCCATTCGTTTCCATTCCATTCG	0.0	q5	IMPRECISE;SVTYPE=INS;SVLEN=584;END=35662;CIPOS=-0,0;CILEN=-0,0;RE=10;RNAMES=NULL;AF=0.0068	GT:DR:DV:PL:GQ	0/0:1462:10:0,246,935:245
KMT2C_chr15_6020392_6062903	35914	cuteSV.INS.101	T	TTTCTTTCTGTTCTGTATGATTCCTACCTTTCAATTTCATTTTTTTCCAGTCTATTCCTTTCACG	0.0	q5	IMPRECISE;SVTYPE=INS;SVLEN=64;END=35914;CIPOS=-56,56;CILEN=-2,2;RE=18;RNAMES=NULL;AF=0.012	GT:DR:DV:PL:GQ	0/0:1478:18:0,236,916:236
KMT2C_chr15_6020392_6062903	36199	cuteSV.INS.102	T	TTACTATTGAGTCCGTTTTACTCCAGTCCGTACAGTTGCATTCCATTGGAGTCCATTCTATATCTATAAATGCAACTCGAGACCATTGCTTTTGAG	0.0	q5	IMPRECISE;SVTYPE=INS;SVLEN=95;END=36199;CIPOS=-0,0;CILEN=-0,0;RE=8;RNAMES=NULL;AF=0.0053	GT:DR:DV:PL:GQ	0/0:1492:8:0,246,935:245
KMT2C_chr15_6020392_6062903	36438	cuteSV.INS.103	C	CATTCTATACATTCCATTGCATTCCATTCCATTCCATTTGATTGCATTCCATTCAATTCCATTAATTTCGAATCAATTACATTGCAATCCATTGCATTCGAGTTCTATTCCAGTCCATTGCAATCCGGCGCATGCCGTTCCAACCCATTCCATTCGCTTTT	0.0	q5	IMPRECISE;SVTYPE=INS;SVLEN=160;END=36438;CIPOS=-0,0;CILEN=-0,0;RE=10;RNAMES=NULL;AF=0.0067	GT:DR:DV:PL:GQ	0/0:1489:10:0,246,935:245
KMT2C_chr15_6020392_6062903	36664	cuteSV.INS.104	C	CCATTTGTGTCCACTGCATTCCATTCACTCCATTCCATATTATTCCATTACACTCCATTCCATTCTTTTCCTTTCATTTG	0.0	q5	IMPRECISE;SVTYPE=INS;SVLEN=79;END=36664;CIPOS=-0,0;CILEN=-0,0;RE=8;RNAMES=NULL;AF=0.0053	GT:DR:DV:PL:GQ	0/0:1492:8:0,246,935:245
KMT2C_chr15_6020392_6062903	36927	cuteSV.INS.105	T	TTCCCACTCCATCCATTCCATTCCACTCCATTCCATTCGTTGCCGTTCCATTCAATTCTATTATA	443.3	PASS	PRECISE;SVTYPE=INS;SVLEN=64;END=36927;CIPOS=-0,0;CILEN=-0,0;RE=1085;RNAMES=NULL;AF=0.7205	GT:DR:DV:PL:GQ	0/1:421:1085:443,2,4:4
KMT2C_chr15_6020392_6062903	36939	cuteSV.INS.106	C	CCATTCCATTCCACTCCATTCCATTCGTTGCCGTTCCATTCAATTCTATTATATTCCACTCCATTTAATTCCATTCCATTCAATTCTATTATATTCCACTCCATTTAAT	0.0	q5	IMPRECISE;SVTYPE=INS;SVLEN=108;END=36939;CIPOS=-4,4;CILEN=-2,2;RE=12;RNAMES=NULL;AF=0.008	GT:DR:DV:PL:GQ	0/0:1486:12:0,246,935:245
KMT2C_chr15_6020392_6062903	38071	cuteSV.INS.107	T	TTCCATTACACTCCATTCCATTTGTGTCCACTGCATTCCATTCCACTCCATTCCATATTATTCCATTACACTCCATTCCATTTGTGTCCACTGCATTCCATTCCACTCCATTCCATATTAATCCAGTCCAT	0.0	q5	IMPRECISE;SVTYPE=INS;SVLEN=130;END=38071;CIPOS=-0,0;CILEN=-0,0;RE=6;RNAMES=NULL;AF=0.004	GT:DR:DV:PL:GQ	0/0:1486:6:0,246,935:245
KMT2C_chr15_6020392_6062903	38171	cuteSV.INS.108	T	TTCCATTCCATTCCATTCCATGCCATTCCATTCCATTCCATTCCATTCCATTCCATTCCATTCAGTTCCATTCCATTCTGTTCCATTCCATTCGATTCCATTCCATTCTGTACCATTCCATATTTTTCCATTCGATTCCATTCGAATCCATTCCATTCCAGTCTATTCCATTTGTGTCCAATGCATTCCATTCCACTCCATTCCATATTATTCCATTACACTCCATTCCATTCTATTACTTTCATTTCCATTCAGTTCCATTCCATTTGATTCCATTCCACTCGGTTTCACTCCATTTGA	0.0	q5	IMPRECISE;SVTYPE=INS;SVLEN=299;END=38171;CIPOS=-0,0;CILEN=-0,0;RE=10;RNAMES=NULL;AF=0.0067	GT:DR:DV:PL:GQ	0/0:1482:10:0,246,935:245
KMT2C_chr15_6020392_6062903	39020	cuteSV.INS.109	A	ATTCCCTTCAATGGACTCCTTTCCATTCGAGTGCATTCCATTCCGTTCCATTTCTTTCCGTTCTGTACGATTCCTACCGTTCGATTTCATTTAGTTCCACTTCGTTCCTTTCATTGCATTCCATTCTATTCAACTCTATTGCCTTCCATTCCATTCCATTCGATTACATTCCATGCGATTCCATTCGAAATCGAATCAATTACATTGCAATCATTACTATTGAGTCCATTTT	0.0	q5	IMPRECISE;SVTYPE=INS;SVLEN=231;END=39020;CIPOS=-20,20;CILEN=-2,2;RE=282;RNAMES=NULL;AF=0.1875	GT:DR:DV:PL:GQ	0/0:1222:282:0,74,592:73
KMT2C_chr15_6020392_6062903	40261	cuteSV.DEL.124	AATTCCATTGCAATCGATTCCATTCGATGTCACTCCATTCATTTCTATTCCATTAGCGTCCATGTCATTCGAGTCCATTCCATTCTATTCTATTCCACTCCATT	A	0.0	q5	IMPRECISE;SVTYPE=DEL;SVLEN=-103;END=40364;CIPOS=-3,3;CILEN=-0,0;RE=276;RNAMES=NULL;AF=0.1875;STRAND=+-	GT:DR:DV:PL:GQ	0/0:1196:276:0,74,592:73
KMT2C_chr15_6020392_6062903	40370	cuteSV.INS.110	C	CATTCCATTGCAATCCATTCCATTCGATGTCACTCCATTCATTTCTATTCCATTAGAGTCCATGTCATTCGAGTCCATTCCATTCTATTCTATTCCACTCCATTCCATT	0.0	q5	IMPRECISE;SVTYPE=INS;SVLEN=108;END=40370;CIPOS=-45,45;CILEN=-1,1;RE=5;RNAMES=NULL;AF=0.0038	GT:DR:DV:PL:GQ	0/0:1309:5:0,246,935:245
KMT2C_chr15_6020392_6062903	41225	cuteSV.DEL.125	AATTCCATTCCATTCCATTCCCTTCCATTCCATTCCATTTGATATCAATCCATACG	A	0.0	q5	IMPRECISE;SVTYPE=DEL;SVLEN=-55;END=41280;CIPOS=-0,0;CILEN=-0,0;RE=11;RNAMES=NULL;AF=0.0084;STRAND=+-	GT:DR:DV:PL:GQ	0/0:1291:11:0,246,935:245
KMT2C_chr15_6020392_6062903	42508	cuteSV.BND.18	N	N]chrUn_KI270438v1:112502]	.	PASS	PRECISE;SVTYPE=BND;RE=72;RNAMES=NULL;AF=.	GT:DR:DV:PL:GQ	./.:.:72:.,.,.:.
KMT2C_chr21_7687010_7731520	5	cuteSV.BND.19	N	[chrUn_GL000216v2:0[N	114.5	PASS	PRECISE;SVTYPE=BND;RE=12;RNAMES=NULL;AF=1.0	GT:DR:DV:PL:GQ	1/1:0:12:115,31,0:30
KMT2C_chr21_7687010_7731520	877	cuteSV.INS.111	G	GAGTGCAATGTAATGAATAGAATGGAGTCAATTATGGAATGGAATGGAAAGGAATGGAATGGAA	0.4	q5	IMPRECISE;SVTYPE=INS;SVLEN=63;END=877;CIPOS=-69,69;CILEN=-4,4;RE=12;RNAMES=NULL;AF=0.2449	GT:DR:DV:PL:GQ	0/0:37:12:0,11,239:10
KMT2C_chr21_7687010_7731520	1859	cuteSV.INS.112	C	CTGGAATCAACCCGAGTGCAATGGAATGGAATGGAATGGAATGGAATGGAGTGAAATAAACTCGAGTGGAATGGAATGGAATGGAATAGAATGG	0.0	q5	IMPRECISE;SVTYPE=INS;SVLEN=93;END=1859;CIPOS=-36,36;CILEN=-2,2;RE=10;RNAMES=NULL;AF=0.1429	GT:DR:DV:PL:GQ	0/0:60:10:0,83,477:83
KMT2C_chr21_7687010_7731520	2845	cuteSV.INS.113	G	GGAATGGAATGGAATGGAATAGAATGGAATCAATTCGAGTGTAATATAACGGT	0.0	q5	IMPRECISE;SVTYPE=INS;SVLEN=52;END=2845;CIPOS=-169,169;CILEN=-2,2;RE=7;RNAMES=NULL;AF=0.0854	GT:DR:DV:PL:GQ	0/0:75:7:0,143,649:142
KMT2C_chr21_7687010_7731520	3747	cuteSV.INS.114	A	AGGAATGGAATGGAATGGAATGGAATGGAATGGAATGGAGTGGAAGGGACTAGAATGGAATGGAATGGAATGAAATCAACCCGATGGGAATGGAATGGAATGCAATGGAATTGAATGGAATCAACTGGAAAGGAATCAAATGGAACGGAATGGAATTGAATGGAATGGATTGGAATGGAATGGAATGAATCAAACCTAGTAGAATGTAATGGAAAGAATGGAATGTACAGGAATGGAATGGAATGGAATGAATTTAATGAATGGAATGGAATGGAATAGAATTTAATAGA	0.0	q5	IMPRECISE;SVTYPE=INS;SVLEN=289;END=3747;CIPOS=-55,55;CILEN=-3,3;RE=7;RNAMES=NULL;AF=0.0686	GT:DR:DV:PL:GQ	0/0:95:7:0,188,821:188
KMT2C_chr21_7687010_7731520	4764	cuteSV.INS.115	A	ACTGGAATGGAATGGAAGGGAATGGAATGCAATGGAATGTAATGGAGTGGAAGGCATTTGAATCAACTGGAATGGAATGGAATGG	0.0	q5	IMPRECISE;SVTYPE=INS;SVLEN=84;END=4764;CIPOS=-1,1;CILEN=-0,0;RE=18;RNAMES=NULL;AF=0.1525	GT:DR:DV:PL:GQ	0/0:100:18:0,103,649:102
KMT2C_chr21_7687010_7731520	6283	cuteSV.INS.116	G	GGAATGGAATGGAATGGCATGAATGCAATGAAATCAACTACAATGGAATGGAATGGAATGGAATGAACAGGAATGGAATGGAACGGAATGGAATGGAATGGAATGGAATGGAATGGAGTGGAATGGAATGGAATGGATTGGAATCAAACTGATTCCACTGCAACGGAATGGAATGGAATGGAATGGAAAGAAATCAACCCGAATGGAATGCATTGGAATACAATAATGGAATGG	0.0	q5	IMPRECISE;SVTYPE=INS;SVLEN=233;END=6283;CIPOS=-0,0;CILEN=-0,0;RE=5;RNAMES=NULL;AF=0.0385	GT:DR:DV:PL:GQ	0/0:125:5:0,217,878:217
KMT2C_chr21_7687010_7731520	7037	cuteSV.INS.117	T	TGGAATGGAATGGAATGGAATGGAATAGAATGGAGTCAATTCAAGTGCAATGGAATGGTATACAATGGAATCGAATGGAATGGAATCAACCAGAGTGGAACGGAATGGAATGGAATGGAATGGAATGTAACGGCATGGAATGGAATGGAATGGAATGGAATGGAATGGAATGGAATATAACGGCATGCAATGGAATGGAATGGAGTGGATTCAACCCGAGTGGAATGGAGTGGATTGGACTGTAACGGCATGGAATGGAATGGAATGGAGTGGAATAAACACGAGTGGAATGGAAAGGAATGGAATGGACTGGAATCAACCCGAGTGCAATGGAATGGAATGGAATGGAATGGAATGGAGTGAAATAAACTCGAGTGGAATGGAATGGAATGGAATAGAATGGAATGGAATGGAAAGGAATGGAAGAGAATGGAATGGAATCAACTCGAGTGGAAAGGAATGGAATGGAAAGGAATGGAATGGAATGGAAAGGAATGTAATGCAATGGAATGCAGTGTTATGGAATGGAATCAACCCGAGTGGAATGCAATGGAATGGAATGGAATGGATTGGAATGGAATGGACAGGAATGGAATGGAATGGAATGGAACGGAATGGACAGGAATGGAATGGAATGGAATGGAATGGAATGGAGTGGAATGGACTAGAATGGAATGGAATGGAATGAAATCAACCCGATGGGAATGGAATGGAATGCAATGGAATGGAATGGAATCAACTGGAAAGGAATCAAATGGAACGGAATGGAATTGAATGGAATGGATTGGAATGGAATGGAATGGAATTGAATCAAACCTAGTAGAATGTAATGGAAAGAATGGAATGTACAGGAATGGAATGGAATGGAATGGAATTTAATGGAATGGAATGGAATGGAATGGAATTAATGGAATGGAATGGAATGGAATGGAATGGAATGGAATGGAATGGAATCAACCCGATTGGAGTCAAATGAAATGGAATGGAAATGAATGGAGTAGAATGGAATGGAATGGAACGGAAAGGAATGGCATGAACCCGAGTGGAATGGAATGGAATGGAATGGAATGGAATGGAATGGAATGGAATCGAAAGGCACGGAATGGAATGGAATGGAATGGAATGGAATGGAATGGAATGGAATCAACCCGAGTGGAATGGAATGGAATGGAATCAAGCTGAGTGGAATGGAATGGAATGGAATGCAATGGAATGTAATGGAGTGGAAGGCATTAGAATCAACTGGAATGGAATGGAGTGGAATGGAATGGAATCAACGCCAGTGGAATGGAATGGAATGGAATGGATAATAATGGAATGGAATGGAATCAATCCGGGTGGAATGGAATGGAATGGAATGCAATGGAATGGAATGGAATCAACTCGAGTGGAATGAAATGTAACGTAATGTAACGGAATGGAATGGAATGGAATGGAATAGAATGGAATCAATTCGAGTGTAATATAACGGTATAGAATGGAATGGAATGGAATGGAATGGAATCAACTAGAGTGGAAACGAATGGAAAGGAATGGAATGGAATGGAATGGAGTGTAATGGAATGGAATGGAATGGAA	0.0	q5	IMPRECISE;SVTYPE=INS;SVLEN=1577;END=7037;CIPOS=-0,0;CILEN=-1,1;RE=7;RNAMES=NULL;AF=0.0551	GT:DR:DV:PL:GQ	0/0:120:7:0,198,840:198
KMT2C_chr21_7687010_7731520	8543	cuteSV.INS.118	G	GAATGGAAGGATGGACTGTAACGGCATGGAATGCAATGGAATGGAGTGGAATCAACCCGAGTGGAATGGAATGGAATGGACTCTAACGGCATGGAACGGAATGGAATGGAGTGGAATCAAACCGAGAGAATGGAATGGAATGGAATGGAATGGAATGGAATGGAATGGAATAGAATGCAATCAATTTGAATGCAATGTAATGGTATAGAATGGAATGGAATGGAATGGAATCAACCAGAGTGGAATGGAATGGAATGGAATGGAATGGAAT	0.0	q5	IMPRECISE;SVTYPE=INS;SVLEN=270;END=8543;CIPOS=-238,238;CILEN=-8,8;RE=15;RNAMES=NULL;AF=0.1271	GT:DR:DV:PL:GQ	0/0:103:15:0,131,706:131
KMT2C_chr21_7687010_7731520	8611	cuteSV.INS.119	T	TAGAATGGAGTCAATTCAAGTGCAATGGAATGGTATACAGTGGAATCGAATGGAATGGAATCAACCAGAGTGGAATGGAATGGAAAGGAATGGAACGGAATGGAACGGAACGGAATGGAATGGGAATGGAATGTAACGGCATGGAATGGAATGAATGGAATGGAATGGAATGGAATGGAATGG	0.0	q5	IMPRECISE;SVTYPE=INS;SVLEN=182;END=8611;CIPOS=-168,168;CILEN=-3,3;RE=13;RNAMES=NULL;AF=0.114	GT:DR:DV:PL:GQ	0/0:101:13:0,141,725:140
KMT2C_chr21_7687010_7731520	9102	cuteSV.INS.120	A	AGAATGGAATGGACATGGAATGTCAACGCTGAGTCAACCAGAGATGGAATGGAATGAATGGATGGAAGAAAATGGGAATGGAAAGGAAGGAATGGACAGGAATGGAATGGAATGGAATTCAATGGAATGGAATGGACAGGAATGGAATGGAATGGAATGGAATGGAATGGAGTGGAGTGGACTAAAATGGAATGGAATGGAATGAAATCAACGCGATTGGAATGGAATGGAATGCAATGGAATGGAATGGAATCAACTGGAAAGGAATCAAATGAACGGAATGGAATGAAATGGAATGGACTGGTGGAATAGAATGGAAAAAACACGAGTGGATGGAATGGAATTGAATAAACACGAGAAATGGAATCGAATGAATGGAATCAACCAGAGTGGAATGGAATGGAAAGGAATGGAATGGAAGGGAATGGAATGGATTCAACACGAGTGGAATGGAGTGCATTGGACTGTAACGGCATGGA	0.0	q5	IMPRECISE;SVTYPE=INS;SVLEN=478;END=9102;CIPOS=-95,95;CILEN=-7,7;RE=5;RNAMES=NULL;AF=0.0431	GT:DR:DV:PL:GQ	0/0:111:5:0,208,859:207
KMT2C_chr21_7687010_7731520	9673	cuteSV.INS.121	G	GAGTGGAATCAACGCGAGTGGAATGGAGTGGAATGGACTGTTGGAATCAACCAGAGTGCAATGGAATGGAATAGAATGGAATGGAATGGAATGAAATAAACACGAGT	0.0	q5	IMPRECISE;SVTYPE=INS;SVLEN=106;END=9673;CIPOS=-235,235;CILEN=-5,5;RE=13;RNAMES=NULL;AF=0.1102	GT:DR:DV:PL:GQ	0/0:105:13:0,141,725:140
KMT2C_chr21_7687010_7731520	10741	cuteSV.INS.122	G	GTAATGGAATGGAATGGAATGGAATAGAATGGAATCAATTCGAGTGTAATATAACGGTATA	0.0	q5	IMPRECISE;SVTYPE=INS;SVLEN=60;END=10741;CIPOS=-0,0;CILEN=-0,0;RE=7;RNAMES=NULL;AF=0.0636	GT:DR:DV:PL:GQ	0/0:103:7:0,188,821:188
KMT2C_chr21_7687010_7731520	10826	cuteSV.INS.123	G	GGAATCAACTAGAGTGGAAACGAATGGAAAGGAATGGAATGGAATGGAATGGAGTGTAATGGAATGGAATGGAATGGAAAGGAATGGAATGGAATGGAATAGAATGGAGTCAATTCAAGTGCAATGGAATGGTATACAGTGGAATCGGAACGAATGGA	0.0	q5	IMPRECISE;SVTYPE=INS;SVLEN=157;END=10826;CIPOS=-5,5;CILEN=-3,3;RE=7;RNAMES=NULL;AF=0.0614	GT:DR:DV:PL:GQ	0/0:107:7:0,188,821:188
KMT2C_chr21_7687010_7731520	11529	cuteSV.INS.124	G	GCATGGAATGGAATGGAATGGAGTGGAATCAACCCGAGTGGAATGGAGTGGAATGGACTGTAATGATCTGGAATGGAATGGAATGGAATGGAGTAGAATAAACACAAGTGGAATGGAATGGAATGGAATGGACTGGAATCAACCAGAGTGCAATGGAATGGAA	0.0	q5	IMPRECISE;SVTYPE=INS;SVLEN=162;END=11529;CIPOS=-3,3;CILEN=-0,0;RE=8;RNAMES=NULL;AF=0.0784	GT:DR:DV:PL:GQ	0/0:94:8:0,179,802:178
KMT2C_chr21_7687010_7731520	14418	cuteSV.INS.125	A	ATGGAATTTAATGAATCAACCCGATTGGAGTCAAATGAAATGGAATGAAATGAATGAATAGGAATGGAATGGAATGGAATGGAATCGAAAGGC	0.0	q5	IMPRECISE;SVTYPE=INS;SVLEN=92;END=14418;CIPOS=-166,166;CILEN=-2,2;RE=6;RNAMES=NULL;AF=0.075	GT:DR:DV:PL:GQ	0/0:74:6:0,147,649:146
KMT2C_chr21_7687010_7731520	15428	cuteSV.INS.126	C	CTGGAATGGAATGGAATGGAATGGAATGGAATGGAATGGAATGGAATCAAACTGAGTGGAAAGG	0.0	q5	IMPRECISE;SVTYPE=INS;SVLEN=63;END=15428;CIPOS=-278,278;CILEN=-5,5;RE=15;RNAMES=NULL;AF=0.2027	GT:DR:DV:PL:GQ	0/0:59:15:0,46,420:45
KMT2C_chr21_7687010_7731520	15537	cuteSV.INS.127	A	AGTGGAATGGAATGGAATGGAATGGAATGGACTGTAACGGCTGGAATGGACCATGGAACGGAATGGAATGGAGTGGAATCAAACCGAGAGGAATGGTGGAATGAATGGAATCAACCAGA	0.0	q5	IMPRECISE;SVTYPE=INS;SVLEN=118;END=15537;CIPOS=-33,33;CILEN=-2,2;RE=6;RNAMES=NULL;AF=0.087	GT:DR:DV:PL:GQ	0/0:63:6:0,119,544:118
KMT2C_chr21_7687010_7731520	15838	cuteSV.INS.128	A	ATGGAATCAATGTAATGGAAACAAACCGAGAGGAATGTAATGGAATGGAAAGGAC	0.0	q5	IMPRECISE;SVTYPE=INS;SVLEN=54;END=15838;CIPOS=-33,33;CILEN=-2,2;RE=13;RNAMES=NULL;AF=0.1733	GT:DR:DV:PL:GQ	0/0:62:13:0,67,468:67
KMT2C_chr21_7687010_7731520	16459	cuteSV.INS.129	T	TTGAATGGAATGGAATGGAATGGAATGGAATGGAATCAACTGGAAAGGAATCAAATGG	384.1	PASS	PRECISE;SVTYPE=INS;SVLEN=57;END=16459;CIPOS=-96,96;CILEN=-9,9;RE=69;RNAMES=NULL;AF=0.6699	GT:DR:DV:PL:GQ	0/1:34:69:384,0,60:59
KMT2C_chr21_7687010_7731520	16548	cuteSV.INS.130	A	ATGGAATGGAATGGAATGGAATGGAATCAACTCGAGTGGAATGAAATGTAATGTAATGGAATGGAATGGAATGAATGGAATAAACACGAGTGGAATGGAATGGAATGGAATGGAATGGAATAGAATGGAGTCATTCAAGTGCAATGGAATGGTATACAATGGAATCGAATGGAATGGAATCAACCAGAGTGGAATGGAATGGAAAGGAATGGAATGGAATGGAACGGAACGGAATGGAATGGAATGGAATGGAATGTAACGGCATGGAATGGAATGGAATGGAATGGAATGGAATGGAATGGAATGGAATATAACGGCATGCAATGGAATGGAATGGAGTGGATTCAACCCGAGTGGAATGGAGTGGATTGGACTGTAACGGCATGGAATGGAATGGAATGGGGTGGAATAAACACGAGTGGAATGGGATGGAATGGAATGGACTGGAATCAACCCGAGTGCAATGGAATGGAATGGAATGGAATGGAATGGAATGGAGTGAAATAAACTCGAGTGGAATGGAATGGCATGGAATAGAATGGAATGGAATGGAAAGGAATGGAAGAGAATGGAATGGAATCAACCCGAGTGGAATGGAATGGAATAGAACGGAATAAACACGAG	0.0	q5	IMPRECISE;SVTYPE=INS;SVLEN=623;END=16548;CIPOS=-1,1;CILEN=-1,1;RE=6;RNAMES=NULL;AF=0.0882	GT:DR:DV:PL:GQ	0/0:62:6:0,116,534:116
KMT2C_chr21_7687010_7731520	18308	cuteSV.INS.131	A	ATGGAATGGAATGGACTGGAATCAACCCGAGTGCAATGGAATGGAATAGAATGGAATGGAATGGAATGGAATGAAATAAACA	0.0	q5	IMPRECISE;SVTYPE=INS;SVLEN=81;END=18308;CIPOS=-8,8;CILEN=-2,2;RE=5;RNAMES=NULL;AF=0.0781	GT:DR:DV:PL:GQ	0/0:59:5:0,116,515:115
KMT2C_chr21_7687010_7731520	19472	cuteSV.INS.132	A	AGGATGGAATGGAATGGAAAGGAATGGAATGCAATGGAATGCAGTGTTATGGAATGGAATCAACCCGAG	0.0	q5	IMPRECISE;SVTYPE=INS;SVLEN=68;END=19472;CIPOS=-2,2;CILEN=-3,3;RE=9;RNAMES=NULL;AF=0.1324	GT:DR:DV:PL:GQ	0/0:59:9:0,88,477:87
KMT2C_chr21_7687010_7731520	19700	cuteSV.DEL.126	AATGGAATGGAATGGACTGGAATCAACCCGAGTGCAATGGAATGGAATGGAATGGAATGGAATGGAATGGAGTGAAATAAACTCGAGTGGAATGGAATGGAATGAAATAGAATGGAATGGAATGGAAAGGAATGGAAGAGAATGGAATGGAATCAACTCGAGTGGAAAGGAATGGAATGGAAAGGAATGGAATGGAATGGAAAG	A	935.2	PASS	PRECISE;SVTYPE=DEL;SVLEN=-203;END=19903;CIPOS=-1302,1302;CILEN=-22,22;RE=368;RNAMES=NULL;AF=0.9892;STRAND=+-	GT:DR:DV:PL:GQ	1/1:4:368:935,246,0:245
KMT2C_chr21_7687010_7731520	21729	cuteSV.INS.133	A	AAATGAATGGAATAGAATGGAATAGAATGGAACGGAAAGGAATGGAATGAACCCGAGTGGAATGGAATGGAATGGAATGGAATGGAAAGGCAATCAAACTGAGTGGAATGGAATGGAATGGAATGCAATGGAATGTAATGCAGTGGAAGGCATTAGAATCAACTGGAATGGAATGCAGTGGAATGGAATGGAATCAACGCCAGTGGAATGGAATGGAATGGAAGGGATAATAATAAAATGGAATGGAATAAATCCGGCTGGAATGGAATGGAATGGAATGCAATGGAATGAAATGGAATCAACTCGAGTGGAATGAAATGTAACGTAATGTATAGAATGGAATGGAGCATGGAATGCAATGGAATGGAGTGGAATCAACCCGAGTGGAATGGAATGGAATGGACTGTAACGGCATGGAACGGAATGGAATGGAGTGGAATCAACCGAGAGGAATGGAATGGAATGGAATGGAATGGAATGGAATAGAATGGAATCAATTCGAATGCAATGTAATGGTATAGAATGGAATGGAATGGAATGGAATCAACCAGAGTGGAATGGA	58.0	PASS	PRECISE;SVTYPE=INS;SVLEN=561;END=21729;CIPOS=-24,24;CILEN=-9,9;RE=24;RNAMES=NULL;AF=0.3582	GT:DR:DV:PL:GQ	0/1:43:24:58,0,239:57
KMT2C_chr21_7687010_7731520	26110	cuteSV.INS.134	T	TTGAATGGAATGGAATGGAATGGAATGGAATGGAATCAACTGGAAGGAATCAAATGGAACGGAACGAACGGAATAAACACGAGTGGAATGGAATGGAATGGAATGGAATGGAATG	0.0	q5	IMPRECISE;SVTYPE=INS;SVLEN=114;END=26110;CIPOS=-224,224;CILEN=-1,1;RE=9;RNAMES=NULL;AF=0.1268	GT:DR:DV:PL:GQ	0/0:62:9:0,95,506:95
KMT2C_chr21_7687010_7731520	28881	cuteSV.INS.135	A	AATGGAATGGCTAAACACGAGAAGGAATGGAAGGGAATGGAATGGAATCAATACGAGTGGAAAGGAATGGAATGGAAAGGAATGGAATGGAATGGCAAGGAATGTAATGCAATGGAATGCAGTGTT	0.0	q5	IMPRECISE;SVTYPE=INS;SVLEN=125;END=28881;CIPOS=-0,0;CILEN=-0,0;RE=5;RNAMES=NULL;AF=0.0794	GT:DR:DV:PL:GQ	0/0:58:5:0,113,506:113
KMT2C_chr21_7687010_7731520	29271	cuteSV.INS.136	A	AATGGAATGCAATGAATGGAATGGAATCAACTGGAAAGGAATCAAATGGAACGGAATGGAATTGAATGGAATGGAATGGAATGGAATGGAACGGAATGGAATCAACCTCTGTGGAATGGAATGGAATGGAATGGATTATAATGGAATGGAATGGAATCAATCCGGAGAGGAATGGAATGGAAT	0.0	q5	IMPRECISE;SVTYPE=INS;SVLEN=182;END=29271;CIPOS=-2,2;CILEN=-5,5;RE=5;RNAMES=NULL;AF=0.0758	GT:DR:DV:PL:GQ	0/0:61:5:0,121,534:120
KMT2C_chr21_7687010_7731520	29562	cuteSV.INS.137	A	ATGGAATGGAATGCAATGGAATGTAATGCAGTGGAAGGCATTAGAATCAACTGGAATGGAATGCAG	0.0	q5	IMPRECISE;SVTYPE=INS;SVLEN=65;END=29562;CIPOS=-0,0;CILEN=-0,0;RE=5;RNAMES=NULL;AF=0.082	GT:DR:DV:PL:GQ	0/0:56:5:0,108,487:108
KMT2C_chr21_7687010_7731520	29811	cuteSV.INS.138	A	AACGGAACGGAATGGAATGGAATGGAATGGAATGGAATGGAATGTAACGGC	0.0	q5	IMPRECISE;SVTYPE=INS;SVLEN=50;END=29811;CIPOS=-7,7;CILEN=-2,2;RE=7;RNAMES=NULL;AF=0.1094	GT:DR:DV:PL:GQ	0/0:57:7:0,97,477:96
KMT2C_chr21_7687010_7731520	31363	cuteSV.INS.139	G	GGAATGGAATAGAATGGAATCCATTCGAATGCAATGTAATGGTATAGAATGGAATGGAATGGAATGGAATCAACAAGAGTGGAATGGAATGGAATGGATGGAATGGAATAGAATGGAATGGAATGGAACGGAACGGAACGGAATGGAATGGAATGGAATGGAATGGAATGGAATGGAATGGAACGGCATGGAATGGAATGGAATGGAGTCGAATCAACCCGAGTGGAATGGAGTGGAATGGAGTGTAATGGCATGGAATGGAATGGAATGGAGTGGAATAAACACAAGTGGAATGGAATGGAATGGAATGGACTGCAATCAACCAGAGTGCAATGGAATGGAATAGAATGGAATGGAATGGAATGGAGTGAAATAAACACGAGTGGAATGGAATGGAATGGAATGGAAGAGAATGGAATGGAATCAACTCGAGTGGAAAGGAATGGAATGGAAAGGAATGGAAGGAATGGAAAGGAATGGAATGCAATGGAATGCAGTGTTATGGAATAGGAATGGAATGGAATGCAATGGAATGGACAGGAATGGAATGGAATGGAATTCAATGGAATGGAATGGACAGGAATGGAATGTAATGTAATGGTATGGAATGGAATGGAGTGGAATGGACTAGAATGGAATGGAATGGAATGAAATCAACCCGATTGGAATGGAATGGAATGCAATGGAATGGAATGGAATCAACTGGAAAGGCCCAGTGGAAGATTATAATGGAATGGAATGGAATCAATCCGGGTTGAATGGAATTGAATGGAATGGAATGGAATGGAATGGATT	0.0	q5	IMPRECISE;SVTYPE=INS;SVLEN=794;END=31363;CIPOS=-42,42;CILEN=-6,6;RE=8;RNAMES=NULL;AF=0.1231	GT:DR:DV:PL:GQ	0/0:57:8:0,90,468:89
KMT2C_chr21_7687010_7731520	32350	cuteSV.INS.140	A	AATGGAATGGAATGGAATGGAATGAATGGAATGGAATGGCACGGCATGGAATGGAATGGAATGGAGTGGAATCAACCCGAGTGGAATGGAGTGGAATGGACTGTAATGGC	0.0	q5	IMPRECISE;SVTYPE=INS;SVLEN=109;END=32350;CIPOS=-1,1;CILEN=-1,1;RE=9;RNAMES=NULL;AF=0.1525	GT:DR:DV:PL:GQ	0/0:50:9:0,65,391:64
KMT2C_chr21_7687010_7731520	33308	cuteSV.INS.141	C	CAACTGGAATGGAATGGAATGGATGGAATGGAATGGAATGGAATGGAATGGAATGCAATGGAATGCAATGGAATGGAATGGAATGGAATGGAATGGAATTCAATGTAATGGAAACAAACCAAGTGGAATGTAATGAAATGGAAAGGACTGGAATGTAATGGAATGGATTGGAATCAACCCAATTCCAATGCAACGGAATGGAATAGAAGGGAATGGAATGGAATGGAAAGGAATGGAATGAACTGGAATGGAATGGAATGAATGGAATTTAATGGAATGGAATGGAATCAACCCTAGTGGAGTGCAATGGAATGGAATGGAAATGAATGGAATGGAATGGAATCGAATGGAACGGAACGGAATGGAATGAACCCGAGTGGAAGAATGGAATGGAATGGAATGGGATGGAATGGAATGGATTATCAACCCGAGTGGAATGGATTGGATTGGAGTGGAATGGAATGGAACGACATGGAATTCAATGGCATCAACTAGAAAATAATGGAATGGAATGGATTGGAATGGAATCGAACGGAATCGCCCTGAGTGGAATGGAATGGAATGGAATCAAACTGAGTGGAATGGAATGGAATGGAATGCAATGAATGTAATGGAGTGGAAGGCATTAGAATCAAC	0.0	q5	IMPRECISE;SVTYPE=INS;SVLEN=635;END=33308;CIPOS=-83,83;CILEN=-7,7;RE=5;RNAMES=NULL;AF=0.0909	GT:DR:DV:PL:GQ	0/0:50:5:0,93,429:92
KMT2C_chr21_7687010_7731520	33679	cuteSV.INS.142	G	GAATGGGATGGAATGGAATGGATTATCAACCCGAGTGGAATGGATTGGATTGGAGTGGAATGGAATGGAACGACATGGAATTCAATGGCATCAACTAGAAAATAATGGAATGGAATGGATTGGAATGGAATCGAACGGAATCGCCCTGAGTGGAATGGAATGGAATGGAATCAAACTGAGTGGAATGGAATGGAATGGAATGCAATGGAATGTAATGGAGTGGAAGGCATTAGAATCAACTGGAATGGAATGGAATGGAATGGAATGGAATGGAATGGAATGCAATGGAATGCAATGGAATGGAATGGAATGGAATGGAATGGAATTCAATGTAATGGAAACAAACCAAGTGGAATGTAATGAAATGGAAAGGACTGGAATGTAATGGAATGGATTGGAATCAACCCAATTCCAATGCAACGGAATGGAATGGAAGGGAATGGAATGGAATGGAAAGGATGGAATGAACTGGAATGGAATGGAATGGAATGGAATTTAATGGAATGGAATGGAATCAACCCTAGTGGAGTGCAATGGAATGGAATGGAAATGAATGGAATGGAATGGAATCGAATGGAACGGAACGGAATGGAATGAACCCGAGTGGAATGGAATGGAATCT	0.0	q5	IMPRECISE;SVTYPE=INS;SVLEN=621;END=33679;CIPOS=-1,1;CILEN=-0,0;RE=10;RNAMES=NULL;AF=0.1923	GT:DR:DV:PL:GQ	0/0:42:10:0,37,305:37
KMT2C_chr21_7687010_7731520	34603	cuteSV.INS.143	G	GCAATGGAATGGAATGGAATGGAATGGAATCAACCACAGTGGAATGGAATGGAATGGAATGGATTATAATAGAATGGAATGGAATCAATCCGGGTGGAATGGAATGGAATGGAATGGAATGGAATGGAATCAACTCGAGTGGAATGACATGTGACGTAATGGAATGGAATGGAATGGAACAAAATGGAATCAATTCGAGTGCCATGTAATGGTATAGAATGGAATGGAATGGAGTGAAATGGAATGGAATGGAATGGAATGGAATCATCCAGAGTGGAATGGAATGGAATGGAATGGAATGGAATGGAATGGAATGGAATGGAATGGAATATATTGGAATGGAATGCAACAGAATCAACTGGAATGGAATGGAATGGATTATAATGGAATGGAATGGAATCAATCCGGGTGGAATGGAATGGAATGGAATGGAATTCAATGTAATGGAAACAACCCGAGTGGAATGTAATGGAATGGAAAGGACTGGAATCTAATGGAATGTATAGGAATCAACCTGATTTCAATGCAACGGAATGGAATGGAATGGAATGCAATGGAAGGTAATGGAATGGAATGGAAAGGAAAGCAATGAACTGGAAATGAATGGAATGGAATGGAATTTAATGGAATGGAAAGGAATGGAATGCAATGGAATCAACCCGAGTGGAGTGGAATGGAATGCAATGGAAATGAATGGAATAGAATGGAATGGAATGTAATGGAATGGAATGGAATGGAATCAACCAGAGTGGAGTGAATGGAATGCAATGGAAATGAATGGAATAGAATGGAATGGAATGGAACGGAACGGAATGGAATGAACCCGAGTGGAATGGAATGGAATAGAATGGAATGGAAAGGCACGAAATGGAATGGAATGGAATGGAATGGAATGGAATGGAATGGAATGGAATGGAATCAACCCTAGTGGAATGGAATGGAATGGAATCAAACTGAGTGGAATGGAAT	0.0	q5	IMPRECISE;SVTYPE=INS;SVLEN=968;END=34603;CIPOS=-2,2;CILEN=-0,0;RE=11;RNAMES=NULL;AF=0.2115	GT:DR:DV:PL:GQ	0/0:41:11:0,28,286:27
KMT2C_chr21_7687010_7731520	35749	cuteSV.INS.144	G	GTATGGAATGGAATGCAATGGAATGGAATGGAATGGAATGGATTATAATGGAATAGAATGGAATCAATCCGGGTGGAATGGAATGGATGGAATGGAATGGAATGGAATCAACTCAAGTGGAATGAAATATGAATGGAATCAATTCGAGTGCAATTTAATGGCATAGAATGGAATGGAATGGAATGGAATGGAATGGAATGGAATCAACCAGAGTGGAAACGAATGGAAAGGAAGGGAATGGAATGGAATGGAATGGAATGGAATGGAATGTAACGGCATGGAATGGAATGGAATGAAGTGGAATCAATCCGAGTGGAATGGAGTGCAATGGACTGTAAAGGCATGGAATGGAATGGAAGGAGTGGAATAAACACGAGTGGAATGGAATGGAATGGAATGGAATGGAACGGAACGGAATCAACCCGAGTGCAATGGAAAGGAATAGATGGAATGAAATAAACACGAGTGGAAAGGAATGGAATGTAATGGAATGGAATGGAAGAGAACGGAATGGAATCAACTCGAGTGGAAAGGAATGGAATGGAAAGCAATGGAATGGAATGGAAAGGAATGGAATGCAATGGAATGCAATGTTATGGAATGGAATCAACCCGAGTGGAATGGAATGGAATGGAATGGAATGGAATGCAATGGACTGGAATGGAATGGAATACAATGGAATGGACAGGAATGGAATGGAATGGAATGGAATGGAATGGAATGGAATGGAATGGAATGGACAGAAATGGAATGGAATGGAATGGAAAGGAAAGGAGTGGAATGGACTAGAAT	0.0	q5	IMPRECISE;SVTYPE=INS;SVLEN=791;END=35749;CIPOS=-6,6;CILEN=-3,3;RE=8;RNAMES=NULL;AF=0.1667	GT:DR:DV:PL:GQ	0/0:40:8:0,46,305:46
KMT2C_chr21_7687010_7731520	36859	cuteSV.INS.145	G	GAATAGAATCAACCCCTGTGGAATGGAATGGAATGGATTATATTGGAATTCAATGTAATGGAAACAAACCGAGTGGAATGTAATGGAATGGAAAGGACTGGAATGTAATGGAATGGATTGGAATCAACCCGATTCCAATGCAATGGAATGGAATAGAATTTAATGGAATGGAATGGAATCAACCCGAGTGGAGTGGAATGGAATGGAATGGAAATGAATGGAATAGAATGGAATGGAATGGAACGGAACGGAATGGAAAGAACCCGAGTGGAATGGAATAGAATGGAATGGAATGGAATAGAATGGAATGGAATGGAACGGACGGAATGGAACGAACCCGAGTGGAATGGATTGGAGTGGAATGGAATGGAAAGGAACGGAATGGAATGCAATGGAATGGAA	0.0	q5	IMPRECISE;SVTYPE=INS;SVLEN=401;END=36859;CIPOS=-0,0;CILEN=-1,1;RE=8;RNAMES=NULL;AF=0.16	GT:DR:DV:PL:GQ	0/0:42:8:0,51,324:51
KMT2C_chr21_7687010_7731520	38241	cuteSV.INS.146	A	ATGGAATGGAATGGAATGGAATGGAATGGAATGGAATGGAATCAACCCGAGTGGAATGGAATGGAATGGAATCAAACTGAGTGGAATGGAATGGAATGGAATGGAATGGAATGGAATGGAATGGAATGGAGTGGAAGGCATTAGAATCACCTGGAATGGAATGGAATGGAATGGAATGGAATGGAATCAACCCGAGTGGAATGGAATGGAATGGAATCAAACTGAGTGGAATGGAATGGAATGCAATGGAATGGAATGGAATGGAATGGAATCAACCACAGTGGAATGGAATGGAATGGAATGGATTATAATAGAATGGAATGGAATCAATCCGG	0.0	q5	IMPRECISE;SVTYPE=INS;SVLEN=334;END=38241;CIPOS=-1,1;CILEN=-1,1;RE=7;RNAMES=NULL;AF=0.125	GT:DR:DV:PL:GQ	0/0:49:7:0,76,401:76
KMT2C_chr21_7687010_7731520	39344	cuteSV.INS.147	G	GAATGGAATCAACCCGAGTGGAATGCAATGGAATGGGATGGAATGTAATTGAATGGAATGGAATGGAATTAACCCGAGTGGAATGGAATGGAAAGGAATGGAATGGAATGGAATGGAATGGAGCGGAATGGAATTGAATGGAATCAACACGAGTGGAATGGAATGAATGCAATGGAATGGAATAGAATGTAATGGAACGGAATAGAATGGAATCAACCGAGTGGAAAGGAATGGAATTGAATGGAATGGAATGGACTGGAATCCACCCATGTGGAATGGAATGGAATGGAATGCTATGGAATGGAATGGAATGTAGTAGAATGGAAAGGAATGGAATGGAATGGAATGGAATGGAATGGAGTAGAATGGAAAGGAATGGAATGGAATGGAATGGAATGCAATTTAATTAAATGGAATGGAATCAACCAGAGTGGAATGGACTGGAATGGATTGGAATGGAAAGGAATGGAGTGGAATCAACCCGAGTGATGGATTCAACCTGAGTGGAATGGAATGGAATGGAATCAACCCAAGTGGAATGGACTGGAATGGAATCAGCTGCAGTGGAATGGAATGGAATGGGATGGAATGGAATGGACAGGAATAGAGTGGAATGGAATATAATGGAGTGGAATCAACACGAGTGGAATGGAATGGAATCAAATGGAATGGAATGGAAGGAAAGGAATGCAATGGAATGGAATCAACCTCAGTGGAATAGAAAGGAATGTAATGAAATGGAATGGAATGGAATGGAATGGAATGGAATGGAATGGAATGGAATGGGTTGGAAAGGGTTGGAATGGGATGGAATCAACCCGAGTGGAACGGATTGGAATGGAGTGGAATGGAATGGAACGACATCGAATGCAATTGAATCAAGGAGAATGGAATGGAATGGAATGGATTGGAATGGAATCGAAAGGAATCAACCT	0.0	q5	IMPRECISE;SVTYPE=INS;SVLEN=934;END=39344;CIPOS=-0,0;CILEN=-4,4;RE=9;RNAMES=NULL;AF=0.1837	GT:DR:DV:PL:GQ	0/0:40:9:0,39,296:39
KMT2C_chr21_7687010_7731520	40324	cuteSV.INS.148	A	AATGGAATGGAATGGAATGGAATGGAATGGAATGGAATCAACCAGAGGGGAATAGAATGGAATGGAATGGAATGGAATGGAATGGAATGG	23.2	PASS	PRECISE;SVTYPE=INS;SVLEN=89;END=40324;CIPOS=-3,3;CILEN=-0,0;RE=15;RNAMES=NULL;AF=0.3191	GT:DR:DV:PL:GQ	0/1:32:15:23,0,185:23
KMT2C_chr21_8616365_8659521	42142	cuteSV.DEL.127	GCAGAGGGAAGGAAAGAAGGAAGGAAGGAGGAAAGGAAGGAAGGAAGAAAGGAAGGAGAGAGGGAAGGAAGGAGAGAGGAA	G	10.4	PASS	PRECISE;SVTYPE=DEL;SVLEN=-80;END=42222;CIPOS=-4,4;CILEN=-3,3;RE=8;RNAMES=NULL;AF=0.3077;STRAND=+-	GT:DR:DV:PL:GQ	0/1:18:8:10,0,106:10
KMT2C_chr21_8616365_8659521	42493	cuteSV.DEL.128	GAGGGAAGGAAGGAAGGCAGAAAGGAAGGAGGGAAGGAAGAAAGGAAGGAAGGAAAGGGAAGGAAAGAGGGAAGGAAGGAGGGAAGGAAGGAGGGAAGGAAGAAAAGAAGGAAGGAAAGAGGGAAGGAAGGAGGGAAGGAAGG	G	6.6	PASS	PRECISE;SVTYPE=DEL;SVLEN=-142;END=42635;CIPOS=-13,13;CILEN=-6,6;RE=7;RNAMES=NULL;AF=0.2917;STRAND=+-	GT:DR:DV:PL:GQ	0/1:17:7:7,1,102:6
KMT2C_chr21_8616365_8659521	42558	cuteSV.DEL.129	AGAGGGAAGGAAGGAGGGAAGGAAGGAGGGAAGGAAGAAAAGAAGGAAGGA	A	22.1	PASS	PRECISE;SVTYPE=DEL;SVLEN=-50;END=42608;CIPOS=-14,14;CILEN=-2,2;RE=9;RNAMES=NULL;AF=0.36;STRAND=+-	GT:DR:DV:PL:GQ	0/1:16:9:22,0,89:22
KMT2C_chr21_8649510_8682182	8998	cuteSV.DEL.130	CAGAGGGAAGGAAAGAAGGAAGGAAGGAGGAAAGGAAGGAAGGAAGAAAGGAAGGAGAGAGGGAAGGAAGGAGAGAGGAA	C	0.0	q5	IMPRECISE;SVTYPE=DEL;SVLEN=-79;END=9077;CIPOS=-3,3;CILEN=-2,2;RE=11;RNAMES=NULL;AF=0.1341;STRAND=+-	GT:DR:DV:PL:GQ	0/0:71:11:0,104,573:104
KMT2C_chr21_8649510_8682182	9341	cuteSV.DEL.131	AAGGAAAGAGGGAAGGAAGGAAGGCAGAAAGGAAGGAGGGAAGGAAGAAAGGAAGGAAGGAAAGGGAAGGAAAGAGGGAAGGAAGGAGGGAAGGAAGGAGGGAAGGAAGAAAAGAAGGAAGGAAAGAGGGAAGGAAGGAG	A	0.0	q5	IMPRECISE;SVTYPE=DEL;SVLEN=-139;END=9480;CIPOS=-13,13;CILEN=-6,6;RE=11;RNAMES=NULL;AF=0.1279;STRAND=+-	GT:DR:DV:PL:GQ	0/0:75:11:0,115,611:114
KMT2C_chr21_8649510_8682182	17432	cuteSV.INS.149	G	GAGCCTGTCACACGATGTAGGACAGTGCTTCCCTGTAACGTGTGCAAGATTCCTGTGATGATGGTGACTGTGAATGCAGGACAGTTCTTTCCTGTAACATGCACAGGATTCCCATGATGATAGTGATTATGAGAGCCTGTCACATACGATGTAGGACAATGCTTCCCTGTAACATGCACAAGATTCCCATGATGATGGTGACGATGAGAGCCTGTCACATATGATGTTGGACAGTGCTTCCCTGTAACATGAGCAAGATTCCCATGACTATGGTCATGGGAATGGTGACTATAAGAGCCTGTCACATATGATGTAGGACAGTGCTTCTCTGTAACATGCGCGAGATTTCTGTGATGATGGTGACTATGAGAGCCTGTCACATATGATGTTCGACAGTGCTTCCCTGTAACATGCGCAAGATTTCCATGATGATAGTGACTATGAGAGCCTGTCACATATGATGTAGGACAGTGCTTCCCTGTAACATGCCCAAGATTCCTGTGATGATGGTGACTGTGAAAGCCTGTCACATAAGATGTTGGACAGTGCTTCCCTGTAACATACACAAGATTCCCATGATGATGGTGACTATGAGAGCCT	0.0	q5	IMPRECISE;SVTYPE=INS;SVLEN=599;END=17432;CIPOS=-40,40;CILEN=-5,5;RE=7;RNAMES=NULL;AF=0.0609	GT:DR:DV:PL:GQ	0/0:108:7:0,188,821:188
KMT2C_chr21_8649510_8682182	17548	cuteSV.INS.150	A	AACGTGTGCAAGATTCCCGTGATGATGGTGACTATGAGAGCCTGTCAGATACGATGCCAGGACAGTCTTTCCTGTAACATGCACAGGATTCCCATGATGATAGTGATTATGAGAGCCTGTCACATACGATGTAGGACAATGCTTCCCTGTAACATGCACAAGATTCCCATGATGGTGACGATGAGAGCCTGTCACATATGATGTTAGACAGTGCTTCCCTGTAACATGAGCAAGATTCCCATGACTATGGTCATGGGAATGGTGACTATAAGAGCCTGTCACATATGATGTAGGACAGTGCTTCTCTGTAACATGCGCGAGATTTCTGTGATGATGGTGACTATGAGAGCCTGTCACATATGATGTTCGACAGTGCTTCCCT	0.0	q5	IMPRECISE;SVTYPE=INS;SVLEN=381;END=17548;CIPOS=-86,86;CILEN=-3,3;RE=9;RNAMES=NULL;AF=0.0783	GT:DR:DV:PL:GQ	0/0:106:9:0,179,802:178
KMT2C_chr21_8649510_8682182	18838	cuteSV.DEL.132	GAGTCACCACCCCCAGCCCAAATTCCTTACTTTTCATGTGTTTAATATTTTCTCCCAATTTATAGAATATATTGATTA	G	0.0	q5	IMPRECISE;SVTYPE=DEL;SVLEN=-77;END=18915;CIPOS=-0,0;CILEN=-0,0;RE=39;RNAMES=NULL;AF=0.2203;STRAND=+-	GT:DR:DV:PL:GQ	0/0:138:39:0,36,515:35
KMT2C_chr21_8649510_8682182	22167	cuteSV.INS.151	T	TGCAGTGTGTGGGGGGTATGCGTGTGTGCACTTTGTGCAGTGTGTGGTGTGGGGATGTGCGTGCGTGTGCACATGGTGTGTGTGCAGTGTGTGTGGTGTCTGGGGTGTGTGTGTGTGCACATGGTGTGGTGTGTTTGGTGTATCAGGGGTGTGGGTATGTGCACCTG	212.3	PASS	PRECISE;SVTYPE=INS;SVLEN=166;END=22167;CIPOS=-15,15;CILEN=-19,19;RE=97;RNAMES=NULL;AF=0.4899	GT:DR:DV:PL:GQ	0/1:101:97:212,0,231:212
KMT2C_chr21_8649510_8682182	22490	cuteSV.INS.152	A	ATGCGTACACATGGTGTGTGTGCAGTGTGTGGTGTGTGTGGGTGTGTGCAGTGTGGTGTCGGGTGTGTGTGTGCACACATGATGTGTGGTGTCTCTGCATGTGTACATGGTGTGTGTGCAGTGTGTGGCAGCTGCATGTGGG	0.0	q5	IMPRECISE;SVTYPE=INS;SVLEN=141;END=22490;CIPOS=-13,13;CILEN=-3,3;RE=25;RNAMES=NULL;AF=0.1412	GT:DR:DV:PL:GQ	0/0:152:25:0,112,668:112
KMT2C_chr21_8649510_8682182	23006	cuteSV.INS.153	T	TTCATGTGCACATGTGTGTGCAATGTGTGGTGGTATGTGCAGTGTGTATGGTGTCTGGGTTGTATGTGTGTGCACATGGTGTGGCGTGTGC	31.0	PASS	PRECISE;SVTYPE=INS;SVLEN=90;END=23006;CIPOS=-36,36;CILEN=-14,14;RE=57;RNAMES=NULL;AF=0.2938	GT:DR:DV:PL:GQ	0/1:137:57:31,0,413:31
KMT2C_chr21_8649510_8682182	23150	cuteSV.INS.154	G	GGGTAAAAGAAAGAGATCAGACTGTTACTGTGTCTATGTAGAAAGAAGTAGACATAAGAGACTCCATTTTGTTCTGTACTAAGAAAAATTTTTCTGCCTTGAGAGGCTGTTAATCTGTAACCGTACCCCCAACCCTGTGCTCCCTGAGACATGTGCTGTGTCAAGTCAAGGTTAAATGGATTAAGGGCTGTGCAGGATGTGCTTTGTTAGACAAATGCTTGAAGGCAGCACGCTTGTTAAGAGTCATCACCACTCCCTACTCTCAAGTACCCAGAGACACAAACACTGCGGAAGGCCACAGGGACCTCTGCCTAGGAAAGCCAGGTATTGTCCAAGGTTTCTCCCCATGTGATAGTCTGAAATATGGTCTCATGGGAAGGGAAAGACCTGACCATCCCCCAGCCTGACACAGATAAAGGGTCTGTGCTGGGGAGGATTAGTAAAAGAGGAAGGCCTCTTTGCAGTTGAGATAAGAGGAAGGCATCTGTCTCCTGCTAGTCCCTGGGTAATGGAATGTCTCAGTGTAAAGCCCAGTTGTATATTCCATCTACTGAGATAGGGGAAAACTGCCTTAGGGCTGGAGGTGGGACATGCTGGCAACAATACTGCTTTTTAAGGCATTGAGAAGTTTATGTATATGAACATCAAAAGCACAGCTCTTTTTTCTTTACCTTGTTTATGATGCAGAGACATTTGTTCATATGTTTTCCTGCTGACCTTCTCTCCACTATTACCCTATTGTCCTGCCACATCCCCCTCTCTGAGAAACGCCTGATAATGATCAATAAATACTAAGGGAACTGAGAGACTGGTGCTGGTGTGGGTCCTCCGTATGCTGAGCGCCGTTCCCTGGGCCCACTTTTCTTTATACTTTGTCTCTGTGTCTCTTTTCTCAAGTCTCTTGTTCCACCGATGAGAAACGCCCACAAGTGTGGAGGGGCAGGCCGCCCTTC	0.0	q5	IMPRECISE;SVTYPE=INS;SVLEN=952;END=23150;CIPOS=-15,15;CILEN=-26,26;RE=36;RNAMES=NULL;AF=0.2045	GT:DR:DV:PL:GQ	0/0:140:36:0,55,553:54
KMT2C_chr21_8649510_8682182	25761	cuteSV.INS.155	A	AAAAACCTACAAGCACACCGCAGAGATAGTATGGGTTTGGTTCCAAACCACTCCATAAGGCAAATGTTACAACCG	0.0	q5	IMPRECISE;SVTYPE=INS;SVLEN=74;END=25761;CIPOS=-4,4;CILEN=-0,0;RE=37;RNAMES=NULL;AF=0.2242	GT:DR:DV:PL:GQ	0/0:128:37:0,36,515:35
KMT2C_chr21_8649510_8682182	29744	cuteSV.BND.20	N	N[chr20:30815137[	0.0	q5	IMPRECISE;SVTYPE=BND;RE=11;RNAMES=NULL;AF=0.125	GT:DR:DV:PL:GQ	0/0:77:11:0,120,630:119
KMT2C_chr21_8649510_8682182	32673	cuteSV.BND.21	N	N[chr20:30811899[	295.8	PASS	PRECISE;SVTYPE=BND;RE=31;RNAMES=NULL;AF=1.0	GT:DR:DV:PL:GQ	1/1:0:31:296,79,0:79
KMT2C_chr22_6626735_6693166	52818	cuteSV.DEL.133	CCAGCTACTTGGGAGGCTGAGGTGTGAGGATCACCCCAGGAGGTCAAGGCTGCAGTGAGCTGTGATCATACCACTGCACTCCAGCCTGGACGACAGAGCGAGACCCTGTCTCAAAAAAAAGAGCTATCAGGCTGGGCGTGGTAGCTGTCACCTGTATTC	C	181.3	PASS	PRECISE;SVTYPE=DEL;SVLEN=-158;END=52976;CIPOS=-5,5;CILEN=-0,0;RE=19;RNAMES=NULL;AF=1.0;STRAND=+-	GT:DR:DV:PL:GQ	1/1:0:19:181,49,0:48
KMT2C_chr22_6683135_6713219	9908	cuteSV.DEL.134	CCATTATTCTGTCTGCCACGTGGGGATAAGGATGTGTACATCTTTGGGGCCATTATTCTGTCTACCACATGGGGATTAGGATGTGGACATCTTTGGGGT	C	38.6	PASS	PRECISE;SVTYPE=DEL;SVLEN=-98;END=10006;CIPOS=-0,0;CILEN=-0,0;RE=11;RNAMES=NULL;AF=0.4231;STRAND=+-	GT:DR:DV:PL:GQ	0/1:15:11:39,0,77:38
KMT2C_chr22_6683135_6713219	10902	cuteSV.DEL.135	CTTCATCCTTTCTTATTCTTAGAATTCTCCTAGTGACAAACGTCTTCTTCTTCCTCAACTTCTTCTTCCCCAGCGTTCCTATGGGGCCTCCAACACTCACCAGACAGCTCCCTGACTGCAT	C	36.0	PASS	PRECISE;SVTYPE=DEL;SVLEN=-120;END=11022;CIPOS=-0,0;CILEN=-0,0;RE=11;RNAMES=NULL;AF=0.4074;STRAND=+-	GT:DR:DV:PL:GQ	0/1:16:11:36,0,84:36
KMT2C_chr22_6683135_6713219	11198	cuteSV.DEL.136	CAATTAAATTTACCTGGAAAGTATTTCCTTCTTATTTAAAACTTTTTAAAAGTAAATTCATGTATACATATGTAACCAACCTGCATGTCGTGCACATGTACCCTAAAACTTAAAGTATAATAATAATAAAATTTTAAAAAAAGAAAGATAACAACCAAAAAACAACAAAAAAGTAAATTCCAAAATTTCTATAT	C	29.1	PASS	PRECISE;SVTYPE=DEL;SVLEN=-193;END=11391;CIPOS=-0,0;CILEN=-0,0;RE=10;RNAMES=NULL;AF=0.3846;STRAND=+-	GT:DR:DV:PL:GQ	0/1:16:10:29,0,86:29
KMT2C_chr22_6683135_6713219	11583	cuteSV.DEL.137	CCGGGTTCAAGCAATTCTCTGCCTCGGCCTCCCGAGCAGATCAGATTACAGGAACCCTTCACCTTGTCCGGCTAATTTTTGTATTTTTAGTAGACACAGGTTTCACCTTCTTGGCCAGGCTGGTCTTGACCTCCTGACCTCAGGTAATCCCCCCACCTCGGCCT	C	29.1	PASS	PRECISE;SVTYPE=DEL;SVLEN=-163;END=11746;CIPOS=-0,0;CILEN=-0,0;RE=10;RNAMES=NULL;AF=0.3846;STRAND=+-	GT:DR:DV:PL:GQ	0/1:16:10:29,0,86:29
KMT2C_chr22_6683135_6713219	11907	cuteSV.DEL.138	ATTTCCCCCCAAATAGAAAAGGGAACTATTTCACCCTGCTCTTTGAGGAAATTGAATAAATAGTAAATGAAGTTCTGTCTGTACAGGAAGTGTGGGTACTTGGCATTACATCTAGACAAGTAAAGACACAAGTGTTTTCTTCCAAATGAATGACATGTTTAAAAACCGTCATCACCACCCTCTCTGTGATTACAAGTTTTGAGTGCCTTTTAACCACTGGGTGCTAGAAGCAAATTTCCATGTGAACACACCCTCCTTCTTCTTCTCCTCCTGCTCCTCCCGCTCCTCCTCCTCCTTCTTTTCTCCTTCTCCTTCTTCTTCTTCCTCTTCTTCCTCTTCCTCCTCTCCTTCTCCTTCTTCTCCCTCTTCTCCCTCTTCCTCTTCTTCCTCCTCTCCTTCTCCTTCTTCTTTTTCCCCTTCCCCTTCCTCCTCCTTCTCCTCCTCCTCCTTCTCCTCCTCCTCCTCCTCCTCCTCTTCTTCTTCTT	A	36.0	PASS	PRECISE;SVTYPE=DEL;SVLEN=-484;END=12391;CIPOS=-0,0;CILEN=-0,0;RE=11;RNAMES=NULL;AF=0.4074;STRAND=+-	GT:DR:DV:PL:GQ	0/1:16:11:36,0,84:36
KMT2C_chr22_6683135_6713219	13643	cuteSV.DEL.139	ACTCGTCTCTCTACCTACCTGCTCTCTTTCCCCATTCCTGTTATATAGATTACTTCTTACCTCCCCAGGTACCCTGGAAGGTCAGGGTCTTCCCTTCTTCCTTCTATTTAAATAAAACAAT	A	50.0	PASS	PRECISE;SVTYPE=DEL;SVLEN=-120;END=13763;CIPOS=-0,0;CILEN=-1,1;RE=13;RNAMES=NULL;AF=0.4483;STRAND=+-	GT:DR:DV:PL:GQ	0/1:16:13:50,0,79:50
KMT2C_chr22_6683135_6713219	15274	cuteSV.DEL.140	AGCTTCTCATGGGTAAATCATGCTGGAGCTTCTGGTAGGTGGACCATGCTGGAGCTTCTGGTGGGTGGACCATGCTGGG	A	27.2	PASS	PRECISE;SVTYPE=DEL;SVLEN=-78;END=15352;CIPOS=-0,0;CILEN=-0,0;RE=9;RNAMES=NULL;AF=0.3913;STRAND=+-	GT:DR:DV:PL:GQ	0/1:14:9:27,0,75:27
KMT2C_chr22_6683135_6713219	15323	cuteSV.DEL.141	TGGAGCTTCTGGTGGGTGGACCATGCTGGGGCTTCTGGTGGGTGAACCATACTGGAGCTTCTGGTGGATAAATTATGCTGGAGCTTCTCATGGGTAAATCATGCTGGAGCTTCTGGTAAGTGGACCATGC	T	2.3	q5	IMPRECISE;SVTYPE=DEL;SVLEN=-129;END=15452;CIPOS=-18,18;CILEN=-0,0;RE=6;RNAMES=NULL;AF=0.2609;STRAND=+-	GT:DR:DV:PL:GQ	0/0:17:6:2,4,107:3
KMT2C_chr22_6683135_6713219	15880	cuteSV.INS.156	G	GTGGGTGGACCATGCTGGAGCTTCTGGTGGGTGGACCATGGTGGAGCTTCTGGTGAGTAGACCATGGTGGGAGCTTCTTGGAGATAAATTATGCTGGACCTTCTG	53.9	PASS	PRECISE;SVTYPE=INS;SVLEN=104;END=15880;CIPOS=-9,9;CILEN=-0,0;RE=11;RNAMES=NULL;AF=0.55	GT:DR:DV:PL:GQ	0/1:9:11:54,0,35:34
MAP2K3_chr17_22578583_22605165	4872	cuteSV.DEL.142	TACAGGCATGTGCTAATTTTTGTATTTTTAGTAGAGACAGGGTTTCACCATATTGGCCAGGCTGGTCTCAAACTCCTGACCTTAAGTGATCCTTCTGCCTTGGCCTCCCAAAGTGCTGGGATT	T	63.5	PASS	PRECISE;SVTYPE=DEL;SVLEN=-122;END=4994;CIPOS=-12,12;CILEN=-0,0;RE=12;RNAMES=NULL;AF=0.6;STRAND=+-	GT:DR:DV:PL:GQ	0/1:8:12:63,0,25:25
chr1	90068	cuteSV.INS.157	G	GAGACAGTCCCTCAGTCCCTCTGTCTCTGCCAATCAGTTAACCTGCTGCTTCCTGGAGGA	97.7	PASS	PRECISE;SVTYPE=INS;SVLEN=59;END=90068;CIPOS=-7,7;CILEN=-0,0;RE=18;RNAMES=NULL;AF=0.6207	GT:DR:DV:PL:GQ	0/1:11:18:98,0,31:30
chr1	90258	cuteSV.INS.158	A	AGTCCCTCTGTCTCTGCCAACCAGTTAACCTGCTGCTTCCTGGAGGAGACAGTCCCTCT	88.2	PASS	PRECISE;SVTYPE=INS;SVLEN=58;END=90258;CIPOS=-0,0;CILEN=-0,0;RE=17;RNAMES=NULL;AF=0.5862	GT:DR:DV:PL:GQ	0/1:12:17:88,0,40:40
chr1	136605	cuteSV.DEL.143	GCTGACCTCTGTCCGCGTGGGAGGGGCCGGTGTGAGGCAAGGGGCTCAGGCTGACCTCTGTCCGCGTGGGAGGGGCCGGTGTGAGGCAAGGGGCTCAGGCTGACCTCTGTCCGCGTGGGAGGGGCCGGGGTGAGGCAAGGGCTCACA	G	0.7	q5	IMPRECISE;SVTYPE=DEL;SVLEN=-146;END=136751;CIPOS=-0,0;CILEN=-0,0;RE=11;RNAMES=NULL;AF=0.25;STRAND=+-	GT:DR:DV:PL:GQ	0/0:33:11:1,8,211:8
chr1	136694	cuteSV.INS.159	G	GGGCTCAGGCTGACCTCTCTCAGCGTGGGAGGGGCCGGTGTGAGGTGAGGGGCTCGGGCTGACCTCTCTCAGCGTGGGAGGGGCCGGTGTGAGGCAACGAGGGGCTCGGGCTGACCTCTCTCAGCGTGGGAGGGGCCGGTGTGAGA	0.0	q5	IMPRECISE;SVTYPE=INS;SVLEN=145;END=136694;CIPOS=-0,0;CILEN=-0,0;RE=5;RNAMES=NULL;AF=0.1389	GT:DR:DV:PL:GQ	0/0:31:5:0,44,248:44
chr1	136910	cuteSV.INS.160	C	CAGTGTGGGAGGGGGCCGGTGTGAGGCAAGGGGCTCACGCTGACCTCTGTCCGCGTGGGAGGGGCCGGTGTGAGACAAGGGGCTCGGGCTGACCTCTCTCAGCGTGGGAGGGGCCGGTGTGAGGCAAGGGGCTCGGGCTGACCTCTCTCAGCGTGGGAGGGGCCAGTGTGAGGCAAGGGCTCACACTGACCTCTCT	88.7	PASS	PRECISE;SVTYPE=INS;SVLEN=195;END=136910;CIPOS=-2,2;CILEN=-0,0;RE=20;RNAMES=NULL;AF=0.5	GT:DR:DV:PL:GQ	0/1:20:20:89,0,89:85
chr1	180878	cuteSV.INS.161	C	CACATGAGCAATGTGGGTGTTATATTTTAGGTGTCATGTGTGCATTAGGAATGCTGCATTTGTATTCCAACGCTGCAACTGGACCCTGCAATGCAGCCCCTCGCCTTGCCTTGGGAGAATCTCGGTGCGCAGGATTCAGAGGGGCTTTTAGTTTCCCGTTTTCCACAGGGAAAG	143.1	PASS	PRECISE;SVTYPE=INS;SVLEN=173;END=180878;CIPOS=-9,9;CILEN=-5,5;RE=15;RNAMES=NULL;AF=1.0	GT:DR:DV:PL:GQ	1/1:0:15:143,38,0:38
chr1	181206	cuteSV.DEL.144	GCCGGCGCAGGCGCAGAGAGGCGCGCCTCGCCGGCGCAGGCGCAGAGAGGCGCGCCGGGCCGGCGCAGGCGCAGAGAGGCGCGCCGCGCCGGCGCAGGCGCAGAGAGGCGCGCCGCGCCGGCGCAGGCGCAGAGACACATGCTAGCGCGTCCAGGGGAGGAGGCGTGGCACAGGCGCAGAGACACATGCTAGCGCGCCCAGGGGAGGAGGCGTGGCGCAGGCGCAGAGAGG	G	96.1	PASS	PRECISE;SVTYPE=DEL;SVLEN=-230;END=181436;CIPOS=-7,7;CILEN=-15,15;RE=14;RNAMES=NULL;AF=0.7778;STRAND=+-	GT:DR:DV:PL:GQ	1/1:4:14:96,8,1:8
chr1	372450	cuteSV.INS.162	T	TGTAAACATGAGTTCCTGCTGGCATATCTGATTATAACCGACCACCTCAGGGTCCATTCTGATCTGTATATATGTATTATGTAAACATGAGTTCCTACTGGC	46.4	PASS	PRECISE;SVTYPE=INS;SVLEN=101;END=372450;CIPOS=-0,0;CILEN=-0,0;RE=8;RNAMES=NULL;AF=0.6667	GT:DR:DV:PL:GQ	0/1:4:8:46,1,8:8
chr1	609553	cuteSV.DEL.145	CCAGGCCTGGCGGCCGGCGCACGCGGGTTCTCTGTGGCCAGCAGGCGGCGCTGCAGGAGAGGAGATGCCCAGGCCTGGCGGCACACGCGGGTTCTCTGTGGCCAGCAGGCGGCGCT	C	76.6	PASS	PRECISE;SVTYPE=DEL;SVLEN=-115;END=609668;CIPOS=-9,9;CILEN=-19,19;RE=10;RNAMES=NULL;AF=0.8333;STRAND=+-	GT:DR:DV:PL:GQ	1/1:2:10:77,12,0:11
chr1	610283	cuteSV.DEL.146	GAGGAGATGCCCAGGCCTGGCGGCCGGCGCACGCGGGTTCTCTGTGGCCAGCAGGCGGCGCTGCAGGAGAGGAGATGCCCAGGCCAGGCGGCCGGCGCACGCGGGTTCTCTGTGGCCAGCAGGCGGTGCTGCAGGAGAGGAGATGCCCAGGCCTGGCGGCCGGCGCACGCGGGTTCTCTGTGGCCAGCAGGCGGCGCTGCAGGAGAGGAGATGCCCAGGCCAGGCGGCCGGCGCACGCGGGTTCTCTGTGGCCAGCAGGCGGTGCTGCAGGA	G	76.6	PASS	PRECISE;SVTYPE=DEL;SVLEN=-271;END=610554;CIPOS=-10,10;CILEN=-0,0;RE=10;RNAMES=NULL;AF=0.8333;STRAND=+-	GT:DR:DV:PL:GQ	1/1:2:10:77,12,0:11
chr1	611502	cuteSV.INS.163	T	TGGTGTGAGTTCATGGGTGTGACGGGTGTGCTGTGTGAGAACGTGTGTGTAGTGTTCACATGTCCTCTGTGCGTGAGTCCCTGTGTGTGATGTTGTGTTCTCGGTGTGAGTTCATGGGTGTGATGGGTGTGTGCTGTGTGAGAACGTGTGTGTAGTGTCCACATGTCCTCTGTGCGTGAGTCCCTGTGTGTGATGTTGTGTTTCTTGGTGTGAGTTCATGGGTGTGACGGGGTGTGCTGTGTGAGAACGTGTGTGTAG	26.6	PASS	PRECISE;SVTYPE=INS;SVLEN=257;END=611502;CIPOS=-20,20;CILEN=-62,62;RE=6;RNAMES=NULL;AF=0.5	GT:DR:DV:PL:GQ	0/1:6:6:27,0,27:23
chr1	612253	cuteSV.INS.164	G	GGTGTGTGCTGTGTGAGAACGTGTGTGTAGTGTCCACATGTCCTCTGTGCGTGAGTCCCCGTGTGTGATGTTGTGTTCTCGGTGTGAGTTCATGGGTGTGACGGGGT	76.6	PASS	PRECISE;SVTYPE=INS;SVLEN=106;END=612253;CIPOS=-10,10;CILEN=-0,0;RE=10;RNAMES=NULL;AF=0.8333	GT:DR:DV:PL:GQ	1/1:2:10:77,12,0:11
chr1	820879	cuteSV.INS.165	G	GTCTACACTACCTGCCTGGCCAGCAGATCCACCCTGTCTACACTACCTGCCTGGGCAGTAGTTCCACGCAATCTCCCCTACCTGCCTCTCCAGCAGACCCGCCCTATCTATACTACTTGCCTGTCCAGCAGATCCACTCTATCTACACGACCTGCCTGTCCAGCAGATCCACCCTGTCTACACTACCTGCTTGTCCAGCAGGTCCACCCTGTCTATACTACCTGCCTGGCCAGTAGATCCACACTA	219.5	PASS	PRECISE;SVTYPE=INS;SVLEN=245;END=820879;CIPOS=-0,0;CILEN=-0,0;RE=23;RNAMES=NULL;AF=1.0	GT:DR:DV:PL:GQ	1/1:0:23:219,59,0:58
chr1	831214	cuteSV.DEL.147	TGCTTTGTCTTATGTTTAAAAATGTCCTTCAGTCATTGCAGGTCACAAGCAGGCTATCAGCTCAGTAATTAAAATAATTCGGTTCTTCATAGTGAATGTAATTCTAAATTAGATTTTAAGTTGTAACTCCCTGCTTCAGCAATGGTGATGGGGCCTAGAAACCAGAGCACCTGAGCTCCATCCTACAGGGGGCCATACCGGGATCTTTCCATTTTCAGAGGCTTCTCTCTGACAGTGAAGTGTGATGACAGACTTGGGGGCAGGGCAATGGCTAGCTTCTGAAAGCCGCTGGCACTTTAGTGATAAATTTAAATTAAGTGACGGGTAGTGAGGTGTTTGTCAAGGAAAGTGCCGTCCAAATGCTAAATACTGATTATTTCTGCAGCAGTGACTGCAATACCTCACTCAATCTCTGTCTTTCTTGAAGAAGTCATAAATAAACACGATGAATCTATGTAGAAGCGGTAAGTCAGAAAAATCTGTGTGTTTCATTACATAAACAACGGTTTATCATTAATTGACAGGCTTGGATTGGGAGTTGTTAATGAAACTGATGAGATGTTGGACAGATGAGCTCCCTCTTATTTCGAAGAGCTTATCTAGGGCTGAGTCATGGGACCTGATAGCGTCTTGTGGTGCTGTCTTCTTGTAGATATATCCGTGTTTTAGAGGATTTAGTTTTTTAAAATTTCTCTTAGAATGTGAATTTTACAAAAAAGCACTTCCCAAATGGATGATTATTTGAAAAATGAATTGTCAGACAAAACTGACACATCAGTTATGGAGAAAACCCTTCAAGAACTGGCTTTAAATGTGTTTTAGTGGGAGCCACAGTGTGGAGAGAAACAGAAGAGGGAGGAGAGGGCGCCCCTTGTTTCTTCTCTCCACAGCCAGGCCTTCGCCACCTTTCTCAGTGTCTTCAAGAATAAAATGCCTCCGTTGTTGGTTTTAGCTGCTTTTCTCCCTCGGGGTAGGTAAAGTGGTTCCAAAACGACAAGCATCCTGTAAAGTCGGAAGAGCTGTGTCAACATTAAGCTGCGTGACTTTGGCTATGAGGGAAAAAAGGCTGGTGAGTGCAGAGAAGACAGAGCTGTGGCAGGGCTCCTCCCGCCAAGTCGCCATGGAGAGGGGCTGTGAGGTGTCCTTAAACGGCCTGGTCTCCAGGGTGACTCAGGAAGGGCTGAGAGTGGTCAGCTCCCTCACCTGCTAAACCCGCAGCGCCCCGCTCAGCACACACCCTCCACTCTCCAACCTTGCCCAAGTGCTGGTCCGTCACGGCACCAGGACAGGGCATGGAGACTTGGGCTGATTCTTTTCTCTCCCTTCCTCCCTCTTTTTTTTCTTCTCTCACTCCTCCTTTTCCTTTCCTGCTGTTTCCTGCTCTCCTGTTTCTGTCCTGCAGTGTCTGGAGCTCCAGAGAGGCTGGCCCTGGGGTGGGGTCCACATGGACATGGGCGTAAGCAGGTTTGATGGTCATGGGCATAGGCAGGTTCGATGGCCAGAGTTCTTTCAGCTCACAGTAAGTTTTGTTTTGTTTTGTTTTGTTTTGTTTTGTTTTGTTTTGTTTTAGATGGAGTCTTGCTTTGTCGCCCAGGCTGTAGTGCAGTGGCGTGATCTTGGCTCACTGCAGCCTCCACCTTAGAGCAATCCTCTTGCCTCATCCTCCCGGGTAGTTGGGACTACATGTGCATGCCACATGCCTGGCTAATTTTTGTATTTTTAGTAGAGACACGGTTTCACCATGTTGGCCAGGCTGGTGTCCAACTCCTGACCTCAGGTGATCCATCCGCCTCAGCCTCCCAAAGTGCCGGGATTACAGGTATGAGCCACTGCACCTGGCCTCAGCTGACAGTAGGTTTTAGAGCCAGATATTTACACACTAACTTGCCAGAAACATATATGACTTTATTATTCTAATTGATTTTAAGAGATATTATGAACTCAAATCCAAAGTTACGTCCCACCTATCATGACAATTTCATTAAGGAAAAAGTCAAACCATTTTGGAAATGATTTAAGTGAGCAACTTGGAAAAATTTTCTACATTCCTAACTTACTTTCCAGGGGATCGTTCCTGACTTAACATCTATCAGGTGTCTTAGCTTAGCTCTCTTTTTACTTCAGGTTTTTCTTGCCTCCTCAGTGTGCTGGGAGTCCCACTCCACTCAAATGCCCTCAGGTCTAATAATTAACTTCATTGCAGGCTCCTGGCAGGCCTGGGTGGGCGGCAGCTGCATTGTGCTCCTGAAGAAGATTTAAGTTGGGTTTGGTGAACTGGTAGAATTTGCATTTTGCTGTTTCTTTCCCTCTCCCAGAATTTGTACCTTTAAATAGGTTTTTTAGTGTCATTAAGTATATCAAAAGGAAACCCAGTGGGGCAAATTGGCCGGGCTCCATAGAGGTGGCCTTGTCTAAGCCTTTCATCTTATCGATAAGGAAAGACAGGACCAGAGAAGTCGCCGACTGTCCCTGGTCCCACTGCTTGGTTTGGGGCAATTTCCTGAAAATAATATCCAAGA	T	97.7	PASS	PRECISE;SVTYPE=DEL;SVLEN=-2518;END=833732;CIPOS=-0,0;CILEN=-0,0;RE=18;RNAMES=NULL;AF=0.6207;STRAND=+-	GT:DR:DV:PL:GQ	0/1:11:18:98,0,31:30
chr1	882644	cuteSV.DEL.148	TAATATATTAGCTATTCTAGACTTTATGCATTTATGTAAAGTTTTCTTTGTTGCACTTTAAGTTCTGTGATACATGGGCAGAGCATGC	T	206.5	PASS	PRECISE;SVTYPE=DEL;SVLEN=-87;END=882731;CIPOS=-0,0;CILEN=-0,0;RE=35;RNAMES=NULL;AF=0.7;STRAND=+-	GT:DR:DV:PL:GQ	0/1:15:35:206,0,16:15
chr1	909300	cuteSV.DEL.149	GTTGCTGGTATATGCGGTGGTCGGGGTCAGGCCCCCGGGCGCACCGTTGCTGGTATATGCGGGGGTCGGGGTCAGGCCCCCGGGCGCACCGTTGCTGGTATATGCGGTGGTCGGGGTCAGGCCCCCGGGCGCATCTTTGCTGGTATATGCGGTGGTCGGGGTCAGGCCCCCCGGGCGCACTGTTGCTGGTATATGCGGTGGTCGGGGTCAGGCCCCCGGGCGCACCTTTGCTGGTATATGCGGGGGTCGGGGTCAGGCCCCCGGGCGCACCGTTGCTGGTATATGCGGGGGTCGGGGTCAGGCCCCCGGGCGTTGCTGG	G	31.1	PASS	PRECISE;SVTYPE=DEL;SVLEN=-318;END=909618;CIPOS=-60,60;CILEN=-27,27;RE=7;RNAMES=NULL;AF=0.5;STRAND=+-	GT:DR:DV:PL:GQ	0/1:7:7:31,0,31:28
chr1	909431	cuteSV.DEL.150	CATCTTTGCTGGTATATGCGGTGGTCGGGGTCAGGCCCCCCGGGCGCACTGTTGCTGGTATATGCGGTGGTCGGGGTCAGGCCCCCGGGC	C	31.1	PASS	PRECISE;SVTYPE=DEL;SVLEN=-89;END=909520;CIPOS=-32,32;CILEN=-1,1;RE=7;RNAMES=NULL;AF=0.5;STRAND=+-	GT:DR:DV:PL:GQ	0/1:7:7:31,0,31:28
chr1	934261	cuteSV.DEL.151	GGGGAGGCGGCTGCGTTACAGGTGGGCAGGGGAGGCGGCTGCGTTACAGGTGGGCGGGGGAGGCGGCTGCGTTACAGGTGGGCGGGGGAGGCGGCTGCGTTACAGGTGGGCAGGGGGGGCGGCTGCGTTACAGGTGGGCGGGGGAGGCGGCTGCGTTACAGGTGGGCGGGGGAGGCGGC	G	99.6	PASS	PRECISE;SVTYPE=DEL;SVLEN=-178;END=934439;CIPOS=-86,86;CILEN=-25,25;RE=19;RNAMES=NULL;AF=0.5938;STRAND=+-	GT:DR:DV:PL:GQ	0/1:13:19:100,0,42:42
chr1	934338	cuteSV.DEL.152	GTGGGCGGGGGAGGCGGCTGCGTTACAGGTGGGCAGGGGGGGCGGCTGCGTTACAGGTGGGCGGGGGAGGCGGCTGCGTTACAGGTGGGCGGGGGAGGCGGCTCCGTTACAGGTGGGCGGGGGAGGCGGCTGCGTTACAGGTGGGCGGGGGAGGCGGCTGCGTTACAGGTGGGCGGGGGGGGCGGCTGCGTTACAGGTGGGCGGGGGAGGCTGCTCCGTTACAGGTGGGCGGGGGAGGCTGCTCCGTTACAGGTGGGCGGGGGGGGCGGCTGCGTTACAGGTGGGCGGGGGGGGCGGCTGCGTTACAGGTGGGCGGGGGAGGCGGCTGCGTTACAGGTGGGCGGGGGAGGCGGCTCCGTTACAGGTGGGCGGGGGAGGCGGCTGCGTTACAGGTGGGCGGGGGAGGCGGCTGCGTTACAGGTGGGCAGGGGAGGCGGCTGCGTTACAGGTGGGCAGGGGAGGCGGCTGCGTTACAGGTGGGCGGG	G	44.9	PASS	PRECISE;SVTYPE=DEL;SVLEN=-484;END=934822;CIPOS=-33,33;CILEN=-9,9;RE=13;RNAMES=NULL;AF=0.4194;STRAND=+-	GT:DR:DV:PL:GQ	0/1:18:13:45,0,93:44
chr1	936234	cuteSV.INS.166	T	TGGTCCGCCTCCTAGGGCTCCTGGCCGGAAGGGGTCCCCGGTCCCGCCTCCTAGGGCTCCTGGACGGAAGGGGTCCCCGTTCCCGCCTCCTAGGGCTCCTGGACGGAAGGGGTCCCCGGTCCCGCCTCCTAGGGCTCCTGGACGGAGGGGGTCCCC	90.7	PASS	PRECISE;SVTYPE=INS;SVLEN=155;END=936234;CIPOS=-26,26;CILEN=-0,0;RE=17;RNAMES=NULL;AF=0.6071	GT:DR:DV:PL:GQ	0/1:11:17:91,0,33:33
chr1	964598	cuteSV.DEL.153	CCGCAGTGGGGATGTGCTGCGGGGAGGGGGGCGCGGGTCCGCAGTGGGGATGTGCTGCCGGGAGGGGGGCGCGGGTCCGCAGTGGGGATGTGCTGCCGGGAGGGGGGCGCGGGTCCGCAGTGGGGATG	C	295.8	PASS	PRECISE;SVTYPE=DEL;SVLEN=-127;END=964725;CIPOS=-9,9;CILEN=-7,7;RE=31;RNAMES=NULL;AF=1.0;STRAND=+-	GT:DR:DV:PL:GQ	1/1:0:31:296,79,0:79
chr1	976739	cuteSV.DEL.154	TCCCCCCGCCAACCCCGGGAACCGCCTCCCACTCCCCCCGCCAACCCCGGGAACCGCCTCCCACTCCCCCCGCCAACCCCGGGAACCGCCTCCCACTCCCCCCGCCAACCCCGGGAACCGCCTCCCACTCCCCCCGCCAACCCCGGGAACCGCCTCCCACTCCCCCCGCCAACCCCGGGAACCGCCTCCCACTCCCCCCGCCAACCCCGGGAACCGCCTCCCACTCCCCCCGCAACCCCGGGAACCGCCTCCCACTCCCCCCGCAACCCCGGGAACCGCCTCCCGCTCCCCCCACCAACCCCGGGAACCGCCTCCCGC	T	87.3	PASS	PRECISE;SVTYPE=DEL;SVLEN=-317;END=977056;CIPOS=-8,8;CILEN=-0,0;RE=15;RNAMES=NULL;AF=0.6818;STRAND=+-	GT:DR:DV:PL:GQ	0/1:7:15:87,0,11:10
chr1	977210	cuteSV.DEL.155	TCCCGCTCCCCCCACCAACCCCGGGAACCGCCTCCCACCACCCCGCCAACCCCGGGAACCGCCTGCCCCCACCGACCAACCCCGGGAACCGCCTC	T	200.4	PASS	PRECISE;SVTYPE=DEL;SVLEN=-94;END=977304;CIPOS=-10,10;CILEN=-8,8;RE=22;RNAMES=NULL;AF=0.9565;STRAND=+-	GT:DR:DV:PL:GQ	1/1:1:22:200,49,0:49
chr1	977625	cuteSV.DEL.156	CGCTCCCCCCACCAACCCCGGGAACCGCCTCCCGCTCCCCCCACCAACCCCGGGAACCGCCTCCCGCTCCCCCCGCAACCCCGGGAACCGCCTGCCCCCACCGACCAACCCCGGGAACCGCCTCCCACCCCCACCAACCCCGGGAACCGCCTCCCAATCCCCCCAACCCCGGGAACTGCCTCCCACCCCCACCAACCCCGGGAACCGCCTCCCAATCCCCCCAACCCCGGGAACTG	C	2.3	q5	IMPRECISE;SVTYPE=DEL;SVLEN=-235;END=977860;CIPOS=-9,9;CILEN=-9,9;RE=6;RNAMES=NULL;AF=0.2609;STRAND=+-	GT:DR:DV:PL:GQ	0/0:17:6:2,4,107:3
chr1	977925	cuteSV.DEL.157	CCACCACCCCGCAACCCCGGGAACCGCCTGCCCCCACCGACCAACCCCGGGAAC	C	102.0	PASS	PRECISE;SVTYPE=DEL;SVLEN=-53;END=977978;CIPOS=-23,23;CILEN=-5,5;RE=17;RNAMES=NULL;AF=0.7083;STRAND=+-	GT:DR:DV:PL:GQ	0/1:7:17:102,1,7:6
chr1	996491	cuteSV.INS.167	A	ACATCTGGGACCACAGGATGCAGGGTGGGGAGGGCAGAAAGGACCCCCCGCTGGAGGGGGCACCCCACGTCTGGGGCCACAGGATGCAGGGTGGGGAGGGCAGAAAGAGGACCCCCCGCTGGAGGGGGCACCTCACGTCTGGGGCCACAGGATGCAGGGGTGGGGAGGACAGAAAGGACCCCCCGCTGGAGGGGGCACCCACATCTGGGACCACAGGATGCAGGGTGGGAGGGCAGAAAGGACCCCCGCTGGAGGGGCACCCCACGTCTGGGGCCACAGGATGCAGGGTGGGGAGGGACAGAAAGGACCCCCCGCTGGAGGGGGCACC	50.7	PASS	PRECISE;SVTYPE=INS;SVLEN=327;END=996491;CIPOS=-0,0;CILEN=-0,0;RE=12;RNAMES=NULL;AF=0.48	GT:DR:DV:PL:GQ	0/1:13:12:51,0,60:50
chr1	996491	cuteSV.INS.168	A	ACATCTGGGACCACAGGATGCAGGGTGGGGAGGGCAGAAAGGACCCCCCGCTGGAGGGGGCACCCCACGTCTGGGGCCACAGGATGCAGGGTGGGGAGGACAGAAAGGACCCCCCGCTGGAGGG	76.8	PASS	PRECISE;SVTYPE=INS;SVLEN=123;END=996491;CIPOS=-25,25;CILEN=-10,10;RE=15;RNAMES=NULL;AF=0.5769	GT:DR:DV:PL:GQ	0/1:11:15:77,0,39:38
chr1	1028612	cuteSV.DEL.158	AGCCACGCCACCCTCTCCCAAGGAACCGAGCCCCAGCCCCTCGTGGGCCAAGGGCGCCCACAGCCACGCCACCCTCTCCCAAGGAACCGAGCCCCAGCCCCTCGTGGGCCAAGGGCGCCCACACCCACGCCACCCTCTCCGAAGGAACCGAGCCCCAGCCCCTCGTGGGCCAAGGGCGCCCACACCCACGCCACCCTTTCCGAAGGAACCGAGCCCCAGCCCCTCGTGGGCCAAGGGCGCCCACAGCCACGCCACCCTTTCCGAAGGAACCGAGCCCCAGCCCCTCGTGGGCCAAGGGCGCCCACACCCACGCCACCCTTTCCGAAGGAACCGAGCCCCAGCCCCTCGTGGGCCAAGGGCGCCCACAGCCACGCCACCCTCTCCCAAGGAACCGAGCCCCAGCCCCTCGTGGGCCAAGGGCGCCCACA	A	39.3	PASS	PRECISE;SVTYPE=DEL;SVLEN=-427;END=1029039;CIPOS=-3,3;CILEN=-0,0;RE=10;RNAMES=NULL;AF=0.4545;STRAND=+-	GT:DR:DV:PL:GQ	0/1:12:10:39,0,58:39
chr1	1029681	cuteSV.DEL.159	GTGTGTGCAGTGCATGGTGCTGTGAGATCATGTGTGTGTGCAGTGCATGGTGCTGTGAGATCAGCGTGTGTGTGTGCAGTGCATGGTGCTGTGAGTGTGAGATCGTGTGTGTGTATGCAGTGCATGGTGCTGTGTGAGATCAGCGTG	G	51.4	PASS	PRECISE;SVTYPE=DEL;SVLEN=-146;END=1029827;CIPOS=-72,72;CILEN=-5,5;RE=11;RNAMES=NULL;AF=0.5238;STRAND=+-	GT:DR:DV:PL:GQ	0/1:10:11:51,0,42:41
chr1	1064959	cuteSV.DEL.160	GGGCCCTGGGGGGGTGTGGTGGGGTCTGCGGGGCCCTGGGGGGGTGTGGTGGGGTCTGCGGGGCCCTGGGGGGGTGTGGTGTGG	G	51.4	PASS	PRECISE;SVTYPE=DEL;SVLEN=-83;END=1065042;CIPOS=-33,33;CILEN=-7,7;RE=11;RNAMES=NULL;AF=0.5238;STRAND=+-	GT:DR:DV:PL:GQ	0/1:10:11:51,0,42:41
chr1	1077069	cuteSV.DEL.161	TGAGGCTACGGGGACTCCGTGCCGGGAGGCTGAGGCTACGGGGACTCCGTGCGGGGAGGCTGAGTCTACGGGGACTCCGTGAGGGGTGGCTGAGTCTATGGGGACTCCGTGCGGGGAGGCTGAGTCTATGGGGACTCCGTGCGGGGTGGCTGAGGCTATGGGGACTCCGTGCCGGGAGGCTGAGGCTATGGGGACTCCGTGCCGGGAGGCTGAGTCTATGGGGACTCCGTGCCGGGAGGCTGAGTCTATGGGGACTCTGTGCCGGGAGGCTGAGGCTACGGGGACTCCGTGCCGGGAGGCTGAGGCTACGGGGACT	T	26.6	PASS	PRECISE;SVTYPE=DEL;SVLEN=-315;END=1077384;CIPOS=-6,6;CILEN=-18,18;RE=6;RNAMES=NULL;AF=0.5;STRAND=+-	GT:DR:DV:PL:GQ	0/1:6:6:27,0,27:23
chr1	1077272	cuteSV.DEL.162	GGGAGGCTGAGTCTATGGGGACTCCGTGCCGGGAGGCTGAGTCTATGGGGACTCTGTGC	G	14.7	PASS	PRECISE;SVTYPE=DEL;SVLEN=-58;END=1077330;CIPOS=-1,1;CILEN=-1,1;RE=5;RNAMES=NULL;AF=0.3846;STRAND=+-	GT:DR:DV:PL:GQ	0/1:8:5:15,0,43:14
chr1	1080677	cuteSV.DEL.163	CTCCGCCCCCACCTCGGTCCCTGTCTCCTTCCCTCCGCCCCCACCTCGGTCCCTGTCTCCTTCC	C	105.0	PASS	PRECISE;SVTYPE=DEL;SVLEN=-63;END=1080740;CIPOS=-25,25;CILEN=-0,0;RE=12;RNAMES=NULL;AF=0.9231;STRAND=+-	GT:DR:DV:PL:GQ	1/1:1:12:105,24,0:23
chr1	1134739	cuteSV.INS.169	A	ACATCTGAGGCTGCAGCCCCTCTCAGGAGGGGGCACCGTGAGGGGTGTGGCTTCCTCGC	61.7	PASS	PRECISE;SVTYPE=INS;SVLEN=58;END=1134739;CIPOS=-12,12;CILEN=-0,0;RE=11;RNAMES=NULL;AF=0.6471	GT:DR:DV:PL:GQ	0/1:6:11:62,0,14:14
chr1	1134795	cuteSV.INS.170	C	CGCCATCTGAGGCTGCAGCCCCTCTCAGGAGGGGGCACCGTAAGGGGTGTGGCTTCCTCGCCATCTGAGGCTGCAGCCCCTCTCAGGAGGGGGCACCGTGAGGGGTGTGGCTTCCTCGCCATCTGAGGCTGCAGCCCCTCTCAGGAGGGGGCACCGTGAGGGGTGTGGCTTCCTCGCCATCTGAGGCTGCAGCCCCTCTCAGGAGGGGGACACCGTGAGGGGTGTGGCTTCCTCGCCATCTGAGGCTGCAGCCCCTCTCAGGAGGGGGCACCGTGAGGGGTGTGGCTTCCTCGCCATCTGAGGCTGCAGCCCCTCTCAGGAGGGGGCACCGTGAGGGGTGTGGCTTCCTT	26.0	PASS	PRECISE;SVTYPE=INS;SVLEN=349;END=1134795;CIPOS=-3,3;CILEN=-0,0;RE=7;RNAMES=NULL;AF=0.4375	GT:DR:DV:PL:GQ	0/1:9:7:26,0,45:25
chr1	1139448	cuteSV.INS.171	A	ACCTGGGTCATGGGGAGCTTCCTGGGGTCAGAAGGTGGGGGTGTCAACGTCGAACCGGGGGG	54.7	PASS	PRECISE;SVTYPE=INS;SVLEN=61;END=1139448;CIPOS=-34,34;CILEN=-1,1;RE=10;RNAMES=NULL;AF=0.625	GT:DR:DV:PL:GQ	0/1:6:10:55,0,17:16
chr1	1184655	cuteSV.INS.172	G	GGCCTTCTAGGTTAGGGGGATGTTCTCTGGGGACCCCCGTGAGGACAGGCCCTCCAGACAGTCTGGGAGCCAGTCTCCAGGCACCGTGTGCCCCCAGTTCATGCAGAAGCCTTCTAGGTTAGGGGGATGTTCTCTTGGGGACCCCCGTGAGGACAGGCCCTCCAGACAGTCTGGGAGCCAGTCTCCAGGCACCGTGTGCCCCCAGTTCATGCAGAAGCCTTCTAGGTTAGGGGGATGTTCTCTTGGGGACCCCCGTGAGGACAGGCCCTCCGGACAGTCTGGGAGCCAGTCTCCAGGCACCGTGTGCCCCCAGTTCATGCAGAA	41.1	PASS	PRECISE;SVTYPE=INS;SVLEN=323;END=1184655;CIPOS=-4,4;CILEN=-0,0;RE=11;RNAMES=NULL;AF=0.44	GT:DR:DV:PL:GQ	0/1:14:11:41,0,70:41
chr1	1184676	cuteSV.INS.173	G	GTTCTCTTGGGGACCCCCGTGAGGACAGGCCCTCCGGACAGTCTGGGAGCCAGTCTCCAGGCACCGTGTGCCCCCAGTTCATGCAGAAGCCTTCTAGGTTAGGGGATGTTCTCTTGGGGACCCCCGTGAGGACAGGCCCTCCGGACAGTCTGGGAGCCAGTCTCCAGGCACCGTGTGCCCCCAGTTCATGCAGAAGCCTTCTAGGGGGGAGGTAGGGG	0.1	q5	IMPRECISE;SVTYPE=INS;SVLEN=217;END=1184676;CIPOS=-28,28;CILEN=-7,7;RE=5;RNAMES=NULL;AF=0.2	GT:DR:DV:PL:GQ	0/0:20:5:0,16,143:16
chr1	1184927	cuteSV.INS.174	G	GGACAGTCTGGGAGCCAGTCTCCAGGCACCGTGTGCCCCCAGTTCATGCAGAAGCCTTCTAGGTTAGGGGGATGTTCTCTTGGGGACCCCCGTGAGGACAGGCCCTCCGGACAGTCTGGGAGCCAGTCTCCAGGCACCGTGTGCCCCCAGTTCATGCAGAAGCCTTCTAGGTTAGGGGGATGTTCTCTTGGGGACCCCCGTGAGGACAGGCCCTCCA	3.2	q5	PRECISE;SVTYPE=INS;SVLEN=216;END=1184927;CIPOS=-5,5;CILEN=-0,0;RE=7;RNAMES=NULL;AF=0.2692	GT:DR:DV:PL:GQ	0/1:19:7:3,3,118:3
chr1	1192772	cuteSV.INS.175	A	AGTGTAAACACTCCAGTTGGTATGAGTGTAGACACTCCAGTTGATATCAGTGTAGACACTCAGTTGGTATGAGTGTAGACACTCCAGTTGTTCATATCAGTGTAGACACTCCAGT	257.6	PASS	PRECISE;SVTYPE=INS;SVLEN=114;END=1192772;CIPOS=-13,13;CILEN=-8,8;RE=27;RNAMES=NULL;AF=1.0	GT:DR:DV:PL:GQ	1/1:0:27:258,69,0:68
chr1	1195867	cuteSV.INS.176	C	CCTGAGCTCAAGCGATCCTCCTGCCTCAGCCTCCCAAAGTGCTGGGACTACAGGTGTGAGCCACGTGCCCGACCAACTTGTGTATTTCTAGTAGAGATGGGGTCTCACCATGTTGGCCAGGCTGGTCTCAAACTCCTGAGCTCAAGCGATCCTCCTGCCTCAGCCTCCCAAAGTGCTGGGACTACAGGTGTGAGCCATGCGCCCGACCAATTTGTGTATTTTTAGTAGAGATGGGGTCTCACCATGTTGGCCAGGCTGGTCTCAAACT	76.8	PASS	PRECISE;SVTYPE=INS;SVLEN=267;END=1195867;CIPOS=-11,11;CILEN=-0,0;RE=15;RNAMES=NULL;AF=0.5769	GT:DR:DV:PL:GQ	0/1:11:15:77,0,39:38
chr1	1201965	cuteSV.INS.177	C	CAGCCCAGTACCCAGCCCCGAGCCAGTACCCAGCCTCCAGCCCAGTACCCAGCCCCGAGCCCAGTACCCAGCCCCAGCCCAGTACCCAGCCCGGAGCCCAGTACCCAGCCCCGAGCCCAGTACCCAGCCTCCAGCCCAGTACCCAGCCCCGAGCCCAGTACCCAGCCCCCAGCCCAGTACCCAGCCCCGAGCCCAGTACCCAGCCCCCAGCCCAGTACCCAGCCCGAGCCCAGTACCCAGCCCCCAGCCAGTACCCAGCCTCCAGCCCAGTACCCAGCCCGAGCCCAGTACCC	32.3	PASS	PRECISE;SVTYPE=INS;SVLEN=292;END=1201965;CIPOS=-41,41;CILEN=-25,25;RE=9;RNAMES=NULL;AF=0.4286	GT:DR:DV:PL:GQ	0/1:12:9:32,0,61:32
chr1	1202269	cuteSV.INS.178	C	CAGCCCAGTAACCCAGCCCCGAGCCCAGTACCCAGCCCCCAGCCCAGTACCCCA	34.8	PASS	PRECISE;SVTYPE=INS;SVLEN=53;END=1202269;CIPOS=-130,130;CILEN=-34,34;RE=9;RNAMES=NULL;AF=0.45	GT:DR:DV:PL:GQ	0/1:11:9:35,0,54:34
chr1	1202444	cuteSV.INS.179	C	CAGTACCCATCCCCGAGCCAGTACCCAGCCCCGAGCCCAGTACCCATCCCCGAGCCCAGTACCCATCCCCGAGCCAGTACCCAGTCTCCAGCCCAGTACCCAGCCCCAAGCCCAGTACCCAGCCTCCAGCCCAGTACCCATCCCGAGCCCAGTACCCATCCCCGAGCCCAGTACCCAGCCCCGAGCGAGCCCAGTACCC	162.2	PASS	PRECISE;SVTYPE=INS;SVLEN=198;END=1202444;CIPOS=-6,6;CILEN=-27,27;RE=19;RNAMES=NULL;AF=0.9048	GT:DR:DV:PL:GQ	1/1:2:19:162,35,0:34
chr1	1226339	cuteSV.DEL.164	GTACGGTCAGGAGGAAACATGGCACCTCCCCTCTGGGGGCTCTTTCCAGAAACCCTCAACCCT	G	51.4	PASS	PRECISE;SVTYPE=DEL;SVLEN=-62;END=1226401;CIPOS=-2,2;CILEN=-0,0;RE=11;RNAMES=NULL;AF=0.5238;STRAND=+-	GT:DR:DV:PL:GQ	0/1:10:11:51,0,42:41
chr1	1227292	cuteSV.DEL.165	GGCGGGAAGGCGAGCTCGTGGCCAGGCCCTGCGGGAAGGCGAGCTCGTGGCCAGGCCCGGCGGGAAGGCGAGCTCGTGGCCAGGCCCGGCGGGAAGGCGAGCTCGTGGCCAGGCCCGGCGGGAAGGCGAGCTCGTGGCCAGGCCCTGCGGGAAGGCGAGCTCGTGGCCAGGCCCT	G	56.5	PASS	PRECISE;SVTYPE=DEL;SVLEN=-174;END=1227466;CIPOS=-0,0;CILEN=-0,0;RE=11;RNAMES=NULL;AF=0.5789;STRAND=+-	GT:DR:DV:PL:GQ	0/1:8:11:56,0,28:27
chr1	1240648	cuteSV.INS.180	T	TCATTCACCCCGGCCGTGGTCCCTGCCCCAGCCCCCGCCGCCCCCATTCACCCCGGCCGTGGTCCCTGCCCCAGCCCCCGCCGCCC	61.6	PASS	PRECISE;SVTYPE=INS;SVLEN=85;END=1240648;CIPOS=-8,8;CILEN=-0,0;RE=10;RNAMES=NULL;AF=0.7143	GT:DR:DV:PL:GQ	0/1:4:10:62,2,4:4
chr1	1248899	cuteSV.DEL.166	GCTGGAGCGAGGGAGGCTGGGCCTCCCACTCCGCCCTACAGGCCGGGACACGGGCAGCCCTGGGAGGCTGGAGCGAGGGAGGCTGGGCCTCCCACTCCGCCCTACAGGCCGGGACACGGGCAGCCCTGGGAGGCTGGAGCGAGGGAGGCTGGGCCTCCCACTCCGCCCTACAGGCCGGGACACGGGCAGCCCTGGGAGGCTGGACCGAGGGAGGCTGGGCCTCCCACTCCGCCCTACAGGCCGGGACACGGGCAGCCCTGGGAGGCTGGACCGAGGGAGGCTGGGCCTCCCACTCCGCCCTACAGGCCGGGACACGGGCAGCCCTGGGAGG	G	19.7	PASS	PRECISE;SVTYPE=DEL;SVLEN=-330;END=1249229;CIPOS=-31,31;CILEN=-0,0;RE=5;RNAMES=NULL;AF=0.4545;STRAND=+-	GT:DR:DV:PL:GQ	0/1:6:5:20,0,29:19
chr1	1248917	cuteSV.DEL.167	GGGCCTCCCACTCCGCCCTACAGGCCGGGACACGGGCAGCCCTGGGAGGCTGGAGCGAGGGAGGCTG	G	26.6	PASS	PRECISE;SVTYPE=DEL;SVLEN=-66;END=1248983;CIPOS=-49,49;CILEN=-0,0;RE=6;RNAMES=NULL;AF=0.5;STRAND=+-	GT:DR:DV:PL:GQ	0/1:6:6:27,0,27:23
chr1	1284171	cuteSV.INS.181	G	GGGGGGTTGGGTGAGGGGGGTGGGTTGGGGGGGGTTGAGTGAGGGGGGGTGGGGGGGTTTGGGTGAGGGGGGTGGGGTTGGGGGGGGTTGAGTGAGGGGGGTGGGGGGGGTTGGGTGAGGGGGGTGGGGGTGGGGGGGGTTGGGTGAGGGGTTGGGTGAGGGGGTTGGGGGGGGTTGGTGAGGGGGGTGGGGTGGGGGGGTTGAGTGAGGGGGGTGGGGGGGTTGGGTGGGGGGGTTGGGTGGGGGGTTGGGTGAGGGGGGGTGGGGGTTGGGGTGAGGGGGGTGGGGTGGGGGGGTTGAGTGAGGGGGGTGGGGTGTTGGGTGAGGGGTTGGGGTTGGGTGAGGGGGGTGGGGGGGTTGGGTGAGGGGGGTGGGGTGGGGGGGTTGAGTGAGGGGGGGGTGGGGGGGTTGGGTGGGGGGGTTGGGTGGGGGGTTGGGTGAGGGGGGGTGGGGGGGTTGGGTGAGGGGGGTGGGGTGGGGGGTTGAGTGAGGGGGTTGGGGGGTTGGTGAGGGGGTTGGGGGGTTGGATGAGGGGGTTGGGGTTGGGTGAGGGGGGGTGGGGGTTGGGTGAGGGGGGTGGGGTGTTGGGTGAGGGGTTGGGGTTGGGTGAGGGGGGTGGGGTGTTGGGTGAGGGGTTGGGGTTGGGTGAGGGGGGTGGGGTGTTGGGTGAGGGGTTGGGGGGGTTGGGTGAGGGGGGTGGGGGGGTTGGGTGAGGGGGGTGGGGTGGGGGGGTTGAGTG	24.1	PASS	PRECISE;SVTYPE=INS;SVLEN=738;END=1284171;CIPOS=-0,0;CILEN=-6,6;RE=6;RNAMES=NULL;AF=0.4615	GT:DR:DV:PL:GQ	0/1:7:6:24,0,34:23
chr1	1284171	cuteSV.INS.182	G	GGGGGGTTGGGTGAGGGGGGTGGGGGTTGGGTGAGGGGGGTGGGGGTCGGGGGGGGTTGGGGGGGGTGGGGTGGGTGGGGGGGTTGAGTGAGGGGGGTGGGGGGGTTGGGTGGGGGGTTGGGTGAGGGGGGTGGGGTGGGGGGGTTGGGTGAGGGGGGTGGGGGGGGTGGGGTGAGGGGGGGGGGGGTTGGGTTGAGGGGGGTGGGGTCGGGGGGGGTTGGGTGAGGGGGGTGGGGTGGGGGGTTGAGTGAGGGGGGTGGGGGGGTTGGGTGGGGGGTTGGGTGAGGGGGGTGGGGTGGGGGGGTTGGGTGAGGGGGTGGGGTGGGGGGGTTGAGTGAGGGGGGTGGGGTGTTGGGTGAGGGGTTGGGGGGGTTGGGTGAGGGGGGTGGGGGGGTTGGGTGAGGGGGGTGGGGTGGGGGGGTTGAGTGA	40.6	PASS	PRECISE;SVTYPE=INS;SVLEN=428;END=1284171;CIPOS=-2,2;CILEN=-7,7;RE=8;RNAMES=NULL;AF=0.5714	GT:DR:DV:PL:GQ	0/1:6:8:41,0,22:21
chr1	1288259	cuteSV.DEL.168	GTGTCTCTGCTCCGTCCCCCGAGTCTCTGCTCCGTCCCGTGTCTGCTCCGTCCCGTGTCCCTGCTCCGTCCCGTGTCTCTGCCCCGTCCCCCGTGTCTCTGCTCCGTCCCGTGTCCCTGCTCCGTCCCGTGTCCCTGCTCCGTCCCGTGTCCCTGCTCCGTCCCGTGTCCCTGCTCCGTCCCGTGTCTCTGCTCCGTCCCCCGTGTCTCTGCTCCGTCCCGTGTCTCTGCTCCGTCCCGTGTCTCTGCCCCGTCCCGTGTCCCTGCTCCGTCCCGTGTCTCTGCTCCGTCCCCCGTGTCTCTGCTCCGTCCCCCGTGTCTCTGCTCCGTCCCGTGTCTCTGCTCCGTCCCCCGTGTCTCTGCTCCGTCCCCCGTGTCTCTGCCCCGTCCCGTGTCTCTGCTCCGTCCCGTGTCTCTGCTCCGTCCCGTGTCCCTGCTCCGTCCCCCGAGTCTCTGCTCCGTCCCGTGTCTCTGCTCCGTCCCGTGTCTCTGCTCCGTCCCGTGTCCCTGCTCCGTCCCGTGTCTCTGCTCCGTCCCCCGTGTCCCTGTTCCGTCCCCCGAGTCTCTGCTCCGTCCCGTGTCTCTGCTCCGTCCCGTGTCTCTGCTCCGTCCCGTGTCTCTGCTCCGTCCCGTGTCCCTGCTCCGTCCCGTGTCTCTGCTCCGTCCCCCGTGTCCCTGTTCCGTCCCCCGAGTCTCTGCTCCGTCCCGTGTCTCTGCTCCGTCCCGT	G	26.0	PASS	PRECISE;SVTYPE=DEL;SVLEN=-725;END=1288984;CIPOS=-2,2;CILEN=-0,0;RE=7;RNAMES=NULL;AF=0.4375;STRAND=+-	GT:DR:DV:PL:GQ	0/1:9:7:26,0,45:25
chr1	1288266	cuteSV.DEL.169	TGCTCCGTCCCCCGAGTCTCTGCTCCGTCCCGTGTCTGCTCCGTCCCGTGTCCCTGCTCCGTCCCGTGTCTCTGCCCCGTCCCCCGTGTCTCTGCTCCGTCCCGTGTCCCTGCTCCGTCCCGTGTCCCTGCTCC	T	26.0	PASS	PRECISE;SVTYPE=DEL;SVLEN=-133;END=1288399;CIPOS=-4,4;CILEN=-34,34;RE=7;RNAMES=NULL;AF=0.4375;STRAND=+-	GT:DR:DV:PL:GQ	0/1:9:7:26,0,45:25
chr1	1289563	cuteSV.DEL.170	CCGTGTCCCTGCTCCGTCCCGTGTCTCTGCTCCGTCCCGTGTCTCTGCTCCGTCCCGTGTCTCTGCTCCGTCCCGTGTCTCTGCTCCGTCCCGTGTCCCTGCTCCGTCCCCCGAGTCTCTGCTCCGTCCCGTGTCTCTGCTCCGTCCCGTGTCCCT	C	143.1	PASS	PRECISE;SVTYPE=DEL;SVLEN=-155;END=1289718;CIPOS=-152,152;CILEN=-26,26;RE=15;RNAMES=NULL;AF=1.0;STRAND=+-	GT:DR:DV:PL:GQ	1/1:0:15:143,38,0:38
chr1	1324134	cuteSV.INS.183	G	GGGCTGGGGGGCTGGGAGGCTGAGAGGCTGGGGAGCTGGGGAGGAGACTGGAGGGCTGTGGGCTGAGGGGCT	69.7	PASS	PRECISE;SVTYPE=INS;SVLEN=71;END=1324134;CIPOS=-8,8;CILEN=-0,0;RE=11;RNAMES=NULL;AF=0.7333	GT:DR:DV:PL:GQ	1/1:4:11:70,3,3:3
chr1	1350055	cuteSV.DEL.171	GGGGGGAGTGAGGAGGGGGCCTGGACGGGGCAGGAGCGACGGGGGGAGTGAGGAGGGGGCCTGGACGGGGCAGGAGCGACGGGGGGAGTGAGGAGGGGGCCTGGACGGGGCAGGAGCGACGGGGGGAGTGAGGAGGGGGCCTGGACGGGGCAGGAGCGACGGGGGGAGTGAGGAGGGGGCCTGGACGGGGCAGGAGCGACGGGGGGAGTGAGGAGGGGGCCTGGACGGGGCAGGAGCGACGGGGGGAGTGAGGAGGGGGCCTGGACGGGGCAGGAGCGACGGGGGGAGTGAGGAGGGGGCCTGGACGGGGCTGGAGCGACGGGGGGAGTGAGGAGGGGGCCTGGACCGGGCAGGAGCGACGGGGGGAGTGAGGAGGGGGCCTGGACCGGGCAGGAGCGACGGGGGGAGTGAGGAGGGGGCCTGGACGGGGCAGGAGCGACGGGGGGAGTGAGGAGGGGGCCTGGACGGGGCAGGAGCGACGGGGGGAGTGAGGAGGGGGCCTGGACGGGGCAGGAGCGACGGGGGGAGTGAGGAGGGGGCCTGGACGGGGCAGGAGCGACGGGGGGAGTGAGGAGGGGGCCTGGACGGGGCAGGAGCGACGGGGGGAGTGAGGAGGGGGCCTGGACGGGGCAGGAGCGACGGGGGGAGTGAGGAGGGGGCCTGGACGGGGCAGGAGCGACGGGGGGAGTGAGGAGGGGGCCTGGACGGGGCAGGAGCGACGGGGGGAGTGAGGAGGGGGCCTGGACCGGGCAGGAGCGACGGGGGGAGTGAGGAGGGGGCCTGGACGGGGCAGGAGCGACGGGGGGAGTGAGGAGGGGGCCTGGACGGGGCAGGAGCGACGGGGGGAGTGAGGAGGGGGCCTGGACGGGGCAGGAGCGACGGGGGGAGTGAGGAGGGGGCCTGGACGGGGCAGGAGCGACGGGGGGAGTGAGGAGGGGGCCTGGACCG	G	105.0	PASS	PRECISE;SVTYPE=DEL;SVLEN=-947;END=1351002;CIPOS=-32,32;CILEN=-100,100;RE=13;RNAMES=NULL;AF=0.8667;STRAND=+-	GT:DR:DV:PL:GQ	1/1:2:13:105,19,0:19
chr1	1366912	cuteSV.DEL.172	GTGAATTGGTGAGTTGGTGTGAATTGAATTGTGTGAATGAGTGGATTGGTGAGTGAATTGGTGAGTTGAATTGGTGTGTGTAGTGGATGAGTGTGGATGAATGTGAATTGGCGAGTATGGAT	G	171.8	PASS	PRECISE;SVTYPE=DEL;SVLEN=-121;END=1367033;CIPOS=-1,1;CILEN=-2,2;RE=18;RNAMES=NULL;AF=1.0;STRAND=+-	GT:DR:DV:PL:GQ	1/1:0:18:172,46,0:45
chr1	1382625	cuteSV.INS.184	A	ACCCCTTCCCAACAATACAGTAACAATCCAGAGGCCACCACCCCTTCCCAACAATCCACTAACAATCCAGAGGTCACCACCCCTTCCCAACAATACAGTAACAATCCAGAGGCCACCACCCCTTCCCAACAATCCAGTAACAATCCAGAGGTCACCACCCTTTCCAACAATCCACTAACAATCCAGAGGTCACCACCCCTTCCCAACAATCCAGTAACAATCCAGAGGTACCACCCCTTCCCAACAATCCAGTAACAATCCAGAGGTCACCACCCCTTCCCAACAATCCAGTAACAATCCAGAGGTTACCACCCTTCCAACAATCCACTAACAATCCAGAGGCCACCACCCCTTCCCAACAATCCGGCAACGACCCAGAGGCCACCACCCCTTCCCAACAATCCAGTAACAATCCAGAGGTCACCACCCTTCCCAACAATCCAGTACAATCCAGAGTCACCACCCCTTCCCAACAATCCAGTAACAATCCAGAGGCCACCACCCCTTCCCAACAATCCAGTAACAATCCAGAGGTACCACCCCTTCCCAACAATCCAGTAACAATCGAGGCCACCACCCCTTCCCAACAATCCAGTAACAATCCAGAGGACACCACCCTTCCCAACAATCCACTAGCAATCCAGAGGCCACCACCCCTTCCCAACAATCTGGCAACGACCCA	95.9	PASS	PRECISE;SVTYPE=INS;SVLEN=681;END=1382625;CIPOS=-22,22;CILEN=-141,141;RE=17;RNAMES=NULL;AF=0.6538	GT:DR:DV:PL:GQ	0/1:9:17:96,0,20:19
chr1	1382629	cuteSV.INS.185	T	TTCCCAACAATCCAGTAACAATCCAGAGGCCACCACCCCTTCCCAACAATCAGTAACAATCCAGAGGTCACCACCCCTTCCCAACAATCCAGTAACAATCCAGAGGTCACCACCCTTCCCAACAATCCAGTAACAATCCAGAGGTCACCACCCTTCCCAACAATCCAGTAACAATCCAGAGGTCACCACCCCTTCCCAACAATACAGTAACAATCCAGAGGCCACCACCCCTTCCCAACAATCCACTAACAATCCAGAGGTCACCACCCCTTCCCAACAATACAGTAACAATCCAGAGGCCACCACCCCTTCCCAACAATCCAGTAAACAATCCAGAGGTCACCACCCTTCCCAACAATCCAGTAACAATCCAGAGGTCACCACCCTTCCCAACAATCCAGTAACAATCCAGAGGTCACCACCCTTCCCAACAATACAGTAACAATCCAGAGGCCACCACCCCTTACCAACATCCACTAACAATCCAGAGGTCACCACCCCTTCCCAACAATACAGTAACAATCCAGAGGCCACCACCCCTTCCCAACAATCCAGTAACAATCCAGAGGTCACCACCCTTTCCAACAATCCACTAACAATCCAGAGGTCACCACCCCTTCCCAACAATCCACTAACAATCCAGAGGTCACCACCCCTTCCCAACAATCCAGTAACAATCCAGAGGTACCACCCCTTCCCAACAATCCAGTAACAATCCAGAGGTCACCACCCTTTCAACAATCCACTAACAATCCAGAGGTCACCACCCCTTCCCAACAATCCACTAACAATCCAGAGGTCACCACCCCTTCCCCAACAATCCAGTAACAATCCAGAGGTACCACCCCTTCCCAACAATCCAGTAACAATCCAGAGGTCACCACCCTTTCCAACAATCCACTAACAATCCAGAGGTCACCACCCCTTCCCAACAATCCAGTAACAATCCAGAGGTCACCACCCTTCCCAACAATCCAGTAACAATCCAGAGGTTACCACCCTTCCCAACAATCCACTAACAATCCAGAGGCCACCACCCCTTCCCAACAATCCGGCAAGGACCCAGAGGCCACCACCCCTTCCCAACAATCCAGTAACAATCCAGAGGTCACCACCCCTTCCCAAAAATCCAGTAACAATCCAGAGGTCACCACCCCTTCCCAACAATCCAGTAACAATCCAGAGGCCACCACCCCTTCCCAACAATCCAGTAACAATCCAGAGGTACCACCCCTTCCCAACAATCCAGTAACAATCGAGGCCACCACCCCTTCCCAACAATCCAGTAACAATCCAGAGGACACCACCCTTCCCAACAATCCACTAGCAATCCAGAGGCCACCACCCCTTCCCAACAATCTGGCAACGACCCAGAGGCCACCACCC	34.8	PASS	PRECISE;SVTYPE=INS;SVLEN=1385;END=1382629;CIPOS=-16,16;CILEN=-2,2;RE=9;RNAMES=NULL;AF=0.45	GT:DR:DV:PL:GQ	0/1:11:9:35,0,54:34
chr1	1477854	cuteSV.INS.186	C	CCCCACCACGCCTGGCTAATGTTGTATTTAGTAGAGACGGGGTTTCTCCATGTTGGTCAGGCTGGTCTCTAACTCCCGACCTCAGGTGATCCACCCGCCTCGGCCTCTCAAACTGTTGGGATTACAGGCATGT	229.0	PASS	PRECISE;SVTYPE=INS;SVLEN=132;END=1477854;CIPOS=-16,16;CILEN=-0,0;RE=24;RNAMES=NULL;AF=1.0	GT:DR:DV:PL:GQ	1/1:0:24:229,61,0:61
chr1	1530531	cuteSV.DEL.173	TAAAAACTAAGAATAATGGCCGGGCGCGGTGGCTCACGCCTGTAATCCCAGCACTTTGGGAGGCCGAGGCGGGCGGATCACGAGGTCAGGAGATCGAGACCATCCCGGCTAAAACGGTGAAACCCCGTCTCTACTAAAAATACAAAAAATTAGCCGGGCGTAGTGGCGGGCGCCTGTAGTCCCAGCTACTTGGGAGGCTGAGGCAGGAGAATGGCATGAACCCGGGAGGCGGAGCTTGCAGTGAGCCGAGATCCCGCCACTGCACTCCAGCCTGGGCGACAGAGCGAGACTCCGTCTCAAAAAAAAAAAAAAAAAAAAAA	T	55.1	PASS	PRECISE;SVTYPE=DEL;SVLEN=-319;END=1530850;CIPOS=-0,0;CILEN=-0,0;RE=13;RNAMES=NULL;AF=0.4815;STRAND=+-	GT:DR:DV:PL:GQ	0/1:14:13:55,0,65:54
chr1	1543725	cuteSV.INS.187	C	CCTCTGTCACGGCCTCGGCCACTCCCCACTGTCACGGCCTCGGCCACTCCCTCTGTCACGGCCTCGGCCACTCCCCTCTGTCACGGCCTCGGCCACTCCCCACTGTCACGGCCTCGGCCACTCCCCACTGTCACGGCCTCGGCCACTCCCCTCTGTCACGGCCTCGGCCACTCCCCACTGTCACGG	143.1	PASS	PRECISE;SVTYPE=INS;SVLEN=185;END=1543725;CIPOS=-11,11;CILEN=-6,6;RE=15;RNAMES=NULL;AF=1.0	GT:DR:DV:PL:GQ	1/1:0:15:143,38,0:38
chr1	1546903	cuteSV.INS.188	A	ACGCCTGTAATCCCAGCACTTTGGGAGGCTGAGGCGGGCGGATCATCTGAGGTCAGGAGTTTGAGACCAGCCTGGCCAACATGGAGAAACCCCGTCTCTACCAAAAGTACAAAATTAGCCGGCACGGTGG	61.6	PASS	PRECISE;SVTYPE=INS;SVLEN=129;END=1546903;CIPOS=-7,7;CILEN=-4,4;RE=10;RNAMES=NULL;AF=0.7143	GT:DR:DV:PL:GQ	0/1:4:10:62,2,4:4
chr1	1565630	cuteSV.INS.189	G	GTGGCTCCATGGGAACCGAGACCCAACACCCAAAGGAGTCCACAGGCTCAGGGGTGGTGCAGGCAGAGAACAGACGTCGCGATGGGCCCGACGGTGC	209.9	PASS	PRECISE;SVTYPE=INS;SVLEN=96;END=1565630;CIPOS=-9,9;CILEN=-0,0;RE=22;RNAMES=NULL;AF=1.0	GT:DR:DV:PL:GQ	1/1:0:22:210,56,0:56
chr1	1627460	cuteSV.DEL.174	GGCCCGGCCGGCGGGGCTGAGCCTGTGCGTCCTGGGGTGAGGCCTGGGAGGG	G	66.6	PASS	PRECISE;SVTYPE=DEL;SVLEN=-51;END=1627511;CIPOS=-14,14;CILEN=-0,0;RE=15;RNAMES=NULL;AF=0.5;STRAND=+-	GT:DR:DV:PL:GQ	0/1:15:15:67,0,67:63
chr1	1651421	cuteSV.DEL.175	GTAGCCCCTCTGAACGGTCTGTGACACACGCATGCTTTCAGCTAGAGTACTCTA	G	60.9	PASS	PRECISE;SVTYPE=DEL;SVLEN=-53;END=1651474;CIPOS=-0,0;CILEN=-0,0;RE=12;RNAMES=NULL;AF=0.5714;STRAND=+-	GT:DR:DV:PL:GQ	0/1:9:12:61,0,32:32
chr1	1666974	cuteSV.DEL.176	ACACGCCTGTAATCCCAGCTACTTGGGAGGCTGAGGCAGGAGAATCACTTCAACCCGGGAGGCGGAGGTTGCAGTGAGCCGAGATCAAACCAGAGAAATCCAGCTCTGGGTGACAGAGCAAGACTCTGTTTCGGGAAAAATAAAATACATAGGCAGGGCGCGGTGGCT	A	257.6	PASS	PRECISE;SVTYPE=DEL;SVLEN=-167;END=1667141;CIPOS=-0,0;CILEN=-0,0;RE=27;RNAMES=NULL;AF=1.0;STRAND=+-	GT:DR:DV:PL:GQ	1/1:0:27:258,69,0:68
chr1	1717604	cuteSV.DEL.177	CGCTTTCAGCTAGAGTTTGCTCTCTCTGGTTTTCGGTCTGTGACACACGCAT	C	56.5	PASS	PRECISE;SVTYPE=DEL;SVLEN=-51;END=1717655;CIPOS=-0,0;CILEN=-0,0;RE=11;RNAMES=NULL;AF=0.5789;STRAND=+-	GT:DR:DV:PL:GQ	0/1:8:11:56,0,28:27
chr1	1725697	cuteSV.DEL.178	TGACTACAGGCGCCTGCCACCATGCCCGGCTAATTTTTTTTTTATTTTCGGTAGAGACGGGGTTTTACCGTGTTAGCCAGGATGGTCTCAATCTCCTGACCTCGTGATCAGCCTGCCTCTGCCTCCCAAAGTGCTGGGATTACAGGCGTGAGCCACCGCGCCTGGCCTCCCCCAAGCTCTTAATGTTGCTTCCTGAGTTCTTGGTAACTGGGGAAATCTCCCTATTTTTTTATTTTTATTTTTTTTTGAGACGGAGTCTTGCTCTGTCGCCCAGGCTGGAGTGCAGTGGCGCAATCTCGGCTCACTGCAAGCCCCACCTCCCGGGTTCAACGCCATTATCCTGCGAGCCTCAGCCTGCCGAGTAGCTGGGACTACAGGCACCCGCCACCGCGCCTGGCTAATTTTTTGTATTTTTTTTAGTAGAGACGGGGTTTCACTGTGTTCGCCAGGATGGTCTCGATCTCCTTACCTTGTGATTCGCCCGCCTTGGCCTCCCAGAGTGCTGGGATTACAGGCGTGAGCCACTGCGCCTAGCTATTTTTATTTTTTCTGATAGGGAGACTCGCTCTGGCCCAGGCTGGAGGGCAGTGGCGGGATCTCCGCTCATTGCAAGCTCCGCCTCCTGGGTTCACGCCATTCTCCCGCCTCCACTCCATTCTCCCATCTTAGGCTCCAGAGTAGCTGGGCCACCATGCCCGGCTAATTTTTTGTATTTTTAGTTGAGACCGGGTTTCACTGTGTTAGCCAGGATGGTCTTGATCTCGTGACCTCGTGATCTGCCTGCCTTGGCCTCCCAAAGTGCTGGGATTACAGGCGTGAGCCACAGCACCCTGCCCTTTTTTTTGAGAAATAAGTCTCACTGTGTCACCCAGGCTGGAGTAGAGTGACACAATTTTGGGTAACTGCAGCTTCCACCTCCCAGGTT	T	25.3	PASS	PRECISE;SVTYPE=DEL;SVLEN=-924;END=1726621;CIPOS=-8,8;CILEN=-66,66;RE=8;RNAMES=NULL;AF=0.4;STRAND=+-	GT:DR:DV:PL:GQ	0/1:12:8:25,0,63:25
chr1	1749605	cuteSV.INS.190	C	CGTCCATGCATATTTTTCTGTGTGATGTGTCTGTGTGTGTGTCTCAGTGGT	69.8	PASS	PRECISE;SVTYPE=INS;SVLEN=50;END=1749605;CIPOS=-0,0;CILEN=-0,0;RE=14;RNAMES=NULL;AF=0.56	GT:DR:DV:PL:GQ	0/1:11:14:70,0,41:41
chr1	1924223	cuteSV.INS.191	G	GACCACCCCCCAGCTCACAGCCCACCCCACCATCTCACCGCCCAGCCCCCCCATCTCACCAGCTGCCCCCTCCCCGGCACACCGCCCACCCCCCATCTCACCA	124.1	PASS	PRECISE;SVTYPE=INS;SVLEN=102;END=1924223;CIPOS=-1,1;CILEN=-0,0;RE=13;RNAMES=NULL;AF=1.0	GT:DR:DV:PL:GQ	1/1:0:13:124,33,0:33
chr1	1929384	cuteSV.INS.192	G	GAGGGGACAGGTCTGGGAGGCAGGAGAGAGGGTGAGGGAGGCAGGGGAGATGGTGAGGGGAGGGAGGATAGGTGGGGGAGGGAGGGTAGGGAGGGAGGGAGAGGGTAGGGAGGGAGGGAGAGGAGGGGAGAGGGTAGTGAGGGAGAGGATGTGAGAAGGAGTGACGCAGGAGGGGAGAGAAAGAGGAGGGAGGGGAGAGGGGAGGGAGGGGAGCGGGTAGGGGAGGGAAGGAGGGGAAATGGTATGGGAGGGAGGGAGGGGAGAGGGTAGGGGAGAGAGGGAGCAGAGGGAAAGGGTAGGGGAGGGAAGGAAGGGAGAGGGTAGGGGAGGTAGGGAGGGAGGGGAGAGGGTAGGGGAGGGGAGAGGGTAGGGGAGGGGAGAGGGTAGGGGAGGGGAAGGAGGGAGACGGTAGGGGAGGAGGAAGAGGAGGGGAGAGGGTAGGGAGGAGGGAGAGGAGAGGGGAGGGAGGGGAGGAGGGAGAGGGTAGGGAGGGAGGGGAGGAGGGAAGAGGGTAGGGAGGGAGGGAGAGGAGAGGGGAGGGAGGGAGGGGAGGAGGGGAGAGGGTGGGGAGGAGGGGAGAGGTTAGGGAGGAGGGAGAGGAGGGAGAGGGTAGGGGAGGGAAGGAGGGGAGAGGGTAGAGGAGGAGGAGGGGAGAGGGGAGGGGAGGAGGAAGAGGAGGGGAGAGGTAGGGAGGGAGGAGAGGAGAGGGGAGGGAGGGGAGGAGGGAGAGGGTAGGAGGGAGGGGAGGAGGGGAGAGGGTAGGGAGGGAGGGAGAGGAGAGGGGTGGGAGGGAGGGGAGGAGGGGAGAGGGTAGGGAGGAGGGAGAGGAGAGGGGAGGGAGGGAGGGGAGGAGGGGAGAGGGTAGGGAGGGAGGGAGAGAGGAGGGAGGGAGGGCAGGAGGGGAGAGGGTAGGGAGGGTGGGCAGGAGGGGAGAGGTAGGGAGGGAGGGCAGGAGGGGAGAGGGTAGGGAGGGAGGGGAGGAAGGGAGAGGGTAGGGAGGGGAGGAGGGAGAGGGTAGGGAG	105.0	PASS	PRECISE;SVTYPE=INS;SVLEN=1021;END=1929384;CIPOS=-0,0;CILEN=-15,15;RE=11;RNAMES=NULL;AF=1.0	GT:DR:DV:PL:GQ	1/1:0:11:105,28,0:28
chr1	1935168	cuteSV.DEL.179	TGTGTACGTGGGTGTTAGGTTGTGGGTACACACGTGTACGTGGGTGTTGTAGGTACACACGTGTGTACGTGGGTGTTAGGCTGTAAGTACACACGTGTGTATGTGGGTGTTAGGTTGTAGGTACACAGGTGTATACGTGGGTGTTAGGTTGTAGGTACACAGGTGTGTACGTGGGTGTTAGGTTGTAGGTACACACGTGTGTATGTGGGTGTTAGGTTATAGGTACACACGTCTGTATGTGTGGGTGTTAGGTTGTAGGTACACACGTGTGTACGTGGGTGTTAGGTTGTAGGTACACAGGTGTGTGCGCGCTAGGTTGTAGGTACACATGTGTGCACGTGGGTTAGGTTGTAGGTACACACGTGTGTACCTGTTAGGTTGTAGGTATACACGTGTGTACGTGTGTGTGTTAGGT	T	49.5	PASS	PRECISE;SVTYPE=DEL;SVLEN=-414;END=1935582;CIPOS=-37,37;CILEN=-37,37;RE=10;RNAMES=NULL;AF=0.5556;STRAND=+-	GT:DR:DV:PL:GQ	0/1:8:10:49,0,30:30
chr1	1948942	cuteSV.INS.193	T	TCTTTCCTTCCCTTTCCCTCCCTCCCTTCCTTCCTCTTTCCTTCCTTCCTTTCCCTCCTTACTCCTTCCTTCCTTCCCTTCCCCTTCCTTCTTCCTTCTCTCCCTCCCTC	88.2	PASS	PRECISE;SVTYPE=INS;SVLEN=109;END=1948942;CIPOS=-1,1;CILEN=-1,1;RE=17;RNAMES=NULL;AF=0.5862	GT:DR:DV:PL:GQ	0/1:12:17:88,0,40:40
chr1	1970940	cuteSV.DEL.180	TGCACACCTGCACATGCACACATCACACATGCACACCTGCACACACGTGCACACACACAC	T	69.8	PASS	PRECISE;SVTYPE=DEL;SVLEN=-59;END=1970999;CIPOS=-0,0;CILEN=-0,0;RE=14;RNAMES=NULL;AF=0.56;STRAND=+-	GT:DR:DV:PL:GQ	0/1:11:14:70,0,41:41
chr1	1981820	cuteSV.INS.194	A	ACCGCGGACAGACACGGGGGCACGCAGGACACCCAGCCGCGGACAGACACGGGGCACGCAGGACACCCAG	30.4	PASS	PRECISE;SVTYPE=INS;SVLEN=69;END=1981820;CIPOS=-16,16;CILEN=-0,0;RE=8;RNAMES=NULL;AF=0.4444	GT:DR:DV:PL:GQ	0/1:10:8:30,0,49:30
chr1	1993705	cuteSV.INS.195	G	GGGCACAGTGGCTCATGCCTGTAATCCCAGCAACATGGGAGCCTGAGGTGGGAGGCTCTCTTGAGGCCAGGAGTTTGAGACCAGCCTGGGCAACATAGTGAGACCCCCCACCCCCCGCCATTTCTAGAAAAAAAAAAAAGTGGCCA	171.8	PASS	PRECISE;SVTYPE=INS;SVLEN=145;END=1993705;CIPOS=-0,0;CILEN=-0,0;RE=18;RNAMES=NULL;AF=1.0	GT:DR:DV:PL:GQ	1/1:0:18:172,46,0:45
chr1	2019220	cuteSV.INS.196	C	CGGGGGGCGGGGGGAGGAGAGGGGGGAGAGGGGAGGGGACCGGGTAGGGTGGGGGGGGAGGGGGAACGGGGAGGGGAGCGGCGGGCGCGGGGGTGGGGGGGGAGGGGGAGGGGGGAGGGGAGAAGACGGGCAGCGGGAGGGGCGGGGGGGAGGGGATGGGGGCGGGGGGGAGGGGAGGGGGCGGCGGGGAGGGGATGGGGGCGGGGGGGAGGGGATGGGCGGGGGGGAGGGGA	181.3	PASS	PRECISE;SVTYPE=INS;SVLEN=232;END=2019220;CIPOS=-2,2;CILEN=-4,4;RE=19;RNAMES=NULL;AF=1.0	GT:DR:DV:PL:GQ	1/1:0:19:181,49,0:48
chr1	2106634	cuteSV.INS.197	A	AGCCCCTCCGGTGGGCGAGGACCTCCACGTGTGTCACCAGGCCAGGTAACTCTCAGCAAGCCCCTCTGGTGGGCGAGGACCTCCACGTGTGTCACCAGGCCAGGTAACTCTCAGCAAGCCCCTCCGGTGGGCGAGGACCTCCACGTGTGTCACCAGGCCAGGTAACTCTCAGCAAGCCCCTCCAGTGGGCGAGGACCTCCACGTGTGTCACCAGGCCAGGTGACTCTTCAGCAGGCCCCTCTGGTGGGCGAGGACCTCCACGTGTGTCACCAGGCCAGGTAACTCTCAGCAAGCCCCTCCGGTGGGCGAGGACCTCCACGTGTGTCACCAGGCCAGGTAACTCTCAGCAAGCCCCTCCAGTGGGCGAGGACCTCCACGTGTGTCACCAGGCCAGGTGACTCTTCAGCAGGCCCCTCCGGTGGGCGAGGACCTCCATGCGTGTCACCAGGCCAGGTAACTCTCAGCAGGCCCCTCCAGTGGGCGAGGACCTCCACGTGTGTCACCAGGCCAGGTGACTCTTCAGCAG	51.4	PASS	PRECISE;SVTYPE=INS;SVLEN=525;END=2106634;CIPOS=-0,0;CILEN=-0,0;RE=11;RNAMES=NULL;AF=0.5238	GT:DR:DV:PL:GQ	0/1:10:11:51,0,42:41
chr1	2110040	cuteSV.DEL.181	CAGCCAAGGACCTAAAACCAATGGGTCCCAACCAAGAGGATCCCAGAGGTGAGACACAGAACGGCCAGGGCTGAATCCGGGGCCCTCCCTGGGGGC	C	209.9	PASS	PRECISE;SVTYPE=DEL;SVLEN=-95;END=2110135;CIPOS=-16,16;CILEN=-0,0;RE=22;RNAMES=NULL;AF=1.0;STRAND=+-	GT:DR:DV:PL:GQ	1/1:0:22:210,56,0:56
chr1	2121432	cuteSV.DUP.4	G	<DUP>	0.7	q5	IMPRECISE;SVTYPE=DUP;SVLEN=2991;END=2124423;RE=11;STRAND=-+;RNAMES=NULL;AF=0.25	GT:DR:DV:PL:GQ	0/0:33:11:1,8,211:8
chr1	2121672	cuteSV.INS.198	T	TGGTTACTTAGGGTCATGGTGGTAGTTACTTAGGGTCACGGTGGTAGTTACTTAGGGTCACGGTGGTGGTTAGGGTCACGGTGGTAGTTAGGGTCATGGTGGTAGTTAGGGTCACGGTGGTAGTTAGGGTCACGGTGGTGGTTAGGGTCACGGTGGTGGTTAGGGTCACGGTGGTGGTTAGGGTCGTGGTGGTAGTTATTTAGGGTCACGGTGGTGGTTAGGGTCATGGTGGTAGTTAGGGTCATGGTGGTGGTTAGGGTCACGGTGGTGGTTAGGGTCACGGTGGTGGTTAGGGTCACGGTGGTGGTTAGGGTTGTGGTGGTAGTTATTTAGGGTCACGGTGGTAGTTAGGGTCATGGTGGTAGTTAGGGTCATGGTGGTGGTTAGGGTCACGGTGGTGGTTAGGGTCACGGTGGTGGTTAGGGTCATGGCGGTGGTTAGGGTCGTGGTGGTAGTTATTTAGGGTCATGGTGGTAGTTAGGGTC	30.9	PASS	PRECISE;SVTYPE=INS;SVLEN=484;END=2121672;CIPOS=-64,64;CILEN=-17,17;RE=11;RNAMES=NULL;AF=0.3793	GT:DR:DV:PL:GQ	0/1:18:11:31,0,98:30
chr1	2121897	cuteSV.INS.199	C	CGGTGGTGGTTAGGGTTGTGGTGGTAGTTATTTAGGGTCACGGTGGTAGTTAGGGTCATGGTGGTAGTTAGGGTCATGGTGGTGGTTAGGGTCACGGTGGTGGTTAGGGTCACGGTGGTGGTTAGGGTCATGGCGGTGGTTAGGGTCGTGGTGGTAGTTATTTAGGGTCATGGTGGTAGTTAGGGTCACGGTGGTGGTTAGGGTCACGGCGGTGGTTAGGGTCACGGCGGTGGTTAGGG	0.0	q5	IMPRECISE;SVTYPE=INS;SVLEN=238;END=2121897;CIPOS=-1,1;CILEN=-6,6;RE=5;RNAMES=NULL;AF=0.1667	GT:DR:DV:PL:GQ	0/0:25:5:0,29,191:28
chr1	2122087	cuteSV.INS.200	C	CGTGGTGGTAGTTATTTAGGGTCATGGCGGTGGTTAGGGTCACGGCGGTGGTTAGGGTCACGGCTGTAGTTAGGGTCACGGCGGTGGTTAGGGTCACGGCGGTGGTTAGCGTCACGGTGGTGGTTAGGGTCACGGCGGTGGTTAGGGTCACGGCGGTGGTTAGGGTCACGGCGGTGGTTAGGGTCATGGTGGTTAGGGTCATGGTGGTAGTTAGGGTCACGGTGGTGGTTAGGGTCACGGTGGTGGTTAGGGTCACGGTGGTGGTTAGGGTCACGGTGGT	0.1	q5	IMPRECISE;SVTYPE=INS;SVLEN=279;END=2122087;CIPOS=-9,9;CILEN=-123,123;RE=6;RNAMES=NULL;AF=0.2069	GT:DR:DV:PL:GQ	0/0:23:6:0,17,162:16
chr1	2122087	cuteSV.INS.201	C	CGTGGTGGTAGTTATTTAGGGTCATGGCGGTGGTTAGGGTCACGGCGGTGGTTAGGGTCACGGCTGTAGTTAGGGTCACGGCGGTGGTTAGGGTCACGGCGGTGGTTAGCGTCACGGTGGTGGTTAGGGTCACGGCGGTGGTTAGGGTCACGGCGGTGGTTAGGGTCACGGCGGTGGTTAGGGTCATGGTGGTTAGGGTCATGGTGGTAGTTAGGGTCACGGTGGTGGTTAGGGTCACGGTGGTGGTTAGGGTCACGGTGGTGGTTAGGGTCACGGTGGTGGTTAGGGTCGTGGTGGTAGTTATTTAGGGTCATGGTGGTGGTTAGGGTCATGGCGGTGGTTAGGGTCACGGCTGTAGTTAGGGTCACGGCTGTAGTTAGGGTCACGACGGCTGTAGTTAGGGTCACGGTGGTGGTTAGGGTCACGGCGGTGGTTAGGGTCGTGGTGGTAGTTAGGGTCACAGTGGTGGTTAGGGTCTCGGCGGTGGTTAGGGTCACCGCGGTGGTTAGGGTCACGGTGGTGGTTAGGGTCACGGTGGTGGTTAGGGTCACGGTGGTAGTTAGGGTCACGGTGGTGGTTAGGGTCACGGCTGTAGTTAGCGTCATGGGTGGTAGTTAGGGTCACGGTGGTGGTTAGGGTCACGGTGGTAGTTAGGGTCACGGTGGTGGTTAGGGTCACGGTGGTAGTTAGGGTCATGGCGGTAGTTAGCGTCATGGTGGTAGTTAGGGTCATGGTGGTAGTTAGGGTCACGGCTGTAGTTAGCGTCATGGGTGGTAGTTAGGGTCACGGTGGTGGTTAGGGTCACGGTGGTAGTTAGGGTCACGGTGGTGGTTAGGGTCACGGTGGTAGTTAGGGTCATGGCGGTAGTTAGCGTCACGGTGGTAGTTAGGGTCATGGTGGTAGTTAGGGTCACGGCTGTAGTTAGCGTCATGGGTGGTAGTTAGGGTCACGGTGGTGGTTAGGGTCACGGTGGTAGTTAGGGTCACGGTGGTGGTTAGGGTCACGGTGGTAGTTAGGGTCATGGCGGTAGTTAGCGTCATGGTGGTAGTTAGGGTCATGGTGGTAGTTAGGGTCATGGTGGTAGTTAGCGTCATGGTGGTGGTTAGGGTCATGGTGGTAGTTAGGGTCATGGTGGGAGTTAGGGTCACGGCTATAGTTGGGGTCATGGTGGTAGTTAGGGTCACAGCGATAGTTAGCGTCATGGTGGTAGTTAGGGTCATGGTGGGAGTTAGGGTCACGGTGGTAGTTAGGGTCATGGTGGTAGTTAGGATCATGGCTGTAGTTAGCGTCATGGTGGTAGTTAGGGTCACGGCTATAGTTGGGGTCATGGTGGTAGTTAGGGTCGTGGGTGGTAGTTATTTAGGGTCATGGTGGTGGTTAGGGTCATGGCGGTGGTTAGGGTCACGGCTGTAGTTAGGGTCACGGCGGTGGTTAGGGTCACGGTGGTGGTTAGCGTCATGGTGGTGGTTAGGGTCACGGTGGTGGTTAGGGTCACGGCGGTGGTTAGGGTCACGGCGGTGGTTAGGTCACGGTGGTAGTTAGGGTCACGGTGGTAGTTAGGGTCACGGTGGTGGTTAGGGTCGTGGTGGTAGTTATTTAGGGTCATGGTGGTGGTTAGGGTCATGGCGGTGGTTAGGGTCACGGCTGTAGTTAGGGTCACGGCTGTAGTTAGGGTCACGGTGGTGGTTAGCGTCATGGTGGTGGTTAGGGTCACGGTGGTGGTTAGGGTCACGGCGGTGGTTAGGGTCATGGTGGTAGTTAGGGTCATGGCTGTAGTTAGCGTCATGGGTGGTAGTTAGGGTCACGGTGGTGGTTGGGGTCACGGCTGCAGTTAGGGTCATGGTGGTAGTTAGGGTCGTGGTGGTGGTTAGGTTCATGGTGGTAGTTAGGGTCACGGCTGTAGTTAGGGTCATGGTGGTAGTTAGGATCATGGCTGTAGTTAGGGTCAGGTGGTAGTTAGGGTCACGGCTGTAGTTAGGGTCATGGTGGTAGTTAGGGTCACGGCTATAGTTGGGGTCATGGTGGTAGTTAGGGTCACAGCGATAGTTAGCGTCATGGTGGTAGTTAGGGTCATGGTGGTAGTTAGGGTCATGGTGGTAGTTAGGGTCATGGCTGTAGTTAGGGTCATGGTGGTAGTTGGGGTCACGGCTATAGTTGGGGTCACGGTGGTAGTTAGGGTCACGGCTGAGTTAGCGTCATGGTGGTAGTTAGGGTCATGGTGGTAGGGTCACGGCGGTGGTTAGGGTCACGGCGGTGGTTAGGGTCACGGTGGTGGTTAGGGTCACGGCGGTGGTTAGGGTCACGGCGGTGGTTAGGGTCACGGCGGTGGTTAGGGTCACGGCGGTGGTTAGGGTCACGGCGGTGGTTAGGGTCACGGCGGTAGTTAGGGTCATGGCTGTAGTTAGCGTCATGGGTGGTAGTTAGGGTCACGGTGGTGGTTAGGGTCACGGCGGTGGTTAGGGTCACGGCGGTGGTTAGGGTCATGGCTGTAGTTAGCGTCATGGGTGGTAGTTAGGGTCACGGTGGTGGTTAGGGTCACGGTGGTAGTTAGGGTCACGGTGGTGGTTAGGGTCACGGCGGTGGTTAGGGTCACGGCGGGTGGTTAGGGTCATGGCGGTAGTTAGCGTCATGGTGGTAGTTAGGGTCATGGTGGTAGTTAGGGTCATGGTGGTAGCGTCATGGTGGTGGTTAGGGTCATGGTGGTAGTTAGGGTCATGGTGGTAGTTATTTAGGGTCACGGTGGGAGTTAGGGTCATGGTGGTGGTTAGGGTCATGGTGGTAGTTAGGGTCACGGCTGTAGTTAGGGTCATGGTGGTAGTTAGGTTCATGGTGGTAGTTAGGGTCACGGCTGTAGTTAGGGTCATGGTGGTAGTTAGGATCATGGCTGTAGTTAGGGTCATGGTGGTAGTTAGGGTCACGGCTGTAGTTAGGGTCATGGTGGTAGTTAGGGTCACGGCTGTAGTTAGGGTCATGGTGGTAGTTAGGGTCACGGCTATAGTTGGGGTCATGGTGGTAGTTAGGGTCACGGCGATAGTTAGCGTCATGGTGGTAGTTAGGGTCATGGTGGTAGTTAGGGTCATGGCTGTAGTTAGGGTCATGGTGGTAGTTGGGGTCACGGCTATAGTTGGGGTCATGGTGGTAGTTAGGGTCACGGCTGTAGTTAGCGTCATGGTGGTAGTTAGGGTCATGGTGGTAGTTAGGGTCATGGTGGTAGTTAGGGTCACGGCGGTACTTAGGGTCACGGCGGTGGTTAGGGTCACGGCGGTGGTTAGGGTCACTGGTTAGGGTCACGGTGGTTAGGGTCATGGTGGTAGTTAGGGTCGTGGTGGT	4.3	q5	PRECISE;SVTYPE=INS;SVLEN=3329;END=2122087;CIPOS=-0,0;CILEN=-61,61;RE=8;RNAMES=NULL;AF=0.2759	GT:DR:DV:PL:GQ	0/1:21:8:4,2,128:4
chr1	2122759	cuteSV.INS.202	T	TCACGGCGGTGGTTAGGGTCACGGCGGTGGTTAGGGTCACGGCGGTGGTTAGGGTCACGGCGGTGGTTAGGGTCACGGCTGTAGTTAGGGTCAC	20.1	PASS	PRECISE;SVTYPE=INS;SVLEN=93;END=2122759;CIPOS=-0,0;CILEN=-0,0;RE=12;RNAMES=NULL;AF=0.3243	GT:DR:DV:PL:GQ	0/1:25:12:20,0,144:20
chr1	2123031	cuteSV.INS.203	T	TGGCGGTAGTTAGCGTCATGGTGGTAGTTAGGGTCATGGTGGTAGTTAGGGTCACGGCTGTAGTTAGCGTCATGTGGCGGTAGTTAGCGTCACGGTGGTAGTTAGGGTCATGGTGGTAGTTAGGGTCACGGCTGTAGTTAGCGTCAT	0.0	q5	IMPRECISE;SVTYPE=INS;SVLEN=146;END=2123031;CIPOS=-0,0;CILEN=-0,0;RE=5;RNAMES=NULL;AF=0.1351	GT:DR:DV:PL:GQ	0/0:32:5:0,47,258:46
chr1	2123071	cuteSV.INS.204	A	AGTTAGGGTCACGGTGGTAGTTAGGATTAGGATCATGGCTGTAGTTAGGGTCACGGCGGT	10.9	PASS	PRECISE;SVTYPE=INS;SVLEN=59;END=2123071;CIPOS=-2,2;CILEN=-0,0;RE=11;RNAMES=NULL;AF=0.2973	GT:DR:DV:PL:GQ	0/1:26:11:11,0,154:10
chr1	2123496	cuteSV.DEL.182	TAGGGTCGTGGCGGTGGTTAGGGTCGTGGCGGTGGTTAGGGTTGTGGTGGTTAGGGTTGTGGTGGTTAGGGTCACGGTGG	T	135.8	PASS	PRECISE;SVTYPE=DEL;SVLEN=-79;END=2123575;CIPOS=-317,317;CILEN=-16,16;RE=26;RNAMES=NULL;AF=0.5909;STRAND=+-	GT:DR:DV:PL:GQ	0/1:18:26:136,0,59:59
chr1	2123624	cuteSV.INS.205	C	CGGTGGTGGTTAGGGTCGTGGTGGTAGTTATTAGGGTCATGGTGGTGGTTAGGGTCATGGCGGTGGTTAGGGTCACGGCTGTAGTTAGGGTCACGGCGGTGGTTAGGGTCACGGTGGTGGTTAGCGTCAT	0.0	q5	IMPRECISE;SVTYPE=INS;SVLEN=129;END=2123624;CIPOS=-0,0;CILEN=-0,0;RE=5;RNAMES=NULL;AF=0.1351	GT:DR:DV:PL:GQ	0/0:32:5:0,47,258:46
chr1	2123993	cuteSV.INS.206	T	TGGTGGTTAGGGTCGTGGTAGTTAGGGTCGTGGTGGTTAGGGTTATGGTGGTAGTTAGGGTCGTGGTGGTTAGGGTCGTGGCGGTGGTTAGGGTCGTGG	27.7	PASS	PRECISE;SVTYPE=INS;SVLEN=98;END=2123993;CIPOS=-3,3;CILEN=-0,0;RE=12;RNAMES=NULL;AF=0.3529	GT:DR:DV:PL:GQ	0/1:22:12:28,0,123:27
chr1	2147719	cuteSV.INS.207	G	GTTGTCCACTGACCTCTCCATCTTTCCGTCTGTTGTCCACTGACCTCTCCGTCTATCCATCTATCTATTGTCCACTGACCTCTCATCTATCCATCTATTGTCCACTGACCTCTCCATCTATCCATCCATCTA	171.8	PASS	PRECISE;SVTYPE=INS;SVLEN=131;END=2147719;CIPOS=-2,2;CILEN=-0,0;RE=18;RNAMES=NULL;AF=1.0	GT:DR:DV:PL:GQ	1/1:0:18:172,46,0:45
chr1	2280662	cuteSV.DEL.183	GACAGGCGGCGGCGGCGATCTTCAGAGAGAGGACGCCCGAGAAGACAGGCGGCGGCGGCGATCTTCAGAGAGAGAGATGCCCGAGAAGACAGGCGGTGGCGGAGATCTTCAGAGAGAGGACGCCCGAGAAGACAGGCGGTGGCGGAGATCTTCAGAGAGAGGACGCCCGAGAAGACAGGCGGCGGCGGCGATCTTCAGAGAGAGGACGCCCGAGAAGACAGGCGGCGGCGGCGATCTTCAGAGAGAGGACGCCCGAGAAG	G	51.4	PASS	PRECISE;SVTYPE=DEL;SVLEN=-259;END=2280921;CIPOS=-11,11;CILEN=-0,0;RE=11;RNAMES=NULL;AF=0.5238;STRAND=+-	GT:DR:DV:PL:GQ	0/1:10:11:51,0,42:41
chr1	2280701	cuteSV.DEL.184	AGAAGACAGGCGGCGGCGGCGATCTTCAGAGAGAGAGATGCCCGAGAAGACAGGCGGTGGCGGAGATCTTCAGAGAGAGGACGCCCGAGAAGACAGGCGGTGGCGGA	A	32.3	PASS	PRECISE;SVTYPE=DEL;SVLEN=-106;END=2280807;CIPOS=-13,13;CILEN=-14,14;RE=9;RNAMES=NULL;AF=0.4286;STRAND=+-	GT:DR:DV:PL:GQ	0/1:12:9:32,0,61:32
chr1	2281208	cuteSV.DEL.185	AGGACGCCCGAGAAGACAGGCGGTGGCGGAGATCTTCAGAGAGAGAGATGCCCGAGAAGACAGGCGGTGGCGGAGATCTTCAGAGAGAGGACGCCCGAGAAGACAGGCGGTGGCGGAGATCTTCAGAGAGAGAGATGCCCGAGAAGACAGGCGGTGGCGGAGATCTTCAGAGAGAGGACGCCCGAGAAGACAGGCGGTGGCGGAGATCTTCAGAGAGAGGATGCCCGAGAAGACAGGCGGTGGCGGAGATCTTCAGAGAGAGGACGCCCGAGAGGACAGGCGGTGGTGGAGATCTTCAGAGAGAGGACGCCCGAGAGGACAGGCGGTGGTGGAGATCTTCATAGAGAGGACGCCCGAGAGGACAGGCGGTGGCGGAGATCTTCAGAGAGAGGACGCCCGAGAAGACAGGCGGTGGCGGAGATCTTCAGAGAGAGGATGCCCGAGAAGACAGGCGGTGGCGGAGATCTTCAGAGAGAGGACGCCCGAGAGGACAGGCGGTGGTGGAGATCTTCAGAGAGAGGACGCCCGAGAAGACAGGCGGTGGCGGAGATCTTCAGAGAGAGGACGCCCGAGAAGACAGGCGGTGGCGGAGATCTTCAGAGAGAGGACGCCCGAGAGGACAGGCGGTGGTGGAGATCTTCAGAGAGAGGACGCCCGAGAAGACAGGCGGTGGCGGAGATCTTCAGAGAGAGGACGCCCGAGAGGACAGGCGGTGGCGGAGATCTTCAGAGAGAGGACGCCTGAGAAGACAGGCGGTGGCGGAGATCTTCAGAGAGAGGACGCCCGAGAAGACAGGCGGTGGCGGAGATCTTCAGAGAGAGGACGCCCGAGAAGACAGGCGGTGGCGGAGATCTTCAGAGAGAGGACGCCCGAGAAGACAGGCGGTGGCGGAGATCTTCAGAGAGAGAGATGCCCGAGAAGACAGGCGGTGGCGGAGATCTTCAGAGAGAGGACGCCCGAGAAGACAGGCGGTGGCGGAGATCTTCAGAGAGAGGAC	A	51.4	PASS	PRECISE;SVTYPE=DEL;SVLEN=-996;END=2282204;CIPOS=-0,0;CILEN=-29,29;RE=11;RNAMES=NULL;AF=0.5238;STRAND=+-	GT:DR:DV:PL:GQ	0/1:10:11:51,0,42:41
chr1	2281269	cuteSV.DEL.186	AGGCGGTGGCGGAGATCTTCAGAGAGAGGACGCCCGAGAAGACAGGCGGTGGCGGAGATCTTCAGAGAGAGAGATGCCCGAGAAGACAGGCGGTGGCGGAGATCTTCAGAG	A	48.8	PASS	PRECISE;SVTYPE=DEL;SVLEN=-110;END=2281379;CIPOS=-93,93;CILEN=-36,36;RE=11;RNAMES=NULL;AF=0.5;STRAND=+-	GT:DR:DV:PL:GQ	0/1:11:11:49,0,49:45
chr1	2282215	cuteSV.DEL.187	ACAGGCGGTGGCGGAGATCTTCAGAGAGAGGACGCCCGAGAAGACAGGCGGTGG	A	41.8	PASS	PRECISE;SVTYPE=DEL;SVLEN=-53;END=2282268;CIPOS=-109,109;CILEN=-8,8;RE=10;RNAMES=NULL;AF=0.4762;STRAND=+-	GT:DR:DV:PL:GQ	0/1:11:10:42,0,51:41
chr1	2309744	cuteSV.INS.208	C	CCCCCACCCCCTCCTCCCTGTGGGTCCGAACCCCGGCCCCCCCCCACCCCCTCCTCCCTGTGGGTCCGAACCCCGGCCCCCCCCCACCCCCTCCTCCCTGTGGGTCCGAACCCCGGCCCCC	49.5	PASS	PRECISE;SVTYPE=INS;SVLEN=120;END=2309744;CIPOS=-17,17;CILEN=-7,7;RE=10;RNAMES=NULL;AF=0.5556	GT:DR:DV:PL:GQ	0/1:8:10:49,0,30:30
chr1	2331983	cuteSV.INS.209	C	CCTGCGCCTCTCCCTCGTGCGCCTCTCCCGCCCCTGCGCCTCTCCCTCGTGCGCCTCTCCCGCCCCTGCGCCTCTCCCTCGTGCGCCTCTCCCGCCCTGCGCCTCTCCCGCCG	45.0	PASS	PRECISE;SVTYPE=INS;SVLEN=112;END=2331983;CIPOS=-0,0;CILEN=-0,0;RE=9;RNAMES=NULL;AF=0.5625	GT:DR:DV:PL:GQ	0/1:7:9:45,0,26:25
chr1	2401350	cuteSV.INS.210	T	TCCCTCCTTCCTCCCTCCTCCTCCCTTCTTCCTCCCTCCTCCTCCCTCCTCCCTCCCTCCTCCTCCCTCCTTCCTCCCTCCTTCCTCCTCCCTCCTTCCTCCCTCCTCCTCCCTCTCCTCCCTCCTCCTCCCTCCTCCCTTCTTCCTCCCTCCTCCTCCCTGCTTCCTCCTCCTCCCTCCTCCCCCTCCTCCCCCCTCCCTCCCCCCCTCCTCCCTCCCTCCTCCCCCTCCTCCCTCCTTCCTCCCTCCTCCTCCCTCCCTCCTCCTTCCTCCCTCCTCCTTCCTCCCTCCTTCCTCCC	105.0	PASS	PRECISE;SVTYPE=INS;SVLEN=298;END=2401350;CIPOS=-9,9;CILEN=-15,15;RE=11;RNAMES=NULL;AF=1.0	GT:DR:DV:PL:GQ	1/1:0:11:105,28,0:28
chr1	2459419	cuteSV.DEL.188	TCCTTGCCGGTGGTCCTCCTTGCCGGTGGTCCTCCTTCCTGGTGGTTCTCCTTCCTGGTGGTCCTCCTTCCTGGTGGTCCTCCTTCCTGGTGGTCCTCCTTC	T	276.7	PASS	PRECISE;SVTYPE=DEL;SVLEN=-101;END=2459520;CIPOS=-10,10;CILEN=-5,5;RE=29;RNAMES=NULL;AF=1.0;STRAND=+-	GT:DR:DV:PL:GQ	1/1:0:29:277,74,0:74
chr1	2522791	cuteSV.INS.211	C	CTATAGTGACTTAACGGAGGGCACTGTGTGTGCTATAGTGACTTAACGGAGGGCACCGTGTGTGTTATAGTGACTTAACGGAGGGCACCGTATGGTGCTATAGTGACTTAACGGAGGGCACTGTGTGTGTTATAGTGACTTAACGGAGGGCACCGTGTGTGTTATAGTGACTTAACGGAGGGCACCGTATGGTGCTATAGTGACTTAACGGAGGGCACCGTATGGTGCTATAGTGACTTAACGGAGGGGACCGTGTGGTGCTATAGTGACTTAACGGAGGGCATTGTGTGTGCTATAGTGACTTAACGGAGGGCACCGTACGGTGCTATAGTGACTTAACGGAGGGCACTGTGTGTGCTAAAGTGACTTAACGGAGGGGACCGTGTGGTGTTATAGTGACTTAACGGAGGGCACCGGATGGTGCTATAGTGACTTAACGGAAGGGACCGTGTGGTGTTATAGTGACTTAACGGAGGGCACTGGATGGTGCTATAGTGACTTAACGGAGGGGACCGTGTGGTGTTATAGTGACTTAACGGAGGGCACCGTGTGGTGT	257.6	PASS	PRECISE;SVTYPE=INS;SVLEN=555;END=2522791;CIPOS=-0,0;CILEN=-0,0;RE=27;RNAMES=NULL;AF=1.0	GT:DR:DV:PL:GQ	1/1:0:27:258,69,0:68
chr1	2592374	cuteSV.DEL.189	TGGCACCCCCTCCCCTGCCGCGCTGATGCCCCCTCCCCTGATGCACTGGCGCCCCCTCCCCTGCCATGCTGACGCCCCCTCCCCTGCCGTGCTGGCGCCCCCTCCCCTGCCGCGCTGACGCCCCCTCCCCTGCCGCGCTGACGCCCCCTCCCCTGCCGCGCTGATGCCCCCTCCCCTGCCGTGCTGGCGCCCCCTCCCCTGATGCACTGGCACCCCCTCCCCTGCCG	T	67.9	PASS	PRECISE;SVTYPE=DEL;SVLEN=-226;END=2592600;CIPOS=-4,4;CILEN=-4,4;RE=13;RNAMES=NULL;AF=0.5909;STRAND=+-	GT:DR:DV:PL:GQ	0/1:9:13:68,0,30:29
chr1	2602115	cuteSV.INS.212	G	GTTCTAGAGTCAGAGGCCACTCAGCAATCTAGAGGCCACGTCAGGGACCAGCCTCCCTCCAGGTAGAAGTCAGGTTCGTC	36.7	PASS	PRECISE;SVTYPE=INS;SVLEN=79;END=2602115;CIPOS=-0,0;CILEN=-0,0;RE=10;RNAMES=NULL;AF=0.4348	GT:DR:DV:PL:GQ	0/1:13:10:37,0,65:36
chr1	2634752	cuteSV.DEL.190	ACACCCACACAGACCATCCCCCCAGACACCCGCACAGACCATCCCCCCAGACAACCTACACAGAATAAACTGTCCCCCCAGATACCTACACAGACCATCCCCCCAACACCCACACAGACCATGCCCCCAAACACCCACACAGACTGTCCCCCCAAACACCCACACAGACCATCCCAACACCCACATAGACCATGCCCCCAAACACTCACACAGACTGGCCCCCCAAACACCCACACAGACCATCCCCCCAACACCCACATAGACCATGCCCCCAAACACCCACACAGACTGTCCCCCCAGACACCCGCACAGACCATCCCAACACCCACATAGACCATGCCCCCAAACACCCACACAGACTGTCCCCCCAGACAACCTACACAGAATAAACTGTCCCCCCAG	A	36.0	PASS	PRECISE;SVTYPE=DEL;SVLEN=-401;END=2635153;CIPOS=-8,8;CILEN=-0,0;RE=11;RNAMES=NULL;AF=0.4074;STRAND=+-	GT:DR:DV:PL:GQ	0/1:16:11:36,0,84:36
chr1	2652015	cuteSV.INS.213	A	ATCTGACAGGCTGGAACAGCCCCACACCCCACAGGTGAGCATCTGACAGGCTGGAACAGCACCCACACCCCCAGGTGAGCATCCGACAGCCTGGAGCAGCACCCACACGCCCAGGTGAGCAACTGACAGCCTGGAACAGCACCCACACCCCCAGGAGAG	105.4	PASS	PRECISE;SVTYPE=INS;SVLEN=158;END=2652015;CIPOS=-13,13;CILEN=-0,0;RE=15;RNAMES=NULL;AF=0.7895	GT:DR:DV:PL:GQ	1/1:4:15:105,11,0:10
chr1	2653625	cuteSV.INS.214	T	TGACAGCCTGGAGCAGCACCCACACCCCAGGTGAGCATCTGACAGCCTGGAACAGCACCCTGCACCCCCAGGTGAGCATCC	21.4	PASS	PRECISE;SVTYPE=INS;SVLEN=80;END=2653625;CIPOS=-0,0;CILEN=-0,0;RE=10;RNAMES=NULL;AF=0.3448	GT:DR:DV:PL:GQ	0/1:19:10:21,0,107:21
chr1	2654447	cuteSV.DEL.191	CATACGCCCAGATGAGAATCAGACGGCCTGGAAAAGCACCCTGCACCCCCAGGTGCGCACCTGACAGCCT	C	0.0	q5	IMPRECISE;SVTYPE=DEL;SVLEN=-69;END=2654516;CIPOS=-259,259;CILEN=-20,20;RE=7;RNAMES=NULL;AF=0.1944;STRAND=+-	GT:DR:DV:PL:GQ	0/0:29:7:0,25,210:25
chr1	2655012	cuteSV.DEL.192	ACCCCAGGTGAGCATCTGACAGCCCGGAACAGCACGCTGCACCCCCAAGTGAGCACCTGACAGCCTGGAGCAGCAACCACACCCCCAGGTGAGCATCCAACAGCCTGGAACAGCACCGACACCCCCAGGTGAGCATCCGACAGCCTGGAGCAGCACCCACACCCCCAGGTGAGCATCTGATATCCTGGAACAGCACCCACACCCCCAGGTGAGCATCTGACAGGCTGGAGCAGCACGCACACCCCCAGTGAGCATCTGACAGCCTGCAACAGCTCTCACA	A	15.7	PASS	PRECISE;SVTYPE=DEL;SVLEN=-279;END=2655291;CIPOS=-17,17;CILEN=-0,0;RE=11;RNAMES=NULL;AF=0.3143;STRAND=+-	GT:DR:DV:PL:GQ	0/1:24:11:16,0,140:15
chr1	2656456	cuteSV.INS.215	C	CCCCCCAGGTGAGCATCTGACAACCTGGAACACCACACACACCCCCAGGCGAGCATCTGACAACCTGCAACAGCACCCATACGCCCAGATGAGCATCTGACAGCCTGAACAGCACCCTGCACCCCCAGGCGAGCATCTGACAGCCTGGAACAGCACCCATACGCCCAGATGAGCATCTGACAGCCTGGAACAGCACCCTACATACATCCTGAAACAGCTCCCACAATCCCAGGTGAGCATCCCATACCCCCAGGTGAGCATCTGACCGCATGGAATGGCAT	0.0	q5	IMPRECISE;SVTYPE=INS;SVLEN=280;END=2656456;CIPOS=-16,16;CILEN=-0,0;RE=5;RNAMES=NULL;AF=0.1351	GT:DR:DV:PL:GQ	0/0:32:5:0,47,258:46
chr1	2656734	cuteSV.INS.216	A	ACACCCCCAGGTGAGCATCCGACATCCTGAAACAGCTCCCACAACCCCAGGTGAGCATCCGACAGCCTGGAGCAGCACCCATACCCCAGGTGAGCATCTGACCGCATGGAATGGCATCCT	0.0	q5	IMPRECISE;SVTYPE=INS;SVLEN=119;END=2656734;CIPOS=-15,15;CILEN=-0,0;RE=7;RNAMES=NULL;AF=0.1892	GT:DR:DV:PL:GQ	0/0:30:7:0,28,219:27
chr1	2656756	cuteSV.DEL.193	CAGCCTGGAACAGAACCCACACCCCCAGGTGAGCATGTGACAGACTGGAACAGCAC	C	18.8	PASS	PRECISE;SVTYPE=DEL;SVLEN=-55;END=2656811;CIPOS=-294,294;CILEN=-19,19;RE=14;RNAMES=NULL;AF=0.3111;STRAND=+-	GT:DR:DV:PL:GQ	0/1:31:14:19,0,181:18
chr1	2658940	cuteSV.DEL.194	CCACGGCCACAGGCGAGCATCTGAGAGCCTGGGTCGGCACCCACACCCCCAGGTGAGCATCTGATGGTTTGCGGCAACACCGACA	C	91.8	PASS	PRECISE;SVTYPE=DEL;SVLEN=-84;END=2659024;CIPOS=-149,149;CILEN=-15,15;RE=23;RNAMES=NULL;AF=0.46;STRAND=+-	GT:DR:DV:PL:GQ	0/1:27:23:92,0,130:91
chr1	2660393	cuteSV.INS.217	C	CAGGTGAGCATCCGACAGCCTGGAGTAGCACCCAAACCCCCAGGTGAGCGTCTGACCGCATTGAATGGCATCCTCACCT	0.0	q5	IMPRECISE;SVTYPE=INS;SVLEN=78;END=2660393;CIPOS=-6,6;CILEN=-0,0;RE=8;RNAMES=NULL;AF=0.186	GT:DR:DV:PL:GQ	0/0:35:8:0,33,258:33
chr1	2660703	cuteSV.DEL.195	GCCCACACCCCCAGGTGAGCATCTGACATCGTGGAGCAGCACCCCACACCCACAGGTGAGCATCTGACAGACTGGAGCAGCACCCACACCCCCAGGTGAGCATCTGACAGCCTGGAACAGCACCCACATCCCCAGGTGAGCCTCTGACATCGTCGAGCAGCACCCCACACCCACAGGTGAGCATCTGACAGCCTGGAACAGCACCCACACCCCCAGGTGAGAATCTGATGTTC	G	84.8	PASS	PRECISE;SVTYPE=DEL;SVLEN=-232;END=2660935;CIPOS=-131,131;CILEN=-70,70;RE=22;RNAMES=NULL;AF=0.449;STRAND=+-	GT:DR:DV:PL:GQ	0/1:27:22:85,0,133:84
chr1	2662485	cuteSV.DEL.196	GTGAGCATCTGACAGCATGGAGCAGCACCCATAGCCCAAGGTGAGCATCTGACAACCTGGAGCAGCACCCACACCCCGAGGTGAGCATCTGACCTCCCGGAGCAGGACCCATACCTCCAGGCGAGCATCTGAACCCATGGAGCAGCACCCACGCCCCCAGGCGAGCATCTGACCGA	G	110.3	PASS	PRECISE;SVTYPE=DEL;SVLEN=-175;END=2662660;CIPOS=-229,229;CILEN=-48,48;RE=26;RNAMES=NULL;AF=0.4815;STRAND=+-	GT:DR:DV:PL:GQ	0/1:28:26:110,0,129:110
chr1	2662837	cuteSV.INS.218	A	ACCCCAGGAGAGCATCCGGCAGCCTGCAGCAGAACCCACACCAACAGGCGAGCATCTGACAGCCTGGGTCGGCACCCAC	0.0	q5	IMPRECISE;SVTYPE=INS;SVLEN=78;END=2662837;CIPOS=-0,0;CILEN=-0,0;RE=8;RNAMES=NULL;AF=0.1702	GT:DR:DV:PL:GQ	0/0:39:8:0,44,296:43
chr1	2664237	cuteSV.DEL.197	CCCACAACCCCAGGTGAGCATCTGACAGCCCGCAGCAGCACCCACACGCACAGGTGAGAATCTGACAGCCCGGAGCAGC	C	49.8	PASS	PRECISE;SVTYPE=DEL;SVLEN=-78;END=2664315;CIPOS=-115,115;CILEN=-15,15;RE=21;RNAMES=NULL;AF=0.3559;STRAND=+-	GT:DR:DV:PL:GQ	0/1:38:21:50,0,212:49
chr1	2665339	cuteSV.INS.219	A	ATCTGACATCGTGGAGCAGCACCCCACACCCACAGGTGAGCATCTGACAGCCTGGAGCAGCACCCACACCCCCAGGTGAGCATCTGACAGCCTGGAACAGCACCCACATCCCCAGGTGAGCCTCTGACATCGTCGAGCAGCACCCCACACCACAGGTGAGCATCTGACAGCCTGGAACAGCACCCACATCCCCAGGTGAGCC	0.0	q5	IMPRECISE;SVTYPE=INS;SVLEN=201;END=2665339;CIPOS=-19,19;CILEN=-0,0;RE=6;RNAMES=NULL;AF=0.1034	GT:DR:DV:PL:GQ	0/0:52:6:0,91,439:90
chr1	2665888	cuteSV.DEL.198	CCCCCAGGGGAGCATCTGACATCCTGGAGCAGCACCGACAACCCCAGGTGAGCATATGAGAGCCTGGAACAGCACCCACAACCCCAGGTGAGAATCTGACAGCCTGGAAGAGCACCCCACATCACCGGGTGAGCATCTGACAGCCTGGAACAGCAACCATACCCTCAGGTAAGCATCTGACAGACTGGAACAGCACCCACACGCCCAGGTGAGCCTCTGACAGCCTGGAACAGCACGCGCAAACCCAGGTGAGCATCTGACAGCCTGGAACAGCACCCACACCCACAGGTGAGCATCTGACAGCATGTAACAGCACCCACACCCCCAGGTGAGCATCTGACAGCCTGCAACAGCACCCTGCACCCCCAGGTGCGCACGTGACAGCCTGGAAGAGCACCCACACCCCAAGGCGAGCATCTGACGGCCTGGAACGGCACCCACACCCCCAGGCGAGCATCGGACAGCCTGGAGCAGCACCCCACACCCCCAGGTGAGCATCCGACAGCCTGGAGCAGCACCCACACCCCCAGGTGAGCATGTGACAGCCTGGAAGAGCACCCACACCCCCAGGCGAGCATCTGACAGCCTGGGTCGGCAACCACACACGCAGGTGCGCATCTGATGGTCTGGAGCAGCACCCACACCAACAGGTGAGCATCTGACAGCCTGGAACAGAACCCACACCCCCAGGTGAGCATGTGACAGACTGGAACAGCACCCACATGCCCAGGTGAGCCTCTGACAGCCTGTAACAGCAGCCTGCACCCCCAGGTGCGCCCGTGACAGCCTGGAACAGCACCGACACCCACAGGCGAGCATCTGACGGCCTGGAACAGCACCCACACCCCCAGGTGAGCATTGGACAGCCTGGAGCAGCACCCACAACCCCAGGCGGGCAACCGACAACCTGGAGCAGCACCCACACCCACAGTTGAGCATCTGACTTCGTGGAGCATAACCCCACACGCACAGGTGAGCATCTGACAGCCTGGAGCTGCACCCACACCCTCAGGTGAGTCTCTGACAGCCTGGAACAGCACCCTGCACACCCAGGTGAGCATCCGACAGCCTGGAGCAGCACCCACACCCCCAGTTGAGCAACTGATGGTCTGGAGCAGCACCCACAACCACAGGTGAACATCAGAGAGTCTGGAGCAACGCCCACAACCCCAGGCGAGCATCTGACAGCCTGGAGCAGTGCCCAAACACCCAGGTGAGCATCTGACAGCATGGAGCAGCACCCATAGCCCAAGGTGAGCATCTGACAACCTGGAGCAGCACCCACACCCCGAGGTGAGCATCTGACCTCCCGGAGCAGGACCCATACCTCCAGGCGAGCATCTGAACCCATGGAGCAGCACCCACGCCCCCAGGCGAGCATCTGACCGAACAGAGCAGCACCCACAACCCCATGCGAGCATCTGTCAGCCTGGAACAGCACCCACAACCCCAGGTGAGCATCTGACAGCCCGCAGCAGCAACCACACGCACAGGTGAGAATCTGACAGCCCGTAGCAGCACCCACACCCCCAGGGGAGCATCTGACATCCTGGAGCAGCACCGACAACCCCAGGTGAGCATCTGAGAGCCTGGAACAGCACCCACAACCCCAGGTGAGAATCTGACAGCCTGGAAGAGCACCCCACATCACCGGGTGAGCATCTGACAGCCTGGAACAGCAACCATACCCTCAGGTAAGCATCTGACAGACTGGAACAGCACCCACACGCCCAGGTGAGCCTCTGACAGCCTGGAACAGCACCCACACCCCCAGGCGAGCATCCGACAGCCTGGAGCAGCACCCACACACCCAGGTGAGCAACTGACAGCCTGGAGCAGCACCCACACACCCAGGTGATCATCTGACAGCCTGGTACAGCACGCTGCCCCCCCAGGTGAGCATCTGACAGCCTGGAACAGCACACACACCCCCAGGCGAGCATCTGACAACCTGGAACAGCACCCATACGCCCAGATGAGCATCTGACAGCCTGGAACAGCACCCTGCACCCCCAGGTGAGCATCTGACAGCCTGGAACAGCACCCACACCCCCAGGTGAGCATCTGTCCGCATCACATGGCATCCTCACCCCCAGTTGCGCATCTGATGGTCTGGAGCAGCACCCACACCCACAGGTGAGCATCAGACAGCCTGGAACCGCAGCCACACCCCCAGGCGAGCATCTGACAGCCTGGAGCAGCATCCACACCCCCAGGTGAGCATTTGACAGCCTGGAACAGCACTCACACCCCCAGGAGAGCATCCGGCAGCCTGGAGCGGAACCCACGGCCACAGGCGAGCATCTGAGAGCCTGGGTCGGCACCCACACCCCCAGGTGAGCATCTGATGGTTTGCGGCAACACCGACACCCACAGGTGAGCATCTGACAGCCTGGAACAGAACCCACACGCCCAGGTGAGCATCTGACAGCCTGGAACAACAGCCTGCACCACCAGGTGCGCATGTGACAGCCTGGAACAGCACCAACACCCCCAGGCGAGCATCT	C	0.0	q5	IMPRECISE;SVTYPE=DEL;SVLEN=-2506;END=2668394;CIPOS=-160,160;CILEN=-43,43;RE=5;RNAMES=NULL;AF=0.0769;STRAND=+-	GT:DR:DV:PL:GQ	0/0:60:5:0,118,525:118
chr1	2667453	cuteSV.INS.220	A	ACCCCCAGGAGAGCATCCGGCAGCCTGCAGCAGAACCACACCAACAGGCGAGCATCTGACAGCCTGGGTCGGCACCCAC	46.0	PASS	PRECISE;SVTYPE=INS;SVLEN=78;END=2667453;CIPOS=-3,3;CILEN=-0,0;RE=19;RNAMES=NULL;AF=0.3585	GT:DR:DV:PL:GQ	0/1:34:19:46,0,189:46
chr1	2667567	cuteSV.DEL.199	CAACCATACCCTCAGGTAAGCATCTGACAGACTGGAACAGCACCCACACGCCCAGGTGAGCCTCTGACAGCCTGGAACAGCACCCACACCCCCAGGCGAGCATCCGACAGCCTGGAGCAGCACCCACACACCCAGGTGAGCAACTGACAGCCTGGAGCAGCACCCACACACCCAGGTGATCATCTGACAGCCTGGTACAGCACGCTGCCCCCCCAGGTGAGCATCTGACAGCCTGGAACAGCACACACACCCCCAGGCGAGCATCTGACAACCTGGAACAGCACCCATACGCCCAGATGAGCATCTG	C	241.2	PASS	PRECISE;SVTYPE=DEL;SVLEN=-306;END=2667873;CIPOS=-540,540;CILEN=-70,70;RE=44;RNAMES=NULL;AF=0.6286;STRAND=+-	GT:DR:DV:PL:GQ	0/1:26:44:241,0,69:69
chr1	2667642	cuteSV.INS.221	A	AGCAGCACCCACCACTCCCAGGCCAGCATCCGATAACCTGGAGCAGCACCCACAACCCCAAGTGAGCATCTGATTGTCTGGAGCAGCACCCACAACCACAGGTGAGCATCGTAGAGTCTGGAGCAGCGCCCACAGCCCCACGCGAGCATCTGACAGCCCGGAGCAGTGACCACACCTCCAGGTGAGCATCTGACAACAGGGAGCAGCACCATAGCCCATGGTGAGCATCTGACAACCTGGAGCAGCACCCACACCCCCAGGTGAGCATCTGATGATCTGGAGCAGCACCCACCCCCCCAGGTGAGCATCTGACAGCCTGGAACAGCACCTTGCACCCCCAGGTGAGCATCCGACAGCCTGTAGCAGCAACCACACTCCCAGGCGAGCATCCGATGACCTGGAGCAGCACCCACAACCCCAAGTGAGCATCTGATTGTCTGGAGCAGCACCCACAACCACAGGTGAGCATCGTATAGTCTGGAGCAGCGCCCACAGCCCACGCGAGCATCTGACAGCCCGGAGCAGTGACCATACCTCCAGGTGAGCATCTGACAACAGGGAGCAGCACCCATAGCCCATGGTGAGCATCTGACAACCTGGAGCAGCACCCACACCCCCAGGTGAGCATCTGATGATCTGGAGCAGCACCCACAACCACAGGTGAGCATCGGAGAGTCAGGAGCAGTGCCCACACACCCAGGCGAGCATCTGACAGCCTGGAGCAGTGCCCACACCCCCAGGTGAGCATCTGACAGCGTGGAGCAGCACCCACAGCCCAAGGTGAGCATCTGACAACCTGGAGCAGCACCCACGCCCCCAGGCGAGCATCTGAACACACGG	0.0	q5	IMPRECISE;SVTYPE=INS;SVLEN=839;END=2667642;CIPOS=-0,0;CILEN=-1,1;RE=8;RNAMES=NULL;AF=0.1569	GT:DR:DV:PL:GQ	0/0:43:8:0,54,334:53
chr1	2667642	cuteSV.INS.222	A	AGCAGCACCCACCACTCCCAGGCCAGCATCCGATAACCTGGAGCAGCACCCACAACCCCAAGTGAGCATCTGATTGTCTGGAGCAGCACCCACAACCACAGGTGAGCATCGTAGAGTCTGGAGCAGCGCCCACAGCCCCACGCGAGCATCTGACAGCCCGGAGCAGTGACCACACTCCAGGTGAGCATCTGACAACAGGGAGCAGCACCCGTAGCCCATGGTGAGCATCTGACAACCTGGAGCAGCACCCACACCCCCAGGTGAGCATCTGATGATCTGGAGCAGCACCCACAACCACAGGTGAGCATCGGAGAGTCAGGAGCAGTGCCCACACACCCAGGCGAGCATCTGACAGCCTGGAGCAGTGCCCACACCCCCAGGTGAGCATCTGACAGCGTGGAGCAGCAACCCACAGCCCAAGGTGAGCATCTGACAACCTGGAGCAGCACCCACGCCCCAGGCGAGCATCTGAACACACGG	0.0	q5	IMPRECISE;SVTYPE=INS;SVLEN=479;END=2667642;CIPOS=-0,0;CILEN=-1,1;RE=11;RNAMES=NULL;AF=0.2157	GT:DR:DV:PL:GQ	0/0:40:11:0,25,277:25
chr1	2669955	cuteSV.INS.223	A	ATCTGACATCGTGGAGCAGCACCCCACACCCACAGGTGAGCATCTGACAGCCTGGAGCAGCACCCACACCCCCAGGTGAGCATCTGACAGCCTGGAACAGCACCCACATCCCCAGGTGAGCCTCTGACATCGTCGAGCAGCACCCCACACCCACAGGTGAGCATCTGACAGCCTGGAACAGCACCCACATCCCAGGTGAGCC	0.0	q5	IMPRECISE;SVTYPE=INS;SVLEN=201;END=2669955;CIPOS=-37,37;CILEN=-0,0;RE=13;RNAMES=NULL;AF=0.2281	GT:DR:DV:PL:GQ	0/0:44:13:0,21,296:21
chr1	2672511	cuteSV.INS.224	C	CACCTCCAGGTGAGCATCTGACAACAGGGAGCAGCACCCATAGCCCATGGTGAGCATCTGACAACCTGGAGCAGCACCCACACCCCCAGGTGAGCATCTGATGATCTGGAGCAGCACCCACCCCCCCAGGTGAGCATCTGACAGCCTGGAACAGCACCTTGCACCCCCAGGTGAGCATCCGACAGCCTGTAGCAGCAACCACACTCCCAGGCGAGCATCCGATGACCTGGAGCAGCACCCACAACCCCAAGTGAGCATCTGATTGTCTGGAGCAGCACCCACAACCACAGGTGAGCATCGTATAGTCTGGAGCAGCGCCCACAGCCCCACGCGAGCATCTGACAGCCCGGAGCAGTGACCA	0.0	q5	IMPRECISE;SVTYPE=INS;SVLEN=360;END=2672511;CIPOS=-31,31;CILEN=-1,1;RE=7;RNAMES=NULL;AF=0.1186	GT:DR:DV:PL:GQ	0/0:52:7:0,84,429:83
chr1	2673661	cuteSV.DEL.200	GGAGCAGCACCCCACACCCACAGGTGAGCATCTGACAGCCTGGAGCAGCACCCACA	G	0.0	q5	IMPRECISE;SVTYPE=DEL;SVLEN=-55;END=2673716;CIPOS=-69,69;CILEN=-18,18;RE=10;RNAMES=NULL;AF=0.1695;STRAND=+-	GT:DR:DV:PL:GQ	0/0:49:10:0,55,372:55
chr1	2675123	cuteSV.INS.225	C	CCAGTGAGCCTCTGACATCGTGGAGCAGCACCCCACACCCACAGGTGAGCATCTGACAGCCTGGAGCAGCACCCACACCCCCAGGTGAGCATCTGACAGCCTGGAACAGCACCCACATCCCCAGGTGAGCCTCTGACATCGTCGAGCAGCACCCCACACCCACAGGTGAGCATCTGACAGCCTGGAACAGCACCCACACCCCCAGGTGAGAATCTGATGTTCTGGAGCATCACACACAACCACAGGTGAGCATCGGAGAGTCTGGAGCAGCACCCACAACCCAAGGTGAGCATCTGACAACCTGGAGCAGCACCCACACCCCGAGGTGAGCATCTGACCTCCCGGAGCAGGACCCATACCTCCAGGCGAGCAATCTGAACCCATGGAGCAGCACCCACGCCCCCAGGCGAGCATCTGACCGAACAGAGCAGCACCCACAACCCCATGCGAGCATCTGACAGCCTGGAACAGCACCCACAACCCCAGGTGAGCATCTGACAGCCCGCAGCAGCAACCACACGCA	1.2	q5	IMPRECISE;SVTYPE=INS;SVLEN=522;END=2675123;CIPOS=-0,0;CILEN=-1,1;RE=11;RNAMES=NULL;AF=0.2558	GT:DR:DV:PL:GQ	0/0:32:11:1,6,202:6
chr1	2676933	cuteSV.DEL.201	GGTGAGCATCTGACAGCATGGAACAGCACCCTGCACCCCCAGGTGAGCATCCGACAGCCTGGAGCAGCACCCACCACTCCCAGGCCAGCATCCGATAACCTGGAGCAGCACCCACAACCCCAAGTGAGCATCTGATTGTCTGGAGCAGCACCCACAACCACAGGTGAGCATCGTAGAGTCTGGAGCAGCGCCCACAGCCCCACGCGAGCATCTGACAGCCCGGAGCA	G	334.0	PASS	PRECISE;SVTYPE=DEL;SVLEN=-226;END=2677159;CIPOS=-357,357;CILEN=-55,55;RE=45;RNAMES=NULL;AF=0.8182;STRAND=+-	GT:DR:DV:PL:GQ	1/1:10:45:334,45,0:44
chr1	2679773	cuteSV.DEL.202	CCACAACCCCAGGCGGGCAACCGACAACCTGGAGCAGCACCCACACCCACAGTTGAGCATCTGACTTCGTGGAGCAT	C	0.3	q5	IMPRECISE;SVTYPE=DEL;SVLEN=-76;END=2679849;CIPOS=-58,58;CILEN=-29,29;RE=9;RNAMES=NULL;AF=0.2368;STRAND=+-	GT:DR:DV:PL:GQ	0/0:29:9:0,11,191:11
chr1	2684818	cuteSV.DEL.203	CGTGCAGCAGCACCCCACACCCACAGGTGAGCATCTGACAGCCTGGAGCAGCACCCACACCCCAGGTGAGCATCTGACAGCCTGGAACAGCACCCTGCACACCCAGGTGAGCATCCGACAGCC	C	88.9	PASS	PRECISE;SVTYPE=DEL;SVLEN=-122;END=2684940;CIPOS=-543,543;CILEN=-43,43;RE=16;RNAMES=NULL;AF=0.64;STRAND=+-	GT:DR:DV:PL:GQ	0/1:9:16:89,0,22:22
chr1	2690381	cuteSV.DEL.204	CCCAGGCGAGCATCTGACCCAACGGAGCAGAACCCAGAACCCCAGGCGAGCATCTGACAGCCTGGAACAGCACCCACAACCACAGGTGAGCA	C	77.5	PASS	PRECISE;SVTYPE=DEL;SVLEN=-91;END=2690472;CIPOS=-60,60;CILEN=-26,26;RE=14;RNAMES=NULL;AF=0.6364;STRAND=+-	GT:DR:DV:PL:GQ	0/1:8:14:77,0,20:20
chr1	2763811	cuteSV.DEL.205	CCACACCCCCAGGTGAGCATCTGACCGCATGGAATGGCATCCTCACCTCCAGGTGAGCATCCGACAGCCTGGAACATAATTCTCCAACCCCAGGTGAGGATCTGACAACCTGGAACAGAACCCCACTCTTCCAGGTGAGAATCTGACACCATAAAACAGCACCCTGCACCCCCAGGTGAGCATCTGACAGCCTGGAACAGCATC	C	38.1	PASS	PRECISE;SVTYPE=DEL;SVLEN=-203;END=2764014;CIPOS=-1,1;CILEN=-0,0;RE=8;RNAMES=NULL;AF=0.5333;STRAND=+-	GT:DR:DV:PL:GQ	0/1:7:8:38,0,29:28
chr1	2776267	cuteSV.DEL.206	CTGGAACAGCAGCTCACATCCCCAGGTAAGATTCCAACAGCATGGAACAAGACCACTGCCCCCAGGTGAGCATCTGGCAGCCTGGTAAAACAACCCCCTTCAGGTGAGCATCCGACAGC	C	73.1	PASS	PRECISE;SVTYPE=DEL;SVLEN=-118;END=2776385;CIPOS=-18,18;CILEN=-0,0;RE=13;RNAMES=NULL;AF=0.65;STRAND=+-	GT:DR:DV:PL:GQ	0/1:7:13:73,0,16:15
chr1	2820250	cuteSV.INS.226	C	CCCGAATACCGCTCAGCCCGAATTACCGCTCAGGCCGAATTACCGCTCAGCCGAATTACCGCTCAGCCCGAATTACCGCTCAGCCCGAATTACCGCTCAGGCCGAATTACCGCTCAGGCCGAATTACCGCTCAGGCCGAATTACCGCTCAGCCCGAATTGCCGCTCAGGCCGAATTGCCGCTCAGCCCGAATTACCGCTCAGGCCGAATTACCGCTCAGGCCGAATTACCGCTCAGCCCGAATTACCGCTCAGGCCGAATTACCGCTCAGGCCGAATTACCGCTCAGCCCGAATTACCGCTCAGGCCGAATGCCGCTCAGCCCGAATTACCGCTCAGGCCGAATTGCCGCTCAGCCCGAATTACCGCTCAGGCCGATTGCCGCTCAGGCCGAATTACCGCTCAGGCCGAATTACCGCTCAGCCCGAATTACCGCTCAGGCCGAATTGCGCTCAGCCCGAATTACCGCTC	190.8	PASS	PRECISE;SVTYPE=INS;SVLEN=468;END=2820250;CIPOS=-11,11;CILEN=-4,4;RE=20;RNAMES=NULL;AF=1.0	GT:DR:DV:PL:GQ	1/1:0:20:191,51,0:51
chr1	2849419	cuteSV.INS.227	A	AATTGAACCCTGTGCCTGGGCGGGAGTGTGGAATGGAACCCTGTGTCCTGGGCGGGAGTGTGGAATGGAGCCCTGTGCCTGGGTGGGAGTGTGGAATGAAGCCCTGTGTCCTGGGTGGGAGTGTGGAATGGAACCCTGTGTCCTGGGTGGGAGTGTGGAATGGAGCCCTGTGCCCTGGGCAGGAGTGTGGAATTGAGCCCCGTGCCCTGGGTGGGAGTGTGGAATTGAGCCCTGTGCCCTGGGTGGGAGTGTGGAATGGAACCCTGTGCCTGGGTGGGAGTGTGGAATGGAACCCTGTGCCTGGGCGGGAGTGTGGAATGGAGCCCTGTGTCCTGGGTGGGAGTGTGGAATGGAACCCTGTGCCTGGGTGGGAGTGTGGAATGGAACCCTGTGCCTGGGTGGGAGTGTGGAATGGAACCCTGTGCCTGGGTGGGAGTGTGGAATGGAGCCCTGTGTCCTGGGTGGGAGTGTGGAATTGAACCCTGTGCCTGGGCGGGAGTGTGGAATGGAACCCTGTGCCCTGGGTGGGAGTGTGGAATGGAACCCTGTGCCTGGGTGGGAGTGTGGAATGGAACCCTGTGCCTGGGTGGGAGTGTGGAATGGAGCCCTGTGTCCTGGGTGGGAGTGTGGTATTGAACCCTGTGCCTGGGCGGGAGTGTGGAATGGAACCCTGTGCCCTGGGCGGGAGTGTGGAATTGAGCCCTGTGCCCTGGGTGCGAGTGTGGAATTGAACCCTGTGCCTGGGTGGGAGTGTGGAATGGAACCCTGTGCCCTGGGCGGGAGTGTGGAATGGAACCTGTGCCTGGGTGGGAGTGTGGAATGGAACCCTGTGCCTGGGTGGGAGTGTGGAATGGAGCCCTGTGTCCTGGGTGGGAGTGTGGT	200.4	PASS	PRECISE;SVTYPE=INS;SVLEN=881;END=2849419;CIPOS=-14,14;CILEN=-1,1;RE=21;RNAMES=NULL;AF=1.0	GT:DR:DV:PL:GQ	1/1:0:21:200,54,0:53
chr1	2852333	cuteSV.DEL.207	CTCCACATCGTGTCCATGGTGGACACCCACACATCTTATCCACTGTATACACCTCCACATCATGTCCATGGCTGACACCCACACATCTTATCCACTGTATACAT	C	143.2	PASS	PRECISE;SVTYPE=DEL;SVLEN=-103;END=2852436;CIPOS=-29,29;CILEN=-0,0;RE=18;RNAMES=NULL;AF=0.8571;STRAND=+-	GT:DR:DV:PL:GQ	1/1:3:18:143,25,0:24
chr1	2852653	cuteSV.DEL.208	CGTGTCCATGGCGGACACCCACACATCTTATCCACTGGATACACCTCCACATTGTGTCCATGGCGGACACCCACACATCTTATCCACTGGATACACCTCCACATCGTATCCATGGCGGACACCCACAC	C	190.8	PASS	PRECISE;SVTYPE=DEL;SVLEN=-127;END=2852780;CIPOS=-6,6;CILEN=-11,11;RE=20;RNAMES=NULL;AF=1.0;STRAND=+-	GT:DR:DV:PL:GQ	1/1:0:20:191,51,0:51
chr1	2859564	cuteSV.INS.228	A	AAGGAAGGAGGGAGGAAGGAGGGAGGAAGGAGGGAGAACAAGGGGGGGAGGAGGGAGGAGAGGAAGGAAGGAGGGAGGAAGGAGGGAGGAAGGAGGGAGGAACAAGAGGGGGAGGAGGAGGAAGAGGAAGGAAGGAGGGAGGAAGGAGGGAGGAAGAGGAAGGAACAGGGGGGAGGAGGGAGGAAGGAGGGAGGAAGGAGGGAGGAAGGAGGGAGGAAGGAGGGAGGAAGGAGGGAGGAAGGAGGGAGGAAGAGGAAGGAAGGAGGGAGGAAGGAGGGAGGAGGAGGGAGGAAGAGGAAGGAAGGAGGGAGGAAGGAGGGAGGAAGAGGAAGGAACAAGGGGGGAGGAGGGAGGAAGAGGAAGGAAGGAGGGAGGAAGGAGGGAAGAAGAGGAAG	152.7	PASS	PRECISE;SVTYPE=INS;SVLEN=394;END=2859564;CIPOS=-12,12;CILEN=-13,13;RE=16;RNAMES=NULL;AF=1.0	GT:DR:DV:PL:GQ	1/1:0:16:153,41,0:40
chr1	2902734	cuteSV.INS.229	G	GTGGGTGCAGTGTGGAGTGGGCCCTCTCCTGGGTGCGGTGTGGAGTGGGCCCTCTCC	46.9	PASS	PRECISE;SVTYPE=INS;SVLEN=56;END=2902734;CIPOS=-24,24;CILEN=-0,0;RE=10;RNAMES=NULL;AF=0.5263	GT:DR:DV:PL:GQ	0/1:9:10:47,0,37:36
chr1	2921880	cuteSV.DEL.209	CAGCTCTGCAGGAGGGTGGCTGCCTCTGTCCATCTGTCCATCCAGCTCTGCAGGAGGGCGGCTGCCTCTGTCCATCTGTCCATCC	C	58.3	PASS	PRECISE;SVTYPE=DEL;SVLEN=-84;END=2921964;CIPOS=-14,14;CILEN=-0,0;RE=12;RNAMES=NULL;AF=0.5455;STRAND=+-	GT:DR:DV:PL:GQ	0/1:10:12:58,0,39:39
chr1	2949578	cuteSV.DEL.210	GGCAGGGGTGGTGCTGGCAGCTCTGTGGCGGTGCCGGGCTGCTGGGTACGGCAGGGGTGGTGCTGGCAGCTCTGTGGCGGTGCCGGGCTGCAGGGTACGGCAGGGGTGGTGCTGGCAGCTCTGTGGCGGTGCCGGGCTGCTGGGTACGGCAGGGGTG	G	248.1	PASS	PRECISE;SVTYPE=DEL;SVLEN=-156;END=2949734;CIPOS=-33,33;CILEN=-15,15;RE=26;RNAMES=NULL;AF=1.0;STRAND=+-	GT:DR:DV:PL:GQ	1/1:0:26:248,66,0:66
chr1	2960055	cuteSV.INS.230	C	CGGACCTGCCCGCGACTGGAGTGAAGCCTCGGACCTGCCCCGCGACTGGAGTGAAGCCTG	46.9	PASS	PRECISE;SVTYPE=INS;SVLEN=59;END=2960055;CIPOS=-0,0;CILEN=-0,0;RE=10;RNAMES=NULL;AF=0.5263	GT:DR:DV:PL:GQ	0/1:9:10:47,0,37:36
chr1	2974661	cuteSV.DEL.211	CACCTGGGGGAAGCGTCACACTCACCTGGGGGACGCGTCACACTCACCTGGGGAACGC	C	70.5	PASS	PRECISE;SVTYPE=DEL;SVLEN=-57;END=2974718;CIPOS=-5,5;CILEN=-5,5;RE=13;RNAMES=NULL;AF=0.619;STRAND=+-	GT:DR:DV:PL:GQ	0/1:8:13:70,0,23:22
chr1	2977094	cuteSV.DEL.212	TGGATGGTGGCATGCTGGCCTGGATGGTGGGGTGCTGGTCTGGATGGATGGTGGGTGCTGGTCTGGATGGTGGGGTGCTGGTCTGGATGGTGGGTGCTGGTCTGGATGGTGTGGTGCTGGTCTGGATGGTGTGGGTGCTGGTCTGGATGGTGGGGTGCTGGTGTGGATGGTGTGGTGCTGGTCTGGATGGTGGGGTGCTGGTATGAATGGTG	T	76.8	PASS	PRECISE;SVTYPE=DEL;SVLEN=-211;END=2977305;CIPOS=-2,2;CILEN=-17,17;RE=15;RNAMES=NULL;AF=0.5769;STRAND=+-	GT:DR:DV:PL:GQ	0/1:11:15:77,0,39:38
chr1	2977516	cuteSV.INS.231	C	CTGGATGGTGGGTGCTGGTGTGGATGGTGGGGTGCTGGTCTGGATGGTGGGGTGCTGGTGTGGATGGTGGGTGCTGGTGTGGATGGTGGGGTGCTGGTGTGGATGGTGGGCGTGCTGGTCTGGATGGTGGATGCTGGTG	41.1	PASS	PRECISE;SVTYPE=INS;SVLEN=138;END=2977516;CIPOS=-20,20;CILEN=-0,0;RE=11;RNAMES=NULL;AF=0.44	GT:DR:DV:PL:GQ	0/1:14:11:41,0,70:41
chr1	2994972	cuteSV.DEL.213	TAAGAAATTAATGGGCCGGGCGCGGTGGCTCACGCCTGTAATCCCAGCACTTTGGGAGGCCGAGATGGGCAGATCACGAGGTCAGGAGATCGAGACCATCCTGGCTAACACGGTGAAACCCCGTCTCTACTAAAAATACAAAAATTAGCCGGGCATGGTGGCGCGTGCCTGTAGTCCCAGCTACACAGGAGGCTGAGGCAGGAGAATGGTGTGAACCCGGGAGGCGGAGCTTGCAGTGAGTCGAGATCGCGCCACTGCACTCCAGCCTGGGCGACAGAGCGAAACTCCGTCTCAAAAAAAAAAAAAAAAAAAAAA	T	286.3	PASS	PRECISE;SVTYPE=DEL;SVLEN=-314;END=2995286;CIPOS=-0,0;CILEN=-0,0;RE=30;RNAMES=NULL;AF=1.0;STRAND=+-	GT:DR:DV:PL:GQ	1/1:0:30:286,77,0:76
chr1	2997724	cuteSV.INS.232	G	GTATAGCTACAGTGTATACACTACAGTGTATACTACAGTGTATACACTACAGTGTATACTACAGTGTATACACTACAGTGTATACTACAGTGTATACACTACAGTGTATACTACAGTGTATACACTACAGTGTATACTACAGTGTATACACTACAGTGTATACTACAGTGTATACACTACAGTGTATACTACAGTTATACACTACGTGTATACTACAGTTATACACTACAGTGTATACTACAGTGTATACACTACAGTGTATACTACAGTAGTATACACTACAGTCTATACTACAGTGTATACACTACAGTCTATAC	248.1	PASS	PRECISE;SVTYPE=INS;SVLEN=316;END=2997724;CIPOS=-3,3;CILEN=-7,7;RE=26;RNAMES=NULL;AF=1.0	GT:DR:DV:PL:GQ	1/1:0:26:248,66,0:66
chr1	3016683	cuteSV.INS.233	G	GGGAGGGAGGGAGGAGGGAGGAAGGGAGGAAGGAAGGAGAGAGGGAGGGCAGGAGGAGGGGAGGGAGGGAGGAAGGGAAGAAGGGAGGGGAGAGGACGAGCAGGAGGAAGGTAAGGAGGGAGGAGGGATGGAGAAGGGAGGGAGGGAGGAAGCGAGGAGGAGAGGGAGGGAGGTGGGAGGGAGGGAGGATGGTTGGAGGGAGGGAGGGG	143.1	PASS	PRECISE;SVTYPE=INS;SVLEN=208;END=3016683;CIPOS=-2,2;CILEN=-2,2;RE=15;RNAMES=NULL;AF=1.0	GT:DR:DV:PL:GQ	1/1:0:15:143,38,0:38
chr1	3026038	cuteSV.INS.234	G	GTGGTGGTGGTGATGATGATGGTGATGATGGTGATGGTGATGATGGTGATGGTGGTGATGATGGTGGTGATGATGGTGGTGGTGGTGATGATGATGGTGATGATGGTGATGGTGATGATGATGGTGATGATGGTAATGACAATGATGGTGATGATGATAGTAATGACATGGTGGTGGTGATCATGATGATGGTGAGGATGGTGATGGTGATGATGGTGCTGGTGACGATAATGATGGTGGTGATGATGGTGATGGTGGTGGTGATGATGGTGATGATGACAATGATGGTGATCATGATGGTGATGATGATGGTGATGGCGATGGTGATGATGGTGGTAATAACATAGTGGTGATGATCATGATGATGGGGAAGATGGTGGTGGTGATGGTGACAGTGATGATGATGATGATGGTGA	181.3	PASS	PRECISE;SVTYPE=INS;SVLEN=415;END=3026038;CIPOS=-0,0;CILEN=-0,0;RE=19;RNAMES=NULL;AF=1.0	GT:DR:DV:PL:GQ	1/1:0:19:181,49,0:48
chr1	3104581	cuteSV.INS.235	G	GGGACGGGGGTTCTGAGATAAGCAAGCCCCCACCAGGTGAGACCGGCGGAGCTGTGGCCACCGAGGTCCCGGGAGCTGGTGCT	77.5	PASS	PRECISE;SVTYPE=INS;SVLEN=82;END=3104581;CIPOS=-0,0;CILEN=-0,0;RE=14;RNAMES=NULL;AF=0.6364	GT:DR:DV:PL:GQ	0/1:8:14:77,0,20:20
chr1	3110389	cuteSV.DEL.214	TCCTGGGTGTGGGGACACAGTGTCTGAGGCTCCCCCATGTCCTGGGTGTGCAGACACAGTGCTCAGGGGCTCCCCCATGT	T	44.4	PASS	PRECISE;SVTYPE=DEL;SVLEN=-79;END=3110468;CIPOS=-10,10;CILEN=-0,0;RE=10;RNAMES=NULL;AF=0.5;STRAND=+-	GT:DR:DV:PL:GQ	0/1:10:10:44,0,44:41
chr1	3150871	cuteSV.INS.236	G	GGGGGGGCTGGTCCTAGAGCTATGGAAACGGGGGGGCTGGTCCTAGAGCTATGGAAACGGGGGGGCTGGTCCTAGAGCTATGGAAACGGGGGCTGGTCCTAGAGCTATGGAAAAGGGGGGCTGGTCCTAGAGCTATGGAAATGGGGGGCTGGTCCTAGAGCTATGGAAACGGGGGGCTGGTCCTAGAGCTATGGAAAAGGGGGGCTGGTCCTAGAGCTATGGAAACGGGGGGGCTGGTCCTAGAGCTATGGAAACGGGGGGGCTGGTCCTAGAGCTATGGAAACGGGGGGGCTGGTCCTAGAGCTATGGAAACGGGGGGCTGGTCCTAGAGCTATGGAAAA	64.0	PASS	PRECISE;SVTYPE=INS;SVLEN=340;END=3150871;CIPOS=-18,18;CILEN=-0,0;RE=15;RNAMES=NULL;AF=0.4839	GT:DR:DV:PL:GQ	0/1:16:15:64,0,74:63
chr1	3163129	cuteSV.INS.237	G	GCGCAGAAGCCCCTGGCATGGTCTAGAGGGCTTTGGGAGAGGGGATGTCCGCAGAAGCCCCTGGCATGGTCTAGAGGGCTTTGGGAGAGGGGATGTCCGCAGAAGCCCCTGGCATGGTCTAGAGGGCTTTGGGAGAGGGGATGTCCGCAGAAGCCCCTGGCATGGTCTAGAGGGCTTTGGGAGAGGGGATGTGCGCAGAAGCCCCTGGCATGGTCTAGAGGGCTTTGGGAGAGGGGATGTGCGCAGAAGCCCCTGGCATGGTCTAGAGGGCTTTGGGAGAGGGGATGTGCGCAGAAGCCCCTGGCATGGTCTAGAGGGCTTTGGGAGAGGGGATGTGCGCAGAAGCCCCTGGCATGGTCTAGAGGGCTTTGGGAGAGGGGATGTCCGCAGAAGCCCCTGGCGTGGTCTAGAGGGCTTTGGGAGAGGGGATGTCCGCAGAAGCCCCTGGCGTGGTCTAGAGGGCTTTGG	0.2	q5	IMPRECISE;SVTYPE=INS;SVLEN=467;END=3163129;CIPOS=-69,69;CILEN=-92,92;RE=5;RNAMES=NULL;AF=0.2083	GT:DR:DV:PL:GQ	0/0:19:5:0,14,134:13
chr1	3165710	cuteSV.DEL.215	CTCAGGGACAGTGACTCACCTGGGCTCAGGGACAGTGACTCACCTGGGCCCAGGGACAGGGACTCACCAGGGCTCAGGGACAGGGACTCACCAGGGCTCAGGCACAGGGACTCACCTGGGCTCAGGGACAGGGACTCACCAGGGCTCAGGGACAGGGACTCACCAGGGCTCAGGCACAGGGACTCACCTGGGCTCAGGGAC	C	43.7	PASS	PRECISE;SVTYPE=DEL;SVLEN=-200;END=3165910;CIPOS=-7,7;CILEN=-12,12;RE=11;RNAMES=NULL;AF=0.4583;STRAND=+-	GT:DR:DV:PL:GQ	0/1:13:11:44,0,63:43
chr1	3176225	cuteSV.INS.238	A	AGGCCATTCATCCACCTATCTATGCATTCATCCACCATCTGTCCATCCATCCATCCATCCATCCATCCATCCATCCATCCACCCATTGATTCACCTACCCATCCATTCATCCATTCCTTCATTAACCCATCCATGCACTCATTCATCTATCCATCCATCCATCCATCCATCCATCCATCCATCCATCTATCCCATCCATCCATTTACCCATCTATCCCCTCATCTATCCACCAA	200.4	PASS	PRECISE;SVTYPE=INS;SVLEN=233;END=3176225;CIPOS=-12,12;CILEN=-1,1;RE=21;RNAMES=NULL;AF=1.0	GT:DR:DV:PL:GQ	1/1:0:21:200,54,0:53
chr1	3181333	cuteSV.INS.239	A	AGCAGTCTTACACACGGTCTTACACACACAGTCTTACACACGGTCTTACACACGCAGTCTTACGGTCTTACACACGGTCTTACACA	34.8	PASS	PRECISE;SVTYPE=INS;SVLEN=85;END=3181333;CIPOS=-0,0;CILEN=-0,0;RE=9;RNAMES=NULL;AF=0.45	GT:DR:DV:PL:GQ	0/1:11:9:35,0,54:34
chr1	3181711	cuteSV.INS.240	C	CACATGCAGTCTTACACACGGTCTTACACATGCAGTCTACACACGGTCTTACACAAGCAGTCTTACACGTGCAGTCTTACACAC	51.4	PASS	PRECISE;SVTYPE=INS;SVLEN=83;END=3181711;CIPOS=-39,39;CILEN=-8,8;RE=11;RNAMES=NULL;AF=0.5238	GT:DR:DV:PL:GQ	0/1:10:11:51,0,42:41
chr1	3212589	cuteSV.INS.241	C	CCCCGCTCATCCTACCGGCCCCCTCGCTGCGGTCCTCCCGCTCATCCTCCCGGCCCCCTCGCTGCGGTCCTCCCGCTCATCCTCCCGGCCCCCTCGCTGTGGTCCTCCCGCTCATCCTCCCGGCCCCCTCGCTGCGGTCCTCCCGCTCATCCTCCCGGCCCCCTCGCTGCGGTCCTCCCGCTCATCCTCCCGGCCCCCTCGCTGCGGTCCTCCCGCTCATCCTCCCGGCCCCCTCGCTGCGGTCCTCCCGCTCATCCTCCCGGCCCCTCGCTGCGGTCCCCCCGCTCATCCTCCCGGCCCCCTCGCTGCGGTCCT	87.0	PASS	PRECISE;SVTYPE=INS;SVLEN=314;END=3212589;CIPOS=-13,13;CILEN=-0,0;RE=13;RNAMES=NULL;AF=0.7647	GT:DR:DV:PL:GQ	1/1:4:13:87,6,1:6
chr1	3215369	cuteSV.INS.242	G	GTCCAGGAGAACAGGGCCTCCAGGAGGGTCATGGGTCCCGGGGACAGGCAAGGCCTACTGGGGTCCAGGAGAACAGGGCCTCCAGGAGGGTCATGGGTCCCGGGACAGGCAAGGCCTATTGGGGTCCAGGAGAACAGGGCCTCCAGGAGGGTCATGGGTCCCGGGGACAGGCAAGGCCCACAGGATCCAGGAGAACAGGGCCTCCAGGAGGGTCATGGGTCCTGGGGACAGGCAAGGCCCACGGGGTCCAGGAGAACAGGGCCTCCAGGAGGGTCATGGGTCCCGGGGACAGGCAAGGCCCACAGGA	87.0	PASS	PRECISE;SVTYPE=INS;SVLEN=306;END=3215369;CIPOS=-9,9;CILEN=-0,0;RE=13;RNAMES=NULL;AF=0.7647	GT:DR:DV:PL:GQ	1/1:4:13:87,6,1:6
chr1	3260692	cuteSV.INS.243	T	TTGATGATGGTGATGGTGGTGGGGTGATGACGGTGATGGTGATGGTGGTGATGATGGTGATGATAATGATAGTGATGGTGATGATGATGGTGGTGGTGATGTGATGGTGATGGTGGTGGTGATGATGGTGATGGTGATGATGGTGGTGGTGATGATGGTGGTGATGATGGTGATGGTGATGATGGTGATGGTGGTGATGATGGTGGTGGTGATGATGGTGATGGTGATGATGGTGGTGGTGATGGTGGTGGTGATGATGGTGATGGTGATGATGATGGTGGTGTGATGATGGTGGTGGTGATGATGGTGATGGTGGTGATGGTGATGGTGGTGATGATGGTGATGGTGATAATGATAGTGGTGATGATGGTGATGGTGGTGATGATGGTGATAATGATAGTGGTGATGGTGGTGATGATGGTGATGGTGATGATGGTGATGCTGGTGGTGATGGTGGTGATGATGGTGATGGTGATGATGATGGTGATGGTGGTAATGATAGTGGTGATGATGGTGATGGTGGTGGTGATGTGATGGTGATGATGGTGATGGTGATGGTGATGGTGATGGTGGTGGTGGTGATGGTGGTGGTGATGATGGTGATGGTGAAGGTGTTGATGATGGTGATGGTGGTGGTGATGATGATGGTGGTGATGATGGTGATGGTGGTGATGATGATGGTGATGATGGTGATGGTGATGATGGTGATAATGATAGTGGTGATGATGGTGATGATGATAGTGATGATGATGGTGATGATGGTGATGGCGGCGATGATGGTGATGATGATGGTGATGGTTGTGATGATGTTGGTGATGGTGGTGATGATGATGGCATGATGGCAGTGATTCAAG	238.6	PASS	PRECISE;SVTYPE=INS;SVLEN=853;END=3260692;CIPOS=-3,3;CILEN=-4,4;RE=25;RNAMES=NULL;AF=1.0	GT:DR:DV:PL:GQ	1/1:0:25:239,64,0:63
chr1	3269711	cuteSV.INS.244	C	CAGTCCCGGAGGAGGACAGTTGGGAGGACAGTCAGGAGGAGCATAATCCTGGAGGAGGACAGTCCAGAGGAGGAA	110.0	PASS	PRECISE;SVTYPE=INS;SVLEN=74;END=3269711;CIPOS=-7,7;CILEN=-0,0;RE=19;RNAMES=NULL;AF=0.6786	GT:DR:DV:PL:GQ	0/1:9:19:110,0,15:14
chr1	3299144	cuteSV.DEL.216	GCTCTGCCCTGGTTGAAGATGCTGTGCTGTGGCCATGATGTTTCAGATCCCAGTCGTGGTGGCTCTGCCCTGGTTGAAGATGCCGTGCTGTGGCCGTGATGTTTCAGATCCCAGTCGTGGTGGCTCTGCCCTTGTTGAAGATGCTATGCTGTGGCCATGATGTTTCAGATCCCAGTCGTGGTGACTCTGCCCTTGTTGAAGATGCTATGCTGTGGCTGTGATGTTTCAGATCCCAGTTGTGGTGACTCTGCCCTTGTTGAAGATGCTATGCTGTGGCCGTGATGTTTCCGATCCCAGTCGTGGTGACTCTGCCCTGGTTGAAGATGCTATGCTGTGGCTGTGATGTTTCAGATCCCAGTCGTGGTGACTCTGCCCTTGTTGAAGATGCTATGCTGTGGCCGTGATGTTTCCGATCCCAGTCGTGGTGACTCTGCCCTGGTTGAAGATGCCGTGCTGTGGCTGTGATGTTTCAGATCCCAGTCATGGTGACTCTGCCCTTGTTGAAGATGCTATGCTGTGGCCGTGATGTTTCCGATCCCAGTCGTGGTGACTCTGCCCTTGTTGAAGATGCTATGCTGTGGCCATGATGTTTCCGATCCCAGTCGTGGTGACTCTGCCCTGGTTGAAGATGCTATGCTGTGGCTGTGATGTTTCAGATCCCAGTCGTGGTGA	G	78.6	PASS	PRECISE;SVTYPE=DEL;SVLEN=-671;END=3299815;CIPOS=-0,0;CILEN=-0,0;RE=16;RNAMES=NULL;AF=0.5517;STRAND=+-	GT:DR:DV:PL:GQ	0/1:13:16:79,0,50:50
chr1	3303778	cuteSV.DEL.217	CTGTGCCTTCTGAGGGATGTGCTGGGGAGCGCAGGAGGCCGTGGGCTCTTTAATCCTTGGGGACAGTGACATGAGACCCCAGCCAAGCCCTGGTGTGCATGCTGGGGAGTGCAGGAGGCTGTGGGCTCTTTAATCCTTGGGGACAGTGACACAGGACCCCAGCCAAGCCCTGG	C	24.0	PASS	PRECISE;SVTYPE=DEL;SVLEN=-172;END=3303950;CIPOS=-0,0;CILEN=-0,0;RE=10;RNAMES=NULL;AF=0.3571;STRAND=+-	GT:DR:DV:PL:GQ	0/1:18:10:24,0,100:23
chr1	3351524	cuteSV.INS.245	G	GTCTCTCCCTCCTCTCTCCCCTCCCTCTCTCCCCCTCCTTCTCTCTTCCCCTCCTTCTCTCCCCTCCCTCTCTCCCCTCCCTCTTTCCCCCTCCCCTCCCTCTCTCCCCCTCCCTCTCCCCCTCCCTCTCTCCCCCCCTCTCTCCCCCTCCCTCTCTCCCCCACCTCCCCCCTCCCTCTCTCCCCTCCTTCTCTCTTCCCTCCTTCTCTCCCTCCCTCTCTCCCCTCCCTCTTTCCCCCCTCCCCCTCCTTCTCTCTCCCTTCCCTCTCTCCCCTCCCTCTCTGTCCCCCTCCTCTCTCATCCCTTCCTCTTTCTCTCCCTCCCTCTCCTTCCCCTCCTCCACTCTCCCCTCCCTCTCTCCCCCTTTCCCTCCCTCTCTCCCCTTCTCTCTCTTCTGCTCCTTCTCTCTCCCCCTTCCTCTCTCCCCTCCCTCTCTGTCCCCCTCCCTCTCTCATCCCCTTCCTCTTTCTCTCCCTCTCTCTTCCCCTCCCTCCCTCTCTCCTCCTCCCTCTGTCCCGTCCCTCTCTCCCCCTCCCTCTGTCCCGTCCCTCTCTCCCCCTCCCTCTCTCCCCTCCCTCTCCTCCCTCTTCCCTCTCTCCCCCTCCCTCTCTCCCCCTCCCTCTCTCCCCTCCTTCTCTCTCCCCTCCCTCTCTCCCCT	114.5	PASS	PRECISE;SVTYPE=INS;SVLEN=657;END=3351524;CIPOS=-0,0;CILEN=-10,10;RE=12;RNAMES=NULL;AF=1.0	GT:DR:DV:PL:GQ	1/1:0:12:115,31,0:30
chr1	3450454	cuteSV.INS.246	A	AGTAATTTTGCATTGGGTGCTGAGGTCGTAAATGTGTAATTTTGCATTGGGTGCTGGAGGTCGTAAATGTGTAATTTTGCATTGGGTGCTGGAGGTCGTAAATGTGTAATTTTGCATTGGGTGCTGGAGGTCGTAAATGT	181.3	PASS	PRECISE;SVTYPE=INS;SVLEN=139;END=3450454;CIPOS=-15,15;CILEN=-0,0;RE=19;RNAMES=NULL;AF=1.0	GT:DR:DV:PL:GQ	1/1:0:19:181,49,0:48
chr1	3475123	cuteSV.DEL.218	GGAAACTGAGGCCCAGAGGTTCCCAGATTATCCATCCCAGGCCTTTCACGGCGCTGACAG	G	152.7	PASS	PRECISE;SVTYPE=DEL;SVLEN=-59;END=3475182;CIPOS=-33,33;CILEN=-0,0;RE=18;RNAMES=NULL;AF=0.9;STRAND=+-	GT:DR:DV:PL:GQ	1/1:2:18:153,32,0:31
chr1	3477303	cuteSV.INS.247	G	GTCACCCCCACACTACCCACCCCCATCACCCCACAACCCACCCCCATCACCCCCACACTACCCACCCCCATCACCCCACACTACCCACCCCCATCACCCCACACTACCCACCCCATCACCCCCACACTACCCACCCCCATCACCCCACACTACCCACCCCCATCACCCTCACTACCCACCCCATCACCCGCACACTACCCACCCCATCACCCCCACACTACCCACCCCATCACCCCACACTACCCACCCCATCACCCCCACACTACCCACCCCCATCACCCCCACACTACCCACCCCCATCACCCCCACACTACCCACCCCATCACCCCACACTACCCACCCCCATCACCCCCACACTACCCACCCCCATCACCCCCACACTACCCACCCCATCACCCCCACACTACCCACCCCCATCACCCCCACACTACCCACCCCCATCACCCCCACACTACCCACCCCATCACCCTCACTACCCACCCCATCACCCGCACACTACCCAGGCCCATCACCCCGCTACCCACCCCATCACCCCCACGCCACCCACCCCATCACCCCCACACCGCCCACCCCATCACCCCCACGCCGCCCACCCCCATCACCCCCACGCCGCCCACCCCATCACCCCCACGCCGCCCACCCCCATCACCCCCACGCCGCCCACCCCATCACCCCCACGCCGCCCACCCCATCACCCCCACGCCGCCCACCCCATCACCCCCACGCCGCCCACCCCA	181.3	PASS	PRECISE;SVTYPE=INS;SVLEN=736;END=3477303;CIPOS=-2,2;CILEN=-3,3;RE=19;RNAMES=NULL;AF=1.0	GT:DR:DV:PL:GQ	1/1:0:19:181,49,0:48
chr1	3484498	cuteSV.INS.248	A	AACTGGAATGCATCTGACATAGCTGGGAAGTGACATTTTTTCATGTCACATTTGCCTTCCAGTTG	63.5	PASS	PRECISE;SVTYPE=INS;SVLEN=64;END=3484498;CIPOS=-0,0;CILEN=-0,0;RE=12;RNAMES=NULL;AF=0.6	GT:DR:DV:PL:GQ	0/1:8:12:63,0,25:25
chr1	3502017	cuteSV.INS.249	G	GCCTCACATGGGCTCCTGGCGAGTGTGCCCCCCACACCTCCTCACATGGGCTCCTGGCGAGTGTGCCCCCCCGCACCTCCTCACATGGGCTCCTGGCGAGTGTGCCCCCCGTGCCTCACATGGGCTCCTGGCGAGTGTGCCCCCCGTGCCTCACATGGGCTCCTGGCGAGTGTGCCCCCCACACCTCCTCACATGGGCTCCTGGCGAGTGTGCCCCCCCGCACCTCCTCACATGGGCTCCTGGCGAGTGTGCCCCCCGTGCCTCACATGGGCTCCTGGCGAGTGTGCCCCCCGTGCCTCACATGGGCTCCTGGCGAGTGTGCCCCCCCCGCGCCTCCTCACATGGGCTCCTGGCGAGTGTGCCCCCCCGCCTCCTCACATGGGCTCCTGGCGAGTGTGCCCCCCGCCTCCTCACATGGGCTCCTGGCGAGTGTGCCCCCCCGCCTCCTCACATGGGCTCCTGGCGAGTGTGCCCCCCGCGCCTCCTCACATGGGCTCCTGGCGAGTGTGCGCCCCCGCACCTCCTCACATGGGCTCCTGGCGAGTGTGCCCCCCACACCTCCTCACATGGGGCTCCTGGCGAGTGTGCCCCCCGCGCCTCCTCACATGGGCTCCTGGCGAGTGTGCCCCCCGCCTCCTCACATGGGCTCCTGGCGAGTGTGCCCCCCCCCGCCTCCTCACATGGGCTCCTGGCGAGTGTGCCCCCCCGGCGCCTCCTCACATGGGCTCCTGGCGAGTGTGCCCCCCGCCTCCTCACATGGGCTCCTGGCGAGTGTGCCCCCCCCCGCCTCCTCACATGGGCTCCTGGCGAGTGTGCCCCCCCGGCGCCTCCTCACATGGGCTCCTGGCGAGTGTGCCCCCCGCCTCCTCACATGGGCTCCTGGCGAGTGTGCCCCCCCCCCGCCTCCTCACATGGGCTCCTGGCGAGTGTGCCCCCCACGCCTCCTCACATGGGCTCCTGGCGAGTGTGCCCCCCGCCTCCTCACATGGGCTCCTGGCGAGTGTGCCCCCCGTGCCTCACATGGGCTCCTGGCGAGTGTGCCCCCCGCACCTCCTCACATGGGCTCCTGGCGAGTGTGCCCCCCCGCACCTCCTCACATGGGCTCCTGGCGAGTGTGCCCCCCGTGCCTCACATGGGCTCCTGGCGAGTGTGCCCCCCACGCCTCCTCACATGGGCTCCTGGCGAGTGTGCCCCCCCGCACCTCCTCACATGGGCTCCTGGCGAGTGTGCCCCCCGCGCCTCCTCACATGGGCTCCTGGCGAGTGTGCCCCCCGCCTCCTCACATGGGCTCCTGGCGAGTGTGCCCCCCGCGCCTCCTCACATGGGCTCCTGGCGAGTGTGCCCCCCGCGCCTCCTCACATGGGCTCCTGGCGAGTGTGCCCCCCGCGCCTCCTCACATGGGCTCCTGGCGAGTGTGCCCCCCACGCCTCCTCACATGGGCTCCTGGCGAGTGTGCCCCCCCGCCTCCTCACATGGGCTCCTGGCGAGTGTGCCCCCGCGCCTCCTCACATGGCTCCTGCGAGTGTGCCCCCCGCCTCCTCACATGGGCTCCTGGCGAGTGTGCCCCCCGCCTCCTCACATGGGCTCCTGGCGAGTGTGCCCCCCGCCTCCTCACATGGGCTCCTGGCGAGTGTGCCCCCACGCCTCCTCACATGGGCTCCTGGCGAGTGTGCCCCCCGCCTCCTCACATGGGCTCCTGGCGAGTGTGCCCCCCGTGCCTCACATGGGCTCCTGGCGAGTGTGCCCCCCGCGCCTCCTCACATGGGCTCCTGGCGAGTGTGCCCCCCGTGCCTCACATGGGCTCCTGGCGAGTGTGCCCCCCCGGCGCCTCCTCACATGGGCTCCTGGCGAGTGTGCCCCCCGCACCTCCTCACATGGGCTCCTGGCGAGTGTGCCCCCCGCGCCTCCTCACATGGGCTCCTGGCGAGTGTGCCCCCCCGCACCTCCTCACATGGGCTCCTGGCGAGTGTGCCCCCCGCGCCTCCTCACATGGGCTCCTGGCGAGTGTGCCCCCCGCCTCCTCACATGGGCTCCTGGCGAGTGTGCCCCCCGCGCCTCCTCACATGGGCTCCTGGCGAGTGTGCCCCCCACGCCTCCTCACATGGGCTCCTGGCGAGTGTGCCCCCCGCGCCTCCTCACATGGGCTCCTGGCGAGTGTGCCCCCCACGCCTCCTCACATGGGCTCCTGGCGAGTGTGCCCCCCACGCCTCCTCACATGGGCTCCTGGCGAGTGTGCCCCCCCGCCCTCCTCACATGGGCTCCTGGCGAGTGTGCCCCCCGTGCCTCACATGGGCTCCTGGCGAGTGTGCCCCCCGCGCCTCCTCACATGGGCTCCTGGCGAGTGTGCCCCCCGTGCCTCACATGGGCTCCTGGCGAGTGTGCCCCCCGGCGCCTCCTCACATGGGCTCCTGGCGAGTGTGCCCCCCGCACCTCCTCACATGGGCTCCTGGCGAGTGTGCCCCCCGCGCCTCCTCACATGGGCTCCTGGCGAGTGTGCCCCCCGCACCTCCTCACATGGGCTCCTGGCGAGTGTGCCCCCCGCCTCCTCACATGGGCTCCTGGCGAGTGTGCCCCCCCGCGCCTCCTCACATGGGCTCCTGGCGAGTGTGCCCCCCGTGCCTCACATGGGCTCCTGGCGAGTGTGCCCCCCCGGCGCCTCCTCACATGGGCTCCTGGCGAGTGTGCCCCCCGCACCTCCTCACATGGGCTCCTGGCGAGTGTGCCCCCCGCCTCCTCACATGGGCTCCTGGCGAGTGTGCCCCCCGCGCCTCCTCACATGGGCTCCTGGCGAGTGTGCCCCCCGTGCCTCACATGGGCTCCTGGCGAGTGTGCCCCCCCGGCGCCTCCTCACATGGGCTCCTGGCGAGTGTGCCCCCCGCACCTCCTCACATGGGCTCCTGGCGAGTGTGCCCCCCGCCTCCTCACATGGGCTCCTGGCGAGTGTGCCCCCCGCGCCTCCTCACATGGGCTCCTGGCGAGTGTGCCCCCCGTGCCTCACATGGGCTCCTGGCGAGTGTGCCCCCCCGGCGCCTCCTCACATGGGCTCCTGGCGAGTGTGCCCCCCGTGCCTCACATGGGCTCCTGGCGAGTGTGCCCCCCACGCCTCCTCACATGGGCTCCTGGCGAGTGTGCCCCCCGCACCTCCTCACATGGGCTCCTGGCGAGTGTGCCCCCCGTGCCTCACATGGGCTCCTGGCGAGTGTGCCCCCCACGCCTCCTCACATGGGCTCCTGGCGAGTGTGCCCCCCCGCACCTCCTCACATGGGCTCCTGGCGAGTGTGCCCCCCCGCGCCTC	7.1	PASS	PRECISE;SVTYPE=INS;SVLEN=3294;END=3502017;CIPOS=-0,0;CILEN=-12,12;RE=6;RNAMES=NULL;AF=0.3	GT:DR:DV:PL:GQ	0/1:14:6:7,1,83:7
chr1	3502045	cuteSV.INS.250	C	CCCCCACACCTCCTCACATGGGCTCCTGGCGAGTGTGCCCCCCCGCACCTCCTCACATGGGCTCCTGGCGAGTGTGCCCCCCGTGCCTCACATGGGCTCCTGGCGAGTGTGCCCCCCGTGCCTCACATGGGCTCCTGGCGAGTGTGCCCCCCGCCTCCTCACATGGGCTCCTGGCGAGTGTGCCCCCCCCGCGCCTCCTCACATGGGCTCCTGGCGAGTGTGCCCCCCCCGCGCCTCCTCACATGGGCTCCTGGCGAGTGTGCCCCCCCGCGCCTCCTCACATGGGCTCCTGGCGAGTGTGCCCCCCCCGCGCCTCCTCACATGGGCTCCTGGCGAGTGTGCCCCCCCGCGCCTCCTCACATGGGCTCCTGGCGAGTGTGCCCCCCCCGCGCCTCCTCACATGGGCTCCTGGCGAGTGTGCCCCCCCGGCGCCTCCTCACATGGGCTCCTGGCGAGTGTGCCCCCCGGCGCCTCCTCACATGGGCTCCTGGCGAGTGTGCCCCCCCCCGCGCCTCCTCACATGGGCTCCTGGCGAGTGTGCCCCCCCCGCGCCTCCTCACATGGGCTCCTGGCGAGTGTGCCCCCCCGGCGCCTCCTCACATGGGCTCCTGGCGAGTGTGCCCCCCCGCGCCTCCTCACATGGGCTCCTGGCGAGTGTGCCCCCCCCCGCGCCTCCTCACATGGGCTCCTGGCGAGTGTGCCCCCCACGCCTCCTCACATGGGCTCCTGGCGAGTGTGCCCCCCGCCTCCTCACATGGGCTCCTGGCGAGTGTGCCCCCCCGGCGCCTCCTCACATGGGCTCCTGGCGAGTGTGCCCCCCCGCACCTCCTCACATGGGCTCCTGGCGAGTGTGCCCCCCCCGCGCCTCCTCACATGGGCTCCTGGCGAGTGTGCCCCCCCGCGCCTCCTCACATGGGCTCCTGGCGAGTGTGCCCCCCCCCGCGCCTCCTCACATGGGCTCCTGGCGAGTGTGCCCCCACGCCTCCTCACATGGGCTCCTGGCGAGTGTGCCCCCCGCCTCCTCACATGGGCTCCTGGCGAGTGTGCCCCCCACGCCTCCTCACATGGGCCTCCTGGCGAGTGTGCCCCCCCGGCGCCTCCTCACATGGGCTCCTGGCGAGTGTGCCCCCCGCCTCCTCACATGGGCTCCTGGCGAGTGTGCCCCCCCGCACCTCCTCACATGGGCTCCTGGCGAGTGTGCCCCCCGTGCCTCACATGGGCTCCTGGCGAGTGTGCCCCCCACGCCTCCTCACATGGGCTCCTGGCGAGTGTGCCCCCCGCACCTCCTCACATGGGCTCCTGGCGAGTGTGCCCCCGCGCCTCCTCACATGGGCTCCTGGCGAGTG	91.1	PASS	PRECISE;SVTYPE=INS;SVLEN=1345;END=3502045;CIPOS=-4,4;CILEN=-7,7;RE=15;RNAMES=NULL;AF=0.7143	GT:DR:DV:PL:GQ	0/1:6:15:91,2,5:5
chr1	3565287	cuteSV.DEL.219	AGAAACACACGTGCAGAGCCCATCCCCAGACCCCACTCTGCCCCAGAGTTCACCAAGTTCCCTTCC	A	53.9	PASS	PRECISE;SVTYPE=DEL;SVLEN=-65;END=3565352;CIPOS=-0,0;CILEN=-0,0;RE=11;RNAMES=NULL;AF=0.55;STRAND=+-	GT:DR:DV:PL:GQ	0/1:9:11:54,0,35:34
chr1	3578745	cuteSV.INS.251	G	GCACCCAGCTCAGAACTCTGGGAGACCCAGCACCTCTGCAGAACCCCTCCTCAGCCTGGTCCCCAGCAGAACGTGGAGTGGGCAGGAGTGT	219.5	PASS	PRECISE;SVTYPE=INS;SVLEN=90;END=3578745;CIPOS=-6,6;CILEN=-0,0;RE=23;RNAMES=NULL;AF=1.0	GT:DR:DV:PL:GQ	1/1:0:23:219,59,0:58
chr1	3583286	cuteSV.DEL.220	CCACAGCCACCAGACAACGCGCAGCCACCAGACAACCCACAGCCACCAGACAACGCGCAGCCACCAGACAACGCGCAGCCACCAGACAACCCACAGCCACCAGACAACGCGCAGCCACCAGACAACCCGCAGCCACCAGACAACG	C	26.5	PASS	PRECISE;SVTYPE=DEL;SVLEN=-144;END=3583430;CIPOS=-0,0;CILEN=-0,0;RE=10;RNAMES=NULL;AF=0.3704;STRAND=+-	GT:DR:DV:PL:GQ	0/1:17:10:27,0,93:26
chr1	3583468	cuteSV.INS.252	G	GCAGCCCCCAGACAACCCGCAGCCACCAGACAACGCGCAGCCACCAGACAACCCGCAGCCACCAGACAACCCACAGCCACCAGACAACCCACAGCCACCAGACA	8.1	PASS	PRECISE;SVTYPE=INS;SVLEN=103;END=3583468;CIPOS=-33,33;CILEN=-20,20;RE=8;RNAMES=NULL;AF=0.2963	GT:DR:DV:PL:GQ	0/1:19:8:8,1,113:8
chr1	3583762	cuteSV.INS.253	A	ACCAGACAACGCGCAGCCACCAGACAACGCGCAGCCACCAGACAACCCACAGCCACCAGACAACCCACAGCCACCCAGACAACGCACAGCCACCAGACAACGCGCAGCCACCAGACAACGCGCAGCCACCAGAC	36.0	PASS	PRECISE;SVTYPE=INS;SVLEN=133;END=3583762;CIPOS=-13,13;CILEN=-46,46;RE=11;RNAMES=NULL;AF=0.4074	GT:DR:DV:PL:GQ	0/1:16:11:36,0,84:36
chr1	3583885	cuteSV.INS.254	C	CCCGCAGCCACCAGACAACCCACAGCCACCAGACAACCCACAGCCACCAGACAACGCACAGCCACCAGACAACCCACAGCCACCAGACAACGCGCAGCCACCAGACAACGCGCAGCCACCAGACAACCCACAGCCACCAGACAACGCGCAGCCACCAGACAACCCACAGCCACCAGACAACGCGCAGCCACCAGACAACGCGCAGCCACCAGACAACCCGCAGCCACCAGACAACCCACAGCCACCAGACAACCCACAGCCACCAGACAACGCACAGCCACCAGACAACGCACAGCCACCAGACAACGCGCAGCCACCAGACAACCCACAGCCACCAGACAACGCGCAGCCACCAGACAACGCGCAGCCACCAGACAACGCGCAGCCACCAGACAACCCGCAGCCACCAGACAACGCGCAGCCACCAGACAACGCGCAGCCACCAGACAACCCGCAGCCACCAGACAACGCGCAGCCACCAGACAACCCACAGCCACCAGACAACGCGCAGCCACCAGACAACGCGCAGCCACCAGACAACCCGCAGCCACCAGACAACGCGCAGCCACCAGACAACGCACAGCCACCAGACAAT	0.9	q5	IMPRECISE;SVTYPE=INS;SVLEN=594;END=3583885;CIPOS=-0,0;CILEN=-0,0;RE=6;RNAMES=NULL;AF=0.24	GT:DR:DV:PL:GQ	0/0:19:6:1,7,125:7
chr1	3587857	cuteSV.INS.255	C	CAGGAGGGGACAGGAGTGGCCAGGAGGGGACAGGAGTGGCTAGGAGGAGACAGGACCGGCCAGGAGTGGCCAGGAGTGGACAGGAGGAGACAGGAGGGGACAGGAGTGGATAGGAGGAGATAGGAGGGGACAGGAGTGGACAGAAGGAGACAGGAGGGGACAGGAGTGGACAGGAGACAGGAGGGGACAGGAATGGCCAAGAGGGGACAGGAGTGGCCAGGAGGGGGCAGAAGTGGCCAGGAGTGGGCAGGAGGGGGCAGGACAGGCCAGGAGGAGGCAGGAGGGGGCAGGAGGGGACAGGAGGGGGCAGGAGGGGACAGGAGGGGGCAGGAGTGGCCAGGAGGGGGCAGGAGGGGAA	39.9	PASS	PRECISE;SVTYPE=INS;SVLEN=357;END=3587857;CIPOS=-0,0;CILEN=-1,1;RE=9;RNAMES=NULL;AF=0.5	GT:DR:DV:PL:GQ	0/1:9:9:40,0,40:36
chr1	3587876	cuteSV.INS.256	C	CCAGGAGGGGACAGGAGTGGCTAGGAGGAGACAGGACCGGCCAGGAGTGGCCAGGAGTGGACAGGAGGAGACAGGAGGGGACAGGAGTGGATAGGAGGAGATAGGAGGGGACAGAGTGGACAGAAGGAGACAGGAGGGGACAGGAGTGGATAGGAGTGGACAGGAGGAGACAGGAGGGGCCCAGGAGTGGACAGGAGTGGACAGGAGACAGGAGGGGACAGG	46.9	PASS	PRECISE;SVTYPE=INS;SVLEN=221;END=3587876;CIPOS=-3,3;CILEN=-13,13;RE=10;RNAMES=NULL;AF=0.5263	GT:DR:DV:PL:GQ	0/1:9:10:47,0,37:36
chr1	3588234	cuteSV.INS.257	G	GGGCAGGACAGGGCAGGAGGGGACAGGAGTGCAGCCAGGAGTGGCCAGGAGTCAGGAGGGGGCAGAAGGGGACAGGAGGGGGCAGGAGGGGACAGGAGGGGG	9.3	PASS	PRECISE;SVTYPE=INS;SVLEN=101;END=3588234;CIPOS=-5,5;CILEN=-2,2;RE=6;RNAMES=NULL;AF=0.3158	GT:DR:DV:PL:GQ	0/1:13:6:9,1,76:9
chr1	3591763	cuteSV.DEL.221	CTGCTACCAAGGTCTCGTAGCTCACAAGGGACCGGATGGGGGCACCAGCGAGGGGGCTGGTGGGGG	C	171.8	PASS	PRECISE;SVTYPE=DEL;SVLEN=-65;END=3591828;CIPOS=-11,11;CILEN=-0,0;RE=18;RNAMES=NULL;AF=1.0;STRAND=+-	GT:DR:DV:PL:GQ	1/1:0:18:172,46,0:45
chr1	3639710	cuteSV.DEL.222	GCCAGCTCCGTGTGTGGGGACACAGGGCTGCGCAGCTCCATGTGGGGTGGGGTGCTGACT	G	71.7	PASS	PRECISE;SVTYPE=DEL;SVLEN=-59;END=3639769;CIPOS=-12,12;CILEN=-0,0;RE=15;RNAMES=NULL;AF=0.5357;STRAND=+-	GT:DR:DV:PL:GQ	0/1:13:15:72,0,53:52
chr1	3643609	cuteSV.DEL.223	GGCCCCGCTGAGCCCCGGACATGGGGTCGCGCCTTCGGAAGGGGACCCAGCGGCCCCGCTGAGCCCCGGACATGGGGTCGCGCCTTCGGAAGGGGACCCAGCGGCCCCGCTGAGCCCCGGACATGGGGTCGCGCCTTCGGAAGGGGACC	G	46.3	PASS	PRECISE;SVTYPE=DEL;SVLEN=-148;END=3643757;CIPOS=-28,28;CILEN=-8,8;RE=11;RNAMES=NULL;AF=0.4783;STRAND=+-	GT:DR:DV:PL:GQ	0/1:12:11:46,0,56:45
chr1	3644130	cuteSV.DEL.224	GCCCCGGACATGGGGTCGCGCCTTCGGAAGGGGACCCAGCGGCCCCGCTGAGCCCCGGACATGGGGTCGCGCCTTCGGAAGGGGACCCAGCGGCCCCGCTGAGCCCCGGACATGGGGTCGCGCCTTCGGAAGGGGACCCAGCGGCCCCGCTGAGCCCCGGACATGGGGTCGCGCCTTCGGAAGGGGACCCAGCGGCCCCGCTGAGCCCCGGACATGGGGTCGCGCCTTCGGAAGGGGATCCAGTGGCCCCGCTGAGCCCCGGACATGGGGTCGCGCCTTCAGAAGGGGACC	G	36.7	PASS	PRECISE;SVTYPE=DEL;SVLEN=-290;END=3644420;CIPOS=-20,20;CILEN=-20,20;RE=10;RNAMES=NULL;AF=0.4348;STRAND=+-	GT:DR:DV:PL:GQ	0/1:13:10:37,0,65:36
chr1	3644372	cuteSV.DEL.225	GTGGCCCCGCTGAGCCCCGGACATGGGGTCGCGCCTTCAGAAGGGGACCTAG	G	65.3	PASS	PRECISE;SVTYPE=DEL;SVLEN=-51;END=3644423;CIPOS=-2,2;CILEN=-0,0;RE=13;RNAMES=NULL;AF=0.5652;STRAND=+-	GT:DR:DV:PL:GQ	0/1:10:13:65,0,37:36
chr1	3645384	cuteSV.INS.258	C	CGCAGCGGGACGGGCGGGTTGCCCCGTGGTGTGCGCGGCGCAGCGGGACGGGCGGGTTGCCCCGTGGTGTGCGCCGT	60.9	PASS	PRECISE;SVTYPE=INS;SVLEN=76;END=3645384;CIPOS=-11,11;CILEN=-0,0;RE=12;RNAMES=NULL;AF=0.5714	GT:DR:DV:PL:GQ	0/1:9:12:61,0,32:32
chr1	3824969	cuteSV.INS.259	A	ACAGTGGCACTGTGGGAAGGGGGCAGTGGCACTGTGGGAAGGGGGCAGTGGCACTGTGGAAGGGGGGCAGTGGCACTGTGGGAAGGGGGCAGTGGCACTGTGGGAAGGGGGGCAGTGGCACTGTGGGAAGGGGGGCAGTGGCACTGTGGGAAGGG	200.4	PASS	PRECISE;SVTYPE=INS;SVLEN=154;END=3824969;CIPOS=-19,19;CILEN=-3,3;RE=21;RNAMES=NULL;AF=1.0	GT:DR:DV:PL:GQ	1/1:0:21:200,54,0:53
chr1	3832468	cuteSV.DEL.226	GACCAGGAGTGTAGCGTAGGTCGTGACCAGGAGTGTAGTGTAGGTCGTGACCAGGAGTGTAGTGTAGGTCATA	G	133.6	PASS	PRECISE;SVTYPE=DEL;SVLEN=-72;END=3832540;CIPOS=-0,0;CILEN=-0,0;RE=14;RNAMES=NULL;AF=1.0;STRAND=+-	GT:DR:DV:PL:GQ	1/1:0:14:134,36,0:35
chr1	3834251	cuteSV.DEL.227	CCATCTTCCCTTCATACCGAGTATCTAACATCCCTGCTTCAATGGGTAAGCCCA	C	124.1	PASS	PRECISE;SVTYPE=DEL;SVLEN=-53;END=3834304;CIPOS=-0,0;CILEN=-0,0;RE=13;RNAMES=NULL;AF=1.0;STRAND=+-	GT:DR:DV:PL:GQ	1/1:0:13:124,33,0:33
chr1	3868608	cuteSV.INS.260	T	TACCACACCACACCACACCGGCCCACCACACCAGCCACACCACACCAGGCCACACCACACCAGGCCACGCCACACCAAGCCACACCACACCAGGCCACACCACACCAGGCCACACCACACCAAGCCACACCACACCAGGCCACACCACACCATACCACACCACACCAGGCCACACCACCCACACCAGGCCACACCACACCAGGCCACACCACACCACACCACACCACGCCACACCACACC	238.6	PASS	PRECISE;SVTYPE=INS;SVLEN=239;END=3868608;CIPOS=-4,4;CILEN=-7,7;RE=25;RNAMES=NULL;AF=1.0	GT:DR:DV:PL:GQ	1/1:0:25:239,64,0:63
chr1	3874333	cuteSV.DEL.228	GCCCACGCTGTGGTCTGCAGAGCCGTGTAGCTGCACCTTTACCACACGCGTGTGGGTTTAACATGCACATACGTGGCCT	G	74.2	PASS	PRECISE;SVTYPE=DEL;SVLEN=-78;END=3874411;CIPOS=-0,0;CILEN=-0,0;RE=15;RNAMES=NULL;AF=0.5556;STRAND=+-	GT:DR:DV:PL:GQ	0/1:12:15:74,0,46:45
chr1	3891996	cuteSV.DEL.229	GGGCCCGGGTCTAGACACACACACGGGTGGGCGGGTGCTAGGATCAGGGCCCGGGTCTAGACACACACACGGGTGGGCGGGTGCTAGGATCAGGGCCCGGGTCTAGACACACACACGGGTGGGCGGGTGCTAGGATCAGGGCCCGGGTCTAGACACACACACGGGTGGG	G	295.8	PASS	PRECISE;SVTYPE=DEL;SVLEN=-168;END=3892164;CIPOS=-23,23;CILEN=-23,23;RE=31;RNAMES=NULL;AF=1.0;STRAND=+-	GT:DR:DV:PL:GQ	1/1:0:31:296,79,0:79
chr1	3973650	cuteSV.INS.261	C	CTTCCCCACAGTGTCTAGGGGGACTCCAGCACGGTCGGGGACCATATTCCCCACAGTGTCTATGGGGACTCCAGCACAGTCGGGGACCATA	54.7	PASS	PRECISE;SVTYPE=INS;SVLEN=90;END=3973650;CIPOS=-0,0;CILEN=-0,0;RE=10;RNAMES=NULL;AF=0.625	GT:DR:DV:PL:GQ	0/1:6:10:55,0,17:16
chr1	3999757	cuteSV.INS.262	T	TGGGCATGGAGTTGCAGGATACGCCACAGAGAGGGGAGGGGGCCACACTGCCGACGGGGAGGGCCTGGAGTTGCAGGACATGTCACAGAGGGAGGAAGGGGCCGGACTGCCGACAGGGTGGGCATGGAGTTGCAGGATACGCCACAGAGAGGGGAGGGGGCCACACTGCCGACGGGGAGGGCCTGGAGTTGCAGGACGTGTCACAGAGAGAGGAAGGGGCCACACTGCCGACGGGGAGGGCCTGGAGTTGCAGGACATGTCACAGAGGGAGGAAGGGGCCGGACTGCCGACAGGGTGGGCATGGAGTTGCAGGATACGCCACAGAGAGGGGAGGGGGCCACACTGCCGACGGGGAGGGCCTGGAGTTGCAGGACATGTCACAGAGGGAGGAAGGGGCCGGACTGCCGACAGGGTGGGCATGGAGTTGCAGGATACGCCACAGAGAGGGGAGGGGGCCACACTGCCGACGGGGAGGGCCTGGAGTTGCAGGACATGTCACAGAGGGAGGAAGGGGCCGGACTGCCGACAGGGTGGGCATGGAGTTGCAGGATACGCCACAGAGAGGGGAGGGGGCCACACTGCCGACGGGGAGGGCCTGGAGTTGCAGGACATGTCACAGAGGGAGGAAGGGGCCGGACTGCCGACAGGGTGGGCATGGAGTTGCAGGATACGCCACAGAGAGGGGAGGGGGCCACACTGCCGACGGGGAGGGCCTGGAGTTGCAGGACGTGTCACAGAGAGAGGAAGGGGCCACACTGCCGACGGGGAGGGCCTGGAGTTGCAGGACATGTCACAGAGGGAGGAAGGGGCCGGACTGCCGACAGGGTGGGCATGGAGTTGCAGGATACGCCACAGAGAGGGGAGGGGGCCACACTGCCGACGGGGAGGGCCTGGAGTTGCAGGACGTGTCACAGAAAGAGGAAGGTGGCCACACTGCCGACGGGGCGGGCATGGAGTTGCAGGATACGCCACAGAGAGGGGAGGGGGCCACACTGCCGACGGGGCAGGCCTGGAGTTGCAGGACGTGTCACAGAGAGAGGAAGGGGCCACACTGCCGACGGGGCGGGCCTGGAGTTGCAGGACGTGTCACAGAGGGAGGAAGGGGCCGGACTGCCGACAGGGTGGGCATGGAGTTGCAGGATACGCCACAGAGAGGGGAGGGGGCCACACTGCCGACGGGGAGGGCCTGGAGTTGCAGGACATGTCACAGAGGGAGGAAGGGGCCGGACTGCCGACAGGGTGGGCATGGAGTTGCAGGATACGCCACAGAGAGGGGAGGGGGCCACACTGCCGACGGGGAGGGCCTGGAGTTGCAGGACGTGTCACAGAGAGAGGAAGGGGCCACACTGCCGACGGGGAGGGCCTGGAGTTGCAGGACATGTCACAGAGGGAGGAAGGGGCCGGACTGCCGACAGGGTGGGCATGGAGTTGCAGGATACGCCACAGAGAGGGGAGGGGCCACACTGCCGACGGGGAGGGCCTGGAGTTGCAGGACGTGTCACAGAAAGAGGAAGGGGCCACACTGCCGACGGGGC	88.9	PASS	PRECISE;SVTYPE=INS;SVLEN=1534;END=3999757;CIPOS=-0,0;CILEN=-1,1;RE=16;RNAMES=NULL;AF=0.64	GT:DR:DV:PL:GQ	0/1:9:16:89,0,22:22
chr1	3999780	cuteSV.DEL.230	CCACAGAGAGGGGAGGGGGCCACACTGCCGACGGGGCAGGCCTGGAGTTGCAGGACGTGT	C	14.6	PASS	PRECISE;SVTYPE=DEL;SVLEN=-59;END=3999839;CIPOS=-22,22;CILEN=-0,0;RE=9;RNAMES=NULL;AF=0.3214;STRAND=+-	GT:DR:DV:PL:GQ	0/1:19:9:15,0,110:14
chr1	3999880	cuteSV.INS.263	C	CTGGAGTTGCAGGACGTGTCACAGAGGGAGGAAGGGGCCGACTGCCGACAGGGTGGGCA	88.9	PASS	PRECISE;SVTYPE=INS;SVLEN=58;END=3999880;CIPOS=-2,2;CILEN=-0,0;RE=16;RNAMES=NULL;AF=0.64	GT:DR:DV:PL:GQ	0/1:9:16:89,0,22:22
chr1	4016939	cuteSV.INS.264	A	AGAGTCAGGGGAGGGGAGGAGGTGAGAGTCGGGGGAGGGGTGAGAGTCGGGGGAGGGGAGGGGTGAGAGTCGGGGGAGGGGAGGGGTGAGAGTCGGGGGAGGGGAGGGGTGAGAGTCAGGGGAGGGGAGGAGGTGAGAGTCGGGGGAGGGGAGGGGTAGAGTC	143.1	PASS	PRECISE;SVTYPE=INS;SVLEN=162;END=4016939;CIPOS=-7,7;CILEN=-2,2;RE=15;RNAMES=NULL;AF=1.0	GT:DR:DV:PL:GQ	1/1:0:15:143,38,0:38
chr1	4077239	cuteSV.INS.265	C	CACCTCCCAACAGTCACCTGCAGACGCAGCCGATGCACCCTGTACCCAGACCCAGTGAGACCTCCCAACAGTCACCTGCAGACGCAGCCGATGCACCCCACACCCAGACCCAGTGAGACCTCCCAACAGTCACCTGCAGACGCAGCCGATGCACCCCACACCCAGACCCAGTGAGACCTCCCAACAGTCACCTGCAGACGCAGCCGATGCACCCCACACCCAGACCCAGTGAGACCTCCCAACAGTCACCTGCAGACGCAGCCGATGCACCCCACACCCAGACCCAGTGAGACCTCCCAACAGTCACCTGCAGACGCAGCCGATGCACCCCACACCCAGACCCAGTGAGACCTCCCAACAGTCACCTGCAGACACAGCCGATGCACCCCACACCCAGACCCAGTGAGACCTCCCAACAGTCACCTGCAGACGCAGCCGATGCACCCTGTACCCAGACCCAGTGAGACCTCCCAACAGTCACCTGCAGACACAGCTGATGCACCCCACACCCAGACCCAGTGAGACCTCCCAACAGTCACCTGCAGACGCAGCCGATGCACCCTGTACCCAGACCCAGTGAGACCTCCCAACAGTCACCTGCAGACACAGCCGATGCACCCCACACCCAGACCCAGTGAGACCTCCCAACAGTCACCTGCAGACACAGCCGATGCACCCCACACCCACACCCAGTGAGACCTCCCAACAGTCACCTGCAGACGCAGCCGATGCACCCCACACCCAGACCCAGTGAGACCTCCCAACAGTCACCTGCAGACGCAGCCGATGCACCCCACACCCAGACCCAGTGAGACCTCCCAACAGTCACCTGCAGACACAGCCGATGCACCCCACACCCAGACCCAGTGAGACCTCCCAACAGTCACCTGCAGACGCAGCCGATGCACCCTGTACCCAGACCCAGTGAGACCTCCCAACAGTCACCTGCAGACACAGCTGATGCACCCCACACCCAGACCCAGTGAGACCTCCCAACAGTCACCTGCAGACGCAGCCGATGCACCCTGTACCCAGACCCAGTGAGACCTCCCAACAGTCAGCTGCAGACACAGCCGATGCACCCCACACCCAGACCCAGTGAGACCTCCCAACAGTCACCTGCAGACACAGCCGATGCACCCCACACCCACACCCAGTGAGACCTCCCAATAGACACCTGCAGACGCAGCCGATGCACCCCACACCCAGACCCAGTGAGACCTCCCAACAGTCACCTGCAGACGCAGCCGATGCACCCCACACCCAGACCCAGTGAGACCTCCCAACAGTCACCTGCAGACGCAGCCGATGCACCCCACACCCAGACCCAGTGAGACCTCCCAACAGTCACCTGCAGACACAGCCGATGCACCCCACACCCAGACCCAGTGAGACCTCCCAACAGTCACCTGCAGACGCAGCCGATGCACCCTGTACCCAGACCCAGTGAGACCTCCCAACAGTCACCTGCAGACACAGCTGATGCACCCCACACCCAGACCCAGTGA	28.4	PASS	PRECISE;SVTYPE=INS;SVLEN=1507;END=4077239;CIPOS=-0,0;CILEN=-1,1;RE=11;RNAMES=NULL;AF=0.3667	GT:DR:DV:PL:GQ	0/1:19:11:28,0,105:28
chr1	4077965	cuteSV.INS.266	C	CGATGCACCCCACACCAAGACCCGTGAGACCTCCCAACAAATCACCTGCAGACACAGCTCACCTGCAGACGCAGCCGATGCACCCACACCCAAGACCCAGTGAGACCTCCCAACAGTCACCCTGCAGACGCAGCCGATGCACCCGCACCCAGACCGTGAGACCTCCAACAGTCACCTGCAGACGCAGCCGATGCACCCTGTACCCAGACCCAGTGAAACCTCCCACAGTCACCTGCAGACAC	101.5	PASS	PRECISE;SVTYPE=INS;SVLEN=241;END=4077965;CIPOS=-43,43;CILEN=-17,17;RE=20;RNAMES=NULL;AF=0.5714	GT:DR:DV:PL:GQ	0/1:15:20:102,0,54:53
chr1	4078018	cuteSV.INS.267	A	ACAGCTGATGCACCCCACACCCAGACCCAGTGAGACCTCCCAACAGTCACCTGCAGACGCAGCCGATGCACCCTGTACCCAGACCCAGTGAGACCTCCCAACAGTCACCTGCAGACACAGCCGATGCACCCCACACCCAGACCCAGTGAGACCTCCCAACAGTCACCTGCAGACACAGCCGATGCACCCCACACCCACACCCAGTGAGACCTCCCAACAGTCACCTGCAGACGCAGCCGATGCACCCCACACCCAGACCCAGTGAGACCTCCCAACAGTCACCTGCAGACACAGCCGATGCACCCCACACCCAGACCCAGTGAGACCTCCCAACAGTCACCTGCAGACACAGCCGATGCACCCCACACCCACACCCAGTGAGACCTCCCAACAGTCACCTGCAGACGCAGCCGATGCACCCCACACCCAGACCCAGTGAGACCTCCCAACAGTCACCTGCAGACGCATCTGCAGACGCAGCCGATGCACCCTGTACCCAGAC	50.0	PASS	PRECISE;SVTYPE=INS;SVLEN=501;END=4078018;CIPOS=-5,5;CILEN=-0,0;RE=13;RNAMES=NULL;AF=0.4483	GT:DR:DV:PL:GQ	0/1:16:13:50,0,79:50
chr1	4078477	cuteSV.INS.268	A	AACCTCCAACAGTCACCTGCAGACGCAGCCGATGCACCCCACACCAAGACCCAGTGAG	53.8	PASS	PRECISE;SVTYPE=INS;SVLEN=57;END=4078477;CIPOS=-6,6;CILEN=-0,0;RE=15;RNAMES=NULL;AF=0.4286	GT:DR:DV:PL:GQ	0/1:20:15:54,0,102:53
chr1	4078477	cuteSV.INS.269	A	AACCTCCCAACAGTCACCTGCAGACACAGCCGATGCACCCCACACCAAGACCCAGTGAGACCTCCCAACAGTCACCTGCAGACGCAGCCGATGCACCCTGTACCCAGACCCAGTGAGACCTCCCAACAGTCACCTGCAGACACAGCTGATGCACCCCGTACCCAGACCCAGTGAAACCTCCCAACAGTCACCTGCAGACGCAGCCGATGCACCCCACACCAAGACCCAGTGAG	99.6	PASS	PRECISE;SVTYPE=INS;SVLEN=232;END=4078477;CIPOS=-3,3;CILEN=-1,1;RE=19;RNAMES=NULL;AF=0.5938	GT:DR:DV:PL:GQ	0/1:13:19:100,0,42:42
chr1	4095086	cuteSV.DEL.231	ATGCGTGATGCTTTTTTTTTTTTTTTTGAGACGGAGTCTCGCTCTGTCGCCCAGGCCGGACTGCGGACTGCAGTGGCGCAATCTCGGCTCACTGCAAGCTCCGCTTCCCGGGTTCACGCCATTCTCCTGCCTCAGCCTCCCGAGTAGCTGGGACTACAGGCGCCTGCCACCGCGCCCGGCTAATTTTTTGTATTTTTAGTAGAGACGGGGTTTCACCTTGTTAGCCAGGATGGTCTCGATCTCCTGACCTCATGATCCACCCGCCTCGGCCTCCCAAAGTGTTGGGATTACAGGCGTGAGCCACCGCGCCCGGCC	A	76.8	PASS	PRECISE;SVTYPE=DEL;SVLEN=-314;END=4095400;CIPOS=-0,0;CILEN=-0,0;RE=15;RNAMES=NULL;AF=0.5769;STRAND=+-	GT:DR:DV:PL:GQ	0/1:11:15:77,0,39:38
chr1	4099992	cuteSV.INS.270	T	TATAATATATAATACATATTATATATATTATATTATTATATAATATATATTATATATATTATATATTATAATATATATAATATATAATATAATATATATAATATATAATATA	238.6	PASS	PRECISE;SVTYPE=INS;SVLEN=111;END=4099992;CIPOS=-37,37;CILEN=-10,10;RE=25;RNAMES=NULL;AF=1.0	GT:DR:DV:PL:GQ	1/1:0:25:239,64,0:63
chr1	4136718	cuteSV.INS.271	C	CATCATGGGAGTGGGTTAGTGATCATGGGAGTGGTTAGTTATCATGGGAGTGGGTTAGTTATCATGGGAGTGGGTTAGTCATCATGGGAGTGGGTTAGTTATCATGGGAGTGGGTTAGTGATCATGGAAGTGGGTTAGTGATCATGGGAGTGAGTTAGTGATCATGGGAGTGGGTTGGTTGTCATGGGAGTGGGTTAGATATCATGAGAGTGGGTTAGTTATCATGGAGTGGGTTAGTCATCATGGGAGTGGGTTAGTGATCATGGGAGTGGGTTAGTGATCATGAGAGTGGGTTAGTGATCATGGGAGTGGGTTAGTGATCATTGGAGCGGGTTAAGTGATCATGGGAGCTGGTTAGTG	276.7	PASS	PRECISE;SVTYPE=INS;SVLEN=359;END=4136718;CIPOS=-0,0;CILEN=-0,0;RE=29;RNAMES=NULL;AF=1.0	GT:DR:DV:PL:GQ	1/1:0:29:277,74,0:74
chr1	4144628	cuteSV.INS.272	C	CTACCATTCTTACTATCATCACTGTGATCACCATCATCATTACCACCATCACCATCACCATCATCATTACATCATCATCATCATCACCACCACCACTACCACACCACCACCATCACACCATTATCATTATCATCACCACCATCCTTACTATCGTCACTGTGATCACCATCATCATTACCACCATCACCATCACCAACATCATTACATCATCATCATCACCATCACCACCACCACACCATTATCATCACCACCATCCTTACTATCATCACTGTGATCACCATCTTCATCACCACCATCACCATCACCATCATCATTACATCATCATCACCATCACCACCACCACCACCACACTACCACCATCACACCATTATCATTATCATCACCACCATCCTTACTATCATCACTGTGATCACCATCGTCATTACCACCACCATCATCACCAACATCATTAATCATCATCACCATCACCACCACCACCACCACCACCATCACACCATTATCATTATCATCACCATCATCCTTACTATCATCACTGTGATCACCATCATCATTACCACCACCATCATCACCATCATCATTACATCATCATCATCATCACCATCACCACCACCACCACCATCACACCATTATCATTATCATCACCACCATCCTTACTATCATCACTGTGATCACCATCATCATTACCACCACCATCATCACCATCATTACATCATCATCATCACCATCACCACCACCACCACACCACCACCATCACACCATTATCATTATCATCACCATCATCCTTACTATCATCACTGTGATCACCATCTTCATTACCACCACCATCATCACCATCATCATTACATCATCATCATCATCACCATCACCACCACCACCACCACACCATTATCATCACCACCATCCTTACTATCATCACTGTGATCACCATCTGCATCACCACCATCACCATCACCATCATCATTACATCATCATCACCAT	171.8	PASS	PRECISE;SVTYPE=INS;SVLEN=977;END=4144628;CIPOS=-0,0;CILEN=-53,53;RE=18;RNAMES=NULL;AF=1.0	GT:DR:DV:PL:GQ	1/1:0:18:172,46,0:45
chr1	4162720	cuteSV.INS.273	C	CCCCTTCCCCTCCCCTCCCCTCCCTTCCCCTCCCCTCCCCTCCCCTCCTCTCCCCTCCCCTCCTCTCCCCTCCTCTCCCCTCCCCTCTCCTCCTCCTCCCCCTTCCCCTCCACTTCTGTTTCTCTTTTCCTCTCTTCTTTCCTTCCTCCCTCCTTCCCTCCCTCCCTCCCTCTCCCTCCCTCCCTCCCTCTCTCCCCCTCCCTCCCCTCCCTCCCTCTCTTTCTTTCTTCTCTCTCTCTCTTTCTTTCTTTCCTTCTTTCTTTCTCTCTCTC	162.2	PASS	PRECISE;SVTYPE=INS;SVLEN=271;END=4162720;CIPOS=-0,0;CILEN=-5,5;RE=17;RNAMES=NULL;AF=1.0	GT:DR:DV:PL:GQ	1/1:0:17:162,43,0:43
chr1	4228390	cuteSV.INS.274	T	TTTTTCTCACCCTTCTTTTTTTTTTTTTTTTTTTTTTGAGACGGAGTCTCGCTCTGTCGCCCAGGCTGGAGTGCAGTGGCGGGATCTCGGCTCACTGCAAGCTCCGCCTCCCGGGTTCACGCCATTCTCCTGCCTCAGCCTCCCAAGTAGCTGGGACTACAGGCGCCCGCCACTACGCCCGGCTAATTTTTTGTATTTTTAGTAGAGACGGGGTTTCACCGGTTTTAGCCGGATGGTCTCGATCTCCTGACCTCGTGATCCGCCCGCCTCGGCCTCCCAAAGTGCTGGGATTACAGGCGTGAGCCACCGCGCCCGGCC	44.4	PASS	PRECISE;SVTYPE=INS;SVLEN=317;END=4228390;CIPOS=-0,0;CILEN=-0,0;RE=10;RNAMES=NULL;AF=0.5	GT:DR:DV:PL:GQ	0/1:10:10:44,0,44:41
chr1	4332435	cuteSV.INS.275	A	AGACACCCAGCCCAGGAAACCCCTTCCCTGGAGACCCAGCCCAGGAAACCCCTTCCTAGAGACCCAGCCCAGGAAACCCCTTCCCTGGAGACCCAGCCCAGGAAACCCCTTCCCTGGACACCCAGCCCAGGAAACCCCTTCCCTGGACACCCAGCCCAGGAAACCCCTTCCCTG	36.7	PASS	PRECISE;SVTYPE=INS;SVLEN=173;END=4332435;CIPOS=-34,34;CILEN=-1,1;RE=10;RNAMES=NULL;AF=0.4348	GT:DR:DV:PL:GQ	0/1:13:10:37,0,65:36
chr1	4336501	cuteSV.INS.276	T	TGGTGATGATAATGGTGATGGTGATGGTAAACATGATAACGACAATGATAGTGGAAAGCGAATGGTGGTATTGATGGTGATGATGAAGAGGATGGTGATAATAATGATGATGGTGATGATTATGTTGGTGATGATGGTAATGGTGATGATAATGATGGTGATGGTGATGATGATGATTATGTGATGATGGTGGTGATGGTGATGATGGTGATGGTGATGGTGATGGTGGTGATGGTGGTGATGATGATGGTGATGGTGATGGTGATAATGGTGATGGTGGTGATGATGATGGCGGGGATGTGATGATGATGGTGATGATGATGATGATGGAGATGATGATGATGGTGATGATGATGATGGTGATGTGATGACGATGATAGTGATTATGGTGATGGTGATGATGATGATGGTGATGGTGGTGATGGTGATGATGTGATGGTGATGGTGATGATAATAATGATGTGATGGTGATGATGGCGGTGATGTGATGATGATGGTGATGGTGATGATAATGGAGATGATGATGGTGATGATGGTGATGATGGTGATGATGTGATGATGACGGTGATGGTGATGATGATGATGGTGATGGTGGTGATGGTAGTGATAATGTGATAATGATGGTGA	200.4	PASS	PRECISE;SVTYPE=INS;SVLEN=626;END=4336501;CIPOS=-1,1;CILEN=-1,1;RE=21;RNAMES=NULL;AF=1.0	GT:DR:DV:PL:GQ	1/1:0:21:200,54,0:53
chr1	4381394	cuteSV.DEL.232	CCAGCAAAGATCACAAGGCAAAGGGCAAAAGCAGAACTACTGATAAGGGTC	C	248.1	PASS	PRECISE;SVTYPE=DEL;SVLEN=-50;END=4381444;CIPOS=-3,3;CILEN=-0,0;RE=26;RNAMES=NULL;AF=1.0;STRAND=+-	GT:DR:DV:PL:GQ	1/1:0:26:248,66,0:66
chr1	4471038	cuteSV.DEL.233	GCCACACATGCACACGCACAGAGATGCAAGCACACACATGCACATACAGGCACACACATATGCACACGGACATGTGCACACACATGGAGACACACATATATATACACACACACAGACACAT	G	23.3	PASS	PRECISE;SVTYPE=DEL;SVLEN=-120;END=4471158;CIPOS=-0,0;CILEN=-0,0;RE=11;RNAMES=NULL;AF=0.3438;STRAND=+-	GT:DR:DV:PL:GQ	0/1:21:11:23,0,119:23
chr1	4471982	cuteSV.INS.277	G	GTTTCCTAGCCTTTTTTTTTTTTTTTTTTTTTTTTTGAGACGGAGTCTCGCTCTGTCGCCCAGGCTGGAGTGCAGTGGCGCGACCTCGGCTCACTGCAAGCTCCGCCTCCCGGGTTCACGCCATTCTCCTGCCTCAGCCTCCCGAGTAGCCGGGACCACAGGCGCGCGCCACCACGCCCGGCTAATTTTTTGTATTTTTAGTAGAGGCGGGGTTTCACCGCGTTAGCCAGGATGGTCTCGATCTCCTGACCTCATGATCCGCCCGCCTCTGCCTCCCAAAGTGCTGGGATTACAGGCGTGAGCCACCGCGCCCGGCC	114.3	PASS	PRECISE;SVTYPE=INS;SVLEN=316;END=4471982;CIPOS=-0,0;CILEN=-0,0;RE=20;RNAMES=NULL;AF=0.6667	GT:DR:DV:PL:GQ	0/1:10:20:114,0,19:18
chr1	4543679	cuteSV.INS.278	C	CTCTATCTATCTATCTATCTATCTATCTATCTATCTATTTATCTATTTATCTATCTATCTATCATCTACCTATCTCTCTGTCATCTATCTATCTCTCTGCCTTTGTGTCTATCTACCTATCTCTATCATCTATCTATTA	267.2	PASS	PRECISE;SVTYPE=INS;SVLEN=138;END=4543679;CIPOS=-0,0;CILEN=-0,0;RE=28;RNAMES=NULL;AF=1.0	GT:DR:DV:PL:GQ	1/1:0:28:267,71,0:71
chr1	4616436	cuteSV.DEL.234	TAGGGCACCTGGTAGGCAGGTAGGATACCTCTTATACAGCTAGGGAACCTGGTAGGCAGAGAGGACACCTCTGATACAGCTAGGGCACCTGGTAGGCAGGGAGGACACCTGGTAGACTGGAAGGGGAGAGAAGGACGCCTTGTCAG	T	248.1	PASS	PRECISE;SVTYPE=DEL;SVLEN=-145;END=4616581;CIPOS=-0,0;CILEN=-0,0;RE=26;RNAMES=NULL;AF=1.0;STRAND=+-	GT:DR:DV:PL:GQ	1/1:0:26:248,66,0:66
chr1	4632554	cuteSV.INS.279	A	ACACAGCACACAGACACAGCACACAGCACACAGGACACAGCCCACAGCCCACAGCACACAGGACACAGCACACAGCACACAGGACACAGCCCACAGCACACAGGACACAGCACACAGGACACAGCCCACAGCACACAGGACACAGCCCACAGCACACAGCC	62.8	PASS	PRECISE;SVTYPE=INS;SVLEN=160;END=4632554;CIPOS=-0,0;CILEN=-0,0;RE=13;RNAMES=NULL;AF=0.5417	GT:DR:DV:PL:GQ	0/1:11:13:63,0,44:43
chr1	4632770	cuteSV.INS.280	C	CACACAGCACACAGGACACAGGCACACAGGACACAGCCCACAGCCCACAGCCCACAGGACACAGCACACAGGGACACAGCCCAC	46.3	PASS	PRECISE;SVTYPE=INS;SVLEN=83;END=4632770;CIPOS=-51,51;CILEN=-8,8;RE=11;RNAMES=NULL;AF=0.4783	GT:DR:DV:PL:GQ	0/1:12:11:46,0,56:45
chr1	4632833	cuteSV.INS.281	C	CACACAGGACACAGCCCACAGCACACAGCCCACAGCACACAGGACACAGCCCACAGCCCACAGCACACAGGACACAGGACACAGCACACAGGACACAGCACACAGCCCACAGCCCACAGCACACAGGACACAGGACACAGGACACAG	27.2	PASS	PRECISE;SVTYPE=INS;SVLEN=146;END=4632833;CIPOS=-34,34;CILEN=-1,1;RE=9;RNAMES=NULL;AF=0.3913	GT:DR:DV:PL:GQ	0/1:14:9:27,0,75:27
chr1	4633194	cuteSV.INS.282	C	CACACAGGACACAGCCCACAGCCACAGCCCACAGGACACAGCCCACAGCCCACAGCCCCACAGCACACACACAGCCCACAGCACACAGCCCACAGCCCACAGCCCACAGCC	55.8	PASS	PRECISE;SVTYPE=INS;SVLEN=110;END=4633194;CIPOS=-0,0;CILEN=-0,0;RE=12;RNAMES=NULL;AF=0.5217	GT:DR:DV:PL:GQ	0/1:11:12:56,0,46:45
chr1	4666144	cuteSV.INS.283	G	GGCCCACCCAGGAGGGGCACCCCGCAGTGAAATAGCCCACTGAGGCTCCTCC	88.9	PASS	PRECISE;SVTYPE=INS;SVLEN=51;END=4666144;CIPOS=-30,30;CILEN=-0,0;RE=16;RNAMES=NULL;AF=0.64	GT:DR:DV:PL:GQ	0/1:9:16:89,0,22:22
chr1	4666707	cuteSV.INS.284	G	GTGCGGAGAGGGGCCTGTGAATCACGGGAGGGGTGCGGAGAGGGGCCCGTGAATCACGGGAGGGA	94.6	PASS	PRECISE;SVTYPE=INS;SVLEN=64;END=4666707;CIPOS=-10,10;CILEN=-0,0;RE=16;RNAMES=NULL;AF=0.6957	GT:DR:DV:PL:GQ	0/1:7:16:95,1,9:8
chr1	4740355	cuteSV.INS.285	C	CTGGGGAGGGGATGGGGAGTGAGTGTTGATGGGGACAGAGTGGGGGAGGGGGAGGGGGAGTGAGTGTTTGATGGGGACAGTGTGGGGAGGGGGAGGGGGAGTGAGTGTTTGATGGGGACAGTGTGGGGGAGGGGGAGGGGAGTGAGTGAGTGATGGGGACAGAGTGGGGAGGGGGAGGGGGAGTGAGTGAG	229.0	PASS	PRECISE;SVTYPE=INS;SVLEN=190;END=4740355;CIPOS=-3,3;CILEN=-8,8;RE=24;RNAMES=NULL;AF=1.0	GT:DR:DV:PL:GQ	1/1:0:24:229,61,0:61
chr1	4939476	cuteSV.INS.286	A	ATCCTCCATATGATATCAATATTCTCCATATGACGTCAGTGTCCTCCATATGACATCAATATCCTCCATATGATGTCAATATCCTCCGTATGATGTCAATATCCTCCGTATGATGTCAATATCCTCCATATGATGTCAATATCCTCTGTATGATGTCAGTGTCCTCCATATGATGTCAATCGCCTCCATATGATGTTCAATATCCTCCGTATGATGTCAGTGTCCTCCGTATGATGTCAATGTCCTCCGTATGACGTCAGTGTCCTCCATATACATCAATATCCTCCATATGACATCAATATCCTCCATATGATGTCAGTGTGCTCCATATGACATCAATATCCTCCATATGATGTCAATATCCTGCGTATGATGTCAATATCCTCCGTATGATGTCAATATCCTCCATATGATGTCAATATCCTCTGTATGATGTCAGTGTCCTCCATATGATGTCAATCGCCTCCATATGATGCCAATATCCTCCGTATGATGTCAATGCCCTCCGTATGATGTCAATGTCCTCCGTATGATGTCAGTGTCCTCCAGATGATGTCAATATCTCCCATATGATGTCTATGTCCTCGTATGATGTCAGTGTCCTCCGTTGATGTTAATGTCCTCCGTATGATGTCGGTGCTTCCGTATGATGTCAGTGTCCTCCGTATGATGTCAGTGTCCTCCATGTGATGTCAATGTCCTCGTATGATATCAGTGTCCTCCATATGATATCAGTGTCCTCCGTATGATATCAGTGTCCTCCGTATGATGTCAATATCTTCCGTATGATGTCAATATCTTCCGTATGATGTCAATATCCTCCATATGATTTCCGTGTCCTCCATATGATGTCAATGTCCTCCATATGATGCCAATGTCCTCCGTAAGATGTCAATATCCTCTATATGATGTCAATGCCCTCGTATGATGTCAGTGTCCTCCGTATGACGTCAATGTCCTCCGTATGATGTCGATGTCCTCCGTATGACGTTGGTGTCCTCCGTATGATGTCGGTGTCCTCTGTATGATGTCGGGTGTCCTCCGTATGATGTCGATGTCCTCTGCATGATGTCAATGTCCTCGTATGATGTCAGTGTCCTCCGTATGATATCAGTGTCCTCGTATGATGTCAATATCCTCCATATGATGTCAATATTCTCCATCGGATGTCAATATCCTCTGTAGGATGTCAATATCCTCCATATGATTTCGGTGTCCTCCATATGACATCAATAGCCTCCAAATGATGTCAGTATCCTCCGTATGATGTCGGTGTCCTCCATATGATGTCAATGTCTCCATATGATGTTAGTGTCCTCTGTATGATGTCAGTGTCCTCCGTATGATGTCAGTGTCCTCCGTATGATGTCAGTGTCCTCTGTATCATGTCAATGTCCTCGTATGATGTCAGTGTCCTCCGTATGATATCAGTGTCTCCGTATGATGTCAATATCCTCCATAGGATGTCAATATTATCCATAGGATGTCAATATCCTCCGTATGATGTCAATATCATACTATGATTTCAGTGTCCTCCTTATGACATCAATAGCCTCCAAATGATGTCAGTATCCTCCGTATGATGTCAGTGTCCTCCATATGATGTCAATGTCCTCCATAGATGTCGGTGTCCTCCATATGATGTCGGTGTCCTCCGTATGATGTCAGTGTCCTCTGTATGATGTCAGTGTCCTCCATATAATGTCAATATCCCCATATGATGTCAATATCCTCCATATGATGTCAATATCCTCTGTATGATGTCAGTGTCCTCGTATGATGTCAATATCCTCCATATGATGTCAACATCATCCATATGATTTCAGTGTCACT	238.6	PASS	PRECISE;SVTYPE=INS;SVLEN=1832;END=4939476;CIPOS=-1,1;CILEN=-7,7;RE=25;RNAMES=NULL;AF=1.0	GT:DR:DV:PL:GQ	1/1:0:25:239,64,0:63
chr1	5075708	cuteSV.INS.287	A	AAATTATATATAATACATTATATATAATTATAAATAATGCATTATATATAATTATATATAATGTATTATATA	209.9	PASS	PRECISE;SVTYPE=INS;SVLEN=71;END=5075708;CIPOS=-4,4;CILEN=-0,0;RE=22;RNAMES=NULL;AF=1.0	GT:DR:DV:PL:GQ	1/1:0:22:210,56,0:56
chr1	5112425	cuteSV.INS.288	A	AGAAGAAGAGGGAGAGGAATGGGGAGAGGCAGAGGAAGAGGGAGAGGCAGAGGGAGAGGAAGAGGGAGAGGCAGAGGGAGAGGAAGAGGGGGATGCAGAGGGAGAGGAAGAGGGAGAGGCAGAGGGAGAGGAAGAGGGGGATGCAGAGGGAGAGGAAGAGGGAGAGGAAGAGGGAGAGGCAGCGGGAGAGGCAGCGGGAGAGCAGCGGGAGATGCAGAGGGAGAGGAAGAGGGAGAGAAGGAGGAGAGGCAGAGGGAAAGGAAGAGGGAGACACAGAGGCAGAGGAAGAGGGAGAGGAAGAGGGAGAGGCAGAGGGAGAGGAAGAGGGAGAGGAGGGAGAGGAAGAGGGAGAGGGAGAGGCAGAGGGAGAGAGGAGAGGAAGAGGGAGAGGGAGAGGAAGAGGGAGAGAAGAGGGAGAGGGAGAGGAAGAGGGAGAGGAAGAGGGAGAGGCACAGGGAGAGGCAGAGGGAGAGGGAGGGAGAGGCAGAGGGAGAGGGAGGAAGAGGGAGAGAGAGAG	257.6	PASS	PRECISE;SVTYPE=INS;SVLEN=516;END=5112425;CIPOS=-0,0;CILEN=-1,1;RE=27;RNAMES=NULL;AF=1.0	GT:DR:DV:PL:GQ	1/1:0:27:258,69,0:68
chr1	5160273	cuteSV.INS.289	G	GCACACACTAACACATACACATACACACATACTAACACATACACACACTAACACATACACATACATATATACTAACATACACATACACACATACTAACACATACACACACATACTAACACATACACATACAGATATACTAACACATACACATACACACACTAACATACACATACACACACTAACACATACACATACACACATACTAACACATACACACATACTAACACATACACACACACTAACACATACATATATACTAACACATACACATACATACTAACATACACAAACATACACATACACACATACTAACACATACACACACAAACACATACACACATACTAACACATACACATACACATACACACATACTAACACATACACATACACACATACTAACACATACACATACATATATACTAACACACACACTAACACATACACACATACTAACACATACACACACTAACACATACACACACTAACACATACACATACACACATACTAACACATACACACACTAACACACACATACACACACTAACACACATACACACTAACACTACACATGCACACATACTAACACATACACATACATATATACTAACACATACACATA	171.8	PASS	PRECISE;SVTYPE=INS;SVLEN=621;END=5160273;CIPOS=-9,9;CILEN=-0,0;RE=18;RNAMES=NULL;AF=1.0	GT:DR:DV:PL:GQ	1/1:0:18:172,46,0:45
chr1	5214733	cuteSV.INS.290	A	ATATATATATACACATATATAACACATTATATATATATACACATATATACACAT	22.8	PASS	PRECISE;SVTYPE=INS;SVLEN=53;END=5214733;CIPOS=-0,0;CILEN=-0,0;RE=8;RNAMES=NULL;AF=0.381	GT:DR:DV:PL:GQ	0/1:13:8:23,0,70:22
chr1	5246621	cuteSV.DEL.235	CCTTCCTTCTTTCCTTCCTTCCTTCCTTTCCTCCTTCCTTTTTCTTCCTTCCCTCCCTCCCTCCTTCCTGT	C	83.1	PASS	PRECISE;SVTYPE=DEL;SVLEN=-70;END=5246691;CIPOS=-0,0;CILEN=-0,0;RE=17;RNAMES=NULL;AF=0.5484;STRAND=+-	GT:DR:DV:PL:GQ	0/1:14:17:83,0,54:54
chr1	5304004	cuteSV.DEL.236	TGCCCAGTACCTACCACAGCTCATGGGTATACACCTAAGTCAACAACCAAGTGCCCAGTACCTACCACAGCTCATGGGTATATACCTAAGTTAATAACCAAG	T	73.5	PASS	PRECISE;SVTYPE=DEL;SVLEN=-101;END=5304105;CIPOS=-9,9;CILEN=-0,0;RE=16;RNAMES=NULL;AF=0.5161;STRAND=+-	GT:DR:DV:PL:GQ	0/1:15:16:74,0,64:63
chr1	5334120	cuteSV.INS.291	A	AAAGAAACACAACGCAGAATGCAGGATGATGGAGAAACACAAAGCAGAATTCAGGATGGTGCAGAATTCAGGATGTG	79.3	PASS	PRECISE;SVTYPE=INS;SVLEN=76;END=5334120;CIPOS=-39,39;CILEN=-10,10;RE=15;RNAMES=NULL;AF=0.6	GT:DR:DV:PL:GQ	0/1:10:15:79,0,32:31
chr1	5334121	cuteSV.INS.292	A	AAGAAACACAACGCAGAATTCAGGATGGTGGAGAAACACAACGCAGAATTCAGGATGGTGGAGAAACACAACGCAGAATTCAGGATGGTGGAGAAACACAACGCAGAATTCAGGATGGTGGAGAAACACAACGCAGAATTCAGGATGGTGGAGA	24.6	PASS	PRECISE;SVTYPE=INS;SVLEN=153;END=5334121;CIPOS=-27,27;CILEN=-6,6;RE=9;RNAMES=NULL;AF=0.375	GT:DR:DV:PL:GQ	0/1:15:9:25,0,82:24
chr1	5334574	cuteSV.INS.293	A	AACACAACGCAGAATTCAGGATGGTGGAGAAACACAACGCAGAATTCAGGATGGTGGAGAAACACAACGCAGAATTCAGGATGGTGGAGAAACACAACGCAGAATTCA	0.0	q5	IMPRECISE;SVTYPE=INS;SVLEN=107;END=5334574;CIPOS=-45,45;CILEN=-12,12;RE=5;RNAMES=NULL;AF=0.1852	GT:DR:DV:PL:GQ	0/0:22:5:0,21,162:21
chr1	5386855	cuteSV.INS.294	T	TGTGGTGTGTTCATGTGTGGTGTGGTGTGTGTGTGTATGTGGTGTTTGTGTGGTGTGTGTGTAGTGTGGTGTGTGGTGTGTTCATCTGTGTGTGTATGTGGTGTGTGTGTGGTGTGTGTGGTGTGTGTGGTGTGTGTGGTATGTGTGTGTAGTGTGTGGTGTGTGTATGTGGTGTGTGTGTGGTGTGTGTGTAGTATGGTGTGGGTGTGTGGTGTGTTCATGTGTGGTGTGGTGTGTGTGTGTATGTGGTGTTTGTGTGGTGTGTGTGTGGTGTGTTCGTCTGTGTGTGTATGTGGTGTGTGTGTGGTGTGTGTGTGTATGTGATGTGTGTGTGATGTGTGGGGGGGCTGTGGTGTGTGTGTAGTGTATGTGATGTGTGGTGCCTGTGTGTGTGTATGTGGTGTGTGTGTGGTGTGGGGGGGGTGTGGTGTGTGTAGTGTATGTGGTGTGTGGTGCGTGTGTGTGTGGGGGTGTGGTGTGTGTATAGTGTGTGGGGTGTGTGTGTGGTGTGTGTGGTGTGTGTGGAGTATGTGTGTGTAGTGTGTGGTGTGTGTGTTTGTGGTGTGTGTGGTGTGGTGTGTGTGTAGTGTGTGGTGTGTGGGGGGGTGTGTGTAGTGTGTGGTGTGTGTATGTGGTGCGTGTGTGTGGTGTGTGTGTAGTGTGTGGTGTGTGTATGTGGTTTGTGTGGTGTGTTTGTGTAGTGTGTGGTGTGTATGTGGTGTGTGTGTGGTGTGTGTGGTGTGTGTGTGGTGTGTGGTATGTGTGTGTGGTGTGTGTGGTGTGTGGGGGGTATGTGTGTGTAGTGTGTGGTGTGTGTGTTTGTGGTGTGTGTGGTGTGTGGTGTGTGTGTAGTGTGTGGTGTGTGGGGGGGTGTGTGTAGTGTGTGGTGTGTGTATGTGGTGCGTGTGTGGTGTGTGTGTGTAGTGTGTGTTGTGTGTATGTGGTTTGTGTGGTGTGTGTGTGTAGTGTGTGTTGTGTGTTGGCATGTGTGGTGTGTATGGTGGTGTGTGGTGTGGTGTGTGTGTGGTGTGTGTGGTTGGTGTGTGTGTGTGGTGGGGTGTGGGGTGTGAGGTGGGTGTTGTGGGGGGGTGTGTGTGTGGTGTGTGTGGTGTGTGGTGGTGTGGGTGTGGTGTGTGGGTGTGGTGTGTGTGTGTGTGGTGTGTGTGGTGGGGTGTGTGTGGGGGGGTGTGGTGTGTGGGGTAGTGTTGTGGTGTGTGGTGGTGTGTGTGTGGTGTGGGGGGGTGGTGGGTGTGTGGTAGTGTGTGGTGGGTGTAGTGGGGTGTGGGTGGTGTGGTGTGGTGTGTGGTGTAGTGTGTGGTGTGTGGTGAGTGTGTGTGTGTGTGTGTGTGGTGGGGTGTGGGGTGGGGTGTGTGTGGTGTAGGGGGGGGTGTGTGTGGTGGGTGGGTGGGTGTGTGGTGTGTGGTGTGTGTGGTGTGTGTGGTAGTGTGTGGGTGGGTGTGTGGGTGGTGTGGTGTGGTGCGTGTGTGTGTGTGGTGTTGGGGAGTGTGGTGTGTGTAGTGTATGTGGTGTGCTGCGTGTGTATGTGTGGTGTTTGGGGAGGGTGTGGGTGTGTGTAGTGTATGTGCTGTGTGGTGTGTGTGTGTATGTGGTGTGTGTGTGGTGTGTGGAGGGTGTGGTGGTGTAGTGTATGTGGTGTGTGGTGCGTGTGTGTGTGTGTGTGTGGTGTGTGTGGGTGTGTGTGGTGTGTGTGGGGGTGTGGGTGTGTGTGTAGTGTATGTGGTGTGTGGTGCGTGTGTGTGTGTGGTGTTTGGGGGGGTGTGTGGTGTGTGTGTAGTGTATGTGGTGTGTGCTGCGTGTGTGTGTGTATGTGATGTGTGTGTGGTGTGTGTGGGGGGGTGTGGTGTGTGTAGTGTGTGTGGTGTTGGAGGGGTGTGTGGGTGTGTGAGTGTGTGTGGTGTGTGCTGCGTGTGTGTGTGCGTGTGTGGGGGGGGTGGTGTGTGTAGTGTGTGGGGTGTGTGTGGTGTGTGTGTGGTGTGTGTGGGGTATGTGTGTGTAGTGTGTGGTGTGTGTGGTGTGTGGTGTGTGGGGGGGTTGTGTGTAGTGTGTGGTGTGTGTATGTGGTGCGTGTGTGTGGTGTGTGTGTGGGGGTGTGTGGTGTGTGTGTAGTGTATGTGGTGTGTGGTGCGTGTGTGTGTGTGGTGTTTGGGGGGTGTGTGGTGTGTGTAGTGTGTGTGGTGTGTGCTGTGTGTGTGTGTGTGGTGCGTGTGTGTGTGTGTGTGTGTGTGTGTGTGTGTGTGTGTGTAGTTCTGACCTGCTTTGCTTGTTTTGCAGAGGAGCAAGCCCATGTAGCTCCCAGGCTGCTCTTTTGGACGTGGAGCTCCTGCAGCCACCTTCAGACTGAGGCCTCTGCCTTCTTTAACAACATCGCATGGAGCCAAAAGGTAGAAAATAGGCGTGCAAACAGTGAGGATGCGGGTCTTATAGGCTGCAGAGACCACCTGTGATGAGACCCTAATAGAGAACGGAATTGGAACAGGGAATGACAGAAAGCAGGCAGAGGCTTCCCGTTAAACGTGATGGATGGAGCACACATACTTATCACAGCTCCCTCCGCAAATGCACCAGAATTACAACACAGGGATAAAAGAAGCGTAAACACACAAGGACAAAGAAATCCAGTGAGGATATTTCGGAGGACTGAGCTGACAAAGCTTGGGAGAAAAAAAGCAGATGATAAAACGGTGACAAGCTTAGCCTAGCAGGAAAACGGCGATCTAAGCCTGCAGGGGAAGAAGGAAACAGGAGGAGGTGGACCCATTTGTCTCAAAGGCTCCTAGAAAAGCTCTGAGATCCCAGGTACCAGGTGATGCTCAGGTAGGGAGGAAAATAGAAAAGAAAAAGCTGAAAATTCAGGGATGGGTTTGCGCAGGAGCAGTTCAGCCCCAAGACTGCCCCTGGCCACCTGTAATCAAGGGACCGTCCATCTCCTCTCCCAGCTAAAATGGAGGGTCCTGGTCTGGAGGAGGTGGCATATCTGAGAACAAGGATAAAACACGGAACTGAAAATAGTGCAAGTCTGCATGCTGGGCAGGGAAGGCCCATACCACCCCCCCTGTCTGCTCCCTGAGTGTTGAAGACCAAGCCCATAACCCCAGACATCAGACACTTTCCCAGGAAGGCCAACAGGCTCACCCATGTGGCCAGCCAGGTCAGCCATGGGGACCTCAGCTGGAAGCAGCTCCCAGATCTTCCATGGGATGTGAGGGTCTTTTTTTTTTTTTTTGAGATGGAGTTTTGCTCTTGTTGCCCAGGCTGGAGTACAATGGTGCAATCTCAGCTCACCGCAACCTCTGCCTCTGGGGTTCAAGCAACTCTCTGCCTCAGCCTCCCAAGTAGCTGGGATTATAGGCATGCACCACCATACCTGGCTAATTTTGTATTTTTTAATGGAGATGGGGTTTCTTCATATCGGTCAGGCTGGTCTTCAACTCCTGACCTCAGGTGATCTGCCTGCCTCGGCCTCCCAAAGTGCTGGAATTACAGGTGTGAGCCACCGCACCCAGCCATGAGGGTCTTTTATCTAGTATTTTTAATGTCGTTTTTGCACCTCACTCTTAAATATAACCACACAAATATTTTAGGAAAGCCTGTAACGTAAAAGTCAGAGCAGAACAAGCAAACACAGGGGAGAAACTCAGAGAAGACAGGAATCAGGCACAAAGCAGGAGAACGCTCCATGTGTGTAAAATTAATGACATCTGAGATATAAGGGAATATACTGTATCCTTGAAAGAACACGATGTTCTTCTCTAAAGAGGAGCACCTTCCGAAAATCAGGAAAGCTTTTAGAAATGAAAACCATGCGAGTAGAATTAACATTTGACTAGAAGGACAGGGAAATAAAGGGGAAGATATTTCTTGGGATTAGAACAGAAATATAAAGAGGTAGAAAATGGTCCAGAGAAGAAAATTAGAGGCTCAATCTGGGAGACCTAATGTCATATCCACAGGTGTTCCAGAAAAAGAATGAAAAAAAAAAATCGAGGGGAAGAAAATTTTCCAGAAAGAAAGGAGTTGTTTCTAAGCTGAAGAAACCAATTGAGAACCCAGAAAAAGGAGTGAAAAAGACCCACGCACACACCAGGGCACACAGTGATAGATATGCAGAGTGAGGGATTAAGAGATGACACTAAAAGCTCCCAGAAGGCAAGAGCGGGTTGCATCAAAACGGTGTTGCATCTCTCCTAGGATTTTGCAAGAATACCTTGAAAGTTCAGAAGGAAAATCTCTAGGCTAGATCACACCCAACTAAGCTATGAATCAAGCCCGAGGGTGCAATGTGAGTATTTCAGATTTGAGCCATCTCAAACTATTCAGCTCCCATAAGGTCCTTCAAACCTGGGTGCAAATCATCAAAGAAGACAGTTTCCCAGGGCGGTGAGGACGTTCCCGGGATGCCGGTGTCTGTGCAGCAGCTCTAGAGAACAATAGGTCCGTTGTGGAGGAGGAGGAAGGAGAAGTCAGGGGGCATATGGCCCAGAAAGAGAAACGTGGGCCGGCAAGACTAGCTGAGGCTTTGCTCCATAAAGCCAGTGACATTGCAGCTCTGGCTATAATCTCGGGGGGCAGTAGTGGAAGCAGCCTACAAACCTTGCAAAGGAAAGTCCTGTGGTTATTCTTCCTAGGGAAAGCGCAAAGTTGATCAGGAAAGGAAATGTAATCATAGAACTACTTTGTGGCTCAGCTGTGAATAATAATTACATAATTATGTAAATGTTGAATATTGATCTAACCACAAATTATGATACTGGGAGGAGCGGGGCAGGGAGCTGCACGTGTGTGTGTCTGTGTGTGTGTCTCTGTGTCTGTGTATCTCTGTGTGTCTGTGTGTGTCTCTGTGTCTGTCTGTGTGTGTCTATGTGTGAATCTGTGTGTGTCTCTGTGTCTATGTCTGTGTCTGTGTGTATTTCTCTATGTCTGTGTATGTGTGTCTGTGTGTGTCTATGTCTGTGTGTGCCTGTATCTGTGTGTCTCTGTGTGTGTCTATGTCTGTGTGTATGTCTCTGTGTCTTGTCCCCATGTGTCTGTGTGTGCCTGTGTGTGTCTCTACGTGTGTGTCTGTGTCTGTGTGTATGTCTCTGTGTCTTGTCTCTGTGTGTGTCTCTATGTGTGTCTGTGTGCATTTCTCTATGTCTGTGTAAGTGTGTCTGTGTGTGTCTATGTCTGTGTGTGCCTGTATCT	68.1	PASS	PRECISE;SVTYPE=INS;SVLEN=5201;END=5386855;CIPOS=-0,0;CILEN=-12,12;RE=10;RNAMES=NULL;AF=0.7692	GT:DR:DV:PL:GQ	1/1:3:10:68,6,1:5
chr1	5386857	cuteSV.DUP.5	T	<DUP>	2.3	q5	IMPRECISE;SVTYPE=DUP;SVLEN=813;END=5387670;RE=10;STRAND=-+;RNAMES=NULL;AF=0.2632	GT:DR:DV:PL:GQ	0/0:28:10:2,4,174:3
chr1	5387669	cuteSV.BND.22	N	N]chr12:132158564]	8.5	PASS	PRECISE;SVTYPE=BND;RE=15;RNAMES=NULL;AF=0.283	GT:DR:DV:PL:GQ	0/1:38:15:9,1,228:8
chr1	5414110	cuteSV.DEL.237	CATCCTGGGCATCTATGATGCTGATTGATGTCCCCAGCATCCCGGGCATCTATGATGCTGATTGATGTCCCCAG	C	46.9	PASS	PRECISE;SVTYPE=DEL;SVLEN=-73;END=5414183;CIPOS=-6,6;CILEN=-0,0;RE=10;RNAMES=NULL;AF=0.5263;STRAND=+-	GT:DR:DV:PL:GQ	0/1:9:10:47,0,37:36
chr1	5474558	cuteSV.DEL.238	GCCCAGGCATTCCTGTGGCCTCCCTCTCCCTGACTTTTGTTGAGAGATCGTGGTCCTTTGGGATCAA	G	58.3	PASS	PRECISE;SVTYPE=DEL;SVLEN=-66;END=5474624;CIPOS=-0,0;CILEN=-0,0;RE=12;RNAMES=NULL;AF=0.5455;STRAND=+-	GT:DR:DV:PL:GQ	0/1:10:12:58,0,39:39
chr1	5667698	cuteSV.INS.295	G	GCCAGCTCCCTCCCTGCACTCCAGCGTCTCACAGCCGTCTCCCTCCCCTGCACCAGCGGCTCACGGCCAGCTCCCTCACCAGCACTCCAGTGGCTCATGGCCAGCTCCCTCCCCTGCACCAGCGGCTCAGGGCCGCCTCCCTCCCCTGCACTCCAGCATCTCACAGCCGTCTCCCTCCCCTGCACCAGCGGCTCATGGCCAGCTCCCTCCCCTACACTCCAGCGGCTCACC	71.0	PASS	PRECISE;SVTYPE=INS;SVLEN=230;END=5667698;CIPOS=-0,0;CILEN=-0,0;RE=16;RNAMES=NULL;AF=0.5	GT:DR:DV:PL:GQ	0/1:16:16:71,0,71:67
chr1	5676197	cuteSV.BND.23	N	N]chr22:11300559]	0.0	q5	IMPRECISE;SVTYPE=BND;RE=14;RNAMES=NULL;AF=0.1474	GT:DR:DV:PL:GQ	0/0:81:14:0,109,639:108
chr1	5713523	cuteSV.INS.296	C	CTTCTGCGGGGACCCGGAAATCGCCCGCGGGGGGCTTAGCGCTCCGTTACCGCTGAGGGTTGGA	52.0	PASS	PRECISE;SVTYPE=INS;SVLEN=63;END=5713523;CIPOS=-33,33;CILEN=-0,0;RE=10;RNAMES=NULL;AF=0.5882	GT:DR:DV:PL:GQ	0/1:7:10:52,0,23:23
chr1	5744137	cuteSV.DEL.239	CCCTCCCTTCCTTCTTCCCTCCCTCCCTCCCTTCCTCCCTCCCTCCCTTCCTCCCTCCCTCCCTTCCTTCTTCCCTCCCTCCCTCCCTTCCTTCTTCCCTCCCTCCCTCCCTTCCTCCCTCCCTCCCTCCCTTCCTCCCTCCCTCCCTTCCTTCTTCCCTCC	C	200.4	PASS	PRECISE;SVTYPE=DEL;SVLEN=-161;END=5744298;CIPOS=-10,10;CILEN=-12,12;RE=21;RNAMES=NULL;AF=1.0;STRAND=+-	GT:DR:DV:PL:GQ	1/1:0:21:200,54,0:53
chr1	5802854	cuteSV.INS.297	C	CACCATCACCATCATCACCATCATCATCACTGTCATCATCACCATCATCACCATCATCACCATCATCATCACCATCATCATCATCATTGTCATCATCAACATCATCATCACCATCACCATCATCGTCACCATCATCACCATCATCACCGTCATCATCACCATCATCATCATCATCAATGTCATTACCACCACCATCATCACCATCATCGCCATCATCATTACCATCATCACATCATCACTATCACTATCATCATCACCATCACCATCATCATCATCATGACTATTGTCATCATCGCCACCATCATCATTAACACATCACCATCATCACCATTATCATCACCATCATCATATCATCACTATCACCATCATCACCATCATCATCATCATCACCATCACCATCATCATCATCATCATCATCACCATCATCATCATCAATGTCATT	305.4	PASS	PRECISE;SVTYPE=INS;SVLEN=441;END=5802854;CIPOS=-1,1;CILEN=-1,1;RE=32;RNAMES=NULL;AF=1.0	GT:DR:DV:PL:GQ	1/1:0:32:305,82,0:81
chr1	5817271	cuteSV.INS.298	G	GGGGATTACTGGTGTGTGGACAGAGGGGATTACTGGTATGTGGACAGAGGGGATTACTGGTGTGTGATACAGGGGATTACTGGTGTGTGGACAGAGGGATTACTGGTGTGTGGGATATGGGGGATTACTGGTGTGTGGATACGAGGGATTACTGGTGTGTGGATACAGGGGATTACCAGTGTGTGGACACGGGGGATTACGGGTGCATGACAGAGGGGATTACCAGTGTGTGGATACAGGGGATTGCTGGTGTGTGGACAGAGGGGATTACTGGTGTGTGGATACGGGGGATACTGGTGTGTGGATATGGA	190.8	PASS	PRECISE;SVTYPE=INS;SVLEN=310;END=5817271;CIPOS=-4,4;CILEN=-0,0;RE=20;RNAMES=NULL;AF=1.0	GT:DR:DV:PL:GQ	1/1:0:20:191,51,0:51
chr1	5829844	cuteSV.INS.299	A	AATGGTGATGATAGTGGTGATGGTGATAGTGATGGTAGTGGTGATGGTGATGATTATGTTGGTGATGGTGGTGGTGATAGTGATGATGATGGTGATGGTGATAGTGGTGATGATGGTGTTGGTGGTGATGGTGATGGTGCTGGTGATGGTGATAGTGATGGTGGTGGTGGTGATGGTGGTGATGCTTATGTTAGTGATGGTGATGATGGTGGTGTTGACAGTGATGATGCTGGTAGTGATGGTGGTGGTGATGGTGATGGTGGCGATGGTGATGGTGGTGATGGTGATGGTGGTGATGATGGTGATGATGGTGGTGATGGTGGTGGTGATGGTGATAGTGATAGTGGTGATGGTGATGGTG	248.1	PASS	PRECISE;SVTYPE=INS;SVLEN=360;END=5829844;CIPOS=-8,8;CILEN=-1,1;RE=26;RNAMES=NULL;AF=1.0	GT:DR:DV:PL:GQ	1/1:0:26:248,66,0:66
chr1	5832302	cuteSV.INS.300	A	AGGGCTGTGGGCTGGGGGCTGGGGGCTGGGGGGCTAGGGGGGCTGGGGGCTGGGGGATGGAGGCTGGGGGCTGGGAACTGAGGGCTGTGGGCTGTGGGCTGGGGGCTATAGGCAGGGGGCTGGGGGCTGGGAACTAAGGGCTGTGGGCTGTGGGGCTGGGGCTATGGGCTGGGAGCTGGGGGCTGGGAACTGAGGGCTGTGGGCTGGGGGCTGGGGGCTGGGGGGCTGGGGGGGCTAGGGGGCTGGGGGCTGGGGGATGGAGGCTGGGGGCTGGGAACTGAGGGCTGTGGGCTGTGGGCTGGGGGCTATAGGCTGGGGGCTGGGGGCTGGGAACTGAGGGCTATGGGCTGGGAGCTGGGGGCTGGAAACAGGGGGCTGGGAGCTGGGGGCTGTGGGCTGGGGGCTGGAGGCTGGAGGCTGGGGGCTGGGAACTGAGGGCTGTGGGCTGG	58.3	PASS	PRECISE;SVTYPE=INS;SVLEN=448;END=5832302;CIPOS=-4,4;CILEN=-7,7;RE=12;RNAMES=NULL;AF=0.5455	GT:DR:DV:PL:GQ	0/1:10:12:58,0,39:39
chr1	5832302	cuteSV.INS.301	A	AGGGCTGTGGGCTGGGGGCTGGGGGCTGGGGGGCTAGGGGGCTGGGAACTGAGGGCTGGGGGCTGGGGGCTGGGGGATGGAGGCTGGGGGCTGGGAACTGAGGGCTGTGGGCTGTGGGCTGGGGGCTATAGGCTGGGGGGCTGGGGGCTGGGAACTGAGGGCTGTGGGCTGGGGGCTGGGGGCTGGGGGCTGGGGGGCTAGGGGGCTGGGGGCTGGGGGATGGAGGCTGGGGGCTGGGAACTGAGGGCTGTGGGCTGTGGGCTGGGGGCTATAGGCTCGGGGCTGGGGGCTGGGAACTGAGGGCTGTGGGCTGTGGGCTGGGGGCTATAGGCTGGGGGCTGGGGGCTGGGAACTGAGGGCTGTGGGCTGTGGGCTGGGGGCTGGGGGCTGTGGGCTGGGGGCTGGGGGCTGGGGGGCTAGGGGCCTGGGGGCTGGGGGATGGAGGCTGGGGGCTGGGAACTGAGGGCTGTGGGCTGTGGCTGGGGGCTATAGGCTCGGGGCTGGGGGCTGGGAACTGAGGGCTATGGGCTGGAGCTGGGGGCTGGAAACTGGGGGCTGGGAGCTGGGGGCTGTGGGCTGGGGGCTGGAGGCTGGAGGCTGGGGGCTGGGAACTGAGGGCTGTGGGCTGGGGGCTATAGGCTGGGGGCTGGGGGCTGGGAACTGAGGGCTGTGGGCTGTGGGCTGGGGGCTGGGGGCTGTGGGCTGGGGGCTGGGGGCTGGGGGGCTAGGGCCTGGGGGCTGGGGGATGGAGGCTGGGGGCTGGGAACTGAGGGCTGTGGGCTGTGGGCTGGGGGCTATAGGCTCGGGGCTGGGGGCTGGGAACTGAGGGCTATGGGCTGGGAGCTGGGGGCTGGAAACTGGGGGCTGGGGGCTGGAGGCTGGAGGCTGGGGGCTGGGAACTGAGGGCTGTGGGCTGGGGGCTGGGGGCTGGGGGGGCTAGGGGGCTGGGGGCTGGAGGCTGGAGGCTGGGGGCTGGGGGATGGAGGCTGGGGGCTGGGAACTGAGGGCTGTGGGCTGTGGGCTGGGGGCTATAGGCTGGGGGCTGGGGGCTGGGAACTGAGGGCTGTGGGCTGGGGGCTGGGGGCTATAGGCTGGGGCTGGGGGCTGGGAAGGGCTGTGGGCTGG	53.2	PASS	PRECISE;SVTYPE=INS;SVLEN=1124;END=5832302;CIPOS=-4,4;CILEN=-2,2;RE=12;RNAMES=NULL;AF=0.5	GT:DR:DV:PL:GQ	0/1:12:12:53,0,53:50
chr1	6005316	cuteSV.DEL.240	AAGCTGAGCTGAGGGGTGAGGGTAGAGTGGGGGGATGTGGGAGCTGAGCTGAGGAGTGAGGGTGAACTGGGGGATGTGGGAGCTGAGCTGAGGGGTGGGGGTGGAGTTGTGGGTTGTGTG	A	62.1	PASS	PRECISE;SVTYPE=DEL;SVLEN=-119;END=6005435;CIPOS=-1,1;CILEN=-0,0;RE=14;RNAMES=NULL;AF=0.5;STRAND=+-	GT:DR:DV:PL:GQ	0/1:14:14:62,0,62:59
chr1	6005344	cuteSV.INS.302	G	GGGGGACATGGAAGCTGAGCTGAGGGGTGAGGGTAGAGTGGGGGACATGGAAGCTGAGCTGAGGGTGAGGGTAGAGTGGGGGACATGGAAGCTGAGCTGAGGGGTGAGGGTAGAGTGGGGGACATGGAAGCTGAGCTGAGGGGTGAGGGTAGAGTGGGGGACATGGAAGCTGAGCTGAGGGGTGAGGGTAGAGTGGGGGACATGGAAGCTGAGCTGAGGGGTGAGGGTAGAGTGGGGGACATGGAAGCTGAGCTGAGGGGTGAGGGTAGAGTGGGGGACATGGAAGCTGAGCTGAGGGGTGAGGGTAGAGTGGGGGACATGGAAGCTGAGCTGAGGGGTGAGGGTAGAGTGGGGGACATGGAAGCTGAGCTGAGGGGTGAGGGTAGAGTGGGGGACATGGAAGCTGAGCTGAGGGGTGAGGGTAGAGTGGGGGACATGGAAGCTGAGCTGAGGGGTGAGGGTAGAGTGGGGGACATGGAAGCTGAGCTGAGGGGTGAGGGTAGAGTGGGGACATGGAAGCTGAGCTGAGGGGTGAGGGTAGAGTGGGGGGACATGGAAGCTGAGCTGAGGGGTGAGGGTAGAGTGGGGGACATGGAAGCTGAGCTGAGGGGTGAGGGTAGAGTGGGGGACATGGAAGCTGAGCTGAGGAGTGAGGGTGAACTGGGGGATGTGGGAGCTGAGCTGAGGGGTGAGGGTGAAGT	3.2	q5	PRECISE;SVTYPE=INS;SVLEN=700;END=6005344;CIPOS=-0,0;CILEN=-1,1;RE=7;RNAMES=NULL;AF=0.2692	GT:DR:DV:PL:GQ	0/1:19:7:3,3,118:3
chr1	6006015	cuteSV.DEL.241	TCACCCCTCAGCTCAGCTCCCACATCCCCCCACTCCACCCTCACCCCTCAGCTCAGCTCCTACATTTCCCACTCCACCCTCACCCCTCAGCTCAGCTCCCACGTCCCCCCACTCCACCCTCACCCCTCAGCTCAGCTCCCACATCCCCCCACTCCACCCTCACCCCTCAGCT	T	286.3	PASS	PRECISE;SVTYPE=DEL;SVLEN=-171;END=6006186;CIPOS=-38,38;CILEN=-39,39;RE=30;RNAMES=NULL;AF=1.0;STRAND=+-	GT:DR:DV:PL:GQ	1/1:0:30:286,77,0:76
chr1	6012292	cuteSV.DEL.242	TGAAGGCAGAGGTGGTGGGTGGAGGTGGAGATGGAGGTAGTGGTGGAGGTGATGAAGGCGGAGGTGGGTGGAGGTGGAGATGGAGGTAGTGGTGGAGGTGATGAAGGCGGAGGTGGAGGTGATGAAGGCGGAGGTGGTGGGTGGAGGTGGAGATGGAGGTAGTGGTGGAGGTGATGAAGGCGGAGGTGGAGGTGATGAAGGCGGAGGTGGGTGGAGGTGGAGATGGAGGTAGTGGTGGAGGTGA	T	17.7	PASS	PRECISE;SVTYPE=DEL;SVLEN=-243;END=6012535;CIPOS=-19,19;CILEN=-0,0;RE=8;RNAMES=NULL;AF=0.3478;STRAND=+-	GT:DR:DV:PL:GQ	0/1:15:8:18,0,84:17
chr1	6012325	cuteSV.DEL.243	GAGGTAGTGGTGGAGGTGATGAAGGCGGAGGTGGGTGGAGGTGGAGATGGAGGTAGT	G	84.5	PASS	PRECISE;SVTYPE=DEL;SVLEN=-56;END=6012381;CIPOS=-23,23;CILEN=-9,9;RE=15;RNAMES=NULL;AF=0.6522;STRAND=+-	GT:DR:DV:PL:GQ	0/1:8:15:84,0,18:17
chr1	6300756	cuteSV.INS.303	G	GGCCCCTCCCCTCTCCACAAACACGGAATCTCACCGGACAGCACCCTATCCTGATGCGCGGCCA	122.5	PASS	PRECISE;SVTYPE=INS;SVLEN=63;END=6300756;CIPOS=-9,9;CILEN=-0,0;RE=23;RNAMES=NULL;AF=0.6053	GT:DR:DV:PL:GQ	0/1:15:23:122,0,46:46
chr1	6398576	cuteSV.DEL.244	TGTCGTGCTCCAGCCTCCAGAGTAGCTGGAATTACAGGCCCCCACCACCACACTCAGCTAATTTTTTTATTTTTAGTAGAGACAGGGTTTCACCATGTTGGCCAGGCTGGTCTTGAACTCGCGATCTCAGGTGATCTGTCCGCCTTGGCCTCCCAAAGTCCTGGGATTACAGGCATGAGCCACTGCACCCAGCCTGTCTCATCACTTTAAGTCCCATCTGTATAATACATATCTCTGGCCAGCTCAGAGCTCTCCCCTAAATTCCAGATCCATGTATCCCTTGTCTGCACCAAATCTCACTTTGGTTGCATGGCAGGTACCCGACACTCACCTTGTCCTGATGCCCCTCAGAAATGGCCATCCCAGGAAATTGCAGTCCCGTCCCTCCAGTTGGTCAAGCCAAGACCCAAGGAGTCACCCGTGACTCTCTCTCTCCCTCACACCCCTCATCCAAACCATCAGCACATCCTGCAAGCTCTGCCTTCACAATGAATCTGGGATCTGAACAGTCCTCACTGTGGCATTCAGGGTTCTGCCCCACAGCCACATCCACGCTTCTGACCTCATGAGCTCTCTCCCCTGGCTCACTTAGCTCCAGCCACCCTGAGCTCCCGGACAGTCTTCGAATGTGCCGGACATATCTCAGAGGCTTCACGCTTGCTCCTTCCTCTGCCTGGGCCACCCTTTACTCAGGCAAACATCACCTTCTAAATAAGGCCTTCCCCAGCCATTCTCTATTAGGCCCATTGCAGTCCCCCCACTCTTCTCCAGTACTCCCAGTTTTCCTCCCTGGTTTATTTTTCTCGTTAGCACCTAACACCATTTAATACGTATTGCACCCATATGTTTATTGCCTCTCCCCCAACTAGAAGGTATAGAGCAGGAATTTTTTACTGTTTTATTCACTGCTGTATCCCAAGCTCCAAGAAGAGTGCCTAGCACATAGTAGGTACTCAATAAATATTTTATGAA	T	51.4	PASS	PRECISE;SVTYPE=DEL;SVLEN=-971;END=6399547;CIPOS=-0,0;CILEN=-0,0;RE=11;RNAMES=NULL;AF=0.5238;STRAND=+-	GT:DR:DV:PL:GQ	0/1:10:11:51,0,42:41
chr1	6742501	cuteSV.INS.304	T	TATATATATATATATATAATTTATATATTATATATTTTATATATTATATATTTATATGTATAAATATATTTATATATATAAATATATAATATACAAATATAAATATATTTATTTATATTTATATATAAATATATACAAATATATTTATATTTATATATTATATATTTATTTATATATAATATATTTATATAAATATATTTGTATATATTATATATTATATAATTATATATTTGTATATATTATATATTATATAATTATATATTTGTATATAGTATATATTATATAATTATATATTTGTATATAGTATATATTATATAATATATATTTATTATTATAATATATTTATATTTAATAATATAATATTTATTATTATAATTAATTATATATATTTATATATAAATAATTTATATATAAATATATATATAATTTATTATTATAATTAATTATATAAATATATATATTTGTATAAATATATATTTATATATTTATATATTTATATATTTATATATTTATATATTTAAATATTTATATATTTATATATTTAAATATATAAATATATTATATATTTATATATTTATATATTTAAATATTTATATATTTATATATTTAAATATATAAATATATTATATATTTATATATTTAATATATAAATATATTTAAATATTTATATATTTATATATTTAAATATATAAATATATTTATATATTTATATATTTAAATATTTATTTAAATATAATATATTTATATATTTATATATTTAAATATAAATATATTTATATATTTATATATTTATATATTTATATATTTAAATATAAATATATTTATATATTTAAATATAAATATATTAATATATAATTATTATACATATTTATATACTTAAATATAAATATATTAATATATAATTATTATATATATTTATATGGTTAAATATAAATATATTAATATATAATTATTATATATATTTATATAGTTAAATATAAATATATTAATATATAATTATTATATATTTATATATAATTTATAATTTAATATATATAATTATATATTATTTAATTATATAATATTATATTTATATTTTTATATTATATTATATTATATTTTTATATTATATAAATATAAATATTATATTATATAATATTTATATTTACATATTTATATATTTATATATTAAATTATATATTTATATAATATTATAAAATTATATATAATATTATATATTATATATTATATGTATAAAAATATAATATTATATATAATTATATAAATATATATTATATATAATTATATATAATATATAATTATATATAATATATAATATAATATAATTATATAATATAATTATATTATATAATTATATTATATAATATAATTATGTAATAATATAATTATATTATATAATAATAATATAATTATATAATATAATAATATAATTATATTATATAATATAATAATATAATATATAATATAATAATATAATTATATTATATAATATAATAATATAATTATATAATATAATATAATATAATATAATTATATAATATAATTATATAATATAATATAATATAATTATATAATATAATATAATATAATATAATTATATAATATAATTATATAATAATATAATATAATATAATATAATTATATTATATAATATAATAATATAATATATAATGTAATATAATAATATATAATATAATTATATAATGTAATATAATATATAATAATATAATAATATATAATTATATAATTATATAATGTATATTATATATAAATATATAA	114.5	PASS	PRECISE;SVTYPE=INS;SVLEN=1778;END=6742501;CIPOS=-8,8;CILEN=-16,16;RE=12;RNAMES=NULL;AF=1.0	GT:DR:DV:PL:GQ	1/1:0:12:115,31,0:30
chr1	6937556	cuteSV.INS.305	T	TCATCACGATCACCATCACCATTCACCACTTACCACCACCATCATCACCATCACCATCATCATCACCACTACCATCATCACCATCACCATCACCATTCACCACTTACCACCACCATCATCACCATCACCATCACCATTCACCACTTACCACCATCATCACCATCACCATCATCATCACCACTACCATCATCACCATCAC	96.1	PASS	PRECISE;SVTYPE=INS;SVLEN=198;END=6937556;CIPOS=-0,0;CILEN=-0,0;RE=14;RNAMES=NULL;AF=0.7778	GT:DR:DV:PL:GQ	1/1:4:14:96,8,1:8
chr1	6940911	cuteSV.INS.306	C	CAGGGGGTCCTCACAGGGAGGGGGGTCCTCAGAGGGAGAGGGATCCTCCCGGGGAAGGGGGATCCTCACGGGAAGGGCATCCTCAGGGGGAAGGGGGATCCTCAGGGGAGGGGGATCCTCAGGGGGAGGGGGATCCTCAGGGGAAGGGGGATCCTCACGGGGAAGGGCATCCTCATGGGGAGGGGGATCCTCAGGGGGAGGGGAGATCCTCATGAGGAGGGGGGATCCTCACGGGGAGGGGGGGATCCTCCTCACAGGGAGGTGGATCCTCACGGGGAAGGGATCCTCAGGGGGAGGGGGATCCTCACAGGGAGGGGATCCTCGGGAAGGTGGATCCTCACGGGGAGGAGGATCCTCACGGGGAGGGGGATCCTCAGGGGAGGGGGATCCTCACGGGGAGGGGATCCTCAGGGGGAGGGGGATCCTCACGGGGAAGGGGGATCCTCACGGGGAGGGGGATCCTCACGGGGAGGGGATCCTCAGGGGGAGGGGGATCCTCACGGGGAGGGGATCCTCACGGGGAGGGGGATCCTCACGGGGAGGGGATCCTCAGGGGGAGGGGGGATCCTCACGGGGAAGGGGGATCCTCACGGGGAGGGGGATCCTCACGGGGAGGGGATCCTCAGGGGGAGGGGGGATCCTCAGGGGGAGGTGGATCCTCACGGGGAGGGGATCCTCATGGGGAGGGGGGATCCTCAGAG	95.4	PASS	PRECISE;SVTYPE=INS;SVLEN=700;END=6940911;CIPOS=-0,0;CILEN=-37,37;RE=10;RNAMES=NULL;AF=1.0	GT:DR:DV:PL:GQ	1/1:0:10:95,26,0:25
chr1	6984089	cuteSV.INS.307	G	GTTGAGTGGATAGGTGGATAGAGGGTTGGGTGGGTGGATGGATGAGTAGGTGGATGGGTGGATAGGTGGATGGATGAATGGATGATGGGTGGCTGGATGGGTGGATAGATGGATGGGTGGGTAGATGGATGGGTAGGTGGATGTTGTGGATAGATGGATGGATGAATGGATGGTTGGGTGGATGGATGGGTTGGATGAGTGAACC	257.6	PASS	PRECISE;SVTYPE=INS;SVLEN=204;END=6984089;CIPOS=-0,0;CILEN=-0,0;RE=27;RNAMES=NULL;AF=1.0	GT:DR:DV:PL:GQ	1/1:0:27:258,69,0:68
chr1	7114743	cuteSV.DEL.245	GTCTGAGTCCGAAAACCTGAGACCCAGGAGAGCTGATGGTGGTGTTCCAGTGTGAGTCCGAAAACCTGAGACCCAGGAGAGCTGATGGTGGTGTTCCAGTGTGAGTCCGAAAACCTGAGACCCAGGAGAGCTGATGGTGGTGTTCCAGTGTGAGTCCGAAAACCTGAGACCCAGGAGAGCTGATGGTGGTGTTCCAG	G	79.2	PASS	PRECISE;SVTYPE=DEL;SVLEN=-196;END=7114939;CIPOS=-43,43;CILEN=-0,0;RE=19;RNAMES=NULL;AF=0.475;STRAND=+-	GT:DR:DV:PL:GQ	0/1:21:19:79,0,98:79
chr1	7181975	cuteSV.INS.308	T	TAAAACAGTAGGCCGGGCGCGGTGGCTCACGCCTGTAATCCCAGCACTTTGGGAGGCCGAGGCGGGCGGATCACGAGGTCAGGAGATCGAGACCATCCCGGCTAAAACGGTGAAACCCCGTCTCTACTAAAAATACAAAAAATTAGCCGGGCGTAGTGGCGGGCGCCTGTAGTCCCAGCTACTTGGGAGGCTGAGGCAGGAGAATGGCGTGAACCTGGGAGGCGGAGCTTGCAGTGAGCCGAGATCCCGCCACTGCACTCCAGCCTGGGCGACAGAGCGAGACTCCGTCTCAAAAAAAAAAAAAAAAAAAAAAAAAAAAAAAAAAAAAAAAAAAAAAAAAAA	77.5	PASS	PRECISE;SVTYPE=INS;SVLEN=341;END=7181975;CIPOS=-0,0;CILEN=-1,1;RE=14;RNAMES=NULL;AF=0.6364	GT:DR:DV:PL:GQ	0/1:8:14:77,0,20:20
chr1	7337688	cuteSV.INS.309	C	CCTCATCCAATCACAATGTGGGCGGTGGGCCTCATCCAATCACAATGTGGGCGGTGGG	77.3	PASS	PRECISE;SVTYPE=INS;SVLEN=57;END=7337688;CIPOS=-16,16;CILEN=-0,0;RE=18;RNAMES=NULL;AF=0.4865	GT:DR:DV:PL:GQ	0/1:19:18:77,0,87:76
chr1	7500238	cuteSV.INS.310	A	AGTGAGTGTGTAGAGAGGATTGTGTGAGCCTGGTGTGCGTGCGTATGTATATGAGTGTGTGTGTGCATGTGTGTCC	57.0	PASS	PRECISE;SVTYPE=INS;SVLEN=75;END=7500238;CIPOS=-7,7;CILEN=-0,0;RE=14;RNAMES=NULL;AF=0.4667	GT:DR:DV:PL:GQ	0/1:16:14:57,0,76:56
chr1	7500258	cuteSV.INS.311	T	TGTGTGAGCCTGGTGTGCGTGCGTATGTATATGAGTGTGTGTGTGCATGTGTGTCCGTGAGTGAGTGTGTAGAGAGGATGGTGTGAGCCTGGTGTGCGTGTGTATGTATATGAGTGTGTGTGTGCATGTGTGTCCGTGAGCGAGTGTGTAGAGAGATTGTGTGAGCCTGGTGTGCGTGTGTAAGTATATGAGTGTGTGTGTGCATGTGTGTCCATGAGTGTGTAGAGGATTGTGTGAGCCTGGTGTGCGTGTGTATGTATATGGGTGTGTGTGTGCATGTGTGTACATGAGTGAGTGTGTAGAGAGGATGGTGTGAGCCTGGTGTGCGTGTGTATGTATATGAGTGTATGTGTGTTCATGAGTGAGTGTGTAGAGAGGATTGTGTGAGCCTGGTGTGCGTGCGTATGTATATGAGTGTGTGTGTGCATGTGTGTCCGTGAGTGAGTGTGTAGAGAGGATG	95.9	PASS	PRECISE;SVTYPE=INS;SVLEN=459;END=7500258;CIPOS=-15,15;CILEN=-0,0;RE=17;RNAMES=NULL;AF=0.6538	GT:DR:DV:PL:GQ	0/1:9:17:96,0,20:19
chr1	7542557	cuteSV.DEL.246	TCCTGAGTAGCTGGGATTACAGGTGTGTGCCTCCTGAGTAGCTGGGATTACAGGTGTGTGCC	T	36.7	PASS	PRECISE;SVTYPE=DEL;SVLEN=-61;END=7542618;CIPOS=-5,5;CILEN=-0,0;RE=10;RNAMES=NULL;AF=0.4348;STRAND=+-	GT:DR:DV:PL:GQ	0/1:13:10:37,0,65:36
chr1	7574105	cuteSV.INS.312	A	AGCTTCCAGGTAGATGTGAATTTTGTAAAGACACTGTTTAGCCTGAATACCAGCTAAGTGGTAACCCCTGCGTCCCTGTGAGCTGAGACCTCCTCTGGGGAAGAGGAGAGCTGAAGGGAAGCTATTTGGAGAGGGAACTTGCACTGTGAGGCAAGGGATTGCCCATGGGACAGGAGGCCACGTGGTTCCAGCACCTTCAGTGGATGAGCTACTGGTGTGGTCGCCCCCCCTCATCCCCACGGACTGGGATCCTGTCCAGGAAGCCTGAGAGCCTTTCCAGGGCAGGAGCCAGGCTGACCATCACCAGG	200.4	PASS	PRECISE;SVTYPE=INS;SVLEN=307;END=7574105;CIPOS=-0,0;CILEN=-0,0;RE=21;RNAMES=NULL;AF=1.0	GT:DR:DV:PL:GQ	1/1:0:21:200,54,0:53
chr1	7829916	cuteSV.DEL.247	ATCCATCCCATCCTACTGCCAGCGCTCTGTCCACAGGATCGCCTCCCATGAAGA	A	305.4	PASS	PRECISE;SVTYPE=DEL;SVLEN=-53;END=7829969;CIPOS=-4,4;CILEN=-0,0;RE=32;RNAMES=NULL;AF=1.0;STRAND=+-	GT:DR:DV:PL:GQ	1/1:0:32:305,82,0:81
chr1	7856597	cuteSV.INS.313	T	TGCTGACAGTTGGGAACCTTCCCGAAGGCCCAGGCTGGCTGTGTGGGAGCGCCTGGAGGCCTC	209.9	PASS	PRECISE;SVTYPE=INS;SVLEN=62;END=7856597;CIPOS=-0,0;CILEN=-0,0;RE=22;RNAMES=NULL;AF=1.0	GT:DR:DV:PL:GQ	1/1:0:22:210,56,0:56
chr1	7862976	cuteSV.DEL.248	ATTTATTGTGTTGTGTTGTATTGTATTGTATTGTATTGTATTGTATTGTAT	A	46.3	PASS	PRECISE;SVTYPE=DEL;SVLEN=-50;END=7863026;CIPOS=-0,0;CILEN=-1,1;RE=11;RNAMES=NULL;AF=0.4783;STRAND=+-	GT:DR:DV:PL:GQ	0/1:12:11:46,0,56:45
chr1	7864998	cuteSV.INS.314	A	ATCCCCCTGTGTCCTCCCACAGCGGTCCCTCTGTGTGTCTGTCTGATACCATCATCCCCCTGTGTCCTCCCACAGCGGTCCCTCTGTGTGTCTGTCTGTCCGATACCATCTTCCCCCGTGTCCTCCCACAGCGGTCCCTCTGTGTGTCTGTCTGTCCGATACCATCATCCCCCTGTGTCCTCCCACAGCGGTCCCTCTGTGTGTCTGTCTGTCCGATACCATCTTCCCCGTGTCCTCCCACAGCGGTCCCTCTGTGTCTGTCTGTCCGATACCATCTTCCCCCTGTGTCCTCCCACAGCGGTCCCTCTGTGTGTCTGTCTGTCCGATACCATCTTCCCCCTGTGTCCTCCCACAGCGGTCCCTCTGTGTGTCTGTCTGTCCGATACCATCTTCCCCCTGTGTCCTCCCACAGCGGTCCCTCTGTGTGTCTGTCTGTCTGATACCATCTTCCCCCTGTGTCCTCCCACAGCGGTCCCTCTGTGTGTCTGTCTGTCCGATACCATCT	6.6	PASS	PRECISE;SVTYPE=INS;SVLEN=504;END=7864998;CIPOS=-0,0;CILEN=-1,1;RE=7;RNAMES=NULL;AF=0.2917	GT:DR:DV:PL:GQ	0/1:17:7:7,1,102:6
chr1	7903143	cuteSV.DEL.249	TCCTTCTCCTGCTTCCCCTCCTTCCCCTCCTTCTCCTGCTTCCCCTCCTTCTCCTGCTTCCCCTCCTTCCCCTCCTTCTCCTGCTTCCCCTCCTTCCCCTCCTTCTCCTGCTTCCCCTCCTTCTCCTGCTTCCCCTCCTTCCCCTCCTTCTCCTGCTTCCCCTCCTTCCCCTCCTTCTCC	T	72.5	PASS	PRECISE;SVTYPE=DEL;SVLEN=-179;END=7903322;CIPOS=-0,0;CILEN=-0,0;RE=12;RNAMES=NULL;AF=0.7059;STRAND=+-	GT:DR:DV:PL:GQ	0/1:5:12:72,1,6:5
chr1	7953085	cuteSV.INS.315	A	ATCAGCCCCCCGCCCGGCCAGCCGCCCCGTCCGGGAGGGAGGTGGGGGGTCAGCCCCCCGCCCGGCCAGCCGCCCCGTCCGGGAGGGAGGTGGGGGG	143.1	PASS	PRECISE;SVTYPE=INS;SVLEN=96;END=7953085;CIPOS=-15,15;CILEN=-0,0;RE=15;RNAMES=NULL;AF=1.0	GT:DR:DV:PL:GQ	1/1:0:15:143,38,0:38
chr1	8027004	cuteSV.INS.316	C	CAGTGTGGGACGGTGAGGGACAGTGTGGGACGGTGAGGGACAGTGAGGGGACAGTGTGGGACGGTGAGGGACAGTGAGGGACTGTGTAGGACAGTGAGGGACAGTGTGGACAGTGAGGGACTGTGTAGGACAGTGAGGGACAGTGTGGGACGGTGAGG	238.6	PASS	PRECISE;SVTYPE=INS;SVLEN=157;END=8027004;CIPOS=-6,6;CILEN=-1,1;RE=25;RNAMES=NULL;AF=1.0	GT:DR:DV:PL:GQ	1/1:0:25:239,64,0:63
chr1	8216986	cuteSV.INS.317	C	CCAGTAAGTTGCAGCCTCACGAGTAGTTGAGACCACAGACCCAGCTAGGATGGTATTGATTGATTGATTGAGACAGGGTCTTGCTCTGTCGCCCAGGCTGGAGTGTAGTGGCGCGATCACGGCTCACTCCCAGGCTCCAGCGATCCTCCTGCCACAGCATCCCAAGTAGCTGAGACCATAGACCCGGCTAGGATGGGATTTTTTTTTTTTTTTTT	314.9	PASS	PRECISE;SVTYPE=INS;SVLEN=214;END=8216986;CIPOS=-0,0;CILEN=-0,0;RE=33;RNAMES=NULL;AF=1.0	GT:DR:DV:PL:GQ	1/1:0:33:315,84,0:84
chr1	8255385	cuteSV.INS.318	T	TTTCTTTCTTTCTTTCTTTCTTCTTTCTTTCTTTCTTTCCTTCCTTCCTTCCTTCCTTCCTTCCTTCCTTCC	77.1	PASS	PRECISE;SVTYPE=INS;SVLEN=71;END=8255385;CIPOS=-6,6;CILEN=-3,3;RE=11;RNAMES=NULL;AF=0.7857	GT:DR:DV:PL:GQ	1/1:3:11:77,8,1:7
chr1	8276902	cuteSV.INS.319	C	CACACATACACACACCACACACATACACACACCACACACACACACAAACACACATCACACACATACAAACACACACATACACCACACACATACACACACCACACACATACACACACCACACACACACACACCACACACATACACCACACACAAACACACACATACACCACACACACACATACACACACCACACACATACACATACCACACACACACATACACCACACACACACCACACACACCACACACATACACACCACACACATACACACACACACACACATACACACGCCACACACACCACACACACCACACAGACAACACATACAAAGATACACATACACCACACATATACACATACATACCACACACACATACACCACACACACAAACCACACACACCGCACACACATACACACACCACACACACATATACACGCCACACACATACACACACCAAACACACACCACACACACATACACAAACACACACATACACACACCCCCCACACACACAAACCACACACACCACACACACATACACCACACACATACACACACCACACACATACACACACGAAAGACATACATACACCACACACACATACACAAACACACACAAACACACACATACACATGTACACACATACACACCACAAACACACGTACACACCACACACACATACACATACCACACATATACACACCACACACAA	248.1	PASS	PRECISE;SVTYPE=INS;SVLEN=715;END=8276902;CIPOS=-7,7;CILEN=-4,4;RE=26;RNAMES=NULL;AF=1.0	GT:DR:DV:PL:GQ	1/1:0:26:248,66,0:66
chr1	8322288	cuteSV.INS.320	A	ATGGATGGGCGGGTGGGTGGATGGATGAGTGGGTGAGTGGATGGATGCATGGATGGATGGGTGGGTGGGTGGATGGATGAGTGGGTGGATGGATGGGTGGATGGATGGGTGGGTGGGTGGATGGATGGGTGGGTGGGTGCGTGGGTGGGTGGATGGATGGATGGATGAGTGGGTGAGTGGATGGATGCATGGATGGATGGGTGGGTGTGTGAATGGATGGATGAGTGGGTGGATGGATGGGTGGATGAATGGGTGGGTGGGTGCGTGGGTGGGTGGATGGATGGATGGGTGGATGGATGCGTGGGTGGGTGGATGTATGGGTGGATGGATGCGTGGGTGGGTGGATGGATGGGTGGATGGGTGGATGGATGGATGGATAGATGGGTGTGTGGATGGATGGATGAGTGGGTGGATGGATGGGTGGGTGGATGGGTAGGTGGGTGGATGGATGGGTGGATGAGTGGATGGATGGATGGATAGATGGGTGGGTGGATGGATGGATGAGTGGGTGGATGGATGGGTGGATGATGGATGGGTGGGTGGATGGATGGGTGGGTGGGTGGATGGGTGGGTGGATGGATGGGTGGGTGGGTGGATGGGTGGATGGATGGGTGGGTGGGTGGGTGGGTGGGTGGGTGGATGGATGAGTGGGTGAG	219.5	PASS	PRECISE;SVTYPE=INS;SVLEN=655;END=8322288;CIPOS=-8,8;CILEN=-7,7;RE=23;RNAMES=NULL;AF=1.0	GT:DR:DV:PL:GQ	1/1:0:23:219,59,0:58
chr1	8331445	cuteSV.INS.321	A	AAACACTTTTAAAAATATTTTTAAAAAACACTTTTAAAAAATATTTTTAAAAAACACTTTTAAAAAATATTTTAAAAAAACACTTTTAAAAAATATTTTTTAAAAAACACTTTTAAAAAATATTTTAAAAAACACTTTTAAAAAATATTTTTAAAAAACACTTTTAAAAATATTTTTAAAAAACACTTTTAAAAAATATTTTTAAAAAACACTTTTAAAAAATATTTTTAAAAAACACTTTT	26.0	PASS	PRECISE;SVTYPE=INS;SVLEN=241;END=8331445;CIPOS=-67,67;CILEN=-6,6;RE=7;RNAMES=NULL;AF=0.4375	GT:DR:DV:PL:GQ	0/1:9:7:26,0,45:25
chr1	8331446	cuteSV.INS.322	A	AACACTTTTAAAAAATATTTTTAAAAAACACTTTTAAAAAATATTTTAAAAAACACTTTTAAAAAATATTTTTAAAAAACACTTTTAAAAAATATTTTTAAAAAACACTTTTAAAAAATATTTTTAAAAAACA	54.7	PASS	PRECISE;SVTYPE=INS;SVLEN=132;END=8331446;CIPOS=-49,49;CILEN=-3,3;RE=10;RNAMES=NULL;AF=0.625	GT:DR:DV:PL:GQ	0/1:6:10:55,0,17:16
chr1	8344885	cuteSV.INS.323	T	TCCACATATCCACCCCATCCAAATATCCACTTCTCCATATATACATCCATCCATCTATCCATCCATCCATCCACATATCCACCCATCCACCCATCCAAATATCCACTTCTCCTTAGATACATCCATCCATCTATCCATCCATCCACCCATCTAAATATCCACTTCTCCATATATCCATCCATCCGTCCACCCATCCATCCATCCATCCATCTATCCATCCATCCACCCATCTAAATATCCACTTCTTCATATATCCATCCATCCACCCATCCATCCATCCATCCATCCATCCATCCATCCATCCATCCATCCACATATCCAGCCATCCACC	276.7	PASS	PRECISE;SVTYPE=INS;SVLEN=330;END=8344885;CIPOS=-1,1;CILEN=-1,1;RE=29;RNAMES=NULL;AF=1.0	GT:DR:DV:PL:GQ	1/1:0:29:277,74,0:74
chr1	8386567	cuteSV.INS.324	A	AGAACTCTTTTTTTTTTTTTTTTTTTTTTTTTTTTTTTGAGACGGAGTCTCGCTCTGTTGCCCAGGCTGGAGTGCAGTGGCGGGATCTCGGCTCACTGCAAGCTCCGCCTCCCGGGTTCACGCCATTCTCCTGCCTCAGCCTCCCAAGTAGCTGGGACTACAGGCGCCCGCCACTACGCCCGGCTAATTTTTTGTATTTTTAGTAGAGACGGGGTTTCACCGTTTTAGCCGGGATGGTCTCGATCTCCTGACCTCGTGATCCGCCCGCCTCGGCTCCCAAAGTGCTGGGATTACAGGCGTGAGCCACCGCGCCCGGCCC	77.5	PASS	PRECISE;SVTYPE=INS;SVLEN=318;END=8386567;CIPOS=-0,0;CILEN=-0,0;RE=14;RNAMES=NULL;AF=0.6364	GT:DR:DV:PL:GQ	0/1:8:14:77,0,20:20
chr1	8668938	cuteSV.DEL.250	GTGTGTGTGTGTGTGTGTGTGTGTGTTGTGTTTTTAAGACAGGGTCTCACTCTGTCTTCTGTGAATATTCTAAAATGCACTCAACT	G	248.1	PASS	PRECISE;SVTYPE=DEL;SVLEN=-85;END=8669023;CIPOS=-3,3;CILEN=-1,1;RE=26;RNAMES=NULL;AF=1.0;STRAND=+-	GT:DR:DV:PL:GQ	1/1:0:26:248,66,0:66
chr1	8912172	cuteSV.INS.325	A	ACAGCCGCCCCGTCCGGGAGGTGAGGGGCGCCTCTGCCCGGCCGCCCCTACTGGGAAGTGAGGAGCCCCTCTGCCCGGCCAGCCGCCCCGTCCGGGAGGGAGGTGGGGGGGGTCAGCCCCCGCCCGGCCAGCCGCCCCGTCCGGGAGGGAGGGAGTTGGGGGGGTCAGCCCCCCGCCCGGCCAGCCGCCCCGTCCGGGAGGGAGGGAGGTGGGGGGGTCAGCCCCCCGCCCGGC	286.3	PASS	PRECISE;SVTYPE=INS;SVLEN=233;END=8912172;CIPOS=-8,8;CILEN=-0,0;RE=30;RNAMES=NULL;AF=1.0	GT:DR:DV:PL:GQ	1/1:0:30:286,77,0:76
chr1	9053289	cuteSV.INS.326	A	ATTTATATATTATATATTTATATACTATATATATTTATATATATTATATATTTATATATTATATATATTTATATATATTATATATTTATATATTATATATATTTATATATATTATATATATATATATTTTATATATTATATATATTTATATATATTATATATTTATATATTATATA	248.1	PASS	PRECISE;SVTYPE=INS;SVLEN=175;END=9053289;CIPOS=-25,25;CILEN=-10,10;RE=26;RNAMES=NULL;AF=1.0	GT:DR:DV:PL:GQ	1/1:0:26:248,66,0:66
chr1	9116199	cuteSV.INS.327	A	ATATATTTATATTATATATATTATATTAATATAATTATATATATTTATATTATATATATTATATATAATATTATATATAATTATATTATATATATTATATTATATATAATTATATATAATTATATATATATTATATGTAATATAAATATATATAATTATATTATATATATTATATGTAATATAATTTTATATATATTATAATATAT	162.2	PASS	PRECISE;SVTYPE=INS;SVLEN=205;END=9116199;CIPOS=-3,3;CILEN=-8,8;RE=19;RNAMES=NULL;AF=0.9048	GT:DR:DV:PL:GQ	1/1:2:19:162,35,0:34
chr1	9123243	cuteSV.DEL.251	AATTTAAATATATATTTAAATATATATATTTAAATATATATTTAAATTAATATATATTTAATTTAAATATATATTAAAATATATATATTTAATTT	A	46.9	PASS	PRECISE;SVTYPE=DEL;SVLEN=-94;END=9123337;CIPOS=-0,0;CILEN=-0,0;RE=10;RNAMES=NULL;AF=0.5263;STRAND=+-	GT:DR:DV:PL:GQ	0/1:9:10:47,0,37:36
chr1	9129265	cuteSV.INS.328	G	GTACCCCGGCCTTTAAGCCCCGCCTACATTCCCCGCCCCGCCCCGCCGTCCCGGGCCCTGAGCCCCGCCCACGCGCCGCACCCCGCCCCTC	209.9	PASS	PRECISE;SVTYPE=INS;SVLEN=90;END=9129265;CIPOS=-1,1;CILEN=-0,0;RE=22;RNAMES=NULL;AF=1.0	GT:DR:DV:PL:GQ	1/1:0:22:210,56,0:56
chr1	9155363	cuteSV.DEL.252	TTCAGTCAGAGAGAAGAGGCCTGGACTCTGAGGGCAATCTTTCCAGTCAGAGGGAGGAGTCCTGGACTCTGAGGACAATCTT	T	64.7	PASS	PRECISE;SVTYPE=DEL;SVLEN=-81;END=9155444;CIPOS=-6,6;CILEN=-0,0;RE=14;RNAMES=NULL;AF=0.5185;STRAND=+-	GT:DR:DV:PL:GQ	0/1:13:14:65,0,55:54
chr1	9170365	cuteSV.INS.329	C	CACTAAAAATACAAAAAATTAGCCAGGTGTGGTGGTGGGGTGCCTGTAGTCCCAGCTACTTAGGAGGCTATGGCAGGAGAATGGCATGAACCCAGGAGGCAGAGGTTGCAGTGAGCGAGATCACGCCACTGCACCCCAGCCTGGGTGACAGAGCAAGACTCCATCTCAAAAAAAAAAAAAAGAAAAAAAAAAAAACTGTAACTGGGCTGGGTGCGGTGGCTCACACCTGTAATCCCAGCACTTTGGGAGGCAAGGAGGGTGGATCAGAGGTCAGGCATTCCAGACCAGCTTGGCCAATATAGTGAAAACCCCGTCTCT	200.4	PASS	PRECISE;SVTYPE=INS;SVLEN=317;END=9170365;CIPOS=-2,2;CILEN=-0,0;RE=21;RNAMES=NULL;AF=1.0	GT:DR:DV:PL:GQ	1/1:0:21:200,54,0:53
chr1	9226580	cuteSV.DEL.253	GTAGAGGTTGCAGTGAGCCAAGATCATGCCATTACACTCCAGCCTGGGCAACAAGAGTGAAAGTCCATCTCAAAAATAAATAAATAGATACACTGAACATCATCAGGATTAAACAAAAATCAATAGATACGCTGAACATCATGGGGGTTAAACACTTAAGCTTTAAAGGACACCATCAAGAAAGTGAAAAGACAATGCACAGAATGGGAGAAAATTTTTGCAAATCATACATTTGGTAAGCGATTTGTATCTAGAATGTATAAACAACTCTAACAACACAATTAAAAAAGACAAAAATAAAAACCCTGAAAAATGTGGGCAGGTGCAGTGGCTCACACCTGTAATCCCAGCACTTTGGGAAGCCGAGGTGGGTGGATCACTTGAGCTCAGGTGTTCCAGATCACCCTGGGCAACATGGCGAAATCCCATCTCTACAAAAAATAGAAAAATCAGCCAGGTGTGGTGGCACGCACCTGAGGTCCCAGCTACCATGGAGGCTGAGGTGGGAGGATGGCTTGAGCCCCCTTGGTGGCTGCCGTTGCAGCAAGTGGAGATCACACCACTGCACTTGAGCCTGGGTGACAGAGCCAGACCCTGTCTCAGACTCCTTCTCTTAAGAAAAAAAGAAAACTGGGCAAAGAATTTGACTAGATATTTCTCCAAAGAAGACACTCAATGGCCAATAAACACATGAAAGATGATCAACACCACAGGCCATCAGGGACATGAAAGCAAAATGACAATTAACTCCCACCTGACACCCACTCAGATAGCTATAATAAAAAAGTTGGGGCCAGGCGTGGTGGCTCACCCTGTAATCCTAGCACTTTGGGAGGCCGAGGCAGGCGGACCACTTGAGGTCGGGATTTCAAAACCAGCCTGGCCAACATGGTGAAACCCCATCTCTACTAAAAATACAAAAAAATTAGCCGGGCATGGTGGCGCACGCCTTTAATCCCAGCTACTTGGGAGGCTGTGGCAGGAGAATTGCTTGAACCTGGGAGGCAGAGGTTGCGGTGAGCCAAGATCGTGCCACTGCACTCCAGCCTGGGCGACAGAGTGAGACTCTGTCTCAAAAAAAAAAAAAAAAAAAAAAAAAGTCAGGCAATAGTAAGTGTTGGTGAGGATGTGGGGAAATTGGAACCCCTGTACACTGCTGGTGAGAACAGAGAATGGTGCTGTAACTTTGGGAAACAGTCTTGCAGTTCCTGAAAAGGCTAAACATAGAATTACCAGCTGAAGAGCCAGGCACGGTGGCTCACACCTGTAATCCCAGTACTTTGGGGGGCTGAGGCAGGTGGATAACCTGAGGTCAGGAGTTTGAGACCAGTCTGGCCAACATGGTGAAACCTTGCTTCTACTAAAAAAAAAAAAAAAAAAAATTAGCTAGGGATAGTGGCAGATGCCTGTAATCCCAGCGACTTGGGAGGCTGAGGCAGGAGAATTGCTTGAACACAGGAG	G	80.2	PASS	PRECISE;SVTYPE=DEL;SVLEN=-1460;END=9228040;CIPOS=-11,11;CILEN=-1,1;RE=14;RNAMES=NULL;AF=0.6667;STRAND=+-	GT:DR:DV:PL:GQ	0/1:7:14:80,0,13:13
chr1	9258719	cuteSV.INS.330	G	GGTGTTGTTATGTTGCTGCTGTTACATCGGTGTTGTTACATTGTTATGCTGGTGTTGTTATGTTGTTGTTACACCA	238.6	PASS	PRECISE;SVTYPE=INS;SVLEN=75;END=9258719;CIPOS=-6,6;CILEN=-0,0;RE=25;RNAMES=NULL;AF=1.0	GT:DR:DV:PL:GQ	1/1:0:25:239,64,0:63
chr1	9282514	cuteSV.INS.331	C	CTCCCCCTCCTCCTTGTCTCCTCCTCCCTCTCCCCCTTCCCCCTCCCCCCTCCCCCTTCCCCTCCCCCTCCTTGTCCTCCTCCTCCTCCCCCTCCTCTTCCCCCTCCTCCCCTCCTCTTCCCCCTCCTCCCCCTCCTCTTCCCCCTCCTCCCCCTCCTCTTCCCCCTCCTCCCCGTCCTCTTCCCCCTCCTCCCCCTCCTCCCCCTCCTCTTCCCCTCCTCCCCCTCATCTTCCTCCTCCTCCCCCTCCTCTTCCCCCTCCC	143.1	PASS	PRECISE;SVTYPE=INS;SVLEN=261;END=9282514;CIPOS=-1,1;CILEN=-18,18;RE=15;RNAMES=NULL;AF=1.0	GT:DR:DV:PL:GQ	1/1:0:15:143,38,0:38
chr1	9310073	cuteSV.INS.332	C	CCTGTGATGATGCCTCTGCACCTGCCGTGGGAAGGCCACAGAGTCTAGGGGCCAT	72.3	PASS	PRECISE;SVTYPE=INS;SVLEN=54;END=9310073;CIPOS=-26,26;CILEN=-0,0;RE=14;RNAMES=NULL;AF=0.5833	GT:DR:DV:PL:GQ	0/1:10:14:72,0,34:34
chr1	9411104	cuteSV.BND.24	N	]chr12:132157423]N	1.1	q5	IMPRECISE;SVTYPE=BND;RE=8;RNAMES=NULL;AF=0.25	GT:DR:DV:PL:GQ	0/0:24:8:1,6,154:6
chr1	9411104	cuteSV.BND.25	N	]chr12:132157689]N	0.0	q5	IMPRECISE;SVTYPE=BND;RE=6;RNAMES=NULL;AF=0.1765	GT:DR:DV:PL:GQ	0/0:28:6:0,30,210:29
chr1	9411104	cuteSV.INS.333	A	ACCACACCACAACACCACACTACCACACCACACTACCATAACACCACAATACCACACTACCACAACACCACAACACCACACGACCACACCACCACACTACCACACCACCACACTACCACACCACCACACTACACCACACCACAACACCACACTACCACAACACCACACTACCACAACACCACGACACCACAACACCACGACACCACAACACCACACTACCACACCACAACACCACACTACCACAACACCACAACACCACAACACCACACTACCACAACACCACAACACCACACTACCACACCACACTACCACAACACCACGACACCACAACACCACACTACCACAACACCAGAACACCACAACACCACACTACCACAGCACCACAACACCACACTACCACAACACCACAACACCACACTACCACACCACCAACACCACACTACCACAACACCACACCTCCACACCGCCACAACACCACACTACCACACCACCACCACACTACCATAACACCACACTACCACTACCATAACACCACAACACACTACCACACCACCACACCACACTACCACAACACCACACTACCACAAAACCACACTACCACAACACCACAACACCACACGACCACACCACCACACCACCACAACACCACACTACCACAACACCACACTACCACAACACAACACCACACTACCACAACACCACAACACCACACTACCACAACACCACACTACCAGAACACCACACCACCACACCACACTACCACACCACCACAACACCACACTACCACAACACCACACAACACCACACCATACTACCACAACACCACAACACCAGACTACAACACCACACCACCACACTACCACACTACCACACTACCACAACACCACACTACCACACTACCACAACACCACACTACCACAACACCACAACACCACAACACCATACTACCACACCACCACACTACCACACCACCACACCACCACAACACCACACTACCACACCACCACAACACCACACTACCACACCACCACACTGCCACACCACCACAACACCACACTACCACAACACCACACTGCCACACCACCACAACACCACACTACCACAACACCACACTACCACAACACCATACTACCACAACACCACACCACCACACTACCACACTACCACAACACCACAACACCACACCACACCATACTACCACAACACCACAACACCACACCACACTACCACAACACCACACCACCACACCACACTACCACACCACCACACCACCACACTACCATAACACCACACCACACTACCACACCACACCACACTACCACAACACCACACTACCACAACACCACAACACCACACTACAACACCA	171.8	PASS	PRECISE;SVTYPE=INS;SVLEN=1365;END=9411104;CIPOS=-0,0;CILEN=-22,22;RE=19;RNAMES=NULL;AF=0.95	GT:DR:DV:PL:GQ	1/1:1:19:172,42,0:41
chr1	9411106	cuteSV.DUP.6	A	<DUP>	133.8	PASS	PRECISE;SVTYPE=DUP;SVLEN=201;END=9411307;RE=19;STRAND=-+;RNAMES=NULL;AF=0.7917	GT:DR:DV:PL:GQ	1/1:5:19:134,14,0:13
chr1	9411307	cuteSV.BND.26	N	N[chr12:132155845[	0.0	q5	IMPRECISE;SVTYPE=BND;RE=8;RNAMES=NULL;AF=0.1905	GT:DR:DV:PL:GQ	0/0:34:8:0,31,248:30
chr1	9411307	cuteSV.BND.27	N	N[chr12:132156047[	0.0	q5	IMPRECISE;SVTYPE=BND;RE=6;RNAMES=NULL;AF=0.1579	GT:DR:DV:PL:GQ	0/0:32:6:0,40,248:39
chr1	9810141	cuteSV.INS.334	A	AAGGGAAGGGGGGGAGGGAGGGAAGGGGGCAGGGAGGGAGGGAAGGGGGAGGGAGGGAAGGGGGGTAGGGAGGGAGGGAAGGGAGGTAGGGAGGGAGGGAAGGGGGGTAGGGAGGGAGGGAAGGGGGGTAGGGAGGGAGGG	181.3	PASS	PRECISE;SVTYPE=INS;SVLEN=140;END=9810141;CIPOS=-0,0;CILEN=-1,1;RE=19;RNAMES=NULL;AF=1.0	GT:DR:DV:PL:GQ	1/1:0:19:181,49,0:48
chr1	9968551	cuteSV.INS.335	A	AAGGTCAGGAGTTTGAGACCAGCCTGGCCAACGTGGTGAAACCCCGACTCTACTAAAAAAAAAGAACAAAAATTAGGCCTGGCGCGGTGGCTCACGCCTGTAATCCCAGCACTTTGGGAGGCCGAGGCGGGCAGATCACG	64.7	PASS	PRECISE;SVTYPE=INS;SVLEN=139;END=9968551;CIPOS=-0,0;CILEN=-0,0;RE=14;RNAMES=NULL;AF=0.5185	GT:DR:DV:PL:GQ	0/1:13:14:65,0,55:54
chr1	10187991	cuteSV.INS.336	T	TATTATATATTAAATTATATATAATATATATTATATATTATAATATAATATATATTATATAATATATATATAATATTATATATTATATATTATATATAATATATATTATATATAATTATATAATATATATTATATAATATATATAATATATAATATATATTATATAATATATATAATATATATTATATATTATATAATATATATTATATAATTATATATAATATATATTATATAATTATATATATATATATTATATAATTATATAATATATATTATATAATTATATATATAATATTATATATATAATTATATAATATATATTATATAATTATATAATATATATTATATAATTATATATATAATATTATATATATAATTATATAATATATATTATATAATTATATAATATATATTATATAATTATATAATATATATTATATATAATTATATAATATATTATATAATTATATAATATATATTATATAATTATATAATATATATTA	45.0	PASS	PRECISE;SVTYPE=INS;SVLEN=502;END=10187991;CIPOS=-27,27;CILEN=-5,5;RE=9;RNAMES=NULL;AF=0.5625	GT:DR:DV:PL:GQ	0/1:7:9:45,0,26:25
chr1	10188161	cuteSV.INS.337	A	AATATAATATATATTATATATAATTATATATAATATATATTATATAATTATATATATAATATATATTATATAATTATATAATATATATTATATAATTATATATAATATATATTATAATTATATATAATATATTATATTTATATAATATATATTATATAATATATAATATATATTATATAATTATATAATATATATTATATAATTATATAATATATATTATATATAATTTATATAATATATATTATATAATTATATAATATATA	26.0	PASS	PRECISE;SVTYPE=INS;SVLEN=262;END=10188161;CIPOS=-164,164;CILEN=-34,34;RE=7;RNAMES=NULL;AF=0.4375	GT:DR:DV:PL:GQ	0/1:9:7:26,0,45:25
chr1	10274674	cuteSV.DEL.254	AATGCACAAGATTAGTATTTTCCCCTGTGCAAAAATAAAAATTGAGGATGGGGTATTTGATGATGTTAGGGAATTATTGTTTATTTA	A	171.8	PASS	PRECISE;SVTYPE=DEL;SVLEN=-86;END=10274760;CIPOS=-2,2;CILEN=-0,0;RE=18;RNAMES=NULL;AF=1.0;STRAND=+-	GT:DR:DV:PL:GQ	1/1:0:18:172,46,0:45
chr1	10662228	cuteSV.DEL.255	AACACACACATACATTGACACCCACCCACCCCCACACACAGTCACATGCTCACAATCACATACA	A	60.9	PASS	PRECISE;SVTYPE=DEL;SVLEN=-63;END=10662291;CIPOS=-2,2;CILEN=-0,0;RE=12;RNAMES=NULL;AF=0.5714;STRAND=+-	GT:DR:DV:PL:GQ	0/1:9:12:61,0,32:32
chr1	10715790	cuteSV.DEL.256	ACAGCACCCAATCCACACCCCACAGCATCCAATCCGCACCTACAGCACCCAATCCACTCCCCGCAGCACCCAATCCTCTCCCGG	A	106.6	PASS	PRECISE;SVTYPE=DEL;SVLEN=-83;END=10715873;CIPOS=-0,0;CILEN=-0,0;RE=20;RNAMES=NULL;AF=0.6061;STRAND=+-	GT:DR:DV:PL:GQ	0/1:13:20:107,0,40:39
chr1	10744357	cuteSV.DEL.257	AGGCATGTCCTGGGCACCACGAGCAGGCATGTCCTGGGCACCACGAGCAGGCATGTCCTGGGCACCACGAGCAGGCATGTCCTGGGCACCACGAGCAGGCATGTCCTGGGCACCACGAGCAGGCATGTCCTGGGCACCACGAGCAGGCATGTCCTGGGCACCACGAGC	A	334.0	PASS	PRECISE;SVTYPE=DEL;SVLEN=-167;END=10744524;CIPOS=-12,12;CILEN=-7,7;RE=35;RNAMES=NULL;AF=1.0;STRAND=+-	GT:DR:DV:PL:GQ	1/1:0:35:334,89,0:89
chr1	10817940	cuteSV.INS.338	T	TTTCTCTCTTTCTCTCTTTCTCCCTTCTTTCTTTCTTTCTTTCTTTCTTTCTTTCTTTCTTTATTTCTTTCCTTTCCTTCTTTCCTTCTTTCTTTCCTTCCTTTCTTCTTCTTTTCTTTCTTTCTTTCTTTCTTTCTTTCTTTCTTTCTTCTT	39.1	PASS	PRECISE;SVTYPE=INS;SVLEN=152;END=10817940;CIPOS=-5,5;CILEN=-4,4;RE=7;RNAMES=NULL;AF=0.6364	GT:DR:DV:PL:GQ	0/1:4:7:39,0,10:10
chr1	10971075	cuteSV.INS.339	A	AGAGGCAGAGGCTGCAGTGAGTCCAGCCTGGGGGACAGAGTGAGACCCTGTCTCAAAAAGAAAAAAAAAACAGCATAGGCACTGGTGTCAGTAGGCATCTGGGTTTGAATCCCACCTCTGTTGTGTGTATGTGTGTGTGTGTGTGTACCTGTTGCTTAGTTTCAGTTTATTTCTGTGAGTTGATTGTATGATAATGATGGTGATGATAGTAATAATAGTGATGGTAGTAGAGGGATGATATTGATGGTGAGGTGGTGATGATGATGTGAATGGTGGTGATGATAGTGATGGTGGTGATGGTGGTGATGATGGTGATGGTGACAATCATGGTAGTGATGGTCACAGTGATGATGGTGCTGGTGATGGTGGTGATGATGGTGTTAATGGTGGTGATGATAGAAATGATGGTGGTGATGATGGTGTTAATGGTGGTGATGATAGTAATGATGGTGGTGATGGTGGTGATCATGATGGTGATGGTGACAATCGTGGTAGTGATGGTCACAGTGATGATGGTGCTACTGATGGTGATGATGATGGTGTTAATGGTGGTGATGATAGTGATGGTGGTGATCATGATGGTGATGGTGATAATCGTGGTAGTGATGGTCACAGTGCTGATGGTGCTGGTGATGGTGGTGATGGTGTTATTTGTGGTAGTGATGATGGTGATAATAGTGATATGATGATGGTGATTATGGTGTCGGTGGTGGTAATGATGGTGGTAGTGATGATGGTGGTATTGGTGCTAGTGACAGTGAGATGGCACTAATAGTGATGGTGACTATGGTGGTGATGGTGGTGGTGGTAATGGTGGTGATGATCGTAATGATGGTGGTGATGGTGGTGATCATGATGGTGATGGTGATAATCGTGGTAGTGCTGGTCACAGTGATGATGGTGGTGATGATGGTGTTACATGGTGGGATGCATAGTAATGATGGTGGTGATCATGATGGTGATGGTGATAATCGTGGTAGTGATGGTCACAGTGATGATGGTGGTGCTGATGGTGTTAATGGTGGTGATAGTACTGATGGTGGTGAAGGGTGGTGATCATGATGGTGCATGGTGAAATCGTGGTAGTGCTGGTCACCAGTGATGATGGTGATGATGGTTGTTAATGGTGGTGATGCTAGTCAATGATGGTGGTGCATGGTGGTGATCATGCTGGTGATGGTGCTAATTGTAGTGATGGTCCAGTGATGATGGTGCTGGTGATGGTGTATTCCTGGTAGTGATTATGGCCATACTAGTGATACTGATGATGGTGCATATGGTGTCGATGGTGGTGGTACTGATGGTGGTCGTGATGCTGGTGGTACTGGTGCTAGTGCCAGTGATGATGGCCCTAATATTGATGGTGCCTATGGTGGTGATGGTGGTGGTGAAGTGGTGGTGGTACTGGTGGTGAAGGTGGTGCCGATGGCCGTGATGGGCCTCATACGATGTGAGCCTTTCATGAGTTACCACAATAAAAGTCTTTACAGGGTGATCACTGCAGAGCACTTGCCTAAAGGTGACAGCTCTTATGATAATAATAATTACTGTCATCCAGAGATGAAAGGACTTATCCAGGAACAGAGCAGCAGGACCAGCGGCCCAAACTCCCCACCATCATTTTCCAAGCCCATCACAGAGCCAGACGGAGTATTAGAGAAATCGAGTAAATGTTAGAATACACATGACACTGATCAATAACGAACCCAATGTTGTGTTCCTCTGCAGGTATGAGACATATGTCTGACTCCTACAGGCCTCAGGGCTTCATTGTGGACACAGCCTCCCACTGTCTAGGAGAGCTGGTAGAGAAACTGGGAGGTCTCCCCTGAATCTGCTTGACATGGATTATGGGATACTCACGTGTACTTTAAAAAATACAGGCTGGGGCCGAGCACGGTGGCTCACGCCTGTAACCCCAGCACTTTGGAGGCCGAGGCGGGTGGATCACGAGGTCAGGAGTTCAAGACCAGCCTGGCCAACATGGCGA	181.3	PASS	PRECISE;SVTYPE=INS;SVLEN=1989;END=10971075;CIPOS=-0,0;CILEN=-46,46;RE=19;RNAMES=NULL;AF=1.0	GT:DR:DV:PL:GQ	1/1:0:19:181,49,0:48
chr1	11041731	cuteSV.INS.340	A	ATGGTAGAGAATGGGTGGATGGATAGATAGATGGCTGGAAGGATGGATTAATGGGTGGATTGATGGATGGGTAGGATTGGTAGGTAGAAGGATGGGTGGGTGGATAGATGGATAGCTGGAAGGAATGGATGGATGGATGCATGGATACATGGATGGATGGATGGATGGATAGATGGATAGATAGATAGATAGATAGATAGATAGACAGACAGATATGTAGAAGGGTGGGTGGATGGGTAGATAAATAGAAGGATGGGTGGATAGAGGATG	190.8	PASS	PRECISE;SVTYPE=INS;SVLEN=269;END=11041731;CIPOS=-2,2;CILEN=-1,1;RE=20;RNAMES=NULL;AF=1.0	GT:DR:DV:PL:GQ	1/1:0:20:191,51,0:51
chr1	11338158	cuteSV.INS.341	T	TCTTCTCCCCCCTTCTACTCCTTCTCCCCCCCCTTCTCCTCCTCCCCCTCTTTCACCTCCCCCTCCCCCTCTTTCACCTCCCC	43.0	PASS	PRECISE;SVTYPE=INS;SVLEN=82;END=11338158;CIPOS=-1,1;CILEN=-0,0;RE=7;RNAMES=NULL;AF=0.7	GT:DR:DV:PL:GQ	0/1:3:7:43,2,5:4
chr1	11373881	cuteSV.INS.342	G	GGTGTATGTGGTGTGTGTGGTCTGCATGTGGTGTGTGTGTATGAGTGTGATGTGTGTGGTGTGTGGTCTGTGTGTATGAATGTGGTGTGTGTGTGTGGATAGGTGTGGTATGTATGAATGGGTGTGTGTGGTGTGTGTGAATGGGTGTAGTGTGTATGGATGGGTGTGTGTGGTGTGTATGGTGTGTGTGTGGATAGGTGTGTGTGGTGTGTGTGGATGTGTGTTTGGTGTGTGTGGTGTGTGTACGATGTGTGTGGTGTGTGTGTGGTGTGTGTGGCATGTGTGTGTTGTGTGTGCAGATGAGCGTGTGGGCTGTGTGCATGTGTGAATGAGCGTGCGGGCTGTGTGTGGATGGGTACGTATGGTGTGTGTGTATGTGTGTTTGGTGTGTTTGTGTGGTGTGTGTAATGTGTGTATGGTTTGTGTGGTGTGTGTGTGGCGTGTGTGTGGTGTGTGTGTATGGGACGTGTGTGGATGGGTATGTATGGTGTGTGTGTTGTGTTGTGTGGTGTGTGTGGTGTGTGTGTGTATGAGCGTGTGTGGTGTGTGTGTGTGAATGAGCGTGTGGGCTGTGTGTGGATGGGTATGTATGGTGTATGTGGTGTGTGTTGTGTGTGCAGATGAGCGTGTGGGCTGTGTGTGTGGTGTGTGCATGTGTGAATGAGCATGTGGGCTGTGTGTGGATGGGTACGTATGGTGTGTGTGGTGTGTGTGTGTATGTGTGTTTGGTGTGTTTGTGTGGTGTGTGTATGGTGTGTGTGGTGTGTGTGGCATGTGTGTGTTGTGTGTGCAGATGAGCGTATGGGCTGTGTGTGTGGTGTGTGTGTGTGAATGAACGTGTGGGCTGTGTGTGGATGGGTACGTATGGTGTGTGTGGTGTGTGTGTGGCGTGTGTGGATGGGTATGTATAGTGTGTGTGGTGTGTGTGCTGTGTTGTGTGGTATGTGTGTGTGTGGATGAGCGTGTGTGGTGTGGGTGTGTGTATGAGCGTGTGGGCTGCGTGTGGGAGTGTGGATGAGCAAGTAGGCTGTGTGTGGATGGGTATGTATGGTGTGTGTGGTGTGTGGATGAGTGTATGTGGTGTGTTGTGTGGTGTGTGTGGTATGTGGATGGATGTGTGTGGTGTGTTGTGTGCTGTGTGGTGTGTGGATGGGTGTGTGTGTTGTGTGGTGTGTGGATAGGTGTGTGTGTGTGGTGTGTGTCGTGTGTGTGGTGTGTGGTGTGTGGATGGGCGTGTGTGGTG	124.1	PASS	PRECISE;SVTYPE=INS;SVLEN=1242;END=11373881;CIPOS=-0,0;CILEN=-4,4;RE=13;RNAMES=NULL;AF=1.0	GT:DR:DV:PL:GQ	1/1:0:13:124,33,0:33
chr1	11522629	cuteSV.INS.343	G	GCCCAGCCAGGACCCAGCCAGGGCCCAGCCAGAGCCCAGCCAGGACCCAGCCAGGACCCAGCCAGGCCCAGCCAGGACCCAGCCAGAGCCCAGCCAGGGCCCAGCCAGAGCCCAGCCAGGACCCAGCCAGAGCCCAGCCAGGGCCCAGCCAGGACCCAGCCAGGACCCAGCCAGAGCCCAGCCAGAGCCCAGCCAGAGCCCAGCCAGGACCCAGCCAGGACCAGCCAGAGCCCAGCAGGACCCAGCCAGGACCCAGCCAGGACCCAGCCAGGACCCAGCCAGAGCCCAGCCAGGACCCAGCCAGAGCCCAGCCAGGGCCCAGCCAGAGCCCAGCCAGGACCCAGCCAGGGCCCAGCCAGGGCCCAGCCAGGACCCAGCCAGGACCCAGCCAGGACCCAGCCAGAGCCCAGCCAGAGCCCAGCCAGGACCCAGCCCAGAGCCCAGCCAGAGCCAGCCAGAGCCCAGCCAGGACCCAGCCAGAGCCCAGCCAGGACCCAGCCAGGACCCAGCCAGGACCCAGCCAGGACCCAGCCAGAGCCCAGCCAGGACCCAGCCAGAGCCCAGCCAGGACCCAGCCAGGACCCAGCCAGAGCCCAGCCAGGACCCAGCCAGAGCCCAGCCAGGGCCAGCGAGAGCCCAGCCAGGACCCAGCCAGAGCCCAGCCAGG	60.9	PASS	PRECISE;SVTYPE=INS;SVLEN=666;END=11522629;CIPOS=-25,25;CILEN=-4,4;RE=12;RNAMES=NULL;AF=0.5714	GT:DR:DV:PL:GQ	0/1:9:12:61,0,32:32
chr1	11522682	cuteSV.INS.344	G	GGACCCAGCCAGAGCCCAGCCAGGACCCAGCCAGAGCCCAGCCAGGACCCAGCCAGAGCCCAGCCAGGGCCCAGCCAGGACCCAGCCAGAGCCCAGCCAGAGCCCAGCCAGGACCCAGCCAGGACCCAGCCAGAGCCCAGCCAGGACCCAGCCAGAGCCCAGCCAGGACCCAGCCAAGACCCAGCCAGGACCCAGCCAGAGCCCAGCCAGGGACCCAGCCAGAGCCCAGCCAGGACCAGCCAGCCCAGCCAGAGCCCAGCCAGGACCCAGCAGAGCCCAGCCAGGACCCAGCCAAGACCCAGCCAGGACCCAGCCAAGACCCAGCCAGGACCCAGCCACCCAGCCAGGACCCAGCCAGAGCCCAGCCAGGGCCCAGCGAGAGCCCAGCCAGGACCCAGCGAGAGCCCAGCCAGGGCCCAGCCAGGACCCGCCAGGACCCAGCCAGAGCCCAGCCAGAGCCCAGC	32.3	PASS	PRECISE;SVTYPE=INS;SVLEN=463;END=11522682;CIPOS=-33,33;CILEN=-11,11;RE=9;RNAMES=NULL;AF=0.4286	GT:DR:DV:PL:GQ	0/1:12:9:32,0,61:32
chr1	11595734	cuteSV.INS.345	T	TGACAAATTAAATATTTTTTTTTTTTTTTTTTTTTGAGGTCAGAGTCTCGCTCTGTCGCCCAGGCTGGAGTGCAGTGGCACAATCTCGGCTCACTGCAAGCTCCGCTTCCAGGTTCACGCCATTCTCCTGCCTCAGCCTCCCGAGTAGCTGGGACTACAGGCGCCCGCCACCGCGCCCGGCTAATTTTTTGTATTTTTAGTAGAGACGGGGTTTCACCTTGTTAGCCAGGATGGTCTCGATCTCCTGACCTCATGATCCACCCGCCTCGGCCTCCCAAAGTGCTGGGATTACAGGCGTGAGCCACCGCGCCCGG	66.6	PASS	PRECISE;SVTYPE=INS;SVLEN=313;END=11595734;CIPOS=-1,1;CILEN=-0,0;RE=15;RNAMES=NULL;AF=0.5	GT:DR:DV:PL:GQ	0/1:15:15:67,0,67:63
chr1	11679561	cuteSV.DEL.258	CTGTCGCCCAGGCTGGAGTGCAGTGGCACGATCTGGGCTTACTTCAACCTCTGCATCCCGGGT	C	50.0	PASS	PRECISE;SVTYPE=DEL;SVLEN=-62;END=11679623;CIPOS=-0,0;CILEN=-0,0;RE=13;RNAMES=NULL;AF=0.4483;STRAND=+-	GT:DR:DV:PL:GQ	0/1:16:13:50,0,79:50
chr1	12042689	cuteSV.INS.346	C	CTCTCCCTCTCCCTCTCCCTCGCCCTCGCCCTCGCCCTCGCCCTCGCCCTCGCCCTCGCCCTCGCCCTCGCCCTCCCTCTCCCTCTCCCTCTCGG	88.5	PASS	PRECISE;SVTYPE=INS;SVLEN=94;END=12042689;CIPOS=-1,1;CILEN=-1,1;RE=14;RNAMES=NULL;AF=0.7368	GT:DR:DV:PL:GQ	1/1:5:14:89,3,3:3
chr1	12062734	cuteSV.INS.347	C	CCATCCATCCATCCACTTATGCATCCATCCATCCATCCATCCATCCATCCACTTATG	39.9	PASS	PRECISE;SVTYPE=INS;SVLEN=56;END=12062734;CIPOS=-0,0;CILEN=-0,0;RE=9;RNAMES=NULL;AF=0.5	GT:DR:DV:PL:GQ	0/1:9:9:40,0,40:36
chr1	12138948	cuteSV.INS.348	G	GCCTTGAAGCCCGTGGTTTGTCCACGTTACCACCCACCCTCTGCAGAAGCAGGAGGACAGATGGGGC	131.6	PASS	PRECISE;SVTYPE=INS;SVLEN=66;END=12138948;CIPOS=-4,4;CILEN=-0,0;RE=22;RNAMES=NULL;AF=0.7097	GT:DR:DV:PL:GQ	0/1:9:22:132,1,8:7
chr1	12440784	cuteSV.DEL.259	GACAATCACTTGAGTCTGGGAGGCAGAGGTTGCAGTGAGCTGAGATCGTGCCACTGCACTCCAGCCTGGGCA	G	87.5	PASS	PRECISE;SVTYPE=DEL;SVLEN=-71;END=12440855;CIPOS=-0,0;CILEN=-0,0;RE=18;RNAMES=NULL;AF=0.5455;STRAND=+-	GT:DR:DV:PL:GQ	0/1:15:18:88,0,59:58
chr1	12816074	cuteSV.DEL.260	TAGTTCTTTCTTTTTTTTTTTTTTTTTTTTTTCCTTTCTTTTTTTTTTTTTTATTATACTCTAAGTTTTAGGGTACATGTGCACATTGTGCAGGTTAGTTACATATGTATACATGTGCCATGCTGGTGCACTGCACCCACTAATGTGTCATCTAGCATTAGGTATATCTCCCAATGCTATCCCTCCCCCCTCCCCCCGACCCCACCACAGTCCCCAGAGTGTGATATTCCCCTTCCTGTGTCCATGTGATCTCATTGTTCAATTCCCACCTATGAGTGAG	T	209.9	PASS	PRECISE;SVTYPE=DEL;SVLEN=-279;END=12816353;CIPOS=-0,0;CILEN=-0,0;RE=22;RNAMES=NULL;AF=1.0;STRAND=+-	GT:DR:DV:PL:GQ	1/1:0:22:210,56,0:56
chr1	13224529	cuteSV.INS.349	T	TTTTATCATATTACTTTAAACACACTTCCTAACAAGGAATTCACAAAAGCTATTCATA	133.2	PASS	PRECISE;SVTYPE=INS;SVLEN=57;END=13224529;CIPOS=-3,3;CILEN=-0,0;RE=26;RNAMES=NULL;AF=0.5778	GT:DR:DV:PL:GQ	0/1:19:26:133,0,66:66
chr1	13235347	cuteSV.DEL.261	CACTTTGGGAGGCCGAGGCGGGCAGATCATGAGGTCAGGAGATCGACACCATCCTGGCTAACATGGTGAAACCGCATCTCTACTAAAAATAGAAAAAAAATTAGCCAGGCGTGGTGGCAGGTGCCTGTAGTCCCAGCTACTCAGGAGGCTGAGGCGGGAGAATGGCATGAACCCAGGAGGCAGAGCTTGCAGTGAGCCAAGATCATGCCACTGCACTCCAGCCTCGGTGACAGAGCAAGACTCCGTCTCAAAAATAAAAAACAAAAAAAAACTTTCGGTTAGTGTAATCTAGTCTTCCCTGTAGATGTAGCTAATTTTATTTTATTTTTATTATTATTTTTATTGAGACAGAGTCTTCCTCTGTCTGCCAGACCGGAGTACAATGGTGCGATCTCGGCTCACTGCAACCTCTGCCTCCTGGGTTCAAGTGATTCTCCTGCCTCAACCTCCCTAGTAGCTGGGAATACAGGCATGCACCACCATGCCCAGCTTCTTTTTGTACCTTTAGAAAAGAAGGGGTTTCACCGTGTTGGCCAGGCTGGTCTCGAACTCTTGACAAGTGATCCACCCGCCTCGGCCTCCCAAAGTGCTGGGATTACAGATGTGAGCCACCGTGCCCAGCCTGATTTAGCTAATTTTAGTTTCAAGATACCATTTGTTCATTCAACCTTTGTAGAAGGCTGAGAAAAACAAGGGCAATGGTAGTGCCACTAAATTTGTAAAATCTTCTTTAAGTGTTTGATAACCTGTCCAGTAAAGTGTGTTCCTGAGACAGGATTGTTCCCTTGACTTTGACCTTCTTCATGGGCAGGAACTAGAGTGGTTTGTTTCACTCCGGCTGCAGTCTGTGGATGGCTGAGTGTGAACAGCTCAGTGTATGGTCAGAGTGACAGCTTCCCGCACCTGCCCTTTTTGACACTCAAGTTCTTATTCGGTGTAAAGGAAGAACCAGGTCACATTAGCTATTTAAAGAGTAGCATAAGTGAAGGATTTTATTGGGTGATAAATGTGGCTCTCAGTGGAAAGGGGAGTTAGAAAGGGGATGGTGCTGCCAGGCGCAGTGGCTCAAGCCTGTAATCCCAGCACTTTGGAAGGCTGTGGGAGGCTGAGGCAGATGGATCACCTGAGGTCAGGAGCTCGAGACCAGCCTGGCCAACATGGTGAAACCCCATCTCAAATAAAAATGCAAAAAAATTAGCTGGGCGTGGTGGCGGGTGACTGTAATCCCAGCTACTTGGGAGGCTGAGGCAGGAGAATCTCTTAAGCCCAGGAGGCAGAGCTTGCAGTGAGCAGTGAGCTGAGATCACGCCACTGCACTCCAGCCTGGGCAACAGAGTGAGACTCCGTCTCAAAAAAAAAAAAAAAAAGAAAGGGGATGGTGCAGCAAGAAGGTGATCTTCCCCTGAAGCCACACCATCTGAAGTTAGCTGCATCTCTCTGTAGGCTTTAATGCTCATCTGCTTGTATCCCCAACGTTCAGCCACTTGTATTCCGATGCTCAGCATCTTGCATCCCCAACCACTTGCAGCAGCCGCTTGTGTTGCTCTGCCAGCTGGTCTTTTTATGGGCCCAGGATAGGGTGTGAGGAAGGCCAAAAGGGCAATCATTTGGGCAGAAAAATGGGGTTAGCTGTTTTCACTTAGGGCCGAGTTTCCAGGATTGAGGGTGGGTTTAGTTGGGAGCCCAGCTGTTCTGAATCATTTCCTTATTGCTGGCCAACAAGGTAAAACCCTGTCTCTACCGAAAATTAGCTGGGTGTGGTGGGGGATGCCTGTAGTTCCAGCTACTTGGGAGGCTGAGGCAGGAGATTCCTTGAACCCAGGAAGCAGAGGTTGCAGTGAGCTGAGATCGTGCCACTGCACTCCAGCCTGGTGACAGAGCAAGACTCCGTATCCAAAAAAAGAAGAATGGGCACACAGATGCCTCAACATTTGGCAACTGAGGGACTTTTCCTCCTGGGTCATTATCCATCCATTCCAATTATGGAAAAATTCCTGCTTTCTAGAGCATTAAAGGAGAATCACCAAGAGGATATCAAGACAGGTGGTGATAAAGCCTTTTGGGTATAGTTGTTCTCACTATTGGGTTTATGCAAATGGAGATATGATAAAGACTTTTTTGGCCACTTTAGGACAGATTACAAAAGAAACCACAAAAAAATGCTGTGGGACACAGAAGTCTCTAAATTCCTTACCTTAAGTGGTTTCAGGGAAATGTTTATGTTTATAGCTAATTGCTACAAGTCTAACTAAAACCAAGGTTGCAGTAGCTCAATGCATAGAACTTATAGATAAGTCCATTTTTGTAAGCTTGCTTTTTGGCTTTGGTTTTAGGCTTATGTTGCCTAAAAGGTTTTAAGTGTTGATGCATGCCTGCCCACCGCCACGCTCATCTGGCCTAGGATGCTTTAATTGGCTGTAAGTCTTTTGGCTCTGAATCTCACGTCCATAGGAGTCCCACCTAGGGGCTGGGTGGACCAAGGCAGGTAGCTCCGCCACCCTGTCATCCACATGAGACAAATTAAAACTTTGGCCATTGATGCTGCTTCTGGCATATCCTGATGAACAGGGGGGAAAATGAGAAATAACAGTGAATTTCTAAGCCCCCTAACTGAAGAAACAGACCCCCTGTTGGTCAAGAGGAAACCCCAGTTATCCTTGAAAACTGAGTTCTCAAGGAGAACGAGATGTTGGGCGGGGGGGGTCCACAAGCTTCACTATACCCCCTCCCTTGCTAACCACCATTAGCCTTTCTTCCTTAAGGGTCAAACAGAAACCAGCTCTTTAAGAATCTACCACTCATAGCAACCAACTGCCTGATGCTGCTTCTCCTGTCAGAGTGGCCATCCGACACTTGGCCACTCTTTTTTTTTTTTTTTTTTTTTTTTTTGACACGGAGTCTCCTTCTGTCGCCCAGGCTGGAGTGCAGTGGCGCCATCTCGGCTCACTGCAACCTCTGCTTCCCAGGTTCAAGTCATTCTCCTGCCTCAACCTCCCAAGTAGCTGGGATTACAGGCGTGGGCCACCATGCCCAGTTGATTTTTGTATTTTTAGTAGGGACAGGGTTTCAACATGTTGGCCAGGCTGGTCTCGATCTCCTGACATCAGGGTATCCACTCACTGGGATCAGGTGCTGGAATTCCAGCTGTGAGCCACCTTGCCTGGCCATGGCCACCTTTTATGAAAAATAAAGCTCTCCCTTCCAAACTTAAAATAAATAAGTAGTAAAATAAATGATACATACCAACAGAACACTGTATATAGTAAATACACACATATAATATGTATGCAGTTGAAAAATATAATAGTAATGTTGACAAAAAGAGTCAAACTCTGTAATATATGTGAAGAGATTTATTCTGAGCCAAATATGAATGACCATGGCCCATGACACAGCCCTCAAGAGGTCTGGAGAGGCTGGGCGCAGTGGCTCATGCCTGTAATCCCAGCACTTTGGGAGGCCGAGGCAGGCGGATCACGAGGTCAGGAGATCGAGACCATCCTGGCTAAAATGGTGAAACCCTGTCTCTACTAAAAATACAAAAAAAAATTAGGTGGGCATGGTGGTGGGCGCCTGTAGTCCCAGCTACTCGGGAGGCTGAGGCAGGAGAATGGCGTGAACCCGGGAGGCAGAGCTTGCATTGAGCCGAGATCGTGCCACTGCACTCCAGCCTGGGTGACAGAGCAAGACTCCATCTCAAAAAAAAAAAAAAAAAAAGAGGTCTGGAGAACACGTGCCCAGGGTTGTTTGGGGCGCAGGTTGGTTTTATACAGTTTAGGGGTACATGAAACATCAATTAAATACATCTAAGAAATATATGGCCAGTCCCCCTGGTTCTGTGGCTCACGCCTGTAATCCCAGCACTTTCAGAGGTTGAGGTGGGTGGATCATTTGAGGTCAGGAGTTCGAGACCAGCCTGGCCAACATGCTGAAACCCCATCTCTACTAAAAATACAAAAATTAGCCTGTCACGGTGCTACACACCTTTAATCCCAGCTACTCAGGAGGCTGAGGCAGAAGAATTGCTTGAATCTGGGAGGTGGAGTTTGCAGGGAGCTGAGATCACACCACTGCATCCCAGACTGGGTGACAGAGCCAGAATCCATCTCAAAAAAAAAAAAAAAAAAGAAAGAAAGAAAAAAGAAATACATGGCTGGGTGAGTGGTGGCTCACGCCTGTAATCCCAGCACTTTAGGAGGCCGAGGCGGGTGGATCATCTGAGGTCAGGAGTTAGAGACCAGCCTGGCCAACATAGTGAAACCCCGTCTAATTTTTGTAAAAATACAAAAATTAGCCAGGTGTGATGGTGTGTGCCTGTATTCCCAGCTACTCGGGAGGCTGAGACAGGAGAATTACTTGAACCTGGGAGACAGGGATCGCAGTAAGCCAAGAGCAAACCACCGCATTTCAGCCTGGGTGACAGAGTGAGAATCTGTGTGAAAGAAAGAAAGAGAGAGGGAGAGAGGGAGGGAGGGGGAGAGAGAGAGAGAGAGAAGAAAAGAAAAGAGAAGAGAAGAAAAGAAAAGAAAAGAAAAGAAAAGAAAAGAAAAGAAAAGAAAAGAAAAGAAAAGAAAAGAATTACATTGGTTTGGCTCAGAAAGGAGAGACAACTGAAGGGTCGGGGGCTTCCAGGCTATAGGTAAATTTAAACATTTTCTGGTTGACAATTGGTTGAGTTTGTCTAAAGACCTGGGATCCATAGAAAGGAAATGGTCAGGGTGAAATAAAAGATTGTGGAGACCGAGGTTCTTTTGAAATCTCATAGTGGCCACCCTTCGAGACAACAGATGACAGATGTTTGCTATTCAGACCCTTAAAATTACCAGACAGTCCATCTCTTCAGGACTGGGAGGGCCTGCAAGAAAAAGATCTAGCTGTGTTAATAGAGATTCTTTACAGATGCAGATTTTCCCCCATAAAGGACAGCTTTGCAGGGCCATTTCAAGATATGGCAAAGAAACATGCCTTGGGGCAAAATATCTTGACTTTCTCCTCTGTCACAGGATGTTATGCCAGAGTCAGATTGGAAAGTAAGTCACCATATACAGGGCTAAAAAAACTCATCTGATGGGAATTTATGATTTTGGGGCATGACTCTGTAGACTCCTTAGGAATTTGGGCAAGATAAAAAATTCAGACCTTAGTCCTCAGTAAAATGAAGGCATATGTACCTTCCACCCACTTTAGGGCCACCTGTCTCTCCACTCTTCTCCTTCCAATCCCATCCACCTATGTGTCTTCCAACAATTTATAAAAGTGACCAAAGGGACAATGAAAATGGTTTTAACATTTGAATATCAACCAAACATGCATGATTGGGCCACGTGCAGTGGCTCACGCCTGCACTCCCAACA	C	18.9	PASS	PRECISE;SVTYPE=DEL;SVLEN=-5353;END=13240700;CIPOS=-0,0;CILEN=-0,0;RE=10;RNAMES=NULL;AF=0.3333;STRAND=+-	GT:DR:DV:PL:GQ	0/1:20:10:19,0,114:18
chr1	13329070	cuteSV.DEL.262	GAGGGGCGCCTCTGCCCGGCTGCCCCTACTGGGAAGTGAGGACCCCTCTGCCCGGCCAGCCGCCCCGTCCGGGAGGGAGGTGGGGGGGGTCAGCCCCCCGCCCGGCCAGCCGCCCCGTCCGGGAGGGAGGTGGGGGGATCAGCCCCCTGCCTGGCCAGCCGCCCCGTCCGGGAGGT	G	34.2	PASS	PRECISE;SVTYPE=DEL;SVLEN=-175;END=13329245;CIPOS=-6,6;CILEN=-0,0;RE=10;RNAMES=NULL;AF=0.4167;STRAND=+-	GT:DR:DV:PL:GQ	0/1:14:10:34,0,72:34
chr1	13427112	cuteSV.INS.350	C	CCGGTCTCTTCCTTCTCCAGTGGGGAGAGTGGTAGTTATGGATGATTAAAACTGAAACCGTCTCCCAGCTGCAGGGCTGCCATGTTGCCACACTTTCCTTCCCCATCTCCTGTTGACTGAAGCAGTATCACCAGCAGCCCTGACAGAAAGGTTCTTCTGGGTT	53.9	PASS	PRECISE;SVTYPE=INS;SVLEN=162;END=13427112;CIPOS=-0,0;CILEN=-0,0;RE=11;RNAMES=NULL;AF=0.55	GT:DR:DV:PL:GQ	0/1:9:11:54,0,35:34
chr1	13431250	cuteSV.DEL.263	AATCCACACCCACAGCAGTTAGGTGTGCCTAGTCCTGCAGATCTGGATGGGACAGTAAAGTTCACTGCACCTAAGGAAACCTGTCTCTCTGACCGAGGGGAAGGCTCTGTGGGCACTGCTGTGTGACACAGGGAGCAGACACCAGGTTCTCAGGACAAAGGACTATAACAGTAGTATCAATAGTCAATGTCATTCCACGATTTAGGGCCTGGGCACCCAAACCATTGGAGAAAGCTGCAACATGCAAAGGGAAACTGGGTTTCAAGAAGACACTTTTTTAAAAAATGAGGCCGGGCACAGTGGCTCACACCTGTAATCTCTGCACTTTGGGAGACCAAGGTAGGTGGATCACCTGAGGTCAGGAGTTCAAGACCAGGCTGGCCAATGGGGTGAAACCCCATCTCTACTAAAAATATAAAATTAGGCCAGGCGCAGTGGCTCATGCCTGTAATCCCGGCACTTTGGCAGGCCAAGGCAGGTGGATCACGAGGTCAGGAGTTCAAGACCAGCCTAGCCAAGATAGTGAAACCCCATCTCTACTAAAAATACACAAAAATTAGCTGGGTGTGGTGGCCAGTGCCTGTAATCCCAGCTACTCAGGAGGCTGAGGCAGAGAGTTGCTTGAACTCAGGAGGCGGAGGTTGCAGTGAGCCGAGATCATGCCACTGCACTCCAGCCTGGGTGACAGAGCAAGACTTCATCTAAAAAAAAAAAAAAAAATTAGCCAGGCGTGGTGGCATATGCCTGTGATCCCAGCTATTCGGGAGGCTGAGGCAGGAGAATGGCTCGAATCTGGGAGGCAGAGGTTGCAGTGAGCTGAGATTGAGCCATTGCACTCCAGCCTGGGTAACAAGAGCAAAACTCCATCTAAAAGAAAAAAAAAATTAGCAACGTGGAGGAGGTAATCACTTCTCAGTGAATCTCTCTTTAAACATTTACATATTCATGAAAGGGCACAGGAGGTTGTCTGAAAGTTAATTCATTGTCAAAACATAGTATTTTTTTCCTCCACTTAACATTGTGTGGTCTGACTCCATGTCTGCAACATCTTCATGCAATCCAGCAGCTCCTGCATGAGAAATATTCTATTAACTTTCCATCATTGGCTGGCCCTGGTGCCAGC	A	55.1	PASS	PRECISE;SVTYPE=DEL;SVLEN=-1122;END=13432372;CIPOS=-0,0;CILEN=-0,0;RE=13;RNAMES=NULL;AF=0.4815;STRAND=+-	GT:DR:DV:PL:GQ	0/1:14:13:55,0,65:54
chr1	13470159	cuteSV.INS.351	C	CTGCCTCAGCCTGCTGAGTAGCTGGGACTACAGGCACCCGCCACCATGCCCGGCTAATTTTTTGTGTTTTTAGTAGAGACGGGGTTTCACCATGTTAGCCAGGATGGTCTCGATCTCCTGACCTCATGATCCACCTGCCTTGGCCTCCCAAAGTGCCGGGATTACAGGCGTGAGCCACCACGCCCGGCCAATTAACTGTTTAAAAAAAAAATGTTCTCGCCAGGCGCAGTGGCTCATGCCTGTAATCCCAGCACTTTGGGAGGCCAAGGCGGGCAGATCACGAGGTCAGGAGATCGAGACCATCCTTGCTAACACAGTGAAACCTGTCTCTACTAAAAATACAAAAAAATTAGCCGAGCGTGGTGGCGGGCGCCTGTAGTCCCAGCTACTCGGGAGGCTGAGGCAGCAGAATGGCGTGAACCTGGGAGGCGGAGCTTTCAGTGAGCTGAGATCGCGCCACTGCACTCCTGCCTGGGTGACAGAGCAAGACTCCATCTCAAAAAAAAAAAAAAAAAAGTTATATCCAGTTACCTTGACAAAAGTACCTTCTTTTTTTTTTTTTTTTTTTTGAGACAGAGTTTCGCTCTTGTTGCCCAGGCTGGAGTGCAGTGGTGCGATCTCGGCTCACTGCAACCTCTTCCTCCCAGGTTCAAGTGATTCTCT	181.3	PASS	PRECISE;SVTYPE=INS;SVLEN=662;END=13470159;CIPOS=-9,9;CILEN=-2,2;RE=19;RNAMES=NULL;AF=1.0	GT:DR:DV:PL:GQ	1/1:0:19:181,49,0:48
chr1	13567907	cuteSV.DEL.264	AGGGGAAAGAGGCAGAGAGAGAGGGGAAAGAGAGGCAGAGGGGGGAAAGAGGCAGAGAGAGAGAGAGGGGAAAGAGAGGCAGAGG	A	34.8	PASS	PRECISE;SVTYPE=DEL;SVLEN=-84;END=13567991;CIPOS=-0,0;CILEN=-0,0;RE=9;RNAMES=NULL;AF=0.45;STRAND=+-	GT:DR:DV:PL:GQ	0/1:11:9:35,0,54:34
chr1	13658374	cuteSV.INS.352	T	TGCCCCTACTGGGAAGTGAGGAGCCCCTCTGCCCGGCCAGCCGCCCCATCCAGGAGGGAGGTGGGGGGGTCAGCCCCCCACCCGGCCAGCCGCCCCATCCGGCAGGTGAGGGGCGCCTCTGCCCGGCC	295.8	PASS	PRECISE;SVTYPE=INS;SVLEN=127;END=13658374;CIPOS=-9,9;CILEN=-0,0;RE=31;RNAMES=NULL;AF=1.0	GT:DR:DV:PL:GQ	1/1:0:31:296,79,0:79
chr1	14492666	cuteSV.INS.353	A	ACCACACACACACACCACACACACCACACACCACACGCTACACACACCATGCACATACCACAAACCACACACACACCACACACACACCACACATTACACACACCACACAGACACCACACACCACACAAACATCACACACCACAGACACATCACACACCACACACACACCACACATACACAGCACACAGCTCACGCATACACAGCACACACATCACACATACACATACCACATACACACCACACACACACCACAAACCACATATACACAGCACACACATCACACAAACACATACCACATACACACCACACACCGTACATACACAGCATACACATTACACATACACACACGACACACCACACACAGACCACACACCACACAGATACAGCACAGAGACACTACACATACCACAGACACACACCACACACACCACATACAACACATACCACATACACACCACACATATACCACACAGACACCATACATACATGCACCACACACCACACATACGCTACACACACCACACACCACACATCCATGTACCACATATGCTACACACAGCACACACACACACCACACATCCATGTACCACATATATGCTACACACACCACACACACACCACACATGCCACACATATACAGCACACATACACACAACACACATATACCACACATACCATGCACACACCACACACTGCACACACATACACCACACACACCACACACACTACATAACACACACACCACACATCACATGCATCACATACACCACACACACCACACACATACACCACATATACCACACACAGCACATATACAACACACACATACACCACACACACCACGCACACCGCACACATACACCACACACACCACAGACATACACCACACACACCATACATACATCACACACAATATACACACCACACATACAATATACCCACCACACACACCACGCATATACCACACACACCACATAACACACTACACAAACCATATATACAGCACATACTACACATACACAGTGCAAACATTACACACACACCATACACCACACACCACACAAATACACCACACACACACCACACACATACACCACATACACCACACACACACTACATACCACACACACCACACATACACCACACATACCACATACACCACACATACATTGCATACCACACACACCACACATACACCACACACACCACATATACACCACACACATACACCACACACACTGTACATGCATCACACACAACATACACACCACATATACAATATACCCACCACACACACCACACATATACCACACACACCACATAACACACTACACAAACCATATACATACCACACACTACACATACACAGCACAAACATTACACACACACCATATACACACTACAAGCCACAATATATC	276.7	PASS	PRECISE;SVTYPE=INS;SVLEN=1417;END=14492666;CIPOS=-0,0;CILEN=-7,7;RE=29;RNAMES=NULL;AF=1.0	GT:DR:DV:PL:GQ	1/1:0:29:277,74,0:74
chr1	14514353	cuteSV.INS.354	T	TTATATATATTTATATATATATTATATATATATTTATATATAATATATATATTTATATATATTTATATATAATATATATATTTATATATATATTTATATATATTATATATTATATATATTATATATATTATATAATATAAATATATATATATATTATTATATATTATATATATTATATATATAAAATATATTTATATAAA	276.7	PASS	PRECISE;SVTYPE=INS;SVLEN=199;END=14514353;CIPOS=-5,5;CILEN=-10,10;RE=29;RNAMES=NULL;AF=1.0	GT:DR:DV:PL:GQ	1/1:0:29:277,74,0:74
chr1	14514501	cuteSV.INS.355	A	ATATATAAAATATATTTATATAAATATTTATATAAATATATTTTATATATTTT	0.0	q5	IMPRECISE;SVTYPE=INS;SVLEN=52;END=14514501;CIPOS=-0,0;CILEN=-0,0;RE=5;RNAMES=NULL;AF=0.1852	GT:DR:DV:PL:GQ	0/0:22:5:0,21,162:21
chr1	14514501	cuteSV.INS.356	A	AATATATAAAATATATTTATATAAATATTTATATAAATATATTTTATATATTTTATATATAATATATGAAATATATATTTTATATATATTTT	55.1	PASS	PRECISE;SVTYPE=INS;SVLEN=91;END=14514501;CIPOS=-0,0;CILEN=-1,1;RE=13;RNAMES=NULL;AF=0.4815	GT:DR:DV:PL:GQ	0/1:14:13:55,0,65:54
chr1	14652486	cuteSV.INS.357	T	TCTGCCTATCCATCCACCCACCCGCCCATCCACCTATCCACCTATCTACCTATCCGCCTATCCATCCACCCACCCACCCATCCATCTGCCTATACATCCACCCACCCACCCACCCACCTGTCCATCCACCCACCCACCCACCCATCCACCTCTCCATCCACCCACCCACCCACCCATCCACCTGTCCATCCACCCACCCACCCACCCATCCACCTGTCCATCCATCCACCCACCCACCCATCCACCTATCCACCCACCCACCCACCCATCCACCTCTCCATCCACCCACCCACCCACCCATCCACCTGTCCATCCACCCACCCACCCACCCATCCACCTGTCCATCCATCCACCCACCCAACCATC	190.8	PASS	PRECISE;SVTYPE=INS;SVLEN=365;END=14652486;CIPOS=-7,7;CILEN=-20,20;RE=20;RNAMES=NULL;AF=1.0	GT:DR:DV:PL:GQ	1/1:0:20:191,51,0:51
chr1	14867953	cuteSV.INS.358	A	AGCATTGCATAGGCACGGCATCACATACACGAGCATTGCATAGGCACGGCACAGCATATGCGG	58.9	PASS	PRECISE;SVTYPE=INS;SVLEN=62;END=14867953;CIPOS=-1,1;CILEN=-2,2;RE=15;RNAMES=NULL;AF=0.4545	GT:DR:DV:PL:GQ	0/1:18:15:59,0,88:58
chr1	14873060	cuteSV.DEL.265	ATGGATGGGTGGATGGATGGATGGATGGAAGGATGGATGGATGGACAGATAGATGAA	A	125.7	PASS	PRECISE;SVTYPE=DEL;SVLEN=-56;END=14873116;CIPOS=-2,2;CILEN=-0,0;RE=22;RNAMES=NULL;AF=0.6667;STRAND=+-	GT:DR:DV:PL:GQ	0/1:11:22:126,0,21:20
chr1	15036278	cuteSV.INS.359	A	ACCCAGCTCCCCCCGCCCTGCCCGCCCAGCTCCCCTGCCCTGCCCGCCCAGCTCCCCCTGCCCTGCCCG	238.6	PASS	PRECISE;SVTYPE=INS;SVLEN=68;END=15036278;CIPOS=-0,0;CILEN=-0,0;RE=25;RNAMES=NULL;AF=1.0	GT:DR:DV:PL:GQ	1/1:0:25:239,64,0:63
chr1	15048661	cuteSV.DEL.266	TGGGTCGCTGGTCCTGGGTCGTTGGTCCTGGGTCGTTGATCCTTGGTCGTTGGTCCTGGGTCGTTGGTCATGGGTCGTCGATCC	T	73.1	PASS	PRECISE;SVTYPE=DEL;SVLEN=-83;END=15048744;CIPOS=-6,6;CILEN=-0,0;RE=13;RNAMES=NULL;AF=0.65;STRAND=+-	GT:DR:DV:PL:GQ	0/1:7:13:73,0,16:15
chr1	15050026	cuteSV.DEL.267	TAGGGTAGGGTAGGGTAGGGTAGGGTAGGGTAGGGTAGGGTAGAGTAGAGTAGAGTA	T	200.4	PASS	PRECISE;SVTYPE=DEL;SVLEN=-56;END=15050082;CIPOS=-1,1;CILEN=-1,1;RE=21;RNAMES=NULL;AF=1.0;STRAND=+-	GT:DR:DV:PL:GQ	1/1:0:21:200,54,0:53
chr1	15225218	cuteSV.INS.360	G	GGGGGAGGGTGGAGGGGAGGGGAGGGAGGGGGAGGGGAGGAGGGGGGAGGGGAGGGAGAGGGAAGGGAGGGGAGGGAGGGGGAGGAAAGCAGAGGGGATGGGAGGAGGAGGGGGAGGGGACAGGAGGGAAGTGAGGGGGGAGGGGATGTGAGGGGGGAGGGGAGAGGGGAGGGGGAAGGGGAGGGTGAGGGAGGGGGAGGGGAGGGAGGGAGTGGGGGGAGGGAGTGGGGGAGGGGGAGGGAGGGGGAGGGGAGGGAGTGGGGGAGAGGGGGGAGGGGAGGGG	219.5	PASS	PRECISE;SVTYPE=INS;SVLEN=282;END=15225218;CIPOS=-0,0;CILEN=-2,2;RE=23;RNAMES=NULL;AF=1.0	GT:DR:DV:PL:GQ	1/1:0:23:219,59,0:58
chr1	15314645	cuteSV.INS.361	G	GGGAGGGTGTGTGAGGGTGTGGATGTGTGTGGGTATGTGGGGGGGTGTGGGAGTGTGGAGATGTATGAGTGTGGGTGTGTGAGAGGGTGTGTGTGGGGGTGTATGGGTGTGTAAGCATAGGGGGTGTATGGGTGTGAGTATGGGGGGAGTATGTATGGGTGTGTGGGGTGTGTGTGGATGTGTGGGTGAGGGTGTTGGGAAGGGTGTGTGGGGTGTGGATATGTGTAGGTGTGTGTGGGTGTGTGTGGATATGGGTAGGTGTGTGTGTGAGTGTGGTGTGTGGGGTGTATGGGTGTGTGGGGGTG	238.6	PASS	PRECISE;SVTYPE=INS;SVLEN=304;END=15314645;CIPOS=-2,2;CILEN=-3,3;RE=25;RNAMES=NULL;AF=1.0	GT:DR:DV:PL:GQ	1/1:0:25:239,64,0:63
chr1	15388296	cuteSV.INS.362	T	TTCCCTTCCCTCCCCAGCCCCCTGCCCCACCTCCCTCCCTCCCCTCCCCAGCCCCTGCCCCACCTCCCTCCCTCCCTCCCTCCTTCCCTTCCCTCCCCAGTCCCTGTCCAACCTCCCTCCCTCCCTCCCTTCCCTCCCCAGTCCCTGCCCCAC	152.7	PASS	PRECISE;SVTYPE=INS;SVLEN=152;END=15388296;CIPOS=-5,5;CILEN=-8,8;RE=16;RNAMES=NULL;AF=1.0	GT:DR:DV:PL:GQ	1/1:0:16:153,41,0:40
chr1	15594719	cuteSV.DEL.268	AAGCCAGGCACAGTGGCTCACGCCTGTAATCCCAGCACTTTGAAGGCCAAGGCGGGTGGATCATTTAAGGTCAGGAGTTCGAGACCAGTCTGGCCAACATGGTGAAACCCCCATCAATACTAAAAATAGAAAAATTAGCCCAGTGGGGTGGTGTGCACCTGTAATCCCAGCACTTTGGGAGGCCAAGACAGGCAGATCTCTTGAGGCCAGGAGTTTGAGACCATCCTGGTCAACATGGCGAAACCCGTCTTTACTTAAAAAAAAAAAAAAAAAAAATTAGCTGGGCGTGGTGGTACATGCCTGTAATCCCAGCTACTGGAGAGGCTGAGGCACAAGAATGGCTTGAACCAGGGAGGCAGACGTTGCAGTGAGCCGAGATGGTGCCACTGCACTCCAGCCTGGGCAACAGAGTGAGGCTCCATCTCAAAAAATAATAAAATAAAATAAAATATAAAATAAAATAAAATAAGCCTCCTATGGGCAGGAGAGAGGAAGGGGAGAGCATGAATTTATCTCAGAGACCCACCCAGTGAGGCTGAATGTTATGCAGTTTCAGAATCAAGCCAGGAGAGGGCACAGAAAACTTCTACTTGATGATCTAACAAAGGAAAAAAGATAATTCAGGAAATGGACAGAGTTCTCCTTCAATTAGTCAGGTGACACAGTTTATGTCACCTCCTAAATCACTGGAAAAAAATTTAGTCAATGTAATTTCATCCTGAAATCTCAACAGTTTTATTATACAATGGGTATCATAATGTCATCTGTGTACCATTTAATTTTTTTTTTTTTTGAGACGGAGTATCACTCTGTCACTCAGGCTGGAGTGCAGTGGTGCAATCTCAGCTCACTGCAACCTCTGCCTCCCAGGTTCAAGCGATTCTCCTGCCTCAGCCTCCTGAGTAGCTGGGATTACAGGCATCCGCGATCATGCCTGGCTAATTTTTGTATTTTTAGTAGAGACGGGGTTTCACATGTTGGTCAGGTTGGTCTCGAACTGCTGACCTCGTGATCCACCCGCCTCGACCTCCCAAAGTGCTGAGATTACAGGCATGAGCCACCGCCCCCGGCCCTCATTTAATTTTTTATTGAAGAAAATATTCAGATTTCTTTCAAGCCCCAGCCAGTCACCTATGCATTCTTTTAGATGGCATTTCGCTTTGCCCAAGGAGGTCAGCTGCTTCTGAGTAGTCCTTCTTCCTCTGCAAAGTAGGGACTATAACCTTTCCTGACTTTCCAGTGATGATGTTCACCATCAACCTGGTCCTTAGAGAGGAAGGAAGCATTAGACAAATGCAAGAGCTAATTATTAATTATGAACTATATGCTCTGGGTACATAGATCTGACTCAAGTTATTAGTAAGAATGAATACTTGATAATTGATGATTAACAGGACTGTAGCTTAAAACCAAGGTTCTAAAGTGCACAAAGGTCAAGGACATGTAGAAAAATGCTGTTTAGACAAATCCAAATATAAGCCAACTTGTGCTAGGCAATTAAACCCAGAAAAACATTATTAAGCACTTTTGGAAGGTAAGAATTAATGCTTGAAGTGCAGATATAGACATCTCATACAAATAAAGCATGTATGATACATTTCCTATAGTATAACATAAATGGTTTGATAAAGTATTTGTTCTCTTCTTTTTTTTTTAGAGACTGGGTCTCTAAAAAAAAAAAAAAAAAAAGCTCAATGATCAATCATTTCGTTACTCATGCTTATGTAATGAAACCTTCATCAAATCTTGATAGAATGGGGTTCAAGGAGCTTCCAGGTTGGTGAACATACGGAGCTGCGGGGAGGGTGGCGTGCCTGAGGAGGGCATGGAAGCTCCAGATCCCTTCCCATGTTCCTTGCCCTATGCAGCTCTTCCACTGGCTGTTCCTGTTATATTCTTTCATAATAAATGGCAATCTGGTTAGTAGACCGTTCTGAGTTCTGTGAGCTGTCCTAGCAGATGATCAAACCCAGAGAGGAGGGAATGGTGGGAACTTCTAATTTATAGCGAGTCTGCAAGAAGTACAGGTGACAACCTGGGACTGGCACCCAGTGTCTGAAGTGGGGGCAGTCTTAAGGGACTAAGCCTGTAACCTGGGGAATCTGATGCTATTTCCAGGTAGATAGTGTCAGGATTGAGATAAATCATAGGACACTGCTAAAGTTTGGATGTTTATTCCCTACAAATCTCATGCTGAGCGTTTATCCCCTAATGGCAGGGTGTGGGTCATGCGGGTAGATCCCTCATGAATAACCAATGCCTTGTTGCGGGGAAGGGGTCAGTGAGTTCTCACTCTTTTCCCTCCCACAAGAGCTGATTGCTAAAAATAGCCTGGCGCCTCCCCTGTCTCTCTCTCTCTTGCTGCGAGATCTCTGCACACACTGGCTCCATTTCACCATTTGCCATGAGTGGAAGCAGCCTGAAGCTTTCACCAGCTTCTCCATCTTCCAGCCAGCAGAATTGTTAGCCAAGTTAACTTCATTTTGTTGTTGTTTGTTCGTTTTTTGTTTGTTTGGTTTTTTTTTGGGATGGAGTCTCACTCTGTCCCCAGGCTGGAGTGCAGAGGCACGATCTCAGCTCACTGCAACCTCTGCCTCCGGGTTCAGGCAATTCTCCTGCCTCAGCCTCCCGAGTAGCTGGGATTACAGGTGCCCACCACCACACCCAGCTAATATTTTTGTATTTTTAGTAGAGATGGGGTTTCACCATATTGGCCAGGCTGGTCTCAAACTCCTGATGTCAGGTGATCCACCTGCCTTAGCCTCCCAAAGTGCTGGGACCATAGGCATGAGCCACCGCGCCAAGCCCTTAACTTCATTTTTTGATAAATTACCCAGCCTCAGGCATTCCATTATAGCAAGAGACTGACAGACACCCTCCTAAGGTCTGCAGAGAATTGTAGAATTTTTTGGTGTGAACCCCCACGCCCCACCACCACCACATTAGGAGCCAGTGGAGAAGGAAATGGAATCTTCCCTTTCGATCAAATAAGCCCCTTTTCTCTTGGAATTGCCCTTTGATTTTTCTCAGTGTTAGTCTTTCTTTTAAAATCTTTAATATTTTCCTGATTACACCTAATACATATGTATTGTACAAAGTATAAGTTGACCATAGTCTGCTCCTACTCCTGCTCAAGGTTGTTTGTTTGTTTTGTTTTGTTTTGTTTTGTTTGAGATGGAGTCTTGCTGTGTTGCCCTGCCTGGAGGGCAGTGGTGCAATCTTGGCTCACTGCAACCCTCCGCCTCCTGGATTCAAGCAATTCTTCTGCCTCAGCCTTCTGAGTAATTGGGATTACAGGTGCCCACCACCACAGCCAGCTAATTTTTGTATTTTTAGTAGAGAAGGGGTTTTGCCATGTTGGCCAGGCTGGTCTCGAACTCCTGGCCTCAAGTGATCTGCCCACCTCAGCATCCAAAAGTGCTGGGAAAAAAGTGTGGGGATTACAGGCACCTGGCCTCAAGGTTGTACTTTAATTCATATGAGACTTTGGAAAAAGTACAGGTTTCTCCTGTACAAATTGTTGGCAATGTGTCCTTTTTTCACCTTAAAATGCCTGGAAATCTTTCAGATAAGCTTTTTAAAAAAGCTTTTTTTTAGGTGTAATTTACATACCACAAAATTCACCCATTTTTAAGTGTACAAGTTAATGATTTTTCGTCCCCTTGTGCAACCATCACAACTCAGTTTTAGAACATTTCTATCACCCCCAAAAGTTCCTTCATGCCTATCAAAGCTTTTTAAAGGGTGCGTTTTTGTGGATAATTACAATCATGAGTAACAAGTCCCAGAAATGTCCATTTTGCCTGGCTTCCTTTTGCTGCCGGCAGGCAAAAAGAAAATTGCAAAAGCCCATCAACAAATGTTGGAAGAAAACACCATAAGCTGATCAACAGCTGTCTGCTAAAAATAGTTTATTCATGCTCTCCAGCTTTTAGTGAATGTCAGCCAAGTGCCAGGCATTGGTTAAGTCTGTTAGGGATATCAAGACAGGATAATAGCTTCCCCTGGAAGTAATTGGATATGAGTTCAATAGTATACAACCTCACTTAAAACAGTTTCCATATTCAATGGTTTGGGGTGGTAAAAGTGTGCCAGGTGGGTGTGATATTTGGACTTCCACTTCCAGAACTGAAGATAAACAGGGGCTAGATTTACTTTCCCACATAAACAACCAAAATACGGATCCCCAAAATGTAACAAATGGTCTTTAAGACACCGGATATCACGCAACAAAGGACAGAAATCCCTGAAAAAAGTACAAATGGCTGGGCGCGGTGGCTCACGCCGGTAATCCCAGCACTTTCGGAGCCCGAGGCGGGCGGATCACGAGGACAGGAGTCCGAGACCAGTCTGGCCAATATGGTGAAACCCCGTCTCTACTAAAAATACAAAAATTAGCCGGGTGTGGTGGTACACGCCTGTAGTCCCAGCTACTCGGGAGGCTGAGGCAGAAGAATCGCTTGAACCCTGGAGGTGGAGGTGGCAGTGAGCTGAGATCGCGCCACTGCACTCCAGCCTGGGCAACAGTGCCAGACTCCGTCTCAAAAAAAAAAAAGTACAAGTGAAGTGAGCCCTATTATTGCTCCAGCTTACTGCCTTGAGGGTTTCCAGGCTCTACTGCAAGAAGAGCAAAGTGAGGAAGGGCCTGGTGGAATCCCGGAGCTGAGGAGACAGAGCTGAGTCCAGGGAGACCAAGGTAGCCAGATGGAAAGGACAGAGTACCAGAGAAAGAGAGTTGTTCAGACAGAACCCCAGAGATCTGTAAAAGGTCCCCGCCTCTAGCATTCAGCAGAGTACTGTTCAGGATACATATGTAAGAAAACTACACAAGGCTGGGGAAAGAACCACGTAAAAGGATTACTACAGCGATTCCTAACCTTTTTGGAGTTTCGGGATGAAACTCTTCCACCTCAGTTCATCAGACGTTCGTTAGATTCTCATAAGGAGTGGGCAACCTAGATCCCTCACGTGCACAGTTCACAATAGGGTTTGTGCTGCTATGAGAATGGAATACTGCTGCTGATCTGACTGGAGACAGAACTCAGGCAGTAATGCTCGCTCGCCTGCCACTCACCTCCTGCTATGCGGCCCGGCTCTTAACAGACCACCAACTGGTACTAGTCCGCGGCCTGGAGACTGGGACCCCTGGATTAGAAGGAATAGTGCCTACTCCTATGATCCAGATTGGAAAAACTCGTAATGTGTGGGGCATTGGAAAGAGTACTTATGAAGGTCTTGCCTCAGGGGAATAATTAGCCCTAGAGTTGGCATTGCTCTGGTCCTGCCTAACAAATCTTTTTTTTTTTTTTTTTTTTTTGAGACACAGTCTCACTCTGTTGTCCAGGCTGGAGTGCAGTGGCATGATGTCCGCTCACTGCAACCTCCACCTCCGGGATTCAAGTGATTCTCCTGCCTCAGCCTCCCGAGTAGCTGGGATTACAGGCATGTGCCTCCACGCCCAGCTCATTTTGTAATTTTAGTAGAGATGGGGTTTCTCCATGTTGGTCAGGCTGGTCTTGAACTTCCGACCTCAGGTGATTCGCCTGCCTTGGCCTCCCAAAGTGCTGGGATTACCGGCGTGAGCCACAACGCCCAGCAGTTAAAGACTTTCTAACAACAAAAAGCTTAATACTTTTTTTTTTTCTTTTGAGATGGAGTCTCTCTGTCGCCCAGGCTGGAGTTCAGTGGCGCAATCTCGGCTCACTGCAACATCTGCCGCCCAGGTTCATGCGATTCTCCTGCCTCAGCCTCCCGAGTAGCTAGGATTACAGGTGCCTGCCACTGTGCCCAGCTAATTTTTGTCGTTTTTATTAGAGATGGGGTTTCACCATCTTGGCCAGGCTGTTCTTGAACTCCTGACCTCGTGATCCACCTGCCTTGACCAGCCAAAGTGCTGGGATTACAGGCGTGAGCTACCGTGTCGCTGGATACTTTTTTTTTTTTCGAGATGGAGTTTTGCTCTTGTGGCCCAAGCTGGAGTGCAGTGGTGCCATCTTGGCTCACTGCAAACCCCGCCTCGTGGGTTCAAGCAATTCTCCTGCCTCAGCCTCCCGAGAAGTTGGGATTACAGGCGCCCACCACCATGCCTGGCTAATTTTTGTATTTTTAGTAGAGATGGGGTTTCACCATGTTGGCCAGGCTGGTCTCAAACTGCTGACCTCAGGTGATCCCCCCGCCTCGGCCTCCCAAGTGCTGGGATTACAGGCTCGAGCTACCACACCCAGCCAGCTTGATATTTTTAAGCCCATTATTTCCAATATTGTGAATTCTCAGATTTTCAAGTAATAAAATAAGCAAAATGAATCCTTAATAAAAATTCTATCTTGGCAACGCTATTTGTCATTTCCATCCTATGACTTTCTCTTCATATGTAACTGAAATTTCATAAATATTAAGAAATTGTTGTTTGGGCATAAGAATCAGATATGGAAAGGAGGCAATTGTGCTATTAACCGTGTCACTTAGGGCTACTGCTATTTGAGGCGTGCATCACACCAGCAGAATCATATACACCTGGGAGCTTGTCAGAACTGCAGAAATTCTCAGGACCTGCTCCAGACCTAATGAATCAGAATATACAGTTTAACAAGGTTCCTGGCCGGGCGCGGTGGCTCACGCCTGTAATCCCAGCACTATGGGAGGCCGAGGGGGGTGGATCACGAGGTCAGGAGTTCAAGACCAGCCTGGCCAAGGTGGTGAAACCCCGTCTCTACTAAAAATACAAAAATTAGCCGGGCGTGGTGGTGTGCGCCTGAAATCCCAGCTACTCAGGAGGCTGAGGCAGGAGAATTGCTTGAACCCGGGGGGCAGAGGTTGCAGTGAGCCAAGATCGCACCACTGCACTCCAGCGTGGGTGACAGAGTGAGACTCCGTCTTAAAAAAACAAAAGATTGCTAAGTGGTTACTACACACATTTGAGAAGCACTGGCCCTCTCCATGCAATACATTGAGCAAATACAGTCACATGTCACATGATCTTTAGTCAACAACAGACTGCATATAAGACAGTGGTTCCATCAGATTACAATATTGTATTTTTATTGTACCATTTTTAGTGTACCCTTTCTATGTTTAGATACAAAAATACCAACCATTGTGTTACAATTGCCTACAGTATACAGTACAGTAACATGCTGTAGAGATTTGTAGCGTAGGAGCAGTAGGCTGTATCATATAGCCTAGGTGTGCAGTAGGCTATACTATCTAGGTTTGCGTAAGTACACTCTATGGGCAGGACTCAGTGGCTCATGCCTGTAATTCCAACACTTTAGAAGGTCAAGGCAGGAAGACTGCTTGAGCCCAGAAGTTGGAGACCAGACTGGGCAACAGAGGGAGAAACCCTGTCTATACAAAAAAAATTAAAATTAGCCGGCTGTGGTCTAGACATGGTAGCTCAGGCCTGTAATCCCAGCACTTTGGGGGGCTGAGGCAGGTGGATTGCTTGAGACCAGGAGTTCGAGACCAGCCTGAGAAACATAGCAAGACCCTTTCTCTATAAAAAGAAAATTAAAATATACAAAAATATATAATTTAATTTTAAAAAATTAGTCTGGCATGGTGATGCAGGCCTGCAGTCCCAGCTACTCAGGAGGCTGAGGCAGAAGTATCACAGCAGATCGAGGTTGCAGCGAGCTGTCATGGCACCACTGCACTGCAGCCTGAGCGACACAGCAAGACCCTGTCTCAAAAACAAAACAAACAAACAAAAAAACTCTATGATATTCCAATGATAGATTCACCTAAGATGCATTTCTCATATCTCTGTTAAACAATGCATGACTATAATTTCTCCGGTCATGTTTCCTTATGTCTGAAAACAAAGGGCACTGAAACCTGTTTGTTCACTTTAGTTCACAGGCTGATTAGAAAAGTAAGTAAAATCCAATCCAAATATAAATTAAATACACGTGAAATACCAAACCCTCTAGTAAACAGCGAGCTACATACAAGTCCCAGACACTCCACGACCGTTTCTAGATTGAAAATCCTAGGCCAGGCGCAGTGGCTCACACCTGTAATTCCAGCACTTTGGGAGGCCGAGGTGGGTGGATCACGAGGTCAGGAGTTCAAGACTAGCCTGGCCAAGATGGTGAAACCCCGTCTCTACTAAAAAAAAAAAAAAAAAAAAAAAAAAAAAAAAAAAATTAGCTAGGCGTGGTGGTGGGCGCCTGTAATCCCAGCTACTGGGAGACTGAGGCAGAGAACCCGGGAGGCAGAGGTTGCAGTGAGCCGAGACCGCGCCACTGCACTCCAACCTGGGCGACAGAGCGAGACTCCATTTCAAAAAAAAAAAAAAAAGAATATTTAAGTCTTTTCACTTCTGGGAATACACACACACACACACATATATATTTAATCGAAACACGTTACCTTTCACTCAACAACTATTCAAGACAGAAACCATTTCGGGTAAGCAGACTCCTACAGGGTCCCTACTGCACATTTCTCATCGGTGGTCAAAGCAACAAAACGTGAACTAAGCCACAGGGTAGCTGCAGGAAGCTCTATGCCTGGGACCACTACAGGCAGGCACTAGTTTCCCTGTCCACCACTGCCCGAAATGGAGTCGGGCCCGGTTCTCCTGAGCTGAGCAGGCCAAAGCAGGGAGTCCGTGAGTGGACCGGGCATAGCCAGAGCGACGCCGCAGCACCCCAGCCGCAGGGTCAGCCCCAAAAGCAGCAGGGCCCGCTTGATCGCGGATGCCGGGACGCCCTCGTGCAAGCCTCGAAGGGGGGCTGCCACCCCGAACATTCGCCAGAACGAAAGCGGCAGCCAGGAGAAGCCCTCGCAGGTGCTGTAGGGATCCAAGCGCTTGAGCTGAGTCCGAAACTCGCACAGCAACCTCGGGAGGATAAACTCCAGCAACCAGAATCGGGTTGGCGTCGCCTAGCAACCAGGAGCCAAATGCGCGGACGCCAGGCATTGGCCTGCACGTGTCACGTGAGCCAGCGCCGCTGCCCAGTGGGAGATTACGCCGCAGGCACGTGATGCGGCGCAACCGCCCTTTGGCAGAGCTTTTCGCGAAGGCAGTTGTGGCTCTGAGCGCATAGGCGAGGCATTCCTGGGGTTTGCGCCGTATCCTTTTACAAAGTCCTGGCTTTGGCTGGTGCGACCAAAGAAAGGAAACCGGCGCTTGAGACTTGTCTGGGCTGGCTATGGTGAAGCAGTGAAACGGTGCAGAATTGTGTCAATGAGGCTAGTTCAGTTGTGCAAGAGCATTTCCTCAAAGTAAGACAGAAGCTTTTAGTTACGTCAACACCTGCTAATGTTAGGCTGGCCAGAAATTTCCTGACAAATAATGGGTGAAGGTCGGGCGTGTGGTCGCTCATGCCTGTAATCTCAGCGCTTTGGGATCACTTGAGGTCAGGAGTTCGAGACCAGCTTGGCCAACTAGGCGAAACCCCATCTCTACTGAAAGTACAAAAATTAGCCGTGTGTGGTGGCGCGCATCTGTAATCCCAGCTACTCTGGAGGCTGAGGCAGGACAATCGCTTGAACCCAGGAGGCAGAGGTTGCAGTGAGCTGAGATCACGCCACTTAAAAGAAACGAAACTTTGCTGGTGACCATGTGGTGATGAAACTGAGCGTTTTGGAGCGCAGCAAGGTGACTCCCCATGTAATTAGTATAGACAGAGAGTTTGTGCTCTAAAGGTTAGAAATAAATGTTTTCGGCCTGGTGGCTCATGCCTGTAATCCCAGGACTTTGAAAGGCTGAGCCAGGCGGATCACCTGAGGTCAGGGTTCGAGACCAGCCTGGCCAACATGGTGAAACCCGTCTCTATTAAAGATACAAAAATTAGCCAGGCGGAAGAAGTCACTTAGCTCTTCGCTGGTTGTCACACGTCCGGAGGCCGAGCCGTCGCGTACCTAGGATACCTGGAAGCCGAAGCCACACCTCCCGCATGGCCCCTCCGGCCAGCCGGGCCCCTCAGATGAGAGCTGCACCCAGGCCAGCACCAGTCGCTCAGCCACCAGCAGCGGCACCGCCATCTACAGTTGGCTCTTCTGCTGCTGCGCCCCGGCAGCCAGGTCTGATGGCCCAGATGGCAACCACTGCAGCTGGCGTGGCTGTGGGCTCTGCTGTGGGGCACATACTGGGTCATGCCATTACTGGGGGCTTCAGTGGAGGAAGTAATGCTGAGCCTGCGAGGCCTGACATCACTTACCAGGAGCCTCAGGGAACCCAGCCGGCACAGCAGCAGCAGCCTTGCTTCTGTGAGATCAAACAGTTTCTGGAGTGTGCCGAGAACCAGGGTGACATCAAGCTCTGTGAGGGTTTCAATGAGGTGCTGAAACAGTGCCGACTTGCAAACGGATTGGCCTAATCAAGAAGTTCAACCTGGAGAGATGGAAAATCAGCTCTCATACTAATTAATTTAGTATAAAAATAGAATTGGTAGTGAGGGTATAAAGTGTAAGCATCAGTTAAACTTCTCCTGTCATTCCTAGCTTCCTTGCTTCAGAATTGAAATGGAAGGGAGGGTGTTCCTACTCTGTAGAATCTGGGACTGGGCAAATGTTTGTGTGGCCTCCTTAAACTAGCTGTTATGATTTTATTCTTTGTGAGTTAATTAGAATAAAGTCATTTTCTTCCAAAAAAGAAAAAAAAAATAGCCAGGCATGGTGGTGCACGCCTTTAATCCCAGCTACTAGGGAGTCCGAGGCAGGAGAATCGCTTGAACCTGGGAGGCAGAGGTTGCAGTGAGCCGAGGTGTGCCACTGCACTCCAGCCTGGGCAACAGGATGAGACTCCGTCTCAAAAAAAAAAATAATAAATATTTTCACTCCACAACTGTCTTCCAATTTGGAGAGTCTGCCGTTTACTAGCTATGTGAACTCGGGTACATTAATTAAAATCCCCATGCCTCAGTTTCTTTATCCATGAAATGGGAATGATTACTCACAGTTCCTGTCTCTGAGGACTTCTAGAAGGATGAAATGAGGTCTTACATGTAGCAATATAAACTGGTGGTGAGGACTGAGCTTGAGTCAGATTACCTGCTTTGAATCCTTGTGCCGTCATGTACTGCTTGTGTATCCTTAGACAAGAGACTGTCCCTCCTCTATCCTTCAGTTTCATCTGTAAAATGAAGATAATACCTCCTAGGATTTCTGTGAGAATTAAGTGACTCAATACACATAAAGTGCTTAGAAGAGTGTCCGGCACAAAGTCAATATTTGGAAATGTTAGCAATCATTTGGAAGGTGCTTGACGCACAGCGTTGATCGATAAATGGGACCTATTCTTCTTGGTAGCACTGCTGGTCTAGAGCAGGATTCTGGTTTCTGAGCTCTCCCTGCTCTCAACCTCCACTCCACCCCATCCTGACTTAAAATTAAGGACTGGAAATATCTCTAGCCATTTATGGTCACAGGTAATGGAGGTTCAAAGTGTGTCTCATAGAGTGATGAGAAAAGTAGGAGTCTACACTCTGAGCCAGATCCCAAGACGCTATTGAGCAGAGTCCAAAAGGGGTGAGGCCCAAGAGGAAAGCAGCTGAGGGGCAGAGCTGTGGGAACTCTGCTACAGAAGTGATTCTCTTAAGAGAGGCAGGGGGTGGTGGGGAGAGTTCAGTGAGCAGAACTGTGAGCAGGCGGGTCTGCCACAAAAGCTTGTTGGATCTAGGTGGGAGGGTGTTGTAAAATATCCTAAATCCAACCCTAACCCATTCCAAGGAGTTGAATCTTGGATCTGAATCCTAGTACAACACAGAGTACTTCTTGGATACTGGGATTTATTGATCGTGTATCATTTCTTGGGTTTACTTTCCCTCAACTCAGAAGTCATTCCTCCCTCTCCCTCATTCTCCAGGTCCAACCCATTGGCAAGTCCTGTTGACTTTTCAAAGTATCTCTCTAATTCACCTGCTTCTCTCTCTTTTGTCACCACCTTTCTAGCCCCATTAACATTTTTGTGTTTCTCCTTTTGCCCGGTACAACCCATTCTCAACAGCCAGTGTGAACTTTTCAAAACTAATTTTTAACAACTTTATTGAGATTAAATCACATATCACAAAATCACCCATTTAAAATGTACAATTCAGCCGGGCGCAGTGGCTCACGCCTGTAAACCCAGCACTCTGGGAGGCCAAGGTGGGTGGATCACCTGGGGTTGGGAGTTCAAGACCAGCCGAACCAACATGGAGAAACCCTCTCTCTACTAAAAAATACAAAAGAAGCCGGGCATGGTGGCACATGCCTGTAATCCCAGCTACTAGGGAGGCTGAGGCAAGAGAATCACTTGAACCCAGGAGGCGGAGGTTGCAGTGAGCCGAGATCGCGCCACTGCACTCTAGCCTGGGCAACAGAGCAAGACTCTGTCTCAAAAAATAAATAAAATGTACAATTCAGTGGTTTTTGGTATATTCACAGGTGTGTATAACAAACACCACAAATCAATTTTAGAACATTTTCATTACTCCAAAAAGATATTCTATACCCATTAGCAGTCACTTCCCATATACTGCCATCCCCCGATTCTCCACAAGCCCTAGGCAACCACTAATAAACTTTGTCTGCCAGGTGCGGTGGCTCACACCTGTAATCCCAGCACTTTGGGAGGCTGAAGCAGGTGGATCATCTGAGGTCAGGAGTTTGAGACCAACCTGGCCAACATGGTGAAACCCCTTCTCTACTAAAAATACAAAAAATTAGTCAGGCGCAGTGGTGGGCACCAGTAGTCCCAGCTAATCGGGAGGCTGAGGCAGGAGAATGGCGTGAACCCGGGAGGCGGAGCTTGCAGTGAGCCGAGATCACGCCACTGCACTCCAGCCTGGGCAACAGAGCAAGACTCCATCGCAAAAAAAAAAAAAAAAAAAAAAAAAATTACCTGGGCGTGGTGGCAGGTTTTATTTTTTTTCCTCAAAAATAAATAAATAAATAAAATAAACTTTGTCTCTTATGGACTGCCTTTTCTGGATATTTCATATAATTGGACTCATACAGTATATATCTCTTGTTACTGGCTCCTTTAACTTAGCATAACATTTTCATGGTTAATCTATGTGATAGTATATATCAATACTTTTATTTTAATTTTTTTAAAGGGGCTTTCCAGTGAAGACCAGAAAACCTGCTAAACAAATTCTTTTTTTTTTTTTTTTTTTTTTTTTGAGATGGAGTCTCACTCTGTCACCCAGGCTGAAGTGCAGTGGCACGATCTTGGCTCACTGCAACCTCTGCCCACCGAGTTCAAATGATTCTCCTGCCTCAGCCTCCTGAGTAGTTGGGATTACAGGCACCTGCCACTGCACCCGGCTAATTTTTTGTATTTTTAGTGGAGATGGGGTTTCACCATCTTGGCCAGGGTGGTCTTGAACTCCTGACCTCGTGATCAACCCGCCTCGGCCTCCCAAAGTGCTGGGATTACAGGCGTGAGCCACCGCGCCTGGCCCTGCTAGACAAATTCTAAAAGAACTGTAGCACTAATACTTCTTTTTCGGTTGCCAAATAATATTCTTTTATATGGATATACCACATTTTATTTATCCATTCATCAGTTGATGGATACTTGTTTCTACTTTTGGCTATTACGACTAATGCTGCTATGAACATTTATGTACAAGTTTTTGCGTGGATATATATTTTTATTTTCTTGGGTATATTTTGGGGGGTAGAATTTCTGGATCATTTGGTAACTCTTTGTCTAAGTTTGTTTGCTTGTTTATCTGTTTTTTAAGACAGGGTCTTGCTCTGTTTCCCAGGCTGGAGTGCAGTGGTGCAAGCTCGGCTCACTGCAAACTCCACCTCCCAGGTTCAAGCAATTCTCCTGCTTCAGCCTCCCAAGTAGCTGGGACTACAGGCGTGTGCCACAACACCCAGCTAATTTTTGTATTTTTAGTAGAAACAGGGTTTCACCGTGTTTGCCAGGATGGTCTTGAACTCCTGACCTCAAGTGATCCACCTGCCTCAGCCTCCCAAAGTGCTGATATTACAGGCGTGAGCCACTGCACCTGGCCCCCCCACCTTTTTTTTTTTTTTTTTTAAGAAATGGGGTCCCATAATGTTAACCAGGCTGGTTCCAACTCCTGGGCTCAAGTGATCCTCCCACCTCAGTCTCACAGTGCTGGGATTATAGGCATGTGCCACTGTGCCTATCCTGTATGTCTAACTTTTTGAGGAACTGTCAAACTTTTTTCCAAAGTGGCTGCACCATTTTACATTCCCGCCAGCAGTCTATTAGGGGTTCCTATTTCTCCACATCCTCATCACCACTTGTTATCATCTGCCTTTTTTTTTTTTTTTTTTTTTTGAGTATCTTTTTGGACAGAGTCTCCCTCTGTCCCCCAGGCTGGAGTGCAGTGGCACATTCTCGGCACGCTGCAACCTCCACCTCCAGGGTTCAAGCAATTATCCTGCCTCAGCCTCCAGAATAGCTGGAGTTATAGGCGCATGTCACTATAGCCGGCTAATTTTTATTTTTTTATTTTCATTTTTTTGAGATGGAGTCTCACTCTGTCACCCAGGCTGGAGTGCAATGGCACGATCTCGGCTCACTGCAACATCCACCTCTTGGGTTCAAGCAATTCTCCTGCCTCAGCCTCCCAAGTAGCTGGGATTACAGGCACACACCATCATGCCCAGCTAATTTTTATATTTTTAGTAGAGACGGGGTTTCACCATGTTAGTCAGGCTGGTCTCGAACTCCTGACCTCGGGATTCGCCCTCCTCTGCTTCCCAAAGTGCTGGGATTACAGACATGAGCCACCGCATCCGGCCTAATTTTTATATTTTTAGTAGAGATGGGGTTTCACCGTGTTGGCCAGACTGCTCTCGAACTCCTGGCTTCAAGTGATTTGCCTGCCTTGGCCTCCCAAAGTGCTGGGATTACAGGTATGAGCCACCACGCCCAACTCTGTCTTTTTTATTATAGCCATCCTAGTGAGCATAAAGTGGTATCTCATTTTGGTTTTACTTTGTATTTTTATTTTATTATGCTTATAGTTTCTGTAGGTCAGAAATTCAAAGGCAATACAGTGGAGACGGCTCCATAATGTCTGAAGCCTCATCTGGAAAGACTCATAAGTTGGAGATGATTCAACATCTGGGGGTTGAAGTCATCTGAAAGTGTCTTCACTTCTGTGCTTGGTGAGTTTTCCCGCTAATCAGCTTTCCCCTCAGCTGAGCAGCTTTCTGGAACAACCACACGTATTTTCTCCATGCGGTCTCACCGTGTGGTGTAGTTTGGGCTTCCTCACAGCATGGCTGCTGGGTTCCAAGAGCAAGCGTTCCAAGAGAATCACGGAGAAGCTGTACTGACTTTTTTTCAGCCATTGATTTATTTTTATTTGCAGTTTGTATTCAATACAAATCAATTTCATAACAAGTTACTATGAATCAAAGCATACACACACAAATATACAATCCAAAATAGATGTACAGCATTTCGGCATGGAGCAAAAGGGAGTGTTCATTCACACACACAGTGGAGTGGGTTCAGATCTGTTCCATCTGCTGTTCCCGTGTAGGTTTCTAAAGATGGAAAAAAAAAGACTACTGTGGCCATATTAGATGCTGGAACACATAAGCATCAGTGTGTGACCTTGTGAACAAAGGACTTCAGGGAGTGTCTATTTTTAAAAAGGTTTCTGTGTGTCAAGACAGTTGTAAACATTTTTATTACAGAATCAAGCTTACTTTGCGGTTTAGGACCAGGTTCTAACTATCTAAAAATATTGACATAACAAAATGTGTTTCAAACAGGGCATGATGGCTCATGTCTGTAATCCCAGCACGTTAGGAGATGAGGTAAGAGGATTGCTTGAGCCTAGGAGTTCAAGAACAGCTTGGGAACATAGAAAGACTCCTATTTCTACAAAAAGATAAAAATTCGCTGGGAATGGTGGCACACGCATGTAGTGCTAGCTACTTGGGAGGCTGAGGCAGGAGGATTGCTTTAGTCCACGAGGTTGAGGCCGCAGTGAACTCTAGCCTGGGTAACAGGGTGAGACCATGTCTCTTAAAAAAAAAGGCCCCAGCTGGGTGCGGTGGCTCACGCCTGTAATCCCAGCACTTTGGGAGGCTGAGGTGGGCAGATCACGAGGTCAGGAGTTCAAGACCATCCTGGCCAACATGGTGAAATGCCGTCTCTACAAAAAATACAAAAATTAGCGAGGTGTGGTGTTGTGCACCTGTAATCCTAGCTACTCGGGAGGCTGAGGCAGGAGAATCACTTGAACCTGGGAGGCGGAGGTTGCAGTGAGCCAAGATCGCTCCATTGCACTCCAGCCTGGGCGACAGAGTAAGACTCTGTCTCAAAAAAAAAAAAGCCCCAAAATGTGTTTTAAATGCAGCTATTCTGATCCATAGTTGTTGTTTGCAAAAAGCATTTACAGAAAAAGAGTATAGCCTGGGCACGGTGGCTCAGGCCTGTAATCCCAGCACTTTGGGAGGCTGAGGCGGGCAGATCACCTGAGGTCAGGAGTTTAAGACCAGCCTGACCAACATGGAGAAACTCCATCTCTACTAAAAATACAAAATTAGCCGAGCGTGGTGGTGCGTGCCTGTAATCCCAGCTACTCAGGAGGCTGAGGCAGGAGAATCGCTTGAACCTGGGAGGCGGAGGTTGCGGTGAGCCAAGATCATGCCATTGCACTCCAGCCTGGGCAACAAGAGTGAAACTCCATCTCAAAAAAAAAAAAAAGAAAGAA	A	86.3	PASS	PRECISE;SVTYPE=DEL;SVLEN=-16648;END=15611367;CIPOS=-0,0;CILEN=-0,0;RE=16;RNAMES=NULL;AF=0.6154;STRAND=+-	GT:DR:DV:PL:GQ	0/1:10:16:86,0,29:29
chr1	16081190	cuteSV.INS.363	C	CAAAGCACTTTCCCATCTGTGATCTCTCTGGCCTGGGACCCGCCTCAGAAGTGTGGGAGGGCCCAGTATTCATCTCCGCATTTTACAGAGACGACCAAAGCCTGGAGAGTGATGGGACGAGCCCCAGCGTGCTG	97.1	PASS	PRECISE;SVTYPE=INS;SVLEN=133;END=16081190;CIPOS=-0,0;CILEN=-0,0;RE=19;RNAMES=NULL;AF=0.5758	GT:DR:DV:PL:GQ	0/1:14:19:97,0,49:49
chr1	16089599	cuteSV.INS.364	C	CATGCGTATCAGGAAGTAACGAGCCCAGCTACCCCTCACAGGCAGGTTCGGGGCACAGT	257.6	PASS	PRECISE;SVTYPE=INS;SVLEN=58;END=16089599;CIPOS=-0,0;CILEN=-0,0;RE=27;RNAMES=NULL;AF=1.0	GT:DR:DV:PL:GQ	1/1:0:27:258,69,0:68
chr1	16164088	cuteSV.INS.365	T	TAAAATAAAATAAAATAAAATAAATAAAATAAAATAAAATAAAATAAAATAAAATAAAATAAAATAAAATAAA	99.0	PASS	PRECISE;SVTYPE=INS;SVLEN=72;END=16164088;CIPOS=-10,10;CILEN=-2,2;RE=16;RNAMES=NULL;AF=0.7273	GT:DR:DV:PL:GQ	0/1:6:16:99,2,4:3
chr1	16266228	cuteSV.DEL.269	AAACATGTGTTAGGATATATTTAACTTATTAATAAGGGAGCAAGCAGGAAGT	A	53.2	PASS	PRECISE;SVTYPE=DEL;SVLEN=-51;END=16266279;CIPOS=-0,0;CILEN=-0,0;RE=12;RNAMES=NULL;AF=0.5;STRAND=+-	GT:DR:DV:PL:GQ	0/1:12:12:53,0,53:50
chr1	16311087	cuteSV.INS.366	G	GAGGCCAAGGTGGGCGAATCACGAGGTCAGGAGATCGAGACCATCCTGCTAACAAAGGTGAAACCCCGTCTCTACTAAAAATACAAAAAATTAGTCGGGCGTGGTGGCGGGCGCCTGTAGTCCCAGCTACTTGGGAGGCTGAGGCAGGA	44.4	PASS	PRECISE;SVTYPE=INS;SVLEN=148;END=16311087;CIPOS=-0,0;CILEN=-0,0;RE=10;RNAMES=NULL;AF=0.5	GT:DR:DV:PL:GQ	0/1:10:10:44,0,44:41
chr1	16424204	cuteSV.INS.367	T	TTGGGAGGCTGAGGCGGGCGGATCACGAGGTCAGGAGGTTGAGACCATCCTGGCTAACACGGTGAAACCCCGTCTCTACTAAAAATACAAAAAAATTAGCCGGGCATGGTGGCGGGTGCCTGTAGTCCCAGCTAC	181.3	PASS	PRECISE;SVTYPE=INS;SVLEN=134;END=16424204;CIPOS=-0,0;CILEN=-0,0;RE=19;RNAMES=NULL;AF=1.0	GT:DR:DV:PL:GQ	1/1:0:19:181,49,0:48
chr1	16483368	cuteSV.DEL.270	TTGTCCCGCAGGCGCTGCAGCTGTTCCTCTAGGGCCCGCCGCTCACTCTCGCTGTCGCTAAGCTGCTTCCGCAGGGTGCCCAGCAGGTCCTGGCTTGCCTCATAGCGCCCACGCATGTCCTGGGGCGCGGGGATCACAGAGTCTAGCGGGGGTCCTTTGAGGCCTCCAGAGCCCACCTACTCTCTTCTGGTTCCAGGGATACACACTAGCCTACGCTAGGCGGGGTCCAGGGCCTGGACCTGGCCTGGGGCAGGATAGGGGCCTAGGCCTGAGAGCCAGGCTCCCGCTCCCCTCCTATGTGCCCTCACCACCCTCTGAGCCCTCACCTCCCTGGGGTCCCGGACAACTCCTATCAAAGCCCCCCGGATGCCAGACAAACCCCCAGGCACACTCGTCTCCTGGGTTCTGACCCCACCCCCAGGGCTCCCAGGCTCCTCCTCCTTGCATCCTGGTTCCACTCTCAGACTCCTCCCTACCCTGGCTCTGCCCCTAGTTCCCAAGCTCTGATTCCCCTTGCTAGACCTTTTCCCAGGGTCCTGGCTCTGTAGACCAGGGACCTGTCTCCCTCTCTACCAGGACCCTAACACTGCCGCAGCCTCCTCCCTCCACCTGCCCAAGCGCCCACCCCCAGCTGCCCAAGCACCCCTACTTCTGGGCTGGCTTCACCGCAGAGCTCTCGGCCACCTCCTTCGGGATCCTGACACCCTCAGACACTTTCTCAGAGCTCTGGCTGCACCCCAAGGCGCTCGGACTCCTCCCCCGGACCCTGGCCCCGGACCTGCCCCCGCCCCGCCCCTACCCGGAGGGCGCCAGACGCTCCCTCCAGGCCTCTGGCTGAGCCCAGAACGCTCAAGCCCCTTCCTACCTGGACCTGCAGCTCGTGCTTGTGTAAGGTGGAGTGGATCAGGGCGAGCGTGGAGGAGTCTGAGCAGGCCGGGGAGGGGCCTCGGCGGGGTGAACGGCCTCGGCCGGGCGAGGAGCGCCGCGGTGGGGACGGGGTCTGCTGGGCCGAGAGCCCCCGCAGGCTGCCGAAGGAGTCATCCGCGGTGCGCTCGGAGCCGCTCAGCTGGACGCCGCTCTGTGTCCGACAGGACGGACTGAGGGTAGGGGAGGCAGGCAGAAGAAGGCCTCAGAGTTAGGAACCGCAGTGTTAGCTGGCAAAGACGCCCAGGTGAGGCTGGGGGCCGCCTCATCCCAAATGCTCCCTCTTACAAGAATCCTTCCTGATTTCACCTCCTCCGCTAGCTCAGTCCTCAGCTCACAGGTGGCCTCCAAAAGGGCCGTGCCTCCCCTCTGAGACTGGGGGCTCCCCAGGGCCGGGGGTGCTGAGCAGCTACAGCCTGGGTCCCAGGCCCCCACCCATTTGCAGTTCAGTCCCAGGCCACCAAAAGTCGTGGCGGGGGAGCCCAGGACTGCCTGGCAGTGCCCTGTCTTCCCACCTCTTTGGGCTCACACCTGTGCCAGGTCCCTTAGGCTCTGCTGTAGCCCCTCTCCGTCCTCTGTCTCCAGGGCCACCTGCTCCTGTAGCCGCAGGGATTCCTGGAGTGTAGTTAGGGAGACAAAGGGTGGTCCTGGTTCTGTCTTATCTGAAACCTCCCATTCCCCTCCCTTCCTGGTCCACCACTGACCAGGTGGCCTCTGAAGCTATGTCCATAGGCCAGACATCTGGTAGACCCCACAGCAGGCCCGAGGCCCTCAATGAACAGACCAGGCGCAGAGAACAGCTGTGTCC	T	76.8	PASS	PRECISE;SVTYPE=DEL;SVLEN=-1731;END=16485099;CIPOS=-0,0;CILEN=-0,0;RE=15;RNAMES=NULL;AF=0.5769;STRAND=+-	GT:DR:DV:PL:GQ	0/1:11:15:77,0,39:38
chr1	16539691	cuteSV.INS.368	C	CAAAAGAAAGAGGACAACTGGCCGGGCGCGGTGGCTCACGCCTGTAATCCCAACACTTTGGGAGACCGAGGCGGGCGGATCACGAGGTCAGATGAAGACCACGGTAAACCTCGTCTCTACTAAAAATACAAAAAAGTAGCCGGGCGTGGTGGCGGGTGCCTGTAGTCCCAGCTACTGGGGAGGCAGAGGCAGGAGAATGGCGTGAACCCCGGAGGCGGAGCTTGCAGTGATCTGAGATCGCGCCACTGCACTCCAGCCACTGCACTCCATCCTGGGTGACAGAGTAAGACTCTGACTCAAAAAAAAAAGAAAAGAAAAG	67.8	PASS	PRECISE;SVTYPE=INS;SVLEN=318;END=16539691;CIPOS=-1,1;CILEN=-0,0;RE=17;RNAMES=NULL;AF=0.4595	GT:DR:DV:PL:GQ	0/1:20:17:68,0,96:67
chr1	16619387	cuteSV.DEL.271	GGAGGTAAAGTGACTCGCCCAGGTACACAGCTGGTGAGGAGAGGAGATGGGCACAGTCTGCCCTGTCTCCGTTACATTATAGGAAAGTTAGGGATTTGTTATTTGGGGGGACACGTCAGCTGATGCCTGTGGGCATCGTGGGGACTGCTCAGAAGGCAGCCATGAGGATCCATGCCCAGCGTGGGGTGGGACGAGGCATGGGAGAATATGGAACAGCTTTCCTGGTGTCACGACTGTCACTGTCACTCAGTAAGTGCTCACTGTGTGCCAGGCATGGAGCACAGCAAAGCCTCACGAACCCCCTTCTAATCCTCCCCTCCTGCAGGTAAGGAAACTGAGGCCCCCAAGAGGGCAGTGGCCTGCCCCAGGGCTCCTAGCTGCCAAGTGGCAGAGCAGGGCCCGGCCCCAGAACTGGAGCAGCTCAGAGAGCAGCAGAGGCCACGCCAGGGCTCACGAACCTGCTGCTTCTCGCTCTCGGCCAGGAGGAGGCCCTCGTCATGCTCCTGCTGCAGGGCAGCAATCTCCTCACTCAGCTGTTCCTTCTCAGCCTTCCGCCGGGCCAGCAGCTCCTCCTGCTCACGCTGCAGCTGACTCTGCAGCTGGGCCCGCTCGGCCTCCAGCTCCCGCCATGCTGCCTCCTAGGGGGCCAGGACTGGACGCGTGTGACACACCAGGAGGGGCCCAGGCAGACCCCCCAAAACATCAGGGCAGCAAGAGCCATCTGGCCCCCATACCCTCAGAGATGGAGGGTGACCAGGTAAATACAAGGGACTGATAAGGGCTATGACGGGGACACGCCAGGGCCGTGAAAGTGCCAAGGAGCAGCAGTGGGCTGGCCTGGGGGTCCGAACATGATCCCCTGCGGAGAGACAAGTAACTGTCAGCCAGGTAAGGAGAGAAAAGACCACCCCAGGCCAAGAGCACAGCCCCTGGAAAGGACTACAGGATGCAGGGTGCAGAGGGAAACAGGGCACGGTGAGTCACAGGGCCAGAGCCCCAGGCAGTGGCTGGGCCAGGACAGGCCGTGTGGGCCATGGGGATTCTAAGGACAGTGAGGGGAGTGGGAGAGAGGACTCGAGCCAAGGTGACAAGGAGCAATCTGATTTTTAGCTTAGGGGATGTTCCGACAGCTGTGGAAGAGGGATTGGGGTTGGGATGGAGGAGAGTTAGGACTGGCTGTGAGGAATGAAGGGGGTCAGGGGTTGCCAGAGGAGCTGGAGAGAAGAACACAGATTTGGGGACATTAATGAGGCCAAGCCAGGCAATGCAAAGGGCAAGAAGAGCAAGGGGGAGGTCACAGTTCAGATCCCTGGGGACTGGACAGGCGGGCAGGCAGAGCCCACAGGCAAATAGCAGCCCACCCGGGGAGCCCGAGGGCAGGTGCCTGCCTCAGCAGTTGTCCCTAGCAACTCTGTGAGAAGCAGACAGAGCTGCCACTTCTTTTTTTTTTTTTTTTTTAGACAGAGTCTCGCTCTGTCACCCAGGCTGGAGTGCAGTGGCGTGATTTTGGCTCACTGCAACCTCTGCCTCCCAGGTTGAAGCGATTCTTCTGCCTTACCCTCCCAAGTATCTGGGACTACAGGCGCGTGCCACCATGCCCAGCTAATTTTTTGTGATTTTAGGAGAGATAGGGTTTCACTGTGTTAGCTAGGATGGTCTCGATCTCCTGACCTCGTGATCCGCCCACCTCAGCCTCCCAAAGTGCTGGGATTACAGGCATGAGTCAGCACGCCCGGCCAAGCCACCCCTTCTTTAAGAGCTTCACCATAGCTCATGCCTGGAATCCCAGCA	G	0.0	q5	IMPRECISE;SVTYPE=DEL;SVLEN=-1790;END=16621177;CIPOS=-14,14;CILEN=-3,3;RE=13;RNAMES=NULL;AF=0.1262;STRAND=+-	GT:DR:DV:PL:GQ	0/0:90:13:0,131,706:131
chr1	16680842	cuteSV.BND.28	N	]chr1_KI270714v1_random:12129]N	0.6	q5	IMPRECISE;SVTYPE=BND;RE=12;RNAMES=NULL;AF=0.25	GT:DR:DV:PL:GQ	0/0:36:12:1,9,230:8
chr1	16730667	cuteSV.INS.369	G	GCATTTATAATCATTTATAATAATCATTTATTTATAATCATATAAATCAAATAAATATATATTTATTTATAATCATTTGGCTTTTAGCAGCATGATT	251.2	PASS	PRECISE;SVTYPE=INS;SVLEN=96;END=16730667;CIPOS=-0,0;CILEN=-0,0;RE=41;RNAMES=NULL;AF=0.7321	GT:DR:DV:PL:GQ	0/1:15:41:251,3,3:3
chr1	16733489	cuteSV.DEL.272	TCAGTTGTCTCTTTCTTTTCTTTTCTTTTCTTTTCTTTTCTTTTTTTTTTTTTGAGTCAGAGTCTTGCTCTGTCACCCAGGCTGGAGTGCAGTGGCTGGAGTGCAGTGGCGCGATCTCAGATCACTGCAAGCTCCGCCTCCCGGGTTCACGCCATTCTCCTGCCTCTGCCTCCCCAGTAGCTGGGACTACAGGCACCCGCCACCACGCCCGGCTACTTTTTTGTATTTTTAGTAGAGACGAGGTTTTACCGTGGTCTTCATCTGACCTCGTGATCCGCCCGCCTCGGTCTCCCAAAGTGTTGGGATTACAGGCGTGAGCCACCGCGCCCGGCC	T	0.0	q5	IMPRECISE;SVTYPE=DEL;SVLEN=-332;END=16733821;CIPOS=-0,0;CILEN=-0,0;RE=9;RNAMES=NULL;AF=0.18;STRAND=+-	GT:DR:DV:PL:GQ	0/0:41:9:0,42,305:41
chr1	16849165	cuteSV.BND.29	N	[chr1_KI270711v1_random:0[N	95.4	PASS	PRECISE;SVTYPE=BND;RE=10;RNAMES=NULL;AF=1.0	GT:DR:DV:PL:GQ	1/1:0:10:95,26,0:25
chr1	17114628	cuteSV.INS.370	T	TAAGAAACGATGGCTCACGCCTGTAATCCCAGCACTTTGGGAGGCCGAGGCGGGCGGATCACGAGGTCAGGAGATCGAGACCATCCCGGCTAAAACGGTGAAACCCCGTCTCTACTAAAAATACAAAAAAATTAGCCGGGCGTAGTGGCGGGCGCCTGTAGTCCCAGCTACTTGGGAGGCTGAGGCAGGAGAATGGCGTGAACCCGGGAGGCGGAGCTTGCAGTGAGCCGAGATCCCGCCACTGCACTCCAGCCTGGGCGACAGAGCGAGACTCCGTCTCAAAAAAAAAAAAAAAAAAAAAAAAAAAAAAAAAA	74.9	PASS	PRECISE;SVTYPE=INS;SVLEN=313;END=17114628;CIPOS=-0,0;CILEN=-0,0;RE=14;RNAMES=NULL;AF=0.6087	GT:DR:DV:PL:GQ	0/1:9:14:75,0,27:27
chr1	17166218	cuteSV.INS.371	C	CCATCCTCACTACCATCCCCACCACCATTTCCACCATTCCCACCACAGTCACCATCACCCCCACCATCCCCATCATCATCCGCACCATCCCCACCATCCCCACCACCATCTCCATTACCATCCCCACCACCATCCCCATTACCATCCCCACCACCATCCCCATTACCATCCCCACCACCATTTCCACCATTCCCACCATCATCCCCACCACCATCCTCGTTACCATCCCCACCACCATCCCCATTACCATCCCCACCACCATTTCCACCATTCCCACCATCATCCCCACCACCATCCCCATTACCATCCCCACCACCATCCCCATTACCATCCCCACCACCATTTCCACCATTCCCACCATCATCCCCACCACCATCCCCATTACCATCCCCACCACCATCCCCATTACCATCCCCACCACCTTTTCCACCATTCCCACCATCATCCCCACCACCATCCTCGTTACCATCCCCACCACCTTTTCCACCATTCCCACCATCATCCCCACCACCATCCTCGTTACCATCCCCACCACCTTTTCCACCATTCCCACCATCATCCCCACCACCATCCTCGTTACCATCCCCACCACCTTTTCCCACCATTCCCACCATCTCCACCACCTCCCCCACCATCATCCCCACCATCCCCACCACCTTCTCCACCATCATTCTCACCATCCCCACCACCATCTCCACCACCATTCTCACCATCTCCACCAACATCCCCACCATCCCCACCCCCATGCCCACCAACATCCCCACCATCCCCACCCCCATGCCCACCATCATCCCCACCATCCCCACCACCATCCTCACCATTCCCACCACCATTCCCTTCATCTCCACCCCCCATGCCCACCATCATCCCCACCATCCCCATCACCATCCTTACCATTCCCACCACCATTCCCTTCATCTCCACCCCCATGCCCACCATCATCCCACCATCCCCATCACCATCCTTACCATTCCCACCACCATTCCCTTCATCTCCACCCCCATGCCCACCATCATCCCCACCATCCCCATCACCATCCTTACCATTCCCACCACCATTCCCTTCATCTCCA	8.7	PASS	PRECISE;SVTYPE=INS;SVLEN=1071;END=17166218;CIPOS=-0,0;CILEN=-3,3;RE=7;RNAMES=NULL;AF=0.3043	GT:DR:DV:PL:GQ	0/1:16:7:9,1,95:8
chr1	17166218	cuteSV.INS.372	C	CCATCCTCACTACCATCCCCACCACCATTTCCACCATTCCCACCACAGTCACCATCACCCCCACCATCCCCATCATCATCCGCACCATCCCCACCATCCCCACCACCATCTCCATTACCATCCCCACCACCATCCCCATTACCATCCCCACCACCATCCCCATTACCATCCCCACCACCATTTCCACCATTCCCACCATCATCCCCACCACCATCCTCGTTACCATCCCCACCACCATCCCCATTACCATCCCCACCACCATTTCCACCATTCCCACCATCATCCCCACCACCATCCCCATTACCATCCCACCACCATCCCCATTACCATCCCCACCACCATTTCACCATTCCCACCATCATCCCCACCACCATCCTCGTTACCATCCCCACCACCTTTTCCACCATTCCCACCATCATCCCACCGCCATCCTCGTTACCATCCCCACCACCTTTTCCACCATTCCCACCATCTCCAACACCTCCCCACCATCATCCCCACCATCCCCACCACCTTCTCCACCATCATTCTCACCATCCCCACCACCATCTCCACCACCATTCTCACCATCTCCACCAACATCCCCACCATCCCCACCCCCATGCCCACCAACATCCCCACCATCCCCACCCCCATGCCCACCATCATCCCCACCATCCCCACCACCATCCTCACCATTCCCACCACCATTCCCTTCATCTCCACCCCCATGCCCACCATCATCCCCACCATCCCCATCACCATCCTTACCATTCCCACCACCATTCCCTTCATC	116.0	PASS	PRECISE;SVTYPE=INS;SVLEN=774;END=17166218;CIPOS=-0,0;CILEN=-11,11;RE=18;RNAMES=NULL;AF=0.75	GT:DR:DV:PL:GQ	1/1:6:18:116,5,1:5
chr1	17208572	cuteSV.INS.373	T	TGGGCTAGCTCACCACCCTGTCCACCACCCACCCCAGTGGGCTAGCCCACCACCCTGTCCACCCCTGACTCCAGA	20.2	PASS	PRECISE;SVTYPE=INS;SVLEN=74;END=17208572;CIPOS=-7,7;CILEN=-0,0;RE=8;RNAMES=NULL;AF=0.3636	GT:DR:DV:PL:GQ	0/1:14:8:20,0,77:20
chr1	17241469	cuteSV.DEL.273	TCGGAATCGGGATGGAATCAGGGTTGGAAGTGAAAGTCGGAATCGGGATGGAATCAGGGTTGGAAGTGAATGTCAGAATCGGGATGGAATCAGGGTTGGAAGTGAATGTCGGAATCGGGATGGAATCAGGGTTGGAAGTGAATG	T	43.7	PASS	PRECISE;SVTYPE=DEL;SVLEN=-143;END=17241612;CIPOS=-22,22;CILEN=-0,0;RE=11;RNAMES=NULL;AF=0.4583;STRAND=+-	GT:DR:DV:PL:GQ	0/1:13:11:44,0,63:43
chr1	17292886	cuteSV.INS.374	T	TGGGAGGGGAGGGGAGGGAAATGAGGGAGGGGAGGGGAATGGGGAGGGGAGGGGAATGGGGAGGGGAGGGAGGGGAATGGGGAGGGGAATGGGGGAGGGGAGGGGAGG	152.7	PASS	PRECISE;SVTYPE=INS;SVLEN=107;END=17292886;CIPOS=-3,3;CILEN=-0,0;RE=16;RNAMES=NULL;AF=1.0	GT:DR:DV:PL:GQ	1/1:0:16:153,41,0:40
chr1	17352005	cuteSV.INS.375	A	ATGGGAGGTGGGAAGAGAGGCAGTCAGGGAGGTGATGGGAGGTGGGAAGAGAGGCAGTCAGGGAGGTGATGGGAGGTGGGAAGAGAGGCAGTCAGGGAGGTGATGGGAGGTGGGAAGAGAGGCAGTCAGGGAGGTGATGGGAG	72.3	PASS	PRECISE;SVTYPE=INS;SVLEN=142;END=17352005;CIPOS=-7,7;CILEN=-0,0;RE=14;RNAMES=NULL;AF=0.5833	GT:DR:DV:PL:GQ	0/1:10:14:72,0,34:34
chr1	17358270	cuteSV.DEL.274	ATAAAAATATATTTTAGGCCGGGCGCGGTGGCTCACGCCTGTAATCCCAGCACTTTGGGAGGCCGAGGCGGGCGGATCACGAGGTCAGGAGATCGAGACCATCCTGGGTAACACGGTGAAACCCCGTCTCTACTAAAAATACAAAAAATTAGCCGGGCGAGGTGGCGGGCGCCTGTAGTCCCAGCTACTCCGGAGGCTGAGGCAGGAGAATGGCGTGAACTCCAGGGGGCGGAGCCTGCAGTGAGCCGAGATTGCGCCACTGCACTCCAGCCTGGACGACAGCGAGACTCCGTCTCAAAAAAAAAAAAAAATAATAATAAAAA	A	229.0	PASS	PRECISE;SVTYPE=DEL;SVLEN=-322;END=17358592;CIPOS=-1,1;CILEN=-0,0;RE=24;RNAMES=NULL;AF=1.0;STRAND=+-	GT:DR:DV:PL:GQ	1/1:0:24:229,61,0:61
chr1	17437673	cuteSV.INS.376	A	AGCATGCGCCCTCGCACCCCGCCCCGGCGCCCGCCGCCCCCGCCTTCCCGGCGCGCGAGCCGGCGCAGGGCCGCACGGG	229.0	PASS	PRECISE;SVTYPE=INS;SVLEN=78;END=17437673;CIPOS=-0,0;CILEN=-0,0;RE=24;RNAMES=NULL;AF=1.0	GT:DR:DV:PL:GQ	1/1:0:24:229,61,0:61
chr1	17689481	cuteSV.INS.377	C	CCCCCTCCCTCCCTCCCTCCCTGCCTCCCTCCCCCCTCCCTCTCTCCCTCCCTGCCTCCTTCCCCCTCCCTCCCTCCCTCCCTGCCTCCTTCCCCCTCCCTCCCTCCCTCCCTGCCTCCTTCCCCCTCCCTCCCTCCCTCGCTGCCTCCTTCCCCCTCCCTCCCTCCCTCCCTGCCTCCTTCCCCCTCCCTCCCTCCCTCCCTGCCTCCTTCCCCCTCCCTCCCTCCCTCCCCCTCCCTCTCTCCCTCCCTGCCTCCCTCCCTCCCTCTCTCCCTCCCTGCCTCCTTCCCCCTCCCTCTCTCCCTCCCTGCCTCCCTCCCTCCCTCTCTCCCTCCCTGCCTCCCTCCCCCTCCCTCCCTCCCTCCCTGCCTCCCTCCCCCTCCCTCCCTCCCTGCCTCCCTCCCCCTCCCTCTCTCCCTCCCTGCCTCCTTCCCCCTCCCTCCCTCCCTCCCTGCCTCCCTCCCTCCCTCTCTCCCTCCCTGCCTCCTTCCCCCTCCCTCTCTCCCTCCCTGCCTCCCTCCCTCCCTCTCTCCCTCCCTGCCTCCTTCCCCCTCCCTCCCCTCCCTCCCTGCCTCCCTCCCCCTCCCTCCCTCCCTCCCTGCCTCCCTCCCCCTCCCTCTCTCCCTCCCTGCCTCCTTCCCCCTCCCTCTCTCCCTCCCTGCCTCCTTCCCCCTCCCTCTCTCCCTACCTGCCTCCCTCCCTCCCTCTCTCCCTCCCTGCCTCCTTCCCCCTCCCTCCCTCCCTCCCTGCCTCCTTCCCCCTCCCTCCCTCCCTGCCTCCCTCCCCCTCCCTCTCTCCCTCCCTGCCTCCCTCCCTCCCTCTCTCCCTCCCTGCCTCCTTCCCCCTCCCTCCCTCCCTGCCTCCCTCCCCCTCCCTCTCTCCCTCCCTGCCTCCCTCCCCCTCCCTCTCTCCCTCCCTGCCTCCTTCCCCCTCCCTCTCTCCCTCCCTGCCTCCTTCCCCTCCCTCTCTCCCTCCCTGCCTCCCTCCCCCTTCCTCCCTCCCTCCCTGCCTCCCTCCCCCTCCCTCCCTCCCTCCCTCTCTCCCTCCCTGCCTCCTTCCCCCCTCCCTCCCTCCCTCCCTGCCTCCCTCCCTCCCTCTCTCCCTCCCTGCCTCCCTCCCCCTCCCTCCCTCCCTGTCTCCTTCCCCCTCCCTCTCTCCCTCCCTGCCTCCTTCCCCCTCCCTCTCTCCCTCCCTGCCTCCCTCCCTCCCTCTCTTCTTCCCTCCCTCCCTCCTTCCCTCCCTCTCTTCTTCCCTCCCTTCCTCCTTCCCTCCCTCCCTCTCTTCTGCCCTCCCTCCCTCCTTCCT	105.0	PASS	PRECISE;SVTYPE=INS;SVLEN=1304;END=17689481;CIPOS=-0,0;CILEN=-2,2;RE=11;RNAMES=NULL;AF=1.0	GT:DR:DV:PL:GQ	1/1:0:11:105,28,0:28
chr1	17859665	cuteSV.INS.378	T	TAGGGGAGGGGGACAGGAGAGGGAGAGGGAGAGAGAGAGAGATGGGGGAGGGGGAGAGGAGAGGGAGAGAGAGATGGGGAGGGGGAGGGGAGAGGGCGAGGGAGAGGGAGAGGAGAAGAGAGAGAGGGGGGAGAGAGACAGATGGGGAGGGGGAGGGGAGAGGGAGAGGAGGTGGAGAGGGGGAGAGAGAGATGGGGGA	152.7	PASS	PRECISE;SVTYPE=INS;SVLEN=198;END=17859665;CIPOS=-0,0;CILEN=-1,1;RE=16;RNAMES=NULL;AF=1.0	GT:DR:DV:PL:GQ	1/1:0:16:153,41,0:40
chr1	17868632	cuteSV.INS.379	G	GTGCAAAAGTAATTGTGGTTTTTGCAATTAATAATGCAATTAACAATGGCAAAAACCACAATACTTT	219.5	PASS	PRECISE;SVTYPE=INS;SVLEN=66;END=17868632;CIPOS=-0,0;CILEN=-0,0;RE=23;RNAMES=NULL;AF=1.0	GT:DR:DV:PL:GQ	1/1:0:23:219,59,0:58
chr1	18049637	cuteSV.INS.380	C	CTGGTGATAGTGATGGTGATGGTGCTGGTGGTGGTGGTGATGGTGCTAGTGGTGGTGATGTTGTGATGGTGCTGGTGGTGTTGGTGATGGTGATGGTGATAGTGATGCTGGTGATGGTGATGGTGCTGGTGGTGGTGGTGCTGGTGCTGGTGGTAGTGATGATAATGGTGCTGGTTGTGATGCTGGTGATAGTGATGGTGCTGGTGCTGGTGGTAGTGATGCTGGTGATAAGTGATGGTGATAGTGCTGGTGTGATGGTGATAGTGATGGTGTTAGTGTTTGTTATGCTGGTGATGGTGATGGTGATGGTTTGGTGTTTGTGATGCTGGTGATGGTGATGTGCTGGTGGTGGTGATGCTGGTGATGGTGATGGTGCTGGTGGTGATGCTGGTGATGGTGGTAATGGTGATGGTGGTGATGATGCTGGTGATGATGGTGGTGCTGGTGGTGTGGTGGTGATGCTAGTCATAGTGATGGTGCTGGTGGTGATGGTGATGATGCTGGTGGTGGTAAAGCTGGTGATAGTGATGGTGATGGTTCTGGTGGTGGTGATGCTGGTGATGGTGCTGGTGGTGATGCTGGTGATAGTGACGGTGATGGTCCTGGTGGTAGTGATTCTGGTAATGGTGCTGGTGGTGATGTTGGTGATAGTGATGGTGCTGGTGCTGGGGTGGTGATGCTGGTGATGGTGCTGGTGGGATGGTGATGGTGATAGTTCTAGTGGTAGTGGTGCTGGTGATAGTGATGGTGCTGGTGGTGATGGTGATGGTGCTGCTGCTGGTGATGGTGATGGTGGTGGTGATACTGATGATGGTGATGGTGCTGGTGGTGATGGTGATGATGCTGGTGGTGGTGATGCTGGTGATGGTGATGCTGGGGATGGTGATGGTGACGGTGTTAGTGGTAGAGGTGCTGGTGATAGTGATAGTGCTGGAGGTGATGGTGCTGTTGCTCGTGGTGGTGCTGGTGGTGACGGTGATGGTGATGGTGGTGGTGATACTGATGATGGTGATGGTGTTGGTGCTGGTGGTGATGGTGCTGGTGGTGGTGATGCTGGTGATGGTGATGGTGATGGTGGATGGTGATGGTGCTGGTGGTAGTGGTGCTGGTGATAGTGATGGTGCTGGTGGTGATGGTGCTGTTGCTGGTGGTGCTGCTGCTGGTAATGGTGATGGTCATGGTGGTGGTGATACTGATGATGGTGATGGTGGTGATGGTGATGGTGCTGTGGTGGTGATGCTGGTGGTAGTGATGGTGATGGTACTGGTGGTGATAGTGATGGTGATGGTGCTGGGTGGTGATGGTGATGGTGCTGGTGGTGGTGATGCTGGTGATGGTGATGGTACTGGTTGTGATAGTGATGGTGATGGTGCTGGTGGTAATGGTGATGGTGCTGCTGCTGGTGATGGTGATGGTGGTGGTGATGCTGGTGATAGTGATGGTACTGCTGGTGATGGTGATGGTGGTGGTGATACTGATGATGGTGATGGTGGTAATGGTAATGGTGCTGCTGGTGGTGATGCTGGTGATGGTGATGGTACTGGTGGTTATGGTGATGGTGATGGTGGTGGTGATACTGATCATGGTGATGGTGATTGTGCTGCTGGTGGTGATGCTGGTGATGGTGATGGTACTGGTGGTGATGGTGATGGCGTGGAGTTGATGGTGATACTGCTGGTGCATGTGCTGGTGATGGTGCTGCTGGTGATAGTGATGATGTTGGTGGTGATGGCACTGCTGCTGATACTGATGGTGATGGTGATGGTGCTTGTGGCGGTGATGTTGGTGATAGTGATGATGACGGTGATGGTAATGGTGATGATGATGGTGATGGTGATGCTGTGGTGTTGATGGTGATACTGCTGGTGCATGTGCTGGTGATGGTGCTGCTGGTGATAGTGATGATGTTGGTGGTGATGGCATTTCTGCTAGTACTGGTGGTGATGGTGATGGTGACGGTGATAGTGCTGGTGGTGATGGTGATGGTGGTAGTGTTGGTGGTGATGGTGATGGTGATGACAGCACTGAAGTAGCTTCTGTGAGACTTATATTCATGCCCACCCCCCTCGATGGCACCTCTTAACAGTCTCTAAGTTTCCAGGCTAGGATCCTATTGTATAGATGTAGAAACTGAGGTCAAGGAGAGCAGGAACTCTCATCCAGAGTTCAGGCCTGCTACCTGCTCTGTGACCCCACATTGCTGCTCTTGTGAGCCTGAGGAGAGATAGGGCAGCCACACCCCCGTGCTAAGGAATTGCCAAGGCTTGGGGGGTAGGCGTGGCTATGGGATCTTAGGTGGGGGGCCTGCACATCCTACAGCCTCTGTTTGTCATCTGTACATTGGGGATGTTCACTCTTACCTCACCTGGGGAGGAGGAAATGAGCTAAGAGATGGACAGGGCCTGAGGGTCTGGCGTGAGCTAGGGGGTCTGTAAATGAGACCTATGGAAACCCAGGGTGGGACACTTAGAATCAGGATGCAGTGAGGCACCCAGGCCCAGGGGACAGGGGGATGTTTTTGGGTGGGGACAGATGTCGCCAACTTAGTGCTGGCATAAACACCTTTGCCATCTTCAGCCCCTGAACAAGGCAGCCCTGCTCAGCAGCGAGTCTCCCAACCCTGACAACTCGCCCCCTTCCTTCCCTTGTTCAATATTTCCATTTCCATGCTTATCTCTTCCGTGAGCGCCTCTCCTTCTCCCTCTGCTGCCCCCTCGGCTTTTGTCTGCCAGGCTCTGGCTTCTCCATCTTTCTGCAGTACTGACAATCTCCTTTGCTCTCTCTCCCCAGGTGTGGGAGACTATTGTCCCTCCTGCTATCAGAGGCTGGCTCTGCCTTTCCCCATTTAAGACAACACTGCCCCTGCCTCTCCTTGCTCTCTCTGGGGCCCTGTGGGGGACTTGGACTCTGCCCACATCCAGTCCAAGCCTTAGTTGCTTGGGAAGTCTCCCTTTGGTCTCCAGCCCAAAGCCCTAGGAAGCTCCCTTTAAGTGAAGAGGGACTCCTGCCTCCCACACACCCCTTCATAGAGCCCTACCCCATCTACAGGGAGGGCTCAGTATGGAACCATCCCTGCTGCAGCACATCCACCCACTTTTTACAAATCTGTCCCCCTCCCGTCTCCCAGCAGGACAGGGCCAAGGGACCACACTTTGCTATCTTCTTCTCTGCCCAGTGCAGGCACTTAGGAAGGCATGTTTGCATGCATGAGACTCTCCGGTAAATGAGCCCCTGACATAGGGGCCTCCGAGGTGGAGACAGTGCCAGCCCTGCCCCTACGCTCACCTCCGCCACTCCTCACCTCCTGCCCAGACTCAAAACAAGTGCAACAAAGCACAAAGCAATGTCCTCTCAAACCCCTGTCCCCCAAAACCCTGCCAAAGGATGCTGTGGAAAGGAGAGGGTCCTGCCCTGTGTGAGATGGGGTGGGAGGGGAGCTTCCAGAAGCTTTTGTCTTATCACGTGTAACATGGAATCATAGAACTTACAGGGCTGCTGGGAGGCCCAAATGAGTTCATAAATATAAAGCATTTGTAGCAGTGCTTGGCACATTGTAAATAAGCATAAGAGTGTAATACAAGTGTTTGCTACTGCCTTTTCTGGTAGTGGTGGTGGTGTTACTGGCGGTGATGGCAGTTGTTATTGGTGGTGGTATTATTGGCAGTGGTGGCAGTTGTTATTGGTGGTGGTGGTATTATTGGCAGTAGTGGCAGGTGTTATTGGTGGTGGTGGTGGTGTTATTGATGGTAGTGGTAGTGGTGTTATTGGTGGTGGTGGTGTTATTGGTAGTGGTGGTGATGTTATTGGTGGTGATGGTGGTAGTGGTGTTAGTCGTGGTGGTGTTATTGGTGGTGATGGTGGTGGTGATATTGGTGTTGTGTTGGTGGTGGTGGTGTTATTGCTGGTGGTGGTGGTGGTTATTGTTGGTGGTAGTGGTGTTATGGTGGTGATGGTGGTGGTGTTATTGTGGTAGCATCTGTGTTATTGGTGGTGGTGGTGTTATTGGTGGTGATGGTGGTGGTGTATTGGTGGTGGTAGTGGTGTCATTGGTAGTGGTGGTGGTGGTGGTGTTATTGGTGGTGGTGATGGTGTCGGTGTTGGTGGTGTAATTGGCGGTGATGGTGGTGGTATTATTGGTGATGGTAGCATCTGTGTTATTGATGGTGGTGATGGTGTTATTGGTAGTGGTGGTGGTGTTATTGGTGGTGGTAGCATCTGTGTTATTGGTGGTGGTGATGGTGTATTGGTAGTGATGGTGGTGTTATTGGTGGTGGTAGCATCTGTGTTATTGGTGGTGGTGGTGGTGTTATTGGTAGTGGTGGTGGTGTTATTGGTGGTGG	124.1	PASS	PRECISE;SVTYPE=INS;SVLEN=4339;END=18049637;CIPOS=-0,0;CILEN=-20,20;RE=13;RNAMES=NULL;AF=1.0	GT:DR:DV:PL:GQ	1/1:0:13:124,33,0:33
chr1	18466045	cuteSV.INS.381	C	CTTGTTTTTGGAGATTTCAAGTCTTCAAATCACTCAGCTATCCTAAGAACAGTTTTTCT	267.2	PASS	PRECISE;SVTYPE=INS;SVLEN=58;END=18466045;CIPOS=-4,4;CILEN=-0,0;RE=28;RNAMES=NULL;AF=1.0	GT:DR:DV:PL:GQ	1/1:0:28:267,71,0:71
chr1	18604745	cuteSV.DEL.275	CACCACGCCCAGCCTGAGCCACCATTCCCCGCCTGCGCCACCATTCCCCACCTGAGCCA	C	286.3	PASS	PRECISE;SVTYPE=DEL;SVLEN=-58;END=18604803;CIPOS=-11,11;CILEN=-1,1;RE=30;RNAMES=NULL;AF=1.0;STRAND=+-	GT:DR:DV:PL:GQ	1/1:0:30:286,77,0:76
chr1	18744453	cuteSV.INS.382	T	TGGATGGATGGATGGATGATGATGGATGGGTGGATGAGGGATGGATAGAGGATGGATGGATAGAAGGATGGATGGATAG	229.0	PASS	PRECISE;SVTYPE=INS;SVLEN=78;END=18744453;CIPOS=-2,2;CILEN=-1,1;RE=24;RNAMES=NULL;AF=1.0	GT:DR:DV:PL:GQ	1/1:0:24:229,61,0:61
chr1	18825298	cuteSV.DEL.276	CATTACCAACATCATCACTACCACCATCATTACCACCACCATCACCAACACCACTACTACCACTACCATCAACACTACCACCATCATTATCACACCACCATCACCATCTCCAACATGGTAACCACCACCGCTATCACCACCTCAATACAAAAAACAACACCATCATCACTACCAACACCAATACCAATACTCTACCACCACCACCACATCACCATCGCCATGACCAACATCACCCCTACCACCGTCATTATCACCATCACCATCACC	C	324.4	PASS	PRECISE;SVTYPE=DEL;SVLEN=-266;END=18825564;CIPOS=-18,18;CILEN=-0,0;RE=34;RNAMES=NULL;AF=1.0;STRAND=+-	GT:DR:DV:PL:GQ	1/1:0:34:324,87,0:86
chr1	18925816	cuteSV.INS.383	A	ATGGATGGATGGATGGATGGATGGATGGATGGATTGGTTGGATGGATGGATGGATGGATGGATGGATGGATGGATGGATGGTTGGATGGATGGATGGATGGATGGATGGATGGATGGATGGATGGATGGATTGGTTGGATGGATGGATGGATGGATGGATGGATGGATGGATGGATGGATTGGTGGATGGATGGATGATGGATGGATGGATGGATGGATGGATTGGTTGGATGATGATGGATGGATGGATGGATGGATGGATGGATGGATTGGTTGGTTGGATGGATGGATGGATGGATGGATGGATGGATGGATGGATTGGTTGGATGGATGGTTGGATGGATGGATGGATGGATGGATGGATGGATGGTTGGATGGATGGATGGATGGATGGATTGGTTGGATGGATGGATGGATGGTTGGATGGATGGATGGATGGATGGTTGGATGGATGGATGGATGGATGGATGGATGGATGGATGGATGGTTGGATGATGGATGGATGGATGGATTGGTTGGATGGATGGATGGATGGATGGATGGATGGAGGATGGATGGATGGTTGGATGGATGATGGATGGATGGATGGATGGATGGATTGGTTGGATGGATGGATGGATGGATGGATGGATGGATGGATGGTTGGATGGATGGATGGATGGATTGGTTGGATGGATGGATGGATGGATGGATGGATGGATGGATGGATGGATTGGTTGGTTGGTTGGATGGATGATGGATGGATGGATGGATGGATGGATTGGTTGGATGGATGGATGGATGGATGGATGGATGGATGGA	86.3	PASS	PRECISE;SVTYPE=INS;SVLEN=800;END=18925816;CIPOS=-59,59;CILEN=-20,20;RE=16;RNAMES=NULL;AF=0.6154	GT:DR:DV:PL:GQ	0/1:10:16:86,0,29:29
chr1	19060330	cuteSV.INS.384	G	GGACCACCATCCCCCCCCCCACCCCCACTCCACCACAGATCCCTGGACCACCATATTCCCCACCCGCCACTCTACCTCAGGTCCCA	72.3	PASS	PRECISE;SVTYPE=INS;SVLEN=85;END=19060330;CIPOS=-0,0;CILEN=-0,0;RE=14;RNAMES=NULL;AF=0.5833	GT:DR:DV:PL:GQ	0/1:10:14:72,0,34:34
chr1	19060558	cuteSV.INS.385	C	CCCACTCCACCACGGATCCCAGGACCACTATGCCCCCCACCCCCATTCCACCACAGATCCCTGGACCACCATATTCCCCACCCGCCGCTCCACCACAGATCCCAGGACCACCATCCCCCCCACA	63.5	PASS	PRECISE;SVTYPE=INS;SVLEN=123;END=19060558;CIPOS=-10,10;CILEN=-0,0;RE=12;RNAMES=NULL;AF=0.6	GT:DR:DV:PL:GQ	0/1:8:12:63,0,25:25
chr1	19061319	cuteSV.INS.386	C	CACCACCACCACCACAATCCTTCATCACCATCACCACCACCACCATCATCATCATCACCACCACATCATCATCATCACCACCACCACCATCACCACCACCACCACCATCACCACCATCACCACCACCACCACCATCCACCACCACCACCATCATTACCACCACCACCACCATCACCACCACCACCATCATCACACCATCACCACCACCCACCATCACCACCATCACCACCATCACCACCACCACCATCATCATCATCACCACCACCACCACCATCATCACCACACCACCATCACACACCACCATCACCACCATCACACACCATCACCACCACCACCACCACCACCATCATCATCACCATCACCACCACCACCACCATCATCATCACCACCACCATCATCACCACCAACCACCCACCATCATCATCATCACCACCACCATCATCATCACCACCACCATCATCACCTCCACCACCATCACCACCATCACAACCACCACCACCATCACCATCACCACCACCACCACCTATCACCACCATCACCACCACCATCATCATCATCATGATCACCACCACCACCACCACAATCATGATCATCACCACCACCACCATCACCACCACCACCATCACCACCATCACCACCACCACCATCAGCAGCATCACCACCATCACCACCACCACCACCACACGCCATCACCTCCACCACCACCACCATCACCACCACCATCAGCATCACCACCAGCACCACCACCACCACCATCACCATCACCACCACCACCACCACCATCAGTATCACCACGACCACCACCACCATCACCACCACCACCATCACCACCACCACCACCACCACCATCACCACCACCACCACCACCACCATCATGATCATCACCACCACCACCATCATCACCACCACCACCACCATAACCACCACCACCATCATCACCAGCACCACCACATCATCATCACCACCGTCATCACCACCACCACCACCACCATCACCACCACCACCACCATCACCATCACCACCACCACCACCATCATCACCACCATCATCACCACCACCACCACCACCATCACCAACCACCACCATCACCATCATCACCACCACCATCATCATCACCATCATCACCATCACCACCACCACCATCACCACCACCACCACCATCATCACCATCACCACCACAACCATGATCACCATCACCACCACCACCATCATCATCACCACCACCACCACCATCACCACCACCACATCACCACCACCACCATCATCATCACCACCACCACCACCATCACCACCACCATCATCACCACCATCACCACCACCACCACCATCACCACCACCTCATCATCATCACACCACCACCATCCTCATCACCACCACCACCATCATCACCACCACCACCATCACCACCATCACCATCACCACCACCATCAACATCATCACCACCACCACCATCACCACCACCACCATCACCACCATCATCACCACCACCACCACCATCACGATCACCACCACCACCACCATCATCACACCACCACCATCACGATCACCACCACCACCACCATCATCACCACCACCATCACCACCACCACCACCACCACCATCACGATCACCACCACCACCATCACCACCACCACCACCATCACGATCACCACCACCACCACCATCATCACCACCACCACCACCATCACGATCACCACCACCACCACCATCACCACCACCACCATCATCATCATGATCACCACCACCACCACCACCACCATCATGATCATCACCACCACCAGCATCATACACCACCACCACCACCATCACCACCATAACCACCATCATCATCACCACCACCACCATCACCATCACCATCACCACCACCACCACCATCACCACCACCACCACCACCGCCACCACCACCATCATCACCACCACCACCACCGCCATCACCACCACCACCATCACCACCACCACCATCACCACCACCACCATCACCACCATCACCACCACCATCATCACCACCACCACCATCAGTATCACCACCACCACCACCACCACCACCATCAGTATCACCACCACCACCACCACCACCATCACCACCACCACCACCACCACCATCATGATCATCACCACCACCACCACCATAACCACCCACCACCATCATCACCACCACCACCACCATCATCACCACCATCACCATCACCACCACCACCACCACCATCACCATCATCACCACCACCACCACCATCACCACCACCACCATCATCACCATCATCATCACCACCACCACCATCACCACCGTCATCACCATCAACCACCACCACCATCACCACCACCACCACCACCATCATCATCATCACCACCACCACCACAACCATCACCATCACCACCACCACCATCATCATCACCACCACCATCATCATCACCACTAACCACCATCACCACCACCATCATCACCACCATCACCATCACCACCACCACCACCACCATCACCACCCCACCATCATCATCACCACCATCACCACCACCACCATCACCACCATCACCACCACCACCATCACCACCACCACCACCATCCCCACCACCACCATCACACCACCACCGCCACCATCACCGCCATCACCATCACCACCACCACCATCACCACCCATCACCACTACCATCACCACCACCACCACCATCACCACCACCACCACCACCATCACCATCATCATCCACCACCACCCACCATTACTGCCATCATCATAATCACCAACACCAGTACCATCATCATCACTTCCCCCCACCACCCTCAAAATCACCAAGACCATCATCACATCGTCACTATCATCACCATCATCATCATCACTTCCACCACCATCATCAC	86.3	PASS	PRECISE;SVTYPE=INS;SVLEN=2850;END=19061319;CIPOS=-29,29;CILEN=-14,14;RE=12;RNAMES=NULL;AF=0.8	GT:DR:DV:PL:GQ	1/1:3:12:86,10,0:10
chr1	19061417	cuteSV.INS.387	A	ACCACCACCACCATCATCACCATCACCACCACCACCACAACCATCATCACCATCACCACCACCACCATCATCATCATCACCACCACCATCATCATCATCACCACCACCACCATCACCACCACACCACCATCACCACCATCACCACCACCACCACCATCACCACCACCACCATCATTACCACCACCACCACCATCACCACCACCACCATCATCACCACCATCACCACCACCACCATCACCACCATCACCACCATCACCACCACCACCATCATCATCATCACCACCACCACCACCATCATCACCACCACCACCATCACCACCACCACCATCACCACCATCACCACCATCACCACCACCACCACCACCACCATCATCATCACCACCATCACCACCACCACCACCATCATCATCACCACCACCATCATCATCACCACCACCACCACCATCATCATCATCACCACCACCATCATCATCACCACCAACATCATCACCTCCACCACCATCACCACCATCACAACCACCACCACCATCACCATCACCACCACCACCACCACCATCATCACCACCATCACCACCACCATCATCATCATCATGATCACCACCACCACCACCACAATCATGATCATCACCACCACCACCATCACCACCACCACCATCACCACCATCAACACCACCACCATCAGCAGCATCACCACCATCACCACCACCACCACCACCGCCATCACCACCACCACCACCACCATCACCACCACCATCAGCATCACCACCAGCACCACCACCACCACCATCACCATCACCACCACCACCACCACCATCAGTATCACCACGACCACCACCACCATCACCACCACCACCATCACCACCACCACCACCACCACCATCACCACCACCACCATCACCACCACCACCACCACCACCATCATGATCATCACCACCACCACCATCATCACCACCACCACCACCATAACCACCACCACCATCATCACCAGCACCACCACCATCATCATCACCACTGTCATCACCACCACCACCACCACCATCACCACCACCACCACCATCACCATCACCACCACCACCACCATCATCACCACCATCATCACCACCACCCACCACCCACCACCACCACCACCATCACCATCATCATCACCACCACCATCATCATCACCATCATCACCATCACCACCACCACCATCACCACCACCACCACCACCGCCATCACCACCACCACCACCACCATCACCACCACCATCAGCATCACCACCAGCACCACCACCACCACCATCACCATCACCACCACCACCACCACCATCAGTATCACCACGACCACCACCACCATCACCACCACCACCATCACCACCACCACCACCACCACCATCACCACCACCACCACCACCACCATCATGATCATCACCACCACCACCATCATCACCACCACCACCACCATAACCACCACCACCATCATCACCAGCACCACCACCATCATCATCACCACCGTCATCACCACCACCACCACCACCATCACCACCACCACCACCATCACCATCACCACCACCACCACCATCATCACCACCATCATCACCACCACCACCACCACCATCACCACCACCACCATCACCATCACATCACCACCACCATCATCATCACCATCATCACCATCACCACCACCACCATCACCACCACCACCACCATCATCACCATCACCACCACAACCATGATCACCAGCACCACCACCACCATCATCATCACCACCACCACCACCATCACCACCACCACCATCACCACCACCACCATCATCATCACCACCACCACCACCATCACCACCACCATCATCACCACCATCACCACCACCACCACCATCACCACCACCACCATCATCATCATCACCACCACCACCATCATCATCACCACCACCACCATCATCACCACCACCACCATCACCACCATCACCATCACCACCACCATCATCATCATCACCACCACCACCATCACCACCACCACCATCACCACCATCATCACCACCACCACCACCATCACGATCACCACCACCACCACCATCATCACCACCACCACCATCACGATCACCACCACCACCATCATCACCACCACCATCACCACCACCACCACCACCACCATCACGATCACCACCACCACCATCACCACCACCACCACCATCACGATCACCACCACCACCACCATCATCACCACCACCACCATCACGATCACCACCACCCCACCATCACCACCACCACCATCATCATCATGATCACCACCACCACCACCACCACCATCATGATCATCACCACCACCAGCATCATCACCACCACCACCACCATCACCACCATAACCACCATCATCATCACCACCACCACCATCACCATCACCATCACCACCACCACCACCATCACCACCACACCACCACCGCCACCACCACCATCATCACCACCCACCACCACCGCCATCACCACCACCACCATCACCACCACCACCATCACCACCACCACCATCACCACCATCACCACCACCATCATCACCACCACCACCATCAGTAACACCACCACCACCACCACCACCACCATCAGTATCACCACCACCACCACCACCACCATCACCACCACCACCACCACCACCACATGATCATCACCACCACCACCACCCATAACCACCACCACATCATCACCACCCACCACCACCACCATCATCACCACCATCACCATCACCACCACCACCACCACCATCACCATCATCACCCCACCACCACCATCACCACCACCACCATCATCACCATCATCATCACCACCACCACCATCACCACCGTCATCACCACACCACCACCACCATCACCACCACCACCACCACCATCATCTCACCACCACCACCACAACCATCACCATCACCACCACCACCATCATCATCACCACCACCATCATCATCACCACTACCACCATCACCACCACCATCATCACCACCATCACCATCCCACCACCACCACCACCATCACCACCACCACCATCATCATCACCACCATCACCACCACCACCATCACCACCATCACCACCACCACCACCACCACCATCACCACCACCCCACCACCATCACCCACCACCACCATCATCATCACCACCACCACCACCATCATCACCACCACCACCACGATCACCACCACCACCATCACCACCATCATCACCACCATCACCACCACCATCATCATCATCACCACCACCACCATCACCACCACCACCATCACCCCACCACCCACCTCACCACCACCACCCATCAACATCACCACCACCACCACCACCATCATCACCACCATCACCACCACCATCATCATCATGATCACCACCACCACCATCATGATCATCACCACCACCACCATCATCACCACCACCACCACCATCACCACCATAACCACTATCACCATCATCACCACCACCACCATCACCACCATCACATCACCACCACCACCACCATCACCACCACCACCACCACCACATCACACCACCACCATCATCACCACCACCACCACCATCACCACCATCACCACCACCATCATCATCATGATCACCCACCACCACCACCAAGATCATCACCACCACCACCATCACCACCACCACCACCATCACCACCATAACCACCACCACCATCATCATCACCACCACCACCATCACCACCATCACCATCACCACCACCACCACCATCACCACCACCACCACCATCACCACCACCATCACCACCACCACCATCATCAGCATCACCACCACCACCACCATCACCACCATCACCACCACCATCCACCACCACCATCACCACCACCACCACCATCAGTATCACCACCACCACCACTATCACCACCACCATCACCACCACCACCATCACCACCACCACCACCATCACCACCACCACCATCACCACCACCACCGCCACCATCACCGCCATCACCATCACCACCACCACCATCACCACCATCACCACTACCATCACCACCACCACCACCATCACACCACCACCACCACCATCACCATCATCATCCACCACCACCACCATTACTGCCATCATCATCATAATCACCAACACCAGTACCATCATCATCACTTCCACCACCACCATCAAAATCACCAAGACCATCATCACATCGTCACTATCATCACC	26.0	PASS	PRECISE;SVTYPE=INS;SVLEN=4147;END=19061417;CIPOS=-42,42;CILEN=-15,15;RE=7;RNAMES=NULL;AF=0.4375	GT:DR:DV:PL:GQ	0/1:9:7:26,0,45:25
chr1	19434932	cuteSV.DEL.277	CACAGAACAAGGGGCCTGATAATCAAGTCAGTCAAAAAGTTTTTTTTTTCCTTTCTGTCTCAAAGGAAAAAAAAAAACACACTCATTATAATATGGAATTAAACATATACACGCACACTCTCACTTATGTAAGTTAACATTCCCTAAAGGCATGAGAGTGGGTAGC	C	64.7	PASS	PRECISE;SVTYPE=DEL;SVLEN=-165;END=19435097;CIPOS=-1,1;CILEN=-0,0;RE=14;RNAMES=NULL;AF=0.5185;STRAND=+-	GT:DR:DV:PL:GQ	0/1:13:14:65,0,55:54
chr1	19628383	cuteSV.DEL.278	GCTTTAAAAGTAATTTCCTGGCCGGATGCGGTGGCTCACACCTGTAATCCCAGCACTTTGGGAGGCC	G	50.0	PASS	PRECISE;SVTYPE=DEL;SVLEN=-66;END=19628449;CIPOS=-0,0;CILEN=-0,0;RE=13;RNAMES=NULL;AF=0.4483;STRAND=+-	GT:DR:DV:PL:GQ	0/1:16:13:50,0,79:50
chr1	19932931	cuteSV.INS.388	A	AGTTACCATCACCATAATTATCACCATCACATCACCATCGGTGCCATCAACATCATCATCATCACCATCACCATCATCATCATCATTACCATTACCATCACCATCATCATCTTCACCATCACCATTGCACCATCACCATTATCATCATCATAATCACCATCAACATCACCATAATAATCATCACCATTATCATCATTATCACCATCACCATCATCATCATCATTACCATTACCATCACCATCATCATCTTCACCATCACCATCACCATTGCACCATCACCATTATCATCATCTTAATCACTATCAACATCACCATAATAATCACC	229.0	PASS	PRECISE;SVTYPE=INS;SVLEN=324;END=19932931;CIPOS=-0,0;CILEN=-0,0;RE=24;RNAMES=NULL;AF=1.0	GT:DR:DV:PL:GQ	1/1:0:24:229,61,0:61
chr1	20170696	cuteSV.DEL.279	AGGAGGCGGGTGCTGATGCCCTGGTACTGATGCGGAAGCCTCCTCCCACGCTAGTGCCCTGAGCAAGGCTCTGGACTCAGGAGCCCTGGTCAAGGCTTCAGGAGCAACTGGCTGCTTCTGCTCTGAAGGGGCAACGTGGGAAGAAAGTACAGCCCAGGCCACGTACTTTCGGGTCCAACTCCCAGCCCTGGCTGGCACCTCCCACCACTGCCCAGCAGTGCCACTGCCTGGGGCTCCAGCCTCTGCTCCTCAACCTTTGCTCCACTCTCCCTCATCTCCTGGGGTCCTGGGCTGGGAGGGTGAAGAGCATTGAATAGAGAAGCTTCCCTGGGTGCAGAGAGCCTAGGCCAGCCCTGGCGAGTGCAGCCAGCCCACAGGAGCCCAGGGTGGAGGCTTGGGCTGGGCCAGCCAGGTGTCCCCACCCCTGTGGCAAAGACAGGTGGGAAGAGGCCATGGGAAACTCGATCCCTGGAGGCCACCTTCTCCAGTCCCCTCTCCCCATCCCTCCCACCAGGCCCTGATCCCTTCCCCTCTCCTGAACATGGCCTT	A	153.1	PASS	PRECISE;SVTYPE=DEL;SVLEN=-548;END=20171244;CIPOS=-0,0;CILEN=-0,0;RE=23;RNAMES=NULL;AF=0.7667;STRAND=+-	GT:DR:DV:PL:GQ	1/1:7:23:153,10,0:10
chr1	20382468	cuteSV.INS.389	A	ATGGTGGTGATGGTGGTGATGGTGGTGGTGGGGGGGTAGTGATGGTGGTAATGATTGTGGTGATGGTAGTGGTGATGTTGGTGGTGATGGTGGTGGGGGTAGTGATGGTAATGATTGTGGTGATGTTGGTGGTGATGGTGGTGGTGGTGGGGTTAGTGATGGTGGCAATGATTGTGGTGATGGTGGTGATGGTGGTGGTGATGATGGTGTTGGTGGTAGTGATAGTGGTGGTGGTGGAGGTAGTGATGGTGGTAATGATTGTAGTGATGGTGGTGATGGTGGTGGTGATGATGGTGTTGGTGGTCGGAGGTAGTGATGGTGGTAATGATTGTAGTGATGGTGGTGATGGTAGTGGTGATGTTGATGATGGTGGTGGTGATGGTGGTGGTGGAGGTAGTGATGGTGGTAATGATTGTTGTGATGTTGGTGATGGTGGGG	190.8	PASS	PRECISE;SVTYPE=INS;SVLEN=437;END=20382468;CIPOS=-0,0;CILEN=-0,0;RE=20;RNAMES=NULL;AF=1.0	GT:DR:DV:PL:GQ	1/1:0:20:191,51,0:51
chr1	20463539	cuteSV.INS.390	A	ACATTATTATCACCACCATCACCATCATCAGCATTACTGCTACAATCACCTTCATAGCCACCACCACCATCACCATCATCACCATCACCACTACCATCATCATCATTACCATCATTATCACCATCATCACCATCACCTCTACCATCATCATCATTACCATCAATATCACCATCATCACCATCACCACCACCAGCCTCATCACCGTTACCACCACCAGCATCATCACCACCACCACCAACAACAACAATAATAACAACAGCATCATCACCACCACCACCACTACCACCAACAGCATCATCACCACCACCACCACCACCACCAACAGCATCATCACCACCACCACCAACAACAGCATCATCACTGCTACCACCACCAACAACAGCAACAGCATTATCACCATCACCACCACCACCACTACCACCAACAGCATCATCACCAACATCACCACCACCACCACTACCACCAATAACATCATCACCAACATCACCACCACCACCACCACTACCACCAACAGCATCATCACCAACATCATCATCACCACCATCAGCAGCAGCAGCATCACCATTACTATCACCATCATAACCACCACCACCATCATCATCACGACCACCACCATCACTACTATCATCATCATTATCACCATCACCACCATCACCACCACCACCATCATCATCACCACCACCATCACCACCAACAACAACATTGTCACCATCATCAGCATCACTGCTATCACCATCATAGCCACCACCACCACCACTACTATCATTATCATCATTACCATAATTATCACACCATCACCATCACCCATCACCACCATCATCACCACTACTACCAATATTATCATCACCACCACCATCATTATCACCACCATCATCACCACCATCACCACCATCATCACCACCATCACCAT	143.1	PASS	PRECISE;SVTYPE=INS;SVLEN=909;END=20463539;CIPOS=-1,1;CILEN=-0,0;RE=15;RNAMES=NULL;AF=1.0	GT:DR:DV:PL:GQ	1/1:0:15:143,38,0:38
chr1	20618244	cuteSV.INS.391	G	GCACTGTTCAGTTTCTTTTTTTTTTTTTTTTTTTTTTTTTGAGACGGAGTCTCGCTGTCGCCCAGGCTGGAGTGCAGTGGCGCAATCTCGGCTCACTGCAGGCTCCGCCCCCTGGGGTTCACGCCATTCTCCTGCCTCAGCCTCCCGAGTAGCTGGGACTACAGGCGCCCGCCACCTCGCCCGGCTAATTTTTTGTATTTTTAGTAGAGACGGGGTTTCACCGTGTTAGCCAGGATGGTCTCGATCTCCTGACCTCGTGATCCGCCCGCCTCGGCCTCCCAAAGTGCTGGGATTACAGGCGTGAGCCACCGCGCCCGGCC	40.5	PASS	PRECISE;SVTYPE=INS;SVLEN=319;END=20618244;CIPOS=-0,0;CILEN=-0,0;RE=12;RNAMES=NULL;AF=0.4138	GT:DR:DV:PL:GQ	0/1:17:12:40,0,88:40
chr1	20623746	cuteSV.INS.392	G	GAAGTGCTGGGATTACAGGCATAAGCCACCGCGCCTGGCCAAGCGTGTGTTCTATTGTCCCAGCACTGTCTGTGATTTTTAGGACCCTAAAGCACAGTCCCAGATTCCCGTGGAAATTAACAGAAGCATGTATATGTCTGCTGCTCTGGCCAGCTGCTGCTAATTGCTCATGTAAACCATGTGACTCTTTAGTGTTTCCTTTTGGCAGGGAGGAGAGCACGGCTATAACTGACAGATATTCGGGGGTACTTTGGATCTCTGTGTCTGAAATAAAGCCAGAGAACACTGTTCAAGAATAAATAATGGAGGCCGGGCGCGGTGGCTCACGCCTGTAATCCCAGCACTTTGGGAGGCCGAGGCGGGTGGATCATGAGGTCAGGAGATCGAGACCATCCTGGCTAACAAGGTGAAACCCCGTCTCTACTAAAAATACAAAAAATTAGCCAGGCGCGGTGGCGGGCGCCTGTAGTCCCAGCTACTCGGGAGGCTGAGGCAGGAGAATGGCGTGAACCCGGGAAGCGGAGCTTGCAGTGAGCCGAGATTGCGCCACTGCAGTCTGCAGTCCGGCCTGGGCGACAGAGCGAGACTCTGTCTCAAAAAAAAAAAAAAAAAAAAAAAAAAGAATAAATAATGGAAAAAACAATGGAATGGCCTAATAAGTCTCTCATGTGTTTAATTTTTTTTTTTTTTTTTTTTTTTGAGACGGAGTCTTGCTCTGTCGCCCAGGCTGGAGTGCAGTGGCGAGATCTTGGCTCACTACAAGCTCCGCCTCCTGGGTTCATGCCATTCTCCTGCCTCAGCCTCCCGAGTAGCTGGGACTACAGGCGCCTGCCACCACGCCCAGCTAATTGTTTGTATTTTTTAGTAGAGACGGGGTTTCACCATGTTAGCCAGGATGGTCTCGATCTCCTAACCTCGTGATCCACCCACCTTGGCCTCCCA	219.5	PASS	PRECISE;SVTYPE=INS;SVLEN=941;END=20623746;CIPOS=-1,1;CILEN=-1,1;RE=23;RNAMES=NULL;AF=1.0	GT:DR:DV:PL:GQ	1/1:0:23:219,59,0:58
chr1	20712841	cuteSV.INS.393	G	GATATTATCTATGTTATAGATATAGATATTATTATCTATATCTATAATATAGATAATATTATCTATATCTATAATATAGATAATATTATCTATATCTATAATATAGATAATATTATCTATATCTATAATATAGATAATATTATCTATATCTATAATATAGATAATATTATCTATATCTATAATATAGATATTATCTATATCTATAATATAGATAATATTATCTATATCTATAATATAGATAATATTATCTATATCTATAATATAGATAATATTATCTATATCTATAATATAGATAATATTATCTATATCTATAATATAGATAATATTATCTATATCTATAATATCTATATTATAGATAATATTATCTATATATAATATAGATAAT	30.4	PASS	PRECISE;SVTYPE=INS;SVLEN=384;END=20712841;CIPOS=-0,0;CILEN=-0,0;RE=8;RNAMES=NULL;AF=0.4444	GT:DR:DV:PL:GQ	0/1:10:8:30,0,49:30
chr1	20815654	cuteSV.DEL.280	GGGGGTCAGCCCCCCGCCCGGCCAGCCGCCCCGTCCGGGAGGTGAGGGGATCCTCTGCCCGGCCGCCCCTACTGGGAAGTGAGGAGCCCCTCTGCCCGGCCAGTTGCCCCGTCCAGGAGGGAGGTGGGGGGGTCAGCCCCCCACCCGGCCAGCCGCCCAGTCCGGGAGGGAGG	G	36.0	PASS	PRECISE;SVTYPE=DEL;SVLEN=-172;END=20815826;CIPOS=-0,0;CILEN=-0,0;RE=11;RNAMES=NULL;AF=0.4074;STRAND=+-	GT:DR:DV:PL:GQ	0/1:16:11:36,0,84:36
chr1	20981521	cuteSV.DEL.281	ATACATACATGTATACGCACATACTGTATGTATACATACATACATGTATACGCACATACTGTATGTATACATACATGTATACGCACATACTGTATGTA	A	162.2	PASS	PRECISE;SVTYPE=DEL;SVLEN=-97;END=20981618;CIPOS=-3,3;CILEN=-0,0;RE=17;RNAMES=NULL;AF=1.0;STRAND=+-	GT:DR:DV:PL:GQ	1/1:0:17:162,43,0:43
chr1	20989056	cuteSV.INS.394	A	AGGAGGGGAGGGGAGGGGAGGGGAGGGGAGGGGAGGGGAGGGGAGGGGGGGGAGGGGAGGGGAGGGGGGGGGAGGGGAGGGGAGGGGGGGAGGGGAGGGGGAGGGGGGGAGGGGAGGGGAGGGGAGGGGAGGGGAGGGGAG	152.7	PASS	PRECISE;SVTYPE=INS;SVLEN=140;END=20989056;CIPOS=-4,4;CILEN=-2,2;RE=16;RNAMES=NULL;AF=1.0	GT:DR:DV:PL:GQ	1/1:0:16:153,41,0:40
chr1	21179788	cuteSV.INS.395	A	ATATATTATATATAATATATTATATATATTATATATAATATATAATACATTATATATATTATATAATATATATAATATATTATATATTATATATAATATATTATATATAATATAATATATATAATATATATTTAATATATTATATATAATATATATTATATATTTAATATATTACATATAATATATATTATATATTTAATATTATATTGTATA	171.8	PASS	PRECISE;SVTYPE=INS;SVLEN=212;END=21179788;CIPOS=-2,2;CILEN=-9,9;RE=18;RNAMES=NULL;AF=1.0	GT:DR:DV:PL:GQ	1/1:0:18:172,46,0:45
chr1	21180070	cuteSV.INS.396	T	TAATATATTATACATAATATATAATATATATTACGTAATATATTACATATATTATATATAATATATATTACGTAATATATA	72.5	PASS	PRECISE;SVTYPE=INS;SVLEN=80;END=21180070;CIPOS=-1,1;CILEN=-0,0;RE=12;RNAMES=NULL;AF=0.7059	GT:DR:DV:PL:GQ	0/1:5:12:72,1,6:5
chr1	21388450	cuteSV.DEL.282	TGCCCGGCCAGCCGCCCCGTCCGGGAGGTGAGGGGCGCCTCTGCCTGGCCACCCCTACTGGGAAGTGGGGAGCCCCTCTGCCCGGCCAGCCGCCCCGTCCGGGAGGGAGGTGGGGGGGTCAGCCCCCTGCCCGGCCAGCCGCCCCGTCCGGGAGGTGAGGGGCGCCTCTGCCCGGCCGCCCCTACTGGGAAGTGAGGAGCCCCTCTGCCCGGCCACCACCCCGTCCGGCCAGCCGCCCCGTCCGGGAGGTGAGGGGCGCCTCTGCCTGGCCACCCCTACTGGGAAGTGGGGAGCCCCT	T	18.4	PASS	PRECISE;SVTYPE=DEL;SVLEN=-297;END=21388747;CIPOS=-1,1;CILEN=-0,0;RE=7;RNAMES=NULL;AF=0.3684;STRAND=+-	GT:DR:DV:PL:GQ	0/1:12:7:18,0,66:18
chr1	21388579	cuteSV.DEL.283	CCCGGCCAGCCGCCCCGTCCGGGAGGTGAGGGGCGCCTCTGCCCGGCCGCCCCTACTGGGAAGTGAGGAGCCCCTCTGCCCGGCCACCACCCCGTCCGGCCAGCCGCCCCGTCCGGGAGGTGAGGGGCGCCTCTGCCTGGCCACCCCTACTGGGAAGTGGGGAGCCCCTCTG	C	59.1	PASS	PRECISE;SVTYPE=DEL;SVLEN=-171;END=21388750;CIPOS=-4,4;CILEN=-0,0;RE=11;RNAMES=NULL;AF=0.6111;STRAND=+-	GT:DR:DV:PL:GQ	0/1:7:11:59,0,21:20
chr1	21459924	cuteSV.DEL.284	TTGCCAACCAGGACACCAACCTTAGCTGGCGTGATGTTCACGAAGGTTTTTCCCTGGGACGGCGGCCCAGATGGAGGGTGAGTCCTTGTTGCCCACGATGGCCGCGAACCTAACAGGTCCCATCCGCCACGAGGCTGTAGATAGAGGCGTCCACCTGGCCGTTGCGCGGCTGCGGGGGCTCCTCTGGTCGCTGCTGCTGGGGCCGCCTGGGCTGGCGGGCAGGGGAGGCGGAGAGCTGCGTGCAGGCACTGCCGTCCTCACCACGGCTCTGCT	T	75.4	PASS	PRECISE;SVTYPE=DEL;SVLEN=-272;END=21460196;CIPOS=-0,0;CILEN=-0,0;RE=17;RNAMES=NULL;AF=0.5;STRAND=+-	GT:DR:DV:PL:GQ	0/1:17:17:75,0,75:72
chr1	21461252	cuteSV.DEL.285	TTATATGAGAATATTCATAGTTACTTACGCACAGTAGCCAACAAGTAAACCTGTCTCCCGTCAGA	T	71.0	PASS	PRECISE;SVTYPE=DEL;SVLEN=-64;END=21461316;CIPOS=-0,0;CILEN=-0,0;RE=16;RNAMES=NULL;AF=0.5;STRAND=+-	GT:DR:DV:PL:GQ	0/1:16:16:71,0,71:67
chr1	21660353	cuteSV.INS.397	T	TATATATATATATATATATATATAGAGAGAGAGAGAGAGGAGAGAGAGAGAGAGAGAGAGAGA	49.5	PASS	PRECISE;SVTYPE=INS;SVLEN=62;END=21660353;CIPOS=-0,0;CILEN=-0,0;RE=10;RNAMES=NULL;AF=0.5556	GT:DR:DV:PL:GQ	0/1:8:10:49,0,30:30
chr1	21818018	cuteSV.DEL.286	AGGTGCACACCACCACGCTCAGCTAATTTTTGTATTTTTAGTAGAGACGGGATTTCTCCATGTTGGACAGGCTGGTCTCAAACTCCTGACCTCAAGTGATCCACCCGCCTTGGCCTCCCAAAGTGCTGGGATTACA	A	219.5	PASS	PRECISE;SVTYPE=DEL;SVLEN=-135;END=21818153;CIPOS=-12,12;CILEN=-0,0;RE=23;RNAMES=NULL;AF=1.0;STRAND=+-	GT:DR:DV:PL:GQ	1/1:0:23:219,59,0:58
chr1	21959836	cuteSV.DEL.287	ACGGTGGCCCATGCCTGTAATCCCAGCATTTCAGGAGGCCATGGCAGGATG	A	55.8	PASS	PRECISE;SVTYPE=DEL;SVLEN=-50;END=21959886;CIPOS=-0,0;CILEN=-0,0;RE=12;RNAMES=NULL;AF=0.5217;STRAND=+-	GT:DR:DV:PL:GQ	0/1:11:12:56,0,46:45
chr1	22370177	cuteSV.INS.398	C	CCCTCCCTCCCTTCCTCCCTCCCTCCCTCCTCCCTCCTCCCTCCTTCCTTCTTCCTTCCTTCCTT	76.8	PASS	PRECISE;SVTYPE=INS;SVLEN=64;END=22370177;CIPOS=-0,0;CILEN=-1,1;RE=15;RNAMES=NULL;AF=0.5769	GT:DR:DV:PL:GQ	0/1:11:15:77,0,39:38
chr1	22431245	cuteSV.INS.399	C	CATATACAATATTGTATATATTGAATATATACAATATTGTATATATTGAATATATACAATATTGTATATATTCAATATATACAATATTGTATATATTGAATATTACAATATTGT	181.3	PASS	PRECISE;SVTYPE=INS;SVLEN=113;END=22431245;CIPOS=-2,2;CILEN=-5,5;RE=19;RNAMES=NULL;AF=1.0	GT:DR:DV:PL:GQ	1/1:0:19:181,49,0:48
chr1	22570496	cuteSV.INS.400	A	ATAATAATATTAATAATGATGATGATAACGACACCAACATACTTGAGTTCTTTCATGTCCACGTTCAGCTTCTATGGCTCTGAGGACAGAAGG	171.8	PASS	PRECISE;SVTYPE=INS;SVLEN=92;END=22570496;CIPOS=-9,9;CILEN=-0,0;RE=18;RNAMES=NULL;AF=1.0	GT:DR:DV:PL:GQ	1/1:0:18:172,46,0:45
chr1	22577809	cuteSV.INS.401	T	TACTTCCGGGTCAAATTCAAGAAAGAGAAGGGACTTCGGAAGAAGAGTGGGAGAACCGGTTTTTCATTATAAGACTTGAGGGTCTTGTGTTCGACAAGGTTCACGGTCTGTAGGAACCAACCACCGTGTCACCCTATCAACTCCACCCGAGCTTCGACCGTCCGGAGACTTAGGGTCAACACGGTGAATCCTCGACACTCAGGGACCCGTTCGGGGGAGTGGAGGGACTCAGAGTCGAAGGAGGAGACATTTTACCCCACTATTGTTAAGGCCAGGGTGTCCCGAAAACACTACTACTGGACTGGGAACAGAGGACATTCTCGGTACTACCGTAAGTTCCAGGTACGACGTTTCAGTATGGAGGGTAGACTCCTGACCGGGGTCGAAGTATTAGTGGGACAAGGGGGTCGTGCCACGGACCGTAAATCGTGCAGGAGGCACGTGTAGACCACACCTCCCCGAATCGCCCCATTCTCGACGGAGAATCACCCGTGGGTGATACACGGTTATAGACGTTCCCCTCGAACTCTACGGAGTAGACGTGGGGCGTGTTGGTGGACTCTCCGCCGGTCATAATGGAGGTAAAATGTCTATTTTCTTGGCTCGGAGTCCCTCCACGCCCTTACACGGTTCTCGGGGTGTCCACATCGACCGCCTCGACGGTAAGCCTCGTGAACGACATCGTTGCCGTCCGGTAGGTGGTAGGGACCTACGAGCCCCGGGCTCTTTGTCTTGGAGACCCATCAGAGGTGCCGTCCCTTCCTCGTGACCAGGTTTCCCGTTTCAGTGAGATTCAGTCCGGGAGACGTTTCCCCTGGGACGTCCGAGTTGTACCATCCCTTTTCTCGGTAGACCCCCCAGTCTGTAAGGACCCGGGTACAGAGTTCCGTCGATGAATAATCGCTCACTGGGAGTTAAAAGAGTAGACATTTTACCCAAGTATCATGGATTCCCACCCTACTCCCAGTCCTTTAATGCACTTCGGACCTCGGTCCCGACCAGGAATGGTTGTGATCAAGGGGAAGAGATTCAGGGGGCGGGGGACGGAGAGAGGTACAGGGAACACCAGTGTGGGGAGTGAATTCCACTTTGTCTACGTAATACGACAAATCTTTAGTCCCGAGGCCGAAGTCGGCAGAGATTGAC	209.9	PASS	PRECISE;SVTYPE=INS;SVLEN=1145;END=22577809;CIPOS=-25,25;CILEN=-20,20;RE=24;RNAMES=NULL;AF=0.9231	GT:DR:DV:PL:GQ	1/1:2:24:210,47,0:47
chr1	22599609	cuteSV.DEL.288	GGGAGGGAGGAAGAAGGGAAGGAAGGAAGGGAGGGAGGGAAGGAAGGAAAGGAG	G	81.2	PASS	PRECISE;SVTYPE=DEL;SVLEN=-53;END=22599662;CIPOS=-6,6;CILEN=-0,0;RE=16;RNAMES=NULL;AF=0.5714;STRAND=+-	GT:DR:DV:PL:GQ	0/1:12:16:81,0,43:43
chr1	22754841	cuteSV.INS.402	G	GAGGTGAGGGGCAGGGGAGGGGAGGTGAGGGGCAGGGGAGGGGAGGTGAGGGGCAGGGGAGGGGAGGGGCAAGGGAGGTGAGGTGAGGGGCAGGGGAGGTGAGGTGAGGGCAGGGGAGATAAGAGGCAGGTGAGGTGAGATGAGGGGCAGGTGAGATGAGATGAGGGGCAGGGAAGGTGAGATGAGGGACAGGGGAGGTGAGGTGAGGGACAGGGAGGTGAGGTGAGGGTCAGGGGAGGTGAAGGGCAGGTGAGGTGAGATGAGGGGCAGGGAGATGAGATGAGGGGCAGAGAAGGTGAGATGAGGGATGGAGGTGAGGTGAGGGGCAGGGGAGGTGAGGTGAGGGGCAGGGGAGGTGAGGGGAGGTGAGATGAGGGGCAGGTGAGATGAGGGGCAAGGGAGGTGAGATGAGGGGCAGGTGAGGTGAGATGAGGGGCAGGTGAGGTGAGACGAGGGGCAGGTGAGGTGAGACGTGGGCAGGTGAGGTGAGGGACAGGGGAGGTGAGGTGAGGGGCAGGGGAGGTGAGGTGAGGGACAGGTGAGGTGAGGGGCAGGGGAGGTGAGGCAAGGGTCAGGGAAGCTGAGGCGAGGGCAGGGGAGTGAGGTGAGGGGCAGGGGAGGTGAGGGGCAGGGGAGGTGGGCAGGGGAGGTGAGGCGA	143.1	PASS	PRECISE;SVTYPE=INS;SVLEN=657;END=22754841;CIPOS=-18,18;CILEN=-15,15;RE=15;RNAMES=NULL;AF=1.0	GT:DR:DV:PL:GQ	1/1:0:15:143,38,0:38
chr1	22950371	cuteSV.INS.403	T	TTTATTATTATTATTATGCAGTGGTGCAATCACAGCTCACTGCAGCCTCGACCTCCGGAGTTCAAGCAATCCTCCCACCTCAGCCTCCCCAGTAGCTGGGATTATAGGCACACACCACCAAACCTCTAATTTTTGTATTAGAGATGTATTAGAGATGAGGGCTCACTCTACAGAAGATACAAAAGTTAGCCAGGTTTGGTGGTGTGTGACTATAATCCCAGCTACTGGGGAGGCTGAGGTGGGAGGATTGCTTGAACTCCGGAGGTCGAGGC	238.6	PASS	PRECISE;SVTYPE=INS;SVLEN=271;END=22950371;CIPOS=-2,2;CILEN=-0,0;RE=25;RNAMES=NULL;AF=1.0	GT:DR:DV:PL:GQ	1/1:0:25:239,64,0:63
[truncated: 15,053,892 more chars]
