# Supplementary material for: Bayesian Integrative Detection of Structural Variations With False Discovery Rate Control
Source: Biom J. 2026 Mar 27;68(2):e70128. doi: 10.1002/bimj.70128 (PMC13022811; doi:10.1002/bimj.70128)
Supplement: Supplementary file 2 — Supporting Information [file BIMJ-68-e70128-s001.zip › Code_and_Data/Data_NA19239/NA19239.pbsv.vcf]

##fileformat=VCFv4.2
##fileDate=2025-03-13T06:50:44.462Z
##source=pbsv 2.9.0 (commit v2.9.0-2-gce1559a)
##PG="pbsv call -j 16 /home/Data/lowrank/ref/hg38/GRCh38_GIABv3_no_alt_analysis_set_maskedGRC_decoys_MAP2K3_KMT2C_KCNJ18.fa /home/Data/lowrank/trio/NA19239.svsig.gz /home/Data/lowrank/trio/NA19239.pbsv.vcf"
##INFO=<ID=SVTYPE,Number=1,Type=String,Description="Type of structural variant">
##INFO=<ID=END,Number=1,Type=Integer,Description="End position of the structural variant described in this record">
##INFO=<ID=SVLEN,Number=.,Type=Integer,Description="Difference in length between REF and ALT alleles">
##INFO=<ID=SVANN,Number=.,Type=String,Description="Repeat annotation of structural variant">
##INFO=<ID=CIPOS,Number=2,Type=Integer,Description="Confidence interval around POS for imprecise variants">
##INFO=<ID=MATEID,Number=.,Type=String,Description="ID of mate breakends">
##INFO=<ID=MATEDIST,Number=1,Type=Integer,Description="Distance to the mate breakend for mates on the same contig">
##INFO=<ID=IMPRECISE,Number=0,Type=Flag,Description="Imprecise structural variation">
##ALT=<ID=INV,Description="Inversion">
##ALT=<ID=DUP,Description="Duplication">
##FILTER=<ID=Decoy,Description="Variant involves a decoy sequence">
##FILTER=<ID=NearReferenceGap,Description="Variant is near (< 1000 bp) from a gap (run of >= 50 Ns) in the reference assembly">
##FILTER=<ID=NearContigEnd,Description="Variant is near (< 1000 bp) from the end of a contig">
##FILTER=<ID=InsufficientStrandEvidence,Description="Variant has insufficient number of reads per strand (< 1).">
##FORMAT=<ID=GT,Number=1,Type=String,Description="Genotype">
##FORMAT=<ID=AD,Number=R,Type=Integer,Description="Read depth per allele">
##FORMAT=<ID=DP,Number=1,Type=Integer,Description="Read depth at this position for this sample">
##FORMAT=<ID=SAC,Number=.,Type=Integer,Description="Number of reads on the forward and reverse strand supporting each allele including reference">
##FORMAT=<ID=CN,Number=1,Type=Integer,Description="Copy number genotype for imprecise events">
##INFO=<ID=NotFullySpanned,Number=0,Type=Flag,Description="Duplication variant does not have any fully spanning reads">
##reference=file:///home/Data/lowrank/ref/hg38/GRCh38_GIABv3_no_alt_analysis_set_maskedGRC_decoys_MAP2K3_KMT2C_KCNJ18.fa
##contig=<ID=KCNJ18_chr17_22629421_22688415,length=58994>
##contig=<ID=KMT2C_chr13_10688343_10754814,length=66471>
##contig=<ID=KMT2C_chr13_10744786_10790087,length=45301>
##contig=<ID=KMT2C_chr13_11526357_11569988,length=43631>
##contig=<ID=KMT2C_chr13_11559977_11592630,length=32653>
##contig=<ID=KMT2C_chr13_14211849_14228603,length=16754>
##contig=<ID=KMT2C_chr13_14408161_14474907,length=66746>
##contig=<ID=KMT2C_chr13_14464876_14502703,length=37827>
##contig=<ID=KMT2C_chr14_3553442_3620349,length=66907>
##contig=<ID=KMT2C_chr14_3610318_3640421,length=30103>
##contig=<ID=KMT2C_chr15_5960377_6027329,length=66952>
##contig=<ID=KMT2C_chr15_6020392_6062903,length=42511>
##contig=<ID=KMT2C_chr21_7659652_7674726,length=15074>
##contig=<ID=KMT2C_chr21_7687010_7731520,length=44510>
##contig=<ID=KMT2C_chr21_8616365_8659521,length=43156>
##contig=<ID=KMT2C_chr21_8649510_8682182,length=32672>
##contig=<ID=KMT2C_chr22_11126384_11167180,length=40796>
##contig=<ID=KMT2C_chr22_11157169_11189815,length=32646>
##contig=<ID=KMT2C_chr22_6626735_6693166,length=66431>
##contig=<ID=KMT2C_chr22_6683135_6713219,length=30084>
##contig=<ID=KMT2C_chr2_89596961_89613143,length=16182>
##contig=<ID=KMT2C_chr2_90170767_90210396,length=39629>
##contig=<ID=MAP2K3_chr17_22578583_22605165,length=26582>
##contig=<ID=chr1,length=248956422>
##contig=<ID=chr10,length=133797422>
##contig=<ID=chr11,length=135086622>
##contig=<ID=chr11_KI270721v1_random,length=100316>
##contig=<ID=chr12,length=133275309>
##contig=<ID=chr13,length=114364328>
##contig=<ID=chr14,length=107043718>
##contig=<ID=chr14_GL000009v2_random,length=201709>
##contig=<ID=chr14_GL000194v1_random,length=191469>
##contig=<ID=chr14_GL000225v1_random,length=211173>
##contig=<ID=chr14_KI270722v1_random,length=194050>
##contig=<ID=chr14_KI270723v1_random,length=38115>
##contig=<ID=chr14_KI270724v1_random,length=39555>
##contig=<ID=chr14_KI270725v1_random,length=172810>
##contig=<ID=chr14_KI270726v1_random,length=43739>
##contig=<ID=chr15,length=101991189>
##contig=<ID=chr15_KI270727v1_random,length=448248>
##contig=<ID=chr16,length=90338345>
##contig=<ID=chr16_KI270728v1_random,length=1872759>
##contig=<ID=chr17,length=83257441>
##contig=<ID=chr17_GL000205v2_random,length=185591>
##contig=<ID=chr17_KI270729v1_random,length=280839>
##contig=<ID=chr17_KI270730v1_random,length=112551>
##contig=<ID=chr18,length=80373285>
##contig=<ID=chr19,length=58617616>
##contig=<ID=chr1_KI270706v1_random,length=175055>
##contig=<ID=chr1_KI270707v1_random,length=32032>
##contig=<ID=chr1_KI270708v1_random,length=127682>
##contig=<ID=chr1_KI270709v1_random,length=66860>
##contig=<ID=chr1_KI270710v1_random,length=40176>
##contig=<ID=chr1_KI270711v1_random,length=42210>
##contig=<ID=chr1_KI270712v1_random,length=176043>
##contig=<ID=chr1_KI270713v1_random,length=40745>
##contig=<ID=chr1_KI270714v1_random,length=41717>
##contig=<ID=chr2,length=242193529>
##contig=<ID=chr20,length=64444167>
##contig=<ID=chr21,length=46709983>
##contig=<ID=chr22,length=50818468>
##contig=<ID=chr22_KI270731v1_random,length=150754>
##contig=<ID=chr22_KI270732v1_random,length=41543>
##contig=<ID=chr22_KI270733v1_random,length=179772>
##contig=<ID=chr22_KI270734v1_random,length=165050>
##contig=<ID=chr22_KI270735v1_random,length=42811>
##contig=<ID=chr22_KI270736v1_random,length=181920>
##contig=<ID=chr22_KI270737v1_random,length=103838>
##contig=<ID=chr22_KI270738v1_random,length=99375>
##contig=<ID=chr22_KI270739v1_random,length=73985>
##contig=<ID=chr2_KI270715v1_random,length=161471>
##contig=<ID=chr2_KI270716v1_random,length=153799>
##contig=<ID=chr3,length=198295559>
##contig=<ID=chr3_GL000221v1_random,length=155397>
##contig=<ID=chr4,length=190214555>
##contig=<ID=chr4_GL000008v2_random,length=209709>
##contig=<ID=chr5,length=181538259>
##contig=<ID=chr5_GL000208v1_random,length=92689>
##contig=<ID=chr6,length=170805979>
##contig=<ID=chr7,length=159345973>
##contig=<ID=chr8,length=145138636>
##contig=<ID=chr9,length=138394717>
##contig=<ID=chr9_KI270717v1_random,length=40062>
##contig=<ID=chr9_KI270718v1_random,length=38054>
##contig=<ID=chr9_KI270719v1_random,length=176845>
##contig=<ID=chr9_KI270720v1_random,length=39050>
##contig=<ID=chrEBV,length=171823>
##contig=<ID=chrM,length=16569>
##contig=<ID=chrUn_GL000195v1,length=182896>
##contig=<ID=chrUn_GL000213v1,length=164239>
##contig=<ID=chrUn_GL000214v1,length=137718>
##contig=<ID=chrUn_GL000216v2,length=176608>
##contig=<ID=chrUn_GL000218v1,length=161147>
##contig=<ID=chrUn_GL000219v1,length=179198>
##contig=<ID=chrUn_GL000220v1,length=161802>
##contig=<ID=chrUn_GL000224v1,length=179693>
##contig=<ID=chrUn_GL000226v1,length=15008>
##contig=<ID=chrUn_KI270302v1,length=2274>
##contig=<ID=chrUn_KI270303v1,length=1942>
##contig=<ID=chrUn_KI270304v1,length=2165>
##contig=<ID=chrUn_KI270305v1,length=1472>
##contig=<ID=chrUn_KI270310v1,length=1201>
##contig=<ID=chrUn_KI270311v1,length=12399>
##contig=<ID=chrUn_KI270312v1,length=998>
##contig=<ID=chrUn_KI270315v1,length=2276>
##contig=<ID=chrUn_KI270316v1,length=1444>
##contig=<ID=chrUn_KI270317v1,length=37690>
##contig=<ID=chrUn_KI270320v1,length=4416>
##contig=<ID=chrUn_KI270322v1,length=21476>
##contig=<ID=chrUn_KI270329v1,length=1040>
##contig=<ID=chrUn_KI270330v1,length=1652>
##contig=<ID=chrUn_KI270333v1,length=2699>
##contig=<ID=chrUn_KI270334v1,length=1368>
##contig=<ID=chrUn_KI270335v1,length=1048>
##contig=<ID=chrUn_KI270336v1,length=1026>
##contig=<ID=chrUn_KI270337v1,length=1121>
##contig=<ID=chrUn_KI270338v1,length=1428>
##contig=<ID=chrUn_KI270340v1,length=1428>
##contig=<ID=chrUn_KI270362v1,length=3530>
##contig=<ID=chrUn_KI270363v1,length=1803>
##contig=<ID=chrUn_KI270364v1,length=2855>
##contig=<ID=chrUn_KI270366v1,length=8320>
##contig=<ID=chrUn_KI270371v1,length=2805>
##contig=<ID=chrUn_KI270372v1,length=1650>
##contig=<ID=chrUn_KI270373v1,length=1451>
##contig=<ID=chrUn_KI270374v1,length=2656>
##contig=<ID=chrUn_KI270375v1,length=2378>
##contig=<ID=chrUn_KI270376v1,length=1136>
##contig=<ID=chrUn_KI270378v1,length=1048>
##contig=<ID=chrUn_KI270379v1,length=1045>
##contig=<ID=chrUn_KI270381v1,length=1930>
##contig=<ID=chrUn_KI270382v1,length=4215>
##contig=<ID=chrUn_KI270383v1,length=1750>
##contig=<ID=chrUn_KI270384v1,length=1658>
##contig=<ID=chrUn_KI270385v1,length=990>
##contig=<ID=chrUn_KI270386v1,length=1788>
##contig=<ID=chrUn_KI270387v1,length=1537>
##contig=<ID=chrUn_KI270388v1,length=1216>
##contig=<ID=chrUn_KI270389v1,length=1298>
##contig=<ID=chrUn_KI270390v1,length=2387>
##contig=<ID=chrUn_KI270391v1,length=1484>
##contig=<ID=chrUn_KI270392v1,length=971>
##contig=<ID=chrUn_KI270393v1,length=1308>
##contig=<ID=chrUn_KI270394v1,length=970>
##contig=<ID=chrUn_KI270395v1,length=1143>
##contig=<ID=chrUn_KI270396v1,length=1880>
##contig=<ID=chrUn_KI270411v1,length=2646>
##contig=<ID=chrUn_KI270412v1,length=1179>
##contig=<ID=chrUn_KI270414v1,length=2489>
##contig=<ID=chrUn_KI270417v1,length=2043>
##contig=<ID=chrUn_KI270418v1,length=2145>
##contig=<ID=chrUn_KI270419v1,length=1029>
##contig=<ID=chrUn_KI270420v1,length=2321>
##contig=<ID=chrUn_KI270422v1,length=1445>
##contig=<ID=chrUn_KI270423v1,length=981>
##contig=<ID=chrUn_KI270424v1,length=2140>
##contig=<ID=chrUn_KI270425v1,length=1884>
##contig=<ID=chrUn_KI270429v1,length=1361>
##contig=<ID=chrUn_KI270435v1,length=92983>
##contig=<ID=chrUn_KI270438v1,length=112505>
##contig=<ID=chrUn_KI270442v1,length=392061>
##contig=<ID=chrUn_KI270448v1,length=7992>
##contig=<ID=chrUn_KI270465v1,length=1774>
##contig=<ID=chrUn_KI270466v1,length=1233>
##contig=<ID=chrUn_KI270467v1,length=3920>
##contig=<ID=chrUn_KI270468v1,length=4055>
##contig=<ID=chrUn_KI270507v1,length=5353>
##contig=<ID=chrUn_KI270508v1,length=1951>
##contig=<ID=chrUn_KI270509v1,length=2318>
##contig=<ID=chrUn_KI270510v1,length=2415>
##contig=<ID=chrUn_KI270511v1,length=8127>
##contig=<ID=chrUn_KI270512v1,length=22689>
##contig=<ID=chrUn_KI270515v1,length=6361>
##contig=<ID=chrUn_KI270516v1,length=1300>
##contig=<ID=chrUn_KI270517v1,length=3253>
##contig=<ID=chrUn_KI270518v1,length=2186>
##contig=<ID=chrUn_KI270519v1,length=138126>
##contig=<ID=chrUn_KI270521v1,length=7642>
##contig=<ID=chrUn_KI270522v1,length=5674>
##contig=<ID=chrUn_KI270528v1,length=2983>
##contig=<ID=chrUn_KI270529v1,length=1899>
##contig=<ID=chrUn_KI270530v1,length=2168>
##contig=<ID=chrUn_KI270538v1,length=91309>
##contig=<ID=chrUn_KI270539v1,length=993>
##contig=<ID=chrUn_KI270544v1,length=1202>
##contig=<ID=chrUn_KI270548v1,length=1599>
##contig=<ID=chrUn_KI270579v1,length=31033>
##contig=<ID=chrUn_KI270580v1,length=1553>
##contig=<ID=chrUn_KI270581v1,length=7046>
##contig=<ID=chrUn_KI270582v1,length=6504>
##contig=<ID=chrUn_KI270583v1,length=1400>
##contig=<ID=chrUn_KI270584v1,length=4513>
##contig=<ID=chrUn_KI270587v1,length=2969>
##contig=<ID=chrUn_KI270588v1,length=6158>
##contig=<ID=chrUn_KI270589v1,length=44474>
##contig=<ID=chrUn_KI270590v1,length=4685>
##contig=<ID=chrUn_KI270591v1,length=5796>
##contig=<ID=chrUn_KI270593v1,length=3041>
##contig=<ID=chrUn_KI270741v1,length=157432>
##contig=<ID=chrUn_KI270742v1,length=186739>
##contig=<ID=chrUn_KI270743v1,length=210658>
##contig=<ID=chrUn_KI270744v1,length=168472>
##contig=<ID=chrUn_KI270745v1,length=41891>
##contig=<ID=chrUn_KI270746v1,length=66486>
##contig=<ID=chrUn_KI270747v1,length=198735>
##contig=<ID=chrUn_KI270748v1,length=93321>
##contig=<ID=chrUn_KI270749v1,length=158759>
##contig=<ID=chrUn_KI270750v1,length=148850>
##contig=<ID=chrUn_KI270751v1,length=150742>
##contig=<ID=chrUn_KI270752v1,length=27745>
##contig=<ID=chrUn_KI270753v1,length=62944>
##contig=<ID=chrUn_KI270754v1,length=40191>
##contig=<ID=chrUn_KI270755v1,length=36723>
##contig=<ID=chrUn_KI270756v1,length=79590>
##contig=<ID=chrUn_KI270757v1,length=71251>
##contig=<ID=chrX,length=156040895>
##contig=<ID=chrY,length=57227415>
##contig=<ID=chrY_KI270740v1_random,length=37240>
#CHROM	POS	ID	REF	ALT	QUAL	FILTER	INFO	FORMAT	PBSV
chr1	10733	pbsv.INS.DUP.0	C	<DUP>	.	NearReferenceGap	SVTYPE=DUP;END=10831;SVLEN=98	GT:AD:DP:SAC	0/1:6,3:9:2,4,1,2
chr1	59598	pbsv.INS.1	T	TAGGATTCTTTCTTTTTTTTTTTTTTTTTTTTTTTGAGACGGAGTCTCGCTCTGTCGCCCAGGCTGGAGTGCAGCGGCGCGATCTCGGCTCACTGCAAGCTCCGCCTCCCGGGTTCACGCCATTCTCCTGCCTCAGCCTCCCAAGTAGCTGGGACTACAGGCGCCCGCCACTACGCCCGGCTAATTTTTTGTATTTTTAGTAGAGACGGGGTTTCACCGTTTTAGCCGGGATGGTCTCGATCTCCTGACTTCGTGATCCTCCCGCCTCGGCCTCCCAAAGTGCTGGGATTACAGGCGTGAGCCACCGCGCCCGGCC	.	PASS	SVTYPE=INS;END=59598;SVLEN=315;SVANN=ALU	GT:AD:DP:SAC	0/1:14,6:20:6,8,4,2
chr1	66238	pbsv.DEL.2	TATTATATTATATAATATATAATATAAATATAATATAA	T	.	PASS	SVTYPE=DEL;END=66275;SVLEN=-37	GT:AD:DP:SAC	0/1:10,11:21:7,3,7,4
chr1	83829	pbsv.DEL.3	GAGAAAGAAAGAAAGAAAGAAAGAA	G	.	PASS	SVTYPE=DEL;END=83853;SVLEN=-24	GT:AD:DP:SAC	0/1:9,15:24:3,6,9,6
chr1	90069	pbsv.INS.DUP.4	A	<DUP>	.	PASS	SVTYPE=DUP;END=90126;SVLEN=57	GT:AD:DP:SAC	0/1:14,18:32:5,9,12,6
chr1	136603	pbsv.INS.5	A	AGGCTGACCTCTGTCCGCGTGGGAGGGGCCGGTGTGAGGCAAGGGCTCG	.	PASS	SVTYPE=INS;END=136603;SVLEN=48	GT:AD:DP:SAC	0/1:29,17:46:20,9,12,5
chr1	136605	pbsv.DEL.6	GCTGACCTCTGTCCGCGTGGGAGGGGCCGGTGTGAGGCAAGGGGCTCAGGCTGACCTCTGTCCGCGTGGGAGGGGCCGGTGTGAGGCAAGGGGCTCAGGCTGACCTCTGTCCGCGTGGGAGGGGCCGGGGTGAGGCAAGGGCTCACA	G	.	PASS	SVTYPE=DEL;END=136751;SVLEN=-146	GT:AD:DP:SAC	0/1:35,11:46:24,11,8,3
chr1	136886	pbsv.INS.DUP.7	C	<DUP>	.	PASS	SVTYPE=DUP;END=137079;SVLEN=193	GT:AD:DP:SAC	0/1:25,20:45:16,9,15,5
chr1	139407	pbsv.DEL.8	GGAGCTGGGCCTGGAGAGGCTGCAAAGAAGCAT	G	.	PASS	SVTYPE=DEL;END=139439;SVLEN=-32	GT:AD:DP:SAC	0/1:34,11:45:24,10,8,3
chr1	144526	pbsv.DEL.9	CGTATATATATATATATATATATATATATAT	C	.	PASS	SVTYPE=DEL;END=144556;SVLEN=-30	GT:AD:DP:SAC	1/1:0,25:25:0,0,16,9
chr1	180176	pbsv.INS.10	A	ACCCTAACCCTAACCCTAACCCTAACCCTACCCTAACCCTAACCCTAACCCAACCCTAACCCTAACCCTAACCCTAACCCTAACCCTAACCCTAACCCTAACCCTAACCCTAACCCTAACCCTAACCCTAACCCTAACCCTAACCCTAACCCTAACCCTAACCCTAACCCTAACCCTAACCCTAACCCTAACCCTAACCCTAACCCTAACCCTAACCCTAACCCTAACCCTAACCCTAACCCTAACCCTAACCCTAACCCTAACCCTAACCCTAACCCAACCCTAACCCTAACCCTAACCAACCCTAACCCTAACCCTAACCCTAACCCTAACCCTAACCCTAACCCTAACCCTAACCCTAACCCTAACCCTAACCCTAACCCTAACCCTAACCCTAACCCTAACCCTAACCCTAACCCTAACCCTAACCCTAACCCTAACCCTAACCCTAACCCTAACCCTAACCCTAACCCTAACCCAACCCTAACCCTAACCCTAACCCTAACCCTAACCCTAACCCTAACCCTAACCCTAACCCTAACCCTAACCCTAACCCTAACCCTAACCCTAACCCTAACCCTAACCCTAACCCTAACCCTAACCCTAACCCTAACCCTAACCCTAACCCTAACCCTAACCCTAACCCTAACCCTAACCCTAACCCTAACCCTACCCTAACCCTAACACCTAACCCTAACCCTAACCCTAACCCTAACCCTAACCCTAACCCTAACCCTAACCCTAACCCAAACCCTAACCCTAACCCTAACCCTAACCCTAACCTAACCCTAACCCTAACCCTAACCCTAACCCTAACCCTAACCCTAACCCTAACCCTAACCCTAACCCTAACCCTAAACCCTAACCCTAACCCT	.	PASS	SVTYPE=INS;END=180176;SVLEN=874	GT:AD:DP:SAC	0/1:11,4:15:6,5,2,2
chr1	180338	pbsv.INS.11	T	TAACCCTAACCCTAACCCTAACCCTAACCCTAACCCTAACCCTAACCCTAACCCTAACCCTAACCCTAACCCTAACCCTAACCCTAACCCTAACCCTAACCCTAACCCTAACCCTAACCCTAACCCTAACCCTAACCCTAACCCTAACCCTAACCCTAACCCTAACCCTAACCCTAACCCTAACCCTAACCCTAACCCTAACCCTAACCCTAACCCTAACCCTAACCCTAACCCCTAACCCTAACCCTAACCCTAACCCTAACCCTAACCCTAACCCTAACCCTAACCCTAAACCTAACCCTAACCCTAACCCTAACCCTAACCCTAACCCTAACCCTAACCCTAACCCTAACCCTAACCCTAACCCTAACCCTAACCCTAACCCTAACCCTAACCCTAACCCTAACCCTAACCCTAACCCTAACCCTAACCCTAACCCTAACCCTAACCCTAACCCTAACCCTAACCCTAACCCTAACCCTAACCCTAACCCTAACCCTAACCCTAACCCTAACCCTAACCCTAACCCTAACCCTAACCCTAACCCTAACCCTAACCCTAACCCTAACCCTAACCCTAACCCTAACCCTAACCCTAACCCTAACCCTAACCCTAACCCTAACCCTAACCCTAACCCTAACCCTAACCCTAACCCTAACCCTAACCCTAACCCTAACCCTAACCCTAACCCTAACCCTAACCCTAACCCTAACCCTAACCCTAACCCTAACCCTAACCCTAACCCTAACCCTAACCCTAACCCTAACCCTAACCCTAACCCTAACCCTAACCCTAACCCTAACCCTAACCCTAACCCTAACCCTAACCCTAACCCTAACCCTAACCCTAACCCTAACCCTAACCCTAACCCTAACCCTAACCCTAACCCTAACCCTAACCCTAACCCTAACCCTAACCCTAACCCTAACCCTAACCCTAACCCTAACCCTAACCCTAACCCTAACCCTAACCCTAACCCTAACCCTAACCCTAACCCTAACCCTAACCCTAACCCTAACCCTAACCCTAACCCTAACCCTAACCCTAACCCTAACCCTAACCCTAACCCTAACCCTAACCCTAACCCTAACCCTAACCCTAACCCTAACCCTAACCCTAACCCTAACCCTAACCCTAACCCTAACCCTAACCCTAACCCTAACCCTAACCCTAACCCTAACCCTAACCCTAACCCTAACCCTAACCCTAACCCTAACCCTAACCCTAACCCTAACCCTAACCCTAACCCTAAACCCTAACCCTAACCCTAACCCTAACCCTAACCCTAACCCTAACCCTAACCCTAACCCTAACCCTAACCCTAACCCTAACCCTAACCCTAACCCTAACCCTAACCCTAACCCTAACCCTAACCCTAACCCTAACCCTAACCCTAACCCTAACCCTAACCCTAACCCTAACCCTAACCCTAACCCTAACCCTAACCCTAACCCTAACCCTAACCCTAACCCTAACCCTAACCCTAACCCTAACCCTAACCCTAACCCTAACCCTAACCCTAACCCTAACCCTAACCCTAACCCTAACCCTAACCCCTAACCCTAACCCTAACCCTAACCCTAACCCTAACCCTAACCCCTAACCCCTAACCCTAACCCTAACCCTAAACCCTAACCCTAACCCTAACCCTAACCCTAACCCTAACCCTAACCCTAACCCTAACCCTAACCCTAACCCTAACCCTAACCCTAACCCTAACCCTAACCCTAACCCTAACCCCTAACCCTAACCCTAACCCTAACCCTAACCCTAACCCTAACCCTAACCCTAACCCTACCCTAACCCTAACCCTAACCCTAACCCTAACCCTAACCCTAACCCCTAACCCTAACCCTAACCCTAACCCTAACCCTAACCCTAACCCTAACCCTAACCCTAACCCTAACCCTAACCCTAACCCTAACCCTAACCCCTAACCCTAACCCTAACCCTAACCCTAACCCTAACCCTAAACCCTAACCCTAACCCTAACACCCTAACCCTAACCCTAACCCTAACCCTAACCCTAACCCTAACCCTAACCCTAACCCTAACCCTAACCCTAACCCTAACCCTAACCCTAACCCTAACCCTAACCCTAACCCTAACCCTAACCCTAACCCAACCCTAACCCTAACCCTAACCCTAACCCTAACCCTAACCCTAACCCTAACCC	.	PASS	IMPRECISE;SVTYPE=INS;END=180338;SVLEN=2175	GT:AD:DP:SAC	0/1:11,4:15:5,6,3,1
chr1	181210	pbsv.DEL.12	GCGCAGGCGCAGAGAGGCGCGCCTCGCCGGCGCAGGCGCAGAGAGGCGCGCCGGGCCGGCGCAGGCGCAGAGAGGCGCGCCGCGCCGGCGCAGGCGCAGAGAGGCGCGCCGCGCCGGCGCAGGCGCAGAGACACATGCTAGCGCGTCCAGGGGAGGAGGCGTGGCACAGGCGCAGAGACACATGCTAGCGCGCCCAGGGGAGGAGGCGTGGCGCAGGCGCAGAGAGGCGCGCCGTGCTGC	G	.	PASS	SVTYPE=DEL;END=181449;SVLEN=-239	GT:AD:DP:SAC	0/1:10,14:24:8,2,7,7
chr1	367610	pbsv.DEL.13	TATTCATGCACACATGTTCAC	T	.	PASS	SVTYPE=DEL;END=367630;SVLEN=-20	GT:AD:DP:SAC	0/1:22,8:30:9,13,6,2
chr1	369632	pbsv.INS.14	C	CCTCGGCAGCGCACGGTGTGGAAACTGCGACACTCACGC	.	PASS	IMPRECISE;SVTYPE=INS;END=369632;SVLEN=38	GT:AD:DP:SAC	0/1:24,9:33:11,13,4,5
chr1	369937	pbsv.INS.15	A	ACACTCACGCGGGTGCCGTCTCAGCAGCTCACGGTGTGGAAACTGCGACACTCACGCGGGTGCCGTCTCAGCAGCTCACGGTGTGGAAACTGCGACACTCACGCGGGTGCCGTCTCAGCAGCTCACGGTGTGGAAACTGCGG	.	PASS	SVTYPE=INS;END=369937;SVLEN=141	GT:AD:DP:SAC	0/1:23,10:33:12,11,3,7
chr1	372568	pbsv.DEL.16	TATATATGTATAATATATATTATATATGGTCCTCAGGGTCCATTCTGATCTGTATATATGTATCATGTAAACATGAGTTCCTGCTGGCATATCTGTCTATAACCGACCACCTTAGGGTCCATTCTGATCTGTATATATGTATAATATATATTATATATGGACCTCAGGGTCCATTCTGATCTGC	T	.	PASS	SVTYPE=DEL;END=372751;SVLEN=-183	GT:AD:DP:SAC	0/1:16,8:24:6,10,4,4
chr1	372578	pbsv.INS.17	T	TCATGTAAACATGAGTTCCTACTGGCAT	.	PASS	SVTYPE=INS;END=372578;SVLEN=27	GT:AD:DP:SAC	0/1:12,12:24:7,5,3,9
chr1	373865	pbsv.INS.DUP.18	G	<DUP>	.	PASS	SVTYPE=DUP;END=373898;SVLEN=33	GT:AD:DP:SAC	0/1:10,8:18:6,4,2,6
chr1	374033	pbsv.INS.DUP.19	T	<DUP>	.	PASS	SVTYPE=DUP;END=374146;SVLEN=113	GT:AD:DP:SAC	0/1:10,8:18:5,5,3,5
chr1	433086	pbsv.INS.DUP.20	C	<DUP>	.	PASS	SVTYPE=DUP;END=433314;SVLEN=228	GT:AD:DP:SAC	0/1:8,5:13:2,6,3,2
chr1	433247	pbsv.INS.21	G	GGGGACAGGGGTAGGAGACCATCAGGACAAACACATGGATACATGGAGGGGAACAACACATACCAGGGCCTCTCAGC	.	PASS	SVTYPE=INS;END=433247;SVLEN=76	GT:AD:DP:SAC	0/1:7,6:13:2,5,3,3
chr1	434779	pbsv.INS.DUP.22	C	<DUP>	.	PASS	SVTYPE=DUP;END=434930;SVLEN=151	GT:AD:DP:SAC	0/1:6,6:12:0,6,3,3
chr1	596697	pbsv.DEL.23	ACATTCATGCTCACTCATACACACCCAGATCATATATACACTCGTGCACACATTCACACTCATACACACCCAAATCATACTCACATTCATGCACACATGTT	A	.	PASS	SVTYPE=DEL;END=596797;SVLEN=-100	GT:AD:DP:SAC	1/1:0,5:5:0,0,2,3
chr1	602333	pbsv.INS.24	C	CCATCCCCCCTCCATCCCCCTCTCCTTTCTCCTCTCCATCCCCCTCTCCTTTCTCCCTCTCTACCCCCCCCTCCATCCCCCTCTCCTTTCTCCTCTCCATCCCCCTCTCCTTTCTCCCTCTCTACCCCCCCTCCATCCCCCTCTCCTTTCTCCTCCCCACCCCCTCTCCTTTCTCCTCTCCAACCCCCTCTCCTTTCTCCTCTCCATCCTCCTCTTTCTCCCTCTCCATCCCCCTCTCCTTTCTCCTCTCCTTTCTCCTCCCCATCTCCTCTCCATCCCCCTCTCCATCCCCCCTCCATCCCCCTCTCCTTTCTCTTCCCCACCCCCTTTCTCCTCTCCATCCCCCTCTCCTTTCTCCCTCTCCACCCCCCTCTCCATCCCCCTCTCCTTTCTCCCTCTCCATCCCCCTCTCCATCCCCCTCTCCTTTCTCCTCTCCATCCTCCTCTTTCTCCCTCTCCATCCCCCTCTCCATCCCCCTCTCCTTTCTCCTCTCCATCCTCCT	.	PASS	SVTYPE=INS;END=602333;SVLEN=502	GT:AD:DP:SAC	0/1:2,3:5:2,0,2,1
chr1	606591	pbsv.INS.DUP.25	G	<DUP>	.	PASS	SVTYPE=DUP;END=606621;SVLEN=30	GT:AD:DP:SAC	0/1:4,5:9:3,1,4,1
chr1	610274	pbsv.DEL.26	GCTGCAGGAGAGGAGATGCCCAGGCCTGGCGGCCGGCGCACGCGGGTTCTCTGTGGCCAGCAGGCGGCGCTGCAGGAGAGGAGATGCCCAGGCCAGGCGGCCGGCGCACGCGGGTTCTCTGTGGCCAGCAGGCGGTGCTGCAGGAGAGGAGATGCCCAGGCCTGGCGGCCGGCGCACGCGGGTTCTCTGTGGCCAGCAGGCGGCGCTGCAGGAGAGGAGATGCCCAGGCCAGGCGGCCGGCGCACGCGGGTTCTCTGTGGCCAGCAGGCGGTG	G	.	PASS	SVTYPE=DEL;END=610546;SVLEN=-272	GT:AD:DP:SAC	0/1:6,10:16:4,2,6,4
chr1	611558	pbsv.INS.27	T	TCACATGTCCTCTGTGCGTGAGTCCCTGTGTGTGATGTTGTGTTCTCGGTGTGAGTTCATGGGTGTGATGGGGTGTGTGCTGTGTGAGAACGTGTGTGTAGTGTCCACATGTCCTCTGTGCGTGAGTCCCTGTGTGTGATGTTGTGTTCTTGGTGTGAGTTCATGGGTGTGACGGGGTGTGCTGTGTGAGAACGTGTGTGTAGTGTTCACATGTCCTCTGTGCGTGAGTCCCTGTGTGTGATGTTGTGTTCTCGGTGTGAGTTCATGGGTGTGACGGGGTGTGTGCTGTGTGAGAACGTGTGTGTAGTGTCCACATGTCCTCTGTGCGTGAGTCCCCGTGTGTGATGTTGTGTTCTCGGTGTGAGTTCATGGGTGTGACGGGGTGTGTGCTGTGTGAGAACGTGTGTGTAGTGTCCACATGTCCTCTGTGCGTGAGTCCCCGTGTGTGATGTTGTGTTCTCGGTGTGAGTTCATGGGTGTGACGGGGTGTGTGCTGTGTGAGAACGTGTGTGTAGTGTC	.	PASS	SVTYPE=INS;END=611558;SVLEN=518	GT:AD:DP:SAC	0/1:13,4:17:8,5,2,2
chr1	611895	pbsv.INS.28	C	CTGTGTGTGATGTGTTCTCGGTGTGAGTTCATGGGTGTGATGCGGTGTGTGCTGTGTGAGAACGTGTGTGTAGTGTTCACATATCCTCTGTGCGTGAGTCCCTGTGTGTGATGTTGTGTTCTCGGTGTGAGTTCATGGGTGTGATGCGGTGTGTGCTGTGTGAGAACGTGTGTGTAGTGTTCACATATCCTCTGTGCGTGAGTCCCTGTGTGTGATGTTGTGTTCTCAGTGTGAGTTCATGGGTGTGATGCGGTGTGTGCTGTGAGAACGTGTGTGTAGTGTTCACATATCCTCTGTGCGTGAGTCCCTGTGTGTGATGTTGTGTTCTCGGTGTGAGTTCATGGGTGTGATGCGGTGTGTGCTGTGTGAGAACATGTGTGTAGTGTTCACATGCCCTCTGTGCGTGAGTCCC	.	PASS	SVTYPE=INS;END=611895;SVLEN=411	GT:AD:DP:SAC	0/1:7,10:17:4,3,6,4
chr1	611896	pbsv.INS.29	C	CGTGTGTGATGTTGTGTTCTCGGTGTGAGTTCATGGGTGTGACGGGGTGTGTGCTGTGTGAGAACGTGTGTGTAGTGTCCACATGTCCTCTGTGCGTGAGTCCCTGTGTGTGATGTTGTGTTCTCGGTGTGAGTTCATGGGTGTGACGGGGTGTGCTGTGTGAGAACGTGTGTGTAGTGTTCACATGTCCTCTGTGCGTGAGTCCCT	.	PASS	SVTYPE=INS;END=611896;SVLEN=206	GT:AD:DP:SAC	0/1:12,5:17:7,5,3,2
chr1	612253	pbsv.INS.30	G	GGTGTGTGCTGTGTGAGAACGTGTGTGTAGTGTCCACATGTCCTCTGTGCGTGAGTCCCCGTGTGTGATGTTGTGTTCTCGGTGTGAGTTCATGGGTGTGACGGGGT	.	PASS	SVTYPE=INS;END=612253;SVLEN=106	GT:AD:DP:SAC	1/1:2,16:18:0,2,10,6
chr1	653700	pbsv.DEL.31	AAGAGAAAGAAAGAAAGAAAG	A	.	InsufficientStrandEvidence	SVTYPE=DEL;END=653720;SVLEN=-20	GT:AD:DP:SAC	0/1:18,5:23:9,9,0,5
chr1	711958	pbsv.DEL.32	TTATATATTATATATCTATTATATATAATATTATATATCTATTATATATTATATATTGTATATCTATTACATATATATTATATATGTATTA	T	.	PASS	SVTYPE=DEL;END=712048;SVLEN=-90	GT:AD:DP:SAC	0/1:4,8:12:2,2,7,1
chr1	714324	pbsv.DEL.33	GTAGAAGAATATGAGACATTTCCCTAATCATTATGTGTAATTACAATTACA	G	.	PASS	SVTYPE=DEL;END=714374;SVLEN=-50	GT:AD:DP:SAC	1/1:0,10:10:0,0,6,4
chr1	744200	pbsv.DEL.34	GCTCTGTGGCCCTGTGGTTGGAG	G	.	PASS	SVTYPE=DEL;END=744222;SVLEN=-22	GT:AD:DP:SAC	0/1:18,10:28:13,5,5,5
chr1	820879	pbsv.INS.35	G	GTCTACACTACCTGCCTGGCCAGCAGATCCACCCTGTCTACACTACCTGCCTGGGCAGTAGTTCCACGCAATCTCCCCTACCTGCCTCTCCAGCAGACCCGCCCTATCTATACTACTTGCCTGTCCAGCAGATCCACTCTATCTACACGACCTGCCTGTCCAGCAGATCCACCCTGTCTACACTACCTGCTTGTCCAGCAGGTCCACCCTGTCTATACTACCTGCCTGGCCAGTAGATCCACACTA	.	PASS	SVTYPE=INS;END=820879;SVLEN=245	GT:AD:DP:SAC	1/1:4,23:27:3,1,12,11
chr1	822427	pbsv.DEL.36	CCCTGGCCAGCAGATCCACCCTGTCTATACTACCTG	C	.	PASS	SVTYPE=DEL;END=822462;SVLEN=-35	GT:AD:DP:SAC	1/1:0,25:25:0,0,11,14
chr1	831213	pbsv.DEL.37	CTGCTTTGTCTTATGTTTAAAAATGTCCTTCAGTCATTGCAGGTCACAAGCAGGCTATCAGCTCAGTAATTAAAATAATTCGGTTCTTCATAGTGAATGTAATTCTAAATTAGATTTTAAGTTGTAACTCCCTGCTTCAGCAATGGTGATGGGGCCTAGAAACCAGAGCACCTGAGCTCCATCCTACAGGGGGCCATACCGGGATCTTTCCATTTTCAGAGGCTTCTCTCTGACAGTGAAGTGTGATGACAGACTTGGGGGCAGGGCAATGGCTAGCTTCTGAAAGCCGCTGGCACTTTAGTGATAAATTTAAATTAAGTGACGGGTAGTGAGGTGTTTGTCAAGGAAAGTGCCGTCCAAATGCTAAATACTGATTATTTCTGCAGCAGTGACTGCAATACCTCACTCAATCTCTGTCTTTCTTGAAGAAGTCATAAATAAACACGATGAATCTATGTAGAAGCGGTAAGTCAGAAAAATCTGTGTGTTTCATTACATAAACAACGGTTTATCATTAATTGACAGGCTTGGATTGGGAGTTGTTAATGAAACTGATGAGATGTTGGACAGATGAGCTCCCTCTTATTTCGAAGAGCTTATCTAGGGCTGAGTCATGGGACCTGATAGCGTCTTGTGGTGCTGTCTTCTTGTAGATATATCCGTGTTTTAGAGGATTTAGTTTTTTAAAATTTCTCTTAGAATGTGAATTTTACAAAAAAGCACTTCCCAAATGGATGATTATTTGAAAAATGAATTGTCAGACAAAACTGACACATCAGTTATGGAGAAAACCCTTCAAGAACTGGCTTTAAATGTGTTTTAGTGGGAGCCACAGTGTGGAGAGAAACAGAAGAGGGAGGAGAGGGCGCCCCTTGTTTCTTCTCTCCACAGCCAGGCCTTCGCCACCTTTCTCAGTGTCTTCAAGAATAAAATGCCTCCGTTGTTGGTTTTAGCTGCTTTTCTCCCTCGGGGTAGGTAAAGTGGTTCCAAAACGACAAGCATCCTGTAAAGTCGGAAGAGCTGTGTCAACATTAAGCTGCGTGACTTTGGCTATGAGGGAAAAAAGGCTGGTGAGTGCAGAGAAGACAGAGCTGTGGCAGGGCTCCTCCCGCCAAGTCGCCATGGAGAGGGGCTGTGAGGTGTCCTTAAACGGCCTGGTCTCCAGGGTGACTCAGGAAGGGCTGAGAGTGGTCAGCTCCCTCACCTGCTAAACCCGCAGCGCCCCGCTCAGCACACACCCTCCACTCTCCAACCTTGCCCAAGTGCTGGTCCGTCACGGCACCAGGACAGGGCATGGAGACTTGGGCTGATTCTTTTCTCTCCCTTCCTCCCTCTTTTTTTTCTTCTCTCACTCCTCCTTTTCCTTTCCTGCTGTTTCCTGCTCTCCTGTTTCTGTCCTGCAGTGTCTGGAGCTCCAGAGAGGCTGGCCCTGGGGTGGGGTCCACATGGACATGGGCGTAAGCAGGTTTGATGGTCATGGGCATAGGCAGGTTCGATGGCCAGAGTTCTTTCAGCTCACAGTAAGTTTTGTTTTGTTTTGTTTTGTTTTGTTTTGTTTTGTTTTGTTTTAGATGGAGTCTTGCTTTGTCGCCCAGGCTGTAGTGCAGTGGCGTGATCTTGGCTCACTGCAGCCTCCACCTTAGAGCAATCCTCTTGCCTCATCCTCCCGGGTAGTTGGGACTACATGTGCATGCCACATGCCTGGCTAATTTTTGTATTTTTAGTAGAGACACGGTTTCACCATGTTGGCCAGGCTGGTGTCCAACTCCTGACCTCAGGTGATCCATCCGCCTCAGCCTCCCAAAGTGCCGGGATTACAGGTATGAGCCACTGCACCTGGCCTCAGCTGACAGTAGGTTTTAGAGCCAGATATTTACACACTAACTTGCCAGAAACATATATGACTTTATTATTCTAATTGATTTTAAGAGATATTATGAACTCAAATCCAAAGTTACGTCCCACCTATCATGACAATTTCATTAAGGAAAAAGTCAAACCATTTTGGAAATGATTTAAGTGAGCAACTTGGAAAAATTTTCTACATTCCTAACTTACTTTCCAGGGGATCGTTCCTGACTTAACATCTATCAGGTGTCTTAGCTTAGCTCTCTTTTTACTTCAGGTTTTTCTTGCCTCCTCAGTGTGCTGGGAGTCCCACTCCACTCAAATGCCCTCAGGTCTAATAATTAACTTCATTGCAGGCTCCTGGCAGGCCTGGGTGGGCGGCAGCTGCATTGTGCTCCTGAAGAAGATTTAAGTTGGGTTTGGTGAACTGGTAGAATTTGCATTTTGCTGTTTCTTTCCCTCTCCCAGAATTTGTACCTTTAAATAGGTTTTTTAGTGTCATTAAGTATATCAAAAGGAAACCCAGTGGGGCAAATTGGCCGGGCTCCATAGAGGTGGCCTTGTCTAAGCCTTTCATCTTATCGATAAGGAAAGACAGGACCAGAGAAGTCGCCGACTGTCCCTGGTCCCACTGCTTGGTTTGGGGCAATTTCCTGAAAATAATATCCAAGA	C	.	PASS	SVTYPE=DEL;END=833732;SVLEN=-2519	GT:AD:DP:SAC	0/1:17,14:31:13,4,7,7
chr1	839457	pbsv.DEL.38	TCCTGGACACACACACCTAGACACACACACCTGGACAAACACA	T	.	PASS	SVTYPE=DEL;END=839499;SVLEN=-42	GT:AD:DP:SAC	1/1:0,34:34:0,0,18,16
chr1	853508	pbsv.DEL.39	CCGACCCTGATGAACGTGAGATGACCGCCGTGTGGTAAACTGATGAACCC	C	.	PASS	SVTYPE=DEL;END=853557;SVLEN=-49	GT:AD:DP:SAC	0/1:20,11:31:8,12,8,3
chr1	866625	pbsv.INS.40	C	CCCTGCACTCACATCCCTGACGTCCTCCCGAGCCCTCACATGGTCCTCCC	.	PASS	SVTYPE=INS;END=866625;SVLEN=49	GT:AD:DP:SAC	0/1:12,5:17:6,6,3,2
chr1	866901	pbsv.INS.DUP.41	G	<DUP>	.	PASS	SVTYPE=DUP;END=866997;SVLEN=96	GT:AD:DP:SAC	0/1:12,5:17:6,6,3,2
chr1	872670	pbsv.INS.DUP.42	T	<DUP>	.	PASS	SVTYPE=DUP;END=873087;SVLEN=417	GT:AD:DP:SAC	0/1:4,4:8:2,2,3,1
chr1	882644	pbsv.DEL.43	TAATATATTAGCTATTCTAGACTTTATGCATTTATGTAAAGTTTTCTTTGTTGCACTTTAAGTTCTGTGATACATGGGCAGAGCATGC	T	.	PASS	SVTYPE=DEL;END=882731;SVLEN=-87	GT:AD:DP:SAC	0/1:16,35:51:11,5,17,18
chr1	886225	pbsv.INS.DUP.44	G	<DUP>	.	PASS	SVTYPE=DUP;END=886253;SVLEN=28	GT:AD:DP:SAC	1/1:0,22:22:0,0,13,9
chr1	893791	pbsv.DEL.45	AAAAAAAAAAAATATATATATATATATATATATATAT	A	.	PASS	SVTYPE=DEL;END=893827;SVLEN=-36	GT:AD:DP:SAC	1/1:0,15:15:0,0,6,9
chr1	905012	pbsv.INS.46	T	TGCGGGGGAGGCTGTTGGGGACGTTCGTGGCGGGGGAGGCTGTTGGGGACGTTCGTG	.	PASS	SVTYPE=INS;END=905012;SVLEN=56	GT:AD:DP:SAC	0/1:9,7:16:3,6,3,4
chr1	906678	pbsv.INS.DUP.47	A	<DUP>	.	PASS	SVTYPE=DUP;END=906698;SVLEN=20	GT:AD:DP:SAC	0/1:8,7:15:3,5,2,5
chr1	907836	pbsv.INS.DUP.48	C	<DUP>	.	PASS	SVTYPE=DUP;END=907866;SVLEN=30	GT:AD:DP:SAC	0/1:8,7:15:3,5,2,5
chr1	908799	pbsv.DEL.49	AATGAGGGGCAGGGGGGAAGGGAGGG	A	.	PASS	SVTYPE=DEL;END=908824;SVLEN=-25	GT:AD:DP:SAC	0/1:7,7:14:2,5,3,4
chr1	909079	pbsv.DEL.50	GTTGCTGGTATATGCGGTGGTCGGGGTCAGGCCCCCCGGGCGCACTGTTGCTGGTATATGCGGTGGTCGGGGTCAGGCCCCCGGGCGCACCT	G	.	PASS	SVTYPE=DEL;END=909170;SVLEN=-91	GT:AD:DP:SAC	0/1:8,7:15:2,6,3,4
chr1	909187	pbsv.DEL.51	GGGTCGGGGTCAGGCCCCCGGGCGCACCGTTGCTGGTATATGCGGGGGTCGGGGTCAGGCCCCCGGGCGTTGCTGGTATATGCGGGGGTCGGGGTCAGGCCCCCGGGCGCACCGTTGCTGGTATATGCGGTGGTCGGGGTCAGGCCCCCGGGCGCACCGTTGCTGGTATATGCGGGGGTCGGGGTCAGGCCCCCGGGCGCACCGTTGCTGGTATATGCGGTGGTCGGGGTCAGGCCCCCGGGCGCATCTTTGCTGGTATATGCGGT	G	.	PASS	SVTYPE=DEL;END=909452;SVLEN=-265	GT:AD:DP:SAC	0/1:8,7:15:2,6,3,4
chr1	909419	pbsv.DEL.52	GGCCCCCGGGCGCATCTTTGCTGGTATATGCGGTGGTCGGGGTCAGGCCCCCCGGGCGCACTGTTGCTGGTATATGCGGTGGTCGGGGTCA	G	.	PASS	SVTYPE=DEL;END=909509;SVLEN=-90	GT:AD:DP:SAC	0/1:8,7:15:3,5,2,5
chr1	934049	pbsv.DEL.53	GCGTTACAGGTGGGCAGGGGAGGCGGCTGCGTTACAGGTGGGCAGGGGAGGCGGCTC	G	.	PASS	SVTYPE=DEL;END=934105;SVLEN=-56	GT:AD:DP:SAC	0/1:25,7:32:15,10,2,5
chr1	934144	pbsv.DEL.54	GGGCAGGGGAGGCGGCTGCGTTACAGGTG	G	.	PASS	SVTYPE=DEL;END=934172;SVLEN=-28	GT:AD:DP:SAC	0/1:21,11:32:9,12,8,3
chr1	934284	pbsv.DEL.55	GGGCAGGGGAGGCGGCTGCGTTACAGGTGGGCGGGGGAGGCGGCTGCGTTACAGGTGGGCGGGGGAGGCGGCTGCGTTACAGGTGGGCAGGGGGGGCGGCTGCGTTACAGGTGGGCGGGGGAGGCGGCTGCGTTACAGGTGGGCGGGGGAGGCGGCTCCGTTACAGGTGGGCGGGGGAGGCGGCTGCGTTACAGGTGGGCGGGGGAGGCGGCTGCGTTACAGGTGGGCGGGGGGGGCGGCTGCGTTACAGGTGGGCGGGGGAGGCTGCTCCGTTACAGGTGGGCGGGGGAGGCTGCTCCGTTACAGGTGGGCGGGGGGGGCGGCTGCGTTACAGGTGGGCGGGGGGGGCGGCTGCGTTACAGGTGGGCGGGGGAGGCGGCTGCGTTACAGGTGGGCGGGGGAGGCGGCTCCGTTACAGGTGGGCGGGGGAGGCGGCTGCGTTACAGGTGGGCGGGGGAGGCGGCTGCGTTACAGGTGGGCAGGGGAGGCGGCTGCGTTACAGGTG	G	.	PASS	SVTYPE=DEL;END=934788;SVLEN=-504	GT:AD:DP:SAC	0/1:19,13:32:7,12,10,3
chr1	934707	pbsv.DEL.56	CGGGGGAGGCGGCTGCGTTACAGGTGGGC	C	.	PASS	SVTYPE=DEL;END=934735;SVLEN=-28	GT:AD:DP:SAC	0/1:15,16:31:5,10,11,5
chr1	936264	pbsv.DEL.57	AGGGGTCCCCGGTCCCGCCTCCTAGGGCTCCTGGACGGAG	A	.	PASS	SVTYPE=DEL;END=936303;SVLEN=-39	GT:AD:DP:SAC	0/1:20,12:32:7,13,10,2
chr1	936274	pbsv.INS.DUP.58	G	<DUP>	.	PASS	SVTYPE=DUP;END=936428;SVLEN=154	GT:AD:DP:SAC	0/1:14,17:31:12,2,4,13
chr1	939399	pbsv.INS.DUP.59	C	<DUP>	.	PASS	SVTYPE=DUP;END=939445;SVLEN=46	GT:AD:DP:SAC	0/1:16,15:31:5,11,12,3
chr1	948671	pbsv.INS.DUP.60	A	<DUP>	.	PASS	SVTYPE=DUP;END=948709;SVLEN=38	GT:AD:DP:SAC	1/1:0,29:29:0,0,16,13
chr1	964575	pbsv.DEL.61	GGCTGTGGGAGGGGTCCGCGCGTCCGCAGTGGGGATGTGCTGCGGGGAGGGGGGCGCGGGTCCGCAGTGGGGATGTGCTGCCGGGAGGGGGGCGCGGGTCCGCAGTGGGGATGT	G	.	PASS	SVTYPE=DEL;END=964688;SVLEN=-113	GT:AD:DP:SAC	1/1:1,30:31:1,0,14,16
chr1	977224	pbsv.DEL.62	CCAACCCCGGGAACCGCCTCCCACCACCCCGCCAACCCCGGGAACCGCCTGCCCCCACCGACCAACCCCGGGAACCGCCTCCCACTCCCCCCG	C	.	PASS	SVTYPE=DEL;END=977316;SVLEN=-92	GT:AD:DP:SAC	1/1:3,20:23:2,1,14,6
chr1	977943	pbsv.DEL.63	GGGAACCGCCTGCCCCCACCGACCAACCCCGGGAACCGCCTCCCAATCCCCCCAACCCCA	G	.	PASS	SVTYPE=DEL;END=978002;SVLEN=-59	GT:AD:DP:SAC	0/1:11,14:25:8,3,10,4
chr1	988820	pbsv.INS.DUP.64	G	<DUP>	.	PASS	SVTYPE=DUP;END=988864;SVLEN=44	GT:AD:DP:SAC	1/1:0,19:19:0,0,11,8
chr1	996294	pbsv.INS.DUP.65	C	<DUP>	.	PASS	SVTYPE=DUP;END=996619;SVLEN=325	GT:AD:DP:SAC	0/1:13,14:27:8,5,8,6
chr1	996501	pbsv.INS.DUP.66	C	<DUP>	.	PASS	SVTYPE=DUP;END=996630;SVLEN=129	GT:AD:DP:SAC	0/1:14,13:27:8,6,8,5
chr1	1022587	pbsv.INS.67	T	TTGTAGTCTGACCTGTGGTCTGAC	.	PASS	SVTYPE=INS;END=1022587;SVLEN=23	GT:AD:DP:SAC	0/1:9,13:22:4,5,3,10
chr1	1028613	pbsv.DEL.68	GCCACGCCACCCTCTCCCAAGGAACCGAGCCCCAGCCCCTCGTGGGCCAAGGGCGCCCACAGCCACGCCACCCTCTCCCAAGGAACCGAGCCCCAGCCCCTCGTGGGCCAAGGGCGCCCACACCCACGCCACCCTCTCCGAAGGAACCGAGCCCCAGCCCCTCGTGGGCCAAGGGCGCCCACACCCACGCCACCCTTTCCGAAGGAACCGAGCCCCAGCCCCTCGTGGGCCAAGGGCGCCCACAGCCACGCCACCCTTTCCGAAGGAACCGAGCCCCAGCCCCTCGTGGGCCAAGGGCGCCCACACCCACGCCACCCTTTCCGAAGGAACCGAGCCCCAGCCCCTCGTGGGCCAAGGGCGCCCACAGCCACGCCACCCTCTCCCAAGGAACCGAGCCCCAGCCCCTCGTGGGCCAAGGGCGCCCACAC	G	.	PASS	SVTYPE=DEL;END=1029040;SVLEN=-427	GT:AD:DP:SAC	0/1:12,10:22:5,7,3,7
chr1	1029387	pbsv.INS.DUP.69	A	<DUP>	.	PASS	SVTYPE=DUP;END=1029413;SVLEN=26	GT:AD:DP:SAC	1/1:0,22:22:0,0,8,14
chr1	1029671	pbsv.DEL.70	ATGTGTGTGTGTGTGTGCAGTGCATGGTGCTGTGAGATCATGTGTGTGTGCAGTGCATGGTGCTGTGAGATCAGCGTGTGTGTGTGCAGTGCATGGTGCTGTGAGTGTGAGATCGTGTGTGTGTATGCAGTGCATGGTGCTGTGTGAGATCAGCGTG	A	.	PASS	SVTYPE=DEL;END=1029827;SVLEN=-156	GT:AD:DP:SAC	0/1:13,10:23:4,9,4,6
chr1	1029671	pbsv.INS.71	A	ATGTGTGTGTGCAGTGCATGGTGCTGTGTGAGATCAGCATGTGTGTGTGTGTGCAGTGCCTGGTGCTGTGAGATCAGCATGTGTGTGTGTGTGTGCAGTGCATGGTGCTGTGAGATCAGCATGTGTGTG	.	PASS	SVTYPE=INS;END=1029671;SVLEN=128	GT:AD:DP:SAC	0/1:12,9:21:4,8,4,5
chr1	1030064	pbsv.INS.72	T	TGTGTGTGCAGCGCATGGTGCTGTGAGATCAGC	.	PASS	SVTYPE=INS;END=1030064;SVLEN=32	GT:AD:DP:SAC	0/1:15,7:22:5,10,3,4
chr1	1030381	pbsv.INS.73	G	GTGTGTGTGTGCAGCGCATGGTGCTGTGAGATCAGCATGTGTGTGTGTGTGTGTGTGCAGTGCATGGTGCTGTGAGATCAGCATGTGTGTGTGCAGTGCATGGTGCTGTGAGATCAGCGTGTGTGTGTGTGCAGTGCATGGTGCTGTGTGAGATCAGCA	.	PASS	SVTYPE=INS;END=1030381;SVLEN=158	GT:AD:DP:SAC	0/1:17,6:23:5,12,3,3
chr1	1041776	pbsv.DEL.74	CCGGCCAGTGCCAGGGTCGAGGTGGGCGGCTCCCCCGGGGGAGGGCTG	C	.	PASS	SVTYPE=DEL;END=1041823;SVLEN=-47	GT:AD:DP:SAC	0/1:16,14:30:8,8,8,6
chr1	1062056	pbsv.DEL.75	CTCCCTCCCTTGTCCCCGTTCCCTCCG	C	.	PASS	SVTYPE=DEL;END=1062082;SVLEN=-26	GT:AD:DP:SAC	1/1:0,21:21:0,0,10,11
chr1	1065169	pbsv.DEL.76	GGGCCCTGGGGGGGGTGGGGTCTGCGGGGCCCTGGGGGTGTTGTGGTGGGGTCTGCGGGGCCCTGGGGGGGTGTGGTGGGGTCTGCGGTGCCCTCGGGGGGTGTGGTGGGGTCTGCGG	G	.	PASS	SVTYPE=DEL;END=1065286;SVLEN=-117	GT:AD:DP:SAC	0/1:12,9:21:8,4,4,5
chr1	1065257	pbsv.DEL.77	TGCCCTCGGGGGGTGTGGTGGGGTCTGCGGG	T	.	PASS	SVTYPE=DEL;END=1065287;SVLEN=-30	GT:AD:DP:SAC	0/1:10,11:21:7,3,5,6
chr1	1065332	pbsv.INS.78	T	TCCTGGGGGGGTGTGGTGGGGTCTGCGGGGCCCT	.	PASS	IMPRECISE;SVTYPE=INS;END=1065332;SVLEN=33	GT:AD:DP:SAC	0/1:11,10:21:5,6,7,3
chr1	1068748	pbsv.INS.DUP.79	C	<DUP>	.	PASS	SVTYPE=DUP;END=1068820;SVLEN=72	GT:AD:DP:SAC	0/1:12,8:20:9,3,2,6
chr1	1077061	pbsv.DEL.80	GGGGAGGCTGAGGCTACGGGGACTCCGTGCCGGGAGGCTGAGGCTACGGGGACTCCGTGCGGGGAGGCTGAGTCTACGGGGACTCCGTGAGGGGTGGCTGAGTCTATGGGGACTCCGTGCGGGGAGGCTGAGTCTATGGGGACTCCGTGCGGGGTGGCTGAGGCTATGGGGACTCCGTGCCGGGAGGCTGAGGCTATGGGGACTCCGTGCCGGGAGGCTGAGTCTATGGGGACTCCGTGCCGGGAGGCTGAGTCTATGGGGACTCTGTGCCGGGAGGCTGAGGCTACGGGGACTCCGTGCC	G	.	PASS	SVTYPE=DEL;END=1077361;SVLEN=-300	GT:AD:DP:SAC	0/1:7,6:13:1,6,4,2
chr1	1077269	pbsv.DEL.81	GCCGGGAGGCTGAGTCTATGGGGACTCCGTGCCGGGAGGCTGAGTCTATGGGGACTCTGTG	G	.	InsufficientStrandEvidence	SVTYPE=DEL;END=1077329;SVLEN=-60	GT:AD:DP:SAC	0/1:8,5:13:5,3,0,5
chr1	1077629	pbsv.DEL.82	TGGGGGAGGCTGAGGCTATGGGGACTCCGTTG	T	.	PASS	SVTYPE=DEL;END=1077660;SVLEN=-31	GT:AD:DP:SAC	0/1:7,6:13:1,6,4,2
chr1	1078146	pbsv.DEL.83	CGCTGAGGCTATGGGGACTCCGTGGGGGGAGGCTGAGGCTATGGGGACTCCGTGGGGGGAGGCTGAGGCTATGGGGACTCCGTGGGGGGAGGCTGAGGCTATGGGGACTCCGTGGGGGGAGGCTGCGTCTATGGGGACTCCGTGAGGGGTG	C	.	InsufficientStrandEvidence	SVTYPE=DEL;END=1078296;SVLEN=-150	GT:AD:DP:SAC	0/1:8,5:13:5,3,0,5
chr1	1080649	pbsv.DEL.84	ACCCCCACCTCGGTCCCTGTCTCCTTCCCTCCGCCCCCACCTCGGTCCCTGTCTCCTTCCCTCCGCCCCCACCTCGGTCCCTGTCTCCTTCCCTCCGCCCCCACCTCGGTCCCTGTCTCCTTCCCTCCGCCCCCACCTCGGTCCCTGTCTCCTTCCCTCCGCCCCCACCTCGGTCCCTGTCTCCTTCCCTCCGCCCCCACCTCGGTCCCTGTCTCC	A	.	PASS	IMPRECISE;SVTYPE=DEL;END=1080864;SVLEN=-215	GT:AD:DP:SAC	1/1:3,12:15:1,2,6,6
chr1	1096358	pbsv.INS.DUP.85	G	<DUP>	.	PASS	SVTYPE=DUP;END=1096379;SVLEN=21	GT:AD:DP:SAC	0/1:14,9:23:4,10,4,5
chr1	1134740	pbsv.INS.DUP.86	C	<DUP>	.	PASS	SVTYPE=DUP;END=1134796;SVLEN=56	GT:AD:DP:SAC	0/1:8,11:19:5,3,4,7
chr1	1134795	pbsv.INS.87	C	CGCCATCTGAGGCTGCAGCCCCTCTCAGGAGGGGGCACCGTAAGGGGTGTGGCTTCCTCGCCATCTGAGGCTGCAGCCCCTCTCAGGAGGGGGCACCGTGAGGGGTGTGGCTTCCTCGCCATCTGAGGCTGCAGCCCCTCTCAGGAGGGGGCACCGTGAGGGGTGTGGCTTCCTCGCCATCTGAGGCTGCAGCCCCTCTCAGGAGGGGGACACCGTGAGGGGTGTGGCTTCCTCGCCATCTGAGGCTGCAGCCCCTCTCAGGAGGGGGCACCGTGAGGGGTGTGGCTTCCTCGCCATCTGAGGCTGCAGCCCCTCTCAGGAGGGGGCACCGTGAGGGGTGTGGCTTCCTT	.	PASS	SVTYPE=INS;END=1134795;SVLEN=349	GT:AD:DP:SAC	0/1:11,7:18:4,7,4,3
chr1	1139554	pbsv.INS.88	A	AACGTCGAACCGGGGGACCTGGGTCCTGGGGAGTTTCCTGGGGTCAGAAGGTAGGGGTGTCA	.	PASS	SVTYPE=INS;END=1139554;SVLEN=61	GT:AD:DP:SAC	0/1:7,10:17:4,3,5,5
chr1	1140181	pbsv.INS.DUP.89	C	<DUP>	.	PASS	SVTYPE=DUP;END=1140240;SVLEN=59	GT:AD:DP:SAC	0/1:10,6:16:4,6,4,2
chr1	1141340	pbsv.INS.DUP.90	C	<DUP>	.	PASS	SVTYPE=DUP;END=1141362;SVLEN=22	GT:AD:DP:SAC	0/1:6,9:15:3,3,6,3
chr1	1145544	pbsv.INS.91	C	CAATCTGACCTCATGGCCGACCC	.	PASS	SVTYPE=INS;END=1145544;SVLEN=22	GT:AD:DP:SAC	1/1:0,9:9:0,0,7,2
chr1	1147337	pbsv.DEL.92	ACCCAGGTAGGAAGGTGGGGACCCCCGGTGCCTGGAG	A	.	PASS	SVTYPE=DEL;END=1147373;SVLEN=-36	GT:AD:DP:SAC	0/1:5,4:9:5,0,2,2
chr1	1157295	pbsv.DEL.93	AGCCCACCCATCCCGCCCCCAGCCCACCCATCCCATCCCC	A	.	PASS	SVTYPE=DEL;END=1157334;SVLEN=-39	GT:AD:DP:SAC	1/1:3,14:17:2,1,6,8
chr1	1168009	pbsv.DEL.94	GGGGCGGAGGGCCGAGCGGGGCCAGCAGACGGGTGA	G	.	PASS	SVTYPE=DEL;END=1168044;SVLEN=-35	GT:AD:DP:SAC	1/1:0,24:24:0,0,10,14
chr1	1175869	pbsv.INS.DUP.95	G	<DUP>	.	PASS	SVTYPE=DUP;END=1176139;SVLEN=270	GT:AD:DP:SAC	0/1:15,8:23:5,10,5,3
chr1	1184656	pbsv.INS.DUP.96	G	<DUP>	.	PASS	SVTYPE=DUP;END=1184978;SVLEN=322	GT:AD:DP:SAC	0/1:15,11:26:4,11,3,8
chr1	1184712	pbsv.INS.DUP.97	G	<DUP>	.	PASS	SVTYPE=DUP;END=1184925;SVLEN=213	GT:AD:DP:SAC	0/1:14,12:26:4,10,3,9
chr1	1192366	pbsv.INS.DUP.98	A	<DUP>	.	PASS	SVTYPE=DUP;END=1192388;SVLEN=22	GT:AD:DP:SAC	0/1:11,16:27:3,8,10,6
chr1	1192630	pbsv.INS.DUP.99	A	<DUP>	.	PASS	SVTYPE=DUP;END=1192724;SVLEN=94	GT:AD:DP:SAC	1/1:1,27:28:1,0,14,13
chr1	1192776	pbsv.INS.100	C	CAGTGTAGACACTCCAGTTGGTATG	.	PASS	SVTYPE=INS;END=1192776;SVLEN=24	GT:AD:DP:SAC	0/1:17,11:28:11,6,4,7
chr1	1195863	pbsv.INS.101	G	GACTCCTGAGCTCAAGCGATCCTCCTGCCTCAGCCTCCCAAAGTGCTGGGACTACAGGTGTGAGCCACGTGCCCGACCAACTTGTGTATTTCTAGTAGAGATGGGGTCTCACCATGTTGGCCAGGCTGGTCTCAAACTCCTGAGCTCAAGCGATCCTCCTGCCTCAGCCTCCCAAAGTGCTGGGACTACAGGTGTGAGCCATGCGCCCGACCAATTTGTGTATTTTTAGTAGAGATGGGGTCTCACCATGTTGGCCAGGCTGGTCTCAA	.	PASS	SVTYPE=INS;END=1195863;SVLEN=268	GT:AD:DP:SAC	0/1:11,15:26:5,6,10,5
chr1	1201945	pbsv.INS.DUP.102	C	<DUP>	.	PASS	SVTYPE=DUP;END=1202099;SVLEN=154	GT:AD:DP:SAC	0/1:17,5:22:11,6,2,3
chr1	1202037	pbsv.INS.103	C	CCCAGTACCCAGCCCCGAGCCCAGTACCCAGCCTCCAGCCCAGTACCCAGCCTCCAGC	.	PASS	IMPRECISE;SVTYPE=INS;END=1202037;SVLEN=57	GT:AD:DP:SAC	0/1:16,8:24:10,6,4,4
chr1	1202080	pbsv.INS.DUP.104	A	<DUP>	.	PASS	SVTYPE=DUP;END=1202401;SVLEN=321	GT:AD:DP:SAC	0/1:13,9:22:8,5,5,4
chr1	1202319	pbsv.INS.DUP.105	C	<DUP>	.	PASS	SVTYPE=DUP;END=1202441;SVLEN=122	GT:AD:DP:SAC	0/1:12,10:22:5,7,8,2
chr1	1202521	pbsv.INS.DUP.106	C	<DUP>	.	PASS	SVTYPE=DUP;END=1202708;SVLEN=187	GT:AD:DP:SAC	0/1:9,12:21:6,3,6,6
chr1	1212605	pbsv.INS.107	C	CCAGCCCCTCCCAGCCCCTGGCCCCTCTGCCCCCTCA	.	PASS	SVTYPE=INS;END=1212605;SVLEN=36	GT:AD:DP:SAC	0/1:14,7:21:7,7,2,5
chr1	1225720	pbsv.DEL.108	CGCCACAGACACGGGCCACACACTCCACAT	C	.	PASS	SVTYPE=DEL;END=1225749;SVLEN=-29	GT:AD:DP:SAC	0/1:12,11:23:4,8,7,4
chr1	1226336	pbsv.DEL.109	CCTGTACGGTCAGGAGGAAACATGGCACCTCCCCTCTGGGGGCTCTTTCCAGAAACCCTCAACC	C	.	PASS	SVTYPE=DEL;END=1226399;SVLEN=-63	GT:AD:DP:SAC	0/1:11,11:22:4,7,7,4
chr1	1227292	pbsv.DEL.110	GGCGGGAAGGCGAGCTCGTGGCCAGGCCCTGCGGGAAGGCGAGCTCGTGGCCAGGCCCGGCGGGAAGGCGAGCTCGTGGCCAGGCCCGGCGGGAAGGCGAGCTCGTGGCCAGGCCCGGCGGGAAGGCGAGCTCGTGGCCAGGCCCTGCGGGAAGGCGAGCTCGTGGCCAGGCCCT	G	.	PASS	SVTYPE=DEL;END=1227466;SVLEN=-174	GT:AD:DP:SAC	0/1:10,11:21:3,7,7,4
chr1	1240648	pbsv.INS.111	T	TCATTCACCCCGGCCGTGGTCCCTGCCCCAGCCCCCGCCGCCCCCATTCACCCCGGCCGTGGTCCCTGCCCCAGCCCCCGCCGCCCC	.	PASS	SVTYPE=INS;END=1240648;SVLEN=86	GT:AD:DP:SAC	0/1:4,11:15:2,2,4,7
chr1	1240684	pbsv.INS.112	G	GCCGCCCCCATTCACCCCGGCCGTGGTCCCTGCCGCAGCCCCCA	.	PASS	SVTYPE=INS;END=1240684;SVLEN=43	GT:AD:DP:SAC	0/1:11,4:15:4,7,2,2
chr1	1245158	pbsv.INS.113	C	CCTCTGCCCTCCTCCCCCTTCCCCCTCCTCCCCCCACTCCTCTCCCCTCTTCCCCCGACTCCTTCCCCTACTCATCTCCCTCCTCCCCCACTCCTCTCCCCTCCTCTCCCACTCCTCCCCCTCCTCCCCCACTCCTCCCCCCACTGCTCTCCCCTCTTCCCCCCACTCCTCCCCCACTCCTCTCCCCTCCTTCTCCACTCCTCTCCCCTCCCACTCCTCCCCCACTCCTGTCCCCTCCTCCCCCCTCTTCCCCCTCCTCCCCCCACTCCTCATCTCCCTCCTCCCCACTCCTCTCCCCTCTTCCCCCCACTCCCCCCACTCCTCCCCCACTCCTCTCCCCTCTTGCCCCCACTCCTCCCCCACTCCTTCCCCACTCCTCTCCTCTCTTCCCCCCACTCCTCCCCCACTCCTCTCCCCTCCTCCCCCACTCCTCTCCCCTCCTCCCCCACTCCTCT	.	PASS	SVTYPE=INS;END=1245158;SVLEN=454	GT:AD:DP:SAC	0/1:2,7:9:2,0,3,4
chr1	1248054	pbsv.DEL.114	CAGGCTGGATCTCCAACTCTGACCTACAGGCAGGAAAGTGGGCAGCCCTGGGAGGCTGGACTGAGGGAGGCTGGACTTCCCACTCAGGCCTACACGCAGGAAAATGGGCAGCCCTGGGAGGCTGGACCGAGGGAGGCTGGGCCTCCCACTCCACCCTACAGGCCAGGACACGGGCAGCCCTGGGAGGCTAGACCGAGGGAGGCTGGGCCTCCCATCTACCCTACAGGCCGGGACACAGGCAGCCCTGGGAGGCTGTACCGAGGG	C	.	PASS	SVTYPE=DEL;END=1248317;SVLEN=-263	GT:AD:DP:SAC	0/1:5,5:10:3,2,3,2
chr1	1248995	pbsv.DEL.115	CCGCCCTACAGGCCGGGACACGGGCAGCCCTGGGAGGCTGGAGCGAGGGAGGCTGGGCCTCCCACTC	C	.	PASS	SVTYPE=DEL;END=1249061;SVLEN=-66	GT:AD:DP:SAC	0/1:7,6:13:5,2,4,2
chr1	1284171	pbsv.INS.116	G	GGGGGGTTGGGTGAGGGGGGTGGGGGTTGGGTGAGGGGGGTGGGGTCGGGGGGGGTTGGGTGAGGGGGGTGGGGTGGGGGGGTTGAGTGAGGGGGGTGGGGGGGTTGGGTGGGGGGTTGGGTGAGGGGGGTGGGGTGGGGGGGTTGGGTGAGGGGGGTGGGGGGGTTGGGTGAGGGGGGTGGGGGTTGGGTGAGGGGGGTGGGGTCGGGGGGGGTTGGGTGAGGGGGGTGGGGTGGGGGGGTTGAGTGAGGGGGGTGGGGGGGTTGGGTGGGGGGTTGGGTGAGGGGGGTGGGGTGGGGGGGTTGGGTGAGGGGGGTGGGGTGGGGGGGTTGAGTGAGGGGGGTGGGGTGTTGGGTGAGGGGTTGGGGGGGTTGGGTGAGGGGGGTGGGGGGGTTGGGTGAGGGGGGTGGGGTGGGGGGGTTGAGTGA	.	PASS	SVTYPE=INS;END=1284171;SVLEN=427	GT:AD:DP:SAC	0/1:6,8:14:2,4,5,3
chr1	1284171	pbsv.INS.117	G	GGGGGGTTGGGTGAGGGGGGTGGGGTTGGGGGGGGTTGAGTGAGGGGGGTGGGGGGGTTGGGTGAGGGGGGTGGGGTTGGGGGGGGTTGAGTGAGGGGGGTGGGGGGGTTGGGTGAGGGGGGTGGGGTGGGGGGGTTGGGTGAGGGGTTGGGTGAGGGGGTTGGGGGGGTTGGGTGAGGGGGGTGGGGTGGGGGGGTTGAGTGAGGGGGGTGGGGGGGTTGGGTGGGGGGGTTGGGTGGGGGGTTGGGTGAGGGGGGTGGGGGGGTTGGGTGAGGGGGGTGGGGTGGGGGGGTTGAGTGAGGGGGGTGGGGTGTTGGGTGAGGGGTTGGGGTTGGGTGAGGGGGGTGGGGGGGTTGGGTGAGGGGGGTGGGGTGGGGGGGTTGAGTGAGGGGGGTGGGGGGGTTGGGTGGGGGGGTTGGGTGGGGGGTTGGGTGAGGGGGGTGGGGGGGTTGGGTGAGGGGGGTGGGGTGGGGGGGTTGAGTGAGGGGGTTGGGGGGGTTGGGTGAGGGGGTTGGGGGGGTTGGATGAGGGGGTTGGGGTTGGGTGAGGGGGGTGGGGGTTGGGTGAGGGGGGTGGGGTGTTGGGTGAGGGGTTGGGGTTGGGTGAGGGGGGTGGGGTGTTGGGTGAGGGGTTGGGGTTGGGTGAGGGGGGTGGGGTGTTGGGTGAGGGGTTGGGGGGGTTGGGTGAGGGGGGTGGGGGGGTTGGGTGAGGGGGGTGGGGTGGGGGGGTTGAGTGA	.	PASS	SVTYPE=INS;END=1284171;SVLEN=735	GT:AD:DP:SAC	0/1:8,6:14:5,3,2,4
chr1	1288264	pbsv.DEL.118	TCTGCTCCGTCCCCCGAGTCTCTGCTCCGTCCCGTGTCTGCTCCGTCCCGTGTCCCTGCTCCGTCCCGTGTCTCTGCCCCGTCCCCCGTGTCTCTGCTCCGTCCCGTGTCCCTGCTCCGTCCCGTGTCCCTGCTCCGTCCCGTGTCCCTGCTCCGTCCCGTGTCC	T	.	PASS	SVTYPE=DEL;END=1288428;SVLEN=-164	GT:AD:DP:SAC	0/1:12,6:18:7,5,3,3
chr1	1288794	pbsv.DEL.119	CCCGTGTCCCTGTTCCGTCCCCC	C	.	PASS	SVTYPE=DEL;END=1288816;SVLEN=-22	GT:AD:DP:SAC	0/1:12,4:16:6,6,2,2
chr1	1289508	pbsv.DEL.120	CCCCCGTGTCTGCTCCGTCCCGTGTCCCTGCTCCGTCCCGTGTCCCTGCTCCGT	C	.	PASS	SVTYPE=DEL;END=1289561;SVLEN=-53	GT:AD:DP:SAC	0/1:5,10:15:3,2,4,6
chr1	1289841	pbsv.DEL.121	TCCCGTGTCCGTCCCCCGAGTCTCTGCTCCGTCCCGTGTCTCTGCTCCGTCCCGTGTCTCTGCTCCGTCCCGTGTCTCTGCCCCGTCC	T	.	PASS	SVTYPE=DEL;END=1289928;SVLEN=-87	GT:AD:DP:SAC	0/1:10,5:15:4,6,3,2
chr1	1289916	pbsv.DEL.122	CTCTGCCCCGTCCCCCGTGTCTCTGCTCCGTCCCGTGTCTCTGCTCCGTCCCCCGTG	C	.	PASS	SVTYPE=DEL;END=1289972;SVLEN=-56	GT:AD:DP:SAC	0/1:11,4:15:6,5,1,3
chr1	1289954	pbsv.DEL.123	CTCTGCTCCGTCCCCCGTGTCTGCTCCGTCCCGTGTCCCTGCTCCGTCCCGTGTCCCTGCTCCGTCCCGTGTCTCTGCTCCGTCCCGTGTCCCTGCTCCGTCCCGTGTCTCTGCTCCGTCCCGTGTCTCTGCTCCGTCCCGTGTCTCTGCTCCGTCCCGTGTCTCTGCTCCGTCCCCCGTGTC	C	.	PASS	SVTYPE=DEL;END=1290136;SVLEN=-182	GT:AD:DP:SAC	0/1:10,5:15:5,5,2,3
chr1	1293731	pbsv.INS.124	A	ACGCCCCTGCCCTGGAGGCCCCGCCCCTGCCCTGGAGGCCC	.	PASS	SVTYPE=INS;END=1293731;SVLEN=40	GT:AD:DP:SAC	1/1:0,17:17:0,0,10,7
chr1	1297187	pbsv.DEL.125	AGTGGCACGTGTGTGTGTGCACAGGCGCGGGGCAGGGGCCATCCCCGGTGGCACATGTGTGCACGGGCTTGGGGCAGGGGCCATCCCCG	A	.	PASS	SVTYPE=DEL;END=1297275;SVLEN=-88	GT:AD:DP:SAC	0/1:9,9:18:3,6,5,4
chr1	1315677	pbsv.INS.DUP.126	G	<DUP>	.	PASS	SVTYPE=DUP;END=1315698;SVLEN=21	GT:AD:DP:SAC	0/1:9,12:21:3,6,9,3
chr1	1324139	pbsv.DEL.127	GGGGGCTGGGGGGCTGAGGGGCTGGGGGGCTGA	G	.	InsufficientStrandEvidence	SVTYPE=DEL;END=1324171;SVLEN=-32	GT:AD:DP:SAC	0/1:11,4:15:6,5,0,4
chr1	1324180	pbsv.INS.128	G	GGGGCTGGGGGGCTGAGGGGCTGGGGGGCTGGGGGGCTGCTGGGCTGAGAGGCTGGGAGACTGGAGGGCTGTG	.	PASS	SVTYPE=INS;END=1324180;SVLEN=72	GT:AD:DP:SAC	0/1:4,11:15:0,4,6,5
chr1	1339884	pbsv.INS.129	A	ACAGCCGCATGTCCCCCAGCAGCCCCCACAGACCCACCCG	.	PASS	SVTYPE=INS;END=1339884;SVLEN=39	GT:AD:DP:SAC	1/1:0,23:23:0,0,10,13
chr1	1351333	pbsv.DEL.130	ACGGGGGGAGTGAGGAGGGGGCCTGGACGGGGCAGGAGCGACGGGGGGAGTGAGGAGGGGGCCTGGACGGGGCAGGAGCGA	A	.	PASS	SVTYPE=DEL;END=1351413;SVLEN=-80	GT:AD:DP:SAC	0/1:12,4:16:5,7,3,1
chr1	1366937	pbsv.DEL.131	GAATTGTGTGAATGAGTGGATTGGTGAGTGAATTGGTGAGTTGAATTGGTGTGTGTAGTGGATGAGTGTGGATGAATGTGAATTGGCGAGTATGGATGTGTGAATTGGTGAGTGTGAATGTGTGGATTGGTGAGTGAATTGGTGAGTTGAATTGGTGTGTGTAGTGTGGAT	G	.	PASS	SVTYPE=DEL;END=1367107;SVLEN=-170	GT:AD:DP:SAC	1/1:1,18:19:1,0,6,12
chr1	1382630	pbsv.INS.132	T	TCCCAACAATCCAGTAACAATCCAGAGGCCACCACCCCTTCCCAACAATCCAGTAACAATCCAGAGGTCACCACCCCTTCCCAACAATCCAGTAACAATCCAGAGGTCACCACCCTTCCCAACAATCCAGTAACAATCCAGAGGTCACCACCCTTCCCAACAATCCAGTAACAATCCAGAGGTCACCACCCCTTCCCAACAATACAGTAACAATCCAGAGGCCACCACCCCTTCCCAACAATCCACTAACAATCCAGAGGTCACCACCCCTTCCCAACAATACAGTAACAATCCAGAGGCCACCACCCCTTCCCAACAATCCAGTAACAATCCAGAGGTCACCACCCTTTCCAACAATCCACTAACAATCCAGAGGTCACCACCCCTTCCCAACAATCCAGTAACAATCCAGAGGTACCACCCCTTCCCAACAATCCAGTAACAATCCAGAGGTCACCACCCCTTCCCAACAATCCAGTAACAATCCAGAGGTTACCACCCTTCCCAACAATCCACTAACAATCCAGAGGCCACCACCCCTTCCCAACAATCCGGCAACGACCCAGAGGCCACCACCCCTTCCCAACAATCCAGTAACAATCCAGAGGTCACCACCCCTTCCCAACAATCCAGTAACAATCCAGAGGTCACCACCCCTTCCCAACAATCCAGTAACAATCCAGAGGCCACCACCCCTTCCCAACAATCCAGTAACAATCCAGAGGTACCACCCCTTCCCAACAATCCAGTAACAATCGAGGCCACCACCCCTTCCCAACAATCCAGTAACAATCCAGAGGACACCACCCTTCCCAACAATCCACTAGCAATCCAGAGGCCACCACCCCTTCCCAACAATCTGGCAACGACCCAGAGGCCACCACCCCTT	.	PASS	SVTYPE=INS;END=1382630;SVLEN=888	GT:AD:DP:SAC	0/1:17,12:29:13,4,6,6
chr1	1382630	pbsv.INS.133	T	TCCCAACAATCCAGTAACAATCCAGAGGCCACCACCCCTTCCCAACAATCCAGTAACAATCCAGAGGTCACCACCCCTTCCCAACAATCCAGTAACAATCCAGAGGTCACCACCCTTCCCAACAATCCAGTAACAATCCAGAGGTCACCACCCTTCCCAACAATCCAGTAACAATCCAGAGGTCACCACCCCTTCCCAACAATACAGTAACAATCCAGAGGCCACCACCCCTTCCCAACAATCCACTAACAATCCAGAGGTCACCACCCCTTCCCAACAATACAGTAACAATCCAGAGGCCACCACCCCTTCCCAACAATCCAGTAACAATCCAGAGGTCACCACCCTTCCCAACAATCCAGTAACAATCCAGAGGTCACCACCCTTCCCAACAATCCAGTAACAATCCAGAGGTCACCACCCCTTCCCAACAATACAGTAACAATCCAGAGGCCACCACCCCTTCCCAACAATCCACTAACAATCCAGAGGTCACCACCCCTTCCCAACAATACAGTAACAATCCAGAGGCCACCACCCCTTCCCAACAATCCAGTAACAATCCAGAGGTCACCACCCTTTCCAACAATCCACTAACAATCCAGAGGTCACCACCCCTTCCCAACAATCCACTAACAATCCAGAGGTCACCACCCCTTCCCAACAATCCAGTAACAATCCAGAGGTACCACCCCTTCCCAACAATCCAGTAACAATCCAGAGGTCACCACCCTTTCCAACAATCCACTAACAATCCAGAGGTCACCACCCCTTCCCAACAATCCACTAACAATCCAGAGGTCACCACCCCTTCCCAACAATCCAGTAACAATCCAGAGGTACCACCCCTTCCCAACAATCCAGTAACAATCCAGAGGTCACCACCCTTTCCAACAATCCACTAACAATCCAGAGGTCACCACCCCTTCCCAACAATCCAGTAACAATCCAGAGGTCACCACCCCTTCCCAACAATCCAGTAACAATCCAGAGGTTACCACCCTTCCCAACAATCCACTAACAATCCAGAGGCCACCACCCCTTCCCAACAATCCGGCAAGGACCCAGAGGCCACCACCCCTTCCCAACAATCCAGTAACAATCCAGAGGTCACCACCCCTTCCCAAAAATCCAGTAACAATCCAGAGGTCACCACCCCTTCCCAACAATCCAGTAACAATCCAGAGGCCACCACCCCTTCCCAACAATCCAGTAACAATCCAGAGGTACCACCCCTTCCCAACAATCCAGTAACAATCGAGGCCACCACCCCTTCCCAACAATCCAGTAACAATCCAGAGGACACCACCCTTCCCAACAATCCACTAGCAATCCAGAGGCCACCACCCCTTCCCAACAATCTGGCAACGACCCAGAGGCCACCACCCCTT	.	PASS	SVTYPE=INS;END=1382630;SVLEN=1390	GT:AD:DP:SAC	0/1:21,8:29:14,7,5,3
chr1	1412042	pbsv.DEL.134	ATCTAGGTCCCAGGTCCCAGGTCCGTCTAGGTCCCAGGTCCG	A	.	PASS	SVTYPE=DEL;END=1412083;SVLEN=-41	GT:AD:DP:SAC	0/1:12,10:22:7,5,5,5
chr1	1442855	pbsv.INS.135	A	AATAAACCAAGTCAATTTTCTATAGTGACGGTG	.	PASS	SVTYPE=INS;END=1442855;SVLEN=32	GT:AD:DP:SAC	1/1:0,31:31:0,0,10,21
chr1	1443673	pbsv.DEL.136	CTTTTTTTTTTTTTTTTTTTTTT	C	.	PASS	SVTYPE=DEL;END=1443695;SVLEN=-22	GT:AD:DP:SAC	1/1:0,31:31:0,0,9,22
chr1	1461621	pbsv.INS.137	T	TCTCCTCATGAGACCCCCATGTCGGAATTCGAAGGAGAGG	.	PASS	SVTYPE=INS;END=1461621;SVLEN=39	GT:AD:DP:SAC	1/1:0,24:24:0,0,12,12
chr1	1477856	pbsv.INS.DUP.138	C	<DUP>	.	PASS	SVTYPE=DUP;END=1477983;SVLEN=127	GT:AD:DP:SAC	1/1:1,24:25:1,0,16,8
chr1	1494252	pbsv.INS.DUP.139	G	<DUP>	.	PASS	SVTYPE=DUP;END=1494719;SVLEN=467	GT:AD:DP:SAC	0/1:18,5:23:6,12,3,2
chr1	1494918	pbsv.INS.140	A	ATCCCCATGACAGGTTCTGTCATGGTGACAGTGTTGTGGGAGGATGGTGTGCTGCTGCCCCTGCACCCCGTGAGATGAATCCTGCCTCTGGGAGGTACAGCTTCCTGGAGGGGTGGCCCTGTGAGCATCTGCGTAGCCCCTCTCCTCTGCTGGGCCCTGGGTGACGTGCAGCCACTCGGGTGGACCCTGAGGGTCCCTGCACCTGTTTGCCCTCTCTTGGGTGGGCTCAAGACCAAAAATGATGTTGAGCAGTCCTGGGCCCCTGAGCCACAGTGGCGGTGCGGCTCCGGTCAGTGTCTCCTGCGCTCCCGGGCCCCCGACCCACAGTGGCGGTCCGGCTCTGGTCAGTGTCTCCTGCGCTCCCGGGCCCCCGACCCACAGTGGCGGTCCGGCTCCGGTCGGTGTCTCCCCACACAGTGGCTCTTGGCGAGGGGTGGGCGCTGGCAGAGGGGACGGGCACCACGTGGTCATCCCATGACAGGTTCTGTCATGGTGACAGTGTTGT	.	PASS	IMPRECISE;SVTYPE=INS;END=1494918;SVLEN=504	GT:AD:DP:SAC	0/1:16,8:24:7,9,2,6
chr1	1530531	pbsv.DEL.141	TAAAAACTAAGAATAATGGCCGGGCGCGGTGGCTCACGCCTGTAATCCCAGCACTTTGGGAGGCCGAGGCGGGCGGATCACGAGGTCAGGAGATCGAGACCATCCCGGCTAAAACGGTGAAACCCCGTCTCTACTAAAAATACAAAAAATTAGCCGGGCGTAGTGGCGGGCGCCTGTAGTCCCAGCTACTTGGGAGGCTGAGGCAGGAGAATGGCATGAACCCGGGAGGCGGAGCTTGCAGTGAGCCGAGATCCCGCCACTGCACTCCAGCCTGGGCGACAGAGCGAGACTCCGTCTCAAAAAAAAAAAAAAAAAAAAAA	T	.	PASS	SVTYPE=DEL;END=1530850;SVLEN=-319;SVANN=ALU	GT:AD:DP:SAC	0/1:15,13:28:8,7,4,9
chr1	1543601	pbsv.INS.DUP.142	C	<DUP>	.	PASS	SVTYPE=DUP;END=1543786;SVLEN=185	GT:AD:DP:SAC	1/1:0,15:15:0,0,5,10
chr1	1546903	pbsv.INS.143	A	ACGCCTGTAATCCCAGCACTTTGGGAGGCTGAGGCGGGCGGATCATCTGAGGTCAGGAGTTTGAGACCAGCCTGGCCAACATGGAGAAACCCCGTCTCTACCAAAAGTACAAAATTAGCCGGGCACGGTGGTGGG	.	PASS	SVTYPE=INS;END=1546903;SVLEN=134	GT:AD:DP:SAC	0/1:5,10:15:1,4,6,4
chr1	1554201	pbsv.DEL.144	GCGGATCCGGACCACTAAGGGGTCCCCACGAAGCTGAGCATGAGG	G	.	PASS	SVTYPE=DEL;END=1554245;SVLEN=-44	GT:AD:DP:SAC	0/1:14,9:23:11,3,5,4
chr1	1565683	pbsv.INS.145	G	GGTGGTGCAGGCAGAGAACAGACGTCGCGATGGGCCCGACGGTGCTGGCTCCATGGGAACCGAGACCCAACACCCAAAGGAGTCCCACAGGCTCAGGG	.	PASS	SVTYPE=INS;END=1565683;SVLEN=97	GT:AD:DP:SAC	1/1:0,22:22:0,0,10,12
chr1	1605516	pbsv.INS.146	T	TGTGGGCTGGGCTGGTCAGGTGTGGGGTCGGCTAGTCAGGTGTGGGCTGGGCTGGGCTGGTCAGGTGTGGGCTGGGCTGGTCAGGTGTGGGACGGGCTGGTCAGGTGTGGGCTGGGTTGGTCAGGTGTGGGCTGGGCTGGTCAGGTGTGCGGTGGGCTGGGCTGGTCAGGTATGGGGTCGGCTGGTCAGGTGTGGGCTGGGCTGGGCTGGTCAGGTGTGGGCTGGGCTGGTCAGGCGTGGGGTCGGCTGGTCAGGCGTGGGCTGGGCTGGTCAGGC	.	PASS	SVTYPE=INS;END=1605516;SVLEN=275	GT:AD:DP:SAC	0/1:17,5:22:9,8,3,2
chr1	1605892	pbsv.INS.147	G	GTGGGCTGGGCTGGTCAGATG	.	PASS	IMPRECISE;SVTYPE=INS;END=1605892;SVLEN=20	GT:AD:DP:SAC	0/1:17,5:22:9,8,3,2
chr1	1606446	pbsv.INS.DUP.148	G	<DUP>	.	PASS	SVTYPE=DUP;END=1606469;SVLEN=23	GT:AD:DP:SAC	0/1:6,15:21:4,2,7,8
chr1	1627471	pbsv.DEL.149	CGGGGCTGAGCCTGTGCGTCCTGGGGTGAGGCCTGGGAGGGGCCCGGCCGGC	C	.	PASS	SVTYPE=DEL;END=1627522;SVLEN=-51	GT:AD:DP:SAC	0/1:16,15:31:6,10,10,5
chr1	1627822	pbsv.DEL.150	ACCTGCCCGTGAGTGCTGCTCCCTGGCCTGGGTGCCC	A	.	PASS	SVTYPE=DEL;END=1627858;SVLEN=-36	GT:AD:DP:SAC	0/1:15,16:31:10,5,7,9
chr1	1651421	pbsv.DEL.151	GTAGCCCCTCTGAACGGTCTGTGACACACGCATGCTTTCAGCTAGAGTACTCTA	G	.	PASS	SVTYPE=DEL;END=1651474;SVLEN=-53	GT:AD:DP:SAC	0/1:9,12:21:5,4,5,7
chr1	1666974	pbsv.DEL.152	ACACGCCTGTAATCCCAGCTACTTGGGAGGCTGAGGCAGGAGAATCACTTCAACCCGGGAGGCGGAGGTTGCAGTGAGCCGAGATCAAACCAGAGAAATCCAGCTCTGGGTGACAGAGCAAGACTCTGTTTCGGGAAAAATAAAATACATAGGCAGGGCGCGGTGGCT	A	.	PASS	SVTYPE=DEL;END=1667141;SVLEN=-167	GT:AD:DP:SAC	1/1:0,27:27:0,0,15,12
chr1	1681988	pbsv.DEL.153	CAAAAAAAAAAAAAAAAAAAAAAAAAAAAAAAA	C	.	PASS	SVTYPE=DEL;END=1682020;SVLEN=-32	GT:AD:DP:SAC	1/1:0,26:26:0,0,13,13
chr1	1717604	pbsv.DEL.154	CGCTTTCAGCTAGAGTTTGCTCTCTCTGGTTTTCGGTCTGTGACACACGCAT	C	.	PASS	SVTYPE=DEL;END=1717655;SVLEN=-51	GT:AD:DP:SAC	0/1:8,11:19:5,3,7,4
chr1	1717637	pbsv.INS.DUP.155	C	<DUP>	.	PASS	SVTYPE=DUP;END=1717747;SVLEN=110	GT:AD:DP:SAC	0/1:11,8:19:7,4,5,3
chr1	1722565	pbsv.INS.156	A	ATTTGAATATTTTTGTTAATTT	.	PASS	SVTYPE=INS;END=1722565;SVLEN=21	GT:AD:DP:SAC	0/1:7,11:18:5,2,6,5
chr1	1725696	pbsv.DEL.157	GTGACTACAGGCGCCTGCCACCATGCCCGGCTAATTTTTTTTTTATTTTCGGTAGAGACGGGGTTTTACCGTGTTAGCCAGGATGGTCTCAATCTCCTGACCTCGTGATCAGCCTGCCTCTGCCTCCCAAAGTGCTGGGATTACAGGCGTGAGCCACCGCGCCTGGCCTCCCCCAAGCTCTTAATGTTGCTTCCTGAGTTCTTGGTAACTGGGGAAATCTCCCTATTTTTTTATTTTTATTTTTTTTTGAGACGGAGTCTTGCTCTGTCGCCCAGGCTGGAGTGCAGTGGCGCAATCTCGGCTCACTGCAAGCCCCACCTCCCGGGTTCAACGCCATTATCCTGCGAGCCTCAGCCTGCCGAGTAGCTGGGACTACAGGCACCCGCCACCGCGCCTGGCTAATTTTTTGTATTTTTTTTAGTAGAGACGGGGTTTCACTGTGTTCGCCAGGATGGTCTCGATCTCCTTACCTTGTGATTCGCCCGCCTTGGCCTCCCAGAGTGCTGGGATTACAGGCGTGAGCCACTGCGCCTAGCTATTTTTATTTTTTCTGATAGGGAGACTCGCTCTGGCCCAGGCTGGAGGGCAGTGGCGGGATCTCCGCTCATTGCAAGCTCCGCCTCCTGGGTTCACGCCATTCTCCCGCCTCCACTCCATTCTCCCATCTTAGGCTCCAGAGTAGCTGGGCCACCATGCCCGGCTAATTTTTTGTATTTTTAGTTGAGACCGGGTTTCACTGTGTTAGCCAGGATGGTCTTGATCTCGTGACCTCGTGATCTGCCTGCCTTGGCCTCCCAAAGTGCTGGGATTACAGGCGTGAGCCACAGCACCCTGCCCTTTTTTTTGAGAAATAAGTCTCACTGTGTCACCCAGGCTGGAGTAGAGTGACACAATTTTGGGTAACTGCAGCTTCCACCTCCCAGGTTCAAGTGATTCTCCTGCCTCAGCCTCCCGAGTAGCTG	G	.	PASS	SVTYPE=DEL;END=1726657;SVLEN=-961	GT:AD:DP:SAC	0/1:15,7:22:10,5,3,4
chr1	1749605	pbsv.INS.158	C	CGTCCATGCATATTTTTCTGTGTGATGTGTCTGTGTGTGTGTCTCAGTGGT	.	PASS	SVTYPE=INS;END=1749605;SVLEN=50	GT:AD:DP:SAC	0/1:13,14:27:10,3,4,10
chr1	1924223	pbsv.INS.159	G	GACCACCCCCCAGCTCACAGCCCACCCCACCATCTCACCGCCCAGCCCCCCCATCTCACCAGCTGCCCCCTCCCCGGCACACCGCCCACCCCCCCATCTCACCA	.	PASS	SVTYPE=INS;END=1924223;SVLEN=103	GT:AD:DP:SAC	1/1:0,13:13:0,0,4,9
chr1	1928318	pbsv.INS.DUP.160	T	<DUP>	.	PASS	SVTYPE=DUP;END=1928349;SVLEN=31	GT:AD:DP:SAC	0/1:4,7:11:2,2,4,3
chr1	1929384	pbsv.INS.161	G	GGAGGGGACAGGTCTGGGGAGGCAGGAGAGAGGGTGAGGGGAGGCAGGGGAGATGGTGAGGGGAGGGAGGGAGGGGAGAGGGTGGGGGAGGGAGGGGAGAGGGTAGGGGAGGGAGGGGAGAGGGTAGGGGAGGGAGGGAGAGGAGGGGAGAGGGTAGGGAGGGAGAGGAGGGGAGAAGGGAGGGGACGCAGGGAGGGGAGAGGAAAGAGGAGGGAGGGGAGAGGGGAGGGAGGGGAGCGGGTAGGGGAGGGAAGGAGGGGAAATGGTATGGGAGGGAGGGAGGGGAGAGGGTAGGGGAGAGAGGGAGCAGAGGGGAAAGGGTAGGGGAGGGAAGGAAGGGAGAGGGTAGGGGAGGTAGGGAGGGAGGGGAGAGGGTAGGGGATGGGAGAGGGTAGGGGAGGGGAGAGGGTAGGGGAGGGAAGGAGGGGAGAGGGTAGAGGAGGGAGGAGGGGAGAGGGTAGGGGAGGGAGGAAGAGGAGGGGAGAGGGTAGGGAGGGAGGGAGAGGAGAGGGGAGGGAGGGGAGGAGGGGAGAGGGTAGGGAGGGAGGGAGGGAGAGGAGAGGGGAGGGAGGGAGGGGAGGAGGGGAGAGGGTAGGGAGGGAGGGAGGGAGAGGAGAGGGGAGGGAGGGAGGGGAGGAGGGGAGAGGGTAGGGAGGGAGGGAGAGGAGGGGAGCGGGTAGGGGAGGGAAGGAGGGGAGAGGGTAGAGGAGGGAGGAGGGGAGAGGGGAGGGGAGGGAGGAAGAGGAGGGGAGAGGGTAGGGAGGGAGGGAGAGGAGAGGGGAGGGAGGGAGGGGAGGAGGGGAGAGGGTAGGGAGGGAGGGAGAGGAGAGGGGAGGGAGGGAGGGGAGGAGGGGAGAGGGTAGGGAGGGAGGGAGAGAGGAGGGAGGGAGGGCAGGAGGGGAGAGGGTAGGGAGGGAGGGCAGGAGGGGAGAGGGTAGGGAGGGAGGGGAGGGAGGGAGAGGGAAGGGAGGGGAGGAGGGGAGAGGGGAGGGAGGGAGGGAGAGGAGGGGA	.	PASS	SVTYPE=INS;END=1929384;SVLEN=1010	GT:AD:DP:SAC	1/1:0,11:11:0,0,6,5
chr1	1934312	pbsv.INS.162	A	ATACGTGGGTGTTAGGTTGTAGGTACACAGGTGTA	.	PASS	SVTYPE=INS;END=1934312;SVLEN=34	GT:AD:DP:SAC	0/1:7,10:17:4,3,4,6
chr1	1934619	pbsv.DEL.163	TTGTAGGTACACACGTGTGTACGTGGGTGTTAGGC	T	.	PASS	SVTYPE=DEL;END=1934653;SVLEN=-34	GT:AD:DP:SAC	0/1:7,10:17:4,3,4,6
chr1	1934896	pbsv.DEL.164	CACACGTGTGTACGTGGGTGTTAGGTTGTAGGTACACAGGTGTGTACGTGGGTGTTAGGTTGTAGGTACACGTGTGTACGTGGGTGTTAGGTTGTAGGTACACACGTGTGTATGTGTGTTGCTGTGGGTACACACGTGTGTACGTGGGTGTTAGGCTGTGGGTACACACGTGTGTACGTGGGTGTTAGGTTGTGGGTACACAG	C	.	PASS	SVTYPE=DEL;END=1935098;SVLEN=-202	GT:AD:DP:SAC	0/1:9,9:18:6,3,3,6
chr1	1935189	pbsv.DEL.165	GTGGGTACACACGTGTACGTGGGTGTTGTAGGTACACACGTGTGTACGTGGGTGTTAGGCTGTAAGTACACACGTGTGTATGTGGGTGTTAGGTTGTAGGTACACAGGTGTATACGTGGGTGTTAGGTTGTAGGTACACAGGTGTGTACGTGGGTGTTAGGTTGTAGGTACACACGTGTGTATGTGGGTGTTAGGTTATAGGTACACACGTCTGTATGTGTGGGTGTTAGGTTGTAGGTACACACGTGTGTACGTGGGTGTTAGGTTGTAGGTACACAGGTGTGTGCGCGCTAGGTTGTAGGTACACATGTGTGCACGTGGGTTAGGTTGTAGGTACACACGTGTGTACCTGTTAGGTTGTAGGTATACACGTGTGTACGTGTGTGTGTTAGGTTA	G	.	PASS	SVTYPE=DEL;END=1935584;SVLEN=-395	GT:AD:DP:SAC	0/1:10,9:19:6,4,3,6
chr1	1937841	pbsv.DEL.166	ACACCAGGTCCACCTCTGGACACAGGTCCACC	A	.	PASS	SVTYPE=DEL;END=1937872;SVLEN=-31	GT:AD:DP:SAC	0/1:8,12:20:5,3,7,5
chr1	1948942	pbsv.INS.167	T	TCTTTCCTTCCCTTTCCCTCCCTCCCTTCCTTCCTCTTTCCTTCCTTCCTTTCCCTCCCTTACTCCTTCCTTCCTTCCCTTCCCCTTCCTTCTTCCTTCTCTCCCTCCCTC	.	PASS	SVTYPE=INS;END=1948942;SVLEN=110	GT:AD:DP:SAC	0/1:14,17:31:3,11,10,7
chr1	1970940	pbsv.DEL.168	TGCACACCTGCACATGCACACATCACACATGCACACCTGCACACACGTGCACACACACAC	T	.	PASS	SVTYPE=DEL;END=1970999;SVLEN=-59	GT:AD:DP:SAC	0/1:12,14:26:6,6,7,7
chr1	1993705	pbsv.INS.169	G	GGGCACAGTGGCTCATGCCTGTAATCCCAGCAACATGGGAGCCTGAGGTGGGAGGCTCTCTTGAGGCCAGGAGTTTGAGACCAGCCTGGGCAACATAGTGAGACCCCCCACCCCCCGCCATTTCTAGAAAAAAAAAAAAAGTGGCCA	.	PASS	SVTYPE=INS;END=1993705;SVLEN=146	GT:AD:DP:SAC	1/1:1,18:19:1,0,9,9
chr1	2005925	pbsv.DEL.170	TCGTTCTCTCTCTCTCTCTCT	T	.	PASS	SVTYPE=DEL;END=2005945;SVLEN=-20	GT:AD:DP:SAC	1/1:0,23:23:0,0,12,11
chr1	2019220	pbsv.INS.171	C	CGGGGGGCGGGGGGAGGAGAGGGGGGAGAGGGGAGGGGACCGGGTAGGGTGGGGGGGGAGGGGAACGGGGAGGGGAGCGGCGGGCGCGGGGTGGGGGGGGAGGGGGAGGGGGGAGGGGAGAAGACGGGCAGCGGGAGGGGCGGGGGGGAGGGGATGGGGGCGGGGGGGAGGGGAGGGGGCGGCGGGGAGGGGATGGGGGCGGGGGGGAGGGGATGGGCGGGGGGGAGGGGA	.	PASS	SVTYPE=INS;END=2019220;SVLEN=230	GT:AD:DP:SAC	1/1:0,19:19:0,0,10,9
chr1	2071051	pbsv.INS.172	C	CACCTGGGCGTGTGACCTGGGCGTGTG	.	PASS	SVTYPE=INS;END=2071051;SVLEN=26	GT:AD:DP:SAC	1/1:0,24:24:0,0,14,10
chr1	2085650	pbsv.INS.DUP.173	G	<DUP>	.	PASS	SVTYPE=DUP;END=2085710;SVLEN=60	GT:AD:DP:SAC	0/1:14,5:19:9,5,2,3
chr1	2093115	pbsv.DEL.174	GTGAGGACAGAGCTGCAGCTTTAGCCCTGAGAGACCTGGCGGGAGAGGAGGCAGATGGCGAGGGCCCCACCGGCAGAGCTGCTGCCCTGAAAAGCACCTCCTCCTGGTGGACACCAGGTGCATGGTGTGGTCAGGTGTGGAGTGTGGGCCCGCTGGCCTCGCTGCTTCCTGCGCCCTGTTTACCACCCCTCACCCCCTGGCCCCAGCCTTGCTCTTGGCGGGCGGCTAGTGTCCTCTGGCCGCCCTGGGGCAGGTCAGACCGCCGGGGTGTGGAGTGGGGTGCTTGCCTTTTTCTGCCTGACCCTGCTTCGTGCGGGGACTCTGGGACGCTGTGACTTGGCTCTGGCCTGGTCCAGCCCCCAGTGTCCACTTCTCTGGAAGGCGAAAGGCAGGGTGGGGGTCTCCTTGATGTGGGACTGGAAGCTGCTCAGCCAGTCTCCCTGGAAAAGGTCCTGGTGACAGTCACTGCTCGCTGCAGTGGCTGGTGCCCTCCTCAAAGGTGAGGGTGTCCGGGTGGCTGTTGGTGCGGGGCCGCTGGGACCTGTACCCTCTAAGTTGGGACTTCAGCCCCGCCTCTGCCCCCAAACGTGGTGGGCTGAGATGGGGGAGGCCCTTGGAAGGGCCCAGAGGAACCCCAGGGCCTCACAGAGGACGTGCTGTGTACGGTGCCTCCTCCCTGCGGCCTGCCCCGCCTGTGCTTGGAGCTGCATCGGGCACAGCCTGCCTTGGCGGGCACGGGACGAGCCGAGGATCCCCGCGTCGACGTGGAGGTCCGCGGCCGTCAGCGTTGCAGCCCTTGGCCGGGCACTAAGGGCTGAGTGTGGGGCCAGGGCAGAGGGAGCCAGGCCAGCAGCTCCAGGCCCGGGTGGAGGAAGTGCTGCCTGACACGTGTGTCTGCTCCCTGCGGCACGTCCACAGCACCTGCCAGCCCACTTTGGGTGACCCTCCTGTTTGTCCTGTCCTAGCGCAGCCACATCCCTTGGGAGCCTGCTTGTCTCTAGAACCTTCTGCCTGATGCACAACCTCAGAGCCCTCCGTCGCCATCCCTCCCCCGTCCCGGGAGCAGCCCCCCCACTTCCACCTGTCTTGGACGGGAGCTGGAAGGGACGTGGTTCCAGTCCTGCTGTGCCAAGCCTGGTGACCCGAGGGTACCCTCGGCCTCCCGGCCTGAACTCTTCTCCTACCATGATGGTGCCTGGGATGCTGTGTGGTGCCCGTGGGCAGTGGCGGAGGCAGTGGCCCCGGCTCGTTGAACCTTGGGCACTGCCCATTCTGAGGCGCCCGCTGTGCCCGGCTCGTTGAACCTTGGGCGCTGCCCGTTCTGAGGCACCCGCTGTGCCCGGCTCGTTGAACCTTGGGCGCTGCCCGTTCTGAGGCGCCCTCTGTGCCCGGCTCGTTGAACCTTGGGCGCTGCCCGTTCTGAGGCGCCCTCTGTGCCCGGCTCGATGAACCTTGGGCGCTGCCCGTTCTGAGGCGCCCGCTGTGCCCGGCTCGATGAACCTTGGGCGCTGCCCGTTCTGAGGCGCCCGCTGTGCCCGGCTCGTTGAACCTTGGGCGCTGCCCGTTCTGAGGCGCCCGCTGTGCCCGGCTCGTTGAACCTTGGGCGCTGCCCGTTCTGAGGCGCCCGCTGTGCCCGGCTCGTTGAACCTTGGGCGCTGCCCGTTCTGAGGCGTCTGCTGTGGCCCTTACCGTCTGGCTTCTCTGCTGGCTCTTTTGGCCTTGGATTCATTTCTGGAGCTGCAGAGTCACTTCTCTTAGAGCCTGGTTTTGGCCCTCTCTCTCCTGCCTATAAAAAGCCCTGCCCTGGGTTCCCTGCTCCATGCCAGTTCTCTCCCTGCCCCCGCCGGCATGACACGGACACTGGTGCCCGAGTGATGCCTGTGGGTGATGCAGACACTGACTGTCACCCCAGCCCCCCATGTGCTGCTCCGCCACACCCCAGGCCCCGTAGCAGGGTGGTGGTTTGGGCAGCTGGGTTTGCTGGTCCCCTGGGAGTCCAAGCAACATCACCACTGGGTCCCAGATATGCCGTCTCCCTGGGGCACCTGTGCTTCTGGTACCCAGGGTGGAGTCTGGTTGTCTCCTTTCCAGACCCTTCTAGGTCTGCGTTGGCCTGGCTGGTTTCCCTGAGGTTCCCTCTGTAGGGGAGGGCCTGCCCTCCTGGCAGGGGCCCTTGTGTGCGTCCTGAGCTCACCATGGTTTTGGAGGTGGCTGGGCAGTGGCGGGCAGAGCCCCATGCTGTCCTCTGCCTTTGAGGTGGGCACGGCACACGTGAGAGCTGAGCATTGGTGGAGGAGGCCACAACCGGTGCCCAGTGGTTGAGTCGCTGGTGCCCACCGAGGGCCCAGGGAGTGAGGGACCCCCTGAAGAGGTAGCTGGGAGCCAGACCCTCCTCCCGTGGATGCCTTTTCAAGTCCCTGTCAGTTGTTCAGAGAAGAGGGGGAGGATTCGCGCTTTGCGTCAGATGCGTGCGTCCTGCATGGGTGGTGCCGGCCGGCTGTGCCCAAAGTCATGCCCTGCCCCTGTCTCCCGCAGCCTGGCATGGGCTCACGTCCGTGTGCTTGTCCAGCCTCCACTCGCCACAGCTCCCCTCCCCTCCCCTCCTTTTCCCTCCCCACCTTTCCGCTCCCCTCCTCTCCCCTCCTTTCCGCTCCCCTCCTCTTCCCTCCTCTGCCCTCTGCTCCCCTCTCCTCCCTTCCCCTCCTGTCCCTTCCCCTCCCTTCTCCTCTTTTCCCCTCCCTTCCCCTCCCTTCTTTTCCTTTCCCCTCCCCTCCTTTCCCCTCCCCTCCTCTCCCCTCCTCTCCCCTCCCTTCCCCTCTCCTCCTTTCCCC	G	.	PASS	SVTYPE=DEL;END=2095945;SVLEN=-2830	GT:AD:DP:SAC	0/1:18,8:26:13,5,5,3
chr1	2106757	pbsv.INS.175	C	CCGGTGGGCGAGGACCTCCACGTGTGTCACCAGGCCAGGTAACTCTCAGCAAGCCCCTCCAGTGGGCGAGGACCTCCACGTGTGTCACCAGGCCAGGTGACTCTTCAGCAGGCCCCTCTGGTGGGCGAGGACCTCCACGTGTGTCACCAGGCCAGGTAACTCTCAGCAAGCCCCTCCGGTGGGCGAGGACCTCCACGTGTGTCACCAGGCCAGGTAACTCTCAGCAAGCCCCTCCAGTGGGCGAGGACCTCCACGTGTGTCACCAGGCCAGGTGACTCTTCAGCAGGCCCCTCCGGTGGGCGAGGACCTCCATGCGTGTCACCAGGCCAGGTAACTCTCAGCAGGCCCCTCCAGTGGGCGAGGACCTCCACGTGTGTCACCAGGCCAGGTGACTCTTCAGCAGGCCCCTCTGGTGGGCGAGGACCTCCACGTGTGTCACCAGGCCAGGTAACTCTCAGCAAGCCCCTCCAGTGGGCGAGGACCTCCACGTGTGTCACCAGGCCAGGTAACTCTCAGCAAGCCCCTC	.	PASS	SVTYPE=INS;END=2106757;SVLEN=525	GT:AD:DP:SAC	0/1:13,12:25:7,6,6,6
chr1	2110021	pbsv.DEL.176	TCGGGGCCCTCCCTGGGGGCAGCCAAGGACCTAAAACCAATGGGTCCCAACCAAGAGGATCCCAGAGGTGAGACACAGAACGGCCAGGGCTGAATC	T	.	PASS	SVTYPE=DEL;END=2110116;SVLEN=-95	GT:AD:DP:SAC	1/1:0,22:22:0,0,12,10
chr1	2121519	pbsv.INS.177	A	AGGTCATGGTGGTAGTTAGGGTTATGGTAGTTAG	.	PASS	SVTYPE=INS;END=2121519;SVLEN=33	GT:AD:DP:SAC	1/1:0,34:34:0,0,18,16
chr1	2122759	pbsv.INS.178	T	TCACGGCGGTGGTTAGGGTCACGGCGGTGGTTAGGGTCACGGCGGTGGTTAGGGTCACGGCTGTAGTTAGGGTCAC	.	PASS	SVTYPE=INS;END=2122759;SVLEN=75	GT:AD:DP:SAC	0/1:36,12:48:16,20,7,5
chr1	2122968	pbsv.DEL.179	GTGGTGGTTAGGGTCACGGTGGTAGGGTCGTGGTGGTTAGGGTCGTGGCGGTGGTTAGGTTCATGGTGGTGGTTAGGGTCG	G	.	PASS	SVTYPE=DEL;END=2123048;SVLEN=-80	GT:AD:DP:SAC	0/1:38,11:49:18,20,5,6
chr1	2122991	pbsv.DEL.180	AGGGTCGTGGTGGTTAGGGTCGTGGCGGTG	A	.	PASS	SVTYPE=DEL;END=2123020;SVLEN=-29	GT:AD:DP:SAC	0/1:34,15:49:15,19,8,7
chr1	2123071	pbsv.INS.181	A	AGTTAGGGTCACGGTGGTAGTTAGGATTAGGATCATGGCTGTAGTTAGGGTCACGGCGGTG	.	PASS	SVTYPE=INS;END=2123071;SVLEN=60	GT:AD:DP:SAC	0/1:33,16:49:14,19,9,7
chr1	2123993	pbsv.INS.182	T	TGGTGGTTAGGGTCGTGGTAGTTAGGGTCGTGGTGGTTAGGGTTATGGTGGTAGTTAGGGTCGTGGTGGTTAGGGTCGTGGCGGTGGTTAGGGTCGTGGC	.	PASS	SVTYPE=INS;END=2123993;SVLEN=99	GT:AD:DP:SAC	0/1:31,18:49:13,18,10,8
chr1	2124192	pbsv.DEL.183	TGTAGTTAGGGTCACGGCTGTAGTTAGCGTCACGGTGGTGGTTAGGGTCACGGTGGTGGTTAGGGTCATGGCGGTAGTTAGGGTCACGGCTGTAGTTAGCGTCACGGTGGTAGTTAGGGTCACGGTG	T	.	PASS	SVTYPE=DEL;END=2124318;SVLEN=-126	GT:AD:DP:SAC	0/1:38,12:50:17,21,6,6
chr1	2142113	pbsv.INS.184	A	AGCAGCCAAAGCGCCTCCTTTCTCTCCAGGGTCCACACATCCA	.	PASS	SVTYPE=INS;END=2142113;SVLEN=42	GT:AD:DP:SAC	0/1:8,13:21:2,6,7,6
chr1	2147885	pbsv.INS.DUP.185	G	<DUP>	.	PASS	SVTYPE=DUP;END=2148013;SVLEN=128	GT:AD:DP:SAC	1/1:2,18:20:1,1,6,12
chr1	2149497	pbsv.DEL.186	AGTGTCACCCTCACAACTCGT	A	.	PASS	SVTYPE=DEL;END=2149517;SVLEN=-20	GT:AD:DP:SAC	0/1:13,8:21:5,8,4,4
chr1	2177885	pbsv.DEL.187	AGCCCTGCCTCTGCCACCGACCGCCG	A	.	PASS	SVTYPE=DEL;END=2177910;SVLEN=-25	GT:AD:DP:SAC	0/1:13,12:25:2,11,4,8
chr1	2213790	pbsv.DEL.188	GCCCGAGCGGGGGGGTGACTGTC	G	.	PASS	SVTYPE=DEL;END=2213812;SVLEN=-22	GT:AD:DP:SAC	0/1:11,16:27:5,6,6,10
chr1	2280653	pbsv.DEL.189	ACCCGAGAAGACAGGCGGCGGCGGCGATCTTCAGAGAGAGGACGCCCGAGAAGACAGGCGGCGGCGGCGATCTTCAGAGAGAGAGATGCCCGAGAAGACAGGCGGTGGCGGAGATCTTCAGAGAGAGGACGCCCGAGAAGACAGGCGGTGGCGGAGATCTTCAGAGAGAGGACGCCCGAGAAGACAGGCGGCGGCGGCGATCTTCAGAGAGAGGACGCCCGAGAAGACAGGCGGCGGCGGCGATCTTCAGAGAGAGGACG	A	.	PASS	SVTYPE=DEL;END=2280912;SVLEN=-259	GT:AD:DP:SAC	0/1:11,11:22:5,6,4,7
chr1	2280720	pbsv.DEL.190	CGATCTTCAGAGAGAGAGATGCCCGAGAAGACAGGCGGTGGCGGAGATCTTCAGAGAGAGGACGCCCGAGAAGACAGGCGGTGGCGGA	C	.	PASS	SVTYPE=DEL;END=2280807;SVLEN=-87	GT:AD:DP:SAC	0/1:17,5:22:7,10,2,3
chr1	2281382	pbsv.DEL.191	AGGACGCCCGAGAAGACAGGCGGTGGCGGAGATCTTCAGAGAGAGGATGCCCGAGAAGACAGGCGGTGGCGGAGATCTTCAGAGAGAGGACGCCCGAGAGGACAGGCGGTGGTGGAGATCTTCAGAGAGAGGACGCCCGAGAGGACAGGCGGTGGTGGAGATCTTCATAGAGAGGACGCCCGAGAGGACAGGC	A	.	PASS	SVTYPE=DEL;END=2281574;SVLEN=-192	GT:AD:DP:SAC	0/1:14,7:21:6,8,2,5
chr1	2281984	pbsv.DEL.192	AGGACGCCCGAGAAGACAGGC	A	.	PASS	SVTYPE=DEL;END=2282004;SVLEN=-20	GT:AD:DP:SAC	0/1:14,7:21:5,9,3,4
chr1	2282027	pbsv.DEL.193	AGGACGCCCGAGAAGACAGGCGGTGGCGGAGATCTTCAGAGAGAGGACGCCCGAGAAGACAGGC	A	.	PASS	SVTYPE=DEL;END=2282090;SVLEN=-63	GT:AD:DP:SAC	0/1:13,9:22:5,8,4,5
chr1	2295704	pbsv.DEL.194	GGGCCACGTGTGGCTATGTGTCCA	G	.	PASS	SVTYPE=DEL;END=2295727;SVLEN=-23	GT:AD:DP:SAC	0/1:10,15:25:5,5,8,7
chr1	2309743	pbsv.INS.DUP.195	C	<DUP>	.	PASS	SVTYPE=DUP;END=2309861;SVLEN=118	GT:AD:DP:SAC	0/1:10,10:20:6,4,5,5
chr1	2331888	pbsv.INS.DUP.196	C	<DUP>	.	PASS	SVTYPE=DUP;END=2331999;SVLEN=111	GT:AD:DP:SAC	0/1:9,12:21:3,6,6,6
chr1	2393034	pbsv.INS.197	C	CGGACGCCAGGCAGAGGACTTCATCCCAGGCTTCAGTGCTCCT	.	PASS	SVTYPE=INS;END=2393034;SVLEN=42	GT:AD:DP:SAC	1/1:0,11:11:0,0,5,6
chr1	2401350	pbsv.INS.198	T	TCCCTCCTTCCTCCCTCCTCCTCCCTTCTTCCTCCCTCCTCCTCCCTCCTCCCTCCCTCCTCCTCCCTCCTTCCTCCCTCCTTCCTCCTCCCTCCTTCCTCCTCCTCCTCCCTCCTCCTCCCTCCTCCTCCCTCCTCCCTTCTTCCTCCCTCCTCCTCCCTGCTTCCTCCTCCTCCCTCCTCCCCCTCCTCCCCTCCTCCCTCCCCCCTCCTCCCTCCCTCCTCCCCCCTCCTCCCTCCTTCCTCCCTCCTCCTCCCTCCCTCCTCCTTCCTCCCTCCTCCTTCCTCCCTCCTTCCTCCCTCCTCCTCCCTCCTTCCT	.	PASS	SVTYPE=INS;END=2401350;SVLEN=317	GT:AD:DP:SAC	1/1:0,11:11:0,0,8,3
chr1	2436473	pbsv.DEL.199	TCCTCCCTCCTCCCCTCCTCCCTCCTCCTCCTTTCCTCCTTCCTCCCTCCTCCTTTCCTCCTTCCTCCCTCCTCCCTT	T	.	PASS	SVTYPE=DEL;END=2436550;SVLEN=-77	GT:AD:DP:SAC	0/1:6,6:12:4,2,3,3
chr1	2440390	pbsv.INS.200	G	GCCTCTCTCCATGTCTGTTGCTGGCCTTGCCCGGCCCGCCCGGGGATCTTGCATGCTGCGACCAGGGATCCTCTCTCCATGTCTGTCGCTGGCCTTGCCCGGCCCGCCCGGGGATCTTGCATGCTGCGACCAGTGATCCTCTCTCCATGTCTGTCGCTGGTCTTGCCCGGCCTGCCCGGGGATCTTGCATGCTGCGACCAGTGATCCTCTCTCCATGTCTGTCGCTGGCCTTGCCCGGCCCGCCCGGGGATCTTGCATTGCTGCGACCAGGGATCCTCTCTCCATGTCTGTCGCTGGCCTTGCCCGGCCCGCCCGGGGATCTTGCATTGCTGCGACCAGGGATCCTCTCTCCATGTCTGTCGCTGGCCTTGCCCGGCCCGCCCGGGGATCTTGCATGCTGCGACCAGTGATCCTCTCTCCATGTCTGTCGCTGGCCTTGCCCGGCCCGCCCGGGGATCTTGCATTGCTGCGACCAGGGATCCTCTCTCCATGTCTGTCGCTGGCCTTGCCCGGCCCGCCCGGGGATCTTGCATTGCTGCGACCAGGGATCCTCTCTCCATGTCTGTCGCTGGCCTTGCCCGGCCCGCCCGGGGATCTTGCATGCTGCGACCAGGGATCCTCTCTCCATGTCTGTCGCTGGCCTTGCCCGGCCCGCCCGGGGATCTTGCATGCTGCGACCAGGGAT	.	PASS	SVTYPE=INS;END=2440390;SVLEN=684	GT:AD:DP:SAC	0/1:9,7:16:7,2,6,1
chr1	2440693	pbsv.INS.201	G	GCCCGGCCCGCCCGGGGATCTTGCATGCTGCGACCAGGGATCCTCTCTCCATGTCTGTCGCTGGCCTTGCCCGGCCCGCCCGGGGATCTTGCATGCTGCGACCAGTGATCCTCTCTCCATGTCTGTCGCTGGCCTTGCCCGGCCTGCCCGGGGATCTTGCATGCTGCGACCAGGGATCCTCTCTCCATGTCTGTCGCTGGCCTTGCCCGGCCCGCCCGGGGATCTTGCATTGCTGCGACCAGGGATCCTCTCTCCATGTCTGTCGCTGGCCTTGCCCGGCCCGCCCGGGGATCTTGCATGCTGCGACCAGGGATCCTCTCTCCATGTCTGTCGCTGGCCTTGCCCGGCCCGCCCGGGGATCTTGCATGCTGCGACCAGGGATCCTCTCTCCATGTCTGTCGCTGGCCTTGCCCGGCCCGCCCGGGGATCTTGCATGCTGCGACCAGGGATCCTCTCTCCATGTCTGTCGCTGGCCTTGCCCGGCCCGCCCGGGGATCTTGCATTGCTGCGACCAGGGATCCTCTCTCCATGTCTGTCGCTGGCCTTGCCCGGCCCGCCCGGGGATCTTGCATTGCTGCGACCAGGGATCCTCTCTCCATGTCTGTCGCTGGCCTTG	.	PASS	SVTYPE=INS;END=2440693;SVLEN=615	GT:AD:DP:SAC	0/1:10,8:18:7,3,6,2
chr1	2450696	pbsv.INS.DUP.202	C	<DUP>	.	PASS	SVTYPE=DUP;END=2450729;SVLEN=33	GT:AD:DP:SAC	1/1:0,25:25:0,0,14,11
chr1	2459455	pbsv.DEL.203	TCCTGGTGGTTCTCCTTCCTGGTGGTCCTCCTTCCTGGTGGTCCTCCTTCCTGGTGGTCCTCCTTCCTGGTGGTCCTCCTTCCTGGTGGTCCTCCTTCCTGGTGGTCCTCCTTGCCGGTGGTCCTCCTTGCCGGTGGTCTTCCTT	T	.	PASS	SVTYPE=DEL;END=2459599;SVLEN=-144	GT:AD:DP:SAC	1/1:1,28:29:1,0,15,13
chr1	2468469	pbsv.DEL.204	TGGGGCAGGGTCTACAGCTCCCCAAACACAGCGCTAGCTCTGGGCCAGA	T	.	PASS	SVTYPE=DEL;END=2468517;SVLEN=-48	GT:AD:DP:SAC	0/1:15,12:27:9,6,7,5
chr1	2483876	pbsv.DEL.205	TGGGTGGCGCTGACTCCCGTGTGGGGGGGCGCTGACTCCCGTGT	T	.	PASS	SVTYPE=DEL;END=2483919;SVLEN=-43	GT:AD:DP:SAC	1/1:2,17:19:2,0,9,8
chr1	2500779	pbsv.DEL.206	CCCCTCCCCTCCCTCAGTCCTCCCTCCCCTCCCTCAGTCCT	C	.	PASS	SVTYPE=DEL;END=2500819;SVLEN=-40	GT:AD:DP:SAC	1/1:0,21:21:0,0,11,10
chr1	2514580	pbsv.INS.207	G	GGGGCAGGGTGGGGGCTGGCCGTTGGGGGCTGCCCA	.	PASS	SVTYPE=INS;END=2514580;SVLEN=35	GT:AD:DP:SAC	1/1:0,28:28:0,0,11,17
chr1	2522791	pbsv.INS.208	C	CTATAGTGACTTAACGGAGGGCACTGTGTGTGCTATAGTGACTTAACGGAGGGCACCGTGTGTGTTATAGTGACTTAACGGAGGGCACCGTATGGTGCTATAGTGACTTAACGGAGGGCACTGTGTGTGTTATAGTGACTTAACGGAGGGCACCGTGTGTGTTATAGTGACTTAACGGAGGGCACCGTATGGTGCTATAGTGACTTAACGGAGGGCACCGTATGGTGCTATAGTGACTTAACGGAGGGGACCGTGTGGTGCTATAGTGACTTAACGGAGGGCATTGTGTGTGCTATAGTGACTTAACGGAGGGCACCGTACGGTGCTATAGTGACTTAACGGAGGGCACTGTGTGTGCTAAAGTGACTTAACGGAGGGGACCGTGTGGTGTTATAGTGACTTAACGGAGGGCACCGGATGGTGCTATAGTGACTTAACGGAAGGGACCGTGTGGTGTTATAGTGACTTAACGGAGGGCACTGGATGGTGCTATAGTGACTTAACGGAGGGGACCGTGTGGTGTTATAGTGACTTAACGGAGGGCACCGTGTGGTGT	.	PASS	SVTYPE=INS;END=2522791;SVLEN=555	GT:AD:DP:SAC	1/1:1,27:28:1,0,10,17
chr1	2592378	pbsv.DEL.209	ACCCCCTCCCCTGCCGCGCTGATGCCCCCTCCCCTGATGCACTGGCGCCCCCTCCCCTGCCATGCTGACGCCCCCTCCCCTGCCGTGCTGGCGCCCCCTCCCCTGCCGCGCTGACGCCCCCTCCCCTGCCGCGCTGACGCCCCCTCCCCTGCCGCGCTGATGCCCCCTCCCCTGCCGTGCTGGCGCCCCCTCCCCTGATGCACTGGCACCCCCTCCCCTGCCGCGCTGACG	A	.	PASS	SVTYPE=DEL;END=2592608;SVLEN=-230	GT:AD:DP:SAC	0/1:11,13:24:7,4,5,8
chr1	2602116	pbsv.INS.DUP.210	T	<DUP>	.	PASS	SVTYPE=DUP;END=2602188;SVLEN=72	GT:AD:DP:SAC	0/1:14,10:24:6,8,5,5
chr1	2634742	pbsv.DEL.211	ATCCCCCCAGACACCCACACAGACCATCCCCCCAGACACCCGCACAGACCATCCCCCCAGACAACCTACACAGAATAAACTGTCCCCCCAGATACCTACACAGACCATCCCCCCAACACCCACACAGACCATGCCCCCAAACACCCACACAGACTGTCCCCCCAAACACCCACACAGACCATCCCAACACCCACATAGACCATGCCCCCAAACACTCACACAGACTGGCCCCCCAAACACCCACACAGACCATCCCCCCAACACCCACATAGACCATGCCCCCAAACACCCACACAGACTGTCCCCCCAGACACCCGCACAGACCATCCCAACACCCACATAGACCATGCCCCCAAACACCCACACAGACTGTCCCCCCAGACAACCTACACAGAATAAACTG	A	.	PASS	SVTYPE=DEL;END=2635144;SVLEN=-402	GT:AD:DP:SAC	0/1:16,11:27:8,8,7,4
chr1	2652119	pbsv.INS.212	C	CACACGCCCAGGTGAGCAACTGACAGCCTGGAACAGCACCCACACCCCCAGGAGAGCATCTGACAGCCTGGAGCAGAACCCACACCCACAGGCGAGCATCTGACAGCCTGGGTCGGCACCCACACCCCCAGGTGAGCATCTGATGGTCTGGAGCAGCACC	.	PASS	SVTYPE=INS;END=2652119;SVLEN=159	GT:AD:DP:SAC	0/1:12,15:27:8,4,9,6
chr1	2652408	pbsv.INS.DUP.213	C	<DUP>	.	PASS	SVTYPE=DUP;END=2652444;SVLEN=36	GT:AD:DP:SAC	0/1:26,10:36:16,10,7,3
chr1	2653625	pbsv.INS.214	T	TGACAGCCTGGAGCAGCACCCACACCCCAGGTGAGCATCTGACAGCCTGGAACAGCACCCTGCACCCCCAGGTGAGCATCC	.	PASS	SVTYPE=INS;END=2653625;SVLEN=80	GT:AD:DP:SAC	0/1:22,18:40:12,10,13,5
chr1	2654998	pbsv.DEL.215	GAACAGCTCTCACAACCCCAGGTGAGCATCTGACAGCCCGGAACAGCACGCTGCACCCCCAAGTGAGCACCTGACAGCCTGGAGCAGCAACCACACCCCCAGGTGAGCATCCAACAGCCTGGAACAGCACCGACACCCCCAGGTGAGCATCCGACAGCCTGGAGCAGCACCCACACCCCCAGGTGAGCATCTGATATCCTGGAACAGCACCCACACCCCCAGGTGAGCATCTGACAGGCTGGAGCAGCACGCACACCCCCAGTGAGCATCTGACAGCCTGCAACAGCTCTCACAACCCCAGGTGAGCATCTGACAGCCCGGAACAGCACGCTGCACCCCCAAGTGAGCACCTGACAGCCTGGAGCAGCAACCACAC	G	.	PASS	IMPRECISE;SVTYPE=DEL;END=2655373;SVLEN=-375	GT:AD:DP:SAC	0/1:32,12:44:20,12,9,3
chr1	2656679	pbsv.DEL.216	CCTGGGTCGGCAACCACACACGCAGGTGCGCATCTGATGGT	C	.	PASS	SVTYPE=DEL;END=2656719;SVLEN=-40	GT:AD:DP:SAC	0/1:39,12:51:27,12,8,4
chr1	2656754	pbsv.INS.217	G	GTGACACCTGAACAGCACCCACCCAG	.	PASS	IMPRECISE;SVTYPE=INS;END=2656754;SVLEN=25	GT:AD:DP:SAC	0/1:30,20:50:20,10,14,6
chr1	2657170	pbsv.INS.218	A	AGAACCCACACCCCCAGGCGAGCATCTGACAGCCTGGGTG	.	PASS	SVTYPE=INS;END=2657170;SVLEN=39	GT:AD:DP:SAC	0/1:37,14:51:25,12,10,4
chr1	2658167	pbsv.INS.DUP.219	T	<DUP>	.	PASS	SVTYPE=DUP;END=2658197;SVLEN=30	GT:AD:DP:SAC	0/1:34,20:54:22,12,14,6
chr1	2659214	pbsv.DEL.220	ACAACACCCATACCCACAGGTGAGCATCTGACATCGTGGAG	A	.	PASS	SVTYPE=DEL;END=2659254;SVLEN=-40	GT:AD:DP:SAC	0/1:44,12:56:30,14,5,7
chr1	2660208	pbsv.INS.221	A	AGCCTGGAGCAGAACCCGCACCCCTAGATTAGCATATGACCGCATGGAATGGCATCATCACCTCCAGGTGAGCATGGGACA	.	PASS	SVTYPE=INS;END=2660208;SVLEN=80	GT:AD:DP:SAC	0/1:46,14:60:29,17,8,6
chr1	2661757	pbsv.INS.222	C	CCCAGGTGAGCATCTGACCGCATGGAATGGCATCCTCACCT	.	PASS	SVTYPE=INS;END=2661757;SVLEN=40	GT:AD:DP:SAC	0/1:50,14:64:29,21,10,4
chr1	2661861	pbsv.DEL.223	GGTCGGCAACCACACACGCAGGTGCGCATCTGATGGTCTGG	G	.	PASS	SVTYPE=DEL;END=2661901;SVLEN=-40	GT:AD:DP:SAC	0/1:49,15:64:29,20,10,5
chr1	2667449	pbsv.INS.224	C	CCACACCCCCAGGAGAGCATCCGGCAGCCTGCAGCAGAACCCACACCAACAGGCGAGCATCTGACAGCCTGGGTCGGCACC	.	PASS	SVTYPE=INS;END=2667449;SVLEN=80	GT:AD:DP:SAC	0/1:53,20:73:32,21,12,8
chr1	2675106	pbsv.DEL.225	GAGCAGTGCCCACACCCCCAGGTGAGAATCTGACAGCCCGT	G	.	PASS	SVTYPE=DEL;END=2675146;SVLEN=-40	GT:AD:DP:SAC	0/1:36,27:63:22,14,13,14
chr1	2677790	pbsv.DEL.226	CCGCATCACATGGCATCCTCACACCCAGTTGCGCATCTGAT	C	.	PASS	SVTYPE=DEL;END=2677830;SVLEN=-40	GT:AD:DP:SAC	0/1:37,19:56:21,16,11,8
chr1	2678446	pbsv.DEL.227	ACCCACATCCCCAGGTGAGCCTCTGACATCGTCGAGCAGCAC	A	.	PASS	SVTYPE=DEL;END=2678487;SVLEN=-41	GT:AD:DP:SAC	0/1:39,15:54:23,16,7,8
chr1	2687448	pbsv.INS.228	A	AAAGGTGAGCATCTGACAGCCTGTAACAGAACCCACACCCC	.	PASS	SVTYPE=INS;END=2687448;SVLEN=40	GT:AD:DP:SAC	0/1:23,10:33:16,7,5,5
chr1	2688636	pbsv.INS.229	G	GCCCAGGAGCATGAACCTGGAGCAGCACCCACACCCAGGGAGCATC	.	PASS	IMPRECISE;SVTYPE=INS;END=2688636;SVLEN=45	GT:AD:DP:SAC	0/1:20,12:32:16,4,6,6
chr1	2688967	pbsv.DEL.230	CCTGCACCCCCAGGTGAGCATCGGACACCCTGGAACAGCACA	C	.	PASS	SVTYPE=DEL;END=2689008;SVLEN=-41	GT:AD:DP:SAC	0/1:20,12:32:13,7,9,3
chr1	2689996	pbsv.DEL.231	CAGCCTGGAACAGCAGCCTGCACCCCCAGGTGCGCATGTGAT	C	.	PASS	SVTYPE=DEL;END=2690037;SVLEN=-41	GT:AD:DP:SAC	0/1:17,13:30:13,4,9,4
chr1	2690313	pbsv.DEL.232	TTTGACCTCCCAGAGCAGCACCCATACCCCCAGGCGAGCATCTGAACTCATGGAGCAGCACCCACACCCCCAGGCGAGCATCTGACCCAACGGAGCAGAACCCAGAACCCCAGGCGAGCAT	T	.	PASS	SVTYPE=DEL;END=2690433;SVLEN=-120	GT:AD:DP:SAC	0/1:23,7:30:18,5,4,3
chr1	2690866	pbsv.INS.DUP.233	G	<DUP>	.	PASS	SVTYPE=DUP;END=2690904;SVLEN=38	GT:AD:DP:SAC	0/1:22,6:28:17,5,5,1
chr1	2691729	pbsv.DEL.234	GAGCAGCACCCACATTCCCAGGCAAGCATCTGAACGCAAAT	G	.	PASS	SVTYPE=DEL;END=2691769;SVLEN=-40	GT:AD:DP:SAC	0/1:14,9:23:11,3,7,2
chr1	2692122	pbsv.DEL.235	ACAGCCTGGGTCGGCACCCACAACCCCAGGCGAGCATCTGACGGCCTGGAACAGCACACACACCGCCAGGTGAGCATTGG	A	.	PASS	SVTYPE=DEL;END=2692201;SVLEN=-79	GT:AD:DP:SAC	0/1:16,7:23:12,4,6,1
chr1	2693278	pbsv.DEL.236	ATCTGACAGACTGGAACTGCACCCCCATGCCCAGGTGAGCC	A	.	PASS	SVTYPE=DEL;END=2693318;SVLEN=-40	GT:AD:DP:SAC	0/1:15,7:22:12,3,5,2
chr1	2697104	pbsv.DEL.237	CTGGAACAGCACCCTGCACCCCCAGGTGCGCACGTGACAGCG	C	.	PASS	SVTYPE=DEL;END=2697145;SVLEN=-41	GT:AD:DP:SAC	0/1:8,5:13:7,1,3,2
chr1	2697371	pbsv.DEL.238	TGAGCATCTGACAGCGTGGAACAGCACCCTGCACCCCAAGGA	T	.	PASS	SVTYPE=DEL;END=2697412;SVLEN=-41	GT:AD:DP:SAC	0/1:8,5:13:7,1,3,2
chr1	2698542	pbsv.DEL.239	CGGGCAGCCTGGAGCAGCACCCACACCCCCAGATGAGCATCT	C	.	PASS	SVTYPE=DEL;END=2698583;SVLEN=-41	GT:AD:DP:SAC	0/1:9,3:12:7,2,2,1
chr1	2761974	pbsv.DEL.240	TAGGCGAGCATCTGACAGCCTGGAGCAGCGCCCACACCCCCAGGTGAGCATGTGACAGCCTGGAGCAGCGCCCACACCCCCGGGCGAGCATCTGACAGCCTGGAGCAGCACACACAACCCCAGGCGAGCATCTGACAGCCTGGAGCAGCACACACAACCCC	T	.	PASS	SVTYPE=DEL;END=2762134;SVLEN=-160	GT:AD:DP:SAC	0/1:6,5:11:5,1,3,2
chr1	2763810	pbsv.DEL.241	CCCACACCCCCAGGTGAGCATCTGACCGCATGGAATGGCATCCTCACCTCCAGGTGAGCATCCGACAGCCTGGAACATAATTCTCCAACCCCAGGTGAGGATCTGACAACCTGGAACAGAACCCCACTCTTCCAGGTGAGAATCTGACACCATAAAACAGCACCCTGCACCCCCAGGTGAGCATCTGACAGCCTGGAACAGCAT	C	.	PASS	SVTYPE=DEL;END=2764013;SVLEN=-203	GT:AD:DP:SAC	0/1:7,8:15:6,1,5,3
chr1	2766533	pbsv.DEL.242	CTGACAGCCTGAAACAGCACCCTCCACCTTCAGGTGAGAATA	C	.	PASS	SVTYPE=DEL;END=2766574;SVLEN=-41	GT:AD:DP:SAC	0/1:11,4:15:8,3,3,1
chr1	2767396	pbsv.INS.DUP.243	C	<DUP>	.	PASS	SVTYPE=DUP;END=2767596;SVLEN=200	GT:AD:DP:SAC	0/1:11,6:17:8,3,4,2
chr1	2770253	pbsv.DEL.244	ACAGCCTGAAACAGCACCCCGCACCCAGGCAAAAATCTGA	A	.	PASS	SVTYPE=DEL;END=2770292;SVLEN=-39	GT:AD:DP:SAC	0/1:15,5:20:11,4,4,1
chr1	2771134	pbsv.DEL.245	CGACAGCCTGGAACATAATTCTCCAACCCCAGGTGAGGATCTGACAACCTGGAACAGAACCCCACTCTTCCAGGTGAGAATCTGACACCATAAAACAGCACCCTGCACCCCCAGGTGAGCATCTGACAGCCTGGAACAGCATCCACACCCCCAGGTGAGCATCTGACCGCATGGAATGGCATCCTCACCTCCAGGTGAGCATCT	C	.	InsufficientStrandEvidence	SVTYPE=DEL;END=2771337;SVLEN=-203	GT:AD:DP:SAC	0/1:15,4:19:10,5,4,0
chr1	2771578	pbsv.DEL.246	CTGACAGCCTGGAGCAGCGCCCACACCCCCAAGTGAGCAGG	C	.	PASS	SVTYPE=DEL;END=2771618;SVLEN=-40	GT:AD:DP:SAC	0/1:12,7:19:9,3,5,2
chr1	2773097	pbsv.DEL.247	CCCCCAGGCGAGCATCTGACAGCCTGGAGCAGCACACACAA	C	.	PASS	SVTYPE=DEL;END=2773137;SVLEN=-40	GT:AD:DP:SAC	0/1:11,7:18:9,2,4,3
chr1	2776247	pbsv.DEL.248	GCAGGTGAGCATCCGACAGCCTGGAACAGCAGCTCACATCCCCAGGTAAGATTCCAACAGCATGGAACAAGACCACTGCCCCCAGGTGAGCATCTGGCAGCCTGGTAAAACAACCCCCTT	G	.	PASS	SVTYPE=DEL;END=2776366;SVLEN=-119	GT:AD:DP:SAC	0/1:9,13:22:5,4,10,3
chr1	2776870	pbsv.INS.DUP.249	T	<DUP>	.	PASS	SVTYPE=DUP;END=2777337;SVLEN=467	GT:AD:DP:SAC	0/1:10,11:21:6,4,8,3
chr1	2820309	pbsv.INS.250	A	ACCGCTCAGCCCGAATTACCGCTCAGCCCGAATTACCGCTCAGCCCGAATTACCGCTCAGGCCGAATTACCGCTCAGGCCGAATTACCGCTCAGCCCGAATTGCCGCTCAGGCCGAATTGCCGCTCAGCCCGAATTACCGCTCAGGCCGAATTACCGCTCAGGCCGAATTACCGCTCAGCCCGAATTACCGCTCAGGCCGAATTACCGCTCAGGCCGAATTACCGCTCAGCCCGAATTACCGCTCAGGCCGAATTGCCGCTCAGCCCGAATTACCGCTCAGGCCGAATTGCCGCTCAGGCCGAATTACCGCTCAGGCCGAATTGCCGCTCAGGCCGAATTACCGCTCAGGCCGAATTACCGCTCAGCCCGAATTACCGCTCAGGCCGAATTGCCGCTCAGCCCGAATTACCGCTCAGGCCGAATTGCCGCTCAGCCCGAATTACCGCTCAGCCCGAATTGCCGCTCAGGCCGAATTG	.	PASS	SVTYPE=INS;END=2820309;SVLEN=476	GT:AD:DP:SAC	1/1:0,22:22:0,0,9,13
chr1	2822101	pbsv.DEL.251	AGTGTGCACTGGGGCGGGGCGG	A	.	PASS	SVTYPE=DEL;END=2822122;SVLEN=-21	GT:AD:DP:SAC	0/1:11,12:23:4,7,6,6
chr1	2849464	pbsv.INS.252	T	TCCTGGGCGGGAGTGTGGAATGGAGCCCTGTGCCTGGGTGGGAGTGTGGAATGAAGCCCTGTGTCCTGGGTGGGAGTGTGGAATGGAACCCTGTGTCCTGGGTGGGAGTGTGGAATGGAGCCCTGTGCCCTGGGCAGGAGTGTGGAATTGAGCCCCGTGCCCTGGGTGGGAGTGTGGAATTGAGCCCTGTGCCCTGGGTGGGAGTGTGGAATGGAACCCTGTGCCTGGGTGGGAGTGTGGAATGGAACCCTGTGCCTGGGCGGGAGTGTGGAATGGAGCCCTGTGTCCTGGGTGGGAGTGTGGAATGGAACCCTGTGCCTGGGTGGGAGTGTGGAATGGAACCCTGTGCCTGGGTGGGAGTGTGGAATGGAACCCTGTGCCTGGGTGGGAGTGTGGAATGGAGCCCTGTGTCCTGGGTGGGAGTGTGGAATTGAACCCTGTGCCTGGGCGGGAGTGTGGAATGGAACCCTGTGCCCTGGGTGGGAGTGTGGAATGGAACCCTGTGCCTGGGTGGGAGTGTGGAATGGAACCCTGTGCCTGGGTGGGAGTGTGGAATGGAGCCCTGTGTCCTGGGTGGGAGTGTGGTATTGAACCCTGTGCCTGGGCGGGAGTGTGGAATGGAACCCTGTGCCCTGGGCGGGAGTGTGGAATTGAGCCCTGTGCCCTGGGTGCGAGTGTGGAATTGAACCCTGTGCCTGGGTGGGAGTGTGGAATGGAACCCTGTGCCCTGGGCGGGAGTGTGGAATGGAACCCTGTGCCTGGGTGGGAGTGTGGAATGGAACCCTGTGCCTGGGTGGGAGTGTGGAATGGAGCCCTGTGTCCTGGGTGGGAGTGTGGTATTGAACCCTGTGCCTGGGCGGGAGTGTGGAATGGAACCCTGTGC	.	PASS	SVTYPE=INS;END=2849464;SVLEN=882	GT:AD:DP:SAC	1/1:2,21:23:2,0,12,9
chr1	2852638	pbsv.DEL.253	TATACACCTCCACATCGTGTCCATGGCGGACACCCACACATCTTATCCACTGGATACACCTCCACATTGTGTCCATGGCGGACACCCACACATCTTATCCACTGGATACACCTCCACATCGTATCCATGGCGGACACCCACACATCTTATCCACTGG	T	.	PASS	SVTYPE=DEL;END=2852794;SVLEN=-156	GT:AD:DP:SAC	0/1:11,9:20:6,5,6,3
chr1	2852656	pbsv.DEL.254	GTCCATGGCGGACACCCACACATCTTATCCACTGGATACACCTCCACATTGTGTCCATGGCGGACACCCACACATCTTATCCACTGGATACACCTCCACATCGTA	G	.	PASS	SVTYPE=DEL;END=2852760;SVLEN=-104	GT:AD:DP:SAC	0/1:9,11:20:6,3,6,5
chr1	2859536	pbsv.INS.255	A	AAGAGGAAGGAAGGAGGGAGGAAGGAGGGAGGAAGGAGGGAGGAAGGAGGGAGGAAGGAGGGAGGAAGGAGGGAGGAAGGAGGGAGGAAGAGGAAGGAAGGAGGGAGGAAGAGGAAGGAAGGAGGGAGGAAGGAGGGAGGAAGAGGGAGGAACAAGGGGGGGAGGAGGGAGGAAGAGGAAGGAAGGAGGGAGGAAGGAGGGAGGAAGGAGGGAGGAACAAGGGGGGGAGGAGGGAGGAAGAGGAAGGAAGGAGGGAGGAAGGAGGGAGGAAGAGGAAGGAACAGGGGGGGAGGAGGGAGGAAGGAGGGAGGAAGGAGGGAGGAAGGAGGGAGGAAGGAGGGAGGAAGGAGGGAGGAAGGAGGGAAGAAGAGGAAGGAACAGGGGGGG	.	PASS	SVTYPE=INS;END=2859536;SVLEN=386	GT:AD:DP:SAC	1/1:1,16:17:1,0,11,5
chr1	2863184	pbsv.INS.DUP.256	G	<DUP>	.	PASS	SVTYPE=DUP;END=2863230;SVLEN=46	GT:AD:DP:SAC	1/1:0,18:18:0,0,12,6
chr1	2877544	pbsv.INS.DUP.257	G	<DUP>	.	PASS	SVTYPE=DUP;END=2877591;SVLEN=47	GT:AD:DP:SAC	0/1:14,12:26:8,6,4,8
chr1	2889890	pbsv.DEL.258	GGGTGGAGGGAGGTGGGGGGAGGTGGGGGGAGGTGGGATGA	G	.	PASS	SVTYPE=DEL;END=2889930;SVLEN=-40	GT:AD:DP:SAC	1/1:0,29:29:0,0,16,13
chr1	2902562	pbsv.INS.DUP.259	T	<DUP>	.	PASS	SVTYPE=DUP;END=2902589;SVLEN=27	GT:AD:DP:SAC	0/1:10,10:20:3,7,3,7
chr1	2902789	pbsv.INS.DUP.260	C	<DUP>	.	PASS	SVTYPE=DUP;END=2902847;SVLEN=58	GT:AD:DP:SAC	0/1:9,10:19:3,6,3,7
chr1	2921416	pbsv.INS.261	G	GCCAGCTCTGCAGGAGGGCGGCTGCCTGTGTCCATCTGTCCAT	.	PASS	SVTYPE=INS;END=2921416;SVLEN=42	GT:AD:DP:SAC	0/1:14,10:24:8,6,4,6
chr1	2921864	pbsv.DEL.262	CGTCCATCTGTCCATCCAGCTCTGCAGGAGGGTGGCTGCCTCTGTCCATCTGTCCATCCAGCTCTGCAGGAGGGCGGCTGCCTCT	C	.	PASS	SVTYPE=DEL;END=2921948;SVLEN=-84	GT:AD:DP:SAC	0/1:10,12:22:4,6,7,5
chr1	2938503	pbsv.INS.263	C	CATGTACACACACACCCGTGCAAGG	.	PASS	SVTYPE=INS;END=2938503;SVLEN=24	GT:AD:DP:SAC	1/1:0,23:23:0,0,13,10
chr1	2949515	pbsv.DEL.264	GGCTGTCTTTGTACGGCAGGGGTGGTGCTGGCAGCTCTGTGGCGGTGCCGGGCTGCAGAGTACGGCAGGGGTGGTGCTGGCAGCTCTGTGGCGGTGCCGGGCTGCTGGGTACGGCAGGGGTGGTGCTGGCAGCTCTGTGGCGGTGCCGGGCTGCAGGGTACGGCAGGGGTGGTGCTGGCAGCTCTGTGG	G	.	PASS	SVTYPE=DEL;END=2949703;SVLEN=-188	GT:AD:DP:SAC	0/1:7,19:26:6,1,9,10
chr1	2949667	pbsv.DEL.265	GCAGGGTACGGCAGGGGTGGTGCTGGCAGCTCTGTGGCGGTGCCGGGCT	G	.	PASS	SVTYPE=DEL;END=2949715;SVLEN=-48	GT:AD:DP:SAC	0/1:12,14:26:4,8,11,3
chr1	2960056	pbsv.INS.DUP.266	G	<DUP>	.	PASS	SVTYPE=DUP;END=2960114;SVLEN=58	GT:AD:DP:SAC	1/1:0,19:19:0,0,9,10
chr1	2974610	pbsv.INS.DUP.267	T	<DUP>	.	PASS	SVTYPE=DUP;END=2974695;SVLEN=85	GT:AD:DP:SAC	0/1:13,9:22:4,9,3,6
chr1	2974653	pbsv.DEL.268	GTCACACTCACCTGGGGGAAGCGTCACACTCACCTGGGGGACGCGTCACACTCACCTGGGGAACGCC	G	.	PASS	SVTYPE=DEL;END=2974719;SVLEN=-66	GT:AD:DP:SAC	0/1:9,13:22:3,6,4,9
chr1	2977398	pbsv.INS.DUP.269	T	<DUP>	.	PASS	SVTYPE=DUP;END=2977553;SVLEN=155	GT:AD:DP:SAC	0/1:16,11:27:6,10,4,7
chr1	2981052	pbsv.INS.270	G	GTAACAGGGGGTCTGGTAACAGGAGGTCTGA	.	PASS	SVTYPE=INS;END=2981052;SVLEN=30	GT:AD:DP:SAC	1/1:0,27:27:0,0,11,16
chr1	2994972	pbsv.DEL.271	TAAGAAATTAATGGGCCGGGCGCGGTGGCTCACGCCTGTAATCCCAGCACTTTGGGAGGCCGAGATGGGCAGATCACGAGGTCAGGAGATCGAGACCATCCTGGCTAACACGGTGAAACCCCGTCTCTACTAAAAATACAAAAATTAGCCGGGCATGGTGGCGCGTGCCTGTAGTCCCAGCTACACAGGAGGCTGAGGCAGGAGAATGGTGTGAACCCGGGAGGCGGAGCTTGCAGTGAGTCGAGATCGCGCCACTGCACTCCAGCCTGGGCGACAGAGCGAAACTCCGTCTCAAAAAAAAAAAAAAAAAAAAAA	T	.	PASS	SVTYPE=DEL;END=2995286;SVLEN=-314;SVANN=ALU	GT:AD:DP:SAC	1/1:1,29:30:0,1,11,18
chr1	2997741	pbsv.INS.272	C	CACTACAGTGTATACTACAGTGTATACACTACAGTGTATACTACAGTGTATACACTACAGTGTATACTACAGTGTATACACTACAGTGTATACTACAGTGTATACACTACAGTGTATACTACAGTGTATACACTACAGTGTATACTACAGTGTATACACTACAGTGTATACTACAGTGTATACACTACAGTGTATACTACAGTGTATACACTACAGTGTATACTACAGTGTATACACTACAGTGTATACTACAGTGTATACACTACAGTGTATACTACAGTGTATACACTACAGTGTAT	.	PASS	SVTYPE=INS;END=2997741;SVLEN=298	GT:AD:DP:SAC	1/1:0,26:26:0,0,12,14
chr1	3026038	pbsv.INS.273	G	GTGGTGGTGGTGATGATGATGGTGATGATGGTGATGGTGATGATGGTGATGGTGGTGATGATGGTGGTGATGATGGTGGTGGTGGTGATGATGATGGTGATGATGGTGATGGTGATGATGATGGTGATGATGGTAATGACAATGATGGTGATGATGATAGTAATGACATGGTGGTGGTGATCATGATGATGGTGAGGATGGTGATGGTGATGATGGTGCTGGTGACGATAATGATGGTGGTGATGATGGTGATGGTGGTGGTGATGATGGTGATGATGACAATGATGGTGATCATGATGGTGATGATGATGGTGATGGCGATGGTGATGATGGTGGTAATAACATAGTGGTGATGATCATGATGATGGGGAAGATGGTGGTGGTGATGGTGACAGTGATGATGATGATGATGGTGA	.	PASS	SVTYPE=INS;END=3026038;SVLEN=415	GT:AD:DP:SAC	1/1:3,19:22:2,1,6,13
chr1	3104581	pbsv.INS.274	G	GGGACGGGGGTTCTGAGATAAGCAAGCCCCCACCAGGTGAGACCGGCGGAGCTGTGGCCACCGAGGTCCCGGGAGCTGGTGCT	.	PASS	SVTYPE=INS;END=3104581;SVLEN=82	GT:AD:DP:SAC	0/1:10,14:24:5,5,4,10
chr1	3105927	pbsv.DEL.275	ATCCTTAGTGTGCCCCGGGGTCCACCTGTGC	A	.	PASS	SVTYPE=DEL;END=3105957;SVLEN=-30	GT:AD:DP:SAC	0/1:10,13:23:5,5,4,9
chr1	3110376	pbsv.DEL.276	CGGCTCCCCCATGTCCTGGGTGTGGGGACACAGTGTCTGAGGCTCCCCCATGTCCTGGGTGTGCAGACACAGTGCTCAGG	C	.	PASS	SVTYPE=DEL;END=3110455;SVLEN=-79	GT:AD:DP:SAC	0/1:10,10:20:5,5,4,6
chr1	3111466	pbsv.INS.277	T	TGGGGAGGAGGAGGGAGGCGGGGGAGGGGGGGGAGGG	.	PASS	SVTYPE=INS;END=3111466;SVLEN=36	GT:AD:DP:SAC	1/1:0,20:20:0,0,9,11
chr1	3128668	pbsv.DEL.278	CTCCCACCATGCTACTGGAGACCA	C	.	PASS	SVTYPE=DEL;END=3128691;SVLEN=-23	GT:AD:DP:SAC	0/1:10,8:18:7,3,4,4
chr1	3150871	pbsv.INS.279	G	GGGGGGGCTGGTCCTAGAGCTATGGAAACGGGGGGGCTGGTCCTAGAGCTATGGAAACGGGGGGGCTGGTCCTAGAGCTATGGAAACGGGGGGCTGGTCCTAGAGCTATGGAAAAGGGGGGCTGGTCCTAGAGCTATGGAAATGGGGGGCTGGTCCTAGAGCTATGGAAACGGGGGGCTGGTCCTAGAGCTATGGAAAAGGGGGGCTGGTCCTAGAGCTATGGAAACGGGGGGGCTGGTCCTAGAGCTATGGAAACGGGGGGGCTGGTCCTAGAGCTATGGAAACGGGGGGGCTGGTCCTAGAGCTATGGAAACGGGGGGCTGGTCCTAGAGCTATGGAAAA	.	PASS	SVTYPE=INS;END=3150871;SVLEN=341	GT:AD:DP:SAC	0/1:21,15:36:10,11,6,9
chr1	3163294	pbsv.INS.280	T	TTGGTCTAGAGGGCTTTGGGAGAGGGGATGTCCGCAGAAGCCCCTGGCATGGTCTAGAGGGCTTTGGGAGAGGGGATGTCCGCAGAAGCCCCTGGCATGGTCTAGAGGGCTTTGGGAGAGGGGATGTGCGCAGAAGCCCCTGGCATGGTCTAGAGGGCTTTGGGAGAGGGGATGTCCGCAGAAGCCCCCGGCTCTAGAGGGCTTTGGGAGAGGGGATGTGCGCAGAAGCCCCTGGCATGGTCTAGAGGGCTTTGGGAGAGGGGATGTCCGCAGAAGCCCCTGGCATGGTCTAGAGGGCTTTGGGAGAGGGGATGTCCGCAGAAGCCCCTGGCATGGTCTAGAGGGCTTTGGGAGAGGGGATGTCCGCAGAAGCCCCTGGCATGGTCTAGAGGGCTTTGGGAGAGGGGATGTCCGCAGAAGCCCCCGGCTCTAGAGGGCTTTGGGAGAGGGGATGTGCGCAGAAGCCCCTGGCATGGTCTAGAGGGCTTTGGGAGAGGGGATGTGCGCAGAAGCCCCTGGCATGGTCTAGAGGGCTTTGGGAGAGGGGATGTCCGCAGAAGCCCCTGGCATGGTCTAGAGGGCTTTGGGAGAGGGGATGTCCGCAGAAGCCCCTGGCATGGTCTAGAGGGCTTTGGGAGAGGGGATGTCCGCAGAAGCCCCTGGCATGGTCTAGAGGGCTTTGGGAGAGGGGATGTGCGCAGAAGCCCCTGGCATGGTCTAGAGGGCTTTGGGAGAGGGGATGTGCGCAGAAGCCCCTGGCATGGTCTAGAGGGCTTTGGGAGAGGGGATGTGCGCAGAAGCCCCTGGCATGGTCTAGAGGGCTTTGGGAGAGGGGATGTGCGCAGAAGCCCCTGGCATGGTCTAGAGGGCTTTGGGAGAGGGGATGTCCGCAGAAGCCCCTGGCGTGGTCTAGAGGGCTTTGGGAGAGGGGATGTCCGCAGAAGCCCCTGGCGTGGTCTAGAGGGCTTTGGGAGAGGGGATGTCCGCAGAAGCCCCTGGCGTGGTCTAGAGGGCTTTGGGAGAGGGGATGTGCGCAGAAGCCCCTGGCATGGTCTAGAGGGCTTTGGGAGAGGGGATGTCCGCAGAAGCCCCTGGCATGGTCTAGAGGGCTTTGGGAGAGGGGATGTCGCAGAAGCCCCTGGCATGGTCTAGAGGGCTTTGGGAGAGGGGATGTCGCAGAAGCCCCGGCTCTAGAGGGCTTTGGGAGAGGGATGTCGCAGAAGCCCCTGGCAT	.	PASS	IMPRECISE;SVTYPE=INS;END=3163294;SVLEN=1232	GT:AD:DP:SAC	0/1:28,10:38:15,13,5,5
chr1	3165394	pbsv.DEL.281	AGGGCTCAGGGACAGTGACTCACCT	A	.	PASS	SVTYPE=DEL;END=3165418;SVLEN=-24	GT:AD:DP:SAC	0/1:7,18:25:3,4,10,8
chr1	3165710	pbsv.DEL.282	CTCAGGGACAGTGACTCACCTGGGCTCAGGGACAGTGACTCACCTGGGCCCAGGGACAGGGACTCACCAGGGCTCAGGGACAGGGACTCACCAGGGCTCAGGCACAGGGACTCACCTGGGCTCAGGGACAGGGACTCACCAGGGCTCAGGGACAGGGACTCACCAGGGCTCAGGCACAGGGACTCACCTGGGC	C	.	PASS	SVTYPE=DEL;END=3165902;SVLEN=-192	GT:AD:DP:SAC	0/1:14,10:24:6,8,6,4
chr1	3176152	pbsv.INS.283	T	TATCCATCCATCCATCCATCCATCCATCTATCCATCCATCCATTTACCCATCTATCCCCTCATCTATCCACCAAGCCATTCATCCACCTATCTATGCATTCATCCACCATCTGTCCATCCATCATCCATCCATCCATCCATCCATCCATCCATCCACCCATTGATTCACCTACCCATCCATTCATCCATTCCTTCATTAACCCATCCATGCACTCATTCATCTATCCATCCATCC	.	PASS	SVTYPE=INS;END=3176152;SVLEN=234	GT:AD:DP:SAC	1/1:1,21:22:0,1,13,8
chr1	3180715	pbsv.INS.284	A	AGGGGTCTTCCAGACAGAAGAGAACAGCGTTCTCCTG	.	PASS	SVTYPE=INS;END=3180715;SVLEN=36	GT:AD:DP:SAC	0/1:12,10:22:6,6,6,4
chr1	3181124	pbsv.INS.DUP.285	G	<DUP>	.	PASS	SVTYPE=DUP;END=3181216;SVLEN=92	GT:AD:DP:SAC	0/1:12,11:23:6,6,7,4
chr1	3181692	pbsv.INS.286	G	GGTCTTACATATGGTCTTACACATGCAGTCTTACACACGGTCTTACACATGCAGTCTTACACACGGTCTTACACAAGCAGTCTTACACGTGCA	.	PASS	SVTYPE=INS;END=3181692;SVLEN=92	GT:AD:DP:SAC	0/1:13,9:22:7,6,5,4
chr1	3194682	pbsv.INS.DUP.287	C	<DUP>	.	PASS	SVTYPE=DUP;END=3194701;SVLEN=19	GT:AD:DP:SAC	1/1:0,21:21:0,0,12,9
chr1	3212589	pbsv.INS.288	C	CCCCGCTCATCCTACCGGCCCCCTCGCTGCGGTCCTCCCGCTCATCCTCCCGGCCCCCTCGCTGCGGTCCTCCCGCTCATCCTCCCGGCCCCCTCGCTGTGGTCCTCCCGCTCATCCTCCCGGCCCCCTCGCTGCGGTCCTCCCGCTCATCCTCCCGGCCCCCTCGCTGCGGTCCTCCCGCTCATCCTCCCGGCCCCCTCGCTGCGGTCCTCCCGCTCATCCTCCCGGCCCCCTCGCTGCGGTCCTCCCGCTCATCCTCCCGGCCCCCTCGCTGCGGTCCCCCCGCTCATCCTCCCGGCCCCCTCGCTGCGGTCCT	.	PASS	SVTYPE=INS;END=3212589;SVLEN=315	GT:AD:DP:SAC	0/1:5,13:18:2,3,9,4
chr1	3215369	pbsv.INS.289	G	GTCCAGGAGAACAGGGCCTCCAGGAGGGTCATGGGTCCCGGGGACAGGCAAGGCCTACTGGGGTCCAGGAGAACAGGGCCTCCAGGAGGGTCATGGGTCCCGGGGACAGGCAAGGCCTATTGGGGTCCAGGAGAACAGGGCCTCCAGGAGGGTCATGGGTCCCGGGGACAGGCAAGGCCCACAGGATCCAGGAGAACAGGGCCTCCAGGAGGGTCATGGGTCCTGGGGACAGGCAAGGCCCACGGGGTCCAGGAGAACAGGGCCTCCAGGAGGGTCATGGGTCCCGGGGACAGGCAAGGCCCACAGGA	.	PASS	SVTYPE=INS;END=3215369;SVLEN=307	GT:AD:DP:SAC	0/1:4,13:17:2,2,11,2
chr1	3215370	pbsv.INS.DUP.290	T	<DUP>	.	PASS	SVTYPE=DUP;END=3215422;SVLEN=52	GT:AD:DP:SAC	0/1:13,4:17:11,2,2,2
chr1	3231386	pbsv.INS.DUP.291	G	<DUP>	.	PASS	SVTYPE=DUP;END=3231423;SVLEN=37	GT:AD:DP:SAC	1/1:0,32:32:0,0,13,19
chr1	3240034	pbsv.DEL.292	GGAGAAGAGGAGAGGAGAGGAGAAGAGGA	G	.	PASS	SVTYPE=DEL;END=3240062;SVLEN=-28	GT:AD:DP:SAC	0/1:17,10:27:10,7,2,8
chr1	3260742	pbsv.INS.293	A	ATGATGGTGATGATAATGATAGTGATGGTGATGATGATGGTGGTGGTGATGGTGATGGTGATGGTGGTGGTGATGATGGTGATGGTGATGATGGTGGTGGTGATGATGGTGGTGATGATGGTGATGGTGATGATGGTGATGGTGGTGATGATGGTGGTGGTGATGATGGTGATGGTGATGATGGTGGTGGTGATGGTGGTGGTGATGATGGTGATGGTGATGATGATGGTGGTGGTGATGATGGTGGTGGTGATGATGGTGATGGTGGTGATGGTGATGGTGGTGATGATGGTGATGGTGATAATGATAGTGGTGATGATGGTGATGGTGGTGATGATGGTGATAATGATAGTGGTGATGGTGGTGATGATGGTGATGGTGATGATGGTGATGCTGGTGGTGATGGTGGTGATGATGGTGATGGTGATGATGATGGTGATGGTGGTGATGATGGTGATGGTGATGATGATGGTGATGGTGGTGGTGGTGATGGTGATGATAATGATAGTGGTGATGATGGTGATGGTGGTGGTGATGGTGATGGTGATGATGGTGATGGTGATGGTGATGGTGATGGTGGTGGTGGTGATGGTGGTGGTGATGATGGTGATGGTGAAGGTGTTGATGATGGTGATGGTGGTGGTGATGATGATGGTGGTGATGATGGTGATGGTGGTGATGATGATGGTGATGATGGTGATGGTGATGATGGTGATAATGATAGTGGTGATGATGGTGATGATGATAGTGATGATGATGGTGATGATGGTGATGGCGGCGATGATGGTGATGATGATGGTGATGGTTGTGATGATGTTGGTGATGGTGGTGATGATGATGGCATGATGGCAGTGATTCAAG	.	PASS	SVTYPE=INS;END=3260742;SVLEN=860	GT:AD:DP:SAC	1/1:5,24:29:3,2,8,16
chr1	3269712	pbsv.INS.DUP.294	A	<DUP>	.	PASS	SVTYPE=DUP;END=3269785;SVLEN=73	GT:AD:DP:SAC	0/1:11,19:30:2,9,6,13
chr1	3270679	pbsv.INS.DUP.295	G	<DUP>	.	PASS	SVTYPE=DUP;END=3270706;SVLEN=27	GT:AD:DP:SAC	1/1:0,28:28:0,0,6,22
chr1	3276670	pbsv.INS.296	A	AGGTGCCGTGAACAGAGCCAGCGAGG	.	PASS	SVTYPE=INS;END=3276670;SVLEN=25	GT:AD:DP:SAC	1/1:0,33:33:0,0,10,23
chr1	3299144	pbsv.DEL.297	GCTCTGCCCTGGTTGAAGATGCTGTGCTGTGGCCATGATGTTTCAGATCCCAGTCGTGGTGGCTCTGCCCTGGTTGAAGATGCCGTGCTGTGGCCGTGATGTTTCAGATCCCAGTCGTGGTGGCTCTGCCCTTGTTGAAGATGCTATGCTGTGGCCATGATGTTTCAGATCCCAGTCGTGGTGACTCTGCCCTTGTTGAAGATGCTATGCTGTGGCTGTGATGTTTCAGATCCCAGTTGTGGTGACTCTGCCCTTGTTGAAGATGCTATGCTGTGGCCGTGATGTTTCCGATCCCAGTCGTGGTGACTCTGCCCTGGTTGAAGATGCTATGCTGTGGCTGTGATGTTTCAGATCCCAGTCGTGGTGACTCTGCCCTTGTTGAAGATGCTATGCTGTGGCCGTGATGTTTCCGATCCCAGTCGTGGTGACTCTGCCCTGGTTGAAGATGCCGTGCTGTGGCTGTGATGTTTCAGATCCCAGTCATGGTGACTCTGCCCTTGTTGAAGATGCTATGCTGTGGCCGTGATGTTTCCGATCCCAGTCGTGGTGACTCTGCCCTTGTTGAAGATGCTATGCTGTGGCCATGATGTTTCCGATCCCAGTCGTGGTGACTCTGCCCTGGTTGAAGATGCTATGCTGTGGCTGTGATGTTTCAGATCCCAGTCGTGGTGA	G	.	PASS	SVTYPE=DEL;END=3299815;SVLEN=-671	GT:AD:DP:SAC	0/1:13,16:29:5,8,7,9
chr1	3303807	pbsv.DEL.298	CGCAGGAGGCCGTGGGCTCTTTAATCCTTGGGGACAGTGACATGAGACCCCAGCCAAGCCCTGGTGTGCATGCTGGGGAGTGCAGGAGGCTGTGGGCTCTTTAATCCTTGGGGACAGTGACACAGGACCCCAGCCAAGCCCTGGTGTGCCTTCTGAGGGATGTGCTGGGGAGC	C	.	PASS	SVTYPE=DEL;END=3303979;SVLEN=-172	GT:AD:DP:SAC	0/1:18,10:28:7,11,5,5
chr1	3326030	pbsv.DEL.299	TCCTTGGCCATCCTCGGCCCTCTTGGCCCCCCTTGGCCATCCTCGACCATCCTTGGCCCC	T	.	PASS	SVTYPE=DEL;END=3326089;SVLEN=-59	GT:AD:DP:SAC	0/1:14,9:23:4,10,4,5
chr1	3341065	pbsv.DEL.300	CCTGAGCCCTCGTTTCTCCCCCT	C	.	PASS	SVTYPE=DEL;END=3341087;SVLEN=-22	GT:AD:DP:SAC	0/1:8,11:19:5,3,3,8
chr1	3345759	pbsv.DEL.301	TCGGGTCCTCCCGTGCTGCCCCCTCTGTGGTCCAGGCCACCCCTTGGTTCCTCCTGTGCTGCCCTCT	T	.	PASS	SVTYPE=DEL;END=3345825;SVLEN=-66	GT:AD:DP:SAC	0/1:7,7:14:7,0,2,5
chr1	3351524	pbsv.INS.302	G	GTCTCTCCCCTCCTCTCTCCCCTCCCTCTCTCCCCCTCCTTCTCTCTTCCCCTCCTTCTCTCCCCTCCCTCTCTCCCCTCCCTCTTTCCCCCCTCCCCCTCCCTCTCTCCCCCTCCCTCTCTCCCCCTCCCTCTCTCCCCCCCTCTCTCCCCCTCCCTCTCTCCCCCACCTCCCCCCTCCCTCTCTCCCCCTCCTTCTCTCTTCCCCTCCTTCTCTCCCCTCCCTCTCTCCCCTCCCTCTTTCCCCCCTCCCCCTCCTTCTCTCTCCCCTTCCCTCTCTCCCCTCCCTCTCTGTCCCCCTCCCTCTCTCATCCCCTTCCTCTTTCTCTCCCTCCCTCTCCTTCCCCTCCCTCCCACTCTCCCCCTCCCTCTCTCCCCCTTTCCCTCCCTCTCTCCCCTTCTCTCTCTTCTGCTCCTTCTCTCTCCCCCTTCCTCTCTCCCCTCCCTCTCTGTCCCCCTCCCTCTCTCATCCCCTTCCTCTTTCTCTCCCTCTCTCTTCCCCTCCCTCCCTCTCTCCTCCTCCCTCTGTCCCGTCCCTCTCTCCCCCTCCCTCTGTCCCGTCCCTCTCTCCCCCTCCCTCTCTCCCCTCCCTCTCCTCCCTCTTCCCTCTCTCCCCCTCCCTCTCTCCCCCTCCCTCTCTCCCCCTCCTTCTCTCTCCCCTCCCTCTCTCCCCTCCC	.	PASS	SVTYPE=INS;END=3351524;SVLEN=675	GT:AD:DP:SAC	1/1:1,11:12:1,0,8,3
chr1	3357549	pbsv.INS.303	A	ATGCCGTGTGCACGCAAAGACGGCAGCCAGCTCCTCACAGAAGGCCGCCCGGCTCAGAACAGGTCCCTTCAGCCGGCTCAGCAGCCAGTGAGAAGCAACAG	.	PASS	SVTYPE=INS;END=3357549;SVLEN=100	GT:AD:DP:SAC	0/1:11,6:17:4,7,5,1
chr1	3362007	pbsv.INS.DUP.304	G	<DUP>	.	PASS	SVTYPE=DUP;END=3362038;SVLEN=31	GT:AD:DP:SAC	0/1:7,16:23:5,2,5,11
chr1	3365955	pbsv.INS.DUP.305	C	<DUP>	.	PASS	SVTYPE=DUP;END=3365973;SVLEN=18	GT:AD:DP:SAC	0/1:11,18:29:7,4,6,12
chr1	3409834	pbsv.INS.306	G	GGTGTGTGGTGTGTGTATGTGCGT	.	PASS	SVTYPE=INS;END=3409834;SVLEN=23	GT:AD:DP:SAC	0/1:10,12:22:6,4,6,6
chr1	3428195	pbsv.DEL.307	ACCCCGAGCTAGGGTGCAGCCCGGCCGCACTGCAGGAGACCCACCAGGA	A	.	PASS	SVTYPE=DEL;END=3428243;SVLEN=-48	GT:AD:DP:SAC	0/1:13,15:28:5,8,8,7
chr1	3433530	pbsv.DEL.308	CTGGGATGGCCCGCCCTGCCCACGCGCTCACCTGCCTGTC	C	.	PASS	SVTYPE=DEL;END=3433569;SVLEN=-39	GT:AD:DP:SAC	0/1:14,10:24:7,7,6,4
chr1	3443225	pbsv.DEL.309	GCCGTCCTGCAACTCTGGGCTCTGCCTCTTCATCCCTC	G	.	PASS	SVTYPE=DEL;END=3443262;SVLEN=-37	GT:AD:DP:SAC	0/1:7,8:15:3,4,6,2
chr1	3443225	pbsv.INS.310	G	GCCGTCCTGCAACTCTGGGCTCTGCCTCTTCATCCCTCCCGTCCTGCAACTCTGGGCTCTGCCTCTTCATCCCTC	.	PASS	SVTYPE=INS;END=3443225;SVLEN=74	GT:AD:DP:SAC	0/1:8,7:15:6,2,3,4
chr1	3450454	pbsv.INS.311	A	AGTAATTTTGCATTGGGTGCTGGAGGTCGTAAATGTGTAATTTTGCATTGGGTGCTGGAGGTCGTAAATGTGTAATTTTGCATTGGGTGCTGGAGGTCGTAAATGTGTAATTTTGCATTGGGTGCTGGAGGTCGTAAATGT	.	PASS	SVTYPE=INS;END=3450454;SVLEN=140	GT:AD:DP:SAC	1/1:1,19:20:0,1,10,9
chr1	3477303	pbsv.INS.312	G	GTCACCCCCACACTACCCACCCCCATCACCCCACAACCCACCCCCATCACCCCCACACTACCCACCCCCATCACCCCACACTACCCACCCCCATCACCCCACACTACCCACCCCATCACCCCCACACTACCCACCCCCATCACCCCACACTACCCACCCCCATCACCCTCACTACCCACCCCATCACCCGCACACTACCCACCCCATCACCCCCACACTACCCACCCCATCACCCCACACTACCCACCCCATCACCCCCACACTACCCACCCCCATCACCCCCACACTACCCACCCCCATCACCCCCACACTACCCACCCCATCACCCCCACACTACCCACCCCCATCACCCCCACACTACCCACCCCATCACCCCCACACTACCCACCCCATCACCCCCACACTACCCACCCCCATCACCCCCACACTACCCACCCCCATCACCCCCACACTACCCACCCCATCACCCTCACTACCCACCCCATCACCCGCACACTACCCAGGCCCATCACCCCGCTACCCACCCCATCACCCCCACGCCACCCACCCCATCACCCCCACACCGCCCACCCCATCACCCCCACGCCGCCCACCCCCATCACCCCCACGCCGCCCACCCCATCACCCCCACGCCGCCCACCCCCATCACCCCCACGCCGCCCACCCCATCACCCCCACGCCGCCCACCCCATCACCCCCACGCCGCCCACCCCATCACCCCCACGCCGCCCACCCCA	.	PASS	SVTYPE=INS;END=3477303;SVLEN=736	GT:AD:DP:SAC	1/1:0,19:19:0,0,8,11
chr1	3484347	pbsv.DEL.313	CGGCTCGGCTCGGTCCTCCTCT	C	.	PASS	SVTYPE=DEL;END=3484368;SVLEN=-21	GT:AD:DP:SAC	1/1:0,22:22:0,0,11,11
chr1	3484499	pbsv.INS.DUP.314	A	<DUP>	.	PASS	SVTYPE=DUP;END=3484561;SVLEN=62	GT:AD:DP:SAC	0/1:10,12:22:6,4,5,7
chr1	3501805	pbsv.INS.315	A	ATGGGCTCCTGGCGAGTGTGCCCCCCGCGCCTCCTCACATGGGCTCCTGGCGAGTGTGCCCCCCCGCACCTCCTCACATGGGCTCCTGGCGAGTGTGCCCCCCGCGCCTCCTCACATGGGCTCCTGGCGAGTGTGCCCCCCGCCTCCTCACATGGGCTCCTGGCGAGTGTGCCCCCCGCGCCTCCTCACATGGGCTCCTGGCGAGTGTGCCCCCCACGCCTCCTCACATGGGCTCCTGGCGAGTGTGCCCCCCGCGCCTCCTCACATGGGCTCCTGGCGAGTGTGCCCCCCACGCCTCCTCACATGGGCTCCTGGCGAGTGTGCCCCCCACGCCTCCTCACATGGGCTCCTGGCGAGTGTGCCCCCCGCCTCCTCACATGGGCTCCTGGCGAGTGTGCCCCCCGTGCCTCACATGGGCTCCTGGCGAGTGTGCCCCCCGCGCCTCCTCACATGGGCTCCTGGCGAGTGTGCCCCCCGTGCCTCACATGGGCTCCTGGCGAGTGTGCCCCCCCCGGCGCCTCCTCACATGGGCTCCTGGCGAGTGTGCCCCCCGCACCTCCTCACATGGGCTCCTGGCGAGTGTGCCCCCCGCGCCTCCTCACATGGGCTCCTGGCGAGTGTGCCCCCCGCACCTCCTCACATGGGCTCCTGGCGAGTGTGCCCCCCCGCGCCTCCTCACATGGGCTCCTGGCGAGTGTGCCCCCCGCGCCTCCTCACATGGGCTC	.	PASS	SVTYPE=INS;END=3501805;SVLEN=724	GT:AD:DP:SAC	0/1:20,7:27:10,10,5,2
chr1	3501871	pbsv.INS.316	C	CGCCTCCTCACATGGGCTCCTGGCGAGTGTGCCCCCCCGCGCCTCCTCACATGGGCTCCTGGCGAGTGTGCCCCCCGCGCCTCCTCACATGGGCTCCTGGCGAGTGTGCCCCCCCGCCTCC	.	PASS	SVTYPE=INS;END=3501871;SVLEN=120	GT:AD:DP:SAC	0/1:17,10:27:9,8,6,4
chr1	3501871	pbsv.INS.317	C	CCGCGCCTCCTCACATGGGCTCCTGGCGAGTGTGCCCCCCGCGCCTCCTCACATGGGCTCCTGGCGAGTGTGCCCCCCGCGCCTCCTCACATGGGCTCCTGGCGAGTGTGCCCCCCGCGCCTCCTCACATGGGCTCCTGGCGAGTGTGCCCCCCGCGCCTCCTCACATGGGCTCCTGGCGAGTGTGCCCCCCGCGCCTCCTCACATGGGCTCCTGGCGAGTGTGCCCCCCCGCCTCCTCACATGGGCTCCTGGCGAGTGTGCCCCCCACGCCT	.	PASS	SVTYPE=INS;END=3501871;SVLEN=272	GT:AD:DP:SAC	0/1:16,11:27:9,7,6,5
chr1	3501871	pbsv.INS.318	C	CGCGCCTCCTCACATGGGCTCCTGGCGAGTGTGCCCCCCCGCGCCTCCTCACATGGGCTCCTGGCGAGTGTGCCCCCCCCGCGCCTCCTCACATGGGCTCCTGGCGAGTGTGCCCCCCGCGCCTCCTCACATGGGCTCCTGGCGAGTGTGCCCCCCGCGCCTCCTCACATGGGCTCCTGGCGAGTGTGCCCCCCGCGCCTCCTCACATGGGCTCCTGGCGAGTGTGCCCCCCCCGCCTCCTCACATGGGCTCCTGGCGAGTGTGCCCCCCGCGCCTCCTCACATGGGCTCCTGGCGAGTGTGCCCCCCGCGCCTCCTCACATGGGCTCCTGGCGAGTGTGCCCCCCACGCCTC	.	PASS	SVTYPE=INS;END=3501871;SVLEN=352	GT:AD:DP:SAC	0/1:18,9:27:10,8,5,4
chr1	3502017	pbsv.INS.319	G	GCCTCACATGGGCTCCTGGCGAGTGTGCCCCCCACACCTCCTCACATGGGCTCCTGGCGAGTGTGCCCCCCCGCACCTCCTCACATGGGCTCCTGGCGAGTGTGCCCCCCGTGCCTCACATGGGCTCCTGGCGAGTGTGCCCCCCGTGCCTCACATGGGCTCCTGGCGAGTGTGCCCCCCACACCTCCTCACATGGGCTCCTGGCGAGTGTGCCCCCCCGCACCTCCTCACATGGGCTCCTGGCGAGTGTGCCCCCCGTGCCTCACATGGGCTCCTGGCGAGTGTGCCCCCCGTGCCTCACATGGGCTCCTGGCGAGTGTGCCCCCCCGCGCCTCCTCACATGGGCTCCTGGCGAGTGTGCCCCCCGCCTCCTCACATGGGCTCCTGGCGAGTGTGCCCCCCGCCTCCTCACATGGGCTCCTGGCGAGTGTGCCCCCCGCCTCCTCACATGGGCTCCTGGCGAGTGTGCCCCCCGCGCCTCCTCACATGGGCTCCTGGCGAGTGTGCGCCCCCGCACCTCCTCACATGGGCTCCTGGCGAGTGTGCCCCCCACACCTCCTCACATGGGCTCCTGGCGAGTGTGCCCCCCGCGCCTCCTCACATGGGCTCCTGGCGAGTGTGCCCCCCGCCTCCTCACATGGGCTCCTGGCGAGTGTGCCCCCCCCCGCCTCCTCACATGGGCTCCTGGCGAGTGTGCCCCCCCGGCGCCTCCTCACATGGGCTCCTGGCGAGTGTGCCCCCCGCCTCCTCACATGGGCTCCTGGCGAGTGTGCCCCCCCCCGCCTCCTCACATGGGCTCCTGGCGAGTGTGCCCCCCCGGCGCCTCCTCACATGGGCTCCTGGCGAGTGTGCCCCCCGCCTCCTCACATGGGCTCCTGGCGAGTGTGCCCCCCCCCGCCTCCTCACATGGGCTCCTGGCGAGTGTGCCCCCCACGCCTCCTCACATGGGCTCCTGGCGAGTGTGCCCCCCGCCTCCTCACATGGGCTCCTGGCGAGTGTGCCCCCCGTGCCTCACATGGGCTCCTGGCGAGTGTGCCCCCCGCACCTCCTCACATGGGCTCCTGGCGAGTGTGCCCCCCCGCACCTCCTCACATGGGCTCCTGGCGAGTGTGCCCCCCGTGCCTCACATGGGCTCCTGGCGAGTGTGCCCCCCACGCCTCCTCACATGGGCTCCTGGCGAGTGTGCCCCCCCGCACCTCCTCACATGGGCTCCTGGCGAGTGTGCCCCCCGCGCCTCCTCACATGGGCTCCTGGCGAGTGTGCCCCCCGCCTCCTCACATGGGCTCCTGGCGAGTGTGCCCCCCGCGCCTCCTCACATGGGCTCCTGGCGAGTGTGCCCCCCGCGCCTCCTCACATGGGCTCCTGGCGAGTGTGCCCCCCGCGCCTCCTCACATGGGCTCCTGGCGAGTGTGCCCCCCACGCCTCCTCACATGGGCTCCTGGCGAGTGTGCCCCCCGCCTCCTCACATGGGCTCCTGGCGAGTGTGCCCCCCGCGCCTCCTCACATGGGCTCCTGGCGAGTGTGCCCCCCGCCTCCTCACATGGGCTCCTGGCGAGTGTGCCCCCCGCCTCCTCACATGGGCTCCTGGCGAGTGTGCCCCCCACGCCTCCTCACATGGGCTCCTGGCGAGTGTGCCCCCCGCCTCCTCACATGGGCTCCTGGCGAGTGTGCCCCCCGTGCCTCACATGGGCTCCTGGCGAGTGTGCCCCCCGCGCCTCCTCACATGGGCTCCTGGCGAGTGTGCCCCCCGTGCCTCACATGGGCTCCTGGCGAGTGTGCCCCCCCGGCGCCTCCTCACATGGGCTCCTGGCGAGTGTGCCCCCCGCACCTCCTCACATGGGCTCCTGGCGAGTGTGCCCCCCGCGCCTCCTCACATGGGCTCCTGGCGAGTGTGCCCCCCCGCACCTCCTCACATGGGCTCCTGGCGAGTGTGCCCCCCGCGCCTCCTCACATGGGCTCCTGGCGAGTGTGCCCCCCGCCTCCTCACATGGGCTCCTGGCGAGTGTGCCCCCCGCGCCTCCTCACATGGGCTCCTGGCGAGTGTGCCCCCCACGCCTCCTCACATGGGCTCCTGGCGAGTGTGCCCCCCGCGCCTCCTCACATGGGCTCCTGGCGAGTGTGCCCCCCACGCCTCCTCACATGGGCTCCTGGCGAGTGTGCCCCCCACGCCTCCTCACATGGGCTCCTGGCGAGTGTGCCCCCCGCCTCCTCACATGGGCTCCTGGCGAGTGTGCCCCCCGTGCCTCACATGGGCTCCTGGCGAGTGTGCCCCCCGCGCCTCCTCACATGGGCTCCTGGCGAGTGTGCCCCCCGTGCCTCACATGGGCTCCTGGCGAGTGTGCCCCCCCGGCGCCTCCTCACATGGGCTCCTGGCGAGTGTGCCCCCCGCACCTCCTCACATGGGCTCCTGGCGAGTGTGCCCCCCGCGCCTCCTCACATGGGCTCCTGGCGAGTGTGCCCCCCGCACCTCCTCACATGGGCTCCTGGCGAGTGTGCCCCCCGCCTCCTCACATGGGCTCCTGGCGAGTGTGCCCCCCGCGCCTCCTCACATGGGCTCCTGGCGAGTGTGCCCCCCGTGCCTCACATGGGCTCCTGGCGAGTGTGCCCCCCCGGCGCCTCCTCACATGGGCTCCTGGCGAGTGTGCCCCCCGCACCTCCTCACATGGGCTCCTGGCGAGTGTGCCCCCCGCCTCCTCACATGGGCTCCTGGCGAGTGTGCCCCCCGCGCCTCCTCACATGGGCTCCTGGCGAGTGTGCCCCCCGTGCCTCACATGGGCTCCTGGCGAGTGTGCCCCCCCGGCGCCTCCTCACATGGGCTCCTGGCGAGTGTGCCCCCCGCACCTCCTCACATGGGCTCCTGGCGAGTGTGCCCCCCGCCTCCTCACATGGGCTCCTGGCGAGTGTGCCCCCCGCGCCTCCTCACATGGGCTCCTGGCGAGTGTGCCCCCCGTGCCTCACATGGGCTCCTGGCGAGTGTGCCCCCCCGGCGCCTCCTCACATGGGCTCCTGGCGAGTGTGCCCCCCGTGCCTCACATGGGCTCCTGGCGAGTGTGCCCCCCACGCCTCCTCACATGGGCTCCTGGCGAGTGTGCCCCCCGCACCTCCTCACATGGGCTCCTGGCGAGTGTGCCCCCCGTGCCTCACATGGGCTCCTGGCGAGTGTGCCCCCCACGCCTCCTCACATGGGCTCCTGGCGAGTGTGCCCCCCCGCACCTCCTCACATGGGCTCCTGGCGAGTGTGCCCCCCGCGCCTCCTCACATGGGCTCCTGGCGAGTGTGCCCCCCGCCT	.	PASS	SVTYPE=INS;END=3502017;SVLEN=3288	GT:AD:DP:SAC	0/1:15,5:20:8,7,4,1
chr1	3502049	pbsv.INS.320	C	CACACCTCCTCACATGGGCTCCTGGCGAGTGTGCCCCCCCGCACCTCCTCACATGGGCTCCTGGCGAGTGTGCCCCCCGTGCCTCACATGGGCTCCTGGCGAGTGTGCCCCCCGTGCCTCACATGGGCTCCTGGCGAGTGTGCCCCCCGCCTCCTCACATGGGCTCCTGGCGAGTGTGCCCCCCCCGCGCCTCCTCACATGGGCTCCTGGCGAGTGTGCCCCCCCCGCGCCTCCTCACATGGGCTCCTGGCGAGTGTGCCCCCCCGCGCCTCCTCACATGGGCTCCTGGCGAGTGTGCCCCCCCCGCGCCTCCTCACATGGGCTCCTGGCGAGTGTGCCCCCCCGCGCCTCCTCACATGGGCTCCTGGCGAGTGTGCCCCCCCCGCGCCTCCTCACATGGGCTCCTGGCGAGTGTGCCCCCCCGGCGCCTCCTCACATGGGCTCCTGGCGAGTGTGCCCCCCCGGCGCCTCCTCACATGGGCTCCTGGCGAGTGTGCCCCCCCCCGCGCCTCCTCACATGGGCTCCTGGCGAGTGTGCCCCCCCCGCGCCTCCTCACATGGGCTCCTGGCGAGTGTGCCCCCCCGGCGCCTCCTCACATGGGCTCCTGGCGAGTGTGCCCCCCCGCGCCTCCTCACATGGGCTCCTGGCGAGTGTGCCCCCCCCCGCGCCTCCTCACATGGGCTCCTGGCGAGTGTGCCCCCCACGCCTCCTCACATGGGCTCCTGGCGAGTGTGCCCCCCGCCTCCTCACATGGGCTCCTGGCGAGTGTGCCCCCCCGGCGCCTCCTCACATGGGCTCCTGGCGAGTGTGCCCCCCCGCACCTCCTCACATGGGCTCCTGGCGAGTGTGCCCCCCCCGCGCCTCCTCACATGGGCTCCTGGCGAGTGTGCCCCCCCGCGCCTCCTCACATGGGCTCCTGGCGAGTGTGCCCCCCCCCGCGCCTCCTCACATGGGCTCCTGGCGAGTGTGCCCCCCACGCCTCCTCACATGGGCTCCTGGCGAGTGTGCCCCCCGCCTCCTCACATGGGCTCCTGGCGAGTGTGCCCCCCACGCCTCCTCACATGGGCTCCTGGCGAGTGTGCCCCCCCGGCGCCTCCTCACATGGGCTCCTGGCGAGTGTGCCCCCCGCCTCCTCACATGGGCTCCTGGCGAGTGTGCCCCCCCGCACCTCCTCACATGGGCTCCTGGCGAGTGTGCCCCCCGTGCCTCACATGGGCTCCTGGCGAGTGTGCCCCCCACGCCTCCTCACATGGGCTCCTGGCGAGTGTGCCCCCCGCACCTCCTCACATGGGCTCCTGGCGAGTGTGCCCCCCGCGCCTCCTCACATGGGCTCCTGGCGAGTGTGCCCC	.	PASS	SVTYPE=INS;END=3502049;SVLEN=1349	GT:AD:DP:SAC	1/1:3,17:20:2,1,10,7
chr1	3502049	pbsv.INS.321	C	CACACCTCCTCACATGGGCTCCTGGCGAGTGTGCCCCCCCGCACCTCCTCACATGGGCTCCTGGCGAGTGTGCCCCCCGTGCCTCACATGGGCTCCTGGCGAGTGTGCCCCCCGTGCCTCACATGGGCTCCTGGCGAGTGTGCCCCCCACACCTCCTCACATGGGCTCCTGGCGAGTGTGCCCCCCCGCACCTCCTCACATGGGCTCCTGGCGAGTGTGCCCCCCGTGCCTCACATGGGCTCCTGGCGAGTGTGCCCCCCGCCTGCCTCACATGGGCTCCTGGCGAGTGTGCCCCCCCGCGCCTCCTCACATGGGCTCCTGGCGAGTGTGCCCCCCGCCTCCTCACATGGGCTCCTGGCGAGTGTGCCCCCCGCCTCCTCACATGGGCTCCTGGCGAGTGTGCCCCCCGCGCCTCCTCACATGGGCTCCTGGCGAGTGTGCCCCCCGCGCCTCCTCACATGGGCTCCTGGCGAGTGTGCGCCCCCGCGCCTCCTCACATGGGCTCCTGGCGAGTGTGCCCCCCACACCTCCTCACATGGGCTCCTGGCGAGTGTGCCCCCCGCGCCTCCTCACATGGGCTCCTGGCGAGTGTGCCCCCCCGCCTCCTCACATGGGCTCCTGGCGAGTGTGCCCCCCCCCGCCTCCTCACATGGGCTCCTGGCGAGTGTGCCCCCCGGCGCCTCCTCACATGGGCTCCTGGCGAGTGTGCCCCCCCGCCTCCTCACATGGGCTCCTGGCGAGTGTGCCCCCCCACGCCTCCTCACATGGGCTCCTGGCGAGTGTGCCCCCCCGGCGCCTCCTCACATGGGCTCCTGGCGAGTGTGCCCCCCGCCTCCTCACATGGGCTCCTGGCGAGTGTGCCCCCCCCCGCCTCCTCACATGGGCTCCTGGCGAGTGTGCCCCCCACGCCTCCTCACATGGGCTCCTGGCGAGTGTGCCCCCCGCCTCCTCACATGGGCTCCTGGCGAGTGTGCCCCCCGTGCCTCCTCACATGGGCTCCTGGCGAGTGTGCCCCCCGCACCTCCTCACATGGGCTCCTGGCGAGTGTGCCCCCCCGCACCTCCTCACATGGGCTCCTGGCGAGTGTGCCCCCCGCCCTGCCTCACATGGGCTCCTGGCGAGTGTGCCCCCCACGCCTCCTCACATGGGCTCCTGGCGAGTGTGCCCCCCCGCACCTCCTCACATGGGCTCCTGGCGAGTGTGCCCCCCGCGCCTCCTCACATGGGCTCCTGGCGAGTGTGCCCCCGCGCCTCCTCACATGGGCTCCTGGCGAGTGTGCCCCCCGCGCCTCCTCACATGGGCTCCTGGCGAGTGTGCCCCCCCGCGCCTCCTCACATGGGCTCCTGGCGAGTGTGCCCCCCGCGCCTCCTCACATGGGCTCCTGGCGAGTGTGCCCCCCACGCCTCCTCACATGGGCTCCTGGCGAGTGTGCCCCCGCGCCTCCTCACATGGGCTCCTGGCGAGTGTGCCCCCCGTGCCTCCTCACATGGGCTCCTGGCGAGTGTGCCCCCCCGGCGCCTCCTCACATGGGCTCCTGGCGAGTGTGCCCCCCGCACCTCCTCACATGGGCTCCTGGCGAGTGTGCCCCCCACGCCTCCTCACATGGGCTCCTGGCGAGTGTGCCCCCCGCGCCTCCTCACATGGGCTCCTGGCGAGTGTGCCCCCCGTGCCTCACATGGGCTCCTGGCGAGTGTGCCCCCCGCGCCTCCTCACATGGGCTCCTGGCGAGTGTGCCCCCCGTGCCTCACATGGGCTCCTGGCGAGTGTGCCCCCCCGGCGCCTCCTCACATGGGCTCCTGGCGAGTGTGCCCCCCGCACCTCCTCACATGGGCTCCTGGCGAGTGTGCCCCCCGCGCCTCCTCACATGGGCTCCTGGCGAGTGTGCCCC	.	PASS	SVTYPE=INS;END=3502049;SVLEN=1887	GT:AD:DP:SAC	0/1:21,6:27:11,10,4,2
chr1	3502240	pbsv.INS.322	G	GGAGTGTGCCCCCCGCGCCTCCTCACATGGGCTCCTGGCGAGTGTGCCCCCCGCGCCTCCTCACATGGGCTCCTGGCGAGTGTGCCCCCCGCGCCTCCTCACATGGGCTCCTGGCGAGTGTGCCCCCCGCGCCTCCTCACATGGGCTCCTGGCGAGTGTGCCCCCCGCGCCTCCTCACATGGGCTCCTGGCGAGTGTGCCCCCCACGCCTCCTCACATGGGCTCCTGGCGAGTGTGCCCCCCGCGCCTCCTCACATGGGCTCCTGGCGAGTGTGCCCCCCGCCTCCTCACATGGGCTCCTGGCGAGTGTGCCCCCCGCGCCTCCTCACATGGGCTCCTGGCGAGTGTGCCCCCCGCGCCTCCTCACATGGGCTCCTGGCGAGTGTGCCCCCGCCTCCTCACATGGGCTCCTGGCGAGTGTGCCCCCCCGCGCCTCCTCACATGGGCTCCTGGCGAGTGTGCCCCCCGTGCCTCCTCACATGGGCTCCTGGCGAGTGTGCCCCCCCGGCGCCTCCTCACATGGGCTCCTGGCGAGTGTGCCCCCCGCACCTCCTCACATGGGCTCCTGGCGAGTGTGCCCCCCGCCTCCTCACATGGGCTCCTGGCGAGTGTGCCCCCCGCGCCTCCTCACATGGGCTCCTGGCG	.	PASS	IMPRECISE;SVTYPE=INS;END=3502240;SVLEN=643	GT:AD:DP:SAC	0/1:20,7:27:10,10,5,2
chr1	3510414	pbsv.INS.DUP.323	G	<DUP>	.	PASS	SVTYPE=DUP;END=3510448;SVLEN=34	GT:AD:DP:SAC	0/1:6,7:13:3,3,3,4
chr1	3565287	pbsv.DEL.324	AGAAACACACGTGCAGAGCCCATCCCCAGACCCCACTCTGCCCCAGAGTTCACCAAGTTCCCTTCC	A	.	PASS	SVTYPE=DEL;END=3565352;SVLEN=-65	GT:AD:DP:SAC	0/1:9,11:20:6,3,7,4
chr1	3568346	pbsv.DEL.325	AATGGGGGCTTCGGTAGTGGTCCTAGGTCCCAC	A	.	PASS	SVTYPE=DEL;END=3568378;SVLEN=-32	GT:AD:DP:SAC	0/1:9,10:19:7,2,7,3
chr1	3572309	pbsv.DEL.326	GGGTGTGCTGGGTCCTCCTGGGTGTGCTGGGTTCTCTCA	G	.	PASS	SVTYPE=DEL;END=3572347;SVLEN=-38	GT:AD:DP:SAC	0/1:12,11:23:8,4,6,5
chr1	3578746	pbsv.INS.DUP.327	C	<DUP>	.	PASS	SVTYPE=DUP;END=3578835;SVLEN=89	GT:AD:DP:SAC	1/1:0,23:23:0,0,13,10
chr1	3583756	pbsv.DEL.328	ACAGCCACAGCCACCAGACAACCCG	A	.	PASS	SVTYPE=DEL;END=3583780;SVLEN=-24	GT:AD:DP:SAC	0/1:19,11:30:12,7,7,4
chr1	3583762	pbsv.INS.329	A	ACCAGACAACCCACAGCCACCAGACAACGCACAGCCACCAGACAACGCACAGCCACCAGACAACGCGCAGCCACCAGACAACCCACAGCCACCAGACAACGCGCAGCCACCAGACAACGCGCAGCCACCAGACAACGCGCAGCCACCAGACAACCCGCAGCCACCAGACAACGCGCAGCCACCAGACAACGCGCAGCCACCAGACAACCCGCAGCCACCAGACAACGCG	.	PASS	SVTYPE=INS;END=3583762;SVLEN=228	GT:AD:DP:SAC	0/1:21,8:29:14,7,4,4
chr1	3585948	pbsv.DEL.330	AGGACGCATGTCCTGTGTGTGGGTGTGT	A	.	PASS	SVTYPE=DEL;END=3585975;SVLEN=-27	GT:AD:DP:SAC	0/1:13,11:24:7,6,6,5
chr1	3587857	pbsv.INS.331	C	CAGGAGGGGACAGGAGTGGCCAGGAGGGGACAGGAGTGGCTAGGAGGAGACAGGACCGGCCAGGAGTGGCCAGGAGTGGACAGGAGGAGACAGGAGGGGACAGGAGTGGATAGGAGGAGATAGGAGGGGACAGGAGTGGACAGAAGGAGACAGGAGGGGACAGGAGTGGACAGGAGACAGGAGGGGACAGGAATGGCCAAGAGGGGACAGGAGTGGCCAGGAGGGGGCAGAAGTGGCCAGGAGTGGGCAGGAGGGGGCAGGACAGGCCAGGAGGAGGCAGGAGGGGGCAGGAGGGGACAGGAGGGGGCAGGAGGGGACAGGAGGGGGCAGGAGTGGCCAGGAGGGGGCAGGAGGGGAA	.	PASS	SVTYPE=INS;END=3587857;SVLEN=357	GT:AD:DP:SAC	0/1:10,9:19:4,6,5,4
chr1	3587882	pbsv.INS.332	G	GGGGACAGGAGTGGCTAGGAGGAGACAGGACCGGCCAGGAGTGGCCAGGAGTGGACAGGAGGAGACAGGAGGGGACAGGAGTGGATAGGAGGAGATAGGAGGGGACAGGAGTGGACAGAAGGAGACAGGAGGGGACAGGAGTGGATAGGAGTGGACAGGAGGAGACAGGAGGGGCCAGGAGTGGACAGGAGTGGACAGGAGACAGGAGGGGACAGGAA	.	PASS	SVTYPE=INS;END=3587882;SVLEN=217	GT:AD:DP:SAC	0/1:9,10:19:5,4,4,6
chr1	3588047	pbsv.INS.DUP.333	C	<DUP>	.	PASS	SVTYPE=DUP;END=3588091;SVLEN=44	GT:AD:DP:SAC	0/1:12,9:21:6,6,4,5
chr1	3588139	pbsv.DEL.334	GGAGGGGGCAGAAGGGGACAG	G	.	PASS	SVTYPE=DEL;END=3588159;SVLEN=-20	GT:AD:DP:SAC	0/1:10,11:21:4,6,6,5
chr1	3591756	pbsv.DEL.335	TTGGGGGCTGCTACCAAGGTCTCGTAGCTCACAAGGGACCGGATGGGGGCACCAGCGAGGGGGCTGG	T	.	PASS	SVTYPE=DEL;END=3591822;SVLEN=-66	GT:AD:DP:SAC	1/1:1,18:19:0,1,10,8
chr1	3639692	pbsv.DEL.336	CGGGGTGGGGTGCTGACTGCCAGCTCCGTGTGTGGGGACACAGGGCTGCGCAGCTCCATGT	C	.	PASS	SVTYPE=DEL;END=3639752;SVLEN=-60	GT:AD:DP:SAC	0/1:13,15:28:8,5,11,4
chr1	3640485	pbsv.DEL.337	ACCCGAGGCTCTGAGCATCAGCAGGGCGGGGTGCAGCG	A	.	PASS	SVTYPE=DEL;END=3640522;SVLEN=-37	GT:AD:DP:SAC	0/1:15,12:27:11,4,9,3
chr1	3644115	pbsv.DEL.338	CAGCGGCCCCGCTGAGCCCCGGACATGGGGTCGCGCCTTCGGAAGGGGACCCAGCGGCCCCGCTGAGCCCCGGACATGGGGTCGCGCCTTCGGAAGGGGACCCAGCGGCCCCGCTGAGCCCCGGACATGGGGTCGCGCCTTCGGAAGGGGACCCAGCGGCCCCGCTGAGCCCCGGACATGGGGTCGCGCCTTCGGAAGGGGACCCAGCGGCCCCGCTGAGCCCCGGACATGGGGTCGCGCCTTCGGAAGGGGATCCAGTGGCCCCGCTGAGCCCCGGACATGGGGTCGCGCCTTCAGAAGGGGACCT	C	.	PASS	SVTYPE=DEL;END=3644421;SVLEN=-306	GT:AD:DP:SAC	0/1:14,9:23:8,6,7,2
chr1	3644370	pbsv.DEL.339	CAGTGGCCCCGCTGAGCCCCGGACATGGGGTCGCGCCTTCAGAAGGGGACCT	C	.	PASS	SVTYPE=DEL;END=3644421;SVLEN=-51	GT:AD:DP:SAC	0/1:10,13:23:8,2,7,6
chr1	3645385	pbsv.INS.DUP.340	G	<DUP>	.	PASS	SVTYPE=DUP;END=3645459;SVLEN=74	GT:AD:DP:SAC	0/1:10,12:22:5,5,7,5
chr1	3675239	pbsv.INS.341	C	CGTCTCCTCCCACAATGGCCCAGGT	.	PASS	IMPRECISE;SVTYPE=INS;END=3675239;SVLEN=24	GT:AD:DP:SAC	1/1:0,20:20:0,0,12,8
chr1	3694064	pbsv.INS.DUP.342	C	<DUP>	.	PASS	SVTYPE=DUP;END=3694096;SVLEN=32	GT:AD:DP:SAC	0/1:10,13:23:6,4,8,5
chr1	3694405	pbsv.INS.DUP.343	T	<DUP>	.	PASS	SVTYPE=DUP;END=3694752;SVLEN=347	GT:AD:DP:SAC	0/1:15,8:23:8,7,6,2
chr1	3706310	pbsv.DEL.344	TGGTGCCCACCGCAGGCCTGGGGAGAGGGGTAATAGGGACAATCAC	T	.	PASS	SVTYPE=DEL;END=3706355;SVLEN=-45	GT:AD:DP:SAC	0/1:11,15:26:5,6,11,4
chr1	3722671	pbsv.DEL.345	GCCTCTCTGCACCTGGCACAGGGGTGGGCA	G	.	PASS	SVTYPE=DEL;END=3722700;SVLEN=-29	GT:AD:DP:SAC	1/1:0,25:25:0,0,11,14
chr1	3800438	pbsv.DEL.346	CGCCTGGGTCTCTGTGCCATCTCGACCTAACGCAGGTCGCTCTGTGGTGCCGCCTGGGTCTCTGTGCCATCTGGACCTAACACAGGTCACTCTGTGGTGCCGCCTGGGTCTCTGTGCCATCTGGACCTAACGCAGGTCACTCTGTGGTGCT	C	.	PASS	SVTYPE=DEL;END=3800588;SVLEN=-150	GT:AD:DP:SAC	0/1:11,9:20:6,5,3,6
chr1	3820495	pbsv.INS.DUP.347	G	<DUP>	.	PASS	SVTYPE=DUP;END=3820542;SVLEN=47	GT:AD:DP:SAC	1/1:0,24:24:0,0,17,7
chr1	3824924	pbsv.INS.DUP.348	G	<DUP>	.	PASS	SVTYPE=DUP;END=3825077;SVLEN=153	GT:AD:DP:SAC	1/1:1,21:22:1,0,16,5
chr1	3825058	pbsv.INS.DUP.349	G	<DUP>	.	PASS	SVTYPE=DUP;END=3825078;SVLEN=20	GT:AD:DP:SAC	0/1:14,8:22:10,4,7,1
chr1	3832468	pbsv.DEL.350	GACCAGGAGTGTAGCGTAGGTCGTGACCAGGAGTGTAGTGTAGGTCGTGACCAGGAGTGTAGTGTAGGTCATA	G	.	PASS	SVTYPE=DEL;END=3832540;SVLEN=-72	GT:AD:DP:SAC	1/1:0,14:14:0,0,9,5
chr1	3834252	pbsv.DEL.351	CATCTTCCCTTCATACCGAGTATCTAACATCCCTGCTTCAATGGGTAAGCCCAA	C	.	PASS	SVTYPE=DEL;END=3834305;SVLEN=-53	GT:AD:DP:SAC	1/1:0,13:13:0,0,6,7
chr1	3868659	pbsv.INS.352	G	GCCACACCACACCAGGCCACGCCACACCAAGCCACACCACACCAGGCCACACCACACCAAAGCCACACCACACCAGGCCACACCACACCATACCACACCACACCAGGCCACACCACACCATACCACACCACACCAGGCCACACCACACCAAGCCACACCACACCAGGCCACACCACACCATACCACACCACACCAGGCCACACCACACCAGGCCACACCACA	.	PASS	SVTYPE=INS;END=3868659;SVLEN=221	GT:AD:DP:SAC	1/1:0,25:25:0,0,12,13
chr1	3874379	pbsv.DEL.353	CGCGTGTGGGTTTAACATGCACATACGTGGCCTCCCACGCTGTGGTCTGCAGAGCCGTGTAGCTGCACCTTTACCACAC	C	.	PASS	SVTYPE=DEL;END=3874457;SVLEN=-78	GT:AD:DP:SAC	0/1:13,15:28:5,8,8,7
chr1	3899490	pbsv.DEL.354	CCAGACACTGGCACCCCCCTT	C	.	PASS	SVTYPE=DEL;END=3899510;SVLEN=-20	GT:AD:DP:SAC	0/1:9,16:25:3,6,7,9
chr1	3920142	pbsv.INS.DUP.355	C	<DUP>	.	PASS	SVTYPE=DUP;END=3920263;SVLEN=121	GT:AD:DP:SAC	0/1:7,7:14:4,3,5,2
chr1	3973563	pbsv.INS.DUP.356	T	<DUP>	.	PASS	SVTYPE=DUP;END=3973648;SVLEN=85	GT:AD:DP:SAC	1/1:0,19:19:0,0,10,9
chr1	3986092	pbsv.DEL.357	CATATATATATATATATATATATATATATATAT	C	.	PASS	SVTYPE=DEL;END=3986124;SVLEN=-32	GT:AD:DP:SAC	1/1:0,33:33:0,0,15,18
chr1	3999704	pbsv.INS.DUP.358	T	<DUP>	.	PASS	SVTYPE=DUP;END=3999761;SVLEN=57	GT:AD:DP:SAC	0/1:12,16:28:8,4,5,11
chr1	3999762	pbsv.DEL.359	ATGGAGTTGCAGGATACGCCACAGAGAGGGGAGGGGGCCACACTGCCGACGGGGCAGGCC	A	.	PASS	SVTYPE=DEL;END=3999821;SVLEN=-59	GT:AD:DP:SAC	0/1:19,9:28:8,11,5,4
chr1	4000005	pbsv.INS.360	A	AGGGCATGGAGTTGCAGGATACGCCACAGAGAGGGGAGGGGGCCACACTGCCGACGGGGAGGGCCTGGAGTTGCAGGACATGTCACAGAGGGAGGAAGGGGCCGGACTGCCGACAGGGTGGGCATGGAGTTGCAGGATACGCCACAGAGAGGGGAGGGGGCCACACTGCCGACGGGGAGGGCCTGGAGTTGCAGGACGTGTCACAGAGAGAGGAAGGGGCCACACTGCCGACGGGGAGGGCCTGGAGTTGCAGGACATGTCACAGAGGGAGGAAGGGGCCGGACTGCCGACAGGGTGGGCATGGAGTTGCAGGATACGCCACAGAGAGGGGAGGGGGCCACACTGCCGACGGGGAGGGCCTGGAGTTGCAGGACATGTCACAGAGGGAGGAAGGGGCCGGACTGCCGACAGGGTGGGCATGGAGTTGCAGGATACGCCACAGAGAGGGGAGGGGGCCACACTGCCGACGGGGAGGGCCTGGAGTTGCAGGACATGTCACAGAGGGAGGAAGGGGCCGGACTGCCGACAGGGTGGGCATGGAGTTGCAGGATACGCCACAGAGAGGGGAGGGGGCCACACTGCCGACGGGGAGGGCCTGGAGTTGCAGGACATGTCACAGAGGGAGGAAGGGGCCGGACTGCCGACAGGGTGGGCATGGAGTTGCAGGATACGCCACAGAGAGGGGAGGGGGCCACACTGCCGACGGGGAGGGCCTGGAGTTGCAGGACGTGTCACAGAGAGAGGAAGGGGCCACACTGCCGACGGGGAGGGCCTGGAGTTGCAGGACATGTCACAGAGGGAGGAAGGGGCCGGACTGCCGACAGGGTGGGCATGGAGTTGCAGGATACGCCACAGAGAGGGGAGGGGGCCACACTGCCGACGGGGAGGGCCTGGAGTTGCAGGACGTGTCACAGAAAGAGGAAGGGGCCACACTGCCGACGGGGCGGGCATGGAGTTGCAGGATACGCCACAGAGAGGGGAGGGGGCCACACTGCCGACGGGGCAGGCCTGGAGTTGCAGGACGTGTCACAGAGAGAGGAAGGGGCCACACTGCCGACGGGGCGGGCCTGGAGTTGCAGGACGTGTCACAGAGGGAGGAAGGGGCCGGACTGCCGACAGGGTGGGCATGGAGTTGCAGGATACGCCACAGAGAGGGGAGGGGGCCACACTGCCGACGGGGAGGGCCTGGAGTTGCAGGACATGTCACAGAGGGAGGAAGGGGCCGGACTGCCGACAGGGTGGGCATGGAGTTGCAGGATACGCCACAGAGAGGGGAGGGGGCCACACTGCCGACGGGGAGGGCCTGGAGTTGCAGGACGTGTCACAGAGAGAGGAAGGGGCCACACTGCCGACGGGGAGGGCCTGGAGTTGCAGGACATGTCACAGAGGGAGGAAGGGGCCGGACTGCCGACAGGGTGGGCATGGAGTTGCAGGATACGCCACAGAGAGGGGAGGGGGCCACACTGCCGACGGGGAGGGCCTGGAGTTGCAGGACGTGTCACAGAAAGAGGAAGGGGCCACACTGCCGACGGGGC	.	PASS	IMPRECISE;SVTYPE=INS;END=4000005;SVLEN=1534	GT:AD:DP:SAC	0/1:12,16:28:8,4,5,11
chr1	4016939	pbsv.INS.361	A	AGAGTCAGGGGAGGGGAGGAGGTGAGAGTCGGGGGAGGGGAGGGGTGAGAGTCGGGGGAGGGGAGGGGTGAGAGTCGGGGGAGGGGAGGGGTGAGAGTCGGGGGAGGGGAGGGGTGAGAGTCAGGGGAGGGGAGGAGGTGAGAGTCGGGGGAGGGGAGGGGTAGAGTC	.	PASS	SVTYPE=INS;END=4016939;SVLEN=167	GT:AD:DP:SAC	1/1:2,14:16:1,1,8,6
chr1	4062468	pbsv.INS.DUP.362	C	<DUP>	.	PASS	SVTYPE=DUP;END=4062486;SVLEN=18	GT:AD:DP:SAC	0/1:15,19:34:7,8,11,8
chr1	4066763	pbsv.DEL.363	GTCACTCACACACTCACACTCAT	G	.	PASS	SVTYPE=DEL;END=4066785;SVLEN=-22	GT:AD:DP:SAC	0/1:15,18:33:8,7,10,8
chr1	4077240	pbsv.INS.DUP.364	A	<DUP>	.	PASS	SVTYPE=DUP;END=4078766;SVLEN=1526	GT:AD:DP:SAC	0/1:19,13:32:9,10,7,6
chr1	4077776	pbsv.INS.365	A	ACCTGCAGACACAGCTGATGCACCCCACACCCAGACCCAGTGAGACCTCCCAACAGTCA	.	PASS	SVTYPE=INS;END=4077776;SVLEN=58	GT:AD:DP:SAC	0/1:15,24:39:8,7,10,14
chr1	4078130	pbsv.INS.DUP.366	A	<DUP>	.	PASS	SVTYPE=DUP;END=4078360;SVLEN=230	GT:AD:DP:SAC	0/1:21,19:40:10,11,8,11
chr1	4078259	pbsv.INS.DUP.367	C	<DUP>	.	PASS	SVTYPE=DUP;END=4078527;SVLEN=268	GT:AD:DP:SAC	0/1:23,17:40:11,12,7,10
chr1	4078304	pbsv.INS.DUP.368	A	<DUP>	.	PASS	SVTYPE=DUP;END=4078360;SVLEN=56	GT:AD:DP:SAC	0/1:24,16:40:11,13,7,9
chr1	4095086	pbsv.DEL.369	ATGCGTGATGCTTTTTTTTTTTTTTTTGAGACGGAGTCTCGCTCTGTCGCCCAGGCCGGACTGCGGACTGCAGTGGCGCAATCTCGGCTCACTGCAAGCTCCGCTTCCCGGGTTCACGCCATTCTCCTGCCTCAGCCTCCCGAGTAGCTGGGACTACAGGCGCCTGCCACCGCGCCCGGCTAATTTTTTGTATTTTTAGTAGAGACGGGGTTTCACCTTGTTAGCCAGGATGGTCTCGATCTCCTGACCTCATGATCCACCCGCCTCGGCCTCCCAAAGTGTTGGGATTACAGGCGTGAGCCACCGCGCCCGGCC	A	.	PASS	SVTYPE=DEL;END=4095400;SVLEN=-314	GT:AD:DP:SAC	0/1:12,15:27:7,5,4,11
chr1	4095096	pbsv.INS.370	C	CTTTTTTTTTTTTTTTTTTTTTTTTT	.	PASS	SVTYPE=INS;END=4095096;SVLEN=25	GT:AD:DP:SAC	0/1:16,11:27:4,12,7,4
chr1	4100114	pbsv.INS.DUP.371	A	<DUP>	.	PASS	SVTYPE=DUP;END=4100237;SVLEN=123	GT:AD:DP:SAC	0/1:21,7:28:11,10,4,3
chr1	4100213	pbsv.INS.372	A	AATAATATATAATATAATATATAATACATATTATATATATTATATTATTATATAATATATATATTATATATA	.	PASS	IMPRECISE;SVTYPE=INS;END=4100213;SVLEN=71	GT:AD:DP:SAC	0/1:9,18:27:5,4,10,8
chr1	4135977	pbsv.INS.373	G	GGTTATCATGGGAGTGGGTTA	.	PASS	SVTYPE=INS;END=4135977;SVLEN=20	GT:AD:DP:SAC	1/1:0,29:29:0,0,16,13
chr1	4136718	pbsv.INS.374	C	CATCATGGGAGTGGGTTAGTGATCATGGGAGTGGGTTAGTTATCATGGGAGTGGGTTAGTTATCATGGGAGTGGGTTAGTCATCATGGGAGTGGGTTAGTTATCATGAGAGTGGGTTAGTGATCATGGAAGTGGGTTAGTGATCATGGGAGTGAGTTAGTGATCATGGGAGTGGGTTGGTTGTCATGGGAGTGGGTTAGATATCATGAGAGTGGGTTAGTTATCATGGGAGTGGGTTAGTCATCATGGGAGTGGGTTAGTGATCATGGGAGTGGGTTAGTGATCATGAGAGTGGGTTAGTGATCATGGGAGTGGGTTAGTGATCATGGGAGCGGGTTAGTGATCATGGGAGCTGGTTAGTG	.	PASS	SVTYPE=INS;END=4136718;SVLEN=360	GT:AD:DP:SAC	1/1:2,29:31:1,1,16,13
chr1	4144628	pbsv.INS.375	C	CCACCATTCTTACTATCATCACTGTGATCACCATCTTCATCACCACCATCACCATCACCATCATCATTACATCATCATCACCATCACCACCACCACCACCACACTACCACCATCACACCATTATCATTATCATCACCACCATCCTTACTATCATCACTGTGATCACCATCATCATTACCACCACCATCATCACCAACATCATTAAATCATCATCACCATCACCACCACCACCACCACCACCATCACACCATTATCATTATCATCACCATCATCCTTACTATCATCACTGTGATCACCATCATCATTACCACCACCATCATCACCATCATCATTACATCATCATCATCATCACCATCACCACCACCACCACCACACCACCACCACCATCACACCATTATCATTATCATCACCACCATCCTTACTATCATCACTGTGATCACCATCATCATTACCACCACCATCATCACCATCATTACATCATCATCATCACCATCACCACCACCACCACACCACCACCATCACACCATTATCATTATCATCACCATCATCCTTACTATCATCACTGTGATCACCATCTTCATTACCACCACCATCATCACCACCATCATTACATCATCATCATCATCACCACCACCACCACCACCACCACACCATTATCATCACCACCATCCTTACTATCATCACTGTGATCACCATCTTCATCACCACCATCACCATCACCATCATCATTACATCATCATCACCATCACCACCACCACCACACCACCACCATCACACCATTATCATTATCACCACCATCCTTACTATCATCACTGTGATCACCATCTTCATTACCACCATCACCATCACCATCATCATTACATCATCATCACCAT	.	PASS	SVTYPE=INS;END=4144628;SVLEN=874	GT:AD:DP:SAC	0/1:6,18:24:1,5,9,9
chr1	4162720	pbsv.INS.376	C	CCCTTCCCCTCCCCTCCCCTCCCTTCCCCTCCCCTCCCCTCCCCTCCTCTCCCCTCCCCTCCTCTCCCCTCCTCTCCCCTCCCCTCTCCTCCTCCTCCCCCTTCCCCTCCACTTCTGTTTCTCTTTCTTTCTCTTTCTTTCTGTCTCCTTTCTTTCTCTTCCTCTCTCTCTCCTTTCTCCTTCCTTCCTTCCTTCCTCTCTTCTTTCCTTCCTCCCTCCTTCCCTCCCTCCCTCCCTCTCCCTCCCTCCCTCCCTCTCTCCCCCTCCCTCCCTCCCTCCCTCTCTTTCTTTCTTTCT	.	PASS	SVTYPE=INS;END=4162720;SVLEN=296	GT:AD:DP:SAC	0/1:13,4:17:8,5,2,2
chr1	4228390	pbsv.INS.377	T	TTTTTCTCACCCTTCTTTTTTTTTTTTTTTTTTTTTTGAGACGGAGTCTCGCTCTGTCGCCCAGGCTGGAGTGCAGTGGCGGGATCTCGGCTCACTGCAAGCTCCGCCTCCCGGGTTCACGCCATTCTCCTGCCTCAGCCTCCCAAGTAGCTGGGACTACAGGCGCCCGCCACTACGCCCGGCTAATTTTTTGTATTTTTAGTAGAGACGGGGTTTCACCGTTTTAGCCGGGATGGTCTCGATCTCCTGACCTCGTGATCCGCCCGCCTCGGCCTCCCAAAGTGCTGGGATTACAGGCGTGAGCCACCGCGCCCGGCC	.	PASS	SVTYPE=INS;END=4228390;SVLEN=317;SVANN=ALU	GT:AD:DP:SAC	0/1:10,10:20:4,6,3,7
chr1	4274163	pbsv.DEL.378	CTCTCTCTCTCTCTCTTTCTTTCTTTCTTTCTTTCTTTCTT	C	.	PASS	SVTYPE=DEL;END=4274203;SVLEN=-40	GT:AD:DP:SAC	1/1:0,25:25:0,0,13,12
chr1	4302955	pbsv.INS.DUP.379	T	<DUP>	.	PASS	SVTYPE=DUP;END=4302988;SVLEN=33	GT:AD:DP:SAC	0/1:14,8:22:9,5,6,2
chr1	4302989	pbsv.INS.DUP.380	G	<DUP>	.	PASS	SVTYPE=DUP;END=4303042;SVLEN=53	GT:AD:DP:SAC	0/1:8,14:22:6,2,9,5
chr1	4303245	pbsv.DEL.381	CCCCACTCCATTCCATTCCATTCCATTCCATTCCAT	C	.	PASS	SVTYPE=DEL;END=4303280;SVLEN=-35	GT:AD:DP:SAC	0/1:15,9:24:9,6,6,3
chr1	4318395	pbsv.DEL.382	ATACATATACATATACATATACATATACATATACATATACAT	A	.	PASS	SVTYPE=DEL;END=4318436;SVLEN=-41	GT:AD:DP:SAC	1/1:0,32:32:0,0,17,15
chr1	4332436	pbsv.INS.DUP.383	G	<DUP>	.	PASS	SVTYPE=DUP;END=4332607;SVLEN=171	GT:AD:DP:SAC	0/1:17,10:27:12,5,4,6
chr1	4336501	pbsv.INS.384	T	TGGTGATGATAATGGTGATGGTGATGGTAAACATGATAACGACAATGATAGTGGAAAGCGAATGGTGGTATTGATGGTGATGATGAAGAGGATGGTGATAATAATGATGATGGTGATGATTATGTTGGTGATGATGGTAATGGTGATGATAATGATGGTGATGGTGATGATGATGATTATGTGATGATGGTGGTGATGGTGATGATGGTGATGGTGATGGTGATGGTGGTGATGGTGGTGATGATGATGGTGATGGTGATGGTGATAATGGTGATGGTGGTGATGATGATGGCGGGGATGTGATGATGATGGTGATGATGATGATGATGGAGATGATGATGATGGTGATGATGATGATGGTGATGATGTGATGACGATGATAGTGATTATGGTGATGGTGATGATGATGATGGTGATGGTGGTGATGGTGATGATGTGATGGTGATGGTGATGATAATAATGATGTGATGGTGATGATGGCGGTGATGTGATGATGATGGTGATGGTGATGATAATGGAGATGATGATGGTGATGATGGTGATGATGGTGATGATGTGATGATGACGGTGATGGTGATGATGATGATGGTGATGGTGGTGATGGTAGTGATAATGTGATAATGATGGTGAC	.	PASS	SVTYPE=INS;END=4336501;SVLEN=630	GT:AD:DP:SAC	1/1:1,21:22:1,0,11,10
chr1	4381392	pbsv.DEL.385	ATCCAGCAAAGATCACAAGGCAAAGGGCAAAAGCAGAACTACTGATAAGGG	A	.	PASS	SVTYPE=DEL;END=4381442;SVLEN=-50	GT:AD:DP:SAC	1/1:0,26:26:0,0,11,15
chr1	4420280	pbsv.DEL.386	TATATATATATATATGTGTGTATATATATATATGTATATATATATAT	T	.	PASS	SVTYPE=DEL;END=4420326;SVLEN=-46	GT:AD:DP:SAC	1/1:0,26:26:0,0,13,13
chr1	4471038	pbsv.DEL.387	GCCACACATGCACACGCACAGAGATGCAAGCACACACATGCACATACAGGCACACACATATGCACACGGACATGTGCACACACATGGAGACACACATATATATACACACACACAGACACAT	G	.	PASS	SVTYPE=DEL;END=4471158;SVLEN=-120	GT:AD:DP:SAC	0/1:23,11:34:11,12,8,3
chr1	4471982	pbsv.INS.388	G	GTTTCCTAGCCTTTTTTTTTTTTTTTTTTTTTTTTTTGAGACGGAGTCTCGCTCTGTCGCCCAGGCTGGAGTGCAGTGGCGCGACCTCGGCTCACTGCAAGCTCCGCCTCCCGGGTTCACGCCATTCTCCTGCCTCAGCCTCCCGAGTAGCCGGGACCACAGGCGCGCGCCACCACGCCCGGCTAATTTTTTGTATTTTTAGTAGAGGCGGGGTTTCACCGCGTTAGCCAGGATGGTCTCGATCTCCTGACCTCATGATCCGCCCGCCTCTGCCTCCCAAAGTGCTGGGATTACAGGCGTGAGCCACCGCGCCCGGCC	.	PASS	SVTYPE=INS;END=4471982;SVLEN=317;SVANN=ALU	GT:AD:DP:SAC	0/1:10,20:30:7,3,9,11
chr1	4508575	pbsv.INS.389	T	TAAAAAAAAAAAAAAAAAAAAA	.	PASS	SVTYPE=INS;END=4508575;SVLEN=21	GT:AD:DP:SAC	0/1:12,12:24:5,7,8,4
chr1	4539844	pbsv.INS.DUP.390	T	<DUP>	.	PASS	SVTYPE=DUP;END=4539869;SVLEN=25	GT:AD:DP:SAC	1/1:0,30:30:0,0,14,16
chr1	4543702	pbsv.INS.391	T	TATCTATCTATCTATTTATCTATTTATCTATCTATCTATCATCTACCTATCTCTCTGTCATCTATCTATCTCTCTGCCTTTGTGTCTATCTACCTATCTCTATCATCTATCTATTATCTATCTATCTATCTATCTATCT	.	PASS	SVTYPE=INS;END=4543702;SVLEN=138	GT:AD:DP:SAC	1/1:0,28:28:0,0,12,16
chr1	4583042	pbsv.INS.392	C	CCTCTCTCTCTCTCTCTCTCTCTCT	.	PASS	SVTYPE=INS;END=4583042;SVLEN=24	GT:AD:DP:SAC	0/1:12,7:19:5,7,6,1
chr1	4583851	pbsv.DEL.393	ATATATATATATATATATATATTTTT	A	.	PASS	SVTYPE=DEL;END=4583876;SVLEN=-25	GT:AD:DP:SAC	0/1:12,7:19:5,7,6,1
chr1	4600170	pbsv.INS.DUP.394	C	<DUP>	.	PASS	SVTYPE=DUP;END=4600203;SVLEN=33	GT:AD:DP:SAC	0/1:10,13:23:4,6,6,7
chr1	4616437	pbsv.DEL.395	AGGGCACCTGGTAGGCAGGTAGGATACCTCTTATACAGCTAGGGAACCTGGTAGGCAGAGAGGACACCTCTGATACAGCTAGGGCACCTGGTAGGCAGGGAGGACACCTGGTAGACTGGAAGGGGAGAGAAGGACGCCTTGTCAGA	A	.	PASS	SVTYPE=DEL;END=4616582;SVLEN=-145	GT:AD:DP:SAC	1/1:0,26:26:0,0,14,12
chr1	4632554	pbsv.INS.396	A	ACACAGCACACAGGACACAGCACACAGCACACAGGACACAGCCCACAGCCCACAGCACACAGGACACAGCACACAGCACACAGGACACAGCCCACAGCACACAGGACACAGCACACAGGACACAGCCCACAGCACACAGGACACAGCCCACAGCACACAGCC	.	PASS	SVTYPE=INS;END=4632554;SVLEN=161	GT:AD:DP:SAC	0/1:10,14:24:6,4,8,6
chr1	4632962	pbsv.INS.397	A	ACAGGACACAGCCCACAGCCCACAGCCCACAGCCCACAGCACACAGCACACAGGACACAGCCCACAGCCCACAGCCCACAGCCCACAGCACACAG	.	PASS	SVTYPE=INS;END=4632962;SVLEN=94	GT:AD:DP:SAC	0/1:14,11:25:8,6,7,4
chr1	4633204	pbsv.INS.DUP.398	A	<DUP>	.	PASS	SVTYPE=DUP;END=4633229;SVLEN=25	GT:AD:DP:SAC	0/1:11,14:25:7,4,8,6
chr1	4633234	pbsv.INS.399	A	AACACAGCACACATCACACAGCACACAGGA	.	PASS	IMPRECISE;SVTYPE=INS;END=4633234;SVLEN=29	GT:AD:DP:SAC	0/1:12,13:25:8,4,7,6
chr1	4649561	pbsv.DEL.400	GAGGGCTCAGTCAACAAGATGAGTACATACTTCCAACTCCTGTACTC	G	.	PASS	SVTYPE=DEL;END=4649607;SVLEN=-46	GT:AD:DP:SAC	0/1:8,16:24:3,5,7,9
chr1	4666105	pbsv.INS.DUP.401	G	<DUP>	.	PASS	SVTYPE=DUP;END=4666159;SVLEN=54	GT:AD:DP:SAC	0/1:10,16:26:8,2,10,6
chr1	4666507	pbsv.DEL.402	AGGAGGGGTGCGGAGAGGGGCCCGTGAATCACG	A	.	PASS	SVTYPE=DEL;END=4666539;SVLEN=-32	GT:AD:DP:SAC	0/1:16,10:26:9,7,8,2
chr1	4666708	pbsv.INS.DUP.403	T	<DUP>	.	PASS	SVTYPE=DUP;END=4666770;SVLEN=62	GT:AD:DP:SAC	0/1:10,16:26:8,2,9,7
chr1	4729585	pbsv.INS.404	T	TCTGTCCTCTCTCCTAGCTCTGGTGCCCTGAGATG	.	PASS	SVTYPE=INS;END=4729585;SVLEN=34	GT:AD:DP:SAC	0/1:17,14:31:9,8,7,7
chr1	4740369	pbsv.INS.405	T	TGGGGAGTGAGTGTTGATGGGGACAGAGTGGGGGAGGGGGAGGGGGAGTGAGTGTTTGATGGGGACAGTGTGGGGGAGGGGGAGGGGGAGTGAGTGAGTGATGGGGACAGAGTGGGGGAGGGAGAGGGGGAGTGAGTGAGTGATGGGGACAGAGTGGGGGAGGGGGAGGGG	.	PASS	SVTYPE=INS;END=4740369;SVLEN=170	GT:AD:DP:SAC	1/1:0,24:24:0,0,12,12
chr1	4765474	pbsv.INS.406	A	AGAGAGACATGAGTGAAGAAG	.	PASS	SVTYPE=INS;END=4765474;SVLEN=20	GT:AD:DP:SAC	1/1:0,22:22:0,0,14,8
chr1	4885577	pbsv.INS.407	A	AAAAAAAAAAAAAAAAAAAAAAAAAAAA	.	PASS	SVTYPE=INS;END=4885577;SVLEN=27	GT:AD:DP:SAC	1/1:0,18:18:0,0,6,12
chr1	4939476	pbsv.INS.408	A	ATCCTCCATATGATATCAATATTCTCCATATGACGTCAGTGTCCTCCATATGACATCAATATCCTCCATATGATGTCAATATCCTCCGTATGATGTCAATATCCTCCGTATGATGTCAATATCCTCCATATGATGTCAATATCCTCTGTATGATGTCAGTGTCCTCCATATGATGTCAATCGCCTCCATATGATGTCAATATCCTCCGTATGATGTCAGTGTCCTCCGTATGATGTCAATGTCCTCCGTATGACGTCAGTGTCCTCCATATGACATCAATATCCTCCATATGACATCAATATCCTCCATATGATGTCAGTGTGCTCCATATGACATCAATATCCTCCATATGATGTCAATATCCTGCGTATGATGTCAATATCCTCCGTATGATGTCAATATCCTCCATATGATGTCAATATCCTCTGTATGATGTCAGTGTCCTCCATATGATGTCAATCGCCTCCATATGATGCCAATATCCTCCGTATGATGTCAATGCCCTCCGTATGATGTCAATGTCCTCCGTATGATGTCAGTGTCCTCCAGATGATGTCAATATCCTCCATATGATGTCTATGTCCTCGTATGATGTCAGTGTCCTCCGTATGATGTTAATGTCCTCCGTATGATGTCGGTGTCCTCCGTATGATGTCAGTGTCCTCCGTATGATGTCAGTGTCCTCCATGTGATGTCAATGTCCTCGTATGATATCAGTGTCCTCCATATGATATCAGTGTCCTCCGTATGATATCAGTGTCCTCCGTATGATGTCAATATCTTCCGTATGATGTCAATATCTTCCGTATGATGTCAATATCCTCCATATGATTTCCGTGTCCTCCATATGATGTCAATGTCCTCCATATGATGCCAATGTCCTCCGTAAGATGTCAATATCCTCTATATGATGTCAATGCCCTCGTATGATGTCAGTGTCCTCCGTATGACGTCAATGTCCTCCGTATGATGTCGATGTCCTCCGTATGACGTTGGTGTCCTCCGTATGATGTCGGTGTCCTCTGTATGATGTCGGTGTCCTCCGTATGATGTCGATGTCCTCTGCATGATGTCAATGTCCTCGTATGATGTCAGTGTCCTCCGTATGATATCAGTGTCCTCCGTATGATGTCAATATCCTCCATATGATGTCAATATTCTCCATCGGATGTCAATATCCTCTGTAGGATGTCAATATCCTCCATATGATTTCGGTGTCCTCCATATGACATCAATAGCCTCCAAATGATGTCAGTATCCTCCGTATGATGTCGGTGTCCTCCATATGATGTCAATGTCCTCCATATGATGTTAGTGTCCTCTGTATGATGTCAGTGTCCTCCGTATGATGTCAGTGTCCTCCGTATGATGTCAGTGTCCTCTGTATCATGTCAATGTCCTCGTATGATGTCAGTGTCCTCCGTATGATATCAGTGTCCTCCGTATGATGTCAATATCCTCCATAGGATGTCAATATTATCCATAGGATGTCAATATCCTCCGTATGATGTCAATATCCTCCATATGATTTCAGTGTCCTCCATATGACATCAATAGCCTCCAAATGATGTCAGTATCCTCCGTATGATGTCAGTGTCCTCCATATGATGTCAATGTCCTCCATATGATGTCGGTGTCCTCCATATGATGTCGGTGTCCTCCGTATGATGTCAGTGTCCTCTGTATGATGTCAGTGTCCTCCATATAATGTCAATATCCTCCATATGATGTCAATATCCTCCATATGATGTCAATATCCTCTGTATGATGTCAGTGTCCTCCGTATGATGTCAATATCCTCCATATGATGTCAACATCATCCATATGATTTCAGTGTCCTCCGTATGATGTCAATG	.	PASS	SVTYPE=INS;END=4939476;SVLEN=1855	GT:AD:DP:SAC	0/1:14,27:41:7,7,11,16
chr1	4969174	pbsv.INS.DUP.409	G	<DUP>	.	PASS	SVTYPE=DUP;END=4969199;SVLEN=25	GT:AD:DP:SAC	1/1:0,15:15:0,0,8,7
chr1	5075686	pbsv.INS.DUP.410	T	<DUP>	.	PASS	SVTYPE=DUP;END=5075755;SVLEN=69	GT:AD:DP:SAC	1/1:1,22:23:1,0,11,11
chr1	5112425	pbsv.INS.411	A	AGAAGAAGAGGGAGAGGAATGGGGAGAGGCAGAGGAAGAGGGAGAGGCAGAGGGAGAGGAAGAGGGAGAGGCAGAGGGAGAGGAAGAGGGGGATGCAGAGGGAGAGGAAGAGGGAGAGGCAGAGGGAGAGGAAGAGGGGGATGCAGAGGGAGAGGAAGAGGGAGAGGAAGAGGGAGAGGCAGCGGGAGAGGCAGCGGGAGAGGCAGCGGGAGATGCAGAGGGAGAGGAAGAGGGAGAGAAGGAGGAGAGGCAGAGGGAAAGGAAGAGGGAGACACAGAGGCAGAGGAAGAGGGAGAGGAAGAGGGAGAGGCAGAGGGAGAGGAAGAGGGAGAGGAGGGAGAGGAAGAGGGAGAGGGAGAGGCAGAGGGAGAGAGAGAGGAAGAGGGAGAGGGAGAGGAAGAGGGAGAAGAAGAGGGAGAGGGAGAGGAAGAGGGAGAGGAAGAGGGAGAGGCACAGGGAGAGGCAGAGGGAGAGGGAGGGAGAGGCAGAGGGAGAGGGAGGAAGAGGGAGAGAGAGAG	.	PASS	SVTYPE=INS;END=5112425;SVLEN=517	GT:AD:DP:SAC	1/1:1,27:28:0,1,13,14
chr1	5137368	pbsv.INS.412	A	ACAACTATGAAGACAGGCACCTCT	.	PASS	SVTYPE=INS;END=5137368;SVLEN=23	GT:AD:DP:SAC	1/1:0,24:24:0,0,12,12
chr1	5160273	pbsv.INS.413	G	GCACACACTAACACATACACATACACACATACTAACACATACACACACTAACACATACACATACATATATACTAACATACACATACACACATACTAACACATACACACACATACTAACACATACACATACAGATATACTAACACATACACATACACACACTAACATACACATACACACACTAACACATACACATACACACATACTAACACATACACACATACTAACACATACACACACACTAACACATACATATATACTAACACATACACATACATACTAACATACACAAACATACACATACACACATACTAACACATACACACACAAACACATACACACATACTAACACATACACATACACATACACACATACTAACACATACACATACACACATACTAACACATACACATACATATATACTAACACACACACTAACACATACACACATACTAACACATACACACACTAACACATACACACACTAACACATACACATACACACATACTAACACATACACACACTAACACACACATACACACACTAACACACATACACACTAACACATACACATGCACACATACTAACACATACACATACATATATACTAACACATACACATA	.	PASS	SVTYPE=INS;END=5160273;SVLEN=622	GT:AD:DP:SAC	1/1:2,17:19:1,1,11,6
chr1	5212172	pbsv.INS.DUP.414	A	<DUP>	.	PASS	SVTYPE=DUP;END=5212196;SVLEN=24	GT:AD:DP:SAC	0/1:12,12:24:7,5,4,8
chr1	5214676	pbsv.INS.DUP.415	T	<DUP>	.	PASS	SVTYPE=DUP;END=5214730;SVLEN=54	GT:AD:DP:SAC	0/1:5,16:21:3,2,10,6
chr1	5214751	pbsv.INS.416	T	TTATATATATATATATATATATATATATATATAACA	.	PASS	IMPRECISE;SVTYPE=INS;END=5214751;SVLEN=35	GT:AD:DP:SAC	0/1:9,14:23:6,3,8,6
chr1	5225271	pbsv.INS.DUP.417	C	<DUP>	.	PASS	SVTYPE=DUP;END=5225299;SVLEN=28	GT:AD:DP:SAC	1/1:0,15:15:0,0,8,7
chr1	5246621	pbsv.DEL.418	CCTTCCTTCTTTCCTTCCTTCCTTCCTTTCCTCCTTCCTTTTTCTTCCTTCCCTCCCTCCCTCCTTCCTGT	C	.	PASS	SVTYPE=DEL;END=5246691;SVLEN=-70	GT:AD:DP:SAC	0/1:14,17:31:7,7,8,9
chr1	5303999	pbsv.DEL.419	TCAAGTGCCCAGTACCTACCACAGCTCATGGGTATACACCTAAGTCAACAACCAAGTGCCCAGTACCTACCACAGCTCATGGGTATATACCTAAGTTAATAAC	T	.	PASS	SVTYPE=DEL;END=5304101;SVLEN=-102	GT:AD:DP:SAC	0/1:16,16:32:12,4,7,9
chr1	5334121	pbsv.INS.DUP.420	A	<DUP>	.	PASS	SVTYPE=DUP;END=5334179;SVLEN=58	GT:AD:DP:SAC	0/1:14,16:30:7,7,11,5
chr1	5334371	pbsv.INS.421	A	AAGAAACACAACGCAGAATTCAGGATGGTGGAGAAACACAACGCAGAATTCAGGATGGTGGAGAAACACAACGCAGAATTCAGGATGGTGGAGAAACACAACGCAGAATTCAGGATGGTGGAGAAACACAACGCAGAATTCAGGATGGTGG	.	PASS	IMPRECISE;SVTYPE=INS;END=5334371;SVLEN=150	GT:AD:DP:SAC	0/1:21,9:30:14,7,4,5
chr1	5387105	pbsv.INS.422	G	GGTGGTGTGGGGGGGGTGTGGTGTGTGTAGTGTATGTGGTGTGTGGTGCGTGTGTGTGTGGGGGTGTGGTGTGTGTATAGTGTGTGGGGTGTGTGTGTGGTGTGTGTGGTGTGTGTGGAGTATGTGTGTGTAGTGTGTGGTGTGTGTGTTTGTGGTGTGTGTGGTGTGGTGTGTGTGTAGTGTGTGGTGTGTGGGGGGGGTGTGTGTAGTGTGTGGTGTGTGTATGTGGTGCGTGTGTGTGGTGTGTGTGTAGTGTGTGGTGTGTGTATGTGGTTTGTGTGGTGTGTTTGTGTAGTGTGTGGTGTGTATGTGGTGTGTGTGTGGTGTGTGTGGTGTGTGTGTGGTGTGTGTGGTATGTGTGTGTGGTGTGTGTGGTGTGTGGGGGGTATGTGTGTGTAGTGTGTGGTGTGTGTGTTTGTGGTGTGTGTGGTGTGTGGTGTGTGTGTAGTGTGTGGTGTGTGTGGGGGGTGTGTGTAGTGTGTGGTGTGTGTATGTGGTGCGTGTGTGGTGTGTGTGTGTAGTGTGTGTTGTGTGTATGTGGTTTGTGTGGTGTGTGTGTGTAGTGTGTGTTGTGTGTTTGGCATGTGTGGTGTGTATGTGGTGTGTATGTGGTGTGTGTGTGGTGTGTGTGGTATGGTGTGTAGTGTGTGGTGTGTGTGGTGTGTGTAGTGTGTAGTGTGTGTGTGGTGTGTGGTGTGTTCGTGTGTAGTGTGTGGTGTGTGTGTATGTGGTGTGTGTGTGTGGTGTGTGTGTGTATGTGATGTGTGTGGTGTGTGTGGGGGGGTGTGGTGTGTGTGTAGTGTATGTGGTGTGTGGTGCGTGTGTGTGTGGTGTTTGGGGAGTGTGGTGTGTGTGTAGTGTGTGGTGTGTGTATGTGGTGCGTGTGTGTGGTGTGTGTGTGGTGTGTGTGTGTAGTGTGTGTGTAGTGTGTGTGTGTGTGTGTGTGTGTGTAGTGTGTGGTGTGTGTATGTGGTTTGTGTGGTGTGTGTGTAGTGTGTGGTGTGTGTGTGGCGTGTGTGGTGTGTATGTGGTGTGTGTGGTATGTGTGTGTAGTGTGTGGTGTGTGTGTGTGGTGTGTGTGTGGTGCGTGTGTGTGTGTGGTGTTTGGGGAGTGTGGTGTGTGTGTAGTGTATGTGGTGTGTGCTGCGTGTGTATGTGTGGTGTTTGGGGAGGTGTGTGGTGTGTGTAGTGTATGTGCTGTGTGGTGTGTGTGTGTATGTGGTGTGTGTGTGGTGTGTGGAGGGTGTGGTGTGTGTAGTGTATGTGGTGTGTGGTGCGTGTGTGTGTGTGTGTGTGGTGTGTGTGTGGTGTGTGTGGTGTGTGTGGGGGTGTGTGGTGTGTGTGTAGTGTATGTGGTGTGTGGTGCGTGTGTGTGTGTGGTGTTTGGGGGGGTGTGTGGTGTGTGTGTAGTGTATGTGGTGTGTGCTGCGTGTGTGTGTGTATGTGATGTGTGTGTGGTGTGTGTGGGGGGGTGTGGTGTGTGTAGTGTGTGTGTGGTGTTTGGAGGGGTGTGTGGTGTGTGTAGTGTGTGTGGTGTGTGCTGCGTGTGTGTGTGCGTGTGTGGGGGGGTGGTGTGTGTAGTGTGTGGGGTGTGTGTGGTGTGTGTGTGGTGTGTGTGGGGTATGTGTGTGTAGTGTGTGGTGTGTGTGGTGTGTGGTGTGTGTGGGGGGTTGTGTGTAGTGTGTGGTGTGTGTATGTGGTGCGTGTGTGTGGTGTGTGTGTGGGGGTGTGTGGTGTGTGTGTAGTGTATGTGGTGTGTGGTGCGTGTGTGTGTGTGGTGTTTGGGGGGTGTGTGGTGTGTGTAGTGTGTGTGGTGTGTGCTGTGTGTGTGTGTGGTGCGTGTGTGTGTGTGTGTGTGTGTGTGTGTGTGTGTGTGTGTAGTTCTGACCTGCTTTGCTTGTTTTGCAGAGGAGCAAGCCCATGTAGCTCCCAGGCTGCTCTTTTGGACGTGGAGCTCCTGCAGCCACCTTCAGACTGAGGCCTCTGCCTTCTTTAACAACATCGCATGGAGCCAAAAGGTAGAAAATAGGCGTGCAAACAGTGAGGATGCGGGTCTTATAGGCTGCAGAGACCACCTGTGATGAGACCCTAATAGAGAACGGAATTGGAACAGGGAATGACAGAAAGCAGGCAGAGGCTTCCCGTTAAACGTGATGGATGGAGCACACATACTTATCACAGCTCCCTCCGCAAATGCACCAGAATTACAACACAGGGATAAAAGAAGCGTAAACACACAAGGACAAAGAAATCCAGTGAGGATATTTCGGAGGACTGAGCTGACAAAGCTTGGGAGAAAAAAAGCAGATGATAAAACGGTGACAAGCTTAGCCTAGCAGGAAAACGGCGATCTAAGCCTGCAGGGGAAGAAGGAAACAGGAGGAGGTGGACCCATTTGTCTCAAAGGCTCCTAGAAAAGCTCTGAGATCCCAGGTACCAGGTGATGCTCAGGTAGGGAGGAAAATAGAAAAGAAAAAGCTGAAAATTCAGGGATGGGTTTGCGCAGGAGCAGTTCAGCCCCAAGACTGCCCCTGGCCACCTGTAATCAAGGGACCGTCCATCTCCTCTCCCAGCTAAAATGGAGGGTCCTGGTCTGGAGGAGGTGGCATATCTGAGAACAAGGATAAAACACGGAACTGAAAATAGTGCAAGTCTGCATGCTGGGCAGGGAAGGCCCATACCACCCCCCTGTCTGCTCCCTGAGTGTTGAAGACCAAGCCCATAACCCCAGACATCAGACACTTTCCCAGGAAGGCCAACAGGCTCACCCATGTGGCCAGCCAGGTCAGCCATGGGGACCTCAGCTGGAAGCAGCTCCCAGATCTTCCATGGGATGTGAGGGTCTTTTTTTTTTTTTTTTGAGATGGAGTTTTGCTCTTGTTGCCCAGGCTGGAGTACAATGGTGCAATCTCAGCTCACCGCAACCTCTGCCTCTGGGGTTCAAGCAACTCTCTGCCTCAGCCTCCCAAGTAGCTGGGATTATAGGCATGCACCACCATACCTGGCTAATTTTGTATTTTTTAATGGAGATGGGGTTTCTTCATATCGGTCAGGCTGGTCTTCAACTCCTGACCTCAGGTGATCTGCCTGCCTCGGCCTCCCAAAGTGCTGGAATTACAGGTGTGAGCCACCGCACCCAGCCATGAGGGTCTTTTATCTAGTATTTTTAATGTCGTTTTTGCACCTCACTCTTAAATATAACCACACAAATATTTTAGGAAAGCCTGTAACGTAAAAGTCAGAGCAGAACAAGCAAACACAGGGGAGAAACTCAGAGAAGACAGGAATCAGGCACAAAGCAGGAGAACGCTCCATGTGTGTAAAATTAATGACATCTGAGATATAAGGGAATATACTGTATCCTTGAAAGAACACGATGTTCTTCTCTAAAGAGGAGCACCTTCCGAAAATCAGGAAAGCTTTTAGAAATGAAAACCATGCGAGTAGAATTAACATTTGACTAGAAGGACAGGGAAATAAAGGGGAAGATATTTCTTGGGATTAGAACAGAAATATAAAGAGGTAGAAAATGGTCCAGAGAAGAAAATTAGAGGCTCAATCTGGGAGACCTAATGTCATATCCACAGGTGTTCCAGAAAAAGAATGAAAAAAAAAAATCGAGGGGAAGAAAATTTTCCAGAAAGAAAGGAGTTGTTTCTAAGCTGAAGAAACCAATTGAGAACCCAGAAAAAGGAGTGAAAAAGACCCACGCACACACCAGGGCACACAGTGATAGATATGCAGAGTGAGGGATTAAGAGATGACACTAAAAGCTCCCAGAAGGCAAGAGCGGGTTGCATCAAAACGGTGTTGCATCTCTCCTAGGATTTTGCAAGAATACCTTGAAAGTTCAGAAGGAAAATCTCTAGGCTAGATCACACCCAACTAAGCTATGAATCAAGCCCGAGGGTGCAATGTGAGTATTTCAGATTTGAGCCATCTCAAACTATTCAGCTCCCATAAGGTCCTTCAAACCTGGGTGCAAATCATCAAAGAAGACAGTTTCCCAGGGCGGTGAGGACGTTCCCGGGATGCCGGTGTCTGTGCAGCAGCTCTAGAGAACAATAGGTCCGTTGTGGAGGAGGAGGAAGGAGAAGTCAGGGGGCATATGGCCCAGAAAGAGAAACGTGGGCCGGCAAGACTAGCTGAGGCTTTGCTCCATAAAGCCAGTGACATTGCAGCTCTGGCTATAATCTCGGGGGGCAGTAGTGGAAGCAGCCTACAAACCTTGCAAAGGAAAGTCCTGTGGTTATTCTTCCTAGGGAAAGCGCAAAGTTGATCAGGAAAGGAAATGTAATCATAGAACTACTTTGTGGCTCAGCTGTGAATAATAATTACATAATTATGTAAATGTTGAATATTGATCTAACCACAAATTATGATACTGGGAGGAGCGGGGCAGGGAGCTGCACGTGTGTGTGTCTGTGTGTGTGTCTCTGTGTCTGTGTATCTCTGTGTGTCTGTGTGTGTCTCTGTGTCTGTCTGTGTGTGTCTATGTGTGAATCTGTGTGTGTCTCTGTGTCTATGTCTGTGTCTGTGTGTATTTCTCTATGTCTGTGTATGTGTGTCTGTGTGTGTCTATGTCTGTGTGTGCCTGTATCTGTGTGTCTCTGTGTGTGTCTATGTCTGTGTGTATGTCTCTGTGTCTTGTCCCCATGTGTCTGTGTGTGCCTGTGTGTGTCTCTACGTGTGTGTCTGTGTCTGTGTGTATGTCTCTGTGTCTTGTCTCTGTGTGTGTCTCTATGTGTGTCTGTGTGCATTTCTCTATGTCTGTGTATGTGTGTCTGTGTGTGTCTATGTCTGTGTGTGCCTGTATCTGTGTGTCTCTGTGTGTGTCTATGTCTGTGTGTATGTCTCTGTCTTGTCCCCATGTGTCTGTGTGTGCCTGTGTGTATCTGTGTGTCTCTATGTGTGTGTCTGTGTCTGTGTGTATGTCTCTGTGTCTTGTCTCAGTTGTGCCTGTGTGTGTGTCTGTGTGTGTCTCTGTGTCTTCTCTGTGTGTATCTCTGTGTCTGTGTGTCTGTCTCTATGTGTCTGTGTCTCTTGTGTCTGTCTCTATGTGTGTCTATGTGTATCACTGCGTGTGTGTCTCTGTGTCTGTGTCTCTTTGTGTGTCTGTCTCTATGTCTGTGTGTGTGTCTGCCTGTGTGTCTGTCCCTGCATGTGTATGTGTATCTCTGTGTCTGTGTGTGTGTGTCTGTGTGTGTGTCTGTGTGTGTCTTTGTG	.	PASS	IMPRECISE;SVTYPE=INS;END=5387105;SVLEN=5225	GT:AD:DP:SAC	0/1:14,10:24:8,6,4,6
chr1	5404549	pbsv.DEL.423	TAGGGACCACATTCCACCCTGGTCACCCCCCTACC	T	.	PASS	SVTYPE=DEL;END=5404583;SVLEN=-34	GT:AD:DP:SAC	1/1:0,19:19:0,0,5,14
chr1	5414107	pbsv.DEL.424	GAGCATCCTGGGCATCTATGATGCTGATTGATGTCCCCAGCATCCCGGGCATCTATGATGCTGATTGATGTCCCC	G	.	PASS	SVTYPE=DEL;END=5414181;SVLEN=-74	GT:AD:DP:SAC	0/1:10,10:20:5,5,6,4
chr1	5414115	pbsv.DEL.425	TGGGCATCTATGATGCTGATTGATGTCCCCAGCATCCC	T	.	PASS	SVTYPE=DEL;END=5414152;SVLEN=-37	GT:AD:DP:SAC	0/1:11,9:20:7,4,4,5
chr1	5474561	pbsv.DEL.426	CAGGCATTCCTGTGGCCTCCCTCTCCCTGACTTTTGTTGAGAGATCGTGGTCCTTTGGGATCAACCC	C	.	PASS	SVTYPE=DEL;END=5474627;SVLEN=-66	GT:AD:DP:SAC	0/1:11,12:23:4,7,6,6
chr1	5601879	pbsv.DEL.427	GGGAGACGCGGCATGGGGTGT	G	.	PASS	SVTYPE=DEL;END=5601899;SVLEN=-20	GT:AD:DP:SAC	0/1:11,15:26:6,5,6,9
chr1	5655857	pbsv.DEL.428	GGAAGGAAGGAAGGAAGGAAGGAAGGAAGGAAGGAAGGAAGGAAGGAAAGAAA	G	.	InsufficientStrandEvidence	SVTYPE=DEL;END=5655909;SVLEN=-52	GT:AD:DP:SAC	0/1:10,3:13:5,5,3,0
chr1	5667896	pbsv.INS.DUP.429	C	<DUP>	.	PASS	SVTYPE=DUP;END=5668125;SVLEN=229	GT:AD:DP:SAC	0/1:18,16:34:10,8,9,7
chr1	5671396	pbsv.DEL.430	GAAAGTGGGGCAGATAAAAAAT	G	.	PASS	SVTYPE=DEL;END=5671417;SVLEN=-21	GT:AD:DP:SAC	0/1:31,14:45:19,12,6,8
chr1	5691770	pbsv.INS.431	T	TGACAACAAAGGTGACTCCAG	.	PASS	SVTYPE=INS;END=5691770;SVLEN=20	GT:AD:DP:SAC	1/1:0,35:35:0,0,17,18
chr1	5701756	pbsv.INS.DUP.432	A	<DUP>	.	PASS	SVTYPE=DUP;END=5701789;SVLEN=33	GT:AD:DP:SAC	1/1:1,10:11:0,1,4,6
chr1	5713523	pbsv.INS.433	C	CTTCTGCGGGGACCCGGAAATCGCCCGCGGGGGGCTTAGCGCTCCGTTACCGCTGAGGGTTGGA	.	PASS	SVTYPE=INS;END=5713523;SVLEN=63	GT:AD:DP:SAC	0/1:8,10:18:6,2,5,5
chr1	5736368	pbsv.DEL.434	GATAGATAGATAGATAGATAGATACATACATACATAC	G	.	PASS	SVTYPE=DEL;END=5736404;SVLEN=-36	GT:AD:DP:SAC	1/1:2,22:24:1,1,8,14
chr1	5744121	pbsv.DEL.435	CCCTTCCTTCTTCCCTCCCTCCCTTCCTTCTTCCCTCCCTCCCTCCCTTCCTCCCTCCCTCCCTTCCTCCCTCCCTCCCTTCCTTCTTCCCTCCCTCCCTCCCTTCCTTCTTCCCTCCCTCCCTCCCTTCCTCCCTCCCTCCCTCCCTTCCTCCCTCCCTCCCTTCCTTCTTCCCTCCCTCCCTT	C	.	PASS	SVTYPE=DEL;END=5744305;SVLEN=-184	GT:AD:DP:SAC	0/1:9,14:23:3,6,7,7
chr1	5744172	pbsv.DEL.436	TCCCTCCCTCCCTTCCTCCCTCCCTCCCTTCCTTCTTCCCTCCCTCCCTCCCTTCCTTCTTCCCTCCCTCCCTCCCTTCCTCCCTCCCTCCCTCCCTTCCTCCCTCCCTCCCTTCCTTCTT	T	.	PASS	SVTYPE=DEL;END=5744292;SVLEN=-120	GT:AD:DP:SAC	0/1:15,7:22:7,8,3,4
chr1	5757928	pbsv.INS.DUP.437	A	<DUP>	.	PASS	SVTYPE=DUP;END=5757954;SVLEN=26	GT:AD:DP:SAC	0/1:11,10:21:4,7,7,3
chr1	5781017	pbsv.INS.438	C	CAGACATCGACACGTGAGCAGG	.	PASS	SVTYPE=INS;END=5781017;SVLEN=21	GT:AD:DP:SAC	0/1:11,10:21:3,8,3,7
chr1	5802854	pbsv.INS.439	C	CACCATCACCATCATCACCATCATCATCATCACTGTCATCATCACCATCATCACCATCATCACCATCATCATCACCATCATCATCATCATTGTCATCATCAACATCATCATCACCATCACCATCATCGTCACCATCATCACCATCATCACCGTCATCATCACCATCATCATCATCATCAATGTCATTACCACCACCATCATCACCATCATCGCCATCATCATTACCATCATCACATCATCACTATCACTATCATCATCACCATCACCATCATCATCATCATGACTATTGTCATCATCGCCACCATCATCATTAACACATCACCATCATCACCATTATCATCACCATCATCATATCATCACTATCACCATCATCACCATCATCATCATCATCACCATCACCATCATCATCATCATCATCATCACCATCATCATCATCAATGTCATT	.	PASS	SVTYPE=INS;END=5802854;SVLEN=444	GT:AD:DP:SAC	1/1:0,32:32:0,0,14,18
chr1	5811407	pbsv.INS.440	A	ACCCCCCCCACCCCCCCCCCCCCCCCCCCCCC	.	PASS	SVTYPE=INS;END=5811407;SVLEN=31	GT:AD:DP:SAC	1/1:0,21:21:0,0,8,13
chr1	5816664	pbsv.DEL.441	CGTGGACAGAGGGGATTACTGGTGT	C	.	PASS	SVTYPE=DEL;END=5816688;SVLEN=-24	GT:AD:DP:SAC	0/1:9,15:24:3,6,7,8
chr1	5816913	pbsv.INS.DUP.442	G	<DUP>	.	PASS	SVTYPE=DUP;END=5816959;SVLEN=46	GT:AD:DP:SAC	0/1:16,9:25:7,9,3,6
chr1	5817271	pbsv.INS.443	G	GGGATTACTGGTGTGTGGACAGAGGGGATTACTGGTATGTGGACAGAGGGGATTACTGGTGTGTGGATACAGGGGATTACTGGTGTGTGGACAGAGGGATTACTGGTGTGTGGATATGGGGGATTACTGGTGTGTGGATACGAGGGATTACTGGTGTGTGGATACGGGGGATTACCGGTGTGTGGACACGGGGGATTACGGGTGCATGGACAGAGGGGATTACCAGTGTGTGGATACAGGGGATTGCTGGTGTGTGGACAGAGGGGATTACTGGTGTGTGGATACGGGGGATTACTGGTGTGTGGATATGGA	.	PASS	SVTYPE=INS;END=5817271;SVLEN=311	GT:AD:DP:SAC	1/1:3,20:23:1,2,9,11
chr1	5817512	pbsv.DEL.444	GGGGGATTACTGGTGTGTGGATACA	G	.	PASS	SVTYPE=DEL;END=5817536;SVLEN=-24	GT:AD:DP:SAC	0/1:15,9:24:7,8,4,5
chr1	5817534	pbsv.INS.DUP.445	A	<DUP>	.	PASS	SVTYPE=DUP;END=5817556;SVLEN=22	GT:AD:DP:SAC	0/1:10,14:24:4,6,7,7
chr1	5821403	pbsv.INS.DUP.446	G	<DUP>	.	PASS	SVTYPE=DUP;END=5821433;SVLEN=30	GT:AD:DP:SAC	0/1:11,14:25:5,6,7,7
chr1	5825875	pbsv.INS.DUP.447	A	<DUP>	.	PASS	SVTYPE=DUP;END=5825893;SVLEN=18	GT:AD:DP:SAC	1/1:0,29:29:0,0,15,14
chr1	5829844	pbsv.INS.448	A	AATGGTGATGATAGTGGTGATGGTGATAGTGATGGTAGTGGTGATGGTGATGATTATGTTGGTGATGGTGGTGGTGATAGTGATGATGATGGTGATGGTGATAGTGGTGATGATGGTGTTGGTGGTGATGGTGATGGTGCTGGTGATGGTGATAGTGATGGTGGTGGTGGTGATGGTGGTGATGCTTATGTTAGTGATGGTGATGATGGTGGTGTTGACAGTGATGATGCTGGTAGTGATGGTGGTGGTGATGGTGATGGTGGCGATGGTGATGGTGGTGATGGTGATGGTGGTGATGATGGTGATGATGGTGGTGATGGTGGTGGTGATGGTGATAGTGATAGTGGTGATGGTGATGGTGGTG	.	PASS	SVTYPE=INS;END=5829844;SVLEN=363	GT:AD:DP:SAC	1/1:3,26:29:1,2,11,15
chr1	5832302	pbsv.INS.449	A	AGGGCTGTGGGCTGGGGGCTGGGGGCTGGGGGGCTAGGGGGCTGGGGGCTGGGGGATGGAGGCTGGGGGCTGGGAACTGAGGGCTGTGGGCTGTGGGCTGGGGGCTATAGGCTGGGGGCTGGGGGCTGGGAACTAAGGGCTGTGGGCTGTGGGCTGGGGGCTATGGGCTGGGAGCTGGGGGCTGGGAACTGAGGGCTGTGGGCTGGGGGCTGGGGGCTGGGGGCTGGGGGGCTAGGGGGCTGGGGGCTGGGGGATGGAGGCTGGGGGCTGGGAACTGAGGGCTGTGGGCTGTGGGCTGGGGGCTATAGGCTGGGGGCTGGGGGCTGGGAACTGAGGGCTATGGGCTGGGAGCTGGGGGCTGGAAACTGGGGGCTGGGAGCTGGGGGCTGTGGGCTGGGGGCTGGAGGCTGGAGGCTGGGGGCTGGGAACTGAGGGCTGTGGGCTGG	.	PASS	SVTYPE=INS;END=5832302;SVLEN=445	GT:AD:DP:SAC	0/1:10,14:24:4,6,4,10
chr1	5832302	pbsv.INS.450	A	AGGGCTGTGGGCTGGGGGCTGGGGGCTGGGGGGCTAGGGGGCTGGGAACTGAGGGCTGGGGGCTGGGGGCTGGGGGATGGAGGCTGGGGGCTGGGAACTGAGGGCTGTGGGCTGTGGGCTGGGGGCTATAGGCTGGGGGCTGGGGGCTGGGAACTGAGGGCTGTGGGCTGGGGGCTGGGGGCTGGGGGCTGGGGGGCTAGGGGGCTGGGGGCTGGGGGATGGAGGCTGGGGGCTGGGAACTGAGGGCTGTGGGCTGTGGGCTGGGGGCTATAGGCTCGGGGCTGGGGGCTGGGAACTGAGGGCTGTGGGCTGTGGGCTGGGGGCTATAGGCTGGGGGCTGGGGGCTGGGAACTGAGGGCTGTGGGCTGTGGGCTGGGGGCTGGGGGCTGTGGGCTGGGGGCTGGGGGCTGGGGGGCTAGGGGCCTGGGGGCTGGGGGATGGAGGCTGGGGGCTGGGAACTGAGGGCTGTGGGCTGTGGGCTGGGGGCTATAGGCTCGGGGCTGGGGGCTGGGAACTGAGGGCTATGGGCTGGGAGCTGGGGGCTGGAAACTGGGGGCTGGGAGCTGGGGGCTGTGGGCTGGGGGCTGGAGGCTGGAGGCTGGGGGCTGGGAACTGAGGGCTGTGGGCTGGGGGCTATAGGCTGGGGGCTGGGGGCTGGGAACTGAGGGCTGTGGGCTGTGGGCTGGGGGCTGGGGGCTGTGGGCTGGGGGCTGGGGGCTGGGGGGCTAGGGGCCTGGGGGCTGGGGGATGGAGGCTGGGGGCTGGGAACTGAGGGCTGTGGGCTGTGGGCTGGGGGCTATAGGCTCGGGGCTGGGGGCTGGGAACTGAGGGCTATGGGCTGGGAGCTGGGGGCTGGAAACTGGGGGCTGGGGGCTGGAGGCTGGAGGCTGGGGGCTGGGAACTGAGGGCTGTGGGCTGGGGGCTGGGGGCTGGGGGGCTAGGGGGCTGGGGGCTGGAGGCTGGAGGCTGGGGGCTGGGGGATGGAGGCTGGGGGCTGGGAACTGAGGGCTGTGGGCTGTGGGCTGGGGGCTATAGGCTGGGGGCTGGGGGCTGGGAACTGAGGGCTGTGGGCTGGGGGCTGGGGGCTATAGGCTGGGGGCTGGGGGCTGGGAAGGGCTGTGGGCTGG	.	PASS	SVTYPE=INS;END=5832302;SVLEN=1126	GT:AD:DP:SAC	0/1:14,10:24:4,10,4,6
chr1	5882166	pbsv.DEL.451	ACTTACCCAGCCATCTCTCAGTGGCGCG	A	.	PASS	SVTYPE=DEL;END=5882193;SVLEN=-27	GT:AD:DP:SAC	0/1:12,18:30:7,5,5,13
chr1	5884448	pbsv.DEL.452	GACAACCAAGATCACTGCCCAAGCTCCCAGCCGAGCCCCCGTCCTACTCC	G	.	PASS	SVTYPE=DEL;END=5884497;SVLEN=-49	GT:AD:DP:SAC	0/1:12,16:28:6,6,4,12
chr1	5922692	pbsv.DEL.453	TCTGCAGTCCTGGCTTAGCCGGGCACGGTGGCACTGC	T	.	PASS	SVTYPE=DEL;END=5922728;SVLEN=-36	GT:AD:DP:SAC	0/1:15,12:27:9,6,7,5
chr1	5952554	pbsv.DEL.454	CCCCTGCCCCACCCACCCCTA	C	.	PASS	SVTYPE=DEL;END=5952574;SVLEN=-20	GT:AD:DP:SAC	0/1:13,7:20:6,7,3,4
chr1	5977904	pbsv.INS.455	A	AGAAGAGAGGGGAGGGGGGAGAAGGGAAGGGAGGGAAGGGGAGGGGGAAGGAGAAGGGAGGGGTGGGAAGGGGAGGGGAAGGGGAGGGGAGGGGAGAGGGGAGGGGAGGGGGGAGGGGAGGGGAGAGGGAGGGGAGGGGAGGGGAAGGGGGAGGGGAAGGGGGAGGGGAAGGGGGAGGGGAAGGGGAGGGGGAGGGGAAGGGGAGGGGGAGGGGGAGGGGGAGGGGAGGGGGAGGGGGAGGGGAAGGGGAGGGGGAGGGGAAGGGGAGGGGGAGGGGGAGGGGAAGGGGAGGGGGAGGGGAGGAGGGGAGGAAGGGGAGGGAGGAGGGGAGGAAGGGGGAGGGGGAGGGGAGGGGAGGGGGGAGGGGGGAGGGGAGGGGAGGGGGGAGGGGAGGAGGTGGGAGGGGGAGGGGAGGACGGGGAGGGGAGGAGGGGGAGGGGAGGAGGGGAAGGGGAGGAGGGGGAGGGGAGGAGGGGAAGGGGAGGAGGGGGAGGGAGGAGGGGAGGGGAGGAGGGGAGGGGGGGAGGAGGGGAGGAGGGGGAGGGAGGAGGGGAGGGGAGGAGGGGAGGGGAGGAGGGGAGGGGAGGAGGGGAGGGGAGGAGGGGAGGGGAGGAGGGGGGGGAGGAGGGGGGGGAGGAGGGGAGGAGGAGGGGAGGGGAGGAGGGGAGGGGAGGAGTGGGAGGGAGGAGGGGAGGGGAGGAGGGGAGGGGAGGAGGGGAGGGAGGAAGGGAGGGGAGGAGGGGAGGGGAGGAGGGGAGGGGAGGAGGGGAGGGGAGGAGGGGAGGGAGGAGGGGAGGGGAGGGGAGGAGGGGAGGGGAGGGGAGGAGGGGAGAGGAGGGGAGGGAGGAGGGGAGGGGAGGGGAGGGGAGGAGGGGAGGGGAGGAGGGGAGAGGGAGGGGAGGGGAGGGGAGGAGGGGAGGAGGGGAGGGGAGGGGAGGGGAGGGGAGGAGGGGAGGAGGGGAGGGGAGGAGGGGGAGGGGAGGAGGGGGAGGGGAGGAGGGGAGGAAGGGGGAAGGAAGAGGGGAGGGGGGGAGGAAGGGGGGGGAGGAGGGGAGGAAGGGGGAGGGAGGAGGGGAAGAAGGGTGAGGGGAGGAGGGGGAGGGGAGGAGGGGGAGGGGAGGGGGAGGGGGGAGGGGGAGGGGGGAGGGGAGGAGGGGAGGGGGGAGGGGAGGAGGGGAGGGGAGGAGGGGAGGAGGGGAGGGGAGGAGGGGAGGGGAGGAGGGGGAGGGGAGGAAAGGAAGGGAGGGAAGGGGAGGGGAGGAGTGGAGAGGAGGATGAGGGGAGGGGAGGGGAGGAGTGGAGAGGAGGGTAAGGGAAGGAAGCAGAGGAGGGAGGAGTGGAGAGGAGGGGAAGGGAGGGGAGGGGAGGGGTGCGGGAGGGGAGGGGTGCGGGAGGGGAGGGTAAAGGAAGGGAGGGGAGGGTGGGGGACGGGAGGGAAGAGGAGTGGAGAGGAGGAGAAGGGAGGGGAGGG	.	InsufficientStrandEvidence	SVTYPE=INS;END=5977904;SVLEN=1470	GT:AD:DP:SAC	1/1:0,5:5:0,0,0,5
chr1	6005060	pbsv.DEL.456	TAGAGTGGGGGACATGGAAGCTGAGCTGAGGGGTGAGGGTAGAGTGGGGGGATGTGGGAGCTGAGCTGAGGGGTGAGGGTGCAGTGGGGGGACGTGGGAGCTGAGCTGAGGGGTGAGGGT	T	.	PASS	SVTYPE=DEL;END=6005179;SVLEN=-119	GT:AD:DP:SAC	0/1:16,14:30:9,7,7,7
chr1	6005344	pbsv.INS.457	G	GGGGGACATGGAAGCTGAGCTGAGGGGTGAGGGTAGAGTGGGGGACATGGAAGCTGAGCTGAGGGGTGAGGGTAGAGTGGGGGACATGGAAGCTGAGCTGAGGGGTGAGGGTAGAGTGGGGGACATGGAAGCTGAGCTGAGGGGTGAGGGTAGAGTGGGGGACATGGAAGCTGAGCTGAGGGGTGAGGGTAGAGTGGGGGACATGGAAGCTGAGCTGAGGGGTGAGGGTAGAGTGGGGGACATGGAAGCTGAGCTGAGGGGTGAGGGTAGAGTGGGGGACATGGAAGCTGAGCTGAGGGGTGAGGGTAGAGTGGGGGACATGGAAGCTGAGCTGAGGGGTGAGGGTAGAGTGGGGGACATGGAAGCTGAGCTGAGGGGTGAGGGTAGAGTGGGGGACATGGAAGCTGAGCTGAGGGGTGAGGGTAGAGTGGGGGACATGGAAGCTGAGCTGAGGGGTGAGGGTAGAGTGGGGGACATGGAAGCTGAGCTGAGGGGTGAGGGTAGAGTGGGGGACATGGAAGCTGAGCTGAGGGGTGAGGGTAGAGTGGGGGACATGGAAGCTGAGCTGAGGGGTGAGGGTAGAGTGGGGGACATGGAAGCTGAGCTGAGGGGTGAGGGTAGAGTGGGGGACATGGAAGCTGAGCTGAGGAGTGAGGGTGAACTGGGGGATGTGGGAGCTGAGCTGAGGGGTGAGGGTGAAGT	.	PASS	SVTYPE=INS;END=6005344;SVLEN=701	GT:AD:DP:SAC	0/1:23,7:30:12,11,4,3
chr1	6005921	pbsv.DEL.458	TCCCCCCACTCCACCCTCACCCCTCAGCTCAGCTCCTACATTTCCCACTCCACCCTCACCCCTCAGCTCAGCTCCTACATTTCCCACTCCACCCTCACCCCTCAGCTCAGCTCCCACATCCCCCCACTCCACCCTCACCCCTCAGCTCAGCTCCTACATTTCCCACTCCACCCTCACCCCTCAGCTCAGCTCCCACGTC	T	.	PASS	SVTYPE=DEL;END=6006119;SVLEN=-198	GT:AD:DP:SAC	0/1:12,17:29:8,4,10,7
chr1	6006412	pbsv.DEL.459	CACCCCTCAATTCAGCTCCTACATTTCCCACTCCACCCTCACCCCTCAGCTCAGCTCCCACGTCCCCCCACTGCACCCTCACCCCTCAGCCCCACTCCACTCCCACCCCTCAGCTCAGCTCCCACATCACCCACTCCTCCCCT	C	.	PASS	SVTYPE=DEL;END=6006554;SVLEN=-142	GT:AD:DP:SAC	0/1:12,18:30:8,4,10,8
chr1	6006476	pbsv.DEL.460	CCCCCACTGCACCCTCACCCCTCAG	C	.	PASS	SVTYPE=DEL;END=6006500;SVLEN=-24	GT:AD:DP:SAC	0/1:19,11:30:10,9,8,3
chr1	6012277	pbsv.DEL.461	CAGTGGTGGAGGTGATGAAGGCAGAGGTGGTGGGTGGAGGTGGAGATGGAGGTAGTGGTGGAGGTGATGAAGGCGGAGGTGGGTGGAGGTGGAGATGGAGGTAGTGGTGGAGGTGATGAAGGCGGAGGTGGAGGTGATGAAGGCGGAGGTGGTGGGTGGAGGTGGAGATGGAGGTAGTGGTGGAGGTGATGAAGGCGGAGGTGGAGGTGATGAAGGCGGAGGTGGGTGGAGGTGGAGATGGAGGT	C	.	InsufficientStrandEvidence	SVTYPE=DEL;END=6012521;SVLEN=-244	GT:AD:DP:SAC	0/1:15,8:23:8,7,8,0
chr1	6107551	pbsv.INS.DUP.462	T	<DUP>	.	PASS	SVTYPE=DUP;END=6107586;SVLEN=35	GT:AD:DP:SAC	1/1:1,27:28:0,1,7,20
chr1	6134644	pbsv.DEL.463	GACCTACCATGGCGGCCACAGGC	G	.	PASS	SVTYPE=DEL;END=6134666;SVLEN=-22	GT:AD:DP:SAC	0/1:10,14:24:1,9,10,4
chr1	6155072	pbsv.DEL.464	CCCCAGCTTCCTGTCCACACCCACAGCCCACCCCCAAAACA	C	.	PASS	SVTYPE=DEL;END=6155112;SVLEN=-40	GT:AD:DP:SAC	0/1:9,10:19:6,3,8,2
chr1	6160034	pbsv.INS.DUP.465	G	<DUP>	.	PASS	SVTYPE=DUP;END=6160108;SVLEN=74	GT:AD:DP:SAC	0/1:8,9:17:6,2,4,5
chr1	6229802	pbsv.DEL.466	ACACACACACACACACACACA	A	.	PASS	SVTYPE=DEL;END=6229822;SVLEN=-20	GT:AD:DP:SAC	0/1:13,20:33:9,4,8,12
chr1	6258775	pbsv.DEL.467	CAACAAGCTCTGTCTAGCCCCGTG	C	.	PASS	SVTYPE=DEL;END=6258798;SVLEN=-23	GT:AD:DP:SAC	0/1:17,9:26:12,5,7,2
chr1	6281300	pbsv.DEL.468	AGGGCGGGGGTCAGGGCGGCCTCCACCCCACGGCT	A	.	PASS	SVTYPE=DEL;END=6281334;SVLEN=-34	GT:AD:DP:SAC	0/1:10,16:26:5,5,10,6
chr1	6300757	pbsv.INS.DUP.469	G	<DUP>	.	PASS	SVTYPE=DUP;END=6300817;SVLEN=60	GT:AD:DP:SAC	0/1:16,23:39:5,11,15,8
chr1	6354670	pbsv.DEL.470	GCACTGGCCTCTAGCCCCCCCATGGCCTCTA	G	.	PASS	SVTYPE=DEL;END=6354700;SVLEN=-30	GT:AD:DP:SAC	0/1:17,9:26:7,10,4,5
chr1	6398576	pbsv.DEL.471	TGTCGTGCTCCAGCCTCCAGAGTAGCTGGAATTACAGGCCCCCACCACCACACTCAGCTAATTTTTTTATTTTTAGTAGAGACAGGGTTTCACCATGTTGGCCAGGCTGGTCTTGAACTCGCGATCTCAGGTGATCTGTCCGCCTTGGCCTCCCAAAGTCCTGGGATTACAGGCATGAGCCACTGCACCCAGCCTGTCTCATCACTTTAAGTCCCATCTGTATAATACATATCTCTGGCCAGCTCAGAGCTCTCCCCTAAATTCCAGATCCATGTATCCCTTGTCTGCACCAAATCTCACTTTGGTTGCATGGCAGGTACCCGACACTCACCTTGTCCTGATGCCCCTCAGAAATGGCCATCCCAGGAAATTGCAGTCCCGTCCCTCCAGTTGGTCAAGCCAAGACCCAAGGAGTCACCCGTGACTCTCTCTCTCCCTCACACCCCTCATCCAAACCATCAGCACATCCTGCAAGCTCTGCCTTCACAATGAATCTGGGATCTGAACAGTCCTCACTGTGGCATTCAGGGTTCTGCCCCACAGCCACATCCACGCTTCTGACCTCATGAGCTCTCTCCCCTGGCTCACTTAGCTCCAGCCACCCTGAGCTCCCGGACAGTCTTCGAATGTGCCGGACATATCTCAGAGGCTTCACGCTTGCTCCTTCCTCTGCCTGGGCCACCCTTTACTCAGGCAAACATCACCTTCTAAATAAGGCCTTCCCCAGCCATTCTCTATTAGGCCCATTGCAGTCCCCCCACTCTTCTCCAGTACTCCCAGTTTTCCTCCCTGGTTTATTTTTCTCGTTAGCACCTAACACCATTTAATACGTATTGCACCCATATGTTTATTGCCTCTCCCCCAACTAGAAGGTATAGAGCAGGAATTTTTTACTGTTTTATTCACTGCTGTATCCCAAGCTCCAAGAAGAGTGCCTAGCACATAGTAGGTACTCAATAAATATTTTATGAAT	T	.	PASS	SVTYPE=DEL;END=6399548;SVLEN=-972	GT:AD:DP:SAC	0/1:9,10:19:4,5,5,5
chr1	6404723	pbsv.DEL.472	TAAATAAATAAATAAATAAATAAAT	T	.	PASS	SVTYPE=DEL;END=6404747;SVLEN=-24	GT:AD:DP:SAC	0/1:8,10:18:4,4,4,6
chr1	6420724	pbsv.INS.473	C	CGGGCCCCAGGCTGCCCGCCT	.	PASS	SVTYPE=INS;END=6420724;SVLEN=20	GT:AD:DP:SAC	1/1:0,16:16:0,0,9,7
chr1	6477752	pbsv.INS.474	C	CTGCTCCGACCTGGGCCAGCTCTCCCTAATGGA	.	PASS	SVTYPE=INS;END=6477752;SVLEN=32	GT:AD:DP:SAC	0/1:6,12:18:4,2,7,5
chr1	6715539	pbsv.INS.475	C	CGCTCCTCACTTCCCAGACGGGGTGGCTGCTGGGCGGAGGG	.	PASS	SVTYPE=INS;END=6715539;SVLEN=40	GT:AD:DP:SAC	1/1:1,20:21:0,1,13,7
chr1	6742557	pbsv.INS.476	T	TTTATATATTATATATTTTATATATTATATATTTATATGTATAAATATATTTATATATATAAATATATAATATACAAATATAAATATATTTATTTATATTTATATATAAATATATACAAATATATTTATATTTATATATTATATATTTATTTATATATAATATATTTATATAAATATATTTGTATATATTATATATTATATAATTATATATTTGTATATATTATATATTATATAATTATATATTTGTATATAGTATATATTATATAATTATATATTTGTATATAGTATATATTATATAATATATATTTATTATTATAAATATATTTATATTTAATAATATAATATTTATTATTATAATTAATTATATATATTTATATATAAATAATTTATATATAAATATATATATAATTTATTATTATAATTAATTATATAAATATATATATTTGTATAAATATATATTTATATATTTATATATTTATATATTTATATATTTATATATTTATATATTTAAATATTTATATATTTATATATTTAAATATATAAATATATTTATATATTTATATATTTATATATTTAAATATTTATATATTTATATATTTAAATATATAAATATATTTATATATTTATATATTTAAATATATAAATATATTTAAATATTTATATATTTATATATTTAAATATATAAATATATTTATATATTTATATATTTAAATATTTATTTAAATATAAATATATTTATATATTTATATATTTAAATATAAATATATTTATATATTTATATATTTATATATTTATATATTTAAATATAAATATATTTATATATTTAAATATAAATATATTAATATATAATTATTATACATATTTATATACTTAAATATAAATATATTAATATATAATTATTATATATATTTATATGGTTAAATATAAATATATTAATATATAATTATTATATATATTTATATAGTTAAATATAAATATATTAATATATAATTATTATATATTTATATATAATTTATAATTTAATATATATAATTATATATTATATAATTATATAATATTATATTTATATTTTTATATTATATTATATTATATTTTTATATTATATAAATATAAATATTATATTATATAATATTTATATTTACATATTTATATATTTATATATTAAATTATATATTTATATAATATTATAAAATTATATATAATATTTATATATTATATATTATATGTATAAAAATATAAATATTATATATAATTATATAAATATATATTATATATAATTATATATAATATATAATTATATATAATATATAATATAATATAATTATATAATATAATTATATTATATAATTATATTATATAATATAATTATGTAATAATATAATTATATTATATAATATAATAATATAATTATATAATATAATAATATAATTATATTATATAATATAATAATATAATTATATAATATAATAATATAATTATATTATATAATATAATAATATAATTATATAATATAATATAATATAATATAATTATATAATATAATTATATAATATAATATAATATAATTATATAATATAATATAATATAATATAATTATATAATATAATTATATAATAATATAATATAATATAATATAATTATATTATATAATATAATAATATAATAATATAATGTAATATAATAATATATAATATAATTATATAATGTAATATAATATATAATAATATAATAATATATAATTATATAATTATATAATGTATATTATATATAAATATATAATATACATTA	.	PASS	SVTYPE=INS;END=6742557;SVLEN=1787	GT:AD:DP:SAC	1/1:0,12:12:0,0,4,8
chr1	6937197	pbsv.INS.DUP.477	C	<DUP>	.	PASS	SVTYPE=DUP;END=6937405;SVLEN=208	GT:AD:DP:SAC	0/1:6,14:20:2,4,8,6
chr1	6940912	pbsv.INS.478	A	AGGGGGTCCTCACAGGGAGGGGGGTCCTCAGAGGGAGAGGGATCCTCCCGGGGAAGGGGGATCCTCACGGGGAAGGGCATCCTCAGGGGGAAGGGGGATCCTCAGGGGGAGGGGGATCCTCAGGGGGAGGGGGATCCTCAGGGGAAGGGGGATCCTCACGGGGAAGGGCATCCTCATGGGGAGGGGGATCCTCAGGGGGAGGGGAGATCCTCATGAGGAGGGGGGATCCTCACGGGGAGGGGGGGATCCTCCTCACAGGGAGGTGGATCCTCACGGGGAAGGGATCCTCAGGGGGAGGGGGATCCTCACAGGGAGGGGATCCTCGGGAAGGTGGATCCTCACGGGGAGGAGGATCCTCACGGGGAGGGGGATCCTCAGGGGGAGGGGGATCCTCACGGGGAGGGGATCCTCAGGGGGAGGGGGATCCTCACGGGGAAGGGGGATCCTCACGGGGAGGGGGATCCTCACGGGGAGGGGATCCTCAGGGGGAGGGGGATCCTCACGGGGAGGGGATCCTCACGGGGAGGGGGATCCTCACGGGGAGGGGATCCTCAGGGGGAGGGGGGATCCTCACGGGGAAGGGGGATCCTCACGGGGAGGGGGATCCTCACGGGGAGGGGATCCTCAGGGGGAGGGGGGATCCTCAGGGGGAGGTGGATCCTCACGGGGAGGGGATCCTCATGGGGAGGGGGGATCCTCAGAGGGAGGGGGGATCCTTGGGGGGAGGGGGATCCTCACAGGGTGGGGGGATCCTCACAGGGAG	.	PASS	SVTYPE=INS;END=6940912;SVLEN=762	GT:AD:DP:SAC	1/1:1,13:14:0,1,6,7
chr1	6984090	pbsv.INS.479	G	GTGAGTGGATAGGTGGATAGAGGGTTGGGTGGGTGGATGGATGAGTAGGTGGATGGGTGGATAGGTGGATGGATGAATGGATGATGGGTGGATGGATGGGTGGATAGATGGATGGGTGGGTAGATGGATGGGTAGGTGGATGTGTGGATAGATGGATGGATGAATGGATGGTTGGGTGGATGGATGGGTTGGATGAGTGAACCGA	.	PASS	SVTYPE=INS;END=6984090;SVLEN=204	GT:AD:DP:SAC	1/1:1,27:28:0,1,6,21
chr1	7018128	pbsv.INS.480	T	TAATGCCAGGGCTTTTTTTTTTTTTTTTTTTTTGAGACGGAGTCTCGCTCTGCCGCCCAGGCCGGACTGCGGACTGCAGTGGCGCAATCTCGGCTCACTGCAAGCTCCGCTTCCCGGGTTCACGCCATTCTCCTGCCTCAGCCTCCCGAGTAGCTGGGACTACAGGCGCCCGCCACCACGCCCG	.	PASS	SVTYPE=INS;END=7018128;SVLEN=183	GT:AD:DP:SAC	0/1:19,9:28:10,9,4,5
chr1	7104111	pbsv.DEL.481	TGTACACACAACACACATAACTACACAC	T	.	PASS	SVTYPE=DEL;END=7104138;SVLEN=-27	GT:AD:DP:SAC	0/1:19,16:35:11,8,9,7
chr1	7181975	pbsv.INS.482	T	TAAAACAGTAGGCCGGGCGCGGTGGCTCACGCCTGTAATCCCAGCACTTTGGGAGGCCGAGGCGGGCGGATCACGAGGTCAGGAGATCGAGACCATCCCGGCTAAAACGGTGAAACCCCGTCTCTACTAAAAATACAAAAAATTAGCCGGGCGTAGTGGCGGGCGCCTGTAGTCCCAGCTACTTGGGAGGCTGAGGCAGGAGAATGGCGTGAACCTGGGAGGCGGAGCTTGCAGTGAGCCGAGATCCCGCCACTGCACTCCAGCCTGGGCGACAGAGCGAGACTCCGTCTCAAAAAAAAAAAAAAAAAAAAAAAAAAAAAAAAAAAAAAAAAAAAAAAAAAA	.	PASS	SVTYPE=INS;END=7181975;SVLEN=341;SVANN=ALU	GT:AD:DP:SAC	0/1:10,14:24:4,6,7,7
chr1	7270208	pbsv.DEL.483	TATATACATATATACATATATATACACATATATAC	T	.	PASS	SVTYPE=DEL;END=7270242;SVLEN=-34	GT:AD:DP:SAC	0/1:10,13:23:4,6,6,7
chr1	7271565	pbsv.DEL.484	GAGATAGATAGATAGATAGAT	G	.	PASS	SVTYPE=DEL;END=7271585;SVLEN=-20	GT:AD:DP:SAC	0/1:11,13:24:6,5,7,6
chr1	7310680	pbsv.INS.DUP.485	C	<DUP>	.	PASS	SVTYPE=DUP;END=7310701;SVLEN=21	GT:AD:DP:SAC	0/1:4,10:14:1,3,7,3
chr1	7337696	pbsv.INS.486	A	AATCACAATGTGGGCGGTGGGCCTCATCCAATCACAATGTGGGCGGTGGGCCTCATCCA	.	PASS	SVTYPE=INS;END=7337696;SVLEN=58	GT:AD:DP:SAC	0/1:21,18:39:7,14,9,9
chr1	7352124	pbsv.INS.DUP.487	G	<DUP>	.	PASS	SVTYPE=DUP;END=7352154;SVLEN=30	GT:AD:DP:SAC	0/1:9,11:20:4,5,8,3
chr1	7398181	pbsv.DEL.488	CTCTCTCTCTCTCTATATATA	C	.	PASS	SVTYPE=DEL;END=7398201;SVLEN=-20	GT:AD:DP:SAC	1/1:1,32:33:0,1,18,14
chr1	7457030	pbsv.DEL.489	TCCCCTCACCCGCCCCGCCCCCTGCGCCGCCGTG	T	.	PASS	SVTYPE=DEL;END=7457063;SVLEN=-33	GT:AD:DP:SAC	1/1:0,22:22:0,0,12,10
chr1	7499874	pbsv.INS.DUP.490	G	<DUP>	.	PASS	SVTYPE=DUP;END=7500336;SVLEN=462	GT:AD:DP:SAC	0/1:16,17:33:6,10,9,8
chr1	7500239	pbsv.INS.DUP.491	G	<DUP>	.	PASS	SVTYPE=DUP;END=7500312;SVLEN=73	GT:AD:DP:SAC	0/1:18,14:32:9,9,5,9
chr1	7520218	pbsv.INS.492	T	TCCTCCTCCTCCTCCTCCTTCTCCTCCCTCCTCCTCCTCCCCTCCTCCCTCCTCCTCCTCCCCTTCCCTCCTCCTCCTCCCCTCCTCCCTCCTCCTCCCCTCCTCCCTCCACTTCCTCCCCTCCTCCCTCCTCCCCCTCCTCCTCCTTCTCCTCCCCCTCCTCCTCTTCCTCCTCCCTCCACTTCCTCCCCTCCTCCCTCCTCCCCCTCCTCCTCTTCCTCCTCCCCCTCCTCCTCTTCCCCCTCCTCCTCCCTCCTCCTCTCCCCCCTCCTCCTCCCCCTCCCTCCCCTCCTCCTCTTCCTCCTCCCCCTCCCCCTCCTCCTCTTCCCCCCTCCTCTCCCCTCCTCCTCCTCCTCCTCCCTTCTCCTCCTCCTCCTCCCTTCTCCTCCTCCCCCCTCCTCCTCTCCCTCCCCCTCCCCCTCCCCCTCCACCTCCCCCTCCTCCCCTCCTCCCCCCTCCTCCTCTCCCCTCCTCCCCTCCTCCCCCCTCCTCCTCCTTCTCCTCCCCCTCCTCTTCCTCCCCCTCCCCCTCCTCTCCCTCCCCTCCTCCTCTTCCTCCTCCCCCTCCTCCTCTTCCTTCTCCCCCTCCTCCTCCCCCTCCTCCTCCTCCCCTCCTCCCTCTTCCCCCTCCTCCTCCTCCCCCTCCCCCTCCTCTCCCTCCCTTCCTCCTCTTCCTCCTCCCCCTCCTCCTCTTCCTCCTTCCCCTCCTCCTATTCCCCCTCCTCCTCTTCCCCCTCCTCCCTCCTCCCCCCTCCTCCTCCCCCTCCCCCTCCTCCTCCCCCTCCCCCTCCTCCTCCCCCTCCCCCTCCTCCTCCCCCTCCCCCTCCTCCTCCTCTCCCCTCCTCCTCCCTCCTCCTCTCCCCTCCTCCTCCCTCCTCCTCTCCCCTCCTCTCCCCTCCTCCTCCTCCTCTCTCCTCCTCCTCCCCTCCTCCCTCCTCCTCCTCCCCTCCTCCCTCCTCCTCCTCCCCTCCTCCCTCTTCTTCCTCCCCTCCTCCCTCCTCTTCCTCCCCTCCTCCCTCCTCCCCCTCCTCCTTCTCCTTCTCCTCCTCTTCCCCCTCCTGCCTCCTCCCCCCTCCTCCTCCACCTCCCCCTCCTCCCCCTCCCCCTCTCCCCCTCCCCCTCTCCCCCTCCTCTCCCCCTCCTCCCCTCCTCCCTCCTCCCGCCTCCTCCTCTCTCCTCCTCCTCCCTCCTCCTCTCCCCTCCTCCCCTCCTCCCTCCTCCCCCCTCCTCCTCCTTCTCCTCCCCCTCCTCTTCCTCCCCCTCCCCCTCCTCTCCCTCCCCTCCTCCTCTTCCTTCTCCCCCTCCTACTCTTCCCTCTCCTCCTCTTTCCCCTCCTCCCTCCTCCTCCTCCCCCTCCTTCTCCCCCTCCTCCTCTTCCCCCTCCTCCTCTTTCCCCTCCTCCCTCCTCCGCCCTCCTCCTCCCCCTCCCTCTCCTCCTCCGCCTCCCCTTCCTCCTCCCTCTCCCCCTCCTCCTCTCCCTCCCCCTCCTCACCTCCTCCCTCCTCCCCCTCCTCCTCCCCCTCCCCCTCCTCCTCCTCCTCTCCTCTCCTCCTC	.	PASS	SVTYPE=INS;END=7520218;SVLEN=1552	GT:AD:DP:SAC	1/1:0,5:5:0,0,1,4
chr1	7542553	pbsv.DEL.493	AGCCTCCTGAGTAGCTGGGATTACAGGTGTGTGCCTCCTGAGTAGCTGGGATTACAGGTGTGT	A	.	PASS	SVTYPE=DEL;END=7542615;SVLEN=-62	GT:AD:DP:SAC	0/1:13,10:23:6,7,5,5
chr1	7574105	pbsv.INS.494	A	AGCTTCCAGGTAGATGTGAATTTTGTAAAGACACTGTTTAGCCTGGAATACCAGCTAAGTGGTAACCCCTGCGTCCCTGTGAGCTGAGACCTCCTCTGGGGAAGAGGAGAGCTGAAGGGAAGCTATTTGGAGAGGGAACTTGCACTGTGAGGCAAGGGATTGCCCATGGGACAGGAGGCCACGTGGTTCCAGCACCTTCAGTGGATGAGCTACTGGTGTGGTCGCCCCCCCTCATCCCCACGGACTGGGATCCTGTCCAGGAAGCCTGAGAGCCTTTCCAGGGCAGGAGCCAGGCTGACCATCACCAGG	.	PASS	SVTYPE=INS;END=7574105;SVLEN=308	GT:AD:DP:SAC	1/1:0,21:21:0,0,12,9
chr1	7594101	pbsv.INS.DUP.495	A	<DUP>	.	PASS	SVTYPE=DUP;END=7594139;SVLEN=38	GT:AD:DP:SAC	0/1:19,7:26:7,12,4,3
chr1	7594241	pbsv.INS.496	G	GGAAGGAAGGAAGGAAGGAAGGAAG	.	PASS	SVTYPE=INS;END=7594241;SVLEN=24	GT:AD:DP:SAC	0/1:20,7:27:7,13,5,2
chr1	7829912	pbsv.DEL.497	GAGAATCCATCCCATCCTACTGCCAGCGCTCTGTCCACAGGATCGCCTCCCATGA	G	.	PASS	SVTYPE=DEL;END=7829966;SVLEN=-54	GT:AD:DP:SAC	1/1:0,32:32:0,0,16,16
chr1	7856597	pbsv.INS.498	T	TGCTGACAGTTGGGGAACCTTCCCGAAGGCCCAGGCTGGCTGTGTGGGAGCGCCTGGAGGCCTC	.	PASS	SVTYPE=INS;END=7856597;SVLEN=63	GT:AD:DP:SAC	1/1:0,22:22:0,0,18,4
chr1	7862976	pbsv.DEL.499	ATTTATTGTGTTGTGTTGTATTGTATTGTATTGTATTGTATTGTATTGTAT	A	.	PASS	SVTYPE=DEL;END=7863026;SVLEN=-50	GT:AD:DP:SAC	0/1:13,11:24:9,4,8,3
chr1	7864999	pbsv.INS.DUP.500	T	<DUP>	.	PASS	SVTYPE=DUP;END=7865506;SVLEN=507	GT:AD:DP:SAC	0/1:14,11:25:10,4,8,3
chr1	7865118	pbsv.INS.DUP.501	G	<DUP>	.	PASS	SVTYPE=DUP;END=7865454;SVLEN=336	GT:AD:DP:SAC	0/1:12,13:25:9,3,9,4
chr1	7903117	pbsv.DEL.502	CCTTCCCCTCCTTCTCCTGCTTCCCCTCCTTCTCCTGCTTCCCCTCCTTCCCCTCCTTCTCCTGCTTCCCCTCCTTCTCCTGCTTCCCCTCCTTCCCCTCCTTCTCCTGCTTCCCCTCCTTCCCCTCCTTCTCCTGCTTCCCCTCCTTCTCCTGCTTCCCCTCCTTCCCCTCCTTCTCCTGCTTCCCCTCCTTCCCCTCCTTCTCCTG	C	.	PASS	SVTYPE=DEL;END=7903324;SVLEN=-207	GT:AD:DP:SAC	0/1:7,12:19:3,4,7,5
chr1	7953038	pbsv.INS.DUP.503	T	<DUP>	.	PASS	SVTYPE=DUP;END=7953133;SVLEN=95	GT:AD:DP:SAC	1/1:0,15:15:0,0,4,11
chr1	8027004	pbsv.INS.504	C	CAGTGTGGGACGGTGAGGGACAGTGTGGGACGGTGAGGGACAGTGAGGGACAGTGTGGGACGGTGTAGGGACAGTGAGGGACTGTGTAGGACAGTGAGGGACAGTGTGGGACAGTGAGGGACTGTGTAGGACAGTGAGGGACAGTGTGGGACGGTGAGGGACTG	.	PASS	SVTYPE=INS;END=8027004;SVLEN=163	GT:AD:DP:SAC	1/1:2,25:27:1,1,13,12
chr1	8037667	pbsv.DEL.505	ATTTTTTTTTTTTTTTTTTTTTTTT	A	.	PASS	SVTYPE=DEL;END=8037691;SVLEN=-24	GT:AD:DP:SAC	1/1:0,18:18:0,0,10,8
chr1	8157867	pbsv.DEL.506	GAGAAGAAGGAAGAGGAAGAGGAGGAGGAAGAAGGAGA	G	.	PASS	SVTYPE=DEL;END=8157904;SVLEN=-37	GT:AD:DP:SAC	1/1:0,19:19:0,0,9,10
chr1	8216986	pbsv.INS.507	C	CCAGTAAGTTGCAGCCTCACGAGTAGTTGAGACCACAGACCCAGCTAGGATGGTATTGATTGATTGATTGAGACAGGGTCTTGCTCTGTCGCCCAGGCTGGAGTGCAGTGGCGCGATCACGGCTCACTCCCAGGCTCCAGCGATCCTCCTGCCACAGCATCCCAAGTAGCTGAGACCATAGACCCGGCTAGGATGGGATTTTTTTTTTTTTTTTT	.	PASS	SVTYPE=INS;END=8216986;SVLEN=214	GT:AD:DP:SAC	1/1:0,33:33:0,0,15,18
chr1	8243261	pbsv.DEL.508	AAGAAAGAAAGAAAGAAAGAAAGAA	A	.	PASS	SVTYPE=DEL;END=8243285;SVLEN=-24	GT:AD:DP:SAC	0/1:12,9:21:3,9,4,5
chr1	8255385	pbsv.INS.509	T	TTTCTTTCTTTCTTTCTTTCTTTCTTTCTTTCTTTCTTTCCTTCCTTCCTTCCTTCCTTCCTTCCTTCCTTCC	.	PASS	SVTYPE=INS;END=8255385;SVLEN=72	GT:AD:DP:SAC	0/1:3,11:14:3,0,8,3
chr1	8261358	pbsv.DEL.510	TTTCCTTCCTTCCTTCCTTCCTTCCTTCC	T	.	PASS	SVTYPE=DEL;END=8261386;SVLEN=-28	GT:AD:DP:SAC	1/1:0,22:22:0,0,16,6
chr1	8276902	pbsv.INS.511	C	CACACATACACACACCACACACATACACACACCACACACACACACAAACACACATCACACACATACAAACACACACATACACCACACACATACACACACCACACACATACACACACCACACACACACACACCACACACATACACCACACACAAACACACACATACACCACACACACACATACACACACCACACACATACACATACCACACACACACATACACCACACACACACCACACACACCACACACATACACACACCACACACATACACACACCACACACACATACACACGCCACACACACCACACACACCACACAGACAACACATACAAAGATACACATACACCACACATATACACATACATACCACACACACATACACCACACACACAAACCACACACACCGCACACACATACACACACCACACACACATATACACGCCACACACATACACACACCAAACACACACCACACACACATACACAAACACACACATACACACACCCCCCACACACACAAACCACACACACCACACACACATACACCACACACATACACACACCACACACATACACACACGAAAGACATACATACACCACACACACATACACAAACACACACAAACACACACATACACATGTACACACATACACACCACAAACACACGTACACACCACACACACATACACATACCACACATATACACACCACACACAA	.	PASS	SVTYPE=INS;END=8276902;SVLEN=718	GT:AD:DP:SAC	1/1:2,26:28:2,0,17,9
chr1	8299065	pbsv.DEL.512	ATATATATATATATATATTTT	A	.	PASS	SVTYPE=DEL;END=8299085;SVLEN=-20	GT:AD:DP:SAC	1/1:0,24:24:0,0,9,15
chr1	8303862	pbsv.DEL.513	TCAAACAAACAAACAAACAAA	T	.	PASS	SVTYPE=DEL;END=8303882;SVLEN=-20	GT:AD:DP:SAC	0/1:14,11:25:3,11,7,4
chr1	8322254	pbsv.INS.514	A	AGTGCATGGATGGATGGATGGATGGATGGATGGATGGATGGATGGATGGGCGGGTGGGTGGATGGATGAGTGGGTGAGTGGATGGATGCATGGATGGATGGGTGGGTGGGTGGATGGATGAGTGGGTGGATGGATGGGTGGATGGATGGGTGGGTGGGTGGATGGATGGGTGGGTGGGTGCGTGGGTGGGTGGATGGATGGATGGATGAGTGGGTGAGTGGATGGATGCATGGATGGATGGGTGGGTGTGTGAATGGATGGATGAGTGGGTGGATGGATGGGTGGATGAATGGGTGGGTGGGTGCGTGGGTGGGTGGATGGATGGATGGGTGGATGGATGCGTGGGTGGGTGGATGTATGGGTGGATGGATGCGTGGGTGGGTGGATGGATGGGTGGATGGGTGGATGGATGGATGGATAGATGGGTGTGTGGATGGATGGATGAGTGGGTGGATGGATGGGTGGGTGGATGGGTAGGTGGGTGGATGGATGGGTGGATGAGTGGATGGATGGATGGATAGATGGGTGGGTGGATGGATGGATGAGTGGGTGGATGGATGGGTGGATGATGGATGGGTGGGTGGATGGATGGGTGGGTGGGTGGATGGGTGGGTGGATGGATGGGTGGGTGGGTGGATGGGTGGATGGATGGGTGGGTGGGTG	.	PASS	SVTYPE=INS;END=8322254;SVLEN=662	GT:AD:DP:SAC	1/1:5,23:28:4,1,13,10
chr1	8331239	pbsv.INS.DUP.515	A	<DUP>	.	PASS	SVTYPE=DUP;END=8331446;SVLEN=207	GT:AD:DP:SAC	0/1:15,4:19:6,9,2,2
chr1	8331267	pbsv.INS.DUP.516	C	<DUP>	.	PASS	SVTYPE=DUP;END=8331384;SVLEN=117	GT:AD:DP:SAC	0/1:7,11:18:4,3,4,7
chr1	8344892	pbsv.INS.517	A	ACATATCCACCCATCCACCCATCCAAATATCCACTTCTCCATATATACATCCATCCATCTATCCATCCATCCATCCACATATCCACCCATCCACCCATCCAAATATCCACTTCTCCTTAGATACATCCATCCATCTATCCATCCATCCACCCATCTAAATATCCACTTCTCCATATATCCATCCATCTGTCCACCCATCCATCCATCCATCCATCTATCCATCCATCCACCCATCTAAATATCCACTTCTTCATATATCCATCCATCCACCCATCCATCCATCCATCCATCCATCCATCCATCCATCCATCCATCCACATATCCAGCCATCCACC	.	PASS	SVTYPE=INS;END=8344892;SVLEN=334	GT:AD:DP:SAC	1/1:0,29:29:0,0,16,13
chr1	8375547	pbsv.INS.DUP.518	C	<DUP>	.	PASS	SVTYPE=DUP;END=8375577;SVLEN=30	GT:AD:DP:SAC	0/1:16,12:28:1,15,7,5
chr1	8386567	pbsv.INS.519	A	AGAACTCTTTTTTTTTTTTTTTTTTTTTTTTTTTTTTTGAGACGGAGTCTCGCTCTGTTGCCCAGGCTGGAGTGCAGTGGCGGGATCTCGGCTCACTGCAAGCTCCGCCTCCCGGGTTCACGCCATTCTCCTGCCTCAGCCTCCCAAGTAGCTGGGACTACAGGCGCCCGCCACTACGCCCGGCTAATTTTTTGTATTTTTAGTAGAGACGGGGTTTCACCGTTTTAGCCGGGATGGTCTCGATCTCCTGACCTCGTGATCCGCCCGCCTCGGCCTCCCAAAGTGCTGGGATTACAGGCGTGAGCCACCGCGCCCGGCCC	.	PASS	SVTYPE=INS;END=8386567;SVLEN=319;SVANN=ALU	GT:AD:DP:SAC	0/1:10,14:24:5,5,8,6
chr1	8400221	pbsv.INS.DUP.520	T	<DUP>	.	PASS	SVTYPE=DUP;END=8400245;SVLEN=24	GT:AD:DP:SAC	0/1:12,15:27:5,7,9,6
chr1	8401034	pbsv.DEL.521	AAACCATATATATATATATATATAT	A	.	PASS	SVTYPE=DEL;END=8401058;SVLEN=-24	GT:AD:DP:SAC	0/1:14,13:27:8,6,5,8
chr1	8500822	pbsv.DEL.522	GCCCTGTCTGGGATGTGAGGAGCACCTCTGCTGGGCCGCAA	G	.	PASS	SVTYPE=DEL;END=8500862;SVLEN=-40	GT:AD:DP:SAC	0/1:3,6:9:1,2,2,4
chr1	8501588	pbsv.INS.DUP.523	G	<DUP>	.	PASS	SVTYPE=DUP;END=8501644;SVLEN=56	GT:AD:DP:SAC	1/1:0,9:9:0,0,3,6
chr1	8501636	pbsv.INS.DUP.524	G	<DUP>	.	PASS	SVTYPE=DUP;END=8502225;SVLEN=589	GT:AD:DP:SAC	1/1:2,8:10:0,2,3,5
chr1	8501934	pbsv.INS.DUP.525	G	<DUP>	.	PASS	SVTYPE=DUP;END=8501986;SVLEN=52	GT:AD:DP:SAC	1/1:2,8:10:0,2,3,5
chr1	8646055	pbsv.DEL.526	ACTCAAATGTGAAACACCTGAACCTGAGTCTACCTAACAACAAAGCT	A	.	PASS	SVTYPE=DEL;END=8646101;SVLEN=-46	GT:AD:DP:SAC	1/1:0,33:33:0,0,17,16
chr1	8668940	pbsv.DEL.527	GTGTGTGTGTGTGTGTGTGTGTGTTGTGTTTTTAAGACAGGGTCTCACTCTGTCTTCTGTGAATATTCTAAAATGCACTCAACTC	G	.	PASS	SVTYPE=DEL;END=8669024;SVLEN=-84	GT:AD:DP:SAC	1/1:1,26:27:1,0,14,12
chr1	8849182	pbsv.INS.528	G	GAAATAAATAAATAAATAAAT	.	PASS	SVTYPE=INS;END=8849182;SVLEN=20	GT:AD:DP:SAC	0/1:11,8:19:5,6,6,2
chr1	8912172	pbsv.INS.529	A	ACAGCCGCCCCGTCCGGGAGGTGAGGGGCGCCTCTGCCCGGCCGCCCCTACTGGGAAGTGAGGAGCCCCTCTGCCCGGCCAGCCGCCCCGTCCGGGAGGGAGGTGGGGGGGGTCAGCCCCCCGCCCGGCCAGCCGCCCCGTCCGGGAGGGAGGGAGTTGGGGGGGTCAGCCCCCCGCCCGGCCAGCCGCCCCGTCCGGGAGGGAGGGAGGTGGGGGGGTCAGCCCCCCGCCCGGC	.	PASS	SVTYPE=INS;END=8912172;SVLEN=234	GT:AD:DP:SAC	1/1:0,30:30:0,0,16,14
chr1	8955032	pbsv.DEL.530	GGCCGGCACTGATCCATTAATATATATTGCCCAGGT	G	.	PASS	SVTYPE=DEL;END=8955067;SVLEN=-35	GT:AD:DP:SAC	0/1:10,8:18:3,7,2,6
chr1	8955612	pbsv.INS.DUP.531	C	<DUP>	.	PASS	SVTYPE=DUP;END=8955656;SVLEN=44	GT:AD:DP:SAC	0/1:9,9:18:2,7,3,6
chr1	8984257	pbsv.INS.532	A	AAAAGAAAGAAAGAAAGAAAAGAAAGG	.	PASS	SVTYPE=INS;END=8984257;SVLEN=26	GT:AD:DP:SAC	1/1:0,16:16:0,0,11,5
chr1	9053091	pbsv.INS.DUP.533	T	<DUP>	.	PASS	SVTYPE=DUP;END=9053113;SVLEN=22	GT:AD:DP:SAC	0/1:7,20:27:7,0,12,8
chr1	9053318	pbsv.INS.DUP.534	T	<DUP>	.	PASS	SVTYPE=DUP;END=9053495;SVLEN=177	GT:AD:DP:SAC	1/1:1,26:27:0,1,19,7
chr1	9099656	pbsv.INS.DUP.535	G	<DUP>	.	PASS	SVTYPE=DUP;END=9099677;SVLEN=21	GT:AD:DP:SAC	1/1:0,26:26:0,0,19,7
chr1	9116309	pbsv.INS.536	T	TATAATTATATATAATTATATTATATATTATATGTAATATAAATATATATAATTATATTATATATATTATATGTAATATAATTATATATATTTATATTATATATTATATATAATATAATTATATATATAATTATAATATATATTATATATAATATAATTATATATAATTTATATATATATATATATTATATTATAATATAATATATATATAATTTATATATA	.	PASS	SVTYPE=INS;END=9116309;SVLEN=221	GT:AD:DP:SAC	1/1:0,21:21:0,0,6,15
chr1	9123243	pbsv.DEL.537	AATTTAAATATATATTTAAATATATATATTTAAATATATATTTAAATTAATATATATTTAATTTAAATATATATTAAAATATATATATTTAATTT	A	.	PASS	SVTYPE=DEL;END=9123337;SVLEN=-94	GT:AD:DP:SAC	0/1:10,10:20:4,6,4,6
chr1	9123260	pbsv.DEL.538	AAATATATATATTTAAATATAT	A	.	PASS	SVTYPE=DEL;END=9123281;SVLEN=-21	GT:AD:DP:SAC	0/1:11,9:20:4,7,4,5
chr1	9123565	pbsv.INS.539	A	ATATATCTAATTTAAATATATATTTAAAATATATATATTTAAT	.	PASS	SVTYPE=INS;END=9123565;SVLEN=42	GT:AD:DP:SAC	0/1:9,11:20:4,5,5,6
chr1	9129265	pbsv.INS.540	G	GTACCCCGGCCTTTAAGCCCCGCCTACATTCCCCGCCCCGCCCCGCCGTCCCGGGCCCTGAGCCCCGCCCACGCGCCGCACCCCGCCCCTC	.	PASS	SVTYPE=INS;END=9129265;SVLEN=90	GT:AD:DP:SAC	1/1:0,22:22:0,0,14,8
chr1	9154217	pbsv.INS.541	A	AGGGAGGGCAAAGGTCAGTGGGGATGGT	.	PASS	SVTYPE=INS;END=9154217;SVLEN=27	GT:AD:DP:SAC	1/1:0,27:27:0,0,13,14
chr1	9155358	pbsv.DEL.542	GTCTTTTCAGTCAGAGAGAAGAGGCCTGGACTCTGAGGGCAATCTTTCCAGTCAGAGGGAGGAGTCCTGGACTCTGAGGACAA	G	.	PASS	SVTYPE=DEL;END=9155440;SVLEN=-82	GT:AD:DP:SAC	0/1:16,14:30:8,8,6,8
chr1	9170365	pbsv.INS.543	C	CACTAAAAATACAAAAAATTAGCCAGGTGTGGTGGTGGGTGCCTGTAGTCCCAGCTACTTAGGAGGCTATGGCAGGAGAATGGCATGAACCCAGGAGGCAGAGGTTGCAGTGAGCCGAGATCACGCCACTGCACCCCAGCCTGGGTGACAGAGCAAGACTCCATCTCAAAAAAAAAAAAAAGAAAAAAAAAAAAACTGTAACTGGGCTGGGTGCGGTGGCTCACACCTGTAATCCCAGCACTTTGGGAGGCCAAGGAGGGTGGATCATGAGGTCAGGCATTCCAGACCAGCCTGGCCAATATAGTGAAACCCTGTCTCT	.	PASS	SVTYPE=INS;END=9170365;SVLEN=318	GT:AD:DP:SAC	1/1:2,21:23:2,0,12,9
chr1	9201782	pbsv.INS.544	T	TTCCTCCTCCTCCTCCTCCTCCTCCTCCTCC	.	PASS	SVTYPE=INS;END=9201782;SVLEN=30	GT:AD:DP:SAC	0/1:16,13:29:11,5,7,6
chr1	9226573	pbsv.DEL.545	CCAGGAGGTAGAGGTTGCAGTGAGCCAAGATCATGCCATTACACTCCAGCCTGGGCAACAAGAGTGAAAGTCCATCTCAAAAATAAATAAATAGATACACTGAACATCATCAGGATTAAACAAAAATCAATAGATACGCTGAACATCATGGGGGTTAAACACTTAAGCTTTAAAGGACACCATCAAGAAAGTGAAAAGACAATGCACAGAATGGGAGAAAATTTTTGCAAATCATACATTTGGTAAGCGATTTGTATCTAGAATGTATAAACAACTCTAACAACACAATTAAAAAAGACAAAAATAAAAACCCTGAAAAATGTGGGCAGGTGCAGTGGCTCACACCTGTAATCCCAGCACTTTGGGAAGCCGAGGTGGGTGGATCACTTGAGCTCAGGTGTTCCAGATCACCCTGGGCAACATGGCGAAATCCCATCTCTACAAAAAATAGAAAAATCAGCCAGGTGTGGTGGCACGCACCTGAGGTCCCAGCTACCATGGAGGCTGAGGTGGGAGGATGGCTTGAGCCCCCTTGGTGGCTGCCGTTGCAGCAAGTGGAGATCACACCACTGCACTTGAGCCTGGGTGACAGAGCCAGACCCTGTCTCAGACTCCTTCTCTTAAGAAAAAAAGAAAACTGGGCAAAGAATTTGACTAGATATTTCTCCAAAGAAGACACTCAATGGCCAATAAACACATGAAAGATGATCAACACCACAGGCCATCAGGGACATGAAAGCAAAATGACAATTAACTCCCACCTGACACCCACTCAGATAGCTATAATAAAAAAGTTGGGGCCAGGCGTGGTGGCTCACCCTGTAATCCTAGCACTTTGGGAGGCCGAGGCAGGCGGACCACTTGAGGTCGGGATTTCAAAACCAGCCTGGCCAACATGGTGAAACCCCATCTCTACTAAAAATACAAAAAAATTAGCCGGGCATGGTGGCGCACGCCTTTAATCCCAGCTACTTGGGAGGCTGTGGCAGGAGAATTGCTTGAACCTGGGAGGCAGAGGTTGCGGTGAGCCAAGATCGTGCCACTGCACTCCAGCCTGGGCGACAGAGTGAGACTCTGTCTCAAAAAAAAAAAAAAAAAAAAAAAAAGTCAGGCAATAGTAAGTGTTGGTGAGGATGTGGGGAAATTGGAACCCCTGTACACTGCTGGTGAGAACAGAGAATGGTGCTGTAACTTTGGGAAACAGTCTTGCAGTTCCTGAAAAGGCTAAACATAGAATTACCAGCTGAAGAGCCAGGCACGGTGGCTCACACCTGTAATCCCAGTACTTTGGGGGGCTGAGGCAGGTGGATAACCTGAGGTCAGGAGTTTGAGACCAGTCTGGCCAACATGGTGAAACCTTGCTTCTACTAAAAAAAAAAAAAAAAAAAATTAGCTAGGGATAGTGGCAGATGCCTGTAATCCCAGCGACTTGGGAGGCTGAGGCAGGAGAATTGCTTGAACA	C	.	PASS	SVTYPE=DEL;END=9228034;SVLEN=-1461	GT:AD:DP:SAC	0/1:10,13:23:4,6,10,3
chr1	9250378	pbsv.INS.DUP.546	A	<DUP>	.	PASS	SVTYPE=DUP;END=9250414;SVLEN=36	GT:AD:DP:SAC	1/1:0,26:26:0,0,16,10
chr1	9258720	pbsv.INS.DUP.547	G	<DUP>	.	PASS	SVTYPE=DUP;END=9258793;SVLEN=73	GT:AD:DP:SAC	1/1:0,25:25:0,0,13,12
chr1	9282514	pbsv.INS.548	C	CTCCCCCTCCTCCTTGTCTCCTCCTCCCTCTCCCCCTTCCCCCTCCCCCCTCCCCCTTCCCCTCCCCCTCCTTGTCCTCCTCCTCCTCCCCCTCCTCTTCCCCCTCCTCCCCCTCCTCTTCCCCCTCCTCCCCCTCCTCTTCCCCCTCCTCCCCCTCCTCTTCCCCCTCCTCCCCGTCCTCTTCCCCCTCCTCCCCCTCCTCCCCCTCCTCTTCCCCCTCCTCCCCCTCATCTTCCTCCTCCTCCCCCTCCTCTTCCCCCTCCTCCCCCCCCTCCTCCTCCCCCT	.	PASS	SVTYPE=INS;END=9282514;SVLEN=284	GT:AD:DP:SAC	1/1:0,15:15:0,0,8,7
chr1	9296594	pbsv.INS.549	A	ACACACATACACAAACGTGTGCATG	.	PASS	SVTYPE=INS;END=9296594;SVLEN=24	GT:AD:DP:SAC	1/1:0,25:25:0,0,9,16
chr1	9298379	pbsv.DEL.550	TGAATGAGTGAATGAATGAATGAGTGAAC	T	.	PASS	SVTYPE=DEL;END=9298407;SVLEN=-28	GT:AD:DP:SAC	1/1:1,28:29:1,0,11,17
chr1	9310073	pbsv.INS.551	C	CCTGTGATGATGCCTCTGCACCTGCCGTGGGAAGGCCACAGAGTCTAGGGGCCAT	.	PASS	SVTYPE=INS;END=9310073;SVLEN=54	GT:AD:DP:SAC	0/1:14,14:28:5,9,9,5
chr1	9357089	pbsv.DEL.552	GTGGATGGATGGATGGATGGATGAGTGGA	G	.	PASS	SVTYPE=DEL;END=9357117;SVLEN=-28	GT:AD:DP:SAC	1/1:0,28:28:0,0,9,19
chr1	9379723	pbsv.DEL.553	GGAAGGAAGGAAGGGAGGAAGGAAGGAAAGAAAGAA	G	.	InsufficientStrandEvidence	SVTYPE=DEL;END=9379758;SVLEN=-35	GT:AD:DP:SAC	0/1:14,6:20:9,5,6,0
chr1	9379976	pbsv.DEL.554	GGGAGACCAAGGCAAGTCGAGACCAGCCTGGCCAACAACATAGTGAAACCCCGTCTCTACTAAAATACGAAAATTAGCTGGGCATAGTGGCGGGTGCCTATAATCCCAGCTACTCGGAAGGCTGAGGTAGACGAATCGCTTGAACCCGGGAGGCAGAAGTTGCCGTGAGTGGAGATTGCGCCACTGCACTCCAGCCTGGGCGACATGGCAAAACTACATCGAAGAACAAGAAGAAGAAGAAGAGGAAGAAGAAGAAGAAGAAGAAGAGGAAGAGGAAGAGGAGGAGGAGGAGGAGGAGGAGGAGGAGGAAGAGGAGGAAGAGGAGGAAGAGGAGGAAGAGGAGGAGGAGGAGGAGGAGGGAAGAAGAAGAA	G	.	PASS	SVTYPE=DEL;END=9380346;SVLEN=-370	GT:AD:DP:SAC	0/1:14,6:20:10,4,5,1
chr1	9380335	pbsv.INS.DUP.555	G	<DUP>	.	PASS	SVTYPE=DUP;END=9380363;SVLEN=28	GT:AD:DP:SAC	0/1:6,10:16:5,1,7,3
chr1	9411293	pbsv.INS.556	C	CCACCACACTACCACACCACCACACTACCACACCACCACACTACACCACACCACAACACCACACTACCACAACACCACACTACCACAACACCACGACACCACAACACCACGACACCACAACACCACACTACCACACCACAACACCACACTACCACAACACCACAACACCACAACACCACACTACCACAACACCACAACACCACACTACCACACCACACTACCACAACACCACGACACCACAACACCACACTACCACAACACCAGAACACCACAACACCACACTACCACAGCACCACAACACCACACTACCACAACACCACAACACCACACTACCACAGCACCACAACACCACACTACCACAACACCACACCTCCACACCGCCACAACACCACACTACCACACCACACCACCACACTACCATAACACCACACTACCACACCACACTACCATAACACCACAACACACTACCACACCACCACACCACACTACCACAACACCACACTACCACAAAACCACACTACCACAACACCACAACACCACACGACCACACCACCACACCACCACAACACCACACTACCACAACACCACACTACCACAACACAACACCACACTACCACAACACCACAACACCACACTACCACAACACCACACTACCAGAACACCACACCACCACACCACACTACCACACCACCACAACACCACACTACCACAACACCACACAACACCACACCATACTACCACAACACCACAACACCAGACTACAACACCACACCACCACACTACCACACTACCACACTACCACAACACCACACTACCACACTACCACAACACCACACTACCACAACACCACAACACCACAACACCATACTACCACACCACCACACTACCACACCACCACACCACCACAACACCACACTACCACACCACCACAACACCACACTACCACACCACCACACTGCCACACCACCACAACACCACACTACCACAACACCACACTGCCACACCACCACAACACCACACTACCACAACACCACACTACCACAACACCATACTACCACAACACCACACCACCACACTACCACACTACCACAACACCACAACACCACACCACACCATACTACCACAACACCACAACACCACACCACACTACCACAACACCACACCACCACACCACACTACCACACCACCACACCACCACACTACCATAACACCACACCACACTACCACACCACACCACACTACCACAACACCACACTACCACAACACCACAACACCACACTACAACACCACACCACACTACCACAACACCACACTACCACACCACCACAACAACACACTACCACACCACCACACCACCACAACACCACACCATACTACCACAA	.	PASS	SVTYPE=INS;END=9411293;SVLEN=1381	GT:AD:DP:SAC	1/1:1,20:21:1,0,12,8
chr1	9535553	pbsv.DEL.557	ATGCCACTGCACTCCAGCCTGGGTGACAGAGTGAGACTTCATCTAAAAAAATAAATAAAAATAAATAAAATAAAATAGAGATGGGGTCTTGCTATGTTGCCCAGGTTAGTCTAGAGCCGAAATGATCCTCCCACCGTGGCCTCCCAAAGTGATGAGATTACAGAGGTGAGCCACCACACCCAGCCTGTAAAAATAATTTTTTTCTTTTTTGACACGGAGTTTCACTCTTGTCACCCAGGCTGGAGTGCAATGGCATGTTCTCAGCTCACCACAACTCCCACCTCTTGGGTTCAAGCCATTCTCCTGCCTCAGCCTCCCAAGCAGGTGGGATTACAGCCGCCCACCACCATGCCGAAGTTAATTTTTGTATTTTTAGTAGCAGCTTATGGGCCAGGCTGGTCTCAAACTCCTGACCTCAGGTGATCTGCCTGCCTCAGCCTCTCAAAGTGCTGGGATTACTGGCGTGAGCCACCGCGCCTGGCCTAAAAATAATTTTTAAAATTTTTATATTAAAATTGCTGCTAGCAAAACCTTTTTTTTTGTATATTGACCTTATTTCCTGTGATCTTGCTAAATTCACTAATTAGTTCTAGTAGTTGTTATATAGATTACTTAGAATTTTCTAGTAAACAGTTACATCATCTATGACTGAAGACAGTTTCACTTCTTTATGATCTTTACACATTTTTTTTTCTTGCCTTACTGCACTGACTAGGGCCTCTAGCACAACATTGAGTAAGTGGTAACGGCAAATATCTTTGCTTATTGCCAATCTTAGGGGCAGGTGGTCAGTTATTTAATGTTGTGTGTGATGTTAGCTATAGGTTTGGGGTAGACGCTTTATATCAGATAGAGGAATTCCCTCCTGTTCCTTGTTTGCTGAGAGCTTTTTTTCATGAATAGGTGTTCAGTTTTTTCAAATGCTTTTCTGCATCAATTTACATGGTCATCAGGTTTTTTTCCATTATTCTCTCTTTCTCTTTCACTGTTTTTTTTTTCTTTTTTTCCTTTTTTTTTTTTTTTTTTTTTTTTTGCTGTTGACACAGCCCCAGGAGGTCCTGGGAACATGTGTCCCTGTTATTCTCTTAATATGCTGAATTATATGGATTGATTTTTTGAATGTTAAACCAATCTCTAATTCCTGGGCATCTCTCATTTCGTCCTGATGTATTATCCTTTTTCTATATTGCTGGATTTGATTGCCAATGTTTCATTAAAGGTTTTTATCTATTGGAATCTCTGTTGTATACCCAGTACATGGCCATGGCCAATGCCTGAGCTGGTGTCAGAGGAGCTCTAGAAGTCTAGGAAGGGGGCCATCCTAGTCAGGGAAAATAGCAGGTTCAAGCCAGGCGTGGTGGCTCACACCTGTAATCTCAGCACTTTGGGAGGCCAAGGCGGGCGGATCACCTGAGGTCAGGAGTTCGAGCCCAGCCTGGCCAACATAGTGAAACCCTGTCTCTACTAAAAATACAAAAATTAACCAGGCATGGTTGCGGGCGCCTGTAATCCCAGCTACTCGGGAGGCTGAGGCAGGAGAAACGCTTGAACCCAAGAGGTGGGGGTCGCAGTGAGCCGAGAACGCACCATTGCACTCCAGCCTGGGCAACAAGAGTGAAACACCGTGTCAAAAAAAAAAAAAAAGAAAAAACCAACAAAAATTAGCCAAGCATGGTGGCATATGTCTGTAATCCCAGCTACTCAGGAGGCTGAGGCAGGACAATCGCTTGAATCTGGGAGGTGGAGTATGCAGTGAGCCAAGATGGTGCCACTGCACTCCAGCCTGGGTGACAGAATGAGGCCTCCTCTTAAAATAATAGGCCAGGTGCGGTGACTCACGCCTGTAACCCCAGCACTCTGGGAGGCTGAGGTGGGCGGATCACGAGGTCAGGAGTTTGAGACCAGCCTGACCAACATGGTGAAACCCTGTCTCTACTAAAAATACAAAAATTAGCCCAGTGTGGTGGTGCATGCCTGTAATCCCAGCTACTCAGGAGGCTGAGGCAGGAGAATTGCTTGAACCCGGGAGGCAGAGGTTGCAGTGAGACGAGATCG	A	.	PASS	SVTYPE=DEL;END=9537607;SVLEN=-2054	GT:AD:DP:SAC	0/1:11,5:16:6,5,2,3
chr1	9587891	pbsv.DEL.558	TTTCCTTCCTTCTTTCCTTTC	T	.	PASS	SVTYPE=DEL;END=9587911;SVLEN=-20	GT:AD:DP:SAC	0/1:8,13:21:7,1,8,5
chr1	9616716	pbsv.INS.559	C	CAAAAAAAAAAAAAAAAAAAA	.	PASS	SVTYPE=INS;END=9616716;SVLEN=20	GT:AD:DP:SAC	0/1:7,10:17:2,5,6,4
chr1	9623988	pbsv.INS.560	C	CTGAGGTCAGGAATTCGAGACCAGCCAGGCCAACATGGCGAAACCCCATCTATACTAAAAACACAAAACTTTAGCCGGGCTTGGTGGTGGCGTGCGCCTGTAATCCCTGCTACTTGGGAGGCTGAGACACAAGAATCGCTTGAACCCGAGATGGGGTGGTTGCAGTGAGCCAAGATCGCGCCACTGCACTACAGCCTGGGCAACAGAGCAAGACTCTGTCTCAAAGATAAATACATACATACATACCTCTGACCTGTGCCTTGGGGTGGGGTCTTACTCCCTATACAAATGGCCTGGGTGGGAGACAGCAGCGAGTCCTGATACAAGAATCCCTCTGGGTTCTTAGAATTTTTTTTCTTTCTTTCTGAGACGAAATCTAGTTCTGTCGCCCAGGCTGGAGTGCAGTGGCACGATCTCAGCTCACTGCAACCTCTGCCTCCCAGATTCCGGTGATTCTTCTGCCTCAGCCTCCCAAGTAGCTGGGATTATGGGCACCCGCCACCACACCCGGCTAATTTTTGTATTTTTAGGAGAGACGGGGTTTCACCATGTTAGCCAGGTTGGTCTCGAACTCCTGACCTCGTGATCCACCCACCTCGGCCTCCCAAAGTGCTGGGATTACAAGTGTGAGCCACCACGCCTGGCTGGGTTCATAGAATTTTGAGTTGTAAAATAAAATTTGGAGACCCTCTAAATTTACTAGGGCAGAAGGGAACTAAGCCCTGGAGACTGATTCACATAGCATGTTTGTAACTCCTGCCTTTCTTAGATTGCAGATTGACTTTCTTCCCCATTGTTCTTGTTCTGTAAATGACTAGGAGAGATCAGAGACCAGACCTCCTTCCCCTCCAATCACTGATCTTTGTTATAAATTAACTGCCTCCTCTATTGTCCTGTGCCTAACTCAGACCAGATGGCCCAAAGGACCCCAAGACTGTTACATCTTCAGTGTTAAGGTTAAAATATACCTTTCCTGAAAGAAAAAGACCACCTCAGCTAATCAGATTGCATTAAGCCTTATAGAGAAATATGTTGAAATTCTGTTAAGCGGCCCTGAACTTTATCTATGTAAACAATCCTGAATTTCTACACTTCAGATCGAAACTGCCTTTGCACAGATTATGACAGTGAGAGGAATCTAACATGGCTGACTCCATCTTGCTTCTAGCTTCCCAGGCTGGCTGTCCTCACTCAGTCCTGGGCGTGGGCCAAGCTAGCCTTGGGAGGAATTCAGTTTATAGTTTAACTTTGAAGCAAGGATGATAATAGTCCCTCCCTACAACTGAGCCGTCCTTGTTTGGGGGCTGAAACCGCCTTTGTGAGACTAATGAAAGGTCACAAGATTAGGATTATGGGAGGAGGCTGAATTTTGTTAAAACATAGGCATTGTTGGCCAGACGTAGTGGCTCACGCCTGTAATCCCAGCACTTTGGGAGGCCGAGGCGGATGGATCACGAGGTCAGGAGTTCGAGACCAGCCTGACCAACATAGTGAAACCCCGTCTCTACTAAAAGTACAAAAAATTAGCCAGGTGTGGTGGCAGGCACCTGTAATCCCAGCTAGTCAGGAGGCTGAGGCAGGATAATTGCCTGAACCCGGGAGGTGGAGGTTGCAGTGAGCCGAGATCACACCACTGCACTCCAGCCTGGGTGACAGAGTGAGACTCCATCTCAAAAAAAAAAAAAAAAAAAAAAAAAAGGAGCATAGTTTCTATAATTCCTTACTGCTCAGGAGTCATATGGTCAGAGGTCACAAGATGTGTGGCTTCCCCAATTGCTCCTATAGATAACATCACTATTGTAGAAACTAGGATTGGTCTTTTGAGATGTTTTTCAGACTGACCCCCTCCAGACTCATGACTAATGACTCAACCAGTCCTGTAGCCCCAGCCAGAGATAGATGGACCATTTCCTACACCCTGTGATTTTTATCCCCAACCAATCAGCAGCATCCATCCCCGAGCCCCTGCCACCAAACTGTCCTTGAAAAACCCCTAACCTCCGAGCTTTGGGGAGACCGAGTTCAATAATAACTCCACCTTCCATGTGGCTGGCCTCAAATTATTAATAATTAAACTTTTTTTTTTCTTTTTTGAGACAGAGTCTCACTGTCGCCCAGGTTGGAGTGCAGTGGCACGATCCTGGCTCACTGCAAGCTCCACCTCCCAGGTTCAAGCGATTCTCCTGCCTCAGCATCCAGAGTAGCTGGGACTACAGGTACATGCCACCATGCCCAGCTAATTTTGTATATTTAGTAGAGACGGGGTTTCACCATGTTAGCCAGGCTGAACTCGAACTCCTGACCTCAGGTGATCCACCCGCCTCCGTCTTCCAAAGTCTGGGATTACAGGCGGGAGCCACCGCGCCCGGCCCTAAACTCTCTCTTTGCTGCAATACCATAGTTAATAAATTTGTATGCCTTTTTTCCTTTTTTTCTTTTTCTTTTTTTTTTTTTTTTTTTTTGATACAGGGTCTCACTTATGTTGCCCGCGCTGGAGTGCAGTGGTTTTTCACAGGCATGACCACAGCACACTACAGCCTTAAACTCCTGGGCTCAAGTGACCCTGCTGCCTCGTCCTACGAAGTAGCCCTTTTCTCCTCTTAATCTGCCTTTTATCAGTTGATTTTCATCAAAACTTCAGAGGTGGAAGGAGAAGTTTGCCCTGGGCCCATGTAGTTTTGGCACAGTGAGCAGGATTCCAAAACCACTCTGCTCTTCTAGAAGCTGTAGTCAAGGGAACCCAAGGCCTGAGAAGCCAGCAGAAGGGTAAGAAATTCTTACCAGCCAGGTTACTGGCCTCTCTCTCTGTAGAGTCTGGTTGAGCAGATGGTAAAAATTACTGTTTATCTCTTTTTCCTCTCCAAAATCTTGATTAATGAGAGAAAAAGATTTGTATGATTAGTCTTGGGTATAGCAACCCTGATGTACTTTTTTTTTTCTTTTAAACAGAGTCTCACTCTGTCACCCAGGCTGGAGTGCAATGGTGTGATCTCGGATCACTGCAACCTCCCCCTCCCAGGTTCGAGCCATTCCCCTGCCTCAGCCTCCTGAGTAGCTGGGATTACAGGTGCCCACCACCATGCTTGGCTAATTTTTGTATTTTTAGTAGAGACAGGGTTTCGCCATGTTGGCCAGGCTGGTCTAGAACTCCTGACCTCAGGTAATCCATCCATCTCGGCGTCCCAAAGTGCTGGGATTACAGGTATGAGCCACCACGCCTGGCTTGGTGTGCTTTTTGCTATGAATATTCATATTGTCTGATCCTTTTCCCCCCAGGAATAGTATTTTCCTCTGTCTTTGTCTTTCTGTCTTGTTCTGTCATAGACAAGGGCACCACAGGGTGGAACACAGACTTAAAACTCCTAGAAGTCCACTGTTCAAGCTGGCCCTGCATACTGGTCAGTTTTGCTGTTCTGACCAGGTCAGCTTCTATTTAGACAAATCTTTTTTTTTTTTCTTTTTTTTGAGACAGAGTTTCGCTCTGTTGCCCAGGCTGGAGTGCAGTGGCTCGATCTCAGCTCACTGCAAGCTCCGCCTCCTGGGTGCACGCCATTCTTCTGCCTCAGCCTCCAGAGTAGCTGGGACTACAGGCGCCCGCCAACACGCCGGGCTAATTTTTTTTTGTATTTTTAGTAGAGACGGGGTTTCACCGTGTTAGCCAGGATGGTCTCGATCTCCTGACCTCGTGATCCGCCCGTCTCGGCCTCCCAAAGTTGCTGGGATTACAGGCGTGAGCCACTGTGCCCGGCCTATTTAGACGAATCTTGCTCAGGGTCCCCACAATAAAAACTGGATGAGATACTGTGTTAGGCAGTTCTTTTTTTTTTTTTTTTTTTTGAGACTGAGTTTTGCTCTTGTCCCCCAGGCTGGAGTGCAGTGGTGCAATCTCGGCTCACTGCAACCTTTGCCTTCTGGTTTCAAGCGATTCTCCTGCCTCTGCCTCCCGAGTAGCTGGGATTACAGGCACCCACCACCACCCCCAGCTAAGTTTTGTATTTTTAGTAGAGATGGGGTTTCACCATGTTGGCCAGGCTGGTCTCGAACTCCTGACCTCATGATTCACCCTCCTCGGCCTCCCAAAGTGCTGGGATTACAGGCGTGAGCCACTGCACCTGGCCTGCACAGTTCTTGCATTGCTGTAAAGAAATACCCGAGACGGCCGGGCGCGGTGGCTCACGCCTGTAATCCCAGCACTTTGGGAGGCCGAGGCGGGCGGATCACGAGGTCAGGAGATCGAGACCATCCTGGCTAACAGGGTGAAACCCCGTCTCTATGAAAAATACAAAAAATTAGCTGGGCGTGGTGGCGGAAGCCTGTAGTCCCAGCTATTCGGGAGGCTGAGGCAGGAGAATGGCGTGAACCCGGGAGGCGGAGCTTGCAGTGAGCCGAGATCGCACCACTGCACTCCAGCCTGGGGGACAAGAGCAAAACTCAGTCTCAAAAAAAAAAAGCATAACAAAGAAATACCTGAGACTGGGTAATTTATAAAGAAAAGAGGATTAATTGGCTCACGGTTCTGCAGGCTGTACAGGAAGCATGGTGCTGACATCCGCCTGGCTTCTGGGAGGCCTTAGGGAGCCTTTACTCATGCGGAAGGCAAGGTGGGAGCAGGCACAGCACATGACAAGAGCAGACACGGGTGGGAGAAGGTGCCGCATGAGATGTCACTCACTATCGCAAGGACAGCACCAAGGAGATGGCGCTAAACCATTTATGAGAAATCCACCCCATGATCCAGTCACCTCCCATCAGGCGCCACCTCCAGCATTGGCAATTACAATCCAGCAGGAGACTGGGGGGACAAATAGCCAAACTATATCAGGCTCCCTCTTGTCTTGTTTTATGTCCTCGAGAGCTTGACTTGTGACAAGGGGGAGCACTCTCTCTTAGTCTTCACCATCTGGGGGGCATGATTTTGGGATCACATCCAGTGTCCAATCTGAAAAGATTGGGAACCCCAAGACACATGAGATTTTAGGCAGGTTACCCTTTGTTCCGAATGTGTCAAGCTCTCAGGGGAGTTTGAGGAAGTCCCATCTATAAGGGGACTTTGTCATCTCAACTCATGCTGCTTGGTTAGTCCCGGGAAAATCCAACCCCAGGAGGACCTACCCAGTATCACAGAGTAATGCGCCTGTGACTGGCAGACACCCCAAAATGTGCAGGGTACTAGAAGTACCTTATATACAAACACCATCCTTAACTGTCTGTGGCAACAAGAGTCTTTTGCCACTCAGGCACAGTGGCTCACGCCTGTAATCCCAGCACTTTGGGAATCCAAGGCAGGTAGATCACGTGAGGTCAGGAGTTCAAGACCAGCCTGACCAACATGGTGAAACCCCATCTCTACTAAAACTACAAAAAAATTAGCCGGGTGTGGTGGCGCATGCCTGTAATCCCAGCTACTGGGGAGGCTGAGGCAAGAGAAACACTTGAACCTGGGAGGCGGAGGTTGCCGTGAGCCAAGATCACGCCATCGCACTCCAGCCTGGGCGACATGAGCAAAAATCCATCTCAAAAAAAAAGAGTCTTTTGCCATCTTAGCCTATTCCTGGGAGTGATCATTGAGACTGCCTCTTCTATGCCTGTTCCGGAAAACACCTCTTGATTGTATGATAAAAACTTATTAATCCCAGCACTTTGGGAGGCTGAGGCGGGCAGATCATCTGAGGTCAGGAGTTCGCGACCAGTCTGACCAACGTGGAGAAACCCCGTCTCTACTAAAAATACAAAATTAGCTGGGCGTGGTGGCGCGTGCCTGTAATCCCAGCTACTCTGGAGGCTGAAGCAGAAGAATCACTTGAACCCGGGAAGCAGAGGTTGCAATGAGCTGAGACCGTGCCATTGCACTCCAGCCTGGGCAACAAGAGCAAAACTCTGTCTCAAAAACAAACAAAAAAACAAAAAAAACACAACTTATTGTTAACCTGGAAAATTACCTCCTGGGCTTTCCATGAAGAGGTGGATTGGACTGAGTCACTATTAGAATAAATACATCATTGAAATTTTAATTCTCCATGGCTAAAAGATGAATATTTTAAATTAGAAAGACTTCTATATTTGAAAAATATTTTAGACCTCTCTCATTCCAAACAATTGCTTATTTGAATTTATAGTGGTTGAAACTTTTTTTTTTTTTGAGACAGGATGGAGTGCAGTGGCACGATCACTGCTCACTGCAGCCTTGAACTGCTGGGCTCAGGCGAGCCTCCTACCTCAGCCTCCTGTGTAGCTGGGACTGCAGGGGCAGGCCACCACCCTCAACTTTTTAATTTTTTTAGAGGGGTCTCAACTATGTTGCCCAGGCTGATCTTGAACTTGTGGGCTCAAGCAGTCCTCCTGCCTTGGCCTCTCAAAGTGCCGGGATTACAGGTGTAAGCCACCATGCCCAGCCCAAACTTTTTAGAAAACACACATAATAACTGGGAGAGGTGGCTCATGCCTATAATCCCAGCGCTTTGGGAGGTCGAGGTGGGCGGATCACT	.	PASS	SVTYPE=INS;END=9623988;SVLEN=6484	GT:AD:DP:SAC	0/1:13,5:18:8,5,3,2
chr1	9680448	pbsv.INS.561	A	AAAAAAAAAAATTAAAACATTTTCATCACTCCAAAAAGAGATTTCACACCATTAGCAGTTACTCGTTTTTAGTATATTCACAGTTATGCAACCATCAGCATCATAAATTTTAAGCTGTGCATGGTGGCTCATGTCTGTAATCCAAGCACTTTGGGAGGCTGAGGCTGAACTCACTTGAGCCTAGAAGTTCAAGACCAGCCTGGGCAATATAGTGAGACCCTGTCTCTATT	.	PASS	SVTYPE=INS;END=9680448;SVLEN=229	GT:AD:DP:SAC	0/1:12,7:19:5,7,4,3
chr1	9768587	pbsv.INS.DUP.562	T	<DUP>	.	PASS	SVTYPE=DUP;END=9768616;SVLEN=29	GT:AD:DP:SAC	1/1:0,23:23:0,0,8,15
chr1	9810141	pbsv.INS.563	A	AAGGGAAGGGGGGAGGGAGGGAAGGGGGCAGGGAGGGAGGGAAGGGGGAGGGAGGGAAGGGGGGTAGGGAGGGAGGGAAGGGAGGTAGGGAGGGAGGGAAGGGGGGTAGGGAGGGAGGGAAGGGGGGTAGGGAGGGAGGG	.	PASS	SVTYPE=INS;END=9810141;SVLEN=139	GT:AD:DP:SAC	1/1:0,19:19:0,0,10,9
chr1	9968551	pbsv.INS.564	A	AAGGTCAGGAGTTTGAGACCAGCCTGGCCAACGTGGTGAAACCCCGACTCTACTAAAAAAAAAAGAACAAAAATTAGGCCTGGCGCGGTGGCTCACGCCTGTAATCCCAGCACTTTGGGAGGCCGAGGCGGGCAGATCACG	.	PASS	SVTYPE=INS;END=9968551;SVLEN=140	GT:AD:DP:SAC	0/1:13,14:27:6,7,5,9
chr1	10059230	pbsv.INS.565	T	TAAAAACAACAGCAACCACTTTGGGAGGCCGAGGCGGGCGGATCACGAGGTCAGGAGATCGAGACCATCCTGGCTAACACAGTGAAACCCCGTCTCTACTAAAAAAAAAACACAAAAAAATTAGCCGGGCGTGGTGGCGGGCGTCTGTAGTCCCAGCTACGCGGGAGGCTGAGGCAGGAGAATGGCGTGAACCCGGGAGGCGGAGCTTGCAGTGAGCCGAGATCGCGCCACTGCACTCCAGCCTGGGCGACAGAGCGAGACTCCGTCTCAAAAAAAAAAAAAAAAAAAAAAAAA	.	PASS	SVTYPE=INS;END=10059230;SVLEN=293	GT:AD:DP:SAC	0/1:8,7:15:3,5,1,6
chr1	10187663	pbsv.INS.566	T	TATTATATAATATATTATATAATATATATAATATATATTATATAATAATATATAATATATATTATATAATAATATATTATATATTATATAATAATATATAATATATATTATATAATATATATA	.	PASS	SVTYPE=INS;END=10187663;SVLEN=122	GT:AD:DP:SAC	0/1:4,13:17:3,1,7,6
chr1	10187733	pbsv.INS.DUP.567	A	<DUP>	.	PASS	SVTYPE=DUP;END=10187868;SVLEN=135	GT:AD:DP:SAC	0/1:16,5:21:9,7,3,2
chr1	10188092	pbsv.INS.568	A	ATATATTATATATTATAATATAATATATATTATATAATATATATATAATATTATATATTATATATTATATATAATATATATTATATATAATTATATAATATATATTATATAATATATATAATATATAATATATATTATATAATATATATAATATATATTATATATTATATAATATATATTATATAATTATATATAATATATATTATATAATTATATATAATATATATTATATAATTATATAATATATATTATATAATTATATATATAATATTATATATATAATTATATAATATATATTATATAATTATATAATATATATTATATAATTATATATATAATATTATATATATAATTATATAATATATATTATATAATTATATAATATATATTATATAATTATATAATATATATTATATATAATTATATAATATATATTATATAATTATATAATATATATTATATAATTATATAATATATATTATATATAATTATATAATATATATTATATAATT	.	PASS	SVTYPE=INS;END=10188092;SVLEN=511	GT:AD:DP:SAC	0/1:13,8:21:7,6,5,3
chr1	10274673	pbsv.DEL.569	GAATGCACAAGATTAGTATTTTCCCCTGTGCAAAAATAAAAATTGAGGATGGGGTATTTGATGATGTTAGGGAATTATTGTTTATTT	G	.	PASS	SVTYPE=DEL;END=10274759;SVLEN=-86	GT:AD:DP:SAC	1/1:0,18:18:0,0,9,9
chr1	10577546	pbsv.DEL.570	ATATATATATATATATATTTTTTTTTTTTTTTTTTT	A	.	PASS	SVTYPE=DEL;END=10577581;SVLEN=-35	GT:AD:DP:SAC	0/1:17,11:28:5,12,5,6
chr1	10662227	pbsv.DEL.571	AAACACACACATACATTGACACCCACCCACCCCCACACACAGTCACATGCTCACAATCACATAC	A	.	PASS	SVTYPE=DEL;END=10662290;SVLEN=-63	GT:AD:DP:SAC	0/1:10,12:22:5,5,3,9
chr1	10715790	pbsv.DEL.572	ACAGCACCCAATCCACACCCCACAGCATCCAATCCGCACCTACAGCACCCAATCCACTCCCCGCAGCACCCAATCCTCTCCCGG	A	.	PASS	SVTYPE=DEL;END=10715873;SVLEN=-83	GT:AD:DP:SAC	0/1:14,20:34:8,6,8,12
chr1	10744583	pbsv.DEL.573	TGGGCACCACGAGCAGGCATGTCCTGGGCACCACGAGCAGGCATGTCCTGGGCACCACGAGCAGGCATGTCCTGGGCACCACGAGCAGGCATGTCCTGGGCACCACGAGCAGGCATGTCCTGGGCACCACGAGCAGGCATGTCCTGGGC	T	.	PASS	SVTYPE=DEL;END=10744731;SVLEN=-148	GT:AD:DP:SAC	1/1:1,35:36:1,0,22,13
chr1	10785135	pbsv.INS.574	T	TCTTTCCTTCCTCCCTTCCTTCCTCCCTCCCTTCCTCCCTC	.	PASS	SVTYPE=INS;END=10785135;SVLEN=40	GT:AD:DP:SAC	0/1:9,14:23:4,5,6,8
chr1	10817997	pbsv.INS.DUP.575	T	<DUP>	.	PASS	SVTYPE=DUP;END=10818037;SVLEN=40	GT:AD:DP:SAC	1/1:1,11:12:1,0,6,5
chr1	10824632	pbsv.DEL.576	CAAAAAAAAAAAAAAAAAAAAAAA	C	.	PASS	SVTYPE=DEL;END=10824655;SVLEN=-23	GT:AD:DP:SAC	1/1:0,16:16:0,0,8,8
chr1	10834217	pbsv.INS.577	C	CTCACTCATTCACTCACTCAT	.	PASS	SVTYPE=INS;END=10834217;SVLEN=20	GT:AD:DP:SAC	1/1:4,26:30:1,3,14,12
chr1	10971075	pbsv.INS.578	A	AGAGGCAGAGGCTGCAGTGAGTCCAGCCTGGGGGACAGAGTGAGACCCTGTCTCAAAAAGAAAAAAAAAACAGCATAGGCACTGGTGTCAGTAGGCATCTGGGTTTGAATCCCACCTCTGTTGTGTGTATGTGTGTGTGTGTGTGTGTACCTGTTGCTTAGTTTCAGTTTATTTCTGTGAGTTGATTGTATGATAATGATGGTGATGATAGTAATAATAGTGATGGTAGTAGAGGGATGATATTGATGGTGATGGTGGTGATGATGATGTGAATGGTGGTGATGATAGTGATGGTGGTGATGGTGGTGATGATGATGGTGATGGTGACAATCATGGTAGTGATGGTCACAGTGATGATGGTGCTGGTGATGGTGGTGATGATGGTGTTAATGGTGGTGATGATAGAAATGATGGTGGTGATGATGGTGTTAATGGTGGTGATGATAGTAATGATGGTGGTGATGGTGGTGATCATGATGGTGATGGTGACAATCGTGGTAGTGATGGTCACAGTGATGATGGTGCTACTGATGGTGATGATGATGGTGTTAATGGTGGTGATGATAGTGATGGTGGTGATCATGATGGTGATGGTGATAATCGTGGTAGTGATGGTCACAGTGCTGATGGTGCTGGTGATGGTGGTGATGGTGTTATTTGTGGTAGTGATGATGGTGATAATAGTGATATGATGATGGTGATTATGGTGTCGGTGGTGGTAATGATGGTGGTAGTGATGATGGTGGTATTGGTGCTAGTGACAGTGATGATGGCAATAATAGTGATGGTGACTATGGTGGTGATGGTGGTGGATGGGTGGTGTAATGGTGGTGATGATAGTAATGATGGTGGTGATGGTGGTGATCACGATGGTGATGGTGATAATCGTGGTAGTGATGGTCACAGTGATGATGGTGGTGATGATGGTGTTAATGGTGGTGATGATGGTGGTAGTAATGATGGTGGTGATCATGATGGTGATGGTGATAATGGTGATGTGGTAGTGATGGTCACAGTGATGATGGTGCTGGTGATGGTGTTATTCATGGTAGTGATTATGGCAATAATAGTGATATGATGATGGTGATTATGGTGTCGATGGGGGTGGTAATGATGGTGGTAGTGATGATGGTGGTACTGGTGCTAGTGACAGTGATGATGGCAATAATAGTGATGGTGACTATGGTGGTGATGGTGGTGGTGATGTGGTGGTGGTAATGGTGGTGATGGTGGTGACGATGGCAGTGATGGGACTTCATAAGATGTGAGACTTTAATGAGTTAACACATATAAAAGTCTTTACAGGGTGATCACTGCAGAGCACTTGCCTAAAGGTGACAGCTCTTATGATAATAATAATTACTGTCATCCAGAGATGAAAGGACTTATCCAGGAACAGAGCAGCAGGACCAGCGGCCCAAACTCCCCACCATCATTTTCCAGCCCATCACAGAGCCAGACGGAGTATTAGAGAAATCGAGTAAATGTTAGAATACACATGACACTGAATCAATAATGAACCCAATGTTGTGTTCCTCTGCAGGTATGAGACATATGTCTGACTCCTACAGGCCTCAGGGCTTCATTGTGGACACAGCCTCCCACTGTCTAGGAGAGCTGGTAGAGAAACTGGGAGGTCTCCCCTGAATCTGCTTGACATGGATTATGGGATACTCACGTGTACTTTAAAAAATACAGGCTGGGGCCGAGCACGGTGGCTCACGCCTGTAACCCCAGCACTTTGGGAGGCCGAGGCGGGTGGATCACGAGGTCAGGAGTTCAAGACCAGCCTGGCCAACATGGCGAAACCCCATCTCTACTAAACATACAAAAATTAGCAGGGCATGGTGGTGTGTACCTGTAATCCCAGCTACCCAGGAGGCTGAGGCAGGAGAATCACTGGAACCCGG	.	PASS	SVTYPE=INS;END=10971075;SVLEN=1909	GT:AD:DP:SAC	0/1:6,19:25:4,2,9,10
chr1	10977362	pbsv.DEL.579	AATCCCAGCTACTCGGGAGGCTGAG	A	.	PASS	SVTYPE=DEL;END=10977386;SVLEN=-24	GT:AD:DP:SAC	0/1:15,15:30:8,7,6,9
chr1	11041736	pbsv.INS.580	T	TAGAAGAATGGGTGGATGGATAGATAGATGGCTGGAAGGATGGATTAATGGGTGGATTGATGGATGGGTAGGATTGGTAGGTAGAAGGATGGGTGGGTGGATAGATGGATAGCTGGAAGGAATGGATGGATGGATGCATGGATACATGGATGGATGGATGGATGGATAGATGGATAGATAGATAGATAGATAGATAGATAGACAGACAGATATGTAGAAGGGTGGGTGGATGGGTAGATAAATAGAAGGATGGGTGGATAGAGGATGAGTGGGTG	.	PASS	SVTYPE=INS;END=11041736;SVLEN=274	GT:AD:DP:SAC	1/1:2,20:22:1,1,6,14
chr1	11250218	pbsv.DEL.581	GGGGGGCTGACCCCCCACCTCCCTCCCGGACGGGGCGGCTGGCCGGGCA	G	.	PASS	SVTYPE=DEL;END=11250266;SVLEN=-48	GT:AD:DP:SAC	0/1:19,16:35:10,9,8,8
chr1	11264864	pbsv.INS.DUP.582	A	<DUP>	.	PASS	SVTYPE=DUP;END=11264886;SVLEN=22	GT:AD:DP:SAC	0/1:13,12:25:8,5,5,7
chr1	11290930	pbsv.INS.583	T	TGTTGGCAGTGCAGCCTGCCAACAGCCTGCCA	.	PASS	SVTYPE=INS;END=11290930;SVLEN=31	GT:AD:DP:SAC	0/1:14,11:25:6,8,4,7
chr1	11302316	pbsv.INS.584	T	TCATCCATCCATCCATCCATCCATCCATC	.	PASS	SVTYPE=INS;END=11302316;SVLEN=28	GT:AD:DP:SAC	0/1:12,15:27:7,5,6,9
chr1	11310566	pbsv.INS.DUP.585	C	<DUP>	.	PASS	SVTYPE=DUP;END=11310600;SVLEN=34	GT:AD:DP:SAC	0/1:12,10:22:7,5,3,7
chr1	11373881	pbsv.INS.586	G	GGTGTATGTGGTGTGTGTGGTCTGCATGTGGTGTGTGTGTATGAGTGTGATGTGTGTGGTGTGTGGTCTGTGTGTATGAATGTGGTGTGTGTGTGTGGATAGGTGTGGTATGTATGAATGGGTGTGTGTGGTGTGTGTGAATGGGTGTAGTGTGTATGGATGGGTGTGTGTGGTGTGTATGGTGTGTGTGTGGATAGGTGTGTGTGGTGTGTGTGGATGTGTGTTTGGTGTGTGTGGTGTGTGTACGATGTGTGTGGTGTGTGTGTGGTGTGTGTGGCATGTGTGTGTTGTGTGTGCAGATGAGCGTGTGGGCTGTGTGCATGTGTGAATGAGCGTGCGGGCTGTGTGTGGATGGGTACGTATGGTGTGTGTGTATGTGTGTTTGGTGTGTTTGTGTGGTGTGTGTAATGTGTGTATGGTTTGTGTGGTGTGTGTGTGGCGTGTGTGTGGTGTGTGTGTATGGACGTGTGTGGATGGGTATGTATGGTGTGTGTGTTGTGTTGTGTGGTGTGTGTGGTGTGTGTGTGTATGAGCGTGTGTGGTGTGTGTGTGTGAATGAGCGTGTGGGCTGTGTGTGGATGGGTATGTATGGTGTATGTGGTGTGTGTTGTGTGTGCAGATGAGCGTGTGGGCTGTGTGTGTGGTGTGTGCATGTGTGAATGAGCATGTGGGCTGTGTGTGGATGGGTACGTATGGTGTGTGTGGTGTGTGTGTGTATGTGTGTTTGGTGTGTTTGTGTGGTGTGTGTATGGTGTGTGTGGTGTGTGTGGCATGTGTGTGTTGTGTGTGCAGATGAGCGTATGGGCTGTGTGTGTGGTGTGTGTGTGTGAATGAACGTGTGGGCTGTGTGTGGATGGGTACGTATGGTGTGTGTGGTGTGTGTGTGGCGTGTGTGGATGGGTATGTATAGTGTGTGTGGTGTGTGTGCTGTGTTGTGTGGTATGTGTGTGTGTGGATGAGCGTGTGTGGTGTGGGTGTGTGTATGAGCGTGTGGGCTGCGTGTGGGAGTGTGGATGAGCAAGTAGGCTGTGTGTGGATGGGTATGTATGGTGTGTGTGGTGTGTGGATGAGTGTATGTGGTGTGTTGTGTGGTGTGTGTGGTATGTGGATGGATGTGTGTGGTGTGTTGTGTGCTGTGTGGTGTGTGGATGGGTGTGTGTGTTGTGTGGTGTGTGGATAGGTGTGTGTTGTGTGGTGTGTGTCTTGTGTGTGTGGTGTGTGGTGTGTGGATGGGCGTGTGTGGTGTGTGTT	.	PASS	SVTYPE=INS;END=11373881;SVLEN=1250	GT:AD:DP:SAC	0/1:9,13:22:4,5,5,8
chr1	11413897	pbsv.INS.587	C	CCCTCCTCCCTCTTTCCTCCTT	.	PASS	SVTYPE=INS;END=11413897;SVLEN=21	GT:AD:DP:SAC	1/1:0,18:18:0,0,11,7
chr1	11445742	pbsv.INS.588	G	GACAGAGAGACGCAGAGTCAGAA	.	PASS	SVTYPE=INS;END=11445742;SVLEN=22	GT:AD:DP:SAC	1/1:0,24:24:0,0,12,12
chr1	11465194	pbsv.INS.589	G	GAAAGAAAGAAAGAAAGAAAGAA	.	PASS	SVTYPE=INS;END=11465194;SVLEN=22	GT:AD:DP:SAC	1/1:0,15:15:0,0,9,6
chr1	11470121	pbsv.INS.DUP.590	A	<DUP>	.	PASS	SVTYPE=DUP;END=11470142;SVLEN=21	GT:AD:DP:SAC	0/1:9,11:20:2,7,8,3
chr1	11522531	pbsv.INS.DUP.591	C	<DUP>	.	PASS	SVTYPE=DUP;END=11522626;SVLEN=95	GT:AD:DP:SAC	0/1:6,15:21:4,2,7,8
chr1	11522630	pbsv.INS.DUP.592	C	<DUP>	.	PASS	SVTYPE=DUP;END=11522866;SVLEN=236	GT:AD:DP:SAC	0/1:10,11:21:5,5,6,5
chr1	11522716	pbsv.INS.593	G	GACCCAGCCAGGACCCAGCCAGAGCCCAGCCAGGACCCAGCCAGAGCCCAGCCAGGGCCCAGCCAGAGCCCAGCCAGGACCCAGCCAGGGCCCAGCCAGGGCCCAGCCAGGACCCAGCCAGGACCCAGCCAGAGCCCAGCCAGGACCCAGCCAGGGCCCAGCCAGGGCCCAGCCAGGACCCAGCCAGGGCCCAGCCAGGGCCCAGCCAGAGCCCAGCCAGGACCCAGCCAGGACCCAGCCAGAGCCCAGCCAGAGCCCAGCCAGGACCCAGCCAGAGCCCAGCCAGAGCCCAGCCAGAGCCCAGCCAGGACCCAGCCAGAGCCCAGCCAGGACCCAGCCAGGACCCAGCCAGGACCCAGCCAGGACCCAGCCAGAGCCCAGCCAGGACCCAGCCAGAGCCCAGCCAGGACCCAGCCAGGACCCAGCCAGAGCCCAGCCAGGACCCAGCCAGAGCCCAGCCAGGGCCCAGCGAGA	.	PASS	SVTYPE=INS;END=11522716;SVLEN=473	GT:AD:DP:SAC	0/1:12,9:21:7,5,4,5
chr1	11522952	pbsv.INS.594	A	AGCCAGGACCCAGCCAGAGCCCA	.	PASS	SVTYPE=INS;END=11522952;SVLEN=22	GT:AD:DP:SAC	1/1:0,22:22:0,0,11,11
chr1	11570159	pbsv.DEL.595	TTTCCTAGCAAATGTCATAATAAGAGA	T	.	PASS	SVTYPE=DEL;END=11570185;SVLEN=-26	GT:AD:DP:SAC	0/1:12,8:20:5,7,3,5
chr1	11585155	pbsv.DEL.596	TTTTTGTTTTTGTTTTTGTTTTTG	T	.	PASS	SVTYPE=DEL;END=11585178;SVLEN=-23	GT:AD:DP:SAC	1/1:0,29:29:0,0,12,17
chr1	11595735	pbsv.INS.597	T	TGACAAATTAAATATTTTTTTTTTTTTTTTTTTTGAGACAGAGTCTCGCTCTGTCGCCCAGGCTGGAGTGCAGTGGCACAATCTCGGCTCACTGCAAGCTCCGCTTCCCAGGTTCACGCCATTCTCCTGCCTCAGCCTCCCGAGTAGCTGGGACTACAGGCGCCCGCCACCGCGCCCGGCTAATTTTTTGTATTTTTAGTAGAGACGGGGTTTCACCTTGTTAGCCAGGATGGTCTCGATCTCCTGACCTCATGATCCACCCGCCTCGGCCTCCCAAAGTGCTGGGATTACAGGCGTGAGCCACCGCGCCCGGCC	.	PASS	SVTYPE=INS;END=11595735;SVLEN=314;SVANN=ALU	GT:AD:DP:SAC	0/1:18,15:33:8,10,6,9
chr1	11632033	pbsv.DEL.598	AGAAGGAAGGAAGGAAGGAAGGAAGGAAGGAAG	A	.	PASS	SVTYPE=DEL;END=11632065;SVLEN=-32	GT:AD:DP:SAC	0/1:11,10:21:5,6,6,4
chr1	11632455	pbsv.DEL.599	GAGGAAGGAAGGAAGGAAGGA	G	.	PASS	SVTYPE=DEL;END=11632475;SVLEN=-20	GT:AD:DP:SAC	1/1:0,21:21:0,0,11,10
chr1	11641682	pbsv.INS.600	G	GCAGGGGAAGGTCCCAGGGGGCCTCGGATGGACATGGT	.	PASS	SVTYPE=INS;END=11641682;SVLEN=37	GT:AD:DP:SAC	1/1:1,14:15:0,1,6,8
chr1	11679561	pbsv.DEL.601	CTGTCGCCCAGGCTGGAGTGCAGTGGCACGATCTGGGCTTACTTCAACCTCTGCATCCCGGGT	C	.	PASS	SVTYPE=DEL;END=11679623;SVLEN=-62	GT:AD:DP:SAC	0/1:17,13:30:11,6,7,6
chr1	12042689	pbsv.INS.602	C	CTCTCCCTCTCCCTCTCCCTCGCCCTCGCCCTCGCCCTCGCCCTCGCCCTCGCCCTCGCCCTCGCCCTCGCCCTCCCTCTCCCTCTCCCTCTCGG	.	PASS	SVTYPE=INS;END=12042689;SVLEN=94	GT:AD:DP:SAC	0/1:5,14:19:4,1,7,7
chr1	12042689	pbsv.INS.603	C	CTCTCCCTCTCCCTCTCCCTCTCCCTCTCCCTCTCCCTCTCCCTCTCCCTCTCCCTCTCCCTCTCCCTCTCCCTCTCCCTCTCCCTCTCCCTCTCCCTCTCCCTCTCCTCTCCCTCTCCCTCTCCCTCTCCCTCTCCCTCTCCCTCTCCCTCTCCCTCTCCCTCTCCCTCTCCCTCTCCCTCTCCCTCTCCCTCTCCCTCTCCCTCTCCCTCTCCCTCTCCCTCTCCCTCTCCCTCTCCCTCTCCCTCTCCCTCTCCCTCTCCCTCTCCCTCTCCCTCTCCCTCTCCCTCTCCCTCTCCCTCTCGG	.	InsufficientStrandEvidence	SVTYPE=INS;END=12042689;SVLEN=305	GT:AD:DP:SAC	0/1:15,4:19:7,8,4,0
chr1	12043385	pbsv.DEL.604	ACCCTCCACCCGGCAGCCGCCCCGTCTGAGAAGTGAGGAGC	A	.	PASS	SVTYPE=DEL;END=12043425;SVLEN=-40	GT:AD:DP:SAC	1/1:1,18:19:0,1,11,7
chr1	12062663	pbsv.INS.DUP.605	C	<DUP>	.	PASS	SVTYPE=DUP;END=12062717;SVLEN=54	GT:AD:DP:SAC	0/1:10,11:21:4,6,8,3
chr1	12081944	pbsv.DEL.606	CCTCTTGCCTCACTTCCTGCTTCCCTT	C	.	PASS	SVTYPE=DEL;END=12081970;SVLEN=-26	GT:AD:DP:SAC	0/1:13,13:26:6,7,9,4
chr1	12138949	pbsv.INS.DUP.607	C	<DUP>	.	PASS	SVTYPE=DUP;END=12139013;SVLEN=64	GT:AD:DP:SAC	0/1:13,22:35:9,4,13,9
chr1	12174158	pbsv.INS.DUP.608	C	<DUP>	.	PASS	SVTYPE=DUP;END=12174177;SVLEN=19	GT:AD:DP:SAC	1/1:1,27:28:0,1,13,14
chr1	12183744	pbsv.DEL.609	TCTATCTAGCTAGCTAGCTAGCTAG	T	.	PASS	SVTYPE=DEL;END=12183768;SVLEN=-24	GT:AD:DP:SAC	0/1:8,16:24:1,7,9,7
chr1	12285965	pbsv.DEL.610	TTCCTTTCCTTTCCTTTCCTTTCCTTTCCTC	T	.	PASS	SVTYPE=DEL;END=12285995;SVLEN=-30	GT:AD:DP:SAC	0/1:8,12:20:6,2,8,4
chr1	12440784	pbsv.DEL.611	GACAATCACTTGAGTCTGGGAGGCAGAGGTTGCAGTGAGCTGAGATCGTGCCACTGCACTCCAGCCTGGGCA	G	.	PASS	SVTYPE=DEL;END=12440855;SVLEN=-71	GT:AD:DP:SAC	0/1:15,18:33:6,9,10,8
chr1	12482739	pbsv.INS.612	C	CTAGTATACATATATGTATACA	.	PASS	SVTYPE=INS;END=12482739;SVLEN=21	GT:AD:DP:SAC	0/1:16,17:33:6,10,9,8
chr1	12543539	pbsv.INS.DUP.613	A	<DUP>	.	PASS	SVTYPE=DUP;END=12543557;SVLEN=18	GT:AD:DP:SAC	0/1:14,15:29:8,6,6,9
chr1	12585211	pbsv.INS.614	A	ATCTCTGTGTGTCTCTGTGAGTGTGTG	.	PASS	SVTYPE=INS;END=12585211;SVLEN=26	GT:AD:DP:SAC	1/1:1,17:18:0,1,9,8
chr1	12586962	pbsv.DEL.615	GCACTGCCTCTGATACACCCTCTT	G	.	PASS	SVTYPE=DEL;END=12586985;SVLEN=-23	GT:AD:DP:SAC	0/1:12,6:18:5,7,3,3
chr1	12615134	pbsv.DEL.616	ACAGAAGCCTCATTATAAAGTAGCTC	A	.	PASS	SVTYPE=DEL;END=12615159;SVLEN=-25	GT:AD:DP:SAC	0/1:13,9:22:5,8,2,7
chr1	12658139	pbsv.INS.617	C	CCTTCCTTCCTTCCTTCCTTTCTTTCTTTCTTTCTTTTCTTTCTTTCTTTCTTTCTTTTCTTTCTCTTCTTTCTTTCTTTCTTTCTTTCTTTCTTT	.	PASS	SVTYPE=INS;END=12658139;SVLEN=95	GT:AD:DP:SAC	0/1:13,4:17:10,3,3,1
chr1	12677550	pbsv.INS.618	T	TAAAAACAGCAAGTAGGCTGGGCGCGGTGGCTCACGCCTGTAATCCCAGCACTTTGGGAGGCCGAGGCGGGCGGATCATGAGGTCAGGAGATCGAGACCATCCTGGCTAACACGGTGAAACCCCGTCTCTACTAAAAAAATACAAAAAATTAGCCGGGCGTGCTGGCGGGAACCTGTAGTCCCAGCTACTCGGAGGCTGAGGCAGGAGAATGGCGTGAACCTGGGAGGCGGAGCTTGCAGTGAGCCAAGATTGTGCCACTGCACTCCAGCCTGGGCAACAGAGCAAGACTCTGTCTCAAAAAAAAAAAAAAAACAACAACAACAAAAAAA	.	PASS	SVTYPE=INS;END=12677550;SVLEN=329;SVANN=ALU	GT:AD:DP:SAC	0/1:9,9:18:6,3,4,5
chr1	12723864	pbsv.DEL.619	ACTTCTGCCTCCTGGGTTCAAGGGATT	A	.	PASS	SVTYPE=DEL;END=12723890;SVLEN=-26	GT:AD:DP:SAC	0/1:12,11:23:7,5,5,6
chr1	12789434	pbsv.DEL.620	TTCTTTCTTTCTTTCTTTCTTTCTT	T	.	PASS	SVTYPE=DEL;END=12789458;SVLEN=-24	GT:AD:DP:SAC	1/1:0,33:33:0,0,16,17
chr1	12816074	pbsv.DEL.621	TAGTTCTTTCTTTTTTTTTTTTTTTTTTTTTTCCTTTCTTTTTTTTTTTTTTATTATACTCTAAGTTTTAGGGTACATGTGCACATTGTGCAGGTTAGTTACATATGTATACATGTGCCATGCTGGTGCACTGCACCCACTAATGTGTCATCTAGCATTAGGTATATCTCCCAATGCTATCCCTCCCCCCTCCCCCCGACCCCACCACAGTCCCCAGAGTGTGATATTCCCCTTCCTGTGTCCATGTGATCTCATTGTTCAATTCCCACCTATGAGTGAGA	T	.	PASS	SVTYPE=DEL;END=12816354;SVLEN=-280	GT:AD:DP:SAC	1/1:0,22:22:0,0,13,9
chr1	12915505	pbsv.DEL.622	CTTTCTTTCTTTCTTTCTTTCTTTCTTTCTTTCATTTCCTTCCTTCCCTCCCTCCCT	C	.	PASS	SVTYPE=DEL;END=12915561;SVLEN=-56	GT:AD:DP:SAC	0/1:8,5:13:5,3,3,2
chr1	13037887	pbsv.INS.DUP.623	T	<DUP>	.	PASS	SVTYPE=DUP;END=13037918;SVLEN=31	GT:AD:DP:SAC	1/1:0,3:3:0,0,1,2
chr1	13091602	pbsv.INS.624	T	TATATATATATATATATATATATATATATATATATATATACAC	.	PASS	SVTYPE=INS;END=13091602;SVLEN=42	GT:AD:DP:SAC	1/1:0,3:3:0,0,2,1
chr1	13135185	pbsv.INS.625	G	GTGTGTGTATATATATATATATATATATATATATATATATATATATATATA	.	PASS	SVTYPE=INS;END=13135185;SVLEN=50	GT:AD:DP:SAC	1/1:0,4:4:0,0,2,2
chr1	13182851	pbsv.DEL.626	ACCTGCCTCGGCCTCCTAAATTGCTGGGAGTGAGCTCTTATAGGCATGAGCCACCGCACCCAGCCTTGAGTTTATTTATTTATTTATTTTGGAGATGGAGTCT	A	.	PASS	SVTYPE=DEL;END=13182953;SVLEN=-102	GT:AD:DP:SAC	0/1:12,4:16:2,10,3,1
chr1	13190846	pbsv.INS.DUP.627	A	<DUP>	.	PASS	SVTYPE=DUP;END=13190891;SVLEN=45	GT:AD:DP:SAC	1/1:0,5:5:0,0,1,4
chr1	13224529	pbsv.INS.628	T	TTTTATCATATTAACTTTAAACACACTTCCTAACAAGGAATTCACAAAAGCTATTCATA	.	PASS	SVTYPE=INS;END=13224529;SVLEN=58	GT:AD:DP:SAC	0/1:20,26:46:10,10,14,12
chr1	13235347	pbsv.DEL.629	CACTTTGGGAGGCCGAGGCGGGCAGATCATGAGGTCAGGAGATCGACACCATCCTGGCTAACATGGTGAAACCGCATCTCTACTAAAAATAGAAAAAAAATTAGCCAGGCGTGGTGGCAGGTGCCTGTAGTCCCAGCTACTCAGGAGGCTGAGGCGGGAGAATGGCATGAACCCAGGAGGCAGAGCTTGCAGTGAGCCAAGATCATGCCACTGCACTCCAGCCTCGGTGACAGAGCAAGACTCCGTCTCAAAAATAAAAAACAAAAAAAAACTTTCGGTTAGTGTAATCTAGTCTTCCCTGTAGATGTAGCTAATTTTATTTTATTTTTATTATTATTTTTATTGAGACAGAGTCTTCCTCTGTCTGCCAGACCGGAGTACAATGGTGCGATCTCGGCTCACTGCAACCTCTGCCTCCTGGGTTCAAGTGATTCTCCTGCCTCAACCTCCCTAGTAGCTGGGAATACAGGCATGCACCACCATGCCCAGCTTCTTTTTGTACCTTTAGAAAAGAAGGGGTTTCACCGTGTTGGCCAGGCTGGTCTCGAACTCTTGACAAGTGATCCACCCGCCTCGGCCTCCCAAAGTGCTGGGATTACAGATGTGAGCCACCGTGCCCAGCCTGATTTAGCTAATTTTAGTTTCAAGATACCATTTGTTCATTCAACCTTTGTAGAAGGCTGAGAAAAACAAGGGCAATGGTAGTGCCACTAAATTTGTAAAATCTTCTTTAAGTGTTTGATAACCTGTCCAGTAAAGTGTGTTCCTGAGACAGGATTGTTCCCTTGACTTTGACCTTCTTCATGGGCAGGAACTAGAGTGGTTTGTTTCACTCCGGCTGCAGTCTGTGGATGGCTGAGTGTGAACAGCTCAGTGTATGGTCAGAGTGACAGCTTCCCGCACCTGCCCTTTTTGACACTCAAGTTCTTATTCGGTGTAAAGGAAGAACCAGGTCACATTAGCTATTTAAAGAGTAGCATAAGTGAAGGATTTTATTGGGTGATAAATGTGGCTCTCAGTGGAAAGGGGAGTTAGAAAGGGGATGGTGCTGCCAGGCGCAGTGGCTCAAGCCTGTAATCCCAGCACTTTGGAAGGCTGTGGGAGGCTGAGGCAGATGGATCACCTGAGGTCAGGAGCTCGAGACCAGCCTGGCCAACATGGTGAAACCCCATCTCAAATAAAAATGCAAAAAAATTAGCTGGGCGTGGTGGCGGGTGACTGTAATCCCAGCTACTTGGGAGGCTGAGGCAGGAGAATCTCTTAAGCCCAGGAGGCAGAGCTTGCAGTGAGCAGTGAGCTGAGATCACGCCACTGCACTCCAGCCTGGGCAACAGAGTGAGACTCCGTCTCAAAAAAAAAAAAAAAAAGAAAGGGGATGGTGCAGCAAGAAGGTGATCTTCCCCTGAAGCCACACCATCTGAAGTTAGCTGCATCTCTCTGTAGGCTTTAATGCTCATCTGCTTGTATCCCCAACGTTCAGCCACTTGTATTCCGATGCTCAGCATCTTGCATCCCCAACCACTTGCAGCAGCCGCTTGTGTTGCTCTGCCAGCTGGTCTTTTTATGGGCCCAGGATAGGGTGTGAGGAAGGCCAAAAGGGCAATCATTTGGGCAGAAAAATGGGGTTAGCTGTTTTCACTTAGGGCCGAGTTTCCAGGATTGAGGGTGGGTTTAGTTGGGAGCCCAGCTGTTCTGAATCATTTCCTTATTGCTGGCCAACAAGGTAAAACCCTGTCTCTACCGAAAATTAGCTGGGTGTGGTGGGGGATGCCTGTAGTTCCAGCTACTTGGGAGGCTGAGGCAGGAGATTCCTTGAACCCAGGAAGCAGAGGTTGCAGTGAGCTGAGATCGTGCCACTGCACTCCAGCCTGGTGACAGAGCAAGACTCCGTATCCAAAAAAAGAAGAATGGGCACACAGATGCCTCAACATTTGGCAACTGAGGGACTTTTCCTCCTGGGTCATTATCCATCCATTCCAATTATGGAAAAATTCCTGCTTTCTAGAGCATTAAAGGAGAATCACCAAGAGGATATCAAGACAGGTGGTGATAAAGCCTTTTGGGTATAGTTGTTCTCACTATTGGGTTTATGCAAATGGAGATATGATAAAGACTTTTTTGGCCACTTTAGGACAGATTACAAAAGAAACCACAAAAAAATGCTGTGGGACACAGAAGTCTCTAAATTCCTTACCTTAAGTGGTTTCAGGGAAATGTTTATGTTTATAGCTAATTGCTACAAGTCTAACTAAAACCAAGGTTGCAGTAGCTCAATGCATAGAACTTATAGATAAGTCCATTTTTGTAAGCTTGCTTTTTGGCTTTGGTTTTAGGCTTATGTTGCCTAAAAGGTTTTAAGTGTTGATGCATGCCTGCCCACCGCCACGCTCATCTGGCCTAGGATGCTTTAATTGGCTGTAAGTCTTTTGGCTCTGAATCTCACGTCCATAGGAGTCCCACCTAGGGGCTGGGTGGACCAAGGCAGGTAGCTCCGCCACCCTGTCATCCACATGAGACAAATTAAAACTTTGGCCATTGATGCTGCTTCTGGCATATCCTGATGAACAGGGGGGAAAATGAGAAATAACAGTGAATTTCTAAGCCCCCTAACTGAAGAAACAGACCCCCTGTTGGTCAAGAGGAAACCCCAGTTATCCTTGAAAACTGAGTTCTCAAGGAGAACGAGATGTTGGGCGGGGGGGGTCCACAAGCTTCACTATACCCCCTCCCTTGCTAACCACCATTAGCCTTTCTTCCTTAAGGGTCAAACAGAAACCAGCTCTTTAAGAATCTACCACTCATAGCAACCAACTGCCTGATGCTGCTTCTCCTGTCAGAGTGGCCATCCGACACTTGGCCACTCTTTTTTTTTTTTTTTTTTTTTTTTTTGACACGGAGTCTCCTTCTGTCGCCCAGGCTGGAGTGCAGTGGCGCCATCTCGGCTCACTGCAACCTCTGCTTCCCAGGTTCAAGTCATTCTCCTGCCTCAACCTCCCAAGTAGCTGGGATTACAGGCGTGGGCCACCATGCCCAGTTGATTTTTGTATTTTTAGTAGGGACAGGGTTTCAACATGTTGGCCAGGCTGGTCTCGATCTCCTGACATCAGGGTATCCACTCACTGGGATCAGGTGCTGGAATTCCAGCTGTGAGCCACCTTGCCTGGCCATGGCCACCTTTTATGAAAAATAAAGCTCTCCCTTCCAAACTTAAAATAAATAAGTAGTAAAATAAATGATACATACCAACAGAACACTGTATATAGTAAATACACACATATAATATGTATGCAGTTGAAAAATATAATAGTAATGTTGACAAAAAGAGTCAAACTCTGTAATATATGTGAAGAGATTTATTCTGAGCCAAATATGAATGACCATGGCCCATGACACAGCCCTCAAGAGGTCTGGAGAGGCTGGGCGCAGTGGCTCATGCCTGTAATCCCAGCACTTTGGGAGGCCGAGGCAGGCGGATCACGAGGTCAGGAGATCGAGACCATCCTGGCTAAAATGGTGAAACCCTGTCTCTACTAAAAATACAAAAAAAAATTAGGTGGGCATGGTGGTGGGCGCCTGTAGTCCCAGCTACTCGGGAGGCTGAGGCAGGAGAATGGCGTGAACCCGGGAGGCAGAGCTTGCATTGAGCCGAGATCGTGCCACTGCACTCCAGCCTGGGTGACAGAGCAAGACTCCATCTCAAAAAAAAAAAAAAAAAAAGAGGTCTGGAGAACACGTGCCCAGGGTTGTTTGGGGCGCAGGTTGGTTTTATACAGTTTAGGGGTACATGAAACATCAATTAAATACATCTAAGAAATATATGGCCAGTCCCCCTGGTTCTGTGGCTCACGCCTGTAATCCCAGCACTTTCAGAGGTTGAGGTGGGTGGATCATTTGAGGTCAGGAGTTCGAGACCAGCCTGGCCAACATGCTGAAACCCCATCTCTACTAAAAATACAAAAATTAGCCTGTCACGGTGCTACACACCTTTAATCCCAGCTACTCAGGAGGCTGAGGCAGAAGAATTGCTTGAATCTGGGAGGTGGAGTTTGCAGGGAGCTGAGATCACACCACTGCATCCCAGACTGGGTGACAGAGCCAGAATCCATCTCAAAAAAAAAAAAAAAAAAGAAAGAAAGAAAAAAGAAATACATGGCTGGGTGAGTGGTGGCTCACGCCTGTAATCCCAGCACTTTAGGAGGCCGAGGCGGGTGGATCATCTGAGGTCAGGAGTTAGAGACCAGCCTGGCCAACATAGTGAAACCCCGTCTAATTTTTGTAAAAATACAAAAATTAGCCAGGTGTGATGGTGTGTGCCTGTATTCCCAGCTACTCGGGAGGCTGAGACAGGAGAATTACTTGAACCTGGGAGACAGGGATCGCAGTAAGCCAAGAGCAAACCACCGCATTTCAGCCTGGGTGACAGAGTGAGAATCTGTGTGAAAGAAAGAAAGAGAGAGGGAGAGAGGGAGGGAGGGGGAGAGAGAGAGAGAGAGAAGAAAAGAAAAGAGAAGAGAAGAAAAGAAAAGAAAAGAAAAGAAAAGAAAAGAAAAGAAAAGAAAAGAAAAGAAAAGAAAAGAATTACATTGGTTTGGCTCAGAAAGGAGAGACAACTGAAGGGTCGGGGGCTTCCAGGCTATAGGTAAATTTAAACATTTTCTGGTTGACAATTGGTTGAGTTTGTCTAAAGACCTGGGATCCATAGAAAGGAAATGGTCAGGGTGAAATAAAAGATTGTGGAGACCGAGGTTCTTTTGAAATCTCATAGTGGCCACCCTTCGAGACAACAGATGACAGATGTTTGCTATTCAGACCCTTAAAATTACCAGACAGTCCATCTCTTCAGGACTGGGAGGGCCTGCAAGAAAAAGATCTAGCTGTGTTAATAGAGATTCTTTACAGATGCAGATTTTCCCCCATAAAGGACAGCTTTGCAGGGCCATTTCAAGATATGGCAAAGAAACATGCCTTGGGGCAAAATATCTTGACTTTCTCCTCTGTCACAGGATGTTATGCCAGAGTCAGATTGGAAAGTAAGTCACCATATACAGGGCTAAAAAAACTCATCTGATGGGAATTTATGATTTTGGGGCATGACTCTGTAGACTCCTTAGGAATTTGGGCAAGATAAAAAATTCAGACCTTAGTCCTCAGTAAAATGAAGGCATATGTACCTTCCACCCACTTTAGGGCCACCTGTCTCTCCACTCTTCTCCTTCCAATCCCATCCACCTATGTGTCTTCCAACAATTTATAAAAGTGACCAAAGGGACAATGAAAATGGTTTTAACATTTGAATATCAACCAAACATGCATGATTGGGCCACGTGCAGTGGCTCACGCCTGCACTCCCAACA	C	.	PASS	SVTYPE=DEL;END=13240700;SVLEN=-5353	GT:AD:DP:SAC	0/1:27,10:37:17,10,7,3
chr1	13242736	pbsv.DEL.630	ACAAAGAACCTTCTTAAGGGTGGGGGAGACTA	A	.	PASS	SVTYPE=DEL;END=13242767;SVLEN=-31	GT:AD:DP:SAC	0/1:22,15:37:13,9,8,7
chr1	13316292	pbsv.INS.631	C	CTGGTGCTTGGCCTCTACTTTTTTTTATTTTAATTAGCCGAGCATGGTGA	.	PASS	SVTYPE=INS;END=13316292;SVLEN=49	GT:AD:DP:SAC	0/1:17,5:22:6,11,2,3
chr1	13327498	pbsv.INS.632	T	TCTCTCCCTCTCCCGTCTCCCTCTCCCTCTCCCGTCTCC	.	PASS	SVTYPE=INS;END=13327498;SVLEN=38	GT:AD:DP:SAC	0/1:14,9:23:4,10,4,5
chr1	13329076	pbsv.DEL.633	CGCCTCTGCCCGGCTGCCCCTACTGGGAAGTGAGGACCCCTCTGCCCGGCCAGCCGCCCCGTCCGGGAGGGAGGTGGGGGGGGTCAGCCCCCCGCCCGGCCAGCCGCCCCGTCCGGGAGGGAGGTGGGGGGATCAGCCCCCTGCCTGGCCAGCCGCCCCGTCCGGGAGGTGAGGGGT	C	.	PASS	SVTYPE=DEL;END=13329252;SVLEN=-176	GT:AD:DP:SAC	0/1:15,10:25:4,11,4,6
chr1	13362822	pbsv.INS.DUP.634	C	<DUP>	.	PASS	SVTYPE=DUP;END=13362873;SVLEN=51	GT:AD:DP:SAC	0/1:9,9:18:7,2,3,6
chr1	13427117	pbsv.INS.635	C	CTCTTCCTTCTCCAGTGGGGAGAGTGGTAGTTATGGATGATTAAAACTGAAACCGTCTCCCAGCTGCAGGGCTGCCATGTTGCCACACTTTCCTTCCCCATCTCCTGTTGACTGAAGCAGTATCACCAGCAGCCCTGACAGAAAGGTTCTTCTGGGTTCGGTC	.	PASS	SVTYPE=INS;END=13427117;SVLEN=162	GT:AD:DP:SAC	0/1:11,11:22:4,7,5,6
chr1	13431251	pbsv.DEL.636	ATCCACACCCACAGCAGTTAGGTGTGCCTAGTCCTGCAGATCTGGATGGGACAGTAAAGTTCACTGCACCTAAGGAAACCTGTCTCTCTGACCGAGGGGAAGGCTCTGTGGGCACTGCTGTGTGACACAGGGAGCAGACACCAGGTTCTCAGGACAAAGGACTATAACAGTAGTATCAATAGTCAATGTCATTCCACGATTTAGGGCCTGGGCACCCAAACCATTGGAGAAAGCTGCAACATGCAAAGGGAAACTGGGTTTCAAGAAGACACTTTTTTAAAAAATGAGGCCGGGCACAGTGGCTCACACCTGTAATCTCTGCACTTTGGGAGACCAAGGTAGGTGGATCACCTGAGGTCAGGAGTTCAAGACCAGGCTGGCCAATGGGGTGAAACCCCATCTCTACTAAAAATATAAAATTAGGCCAGGCGCAGTGGCTCATGCCTGTAATCCCGGCACTTTGGCAGGCCAAGGCAGGTGGATCACGAGGTCAGGAGTTCAAGACCAGCCTAGCCAAGATAGTGAAACCCCATCTCTACTAAAAATACACAAAAATTAGCTGGGTGTGGTGGCCAGTGCCTGTAATCCCAGCTACTCAGGAGGCTGAGGCAGAGAGTTGCTTGAACTCAGGAGGCGGAGGTTGCAGTGAGCCGAGATCATGCCACTGCACTCCAGCCTGGGTGACAGAGCAAGACTTCATCTAAAAAAAAAAAAAAAAATTAGCCAGGCGTGGTGGCATATGCCTGTGATCCCAGCTATTCGGGAGGCTGAGGCAGGAGAATGGCTCGAATCTGGGAGGCAGAGGTTGCAGTGAGCTGAGATTGAGCCATTGCACTCCAGCCTGGGTAACAAGAGCAAAACTCCATCTAAAAGAAAAAAAAAATTAGCAACGTGGAGGAGGTAATCACTTCTCAGTGAATCTCTCTTTAAACATTTACATATTCATGAAAGGGCACAGGAGGTTGTCTGAAAGTTAATTCATTGTCAAAACATAGTATTTTTTTCCTCCACTTAACATTGTGTGGTCTGACTCCATGTCTGCAACATCTTCATGCAATCCAGCAGCTCCTGCATGAGAAATATTCTATTAACTTTCCATCATTGGCTGGCCCTGGTGCCAGCT	A	.	PASS	SVTYPE=DEL;END=13432373;SVLEN=-1122	GT:AD:DP:SAC	0/1:14,13:27:5,9,4,9
chr1	13447498	pbsv.DEL.637	ACCATGTTAGGCAGGCTGGTCTTGAACTCCTGACCTCAAGTGATCCATCTGCCAAAGCCTCCCAAAATGTTGTGATTACAAATGTTTGCGCCACCATGCCCGGCCAATGTAGTCATTTATCCTGGTGGATTAAAACTGAACCAGGGAGGTACCAGTCAGTGGCTTCGTTATCATCAAATTGATGACTAAGGTCAACCTTTTAGAATCTTCTAGAATAAATATGTCTTACACCTCTAACCAAATACACAGGTTTTTAAAAAAAACAAATCTATAACATAGGCCGGGCACAGTGGCTCATGCCTGTAATCCCAGCACTTTGGGAGGCTGAGGCGGGCGCGTCACCTGAGAGCAGAAGTTTGAGGCCAGCCTGACCAACATGGAGAAACCCTATCTCAAAAATACAAAAATTAGGCCAGGGGCGGTGGCTCACACCTGTAATCCCAGCACTTTGGGAGGCCGAGGTGGGAGGATCACGAGGTCAGGAGATCGAGACCATCCTGGGTAACACAGTGAAACTCCGTCTCTACTAAACATATAAAACATTAGCCGGTGGGCACCTGTAGTCCCAGTTACTCAGGAGGCTGAGGCAGGAGAATGGCATGAACCCAGGAGGCAGAGCTTGCAGTGAGCCGAGATCGCGCTACTGCACTCCAGCCTGGGTGACAGAGTGAGACTCCGTCTCAAAAAAAAAAAAAAGTACAAAAATTAGCCAGGCGTGGTGGTGCATGCCTGTAATCCCAGGTACTTAGGAGGCTGAGGCAGGAGAATCGCTCAAACCCAGGAGGCGGAGGTTGCAGTGAGCTGAGATCGTGCCATTGCACTCCAGCCTGGGCAACAAGAGCAAAATTCTGTCTCAAAAAAAAAAAAAAAAATCTGTAACATGTAGTTTCCTAAAACAAACATTCATAGATTGTAAGTCACAGTCCTTACATCTATCATTATTATAAGAAAGAGGTTCAATTTTCACTATTATAAGAAAGAGTTTCCCCTCTTGGTGAATAGACAACATACAGAGTAAACTTAGATTTAACATAAATATGAAATGGTAACTGGAATGCACAGACTTGCTGATCTTCTCCACAAAAGCAAACTGTTCACTGAGTCCTTTGCATTCTCAAAATCAGCGTATTATGTTCTCTTGAGTGTCCTGCTACAGTAATCTCTAATCATAATTTATATTCATGCTAAATTCAAGATACATGGGTCTTGTCATTTTTTAATTCTATAGTGTAAAGCACAAACTTTTTTTTTTTTTTTTTTTTTGAGATGGAGTCTTGCTCTGTTCCCCAGGCTGGAGTGTAGTGGTATGATCTCAGCTCACTGCGACCTCTGCCTCCCAGGTTTAAGCAATTCTCCCTGCCTCAGCCTCCCAAGTAGCTGGGATTACAGGCACCTGCCACCATGCCCAGCTAATTTTTTGTATTTTTATTAGAGACAGGGTTTCGCCATGTTGGCCAGGCTGTTCTCGAACTCCTGACCTCAGGTGATCTACCCACCTCAGCCTCCCAAAATGCTAGGATTACAGGTGTGAGCCACCACGCCTGGCCTTTTCTTTTCTTTTTTTTTTTTTTCTGAGATGAAGTCTCTCTCTGTCACCCAGGCTGAAGTGCAGTAGCGCAATCTTGGCTCACTGGAACCTCCACCTCCCAGGTTCAAGCAATTCTTCTGCCTCAGCCTCCTGAGTAACTAGGATTATGGGCGCATGCCACCAGGCCTGGCTAATTTTTGTATTTTTAGTACAGACGGGGTTTCACCATGTTGGCCAGGCTGGTCTCCAATTCCTGACCTCAGGTGATCCACTCGCCTCGGCCTCCCAAAGTGCTGGAGATTATAGGCGTGAGCCACTGTGTCCGGCCCAAACTTTCTTTTTACTAGTTTAGGCAAATGACTATTTCAAGGCAGTTACATTGTGGGCATTTAATAAATATTTTGGACTGAATCAATGAGTGATTGAATGAATGAACACATATGAGAATCGAGAGGTAGTTTCGACTAAAGCTTGAAGAAGGGAATTTGAAAGCTTTTTGCAAAGAGGAAAAGGACTGTTGATTTTAAGGGCTAACCTGGTCCAATGAATACATCCCTGATCCAGCATCTTGGATTTTCAGAGCCAGGATCTCTTCTGCACAAAGCATTTGAAGAGTATCTAGTGCCTATCCATGTATGTTTATTGCGGCACTATTCACAATAGCAAAGACTTGGAACCAACCCAAATGTCCAACAATGATAGACTGAATTAAAAAAATGTGGCACATATACACCGTGGAATACTATGCAGCCATAAAAAATGATGAGTTCATGTCCTTTGTAGGGGCATGGATGAAGCTGGAAACAATCATTCTCAGCAAACTATCACAAGGACAAAAAATCAAACACCGCATGTTCTCACTCATAGGTGGGAATCGAACAATGAGAACACATGGACACAGGAAGGGGAACATCACACATCGGGGCCTGTTGTGGGGTGGAGGGAGGGGGGAGGGATAGCATTTGGAGATATACCTAATGTTAAATGACGAGTTACTGGGTGCAGCACACCAATATGGCACATGGATACATATGTAACTAACCTGCACGTTGTGCACATGTACCCTAAAACTTAAAGTATAATAATAATAATAATAATAATAATAAAAGAGTATCTAGTACCTATCACCGTTCATTCTCATGACTGCCTTAGGTGAACATATACTTTCAAGACCTCACTTCCATCTCAGAGCAAGCTGCAGGGGTCACCCCGAGGGTCTAGGCTGGATACTGGCCCTGTATCTGCCAGTTGTCATAAATTAGAGCTCTGGTCACCCTCTGAACAGAGAGCAAAGAAGCCACCAACATCACGTCTGTCACCCTGGCGCTCGGAGCTGTCATAACTGCCAGCCAGTGTGACTCAGGCATGACCATATTCTCAGGTGTAACAAATCCCCCAGGATGAGGCGTGGCTTTCAGCAAGAGCCAGAGAAGAGGCAATGCAGAAGGAGCTACACACGGGGCTCAAAGCCAGAGCAACAGAAGTCCGTGGTCAAGAAACACCCTTTGCCCTTTGTCTGACTGATTATACAGTTTGGAGCTCTGTAGACTCTTCCAAAGATACCCTAACCCCCAAAAGGGGGTTGCAGATCTCATTGTAACAATAATATTTAATATCTAAACAGTTATTTCTTTTTTCCTTTCCTTTTTTTTTTTTTTTTTTTGTTTTGAGATGGAGTTTCACTCTTGTTGCCCAGGCTGGAGTGCAATGGCATGATCTCAGCTCACTGAAACCTCTGCCTCCCGGGTTCAAGCGATTCTCCTGCCTCAGTCTCCTGAGTAGCTGGGAGTACAGGCATGTGCCGCCACACCCAGCTAATTTTGTGTTTTTTTGTAGAGACAAGGTTTCT	A	.	PASS	SVTYPE=DEL;END=13450874;SVLEN=-3376	GT:AD:DP:SAC	0/1:12,6:18:6,6,1,5
chr1	13470159	pbsv.INS.638	C	CTGCCTCAGCCTGCTGAGTAGCTGGGACTACAGGCACCCGCCACCATGCCCGGCTAATTTTTTGTGTTTTTAGTAGAGACGGGGTTTCACCATGTTAGCCAGGATGGTCTCGATCTCCTGACCTCATGATCCACCTGCCTTGGCCTCCCAAAGTGCCGGGATTACAGGCGTGAGCCACCACGCCCGGCCAATTAACTGTTTAAAAAAAAAATGTTCTCGCCAGGCGCAGTGGCTCATGCCTGTAATCCCAGCACTTTGGGAGGCCAAGGCGGGCAGATCACGAGGTCAGGAGATCGAGACCATCCTTGCTAACACAGTGAAACCTGTCTCTACTAAAAATACAAAAAAATTAGCCGAGCGTGGTGGCGGGCGCCTGTAGTCCCAGCTACTCGGGAGGCTGAGGCAGCAGAATGGCGTGAACCTGGGAGGCGGAGCTTTCAGTGAGCTGAGATCGCGCCACTGCACTCCTGCCTGGGTGACAGAGCAAGACTCCATCTCAAAAAAAAAAAAAAAAAAGTTATATCCAGTTACCTTGACAAAAGTACCTTCTTTTTTTTTTTTTTTTTTTTGAGACAGAGTTTCGCTCTTGTTGCCCAGGCTGGAGTGCAGTGGTGCGATCTCGGCTCACTGCAACCTCTTCCTCCCAGGTTCAAGTGATTCTCT	.	PASS	SVTYPE=INS;END=13470159;SVLEN=662	GT:AD:DP:SAC	1/1:1,19:20:0,1,10,9
chr1	13481755	pbsv.DEL.639	TTCTTTCCCTCTCTCTCCCTCTCTCCCTCTCTCCCTCTCTC	T	.	PASS	SVTYPE=DEL;END=13481795;SVLEN=-40	GT:AD:DP:SAC	0/1:6,11:17:4,2,7,4
chr1	13522113	pbsv.DEL.640	TTGCTGAGCAGTATTTCCGCTGTCATGACTGGC	T	.	PASS	SVTYPE=DEL;END=13522145;SVLEN=-32	GT:AD:DP:SAC	1/1:0,29:29:0,0,16,13
chr1	13567907	pbsv.DEL.641	AGGGGAAAGAGGCAGAGAGAGAGGGGAAAGAGAGGCAGAGGGGGGAAAGAGGCAGAGAGAGAGAGAGGGGAAAGAGAGGCAGAGG	A	.	PASS	SVTYPE=DEL;END=13567991;SVLEN=-84	GT:AD:DP:SAC	0/1:11,9:20:6,5,4,5
chr1	13568100	pbsv.DEL.642	AGAGAGGGGAAAGAGAGGCAGAGG	A	.	PASS	SVTYPE=DEL;END=13568123;SVLEN=-23	GT:AD:DP:SAC	0/1:9,11:20:4,5,6,5
chr1	13588571	pbsv.INS.643	T	TATATATAATATAAATATATAACTATATATTATATATTTACATATATA	.	PASS	SVTYPE=INS;END=13588571;SVLEN=47	GT:AD:DP:SAC	0/1:9,13:22:4,5,8,5
chr1	13588980	pbsv.INS.644	A	AGCTACTATTCAATAAATTGAATAGT	.	PASS	SVTYPE=INS;END=13588980;SVLEN=25	GT:AD:DP:SAC	1/1:0,21:21:0,0,12,9
chr1	13601966	pbsv.DEL.645	CGGTGGCTCATGCCTTTGGGTGGCTCATGCCTTTG	C	.	PASS	SVTYPE=DEL;END=13602000;SVLEN=-34	GT:AD:DP:SAC	1/1:0,29:29:0,0,13,16
chr1	13658375	pbsv.INS.DUP.646	G	<DUP>	.	PASS	SVTYPE=DUP;END=13658500;SVLEN=125	GT:AD:DP:SAC	1/1:0,31:31:0,0,11,20
chr1	13694144	pbsv.INS.647	G	GTTTTTTTGTTTTTTTTTTTTTTT	.	PASS	SVTYPE=INS;END=13694144;SVLEN=23	GT:AD:DP:SAC	0/1:12,14:26:4,8,6,8
chr1	13935253	pbsv.INS.DUP.648	T	<DUP>	.	PASS	SVTYPE=DUP;END=13935269;SVLEN=16	GT:AD:DP:SAC	1/1:0,32:32:0,0,17,15
chr1	13951623	pbsv.DEL.649	GATAATAATAATAATAATAATAATA	G	.	PASS	SVTYPE=DEL;END=13951647;SVLEN=-24	GT:AD:DP:SAC	1/1:0,36:36:0,0,19,17
chr1	13963759	pbsv.DEL.650	CTGTGTGTGTGTGTGTGTGTG	C	.	PASS	SVTYPE=DEL;END=13963779;SVLEN=-20	GT:AD:DP:SAC	0/1:19,22:41:7,12,10,12
chr1	13981094	pbsv.INS.DUP.651	T	<DUP>	.	PASS	SVTYPE=DUP;END=13981113;SVLEN=19	GT:AD:DP:SAC	1/1:0,27:27:0,0,14,13
chr1	14022485	pbsv.DEL.652	CAAAAAAAAAAAAAAAAAAAAAAAA	C	.	PASS	SVTYPE=DEL;END=14022509;SVLEN=-24	GT:AD:DP:SAC	0/1:18,19:37:9,9,6,13
chr1	14119923	pbsv.INS.653	T	TCCAATTTAATCTTCACAGCAGCC	.	PASS	SVTYPE=INS;END=14119923;SVLEN=23	GT:AD:DP:SAC	0/1:16,11:27:6,10,5,6
chr1	14128310	pbsv.DEL.654	TGAGTCATGCTGTGTTAGTTTGCTAAGAGG	T	.	PASS	SVTYPE=DEL;END=14128339;SVLEN=-29	GT:AD:DP:SAC	0/1:16,10:26:6,10,4,6
chr1	14133379	pbsv.DEL.655	AAGAAAGAAAGAAAGAAAGAAAGAAAGAAAGAAAG	A	.	PASS	SVTYPE=DEL;END=14133413;SVLEN=-34	GT:AD:DP:SAC	0/1:14,8:22:5,9,4,4
chr1	14188194	pbsv.DEL.656	CGTGTGTGTGTGTGTGTGTGTGT	C	.	PASS	SVTYPE=DEL;END=14188216;SVLEN=-22	GT:AD:DP:SAC	0/1:21,16:37:10,11,7,9
chr1	14417993	pbsv.DEL.657	CAAAAAAAAAAAAAAAAAAAAAAAAAAAAAA	C	.	PASS	SVTYPE=DEL;END=14418023;SVLEN=-30	GT:AD:DP:SAC	0/1:16,14:30:9,7,7,7
chr1	14492665	pbsv.INS.658	A	AACCACACACACACACCACACACACCACACACCACACGCTACACACACCATGCACATACCACAAACCACACACACACCACACACACACCACACATTACACACACCACACAGACACCACACACCACACAAACATCACACACCACAGACACATCACACACCACACACACACCACACATACACAGCACACAGCTCACGCATACACAGCACACACATCACACATACACATACCACATACACACCACACACACACCACAAACCACATATACACAGCACACACATCACACAAACACATACCACATACACACCACACACCGTACATACACAGCATACACATTACACATACACACACGACACACCACACACAGACCACACACCACACAGATACAGCACAGAGACACTACACATACCAC	.	PASS	SVTYPE=INS;END=14492665;SVLEN=409	GT:AD:DP:SAC	1/1:2,27:29:0,2,20,7
chr1	14492711	pbsv.INS.659	T	TACACACACCACACACACCACATACAAACCACATACCACATACACACCACACATATACCACACAGACACCATACATACATGCACCACACACCACACATACGCTACACACACCACACACCACACATCCATGTACCACATATATGCTACACACAGCACACACACACACCACACATCCATGTACCACATATATGCTACACACACCACACACACACCACACATGCCACACATATACAGCACACATACACACAACACACATATACCACACATACCATGCACACACCACACACACTGCACACACATACACCACACACACCACACACACTACATAACACACACACCACACATCACATGCATCACATACACCACACACACCACACACATACACCACATATACCACACACAGCACATATACAACACACACATACACCACACACACCACGCACACCGCACACATACACCACACACACCACAGACATACACCACACACACCATACATACATCACACACAATATACACACCACACATACAATATACCCACCACACACACCACGCATATACCACACACACCACATAACACACTACACAAACCATATATACAGCACATACTACACATACACAGTGCAAACATTACACACACACCATACACCACACACCACACAAATACACCACACACACACCACACACATACACCACATACACCACACACACACTACATACCACACACACCACACATACACCACACATACCACATACACCACACATACATTGCATACCACACACACCACACATACACCACACACACCACATATACACCACACACATACACCACACACACTGTACATGCATCACACACAACATACACACCACATATACAATATACCCACCACACACACCACACATATACCACACACACCACATAACACACTACACAAACCATATACATACCACACACTACACATACACAGCACAAACATTACACACACACCATATACACACTACAAGCCACAAATATATC	.	PASS	SVTYPE=INS;END=14492711;SVLEN=1014	GT:AD:DP:SAC	1/1:0,29:29:0,0,20,9
chr1	14514329	pbsv.INS.660	A	AAAATATATATATATATATTTATATATATATTATATATATTTATATATAATATATATATTTATATATAATATATATATTTATATATATTTATATATAATATATATATTTATATATATATTTATATATATTATATATTATATATATTATATATATTATATATATAATATATATATAATATATAT	.	PASS	SVTYPE=INS;END=14514329;SVLEN=182	GT:AD:DP:SAC	0/1:15,14:29:8,7,6,8
chr1	14514501	pbsv.INS.661	A	AATATATAAAATATATTTATATAAATATTTATATAAATATATTTTATATATTTTATATATAATATATGAAATATATATTTTATATATATTTT	.	PASS	SVTYPE=INS;END=14514501;SVLEN=91	GT:AD:DP:SAC	1/1:4,27:31:1,3,14,13
chr1	14514501	pbsv.INS.662	A	AATATATAAAATATATTTATATAAATATTTATATAAATATATTTTATATATTTT	.	PASS	SVTYPE=INS;END=14514501;SVLEN=53	GT:AD:DP:SAC	0/1:14,17:31:7,7,8,9
chr1	14638569	pbsv.INS.DUP.663	A	<DUP>	.	PASS	SVTYPE=DUP;END=14638589;SVLEN=20	GT:AD:DP:SAC	0/1:11,15:26:5,6,8,7
chr1	14652506	pbsv.INS.664	C	CCTATCCGCCTATCCATCCACCCACCCACCCATCCATCTGCCTATACATCCACCCACCCACCCACCCACCTGTCCATCCACCCACCCACCCACCCATCCCCCTCTCCATCCACCCACCCACCCACCCACCCATCCGCCTGTCCATCCACCCACCCACCCACCCATCCACCTGTCCATCCACCCACCCACCCACCCATCCACCTATCCATCCACCCACCCACCCATCCACCTGTCCATCCATCCACCCACCCACCCATCCACCTATCCATCCACCCACCCACCCATCCACCTGTCCATCCACCCACCCACCCATTTACCTATCCAT	.	PASS	SVTYPE=INS;END=14652506;SVLEN=324	GT:AD:DP:SAC	1/1:0,20:20:0,0,10,10
chr1	14681635	pbsv.DEL.665	ATATATATATATATATATATATATTTTTT	A	.	PASS	SVTYPE=DEL;END=14681663;SVLEN=-28	GT:AD:DP:SAC	1/1:0,24:24:0,0,11,13
chr1	14867953	pbsv.INS.666	A	AGCATTGCATAGGCACGGCATCACATACACGAGCATTGCATAGGCACGGCACAGCATATGCGG	.	PASS	SVTYPE=INS;END=14867953;SVLEN=62	GT:AD:DP:SAC	0/1:19,15:34:9,10,9,6
chr1	14873059	pbsv.DEL.667	GATGGATGGGTGGATGGATGGATGGATGGAAGGATGGATGGATGGACAGATAGATGA	G	.	PASS	SVTYPE=DEL;END=14873115;SVLEN=-56	GT:AD:DP:SAC	0/1:11,22:33:9,2,8,14
chr1	14918695	pbsv.DEL.668	AAAAAAAAAAAAAATATATATATAT	A	.	PASS	SVTYPE=DEL;END=14918719;SVLEN=-24	GT:AD:DP:SAC	1/1:0,14:14:0,0,7,7
chr1	14927956	pbsv.DEL.669	TGCCTTGTCTTCATGGGTCCTCCCAGCA	T	.	PASS	SVTYPE=DEL;END=14927983;SVLEN=-27	GT:AD:DP:SAC	0/1:14,17:31:8,6,10,7
chr1	14943022	pbsv.DEL.670	GTGTGTGTGTGTGTGTGTGTGTGT	G	.	PASS	SVTYPE=DEL;END=14943045;SVLEN=-23	GT:AD:DP:SAC	0/1:16,10:26:4,12,3,7
chr1	14958361	pbsv.DEL.671	GGTACATGGAGCACTTCTTATATACATGGAGCACTTCCTGT	G	.	PASS	SVTYPE=DEL;END=14958401;SVLEN=-40	GT:AD:DP:SAC	0/1:14,20:34:8,6,11,9
chr1	14985283	pbsv.DEL.672	AAGGTGGGAGGCCAAGGTGGGAG	A	.	PASS	SVTYPE=DEL;END=14985305;SVLEN=-22	GT:AD:DP:SAC	0/1:16,16:32:9,7,11,5
chr1	14997201	pbsv.DEL.673	TTTCATTTATTTATTTATTTA	T	.	PASS	SVTYPE=DEL;END=14997221;SVLEN=-20	GT:AD:DP:SAC	1/1:0,26:26:0,0,14,12
chr1	15031553	pbsv.DEL.674	GTGTGTTGTGTTGTGTTGTGT	G	.	PASS	SVTYPE=DEL;END=15031573;SVLEN=-20	GT:AD:DP:SAC	0/1:10,16:26:7,3,8,8
chr1	15036278	pbsv.INS.675	A	ACCCAGCTCCCCCCGCCCTGCCCGCCCAGCTCCCCCTGCCCTGCCCGCCCAGCTCCCCCTGCCCTGCCCG	.	PASS	SVTYPE=INS;END=15036278;SVLEN=69	GT:AD:DP:SAC	1/1:0,25:25:0,0,14,11
chr1	15048657	pbsv.DEL.676	GTCCTGGGTCGCTGGTCCTGGGTCGTTGGTCCTGGGTCGTTGATCCTTGGTCGTTGGTCCTGGGTCGTTGGTCATGGGTCGTCGA	G	.	PASS	SVTYPE=DEL;END=15048741;SVLEN=-84	GT:AD:DP:SAC	0/1:7,13:20:3,4,4,9
chr1	15050028	pbsv.DEL.677	GGGTAGGGTAGGGTAGGGTAGGGTAGGGTAGGGTAGGGTAGAGTAGAGTAGAGTAC	G	.	PASS	SVTYPE=DEL;END=15050083;SVLEN=-55	GT:AD:DP:SAC	1/1:0,21:21:0,0,7,14
chr1	15103523	pbsv.INS.DUP.678	A	<DUP>	.	PASS	SVTYPE=DUP;END=15103563;SVLEN=40	GT:AD:DP:SAC	0/1:15,17:32:10,5,13,4
chr1	15112587	pbsv.INS.679	A	AAGGTCTTTTTTTTCTTCTCCCAGCGGC	.	PASS	SVTYPE=INS;END=15112587;SVLEN=27	GT:AD:DP:SAC	0/1:18,14:32:11,7,7,7
chr1	15131042	pbsv.INS.680	G	GCCTGGCATCAGGTCCCTCCCCAGTTGACCCTCGGGATAATGCAGCCTG	.	PASS	SVTYPE=INS;END=15131042;SVLEN=48	GT:AD:DP:SAC	0/1:16,12:28:7,9,5,7
chr1	15225218	pbsv.INS.681	G	GGGGGAGGGTGGAGGGGATGGGAGGGAGGGGGAGGGGAGGGAGAGGGAAGGGAGGGGAGGGAGGGGGAGGAAAGCAGAGGGGATGGGAGGAGGAGGGGGAGGGGACAGGAGGGAAGTGAGGGGGAGGGGATGTGAGGGGGGAGGGAGAGGGGAGGGGGAAGGGGAGGGAGAGGGGAGGGGGAAGGGGAGGGTGAGGGAGGGGGAGGGGAGGGAGGGAGTGGGGGAGAGAGTGGGGGAGGGGAGAGGGGGAGGGGAGGGAGTGGGGGAGAGGGGGAGGGGAGGGGA	.	PASS	SVTYPE=INS;END=15225218;SVLEN=284	GT:AD:DP:SAC	1/1:0,23:23:0,0,10,13
chr1	15314646	pbsv.INS.682	G	GGAGGGTGTGTGAGGGTGTGGATGTGTGTGGGTATGTGGGGGGTGTGGGAGTGTGGAGATGTATGAGTGTGGGTGTGTGAGAGGGTGTGTGTGGGGGTGTATGGGTGTGTAAGCATAGGGGGTGTATGGGTGTGAGTATGGGGGGAGTATGTATGGGTGTGTGGGGTGTGTGTGGATGTGTGGGTGAGGGTGTTGGGAAGGGTGTGTGGGGTGTGGATATGTGTAGGTGTGTGTGGGTGTGTGTGGATATGGGTAGGTGTGTGTGTGAGTGTGGTGTGTGGGGGTGTATGGGTGTGT	.	PASS	SVTYPE=INS;END=15314646;SVLEN=296	GT:AD:DP:SAC	1/1:1,25:26:0,1,10,15
chr1	15388345	pbsv.INS.683	G	GCCCCTGCCCCACCTCCCTCCCTCCCTCCCTCCTTCCCTTCCCTCCCCAGTCCCTGTCCAACCTCCCTCCCTCCCTCCCTTCCCTCCCCAGTCCCTGCCCCACCTCCCTCCCTCCCTTCCCTCCCCAGGCCCTGCCCCACCTCCCTCCCTCCATTCCCTCCCCAG	.	PASS	SVTYPE=INS;END=15388345;SVLEN=164	GT:AD:DP:SAC	1/1:0,16:16:0,0,8,8
chr1	15544154	pbsv.INS.DUP.684	A	<DUP>	.	PASS	SVTYPE=DUP;END=15544182;SVLEN=28	GT:AD:DP:SAC	0/1:14,8:22:7,7,4,4
chr1	15684697	pbsv.INS.685	G	GGCGACCCTGCTGCCGCAGGGACTC	.	PASS	SVTYPE=INS;END=15684697;SVLEN=24	GT:AD:DP:SAC	1/1:0,23:23:0,0,9,14
chr1	15957348	pbsv.INS.686	T	TTGGCACAGGGGCCGGTGTGTGTGGAGAGGAGGAGGTGTG	.	PASS	SVTYPE=INS;END=15957348;SVLEN=39	GT:AD:DP:SAC	0/1:15,12:27:9,6,8,4
chr1	16037991	pbsv.DEL.687	AACACACACACACACACACACAC	A	.	PASS	SVTYPE=DEL;END=16038013;SVLEN=-22	GT:AD:DP:SAC	1/1:0,33:33:0,0,14,19
chr1	16050023	pbsv.INS.688	T	TGCCATTATTTTTTCCTGCCCAGACAATGCCCATGCAGTGATCTGGGCCCCCAAGGACCCAGCTTCACCCCCACAGCACC	.	PASS	SVTYPE=INS;END=16050023;SVLEN=79	GT:AD:DP:SAC	0/1:11,7:18:3,8,5,2
chr1	16081190	pbsv.INS.689	C	CAAAGCACTTTCCCATCTGTGATCTCTCTGGCCTGGGACCCGCCTCAGAAGTGTGGGAGGGCCCAGTATTCATCTCCGCATTTTACAGAGACGAACCAAAGCCTGGAGAGTGATGGGACGAGCCCCAGCGTGCTG	.	PASS	SVTYPE=INS;END=16081190;SVLEN=134	GT:AD:DP:SAC	0/1:16,19:35:9,7,11,8
chr1	16083602	pbsv.DEL.690	CCCCTGCCCAGCCCTGCCCAG	C	.	PASS	SVTYPE=DEL;END=16083622;SVLEN=-20	GT:AD:DP:SAC	0/1:20,16:36:12,8,10,6
chr1	16089599	pbsv.INS.691	C	CATGCGTATCAGGGAAGTAACGAGCCCAGCTACCCCTCACAGGCAGGTTCGGGGCACAG	.	PASS	SVTYPE=INS;END=16089599;SVLEN=58	GT:AD:DP:SAC	1/1:0,27:27:0,0,18,9
chr1	16089885	pbsv.INS.692	G	GGAAGGAAGGAAGGAAGGAAGGAAGGAAGG	.	PASS	SVTYPE=INS;END=16089885;SVLEN=29	GT:AD:DP:SAC	0/1:9,19:28:5,4,13,6
chr1	16136652	pbsv.DEL.693	AAAGAAGAAGAAAAGAAGAAAAGAAGAAGAAAGAAGAAGAGG	A	.	PASS	SVTYPE=DEL;END=16136693;SVLEN=-41	GT:AD:DP:SAC	1/1:1,31:32:0,1,18,13
chr1	16164036	pbsv.INS.DUP.694	A	<DUP>	.	PASS	SVTYPE=DUP;END=16164110;SVLEN=74	GT:AD:DP:SAC	0/1:7,16:23:3,4,6,10
chr1	16166161	pbsv.DEL.695	GCCATCCATCCATCCATCCATCCATCCATCCATCCATCCAGCCATCCAT	G	.	PASS	SVTYPE=DEL;END=16166209;SVLEN=-48	GT:AD:DP:SAC	0/1:13,9:22:5,8,4,5
chr1	16266228	pbsv.DEL.696	AAACATGTGTTAGGATATATTTAACTTATTAATAAGGGAGCAAGCAGGAAGT	A	.	PASS	SVTYPE=DEL;END=16266279;SVLEN=-51	GT:AD:DP:SAC	0/1:13,12:25:6,7,5,7
chr1	16311087	pbsv.INS.697	G	GAGGCCAAGGTGGGCGAATCACGAGGTCAGGAGATCGAGACCATCCTGGCTAACAAAGGTGAAACCCCGTCTCTACTAAAAATACAAAAAATTAGTCGGGCGTGGTGGCGGGCGCCTGTAGTCCCAGCTACTTGGGAGGCTGAGGCAGGA	.	PASS	SVTYPE=INS;END=16311087;SVLEN=149	GT:AD:DP:SAC	0/1:13,10:23:6,7,5,5
chr1	16350757	pbsv.INS.698	A	AAAGAAAGAAAGAAAGAAAGAAAG	.	PASS	SVTYPE=INS;END=16350757;SVLEN=23	GT:AD:DP:SAC	0/1:15,12:27:3,12,3,9
chr1	16424205	pbsv.INS.699	T	TGGGAGGCTGAGGCGGGCGGATCACGAGGTCAGGAGGTTGAGACCATCCTGGCTAACACGGTGAAACCCCGTCTCTACTAAAAATACAAAAAAATTAGCCGGGCATGGTGGCGGGTGCCTGTAGTCCCAGCTACTG	.	PASS	SVTYPE=INS;END=16424205;SVLEN=135	GT:AD:DP:SAC	1/1:0,19:19:0,0,12,7
chr1	16483368	pbsv.DEL.700	TTGTCCCGCAGGCGCTGCAGCTGTTCCTCTAGGGCCCGCCGCTCACTCTCGCTGTCGCTAAGCTGCTTCCGCAGGGTGCCCAGCAGGTCCTGGCTTGCCTCATAGCGCCCACGCATGTCCTGGGGCGCGGGGATCACAGAGTCTAGCGGGGGTCCTTTGAGGCCTCCAGAGCCCACCTACTCTCTTCTGGTTCCAGGGATACACACTAGCCTACGCTAGGCGGGGTCCAGGGCCTGGACCTGGCCTGGGGCAGGATAGGGGCCTAGGCCTGAGAGCCAGGCTCCCGCTCCCCTCCTATGTGCCCTCACCACCCTCTGAGCCCTCACCTCCCTGGGGTCCCGGACAACTCCTATCAAAGCCCCCCGGATGCCAGACAAACCCCCAGGCACACTCGTCTCCTGGGTTCTGACCCCACCCCCAGGGCTCCCAGGCTCCTCCTCCTTGCATCCTGGTTCCACTCTCAGACTCCTCCCTACCCTGGCTCTGCCCCTAGTTCCCAAGCTCTGATTCCCCTTGCTAGACCTTTTCCCAGGGTCCTGGCTCTGTAGACCAGGGACCTGTCTCCCTCTCTACCAGGACCCTAACACTGCCGCAGCCTCCTCCCTCCACCTGCCCAAGCGCCCACCCCCAGCTGCCCAAGCACCCCTACTTCTGGGCTGGCTTCACCGCAGAGCTCTCGGCCACCTCCTTCGGGATCCTGACACCCTCAGACACTTTCTCAGAGCTCTGGCTGCACCCCAAGGCGCTCGGACTCCTCCCCCGGACCCTGGCCCCGGACCTGCCCCCGCCCCGCCCCTACCCGGAGGGCGCCAGACGCTCCCTCCAGGCCTCTGGCTGAGCCCAGAACGCTCAAGCCCCTTCCTACCTGGACCTGCAGCTCGTGCTTGTGTAAGGTGGAGTGGATCAGGGCGAGCGTGGAGGAGTCTGAGCAGGCCGGGGAGGGGCCTCGGCGGGGTGAACGGCCTCGGCCGGGCGAGGAGCGCCGCGGTGGGGACGGGGTCTGCTGGGCCGAGAGCCCCCGCAGGCTGCCGAAGGAGTCATCCGCGGTGCGCTCGGAGCCGCTCAGCTGGACGCCGCTCTGTGTCCGACAGGACGGACTGAGGGTAGGGGAGGCAGGCAGAAGAAGGCCTCAGAGTTAGGAACCGCAGTGTTAGCTGGCAAAGACGCCCAGGTGAGGCTGGGGGCCGCCTCATCCCAAATGCTCCCTCTTACAAGAATCCTTCCTGATTTCACCTCCTCCGCTAGCTCAGTCCTCAGCTCACAGGTGGCCTCCAAAAGGGCCGTGCCTCCCCTCTGAGACTGGGGGCTCCCCAGGGCCGGGGGTGCTGAGCAGCTACAGCCTGGGTCCCAGGCCCCCACCCATTTGCAGTTCAGTCCCAGGCCACCAAAAGTCGTGGCGGGGGAGCCCAGGACTGCCTGGCAGTGCCCTGTCTTCCCACCTCTTTGGGCTCACACCTGTGCCAGGTCCCTTAGGCTCTGCTGTAGCCCCTCTCCGTCCTCTGTCTCCAGGGCCACCTGCTCCTGTAGCCGCAGGGATTCCTGGAGTGTAGTTAGGGAGACAAAGGGTGGTCCTGGTTCTGTCTTATCTGAAACCTCCCATTCCCCTCCCTTCCTGGTCCACCACTGACCAGGTGGCCTCTGAAGCTATGTCCATAGGCCAGACATCTGGTAGACCCCACAGCAGGCCCGAGGCCCTCAATGAACAGACCAGGCGCAGAGAACAGCTGTGTCC	T	.	PASS	SVTYPE=DEL;END=16485099;SVLEN=-1731	GT:AD:DP:SAC	0/1:12,14:26:7,5,8,6
chr1	16539708	pbsv.INS.701	T	TGGCCGGGCGCGGTGGCTCACGCCTGTAATCCCAACACTTTGGGAGACCGAGGCGGGCGGATCACGAGGTCAGATGAAGACCACGGTAAAACCTCGTCTCTACTAAAAATACAAAAAAGTAGCCGGGCGTGGTGGCGGGTGCCTGTAGTCCCAGCTACTGGGGAGGCAGAGGCAGGAGAATGGCGTGAACCCGGGAGGCGGAGCTTGCAGTGATCTGAGATCGCGCCACTGCACTCCAGCCACTGCACTCCATCCTGGGTGACAGAGTAAGACTCTGACTCAAAAAAAAAAAGAAAAGAAAAGAAAAGAAAGAGACAACT	.	PASS	SVTYPE=INS;END=16539708;SVLEN=319	GT:AD:DP:SAC	0/1:28,17:45:15,13,9,8
chr1	16557774	pbsv.DEL.702	ATATGTATATGTATATGTATATGTGTATGTG	A	.	PASS	SVTYPE=DEL;END=16557804;SVLEN=-30	GT:AD:DP:SAC	0/1:45,53:98:24,21,24,29
chr1	16566246	pbsv.INS.703	T	TACACACACACACACACACAC	.	PASS	IMPRECISE;SVTYPE=INS;END=16566246;SVLEN=20	GT:AD:DP:SAC	0/1:11,23:34:5,6,8,15
chr1	16573865	pbsv.INS.704	C	CAAAAAAAAAAAAAAAAAAAAAA	.	PASS	SVTYPE=INS;END=16573865;SVLEN=22	GT:AD:DP:SAC	0/1:44,16:60:21,23,10,6
chr1	16653956	pbsv.DEL.705	TCTCACTCTGTCACCCAGGCTGGAGTGCAGTGGCGCGATGTCGG	T	.	PASS	SVTYPE=DEL;END=16653999;SVLEN=-43	GT:AD:DP:SAC	0/1:31,27:58:16,15,12,15
chr1	16662956	pbsv.INS.706	A	AAAATAAATAAATAAATAAAT	.	PASS	SVTYPE=INS;END=16662956;SVLEN=20	GT:AD:DP:SAC	0/1:13,6:19:6,7,4,2
chr1	16665538	pbsv.INS.DUP.707	T	<DUP>	.	PASS	SVTYPE=DUP;END=16665560;SVLEN=22	GT:AD:DP:SAC	0/1:6,5:11:4,2,3,2
chr1	16683071	pbsv.INS.DUP.708	T	<DUP>	.	PASS	SVTYPE=DUP;END=16683089;SVLEN=18	GT:AD:DP:SAC	1/1:3,40:43:3,0,15,25
chr1	16692443	pbsv.DEL.709	GCGGCGGGGAGGCGCGGCGGGC	G	.	PASS	SVTYPE=DEL;END=16692464;SVLEN=-21	GT:AD:DP:SAC	1/1:5,23:28:3,2,7,16
chr1	16701435	pbsv.INS.710	G	GGGAGGGGCACACACAGCCGGGAGGGACGCACACAGCCC	.	PASS	SVTYPE=INS;END=16701435;SVLEN=38	GT:AD:DP:SAC	1/1:0,21:21:0,0,10,11
chr1	16723990	pbsv.DEL.711	AGGGGAGGAGATGATAGAATAT	A	.	PASS	SVTYPE=DEL;END=16724011;SVLEN=-21	GT:AD:DP:SAC	0/1:30,8:38:16,14,4,4
chr1	16725229	pbsv.BND.chr1:16725229-chr1:234776441	C	[chr1:234776441[C	.	PASS	SVTYPE=BND;CIPOS=0,1;MATEID=pbsv.BND.chr1:234776441-chr1:16725229;MATEDIST=218051212	GT:AD:DP	0/1:37,28:65
chr1	16727933	pbsv.DEL.712	AGCGGCCGCGGCCTCCGCGTGCTTTGTGGGCCCATCGGTGTTCT	A	.	PASS	SVTYPE=DEL;END=16727976;SVLEN=-43	GT:AD:DP:SAC	0/1:41,24:65:21,20,7,17
chr1	16730665	pbsv.INS.713	G	GGCATTTATAATCATTTATAATAATCATTTATTTATAATCATATAAATCAAATAAATATATAATTTATTTATAATCATTTGGCTTTTAGCAGCATGA	.	PASS	SVTYPE=INS;END=16730665;SVLEN=96	GT:AD:DP:SAC	0/1:20,43:63:5,15,19,24
chr1	16741917	pbsv.INS.714	A	ACAATAATAATAATAATAATAATAATAA	.	PASS	SVTYPE=INS;END=16741917;SVLEN=27	GT:AD:DP:SAC	1/1:1,22:23:0,1,11,11
chr1	16789060	pbsv.INS.715	T	TGTAACTTTAAGGCAAGTTACAAGGTT	.	PASS	SVTYPE=INS;END=16789060;SVLEN=26	GT:AD:DP:SAC	0/1:7,6:13:5,2,3,3
chr1	16850128	pbsv.DEL.716	CACATACACATACACATATACATAT	C	.	NearReferenceGap	SVTYPE=DEL;END=16850152;SVLEN=-24	GT:AD:DP:SAC	0/1:8,3:11:2,6,2,1
chr1	16897728	pbsv.DEL.717	GTCTCTCTCTCTCTCTCTCTCTCTC	G	.	PASS	SVTYPE=DEL;END=16897752;SVLEN=-24	GT:AD:DP:SAC	0/1:48,30:78:19,29,18,12
chr1	16914056	pbsv.DEL.718	TCCCCGCCCCGTGGCGGGGACG	T	.	PASS	SVTYPE=DEL;END=16914077;SVLEN=-21	GT:AD:DP:SAC	0/1:25,26:51:13,12,11,15
chr1	16975405	pbsv.DEL.719	AGACAGAACCTGGCACGGGAGCCCG	A	.	PASS	SVTYPE=DEL;END=16975429;SVLEN=-24	GT:AD:DP:SAC	0/1:11,16:27:6,5,8,8
chr1	17114628	pbsv.INS.720	T	TAAGAAACGATGGCTCACGCCTGTAATCCCAGCACTTTGGGAGGCCGAGGCGGGCGGATCACGAGGTCAGGAGATCGAGACCATCCCGGCTAAAACGGTGAAACCCCGTCTCTACTAAAAATACAAAAAAATTAGCCGGGCGTAGTGGCGGGCGCCTGTAGTCCCAGCTACTTGGGAGGCTGAGGCAGGAGAATGGCGTGAACCCGGGAGGCGGAGCTTGCAGTGAGCCGAGATCCCGCCACTGCACTCCAGCCTGGGCGACAGAGCGAGACTCCGTCTCAAAAAAAAAAAAAAAAAAAAAAAAAAAAAAAAAAA	.	PASS	SVTYPE=INS;END=17114628;SVLEN=314	GT:AD:DP:SAC	0/1:11,13:24:4,7,3,10
chr1	17166218	pbsv.INS.721	C	CCATCCTCACTACCATCCCCACCACCATTTCCACCATTCCCACCACAGTCACCATCACCCCCACCATCCCCATCATCATCCGCACCATCCCCACCATCCCCACCACCATCTCCATTACCATCCCCACCACCATCCCCATTACCATCCCCACCACCATCCCCATTACCATCCCCACCACCATTTCCACCATTCCCACCATCATCCCCACCACCATCCTCGTTACCATCCCCACCACCATCCCCATTACCATCCCCACCACCATTTCCACCATTCCCACCATCATCCCCACCACCATCCCCATTACCATCCCCACCACCATCCCCATTACCATCCCCACCACCATTTCCACCATTCCCACCATCATCCCCACCACCATCCTCGTTACCATCCCCACCACCTTTTCCACCATTCCCACCATCATCCCCACCGCCATCCTCGTTACCATCCCCACCACCTTTTCCACCATTCCCACCATCTCCAACACCTCCCCCACCATCATCCCCACCATCCCCACCACCTTCTCCACCATCATTCTCACCATCCCCACCACCATCTCCACCACCATTCTCACCATCTCCACCAACATCCCCACCATCCCCACCCCCATGCCCACCAACATCCCCACCATCCCCACCCCCATGCCCACCATCATCCCCACCATCCCCACCACCATCCTCACCATTCCCACCACCATTCCCTTCATCTCCACCCCCATGCCCACCATCATCCCCACCATCCCCATCACCATCCTTACCATTCCCACCACCATTCCCTTCATCTCCA	.	PASS	SVTYPE=INS;END=17166218;SVLEN=782	GT:AD:DP:SAC	0/1:12,18:30:5,7,10,8
chr1	17166218	pbsv.INS.722	C	CCATCCTCACTACCATCCCCACCACCATTTCCACCATTCCCACCACAGTCACCATCACCCCCACCATCCCCATCATCATCCGCACCATCCCCACCATCCCCACCACCATCTCCATTACCATCCCCACCACCATCCCCATTACCATCCCCACCACCATCCCCATTACCATCCCCACCACCATTTCCACCATTCCCACCATCATCCCCACCACCATCCTCGTTACCATCCCCACCACCATCCCCATTACCATCCCCACCACCATTTCCACCATTCCCACCATCATCCCCACCACCATCCCCATTACCATCCCCACCACCATCCCCATTACCATCCCCACCACCATTTCCACCATTCCCACCATCATCCCCACCACCATCCCCATTACCATCCCCACCACCATCCCCATTACCATCCCCACCACCTTTTCCACCATTCCCACCATCATCCCCACCACCATCCTCGTTACCATCCCCACCACCTTTTCCACCATTCCCACCATCATCCCCACCACCATCCTCGTTACCATCCCCACCACCTTTTCCACCATTCCCACCATCATCCCCACCACCATCCTCGTTACCATCCCCACCACCTTTTCCACCATTCCCACCATCTCCAACACCTCCCCCACCATCATCCCCACCATCCCCACCACCTTCTCCACCATCATTCTCACCATCCCCACCACCATCTCCACCACCATTCTCACCATCTCCACCAACATCCCCACCATCCCCACCCCCATGCCCACCAACATCCCCACCATCCCCACCCCCATGCCCACCATCATCCCCACCATCCCCACCACCATCCTCACCATTCCCACCACCATTCCCTTCATCTCCACCCCCATGCCCACCATCATCCCCACCATCCCCATCACCATCCTTACCATTCCCACCACCATTCCCTTCATCTCCACCCCCATGCCCACCATCATCCCCACCATCCCCATCACCATCCTTACCATTCCCACCACCATTCCCTTCATCTCCACCCCCATGCCCACCATCATCCCCACCATCCCCATCACCATCCTTACCATTCCCACCACCATTCCCTTCATCTCCA	.	PASS	SVTYPE=INS;END=17166218;SVLEN=1070	GT:AD:DP:SAC	0/1:23,7:30:14,9,1,6
chr1	17191825	pbsv.DEL.723	GTCTTCTTCTTCTTCTTCTTCTTCT	G	.	PASS	SVTYPE=DEL;END=17191849;SVLEN=-24	GT:AD:DP:SAC	0/1:7,12:19:4,3,7,5
chr1	17208536	pbsv.INS.724	A	AGGCTAGCCCACCACCCTGTCCACCCCCGACCCCAGTG	.	PASS	SVTYPE=INS;END=17208536;SVLEN=37	GT:AD:DP:SAC	1/1:0,29:29:0,0,17,12
chr1	17222958	pbsv.INS.725	A	ACCCATGGCATACAGTGATCC	.	PASS	SVTYPE=INS;END=17222958;SVLEN=20	GT:AD:DP:SAC	0/1:13,13:26:6,7,8,5
chr1	17241451	pbsv.DEL.726	GAGGGTTGGAAGTGAATGTCGGAATCGGGATGGAATCAGGGTTGGAAGTGAAAGTCGGAATCGGGATGGAATCAGGGTTGGAAGTGAATGTCAGAATCGGGATGGAATCAGGGTTGGAAGTGAATGTCGGAATCGGGATGGAATCAGGGTTGGAAGTGAATGTCGGAATCGGGATGGAATC	G	.	PASS	SVTYPE=DEL;END=17241631;SVLEN=-180	GT:AD:DP:SAC	0/1:13,11:24:6,7,4,7
chr1	17241451	pbsv.INS.727	G	GAGGGTTGGAAGTGAATGTCGGAATCGGGATGGAATC	.	PASS	SVTYPE=INS;END=17241451;SVLEN=36	GT:AD:DP:SAC	0/1:11,13:24:4,7,6,7
chr1	17292886	pbsv.INS.728	T	TGGGAGGGGAGGGGAGGGAAATGAGGGAGGGGAGGGGAATGGGGAGGGGAGGGGAATGGGGAGGGGAGGGGAGGGGAATGGGGAGGGGAATGGGGGAGGGGAGGGGAGG	.	PASS	SVTYPE=INS;END=17292886;SVLEN=108	GT:AD:DP:SAC	1/1:0,16:16:0,0,9,7
chr1	17352005	pbsv.INS.729	A	ATGGGAGGTGGGAAGAGAGGCAGTCAGGGAGGTGATGGGAGGTGGGAAGAGAGGCAGTCAGGGAGGTGATGGGAGGTGGGAAGAGAGGCAGTCAGGGAGGTGATGGGAGGTGGGAAGAGAGGCAGTCAGGGAGGTGATGGGAGG	.	PASS	SVTYPE=INS;END=17352005;SVLEN=143	GT:AD:DP:SAC	0/1:13,14:27:9,4,9,5
chr1	17352066	pbsv.INS.DUP.730	G	<DUP>	.	PASS	SVTYPE=DUP;END=17352102;SVLEN=36	GT:AD:DP:SAC	0/1:14,13:27:9,5,9,4
chr1	17358269	pbsv.DEL.731	TATAAAAATATATTTTAGGCCGGGCGCGGTGGCTCACGCCTGTAATCCCAGCACTTTGGGAGGCCGAGGCGGGCGGATCACGAGGTCAGGAGATCGAGACCATCCTGGGTAACACGGTGAAACCCCGTCTCTACTAAAAATACAAAAAATTAGCCGGGCGAGGTGGCGGGCGCCTGTAGTCCCAGCTACTCCGGAGGCTGAGGCAGGAGAATGGCGTGAACTCCAGGGGGCGGAGCCTGCAGTGAGCCGAGATTGCGCCACTGCACTCCAGCCTGGACGACAGCGAGACTCCGTCTCAAAAAAAAAAAAAAATAATAATAAAA	T	.	PASS	SVTYPE=DEL;END=17358591;SVLEN=-322;SVANN=ALU	GT:AD:DP:SAC	1/1:1,24:25:1,0,13,11
chr1	17437673	pbsv.INS.732	A	AGCATGCGCCCTCGCACCCCGCCCCGGCGCCCGCCGCCCCCGCCTTCCCGGCGCGCGAGCCGGCGCAGGGCCGCACGGG	.	PASS	SVTYPE=INS;END=17437673;SVLEN=78	GT:AD:DP:SAC	1/1:0,24:24:0,0,9,15
chr1	17472276	pbsv.INS.733	A	ATTTTATTATTATTATTATTAT	.	PASS	SVTYPE=INS;END=17472276;SVLEN=21	GT:AD:DP:SAC	1/1:1,24:25:0,1,13,11
chr1	17490784	pbsv.DEL.734	CCAAAACAAAACAAAACAAAA	C	.	PASS	SVTYPE=DEL;END=17490804;SVLEN=-20	GT:AD:DP:SAC	0/1:11,10:21:5,6,6,4
chr1	17588849	pbsv.INS.735	A	AGTGTGTGTGTGTGTGTGTGT	.	PASS	SVTYPE=INS;END=17588849;SVLEN=20	GT:AD:DP:SAC	0/1:11,15:26:7,4,9,6
chr1	17683200	pbsv.INS.736	G	GGGGTGCTCACTGCCCCCTGCTCTCACCC	.	PASS	SVTYPE=INS;END=17683200;SVLEN=28	GT:AD:DP:SAC	0/1:12,7:19:8,4,5,2
chr1	17689481	pbsv.INS.737	C	CCCCCTCCCTCCCTCCCTCCCTGCCTCCCTCCCCCTCCCTCTCTCCCTCCCTGCCTCCTTCCCCCTCCCTCCCTCCCTCCCTGCCTCCTTCCCCCTCCCTCCCTCCCTCCCTGCCTCCTTCCCCCTCCCTCCCTCCCTCGCTGCCTCCTTCCCCCTCCCTCCCTCCCTCCCTGCCTCCTTCCCCCTCCCTCCCTCCCTCCCTGCCTCCTTCCCCCTCCCTCCCTCCCTCCCCCTCCCTCTCTCCCTCCCTGCCTCCCTCCCTCCCTCTCTCCCTCCCTGCCTCCTTCCCCCTCCCTCTCTCCCTCCCTGCCTCCCTCCCTCCCTCTCTCCCTCCCTGCCTCCCTCCCCCTCCCTCCCTCCCTCCCTGCCTCCCTCCCCCTCCCTCCCTCCCTGCCTCCCTCCCCCTCCCTCTCTCCCTCCCTGCCTCCTTCCCCCTCCCTCCCTCCCTCCCTGCCTCCCTCCCTCCCTCTCTCCCTCCCTGCCTCCTTCCCCCTCCCTCTCTCCCTCCCTGCCTCCCTCCCTCCCTCTCTCCCTCCCTGCCTCCTTCCCCCTCCCTCCCTCCCTCCCTGCCTCCCTCCCCCTCCCTCCCTCCCTCCCTGCCTCCCTCCCCCTCCCTCTCTCCCTCCCTGCCTCCTTCCCCCTCCCTCTCTCCCTCCCTGCCTCCTTCCCCCTCCCTCTCTCCCTACCTGCCTCCCTCCCTCCCTCTCTCCCTCCCTGCCTCCTTCCCCCTCCCTCCCTCCCTCCCTGCCTCCTTCCCCCTCCCTCCCTCCCTGCCTCCCTCCCCCTCCCTCTCTCCCTCCCTGCCTCCCTCCCTCCCTCTCTCCCTCCCTGCCTCCTTCCCCCTCCCTCCCTCCCTGCCTCCCTCCCCCTCCCTCTCTCCCTCCCTGCCTCCCTCCCCCTCCCTCTCTCCCTCCCTGCCTCCTTCCCCCTCCCTCTCTCCCTCCCTGCCTCCTTCCCCTCCCTCTCTCCCTCCCTGCCTCCCTCCCCCTTCCTCCCTCCCTCCCTGCCTCCCTCCCCCTCCCTCCCTCCCTCCCTCTCTCCCTCCCTGCCTCCTTCCCCCTCCCTCCCTCCCTCCCTGCCTCCCTCCCTCCCTCTCTCCCTCCCTGCCTCCCTCCCCCTCCCTCCCTCCCTGTCTCCTTCCCCCTCCCTCTCTCCCTCCCTGCCTCCTTCCCCCTCCCTCTCTCCCTCCCTGCCTCCCTCCCTCCCTCTCTTCTTCCCTCCCTCCCTCCTTCCCTCCCTCTCTTCTTCCCTCCCTTCCTCCTTCCCTCCCTCCCTCTCTTCTGCCCTCCCTCCCTCCTTCCT	.	PASS	SVTYPE=INS;END=17689481;SVLEN=1301	GT:AD:DP:SAC	1/1:0,11:11:0,0,7,4
chr1	17798161	pbsv.INS.738	T	TGCGAAGCCGTGAAATGTGCAGTGAAACTAA	.	PASS	SVTYPE=INS;END=17798161;SVLEN=30	GT:AD:DP:SAC	0/1:11,13:24:5,6,5,8
chr1	17859665	pbsv.INS.739	T	TAGGGGAGGGGGACAGGAGAGGGAGAGGGAGAGAGAGAGAGATGGGGGAGGGGGAGAGGAGAGGGAGAGAGAGATGGGGAGGGGGAGGGGAGAGGGCGAGGGAGAGGGAGAGGAGAAGAGAGAGAGGGGGGAGAGAGACAGATGGGGAGGGGGAGGGGAGAGGGAGAGGAGGTGGAGAGGGGGAGAGAGAGATGGGGGA	.	PASS	SVTYPE=INS;END=17859665;SVLEN=198	GT:AD:DP:SAC	1/1:0,16:16:0,0,4,12
chr1	17864301	pbsv.INS.740	T	TTCCATCCATCCATCCATCCATCCA	.	PASS	SVTYPE=INS;END=17864301;SVLEN=24	GT:AD:DP:SAC	1/1:0,18:18:0,0,8,10
chr1	17868629	pbsv.INS.741	T	TGGTGCAAAAGTAATTGTGGTTTTTGCAATTAATAATGCAATTAACAATGGCAAAAACCACAATTAC	.	PASS	SVTYPE=INS;END=17868629;SVLEN=66	GT:AD:DP:SAC	1/1:0,23:23:0,0,13,10
chr1	18049469	pbsv.INS.742	G	GGATGCTGGTGATGGTGATGGTGCTGGTGGTGATGCTGGTGATGGTGGTAATGGTGATGGTGGTGATGATGCTGGTGATGATGGTGGTGCTGGTGGTGTGGTGGTGATGCTAGTCATAGTGATGGTGCTGGTGGTGATGGTGATGATGCTGGTGGTGGTAAAGCTGGTGATAGTGATGGTGATGGTTCTGGTGGTGGTGATGCTGGTGATGGTGCTGGTGGTGATGCTGGTGATAGTGACGGTGATGGTCCTGGTGGTAGTGATTCTGGTAATGGTGCTGGTGGTGATGTTGGTGATAGTGATGGTGCTGGTGCTGGTGGTGGTGATGCTGGTGATGGTGCTGGTGGGGATGGTGATGGTGATAGTTCTAGTGGTAGTGGTGCTGGTGATAGTGATGGTGCTGGTGGTGATGGTGATGGTGCTGCTGCTGGTGATGGTGATGGTGGTGGTGATACTGATGATGGTGATGGTGCTGGTGGTGATGGTGATGATGCTGGTGGTGGTGATGCTGGTGATGGTGATGCTGGGGATGGTGATGGTGACGGTGTTAGTGGTAGAGGTGCTGGTGATAGTGATAGTGCTGGAGGTGATGGTGCTGTTGCTCGTGGTGGTGCTGGTGGTGACGGTGATGGTGATGGTGGTGGTGATACTGATGATGGTGATGGTGTTGGTGCTGGTGGTGATGGTGCTGGTGGTGGTGATGCTGGTGATGGTGATGGTGGGGATGGTGATGGTGCTGGTGGTAGTGGTGCTGGTGATAGTGATGGTGCTGGTGGTGATGGTGCTGTTGCTGGTGGTGCTGCTGCTGGTAATGGTGATGGTCATGGTGGTGGTGATACTGATGATGGTGATGGTGGTGATGGTGATGGTGCTGGTGGTGGTGATGCTGGTGGTAGTGATGGTGATGGTACTGGTGGTGATAGTGATGGTGATGGTGCTGGGTGGTGATGGTGATGGTGCTGGTGGTGGTGATGCTGGTGATGGTGATGGTACTGGTTGTGATAGTGATGGTGATGGTGCTGGTGGTAATGGTGATGGTGCTGCTGCTGGTGATGGTGATGGTGGTGGTGATGCTGGTGATAGTGATGGTACTGCTGGTGATGGTGATGGTGGTGGTGATACTGATGATGGTGATGGTGGTAATGGTAATGGTGCTGCTGGTGGTGATGCTGGTGATGGTGATGGTACTGGTGGTTATGGTGATGGTGATGGTGGTGGTGATACTGATCATGGTGATGGTGATTGTGCTGCTGGTGGTGATGCTGGTGATGGTGATGGTACTGGTGGTGATGGTGATGGCGTGGAGTTGATGGTGATACTGCTGGTGCATGTGCTGGTGATGGTGCTGCTGGTGATAGTGATGATGTTGGTGGTGATGGCACTGCTGCTGATACTGATGGTGATGGTGATGGTGCTTGTGGCGGTGATGTTGGTGATAGTGATGATGACGGTGATGGTAATGGTGATGATGATGGTGATGGTGATGCTGTGGTGTTGATGGTGATACTGCTGGTGCATGTGCTGGTGATGGTGCTGCTGGTGATAGTGATGATGTTGGTGGTGATGGCATTTCTGCTAGTACTGGTGGTGATGGTGATGGTGACGGTGATAGTGCTGGTGGTGATGGTGATGGTGGTAGTGTTGGTGGTGATGGTGATGGTGATGACAGCACTGAAGTAGCTTCTGTGAGACTTATATTCATGCCCACCCCCTCGATGGCACCTCTTAACAGTCTCTAAGTTTCCAGGCTAGGAATCCTATTGTATAGATGTAGAAACTGAGGTCAAGGAGAGCAGGAACTCTCATCCAGAGTTCAGGCCTGCTACCTGCTCTGTGACCCCACATTGCTGCTCTTGTGAGCCTGAGGAGAGATAGGGGCAGCCACACCCCCGTGCTAAGGAATTGCCAAGGCTTGGGGGGTAGGCGTGGCTATGGGATCTTAGGTGGGGGCCTGCACATCCTACAGCCTCTGTTTGTCATCTGTACATTGGGGATGTTCACTCTTACCTCACCTGGGGAGGAGGAAATGAGCTAAGAGATGGACAGGGCCTGAGGGTCTGGCGTGAGCTAGGGGGTCTGTAAATGAGACCTATGGAAACCCAGGGTGGGACACTTAGAATCAGGATGCAGTGAGGCACCCAGGCCCAGGGGACAGGGGGATGTTTTTGGGTGGGGACAGATGTCGCCAACTTAGTGCTGGCATAAAACACCTTTGCCATCTTCAGCCCCTGAACAAGGCAGCCCTGCTCAGCAGCGAGTCTCCCAACCCTGACAACTCGCCCCCTTCCTTCCCTTGTTCAATATTTCCATTTCCATGCTTATCTCTTCCGTGAGCGCCTCTCCTTCTCCCTCTGCTGCCCCCTCGGCTTTTGTCTGCCAGGCTCTGGCTTCTCCATCTTTCTGCAGTACTGACAATCTCCTTTGCTCTCTCTCCCCAGGTGTGGGAGACTATTGTCCCTCCTGCTATCAGAGGCTGGCTCTGCCTTTCCCCATTTAAGACAACACTGCCCCTGCCTCTCCTTGCTCTCTCTGGGGCCCTGTGGGGGACTTGGACTCTGCCCACATCCAGTCCAAGCCTTAGTTGCTTGGGGAAGTCTCCCTTTGGTCTCCAGCCCAAAGCCCTAGGAAGCTCCCTTTAAGTGAAGAGGGACTCCTGCCTCCCACACACCCCTTCATAGAGCCCTACCCCATCTACAGGGAGGGCTCAGTATGGAACCATCCCTGCTGCAGCACATCCACCCACTTTTTACAAATCTGTCCCCCTCCCGTCTCCCAGCAGGACAGGGCCAAGGGACCACACTTTGCTATCTTCTTCTCTGCCCAGTGCAGGCACTTAGGAAGGCATGTTTGCATGCATGAGACTCTCCGGTAAATGAGCCCCTGACATAGGGGCCTCCGAGGTGGAGACAGTGCCAGCCCTGCCCCTACGCTCACCTCCGCCACTCCTCACCTCCTGCCCAGACTCAAAACAAGTGCAACAAAGCACAAAGCAATGTCCTCTCAAACCCCTGTCCCCCAAAACCCTGCCAAAGGATGCTGTGGAAAGGAGAGGGTCCTGCCCTGTGTGAGATGGGGTGGGAGGGGAGCTTCCAGAAGCTTTTGTCTTATCACGTGTAACATGGAATCATAGAACTTACAGGGCTGCTGGGAGGCCCAAATGAGTTCATAAATATAAAGCATTTGTAGCAGTGCTTGGCACATTGTAAATAAGCATAAGAGTGTAATACAAGTGTTTGCTACTGCCTTTTCTGGTAGTGGTGGTGGTGTTACTGGCGGTGATGGCAGTTGTTATTGGTGGTGGTATTATTGGCAGTGGTGGCAGTTGTTATTGGTGGTGGTGGTATTATTGGCAGTAGTGGCAGGTGTTATTGGTGGTGGTGGTGGTGTTATTGATGGTAGTGGTAGTGGTGTTATTGGTGGTGGTGGTGTTATTGGTAGTGGTGGTGATGTTATTGGTGGTGATGGTGGTAGTGGTGTTAGTCGTGGTGGTGTTATTGGTGGTGATGGTGGTGGTGATATTGGTGTTGGTGTTGGTGGTGGTGGTGTTATTGCTGGTGGTGGTGGTGGTGTTATTGTTGGTGGTAGTGGTGTTATTGGTGGTGATGGTGGTGGTGTTATTGGTGGTAGCATCTGTGTTATTGGTGGTGGTGGTGTTATTGGTGGTGATGGTGGTGGTGTTATTGGTGGTGGTAGTGGTGTCATTGGTAGTGGTGGTGGTGGTGGTGTTATTGGTGGTGGTGATGGTGTCGGTGTTGGTGGTGTAATTGGCGGTGATGGTGGTGGTATTATTGGTGATGGTAGCATCTGTGTTATTGATGGTGGTGATGGTGTTATTGGTAGTGGTGGTGGTGTTATTGGTGGTGGTAGCATCTGTGTTATTGGTGGTGGTGATGGTGTTATTGGTAGTGATGGTGGTGTTATTGGTGGTGGTAGCATCTGTGTTATTGGTGGTGGTGGTGGTGTTATTGGTAGTGGTGGTGGTGTTATTGGTGGTGGTAGTGGTGTTATTGGTGGTGGTGGTAATGGTGTTATTGGTGGTGGTGTTATTGGTGGTGGTGGTAGTGGTGGTGGTGTTATTGGTGGTGGTGGTAGTGGTGGTGGTGTTATTGGTGGTGGTGGTAGTGGTGGTGGTGGTAGTGGTGTTATTGGTGGTGGTGGTAGTGGTGGTGATATTATTGGTAGTGGTGATGGTGTTATTGGTGGTGGTGGTGGTGTTATTGGTGGTGGTGGTGATATTATTGGTAGTGGTGATGGTGTTATTGGTGGTGGTGGTGATATTATTGGTAGTGGTGATGGTGTTATTGGTGGTGGTGGTGGTGTTATTGGTG	.	PASS	IMPRECISE;SVTYPE=INS;END=18049469;SVLEN=4327	GT:AD:DP:SAC	0/1:22,10:32:10,12,4,6
chr1	18049637	pbsv.INS.743	C	CTGGTGATAGTGATGGTGATGGTGCTGGTGGTGGTGGTGATGGTGCTAGTGGTGGTGATGTTGGTGATGGTGCTGGTGGTGTTGGTGATGGTGATGGTGATAGTGATGCTGGTGATGGTGATGGTGCTGGTGGTGGTGGTGCTGGTGCTGGTGGTAGTGATGATAATGGTGCTGGTTGTGATGCTGGTGATAGTGATGGTGCTGGTGCTGGTGGTAGTGATGCTGGTGATAGTGATGGTGATAGTGCTGGTGGTGATGGTGATAGTGATGGTGTTAGTGTTTGTTATGCTGGTGATGGTGATGGTGATGGTGTTGGTGTTTGTGATGCTGGTGATGGTGATGGTGCTGGTGGTGGTGATGCTGGTGATGGTGATGGTGCTGGTGGTGATGCTGGTGATGGTGGTAATGGTGATGGTGGTGATGATGCTGGTGATGATGGTGGTGCTGGTGGTGTGGTGGTGATGCTAGTCATAGTGATGGTGCTGGTGGTGATGGTGATGATGCTGGTGGTGGTAAAGCTGGTGATAGTGATGGTGATGGTTCTGGTGGTGGTGATGCTGGTGATGGTGCTGGTGGTGATGCTGGTGATAGTGACGGTGATGGTCCTGGTGGTAGTGATTCTGGTAATGGTGCTGGTGGTGATGTTGGTGATAGTGATGGTGCTGGTGCTGGTGGTGGTGATGCTGGTGATGGTGCTGGTGGGGATGGTGATGGTGATAGTTCTAGTGGTAGTGGTGCTGGTGATAGTGATGGTGCTGGTGGTGATGGTGATGGTGCTGCTGCTGGTGATGGTGATGGTGGTGGTGATACTGATGATGGTGATGGTGCTGGTGGTGATGGTGATGATGCTGGTGGTGGTGATGCTGGTGATGGTGATGCTGGGGATGGTGATGGTGACGGTGTTAGTGGTAGAGGTGCTGGTGATAGTGATAGTGCTGGAGGTGATGGTGCTGTTGCTCGTGGTGGTGCTGGTGGTGACGGTGATGGTGATGGTGGTGGTGATACTGATGATGGTGATGGTGTTGGTGCTGGTGGTGATGGTGCTGGTGGTGGTGATGCTGGTGATGGTGATGGTGGGGATGGTGATGGTGCTGGTGGTAGTGGTGCTGGTGATAGTGATGGTGCTGGTGGTGATGGTGCTGTTGCTGGTGGTGCTGCTGCTGGTAATGGTGATGGTCATGGTGGTGGTGATACTGATGATGGTGATGGTGGTGATGGTGATGGTGCTGGTGGTGGTGATGCTGGTGGTAGTGATGGTGATGGTACTGGTGGTGATAGTGATGGTGATGGTGCTGGGTGGTGATGGTGATGGTGCTGGTGGTGGTGATGCTGGTGATGGTGATGGTACTGGTTGTGATAGTGATGGTGATGGTGCTGGTGGTAATGGTGATGGTGCTGCTGCTGGTGATGGTGATGGTGGTGGTGATGCTGGTGATAGTGATGGTACTGCTGGTGATGGTGATGGTGGTGGTGATACTGATGATGGTGATGGTGGTAATGGTAATGGTGCTGCTGGTGGTGATGCTGGTGATGGTGATGGTACTGGTGGTTATGGTGATGGTGATGGTGGTGGTGATACTGATCATGGTGATGGTGATTGTGCTGCTGGTGGTGATGCTGGTGATGGTGATGGTACTGGTGGTGATGGTGATGGCGTGGAGTTGATGGTGATACTGCTGGTGCATGTGCTGGTGATGGTGCTGCTGGTGATAGTGATGATGTTGGTGGTGATGGCACTGCTGCTGATACTGATGGTGATGGTGATGGTGCTTGTGGCGGTGATGTTGGTGATAGTGATGATGACGGTGATGGTAATGGTGATGATGATGGTGATGGTGATGCTGTGGTGTTGATGGTGATACTGCTGGTGCATGTGCTGGTGATGGTGCTGCTGGTGATAGTGATGATGTTGGTGGTGATGGCATTTCTGCTAGTACTGGTGGTGATGGTGATGGTGACGGTGATAGTGCTGGTGGTGATGGTGATGGTGGTAGTGTTGGTGGTGATGGTGATGGTGATGACAGCACTGAAGTAGCTTCTGTGAGACTTATATTCATGCCCACCCCCTCGATGGCACCTCTTAACAGTCTCTAAGTTTCCAGGCTAGGAATCCTATTGTATAGATGTAGAAACTGAGGTCAAGGAGAGCAGGAACTCTCATCCAGAGTTCAGGCCTGCTACCTGCTCTGTGACCCCACATTGCTGCTCTTGTGAGCCTGAGGAGAGATAGGGGCAGCCACACCCCCGTGCTAAGGAATTGCCAAGGCTTGGGGGGTAGGCGTGGCTATGGGATCTTAGGTGGGGGCCTGCACATCCTACAGCCTCTGTTTGTCATCTGTACATTGGGGATGTTCACTCTTACCTCACCTGGGGAGGAGGAAATGAGCTAAGAGATGGACAGGGCCTGAGGGTCTGGCGTGAGCTAGGGGGTCTGTAAATGAGACCTATGGAAACCCAGGGTGGGACACTTAGAATCAGGATGCAGTGAGGCACCCAGGCCCAGGGGACAGGGGGATGTTTTTGGGTGGGGACAGATGTCGCCAACTTAGTGCTGGCATAAAACACCTTTGCCATCTTCAGCCCCTGAACAAGGCAGCCCTGCTCAGCAGCGAGTCTCCCAACCCTGACAACTCGCCCCCTTCCTTCCCTTGTTCAATATTTCCATTTCCATGCTTATCTCTTCCGTGAGCGCCTCTCCTTCTCCCTCTGCTGCCCCCTCGGCTTTTGTCTGCCAGGCTCTGGCTTCTCCATCTTTCTGCAGTACTGACAATCTCCTTTGCTCTCTCTCCCCAGGTGTGGGAGACTATTGTCCCTCCTGCTATCAGAGGCTGGCTCTGCCTTTCCCCATTTAAGACAACACTGCCCCTGCCTCTCCTTGCTCTCTCTGGGGCCCTGTGGGGGACTTGGACTCTGCCCACATCCAGTCCAAGCCTTAGTTGCTTGGGGAAGTCTCCCTTTGGTCTCCAGCCCAAAGCCCTAGGAAGCTCCCTTTAAGTGAAGAGGGACTCCTGCCTCCCACACACCCCTTCATAGAGCCCTACCCCATCTACAGGGAGGGCTCAGTATGGAACCATCCCTGCTGCAGCACATCCACCCACTTTTTACAAATCTGTCCCCCTCCCGTCTCCCAGCAGGACAGGGCCAAGGGACCACACTTTGCTATCTTCTTCTCTGCCCAGTGCAGGCACTTAGGAAGGCATGTTTGCATGCATGAGACTCTCCGGTAAATGAGCCCCTGACATAGGGGCCTCCGAGGTGGAGACAGTGCCAGCCCTGCCCCTACGCTCACCTCCGCCACTCCTCACCTCCTGCCCAGACTCAAAACAAGTGCAACAAAGCACAAAGCAATGTCCTCTCAAACCCCTGTCCCCCAAAACCCTGCCAAAGGATGCTGTGGAAAGGAGAGGGTCCTGCCCTGTGTGAGATGGGGTGGGAGGGGAGCTTCCAGAAGCTTTTGTCTTATCACGTGTAACATGGAATCATAGAACTTACAGGGCTGCTGGGAGGCCCAAATGAGTTCATAAATATAAAGCATTTGTAGCAGTGCTTGGCACATTGTAAATAAGCATAAGAGTGTAATACAAGTGTTTGCTACTGCCTTTTCTGGTAGTGGTGGTGGTGTTACTGGCGGTGATGGCAGTTGTTATTGGTGGTGGTATTATTGGCAGTGGTGGCAGTTGTTATTGGTGGTGGTGGTATTATTGGCAGTAGTGGCAGGTGTTATTGGTGGTGGTGGTGGTGTTATTGATGGTAGTGGTAGTGGTGTTATTGGTGGTGGTGGTGTTATTGGTAGTGGTGGTGATGTTATTGGTGGTGATGGTGGTAGTGGTGTTAGTCGTGGTGGTGTTATTGGTGGTGATGGTGGTGGTGATATTGGTGTTGGTGTTGGTGGTGGTGGTGTTATTGCTGGTGGTGGTGGTGGTGTTATTGTTGGTGGTAGTGGTGTTATTGGTGGTGATGGTGGTGGTGTTATTGGTGGTAGCATCTGTGTTATTGGTGGTGGTGGTGTTATTGGTGGTGATGGTGGTGGTGTTATTGGTGGTGGTAGTGGTGTCATTGGTAGTGGTGGTGGTGGTGGTGTTATTGGTGGTGGTGATGGTGTCGGTGTTGGTGGTGTAATTGGCGGTGATGGTGGTGGTATTATTGGTGATGGTAGCATCTGTGTTATTGATGGTGGTGATGGTGTTATTGGTAGTGGTGGTGGTGTTATTGGTGGTGGTAGCATCTGTGTTATTGGTGGTGGTGATGGTGTTATTGGTAGTGATGGTGGTGTTATTGGTGGTGGTAGCATCTGTGTTATTGGTGGTGGTGG	.	PASS	SVTYPE=INS;END=18049637;SVLEN=4311	GT:AD:DP:SAC	0/1:35,13:48:14,21,6,7
chr1	18049809	pbsv.INS.DUP.744	T	<DUP>	.	PASS	SVTYPE=DUP;END=18049941;SVLEN=132	GT:AD:DP:SAC	0/1:35,11:46:14,21,5,6
chr1	18049921	pbsv.INS.745	A	AGTGGTGGTGTTATTGGTGGTGGTGGTA	.	PASS	IMPRECISE;SVTYPE=INS;END=18049921;SVLEN=27	GT:AD:DP:SAC	0/1:37,11:48:17,20,3,8
chr1	18097442	pbsv.INS.746	C	CCTTCCTTCCTTCCTTTCTTTCTTTCTTT	.	PASS	SVTYPE=INS;END=18097442;SVLEN=28	GT:AD:DP:SAC	1/1:0,25:25:0,0,17,8
chr1	18101339	pbsv.DEL.747	TTTCCTTCCTTCCTTTCTTCCTTTC	T	.	PASS	SVTYPE=DEL;END=18101363;SVLEN=-24	GT:AD:DP:SAC	0/1:6,16:22:2,4,9,7
chr1	18278203	pbsv.DEL.748	CATTCATTTATTTATTTATTT	C	.	PASS	SVTYPE=DEL;END=18278223;SVLEN=-20	GT:AD:DP:SAC	1/1:0,12:12:0,0,6,6
chr1	18281121	pbsv.INS.DUP.749	G	<DUP>	.	PASS	SVTYPE=DUP;END=18281174;SVLEN=53	GT:AD:DP:SAC	0/1:4,5:9:3,1,2,3
chr1	18330520	pbsv.DEL.750	AGAGAAGGGAAGGTGGGAGACATGGCTGGAGGAAGGGGCAGGGGCGTGG	A	.	PASS	SVTYPE=DEL;END=18330568;SVLEN=-48	GT:AD:DP:SAC	0/1:15,11:26:5,10,7,4
chr1	18330520	pbsv.INS.751	A	AGAGAAGGGAAGGTGGGAGACATGGCTGGAGGAAGGGGCAGGGGCGTGG	.	PASS	SVTYPE=INS;END=18330520;SVLEN=48	GT:AD:DP:SAC	0/1:11,15:26:7,4,5,10
chr1	18363473	pbsv.DEL.752	ACAGGGATGCAGAGATACAGGTGAGGCAGTGGG	A	.	PASS	SVTYPE=DEL;END=18363505;SVLEN=-32	GT:AD:DP:SAC	0/1:8,12:20:5,3,5,7
chr1	18372846	pbsv.DEL.753	ATGGATGGATGGATGGATGGG	A	.	PASS	SVTYPE=DEL;END=18372866;SVLEN=-20	GT:AD:DP:SAC	0/1:19,14:33:7,12,4,10
chr1	18466059	pbsv.INS.754	A	ATTTCAAGTCTTCAAATCACTCAGCTATCCTAAGAACAGTTTTTCTTTTGTTTTTGGAGG	.	PASS	SVTYPE=INS;END=18466059;SVLEN=59	GT:AD:DP:SAC	1/1:0,28:28:0,0,15,13
chr1	18478577	pbsv.INS.DUP.755	A	<DUP>	.	PASS	SVTYPE=DUP;END=18478598;SVLEN=21	GT:AD:DP:SAC	0/1:13,10:23:10,3,3,7
chr1	18502846	pbsv.DEL.756	ACGCTGTCTCAAAAAAAAAAAAAAAAAAAA	A	.	PASS	SVTYPE=DEL;END=18502875;SVLEN=-29	GT:AD:DP:SAC	0/1:10,5:15:6,4,4,1
chr1	18539840	pbsv.DEL.757	AAGAAAGAAAGAAAGAAAGAA	A	.	PASS	SVTYPE=DEL;END=18539860;SVLEN=-20	GT:AD:DP:SAC	1/1:4,18:22:1,3,8,10
chr1	18602716	pbsv.INS.758	T	TGCATGAGTGAATGAATGAATGAATGAATGAGTGAATGAATGAGTGAATG	.	PASS	SVTYPE=INS;END=18602716;SVLEN=49	GT:AD:DP:SAC	1/1:0,34:34:0,0,18,16
chr1	18635511	pbsv.INS.759	T	TAGGAAGGAAGGAAGGAAGGAAGGAAGGA	.	PASS	SVTYPE=INS;END=18635511;SVLEN=28	GT:AD:DP:SAC	1/1:0,20:20:0,0,9,11
chr1	18744453	pbsv.INS.760	T	TGGATGGATGGATGGATGATGGATGGGTGGATGAGGGATGGATAGAGGATGGATGGATAGAAGGATGGATGGATAGAA	.	PASS	SVTYPE=INS;END=18744453;SVLEN=77	GT:AD:DP:SAC	1/1:1,24:25:1,0,15,9
chr1	18787871	pbsv.DEL.761	AGGAAGGAAGGAAGGAAGGAAGGAG	A	.	PASS	SVTYPE=DEL;END=18787895;SVLEN=-24	GT:AD:DP:SAC	0/1:13,7:20:9,4,5,2
chr1	18795159	pbsv.DEL.762	CATAAAATAAAATAAAATAAAATAAAATAAAATAAAATAAA	C	.	PASS	SVTYPE=DEL;END=18795199;SVLEN=-40	GT:AD:DP:SAC	0/1:13,7:20:10,3,3,4
chr1	18816498	pbsv.INS.DUP.763	T	<DUP>	.	PASS	SVTYPE=DUP;END=18816526;SVLEN=28	GT:AD:DP:SAC	0/1:19,11:30:12,7,9,2
chr1	18825275	pbsv.DEL.764	ATCATTATCACCATCACCATCACCATTACCAACATCATCACTACCACCATCATTACCACCACCATCACCAACACCACTACTACCACTACCATCAACACTACCACCATCATTATCACACCACCATCACCATCTCCAACATGGTAACCACCACCGCTATCACCACCTCAATACAAAAAACAACACCATCATCACTACCAACACCAATACCAATACTCTACCACCACCACCACATCACCATCGCCATGACCAACATCACCCCTACCACCGTCATTATCACCATCACCATCACCATTACCAACATCATCACTACCACCATCATTACCACCACCATCACCAACACCACTACTACCACTACCATCAACACTACCACCATCATTATCACACCACCATCACCATCTCCAACATGGTAACCACCACCGCTATCACCACCTCAATACAAAAAACAACACCATCATCACTACCAACAC	A	.	PASS	IMPRECISE;SVTYPE=DEL;END=18825741;SVLEN=-466	GT:AD:DP:SAC	0/1:12,34:46:8,4,16,18
chr1	18925812	pbsv.INS.765	A	ATGGATGGATGGATGGATGGATGGATGGATGGATGGATTGGT	.	PASS	SVTYPE=INS;END=18925812;SVLEN=41	GT:AD:DP:SAC	1/1:1,34:35:1,0,16,18
chr1	18925816	pbsv.INS.766	A	ATGGATGGATGGATGGATGGATGGATGGATGGATTGGTTGGATGGATGGATGGATGGATGGATGGATGGATGGATGGATGGTTGGATGGATGGATGGATGGATGGATGGATGGATGGATGGATGGATGGATGGATTGGTTGGATGGATGGATGGATGGATGGATGGATGGATGGATGGATGGATTGGTTGGATGGATGGATGGATGGATGGATGGATGGATGGATGGATTGGTTGGATGGATGGATGGATGGATGGATGGATGGATGGATGGATGGATTGGTTGGTTGGATGGATGGATGGATGGATGGATGGATGGATGGATGGATTGGTTGGATGGATGGTTGGATGGATGGATGGATGGATGGATGGATGGATGGATGGTTGGATGGATGGATGGATGGATGGATTGGTTGGATGGATGGATGGATGGTTGGATGGATGGATGGATGGATGGTTGGATGGATGGATGGATGGATGGATGGATGGATGGATGGATGGTTGGATGGATGGATGGATGGATGGATGGATTGGTTGGATGGATGGATGGATGGATGGATGGATGGATGGATGGATGGTTGGATGGATGGATGGATGGATGGATGGATGGATGGATGGATTGGTTGGATGGATGGATGGATGGATGGATGGATGGATGGATGGTTGGATGGATGGATGGATGGATTGGTTGGATGGATGGATGGATGGATGGATGGATGGATGGATGGATGGATTGGTTGGTTGGTTGGATGGATGGATGGATGGATGGATGGATGGATGGATTGGTTGGATGGATGGATGGATGGATGGATGGATGGATGGATGGT	.	PASS	SVTYPE=INS;END=18925816;SVLEN=824	GT:AD:DP:SAC	0/1:19,15:34:13,6,4,11
chr1	19020892	pbsv.DEL.767	GAAAGAAAAGAAAAGAAAAGA	G	.	PASS	SVTYPE=DEL;END=19020912;SVLEN=-20	GT:AD:DP:SAC	0/1:7,7:14:4,3,4,3
chr1	19048387	pbsv.DEL.768	AAAGGAAGGAAGGAAGGAAGGAAGG	A	.	PASS	SVTYPE=DEL;END=19048411;SVLEN=-24	GT:AD:DP:SAC	0/1:9,12:21:5,4,3,9
chr1	19060210	pbsv.INS.769	C	CCACCATGCCCCCCACCCCCATTCCACCACAGATCCCTGGAT	.	PASS	SVTYPE=INS;END=19060210;SVLEN=41	GT:AD:DP:SAC	0/1:15,12:27:12,3,8,4
chr1	19060330	pbsv.INS.770	G	GGACCACCATCCCCCCCCCCACCCCCACTCCACCACAGATCCCTGGACCACCATATTCCCCACCCGCCACTCTACCTCAGGTCCCA	.	PASS	SVTYPE=INS;END=19060330;SVLEN=85	GT:AD:DP:SAC	0/1:13,14:27:9,4,11,3
chr1	19060394	pbsv.INS.DUP.771	C	<DUP>	.	PASS	SVTYPE=DUP;END=19060515;SVLEN=121	GT:AD:DP:SAC	0/1:15,12:27:12,3,8,4
chr1	19061417	pbsv.INS.772	A	ACCACCACCACCACCACCATCATCACCATCACCACCACCACCACAACCATCATCACCATCACCACCACCACCATCATCATCATCACCACCACCATCATCATCATCACCACCACCACCATCACCACCACCACCACCATCACCACCATCACCACCACCACCACCATCACCACCACCACCATCATTACCACCACCACCACCATCACCACCACCACCATCATCACCACCATCACCACCACCACCATCACCACCATCACCACCATCACCACCACCACCATCATCATCATCACCACCACCACCACCATCATCACCACCACCACCATCACCACCACCACCATCACCACCATCACCACCATCACCACCACCACCACCACCACCATCATCATCACCATCACCACCACCACCACCATCATCATCACCACCACCATCATCATCACCACCACCACCACCATCATCATCATCACCACCACCATCATCATCACCACCACCATCATCACCTCCACCACCATCACCACCATCACAACCACCACCACCATCACCATCACCACCACCACCACCATCACCACCATCACCACCACCATCATCATCATCATGATCACCACCACCACCACCACAATCATGATCATCACCACCACCACCATCACCACCACCACCATCACCACCATCACCACCACCACCATCAGCAGCATCACCACCATCACCACCACCACCACCACCGCCATCACCACCACCACCACCACCATCACCACCACCATCAGCATCACCACCAGCACCACCACCACCACCATCACCATCACCACCACCACCACCACCATCAGTATCACCACGACCACCACCACCATCACCACCACCACCATCACCACCACCACCACCACCACCATCACCACCACCACCACCACCACCATCATGATCATCACCACCACCACCATCATCACCACCACCACCACCATAACCACCACCACCATCATCACCAGCACCACCACCATCATCATCACCACCGTCATCACCACCACCACCACCACCATCACCACCACCACCACCATCACCATCACCACCACCACCACCATCATCACCACCATCATCACCACCACCACCACCACCATCACCACCACCACCATCACCATCATCACCACCACCATCATCATCACCATCATCACCATCACCACCACCACCATCACCACCACCACCACCATCATCACCATCACCACCACAACCATGATCACCATCACCACCACCACCATCATCATCACCACCACCACCACCATCACCACCACCACCATCACCACCACCACCATCATCATCACCACCACCACCACCATCACCACCACCATCATCACCACCATCACCACCACCACCACCATCACCACCACCATCATCATCATCACCACCACCACCATCCTCATCACCACCACCACCATCATCACCACCACCACCATCACCACCATCACCATCACCACCACCATCATCATCATCACCACCACCACCATCACCACCACCACCATCACCACCATCATCACCACCACCACCACCATCACGATCACCACCACCACCACCATCATCACCACCACCACCATCACGATCACCACCACCACCACCATCATCACCACCACCATCACCACCACCACCACCACCACCATCACGATCACCACCACCACCATCACCACCACCACCACCATCACGATCACCACCACCACCACCATCATCACCACCACCACCACCATCACGATCACCACCACCACCACCATCACCACCACCACCATCATCATCATGATCACCACCACCACCACCACCACCATCATGATCATCACCACCACCAGCATCATCACCACCACCACCACCATCACCACCATAACCACCATCATCATCACCACCACCACCATCACCATCACCATCACCACCACCACCACCATCACCACCACCACCACCACCGCCACCACCACCATCATCACCACCACCACCACCGCCATCACCACCACCACCATCACCACCACCACCATCACCACCACCACCATCACCACCATCACCACCACCATCATCACCACCACCACCATCAGTATCACCACCACCACCACCACCACCACCATCAGTATCACCACCACCACCACCACCACCATCACCACCACCACCACCACCACCATCATGATCATCACCACCACCACCACCATAACCACCACCACCATCATCACCACCACCACCACCATCATCACCACCATCACCATCACCACCACCACCACCACCATCACCATCATCACCACCACCACCACCATCACCACCACCACCATCATCACCATCATCATCACCACCACCACCATCACCACCGTCATCACCATCACCACCACCACCATCACCACCACCACCACCACCATCATCATCATCACCACCACCACCACAACCATCACCATCACCACCACCACCATCATCATCACCACCACCATCATCATCACCACTACCACCATCACCACCACCATCATCACCACCATCACCATCACCACCACCACCACCACCATCACCACCACCACCATCATCATCACCACCATCACCACCACCACCATCACCACCATCACCACCACCACCATCACCACCACCACCACCATCACCACCACCACCATCACCACCACCACCGCCACCATCACCGCCATCACCATCACCACCACCACCATCACCACCATCACCACTACCATCACCACCACCACCACCATCACCACCACCACCACCACCATCACCATCATCATCCACCACCACCACCATTACTGCCATCATCATCATAATCACCAACACCAGTACCATCATCATCACTTCCACCACCACCATCAAAATCACCAAGACCATCATCACATCGTCACTATCATCACCATCATCATCATCACTT	.	PASS	SVTYPE=INS;END=19061417;SVLEN=2865	GT:AD:DP:SAC	0/1:25,12:37:18,7,9,3
chr1	19061417	pbsv.INS.773	A	ACCACCACCACCATCATCACCATCACCACCACCACCACAACCATCATCACCATCACCACCACCACCATCATCATCATCACCACCACCATCATCATCATCACCACCACCACCATCACCACCACCACCACCATCACCACCATCACCACCACCACCACCATCACCACCACCACCATCATTACCACCACCACCACCATCACCACCACCACCATCATCACCACCATCACCACCACCACCATCACCACCATCACCACCATCACCACCACCACCATCATCATCATCACCACCACCACCACCATCATCACCACCACCACCATCACCACCACCACCATCACCACCATCACCACCATCACCACCACCACCACCACCACCATCATCATCACCACCATCACCACCACCACCACCATCATCATCACCACCACCATCATCATCACCACCACCACCACCATCATCATCATCACCACCACCATCATCATCACCACCAACATCATCACCTCCACCACCATCACCACCATCACAACCACCACCACCATCACCATCACCACCACCACCACCACCATCATCACCACCATCACCACCACCATCATCATCATCATGATCACCACCACCACCACCACAATCATGATCATCACCACCACCACCATCACCACCACCACCATCACCACCATCAACACCACCACCATCAGCAGCATCACCACCATCACCACCACCACCACCACCGCCATCACCACCACCACCACCACCATCACCACCACCATCAGCATCACCACCAGCACCACCACCACCACCATCACCATCACCACCACCACCACCACCATCAGTATCACCACGACCACCACCACCATCACCACCACCACCATCACCACCACCACCACCACCACCATCACCACCACCACCATCACCACCACCACCACCACCACCATCATGATCATCACCACCACCACCATCATCACCACCACCACCACCATAACCACCACCACCATCATCACCAGCACCACCACCATCATCATCACCACTGTCATCACCACCACCACCACCACCATCACCACCACCACCACCATCACCATCACCACCACCACCACCATCATCACCACCATCATCACCACCACCACCACCACCATCACCACCACCACCATCACCATCATCATCACCACCACCATCATCATCACCATCATCACCATCACCACCACCACCATCACCACCACCACCACCACCGCCATCACCACCACCACCACCACCATCACCACCACCATCAGCATCACCACCAGCACCACCACCACCACCATCACCATCACCACCACCACCACCACCATCAGTATCACCACGACCACCACCACCATCACCACCACCACCATCACCACCACCACCACCACCACCATCACCACCACCACCACCACCACCATCATGATCATCACCACCACCACCATCATCACCACCACCACCACCATAACCACCACCACCATCATCACCAGCACCACCACCATCATCATCACCACCGTCATCACCACCACCACCACCACCATCACCACCACCACCACCATCACCATCACCACCACCACCACCATCATCACCACCATCATCACCACCACCACCACCACCATCACCACCACCACCATCACCATCATCATCACCACCACCATCATCATCACCATCATCACCATCACCACCACCACCATCACCACCACCACCACCATCATCACCATCACCACCACAACCATGATCACCATCACCACCACCACCATCATCATCACCACCACCACCACCATCACCACCACCACCATCACCACCACCACCATCATCATCACCACCACCACCACCATCACCACCACCATCATCACCACCATCACCACCACCACCACCATCACCACCACCACCATCATCATCATCACCACCACCACCATCATCATCACCACCACCACCATCATCACCACCACCACCATCACCACCATCACCATCACCACCACCATCATCATCATCACCACCACCACCATCACCACCACCACCATCACCACCATCATCACCACCACCACCACCATCACGATCACCACCACCACCACCATCATCACCACCACCACCATCACGATCACCACCACCACCATCATCACCACCACCATCACCACCACCACCACCACCACCATCACGATCACCACCACCACCATCACCACCACCACCACCATCACGATCACCACCACCACCACCATCATCACCACCACCACCATCACGATCACCACCACCACCACCATCACCACCACCACCATCATCATCATGATCACCACCACCACCACCACCACCATCATGATCATCACCACCACCAGCATCATCACCACCACCACCACCATCACCACCATAACCACCATCATCATCACCACCACCACCATCACCATCACCATCACCACCACCACCACCATCACCACCACCACCACCACCGCCACCACCACCATCATCACCACCACCACCACCGCCATCACCACCACCACCATCACCACCACCACCATCACCACCACCACCATCACCACCATCACCACCACCATCATCACCACCACCACCATCAGTATCACCACCACCACCACCACCACCACCATCAGTATCACCACCACCACCACCACCACCATCACCACCACCACCACCACCACCATCATGATCATCACCACCACCACCACCATAACCACCACCACCATCATCACCACCACCACCACCACCATCATCACCACCATCACCATCACCACCACCACCACCACCATCACCATCATCACCACCACCACCACCATCACCACCACCACCATCATCACCATCATCATCACCACCACCACCATCACCACCGTCATCACCATCACCACCACCACCATCACCACCACCACCACCACCATCATCATCACCACCACCACCACAACCATCACCATCACCACCACCACCATCATCATCACCACCACCATCATCATCACCACTACCACCATCACCACCACCATCATCACCACCATCACCATCACCACCACCACCACCACCATCACCACCACCACCATCATCATCACCACCATCACCACCACCACCATCACCACCATCACCACCACCACCACCACCACCATCACCACCACCACCACCACCATCACCACCACCACCATCATCATCACCACCACCACCACCATCATCACCACCACCACCACGATCACCACCACCACCATCACCACCATCATCACCACCATCACCACCACCATCATCATCATCACCACCACCACCATCACCACCACCACCATCACCACCACCACCATCACCACCACCACCACCATCAACATCACCACCACCACCACCACCATCATCACCACCATCACCACCACCATCATCATCATGATCACCACCACCACCATCATGATCATCACCACCACCACCATCATCACCACCACCACCACCATCACCACCATAACCACTATCACCATCATCACCACCACCACCATCACCACCATCACCATCACCACCACCACCACCATCACCACCACCACCACCACCACCATCACCACCACCACCATCATCACCACCACCACCACCATCACCACCATCACCACCACCATCATCATCATGATCACCACCACCACCACCATGATCATCACCACCACCACCATCACCACCACCACCACCATCACCACCATAACCACCACCACCATCATCATCACCACCACCACCATCACCACCATCACCATCACCACCACCACCACCATCACCACCACCACCACCATCACCACCACCATCACCACCACCACCATCATCAGCATCACCACCACCACCACCATCACCACCATCACCACCACCATCACCACCACCATCACCACCACCACCACCATCAGTATCACCACCACCACCACTATCACCACCACCATCACCACCACCACCATCACCACCACCACCACCATCACCACCACCACCATCACCACCACCACCGCCACCATCACCGCCATCACCATCACCACCACCACCATCACCACCATCACCACTACCATCACCACCACCACCACCATCACCACCACCACCACCACCATCACCATCATCATCCACCACCACCACCATTACTGCCATCATCATCATAATCACCAACACCAGTACCATCATCATCACTTCCACCACCACCATCAAAATCACCAAGACCATCATCACATCGTCACTATCATCACCATCATCATCATCACTT	.	PASS	SVTYPE=INS;END=19061417;SVLEN=4173	GT:AD:DP:SAC	0/1:18,7:25:13,5,6,1
chr1	19319605	pbsv.INS.774	G	GTTTTTTTTTTGTTTTTTTTTTTGTTT	.	PASS	SVTYPE=INS;END=19319605;SVLEN=26	GT:AD:DP:SAC	0/1:12,10:22:9,3,4,6
chr1	19320695	pbsv.DEL.775	GTGAGCCACCGCACCTGGCCTCACTTCTTTTTTTTTGAGACGTAGTCTTGCTCTGTTGCCCAGGCTGGAGTGCAGCAGTGCAATCTTGGCTCACTGTAACCTCTGCCTCCCGGGTTCAAGCGATTCTCCTGCCTCAGCCTCCTGAGGAGCTGGGACTACAGGCGCCTCCCACCACACTCAGCTAATTTTTGTATTTTTAGTAGAGACAGGGTTACACCATGTTGGCCAGGCTGGTCTCAAACTCCTGATCTCAGGTGATCTGCCTGCCTCAGCCTCCCAAAGTGCTGAGATTACAACTGTGAACCACCCTGCTCGGCCGTCTTTTCACTTTCTTGATGGTGTCCTTTGAAGCATAAAAATTTTAAATTTTGATGATGTCCAGTTTATTTTTTCTCTTTTGTTTCTTGTGGTTTTGGTGTCATATCTAAGAAACCACTGCCAAATGCAGATAACAAAGATTTATCCTTATCTCTTCTTTTTTTTTTTTTTTTTTTTTTGAGACACGGTCATACTCTGTCCCCCAGGCTGGAGTGCAGTAGTGTGATCACATAGCTCATTGCAACCTTGACCTTCTGCGCTCAAGCAGTCCTCCCACCTCAGCCTCTTGAGTAACTGGGACCACAGACGTGCACCACTAAACCTTGCTAATTGAAATTTTTTTTTTTGGTAGAGACAAGGTCTCACTGTATTGTCCAGGCTGGTCTCAAACTCCTAGATTTAAGCAATCCTCCTGTCTCAGCCTCCAAAGTGTTGGGGTTCAAGCATGAGCCATTGTGCCCAGCATCTCTTGTTCTAAGTGTTACAAAGATGTAACTCTTACATTTAGGTGTTTGATCCATTTTGTAAATGATGTGAAGTAGGAGTCCAACCTCATTTTTTTTTTTTTTCTTGAGACACAGTCTTGCTCTGTTGTTCAGGCTGGAGTGCAGTGGTGCGATCTCAGCTCACTGCAACATCCTCCTCTTGGGCTGAAGTGATTCTCCTACCTCAGCCTCCTGAGTAGCTGGGATTACAAGCATGTGCCACCATGCCTGGCAAATTTTTGCATTTTTAGTAAAGATGGGGTTTCACCATGTTGGCTAGGCTGGTCTCGAACTCGTGACCTCAGGTGGTCTACCTGCCTCAGCCTCCAAAAGTGCTGGGATTACAGGCA	G	.	PASS	SVTYPE=DEL;END=19321847;SVLEN=-1152	GT:AD:DP:SAC	0/1:11,8:19:8,3,3,5
chr1	19333921	pbsv.INS.DUP.776	A	<DUP>	.	PASS	SVTYPE=DUP;END=19333939;SVLEN=18	GT:AD:DP:SAC	0/1:14,16:30:5,9,5,11
chr1	19366283	pbsv.INS.777	A	AATATATATATATATATATATATATATATATATATATATATATATATATATATAT	.	PASS	SVTYPE=INS;END=19366283;SVLEN=54	GT:AD:DP:SAC	0/1:11,9:20:6,5,5,4
chr1	19392179	pbsv.DEL.778	TCTCAAGGTAAAAAAAAAAAA	T	.	PASS	SVTYPE=DEL;END=19392199;SVLEN=-20	GT:AD:DP:SAC	1/1:0,31:31:0,0,16,15
chr1	19416865	pbsv.INS.DUP.779	A	<DUP>	.	PASS	SVTYPE=DUP;END=19416883;SVLEN=18	GT:AD:DP:SAC	0/1:23,9:32:12,11,5,4
chr1	19434933	pbsv.DEL.780	ACAGAACAAGGGGCCTGATAATCAAGTCAGTCAAAAAGTTTTTTTTTTCCTTTCTGTCTCAAAGGAAAAAAAAAAACACACTCATTATAATATGGAATTAAACATATACACGCACACTCTCACTTATGTAAGTTAACATTCCCTAAAGGCATGAGAGTGGGTAGCCC	A	.	PASS	SVTYPE=DEL;END=19435099;SVLEN=-166	GT:AD:DP:SAC	0/1:14,14:28:4,10,11,3
chr1	19471865	pbsv.DEL.781	CAAAAAAAAAAAAAAAAAAAAAAAAAAAAAAA	C	.	PASS	SVTYPE=DEL;END=19471896;SVLEN=-31	GT:AD:DP:SAC	1/1:0,19:19:0,0,11,8
chr1	19583600	pbsv.DEL.782	TATCACCCAGGCTGAAGTGCAGTGGTGCC	T	.	PASS	SVTYPE=DEL;END=19583628;SVLEN=-28	GT:AD:DP:SAC	0/1:17,13:30:9,8,8,5
chr1	19628383	pbsv.DEL.783	GCTTTAAAAGTAATTTCCTGGCCGGATGCGGTGGCTCACACCTGTAATCCCAGCACTTTGGGAGGCC	G	.	PASS	SVTYPE=DEL;END=19628449;SVLEN=-66	GT:AD:DP:SAC	0/1:17,13:30:8,9,3,10
chr1	19642973	pbsv.DEL.784	GAGGGTCTTGGGAAGGCTTTCCAATCTGGAGCTGGAAGAATGTTTGCCCAAGAGATGTACACAGTTATTCTAGAGGGAAATTGACATGAACAGAAGTTCTCATCCTGTGCTCCAGGATCACACTGGAGGAGGGAGATGCTCCCAA	G	.	PASS	SVTYPE=DEL;END=19643117;SVLEN=-144	GT:AD:DP:SAC	0/1:10,5:15:7,3,2,3
chr1	19797946	pbsv.DEL.785	GAGAAAGAGAGAGAAAAGAAAAGAAAAGAAAAGAAAAGAAA	G	.	PASS	SVTYPE=DEL;END=19797986;SVLEN=-40	GT:AD:DP:SAC	0/1:13,9:22:8,5,5,4
chr1	19802922	pbsv.INS.786	C	CATATATATATATATATATATAT	.	PASS	SVTYPE=INS;END=19802922;SVLEN=22	GT:AD:DP:SAC	0/1:13,13:26:7,6,8,5
chr1	19836391	pbsv.INS.787	C	CAAAGAAAAGAAAAGAAAAGAAAAGAAAAGAAAAGAAAAGAAAAGAAAAGA	.	PASS	SVTYPE=INS;END=19836391;SVLEN=50	GT:AD:DP:SAC	0/1:11,8:19:5,6,2,6
chr1	19845052	pbsv.DEL.788	AAAAACAAAACAAAACAAAACAAAAC	A	.	PASS	SVTYPE=DEL;END=19845077;SVLEN=-25	GT:AD:DP:SAC	0/1:13,11:24:2,11,2,9
chr1	19853339	pbsv.INS.DUP.789	T	<DUP>	.	PASS	SVTYPE=DUP;END=19853358;SVLEN=19	GT:AD:DP:SAC	0/1:6,11:17:3,3,3,8
chr1	19932931	pbsv.INS.790	A	AGTTACCATCACCATAATTATCACCATCAACATCACCATCGGTGCCATCAACATCATCATCATCACCATCACCATCATCATCATCATTACCATTACCATCACCATCATCATCTTCACCATCACCATTGCACCATCACCATTATCATCATCATAATCACCATCAACATCACCATAATAATCATCACCATTATCATCATTATCACCATCACCATCATCATCATCATTACCATTACCATCACCATCATCATCTTCACCATCACCATCACCATTGCACCATCACCATTATCATCATCTTAATCACTATCAACATCACCATAATAATCACC	.	PASS	SVTYPE=INS;END=19932931;SVLEN=325	GT:AD:DP:SAC	1/1:0,24:24:0,0,11,13
chr1	20170696	pbsv.DEL.791	AGGAGGCGGGTGCTGATGCCCTGGTACTGATGCGGAAGCCTCCTCCCACGCTAGTGCCCTGAGCAAGGCTCTGGACTCAGGAGCCCTGGTCAAGGCTTCAGGAGCAACTGGCTGCTTCTGCTCTGAAGGGGCAACGTGGGAAGAAAGTACAGCCCAGGCCACGTACTTTCGGGTCCAACTCCCAGCCCTGGCTGGCACCTCCCACCACTGCCCAGCAGTGCCACTGCCTGGGGCTCCAGCCTCTGCTCCTCAACCTTTGCTCCACTCTCCCTCATCTCCTGGGGTCCTGGGCTGGGAGGGTGAAGAGCATTGAATAGAGAAGCTTCCCTGGGTGCAGAGAGCCTAGGCCAGCCCTGGCGAGTGCAGCCAGCCCACAGGAGCCCAGGGTGGAGGCTTGGGCTGGGCCAGCCAGGTGTCCCCACCCCTGTGGCAAAGACAGGTGGGAAGAGGCCATGGGAAACTCGATCCCTGGAGGCCACCTTCTCCAGTCCCCTCTCCCCATCCCTCCCACCAGGCCCTGATCCCTTCCCCTCTCCTGAACATGGCCTT	A	.	PASS	SVTYPE=DEL;END=20171244;SVLEN=-548	GT:AD:DP:SAC	0/1:8,22:30:3,5,9,13
chr1	20262371	pbsv.DEL.792	TTTCCTTCCTTCCTTCCTTCCTTCC	T	.	PASS	SVTYPE=DEL;END=20262395;SVLEN=-24	GT:AD:DP:SAC	1/1:0,31:31:0,0,12,19
chr1	20382468	pbsv.INS.793	A	ATGGTGGTGATGGTGGTGATGGTGGTGGTGGGGGGGTAGTGATGGTGGTAATGATTGTGGTGATGGTAGTGGTGATGTTGGTGGTGATGGTGGTGGGGGTAGTGATGGTAATGATTGTGGTGATGTTGGTGGTGATGGTGGTGGTGGTGGGGTTAGTGATGGTGGCAATGATTGTGGTGATGGTGGTGATGGTGGTGGTGATGATGGTGTTGGTGGTAGTGATAGTGGTGGTGGTGGAGGTAGTGATGGTGGTAATGATTGTAGTGATGGTGGTGATGGTGGTGGTGATGATGGTGTTGGTGGTGGAGGTAGTGATGGTGGTAATGATTGTAGTGATGGTGGTGATGGTAGTGGTGATGTTGATGATGGTGGTGGTGATGGTGGTGGTGGAGGTAGTGATGGTGGTAATGATTGTTGTGATGTTGGTGATGGTGGGGG	.	PASS	SVTYPE=INS;END=20382468;SVLEN=437	GT:AD:DP:SAC	1/1:2,20:22:2,0,9,11
chr1	20463539	pbsv.INS.794	A	ACATTATTATCACCACCATCACCATCATCAGCATTACTGCTACAATCACCTTCATAGCCACCACCACCATCACCATCATCACCATCACCACTACCATCATCATCATTACCATCATTATCACCATCATCACCATCACCTCTACCATCATCATCATTACCATCAATATCACCATCATCACCATCACCACCACCAGCCTCATCACCGTTACCACCACCAGCATCATCACCACCACCACCAACAACAACAATAATAACAACAGCATCATCACCACCACCACCACTACCACCAACAGCATCATCACCACCACCACCACCACCACCACCAGCATCATCACCACCACCACCAACAACAGCATCATCACTGCTACCACCACCAACAACAGCAACAGCATCATCACCATCACCACCACCACCACTACCACCAACAGCATCATCACCAACATCACCACCACCACCACTACCACCAATAACATCATCACCAACATCACCACCACCACCACCACTACCACCAACAGCATCATCACCAACATCATCATCACCACCATCAGCAGCAGCAGCATCACCATTACTATCACCATCATAACCACCACCACCATCATCATCACGACCACCACCATCACTACTATCATCATCATTATCACCATCACCACCATCACCACCACCACCATCATCATCACCACCACCATCACCACCAACAACAACATTGTCACCATCATCAGCATCACTGCTATCACCATCATAGCCACCACCACCACCACTACTATCATTATCATCATTACCATAATTATCACCACCATCACCATCACCCATCACCACCATCATCACCACTACTACCAATATTATCATCACCACCACCATCATTATCACCACCATCATCACCACCATCACCACCATCATCACCACCATCACCAT	.	PASS	SVTYPE=INS;END=20463539;SVLEN=910	GT:AD:DP:SAC	0/1:5,15:20:0,5,5,10
chr1	20599617	pbsv.INS.795	C	CAAAATAAAATAAAATAAAAT	.	PASS	SVTYPE=INS;END=20599617;SVLEN=20	GT:AD:DP:SAC	1/1:0,21:21:0,0,10,11
chr1	20618244	pbsv.INS.796	G	GCACTGTTCAGTTTCTTTTTTTTTTTTTTTTTTTTTTTTTGAGACGGAGTCTCGCTGTCGCCCAGGCTGGAGTGCAGTGGCGCAATCTCGGCTCACTGCAGGCTCCGCCCCCTGGGGTTCACGCCATTCTCCTGCCTCAGCCTCCCGAGTAGCTGGGACTACAGGCGCCCGCCACCTCGCCCGGCTAATTTTTTGTATTTTTAGTAGAGACGGGGTTTCACCGTGTTAGCCAGGATGGTCTCGATCTCCTGACCTCGTGATCCGCCCGCCTCGGCCTCCCAAAGTGCTGGGATTACAGGCGTGAGCCACCGCGCCCGGCC	.	PASS	SVTYPE=INS;END=20618244;SVLEN=319;SVANN=ALU	GT:AD:DP:SAC	0/1:19,12:31:9,10,6,6
chr1	20623746	pbsv.INS.797	G	GAAGTGCTGGGATTACAGGCATAAGCCACCGCGCCTGGCCAAGCGTGTGTTCTATTGTCCAGCACTGTCTGTGATTTTTAGGACCCTAAAGCACAGTCCCAGATTCCCGTGGAAATTAACAGAAGCATGTATATGTCTGCTGCTCTGGCCAGCTGCTGCTAATTGCTCATGTAAACCATGTGACTCTTTAGTGTTTCCTTTTGGCAGGGAGGAGAGCACGGCTATAACTGACAGATATTCGGGGTACTTTGGATCTCTGTGTCTGAAATAAAGCCAGAGAACACTGTTCAAGAATAAATAATGGAGGCTGGGCGCAGTGGCTCACGCCTGTAATCCCAGCACTTTGGGAGGCCGAGGCGGGTGGATCATGAGGTCAGGAGATCGAGACCATCCTGGCTAACAAGGTGAAACCCCGTCTCTACTAAAAATACAAAAAATTAGCCAGGCGCGGTGGCGGGCGCCTGTAGTCCCAGCTACTCGGGAGGCTGAGGCAGGAGAATGGCGTGAACCCGGGAAGCGGAGCTTGCAGTGAGCCGAGATTGCGCCACTGCAGTCTGCAGTCCGGCCTGGGCGACAGAGCGAGACTCTGTCTCAAAAAAAAAAAAAAAAAAAAAAAAAAGAATAAATAATGGAAAAAACAATGGAATGGCCTAATAAGTCTCTCATGTGTTTAATTTTTTTTTTTTTTTTTTTTTTTTTTTGAGACGGAGTCTTGCTCTGTCGCCCAGGCTGGAGTGCAGTGGCGAGATCTTGGCTCACTACAAGCTCCGCCTCCTGGGTTCATGCCATTCTCCTGCCTCAGCCTCCCGAGTAGCTGGGACTACAGGCGCCTGCCACCACACCCAGCTAATTGTTTGTATTTTTTAGTAGAGACGGGGTTTCACCATGTTAGCCAGGATGGTCTCGATCTCCTAACCTCGTGATCCACCCACCTTGGCCTCCCA	.	PASS	SVTYPE=INS;END=20623746;SVLEN=943;SVANN=ALU	GT:AD:DP:SAC	0/1:9,23:32:3,6,11,12
chr1	20625992	pbsv.DEL.798	GAAGAAAGGAAGGAAGGAAGGGAGGAAGGAAGGAAGGAAGGAAGGAAGGGAGGAAGGAAGGAAGGAAGGAAGGAAGGAAGGAAGGAAGGGAGGAAGGAAGGAAGGAAGGAAGGAAGGGAGGAAGGAAGGAAGGAAGGGAGGAAGGAAGGAAGGAAGGAAGGAAGGGAGGAAGGAAGGAAGA	G	.	PASS	SVTYPE=DEL;END=20626172;SVLEN=-180	GT:AD:DP:SAC	0/1:17,8:25:7,10,5,3
chr1	20707787	pbsv.INS.799	A	ATGTGTGTGTGTGTGTGTGTGTGTGTG	.	PASS	SVTYPE=INS;END=20707787;SVLEN=26	GT:AD:DP:SAC	1/1:2,21:23:2,0,11,10
chr1	20712632	pbsv.DEL.800	ATATATATAATATAGATAATATTATC	A	.	PASS	SVTYPE=DEL;END=20712657;SVLEN=-25	GT:AD:DP:SAC	0/1:10,11:21:8,2,7,4
chr1	20712841	pbsv.INS.801	G	GATATTATCTATGTTATAGATATAGATATTATTATCTATATCTATAATATAGATAATATTATCTATATCTATAATATAGATAATATTATCTATATCTATAATATAGATAATATTATCTATATCTATAATATAGATAATATTATCTATATCTATAATATAGATAATATTATCTATATCTATAATATAGATATTATCTATATCTATAATATAGATAATATTATCTATATCTATAATATAGATAATATTATCTATATCTATAATATAGATAATATTATCTATATCTATAATATAGATAATATTATCTATATCTATAATATAGATAATATTATCTATATCTATAATATAGATAATATTATCTATATTATAGATATTATCTATATATA	.	PASS	SVTYPE=INS;END=20712841;SVLEN=382	GT:AD:DP:SAC	0/1:10,8:18:6,4,7,1
chr1	20712880	pbsv.INS.802	A	AATATAGATAATATTATCTATA	.	PASS	SVTYPE=INS;END=20712880;SVLEN=21	GT:AD:DP:SAC	1/1:0,18:18:0,0,13,5
chr1	20750322	pbsv.DEL.803	AACACACACACACACACACACACACACACACACACACACACACAC	A	.	PASS	SVTYPE=DEL;END=20750366;SVLEN=-44	GT:AD:DP:SAC	0/1:11,10:21:5,6,6,4
chr1	20815654	pbsv.DEL.804	GGGGGTCAGCCCCCCGCCCGGCCAGCCGCCCCGTCCGGGAGGTGAGGGGATCCTCTGCCCGGCCGCCCCTACTGGGAAGTGAGGAGCCCCTCTGCCCGGCCAGTTGCCCCGTCCAGGAGGGAGGTGGGGGGGTCAGCCCCCCACCCGGCCAGCCGCCCAGTCCGGGAGGGAGGT	G	.	PASS	SVTYPE=DEL;END=20815827;SVLEN=-173	GT:AD:DP:SAC	0/1:16,11:27:7,9,6,5
chr1	20981520	pbsv.DEL.805	CATACATACATGTATACGCACATACTGTATGTATACATACATACATGTATACGCACATACTGTATGTATACATACATGTATACGCACATACTGTATGT	C	.	PASS	SVTYPE=DEL;END=20981617;SVLEN=-97	GT:AD:DP:SAC	1/1:0,17:17:0,0,9,8
chr1	20989056	pbsv.INS.806	A	AGGAGGGGAGGGGAGGGGAGGGGAGGGGAGGGGAGGGGAGGGGAGGGGGGGAGGGGAGGGGAGGGGGGGGAGGGGAGGGGAGGGGGGGAGGGGAGGGGAGGGGGGAGGGGAGGGGAGGGGAGGGGAGGGGAGGGGAGG	.	PASS	SVTYPE=INS;END=20989056;SVLEN=137	GT:AD:DP:SAC	1/1:0,16:16:0,0,8,8
chr1	21023783	pbsv.DEL.807	GCCCGGCCGCCATCCCATCTAGGAAGTGAGGAGCGCCTCTT	G	.	PASS	SVTYPE=DEL;END=21023823;SVLEN=-40	GT:AD:DP:SAC	1/1:0,21:21:0,0,9,12
chr1	21179788	pbsv.INS.808	A	ATATATTATATATAATATATTATATATATTATATATAATATATAATACATTATATATATTATATAATATATATAATATATTATATATTATATATAATATATTATATATATAATATAATATATATAATATATATTTAATATATTATATATAATATATATTATATATTTAATATATTACATATAATATATATTATATATTTAATAT	.	PASS	SVTYPE=INS;END=21179788;SVLEN=203	GT:AD:DP:SAC	1/1:2,18:20:0,2,10,8
chr1	21180070	pbsv.INS.809	T	TATTATATATATATTATGTATAATATATATAATATATTATACATAATATATAATATATATTACGTAATATATTACATATATTATATATAATATATATTACGTAATATATTA	.	PASS	SVTYPE=INS;END=21180070;SVLEN=110	GT:AD:DP:SAC	1/1:1,19:20:0,1,10,9
chr1	21191036	pbsv.INS.810	T	TCACACCCAGCTCTAACCCACACCCAGCTCTAACC	.	PASS	SVTYPE=INS;END=21191036;SVLEN=34	GT:AD:DP:SAC	1/1:0,31:31:0,0,15,16
chr1	21191866	pbsv.INS.811	G	GTTTTTTTTGGTGTTTTTTTTTTTTTTTT	.	PASS	SVTYPE=INS;END=21191866;SVLEN=28	GT:AD:DP:SAC	1/1:0,29:29:0,0,13,16
chr1	21323632	pbsv.DEL.812	AAAAATAAAATAAAATAAAAT	A	.	PASS	SVTYPE=DEL;END=21323652;SVLEN=-20	GT:AD:DP:SAC	0/1:19,9:28:12,7,3,6
chr1	21387015	pbsv.DEL.813	CTCTCCCTCCCCCTCCCCCTCCCCCTCCCCCTCCCCCTCTCCCTCTCCCG	C	.	PASS	SVTYPE=DEL;END=21387064;SVLEN=-49	GT:AD:DP:SAC	0/1:11,8:19:4,7,6,2
chr1	21387019	pbsv.INS.814	C	CCCTCTCCCTCTCCCTCTCCCTCTCCCT	.	PASS	SVTYPE=INS;END=21387019;SVLEN=27	GT:AD:DP:SAC	0/1:8,11:19:6,2,4,7
chr1	21387844	pbsv.INS.DUP.815	G	<DUP>	.	PASS	SVTYPE=DUP;END=21387882;SVLEN=38	GT:AD:DP:SAC	0/1:11,8:19:4,7,6,2
chr1	21388449	pbsv.DEL.816	CTGCCCGGCCAGCCGCCCCGTCCGGGAGGTGAGGGGCGCCTCTGCCTGGCCACCCCTACTGGGAAGTGGGGAGCCCCTCTGCCCGGCCAGCCGCCCCGTCCGGGAGGGAGGTGGGGGGGTCAGCCCCCTGCCCGGCCAGCCGCCCCGTCCGGGAGGTGAGGGGCGCCTCTGCCCGGCCGCCCCTACTGGGAAGTGAGGAGCCCCTCTGCCCGGCCACCACCCCGTCCGGCCAGCCGCCCCGTCCGGGAGGTGAGGGGCGCCTCTGCCTGGCCACCCCTACTGGGAAGTGGGGAGCCCCTC	C	.	PASS	SVTYPE=DEL;END=21388748;SVLEN=-299	GT:AD:DP:SAC	0/1:12,7:19:5,7,5,2
chr1	21418501	pbsv.INS.DUP.817	G	<DUP>	.	PASS	SVTYPE=DUP;END=21418545;SVLEN=44	GT:AD:DP:SAC	0/1:16,23:39:8,8,12,11
chr1	21459925	pbsv.DEL.818	TGCCAACCAGGACACCAACCTTAGCTGGCGTGATGTTCACGAAGGTTTTTCCCTGGGACGGCGGCCCAGATGGAGGGTGAGTCCTTGTTGCCCACGATGGCCGCGAACCTAACAGGTCCCATCCGCCACGAGGCTGTAGATAGAGGCGTCCACCTGGCCGTTGCGCGGCTGCGGGGGCTCCTCTGGTCGCTGCTGCTGGGGCCGCCTGGGCTGGCGGGCAGGGGAGGCGGAGAGCTGCGTGCAGGCACTGCCGTCCTCACCACGGCTCTGCTG	T	.	PASS	SVTYPE=DEL;END=21460197;SVLEN=-272	GT:AD:DP:SAC	0/1:17,17:34:6,11,11,6
chr1	21461252	pbsv.DEL.819	TTATATGAGAATATTCATAGTTACTTACGCACAGTAGCCAACAAGTAAACCTGTCTCCCGTCAGA	T	.	PASS	SVTYPE=DEL;END=21461316;SVLEN=-64	GT:AD:DP:SAC	0/1:16,16:32:5,11,10,6
chr1	21479819	pbsv.INS.DUP.820	T	<DUP>	.	PASS	SVTYPE=DUP;END=21479841;SVLEN=22	GT:AD:DP:SAC	0/1:8,19:27:6,2,8,11
chr1	21496186	pbsv.INS.DUP.821	G	<DUP>	.	PASS	SVTYPE=DUP;END=21496202;SVLEN=16	GT:AD:DP:SAC	0/1:17,13:30:9,8,6,7
chr1	21502660	pbsv.INS.DUP.822	G	<DUP>	.	PASS	SVTYPE=DUP;END=21502703;SVLEN=43	GT:AD:DP:SAC	0/1:12,15:27:6,6,6,9
chr1	21554788	pbsv.DEL.823	CCTGTCTGTCTGTCTGTCTGTCTGTCTGTCTTT	C	.	PASS	SVTYPE=DEL;END=21554820;SVLEN=-32	GT:AD:DP:SAC	0/1:7,8:15:4,3,3,5
chr1	21616169	pbsv.DEL.824	ACACACACACACACACACACA	A	.	PASS	SVTYPE=DEL;END=21616189;SVLEN=-20	GT:AD:DP:SAC	0/1:6,17:23:2,4,10,7
chr1	21660352	pbsv.INS.825	T	TATATATATATATATATATATATATAGAGAGAGAGAGAGAGAGAGAGAGAGAGAGAGAGAGAGAG	.	PASS	SVTYPE=INS;END=21660352;SVLEN=64	GT:AD:DP:SAC	0/1:9,10:19:4,5,5,5
chr1	21765901	pbsv.DEL.826	CAAAAAAAAAAAAAAAAAAAAA	C	.	PASS	SVTYPE=DEL;END=21765922;SVLEN=-21	GT:AD:DP:SAC	1/1:0,19:19:0,0,9,10
chr1	21818127	pbsv.DEL.827	TTGGCCTCCCAAAGTGCTGGGATTACAGGTGCACACCACCACGCTCAGCTAATTTTTGTATTTTTAGTAGAGACGGGATTTCTCCATGTTGGACAGGCTGGTCTCAAACTCCTGACCTCAAGTGATCCACCCGCCT	T	.	PASS	SVTYPE=DEL;END=21818262;SVLEN=-135	GT:AD:DP:SAC	1/1:0,23:23:0,0,15,8
chr1	21959836	pbsv.DEL.828	ACGGTGGCCCATGCCTGTAATCCCAGCATTTCAGGAGGCCATGGCAGGATG	A	.	PASS	SVTYPE=DEL;END=21959886;SVLEN=-50	GT:AD:DP:SAC	0/1:11,12:23:6,5,6,6
chr1	22054909	pbsv.DEL.829	ATATATATATATATTTTTTTTTTTTTTTTTTTTTTTTTTTTTTTT	A	.	PASS	SVTYPE=DEL;END=22054953;SVLEN=-44	GT:AD:DP:SAC	1/1:0,26:26:0,0,17,9
chr1	22099893	pbsv.DEL.830	AAGCTTGTCCAAGAATTCAGAGCT	A	.	PASS	SVTYPE=DEL;END=22099916;SVLEN=-23	GT:AD:DP:SAC	1/1:0,29:29:0,0,16,13
chr1	22254196	pbsv.DEL.831	TGTGTGTGTGTGTGAGAGAGA	T	.	PASS	SVTYPE=DEL;END=22254216;SVLEN=-20	GT:AD:DP:SAC	0/1:13,17:30:6,7,9,8
chr1	22336550	pbsv.DEL.832	CATCCATCCATCCATCCATCCACTCAATCACTCATCCACTCATTCACCT	C	.	PASS	SVTYPE=DEL;END=22336598;SVLEN=-48	GT:AD:DP:SAC	1/1:0,29:29:0,0,15,14
chr1	22370139	pbsv.INS.DUP.833	C	<DUP>	.	PASS	SVTYPE=DUP;END=22370200;SVLEN=61	GT:AD:DP:SAC	0/1:12,15:27:6,6,9,6
chr1	22431245	pbsv.INS.834	C	CATATACAATATTGTATATATTGAATATATACAATATTGTATATATTGAATATATACAATATTGTATATATTCAATATATACAATATTGTATATATTGAATATATACAATATTGTATATATTCAAT	.	PASS	SVTYPE=INS;END=22431245;SVLEN=125	GT:AD:DP:SAC	1/1:0,19:19:0,0,13,6
chr1	22570495	pbsv.INS.835	G	GGATAATAATATTAATAATGATGATGATAACGACACCAACATACTTGAGTTCTTTCATGTCCACGTTCAGCTTCTATGGCTCTGAGGACAGAAG	.	PASS	SVTYPE=INS;END=22570495;SVLEN=93	GT:AD:DP:SAC	1/1:0,18:18:0,0,8,10
chr1	22577882	pbsv.INS.836	T	TGCGAGTGTATGTGTGCATGTGTGCATGAGTGTTCATGTGTGTGCATGTGCATGAGTGTATATATGCGTGAGTATGCAT	.	PASS	SVTYPE=INS;END=22577882;SVLEN=78	GT:AD:DP:SAC	1/1:0,19:19:0,0,9,10
chr1	22578009	pbsv.INS.837	A	ACCTAGGCCCAGGTGGTGTGCATGAGTGTGTGTGTGCTGTGTGCGTAAGTGTATGTGTGCATGTGTGTGCATGTGTGCGTGTGTGCATGTATGTGGGCATGCGTGTGTATGTATGCATTGTGTGGGCCTGTGTTCATGAGTGTGTGCATGTGTGTGTGCATGTGTGCGTGAGTGTATGTGTGCATGTGTGTATGCATGTGTGTGCATGTGTGCGTATGTGTGCATGTGAGTGTATGTATGTGCGCATGTGTGCATGTGTGCGTGTGTATGTGTGCATGTGTGCGTGAGTGTATGTATGCATGTGTGTGCATGTGCGTAAGTATGTGTGCATGTGTGTGCATGTGTGCGTGAGTGTATGTGTGTGTGTATGCGTGTGTGTGCATGTGCGTGAGTATGTGCATTGAGTGCGTGCACATGTGTGCATGAGTATGTATGCGTGTATTCATGTGTGTGCATGTGCGTGAGTGTATGTGCATGTGTGCATGTATGCGTGTGTATGTATGCATGCGTGTGCATGTGTGTGACTATGTATGCATGTGTGTATGTGCATGTATGTGAGCGTATGTATGCATGTGTGTGCCTGTGTGCGAGTGTACGCATATGTGCGCATGTGTGCGTGAATGTGCATGTGTGCATGTGTGCATTTTTGTATGCATGTGTTTGCGCATGTGTGCGTTGAGTATTGTGCATGTGTGCATGAGTGTATATGTGCATGTGTACGTGTGCATGTGTGCGTGGGTGTATGCATGTGCATGTGCATGAGTGTATGTGTGCGTTTGTGTGCATGTGTGCGTGAGTGTACCAATGTGTGTGCATGAGTGTGTGCATATGTGTGCATGAGTGTATGTGTATGTGCATCTGTGCAGTTGTGTGCATCTGCGTGAGTATGTGCATGTGTGCATGAGTGTATGTATGCATGTCTATGTATACGTGTGCATGTGTGTATGTGTGCGTGTGTGCATATGTGCGTGAGTGTGCATGTGTGCATGTGTGCATGAGTATGTATGCATGTATGTGTGTGCCTGTGTGTGTGCATGTGTGCATGTGCGTGAGTGTGTGTGTGCGTGTGTGTGCAATGTGCGTGTGCATGTGTGTGAGTGTATGTATGCATGTGTGCGTGCACATGTGTGCGAGTGTATGTGTGCATGTGTGC	.	PASS	IMPRECISE;SVTYPE=INS;END=22578009;SVLEN=1152	GT:AD:DP:SAC	1/1:0,24:24:0,0,10,14
chr1	22579069	pbsv.DEL.838	GTGTGTGCATGTGTACGTGCA	G	.	PASS	SVTYPE=DEL;END=22579089;SVLEN=-20	GT:AD:DP:SAC	0/1:17,12:29:9,8,5,7
chr1	22599605	pbsv.DEL.839	GGGAGGGAGGGAGGAAGAAGGGAAGGAAGGAAGGGAGGGAGGGAAGGAAGGAAA	G	.	PASS	SVTYPE=DEL;END=22599658;SVLEN=-53	GT:AD:DP:SAC	0/1:12,16:28:7,5,8,8
chr1	22754856	pbsv.INS.840	G	GGGAGGGGAGGTGAGGGGCAGGGGAGGGGAGGTGAGGGGCAGGGGAGGGGAGGGGCAAGGGAGGTGAGGTGAGGGGCAGGGGAGGTGAGGTGAGGGGCAGGGGAGATAAGAGGCAGGTGAGGTGAGATGAGGGGCAGGTGAGATGAGATGAGGGGCAGGGAAGGTGAGATGAGGGACAGGGGAGGTGAGGTGAGGGACAGGGGAGGTGAGGTGAGGGTCAGGGGAGGTGAAGGGCAGGTGAGGTGAGATGAGGGGCAGGGGAGATGAGATGAGGGGCAGAGAAGGTGAGATGAGGGATGGGAGGTGAGGTGAGGGGCAGGGGAGGTGAGGTGAGGGGCAGGGGAGGTGAGGGGAGGTGAGATGAGGGGCAGGTGAGATGAGGGGCAAGGGAGGTGAGATGAGGGGCAGGTGAGGTGAGATGAGGGGCAGGTGAGGTGAGACGAGGGGCAGGTGAGGTGAGACGTGGGGCAGGTGAGGTGAGGGACAGGGGAGGTGAGGTGAGGGGCAGGGGAGGTGAGGTGAGGGACAGGTGAGGTGAGGGGCAGGGGAGGTGAGGCAAGGGTCAGGGAAGCTGAGGCGAGGGGCAGGGGAGGTGAGGTGAGGGGCAGGGGAGGTGAGGGGCAGGGGAGGTGAGGTGAGGGACAGGTGAGGTGAGGCAAGGGGCAGGTGAGGTGAGGCGAGGGGCAGA	.	PASS	SVTYPE=INS;END=22754856;SVLEN=687	GT:AD:DP:SAC	1/1:0,16:16:0,0,9,7
chr1	22754933	pbsv.INS.841	G	GGGGCAGGGGAGGTGAGGCGAGGGGCAGGGAAGGTGAGACGAT	.	PASS	SVTYPE=INS;END=22754933;SVLEN=42	GT:AD:DP:SAC	0/1:13,7:20:4,9,6,1
chr1	22803617	pbsv.DEL.842	ATATATATATATATGTGTATATATATGTG	A	.	PASS	SVTYPE=DEL;END=22803645;SVLEN=-28	GT:AD:DP:SAC	1/1:0,26:26:0,0,17,9
chr1	22910587	pbsv.INS.DUP.843	C	<DUP>	.	PASS	SVTYPE=DUP;END=22910607;SVLEN=20	GT:AD:DP:SAC	1/1:0,29:29:0,0,11,18
chr1	22950447	pbsv.INS.844	G	GTGCAGTGGTGCAATCACAGCTCACTGCAGCCTCGACCTCCGGAGTTCAAGCAATCCTCCCACCTCAGCCTCCCCAGTAGCTGGGATTATAGGCACACACCACCAAACCTCTAATTTTTGTATTAGAGATGTATTAGAGATGAGGGCTCACTCTACAGAAGATACAAAAGTTAGCCAGGTTTGGTGGTGTGTGACTATAATCCCAGCTACTGGGGAGGCTGAGGTGGGAGGATTGCTTGAACTCCGGAGGTCGAGGC	.	PASS	SVTYPE=INS;END=22950447;SVLEN=256	GT:AD:DP:SAC	1/1:0,25:25:0,0,14,11
chr1	23017177	pbsv.DEL.845	TTATATATATATATATATATATATATATATATATATATATATA	T	.	PASS	SVTYPE=DEL;END=23017219;SVLEN=-42	GT:AD:DP:SAC	1/1:0,23:23:0,0,10,13
chr1	23142698	pbsv.DEL.846	TATACACACACACACACACACACACAC	T	.	PASS	SVTYPE=DEL;END=23142724;SVLEN=-26	GT:AD:DP:SAC	1/1:0,22:22:0,0,10,12
chr1	23187985	pbsv.INS.DUP.847	T	<DUP>	.	PASS	SVTYPE=DUP;END=23188001;SVLEN=16	GT:AD:DP:SAC	1/1:0,17:17:0,0,10,7
chr1	23277313	pbsv.INS.848	A	AAAAGCATTATTATCTTCTCAAACGTAAGAGTCACACTTTTTGGACCACAGGTGAATAATTCTGCAGACTATACCATAATGGCACTCATCATAGGTCCTCCTGAGGACTGAATCTGGATGAAGATGTTAGTAACTGTGAATGTGTGAGTTCTATGAAAGACACAGGAAAGTCCAGGGTTGTGAGTAGACTTTCCCCCCTCACTGCCAGTTTCTCATTTATAGGGTTTTCCCCCAACAAAATATGCAGGTATCATCTGTTTCAGAGAATCATACTTCAGATAATCCCCAAGGTCCCTTTCAGCTCTAGACTGACACCCCATTTTCAGGAAGAAGAAAGCAGCTCAGAAAGAATAAATGAATTGTGTAAGGGACACACCAGGAGAGCTAGGAAACAGGAAAACTTGGAGTCTATCTTAGCCACCAGAAACCACCTGCCCCCAGCCCCCAGCTTTCTCACTCAGCAGCTCATCACTGTATTCCAGAAGCTCCCCAGAGGACAAAAGCACAGAAGTTATCTCATCTGAAAATAAAACATTTTACCCTATTATTCTCCAGGGACAATTATGGAGCATTTCTTGCTATCATTCTGCAACTCCAAATAAGTTTAGGTTCCCATAGCAACACTCTGCTCTGGAAACTGGCATTGTTCCCCAGTCCATGTGGGAAGAAACAAGAGCTTCTCCTAGAACACTCACAGCAGGTGGGAGAGGCCATGGCATGGAGTGTGGAGACAGTTGCTGAGGACTTTGTCCAGCCAAAGATAAGGAACCTACTTTAGTCACCCGTGAGTGACTAATGCTTGATCATCCTGGATGGACCCCAACAAGGGAAGTCTGCCAAGAAAGTCTCCGCATTGCAGGAAGCATTGAGCCCAAGCAAGAAATTAAGACCCTAAGCTCCATCGAGTCAAAGAAACGTAGACTAAACTTTGCTAAAGTACACAGTGTTTTCATAGCAAAGGTGTTGCAAACACAAAGGTTTAGTTGGTAGACAAATTTAGAGGCCGATCACATGCTGAATGATTTGGGGCTTGTGTACTGATGTCTATAACTTACTCTAGAAGAAAACTGTTCCTCTATTCACAACGCTTCTGACACCAAATGTAAGGGGTTTTTTTTTTTCCACACTAATAATCAATTCCCCAAATCTCTGGACTCTAACTGAGTGTCCAGAGATTCAGTTCAGTTCTGACACTGACTGCCCAGAGTGGGCGCAGACCCCACAGGTTAAGGGCTCAGTCCTGCAGCACTACCCCCAGTTGCAAGGCCTGGCCTCCTCCTATATTTCTGATGGAGCAGCTATAAATTGGGAGTTTCCATAACCCCCTTCATAGGTTCAATAATTTGCTAGAACAGCTCACAGAAATCAGGGAAACTCTTCAGTAGCTTTTTTTTTTTTTTTTAAGATGGAGTCTCATTTTGTCACCCAGGCTGGAGTGCAGTGGTGCTATCTCAACTAATTGCAACCTCCGCCTCCTGGGTTCAAGCAATTCTCCTGCCTCAGCCTCCCGAGTAGCTGGGACTACAGGCGTGTGCCACCAAGCCCGGATAATTTTAGTATTTTTAGTAAAGACAGGGTTTCCCCATGTTGGTCAGGCTGGTCTTGAACTCCTGACATCAGGTGATCTGCCTGCCTCAGCCTCCCAAAGTGCTGGGATTACAGGTGTGAGCCATGGCGCCCAGCCAACACTTTAGTTTTTATAGAGGATACAACTCAAGAACAGCCAAATAGAAGAGATGCACAGGGCAGGGTAGGATATGAGGGGCGGAGCCTCCCTGTCTTCTCCAGCGGTGCCACCTCCCAGCACCCGGTTGTGCTCACCAACCCAGAAGCTCATCAGATCTCATTGATAAGTTTTTATAGAGCTTAATCTCTGGCTCCCTCTTCCCTTCCTGGAGGTTTGTGGTTGGGGCTAAAAGTTCCAACCCTCTAATCATTTTTTTTTTTTTTTTGGTAGAGCCAGGGTCTCACTATGTTGCCCAGGCTGATCTTGAGCTCCTCATCTCAATCAATCCTCCTGCTTTGGCATCCCAAAGTGCTGGGATTACAGGAATGAGTAACCTCACCTGTCCCATCCCGAGACTAAATTTAGAGTCCCTACAGTAAGTCACCTCATTAGCATAAACTGAGGTGTATAAGGAGGGTCCTTACGAATAACAAAATACACTCTTACCAGGAAATTCTCAGGGTTTTAGGAGTTCTGTGCCAAGAACCTGAGCAAAACCAAATATATCTCATCATACCACATTTATTTTGAGATGGATCACAGGAACATTTTCAGAGGGGTATAAACCAAAGCAACTCCATCTTGAATAGGAGCTGGGTAAAATAAGGCTGAGACCTACTGGACTGCATTTCCAGTGGACGGTGAAAGCGTTTTAAGTCGCGGGATGAGACAGGAGGTCAGCACAAAATATAGGTCATAAAGACCTTGCTCATAAAACAGGTTGCAGTAAAGAAGACGGCCAAAACCCACCAAAAACAAGATGGCCATGAGAGTGACCTCTAGTCATCCTCACTGCTACATTCCCACCAGCGCCATGAAAATTTACAAATGCCGTGGCAACGTCAGGACTCTATATGGTCTAAAAAGAGGAGACATAAATATTCCACCCCTTGTTTAGCATATCATCAAAAATAACAATAAAAATAAGCAAACAGCAGCCCTCGGGGCTGCTCTGTCTATGGAGTAGCCATTCTTTTATTCTTTTACTTTCTTAATAAACTTGCTTTCATTTTACTCTACGGACTCACCCTGAATTCTTTCTTGCATGAGATCCAAGAACCCTCTCTTGGGGTCTGGATCAGGACCCCTTTCCTGTAACAATATGACGAATTGATTGATGGGGGGATGGATAGACACATACTACAGTAAAATATTAATTGTAGCACCTAGGTGGTTGGTATAAGTAGTCACTGTAAATTTTTTTTAAGAGACGAGATCTCACTCTGTCACCAGGCTGGAGTGCAGTGGCCCAAAGATTTCGATTGAATTAGGTTGAAATTATTGAAATATATCTTGGTGTTAAAAGGAACCCAAAGGAATTTTTTTAAAATACCAAATTAAATGTCAGTTATTGTTTTGGAATTGGTTACTGTTACCCTATCATACATTTATGTAAAATAAGCACTTATAAAGGGCAGGGTAGAATTAAACAAGTGTATTTTAGCCAGGAAGTTGAATATCCCAAAAATGGAATCTCAAGCTGGCAGTTTTTGAATGCTAGAGCCTATCACTCAAGTCCCGGGGCTGGTGGAATATATAGTTAGAAAATTTAAGCTTGATGCTCCTTCTTTTACAGTGTTCAAAACAAGTGAGGGTCAGGGTAAAAACAAAAAAAATTTAAGGCCAGTCATGGTGGCTCCCACCTATAATTCCAGGTCTTTGGGAGGCTGAGGAAGGAGGATCAATTGAACCCAGGAGTTGGAGACCAGCCTGAGCAATATAGGGAAACCCATCTCTGCAAAAAATTAGAAGAGTTAAAACCACTGGTGTGTACAGTGTATTTGTGAAACGCAGAGTAGCTCACAAAAAAAATTTATCTTCAAATTTCAAAGATCATTTTATCTCAAAGATTAAAATTTGAAGATAAATTTTTTTGTGAGCTACTCTGCGTTTCACAAATACACTGTACACACCAGTGGTTTTAACTGTTCTAGAAAGCAACCAAGACTTATAACCTGTGAAAATGGGGCCACCTGGTGGTCAGAGTTAGGAACAGTCTAATAACGTCTTTCCAGCCGGGCGCGGTGGCTCATGCCTGTAATCCCAGCACTTTGGGAGGCCGAGGCGGGGAGATCACAAGGTCAGAATTTCGAGACCATTCTGGCCAACATGGTGAAACCCCGTCTCTACTAAAATGCAAAAAAGTAGCCGGACGTGGTGGCACGCGCCTGTAGTCCCAGCTACTCGGGATCCCAGCTGAGGTAGGGGAATCGCTTAAACCTGGGAGGCGGAGGTTGCAGTGAGCCGAGATCATGCCACTGCACTCCAGCCTGGCGACAGAGCAAGACTCCGCCTCAAAAAAATAGAAATAAAAATAACGTCTTCCCTACTAACTTCCTCCCATCCCACCCTACTCCTTTTCTGAACACTATCTGCTAGTCCCTTTTCCCACCATTTCTAGTTGTTCAACATTTATAAGGAACCTGATATACTAGAAAGCATAGGAGCTGGAGCCAGAACTGATCACCATACTTCTATTTCTTTATATCCCCCCATGCACCTAGTGTTAGTTTTGAACATAAGTTCTCACAAAGACTTGCTCATTATCCAAAAGACTCAGAGACCAAACTGTTTTCCATTCAGTGCCTTCATATACTTAAGATGATTGTTGTCATCTTGTCTAATATGGGAAATCCCAATATTAAATGATTTCTTTCTTAGGGTCTGGAAGATTTTCTCACAATCTTCTAATTGAAACAGGAAATACCCACAGGAGTGGTAACTTAAATGCAAAGGCTTGGGTTCTGATATTTCCTGTCAGTTTCCTAATTATGTGATTTAGGGAAATCACTCCCTTTGAGTCTGCTTTTCTTAGATGTCATCTGCTGCCCTCCTTCTAGGTTGTTGCTTTTTTTTTTTTTTTTGAGACAGAGCTCTGTTGTCCAGATCGGAGTGCAGTGGCGCAGCCTCAGCTCACTGCAACCTCCACCTCCTGGGTTCGAGTGATTCTTATGCCTCAGCCTCCAAATTTGCTGGGATTATGACATGCACCACCATGCCCAGCTAATTGTTGTATTTTTAGTAGAGATGGGGTTTTTGCCATGTTGACCAGGCTGTTCCTCAACTCCTGGTCTCAAGTGATCTGCCTACCTCAGCCTCTCAAAGTGCTGGGATTACAGGCGTCAGCCACTGCCTCTGGCCTGTGTTCTTATATCTCATGTCCTTCAGTAGCACCCATCTGTGGCATCAGCAGCTCAGGTCTGGCTTGACTCTCTTCTCTTCTTGCCTCAGCAGGGAGGGCTCTGCCTCAACTCCCTCCAGGGTACAGCAGCAGCTGTAACAGCAGGGAGTTAAGGCAGAAACAAATAGAATATGCCTTAAAAAGCTGATTAAAGACAAAATGAAAGCTGGTAATAAAAAAAAAAACAAAACTGGCCAAGGCTATTAAAATTGTTGAATTCACTATGAGTTATTATAAACTCTATAAAGAAGTAAATCTAGTGAGTTAGCCATTAAATAAATAGGCTTGAAACCACCTCCCTGGGCCTTGATCTATAAAATGAAAACATAATAGCATCAATCTCATAGGGAAGTTCTAAGAATTAGATCTTTGCACAATGCCTGGTACTTGGAAAATACGTTACTATTGCTATTCCTAGGACCATCAGGCACTATGATAGTTTGCTTCAATAACCTTCACAATACCTCAAGGATGTTAATTATTTTGCTCAAGATCACAAAGTTCCGACATAGATCAGACTCCAAAGCCCATAAAACACACACACACACGCGCGCGCGCACACACCTTTATTGCGATACGTAACACCAATAAAGTGCATGATGTTGCTCAGAGGCCTGCAGAAAAAAAGTGCATGAAACATACAGATTCATGAATAATTAGAATGCAAACATCCATGGAATCACCATTTGACTAAAAATAAAAACTCTGGCCGTCCTGTGTCTCTTCCACCTTCCATACCACACGCCCGTCTCTCTCGTCTTTGAGTTCACCACTAGCCTGACGCGTGGAAATCAGTTTCTAGCTTTTCTTTTGTGTCCCATGTGGAATCATACTGTTATTTTTGTCTGGCTTCTTTGGTCAACATTATGTTCTTAAGATTCATCTACGTAGCATAAATTAACTTTGTATACAAATACACAATTATTGCATTATTTCTTGCAGGGTCTGGAGCAACATCTATAGTCAAACATACTGATATTTCTACAGGAAGCATGGTCAATAAAAACTACGTGTAGCCTCATGTTCAGGTTTTGCCTCCAAATGAATTTTGTCTCAAACATGAATCTATGTTTGGGACTTCCTGACACCTGAGATATCAACAATCAGTATATTCCTCTTCTAGTGGACTTTTAAGAAACTTAATTCCTGAAAAAAAATTCAATATTTAAAACAAACAAGTTTCAAAAATGTTCAAACCACCCTTTCTCACCTTGCAAACTTACATATTCTTGTCTCCTGTCTCAGAGGATGTTTTCTTTTCCAAGGTCAACTGGTTCTTCAGGGCCTTCCGTCTCATTCATTCCCATCTTCTCTGGAGCCTTGGTACAAGCCATCATCCCCTCTCCCGTATCTTCAACATTTCCATTGGCCCTCCCGGTTTTTTTTTTAAAGCCCCCCCACCCAGTCCCTTGTGGTTATCCTTATTTCCTCTCCTTCCTTTCTAAGCAAGTTTTAAAAAATTTTGAGCCAGGGTCTTGATCTGTTGCCCAGGCTGGAGTGCACTGGCACCATCACTGCTCACTGCGGCCTCAAATTCCTGAGCTCAAGCAACCCTCCCACCTCAGCTTCCTAAAGGGCTGGGATTACAGGCATGAGCCACCGTGCCCAGCCACAAGCTTCTTAAGAGTAGCCCTCACTACTCCACTTTCTCACCTCCCACTTACTGAATTCATTAGCATTCTGCTTTCCCCTACCATGGTTCCTTTGAAATTGCCTGGCAAAGGACCATCATATTGCAAAATACTGTGGACACATCTCAATCACCTTTCTCACACTCTGCTGTATTTGGTACTGTTAACCATTCCCCTCCTTGAATCTTCTCTCCTGTGGATTTATTGTTGTTGTTCCTGTTTCCCAACTTTCTTGGAGTTTTATCTATTGCCTTGACCTCTCACTGGAGCTTCAGAATACATGTACATGGACAGATTTCCAAATCCAACTTTCCAGTAACTCGAGACACATCTAATTGTGCTCAAATTTCTTAGTCACCTCTCTTGGGCCTAGGCCTGTTCCTGCATTCTTTATCAGTGAATAGTTACTATCTACCAGATAATCTAACTAGAAACCCGGTAGTGATGCCATACTCTTACCCTGCCTCCAAATCCAAATTACGTGCCTGTAATTCCAACTACTCTGGAGGCTGAGGCAGGAGAATCACTTGAACCTGGGAGGCGGAGGTTGCAGGGTTGCAGCAAGCTGAGATTGCACCATTGCACTCCAGCCTGGGCAACAAGGGCGAAAACTCCGTCTCAAAAAAAAAAAGGCCGGGCGCGGTGGCTCACGCCTGTAATCCCAGTACTTTGGGAGGCCAAGGCGGGTGGATCACAAGGTCATGAGATCGAGACCATCCTGGCTAACACAGTGAAACCCCGTCTCTACTAAAAATACAAAAAAATTAGCTGGGCATTGTAGCGGGCGCCTGCAGTCCCAGCTACTCGGGAGGCTGAGGCAGGAGAATGGCATGAACCCGGGAGGTGTAGCTTGCAGTGAGCCAAGATCGCGCCACTGCACTCCAGCCTGGACGACAAAGCGAGACTCCATCTCAAAAAAAAAAAAAAA	.	PASS	IMPRECISE;SVTYPE=INS;END=23277313;SVLEN=7465	GT:AD:DP:SAC	0/1:10,11:21:4,6,7,4
chr1	23392445	pbsv.INS.849	A	AATACACACACACTCCACACATCATACACACACACTCCACACATCATACACACACACACACTCCACACATCGTACACACACACATTCCACACATCATACACACACTCCACACACTATACACACCATACACACATTCCTTACATCATACGCACCACACACACTCCACACATCATACACACACACATACTCCACACATCATACACACACACTCCACACATCATACACACACACTCCACACATCATACACAATACACACATACTCCACACATCATACACACTGCACACACACTCCACACATCATACACACCACGCACACTCCACACATCATACACACACTCCATACATCACACACTCCACACATCACACACTCCACACATCATACACACATACTCCATAAATCATACACAATACACACACACTGCACACATCATACACACCACAAACACTCCACACATCAGACAACACACTCCACACATCATACACAATACATACATACTCCACACATCATACACAGTGCACACACACTCCACACATCATACACACACACTCCACACGTCATACACAAACACACTCCACACATCATACACACACACACTCCACACATCATACACACACTCCATACATTATACTCACCACACATACTCCACACATCATACACACACTCCATACATTATACTCACCACACATACTCCACACATCATACACACACACTCCACACATCATACACAATACACACACACTCCACACATCATACACACCCACTCCACACATCATACACACACACACACTCCACACATCATACACACACACGCACTCCACACATCATACACACATACACACACTCCACACCTCATACACATACTCCATACATC	.	PASS	SVTYPE=INS;END=23392445;SVLEN=871	GT:AD:DP:SAC	0/1:9,23:32:5,4,13,10
chr1	23495229	pbsv.INS.850	A	AGAGTAACAGGCTTAGGACAATTACGATGTGAGGAGTAATAGGCCTAGGACAATTACGATGTGAG	.	PASS	SVTYPE=INS;END=23495229;SVLEN=64	GT:AD:DP:SAC	1/1:0,17:17:0,0,14,3
chr1	23504409	pbsv.INS.851	A	AGCCGCCCCTTCTGGGAGGTGAGGGGCACCTCTGCCCG	.	PASS	SVTYPE=INS;END=23504409;SVLEN=37	GT:AD:DP:SAC	1/1:0,27:27:0,0,12,15
chr1	23703702	pbsv.DEL.852	TATATTACATAAATACATATGTAATATATAAATATATATTAC	T	.	PASS	SVTYPE=DEL;END=23703743;SVLEN=-41	GT:AD:DP:SAC	0/1:7,10:17:4,3,7,3
chr1	23703778	pbsv.INS.DUP.853	A	<DUP>	.	PASS	SVTYPE=DUP;END=23703878;SVLEN=100	GT:AD:DP:SAC	0/1:10,7:17:7,3,4,3
chr1	23710865	pbsv.INS.854	T	TTGGATTCAGGTTCGTGAAGGAACTGTGTTAGACTATATACATCCCTCC	.	PASS	SVTYPE=INS;END=23710865;SVLEN=48	GT:AD:DP:SAC	0/1:11,9:20:6,5,6,3
chr1	23710866	pbsv.INS.DUP.855	T	<DUP>	.	PASS	SVTYPE=DUP;END=23710960;SVLEN=94	GT:AD:DP:SAC	0/1:10,10:20:6,4,6,4
chr1	23730252	pbsv.DEL.856	GTTATTATTATTATTATTATTATTA	G	.	PASS	SVTYPE=DEL;END=23730276;SVLEN=-24	GT:AD:DP:SAC	0/1:18,16:34:9,9,7,9
chr1	23830113	pbsv.DEL.857	GTATATATATATATATATATATATA	G	.	PASS	SVTYPE=DEL;END=23830137;SVLEN=-24	GT:AD:DP:SAC	0/1:13,18:31:4,9,12,6
chr1	23837095	pbsv.INS.858	T	TGGAAAGGAGGGAAGGAAGTGCTGGGAAGGGAAGAGCATGGTCCCTATAAATGATAA	.	PASS	SVTYPE=INS;END=23837095;SVLEN=56	GT:AD:DP:SAC	1/1:3,24:27:2,1,14,10
chr1	23884345	pbsv.INS.859	T	TTAGAGGCGTGAGCCACTACACCTGGCTATGTATACTTTAGTGATTATTTTTCCTCAAAACATTAAATATTAAAACACTAAAGTAGTTACAATTGAAAAATTGAAAGTTAAGTGTATTAAAACTTAAAATATTACTTTACTATTATTATTTAAAATAGAGGCCGGATATGGTAGCTCACACCTATAATCCCAGCACTTTGGGAGGCCAACGCTGGCAGATCACTTGAGGTCAGGAGTTTGAGATCAGCCTGGCCAACATGGTGAAACCCAGTCTCTACTAAAAGTACAAAAAAAGAAAAAACAATTAGCTGAGAATGGTGGCTCATGTCCGTATTCCCAGCTATTCCAGAGTCTGAGGCACGAGAATCACTGGAATGTGGAAGGGGGAGGTTGCAGTGAGCCAAGATCGAGCCACTGCACTCCAGCCTGGGCGACAAAAACTGTCTCAAAAACAAACAAACAAACAAACAAAAAACTGACATTTAAAATAGAGACAGGGTCTTGCTTGTTTGTTGCCCAGAAGGCTGGCCTCAAGCAGTCCTCCCTCCTCAGTCTCTGAAATTGCTAGTATTACAGGCATGAGCCACCATGCCTGGCCCACAGTATTATTTTATAAAGTATAAAGATATACGTATTTTTAAAACTTCTTTTAAAATAAAAAGAATATATATACAAATAGATTTTTTCTTTTGAAGACAGGGTGTGGCTGTCGCCTAGGCTGGAGTCCAGTGGTGCAATCATAGCTCACTGCAGCCTCGAACTCCTGGCCTCAAGTGATCCTCCTTCCTCGCCATCCCAAAGCTCTGGGATTACAAGTATGAACCACTTGCACCTGGTCTGATCTAGTTTTTTAAGCATGAGAACTGGGCTGTGCTGTAAATGTGGCTTCTCTGAATTGAGATGGGCTATAGGTAGAAAATACACACTGAATTTCAAAGGTTACGTGAGCAGAAGAATATAAAATATCTCAATTTTTTATATCGATGACAAGTTGAGATGACAATATTTTGGAATATATTGGGTTAAATAAAAATTTGTTTCACCAGTTTCTTTTTATTTTTATTTTATTTTTTTGAGATGGAGTCTCGCTCTTGTTGGCCAGGCTGGAGTACAGTGGCACTATCTCGGCTCACTGTAACCTCCGCCTCCTGGGTTTAAGTGATTCTCCTGCCTCAGCCTCCTGAGTAGCTGGGATTGCAGGCATATACCACCATGCCCGGCTAATTTTTGTATTTTTAGTACAGACGGGGTTTCACCATGTTGGTCAGGCTGGTCTCGGACTCTTGACCTCAGGTGATCCGCCCACCTCAGCCTCCCAAAGTGCTGGGATTACAGGGGTGAGCCACCATGCCCAGCCTATTTTAAAATGTTTAGATGTGTCTATGGAAAATTTTATTTTATTTTATTTTATTTATTTATTTATTTTTGAGACAGAGTCTCGCTCTGTCACCCGGGCTGGAGTGCAGTGGCCTGATCTCAGCTCACTACAAGCTCTGCTTCCCGGGTTCACGCCATTCTCCTGCCTCAGCCTCCCAAGTAGCTGGGACTACATGTGCCCGCCACCACGCCCGGCTAATTTTTTGTTTGTTTGTTTGTATTTTTAGTAGAGACAGGGTTTCACTGTGTTAGCCAGGATAGTCTTGATCTCCTGACCTCGTGATCCACCCGCCTCAGCCTCCCAAAGTGCTGGGATTATAGGCGTGAGCCACCGCACCGGCTGGAAAATTTTTAAATCATCCACGTGTCTCATAGTTTTGCGGGACATCTGTAGACCCCAGGAGAGCTGCCTGCTGATCAGAACTCATTCCCCAGCCTGGCTCAGCTGGATGCCTCACAGTTCCCAAACAGTCCTGTTTTCTTGCCTCCACGCCTTTGCACCAGGGGTCCTTTCCCTGGCGCACTTCCCTCCTGACCTTTCCTCTGGGCTCATCTCCTGCCCAGTGAAGCCTTCCCTGATCCTGCAGTCACATCTGAAGCACCCGGCCCGCTCTGCGTGTGTGGTAACTGGTGCTGCACTGGTCTTTCCCCTCGACTAGATCACTAACCACGCTGACCAACATTTGAATGGAATTTAAATTCCACAAAATATTTTTCACAGCCACCATCTAGTTTTGTTGTTGTTGTTGTTTTGAGATAGGGTCTCCCTCTGTCA	.	PASS	SVTYPE=INS;END=23884345;SVLEN=2151	GT:AD:DP:SAC	1/1:0,24:24:0,0,8,16
chr1	23894449	pbsv.DEL.860	GAAGGAAGGAAGGAAGGAAGC	G	.	PASS	SVTYPE=DEL;END=23894469;SVLEN=-20	GT:AD:DP:SAC	1/1:0,21:21:0,0,12,9
chr1	23899921	pbsv.INS.861	G	GAAAGAAAGGAAGGAAGGAAGGAAGGAAGGAAGGAAGGAAGGAAGGAAGGAAGGAAGGAAGGAAGGAAGGAAGGAAAGAAGGAAAGAAAGAAAGAAAGAAAGAAAGAAAGAAAGAAAAGAAAAAAAAGAAAGAAAAGAAAGAAAGAGGGAAGGAAGGAA	.	PASS	SVTYPE=INS;END=23899921;SVLEN=158	GT:AD:DP:SAC	1/1:1,10:11:1,0,7,3
chr1	23935705	pbsv.INS.DUP.862	G	<DUP>	.	PASS	SVTYPE=DUP;END=23935742;SVLEN=37	GT:AD:DP:SAC	1/1:0,27:27:0,0,13,14
chr1	24011012	pbsv.INS.863	C	CCTCTCCTCCCCTCCCCTCCCTTCTCCTCTCCTCCCCTCCCCTCCCCTCTCCTCCCCTACTCTCCCCTCCCCTCCCCTCCCTTCTCCTCTCCTCCCCTCCCCTCTCCTCCCCTCCCCTCCCCTCTCCTCCCCTCCCCTCTCCT	.	PASS	SVTYPE=INS;END=24011012;SVLEN=142	GT:AD:DP:SAC	1/1:0,15:15:0,0,11,4
chr1	24048183	pbsv.DEL.864	TATATATATATATATATATATA	T	.	PASS	SVTYPE=DEL;END=24048204;SVLEN=-21	GT:AD:DP:SAC	1/1:0,22:22:0,0,11,11
chr1	24076509	pbsv.DEL.865	TTTTTTTTTTTTTTTTTTTTTTTGAGACGGAGTCTCGCTCTGTCGCCCAGGCTGGAGTGCAGTGGCGGGATCTCGGCTCATTGCAAGCTCCACCTCCCGGGTTCACGCCATTCTCCTGCCTCAGCCTCCCAAGTAGCTGGGACTACAGGCGCCCGCCACTACGCCCGGCTAATTTTTTGTATTTTTAGTAGAGACGGGGTTTCACCGTTTTTAGCCGGGATGGTCTCGATCTCCTGACCTCGTGATCCGCCCGCCTCGGCCTCCCAAAGTGCTGGGATTACAGGCGTGAGCCACCGCGCCCGGCCCCTAATGTTTCTT	T	.	PASS	SVTYPE=DEL;END=24076826;SVLEN=-317;SVANN=ALU	GT:AD:DP:SAC	0/1:24,17:41:14,10,7,10
chr1	24178901	pbsv.INS.866	T	TTTACAACCCCCACAGTTGTTT	.	PASS	SVTYPE=INS;END=24178901;SVLEN=21	GT:AD:DP:SAC	0/1:17,11:28:8,9,5,6
chr1	24211967	pbsv.INS.DUP.867	G	<DUP>	.	PASS	SVTYPE=DUP;END=24212237;SVLEN=270	GT:AD:DP:SAC	0/1:19,10:29:9,10,3,7
chr1	24212343	pbsv.INS.868	G	GGAGGTGGTGAGGGTGATGGAGGTGGTGATGGAGGTGGTGAGGGTGATGGAGGTGGTGAGGGTGATGGAGGTGGTGATGGAGGTGGTGAGGGTGATGGAGGTGGTGAGGGTGATGGAGGTGGTGATGGAGGTGGTGAGGGTGATGGAGGTGGTGAGGGTGATGGAGGTGGTGATGGAGGTGGTGAGGGTGATGGAGGTGGTGATGGAGGTGGTGAGGGTGATGGAGGTGGTGATGGAGGTGGTGAGGGTGATGGAGGTGGTGATGGAGGTGGTGAGGGTGATGGAGGTGGTGATGGAGGTGGTGAGGGTGATGGAGGTGGTGATGGAGGTGGTGAGGGTGATGGAGGTGGTGATGGAGGTGGTGAGGGTGATGGAGGTGGTGATGGAGGTGGTGAGGGTGATGGAGGTGGTGACGGAGGTGGTGAGGGTGATGGAGGTGGTGACGGAGGTGGTGAGGGTGATGGAGGTGGTGATGGAGGTGGTGAGGGTGATGAAGGTGGTGACGGAGGTGGTGAGGGTGATGGAGGTGGTGATGGAGGTGGTGTGAGTGATGGAGGCAGTGATA	.	PASS	SVTYPE=INS;END=24212343;SVLEN=564	GT:AD:DP:SAC	0/1:17,12:29:7,10,5,7
chr1	24212353	pbsv.INS.869	A	ACGGAGGTGGTGAGGGTGATGGAGGTGGTGACGGAGGTGGTGAGGGTGATGGAGGTGGTGATGGAGGTGGTGAGGGTGATGAAGGTGGTGACGGAGGTGGTGAGGGTGATGGAGGTGGTGATGGAGGTGGTGTGAGTGATGGAGGCAGTGATAGAGGTGGTGATGGAGATGGTGAGGGTGATGAAGGTGGTGATGGAGGTGGTGTGAGTGATGGAGGCAGTGATAGAGGTGGTGATGGAGGTGGTGAGGGTGATGGAGGTGGTGACGGAGGTGGTGAGGGTGATGGAGGTGGTGACGGAGGTGGTGAGGGTGATGGAGGTGGTGATGGAGGTGGTGAGGGTGATGAAGGTGGTGACGGAGGTGGTGAGGGTGATGGAGGTGGTGATGGAGGTGGTGTGAGTGATGGAGGCAGTGATAGAGGTGGTGATGGAGATGGTGAGGGTGATGAAGGTGGTGATGGAGGTGGTGTGAGTGATGGAGGCAGTGATAGAGGTGGTGATGGAGGTGGTGAGGGTGATGGAGGTGGTGACGGAGGTGGTGAGGGTGATGGAGGTGGTGACGGAGGTGGTGAGGGTGATGGAGGTGGTGATGGAGGTGGTGAGGGTGATGAAGGTGGTGACGGAGGTGGTGAGGGTGATGGAGGTGGTGATGGAGGTGGTGTGAGTGATGGAGGCAGTGATAGAGGTGGTGATGGAGATGGTGAGGGTGATGAAGGTGGTGATGGAGGTGGTGTGAGTGATGGAGGCAGTGATAGAGGTGGTGATGGAGGTGGTGAGGGTGATGGAGGTGGTGACGGAGGTGGTGAGGGTGATGGAGGTGGTGA	.	PASS	SVTYPE=INS;END=24212353;SVLEN=822	GT:AD:DP:SAC	0/1:17,12:29:8,9,4,8
chr1	24219119	pbsv.INS.DUP.870	T	<DUP>	.	PASS	SVTYPE=DUP;END=24219145;SVLEN=26	GT:AD:DP:SAC	0/1:7,17:24:4,3,7,10
chr1	24253074	pbsv.INS.871	C	CTCATGAACCTCTTTTTTTTTTTTTTTTTTTTTTTCAAACATTCAGACGGGTTTTATTGTTATCTCTTTTCCATGAGGTTACAAAGAATGAACTTTTGTCTTCTGTGTCTTAATAATGAACCTCAGTCCCTTTGAAAGCAATGATGGAGTGTCATTTCACTAGTTGTGCCCTTAGCCATTTTTTTGTCCAATGATGAAGGTCTTTTAACAAATAAGTACATGCATACTTATTGGAGGTAGGTCCATCCGCAAGCATTGTGTCTATAGAGGAAGAACAAAGCTTAGCATGTATAGCCCTTTTTCTCGTCTAACTAAATTCTTTTTTTTTTTTTTTTTTTTTTTTGTTGTTGTTGTTGTAAAGGACATATCATATTTATTCATACACATGCTGGAATTATTGGTGCAGACATTTAAATACATTTTCTTTGAGAAAGTCCTTTTTTTTTTTTTTTTTTGATGGAGTTTCCTTCTTGTTGCCCAGGCTGGAGTGCAATGGTGCAATCTCAGCCCACAACAACCTCTGCCTCCTGGGTTCAAGCAACTCTCCTGCCTCAGCCTCCCAAGCAGCTGGGACTACAGGCATGCACCACCACGCCCAGCCAATCTTTTTTATTTTCAGTAGAGACGGGGCTTCTCCGTGTTGGCCAGGCTGGTCTCGAACTCCTGATCTCAGGTGATCCGCCCGCCTTGGCCTGCCACAGTGCTGGGATTACAGTCGTGAGCCACCACAGCTGGCCTGGGAAAGTCCATTCTTTTTTTTTTTTTTTTTTTTTTTTTAAATTTATTTTTTTATTGATAATTCTTGGGTGTTTCTCACAGAGGGGGATTTGGCAGGGTCATGGGACAATAGTGGAGGGAAGGTCAGCAGATAAACAAGTGAACAAAGGTCTCTGGTTTTCCTAGGCAGAGGACCCTGCGGCCCTCCGCAGTGTTTGTGTCCCTGATTACTTGAGATTAGGGATTGGTGATGACTCTTAACGAGCATGCCAAGCATCTGTTTAACAAAGCACATCTTGCACCGCCCTTAATCCATTTAACCCTGAGTGGACACAGCACATGTTTCAGAGAGCACAGGGTTGGGGGTAAGGTCACAGATCAACAGGATCCCAAGGCAGAGGAATTTTTCTTAGTGCAGAACAAAATGAAAAGTCTCCCATGTCTACTTCTTTCTACACAGACACGGCAACCATCCGATTTCTCAATCTTTTCCCCACCTTTCCCGCCTTTCTATTCCACAAAGCCGCCATTGTCATCCTGGCCCGTTCTCAATGAGCTGTTGGGCACACCTCCCAGACAGGGTGGTGGCCGGGCAGAGGGGCTCCTCACCTCCCAGTAGGGGCGGCCGGGCAGAGGCGCCCCTCACCTCCCGGACGGGGCGGCTGGCCGGGCAGGGGGGCTGACCCCCCCCACCTCCCTCCTGGACGGGGCGGCTGGCCGGGCGGGGGGCTGACCCCCCAACCTCCCTCCCGGACGGGGCGGCTGGCCGGGCGGGGGGCTGACCCCCCCACCTCCCTCCCGGATGGGGCGGCTGGCCGGGCAGAGGGGCTCCTCACTTCCTAGTAGGGGCGGCCGGGCAGAGGCGCCCCTCACCTCCCGGACGGGGCGGCTGGCCGGACGGGGGGCCGACCCCCCCACCTCCCTCCCGGACGGGGCGGCTGGCCGGGCGGGGGGCCGACCCCCCCACCTCCCTCCCGGACGGGGCGGCTGGCCGGGCAGAGGGGCTCCTCACTTCCCAGTAGGGGCGGCCGGGCAGAGGCGCCCCTCACCTCCCGGACGGGGCGGCTGGCCGGACGGGGGGCCGACCCCCCCACCTCCCTCCCGGACGTGGCGGCTGGCCGGGCGGGGGGCCGACCCCCCCACCTCCCTCCCGGACGGGGCGGCTGGCCGGGCAGAGGGGCTCCTCACTTCCCAGTAGGGGCGGCCGGGCAGAGGCGCCCCTCACCTCCCGGACGGGGCGGCTGGCTGGGCGGGGGGGCTGACCCCCCCCCACCTCCCTCCCGGACGGGGCGGCTGGCCGGGCGGGGGGCTGACCCCCCCACCTCCCTCCCGGACGGGGCGGCTGGCCGGGCAGAGGGGCTCCTCACTTCCCAGTAGGGGCGGCCGGGCAGAGGCGCCCCTCACCTCCCAGACGGGGCGGCTGGCCGGGCGGAGGGCTGACCCCCCCACCTCCCTCCCGGACAGGGCGGCTGGCCGGGCGGGGGGCTGACCCCCCCACCTCCCTCCCGGACGGGGCGGCTGGCCAGGCGGGGGGCTGACCCCCCTACCTCCCTACCGGACGGGGCGGCTGGCCGGGTGGGGGGGCTGACCCCCCCATCTCCCTCCCGGACGGGGTGGCTGGCCGGGCTGAGGGGCTCCTCACTTCCCAGTAGGGGCGGCCGGGCAGAGGCGCCCCTCACCTCCCGGACGGGGCGGCTGGCCGGGCGGGGGGCTGACCCCCCCACCTCCCTCCCGGATGGCACGGCTGGCCAGGCGGGGGGCTGACCCCCCCACCTCCCTCCCGGATGGCACGGCTGGCCGGGCGGGGGGGCTGACCCCCCACCTCCCTCCCGGATGGGGCGGCTGGCCGGGCGGGGGGCTGACCCCCCCCCACCTCCCTCCCGGACGGGGTGGCTGCCGGGCGGAGAGGCTCCTCACTTCTCAGACGGGGCAGCTGCCGGGCGGAGGGGCTCCTCACTTCTCAGACGGGGTGGTTGCCAGGCAGAGGGTCTCCTCACTTCTCAGACGGGGCGGCCGGGCAGAGACGCTCCTCACCTCCCAGACGGGGTCTCGGCCGGGCAGAGGCGCTCCTCACATCCCAGATGGGGCGGCGGGGCAGAGGCGCTCCCCACATCTCAGACGATGGGCGGCCGGGCAGAGACGCTCCTCACTTCCTAGATGTGATGGCGGCTGGGAAGAGGCGCTCCTCACTTCCTAGATGGGATGGCGGCCGGGCGGAGACGCTCCTCACTTTCCAGACTGGGCAGCCAGGCAGAGGGGCTCCTCACATCCCAGACGATGGGCGGCCAGGCAGAGACACTCCTCACTTCCCAGACGGGGTGGCAGCCGGGCAGAGACTGCAATCTCGGCACTTTGGGAGGCCAAGGCAGGCGGCTGCTCCTTGCCCTCGGGCCCCGCGGGGCCCATCCGCTCCTCCAGCCGCTGCCTCCCGGGCGGCGCTCGCCGGCGCGGCGGCAAAGACTGAGACAGCTCCGCTGCCCGCTGAACTCCATCCTCCCGGCGGTCGGGCGGCGGCGGCTGCGGTCGGTCGCGGCAGCGGCTCCGCTTCATATCTGCAGCTGGGGCCCGCGGGCGTCAGCGCCGCGACTGTCCTGGCTCCGCACTGCCCCGGGCCGCAGCGCAGCCGCGCCAACCACCAGCCGCGGCCACCA	.	PASS	SVTYPE=INS;END=24253074;SVLEN=3367	GT:AD:DP:SAC	0/1:14,7:21:10,4,4,3
chr1	24259549	pbsv.DEL.872	CAAAAAAAAAAAAAAAAAAAAA	C	.	PASS	SVTYPE=DEL;END=24259570;SVLEN=-21	GT:AD:DP:SAC	0/1:17,15:32:10,7,8,7
chr1	24284242	pbsv.DEL.873	CGGCTGAGTCCTGGGTGACTCA	C	.	PASS	SVTYPE=DEL;END=24284263;SVLEN=-21	GT:AD:DP:SAC	0/1:12,11:23:6,6,7,4
chr1	24344992	pbsv.INS.DUP.874	C	<DUP>	.	PASS	SVTYPE=DUP;END=24345089;SVLEN=97	GT:AD:DP:SAC	1/1:2,18:20:1,1,10,8
chr1	24345013	pbsv.INS.DUP.875	C	<DUP>	.	PASS	SVTYPE=DUP;END=24345224;SVLEN=211	GT:AD:DP:SAC	0/1:9,11:20:7,2,4,7
chr1	24604600	pbsv.DEL.876	AAAAAAATATATATATATATATATATAT	A	.	PASS	SVTYPE=DEL;END=24604627;SVLEN=-27	GT:AD:DP:SAC	0/1:9,11:20:4,5,5,6
chr1	24614774	pbsv.INS.877	T	TGAGTTAATTTTTTTTTTTTTTTTTTTTGAGACGGAGTCTCGCTCTGTCGCCCAGGCCGGACTGCGGACTGCAGTGGCGCAATCTCGGCTCACTGCAAGCTCCGCTTCCCGGGTTCACGCCATTCTCCTGCCTCAGCCTCCCGAGTAGCTGGGACTACAGGCGCCCGCCACCGCGCCCGGCTAATTTTTTGTATTTTTAGTAGAGACGGGGTTTCACCGTGTTAGCCAGGATGGTCTCGATCTCCTGACCTCATGATCCACCCGCCTCGGCCTCCCAAAGTGCTGGGATTACAGGCGTGAGCCACCGCGCCCGGCC	.	PASS	SVTYPE=INS;END=24614774;SVLEN=315;SVANN=ALU	GT:AD:DP:SAC	0/1:9,10:19:3,6,4,6
chr1	24622896	pbsv.INS.878	C	CAAAAAAAAAAAAATTCAGGCCGGGCGCGGTGGCTCACGCCTGTAATCCCAGCACTTTGGGAGGCCGAGGCGGGCGGATCACGAGGTCAGGAGATCGAGACCATCCCGGCTAAAACGGTGAAACCCCGTCTCTACTAAAAATACAAAAAATTAGCCGGGCGTAGTGGCGGGCGCCTGTAGTCCCAGCTACTTGGGAGGCTGAGGCAGGAGAATGGCGTGAACCCGGGAGGCGGAGCTTGCAGTGAGCCGAGATCGCGCCACTGCACTCCAGCCTGGGCGACAGAGCGAGACTCCGTCTCAAAAAAAAAAAAAAAAAAAAAAAAA	.	PASS	SVTYPE=INS;END=24622896;SVLEN=323;SVANN=ALU	GT:AD:DP:SAC	0/1:9,6:15:6,3,3,3
chr1	24631863	pbsv.DEL.879	AATGGAAGAATAACAGGCATTCCTGTTGTGGAAGCCAGTGTTATGGAGCTATGAAAGCTTAGCCTTCTGGCCGGGCGCGGTGGCTCACGCCTGTAATCCCAGCACTTTGGGAGGCCGAGGCGGGTGGATCATGAGGTCAGG	A	.	PASS	SVTYPE=DEL;END=24632003;SVLEN=-140;SVANN=ALU	GT:AD:DP:SAC	0/1:11,7:18:7,4,5,2
chr1	24634837	pbsv.INS.880	G	GTCTGTAATCCCAGCACTTTGGGAGGCCAAGACGGGAATATCACTTGAGGTCAGGAGTTCAAGACCAGCCTGGCCAACATGGTGAAACCCCATCTCTAATAAAAATACAAAAATTAGCCTGGCATAATGCCGCATGCCTGTAATCCCAGCTTTGCTCGGGAGGCTGTGGCAGGAGAATTGCTTGAACCCGGGAGCCGGAGGTTGCAGTGAGCCGAGATCATGCCACTGCACTCCAGCCTGGGCAACAGAGTGAGACTCCATCTAAAAAAAAAAAAGAAAAGAAAAAAAATGCAGCCAGGCACGGTGGCTTACA	.	PASS	SVTYPE=INS;END=24634837;SVLEN=312	GT:AD:DP:SAC	0/1:9,11:20:6,3,6,5
chr1	24640523	pbsv.INS.DUP.881	A	<DUP>	.	PASS	SVTYPE=DUP;END=24640539;SVLEN=16	GT:AD:DP:SAC	0/1:12,10:22:5,7,4,6
chr1	24704790	pbsv.INS.882	T	TCCCCCCCCCCCCCCCCCCCCCCCCCCCCC	.	PASS	SVTYPE=INS;END=24704790;SVLEN=29	GT:AD:DP:SAC	0/1:7,6:13:3,4,3,3
chr1	24730354	pbsv.INS.883	A	AAGGGGAGGGGGGAGGAGGGGAGGAGGGGAGGGGGAGGGGGAAGGAGAGGAGGGGAGGGGGAAGGGGGGAGGAGGGGAGGGGGAGGGGGAAGGGGAGGAGGGGAGGGGGAAGGGGAGGAGGGGGAGGGGAGGAGGGGAGGGGGAAGGGGAGGAGGGGAGGGGGAAGGGGAGGAGGGGGAGGGGAGGAGGGGAGGGGGAAGGGAGGGGAGGAGGGGAGGGGGAGGGGAGGGGGAGGGGAGGGGGAGGGGAGGGAGGGGGAGGGGAGGGGGAG	.	PASS	SVTYPE=INS;END=24730354;SVLEN=270	GT:AD:DP:SAC	1/1:0,13:13:0,0,3,10
chr1	24766472	pbsv.DEL.884	GGTTTTTTTTTTTTTTTTTTTTTTTTT	G	.	PASS	SVTYPE=DEL;END=24766498;SVLEN=-26	GT:AD:DP:SAC	1/1:0,14:14:0,0,7,7
chr1	24776788	pbsv.DEL.885	TGTAGTCCCAGCTACTCGGGAG	T	.	PASS	SVTYPE=DEL;END=24776809;SVLEN=-21	GT:AD:DP:SAC	0/1:11,9:20:8,3,2,7
chr1	24820067	pbsv.INS.886	G	GTGTGTATATATATATATATATATATA	.	PASS	SVTYPE=INS;END=24820067;SVLEN=26	GT:AD:DP:SAC	0/1:13,13:26:5,8,6,7
chr1	24832196	pbsv.DEL.887	TTTGATTTTTTATTTTTTTTATTTTTTATTTTTTTTTTCTTTTGAGCAGTAACGTTTTATTTTTTATTTTTTTATTTTTTATTTTTTTTATTTTTTATTTTTATTGATCATTCTTGGGTGTTTCTCGCAGAGGGGGATTTGGCAGGGTCATAGGACAATAGTGGAGGGAAGGTCAGCAGATAAACAAGTGAACAAAGGTCTCTGGTTTTCCTAGGCAGAGGACCCTGCTGCCTTCCGCAGTGTTTGTGTCCCTGGGTACTTAAGATTAGGGAGTGGTGATGACTCTTAACGAGCATGCTGCCTTCAAGCATCTGTTTAACAAAGCACATCTTGCACCGCCCTTAATCCATTTAACCCTGAGTGGACACAGCACATGTCTCAGAGAGCACAGGGTTGGGGATAAGGTCACAGATCAACAGGATCCCAAGGCAGAAGAATTTTTCTTAGTACAGAACAAAATGAAAAGTCTCCCATGTCTACTTCTATCCACACAGACCCAGCAACCATCCGATTTCTCAATTTTTTCCCCACCCTTCCCGCCTTTCTATTCCACAAAACCGCCATTGTCATCATGGCCCATCCCCAATGAGCCGCTGGGCACACCTCCCAGACGGGGTCGTGGCCGGGCAGAGGGGCTCCTCACTTCCCAGTAGGGGCGGCCCGGCAGAAGTGCCCCTCACCTCCCAGATGGGGCGGCTGGCCGGGCGGGGGGCTGACCCCCCCACCGCCCTCCCGGACGGGGCGGCTGGCCAGGCAGAGGGGCTCCTCACTTCCCAGTAGGGGCGGCCGGGCAGAGGCGCCCCTCACCTCCTGGATAGGGCGGCTGGCCGGGCGGGGGGCTGTTCCCCCCACCTCCCTCCCGGACGGGGCGGCTGGCCGGGCAGAGGGGTCCTCACTTCCCAGTAGGGGCGGCCGGGCAGAGGCGCCCCTCACCTCCCGGACGGGGCGGCTGGCCAGGCAGGGGGCTGATCCCCCCACCTCCCTCCCGGACGGGGCGGCTGGCCGGGCGGGGGGCTGACCCCCCCCACCTCCCTCCCGGACGGGGCGGCTGGCTGGGCAGAGGGGTCCTCACTTCCCAGTAGGGGCGGCCGGGCAGAGGCGCCCCTCACCTCCCGGACGGGGCGGCTGGCCAGGCAGGGGGCTGATCCCCCCACCTCCCTCCCGGACGGGGCGGCTGGCCGGGCAGGGGGCTGACCCCCCCACCTCCCTCCCGGACGGGGCGGCTGGCCGGGCAGGGGGCTGACCCCCCCTCCCCCCTCCCGGACGGGGCGGCTGGCCGGGCGGGGGGCTGACCCCCCCACCTCCCTCCCGGATGGGGCGGCTGGCCAGGCGGGGGGCTGACCCCCCCACCTCCCTCCTGGGCGGGGCGGCTGGCCGGGCAGAGGGGCTCCTCACTTCCCAGTAGGGGCGGCCGGGCAGAGGCGCCCCTCACCTCCCGGACGGGGCGGCTGGCCAGGCGGGGGGCTGACCCCCCACCTCCCTCCCGGACTGGGCGGCTGGCCGGGCGGGGGGTTGACCCCCCCACCTCCCTCCTGGACGGGGCGACTGGCCGGGCAGAGGGGCTCCTCACTTCCCAGTAGGGGCGGCCGGGCAGAGGAGCCCCTCACCTCCCGGCCGGGGCGGCTGGCCGACCCCCCCCCCCCCCCCCCGCCTCCCTCCCGGACGGGGCGGCTGGCCGGGCAGAGGGGCTCCTCACTTCCCAGTAGGGGCGGCCGGGCAGAGGAGCCCCTCACCTCCCGGACGGGGCGGCTGGCCGGGCAGGGGGCTGACCCCCCCCACCTCCCTCCCGGACGGGGTGGCTGCCGGGCGGAGACGCTCCTCACTTCCCAGACGGGGTGGTTGCCAGACGGAGGGGCTCCTCACTTCTCAGACGGGGCGGTTGCCAGGCAGAGGGTTTCCTCACTTCTCAGACGGAGCGGCCGGGCAGAGACACTCCTCACCTCCCAGACAGGGTTGCGGCCCAGCAGAGGCGCTCCTCACATCCCAGACAGGGCGGTGGGGCAGAGGTGCTCCCCACATCTCAGACGATGGGCGGCCGGGCAGAGACGCTCCTCACTTCCTAGATGGGATGGCGGCGGGGAAGAGGCGCTTCTCGCTTCCTAGATGGGATGGCGGCCGGGCAGAGACGCTCCTCACTTTCCACACTGGGCAGCCAGGCAGAGGGGCTCCTCACATCCCAGACGATGGGTGGCCAAGCAGAGACGCTCCTCACTTCCCAGACGGGGTGGCGGCCGGGCAGAGGCTGCAATCTCGGCTCTTTGGGAGGCCAAGGCAGGCGGCTGGGAGGTGGTTGTAGCGAGCCGAGATCACGCCACTGCACTCCAGCCTGGGCACCATTGAGCACTGAGTGAACGAGACTCCATCTGCAATCCCGGCACCTCGGGAGGCCGAGGCTGGCGGATCACTCGCGGTTAGGAGCTGGAGACCAGCCCGGCCAACACAGCGAAACCCCATCTCCACCAAAAAAAAACGAAAACCAGTCAGGCGTGGCGGCGCGCGCCTGCAATCGCAGGCACTCGGCAGGCTGAGGCAGGAGAATCAGGCAGGGAGGTTGCAGTGAGCCGAGATGGCAGCAGTACCGTCCAGCTTTGGCTCGGCATGAGAGGGAGAGGGAGACGGGAGAGGGAGAGGGAGACGGGAGAGGGAGAGGGAGACGGGAGAGGGAGAGGGAGACGGGAGAGGGAGACGGGAGAGGGAGAGGGAGACGGGAGAGGGAGACGGGAGAGGGAGAGGGAGAGGGAGACGGGAGAGGGAGAGGGAGACGGGAGAGGGAGACGGGAGAGGGAGAGGGAGACGGGAGAGGGCGAGCAGTAACGTTTTATA	T	.	PASS	SVTYPE=DEL;END=24835018;SVLEN=-2822	GT:AD:DP:SAC	1/1:2,19:21:2,0,9,10
chr1	24859755	pbsv.INS.DUP.888	C	<DUP>	.	PASS	SVTYPE=DUP;END=24859774;SVLEN=19	GT:AD:DP:SAC	0/1:13,7:20:8,5,4,3
chr1	24875330	pbsv.DEL.889	CTGCAGTTCCTCCGGGCTAGCTGTCTCAGTGGTCACTTCGCCCCCAGACAGGTAGCTTCTGCCCACTTCTCTCATGGGGCAGCCAAGTGTTACTACCTCTGGCCCCGGCCTGGAATAAGAGGACCAGCAGGCCGTGGGAAACCTCAGCTCTAATACCAGGCTGCTTCTGGACAGTCCTTTCTGGGTGTGGATAAAGACCAGGCTTGTGCCCTCTGGGGACCGTTCAAAGCAGTCTTCAGGGTCGGACCTCAGACTCATCCCTGTGATGATTGTTTCAGGTCCTAGCGAGTTACTTTCCCAACCTGTGAGCTTCTGCAACTGTGTTTTTTTGTTTTTTGTTATTGTTGTTTGTTTGTTTTAATATTTTTTTCTTTTCTTTTTTTTTTGAGACAGAGTCTTGCTCTGTTGCCCAGGCTGGAGTGCAGTGGTGCGATCTCGGCTCACTGCAACCTCCACCTCCTGGGTTCAAGCGATTCTTCTGCCTCAGCCTCGCGAGTAGCTGGGATTACAGACGTGTGCCACCACACCAGCTAATCTTTGTATTTTTAGTAGAGACAGGGTTTCGCCATGTTGCCCAGACTAGTCTCAAACTCCTGACCTCAAGTGATCCACCCACCTCGACCTCCCAAAGTGTTGGGACTACAGGGGTGAGCCACTGTGCCTGGCCATGCAACTGTGTTTTAATCACCTTTGTGTTCCCAAGGCCCTGACATGGAACAAGCACCCAGTAAGTATTTGAATGAATGAGCAAATGAAAGGCCAGGAAGGGAGAGCCTTTATTTTGAAGCCTGCCCGCCGGGCTGCCCTTGGGAAAGCCACTTTCTGCAAAAGTCACAGGAGCAAATGAGACAAAGATGCAAAATTGCTCTGCCTGAGCTGTGAGGGCTTAACTGTGAATGTCTTTAGGTGACCTTCTTGGAGACCTCAAGACCACCCCTCTGTGACTTGGTTCAGGCTGCCCTGCTGTGATGCCTGCTGGGGCCAAGGCCTGGATCCCTGGGTGGGGTGGGGTGGGGTGGGGCGGGGCGGGGAGGGGCGGGGCGGGGCGGGGCAGGAGTGGCAGCAGGAAGGATCCGGCTGAGACTTGCCCTGGGGGGCCAGGGAAGGAGGGTGGCAGGAGGCAGAATCCACAAATGAAGTAGATCTGGAGCCAGGCAGATCAGCCCTTAGATATAATCTCAGAAGGGGTTGGGAGAATGGAAGGATTTTGTTGAGGATGGAGTGAGAGGGTTGGAGGGTTGGGTATGTTCCTGAGCATATTTCCCTGTCTATGGGGCCATTCAGAGAGAAGCCCACGTGCTCCAGGCCAGTGGTGGAGCCTTCAACGTGGAGCTGGAAGACCTGGGCTCGAGTCCCACCTCTGCCATGTCCCATCCTCCCTCATGACTCCCAGTAGTTACCGCCTTCTCTGGGCCTCAGTTTCCCCAACTGGAAATTAAAGAAAATTACCCTGTTCCTGCATCAGATGGTTGGTTGTGGATATCACTGAAATCTCCTCACGTGGTATTGAGCCGCTGCTCTTGGCCAGACACAGAGCAATTTACATGAAATGATTTTCGAAGTCTGGTCCGGGGACCAGCAGTGTCAGCATCACTTGGGAACTTTGTCAGAAATGCAAATTATCGGGCTCCACCCCAACTACTCTAGACCCAAAAACAATTTTTATTTTTATTTTTATTTACTTTTTAGGATGGAGTCTTGCTCTGTCACCCAGGCTGGACTGCAGTGGTGCAATCTCAGCTCACTGAAACCTCTGCCTCCTGGGTTCAAGCGATTCTCCTGCCTCAGCCTCCTGAATAGCTGGGATTACAGGCA	C	.	PASS	SVTYPE=DEL;END=24877144;SVLEN=-1814	GT:AD:DP:SAC	0/1:19,16:35:8,11,6,10
chr1	24884914	pbsv.INS.890	T	TTTTCCTTTCCTTTCCTTTCCTTTCCTTTCC	.	PASS	SVTYPE=INS;END=24884914;SVLEN=30	GT:AD:DP:SAC	0/1:14,15:29:10,4,5,10
chr1	25002064	pbsv.INS.891	A	AATATAATATATGTTATATACTATAACATATATGTTATATACTATATTATAACATATATGTTATATACTATATTATAACATATATGTT	.	PASS	SVTYPE=INS;END=25002064;SVLEN=87	GT:AD:DP:SAC	0/1:11,7:18:5,6,5,2
chr1	25002077	pbsv.INS.DUP.892	A	<DUP>	.	PASS	SVTYPE=DUP;END=25002297;SVLEN=220	GT:AD:DP:SAC	0/1:9,9:18:4,5,6,3
chr1	25044975	pbsv.INS.893	A	AAGGGAGGGAGGAAGGAAGGAAGAAAGGAAGGAAAGGAGGGAAGGAGGGAGGAGGGAGGGGAGAGGGAGGGAGGGAAGGAGGGAGGGGGGAGGGAGGGAGGG	.	PASS	SVTYPE=INS;END=25044975;SVLEN=101	GT:AD:DP:SAC	1/1:0,27:27:0,0,13,14
chr1	25054265	pbsv.INS.894	T	TCTTCCTTCCTTCCTTCCTCTCTCCCTCCCTCCCTCCCTTACTTCCTCCCTCCCTCCCTCCCTCCCTTCCCTTTCCTCCCCTCCCCCTCTCCTTCCTTTTTTCCTTCCTCTCTCCCTCCCTTCCTCCCTCCCTTCCTCCCTCCCTTCCTCCCTCCCTTCCTCCCTCCCTTCCTCCCTCCCTTCCTCCCTCCCTTCCTCCCTCCCCTCCCCTTCCCTCCCCCCTCCTCCTTTCTCCTTCCTTCCTTCCTCCATCCTTCCCTTCCTCTCTTCCCTTTCCTCCCCTCCTCTCCCCCTCTCCTCCCTTCTC	.	PASS	SVTYPE=INS;END=25054265;SVLEN=306	GT:AD:DP:SAC	1/1:2,11:13:0,2,7,4
chr1	25093763	pbsv.INS.895	C	CAAAAAAAAAAAAAAAAAAAAAAAAA	.	PASS	SVTYPE=INS;END=25093763;SVLEN=25	GT:AD:DP:SAC	0/1:10,7:17:2,8,3,4
chr1	25108872	pbsv.INS.896	A	AAAGATGGAAGGAAGGACGGAAGGAAGGATGGAAGGGCGGGAGGGAGGGAGAGAGGGAGGGAGAGAGGG	.	PASS	SVTYPE=INS;END=25108872;SVLEN=68	GT:AD:DP:SAC	0/1:14,20:34:11,3,7,13
chr1	25108872	pbsv.INS.897	A	AAAGATGGAAGGAAGGAGGGAAGGGAAGGGAAGGGAGAGAGACAAAGAAAGAAAGAGAAGAAAGGAAAAGGAAGGATGGAAGGAAAGATGGAAGGAAGGACGGAAGGAAGGATGGAAGGGCGGGAGGG	.	PASS	SVTYPE=INS;END=25108872;SVLEN=127	GT:AD:DP:SAC	0/1:21,13:34:8,13,10,3
chr1	25111832	pbsv.INS.898	T	TATTGATTTCTCTGGAGCAGTTCATTCATAAAGGCCA	.	PASS	SVTYPE=INS;END=25111832;SVLEN=36	GT:AD:DP:SAC	1/1:0,31:31:0,0,16,15
chr1	25166804	pbsv.DEL.899	AGGGAGGGAGGGAGGGAGGGAGGGAGGGAGGGAGGAAGGAAGGAAGGAAGGAAGGAAGGAAGGAAGGAAGGAAGAAAGGAAGGAAGGAAGGAAGGAGGGAAGGGAGGGAGGGAGGGAGGGAGGAAGGAAGGACGGAAGGGAGGGAGGGAGGG	A	.	PASS	SVTYPE=DEL;END=25166955;SVLEN=-151	GT:AD:DP:SAC	0/1:11,11:22:4,7,3,8
chr1	25529499	pbsv.INS.900	A	ATGTTTGTATTGTGTGTATGAGGGTTGTGTGCTGTGTGTTGTGTATATATTGTATGTGTTATGTGTATGTATGTCGTATGAGTGTATTCTGTATATGTGTTTTGTGTGGTCTATTATGTATGTGGCATGTGTTGTGTATGTGTGTTGTGTGTGATGTGTTGTATGTGTGTTGTGCATATATGTTGTTTCTGTGTATGTATGTTATGTGTATGTGTATGTTGTGTTGTATGTATGGGTTGTGCCTATGTGCTGTGTTGTGTGCTGCATGCATGTTTGTGTGGTGTGTGTATTTAGGTTGTGTGCTATTTATGTGTCTATATTGTATGTGTTGTATGTGTGTTGTATGTATGTGTAGTGTATGTGTGTTGTGTGTGATGTGTATATGTGGTGTGTGTATGTCTGTTATGTGTATGTATGAGTGTATGTGTGTTGTGTGTGTTGTGTATATGTGTTGTGTGTGTTGTGTATGTGTGTTGTGAGTTGTGTTGTGTATATGTGGTGTGAGTTGTGTTGTGTCATGTATGTGTGCATTGTGTATAGGTGTTGCATGTGTGTTGTGTTGTGTGTATGTGTTGTGTTGTGTATATGTGGTATGTGAATGTGTATGTTGTATGTTGTGTTGTATGTATATGTGTTATGTATATGTGATGTGTGTGTTGTGTATATGCTGGGTGTGTGTGTACATGTGTGTATGTGTGTTGTATGTATGTGTGTATGCATGTGTGTTGCGTATATGTGGTATGTGTGCATGTGTGTTGTCATGTGTATGTGTGTTGTGTATATGTGTGTGTTGTGTATATGTGTTGTGTGTATGTGTATCATGTTGTGTGTATGTGTTATGTTGTGTATATGTGGTGTGTGAATGTGTGTTGTGTGTATGTGTATGTTGTCTGTTTTGTGTGTGTATACGTGGTGTGTGTGTGTTGTGTTGTGTATATGTGTTGTGTGTGTTGCGTGTATGTGTTGTG	.	PASS	SVTYPE=INS;END=25529499;SVLEN=967	GT:AD:DP:SAC	1/1:4,19:23:2,2,12,7
chr1	25644509	pbsv.INS.DUP.901	T	<DUP>	.	PASS	SVTYPE=DUP;END=25644530;SVLEN=21	GT:AD:DP:SAC	0/1:17,9:26:8,9,6,3
chr1	25767885	pbsv.INS.902	T	TCACACTCCCCTCAAACACACACACACATATTATACACTCCCCTCACATC	.	PASS	SVTYPE=INS;END=25767885;SVLEN=49	GT:AD:DP:SAC	1/1:0,19:19:0,0,12,7
chr1	25768267	pbsv.INS.903	A	ATCCACACTCCCCTCACACACACCCCACACACATTACATACACTCTCCCTACACACACTCCCCTCACACACACAGACCCACACACCCACACTCCCC	.	PASS	SVTYPE=INS;END=25768267;SVLEN=95	GT:AD:DP:SAC	1/1:2,19:21:1,1,12,7
chr1	25805629	pbsv.DEL.904	TACTATGATGATTATTTCCCACAC	T	.	PASS	SVTYPE=DEL;END=25805652;SVLEN=-23	GT:AD:DP:SAC	1/1:0,20:20:0,0,14,6
chr1	25808297	pbsv.DEL.905	CGCCTGGGTGGGCTGTGCCTGGGTGGGCTGTGCCTGGGTGGGCTGT	C	.	PASS	SVTYPE=DEL;END=25808342;SVLEN=-45	GT:AD:DP:SAC	1/1:0,21:21:0,0,14,7
chr1	25812556	pbsv.DEL.906	TACACACAAACACACACACACAC	T	.	PASS	SVTYPE=DEL;END=25812578;SVLEN=-22	GT:AD:DP:SAC	1/1:0,21:21:0,0,15,6
chr1	25822448	pbsv.DEL.907	TCTTTAGAAGTTTTGCCTCAAGAAACCTGAGAGCCCAGGAAGGCTCTTGGGTTGGCCAAGCTCACTAGGCAAATCTTTTTTTTTTTTTTTTTTTTTTGAGACGGAGTCTCGCTCTGTCACCCAGGTTGGAGTGCAGTGGCGTGATCTCGGCTCACTGCAAGCTCTGCCTCCTGGGTTCACGCCATTCTCCTGCCTCAGCCTCCCAAGTAGCTGGTACTACAGGTGCCCGCCACCACACCTGGCTAATTTTTTGTATTTTTAGTAGAGACAGGGCTTCACTGTGTTAGCCAGGATGGTCTCGCTCTCCTGACCTCGTGATCCGCCCAC	T	.	PASS	SVTYPE=DEL;END=25822774;SVLEN=-326	GT:AD:DP:SAC	0/1:6,15:21:2,4,8,7
chr1	25878635	pbsv.INS.908	G	GAAAAAAATATATATATATATATATATATAT	.	PASS	IMPRECISE;SVTYPE=INS;END=25878635;SVLEN=30	GT:AD:DP:SAC	1/1:0,25:25:0,0,15,10
chr1	26004733	pbsv.DEL.909	CATATATATATATATATATATATATAT	C	.	PASS	SVTYPE=DEL;END=26004759;SVLEN=-26	GT:AD:DP:SAC	0/1:17,17:34:9,8,6,11
chr1	26027690	pbsv.INS.DUP.910	A	<DUP>	.	PASS	SVTYPE=DUP;END=26027708;SVLEN=18	GT:AD:DP:SAC	0/1:13,13:26:3,10,8,5
chr1	26077182	pbsv.DEL.911	AAAAAAAAAAAAAAAAAAAAATATATAT	A	.	PASS	SVTYPE=DEL;END=26077209;SVLEN=-27	GT:AD:DP:SAC	0/1:10,12:22:1,9,6,6
chr1	26144698	pbsv.DEL.912	GAAGCTAAAAGCATCACTAGAGATAGTTTCTACCTAATGATAA	G	.	PASS	SVTYPE=DEL;END=26144740;SVLEN=-42	GT:AD:DP:SAC	0/1:14,13:27:6,8,2,11
chr1	26163321	pbsv.DEL.913	CTCTTCCTTCTCTTTTTTTTTTTTTTTTTTTTTTTTTTTTTTGAGACGGAGTCTCGCTCTGTCGCCCAGGCTGGAGTGCAGTGGCGGGATCTCGGCTCACTGCAAGCTCCGCCTCCCGGGTTCACGCCATTCTCCTGCCTCAGCCTCCCAAGTAGCTGGGACTACAGGCGCCCGCCACTACGCCCGGCTAATTTTTTGTATTTTTAGTAGAGACGGGGTTTCACCGTTTTAGCCGGGATGGTCTCGATCTCCTGACCTCGTGATCCGCCCGCCTCGGCCTCCCAAAGTGCTGGGATTACAGGCGTGAGCCACCGCGCCCGGCCCCCT	C	.	PASS	SVTYPE=DEL;END=26163647;SVLEN=-326;SVANN=ALU	GT:AD:DP:SAC	0/1:19,9:28:13,6,4,5
chr1	26208891	pbsv.DEL.914	ATATATGTATATATAATATATATT	A	.	PASS	SVTYPE=DEL;END=26208914;SVLEN=-23	GT:AD:DP:SAC	0/1:14,11:25:10,4,5,6
chr1	26235568	pbsv.INS.DUP.915	T	<DUP>	.	PASS	SVTYPE=DUP;END=26235586;SVLEN=18	GT:AD:DP:SAC	0/1:11,5:16:7,4,1,4
chr1	26239551	pbsv.DEL.916	CATGTTGGTCAGGCTGGTCTCGAACTCCTGACCTCAGTTGATCTGCCCGCCTTGGCCTCCCAAA	C	.	PASS	SVTYPE=DEL;END=26239614;SVLEN=-63	GT:AD:DP:SAC	0/1:12,7:19:6,6,3,4
chr1	26399694	pbsv.INS.917	A	ATAATATATAATTATATTATATATTATATATTATATAT	.	PASS	SVTYPE=INS;END=26399694;SVLEN=37	GT:AD:DP:SAC	0/1:7,11:18:5,2,4,7
chr1	26399769	pbsv.INS.918	T	TATTATATATTATATATTAATATATAATGTATTATACATATATAATTATATAAATTATGTATGTATTATATAATTTTATATATGTATATATATGTTTATATATGTATATATAATTATATATATATTATAATGTATTATATAATTGTATAATATAATATATAATAATATAATATATAATTATTTATTATAATATATAATTATATAATATATAATTATATTATTATAATAAATAATTATATATAATTATATATATAATTAATTATAATTAATTATATTTATATATTATATATAATTATATGTAAATATAATTATATATATTATATATAATATATAATAAATATAATTATATATATAATATATATTATATATATTATATATTATATATTATATAATATATAATATACATAATTTATATATATTGTATATTATATAATATATAATATATAATATATAATATATATAATTATAATATATAATTGTATATTATAATTA	.	PASS	SVTYPE=INS;END=26399769;SVLEN=491	GT:AD:DP:SAC	1/1:1,16:17:1,0,8,8
chr1	26451404	pbsv.DEL.919	ATGTGTGTGTGTGTGTGTGTG	A	.	PASS	SVTYPE=DEL;END=26451424;SVLEN=-20	GT:AD:DP:SAC	1/1:1,18:19:0,1,10,8
chr1	26506384	pbsv.INS.920	A	ACACCTGGCTACTTTTTTTTTTTTTTTTTTTTGAGACGGAGTCTGGCTCTGTCACCCAGGCTGGAGTGTAGTGGCGGGATCTCGGCTCACTGCAAGCTCCGCCTCCCGGGTTCACGCCATTCTCCTGCCTCAGCCTCCCGAGTAGCTGGGACTACAGGCGCCCGCCACTACGCCCGGCTAATTTTTTGTATTTTTAGTAGAGACGGGGTTTCACCGTTTTAGCCAGGATGGTCTCGATCTCCTGACCTCGTGATCCGCCCGCCTCGGCCTCCCAAAGTGCTGGGATTACAGGCGTGAGCCACCGCGCCCGGC	.	PASS	SVTYPE=INS;END=26506384;SVLEN=311	GT:AD:DP:SAC	0/1:10,12:22:5,5,6,6
chr1	26512302	pbsv.DEL.921	GTCTCTCTCTCTCTCTCTCTC	G	.	PASS	SVTYPE=DEL;END=26512322;SVLEN=-20	GT:AD:DP:SAC	1/1:2,27:29:0,2,12,15
chr1	26512357	pbsv.INS.DUP.922	A	<DUP>	.	PASS	SVTYPE=DUP;END=26512379;SVLEN=22	GT:AD:DP:SAC	0/1:22,8:30:8,14,4,4
chr1	26596203	pbsv.INS.923	G	GCCGCCCCGTCTGAGAAGTGAGGAGACCCTCCGCCCAGCAT	.	PASS	SVTYPE=INS;END=26596203;SVLEN=40	GT:AD:DP:SAC	0/1:7,13:20:2,5,7,6
chr1	26596632	pbsv.INS.924	C	CGCCCCGTCCAGGAGGGAGGTGGGGGGGTCAGCCCCCCGCCCGGCCAGCC	.	PASS	SVTYPE=INS;END=26596632;SVLEN=49	GT:AD:DP:SAC	0/1:7,12:19:2,5,7,5
chr1	26602235	pbsv.INS.DUP.925	A	<DUP>	.	PASS	SVTYPE=DUP;END=26602254;SVLEN=19	GT:AD:DP:SAC	0/1:8,17:25:3,5,8,9
chr1	26637372	pbsv.INV.926	T	<INV>	.	PASS	SVTYPE=INV;END=26646596;SVLEN=9224	GT:AD:DP:SAC	0/1:15,15:30:12,3,7,8
chr1	26638126	pbsv.INS.927	A	ACCGCACCCCCCACCATAAAAACTTCTTAATAAATTGGCCAGGATGATCTTGTTCTTCTCTTCTAGCCATCTGTTAACATTCTACTACCAGTGTTTCCTGAGCCAACCATATTCCTTGAAATAATGCTAGGTGTTCAGGGTGAAGTAAATTTAGTAAATACTGCATATTATATCCCTCTCTTGGATATAGTCATAATTCATATTAGTATAATAAAGGCCCTCAGAAGGTCTACAGTGAAAGA	.	PASS	SVTYPE=INS;END=26638126;SVLEN=241	GT:AD:DP:SAC	0/1:17,13:30:13,4,7,6
chr1	26638982	pbsv.DEL.928	GAGGCCAAGGTGGGAGAATCTCCTGAGCCC	G	.	PASS	SVTYPE=DEL;END=26639011;SVLEN=-29	GT:AD:DP:SAC	0/1:14,15:29:10,4,8,7
chr1	26639318	pbsv.INS.929	T	TTGAAATATCTCTTTTTTTTTTTTTTTGAGACGGAGTTTCTCTGTCGCCCAGGTTGGAGTGCAGTGGCGCGATCTCGGCTCTCTGCAGGCTCCGCCCCCCGGGGTTCACGCCATTCTCCTGCCTCAGCCTCTGGAGTAGCTGGGACTACAGGCGCCCACCACCTCGCCCGGCTGATTTTTTGTATTTTTAGTAGAGACGGGGTTTCACCGTGTTAGCCAGGATGGTCTCGATCTCCTGACCTCGTGATCCACCCGCCTCGGCCTCCCAAAGTGCTGGGATTACAGGCGTGAGCCACTGCGCCCGGCCT	.	PASS	SVTYPE=INS;END=26639318;SVLEN=307	GT:AD:DP:SAC	0/1:14,15:29:10,4,8,7
chr1	26648755	pbsv.DEL.930	ATTTCGAGGCCGGGCGCAGTGGCTCACGCCTGTAATCCCAGCACTTTGGGAGGCCGAGGCGGGTGGATCACGAGGTCAGGAGATCGAGACCATCCTGGCTAACACGGTGAAACCCCGTCTCTACTAAAAATACAAAAAATCAGCCGGGCGAGGTGGTGGGCGCCTGTAGTCCCAGCTACTCCAGAGGCTGAGGCAGGAGAATGGCGTGAACCCCGGGGGGCGGAGCCTGCAGAGAGCCGAGATCGCGCCACTGCACTCCAACCTGGGCGACAGAGAAACTCCGTCTCAAAAAAAAAAAAAAAGAGATA	A	.	PASS	SVTYPE=DEL;END=26649062;SVLEN=-307	GT:AD:DP:SAC	0/1:15,12:27:8,7,5,7
chr1	26650167	pbsv.DEL.931	AAAATTAAGCAGATTTCTTTCACTGTAGACCTTCTGAGGGCCTTTATTATACTAATATGAATTATGACTATATCCAAGAGAGGGATATAATATGCAGTATTTACTAAATTTACTTCACCCTGAACACCTAGCATTATTTCAAGGAATATGGTTGGCTCAGGAAACACTGGTAGTAGAATGTTAACAGATGGCTAGAAGAGAAGAACAAGATCATCCTGGCCAATTTATTAAGAAGTTTTTAT	A	.	PASS	SVTYPE=DEL;END=26650408;SVLEN=-241	GT:AD:DP:SAC	0/1:16,11:27:8,8,5,6
chr1	27030486	pbsv.INS.932	G	GGCTAATTTTGTATATTTAGTAGAGATGGGGTTTCACCATGTTGGGCAGGCTGGTCTCGAACTCCTGACCTCAAGTGATCTACCTGTCTCAGCCTCCCAAAGTGCTGGGATTACAGGCATGAGCCACCATGCCTGGCCTTATACACTACTAATTTTGAAGAAAAAAAAAATCAATGTCCTAACTGAAAGTAAGAAAATAAAAGTAAAATAAGGCCAGGAGCGGTGGCTCATGCCTGTAATCCCAGCACTTTGGGAGGCCGAGGCAGGCAGATCACAAGGTCAGGAGTTTGAGACCAGCCTAACCAACATGGTGAAACCCCGTCTCTACTAAAAATACAAAAATTAGCTGGGCCTGGTGGTGCGTGCCTGTAATCCCAGCTACTCTGGAGGCTGAAGCAGGAGAATCGCTTGAATCTGGGAGATGGAGGTTGCAGTGAGCCGAGATTGTGCCACTGCACTCCAGCCTGGGTGACAGACTGAGACTCCGTCTCAAAAAAAAAAAAAAAAAAGAAAAGAGAAGAAAAAGAATCTATAATGTCTCTCTCTTTTTTTATTTTTTATTTTACTTTATTTTTTTGAGATGGAGTCTCGCTCTGTCGCCCAGGCTGGAGTGCAGTGGCACGATCTCGGCTCACTGCAACCTCCACCTCCAGGGCTCAAGCGATTCTCCTGCTTCAGCCTCCAGAGTAGCTGGGATTACAGGCACGCACCACCACACCCA	.	PASS	SVTYPE=INS;END=27030486;SVLEN=720	GT:AD:DP:SAC	1/1:2,16:18:1,1,9,7
chr1	27086495	pbsv.INS.933	C	CCATACACCACACAACCCACACACCACACCACCACACACACACACCACACACACCATTTCACCACACAACCCACACACCACACCACCACACACACACCACACACACCAAACCACACCCACATCACACACCCCACACACACACCACACATATGCCACACCACACACACACGCCACACCACACACATGCCACACCTCACACCTCCCCACACAAATCACACACACACCACACACCACACACACACCCCACATGACACACACACTACACACACCACACACACCACACTCCACACACACCATTTCACCACACAACCCACACACCACACCACCACACACACACCACACACACCCTAGACACCACACAAACCACACACACCACACCCACACCACACACCCCACACCACACCCCACATACCACCATACACACCACACATACCACCATACACACCAAACACCACAGACACCACACATACACCACACAGACCCCACTCACCACACACACCACATACACGACACATACTACACACCCCACATACCACAAACACCACACAAGCAACAAACCATACACACCATGCACACACCACACACGACACATACTACACACCCCGCATACCACAAACACCACACAAGCAACACACAAACCATACACACCATGCACACACCACACATGACACACATGCCCCACACACAGCATATACACCACACACAACACACACACACCGCACAAACACACACCCCACTACACACCCTACACACACACCATGCACACCATACACACCACACACCACACACACCACACATATCACACACCCCCACGCACCACACCACACAGCACACACACACCATACACACACAACACACCACACACATACAACATACACACCACACCACACACACCACACGCCCCCACATGCCACACCACATACACATCATACACACCAAACACCACACACGCAGTACACACCACACACCATACAGCCCACACCACACACACAACACACAAACCACACACACACCATATACACCAAACACCACACACACAACACATGCAACACACACACTATATACACCACCATGCACACATCACACACCACACACCCCACATACCACACACACCACATACACCACACACTACACACACACAACCACATGCCACACACACTCCCCCGACA	.	PASS	SVTYPE=INS;END=27086495;SVLEN=1168	GT:AD:DP:SAC	1/1:2,24:26:0,2,15,9
chr1	27107220	pbsv.INS.934	T	TACACACACCCCCACACACCCACCCAGCCCCTCCACACACACACCCACACCCACACACCCAGCCCCTCCACACACACACACCCAGCCCCTACACACACCCACACACCCAGCCCCTCCACACACACACCCACCCCCTACACACACACCCACACACCCAGCCCCTACACACACACACACACACCCAGCCCCTACACACACCCACACACCCAGCCCCTACACACACACACACCCAGCCCCCCACACACACCCACACACCCAGCCCCTACACACACACACACACCCAGCCCCTACACACACACCCACACACCCAGCCCCTATACACACACACCCAGCCCCTCCACACACACCCACACACACACCCAGCCCCTACAACACACCCCCACACCCCCACACACACCCAGCCCCTCCACACACACCCACACACCCAGCCCCTCCACACACACATATCCAGCCCCTCCACACACACACCCAGCCTCTCCACACACACACCCAGCCCCTACACACCCAGCCTCTACACACACACACACCCAGCCCCTCCACACACACACACATCCAGCCCCATCCACACGCACACACACCCAGCCCCTCCACACACACACACACCCAGCCCCATCCACACACATACCCAGCCCCTACACACACACCCAGCTCCTCCACACACACACACCCAGCCCCTCCAGACACCATCCAGCCCCTCCACACACACAAAGCACCTCCTCCACCCCACACACAGGCCCTCCACATACACACACCCAGCCCTTCCACACACACCCAGCCCCTCCACACACACACACACCCATCTCCACACATACACACACAGCCCCTCCACACACAAACCCATCTCCATACACACACACACACCCAGCCCCTCCCACTCCCAGCCCCTCCACACATACACACACAGCCCCTCCACACACAAACCCATCTCCATACACACACACACACCCAGCCCCTCCCACTCCCAGCCCCTCCACACACACACACCCAGCCCCTCCCACTCCCAGCCCCTCCACACACACACACCCAGCCCCTTCACACACACACCCAGCCCCTCCCACTCCCAGCCCCTCCACACACACACACCCAGCCCCTTCACACACACACCCAGCCCCTACACACACACATTCAGCCCCTACACACATACACACACACAAAGCCCCTTCACACAATACACTACACACACACCCAGCACCTCC	.	PASS	SVTYPE=INS;END=27107220;SVLEN=1195	GT:AD:DP:SAC	0/1:5,19:24:3,2,12,7
chr1	27165822	pbsv.INS.DUP.935	A	<DUP>	.	PASS	SVTYPE=DUP;END=27165845;SVLEN=23	GT:AD:DP:SAC	0/1:10,12:22:3,7,5,7
chr1	27668986	pbsv.DEL.936	TCCTTACCTGCATCCTTACCCGCATCCTTACCCGCAC	T	.	PASS	SVTYPE=DEL;END=27669022;SVLEN=-36	GT:AD:DP:SAC	1/1:0,24:24:0,0,8,16
chr1	27792227	pbsv.INS.937	T	TATACATATATATGTATCTATATATATGTAGATACATATATATGTATCTATATATATGTAG	.	PASS	SVTYPE=INS;END=27792227;SVLEN=60	GT:AD:DP:SAC	0/1:8,5:13:5,3,2,3
chr1	27853406	pbsv.DEL.938	ATCCGGGAGGGAGGTGGGGGGGTCAGCCCCCCCGCCCGGCCAGCCGCCCTGTCCGGGAGGGAGGTGGGGGGGTCAGCCCTCCGCCCGGCCAGCCGCCCCGTCTGGGAGTTGAGGGGCGCCTCTGCCCGGCCGCCCCTACTGGGAAGTGAGGAGCCCCTCTGCCCGGCCAGCCGCCCCGTCCGGGAGGGAGGTGGGGGGGTCGGCCCCCCGCCCGGCCAGCCGCCCCATCCGGGAGGGAGGTGGGGGGGTCAGCCCCCCGCCCGGCCAGCTGCCCTGTCCAGGAGGGAGGTGGGGGTGTCAGCCCCACGCCCGGCCAGCCGCCTCGTCCGGGAGGGAGGTGGGGGGGTCAGCCCCACGCCCGGCCAGCCGCCTCGTCCGGGAGGGAGGTGGGGGGGTCAGCCCCCCCGCCCGGCCAGCCGCCCTGTCCGGGAGGGAGGTGGGGGGGTCAGCCCCACGCCCGGCCAGCCGCCTCGTCCGGGAGGGAGGTGGGGGGGTCAGCCCCCCCGCCCGGCCAGCCGCCTCGTCCGGGAGGGAGGTGGGGGGGTCAGCCCCACGCCCGGCCAGCCGCCTCGTCCGGGAGGGAGGTGGGGGGGTCAGCCCCCCCGCCCGGCCAGCCGCCCTGTCCGGGAGGGAGGTGGGGGGGTCAGCCCTCCGCCCGGCCAGCCGCCCCGTCTGGGAGTTGAGGGGCGCCTCTGCCCGGCCGCCCCTACTGGGAAGTGAGGAGCCCCTCTGCCCGGCCAGCCGCCCCGTCCGGGAGGGAGGTGGGGGGGTCGGCCCCCCGCCCGGCCAGCCGCCCCATCCGGGAGGGAGGTGGGGGGGTCAGCCCCCCGCCCGGCCAGCTGCCCTGTCCAGGAGGGAGGTGGGGGTGTCAGCCCCACGCCCGGCCAGCCGCCTCGTCCGGGAGGGAGGTGGGGGGGTCAGC	A	.	PASS	IMPRECISE;SVTYPE=DEL;END=27854327;SVLEN=-921	GT:AD:DP:SAC	1/1:2,24:26:2,0,12,12
chr1	27878460	pbsv.INS.939	C	CAGGCGTGAGCCACCATGTCCGGCCCCAATGATGGTTTTTAATATGGAAGTGATGTATTTTATATTTCGAGTTTTTTTTCTTTTGAAATAATTTGAAACTTACAGAACTAGAATTTGCTAAAACTCCTGTACATCCTTTATCCAGATTCATTAAATTTTTTTTTTTTTTTTTGAGACAGTCTTGCTGTGTCACCTAGGCTGGAGTGCAGTGGTACAATCACGGCTCACTAAAACCTGTGCCTCCCTGGCTCAAGTGATCCTCCCACCTCAGCTTCCTGAGTAGCTGGGATTTCAGGTGTGGGCCACCACACTCAGCCAATTTTTTATTTTTATTTTTTTTGAGACAGAGTCTTGCTCTGTTGCCCAGGCTGGATTGCAGTGGCATGATCTCAGTTCACTGCAACCTCCGTCTCCTGGGCTCAAGCAATCCTCCTGCCTCAGCCTCCCAAGTAGCTGGGACTACAGGCCTGTGCCACCATGCCCAGCTAATGTTGTTGTTGTTTGTGTTTTTTTTTTTTTTTTTTTTTTTTTTTTTTTTGAGACAGAGTCTCGCTCTGTCACCCAGGCTGGAGTGCAGTGGAGCGATCTTGGCCCACTGCAACCTCCACCTTCTGGGTTCAAGCAATTCTCCTGCCTCAGCCTCCCAAGTAGCTGGGATTACAGGCATGCACCACCACACCCGGCTAATTTTTTTGTATTTTTAGAGACGGGGTTTCACCATATTGGCCAGGATGGTCTCGATCTCCTGACCTTGTGATCCACCCGCCTCGGCCTCCCAAAGTGCTGGGATTACAGACATGAGCCACCACGCCTGGCCTGTAATCCCAGCACTTTAGGAGGCCGAGGCGGGTGGATCACAAGGTCAGGAGTTCGAGACCAGCCTGGCTAACATGGTGAAACCTTGTCTCTACTAAAAATGCAAAAAATTGGCCGGGTGTGGTGGCAGGCACCTGTAGTCCCAGCTGCTCAGGAGGCTGAGGCAGGAGAATGGCGTGAACCCGGGAGGTGGAGCTTGCAGTGAGCCAAGATTGCGCCACCGCACTCCAGCCTGGGCAACAGACACATCGTCTCAAAAAAAAAAAAAAAAAAAAAGAAGTGTTGGGATTACAGGCGTGAGCCACCATGCCTGGCATTTTTTTGTATTTTTGGTAGAGACAGAGTTTCACCATATTGCCTAGTGTGGTCTCCAACTCCTGAGCTCAAGCGATCCGCCCGCCTCGGCCTCCCAAGTGCTGGGATTACTGGTGTGAGCCAACGTGTCTGGCCAATTTTTAAATTTTTTGTAGAGATGAGGTCTCATTATATTGCCCAAGCTGCTCTGGAACTCCTGGGTTCAAGCAATTCTCCTGCCTCAGCCTCCCATCCCAAAGTGTTGGGATTAT	.	PASS	SVTYPE=INS;END=27878460;SVLEN=1381;SVANN=ALU	GT:AD:DP:SAC	1/1:4,19:23:0,4,10,9
chr1	27905878	pbsv.INS.940	C	CGGCCTCCCAAAGTGCTGGGATTACAGGCGTGAGCCACCGCGCCCGGCGTTAGGTCACCATTTTTATGATGACCGTGTTAGCCAGGATGGTCTTTAACTCCTGACTTCTAGTGATCCGCCCGCCTT	.	PASS	SVTYPE=INS;END=27905878;SVLEN=125	GT:AD:DP:SAC	0/1:9,11:20:3,6,8,3
chr1	27921288	pbsv.DEL.941	TGAAATCAAGGCCGGGCGCGGTGGCTCACGCCTGTAATCCCAGCACTTTGGGAGGCCGAGGCGGGTGGATCATGAGGTCAGGAGATCGAGACCATCCTGGCTAACAAGGTGAAACCCCGTCTCTACTAAAAATACAAAAAATTAGCCGGGCGCGGTGGCGGGCGCCTGTAGTCCCAGCTACTCGGGAGGCTGAGGCAGGAGAATGGCGTGAACCCGGGAAGCGGAGCTTGCAGTGAGCCGAGATTGCGCCACTGCAGTCCGCAGTCCGGCCTGGGCGACAGAGCGAGACTCCGTCTCAAAAAAAAAAAAA	T	.	PASS	SVTYPE=DEL;END=27921597;SVLEN=-309	GT:AD:DP:SAC	1/1:0,13:13:0,0,8,5
chr1	27933785	pbsv.INS.942	A	AAAAAAAACAAAAAAAAAAAC	.	PASS	SVTYPE=INS;END=27933785;SVLEN=20	GT:AD:DP:SAC	0/1:7,12:19:4,3,7,5
chr1	27947479	pbsv.DEL.943	GGCCATTAGAAATTAGGTATGTTTTACTACTCAGGAGGCTGAGGCAGGAGAATCGCTTGAACCTGGGAGACGGAGGTTGCAGTGA	G	.	PASS	SVTYPE=DEL;END=27947563;SVLEN=-84	GT:AD:DP:SAC	0/1:12,17:29:9,3,5,12
chr1	28001444	pbsv.DEL.944	TGTAAATATATAAAATTTTTTTTTGCCAGGCGCAGTGGCTCACGCCTGTAATCGCAGCACTTTGGGAGGCCAAGGCAGGTGGATCATGAGGTCAGGGGATC	T	.	PASS	SVTYPE=DEL;END=28001544;SVLEN=-100	GT:AD:DP:SAC	0/1:16,16:32:10,6,8,8
chr1	28353523	pbsv.INS.945	G	GAAGTATTTGGTTTTTAGAGATGACAGCATGCTGGCAGCCCTCACAGCCCTCGCTCGCTCTCCGTGCCTCCTCTGCCTGGGCTCCCACTTTGGCGGCACTTGAGGAGCCCTTCAGCCCGCCACTGCACTGTGGGAGCCCCTTTCTGGGCTGGCCAAGGCCAGAGCCGGCTCCCTCAGATTGCGGGGAGGTGTGGAGGGAGAGGCGCGGGCGGGAACTGGGGCTGCGCTTGGTGCTTGCGGGCCAGCACAAGTTCCGGGTGGGCGTGGGCTCGGCGGACCCCGCACTCGGAGCCGACGGCCGGCCCCGCCAGCCCCAGGCAGTGAGGGGCTTAGCACCTGGGCCAGCAGCTGCTGTGCTCAATTTCTCGCCGGGCCTTAGCTGCCTTCCCGCCGGGCAGGGCTCGGGACCTGCAGCCCGCCATGCCTGAGCCTCCCCCCACGTCCATGGGCTCCTGTGCGGCCCAAACCTCCCCGACAAGCGCTGCCTCCTGCTCCCCGGAGCCCACTCCCATCGACCACCCAAGGGCTGAGCAGTGCGGGCGCACAGCATGGAACTGGCAGGCAGTTCCACCTGCAGCCCCAGTGCGGGATCCGCTGGGTGAAGCCAGCTGGCCTCTTGAGTCTGGTGGGGAAGTGGAGAACCTTTGTGTCTAGCTCAGGGATTGTAAACGCACCAATCAGCGCCCTGTCAAAACAGACCACTCGGCTCTACCAATCAGCAGGATGTGGGTGGGGCCAGATAAGAGAATAAAAGCAGGCTGCCCGAGCTAGCAGCGGCAACCCCTTCGAGTCCGTTTTCACGTTGTGCAAGCTTTGATCTTTCGCTCTTTGCAATAAATCTTGCTGCTGCTCACTCTTTGGGTCCACACTGCCTTTATGAGCACACTCACCGCGAAGGTCTGCAGCTTCACTCTCCTGAGCCAGCGAGACCACGAACCCCACCAGAAGGAAGAAACTCTGAACACATCCGAATATCAGAAGGAACAAACTCCGGACACGCCGCCTTTAAGAACTGTAACACTCACCGCGAGGGTCCGCGGCTTCATTCTTGAAGTCAGTGAGACCAAGAACTCACCAATTCCGGACCAAGTTTCCTGTGTCATGTAACTAGCGAAATTCCTCCCCACGATGCAATGCCAGATGGGATTTTACTTGTCAAATTACTTCTTGGTATGAGCTGCAATGTCCTTCTCTATGTTATATTTCTCCAGCGCCTGAGTCACACACTCCGCCGAGTCCTGTTGTCTCTTCCGACATGTCTGCGATTTTTTATCACAGTCTTTCGGTCACACATGGTTACCGTGGGGAAGGGGCCTGGCTGACTGCAACGGTCTGCTGGGGGAGGTGCTACCATCTCTGAGGCCCGGCTGGAGATGCCGTCGCTATCGACGCCTTGGCGCGTCTCACAAGTTTCTTTCGTTTTGGTCTCTATCTTTTCTCTTAGAGGAAAGCCTTGTGTTTGGTAACCCTTGGCATCCTGCCCATGAATAAAAGTTGGGGACTAAAAGCTGATTGGAAGTTCTGTGCATGAAGATGGGAGACACCAGCCATTAGGTCATTTGTCTATGAGCCAGTGTCCCTTAGGTCATTGATCATGAAGAGCTGTTTTGAGATCCCAGTGCCATTATCTTTAGATCTTTCATGTTTGGCTTCATTTTCCCCAAAGAAGAAGACTCATTTGCCCAGCATTCTGGGAGCAGAGTGCGGGAAAAGCCAACCAAATCCTAATTCCCCTTTTTTGAAATAGGGCCATTAGCTGTGCCTGCTGACCCTTATTCCAGAGATTGTCTGTTTTACTCTCTCAAGAGAATAAACCTCTGTACTTTTGCCGAGAGGCTGCAGTGGGGGAAGTGAACTAGGTCTTCCACCAGTCCTTGTGGTTTCAGCTGCACTTCACCCCTACTTCCAGGGTTACCAAAGGTATGTTAATTCCTGAGTATATCTGACTACTTCACTTTCTCATTTCTGGCCCAGATGCAGTATTCTTGGGCCTGCCAGGCTTATTCCTACTCATCTTTTTTTCTACCTGGAACATTCTTTTTTTTTTTTTTTTTTTGAGAGGGAGTCTCCCTCTGTCCCCCAGGCTGGAGTGCAGTGGCGCAATCTCGGCTCACTGCAAGCTCCGCCTCCCGGGTTCACGCCATTCTCCTGCCTCAGCTTCCCGAGTAGCTGGCACTACATGCGCTCGCCACCACGCCTGGCTAATTTTTTGTATTTTTAGTAGAGACGGGGTTTCACTGTTAGCCAGGATGGTCTCAATCTCCTGACCTCATGATCCGCCCACCTCGGCCTCCCAAAGTGCTGAGAGATTACAGGCGTGAGCCACCACGCCCGGCCCTACCTGGAACATTCTATTGCATTTACTGCCCCATCATTACAAATACGGCCCACTGCAGCCTCGACCTCCTGGGCTCAAGTGATCCTCCCGCCTCAGCTTCCCATGTAGCTGGGACCACAGGCACTAGCCACCAAACCCAGGTCATTTAAAAAAATTTTTGTAGAGATGGGGTCTCACTTTGTTACCTAGGCTGGTCTCAAACTCTTGGGCTCAAGCAGTTCTCCCACCTCAGCCTCCCAAAGTGTTGGGATTATAGGCATGAGTCACTGTGCTGGGCCAATATGCTGTTATTAACTATAGTTACCATGTTGTTCAATAAATCTCTTAAACTTATTCCTCATGTCTAACTGAAATTTTGTATCCTTTGAGTAACATCTTCCCAATTTCCCCATCCACAAAATGCAATTTTTGATTTTGAGAGACACATTTTTCCTACTTTTTTTTGTCTATGAAGTCAAAATGCTTAGCAGAGGTCCAAGTATATCGTAAGCATTCAATAAACACTATTTTAGGGCTGGGCATGGTGGCTTACACTTGTATTCCCAGCACTTTGGGAGGCCAAGGCAGGCGGATCACCTGAGGTCAGGAGTTCAAGACCAGCCTGACAAACATGGTGAAACTCTGTCTCTACTAAAACTACAAAAATTAGCCAGGCATGGTGGCGCACACCTGTAATCCCAGCTACTCAGGAGGCTGAGGCAGGAGAATCGCTTGAACCTAGGAGGTGGAGGTTGCACTGAGCCAAGATCGCACCACTGTACTCCAGCCTGGGCGACAGAGTGAGACTCCATCTCAACAACAACAAAAACACTGAAGACATGATTACTATTATGCACACTAAACCATAGTTAACATTCTGAAACCTGTTTATTCCACATAATGCAATCTTCTAGCCATTCTTCTACATCAGTATAAGTAGAGCTACCTTACTCTCATTAAAGTTATATGATATATATATTTTTTTACTTCAAGTTATGTTTTGCTTTTTTTTAAATTTTATTATTATTATACTTTAAGTTTTAGGGTACATGTGCACAACGTGCAGGTTTGTTACATATGTATACATGTGCCATGTTGGTGTGCTGCACCCATATATGATATTTTATAGAATATATGTACTATTAATCATTCCTCCATTAATGGATATCTTTCATAGTTTTTCTTTTCTTTTTAATTTTTTTTTAACAAATAGAGATGGGGGGGTCTCACTTGTTGCCCAGGCTAGTTTCAAACTTCTGGGCTCAAGCAATCCTCTGACCTCGGCCTCCCAAAGCACTGGGATTACAGGTGTGAGCCACTGCGCCTGGCCTTTTTCTTTAATTAAAAAAAAAAAAAAAAGAACTTTTTTCTGAAATATCAATAGTAGACACCCTGGTAAAACATCTTTATATATTATGCTAGTATTTCTGCAACATAAAGACCTGGAGGTAGAATCACTCCATTCTACTCGTATGGAAAATGTCTAATAGAAGTTTCCATTGTGAAACAGGCATGTGAGTCATTAATTAGGACCCTGATTTGGGCAGGCAATATGTAAATACGGGATCACTTGACCCCAGGAGTTTGAGACCAATCTAGGAAACTGGCAAAACCCTGTCTCTACTAAAAATACAAAAATTAGCCAGGCATGGTGGCACATGCCTGTAATCCCAGCTACTCAGGAGGCTGAGGCACGAGAATTGCTTGAACCCAGGAGGCAGAGGTTACAGTGAGCCGAGATCACGCCACTACACTCCAGTCTAGGCAACAGAGTGAGAATCTGTTTCAAAAAATAAAAAGAAGAAGAAGAAAAAAGAACACCTAAATCCCAATCATGGCTCTGCCCCTTATCTTGGGAGTTATTGTTTGTTTTTCACTAATTTATTCAAAAATATTTATAGAATTATCTCTACTCTGTGCCAAGCAGTGTTAGGGCCTAGAAATACAGACTTGAAAAATACACAGTCCTTGGCCGGGCATGGTGGCTCATGCCTGTAATCCCAACACTTTGAGAAGTCGAGGCGGGTGGATCACCTGAGGTCAGGAGTTCGAGACCAGCCTGGCCAACATAGTGAAACCCCATCTCTACCAAAAATACAAAAAATTAGCTGGGCGTGGTGGTGGGTGCCTGTAATCCCAGCTACTTGGGAGGCTGAGGCTGGAGAATCGCTTGAACCTGGGAGGTGGAGGTTGCAGTGAGCCAAGATTGCACCATTGCACTTCAGCCTGGGCTACAAGAGTGAAACTCTGCTCAAAAAAAAAAAAAAAGAAAAAGAAAAAGAAAAAAGAAAAATACATAGTCCTTGCCCTTAAGAAATTTACACTAATTGTTGGGGGGACAGACACAAACAGATGCTACTTGCTAACCATGTGACCTTGGAAAATTGCTTAACATCATATGTGTCTGTTTCTTTTTCTGTAAAATGGGTAATTGTCCTCATATCACAGGGTTGTCATGAGGATTAAGTGAAATAATGGGGAATGCCCTGCACAGTGCCTGGCACACAATATGCACTCAATTAATGGATGCTATCATTGTTGTTTTAGTAATAATATATAATAAGTAATTTGTTATGGTTGCTGTGATAGAAATTCTACCTGTCTGAACTCCAGTTTCTACAATATTAAATGAATTGTTGAGATAATAATACAACATATACTAAGTGGTACTCAATAAGTATTAGTTTATTTTCCTGCATTTTTATGTTGAGACAAAGGACCGGTATGCAGATGGAGACACAAACATCTATATGTCTGGACACAACATTGATCTTCCTGGTTCATGTGTCACAGAGCCAATTCTGTGCACTTCCTTAGGCACACAGATTTCACCTGTGGCCATATCTGAACATATGGAACAAGACTGCATACCTCCCTGCTGATAGCCACAAGTAATCATGGAGACAGGATGTTCATACCGCCCAGGGCTGATGGTTGCCTCCTGTGGAATTATTTTTTCCCTTGTAGTTTACAAAGCACAGCAGTGTGGTACAGCTTGTACCACATTCTTAATGGGGTCACTTTTTTGTCTGACACTGATTTTTGCAAAATAGTTCATTTTCCTTCCTGCATGTGTATAAAACAAGAATTAAAGGAAGTATATCTTGATACCAAGGATTCTAAACTTCAGTTATTAATTAAATTTAAAGATAATTCTAGAGGCAAATTTTGGCAGAATTAAATGATAGAATGAAGTTCTTTACTTTCTTGGAGGGTTTTAAAAGCACCAATATTTATTTTTCCTTTCTGGATGTGTGCTTAGCTACATAGAATTCCACATTCCCCTGATTTTTGACTAGCTGACCCTCCTTACAGAGGTAGTGTGGTGTAATTGTCTAGAGCTCACATTTGGAGTCAGGAATATCTGGGTTTGAACTCTAGTTCTTCTATTTTATTGTCTCTGGGATCTCAGGCAA	.	PASS	SVTYPE=INS;END=28353523;SVLEN=5732	GT:AD:DP:SAC	0/1:7,8:15:2,5,4,4
chr1	28391165	pbsv.INS.946	C	CGAGGTGGGTGGATCATGAGGTCAGGAGTTCAAGACCAGCCTGGCCAACATGGTGAAACCCCATCTCTACTAAAAATACAAAATAGCCAGGCGTGGTGGCGGGCACCTGTAATCCCAGCTACTTGGGAGGCTGAGGCAGGAGAATTGCTTGAACCTCAGAGGCGGAGGTTGCAGTGAGCCGAGATCATGCCATTGCACTCCAGCCTGAGTGACAAGAGTGAAACTTCGTCTCGGAAAAAAAAAAAAATTATCCGGGCGTGGTGGTACACGCCTATAGTCCAGCTACTCGGGAGACTGAGGTGAGAGAATCTTTTGAACCCAGGAGGTGGAGGTTGCAGTGAGCTGAGATTGTGCCACTGTACTCCAGCCTGGGTGACAAAGCAAGACTCCATCTCAATAAGAAAAAAATAAATGAATAAATAAAAATAATAAAATAGGCCAGGCTCAGTGGCTCATACCTGTAATGCCAGCACTTTCGGAGGCCGAGGCAGGCCGATCATGAGGTCAGGAGTTCAAGACCAGCCTGACCAACATGGTGAAACCCTGTCTCTACTAAAAATACAAAAATTAGCCATGCGTGGAGGCATGTGCCTGTAATCCCAGCTGCTCGGGAGGCTGAGACAAGAGAATCGCTTGAACCCAGGAGGCAGAGGTTGCGAGCCGAGATGGCGCCTCTGCACTCCAGCCTGGGCAACAGAGTGAGACTCTGTCTCAAAAAATAATAATAAAAATAATAATAATAGGCTGGGCGTGGTGGCTCATGCGTGTAATCCCAGCACTTTGGGAGGCT	.	PASS	SVTYPE=INS;END=28391165;SVLEN=789	GT:AD:DP:SAC	0/1:12,6:18:5,7,4,2
chr1	28395818	pbsv.INS.947	A	ATTTTTTTTTTTTTTTTTTTTTTTTTTTTGAGACGGAGTCTCGCTCTGTCGCCCAGGCTGGAGTGCAGTGGCGGGATCTCGGCTCACTGCAAGCTCCGCCTCCCGGGTTCACGCCATTCTCCTGCCTCAGCCTCCCAAGTAGCTAGGACTACAGGCGCCCGCCACTACGCCCGGCTATTTTTTGTAGTTTTTTAGTAGAGACGGGGTTTCACCGTTTTAGCCTGAATGGTCTCGATCTCCTGACCTCGTGATCCGCCCGCCTCGGCCTCCCAAAGTGCTGGGATTACAGGCGTGAGCCACCGCGCCCGGCCTTTT	.	PASS	SVTYPE=INS;END=28395818;SVLEN=314;SVANN=ALU	GT:AD:DP:SAC	0/1:13,9:22:7,6,5,4
chr1	28419029	pbsv.INS.948	T	TCTACTTTTATGATTTTTTTTTTTTTTTTTTTTTTTTTTTTGAGACGGAGTCTCGCTGTCGCCCAGGCTGGAGTGCAGTGGCGCAATCTCGGCTCACTGCAGGCTCCGCCCCCTGGGGTTCACGCCATTCTCCTGCCTCAGCCTCCCGAGTAGCTGGGACTACAGGCGCCCGCCACCTCGCCCGGCTAATTTTTTGTATTTTTAGTAGAGACGGGGTTTCACCGTTTTAGCCAGGATGGTCTCGATCTCCTGACCTCGTGATCCGCCCGCCTCGGCCTCCCAAAGTGCTGGGATTACAGGCGTGAGCCACCGCGCCCGGCC	.	PASS	SVTYPE=INS;END=28419029;SVLEN=320;SVANN=ALU	GT:AD:DP:SAC	0/1:11,12:23:6,5,6,6
chr1	28512221	pbsv.INS.949	T	TCCACCCGCCTTGGCCTCCCGAAGTGCTGGGATTACAGGCATGAG	.	PASS	SVTYPE=INS;END=28512221;SVLEN=44	GT:AD:DP:SAC	0/1:8,10:18:3,5,3,7
chr1	28533845	pbsv.DEL.950	CTTTTTTTTTTTTTTTTTTTTTTTTTTTTT	C	.	PASS	SVTYPE=DEL;END=28533874;SVLEN=-29	GT:AD:DP:SAC	1/1:1,22:23:0,1,12,10
chr1	28921941	pbsv.INS.DUP.951	T	<DUP>	.	PASS	SVTYPE=DUP;END=28921959;SVLEN=18	GT:AD:DP:SAC	0/1:13,8:21:4,9,2,6
chr1	28935468	pbsv.INS.952	C	CACACACACACACACACACACAC	.	PASS	SVTYPE=INS;END=28935468;SVLEN=22	GT:AD:DP:SAC	0/1:12,6:18:5,7,3,3
chr1	28990301	pbsv.INS.DUP.953	T	<DUP>	.	PASS	SVTYPE=DUP;END=28990331;SVLEN=30	GT:AD:DP:SAC	1/1:0,18:18:0,0,9,9
chr1	28994949	pbsv.INS.954	C	CACACCCAGCCTTATTTCTTTTTTTTTTTTTTTTTTTTTTTTTTTTGAGACGGAGTCTCGCTCTGTCGCCCAGGCTGGAGTGCAGTGGCGAGATCTCGGCTCACTGCAAGCTCCGCCTCCCGGGTTCACGCCATTCTCCTGCCTCAGCCTCCCAAGTAGCTGGGACTACAGGCGCCCGCCACTACGCCCGGCTAATTTTTTGTATTTTTAGTAGAGACGGGGTTTCACCGTTTTAGCCGGGATGGTCTCGATCTCCTGACCTCGTGATCCGCCCGCCTCGGCCTCCCAAAGTGCTGGGATTACAGGCGTGAGCCACCGCGCCCGG	.	PASS	SVTYPE=INS;END=28994949;SVLEN=324;SVANN=ALU	GT:AD:DP:SAC	0/1:8,9:17:3,5,5,4
chr1	29055652	pbsv.INS.955	T	TAGAAAATAACTATGGGCCGGGCGCGGTGGCTCACGCCTGTAATCCCAGCACTTTGGGAGGCCGAGGCGGGCGGATCACGAGGTCAGGAGATCGAGACCATCCTGGCTAAAACGGTGAAACCCCGTCTCTACTAAAAATGCAAAAAATTAGCCGGGCGTAGTGGCGGGCGCCTGTAGTCCCAGCTACTTGGGAGGCTGAGGCAGGAGAATGGCGTGAACCCGGGAGGCGGAGCTTGCAGTGAGCCGAGATCCCGCCACTGCACTCCAGCCTGGGCGACAGAGCGAGACTCCGTCTCAAAAAAAAAAAAAAAAAAAAAAAAAAAAAAAAAAAAAAAAAA	.	PASS	SVTYPE=INS;END=29055652;SVLEN=337;SVANN=ALU	GT:AD:DP:SAC	0/1:16,8:24:11,5,6,2
chr1	29365398	pbsv.DEL.956	TTCTCTCTCTCTCTCTCTCTC	T	.	PASS	SVTYPE=DEL;END=29365418;SVLEN=-20	GT:AD:DP:SAC	0/1:11,23:34:5,6,12,11
chr1	29453798	pbsv.INS.957	C	CTCCTCCCCCCCCCTTCTTCTCCTCCTCCTCCTCCCCCCCCTCCTTCTCCTCCTCCT	.	PASS	SVTYPE=INS;END=29453798;SVLEN=56	GT:AD:DP:SAC	1/1:0,29:29:0,0,18,11
chr1	29518740	pbsv.INS.958	C	CTCCTCCTTCTCCTCCTCCTCCTCCTCCTTCTCCTCCTTCTCCTTCTTCTCCT	.	PASS	SVTYPE=INS;END=29518740;SVLEN=52	GT:AD:DP:SAC	1/1:0,16:16:0,0,10,6
chr1	29536600	pbsv.DEL.959	TTTCTTTCTCCCCTCCCTCCCTCCCTCCCTCCCTCCCTCCCTCCCTCCCTCCCTC	T	.	PASS	SVTYPE=DEL;END=29536654;SVLEN=-54	GT:AD:DP:SAC	0/1:11,7:18:7,4,4,3
chr1	29554795	pbsv.INS.960	A	ATGTGCTGTGGTGTGGCATGGTGTGTGTG	.	NearReferenceGap	SVTYPE=INS;END=29554795;SVLEN=28	GT:AD:DP:SAC	1/1:0,25:25:0,0,11,14
chr1	29678182	pbsv.DEL.961	TTTCTTTCTTTCTTTCTTTCTTTCTTTCTTTCTTTCTTTCTTTCTTTCTTTC	T	.	PASS	SVTYPE=DEL;END=29678233;SVLEN=-51	GT:AD:DP:SAC	0/1:12,12:24:10,2,6,6
chr1	29687741	pbsv.INS.962	T	TAGGCATAATCCTTGCCCAAGTCCCTGACCACTTCCTA	.	PASS	SVTYPE=INS;END=29687741;SVLEN=37	GT:AD:DP:SAC	0/1:13,12:25:7,6,8,4
chr1	29723864	pbsv.INS.963	T	TCACCATTACCACCACCACCACCACCACCAATACTGCTACCATGACTGTCACCACCAACACCATCACCACCATCAAGAGCACTGCCACTGTCACCACCACCACCATCACCATCATCACTACCACCACCAACACCATCACCACGACAACCATCACCATCATCACCACCACCACCAACACCATCACCACCATCACCACCACCACCAACATCACCACCACCACCACCATCACCACTACCAGCATCACCAAAATCACCATTACTACCACCACCACCACCACCACCAATATCGCTACCATGACTGTCACCACCAACACCATCACCACCATCAAGAGCACTGCCACTGTCACCACCACCACCATCACCATCACCACTACCACCAACAA	.	PASS	SVTYPE=INS;END=29723864;SVLEN=381	GT:AD:DP:SAC	1/1:4,23:27:3,1,12,11
chr1	29727332	pbsv.DEL.964	GGTGGAGTGTCGGGTGGGCTGGGGGAGGAGTGGAGGGAAGGGTGGGCTGGGGGAGGAGTGGAGGGAAGGGTGGGCTGGGGGAGGGGTGGAGGGAAGGGTGGGCTGAGGGAGGGGTGGAGTGTCGGGTGGGCTGGGGGAGGAGTGGAGGGAAGGGTGGGCTGGGGGAGGAGTGGAGGGAAGGGTGGGCTGGGAGAGGGGTGGAGTGTCAGGTGGGCTGGGGGAGGA	G	.	PASS	SVTYPE=DEL;END=29727556;SVLEN=-224	GT:AD:DP:SAC	0/1:17,9:26:7,10,4,5
chr1	29727399	pbsv.DEL.965	GGGTGGGCTGGGGGAGGGGTGGAGGGAAGGGTGGGCTGAGGGAGGGGTGGAGTGTCGGGTGGGCTGGGGGAGGAGTGGAGGGAAGGGTGGGCTGGGGGAGGAGTGGAGGGAAGGGTGGGCTGGGAGAGGGGTGGAGTGTCA	G	.	PASS	SVTYPE=DEL;END=29727539;SVLEN=-140	GT:AD:DP:SAC	0/1:10,16:26:4,6,7,9
chr1	29771117	pbsv.INS.966	T	TTATATATAACATATATGTGAATA	.	PASS	SVTYPE=INS;END=29771117;SVLEN=23	GT:AD:DP:SAC	1/1:1,13:14:0,1,5,8
chr1	29771311	pbsv.INS.967	T	TATATAAAAAACATATGAATGTATAATCATATATAAAACATATATTCATATATGTTTGATATATATGAATATATATTCATATGTTTGATATATATATGAATATATATCAAACATATGAATATATATTCATATATATCAAACATATGAATATATATTCATATATATCAAACATATATGAATATATATTCATATATATCAAACATATATATGAATATATATTCATATATATCAAACATATATGAATATATATTCATATATATCAAACATATATGAATATATATTCATATATATCAAACATATATGAATATATATTCATATATATCAAACATATATGAATATATATTCATATATATCAAACATATATATGAATATATATTCATATATATCAAACATATATGAATATATATTCATATATATCAAACATATATGAATATATATTCATATATATCAAACATATATATGAATATATATTCATATATATCAAACATATATATGAATATATATTCATATATATCAAACATATATATGAATATATATTCATATATATCAAACATATATGAATATATATTCATATATATCAAACATATATATGAATATATATTCATATATATCAAACATATATATGAATATATATTCATATATTTCAAACATATATATGAATATATATTCATATATTTCAA	.	PASS	SVTYPE=INS;END=29771311;SVLEN=679	GT:AD:DP:SAC	1/1:1,13:14:0,1,5,8
chr1	29794607	pbsv.INS.968	A	ATGTATATATATAAAATATATATATACATATG	.	PASS	SVTYPE=INS;END=29794607;SVLEN=31	GT:AD:DP:SAC	0/1:11,18:29:5,6,11,7
chr1	29873200	pbsv.INS.969	G	GAGAAGGAAGAATAAAATAAAGAGCTGATATTGATGAATTTAAAAACATAAAAAAGTAGAGGAAATTAATGAAACAAAAAGCAAGTACTTTGAAAAAAATAAAACAAACCGCTAGAAAAACTGACAAAGATAAACAGAGAGGACACAAATAAAACAGAGAGATTACATCACTTTGCAGTCACTAAAATTAGAGTAAGGTAATAGCAGGAACAATTTCACAGCCATAAACTGGACAATTTAGAAGAAATCAAGCAATTCTGCAAAAACCACAAACTACTAAAACTCAGCCAAGATGAAATAGAGGAGAGATGAAAAAAAGAGAATAAAAGAATATTTAAAGGAATAATGGTTGAAAACATCCCAAATGATATAGGT	.	PASS	SVTYPE=INS;END=29873200;SVLEN=374	GT:AD:DP:SAC	0/1:16,10:26:9,7,5,5
chr1	29905489	pbsv.INS.DUP.970	C	<DUP>	.	PASS	SVTYPE=DUP;END=29905563;SVLEN=74	GT:AD:DP:SAC	0/1:14,14:28:7,7,7,7
chr1	29935682	pbsv.DEL.971	ATCTATCTATCTAATCTATCTATCTATCT	A	.	PASS	SVTYPE=DEL;END=29935710;SVLEN=-28	GT:AD:DP:SAC	0/1:12,9:21:7,5,5,4
chr1	29999576	pbsv.DEL.972	GGACCCCAGCTGTGGAGGTCCCA	G	.	PASS	SVTYPE=DEL;END=29999598;SVLEN=-22	GT:AD:DP:SAC	0/1:7,13:20:2,5,9,4
chr1	30080273	pbsv.DEL.973	GGTGAGGATGATACCATGGAGGGC	G	.	PASS	SVTYPE=DEL;END=30080296;SVLEN=-23	GT:AD:DP:SAC	1/1:1,19:20:0,1,12,7
chr1	30096601	pbsv.INS.974	T	TGGGCTGGGCCTGCACGGTGCCATCTCAAAGCTCCCGGGTGATCCTGTGTGCAGCTGGTGAGGCCCTCGCTTTGGAGCAGCGTCCTCACCAGCTGCACACAGGATCACCCGGGAGCTTTGAGATGGCACCGTGCAGGCCCAGCCCAGCCCTATCATGGCATTAG	.	PASS	SVTYPE=INS;END=30096601;SVLEN=163	GT:AD:DP:SAC	1/1:0,31:31:0,0,17,14
chr1	30191462	pbsv.DEL.975	CTATAGCAGTGACCACACCCATCAGAGCAGCAGCCCCTCCCACTATAGCAGTGACCACGCCCATCAGAGCAGCACCCCTCCCATTATAGCAGTGACCACACCCATCAGAGCAGCAGCCCCTCCCAT	C	.	PASS	SVTYPE=DEL;END=30191587;SVLEN=-125	GT:AD:DP:SAC	1/1:0,38:38:0,0,15,23
chr1	30301383	pbsv.INS.976	G	GAGGGAGGGGAGGGGAGGGGAGGGGAGGGGAGGGGAGGGGAGGGAAGGGAAGGGAGGGGAGGGGAGGGGAGGGA	.	PASS	SVTYPE=INS;END=30301383;SVLEN=73	GT:AD:DP:SAC	1/1:0,30:30:0,0,19,11
chr1	30375749	pbsv.DEL.977	CCTCCCTGACTCCAACCACAGCTCAGGGTGACCTCCAGCCTCCCCAACTTCAC	C	.	PASS	SVTYPE=DEL;END=30375801;SVLEN=-52	GT:AD:DP:SAC	0/1:17,10:27:9,8,5,5
chr1	30405669	pbsv.INS.978	C	CCTAGTTCCTAGTCATTCAAAATACCTCTGCCTGTTCTACAGATGGAGAAACAGGCTCAGGGAGATGGCCCAAGTTGCCCAAGTTTGCACAGCAGCTAAGGGGTAGGGATGGGGCGAGCAACTGTCCTTACGCTTCCAAAGATCTGTTTCCACCAATGCCACTTAACCTCTCCTGGGGAAGAACCCTTGAAGACTTGTGTTTACCTTTAAAGTTCATGTGACATTTGCAATCTACTCCATCATGTCTCTGTCTTGATTCTAATCCAAAAACATATTTTATATCCCTTGCCACCTGAGACCAAAAGAAGGAAAAAAAAACTGCTTATTCTGTAGCTTCATGTCCTCTCTGGTCCCGACCCCCAGCAGGGAGCCAGCCCCAGGTTGATGGTCCCAGAGGTACACACCACACTGTCTGTGGATCAGGGGAGAATGTGCCCGGAGCAGAGTAAGGCCAACTGACGTGCTGCTAGAGGCCCAGGAGAATCAGGCTTAAGGGGAAGAGGGAGTATCTGGGATGTCATCTGCTGACAACAGGTGCAAAGAATGGGAAATTATCCTGGACTCTGACGTCTTGCTGTTGTTTGAATGTGTCCCCCAAAGTTCATGTGTTGAAAACTTGACCCCTAATGCAGCAGTGTTGGGAGGTGGGGTTGAATAGAAAGAATAGAATAGATGAGGTCATGAGGTCTCACCCTCACAAATGTATTATTGTCATTATCTTGGGAGTGGGCTAGTTATCGCCAGAGTGGGCTTGTTAGAAAAGTGAGTTCAGCCCCCACTTGCCCTCTTGCTCTTATACCCTCTTGCCCTTCCTCCCTCCACCATGGGATGACACAGCACAAAGTCCCTCACCAGATGCTAGCACCTTGATATTGGACTTCCCAGCCTCCAGAACTGTGAGGAATAAATTTCTTTTCTTTAAAAATTACCCAGTATTAACAGTATTTTGTTATAGCAACACGGAATAGACTAAGACACACCTCCATTTTACAGACGGGAAAACTGAGGCCCAGAGAGGGAAGGTGACTGCCCAAAGTCAGATGACTCTGGTGACCTACCCAGAGAAGTGGTAGCTGAATCCAGGCCAGAATCAGATCTCCTTGCATGCAGTCCAGGAATCTTTCCTCCATGGAGGTCACACTTTTCCATCATCCAGGCTGAGCCCTGGGCCTTTGTGGTCTCGGTGATGCTGAACAAAGGCAGGCAGTTATGAGCTCTGTTCTTCAGGAACTCATGGGTCAGGGCTGGGAGGGAGGGGTGGCAGAAAAGCCAGCTCCCCAGGTCCTGTTCAGTCACCTCCTTGCTGTGTGACCTCAGACAGCAGCAACCTCTCTGAGCCGGGGTCTCATCAGCTCTGAAATAGGGACAGTTGTATATGGTGAGGACCCAGTGGCATGCAGCTTACCACAGTGCCCAGTGAGTGAACACTCTGCAGAGGTCACCCAGGATTTTACTTATGGTTTTGAATTTTGTCAGCACAGTCATTCCTAGAGGCAGATTCAGGCTGGTAGAGGGGCTGGACAGAGCTTCAGAGCCAGGTGAGGGCTCATCTGGTTGGGG	.	PASS	SVTYPE=INS;END=30405669;SVLEN=1559	GT:AD:DP:SAC	1/1:0,19:19:0,0,12,7
chr1	30405966	pbsv.INS.979	G	GAGGTTAAATAACTGCACCCAGTGAAATGTTGAGTCCAGTGCTCCATAAATGGTTGGTCTATGCTATTACTCTGATGAAGGAATAACAAGGGCCTTTGCTGGAGCTCCTACTGTATGCCTCAAGGCAGAAGTAAGGCTTTCCCAGGCCCATGTGGGTAGTATGCCCAGCTTGCTCTTCAGGCCAGAGAATATTTGGGAAAGGGTCTTATCTCGAGAGTTGCAGAGGACAGATTCTTTACCCTCATGAAAGTTCTTCTCTGTCTGGACTTCTGTTTTCTTAGCCAGACTAGGATGGGGAAAGGGAGGTCAATCAAGAGGACAAGCCCAGACTGTGGCCTACTGTGTGCTGGTGGAATTCACAGTTAGAGCTCAGTAAGCCCTGCCAAGCAGCCCAGGGAGGGAGCACTGTCACCCCTGCTTTGCTGATAGGGAAACAAGCTCAGCAACAAAAGGAAACAGCACAGTGCACACAGCAGTGCTGGGACTGCCTGGACCTGACTGTGGTCTGGGAGGTCTGACTGCCCAGGGGGCTGGCCTCTGGGATCTTCTGACTCCCTGTGAGGCCCATGTGTGGGGTGGGACTAACTGGGAAGGGGACTTGCTGGAGCAGGTGGGGGACCAAAGTGTGCCTTGTAAGACAGGCAAGATCAGAGAGGAGCACGGGCTACGAAAAAGAGGAGGAGCAAGGGACACACAGTCAGGCGGTGTCACAAACAACACACCTGGGCACACACAGAGACCAGCCAGGCCCAGGGGCAGGGTGGAGATAAGATGCAGCCGAGTGCTAAGGACAGAAGGATGGCAAGCCTGGCAAAGCCCTACTGAGGGTGCAGCCTCTGCCCTGGGGCTGGGAGGGCTGGGGAAGGGGGTCATCCCTGGACCAGGAGCATCAGAGAGACCCCAGACTGAGCCCTCAGCACCGCATGGCTGGCCCAAGAGAGGCTTGATTCTCTCAGGAGGCTCTGTGGCCACTAGCAAGAGCTGAGGACCCCTCCCGGCATCCAGCAGCATCCTGGGGCCCTGGACAAAGCTAATTTGCTTCCTCCTTTTCTCCTCTCTCCCTCTCCCTGGCCTTGTGTGTGCACAGCTTGTGCATGTGCTATGATCAGACACAGCCAATATTAAATTACTCTGAATTGCAGGTTATTTTCGAGGCTTGATACTGTTTTCAGTGGTCTAGAGGCCATCGTCGTGGGCCAGGCCTTGAACCTCGTCCTGTTCCTTGCTTCGCATCCACTGGTCTCCGAGCACTCACTGAACTCCTGGTCAGTGCTTGGTGCCCTGTGGTGCCGACTCCTTCATCCTTCCCAACCCAGTGTGCTGGGGACCACCACTGCGATTGTTTTCATAGTGAGGAATTTAGACTTGGAGGGCTGGGGTCCTCTCTGGAGAAGGTGCTGGAGCAAGGCTGGAGAGAAGACATGGTTGGTGGGGTTAGGAGGGAGTGTGGAGAGAGAGGACATGGCTCCAAAGGAGCAGAGCTCCTGGTCTCAGACAGTCCCATCAGACCATCCCCAGCCCACCAGCCCTCCACTGCAGGACCCACACCTCCTCTGGCCCAGTCCCTGCCTGCAGGGTAAGGGTCTGGCCCAGGCACTTGTTAGAGTTAAGCTAGGGACAAACCTGGAGGAGGGAGGGACAGAGGAGGGAGATGCCAGGCTGTGGGAGGAGCCACAGAATGGTCAACATTAAATGCCCACAAGCCTGTGCTTTGAAAATCAAACCTTCCCTCCTAGGTCCTGGGTGGCCCTTCCCTCCTAGGTCCTGGGTGGCCCCTCCCACTGGGCCTGTCTGTCTGCCCCCGCCCCACTTTCAGGGGCTCCCGCTGGTTTTCTTCCATCCTTGGGCCAGATCTGAGCAGATGCCTGGAGCCTGGCCCACTGAGGAGCTGCTGCCCAGAGTGGAGCCGGGTCTCAGAGGCAGTGGGGAGGACAGGGACAGAGGCCAGAAGCCAGCGGGGAGGACTGTGTGTGTATCAGAGAAAGACACACACACAGAGATCAGAGAAACCAACAGTTCAAGAGGGACTCAAGGGGAGCAGAGAGTGAATCAACAATGAGGAAAAATAGAGACAGAGAATAGATTAGAATAAAAGAAACACAGAGAAAGGCAGAGATGATGTGAAGCCTAGGCAAAGCGAGAGCCTGAGCTAGAACACGAGACTCAAAAGAGAACTGCGCCACCTGGGAGGGAGGGAGAGGAAGGGCCTTGAGGGTCACAAGGAGAGACAGAGCCCATCCTTAGGAGCAGATGTGCAGTGGGGTGGGAGCCAGGCCTGCCAGTGGGGATCCGGCCAGAGAGAGAGGTGGAGCCCAGGCTGGAGCAGCAAGGTCAGCAGAGGAAGGCTCCTCAACAGCTGGGGGGCCGTGAACTGTGGGTGCACCCAGCCTGCGCAGGCACCTACACAAATGTGCTTTGTGAGTGTGTGCCGTGGGAGTGCCCAGCAGTGCGTAAGTAAGTGGTGTGTGCCTATGTTAGTCAGTGCACGCGGTGTGAGTGTTGTGTGTGTATCTCCACCTCCCCTATTTTGCCTGTAACCATTGCCAGGCCCTCTCTGCTTCTGAGTCTCTTCCATCCTCACCCCTCTGGGGATCAGGCAGATCAGAGCTGAACTGGCCCTGTCCCTAGAAGGGGCCTCAGAGGTTGGCCTGGCCTGTCCGCCCTTTCGCGTGTCTCCTGTCCTCTCCCCCTCCCATGTGGCCTTGGGCGCCTTCAGAGCCCCAGTTTCCTCATGTGGAGAACAGGATGATGCTATCTCACGGGGAAGGTGGGAGGCTGGAGATGAAGGGTGTCAAGAGCCTGCTTGCTGCCCGACCCCAAGAGGGCAGTTTAGCCTTCCTGCCTGGAAGTTTCCACCTGGCATTTTCCTCACCCCCACCCACCAGCAGAGCTGAGGCCTGCAGTGGGCTTGGAGCTAGCCTGCCCCGGCCCTCGCTTGGCCCTACTACCTGCTTTCTGGGGCCCTGGGTCCTGGTTTGCCCCTGTGACCTGGCTCCTCTTCTGTGCCTCAGGTGACCACAGCCTTGCCCCATGTTCAGTGAGTCCCCGCACAGAGGTGCTCAGTAGACAGGGCTCCCACGGGTCCCCATGCTCAGGGACAGGTGGGGTGGGGGGCTCACCAGCCGTGGGGCTGTGCCCAGAGGGGCCCGAGGGAGCACCCAGAGGAACCAGGTCCACCGGGCACCTCTGTCACCTCGTCCAGGAAACCAGGACTGCTGTCAGGTGTTTACTGCTTAGTAAACATTTTGATGTTTCATTCATGAAATCTGCCTTTTCTGAGGCCTCCTGCAGTACAGGCTGGAGTGAAGAATTTAATGAGAACTGGGCCTGTGGTCCCTGATCAGCTCCAAGCATGTAGCTCCCAGGAGGCCGTGTCTGCACTCAGAGCAGGAGTCCCCATATCCATCCCACAGGTCACAGAGCGGGAGGGACGTACTGCACAAGGAGGTGAAGTGGAGTCACCTCAATATATACACACACAGTCGATGGATGGGGATAACAGTTCAGGCTTTTCAAAGCACATAGTAGGTGCACAAAAAAAATTTGTTGAATGAGTGAATGACATTTTATTCACAGATATGCCTTGGTTTCCAGAATGACCCTGTGGTTTGGAGGGTGGCTGCTGTATCTCT	.	PASS	SVTYPE=INS;END=30405966;SVLEN=3631	GT:AD:DP:SAC	1/1:0,17:17:0,0,12,5
chr1	30438491	pbsv.INS.980	G	GAGTGCCAGACAGTGGGCGCAGGTCAGTGGGTGCGCGCACCGTGCACGAGCCGAAGCAGGGCGAGGCATTGCCTCACTCGGGAAGCCCAAGGGGTCAGGGAGTTCCCTTTCTGAGTCAAAGAAAGGGGTGACAGATGGCACCTGGAAAATCGGGTCACTCCCACCCGAATACTGCGCTTTTCCGACGGGCTTAAAAAACGGTGCACCATGAGATTATATCCCGCACCTGGCTCGGAGGGTCCTACGCCCACGGAGTCTCGCTGATTGCTAGCACAGC	.	PASS	SVTYPE=INS;END=30438491;SVLEN=276	GT:AD:DP:SAC	0/1:16,13:29:8,8,7,6
chr1	30484262	pbsv.INS.DUP.981	A	<DUP>	.	PASS	SVTYPE=DUP;END=30484285;SVLEN=23	GT:AD:DP:SAC	0/1:16,16:32:10,6,9,7
chr1	30488739	pbsv.INS.DUP.982	T	<DUP>	.	PASS	SVTYPE=DUP;END=30488829;SVLEN=90	GT:AD:DP:SAC	0/1:20,14:34:8,12,9,5
chr1	30488830	pbsv.INS.983	G	GTGATAGTAATGATGATGATGGTGATGGTAATGGTGGTAATGGTAATGTAATGTTAGTGATGATGATGATAACAATAGTGATGATGGTGATGGCAATAATAATGATGATGGTGGTGATCATAATTGTAAGGAGTGATGGTGATAATGGTGATGATGATGGTTGTGGTGGTGATGCAGTTTGTCGTAATGGTGATGGTGATTATAA	.	PASS	SVTYPE=INS;END=30488830;SVLEN=204	GT:AD:DP:SAC	0/1:15,21:36:10,5,8,13
chr1	30507711	pbsv.INS.DUP.984	C	<DUP>	.	PASS	SVTYPE=DUP;END=30507734;SVLEN=23	GT:AD:DP:SAC	1/1:0,25:25:0,0,11,14
chr1	30515558	pbsv.DEL.985	CAGAAGGGTGGACAGGACTTAGCAG	C	.	PASS	SVTYPE=DEL;END=30515582;SVLEN=-24	GT:AD:DP:SAC	1/1:0,23:23:0,0,11,12
chr1	30519696	pbsv.INS.DUP.986	G	<DUP>	.	PASS	SVTYPE=DUP;END=30519726;SVLEN=30	GT:AD:DP:SAC	0/1:13,14:27:8,5,7,7
chr1	30531681	pbsv.DEL.987	AGATATTTGTGTTTTGTTCCT	A	.	PASS	SVTYPE=DEL;END=30531701;SVLEN=-20	GT:AD:DP:SAC	0/1:16,16:32:8,8,10,6
chr1	30567797	pbsv.DEL.988	TAAAAAACAAGCCTCATCAACCTACAACATGGGAGAAAATTTTCGCAACCTACTCATCTGACAAAGGGCTAATATCCAGAATCTACAATGAACTCAAACAAATTTACAAGAAAAAAACAAACAACCCCATCAAAAAGTGGGCGAAGGACATGAACAGACACTTCTCAAAAGAAGACATTTATGCAGCCAAAAAACACATGAAGAAATGTTCATCATCACTGGCCATCAGAGAAATGCAAATCAAAACCACTATGAGATATCATCTCACACCAGTTAGAATGGCAATCATTAAAAAGTCAGGAAACAACAGGTGCTGGAGAGGATGCGGAGAAATAGGAACACTTTTACACTGTTGGTGGGACTGTAAACTAGTTCATCCATTGTGGAAGTCAGTGTGGCGATTCCTCAGGGATCTAGAACTAGAAATACCATTTGACCCAGCCATCCCATTACTGGGTATATACCCAAATGAGTATAAATCATGCTGCTATAAAGACACATGCACACGTATGTTTATTGCGGCACTATTCACAATAGCAAAGACTTGGAACCAACCCAAATGTCCAACAATGATAGACTGGATTAAGAAAATGTGGCACATATACACCATGGAATACTATGCAGCCATAAAAAATGATGAGTTCATATCCTTTGTAGGGACATGGATGAAAATGGAAACCATCATTCTCAGTAAACTATCGCAAGAACAAAAAACCAAACACCGCATATTCTCACTCATAGGTGGGAATTGAACAATGAGATCACATGGACACAGGAAGGGGAATATCACACTCTGGGGACTGTGGTGGGGTCGGGGGAGGGGGGAGGGACAGCATTGGGAGATATACCTAATGCTAGATGACACATTAGTGGGTGCAGCGCACCAGCATGGCACATGTATACATATGTAACTAACCTGCACAATGTGCACATGTACCCTAAAACTTAGAGTATAATAAAAAAAAATAATAAATCAATAAAAAAATAAATAAATAAATAAATAAATAAATAAATAA	T	.	PASS	SVTYPE=DEL;END=30568812;SVLEN=-1015	GT:AD:DP:SAC	0/1:18,15:33:12,6,10,5
chr1	30597760	pbsv.INS.DUP.989	C	<DUP>	.	PASS	SVTYPE=DUP;END=30597821;SVLEN=61	GT:AD:DP:SAC	0/1:9,10:19:6,3,2,8
chr1	30651739	pbsv.INS.990	C	CCACTTCCTCCTACCTCCTCCTTACCCGCCCACCTCCTCCCTGCCTGCCCACCTCCTCCCTGCCTGATCACCTCCTCCCTGCCTGCCCACTCCCTCCTACCTCCGCCTTACCCGCCCACCTTCTCCCTGCCTGCCCACCTCCTCCTACCTCCTCCTTACCCGCCCACCTCCTCCCTGCCTGCTCACCTCCTCCCTGCCTGATCACCTCCTCCCTGCCTGCCCACCTCCTCCCTGCCTGCCCACCTCCTCCCTGCCTGCCCACTCCCTCCTACCTCCTCCTTACCCACCCACCTCCTCCCTGCCCACCCACCTCCTCCCTGCCCGCCCACCTCCTCCCTGCCCGCCCACCTCCTCCCTGCCCGCCCACCTCCTCCCTGCCTGATCACCTCCTCCCTGCCTGCCCACCTCCTCCCGGCCTGCCCACCTCCTCCCTGCCTGATCACCTCCTCCCTGCCTGCCCACCTCCTCCCTGCCTGCCCACCTCCTCCCTGCCTGATCACCTCCTCCCTTCCTGCCCACCTCCTCCCTGCCTGATCACCTCCTCCCTGCCTGCTCACCTCCTCCCTGCCTGATCACCTCCTCCCTGCCTGATCACCTCCTCCCTGCCTGCCCACCTCCTCCCTGCCTGCCCACCTACTCCCTGCCTGCTCACCTCCTCCCTGCCTGCCCACCTCCTCCCTGCCTGATCACCTCCTCCCTGCCTGATCACCTCCTCCCTGCCTGCTCACCTCCTCCCTGTCTGCT	.	PASS	SVTYPE=INS;END=30651739;SVLEN=743	GT:AD:DP:SAC	0/1:13,8:21:6,7,1,7
chr1	30651753	pbsv.INS.991	C	CCTGCCCACTCCCTCCTACCTCCTCCTTACCCACCCACCTCCTCCCTGCCCACCCACCTCCTCCCTGCCCACCCACCTCCTCCCTGCCCGCCCACCTCCTCCCTGCCTGATCACCTCCTCCCTGCCTGCCCACCTCCTCACGGCCTGCCCACCTCCTCCCTGCCTGATCACCTCCTCCCTGCCTGCCCACCTCCTCCCTGCCTGCCCACCTCCTCCCTGCCTGATCACCTCCTCCCTTCCTGCCCACCTCCTCCCTGCCTGATCACCTCCTCCCTGCCTGCTCACCTCCTCCCTGCCTGATCACCTCCTCCCTGCCTGATCACCTCCTCCCTGCCTGCCCACCTCCTCCCTGCCTGCCCACCTACTCCCTGCCTGCTCACCTCCTCCCTGCCTGCCCACCTCCTCCCTGCCTGATCACCTCCTCCCTGCCTGATCACCTCCTCCCTGCCTGCTCACCTCCTCCCTGTCTGCTCACCTCCTCCCTGT	.	PASS	SVTYPE=INS;END=30651753;SVLEN=485	GT:AD:DP:SAC	0/1:11,10:21:4,7,3,7
chr1	30655305	pbsv.INS.992	G	GGTGGTGGTGACAGTGGTGACTGTGGTGGTGGTGACGGTGGTGACGGTGGTGGTGGTGGTGACGGTGGTGGTGGTGGTGGTGACGGTGGTGACGGTGGTGGTGGTGGTGACGGTGGTGGTGGTGGTGGTGGTGGTGACGGTGATGGTGGTGGTGACGGTGGTGGTGGTGGTGGTGGTGGTGACGGTGATGGTGGTGGTGGTGACGGTGGTGGTGACAGTGGTGGTGGTGGTGACGGTGGTGGTGGTGGTGGTGGTGGTGACGGTGGTGGTGGTGGTGACGGTGGTGGTGGTGGTGACGGTGGTGGTGGTGGTGGTGGTGGTGACGGTGATGGTGGTGGTGGTGACGGTGGTGGTGACAGTGGTGGTGGTGGTGGTGACGATGGTGATGGTGGTGGTGGTGACGGTGGTGGTGGTGGTGGTGACGGTGGTGGTGACAGTGGTGGTGGTGGTGGTGACGATGGTGATGGTGGTGGTGGTGACGGTGGTGGTGGTGGTGGTGACGGTGGTGGTGGTGGTGGTGGTGACGGTGGTGGTGGTGACGGTGGTGGTGGTGGTGGTGACGGTGGTGGTGATGGTGGTGGTGGTGGTGGTGATGGTGGTGGTGACGGTGGTGGTGACGGTGGTGGTGGTGGAGACGGTGGTGGTGGTGGTGACGGTGGTGGTGACGGTGGTGGTGGTGGTGATGGTGGTGGTGGTGGAGACGGTGGTGGTGGTGGTGACGGTGGTGGTGGTGGTGGTGACGGTGGTGGTGGTGGTGGTGATGGTGGTGGTGGTGGTGATGGTGGTA	.	PASS	SVTYPE=INS;END=30655305;SVLEN=786	GT:AD:DP:SAC	0/1:9,13:22:4,5,2,11
chr1	30655411	pbsv.INS.993	A	ACGGTGGTGACGGTGGTGGTGGTGGTGACGGTGGTGGTGGTGGTGGTGGTGACGGTGGTGGTGACGGTGGTGGTGGTGGTGGTGACGGTGGTGGTGGTGACGATGGTGATGGTGGTGGTGGTGACGGTGGTGGTGGTGGTGGTGACGGTGGTGGTGGTGGTGGTGACGGTGGTGGTGGTGGTGGTGACGGTGGTGGTGATGGTGGTGGTGGTGGTGGTGGTGATGGTGGTGGTGGTGGTGCTGACGGTGGTGGTGACGGTGGTGGTGGTGGAGACGGTGGTGGTGGTGGTGGTGGTGGTGACGGTGGTGGTGACGGTGGTGGTGGTGGTGATGGTGGTGGTGATGGTGATGGTGGTGGTGACGGTGGTGGTGGTGGAGACGGTGGTGGTGGTGGTGACGGTGGTGGTGACGGTGGTGGTGGTGGAGACGGTGGTGGTGGTGGAGACGGTGG	.	InsufficientStrandEvidence	SVTYPE=INS;END=30655411;SVLEN=450	GT:AD:DP:SAC	0/1:13,8:21:5,8,0,8
chr1	30655698	pbsv.INS.994	G	GGTGGTGACGGTGGTGATGGTGGTGGTGGTGGTGACGGTGGTGATGGTGGTGGTGGTGACGGTGGTGGTGGTGGTGACGGTGGTGGTGGTGGTGGTGGTGGTGACGGTGGTGGTGGTGGTGATGGTGGTGGTGACGGTGGTGGTGGTGACGGTGGTGGTGGTGGTGACGGTGGTGGTGGTGGTGGTGGTGGTGACGGTGGTGGTGGTGGTGATGGTGGTGGTGGTGATGGTGGTGGTGGTGGTGGTGGTGATGGTGGTGGTGGTGGTGGTGGTGATGGTGGTGGTGGTGGTGGTGGTGATGGTGATGGTGGTGGTGGTGGTGACGGTGATGGTGGTGGTGGTGGTGGTGATGGTGATGGTGGTGGTGCTGACGGTGGTGCTGACGGTGGTGGTGACGGTGGTGGTGGTGGAGACGGTGGTGGTGGTGGTGACGGTGGTGGTGACGGTGGTGGTGGTGGAGACGGTGGTGGTGGTGGTGACGGTGGTGGTGGTGGTGGTGGTGGTGGTGACGGTGGTGGTGGTGGTGGTGACGGTGGTGATGGTGGTGGTGGTGGTGACGGTGGTGATGGTGGTGGTGGTGACGGTGGTGGTGGTGGTGACGGTGGTGGTGGTGGTGGTGGTGGTGACGGTGGTGGTGGTGGTGATGGTGGTGGTGGTGGTGGTGGTGGTGGTGATGGTGGTGGTGGTGGTGGTGGTGGTGGTGATGGTGGTGGTGGTGACGGTGGTGGTGGTGGTGATGGTGGTGGTGGTGACGGTGGTGGTGGTGGTGATGGTGGTGGTGGTGGTGGTGGTGGTGGTGGTGGTGATGGTGGTGGTGGTGGTGATGGTGGTGGTGGAGACGGTGATGGTGGTGGTGACGGTGGTGGTGACGGTGGTGGTGGTGGTGGTGACGGTGGTGATGGTGGTGGTGGTGGTGACAGTGGTGATGGTGGTGGTGGTGACGGTGGTGGTGGTGGTGATGGTGGTGACGGTGGTGGTGGTGGTGACGGTGATGGTGATGGTGATGGTGGTGACGGTGGTGGTGGTGGTGGTGGTGGTGGTGGTGACGGTGGTGGTGGTGGTGGTGGTGACGGTGATGGTGATGGTGGTGATGGTGGTGATGGTGGTGGTGGTGGTGATGGTGGTGGTGATGGTGGTGGTGGTGGTGGTGGTGGTGGTGACGGTGATGGTGATGGTGATGATGGTGGTGGTGGTG	.	PASS	SVTYPE=INS;END=30655698;SVLEN=1194	GT:AD:DP:SAC	0/1:14,5:19:3,11,1,4
chr1	30732368	pbsv.INS.995	G	GTGTGGAGGAGGTGTGAGTGTGTGGGTATGTGGGGGATGTGTGGGTGTGTGGGGGTGGGGGTGTGTATGTGGGTGTGTGAGGGGGTGGGGGTGGGAATGTGTGGGTGTGGGGGAGAGTGAGTGTGTGGGTGTGTGTGGATGTGAGTGCATGTGGGTGTGGCTGTGTTGGATGTGTGTGGGGGGGTGTGGGGGTGTTGGTGTGTATGTGGGTGTGTGTGGGTATGTGGGGGGTGGGAGGGTGGGAATGTGTGAGTGTGTGTGGATGTGAGTGCGTGTGGGTGTGGCTGTGTGTTGGATGTGTATGGGGGTGTGTGGTGGTGTGTATATGGGTGTATGTGTGTGTGGGGGTGGGGGGTGTTAATGTGTGTGGGTTGTGGATGTGAGTGTGTGGATGTGTGTGGGTGTGTGGGGAGTTGCTGTGTGAGTGTGGGTGTGGGGGTATGTGTGTGTGGGGGGGGTCGGGTGGGAGTGTGTGGATGTGGGTGTGGCTGTGTGTGGGTGTGTGGGGGGTTGGTGTGTATGTAAGTGTGGGTGTGGGGGTATGTGTGAGCATGTGGGGGTAGGGGGTGGGAGTGTGTGAGTGTGAGTGTGGCTGTGTGTGTGGGTGTGGGGGTATGTGTGTGTGGAGGGGGTTGGGAGTGTGTGGGTGTGGGTGTGTGGGGGGTTGGTGTGTATGTAAGTGTGGGTGTGGGTGTGTGTGGGGGTGGGGGGTGGGAGTATGTGCGTGTGAGTGTGGCTGTGTGTGTGGGTGCGGGGGGTTGGTGTGTATGTAAGTGTGGGTGTGGGGGTATGTGTGTGTGGAGGGGGTGGGAGTGTGTGGGTGTGGTTGTGGCTGTGTGGGGGCAGTGGGGGTGTTGGTGTGCCTGTGGATGTGTGGGTGTGTGGATGTGTGGGTGTGAGGGGGTAGGGGTGTGAGTGTAGATGTGAATGCATGGGGGTGTGTGTGCATGTGAGTGTGTGGGTGTGTGGAGGGTGTTGGCGTGTATGTGAGTTTGTGTGGATATGTGTGTGGGGGTGTAGGGGGTGTGAATATGTGTGAATGTGTGTGTGGGTATGGGGTGTTGGTGTGTATATGGGTACGTAGGTGTCGGTGTGGGGGTATGGGGGTGGGGGTGTGAGTGTGCATGGGTGTGTATGTGGGTGGGTGGGTGTAGGTGTGTGGGTGTGTGAGGGGGTGTGTATGTTGGGTGTAGGTGTTGGGGGTTAGTGTGGGGGGTGTGTATGTGGGTGTGTGAGGGGGTGGGGGTGAGAGGGTGGGTGTGGTTGTGTGTGGGGGTTATGGGCATGTTGGTGGGTGTGTATGTTGTGACTGTGGGTGTTGGGGGTATGTATGTGTGGGGGTGGGGGTGAAGGGGTGGGTGTGGGTGTGAGTGTGGGGGTTGTGGGTGTATGTTGGGTGTGGTTGTGGGGCATGTGAGTGTGAGGGGTGTGTATGTGGGTGTGTATGTAGGTGTAGGTGTGTGGGTGTGTGGGGGGTGACTGTGGTTGTGTGTGGGGGTTGTGGGCATGTTGGTGAGTGTGTATGTGGTGAGTGTGTATGTTGTGAGTGTGGGTGTTGGGGGTGTGAGTGTGGGGGTGTGTATGTGGGGGGGTGGGGGTGAGGGGGTGGGTGTGGGTGTGTGGGGGGTGTGGGTGTGTATGTTGTTGGGTGTGGTTGTGGGGAGTGTGAGTGTTAGTGTGAGGGGTGTGTATGTAGGTGTAGATGTGTGGGTGTGTGGGAGTGGGGATGAGGGGGTGTGTGTGGGGGGTGTGGGTGTGTATGTTGGTGGGCCTGGTTGTGGGGCATGTGAGTGTGAGGGGTGTGTATGTAGCTGTAGATGTGTGGGTGTGTGGGGGTGGGGGTGAGGGGGTGGGTGTGGGTGTGTGGGGGGTGTGGGTGTGTATGTTGTTGGGTGTGGTTGTGGGGAGTGTGAGTGTTAGTGTGAGGGGTGTGTATGTAGGTGTAGATGTGTGGGTGTGTGGGAGTGGGGATGAGGGGGTGTGTGTGGGGGGTGTGGGTGTGTATGTTGGTGGGCCTGGTTGTGGGGCATGTGAGTGTGAGGGGTGTGTATGTAGCTGTAGATGTGTGGGTGTGTGGGGGTGGGGGTGAGGGGGTGGGTGTGGGGGGTGTGGGTGTGTATGTTGGTGGGTGTGGTTGTGGGGCGTGTGTGGGGGTGCGTATGTAGGTGTAGATGTGTGGGTGTGTGGGGGTGGGGGTGAGGGGGTGGGTGTTGGGGGTGTGGGTGTGTATGATGGTGGGTGTGGTTGTGGGGTGTGTGTTAGTGTGAGGGGTGTGTATGTAGGTGTAGATGTGTGGGTGTGTGGGGGGTGGGGGTGAGGGGGTGACTGTGGTTGTGTGTGGGGGTTGTGGGCATGTTGGTGGGTGTGTATGTTGTGAGTGTGGGTGTTCGGGGCGTGAGTGTGTGGGTGTGTATGTGGGGGGGTGGGGGTGAGGGGATGGGTGTGGGTGTGTGGGGGGTGTGGGTGTGTATGTTGATGGGTGTGGTTGTGGGGCATGTGTTAGTGTGAGGGGTGTGTATGTAGGTGTAGATGTGTGGGTGTGTGGGGGGTGGGGGTGAGGGGGTGGGTGTTGGGGGTGTGAGTGTGGGAGGTGTGGGTGTGTATGTTGTGAGTGTGGGTGTTGGGGGTGTGAGTGTGGGGGTGTGTATGTGGGTGTGTATGTAGCTGTAGATGTGTGGGTGTGTGGGGGTGGGGGTGAGGGGGTGGGCGTTGGGGGTGTGGGTGTGTATGTTGGTGGGCGTGGTTGTGGGGCATGTGAGTGTGAGTGTGAGGGGTGTGTA	.	PASS	SVTYPE=INS;END=30732368;SVLEN=2779	GT:AD:DP:SAC	1/1:4,19:23:2,2,5,14
chr1	30771803	pbsv.DEL.996	AACTGCAACCTTTTCCCTCACTTTTTTTTTTCCCCTTTGGAGACAGGGTCTCACTCTGTCACCCAGACTGGAGTGCAGTGGTGCGATCACAGCTC	A	.	PASS	SVTYPE=DEL;END=30771897;SVLEN=-94	GT:AD:DP:SAC	1/1:1,21:22:1,0,11,10
chr1	30773159	pbsv.DEL.997	AGACCCGGCACTGACGTGGTGGCTCTCACAGTGGCACG	A	.	PASS	SVTYPE=DEL;END=30773196;SVLEN=-37	GT:AD:DP:SAC	0/1:5,17:22:2,3,11,6
chr1	30773331	pbsv.DEL.998	CTCACAGTGGCACGGACCCGGCACTGACGTGGTGGCTCTCACAGTGGCACGGACCCGGCACTGACGTGGTGGCTCTCACAGTGGCACGGACCCGGCACTGACGTGGTGGCTT	C	.	PASS	SVTYPE=DEL;END=30773442;SVLEN=-111	GT:AD:DP:SAC	0/1:14,8:22:9,5,4,4
chr1	30776326	pbsv.DEL.999	GCGGAAAGGAAAGGAAAGGGGAAAGGAAAGGAAAGGGGAAAGGAAAGGAAAGGAAAGGAAAGGAAAGGAAAGGAAAGGAAAGGAAAAGGGAAAGGAAAGGGGAAAGGAAAG	G	.	PASS	SVTYPE=DEL;END=30776436;SVLEN=-110	GT:AD:DP:SAC	1/1:1,19:20:0,1,10,9
chr1	30791471	pbsv.DEL.1000	ACAGGGAGGGAAGGAGGAAGAGAGAGAGAGAAGAAAGAAAC	A	.	PASS	SVTYPE=DEL;END=30791511;SVLEN=-40	GT:AD:DP:SAC	0/1:8,11:19:3,5,7,4
chr1	30800037	pbsv.INS.DUP.1001	A	<DUP>	.	PASS	SVTYPE=DUP;END=30800057;SVLEN=20	GT:AD:DP:SAC	0/1:11,15:26:6,5,7,8
chr1	30835553	pbsv.DEL.1002	ATATATATATATATATATATATATATT	A	.	PASS	SVTYPE=DEL;END=30835579;SVLEN=-26	GT:AD:DP:SAC	0/1:11,11:22:4,7,7,4
chr1	30926452	pbsv.DEL.1003	GTTTGAGACCAGCCTGTCCAACATGGTGAAACCCCGTCTCTACTAAAAATACAAAAATTAGCCAGGTGTGGTGGTGCATGCCTGTAATCCCAGCACTTTGGGAGCCTGAGTTAGGAGAATTGCTGGAACCCAGGAGGCAGAAGGCTGCAGTGAGCTGAGATCTCATCACTGCACTCCAGCACTGGGCGACAGAGACAGACTCCATCTCAAAAACAACAAACAAACAAAAAACAAAACAAAACAAACAAAAAACATAGAGAAACCCTGTCTCTACTAGGAATAAAAAAATTATCCAGGTGTGGTGGCACATGTCTGTAATCCCAGCTACTCAGGAGGCTGAGGCATGAGAATTGCTTGAGCCTGGGAGGTGGAGGTTGCAGTAAGCCAAGATTTGTACCACTGCATTCAGCCTGGGTGACAGAGTGAGACTCATATATATATATATACACACACACACACACACACACACATATATATATACATATATATGTGTATATATATATACACACACATATATACGTATATATGTGTATATATATACACACACATATATACGTATATATATGTATATATATTATTTCTAATAATACCATCTGGAGATAGAACAGTATTACATTTAAATAACATAGACATACATAGGCCAGGTGCATTGGCTCACGCTTGTAATCCCAGAAATTTGGGAGGCTGAGGCAGGTGGATCATTTGAGGTCAGGAA	G	.	PASS	SVTYPE=DEL;END=30927166;SVLEN=-714	GT:AD:DP:SAC	0/1:19,11:30:10,9,7,4
chr1	30972260	pbsv.DEL.1004	AAAGAAAAGAAGGGAAGGGAAGGGAAGGGGAGGGGAGGGGAGGGGAGGGGAGGGGAG	A	.	PASS	SVTYPE=DEL;END=30972316;SVLEN=-56	GT:AD:DP:SAC	1/1:1,15:16:0,1,10,5
chr1	31038967	pbsv.INS.DUP.1005	T	<DUP>	.	PASS	SVTYPE=DUP;END=31038991;SVLEN=24	GT:AD:DP:SAC	1/1:0,24:24:0,0,8,16
chr1	31046489	pbsv.DEL.1006	GTTTTTTTTTTTTGTTTTTTTGGTT	G	.	PASS	SVTYPE=DEL;END=31046513;SVLEN=-24	GT:AD:DP:SAC	0/1:11,13:24:1,10,6,7
chr1	31080650	pbsv.DEL.1007	ATATATATATATATATATATATTTTTTTTTTTTTTT	A	.	PASS	SVTYPE=DEL;END=31080685;SVLEN=-35	GT:AD:DP:SAC	0/1:14,18:32:9,5,5,13
chr1	31104699	pbsv.INS.DUP.1008	T	<DUP>	.	PASS	SVTYPE=DUP;END=31104715;SVLEN=16	GT:AD:DP:SAC	0/1:19,18:37:10,9,6,12
chr1	31117740	pbsv.INS.1009	T	TATATTATATATATTATATATTATATAATATATATTATATAATATATATATTATATAATATAATATATATATTATATTATAT	.	PASS	SVTYPE=INS;END=31117740;SVLEN=81	GT:AD:DP:SAC	0/1:10,10:20:3,7,4,6
chr1	31117986	pbsv.DEL.1010	ATATATGTATATACATATATAATGTATATTTT	A	.	PASS	SVTYPE=DEL;END=31118017;SVLEN=-31	GT:AD:DP:SAC	0/1:10,9:19:3,7,5,4
chr1	31117986	pbsv.INS.1011	A	ATATATGTATATACATATATAATGTATATTTT	.	PASS	SVTYPE=INS;END=31117986;SVLEN=31	GT:AD:DP:SAC	0/1:9,9:18:5,4,3,6
chr1	31155518	pbsv.DEL.1012	CCCACCCGCTTTGGGCCGCGCT	C	.	PASS	SVTYPE=DEL;END=31155539;SVLEN=-21	GT:AD:DP:SAC	0/1:13,9:22:5,8,4,5
chr1	31176668	pbsv.INS.DUP.1013	C	<DUP>	.	PASS	SVTYPE=DUP;END=31176900;SVLEN=232	GT:AD:DP:SAC	0/1:9,19:28:5,4,9,10
chr1	31206237	pbsv.INS.1014	A	AAAATAAATAAATAAATAAATAAATAAATAAAT	.	PASS	SVTYPE=INS;END=31206237;SVLEN=32	GT:AD:DP:SAC	1/1:0,21:21:0,0,14,7
chr1	31216690	pbsv.INS.1015	T	TTTTATCTATTTATCTATTTA	.	PASS	SVTYPE=INS;END=31216690;SVLEN=20	GT:AD:DP:SAC	0/1:9,13:22:5,4,5,8
chr1	31251991	pbsv.INS.DUP.1016	A	<DUP>	.	PASS	SVTYPE=DUP;END=31252043;SVLEN=52	GT:AD:DP:SAC	0/1:15,10:25:9,6,3,7
chr1	31345547	pbsv.INS.1017	T	TATATATATATATATATTATATTATATATATATATATTATAATATATATATAATATAATATATATATAATATATATATATTATATTATATATATATATTATAATATATATATATAATATA	.	PASS	SVTYPE=INS;END=31345547;SVLEN=119	GT:AD:DP:SAC	0/1:11,19:30:4,7,10,9
chr1	31345547	pbsv.INS.1018	T	TATATATATATATATATTATATTATATATATATATAATATATATATATAATATA	.	PASS	SVTYPE=INS;END=31345547;SVLEN=53	GT:AD:DP:SAC	0/1:19,11:30:10,9,4,7
chr1	31386871	pbsv.INS.DUP.1019	A	<DUP>	.	PASS	SVTYPE=DUP;END=31386908;SVLEN=37	GT:AD:DP:SAC	0/1:14,11:25:7,7,5,6
chr1	31431778	pbsv.INS.1020	T	TAGGGTGGTAGGGTGGATAGGGTGGATAGGGTGGATAGGGTGGACAGGGTGGAAGGGTGGATAGGGTGGATAGGGTGGATAGGGTGGACAGGGTGGAAGGGTGGATAGGGTGGATAGGGTGGATAGGGTGGACAGGGTGGTTAGGGTGGAGAGGGTGGATAGGGTGGATAGGGTGGATAGGGTGGAGAGGGTGGATAGGGTGGATAGGGTGGACAGGGTGGAGGGTGGAGAGGGTGGATAGGGTGGATAGGGTGGATAGGGTGGATAGGGTGGTAGGGTGGATAGGGTGGATAGGGTGGATAGGGTGGATAGGGTGGATAGGGTGGATAGGGTGGTTAGGGTGGATAGGGTGGATAGGGTGGATAGGGTGGATAGGGTGGTTAGGGTGGATAGGGTGGATAGGGTGGATAGGGTGGTTAGGGTGGATAGGGTGGATAGGGTGGATAGGGTGGTAGGGTGGATAGGGTGGATAGGGTGGATAGGGTGGATAGGGTGGTAGGGTGGATAGGGTGGATAGGGTGGATAGGGTGGTTAGGGTGGTTAGGGTGGTAGGGTGGAAGGGTGGAGAGGGTGGTAGGGTGGATAGGGTGGATAGGGTGGATAGGGTGGATAGGGTGGATAGGGTGGATAGGGTGGATAGGGTGGATAGGGTGGAAGGGTGGTTAGGGTGGATAGGGTGGAAGGGTGGACAGGGTGGATAGGGTGGATAGGGTGGAAGGGTGGATAGGGTGGAAGGGTGGATAGGGTGGATAGGGTGGATAGGGTGGATAGGGTGGAGAGGGTGGTAGGGTGGATAGGGTGGATAGGGTGGATAGGGTGGTAGGGTGGTAGGGTGGATAGGGTGGAGAGGGTGGATAGGGTGGATAGGGTGGATAGGGTGGAGGGTGGATAGGGTGGATAGGGTGGATAGGGTGGAGGGTGGACAGGGTGGACAGGGTGGAGGGTGGAAGGGTGGTAGGGTGGAGAGGGTGGACAGGGTGGAAGGGTGGATAGGGTGGACAGGGTGGACAGGGTGGTAGGGTGGAGAGGGTGGATAGGGTGGATAGGGTGGATAGGGTGGATAGGGTGGATAGGGTGGACAGGGTGGACAGGGTGGACAGGGTGGTAGGGTGGATAGGGTGGATAGGGTGGATAGGGTGGATAGGGTGGTAGGGTGGTAGGGTGGATAGGGTGGAAGGGTGGAAGGGTGGATAGGGTGGATAGGGTGGATAGGGTGGACAGGGTGGATAGGGTGGATAGGGTGGATAGGGTGGATAGGGTGGATAGGGTGGAAGGGTGGATAGGGTGGATAGGGTGGACAGGGTGGTAGGGTGGAGAGGGTGGAAGGGTGGATAGGGTGGATAGGGTGGATAGGGTGGATAGGGTGGTTAGGGTGGATAGGGTGGATAGGGTGGATAGGGTGGACAGGGTGGA	.	PASS	SVTYPE=INS;END=31431778;SVLEN=1412	GT:AD:DP:SAC	1/1:3,12:15:1,2,4,8
chr1	31431787	pbsv.INS.1021	T	TAGGGTGGTTAGGGTGGATAGGATGGTTAGGGTGGACAGGGTGGATAGGGTGGATAGGGTGGATAGGGTGGTTAGGGTGGATAGGGTGGTTAGGGTGGATAGGGTGGATAGGGTGGATAGGGTGGATAGGGTGGATAGGGTGGACAGGGTGGATAGGGTGGTTAGGGTGGATAGGGTGGAGAGGGTGGACAGGGTGGACAGGGTGGACAGGGTGGATAGGGTGGACAGGGTGGTCAGGGTGGATAGGGTGGATAGGGTGGATAGGGTGGATAGGGTGGATAGGGTGGATAGGGTGGATAGGGTGGATAGGGTGGAGAGGGTGGACAGGGTGGATAGGGTGGATAGGGTGGATAGGGTGGAGAGGGTGGATAGGGTGGATAGGGTGGATAGGGTGGACAGGGTGGACAGGGTGGATAGGGTGGAGAGGGTGGATAGGGTGGACAGGGTGGATAGGGTGGATAGGGTGGATAGGGTGGAGAGGGTGGATAGGGTGGAGAGGGTGGAGAGGGTGGATAGGGTGGATAGGGTGGATAGGGTGGATAGGGTGGATAGGGTGGAGAGGGTGGACAGGGTGGATAGGGTGGATAGGGTGGATAGGGTGGAGAGGGTGGATAGGGTGGATAGGGTGGATAGGGTGGACAGGGTGGATAGGGTGGATAGGGTGGACAGGGTGGATAGGGTGGAGAGGGTGGACAGGGTGGATAGGGTGGATAGGGTGGATAGGGTGGAGAGGGTGGACAGGGTGGAGAGGGTGGATAGGGTGGATAGGGTGGATAGGGTGGATAGGGTGGACAGGGTGGATAGGGTGGAGAGGGTGGACAGGGTGGATAGGGTGGATAGGGTGGATAGGGTGGAGAGGGTGGATAGGGTGGATAGGGTGGATAGGGTGGACAGGGTGGACAGGGTGGATAGGGTGGATAGGGTGGACAGGGTGGACAGGGTGGATAGGGTGGATAGGGTGGAGAGGGTGGATAGGGTGGATAGGGTGGATAGGGTGGATAGGGTGGATAGGTTGGATAGGGTGGATAGGGTGGAGAGGGTGGATAGGGTGGATAGGGTGGATAGGGTGGATAGGGTGGAC	.	PASS	SVTYPE=INS;END=31431787;SVLEN=1080	GT:AD:DP:SAC	0/1:8,7:15:4,4,1,6
chr1	31431813	pbsv.INS.1022	A	ATAGGGTGGAGAGGGTGGACAGGGTGGATAGGGTGGATAGGGTGGATAGGGTGGAGAGGGTGGATAGGGTGGATAGGGTGGATAGGGTGGACAGGGTGGATAGGGTGGATAGGGTGGACAGGGTGGATAGGGTGGAGAGGGTGGACAGGGTGGATAGGTGGATAGGGTGGATAGGGTGGAGAGGGTGGACAGGGTGGTCAGGGTGGATAGGGTGGACAGGGTGGATAGGGTGGATAGGGTGGACAGGGTGGATAGGGTGGAGAGGGTGGACAGGGTGGATAGGGTGGATAGGGTGGATAGGGTGGAGAGGGTGGATAGGGTGGATAGGGTGGATAGGGTGGACAGGGTGGACAGGATGGTTAGGGTGGATAGGGTGGACAGGGTGGACAGGATGGTTAGGGTGGAGAGGGTGGAGAGGGTGGACAGGGTGGATAGGGTGGATAGGGTGGATAGGGTGGAGAGGTTGGATAGGGTGGAGAGGGTGGAGAGGGTGGATAGGGTGGATAGGGTGGATAGGGTGGATAGGGTGGACAGGGTGGATAGGGTGGAGAGGGTGGATAGGGTGGAGAGGGTGGATAGGGTGGATAGGGTGGTTAGGGTGGATAGGGTGGATAGGGTGGAGAGGGTGGAGAGGGTGGTTAGGGTGGATAGGGTGGATAGGGTGGAGAGGGTGGATAGGGTGGATAGGGTGGATAGGGTGGTTAGGGTGGATAGGGTGGATAGGGTGGAGAGGGTGGATAGGGTGGAGAGGGTGGATAGGGTGGATAGGGTGGACAGGGTGGACAGGATGGTTAGGGTGGAGAGGGTGGAGAGGGTGGACAGGGTGGACAGGGTGGATAGGGTGGATAGGGTGGTTAGGGTGGATAGGGTGGATAGGGTGGAGAGGGTGGATAGGGTGGATAGGATGGTTAGGGTGGACAGGGTGGACAGGGTGGACAGGGTGGACAGGGTGGACAGGGTGGAGAGGGTGGAGAGGGTGGACAGGGTGGATAGGGTGGACAGGGTGGATAGGGTGGATAGGGTGGATAGGGTGGAGAGGGTGGATAGGGTGGAGAGGGTGGATAGGATGGTTAGGGTGGATAGGGTGGATAGGGTGGATAGGGTGGATAGGGTGGAGAGGGTGGATAGGGTGGAGAGGGTGGATAGGGTGGACAGGGTGGATAGGATGGTTAGGGTGGAGAGGGTGGAGAGGGTGGACAGGGTGGACAGGGTGGACAGGGTGGACAGGGTGGACAGGGTGGATAGGGTGGATAGGGTGGTCAGGGTGGATAGGGTGGACAGGGTGGATAGGGTGGATAGGGTGGATAGGGTGGATAGGGTGGATAGGGTGGACAGGGTGGATAGGGTGGATAGGGTGGATAGGGTGGACAGGGTGGACAGGGTGGACAGGGTGGATAGGGTGGATAGGGTGGATAGGGTGGTCAGGGTGGATAGGGTGGACAGGGTGGATAGGGTGGATAGGGTGGATAGGGTGGATAGGGTGGATAGGGTGGACAGGGTGGACAGGGTGGATAGGGTGGATAGGGTGGATAGGGTGGATAGGGTGGACAGGGTGGACAGGGTGGACAGGGTGGATAGGGTGGATAGGGTGGATAGGGTGGAGAGGGTGGAGAGGATGGATAGGGTGGAGAGGGTGGATAGGGTGGATAGGGTGGATAGGATGGTTAGGGTGGATAGGGTGGATAGGGTGGACAGGGTGTATAGGGTGGATAGGGTGGACAGGGTGGATAGGGTGGATAGGGTGGATAGGGTGGATAGGGTGGATAGGGTGGTTAGGGTGGATAGGGTGGATAGGGTGGACAGGGTGGATAGGGTGGATAGGGTGGATAGGGTGGATAGGGTGGATAGGGTGGATAGGGTGGATAGGGTGGTTAGGGTGGATAGGGTGGATAGGGTGGATAGGGTGGATAGGGTGGATAGGGTGGATAGGGTGGATAGGGTGGATAGGGTGGATAGGGTGGATAGGGTGGATAGGGTGGTTAGGGTGGATAGGGTGGATAGGGTGGACAGGGTGGATAGGGTGGATAGGGTGGATAGGATGGTTAGGGTGGATAGGGTGGATAGGGTGGATAGGGTGGATAGGGTGGACAGGGTGGACAGGGTGGATAGGGTGGATAGGATGGTTAGGGTGGACAGGGTGGATAGGGTGGATAGGGTGGATAGGGTGGATAGGGTGGACAGGGTGGATAGGGTGGATAGGGTGGATAGGATGGTTAGGGTGGAGAGGGTGGAGAGGGTGGATAGGGTGGATAGGGTGGACAGGGTGGACAGGGTGGATAGGGTGGATAGGATGGTTAGGGTGGATAGGGTGGAGAGGGTGGATAGGGTGGATAGGGTGGATAGGGTGGATAGGGTGGATAGGGTGGAGAGGGTGGAGAGGTTGGATAGGGTGGAGAGGGTGGATAGGGTGGATAGGGTGGATAGGATGGTTAGGGTGGA	.	InsufficientStrandEvidence	SVTYPE=INS;END=31431813;SVLEN=2438	GT:AD:DP:SAC	0/1:10,5:15:5,5,0,5
chr1	31431888	pbsv.INS.1023	G	GGGTGGACAGGATGGTTAGGGTGGAGAGGGTGGAGAGGGTGGACAGGGTGGATAGGGTGGATAGGGTGGATAGGGTGGAGA	.	PASS	SVTYPE=INS;END=31431888;SVLEN=80	GT:AD:DP:SAC	0/1:61,9:70:12,49,2,7
chr1	31431994	pbsv.INS.1024	T	TAGGTGGATAGGATGGTTAGGGTGGATAGGGTGGATAGGGTGGATAGGGTGGATAGGGTGGAGAGGGTGGAGAGGGTGGATAGGGTGGATAGGGTGGTAGGGTGGACAGGGTGGATAGGGTGGATAGGGTGGATAGGGTGGATAGGGTGGAGAGGGTGGATAGGGTGGATAGGGTGGATAGGGTGGTTAGGGTGGATAGGGTGGAGAGGGTGGATAGGGTGGATAGGGTGGACAGGGTGGACAGGGTGGATAGGGTGGATAGGGTGGATAGGGTGGATAGGGTGGATAGGGTGGATAGGGTGGATAGGGTGGATAGGGTGGATAGGGTGGATAGGGTGGATAGGGTGGATAGGGTGGATAGGGTGGATAGGGTGGATAGGGTGGTAGGGTGGTTAGGGTGGATAGGGTGGATAGGGTGGTTAGGGTGGATAGGGTGGATAGGGTGGATAGGGTGGATAGGGTGGAAGGGTGGATAGGGTGGATAGGGTGGATAGGGTGGTTAGGGTGGATAGGGTGGATAGGGTGGATAGGGTGGATAGGGTGGTAGGGTGGATAGGGTGGATAGGGTGGATAGGGTGGATAGGGTGGACAGGGTGGATAGGGTGGATAGGGTGGATAGGGTGGAGAGGGTGGAAGGGTGGATAGGGTGGATAGGGTGGATAGGGTGGATAGGGTGGATAGGGTGGATAGGGTGGATAGGGTGGATAGGGTGGATAGGGTGGATAGGGTGGAAGGGTGGATAGGGTGGATAGGGTGGATAGGGTGGATAGGGTGGATAGGGTGGATAGGGTGGTAGGGTGGATAGGGTGGATAGGGTGGATAGGGTGGATAGGGTGGATAGGGTGGATAGGGTGGTTAGGGTGGATAGGGTGGATAGGGTGGATAGGGTGGATAGGGTGGATAGGGTGGATAGGGTGGTTAGGGTGGATAGGGTGGTTAGGGTGGATAGGGTGGAAGGGTGGAGAGGGTGGATAGGGTGGATAGGGTGGATAGGGTGGAAGGGTGGAGAGGGTGGATAGGGTGGTTAGGGTGGATAGGGTGGATAGGGTGGATAGGGTGGAAGGGTGGACAGGGTGGACAGGGTGGATAGGGTGGATAGGGTGGATAGGGTGGAAGGGTGGATAGGGTGGATAGGGTGGATAGGGTGGATAGGGTGGAAGGTGGAAGGGTGG	.	PASS	IMPRECISE;SVTYPE=INS;END=31431994;SVLEN=1171	GT:AD:DP:SAC	0/1:7,8:15:3,4,2,6
chr1	31431994	pbsv.INS.1025	T	TTGGAAGGGTGGAGAGGGTGGAGAGGGTGGACAGGGTGGATAGGGTGGACAGGGTGGATAGGGTGGATAGGGTGGATAGGGTGGAGAGGGTGGATAGGGTGGAGAGGGTGGATAGGATGGTTAGGGTGGATAGGGTGGATAGGGTGGATAGGGTGGATAGGGTGGAGAGGGTGGATAGGGTGGAGAGGGTGGATAGGGTGGACAGGGTGGATAGGATGGTTAGGGTGGAGAGGGTGGAGAGGGTGGACAGGGTGGACAGGGTGGACAGGGTGGACAGGGTGGACAGGGTGGATAGGGTGGATCAGGGTGGATCAGGGTGGATAGGGTGGACAGGGTGGATAGGGTGGATAGGGTGGATAGGGTGGATAGGGTGGATAGGGTGGACAGGGTGGATAGGGTGGATAGGGTGGATAGGGTGGACAGGGTGGACAGGGTGGACAGGGTGGACAGGGTGGATAGGGTGGATAGGGTGGTCAGGGTGGATAGGGTGGACAGGGTGGATAGGGTGGATAGGGTGGATAGGGTGGATAGGGTGGATAGGGTGGACAGGGTGGACAGGGTGGATAGGGTGGATAGGGTGGATAGGGTGGATAGGGTGGACAGGGTGGACAGGGTGGACAGGGTGGATAGGGTGGATAGGGTGGATAGGGTGGAGAGGGTGGAGAGGTTGGATAGGGTGGAGAGGGTGGATAGGGTGGATAGGGTGGATAGGATGGTTAGGGTGGATAGGGTGGATAGGGTGGACAGGGTGTATAGGGTGGATAGGGTGGACAGGGTGGATAGGGTGGATAGGGTGGATAGGGTGGATAGGGTGGATAGGGTGGTTAGGGTGGATAGGGTGGATAGGGTGGACAGGGTGGATAGGGTGGATAGGGTGGATAGGGTGGATAGGGTGGATAGGGTGGATAGGGTGGATAGGGTGGTTAGGGTGGATAGGGTGGATAGGGTGGATAGGGTGGATAGGGTGGATAGGGTGGATAGGGTGGATAGGGTGGATAGGGTGGATAGGGTGGAAGGTGGATAGGGTGGTTAGGGTGGATAGGGTGGATAGGGTGGACAGGGTGGATAGGGTGGATAGGGTGGATAGGATGGTTAGGGTGGATAGGGTGGATAGGGTGGATAGGGTGGATAGGGTGGACAGGGTGGACAGGGTGGATAGGGTGGATAGGATGGTTAGGGTGGACAGGGTGGATAGGGTGGATAGGGTGGATAGGGTGGATAGGGTGGACAGGGTGGATAGGGTGGATAGGGTGGATAGGATGGTTAGGGTGGAGAGGGTGGAGAGGGTGGATAGGGTGGATAGGGTGGACAGGGTGGACAGGGTGGATAGGGTGGATAGGATGGTTAGGGTGGATAGGGTGGAGAGGGTGGATAGGGTGGATAGGGTGGATAGGGTGGATAGGGTGGATAGGGTGGAGAGGGTGGAGAGGTTGGATAGGGTGGAGAGGGTGGATAGGGTGGATAGGGTGGATAGGATGGTTAGGGTGGATAGGGTGGATAGGGTGGATAGGGTGGATAGGGTGGATAGGGTGGATAGGGTGGATAGGGTGGATAGGGTGGATAGGGTGGATAGGGTGGATAGGGTGGATAGGGTGGTTAGGGTGGATAGGGTGGATAGGGTGGATAGGGTGGATAGGGTGGATAGGGTGGATAGGGTGGATAGGGTGGATAGGGTGGATAGGGTGGATAGGGTGGTTAGGGTGGATAGGGTGGATAGGGTGGACAGGGTGGACAGGGTGGATAGGGTGGATAGGATGGTTAGGGTGGATAGGGTGGATAGGGTGGATAGGGTGGATAGGGTGGACAGGGTGGACAGGGTGGATAGGGTGGATAGGATGGTTAGGGTGGACAGGGTGGATAGGGTGGATAGGGTGGATAGGGTGGATAGGGTGGACAGGGTGGATAGGGTGGATAGGGTGGATAGGATGGTTAGGGTGGATAGGGTGGAGAGGGTGGATAGGGTGGATAGGGTGGACAGGGTGGACAGGGTGGATAGGGTGGATAGGATGGTTAGGGTGGATAGGGTGGAGAGGGTGGATAGGGTGGATAGGGTGGATAGGGTGGATAGGGTGGATAGGGTGGAGAGGGTGGAGAGGTTGGATAGGGTGGAGAGGGTGGATAGGGTGGATAGGGTGGATAGGATGGTTAGGGTGGATAGGGTGGATAGGGTGGTTAGGGTGGATAGGGTGGATAGGGTGGACAGGGTGGACAGGGTGGACAGGGTGGACAGGGTGGATAGGGTGGATAGGATGGTTAGGGTGGATAGGGTGGATAGGGTGGATAGGGTGGATAGGGTGGACAGGGTGGATAGGGTGGATAGGGTGGATAGGGTGGATAGGGTGGACAGGGTGGATAGGGTGGATAGGGTGGATAGGGTGGAGAGGGTGGAGAGGTTGGATAGGGTGGAGAGGGTGGATAGGGTGGATAGGATGGTTAGGGTGGATAGGGTGGATAGGGTGGATAGGGTGGATAGGGTGGACAGGGTGGACAGGGTGGACAGGGTGGATAGGGTGGATAGGGTGGATAGGGTGGATAGGGTGGAGAGGGTGGAGAGGTTGGATAGGGTGGAGAGGGTGGATAGGGTGGATAGGGTGGATAGGGTGGATAGGATGGTTAGGGTGGATAGGGTGGATAGGGTGGATAGGGTGGATAGGGTGGATAGGGTGGATAGGATGGTTAGGGTGGATAGGGTGGTTAGGGTGGATAGGGTGGAGAGGGTGGAGAGGGTGGAGAGGGTGGATAGGGTGGATAGGGTGGAGAGGGTGGAGAGGGTGGATAGGGTGGTTAGGGTGGATAGGGTGGTTAGGGTGGATAGGGTGGAGAGGGTGGAGAGGGTGGAGAGGGTGGATAGGGTGGATAGGGTGGATAGGGTGGAGAGGGTGGACAGGGTGGATAGGGTGGATAGGATGGTTAGGGTGGATAGGGTGGTTAGGGTGGATAGGGTGGAGAGGGTGGAGAGGGTGGAGAGGGTGGATAGGGTGGATAGGGTGGATAGGGTGGAGAGGGTGGAGAGGGTGGATAGGGTGGATAGGGTGGAGAGGGTGGAGAGGGTGGATAGGGTGGATAGGGTGGATAGGGTGGAGAGGGTGGAGAGGGTGGAGAGGGTGGATAGGGTGGAGAGGGTGGACAGGGTGGACAGGGTGGAGAGGGTGGAGAGGGTGGATAGGGTGGATAGGGTGGATAGGGTGGACAGGGTGGACAGGGTGGACAGGGTGGAGAGGGTGGAGAGGGTGGAGAGGGTGGAGAGGGTGGAGAGGGTGGATAGGGTGGATAGGGTGGACAGGGTGGACAGGGTGGAGAGGGTGGAGAGGGTGGATAGGGTGGATAGGGTGGATAGGGTGGAGAGGGTGGATAGGGTGGAGAGGGTGGAGAGGGTGGAGAGGGTGGAGAGGGTGGATAGGGTGGATAGGGTGGATAGGGTGGACAGGGTGGATAGGGTGGAGAGGGTGGAGAGGGTGGAGAGGGTGGAGAGGGTGGATAGGGTGGAGAGGGTGGACAGGGTGGACAGGGTGGAGAGGGTGGATAGGGTGGATAGGGTGGATAGGGTGGATAGGGTGGAGAGGGTGGACAGGGTGGATAGGGTGGATAGGGTGGATAGGGTGGAGAGGGTGGATAGGGTGGATAGGGTGGAGAGGGTGGAGAGGGTGGATAGGGTGGATAGGGTGGATAGGGTGGTTAGTGTGGAGAGGGTGGACAGGGTGGAGAGGGTGGATAGGGTGGATAGGGTGGATAGGGTGGATAGGGTGGAGAGGGTGGACAGGGTGGACAGGGTGGAGAGGGTGGAGAGGGTGGATAGGGTGGATAGGGTGGAGAGGGTGGAGAGGGTGGATAGGGTGGATAGGGTGGATAGGGTGGATAGGGTGGATAGGGTGGAGAGGGTGGAGAGGGTGGATAGGGTGGATAGGGTGGATAGGG	.	InsufficientStrandEvidence	IMPRECISE;SVTYPE=INS;END=31431994;SVLEN=3914	GT:AD:DP:SAC	0/1:11,4:15:5,6,0,4
chr1	31431996	pbsv.INS.1026	G	GTGGATAGGGTGGATAGGGTGGATAGGGTGGATAGGGTGGACAGGGTGGATAGGGTGGATAGGGTGGATAGGGTGGATAGGGTGGATAGGGTGGATAGGGTGGATAGGGTGGATAGGGTGGATAGGGTGGATAGGGTGGATAGGGTGGATAGGGTGGATAGGGTGGATAGGGTGGATAGGGTGGAGAGGGTGGATAGGGTGGATAGGGTGGATAGGGTGGATAGGGTGGATAGGGTGGATAGGGTGGATAGGGTGGATAGGGTGGATAGGGTGGATAGGGTGGATAGGGTGGATAGGGTGGATAGGGTGGATAGGGTGGAGAGGGTGGATAGGGTGGATAGGGTGGATAGGGTGGATAGGGTGGATAGGGTGGATAGGGTGGATAGGGTGGATAGGGTGGAGAGGGTGGATAGGGTGGATAGGGTGGATAGGGTGGAGAGGGTGGAAGGGTGGAGAGGGTGGATAGGGTGGATAGGGTGGATAGGGTGGATAGGGTGGATAGGGTGGAGAGGGTGGATAGGGTGGATAGGGTGGATAGGGTGGATAGGGTGGATAGGGTGGATAGGTGGTAGGGTGGAAGGGTGGAAGGGTGGTAGGTG	.	PASS	IMPRECISE;SVTYPE=INS;END=31431996;SVLEN=598	GT:AD:DP:SAC	0/1:6,9:15:3,3,2,7
chr1	31432230	pbsv.INS.1027	G	GAGGGTGGAGGGTGGAAGGTGA	.	PASS	IMPRECISE;SVTYPE=INS;END=31432230;SVLEN=21	GT:AD:DP:SAC	0/1:55,13:68:9,46,4,9
chr1	31469853	pbsv.INS.DUP.1028	T	<DUP>	.	PASS	SVTYPE=DUP;END=31469881;SVLEN=28	GT:AD:DP:SAC	1/1:0,34:34:0,0,22,12
chr1	31495080	pbsv.INS.1029	T	TATTATATATTATATATTTTTATATATAATATATAATACATGTATTATATATTATATATTTTTATATATAATATATAATACATGTATTATATATTATATATTTTTATATATAATATATAATACATGTATTATATATTATATATTTTTATATATAATATATAATACATGTATTATATATTATATATTTTTATATATAATATATAATACATGTATTATATATTATATATTTTTATATATAATATATAATACATGTATTATATATTATATATTTTTATATATAATATATAATACATGTATTATATATTATATGTTATATATTTTTATATATAATACATATATTATATATTTTTTATATATATAATAC	.	InsufficientStrandEvidence	SVTYPE=INS;END=31495080;SVLEN=363	GT:AD:DP:SAC	0/1:17,8:25:8,9,8,0
chr1	31516091	pbsv.INS.1030	C	CTCCTTTCCTTTCCTTTCCTT	.	PASS	SVTYPE=INS;END=31516091;SVLEN=20	GT:AD:DP:SAC	0/1:14,12:26:5,9,5,7
chr1	31545478	pbsv.INS.1031	G	GCATCCATCCATCCACCCATGCATCCATCCACC	.	PASS	SVTYPE=INS;END=31545478;SVLEN=32	GT:AD:DP:SAC	0/1:11,18:29:7,4,8,10
chr1	31580183	pbsv.DEL.1032	CTCTCTCTCTCTCTCTCTCTCTCTCTCTCTG	C	.	PASS	SVTYPE=DEL;END=31580213;SVLEN=-30	GT:AD:DP:SAC	0/1:16,13:29:6,10,3,10
chr1	31595217	pbsv.DEL.1033	AAAGAAAGAAAGAAAGAAAGAAAGAAAGAAAGAAAG	A	.	PASS	SVTYPE=DEL;END=31595252;SVLEN=-35	GT:AD:DP:SAC	0/1:10,8:18:5,5,5,3
chr1	31595276	pbsv.DEL.1034	GAAAGAAAGAAAGAAAGAAAGAAAGGAAAGAAAGAAAGAAAGAAAGAAAGAAAGA	G	.	PASS	SVTYPE=DEL;END=31595330;SVLEN=-54	GT:AD:DP:SAC	0/1:8,9:17:5,3,4,5
chr1	31707371	pbsv.INS.DUP.1035	T	<DUP>	.	PASS	SVTYPE=DUP;END=31707392;SVLEN=21	GT:AD:DP:SAC	0/1:15,14:29:6,9,8,6
chr1	31807412	pbsv.INS.1036	A	AGGGGAGGGGAGGGGAGGGGAGGGGAGGGGAGGGGAGGGGAGGGGAGGGGGAGGGGAGGGGAGGGGAGGTGAGGGGAGGGAGGGGAGGGGAGGGGGAGGGGAGGGGAGGGGAGGGGAGGGGAGGGGAGGGGAGGGAGGGGGGAGGGGAGGGGAGGGGAGGGGAGGGGAGGGGGAGGGGAGGGGGAGGGGAGGGGAGGGGGAGGGGAGGGGGGAGGGGAGGGGAGGGGGAGGGGAGGGGGAGGGGAGGGGGAG	.	PASS	SVTYPE=INS;END=31807412;SVLEN=251	GT:AD:DP:SAC	1/1:0,5:5:0,0,2,3
chr1	31817109	pbsv.INS.DUP.1037	T	<DUP>	.	PASS	SVTYPE=DUP;END=31817129;SVLEN=20	GT:AD:DP:SAC	0/1:16,9:25:10,6,2,7
chr1	31833004	pbsv.DEL.1038	ATATATATATATATATATATA	A	.	PASS	SVTYPE=DEL;END=31833024;SVLEN=-20	GT:AD:DP:SAC	0/1:12,18:30:6,6,11,7
chr1	31908140	pbsv.INS.1039	T	TATATATATATATATATATATATTATATATATATATATATA	.	PASS	SVTYPE=INS;END=31908140;SVLEN=40	GT:AD:DP:SAC	0/1:15,12:27:12,3,5,7
chr1	31986432	pbsv.DEL.1040	ATAAAATAAAATAAAATAAAA	A	.	PASS	SVTYPE=DEL;END=31986452;SVLEN=-20	GT:AD:DP:SAC	1/1:1,27:28:1,0,11,16
chr1	32266671	pbsv.INS.DUP.1041	C	<DUP>	.	PASS	SVTYPE=DUP;END=32266771;SVLEN=100	GT:AD:DP:SAC	1/1:1,15:16:1,0,8,7
chr1	32433376	pbsv.INS.1042	G	GTGCCCCAATCCCTTATTTCTGCGTTCCGACCTCTTATGTCTCTG	.	PASS	SVTYPE=INS;END=32433376;SVLEN=44	GT:AD:DP:SAC	0/1:21,11:32:14,7,8,3
chr1	32539740	pbsv.INS.1043	G	GGCGCCGAGGCGAGCGGGCGCCATTTGCAGCCCGGGGCGCAGTGGCGGCGGCGGCGGCGCCGGCTCCGAGGGGCTGTGGGCGGCCACGGAGGAGGCGCGGGCGGCTGCGGCGGCGGCGGCGGGCCCAGCCCGGGGCGGCGGCGGGCGTTGGTGGGCACCGGCTCCCGGCCGCCCCTCCCCGCGCCCGGCCGCGCCTCCCAGCCCGCGGGGCCGGCCCTTTCTGC	.	PASS	SVTYPE=INS;END=32539740;SVLEN=223	GT:AD:DP:SAC	1/1:0,20:20:0,0,13,7
chr1	32581182	pbsv.INS.1044	T	TTATATATAAATATATAACTATATTATAATATAGTTATAATATATAATATATATTATAACTATATTAAATATATAAATTATATAATATATATTATATATTGTATATTATATAATTTATATAATATATTATATGTTATATAATATATATTATATATTGTATATATTATATTATATATTATATATTTTATATATCATATATAGTATGCTATATAATATATATTTTTATATATTATATAGTATACTATATATTTTTATATATTATATATAATATATATAATTATATATCATATATATTTATATAATATATGATATATAATATATAATATATATTATGTATTATATAATTATATAAAATATATCATATATATTATAAATAATATATTATATATATTATATATTATAAATAATATATTTTATATATTATAAATAATATATTATATATATTATATATTATAAATAATATATTATATATATTATATATTATAAATAATATATTATATATATTATATATTATAAATAATATATTATATATTATATTATATATTATAAATAATATATTATATATTATATTATATATTATAAATAATATATTATATATTATATTATAAATAATATATTATATATTATAAATAATATATTATATATAATATGTTA	.	PASS	SVTYPE=INS;END=32581182;SVLEN=653	GT:AD:DP:SAC	1/1:3,19:22:2,1,11,8
chr1	32642777	pbsv.INS.1045	T	TTTTTTTTTTTTTTGAGACGGAGTCTCGCTCTGTCACCAGACTGGAGTACAATGGCACAATCTCGGCTTACTGCAACTTCCGCCTCCTGGGTTCAAGCAATTCCCCTGCCTCAGCCTCCTGAGTAGCTGGGATTACAGACGTGTGCCACCATGCCTGGCTAATTTTTTGTATTTTAGCAGAGACGGAGTTTCACCATGTTGGCCAGGATGCTCTCAATCTCCTTACCTCATGATCCGCCAGCCTTGGCCTCCCAAAGTGCTGGGATTATTACAGGCATGAGCCACAGTCCCAGGTCTTTAGACAAACTCAACCCATTATCAATCAAAAAATGTTTAAATTCACTTATAGCATGGAAGCTACCCCACCCCTCCCCCCTCCCCCCTCCCGCCCCCCCCAGCTTTGAGTTGTCCCACCTTTCTGGACCAAAGCAATGTATTTCTTAAACTTAATTGATTAATGTCTCATGCCTCTCTGAAATGTATAAAACCAAACTGTGCCCTGACCACCTTGGGCACACTGAGCACATGTTCTCAGGATCTCCAGAGGGCTGTGTCAGGGGCCATGGTCACATTTGGCTCAGAATACATCTCTTCAAATATTTTATAGAGTTCGACTATTTTGTCAACAATTAAAAAGGCACCTATTCAGAATATTAAAAGTTAAGATTTAATAACATCAACAGTTCTTACTGATTCATCAAATATTTTTTTTTTTGAGACCGAGTCTCGCTCTATCGCCCAGGCTGGAGGGCAGTGGCACAATCTCTGTTCACTGCAACCTCCGCCTCCCGGGTTCAAGCGATTCTCCTGCCTCAGCCTCCCGAATAGCTGGGACTACATGCGCGTGCCACCACGCCTGGCTAATTTTTGTATTTTTAGTAGAGACGGAGTTTCACAACGTTGGCCAGGATGGTCTCGATCCCTTGACCTCATGATCCGCCTGCCTCGGCCTCCCAAAGTGCTGGGATTACAGGTGTGAGCCACCGGCGCCTGGCCAAAACAAAA	.	PASS	SVTYPE=INS;END=32642777;SVLEN=1004	GT:AD:DP:SAC	1/1:2,24:26:2,0,15,9
chr1	32687833	pbsv.INS.1046	A	AATTATTATTATTATTATTATT	.	PASS	SVTYPE=INS;END=32687833;SVLEN=21	GT:AD:DP:SAC	1/1:0,21:21:0,0,7,14
chr1	32752930	pbsv.DEL.1047	CACACACACACACACACACACATATAT	C	.	PASS	SVTYPE=DEL;END=32752956;SVLEN=-26	GT:AD:DP:SAC	1/1:0,21:21:0,0,10,11
chr1	32797025	pbsv.DEL.1048	TATATATATATATATATATATATATAG	T	.	PASS	SVTYPE=DEL;END=32797051;SVLEN=-26	GT:AD:DP:SAC	0/1:14,8:22:6,8,1,7
chr1	32912970	pbsv.DEL.1049	TGAATAAAGCATTACATCAGCAGTTCTCCACATGTGATCTGCAAA	T	.	PASS	SVTYPE=DEL;END=32913014;SVLEN=-44	GT:AD:DP:SAC	0/1:10,6:16:6,4,3,3
chr1	32986772	pbsv.INS.1050	T	TTCAGGTGATCTGCCCGCCTCGACCTCCCAAAATGCTGGGATTACAGGTGTAAGCCACTGTGCCCAGCCCTAAGAGCTTTAAATGTAGTTTTGGGTATGTCATTTCCACCTGACTGCTGACTTTAAAACTGAACCCCATTAAGAGACACCTTCATTATGATTATAAATATGAAAGAGTATTGAATTTCTACATACACATCCTCCACAGACCCAAAGTCCCATGATAACTTGTTTGGCTCATCTCCCTGTAGCCACACCTAGCACCATGCTGGGCACAAAGCAGGTACTCAGTAAATGTTTATTGAAGGAATAAATCAAACATGCTTACTTGTGAAAATAAGACCAGAAGTGGTTTGTGTGGGTCTAGGTGGCTACAGGTGCTCTCACTCTTCAAGACAAGAAGGCACATATGCACCACTGTGCACCTGCTCCCCCAAGTACACCAGGCCAGAGACAGAGTGAAGGTGAATGTGGATTTGTGTTTATTCACTCCACACTATGTGAAAACCGGAGCCAGTTTTCTATAATATTTTTGGCAATTACATCTATATCAGTTTCACAAATTACCACAAATTTGTGGCTTAAAACAAGATGATTTTTATTGTCTTACAGTTCTGGAAGTCAGAAGTCCAAAATGGGTCTTATGGAAGCTAAAATCAAGGTGTGAGCAGGGCTGCATTCCTTCTGGAGGCTCTAGGGGAGAATTGGTTTTCATAACTTTTCCAGCTTCTTGGGCTGCATTCCTTGGCTGGTGGTCCCCTCTTCAATCTTCAAAGCCTGCAACACAGCATCTTTAAATCTCTCTTTGTTCTGTCTTCATATATTATCTTCTCTCTTATAAGGACCCTTGTGATTACATCAGGCCCAGTAGGATGATAGTCCAGGATGATCTCTCCATTTTAAGATCCTTAATGTAATCATATCTGCAAAATCTCTTTACCATCCGAGGTAACCTTCACAGGTTCTGGGGACCTGATATCTTTAGGTGGTCATTATTCAGCATACTGCAGGATATTGTATTTTGCTTTGTTGAGCAAGATGCTCAACACATGTTTGGTGAATTTCATCGTAACAGAAAGAAAAAGTACTGCCCCAGCAGAGAGCCCACAACCTGAGTACCCTGGAGCTGTAAGAGCTAATAAATCATGGGCATAGCATAACCCAAAGCTCCTCCCAACATAGGGGCGGGTAGGAGCTGAATCACTAAGTCCCCCAACCCTCAGGGAATTGCTGTTTCTCTTTCCCCACGATACTGATCACTCCTGCTCCAACCTCTTCCAGGGATGAAAATTTTTGTTCTTATTTTATATCTTGAAGAAATAACTTGCATGTGTTATTGTTACTAAACAATTCAAATCTTTTTTTTTTTTTTCTGGAGACAGAGTCTCACTCTGTTGCCCAGGGTGGAGTGCAGTGGCACGATCTCAGCTCACTGCAACCTCCACCTCCTGGGTTCGAGTGATTCTCCTGCCTCAGCCTCCCAAGTAGCTGGGACTACAGGTACACACCACCACGCCTGGCTAATTTTTGTATTTTTAGTAGAGACAGGGTGTCACCATATTGGACAGGCTGGTCTTGAACTCCTGACC	.	PASS	SVTYPE=INS;END=32986772;SVLEN=1588	GT:AD:DP:SAC	0/1:12,9:21:6,6,2,7
chr1	33052507	pbsv.INS.1051	C	CGGCCAGCCGCCCCGTCCGGGAGGGAGGTGGGGGGGTCGGCCCCCCGCCCGGCCAGCCGCCCCGTCCGGGAGGGAGGTGGGGGGGGGTCGGCCCCCCTGCCT	.	PASS	SVTYPE=INS;END=33052507;SVLEN=101	GT:AD:DP:SAC	1/1:5,23:28:2,3,12,11
chr1	33175008	pbsv.INS.DUP.1052	T	<DUP>	.	PASS	SVTYPE=DUP;END=33175042;SVLEN=34	GT:AD:DP:SAC	0/1:10,10:20:5,5,6,4
chr1	33180819	pbsv.INS.DUP.1053	G	<DUP>	.	PASS	SVTYPE=DUP;END=33180847;SVLEN=28	GT:AD:DP:SAC	0/1:8,10:18:4,4,5,5
chr1	33186817	pbsv.INS.1054	A	ATAAAACAATGTTGTATGTTGACTGGTTGCTAAAAATGTGGCCAGAGACTCACAGGAGCCTGATGCCATAGCTCTTTTAAGGGCTACAGAGAGTAATGAGAGTCGGCTGTATTTAAAATTGTTGCATGTAACAGCATCCACCAATACAAGATACAACATCCACGTCCCTTCCTATCCAGGTTACATTTGCTCAAGCCCACTTGAAGGCAGAGGAGCAGAAGAAGGAACATTGAGCAACTTCCGAGTGCCACGCACTGTGCTAGGTGCTTCATGTGTGTTATTTGATTTGATCCTCACAATAGGATCAAATCTCCAGATTTGACTTGTTTCTCCCCATTGGCAGATGAGGAAACTGTGGCTGGGAGTGGGGAAGTGACTTATCTAAAACCAGGACAAGTAAGCGGCACAGGCTCCTCCTCCTGTGATTCTTGCCTGGGGCCCAAGCAGCTGGAGATGACTCCACATTGTGCAGGCTGGCTGGGCCACAGCTGAGCGGTCAGCTCCACCTAGCAGACTTTATAAATGGGCAAGCTGGGCTCTGTCGCTCAGTGCCTCCTCCCTATTCCAAACCTTTGCCTGGCTCCTGTAACCCCACAGAGACACCCCTGCTTCCTCTCAGTGGGGGACCTTGCCTCCTGCTCCATGGGGGAAGTGGAGCCCCCTCCGTGGGGATGTCCCAACTTCCAGTCCCTCCAACCTATCAACTTATCTATAGAAACACCTCAAGTACTCTGTGAAATGAAGCAGAGAGTAGAACAAAAAAATGACTGAAATAAATGCATTTCTAACATTATTCATCTTCACCCCCTTTCCCTGGTCCCAGAGGATGAAGCTCACCTTCTGTTGAGAATGGATTCCTCCCCTAGGGCCCCTTGAATCCACTCAGGCCTCTTCTGGGAACTGACTCCTTCAATGAGCCCACTTTTGACTCTGTATTTTTGTCTCCTTCCTTGTCATTGGCTGCTTTTCCTCAGCCTAGAAACAGGCTCAACTTCCTATTCAAATGATACTCTCTACAGTTGCCCCACCTTGAGCTACCACCTCATTTCTTGCCTGTCTCTAGCCCAGCACTTTGAGAGAATTGTCTGTACATCCTCCTGCGTCACCATCAGCCCATTGCAGCCTGCGCATCCTCCTGGGCCAGCAGCAGCCCACTGCAGCCTGCACATCCTCCTGGGCCAGGACCAGCCCTCTGCAGCCTGCACATCCTCCTGGGCCAGGGCCAGCCCTCTGCAGCCTGCACATCCTCCTGGGCCAGGACCAGCCCACTGCAGCCTGCACATCCTCCTGGGCCAGCACCAGCCCACTGCAGCCTGCACATCCTCCTGTGCCAGCATCAGCCCACTGTGGCCTGTGCATCCTCTTGGGCCAGCATCAGCCCACTGCAGCCTGGCTCTGCTCCCCCACCACTCCACTCATCATCTCCTAATTGCCAATTAAAAATACTTTCGGAGACACAGTTGCTGCTGTAGAAAAACAAAAGAGAGGAAAACTAAGAAGCCACCATTCAGAAAGAACTATTGTTAATACTTGGATCATATCCTCAGATCTTTTTCATATATTCTATATATGTGTGCACATGTGTGCACACACAAACTCGGGTGTAGGGGTAAGGAGAAGGGGAGTCAGGGGAGAGAGGGAGAAAGATATTTTT	.	PASS	SVTYPE=INS;END=33186817;SVLEN=1653	GT:AD:DP:SAC	1/1:0,15:15:0,0,9,6
chr1	33189652	pbsv.INS.DUP.1055	T	<DUP>	.	PASS	SVTYPE=DUP;END=33189684;SVLEN=32	GT:AD:DP:SAC	0/1:10,16:26:8,2,3,13
chr1	33307711	pbsv.INS.DUP.1056	C	<DUP>	.	PASS	SVTYPE=DUP;END=33307742;SVLEN=31	GT:AD:DP:SAC	1/1:0,14:14:0,0,10,4
chr1	33393724	pbsv.INS.1057	A	AAACGATGACCTCAGCTGCTGCACAGCTCTTCACTGTTCTCTTAATACC	.	PASS	SVTYPE=INS;END=33393724;SVLEN=48	GT:AD:DP:SAC	1/1:0,31:31:0,0,17,14
chr1	33435962	pbsv.DEL.1058	CATGAGGGGCGGATCACACGGACAGA	C	.	PASS	SVTYPE=DEL;END=33435987;SVLEN=-25	GT:AD:DP:SAC	0/1:16,21:37:10,6,10,11
chr1	33707693	pbsv.DEL.1059	GCGCACACACACACACACACACA	G	.	PASS	SVTYPE=DEL;END=33707715;SVLEN=-22	GT:AD:DP:SAC	1/1:0,19:19:0,0,6,13
chr1	33740282	pbsv.DEL.1060	TCCGAAGCCAGGCTCTATTTTCACC	T	.	PASS	SVTYPE=DEL;END=33740306;SVLEN=-24	GT:AD:DP:SAC	0/1:19,8:27:12,7,2,6
chr1	33864929	pbsv.INS.1061	A	AGGAGAGGGGAAGGGAGGAGAAGGGAAGGGAGGGGAAGGGAGGGAGAAGGAGTGGGATGGAGGGAGAGAAGGGGGAGGAGGGGGAGGGAGAGGATGGGGAGAGTGAGGAGGGGAGGGGAGGGGAGGGAGAGGAGGGGAAGGGAGGGAGAGGAGGGGGAGAGAGGGGAAGGGAGGGAGAGGAGGGGGAGAGAGGGGAAGGGAGGGAGGGGAGGGGGAGGGAG	.	PASS	SVTYPE=INS;END=33864929;SVLEN=220	GT:AD:DP:SAC	1/1:0,22:22:0,0,8,14
chr1	33938388	pbsv.INS.DUP.1062	C	<DUP>	.	PASS	SVTYPE=DUP;END=33938420;SVLEN=32	GT:AD:DP:SAC	0/1:11,19:30:4,7,12,7
chr1	33989013	pbsv.DEL.1063	CATATATATATATATATATATATATATATATATATAT	C	.	PASS	SVTYPE=DEL;END=33989049;SVLEN=-36	GT:AD:DP:SAC	0/1:17,14:31:11,6,9,5
chr1	34076918	pbsv.INS.DUP.1064	A	<DUP>	.	PASS	SVTYPE=DUP;END=34076955;SVLEN=37	GT:AD:DP:SAC	0/1:14,13:27:8,6,6,7
chr1	34080921	pbsv.DEL.1065	GGAAAGAAAGAAAGAAAGAAAGAAAGAAA	G	.	PASS	SVTYPE=DEL;END=34080949;SVLEN=-28	GT:AD:DP:SAC	0/1:19,14:33:11,8,5,9
chr1	34102579	pbsv.INS.DUP.1066	G	<DUP>	.	PASS	SVTYPE=DUP;END=34102609;SVLEN=30	GT:AD:DP:SAC	0/1:8,10:18:5,3,8,2
chr1	34169612	pbsv.DEL.1067	AGAGAGAGAGAGAGAGAGAGAGAGT	A	.	PASS	SVTYPE=DEL;END=34169636;SVLEN=-24	GT:AD:DP:SAC	1/1:0,28:28:0,0,11,17
chr1	34247492	pbsv.INS.DUP.1068	G	<DUP>	.	PASS	SVTYPE=DUP;END=34247536;SVLEN=44	GT:AD:DP:SAC	0/1:18,13:31:12,6,6,7
chr1	34303776	pbsv.DEL.1069	TATATATATATATATATATAT	T	.	PASS	SVTYPE=DEL;END=34303796;SVLEN=-20	GT:AD:DP:SAC	0/1:14,16:30:7,7,10,6
chr1	34388683	pbsv.INS.DUP.1070	T	<DUP>	.	PASS	SVTYPE=DUP;END=34388717;SVLEN=34	GT:AD:DP:SAC	0/1:19,18:37:5,14,8,10
chr1	34541466	pbsv.INS.1071	G	GCAATACTCCCAGATTGATCTACAGGGTTAACACAGTCCCTGTCAAAATATCAACTTGCCTTTTTTGCAAAAGTGGAAAAGCCAATCTTCAAATCACATGGAAATTCAAGAGACCTAAAATAGCTAAAACAATCTTTAAAAAGAACAAAGTTGGAAGACTCACATTTCCGGATTTCAAAACTTGCTACAAAATTACAGTGCTATTAAAACAGTGTGGTACTGGCATAAGGACAGACATAAAGATCAATAGAATTGAATTGAAAGTACAGAAATAAACCCTTACATTTGTGGTCAATTGATTTTCAACAAGAGTGCCAAGACAATTCAAGGGAGAAAGAACAATCATTCAACAAATAGAACTAAAACAACTGGATATTCACATGCAAATGAATAAATTTGGACTCCTACCTCATAAAACACAAAAAAAAAACCACCCCAAAATGGATCATAGACATAAATGTAAGTGTTAAAACTCTAAGACAAAAACTAGGAGTAAATCCTTGGAAACTTTGATTAGATAATATTTCCTTCTTTCTGCTTATTTTGGGTTTAATTTGCTTTTATTTTTCTACTTTCTTAAGGTTTTTATATACTGTACCAAAAGCACAAGCAGTAAGAGAAAAAACCTGGCAAATTGGACTACATCAATATTAAAAAATTTATGTTATGAAAAATGTCATCAAGAAAGTGAAACAACAACCCACAGAATGAAAGAAAATATTTACAAATTTTCTATCTAATACAGAACTTGTAACCAGCATGTATTTTTAAAATCTCTTATGAATCAATAATAAAAATACAAATAACCCAATTTTAAAATGGACAAAGGATCTGAATAGACATTTTTCCAAGAGAGATATACAAATGGCCAAGAAGCGCATAAAAAGATGTTCGACATCATTAGTAATCAGGGAAAT	.	PASS	SVTYPE=INS;END=34541466;SVLEN=916	GT:AD:DP:SAC	1/1:0,19:19:0,0,8,11
chr1	34777650	pbsv.DEL.1072	TCTCCATCATCACACACATTCACAACCACACATGCACACAGCCTCCCACACCACCCCAGCCAC	T	.	PASS	SVTYPE=DEL;END=34777712;SVLEN=-62	GT:AD:DP:SAC	0/1:9,12:21:5,4,3,9
chr1	34777656	pbsv.INS.DUP.1073	T	<DUP>	.	PASS	SVTYPE=DUP;END=34777778;SVLEN=122	GT:AD:DP:SAC	0/1:12,9:21:3,9,5,4
chr1	34802227	pbsv.DEL.1074	GGGTTTGGTTTGGTTTGGTTT	G	.	PASS	SVTYPE=DEL;END=34802247;SVLEN=-20	GT:AD:DP:SAC	0/1:20,13:33:8,12,6,7
chr1	34802267	pbsv.INS.1075	T	TGGTTTGGTTTGGTTTGGTTTGGTTTGGTTTGGTTTG	.	PASS	SVTYPE=INS;END=34802267;SVLEN=36	GT:AD:DP:SAC	0/1:16,17:33:7,9,7,10
chr1	34839340	pbsv.INS.1076	A	AAAGAGAAGAGAAGAGAAGAGAAGAAGAGAAGAGAAGAGAAGAGAAGAGAAGAGAAGAGAAGAGAAGAG	.	PASS	SVTYPE=INS;END=34839340;SVLEN=68	GT:AD:DP:SAC	0/1:20,13:33:11,9,6,7
chr1	34906016	pbsv.INS.1077	T	TTATATATATATATATATATATATATATATATATATA	.	PASS	SVTYPE=INS;END=34906016;SVLEN=36	GT:AD:DP:SAC	1/1:0,28:28:0,0,15,13
chr1	34916646	pbsv.DEL.1078	TTTTTATTTTATTTTATTTTA	T	.	PASS	SVTYPE=DEL;END=34916666;SVLEN=-20	GT:AD:DP:SAC	1/1:0,31:31:0,0,16,15
chr1	34928408	pbsv.DEL.1079	GCCCCAGATCCCCCCTCCCACC	G	.	PASS	SVTYPE=DEL;END=34928429;SVLEN=-21	GT:AD:DP:SAC	1/1:0,18:18:0,0,8,10
chr1	34992607	pbsv.INS.DUP.1080	T	<DUP>	.	PASS	SVTYPE=DUP;END=34992685;SVLEN=78	GT:AD:DP:SAC	1/1:2,21:23:2,0,5,16
chr1	34995006	pbsv.DEL.1081	CATATATACTTACATACGTATATATATGTAAT	C	.	PASS	SVTYPE=DEL;END=34995037;SVLEN=-31	GT:AD:DP:SAC	1/1:0,24:24:0,0,7,17
chr1	35015743	pbsv.INS.1082	A	AAAAAAAAAAAAAAAAAATATATATATATATATATATATATATATATATATATAT	.	PASS	SVTYPE=INS;END=35015743;SVLEN=54	GT:AD:DP:SAC	0/1:16,20:36:10,6,10,10
chr1	35050002	pbsv.DEL.1083	AGTGATCCTCCCACCTTGGCCTCCCAAAGTGCTGAGATTACAGGCGTGAGCCACCGCGCCCAGCGGAGATGTAAGAGTTCTTTGTATATTCTATATACAAGTCCCATATCAGATATAGAATTTGCAAAACTTTTATCCCATTCTTTGGGTTGTCTTTTCGCTTTCTTAATGGTGTCCTTTATTAAAGCACAAAAGTTGGCTGGGCAATCCCCTGACCTCTGCCTCCCAAAGTGCTAGGATTACAAGTGTGAGCCACTGCAACCAGCCTATTCTATTAAATTTCTAATATTAACTACTGTATTTTTAATTTCCAAGAGCTCTTTCTTACTCCCTAATTCTGGTTTTGTTTTTTTTTTTTTTTTCATAGAATTGCTTCTTGTTTTATCCATATGAAAAGTATAGTAACTCTTCAGGTATATTAACTAATGTTGGTGAGCTTTTTAAGTAATTTTCTTTTTTTTTTTTTTTTTTTGAGACGGAGTCTCACTCTGTCCTCTGTCTCCCAGGCTGGAGTGCAGTGGCACGATCTTGGCTCACTGCAACCTCTGCTCCCGGATTCACACCATTCTCCTGTCTCAGCCTCCCGAGTAGCTGGGACAGCTGGTGCCTGCCACCACGCCTGGCTGATTTTTTTTGTATTTTTAGTAGAGACGGGGTTTCACTGTGTTAGCCAGGATGGTCTCGATCTCCTGACCTT	A	.	PASS	SVTYPE=DEL;END=35050698;SVLEN=-696	GT:AD:DP:SAC	1/1:1,15:16:0,1,6,9
chr1	35061821	pbsv.INS.DUP.1084	T	<DUP>	.	PASS	SVTYPE=DUP;END=35061843;SVLEN=22	GT:AD:DP:SAC	1/1:0,20:20:0,0,7,13
chr1	35260289	pbsv.INS.DUP.1085	A	<DUP>	.	PASS	SVTYPE=DUP;END=35260492;SVLEN=203	GT:AD:DP:SAC	1/1:3,19:22:1,2,10,9
chr1	35576928	pbsv.DEL.1086	CGCGGGACCCCAGCGCCAGCGGGACCCCAGCGCCAGCGGGACCCCAGCGCCA	C	.	PASS	SVTYPE=DEL;END=35576979;SVLEN=-51	GT:AD:DP:SAC	0/1:12,10:22:6,6,4,6
chr1	35658875	pbsv.INS.1087	A	ATATATATATATATATATATATATATG	.	PASS	SVTYPE=INS;END=35658875;SVLEN=26	GT:AD:DP:SAC	0/1:10,14:24:4,6,6,8
chr1	35770436	pbsv.DEL.1088	TATATATATATATATATATATATATATAC	T	.	PASS	SVTYPE=DEL;END=35770464;SVLEN=-28	GT:AD:DP:SAC	1/1:0,16:16:0,0,9,7
chr1	35818655	pbsv.INS.DUP.1089	A	<DUP>	.	PASS	SVTYPE=DUP;END=35818677;SVLEN=22	GT:AD:DP:SAC	0/1:12,15:27:8,4,10,5
chr1	35888992	pbsv.DEL.1090	GGGACAGAGGGGAGAAATGAATGGGATGTCCTTGATGAGGCAGAA	G	.	PASS	SVTYPE=DEL;END=35889036;SVLEN=-44	GT:AD:DP:SAC	0/1:10,11:21:8,2,1,10
chr1	35971060	pbsv.INS.1091	A	ATATAAATTATAAATAATATATAAATTTATAT	.	PASS	SVTYPE=INS;END=35971060;SVLEN=31	GT:AD:DP:SAC	0/1:14,13:27:12,2,8,5
chr1	36110499	pbsv.DEL.1092	TTCTCACCCAAGCTGGAGTGCAGTGA	T	.	PASS	SVTYPE=DEL;END=36110524;SVLEN=-25	GT:AD:DP:SAC	0/1:5,13:18:3,2,6,7
chr1	36210714	pbsv.INS.1093	T	TATATATCATATATATATATCATATATATATCATATATATATCACATATATATATCATATATATATATCATATATATATATATC	.	PASS	SVTYPE=INS;END=36210714;SVLEN=83	GT:AD:DP:SAC	0/1:13,14:27:9,4,8,6
chr1	36210726	pbsv.INS.1094	T	TATATATCATATATATATCATATATATATATATCATATATATATCATATATATATATCATATATATATCATATATATATATATCATATATATATCATATATATATATCATATATATATCATATATATATATATCATATATATATCATATATATATATCATATATATATCATATATATATCATATATATATATCATATATATATATATGATATATATATATG	.	PASS	SVTYPE=INS;END=36210726;SVLEN=220	GT:AD:DP:SAC	0/1:14,13:27:8,6,9,4
chr1	36213961	pbsv.DEL.1095	AGGAAAGAGAAAGAAAGAAAGAAAGAAAGAAAGAAAGGAAAGAAAGA	A	.	PASS	SVTYPE=DEL;END=36214007;SVLEN=-46	GT:AD:DP:SAC	1/1:2,29:31:1,1,16,13
chr1	36243928	pbsv.DEL.1096	CCCCCCCACCTCCCTCCCGGATGGGGCGGCTGGCGGGCGGGGGGCTGAA	C	.	PASS	SVTYPE=DEL;END=36243976;SVLEN=-48	GT:AD:DP:SAC	0/1:9,12:21:5,4,6,6
chr1	36252927	pbsv.DEL.1097	CATATATATATATATATATATAT	C	.	PASS	SVTYPE=DEL;END=36252949;SVLEN=-22	GT:AD:DP:SAC	0/1:7,16:23:5,2,7,9
chr1	36266850	pbsv.DEL.1098	ATATTTATTTATTTATTTATT	A	.	PASS	SVTYPE=DEL;END=36266870;SVLEN=-20	GT:AD:DP:SAC	0/1:5,8:13:2,3,2,6
chr1	36270571	pbsv.INS.1099	G	GGTTTTTTTTTTTTTTTTTTTTTTTTTT	.	PASS	SVTYPE=INS;END=36270571;SVLEN=27	GT:AD:DP:SAC	0/1:10,5:15:3,7,2,3
chr1	36283616	pbsv.DEL.1100	TGCTGTTTATTTCAGATGAGTATCTAGAATCCTTGTCTTAGATGAATTGATTA	T	.	PASS	SVTYPE=DEL;END=36283668;SVLEN=-52	GT:AD:DP:SAC	0/1:17,13:30:9,8,8,5
chr1	36313973	pbsv.INS.DUP.1101	T	<DUP>	.	PASS	SVTYPE=DUP;END=36313991;SVLEN=18	GT:AD:DP:SAC	0/1:18,14:32:7,11,5,9
chr1	36402885	pbsv.INS.1102	T	TTATATATATATATATATATTTA	.	PASS	SVTYPE=INS;END=36402885;SVLEN=22	GT:AD:DP:SAC	1/1:0,23:23:0,0,9,14
chr1	36403220	pbsv.DEL.1103	TTTTATATATATATATATATATATATATATATA	T	.	PASS	SVTYPE=DEL;END=36403252;SVLEN=-32	GT:AD:DP:SAC	1/1:0,24:24:0,0,10,14
chr1	36496676	pbsv.INS.DUP.1104	T	<DUP>	.	PASS	SVTYPE=DUP;END=36496704;SVLEN=28	GT:AD:DP:SAC	0/1:13,15:28:7,6,8,7
chr1	36521985	pbsv.INS.DUP.1105	C	<DUP>	.	PASS	SVTYPE=DUP;END=36522023;SVLEN=38	GT:AD:DP:SAC	0/1:21,10:31:12,9,4,6
chr1	36538587	pbsv.DEL.1106	GTATTTTATTTTATTTTATTT	G	.	PASS	SVTYPE=DEL;END=36538607;SVLEN=-20	GT:AD:DP:SAC	1/1:0,21:21:0,0,10,11
chr1	36543955	pbsv.INS.DUP.1107	A	<DUP>	.	PASS	SVTYPE=DUP;END=36544021;SVLEN=66	GT:AD:DP:SAC	0/1:11,12:23:4,7,6,6
chr1	36544152	pbsv.DEL.1108	ATACATCATATGTATTCTAAAATGTATATGGAATATACATCATATGTATTCTAAAATGTATATGGAATA	A	.	PASS	SVTYPE=DEL;END=36544220;SVLEN=-68	GT:AD:DP:SAC	0/1:13,10:23:6,7,4,6
chr1	36544361	pbsv.INS.1109	C	CTATATATATATATATATATATATATATATA	.	PASS	SVTYPE=INS;END=36544361;SVLEN=30	GT:AD:DP:SAC	0/1:13,12:25:6,7,6,6
chr1	36632572	pbsv.DEL.1110	ATATATATATATATATATATGTGTATATATATATAT	A	.	PASS	SVTYPE=DEL;END=36632607;SVLEN=-35	GT:AD:DP:SAC	1/1:0,28:28:0,0,15,13
chr1	36682223	pbsv.INS.1111	T	TTATCTATATCTATATCTATATCTA	.	PASS	SVTYPE=INS;END=36682223;SVLEN=24	GT:AD:DP:SAC	1/1:0,28:28:0,0,10,18
chr1	36684914	pbsv.DEL.1112	ATATATATATATATTTTTTTTT	A	.	PASS	SVTYPE=DEL;END=36684935;SVLEN=-21	GT:AD:DP:SAC	1/1:0,28:28:0,0,12,16
chr1	36688419	pbsv.INS.1113	A	AAGTATGGTAAGGGATATGGGAAGGGGTGTGGGAAGGGGAAGGAGAAGGGGTACGGGAAGGGGAAAGGATGTGG	.	PASS	SVTYPE=INS;END=36688419;SVLEN=73	GT:AD:DP:SAC	0/1:7,19:26:1,6,10,9
chr1	36688528	pbsv.INS.1114	G	GGAAGGGGTATGGGAAGGGGAAAGGATATGGGAAGGGAAAGGAGTATGGGAAGGGATATGGGAAGGGGTATGGGAAGGGGAAGGGATATGGGAAGGGGAAGTGGAAGGGGAAGGGGTATGGGAAGGGGAAGGGGTATGGGAAGGGTAAGGGATATGGGAAGGGGAAGCGGTGTGGGAAGGGGAAGGGGGAAGGGGTGTGGGAAGTATGGTAAGGGATATGGGAAGGGGTGTGGGAAGGGGAAGGAGAAGGGGTACGGGAAGGGGAAAGGATGTGG	.	PASS	SVTYPE=INS;END=36688528;SVLEN=274	GT:AD:DP:SAC	1/1:3,23:26:2,1,9,14
chr1	36688896	pbsv.INS.DUP.1115	A	<DUP>	.	PASS	SVTYPE=DUP;END=36688965;SVLEN=69	GT:AD:DP:SAC	1/1:2,24:26:1,1,10,14
chr1	36700371	pbsv.DEL.1116	CTTCCTTCCTTCCCTCCCTCCCTCCCTTCCTTTTTTCCTTCTTTCCTTCTTTTTTCCTTCCTTCCTTCCCTCCCTCCCTCCCTTCCTTCCTTTT	C	.	PASS	SVTYPE=DEL;END=36700464;SVLEN=-93	GT:AD:DP:SAC	1/1:0,24:24:0,0,11,13
chr1	36740614	pbsv.DEL.1117	TAGGCCCTCAGACAGCAGCTGGGGTCTGGGGCTGAAGCCTCAGCCTCGGGAAGTCCCTCATTATCCCCTCCTGTCCAGCCC	T	.	PASS	SVTYPE=DEL;END=36740694;SVLEN=-80	GT:AD:DP:SAC	0/1:6,13:19:2,4,4,9
chr1	36750194	pbsv.INS.1118	T	TAAAAAATTAAATTTAGGCCGGGCGCGGTGGCTCACGCCTGTAATCCCAGCACTTTGGGAGGCCGAGGCGGGTGGATCATGAGGTCAGGAGATCGAGACCATCCTGGCTAACAAGGTGAAACCCCGTCTCTACTAAAAATACAAAAAATTAGCCGGGCGCGGTGGCGGGCGCCTGTAGTCCCAGCTACTCGGGAGGCTGAGGCAGGAGAATGGCGTGAACCCGGGAAGCGGAGCTTGCAGTGAGCCGAGATTGCGCCACTGCAGTCCGCAGTCCGACCTGGGCGACAGAGCGAGACTCCGTCTCAAAAAAAAAAAAAAAAAAAAAAAAAAAAAAAAAAAAA	.	PASS	SVTYPE=INS;END=36750194;SVLEN=340;SVANN=ALU	GT:AD:DP:SAC	0/1:8,14:22:6,2,7,7
chr1	36793822	pbsv.INS.1119	T	TTGGGTGGATGGATGGATCGATGGATGGATGGATGGATGGTTGGGTGGATGGATGGATCGGTGGATGGATGGATGGATGGATGGGTGGGTGGACGGATGGATCGGTGGATGGATGAATGGGTGGATGGATGGATGGATGGGTGGATGGATGGATGGGTGGATGGACGGATGGATGGATGGGTGGACAGATGGATGGGTGGGTTGATGGATGGATGGGTGGATGGATGGATGGATGGATGGGTGGATGGGTGGATGGATGGATGGATGGGTGGATGGATGGAGGGGTGGATGGATGGATGGATGGGTGGGTGGATGAATGGGTGGTTGGATGGATGGATGGATGGATGGGTGGATGGGTAGATGGATGGATGGGTGGGTGGATGGATGGCTGGGTGGATGGGTGGATGGATGGATGGGTGGGTGGATGGATGGCTGGGTGGATGGATGGGTGGATGGATGGATGGATGGATGGATGAATGGGTGGATGGATGGATGGATGGATGGATGGGTGGATGGGTGGATGGATGGATGGGTGGGTGGATGGATGGATGGGTTGGTGGATGGATGGATGTATGGGTGGATGTATGTATGTATGTATGTATGGGTGGGTGGATGGATAGATGGATGGATGGATGGGCGGATGGATGGATGGGTGGGTGGGTGGATGGATGGGTGGATGGATGAATGGGTGGATGGGTGGATGGATGGATGGGTGGGTGGATGGATGGGTGGATGGATGGATGGGTGGATGGATGGATGGGTGGGTGGGTGGATGGATGGA	.	PASS	SVTYPE=INS;END=36793822;SVLEN=780	GT:AD:DP:SAC	1/1:4,20:24:2,2,5,15
chr1	36957454	pbsv.INS.1120	T	TATGAGCCTGTGTGCCCTGTGACTCTGTGCCCTGTGAGCCTGTGTGCCCCATGACTCTGTGCCCC	.	PASS	SVTYPE=INS;END=36957454;SVLEN=64	GT:AD:DP:SAC	1/1:1,31:32:1,0,13,18
chr1	36958133	pbsv.DEL.1121	GTGTGCCCCGTGACTCTGTGCCCTGAGTCTGTGTGCCCTGTGAGTCTGTGCCCCTGAGTCTGTGTGCCCTGTGAGTCTGTGCCCCGTGAGCCTGTGTGCCCCGTGAGCCTGTGTGTCCCATGACTCTGTGCCCCGTGAGTCTGTGTGCCCCATGACTCTGTGCCCCCTGAGTCTGTGTGCCCGGTGAGTCTGTGCCCCATGAGCCTGTGTGCTCTTTGAATCTTTGCTCCATGAGCCTGTGTGCTCTTTGAATCTGCGCCCTGTGAGCCTGTGTGCCCCGTGAGTC	G	.	PASS	SVTYPE=DEL;END=36958418;SVLEN=-285	GT:AD:DP:SAC	1/1:0,31:31:0,0,13,18
chr1	36959926	pbsv.DEL.1122	GTGCCCCATGACTCTGTGCCCTGTGAGCCTGTGTGCCCTGTGAGTCTA	G	.	PASS	SVTYPE=DEL;END=36959973;SVLEN=-47	GT:AD:DP:SAC	1/1:2,31:33:1,1,15,16
chr1	37080552	pbsv.DEL.1123	CGTCTGAGAAGTGAGGAGCCCCTCTGCCCCGAAGCCGCCCC	C	.	PASS	SVTYPE=DEL;END=37080592;SVLEN=-40	GT:AD:DP:SAC	0/1:17,21:38:5,12,9,12
chr1	37080840	pbsv.DEL.1124	TGCCCCGTCCGGGAGGGAGGTGGGGGGGGTGGGGGTCGGCCAGCC	T	.	PASS	SVTYPE=DEL;END=37080884;SVLEN=-44	GT:AD:DP:SAC	0/1:17,21:38:5,12,9,12
chr1	37081253	pbsv.DEL.1125	GGTCAGTCCCCCGCCCGGCCAGCTGCCCCGTCCGGGAGGTGAGGGGCGCCTCTGCCTGGCCACCCCTACTGGGAAGTGAGGAGCCCCTCTG	G	.	PASS	SVTYPE=DEL;END=37081343;SVLEN=-90	GT:AD:DP:SAC	0/1:19,19:38:6,13,8,11
chr1	37102933	pbsv.INS.1126	G	GAAGAGGAGGAGGAAGAGGAGGAGGAGGAAGAGGAGGAGGAGGAAGAGGAGGAGGAAGAGGAGGAGGAGGAAGAGGAGGAGGAGGAAGAGGAGGAGGAGGAAGAGGAGGAGGAAAAGGAGGAGGAGGAGGAAG	.	PASS	SVTYPE=INS;END=37102933;SVLEN=132	GT:AD:DP:SAC	1/1:0,24:24:0,0,10,14
chr1	37128265	pbsv.INS.DUP.1127	G	<DUP>	.	PASS	SVTYPE=DUP;END=37128322;SVLEN=57	GT:AD:DP:SAC	1/1:0,21:21:0,0,11,10
chr1	37131773	pbsv.INS.DUP.1128	C	<DUP>	.	PASS	SVTYPE=DUP;END=37131864;SVLEN=91	GT:AD:DP:SAC	0/1:11,12:23:6,5,7,5
chr1	37131811	pbsv.DEL.1129	TCCCCACTTCCTTCCTTCTTC	T	.	PASS	SVTYPE=DEL;END=37131831;SVLEN=-20	GT:AD:DP:SAC	1/1:2,21:23:1,1,12,9
chr1	37288392	pbsv.DEL.1130	TGGACTTCATTCTGTAGACTCTCAGGGGCCC	T	.	PASS	SVTYPE=DEL;END=37288422;SVLEN=-30	GT:AD:DP:SAC	1/1:0,17:17:0,0,5,12
chr1	37307349	pbsv.DEL.1131	CGGGGAGAAGGAAAGAACAAGGTAGAA	C	.	PASS	SVTYPE=DEL;END=37307375;SVLEN=-26	GT:AD:DP:SAC	0/1:12,15:27:6,6,8,7
chr1	37335465	pbsv.DEL.1132	ATATATATATATATATATATATATATATATATATA	A	.	PASS	SVTYPE=DEL;END=37335499;SVLEN=-34	GT:AD:DP:SAC	1/1:0,18:18:0,0,7,11
chr1	37365408	pbsv.INS.1133	C	CATATATATATATATATATAT	.	PASS	SVTYPE=INS;END=37365408;SVLEN=20	GT:AD:DP:SAC	0/1:17,17:34:10,7,8,9
chr1	37429642	pbsv.INS.DUP.1134	T	<DUP>	.	PASS	SVTYPE=DUP;END=37429661;SVLEN=19	GT:AD:DP:SAC	0/1:6,10:16:4,2,2,8
chr1	37446180	pbsv.INS.1135	A	ACCTCCCTCCCTCTTTCCCTCTTTCCCTCTCTCTCTCCCTCCCTCTCTTCCTCTCTCTCTCCCTCTCTCCCTCTCTCTGTCCCTCTCTCCCTCTCTCTCCCTCTCTCTCTCCCTCTTTCCCTTTCTCTCTCCCCATCTCTCTTCCTCTCTCCCTCCCTCTCTCACTCTCTCCCTCCCTCCCTCTCTCCCACTGTCCCTCCCTCTCTCCCTCCCTCTCTCCCTCCGTCCCTCTGTCTCTCCCTCTTTCCCTCTCTCCTTCCCTGTCTCTTCCTCTCTTCCTCCCTCTCTCCCTCTCTCCCTTCCTCTCTCCCCCTCTCTCCCTTCCTCTCTCCCTCTCTCTCTCCCTCCCTGTCTCTGTCTCTCTTCCTCCCTCTCTCCCTCTCTCTCTCTCTCCCTCTCTCCCTCTGTCCCTCTCTCTCCCTCTTTCCCTCTCTCCCTTTGTCCCTCTCTCTCTCCCTCTTTCCCTCTCTCTCCCTCTCTTTCTCTCTGCCTCTGTCCCTCTCTCTCTCCTTCTCTCCCTCCCTCTGTCCCTCTCTCTCTCCCTTTCCCTCCCTCCCTGTCTCTTCCTCTCTTCCTCCGTCTCCCTCTCTCTCTCCCTCCCTCTCTCTCTCCCTTCCCTCCCTCTGTCCCTCTCTCTCTCCCTCTGTCCTTCTCTCTCTCCCTCTTTCCCTCTCTC	.	PASS	SVTYPE=INS;END=37446180;SVLEN=675	GT:AD:DP:SAC	1/1:0,19:19:0,0,8,11
chr1	37469076	pbsv.DEL.1136	AATATATATATATATATATATATAT	A	.	PASS	SVTYPE=DEL;END=37469100;SVLEN=-24	GT:AD:DP:SAC	0/1:9,5:14:5,4,1,4
chr1	37469095	pbsv.INS.DUP.1137	A	<DUP>	.	PASS	SVTYPE=DUP;END=37469119;SVLEN=24	GT:AD:DP:SAC	0/1:9,5:14:3,6,3,2
chr1	37469097	pbsv.INS.DUP.1138	A	<DUP>	.	PASS	SVTYPE=DUP;END=37469119;SVLEN=22	GT:AD:DP:SAC	0/1:10,4:14:4,6,2,2
chr1	37669706	pbsv.INS.1139	T	TTTCCTTCCTTCCTTCCTTCCTTCCCTCCCTCTGCACCTTTATCACCTCAAACCCTTCCTTCCTTCCTTCTTTCTTTCC	.	PASS	SVTYPE=INS;END=37669706;SVLEN=78	GT:AD:DP:SAC	0/1:12,16:28:6,6,7,9
chr1	37753647	pbsv.DEL.1140	CGGGAGCAGGGGCGAGCGGGAGCAGGGGTGAGT	C	.	PASS	SVTYPE=DEL;END=37753679;SVLEN=-32	GT:AD:DP:SAC	0/1:10,9:19:6,4,3,6
chr1	37775710	pbsv.INS.1141	C	CCCAGATTGGGTTTTTTTTGTTTTTTTTTTTTGTTTGTTTGTTTTTTTTAATTTATTTTTTTATTGATAATTCTTGGGTGTTTCTCACAGAGGGGGATTTGGCAGGGTCATGGGACAATAGTGGAGGGAAGGTCAGCAGATAAACAAGTGAACAAAGGTCTCTGGTTTTCCTAGGCAGAGGACCCTGCGGCCTTCCGCAGTGTTTGTGTCCCTGGGTACTTGAGATTAGGGAGTGGTGATGACTCTTAACGAGCATGCTGCCTTCAAGCATCTGTTTAACAAAGCACATCTTGCACCGCCCTTAATCCATTTAACCCTGAGTGGACACAGCACATGTTTCAGAGAGCACAGGGTTGGGGGTAAGGTCACAGATCAACAGGATCCCAAGGCAGAGGAATTTTTCTTAGTGCAGAACAAAATGAAAAGTCTCCCATGTCTACTTCTTTCTACACAGACACGGCAACCATCCGATTTCTCAATCTTTTCCCCACCTTTCCCGCCTTTCTATTCCACAAAGCCGCCATTGTCATCCTGGCCCGTTCTCAATGAGCTGTTGGGCACACCTCCCAGACGGGGTGGTGGCCGGGCAGAGGGGCTCCTCACTTCCCAGTAGGGGCGGCCGGGCAGAGGCGCCCCTCACCTCCCGGACGGGGCGGCTGGCCGGGCAGGGGGGCCGACCCCCCCCCCACCTCCCTCCCGGACGGGGCGGCTGGCCGGGCGGGGGGCCGACCCCCCCACCTCCCTCCCGGACGGGGCGGCTGGCCGGGCAGAGGGGCTCCTCACTTCCCAGTAGGGGTGGCCGGGCAGAGGCGCCCCTCACCTCCCGGACAGGGCGGCTGGCTGGGCGGGGGGGCTGACCCCCCCCACCTCCCTCCCGGACGGGGCGGCTGGCCGGGCGGGGGGCTGACCCCCCCACCTCCCTCCCGGACGGGGCGGCTGGCCGGGCAGAGGGGCTCCTCACTTCCCAGTAGGGGCGGCCGGGCAGAGGCGCCCCTCACCTCCCGGACGGGGCGGCTGGCCGGGCAGGGGGGCCGACCCCCTCCCACCTCCCTCCCGGACGGGGCGGCTGGCCGGGCGGGGGGCCGACCCCCCCACCTCCCTCCCGGACGGGGCGGCTGGCCGGGCGGGGGGCCGACCCCCCCACCTCCCTCCGGGACGGGGCGGCTGGCCGGGCAGAGGGGCTCCTCACTTCCCAGTAGGGGCGGCCGGGCAGAGGCGCCCTTCACCTCCCGGACAGGGCGGCTGGCTGGGCGGGGGGGCTGACCCCCCCACCTCCCTCCCGGACGGGGCGGCTGGCCGGGTTGGGGGGCTGACCCCCCCATCTCCCTCCCGGACGGGGTGGCTGGCCGGGCTGAGGGGCTCCTCACTTCCCAGTAGGGGCGGCCGGGCAGAGGCGCCCCTCACCTCCCGGACGGGGCGGCTGGCCGGGCGGGGGGCTGACCCCCCCACCTCCCTCCCGGATGGCACGGCTGGCCAGGCGGGGGGCTGACCCCCCCACCTCCCTCCCGGATGGCACGGCTGGCCGGGCGGGGGGGCTGACCCCCCACCTCCCTCCCGGATGGGGCGGCTGGCCGGGCGGGGGGCTGACCCCCCCCACCTCCCTCCCGGACGGGGTGGCTGCCGGGCGGAGACGCTCCTCACTTCCCAGATGGGGTGGCTGCCGGGCGGAGAGGCTCCTCACTTCTCAGACGGGGTGGTTGCCAGGCAGAGGGTCTCCTCACTTCTCAGACGGGGCGGCCGGGCAGAGACGCTCCTCACCTCCCAGACGGGGTCTCGGCCGGGCAGAGGCGCTCCTCACATCCCAGATGGGGTGGCGGGGCAGAGGCGCTCCCCACATCTCAGACGATGGGCGGCCGGGCAGAGACGCTCCTCACTTCCTAGATGTGATGGCGGCTGGGAAGAGGCGCTCCTCACTTCCTAGATGGGATGGCGGCCGGGCGGAGACGCTCCTCACTTTCCAGACTGGGCAGCCAGGCAGAGGGGCTCCTCACATCCCAGACGATGGGCGGCCAGGCAGAGACACTCCTCACTTCCCAGACGGGGTGGCAGCCGGGCAGAGGCTGCAATCTCGGCACTTTGGGAGGCCAAGGCAGGCGGCTGCTCCTTGCCCTCGGGCCCCGCGGGGCCCGTCCGCTCCTCCAGCCGCTGCCTCCCGGGCGGCGCTCGCCGGCGCGGCGGCAAAGACTCTATTAATTCTTTATTTAGAGATGGAGTCTCACTCTGTCGACAAGCTGGAATGCAGTGGTACAATCTCGGCTCACTACAACCTCCGATTCCCTGGTTCAAGTGATTCTCCTGCCTCAGCCTCCCAAGTAGCTGGAATTACAGGCACCGCCACCATGCCTGGCTATATTTTTGTATTTTTAGTAGAGACGGGGTTTCACCATGTT	.	PASS	SVTYPE=INS;END=37775710;SVLEN=2389	GT:AD:DP:SAC	1/1:0,30:30:0,0,15,15
chr1	37917308	pbsv.INS.1142	T	TTATATATATATATATATATATA	.	PASS	SVTYPE=INS;END=37917308;SVLEN=22	GT:AD:DP:SAC	0/1:6,12:18:4,2,8,4
chr1	37941958	pbsv.INS.1143	A	AAAAAAAAAAAAAAAATATATATATATATATATATATATATATAT	.	PASS	SVTYPE=INS;END=37941958;SVLEN=44	GT:AD:DP:SAC	0/1:10,14:24:4,6,7,7
chr1	37967099	pbsv.INS.1144	T	TAGAAAAATTAGACCGGGCGCGGTGTCTCACGCCTGTAATCCTAGCACTTTGGGAGGCCGAGACGGGTGGATCACGAGGTCAGGAGATCGAGACCATTCTGGCTAACACGGTGAAACCTCGTCTCTACTAAAAATACAAAAAAAATAGCTGGGCGTGGTGGCGGGCGCCTGCAGTCCCAGCTACTCGGGAATGAGGCAGGAGAATGGCGTGAACCCGGGAGGTGGAGCGTGCAGTGAGCCAAGATCGCGCCACTGCACTCCAGCCTGGGGACAGAGCGACACTCCGTCTCAAAAAAAAAAAAAAAAAAAAAAAAAAA	.	PASS	SVTYPE=INS;END=37967099;SVLEN=316	GT:AD:DP:SAC	1/1:0,22:22:0,0,9,13
chr1	38482952	pbsv.INS.1145	G	GATATATATATATATATATATAT	.	PASS	SVTYPE=INS;END=38482952;SVLEN=22	GT:AD:DP:SAC	0/1:14,17:31:7,7,7,10
chr1	38485067	pbsv.INS.1146	T	TCTTTAGTGATGGGGTCTTGCTCTGTCATACAGGCTGGAGTACAGTGGTGCAATCATAGCTCACTGCAGCCTCAAA	.	PASS	SVTYPE=INS;END=38485067;SVLEN=75	GT:AD:DP:SAC	0/1:12,16:28:8,4,6,10
chr1	38486712	pbsv.INS.DUP.1147	G	<DUP>	.	PASS	SVTYPE=DUP;END=38486733;SVLEN=21	GT:AD:DP:SAC	0/1:15,17:32:9,6,6,11
chr1	38562619	pbsv.DEL.1148	CAAAAAAAAAAAAAAAAAAAAA	C	.	PASS	SVTYPE=DEL;END=38562640;SVLEN=-21	GT:AD:DP:SAC	1/1:2,29:31:2,0,16,13
chr1	38596243	pbsv.INS.DUP.1149	A	<DUP>	.	PASS	SVTYPE=DUP;END=38596267;SVLEN=24	GT:AD:DP:SAC	1/1:0,32:32:0,0,10,22
chr1	38696267	pbsv.INS.1150	C	CCTGCCCTGCTCCCCAGTTAAGGCAAAGCCCATTCTCTCCACAGCTGACTGGGGCAG	.	PASS	SVTYPE=INS;END=38696267;SVLEN=56	GT:AD:DP:SAC	0/1:20,17:37:7,13,9,8
chr1	38829924	pbsv.INS.1151	T	TAAAACTGAAATTCCCTCCTCTCCCTCTCCCTCTCCCTCTCCCTCTCCCTCTCCCTCTCCCCTCTCTCCCTCTCCCTCTCCCTCTCCCTCCCTCCCTCTCCCTCTCCCTCTCCCTCTCCCTCTCCCTCTCCCTCTCCCTCTCCCTCTCCCTCTCCCTCTCCCTCTCCCTCTCCCCTCTCTCCCTCTCCCTCTCCCTCTCCCTCTCCCTCTCCCTCTCCCTCTCCCTCTCCCTCTCCCTCTCCCTCTCCCTCTCCCTCTCCCTCTCCCTCTCCCTCTCTCCCTCTCCCTCTCCCTCTCCCTCTCCCTCTCCCTCTCCCTCTCCCTCTCGTCTCCCTCTCCTCTCCCCACGGTCTCCCTCTCATGCGGAGCCGAAGCTGGACTGTACTGCTGCCATCTCGGCTCACTGCAACCTCCCTGCCTGATTCTCCTGCCTCAGCCTGCCCAGTGCGCCGCCACGCCTGACTGGTTTTGGTGGAGACGGGGTTTCGCTGTGTTGGCCGGGCCGGTCTCCAGCCCCTAACCGCGAGTGATCCGCCAACCTCGGCCTCCCGAGGTGCCGGGATTGCAGACGGAGTCTCGTTCACTCAGTGCTCAATGGTGCCCAGGCTGGAGTGCAGTGGCGTGATCTCGGCTCACTACAACCTACACCTCCCAGCCGCCTGCCTTGGCCTCCCAAAGTGCCAAGATTGCAGCCTCTGCCCGGCTGCCACCCCGTCTGGGAAGTGAGGAGTGTCTCTGCCTGGCCGCCCATCGTCTGGGATGTGAGGAGCCCCTCTGCCTGGCTGCCCAGTCTGGAAAGTGAGGAGCGTCTCCGCCCGGCCGCCATCCCATCTAGGAAGTGAGGAGCGCCTCTTCCCAGCCGCCATCACATCTAGGAAGTGAGGAGCGTCTCTGCCCGGCCGCCCATCCTCTGAGATGTGGGGAGCGCCTCTGCCCCGCCGCCCCATCTGGGATGTGAGGAGCGCCTCTGCCTGGCCGAGACCCCGTCTGGGAGGTGAGGAGCGTCTCTGCCCGGCCGCCCCATCTGAGAAGTGAGGAGACCCTCTGCCCGGCAACCACCCCGTCTGAGAAGTGAGGAGCCCCTCCGCCCGGCAGCTGCCCCGTCTGAGAAGTGAGGAGCCTCTCCGCCCGGCAGCCACCCCATCTGGGAAGTGAGGAGCATCTCCGCCCGGCAGCCACCCCGTCCGGGAGGGAGGTGGGGGGGGTCAGCCCCCCGCCCGGCCAGCCGCCCCGTCCGGGAGGGAGGTGGGGGGGTCAGCCCCCCGCCTGGCCAGCCGCCCTGTCCGGGAGGGAGGTGGGGGGGTGAGCCCTCCGCCCGGCCAGCCGCCCCGTCTGGGAGGTGAGGGGCGCCTCTGCCCGGCCGCCCCTACTGGGAAGTGAGGAGCCCCTCTGCCCGGCCAGCCGCCCCGTCCGGGAGGGAGGTGGGGGGGGTCGGCCCCCCGCCCGGCCAGCCGCCCCGTCCGGGAGGGAGGTGGGGGGGTCAGCCCCCCGCCTGGCCAGCCGCCCCGTCCGGGAGGGAGGTGGGGGGGTGAGCCCTCCGCCCGGCCAGCCGCCCCGTCTGGGAGGTGAGGGGCGCCTCTGCCCGGCCGCCCCTACTGGGAAGTGAGGAGCCCCTCTGCCCGGCCAGCCGCCCCGTCCGGGAGGGAGGTGGGGGGGTCGGCCCCCCGCCCGGCCAGCCGCCCCGTCCGGGAGGGAGGTGGGGGGGTCAGCCCTCCGCCCGGCCAGCCGCCCCGTCTGGGAGGTGAGGGGCGCCTCTGCCCGGCCGTCCCTACTGGGAAGTGAGGAGCCCCTCTGCCCGGCCAGCCGCCCCGTCCGGGAGGGAGGTGGGGGGGTCGGCCCCCCGCCCGGCCAGCCGCCCCGTCCGGGAGGGAGGTGGGGAGGTCAGCCCTCCGCCCGGCCAGCCGCCCCGTCCGGGAGGGAGGTGGGGATGTCGGCCCCCCGCCCGGCCAGCCGCCCCGTCCGGGAGGGAGGTGGGGATGTCGGCCCCCCGCCCGGCCAGCCGCCCCATCCGGGAGGGAGGTGGGGGGGTCGGCCCCCCGCCCGGCCAGCCGCCCCGTCCGGGAGGGAGGTGGGGGGGGGTCAGCCCCCCCGCCCGGCCAGCCGCCCCGTCCGGGAGGTGAGGGGCGCCTCTGCCCGGCCGCCCCTACTGGGAAGTGAGGAGCCCCTCTGCCCGGCCACCACCCCGTCTGGGAGGTGTGCCCAACAGCTCATTGAGAACGGGCCAGGATGACAATGGCGGCTTTGTGGAATAGAAAGGCGGGAAAGGTGGGGAAAAGATTGAGAAATCGGATGGTTGCCGTGTCTGTGTAGAAAGTAGACATGGGAGACTTTTCATTTTGTTCTGCACTAAGAAAAATTCCTCTGCCTTGGGATCCTGTTGATCTGTGACCTTACCCCCAACCCTGTGCTCTCTGAAACATGTGCTGTGTCCACTCAGGATTAAATGGATTAAGGGCGGTGCAAGATGTGCTTTGTTAAACCGATGCTTGAAGGCAGCATGCTCGTTAAGAGTCATCACCAATCCCTAATCTCAAGTAATCAGGGACACAAACACTGCGGAAGGCCGCAGGGTCCTCTGCCTAGGAAAACCAGAGACCTTTGTTCACTTGTTTATCTGCTGACCTTCCCTCCACTATTGTCCCATGACCCTGCCAAATCCCCCTCTGTGAGAAACACCCAAGAATTATCAATAAAAAAATAAATTTAAAAAAAAATAAAAAATAAAATAAAAAAAAAA	.	PASS	SVTYPE=INS;END=38829924;SVLEN=2736	GT:AD:DP:SAC	1/1:0,7:7:0,0,4,3
chr1	38945846	pbsv.INS.1152	G	GTCCCAGCTACTCGGGAGGCTGAGGCACAAGAATCGCTTGAACCTGGGAGGCTGAGGTTGCAGTGAGCTGAGATCGTACCACTGCACTCCAGCCTGGGTGACAGAGTGGGACTCTGTCTCAAAAAAAAAAAAAAGAAAGAAAGAAAGAAAAAGAAAAGTCATCTCAGAAAGAATAGATGGCAGCCTGTGGTTGAGTTAGTCTTTCCTGGATCTGGAGAAAGGAAGTGGGGCTCAGCGAAAGCCTGTCTGTGTATTTCACAAATGTGGCTTTTCCTCTACAGATATAAATCTCCTCCACAAAAAAGCAGCTTTTCAGGGCTATTCCTGTCTGCAGGCCCTCTGAATAGCCATATCAAAACAAGTCAAAGAAGTATATTTTGGGGTGAAATATTTTTGGTTTCTTTTCACACCAGCAAGGGCCATGCAGAGTATAGAGCAAGGGAAAATAAGAGGAAAGGCCAGAACCGAGAGCCAAGCACACTGTCCACCACAGGGACAGAGCAGGGAGAAAGGACTCAGATGGCACAAAAGCAACCAAGCACTGGAAGGGACAGAGTAGTAGAAGGAGGAAACTGGGAGGTGCCTGGGGCACTCATGTCGGGCACTGAGGCTTTCTGTAGGGAGCTTATACCTACATATGTATAAGGAAGTTACACCTCATCCACATTTTCTAACTAAAGTAGGTGGCAAGGATACCTGCTACGAGTTAGGAGGAGAGAGACTGGATGGAAGATTGAAGGAAATTGACAACTGCTTAAAAAAAAACAGCTGAGAGGAGAGAAAAGTGACCAAAGCAAGGTAGAAGCTCACAGAGGGATGCCAAGAATCACATCAAAATGGCACAGATCAACAAGCAGGCAAGAATGAGGGACCCTCAAGGAGTGAGAAACTGGGGAAACCAGGTCCTGTCCTGAGTGATATGTTAGTAAGATCAATGCGGCATGGGTGAGAGCCGGGCGAATGCCGCCAGCAATCATTTAGCACCCAGGACTGGAGACAGCTTTCACGTAAGATGAAAAATGTTGACTGGGCGCGGTAGCTCACGCCTGTAATCCCAGCACTTTAGGAGGCCGAGGGGGGTGGATCACGAGGTCAAGAGATCGAGACAAGCCTGGCCAACATGGTGAAATCCCATCTCTACTAAAAATACAAAAAAATTAGCTGGGCGTGGTGGCACGTACCTGTAGTCCCAGCTACTCAGGAGGCTGAGGCAGAAGAATCGCTTGAACCCGGGAGGTGGAGGTTGCAGTGAGCCAAGATCACGCCACTGCACTCCAGCCTGGGCGACAGAGCGAGACTCCGTCTCAAAAAAAAAAAGATGAAAAATGTCTACAGAATAAAGGTCCTGCTCAGCTATGGAAGTGCAAAGAGTATCAGGAGGCAGTGCTTGGTCGCAGAACTGTACCGGGGTTGTGGTTGGGCCACCTCAACTCTAACATCTAGTTATCCCTGGCTGTCAAAGACACTACTGACTGTTCAGCCCTCCAGCCAGCCTCCCTTGTTGTGACTTGATGCTCAACAAGCTGCTTTCTATGCTGTGTGATTTCAGAGAGAAAAGGTGTCTGCCCACACCCGGTGTACTCACAAGTTAGGGAGCTCTCAGAAAACAAAGCCTTGTGATCTATTCAGAAATAGGAAAATAAAAAAGAAAACAAACCCTATATTTTATTTATCTCAGTGTCTCCAGCACCCAGAACAGGGATTAGCATTAAGTTTGGTTCAAAAAGGTGTTTGCAAAACGTATCTGGAGGAGGCTGATATGCCCTTAAATATTTGTAAATGAATAAATTTTCATTTAAAAGCCAGGTGCGGTGGCTCACGCCTGTAATCCCAGCACTTTGGGAGGCCGAAGCAGGAAGATCACCCAAGGTCAGGAGTTCGAGACCAGCCTGACCAACATGGTGAAACCCTGTCTCTACAAAAAATACAAAAAAATTAGCCAGGCATGGTGGTGCATGCCTGTAA	.	PASS	SVTYPE=INS;END=38945846;SVLEN=1964	GT:AD:DP:SAC	0/1:5,17:22:3,2,9,8
chr1	39044563	pbsv.INS.1153	A	AGGAGGAGAAGAAGAAGAGGAAAAGGAGGGGGAGGAGAAGGGGAGGGGGAGGAAAGAGGAGGAGAAGAAAGAAGAAGGAGAAGGAAGAAAGGAGGGAGGAGGAGGAGGAGAAGGGGGAGGGGGAGGAAGGAGGAGGAGAAGAATGAGGAGAAGGAGAAGAAGAAGGAAGAAGAAGAAAGAAGGAAGAAGAAGGAGGAGGAGGAGGGGGAGGAGGGGGAGGG	.	PASS	SVTYPE=INS;END=39044563;SVLEN=220	GT:AD:DP:SAC	1/1:0,18:18:0,0,8,10
chr1	39175942	pbsv.INS.DUP.1154	A	<DUP>	.	PASS	SVTYPE=DUP;END=39175959;SVLEN=17	GT:AD:DP:SAC	1/1:0,25:25:0,0,12,13
chr1	39187880	pbsv.INS.DUP.1155	C	<DUP>	.	PASS	SVTYPE=DUP;END=39187901;SVLEN=21	GT:AD:DP:SAC	1/1:0,31:31:0,0,17,14
chr1	39234647	pbsv.INS.1156	A	ACCCCCCCACCTCCCTCCCGGACGGGGCGGCTGGCCGGGTGGGGGCTGACCCCCCCACCTCCCTCCCGGACGGGGCGGCTGGCCGGGCCGGGGGCTGACCCCCCCACCTCCCTCCCGGACGGGGCGGCTGGCCTGGCGGGGGGCTGACCGCCCCACCTCCCTCCCGGACGGGGCGGCTGGCCGGGCAGGGGGCTGACCCCCCCGCCTCCCTCCCGGACGGGGCGGCTGGCCGGGCAGAGGGGCTCCTCACTTCCCAGTAGGGGCGGCCGGGCAGAGGCGCCCCTCACCTCCCGGACGAGGCGGCTGGCTGGGCCGGGGGCTGACCCCCCCACCTCCCTCCCGGATGGGGTGGCTGGCCGGGCGGGGGGCTGACCCCCCCCACCTCCCTCCCAGACGGGGCGGCTGGCGGGGCGGGGGGCTGACCCCCCCACCTCCCTCCCGGATGGGGCGGCTGGCCTGGCGGGGGGCTGACCCC	.	PASS	SVTYPE=INS;END=39234647;SVLEN=474	GT:AD:DP:SAC	1/1:0,25:25:0,0,8,17
chr1	39234818	pbsv.DEL.1157	CTCCCAGACGGGGTCGCGGCTGGGCAGAGGTGCTCCTCACA	C	.	PASS	SVTYPE=DEL;END=39234858;SVLEN=-40	GT:AD:DP:SAC	1/1:0,25:25:0,0,8,17
chr1	39360007	pbsv.DEL.1158	AAAAAAATATATATATATATAT	A	.	PASS	SVTYPE=DEL;END=39360028;SVLEN=-21	GT:AD:DP:SAC	0/1:12,12:24:5,7,5,7
chr1	39477019	pbsv.INS.DUP.1159	T	<DUP>	.	PASS	SVTYPE=DUP;END=39477044;SVLEN=25	GT:AD:DP:SAC	1/1:0,18:18:0,0,8,10
chr1	39504343	pbsv.INS.DUP.1160	G	<DUP>	.	PASS	SVTYPE=DUP;END=39504831;SVLEN=488	GT:AD:DP:SAC	0/1:18,6:24:10,8,4,2
chr1	39504344	pbsv.INS.DUP.1161	G	<DUP>	.	PASS	SVTYPE=DUP;END=39504831;SVLEN=487	GT:AD:DP:SAC	0/1:19,5:24:12,7,2,3
chr1	39601574	pbsv.INS.DUP.1162	A	<DUP>	.	PASS	SVTYPE=DUP;END=39601602;SVLEN=28	GT:AD:DP:SAC	0/1:12,8:20:8,4,5,3
chr1	39664497	pbsv.INS.1163	T	TCCTCTCCTCTCCTCTCCTCTCCTCTCCTCTCCTCTCCTCTCCTCTCCCCTCCTCTCCCCTCCCCTCCCACCGTCCCCCCCCTCCCCTTCCCCTCCCCTCCCCTCCCCCTTCCCCTTCCCCTCCCCTCCCCCTTCCCCTCCCCTCCCCCTTCCCCTTCCCCTCCCCTCCCCCTTCCCCTTCCCCTCCCCTCCCCCTTCCCCTTCCCCTCCCCTCCCCCTTCCCCTTCCCTCTCCCCTTCCCCTCCCCTCCCCCTTCCCCTCCCCCTTCCCCTCCCCCTTCCCCTTCCCTCTCCCCTTCCCCTCCCCTCC	.	PASS	SVTYPE=INS;END=39664497;SVLEN=308	GT:AD:DP:SAC	1/1:0,19:19:0,0,10,9
chr1	39684231	pbsv.INS.DUP.1164	C	<DUP>	.	PASS	SVTYPE=DUP;END=39684252;SVLEN=21	GT:AD:DP:SAC	1/1:0,25:25:0,0,13,12
chr1	39701575	pbsv.INS.1165	G	GCACACACACACACACACACACA	.	PASS	SVTYPE=INS;END=39701575;SVLEN=22	GT:AD:DP:SAC	0/1:8,17:25:4,4,8,9
chr1	39819498	pbsv.INS.1166	G	GTGGGAGGACGCCTTTGTTGA	.	PASS	SVTYPE=INS;END=39819498;SVLEN=20	GT:AD:DP:SAC	0/1:11,12:23:5,6,6,6
chr1	39821200	pbsv.DEL.1167	GTGAGGTCAGGAGTTCAAGGACCTCACC	G	.	PASS	SVTYPE=DEL;END=39821227;SVLEN=-27	GT:AD:DP:SAC	0/1:13,13:26:7,6,7,6
chr1	39888757	pbsv.INS.1168	A	ACCAACACTAGCTTTTTTTTTTTTTTTTTTTTTTTTTTTTTTTGAGACGGAGTCTCGCTCTGTCGCCCAGGCTGGAGTGCAGTGGCGGGATCTCGGCTCACTGCAAGCTCCGCCTCCCGGGTTCACGCCATTCTCCTGCCTCAGCCTCCCAAGTAGCTGGGACTACAGGCGCCCGCCACTACGCCCGGCTAATTTTTTGTATTTTTAGTAGAGACGGGGTTTCACCATTTTAGCCGGGATGGTCTCGATCTCCTGACCTCGTGATCTGCCCGCCTCGGCCTCCCAAAGTGCTGGGATTACAGGCGTGAGCCACCGCGCCCGG	.	PASS	SVTYPE=INS;END=39888757;SVLEN=321;SVANN=ALU	GT:AD:DP:SAC	1/1:0,21:21:0,0,9,12
chr1	40008337	pbsv.DEL.1169	GTGAGCTATGATTGTGCCACTGCACTTCAGCCTGGGTGACAGAGCGAGACCCTATCTCAAAAAATAAAATAAAATAAAAAGTAATAGCCATTCTCAGGCATGGTGGCTCACATCTGCAATCCCATGCTT	G	.	PASS	SVTYPE=DEL;END=40008465;SVLEN=-128	GT:AD:DP:SAC	0/1:9,8:17:2,7,2,6
chr1	40008366	pbsv.INS.DUP.1170	G	<DUP>	.	PASS	SVTYPE=DUP;END=40008497;SVLEN=131	GT:AD:DP:SAC	0/1:8,9:17:2,6,2,7
chr1	40030773	pbsv.INS.DUP.1171	C	<DUP>	.	PASS	SVTYPE=DUP;END=40030885;SVLEN=112	GT:AD:DP:SAC	0/1:10,13:23:8,2,4,9
chr1	40047101	pbsv.DEL.1172	TTATAATCTTATGGGATTTTGTGTTGATTAATCCCCATATAATCCCA	T	.	PASS	SVTYPE=DEL;END=40047147;SVLEN=-46	GT:AD:DP:SAC	0/1:10,13:23:7,3,7,6
chr1	40050405	pbsv.INS.1173	T	TGAAATATCTTCTGTAGTCTGGGCACGGTGGCTCATGCCTGTAATCCCAGCACTTGGCTCACCGCAATTACAGGCATGAGCCACCGTGCCCAGACTACAGAAGATATTTCAAAG	.	PASS	SVTYPE=INS;END=40050405;SVLEN=113	GT:AD:DP:SAC	1/1:0,26:26:0,0,16,10
chr1	40120839	pbsv.INS.DUP.1174	T	<DUP>	.	PASS	SVTYPE=DUP;END=40120857;SVLEN=18	GT:AD:DP:SAC	0/1:12,11:23:7,5,5,6
chr1	40132583	pbsv.INS.1175	C	CAATAAATATAAATTTTATATTTATTATAAA	.	PASS	SVTYPE=INS;END=40132583;SVLEN=30	GT:AD:DP:SAC	0/1:6,11:17:3,3,5,6
chr1	40185826	pbsv.DEL.1176	CAAAAAAAAAAAAAAAGCAAAAA	C	.	PASS	SVTYPE=DEL;END=40185848;SVLEN=-22	GT:AD:DP:SAC	0/1:11,9:20:5,6,4,5
chr1	40318314	pbsv.INS.1177	A	ATATATATATATATATATATATATATTTTTTTTTTTT	.	PASS	SVTYPE=INS;END=40318314;SVLEN=36	GT:AD:DP:SAC	1/1:0,22:22:0,0,8,14
chr1	40395577	pbsv.INS.1178	T	TACTAAAAGTTAATTGCCTTCA	.	PASS	SVTYPE=INS;END=40395577;SVLEN=21	GT:AD:DP:SAC	1/1:0,33:33:0,0,18,15
chr1	40429712	pbsv.DEL.1179	TGTGTGTGTGTGTGTGTGTGTATGTTC	T	.	PASS	SVTYPE=DEL;END=40429738;SVLEN=-26	GT:AD:DP:SAC	1/1:1,25:26:0,1,12,13
chr1	40551589	pbsv.INS.1180	A	ATTTTTTTTTTTTTTTTTTTTTTTTT	.	PASS	SVTYPE=INS;END=40551589;SVLEN=25	GT:AD:DP:SAC	1/1:0,19:19:0,0,8,11
chr1	40553879	pbsv.DEL.1181	GGCTGGAGAGCAGAGGTGCAAATAGGGCTCACTGCA	G	.	PASS	SVTYPE=DEL;END=40553914;SVLEN=-35	GT:AD:DP:SAC	1/1:0,18:18:0,0,9,9
chr1	40558580	pbsv.DEL.1182	CAGATTAGCTAGATACAGAGTGCTGATTGGTGCATTTACAAACCTTAAGCTACACACAGAGTGCTGATTGGTGTATTTGCAATCCTTTAGCTAGACATAAAGGTTCTCCAAGTCCCCACT	C	.	PASS	SVTYPE=DEL;END=40558699;SVLEN=-119	GT:AD:DP:SAC	1/1:1,27:28:1,0,14,13
chr1	40642776	pbsv.DEL.1183	TGAAACCCCATCTCTACTAAAAATACAAAAATTAGCTGGGCGTGGTGGTGGGCACCTGTAATCCCAACTACTCAGGAGGCTGAGGCAGGAGAATCGGTTAAACTGGG	T	.	PASS	SVTYPE=DEL;END=40642882;SVLEN=-106	GT:AD:DP:SAC	0/1:12,13:25:4,8,9,4
chr1	40670574	pbsv.INS.1184	T	TTATATATATATATATATATATATATA	.	PASS	SVTYPE=INS;END=40670574;SVLEN=26	GT:AD:DP:SAC	0/1:12,18:30:5,7,9,9
chr1	40682741	pbsv.INS.1185	C	CTTTTTTTTTTTTTTTTTTTTTTTTTTTTTTTTTTTTT	.	PASS	SVTYPE=INS;END=40682741;SVLEN=37	GT:AD:DP:SAC	0/1:17,15:32:10,7,8,7
chr1	40685295	pbsv.DEL.1186	ATTATATATATTAATATATATAATTATTAATATATAAT	A	.	PASS	SVTYPE=DEL;END=40685332;SVLEN=-37	GT:AD:DP:SAC	0/1:16,13:29:9,7,8,5
chr1	40889543	pbsv.INS.1187	A	AAAGAGTTTTTTTTTCCTGAAC	.	PASS	SVTYPE=INS;END=40889543;SVLEN=21	GT:AD:DP:SAC	1/1:0,23:23:0,0,15,8
chr1	40890118	pbsv.INS.1188	C	CATATATATATATATATATATATATATATAT	.	PASS	SVTYPE=INS;END=40890118;SVLEN=30	GT:AD:DP:SAC	0/1:12,11:23:6,6,9,2
chr1	40890118	pbsv.INS.1189	C	CATATATATATATATATATGTATATATATATATATGTATATATATATATATATATGTATATATATATATATATACATAT	.	PASS	SVTYPE=INS;END=40890118;SVLEN=78	GT:AD:DP:SAC	0/1:11,12:23:9,2,6,6
chr1	41053119	pbsv.INS.1190	T	TGTTGGTCAGGCTGGTCTCGAACTCCCGACCTTG	.	PASS	SVTYPE=INS;END=41053119;SVLEN=33	GT:AD:DP:SAC	1/1:0,15:15:0,0,6,9
chr1	41278198	pbsv.DEL.1191	AGCTCTGCTATGGACGTTATTGTGTTATTGTGTGAACTGAGGAAGTAAAGCTTTTGTTCCTTATTTTTACCAAGGAGCACCAGCTGAATTCAGTAGCCTTTGCAGAGTCCCTGCCATGTGCTAGCCTGAGCTAGGTGCAGGGGAGACGGGAAGATGTAAGGTAGAGCCCTTTCCCTTACAGAGCTCACCATCCACAGGAAAGACAGGTTTGCACATGACTGTGACATCATGTGCTGAGCACATAAATGGATGGATAGTGGGGATGCAGAGAAGGGGCAGTTTTGTTGGGGGTGTGGAAGGTTTGAAGGTTGAGGACAGGGCTACATTATGATTTTCTTGCATCCTAAATCATTTTAACTTTGTGGACCCTTTCCTACACATACACACACACACACACACACAGACACGCACACACACACATCCCTAAAAAGTATATTTACAACCTCCTTGGTTTAGAAAAAATATATCAATATTACATTTTTTTTTGAGACAGAGTCTTGCTCTGTCACCCAGGCTGGAGTGCAGTGACTCAATATTGGCTCACTGCAACCTCTGCCTCCGAGGTTAAAGGGATTCTCCTGCCTCAGCCTCCCAAGTAGCTGGGATTACAGGTGTGCACCACCACACCTGGCTAATTTTT	A	.	PASS	SVTYPE=DEL;END=41278837;SVLEN=-639	GT:AD:DP:SAC	0/1:17,16:33:10,7,12,4
chr1	41278973	pbsv.DEL.1192	CATATTAAAACATGTTTTTTGACCTAAAATTTTTTTTTTCCTCTAATTTTAAAAGAAATTAAA	C	.	PASS	SVTYPE=DEL;END=41279035;SVLEN=-62	GT:AD:DP:SAC	0/1:15,18:33:9,6,13,5
chr1	41296017	pbsv.DEL.1193	CAGGCTGGAGTGCAATGGCATGATCTTGGCTCACTGCAACCTCTGCCTCCAGAGTTCAAGCGATTCTCCTGCCTCAACCTCCTGAGTAGCTGGGATTACAGGCATGCACCACCATGCCTAGCTAATTTTGTATTTTTAACAGGGACGGGGTTTCACCATGTTGGTCAGGCTGGTCTCAAACTCTAACCTCAGGTGATCCACCCGCCTCGGCCTCCCAAAGTGCTGGGATTACAGGTGTGAGCCACTGTGCCCAGCCACCAGGTTCTTAACCTAAGCAATTTACTGTTCCAGTCTCCATCCCAAGGTAATTGTGAATTAATCCTGGTTCTTTCTCATTCCAACAAGAACTCCCAGAGTGCGATACACCAGGGCTATGCTCTCTGCAACTCTTTAACTTTCCTGAGCCTCTATTTTTTTTAATCTAGTTAAATGGGGGTAGCCTCCATTTCTTTATCTAGTTAAATAAAAGGGGGTAGTAACACCCTAAAATGTATTATATTATTTGACCCTCATATCCCCTAGCTGATATGAGGGTCAAATAACACATCTCAGTGTGCTTTAGAAACTGCAAAGGACTGTTAACATGTGAGGAATTACTGTTCCTAATATTTTGTTGGAGTTGGGCTCATTCCTGGGCCTGGCATCTGCTTTGACTTTCTCAGTTCCTGTTTCTTGCCAGTCTCCGTTTTCTCGTAGCCACCCACAATTCTGGCACTGACAGTGTAAGGATATAAGATGATATCCAGGGAGTCTGAATGTAGAAAGAAAAAGAAGGAAAGTGACAACAGCTAGCAGCCCTCTCTCTTGTTCCCAGGCTTACCACCTTTCCAAGTCAGCAGACCCCAAACCCGGGCACCATCCATGTGCCAGTTAGCTATTGCTGCATAACAAACCACTCCAAAACTCAGAGACTTAAAACAACCTTTTATTATCCCTCATGGCTCTTGGGGTTGATTCTAATGGGTAGTTCTACCTTTCGGACCCTTGTAGAATTGTAATCAGAGGGTGGTTGGGGCTGGAGTCCTCTGAAAGCTTGGCTGGACTGGACATTCAAGATGGCTTCTTTCACTCATATGGCTGGTGCCTGGGCTGGAATGGCTGGAACAGATCAGGGCTGGCCAGCTCTCTCTCTCTTTTTCTCCATGCAGCCCCTTTATATGGCTTCTTTGGGCTTTCTCATAGCATAGTGGTCTTGGCATAGTTGGATGTAATGGCAACTAGCTTCTCCCAGAGTGGGCATTCTAGATGACCAAGGTGGACGTTTTATGGCTTCTTCTGACCTAACCTCAGAAGTCACAAGGCCTCACTTCTAATGCATTGTATTAGTTACACACGGTCAACCCCGATTCAATGTGGGAGGGGAATACACAAGGGCATGACTACTGTAAGCCACAGCTCATCGGGGAGCTGTCTTTGGAGACTAGCTAGCAAGATCCTTGTCTGGTAATTGAAACACTGCTCCATGGTGCCCTCTCAGAGGCCAGGGTTTGGGAGGGGGGCAAAGCAGGCAGCAGTGAAGCACTGAGCAGCTAGGACTCCTGGCCCCCAACTTCATTTAATATGTATTTATTATTAATTATTATTTCATATTTTGAAGTTTTACAAAGAATTTAATGTAAATTGAAAGTCCTGAGGCTCATTTTGTCAAAGAGATACAAATGGTAAATAAGAATATGAAAATATGCTCAACAACATTAATCATTAGGGAAATGCAAACTAAAACCTCAATGAGATATCACCACACACCTATTAGAATGGCTAAAGGGATAGTAATTTTTAGAAAACCGATAATATCAAATGTTGTTGAGAATGAGAACCACTAGAAATCACACACATTGATGGTGGGAATGCAAAATGGGGCAGCCGCTTTGGAAAACAGTTTGGCAGTTAAACATACACTTACCATATGATCCAACGAGTCCACTCAGATATTTAGAGAAATGAAAAGATACATCCACACAAAGACCTGTACACAAATGTCCCAGGCAGATGTATTCATAATAGTCCCAAACTGGAAAAAAAAACAAACCGATCCATCAACTCGTGATTGAACAAACCTGTTGTGGTACATCCATACACTATTCCATTTAATACTTCTCAGCAATAAGACAGAATGAACTACTGATACACACATCTGCATGGATGAATAGCAAAGAAACTGAGTCAAAGAAACTGGATTGAAGGCTGTATACTATACAGATCCGTTACGACAATCTCTGGAAGAGGCAAAAGGGCTGTCACAGAAGGCAGATCAGTGGTTGCAGGGCCTGGCAGTGGGCTTAGGTACAAAGGGACACAGGAGAACTTGCTGGGATGACAGAAATGCTCTGTGACTTAACTGTGGTGGTAGTTTCGCAAGTGTTCACATTTGTCAAAATCCGTCAAACTGTCTACCTAAAAAAGGTGAATTTTTCTGAATGTAAATCATACAGTCCTGCAGCTAACAGACTTTGAAAATCCAGACTCCTCTTTCTCCCGCATGTTCCCTTATGCAGAGCAGGGCCTGTCTCTGGCCTCCAGTACTCCTGTGCGCCGCACAGTCCTGCCCTCTACCTTGGAGCCTTTGTGCGCTGCTTCCTCTTCATGGATTCTTTCCCATCTACTCTTCCCTACTGCTAACTCTTTTTTTTTTTTTTTTAAAGACAAGGTCTGGCTCTGTTGCCCAGTCTGGAGTGCAGTGGCACGATCATAGCTCACAGTATCACAGTAGCCTCTAACTCCTGGGCTCAAGCAATCTTCCTGCCTCAGTTTCCTAAGTAGCTGGAACTACAGGTAGGCACAATGATGACCGGCTAATTTATTTTAAATTTTTTGTAGAGACAAGATCTCTCTATGTTTCCCAGGCTGATCTTGAGCTCCTGGCTTCAAACCATCCTCCTGCCTTGGCCTCCCAAAGTGCTGGGATTACAGGCATGAGCCACTGTGCCCACCACTGAACTCTTATTTATCCTTCAGGCTTCAGCTAACTCTCACTTTCCCAAAGTGGCCTTTTGGCCCTTCCAATCTAAATTAGGTGTCTATTTTTACATGCAGATAACACACTTGCTTTTCCTTTCCTCTATTAGAAGGTAAGCTGTGTGCAGACAGGGACAATGCTTTGCTCATCTCTGGCACACAATTAGTTCTTAGTTTCATGAATTAATAAACGTGAGAGGGATATCCACATGTTCCTCTCTAAAGTTCTGTATTGCATGAATTTGTTTATCTACAAGCATGCACTACTTTTTTCATTTTCACTGTTTTAAACCTACTTGTTAAGAATAGAAATAATTCAAAAGTACATAGAATAAAAGATGAAAGTCTTCCCCATACATGTGTAGAAATCTCACTTCTTTTTAATAGCTATGTAATGTTCCAAAGTATGGTTATACCATTTAAAACATTATTTAATCATTAATGGGAGTTTTGGCTTCCCCACCCCCCACCAGTGTTTTAATGTTTTTCTATTTAAAGTACTGCATTATACCTTGGCACATATTATGTGATTGTTGCTGAAGGTTGGATTCTTAGAAAATTCAGCTATTAGGAAATAGGTCATGTGTATTTTAGATGCGGAGTTCATCTGTCTTATTCCAAAAAGATGTATGCAAATACCTATTGTCATTGCAGCAAATGAGAGAGCCCGTGTGGCCAAACTCTCATGAACTTTGCTTTTTTTTTGAGATGGAGTCTCACTCTGTCGCCCAGGCTGGAGTGCGGTGGTGCGATCTCTGCTCACTGCAAGCTCTGCCTCCCAGGTTCACGCCATTCTCCTGCCTCAGCCTCCCGAGTAGCTGGGACTACAGGCACCCACCACCACACCCGGCTAATTTTTTGTATTTTTAGTAGAGACAGGGTTTCTCTGTGTTAGCCAAGATGGTCTCGATCTCCTGACCTCGTGATCTGCCCACCTCAGCCTCCCAAAGTGCTGGGATTACAGGCGTGAGCCACCACGCCCTGCCGAACTTTGCTTTCTTTAACCAACTGTGGATAGCATCAACCTTGCCAAGTTTCACCACTCAGCTTAAAATGCTACCTCATCATTTTAATTTCCATTCCCTGCAACTGAGGTTGTACATATTTTCTTTTTTTGTGGGGGAGGGGGGTGGGGGACAAAGTCTCACTCTGTCACCT	C	.	PASS	SVTYPE=DEL;END=41300129;SVLEN=-4112	GT:AD:DP:SAC	0/1:15,12:27:8,7,7,5
chr1	41329373	pbsv.DEL.1194	GTGGTGGGCGTGTGCTGATGGTACTGAGTGTGAGCTGTGTGTGTCTGTATGTGGGGAGGGAGTCCA	G	.	PASS	SVTYPE=DEL;END=41329438;SVLEN=-65	GT:AD:DP:SAC	0/1:12,14:26:6,6,7,7
chr1	41369871	pbsv.INS.1195	G	GAGGGCTGCCCTGGGCTCCTGCAGTCCCTTGGCAAGGGGACAGAGAGCCCAGGGC	.	PASS	SVTYPE=INS;END=41369871;SVLEN=54	GT:AD:DP:SAC	1/1:0,31:31:0,0,13,18
chr1	41375448	pbsv.DEL.1196	CAAGAAAGAAAGAAAGAAAGAAAGA	C	.	PASS	SVTYPE=DEL;END=41375472;SVLEN=-24	GT:AD:DP:SAC	1/1:1,31:32:1,0,11,20
[truncated: 20,216,042 more chars]
