# Supplementary material for: Bayesian Integrative Detection of Structural Variations With False Discovery Rate Control
Source: Biom J. 2026 Mar 27;68(2):e70128. doi: 10.1002/bimj.70128 (PMC13022811; doi:10.1002/bimj.70128)
Supplement: Supplementary file 2 — Supporting Information [file BIMJ-68-e70128-s001.zip › Code_and_Data/Data_NA19239/NA19239.sniffles.vcf]

##fileformat=VCFv4.2
##source=Sniffles2_2.2
##command="/usr/local/anaconda3/envs/sniffles/bin/sniffles --thread 16 --minsvlen 50 --minsupport 10 -i /home/Data/lowrank/trio/NA19239.bam -v /home/Data/lowrank/trio/NA19239.sniffles.vcf --reference /home/Data/lowrank/ref/hg38/GRCh38_GIABv3_no_alt_analysis_set_maskedGRC_decoys_MAP2K3_KMT2C_KCNJ18.fa"
##fileDate="2025/03/11 16:24:28"
##contig=<ID=chr1,length=248956422>
##contig=<ID=chr2,length=242193529>
##contig=<ID=chr3,length=198295559>
##contig=<ID=chr4,length=190214555>
##contig=<ID=chr5,length=181538259>
##contig=<ID=chr6,length=170805979>
##contig=<ID=chr7,length=159345973>
##contig=<ID=chr8,length=145138636>
##contig=<ID=chr9,length=138394717>
##contig=<ID=chr10,length=133797422>
##contig=<ID=chr11,length=135086622>
##contig=<ID=chr12,length=133275309>
##contig=<ID=chr13,length=114364328>
##contig=<ID=chr14,length=107043718>
##contig=<ID=chr15,length=101991189>
##contig=<ID=chr16,length=90338345>
##contig=<ID=chr17,length=83257441>
##contig=<ID=chr18,length=80373285>
##contig=<ID=chr19,length=58617616>
##contig=<ID=chr20,length=64444167>
##contig=<ID=chr21,length=46709983>
##contig=<ID=chr22,length=50818468>
##contig=<ID=chrX,length=156040895>
##contig=<ID=chrY,length=57227415>
##contig=<ID=chrM,length=16569>
##contig=<ID=chr1_KI270706v1_random,length=175055>
##contig=<ID=chr1_KI270707v1_random,length=32032>
##contig=<ID=chr1_KI270708v1_random,length=127682>
##contig=<ID=chr1_KI270709v1_random,length=66860>
##contig=<ID=chr1_KI270710v1_random,length=40176>
##contig=<ID=chr1_KI270711v1_random,length=42210>
##contig=<ID=chr1_KI270712v1_random,length=176043>
##contig=<ID=chr1_KI270713v1_random,length=40745>
##contig=<ID=chr1_KI270714v1_random,length=41717>
##contig=<ID=chr2_KI270715v1_random,length=161471>
##contig=<ID=chr2_KI270716v1_random,length=153799>
##contig=<ID=chr3_GL000221v1_random,length=155397>
##contig=<ID=chr4_GL000008v2_random,length=209709>
##contig=<ID=chr5_GL000208v1_random,length=92689>
##contig=<ID=chr9_KI270717v1_random,length=40062>
##contig=<ID=chr9_KI270718v1_random,length=38054>
##contig=<ID=chr9_KI270719v1_random,length=176845>
##contig=<ID=chr9_KI270720v1_random,length=39050>
##contig=<ID=chr11_KI270721v1_random,length=100316>
##contig=<ID=chr14_GL000009v2_random,length=201709>
##contig=<ID=chr14_GL000225v1_random,length=211173>
##contig=<ID=chr14_KI270722v1_random,length=194050>
##contig=<ID=chr14_GL000194v1_random,length=191469>
##contig=<ID=chr14_KI270723v1_random,length=38115>
##contig=<ID=chr14_KI270724v1_random,length=39555>
##contig=<ID=chr14_KI270725v1_random,length=172810>
##contig=<ID=chr14_KI270726v1_random,length=43739>
##contig=<ID=chr15_KI270727v1_random,length=448248>
##contig=<ID=chr16_KI270728v1_random,length=1872759>
##contig=<ID=chr17_GL000205v2_random,length=185591>
##contig=<ID=chr17_KI270729v1_random,length=280839>
##contig=<ID=chr17_KI270730v1_random,length=112551>
##contig=<ID=chr22_KI270731v1_random,length=150754>
##contig=<ID=chr22_KI270732v1_random,length=41543>
##contig=<ID=chr22_KI270733v1_random,length=179772>
##contig=<ID=chr22_KI270734v1_random,length=165050>
##contig=<ID=chr22_KI270735v1_random,length=42811>
##contig=<ID=chr22_KI270736v1_random,length=181920>
##contig=<ID=chr22_KI270737v1_random,length=103838>
##contig=<ID=chr22_KI270738v1_random,length=99375>
##contig=<ID=chr22_KI270739v1_random,length=73985>
##contig=<ID=chrY_KI270740v1_random,length=37240>
##contig=<ID=chrUn_KI270302v1,length=2274>
##contig=<ID=chrUn_KI270304v1,length=2165>
##contig=<ID=chrUn_KI270303v1,length=1942>
##contig=<ID=chrUn_KI270305v1,length=1472>
##contig=<ID=chrUn_KI270322v1,length=21476>
##contig=<ID=chrUn_KI270320v1,length=4416>
##contig=<ID=chrUn_KI270310v1,length=1201>
##contig=<ID=chrUn_KI270316v1,length=1444>
##contig=<ID=chrUn_KI270315v1,length=2276>
##contig=<ID=chrUn_KI270312v1,length=998>
##contig=<ID=chrUn_KI270311v1,length=12399>
##contig=<ID=chrUn_KI270317v1,length=37690>
##contig=<ID=chrUn_KI270412v1,length=1179>
##contig=<ID=chrUn_KI270411v1,length=2646>
##contig=<ID=chrUn_KI270414v1,length=2489>
##contig=<ID=chrUn_KI270419v1,length=1029>
##contig=<ID=chrUn_KI270418v1,length=2145>
##contig=<ID=chrUn_KI270420v1,length=2321>
##contig=<ID=chrUn_KI270424v1,length=2140>
##contig=<ID=chrUn_KI270417v1,length=2043>
##contig=<ID=chrUn_KI270422v1,length=1445>
##contig=<ID=chrUn_KI270423v1,length=981>
##contig=<ID=chrUn_KI270425v1,length=1884>
##contig=<ID=chrUn_KI270429v1,length=1361>
##contig=<ID=chrUn_KI270442v1,length=392061>
##contig=<ID=chrUn_KI270466v1,length=1233>
##contig=<ID=chrUn_KI270465v1,length=1774>
##contig=<ID=chrUn_KI270467v1,length=3920>
##contig=<ID=chrUn_KI270435v1,length=92983>
##contig=<ID=chrUn_KI270438v1,length=112505>
##contig=<ID=chrUn_KI270468v1,length=4055>
##contig=<ID=chrUn_KI270510v1,length=2415>
##contig=<ID=chrUn_KI270509v1,length=2318>
##contig=<ID=chrUn_KI270518v1,length=2186>
##contig=<ID=chrUn_KI270508v1,length=1951>
##contig=<ID=chrUn_KI270516v1,length=1300>
##contig=<ID=chrUn_KI270512v1,length=22689>
##contig=<ID=chrUn_KI270519v1,length=138126>
##contig=<ID=chrUn_KI270522v1,length=5674>
##contig=<ID=chrUn_KI270511v1,length=8127>
##contig=<ID=chrUn_KI270515v1,length=6361>
##contig=<ID=chrUn_KI270507v1,length=5353>
##contig=<ID=chrUn_KI270517v1,length=3253>
##contig=<ID=chrUn_KI270529v1,length=1899>
##contig=<ID=chrUn_KI270528v1,length=2983>
##contig=<ID=chrUn_KI270530v1,length=2168>
##contig=<ID=chrUn_KI270539v1,length=993>
##contig=<ID=chrUn_KI270538v1,length=91309>
##contig=<ID=chrUn_KI270544v1,length=1202>
##contig=<ID=chrUn_KI270548v1,length=1599>
##contig=<ID=chrUn_KI270583v1,length=1400>
##contig=<ID=chrUn_KI270587v1,length=2969>
##contig=<ID=chrUn_KI270580v1,length=1553>
##contig=<ID=chrUn_KI270581v1,length=7046>
##contig=<ID=chrUn_KI270579v1,length=31033>
##contig=<ID=chrUn_KI270589v1,length=44474>
##contig=<ID=chrUn_KI270590v1,length=4685>
##contig=<ID=chrUn_KI270584v1,length=4513>
##contig=<ID=chrUn_KI270582v1,length=6504>
##contig=<ID=chrUn_KI270588v1,length=6158>
##contig=<ID=chrUn_KI270593v1,length=3041>
##contig=<ID=chrUn_KI270591v1,length=5796>
##contig=<ID=chrUn_KI270330v1,length=1652>
##contig=<ID=chrUn_KI270329v1,length=1040>
##contig=<ID=chrUn_KI270334v1,length=1368>
##contig=<ID=chrUn_KI270333v1,length=2699>
##contig=<ID=chrUn_KI270335v1,length=1048>
##contig=<ID=chrUn_KI270338v1,length=1428>
##contig=<ID=chrUn_KI270340v1,length=1428>
##contig=<ID=chrUn_KI270336v1,length=1026>
##contig=<ID=chrUn_KI270337v1,length=1121>
##contig=<ID=chrUn_KI270363v1,length=1803>
##contig=<ID=chrUn_KI270364v1,length=2855>
##contig=<ID=chrUn_KI270362v1,length=3530>
##contig=<ID=chrUn_KI270366v1,length=8320>
##contig=<ID=chrUn_KI270378v1,length=1048>
##contig=<ID=chrUn_KI270379v1,length=1045>
##contig=<ID=chrUn_KI270389v1,length=1298>
##contig=<ID=chrUn_KI270390v1,length=2387>
##contig=<ID=chrUn_KI270387v1,length=1537>
##contig=<ID=chrUn_KI270395v1,length=1143>
##contig=<ID=chrUn_KI270396v1,length=1880>
##contig=<ID=chrUn_KI270388v1,length=1216>
##contig=<ID=chrUn_KI270394v1,length=970>
##contig=<ID=chrUn_KI270386v1,length=1788>
##contig=<ID=chrUn_KI270391v1,length=1484>
##contig=<ID=chrUn_KI270383v1,length=1750>
##contig=<ID=chrUn_KI270393v1,length=1308>
##contig=<ID=chrUn_KI270384v1,length=1658>
##contig=<ID=chrUn_KI270392v1,length=971>
##contig=<ID=chrUn_KI270381v1,length=1930>
##contig=<ID=chrUn_KI270385v1,length=990>
##contig=<ID=chrUn_KI270382v1,length=4215>
##contig=<ID=chrUn_KI270376v1,length=1136>
##contig=<ID=chrUn_KI270374v1,length=2656>
##contig=<ID=chrUn_KI270372v1,length=1650>
##contig=<ID=chrUn_KI270373v1,length=1451>
##contig=<ID=chrUn_KI270375v1,length=2378>
##contig=<ID=chrUn_KI270371v1,length=2805>
##contig=<ID=chrUn_KI270448v1,length=7992>
##contig=<ID=chrUn_KI270521v1,length=7642>
##contig=<ID=chrUn_GL000195v1,length=182896>
##contig=<ID=chrUn_GL000219v1,length=179198>
##contig=<ID=chrUn_GL000220v1,length=161802>
##contig=<ID=chrUn_GL000224v1,length=179693>
##contig=<ID=chrUn_KI270741v1,length=157432>
##contig=<ID=chrUn_GL000226v1,length=15008>
##contig=<ID=chrUn_GL000213v1,length=164239>
##contig=<ID=chrUn_KI270743v1,length=210658>
##contig=<ID=chrUn_KI270744v1,length=168472>
##contig=<ID=chrUn_KI270745v1,length=41891>
##contig=<ID=chrUn_KI270746v1,length=66486>
##contig=<ID=chrUn_KI270747v1,length=198735>
##contig=<ID=chrUn_KI270748v1,length=93321>
##contig=<ID=chrUn_KI270749v1,length=158759>
##contig=<ID=chrUn_KI270750v1,length=148850>
##contig=<ID=chrUn_KI270751v1,length=150742>
##contig=<ID=chrUn_KI270752v1,length=27745>
##contig=<ID=chrUn_KI270753v1,length=62944>
##contig=<ID=chrUn_KI270754v1,length=40191>
##contig=<ID=chrUn_KI270755v1,length=36723>
##contig=<ID=chrUn_KI270756v1,length=79590>
##contig=<ID=chrUn_KI270757v1,length=71251>
##contig=<ID=chrUn_GL000214v1,length=137718>
##contig=<ID=chrUn_KI270742v1,length=186739>
##contig=<ID=chrUn_GL000216v2,length=176608>
##contig=<ID=chrUn_GL000218v1,length=161147>
##contig=<ID=chrEBV,length=171823>
##contig=<ID=MAP2K3_chr17_22578583_22605165,length=26582>
##contig=<ID=KCNJ18_chr17_22629421_22688415,length=58994>
##contig=<ID=KMT2C_chr21_7687010_7731520,length=44510>
##contig=<ID=KMT2C_chr15_6020392_6062903,length=42511>
##contig=<ID=KMT2C_chr13_14464876_14502703,length=37827>
##contig=<ID=KMT2C_chr13_14211849_14228603,length=16754>
##contig=<ID=KMT2C_chr13_10688343_10754814,length=66471>
##contig=<ID=KMT2C_chr13_10744786_10790087,length=45301>
##contig=<ID=KMT2C_chr13_11526357_11569988,length=43631>
##contig=<ID=KMT2C_chr13_11559977_11592630,length=32653>
##contig=<ID=KMT2C_chr13_14408161_14474907,length=66746>
##contig=<ID=KMT2C_chr14_3553442_3620349,length=66907>
##contig=<ID=KMT2C_chr14_3610318_3640421,length=30103>
##contig=<ID=KMT2C_chr15_5960377_6027329,length=66952>
##contig=<ID=KMT2C_chr2_89596961_89613143,length=16182>
##contig=<ID=KMT2C_chr2_90170767_90210396,length=39629>
##contig=<ID=KMT2C_chr21_7659652_7674726,length=15074>
##contig=<ID=KMT2C_chr21_8616365_8659521,length=43156>
##contig=<ID=KMT2C_chr21_8649510_8682182,length=32672>
##contig=<ID=KMT2C_chr22_6626735_6693166,length=66431>
##contig=<ID=KMT2C_chr22_6683135_6713219,length=30084>
##contig=<ID=KMT2C_chr22_11126384_11167180,length=40796>
##contig=<ID=KMT2C_chr22_11157169_11189815,length=32646>
##ALT=<ID=INS,Description="Insertion">
##ALT=<ID=DEL,Description="Deletion">
##ALT=<ID=DUP,Description="Duplication">
##ALT=<ID=INV,Description="Inversion">
##ALT=<ID=BND,Description="Breakend; Translocation">
##FORMAT=<ID=GT,Number=1,Type=String,Description="Genotype">
##FORMAT=<ID=GQ,Number=1,Type=Integer,Description="Genotype quality">
##FORMAT=<ID=DR,Number=1,Type=Integer,Description="Number of reference reads">
##FORMAT=<ID=DV,Number=1,Type=Integer,Description="Number of variant reads">
##FORMAT=<ID=ID,Number=1,Type=String,Description="Individual sample SV ID for multi-sample output">
##FILTER=<ID=PASS,Description="All filters passed">
##FILTER=<ID=GT,Description="Genotype filter">
##FILTER=<ID=SUPPORT_MIN,Description="Minimum read support filter">
##FILTER=<ID=STDEV_POS,Description="SV Breakpoint standard deviation filter">
##FILTER=<ID=STDEV_LEN,Description="SV length standard deviation filter">
##FILTER=<ID=COV_MIN,Description="Minimum coverage filter">
##FILTER=<ID=COV_CHANGE,Description="Coverage change filter">
##FILTER=<ID=COV_CHANGE_FRAC,Description="Coverage fractional change filter">
##FILTER=<ID=MOSAIC_AF,Description="Mosaic maximum allele frequency filter">
##FILTER=<ID=ALN_NM,Description="Length adjusted mismatch filter">
##FILTER=<ID=STRAND,Description="Strand support filter">
##FILTER=<ID=SVLEN_MIN,Description="SV length filter">
##INFO=<ID=PRECISE,Number=0,Type=Flag,Description="Structural variation with precise breakpoints">
##INFO=<ID=IMPRECISE,Number=0,Type=Flag,Description="Structural variation with imprecise breakpoints">
##INFO=<ID=MOSAIC,Number=0,Type=Flag,Description="Structural variation classified as putative mosaic">
##INFO=<ID=SVLEN,Number=1,Type=Integer,Description="Length of structural variation">
##INFO=<ID=SVTYPE,Number=1,Type=String,Description="Type of structural variation">
##INFO=<ID=CHR2,Number=1,Type=String,Description="Mate chromsome for BND SVs">
##INFO=<ID=SUPPORT,Number=1,Type=Integer,Description="Number of reads supporting the structural variation">
##INFO=<ID=SUPPORT_INLINE,Number=1,Type=Integer,Description="Number of reads supporting an INS/DEL SV (non-split events only)">
##INFO=<ID=SUPPORT_LONG,Number=1,Type=Integer,Description="Number of soft-clipped reads putatively supporting the long insertion SV">
##INFO=<ID=END,Number=1,Type=Integer,Description="End position of structural variation">
##INFO=<ID=STDEV_POS,Number=1,Type=Float,Description="Standard deviation of structural variation start position">
##INFO=<ID=STDEV_LEN,Number=1,Type=Float,Description="Standard deviation of structural variation length">
##INFO=<ID=COVERAGE,Number=.,Type=Float,Description="Coverages near upstream, start, center, end, downstream of structural variation">
##INFO=<ID=STRAND,Number=1,Type=String,Description="Strands of supporting reads for structural variant">
##INFO=<ID=AC,Number=.,Type=Integer,Description="Allele count, summed up over all samples">
##INFO=<ID=SUPP_VEC,Number=1,Type=String,Description="List of read support for all samples">
##INFO=<ID=CONSENSUS_SUPPORT,Number=1,Type=Integer,Description="Number of reads that support the generated insertion (INS) consensus sequence">
##INFO=<ID=RNAMES,Number=.,Type=String,Description="Names of supporting reads (if enabled with --output-rnames)">
##INFO=<ID=AF,Number=1,Type=Float,Description="Allele Frequency">
##INFO=<ID=NM,Number=.,Type=Float,Description="Mean number of query alignment length adjusted mismatches of supporting reads">
##INFO=<ID=PHASE,Number=.,Type=String,Description="Phasing information derived from supporting reads, represented as list of: HAPLOTYPE,PHASESET,HAPLOTYPE_SUPPORT,PHASESET_SUPPORT,HAPLOTYPE_FILTER,PHASESET_FILTER">
#CHROM	POS	ID	REF	ALT	QUAL	FILTER	INFO	FORMAT	SAMPLE
chr1	90259	Sniffles2.INS.5S0	N	GTCCCTCTGTCTCTGCCAACCAGTTAACCTGCTGCTTCCTGGAGGAAGACAGTCCCTCT	54	PASS	IMPRECISE;SVTYPE=INS;SVLEN=59;END=90259;SUPPORT=18;COVERAGE=29,32,32,31,31;STRAND=+-;AF=0.562;STDEV_LEN=0.000;STDEV_POS=93.232;SUPPORT_LONG=0	GT:GQ:DR:DV	0/1:60:14:18
chr1	136606	Sniffles2.DEL.91CS0	CTGACCTCTGTCCGCGTGGGAGGGGCCGGTGTGAGGCAAGGGGCTCAGGCTGACCTCTGTCCGCGTGGGAGGGGCCGGTGTGAGGCAAGGGGCTCAGGCTGACCTCTGTCCGCGTGGGAGGGGCCGGGGTGAGGCAAGGGCTCACA	N	60	PASS	PRECISE;SVTYPE=DEL;SVLEN=-146;END=136752;SUPPORT=11;COVERAGE=43,44,44,42,42;STRAND=+-;AF=0.256;STDEV_LEN=0.000;STDEV_POS=0.000	GT:GQ:DR:DV	0/1:20:32:11
chr1	136935	Sniffles2.INS.BS0	N	CAAGGGGCTCACGCTGACCTCTGTCCGCGTGGGAGGGGCCGGTGTGAGACAAGGGGCTCGGGCTGACCTCTCTCAGCGTGGGAGGGGCCGGTGTGAGGCAAGGGGCTCGGGCTGACCTCTCTCAGCGTGGGAGGGGCCAGTGTGAGGCAAGGGCTCACACTGACCTCTCTCAGCATGGGAGGGGCCGGTGTGAGA	55	PASS	PRECISE;SVTYPE=INS;SVLEN=195;END=136935;SUPPORT=20;COVERAGE=43,42,42,43,44;STRAND=+-;AF=0.476;STDEV_LEN=0.000;STDEV_POS=0.000;SUPPORT_LONG=0	GT:GQ:DR:DV	0/1:60:22:20
chr1	180872	Sniffles2.INS.DS0	N	ATGAGCAATGTGGGTGTTATATTTTAGGTGTCATGTGTGCATTAGGAATGCTGCATTTGTATTCCAACGCTGCAACTGGACCCTGCAATGCAGCCCCTCGCCTTGCCTTGGGAGAATCTCGGTGCGCAGGATTCAGAGGGGCTTTTAGTTTCCCGTTTT	51	PASS	PRECISE;SVTYPE=INS;SVLEN=160;END=180872;SUPPORT=20;COVERAGE=18,18,18,18,18;STRAND=+-;AF=1.000;STDEV_LEN=0.632;STDEV_POS=21.419;SUPPORT_LONG=0	GT:GQ:DR:DV	1/1:55:0:20
chr1	181211	Sniffles2.DEL.922S0	CGCAGGCGCAGAGAGGCGCGCCTCGCCGGCGCAGGCGCAGAGAGGCGCGCCGGGCCGGCGCAGGCGCAGAGAGGCGCGCCGCGCCGGCGCAGGCGCAGAGAGGCGCGCCGCGCCGGCGCAGGCGCAGAGACACATGCTAGCGCGTCCAGGGGAGGAGGCGTGGCACAGGCGCAGAGACACATGCTAGCGCGCCCAGGGGAGGAGGCGTGGCGCAGGCGCAGAGAGGCGCGCCGTGCTGC	N	54	PASS	PRECISE;SVTYPE=DEL;SVLEN=-239;END=181450;SUPPORT=13;COVERAGE=18,18,18,18,18;STRAND=+-;AF=0.722;STDEV_LEN=0.000;STDEV_POS=0.000	GT:GQ:DR:DV	0/1:13:5:13
chr1	610274	Sniffles2.DEL.932S0	GCTGCAGGAGAGGAGATGCCCAGGCCTGGCGGCCGGCGCACGCGGGTTCTCTGTGGCCAGCAGGCGGCGCTGCAGGAGAGGAGATGCCCAGGCCAGGCGGCCGGCGCACGCGGGTTCTCTGTGGCCAGCAGGCGGTGCTGCAGGAGAGGAGATGCCCAGGCCTGGCGGCCGGCGCACGCGGGTTCTCTGTGGCCAGCAGGCGGCGCTGCAGGAGAGGAGATGCCCAGGCCAGGCGGCCGGCGCACGCGGGTTCTCTGTGGCCAGCAGGCGGT	N	58	PASS	PRECISE;SVTYPE=DEL;SVLEN=-272;END=610546;SUPPORT=10;COVERAGE=12,12,12,12,12;STRAND=+-;AF=0.833;STDEV_LEN=0.408;STDEV_POS=7.348	GT:GQ:DR:DV	1/1:7:2:10
chr1	612254	Sniffles2.INS.2BS0	N	GTGTGTGCTGTGTGAGAACGTGTGTGTAGTGTCCACATGTCCTCTGTGCGTGAGTCCCCGTGTGTGATGTTGTGTTCTCGGTGTGAGTTCATGGGTGTGACGGGGT	52	PASS	PRECISE;SVTYPE=INS;SVLEN=106;END=612254;SUPPORT=12;COVERAGE=13,13,13,13,13;STRAND=+-;AF=0.923;STDEV_LEN=0.408;STDEV_POS=0.000;SUPPORT_LONG=0	GT:GQ:DR:DV	1/1:23:1:12
chr1	820880	Sniffles2.INS.2DS0	N	TCTACACTACCTGCCTGGCCAGCAGATCCACCCTGTCTACACTACCTGCCTGGGCAGTAGTTCCACGCAATCTCCCCTACCTGCCTCTCCAGCAGACCCGCCCTATCTATACTACTTGCCTGTCCAGCAGATCCACTCTATCTACACGACCTGCCTGTCCAGCAGATCCACCCTGTCTACACTACCTGCTTGTCCAGCAGGTCCACCCTGTCTATACTACCTGCCTGGCCAGTAGATCCACACTA	60	PASS	PRECISE;SVTYPE=INS;SVLEN=245;END=820880;SUPPORT=23;COVERAGE=24,27,26,26,25;STRAND=+-;AF=0.885;STDEV_LEN=0.000;STDEV_POS=0.000;SUPPORT_LONG=0	GT:GQ:DR:DV	1/1:34:3:23
chr1	831214	Sniffles2.DEL.936S0	TGCTTTGTCTTATGTTTAAAAATGTCCTTCAGTCATTGCAGGTCACAAGCAGGCTATCAGCTCAGTAATTAAAATAATTCGGTTCTTCATAGTGAATGTAATTCTAAATTAGATTTTAAGTTGTAACTCCCTGCTTCAGCAATGGTGATGGGGCCTAGAAACCAGAGCACCTGAGCTCCATCCTACAGGGGGCCATACCGGGATCTTTCCATTTTCAGAGGCTTCTCTCTGACAGTGAAGTGTGATGACAGACTTGGGGGCAGGGCAATGGCTAGCTTCTGAAAGCCGCTGGCACTTTAGTGATAAATTTAAATTAAGTGACGGGTAGTGAGGTGTTTGTCAAGGAAAGTGCCGTCCAAATGCTAAATACTGATTATTTCTGCAGCAGTGACTGCAATACCTCACTCAATCTCTGTCTTTCTTGAAGAAGTCATAAATAAACACGATGAATCTATGTAGAAGCGGTAAGTCAGAAAAATCTGTGTGTTTCATTACATAAACAACGGTTTATCATTAATTGACAGGCTTGGATTGGGAGTTGTTAATGAAACTGATGAGATGTTGGACAGATGAGCTCCCTCTTATTTCGAAGAGCTTATCTAGGGCTGAGTCATGGGACCTGATAGCGTCTTGTGGTGCTGTCTTCTTGTAGATATATCCGTGTTTTAGAGGATTTAGTTTTTTAAAATTTCTCTTAGAATGTGAATTTTACAAAAAAGCACTTCCCAAATGGATGATTATTTGAAAAATGAATTGTCAGACAAAACTGACACATCAGTTATGGAGAAAACCCTTCAAGAACTGGCTTTAAATGTGTTTTAGTGGGAGCCACAGTGTGGAGAGAAACAGAAGAGGGAGGAGAGGGCGCCCCTTGTTTCTTCTCTCCACAGCCAGGCCTTCGCCACCTTTCTCAGTGTCTTCAAGAATAAAATGCCTCCGTTGTTGGTTTTAGCTGCTTTTCTCCCTCGGGGTAGGTAAAGTGGTTCCAAAACGACAAGCATCCTGTAAAGTCGGAAGAGCTGTGTCAACATTAAGCTGCGTGACTTTGGCTATGAGGGAAAAAAGGCTGGTGAGTGCAGAGAAGACAGAGCTGTGGCAGGGCTCCTCCCGCCAAGTCGCCATGGAGAGGGGCTGTGAGGTGTCCTTAAACGGCCTGGTCTCCAGGGTGACTCAGGAAGGGCTGAGAGTGGTCAGCTCCCTCACCTGCTAAACCCGCAGCGCCCCGCTCAGCACACACCCTCCACTCTCCAACCTTGCCCAAGTGCTGGTCCGTCACGGCACCAGGACAGGGCATGGAGACTTGGGCTGATTCTTTTCTCTCCCTTCCTCCCTCTTTTTTTTCTTCTCTCACTCCTCCTTTTCCTTTCCTGCTGTTTCCTGCTCTCCTGTTTCTGTCCTGCAGTGTCTGGAGCTCCAGAGAGGCTGGCCCTGGGGTGGGGTCCACATGGACATGGGCGTAAGCAGGTTTGATGGTCATGGGCATAGGCAGGTTCGATGGCCAGAGTTCTTTCAGCTCACAGTAAGTTTTGTTTTGTTTTGTTTTGTTTTGTTTTGTTTTGTTTTGTTTTAGATGGAGTCTTGCTTTGTCGCCCAGGCTGTAGTGCAGTGGCGTGATCTTGGCTCACTGCAGCCTCCACCTTAGAGCAATCCTCTTGCCTCATCCTCCCGGGTAGTTGGGACTACATGTGCATGCCACATGCCTGGCTAATTTTTGTATTTTTAGTAGAGACACGGTTTCACCATGTTGGCCAGGCTGGTGTCCAACTCCTGACCTCAGGTGATCCATCCGCCTCAGCCTCCCAAAGTGCCGGGATTACAGGTATGAGCCACTGCACCTGGCCTCAGCTGACAGTAGGTTTTAGAGCCAGATATTTACACACTAACTTGCCAGAAACATATATGACTTTATTATTCTAATTGATTTTAAGAGATATTATGAACTCAAATCCAAAGTTACGTCCCACCTATCATGACAATTTCATTAAGGAAAAAGTCAAACCATTTTGGAAATGATTTAAGTGAGCAACTTGGAAAAATTTTCTACATTCCTAACTTACTTTCCAGGGGATCGTTCCTGACTTAACATCTATCAGGTGTCTTAGCTTAGCTCTCTTTTTACTTCAGGTTTTTCTTGCCTCCTCAGTGTGCTGGGAGTCCCACTCCACTCAAATGCCCTCAGGTCTAATAATTAACTTCATTGCAGGCTCCTGGCAGGCCTGGGTGGGCGGCAGCTGCATTGTGCTCCTGAAGAAGATTTAAGTTGGGTTTGGTGAACTGGTAGAATTTGCATTTTGCTGTTTCTTTCCCTCTCCCAGAATTTGTACCTTTAAATAGGTTTTTTAGTGTCATTAAGTATATCAAAAGGAAACCCAGTGGGGCAAATTGGCCGGGCTCCATAGAGGTGGCCTTGTCTAAGCCTTTCATCTTATCGATAAGGAAAGACAGGACCAGAGAAGTCGCCGACTGTCCCTGGTCCCACTGCTTGGTTTGGGGCAATTTCCTGAAAATAATATCCAAGA	N	60	PASS	PRECISE;SVTYPE=DEL;SVLEN=-2519;END=833733;SUPPORT=17;COVERAGE=27,24,24,25,30;STRAND=+-;AF=0.708;STDEV_LEN=1.000;STDEV_POS=0.000	GT:GQ:DR:DV	0/1:22:7:17
chr1	882645	Sniffles2.DEL.938S0	AATATATTAGCTATTCTAGACTTTATGCATTTATGTAAAGTTTTCTTTGTTGCACTTTAAGTTCTGTGATACATGGGCAGAGCATGC	N	57	PASS	PRECISE;SVTYPE=DEL;SVLEN=-87;END=882732;SUPPORT=34;COVERAGE=51,49,49,50,16;STRAND=+-;AF=0.694;STDEV_LEN=0.000;STDEV_POS=0.000	GT:GQ:DR:DV	0/1:55:15:34
chr1	934093	Sniffles2.DEL.93CS0	GGGGAGGCGGCTCCGTTACAGGTGGGCAGGGGAGGCGGCTGCGTTACAGGTGGGCAGGGGAGGCGGCTGCGTTACAGGTGGGCAGGGGAGGCGGCTGCGTTACAGGTGGGCAGGGGAGGCGGCTCCGTTACAGGTGGGCAGGGGAGGCGGCTCCGTTACAGGTGGGCAGGGGAGGCGGCTGCGTTACAGGTGGGCAGGGGAGGCGGCTGCGTTACAGGTGGGCG	N	60	PASS	IMPRECISE;SVTYPE=DEL;SVLEN=-224;END=934317;SUPPORT=18;COVERAGE=33,32,31,31,31;STRAND=+-;AF=0.581;STDEV_LEN=52.417;STDEV_POS=125.659	GT:GQ:DR:DV	0/1:60:13:18
chr1	934373	Sniffles2.DEL.93DS0	GGGGGGGCGGCTGCGTTACAGGTGGGCGGGGGAGGCGGCTGCGTTACAGGTGGGCGGGGGAGGCGGCTCCGTTACAGGTGGGCGGGGGAGGCGGCTGCGTTACAGGTGGGCGGGGGAGGCGGCTGCGTTACAGGTGGGCGGGGGGGGCGGCTGCGTTACAGGTGGGCGGGGGAGGCTGCTCCGTTACAGGTGGGCGGGGGAGGCTGCTCCGTTACAGGTGGGCGGGGGGGGCGGCTGCGTTACAGGTGGGCGGGGGGGGCGGCTGCGTTACAGGTGGGCGGGGGAGGCGGCTGCGTTACAGGTGGGCGGGGGAGGCGGCTCCGTTACAGGTGGGCGGGGGAGGCGGCTGCGTTACAGGTGGGCGGGGGAGGCGGCTGCGTTACAGGTGGGCAGGGGAGGCGGCTGCGTTACAGGTGGGCAGGGGAGGCGGCTGCGTTACAGGTGGGCGGGGGAGGCGGCTCCGTTACAGGTGGGCG	N	60	PASS	PRECISE;SVTYPE=DEL;SVLEN=-476;END=934849;SUPPORT=13;COVERAGE=32,31,31,31,30;STRAND=+-;AF=0.419;STDEV_LEN=0.378;STDEV_POS=0.000	GT:GQ:DR:DV	0/1:60:18:13
chr1	936235	Sniffles2.INS.33S0	N	GGTCCCGCCTCCTAGGGCTCCTGGACGGAAGGGGTCCCCGGTCCCGCCTCCTAGGGCTCCTGGACGGAAGGGGTCCCCGGTCCCGCCTCCTAGGGCTCCTGGACGGAAGGGGTCCCCGGTCCCGCCTCCTAGGGCTCCTGGACGGAGGGGGTCCCC	60	PASS	PRECISE;SVTYPE=INS;SVLEN=156;END=936235;SUPPORT=17;COVERAGE=30,29,29,28,29;STRAND=+-;AF=0.586;STDEV_LEN=0.000;STDEV_POS=11.576;SUPPORT_LONG=0	GT:GQ:DR:DV	0/1:60:12:17
chr1	964576	Sniffles2.DEL.93ES0	GCTGTGGGAGGGGTCCGCGCGTCCGCAGTGGGGATGTGCTGCGGGGAGGGGGGCGCGGGTCCGCAGTGGGGATGTGCTGCCGGGAGGGGGGCGCGGGTCCGCAGTGGGGATGT	N	60	PASS	IMPRECISE;SVTYPE=DEL;SVLEN=-113;END=964689;SUPPORT=31;COVERAGE=32,31,30,29,29;STRAND=+-;AF=1.000;STDEV_LEN=17.982;STDEV_POS=41.809	GT:GQ:DR:DV	1/1:60:0:31
chr1	976738	Sniffles2.DEL.940S0	CTCCCCCCGCCAACCCCGGGAACCGCCTCCCACTCCCCCCGCCAACCCCGGGAACCGCCTCCCACTCCCCCCGCCAACCCCGGGAACCGCCTCCCACTCCCCCCGCCAACCCCGGGAACCGCCTCCCACTCCCCCCGCCAACCCCGGGAACCGCCTCCCACTCCCCCCGCCAACCCCGGGAACCGCCTCCCACTCCCCCCGCCAACCCCGGGAACCGCCTCCCACTCCCCCCGCAACCCCGGGAACCGCCTCCCACTCCCCCCGCAACCCCGGGAACCGCCTCCCGCTCCCCCCACCAACCCCGGGAACCGCCTCCCG	N	60	PASS	PRECISE;SVTYPE=DEL;SVLEN=-318;END=977056;SUPPORT=15;COVERAGE=23,22,23,23,23;STRAND=+-;AF=0.652;STDEV_LEN=0.000;STDEV_POS=0.882	GT:GQ:DR:DV	0/1:38:8:15
chr1	977225	Sniffles2.DEL.93FS0	CAACCCCGGGAACCGCCTCCCACCACCCCGCCAACCCCGGGAACCGCCTGCCCCCACCGACCAACCCCGGGAACCGCCTCCCACTCCCCCCG	N	60	PASS	PRECISE;SVTYPE=DEL;SVLEN=-92;END=977317;SUPPORT=22;COVERAGE=22,23,23,23,24;STRAND=+-;AF=0.957;STDEV_LEN=0.000;STDEV_POS=11.488	GT:GQ:DR:DV	1/1:51:1:22
chr1	977944	Sniffles2.DEL.942S0	GGAACCGCCTGCCCCCACCGACCAACCCCGGGAACCGCCTCCCAATCCCCCCAACCCCA	N	60	PASS	PRECISE;SVTYPE=DEL;SVLEN=-59;END=978003;SUPPORT=15;COVERAGE=23,24,24,24,26;STRAND=+-;AF=0.625;STDEV_LEN=0.000;STDEV_POS=0.000	GT:GQ:DR:DV	0/1:48:9:15
chr1	996369	Sniffles2.INS.37S0	N	CCACAGGATGCAGGGTGGGGAGGGCAGAAAGGACCCCCCGCTGGAGGGGGCACCTCACGTCTGGGGCCACAGGATGCAGGGTGGGGAGGACAGAAAGGACCCCCCGCTGGAGGGGGCACCCCACATCTGGGA	60	PASS	PRECISE;SVTYPE=INS;SVLEN=132;END=996369;SUPPORT=13;COVERAGE=26,27,27,27,26;STRAND=+-;AF=0.481;STDEV_LEN=0.378;STDEV_POS=13.622;SUPPORT_LONG=0	GT:GQ:DR:DV	0/1:60:14:13
chr1	996492	Sniffles2.INS.38S0	N	CATCTGGGACCACAGGATGCAGGGTGGGGAGGGCAGAAAGGACCCCCCGCTGGAGGGGGCACCCCACGTCTGGGGCCACAGGATGCAGGGTGGGGAGGGCAGAAAGGACCCCCCGCTGGAGGGGGCACCTCACGTCTGGGGCCACAGGATGCAGGGTGGGGAGGACAGAAAGGACCCCCCGCTGGAGGGGGCACCCCACATCTGGGACCACAGGATGCAGGGTGGGGAGGGCAGAAAGGACCCCCCGCTGGAGGGGGCACCCCACGTCTGGGGCCACAGGATGCAGGGTGGGGAGGACAGAAAGGACCCCCCGCTGGAGGGGGCACC	60	PASS	PRECISE;SVTYPE=INS;SVLEN=327;END=996492;SUPPORT=12;COVERAGE=26,27,27,26,26;STRAND=+-;AF=0.444;STDEV_LEN=0.000;STDEV_POS=0.000;SUPPORT_LONG=0	GT:GQ:DR:DV	0/1:60:15:12
chr1	1028614	Sniffles2.DEL.944S0	CCACGCCACCCTCTCCCAAGGAACCGAGCCCCAGCCCCTCGTGGGCCAAGGGCGCCCACAGCCACGCCACCCTCTCCCAAGGAACCGAGCCCCAGCCCCTCGTGGGCCAAGGGCGCCCACACCCACGCCACCCTCTCCGAAGGAACCGAGCCCCAGCCCCTCGTGGGCCAAGGGCGCCCACACCCACGCCACCCTTTCCGAAGGAACCGAGCCCCAGCCCCTCGTGGGCCAAGGGCGCCCACAGCCACGCCACCCTTTCCGAAGGAACCGAGCCCCAGCCCCTCGTGGGCCAAGGGCGCCCACACCCACGCCACCCTTTCCGAAGGAACCGAGCCCCAGCCCCTCGTGGGCCAAGGGCGCCCACAGCCACGCCACCCTCTCCCAAGGAACCGAGCCCCAGCCCCTCGTGGGCCAAGGGCGCCCACAC	N	60	PASS	PRECISE;SVTYPE=DEL;SVLEN=-427;END=1029041;SUPPORT=10;COVERAGE=22,22,22,21,20;STRAND=+-;AF=0.455;STDEV_LEN=0.000;STDEV_POS=0.000	GT:GQ:DR:DV	0/1:60:12:10
chr1	1029637	Sniffles2.DEL.946S0	GTGTGTGTGCAGTGCATGGTGCTGTGAGATCAGCATGTGTGTGTGTGTGTGCAGTGCATGGTGCTGTGAGATCATGTGTGTGTGCAGTGCATGGTGCTGTGAGATCAGCGTGTGTGTGTGCAGTGCATGGTGCTGTGAGTGTGAGATC	N	60	PASS	PRECISE;SVTYPE=DEL;SVLEN=-148;END=1029785;SUPPORT=10;COVERAGE=21,20,21,22,22;STRAND=+-;AF=0.476;STDEV_LEN=0.000;STDEV_POS=0.000	GT:GQ:DR:DV	0/1:60:11:10
chr1	1064980	Sniffles2.DEL.949S0	GGGTCTGCGGGGCCCTGGGGGGGTGTGGTGGGGTCTGCGGGGCCCTGGGGGGGTGTGGTGTGGTCTGCGGGGCCCTGGGGGGGTGTGGT	N	60	PASS	IMPRECISE;SVTYPE=DEL;SVLEN=-89;END=1065069;SUPPORT=11;COVERAGE=20,20,21,21,21;STRAND=+-;AF=0.524;STDEV_LEN=1.069;STDEV_POS=45.202	GT:GQ:DR:DV	0/1:60:10:11
chr1	1080650	Sniffles2.DEL.951S0	CCCCCACCTCGGTCCCTGTCTCCTTCCCTCCGCCCCCACCTCGGTCCCTGTCTCCTTCCCTCCG	N	60	PASS	PRECISE;SVTYPE=DEL;SVLEN=-64;END=1080714;SUPPORT=12;COVERAGE=11,13,13,14,14;STRAND=+-;AF=0.923;STDEV_LEN=0.408;STDEV_POS=15.214	GT:GQ:DR:DV	1/1:23:1:12
chr1	1134740	Sniffles2.INS.43S0	N	CATCTGAGGCTGCAGCCCCTCTCAGGAGGGGGCACCGTGAGGGGTGTGGCTTCCTCGC	60	PASS	PRECISE;SVTYPE=INS;SVLEN=58;END=1134740;SUPPORT=11;COVERAGE=18,18,18,17,17;STRAND=+-;AF=0.611;STDEV_LEN=0.378;STDEV_POS=0.000;SUPPORT_LONG=0	GT:GQ:DR:DV	0/1:39:7:11
chr1	1139449	Sniffles2.INS.45S0	N	CCTGGGTCATGGGGAGCTTCCTGGGGTCAGAAGGTGGGGGTGTCAACGTCGAACCGGGGGG	60	PASS	IMPRECISE;SVTYPE=INS;SVLEN=61;END=1139449;SUPPORT=10;COVERAGE=17,17,17,17,15;STRAND=+-;AF=0.588;STDEV_LEN=0.408;STDEV_POS=49.598;SUPPORT_LONG=0	GT:GQ:DR:DV	0/1:42:7:10
chr1	1184656	Sniffles2.INS.4FS0	N	GCCTTCTAGGTTAGGGGGATGTTCTCTTGGGGACCCCCGTGAGGACAGGCCCTCCAGACAGTCTGGGAGCCAGTCTCCAGGCACCGTGTGCCCCCAGTTCATGCAGAAGCCTTCTAGGTTAGGGGGATGTTCTCTTGGGGACCCCCGTGAGGACAGGCCCTCCAGACAGTCTGGGAGCCAGTCTCCAGGCACCGTGTGCCCCCAGTTCATGCAGAAGCCTTCTAGGTTAGGGGGATGTTCTCTTGGGGACCCCCGTGAGGACAGGCCCTCCGGACAGTCTGGGAGCCAGTCTCCAGGCACCGTGTGCCCCCAGTTCATGCAGAA	60	PASS	PRECISE;SVTYPE=INS;SVLEN=324;END=1184656;SUPPORT=12;COVERAGE=26,26,26,26,25;STRAND=+-;AF=0.462;STDEV_LEN=0.516;STDEV_POS=0.000;SUPPORT_LONG=0	GT:GQ:DR:DV	0/1:60:14:12
chr1	1184928	Sniffles2.INS.4ES0	N	GACAGTCTGGGAGCCAGTCTCCAGGCACCGTGTGCCCCCAGTTCATGCAGAAGCCTTCTAGGTTAGGGGGATGTTCTCTTGGGGACCCCCGTGAGGACAGGCCCTCCGGACAGTCTGGGAGCCAGTCTCCAGGCACCGTGTGCCCCCAGTTCATGCAGAAGCCTTCTAGGTTAGGGGGATGTTCTCTTGGGGACCCCCGTGAGGACAGGCCCTCCA	60	PASS	IMPRECISE;SVTYPE=INS;SVLEN=216;END=1184928;SUPPORT=12;COVERAGE=26,26,26,25,25;STRAND=+-;AF=0.462;STDEV_LEN=0.837;STDEV_POS=107.230;SUPPORT_LONG=0	GT:GQ:DR:DV	0/1:60:14:12
chr1	1192630	Sniffles2.INS.50S0	N	AGTGTAGACACTCCAGTTGGTATGAGTGTAGACACTCCAGTTCGTATCAGTGTAAACACTCCAGTTGGTATGAGTGTAGACACTCCAGTTGATATC	60	PASS	PRECISE;SVTYPE=INS;SVLEN=96;END=1192630;SUPPORT=16;COVERAGE=26,26,26,26,25;STRAND=+-;AF=0.615;STDEV_LEN=0.000;STDEV_POS=0.000;SUPPORT_LONG=0	GT:GQ:DR:DV	0/1:55:10:16
chr1	1192630	Sniffles2.INS.51S0	N	AGTGTAGACACTCCAGTTGGTATGAGTGTAGACACTCCAGTTCGTATCAGTGTAAACACTCCAGTTGGTATGAGTGTAGACACTCCAGTTCGTATCAGTGTAAACACTCCAGTTGGTATGAGTGTAGACACTCCAGTTGATATC	60	PASS	PRECISE;SVTYPE=INS;SVLEN=144;END=1192630;SUPPORT=11;COVERAGE=26,26,26,26,25;STRAND=+-;AF=0.423;STDEV_LEN=0.000;STDEV_POS=0.000;SUPPORT_LONG=0	GT:GQ:DR:DV	0/1:60:15:11
chr1	1195864	Sniffles2.INS.52S0	N	ACTCCTGAGCTCAAGCGATCCTCCTGCCTCAGCCTCCCAAAGTGCTGGGACTACAGGTGTGAGCCACGTGCCCGACCAACTTGTGTATTTCTAGTAGAGATGGGGTCTCACCATGTTGGCCAGGCTGGTCTCAAACTCCTGAGCTCAAGCGATCCTCCTGCCTCAGCCTCCCAAAGTGCTGGGACTACAGGTGTGAGCCATGCGCCCGACCAATTTGTGTATTTTTAGTAGAGATGGGGTCTCACCATGTTGGCCAGGCTGGTCTCAA	60	PASS	PRECISE;SVTYPE=INS;SVLEN=268;END=1195864;SUPPORT=15;COVERAGE=24,25,26,26,25;STRAND=+-;AF=0.577;STDEV_LEN=0.000;STDEV_POS=11.907;SUPPORT_LONG=0	GT:GQ:DR:DV	0/1:60:11:15
chr1	1202308	Sniffles2.INS.53S0	N	AGCCCAGTACCTAGCCCCGAGCCCAGTACCCAGTCTCCAGCCCAGTACCCAGCCCCGAGCCCAGTACCCATCCCCGAGCCCAGTACCCATCCCCGAGCCCAGTACCCAGCCCCGAGCCCAGTACCCAGCCTCCAGCCCAGTACCCAGCCCCGAGCCCAGTACCCAGCCTCC	60	PASS	IMPRECISE;SVTYPE=INS;SVLEN=207;END=1202308;SUPPORT=19;COVERAGE=22,21,21,21,21;STRAND=+-;AF=0.905;STDEV_LEN=57.027;STDEV_POS=125.014;SUPPORT_LONG=0	GT:GQ:DR:DV	1/1:32:2:19
chr1	1226339	Sniffles2.DEL.957S0	GTACGGTCAGGAGGAAACATGGCACCTCCCCTCTGGGGGCTCTTTCCAGAAACCCTCAACCC	N	60	PASS	PRECISE;SVTYPE=DEL;SVLEN=-62;END=1226401;SUPPORT=11;COVERAGE=21,21,20,19,19;STRAND=+-;AF=0.550;STDEV_LEN=0.000;STDEV_POS=0.000	GT:GQ:DR:DV	0/1:59:9:11
chr1	1227293	Sniffles2.DEL.958S0	GCGGGAAGGCGAGCTCGTGGCCAGGCCCTGCGGGAAGGCGAGCTCGTGGCCAGGCCCGGCGGGAAGGCGAGCTCGTGGCCAGGCCCGGCGGGAAGGCGAGCTCGTGGCCAGGCCCGGCGGGAAGGCGAGCTCGTGGCCAGGCCCTGCGGGAAGGCGAGCTCGTGGCCAGGCCCT	N	60	PASS	PRECISE;SVTYPE=DEL;SVLEN=-174;END=1227467;SUPPORT=11;COVERAGE=19,19,19,20,19;STRAND=+-;AF=0.579;STDEV_LEN=0.000;STDEV_POS=0.000	GT:GQ:DR:DV	0/1:49:8:11
chr1	1240649	Sniffles2.INS.55S0	N	CATTCACCCCGGCCGTGGTCCCTGCCCCAGCCCCCGCCGCCCCCATTCACCCCGGCCGTGGTCCCTGCCCCAGCCCCCGCCGCCCC	60	PASS	PRECISE;SVTYPE=INS;SVLEN=86;END=1240649;SUPPORT=10;COVERAGE=16,15,15,15,14;STRAND=+-;AF=0.667;STDEV_LEN=0.548;STDEV_POS=7.148;SUPPORT_LONG=0	GT:GQ:DR:DV	0/1:22:5:10
chr1	1350121	Sniffles2.DEL.966S0	GGGGCAGGAGCGACGGGGGGAGTGAGGAGGGGGCCTGGACGGGGCAGGAGCGACGGGGGGAGTGAGGAGGGGGCCTGGACGGGGCAGGAGCGACGGGGGGAGTGAGGAGGGGGCCTGGACGGGGCAGGAGCGACGGGGGGAGTGAGGAGGGGGCCTGGACGGGGCAGGAGCGACGGGGGGAGTGAGGAGGGGGCCTGGACGGGGCAGGAGCGACGGGGGGAGTGAGGAGGGGGCCTGGACGGGGCTGGAGCGACGGGGGGAGTGAGGAGGGGGCCTGGACCGGGCAGGAGCGACGGGGGGAGTGAGGAGGGGGCCTGGACCGGGCAGGAGCGACGGGGGGAGTGAGGAGGGGGCCTGGACGGGGCAGGAGCGACGGGGGGAGTGAGGAGGGGGCCTGGACGGGGCAGGAGCGACGGGGGGAGTGAGGAGGGGGCCTGGACGGGGCAGGAGCGACGGGGGGAGTGAGGAGGGGGCCTGGACGGGGCAGGAGCGACGGGGGGAGTGAGGAGGGGGCCTGGACGGGGCAGGAGCGACGGGGGGAGTGAGGAGGGGGCCTGGACGGGGCAGGAGCGACGGGGGGAGTGAGGAGGGGGCCTGGACGGGGCAGGAGCGACGGGGGGAGTGAGGAGGGGGCCTGGACGGGGCAGGAGCGACGGGGGGAGTGAGGAGGGGGCCTGGACCGGGCAGGAGCGACGGGGGGAGTGAGGAGGGGGCCTGGACGGGGCAGGAGCGACGGGGGGAGTGAGGAGGGGGCCTGGACGGGGCAGGAGCGACGGGGGGAGTGAGGAGGGGGCCTGGACGGGGCAGGAGCGACGGGGGGAGTGAGGAGGGGGCCTGGACGGGGCAGGAGCGACGGGGGGAGTGAGGAGGGGGCCTGGACCGGGCAGGAGCGACGGGGGGAGTGAGGAGGGGGCCTGGACCGGGCAGGAGCGACGGGGGGAGTGAGGAGGGGGCCTGGACGGGGCAGGAGCGACGGGGGGAGTGAGGAGGGGGCCTGGACGGGGCAGGAGCGACGGGGGGAGTGAGGAGGGGGCCTGGACGGGGCTGGAGCGACGGGGGGAGTGAGGAGGGGGCCTGGA	N	60	PASS	PRECISE;SVTYPE=DEL;SVLEN=-1079;END=1351200;SUPPORT=10;COVERAGE=15,14,14,16,16;STRAND=+-;AF=0.667;STDEV_LEN=0.816;STDEV_POS=12.394	GT:GQ:DR:DV	0/1:22:5:10
chr1	1366913	Sniffles2.DEL.967S0	TGAATTGGTGAGTTGGTGTGAATTGAATTGTGTGAATGAGTGGATTGGTGAGTGAATTGGTGAGTTGAATTGGTGTGTGTAGTGGATGAGTGTGGATGAATGTGAATTGGCGAGTATGGA	N	60	PASS	PRECISE;SVTYPE=DEL;SVLEN=-120;END=1367033;SUPPORT=18;COVERAGE=19,18,18,18,17;STRAND=+-;AF=1.000;STDEV_LEN=0.000;STDEV_POS=0.000	GT:GQ:DR:DV	1/1:50:0:18
chr1	1382630	Sniffles2.INS.5CS0	N	TCCCAACAATCCAGTAACAATCCAGAGGCCACCACCCCTTCCCAACAATCCAGTAACAATCCAGAGGTCACCACCCCTTCCCAACAATCCAGTAACAATCCAGAGGTCACCACCCTTCCCAACAATCCAGTAACAATCCAGAGGTCACCACCCTTCCCAACAATCCAGTAACAATCCAGAGGTCACCACCCTTCCCAACAATACAGTAACAATCCAGAGGCCACCACCCCTTCCCAACAATCCACTAACAATCCAGAGGTCACCACCCCTTCCCAACAATACAGTAACAATCCAGAGGCCACCACCCCTTCCCAACAATCCAGTAACAATCCAGAGGTCACCACCCTTTCCAACAATCCACTAACAATCCAGAGGTCACCACCCCTTCCCAACAATCCAGTAACAATCCAGAGGTACCACCCCTTCCCAACAATCCAGTAACAATCCAGAGGTCACCACCCCTTCCAACAATCCAGTAACAATCCAGAGGTTACCACCCTTCCCAACAATCCACTAACAATCCAGAGGCCACCACCCCTTCCCAACAATCCGGCAACGACCCAGAGGCCACCACCCCTTCCCAACAATCCAGTAACAATCCAGAGGTCACCACCCCTTCCCAACAATCCAGTAACAATCCAGAGGTCACCACCCCCTTCCCAACAATCCAGTAACAATCCAGAGGCCACCACCCCTTCCCAACAATCCAGTAACAATCCAGAGGTACCACCCCCTTCCCAACAATCCAGTAACAATCGAGGCCACCACCCCTTCCCAACAATCAGTAACAATCCAGAGGACACCACCCTTCCCAACAATCCACTAGCAATCCAGAGGCCACCACCCCTTCCCAACAATCTGGCAACGACCCAGAGGCCACCACCCC	60	PASS	PRECISE;SVTYPE=INS;SVLEN=886;END=1382630;SUPPORT=13;COVERAGE=24,25,23,23,22;STRAND=+-;AF=0.565;STDEV_LEN=2.289;STDEV_POS=1.512;SUPPORT_LONG=0	GT:GQ:DR:DV	0/1:60:10:13
chr1	1477855	Sniffles2.INS.5FS0	N	CCCACCACGCCTGGCTAATGTTGTATTTTAGTAGAGACGGGGTTTCTCCATGTTGGTCAGGCTGGTCTCTAACTCCCGACCTCAGGTGATCCACCCGCCTCGGCCTCTCAAACTGTTGGGATTACAGGCATGT	60	PASS	PRECISE;SVTYPE=INS;SVLEN=133;END=1477855;SUPPORT=24;COVERAGE=23,24,24,24,24;STRAND=+-;AF=1.000;STDEV_LEN=0.389;STDEV_POS=0.515;SUPPORT_LONG=0	GT:GQ:DR:DV	1/1:60:0:24
chr1	1530532	Sniffles2.DEL.968S0	AAAAACTAAGAATAATGGCCGGGCGCGGTGGCTCACGCCTGTAATCCCAGCACTTTGGGAGGCCGAGGCGGGCGGATCACGAGGTCAGGAGATCGAGACCATCCCGGCTAAAACGGTGAAACCCCGTCTCTACTAAAAATACAAAAAATTAGCCGGGCGTAGTGGCGGGCGCCTGTAGTCCCAGCTACTTGGGAGGCTGAGGCAGGAGAATGGCATGAACCCGGGAGGCGGAGCTTGCAGTGAGCCGAGATCCCGCCACTGCACTCCAGCCTGGGCGACAGAGCGAGACTCCGTCTCAAAAAAAAAAAAAAAAAAAAAA	N	60	PASS	PRECISE;SVTYPE=DEL;SVLEN=-319;END=1530851;SUPPORT=13;COVERAGE=25,27,27,27,27;STRAND=+-;AF=0.481;STDEV_LEN=0.000;STDEV_POS=0.000	GT:GQ:DR:DV	0/1:60:14:13
chr1	1543726	Sniffles2.INS.62S0	N	CTCTGTCACGGCCTCGGCCACTCCCCACTGTCACGGCCTCGGCCACTCCCCTCTGTCACGGCCTCGGCCACTCCCCTCTGTCACGGCCTCGGCCACTCCCCACTGTCACGGCCTCGGCCACTCCCCTCTGTCACGGCCTCGGCCACTCCCCACTGTCACGGCCTCGGCCACTCCCCT	60	PASS	PRECISE;SVTYPE=INS;SVLEN=177;END=1543726;SUPPORT=15;COVERAGE=15,15,15,15,13;STRAND=+-;AF=1.000;STDEV_LEN=10.717;STDEV_POS=0.000;SUPPORT_LONG=0	GT:GQ:DR:DV	1/1:41:0:15
chr1	1546904	Sniffles2.INS.63S0	N	CGCCTGTAATCCCAGCACTTTGGGAGGCTGAGGCGGGCGGATCATCTGAGGTCAGGAGTTTGAGACCAGCCTGGCCAACATGGAGAAACCCCGTCTCTACCAAAAGTACAAAATTAGCCGGGCACGGTGGTGGG	60	PASS	PRECISE;SVTYPE=INS;SVLEN=134;END=1546904;SUPPORT=10;COVERAGE=15,15,15,15,14;STRAND=+-;AF=0.667;STDEV_LEN=5.648;STDEV_POS=11.023;SUPPORT_LONG=0	GT:GQ:DR:DV	0/1:22:5:10
chr1	1565685	Sniffles2.INS.64S0	N	GGTGCAGGCAGAGAACAGACGTCGCGATGGGCCCGACGGTGCTGGCTCCATGGGAACCGAGACCCAACACCCAAAGGAGTCCCACAGGCTCAGGGG	60	PASS	PRECISE;SVTYPE=INS;SVLEN=96;END=1565685;SUPPORT=22;COVERAGE=19,22,22,22,20;STRAND=+-;AF=1.000;STDEV_LEN=0.000;STDEV_POS=0.000;SUPPORT_LONG=0	GT:GQ:DR:DV	1/1:60:0:22
chr1	1627439	Sniffles2.DEL.969S0	CCTGGGGTGAGGCCTGGGAGGGGCCCGGCCGGCGGGGCTGAGCCTGTGCGT	N	60	PASS	PRECISE;SVTYPE=DEL;SVLEN=-51;END=1627490;SUPPORT=15;COVERAGE=30,30,30,30,29;STRAND=+-;AF=0.500;STDEV_LEN=0.000;STDEV_POS=23.136	GT:GQ:DR:DV	0/1:60:15:15
chr1	1651422	Sniffles2.DEL.96AS0	TAGCCCCTCTGAACGGTCTGTGACACACGCATGCTTTCAGCTAGAGTACTCTA	N	60	PASS	PRECISE;SVTYPE=DEL;SVLEN=-53;END=1651475;SUPPORT=12;COVERAGE=19,20,19,19,20;STRAND=+-;AF=0.632;STDEV_LEN=0.000;STDEV_POS=0.000	GT:GQ:DR:DV	0/1:36:7:12
chr1	1666975	Sniffles2.DEL.96DS0	CACGCCTGTAATCCCAGCTACTTGGGAGGCTGAGGCAGGAGAATCACTTCAACCCGGGAGGCGGAGGTTGCAGTGAGCCGAGATCAAACCAGAGAAATCCAGCTCTGGGTGACAGAGCAAGACTCTGTTTCGGGAAAAATAAAATACATAGGCAGGGCGCGGTGGCT	N	60	PASS	PRECISE;SVTYPE=DEL;SVLEN=-167;END=1667142;SUPPORT=27;COVERAGE=27,27,26,26,26;STRAND=+-;AF=1.000;STDEV_LEN=0.000;STDEV_POS=0.000	GT:GQ:DR:DV	1/1:60:0:27
chr1	1717605	Sniffles2.DEL.96ES0	GCTTTCAGCTAGAGTTTGCTCTCTCTGGTTTTCGGTCTGTGACACACGCAT	N	60	PASS	PRECISE;SVTYPE=DEL;SVLEN=-51;END=1717656;SUPPORT=11;COVERAGE=18,19,19,19,19;STRAND=+-;AF=0.579;STDEV_LEN=0.000;STDEV_POS=0.000	GT:GQ:DR:DV	0/1:49:8:11
chr1	1749606	Sniffles2.INS.68S0	N	GTCCATGCATATTTTTCTGTGTGATGTGTCTGTGTGTGTGTCTCAGTGGT	60	PASS	PRECISE;SVTYPE=INS;SVLEN=50;END=1749606;SUPPORT=14;COVERAGE=27,26,26,25,26;STRAND=+-;AF=0.538;STDEV_LEN=0.000;STDEV_POS=0.000;SUPPORT_LONG=0	GT:GQ:DR:DV	0/1:60:12:14
chr1	1924224	Sniffles2.INS.69S0	N	ACCACCCCCCAGCTCACAGCCCACCCCCCCATCTCACCGCCCAGCCCCCCCATCTCACCAGCTGCCCCCTCCCCGACACACCGCCCACCCCCCCATCTCACCA	60	PASS	PRECISE;SVTYPE=INS;SVLEN=103;END=1924224;SUPPORT=13;COVERAGE=12,13,13,13,13;STRAND=+-;AF=1.000;STDEV_LEN=0.378;STDEV_POS=0.000;SUPPORT_LONG=0	GT:GQ:DR:DV	1/1:36:0:13
chr1	1929385	Sniffles2.INS.6AS0	N	GGAGGGGACAGGTCTGGGGAGGCAGGAGAGAGGGTGAGGGGAGGCAGGGGAGATGGTGAGGGGAGGGAGGGAGGGGAGAGGGTGGGGGAGGGAGGGGAGAGGGTAGGGGAGGGAGGGGAGAGGGTAGGGGAGGGAGGGAGAGGAGGGGAGAGGGTAGGGAGGGAGAGGAGGGGAGAAGGGAGGGGACGCAGGGAGGGGAGAGGAAAGAGGAGGGAGGGGAGAGGGGAGGGAGGGGAGCGGGTAGGGGAGGGAAGGAGGGGAAATGGTATGGGAGGGAGGGAGGGGAGAGGGTAGGGGAGAGAGGGAGCAGAGGGGAAAGGGTAGGGGAGGGAAGGAAGGGAGAGGGTAGGGGAGGTAGGGAGGGAGGGGAGAGGGTAGGGGATGGGAGAGGGTAGGGGAGGGGAGAGGGTAGGGGAGGGAAGGAGGGGAGAGGGTAGAGGAGGGAGGAGGGGAGAGGGTAGGGGAGGGAGGAAGAGGAGGGGAGAGGGTAGGGAGGGAGGGAGAGGAGAGGGGAGGGAGGGGAGGAGGGGAGAGGGTAGGGAGGGAGGGAGGGAGAGGAGAGGGGAGGGAGGGAGGGGAGGAGGGGAGAGGGTAGGGAGGGAGGGAGGGAGAGGAGAGGGGAGGGAGGGAGGGGAGGAGGGGAGAGGGTAGGGAGGGAGGGAGAGGAGGGGAGCGGGTAGGGGAGGGAAGGAGGGGAGAGGGTAGAGGAGGGAGGAGGGGAGAGGGGAGGGGAGGGAGGAAGAGGAGGGGAGAGGGTAGGGAGGGAGGGAGAGGAGAGGGGAGGGAGGGAGGGGAGGAGGGGAGAGGGTAGGGAGGGAGGGAGAGGAGAGGGGAGGGAGGGAGGGGAGGAGGGGAGAGGGTAGGGAGGGAGGGAGAGAGGAGGGAGGGAGGGCAGGAGGGGAGAGGGTAGGGAGGGAGGGCAGGAGGGGAGAGGGTAGGGAGGGAGGGGAGGGAGGGAGAGGGTAGGGAGGGGAGGAGGGGAGAGGGGAGGGAGGGAGGGAGAGGAGGGGA	60	PASS	PRECISE;SVTYPE=INS;SVLEN=1011;END=1929385;SUPPORT=11;COVERAGE=10,11,11,11,11;STRAND=+-;AF=1.000;STDEV_LEN=17.163;STDEV_POS=0.000;SUPPORT_LONG=0	GT:GQ:DR:DV	1/1:30:0:11
chr1	1948943	Sniffles2.INS.6BS0	N	CTTTCCTTCCCTTTCCCTCCCTCCCTTCCTTCCTCTTTCCTTCCTTCCTTTCCCTCCCTTACTCCTTCCTTCCTTCCCTTCCCCTTCCTTCTTCCTTCTCTCCCTCCCTC	60	PASS	PRECISE;SVTYPE=INS;SVLEN=110;END=1948943;SUPPORT=17;COVERAGE=31,30,30,31,30;STRAND=+-;AF=0.567;STDEV_LEN=0.000;STDEV_POS=0.000;SUPPORT_LONG=0	GT:GQ:DR:DV	0/1:60:13:17
chr1	1970941	Sniffles2.DEL.976S0	GCACACCTGCACATGCACACATCACACATGCACACCTGCACACACGTGCACACACACAC	N	60	PASS	PRECISE;SVTYPE=DEL;SVLEN=-59;END=1971000;SUPPORT=14;COVERAGE=24,24,23,23,25;STRAND=+-;AF=0.609;STDEV_LEN=0.000;STDEV_POS=0.000	GT:GQ:DR:DV	0/1:50:9:14
chr1	1993706	Sniffles2.INS.6DS0	N	GGCACAGTGGCTCATGCCTGTAATCCCAGCAACATGGGAGCCTGAGGTGGGAGGCTCTCTTGAGGCCAGGAGTTTGAGACCAGCCTGGGCAACATAGTGAGACCCCCCACCCCCCGCCATTTCTAGAAAAAAAAAAAAAGTGGCCA	60	PASS	PRECISE;SVTYPE=INS;SVLEN=146;END=1993706;SUPPORT=18;COVERAGE=17,17,16,17,18;STRAND=+-;AF=1.000;STDEV_LEN=0.316;STDEV_POS=0.000;SUPPORT_LONG=0	GT:GQ:DR:DV	1/1:50:0:18
chr1	2019221	Sniffles2.INS.6ES0	N	GGGGGGCGGGGGGAGGAGAGGGGGGAGAGGGGAGGGGACCGGGTAGGGTGGGGGGGGAGGGGGAACGGGGAGGGGAGCGGCGGGCGCGGGGGTGGGGGGGGAGGGGGAGGGGGGAGGGGAGAAGACGGGCAGCGGGAGGGGCGGGGGGGAGGGGATGGGGGCGGGGGGGAGGGGAGGGGGCGGCGGGGAGGGGATGGGGGCGGGGGGGAGGGGATGGGCGGGGGGGAGGGGA	60	PASS	PRECISE;SVTYPE=INS;SVLEN=231;END=2019221;SUPPORT=19;COVERAGE=18,19,19,19,17;STRAND=+-;AF=1.000;STDEV_LEN=2.324;STDEV_POS=0.603;SUPPORT_LONG=0	GT:GQ:DR:DV	1/1:52:0:19
chr1	2106635	Sniffles2.INS.71S0	N	GCCCCTCCGGTGGGCGAGGACCTCCACGTGTGTCACCAGGCCAGGTAACTCTCAGCAAGCCCCTCTGGTGGGCGAGGACCTCCACGTGTGTCACCAGGCCAGGTAACTCTCAGCAAGCCCCTCCGGTGGGCGAGGACCTCCACGTGTGTCACCAGGCCAGGTAACTCTCAGCAAGCCCCTCCAGTGGGCGAGGACCTCCACGTGTGTCACCAGGCCAGGTGACTCTTCAGCAGGCCCCTCTGGTGGGCGAGGACCTCCACGTGTGTCACCAGGCCAGGTAACTCTCAGCAAGCCCCTCCGGTGGGCGAGGACCTCCACGTGTGTCACCAGGCCAGGTAACTCTCAGCAAGCCCCTCCAGTGGGCGAGGACCTCCACGTGTGTCACCAGGCCAGGTGACTCTTCAGCAGGCCCCTCCGGTGGGCGAGGACCTCCATGCGTGTCACCAGGCCAGGTAACTCTCAGCAGGCCCCTCCAGTGGGCGAGGACCTCCACGTGTGTCACCAGGCCAGGTGACTCTTCAGCAG	60	PASS	PRECISE;SVTYPE=INS;SVLEN=525;END=2106635;SUPPORT=12;COVERAGE=24,24,22,22,22;STRAND=+-;AF=0.545;STDEV_LEN=0.000;STDEV_POS=0.000;SUPPORT_LONG=0	GT:GQ:DR:DV	0/1:60:10:12
chr1	2110022	Sniffles2.DEL.978S0	CGGGGCCCTCCCTGGGGGCAGCCAAGGACCTAAAACCAATGGGTCCCAACCAAGAGGATCCCAGAGGTGAGACACAGAACGGCCAGGGCTGAATC	N	60	PASS	PRECISE;SVTYPE=DEL;SVLEN=-95;END=2110117;SUPPORT=22;COVERAGE=21,21,21,22,21;STRAND=+-;AF=1.000;STDEV_LEN=0.000;STDEV_POS=5.449	GT:GQ:DR:DV	1/1:60:0:22
chr1	2121668	Sniffles2.INS.73S0	N	ACGGTGGTGGTTACTTAGGGTCATGGTGGTAGTTACTTAGGGTCACGGTGGTAGTTACTTAGG	59	PASS	PRECISE;SVTYPE=INS;SVLEN=63;END=2121668;SUPPORT=19;COVERAGE=29,29,29,43,46;STRAND=+-;AF=0.655;STDEV_LEN=3.579;STDEV_POS=17.706;SUPPORT_LONG=0	GT:GQ:DR:DV	0/1:47:10:19
chr1	2121673	Sniffles2.INS.75S0	N	GGTTACTTAGGGTCATGGTGGTAGTTACTTAGGGTCACGGTGGTAGTTACTTAGGGTCACGGTGGTGGTTAGGGTCACGGTGGTAGTTAGGGTCATGGTGGTAGTTAGGGTCACGGTGGTAGTTAGGGTCACGGTGGTGGTTAGGGTCACGGTGGTGGTTAGGGTCACGGTGGTGGTTAGGGTCGTGGTGGTAGTTATTTAGGGTCACGGTGGTGGTTAGGGTCATGGTGGTAGTTAGGGTCATGGTGGTGGTTAGGGTCACGGTGGTGGTTAGGGTCACGGTGGTGGTTAGGGTCACGGTGGTGGTTAGGGTTGTGGTGGTAGTTATTTAGGGTCACGGTGGTAGTTAGGGTCATGGTGGTAGTTAGGGTCATGGTGGTGGTTAGGGTCACGGTGGTGGTTAGGGTCACGGTGGTGGTTAGGGTCATGGCGGTGGTTAGGGTCGTGGTGGTAGTTATTTAGGGTCATGGTGGTAGTTAGGGTCACGGTGGTGGTTAGGGTCACGGC	60	PASS	IMPRECISE;SVTYPE=INS;SVLEN=507;END=2121673;SUPPORT=11;COVERAGE=29,29,29,43,46;STRAND=+-;AF=0.379;STDEV_LEN=42.977;STDEV_POS=151.864;SUPPORT_LONG=0	GT:GQ:DR:DV	0/1:59:18:11
chr1	2122088	Sniffles2.INS.77S0	N	GTGGTGGTAGTTATTTAGGGTCATGGCGGTGGTTAGGGTCACGGCGGTGGTTAGGGTCACGGCTGTAGTTAGGGTCACGGCGGTGGTTAGGGTCACGGCGGTGGTTAGCGTCACGGTGGTGGTTAGGGTCACGGCGGTGGTTAGGGTCACGGCGGTGGTTAGGGTCACGGCGGTGGTTAGGGTCATGGTGGTTAGGGTCATGGTGGTAGTTAGGGTCACGGTGGTGGTTAGGGTCACGGTGGTGGTTAGGGTCACGGTGGTGGTTAGGGTCACGGTGGTGGTTAGGGTCGTGGTGGTAGTTATTTAGGGTCATGGTGGTGGTTAGGGTCATGGCGGTGGTTAGGGTCACGGCTGTAGTTAGGGTCACGGCTGTAGTTAGGGTCACGACGGCTGTAGTTAGGGTCACGGTGGTGGTTAGGGTCACGGCGGTGGTTAGGGTCGTGGTGGTAGTTAGGGTCACAGTGGTGGTTAGGGTCTCGGCGGTGGTTAGGGTCACCGCGGTGGTTAGGGTCACGGTGGTGGTTAGGGTCACGGTGGTGGTTAGGGTCACGGTGGTAGTTAGGGTCACGGTGGTGGTTAGGGTCACGGCTGTAGTTAGCGTCATGGGTGGTAGTTAGGGTCACGGTGGTGGTTAGGGTCACGGTGGTAGTTAGGGTCACGGTGGTGGTTAGGGTCACGGTGGTAGTTAGGGTCATGGCGGTAGTTAGCGTCATGGTGGTAGTTAGGGTCATGGTGGTAGTTAGGGTCACGGCTGTAGTTAGCGTCATGGGTGGTAGTTAGGGTCACGGTGGTGGTTAGGGTCACGGTGGTAGTTAGGGTCACGGTGGTGGTTAGGGTCACGGTGGTAGTTAGGGTCATGGCGGTAGTTAGCGTCACGGTGGTAGTTAGGGTCATGGTGGTAGTTAGGGTCACGGCTGTAGTTAGCGTCATGGGTGGTAGTTAGGGTCACGGTGGTGGTTAGGGTCACGGTGGTAGTTAGGGTCACGGTGGTGGTTAGGGTCACGGTGGTAGTTAGGGTCATGGCGGTAGTTAGCGTCATGGTGGTAGTTAGGGTCATGGTGGTAGTTAGGGTCATGGTGGTAGTTAGCGTCATGGTGGTGGTTAGGGTCATGGTGGTAGTTAGGGTCATGGTGGGAGTTAGGGTCACGGCTATAGTTGGGGTCATGGTGGTAGTTAGGGTCACAGCGATAGTTAGCGTCATGGTGGTAGTTAGGGTCATGGTGGGAGTTAGGGTCACGGTGGTAGTTAGGGTCATGGTGGTAGTTAGGATCATGGCTGTAGTTAGCGTCATGGTGGTAGTTAGGGTCACGGCTATAGTTGGGGTCATGGTGGTAGTTAGGGTCGTGGGTGGTAGTTATTTAGGGTCATGGTGGTGGTTAGGGTCATGGCGGTGGTTAGGGTCACGGCTGTAGTTAGGGTCACGGCGGTGGTTAGGGTCACGGTGGTGGTTAGCGTCATGGTGGTGGTTAGGGTCACGGTGGTGGTTAGGGTCACGGCGGTGGTTAGGGTCACGGCGGTGGTTAGGGTCACGGTGGTAGTTAGGGTCACGGTGGTAGTTAGGGTCACGGTGGTGGTTAGGGTCGTGGTGGTAGTTATTTAGGGTCATGGTGGTGGTTAGGGTCATGGCGGTGGTTAGGGTCACGGCTGTAGTTAGGGTCACGGCTGTAGTTAGGGTCACGGTGGTGGTTAGCGTCATGGTGGTGGTTAGGGTCACGGTGGTGGTTAGGGTCACGGCGGTGGTTAGGGTCATGGTGGTAGTTAGGGTCATGGCTGTAGTTAGCGTCATGGGTGGTAGTTAGGGTCACGGTGGTGGTTGGGGTCACGGCTGCAGTTAGGGTCATGGTGGTAGTTAGGGTCGTGGTGGTGGTTAGGTTCATGGTGGTAGTTAGGGTCACGGCTGTAGTTAGGGTCATGGTGGTAGTTAGGATCATGGCTGTAGTTAGGGTCATGGTGGTAGTTAGGGTCACGGCTGTAGTTAGGGTCATGGTGGTAGTTAGGGTCACGGCTATAGTTGGGGTCATGGTGGTAGTTAGGGTCACAGCGATAGTTAGCGTCATGGTGGTAGTTAGGGTCATGGTGGTAGTTAGGGTCATGGTGGTAGTTAGGGTCATGGCTGTAGTTAGGGTCATGGTGGTAGTTGGGGTCACGGCTATAGTTGGGGTCACGGTGGTAGTTAGGGTCACGGCTGTAGTTAGCGTCATGGTGGTAGTTAGGGTCATGGTGGTAGGGTCACGGCGGTGGTTAGGGTCACGGCGGTGGTTAGGGTCACGGTGGTGGTTAGGGTCACGGCGGTGGTTAGGGTCACGGCGGTGGTTAGGGTCACGGCGGTGGTTAGGGTCACGGCGGTGGTTAGGGTCACGGCGGTGGTTAGGGTCACGGCGGTAGTTAGGGTCATGGCTGTAGTTAGCGTCATGGGTGGTAGTTAGGGTCACGGTGGTGGTTAGGGTCACGGCGGTGGTTAGGGTCACGGCGGTGGTTAGGGTCATGGCTGTAGTTAGCGTCATGGGTGGTAGTTAGGGTCACGGTGGTGGTTAGGGTCACGGTGGTAGTTAGGGTCACGGTGGTGGTTAGGGTCACGGCGGTGGTTAGGGTCACGGCGGTGGTTAGGGTCATGGCGGTAGTTAGCGTCATGGTGGTAGTTAGGGTCATGGTGGTAGTTAGGGTCATGGTGGTAGCGTCATGGTGGTGGTTAGGGTCATGGTGGTAGTTAGGGTCATGGTGGTAGTTATTTAGGGTCACGGTGGGAGTTAGGGTCATGGTGGTGGTTAGGGTCATGGTGGTAGTTAGGGTCACGGCTGTAGTTAGGGTCATGGTGGTAGTTAGGTTCATGGTGGTAGTTAGGGTCACGGCTGTAGTTAGGGTCATGGTGGTAGTTAGGATCATGGCTGTAGTTAGGGTCATGGTGGTAGTTAGGGTCACGGCTGTAGTTAGGGTCATGGTGGTAGTTAGGGTCACGGCTGTAGTTAGGGTCATGGTGGTAGTTAGGGTCACGGCTATAGTTGGGGTCATGGTGGTAGTTAGGGTCACGGCGATAGTTAGCGTCATGGTGGTAGTTAGGGTCATGGTGGTAGTTAGGGTCATGGCTGTAGTTAGGGTCATGGTGGTAGTTGGGGTCACGGCTATAGTTGGGGTCATGGTGGTAGTTAGGGTCACGGCTGTAGTTAGCGTCATGGTGGTAGTTAGGGTCATGGTGGTAGTTAGGGTCATGGTGGTAGTTAGGGTCACGGCGGTACTTAGGGTCACGGCGGTGGTTAGGGTCACGGCGGTGGTTAGGGTCACTGGTTAGGGTCACGGTGGTTAGGGTCATGGTGGTAGTTAGGGTCGTGGTGGTTAGGGTTATGGTGGTAGTTATGGTCGTGGTAGT	60	PASS	IMPRECISE;SVTYPE=INS;SVLEN=3364;END=2122088;SUPPORT=12;COVERAGE=29,46,46,46,48;STRAND=+-;AF=0.543;STDEV_LEN=171.145;STDEV_POS=123.291;SUPPORT_LONG=0	GT:GQ:DR:DV	0/1:60:21:25
chr1	2122760	Sniffles2.INS.78S0	N	CACGGCGGTGGTTAGGGTCACGGCGGTGGTTAGGGTCACGGCGGTGGTTAGGGTCACGGCGGTGGTTAGGGTCACGGCTGTAGTTAGGGTCAC	60	PASS	PRECISE;SVTYPE=INS;SVLEN=93;END=2122760;SUPPORT=12;COVERAGE=46,48,48,48,49;STRAND=+-;AF=0.250;STDEV_LEN=0.000;STDEV_POS=0.000;SUPPORT_LONG=0	GT:GQ:DR:DV	0/1:19:36:12
chr1	2122992	Sniffles2.DEL.97CS0	GGGTCGTGGTGGTTAGGGTCGTGGCGGTGGTTAGGTTCATGGTGGTGGTTAGGGTCGTGGTG	N	59	PASS	PRECISE;SVTYPE=DEL;SVLEN=-62;END=2123054;SUPPORT=12;COVERAGE=48,48,49,49,47;STRAND=+-;AF=0.245;STDEV_LEN=0.000;STDEV_POS=0.000	GT:GQ:DR:DV	0/1:16:37:12
chr1	2123072	Sniffles2.INS.7AS0	N	GTTAGGGTCACGGTGGTAGTTAGGATTAGGATCATGGCTGTAGTTAGGGTCACGGCGGTG	60	PASS	PRECISE;SVTYPE=INS;SVLEN=60;END=2123072;SUPPORT=12;COVERAGE=48,48,49,49,47;STRAND=+-;AF=0.245;STDEV_LEN=0.000;STDEV_POS=0.000;SUPPORT_LONG=0	GT:GQ:DR:DV	0/1:16:37:12
chr1	2123994	Sniffles2.INS.7ES0	N	GGTGGTTAGGGTCGTGGTAGTTAGGGTCGTGGTGGTTAGGGTTATGGTGGTAGTTAGGGTCGTGGTGGTTAGGGTCGTGGCGGTGGTTAGGGTCGTGGC	60	PASS	IMPRECISE;SVTYPE=INS;SVLEN=99;END=2123994;SUPPORT=17;COVERAGE=47,47,48,48,36;STRAND=+-;AF=0.354;STDEV_LEN=1.450;STDEV_POS=97.724;SUPPORT_LONG=0	GT:GQ:DR:DV	0/1:60:31:17
chr1	2124246	Sniffles2.DEL.982S0	GGTGGTTAGGGTCATGGCGGTAGTTAGGGTCACGGCTGTAGTTAGCGTCACGGTGGTAGTTAGGGTCACGGTGGTGGTTAGGGTCACGGTGGTGGTTAGGGTCACGGC	N	60	PASS	PRECISE;SVTYPE=DEL;SVLEN=-108;END=2124354;SUPPORT=12;COVERAGE=47,38,38,36,34;STRAND=+-;AF=0.324;STDEV_LEN=0.000;STDEV_POS=0.000	GT:GQ:DR:DV	0/1:50:25:12
chr1	2147720	Sniffles2.INS.80S0	N	TTGTCCACTGACCTCTCCATCTTTCCGTCTGTTGTCCACTGACCTCTCCGTCTATCCATCTATCTATTGTCCACTGACCTCTCATCTATCCATCTATTGTCCACTGACCTCTCCATCTATCCATCCATCTA	60	PASS	PRECISE;SVTYPE=INS;SVLEN=131;END=2147720;SUPPORT=18;COVERAGE=18,19,19,19,20;STRAND=+-;AF=0.947;STDEV_LEN=0.000;STDEV_POS=0.000;SUPPORT_LONG=0	GT:GQ:DR:DV	1/1:40:1:18
chr1	2280654	Sniffles2.DEL.984S0	CCCGAGAAGACAGGCGGCGGCGGCGATCTTCAGAGAGAGGACGCCCGAGAAGACAGGCGGCGGCGGCGATCTTCAGAGAGAGAGATGCCCGAGAAGACAGGCGGTGGCGGAGATCTTCAGAGAGAGGACGCCCGAGAAGACAGGCGGTGGCGGAGATCTTCAGAGAGAGGACGCCCGAGAAGACAGGCGGCGGCGGCGATCTTCAGAGAGAGGACGCCCGAGAAGACAGGCGGCGGCGGCGATCTTCAGAGAGAGGACG	N	60	PASS	PRECISE;SVTYPE=DEL;SVLEN=-259;END=2280913;SUPPORT=11;COVERAGE=22,21,20,21,21;STRAND=+-;AF=0.524;STDEV_LEN=0.378;STDEV_POS=11.142	GT:GQ:DR:DV	0/1:60:10:11
chr1	2281209	Sniffles2.DEL.98CS0	GGACGCCCGAGAAGACAGGCGGTGGCGGAGATCTTCAGAGAGAGAGATGCCCGAGAAGACAGGCGGTGGCGGAGATCTTCAGAGAGAGGACGCCCGAGAAGACAGGCGGTGGCGGAGATCTTCAGAGAGAGAGATGCCCGAGAAGACAGGCGGTGGCGGAGATCTTCAGAGAGAGGACGCCCGAGAAGACAGGCGGTGGCGGAGATCTTCAGAGAGAGGATGCCCGAGAAGACAGGCGGTGGCGGAGATCTTCAGAGAGAGGACGCCCGAGAGGACAGGCGGTGGTGGAGATCTTCAGAGAGAGGACGCCCGAGAGGACAGGCGGTGGTGGAGATCTTCATAGAGAGGACGCCCGAGAGGACAGGCGGTGGCGGAGATCTTCAGAGAGAGGACGCCCGAGAAGACAGGCGGTGGCGGAGATCTTCAGAGAGAGGATGCCCGAGAAGACAGGCGGTGGCGGAGATCTTCAGAGAGAGGACGCCCGAGAGGACAGGCGGTGGTGGAGATCTTCAGAGAGAGGACGCCCGAGAAGACAGGCGGTGGCGGAGATCTTCAGAGAGAGGACGCCCGAGAAGACAGGCGGTGGCGGAGATCTTCAGAGAGAGGACGCCCGAGAGGACAGGCGGTGGTGGAGATCTTCAGAGAGAGGACGCCCGAGAAGACAGGCGGTGGCGGAGATCTTCAGAGAGAGGACGCCCGAGAGGACAGGCGGTGGCGGAGATCTTCAGAGAGAGGACGCCTGAGAAGACAGGCGGTGGCGGAGATCTTCAGAGAGAGGACGCCCGAGAAGACAGGCGGTGGCGGAGATCTTCAGAGAGAGGACGCCCGAGAAGACAGGCGGTGGCGGAGATCTTCAGAGAGAGGACGCCCGAGAAGACAGGCGGTGGCGGAGATCTTCAGAGAGAGAGATGCCCGAGAAGACAGGCGGTGGCGGAGATCTTCAGAGAGAGGACGCCCGAGAAGACAGGCGGTGGCGGAGATCTTCAGAGAGAGGACGCCTGAGAAGACAGGC	N	60	PASS	PRECISE;SVTYPE=DEL;SVLEN=-1012;END=2282221;SUPPORT=10;COVERAGE=20,21,21,21,22;STRAND=+-;AF=0.476;STDEV_LEN=0.000;STDEV_POS=0.000	GT:GQ:DR:DV	0/1:60:11:10
chr1	2309781	Sniffles2.INS.81S0	N	CCCCCCCCCACCCCCCTCCTCCCTGTGGGTCCGAACCCCGGCCCCCCCCCACCCCCTCCTCCCTGTGGGTCCGAACCCCGGCCCCCACCCCCACCCCCTCCTCCCTGTGGGTCCGAACCCCGGC	60	PASS	PRECISE;SVTYPE=INS;SVLEN=124;END=2309781;SUPPORT=10;COVERAGE=18,18,18,19,20;STRAND=+-;AF=0.556;STDEV_LEN=0.816;STDEV_POS=20.140;SUPPORT_LONG=0	GT:GQ:DR:DV	0/1:52:8:10
chr1	2331984	Sniffles2.INS.83S0	N	CTGCGCCTCTCCCTCGTGCGCCTCTCCCGCCCCTGCGCCTCTCCCTCGTGCGCCTCTCCGCCCCTGCGCCTCTCCCTCGTGCGCCTCTCCCGCCCCTGCGCCTCTCCCGCCG	60	PASS	PRECISE;SVTYPE=INS;SVLEN=112;END=2331984;SUPPORT=12;COVERAGE=16,17,19,21,21;STRAND=+-;AF=0.632;STDEV_LEN=0.753;STDEV_POS=0.000;SUPPORT_LONG=0	GT:GQ:DR:DV	0/1:36:7:12
chr1	2401351	Sniffles2.INS.84S0	N	CCCTCCTTCCTCCCTCCTCCTCCCTTCTTCCTCCCTCCTCCTCCCTCCTCCCTCCCTCCTCCTCCCTCCTTCCTCCCTCCTTCCTCCTCCCTCCTTCCTCCCTCCTCCTCCCTCTCCTCCCTCCTCCTCCCTCCTCCCTTCTTCCTCCCTCCTCCTCCCTGCTTCCTCCTCCTCCCTCCTCCCCCTCCTCCCCCCTCCCTCCCCCCCTCCTCCCTCCCTCCTCCCCCTCCTCCCTCCTTCCTCCCTCCTCCTCCCTCCCTCCTCCTTCCTCCCTCCTCCTTCCTCCCTCCTTCCTCCCTCCTCCTCCCTCCTTCC	60	PASS	IMPRECISE;SVTYPE=INS;SVLEN=315;END=2401351;SUPPORT=11;COVERAGE=11,11,11,11,12;STRAND=+-;AF=1.000;STDEV_LEN=32.046;STDEV_POS=4.811;SUPPORT_LONG=0	GT:GQ:DR:DV	1/1:30:0:11
chr1	2459427	Sniffles2.DEL.990S0	GGTGGTCCTCCTTGCCGGTGGTCCTCCTTCCTGGTGGTTCTCCTTCCTGGTGGTCCTCCTTCCTGGTGGTCCTCCTTCCTGGTGGTCCTCCTTCCT	N	60	PASS	PRECISE;SVTYPE=DEL;SVLEN=-96;END=2459523;SUPPORT=29;COVERAGE=27,29,28,27,26;STRAND=+-;AF=1.000;STDEV_LEN=8.148;STDEV_POS=4.512	GT:GQ:DR:DV	1/1:60:0:29
chr1	2522792	Sniffles2.INS.88S0	N	TATAGTGACTTAACGGAGGGCACTGTGTGTGCTATAGTGACTTAACGGAGGGCACCGTGTGTGTTATAGTGACTTAACGGAGGGCACCGTATGGTGCTATAGTGACTTAACGGAGGGCACTGTGTGTGTTATAGTGACTTAACGGAGGGCACCGTGTGTGTTATAGTGACTTAACGGAGGGCACCGTATGGTGCTATAGTGACTTAACGGAGGGCACCGTATGGTGCTATAGTGACTTAACGGAGGGGACCGTGTGGTGCTATAGTGACTTAACGGAGGGCATTGTGTGTGCTATAGTGACTTAACGGAGGGCACCGTACGGTGCTATAGTGACTTAACGGAGGGCACTGTGTGTGCTAAAGTGACTTAACGGAGGGGACCGTGTGGTGTTATAGTGACTTAACGGAGGGCACCGGATGGTGCTATAGTGACTTAACGGAAGGGACCGTGTGGTGTTATAGTGACTTAACGGAGGGCACTGGATGGTGCTATAGTGACTTAACGGAGGGGACCGTGTGGTGTTATAGTGACTTAACGGAGGGCACCGTGTGGTGT	60	PASS	PRECISE;SVTYPE=INS;SVLEN=555;END=2522792;SUPPORT=27;COVERAGE=28,28,27,27,26;STRAND=+-;AF=1.000;STDEV_LEN=0.352;STDEV_POS=0.000;SUPPORT_LONG=0	GT:GQ:DR:DV	1/1:60:0:27
chr1	2592379	Sniffles2.DEL.992S0	CCCCCTCCCCTGCCGCGCTGATGCCCCCTCCCCTGATGCACTGGCGCCCCCTCCCCTGCCATGCTGACGCCCCCTCCCCTGCCGTGCTGGCGCCCCCTCCCCTGCCGCGCTGACGCCCCCTCCCCTGCCGCGCTGACGCCCCCTCCCCTGCCGCGCTGATGCCCCCTCCCCTGCCGTGCTGGCGCCCCCTCCCCTGATGCACTGGCACCCCCTCCCCTGCCGCGCTGACG	N	60	PASS	PRECISE;SVTYPE=DEL;SVLEN=-230;END=2592609;SUPPORT=13;COVERAGE=21,22,21,20,19;STRAND=+-;AF=0.619;STDEV_LEN=0.535;STDEV_POS=0.000	GT:GQ:DR:DV	0/1:43:8:13
chr1	2602116	Sniffles2.INS.8AS0	N	TTCTTAGAGTCAGAGGCCACTCAGCAATCTAGAGGCCACGTCAGGGACCAGCCTCCCTCCAGGTAGAAGTCAGGTTCGTC	60	PASS	PRECISE;SVTYPE=INS;SVLEN=80;END=2602116;SUPPORT=10;COVERAGE=24,24,24,24,23;STRAND=+-;AF=0.417;STDEV_LEN=0.000;STDEV_POS=0.000;SUPPORT_LONG=0	GT:GQ:DR:DV	0/1:60:14:10
chr1	2634743	Sniffles2.DEL.993S0	TCCCCCCAGACACCCACACAGACCATCCCCCCAGACACCCGCACAGACCATCCCCCCAGACAACCTACACAGAATAAACTGTCCCCCCAGATACCTACACAGACCATCCCCCCAACACCCACACAGACCATGCCCCCAAACACCCACACAGACTGTCCCCCCAAACACCCACACAGACCATCCCAACACCCACATAGACCATGCCCCCAAACACTCACACAGACTGGCCCCCCAAACACCCACACAGACCATCCCCCCAACACCCACATAGACCATGCCCCCAAACACCCACACAGACTGTCCCCCCAGACACCCGCACAGACCATCCCAACACCCACATAGACCATGCCCCCAAACACCCACACAGACTGTCCCCCCAGACAACCTACACAGAATAAACTG	N	60	PASS	PRECISE;SVTYPE=DEL;SVLEN=-402;END=2635145;SUPPORT=11;COVERAGE=26,26,27,27,26;STRAND=+-;AF=0.407;STDEV_LEN=0.378;STDEV_POS=10.303	GT:GQ:DR:DV	0/1:60:16:11
chr1	2652071	Sniffles2.INS.8CS0	N	ACAGCACCCACACCCCCAGGTGAGCATCCGACAGCCTGGAGCAGCACCCACACGCCCAGGTGAGCAACTGACAGCCTGGAACAGCACCCACACCCCCAGGAGAGCATCTGACAGCCTGGAGCAGAACCCACACCCACAGGCGAGCATCTGACAGCCTG	60	PASS	IMPRECISE;SVTYPE=INS;SVLEN=159;END=2652071;SUPPORT=15;COVERAGE=21,23,22,23,28;STRAND=+-;AF=0.682;STDEV_LEN=0.527;STDEV_POS=27.000;SUPPORT_LONG=0	GT:GQ:DR:DV	0/1:28:7:15
chr1	2653626	Sniffles2.INS.92S0	N	GACAGCCTGGAGCAGCACCCACACCCCAGGTGAGCATCTGACAGCCTGGAACAGCACCCTGCACCCCCAGGTGAGCATCC	57	PASS	PRECISE;SVTYPE=INS;SVLEN=80;END=2653626;SUPPORT=10;COVERAGE=30,34,34,33,32;STRAND=+-;AF=0.294;STDEV_LEN=0.000;STDEV_POS=0.000;SUPPORT_LONG=0	GT:GQ:DR:DV	0/1:33:24:10
chr1	2654999	Sniffles2.DEL.99BS0	AACAGCTCTCACAACCCCAGGTGAGCATCTGACAGCCCGGAACAGCACGCTGCACCCCCAAGTGAGCACCTGACAGCCTGGAGCAGCAACCACACCCCCAGGTGAGCATCCAACAGCCTGGAACAGCACCGACACCCCCAGGTGAGCATCCGACAGCCTGGAGCAGCACCCACACCCCCAGGTGAGCATCTGATATCCTGGAACAGCACCCACACCCCCAGGTGAGCATCTGACAGGCTGGAGCAGCACGCACACCCCCAGTGAGCATCTGACAGCCTGC	N	57	PASS	PRECISE;SVTYPE=DEL;SVLEN=-280;END=2655279;SUPPORT=11;COVERAGE=35,35,35,36,37;STRAND=+-;AF=0.314;STDEV_LEN=0.000;STDEV_POS=5.669	GT:GQ:DR:DV	0/1:43:24:11
chr1	2656735	Sniffles2.INS.97S0	N	CACCCCCAGGTGAGCATCCGACATCCTGAAACAGCTCCCACAACCCCAGGTGAGCATCCGACAGCCTGGAGCAGCACCCATACCCCCAGGTGAGCATCTGACCGCATGGAATGGCATCCT	54	PASS	PRECISE;SVTYPE=INS;SVLEN=120;END=2656735;SUPPORT=10;COVERAGE=38,42,43,43,44;STRAND=+;AF=0.233;STDEV_LEN=16.253;STDEV_POS=0.000;SUPPORT_LONG=0	GT:GQ:DR:DV	0/1:8:33:10
chr1	2659348	Sniffles2.DEL.9A8S0	CCCCAGGTGAGAATCTGATTGTCTGGAGCATCACACACAACCACAGGTGAGCATCGGAGAGTCTGGAGCAGCACCAACAT	N	48	GT	IMPRECISE;SVTYPE=DEL;SVLEN=-80;END=2659428;SUPPORT=10;COVERAGE=44,45,46,47,49;STRAND=+-;AF=0.217;STDEV_LEN=19.015;STDEV_POS=82.959	GT:GQ:DR:DV	0/0:0:36:10
chr1	2664052	Sniffles2.DEL.9B6S0	GAGCATCTGACAACCTGGAGCAGCACCCACACCTCGAGGTGAGCATCTGTCCTCCCGGAGCAGGACCCATACCTCCAGGCGAGCATCTGAACCCATGGAGCAGCACACACGCCCC	N	46	GT	IMPRECISE;SVTYPE=DEL;SVLEN=-115;END=2664167;SUPPORT=12;COVERAGE=54,53,56,59,62;STRAND=+-;AF=0.214;STDEV_LEN=19.201;STDEV_POS=20.733	GT:GQ:DR:DV	0/0:2:44:12
chr1	2667454	Sniffles2.INS.B3S0	N	CCCCCAGGAGAGCATCCGGCAGCCTGCAGCAGAACCCACACCAACAGGCGAGCATCTGACAGCCTGGGTCGGCACCCAC	45	PASS	PRECISE;SVTYPE=INS;SVLEN=79;END=2667454;SUPPORT=19;COVERAGE=57,59,61,61,60;STRAND=+-;AF=0.311;STDEV_LEN=0.000;STDEV_POS=0.000;SUPPORT_LONG=0	GT:GQ:DR:DV	0/1:60:42:19
chr1	2667643	Sniffles2.INS.B5S0	N	GCAGCACCCACCACTCCCAGGCCAGCATCCGATAACCTGGAGCAGCACCCACAACCCCAAGTGAGCATCTGATTGTCTGGAGCAGCACCCACAACCACAGGTGAGCATCGTAGAGTCTGGAGCAGCGCCCACAGCCCCACGCGAGCATCTGACAGCCCGGAGCAGTGACCACACCTCCAGGTGAGCATCTGACAACAGGGAGCAGCACCCGTAGCCCATGGTGAGCATCTGACAACCTGGAGCAGCACCCACACCCCCAGGTGAGCATCTGATGATCTGGAGCAGCACCCACAACCACAGGTGAGCATCGGAGAGTCAGGAGCAGTGCCCACACACCCAGGCGAGCATCTGACAGCCTGGAGCAGTGCCCACACCCCCAGGTGAGCATCTGACAGCGTGGAGCAGCACCCACAGCCCAAGGTGAGCATCTGACAACCTGGAGCAGCACCCACGCCCCCAGGCGAGCATCTGAACACACGG	44	GT	PRECISE;SVTYPE=INS;SVLEN=480;END=2667643;SUPPORT=11;COVERAGE=58,61,61,60,59;STRAND=+-;AF=0.180;STDEV_LEN=0.816;STDEV_POS=0.000;SUPPORT_LONG=0	GT:GQ:DR:DV	0/0:29:50:11
chr1	2668175	Sniffles2.DEL.9C2S0	CGGCCACAGGCGAGCATCTGAGAGCCTGGGTCGGCACCCACACCCCCAGGTGAGCATCTGATGGTTTGCGGCAACACCG	N	45	GT	IMPRECISE;SVTYPE=DEL;SVLEN=-79;END=2668254;SUPPORT=10;COVERAGE=61,59,57,58,61;STRAND=+-;AF=0.172;STDEV_LEN=0.535;STDEV_POS=97.842	GT:GQ:DR:DV	0/0:33:48:10
chr1	2669956	Sniffles2.INS.B7S0	N	TCTGACATCGTGGAGCAGCACCCCACACCCACAGGTGAGCATCTGACAGCCTGGAGCAGCACCCACACCCCCAGGTGAGCATCTGACAGCCTGGAACAGCACCCACATCCCCAGGTGAGCCTCTGACATCGTCGAGCAGCACCCCACACCCACAGGTGAGCATCTGACAGCCTGGAACAGCACCCACATCCCCAGGTGAGCC	48	GT	IMPRECISE;SVTYPE=INS;SVLEN=202;END=2669956;SUPPORT=13;COVERAGE=62,64,64,65,64;STRAND=+-;AF=0.203;STDEV_LEN=0.787;STDEV_POS=29.254;SUPPORT_LONG=0	GT:GQ:DR:DV	0/0:12:51:13
chr1	2675124	Sniffles2.INS.BFS0	N	CAGGTGAGCCTCTGACATCGTGGAGCAGCACCCCACACCCACAGGTGAGCATCTGACAGCCTGGAGCAGCACCCACACCCCCAGGTGAGCATCTGACAGCCTGGAACAGCACCCACATCCCCAGGTGAGCCTCTGACATCGTCGAGCAGCACCCCACACCCACAGGTGAGCATCTGACAGCCTGGAACAGCACCCACACCCCCAGGTGAGAATCTGATGTTCTGGAGCATCACACACAACCACAGGTGAGCATCGGAGAGTCTGGAGCAGCACCCACAACCCAAGGTGAGCATCTGACAACCTGGAGCAGCACCCACACCCCGAGGTGAGCATCTGACCTCCCGGAGCAGGACCCATACCTCCAGGCGAGCATCTGAACCCATGGAGCAGCACCCACGCCCCCAGGCGAGCATCTGACCGAACAGAGCAGCACCCACAACCCCATGCGAGCATCTGACAGCCTGGAACAGCACCCACAACCCCAGGTGAGCATCTGACAGCCCGCAGCAGCAACCACACGCA	48	GT	PRECISE;SVTYPE=INS;SVLEN=522;END=2675124;SUPPORT=11;COVERAGE=51,52,52,53,50;STRAND=+-;AF=0.212;STDEV_LEN=0.535;STDEV_POS=0.000;SUPPORT_LONG=0	GT:GQ:DR:DV	0/0:4:41:11
chr1	2776248	Sniffles2.DEL.A44S0	CAGGTGAGCATCCGACAGCCTGGAACAGCAGCTCACATCCCCAGGTAAGATTCCAACAGCATGGAACAAGACCACTGCCCCCAGGTGAGCATCTGGCAGCCTGGTAAAACAACCCCCTT	N	59	PASS	PRECISE;SVTYPE=DEL;SVLEN=-119;END=2776367;SUPPORT=13;COVERAGE=19,20,20,21,21;STRAND=+-;AF=0.650;STDEV_LEN=0.000;STDEV_POS=14.741	GT:GQ:DR:DV	0/1:33:7:13
chr1	2777340	Sniffles2.INS.EAS0	N	GGGGAGCATCTGACAGCCTGGAACAGCACCCACACCCCCAGGTGAGCATCTGACAGCCTGAGCAGCACCCTACACCTCCAGGGGAACATCTGACAGTCTGGAGCAGCACCCACACCCCCAGGTGAGCATCTGACATCCTGGAACAGCACCCCACGCCCCCAGGTGAGCACCTGACAGCCTGGAACAGCACCCCACACCCCCAGGTGAGCATCTGACAGCCTGGAACAGCACCACACCCCCAGGTGAGCATCTGACAGCCTGGAGCAGCACCCCACACCTCCAGGGGAGCATCTGACATCCTGGAACAGCACCCCACACCCCCAGTGAGCATCTGACAACCTGGAGCAGCACCCCACACCTCCAGGGGAGCATCTGACATCCTGGAACAGCACCCCACACCTCCA	59	PASS	IMPRECISE;SVTYPE=INS;SVLEN=405;END=2777340;SUPPORT=11;COVERAGE=21,21,21,21,21;STRAND=+-;AF=0.524;STDEV_LEN=1.215;STDEV_POS=115.100;SUPPORT_LONG=0	GT:GQ:DR:DV	0/1:60:10:11
chr1	2820310	Sniffles2.INS.EDS0	N	CCGCTCAGCCCGAATTACCGCTCAGCCCGAATTACCGCTCAGGCCGAATTACCGCTCAGGCCGAATTACCGCTCAGGCCGAATTACCGCTCAGCCCGAATTGCCGCTCAGGCCGAATTGCCGCTCAGCCCGAATTACCGCTCAGGCCGAATTACCGCTCAGGCCGAATTACCGCTCAGCCCGAATTACCGCTCAGGCCGAATTACCGCTCAGGCCGAATTACCGCTCAGCCCGAATTACCGCTCAGGCCGAATTGCCGCTCAGCCCGAATTACCGCTCAGGCCGAATTGCCGCTCAGCCCGAATTACCGCTCAGGCCGAATTGCCGCTCAGGCCGAATTACCGCTCAGGCCGAATTACCGCTCAGCCCGAATTACCGCTCAGGCCGAATTGCCGCTCAGCCCGAATTACCGCTCAGGCCGAATTGCCGCTCAGCCCGAATTACCGCTCAGCCCGAATTGCCGCTCAGGCCGAATTG	60	PASS	IMPRECISE;SVTYPE=INS;SVLEN=473;END=2820310;SUPPORT=20;COVERAGE=22,20,20,20,22;STRAND=+-;AF=1.000;STDEV_LEN=6.468;STDEV_POS=20.771;SUPPORT_LONG=0	GT:GQ:DR:DV	1/1:55:0:20
chr1	2849465	Sniffles2.INS.EES0	N	CCTGGGCGGGAGTGTGGAATGGAGCCCTGTGCCTGGGTGGGAGTGTGGAATGAAGCCCTGTGTCCTGGGTGGGAGTGTGGAATGGAACCCTGTGTCCTGGGTGGGAGTGTGGAATGGAGCCCTGTGCCCTGGGCAGGAGTGTGGAATTGAGCCCCGTGCCCTGGGTGGGAGTGTGGAATTGAGCCCTGTGCCCTGGGTGGGAGTGTGGAATGGAACCCTGTGCCTGGGTGGGAGTGTGGAATGGAACCCTGTGCCTGGGCGGGAGTGTGGAATGGAGCCCTGTGTCCTGGGTGGGAGTGTGGAATGGAACCCTGTGCCTGGGTGGGAGTGTGGAATGGAACCCTGTGCCTGGGTGGGAGTGTGGAATGGAACCCTGTGCCTGGGTGGGAGTGTGGAATGGAGCCCTGTGTCCTGGGTGGGAGTGTGGAATTGAACCCTGTGCCTGGGCGGGAGTGTGGAATGGAACCCTGTGCCCTGGGTGGGAGTGTGGAATGGAACCCTGTGCCTGGGTGGGAGTGTGGAATGGAACCCTGTGCCTGGGTGGGAGTGTGGAATGGAGCCCTGTGTCCTGGGTGGGAGTGTGGTATTGAACCCTGTGCCTGGGCGGGAGTGTGGAATGGAACCCTGTGCCCTGGGCGGGAGTGTGGAATTGAGCCCTGTGCCCTGGGTGCGAGTGTGGAATTGAACCCTGTGCCTGGGTGGGAGTGTGGAATGGAACCCTGTGCCCTGGGCGGGAGTGTGGAATGGAACCCTGTGCCTGGGTGGGAGTGTGGAATGGAACCCTGTGCCTGGGTGGGAGTGTGGAATGGAGCCCTGTGTCCTGGGTGGGAGTGTGGTATTGAACCCTGTGCCTGGGCGGGAGTGTGGAATGGAACCCTGTGC	60	PASS	PRECISE;SVTYPE=INS;SVLEN=882;END=2849465;SUPPORT=21;COVERAGE=22,22,22,22,22;STRAND=+-;AF=0.955;STDEV_LEN=0.302;STDEV_POS=21.080;SUPPORT_LONG=0	GT:GQ:DR:DV	1/1:48:1:21
chr1	2852349	Sniffles2.DEL.A48S0	TGGTGGACACCCACACATCTTATCCACTGTATACACCTCCACATCATGTCCATGGCTGACACCCACACATCTTATCCACTGTATACATCTCCACATCGTGTCC	N	60	PASS	PRECISE;SVTYPE=DEL;SVLEN=-103;END=2852452;SUPPORT=17;COVERAGE=20,21,20,20,18;STRAND=+-;AF=0.850;STDEV_LEN=0.000;STDEV_POS=0.000	GT:GQ:DR:DV	1/1:17:3:17
chr1	2852657	Sniffles2.DEL.A49S0	TCCATGGCGGACACCCACACATCTTATCCACTGGATACACCTCCACATTGTGTCCATGGCGGACACCCACACATCTTATCCACTGGATACACCTCCACATCGTA	N	60	PASS	IMPRECISE;SVTYPE=DEL;SVLEN=-104;END=2852761;SUPPORT=20;COVERAGE=20,20,20,19,19;STRAND=+-;AF=1.000;STDEV_LEN=26.768;STDEV_POS=17.920	GT:GQ:DR:DV	1/1:55:0:20
chr1	2859560	Sniffles2.INS.EFS0	N	GGAGGGAGGAAGGAGGGAGGAAGGAGGGAGGAAGGAGGGAGGAAGGAGGGAGGAAGAGGAAGGAAGGAGGGAGGAAGAGGAAGGAAGGAGGGAGGAAGGAGGGAGGAAGAGGGAGGAACAAGGGGGGGAGGAGGGAGGAAGAGGAAGGAAGGAGGGAGGAAGGAGGGAGGAAGGAGGGAGGAACAAGGGGGGGAGGAGGGAGGAAGAGGAAGGAAGGAGGGAGGAAGGAGGGAGGAAGAGGAAGGAACAGGGGGGGAGGAGGGAGGAAGGAGGGAGGAAGGAGGGAGGAAGGAGGGAGGAAGGAGGGAGGAAGGAGGGAGGAAGGAGGGAAGAAGAGGAAGGAACAGGGGGGGAGGAGGGAGGAAGGAGG	60	PASS	PRECISE;SVTYPE=INS;SVLEN=382;END=2859560;SUPPORT=16;COVERAGE=17,17,17,17,17;STRAND=+-;AF=0.941;STDEV_LEN=6.547;STDEV_POS=0.000;SUPPORT_LONG=0	GT:GQ:DR:DV	1/1:34:1:16
chr1	2902735	Sniffles2.INS.F2S0	N	TGGGTGCAGTGTGGAGTGGGCCCTCTCCTGGGTGCGGTGTGGAGTGGGCCCTCTCC	60	PASS	PRECISE;SVTYPE=INS;SVLEN=56;END=2902735;SUPPORT=10;COVERAGE=19,18,19,19,19;STRAND=+-;AF=0.526;STDEV_LEN=0.408;STDEV_POS=0.000;SUPPORT_LONG=0	GT:GQ:DR:DV	0/1:60:9:10
chr1	2921865	Sniffles2.DEL.A4AS0	GTCCATCTGTCCATCCAGCTCTGCAGGAGGGTGGCTGCCTCTGTCCATCTGTCCATCCAGCTCTGCAGGAGGGCGGCTGCCTCT	N	60	PASS	PRECISE;SVTYPE=DEL;SVLEN=-84;END=2921949;SUPPORT=12;COVERAGE=22,22,22,22,19;STRAND=+-;AF=0.545;STDEV_LEN=0.000;STDEV_POS=8.165	GT:GQ:DR:DV	0/1:60:10:12
chr1	2949574	Sniffles2.DEL.A4CS0	GTACGGCAGGGGTGGTGCTGGCAGCTCTGTGGCGGTGCCGGGCTGCTGGGTACGGCAGGGGTGGTGCTGGCAGCTCTGTGGCGGTGCCGGGCTGCAGGGTACGGCAGGGGTGGTGCTGGCAGCTCTGTGGCGGTGCCGGGCTGCTGG	N	60	PASS	IMPRECISE;SVTYPE=DEL;SVLEN=-147;END=2949721;SUPPORT=25;COVERAGE=26,26,26,26,24;STRAND=+-;AF=0.962;STDEV_LEN=25.425;STDEV_POS=17.879	GT:GQ:DR:DV	1/1:59:1:25
chr1	2960056	Sniffles2.INS.F3S0	N	GGACCTGCCCCGCGACTGGAGTGAAGCCTCGGACCTGCCCCGCGACTGGAGTGAAGCCTG	60	PASS	PRECISE;SVTYPE=INS;SVLEN=60;END=2960056;SUPPORT=10;COVERAGE=18,18,18,18,18;STRAND=+-;AF=0.556;STDEV_LEN=0.000;STDEV_POS=0.000;SUPPORT_LONG=0	GT:GQ:DR:DV	0/1:52:8:10
chr1	2977097	Sniffles2.DEL.A4FS0	ATGGTGGCATGCTGGCCTGGATGGTGGGGTGCTGGTCTGGATGGATGGTGGGTGCTGGTCTGGATGGTGGGGTGCTGGTCTGGATGGTGGGTGCTGGTCTGGATGGTGTGGTGCTGGTCTGGATGGTGTGGGTGCTGGTCTGGATGGTGGGGTGCTGGTGTGGATGGTGTGGTGCTGGTCTGGATGGTGGGGTGCTGGTATGAATGGTGGGGGTGCTGGTGTGGA	N	60	PASS	PRECISE;SVTYPE=DEL;SVLEN=-225;END=2977322;SUPPORT=13;COVERAGE=26,26,26,27,26;STRAND=+-;AF=0.500;STDEV_LEN=0.000;STDEV_POS=0.000	GT:GQ:DR:DV	0/1:60:13:13
chr1	2977517	Sniffles2.INS.F5S0	N	TGGATGGTGGGTGCTGGTGTGGATGGTGGGGTGCTGGTCTGGATGGTGGGGTGCTGGTGTGGATGGTGGGTGCTGGTGTGGATGGTGGGGTGCTGGTGTGGATGGTGGGCGTGCTGGTCTGGATGGTGGGATGCTGGTG	60	PASS	IMPRECISE;SVTYPE=INS;SVLEN=139;END=2977517;SUPPORT=11;COVERAGE=26,27,27,27,26;STRAND=+-;AF=0.407;STDEV_LEN=0.488;STDEV_POS=29.040;SUPPORT_LONG=0	GT:GQ:DR:DV	0/1:60:16:11
chr1	2994973	Sniffles2.DEL.A50S0	AAGAAATTAATGGGCCGGGCGCGGTGGCTCACGCCTGTAATCCCAGCACTTTGGGAGGCCGAGATGGGCAGATCACGAGGTCAGGAGATCGAGACCATCCTGGCTAACACGGTGAAACCCCGTCTCTACTAAAAATACAAAAATTAGCCGGGCATGGTGGCGCGTGCCTGTAGTCCCAGCTACACAGGAGGCTGAGGCAGGAGAATGGTGTGAACCCGGGAGGCGGAGCTTGCAGTGAGTCGAGATCGCGCCACTGCACTCCAGCCTGGGCGACAGAGCGAAACTCCGTCTCAAAAAAAAAAAAAAAAAAAAAA	N	60	PASS	PRECISE;SVTYPE=DEL;SVLEN=-314;END=2995287;SUPPORT=30;COVERAGE=28,29,29,28,29;STRAND=+-;AF=1.000;STDEV_LEN=0.000;STDEV_POS=0.000	GT:GQ:DR:DV	1/1:60:0:30
chr1	2997742	Sniffles2.INS.F6S0	N	CTACAGTGTATACACTACAGTGTATACTACAGTGTATACACTACAGTGTATACTACAGTGTATACACTACAGTGTATACTACAGTGTATACACTACAGTGTATACTACAGTGTATACACTACAGTGTATACTACAGTGTATACACTACAGTGTATACTACAGTGTATACACTACAGTGTATACTACAGTGTATACACTACAGTGTATACTACAGTGTATACACTACAGTGTATACTACAGTGTATACACTACAGTGTATACTACAGTAGTATACACTACAGTCTATACTACAGTGTATACACTACAGTCCTATACTACAGTGTATACACCTACAGTCTAT	60	PASS	IMPRECISE;SVTYPE=INS;SVLEN=339;END=2997742;SUPPORT=26;COVERAGE=27,26,26,26,27;STRAND=+-;AF=1.000;STDEV_LEN=20.431;STDEV_POS=8.449;SUPPORT_LONG=0	GT:GQ:DR:DV	1/1:60:0:26
chr1	3016684	Sniffles2.INS.F7S0	N	GGAGGGAGGGAGGAGGGAGGAAGGGAGGAAGGAAGGAGGAGAGGAGGGCAGGAGGAGGGGAGGGAGGGAGGAAGGGAAGAAGGGAGGGGAGAGGAAGAGCAGGAGGAAGGTAAGGAGGGAGGAGGGATGGAGAAGGGAGGGAGGGAGGAAGCGAGGAGGGGAGGGAGGGAGGGGGAGGGAGGGAGGATGGTGGGAGGGGAGGGAGGGGGGGA	60	PASS	PRECISE;SVTYPE=INS;SVLEN=212;END=3016684;SUPPORT=15;COVERAGE=15,15,15,15,15;STRAND=+-;AF=1.000;STDEV_LEN=3.655;STDEV_POS=0.000;SUPPORT_LONG=0	GT:GQ:DR:DV	1/1:41:0:15
chr1	3026039	Sniffles2.INS.F8S0	N	TGGTGGTGGTGATGATGATGGTGATGATGGTGATGGTGATGATGGTGATGGTGGTGATGATGGTGGTGATGATGGTGGTGGTGGTGATGATGATGGTGATGATGGTGATGGTGATGATGATGGTGATGATGGTAATGACAATGATGGTGATGATGATAGTAATGACATGGTGGTGGTGATCATGATGATGGTGAGGATGGTGATGGTGATGATGGTGCTGGTGACGATAATGATGGTGGTGATGATGGTGATGGTGGTGGTGATGATGGTGATGATGACAATGATGGTGATCATGATGGTGATGATGATGGTGATGGCGATGGTGATGATGGTGGTAATAACATAGTGGTGATGATCATGATGATGGGGAAGATGGTGGTGGTGATGGTGACAGTGATGATGATGATGATGGTGA	60	PASS	PRECISE;SVTYPE=INS;SVLEN=415;END=3026039;SUPPORT=19;COVERAGE=19,18,19,20,21;STRAND=+-;AF=1.000;STDEV_LEN=0.000;STDEV_POS=0.000;SUPPORT_LONG=0	GT:GQ:DR:DV	1/1:52:0:19
chr1	3104582	Sniffles2.INS.F9S0	N	GGACGGGGGTTCTGAGATAAGCAAGCCCCCACCAGGTGAGACCGGCGGAGCTGTGGCCACCGAGGTCCCGGGAGCTGGTGCT	60	PASS	PRECISE;SVTYPE=INS;SVLEN=82;END=3104582;SUPPORT=14;COVERAGE=23,24,24,24,23;STRAND=+-;AF=0.583;STDEV_LEN=0.000;STDEV_POS=0.000;SUPPORT_LONG=0	GT:GQ:DR:DV	0/1:60:10:14
chr1	3110377	Sniffles2.DEL.A51S0	GGCTCCCCCATGTCCTGGGTGTGGGGACACAGTGTCTGAGGCTCCCCCATGTCCTGGGTGTGCAGACACAGTGCTCAGG	N	60	PASS	PRECISE;SVTYPE=DEL;SVLEN=-79;END=3110456;SUPPORT=10;COVERAGE=20,20,20,20,20;STRAND=+-;AF=0.500;STDEV_LEN=0.408;STDEV_POS=9.806	GT:GQ:DR:DV	0/1:60:10:10
chr1	3150872	Sniffles2.INS.FAS0	N	GGGGGGGCTGGTCCTAGAGCTATGGAAACGGGGGGGCTGGTCCTAGAGCTATGGAAACGGGGGGGCTGGTCCTAGAGCTATGGAAACGGGGGGCTGGTCCTAGAGCTATGGAAAAGGGGGGCTGGTCCTAGAGCTATGGAAATGGGGGGCTGGTCCTAGAGCTATGGAAACGGGGGGCTGGTCCTAGAGCTATGGAAAAGGGGGGCTGGTCCTAGAGCTATGGAAACGGGGGGGCTGGTCCTAGAGCTATGGAAACGGGGGGGCTGGTCCTAGAGCTATGGAAACGGGGGGGCTGGTCCTAGAGCTATGGAAACGGGGGCTGGTCCTAGAGCTATGGAAAA	60	PASS	PRECISE;SVTYPE=INS;SVLEN=341;END=3150872;SUPPORT=15;COVERAGE=33,33,33,34,36;STRAND=+-;AF=0.455;STDEV_LEN=0.782;STDEV_POS=20.391;SUPPORT_LONG=0	GT:GQ:DR:DV	0/1:60:18:15
chr1	3162924	Sniffles2.INS.FES0	N	TCCTCCTGTGTGGCAGGGACCTGGTGACGCCTGTGTGACCATCGAAGCCACACAGGCAGCCAGAGAGGTCAAGGGTCCAGGGTCAAAGCGGCACCTCCGCAGGAGTGGTGTCAGGGCCCCGGCTCTAGAGGGCTTTGGGAGAGGGGATGTGCGCAGAAGCCCCTGGCATGGTCTAGAGGGCTTTGGGAGAGGGGATGTCCGCAGAAGCCCCCGGCTCTAGAGGGCTTTGGGAGAGGGGGATGTGCGCAGAAGCCCCTGCATGGTCTAGAGGGCTTTGGGAGAGGGGATGTGCGCAGAAGCCCCTGGCATGGTCTAGAGGGCTTTGGGAGAGGGGATGTGCGCAGAAGCCCCCGGCTCTAGAGGGCTTTGGGAGAGGGGATGTGCGCAGAAGCCCCTGGCATGGTCTAGAGGGCTTTGGGAGAGGGGATGTGCGCAGAAGCCCCTGGCATGGTCTAGAGGGCTTTGGGAGAGGGGATGTGCGCAGAAGCCCCTGGCATGGTCTAGAGGGCTTTGGGAGAGGGGATGTGCGCAGAAGCCCCTGGCATGGTCTAGAGGGCTTGGGAGAGGGGATGTGCGCAGAAGCCCCCGGCTCTAGAGGGCTTTGGGAGAGGGGATGTGCGCAGAAGCCCCTGGCATGGTCTAGAGGGCTTTGGGAGAGGGGATGTGCGCAGAAGCCCCTGGCATGGTCTAGAGGGCTTTGGGAGAGGGGATGTGCGCAGAAGCCCCTGGCATGGTCTAGAGGGCTTTGGGAGAGGGGATGTCCGCAGAAGCCCCTGGCATGGTCTAGAGGGCTTTGGGAGAGGGGATGTGCGCAGAAGCCCCTGGCATGGTCTAGAGGGCTTTGGGAGAGGGGATGTCCGCAGAAGCCCCTGGCATGGTCTAGAGGGCTTTGGGAGAGGGGATGTGCGCAGAAGCCCCTGGCATGGTCTAGAGGGCTTTGGGAGAGGGGATGTCCGCAGAAGCCCCTGGCATGGTCTAGAGGGCTTTGGGAGAGGGGATGTCCGCAGAAGCCCCTGGCATGGTCTAGAGGGCTTTGGGAGAGGGGATGTGCGCAGAAGCCCCTGGCATGGTCTAGAGGGCTTTGGGAGAGGGGATGTCCGCAGAA	60	PASS	IMPRECISE;SVTYPE=INS;SVLEN=1105;END=3162924;SUPPORT=10;COVERAGE=28,26,26,23,26;STRAND=+-;AF=0.385;STDEV_LEN=74.997;STDEV_POS=84.919;SUPPORT_LONG=0	GT:GQ:DR:DV	0/1:55:16:10
chr1	3165711	Sniffles2.DEL.A54S0	TCAGGGACAGTGACTCACCTGGGCTCAGGGACAGTGACTCACCTGGGCCCAGGGACAGGGACTCACCAGGGCTCAGGGACAGGGACTCACCAGGGCTCAGGCACAGGGACTCACCTGGGCTCAGGGACAGGGACTCACCAGGGCTCAGGGACAGGGACTCACCAGGGCTCAGGCACAGGGACTCACCTGGGCTCAGGGACAGGGACTCACCTGGG	N	60	PASS	PRECISE;SVTYPE=DEL;SVLEN=-215;END=3165926;SUPPORT=11;COVERAGE=25,24,23,23,23;STRAND=+-;AF=0.478;STDEV_LEN=12.829;STDEV_POS=11.954	GT:GQ:DR:DV	0/1:60:12:11
chr1	3176153	Sniffles2.INS.FFS0	N	ATCCATCCATCCATCCATCCATCCATCTATCCATCCATCCATTTACCCATCTATCCCCTCATCTATCCACCAAGCCATTCATCCACCTATCTATGCATTCATCCACCATCTGTCCATCCATCCATCCATCCATCCATCCATCCATCCATCCACCCATTGATTCACCTACCCATCCATTCATCCATTCCTTCATTAACCCATCCATGCACTCATTCATCTATCCATCCATCC	60	PASS	PRECISE;SVTYPE=INS;SVLEN=231;END=3176153;SUPPORT=21;COVERAGE=22,21,21,20,22;STRAND=+-;AF=1.000;STDEV_LEN=2.757;STDEV_POS=0.000;SUPPORT_LONG=0	GT:GQ:DR:DV	1/1:58:0:21
chr1	3181334	Sniffles2.INS.100S0	N	GCAGTCTTACACACGGTCTTACACACACAGTCTTACACACGGTCTTACACACGCAGTCTTACGGTCTTACACACGGTCTTACACAC	60	PASS	PRECISE;SVTYPE=INS;SVLEN=86;END=3181334;SUPPORT=11;COVERAGE=21,21,21,21,21;STRAND=+-;AF=0.524;STDEV_LEN=1.134;STDEV_POS=0.000;SUPPORT_LONG=0	GT:GQ:DR:DV	0/1:60:10:11
chr1	3212590	Sniffles2.INS.103S0	N	CCCGCTCATCCTACCGGCCCCCTCGCTGCGGTCCTCCCGCTCATCCTCCCGGCCCCCTCGCTGCGGTCCTCCCGCTCATCCTCCCGGCCCCCTCGCTGTGGTCCTCCCGCTCATCCTCCCGGCCCCCTCGCTGCGGTCCTCCCGCTCATCCTCCCGGCCCCCTCGCTGCGGTCCTCCCGCTCATCCTCCCGGCCCCCTCGCTGCGGTCCTCCCGCTCATCCTCCCGGCCCCCTCGCTGCGGTCCTCCCGCTCATCCTCCCGGCCCCCCTCGCTGCGGTCCCCCCGCTCATCCTCCCGGCCCCCTCGCTGCGGTCCT	60	PASS	PRECISE;SVTYPE=INS;SVLEN=316;END=3212590;SUPPORT=13;COVERAGE=17,18,18,18,17;STRAND=+-;AF=0.722;STDEV_LEN=0.577;STDEV_POS=0.000;SUPPORT_LONG=0	GT:GQ:DR:DV	0/1:13:5:13
chr1	3215370	Sniffles2.INS.105S0	N	TCCAGGAGAACAGGGCCTCCAGGAGGGTCATGGGTCCCGGGGACAGGCAAGGCCTACTGGGGTCCAGGAGAACAGGGCCTCCAGGAGGGTCATGGGTCCCGGGGACAGGCAAGGCCTATTGGGGTCCAGGAGAACAGGGCCTCCAGGAGGGTCATGGGTCCCGGGGACAGGCAAGGCCCACAGGATCCAGGAGAACAGGGCCTCCAGGAGGGTCATGGGTCCTGGGGACAGGCAAGGCCCACGGGGTCCAGGAGAACAGGGCCTCCAGGAGGGTCATGGGTCCCGGGGACAGGCAAGGCCCACAGGA	60	PASS	PRECISE;SVTYPE=INS;SVLEN=307;END=3215370;SUPPORT=13;COVERAGE=17,17,17,17,17;STRAND=+-;AF=0.765;STDEV_LEN=0.378;STDEV_POS=0.000;SUPPORT_LONG=0	GT:GQ:DR:DV	0/1:3:4:13
chr1	3260743	Sniffles2.INS.106S0	N	TGATGGTGATGATAATGATAGTGATGGTGATGATGATGGTGGTGGTGATGGTGATGGTGATGGTGGTGGTGATGATGGTGATGGTGATGATGGTGGTGGTGATGATGGTGGTGATGATGGTGATGGTGATGATGGTGATGGTGGTGATGATGGTGGTGGTGATGATGGTGATGGTGATGATGGTGGTGGTGATGGTGGTGGTGATGATGGTGATGGTGATGATGATGGTGGTGGTGATGATGGTGGTGGTGATGATGGTGATGGTGGTGATGGTGATGGTGGTGATGATGGTGATGGTGATAATGATAGTGGTGATGATGGTGATGGTGGTGATGATGGTGATAATGATAGTGGTGATGGTGGTGATGATGGTGATGGTGATGATGGTGATGCTGGTGGTGATGGTGGTGATGATGGTGATGGTGATGATGATGGTGATGGTGGTGATGATGGTGATGGTGATGATGATGGTGATGGTGGTGGTGGTGATGGTGATGATAATGATAGTGGTGATGATGGTGATGGTGGTGGTGATGGTGATGGTGATGATGGTGATGGTGATGGTGATGGTGATGGTGGTGGTGGTGATGGTGGTGGTGATGATGGTGATGGTGAAGGTGTTGATGATGGTGATGGTGGTGGTGATGATGATGGTGGTGATGATGGTGATGGTGGTGATGATGATGGTGATGATGGTGATGGTGATGATGGTGATAATGATAGTGGTGATGATGGTGATGATGATAGTGATGATGATGGTGATGATGGTGATGGCGGCGATGATGGTGATGATGATGGTGATGGTTGTGATGATGTTGGTGATGGTGGTGATGATGATGGCATGATGGCAGTGATTCAAG	60	PASS	PRECISE;SVTYPE=INS;SVLEN=860;END=3260743;SUPPORT=25;COVERAGE=27,25,25,28,29;STRAND=+-;AF=1.000;STDEV_LEN=2.345;STDEV_POS=0.000;SUPPORT_LONG=0	GT:GQ:DR:DV	1/1:60:0:25
chr1	3269712	Sniffles2.INS.107S0	N	AGTCCCGGAGGAGGACAGTTGGGAGGACAGTCAGGAGGAGCATAATCCTGGAGGAGGACAGTCCCAGAGGAGGAA	60	PASS	PRECISE;SVTYPE=INS;SVLEN=75;END=3269712;SUPPORT=19;COVERAGE=30,29,29,28,27;STRAND=+-;AF=0.655;STDEV_LEN=0.302;STDEV_POS=0.000;SUPPORT_LONG=0	GT:GQ:DR:DV	0/1:47:10:19
chr1	3299145	Sniffles2.DEL.A56S0	CTCTGCCCTGGTTGAAGATGCTGTGCTGTGGCCATGATGTTTCAGATCCCAGTCGTGGTGGCTCTGCCCTGGTTGAAGATGCCGTGCTGTGGCCGTGATGTTTCAGATCCCAGTCGTGGTGGCTCTGCCCTTGTTGAAGATGCTATGCTGTGGCCATGATGTTTCAGATCCCAGTCGTGGTGACTCTGCCCTTGTTGAAGATGCTATGCTGTGGCTGTGATGTTTCAGATCCCAGTTGTGGTGACTCTGCCCTTGTTGAAGATGCTATGCTGTGGCCGTGATGTTTCCGATCCCAGTCGTGGTGACTCTGCCCTGGTTGAAGATGCTATGCTGTGGCTGTGATGTTTCAGATCCCAGTCGTGGTGACTCTGCCCTTGTTGAAGATGCTATGCTGTGGCCGTGATGTTTCCGATCCCAGTCGTGGTGACTCTGCCCTGGTTGAAGATGCCGTGCTGTGGCTGTGATGTTTCAGATCCCAGTCATGGTGACTCTGCCCTTGTTGAAGATGCTATGCTGTGGCCGTGATGTTTCCGATCCCAGTCGTGGTGACTCTGCCCTTGTTGAAGATGCTATGCTGTGGCCATGATGTTTCCGATCCCAGTCGTGGTGACTCTGCCCTGGTTGAAGATGCTATGCTGTGGCTGTGATGTTTCAGATCCCAGTCGTGGTGA	N	60	PASS	PRECISE;SVTYPE=DEL;SVLEN=-671;END=3299816;SUPPORT=16;COVERAGE=29,29,29,27,26;STRAND=+-;AF=0.571;STDEV_LEN=0.000;STDEV_POS=0.000	GT:GQ:DR:DV	0/1:60:12:16
chr1	3303779	Sniffles2.DEL.A57S0	TGTGCCTTCTGAGGGATGTGCTGGGGAGCGCAGGAGGCCGTGGGCTCTTTAATCCTTGGGGACAGTGACATGAGACCCCAGCCAAGCCCTGGTGTGCATGCTGGGGAGTGCAGGAGGCTGTGGGCTCTTTAATCCTTGGGGACAGTGACACAGGACCCCAGCCAAGCCCTGG	N	60	PASS	PRECISE;SVTYPE=DEL;SVLEN=-172;END=3303951;SUPPORT=10;COVERAGE=26,28,28,28,26;STRAND=+-;AF=0.357;STDEV_LEN=0.000;STDEV_POS=0.000	GT:GQ:DR:DV	0/1:49:18:10
chr1	3351525	Sniffles2.INS.108S0	N	TCTCTCCCTCCTCTCTCCCCTCCCTCTCTCCCCCTCCTTCTCTCTTCCCCTCCTTCTCTCCCCTCCCTCTCTCCCCTCCCTCTTTCCCCCTCCCCTCCCTCTCTCCCCCTCCCTCTCCCCCTCCCTCTCTCCCCCCCTCTCTCCCCCTCCCTCTCTCCCCCACCTCCCCCCTCCCTCTCTCCCCTCCTTCTCTCTTCCCTCCTTCTCTCCCTCCCTCTCTCCCCTCCCTCTTTCCCCCCTCCCCCTCCTTCTCTCTCCCTTCCCTCTCTCCCCTCCCTCTCTGTCCCCCTCCTCTCTCATCCCTTCCTCTTTCTCTCCCTCCCTCTCCTTCCCCTCCTCCACTCTCCCCTCCCTCTCTCCCCCTTTCCCTCCCTCTCTCCCCTTCTCTCTCTTCTGCTCCTTCTCTCTCCCCCTTCCTCTCTCCCCTCCCTCTCTGTCCCCCTCCCTCTCTCATCCCCTTCCTCTTTCTCTCCCTCTCTCTTCCCCTCCCTCCCTCTCTCCTCCTCCCTCTGTCCCGTCCCTCTCTCCCCCTCCCTCTGTCCCGTCCCTCTCTCCCCCTCCCTCTCTCCCCTCCCTCTCCTCCCTCTTCCCTCTCTCCCCCTCCCTCTCTCCCCCTCCCTCTCTCCCCTCCTTCTCTCTCCCCTCCCTCTCTCCCCTCCC	60	PASS	PRECISE;SVTYPE=INS;SVLEN=660;END=3351525;SUPPORT=12;COVERAGE=10,12,12,12,13;STRAND=+-;AF=1.000;STDEV_LEN=16.130;STDEV_POS=0.000;SUPPORT_LONG=0	GT:GQ:DR:DV	1/1:33:0:12
chr1	3450455	Sniffles2.INS.10BS0	N	GTAATTTTGCATTGGGTGCTGGAGGTCGTAAATGTGTAATTTTGCATTGGGTGCTGGAGGTCGTAAATGTGTAATTTTGCATTGGGTGCTGGAGGTCGTAAATGTGTAATTTTGCATTGGGTGCTGGAGGTCGTAAATGT	60	PASS	PRECISE;SVTYPE=INS;SVLEN=140;END=3450455;SUPPORT=19;COVERAGE=18,19,19,19,20;STRAND=+-;AF=1.000;STDEV_LEN=0.405;STDEV_POS=0.000;SUPPORT_LONG=0	GT:GQ:DR:DV	1/1:52:0:19
chr1	3475102	Sniffles2.DEL.A5BS0	GGCCTTTCACGGCGCTGACAGGGAAACTGAGGCCCAGAGGTTCCCAGATTATCCATCCC	N	60	PASS	PRECISE;SVTYPE=DEL;SVLEN=-59;END=3475161;SUPPORT=18;COVERAGE=19,20,19,19,19;STRAND=+-;AF=0.947;STDEV_LEN=0.632;STDEV_POS=0.000	GT:GQ:DR:DV	1/1:40:1:18
chr1	3477304	Sniffles2.INS.10CS0	N	TCACCCCCACACTACCCACCCCCATCACCCCACAACCCACCCCCATCACCCCCACACTACCCACCCCCATCACCCCACACTACCCCCCCCATCACCCCACACTACCCACCCCATCACCCCCACACTACCCACCCCCATCACCCCACACTACCCACCCCCATCACCCTCACTACCCACCCCATCACCCGCACACTACCCACCCCATCACCCCCACACTACCCACCCCATCACCCCACACTACCCACCCATCACCCCACACTACCCACCCCCATCACCCCCACACTACCCACCCCCATCACCCCCCACACTACCCACCCCCATCACCCCACACTACCCACCCCCATCACCCCCACACTACCCACCCCATCACCCCCACACTACCCACCCCATCACCCCCACACTACCCACCCCCTCACCCCCACACTACCCACCCCCATCACCCCCACACTACCCACCCCATCACCCTCACTACCCCCACCCCATCACCCGCACACTACCCCAGGCCCATCACCCCGCTAACCCACCCATCACCCCCACGCCACCACCCCATCACCCCCACACCGCCCACCCCATCACCCCCACGCCGCCACCCCCATCACCCCCACGCCGCCCCACCCCATCACCCCCACGCCGCCCACCCCCATCACCCCCACGCCGCCCACCCCATCACCCCCCACGCCGCCCACCCCATCACCCCCACGCCGCCCACCCCATCACCCCCACGCCGCCCACCCCCA	60	PASS	PRECISE;SVTYPE=INS;SVLEN=737;END=3477304;SUPPORT=19;COVERAGE=20,19,19,18,18;STRAND=+-;AF=1.000;STDEV_LEN=1.368;STDEV_POS=0.000;SUPPORT_LONG=0	GT:GQ:DR:DV	1/1:52:0:19
chr1	3484499	Sniffles2.INS.10DS0	N	ACTGGAATGCATCTGACATAGCTGGGAAGTGACATTTTTTCATGTCACATTTGCCTTCCAGTTG	60	PASS	PRECISE;SVTYPE=INS;SVLEN=64;END=3484499;SUPPORT=12;COVERAGE=19,21,20,20,21;STRAND=+-;AF=0.600;STDEV_LEN=0.000;STDEV_POS=0.000;SUPPORT_LONG=0	GT:GQ:DR:DV	0/1:46:8:12
chr1	3502046	Sniffles2.INS.10FS0	N	CCCCACACCTCCTCACATGGGCTCCTGGCGAGTGTGCCCCCCCGCACCTCCTCACATGGGCTCCTGGCGAGTGTGCCCCCCGTGCCTCACATGGGCTCCTGGCGAGTGTGCCCCCCGTGCCTCACATGGGCTCCTGGCGAGTGTGCCCCCCGCCTCCTCACATGGGCTCCTGGCGAGTGTGCCCCCCCCCGCGCCTCCTCACATGGGCTCCTGGCGAGTGTGCCCCCCCCGCGCCTCCTCACATGGGCTCCTGGCGAGTGTGCCCCCCCGCGCCTCCTCACATGGGCTCCTGGCGAGTGTGCCCCCCCCGCGCCTCCTCACATGGCTCCTGGCGAGTGTGCCCCCCCGCGCCTCCTCACATGGGCTCCTGGCGAGTGTGCCCCCCCCGCGCCTCCTCACATGGGCTCCTGGCGAGTGTGCCCCCCCGGCGCCTCCTCACATGGGCTCCTGGCGAGTGTGCCCCCCCGGCGCCTCCTCACATGGGCTCCTGGCGAGTGTGCCCCCCCCCGCGCCTCCTCACATGGGCTCCTGGCGAGTGTGCCCCCCCCGCGCCTCCTCACATGGGCTCCTGGCGAGTGTGCCCCCCCGGCGCCTCCTCACATGGGCTCCTGGCGAGTGTGCCCCCCCGCGCCTCCTCACATGGGCTCCTGGCGAGTGTGCCCCCCCCCGCGCCTCCTCACATGGGCTCCTGGCGAGTGTGCCCCCCACGCCTCCTCACATGGGCTCCTGGCGAGTGTGCCCCCCGCCTCCTCACATGGGCTCCTGGCGAGTGTGCCCCCCCGGCGCCTCCTCACATGGGCTCCTGGCGAGTGTGCCCCCCCGCACCTCCTCACATGGGCTCCTGGCGAGTGTGCCCCCCCCGCGCCTCCTCACATGGGCTCCTGGCGAGTGTGCCCCCCCGCGCCTCCTCACATGGGCTCCTGGCGAGTGTGCCCCCCCCCGCGCCTCCTCACATGGGCTCCTGGCGAGTGTGCCCCCCACGCCTCCTCACATGGGCTCCTGGCGAGTGTGCCCCCCGCCTCCTCACATGGGCTCCTGGCGAGTGTGCCCCCACGCCTCCTCACATGGGCTCCTGGCGAGTGTGCCCCCCCGGCGCCTCCTCACATGGGCTCCTGGCGAGTGTGCCCCCCGCCTCCTCACATGGGCTCCTGGCGAGTGTGCCCCCCCGCACCTCCTCACATGGGCTCCTGGCGAGTGTGCCCCCCGTGCCTCACATGGGCTCCTGGCGAGTGTGCCCCCCACGCCTCCTCACATGGGCTCCTGGCGAGTGTGCCCCCCGCACCTCCTCACATGGGCTCCTGGCGAGTGTGCCCCCCGCGCCTCCTCACATGGGCTCCTGGCGAGTGTG	60	PASS	PRECISE;SVTYPE=INS;SVLEN=1348;END=3502046;SUPPORT=15;COVERAGE=28,21,21,21,27;STRAND=+-;AF=0.714;STDEV_LEN=1.323;STDEV_POS=0.000;SUPPORT_LONG=0	GT:GQ:DR:DV	0/1:18:6:15
chr1	3565288	Sniffles2.DEL.A5CS0	GAAACACACGTGCAGAGCCCATCCCCAGACCCCACTCTGCCCCAGAGTTCACCAAGTTCCCTTCC	N	60	PASS	PRECISE;SVTYPE=DEL;SVLEN=-65;END=3565353;SUPPORT=11;COVERAGE=21,19,18,18,20;STRAND=+-;AF=0.611;STDEV_LEN=0.000;STDEV_POS=0.000	GT:GQ:DR:DV	0/1:39:7:11
chr1	3578746	Sniffles2.INS.111S0	N	CACCCAGCTCAGAACTCTGGGGAGACCCAGCACCTCTGCAGAACCCCTCCTCAGCCTGGTCCCCAGCAGAACGTGGAGTGGGCAGGAGTGT	60	PASS	PRECISE;SVTYPE=INS;SVLEN=91;END=3578746;SUPPORT=23;COVERAGE=22,23,23,23,24;STRAND=+-;AF=1.000;STDEV_LEN=0.277;STDEV_POS=0.000;SUPPORT_LONG=0	GT:GQ:DR:DV	1/1:60:0:23
chr1	3583287	Sniffles2.DEL.A5DS0	CACAGCCACCAGACAACGCGCAGCCACCAGACAACCCACAGCCACCAGACAACGCGCAGCCACCAGACAACGCGCAGCCACCAGACAACCCACAGCCACCAGACAACGCGCAGCCACCAGACAACCCGCAGCCACCAGACAACG	N	60	PASS	PRECISE;SVTYPE=DEL;SVLEN=-144;END=3583431;SUPPORT=10;COVERAGE=26,27,27,28,27;STRAND=+-;AF=0.370;STDEV_LEN=0.000;STDEV_POS=0.000	GT:GQ:DR:DV	0/1:52:17:10
chr1	3583763	Sniffles2.INS.116S0	N	CCAGACACCCACAGCCACCAGACAACGCGCAGCCACCAGACAACGCGCAGCCACCAGACAACCCGCAGCCACCAGACAACGCGCAGCCACCAGACAACCCGCAGCCACCAGACAACGCGCAGCCACCAGACAACCCGCAGCCACCAGACAACGCGCAGCCACCAGACAACCCGCAGCCACCAGACAACCCGCAGCCACCAGACAACCCGCAGCCACCAGACAACCCACAGCCACCAGACAACGCACAGCCACCAGACAACGCACAGCCACCAGACAACGCGCAGCCACCAGACAACCCACAGCCACCAGACAACGCGCAGCCACCAGACAACGCGCAGCCACCAGACAACGCGCAGCCACCAGACAACGCGCAGCCACCAGACAACCCGCAGCCACCAGACAACGCGCAGCCACCAGACAACCCACCAGCCACCAGACAACGCGCAGCACCAGACAACCCACAGCCACCAGACAACGCGCAGCCACCAGACAACGCGCAGCCACCAGACAACCCACAGCCACCAGACAACGCGCAGCCACCAGACAACGCGCAGCCACCAGACAACCCACAGCCACCAGACACGCGCAGCCACCAGACAACGCGCAGCCACCAGACAACGCGCAGCCACCAGACAACCCACAGCCACCAGACAACGCGCAGCCACCAGACAACCCACAGCCACCAGACAACGCGCAGCCACCAGACAACGCGCAGCCACCAGACAACCCACAGCCACCAGACAACCCACAGCCACCAGACACGCACAGCCACCAGACAACGCGCAGCCACCAGACAACGCGCAGCCACCAGACAACGCGCCGCAGCCACCAGACAACCCACAGCCACCAGACAACCCACAGCCACCAGACAACGCACAGCACCAGACAACCCACAGCCACCAGACAACGCGCAGCCACCAGACAACGCGCAGCCACCAGACAACCCACAGCCACCAGACAACGCGCAGCCACCAGACAACCCACAGCCACCAGACAACGCGCAGCCACCAGACAACGCGCAGCCACCAGACAACCCGCAGCCACCAGACAACCCACAGCCACCAGACAACCCACAGCCACCAGACAACGCACAGCCACCAGACAACGCACAGCCACCAGACAACGCGCAGCCACCAGACAACCCACAGCCACCAGACAACGCGCAGCCACCAGACAACGCGCAGCCACCAGACAACGCGCAGCCACCAGACAACCCGCAGCCACCAGACAACGCGCAGCCACCAGACAACGCGCAGCCACCAGACAACCCGCAGCCACCAGACAACGCGCAGCCACCAGACAACCCACAGCCACCAGACAACGCGCAGCCACCAGACAACGCGCAGCCACCAGACAACCCGCAGCCACCAGACAACGCGCAGCCACCAGACAACGCACAGCCACCAGACAAT	60	PASS	IMPRECISE;SVTYPE=INS;SVLEN=1410;END=3583763;SUPPORT=10;COVERAGE=27,28,28,28,27;STRAND=+-;AF=0.357;STDEV_LEN=67.108;STDEV_POS=137.538;SUPPORT_LONG=0	GT:GQ:DR:DV	0/1:49:18:10
chr1	3587887	Sniffles2.INS.117S0	N	AGGAGTGGCTAGGAGGAGACAGGACCGGCCAGGAGTGGCCAGGAGTGGACAGGAGGAGACAGGAGGGGACAGGAGTGGATAGGAGGAGATAGGAGGGGACAGGAGTGGACAGAAGGAGACAGGAGGGGACAGGAGTGGATAGGAGTGGACAGGAGGAGACAGGAGGGGCCAGGAGTGGACAGGAGTGGACAGGAGA	60	PASS	IMPRECISE;SVTYPE=INS;SVLEN=196;END=3587887;SUPPORT=10;COVERAGE=20,19,19,19,21;STRAND=+-;AF=0.526;STDEV_LEN=21.172;STDEV_POS=5.477;SUPPORT_LONG=0	GT:GQ:DR:DV	0/1:60:9:10
chr1	3591757	Sniffles2.DEL.A60S0	TGGGGGCTGCTACCAAGGTCTCGTAGCTCACAAGGGACCGGATGGGGGCACCAGCGAGGGGGCTGG	N	60	PASS	PRECISE;SVTYPE=DEL;SVLEN=-66;END=3591823;SUPPORT=18;COVERAGE=19,18,18,18,18;STRAND=+-;AF=1.000;STDEV_LEN=0.000;STDEV_POS=4.216	GT:GQ:DR:DV	1/1:50:0:18
chr1	3639694	Sniffles2.DEL.A61S0	GGGTGGGGTGCTGACTGCCAGCTCCGTGTGTGGGGACACAGGGCTGCGCAGCTCCATGT	N	60	PASS	PRECISE;SVTYPE=DEL;SVLEN=-59;END=3639753;SUPPORT=15;COVERAGE=28,28,27,27,26;STRAND=+-;AF=0.556;STDEV_LEN=0.441;STDEV_POS=14.081	GT:GQ:DR:DV	0/1:60:12:15
chr1	3643579	Sniffles2.DEL.A62S0	TGGGGTCGCGCCTTCGGAAGGGGACCCAGCGGCCCCGCTGAGCCCCGGACATGGGGTCGCGCCTTCGGAAGGGGACCCAGCGGCCCCGCTGAGCCCCGGACATGGGGTCGCGCCTTCGGAAGGGGACCCAGCGGCCCCGCTGAGCCCCGGAC	N	60	PASS	IMPRECISE;SVTYPE=DEL;SVLEN=-152;END=3643731;SUPPORT=11;COVERAGE=22,22,23,23,23;STRAND=+-;AF=0.478;STDEV_LEN=0.535;STDEV_POS=24.842	GT:GQ:DR:DV	0/1:60:12:11
chr1	3644116	Sniffles2.DEL.A65S0	AGCGGCCCCGCTGAGCCCCGGACATGGGGTCGCGCCTTCGGAAGGGGACCCAGCGGCCCCGCTGAGCCCCGGACATGGGGTCGCGCCTTCGGAAGGGGACCCAGCGGCCCCGCTGAGCCCCGGACATGGGGTCGCGCCTTCGGAAGGGGACCCAGCGGCCCCGCTGAGCCCCGGACATGGGGTCGCGCCTTCGGAAGGGGACCCAGCGGCCCCGCTGAGCCCCGGACATGGGGTCGCGCCTTCGGAAGGGGATCCAGTGGCCCCGCTGAGCCCCGGACATGGGGTCGCGCCTTCAGAAGGGGACCT	N	60	PASS	PRECISE;SVTYPE=DEL;SVLEN=-306;END=3644422;SUPPORT=10;COVERAGE=23,23,23,22,20;STRAND=+-;AF=0.435;STDEV_LEN=0.000;STDEV_POS=0.000	GT:GQ:DR:DV	0/1:60:13:10
chr1	3644371	Sniffles2.DEL.A64S0	AGTGGCCCCGCTGAGCCCCGGACATGGGGTCGCGCCTTCAGAAGGGGACCT	N	60	PASS	PRECISE;SVTYPE=DEL;SVLEN=-51;END=3644422;SUPPORT=13;COVERAGE=23,23,23,22,20;STRAND=+-;AF=0.565;STDEV_LEN=0.000;STDEV_POS=0.000	GT:GQ:DR:DV	0/1:60:10:13
chr1	3645385	Sniffles2.INS.11AS0	N	GCAGCGGGACGGGCGGGTTGCCCCGTGGTGTGCGCGGCGCAGCGGGACGGGCGGGTTGCCCCGTGGTGTGCGCCGT	60	PASS	PRECISE;SVTYPE=INS;SVLEN=76;END=3645385;SUPPORT=12;COVERAGE=21,21,20,20,19;STRAND=+-;AF=0.600;STDEV_LEN=0.000;STDEV_POS=0.000;SUPPORT_LONG=0	GT:GQ:DR:DV	0/1:46:8:12
chr1	3825058	Sniffles2.INS.120S0	N	GCAGTGGCACTGTGGGAAGGGGGGCAGTGGCACTGTGGGAAGGGGGCAGTGGCACTGTGGGAAGGGGGGCAGTGGCACTGTGGGAAGGGGGCAGTGGCACTGTGGGAAGGGGGGCAGTGGCACTGTGGGAAGGGGGCAGTGGCACTGTGGGAAGGGA	60	PASS	IMPRECISE;SVTYPE=INS;SVLEN=157;END=3825058;SUPPORT=21;COVERAGE=21,21,22,22,22;STRAND=+-;AF=0.955;STDEV_LEN=8.844;STDEV_POS=24.962;SUPPORT_LONG=0	GT:GQ:DR:DV	1/1:48:1:21
chr1	3832469	Sniffles2.DEL.A68S0	ACCAGGAGTGTAGCGTAGGTCGTGACCAGGAGTGTAGTGTAGGTCGTGACCAGGAGTGTAGTGTAGGTCATA	N	60	PASS	PRECISE;SVTYPE=DEL;SVLEN=-72;END=3832541;SUPPORT=14;COVERAGE=13,14,14,14,11;STRAND=+-;AF=1.000;STDEV_LEN=0.000;STDEV_POS=0.000	GT:GQ:DR:DV	1/1:39:0:14
chr1	3834253	Sniffles2.DEL.A69S0	ATCTTCCCTTCATACCGAGTATCTAACATCCCTGCTTCAATGGGTAAGCCCAA	N	60	PASS	PRECISE;SVTYPE=DEL;SVLEN=-53;END=3834306;SUPPORT=13;COVERAGE=13,12,13,13,13;STRAND=+-;AF=1.000;STDEV_LEN=0.000;STDEV_POS=0.000	GT:GQ:DR:DV	1/1:36:0:13
chr1	3868665	Sniffles2.INS.121S0	N	CCACACCAGGCCACGCCACACCAAGCCACACCACACCAGGCCACACCACACCAGGCCACACCACACCAAGCCACACCACACCAGGCCACACCACACCATACCACACCACACCAGGCCACACCACACCATACCACACCACACCAGGCCACACCACACCAAGCCACACCACACCAGGCCACACCACACCAGGCCACACCACACCAGGCCCACACCACACCACACCACACCACGCCACACCACACCAGGCCACACCACACCACG	60	PASS	PRECISE;SVTYPE=INS;SVLEN=260;END=3868665;SUPPORT=25;COVERAGE=23,25,25,25,24;STRAND=+-;AF=1.000;STDEV_LEN=20.230;STDEV_POS=1.932;SUPPORT_LONG=0	GT:GQ:DR:DV	1/1:60:0:25
chr1	3874334	Sniffles2.DEL.A6AS0	CCCACGCTGTGGTCTGCAGAGCCGTGTAGCTGCACCTTTACCACACGCGTGTGGGTTTAACATGCACATACGTGGCCT	N	60	PASS	PRECISE;SVTYPE=DEL;SVLEN=-78;END=3874412;SUPPORT=15;COVERAGE=26,27,27,26,23;STRAND=+-;AF=0.556;STDEV_LEN=0.000;STDEV_POS=0.000	GT:GQ:DR:DV	0/1:60:12:15
chr1	3891952	Sniffles2.DEL.A6CS0	GCCCGGGTCTAGACACACACACGGGTGGGCGGGTGCTAGGATCAGGGCCCGGGTCTAGACACACACACGGGTGGGCGGGTGCTAGGATCAGGGCCCGGGTCTAGACACACACACGGGTGGGCGGGTGCTAGGATCAGGGCCCGGGTCTAGACACACACACGGGTGGGCGGGTGCTAGGATCAGGGCCCGGGTCTAGACACACACACGGGTGGGCGGGTGCTAGGATCAGG	N	60	PASS	PRECISE;SVTYPE=DEL;SVLEN=-230;END=3892182;SUPPORT=20;COVERAGE=30,31,31,31,33;STRAND=+-;AF=0.645;STDEV_LEN=2.406;STDEV_POS=8.222	GT:GQ:DR:DV	0/1:54:11:20
chr1	3892347	Sniffles2.DEL.A6BS0	GGCGGGTGCTAGGATCAGGGCCCGGGTCTAGACACACACACGGGTGGGCGGGTGCTAGGATCAGGGCCCGGGTCTAGACACACACACGGGT	N	60	PASS	IMPRECISE;SVTYPE=DEL;SVLEN=-91;END=3892438;SUPPORT=13;COVERAGE=31,31,31,33,33;STRAND=+-;AF=0.406;STDEV_LEN=20.925;STDEV_POS=87.930	GT:GQ:DR:DV	0/1:60:19:13
chr1	3973651	Sniffles2.INS.124S0	N	TTCCCCACAGTGTCTAGGGGGACTCCAGCACGGTCGGGGACCATATTCCCCACAGTGTCTATGGGGACTCCAGCACAGTCGGGGACCATA	60	PASS	PRECISE;SVTYPE=INS;SVLEN=90;END=3973651;SUPPORT=17;COVERAGE=18,18,18,17,18;STRAND=+-;AF=0.944;STDEV_LEN=19.253;STDEV_POS=0.000;SUPPORT_LONG=0	GT:GQ:DR:DV	1/1:37:1:17
chr1	3999758	Sniffles2.INS.126S0	N	GGGCATGGAGTTGCAGGATACGCCACAGAGAGGGGAGGGGGCCACACTGCCGACGGGGAGGGCCTGGAGTTGCAGGACATGTCACAGAGGGAGGAAGGGGCCGGACTGCCGACAGGGTGGGCATGGAGTTGCAGGATACGCCACAGAGAGGGGAGGGGGCCACACTGCCGACGGGGAGGGCCTGGAGTTGCAGGACGTGTCACAGAGAGAGGAAGGGGCCACACTGCCGACGGGGAGGGCCTGGAGTTGCAGGACATGTCACAGAGGGAGGAAGGGGCCGGACTGCCGACAGGGTGGGCATGGAGTTGCAGGATACGCCACAGAGAGGGGAGGGGGCCACACTGCCGACGGGGAGGGCCTGGAGTTGCAGGACATGTCACAGAGGGAGGAAGGGGCCGGACTGCCGACAGGGTGGGCATGGAGTTGCAGGATACGCCACAGAGAGGGGAGGGGGCCACACTGCCGACGGGGAGGGCCTGGAGTTGCAGGACATGTCACAGAGGGAGGAAGGGGCCGGACTGCCGACAGGGTGGGCATGGAGTTGCAGGATACGCCACAGAGAGGGGAGGGGGCCACACTGCCGACGGGGAGGGCCTGGAGTTGCAGGACATGTCACAGAGGGAGGAAGGGGCCGGACTGCCGACAGGGTGGGCATGGAGTTGCAGGATACGCCACAGAGAGGGGAGGGGGCCACACTGCCGACGGGGAGGGCCTGGAGTTGCAGGACGTGTCACAGAGAGAGGAAGGGGCCACACTGCCGACGGGGAGGGCCTGGAGTTGCAGGACATGTCACAGAGGGAGGAAGGGGCCGGACTGCCGACAGGGTGGGCATGGAGTTGCAGGATACGCCACAGAGAGGGGAGGGGGCCACACTGCCGACGGGGAGGGCCTGGAGTTGCAGGACGTGTCACAGAAAGAGGAAGGGGCCACACTGCCGACGGGGCGGGCATGGAGTTGCAGGATACGCCACAGAGAGGGGAGGGGGCCACACTGCCGACGGGGCAGGCCTGGAGTTGCAGGACGTGTCACAGAGAGAGGAAGGGGCCACACTGCCGACGGGGCGGGCCTGGAGTTGCAGGACGTGTCACAGAGGGAGGAAGGGGCCGGACTGCCGACAGGGTGGGCATGGAGTTGCAGGATACGCCACAGAGAGGGGAGGGGGCCACACTGCCGACGGGGAGGGCCTGGAGTTGCAGGACATGTCACAGAGGGAGGAAGGGGCCGGACTGCCGACAGGGTGGGCATGGAGTTGCAGGATACGCCACAGAGAGGGGAGGGGGCCACACTGCCGACGGGGAGGGCCTGGAGTTGCAGGACGTGTCACAGAGAGAGGAAGGGGCCACACTGCCGACGGGGAGGGCCTGGAGTTGCAGGACATGTCACAGAGGGAGGAAGGGGCCGGACTGCCGACAGGGTGGGCATGGAGTTGCAGGATACGCCACAGAGAGGGGAGGGGGCCACACTGCCGACGGGGAGGGCCTGGAGTTGCAGGACGTGTCACAGAAAGAGGAAGGGGCCACACTGCCGACGGGGCTGGAGTTGCAGGACGTGTCACAGAGGGAGGAAGGGGCCGGACTGCCGACAGGGTGGGCA	60	PASS	PRECISE;SVTYPE=INS;SVLEN=1593;END=3999758;SUPPORT=17;COVERAGE=27,26,25,27,26;STRAND=+-;AF=0.680;STDEV_LEN=0.707;STDEV_POS=0.000;SUPPORT_LONG=0	GT:GQ:DR:DV	0/1:32:8:17
chr1	4016940	Sniffles2.INS.127S0	N	GAGTCAGGGAGGGGAGGAGGTGAGAGTCGGGGGAGGGGTGAGAGTCGGGGGAGGGGAGGGGTGAGAGTCGGGGGAGGGGAGGGGTGAGAGTCGGGGGAGGGGAGGGGTGAGAGTCAGGGAGGGGAGGAGGTGAGAGTCGGGGGAGGGGAGGGGTAGAGTC	60	PASS	PRECISE;SVTYPE=INS;SVLEN=162;END=4016940;SUPPORT=15;COVERAGE=15,14,15,15,15;STRAND=+-;AF=1.000;STDEV_LEN=3.283;STDEV_POS=2.315;SUPPORT_LONG=0	GT:GQ:DR:DV	1/1:41:0:15
chr1	4077240	Sniffles2.INS.12BS0	N	ACCTCCCAACAGTCACCTGCAGACGCAGCCGATGCACCCTGTACCCAGACCCAGTGAGGACCTCCCAACAGTCACCTGCAGACGCAGCCGATGCACCCCACACCCAGACCCAGTGAGACCTCCCAACAGTCACCTGCAGACGCAGCCGATGCACCCCACACCCAGACCCAGTGAGACCTCCCAACAGTCACCTGCAGACGCAGCCGATGCACCCCACACCCAGACCCAGTGAGACCTCCCAACAGTCACCTGCAGACGCAGCCGATGCACCCCACACCCAGACCCAGTGAGACCTCCCAACAGTCACCTGCAGACGCAGCCGATGCACCCCACACCCAGACCCAGTGAGACCTCCCAACAGTCACCTGCAGACACAGCCGATGCACCCCACACCCAGACCCAGTGAGACCTCCCAACAGTCACCTGCAGACGCAGCCGATGCACCCTGTACCCAGACCCAGTGAGACCTCCCAACAGTCACCTGCAGACACAGCTGATGCACCCCACACCCAGACCCAGTGAGACCTCCCAACAGTCACCTGCAGACGCAGCCGATGCACCCTGTACCCAGACCCAGTGAGACCTCCCAACAGTCACCTGCAGACACAGCCGATGCACCCCACCCCCAGACCCAGTGAGACCTCCCAACAGTCACCTGCAGACACAGCCGATGCACCCCACACCCACACCCAGTGAGACCTCCCAACAGTCACCTGCAGACGCAGCCGATGCACCCCACACCCAGACCCAGTGAGACCTCCCAACAGTCACCTGCAGACGCAGCCGATGCACCCCACACCCAGACCCAGTGAGACCTCCCAACAGTCACCTGCAGACACAGCCGATGCACCCCACACCCAGACCCAGTGAGACCTCCCAACAGTCACCTGCAGACGCAGCCGATGCACCCTGTACCCAGACCCAGTGAGACCTCCCAACAGTCACTGCAGACACAGCTGATGCACCCCACACCCAGACCCAGTGAGACCTCCCAACAGTCACCTGCAGACGCAGCCGATGCACCCTGTACCCAGACCAGTGAGACCTCCCAACAGTCAGCTGCAGACACAGCCGATGCACCCCACACCCAGACCCAGTGAGACCTCCCAACAGTCACCTGCAGACACAGCCGATGCACCCCACACCCACCCCCAGTGAGACCTCCCAATAGACACCTGCAGACGCTGCCGATGCACCCCACACCCAGACCCAGTGAGACCTCCCAACAGTCACCTGCAGACGCAGCCGATGCACCCACACCCAGACCCAGTGAGACCTCCCAACAGTCACCTGCAGACCGCAGCCGATGCACCCCACACCCAGACCCAGTGAGACCTCCCAACAGTCACCTGCAGACACAGCCGATGCACCCCACACCCAGACCCAGTGAGACCTCCCAACAGTCACCTGCAGACGCAGCCGATGCACCCTGTACCCAGACCCAGTGAGACCTCCCAACAGTCACCTGCAGACACAGCTGATGCACCCCCACACCCAGACCCAGTGAG	60	PASS	PRECISE;SVTYPE=INS;SVLEN=1508;END=4077240;SUPPORT=13;COVERAGE=31,30,31,31,39;STRAND=+-;AF=0.419;STDEV_LEN=1.291;STDEV_POS=0.000;SUPPORT_LONG=0	GT:GQ:DR:DV	0/1:60:18:13
chr1	4077746	Sniffles2.INS.128S0	N	ACCCAGACCCAGTGAGACCTCCCAACAGTCACCTGCAGACACAGCTGATGCACCCCAC	60	PASS	IMPRECISE;SVTYPE=INS;SVLEN=58;END=4077746;SUPPORT=20;COVERAGE=31,39,39,39,40;STRAND=+-;AF=0.513;STDEV_LEN=17.467;STDEV_POS=16.525;SUPPORT_LONG=0	GT:GQ:DR:DV	0/1:60:19:20
chr1	4078019	Sniffles2.INS.12AS0	N	CAGCTGATGCACCCCACACCCAGACCCAGTGAGACCTCCCAACAGTCACCTGCAGACGCAGCCGATGCACCCTGTACCCAGACCCAGTGAGACCTCCCAACAGTCACCTGCAGACACAGCCGATGCACCCCACACCCAGACCCAGTGAGACCTCCCAACAGTCACCTGCAGACACAGCCGATGCACCCCACACCCACACCCAGTGAGACCTCCCAACAGTCACCTGCAGACGCAGCCGATGCACCCCACACCCAGACCCAGTGAGACCTCCCAACAGTCACCTGCAGACACAGCCGATGCACCCCACACCCAGACCCAGTGAGACCTCCCAACAGTCACCTGCAGACACAGCCGATGCACCCCACACCCACACCCAGTGAGACCTCCCAACAGTCACCTGCAGACGCAGCCGATGCACCCCACACCCAGACCCAGTGAGACCTCCCAACAGTCACCTGCAGACG	60	PASS	PRECISE;SVTYPE=INS;SVLEN=464;END=4078019;SUPPORT=15;COVERAGE=39,39,39,39,35;STRAND=+-;AF=0.385;STDEV_LEN=10.828;STDEV_POS=12.362;SUPPORT_LONG=0	GT:GQ:DR:DV	0/1:60:24:15
chr1	4078065	Sniffles2.INS.129S0	N	CACCTGCAGACACAGCTGATGCACCCCGTACCCAGACCCAGTGAAACCTCCAACAGTCACCTGCAGACGCAGCCGATGCACCCCACACCAAGACCCAGTGAGACCTCCCAACAGTCACCTGCAGACGCAGCCGATGCACCCCGCACCCAGACCCGGTGAGACCTCCCAACAGTCACCTGCAGACGCAGCCGATGCACCCTGTACCCAGACCCAGTGAAACCTCCCAACAGTCACCTGCAGACACAGCCGATGCACCCCACACCAAGACC	60	PASS	IMPRECISE;SVTYPE=INS;SVLEN=269;END=4078065;SUPPORT=18;COVERAGE=39,39,39,39,35;STRAND=+-;AF=0.462;STDEV_LEN=1.252;STDEV_POS=63.843;SUPPORT_LONG=0	GT:GQ:DR:DV	0/1:60:21:18
chr1	4078478	Sniffles2.INS.12CS0	N	ACCTCCCAACAGTCACCTGCAGACGCAGCCGATGCACCCCACACCAAGACCCAGTGAG	60	PASS	PRECISE;SVTYPE=INS;SVLEN=58;END=4078478;SUPPORT=15;COVERAGE=39,40,40,35,35;STRAND=+-;AF=0.375;STDEV_LEN=0.000;STDEV_POS=1.667;SUPPORT_LONG=0	GT:GQ:DR:DV	0/1:60:25:15
chr1	4078478	Sniffles2.INS.12DS0	N	ACCTCCCAACAGTCACCTGCAGACACAGCCGATGCACCCCACACCAAGACCCAGTGAGACCTCCCAACAGTCACCTGCAGACGCAGCCGATGCACCCTGTACCCAGACCCAGTGAGACCTCCCAACAGTCACCTGCAGACACAGCTGATGCACCCCGTACCCAGACCCAGTGAAACCTCCCAACAGTCACCTGCAGACGCAGCCGATGCACCCCACACCAAGACCCAGTGAG	60	PASS	PRECISE;SVTYPE=INS;SVLEN=232;END=4078478;SUPPORT=19;COVERAGE=39,40,40,35,35;STRAND=+-;AF=0.475;STDEV_LEN=0.000;STDEV_POS=0.000;SUPPORT_LONG=0	GT:GQ:DR:DV	0/1:60:21:19
chr1	4095087	Sniffles2.DEL.A73S0	TGCGTGATGCTTTTTTTTTTTTTTTTGAGACGGAGTCTCGCTCTGTCGCCCAGGCCGGACTGCGGACTGCAGTGGCGCAATCTCGGCTCACTGCAAGCTCCGCTTCCCGGGTTCACGCCATTCTCCTGCCTCAGCCTCCCGAGTAGCTGGGACTACAGGCGCCTGCCACCGCGCCCGGCTAATTTTTTGTATTTTTAGTAGAGACGGGGTTTCACCTTGTTAGCCAGGATGGTCTCGATCTCCTGACCTCATGATCCACCCGCCTCGGCCTCCCAAAGTGTTGGGATTACAGGCGTGAGCCACCGCGCCCGGCC	N	60	PASS	PRECISE;SVTYPE=DEL;SVLEN=-314;END=4095401;SUPPORT=15;COVERAGE=27,26,26,26,26;STRAND=+-;AF=0.577;STDEV_LEN=0.000;STDEV_POS=0.000	GT:GQ:DR:DV	0/1:60:11:15
chr1	4099965	Sniffles2.INS.12ES0	N	TATATATATAAATCTACTATAATATATATATATATATAATTATATACTATAAATATATAATATAAATATATATATATATATCATATAATATATAATATATATATAATATTATACTATATATATATATAAATATAATATATA	60	PASS	IMPRECISE;SVTYPE=INS;SVLEN=145;END=4099965;SUPPORT=25;COVERAGE=27,27,26,25,24;STRAND=+-;AF=0.962;STDEV_LEN=15.623;STDEV_POS=72.156;SUPPORT_LONG=0	GT:GQ:DR:DV	1/1:59:1:25
chr1	4136719	Sniffles2.INS.12FS0	N	ATCATGGGAGTGGGTTAGTGATCATGGGAGTGGGTTAGTTATCATGGGAGTGGGTTAGTTATCATGGGAGTGGGTTAGTCATCATGGGAGTGGGTTAGTTATCATGAGAGTGGGTTAGTGATCATGGAAGTGGGTTAGTGATCATGGGAGTGAGTTAGTGATCATGGGAGTGGGTTGGTTGTCATGGGAGTGGGTTAGATATCATGAGAGTGGGTTAGTTATCATGGGAGTGGGTTAGTCATCATGGGAGTGGGTTAGTGATCATGGGAGTGGGTTAGTGATCATGAGAGTGGGTTAGTGATCATGGGAGTGGGTTAGTGATCATGGGAGCGGGTTAGTGATCATGGGAGCGGGTTAGTG	60	PASS	PRECISE;SVTYPE=INS;SVLEN=360;END=4136719;SUPPORT=29;COVERAGE=29,30,31,30,28;STRAND=+-;AF=0.935;STDEV_LEN=0.458;STDEV_POS=0.000;SUPPORT_LONG=0	GT:GQ:DR:DV	1/1:60:2:29
chr1	4144629	Sniffles2.INS.132S0	N	TACCATTCTTACTATCATCACTGTGATCACCATCATCATTACCACCATCACCATCACCATCATCATTACATCATCATCATCATCACCACCACCACTACCACACCACCACCATCACACCATTATCATTATCATCACCACCATCCTTACTATCGTCACTGTGATCACCATCATCATTACCACCATCACCATCACCAACATCATTACATCATCATCATCACCATCACCACCACCACACCATTATCATCACCACCATCCTTACTATCATCACTGTGATCACCATCTTCATCACCACCATCACCATCACCATCATCATTACATCATCATCACCATCACCACCACCACCACCACACTACCACCATCACACCATTATCATTATCATCACCACCATCCTTACTATCATCACTGTGATCACCATCGTCATTACCACCACCATCATCACCAACATCATTAAATCATCATCACCATCACCACCACCACCACCACCACCATCACACCATTATCATTATCATCACCATCATCCTTACTATCATCACTGTGATCACCATCATCATTACCACCACCATCATCACCATCATCATTACATCATCATCATCATCACCATCACCACCACCACCACCATCACACCATTATCATTATCATCACCACCATCCTTACTATCATCACTGTGATCACCATCATCATTACCACCACCATCATCACCATCATTACATCATCATCATCACCATCACCACCACCACCACACCACCACCATCACACCATTATCATTATCATCACCATCATCCTTACTATCATCACTGTGATCACCATCTTCATTACCACCACCATCATCACCATCATCATTACATCATCATCATCATCACCATCACCACCACCACCACCACACCATTATCATCACCACCATCCTTACTATCATCACTGTGATCACCATCTTCATCACCACCATCACCATCACCATCATCATTACATCATCATCACCATCACCACCACCACCACACCACCACCATCACACCATTATCATTATCACCACCATCCTTACTATCATCACTGTGATCACCATCTTCATTACCACCATCACCATCACCATCATCATTACATCATCATCACCAT	60	PASS	IMPRECISE;SVTYPE=INS;SVLEN=1107;END=4144629;SUPPORT=18;COVERAGE=20,19,21,21,21;STRAND=+-;AF=0.857;STDEV_LEN=119.892;STDEV_POS=0.000;SUPPORT_LONG=0	GT:GQ:DR:DV	1/1:20:3:18
chr1	4162721	Sniffles2.INS.133S0	N	CCTTCCCCTCCCCTCCCCTCCCTTCCCCTCCCCTCCCCTCCCCTCCTCTCCCCTCCCCTCCTCTCCCCTCCTCTCCCCTCCCCTCTCCTCCTCCTCCCCCTTCCCCTCCACTTCTGTTTCTCTTTTCCTCTCTTCTTTCCTTCCTCCCTCCTTCCCTCCCTCCCTCCCTCTCCCTCCCTCCCTCCCTCTCTCCCCCTCCCTCCCTCCCTCCCTCTCTTTCTTTCTTTCTCTCTCTCTTTCTTTCTTTCCTTCTTTCTTTCTCTCTCTC	60	PASS	PRECISE;SVTYPE=INS;SVLEN=268;END=4162721;SUPPORT=17;COVERAGE=14,16,17,17,18;STRAND=+-;AF=1.000;STDEV_LEN=1.225;STDEV_POS=0.000;SUPPORT_LONG=0	GT:GQ:DR:DV	1/1:47:0:17
chr1	4228391	Sniffles2.INS.135S0	N	TTTTCTCACCCTTCTTTTTTTTTTTTTTTTTTTTTTGAGACGGAGTCTCGCTCTGTCGCCCAGGCTGGAGTGCAGTGGCGGGATCTCGGCTCACTGCAAGCTCCGCCTCCCGGGTTCACGCCATTCTCCTGCCTCAGCCTCCCAAGTAGCTGGGACTACAGGCGCCCGCCACTACGCCCGGCTAATTTTTTGTATTTTTAGTAGAGACGGGGTTTCACCGTTTTAGCCGGGATGGTCTCGATCTCCTGACCTCGTGATCCGCCCGCCTCGGCCTCCCAAAGTGCTGGGATTACAGGCGTGAGCCACCGCGCCCGGCC	60	PASS	PRECISE;SVTYPE=INS;SVLEN=317;END=4228391;SUPPORT=10;COVERAGE=20,20,20,20,19;STRAND=+-;AF=0.500;STDEV_LEN=0.632;STDEV_POS=0.000;SUPPORT_LONG=0	GT:GQ:DR:DV	0/1:60:10:10
chr1	4302999	Sniffles2.INS.136S0	N	GTTCTGTTCTGTTCTGTTCCGTTCCGTTCCGTTCCGTTCCGTTCCGTTCCGTTCCGTTCC	60	PASS	PRECISE;SVTYPE=INS;SVLEN=60;END=4302999;SUPPORT=14;COVERAGE=19,20,21,22,22;STRAND=+-;AF=0.667;STDEV_LEN=3.536;STDEV_POS=0.000;SUPPORT_LONG=0	GT:GQ:DR:DV	0/1:30:7:14
chr1	4332436	Sniffles2.INS.137S0	N	GACACCCAGCCCAGGAAACCCCTTCCCTGGAGACCCAGCCCAGGAAACCCCTTCCTAGAGACCCAGCCCAGGAAACCCCTTCCCTGGAGACCCAGCCCAGGAAACCCCTTCCCTGGACACCCAGCCCAGGAAACCCCTTCCCTGGACACCCAGCCCAGGAAACCCCTTCCCTG	60	PASS	IMPRECISE;SVTYPE=INS;SVLEN=173;END=4332436;SUPPORT=10;COVERAGE=25,25,24,24,25;STRAND=+-;AF=0.417;STDEV_LEN=0.632;STDEV_POS=43.089;SUPPORT_LONG=0	GT:GQ:DR:DV	0/1:60:14:10
chr1	4336502	Sniffles2.INS.138S0	N	GGTGATGATAATGGTGATGGTGATGGTAAACATGATAACGACAATGATAGTGGAAAGCGAATGGTGGTATTGATGGTGATGATGAAGAGGATGGTGATAATAATGATGATGGTGATGATTATGTTGGTGATGATGGTAATGGTGATGATAATGATGGTGATGGTGATGATGATGATTATGTGATGATGGTGGTGATGGTGATGATGGTGATGGTGATGGTGATGGTGGTGATGGTGGTGATGATGATGGTGATGGTGATGGTGATAATGGTGATGGTGGTGATGATGATGGCGGGGATGTGATGATGATGGTGATGATGATGATGATGGAGATGATGATGATGGTGATGATGATGATGGTGATGATGTGATGACGATGATAGTGATTATGGTGATGGTGATGATGATGATGGTGATGGTGGTGATGGTGATGATGTGATGGTGATGGTGATGATAATAATGATGTGATGGTGATGATGGCGGTGATGTGATGATGATGGTGATGGTGATGATAATGGAGATGATGATGGTGATGATGGTGATGATGGTGATGATGTGATGATGACGGTGATGGTGATGATGATGATGGTGATGGTGGTGATGGTAGTGATAATGTGATAATGATGGTGAC	60	PASS	PRECISE;SVTYPE=INS;SVLEN=630;END=4336502;SUPPORT=21;COVERAGE=23,22,21,21,23;STRAND=+-;AF=1.000;STDEV_LEN=3.768;STDEV_POS=0.000;SUPPORT_LONG=0	GT:GQ:DR:DV	1/1:58:0:21
chr1	4381393	Sniffles2.DEL.A76S0	TCCAGCAAAGATCACAAGGCAAAGGGCAAAAGCAGAACTACTGATAAGGG	N	60	PASS	PRECISE;SVTYPE=DEL;SVLEN=-50;END=4381443;SUPPORT=26;COVERAGE=24,26,24,23,23;STRAND=+-;AF=1.000;STDEV_LEN=0.000;STDEV_POS=0.000	GT:GQ:DR:DV	1/1:60:0:26
chr1	4471039	Sniffles2.DEL.A78S0	CCACACATGCACACGCACAGAGATGCAAGCACACACATGCACATACAGGCACACACATATGCACACGGACATGTGCACACACATGGAGACACACATATATATACACACACACAGACACAT	N	60	PASS	PRECISE;SVTYPE=DEL;SVLEN=-120;END=4471159;SUPPORT=11;COVERAGE=33,30,31,31,30;STRAND=+-;AF=0.355;STDEV_LEN=0.000;STDEV_POS=0.000	GT:GQ:DR:DV	0/1:54:20:11
chr1	4471983	Sniffles2.INS.139S0	N	TTTCCTAGCCTTTTTTTTTTTTTTTTTTTTTTTTTTGAGACGGAGTCTCGCTCTGTCGCCCAGGCTGGAGTGCAGTGGCGCGACCTCGGCTCACTGCAAGCTCCGCCTCCCGGGTTCACGCCATTCTCCTGCCTCAGCCTCCCGAGTAGCCGGGACCACAGGCGCGCGCCACCACGCCCGGCTAATTTTTTGTATTTTTAGTAGAGGCGGGGTTTCACCGCGTTAGCCAGGATGGTCTCGATCTCCTGACCTCATGATCCGCCCGCCTCTGCCTCCCAAAGTGCTGGGATTACAGGCGTGAGCCACCGCGCCCGGCC	60	PASS	PRECISE;SVTYPE=INS;SVLEN=317;END=4471983;SUPPORT=20;COVERAGE=31,30,30,30,30;STRAND=+-;AF=0.667;STDEV_LEN=0.516;STDEV_POS=0.000;SUPPORT_LONG=0	GT:GQ:DR:DV	0/1:44:10:20
chr1	4543680	Sniffles2.INS.13AS0	N	TCTATCTATCTATCTATCTATCTATCTATCTATCTATTTATCTATTTATCTATCTATCTATCATCTACCTATCTCTCTGTCATCTATCTATCTCTCTGCCTTTGTGTCTATCTACCTATCTCTATCATCTATCTATTA	60	PASS	PRECISE;SVTYPE=INS;SVLEN=138;END=4543680;SUPPORT=28;COVERAGE=29,28,28,28,29;STRAND=+-;AF=1.000;STDEV_LEN=0.267;STDEV_POS=0.535;SUPPORT_LONG=0	GT:GQ:DR:DV	1/1:60:0:28
chr1	4616437	Sniffles2.DEL.A79S0	AGGGCACCTGGTAGGCAGGTAGGATACCTCTTATACAGCTAGGGAACCTGGTAGGCAGAGAGGACACCTCTGATACAGCTAGGGCACCTGGTAGGCAGGGAGGACACCTGGTAGACTGGAAGGGGAGAGAAGGACGCCTTGTCAG	N	60	PASS	PRECISE;SVTYPE=DEL;SVLEN=-145;END=4616582;SUPPORT=26;COVERAGE=25,26,23,23,24;STRAND=+-;AF=1.000;STDEV_LEN=0.000;STDEV_POS=0.000	GT:GQ:DR:DV	1/1:60:0:26
chr1	4632555	Sniffles2.INS.13BS0	N	CACAGCACACAGGACACAGCACACAGCACACAGGACACAGCCCACAGCCCACAGCACACAGGACACAGCACACAGCACACAGGACACAGCCCACAGCACACAGGACACAGCACACAGGACACAGCCCACAGCACACAGGACACAGCCCACAGCACACAGCC	60	PASS	IMPRECISE;SVTYPE=INS;SVLEN=161;END=4632555;SUPPORT=23;COVERAGE=24,24,24,24,25;STRAND=+-;AF=0.958;STDEV_LEN=21.434;STDEV_POS=115.899;SUPPORT_LONG=0	GT:GQ:DR:DV	1/1:54:1:23
chr1	4666055	Sniffles2.INS.13DS0	N	GGCACCCCGCAGTGAAATAGCCCACTGAGGCTCCTCCGGCCCACCCAGGAGG	60	PASS	IMPRECISE;SVTYPE=INS;SVLEN=52;END=4666055;SUPPORT=16;COVERAGE=26,26,24,24,24;STRAND=+-;AF=0.667;STDEV_LEN=0.000;STDEV_POS=27.651;SUPPORT_LONG=0	GT:GQ:DR:DV	0/1:35:8:16
chr1	4666708	Sniffles2.INS.13ES0	N	TGCGGAGAGGGGCCTGTGAATCACGGGAGGGGTGCGGAGAGGGGCCCGTGAATCACGGGAGGGA	60	PASS	PRECISE;SVTYPE=INS;SVLEN=64;END=4666708;SUPPORT=16;COVERAGE=24,25,25,26,26;STRAND=+-;AF=0.640;STDEV_LEN=0.000;STDEV_POS=0.000;SUPPORT_LONG=0	GT:GQ:DR:DV	0/1:45:9:16
chr1	4740370	Sniffles2.INS.13FS0	N	GGGGAGTGAGTGTTGATGGGGACAGAGTGGGGGAGGGGGAGGGGGAGTGAGTGTTTGATGGGGACAGTGTGGGGGAGGGGGAGGGGGAGTGAGTGAGTGATGGGGACAGAGTGGGGGAGGGAGAGGGGGAGTGAGTGAGTGATGGGGACAGAGTGGGGGAGGGGGAG	60	PASS	PRECISE;SVTYPE=INS;SVLEN=167;END=4740370;SUPPORT=24;COVERAGE=21,22,23,23,23;STRAND=+-;AF=1.000;STDEV_LEN=19.224;STDEV_POS=0.000;SUPPORT_LONG=0	GT:GQ:DR:DV	1/1:60:0:24
chr1	4939477	Sniffles2.INS.140S0	N	TCCTCCATATGATATCAATATTCTCCATATGACGTCAGTGTCCTCCATATGACATCAATATCCTCCATATGATGTCAATATCCTCCGTATGATGTCAATATCCTCCGTATGATGTCAATATCCTCCATATGATGTCAATATCCTCTGTATGATGTCAGTGTCCTCCATATGATGTCAATCGCCTCCATATGATGTCAATATCCTCCGTATGATGTCAGTGTCCTCCGTATGATGTCAATGTCCTCCGTATGACGTCAGTGTCCTCCATATGACATCAATATCCTCCATATGACATCAATATCCTCCATATGATGTCAGTGTGCTCCATATGACATCAATATCCTCCATATGATGTCAATATCCTGCGTATGATGTCAATATCCTCCGTATGATGTCAATATCCTCCATATGATGTCAATATCCTCTGTATGATGTCAGTGTCCTCCATATGATGTCAATCGCCTCCATATGATGCCAATATCCTCCGTATGATGTCAATGCCCTCCGTATGATGTCAATGTCCTCCGTATGATGTCAGTGTCCTCCAGATGATGTCAATATCCTCCATATGATGTCTATGTCCTCGTATGATGTCAGTGTCCTCCGTATGATGTTAATGTCCTCCGTATGATGTCGGTGTCCTCCGTATGATGTCAGTGTCCTCCGTATGATGTCAGTGTCCTCCATGTGATGTCAATGTCCTCGTATGATATCAGTGTCCTCCATATGATATCAGTGTCCTCCGTATGATATCAGTGTCCTCCGTATGATGTCAATATCTTCCGTATGATGTCAATATCTTCCGTATGATGTCAATATCCTCCATATGATTTCCGTGTCCTCCATATGATGTCAATGTCCTCCATATGATGCCAATGTCCTCCGTAAGATGTCAATATCCTCTATATGATGTCAATGCCCTCGTATGATGTCAGTGTCCTCCGTATGACGTCAATGTCCTCCGTATGATGTCGATGTCCTCCGTATGACGTTGGTGTCCTCCGTATGATGTCGGTGTCCTCTGTATGATGTCGGTGTCCTCCGTATGATGTCGATGTCCTCTGCATGATGTCAATGTCCTCGTATGATGTCAGTGTCCTCCGTATGATATCAGTGTCCTCCGTATGATGTCAATATCCTCCATATGATGTCAATATTCTCCATCGGATGTCAATATCCTCTGTAGGATGTCAATATCCTCCATATGATTTCGGTGTCCTCCATATGACATCAATAGCCTCCAAATGATGTCAGTATCCTCCGTATGATGTCGGTGTCCTCCATATGATGTCAATGTCCTCCATATGATGTTAGTGTCCTCTGTATGATGTCAGTGTCCTCCGTATGATGTCAGTGTCCTCCGTATGATGTCAGTGTCCTCTGTATCATGTCAATGTCCTCGTATGATGTCAGTGTCCTCCGTATGATATCAGTGTCCTCCGTATGATGTCAATATCCTCCATAGGATGTCAATATTATCCATAGGATGTCAATATCCTCCGTATGATGTCAATATCCTCCATATGATTTCAGTGTCCTCCATATGACATCAATAGCCTCCAAATGATGTCAGTATCCTCCGTATGATGTCAGTGTCCTCCATATGATGTCAATGTCCTCCATATGATGTCGGTGTCCTCCATATGATGTCGGTGTCCTCCGTATGATGTCAGTGTCCTCTGTATGATGTCAGTGTCCTCCATATAATGTCAATATCCTCCATATGATGTCAATATCCTCCATATGATGTCAATATCCTCTGTATGATGTCAGTGTCCTCCGTATGATGTCAATATCCTCCATATGATGTCAACATCATCCATATGATTTCAGTGTCCTCCGTATGATGTCAATG	60	PASS	PRECISE;SVTYPE=INS;SVLEN=1855;END=4939477;SUPPORT=26;COVERAGE=30,29,29,25,29;STRAND=+-;AF=0.897;STDEV_LEN=17.622;STDEV_POS=0.000;SUPPORT_LONG=0	GT:GQ:DR:DV	1/1:42:3:26
chr1	5075709	Sniffles2.INS.141S0	N	AATTATATATAATACATTATATATAATTATAAATAATGCATTATATATAATTATATATAATGTATTATATAT	60	PASS	PRECISE;SVTYPE=INS;SVLEN=72;END=5075709;SUPPORT=22;COVERAGE=22,22,22,23,23;STRAND=+-;AF=1.000;STDEV_LEN=0.000;STDEV_POS=0.000;SUPPORT_LONG=0	GT:GQ:DR:DV	1/1:60:0:22
chr1	5112426	Sniffles2.INS.142S0	N	GAAGAAGAGGGAGAGGAATGGGGAGAGGCAGAGGAAGAGGGAGAGGCAGAGGGAGAGGAAGAGGGAGAGGCAGAGGGAGAGGAAGAGGGGGATGCAGAGGGAGAGGAAGAGGGAGAGGCAGAGGGAGAGGAAGAGGGGGATGCAGAGGGAGAGGAAGAGGGAGAGGAAGAGGGAGAGGCAGCGGGAGAGGCAGCGGGAGAGGCAGCGGGAGATGCAGAGGGAGAGGAAGAGGGAGAGAAGGAGGAGAGGCAGAGGGAAAGGAAGAGGGAGACACAGAGGCAGAGGAAGAGGGAGAGGAAGAGGGAGAGGCAGAGGGAGAGGAAGAGGGAGAGGAGGGAGAGGAAGAGGGAGAGGGAGAGGCAGAGGGAGAGAGAGAGGAAGAGGGAGAGGGAGAGGAAGAGGGAGAAGAAGAGGGAGAGGGAGAGGAAGAGGGAGAGGAAGAGGGAGAGGCACAGGGAGAGGCAGAGGGAGAGGGAGGGAGAGGCAGAGGGAGAGGGAGGAAGAGGGAGAGAGAGAG	60	PASS	PRECISE;SVTYPE=INS;SVLEN=517;END=5112426;SUPPORT=27;COVERAGE=28,27,27,27,28;STRAND=+-;AF=1.000;STDEV_LEN=0.799;STDEV_POS=0.000;SUPPORT_LONG=0	GT:GQ:DR:DV	1/1:60:0:27
chr1	5160274	Sniffles2.INS.143S0	N	CACACACTAACACATACACATACACACATACTAACACATACACACACTAACACATACACATACATATATACTAACATACACATACACACATACTAACACATACACACACATACTAACACATACACATACAGATATACTAACACATACACATACACACACTAACATACACATACACACACTAACACATACACATACACACATACTAACACATACACACATACTAACACATACACACACACTAACACATACATATATACTAACACATACACATACATACTAACATACACAAACATACACATACACACATACTAACACATACACACACAAACACATACACACATACTAACACATACACATACACATACACACATACTAACACATACACATACACACATACTAACACATACACATACATATATACTAACACACACACTAACACATACACACATACTAACACATACACACACTAACACATACACACACTAACACATACACATACACACATACTAACACATACACACACTAACACACACATACACACACTAACACACATACACACTAACACATACACATGCACACATACTAACACATACACATACATATATACTAACACATACACATA	60	PASS	PRECISE;SVTYPE=INS;SVLEN=622;END=5160274;SUPPORT=18;COVERAGE=20,18,18,18,17;STRAND=+-;AF=1.000;STDEV_LEN=0.316;STDEV_POS=0.000;SUPPORT_LONG=0	GT:GQ:DR:DV	1/1:50:0:18
chr1	5246622	Sniffles2.DEL.A7CS0	CTTCCTTCTTTCCTTCCTTCCTTCCTTTCCTCCTTCCTTTTTCTTCCTTCCCTCCCTCCCTCCTTCCTGT	N	60	PASS	PRECISE;SVTYPE=DEL;SVLEN=-70;END=5246692;SUPPORT=17;COVERAGE=30,31,31,29,28;STRAND=+-;AF=0.567;STDEV_LEN=0.000;STDEV_POS=0.000	GT:GQ:DR:DV	0/1:60:13:17
chr1	5304000	Sniffles2.DEL.A7DS0	CAAGTGCCCAGTACCTACCACAGCTCATGGGTATACACCTAAGTCAACAACCAAGTGCCCAGTACCTACCACAGCTCATGGGTATATACCTAAGTTAATAAC	N	60	PASS	PRECISE;SVTYPE=DEL;SVLEN=-102;END=5304102;SUPPORT=16;COVERAGE=28,29,31,31,31;STRAND=+-;AF=0.533;STDEV_LEN=0.000;STDEV_POS=0.000	GT:GQ:DR:DV	0/1:60:14:16
chr1	5334122	Sniffles2.INS.146S0	N	AGAAACACAACGCAGAATTCAGGATGGTGGAGAAACACAACGCAGAATTCAGGATGGTGGAGAAACACAACGCAGAATTCAGGATGGTGGAGAAACACAACGCAGAATTCAGGATGGTGGAGAAACACAACGCAGAATTCAGGATGGTGG	60	PASS	IMPRECISE;SVTYPE=INS;SVLEN=150;END=5334122;SUPPORT=28;COVERAGE=29,29,29,29,30;STRAND=+-;AF=0.966;STDEV_LEN=35.884;STDEV_POS=107.512;SUPPORT_LONG=0	GT:GQ:DR:DV	1/1:60:1:28
chr1	5414108	Sniffles2.DEL.A7ES0	AGCATCCTGGGCATCTATGATGCTGATTGATGTCCCCAGCATCCCGGGCATCTATGATGCTGATTGATGTCCCC	N	60	PASS	PRECISE;SVTYPE=DEL;SVLEN=-74;END=5414182;SUPPORT=10;COVERAGE=16,19,19,19,19;STRAND=+-;AF=0.526;STDEV_LEN=0.000;STDEV_POS=0.000	GT:GQ:DR:DV	0/1:60:9:10
chr1	5474559	Sniffles2.DEL.A7FS0	CCCAGGCATTCCTGTGGCCTCCCTCTCCCTGACTTTTGTTGAGAGATCGTGGTCCTTTGGGATCAA	N	60	PASS	PRECISE;SVTYPE=DEL;SVLEN=-66;END=5474625;SUPPORT=12;COVERAGE=23,22,22,21,21;STRAND=+-;AF=0.545;STDEV_LEN=0.000;STDEV_POS=0.000	GT:GQ:DR:DV	0/1:60:10:12
chr1	5667699	Sniffles2.INS.149S0	N	CCAGCTCCCTCCCCTGCACTCCAGCGTCTCACAGCCGTCTCCCTCCCCTGCACCAGCGGCTCACGGCCAGCTCCCTCACCAGCACTCCAGTGGCTCATGGCCAGCTCCCTCCCCTGCACCAGCGGCTCAGGGCCGCCTCCCTCCCCTGCACTCCAGCATCTCACAGCCGTCTCCCTCCCCTGCACCAGCGGCTCATGGCCAGCTCCCTCCCCTACACTCCAGCGGCTCACC	60	PASS	PRECISE;SVTYPE=INS;SVLEN=231;END=5667699;SUPPORT=16;COVERAGE=32,34,34,34,33;STRAND=+-;AF=0.471;STDEV_LEN=0.000;STDEV_POS=0.000;SUPPORT_LONG=0	GT:GQ:DR:DV	0/1:60:18:16
chr1	5713524	Sniffles2.INS.14AS0	N	TTCTGCGGGGACCCGGAAATCGCCCGCGGGGGGGCTTAGCGCTCCGTTACCGCTGAGGGTTGGA	60	PASS	IMPRECISE;SVTYPE=INS;SVLEN=64;END=5713524;SUPPORT=10;COVERAGE=17,18,17,17,18;STRAND=+-;AF=0.588;STDEV_LEN=0.548;STDEV_POS=30.016;SUPPORT_LONG=0	GT:GQ:DR:DV	0/1:42:7:10
chr1	5744122	Sniffles2.DEL.A81S0	CCTTCCTTCTTCCCTCCCTCCCTTCCTTCTTCCCTCCCTCCCTCCCTTCCTCCCTCCCTCCCTTCCTCCCTCCCTCCCTTCCTTCTTCCCTCCCTCCCTCCCTTCCTTCTTCCCTCCCTCCCTCCCTTCCTCCCTCCCTCCCTCCCTTCCTCCCTCCCTCCCTTCCTTCTTCCCTCCCTCCCTT	N	60	PASS	IMPRECISE;SVTYPE=DEL;SVLEN=-184;END=5744306;SUPPORT=21;COVERAGE=22,20,19,19,19;STRAND=+-;AF=1.000;STDEV_LEN=24.756;STDEV_POS=6.472	GT:GQ:DR:DV	1/1:58:0:21
chr1	5802855	Sniffles2.INS.14BS0	N	ACCATCACCATCATCACCATCATCATCATCACTGTCATCATCACCATCATCACCATCATCACCATCATCATCACCATCATCATCATCATTGTCATCATCAACATCATCATCACCATCACCATCATCGTCACCATCATCACCATCATCACCGTCATCATCACCATCATCATCATCATCAATGTCATTACCACCACCATCATCACCATCATCGCCATCATCATTACCATCATCACATCATCACTATCACTATCATCATCACCATCACCATCATCATCATCATGACTATTGTCATCATCGCCACCATCATCATTAACACATCACCATCATCACCATTATCATCACCATCATCATATCATCACTATCACCATCATCACCATCATCATCATCATCACCATCACCATCATCATCATCATCATCATCACCATCATCATCATCAATGTCATT	60	PASS	PRECISE;SVTYPE=INS;SVLEN=444;END=5802855;SUPPORT=32;COVERAGE=33,32,32,32,31;STRAND=+-;AF=1.000;STDEV_LEN=2.125;STDEV_POS=0.000;SUPPORT_LONG=0	GT:GQ:DR:DV	1/1:60:0:32
chr1	5817272	Sniffles2.INS.14DS0	N	GGATTACTGGTGTGTGGACAGAGGGGATTACTGGTATGTGGACAGAGGGGATTACTGGTGTGTGGATACAGGGGATTACTGGTGTGTGGACAGAGGGATTACTGGTGTGTGGATATGGGGGATTACTGGTGTGTGGATACGAGGGATTACTGGTGTGTGGATACGGGGGATTACCGGTGTGTGGACACGGGGGATTACGGGTGCATGGACAGAGGGGATTACCAGTGTGTGGATACAGGGGATTGCTGGTGTGTGGACAGAGGGGATTACTGGTGTGTGGATACGGGGGATTACTGGTGTGTGGATATGGA	60	PASS	PRECISE;SVTYPE=INS;SVLEN=311;END=5817272;SUPPORT=20;COVERAGE=24,23,23,21,22;STRAND=+-;AF=0.870;STDEV_LEN=0.699;STDEV_POS=0.000;SUPPORT_LONG=0	GT:GQ:DR:DV	1/1:25:3:20
chr1	5829845	Sniffles2.INS.14ES0	N	ATGGTGATGATAGTGGTGATGGTGATAGTGATGGTAGTGGTGATGGTGATGATTATGTTGGTGATGGTGGTGGTGATAGTGATGATGATGGTGATGGTGATAGTGGTGATGATGGTGTTGGTGGTGATGGTGATGGTGCTGGTGATGGTGATAGTGATGGTGGTGGTGGTGATGGTGGTGATGCTTATGTTAGTGATGGTGATGATGGTGGTGTTGACAGTGATGATGCTGGTAGTGATGGTGGTGGTGATGGTGATGGTGGCGATGGTGATGGTGGTGATGGTGATGGTGGTGATGATGGTGATGATGGTGGTGATGGTGGTGGTGATGGTGATAGTGATAGTGGTGATGGTGATGGTGGTG	60	PASS	PRECISE;SVTYPE=INS;SVLEN=363;END=5829845;SUPPORT=26;COVERAGE=29,28,28,29,28;STRAND=+-;AF=0.929;STDEV_LEN=0.000;STDEV_POS=0.000;SUPPORT_LONG=0	GT:GQ:DR:DV	1/1:52:2:26
chr1	5832303	Sniffles2.INS.14FS0	N	GGGCTGTGGGCTGGGGGCTGGGGGCTGGGGGGCTAGGGGGCTGGGGGGCTGGGGATGGAGGCTGGGGGCTGGGAACTGAGGGCTGTGGGCTGTGGGCTGGGGGCTATAGGCTGGGGGCTGGGGGCTGGGAACTAAGGGCTGTGGGCTGTGGGCTGGGGGCTATGGGCTGGGAGCTGGGGGCTGGGAACTGAGGGCTGTGGGCTGGGGGCTGGGGGCTGGGGGCTGGGGGGCTAGGGGGCTGGGGGCTGGGGGATGGAGGCTGGGGGCTGGGAACTGAGGGCTGTGGGCTGTGGGCTGGGGGCTATAGGCTGGGGGCTGGGGGCTGGGAACTGAGGGCTATGGGCTGGGAGCTGGGGGCTGGAAACTGGGGGCTGGGAGCTGGGGGCTGTGGGCTGGGGGCTGGAGGCTGGAGGCTGGGGGCTGGGAACTGAGGGCTGTGGGCTGG	60	PASS	PRECISE;SVTYPE=INS;SVLEN=445;END=5832303;SUPPORT=12;COVERAGE=27,24,24,24,27;STRAND=+-;AF=0.500;STDEV_LEN=1.049;STDEV_POS=0.000;SUPPORT_LONG=0	GT:GQ:DR:DV	0/1:60:12:12
chr1	5832303	Sniffles2.INS.150S0	N	GGGCTGTGGGCTGGGGGCTGGGGGCTGGGGGGCTAGGGGGCTGGGAACTGAGGGCTGGGGGCTGGGGGCTGGGGGATGGAGGCTGGGGGCTGGGAACTGAGGGCTGTGGGCTGTGGGCTGGGGGCTATAGGCTGGGGGCTGGGGGCTGGAACTGAGGGCTGTGGGCTGGGGGCTGGGGGCTGGGGGCTGGGGGGCTAGGGGGCTGGGGGCTGGGGGATGGAGGCTGGGGGCTGGGAACTGAGGGCTGTGGGCTGTGGGCTGGGGGCTATAGGCTCGGGGCTGGGGGCTGGGAACTGAGGGCTGTGGGCTGTGGGCTGGGGGCTATAGGCTGGGGGCTGGGGGCTGGGAACTGAGGGCTGTGGGCTGTGGGCTGGGGGCTGGGGGCTGTGGGCTGGGGGCTGGGGGCTGGGGGGCTAGGGGCCTGGGGGCTGGGGGATGGAGGCTGGGGGCTGGGAACTGAGGGCTGTGGGCTGTGGGCTGGGGGCTATAGGCTCGGGGCTGGGGGCTGGAACTGAGGGCTATGGGCTGGGAGCTGGGGGCTGGAAACTGGGGGCTGGGAGCTGGGGGCTGTGGGCTGGGGGCTGGAGGCTGGAGGCTGGGGGCTGGGAACTGAGGGCTGTGGGCTGGGGGCTATAGGCTGGGGGCTGGGGGCTGGGAACTGAGGGCTGTGGGCTGTGGGCTGGGGGCTGGGGGCTGTGGGCTGGGGGCTGGGGGCTGGGGGGCTAGGGGCCTGGGGGCTGGGGGATGGAGGCTGGGGGCTGGGAACTGAGGGCTGTGGGCTGTGGGCTGGGGGCTATAGGCTCGGGGCTGGGGGCTGGGAACTGAGGGCTATGGGCTGGGAGCTGGGGGCTGGAAACTGGGGGCTGGGGGCTGGAGGCTGGAGGCTGGGGGCTGGGAACTGAGGGCTGTGGGCTGGGGGCTGGGGGCTGGGGGGCTAGGGGGCTGGGGGCTGGAGGCTGGAGGCTGGGGGCTGGGGGATGGAGGCTGGGGGCTGGGAACTGAGGGCTGTGGGCTGTGGGCTGGGGGCTATAGGCTGGGGGCTGGGGGCTGGGAACTGAGGGCTGTGGGCTGGGGGCTGGGGGCTATAGGCTGGGGGCTGGGGGGCTGGGAAGGGCTGTGGGCTGG	60	PASS	PRECISE;SVTYPE=INS;SVLEN=1125;END=5832303;SUPPORT=12;COVERAGE=27,24,24,24,27;STRAND=+-;AF=0.500;STDEV_LEN=0.816;STDEV_POS=0.000;SUPPORT_LONG=0	GT:GQ:DR:DV	0/1:60:12:12
chr1	6005061	Sniffles2.DEL.A84S0	AGAGTGGGGGACATGGAAGCTGAGCTGAGGGGTGAGGGTAGAGTGGGGGGATGTGGGAGCTGAGCTGAGGGGTGAGGGTGCAGTGGGGGGACGTGGGAGCTGAGCTGAGGGGTGAGG	N	60	PASS	PRECISE;SVTYPE=DEL;SVLEN=-117;END=6005178;SUPPORT=14;COVERAGE=29,30,28,28,28;STRAND=+-;AF=0.483;STDEV_LEN=0.000;STDEV_POS=0.000	GT:GQ:DR:DV	0/1:60:15:14
chr1	6005317	Sniffles2.DEL.A85S0	AGCTGAGCTGAGGGGTGAGGGTAGAGTGGGGGGATGTGGGAGCTGAGCTGAGGAGTGAGGGTGAACTGGGGGATGTGGGAGCTGAGCTGAGGGGTGGGGGTGGAGTTGTGGGTTGTGTG	N	60	PASS	PRECISE;SVTYPE=DEL;SVLEN=-119;END=6005436;SUPPORT=14;COVERAGE=29,28,28,27,28;STRAND=+-;AF=0.500;STDEV_LEN=0.000;STDEV_POS=0.000	GT:GQ:DR:DV	0/1:60:14:14
chr1	6005966	Sniffles2.DEL.A8BS0	CACTCCACCCTCACCCCTCAGCTCAGCTCCTACATTTCCCACTCCACCCTCACCCCTCAGCTCAGCTCCCACATCCCCCCACTCCACCCTCACCCCTCAGCTCAGCTCCTACATTTCCCACTCCACCCTCACCCCTCAGCTCAGCTCCCACGTCCCCCCACTCCACCCTCACCCCTCAGCTCAGCTCCCACATCCCCCCACTCCACCCTCACCCCTCAGCTCAGCTCCTACATTTCCCACTCCACCCTCACCCCTCAGCTCAGCTCCTACATTT	N	60	PASS	PRECISE;SVTYPE=DEL;SVLEN=-274;END=6006240;SUPPORT=15;COVERAGE=28,28,29,29,27;STRAND=+-;AF=0.517;STDEV_LEN=0.000;STDEV_POS=0.000	GT:GQ:DR:DV	0/1:60:14:15
chr1	6006413	Sniffles2.DEL.A8CS0	ACCCCTCAATTCAGCTCCTACATTTCCCACTCCACCCTCACCCCTCAGCTCAGCTCCCACGTCCCCCCACTGCACCCTCACCCCTCAGCCCCACTCCACTCCCACCCCTCAGCTCAGCTCCCACATCACCCACTCCTCCCCT	N	60	PASS	PRECISE;SVTYPE=DEL;SVLEN=-142;END=6006555;SUPPORT=17;COVERAGE=28,29,29,27,29;STRAND=+-;AF=0.607;STDEV_LEN=0.000;STDEV_POS=0.000	GT:GQ:DR:DV	0/1:60:11:17
chr1	6300757	Sniffles2.INS.15CS0	N	GCCCCTCCCCTCTCCACAAACACGGAATCTCACCGGACAGCACCCTATCCTGATGCGCGGCCA	60	PASS	PRECISE;SVTYPE=INS;SVLEN=63;END=6300757;SUPPORT=23;COVERAGE=34,38,39,39,40;STRAND=+-;AF=0.590;STDEV_LEN=0.000;STDEV_POS=8.577;SUPPORT_LONG=0	GT:GQ:DR:DV	0/1:60:16:23
chr1	6398577	Sniffles2.DEL.A90S0	GTCGTGCTCCAGCCTCCAGAGTAGCTGGAATTACAGGCCCCCACCACCACACTCAGCTAATTTTTTTATTTTTAGTAGAGACAGGGTTTCACCATGTTGGCCAGGCTGGTCTTGAACTCGCGATCTCAGGTGATCTGTCCGCCTTGGCCTCCCAAAGTCCTGGGATTACAGGCATGAGCCACTGCACCCAGCCTGTCTCATCACTTTAAGTCCCATCTGTATAATACATATCTCTGGCCAGCTCAGAGCTCTCCCCTAAATTCCAGATCCATGTATCCCTTGTCTGCACCAAATCTCACTTTGGTTGCATGGCAGGTACCCGACACTCACCTTGTCCTGATGCCCCTCAGAAATGGCCATCCCAGGAAATTGCAGTCCCGTCCCTCCAGTTGGTCAAGCCAAGACCCAAGGAGTCACCCGTGACTCTCTCTCTCCCTCACACCCCTCATCCAAACCATCAGCACATCCTGCAAGCTCTGCCTTCACAATGAATCTGGGATCTGAACAGTCCTCACTGTGGCATTCAGGGTTCTGCCCCACAGCCACATCCACGCTTCTGACCTCATGAGCTCTCTCCCCTGGCTCACTTAGCTCCAGCCACCCTGAGCTCCCGGACAGTCTTCGAATGTGCCGGACATATCTCAGAGGCTTCACGCTTGCTCCTTCCTCTGCCTGGGCCACCCTTTACTCAGGCAAACATCACCTTCTAAATAAGGCCTTCCCCAGCCATTCTCTATTAGGCCCATTGCAGTCCCCCCACTCTTCTCCAGTACTCCCAGTTTTCCTCCCTGGTTTATTTTTCTCGTTAGCACCTAACACCATTTAATACGTATTGCACCCATATGTTTATTGCCTCTCCCCCAACTAGAAGGTATAGAGCAGGAATTTTTTACTGTTTTATTCACTGCTGTATCCCAAGCTCCAAGAAGAGTGCCTAGCACATAGTAGGTACTCAATAAATATTTTATGA	N	60	PASS	PRECISE;SVTYPE=DEL;SVLEN=-970;END=6399547;SUPPORT=11;COVERAGE=20,18,18,18,20;STRAND=+-;AF=0.611;STDEV_LEN=1.732;STDEV_POS=1.952	GT:GQ:DR:DV	0/1:39:7:11
chr1	6742558	Sniffles2.INS.15DS0	N	TTATATATTATATATTTTATATATTATATATTTATATGTATAAATATATTTATATATATAAATATATAATATACAAATATAAATATATTTATTTATATTTATATATAAATATATACAAATATATTTATATTTATATATTATATATTTATTTATATATAATATATTTATATAAATATATTTGTATATATTATATATTATATAATTATATATTTGTATATATTATATATTATATAATTATATATTTGTATATAGTATATATTATATAATTATATATTTGTATATAGTATATATTATATAATATATATTTATTATTATAAATATATTTATATTTAATAATATAATATTTATTATTATAATTAATTATATATATTTATATATAAATAATTTATATATAAATATATATATAATTTATTATTATAATTAATTATATAAATATATATATTTGTATAAATATATATTTATATATTTATATATTTATATATTATATATTTATATATTTAAATATTTATATATTTATATATTTAAATATATAAATATATTTATATATTTATATATTTATATATTTAAATATTTATATATTTATATATTTAAATATATAAATATATTTATATATTTATATATTTAAATATATAAATATATTTAAATATTTATATATTTATATATTTAAATATATAAATATATTTATATATTTATATATTTAAATATTTATTTAAATATAAATATATTTATATATTTATATATTTAAATATAAATATATTTATATATTTATATATTTATATATTTATATATTTAAATATAAATATATTTATATATTTAAATATAAATATATTAATATATAATTATTATACATATTTATATACTTAAATATAAATATATTAATATATAATTATTATATATATTTATATGGTTAAATATAAATATATTAATATATAATTATTATATATATTTATATAGTTAAATATATAATATATTATATATATTATATATTTATATAATTTATAATTTAATATATATAATTATATATTATATAATTATATAATATTATATTTATATTTTTATATTATATTATATTATATTTTTATATTATATAAATATAAATATTATATTATATAATATTTATATTTACATATTTATATATTTATATATTAAATTATATATTTATATAATATTATAAAATTATATATAATATTTATATATTATATATTATATGTATAAAAATATAAATATTATATATAATTATATAAATATATATTATATATAATTATATATAATATATAATTATATATAATATATAATATAATATAATTATATAATATAATTATATTATATAATTATATTATATAATATAATTATGTAATAATATAATTATATTATATAATATAATAATATAATTATATAATATAATAATATAATTATATTATATAATATAATAATATAATTATATAATATAATAATATAATTATATTATATAATATAATAATATAATTATATAATATAATATAATATAATATAATTATATAATATAATTATATAATATAATATAATATAATTATATAATATAATATAATATAATATAATTATATAATATAATTATATAATAATATAATATAATATAATATAATTATATTATATAATATAATAATATAATAATATAATGTAATATAATAATATATAATATAATTATATAATGTAATATAATATATAATAATATAATAATATATAATTATATAATTATATAATGTATATTATATATAAATATATAATATACATTA	60	PASS	PRECISE;SVTYPE=INS;SVLEN=1772;END=6742558;SUPPORT=12;COVERAGE=14,12,12,12,14;STRAND=+-;AF=1.000;STDEV_LEN=5.468;STDEV_POS=0.000;SUPPORT_LONG=0	GT:GQ:DR:DV	1/1:33:0:12
chr1	6937557	Sniffles2.INS.15FS0	N	CATCACGATCACCATCACCATTCACCACTTACCACCACCATCATCACCATCACCATCATCATCACCACTACCATCATCACCATCACCATCACCATTCACCACTTACCACCACCATCATCACCATCACCATCACCATTCACCACTTACCACCATCATCACCATCACCATCATCATCACCACTACCATCATCACCATCAC	60	PASS	PRECISE;SVTYPE=INS;SVLEN=198;END=6937557;SUPPORT=14;COVERAGE=19,20,20,19,17;STRAND=+-;AF=0.700;STDEV_LEN=0.354;STDEV_POS=0.000;SUPPORT_LONG=0	GT:GQ:DR:DV	0/1:20:6:14
chr1	6940913	Sniffles2.INS.162S0	N	GGGGGTCCTCACAGGGAGGGGGGTCCTCAGAGGGAGAGGGATCCTCCCGGGGAAGGGGGATCCTCACGGGGAAGGGCATCCTCAGGGGGAAGGGGGATCCTCAGGGGGAGGGGGATCCTCAGGGGGAGGGGGATCCTCAGGGGAAGGGGGATCCTCACGGGGAAGGGCATCCTCATGGGGAGGGGGATCCTCAGGGGGAGGGGAGATCCTCATGAGGAGGGGGGATCCTCACGGGGAGGGGGGGATCCTCCTCACAGGGAGGTGGATCCTCACGGGGAAGGGATCCTCAGGGGGAGGGGGATCCTCACAGGGAGGGGATCCTCGGGAAGGTGGATCCTCACGGGGAGGAGGATCCTCACGGGGAGGGGGATCCTCAGGGGGAGGGGGATCCTCACGGGGAGGGGATCCTCAGGCGGAGGGGGATCCTCCTCAGGGGGAGGGGGGATCCTCACGGGGAAGGGGGATCCTCACGGGGAGGGGGATCCTCACGGGGAGGGGATCCTCAGGGGGAGGGGGGGATCCTCAGGGGGAGGTGGATCCTCACGGGGAGGGGATCCTCATGGGGAGGGGGGATCCTCAGAGGGAGGGGGGATCCTTGGGGGGAGGGGGATCCTCACAGGGTGGGGGGATCCTCACAGGGAG	60	PASS	IMPRECISE;SVTYPE=INS;SVLEN=642;END=6940913;SUPPORT=13;COVERAGE=13,10,10,10,13;STRAND=+-;AF=1.000;STDEV_LEN=57.749;STDEV_POS=0.378;SUPPORT_LONG=0	GT:GQ:DR:DV	1/1:36:0:13
chr1	6984091	Sniffles2.INS.163S0	N	TGAGTGGATAGGTGGATAGAGGGTTGGGTGGGTGGATGGATGAGTAGGTGGATGGGTGGATAGGTGGATGGATGAATGGATGATGGGTGGATGGATGGGTGGATAGATGGATGGGTGGGTAGATGGATGGGTAGGTGGATGTGTGGATAGATGGATGGATGAATGGATGGTTGGGTGGATGGATGGGTTGGATGAGTGAACCGA	60	PASS	PRECISE;SVTYPE=INS;SVLEN=204;END=6984091;SUPPORT=27;COVERAGE=27,27,26,26,26;STRAND=+-;AF=1.000;STDEV_LEN=0.000;STDEV_POS=0.000;SUPPORT_LONG=0	GT:GQ:DR:DV	1/1:60:0:27
chr1	7114705	Sniffles2.DEL.A95S0	AAAACCTGAGACCCAGGAGAGCTGATGGTGGTGTTCCAGTCTGAGTCCGAAAACCTGAGACCCAGGAGAGCTGATGGTGGTGTTCCAGTGTGAGTCCGAAAACCTGAGACCCAGGAGAGCTGATGGTGGTGTTCCAGTGTGAGTCCGAAAACCTGAGACCCAGGAGAGCTGATGGTGGTGTTCCAGTGTGAGTCCG	N	60	PASS	PRECISE;SVTYPE=DEL;SVLEN=-196;END=7114901;SUPPORT=17;COVERAGE=40,40,39,40,41;STRAND=+-;AF=0.425;STDEV_LEN=0.000;STDEV_POS=0.000	GT:GQ:DR:DV	0/1:60:23:17
chr1	7181976	Sniffles2.INS.166S0	N	AAAACAGTAGGCCGGGCGCGGTGGCTCACGCCTGTAATCCCAGCACTTTGGGAGGCCGAGGCGGGCGGATCACGAGGTCAGGAGATCGAGACCATCCCGGCTAAAACGGTGAAACCCCGTCTCTACTAAAAATACAAAAAATTAGCCGGGCGTAGTGGCGGGCGCCTGTAGTCCCAGCTACTTGGGAGGCTGAGGCAGGAGAATGGCGTGAACCTGGGAGGCGGAGCTTGCAGTGAGCCGAGATCCCGCCACTGCACTCCAGCCTGGGCGACAGAGCGAGACTCCGTCTCAAAAAAAAAAAAAAAAAAAAAAAAAAAAAAAAAAAAAAAAAAAAAAAAAAA	60	PASS	PRECISE;SVTYPE=INS;SVLEN=341;END=7181976;SUPPORT=14;COVERAGE=23,23,24,24,22;STRAND=+-;AF=0.583;STDEV_LEN=0.707;STDEV_POS=0.000;SUPPORT_LONG=0	GT:GQ:DR:DV	0/1:60:10:14
chr1	7337596	Sniffles2.INS.167S0	N	GTGGGCCTCATCCAATCACAATGTGGGCGGTGGGCCTCATCCAATCACAATGTGGGCG	60	PASS	IMPRECISE;SVTYPE=INS;SVLEN=58;END=7337596;SUPPORT=18;COVERAGE=39,38,38,38,39;STRAND=+-;AF=0.474;STDEV_LEN=0.000;STDEV_POS=25.039;SUPPORT_LONG=0	GT:GQ:DR:DV	0/1:60:20:18
chr1	7500239	Sniffles2.INS.168S0	N	GTGAGTGTGTAGAGAGGATTGTGTGAGCCTGGTGTGCGTGCGTATGTATATGAGTGTGTGTGTGCATGTGTGTCC	60	PASS	PRECISE;SVTYPE=INS;SVLEN=75;END=7500239;SUPPORT=14;COVERAGE=30,31,31,30,30;STRAND=+-;AF=0.452;STDEV_LEN=0.000;STDEV_POS=0.000;SUPPORT_LONG=0	GT:GQ:DR:DV	0/1:60:17:14
chr1	7500259	Sniffles2.INS.169S0	N	GTGTGAGCCTGGTGTGCGTGCGTATGTATATGAGTGTGTGTGTGCATGTGTGTCCGTGAGTGAGTGTGTAGAGAGGATGGTGTGAGCCTGGTGTGCGTGTGTATGTATATGAGTGTGTGTGTGCATGTGTGTCCGTGAGCGAGTGTGTAGAGAGGATTGTGTGAGCCTGGTGTGCGTGTGTACGTATATGAGTGTGTGTGTGCATGTGTGTCCATGAGTGTGTAGAGGATTGTGTGAGCCTGGTGTGCGTGTGTATGTATATGGGTGTGTGTGTGCATGTGTGTACATGAGTGAGTGTGTAGAGAGGATGGTGTGAGCCTGGTGTGCGTGTGTATGTATATGAGTGTATGTGTGTTCATGAGTGAGTGTGTAGAGAGGATTGTGTGAGCCTGGTGTGCGTGCGTATGTATATGAGTGTGTGTGTGCATGTGTGTCCGTGAGTGAGTGTGTAGAGAGGATG	60	PASS	PRECISE;SVTYPE=INS;SVLEN=460;END=7500259;SUPPORT=17;COVERAGE=30,31,31,30,30;STRAND=+-;AF=0.548;STDEV_LEN=0.000;STDEV_POS=0.000;SUPPORT_LONG=0	GT:GQ:DR:DV	0/1:60:14:17
chr1	7542554	Sniffles2.DEL.A97S0	GCCTCCTGAGTAGCTGGGATTACAGGTGTGTGCCTCCTGAGTAGCTGGGATTACAGGTGTGT	N	60	PASS	PRECISE;SVTYPE=DEL;SVLEN=-62;END=7542616;SUPPORT=10;COVERAGE=21,22,22,23,24;STRAND=+-;AF=0.455;STDEV_LEN=0.000;STDEV_POS=0.000	GT:GQ:DR:DV	0/1:60:12:10
chr1	7574106	Sniffles2.INS.16BS0	N	GCTTCCAGGTAGATGTGAATTTTGTAAAGACACTGTTTAGCCTAGAATACCAGCTAAGTGGTAAACCCTGCGTCCCTGTGAGCTGAGACCTCCTCTGGGGAAGAGGAGAGCTGAAGGGAAGCTATTTGGAGAGGGAACTTGCACTGTGAGGCAAGGGATTGCCCATGGGACAGGAGGCCACGTGGTTCCAGCACCTTCAGTGGATGAGCTACTGGTGTGGTCGCCCCCCCTCATCCCCACGGACTGGGATCCTGTCCAGGAAGCCTGAGAGCCTTTCCAGGGCAGGAGCCAGGCTGACCATCACCAGG	60	PASS	PRECISE;SVTYPE=INS;SVLEN=308;END=7574106;SUPPORT=21;COVERAGE=20,21,21,21,24;STRAND=+-;AF=1.000;STDEV_LEN=0.000;STDEV_POS=0.000;SUPPORT_LONG=0	GT:GQ:DR:DV	1/1:58:0:21
chr1	7829913	Sniffles2.DEL.A98S0	AGAATCCATCCCATCCTACTGCCAGCGCTCTGTCCACAGGATCGCCTCCCATGA	N	60	PASS	PRECISE;SVTYPE=DEL;SVLEN=-54;END=7829967;SUPPORT=32;COVERAGE=32,32,32,32,31;STRAND=+-;AF=1.000;STDEV_LEN=0.000;STDEV_POS=0.000	GT:GQ:DR:DV	1/1:60:0:32
chr1	7856598	Sniffles2.INS.16DS0	N	GCTGACAGTTGGGGAACCTTCCCGAAGGCCCAGGCTGGCTGTGTGGGAGCGCCTGGAGGCCTC	60	PASS	PRECISE;SVTYPE=INS;SVLEN=63;END=7856598;SUPPORT=22;COVERAGE=19,18,18,20,20;STRAND=+-;AF=1.000;STDEV_LEN=0.000;STDEV_POS=0.000;SUPPORT_LONG=0	GT:GQ:DR:DV	1/1:60:0:22
chr1	7862977	Sniffles2.DEL.A99S0	TTTATTGTGTTGTGTTGTATTGTATTGTATTGTATTGTATTGTATTGTAT	N	60	PASS	PRECISE;SVTYPE=DEL;SVLEN=-50;END=7863027;SUPPORT=11;COVERAGE=23,23,23,23,23;STRAND=+-;AF=0.478;STDEV_LEN=0.000;STDEV_POS=0.000	GT:GQ:DR:DV	0/1:60:12:11
chr1	7865230	Sniffles2.INS.16FS0	N	GTGTCCTCCCACAGCGGTCCCTCTGTGTGTCTGTCTGTCCGATACCATCTTCCCCCTGTGTCCTCCACAGCGGTCCCTCTGTGTGTCTGTCTGTCCGATACCATCTTCCCCTGTGTCCTCCCACAGCGGTCCCTCTGTGTGTCTGTCTGTCCGATACCATCTTCCCCCTGTGTCCTCCCACAGCGGTCCCTCTGTGTGTCTGTCTGTCTGATACCATCTTCCCCCTGTGTCCTCCCACAGCGGTCCCTCTGTGTGTCTGTCTGTCCGATACCATCTTCCCCTGTGTCCTCCCACAGCGGTCCCTCTGTGTGTCTGTCTGTCCGATACCATCTTCCCCCTGTGTCCTCCCACAGCGGTCCCCTCTGTGTGTCTGTCTGTCCGATACCATCTTCCCCCTGTGTCCTCCCACAGCGGTCCCTCTGTGTGTCTGTCTGTCCGATACCATCTTCCCCCTGTGTCCTCCCACAGCGGTCCCTCTGTGTGTCTGTCTGTCCGATACCATCTTCCCCCT	60	PASS	IMPRECISE;SVTYPE=INS;SVLEN=505;END=7865230;SUPPORT=19;COVERAGE=24,25,25,25,26;STRAND=+-;AF=0.760;STDEV_LEN=76.798;STDEV_POS=107.578;SUPPORT_LONG=0	GT:GQ:DR:DV	0/1:7:6:19
chr1	7903145	Sniffles2.DEL.A9AS0	CTTCTCCTGCTTCCCCTCCTTCCCCTCCTTCTCCTGCTTCCCCTCCTTCTCCTGCTTCCCCTCCTTCCCCTCCTTCTCCTGCTTCCCCTCCTTCCCCTCCTTCTCCTGCTTCCCCTCCTTCTCCTGCTTCCCCTCCTTCCCCTCCTTCTCCTGCTTCCCCTCCTTCCCCTCCTTCTCCTG	N	60	PASS	PRECISE;SVTYPE=DEL;SVLEN=-180;END=7903325;SUPPORT=12;COVERAGE=16,17,17,17,17;STRAND=+-;AF=0.706;STDEV_LEN=0.000;STDEV_POS=0.000	GT:GQ:DR:DV	0/1:16:5:12
chr1	7953086	Sniffles2.INS.171S0	N	TCAGCCCCCCGCCCGGCCAGCCGCCCCGTCCGGGAGGGAGGTGGGGGGGTCAGCCCCCCGCCCGGCCAGCCGCCCCGTCCGGGAGGGAGGTGGGGGG	60	PASS	IMPRECISE;SVTYPE=INS;SVLEN=97;END=7953086;SUPPORT=15;COVERAGE=15,15,15,15,14;STRAND=+-;AF=1.000;STDEV_LEN=0.500;STDEV_POS=25.912;SUPPORT_LONG=0	GT:GQ:DR:DV	1/1:41:0:15
chr1	8027005	Sniffles2.INS.172S0	N	AGTGTGGGACGGTGAGGGACAGTGTGGGACGGTGAGGGACAGTGAGGGACAGTGTGGGACGGTGAGGGACAGTGAGGGACTGTGTAGGACAGTGAGGGACAGTGTGGGACAGTGAGGGACTGTGTAGGACAGTGAGGGACAGTGTGGGACGGTGAGGGACTG	60	PASS	PRECISE;SVTYPE=INS;SVLEN=162;END=8027005;SUPPORT=25;COVERAGE=25,23,23,24,24;STRAND=+-;AF=1.000;STDEV_LEN=4.816;STDEV_POS=0.000;SUPPORT_LONG=0	GT:GQ:DR:DV	1/1:60:0:25
chr1	8216987	Sniffles2.INS.173S0	N	CAGTAAGTTGCAGCCTCACGAGTAGTTGAGACCACAGACCCAGCTAGGATGGTATTGATTGATTGATTGAGACAGGGTCTTGCTCTGTCGCCCAGGCTGGAGTGCAGTGGCGCGATCACGGCTCACTCCCAGGCTCCAGCGATCCTCCTGCCACAGCATCCCAAGTAGCTGAGACCATAGACCCGGCTAGGATGGGATTTTTTTTTTTTTTTTT	60	PASS	PRECISE;SVTYPE=INS;SVLEN=214;END=8216987;SUPPORT=33;COVERAGE=35,33,33,33,33;STRAND=+-;AF=1.000;STDEV_LEN=0.000;STDEV_POS=0.000;SUPPORT_LONG=0	GT:GQ:DR:DV	1/1:60:0:33
chr1	8255386	Sniffles2.INS.174S0	N	TTCTTTCTTTCTTTCTTTCTTTCTTTCTTTCTTTCTTTCCTTCCTTCCTTCCTTCCTTCCTTCCTTCCTTCC	60	PASS	PRECISE;SVTYPE=INS;SVLEN=72;END=8255386;SUPPORT=11;COVERAGE=13,13,13,13,15;STRAND=+-;AF=0.846;STDEV_LEN=2.440;STDEV_POS=3.078;SUPPORT_LONG=0	GT:GQ:DR:DV	1/1:10:2:11
chr1	8276903	Sniffles2.INS.175S0	N	ACACATACACACACCACACACATACACACACCACACACACACACAAACACACATCACACACATACAAACACACACATACACCACACACATACACACACCACACACATACACACACCACACACACACACACCACACACATACACCACACACAAACACACACATACACCACACACACACATACACACACCACACACATACACATACCACACACACACATACACCACACACACACCACACACACCACACACATACACACACCACACACATACACACACCACACACACATACACACGCCACACACACCACACACACCACACAGACAACACATACAAAGATACACATACACCACACATATACACATACATACCACACACACATACACCACACACACAAACCACACACACCGCACACACATACACACACCACACACACATATACACGCCACACACATACACACACCAAACACACACCACACACACATACACAAACACACACATACACACACCCCCCACACACACAAACCACACACACCACACACACATACACCACACACATACACACACCACACACATACACACACGAAAGACATACATACACCACACACACATACACAAACACACACAAACACACACATACACATGTACACACATACACACCACAAACACACGTACACACCACACACACATACACATACCACACATATACACACCACACACAA	60	PASS	PRECISE;SVTYPE=INS;SVLEN=718;END=8276903;SUPPORT=24;COVERAGE=25,26,24,24,28;STRAND=+-;AF=1.000;STDEV_LEN=0.000;STDEV_POS=0.000;SUPPORT_LONG=0	GT:GQ:DR:DV	1/1:60:0:24
chr1	8322297	Sniffles2.INS.177S0	N	TGGGCGGGTGGGTGGATGGATGAGTGGGTGAGTGGATGGATGCATGGATGGATGGGTGGGTGGGTGGATGGATGAGTGGGTGGATGGATGGGTGGATGGATGGGTGGGTGGGTGGGTGGATGGATGGGTGGGTGGGTGCGTGGGTGGGTGGATGGATGGATGGATGAGTGGGTGAGTGGATGGATGCATGGATGGATGGGTGGGTGGGTGAATGGATGGATGAGTGGGTGGATGGATGGGTGGATGAATGGGTGGGTGGGTGCGTGGGTGGGTGGATGGATGGATGGGTGGATGGATGCATGGGTGGGTGGATGTATGGGTGGATGGATGCGTGGGTGGGTGGATGGATGGGTGGATGGGGTGGATGGATGGATGGATAGATGGGTGTGTGGATGGATGGATGAGTGGGTGGATGGATGGGTGGATGGATGGGTAGGTGGGTGGATGGATGGGTGGATGAGTGGATGGATGGATAGATGGGTGGGTGGATGGATGGATGAGTGGGTGGAGGGATGGGTGGATGATGGATGGGTGGGTGGATGGATGGGTGGGTGGGTGGATGGGTGGGTGGATGGATGGGTGGGTGGGTGGATGGGTGGATGGATGGGTGGGTGGG	60	PASS	PRECISE;SVTYPE=INS;SVLEN=619;END=8322297;SUPPORT=23;COVERAGE=26,24,24,24,22;STRAND=+-;AF=0.958;STDEV_LEN=15.595;STDEV_POS=2.496;SUPPORT_LONG=0	GT:GQ:DR:DV	1/1:54:1:23
chr1	8344893	Sniffles2.INS.17AS0	N	CATATCCACCCATCCACCCATCCAAATATCCACTTCTCCATATATACATCCATCCATCTATCCATCCATCCATCCACATATCCACCCATCCACCCATCCAAATATCCACTTCTCCTTAGATACATCCATCCATCTATCCATCCATCCACCCATCTAAATATCCACTTCTCCATATATCCATCCATCTGTCCACCCATCCATCCATCCATCCATCTATCCATCCATCCACCCATCTAAATATCCACTTCTTCATATATCCATCCATCCACCCATCCATCCATCCATCCATCCATCCATCCATCCATCCATCCATCCACATATCCAGCCATCCACC	60	PASS	PRECISE;SVTYPE=INS;SVLEN=334;END=8344893;SUPPORT=29;COVERAGE=28,28,28,28,28;STRAND=+-;AF=1.000;STDEV_LEN=3.649;STDEV_POS=3.416;SUPPORT_LONG=0	GT:GQ:DR:DV	1/1:60:0:29
chr1	8386568	Sniffles2.INS.17BS0	N	GAACTCTTTTTTTTTTTTTTTTTTTTTTTTTTTTTTTGAGACGGAGTCTCGCTCTGTTGCCCAGGCTGGAGTGCAGTGGCGGGATCTCGGCTCACTGCAAGCTCCGCCTCCCGGGTTCACGCCATTCTCCTGCCTCAGCCTCCCAAGTAGCTGGGACTACAGGCGCCCGCCACTACGCCCGGCTAATTTTTTGTATTTTTAGTAGAGACGGGGTTTCACCGTTTTAGCCGGGATGGTCTCGATCTCCTGACCTCGTGATCCGCCCGCCTCGGCCTCCCAAAGTGCTGGGATTACAGGCGTGAGCCACCGCGCCCGGCCC	60	PASS	PRECISE;SVTYPE=INS;SVLEN=319;END=8386568;SUPPORT=14;COVERAGE=24,23,22,22,23;STRAND=+-;AF=0.636;STDEV_LEN=1.061;STDEV_POS=0.000;SUPPORT_LONG=0	GT:GQ:DR:DV	0/1:40:8:14
chr1	8668937	Sniffles2.DEL.A9CS0	TGTGTGTGTGTGTGTGTGTGTGTGTGTTGTGTTTTTAAGACAGGGTCTCACTCTGTCTTCTGTGAATATTCTAAAATGCACTCAACTC	N	60	PASS	PRECISE;SVTYPE=DEL;SVLEN=-88;END=8669025;SUPPORT=26;COVERAGE=22,26,26,25,25;STRAND=+-;AF=1.000;STDEV_LEN=2.495;STDEV_POS=0.000	GT:GQ:DR:DV	1/1:60:0:26
chr1	8912173	Sniffles2.INS.17FS0	N	CAGCCGCCCCGTCCGGGAGGTGAGGGGCGCCTCTGCCCGGCCGCCCCTACTGGGAAGTGAGGAGCCCCTCTGCCCGGCCAGCCGCCCCGTCCGGGAGGGAGGTGGGGGGGGTCAGCCCCCCGCCCGGCCAGCCGCCCCGTCCGGGAGGGAGGGAGTTGGGGGGGTCAGCCCCCCGCCCGGCCAGCCGCCCCGTCCGGGAGGGAGGGAGGTGGGGGGGTCAGCCCCCCGCCCGGC	60	PASS	PRECISE;SVTYPE=INS;SVLEN=234;END=8912173;SUPPORT=30;COVERAGE=28,29,30,29,28;STRAND=+-;AF=1.000;STDEV_LEN=0.443;STDEV_POS=0.750;SUPPORT_LONG=0	GT:GQ:DR:DV	1/1:60:0:30
chr1	9053403	Sniffles2.INS.181S0	N	ATATATTTATATATATTATATATTTATATATTATATATATTTATATATAATATATATTATATATTTATATATTATATATATTTATATATATTATATATTTATATATTATATATATTTATATATATTATATATTTATATATTATATATATTTATATATATTATATATTTATATATTATATATATTTA	60	PASS	IMPRECISE;SVTYPE=INS;SVLEN=179;END=9053403;SUPPORT=27;COVERAGE=25,27,27,27,28;STRAND=+-;AF=1.000;STDEV_LEN=16.239;STDEV_POS=50.989;SUPPORT_LONG=0	GT:GQ:DR:DV	1/1:60:0:27
chr1	9116189	Sniffles2.INS.182S0	N	TATTATATATATATAATATAATTATATATTTATATTATATATATTATATATAATATAATTATATATATTTATATTATATATATTATATATAATATTATATATAATTATATTATATATATTATATTATATATAATTATATATAATTATATTATATATTATATGTAATATAAATATATATAATTATATTATATATATTATATGTAATATAATTATATATATTTATATTATATAT	60	PASS	PRECISE;SVTYPE=INS;SVLEN=232;END=9116189;SUPPORT=19;COVERAGE=22,21,21,21,21;STRAND=+-;AF=0.905;STDEV_LEN=15.959;STDEV_POS=2.803;SUPPORT_LONG=0	GT:GQ:DR:DV	1/1:32:2:19
chr1	9123244	Sniffles2.DEL.A9DS0	ATTTAAATATATATTTAAATATATATATTTAAATATATATTTAAATTAATATATATTTAATTTAAATATATATTAAAATATATATATTTAATTT	N	60	PASS	PRECISE;SVTYPE=DEL;SVLEN=-94;END=9123338;SUPPORT=10;COVERAGE=19,19,19,19,21;STRAND=+-;AF=0.526;STDEV_LEN=0.000;STDEV_POS=0.000	GT:GQ:DR:DV	0/1:60:9:10
chr1	9129266	Sniffles2.INS.184S0	N	TACCCCGGCCTTTAAGCCCCGCCTACATTCCCCGCCCCGCCCCGCCGTCCCGGGCCCTGAGCCCCGCCCACGCGCCGCACCCCGCCCCTC	60	PASS	PRECISE;SVTYPE=INS;SVLEN=90;END=9129266;SUPPORT=22;COVERAGE=21,21,21,21,21;STRAND=+-;AF=1.000;STDEV_LEN=0.492;STDEV_POS=0.000;SUPPORT_LONG=0	GT:GQ:DR:DV	1/1:60:0:22
chr1	9155359	Sniffles2.DEL.A9ES0	TCTTTTCAGTCAGAGAGAAGAGGCCTGGACTCTGAGGGCAATCTTTCCAGTCAGAGGGAGGAGTCCTGGACTCTGAGGACAA	N	60	PASS	PRECISE;SVTYPE=DEL;SVLEN=-82;END=9155441;SUPPORT=14;COVERAGE=27,27,27,29,31;STRAND=+-;AF=0.500;STDEV_LEN=0.000;STDEV_POS=0.000	GT:GQ:DR:DV	0/1:60:14:14
chr1	9170366	Sniffles2.INS.185S0	N	ACTAAAAATACAAAAAATTAGCCAGGTGTGGTGGTGGGTGCCTGTAGTCCCAGCTACTTAGGAGGCTATGGCAGGAGAATGGCATGAACCCAGGAGGCAGAGGTTGCAGTGAGCCGAGATCACGCCACTGCACCCCAGCCTGGGTGACAGAGCAAGACTCCATCTCAAAAAAAAAAAAAGAAAAAAAAAAAAAACTGTAACTGGGCTGGGTGCGGTGGCTCACACCTGTAATCCCAGCACTTTGGGAGGCCAAGGAGGGTGGATCATGAGGTCAGGCATTCCAGACCAGCCTGGCCAATATAGTGAAACCCTGTCTCT	60	PASS	PRECISE;SVTYPE=INS;SVLEN=318;END=9170366;SUPPORT=21;COVERAGE=22,21,21,21,20;STRAND=+-;AF=1.000;STDEV_LEN=0.505;STDEV_POS=0.000;SUPPORT_LONG=0	GT:GQ:DR:DV	1/1:58:0:21
chr1	9226574	Sniffles2.DEL.A9FS0	CAGGAGGTAGAGGTTGCAGTGAGCCAAGATCATGCCATTACACTCCAGCCTGGGCAACAAGAGTGAAAGTCCATCTCAAAAATAAATAAATAGATACACTGAACATCATCAGGATTAAACAAAAATCAATAGATACGCTGAACATCATGGGGGTTAAACACTTAAGCTTTAAAGGACACCATCAAGAAAGTGAAAAGACAATGCACAGAATGGGAGAAAATTTTTGCAAATCATACATTTGGTAAGCGATTTGTATCTAGAATGTATAAACAACTCTAACAACACAATTAAAAAAGACAAAAATAAAAACCCTGAAAAATGTGGGCAGGTGCAGTGGCTCACACCTGTAATCCCAGCACTTTGGGAAGCCGAGGTGGGTGGATCACTTGAGCTCAGGTGTTCCAGATCACCCTGGGCAACATGGCGAAATCCCATCTCTACAAAAAATAGAAAAATCAGCCAGGTGTGGTGGCACGCACCTGAGGTCCCAGCTACCATGGAGGCTGAGGTGGGAGGATGGCTTGAGCCCCCTTGGTGGCTGCCGTTGCAGCAAGTGGAGATCACACCACTGCACTTGAGCCTGGGTGACAGAGCCAGACCCTGTCTCAGACTCCTTCTCTTAAGAAAAAAAGAAAACTGGGCAAAGAATTTGACTAGATATTTCTCCAAAGAAGACACTCAATGGCCAATAAACACATGAAAGATGATCAACACCACAGGCCATCAGGGACATGAAAGCAAAATGACAATTAACTCCCACCTGACACCCACTCAGATAGCTATAATAAAAAAGTTGGGGCCAGGCGTGGTGGCTCACCCTGTAATCCTAGCACTTTGGGAGGCCGAGGCAGGCGGACCACTTGAGGTCGGGATTTCAAAACCAGCCTGGCCAACATGGTGAAACCCCATCTCTACTAAAAATACAAAAAAATTAGCCGGGCATGGTGGCGCACGCCTTTAATCCCAGCTACTTGGGAGGCTGTGGCAGGAGAATTGCTTGAACCTGGGAGGCAGAGGTTGCGGTGAGCCAAGATCGTGCCACTGCACTCCAGCCTGGGCGACAGAGTGAGACTCTGTCTCAAAAAAAAAAAAAAAAAAAAAAAAAGTCAGGCAATAGTAAGTGTTGGTGAGGATGTGGGGAAATTGGAACCCCTGTACACTGCTGGTGAGAACAGAGAATGGTGCTGTAACTTTGGGAAACAGTCTTGCAGTTCCTGAAAAGGCTAAACATAGAATTACCAGCTGAAGAGCCAGGCACGGTGGCTCACACCTGTAATCCCAGTACTTTGGGGGGCTGAGGCAGGTGGATAACCTGAGGTCAGGAGTTTGAGACCAGTCTGGCCAACATGGTGAAACCTTGCTTCTACTAAAAAAAAAAAAAAAAAAAATTAGCTAGGGATAGTGGCAGATGCCTGTAATCCCAGCGACTTGGGAGGCTGAGGCAGGAGAATTGCTTGAACA	N	60	PASS	PRECISE;SVTYPE=DEL;SVLEN=-1461;END=9228035;SUPPORT=13;COVERAGE=23,20,21,21,21;STRAND=+-;AF=0.619;STDEV_LEN=0.000;STDEV_POS=0.000	GT:GQ:DR:DV	0/1:43:8:13
chr1	9258720	Sniffles2.INS.186S0	N	GTGTTGTTATGTTGCTGCTGTTACATCGGTGTTGTTACATTGTTATGCTGGTGTTGTTTTGTTGTTGTTACACCA	60	PASS	PRECISE;SVTYPE=INS;SVLEN=75;END=9258720;SUPPORT=25;COVERAGE=25,25,25,25,24;STRAND=+-;AF=1.000;STDEV_LEN=0.000;STDEV_POS=0.000;SUPPORT_LONG=0	GT:GQ:DR:DV	1/1:60:0:25
chr1	9282515	Sniffles2.INS.188S0	N	CCCCCTCCTCCTTGTCTCCTCCTCCCTCTCCCCCTTCCCCCCTCCCCCCCTCCCCCTCCCCTCCCCCTCCTTGTCCTCCTCCTCCTCCCCCTCCTCTCTTCCCCTCCTCCCCCTCCCTCTTCCCCCTCCTCCCCCTCCTCTTCCCCCTCCTCCCCCTCCTCTTCCCCCTCCTCCCCGCCTCTTCCCCCTCCTCCCCCTCCTCCCCCTCCTCTTCCCCCTCCTCCCCCTCATCTTCCTCCCCTCCACCCTCCTCTTCCCCCTCCTCCCCCCCCTCCTCCTCCCCTTC	60	PASS	PRECISE;SVTYPE=INS;SVLEN=286;END=9282515;SUPPORT=10;COVERAGE=14,15,15,15,15;STRAND=+-;AF=0.667;STDEV_LEN=2.066;STDEV_POS=0.408;SUPPORT_LONG=0	GT:GQ:DR:DV	0/1:22:5:10
chr1	9310074	Sniffles2.INS.189S0	N	CTGTGATGATGCCTCTGCACCTGCCGTGGGAAGGCCACAGAGTCTAGGGGCCAT	60	PASS	IMPRECISE;SVTYPE=INS;SVLEN=54;END=9310074;SUPPORT=14;COVERAGE=26,26,27,27,27;STRAND=+-;AF=0.519;STDEV_LEN=0.000;STDEV_POS=31.484;SUPPORT_LONG=0	GT:GQ:DR:DV	0/1:60:13:14
chr1	9411307	Sniffles2.BND.104BS0	N	N[chr12:132156042[	60	PASS	IMPRECISE;SVTYPE=BND;SUPPORT=16;COVERAGE=21,1,22,23,23;STRAND=+-;AF=1.000;CHR2=chr12;STDEV_POS=108.508	GT:GQ:DR:DV	1/1:44:0:16
chr1	9810142	Sniffles2.INS.18DS0	N	AGGGAAGGGGGGGAGGGAGGGAAGGGGGCAGGGAGGGAGGGAAGGGGGAGGGAGGGAAGGGGGGTAGGGAGGGAGGGAAGGGAGGTAGGGAGGGAGGGAAGGGGGGTAGGGAGGGAGGGAAGGGGGGTAGGGAGGGAGGG	60	PASS	PRECISE;SVTYPE=INS;SVLEN=140;END=9810142;SUPPORT=19;COVERAGE=20,19,19,19,19;STRAND=+-;AF=1.000;STDEV_LEN=1.414;STDEV_POS=0.000;SUPPORT_LONG=0	GT:GQ:DR:DV	1/1:52:0:19
chr1	9968552	Sniffles2.INS.18FS0	N	AGGTCAGGAGTTTGAGACCAGCCTGGCCAACGTGGTGAAACCCCGACTCTACTAAAAAAAAAAGAACAAAAATTAGGCCTGGCGCGGTGGCTCACGCCTGTAATCCCAGCACTTTGGGAGGCCGAGGCGGGCAGATCACG	60	PASS	PRECISE;SVTYPE=INS;SVLEN=140;END=9968552;SUPPORT=14;COVERAGE=27,26,26,26,25;STRAND=+-;AF=0.538;STDEV_LEN=0.000;STDEV_POS=0.000;SUPPORT_LONG=0	GT:GQ:DR:DV	0/1:60:12:14
chr1	10187664	Sniffles2.INS.191S0	N	ATTATATAATATATTATATAATATATATAATATATATTATATAATAATATATAATATATATTATATAATAATATATTATATATTATATAATAATATATAATATATATTATATAATATATATA	60	PASS	IMPRECISE;SVTYPE=INS;SVLEN=135;END=10187664;SUPPORT=16;COVERAGE=17,17,17,17,20;STRAND=+-;AF=0.941;STDEV_LEN=7.985;STDEV_POS=141.210;SUPPORT_LONG=0	GT:GQ:DR:DV	1/1:34:1:16
chr1	10188093	Sniffles2.INS.193S0	N	TATATTATATATTATAATATAATATATATTATATAATATATATATAATATTATATATTATATATTATTATAATATATTATATATAATTATATAATATATATTATATAATATATATAATATATAATATATATTATATAATATATATAATATATATTATATTTTATTAATATATATTATATAATTATATATAATATATATTATATAATTATATATAATATATATTATATAATTATATATATATATATTAATTATATATATAATATATATATAATTATATAATATATATATATAATTATATAATATATATTATATAATTATATATATAATATTATATATATAATTATATAATATATATTATATAATTATATAATATATATTATATAATTATATAATATATATTATATATAATTATATAATATATATTATATAATTATATAATATATATTATATAATTATATAATATATATTATATATAATTATATAATATATATTATATAATT	60	PASS	PRECISE;SVTYPE=INS;SVLEN=499;END=10188093;SUPPORT=10;COVERAGE=17,21,20,20,19;STRAND=+-;AF=0.500;STDEV_LEN=5.822;STDEV_POS=8.573;SUPPORT_LONG=0	GT:GQ:DR:DV	0/1:60:10:10
chr1	10274674	Sniffles2.DEL.AA2S0	AATGCACAAGATTAGTATTTTCCCCTGTGCAAAAATAAAAATTGAGGATGGGGTATTTGATGATGTTAGGGAATTATTGTTTATTT	N	60	PASS	PRECISE;SVTYPE=DEL;SVLEN=-86;END=10274760;SUPPORT=18;COVERAGE=18,18,17,17,17;STRAND=+-;AF=1.000;STDEV_LEN=0.000;STDEV_POS=0.000	GT:GQ:DR:DV	1/1:50:0:18
chr1	10662228	Sniffles2.DEL.AA3S0	AACACACACATACATTGACACCCACCCACCCCCACACACAGTCACATGCTCACAATCACATAC	N	60	PASS	PRECISE;SVTYPE=DEL;SVLEN=-63;END=10662291;SUPPORT=12;COVERAGE=21,21,21,21,23;STRAND=+-;AF=0.571;STDEV_LEN=0.000;STDEV_POS=0.000	GT:GQ:DR:DV	0/1:56:9:12
chr1	10715791	Sniffles2.DEL.AA4S0	CAGCACCCAATCCACACCCCACAGCATCCAATCCGCACCTACAGCACCCAATCCACTCCCCGCAGCACCCAATCCTCTCCCGG	N	60	PASS	PRECISE;SVTYPE=DEL;SVLEN=-83;END=10715874;SUPPORT=20;COVERAGE=31,33,34,34,34;STRAND=+-;AF=0.588;STDEV_LEN=0.000;STDEV_POS=0.000	GT:GQ:DR:DV	0/1:60:14:20
chr1	10744393	Sniffles2.DEL.AA5S0	GGCACCACGAGCAGGCATGTCCTGGGCACCACGAGCAGGCATGTCCTGGGCACCACGAGCAGGCATGTCCTGGGCACCACGAGCAGGCATGTCCTGGGCACCACGAGCAGGCATGTCCTGGGCACCACGAGCAGGCATGTCCTG	N	60	PASS	IMPRECISE;SVTYPE=DEL;SVLEN=-144;END=10744537;SUPPORT=35;COVERAGE=35,35,35,35,35;STRAND=+-;AF=1.000;STDEV_LEN=24.467;STDEV_POS=22.787	GT:GQ:DR:DV	1/1:60:0:35
chr1	10971076	Sniffles2.INS.196S0	N	GAGGCAGAGGCTGCAGTGAGTCCAGCCTGGGGGACAGAGTGAGACCCTGTCTCAAAAAGAAAAAAAAAACAGCATAGGCACTGGTGTCAGTAGGCATCTGGGTTTGAATCCCACCTCTGTTGTGTGTATGTGTGTGTGTGTGTGTGTGTACCTGTTGCTTAGTTTCAGTTTATTTCTGTGAGTTGATTGTATGATAATGATGGTGATGATAGTAATAATAGTGATGGTAGTAGAGGGATGATATTGATGGTGATGGTGGTGATGATGATGTGAATGGTGGTGATGATAGTGATGGTGGTGATGGTGGTGATGATGATGGTGATGGTGACAATCATGGTAGTGATGGTCACAGTGATGATGGTGCTGGTGATGGTGGTGATGATGGTGTTAATGGTGGTGATGATAGAAATGATGGTGGTGATGATGGTGTTAATGGTGGTGATGATAGTAATGATGGTGGTGATGGTGGTGATCATGATGGTGATGGTGACAATCGTGGTAGTGATGGTCACAGTGATGATGGTGCTACTGATGGTGATGATGATGGTGTTAATGGTGGTGATGATAGTGATGGTGGTGATCATGATGGTGATGGTGATAATCGTGGTAGTGATGGTCACAGTGCTGATGGTGCTGGTGATGGTGGTGATGGTGTTATTTGTGGTAGTGATGATGGTGATAATAGTGATATGATGATGGTGATTATGGTGTCGGTGGTGGTAATGATGGTGGTAGTGATGATGGTGGTATTGGTGCTAGTGACAGTGATGATGGCAATAATAGTGATGGTGACTATGGTGGTGATGGTGGTGGTGGTAATGGTGGTGATGATAGTAATGATGGTGGTGATGGTGGTGATCACGATGGTGATGGTGATAATCGTGGTAGTGATGGTCACAGTGATGATGGTGGTGATGATGGTGTTAATGGTGGTGATGATAGTAATGATGGTGGTGATCATGATGGTGATGGTGATAATTGTGGTAGTGATGGTCACAGTGATGATGGTGCTGGTGATGGTGTTATTCATGGTAGTGATTATGGCAATAATAGTGATATGATGATGGTGATTATGGTGTCGATGGGGGTGGTAATGATGGTGGTAGTGATGATGGTGGTACTGGTGCTAGTGACAGTGATGATGGCAATAATAGTGATGGTGACTATGGTGGTGATGGTGGTGGTGATGTGGTGGTGGTAATGGTGGTGATGGTGGTGACGATGGCAGTGATGGGACTTCATAAGATGTGAGACTTTAATGAGTTAACACATATAAAAGTCTTTACAGGGTGATCACTGCAGAGCACTTGCCTAAAGGTGACAGCTCTTATGATAATAATAATTACTGTCATCCAGAGATGAAAGGACTTATCCAGGAACAGAGCAGCAGGACCAGCGGCCCAAACTCCCCACCATCATTTTCCAGCCCATCACAGAGCCAGACGGAGTATTAGAGAAATCGAGTAAGTAATGTTAGAATACACATGACACTGAATCAATAATGAACCCAATGTTGTGTTCCTCTGCAGGTATGAGACATATGTCTGACTCCTACAGGCCTCAGGGCTTCATTGTGGACACAGCCTCCCACTGTCTAGGAGAGCTGGTAGAGAAACTGGGAGGTCTCCCCTGAATCTGCTTGACATGGATTATGGGATACTCACGTGTACTTTAAAAAATACAGGCTGGGGCCGAGCACGGTGGCTCACGCCTGTAACCCCAGCACTTTGGGAGGCCGAGGCGGGTGGATCACGAGGTCAGGAGTTCAAGACCAGCCTGGCCAACATGGCGAAACCCCATCTCTACTAAACATACAAAAATTAGCAGGGCATGGTGGTGTGTACCTGTAATCCCAGCTACCCAGGAGGCTGAGGCAGGAGAATCACTGGAACCCGG	60	PASS	IMPRECISE;SVTYPE=INS;SVLEN=1896;END=10971076;SUPPORT=19;COVERAGE=27,19,19,25,25;STRAND=+-;AF=1.000;STDEV_LEN=105.812;STDEV_POS=0.000;SUPPORT_LONG=0	GT:GQ:DR:DV	1/1:52:0:19
chr1	11041737	Sniffles2.INS.197S0	N	AGAAGAATGGGTGGATGGATAGATAGATGGCTGGAAGGATGGATTAATGGGTGGATTGATGGATGGGTAGGATTGGTAGGTAGAAGGATGGGTGGGTGGATAGATGGATAGCTGGAAGGAATGGATGGATGGATGCATGGATACATGGATGGATGGATGGATGGATAGATGGATAGATAGATAGATAGATAGACAGACAGATATGTAGAAGGGTGGGTGGATGGGTAGATAAATAGAAGGATGGGTGGATAGAGGATGAGTGGGTG	60	PASS	PRECISE;SVTYPE=INS;SVLEN=266;END=11041737;SUPPORT=20;COVERAGE=22,20,21,20,20;STRAND=+-;AF=0.952;STDEV_LEN=3.020;STDEV_POS=0.000;SUPPORT_LONG=0	GT:GQ:DR:DV	1/1:45:1:20
chr1	11373882	Sniffles2.INS.19AS0	N	GTGTATGTGGTGTGTGTGGTCTGCATGTGGTGTGTGTGTATGAGTGTGATGTGTGTGGTGTGTGGTCTGTGTGTATGAATGTGGTGTGTGTGTGTGGATAGGTGTGGTATGTATGAATGGGTGTGTGTGGTGTGTGTGAATGGGTGTAGTGTGTATGGATGGGTGTGTGTGGTGTGTATGGTGTGTGTGTGGATAGGTGTGTGTGGTGTGTGTGGATGTGTGTTTGGTGTGTGTGGTGTGTGTACGATGTGTGTGGTGTGTGTGTGGTGTGTGTGGCATGTGTGTGTTGTGTGTGCAGATGAGCGTGTGGGCTGTGTGCATGTGTGAATGAGCGTGCGGGCTGTGTGTGGATGGGTACGTATGGTGTGTGTGTATGTGTGTTTGGTGTGTTTGTGTGGTGTGTGTAATGTGTGTATGGTTTGTGTGGTGTGTGTGTGGCGTGTGTGTGGTGTGTGTGTATGGACGTGTGTGGATGGGTATGTATGGTGTGTGTGTTGTGTTGTGTGGTGTGTGTGGTGTGTGTGTGTATGAGCGTGTGTGGTGTGTGTGTGAATGAGCGTGTGGGCTGTGTGTGGATGGGTATGTATGGTGTATGTGGTGTGTGTTGTGTGTGCAGATGAGCGTGTGGGCTGTGTGTGTGGTGTGTGCATGTGTGAATGAGCATGTGGGCTGTGTGTGGATGGGTACGTATGGTGTGTGGTGTGTGTGTGTATGTGTGTTGGTGTGTTTGTGTGGTGTGTGTATGGTGTGTGTGGTGTGTGTGGCATGTGTGTGTTGTGTGTGCAGATGAGCGTATGGGCTGTGTGTGTGGTGTGTGTGTGTGAATGAACGTGTGGGCTGTGTGTGGATGGGTACGTATGGTGTGTGTGGTGTGTGTGTGGCGTGTGTGGATGGGTATGTATAGTGTGTGTGGTGTGTGTGCTGTGTTGTGTGGTATGTGTGTGTGGGATGAGCGTGTGTGGTGTGGGTGTGTGTATGAGCGTGTGGGCTGCGTGTGGGAGTGTGGATGAGCAAGTAGGCTGTGTGTGGATGGGTATGTATGGTGTGTGTGGTGTGTGGATGAGTGTATGTGGTGTGTTGTGTGGTGTGTGTGGATGTGGATGGATGTGTGTGGTGTGTTGTGTGCTGTGTGGTGTGTGGATGGGTGTGTGTGTTGTGTGGTGTGTGGATAGGTGTGTGTTGTGTGGTGTGTGAGTGTGTGTGGTGTGTGGTGTGTGGATGGGCGTGTGTGGTGTGTGTT	60	PASS	PRECISE;SVTYPE=INS;SVLEN=1240;END=11373882;SUPPORT=13;COVERAGE=17,17,21,20,17;STRAND=+-;AF=0.619;STDEV_LEN=6.309;STDEV_POS=0.000;SUPPORT_LONG=0	GT:GQ:DR:DV	0/1:43:8:13
chr1	11522630	Sniffles2.INS.19DS0	N	CCCAGCCAGGACCCAGCCAGAGCCCAGCCAGGGCCCAGCCAGGGCCCAGCCAGAGCCCAGCCAGGACCCAGCCAGGACCCAGCCAGGGCCCAGCCAGGAACCCAGCCAGAGCCCAGCCAGAGCCCAGCCAGAGCCCAGCCAGGACCCAGCCAGGACCCAGCCAGAGCCCAGCCAGGACCCAGCCAGGACCCAGCCAGGACCCAGCAGGACCCAGCCAGAGCCCAGCCAGGACCCAGCCAGAGCCCAGCCAGGGCCCAGCCAGAGCCCAGCCAGGACCCAGCCAGGGCCCAGCCAGGGCCCAGCCAGGACCCAGCCAGGACCCAGCCAGAGCCCAGCCAGGACCCAGCCAGGGCCCAGCCAGGGCCCAGCCAGGACCCAGCCAGGGCCCAGCCAGGGCCCAGCCAGAGCCCAGCCAGGACCCAGCCAGGACCCAGCCAGAGCCCAGCCAGAGCCCAGCCAGGACCCAGCCAGAGCCCAGCCAGAGCCCAGCCAGAGCCCAGCCAGGACCCAGCCAGAGCCCAGCCAGGACCCAGCCAGGACCCAGCCAGGACCCAGCCAGGACCCAGCCAGAGCCCAGCCAGGACCCAGCCAGAGCCCAGCCAGGACCCAGCCAGGACCCAGCCAGAGCCCAGCCAGGACCCAGCCAGAGCCCAGCCAGGGCCCAGCGAGA	60	PASS	PRECISE;SVTYPE=INS;SVLEN=670;END=11522630;SUPPORT=12;COVERAGE=21,21,21,21,22;STRAND=+-;AF=0.571;STDEV_LEN=0.753;STDEV_POS=0.000;SUPPORT_LONG=0	GT:GQ:DR:DV	0/1:56:9:12
chr1	11595736	Sniffles2.INS.19FS0	N	GACAAATTAAATATTTTTTTTTTTTTTTTTTTTGAGACAGAGTCTCGCTCTGTCGCCCAGGCTGGAGTGCAGTGGCACAATCTCGGCTCACTGCAAGCTCCGCTTCCCAGGTTCACGCCATTCTCCTGCCTCAGCCTCCCGAGTAGCTGGGACTACAGGCGCCCGCCACCGCGCCCGGCTAATTTTTTGTATTTTTAGTAGAGACGGGGTTTCACCTTGTTAGCCAGGATGGTCTCGATCTCCTGACCTCATGATCCACCCGCCTCGGCCTCCCAAAGTGCTGGGATTACAGGCGTGAGCCACCGCGCCCGGCC	60	PASS	PRECISE;SVTYPE=INS;SVLEN=314;END=11595736;SUPPORT=15;COVERAGE=31,31,31,31,29;STRAND=+-;AF=0.484;STDEV_LEN=0.000;STDEV_POS=0.000;SUPPORT_LONG=0	GT:GQ:DR:DV	0/1:60:16:15
chr1	11679562	Sniffles2.DEL.AA7S0	TGTCGCCCAGGCTGGAGTGCAGTGGCACGATCTGGGCTTACTTCAACCTCTGCATCCCGGGT	N	60	PASS	PRECISE;SVTYPE=DEL;SVLEN=-62;END=11679624;SUPPORT=13;COVERAGE=29,27,29,29,29;STRAND=+-;AF=0.464;STDEV_LEN=0.000;STDEV_POS=0.000	GT:GQ:DR:DV	0/1:60:15:13
chr1	12042690	Sniffles2.INS.1A0S0	N	TCTCCCTCTCCCTCTCCCTCGCCCTCGCCCTCGCCCTCGCCCTCGCCCTCGCCCTCGCCCTCGCCCTCGCCCTCCCTCTCCCTCTCCCTCTCGG	60	PASS	PRECISE;SVTYPE=INS;SVLEN=94;END=12042690;SUPPORT=14;COVERAGE=18,18,19,19,19;STRAND=+-;AF=0.737;STDEV_LEN=0.463;STDEV_POS=0.000;SUPPORT_LONG=0	GT:GQ:DR:DV	0/1:10:5:14
chr1	12062735	Sniffles2.INS.1A2S0	N	CATCCATCCATCCACTTATGCATCCATCCATCCATCCATCCATCCATCCACTTATG	60	PASS	PRECISE;SVTYPE=INS;SVLEN=56;END=12062735;SUPPORT=11;COVERAGE=22,21,20,20,18;STRAND=+-;AF=0.550;STDEV_LEN=0.000;STDEV_POS=0.000;SUPPORT_LONG=0	GT:GQ:DR:DV	0/1:59:9:11
chr1	12138949	Sniffles2.INS.1A3S0	N	CCTTGAAGCCCGTGGTTTGTCCACGTTACCACCCACCCTCTGCAGAAGCAGGAGGACAGATGGGGC	60	PASS	PRECISE;SVTYPE=INS;SVLEN=66;END=12138949;SUPPORT=22;COVERAGE=34,33,34,35,31;STRAND=+-;AF=0.647;STDEV_LEN=0.000;STDEV_POS=0.000;SUPPORT_LONG=0	GT:GQ:DR:DV	0/1:58:12:22
chr1	12440785	Sniffles2.DEL.AA9S0	ACAATCACTTGAGTCTGGGAGGCAGAGGTTGCAGTGAGCTGAGATCGTGCCACTGCACTCCAGCCTGGGCA	N	60	PASS	PRECISE;SVTYPE=DEL;SVLEN=-71;END=12440856;SUPPORT=18;COVERAGE=33,32,33,32,32;STRAND=+-;AF=0.562;STDEV_LEN=0.000;STDEV_POS=0.000	GT:GQ:DR:DV	0/1:60:14:18
chr1	12816075	Sniffles2.DEL.AAAS0	AGTTCTTTCTTTTTTTTTTTTTTTTTTTTTTCCTTTCTTTTTTTTTTTTTTATTATACTCTAAGTTTTAGGGTACATGTGCACATTGTGCAGGTTAGTTACATATGTATACATGTGCCATGCTGGTGCACTGCACCCACTAATGTGTCATCTAGCATTAGGTATATCTCCCAATGCTATCCCTCCCCCCTCCCCCCGACCCCACCACAGTCCCCAGAGTGTGATATTCCCCTTCCTGTGTCCATGTGATCTCATTGTTCAATTCCCACCTATGAGTGAGA	N	60	PASS	PRECISE;SVTYPE=DEL;SVLEN=-280;END=12816355;SUPPORT=22;COVERAGE=22,22,22,22,22;STRAND=+-;AF=1.000;STDEV_LEN=0.000;STDEV_POS=0.000	GT:GQ:DR:DV	1/1:60:0:22
chr1	13224530	Sniffles2.INS.1A9S0	N	TTTATCATATTAACTTTAAACACACTTCCTAACAAGGAATTCACAAAAGCTATTCATA	60	PASS	PRECISE;SVTYPE=INS;SVLEN=58;END=13224530;SUPPORT=26;COVERAGE=19,45,45,45,46;STRAND=+-;AF=0.578;STDEV_LEN=0.000;STDEV_POS=0.000;SUPPORT_LONG=0	GT:GQ:DR:DV	0/1:60:19:26
chr1	13235348	Sniffles2.DEL.AACS0	ACTTTGGGAGGCCGAGGCGGGCAGATCATGAGGTCAGGAGATCGACACCATCCTGGCTAACATGGTGAAACCGCATCTCTACTAAAAATAGAAAAAAAATTAGCCAGGCGTGGTGGCAGGTGCCTGTAGTCCCAGCTACTCAGGAGGCTGAGGCGGGAGAATGGCATGAACCCAGGAGGCAGAGCTTGCAGTGAGCCAAGATCATGCCACTGCACTCCAGCCTCGGTGACAGAGCAAGACTCCGTCTCAAAAATAAAAAACAAAAAAAAACTTTCGGTTAGTGTAATCTAGTCTTCCCTGTAGATGTAGCTAATTTTATTTTATTTTTATTATTATTTTTATTGAGACAGAGTCTTCCTCTGTCTGCCAGACCGGAGTACAATGGTGCGATCTCGGCTCACTGCAACCTCTGCCTCCTGGGTTCAAGTGATTCTCCTGCCTCAACCTCCCTAGTAGCTGGGAATACAGGCATGCACCACCATGCCCAGCTTCTTTTTGTACCTTTAGAAAAGAAGGGGTTTCACCGTGTTGGCCAGGCTGGTCTCGAACTCTTGACAAGTGATCCACCCGCCTCGGCCTCCCAAAGTGCTGGGATTACAGATGTGAGCCACCGTGCCCAGCCTGATTTAGCTAATTTTAGTTTCAAGATACCATTTGTTCATTCAACCTTTGTAGAAGGCTGAGAAAAACAAGGGCAATGGTAGTGCCACTAAATTTGTAAAATCTTCTTTAAGTGTTTGATAACCTGTCCAGTAAAGTGTGTTCCTGAGACAGGATTGTTCCCTTGACTTTGACCTTCTTCATGGGCAGGAACTAGAGTGGTTTGTTTCACTCCGGCTGCAGTCTGTGGATGGCTGAGTGTGAACAGCTCAGTGTATGGTCAGAGTGACAGCTTCCCGCACCTGCCCTTTTTGACACTCAAGTTCTTATTCGGTGTAAAGGAAGAACCAGGTCACATTAGCTATTTAAAGAGTAGCATAAGTGAAGGATTTTATTGGGTGATAAATGTGGCTCTCAGTGGAAAGGGGAGTTAGAAAGGGGATGGTGCTGCCAGGCGCAGTGGCTCAAGCCTGTAATCCCAGCACTTTGGAAGGCTGTGGGAGGCTGAGGCAGATGGATCACCTGAGGTCAGGAGCTCGAGACCAGCCTGGCCAACATGGTGAAACCCCATCTCAAATAAAAATGCAAAAAAATTAGCTGGGCGTGGTGGCGGGTGACTGTAATCCCAGCTACTTGGGAGGCTGAGGCAGGAGAATCTCTTAAGCCCAGGAGGCAGAGCTTGCAGTGAGCAGTGAGCTGAGATCACGCCACTGCACTCCAGCCTGGGCAACAGAGTGAGACTCCGTCTCAAAAAAAAAAAAAAAAAGAAAGGGGATGGTGCAGCAAGAAGGTGATCTTCCCCTGAAGCCACACCATCTGAAGTTAGCTGCATCTCTCTGTAGGCTTTAATGCTCATCTGCTTGTATCCCCAACGTTCAGCCACTTGTATTCCGATGCTCAGCATCTTGCATCCCCAACCACTTGCAGCAGCCGCTTGTGTTGCTCTGCCAGCTGGTCTTTTTATGGGCCCAGGATAGGGTGTGAGGAAGGCCAAAAGGGCAATCATTTGGGCAGAAAAATGGGGTTAGCTGTTTTCACTTAGGGCCGAGTTTCCAGGATTGAGGGTGGGTTTAGTTGGGAGCCCAGCTGTTCTGAATCATTTCCTTATTGCTGGCCAACAAGGTAAAACCCTGTCTCTACCGAAAATTAGCTGGGTGTGGTGGGGGATGCCTGTAGTTCCAGCTACTTGGGAGGCTGAGGCAGGAGATTCCTTGAACCCAGGAAGCAGAGGTTGCAGTGAGCTGAGATCGTGCCACTGCACTCCAGCCTGGTGACAGAGCAAGACTCCGTATCCAAAAAAAGAAGAATGGGCACACAGATGCCTCAACATTTGGCAACTGAGGGACTTTTCCTCCTGGGTCATTATCCATCCATTCCAATTATGGAAAAATTCCTGCTTTCTAGAGCATTAAAGGAGAATCACCAAGAGGATATCAAGACAGGTGGTGATAAAGCCTTTTGGGTATAGTTGTTCTCACTATTGGGTTTATGCAAATGGAGATATGATAAAGACTTTTTTGGCCACTTTAGGACAGATTACAAAAGAAACCACAAAAAAATGCTGTGGGACACAGAAGTCTCTAAATTCCTTACCTTAAGTGGTTTCAGGGAAATGTTTATGTTTATAGCTAATTGCTACAAGTCTAACTAAAACCAAGGTTGCAGTAGCTCAATGCATAGAACTTATAGATAAGTCCATTTTTGTAAGCTTGCTTTTTGGCTTTGGTTTTAGGCTTATGTTGCCTAAAAGGTTTTAAGTGTTGATGCATGCCTGCCCACCGCCACGCTCATCTGGCCTAGGATGCTTTAATTGGCTGTAAGTCTTTTGGCTCTGAATCTCACGTCCATAGGAGTCCCACCTAGGGGCTGGGTGGACCAAGGCAGGTAGCTCCGCCACCCTGTCATCCACATGAGACAAATTAAAACTTTGGCCATTGATGCTGCTTCTGGCATATCCTGATGAACAGGGGGGAAAATGAGAAATAACAGTGAATTTCTAAGCCCCCTAACTGAAGAAACAGACCCCCTGTTGGTCAAGAGGAAACCCCAGTTATCCTTGAAAACTGAGTTCTCAAGGAGAACGAGATGTTGGGCGGGGGGGGTCCACAAGCTTCACTATACCCCCTCCCTTGCTAACCACCATTAGCCTTTCTTCCTTAAGGGTCAAACAGAAACCAGCTCTTTAAGAATCTACCACTCATAGCAACCAACTGCCTGATGCTGCTTCTCCTGTCAGAGTGGCCATCCGACACTTGGCCACTCTTTTTTTTTTTTTTTTTTTTTTTTTTGACACGGAGTCTCCTTCTGTCGCCCAGGCTGGAGTGCAGTGGCGCCATCTCGGCTCACTGCAACCTCTGCTTCCCAGGTTCAAGTCATTCTCCTGCCTCAACCTCCCAAGTAGCTGGGATTACAGGCGTGGGCCACCATGCCCAGTTGATTTTTGTATTTTTAGTAGGGACAGGGTTTCAACATGTTGGCCAGGCTGGTCTCGATCTCCTGACATCAGGGTATCCACTCACTGGGATCAGGTGCTGGAATTCCAGCTGTGAGCCACCTTGCCTGGCCATGGCCACCTTTTATGAAAAATAAAGCTCTCCCTTCCAAACTTAAAATAAATAAGTAGTAAAATAAATGATACATACCAACAGAACACTGTATATAGTAAATACACACATATAATATGTATGCAGTTGAAAAATATAATAGTAATGTTGACAAAAAGAGTCAAACTCTGTAATATATGTGAAGAGATTTATTCTGAGCCAAATATGAATGACCATGGCCCATGACACAGCCCTCAAGAGGTCTGGAGAGGCTGGGCGCAGTGGCTCATGCCTGTAATCCCAGCACTTTGGGAGGCCGAGGCAGGCGGATCACGAGGTCAGGAGATCGAGACCATCCTGGCTAAAATGGTGAAACCCTGTCTCTACTAAAAATACAAAAAAAAATTAGGTGGGCATGGTGGTGGGCGCCTGTAGTCCCAGCTACTCGGGAGGCTGAGGCAGGAGAATGGCGTGAACCCGGGAGGCAGAGCTTGCATTGAGCCGAGATCGTGCCACTGCACTCCAGCCTGGGTGACAGAGCAAGACTCCATCTCAAAAAAAAAAAAAAAAAAAGAGGTCTGGAGAACACGTGCCCAGGGTTGTTTGGGGCGCAGGTTGGTTTTATACAGTTTAGGGGTACATGAAACATCAATTAAATACATCTAAGAAATATATGGCCAGTCCCCCTGGTTCTGTGGCTCACGCCTGTAATCCCAGCACTTTCAGAGGTTGAGGTGGGTGGATCATTTGAGGTCAGGAGTTCGAGACCAGCCTGGCCAACATGCTGAAACCCCATCTCTACTAAAAATACAAAAATTAGCCTGTCACGGTGCTACACACCTTTAATCCCAGCTACTCAGGAGGCTGAGGCAGAAGAATTGCTTGAATCTGGGAGGTGGAGTTTGCAGGGAGCTGAGATCACACCACTGCATCCCAGACTGGGTGACAGAGCCAGAATCCATCTCAAAAAAAAAAAAAAAAAAGAAAGAAAGAAAAAAGAAATACATGGCTGGGTGAGTGGTGGCTCACGCCTGTAATCCCAGCACTTTAGGAGGCCGAGGCGGGTGGATCATCTGAGGTCAGGAGTTAGAGACCAGCCTGGCCAACATAGTGAAACCCCGTCTAATTTTTGTAAAAATACAAAAATTAGCCAGGTGTGATGGTGTGTGCCTGTATTCCCAGCTACTCGGGAGGCTGAGACAGGAGAATTACTTGAACCTGGGAGACAGGGATCGCAGTAAGCCAAGAGCAAACCACCGCATTTCAGCCTGGGTGACAGAGTGAGAATCTGTGTGAAAGAAAGAAAGAGAGAGGGAGAGAGGGAGGGAGGGGGAGAGAGAGAGAGAGAGAAGAAAAGAAAAGAGAAGAGAAGAAAAGAAAAGAAAAGAAAAGAAAAGAAAAGAAAAGAAAAGAAAAGAAAAGAAAAGAAAAGAATTACATTGGTTTGGCTCAGAAAGGAGAGACAACTGAAGGGTCGGGGGCTTCCAGGCTATAGGTAAATTTAAACATTTTCTGGTTGACAATTGGTTGAGTTTGTCTAAAGACCTGGGATCCATAGAAAGGAAATGGTCAGGGTGAAATAAAAGATTGTGGAGACCGAGGTTCTTTTGAAATCTCATAGTGGCCACCCTTCGAGACAACAGATGACAGATGTTTGCTATTCAGACCCTTAAAATTACCAGACAGTCCATCTCTTCAGGACTGGGAGGGCCTGCAAGAAAAAGATCTAGCTGTGTTAATAGAGATTCTTTACAGATGCAGATTTTCCCCCATAAAGGACAGCTTTGCAGGGCCATTTCAAGATATGGCAAAGAAACATGCCTTGGGGCAAAATATCTTGACTTTCTCCTCTGTCACAGGATGTTATGCCAGAGTCAGATTGGAAAGTAAGTCACCATATACAGGGCTAAAAAAACTCATCTGATGGGAATTTATGATTTTGGGGCATGACTCTGTAGACTCCTTAGGAATTTGGGCAAGATAAAAAATTCAGACCTTAGTCCTCAGTAAAATGAAGGCATATGTACCTTCCACCCACTTTAGGGCCACCTGTCTCTCCACTCTTCTCCTTCCAATCCCATCCACCTATGTGTCTTCCAACAATTTATAAAAGTGACCAAAGGGACAATGAAAATGGTTTTAACATTTGAATATCAACCAAACATGCATGATTGGGCCACGTGCAGTGGCTCACGCCTGCACTCCCAACA	N	60	PASS	PRECISE;SVTYPE=DEL;SVLEN=-5353;END=13240701;SUPPORT=10;COVERAGE=31,31,28,30,34;STRAND=+-;AF=0.333;STDEV_LEN=0.000;STDEV_POS=0.000	GT:GQ:DR:DV	0/1:44:20:10
chr1	13329078	Sniffles2.DEL.AADS0	CCTCTGCCCGGCTGCCCCTACTGGGAAGTGAGGACCCCTCTGCCCGGCCAGCCGCCCCGTCCGGGAGGGAGGTGGGGGGGGTCAGCCCCCCGCCCGGCCAGCCGCCCCGTCCGGGAGGGAGGTGGGGGGATCAGCCCCCTGCCTGGCCAGCCGCCCCGTCCGGGAGGTGAGGGGT	N	60	PASS	PRECISE;SVTYPE=DEL;SVLEN=-175;END=13329253;SUPPORT=10;COVERAGE=24,24,25,24,24;STRAND=+-;AF=0.417;STDEV_LEN=0.516;STDEV_POS=8.981	GT:GQ:DR:DV	0/1:60:14:10
chr1	13427113	Sniffles2.INS.1ADS0	N	CGGTCTCTTCCTTCTCCAGTGGGGAGAGTGGTAGTTATGGATGATTAAAACTGAAACCGTCTCCCAGCTGCAGGGCTGCCATGTTGCCACACTTTCCTTCCCCATCTCCTGTTGACTGAAGCAGTATCACCAGCAGCCCTGACAGAAAGGTTCTTCTGGGTT	60	PASS	PRECISE;SVTYPE=INS;SVLEN=162;END=13427113;SUPPORT=11;COVERAGE=22,22,22,22,20;STRAND=+-;AF=0.500;STDEV_LEN=0.378;STDEV_POS=0.000;SUPPORT_LONG=0	GT:GQ:DR:DV	0/1:60:11:11
chr1	13431252	Sniffles2.DEL.AAES0	TCCACACCCACAGCAGTTAGGTGTGCCTAGTCCTGCAGATCTGGATGGGACAGTAAAGTTCACTGCACCTAAGGAAACCTGTCTCTCTGACCGAGGGGAAGGCTCTGTGGGCACTGCTGTGTGACACAGGGAGCAGACACCAGGTTCTCAGGACAAAGGACTATAACAGTAGTATCAATAGTCAATGTCATTCCACGATTTAGGGCCTGGGCACCCAAACCATTGGAGAAAGCTGCAACATGCAAAGGGAAACTGGGTTTCAAGAAGACACTTTTTTAAAAAATGAGGCCGGGCACAGTGGCTCACACCTGTAATCTCTGCACTTTGGGAGACCAAGGTAGGTGGATCACCTGAGGTCAGGAGTTCAAGACCAGGCTGGCCAATGGGGTGAAACCCCATCTCTACTAAAAATATAAAATTAGGCCAGGCGCAGTGGCTCATGCCTGTAATCCCGGCACTTTGGCAGGCCAAGGCAGGTGGATCACGAGGTCAGGAGTTCAAGACCAGCCTAGCCAAGATAGTGAAACCCCATCTCTACTAAAAATACACAAAAATTAGCTGGGTGTGGTGGCCAGTGCCTGTAATCCCAGCTACTCAGGAGGCTGAGGCAGAGAGTTGCTTGAACTCAGGAGGCGGAGGTTGCAGTGAGCCGAGATCATGCCACTGCACTCCAGCCTGGGTGACAGAGCAAGACTTCATCTAAAAAAAAAAAAAAAAATTAGCCAGGCGTGGTGGCATATGCCTGTGATCCCAGCTATTCGGGAGGCTGAGGCAGGAGAATGGCTCGAATCTGGGAGGCAGAGGTTGCAGTGAGCTGAGATTGAGCCATTGCACTCCAGCCTGGGTAACAAGAGCAAAACTCCATCTAAAAGAAAAAAAAAATTAGCAACGTGGAGGAGGTAATCACTTCTCAGTGAATCTCTCTTTAAACATTTACATATTCATGAAAGGGCACAGGAGGTTGTCTGAAAGTTAATTCATTGTCAAAACATAGTATTTTTTTCCTCCACTTAACATTGTGTGGTCTGACTCCATGTCTGCAACATCTTCATGCAATCCAGCAGCTCCTGCATGAGAAATATTCTATTAACTTTCCATCATTGGCTGGCCCTGGTGCCAGCT	N	60	PASS	PRECISE;SVTYPE=DEL;SVLEN=-1122;END=13432374;SUPPORT=13;COVERAGE=27,27,27,26,26;STRAND=+-;AF=0.481;STDEV_LEN=0.000;STDEV_POS=0.000	GT:GQ:DR:DV	0/1:60:14:13
chr1	13470160	Sniffles2.INS.1AES0	N	TGCCTCAGCCTGCTGAGTAGCTGGGACTACAGGCACCCGCCACCATGCCCGGCTAATTTTTTGTGTTTTTAGTAGAGACGGGGTTTCACCATGTTAGCCAGGATGGTCTCGATCTCCTGACCTCATGATCCACCTGCCTTGGCCTCCCAAAGTGCCGGGATTACAGGCGTGAGCCACCACGCCCGGCCAATTAACTGTTTAAAAAAAAAATGTTCTCGCCAGGCGCAGTGGCTCATGCCTGTAATCCCAGCACTTTGGGAGGCCAAGGCGGGCAGATCACGAGGTCAGGAGATCGAGACCATCCTTGCTAACACAGTGAAACCTGTCTCTACTAAAAATACAAAAAAATTAGCCGAGCGTGGTGGCGGGCGCCTGTAGTCCCAGCTACTCGGGAGGCTGAGGCAGCAGAATGGCGTGAACCTGGGAGGCGGAGCTTTCAGTGAGCTGAGATCGCGCCACTGCACTCCTGCCTGGGTGACAGAGCAAGACTCCATCTCAAAAAAAAAAAAAAAAAAGTTATATCCAGTTACCTTGACAAAAGTACCTTCTTTTTTTTTTTTTTTTTTTTGAGACAGAGTTTCGCTCTTGTTGCCCAGGCTGGAGTGCAGTGGTGCGATCTCGGCTCACTGCAACCTCTTCCTCCCAGGTTCAAGTGATTCTCT	60	PASS	PRECISE;SVTYPE=INS;SVLEN=662;END=13470160;SUPPORT=18;COVERAGE=19,18,18,18,19;STRAND=+-;AF=1.000;STDEV_LEN=2.321;STDEV_POS=0.000;SUPPORT_LONG=0	GT:GQ:DR:DV	1/1:50:0:18
chr1	13658375	Sniffles2.INS.1B0S0	N	GCCCCTACTGGGAAGTGAGGAGCCCCTCTGCCCGGCCAGCCGCCCCATCCAGGAGGGAGGTGGGGGGGTCAGCCCCCCACCCGGCCAGCCGCCCCATCCGGCAGGTGAGGGGCGCCTCTGCCCGGCC	60	PASS	PRECISE;SVTYPE=INS;SVLEN=127;END=13658375;SUPPORT=31;COVERAGE=29,31,31,31,31;STRAND=+-;AF=1.000;STDEV_LEN=0.000;STDEV_POS=2.422;SUPPORT_LONG=0	GT:GQ:DR:DV	1/1:60:0:31
chr1	14492666	Sniffles2.INS.1B2S0	N	ACCACACACACACACCACACACACCACACACCACACGCTACACACACCATGCACATACCACAAACCACACACACACCACACACACACCACACATTACACACACCACACAGACACCACACACCACACAAACATCACACACCACAGACACATCACACACCACACACACACCACACATACACAGCACACAGCTCACGCATACACAGCACACACATCACACATACACATACCACATACACACCACACACACACCACAAACCACATATACACAGCACACACATCACACAAACACATACCACATACACACCACACACCGTACATACACAGCATACACATTACACATACACACACGACACACCACACACAGACCACACACCACACAGATACAGCACAGAGACACTACACATACCACACACACACCACACACACCACATACAAACCACATACCACATACACACCACACATATACCACACAGACACCATACATACATGCACCACACACCACACATACGCTACACACACCACACACCACACATCCATGTACCACATATATGCTACACACAGCACACACACACACCACACATCCATGTACCACATATATGCTACACACACCACACACACACCACACATGCCACACATATACAGCACACATACACACAACACACATATACCACACATACCATGCACACACCACACACACTGCACACACATACACCACACACACCACACACACTACATAACACACACACCACACATCACATGCATCACATACACCACACACACCACACACATACACCACATATACCACACACAGCACATATACAACACACACATACACCACACACACCACGCACACCGCACACATACACCACACACACCACAGACATACACCACACACACCATACATACATCACACACAATATACACACCACACATACAATATACCCACCACACACACCACGCATATACCACACACACCACATAACACACTACACAAACCATATATACAGCACATACTACACATACACAGTGCAAACATTACACACACACCATACACCACACACCACACAAATACACCACACACACACCACACACATACACCACATACACCACACACACACTACATACCACACACACCACACATACACCACACATACCACATACACCACACATACATTGCATACCACACACACCACACATACACCACACACACCACATATACACCACACACATACACCACACACACTGTACATGCATCACACACAACATACACACCACATATACAATATACCCACCACACACACCACACATATACCACACACACCACATAACACACTACACAAACCATATACATACCACACACTACACATACACAGCACAAACATTACACACACACCATATACACACTACAAGCCACAAATATATC	60	PASS	PRECISE;SVTYPE=INS;SVLEN=1423;END=14492666;SUPPORT=28;COVERAGE=28,28,28,28,30;STRAND=+-;AF=1.000;STDEV_LEN=1.267;STDEV_POS=0.000;SUPPORT_LONG=0	GT:GQ:DR:DV	1/1:60:0:28
chr1	14514330	Sniffles2.INS.1B4S0	N	AAATATATATATATATATTTATATATATATTATATATATTTATATATAATATATATATTTATATATAATATATATATTTATATATATTTATATATAATATATATATTTATATATATATTTATATATATTATATATTATATATATTATATATATTATATATATAATATATATATAATATATAT	60	PASS	IMPRECISE;SVTYPE=INS;SVLEN=182;END=14514330;SUPPORT=29;COVERAGE=27,28,29,29,32;STRAND=+-;AF=1.000;STDEV_LEN=20.476;STDEV_POS=5.278;SUPPORT_LONG=0	GT:GQ:DR:DV	1/1:60:0:29
chr1	14514502	Sniffles2.INS.1B3S0	N	ATATATAAAATATATTTATATAAATATTTATATAAATATATTTTATATATTTTATATATAATATATGAAATATATATTTTATATATATTTT	60	PASS	PRECISE;SVTYPE=INS;SVLEN=91;END=14514502;SUPPORT=16;COVERAGE=27,29,29,30,32;STRAND=+-;AF=0.552;STDEV_LEN=0.463;STDEV_POS=0.000;SUPPORT_LONG=0	GT:GQ:DR:DV	0/1:60:13:16
chr1	14652507	Sniffles2.INS.1B5S0	N	CTATCCGCCTATCCATCCACCCACCCACCCATCCATCTGCCTATACATCCACCCACCCACCCACCCACCTGTCCATCCACCCACCCACCCACCCATCCCCCTCTCCATCCACCCACCCACCCACCCACCCATCCGCCTGTCCATCCACCCACCCACCCACCCATCCACCTGTCCATCCACCCACCCACCCACCCATCCACCTATCCATCCACCCACCCACCCATCCACCTGTCCATCCATCCACCCACCCACCCATCCACCTATCCATCCACCCACCCACCCTTCCACCTGTCCATCCACCCACCCACCCATTTACCTATCCAT	60	PASS	IMPRECISE;SVTYPE=INS;SVLEN=324;END=14652507;SUPPORT=20;COVERAGE=21,20,20,20,23;STRAND=+-;AF=1.000;STDEV_LEN=39.843;STDEV_POS=8.433;SUPPORT_LONG=0	GT:GQ:DR:DV	1/1:55:0:20
chr1	14867954	Sniffles2.INS.1B6S0	N	GCATTGCATAGGCACGGCATCACATACACGAGCATTGCATAGGCACGGCACAGCATATGCGG	60	PASS	PRECISE;SVTYPE=INS;SVLEN=62;END=14867954;SUPPORT=15;COVERAGE=35,33,33,32,33;STRAND=+-;AF=0.455;STDEV_LEN=0.000;STDEV_POS=0.000;SUPPORT_LONG=0	GT:GQ:DR:DV	0/1:60:18:15
chr1	14873060	Sniffles2.DEL.AB1S0	ATGGATGGGTGGATGGATGGATGGATGGAAGGATGGATGGATGGACAGATAGATGA	N	60	PASS	PRECISE;SVTYPE=DEL;SVLEN=-56;END=14873116;SUPPORT=22;COVERAGE=32,33,33,32,32;STRAND=+-;AF=0.667;STDEV_LEN=0.000;STDEV_POS=0.000	GT:GQ:DR:DV	0/1:48:11:22
chr1	15036279	Sniffles2.INS.1B8S0	N	CCCAGCTCCCCCCGCCCTGCCCGCCCAGCTCCCCCTGCCCTGCCCGCCCAGCTCCCCCTGCCCTGCCCG	60	PASS	PRECISE;SVTYPE=INS;SVLEN=69;END=15036279;SUPPORT=25;COVERAGE=23,24,24,25,25;STRAND=+-;AF=1.000;STDEV_LEN=0.376;STDEV_POS=0.000;SUPPORT_LONG=0	GT:GQ:DR:DV	1/1:60:0:25
chr1	15048658	Sniffles2.DEL.AB2S0	TCCTGGGTCGCTGGTCCTGGGTCGTTGGTCCTGGGTCGTTGATCCTTGGTCGTTGGTCCTGGGTCGTTGGTCATGGGTCGTCGA	N	60	PASS	PRECISE;SVTYPE=DEL;SVLEN=-84;END=15048742;SUPPORT=13;COVERAGE=19,20,20,20,20;STRAND=+-;AF=0.650;STDEV_LEN=0.000;STDEV_POS=0.000	GT:GQ:DR:DV	0/1:33:7:13
chr1	15050029	Sniffles2.DEL.AB3S0	GGTAGGGTAGGGTAGGGTAGGGTAGGGTAGGGTAGGGTAGAGTAGAGTAGAGTAC	N	60	PASS	PRECISE;SVTYPE=DEL;SVLEN=-55;END=15050084;SUPPORT=21;COVERAGE=21,21,21,21,21;STRAND=+-;AF=1.000;STDEV_LEN=2.335;STDEV_POS=0.000	GT:GQ:DR:DV	1/1:58:0:21
chr1	15131043	Sniffles2.INS.1BAS0	N	CCTGGCATCAGGTCCCTCCCCAGTTGACCCTCGGGATAATGCAGCCTGCC	60	PASS	PRECISE;SVTYPE=INS;SVLEN=50;END=15131043;SUPPORT=12;COVERAGE=25,26,26,26,25;STRAND=+-;AF=0.462;STDEV_LEN=1.472;STDEV_POS=21.909;SUPPORT_LONG=0	GT:GQ:DR:DV	0/1:60:14:12
chr1	15225219	Sniffles2.INS.1BBS0	N	GGGGAGGGTGGAGGGGATGGGAGGGAGGGGGAGGGGAGGGAGAGGGAAGGGAGGGGAGGGAGGGGGAGGAAAGCAGAGGGATGGGAGGAGGAGGGGAGGGGACAGGAGGGAAGTGAGGGGGAGGGGATGTGAGGGGGAGGGAGAGGGGAGGGGGAAGGGGAGGGAGAGGGGAGGGGGAAGGGGAGGGTGAGGGAGGGGGGGAGGGGAGGGAGGGAGTGGGGGGAGAGAGTGGGGGAGGGGAGAGGGGGAGGGGAGGGAGTGGGGGAGAGGGGGAGGGGAGGGGA	60	PASS	PRECISE;SVTYPE=INS;SVLEN=284;END=15225219;SUPPORT=23;COVERAGE=23,21,21,21,21;STRAND=+-;AF=1.000;STDEV_LEN=3.178;STDEV_POS=0.000;SUPPORT_LONG=0	GT:GQ:DR:DV	1/1:60:0:23
chr1	15314647	Sniffles2.INS.1BCS0	N	GGAGGGTGTGTGAGGGTGTGGATGTGTGTGGGTATGTGGGGGGTGTGGGAGTGTGGAGATGTATGAGTGTGGGTGTGTGAGAGGGTGTGTGTGGGGGTGTATGGGTGTGTAAGCATAGGGGGTGTATGGGTGTGAGTATGGGGGGAGTATGTATGGGTGTGTGGGGTGTGTGTGGATGTGTGGGTGAGGGTGTTGGGAAGGGTGTGTGGGGTGTGGATATGTGTAGGTGTGTGTGGGTGTGTGTGGATATGGGTAGGTGTGTGTGTGAGTGTGGTGTGTGGGGGTGTATGGGTGTGTGGGGGTGTATGGGTGTGT	60	PASS	PRECISE;SVTYPE=INS;SVLEN=316;END=15314647;SUPPORT=25;COVERAGE=23,24,25,24,23;STRAND=+-;AF=1.000;STDEV_LEN=9.648;STDEV_POS=4.711;SUPPORT_LONG=0	GT:GQ:DR:DV	1/1:60:0:25
chr1	15388346	Sniffles2.INS.1BDS0	N	CCCCTGCCCCACCTCCCTCCCTCCCTCCCTCCTTCCCTTCCTCCCCAGTCCCTGTCCAACCTCCCTCCCTCCCTCCCTTCCCTCCCCAGTCCCTGCCCCACCTCCCTCCCTCCCTTCCCTCCCCAGGCCCTGCCCCACCTCCCTCCCTCCATTCCCTCCCCA	60	PASS	PRECISE;SVTYPE=INS;SVLEN=162;END=15388346;SUPPORT=16;COVERAGE=17,16,16,16,16;STRAND=+-;AF=1.000;STDEV_LEN=0.756;STDEV_POS=0.000;SUPPORT_LONG=0	GT:GQ:DR:DV	1/1:44:0:16
chr1	16081191	Sniffles2.INS.1BFS0	N	AAAGCACTTTCCCATCTGTGATCTCTCTGGCCTGGGACCCGCCTCAGAAGTGTGGGAGGGCCCAGTATTCATCTCCGCATTTTACAGAGACGAACCAAAGCCTGGAGAGTGATGGGACGAGCCCCAGCGTGCTG	60	PASS	PRECISE;SVTYPE=INS;SVLEN=134;END=16081191;SUPPORT=19;COVERAGE=32,31,31,32,35;STRAND=+-;AF=0.613;STDEV_LEN=0.000;STDEV_POS=0.000;SUPPORT_LONG=0	GT:GQ:DR:DV	0/1:60:12:19
chr1	16089600	Sniffles2.INS.1C0S0	N	ATGCGTATCAGGGAAGTAACGAGCCCAGCTACCCCTCACAGGCAGGTTCGGGGCACAGT	60	PASS	PRECISE;SVTYPE=INS;SVLEN=59;END=16089600;SUPPORT=27;COVERAGE=28,26,26,26,24;STRAND=+-;AF=1.000;STDEV_LEN=0.000;STDEV_POS=0.000;SUPPORT_LONG=0	GT:GQ:DR:DV	1/1:60:0:27
chr1	16164055	Sniffles2.INS.1C1S0	N	AAATAAAATAAAATAAAATAAAATAAAATAAAATAAAATAAAATAAAATAAAATAAATAAAATAAAATAAAATA	60	PASS	PRECISE;SVTYPE=INS;SVLEN=74;END=16164055;SUPPORT=16;COVERAGE=23,23,23,23,21;STRAND=+-;AF=0.696;STDEV_LEN=0.354;STDEV_POS=0.000;SUPPORT_LONG=0	GT:GQ:DR:DV	0/1:25:7:16
chr1	16266229	Sniffles2.DEL.AB5S0	AACATGTGTTAGGATATATTTAACTTATTAATAAGGGAGCAAGCAGGAAGT	N	60	PASS	PRECISE;SVTYPE=DEL;SVLEN=-51;END=16266280;SUPPORT=12;COVERAGE=24,24,24,24,24;STRAND=+-;AF=0.500;STDEV_LEN=0.000;STDEV_POS=0.000	GT:GQ:DR:DV	0/1:60:12:12
chr1	16311088	Sniffles2.INS.1C2S0	N	AGGCCAAGGTGGGCGAATCACGAGGTCAGGAGATCGAGACCATCCTGGCTAACAAAGGTGAAACCCCGTCTCTACTAAAAATACAAAAAATTAGTCGGGCGTGGTGGCGGGCGCCTGTAGTCCCAGCTACTTGGGAGGCTGAGGCAGGA	60	PASS	PRECISE;SVTYPE=INS;SVLEN=149;END=16311088;SUPPORT=10;COVERAGE=22,23,22,22,22;STRAND=+-;AF=0.455;STDEV_LEN=0.000;STDEV_POS=0.000;SUPPORT_LONG=0	GT:GQ:DR:DV	0/1:60:12:10
chr1	16424206	Sniffles2.INS.1C3S0	N	GGGAGGCTGAGGCGGGCGGATCACGAGGTCAGGAGGTTGAGACCATCCTGGCTAACACGGTGAAACCCCGTCTCTACTAAAAATACAAAAAAATTAGCCGGGCATGGTGGCGGGTGCCTGTAGTCCCAGCTACTG	60	PASS	PRECISE;SVTYPE=INS;SVLEN=135;END=16424206;SUPPORT=19;COVERAGE=19,19,19,19,21;STRAND=+-;AF=1.000;STDEV_LEN=0.405;STDEV_POS=0.000;SUPPORT_LONG=0	GT:GQ:DR:DV	1/1:52:0:19
chr1	16483369	Sniffles2.DEL.AB6S0	TGTCCCGCAGGCGCTGCAGCTGTTCCTCTAGGGCCCGCCGCTCACTCTCGCTGTCGCTAAGCTGCTTCCGCAGGGTGCCCAGCAGGTCCTGGCTTGCCTCATAGCGCCCACGCATGTCCTGGGGCGCGGGGATCACAGAGTCTAGCGGGGGTCCTTTGAGGCCTCCAGAGCCCACCTACTCTCTTCTGGTTCCAGGGATACACACTAGCCTACGCTAGGCGGGGTCCAGGGCCTGGACCTGGCCTGGGGCAGGATAGGGGCCTAGGCCTGAGAGCCAGGCTCCCGCTCCCCTCCTATGTGCCCTCACCACCCTCTGAGCCCTCACCTCCCTGGGGTCCCGGACAACTCCTATCAAAGCCCCCCGGATGCCAGACAAACCCCCAGGCACACTCGTCTCCTGGGTTCTGACCCCACCCCCAGGGCTCCCAGGCTCCTCCTCCTTGCATCCTGGTTCCACTCTCAGACTCCTCCCTACCCTGGCTCTGCCCCTAGTTCCCAAGCTCTGATTCCCCTTGCTAGACCTTTTCCCAGGGTCCTGGCTCTGTAGACCAGGGACCTGTCTCCCTCTCTACCAGGACCCTAACACTGCCGCAGCCTCCTCCCTCCACCTGCCCAAGCGCCCACCCCCAGCTGCCCAAGCACCCCTACTTCTGGGCTGGCTTCACCGCAGAGCTCTCGGCCACCTCCTTCGGGATCCTGACACCCTCAGACACTTTCTCAGAGCTCTGGCTGCACCCCAAGGCGCTCGGACTCCTCCCCCGGACCCTGGCCCCGGACCTGCCCCCGCCCCGCCCCTACCCGGAGGGCGCCAGACGCTCCCTCCAGGCCTCTGGCTGAGCCCAGAACGCTCAAGCCCCTTCCTACCTGGACCTGCAGCTCGTGCTTGTGTAAGGTGGAGTGGATCAGGGCGAGCGTGGAGGAGTCTGAGCAGGCCGGGGAGGGGCCTCGGCGGGGTGAACGGCCTCGGCCGGGCGAGGAGCGCCGCGGTGGGGACGGGGTCTGCTGGGCCGAGAGCCCCCGCAGGCTGCCGAAGGAGTCATCCGCGGTGCGCTCGGAGCCGCTCAGCTGGACGCCGCTCTGTGTCCGACAGGACGGACTGAGGGTAGGGGAGGCAGGCAGAAGAAGGCCTCAGAGTTAGGAACCGCAGTGTTAGCTGGCAAAGACGCCCAGGTGAGGCTGGGGGCCGCCTCATCCCAAATGCTCCCTCTTACAAGAATCCTTCCTGATTTCACCTCCTCCGCTAGCTCAGTCCTCAGCTCACAGGTGGCCTCCAAAAGGGCCGTGCCTCCCCTCTGAGACTGGGGGCTCCCCAGGGCCGGGGGTGCTGAGCAGCTACAGCCTGGGTCCCAGGCCCCCACCCATTTGCAGTTCAGTCCCAGGCCACCAAAAGTCGTGGCGGGGGAGCCCAGGACTGCCTGGCAGTGCCCTGTCTTCCCACCTCTTTGGGCTCACACCTGTGCCAGGTCCCTTAGGCTCTGCTGTAGCCCCTCTCCGTCCTCTGTCTCCAGGGCCACCTGCTCCTGTAGCCGCAGGGATTCCTGGAGTGTAGTTAGGGAGACAAAGGGTGGTCCTGGTTCTGTCTTATCTGAAACCTCCCATTCCCCTCCCTTCCTGGTCCACCACTGACCAGGTGGCCTCTGAAGCTATGTCCATAGGCCAGACATCTGGTAGACCCCACAGCAGGCCCGAGGCCCTCAATGAACAGACCAGGCGCAGAGAACAGCTGTGTCC	N	60	PASS	PRECISE;SVTYPE=DEL;SVLEN=-1731;END=16485100;SUPPORT=15;COVERAGE=27,25,25,25,25;STRAND=+-;AF=0.600;STDEV_LEN=0.000;STDEV_POS=0.000	GT:GQ:DR:DV	0/1:58:10:15
chr1	16539692	Sniffles2.INS.1C4S0	N	AAAAGAAAGAGACAACTGGCCGGGCGCGGTGGCTCACGCCTGTAATCCCAACACTTTGGGAGACCGAGGCGGGCGGATCACGAGGTCAGATGAAGACCACGGTAAAACCTCGTCTCTACTAAAAATACAAAAAAGTAGCCGGGCGTGGGTGGCGGGTGCCTGTAGTCCCAGCTACTGGGGAGGTAGAGGCAGGAGAATGGCGTGAACCCGGGAGGCGGAGCTTGCAGTGATCTGAGATCGCGCCACTGCACTCCAGCCACTGCACTCCAGCCTGGGTGACAGAGCAAGACTCTGACTCAAAAAAAAAAAGAAAGAAAAG	40	PASS	PRECISE;SVTYPE=INS;SVLEN=319;END=16539692;SUPPORT=17;COVERAGE=40,43,43,44,47;STRAND=+-;AF=0.395;STDEV_LEN=0.527;STDEV_POS=0.000;SUPPORT_LONG=0	GT:GQ:DR:DV	0/1:60:26:17
chr1	16619396	Sniffles2.DEL.AB7S0	GTGACTCGCCCAGGTACACAGCTGGTGAGGAGAGGAGATGGGCACAGTCTGCCCTGTCTCCGTTACATTATAGGAAAGTTAGGGATTTGTTATTTGGGGGGACACGTCAGCTGATGCCTGTGGGCATCGTGGGGACTGCTCAGAAGGCAGCCATGAGGATCCATGCCCAGCGTGGGGTGGGACGAGGCATGGGAGAATATGGAACAGCTTTCCTGGTGTCACGACTGTCACTGTCACTCAGTAAGTGCTCACTGTGTGCCAGGCATGGAGCACAGCAAAGCCTCACGAACCCCCTTCTAATCCTCCCCTCCTGCAGGTAAGGAAACTGAGGCCCCCAAGAGGGCAGTGGCCTGCCCCAGGGCTCCTAGCTGCCAAGTGGCAGAGCAGGGCCCGGCCCCAGAACTGGAGCAGCTCAGAGAGCAGCAGAGGCCACGCCAGGGCTCACGAACCTGCTGCTTCTCGCTCTCGGCCAGGAGGAGGCCCTCGTCATGCTCCTGCTGCAGGGCAGCAATCTCCTCACTCAGCTGTTCCTTCTCAGCCTTCCGCCGGGCCAGCAGCTCCTCCTGCTCACGCTGCAGCTGACTCTGCAGCTGGGCCCGCTCGGCCTCCAGCTCCCGCCATGCTGCCTCCTAGGGGGCCAGGACTGGACGCGTGTGACACACCAGGAGGGGCCCAGGCAGACCCCCCAAAACATCAGGGCAGCAAGAGCCATCTGGCCCCCATACCCTCAGAGATGGAGGGTGACCAGGTAAATACAAGGGACTGATAAGGGCTATGACGGGGACACGCCAGGGCCGTGAAAGTGCCAAGGAGCAGCAGTGGGCTGGCCTGGGGGTCCGAACATGATCCCCTGCGGAGAGACAAGTAACTGTCAGCCAGGTAAGGAGAGAAAAGACCACCCCAGGCCAAGAGCACAGCCCCTGGAAAGGACTACAGGATGCAGGGTGCAGAGGGAAACAGGGCACGGTGAGTCACAGGGCCAGAGCCCCAGGCAGTGGCTGGGCCAGGACAGGCCGTGTGGGCCATGGGGATTCTAAGGACAGTGAGGGGAGTGGGAGAGAGGACTCGAGCCAAGGTGACAAGGAGCAATCTGATTTTTAGCTTAGGGGATGTTCCGACAGCTGTGGAAGAGGGATTGGGGTTGGGATGGAGGAGAGTTAGGACTGGCTGTGAGGAATGAAGGGGGTCAGGGGTTGCCAGAGGAGCTGGAGAGAAGAACACAGATTTGGGGACATTAATGAGGCCAAGCCAGGCAATGCAAAGGGCAAGAAGAGCAAGGGGGAGGTCACAGTTCAGATCCCTGGGGACTGGACAGGCGGGCAGGCAGAGCCCACAGGCAAATAGCAGCCCACCCGGGGAGCCCGAGGGCAGGTGCCTGCCTCAGCAGTTGTCCCTAGCAACTCTGTGAGAAGCAGACAGAGCTGCCACTTCTTTTTTTTTTTTTTTTTTAGACAGAGTCTCGCTCTGTCACCCAGGCTGGAGTGCAGTGGCGTGATTTTGGCTCACTGCAACCTCTGCCTCCCAGGTTGAAGCGATTCTTCTGCCTTACCCTCCCAAGTATCTGGGACTACAGGCGCGTGCCACCATGCCCAGCTAATTTTTTGTGATTTTAGGAGAGATAGGGTTTCACTGTGTTAGCTAGGATGGTCTCGATCTCCTGACCTCGTGATCCGCCCACCTCAGCCTCCCAAAGTGCTGGGATTACAGGCATGAGTCAGCACGCCCGGCCAAGCCACCCCTTCTTTAAGAGCTTCACCATAGCTCATGCCTGGAATCCCAGCACTTTCGG	N	60	GT	PRECISE;SVTYPE=DEL;SVLEN=-1789;END=16621185;SUPPORT=13;COVERAGE=99,102,102,95,99;STRAND=+-;AF=0.130;STDEV_LEN=0.000;STDEV_POS=0.000	GT:GQ:DR:DV	0/0:60:87:13
chr1	16730668	Sniffles2.INS.1C6S0	N	CATTTATAATCATTTATAATAATCATTTATTTATAATCATATAAATCAAATAAATATATAATTTATTTATAATCATTTGGCTTTTAGCAGCATGATT	58	PASS	PRECISE;SVTYPE=INS;SVLEN=97;END=16730668;SUPPORT=41;COVERAGE=58,60,58,57,56;STRAND=+-;AF=0.707;STDEV_LEN=0.436;STDEV_POS=0.000;SUPPORT_LONG=0	GT:GQ:DR:DV	0/1:55:17:41
chr1	17114629	Sniffles2.INS.1C7S0	N	AAGAAACGATGGCTCACGCCTGTAATCCCAGCACTTTGGGAGGCCGAGGCGGGCGGATCACGAGGTCAGGAGATCGAGACCATCCCGGCTAAAACGGTGAAACCCCGTCTCTACTAAAAATACAAAAAATTAGCCGGGCGTAGTGGCGGGCGCCTGTAGTCCCAGCTACTTGGGAGGCTGAGGCAGGAGAATGGCGTGAACCCGGGAGGCGGAGCTTGCAGTGAGCCGAGATCCCGCCACTGCACTCCAGCCTGGGCGACAGAGCGAGACTCCGTCTCAAAAAACAAAAAAAAAAACAAAAAAAAAAAAAAAAA	60	PASS	PRECISE;SVTYPE=INS;SVLEN=314;END=17114629;SUPPORT=14;COVERAGE=23,24,24,24,24;STRAND=+-;AF=0.583;STDEV_LEN=0.744;STDEV_POS=0.000;SUPPORT_LONG=0	GT:GQ:DR:DV	0/1:60:10:14
chr1	17166219	Sniffles2.INS.1CAS0	N	CATCCTCACTACCATCCCCACCACCATTTCCCCCATTCCCACCACGTCACCATCACCCCCACCATCCCCATCATCATCCGCACCATCCCCACCATCCCCACCACCATCTCCATTACCATCCCCACCACCATCCCCATTACCATCCCCACCACCATCCCCATTACCATCCCCACCACCATTTCCACCATTCCCACCATCATCCCCACCACCATCCTCGTTACCATCCCCACCACCATCCCCATTACCATCCCCACCACCATTTCCACCATTCCCACCATCATCCCCACCACCATCCCCATTACCATCCCCACCACCATCCCCATTACCATCCCCACCACCATTTCCACCATTCCCACCATCATCCCCACCACCATCCTCGTTACCATCCCCACCACCTTTTCCACCATTCCCACCATCATCCCCACCGCCATCCTCGTTACCATCCCCACCACCCTTTTCCACCATTCCCACCATCTCCAACACCTCCCCCACCATCATCCCCACCATCCCCACCACCTTCTCCACCATCATTCTCACCATCCCACCACCACCATCTCCACCACCATTCTCACCATCTCCACCAACATCCCCACCATCCCCACCCCCATGCCCACCAACATCCCCACCATCCCCACCCCCATGCCCACCATCATCCCCACCATCCCCACCACCATCCTCACCATTCCCACCACCATTCCCTTCATCCACCCCCATGCCCACCATCATCCCCACCATCCCCATCACCATCCTTACCATTCCCACCACCATTCCCTTCATCTCCA	60	PASS	PRECISE;SVTYPE=INS;SVLEN=782;END=17166219;SUPPORT=18;COVERAGE=28,25,28,28,27;STRAND=+-;AF=0.643;STDEV_LEN=0.516;STDEV_POS=0.000;SUPPORT_LONG=0	GT:GQ:DR:DV	0/1:49:10:18
chr1	17241452	Sniffles2.DEL.ABCS0	AGGGTTGGAAGTGAATGTCGGAATCGGGATGGAATCAGGGTTGGAAGTGAAAGTCGGAATCGGGATGGAATCAGGGTTGGAAGTGAATGTCAGAATCGGGATGGAATCAGGGTTGGAAGTGAATGTCGGAATCGGGATGGAATC	N	60	PASS	PRECISE;SVTYPE=DEL;SVLEN=-144;END=17241596;SUPPORT=11;COVERAGE=21,24,24,23,21;STRAND=+-;AF=0.458;STDEV_LEN=0.000;STDEV_POS=11.339	GT:GQ:DR:DV	0/1:60:13:11
chr1	17292887	Sniffles2.INS.1CES0	N	GGGAGGGGAGGGGAGGGAAATGAGGGAGGGGAGGGGAATGGGGAGGGGAGGGGAATGGGGAGGGGAGGGGAGGGGAATGGGGAGGGGAATGGGGGAGGGGAGGGGAGG	60	PASS	PRECISE;SVTYPE=INS;SVLEN=108;END=17292887;SUPPORT=16;COVERAGE=15,15,15,14,14;STRAND=+-;AF=1.000;STDEV_LEN=0.518;STDEV_POS=0.000;SUPPORT_LONG=0	GT:GQ:DR:DV	1/1:44:0:16
chr1	17352006	Sniffles2.INS.1CFS0	N	TGGGAGGTGGGAAGAGAGGCAGTCAGGGAGGTGATGGGAGGTGGGAAGAGAGGCAGTCAGGGAGGTGATGGGAGGTGGGAAGAGAGGCAGTCAGGGAGGTGATGGGAGGTGGGAAGAGAGGCAGTCAGGGAGGTGATGGGAGG	60	PASS	PRECISE;SVTYPE=INS;SVLEN=143;END=17352006;SUPPORT=14;COVERAGE=26,27,26,26,25;STRAND=+-;AF=0.538;STDEV_LEN=0.000;STDEV_POS=0.000;SUPPORT_LONG=0	GT:GQ:DR:DV	0/1:60:12:14
chr1	17358270	Sniffles2.DEL.ABDS0	ATAAAAATATATTTTAGGCCGGGCGCGGTGGCTCACGCCTGTAATCCCAGCACTTTGGGAGGCCGAGGCGGGCGGATCACGAGGTCAGGAGATCGAGACCATCCTGGGTAACACGGTGAAACCCCGTCTCTACTAAAAATACAAAAAATTAGCCGGGCGAGGTGGCGGGCGCCTGTAGTCCCAGCTACTCCGGAGGCTGAGGCAGGAGAATGGCGTGAACTCCAGGGGGCGGAGCCTGCAGTGAGCCGAGATTGCGCCACTGCACTCCAGCCTGGACGACAGCGAGACTCCGTCTCAAAAAAAAAAAAAAATAATAATAAAA	N	60	PASS	PRECISE;SVTYPE=DEL;SVLEN=-322;END=17358592;SUPPORT=24;COVERAGE=24,24,24,23,24;STRAND=+-;AF=1.000;STDEV_LEN=0.000;STDEV_POS=0.000	GT:GQ:DR:DV	1/1:60:0:24
chr1	17437674	Sniffles2.INS.1D0S0	N	GCATGCGCCCTCGCACCCCGCCCCGGCGCCCGCCGCCCCCGCCTTCCCGGCGCGCGAGCCGGCGCAGGGCCGCACGGG	60	PASS	PRECISE;SVTYPE=INS;SVLEN=78;END=17437674;SUPPORT=24;COVERAGE=23,22,22,23,23;STRAND=+-;AF=1.000;STDEV_LEN=0.000;STDEV_POS=0.000;SUPPORT_LONG=0	GT:GQ:DR:DV	1/1:60:0:24
chr1	17689482	Sniffles2.INS.1D1S0	N	CCCCTCCCTCCCTCCCTCCCTGCCTCCCTCCCCCTCCCTCTCTCCCTCCCTGCCTCCTTCCCCCTCCCTCCCTCCCTCCCTGCCTCCTTCCCCCTCCCTCCCTCCCTCCCTGCCTCCTTCCCCCTCCCTCCCTCCCTCGCTGCCTCCTCCCCCTCCCTCCCTCCCTCCCTGCCTCCTTCCCCCTCCCTCCCTCCCTCCCTGCCTCCTTCCCCCTCCCTCCCTCCCTCCCCCTCCCTCTCTCCCTCCCTGCCTCCCTCCCTCCCTCTCTCCCTCCCTGCCTCCTTCCCCCTCCCTCTCTCCCTCCCTGCCTCCCTCCCTCCCTCTCTCCCTCCCTGCCTCCCTCCCCCTCCCTCCCTCCCTCCCTGCCTCCCTCCCCCTCCCTCCCTCCCTGCCTCCCTCCCCCTCCCTCTCTCCCTCCCTGCCTCCTTCCCCCTCCCTCTCTCCCTCCCTGCCCTCCCTCCCTCCCTCTCTCCCTCCCTGCCTCCTTCCCCCTCCCTCTCTCCCTCCCTGCCCTCCCTCCCTCCCTCTCTCCCTCCCTGCCTCCTTCCCCCTCCCTCCCTCCCTCCCTGCCTCCCTCCCCCTCCCTCCCTCCCTCCCTGCCTCCCTCCCCCTCCCTCTCTCCCTCCCTGCCTCCTTCCCCCCTCCCTCTCTCCCTCCCTGCCTCCTTCCCCCTCCCTCTCTCCCTACCTGCCTCCCTCCCTCCCTCTCTCCCTCCCTGCCTCCTTCCCCCTCCCTCCCTCCCTCCCTGCCTCCTTCCCCCTCCCTCCCTCCCTGCCTCCCTCCCCCTCCCTCTCTCCCTCCCTGCCTCCCTCCCTCCCTCTCTCCCTCCCTGCCTCCTTCCCCCTCCCTCCCTCCCTGCCTCCCTCCCCCTCCCTCTCTCCCTCCCTGCCTCCCTCCCCCTCCCTCTCTCCCTCCCTGCCTCCTTCCCCCTCCCTCTCTCCCTCCCTGCCTCCTTCCCCTCCCTCTCTCCCTCCCTGCCTCCCTCCCCTTCCTCCCTCCCTCCCTGCCTCCCTCCCCTCCCTCCCTCCCTCCCTCTCTCCCCTCCTGCCTCCTTCCCCCTCCCTCCCTCCCTCCCTGCCTCCCTCCCTCCTTCTCTCCTCCCTGCCTCCCTCCCCTCCCTCCCTCCCTCCCTGTCTCCTTCCCCCTCCCTCTCTCCCTCCCTGCCTCCTTCCCCCTCCCTCTCTCCCTCCCTGCCTCCCTCCCTCCCTCTCTTCTTCCCTCCCTCCCTCCTTCCCTCCCTCTCTTCTTCCCTCCCTTCCTCCTTCCCTCCCTCCCTCTCTTCTGCCCTCCCTCCCTCCTTCCT	60	PASS	PRECISE;SVTYPE=INS;SVLEN=1303;END=17689482;SUPPORT=11;COVERAGE=11,11,11,11,13;STRAND=+-;AF=1.000;STDEV_LEN=1.676;STDEV_POS=0.000;SUPPORT_LONG=0	GT:GQ:DR:DV	1/1:30:0:11
chr1	17859666	Sniffles2.INS.1D2S0	N	AGGGGAGGGGGACAGGAGAGGGAGAGGGAGAGAGAGAGAGATGGGGGAGGGGGAGAGGAGAGGGAGAGAGAGATGGGGAGGGGGAGGGGAGAGGGCGAGGGAGAGGGAGAGGAGAAGAGAGAGAGGGGGGAGAGAGACAGATGGGGAGGGGGAGGGGAGAGGGAGAGGAGGTGGAGAGGGGGAGAGAGAGATGGGGGA	60	PASS	PRECISE;SVTYPE=INS;SVLEN=198;END=17859666;SUPPORT=16;COVERAGE=17,16,16,16,17;STRAND=+-;AF=1.000;STDEV_LEN=0.354;STDEV_POS=0.000;SUPPORT_LONG=0	GT:GQ:DR:DV	1/1:44:0:16
chr1	17868633	Sniffles2.INS.1D3S0	N	TGCAAAAGTAATTGTGGTTTTTGCAATTAATAATGCAATTAACAATGGCAAAAACCACAATTACTTT	60	PASS	PRECISE;SVTYPE=INS;SVLEN=67;END=17868633;SUPPORT=23;COVERAGE=19,22,23,23,24;STRAND=+-;AF=1.000;STDEV_LEN=0.000;STDEV_POS=0.000;SUPPORT_LONG=0	GT:GQ:DR:DV	1/1:60:0:23
chr1	18049640	Sniffles2.INS.1D4S0	N	TGGTGATAGTGATGGTGATGGTGCTGGTGGTGGTGGTGATGGTGCTAGTGGTGGTGATGTTGGTGATGGTGCTGGTGGTGTTGGTGATGGTGATGGTGATAGTGATGCTGGTGATGGTGATGGTGCTGGTGGTGGTGGTGCTGGTGCTGGTGGTAGTGATGATAATGGTGCTGGTTGTGATGCTGGTGATAGTGATGGTGCTGGTGCTGGTGGTAGTGATGCTGGTGATAGTGATGGTGATAGTGCTGGTGGTGATGGTGATAGTGATGGTGTTAGTGTTTGTTATGCTGGTGATGGTGATGGTGATGGTGTTGGTGTTTGTGATGCTGGTGATGGTGATGGTGCTGGTGGTGGTGATGCTGGTGATGGTGATGGTGCTGGTGGTGATGCTGGTGAAGGTGGTAATGGTGGATGGTGGTGATGATGCTGGTGATGATGGTGGTGCTGGTGGTGTGGTGGTGATGCTAGTCATAGTGATGGTGCTGGTGGTGATGGTGATGATGCTGGTGGTGGTAAAGCTGGTGATAGTGATGGTGATGGTTCTGGGTGGTGATGCTGGTGATGGTGCTGGTGGTGATGCTGGTGATAGTGACGGTGATGGTCCTGGTGGTAGTGATTCTGTAATGGTGCTGGTGGTGATGTTGGTGATAGTGATGGTGCTGGTGCTGGTGGTGGTGATGCTGTGATGGTGCTGGTGGGGATGGTGATGGTGATAGTTCTAGTGGTAGTGGTGCTGGTGATAGTGATGTGCTGGTGGTGATGGTGATGGTGCTGCTGCTGGTGATGGTGATGGTGGTGGTGATACTGATGATGGTGATGGTGCTGGTGGTGATGGTGATGATGCAGGTTGGTGGTGATGCTGGTGATGTGATGCTGGGGATGGTGATGGTGACGGTGTTAGTGGTAGAGTGCTGGTGATAGTGATAGTGCTGAGGTGATGGTGCTGTTGCTCGTGGTGGTGCTGGTGGTGACGGTGATGGTGATGGTGGTGGTGATACTGATGATGGTGATGGTGTTGGTGCTGTGGTGATGGTGCTGGTGGTGGTGATGCTGGTGATGGTGATGGTGGGATGGTGATGGTGCTGGTGGTAGTGGTGCTGGTGATAGTGATGGTGCTGGTGTGATGGTGCTTTGCTGGTGGTGCTGCTGCTGGTAATGGTGATGGTCATGGTGGTGGTGATACTGATGATGGTGATGGTGGTGATGTGATGGTGCTGGTGGTGGTGATGCTGGTGGTAGTGATGGTGATGGTACTGGTGGTGATAGTGATGGTGATGGTGCTGGTGGTGATGGTGATGGTGCTGGTGGTGGTGATTGCTGGTGATGGTGATGGTACTGGTTGTGATAGTGATGGTGATGGTGCTGGTGGTAATGGTGAGGGTGCTGCTGCTGGTGATGGTGATGGTGGTGGTGATGCTGGTGATAGTGATGGTACTGCTGGTGATGGTGATGGTGGTGGTGATACTGATGATGGTGATGGTGGTAATGGTAATGGTGCTGCGGTGGTGATGCTGGTGATGGTGATGGTACTGGTGGTTATGGTGATGGTGATGGTGGTGGTGATACTGATCATGGTGATGGTGATTGTGCTGCTGGTGGGTGATGCTGGTGATGGTGATGGTACTTGGGGTGATGGTGATGGCGTGGAGTTGATGGTGATACTGCTGGTGCATGTGCTGGTGATGGTGCTGCTGGTGATAGTGATGATGTTGGTGGTGATGGCACTGCTGCTGATACTGATGGTGATGGTGATGGTGCTTGTGGCGGTGATTGTTGGTGATAGTGATGATGACGGTGATGGTAATGGTGATGATGGTGATGTGATGCTGTGGTGTTGATGGTGATACTGCTGGTGCATGTGCTGGTGATGGTGCTGCTGGTGATAGTGATGATGTTGGTGGTGATGGCATTTCTGCTAGTACTGGTGGTGATGGTGATGGTGACGGTGATAGTGCTGGTGGTGATGGTGATGGTGGTAGTGTTGGTGGTGATGGTGATGGTGATGACAGCCACTGAAGTAGCTTCTGTGAGACTTATATCATGCCCACCCCCTCGATGCACCTCTTAACAGTCTCTAAGTTTCCAGGCTAGGAATCCTATTGTATAGATGTAGAAACTGAGGTCAAGGAGAGCAGGAACTCTCATCCAGAGTCAGGCCTGCTACCTGCTCTGTGACCCCACATTGCTGCTCTTGTGAGCCTGAGGAGAGATAGGGGCGCCACACCCCCGTGCTAAGGAATTGCCAAGGCTTGGGGGGTAGGCGTGGCTATGGGATCTTAGGTGGGGGCCTGCACATCCTACAGCCTCTGTTTGTCATCTGTACATTGGGATGTTCACTCTTACCTCACCTGGGGAGGAGGAAATGAGCTAAGAGATGGACAGGGCCTGAGGGTCTGGCGTGAGCTAGGGGGTCTGTAAATGAGACCTATGGAAACCCAGGGTGGGACACTTAGAATCAGGATGCAGTGAGGCACCCCAGGCCCAGGGGACAGGGGGATGTTTTTGGGTGGGACAGATGTCGCCAACTTAGTGCTGGCATAAAACACCTTGCCATCTTCAGCCCCTGAACAAGGCAGCCCTGCTCAGCAGCGAGTCTCCCAACCCTGACAACTCGCCCCCTTCCTTCCCTTGTTCAATATTTCCATTTCCATGCTTATCTCTTCCGTGAGCGCCTCTCCTTCTCCCTCTGCTGCCCCCTCGGCTTTTGTCTGCCAGGCTCTGCTTCTCCATCTTCTGCTAGTACTGACAATCTCCTTTGCTCTCTTCCCCAGGTGTGGGAGACTATTGTCCCTCCTGCTATCAGAGGCTGGCTCTGCCTTTCCCCATTTAAGACAACACTGCCCCTGCCTCTCCTTGCTCTCTCTGGGGCCCTGTGGGGGGACTTGGACTCTGCCCACATCCAGTCCAAGCCTTAGTTGCTTGGGGAAGTCTCCCTTTGGTCTCCAGCCCAAAGCCCTAGGAAGCTCCCTTTAAGTGAAGAGGGACTCCTGCCTCCCACACACCCCTTCATAGAGCCCTACCCCCATCTACAGGGAGGGCTCAGTATGGAACCATCCCTGCTGCAGCACATCCACCCACTTTTTACAAATCTGTCCCCCCTCCCGTCTCCCAGCAGGACAGGGCCAAGGGACCACACTTTGCTATCTTCTTCTCTGCCCAGTGCAGGCACTTAGGAAGGCATGTTTGCATGCATGAGACTCTCCGGTAAATGAGCCCTGACATAGGGGCCTCCGAGGTGGAGACAGTGCCAGCCCTGCCCCTACGCTCACCCTCCTGCCACTCCTCACCTCACCCCTGCCCAGACTCAAAACAAGTGCAACAAAGCACAAGCAATGTCCCTCCTCAAACCCCTGTCCCCCCCAAAACCCTGCCAAAGGATGCTGTGGAAAGGAGAGGGTCCTGCCCTGTGTGAGATGGGGTGGGAGGGGAGCTTCCAGAAGCTTTTGTCTTATCACGTGTAACATGGAATCATAGGAACTTACAGGCGGCTGGGAGGCCCAAATGAGTTCATAAATAAAAGCATTTGTAGCAGTGCTTGGCACATTGTAAATAAGCATAAGAGTGTAATACAAGTGTTTGCTACTGCCTTTCTGGTAGTGGTGGTGGTGTTACTGGCGGTGATGGCAGTTGTTATTGGTGGTGGTATTATTGCATGGTGGCAGTTGTTATTGGTGGTGGTGGTATTATTGGCAGTAGTGGCAGGTGTTATTGTGGTGGTGGTGTGTTATTGATGGTAGTGGTAGTGGTGTTATTGGTGGTGGTGGTGTTATTGGTAGTGGTGGTGATGTTATTGGTGGTGATGGTGGTAGTGGTGTTAGTCGTGGTGGTGTTATTGGTGGTGATGGTGGTGGTGATATTGGTGTTGGTGTGGTGGTGGTGGTGTTATTGCTGGTGGTGGTGGTGGTGTTATTGTTGGTGGTAGTGGAGTTATGGTGGTGATGGTGGTGGTGTTATTGGTGGTAGCAATCTGTGTTATGGTGGTGGTGGTGTTATTGGTGGTGATGGTGGTGGTGTTATTGGTGGTGGTAGTGGTGTCATTGGTAGTGGTGGTGGTGGTGGTGTTATTGGTGGTGGTGATGGTGTCGGTGTTGGTGTGTAATTGGCGGTGATGGTGGTGGTATTATTGGTGATGGTAGCATCTGTGTTATTGATGGTGGTGATGGTGTTATTGGTAGTGGTGGTGGTGTTATTGGTGGTGGTAGCATCTGTGTTATTGGTGGTGGTGATGGTGTTATTGGTAGTGATGGTGGTGTTATTGGTGGTGGTAGCATCTGTGTTATTGGTGGTGGTGGTGGTGTTATTGGTAGTGGTGGTGGTGTTATTGGTGGTGGTAG	60	PASS	IMPRECISE;SVTYPE=INS;SVLEN=4334;END=18049640;SUPPORT=13;COVERAGE=30,43,41,28,28;STRAND=+-;AF=0.707;STDEV_LEN=26.487;STDEV_POS=1.069;SUPPORT_LONG=0	GT:GQ:DR:DV	0/1:39:12:29
chr1	18049838	Sniffles2.INS.1D5S0	N	TATTATTGGTAGTGGTGATGGTGTTATTGGTGGTGGTGGTGATATTATTGGTAGTGGTGATGGTGTTATTGGTGGTGGTGGTGGTGTTATTGGTGGTGGTGGTGATATTATTGGTAGTGGTGATGGTGTTATTGGTG	60	PASS	PRECISE;SVTYPE=INS;SVLEN=137;END=18049838;SUPPORT=12;COVERAGE=30,28,28,28,29;STRAND=+-;AF=0.429;STDEV_LEN=16.786;STDEV_POS=0.000;SUPPORT_LONG=0	GT:GQ:DR:DV	0/1:60:16:12
chr1	18466060	Sniffles2.INS.1DAS0	N	TTTCAAGTCTTCAAATCACTCAGCTATCCTAAGAACAGTTTTTCTTTTGTTTTTGGAGG	60	PASS	PRECISE;SVTYPE=INS;SVLEN=59;END=18466060;SUPPORT=28;COVERAGE=27,28,28,27,25;STRAND=+-;AF=1.000;STDEV_LEN=0.000;STDEV_POS=0.000;SUPPORT_LONG=0	GT:GQ:DR:DV	1/1:60:0:28
chr1	18604738	Sniffles2.DEL.ABFS0	CCTGAGCCACCACGCCCAGCCTGAGCCACCATTCCCCGCCTGCGCCACCATTCCCCA	N	60	PASS	PRECISE;SVTYPE=DEL;SVLEN=-57;END=18604795;SUPPORT=28;COVERAGE=31,30,30,30,29;STRAND=+-;AF=0.933;STDEV_LEN=0.000;STDEV_POS=0.000	GT:GQ:DR:DV	1/1:58:2:28
chr1	18744454	Sniffles2.INS.1DCS0	N	GGATGGATGGATGGATGGATGATGGATGGGTGGATGAGGGATGGATAGAGGATGGATGGATAGAAGGATGGATGGATAGAA	60	PASS	PRECISE;SVTYPE=INS;SVLEN=81;END=18744454;SUPPORT=24;COVERAGE=25,23,23,22,22;STRAND=+-;AF=1.000;STDEV_LEN=1.975;STDEV_POS=0.000;SUPPORT_LONG=0	GT:GQ:DR:DV	1/1:60:0:24
chr1	18825276	Sniffles2.DEL.AC1S0	TCATTATCACCATCACCATCACCATTACCAACATCATCACTACCACCATCATTACCACCACCATCACCAACACCACTACTACCACTACCATCAACACTACCACCATCATTATCACACCACCATCACCATCTCCAACATGGTAACCACCACCGCTATCACCACCTCAATACAAAAAACAACACCATCATCACTACCAACACCAATACCAATACTCTACCACCACCACCACATCACCATCGCCATGACCAACATCACCCCTACCACCG	N	60	PASS	PRECISE;SVTYPE=DEL;SVLEN=-266;END=18825542;SUPPORT=34;COVERAGE=33,33,34,34,33;STRAND=+-;AF=1.000;STDEV_LEN=0.000;STDEV_POS=0.000	GT:GQ:DR:DV	1/1:60:0:34
chr1	18925817	Sniffles2.INS.1E3S0	N	TGGATGGATGGATGGATGGATGGATGGATGGATTGGTTGGATGGATGGATGGATGGATGGATGGATGGATGGATGGATGGTTGGATGGATGGATGGATGGATGGATGGATGGATGGATGGATGGATGGATGGATTGGTTGGATGGATGGATGGATGGATGGATGGATGGATGGATGGATGGATTGGTTGGATGGATGGATGGATGGATGGATGGATGGATGGATGGATTGGTTGGATGGATGGATGGATGGATGGATGGATGGATGGATGGATTGGTTGGTTGGATGGATGGATGGATGGATGGATGGATGGATGGATGGATTGGTTGGATGGATGGTTGGATGGATGGATGGATGGATGGATGGATGGATGGATGGTTGGATGGATGGATGGATGGATGGATTGGTTGGATGGATGGATGGATGGTTGGATGGATGGATGGATGGATGGTTGGATGGATGGATGGATGGATGGATGGATGGATGGATGGATGGTTGGATGGATGGATGGATGGATGGATGGATTGGTTGGATGGATGGATGGATGGATGGATGGATGGATGGATGGATGGTTGGATGGATGGATGGATGGATGGATGGATGGATGGATGGATTGGTTGGATGGATGGATGGATGGATGGATGGATGGATGGATGGTTGGATGGATGGATGGATGGATTGGTTGGATGGATGGATGGATGGATGGATGGATGGATGGATGGATGGATTGGTTGGTTGGTTGGATGGATGGATGGATGGATGGATGGATGGATGGATTGGTTGGATGGATGGATGGATGGATGGATGGATGGATGGATGGT	60	PASS	IMPRECISE;SVTYPE=INS;SVLEN=816;END=18925817;SUPPORT=16;COVERAGE=32,34,30,30,34;STRAND=+-;AF=0.533;STDEV_LEN=6.692;STDEV_POS=104.310;SUPPORT_LONG=0	GT:GQ:DR:DV	0/1:60:14:16
chr1	19060331	Sniffles2.INS.1E5S0	N	GACCACCATCCCCCCCCCCACCCCCACTCCACCACAGATCCCTGGACCACCATATTCCCCACCCGCCACTCTACCTCAGGTCCCA	60	PASS	PRECISE;SVTYPE=INS;SVLEN=85;END=19060331;SUPPORT=14;COVERAGE=26,26,26,26,24;STRAND=+-;AF=0.538;STDEV_LEN=0.641;STDEV_POS=0.000;SUPPORT_LONG=0	GT:GQ:DR:DV	0/1:60:12:14
chr1	19060559	Sniffles2.INS.1E6S0	N	CCACTCCACCACGGATCCCAGGACCACTATGCCCCCCACCCCCATTCCACCACAGATCCCTGGACCACCATATTCCCCACCCGCCGCTCCACCACAGATCCCAGGACCACCATCCCCCCCACA	60	PASS	PRECISE;SVTYPE=INS;SVLEN=123;END=19060559;SUPPORT=12;COVERAGE=26,26,26,26,23;STRAND=+-;AF=0.462;STDEV_LEN=0.516;STDEV_POS=13.688;SUPPORT_LONG=0	GT:GQ:DR:DV	0/1:60:14:12
chr1	19434934	Sniffles2.DEL.AC4S0	CAGAACAAGGGGCCTGATAATCAAGTCAGTCAAAAAGTTTTTTTTTTCCTTTCTGTCTCAAAGGAAAAAAAAAAACACACTCATTATAATATGGAATTAAACATATACACGCACACTCTCACTTATGTAAGTTAACATTCCCTAAAGGCATGAGAGTGGGTAGCCC	N	60	PASS	PRECISE;SVTYPE=DEL;SVLEN=-166;END=19435100;SUPPORT=14;COVERAGE=23,27,27,27,28;STRAND=+-;AF=0.519;STDEV_LEN=0.000;STDEV_POS=0.000	GT:GQ:DR:DV	0/1:60:13:14
chr1	19628384	Sniffles2.DEL.AC5S0	CTTTAAAAGTAATTTCCTGGCCGGATGCGGTGGCTCACACCTGTAATCCCAGCACTTTGGGAGGCC	N	60	PASS	PRECISE;SVTYPE=DEL;SVLEN=-66;END=19628450;SUPPORT=13;COVERAGE=26,26,29,29,31;STRAND=+-;AF=0.464;STDEV_LEN=0.000;STDEV_POS=0.000	GT:GQ:DR:DV	0/1:60:15:13
chr1	19932932	Sniffles2.INS.1ECS0	N	GTTACCATCACCATAATTATCACCATCAACATCACCATCGGTGCCATCAACATCATCATCATCACCATCACCATCATCATCATCATTACCATTACCATCACCATCATCATCTTCACCATCACCATTGCACCATCACCATTATCATCATCATAATCACCATCAACATCACCATAATAATCATCACCATTATCATCATTATCACCATCACCATCATCATCATCATTACCATTACCATCACCATCATCATCTTCACCATCACCATCACCATTGCACCATCACCATTATCATCATCTTAATCACTATCAACATCACCATAATAATCACC	60	PASS	PRECISE;SVTYPE=INS;SVLEN=325;END=19932932;SUPPORT=24;COVERAGE=23,24,24,24,25;STRAND=+-;AF=1.000;STDEV_LEN=0.000;STDEV_POS=0.000;SUPPORT_LONG=0	GT:GQ:DR:DV	1/1:60:0:24
chr1	20170697	Sniffles2.DEL.AC7S0	GGAGGCGGGTGCTGATGCCCTGGTACTGATGCGGAAGCCTCCTCCCACGCTAGTGCCCTGAGCAAGGCTCTGGACTCAGGAGCCCTGGTCAAGGCTTCAGGAGCAACTGGCTGCTTCTGCTCTGAAGGGGCAACGTGGGAAGAAAGTACAGCCCAGGCCACGTACTTTCGGGTCCAACTCCCAGCCCTGGCTGGCACCTCCCACCACTGCCCAGCAGTGCCACTGCCTGGGGCTCCAGCCTCTGCTCCTCAACCTTTGCTCCACTCTCCCTCATCTCCTGGGGTCCTGGGCTGGGAGGGTGAAGAGCATTGAATAGAGAAGCTTCCCTGGGTGCAGAGAGCCTAGGCCAGCCCTGGCGAGTGCAGCCAGCCCACAGGAGCCCAGGGTGGAGGCTTGGGCTGGGCCAGCCAGGTGTCCCCACCCCTGTGGCAAAGACAGGTGGGAAGAGGCCATGGGAAACTCGATCCCTGGAGGCCACCTTCTCCAGTCCCCTCTCCCCATCCCTCCCACCAGGCCCTGATCCCTTCCCCTCTCCTGAACATGGCCTT	N	60	PASS	PRECISE;SVTYPE=DEL;SVLEN=-548;END=20171245;SUPPORT=23;COVERAGE=28,29,29,29,27;STRAND=+-;AF=0.793;STDEV_LEN=0.000;STDEV_POS=0.000	GT:GQ:DR:DV	1/1:4:6:23
chr1	20382469	Sniffles2.INS.1EDS0	N	TGGTGGTGATGGTGGTGATGGTGGTGGTGGGGGGGTAGTGATGGTGGTAATGATTGTGGTGATGGTAGTGGTGATGTTGGTGGTGATGGTGGTGGGGGTAGTGATGGTAATGATTGTGGTGATGTTGGTGGTGATGGTGGTGGTGGTGGGGTTAGTGATGGTGGCAATGATTGTGGTGATGGTGGTGATGGTGGTGGTGATGATGGTGTTGGTGGTAGTGATAGTGGTGGTGGTGGAGGTAGTGATGGTGGTCATGATTGTAGTGATGGTGGTGATGGTGGTGGTGATGATGGTGTTGGTGGTGGAGGTACGTGATGGTGGTAATGATTGTAGTGATGGTGGTGATGGTAGTGGTGATGTTGATGATGGTGGTGGTGATGGTGGTGGTGGAGGTAGTGATGGTGGTAATGATTGTTGTGATGTTGGTGATGGTGGGGG	60	PASS	PRECISE;SVTYPE=INS;SVLEN=438;END=20382469;SUPPORT=20;COVERAGE=22,20,20,20,21;STRAND=+-;AF=1.000;STDEV_LEN=0.483;STDEV_POS=0.000;SUPPORT_LONG=0	GT:GQ:DR:DV	1/1:55:0:20
chr1	20463540	Sniffles2.INS.1EES0	N	CATTATTATCACCACCATCACCATCATCAGCATTACTGCTACAATCACCTTCATAGCCACCACCACCATCACCATCATCACCATCACCACTACCATCATCATCATTACCATCATTATCACCATCATCACCATCACCTCTACCATCATCATCATTACCATCAATATCACCATCATCACCATCACCACCACCAGCCTCATCACCGTTACCACCACCAGCATCATCACCACCACCACCAACAACAACAATAATAACAACAGCATCATCACCACCACCACCACTACCACCAACAGCATCATCACCACCACCACCACCACCACCAACAGCATCATCACCACCACCACCAACAACAGCATCATCACTGCTACCACCACCAACAACAGCAACAGCATTATCACCATCACCACCACCACCACTACCACCAACAGCATCATCACCAACATCACCACCACCACCACTACCACCAATAACATCATCACCAACATCACCACCACCACCACCACTACCACCAACAGCATCATCACCAACATCATCATCACCACCATCAGCAGCAGCAGCATCACCATTACTATCACCATCATAACCACCACCACCATCATCATCACGACCACCACCATCACTACTATCATCATCATTATCACCATCACCACCATCACCACCACCACCATCATCATCACCACCACCATCACCACCAACAACAACATTGTCACCATCATCAGCATCACTGCTATCACCATCATAGCCACCACCACCACCACTACTATCATTATCATCATTACCATAATTATCACCACCATCACCATCACCCATCACCACCATCATCACCACTACTACCAATATTATCATCACCACCACCATCATTATCACCACCATCATCACCACCATCACCACCATCATCACCACCATCACCAT	60	PASS	PRECISE;SVTYPE=INS;SVLEN=910;END=20463540;SUPPORT=15;COVERAGE=21,15,15,15,16;STRAND=+-;AF=1.000;STDEV_LEN=0.500;STDEV_POS=0.000;SUPPORT_LONG=0	GT:GQ:DR:DV	1/1:41:0:15
chr1	20618245	Sniffles2.INS.1EFS0	N	CACTGTTCAGTTTCTTTTTTTTTTTTTTTTTTTTTTTTTGAGACGGAGTCTCGCTGTCGCCCAGGCTGGAGTGCAGTGGCGCAATCTCGGCTCACTGCAGGCTCCGCCCCCTGGGGTTCACGCCATTCTCCTGCCTCAGCCTCCCGAGTAGCTGGGACTACAGGCGCCCGCCACCTTCGCCCGGCTAATTTTTTGTATTTTTAGTAGAGACGGGGTTTCACCGTGTTAGCCAGGATGGTCTCGATCTCCTGACCTCGTGATCCGCCCGCCTCGGCCTCCCAAAGTGCTGGGATTACAGGCGTGAGCCACCGCGCCCGGCC	60	PASS	PRECISE;SVTYPE=INS;SVLEN=320;END=20618245;SUPPORT=12;COVERAGE=32,31,31,31,28;STRAND=+-;AF=0.387;STDEV_LEN=0.408;STDEV_POS=0.000;SUPPORT_LONG=0	GT:GQ:DR:DV	0/1:60:19:12
chr1	20623747	Sniffles2.INS.1F2S0	N	AAGTGCTGGGATTACAGGCATAAGCCACCGCGCCTGGCCAAGCGTGTGTTCTATTGTCCCAGCACTGTCTGTGATTTTTAGGACCCTAAAGCACAGTCCCAGATTCCCGTGGAAATTAACAGAAGCATGTATATGTCTGCTGCTCTGGCCAGCTGCTGCTAATTGCTCATGTAAACCATGTGACTCTTTAGTGTTTCCTTTTGGCAGGGAGGAGAGCACGGCTATAACTGACAGATATTCGGGGGTACTTTGGATCTCTGTGTCTGAAATAAAGCCAGAGAACACTGTTCAAGAATAAATAATGGAGGCCGGGCGCGGTGGCTCACGCCTGTAATCCCAGCACTTTGGGAGGCCGAGGCGGGTGGATCATGAGGTCAGGAGATCGAGACCATCCTGGCTAACAAGGTGAAACCCCGTCTCTACTAAAAATACAAAAAATTAGCCAGGCGCGGTGGCGGGCGCCTGTAGTCCCAGCTACTCGGGAGGCTGAGGCAGGAGAATGGCGTGAACCCGGGAAGCGGAGCTTGCAGTGAGCCGAGATTGCGCCACTGCAGTCTGCAGTCCGGCCTGGGCGACAGAGCGAGACTCTGTCTCAAAAAAAAAAAAAAAAAAAAAAAAAAGAATAAATAATGGAAAAAACAATGGAATGGCCTAATAAGTCTCTCATGTGTTTAATTTTTTTTTTTTTTTTTTTTTTTGAGACGGAGTCTTGCTCTGTCGCCCAGGCTGGAGTGCAGTGGCGAGATCTTGGCTCACTACAAGCTCCGCCTCCTGGGTTCATGCCATTCTCCTGCCTCAGCCTCCCGAGTAGCTGGGACTACAGGCGCCTGCCACCACGCCCAGCTAATTGTTTGTATTTTTTAGTAGAGACGGGGTTTCACCATGTTAGCCAGGATGGTCTCGATCTCCTAACCTCGTGATCCACCCACCTTGGCCTCCCA	60	PASS	PRECISE;SVTYPE=INS;SVLEN=941;END=20623747;SUPPORT=23;COVERAGE=26,25,28,29,27;STRAND=+-;AF=0.821;STDEV_LEN=1.691;STDEV_POS=0.000;SUPPORT_LONG=0	GT:GQ:DR:DV	1/1:14:5:23
chr1	20815655	Sniffles2.DEL.ACAS0	GGGGTCAGCCCCCCGCCCGGCCAGCCGCCCCGTCCGGGAGGTGAGGGGATCCTCTGCCCGGCCGCCCCTACTGGGAAGTGAGGAGCCCCTCTGCCCGGCCAGTTGCCCCGTCCAGGAGGGAGGTGGGGGGGTCAGCCCCCCACCCGGCCAGCCGCCCAGTCCGGGAGGGAGGT	N	60	PASS	PRECISE;SVTYPE=DEL;SVLEN=-173;END=20815828;SUPPORT=11;COVERAGE=24,27,27,27,28;STRAND=+-;AF=0.407;STDEV_LEN=0.378;STDEV_POS=0.000	GT:GQ:DR:DV	0/1:60:16:11
chr1	20981521	Sniffles2.DEL.ACBS0	ATACATACATGTATACGCACATACTGTATGTATACATACATACATGTATACGCACATACTGTATGTATACATACATGTATACGCACATACTGTATGT	N	60	PASS	PRECISE;SVTYPE=DEL;SVLEN=-97;END=20981618;SUPPORT=17;COVERAGE=16,16,17,17,16;STRAND=+-;AF=1.000;STDEV_LEN=0.000;STDEV_POS=0.000	GT:GQ:DR:DV	1/1:47:0:17
chr1	20989057	Sniffles2.INS.1F4S0	N	GGAGGGGAGGGGAGGGGAGGGGAGGGGAGGGGAGGGGAGGGGAGGGGGGGGAGGGGAGGGGAGGGGGGGGAGGGGAGGGGAGGGGGGGGGAGGGGAGGGGAGGGGGGAGGGGAGGGGAGGGGAGGGGAGGGGAGGGGAGGGAG	60	PASS	PRECISE;SVTYPE=INS;SVLEN=141;END=20989057;SUPPORT=16;COVERAGE=16,16,16,16,16;STRAND=+-;AF=1.000;STDEV_LEN=2.563;STDEV_POS=1.061;SUPPORT_LONG=0	GT:GQ:DR:DV	1/1:44:0:16
chr1	21179789	Sniffles2.INS.1F6S0	N	TATATTATATATAATATATTATATATATTATATATAATATATAATACATTATATATATTATATAATATATATAATATATTATATATTATATATAATATATTATATATATAATATAATATATATAATATATATTTAATATATTATATATAATATATATTATATATTTAATATATTACATATAATATATATTATATATTTAATAT	60	PASS	PRECISE;SVTYPE=INS;SVLEN=203;END=21179789;SUPPORT=18;COVERAGE=19,18,19,19,18;STRAND=+-;AF=0.947;STDEV_LEN=0.966;STDEV_POS=0.000;SUPPORT_LONG=0	GT:GQ:DR:DV	1/1:40:1:18
chr1	21180071	Sniffles2.INS.1F5S0	N	AATATATTATACATAATATATAATATATATTACGTAATATATTACATATATTATATATAATATATATTACGTAATATATTA	60	PASS	PRECISE;SVTYPE=INS;SVLEN=81;END=21180071;SUPPORT=15;COVERAGE=18,18,18,18,17;STRAND=+-;AF=0.833;STDEV_LEN=0.441;STDEV_POS=0.000;SUPPORT_LONG=0	GT:GQ:DR:DV	1/1:11:3:15
chr1	21388450	Sniffles2.DEL.ACES0	TGCCCGGCCAGCCGCCCCGTCCGGGAGGTGAGGGGCGCCTCTGCCTGGCCACCCCTACTGGGAAGTGGGGAGCCCCT	N	60	PASS	PRECISE;SVTYPE=DEL;SVLEN=-77;END=21388527;SUPPORT=11;COVERAGE=19,18,18,18,18;STRAND=+-;AF=0.611;STDEV_LEN=1.134;STDEV_POS=0.000	GT:GQ:DR:DV	0/1:39:7:11
chr1	21388577	Sniffles2.DEL.ACFS0	TGCCCGGCCAGCCGCCCCGTCCGGGAGGTGAGGGGCGCCTCTGCCCGGCCGCCCCTACTGGGAAGTGAGGAGCCCCTCTGCCCGGCCACCACCCCGTCCGGCCAGCCGCCCCGTCCGGGAGGTGAGGGGCGCCTCTGCCTGGCCACCCCTACTGGGAAGTGGGGAGCCCCT	N	60	PASS	PRECISE;SVTYPE=DEL;SVLEN=-171;END=21388748;SUPPORT=11;COVERAGE=19,18,18,18,17;STRAND=+-;AF=0.611;STDEV_LEN=0.000;STDEV_POS=0.000	GT:GQ:DR:DV	0/1:39:7:11
chr1	21459926	Sniffles2.DEL.AD2S0	GCCAACCAGGACACCAACCTTAGCTGGCGTGATGTTCACGAAGGTTTTTCCCTGGGACGGCGGCCCAGATGGAGGGTGAGTCCTTGTTGCCCACGATGGCCGCGAACCTAACAGGTCCCATCCGCCACGAGGCTGTAGATAGAGGCGTCCACCTGGCCGTTGCGCGGCTGCGGGGGCTCCTCTGGTCGCTGCTGCTGGGGCCGCCTGGGCTGGCGGGCAGGGGAGGCGGAGAGCTGCGTGCAGGCACTGCCGTCCTCACCACGGCTCTGCTG	N	60	PASS	PRECISE;SVTYPE=DEL;SVLEN=-272;END=21460198;SUPPORT=17;COVERAGE=32,34,34,34,32;STRAND=+-;AF=0.500;STDEV_LEN=0.000;STDEV_POS=0.000	GT:GQ:DR:DV	0/1:60:17:17
chr1	21461253	Sniffles2.DEL.AD3S0	TATATGAGAATATTCATAGTTACTTACGCACAGTAGCCAACAAGTAAACCTGTCTCCCGTCAGA	N	60	PASS	PRECISE;SVTYPE=DEL;SVLEN=-64;END=21461317;SUPPORT=16;COVERAGE=32,32,32,32,32;STRAND=+-;AF=0.500;STDEV_LEN=0.000;STDEV_POS=0.000	GT:GQ:DR:DV	0/1:60:16:16
chr1	21660354	Sniffles2.INS.1FBS0	N	ATATATATATATATATATATATATAGAGAGAGAGAGAGAGAGAGAGAGAGAGAGAGAGAGAGA	60	PASS	PRECISE;SVTYPE=INS;SVLEN=63;END=21660354;SUPPORT=10;COVERAGE=17,17,17,18,18;STRAND=+-;AF=0.588;STDEV_LEN=0.837;STDEV_POS=0.000;SUPPORT_LONG=0	GT:GQ:DR:DV	0/1:42:7:10
chr1	21818007	Sniffles2.DEL.AD4S0	GCTGGGATTACAGGTGCACACCACCACGCTCAGCTAATTTTTGTATTTTTAGTAGAGACGGGATTTCTCCATGTTGGACAGGCTGGTCTCAAACTCCTGACCTCAAGTGATCCACCCGCCTTGGCCTCCCAAAGT	N	60	PASS	PRECISE;SVTYPE=DEL;SVLEN=-135;END=21818142;SUPPORT=23;COVERAGE=23,23,23,21,22;STRAND=+-;AF=1.000;STDEV_LEN=0.000;STDEV_POS=0.000	GT:GQ:DR:DV	1/1:60:0:23
chr1	21959837	Sniffles2.DEL.AD5S0	CGGTGGCCCATGCCTGTAATCCCAGCATTTCAGGAGGCCATGGCAGGATG	N	60	PASS	PRECISE;SVTYPE=DEL;SVLEN=-50;END=21959887;SUPPORT=12;COVERAGE=23,23,22,22,22;STRAND=+-;AF=0.545;STDEV_LEN=0.000;STDEV_POS=0.000	GT:GQ:DR:DV	0/1:60:10:12
chr1	22370178	Sniffles2.INS.1FCS0	N	CCTCCCTCCCTTCCTCCCTCCCTCCCTCCCTCCCTCCCTCCCTTCCTTCCTTCCTTCCTTCCTT	60	PASS	PRECISE;SVTYPE=INS;SVLEN=64;END=22370178;SUPPORT=15;COVERAGE=28,27,27,27,26;STRAND=+-;AF=0.556;STDEV_LEN=0.000;STDEV_POS=0.000;SUPPORT_LONG=0	GT:GQ:DR:DV	0/1:60:12:15
chr1	22431246	Sniffles2.INS.1FDS0	N	ATATACAATATTGTATATATTGAATATATACAATATTGTATATATTGAATATATACAATATTGTATATATTCAATATATACAATATTGTATATATTGAATATATACAATATTGTATATATTCAAT	60	PASS	PRECISE;SVTYPE=INS;SVLEN=125;END=22431246;SUPPORT=19;COVERAGE=19,18,19,19,19;STRAND=+-;AF=1.000;STDEV_LEN=12.683;STDEV_POS=0.000;SUPPORT_LONG=0	GT:GQ:DR:DV	1/1:52:0:19
chr1	22570497	Sniffles2.INS.1FES0	N	TAATAATATTAATAATGATGATGATAACGACACCAACATACTTGAGTTCTTTCATGTCCACGTTCAGCTTCTATGGCTCTGAGGACAGAAGG	60	PASS	PRECISE;SVTYPE=INS;SVLEN=92;END=22570497;SUPPORT=18;COVERAGE=19,18,18,18,19;STRAND=+-;AF=1.000;STDEV_LEN=0.316;STDEV_POS=0.000;SUPPORT_LONG=0	GT:GQ:DR:DV	1/1:50:0:18
chr1	22577760	Sniffles2.INS.200S0	N	GAGTGTGTGTGTGCATGTGTGCGTAAGTGTATGTGTGCATGTGTGTGCATGTGTGCGTGTGTGCATGTATGTGGGCATGCGTGTGTATGTATGCATTGTGTGGGCCTGTGTTCATGAGTGTGTGCATGTGTGTGTGCATGTGTGCGTGAGTGTATGTGTGCATGTGTGTATGCATGTGTGTGCATGTGTGCGTATGTGTGCATGTGAGTGTATGTATGTGCGCATGTGTGCATGTGTGCGTGTGTATGTGTGCATGTGTGCGTGAGTGTATGTATGCATGTGTGTGCATGTGCGTAAGTATGTGTGCATGTGTGTGCATGTGTGCGTGAGTGTATGTGTGTGTGTATGCGTGTGTGTGCATGTGCGTGAGTATGTGCATTGAGTGCGTGCACATGTGTGCATGAGTATGTATGCGTGTATTCATGTGTGTGCATGTGCGTGAGTGTATGTGCATGTGTGCATGTATGCGTGTGTATGTATGCATGCGTGTGCATGTGTGTGACTATGTATGCATGTGTGTATGTGCATGTATGTGAGCGTCTGTATGCATGTGTGTGCCTGTGTGCGAGTGTACGCATATGTGCGCATGTGTGCGTGAATGTGCATGTGTGCATGTGTGCATTTTTGTATGCATGTGTTTGCGCATGTGTGCGTTGAGTATTGTGCATGTGTGCATGAGTGTATATGTGCATGTGTACGTGTGCATGTGTGCGTGGGTGTATGCATGTGCATGTGCATGAGTGTATGTGTGCGTTTGTGTGCATGTGTGCGTGAGTGTACCAATGTGTGTGCATGAGTGTGTGCATATGTGTGCATGAGTGTATGTGTATGTGCATCTGTGCAGTTGTGTGCATCTGCGTGAGTATGTGCATGTGTGCGTGAGTGTATGTATGCATGTCTATGTATACGTGTGCATGTGTGTATGTGTGCGTGTGTGCATATGTGCGTGAGTGTGCAAGTGTGCATGTGTGCATGAGTATGTATGCATGTATGTGTGTGCCTGTGTGTGCATGTGTGCATGTGCGTGAGTGTGTGTGTGCGTGTGTGTGCAATGTGCGTGTGCATGTGTGTGAGTGTATGTATGCATGTGTGCGTGCACATGTGTGCGAGTGTATCATGTGTGCGTGAGTGTACGCATGTGTGCATGAATGTGTGCATGTGTGCATTTTTGTAAGTGTGCTTGTGTGTGCATGTGTGCATGAGTGTGTGTGCATGTGTGTAGGTGTGCATATGTATGCATGTGC	60	PASS	IMPRECISE;SVTYPE=INS;SVLEN=1244;END=22577760;SUPPORT=24;COVERAGE=27,6,6,6,27;STRAND=+-;AF=1.000;STDEV_LEN=53.779;STDEV_POS=0.000;SUPPORT_LONG=0	GT:GQ:DR:DV	1/1:60:0:24
chr1	22577849	Sniffles2.INS.1FFS0	N	<INS>	60	PASS	PRECISE;SVTYPE=INS;SVLEN=129;END=22577849;SUPPORT=12;COVERAGE=24,6,6,5,27;STRAND=+-;AF=1.000;STDEV_LEN=0.000;STDEV_POS=0.000;SUPPORT_LONG=0	GT:GQ:DR:DV	1/1:33:0:12
chr1	22599606	Sniffles2.DEL.AD7S0	GGAGGGAGGGAGGAAGAAGGGAAGGAAGGAAGGGAGGGAGGGAAGGAAGGAAA	N	60	PASS	PRECISE;SVTYPE=DEL;SVLEN=-53;END=22599659;SUPPORT=16;COVERAGE=27,27,27,27,27;STRAND=+-;AF=0.593;STDEV_LEN=0.000;STDEV_POS=0.000	GT:GQ:DR:DV	0/1:60:11:16
chr1	22754842	Sniffles2.INS.202S0	N	AGGTGAGGGGCAGGGGAGGGGAGGTGAGGGGCAGGGGAGGGGAGGTGAGGGGCAGGGGAGGGGAGGGGCAAGGGAGGTGAGGTGAGGGGCAGGGGAGGTGAGGTGAGGGCAGGGGAGATAAGAGGCAGGTGAGGTGAGATGAGGGGCAGGTGAGATGAGATGAGGGGCAGGGAAGGTGAGATGAGGGACAGGGGAGGTGAGGTGAGGGACAGGGAGGTGAGGTGAGGGTCAGGGGAGGTGAAGGGCAGGTGAGGTGAGATGAGGGGCAGGGAGATGAGATGAGGGGCAGAGAAGGTGAGATGAGGGATGGAGGTGAGGTGAGGGGCAGGGGAGGTGAGGTGAGGGGCAGGGGAGGTGAGGGGAGGTGAGATGAGGGGCAGGTGAGATGAGGGGCAAGGGAGGTGAGATGAGGGGCAGGTGAGGTGAGATGAGGGGCAGGTGAGGTGAGACGAGGGGCAGGTGAGGTGAGACGTGGGCAGGTGAGGTGAGGGACAGGGGAGGTGAGGTGAGGGGCAGGGGAGGTGAGGTGAGGGACAGGTGAGGTGAGGGGCAGGGGAGGTGAGGCAAGGGTCAGGGAAGCTGAGGCGAGGGCAGGGGAGTGAGGTGAGGGGCAGGGGAGGTGAGGGGCAGGGGAGGT	60	PASS	IMPRECISE;SVTYPE=INS;SVLEN=637;END=22754842;SUPPORT=16;COVERAGE=16,15,15,15,19;STRAND=+-;AF=1.000;STDEV_LEN=9.775;STDEV_POS=35.644;SUPPORT_LONG=0	GT:GQ:DR:DV	1/1:44:0:16
chr1	22950448	Sniffles2.INS.203S0	N	TGCAGTGGTGCAATCACAGCTCACTGCAGCCTCGACCTCCGGAGTTCAAGCAATCCTCCCACCTCAGCCTCCCCAGTAGCTGGGATTATAGGCACACACCACCAAACCTCTAATTTTTGTATTAGAGATGTATTAGAGATGAGGGCTCACTCTACAGAAGATACAAAAGTTAGCCAGGTTTGGTGGTGTGTGACTATAATCCCAGCTACTGGGGAGGCTGAGGTGGGAGGATTGCTTGAACTCCGGAGGTCGAGGC	60	PASS	PRECISE;SVTYPE=INS;SVLEN=256;END=22950448;SUPPORT=25;COVERAGE=23,24,25,25,25;STRAND=+-;AF=1.000;STDEV_LEN=0.000;STDEV_POS=0.000;SUPPORT_LONG=0	GT:GQ:DR:DV	1/1:60:0:25
chr1	23392406	Sniffles2.INS.207S0	N	CATACACACACACTCCACACATCATACACACACACTCCACACATCATACACACACACTCCACACATCATACATAAAACACACTCCACACATCATACACACCACACACACTCCACACATCGTACACAAAACACACTCCACACATCATACACAAAACACACTCCACACATCATACACACCACATACACTCCACACATCATACACACACACTCCACACATCATACACACACACTCCACACGTCATACACACACACACACTCCACACATCATACACAATACACACTCCACACATCATACACAATACACACTCCACACATCATACACACACACTCCACACATCATACACAATACACACTCCACACATCATACACAAAACACACTCCACACATCATACACACACACTCCACACATCATGCACAATACACACACACTCCACAATACACACACACTCCACACATCATACACACACACTCCACACATCATACACACACACACACTCCACACATCGTACACACACACATTCCACACATCATACACACACTCCACACACTATACACACCATACACACATTCCTTACATCATACGCACCACACACACTCCACACATCATACACACACACATACTCCACACATCATACACACACACTCCACACATCATACACACACACTCCACACATCATACACAATACACACATACTCCACACATCATACACACTGCACACACACTCCACACATCATACACACCACGCACACTCCACACATCATACACACACTCCATACATCACACACTCCACACATCACACACTCCACACATCATACACACATACTCCATAAATCATACACAATACACACACACTGCACACATCATACACACCACAAACACTCCACACATCAGACAACACACTCCACACATCATACACAATACATACATACTCCACACATCATACACAGTGCACACACACTCCACACATCATACACACACACTCCACACGTCATACACAAACACACTCCACACATCATACACACACACACTCCACACATCATACACACACTCCATACATTATACTCACCACACATACTCCACACATCATACACACACTCCATACATTATACTCACCACACATACTCCACACATCATACACACACACTCCACACATCATACACAATACACACACACTCCACACATCATACACACCCACTCCACACATCATACACACACACACACTCCACACATCATACACACACACGCACTCCACACATCATACACACATACACACACTCCACACCTCATACACATACTCCATACATC	60	PASS	PRECISE;SVTYPE=INS;SVLEN=1307;END=23392406;SUPPORT=21;COVERAGE=24,23,23,26,26;STRAND=+-;AF=0.913;STDEV_LEN=1.662;STDEV_POS=0.000;SUPPORT_LONG=0	GT:GQ:DR:DV	1/1:38:2:21
chr1	23495230	Sniffles2.INS.20AS0	N	GAGTAACAGGCTTAGGACAATTACGATGTGAGGAGTAATAGGCCTAGGACAATTACGATGTGAG	60	PASS	PRECISE;SVTYPE=INS;SVLEN=64;END=23495230;SUPPORT=17;COVERAGE=16,17,17,17,17;STRAND=+-;AF=1.000;STDEV_LEN=0.333;STDEV_POS=0.000;SUPPORT_LONG=0	GT:GQ:DR:DV	1/1:47:0:17
chr1	23710866	Sniffles2.INS.20CS0	N	TGGATTCAGGTTCGTGAAGGAACTGTGTTAGACTATATACATCCCTCCTGGATTCAGGTTCGTGAAGGAACTGTGTTAGACTATATACATCCCTCC	60	PASS	PRECISE;SVTYPE=INS;SVLEN=96;END=23710866;SUPPORT=19;COVERAGE=19,19,19,19,20;STRAND=+-;AF=1.000;STDEV_LEN=24.793;STDEV_POS=0.000;SUPPORT_LONG=0	GT:GQ:DR:DV	1/1:52:0:19
chr1	23884346	Sniffles2.INS.20FS0	N	TAGAGGCGTGAGCCACTACACCTGGCTATGTATACTTTAGTGATTATTTTTCCTCAAAACATTAAATATTAAAACACTAAAGTAGTTACAATTGAAAAATTGAAAGTTAAGTGTATTAAAACTTAAAATATTACTTTACTATTATTATTTAAAATAGAGGCCGGATATGGTAGCTCACACCTATAATCCCAGCACTTTGGGAGGCCAACGCTGGCAGATCACTTGAGGTCAGGAGTTTGAGATCAGCCTGGCCAACATGGTGAAACCCAGTCTCTACTAAAAGTACAAAAAAAGAAAAAACAATTAGCTGAGAATGGTGGCTCATGTCCGTATTCCCAGCTATTCCAGAGTCTGAGGCACGAGAATCACTGGAATGTGGAAGGGGGAGGTTGCAGTGAGCCAAGATCGAGCCACTGCACTCCAGCCTGGGCGACAAAAACTGTCTCAAAAACAAACAAACAAACAAACAAAAAACTGACATTTAAAATAGAGACAGGGTCTTGCTTGTTTGTTGCCCAGAAGGCTGGCCTCAAGCAGTCCTCCCTCCTCAGTCTCTGAAATTGCTAGTATTACAGGCATGAGCCACCATGCCTGGCCCACAGTATTATTTTATAAAGTATAAAGATATACGTATTTTTAAAACTTCTTTTAAAATAAAAAGAATATATATACAAATAGATTTTTTCTTTTGAAGACAGGGTGTGGCTGTCGCCTAGGCTGGAGTCCAGTGGTGCAATCATAGCTCACTGCAGCCTCGAACTCCTGGCCTCAAGTGATCCTCCTTCCTCGCCATCCCAAAGCTCTGGGATTACAAGTATGAACCACTTGCACCTGGTCTGATCTAGTTTTTTAAGCATGAGAACTGGGCTGTGCTGTAAATGTGGCTTCTCTGAATTGAGATGGGCTATAGGTAGAAAATACACACTGAATTTCAAAGGTTACGTGAGCAGAAGAATATAAAATATCTCAATTTTTTATATCGATGACAAGTTGAGATGACAATATTTTGGAATATATTGGGTTAAATAAAAATTTGTTTCACCAGTTTCTTTTTATTTTTATTTTATTTTTTTGAGATGGAGTCTCGCTCTTGTTGGCCAGGCTGGAGTACAGTGGCACTATCTCGGCTCACTGTAACCTCCGCCTCCTGGGTTTAAGTGATTCTCCTGCCTCAGCCTCCTGAGTAGCTGGGATTGCAGGCATATACCACCATGCCCGGCTAATTTTTGTATTTTAGTACAGACGGGGTTTCACCATGTTGGTCAGGCTGGTCTCGGACTCTTGACCTCAGGTGATCCGCCCACCTCAGCCTCCCAAAGTGCTGGGATTACAGGGGTGAGCCACCATGCCCAGCCTATTTTAAAATGTTTAGATGTGTCTATGGAAAATTTTATTTTATTTTATTTTATTTATTTATTTATTTTTGAGACAGAGTCTCGCTCTGTCACCCGGGCTGGAGTGCAGTGGCCTGATCTCAGCTCACTACAAGCTCTGCTTCCCGGGTTCACGCCATTCTCCTGCCTCAGCCTCCCAAGTAGCTGGGACTACATGTGCCCGCCACCACGCCCGGCTAATTTTTTGTTTGTTTGTTTGTATTTTTAGTAGAGACAGGGTTTCACTGTGTTAGCCAGGATAGTCTTGATCTCCTGACCTCGTGATCCACCCGCCTCAGCCTCCCAAAGTGCTGGGATTATAGGCGTGAGCCACCGCACCGGCTGGAAAATTTTTAAATCATCCACGTGTCTCATAGTTTTGCGGGACATCTGTAGACCCCAGGAGAGCTGCCTGCTGATCAGAACTCATTCCCCAGCCTGGCTCAGCTGGATGCCTCACAGTTCCCAAACAGTCCTGTTTTCTTGCCTCCACGCCTTTGCACCAGGGGTCCTTTCCCTGGCGCACTTCCCTCCTGACCTTTCCTCTGGGCTCATCTCCTGCCCAGTGAAGCCTTCCCTGATCCTGCAGTCACATCTGAAGCACCCGGCCCGCTCTGCGTGTGTGGTAACTGGTGCTGCACTGGTCTTTCCCCTCGACTAGATCACTAACCACGCTGACCAACATTTGAATGGAATTTAAATTCCACAAAATATTTTTCACAGCCACCATCTAGTTTTGTTGTTGTTGTTGTTTTGAGATAGGGTCTCCCTCTGTCA	60	PASS	PRECISE;SVTYPE=INS;SVLEN=2150;END=23884346;SUPPORT=19;COVERAGE=28,19,19,19,25;STRAND=+-;AF=1.000;STDEV_LEN=0.934;STDEV_POS=0.000;SUPPORT_LONG=0	GT:GQ:DR:DV	1/1:52:0:19
chr1	23899922	Sniffles2.INS.210S0	N	GAAGAAGGAAGGAAGGAAGGAAGGAAGGAAGGAAGGAAGGAAGGAAGGAAGGAAGGAAGGAAGGAAGAAGGAAAGAAAGAAGAAAGAAAGAAAGAAAGAAAGAAAAGAAAAAAAAGAAAGAAAAGAAAGAAGAGGGAAGGAAGGAA	60	PASS	IMPRECISE;SVTYPE=INS;SVLEN=146;END=23899922;SUPPORT=10;COVERAGE=10,9,9,9,10;STRAND=+-;AF=1.000;STDEV_LEN=17.041;STDEV_POS=11.605;SUPPORT_LONG=0	GT:GQ:DR:DV	1/1:27:0:10
chr1	23993616	Sniffles2.DEL.ADAS0	CCCCTCACCTCCCGGACGGGGAGGCTGGCCGGGCGGGGGGGCTGACCCCCCCCACCTCCCTCCCGGACGGGGCGGCTGGCCGGGCGGGGGGCCGACCCCCCCACCTCCCTCCCGGACGGGGCGGCTGGCCGGGCGGGGGGCCGACCCCCCCACCTCCCTCCCGGACGGGGCGGCTGGCCGGGCGGGGGGCCGACCCCCCCACCTCCCTCCCGGACGGGGCGGCTGGCCGGGCGGGGGGCCGACCTCCCCACCTCCCTCCCGGACGGGGCGGCTGGCCGGGCGGGGGGCCGACCCCCCCACCTCCCTCCCGGACGGGGCGGCTGGCCGGGCAGAGGGGCTCCTCACTTCCCAGTAGGGGCGGCCGGGCAGAGGT	N	60	PASS	PRECISE;SVTYPE=DEL;SVLEN=-373;END=23993989;SUPPORT=21;COVERAGE=22,21,22,22,22;STRAND=+-;AF=0.955;STDEV_LEN=0.522;STDEV_POS=18.419	GT:GQ:DR:DV	1/1:48:1:21
chr1	24011013	Sniffles2.INS.212S0	N	TCTCCTCCCCTCCCCTCCCTTCTCCTCTCCTCCCCTCCCCTCCCCTCTCCTCCCCTACTCTCCCCCTCCCCTCCCCTCCCTTCTCCTCTCCTCCCCTCCCCTCTCCTCCCCTCCCCTCCCCTCTCCTCCCCTCCCCTCTCCT	60	PASS	PRECISE;SVTYPE=INS;SVLEN=142;END=24011013;SUPPORT=15;COVERAGE=14,14,15,15,15;STRAND=+-;AF=1.000;STDEV_LEN=0.441;STDEV_POS=0.000;SUPPORT_LONG=0	GT:GQ:DR:DV	1/1:41:0:15
chr1	24076496	Sniffles2.DEL.ADBS0	CCCTAATGTTTCTTTTTTTTTTTTTTTTTTTTTTTTGAGACGGAGTCTCGCTCTGTCGCCCAGGCTGGAGTGCAGTGGCGGGATCTCGGCTCATTGCAAGCTCCACCTCCCGGGTTCACGCCATTCTCCTGCCTCAGCCTCCCAAGTAGCTGGGACTACAGGCGCCCGCCACTACGCCCGGCTAATTTTTTGTATTTTTAGTAGAGACGGGGTTTCACCGTTTTTAGCCGGGATGGTCTCGATCTCCTGACCTCGTGATCCGCCCGCCTCGGCCTCCCAAAGTGCTGGGATTACAGGCGTGAGCCACCGCGCCCGGC	N	60	PASS	PRECISE;SVTYPE=DEL;SVLEN=-317;END=24076813;SUPPORT=17;COVERAGE=39,40,40,39,38;STRAND=+-;AF=0.425;STDEV_LEN=0.000;STDEV_POS=0.000	GT:GQ:DR:DV	0/1:60:23:17
chr1	24212127	Sniffles2.INS.214S0	N	ACGGAGGTGGTGAGGGTGATGGAGGTGGTGACGGAGGTGGTGAGGGTGATGGAGGTGGTGATGGAGGTGGTGAGGGTGATGGAGGTGGTGAGGGAGGTGGTGAGGGTGATGGAGGTGGTGATGGAGGTGGTGAGGGTGATGGAGGTGGTGATAGAGGTGGTGATGGAGATGGTGAGGGTGATGGAGGTGGTGGTGGAGGTGGTGAGGGTGACAGGTAGTGATAGAGGTGGTGATGGAGGTGGTGAGGGTGATGGAGGTAGTA	60	PASS	PRECISE;SVTYPE=INS;SVLEN=262;END=24212127;SUPPORT=11;COVERAGE=23,23,24,24,24;STRAND=+-;AF=0.458;STDEV_LEN=0.000;STDEV_POS=0.000;SUPPORT_LONG=0	GT:GQ:DR:DV	0/1:60:13:11
chr1	24212344	Sniffles2.INS.216S0	N	GGAGGTGGTGAGGGTGATGGAGGTGGTGACGGAGGTGGTGAGGGTGATGGAGGTGGTGACGGAGGTGGTGAGGGTGATGGAGGTGGTGATGGAGGTGGTGAGGGTGATGAAGGTGGTGACGGAGGTGGTGAGGGTGATGGAGGTGGTGATGGAGGTGGTGTGAGTGATGGAGGCAGTGATAGAGGTGGTGATGGAGATGGTGAGGGTGATGAAGGTGGTGATGGAGGTGGTGTGAGTGATGGAGGCAGTGATAGAGGTGGTGATGGAGGTGGTGAGGGTGATGGAGGTGGTGACGGAGGTGGTGAGGGTGATGGAGGTGGTGACGGAGGTGGTGAGGGTGATGGAGGTGGTGATGGAGGTGGTGAGGGTGATGAAGGTGGTGACGGAGGTGGGTGAGGGTGATGGAGGTGGTGATGGAGGTGGTGTGAGTGATGGAGGCAGTGATAGAGGTGGTGATGGAGATGGTGAGGGTGTGAAGGTGGTGATGGAGGTGGTGTGAGTGATGGAGGCAGTGATAGAGGTGGTGATGGAGGTGGTGAGGGTGATGGAGGTGGTGACGGAGGTGGTGAGGGTGATGGAGGTGGTGACGGAGGTGGTGAGGGTGATGGAGGTGGTGATGGAGGTGGTGAGGGTGATGAAGGTGGTGACGGAGGTGGTGAGGGTGATGGAGGTGGTGATGGAGGTGGTGTGAGTGATGGAGGCAGTGATAGAGGTGGTGATGGAGATGGTGAGGGTGATGAAGGTGGTGATGGAGGTGGTGTGAGTGATGGAGGCAGTGATAGAGGTGGTGATGGAGGTGGTGAGGGTGATGGAGGTGGTGAC	60	PASS	IMPRECISE;SVTYPE=INS;SVLEN=822;END=24212344;SUPPORT=24;COVERAGE=23,24,24,24,22;STRAND=+-;AF=1.000;STDEV_LEN=129.002;STDEV_POS=8.593;SUPPORT_LONG=0	GT:GQ:DR:DV	1/1:60:0:24
chr1	24344975	Sniffles2.INS.219S0	N	CCCTCCACACCTGTGCCTCCGCCACACCTGTGCCCCCTCTACACCTGTGCCCCCTCCACACCTGTGCCCCTCCACACCTGTGCCCCTCCACACCTGTGTCCCTCCACACCTGTGCCCCCTCCACACCTGTGCACCTCCACACCTGTGCCCCTCCACACCTGTGCCCCCTCTACACCTGTGCCCCTCCACACCTGTGCCCCCTTTACACCTGTGCCCCTCCACACCTGTGCCCCCTCCACACCTGTGCA	60	PASS	IMPRECISE;SVTYPE=INS;SVLEN=249;END=24344975;SUPPORT=20;COVERAGE=19,19,19,20,20;STRAND=+-;AF=1.000;STDEV_LEN=34.160;STDEV_POS=0.000;SUPPORT_LONG=0	GT:GQ:DR:DV	1/1:55:0:20
chr1	24345199	Sniffles2.INS.218S0	N	ACACCTGTGCCCCCTCCACACCTGTGCGCCTCCACACCTGTGCCCCCTCCACACCTGTGCCCCCTCC	60	PASS	PRECISE;SVTYPE=INS;SVLEN=67;END=24345199;SUPPORT=11;COVERAGE=18,20,20,21,20;STRAND=+-;AF=0.550;STDEV_LEN=0.488;STDEV_POS=0.000;SUPPORT_LONG=0	GT:GQ:DR:DV	0/1:59:9:11
chr1	24614775	Sniffles2.INS.21AS0	N	GAGTTAATTTTTTTTTTTTTTTTTTTTGAGACGGAGTCTCGCTCTGTCGCCCAGGCCGGACTGCGGACTGCAGTGGCGCAATCTCGGCTCACTGCAAGCTCCGCTTCCCGGGTTCACGCCATTCTCCTGCCTCAGCCTCCCGAGTAGCTGGGACTACAGGCGCCCGCCACCGCGCCCGGCTAATTTTTTTGTATTTTTAGTAGAGACGGGGTTTCACCGTGTTAGCCAGGATGGTCTCGATCTCCTGACCTCATGATCCACCCGCCTCGGCCTCCCAAAGTGCTGGGATTACAGGCGTGAGCCACCGCGCCCGGCC	60	PASS	PRECISE;SVTYPE=INS;SVLEN=316;END=24614775;SUPPORT=10;COVERAGE=17,18,18,18,20;STRAND=+-;AF=0.556;STDEV_LEN=0.753;STDEV_POS=0.000;SUPPORT_LONG=0	GT:GQ:DR:DV	0/1:52:8:10
chr1	24634838	Sniffles2.INS.21CS0	N	TCTGTAATCCCAGCACTTTGGGAGGCCAAGACGGGAATATCACTTGAGGTCAGGAGTTCAAGACCAGCCTGGCCAACATGGTGAAACCCCATCTCTAATAAAAATACAAAAATTAGCCTGGCATAATGCCGCATGCCTGTAATCCCAGCTTTGCTCGGGAGGCTGTGGCAGGAGAATGCTTGAACCCGGGAGCCGGAGGTTGCAGTGAGCCGAGATCATGCCACTGCACTCCAGCCTGGGCAACAGAGTGAGACTCCATCTAAAAAAAAAAAAGAAAAGAAAAAAAATGCAGCCAGGCACGGTGGCTTACA	60	PASS	IMPRECISE;SVTYPE=INS;SVLEN=311;END=24634838;SUPPORT=11;COVERAGE=20,20,20,20,19;STRAND=+-;AF=0.550;STDEV_LEN=0.900;STDEV_POS=66.381;SUPPORT_LONG=0	GT:GQ:DR:DV	0/1:59:9:11
chr1	24730355	Sniffles2.INS.21DS0	N	GGGGGGAGGAGGGGAGGAGGGGAGGGGGAGGGGGGAAGGAGAGGAGGGGAGGGGGAAGGGGGAGGAGGGGAGGGGGAGGGGGAAGGGGAGGAGGGGAGGGGGAAGGGGAGGAGGGGGAGGGGAGGAGGGGAGGGGGAAGGGGAGGAGGGGAGGGGGAAGGGGAGGAGGGGGAGGGGAGGAGGGGAGGGGGAAGGGGAGGAGGGGAGGGGGAAGGGGAGGGGGAGGGGAGGGGGAGGGAGGGGGAGGGGAGGGGGAGGGGAGGGGGAGGGGAGGGGAGGGGG	60	PASS	PRECISE;SVTYPE=INS;SVLEN=274;END=24730355;SUPPORT=13;COVERAGE=14,13,13,13,13;STRAND=+-;AF=1.000;STDEV_LEN=8.223;STDEV_POS=4.158;SUPPORT_LONG=0	GT:GQ:DR:DV	1/1:36:0:13
chr1	24799915	Sniffles2.DEL.ADES0	GGGGGGGGGGTCAGCCCCCCCACCTGGCCAGCCGCCCCGTCTGGGAGGTGAGGGGCGCCTCTGCCCGGCCGCCCCTACTGGGAAGTGAGGAGCCCCTCTGCCCGGCCAGCCGCCCCGTCCGGGAGGGAGGTGGGGGGGTCAGCCCCCTGCCCGGCCAGCTGCCCCGTCTGGGAGGTGAGGGGCGCCTCTGCCCGGCCGCCCCTACTGGGAAGTGAGGAGCCCCTCTGCCCGGCCAGCCGCCCCGTCCGGGAGGGAGGTGGGGGGGGTCAGCCCCCCGCCCGGCCAGCCACCCCGTCC	N	60	PASS	IMPRECISE;SVTYPE=DEL;SVLEN=-297;END=24800212;SUPPORT=21;COVERAGE=21,21,21,22,22;STRAND=+-;AF=1.000;STDEV_LEN=0.674;STDEV_POS=79.844	GT:GQ:DR:DV	1/1:58:0:21
chr1	24832197	Sniffles2.DEL.ADFS0	TTGATTTTTTATTTTTTTTATTTTTTATTTTTTTTTTCTTTTGAGCAGTAACGTTTTATTTTTTATTTTTTTATTTTTTATTTTTTTTATTTTTTATTTTTATTGATCATTCTTGGGTGTTTCTCGCAGAGGGGGATTTGGCAGGGTCATAGGACAATAGTGGAGGGAAGGTCAGCAGATAAACAAGTGAACAAAGGTCTCTGGTTTTCCTAGGCAGAGGACCCTGCTGCCTTCCGCAGTGTTTGTGTCCCTGGGTACTTAAGATTAGGGAGTGGTGATGACTCTTAACGAGCATGCTGCCTTCAAGCATCTGTTTAACAAAGCACATCTTGCACCGCCCTTAATCCATTTAACCCTGAGTGGACACAGCACATGTCTCAGAGAGCACAGGGTTGGGGATAAGGTCACAGATCAACAGGATCCCAAGGCAGAAGAATTTTTCTTAGTACAGAACAAAATGAAAAGTCTCCCATGTCTACTTCTATCCACACAGACCCAGCAACCATCCGATTTCTCAATTTTTTCCCCACCCTTCCCGCCTTTCTATTCCACAAAACCGCCATTGTCATCATGGCCCATCCCCAATGAGCCGCTGGGCACACCTCCCAGACGGGGTCGTGGCCGGGCAGAGGGGCTCCTCACTTCCCAGTAGGGGCGGCCCGGCAGAAGTGCCCCTCACCTCCCAGATGGGGCGGCTGGCCGGGCGGGGGGCTGACCCCCCCACCGCCCTCCCGGACGGGGCGGCTGGCCAGGCAGAGGGGCTCCTCACTTCCCAGTAGGGGCGGCCGGGCAGAGGCGCCCCTCACCTCCTGGATAGGGCGGCTGGCCGGGCGGGGGGCTGTTCCCCCCACCTCCCTCCCGGACGGGGCGGCTGGCCGGGCAGAGGGGTCCTCACTTCCCAGTAGGGGCGGCCGGGCAGAGGCGCCCCTCACCTCCCGGACGGGGCGGCTGGCCAGGCAGGGGGCTGATCCCCCCACCTCCCTCCCGGACGGGGCGGCTGGCCGGGCGGGGGGCTGACCCCCCCCACCTCCCTCCCGGACGGGGCGGCTGGCTGGGCAGAGGGGTCCTCACTTCCCAGTAGGGGCGGCCGGGCAGAGGCGCCCCTCACCTCCCGGACGGGGCGGCTGGCCAGGCAGGGGGCTGATCCCCCCACCTCCCTCCCGGACGGGGCGGCTGGCCGGGCAGGGGGCTGACCCCCCCACCTCCCTCCCGGACGGGGCGGCTGGCCGGGCAGGGGGCTGACCCCCCCTCCCCCCTCCCGGACGGGGCGGCTGGCCGGGCGGGGGGCTGACCCCCCCACCTCCCTCCCGGATGGGGCGGCTGGCCAGGCGGGGGGCTGACCCCCCCACCTCCCTCCTGGGCGGGGCGGCTGGCCGGGCAGAGGGGCTCCTCACTTCCCAGTAGGGGCGGCCGGGCAGAGGCGCCCCTCACCTCCCGGACGGGGCGGCTGGCCAGGCGGGGGGCTGACCCCCCACCTCCCTCCCGGACTGGGCGGCTGGCCGGGCGGGGGGTTGACCCCCCCACCTCCCTCCTGGACGGGGCGACTGGCCGGGCAGAGGGGCTCCTCACTTCCCAGTAGGGGCGGCCGGGCAGAGGAGCCCCTCACCTCCCGGCCGGGGCGGCTGGCCGACCCCCCCCCCCCCCCCCCGCCTCCCTCCCGGACGGGGCGGCTGGCCGGGCAGAGGGGCTCCTCACTTCCCAGTAGGGGCGGCCGGGCAGAGGAGCCCCTCACCTCCCGGACGGGGCGGCTGGCCGGGCAGGGGGCTGACCCCCCCCACCTCCCTCCCGGACGGGGTGGCTGCCGGGCGGAGACGCTCCTCACTTCCCAGACGGGGTGGTTGCCAGACGGAGGGGCTCCTCACTTCTCAGACGGGGCGGTTGCCAGGCAGAGGGTTTCCTCACTTCTCAGACGGAGCGGCCGGGCAGAGACACTCCTCACCTCCCAGACAGGGTTGCGGCCCAGCAGAGGCGCTCCTCACATCCCAGACAGGGCGGTGGGGCAGAGGTGCTCCCCACATCTCAGACGATGGGCGGCCGGGCAGAGACGCTCCTCACTTCCTAGATGGGATGGCGGCGGGGAAGAGGCGCTTCTCGCTTCCTAGATGGGATGGCGGCCGGGCAGAGACGCTCCTCACTTTCCACACTGGGCAGCCAGGCAGAGGGGCTCCTCACATCCCAGACGATGGGTGGCCAAGCAGAGACGCTCCTCACTTCCCAGACGGGGTGGCGGCCGGGCAGAGGCTGCAATCTCGGCTCTTTGGGAGGCCAAGGCAGGCGGCTGGGAGGTGGTTGTAGCGAGCCGAGATCACGCCACTGCACTCCAGCCTGGGCACCATTGAGCACTGAGTGAACGAGACTCCATCTGCAATCCCGGCACCTCGGGAGGCCGAGGCTGGCGGATCACTCGCGGTTAGGAGCTGGAGACCAGCCCGGCCAACACAGCGAAACCCCATCTCCACCAAAAAAAAACGAAAACCAGTCAGGCGTGGCGGCGCGCGCCTGCAATCGCAGGCACTCGGCAGGCTGAGGCAGGAGAATCAGGCAGGGAGGTTGCAGTGAGCCGAGATGGCAGCAGTACCGTCCAGCTTTGGCTCGGCATGAGAGGGAGAGGGAGACGGGAGAGGGAGAGGGAGACGGGAGAGGGAGAGGGAGACGGGAGAGGGAGAGGGAGACGGGAGAGGGAGACGGGAGAGGGAGAGGGAGACGGGAGAGGGAGACGGGAGAGGGAGAGGGAGAGGGAGACGGGAGAGGGAGAGGGAGACGGGAGAGGGAGACGGGAGAGGGAGAGGGAGACGGGAGAGGGCGAGCAGTAACGTTTTATA	N	59	PASS	PRECISE;SVTYPE=DEL;SVLEN=-2822;END=24835019;SUPPORT=21;COVERAGE=21,19,19,19,20;STRAND=+-;AF=1.000;STDEV_LEN=0.000;STDEV_POS=0.000	GT:GQ:DR:DV	1/1:58:0:21
chr1	24875331	Sniffles2.DEL.AE0S0	TGCAGTTCCTCCGGGCTAGCTGTCTCAGTGGTCACTTCGCCCCCAGACAGGTAGCTTCTGCCCACTTCTCTCATGGGGCAGCCAAGTGTTACTACCTCTGGCCCCGGCCTGGAATAAGAGGACCAGCAGGCCGTGGGAAACCTCAGCTCTAATACCAGGCTGCTTCTGGACAGTCCTTTCTGGGTGTGGATAAAGACCAGGCTTGTGCCCTCTGGGGACCGTTCAAAGCAGTCTTCAGGGTCGGACCTCAGACTCATCCCTGTGATGATTGTTTCAGGTCCTAGCGAGTTACTTTCCCAACCTGTGAGCTTCTGCAACTGTGTTTTTTTGTTTTTTGTTATTGTTGTTTGTTTGTTTTAATATTTTTTTCTTTTCTTTTTTTTTTGAGACAGAGTCTTGCTCTGTTGCCCAGGCTGGAGTGCAGTGGTGCGATCTCGGCTCACTGCAACCTCCACCTCCTGGGTTCAAGCGATTCTTCTGCCTCAGCCTCGCGAGTAGCTGGGATTACAGACGTGTGCCACCACACCAGCTAATCTTTGTATTTTTAGTAGAGACAGGGTTTCGCCATGTTGCCCAGACTAGTCTCAAACTCCTGACCTCAAGTGATCCACCCACCTCGACCTCCCAAAGTGTTGGGACTACAGGGGTGAGCCACTGTGCCTGGCCATGCAACTGTGTTTTAATCACCTTTGTGTTCCCAAGGCCCTGACATGGAACAAGCACCCAGTAAGTATTTGAATGAATGAGCAAATGAAAGGCCAGGAAGGGAGAGCCTTTATTTTGAAGCCTGCCCGCCGGGCTGCCCTTGGGAAAGCCACTTTCTGCAAAAGTCACAGGAGCAAATGAGACAAAGATGCAAAATTGCTCTGCCTGAGCTGTGAGGGCTTAACTGTGAATGTCTTTAGGTGACCTTCTTGGAGACCTCAAGACCACCCCTCTGTGACTTGGTTCAGGCTGCCCTGCTGTGATGCCTGCTGGGGCCAAGGCCTGGATCCCTGGGTGGGGTGGGGTGGGGTGGGGCGGGGCGGGGAGGGGCGGGGCGGGGCGGGGCAGGAGTGGCAGCAGGAAGGATCCGGCTGAGACTTGCCCTGGGGGGCCAGGGAAGGAGGGTGGCAGGAGGCAGAATCCACAAATGAAGTAGATCTGGAGCCAGGCAGATCAGCCCTTAGATATAATCTCAGAAGGGGTTGGGAGAATGGAAGGATTTTGTTGAGGATGGAGTGAGAGGGTTGGAGGGTTGGGTATGTTCCTGAGCATATTTCCCTGTCTATGGGGCCATTCAGAGAGAAGCCCACGTGCTCCAGGCCAGTGGTGGAGCCTTCAACGTGGAGCTGGAAGACCTGGGCTCGAGTCCCACCTCTGCCATGTCCCATCCTCCCTCATGACTCCCAGTAGTTACCGCCTTCTCTGGGCCTCAGTTTCCCCAACTGGAAATTAAAGAAAATTACCCTGTTCCTGCATCAGATGGTTGGTTGTGGATATCACTGAAATCTCCTCACGTGGTATTGAGCCGCTGCTCTTGGCCAGACACAGAGCAATTTACATGAAATGATTTTCGAAGTCTGGTCCGGGGACCAGCAGTGTCAGCATCACTTGGGAACTTTGTCAGAAATGCAAATTATCGGGCTCCACCCCAACTACTCTAGACCCAAAAACAATTTTTATTTTTATTTTTATTTACTTTTTAGGATGGAGTCTTGCTCTGTCACCCAGGCTGGACTGCAGTGGTGCAATCTCAGCTCACTGAAACCTCTGCCTCCTGGGTTCAAGCGATTCTCCTGCCTCAGCCTCCTGAATAGCTGGGATTACAGGCA	N	60	PASS	PRECISE;SVTYPE=DEL;SVLEN=-1814;END=24877145;SUPPORT=18;COVERAGE=35,33,28,27,26;STRAND=+-;AF=0.621;STDEV_LEN=0.000;STDEV_POS=0.000	GT:GQ:DR:DV	0/1:59:11:18
chr1	25044976	Sniffles2.INS.220S0	N	AGGGAGGGAGGAAGGAAGGAAGAAAGGAAGGAAAGGAGGGAAGGAGGGAGGAGGGGAGGGGAGAGGGAGGGAGGGAAGGAGGAGGGGGGGGGAGGGAGGGAGGG	60	PASS	PRECISE;SVTYPE=INS;SVLEN=105;END=25044976;SUPPORT=27;COVERAGE=27,27,26,26,24;STRAND=+-;AF=1.000;STDEV_LEN=1.612;STDEV_POS=1.656;SUPPORT_LONG=0	GT:GQ:DR:DV	1/1:60:0:27
chr1	25054266	Sniffles2.INS.221S0	N	CTTCCGTCCTTCCTTCCTCGCTCCCTCCCTCCCTCCCTTACTTCCTCCCTCCCTCCCTCCCTCCCTTCCCTTTCCTCCCCTCCCCCTCTCCTGCCTTTGTTCCTTCCTCTCTCCCTCCCTTCCTCCCTCCCTTCCTCCCTCCCTTCCTCCCTCCCTTCCTCCCTCCCTTCCTCCCTCCTTCCTCCCTCCCTTCCTCCCTTCCTTCCTCCTTTCCCTTGCCTCCCCTTCCCTCCCCCCTCCTCCTTTCTCCTTCCTTCCCGTCCTCCATCCTTCCCTTCCTCTCTTCCCTTTCCTCCCCTCCTCTCCCCCTCTCCTCCTTCTC	60	PASS	PRECISE;SVTYPE=INS;SVLEN=322;END=25054266;SUPPORT=11;COVERAGE=13,11,11,11,11;STRAND=+-;AF=1.000;STDEV_LEN=7.874;STDEV_POS=0.000;SUPPORT_LONG=0	GT:GQ:DR:DV	1/1:30:0:11
chr1	25108873	Sniffles2.INS.222S0	N	AAGATGAAGGAAGGACGGAAGGAAGGATGGAAGGGCGGGAGGGAGGGAGAGAGGGAGGGAGAAGAGGG	60	PASS	PRECISE;SVTYPE=INS;SVLEN=68;END=25108873;SUPPORT=20;COVERAGE=33,33,33,33,33;STRAND=+-;AF=0.606;STDEV_LEN=0.000;STDEV_POS=0.000;SUPPORT_LONG=0	GT:GQ:DR:DV	0/1:60:13:20
chr1	25108873	Sniffles2.INS.223S0	N	AAGATGGAAGGAAGGAGGGAAGGGAAGGGAAGGGAGAGAGACAAAGAAAGAAAGAGAAGAAAGGAAAAGGAAGGATGGAAGGAAAGATGGAAGGAAGGACGGAAGGAAGGATGGAAGGGCGGGAGGG	60	PASS	PRECISE;SVTYPE=INS;SVLEN=127;END=25108873;SUPPORT=13;COVERAGE=33,33,33,33,33;STRAND=+-;AF=0.394;STDEV_LEN=0.000;STDEV_POS=0.000;SUPPORT_LONG=0	GT:GQ:DR:DV	0/1:60:20:13
chr1	25166805	Sniffles2.DEL.AE1S0	GGGAGGGAGGGAGGGAGGGAGGGAGGGAGGGAGGAAGGAAGGAAGGAAGGAAGGAAGGAAGGAAGGAAGGAAGAAAGGAAGGAAGGAAGGAAGGAGGGAAGGGAGGGAGGGAGGGAGGGAGGAAGGAAGGACGGAAGGGAGGGAGGGAGGG	N	60	PASS	PRECISE;SVTYPE=DEL;SVLEN=-151;END=25166956;SUPPORT=11;COVERAGE=21,22,22,22,22;STRAND=+-;AF=0.500;STDEV_LEN=0.000;STDEV_POS=0.000	GT:GQ:DR:DV	0/1:60:11:11
chr1	25529500	Sniffles2.INS.224S0	N	TGTTTGTATTGTGTGTATGAGGGTTGTGTGCTGTGTGTTGTGTATATATTGTATGTGTTATGTGTATGTATGTCGTATGAGTGTATTCTGTATATGTGTTTTGTGTGGTCTATTATGTATGTGGCATGTGTTGTGTATGTGTGTTGTGTGTGATGTGTTGTATGTGTGTTGTGCATATATGTTGTTTCTGTGTATGTATGTTATGTGTATGTGTATGTTGTGTTGTATGTATGGGTTGTGCCTATGTGCTGTGTTGTGTGCTGCATGCATGTTTGTGTGGTGTGTGTATTTAGGTTGTGTGCTATTTATGTGTCTATATTGTATGTGTTGTATGTGTGTTGTATGTATGTGTAGTGTATGTGTGTTGTGTGTGATGTGTATATGTGGTGTGTGTATGTCTGTTATGTGTATGTATGAGTGTATGTGTGTTGTGTGTGTTGTGTATATGTGTTGTGTGTGTTGTGTATGTGTGTTGTGAGTTGTGTTGTGTATATGTGGTGTGAGTTGTGTTGTGTCATGTATGTGTGCATTGTGTATAGGTGTTGCATGTGTGTTGTGTTGTGTGTATGTGTTGTGTTGTGTATATGTGGTATGTGAATGTGTATGTTGTATGTTGTGTTGTATGTATATGTGTTATGTATATGTGATGTGTGTGTTGTGTATATGCTGGGTGTGTGTGTACATGTGTGTAGTGTGTTGTATGTATGTGTGTATGCATGTGTGTTGCGTATATGTGGTATGTGTGCATGTGTGTTGTCATGTGTATGTGTGTTGTGTATATGTGTGTGTTGTGTATATGTGTTGTGTCGTATGTGTATCATGTTGTGTGTATGTGTTATGTTGTGTATATGTGGTGTGTGAATGTGTGTTGTGTGTATGTGTATGTTGTCTGTTTTGTGTGTGTATACGTGGTGTGTGTGTGTTGTGTTGTGTATATGTGTTGTGTGTGTTGCGTGTATGTGTTGTG	60	PASS	PRECISE;SVTYPE=INS;SVLEN=967;END=25529500;SUPPORT=19;COVERAGE=21,19,19,22,23;STRAND=+-;AF=1.000;STDEV_LEN=0.647;STDEV_POS=0.000;SUPPORT_LONG=0	GT:GQ:DR:DV	1/1:52:0:19
chr1	25768268	Sniffles2.INS.226S0	N	TCCACACTCCCCTCACACACACCCACACACATTACATACACTCTCCCTACACACACTCCCCTCACACACACAGACCCACACACCCACACTCCCC	60	PASS	PRECISE;SVTYPE=INS;SVLEN=94;END=25768268;SUPPORT=19;COVERAGE=19,18,18,19,21;STRAND=+-;AF=1.000;STDEV_LEN=0.522;STDEV_POS=0.000;SUPPORT_LONG=0	GT:GQ:DR:DV	1/1:52:0:19
chr1	25822449	Sniffles2.DEL.AE3S0	CTTTAGAAGTTTTGCCTCAAGAAACCTGAGAGCCCAGGAAGGCTCTTGGGTTGGCCAAGCTCACTAGGCAAATCTTTTTTTTTTTTTTTTTTTTTTGAGACGGAGTCTCGCTCTGTCACCCAGGTTGGAGTGCAGTGGCGTGATCTCGGCTCACTGCAAGCTCTGCCTCCTGGGTTCACGCCATTCTCCTGCCTCAGCCTCCCAAGTAGCTGGTACTACAGGTGCCCGCCACCACACCTGGCTAATTTTTTGTATTTTTAGTAGAGACAGGGCTTCACTGTGTTAGCCAGGATGGTCTCGCTCTCCTGACCTCGTGATCCGCCCAC	N	60	PASS	PRECISE;SVTYPE=DEL;SVLEN=-326;END=25822775;SUPPORT=15;COVERAGE=21,20,20,20,21;STRAND=+-;AF=0.750;STDEV_LEN=0.000;STDEV_POS=0.000	GT:GQ:DR:DV	0/1:8:5:15
chr1	26399820	Sniffles2.INS.227S0	N	TGTAATATATGTTTATATATGTATATATAATTATATATATATTATAATGTATTATATAATTGTATAATATAATATATAATATATAAAATATATAATTATTTATTATAAATTATATAATTATATAATATATAATTATATTATTATAATAAATAATTATATATAATTATATATATAATTAATTATAATTAATTATATTTATATATTATATATAATTATATGTAAATATAATTATATATATTATATATAATATATAATAAATATAATTATATATATAATATATATTTATATATTATATATTATATATTATATAATATATAATATACATAAATTTATATATATTGTATATTATATAATATATAATATATAATATATAATATATATAATTATAATATATAATTGTATATTATAATATATAATATATAATTATAATATACAATTATATATTATATAAT	60	PASS	PRECISE;SVTYPE=INS;SVLEN=462;END=26399820;SUPPORT=16;COVERAGE=18,16,16,16,16;STRAND=+-;AF=1.000;STDEV_LEN=16.292;STDEV_POS=7.996;SUPPORT_LONG=0	GT:GQ:DR:DV	1/1:44:0:16
chr1	26506385	Sniffles2.INS.228S0	N	CACCTGGCTACTTTTTTTTTTTTTTTTTTTTGAGACGGAGTCTGGCTCTGTCACCCAGGCTGGAGTGTAGTGGCGGGATCTCGGCTCACTGCAAGCTCCGCCTCCCGGGTTCACGCCATTCTCCTGCCTCAGCCTCCCGAGTAGCTGGGACTACAGGCGCCCGCCACTACGCCCGGCTAATTTTTTGTATTTTTAGTAGAGACGGGGTTTCACCGTTTTAGCCAGGATGGTCTCGATCTCCTGACCTCGTGATCCGCCCGCCTCGGCCTCCCAAAGTGCTGGGATTACAGGCGTGAGCCACCGCGCCCGGC	60	PASS	PRECISE;SVTYPE=INS;SVLEN=311;END=26506385;SUPPORT=12;COVERAGE=22,21,21,21,23;STRAND=+-;AF=0.571;STDEV_LEN=1.225;STDEV_POS=0.000;SUPPORT_LONG=0	GT:GQ:DR:DV	0/1:56:9:12
chr1	26637703	Sniffles2.DEL.AE6S0	GGGGTTGGGGGAGGCTTTACTTCTAAAGAGAAAGGTCAATGTTTTTGATTTTCCTCCTTCTGCCATGTGG	N	60	PASS	PRECISE;SVTYPE=DEL;SVLEN=-70;END=26637773;SUPPORT=13;COVERAGE=17,29,30,30,28;STRAND=+-;AF=0.433;STDEV_LEN=0.000;STDEV_POS=0.000	GT:GQ:DR:DV	0/1:60:17:13
chr1	26638141	Sniffles2.INS.22AS0	N	CCACCATAAAAACTTCTTAATAAATTGGCCAGGATGATCTTGTTCTTCTCTTCTAGCCATCTGTTAACATTCTACTACCAGTGTTTCCTGAGCCAACCATATTCCTTGAAATAATGCTAGGTGTTCAGGGTGAAGTAAATTTAGTAAATACTGCATATTATATCCCTCTCTTGGATATAGTCATAATTCATATTAGTATAATAAAGGCCCTCAGAAGGTCTACAGTGAAAGAAATCTGCTTAATTT	60	PASS	PRECISE;SVTYPE=INS;SVLEN=246;END=26638141;SUPPORT=13;COVERAGE=29,29,29,28,28;STRAND=+-;AF=0.448;STDEV_LEN=0.000;STDEV_POS=0.000;SUPPORT_LONG=0	GT:GQ:DR:DV	0/1:60:16:13
chr1	26639317	Sniffles2.INS.22BS0	N	CTTGAAATATCTCTTTTTTTTTTTTTTTGAGACGGAGTTTCTCTGTCGCCCAGGTTGGAGTGCAGTGGCGCGATCTCGGCTCTCTGCAGGCTCCGCCCCCCGGGGTTCACGCCATTCTCCTGCCTCAGCCTCTGGAGTAGCTGGGACTACAGGCGCCCACCACCTCGCCCGGCTGATTTTTTGTATTTTTAGTAGAGACGGGGTTTCACCGTGTTAGCCAGGATGGTCTCGATCTCCTGACCTCGTGATCCACCCGCCTCGGCCTCCCAAAGTGCTGGGATTACAGGCGTGAGCCACTGCGCCCGGC	60	PASS	PRECISE;SVTYPE=INS;SVLEN=307;END=26639317;SUPPORT=15;COVERAGE=28,29,29,28,28;STRAND=+-;AF=0.517;STDEV_LEN=0.500;STDEV_POS=0.000;SUPPORT_LONG=0	GT:GQ:DR:DV	0/1:60:14:15
chr1	26648761	Sniffles2.DEL.AE7S0	AGGCCGGGCGCAGTGGCTCACGCCTGTAATCCCAGCACTTTGGGAGGCCGAGGCGGGTGGATCACGAGGTCAGGAGATCGAGACCATCCTGGCTAACACGGTGAAACCCCGTCTCTACTAAAAATACAAAAAATCAGCCGGGCGAGGTGGTGGGCGCCTGTAGTCCCAGCTACTCCAGAGGCTGAGGCAGGAGAATGGCGTGAACCCCGGGGGGCGGAGCCTGCAGAGAGCCGAGATCGCGCCACTGCACTCCAACCTGGGCGACAGAGAAACTCCGTCTCAAAAAAAAAAAAAAAGAGATATTTCA	N	60	PASS	PRECISE;SVTYPE=DEL;SVLEN=-307;END=26649068;SUPPORT=12;COVERAGE=27,26,26,26,27;STRAND=+-;AF=0.462;STDEV_LEN=0.000;STDEV_POS=0.000	GT:GQ:DR:DV	0/1:60:14:12
chr1	26650168	Sniffles2.DEL.AE8S0	AAATTAAGCAGATTTCTTTCACTGTAGACCTTCTGAGGGCCTTTATTATACTAATATGAATTATGACTATATCCAAGAGAGGGATATAATATGCAGTATTTACTAAATTTACTTCACCCTGAACACCTAGCATTATTTCAAGGAATATGGTTGGCTCAGGAAACACTGGTAGTAGAATGTTAACAGATGGCTAGAAGAGAAGAACAAGATCATCCTGGCCAATTTATTAAGAAGTTTTTATGGTGG	N	60	PASS	PRECISE;SVTYPE=DEL;SVLEN=-246;END=26650414;SUPPORT=11;COVERAGE=27,27,27,27,16;STRAND=+-;AF=0.407;STDEV_LEN=0.000;STDEV_POS=0.000	GT:GQ:DR:DV	0/1:60:16:11
chr1	26650732	Sniffles2.INS.22CS0	N	CCACATGGCAGAAGGAGGAAAATCAAAAACATTGACCTTTCTCTTTAGAAGTAAAGCCTCCCCCAACCCC	60	PASS	PRECISE;SVTYPE=INS;SVLEN=70;END=26650732;SUPPORT=11;COVERAGE=27,27,16,16,17;STRAND=+-;AF=0.688;STDEV_LEN=22.259;STDEV_POS=0.976;SUPPORT_LONG=0	GT:GQ:DR:DV	0/1:19:5:11
chr1	26818637	Sniffles2.INS.22DS0	N	GGGAGGGAGGTGGGGGGGTCGGCCCCCCGCCCGGCCAGCCGCCCCGTCCGGGAGGGAGGTGGGGGGGTCGGCCCCCCGCCCGGCCAGCCGCCCCGTCC	60	PASS	PRECISE;SVTYPE=INS;SVLEN=98;END=26818637;SUPPORT=25;COVERAGE=26,27,27,27,27;STRAND=+-;AF=0.926;STDEV_LEN=0.000;STDEV_POS=0.000;SUPPORT_LONG=0	GT:GQ:DR:DV	1/1:49:2:25
chr1	27030487	Sniffles2.INS.230S0	N	GCTAATTTTGTATATTTAGTAGAGATGGGGTTTCACCATGTTGGGCAGGCTGGTCTCGAACTCCTGACCTCAAGTGATCTACCTGTCTCAGCCTCCCAAAGTGCTGGGATTACAGGCATGAGCCACCATGCCTGGCCTTATACACTACTAATTTTGAAGAAAAAAAAAATCAATGTCCTAACTGAAAGTAAGAAAATAAAAGTAAAATAAGGCCAGGAGCGGTGGCTCATGCCTGTAATCCCAGCACTTTGGGAGGCCGAGGCAGGCAGATCACAAGGTCAGGAGTTTGAGACCAGCCTAACCAACATGGTGAAACCCCGTCTCTACTAAAAATACAAAAATTAGCTGGGCCTGGTGGTGCGTGCCTGTAATCCCAGCTACTCTGGAGGCTGAAGCAGGAGAATCGCTTGAATCTGGGAGATGGAGGTTGCAGTGAGCCGAGATTGTGCCACTGCACTCCAGCCTGGGTGACAGACTGAGACTCCGTCTCAAAAAAAAAAAAAAAAAAAGAAAAGAGAAGAAAAGAATCTATAATGTCTCTCTCTTTTTTTATTTTTTATTTTACTTTATTTTTTTGAGATGGAGTCTCGCTCTGTCGCCCAGGCTGGAGTGCAGTGGCACGATCTCGGCTCACTGCAACCTCCACCTCCAGGGCTCAAGCGATTCTCCTGCTTCAGCCTCCAGAGTAGCTGGGATTACAGGCACGCACCACCACACCCA	60	PASS	PRECISE;SVTYPE=INS;SVLEN=720;END=27030487;SUPPORT=16;COVERAGE=13,16,18,18,18;STRAND=+-;AF=0.889;STDEV_LEN=0.641;STDEV_POS=0.000;SUPPORT_LONG=0	GT:GQ:DR:DV	1/1:24:2:16
chr1	27086496	Sniffles2.INS.231S0	N	CATACACCACACAACCCACACACCACACCACCACACACACACACCACACACACCATTTCACCACACAACCCACACACCACACCACCACACACACACACCACACACACCAAACCACACCCACATCACACACCCCACACACACACCACACATATGCCACACCACACACACACGCCACACCACACACATGCCACACCTCACACCTCCCCACACAAATCACACACACCACACACCACACACACACCCCACATGACACACACACTACACACACCACACACACCACACTCCACACACACCATTTCACCACACAACCCACACACCACACCACCACACACACCACACACACCCTAGACACCACACAAACCACACACACCACACCCACACCACACACCCCACACCACACCCCACATACCACCATACACACCACACATACCACCATACACACCAAACACCACAGACACCACACATACACCACACAGACCCCACTCACCACACACACCACATACACGACACATACTACACACCCCACATACCACAAACACCACACAAGCAACAAACCATACACACCATGCACACACCACACACGACACATACTACACACCCCGCATACCACAAACACCACACAAGCAACACACAAACCATACACACCATGCACACACCACACATGACACACATGCCCCACACACAGCATATACACCACACACAACACACACACACCGCACAAACACACACCCCACTACACACCCTACACACACACCATGCACACCATACACACCACACACCACACACACCACACATATCACACACCCCCACGCACCACACCACACAGCACACACACACCATACACACACAACACACCACACACATACAACATACACACCACACCACACACACCACACGCCCCCACATGCCACACCACATACACATCATACACACCAAACACCACACACGCAGTACACACCACACACCATACAGCCCACACCACACACACAACACACAAACCACACACACACCATATACACCAAACACCACACACACAACACATGCAACACACACACTATATACACCACCATGCACAAATCACACACCACACACCCCACATACCACACACACCACATACACCACACACTACACACACACAACCACATGCCACACACACACTCCCCCGACA	60	PASS	PRECISE;SVTYPE=INS;SVLEN=1168;END=27086496;SUPPORT=23;COVERAGE=27,26,26,25,25;STRAND=+-;AF=0.885;STDEV_LEN=1.261;STDEV_POS=0.000;SUPPORT_LONG=0	GT:GQ:DR:DV	1/1:34:3:23
chr1	27107221	Sniffles2.INS.232S0	N	ACACACACCCCCACACACCCACCCAGCCCCTCCACACACACACCCACACCCACACACCCAGCCCCTCCACACACACACACCCAGCCCCTACACACACCCACACACCCAGCCCCTCCACACACACACCCACCCCCTACACACACACCCACACACCCAGCCCCTACACACACACACACACACCCAGCCCCTACACACACCCACACACCCAGCCCCTACACACACACACACCCAGCCCCCCACACACACCCACACACCCAGCCCCTACACACACACACACACCCAGCCCCTACACACACACCCACACACCCAGCCCCTATACACACACACCCAGCCCCTCCACACACACCCACACACACACCCAGCCCCTACAACACAACCCCCACACCCCCACACACACCCAGCCCCTCCACACACACCCACACACCCAGCCCTCCACACACACATATCCAGCCCCTCCACACACACACCCAGCCTCTCCACACACACACCCAGCCCCTACACACCCAGCCTCTACACACACACACACCCAGCCCCTCCACACACACACACATCCAGCCCCATCCACACGCACACACACCCAGCCCCTCCACACACACACACACCCAGCCCCATCCACACACATACCCAGCCCCTACACACACACCCAGCTCCTCCACACACACACACCCAGCCCCTCCAGACACCATCCAGCCCCTCCACACACACAAAGCACCTCCTCCACCCCACACACAGGCCCTCCACATACACACACCCAGCCCTTCCACACACACCCAGCCCCTCCACACACACACACACCCATCTCCACACATACACACACAGCCCCTCCACACACAAACCCATCTCCATACACACACACACACCCAGCCCCTCCCACTCCCAGCCCCTCCACACATACACACACAGCCCCTCCACACACAAACCCATCTCCATACACACACACACACCCAGCCCCTCCCACTCCCAGCCCCTCCACACACACACACCCAGCCCCTCCCACTCCCAGCCCCTCCACACACACACACCCAGCCCCTTCACACACACACCCAGCCCCTCCCACTCCCAGCCCCTCCACACACACACACCCAGCCCCTTCACACACACACCCAGCCCCTACACACACACATTCAGCCCCTACACACATACACACACACAAAGCCCCTTCACACAATACACTACACACACACCCAGCACCTCC	60	PASS	PRECISE;SVTYPE=INS;SVLEN=1195;END=27107221;SUPPORT=18;COVERAGE=20,19,19,21,22;STRAND=+-;AF=0.947;STDEV_LEN=1.947;STDEV_POS=0.000;SUPPORT_LONG=0	GT:GQ:DR:DV	1/1:40:1:18
chr1	27853407	Sniffles2.DEL.AEBS0	TCCGGGAGGGAGGTGGGGGGGTCAGCCCCCCCGCCCGGCCAGCCGCCCTGTCCGGGAGGGAGGTGGGGGGGTCAGCCCTCCGCCCGGCCAGCCGCCCCGTCTGGGAGTTGAGGGGCGCCTCTGCCCGGCCGCCCCTACTGGGAAGTGAGGAGCCCCTCTGCCCGGCCAGCCGCCCCGTCCGGGAGGGAGGTGGGGGGGTCGGCCCCCCGCCCGGCCAGCCGCCCCATCCGGGAGGGAGGTGGGGGGGTCAGCCCCCCGCCCGGCCAGCTGCCCTGTCCAGGAGGGAGGTGGGGGTGTCAGCCCCACGCCCGGCCAGCCGCCTCGTCCGGGAGGGAGGTGGGGGGGTCAGCCCCACGCCCGGCCAGCCGCCTCGTCCGGGAGGGAGGTGGGGGGGTCAGCCCCCCCGCCCGGCCAGCCGCCCTGTCCGGGAGGGAGGTGGGGGGGTCAGCCCCACGCCCGGCCAGCCGCCTCGTCCGGGAGGGAGGTGGGGGGGTCAGCCCCCCCGCCCGGCCAGCCGCCTCGTCCGGGAGGGAGGTGGGGGGGTCAGCCCCACGCCCGGCCAGCCGCCTCG	N	60	PASS	PRECISE;SVTYPE=DEL;SVLEN=-571;END=27853978;SUPPORT=20;COVERAGE=24,24,24,24,23;STRAND=+-;AF=0.833;STDEV_LEN=0.483;STDEV_POS=10.446	GT:GQ:DR:DV	1/1:15:4:20
chr1	27878461	Sniffles2.INS.234S0	N	AGGCGTGAGCCACCATGTCCGGCCCCAATGATGGTTTTTAATATGGAAGTGATGTATTTTATATTTCGAGTTTTTTTTCTTTTGAAATAATTTGAAACTTACAGAACTAGAATTTGCTAAAACTCCTGTACATCCTTTATCCAGATTCATTAAATTTTTTTTTTTTTTTTTGAGACAGTCTTGCTGTGTCACCTAGGCTGGAGTGCAGTGGTACAATCACGGCTCACTAAAACCTGTGCCTCCCTGGCTCAAGTGATCCTCCCACCTCAGCTTCCTGAGTAGCTGGGATTTCAGGTGTGGGCCACCACACTCAGCCAATTTTTTATTTTTATTTTTTTTGAGACAGAGTCTTGCTCTGTTGCCCAGGCTGGATTGCAGTGGCATGATCTCAGTTCACTGCAACCTCCGTCTCCTGGGCTCAAGCAATCCTCCTGCCTCAGCCTCCCAAGTAGCTGGGACTACAGGCCTGTGCCACCATGCCCAGCTAATGTTGTTGTTGTTTGTGTTTTTTTTTTTTTTTTTTTTTTTTTTTTTTTTGAGACAGAGTCTCGCTCTGTCACCCAGGCTGGAGTGCAGTGGAGCGATCTTGGCCCACTGCAACCTCCACCTTCTGGGTTCAAGCAATTCTCCTGCCTCAGCCTCCCAAGTAGCTGGGATTACAGGCAGCACCACCACACCCGGCTAATTTTTTGTATTTTTAGAGACGGGGTTTCACCATATTGGCCAGGATGGTCTCGATCTCCTGACCTTGTGATCCACCCGCCTCGGCCTCCCAAAGTGCTGGGATTACAGACATGAGCCACCACGCCTGGCCTGTAATCCCAGCACTTTAGGAGGCCGAGGCGGGTGGATCACAAGGTCAGGAGTTCGAGACCAGCCTGGCTAACATGGTGAAACCTTGTCTCTACTAAAAATGCAAAAAATTGGCCGGGTGTGGTGGCAGGCACCTGTAGTCCCAGCTGCTCAGGAGGCTGAGGCAGGAGAATGGCGTGAACCCGGGAGGTGGAGCTTGCAGTGAGCCAAGATTGCGCCACCGCACTCCAGCCTGGGCAACAGACACATCGTCTCAAAAAAAAAAAAAAAAAAAAGAAGTGTTGGGATTACAGGCGTGAGCCACCATGCCTGGCATTTTTTTGTATTTTTGGTAGAGACAGAGTTTCACCATATTGCCTAGTGTGGTCTCCAACTCCTGAGCTCAAGCGATCCGCCCGCCTCGGCCTCCCAAGTGCTGGGATTACTGGTGTGAGCCAACGTGTCTGGCCAATTTTTAAATTTTTTGTAGAGATGAGGTCTCATTATATTGCCCAAGCTGCTCTGGAACTCCTGGGTTCAAGCAATTCTCCTGCCTCAGCCTCCCATCCCAAAGTGTTGGGATTAT	60	PASS	PRECISE;SVTYPE=INS;SVLEN=1378;END=27878461;SUPPORT=18;COVERAGE=27,23,23,23,25;STRAND=+-;AF=0.783;STDEV_LEN=7.258;STDEV_POS=0.000;SUPPORT_LONG=0	GT:GQ:DR:DV	1/1:0:5:18
chr1	27905879	Sniffles2.INS.235S0	N	GGCCTCCCAAAGTGCTGGGATTACAGGCGTGAGCCACCGCGCCCGGCGTTAGGTCACCATTTTTATGATGACCGTGTTAGCCAGGATGGTCTTTAACTCCTGACTTCTAGTGATCCGCCCGCCTT	60	PASS	PRECISE;SVTYPE=INS;SVLEN=125;END=27905879;SUPPORT=11;COVERAGE=20,20,20,20,20;STRAND=+-;AF=0.550;STDEV_LEN=0.378;STDEV_POS=1.254;SUPPORT_LONG=0	GT:GQ:DR:DV	0/1:59:9:11
chr1	27921289	Sniffles2.DEL.AEES0	GAAATCAAGGCCGGGCGCGGTGGCTCACGCCTGTAATCCCAGCACTTTGGGAGGCCGAGGCGGGTGGATCATGAGGTCAGGAGATCGAGACCATCCTGGCTAACAAGGTGAAACCCCGTCTCTACTAAAAATACAAAAAATTAGCCGGGCGCGGTGGCGGGCGCCTGTAGTCCCAGCTACTCGGGAGGCTGAGGCAGGAGAATGGCGTGAACCCGGGAAGCGGAGCTTGCAGTGAGCCGAGATTGCGCCACTGCAGTCCGCAGTCCGGCCTGGGCGACAGAGCGAGACTCCGTCTCAAAAAAAAAAAAA	N	60	PASS	PRECISE;SVTYPE=DEL;SVLEN=-309;END=27921598;SUPPORT=13;COVERAGE=14,13,13,12,13;STRAND=+-;AF=1.000;STDEV_LEN=0.000;STDEV_POS=0.000	GT:GQ:DR:DV	1/1:36:0:13
chr1	27947480	Sniffles2.DEL.AEFS0	GCCATTAGAAATTAGGTATGTTTTACTACTCAGGAGGCTGAGGCAGGAGAATCGCTTGAACCTGGGAGACGGAGGTTGCAGTGA	N	60	PASS	PRECISE;SVTYPE=DEL;SVLEN=-84;END=27947564;SUPPORT=17;COVERAGE=27,27,28,28,28;STRAND=+-;AF=0.607;STDEV_LEN=0.000;STDEV_POS=0.000	GT:GQ:DR:DV	0/1:60:11:17
chr1	28001445	Sniffles2.DEL.AF0S0	GTAAATATATAAAATTTTTTTTTGCCAGGCGCAGTGGCTCACGCCTGTAATCGCAGCACTTTGGGAGGCCAAGGCAGGTGGATCATGAGGTCAGGGGATC	N	60	PASS	PRECISE;SVTYPE=DEL;SVLEN=-100;END=28001545;SUPPORT=16;COVERAGE=28,29,28,30,31;STRAND=+-;AF=0.552;STDEV_LEN=0.000;STDEV_POS=0.000	GT:GQ:DR:DV	0/1:60:13:16
chr1	28419030	Sniffles2.INS.23AS0	N	CTACTTTTATGATTTTTTTTTTTTTTTTTTTTTTTTTTTTGAGACGGAGTCTCGCTGTCGCCCAGGCTGGAGTGCAGTGGCGCAATCTCGGCTCACTGCAGGCTCCGCCCCCCTGGGGTTCACGCCATTCTCCTGCCTCAGCCTCCCGAGTAGCTGGGACTACAGGCGCCCGCCACCTCGCCCGGCTAATTTTTTGTATTTTTAGTAGAGACGGGGTTTCACCGTTTTAGCCAGGATGGTCTCGATCTCCTGACCTCGTGATCCGCCCGCCTCGGCCTCCCAAAGTGCTGGGATTACAGGCGTGAGCCACCGCGCCCGGCC	60	PASS	PRECISE;SVTYPE=INS;SVLEN=321;END=28419030;SUPPORT=12;COVERAGE=26,23,23,23,23;STRAND=+-;AF=0.522;STDEV_LEN=0.548;STDEV_POS=0.000;SUPPORT_LONG=0	GT:GQ:DR:DV	0/1:60:11:12
chr1	29453799	Sniffles2.INS.23FS0	N	TCCTCCCCCCCCCTTCTCCTCCTCCTCCTCCTCCCCCCCCTCCTTCTCCTCCTCCT	60	PASS	PRECISE;SVTYPE=INS;SVLEN=56;END=29453799;SUPPORT=29;COVERAGE=27,28,27,27,28;STRAND=+-;AF=1.000;STDEV_LEN=0.724;STDEV_POS=0.000;SUPPORT_LONG=0	GT:GQ:DR:DV	1/1:60:0:29
chr1	29518741	Sniffles2.INS.240S0	N	TCCTCCTTCTCCTCCTCCTCCTCCTCCTTCTCCTCCTTCTCCTTCTTCTCCT	60	PASS	PRECISE;SVTYPE=INS;SVLEN=52;END=29518741;SUPPORT=16;COVERAGE=16,15,15,14,13;STRAND=+-;AF=1.000;STDEV_LEN=0.000;STDEV_POS=0.000;SUPPORT_LONG=0	GT:GQ:DR:DV	1/1:44:0:16
chr1	29678183	Sniffles2.DEL.AF2S0	TTCTTTCTTTCTTTCTTTCTTTCTTTCTTTCTTTCTTTCTTTCTTTCTTTC	N	60	PASS	PRECISE;SVTYPE=DEL;SVLEN=-51;END=29678234;SUPPORT=12;COVERAGE=22,23,23,23,22;STRAND=+-;AF=0.522;STDEV_LEN=0.408;STDEV_POS=8.165	GT:GQ:DR:DV	0/1:60:11:12
chr1	29723865	Sniffles2.INS.243S0	N	CACCATTACCACCACCACCACCACCACCAATACTGCTACCATGACTGTCACCACCAACACCATCACCACCATCAAGAGCACTGCCACTGTCACCACCACCACCATCACCATCATCACTACCACCACCAACACCATCACCACGACAACCATCACCATCATCACCACCACCACCAACACCATCACCACCATCACCACCACCACCAACATCACCACCACCACCACCATCACCACTACCAGCATCACCAAAATCACCATTACTACCACCACCACCACCACCACCAATATCGCTACCATGACTGTCACCACCAACACCATCACCACCATCAAGAGCACTGCCACTGTCACCACCACCACCATCACCATCACCACTACCACCAACAA	60	PASS	PRECISE;SVTYPE=INS;SVLEN=381;END=29723865;SUPPORT=23;COVERAGE=22,24,24,23,24;STRAND=+-;AF=0.958;STDEV_LEN=0.376;STDEV_POS=0.000;SUPPORT_LONG=0	GT:GQ:DR:DV	1/1:54:1:23
chr1	29727287	Sniffles2.DEL.AF3S0	GGGTGGGCTGGGGGAGGGGTGGAGGGAAGGGTGGGCTGGGGGAGGGGTGGAGTGTC	N	60	PASS	IMPRECISE;SVTYPE=DEL;SVLEN=-56;END=29727343;SUPPORT=14;COVERAGE=26,26,26,26,25;STRAND=+-;AF=0.538;STDEV_LEN=25.165;STDEV_POS=0.000	GT:GQ:DR:DV	0/1:60:12:14
chr1	29727451	Sniffles2.DEL.AF4S0	TGTCGGGTGGGCTGGGGGAGGAGTGGAGGGAAGGGTGGGCTGGGGGAGGAGTGGAGGGAAGGGTGGGCTGGGAGAGGGGT	N	60	PASS	PRECISE;SVTYPE=DEL;SVLEN=-80;END=29727531;SUPPORT=12;COVERAGE=26,26,26,26,25;STRAND=+-;AF=0.462;STDEV_LEN=2.582;STDEV_POS=14.331	GT:GQ:DR:DV	0/1:60:14:12
chr1	29771312	Sniffles2.INS.244S0	N	ATATAAAAAACATATGAATGTATAATCATATATAAAACATATATTCATATATGTTTGATATATATGAATATATATTCATATGTTTGATATATATATTCATATATATCAAACATATGAATATATATTCATATATATCAAACATATGAATATATATTCTATATATCAAACATATATGAATATATATTCATATATATCAAACATATATGAATATATATTCATATATATCAAACATATATATGAATATATATTCATATATATCAAACATATATATGAATATATATTCATATATATCAAACATATATGAATATATATTCATATATATCAAACATATATGAAATTATATTCATATATATCAAACATATATGAATATATATTCATATATATCAAACATATATGAATATATATTCATATATATCAAACATATATGAATTTATATTCATATATATCAAACATATATATGAATATATATTCATATATATCAAACATATATGAATATATATCATATATATCAAACATATATATGAATATATATTCATATATATCAAACATATATATGAATATATATTCATATATATCAAACATATATATGAATATTTATTCATATATATCAAACATATATATGAAATATATTTCATATATATCAAACATATATGAATATATATTCTATATATCAAACATATATATGAATATATATTCATATATATCAAACATATATATGAATATATATTCTATATTTCAAACATATATATGAATATATATTCATATATTTCAAACATATATAGAATATATATTCATATATCAA	60	PASS	IMPRECISE;SVTYPE=INS;SVLEN=793;END=29771312;SUPPORT=13;COVERAGE=13,14,14,14,14;STRAND=+-;AF=0.929;STDEV_LEN=64.322;STDEV_POS=0.000;SUPPORT_LONG=0	GT:GQ:DR:DV	1/1:26:1:13
chr1	29873201	Sniffles2.INS.245S0	N	AGAAGGAAGAATAAAATAAAGAGCTGATATTGATGAATTTAAAAACATAAAAAAGTAGAGGAAATTAATGAAACAAAAAGCAAGTACTTTGAAAAAAATAAAACAAACCGCTAGAAAAACTGACAAAGATAAACAGAGAGGACACAAATAAAACAGAGAGATTACATCACTTTGCAGTCACTAAAATTAGAGTAAGGTAATAGCAGGAACAATTTCACAGCCATAAACTGGACAATTTAGAAGAAATCAAGCAATTCTGCAAAAACCACAAACTACTAAAACTCAGCCAAGATGAAATAGAGGAGAGATGAAAAAAAGAGAATAAAAGAATATTTAAAGGAATAATGGTTGAAAACATCCCCAAATGATATAGGT	60	PASS	PRECISE;SVTYPE=INS;SVLEN=375;END=29873201;SUPPORT=10;COVERAGE=25,25,25,25,25;STRAND=+-;AF=0.400;STDEV_LEN=0.408;STDEV_POS=0.000;SUPPORT_LONG=0	GT:GQ:DR:DV	0/1:58:15:10
chr1	29905667	Sniffles2.INS.246S0	N	CTTTCTTTCTTTCTTTCTTTCTTTCTTTCTTTCTTTCTTTCTTTCTTTCTTTCTTTCTCTTTCTTTCTTCTTT	60	PASS	PRECISE;SVTYPE=INS;SVLEN=73;END=29905667;SUPPORT=14;COVERAGE=27,28,28,28,28;STRAND=+-;AF=0.500;STDEV_LEN=1.768;STDEV_POS=5.318;SUPPORT_LONG=0	GT:GQ:DR:DV	0/1:60:14:14
chr1	30096602	Sniffles2.INS.248S0	N	GGGCTGGGCCTGCACGGTGCCATCTCAAAGCTCCCGGGTGATCCTGTGTGCAGCTGGTGAGGCCCTCGCTTTGGAGCAGCGTCCTCACCAGCTGCACACAGGATCACCCGGGAGCTTTGAGATGGCACCGTGCAGGCCCAGCCCAGCCCTATCATGGCATTAG	60	PASS	PRECISE;SVTYPE=INS;SVLEN=163;END=30096602;SUPPORT=31;COVERAGE=32,31,31,29,29;STRAND=+-;AF=1.000;STDEV_LEN=0.000;STDEV_POS=0.000;SUPPORT_LONG=0	GT:GQ:DR:DV	1/1:60:0:31
chr1	30191463	Sniffles2.DEL.AF6S0	TATAGCAGTGACCACACCCATCAGAGCAGCAGCCCCTCCCACTATAGCAGTGACCACGCCCATCAGAGCAGCACCCCTCCCATTATAGCAGTGACCACACCCATCAGAGCAGCAGCCCCTCCCAT	N	60	PASS	PRECISE;SVTYPE=DEL;SVLEN=-125;END=30191588;SUPPORT=38;COVERAGE=36,37,38,38,38;STRAND=+-;AF=1.000;STDEV_LEN=0.000;STDEV_POS=0.000	GT:GQ:DR:DV	1/1:60:0:38
chr1	30301384	Sniffles2.INS.24BS0	N	AGGGAGGGGAGGGGAGGGGAGGGGAGGGGAGGGGAGGGGAGGGAAGGGAAGGGAGGGGAGGGGAGGGGAGGGA	60	PASS	PRECISE;SVTYPE=INS;SVLEN=73;END=30301384;SUPPORT=30;COVERAGE=31,29,27,25,26;STRAND=+-;AF=1.000;STDEV_LEN=0.447;STDEV_POS=6.191;SUPPORT_LONG=0	GT:GQ:DR:DV	1/1:60:0:30
chr1	30375747	Sniffles2.DEL.AF7S0	CACCTCCCTGACTCCAACCACAGCTCAGGGTGACCTCCAGCCTCCCCAACTT	N	60	PASS	PRECISE;SVTYPE=DEL;SVLEN=-52;END=30375799;SUPPORT=10;COVERAGE=24,26,26,26,27;STRAND=+-;AF=0.385;STDEV_LEN=0.000;STDEV_POS=0.000	GT:GQ:DR:DV	0/1:55:16:10
chr1	30438492	Sniffles2.INS.24CS0	N	AGTGCCAGACAGTGGGCGCAGGTCAGTGGGTGCGCGCACCGTGCACGAGCCGAAGCAGGGCGAGGCATTGCCTCACTCGGGAAGCCCAAGGGGTCAGGGAGTTCCCTTTCTGAGTCAAAGAAAGGGGTGACAGATGGCACCTGGAAAATCGGGTCACTCCCACCCGAATACTGCGCTTTTCCGACGGGCTTAAAAAACGGTGCACCATGAGATTATATCCCGCACCTGGCTCGGAGGGTCCTACGCCCACGGAGTCTCGCTGATTGCTAGCACAGC	60	PASS	PRECISE;SVTYPE=INS;SVLEN=276;END=30438492;SUPPORT=13;COVERAGE=29,29,29,29,27;STRAND=+-;AF=0.448;STDEV_LEN=0.000;STDEV_POS=0.000;SUPPORT_LONG=0	GT:GQ:DR:DV	0/1:60:16:13
chr1	30488836	Sniffles2.INS.24ES0	N	GTAATGATGATGATGGTGATGGTAATGGTGGTAATGGTAATGTAATGTTAGTGATGATGATGATAACAATAGTGATGATGGTGATGGCAATAATAATGATGATGGTGGTGATCATAATTGTAAGGAGTGATGGTGATAATGGTGATGATGATGGTTGTGGTGGTGATGCAGTTTGTCGTAATGGTGATGGTGATTATAAGGATG	60	PASS	IMPRECISE;SVTYPE=INS;SVLEN=204;END=30488836;SUPPORT=32;COVERAGE=31,29,32,32,35;STRAND=+-;AF=1.000;STDEV_LEN=0.000;STDEV_POS=28.862;SUPPORT_LONG=0	GT:GQ:DR:DV	1/1:60:0:32
chr1	30567798	Sniffles2.DEL.AF8S0	AAAAAACAAGCCTCATCAACCTACAACATGGGAGAAAATTTTCGCAACCTACTCATCTGACAAAGGGCTAATATCCAGAATCTACAATGAACTCAAACAAATTTACAAGAAAAAAACAAACAACCCCATCAAAAAGTGGGCGAAGGACATGAACAGACACTTCTCAAAAGAAGACATTTATGCAGCCAAAAAACACATGAAGAAATGTTCATCATCACTGGCCATCAGAGAAATGCAAATCAAAACCACTATGAGATATCATCTCACACCAGTTAGAATGGCAATCATTAAAAAGTCAGGAAACAACAGGTGCTGGAGAGGATGCGGAGAAATAGGAACACTTTTACACTGTTGGTGGGACTGTAAACTAGTTCATCCATTGTGGAAGTCAGTGTGGCGATTCCTCAGGGATCTAGAACTAGAAATACCATTTGACCCAGCCATCCCATTACTGGGTATATACCCAAATGAGTATAAATCATGCTGCTATAAAGACACATGCACACGTATGTTTATTGCGGCACTATTCACAATAGCAAAGACTTGGAACCAACCCAAATGTCCAACAATGATAGACTGGATTAAGAAAATGTGGCACATATACACCATGGAATACTATGCAGCCATAAAAAATGATGAGTTCATATCCTTTGTAGGGACATGGATGAAAATGGAAACCATCATTCTCAGTAAACTATCGCAAGAACAAAAAACCAAACACCGCATATTCTCACTCATAGGTGGGAATTGAACAATGAGATCACATGGACACAGGAAGGGGAATATCACACTCTGGGGACTGTGGTGGGGTCGGGGGAGGGGGGAGGGACAGCATTGGGAGATATACCTAATGCTAGATGACACATTAGTGGGTGCAGCGCACCAGCATGGCACATGTATACATATGTAACTAACCTGCACAATGTGCACATGTACCCTAAAACTTAGAGTATAATAAAAAAAAATAATAAATCAATAAAAAAATAAATAAATAAATAAATAAATAAATAAATAA	N	60	PASS	PRECISE;SVTYPE=DEL;SVLEN=-1015;END=30568813;SUPPORT=17;COVERAGE=31,30,29,29,31;STRAND=+-;AF=0.586;STDEV_LEN=0.000;STDEV_POS=0.000	GT:GQ:DR:DV	0/1:60:12:17
chr1	30597760	Sniffles2.INS.24FS0	N	CCCTTACTCCTTCCCTTTGGATCCTCCATTCTCTCTAGAGTTGGCCCTTGGCAGCTCCCCCAC	60	PASS	PRECISE;SVTYPE=INS;SVLEN=63;END=30597760;SUPPORT=10;COVERAGE=18,18,19,18,18;STRAND=+-;AF=0.526;STDEV_LEN=0.000;STDEV_POS=0.000;SUPPORT_LONG=0	GT:GQ:DR:DV	0/1:60:9:10
chr1	30651754	Sniffles2.INS.251S0	N	CTGCCCACTCCCTCCTACCTCCTCCTTACCCACCCACCTCCTCCCTGCCCACCCACCTCCTCCCTGCCCACCCACCTCCTCCCTGCCCGCCCACCTCCTCCCTGCCTGATCACCTCCTCCCTGCCTGCCCACCTCCTCACGGCCTGCCCACCTCCTCCCTGCCTGATCACCTCCTCCCTGCCTGCCCACCTCCTCCCTGCCTGCCCACCTCCTCCCTGCCTGATCACCTCCTCCCTTCCTGCCCACCTCCTCCCTGCCTGATCACCTCCTCCCTGCCTGCTCACCTCCTCCCTGCCTGATCACCTCCTCCCTGCCTGATCACCTCCTCCCTGCCTGCCCACCTCCTCCCTGCCTGCCCACCTACTCCCTGCCTGCTCACCTCCTCCTGCCTGCCCACCTCCTCCCTGCCTGATCACCTCCTCCCTGCCTGATCACCTCCTCCCTGCCTGCTCACCTCCTCCCTGTCTGCTCACCTCCTCCCTGT	60	PASS	PRECISE;SVTYPE=INS;SVLEN=484;END=30651754;SUPPORT=10;COVERAGE=20,18,18,18,18;STRAND=+-;AF=0.556;STDEV_LEN=0.548;STDEV_POS=0.000;SUPPORT_LONG=0	GT:GQ:DR:DV	0/1:52:8:10
chr1	30655643	Sniffles2.INS.257S0	N	TGGTGGTGGTGGTGACAGTGGTGATGGTGGTGGTGGTGACGGTGGTGGTGGTGGTGACGGTGGTGGTGATGGTGGTGGTGGTGGTGATGGTGGTGGTGGTGGAGACGGTGGTGACGGTGGTGATGGTGGTGGTGGTGGTGGTGATGGTGGTGGTGGTGACGGTGGTGGTGGTGGTGGTGGTGACAGTGGTGATGGTGGTGGTGGTGACGGTGGTGGTGGTGGTGACGGTGGTGGTGATGGTGGTGGTGGTGGTGATGGTGGTGGTGGTGGTGACAGTGGTGGTGGTGGTGGTGGTGGTGGTGACGGTGGTGGTGGTGGTGGTGACGGTGGTGATGGTGGTGGTGGTGGTGGTGATGGTGGTGGTGGTGACGGTGGTGGTGGTGGTGACGGTGGTGGTGGTGGTGGTGGTGGTAGTGACGGTGGTGGTGGTGGTGGTGGTGGTGGTGGTGATGGTGGTGGTGGTGGTGGTGATGGTGGTGGTGGTGATGGTGGTGGTGATGGTGGTGGTGATGGTGATGATGGTGGTGGTGGTGGTGGTGATGGTGGTGGTGGTGGTGATGGTGGTGGTGATGGTGGTGGTGGTGGTGGTGGTGGTAGTGACGGTGGTGGTGGTGGTGGTGGTGGTGGTGGTGATGGTGGTGGTGGTGGTGATGGTGGTGGTGGTGGTGGTGGTGGTGGTGGTGATGGTGGTGGTGGTGACGGTGGTGGTGGTGGTGACGGTGGTGGTGGTGGTGGTGGTGGTAGTGACGGTGGTGGTGGTGGTGGTGGTGGTGGTGGTGATGGTGGTGATGGTGGTGGTGATGGTGGTGGTGGTGATGGTGGTGGTGATGGTGGTGGTGATGGTGATGATGGTGGTGGTGGTGGTGGTGATGGTGGTGGTGGTGGTGATGGTGGTGGTGATGGTGGTGGTGGTGGTGATGGTGGTGGTGATGGTGGTGGTGGTGGTGATGATGGTGGTGGTGGTGG	60	PASS	IMPRECISE;SVTYPE=INS;SVLEN=966;END=30655643;SUPPORT=18;COVERAGE=19,19,19,19,17;STRAND=+-;AF=0.947;STDEV_LEN=95.725;STDEV_POS=123.259;SUPPORT_LONG=0	GT:GQ:DR:DV	1/1:40:1:18
chr1	30696820	Sniffles2.DEL.AF9S0	CTCCCAGCAAGGACTCAGAGCCCTCAGGGTTCAAGGAAACATCCAAGAAGTCCTCACCTCCACCTGAGCCTGGTCCACCTGCCAGCAAAGATGGGCCCTCTGGGAAGGCCTTGGTCCTTGACACTACTCTACAAACTGCTTTTTGGATTCTCCCACACACCCTCCCCAAAGCCCTCCCCCATCCTGGAGAAAGAGGGCTAGGATACCTCTTGGCTTCTCTCCTCCATCCTCCCGGGGCCCCAAACCCAGGGTGGTGAGTAAGGGCCGCATCGCTGCTGCCACTGGGATCTTCTCAATGGGGTTGTCACCTGTGATGGTAACGTCATTCCAGAGACTCCTGCATCCGACTCCACATGTCGAGTGGGTTAAATGGGTCTTGAAGCCCCAGGTAACAAAGCTTGTTAGAAAAAACTCTAGGTAGATGTGGTCTCAGCTGAACACACTTCAGGGTTTTTCCTCTGGTATTCATTATGAGCATGGTAGGGGCGCAGCCTTTGCAAAGTGGAATTTTTCTAGTGTTTTTCATTCAGGATAAACAGCTTAGGGAGCGAGAAGCAGTAGCCCCCTGTCATTTCGTGTCTGTTTATTCTTCTGATGGACTCATGCTTCCCTGCTGTGGAGGTCTTCTCCCGTATTTCCCCATTTAATTGGTTGTATTCTCAGTGGGCTCTGAGCAGCAGCTGTCCTGCCAGAGTCATCTCAGGTTTCTCTAAAAAGGGATTTGATTTCGGACAGGAGAGAAATGGGAGAATAGGCAGGGAGGGGCTGGAATTCTGGAGGAGGCCGGATCTGCACCGAGTTCCCCAGGTCATCTCAAGACAGCCTCCTCCCCAACCCCCACCCTAACCTCAGCAGCTCCTGAGCAAGCAGGCTGGGGTCCCAGGGCCACCTGCCACCGAGAGGAAACCAGAGCCCAGAGCCAGGCAAATTTGGCCGTGGGGACTCCCATCTCGGTGACTCAGGGACCTCCCCTGAAACAGTCCCCATCTAGCCTGGCCTGAGCCCCTGTGAGCTGTCAAGGGAGGCTCTGACCGGGGAAGGTGGGGCAGAGGCTTCAACAGGCTGTACAGATCCAGCTCTCAGCTCGGATAGTTCCAGACTTTCCAGTCTGTGGGCTTATGGGTCTGACAGGTCTGTGCACTGGCTCTCCCTGGACTCAAAGGGCCTCTGCTCCCACCCACTGCCTGTTTAATGTCTGTCGTGCCTCAGGGACCTCAGCTATCTTGTTCATTGCTAAATAGCCAGGACTAGCCCAGAGCTCCTACTATCTCCAGTGTAGTGCTACTTAAGAAGAAGCCACAACCAGCCCCAAGCTGGAGTCTCTGGCAGTCTGGTGGGAGCTGTTCGGGACAGGGGCTCTTCTCAGAGAGCTGGGTTTCACTGCCAGATCCAGGCATTGAGTGACACCTTCAGGAAACCAGGTGGGACTGAGCCAGCAACAGTATGACTCACTATGGGAGGATTGAAGAAGGGACCTCCTGAGGCCTGAGCCACAAACAGACCTTCCAGGCCACAACTGAGCCCAGAGACAGCTGGTTCACAGCCACCAGGGGCTCACTTGGCCCGGGGAAAGAGGCAGCCAGGGGTCCCAGGGGCCTACCCCTCGAGTACAAGCACACCCTCCTCCTATACCCAGCAGCGCCCCCCACCATAACACACTCAGCCCCACTCACCCACCCAGCCCAGCAAGCCTGCCAGGAGAGTGGAGGCAACTCCTGGGCTGCGCTTCCCAGCCTGGAGGACAGGAACGGGGGTGACTGGCAGATTAACTCCTCCACAGCCCTAGGTGCAGAGGCCTAGGTGTGGGAGGAGAGGGGGAGTCTCTCGGGACCAGGCAGAGGGCACCTATCAATCCGCTACCTACGGCCCCGGGGCCTGGCCAGCCAGACGTCTCTCCAAGTCGCTTCCCCGGCTGTCGCTGGCCAGACTTGAAAGGAGGGAAGCCCCTCACCCACCCTGGCCCAAGGCGGGACAGGACTTCGGCTCAAGGCCCAGAGAGCAGCCCATGGCCTCAGTGTGGAGAGATGCCTTGTGCGGCCAGGGTCTCAGGGGACAGATGAGAACATGCAGCCTCATCACGCTCTGGCCTGTTTTCCACTTCCCTGCCCTGAGCCAAGGTAGATGCTATAGTAACCGCACAGATGCAGTGACACAGGCAGCTCTCGACACAGCCGAGGGGGCATCTCAGACCCCAGAGCCTGCAGGGCCCCAGGGGGAC	N	60	PASS	PRECISE;SVTYPE=DEL;SVLEN=-2218;END=30699038;SUPPORT=21;COVERAGE=29,11,10,7,28;STRAND=+-;AF=1.000;STDEV_LEN=0.000;STDEV_POS=0.000	GT:GQ:DR:DV	1/1:58:0:21
chr1	30732369	Sniffles2.INS.258S0	N	TGTGGAGGAGGTGTGAGTGTGTGGGTATGTGGGGGATGTGTGGGTGTGTGGGGGTGGGGGTGTGTATGTGGGTGTGTGAGGGGGTGGGGGTGGGAATGTGTGGGTGTGGGGGAGAGTGAGTGTGTGGGTGTGTGTGGATGTGAGTGCATGTGGGTGTGGCTGTGTTGGATGTGTGTGGGGGGGTGTGGGGGTGTTGGTGTGTATGTGGGTGTGTGTGGGTATGTGGGGGGTGGGAGGGTGGGAATGTGTGAGTGTGTGTGGATGTGAGTGCGTGTGGGTGTGGCTGTGTGTTGGATGTGTATGGGGGTGTGTGGTGGTGTGTATATGGGTGTATGTGTGTGTGGGGGTGGGGGGTGTTAATGTGTGTGGGTTGTGGATGTGAGTGTGTGGATGTGTGTGGGTGTGTGGGGAGTTGCTGTGTGAGTGTGGGTGTGGGGGTATGTGTGTGTGGGGGGGGGTCGGGTGGGAGTGTGTGGATGTGGGTGTGGCTGTGTGTGGGTGTGTGGGGGGTTGGTGTGTATGTAAGTGTGGGTGTGGGGGTATGTGTGAGCATGTGGGGGTAGGGGGTGGGAGTGTGTGAGTGTGAGTGTGGCTGTGTGTGTGGGTGTGGGGGTATGTGTGTGTGGAGGGGGTTGGGAGTGTGTGGGTGTGGGTGTGTGGGGGGTTGGTGTGTATGTAAGTGTGGGGTGGGTGTGTGTGGGGGTGGGGGGGTGGGAGTATGTGCGTGTGAGTGTGGCTGTGTGTGTGGGTGCGGGGGGTTGGTGTGTATGTAAGTGTGGGTGTGGGGGTATGTGTGTGTGGAGGGGGTGGGAGTGTGTGGGTGTGGTTGTGGCTGTGTGGGGGCAGTGGGGGTGTTGGTGTGCCTGTGGATGTGTGGGTGTGTGGATGTGTGGGTGTGAGGGGGTAGGGGTGTGAGTGTAGATGTGAATGCATGGGGGTGTGTGTGCATGTGAGTGTGTGGGTGTGTGGAGGGTGTTGGCGTGTATGTGAGTTTGTGTGGATATGTGTGTGGGGGTGTAGGGGGTGTGAATATGTGTGAATGTGTGTGTGGGTATGGGGTGTTGGTGTGTATATGGGTACGTAGGTGTCGGTGTGGGGGTATGGGGGTGGGGGTGTGAGTGTGCATGGGTGTGTATGTGGGTGGGTGGGTGTAGGTGTGTGGGTGTGTGAGGGGGTGTGTATGTTGGGTGTAGGTGTTGGGGGTTAGTGTGGGGGGTGTGTATGTGGGTGTGTGAGGGGGTGGGGGTGAGAGGGTGGGTGTGGTTGTGTGTGGGGGTTATGGGCATGTTGGTGGGTGTGTTGTTGTGACTGTGGGTGTTGGGGGTATGTATGTGTGGGGGTGGGGGTGAAGGGGTGGGTGTGGGTGTGAGTGTGGGGGTTGTGGGTGTATGTTGGGTGTGGTTGTGGGGCATGTGAGTGTGGGGGTGTGTATGTGGGTGTGTATGTAGGTGTAGGTGTGTGGGTGTGTGGGGGGTGACTGTGGTGTGTGTGGGGGTTGTGGGATGTGGTGAGTGTGTATGTGGTGAGTGTGTTGTGTGAGTGTGGGTGTTGGGGGTGTGAGTGTGGGGGTGTGTATGTGGGGGGGTGGGGGTGAGGGGTGGGTGTGGGTGTGTGGGGGGTGTGGGTGTGTATGTTGTTGGGTGTGGTTGTGGGGGTGTGAGTGTTAGTGTGGGGGTGTGTATGTAGGTGTAGATGTGTGGGTGTGTGGGAGTGGGGATGAGGGGGTGTGTGTGGGGGGTGTGGGTGTGTATGTTGGTGGGCCTGGTTGTGGGGCATGTGAGTGTGAGGGGTGTGTATGTAGCTGTAGATGTGTGGGTGTGTGGGGGTGGGGGTGAGGGGGTGGGTGTGGGTGTGTGGGGGGTGTGGGTGTGTATGTTGTTGGGTGTGGTTGTGGGGAGTGTGAGTGTTAGTGTGAGGGGTGTGTATGTAGGTGTAGATGTGTGGGTGTGTGGGAGTGGGGATGAGGGGGTGTGTGTGGGGGGTGTGGGTGTGTATGTTGGTGGGCCTGGTTGTGGGGCATGTGAGTGTGAGGGGTGTGTATGTAGCTGTAGATGTGTGGGTGTGTGGGGGTGGGGGTGAGGGGGTGGGTGTGGGGGGTGTGGGTGTGTATGTTGGTGGGTGTGGTTGTGGGGCGTGTGTGGGGGTGCGTATGTAGGTGTAGATGTGTGGGTGTGTGGGGGTGGGGGTGAGGGGGTGGGTGTTGGGGGTGTGGGTGTGTATGATGGTGGGTGTGGTTGTGGGGTGTGTGTTAGTGTGGGGGGTGTGTATGTAGGTGTAGATGTGTGGGTGTGTGGGGGGTGGGGGTGAGGGGGTGACTGTGGTTGTGTGTGGGGGTTGTGGGCATGTGGTGGGTGTGTATGTTGTGAGTGTGGGTGTTCGGGGCGTGAGTGTGTGGGTGTGTATGTGGGGGGGTGGGGGTGAGGGGATGGGTGTGGGTGTGTGGGGGGTGTGGGTGTGTTGTTGATGGGTGTGGTTGTGGGGCATGTGTTAGTGTGAGGGGTGTGTATGTAGGTGTAGATGTGTGGGTGTGTGGGGGGTGGGGGTGAGGGGGTGGGTGTTGGGGGTGTGAGTGTGGGAGGTGTGGGTGTGTATGTTGTGAGTGTGGGTGTTGGGGGTGTGAGTGTGGGGGTGTGTATGTGGGTGTGTATGTAGCTGTAGATGTGTGGGTGTGTGGGGGTGGGGGTGAGGGGGTGGGCGTTGGGGGTGTGGGTGTGTATGTTGGTGGGCGTGGTTGTGGGGCATGTGAGTGTGAGTGTGAGGGGTGTGTA	60	PASS	IMPRECISE;SVTYPE=INS;SVLEN=2768;END=30732369;SUPPORT=12;COVERAGE=19,12,12,21,22;STRAND=+-;AF=1.000;STDEV_LEN=118.752;STDEV_POS=0.000;SUPPORT_LONG=0	GT:GQ:DR:DV	1/1:60:0:24
chr1	30771804	Sniffles2.DEL.AFAS0	ACTGCAACCTTTTCCCTCACTTTTTTTTTTCCCCTTTGGAGACAGGGTCTCACTCTGTCACCCAGACTGGAGTGCAGTGGTGCGATCACAGCTC	N	60	PASS	PRECISE;SVTYPE=DEL;SVLEN=-94;END=30771898;SUPPORT=21;COVERAGE=18,21,20,20,21;STRAND=+-;AF=1.000;STDEV_LEN=0.000;STDEV_POS=0.000	GT:GQ:DR:DV	1/1:58:0:21
chr1	30776332	Sniffles2.DEL.AFCS0	AGGAAAGGAAAGGGGAAAGGAAAGGAAAGGGGAAAGGAAAGGAAAGGAAAGGAAAGGAAAGGAAAGGAAAGGAAAGGAAAAGGGAAAGGAAAGGGGAAAGGAAAGGGG	N	60	PASS	PRECISE;SVTYPE=DEL;SVLEN=-108;END=30776440;SUPPORT=19;COVERAGE=19,19,19,18,18;STRAND=+-;AF=1.000;STDEV_LEN=13.913;STDEV_POS=0.000	GT:GQ:DR:DV	1/1:52:0:19
chr1	30926453	Sniffles2.DEL.AFDS0	TTTGAGACCAGCCTGTCCAACATGGTGAAACCCCGTCTCTACTAAAAATACAAAAATTAGCCAGGTGTGGTGGTGCATGCCTGTAATCCCAGCACTTTGGGAGCCTGAGTTAGGAGAATTGCTGGAACCCAGGAGGCAGAAGGCTGCAGTGAGCTGAGATCTCATCACTGCACTCCAGCACTGGGCGACAGAGACAGACTCCATCTCAAAAACAACAAACAAACAAAAAACAAAACAAAACAAACAAAAAACATAGAGAAACCCTGTCTCTACTAGGAATAAAAAAATTATCCAGGTGTGGTGGCACATGTCTGTAATCCCAGCTACTCAGGAGGCTGAGGCATGAGAATTGCTTGAGCCTGGGAGGTGGAGGTTGCAGTAAGCCAAGATTTGTACCACTGCATTCAGCCTGGGTGACAGAGTGAGACTCATATATATATATATACACACACACACACACACACACACATATATATATACATATATATGTGTATATATATATACACACACATATATACGTATATATGTGTATATATATACACACACATATATACGTATATATATGTATATATATTATTTCTAATAATACCATCTGGAGATAGAACAGTATTACATTTAAATAACATAGACATACATAGGCCAGGTGCATTGGCTCACGCTTGTAATCCCAGAAATTTGGGAGGCTGAGGCAGGTGGATCATTTGAGGTCAGGAA	N	60	PASS	PRECISE;SVTYPE=DEL;SVLEN=-714;END=30927167;SUPPORT=11;COVERAGE=29,27,28,28,30;STRAND=+-;AF=0.393;STDEV_LEN=0.000;STDEV_POS=0.000	GT:GQ:DR:DV	0/1:60:17:11
chr1	31117741	Sniffles2.INS.259S0	N	ATATTATATATATTATATATTATATAATATATATTATATAATATATATATTATATAATATAATATATATATTATATTATA	60	PASS	PRECISE;SVTYPE=INS;SVLEN=80;END=31117741;SUPPORT=10;COVERAGE=19,18,17,17,18;STRAND=+-;AF=0.588;STDEV_LEN=0.816;STDEV_POS=0.000;SUPPORT_LONG=0	GT:GQ:DR:DV	0/1:42:7:10
chr1	31176668	Sniffles2.INS.25AS0	N	CCCCGTCCGGGAGGGAGGTGGGGGGGTCAGCCCCCTGCCCGGCCAGCCGCCCCATCTGGGAGGGAGGTGGGGGGGTCAGCCCACCGCCCGGCCAGCCGCCCTGTCCGGGAGGTGAGGGGCGCCTCTGCCCAGCCGCCCCTACTGGGAAGTGAGGAGCCCCTCTGCCCGGCCAGCCGCCCCGTCCGGGAGAGAGGTGGGGGTGTCAGCCCCCCGCCCGGCCAGCCA	60	PASS	IMPRECISE;SVTYPE=INS;SVLEN=225;END=31176668;SUPPORT=19;COVERAGE=26,26,27,27,28;STRAND=+-;AF=0.704;STDEV_LEN=1.120;STDEV_POS=77.614;SUPPORT_LONG=0	GT:GQ:DR:DV	0/1:27:8:19
chr1	31345548	Sniffles2.INS.25CS0	N	ATATATATATATATATTATATTATATATATATATAATATATATATATAATATA	60	PASS	PRECISE;SVTYPE=INS;SVLEN=53;END=31345548;SUPPORT=11;COVERAGE=31,30,29,29,28;STRAND=+-;AF=0.379;STDEV_LEN=0.756;STDEV_POS=0.000;SUPPORT_LONG=0	GT:GQ:DR:DV	0/1:59:18:11
chr1	31345548	Sniffles2.INS.25DS0	N	ATATATATATATATATTATATTATATATATATATATTATAATATATATATAATATAATATATATATAATATATATATATTATATTATATATATATATTATAATATATATATATAATATA	60	PASS	PRECISE;SVTYPE=INS;SVLEN=119;END=31345548;SUPPORT=19;COVERAGE=31,30,29,29,28;STRAND=+-;AF=0.655;STDEV_LEN=1.635;STDEV_POS=0.603;SUPPORT_LONG=0	GT:GQ:DR:DV	0/1:47:10:19
chr1	31495081	Sniffles2.INS.263S0	N	ATTATATATTATATATTTTTATATATAATATATAATACATGTATTATATATTATATGTTATATATTTTTATATATAATACATATATTATATATTTTTTATATATATAATAC	60	PASS	PRECISE;SVTYPE=INS;SVLEN=111;END=31495081;SUPPORT=15;COVERAGE=23,23,24,25,25;STRAND=+-;AF=0.625;STDEV_LEN=0.000;STDEV_POS=0.000;SUPPORT_LONG=0	GT:GQ:DR:DV	0/1:48:9:15
chr1	31546341	Sniffles2.DEL.B00S0	CCATTTATCCATCTGTGCAACCATCCATCCATCCATTTGTTCATCCATCCA	N	60	PASS	PRECISE;SVTYPE=DEL;SVLEN=-51;END=31546392;SUPPORT=24;COVERAGE=26,25,25,25,24;STRAND=+-;AF=0.960;STDEV_LEN=0.000;STDEV_POS=0.000	GT:GQ:DR:DV	1/1:56:1:24
chr1	32266692	Sniffles2.INS.26AS0	N	CCTCCCCATCCCCTTCCCCCTCCTCCCCATCCCCTTCCCCCTCCTCCCCCTCCCCCCTCCTCCCCCTCCCCTTCCCCCCTCCTCCTCCTCCCTCCCC	60	PASS	PRECISE;SVTYPE=INS;SVLEN=97;END=32266692;SUPPORT=15;COVERAGE=16,15,15,15,15;STRAND=+-;AF=1.000;STDEV_LEN=0.866;STDEV_POS=5.302;SUPPORT_LONG=0	GT:GQ:DR:DV	1/1:41:0:15
chr1	32539741	Sniffles2.INS.26CS0	N	GCGCCGAGGCGAGCGGGCGCCATTTGCAGCCCGGGGCGCAGTGGCGGCGGCGGCGGCGCCGGCTCCGAGGGGCTGTGGGCGGCCACGGAGGAGGCGCGGGCGGCTGCGGCGGCGGCGGCGGGCCCAGCCCGGGGCGGCGGCGGGCGTTGGTGGGCACCGGCTCCCGGCCGCCCCTCCCCGCGCCCGGCCGCGCCTCCCAGCCCGCGGGGCCGGCCCTTTCTGC	60	PASS	PRECISE;SVTYPE=INS;SVLEN=223;END=32539741;SUPPORT=20;COVERAGE=19,19,19,20,19;STRAND=+-;AF=1.000;STDEV_LEN=0.000;STDEV_POS=0.000;SUPPORT_LONG=0	GT:GQ:DR:DV	1/1:55:0:20
chr1	32581183	Sniffles2.INS.26ES0	N	TATATATAATATATAACTATATTATAATATAGTTATAATATATAATATATATTATAACTATATTAAATATATAAATTATATAATATATATTATATATTGTATATTATATAATTTATATAATATATTATATGTTATATAATATATATTATATATTGTATATATTATATTATATATTATATATTTTATATATCATATATAGTATGCTATATAATATATATTTTTATATATTATATAGTATACTATATATTTTTATATATTATATATAATATATATAATTATATATCATATATATTTATATAATATATGATATATAATATATAATATATATTATGTATTATATAATTATATAAAATATATCATATATATTATAAATAATATATTATATATATTATATATTATAAATAATATATTTTATATATTATAAATAATATATTATATATATTATATATTATAAATAATATATTATATATATTATATATTATAAATAATATATTATATATATTATATATTATAAATAATATATTATATATTATATTATATATTATAAATAATATATTATATATTATATTATATATTATAAATAATATATTATATATTATATTATAAATAATATATTATATATTATAAATAATATATTATATATAATATGTTA	60	PASS	PRECISE;SVTYPE=INS;SVLEN=652;END=32581183;SUPPORT=18;COVERAGE=20,18,18,18,19;STRAND=+-;AF=1.000;STDEV_LEN=19.608;STDEV_POS=0.000;SUPPORT_LONG=0	GT:GQ:DR:DV	1/1:50:0:18
chr1	32642778	Sniffles2.INS.26FS0	N	TTTTTTTTTTTTTGAGACGGAGTCTCGCTCTGTCACCAGACTGGAGTACAATGGCACAATCTCGGCTTACTGCAACTTCCGCCTCCTGGGTTCAAGCAATTCCCCTGCCTCAGCCTCCTGAGTAGCTGGGATTACAGACGTGTGCCACCATGCCTGGCTAATTTTTTGTATTTTAGCAGAGACGGAGTTTCACCATGTTGGCCAGGATGCTCTCAATCTCCTTACCTCATGATCCGCCAGCCTTGGCCTCCCAAAGTGCTGGGATTATTACAGGCATGAGCCACAGTCCCAGGTCTTTAGACAAACTCAACCCATTATCAATCAAAAAATGTTTAAATTCACTTATAGCATGGAAGCTACCCCACCCCTCCCCCCTCCCCCCTCCCGCCCCCCCCAGCTTTGAGTTGTCCCACCTTTCTGGACCAAAGCAATGTATTTCTTAAACTTAATTGATTAATGTCTCATGCCTCTCTGAAATGTATAAAACCAAACTGTGCCCTGACCACCTTGGGCACACTGAGCACATGTTCTCAGGATCTCCAGAGGGCTGTGTCAGGGGCCATGGTCACATTTGGCTCAGAATACATCTCTTCAAATATTTTATAGAGTTCGACTATTTTGTCAACAATTAAAAAGGCACCTATTCAGAATATTAAAAGTTAAGATTTAATAACATCAACAGTTCTTACTGATTCATCAAATATTTTTTTTTTTGAGACCGAGTCTCGCTCTATCGCCCAGGCTGGAGGGCAGTGGCACAATCTCTGTTCACTGCAACCTCCGCCTCCCGGGTTCAAGCGATTCTCCTGCCTCAGCCTCCCGAATAGCTGGGACTACATGCGCGTGCCACCACGCCTGGCTAATTTTTGTATTTTTAGTAGAGACGGAGTTTCACAACGTTGGCCAGGATGGTCTCGATCCCTTGACCTCATGATCCGCCTGCCTCGGCCTCCCAAAGTGCTGGGATTACAGGTGTGAGCCACCGGCGCCTGGCCAAAACAAAA	60	PASS	PRECISE;SVTYPE=INS;SVLEN=1004;END=32642778;SUPPORT=24;COVERAGE=27,26,24,24,27;STRAND=+-;AF=1.000;STDEV_LEN=0.888;STDEV_POS=0.000;SUPPORT_LONG=0	GT:GQ:DR:DV	1/1:60:0:24
chr1	33052508	Sniffles2.INS.272S0	N	GGCCAGCCGCCCCGTCCGGGAGGGAGGTGGGGGGGTCGGCCCCCCGCCCGGCCAGCCGCCCCGTCCGGGAGGGAGGTGGGGGGGGGTCGGCCCCCCTGCCT	60	PASS	PRECISE;SVTYPE=INS;SVLEN=101;END=33052508;SUPPORT=23;COVERAGE=25,25,25,24,21;STRAND=+-;AF=0.920;STDEV_LEN=0.376;STDEV_POS=0.000;SUPPORT_LONG=0	GT:GQ:DR:DV	1/1:44:2:23
chr1	33186818	Sniffles2.INS.273S0	N	TAAAACAATGTTGTATGTTGACTGGTTGCTAAAAATGTGGCCAGAGACTCACAGGAGCCTGATGCCATAGCTCTTTTAAGGGCTACAGAGAGTAATGAGAGTCGGCTGTATTTAAAATTGTTGCATGTAACAGCATCCACCAATACAAGATACAACATCCACGTCCCTTCCTATCCAGGTTACATTTGCTCAAGCCCACTTGAAGGCAGAGGAGCAGAAGAAGGAACATTGAGCAACTTCCGAGTGCCACGCACTGTGCTAGGTGCTTCATGTGTGTTATTTGATTTGATCCTCACAATAGGATCAAATCTCCAGATTTGACTTGTTTCTCCCCATTGGCAGATGAGGAAACTGTGGCTGGGAGTGGGGAAGTGACTTATCTAAAACCAGGACAAGTAAGCGGCACAGGCTCCTCCTCCTGTGATTCTTGCCTGGGGCCCAAGCAGCTGGAGATGACTCCACATTGTGCAGGCTGGCTGGGCCACAGCTGAGCGGTCAGCTCCACCTAGCAGACTTTATAAATGGGCAAGCTGGGCTCTGTCGCTCAGTGCCTCCTCCCTATTCCAAACCTTTGCCTGGCTCCTGTAACCCCACAGAGACACCCCTGCTTCCTCTCAGTGGGGGACCTTGCCTCCTGCTCCATGGGGGAAGTGGAGCCCCCTCCGTGGGGATGTCCCAACTTCCAGTCCCTCCAACCTATCAACTTATCTATAGAAACACCTCAAGTACTCTGTGAAATGAAGCAGAGAGTAGAACAAAAAAATGACTGAAATAAATGCATTTCTAACATTATTCATCTTCACCCCCTTTCCCTGGTCCCAGAGGATGAAGCTCACCTTCTGTTGAGAATGGATTCCTCCCCTAGGGCCCCTTGAATCCACTCAGGCCTCTTCTGGGAACTGACTCCTTCAATGAGCCCACTTTTGACTCTGTATTTTTGTCTCCTTCCTTGTCATTGGCTGCTTTTCCTCAGCCTAGAAACAGGCTCAACTTCCTATTCAAATGATACTCTCTACAGTTGCCCCACCTTGAGCTACCACCTCATTTCTTGCCTGTCTCTAGCCCAGCACTTTGAGAGAATTGTCTGTACATCCTCCTGCGTCACCATCAGCCCATTGCAGCCTGCGCATCCTCCTGGGCCAGCAGCAGCCCACTGCAGCCTGCACATCCTCCTGGGCCAGGACCAGCCCTCTGCAGCCTGCACATCCTCCTGGGCCAGGGCCAGCCCTCTGCAGCCTGCACATCCTCCTGGGCCAGGACCAGCCCACTGCAGCCTGCACATCCTCCTGGGCCAGCACCAGCCCACTGCAGCCTGCACATCCTCCTGTGCCAGCATCAGCCCACTGTGGCCTGTGCATCCTCTTGGCCAGCATCAGCCCACTGCAGCCTGGCTCTGCTCCCCCACCACTCCACTCATCATCTCCTAATTGCCAATTAAAAATACTTTCGGAGACACAGTTGCTGCTGTAGAAAAACAAAAGAGAGGAAAACTAAGAAGCCACCATTCAGAAAGAACTATTGTTAATACTTGGATCATATCCTCAGATCTTTTTCATATATTCTATATATGTGTGCACATGTGTGCACACACAAACTCGGGTGTAGGGGTAAGGAGAAGGGGAGTCAGGGGAGAGAGGGAGAAAGATATTTTT	60	PASS	PRECISE;SVTYPE=INS;SVLEN=1652;END=33186818;SUPPORT=15;COVERAGE=19,14,14,14,19;STRAND=+-;AF=1.000;STDEV_LEN=1.054;STDEV_POS=0.000;SUPPORT_LONG=0	GT:GQ:DR:DV	1/1:41:0:15
chr1	33864930	Sniffles2.INS.275S0	N	GGAGAGGGGAAGGGAGGAGAAGGGAAGGGAGGGGAAGGGAGGGAGAAGGAGTGGGATGGAGGGAGAGAAGGGGGAGGAGGGGGAGGGAGAGGATGGGGAGAGTGAGGAGGGGAGGGGAGGGGAGGGAGAGGAGGGGAAGGGAGGGAGAGGAGGGGGAGAGAGGGGAAGGGAGGGAGAGGAGGGGGAGAGAGGGGAAGGGAGGGAGGGGAGGGGGAGGGAG	60	PASS	PRECISE;SVTYPE=INS;SVLEN=220;END=33864930;SUPPORT=22;COVERAGE=23,22,22,22,19;STRAND=+-;AF=1.000;STDEV_LEN=0.603;STDEV_POS=0.000;SUPPORT_LONG=0	GT:GQ:DR:DV	1/1:60:0:22
chr1	34541467	Sniffles2.INS.278S0	N	CAATACTCCCAGATTGATCTACAGGGTTAACACAGTCCCTGTCAAAATATCAACTTGCCTTTTTTGCAAAAGTGGAAAAGCCAATCTTCAAATCACATGGAAATTCAAGAGACCTAAAATAGCTAAAACAATCTTTAAAAAGAACAAAGTTGGAAGACTCACATTTCCGGATTTCAAAACTTGCTACAAAATTACAGTGCTATTAAAACAGTGTGGTACTGGCATAAGGACAGACATAAAGATCAATAGAATTGAATTGAAAGTACAGAAATAAACCCTTACATTTGTGGTCAATTGATTTTCAACAAGAGTGCCAAGACAATTCAAGGGAGAAAGAACAATCATTCAACAAATAGAACTAAAACAACTGGATATTCACATGCAAATGAATAAATTTGGACTCCTACCTCATAAAACACAAAAAAAAAACCACCCCAAAATGGATCATAGACATAAATGTAAGTGTTAAAACTCTAAGACAAAAACTAGGAGTAAATCCTTGGAAACTTTGATTAGATAATATTTCCTTCTTTCTGCTTATTTTGGGTTTAATTTGCTTTTATTTTTCTACTTCTTAAGGTTTTTATATACTGTACCAAAAGCACAAGCAGTAAGAGAAAAAACCTGGCAAATTGGACTACATCAATATTAAAAAATTTATGTTATGAAAAATGTCATCAAGAAAGTGAAACAACAACCCACAGAATGAAAGAAAATATTTACAAATTTTCTATCTAATACAGAACTTGTAACCAGCATGTATTTTTAAAATCTCTTATGAATCAATAATAAAAATACAAATAACCCAATTTTAAAATGGACAAAGGATCTGAATAGACATTTTTCCAAGAGAGATATACAAATGGCCAAGAAGCGCATAAAAAGATGTTCGACATCATTAGTAATCAGGGA	60	PASS	PRECISE;SVTYPE=INS;SVLEN=912;END=34541467;SUPPORT=17;COVERAGE=21,17,17,17,22;STRAND=+-;AF=1.000;STDEV_LEN=0.500;STDEV_POS=0.000;SUPPORT_LONG=0	GT:GQ:DR:DV	1/1:47:0:17
chr1	34777651	Sniffles2.DEL.B04S0	CTCCATCATCACACACATTCACAACCACACATGCACACAGCCTCCCACACCACCCCAGCCAC	N	60	PASS	PRECISE;SVTYPE=DEL;SVLEN=-62;END=34777713;SUPPORT=12;COVERAGE=20,20,20,19,17;STRAND=+-;AF=0.600;STDEV_LEN=0.000;STDEV_POS=0.000	GT:GQ:DR:DV	0/1:46:8:12
chr1	34839341	Sniffles2.INS.27BS0	N	AAGAGAAGAGAAGAGAAGAGAAGAAGAGAAGAGAAGAGAAGAGAAGAGAAGAGAAGAGAAGAGAAGAG	60	PASS	PRECISE;SVTYPE=INS;SVLEN=68;END=34839341;SUPPORT=13;COVERAGE=30,32,32,32,33;STRAND=+-;AF=0.406;STDEV_LEN=0.000;STDEV_POS=0.000;SUPPORT_LONG=0	GT:GQ:DR:DV	0/1:60:19:13
chr1	34992714	Sniffles2.INS.27DS0	N	TATAAATATAAAAATATATTTATAAACTATAATATATAAAATATATTTATAAACTATAAATATAAAAATATATTTATAAACTATAAATATAAAATATATTTGTAAA	60	PASS	PRECISE;SVTYPE=INS;SVLEN=106;END=34992714;SUPPORT=21;COVERAGE=23,21,20,21,21;STRAND=+-;AF=1.000;STDEV_LEN=12.704;STDEV_POS=0.000;SUPPORT_LONG=0	GT:GQ:DR:DV	1/1:58:0:21
chr1	35015744	Sniffles2.INS.27ES0	N	AAAAAAAAAAAAAAAAATATATATATCTATATATATATATATATATATATATAT	60	PASS	PRECISE;SVTYPE=INS;SVLEN=54;END=35015744;SUPPORT=20;COVERAGE=33,35,36,36,36;STRAND=+-;AF=0.556;STDEV_LEN=0.483;STDEV_POS=0.000;SUPPORT_LONG=0	GT:GQ:DR:DV	0/1:60:16:20
chr1	35050003	Sniffles2.DEL.B05S0	GTGATCCTCCCACCTTGGCCTCCCAAAGTGCTGAGATTACAGGCGTGAGCCACCGCGCCCAGCGGAGATGTAAGAGTTCTTTGTATATTCTATATACAAGTCCCATATCAGATATAGAATTTGCAAAACTTTTATCCCATTCTTTGGGTTGTCTTTTCGCTTTCTTAATGGTGTCCTTTATTAAAGCACAAAAGTTGGCTGGGCAATCCCCTGACCTCTGCCTCCCAAAGTGCTAGGATTACAAGTGTGAGCCACTGCAACCAGCCTATTCTATTAAATTTCTAATATTAACTACTGTATTTTTAATTTCCAAGAGCTCTTTCTTACTCCCTAATTCTGGTTTTGTTTTTTTTTTTTTTTTCATAGAATTGCTTCTTGTTTTATCCATATGAAAAGTATAGTAACTCTTCAGGTATATTAACTAATGTTGGTGAGCTTTTTAAGTAATTTTCTTTTTTTTTTTTTTTTTTTGAGACGGAGTCTCACTCTGTCCTCTGTCTCCCAGGCTGGAGTGCAGTGGCACGATCTTGGCTCACTGCAACCTCTGCTCCCGGATTCACACCATTCTCCTGTCTCAGCCTCCCGAGTAGCTGGGACAGCTGGTGCCTGCCACCACGCCTGGCTGATTTTTTTTGTATTTTTAGTAGAGACGGGGTTTCACTGTGTTAGCCAGGATGGTCTCGATCTCCTGACCTT	N	60	PASS	PRECISE;SVTYPE=DEL;SVLEN=-696;END=35050699;SUPPORT=15;COVERAGE=15,15,15,15,15;STRAND=+-;AF=1.000;STDEV_LEN=0.000;STDEV_POS=0.000	GT:GQ:DR:DV	1/1:41:0:15
chr1	35260254	Sniffles2.INS.280S0	N	AAGTTACATATGTAACTTACTACTTCTGTAGTAGAAAGTTACATATGTAACTTACTACTTCTGTAGTAGAAAGTTACATATGTAACTTACTACTTCTGTAGTAGAAAGTTACATATGTAACTTACTACTTCTGTAGTAGAAAGTTACATATGTAACTTACTACTTCTGTAGTAGAAAGTTACATATGTAACTTACTACTTCTGTAGTAGAAAGTTACATATGTAACTTACTACTTCTGTAGTAGA	60	PASS	IMPRECISE;SVTYPE=INS;SVLEN=245;END=35260254;SUPPORT=10;COVERAGE=21,19,19,19,20;STRAND=+-;AF=0.526;STDEV_LEN=0.408;STDEV_POS=76.222;SUPPORT_LONG=0	GT:GQ:DR:DV	0/1:60:9:10
chr1	35576929	Sniffles2.DEL.B06S0	GCGGGACCCCAGCGCCAGCGGGACCCCAGCGCCAGCGGGACCCCAGCGCCA	N	60	PASS	PRECISE;SVTYPE=DEL;SVLEN=-51;END=35576980;SUPPORT=10;COVERAGE=22,22,22,21,21;STRAND=+-;AF=0.455;STDEV_LEN=0.000;STDEV_POS=0.000	GT:GQ:DR:DV	0/1:60:12:10
chr1	36210715	Sniffles2.INS.285S0	N	ATATATCATATATATATATCATATATATATCATATATATATCACATATATATATCATATATATATATCATATATATATATATC	60	PASS	PRECISE;SVTYPE=INS;SVLEN=83;END=36210715;SUPPORT=14;COVERAGE=26,27,26,26,27;STRAND=+-;AF=0.538;STDEV_LEN=0.926;STDEV_POS=0.707;SUPPORT_LONG=0	GT:GQ:DR:DV	0/1:60:12:14
chr1	36210727	Sniffles2.INS.286S0	N	ATATATCATATATATATCATATATATATATATCATATATATATCATATATATATATCATATATATATCATATATATATATATCATATATATATCATATATATATATCATATATATATCATATATATATATATCATATATATATCATATATATATATCATATATATATCATATATATATCATATATATATATCATATATATATATATGATATATATATATG	60	PASS	PRECISE;SVTYPE=INS;SVLEN=220;END=36210727;SUPPORT=13;COVERAGE=26,27,26,26,27;STRAND=+-;AF=0.500;STDEV_LEN=2.059;STDEV_POS=0.000;SUPPORT_LONG=0	GT:GQ:DR:DV	0/1:60:13:13
chr1	36213961	Sniffles2.DEL.B08S0	AGGAAAGAGAAAGAAAGAAAGAAAGAAAGAAAGAAAGGAAAGAAAGAAAG	N	60	PASS	PRECISE;SVTYPE=DEL;SVLEN=-50;END=36214011;SUPPORT=12;COVERAGE=27,30,30,30,32;STRAND=+-;AF=0.400;STDEV_LEN=1.225;STDEV_POS=2.066	GT:GQ:DR:DV	0/1:60:18:12
chr1	36283617	Sniffles2.DEL.B0AS0	GCTGTTTATTTCAGATGAGTATCTAGAATCCTTGTCTTAGATGAATTGATTA	N	60	PASS	PRECISE;SVTYPE=DEL;SVLEN=-52;END=36283669;SUPPORT=13;COVERAGE=25,28,29,29,30;STRAND=+-;AF=0.448;STDEV_LEN=0.000;STDEV_POS=0.000	GT:GQ:DR:DV	0/1:60:16:13
chr1	36543989	Sniffles2.INS.287S0	N	ATATATTCTAAAATGTATATGGAATATACATTATATATATATTCTAAAATGTATATGGAATATACATC	60	PASS	PRECISE;SVTYPE=INS;SVLEN=68;END=36543989;SUPPORT=11;COVERAGE=22,22,22,22,22;STRAND=+-;AF=0.500;STDEV_LEN=0.000;STDEV_POS=0.000;SUPPORT_LONG=0	GT:GQ:DR:DV	0/1:60:11:11
chr1	36544130	Sniffles2.DEL.B0BS0	TATTCTAAAATGTATATGGAATATACATCATATGTATTCTAAAATGTATATGGAATATACATCATATG	N	60	PASS	PRECISE;SVTYPE=DEL;SVLEN=-68;END=36544198;SUPPORT=10;COVERAGE=22,22,22,22,23;STRAND=+-;AF=0.455;STDEV_LEN=0.000;STDEV_POS=0.000	GT:GQ:DR:DV	0/1:60:12:10
chr1	36544919	Sniffles2.DEL.B0DS0	ATATTATATATACACATATGTAATATATATTATACACACACATATAATATATATTATATACACATATATAATATATATTATATATACATATATAATATATATTATATATACACATATATAATATATATTATATATACACATATATAATATATATTATATATACACATATA	N	60	PASS	PRECISE;SVTYPE=DEL;SVLEN=-170;END=36545089;SUPPORT=12;COVERAGE=22,22,22,22,22;STRAND=+-;AF=0.545;STDEV_LEN=0.000;STDEV_POS=0.000	GT:GQ:DR:DV	0/1:60:10:12
chr1	36688506	Sniffles2.INS.28BS0	N	TATGGGAAGGGAAAGGAGTATGGGAAGGGGTATGGGAAGGGGAAAGGATATGGGAAGGGAAAGGAGTATGGGAAGGGATATGGGAAGGGGTATGGGAAGGGGAAGGGATATGGGAAGGGGAAGTGGAAGGGGAAGGGGTATGGGAAGGGGAAGGGGTATGGGAAGGGTAAGGGATATGGGAAGGGGAAGCGGTGTGGGAAGGGGAAGGGGGAAGGGGTGTGGGAAGTATGGTAAGGGATATGGGAAGGGGTGTGGGAAGGGGAAGGAGAAGGGGTACGGGAAGGGGAAAGGATGTGGGAAGGGGAAGTGGGGGATGTGGGAAGGGGAAGGGGTGTGGGAAGTGGAAAGGGATATGGGAAGGGGAAGGGGCATGGGAAG	60	PASS	PRECISE;SVTYPE=INS;SVLEN=378;END=36688506;SUPPORT=25;COVERAGE=26,25,25,25,26;STRAND=+-;AF=1.000;STDEV_LEN=1.780;STDEV_POS=6.731;SUPPORT_LONG=0	GT:GQ:DR:DV	1/1:60:0:25
chr1	36688896	Sniffles2.INS.28AS0	N	AAGGGGTGTGGGAAGGGGAAGGGATATGGGAAAGGGAAGGGGTATGGGAAGGGGAAGGAGTATGGGAAGGGG	60	PASS	PRECISE;SVTYPE=INS;SVLEN=72;END=36688896;SUPPORT=24;COVERAGE=26,26,26,26,26;STRAND=+-;AF=0.923;STDEV_LEN=1.030;STDEV_POS=0.996;SUPPORT_LONG=0	GT:GQ:DR:DV	1/1:46:2:24
chr1	36700372	Sniffles2.DEL.B0ES0	TTCCTTCCTTCCCTCCCTCCCTCCCTTCCTTTTTTCCTTCTTTCCTTCTTTTTTCCTTCCTTCCTTCCCTCCCTCCCTCCCTTCCTTCCTTTT	N	60	PASS	PRECISE;SVTYPE=DEL;SVLEN=-93;END=36700465;SUPPORT=24;COVERAGE=25,24,23,23,22;STRAND=+-;AF=1.000;STDEV_LEN=0.000;STDEV_POS=10.400	GT:GQ:DR:DV	1/1:60:0:24
chr1	36740615	Sniffles2.DEL.B0FS0	AGGCCCTCAGACAGCAGCTGGGGTCTGGGGCTGAAGCCTCAGCCTCGGGAAGTCCCTCATTATCCCCTCCTGTCCAGCCC	N	60	PASS	PRECISE;SVTYPE=DEL;SVLEN=-80;END=36740695;SUPPORT=13;COVERAGE=20,19,19,19,20;STRAND=+-;AF=0.684;STDEV_LEN=0.000;STDEV_POS=0.000	GT:GQ:DR:DV	0/1:23:6:13
chr1	36750195	Sniffles2.INS.28CS0	N	AAAAAATTAAATTTAGGCCGGGCGCGGTGGCTCACGCCTGTAATCCCAGCACTTTGGGAGGCCGAGGCGGGTGGATCATGAGGTCAGGAGATCGAGACCATCCTGGCTAACAAGGTGAAACCCCGTCTCTACTAAAAATACAAAAAATTAGCCGGGCGCGGTGCGGGCGCCTGTAGTCCCAGCTACTCGGGAGGCTGAGGCAGGAGAATGGCGTGAACCCGGGAAGCGGAGCTTGCAGTGAGCCGAGATTGCGCCACTGCAGTCCGCAGTCCGACCTGGGCGACAGAGCGAGACTCCGTCTCAAAAAAAAAAAAAAAAAAAAAAAAAAAAAAAAAAAAAA	60	PASS	PRECISE;SVTYPE=INS;SVLEN=340;END=36750195;SUPPORT=14;COVERAGE=23,22,22,22,23;STRAND=+-;AF=0.636;STDEV_LEN=0.463;STDEV_POS=0.000;SUPPORT_LONG=0	GT:GQ:DR:DV	0/1:40:8:14
chr1	36793823	Sniffles2.INS.28FS0	N	TGGGTGGATGGATGGATCGATGGATGGATGGATGGATGGTTGGGTGGATGGATGGATCGGTGGATGGATGGATGGATGGATGGGTGGGTGGTCGGATGGATCGGTGGATGGATGAATGGGTGGATGGATGGATGGATGGGTGGATGGATGGATGGGTGGATGGACGGATGGATGGATGGGTGGACAGATGGATGGGTGGGTTGATGGATGGATGGGTGGATGGATGGATGGATGGATGGGTGGATGGGTGGATGGATGGATGGATGGGTGGATGGATGGAGGGGTGGATGGATGGATGGATGGGTGGGTGGATGAATGGGTGGTTGGATGGATGGATGGATGGATGGGTGGATGGGTAGATGGATGGATGGGTGGGTGGATGGATGGCTGGGTGGATGGGTGGATGGATGGATGGGTGGGTGGATGGATGGCTGGGTGGATGGATGGGTGGATGGATGGATGGATGGATGGATGAATGGGTGGATGGATGGATGGATGGATGGATGGGTGGATGGGTGGATGGATGGATGGGTGGGTGGATGGATGGATGGGTTGGTGGATGGATGGATGTATGGGTGGATGTATGTATGTATGTATGTATGGGTGGGTGGATGGATAGATGGATGGATGGATGGGCGGATGGATGATGGGTGGGTGGGTGGATGGATGGGTGGATGGATGAATGGGTGGATGGGTGGATGGATGGATGGGTGGGTGGATGGATGGGTGGATGGATGGATGGGTGGATGGATGGATGGGTGGGTGGGTGGATGGATGGA	60	PASS	PRECISE;SVTYPE=INS;SVLEN=779;END=36793823;SUPPORT=20;COVERAGE=22,20,22,24,26;STRAND=+-;AF=0.909;STDEV_LEN=6.737;STDEV_POS=0.000;SUPPORT_LONG=0	GT:GQ:DR:DV	1/1:35:2:20
chr1	36957455	Sniffles2.INS.291S0	N	ATGAGCCTGTGTGCCCTGTGACTCTGTGCCCTGTGAGCCTGTGTGCCCCATGACTCTGTGCCCC	60	PASS	PRECISE;SVTYPE=INS;SVLEN=64;END=36957455;SUPPORT=31;COVERAGE=30,30,31,31,31;STRAND=+-;AF=1.000;STDEV_LEN=0.000;STDEV_POS=0.000;SUPPORT_LONG=0	GT:GQ:DR:DV	1/1:60:0:31
chr1	36958134	Sniffles2.DEL.B10S0	TGTGCCCCGTGACTCTGTGCCCTGAGTCTGTGTGCCCTGTGAGTCTGTGCCCCTGAGTCTGTGTGCCCTGTGAGTCTGTGCCCCGTGAGCCTGTGTGCCCCGTGAGCCTGTGTGTCCCATGACTCTGTGCCCCGTGAGTCTGTGTGCCCCATGACTCTGTGCCCCCTGAGTCTGTGTGCCCGGTGAGTCTGTGCCCCATGAGCCTGTGTGCTCTTTGAATCTTTGCTCCATGAGCCTGTGTGCTCTTTGAATCTGCGCCCTGTGAGCCTGTGTGCCCCGTGAGTC	N	60	PASS	PRECISE;SVTYPE=DEL;SVLEN=-285;END=36958419;SUPPORT=31;COVERAGE=31,31,31,31,31;STRAND=+-;AF=1.000;STDEV_LEN=0.000;STDEV_POS=0.000	GT:GQ:DR:DV	1/1:60:0:31
chr1	37081256	Sniffles2.DEL.B13S0	CAGTCCCCCGCCCGGCCAGCTGCCCCGTCCGGGAGGTGAGGGGCGCCTCTGCCTGGCCACCCCTACTGGGAAGTGAGGAGCCCCTCTGCC	N	60	PASS	PRECISE;SVTYPE=DEL;SVLEN=-90;END=37081346;SUPPORT=19;COVERAGE=38,36,35,35,35;STRAND=+-;AF=0.543;STDEV_LEN=0.000;STDEV_POS=0.000	GT:GQ:DR:DV	0/1:60:16:19
chr1	37102933	Sniffles2.INS.292S0	N	GAAGAGGAGGAGGAAGAGGAGGAGGAGGAAGAGGAGGAGGAGGAAGAGGAGGAGGAAGAGGAGGAGGAGGAAGAGGAGGAGGAGGAAGAGGAGGAGGAGGAAGAGGAGGAGGAAAAGGAGGAGGAGGAGGAA	60	PASS	PRECISE;SVTYPE=INS;SVLEN=132;END=37102933;SUPPORT=24;COVERAGE=23,24,24,24,24;STRAND=+-;AF=1.000;STDEV_LEN=13.758;STDEV_POS=0.000;SUPPORT_LONG=0	GT:GQ:DR:DV	1/1:60:0:24
chr1	37128265	Sniffles2.INS.293S0	N	GGCTACAGTTCCCACTCCCCGCCACTCCGCGGGCTACAGTTCCCACTCCCCGCCACTCCGCG	60	PASS	PRECISE;SVTYPE=INS;SVLEN=62;END=37128265;SUPPORT=21;COVERAGE=20,20,20,21,22;STRAND=+-;AF=1.000;STDEV_LEN=0.405;STDEV_POS=0.000;SUPPORT_LONG=0	GT:GQ:DR:DV	1/1:58:0:21
chr1	37131761	Sniffles2.INS.294S0	N	CCTTCCTTCCTTCCTTCCTTCCTTCCCCCCTTCCTTCCTTCCCCACTTCCTTCCTTCTTCCTTCCTTCCTTCCTCCCACCCTCCCTCCCTCCCTC	60	PASS	PRECISE;SVTYPE=INS;SVLEN=95;END=37131761;SUPPORT=12;COVERAGE=23,22,23,23,24;STRAND=+-;AF=0.522;STDEV_LEN=0.000;STDEV_POS=0.000;SUPPORT_LONG=0	GT:GQ:DR:DV	0/1:60:11:12
chr1	37446181	Sniffles2.INS.295S0	N	CCTCCCTCCCTCTTTCCCTCTTTCCCTCTCTCTCTCCCTCCCTCTCTTCCTCTCTCTCTCCCTCTCTCCCTCTCTCTGTCCCTCTCTCCCTCTCTCTCCCTCTCTCTCTCCCTCTTTCCCTTTCTCTCTCCCCATCTCTCTTCCTCTCTCCCTCCCTCTCTCACTCTCTCCCTCCCTCCCTCTCTCCCACTGTCCCTCCTCTCTCCCTCCCTCTCTCCCTCCGTCCCTCTGTCTCTCCCTCTTTCCCTCTCTCCTTCCCTGTCTCTTCCTCTCTTCCTCCCTCTCTCCCTCTCTCCCTTCCTCTCTCCCCCTCTCTCCCTTCCTCTCTCCCTCTCTCTCTCCCTCCCTGTCTCTGTCTCTCTTCCTCCCTCTCTCCCCTCTCTCTCTCTCTCCCTCTCTCCCTCTGTCCCTCTCTCTCCCTCTTTCCCTCTCTCCCTTTGTCCCTCTCTCTCTCCCTCTTTCCCTCTCTCTCCCTCTCTTTCTCTCTGCCTCTGTCCCTCTCTCTCTCCTTCTCTCCCTCCCTCTGTCCCTCTCTCTCTCCCTTTCCCTCCCTCCCTGTCTCTTCCTCTCTTCCTCCGTCTCCTCTCTCTCTCCCTCCCTCTCTCTCTCCCTTCCCTCCCTCTGTCCCTCTCTCTCTCCCTCTGTCCTTCTCTCTCTCCCTCTTTCCCTCTCTC	60	PASS	PRECISE;SVTYPE=INS;SVLEN=674;END=37446181;SUPPORT=18;COVERAGE=18,18,18,18,19;STRAND=+-;AF=1.000;STDEV_LEN=1.751;STDEV_POS=0.000;SUPPORT_LONG=0	GT:GQ:DR:DV	1/1:50:0:18
chr1	37669707	Sniffles2.INS.296S0	N	TTCCTTCCTTCCTTCCTTCCTTCCCTCCCTCTGCACCTTTATCACCTCAAACCCTTCCTTCCTTCCTTCTTTCTTTCC	60	PASS	PRECISE;SVTYPE=INS;SVLEN=78;END=37669707;SUPPORT=16;COVERAGE=26,25,26,26,28;STRAND=+-;AF=0.615;STDEV_LEN=1.690;STDEV_POS=8.839;SUPPORT_LONG=0	GT:GQ:DR:DV	0/1:55:10:16
chr1	37775711	Sniffles2.INS.297S0	N	CCAGATTGGGTTTTTTTTGTTTTTTTTTTTTGTTTGTTTGTTTTTTTTAATTTATTTTTTTATTGATAATTCTTGGGTGTTTCTCACAGAGGGGGATTTGGCAGGGTCATGGGACATAGTGGAGGGAAGGTCAGCAGATAAACAAGTGAACAAAGGTCTCTGGTTTTCCTAGGCAGAGGACCCTGCGGCCTTCCGCAGTGTTTGTGTCCCTGGGTACTTGAGATTAGGGAGTGGTGATGACTCTTAACGAGCATGCTGCCTTCAAGCATCTGTTTAACAAAGCACATCTTGCACCGCCCTTAATCCATTTAACCCTGAGTGGACACAGCACATGTTCAGAGAGCACAGGGTTGGGGGTAAGGTCACAGATCAACAGGATCCCAAGGCAGAGGAATTTTTCTTAGTGCAGAACAAAATGAAAAGTCTCCCATGTCTACTTCTTTCTACACAGACACGGCAACCATCCGATTTCTCAATCTTTTCCCCACCTTTCCCGCCTTTCTATTCCACAAAGCCGCCATTGTCATCCTGGCCCGTTCTCAATGAGCTGTTGGGCACACCTCCCAGACGGGGTGGTGGCCGGGCAGAGGGGCTCCTCACTTCCCAGTAGGGGCGGCCGGGCAGAGGCGCCCCTCACCTCCCGGGACGGGGCGGCTGGCCGGGCAGGGGGGCCGACCCCCCCCCCACCTCCCTCCCGGACGGGGCGGCTGGCCGGGCGGGGGGCCGACCCCCCCACCTCCCTCCCGGACGGGGCGGCTGGCCGGGCAGAGGGGCTCCTCACTTCCCAGTAGGGGTGGCCGGGCAGAGGCGCCCCTCACCTCCCGGACAGGGCGGCTGGCTGGGCGGGGGGGCTGACCCCCCCCACCTCCCTCCCGGACGGGGCGGCTGGCCGGGCGGGGGGCTGACCCCCCCACCTCCCTCCCGGACGGGGCGGCTGGCCGGGCAGAGGGGCTCCTCACTTCCCAGTAGGGGCGGCCGGGCAGAGGCGCCCCTCACCTCCGGACGGGGCGGCTGGCCGGGCAGGGGGGCCGACCCCCTCCCACCTCCCTCCCGGACGGGGCGGCTGGCCGGGCGGGGGGCCGACCCCCCCACCTCCCTCCCGGACGGGGCGGCTGGCCGGGCGGGGGGCCGACCCCCCCACCTCCCTCCGGGACGGGGCGGCTGGCCGGGCAGAGGGGCTCCTCACTTCCCAGTAGGGGCGGCCGGGCAGAGGCGCCCTTCACCTCCCGGACAGGGCGGCTGGCTGGGCGGGGGGGCTGACCCCCCCCACCTCCCTCCCGGACGGGGCGGCTGGCCGGGTTGGGGGGCTGACCCCCCCATCTCCCTCCCGGACGGGGTGGCTGGCCGGGCTGAGGGGCTCCTCACTTCCCAGTAGGGGCGGCCGGGCAGAGGCGCCCCTCACCTCCCGGACGGGGCGGCTGGCCGGGCGGGGGGCTGACCCCCCCACCTCCCTCCCGGATGGCACGGCTGGCCAGGCGGGGGGCTGACCCCCCCACCTCCCTCCCGGATGGCACGGCTGGCCGGGCGGGGGGGCTGACCCCCCACCTCCCTCCCGGATGGGGCGGCTGGCCGGGCGGGGGGCTGACCCCCCCCACCTCCCTCCCGGACGGGGGTGGCTGCCGGGCGGAGACGCTCCTCACTTCCCAGATGGGGTGGCTGCCGGGCGGAGAGGCTCCTCACTTCTCAGACGGGGTGGTTGCCAGGCAGAGGGTCTCCTCACTTCTCAGACGGGGCGGCCGGGCAGAGACGCTCCTCACCTCCCAGACGGGGTCTCGGCCGGGCAGAGGCGCTCCTCACATCCCAGATGGGGTGGCGGGGCAGAGGCGCTCCCCACATCTCAGACGATGGGCGGCCGGGCAGAGACGCTCCTCACTTCCTAGATGTGATGGCGGCTGGGAAGAGGCGCTCCTCACTTCCTAGATGGGATGGCGGCCGGGCGGAGACGCTCCTCACTTTCCAGACTGGGCAGCCAGGCAGAGGGGCTCCTCACATCCCAGACGATGGGCGGCCAGGCAGAGACACTCCTCACTTCCCAGACGGGGTGGCAGCCGGGCAGAGGCTGCAATCTCGGCACTTTGGGAGGCCAAGGCAGGCGGCTGCTCCTTGCCCTCGGGCCCCGCGGGGCCCGTCCGCTCCTCCAGCCGCTGCCTCCCGGGCGGCGCTCGCCGGCGCGGCGGCAAAGACTCTATTAATTCTTTATTTAGAGATGGAGTCTCACTCTGTCGACAAGCTGGAATGCAGTGGTACAATCTCGGCTCACTACAACCTCCGATTCCCTGGTTCAAGTGATTCTCCTGCCTCAGCCTCCCAAGTAGCTGGAATTACAGGCACCGCCACCATGCCTGGCTATATTTTTGTATTTTTAGTAGAGACGGGGTTTCACCATGTT	60	PASS	PRECISE;SVTYPE=INS;SVLEN=2389;END=37775711;SUPPORT=23;COVERAGE=29,23,23,23,32;STRAND=+-;AF=1.000;STDEV_LEN=2.397;STDEV_POS=0.000;SUPPORT_LONG=0	GT:GQ:DR:DV	1/1:60:0:23
chr1	37967100	Sniffles2.INS.299S0	N	AGAAAAATTAGACCGGGCGCGGTGGCTCACGCCTGTAATCCTAGCACTTTGGGAGGCCGAGACGGGTGGATCACGAGGTCAGGAGATCGAGACCATTCTGGCTAACACGGTGAAACCTCGTCTCTACTAAAAATACAAAAAAAATAGCTGGGCGTGGTGGCGGGCGCCTGCAGTCCCAGCTACTCGGGAATGAGGCAGGAGAATGGCGTGAACCCGGGAGGTGGAGCGTGCAGTGAGCCAAGATCGCGCCACTGCACTCCAGCCTGGGACAGAGCGACACTCCGTCTCAAAAAAAAAAAAAAAAAAAAAAAAAAAAA	60	PASS	PRECISE;SVTYPE=INS;SVLEN=317;END=37967100;SUPPORT=22;COVERAGE=22,22,22,22,23;STRAND=+-;AF=1.000;STDEV_LEN=4.033;STDEV_POS=0.000;SUPPORT_LONG=0	GT:GQ:DR:DV	1/1:60:0:22
chr1	38485068	Sniffles2.INS.29BS0	N	CTTTAGTGATGGGGTCTTGCTCTGTCATACAGGCTGGAGTACAGTGGTGCAATCATAGCTCACTGCAGCCTCAAA	60	PASS	PRECISE;SVTYPE=INS;SVLEN=75;END=38485068;SUPPORT=16;COVERAGE=29,28,28,28,27;STRAND=+-;AF=0.571;STDEV_LEN=0.000;STDEV_POS=0.000;SUPPORT_LONG=0	GT:GQ:DR:DV	0/1:60:12:16
chr1	38696268	Sniffles2.INS.29CS0	N	CTGCCCTGCTCCCCAGTTAAGGCAAAGCCCATTCTCTCCACAGCTGACTGGGGCAG	60	PASS	PRECISE;SVTYPE=INS;SVLEN=56;END=38696268;SUPPORT=17;COVERAGE=33,36,36,36,37;STRAND=+-;AF=0.472;STDEV_LEN=0.000;STDEV_POS=0.000;SUPPORT_LONG=0	GT:GQ:DR:DV	0/1:60:19:17
chr1	38811699	Sniffles2.DEL.B14S0	AATTCTTCTGGGTCCTCTGGGCAAGAGCTTGGGATACAGAAAGCTGTCACACAGCCCTCTGCCCTTGCAAAAAGGCAGACGGTCCACTGAGCTGGTTAACACTCAAGCCATCCATGGCAGGGCTAAAAGGGCACACTGTAACACATGCCCACTTGGGCTCCTGCACCTGTCTGTCTGCGTGCTCCCCCTCCCCTCAGGGGTTTGAGCAGCCACTGGTGACCAAACAGGTGAGCCACACCCCTGTCGCATGTCCTGCAAGGGGAGTCAGGGAACTCCCCCTTTTGATTTCAGACCGTACACAAATGTTCACAGCAGCATTATTCATAATAGGCAAAAGATGGAAGCAACCCAACTGCCCATCCACAGACGAATGGATAAACAAAGTGTGGTCTATACATACAAGGGAATATTATTCATCTTTTAAAAGGAAAGCAATTCTGACACATGCCACAACATGGGTGAAACTTGAGGAC	N	60	PASS	PRECISE;SVTYPE=DEL;SVLEN=-473;END=38812172;SUPPORT=13;COVERAGE=24,13,13,13,27;STRAND=+-;AF=1.000;STDEV_LEN=0.000;STDEV_POS=0.000	GT:GQ:DR:DV	1/1:36:0:13
chr1	38945847	Sniffles2.INS.29ES0	N	TCCCAGCTACTCGGGAGGCTGAGGCACAAGAATCGCTTGAACCTGGAGGCTGAGGTTGCAGTGAGCTGAGATCGTACCACTGCACTCCAGCCTGGGTGACAGAGTGGGACTCTGTCTCAAAAAAAAAAAAAAGAAAGAAAGAAAGAAAAAGAAAAGTCATCTCAGAAAGAATAGATGGCAGCCTGTGGTTGAGTTAGTCTTTCCTGGATCTGGAGAAAGGAAGTGGGGCTCAGCGAAAGCCTGTCTGTGTATTTCACAAATGTGGCTTTTCCTCTACAGATATAAATCTCCTCCACAAAAAAGCAGCTTTTCAGGGCTATTCCTGTCTGCAGGCCCTCTGAATAGCCATATCAAAACAAGTCAAAGAAGTATATTTTGGGGTGAAATATTTTTGGTTTCTTTTCACACCAGCAAGGGCCATGCAGAGTATAGAGCAAGGGAAAATAAGAGGAAAGGCCAGAACCGAGAGCCAAGCACACTGTCCACCACAGGGACAGAGCAGGGAGAAAGGACTCAGATGGCACAAAAGCAACCAAGCACTGGAAGGGACAGAGTAGTAGAAGGAGGAAACTGGGAGGTGCCTGGGGCACTCATGTCGGGCACTGAGGCTTTCTGTAGGGAGCTTATACCTACATATGTATAAGGAAGTTACACCTCATCCACATTTTCTAACTAAAGTAGGTGGCAAGGATACCTGCTACGAGTTAGGAGGAGAGAGACTGGATGGAAGATTGAAGGAAATTGACAACTGCTTAAAAAAAAACAGCTGAGAGGAGAGAAAAGTGACCAAAGCAAGGTAGAAGCTCACAGAGGGATGCCAAGAATCACATCAAAATGGCACAGATCAACAAGCAGGCAAGAATGAGGGACCCTCAAGGAGTGAGAAACTGGGGAAACCAGGTCCTGTCCTGAGTGATATGTTAGTAAGATCAATGCGGCATGGGTGAGAGCCGGGCGAATGCCGCCAGCAATCATTTAGCACCCAGGACTGGAGACAGCTTTCACGTAAGATGAAAAATGTTGACTGGGCGCGGTAGCTCACGCCTGTAATCCCAGCACTTTAGGAGGCCGAGGGGGGTGGATCACGAGGTCAAGAGATCGAGACAAGCCTGGCCAACATGGTGAAATCCCATCTCTACTAAAAATACAAAAAAAATTAGCTGGGCGTGGTGGCACGTACCTGTAGTCCCAGCTACTCAGGAGGCTGAGGCAGAAGAATCGCTTGAACCCGGGAGGTGGAGGTTGCAGTGAGCCAAGATCACGCCACTGCACTCCAGCCTGGGCGACAGAGCGAGACTCCGTCTCAAAAAAAAAAAGATGAAAAATGTCTACAGAATAAAGGTCCTGCTCAGCTATGGAAGTGCAAAGAGTATCAGGAGGCAGTGCTTGGTCGCAGAACTGTACCGGGGTTGTGGTTGGGCCACCTCAACTCTAACATCTAGTTATCCCTGGCTGTCAAAGACACTACTGACTGTTCAGCCCTCCAGCCAGCCTCCCTTGTTGTGACTTGATGCTCAACAAGCTGCTTTCTATGCTGTGTGATTTCAGAGAGAAAAGGTGTCTGCCCACACCCGGTGTACTCACAAGTTAGGGAGCTCTCAGAAAACAAAGCCTTGTGATCTATTCAGAAATAGGAAAATACAAAAGAAAACAAACCCTATATTTTATTTATCTCAGTGTCTCCAGCACCCAGAACAGGGATTAGCATTAAGTTTGGTTCAAAAAGGTGTTTGCAAAACGTATCTGGAGGAGGCTGATATGCCCTTAATATTTGTAAATGAATAAATTTCATTTAAAAGCCAGGTGCGGTGGCTCACGCCTGTAATCCCAGCACTTTGGGAGGCCGAAGCAGGAAGATCACCCAAGGTCAGGAGTTCGAGACCAGCCTGACCAACATGGTGAAACCCTGTCTCTACAAAAAATACAAAAAAATTAGCCAGGCATGGTGGTGCATGCCTGTAA	60	PASS	PRECISE;SVTYPE=INS;SVLEN=1962;END=38945847;SUPPORT=14;COVERAGE=16,14,14,17,17;STRAND=+-;AF=1.000;STDEV_LEN=0.641;STDEV_POS=0.000;SUPPORT_LONG=0	GT:GQ:DR:DV	1/1:39:0:14
chr1	39044564	Sniffles2.INS.29FS0	N	GGAGGAGAAGAAGAAGAGGAAAAGGAGGGGGAGGAGAAGGGGAGGGGGAGGAAAGAGGAGGAGAAGAAAGAAGAAGGAGAAGGAAGAAAGGAGGGAGGAGGAGGAGGAGAAGGGGGAGGGGGAGGAAGGAGGAGGAGAAGAATGAGGAGAAGGAGAAGAAGAAGGAAGAAGAAGAAAGAAGGAAGAAGAAGGAGGAGGAGGAGGGGGAGGAGGGGGAGGG	60	PASS	PRECISE;SVTYPE=INS;SVLEN=220;END=39044564;SUPPORT=18;COVERAGE=17,17,17,18,17;STRAND=+-;AF=1.000;STDEV_LEN=1.174;STDEV_POS=0.000;SUPPORT_LONG=0	GT:GQ:DR:DV	1/1:50:0:18
chr1	39234648	Sniffles2.INS.2A0S0	N	CCCCCCCACCTCCCTCCCGGACGGGGCGGCTGGCCGGGTGGGGGCTGACCCCCCCACCTCCCTCCCGGACGGGGCGGCTGGCCGGGCCGGGGGCTGACCCCCCCACCTCCCTCCCGGACGGGGGCGGCTGGCCTGGCGGGGGGGCTGACCGCCCCACCTCCCTCCCGGACGGGGCGGCTGGCCGGGCAGGGGGCTGACCCCCCCCGCCTCCCTCCCGGACGGGGCGGCTGGCCGGGCAGAGGGGCTCCTCACTTCCCAGTAGGGGCGGCCGGGCAGAGGCGCCCCTCACCTCCCGGACGAGGCGGCTGGCTGGGCCGGGGGCTGACCCCCCCACCTCCCTCCCGGATGGGGTGGCTGGCCGGGCGGGGGGGCTGACCCCCCCCACCTCCCTCCCAGACGGGGCGGCTGGCGGGGCGGGGGGCTGACCCCCCCACCTCCCTCCCGGATGGGGCGGCTGGCCTGGCGGGGGGCTGACCCC	60	PASS	PRECISE;SVTYPE=INS;SVLEN=478;END=39234648;SUPPORT=25;COVERAGE=25,25,25,25,24;STRAND=+-;AF=1.000;STDEV_LEN=22.370;STDEV_POS=0.000;SUPPORT_LONG=0	GT:GQ:DR:DV	1/1:60:0:25
chr1	39664498	Sniffles2.INS.2A3S0	N	CCTCTCCTCTCCTCTCCTCTCCTCTCCTCTCCTCTCCTCTCCTCTCCCCTCCTCTCCCCTCCCCCTCCCACCGTCCCCCCCCTCCCCTTCCCCTCCCCTCCCCTCCCCCTTCCCCTTCCCCTCCCCTCCCCCCTTCCCCTCCCCTCCCCCTTCCCCTTCCCCTCCCCTCCCCCTTCCCCTTCCCCTCCCCTCCCCCCTTCCCCTTCCCCTCCCCTCCCCCTTCCCCTTCCCTCTCCCCTTCCCCTCCCCTCCCCCCTTCCCCTCCCCCTTCCCCTCCCCCTTCCCCTTCCCTCTCCCCTTCCCCTCCCCTCCC	60	PASS	IMPRECISE;SVTYPE=INS;SVLEN=318;END=39664498;SUPPORT=19;COVERAGE=18,17,18,19,19;STRAND=+-;AF=1.000;STDEV_LEN=50.017;STDEV_POS=0.000;SUPPORT_LONG=0	GT:GQ:DR:DV	1/1:52:0:19
chr1	39888758	Sniffles2.INS.2A5S0	N	CCAACACTAGCTTTTTTTTTTTTTTTTTTTTTTTTTTTTTTTTGAGACGGAGTCTCGCTCTGTCGCCCAGGCTGGAGTGCAGTGGCGGGATCTCGGCTCACTGCAAGCTCCGCCTCCCGGGTTCACGCCATTCTCCTGCCTCAGCCTCCCAAGTAGCTGGGACTACAGGCGCCCGCCACTACGCCCGGCTAATTTTTTGTATTTTTAGTAGAGACGGGGTTTCACCATTTTAGCCGGGATGGTCTCGATCTCCTGACCTCGTGATCCGCCCGCCTCGGCCTCCCAAAGTGCTGGGATTACAGGCGTGAGCCACCGCGCCCGG	60	PASS	PRECISE;SVTYPE=INS;SVLEN=322;END=39888758;SUPPORT=21;COVERAGE=23,21,21,21,22;STRAND=+-;AF=1.000;STDEV_LEN=7.030;STDEV_POS=0.000;SUPPORT_LONG=0	GT:GQ:DR:DV	1/1:58:0:21
chr1	40030773	Sniffles2.INS.2A7S0	N	CTGAACTTCTGTTTGGCAGCACTTTGCTTATGATTCTTGTAATTATTTAGTACAGTATCTGTTTGGTGTCTGTCTTTGTCACTAGATTGTTAGCTCCAAGATGACAGACTGTGCA	60	PASS	PRECISE;SVTYPE=INS;SVLEN=115;END=40030773;SUPPORT=13;COVERAGE=24,23,23,23,24;STRAND=+-;AF=0.565;STDEV_LEN=0.000;STDEV_POS=0.000;SUPPORT_LONG=0	GT:GQ:DR:DV	0/1:60:10:13
chr1	40050406	Sniffles2.INS.2A8S0	N	GAAATATCTTCTGTAGTCTGGGCACGGTGGCTCATGCCTGTAATCCCAGCACTTGGCTCACCGCAATTACAGGCATGAGCCACCGTGCCCAGACTACAGAAGATATTTCAAAG	60	PASS	PRECISE;SVTYPE=INS;SVLEN=113;END=40050406;SUPPORT=26;COVERAGE=25,25,24,23,23;STRAND=+-;AF=1.000;STDEV_LEN=0.000;STDEV_POS=0.000;SUPPORT_LONG=0	GT:GQ:DR:DV	1/1:60:0:26
chr1	40558581	Sniffles2.DEL.B18S0	AGATTAGCTAGATACAGAGTGCTGATTGGTGCATTTACAAACCTTAAGCTACACACAGAGTGCTGATTGGTGTATTTGCAATCCTTTAGCTAGACATAAAGGTTCTCCAAGTCCCCACT	N	60	PASS	PRECISE;SVTYPE=DEL;SVLEN=-119;END=40558700;SUPPORT=27;COVERAGE=26,26,27,27,28;STRAND=+-;AF=1.000;STDEV_LEN=0.000;STDEV_POS=0.000	GT:GQ:DR:DV	1/1:60:0:27
chr1	40642777	Sniffles2.DEL.B19S0	GAAACCCCATCTCTACTAAAAATACAAAAATTAGCTGGGCGTGGTGGTGGGCACCTGTAATCCCAACTACTCAGGAGGCTGAGGCAGGAGAATCGGTTAAACTGGG	N	60	PASS	PRECISE;SVTYPE=DEL;SVLEN=-106;END=40642883;SUPPORT=13;COVERAGE=23,23,24,25,25;STRAND=+-;AF=0.542;STDEV_LEN=0.000;STDEV_POS=0.000	GT:GQ:DR:DV	0/1:60:11:13
chr1	40890119	Sniffles2.INS.2A9S0	N	ATATATATATATATATATGTATATATATATATATGTATATATATATATATATATGTATATATATATATATATACATAT	60	PASS	PRECISE;SVTYPE=INS;SVLEN=78;END=40890119;SUPPORT=12;COVERAGE=23,22,22,22,22;STRAND=+-;AF=0.545;STDEV_LEN=1.033;STDEV_POS=0.000;SUPPORT_LONG=0	GT:GQ:DR:DV	0/1:60:10:12
chr1	41278199	Sniffles2.DEL.B1AS0	GCTCTGCTATGGACGTTATTGTGTTATTGTGTGAACTGAGGAAGTAAAGCTTTTGTTCCTTATTTTTACCAAGGAGCACCAGCTGAATTCAGTAGCCTTTGCAGAGTCCCTGCCATGTGCTAGCCTGAGCTAGGTGCAGGGGAGACGGGAAGATGTAAGGTAGAGCCCTTTCCCTTACAGAGCTCACCATCCACAGGAAAGACAGGTTTGCACATGACTGTGACATCATGTGCTGAGCACATAAATGGATGGATAGTGGGGATGCAGAGAAGGGGCAGTTTTGTTGGGGGTGTGGAAGGTTTGAAGGTTGAGGACAGGGCTACATTATGATTTTCTTGCATCCTAAATCATTTTAACTTTGTGGACCCTTTCCTACACATACACACACACACACACACACAGACACGCACACACACACATCCCTAAAAAGTATATTTACAACCTCCTTGGTTTAGAAAAAATATATCAATATTACATTTTTTTTTGAGACAGAGTCTTGCTCTGTCACCCAGGCTGGAGTGCAGTGACTCAATATTGGCTCACTGCAACCTCTGCCTCCGAGGTTAAAGGGATTCTCCTGCCTCAGCCTCCCAAGTAGCTGGGATTACAGGTGTGCACCACCACACCTGGCTAATTTTT	N	60	PASS	PRECISE;SVTYPE=DEL;SVLEN=-639;END=41278838;SUPPORT=18;COVERAGE=31,29,29,30,31;STRAND=+-;AF=0.621;STDEV_LEN=0.000;STDEV_POS=0.000	GT:GQ:DR:DV	0/1:59:11:18
chr1	41278974	Sniffles2.DEL.B1BS0	ATATTAAAACATGTTTTTTGACCTAAAATTTTTTTTTTCCTCTAATTTTAAAAGAAATTAAA	N	60	PASS	PRECISE;SVTYPE=DEL;SVLEN=-62;END=41279036;SUPPORT=18;COVERAGE=29,30,30,32,31;STRAND=+-;AF=0.581;STDEV_LEN=0.000;STDEV_POS=0.000	GT:GQ:DR:DV	0/1:60:13:18
chr1	41296018	Sniffles2.DEL.B1CS0	AGGCTGGAGTGCAATGGCATGATCTTGGCTCACTGCAACCTCTGCCTCCAGAGTTCAAGCGATTCTCCTGCCTCAACCTCCTGAGTAGCTGGGATTACAGGCATGCACCACCATGCCTAGCTAATTTTGTATTTTTAACAGGGACGGGGTTTCACCATGTTGGTCAGGCTGGTCTCAAACTCTAACCTCAGGTGATCCACCCGCCTCGGCCTCCCAAAGTGCTGGGATTACAGGTGTGAGCCACTGTGCCCAGCCACCAGGTTCTTAACCTAAGCAATTTACTGTTCCAGTCTCCATCCCAAGGTAATTGTGAATTAATCCTGGTTCTTTCTCATTCCAACAAGAACTCCCAGAGTGCGATACACCAGGGCTATGCTCTCTGCAACTCTTTAACTTTCCTGAGCCTCTATTTTTTTTAATCTAGTTAAATGGGGGTAGCCTCCATTTCTTTATCTAGTTAAATAAAAGGGGGTAGTAACACCCTAAAATGTATTATATTATTTGACCCTCATATCCCCTAGCTGATATGAGGGTCAAATAACACATCTCAGTGTGCTTTAGAAACTGCAAAGGACTGTTAACATGTGAGGAATTACTGTTCCTAATATTTTGTTGGAGTTGGGCTCATTCCTGGGCCTGGCATCTGCTTTGACTTTCTCAGTTCCTGTTTCTTGCCAGTCTCCGTTTTCTCGTAGCCACCCACAATTCTGGCACTGACAGTGTAAGGATATAAGATGATATCCAGGGAGTCTGAATGTAGAAAGAAAAAGAAGGAAAGTGACAACAGCTAGCAGCCCTCTCTCTTGTTCCCAGGCTTACCACCTTTCCAAGTCAGCAGACCCCAAACCCGGGCACCATCCATGTGCCAGTTAGCTATTGCTGCATAACAAACCACTCCAAAACTCAGAGACTTAAAACAACCTTTTATTATCCCTCATGGCTCTTGGGGTTGATTCTAATGGGTAGTTCTACCTTTCGGACCCTTGTAGAATTGTAATCAGAGGGTGGTTGGGGCTGGAGTCCTCTGAAAGCTTGGCTGGACTGGACATTCAAGATGGCTTCTTTCACTCATATGGCTGGTGCCTGGGCTGGAATGGCTGGAACAGATCAGGGCTGGCCAGCTCTCTCTCTCTTTTTCTCCATGCAGCCCCTTTATATGGCTTCTTTGGGCTTTCTCATAGCATAGTGGTCTTGGCATAGTTGGATGTAATGGCAACTAGCTTCTCCCAGAGTGGGCATTCTAGATGACCAAGGTGGACGTTTTATGGCTTCTTCTGACCTAACCTCAGAAGTCACAAGGCCTCACTTCTAATGCATTGTATTAGTTACACACGGTCAACCCCGATTCAATGTGGGAGGGGAATACACAAGGGCATGACTACTGTAAGCCACAGCTCATCGGGGAGCTGTCTTTGGAGACTAGCTAGCAAGATCCTTGTCTGGTAATTGAAACACTGCTCCATGGTGCCCTCTCAGAGGCCAGGGTTTGGGAGGGGGGCAAAGCAGGCAGCAGTGAAGCACTGAGCAGCTAGGACTCCTGGCCCCCAACTTCATTTAATATGTATTTATTATTAATTATTATTTCATATTTTGAAGTTTTACAAAGAATTTAATGTAAATTGAAAGTCCTGAGGCTCATTTTGTCAAAGAGATACAAATGGTAAATAAGAATATGAAAATATGCTCAACAACATTAATCATTAGGGAAATGCAAACTAAAACCTCAATGAGATATCACCACACACCTATTAGAATGGCTAAAGGGATAGTAATTTTTAGAAAACCGATAATATCAAATGTTGTTGAGAATGAGAACCACTAGAAATCACACACATTGATGGTGGGAATGCAAAATGGGGCAGCCGCTTTGGAAAACAGTTTGGCAGTTAAACATACACTTACCATATGATCCAACGAGTCCACTCAGATATTTAGAGAAATGAAAAGATACATCCACACAAAGACCTGTACACAAATGTCCCAGGCAGATGTATTCATAATAGTCCCAAACTGGAAAAAAAAACAAACCGATCCATCAACTCGTGATTGAACAAACCTGTTGTGGTACATCCATACACTATTCCATTTAATACTTCTCAGCAATAAGACAGAATGAACTACTGATACACACATCTGCATGGATGAATAGCAAAGAAACTGAGTCAAAGAAACTGGATTGAAGGCTGTATACTATACAGATCCGTTACGACAATCTCTGGAAGAGGCAAAAGGGCTGTCACAGAAGGCAGATCAGTGGTTGCAGGGCCTGGCAGTGGGCTTAGGTACAAAGGGACACAGGAGAACTTGCTGGGATGACAGAAATGCTCTGTGACTTAACTGTGGTGGTAGTTTCGCAAGTGTTCACATTTGTCAAAATCCGTCAAACTGTCTACCTAAAAAAGGTGAATTTTTCTGAATGTAAATCATACAGTCCTGCAGCTAACAGACTTTGAAAATCCAGACTCCTCTTTCTCCCGCATGTTCCCTTATGCAGAGCAGGGCCTGTCTCTGGCCTCCAGTACTCCTGTGCGCCGCACAGTCCTGCCCTCTACCTTGGAGCCTTTGTGCGCTGCTTCCTCTTCATGGATTCTTTCCCATCTACTCTTCCCTACTGCTAACTCTTTTTTTTTTTTTTTTAAAGACAAGGTCTGGCTCTGTTGCCCAGTCTGGAGTGCAGTGGCACGATCATAGCTCACAGTATCACAGTAGCCTCTAACTCCTGGGCTCAAGCAATCTTCCTGCCTCAGTTTCCTAAGTAGCTGGAACTACAGGTAGGCACAATGATGACCGGCTAATTTATTTTAAATTTTTTGTAGAGACAAGATCTCTCTATGTTTCCCAGGCTGATCTTGAGCTCCTGGCTTCAAACCATCCTCCTGCCTTGGCCTCCCAAAGTGCTGGGATTACAGGCATGAGCCACTGTGCCCACCACTGAACTCTTATTTATCCTTCAGGCTTCAGCTAACTCTCACTTTCCCAAAGTGGCCTTTTGGCCCTTCCAATCTAAATTAGGTGTCTATTTTTACATGCAGATAACACACTTGCTTTTCCTTTCCTCTATTAGAAGGTAAGCTGTGTGCAGACAGGGACAATGCTTTGCTCATCTCTGGCACACAATTAGTTCTTAGTTTCATGAATTAATAAACGTGAGAGGGATATCCACATGTTCCTCTCTAAAGTTCTGTATTGCATGAATTTGTTTATCTACAAGCATGCACTACTTTTTTCATTTTCACTGTTTTAAACCTACTTGTTAAGAATAGAAATAATTCAAAAGTACATAGAATAAAAGATGAAAGTCTTCCCCATACATGTGTAGAAATCTCACTTCTTTTTAATAGCTATGTAATGTTCCAAAGTATGGTTATACCATTTAAAACATTATTTAATCATTAATGGGAGTTTTGGCTTCCCCACCCCCCACCAGTGTTTTAATGTTTTTCTATTTAAAGTACTGCATTATACCTTGGCACATATTATGTGATTGTTGCTGAAGGTTGGATTCTTAGAAAATTCAGCTATTAGGAAATAGGTCATGTGTATTTTAGATGCGGAGTTCATCTGTCTTATTCCAAAAAGATGTATGCAAATACCTATTGTCATTGCAGCAAATGAGAGAGCCCGTGTGGCCAAACTCTCATGAACTTTGCTTTTTTTTTGAGATGGAGTCTCACTCTGTCGCCCAGGCTGGAGTGCGGTGGTGCGATCTCTGCTCACTGCAAGCTCTGCCTCCCAGGTTCACGCCATTCTCCTGCCTCAGCCTCCCGAGTAGCTGGGACTACAGGCACCCACCACCACACCCGGCTAATTTTTTGTATTTTTAGTAGAGACAGGGTTTCTCTGTGTTAGCCAAGATGGTCTCGATCTCCTGACCTCGTGATCTGCCCACCTCAGCCTCCCAAAGTGCTGGGATTACAGGCGTGAGCCACCACGCCCTGCCGAACTTTGCTTTCTTTAACCAACTGTGGATAGCATCAACCTTGCCAAGTTTCACCACTCAGCTTAAAATGCTACCTCATCATTTTAATTTCCATTCCCTGCAACTGAGGTTGTACATATTTTCTTTTTTTGTGGGGGAGGGGGGTGGGGGACAAAGTCTCACTCTGTCACCT	N	60	PASS	PRECISE;SVTYPE=DEL;SVLEN=-4112;END=41300130;SUPPORT=12;COVERAGE=24,20,20,20,28;STRAND=+-;AF=0.600;STDEV_LEN=0.000;STDEV_POS=0.000	GT:GQ:DR:DV	0/1:46:8:12
chr1	41329374	Sniffles2.DEL.B1DS0	TGGTGGGCGTGTGCTGATGGTACTGAGTGTGAGCTGTGTGTGTCTGTATGTGGGGAGGGAGTCCA	N	60	PASS	PRECISE;SVTYPE=DEL;SVLEN=-65;END=41329439;SUPPORT=14;COVERAGE=25,26,26,26,25;STRAND=+-;AF=0.538;STDEV_LEN=0.000;STDEV_POS=0.000	GT:GQ:DR:DV	0/1:60:12:14
chr1	41369872	Sniffles2.INS.2AAS0	N	AGGGCTGCCCTGGGCTCCTGCAGTCCCTTGGCAAGGGGACAGAGAGCCCAGGGC	60	PASS	PRECISE;SVTYPE=INS;SVLEN=54;END=41369872;SUPPORT=31;COVERAGE=31,31,31,31,31;STRAND=+-;AF=1.000;STDEV_LEN=0.000;STDEV_POS=0.000;SUPPORT_LONG=0	GT:GQ:DR:DV	1/1:60:0:31
chr1	41382201	Sniffles2.INS.2ABS0	N	GCCCGCGCCGGGACGCCCGCCTACTTCGGCGGCTGCAAGGGCGGCGCCTACGGCGGGGGCGGGGGCTTCGGGCCGCCGGCGATGGGCGCTCTGCGCCGTCTGCCCATGCAGACCATCCAGGAGAACAAGCAGGCCAGCTTCGTGCCGGCCGCGGCGCCCTTCCGCCCTGGGGCGCTGCCCGCGCTGCTGCCGCCGCCGCC	60	PASS	PRECISE;SVTYPE=INS;SVLEN=200;END=41382201;SUPPORT=24;COVERAGE=22,23,23,24,23;STRAND=+-;AF=1.000;STDEV_LEN=0.389;STDEV_POS=0.000;SUPPORT_LONG=0	GT:GQ:DR:DV	1/1:60:0:24
chr1	41425250	Sniffles2.INS.2ACS0	N	GTGTGGTGTGTGTGTGCGCCTGTGTGGTGTGTGTGTGTGTTGTGTGCATGTGTGTGGTGTGGTGTCAACACTGGACAGTATGGTACAGGCACCTCCTGAAGTCTAATGCGGAAGGCCCTTAGCAACCTTATGTCCCAGATGAAGAAAGGGTTTGGGGAGGTGGTGTGACTTATCCAAGGTCACACAGTCACCCAAGAAACGGCCCCCAGGATTCAGACCCAATCTGCTGACTCCCAAACCTGCGTTTGATTTATTGATTTAGATTTGTACAAGTTTCTATACACAGCATTAATTTATATTTATTTATGCATTTAGAATAAGCCCAACTTGTGTTTAAAATCTCTCTGCTTCCCAGATTCTCAGTGAGGTGAGCAGGCCCAGGCTCAGTGGCCTCAAAGTCAGGTTACAGAGAGCAATGGGGGCGTAACCTGGTCACACTGGAGTTCTGGAAAGATCCCTTTGACAGCCAGTGGGGCGTAAAT	60	PASS	PRECISE;SVTYPE=INS;SVLEN=482;END=41425250;SUPPORT=28;COVERAGE=28,27,28,28,34;STRAND=+-;AF=1.000;STDEV_LEN=0.426;STDEV_POS=0.000;SUPPORT_LONG=0	GT:GQ:DR:DV	1/1:60:0:28
chr1	41527290	Sniffles2.INS.2ADS0	N	CACCCTCACACTCCCTCACACGTTCACCCTCACACACTCACCCTTACATGCTCACCCTCACACTCACACCCTCACATGCTCACCCTCACACACCCTCACACATACACCCCCACACATTCGCCCTCACACCTGCTCACAGGCCCACACTCACCCTCACACACACCCTCACATGCTCACCCTCACATGTTAACCTCACACATACACCCCCACACTCACACACCCTCACACCTGCTCACACCCCCACTCACCCACACACACACCCTCACACGCTCATCCACACACACCCACAGTGCTCACCCTCATACACCCCCACACACCCTCACACCTTCACATGCCACACCCCTGCACTCACACCCTCACACTCCACACCCCGCCCTTACACTCACCTTCACACTCACACTCCACACCCCCACCCCACACCTCCACTCACACCCCTGCCCTCACACACCCTCACACCC	60	PASS	PRECISE;SVTYPE=INS;SVLEN=458;END=41527290;SUPPORT=11;COVERAGE=32,31,31,31,33;STRAND=+-;AF=0.355;STDEV_LEN=0.488;STDEV_POS=0.000;SUPPORT_LONG=0	GT:GQ:DR:DV	0/1:54:20:11
chr1	41531523	Sniffles2.DEL.B1ES0	GAGAGATGGAGGACAGGGGAGATGGAGGACAGGAGAGATGGAAGACAGGGGAGATGGAGGACAGGAGAGATGGAGGACAGGGGAGATGGAGGACAGGAGAGATGGAAGAC	N	60	PASS	PRECISE;SVTYPE=DEL;SVLEN=-110;END=41531633;SUPPORT=22;COVERAGE=36,36,36,36,36;STRAND=+-;AF=0.611;STDEV_LEN=0.000;STDEV_POS=0.000	GT:GQ:DR:DV	0/1:60:14:22
chr1	41544954	Sniffles2.INS.2B0S0	N	CTACCACCACCATCACCACCACCACCACCATCACCTCTACCACCACCATCACCACCACCACCACCATCACCACCTCTACCACCACCATCACCACCACCACTACCACCACCACCACCACCACCACCACCACTACCACCTCTACCACCTCTACCACCACGACCACCACTACCACCTCTACCACCACCATCATCACCACCACCACTACCACCTCTACCACCACCATCACCACCACCACCACCATCACCTCTACCACCACCATCACCACCACCACCACCATCACCACCTCTACCACCACCATCACCACCACCACTATCACCACCTCTACCACCACCATCACCACCACCACCACCACCTCTACCACCACCATCACTACTACCACCACCACCATCACCACCTCTACCACCATCGCTACCATCACCACCACCACCACTACCACCTGTACCACCACTGCTACCATCACCACCACTACCACCACCATCACCACCACTACCACTACCTCTACCTCCACTGCTACCATCACCACCACCACTACCACCACTACTACCACCACCACCACCTCTACCACCACTGCTACCATCACCACCACCACCACTACCCCCTGTACCACCACCGCTACCATCACCACCACTACCACCACCATCACCACCACTACCACTACCTCTACCTCCACTGCTACCATCACCACCACCACTACCACCTCTACCACCACAATCACCACCACCACTACCACCACCACCACCACCACCACCACTACCACCTCTACCACCTCTACCACCACGACCACCACTACCACCTCTACCACCACCATCATCACCACCACCACTACCACCTCTACCACCACCATCACCACCACCACCACCATCACCTCTACCACCACCATCACCACCACCACCACCATCACCACCTCTACCACCACCATCACCACCACCACTATCACCACCTCTACCACCACCATCACCACCACCACCACCACCTCTACCACCACCATCACTACTACCACCACCACCATCACCACCTCTACCACCATCGCTACCATCACCACCACCACCACTATCACCGCCACCACCATCGCTACCATCACCACCACCACTACCACCACCACCACCACCAATACCACTACCACCACCATCACTACCACCACCACCACCATCACCACCTCTACCATCGCTACCATCACCACCACCACCACTACCATCATCACCACTACCACCATCACCACCTCTACCACCACCATCACCACCACCACTATCACCACCTCTACCACCACCATCACCACCACCACCACCACCACCTCTACCACCACCATCACTACTACCACCACCACCACCTCTACCACCATCG	60	PASS	IMPRECISE;SVTYPE=INS;SVLEN=1341;END=41544954;SUPPORT=24;COVERAGE=26,28,28,28,29;STRAND=+-;AF=0.857;STDEV_LEN=191.114;STDEV_POS=104.490;SUPPORT_LONG=0	GT:GQ:DR:DV	1/1:26:4:24
chr1	41635542	Sniffles2.DEL.B20S0	GTATGTATATATACATACATATACATACGTATGTATATATACATACATATACATACGTATGTATATATACATACATATACATAC	N	60	PASS	PRECISE;SVTYPE=DEL;SVLEN=-84;END=41635626;SUPPORT=28;COVERAGE=26,28,28,28,27;STRAND=+-;AF=1.000;STDEV_LEN=0.000;STDEV_POS=0.000	GT:GQ:DR:DV	1/1:60:0:28
chr1	42110177	Sniffles2.INS.2B2S0	N	TATATATATACACACACACACACACACACACACACGTATATATATGTATATATATGTATGTATATATGTTTGTGTGTGTGTGTGTGTG	60	PASS	PRECISE;SVTYPE=INS;SVLEN=90;END=42110177;SUPPORT=26;COVERAGE=28,25,25,24,24;STRAND=+-;AF=1.000;STDEV_LEN=11.440;STDEV_POS=3.275;SUPPORT_LONG=0	GT:GQ:DR:DV	1/1:60:0:26
chr1	42167131	Sniffles2.DEL.B22S0	TGTGCTGAGGTGTGTGTGTGTGCTGAGCTGTGTGTGTGCTGATGTGTGTGTATACACTGAGGTGTGTGTGAGTGCTGACATGTGTGTATACACTGAGGAGCGTGTGTGTGCTGAGGTATGTGTGCGCTGATGTGTGTGTATACACTGAGGTGCGTGTGTGTGCTGAGGTGTGTGTGTGCTGACATGTGTGTATACACTGAGGTGCGTGTATGTGCTGAGGTGTGTGAGTGCTGACGTGTGTGTATACACTGAGGTGTGTGTGCGCTGACGTGTGTGTATACACTGAGGTGTGTGTGCTGACGTGTGTATACAC	N	60	PASS	PRECISE;SVTYPE=DEL;SVLEN=-313;END=42167444;SUPPORT=24;COVERAGE=34,33,33,35,35;STRAND=+-;AF=0.706;STDEV_LEN=0.000;STDEV_POS=0.000	GT:GQ:DR:DV	0/1:33:10:24
chr1	42324092	Sniffles2.INS.2B3S0	N	TATATACACAGTGTATATATAGTATATACACAGTGTATATATACAGTATATATACTGTATATACACAGTGTATATATAGTGTATATATACACTA	60	PASS	PRECISE;SVTYPE=INS;SVLEN=94;END=42324092;SUPPORT=18;COVERAGE=36,35,35,35,35;STRAND=+-;AF=0.514;STDEV_LEN=0.000;STDEV_POS=0.000;SUPPORT_LONG=0	GT:GQ:DR:DV	0/1:60:17:18
chr1	42324126	Sniffles2.INS.2B4S0	N	GTGTATATATACAGTATATATACTGTATATACACAGTGTATATATACTGTATATACACAGTATATATACACTGTGTATATACAGTGTATATATACACTGTGTATATACAGTATATATATACACTGTGTATATACACTGTGTATATACAGTATATATACACT	60	PASS	PRECISE;SVTYPE=INS;SVLEN=161;END=42324126;SUPPORT=17;COVERAGE=36,35,35,34,34;STRAND=+-;AF=0.486;STDEV_LEN=0.000;STDEV_POS=0.000;SUPPORT_LONG=0	GT:GQ:DR:DV	0/1:60:18:17
chr1	42535700	Sniffles2.INS.2B5S0	N	ATATATATATTATATATATATAATATATATATTATATATATATAATATATATATAATATATATATAATATATATATAATATATATATAATATATATATTATATATATATAAAATATATATTATATATATATA	60	PASS	PRECISE;SVTYPE=INS;SVLEN=132;END=42535700;SUPPORT=11;COVERAGE=26,28,27,27,27;STRAND=+-;AF=0.407;STDEV_LEN=1.000;STDEV_POS=2.646;SUPPORT_LONG=0	GT:GQ:DR:DV	0/1:60:16:11
chr1	42722652	Sniffles2.INS.2B6S0	N	CCTGTAATCCCAGCACTTTGGGAGGCTGAGGCAGGCTGATCACCTGAGGTCAGGAGTTTGAGACCAGCCTGGGCAACATGGTAAAACCCCATCTCTACCAAAAATACAAAAATTAGCCAGGCATGGTGGTGGGTG	60	PASS	PRECISE;SVTYPE=INS;SVLEN=135;END=42722652;SUPPORT=12;COVERAGE=21,22,22,22,20;STRAND=+-;AF=0.545;STDEV_LEN=0.000;STDEV_POS=0.000;SUPPORT_LONG=0	GT:GQ:DR:DV	0/1:60:10:12
chr1	42811149	Sniffles2.INS.2B8S0	N	AAAAACGGCCGGGCGCGGTGGCTCACGCCTGTAATCCCAGCACTTTGGGAGGCCGAGGCGGGCGGATCACGAGGTCAGGAGATCGAGACCATCCTGGCTAACACGGTGAAACCCCGTCTCTACTAAAAATACAAAAAATTAGCCGGGCGTGGTAGCGGGCGCCTGTAGTCCCAGCTACTCGGGAGGCTGAGGCAGGAGAATGGCGTGAACCTGGGAGGCGGAGCTTGCAGTGAGCCGAGATCGCGCCACTGCACTCCAGCCTGGGCGACAGAGCAAGACTCCGTCTCAAAAAAAAAAAAAAAAAAAAAAAAAAAAAAAAAAAAAAAAAAAAAAAAAA	60	PASS	PRECISE;SVTYPE=INS;SVLEN=337;END=42811149;SUPPORT=11;COVERAGE=22,21,23,23,24;STRAND=+-;AF=0.478;STDEV_LEN=1.718;STDEV_POS=0.000;SUPPORT_LONG=0	GT:GQ:DR:DV	0/1:60:12:11
chr1	43904943	Sniffles2.INS.2BBS0	N	CTCCCCCTCCTCCTGCTCCTCTTCCCGCCACTCTTCCTCCCCCACCTGCTGCTCCTCTTCCCGCCACTCTTCCTCCCCCGCCTGCTGCTCCTCTTCCCACCACTCTCCCTCCCTCTCTCCTGCTCCTCTTCCCGCCACTCTTCCTCCCCCTCCTCCTGCTCGTCTTCCTGCCACTCTTCCTCCCTCTCCTCCTGTTCCTCTTCCTGCCACTCTTTCCCCTCCTCCTGCTCCTATTCCTGCCACTCTTCCTTCCCTTCCTCCTGCTCCTATTCCTGCCACTCTCCCTTCCCCTCCTCCTGCTCCT	60	PASS	PRECISE;SVTYPE=INS;SVLEN=304;END=43904943;SUPPORT=24;COVERAGE=24,24,24,24,24;STRAND=+-;AF=1.000;STDEV_LEN=0.522;STDEV_POS=0.000;SUPPORT_LONG=0	GT:GQ:DR:DV	1/1:60:0:24
chr1	44140276	Sniffles2.DEL.B28S0	AGTGGAGGTCATCACTTGCTCTCCACAGAGGTTCTGGTTACCAGTGGAGGTCGTCATCTGCCCTCCACAGAGGGCTTGGTTACC	N	60	PASS	PRECISE;SVTYPE=DEL;SVLEN=-84;END=44140360;SUPPORT=24;COVERAGE=25,24,24,24,24;STRAND=+-;AF=1.000;STDEV_LEN=0.000;STDEV_POS=0.000	GT:GQ:DR:DV	1/1:60:0:24
chr1	44468136	Sniffles2.INS.2BFS0	N	AAAAAAATGGCACTGAGGCCGGGCGCGGTGGCTCACGCCTGTAATCCCAGCACTTTGGGAGGCCGAGGCGGGCGGATCACGAGGTCAGGAGATCGAGACCATCCTGGCTAACACGGTGAAACCCCGTCTCTACTAAAAATACAAAAAATTAGCCGGGCGTGGTAGCGGGCGCCTGTAGTCCCAGCTACTCGGGAGGCTGAGGCAGGAGAATGGCGTGAACCCGGGAGGCGGAGCTTGCAGTGAGCCGAGATCGCGCCACTGCACTCCAGCCTGGGCGACAGAGCGAGACTCCGTCTCAAAAAAAAAAAAAAAAAAAAAAAAA	60	PASS	PRECISE;SVTYPE=INS;SVLEN=322;END=44468136;SUPPORT=10;COVERAGE=20,21,21,22,24;STRAND=+-;AF=0.476;STDEV_LEN=0.983;STDEV_POS=0.000;SUPPORT_LONG=0	GT:GQ:DR:DV	0/1:60:11:10
chr1	44475802	Sniffles2.INS.2C0S0	N	AAGAGATCAAGACCATCCTGGCTAACAAGGTGAAACCCCGTCTCTACTAAAAATACAAAAAAAATTAGCCGGGCGCAGTGGCGGGCGCCTGTAGTCCCAGCTACTCGGGAGGCTGAGGCAGGAGAATGGCGTGAACCCGGGAAGCGGAGCTTGCAGTGAGCCGAGATTGCGCCACTGCAGTCCGCAGTCCCGCCTGGGCGACAGAGCGAGACTCCGTCTCAAAAAAAAAAAAAAAAAAA	60	PASS	PRECISE;SVTYPE=INS;SVLEN=239;END=44475802;SUPPORT=24;COVERAGE=24,24,24,24,24;STRAND=+-;AF=1.000;STDEV_LEN=0.522;STDEV_POS=0.000;SUPPORT_LONG=0	GT:GQ:DR:DV	1/1:60:0:24
chr1	44613071	Sniffles2.INS.2C1S0	N	GATTAATAGGGCTCCTCAACCCCACACCTGTAAGCAGAGGCCACAGAGCATCCATGGATATGCAGGGATGTTTCTA	60	PASS	IMPRECISE;SVTYPE=INS;SVLEN=76;END=44613071;SUPPORT=16;COVERAGE=26,27,27,29,30;STRAND=+-;AF=0.593;STDEV_LEN=0.463;STDEV_POS=41.996;SUPPORT_LONG=0	GT:GQ:DR:DV	0/1:60:11:16
chr1	44613315	Sniffles2.DEL.B2AS0	CAACCCCACACCTGTAAGCAGAGGCCACAGAGCATCCATGGATATGCAGGGATGTTTCTGGATTAATAGGGCTCTT	N	60	PASS	PRECISE;SVTYPE=DEL;SVLEN=-76;END=44613391;SUPPORT=13;COVERAGE=27,29,29,30,31;STRAND=+-;AF=0.448;STDEV_LEN=0.000;STDEV_POS=0.000	GT:GQ:DR:DV	0/1:60:16:13
chr1	44816596	Sniffles2.DEL.B2BS0	TATATATACACATAGATGTGTGTGTATATTATATATACACATAGATGTGTGTGTATAT	N	60	PASS	PRECISE;SVTYPE=DEL;SVLEN=-58;END=44816654;SUPPORT=11;COVERAGE=16,16,16,16,16;STRAND=+-;AF=0.688;STDEV_LEN=0.000;STDEV_POS=1.512	GT:GQ:DR:DV	0/1:19:5:11
chr1	44876574	Sniffles2.INS.2C7S0	N	GGGGGTCAGCCCCCGCCAGGCCAGCCGCCCCGTCCGGGAGGGAGGTGGGGGGGTCAGCCCCCCGCCCGGCCAGCCGCCCCGTCCGGGAGGGAGGTGGGGGGTCAGCCCCCGCCCGGCCAGCCGCCCCGTCCGGCAGGGAGGTGGGGGGGTCAGCCCCCCGCCCGGCCACCCGCCCCGTCCGGGAGGCAAGGGGCGCCTCTGCCCGGCCACCCCTACTGGGAATTGAGGAGCCCCTCTGCCCGGCCAGCTGCCCCCGTACGGGAGGGAGGTGAGGGGGTCAGCCCCCCGCCCGGCCAGCCACCCCGTCCGGGAGGTGAGGGGCGCCTCTGCCCGGCCGCCCCTACTGGGAAGTGAGGAGCCCCTCTGCCCGGCCAGCCGCCCCATCCGGGAGGGAGGTGG	60	PASS	PRECISE;SVTYPE=INS;SVLEN=399;END=44876574;SUPPORT=24;COVERAGE=23,24,24,24,24;STRAND=+-;AF=1.000;STDEV_LEN=1.730;STDEV_POS=0.000;SUPPORT_LONG=0	GT:GQ:DR:DV	1/1:60:0:24
chr1	45115658	Sniffles2.DEL.B2DS0	CGGCCAGGCAGAGGGGCTCCTCACATCCCAGACGATGGGCGGCCAGGCAGAGACGCTCGTCACTTCCCAGACGGGATGGCGGCTGGGAAGAGGCGCTCCTCACTTCCCAGGCTGGG	N	60	PASS	PRECISE;SVTYPE=DEL;SVLEN=-116;END=45115774;SUPPORT=10;COVERAGE=27,26,25,25,24;STRAND=+-;AF=0.400;STDEV_LEN=0.000;STDEV_POS=0.000	GT:GQ:DR:DV	0/1:58:15:10
chr1	45223070	Sniffles2.INS.2C9S0	N	CGGCCAGCCGCCCCGTCCGGGAGGGAGGTGGGGGGGTCAGCCCCCTGCCCGGCCAGCCGCCCCGTCCGGGAGGGAGGTGGGGGGATCAGCCCCCCGCCTGGCCAGCCGCCCCGTCCGGGAGGTGAGGGGCGCCTCTGCCCGGCCGCCCCTACTGGGAAGTGAGGAGCCCCTCTGCCCGGCCAGCCGCCCCCTCCGGGAGGGAGGCGGGCGGGGGGGT	60	PASS	PRECISE;SVTYPE=INS;SVLEN=217;END=45223070;SUPPORT=13;COVERAGE=27,27,27,27,26;STRAND=+-;AF=0.481;STDEV_LEN=0.378;STDEV_POS=0.000;SUPPORT_LONG=0	GT:GQ:DR:DV	0/1:60:14:13
chr1	45497644	Sniffles2.INS.2CAS0	N	GCCACCCCGTCTGGGAAGTGAGGAGCGTCTCTGCCTGGCCGCCCATCGTCTGGGATGTGAGGAGCCCCTCTGCCTGGCTGCCCAGTCTGGAAAGTGAGGAGCATCTCTGCCCGGCCGCCATCCCATCTGGGAAGTGAGGAGCGCCTCTTCCCGGCCGCCATCACATCTAGGAAGTGAGGAGCGTCTCTGCCCGGCCGCCCATCGTCTGGGATGTGGGGAGCCCCTCTGCCTGGCTGCCCAGTCTGGAAAGTGAGGAGCGTCTCTGCCCGGCCGCCATCCCATCTGGGAAGTGACGAGCGCCTCTGCCCGGCCGCCACCCCGTCTGGGAGGTGAGGAGCGTCTCTGCCCGGCCGCCCCGTCTGAGAAGTGAGGAGACCCTCCGCCCGGCAGCCGCCCCGTATGAGAAGTGAGGAGCCTCTCCGCCCGGCAGGGGGGGTCAGCCCCCCGCCAGGCCAGCCGCCCCGTCAGGGAGGGAGGTGGGGGTGTCAGCCCCCCGCCCGGCCAGCCGCCCCATCCGGGAGGTGAGGGGCGCCTCTGCCCGGCCGCCCCTACTGGGAAGTGAGGAGCCCCTCTGCCCAGCCAGCCGCCCCGTCCGGGAGGGAGGTGGGGGGGTCAGCCCCCCGCCCGGCCAGCCGCCCCGTCCGGGAGGTGAGGGGCGCCTCTGCCCGGCCGCCCCTACTGGGAAGTGAGGAGCCCCTCTGCCCGGCCAGCCGCCCCGTCCGGGAGGGAGGTGGGGGGGTCAGCCCCCCGCCCGGCCAGCCGCCCAGTCCGGGAGGGAAGT	60	PASS	IMPRECISE;SVTYPE=INS;SVLEN=781;END=45497644;SUPPORT=18;COVERAGE=20,18,18,18,19;STRAND=+-;AF=1.000;STDEV_LEN=60.004;STDEV_POS=0.000;SUPPORT_LONG=0	GT:GQ:DR:DV	1/1:50:0:18
chr1	45703342	Sniffles2.INS.2CCS0	N	CTCCCAAAGTGCTGGGATTACAGGTTTAAGTCACTGCACTCAGCCAACAATCTTTATTTACAGATGATAGGATCTTGTATATAGAAAATCCTAAGGACTCTACCAAAAAAAAACTATTAGACTATGAGTGCAGCAAGGTCGCAGAATAAATTGTATTTCTACACACGAGCAATGAACAATCTGAACATGAAATTAATAAAACAATTTATAACAGCATTAAAAGGAATAAAATACTTCTGAATAAATTTTAACCAAAAAGTACAAGAAACTGAAAATTATAAAACATTGTTGAAACAATCTGAAGCCTAACTAAAAGGAAAGACATCCTCTGATGAATCAAAAGACTTAATACTGTTAAGTTGGTGATACTCTCCAAATGGATCTCAAATTCAATGGAATCTCTGTCAAAACCCAACTGCTTCTCTGCAGGAACTGAAAAGCTGATCTGAATGCGTATGAAATTCAAGTTACCCAGGAGAGCCAAACAAATTTTTAAAAGATCAAATTTCTTGAAGGACTCACACTCTCTGATTTCAAAACTTACTACAATGCTGTAATAAGAGAGTCTGGTACTGGCAAAAGGATAGAGAGACATACAGATAAATGAATAGAATAGAAAGCTCAGAAATAAACCCTCACATTTATGGTCAACTGATTTTCAACAAAGGTGCCAAGACAATTCAATGGGGGAAAGAACAGTGTTTTTAATCAGTGATGCTGGAACAACTGGATACCCAAATACAAAAGAATGAGGGTGGGTCTCTTCCTCACATCAACATATAAAATTAAATCAAAATGTATCAAAGACCTAAATACAAAAATTAAAACTATAAAACTCTTAGAAATAAGCATAGTTGTAAATCCTTATGACCTTGGATTAAGCAATGCTTTCTTAGTTATAACAAATGCACAAATAACAAAAGAACAAAACAAATTGGACATCAAAATTTAAACGTTATGCTTGAATACCAACAAGAAAGTGAAAAAAACACACATAATGGGCCAGGCGCGGTGGCTCACGCCTGTAATCCCGCACTTTGGGAGGCTGAGGTAGGTGGAACGAGGAACAAGGTCAGGAGATCAAGACCATCCTGACTAACAAGGTGAAACCCCGTCTCTACTAAAAAAAAAAAAAAAAAAAAAAAAAAAAAATGGGTGTGATGGCGGGCGCCTGTAGTCCCAGCTACTCGGGAGGCTGAGGCAGGAGAATGGCGTGAACCCAGGGGGCGAAGCTTGCACTGAGCCAAGATCGAGCCACTGCACTCCAGCCTGGGCGACAGAGCAAGCCTCCCTCTCAAAAAAAAAAAAAAAAAAAAAAAAAAAAAAAAAAAAAAAAAAAAAAAAAACACATATAATGGGAGAAAAATTGTAAATTATATATTTGACAAAGGGACTTGCACCTAGATTATAAAAAGAACTCTTTTTTTTTTTTTTTTTTTTTTTTTTTTGAGAAGGAGTCTCACTCTGTCGCCCAGGCTGGAGTGCAGTGGCACGGATCTCGACTCACTGCAAGCTCCGCCTCCTGGGTTCATGCTATTCTCCTGCGTCAGCCTCCCGAGTAGCTGGGACTACAGGCGCCCGCCACCACGACTGGCTAATTCTTTTTGTATTTTTAGTAGAGAAGGGGTTTCACCATGTTAGCCAGGATGGTCTCGATCTGACCTCGTGATCCTGCCTGCCTCAGCCTCCCAAAGTGCTGGGATTATAGGCGTGAGCCAACGCGCCCAGCAGAACTCTTACAACTCAATAATAAAAAGACAATCCAATTTTAAAACAGATAAATTGAATAGATGTTTCTTCAAAGAAGATAAACAGATGACCAAAAAACAAATGAAAAGATGCTTATCAGGGAAATGCAAATCAAAATCACAATGAGATACCCATTTATACCTACTAGAACAGCTATAAAGAAAAACTAAATAATAACAAGCATTGGATGTGGAGAAACTGGAACCCTCAGACACTGATGGTGGTTATGTACAATGGTGTAGATACTTTAGGAAACAGTCTGGGATTCCCTAAAAAGGTTAAACACGGATGGGTGCAGTGGCTCACACCTGTAATCCCGGCACTTTGGGAAGCCCGAAGATCACCTGAGATCAGGAGTTCGAGATCAGCCTGGTCAACATGGTGAAACCCCGTTTCTACTAAAAACAAAAAATTAGCCAGGCATGGTGGCGCACGTCTGTAATCCTAGCTACTAGGGAGGCTGAGGCAGGATAATCATTTGAACCCTGGAGGCGGAGGTTGCAGAGAGCCAAGATCACCATTGCAGTCCAGCCTGGGCAACAAGAGCGAAACTCCATCTCAAAAAGGAAACAAAAAACAAACAAACAAACAAAAAGGTTAAACACAGTTACTATGTGACCCAGCAACTCTACTCCTAGGTATATGCCCAAGAGAAATGAAAACACATGTCTACACAAAAACTTGTACGTAAAACTTCATAGTAGCATGTTTGTAATAGCCAAAAAGTAGAAACAACCAAATGTCTGGTCAGTGAATTATATTTCAATAAAGCTGTTAAAACCCTCCTACTTAAAAAAAAAAAAAAAAAGTAGAAAAAAAAACTTAACTTTTTTTTTTTTTTGAGATGGAGTCTCGCCCAGGCTGGAGTACAGTTGGGTAATCTCAACTCACTGCAACCTCTGCCTCTCAGGTTCAAGCAATTCTTCTGAATCAGCCTCCCAAAGTAGCTGGGATTATAGGCCACCAGCATGCCCAGCTAATTTTTGTATTTTCAGTAAGATGGGCTTTCATCATGTTGCCCAGGCCGGTCTCGAACTCCTGACCTCAAGTGATCCACAGCTTCAG	60	PASS	PRECISE;SVTYPE=INS;SVLEN=2814;END=45703342;SUPPORT=15;COVERAGE=28,15,15,15,23;STRAND=+-;AF=1.000;STDEV_LEN=15.279;STDEV_POS=0.000;SUPPORT_LONG=0	GT:GQ:DR:DV	1/1:60:0:30
chr1	45710647	Sniffles2.INS.2CDS0	N	AAAAAAAAAAAGGATTACAGGCGTGATCTACCGCACCCAGCCAGTTGTGGTCTGTTTTTTTGTTTGTTTGTTTTGAGACGGAGTGCAGTGGTGCGATCTCAGCTCACTGCAAGCTCTGCCTCCCGGGTTCAGGCCATTCTCCTGCCTCAGCCTCCCGTGTAGCTGGGACTACAGGCACCCGCCACCATGCCCAGCTAATTTTTTGTATTTTTAGTAGAGACAGGGTTTCACCGTGTTAGCCAGGGTGGTCTCGATCTCCTGACCTCATGATCTGCCTGCCTCGGCCTCCCAAAGTGCTGGGATTACAGGCGTGAGCCACCGCGCCTGGCCCTGTGGTCTATTTTTTAATTCAGTTTGACAATCGCTGACTTTAAATGGCTTTTAGAGTTTATACTATTTATATTCTATGTAATTACAAATATGGTCAGTTTGTAGACTCCTATTTTGCTGTTTGTTTGCTCTCGTTCTTTTTCTTGAGACAGCCTTGGTCTGTTGCTCAGGCTGGTGGTGCAGTGGCTTGATCTCATCTCACTGCAACCTCTGCCTCCCAGGTTCAAGTGATTCTCCTGACTCAGCCTCCTGAGTAGCTGAGATTACAGGTGCCTGCCACCATCCCTCCTAATTTTTGTATTTTTTGTAAAGCTGAGGTTTCACCATGTTGGTCAGGCCGGTCTAGAACTCCTGACCTTGAGTGATTCCCCCCACCCTGGCCTCCCAAAGTGCTGGCATTATAGGTGTGAGACACCATGCCTGGCCTTGCCATTTGTTTTCTGTTTATGAAATCCATTCTTTGATTCTTTTTTCCTCTTTTCGTCTTTATGTTGATTGTTTTAGTATTCCATTTTATCTCTTTTATTGTCTAGTTAGCTATATTTCTTCACCTTTTTTCTTGGTGATTAACTTCTGTGACTAAATGTGTGTGGGTTTTCCCCTACACATCAAGCAGCAGATACCAGCTACGTGTCCTCTAATTCAATTAAATTCTTATACTGTTTACCTGGAGATAGCCTCAGACCCCACAGGTTGAGGGCTCAGTCCCCAAGACTGCCCCCTCCTTCAGGCACTATTCCAAGTCCAAGCCTCTGGAACTTCTGACCAACTGGCTCCAAGTTGGGGTTCTCACAACACCCTCTTTGGAGTCTGTTAATTTGCTAATGATACAGATGAAGAGATGCATATGGGGAGGTATGGGGGTATGGCATGGTACTTCTATGCCCTCTCTGTTTATGCCACCCTCTAAGAACCGCCAGGTGTTCAACTATCAGGAAGTTCTCTGAACTCAGTCCTTTTGGGTTTTTTTGTTTTGTTTTTGTTTTTTAGACGGAGTCTTGCTCTGTCACCAGGCTGGAGTGAAATGTTGCGATCTAGGCTCACTGCAACCTCCACCTCCCGGGTTCAAGCAATTCTCCTGCCTCAGCCTCCCAAGTAGCTGGAACTACAGGCACGCACCGCCATGCCCAGCTAATTTTTGTATTTTTAGTAGAGACGGGGTTTCACCATGTTGGCCAGGATGGTCTTGATCTCCCTCAGCCTCCCAAAGTGCTGGGATTACAGGTGTGAGGCACCACTTCAGGGCTGGTTTTTCTGGAGACTTTATTACATAGCCATGATTGATTAAATCATTGGGCATCCACTTAACCTTCAGCTCCTCTCCCCTCCCCGGAAGTCAGGGGATGGGACTGAAAGTTCTAATTCTGTAATCATGCCTTGGTCTTTCTGGTGAGCAGCCCTAATTCTGAAGCTAACTATGGGCTTCCATCCATCAGTCAACATTAGAAAAGGGCATCACTTTGGATATTCTCGGGATGTTAGGAGTTGTATGCCAGGAAATGGGTTGAAGGCTGTGTACTTTATAATATCACAGGTTTACATTATGTATTTTTGGTGTATCAAATCCGCAATATCATACTGTATCACTTGAAAGTAAGGAACTTACAAAAATATACTTTT	60	PASS	PRECISE;SVTYPE=INS;SVLEN=1950;END=45710647;SUPPORT=15;COVERAGE=23,15,15,15,26;STRAND=+-;AF=1.000;STDEV_LEN=4.457;STDEV_POS=0.333;SUPPORT_LONG=0	GT:GQ:DR:DV	1/1:41:0:15
chr1	45900436	Sniffles2.DEL.B31S0	GATGTTGGATATTTTTTTTTTTTTTTTTTTTTTTTTTTTTTGAGACGGAGTCTCGCTCTGTCGCCCAGGCCGGACTGCGGACTGCAGTGGCGCAATCTCGGCTCACTGCAAGCTCCGCTTCCCGGGTTCACGCCATTCTCCTGCCTCAGCCTCCCGAGTAGCTGGGACTACAGGCGCCCGCCACCGCGCCCGGCTAATTTTTTGTATTTTTAGTAGAGACGGGGTTTCACCTTGTTAGCCAGGATGGTCTCGATCTCCTGACCTCATGATCCACCTGCCTCGGCCTCCCAAAGTGCTGGGATTACAGGCGTGAGCCACCGCGCCCGGCC	N	60	PASS	PRECISE;SVTYPE=DEL;SVLEN=-329;END=45900765;SUPPORT=30;COVERAGE=30,30,30,28,30;STRAND=+-;AF=1.000;STDEV_LEN=0.000;STDEV_POS=0.000	GT:GQ:DR:DV	1/1:60:0:30
chr1	46240192	Sniffles2.DEL.B37S0	AAAATGAAAGTCAGACAATTAGGGAGCCTGTCTGGCCATGGTGGCCGCGGCTGGTGGTTGGCGCGGCTGCGCTGCGGCCCGGGGCAGTGCGGAGCCAGGACAGTCGCGGCGCTGACGCCCGCGGGCCCCAGCTGCAGATATGAAGCGGAGCCGCTGCCGCGACCGACCGCAGCCGCCGCCGCCCGACCGCCGGGAGGATGGAGTTCAGCGGGCAGCGGAGCTGTCTCAGTCTTTGCCGCCGCGCCGGCGAGCGCCGCCCGGGAGGCAGCGGCTGGAGGAGCGGACGGGCCCCGCGGGGCCCGAGGGCAAGGAGCAGCCGCCTGCCTTGGCCTCCCAAAGTGCCGAGATTGCAGCCTCTGCCCGGCTGCCACCCCGTCTGGGAAGTGAGGAGTGTCTCTGCCTGGCCGCCCATCGTCTGGGATGTGAGGAGCCCCTCTGCCTGGCTGCCCAGTCTGGAAAGTGAGGAGCGTCTCCGCCCGGCCGCCATCCCATCTAGGAAGGGAGGAGCGCCTCTTCCCAGCCGCCATCACATCTAGGAAGTGAGGAGCGTCTCTGCCCGGCCGCCCATCGTCTGAGATGTGGGGAGCGCCTCTGCCCCGCCGCCCCATCTGGGATGTGAGGAGCGCCTCTGCCCGGCCGAGACCCCGTCTGGGAGGTGAGGAGCGTCTCTGCCCGGCCGCCCCGTCTGAGAAGTGAGGAGACCCTCTGCCTGGCAACCACCCCGTCTGAGAAGTGAGGAGCCCCTCCGCCCGGCAGCTGCCCCGTCTGAGAAGTGAGGAGCCTCTCCGCCCGGCAGCCGCCCCATCTGGGAAGTGAGGAGCGTCTCCGCCCGGCAGCCACCCCGTCCGGGAGGGAGGTGGGGGGGGGTCAGCCCCCGCCCGGCCAGCCGCCCCATCCGGGAGGGAGGTGGGGGTCAGCCCCCCCGCCCGGCCAGCCGTGCCATCCGGGAGGGAGGTGGGGGGGTCAGCCCCCCGCCTGGCCAGCCGTGCCATCCGGGAGGGAGGTGGGGGGGTCAGCCCCCCGCCCGGCCAGCCGCCCCGTCCGGGAGGTGAGGGGCGCCTCTGCCCGGCCGCCCCTACTGGGAAGTGAGGAGCCCCTCAGCCCGGCCAGCCACCCCGTCCGGGAGGGAGATGGGGGGGTCAGCCCCCCCACCCGGCCAGCCGCCCCGTCCGGTAGGGAGGTGGGGGGGTCAGCCCCCCGCCTGGCCAGCCGCCCCGTCCGGGAGGGAGGTGGGGGGGTCAGCCCTCCGCCCGGCCAGCCGCCCCGTCTGGGAGGTGAGGGGCGCCTCTGCCCAGCCGCCCCTACTGGGAAGTGAGGAGCCCCTCTGCCCGGCCAGCCGCCCCGTCCGGGAGGGAGGTGGGGGGGTCAGCCCCCCGCCCGGCCAGCCGCCCCGTCCGGGAGGGAGGTGGGGAGGTCAGCCCTCCGCCCGGCCAGCCGCCCCGTCTGGGAGGTGAGGGGCGCCTCTGCCCGGCCGCCCCTACTGGGAAGTGAGGAGCCCCTCTGCCCGGCCAGCCGCCCCGTCCGGGAGGGAGGTGGGGGGGTCGGCCCCCCTGCCCGGCCAGCCGCCCCGTCCGGGAGGTGAGGGGCGCCTCTGCCCGGCCGCCCCTACTGGGAAGTGAGGAGCCCCTCTGCCCGGCCAGCCGCCCCGTCCGGGAGGGAGGTGGGGGGGTCAGCCCCCCGCCCGGCCAGCCGCCCCGTCCGGGAGGGAGGTTGGGGGGGGTCAGCCCCCCCGCCCAGCCAGCCGCCCTGTCCGGGAGGTGAGGGGCGCCTCTGCCCGGCCGCCCCTACTGGGAAGTGAGGAGCCCCTCTGCCCGGCCAGCCGCCCCGTCCGGGAGGGAGGTGGGGGGGTCGGCCCCCCGCCCGGCCAGCCGCCCCGTCCGGGAGGGAGGTGGGGGGGTCGGCCCCCCGCCCGGCCAGCCGCCCTGTCCGGGAGGGAGGTGGGGGGGGTCGGCCCCCCTGCCCGGCCAGCCGCCCCGTCCGGGAGTTGAGGGGCGCCTCTGCCCGGCCGCCCCTACTGGGAAGTGAGGAGCCCCTCTGCCCGGCCAGCCGCCCCGTCCGGGAGGGAGGTGGGGGGGTCAGCCCCCCGCCCGGCCAGCCGCCCCGTCCAGGAGGGAGGTGGGGGGGGTCAGCCCCCCTGCCCGGCCAGCCGCCCCGTCCGGGAGGTGAGGGGCGCCTCTGCCTGGCCGCCCCTACTGGGAAGTGAGGAGCCCCTCTGCCCGGCCACCACCCCGTCTGGGAGGTGTGCCCAACAGCTCATTGAGAACGGGCCAGGATGACAATGGCGGCTTTGTGGAATAGAAAGGCGGGAAAGGTGGGGAAAAGATTGAGAAATCGGATGGTTGCCGTGTCTGTGTAGAAAGAAGTAGACATGGGAGACTTTTCATTTTGTTCTGCACTAAGAAAAATTCCTCTGCCTTGGGATCCTGTTGATCTGTGACCTTACCCCCAACCCTGTGCTCTCTGAAACATGTGCTGTGTCCACTCAGGGTTAAATGGATTAAGGGCGGTGCAAGATGTGCTTTGTTAAACAGATGCTTGAAGGCAGCATGCTCGTTAAGAGTCATCACCAATCCCTAATCTCAAGTAATCAGGGACACAAACACTGCGGAAGGCCGCAGGGTCCTCTGCCTAGGAAAACCAGAGACCTTTGTTCACTTGTTTATCTGCTGACCTTCCCTCCACTATTGTCCCATGACCCTGCCAAATCCCCCTCTGTGAGAAACACCCAAGAATTATCAATAAAAAAAAAAAAAAAAAAAAAAA	N	60	PASS	PRECISE;SVTYPE=DEL;SVLEN=-2763;END=46242955;SUPPORT=16;COVERAGE=32,28,44,28,29;STRAND=+-;AF=0.485;STDEV_LEN=0.000;STDEV_POS=0.000	GT:GQ:DR:DV	0/1:60:17:16
chr1	46329127	Sniffles2.INS.2D3S0	N	GCTCTTGAAAATTCTTTTTTTTTTTTTTTTTTTTTTTTGAGACGGAGTCTCGCTCTGTCGCCCAGGCTGGAGTGCAGTGGCGGGATCTCGGCTCACTGCAAGCTCCGCCTCCCGGGTTCACGCCATTCTCCTGCCTCAGCCTCCCAAGTAGCTGGGACTACAGGCGCCCGCCACTACGCCCGCTAATTTTTTGTGTTTTTTAGTAGAGACGGGGTTTCACTGTGTTAGCCAGGATGGTCTCGATCTCCTGACCTCGTGATCCGCCCGCCTCGGCCTCCCAAAGTGCTGGGATTACAGGCGTGAGCCACCGCGCCCGGCCCT	60	PASS	PRECISE;SVTYPE=INS;SVLEN=321;END=46329127;SUPPORT=13;COVERAGE=14,15,16,17,15;STRAND=+-;AF=0.812;STDEV_LEN=0.378;STDEV_POS=0.000;SUPPORT_LONG=0	GT:GQ:DR:DV	1/1:6:3:13
chr1	46336998	Sniffles2.DEL.B38S0	AAAAATCACCAGCCTGACTTTGGGAGGCCGAGGCGGGCGGATCACGAGGTCAGGAGATCGAGACCATCCTGGCTAACACGGTGAAACCCCGTCTCTACTAAAAATACAAAAAATTAGCCGGGCGAGGTGGCGGGCGCCTGTAGTCCCAGCTACTCGGGAGGCTGAGGCAGGAGAATGGCGTGAACCCCCGGGGGCGGAGCCTGCAGTGAGCCGAGATTGCGCCACTGCACTCCAGCCTGGGCGACAGCGAGACTCCGTCTCAAAAAAAAAAAAAAAAAAAAAAAAAAAAA	N	60	PASS	PRECISE;SVTYPE=DEL;SVLEN=-290;END=46337288;SUPPORT=10;COVERAGE=16,16,16,18,18;STRAND=+-;AF=0.588;STDEV_LEN=0.000;STDEV_POS=0.000	GT:GQ:DR:DV	0/1:42:7:10
chr1	46776396	Sniffles2.INS.2D5S0	N	AAAATATATAAAATTTATATATATAATTTATATATATAAAATTTATATATATAATTTATATATATAAAATTTATATATATAATTTATATATATAAAATTTATATATATAAATTATATATATAAAATTTATATATATAATTTATATATAT	60	PASS	PRECISE;SVTYPE=INS;SVLEN=148;END=46776396;SUPPORT=22;COVERAGE=24,22,22,22,22;STRAND=+-;AF=1.000;STDEV_LEN=4.442;STDEV_POS=12.802;SUPPORT_LONG=0	GT:GQ:DR:DV	1/1:60:0:22
chr1	47179108	Sniffles2.INS.2D9S0	N	TCTCTCTCTCTCTCTCTCTCTCCCCCTCTCTCCCTCTCTCTCTCTCTCTCTCTCCCCCTCCCCCTCCCCCTCCCCCTCCCCCTCCCCCTCCCCCTCCCCCTCCCCCTCCCCCTCCCCCTCCCCCTCCCCCCTCCCCCTCCCCCTCCCC	60	PASS	PRECISE;SVTYPE=INS;SVLEN=149;END=47179108;SUPPORT=11;COVERAGE=16,17,17,18,19;STRAND=+-;AF=0.647;STDEV_LEN=2.149;STDEV_POS=0.000;SUPPORT_LONG=0	GT:GQ:DR:DV	0/1:29:6:11
chr1	47184460	Sniffles2.INS.2DES0	N	CTCCATCCCCCACTAAACCCATCTCCCAACAAGCTCCATCCCCCACCAAGCTCCATCCCCCACTAAACCCATTCCCACTGAGTCCATCACCCACTGAGTCCATCCTCCACTGAGTCCATCCTCCACTGAACCCATGCCCCACTGAACCCATCCCCCACTGAACCATCCCCCACTGAACCTATCCCCCACTGAGCCCATTCCCCACTGAGTCCATCCCCCACTGAGTCCATCCCCACTGAGTCCATCCCTCACTGAGTCCATCCCTTGCTGAGCCCATACCCGCTAAGTCCATCCCCGCTGAGTCCATCCCCCGCTGAGTCCATCCCCTGCTGAGTCCATCCCCCACTGAGCTCCATCCCCCACTAAGCTCCATCCCCCACTAAACCCATCTCCCAACAAGCTCCATCCCCCACCAAGCTCCGTCCGCCACCAAGCTCCATCCCCCACTAAACCCATCCCCCACTGAGCTCCATCCTCCACTGAACCCATCCCCACTGAGTCCATCTCCCACTGAGTCCAACCCCACTGAACCCATCCCCCACTGAACCCATCCCCCACTGAACCCATCCCCCACTGAACCCATCCCTCACTGAACCCATCCTCCACTGAATCCATCCCCCACTGAGCTCCATCCCCCACTGAACCCATCCCCCACTGAACCCATCCCCCACTGAATCCATCCCCACTGAGCTCCATCCCCCACTGAACCCATCCCCCACTGAATCCATCCCCCACTGAGCTCCATCCCCCACTGAACCCATCCCTCACTGAACCCATCCTCCACTGAATCCATCCCCCACTGAGCTCCATCCCCCACTGAACCCATCCCCCACTGAACCCATCCCCCACTGAATCCATCCCCCACTGAGCTCCATCCCCCACTGAACCCATTCCCCC	60	PASS	IMPRECISE;SVTYPE=INS;SVLEN=900;END=47184460;SUPPORT=18;COVERAGE=21,18,18,23,22;STRAND=+-;AF=1.000;STDEV_LEN=48.176;STDEV_POS=0.000;SUPPORT_LONG=0	GT:GQ:DR:DV	1/1:50:0:18
chr1	47708465	Sniffles2.DEL.B3AS0	AGCCTGGACAAGGGATGCCGTGCCCAGGAGCCTGGACAAGGGATGCCGTGCCCAGG	N	60	PASS	PRECISE;SVTYPE=DEL;SVLEN=-56;END=47708521;SUPPORT=10;COVERAGE=25,24,24,24,23;STRAND=+-;AF=0.417;STDEV_LEN=0.000;STDEV_POS=0.000	GT:GQ:DR:DV	0/1:60:14:10
chr1	47743226	Sniffles2.INS.2DFS0	N	GTGGTCATGTTGGTAGTGATGGTGTTGGTGATGGAGGTAATGGTGGTGGTCATGTTGCTGGAAGTGGTGGAGGTGGTAGTGATGGTGATGGTGATGGAGGTGGTGGTGGTGGAAGTGGTGATGGTGGTGGTGATGGTGATGGTGGTGGCAGTGATAATAGTGATGGTGATGGTGGTGGTGGTGGCAATGGCAGGAGTTGTAATGGTGATGGTGATGGAGATGATGGTGGTGGTTGTGGTGGTGGAAGTGGTGGTGGTGGTGGTAGTGATGGTGGTGGTGGTGATAATGGTGACGGAGGTGATGGTGGTGGTGGTGGTGGTGGTGGTAGAAGTGGTGGTGGTGGTAGTGATGGTGGTGGTGGTGATAATGGTGACGGAGGTGATGGTGGTGGTGGTGGTGGTGGTAGAAGTGGTGGTGGTGGTAGTGATGGTGGTGGTGGTGATAATGGTGACGGAGGTGATGGTGGCGGTGGTGGTGGTAGAAGTGGTGGTGGTGGTAGTGATGGTGGTGGTGGTGATAATGGTGATGGAGGTGATGGTGGTGGTGGTGGTGGTGGTGGTAGAAGTGGTGGTGGTGGTAGTGATGGTGGTGGTGGTGATAATGGTGACGGAGGTGATGGTGGTGGTGGTGGTGGTGGTGGTAGAAGTGGTGGTGGTGGTAGTGATGGTGGTGGTGGTGATAATGGTGACGGAGGTGATGGTGGTGGTGGTGGTGGTGGTAGAA	60	PASS	PRECISE;SVTYPE=INS;SVLEN=723;END=47743226;SUPPORT=10;COVERAGE=20,20,20,21,20;STRAND=+-;AF=0.500;STDEV_LEN=0.837;STDEV_POS=0.000;SUPPORT_LONG=0	GT:GQ:DR:DV	0/1:60:10:10
chr1	48003131	Sniffles2.DEL.B3CS0	GTATTTTTAGTAGAGATGGGGTTCACCATGTTGGCCAGGCTGGTCTCGAACTCATGACCTCAGGTGATCTGCCTGCTTTGGCCTCCCAAAGTACTGAGATTACAGGCATGAGCCACAGCGCCTGGCCAGACTTTACAATCTTTATTTGTCAATTAAATATTTTTAAAGAGAAAAAGAGTTAGAAATCACCACCCACCCACTCGCATGCATGGAAGGGCCAGGGGAGTGGTGCAGTATTGTAAAAGTCCAGGCAAAGTCAGTGAGCTGAAGACTCTCACCTTCGTATAGAACTACTAAATGATCCTGGCGGAGGCAGGATTTGAATTAGGCTATAAAGGAAAAGTAGGATTTAAATCGATGTAAAGGGCCTTGCTTGCATTCCAGATAATGGGAATGAGGAAAGTGAAAGGGCCAACATGGGGTAGGGAAAAGAAGGTTCTGGTTAGAGTAGAAGGGGTGAATATTGAGATAGCAGGCTGAAGTCGGGACTGGGCTGGGGTGCAGTTTGGCCATGAAGGAGGAAAAGGAGCTGGGGGTTATTGCAGACCAATTCTGTGAAAGACCCTGTATCTAAAGGATTGTAATGATGTTGTGAGACAGATATTTTTATCCCCATTTTAAAGATGAGGAAACTGGGTCTCAGAGGGGAGGCATGACACATTCAAGTCATATAGCTGATAATTAGAAGAACTGGACTGTCTAGCTCTTTCCACTAAAGCATTTGCTTCCTTTAAGACATGAATGGGAAGGTAGCACAGATAGCACAGGCCAGATGGTATGGCTAGTAAACACACACACACACACACACACACACACCACACACACACTGGGGGGCACATACATACCAAATATGGCAATTCCTGTGCTGTGGCTCCCAATCTAATTAGTGGGATGATTGCCATTTAGGAGACTTTTGCCTTTCACTTTAGCCCAAGCTGTGTGAGGCTCCACTCCTCTATTTGGGATTCAATAGGAGTATGGAAAGGGAAAAAAGAAATGTGATGCTTGAAACAAAATACCCCGTCGAGCTGACCACTAAATAGCACTTAGACCCCAAGTATACACACAGCTGCTTTATGTAATGAAGGCTGTGGACCATGTTCCTGGATATAAAATAACAAACCACATATAAAGTTTTATGTTGCTGTGTAATTAGCACAGATCTGTGAGTGAGCATGCAGGCCCGGGTGAGGGGAGGGGTGCTTAGGCCCCGGGCAATGAGCTGTGGAGGAAAGAGCATGCACGGTGGAGCCCAGAAGACAAGAGTTTGAATTCCTGCTCCACCACTTTGTAGCCCTTTGACCTTGGGCAAGTTATTTAAACACTGTAAGCTTCCAATTTCACACCTGTCAAGGGAGGCAAAGCGCATGTCTTATAGCAGTGGTTTTGCCCTCATCCTGGCCTCCAGAGGCATCTGACAATGTCTAAAGACACTTTTGTTTGTCATAACTTGGAAGGTGCTACTGGCATCTAGTGGGTGGAGGCCAGGATGCTGCCCCCACCCTACCCTCACAACAAAGAATTATCCTGCCCAAAATGCGAATCCTGCCAAGATTGAGAAACCTTGCCTTCTAGGTTGCTATGTGATGACATAATAATTACAAACTTTTACTGAGCATTAACTATATGTCAGGCACTGTTCTATCACTAAAGTGTGTCAACCTGTATCTGTTAATAGCAAAGCTAGGAGGGTGGTACTACCATTATCCTCATTCTCTAGATAAGGAAACTGAAGCACAGAGAGAAAACATGCCCCAAATCACACACCTAGTAAGTGATGGAACCAAGGCAGTGTGCCCGGGTTTGAAGCAAAGCAGTGGCATGAACTCATGTGTGTCTACTTCAGTGTCTGGAACGTGGTGGTGATGGTGACTTCTCCACCTCTAGAGTGGGAGGATTCATTCATCCATTCATGCAACATATATGCATTGAGAGCTTAATCACAGCGTGGTGATAAAGAATTGGTTGACAAGATAGGCAAGGTCCTTGCTCACACAACTTATTTTCTAGGTGAGAAGAAAAATTATAAACAAGCAAATCAATAAAAATGGAGATAATGTAAGTGATAGAGAATGTCTGGTGAGTGTTGAGAAGGAGTCTGCCATGAGAAGATATGGGGGAAGAGCATGTCCAGCAGAGAGAACAGGCTGGGAAAAGGCCCAGAGGTGGGGAGGCACCTTGGTCAGTTCAGGAAATAGAGAGAAGTCCAGTGAACCTGGACCTAGGTCATGAGGGAGGAAATTCTGTTTGTTTGTTTGTTTTTGAGACAGGGTCTCACTCCATTGCCCAGGCGGTAGTGTAGTGGCACGATCTCC	N	60	PASS	IMPRECISE;SVTYPE=DEL;SVLEN=-2315;END=48005446;SUPPORT=12;COVERAGE=23,19,19,21,24;STRAND=+-;AF=0.600;STDEV_LEN=46.679;STDEV_POS=25.835	GT:GQ:DR:DV	0/1:46:8:12
chr1	48192625	Sniffles2.DEL.B3DS0	CAGCCACCCCGTCTGGGAGGGAGGTGGGGGGGGTCAGCCCCCCGCCCGGC	N	60	PASS	PRECISE;SVTYPE=DEL;SVLEN=-50;END=48192675;SUPPORT=15;COVERAGE=28,28,28,28,28;STRAND=+-;AF=0.536;STDEV_LEN=0.000;STDEV_POS=0.000	GT:GQ:DR:DV	0/1:60:13:15
chr1	48244737	Sniffles2.INS.2E2S0	N	TATATATAAATTATATTTATATTATATATAAATTATATTTATATTATATATAAATTATATTTATAT	60	PASS	PRECISE;SVTYPE=INS;SVLEN=66;END=48244737;SUPPORT=16;COVERAGE=28,31,32,32,32;STRAND=+-;AF=0.500;STDEV_LEN=0.463;STDEV_POS=20.213;SUPPORT_LONG=0	GT:GQ:DR:DV	0/1:60:16:16
chr1	48483866	Sniffles2.DEL.B3FS0	ATATATAAAATATATATATATACACATATATATAAAATATATATACACACATATATATAAAGTATATATATACACACATATATATAAAATATATATATACAC	N	60	PASS	PRECISE;SVTYPE=DEL;SVLEN=-102;END=48483968;SUPPORT=10;COVERAGE=19,18,18,18,18;STRAND=+-;AF=0.556;STDEV_LEN=0.000;STDEV_POS=0.000	GT:GQ:DR:DV	0/1:52:8:10
chr1	48506848	Sniffles2.INS.2E3S0	N	AAAATATAGATAGTGACGGCCGGGCGCGGTGGCTCACGCCTGTAATCCCAGCACTTTGGGAGGCCGAGGCGGGCGGATCACGAGGTCAGGAGATCGAGACCATCCCGGCTAAAACGGTGAAACCCCGTCTCTACTAAAAATACAAAAAAAAAAAAATTAGCCGGGCGTAGTGGCGGGCGCCTGTAGTCCCAGCTACTTGGGAGGCTGAGGCAGGAGAATGGCGTGAACCGGGAGGCGGAGCTTGCAGTGAGCCGAGATCCCGCCACTGCACTCCAGCCTGGGCGACAGAGCGAGACTCCGTCTCAAAAAAAAAAAAAAAAAAAAAAAAAAAAAAAAAAAA	60	PASS	PRECISE;SVTYPE=INS;SVLEN=340;END=48506848;SUPPORT=13;COVERAGE=22,22,23,22,24;STRAND=+-;AF=0.565;STDEV_LEN=0.787;STDEV_POS=0.000;SUPPORT_LONG=0	GT:GQ:DR:DV	0/1:60:10:13
chr1	48963085	Sniffles2.BND.121CS0	N	N]chr19:29459787]	60	PASS	PRECISE;SVTYPE=BND;SUPPORT=14;COVERAGE=35,18,29,30,30;STRAND=+-;AF=0.538;CHR2=chr19;STDEV_POS=7.400	GT:GQ:DR:DV	0/1:60:12:14
chr1	49084105	Sniffles2.DEL.B40S0	AGTCTCTAGGAAGTTCCAAATTTCCCCACATCTTCCTGTCTTCCGAGCCCTCCA	N	60	PASS	PRECISE;SVTYPE=DEL;SVLEN=-54;END=49084159;SUPPORT=11;COVERAGE=28,26,27,27,26;STRAND=+-;AF=0.407;STDEV_LEN=0.000;STDEV_POS=0.000	GT:GQ:DR:DV	0/1:60:16:11
chr1	49947955	Sniffles2.INS.2E6S0	N	TATATATAAATATATATATTTATAAATATATATTTATATATATAAATATATATATTTATAAATATATATTTATATATATAAATATATATATTTATAAATATATATTTATATATATAAATATATATATTTATAAATATATATTTATATATATAAATATATATATTTATATATATATATT	60	PASS	IMPRECISE;SVTYPE=INS;SVLEN=178;END=49947955;SUPPORT=21;COVERAGE=22,21,21,21,21;STRAND=+-;AF=1.000;STDEV_LEN=13.537;STDEV_POS=11.669;SUPPORT_LONG=0	GT:GQ:DR:DV	1/1:58:0:21
chr1	50369314	Sniffles2.INS.2E8S0	N	TGATGATGGTAGTAATGACGGTGATGATGATGATGGTGATGATGATGGTGGTGATGATGGTAATGGTGATCATGATGATAATGGTGATGGTGGTGGTGGTGATGATGGTGATGGTGGTGGTGATCATGATGGTAGTGATATGATGATGGCGATGATGGTGGTGGTATAATGATAGTGGTGATGATGATGGTGCTGATGATGGTGATGGTGATGATGATAGTGGTGATGGTGGTGGTGATGATGGTGATGGTGGTGGTGATCATGATGGTAGTGATAATGACGATGATGGCGATGATGGTGGTGGTATAATGATAATGGTGATGATGATGGTGCTGATGATGGTGATGATGATAATGGTGATGGTGGTGGTGATGATGATGGTGGTGATGATGAAGATGGTGGTGGCGATGATGATGATGGTGATGATGAAGATGTTGGTGATGATGATGGTGATAATGGTGATGGTGATGATAGTGGTGATAATGGTGGTGGTAATGATCATGATGGTAGTGATAATGATGATGGTGGTGATAATGATGATAG	60	PASS	PRECISE;SVTYPE=INS;SVLEN=543;END=50369314;SUPPORT=27;COVERAGE=30,26,29,31,32;STRAND=+-;AF=0.931;STDEV_LEN=0.000;STDEV_POS=0.000;SUPPORT_LONG=0	GT:GQ:DR:DV	1/1:55:2:27
chr1	50446977	Sniffles2.INS.2EAS0	N	CCCTAATAATTTTCTTTTTTTTTTTTTTTGAGACGGAGTCTCGCTCTGTCGCCCAGGCTGGAGTGCAGTGGCGGGATCTCGGCTCACTGCAAGCTCCGCCTCCCGGGTTCACGCCATTCTCCTGCCTCAGCCTCCCAAGTAGCTGGGACTACAGGCGCCCGCCACTACGCCCGGCTAATTTTTTGTATTTTTAGTAGAGACGGGGTTTCACCGTTTTAGCCGGGATGGTCTCGATCTCCTGACCTCGTGATCCGCCCGCCTCGGCCTCCCAAAGTGCTGGGATTACAGGCGTGAGCCACTGCGCCCGGCC	60	PASS	PRECISE;SVTYPE=INS;SVLEN=310;END=50446977;SUPPORT=16;COVERAGE=27,25,25,25,23;STRAND=+-;AF=0.640;STDEV_LEN=0.354;STDEV_POS=0.000;SUPPORT_LONG=0	GT:GQ:DR:DV	0/1:45:9:16
chr1	50819685	Sniffles2.DEL.B43S0	ATATATACATATATATATACATATATATATACGTATATATATATACATATATATACATATATATATACATATATATATACGTATATATATATAC	N	60	PASS	PRECISE;SVTYPE=DEL;SVLEN=-94;END=50819779;SUPPORT=12;COVERAGE=33,33,32,32,31;STRAND=+-;AF=0.375;STDEV_LEN=0.000;STDEV_POS=0.000	GT:GQ:DR:DV	0/1:60:20:12
chr1	51711467	Sniffles2.INS.2EFS0	N	CCCCCCCACCTCCCTCCCGGACGGGGAAGCTGGCCGGGCGGGGGGCTGACCCCCCCACCTCCCTCCCGGACGGGGCGGCTGGCCGGGCGGGGGGCTGACCCCCCCACCTCCCTCCTGGACGGGGCGGCTGGCCGGGCAGAGGGGCTCCTCACTTCCCAGTAGGGGCGGCCGGGCAGAGGCGCCCCTCACCTCCCGGACGGGGCGGCTGGCCGGGCGGGGGGGCTGATCCCCCCCACCTCCCTCCCGGACGGGGCGGCTGGCCGGCAGAGGGGCTCCTCACTTCCCAGTAGGGGCGGCCGGGCAGAGGCGCCCCTCACCTCCCCGATGGGGCGGCTGGCCGGGCGGGGGGCTGACCC	60	PASS	IMPRECISE;SVTYPE=INS;SVLEN=357;END=51711467;SUPPORT=25;COVERAGE=23,25,25,25,25;STRAND=+-;AF=1.000;STDEV_LEN=25.409;STDEV_POS=0.000;SUPPORT_LONG=0	GT:GQ:DR:DV	1/1:60:0:25
chr1	51804490	Sniffles2.INS.2F1S0	N	CTACGTTCAGACACATTTCCCAAGTATCTCCTACGTTCAGATACATTTCCCAAGTATCTCCTACGTTCAGACACATTTCCCAAGTATCTC	60	PASS	PRECISE;SVTYPE=INS;SVLEN=90;END=51804490;SUPPORT=11;COVERAGE=21,22,21,21,19;STRAND=+-;AF=0.524;STDEV_LEN=0.378;STDEV_POS=0.000;SUPPORT_LONG=0	GT:GQ:DR:DV	0/1:60:10:11
chr1	51852551	Sniffles2.INS.2F2S0	N	TTTTAAACTATATAGTTTATAGTTTTAAACTATATAGTTTATATATAGTTTTAAACTATATAGTTTATATATAGTTTAAAACTATATAGTTTATATATAGTTTTAAACTATATAGTTTATATATAGTTTAAAACTATATAGTTTATATAGTTTAAAACTATATAGTTTATATAGTTTAAAACTATATAGTTTATATAGTTTAAAACTATATAGTTTATATAGTTTTAAACTATATAGTTTAAACTATATAGTTTTAAACTATATAAACTATATAGTTTTAAACTAGTTTATATATAGTTTTAAACTAGTTTAAACTATATAGTTTATGTAGTTTTAAACTATATAGTTTATGTAGTTTTAAACTATATAGTTTATGTAGTTTTAAACTATATAGTTTATGTAGTTTTAAACTATATAGTTTATGTAGTTTTAAACTATATAGTTTTAAACTATGTAGTTTTAAACTATATAGTTTTAAACTATGTAGTTTTAAACTATATAGTTTAAAAACTATATAGTTTATGTAGTTTTAAACTAGTTTATATTTTTTTATATAGTTTAAACTATATAGT	60	PASS	IMPRECISE;SVTYPE=INS;SVLEN=572;END=51852551;SUPPORT=25;COVERAGE=25,24,24,24,26;STRAND=+-;AF=1.000;STDEV_LEN=28.742;STDEV_POS=0.000;SUPPORT_LONG=0	GT:GQ:DR:DV	1/1:60:0:25
chr1	51906870	Sniffles2.INS.2F3S0	N	AGGGAAGGAAGGAAGGAGGGAGGAGGGAGGAAGGAGGAAGGAAGGGAGGGAGGAAGGAAGGAAGGGAGGGAGGAAGGAAGGGAGGGAGGAAGGAGGGAAGAAAGGAAAGAAGGAGGGAGGAGGGAGGAAGGAAGGAAGGAAGGGAGGGAGGAAGGAAAGATGAAGGAAGGAAGGAAGGAAAGATGAAGGAAGGAAGG	60	PASS	PRECISE;SVTYPE=INS;SVLEN=197;END=51906870;SUPPORT=13;COVERAGE=17,14,14,14,15;STRAND=+-;AF=0.929;STDEV_LEN=0.488;STDEV_POS=0.000;SUPPORT_LONG=0	GT:GQ:DR:DV	1/1:26:1:13
chr1	52783854	Sniffles2.INS.2F6S0	N	GTGCGTATGTACATACACGTGTGTGTGTATGTACATACACGTGTGTGTGTATGTACATACACGTGTGTGTATGTACATACACGTGTGTGTATGTACATACAC	60	PASS	PRECISE;SVTYPE=INS;SVLEN=102;END=52783854;SUPPORT=11;COVERAGE=20,20,20,20,19;STRAND=+-;AF=0.550;STDEV_LEN=0.000;STDEV_POS=0.000;SUPPORT_LONG=0	GT:GQ:DR:DV	0/1:59:9:11
chr1	52869966	Sniffles2.INS.2F8S0	N	CCCCCAACACCTCCCTCCCGGACGGGGCTGCTGGCTGGGTGGGGGGCTGACCCCCCCCACCCTCCACCTGGATGGGGCGGCTGGCCGGGGCGGGGCTGA	60	PASS	PRECISE;SVTYPE=INS;SVLEN=99;END=52869966;SUPPORT=16;COVERAGE=26,26,26,25,24;STRAND=+-;AF=0.615;STDEV_LEN=0.354;STDEV_POS=0.000;SUPPORT_LONG=0	GT:GQ:DR:DV	0/1:55:10:16
chr1	53099237	Sniffles2.INS.2FAS0	N	CCTCGGTACACTCACACTGCCTCAGTATAATCACTCCACCTTGGTACACTCACACACCCCT	60	PASS	PRECISE;SVTYPE=INS;SVLEN=61;END=53099237;SUPPORT=23;COVERAGE=23,23,23,23,24;STRAND=+-;AF=1.000;STDEV_LEN=0.000;STDEV_POS=1.519;SUPPORT_LONG=0	GT:GQ:DR:DV	1/1:60:0:23
chr1	53100385	Sniffles2.INS.2FBS0	N	CACTCACACACCCCGCCTCAGTACACTCACATGTCTTGTTTCAGTACACTCACACGTCCCACCTCGGTC	60	PASS	PRECISE;SVTYPE=INS;SVLEN=69;END=53100385;SUPPORT=11;COVERAGE=23,23,23,22,23;STRAND=+-;AF=0.478;STDEV_LEN=0.378;STDEV_POS=3.780;SUPPORT_LONG=0	GT:GQ:DR:DV	0/1:60:12:11
chr1	53284197	Sniffles2.INS.2FDS0	N	ACTTACCTACTACATACCCCGGGCCGCTTACTTACCTACTACATACCCGGTCCGCTTACTTACCTACTACATACCCGGGCCGCTTACTTACCTACTACATACCCGGGCCGCTTACTTACCTACTACATACCCGGGCCGCTTACTTACCTACTACATACCCGGGCCGCTTACTTACCTACTACATACCCGGGCCGCTTACTTACCTACTACATACCCGGGCCGCTTACTTACCTACTACATACCCGGGCCGCTTACTTACCTACTGCATACCCGGGCCGCTTACTTACCTACTGCATACCCGGGCGCTTACTTACCTACTGCATACCCGGCCGCTTACTTACCTACTGCATACCCGGGCCGCTTACTTACCTACTGCATACCCGGGCCGCTTACTTACCTACTGCATACCCGGGCCGCTTACTTACCTACTACATACCCGGGCCGCTTACTTACCTACTACATACCCGGGGCCGCTTACTTACCTACTACATACCCGGGCCGCTTACTTACCTACTACATACCCGGGCCGCTTACTTACCTACTACATACCCGGGCCGCTTACTTACCTACTACATACCGGGCC	60	PASS	IMPRECISE;SVTYPE=INS;SVLEN=576;END=53284197;SUPPORT=21;COVERAGE=19,22,22,23,22;STRAND=+-;AF=0.955;STDEV_LEN=71.735;STDEV_POS=199.019;SUPPORT_LONG=0	GT:GQ:DR:DV	1/1:48:1:21
chr1	53502317	Sniffles2.DEL.B45S0	GGAGAGGGAGAGAAGAGAGGGATGAGGGGGATGGGGAGAGAGGAGAAGGGGGAGGGACAGGGAAAGAGGAGAGGGGGGAG	N	60	PASS	PRECISE;SVTYPE=DEL;SVLEN=-80;END=53502397;SUPPORT=21;COVERAGE=19,20,20,21,22;STRAND=+-;AF=1.000;STDEV_LEN=0.302;STDEV_POS=14.428	GT:GQ:DR:DV	1/1:58:0:21
chr1	53525464	Sniffles2.INS.2FES0	N	GGCTGGGGAGACTGGGGAGGTTGGGGTGCTGGGAGTCTGGGGAGGCTGGGGAGGTGGGGGGCTGGGGAGGCTGGGGAGGTGGAGGCTGGGGAGGTGGGGAGGCTGGGGGCTGGGGGGCTGGGGAGGCTGGGGAGGTGGGGGGCTGGGAGGCTGGGGAGGTGGGGGGCTGGGAAGGCTGGGGAGGTGGGGGGCTAGAAGGCTGGGGGGCTGGGGTGCTGGGGAGGCTGGGGAGGTGGGGGCTGGGAGGCTGGGGGGGCTGGGGCGCTGGGGAGGCTGGGGAGGCTGGGGTGCTGGGCAGGCTGAGGAGGTGGGGAGGCTGGGGGAGCAAGGGGTGGGGGAGGTAGGGAGGCTGGGGAAGGCTGGGGGCGGGGGAGTCTGGGGAGGCTGGGGGGGTGGGGGGGCTAGGAGGTGGGGGAGGCGGGGAGGCTGGGGAGGCTGGGGGGGCTGGGG	60	PASS	PRECISE;SVTYPE=INS;SVLEN=450;END=53525464;SUPPORT=25;COVERAGE=24,22,23,24,26;STRAND=+-;AF=1.000;STDEV_LEN=0.913;STDEV_POS=0.000;SUPPORT_LONG=0	GT:GQ:DR:DV	1/1:60:0:25
chr1	53556596	Sniffles2.INS.2FFS0	N	TGTGTGTGTGTGCAGGTGTACTGCAGGTGTGTGTGTGTGTGCAGGTGTACTGTAGGTA	60	PASS	PRECISE;SVTYPE=INS;SVLEN=58;END=53556596;SUPPORT=28;COVERAGE=28,28,28,28,28;STRAND=+-;AF=1.000;STDEV_LEN=0.000;STDEV_POS=0.000;SUPPORT_LONG=0	GT:GQ:DR:DV	1/1:60:0:28
chr1	53709358	Sniffles2.DEL.B46S0	ACATATACATATATATATACATATATACATATATATACATATACATATATATATACACAC	N	60	PASS	PRECISE;SVTYPE=DEL;SVLEN=-60;END=53709418;SUPPORT=21;COVERAGE=28,28,28,29,31;STRAND=+-;AF=0.750;STDEV_LEN=0.000;STDEV_POS=0.000	GT:GQ:DR:DV	0/1:11:7:21
chr1	53713441	Sniffles2.INS.304S0	N	AGCCTGGGCAACATGGTGAGACCTCATCTCTTCAAGACCAGCCTGGGCAACATGGTGAGACCTCATCTCTTCAAGACCAGCCTGGGCAACATGGTGAGACCTCATCTCTTCAAGACCAGCCTGGGCAACATGGTGAGACCTCATCTCTTCAAGACCAGCCTGGGCAACATGGTGAGACCTCATCTCTTCAAGACCAGCCTGGGCAACATGGTGAGACCTCATCTCTTCAAGACCAGCCTGGGCAACATGGTGAGACCTCATCTCTTCAAGACCAGCCTGGGCAACATGGTGAGACCTCATCTCTTCAAGACA	60	PASS	PRECISE;SVTYPE=INS;SVLEN=312;END=53713441;SUPPORT=17;COVERAGE=31,30,29,28,31;STRAND=+-;AF=0.586;STDEV_LEN=0.441;STDEV_POS=0.000;SUPPORT_LONG=0	GT:GQ:DR:DV	0/1:60:12:17
chr1	54458835	Sniffles2.INS.306S0	N	GAAAGGAAGGAAGGAGGGAGGGAAGGAAGGAAGAAAGGAAGGAGGAAGGGAAGGAGGAAGGAAGGAAGGAGGGAAGGAAGGAAGGAGGGAAGGAAGGAATGTGGGCAGGTGGGAAGGAGGGAGGGAGGGAAGGAAAGAAGGAAGAAAGGAAGGAATGAAGGAAAGAAGGAGGGAGGGAGGGAGGGAAGAAAGGAAGAAAGGAAGGAAGGAAGGTGGGCAGGCG	60	PASS	PRECISE;SVTYPE=INS;SVLEN=223;END=54458835;SUPPORT=10;COVERAGE=16,16,17,17,17;STRAND=+-;AF=0.588;STDEV_LEN=1.225;STDEV_POS=0.000;SUPPORT_LONG=0	GT:GQ:DR:DV	0/1:42:7:10
chr1	54808991	Sniffles2.INS.30DS0	N	CCTACTCATCCCACAGCTCTCAGCTTCCAGAAGCCTTCCTCAGCCCCGCTAGGTGGCGTCTCCCTTCCCAGGAGTCTCCACTGTGGTTGTGTGTTTAGCATCCCTCCCCCC	60	PASS	PRECISE;SVTYPE=INS;SVLEN=111;END=54808991;SUPPORT=11;COVERAGE=21,22,22,21,20;STRAND=+-;AF=0.500;STDEV_LEN=0.378;STDEV_POS=0.000;SUPPORT_LONG=0	GT:GQ:DR:DV	0/1:60:11:11
chr1	55003043	Sniffles2.INS.30FS0	N	TGATGATGATGGTGATTAGGAGATGCTGATGATGAGGATGGTGATGGTGAGAATGGTAATGGTGATGATAATAGTGATGATGATAATAGTGATAATGATGGTGAGGATGGTGATGGTGACAATGGTGATGATGATGATGATGATAGTGATGATGATGGTGATTAGGAGATGGTGATGATGAGGATGGTGATGGTGAGAATGGTAATGGTGATGATAATAGTGATGATGATAATAGTGATAATGATGGTGAGGATGGTGATGGTGACAATGGTGATGATGATGATGATGATAGTGATGATGATGGTGATTAGGAGATGGTGATGATGAGGATGGTGATGGTGAGAATGGTAATGGTGATGATAATAGTGATGATGATGGTGAGGATGGTGATGGTGAAGATGGTGATGATGAGATTGGTGATAGAATGGTGATGGTAATGACGATGTTGATGGTAATGAAGATGTCAATGATGGTGATGTGATGATAATGATGGTAACGGTTATGATGATGGTGATGGTGATAATGATAATGGTGATGATGATGGTAATGGTCACGATGGTGATAGTGATGATGATAGTGGTGATAATGATGGTGATGTTGATAATTTTGGTGGTGATAATAGTTATGGTGATGATTGATGGTAATGAGGATGAGGATGATGACGATTATTATTA	60	PASS	IMPRECISE;SVTYPE=INS;SVLEN=674;END=55003043;SUPPORT=33;COVERAGE=32,33,35,36,35;STRAND=+-;AF=0.943;STDEV_LEN=71.056;STDEV_POS=0.000;SUPPORT_LONG=0	GT:GQ:DR:DV	1/1:60:2:33
chr1	55240234	Sniffles2.INS.310S0	N	GTCCTAGAAATTTCTTTGGGAGAGCTGGGTTCCCATGTAGTTTAGAAACTGAAAGGGCATATAGACCAAGAGAGCACTATCAAGTCACCTAGAGTTCAGAAACATTTAAGTATAAGTCAGAGGGGCATGAAAGGCTGTTTCCAGAAAGGTAGCTACAATCCAGCTTCTCCTCTGATTCTGAGCTCAACTCAGAAGTGGCAAAATTCTTTGAAAGGCGGAAGAGTCAGAGCTTAGGGATGCATAAACTACTAAAAGCTTTGCCTAGAGCACAGACATAAAGCACAGCAAGAACACAGCAGTGTATGTCTTGAATTAATCCTGGCTCAAGGGAAGCCTCAGGTCTTTATTTTACCCAAACCCAAAGAATAATCAAATTGTCATTATTAAATGCTTCCATGTTTAGAATAGGTGCTATGTTTATTTTTCTTTAATGTTTGCTTTGATTAAAGGAAGCCAATATGTACTGAGCACACAGTGTTCACCTGTCACTGTAAGACTATACATTAATTAACTCTTTAAAATTTTCATCCACCTTTCTACACACATTTACAATTGAGAAACTAAGAATTAGTGTTTATGACTTGCTCAAAATAACACAAATATTAGGACTTACTTATAGAGCCAAGTTGATAACCAAATTAATGTATTAATTAATAACATCACCAAAAGAGACTTGCTCACAGTTTATTCTAAATCTCTGTTGCAAACCTAGAGTCTTTTAATTGTCTGATTGATGGTCTGATTGTAGCAATACTTTGTGTCAGGTCCATGAATGACAAATTTGACATACTAAATGATCAAATCAAATTTAAGATGTGAGTTCTGGACTTGCACTGCCCAATATAGTAGCCTCAGCCCTATCTGATTACTATATTTAAATTAATAAAAAATGAGTAAAATAAAAAATTCCTTTCCTCAATCACATAAGCCACATTTTCATTGTTCAGTAGCCATAGATGGCTGGTGAATGCCACATTGGATAGCATATTATTCTCAATGAACATTTCCAGGATATTTTCAACATCACAACAAATTGTGTTGAAAAATTAAATCCCATTTTAATGTTAACAGATCTCCTGTGCATTTGTTAATTTTTAAGCAATTTAACATATTACATGACTCTATTCTCACAATCATCATATGAAAAATACCTAAGTTAATGTTACTATGTTTTATAAAGCAGACTCACCCTGGGATTTTTTTAGAGCCACAGCTGAGGTTAAAGACCCTGGGGACTTAAAACTTGTGCAACTTGTTTATGCCCCTCTTCTTTCCTCTTCTCTTCAACCACTGTCTTTTCCTAGGTGATGTCATCCAATTCCACAACTTTAAATACCTCTTGCCTTGGGACTGGGCTTGATATCCAACTGCTTGACATTGCCATGTGAGTTCTAATAGGCACCTCAAACTTAATATGTCTAAAACAGTACTCTTGATTTTTTTTTTTTTTTTTTTTTTTGAGACGGAGTCTCGCTCTGTCGCCCAGGGCTGGAGTGCAGTGGCGCGATCTCGACTCACTGCAAGCTCCGCCTCCCGGGTTCACGCCATTCTCCTGCCTCAGCCTCCCGTGTAGCTGGGACTACAGGCGCCCGCTACCAC	60	PASS	PRECISE;SVTYPE=INS;SVLEN=1600;END=55240234;SUPPORT=22;COVERAGE=29,22,22,22,27;STRAND=+-;AF=1.000;STDEV_LEN=1.279;STDEV_POS=0.000;SUPPORT_LONG=0	GT:GQ:DR:DV	1/1:60:0:22
chr1	55385703	Sniffles2.INS.311S0	N	CCCTTCCTCCCCTCCTCCCCTCCCTCCCTCCCTCCCTCCCTCCCTTCCTTCCTCCCTTCCTCCCCTCTTCCCCCCTCCCCTCTCCCTCCCTCCCTTCCTCCCTTCCTCCCCTCTTCCCCCCTCCCCTCTCCCTCCCTCCCTCCCTCCCTCCCTTCCTCCCTTCCTCCCCTCTTCCCCCCTCCCCTCTCCCTCCCTCCCTCCCTCCCTCCTTCCTCCCTTCCTCCCCTCTTCCCCCCTCCCCTCTCCCTCCCTCCCTCCCTTCCTTCCTCCCTTCCTCCCCTCTTCCCCCCTCCCCTCTCCCTCCCTCCCTCCCTTCCTTCCTCCCTTCCTCCCCTCTTCCCCCCTCCCCTCTCCCTCCCTCCCTTCCTCCCTTCCTCCCCTCTTCCCCCCTCCCCTCTCCCTCCCTCCCTCCCTCCCTCCCTTCCTCCCTTCCTCCCCTCTTCCCCCTCCCCTCTCCCTCCCTCCCTCCCTCCCTCCCTTCCTCCCTTCCTCCCCTCTTCCCCCCTCCCCTCTCCCTCCCTCCCTCCCTCCCTCCCTTCCTCCCTTCCTCCCCTCTTCCCCCCTCCTCTCTCCCTCCCTCCCTCCCTCCCTTCCTTCCTTCCTCCCTTCCTCCCCTCTTCC	60	PASS	IMPRECISE;SVTYPE=INS;SVLEN=612;END=55385703;SUPPORT=13;COVERAGE=12,12,12,11,13;STRAND=+-;AF=1.000;STDEV_LEN=68.305;STDEV_POS=3.207;SUPPORT_LONG=0	GT:GQ:DR:DV	1/1:36:0:13
chr1	55509050	Sniffles2.DEL.B48S0	ATTAATTACAGTCATGTAATTAATTGCATTAATTACAGTCATGTAATTAATTGC	N	60	PASS	PRECISE;SVTYPE=DEL;SVLEN=-54;END=55509104;SUPPORT=27;COVERAGE=38,41,40,40,40;STRAND=+-;AF=0.675;STDEV_LEN=0.000;STDEV_POS=0.000	GT:GQ:DR:DV	0/1:54:13:27
chr1	55935610	Sniffles2.DEL.B4ES0	AGAAATATAGGGGCCGGGCGCGGTGGCTCACGCCTGTAATCCCAGCACTTTGGGAGGCCGAGGCGGGCGGATCACGAGGTCAGGAGATCGAGACCATCCTGGCTAAAACGGTGAAACCCCGTCTCTACTAAAAATACAAAAAAAAAATTAGCCGGGCGTAGTGGCGGGCACCTGTAGTCCCAGCTACTTGGGAGGCTGAGGCAGGAGAATGGCGTGAACCCAGGAGGCGGAGCTTGCAGTGAGCCGAGATCCCGCCACTGCACTCCAGCCTGGGCAACAGAGCGAGACTCCGTCTCAAAAAAAAAAAAAAAAAAAAAAAAA	N	60	PASS	PRECISE;SVTYPE=DEL;SVLEN=-321;END=55935931;SUPPORT=16;COVERAGE=28,27,27,25,26;STRAND=+-;AF=0.615;STDEV_LEN=0.000;STDEV_POS=0.000	GT:GQ:DR:DV	0/1:55:10:16
chr1	56365435	Sniffles2.DEL.B4FS0	AAAAAGAACCACTGCCTCGGGGTTGCAATCCTAGTCTCTGATAAAACAGACTTTAAACCAACAAAGATCAAAAGAGACAAAGAAGGCCATTACATAATGGTAAAGGGATCAATTCAACAAGAGGAGCTAACTATCCTAAATATTTATGCACCCAATACAGGAGCACCCAGATTCATAAAGCAAGTCCTGAGTGACCTACAAAGAGACTTAGACTCCCACACATTAATAATGGGAGACTTTAACACCCCACTGTCAATATTAGACAGATCAACGAGACAGAAAGTCAACAAGGATACCCAGGAATTGAACTCAGCTCTGCACCAAGCAGACCTAATAGACATCTACAGAACTCTCCACCCCAAATCAACAGAATATACATTTTTTTCAGCACCACACCACACCTATTCCAAAATTGACCACATAGTTGGAAGTAAAGCTCTCCTCAGCAAATGTAAAAGAACAGAAATTATAACAAACTATCTCTCAGACCACAGTGCAATCAAACTAGAACTCAGGATTAAGAATCTCACTCAAAGCCGCTCAACTACATGGAAACTGAACAACCTGCTCCTGAATGACTACTGGGTACATAACGAAATGAAGGCAGAAATAAAGATGTTCTTTGAAACCAACGAGAACAAAGACACCACATACCAGAATCTCTGGGACGCATTCAAAGCAGTGTGTAGAGGGAAATTTATAGCACTAAATGCCTACAAGAGAAAGCAGGAAAGATCCAAAATTGACACCCTAACATCACAATTAAAAGAACTAGAAAAGCAAGAGCAAACACATTCAAAAGCTAGCAGAAGGCAAGAAATAACTAAAATCAGAGCAGAACTGAAGGAAATAGAGACACAAAAAACCCTTCAAAAAATCAATGAATCCAGGAGCTGGTTTTTTGAAAGGATCAACAAAATTGATAGACCGCTAGCAAGACTAATAAAGAAAAAAAGAGAGAAGAATCAAATAGACACAATAAAAAATGATAAAGGGGATATCACCACCGATCCCACAGAAATACAAACTACCATCAGAGAATACTACAAACACCTCTACGCAAATAAACTAGAAAATCTAGAAGAAATGGATACATTCCTCGACACATACACTCTCCCAAGACTAAACCAGGAAGAAGTTGAATCTCTGAATAGACCAATAACAGGCTCTGAAATTGTGGCAATAATCAATAGTTTACCAACCAAAAAGAGTCCAGGACCAGATGGATTCACAGCCGAATTCTACCAGAGGTACAAGGAGGAACTGGTACCATTCCTTCTGAAACTATTCCAATCAATAGAAAAAGAGGGAATCCTCCCTAACTCATTTTATGAGGCCAGCATCATTCTGATACCAAAGCCGGGCAGAGACACAACCAAAAAAGAGAATTTTAGACCAATATCCTTGATGAACATTGATGCAAAAATCCTCAATAAAATACTGGCAAACCGAATCCAGCAGCACATCAAAAAGCTTATCCACCATGATCAAGTGGGCTTCATCCCTGGGATGCAAGGCTGGTTCAATATACGCAAATCAATAAATGTAATCCAGCATATAAACAGAGCCAAAGACAAAAACCACATGATTATCTCAATAGATGCAGAAAAAGCCTTTGACAAAATTCAACAACCCTTCATGCTAAAAACTCTCAATAAATTAGGTATTGATGGGACGTATTTCAAAATAATAAGAGCTATCTATGACAAACCCACAGCCAATATCATACTGAATGGGCAAAAACTGGAAGCATTCCCTTTGAAAACTGGCACAAGACAGGGATGCCCTCTCTCACCGCTCCTATTCAACATAGTGTTGGAAGTTCTGGCCAGGGCAATCAGGCAGGAGAAGGAAATAAAGGGTATTCAATTAGGAAAAGAGGAAGTCAAATTGTCCCTGTTTGCAGACGACATGATTGTTTATCTAGAAAACCCCATCATCTCAGCCCAAAATCTCCTTAAGCTGATAAGCAACTTCAGCAAAGTCTCAGGATACAAAATCAATGTACAAAAATCACAAGCATTCTTATACACCAACAACAGACAAACAGAGAGCCAAATCATGGGTGAACTCCCATTCACAATTGCTTCAAAGAGAATAAAATACCTAGGAATCCAACTTACAAGGGATGTGAAGGACCTCTTCAAGGAGAACTACAAACCACTGCTCAAGGAAATAAAAGAGGACACAAACAAATGGAAGAACATTCCATGCTCATGGGTAGGAAGAATCAATATCGTGAAAATGGCCATACTGCCCAAGGTAATTTACAGATTCAATGCCATCCCCATCAAGCTACCAATGACTTTCTTCACAGAATTGGAAAAAACTACTTTAAAGTTCATATGGAACCAAAAAAGAGCCCGCATTGCCAAGTCAATCCTAAGCCAAAAGAACAAAGCTGGAGGCATCACACTACCTGACTTCAAACTATACTACAAGGCTACAGTAACCAAAACAGCATGGTACTGGTACCAAAACAGAGATATAGATCAATGGAACAGAACAGAGCCCTCAGAAATAATGCCACATATCTACAACTATCTGATCTTTGACAAACCTGAGAAAAACAAGCAATGGGGAAAGGATTCCCTATTTAATAAATGGTGCTGGGAAAACTGGCTAGCCATGTGGAGAAAGCTGAAACTGGATCTCTTCCTTACACCTTATACAAAAATCAATTCAAGATGGATTAAAGATTTAAACGTTAAACCTAAAACCATAAAAACCCTAGAAGAAAACCTAGGCATTACCATTCAGGACATAGGCGTGGGCAAGGACTTCATGTCCAAAACACCAAAAGCAATGGCAACAAAAGCCAAAATTGACAAATGGGATCTAATTAAACTAAAGAGCTTCTGCACAGCAAAAGAAACTACCATCAGAATGAACAGGCAACCTACAAAATGGGAGAAAATTTTCGCAACCTACTCATCTGACAAAGGGCTAATATCCAGAATCTACAATGAACTCAAACAAATTTACAAGAAAAAAACAAACAACCCCATCAAAAAGTGGGCGAAGGACATGAACAGACACTTCTCAAAAGAAGACATTTATGCAGCCAAAAAACACATGAAGAAATGCTCATCATCACTGGCCATCAGAGAAATGCAAATCAAAACCACTATGAGATATCATCTCACACCAGTTAGAATGGCAATCATTAAAAAGTCAGGAAACAACAGGTGCTGGAGAGGATGCGGAGAAATAGGAACACTTTTACACTGTTGGTGGGACTGTAAACTAGTTCAACCATTGTGGAAGTCAGTGTGGCGATTCCTCAGGGATCTAGAACTAGAAATACCATTTGACCCAGCCATCCCATTACTGGGTATATACCCAAAGGACTATAAATCATGCTGCTATAAAGACACATGCACACGTATGTTTATTGCGGCACTATTCACAATAGCAAAGACTTGGAACCAACCCAAATGTCCAACAATGATAGACTGGATTAAGAAAATGTGGCACATATACACCATGGAATATTATGCAGCCATAAAAAATGATGAGTTCATATCCTTTGTAGGGACATGGATGAAATTGGAAACCATCATTCTCAGTAAACTATCGCAAGAACAAAAAACCAAACACCGCATATTCTCACTCATAGGTGGGAATTGAACAATGAGATCACATGGACACAGGAAGGGGAATATCACACTCTGGGGACTGTGGTGGGGTCGGGGGAGGGGGGAGGGATAGCATTGGGAGATATACCTAATGCTAGATGACACATTAGTGGGTGCAGCGCACCAGCATGGCACATGTATACATATGTAACTAACCTGCACAATGTGCACATGTACCCTAAAACTTAGAGTATAATAAAAAAAAAAAAAAAAAAAA	N	58	PASS	PRECISE;SVTYPE=DEL;SVLEN=-3855;END=56369290;SUPPORT=36;COVERAGE=36,30,30,30,36;STRAND=+-;AF=1.000;STDEV_LEN=0.000;STDEV_POS=0.000	GT:GQ:DR:DV	1/1:60:0:36
chr1	56776935	Sniffles2.DEL.B51S0	AGAAAATAGAAGGCCCAGGCCGGGCGCGGTGGCTCACGCCTGTAATCCCAGCACTTTGGGAGGCCGAGGCGGGCGGATCACGAGGTCAGGAGATCGAGACCATCCCGGCTAAAACGGTGAAACCCCGTCTCTACTAAAAAATACAAAAAATTAGCCGGGCGTAGTGGCGGGCGCCTGTGGTCCCAGCTACTTGGGAGGCTGAGGCAGGAGAATGGCGGGAACCCGGGAGGCGGAGCTTGCAGTGAGCCGAGATCCCGCCACTGCACTCCAGCCTGGGCGACAGAGCGAGACTCCGTCTCAAAAACAAAAAAAAAAAAAAAAAAAAAAAAAAAAAAAAAA	N	60	PASS	PRECISE;SVTYPE=DEL;SVLEN=-339;END=56777274;SUPPORT=25;COVERAGE=27,25,25,25,25;STRAND=+-;AF=1.000;STDEV_LEN=0.000;STDEV_POS=0.000	GT:GQ:DR:DV	1/1:60:0:25
chr1	56885395	Sniffles2.INS.31BS0	N	CATAAATATATATTTATTTAAATATATATTTACATAAATATATATTTATTTAAATATATATTTACATAAATATATATTTATTTAAATATATATTTACATAAATATATATTTATTTAAATATATATTTACATAAATATATATTTATTTAAATATATATTTATATTTATTTAAATATATATTTACATAAATATATATTTATTTAAATATATATTTACATAAATATATATTTATTTAAATATATATTT	60	PASS	PRECISE;SVTYPE=INS;SVLEN=245;END=56885395;SUPPORT=13;COVERAGE=21,23,23,23,23;STRAND=+-;AF=0.565;STDEV_LEN=0.000;STDEV_POS=0.000;SUPPORT_LONG=0	GT:GQ:DR:DV	0/1:60:10:13
chr1	56885430	Sniffles2.INS.31AS0	N	AAATATATATTTATTTAAATATATATTTACATAAATATATATTTATTTAAATATATATTTAA	60	PASS	PRECISE;SVTYPE=INS;SVLEN=62;END=56885430;SUPPORT=10;COVERAGE=21,23,23,23,23;STRAND=+-;AF=0.435;STDEV_LEN=0.408;STDEV_POS=0.000;SUPPORT_LONG=0	GT:GQ:DR:DV	0/1:60:13:10
chr1	56929082	Sniffles2.INS.31CS0	N	ACTGTGTAACAGTGGACAAATTGCTTAAGTGCTCTAAGCCTCAGTTCCCCCCAGCTGTTCTAGCATCTACCTTATAAGGTTGTCATGAGGATGGAAGGGATTAATACACAGAATCCATGGCTGACACATAGTAGTCATCCAATAAACAGTAACTACCATTATTATTGAACAAGACCTTGTACTCATCAAGGAAAGAATGCATTAATATTTATTCATTGATTCATTATTAAGCACCTATTTAT	60	PASS	PRECISE;SVTYPE=INS;SVLEN=242;END=56929082;SUPPORT=14;COVERAGE=32,31,30,31,30;STRAND=+-;AF=0.467;STDEV_LEN=0.000;STDEV_POS=0.000;SUPPORT_LONG=0	GT:GQ:DR:DV	0/1:60:16:14
chr1	56983101	Sniffles2.INS.31DS0	N	ATATAGACATATATATAGACATATATATAGACATATATATAGACATATATATAGAC	60	PASS	PRECISE;SVTYPE=INS;SVLEN=56;END=56983101;SUPPORT=21;COVERAGE=20,20,20,20,19;STRAND=+-;AF=1.000;STDEV_LEN=2.412;STDEV_POS=0.000;SUPPORT_LONG=0	GT:GQ:DR:DV	1/1:58:0:21
chr1	57395727	Sniffles2.DEL.B52S0	TCCCATGGCTACCATATTAGGGAATACAGACCTATAGCATTCTTAAGTATAGAGGC	N	60	PASS	PRECISE;SVTYPE=DEL;SVLEN=-56;END=57395783;SUPPORT=12;COVERAGE=26,26,26,26,26;STRAND=+-;AF=0.462;STDEV_LEN=0.000;STDEV_POS=0.000	GT:GQ:DR:DV	0/1:60:14:12
chr1	57606529	Sniffles2.INS.320S0	N	TGAAATATATAATATAATATATTATATATTATATATGAAATATATAATATAATATATTATATATTATATATATGAAATATATAATATAATATATTATATATTATATATGAAATATATAATATAATATATTATATATTATATATATGAAATATATAATATAATATATTATATATTATATATGAAATATATAATATAATATATTATATT	60	PASS	PRECISE;SVTYPE=INS;SVLEN=207;END=57606529;SUPPORT=26;COVERAGE=27,26,26,26,25;STRAND=+-;AF=1.000;STDEV_LEN=0.611;STDEV_POS=0.000;SUPPORT_LONG=0	GT:GQ:DR:DV	1/1:60:0:26
chr1	57638921	Sniffles2.DEL.B53S0	AACTTTATAAAGTTCTTCATAAAGAACTTTAGTAAATAACTTTATAAAGTTCTTCATAAAGAACTTTAGTAAAT	N	60	PASS	PRECISE;SVTYPE=DEL;SVLEN=-74;END=57638995;SUPPORT=15;COVERAGE=36,36,36,36,37;STRAND=+-;AF=0.417;STDEV_LEN=0.000;STDEV_POS=0.000	GT:GQ:DR:DV	0/1:60:21:15
chr1	57695362	Sniffles2.DEL.B54S0	AAGAAAGAAAGAAAGAAAGAAAGAAAGAAAGAAAGAAAGAAAGAAAGAAAGA	N	60	PASS	PRECISE;SVTYPE=DEL;SVLEN=-52;END=57695414;SUPPORT=19;COVERAGE=33,33,33,31,29;STRAND=+-;AF=0.594;STDEV_LEN=0.000;STDEV_POS=2.412	GT:GQ:DR:DV	0/1:60:13:19
chr1	57739435	Sniffles2.INS.321S0	N	CCCTCCCCTCCCCTCCCCTCCCCTTCCCTCCCCTCCCCTCCCCTCCCCTT	60	PASS	PRECISE;SVTYPE=INS;SVLEN=50;END=57739435;SUPPORT=10;COVERAGE=30,29,29,29,29;STRAND=+-;AF=0.345;STDEV_LEN=0.632;STDEV_POS=7.494;SUPPORT_LONG=0	GT:GQ:DR:DV	0/1:47:19:10
chr1	57877540	Sniffles2.DEL.B55S0	GATTTATTTTTTTTTTTTTTTTTTTTTTTTTTGAGACGGAGTCTCGCTCTGTCGCCCAGGCCGGACTGCGGACTGCAGTGGCGCAATCTCGGCTCACTGCAAGCTCCGCTTCCCGGGTTCACGCCATTCTCCTGCCTCAGCCTCCCGAGTAGCTGGGACTACAGGCGCCCACCACCGCGCCCGGCTAATTTTTTTTTTGTATTTTTAGTAGAGACGGGGTTTCACCTTGTTAGTCAGGATGGTCTCGATCTCCTGACCTCATGATCCACCCGCCTCGGCCTCCCAAAGTGCTGGGATTACAGGCGTGAGCCACCGCGCCCGGCC	N	60	PASS	PRECISE;SVTYPE=DEL;SVLEN=-324;END=57877864;SUPPORT=25;COVERAGE=27,25,25,23,22;STRAND=+-;AF=1.000;STDEV_LEN=0.000;STDEV_POS=0.000	GT:GQ:DR:DV	1/1:60:0:25
chr1	58278238	Sniffles2.DEL.B56S0	ACACGCATACTGTCTCTCGCCTGCTGCCATGTAAGATGTGCCTGCTTCACCTTCTGCCATGATTGTAAGTTTCCTGAGGCCTCTCCAGCCATGTGGAACTGTGGATCAATTAAACCTCTTTCCTTTATAAATTACCCAGTCTCAGATGTTTCTTTTATAGCAATGTGAGAACAGACTAATACAAAGGCCCAGCTCAAATGTTCCCTGCCATATGAAGCTTTCCTTGATTTTATGGGCAGTCACTCCTAGTTCTTTGTGCCCACAGCATTCTCTTATTATCTCTATCATAGCATTTACTGCACCGTTTTGAAATGTATTAATTTACTTGTCTGCATCTCTTACTAGGCAGGGCTAGAAGAGTGTGACCCTTTATTTGGGATACAGAATCAGGCGGTGCACCAGTTAAGGTAAAGCAAACTGCTCTAACAAAATTGGAAATGATCCAGCATATGATTTTCAACCAGATTTTCCTGATCAGCAGCAGGCGGGGGGGGCCTGTGCTCCATACAGTCATTCAGGGACGAATCTGATTAAAATTCTGCCATTTTCATGGCATCCAAGATCTCCTTCATCAAGTCAGCAGGTGAGTGAAAAAATAACTAAGAAGGCACACTTTTCCCTAACCACTTCAGGCCAGAAGGGGCAAACGAAGGTCTCTCTTCATATCTCACTGGAGAGAACTGAGCATGTGGCCCCTCCTGGAGAAGGAGAAGGATTAGAAACTAAGCCCTGGCCTAGAAGCCACTTTCCAGTGATGATTCTACACTGCAGAAAAGGAGCAGAGATCTTTGGAGGACAGCTGGCCATCTCTACCAAGGGTAACAAAAATGGACTCTTTAGACACAAACCTACCCTACTCAGGAGGTAAATAGTGAATTTCTACCTGAAGCTTTCTGGTAAGTTCAGCATTTAG	N	60	PASS	PRECISE;SVTYPE=DEL;SVLEN=-913;END=58279151;SUPPORT=18;COVERAGE=32,31,31,31,33;STRAND=+-;AF=0.581;STDEV_LEN=0.000;STDEV_POS=0.000	GT:GQ:DR:DV	0/1:60:13:18
chr1	58552312	Sniffles2.DEL.B57S0	AGATAGGCATGGCGGCTCGTGCCTATAGTCCCAGCTACTCGGGAGGCTGAAGCAGAAGAATTGTTGTTCCTTGGCCGGGCACAGTGGCTCACGCCTGTAATCCCAGCAAGTTGGGACGCTGAGGTGGGCAGATCACTTGAGGTCAGGAGTTTGAGATCAGCCTGGCCAACATGGTGAAGCCCCTGTCTCTACTAAAAATACACACATACACACACACACACACACACACACACACACACACACACACACACA	N	60	PASS	IMPRECISE;SVTYPE=DEL;SVLEN=-252;END=58552564;SUPPORT=11;COVERAGE=24,24,25,25,26;STRAND=+-;AF=0.440;STDEV_LEN=1.512;STDEV_POS=53.671	GT:GQ:DR:DV	0/1:60:14:11
chr1	58961170	Sniffles2.DUP.F3BS0	N	<DUP>	60	PASS	PRECISE;SVTYPE=DUP;SVLEN=3119;END=58964289;SUPPORT=11;COVERAGE=20,20,36,26,24;STRAND=+-;AF=0.355;STDEV_LEN=0.000;STDEV_POS=0.000	GT:GQ:DR:DV	0/1:54:20:11
chr1	58981109	Sniffles2.DEL.B58S0	AAGAAAGAAAGAAAGAAAGAAAGAAAGAAAGAAAGAAAGAAAGAAAGAAAGAAAGAAAGAAAGAAAGAAAGAAAGAAAGAAAGAAAGAAAGAAAGAAAGAAAGAAAGAAAGAAAGAAAGAAAGAAAGAAAGAAAGA	N	60	PASS	PRECISE;SVTYPE=DEL;SVLEN=-136;END=58981245;SUPPORT=28;COVERAGE=27,27,27,27,27;STRAND=+-;AF=1.000;STDEV_LEN=17.112;STDEV_POS=2.767	GT:GQ:DR:DV	1/1:60:0:28
chr1	59406191	Sniffles2.INS.327S0	N	ACTTGTGGCACTTTTTTTTTTTTTTTTTTTTTTTTTTTTTTTTTTTTGAGACGGAGTCTCGCTCTGTCGCCCAGGCTGGAGTGCAGTGGCGGGATCTCGGCTCACTGCAAGCTCCGCCTCCCGGGTTCACGCCATTCTCCTGCCTCAGCCTCCCAAGTAGCTGGGACTACAGGCGCCCGCCACTACGCCCGGCTAATTTTTTGTATTTTTAGTAGAGACGGGGTTTCACCGTTTTAGCTGGGATGGTCTCGATCTCCTGACCTCGTGATCCGCCCGCCTCGGCCTCCCAAAGTGCTGGGATTACAGGCGTGAGCCACCGCGCCCGGCC	60	PASS	PRECISE;SVTYPE=INS;SVLEN=328;END=59406191;SUPPORT=16;COVERAGE=31,33,33,34,33;STRAND=+-;AF=0.485;STDEV_LEN=0.518;STDEV_POS=0.000;SUPPORT_LONG=0	GT:GQ:DR:DV	0/1:60:17:16
chr1	59491054	Sniffles2.INS.328S0	N	CCCTCCCCTCCCTCCTTCTTTCTCTCCCTCCCTCCCTCCCTCCCTCCCTCCCTCCCTC	60	PASS	PRECISE;SVTYPE=INS;SVLEN=58;END=59491054;SUPPORT=20;COVERAGE=19,20,20,20,20;STRAND=+-;AF=1.000;STDEV_LEN=6.280;STDEV_POS=0.000;SUPPORT_LONG=0	GT:GQ:DR:DV	1/1:55:0:20
chr1	59640573	Sniffles2.DEL.B59S0	CCATGTACAATTTCTTCTTTTGGCCCCTAAAACGTTTCCCTGGACACAGAGTAAGTGCTCAGTATATGCTTATTTATAATTTATAGGCAACATAGAGATAATAAAGAGGTCATTTGTTGCCTTAGATAAAACAAACATATGAAGAATTTAATAATACCAAATGAATTAAGTGGCTACTGACACTGACTATCCATATCGTAAGTATTTAATACCAATATTAATTTCCAAGTAAATGAAGATAAACTCCAATTGTATCATAATTATGAGACTGTTTATTCATCAAACAAATACAGGCCCTGTTACAGTTGTTGGGGGATATAAGAGTAGCTAGACACAATCCCAGCCCTCAGGAATATCACCATCTTTGGGAGGCAGACAAAATATATAAACAGGGAATGGAAAGATAGTATTAAGCTCCAGATGTCCTTCACTGTCCAGAGCTCTCCAGATGCATGGAAGACGATTGCCCAACCTGGTCCCAGCGGTCAGGAAAGCTCCAGACAGGAAGTAACATTGACACTGAGTGAAGCTGGGAAGGGGGTTTGAGGCCAAGGGAATCATAGTATGTGCAGTATTCTAGAGGGAAGAGAGCATGGCATGTGAATGTCTACAATTTTGGCTCCTTGTATCATTGTCTAACCAATGATAGATTGCCTTTAGCATTTTATCTTAATAATAAAAAAAGAAAATTTTCTCGGATTTCTCAGAGAACCACTGGATATCTGTATATTCCGGCTTTGGCAGCGTTGCACTCTCCCAGTTCTCTACTCTCCCCTCAGGTGACTCTTTTCTTGCATTGTTAAACATTTACCCATTCACTGTGTTTTTATTGAATACCTGCTATGTGCAGG	N	60	PASS	PRECISE;SVTYPE=DEL;SVLEN=-851;END=59641424;SUPPORT=17;COVERAGE=26,26,27,26,26;STRAND=+-;AF=0.654;STDEV_LEN=0.000;STDEV_POS=0.000	GT:GQ:DR:DV	0/1:42:9:17
chr1	59998181	Sniffles2.INS.329S0	N	GAAAGAAATACCTCTGGGTCATGAGTGTGAGGTTTTTGACAAAAGATGATCGAAACAATAATGATGTTATCTTAGGCTTGTGGGTCCATTTCAAAGGATGTTAAAGCACTCTTAGTCTGCCAGTCCTGTTCATTTAGCAAAGGAGGCTGGGGCCCAGAAAGTACAAGTGGTTTACTAAGATCACACACATCTTAGAGTAGACCTAAGACTAGAAGCAGGGCATAAAGGCTAGCTCA	60	PASS	PRECISE;SVTYPE=INS;SVLEN=236;END=59998181;SUPPORT=21;COVERAGE=36,40,40,40,38;STRAND=+-;AF=0.525;STDEV_LEN=0.467;STDEV_POS=13.300;SUPPORT_LONG=0	GT:GQ:DR:DV	0/1:60:19:21
chr1	60064775	Sniffles2.INS.32AS0	N	ATATATAAATATATAATTATATTTAATATATAAATATATAATTATATTTAAT	60	PASS	PRECISE;SVTYPE=INS;SVLEN=52;END=60064775;SUPPORT=11;COVERAGE=23,24,24,24,24;STRAND=+-;AF=0.458;STDEV_LEN=0.000;STDEV_POS=0.000;SUPPORT_LONG=0	GT:GQ:DR:DV	0/1:60:13:11
chr1	60065004	Sniffles2.INS.32BS0	N	AAATATATATATTTAATATATATAAAATATATATTAAATATATATATTTAATATATATAAAATATATATTAAATATATATATTTAATATATATAAAATATATATTAAATATATATATTTAATATATATA	60	PASS	PRECISE;SVTYPE=INS;SVLEN=129;END=60065004;SUPPORT=12;COVERAGE=23,24,25,24,25;STRAND=+-;AF=0.480;STDEV_LEN=0.000;STDEV_POS=0.000;SUPPORT_LONG=0	GT:GQ:DR:DV	0/1:60:13:12
chr1	60822424	Sniffles2.INS.331S0	N	ATACCTAGTTTTCTTAGGAAAAGAAGGTGAAGCAGTCAGGTGAAGATAGTACCATTTGCTGAGCTAAGCAATACTAGCAAAAGTGGGGACCATGAGTTCATTTGGGAATATTTTAAGTTTGGGCTACTCTAATTCCCTGAAAATATCAGGTGCATAGTTTGATGTGTCTAATCAAACTTATACAGCACTTAAGTGTGTGTTTCAAAATAAATATTCAATACATATTGATATGATTTATTA	60	PASS	PRECISE;SVTYPE=INS;SVLEN=240;END=60822424;SUPPORT=20;COVERAGE=22,20,19,19,19;STRAND=+-;AF=1.000;STDEV_LEN=0.000;STDEV_POS=0.000;SUPPORT_LONG=0	GT:GQ:DR:DV	1/1:55:0:20
chr1	60878387	Sniffles2.INS.332S0	N	TTGTGCATGTGTTTGTAAGGGGAACATTACAACACATGCACATTACAAAACAT	60	PASS	PRECISE;SVTYPE=INS;SVLEN=53;END=60878387;SUPPORT=11;COVERAGE=23,23,23,23,22;STRAND=+-;AF=0.478;STDEV_LEN=0.000;STDEV_POS=0.000;SUPPORT_LONG=0	GT:GQ:DR:DV	0/1:60:12:11
chr1	61393245	Sniffles2.INS.334S0	N	CTCTCTCTCTCTCTCTCTCTCTCTCTCTCGGTTTCTTCTGCCCCTCTCTCTCTCTCTCTCTCTCTCACACACACACACACACACGCAGACACAATTACTGTTTTAAATATGAAGCTCACATTTAAGCTTCAGTGCAGGGTTTTCAGCCTCCCCTATTGACAGAATCATAAATCATGTTAAAGTTAAGTGAATTACTATAGCATGGGTCTGTAGCTTTAACAATGTTTATGTAGTATCAGCTTATCATCCATGTAGGAAAGGAGAGGTGAGTGCTGATACTGGAAATGGGAATGTATGGCCCTATTAATGTGCTTGCAGTATCACTAAGAGTCACCCATTCCAGGCTGCATCCTTTGTGTTATTGAAACTAGCATATTTAATCACCCACATGTATGGAATGTTTTTTAAACCTCATATTTTGGCAGTAAATTTACATTTGCCGTTTCTTCATATTGAATGGTAGCTGCTTTTTCCCCCTGAAAAAAATTCCTTTTCCTTATGCACAAACACATCTCAGGATCATCAGAATTGCCAGCTGCTATTACAATAATAAGGGGCCTATGAGCAAAAAAAAAATCTGAAAGCAAATAAATCATTTGACCTCTGAAAAATAAATGGGAGCAGCAGAGGGCAATGAAAAGAGCGTGGGCTTTGGAGTCAGACAGAATAGAATTTAGATCCTGGATGGCCACTTGGGGTCTAGCTTCTCCAAGTCACTTATTCTCTGCTGGTCTTTGTTTTCGCACCTGTCTCAAATTGGAAAGGCTTTCTGGGAGGGGGAAGTGAGATGACTCATGGAAAGAGCTCGGTATACAGTAGGCATCCAGTACATACATGTTCATTATCTCTCAGATTCTCCCATCCCTGTATTGCTATTTGTTTTTGTATGTGGTTCTCTTGCGATGATTCTTTCATTCCTCACTCCCCATCCCCAGTTCTCTCTTTCTACCTGCTCGTGTTGGTCCAGAAGGAAGAATGTGTTCCCCCTCTCGGGGAGAGGCCACATTTGCCTAGAAGAGATGTGGCCTCGGGGACATGAGCAAGCCCCGTTACCCCATCCCATCGCTCTTGTACACTTGGAAGCATGGGGGGGGAGCCTTTCCAGTGGAGCAAGCAGCCCCTCTCGCATAAGGGGTAGCCCCTTAGCCATGTTCTAGGCTTTGCTCTGACCTGCCTTCATTCAGGCATGGCTCTTCCTAAAGGGATATGCACCTTTGTTGTTTACAAGAATCTGTTGTTTTTAAGAGTCAATTTGGCAAATAATTATTGGGCACTTATTATCTGCCAAGCACTGTGCCGGGCCCTAATGAACAAGCTAGACCAGCCAGTCCTGCTCTTCCAATCTAGCAGAACAGACAGATATTAGACAAATGATTACACCTGTGATGAGATTAATATGCAGGGAATTAAAGAAGATGGAGGAATACTATAGCAAGCTGTTTGAAATATTCGCAGAGATTTGGATGTACTTATGTCAGGATATATGGGTCTTTTTTGTTGGTATGCAATATGAATTTTTAAAACTTTGGTATCCCTGAGGGATATGTCTAGATCTTTCTGAATCTCCAAATTCCTGAGTATCATAATAAGAGTTGTTGAATTGTCACATACCAGGTAATGAACAGTAGATATGTTAAGACATATTTGTTCTAGTGAAAGATTCTTACAAATGAAAGAAACCCAACCAAATTGCTTTGCCATTCCTCCACTCCCCCAAAAGCAAATAATGGATTAGTTTATGTAACTGAAAAGTCCAGGGGTATATGGCTTCAGGTAGAGATGGAGTCAGGTGTTCAGATGCTACCTTCAGAAAGCTCTTGCTCTCTTGCGCTTGCTCGCGCTCTCTCTCTCTCTCCCCCTCTCCCTGTTCCTCTCTCTCTCTCT	60	PASS	PRECISE;SVTYPE=INS;SVLEN=1884;END=61393245;SUPPORT=18;COVERAGE=28,14,14,14,17;STRAND=+-;AF=1.000;STDEV_LEN=3.872;STDEV_POS=0.000;SUPPORT_LONG=0	GT:GQ:DR:DV	1/1:50:0:18
chr1	61871404	Sniffles2.INS.335S0	N	TATATATATATACATATATATGTACATATATATGTGTATATATATATACATATATATGTACATATATATGTGTA	60	PASS	PRECISE;SVTYPE=INS;SVLEN=74;END=61871404;SUPPORT=15;COVERAGE=31,31,31,31,30;STRAND=+-;AF=0.484;STDEV_LEN=0.000;STDEV_POS=0.000;SUPPORT_LONG=0	GT:GQ:DR:DV	0/1:60:16:15
chr1	61924915	Sniffles2.DEL.B5DS0	AAAAAGACAGACAGGCGGCCGGGCGCGGTGGCTCACGCCTGTAATCCCAGCACTTTGGGAGGCCGAGGCGGGTGGATCACGAGGTCAGGAGATCGAGACCAAGGTGAAACCCCGTCTCTACTAAAAATACAAAAAGTTAGCCGGGCGTAGTGGCGGGCGCCTGTGGTCCCAGCTACTCGGGAGGCTGAGGCAGGAGAATGGCGTGAACCCGGGAGGCGGAGCTTGCAGTGAGCCGAGATCGCGCCACTGCACTCCAGCCTGGGTGACAGAGCGAGACTCCGTCTCAAAAAAAAAAAAAAAAAAAAAAAAAAAAAAAAAAAAAAAAAAAAAAAAAAAAAAAAAAAAAAAA	N	60	PASS	PRECISE;SVTYPE=DEL;SVLEN=-349;END=61925264;SUPPORT=26;COVERAGE=26,25,25,23,24;STRAND=+-;AF=1.000;STDEV_LEN=0.000;STDEV_POS=0.000	GT:GQ:DR:DV	1/1:60:0:26
chr1	62123777	Sniffles2.DEL.B5ES0	AAATGTGCTATAAGTTTCTTAACCAGTTTCCTATTATTGAACAATTAGCAT	N	60	PASS	PRECISE;SVTYPE=DEL;SVLEN=-51;END=62123828;SUPPORT=11;COVERAGE=18,18,18,18,20;STRAND=+-;AF=0.611;STDEV_LEN=0.000;STDEV_POS=0.000	GT:GQ:DR:DV	0/1:39:7:11
chr1	62137610	Sniffles2.INS.338S0	N	ACACAGAGTGAGGGGGGACAGAGGCCTGAGGGGGAAATGCCTCCGGAGGGGGGGACACAGAGTGAGGGGGGACAGAGGCCTGAGGGGGAAATGCCTCCGGAGGGGGGAACACAGAGTGAGGGGGGGACAGAGGCCTGAGGGGGAAATGCCTCCGGAGGGGGAACACAGAGTGAGGGGGGACAGAGGCCTGAGAGGGAAATGTCTCTGGAGGGGGAAACACAGAGTGAAGGGGGACAGAGGCCTGAGAGGGAAATGTTTCTGGAGGGGGAAACACAGAGTGAAGGGGGACAGAGGCCTGAGAGGGAAATGCCCTCCGGAGGGGGGAACACAGAGTGAGGGGGACAGAGGCCTGAGGGGGAAATGCCTCTGGAGGGGGGA	60	PASS	PRECISE;SVTYPE=INS;SVLEN=378;END=62137610;SUPPORT=13;COVERAGE=21,20,20,20,19;STRAND=+-;AF=0.650;STDEV_LEN=1.952;STDEV_POS=0.000;SUPPORT_LONG=0	GT:GQ:DR:DV	0/1:33:7:13
chr1	62278317	Sniffles2.DEL.B60S0	CTTTCTTCCTTCCTTCCTTCCTTCCTTCCTTCCTTCCTTCCTTCCTTCCTTCCTTCCTTC	N	60	PASS	PRECISE;SVTYPE=DEL;SVLEN=-60;END=62278377;SUPPORT=18;COVERAGE=16,16,16,17,16;STRAND=+-;AF=1.000;STDEV_LEN=3.795;STDEV_POS=1.265	GT:GQ:DR:DV	1/1:50:0:18
chr1	62349431	Sniffles2.DEL.B61S0	GGGAGAAGAGGGAAAGGGAGAGAAGGGGAAAGGGAGGGAAAGGGAGGGGTTGTGGGGGAGAAGTGAAGAGGGGAAGGGGAAAGGAGAGGAGGGGGAAGTGGGGAGGGGAAGGGGAAGGGAGGGGTTGGGAGGGGAGAAGTGGGGAGGGGAGGGGGAAGGGAA	N	60	PASS	PRECISE;SVTYPE=DEL;SVLEN=-162;END=62349593;SUPPORT=13;COVERAGE=14,13,13,13,12;STRAND=+-;AF=1.000;STDEV_LEN=0.000;STDEV_POS=0.000	GT:GQ:DR:DV	1/1:36:0:13
chr1	62686149	Sniffles2.DEL.B62S0	AGTAATAACTTTTTTTTTTTTTTTTTTTTTTTTTTTTTTTTTTTGAGACGGAGTCTCGCTCTGTCGCCCAGGCCGGACTGCGGACTGCAGTGGCGCAATCTCGGCTCACTGCAAGCTCCGCTTCCCGGGTTCACGCCATTCTCCTGCCTCAGCCTCCCGAGTAGCTGGGACTACAGGCGCCCGCCACCGCGCCCGGCTAATTTTTTGTATTTTTTTTTTTTAGTAGAGACGGGGTTTCACCTTGTTAGCCAGGATGGTCTCGATCTCCTGACCTCATGATCCACCCGCCTCGGCCTCCCAAAGTGCTGGGATTACAGGCGTGAGCCACCGCGCCCGGCC	N	60	PASS	PRECISE;SVTYPE=DEL;SVLEN=-339;END=62686488;SUPPORT=22;COVERAGE=22,22,22,22,22;STRAND=+-;AF=1.000;STDEV_LEN=0.000;STDEV_POS=0.000	GT:GQ:DR:DV	1/1:60:0:22
chr1	62996095	Sniffles2.DEL.B63S0	GACCCTTCGCTGACCTCTCACCATGGGTCAGGCCTGCTGCTAAGCACCTTCTTATGCTATTTTGCTTTATCCTTAAAACAACCCTGCAATGTAGGTTCTATTGGCTTCTCTAAGTCACACATGTAACAATTTGCTCAAGCTTACTCAGTACAGCTGGCATTCTAATTCAGCCACGGCATCTACTACCATGTCTCCCTTTTAACAAACCTCTCGCAATCTCCAACATACTTGCTCTTTTAGAAAATTTGAGGCCACCATCTTCTACATTAAAAACAAAGCAAACCAGGCACAGGGGCTTATGCCTGTAAAAATCCCAGCACTTTGGGAGGCCAAAGTGGGTGGATCACCT	N	60	PASS	PRECISE;SVTYPE=DEL;SVLEN=-349;END=62996444;SUPPORT=15;COVERAGE=35,35,36,35,35;STRAND=+-;AF=0.429;STDEV_LEN=0.000;STDEV_POS=0.000	GT:GQ:DR:DV	0/1:60:20:15
chr1	63045953	Sniffles2.INS.33CS0	N	TGTATATGTATGCATATATATGTATACATATATGCATACATATATGTATACATATATGCATACATATATGTGTACATATATGCATACATATATGTGTACATATATGCATACATATATGTGTACATATATGCATACATATATGATATATGTATATATGTGTACATATGCATACATATATGTACATATATGTAT	60	PASS	PRECISE;SVTYPE=INS;SVLEN=192;END=63045953;SUPPORT=17;COVERAGE=36,35,35,36,34;STRAND=+-;AF=0.486;STDEV_LEN=0.000;STDEV_POS=0.000;SUPPORT_LONG=0	GT:GQ:DR:DV	0/1:60:18:17
chr1	63045969	Sniffles2.INS.33BS0	N	TATATACATATATGTACATACGTATAGGTATGCATATATATGTATACATATATGCACACATATATGTATACATATATGCACGCATATATGTGTACATATATGCACGCATATATGTGTACATATATG	60	PASS	PRECISE;SVTYPE=INS;SVLEN=126;END=63045969;SUPPORT=19;COVERAGE=36,35,35,36,34;STRAND=+-;AF=0.543;STDEV_LEN=0.000;STDEV_POS=0.000;SUPPORT_LONG=0	GT:GQ:DR:DV	0/1:60:16:19
chr1	63422239	Sniffles2.INS.33ES0	N	ATCTATATGAATATAAATATATATTTATATAGATATAAATATATATCTATATGAATATAAATATATATTTATATAGATATAAATATATATATTTATATAG	60	PASS	PRECISE;SVTYPE=INS;SVLEN=100;END=63422239;SUPPORT=23;COVERAGE=24,25,25,25,24;STRAND=+-;AF=0.920;STDEV_LEN=21.919;STDEV_POS=0.000;SUPPORT_LONG=0	GT:GQ:DR:DV	1/1:44:2:23
chr1	63473991	Sniffles2.INS.33FS0	N	GGCCAGCCGCCCCGTCCGGGAGGTGAGGGGCGCCTCTGCCCGGCCGCCCCTACTGGGAAGTGAGGAGCCCCTCTGCCCGGCCAGCCGCCCCGTCCGGGAGGGAGGCCGGGGGGGGGTC	60	PASS	PRECISE;SVTYPE=INS;SVLEN=118;END=63473991;SUPPORT=23;COVERAGE=23,23,23,23,24;STRAND=+-;AF=1.000;STDEV_LEN=0.000;STDEV_POS=0.000;SUPPORT_LONG=0	GT:GQ:DR:DV	1/1:60:0:23
chr1	64415304	Sniffles2.DEL.B66S0	GTCCGGGAGGGAGGTGGGGGGGGTCAGCCCCCCGCCCGGCCAGCCGCCCT	N	60	PASS	PRECISE;SVTYPE=DEL;SVLEN=-50;END=64415354;SUPPORT=12;COVERAGE=29,29,29,29,27;STRAND=+-;AF=0.414;STDEV_LEN=0.516;STDEV_POS=0.000	GT:GQ:DR:DV	0/1:60:17:12
chr1	64415465	Sniffles2.DEL.B67S0	AGGGGCGCCTCTGCCCGGCCGCCCCTACTGGGAAGTGAGGAGCCCCTCTGCCCGGCCAGCCGCCCCGTCCGGGAGGGAGGTGGGGGGGTCAGTCCCCCACCCGGCCAGCCGCCCTGTCCGGGAGGGAGGTTGGGGGGTCAGCCCCCTGCCCGGCCAGCCGCCCCGTCCGGGAGGTA	N	60	PASS	IMPRECISE;SVTYPE=DEL;SVLEN=-176;END=64415641;SUPPORT=29;COVERAGE=29,29,29,28,27;STRAND=+-;AF=1.000;STDEV_LEN=0.458;STDEV_POS=35.107	GT:GQ:DR:DV	1/1:60:0:29
chr1	64734649	Sniffles2.DEL.B68S0	GGGAGAGAGGCCTGAGTATGAATGCTGCAGATCTGTAGGTACAGCCACTAGCTGGAGGCTGCTGGCCAACTACACTCAGACGGCGTGTTCTCTAGAA	N	60	PASS	PRECISE;SVTYPE=DEL;SVLEN=-97;END=64734746;SUPPORT=21;COVERAGE=21,21,21,21,21;STRAND=+-;AF=1.000;STDEV_LEN=0.000;STDEV_POS=0.000	GT:GQ:DR:DV	1/1:58:0:21
chr1	64913706	Sniffles2.INS.348S0	N	AGGGAGGGAGGGAGGGAGGGAGGAAGGGAGGAAGGAAGGAAGGAAGGAAGGAAGGAAGGAAAGAAGGAAGGAAGGAAGGAAGGAAGGAGGGAAGGAAGGAAGGAAAGAAGGG	60	PASS	PRECISE;SVTYPE=INS;SVLEN=112;END=64913706;SUPPORT=12;COVERAGE=27,26,26,26,26;STRAND=+-;AF=0.462;STDEV_LEN=0.000;STDEV_POS=0.000;SUPPORT_LONG=0	GT:GQ:DR:DV	0/1:60:14:12
chr1	65106574	Sniffles2.INS.34AS0	N	GAAAAGGAGAAAGGTTGGGAGGCCGAGGCGGGTGGATCACGAGGTCAGGAGATCGAGACCATCCCGGCTAAAACGGTGAAACCCCGTCTCTACTAAAAATACAAAAAATTAGCCGGGCGTAGTGGCGGGCGCCTGTAGTCCCAGCTACTTGGGAGGCTCAGGCAGGAGAATGGCGTGAACCCGGGAGGCGAGCTTGCAGTGAGCCGAGATCCCGCCACTGCACTCCAGCCTGGGCGACAGAGCGAGACTCCATCTCAAAAAAAAAAAAAAAAAGAAAAAA	60	PASS	PRECISE;SVTYPE=INS;SVLEN=280;END=65106574;SUPPORT=23;COVERAGE=25,22,23,23,24;STRAND=+-;AF=1.000;STDEV_LEN=0.660;STDEV_POS=0.000;SUPPORT_LONG=0	GT:GQ:DR:DV	1/1:60:0:23
chr1	65216548	Sniffles2.DEL.B69S0	GCTTTTCATTGATGTGGCAGAGGTTTGCGGGGAAAGAGTTTATAGATGATCTTGAGGTTGTTTGGGCTGTAGGTACCTTTCTTTTTTTTTCTTTTTTCTTTCTTTCTCTTTCTCTCTGTCTTCCTTTTCTTTCTTTTCTTCTTTTTTTTTTCTTTTTGAGACAGGAGCTCACTATCTCACTCTGTCACCCAGGCTGGAGTGCAGTAGTGTGATTGTAGCTCACTGCAGCCTTGAACTCCTTGGGCTCAAGTAATCCTCCCACCTCAGCTTCCCAAGTACCTGTAACTACAGGCATGCATCACCAGTAAAAGCAATTTTTTAATTTTTATTTTTGGTAGAGATGGGTTCTCTCTACATTGCCCAG	N	60	PASS	PRECISE;SVTYPE=DEL;SVLEN=-364;END=65216912;SUPPORT=17;COVERAGE=23,24,24,23,22;STRAND=+-;AF=0.708;STDEV_LEN=0.000;STDEV_POS=0.000	GT:GQ:DR:DV	0/1:22:7:17
chr1	65443940	Sniffles2.DEL.B6AS0	AAGACCTGATACTTTTTTTTTTTTTTTTTTTTTATACTCTAAGTTTTAGGGTACATGTGCACATTGTGCAGGTTAGTTACATATGTATACATGTGCCATGCTGGTGCGCTGCACCCACTAATGTGTCATCTAGCATTAGGTATATCTCCCAATGCTATCCCTCCCCCCTCCCCCGACCCCACCACAGTCCCCAGAGTGTGATATTCCCCTTCCTGTGTCCATGTGATCTCATTGTTCAATTCCCACCTATGAGTGAGAATATGCGGTGTT	N	60	PASS	PRECISE;SVTYPE=DEL;SVLEN=-270;END=65444210;SUPPORT=13;COVERAGE=25,23,24,24,24;STRAND=+-;AF=0.542;STDEV_LEN=0.000;STDEV_POS=0.000	GT:GQ:DR:DV	0/1:60:11:13
chr1	65558506	Sniffles2.DEL.B6BS0	TTTTTTTTTTTGAATCAGAAGTTTTTTTTTTTGTTTTTTTTTTGTTTTTTTTTTTTTTTATACTTTAAGTTTTAGGGTACATGTGCACATTGTGCAGGTTAGTTACATATGTATACATGTGCCATGCTGGTGCGCTGCACCCACTAACTTGTCATCTAGCATTAGGTATATCTCCCAATGCTATCCCTCCCCCCTCCCCCCACCCCACAACAGTCCCCAGAGTGTGATATTCCCCTTCCTGTGTCCATGTGATCTCATTGTTCAGTTCCCACCTATGAGTGAGAATATGCAGTGTTTGGTTTTTTGTTCTTGCGATAGTTTACTGAGAATGATGATTTCCAATTTCATCCATGTCCCTACAAAGGACATGAACTCATCATTTTTTATGGCTGCATAGTATTCCATGGTGTATATGTGCCACATTTTCTTAATCCAGTCTATCATTGTTGGACATTTGGGTTGGTTCCAAGTCTTTGCTATTGTGAATAATGCCGCAATAAACATACGTGTGCATGTGTCTTTATAGCAGCATGATTTATAGTCATTTGGGTATATACCCAGTAATGGGATGGCTGGGTCAAATGGTATTTCTAGTTCTAGATCCCTGAGGAATCGCCACACTGACTTCCACAATGGTTGAACTAGTTTAGAGTCCCACCAACAGTGTAAAAGTGTTCCTATTTCTCCACATCCTCTCCAGCACCTGTTGTTTCCTGACTTTTTAATGATTGCCATTCTAACTGGTGTGAGATGGTATCTCATTATGGTTTTGATTTGCATTTCTCTGATGGCCAGTGATGATGAGCATTTTTTCATGTGTTTTTTGGCTGCATAAATGTCTTCTTTTGAGAAGTGTCTGTTCATGTCCTTCGCCCACTTTTTGATGGGGTTGTTTGTTTTTTTCTTGTAAATTTGTTGGAGTTCATTGTAGATTCTGGATATTAGCCCTTTGTCAGATGAGTAGGTTGTGAAAATTTTCTCCCATTTTGTAGGTTGCCTGTTCACTCTGATGGTAGTTTCTTTTGCTGTGCAGAAGCTCTTTAGTTTAATTAGATCCCATTTGTCAATTTTGGCTTTTGTTGCCATTGCTTTTGGTGTTTTGGACATGAAGTCCTTGCCCATGCCTATGTCCTGAATGGTCATGCCTAGGTTTTCTTCTAGGGTTTTTATGGTTTTAGGTCTAACGTTTAAATCTTTAATCCATCTTGAATTGATTTTTGTGTAAGGTGTAAGGAAGGGATCCAGTTTCAGCTTCCTACATATGGCTAGCCAGTTTTCCCAGCACCATTTATTAAATAGGGAATCCTTTCCCCATTGCTTGTTTTTCTCAGGTTTGTCAAAGATCAGATAGTTGTAGGTATGCGGCATTATTTCTGAGGGCTCTGTTCTGTTCCATTGATCTATATCTCTGTTTTGGTACCAGTACCATGCTGTTTTGGTTACTGTAGCCTTGTAGTACAGTTTGAAGTCAGGTAGTGTAATGCCTCCAGCTTTGTTCTTTTGGCTTAGGATTGACTTGGTGATGCGGGCTCTTTTTTGGTTCCATATGAACTTGAAAGTAGTTTTTTCCAATTCTGTGAAGAAAGTCATTGGTAGCTTGATGGGGATGGCATTGAATCTGTAAATGACCTTGGGCAGTATGGCCATTTTCACGATATTGATTCTTCCTACCCATGAGCATGGAATGTTCTTCCATTTGTTTGTATCCTCTTTTATTTCCTTGAGCAGTGGTTTGTAGTTCTCCTTGAAGAGGTCCTTCACATCCCTTGTAAGTTGGATTCCTAGGTATTTTATTCTCTTTGAAGCAATTGTGAATGGGAGTTCACTCATGATTTGGCTCTCTGTTTGTCTGTTGTTGGTGTATAAGAATGCTTGTGATTTTTGTACATTGATTTTGTATCCTGAGACTTTGCTGAAGTTGCTTATCAGCTTAAGGAGATTTTGGGCTGAGACAATGGGGTTTTCTAGATATAGAATCATGTCATCTGCAAACAGGGACAATTTGACTTCCTCTTTTCCTAATTGGATACCCTTTATTTCCTTCTCTTGCCTAATTGCCCTGGCCAGAACTTCCAACACTATGTTGAATAGGAGTGGTGAGAGAGGGCATCCCTGTCTTGTGCCAGTTTTCAAAGGGAATGCTTCCAGTTTTTGCCCATTCAGTATGATATTGGCTGTGGGTTTGTCATAGATAGCTCTTATTATTTTGAAATACGTCCCATCAATACCTAATTTCTTGAGAGTTTTTAGCATGAAGGGTTGTTGAATTTTGTCAAAGGCTTTTTCTGCATCTATTGAGATAATCATGTGGTTTTTGTCTTTGGCTCTGTTTATATGCTGGATTACATTTATTGATTTGTGTATATTGAACCAGCCTTGCATCACAGGGATGAAGCCCACTTGATCATGGTGGATAAGCTTTTTGATGTGCTGCTGGATTCGGTTTGCCAGTATTTTATTGAGGATTTTTGCATCAATGTTCATCAAGGATATTGGTCTAAAATTCTCTTTTTTGGTTGTGTCTCTGCCCAGCTTTGGTATCAGAATGATGCTGGCCTCATAAAATGAGTTAGGGAGGATTCCCTCTTTTTCTATTGATTGGAATAGTTTCAGAAGGAATGGTACCAGTTCCTCCTTGTACCTCTGGTAGAATTCAGCTGTGAATCCATCTGGTCCTGGACTCTTTTTGGTTGGTAAACTATCGATTATTGCCACAATTTCAGCTCCTGTTACTGGTCTATTCAGAGATTCAACTTCTTCCTGGTTTAGTCTTGGGAGAGTGTATGTGTTGAGGAATTTATCCATTTCTTCTAGATTTTCTAGTTTATTTGCGTAGAGGTGTTTGTAGTATTCTCTGATGGTAGTTTGTATTTCTGTGGGATCGGTGGTGATATCCCCTTTATCATTTTTTATTGTGTCTATTTGATTCTTCTCTCTTTTTTTCTTTATTAGTCTTGCTAGTGGTCTATCAATTTTGTTGATCCTTTCAAAAAACCAGCTCCTGGATTCATTGATTTTTTGAAGGGTTTTTTGTGTCTCTATTTCCTTCAGTTCTGCTCTGATTTTACATATTTCTTGCCTTCTGCTAGCTTTTGAATGTGTTTGCTCTTGCTTTTCTAGTTCTTTTAATTGTGATGTTAGGGTGTCAATTTTGGATCTTTCCTGCTTTCTCTTGTGGGCATTTAGTGCTATAAATTTCCCTCTACACACTGCTTTGAATGCGTCCCAGAGATTCTGGTATGTTGTGTCTTTGTTCTCGTTGGTTTCAAAGAACATCTTTATTTCTGCCTTCATTTCGTTATGTACCCAGTAGTCATTCAGGAGCAGGTTGTTCAGTTTCCATGTAGTTGAGCGGCTTTGAGTGAGATTCTTAATCCTGAGTTCTAGTTTGATTGCACTGTGGTCTGAGAGATAGTTTGTTATAATTTCTGTTCTTTTACATTTGCTGAGGAGAGCTTTACTTCCAACTATGTGGTCAATTTTGGAATAGGTGTGGTGTGGTGCTGAAAAAAATGTATATTCTGTTGATTTGGGTTGGAGAGTTCTGTAGATGTCTATTAGGTCCGCTTGGTGCAGAGCTGAGTTCAATTCCTGGGTATCCTTGTTGACTTTCTATCTCGTTGATCTGTCTAATGTTGACAGTGGGGTGTTAAAGTCTCCCATTATTAATGCGTGGGAGTCTAAGTCTCTTTGTAGGTCACTCAGGACTTGCTTTATGAATCTGGGTGCTCCTGTATTGGGTGCATATATATTTAGGATAGTTAGCTCTTCTTGTTGAATTGATCCCTTTACCATTATGTAATGGCCTTCTTTGTCTCTTTTGATCTTTGTTGGTTTAAAGTCTGTTTTATCAGAGACTAGGATTGCAACCCCTGCCTTTTTTTGTTTTCCATTTGCTTGGTAGATCTTCCTCCATCCTTTTATTTTGAGCCTATGTGTGTCTCTGCACATGAGATGGGTTTCCTGAATACAGCACACTGATGGGTCTTGACTCTTTATCCAATTTGCCAGTCTGTGTCTTTTCATTGGAGCATTTAGTCCATTTACATTTAAAGTTAATATTGTTATGTGTGCATTTGATCCTGTCATTATGATGTTAGCTGGTGATTTTGCTCGTTAGTTGATGCAGTTTCTTCCTAGTCTCGATGGTCTTTACATTTTGGCATGATTTTGCAGCGGCTGGTACCGGTTGTTCCTTTCCATGTTTAGTGCTTCCTTCAGGAGCTCTTTTAGGGCAGGCCTGGTGGTGACAAAATCTCTCAGCATTTGCTTGTCTGTAAAGGATTTTATTTCTCCTTCACCTATGAAGCTTAGTTTGGCTGGATATGAAATTCTGGGTTGAAAATTCTTTTCTTTAAGAATGTTGAATATTGGCCCCCACTCTCTTCTGGCTTGTAGGGTTTCTGATGAGAGATCCGCTGTTAGTCTGATGGGCTTCCCTTTGAGGGTAACCCGACCTTTCTCTCTGGCTGCCTTTAACATTTTTTCCTTCATTTCAACTTTGGTGAATCTGACAATTATGTGTCTTGGAGTTGCTCTTCTCGAGGAGTATCTTTGTGGCGTTCTCTGTATTTCCTGAATCTGAACGTTGGCCTGCCTTGCTAGATTGGGGAAGTTCTCCTGGATAATATCCTGCAGAGTTTTTTCCAACTTGGTTCCATTCTCCCCATCACTTTCAGGTACACCAATCAGACGTAGATTTGGTCTTTTCACATAGTCCCATATTTCTTGGAGGCTTTGCTCATTTCTTTTTATTCGTTTTTCTCTAAACTTCCCTTCTCGCTTCATTTCATTCATTTCATCTTCCATCGCTGATACCCTTTCTTCCAGTTGATCGCATCGGCTCCTGAGGCTTCTGCATTCTTCACGTAGTTCTCGAGCCTTGGTTTTCAGCTCCATCAGCTCCTTTAAGCACTTCTCTGTATTGGTTATTCTAGTTATACATTCTTCTAAATTTTTTTCAAAGTTTTCAACTTCTTTGCCTTTGGTTTGAATGTCCTCCCGTAGCTCAGAGTAATTTGATCGTCTGAAGCCTTCTTCTCTCAGCTCGTCAAAGTCATTCTCCATCCAGCTTTGTTCCGTTGCTGGTGAGGAACTGCGTTCCTTTGGAGGAGGAGAGACGCTCTGCGTTTTAGAGTTTCCAGTTTTTCTGTTCTGTTTTTTCCCCATCTTTGTGGTTTTATCTACTTTTGGTCTTTGATGATGGTGATGTACAGATGGGTTTTCGGTGTGGATGTCCTTTCTGTTTGTTAGTTTTCCTTCTAACAGACAGGACCCTCAGCTGCAGGTCTGTTGGAATACCCTGCCGTGTGAGGTGTCAGGGTGCTCCTGCTGGGGGGTGCCTCCCAGTTAGGCTGCTCGGGGGTCAGGGGTCAGGAACCCACTTGAGGAGGCAGTCTGCCGGTTCTCAGATCTCCAGCTGCGTGCTGGGAGAGCCACTGCTCTCTTCAAAGCTGTCAGACAGGGACATTTAAGTCTGCAGAGGTTACTGCTGTCTTTTTGTTTGTCTGTGCCCTGCCCCCAGAGGTGGAGCCTACAGAGGCAGGCAGGCCTCCTTGAGCTGTGGTGGGCTCCACCCAGTTGGAGCTTCCCGCTGCTTTGTTTACCTGATCAAGCCTGGGCAATGGTGGGCGCCCCTCCCCCAGCCTCGCTGCCGCCTTGCAGTTTGATCTCAGACTGCTGTGCTAGCAATCAGCGAGATTCCGTGGGCGTAGGACCCTCCGAGCCAGGTGTGGGATATAATCTCGTGGTGCGCCGTTTTTTAAGTCAGTCAGAAAAGCGCAGTATTCGGGTGGGAGTGACCCGATTTTCCAGGTGCGTCCGTCACCCCTTTCTTTGACTCGGAAAGGGAACTCCCTGACCCCTTGCGCTTCCCAGGTGAGGCAATGCCTCGCCCTGCTTCGGCTCGCACACGGTGCGTGCACCCACTGGCCTGCGCCCACTGTCTGGCACTCCCTAGTGAGATGAACCCGGTACCTCAGATGGAAATGCAGAAATCACCCGTCTTCTGCGTTGCTCATGCTGGGAGCTGTAGACCGGAGCTGTTCCTATTCGGCCATCTTGGCTCCTCCGTGAATCC	N	60	PASS	PRECISE;SVTYPE=DEL;SVLEN=-6079;END=65564585;SUPPORT=13;COVERAGE=23,16,15,15,19;STRAND=+-;AF=0.867;STDEV_LEN=8.018;STDEV_POS=0.000	GT:GQ:DR:DV	1/1:16:2:13
chr1	65590244	Sniffles2.INS.34BS0	N	AAAATTATTCATATTGGCCGGGCGCGGTGGCTCACGCCTGTAATCCCAGCACTTTGGGAGGCCGAGACGGGCGGATCACGAGGTCAGGAGATCGAGACCATCCTGGCTAACACGGTGAAACCCTGTCTCTACTAAAAATACAAAAATTAGCCGGGCATGGTGGCGCGCGCCTGTAGTCCCAGCTACACGGGAGGCTGAGGCAGGAGAATGGCGTGAACCCGGGAGGCGGAGCTTGCAGTGAGTCGAGATCGCGCCACTGCACTCCAGCCTGGGCGACAGAGCGAAACTCCGTCTCAAAAAAAAAAAAAAAAAAAAA	60	PASS	PRECISE;SVTYPE=INS;SVLEN=316;END=65590244;SUPPORT=11;COVERAGE=27,24,24,24,25;STRAND=+-;AF=0.458;STDEV_LEN=0.690;STDEV_POS=0.000;SUPPORT_LONG=0	GT:GQ:DR:DV	0/1:60:13:11
chr1	65612564	Sniffles2.DEL.B6CS0	GGGTATTTTGTAGAATCTCCATCAAATGGGTTTTGTCTAATGTTTTCTCATGATTAATTTAGGGTTATGTGTCATACCTCCTTATGCTTCTCTTGGTTGCAAAAGTTTCTTAGATCTTCTTTGTTTTTATGAACTTGACACAATTGAGAAGTACTGGTT	N	60	PASS	PRECISE;SVTYPE=DEL;SVLEN=-159;END=65612723;SUPPORT=26;COVERAGE=24,26,26,25,25;STRAND=+-;AF=1.000;STDEV_LEN=0.000;STDEV_POS=0.000	GT:GQ:DR:DV	1/1:60:0:26
chr1	65613779	Sniffles2.INS.34CS0	N	GAAAAAAAAAAAGATTCAACAGGAGAACAACCCAGTTAAAATAAAAAAAAAAAC	60	PASS	PRECISE;SVTYPE=INS;SVLEN=54;END=65613779;SUPPORT=25;COVERAGE=25,24,24,24,23;STRAND=+-;AF=1.000;STDEV_LEN=0.641;STDEV_POS=0.000;SUPPORT_LONG=0	GT:GQ:DR:DV	1/1:60:0:25
chr1	65646945	Sniffles2.DEL.B6DS0	CCCCAGAAAAGCAGAGAAGGGGTAGAGACAAGGAGAGAAGGGGTTGGGTTACTTGCCCCTT	N	60	PASS	PRECISE;SVTYPE=DEL;SVLEN=-61;END=65647006;SUPPORT=11;COVERAGE=24,24,25,25,23;STRAND=+-;AF=0.440;STDEV_LEN=0.378;STDEV_POS=16.025	GT:GQ:DR:DV	0/1:60:14:11
chr1	65664281	Sniffles2.INS.34DS0	N	ACAAATATATATATGACACATATATATAAGAAATATATATATGACACATATATATAACAAATATATATATGACACATATATATAACAAATATATATATGACACATATATATAACATATATATGACACATATAT	60	PASS	IMPRECISE;SVTYPE=INS;SVLEN=133;END=65664281;SUPPORT=31;COVERAGE=29,31,31,31,31;STRAND=+-;AF=1.000;STDEV_LEN=18.744;STDEV_POS=11.869;SUPPORT_LONG=0	GT:GQ:DR:DV	1/1:60:0:31
chr1	65670035	Sniffles2.DEL.B6ES0	CCAGGCCGGGCGCGGTGGCTCACGCCTGTAATCCCAGCACTTTGGGAGGCCGAGGCGGGCGGATCACGAGGTCAGGAGATCGAGACCATCCCGGCTAAAACGGTGAAACCCCGTCTCTACTAAAAATACAAAAAAAAATTAGCCGGGCGTAGTGGCGGGCGCCTGTAGTCCCAGCTACTTGGGAGGCTGAGGCAGGAGAATGGCGTGAACCCAGGAGGCAGAGCTTGCAGTGAGCCAAGATCCCACCACTGCACTGCAGCCTGGGCGACAGAGTGAGACTCTGTCTCAAAAAAAAAAAAAAAAAAAAAAAAAAAAAAAAAAAAAAAATTC	N	60	PASS	PRECISE;SVTYPE=DEL;SVLEN=-330;END=65670365;SUPPORT=26;COVERAGE=27,26,26,26,27;STRAND=+-;AF=1.000;STDEV_LEN=0.000;STDEV_POS=0.000	GT:GQ:DR:DV	1/1:60:0:26
chr1	65798227	Sniffles2.DEL.B70S0	GCCAGGCTAGTCTTTTTTTTTTTTTTTTTTTTTTTTTTTTTTTGAGACGGAGTCTCGCTCTGTCGCCCAGGTCGGACTGCGGACTGCAGTGGCGCAATCTCGGCTCACTGCAAGCTCCGCTTCCCGGGTTCACGCCATTCTCCTGCCTCAGCCTCCCGAGTAGCTGGGACTACAGGCGCCCGCCACCGCGCCCGGCTAATTTTTTGTATTTTTAGTAGAGACGGGGTTTCACCTTGTTAGCCAGGATGGTCTCGATCTCCTGACCTCGTGATCCACCCGCCTCGGCCTCCCAAAGTGCTGGGATTACAGGCGTGAGCCACCGCGCCCGGCCGT	N	60	PASS	PRECISE;SVTYPE=DEL;SVLEN=-333;END=65798560;SUPPORT=11;COVERAGE=21,20,21,20,20;STRAND=+-;AF=0.550;STDEV_LEN=0.000;STDEV_POS=0.000	GT:GQ:DR:DV	0/1:59:9:11
chr1	66400522	Sniffles2.INS.34ES0	N	GGAGGAGGAGGAGGAGAGGGGGAGGGGGAGGAGGAGAGGGGGAGGGGGAGGAGGAGAGGG	60	PASS	PRECISE;SVTYPE=INS;SVLEN=60;END=66400522;SUPPORT=14;COVERAGE=25,24,23,23,23;STRAND=+-;AF=0.609;STDEV_LEN=0.756;STDEV_POS=1.061;SUPPORT_LONG=0	GT:GQ:DR:DV	0/1:50:9:14
chr1	66630846	Sniffles2.INS.350S0	N	AGAGAGAGAGAGAGAGAGAGAAAGAAAGAAAGAAAGAAAGAAAGAAAGAAAGAAAGAAAGAAAGAAAGAAAGAAAGAAG	60	PASS	PRECISE;SVTYPE=INS;SVLEN=72;END=66630846;SUPPORT=17;COVERAGE=17,17,17,15,16;STRAND=+-;AF=1.000;STDEV_LEN=4.295;STDEV_POS=17.111;SUPPORT_LONG=0	GT:GQ:DR:DV	1/1:47:0:17
chr1	66735522	Sniffles2.DEL.B71S0	AAGAGTGAGATCGTGTGGGCCGGGCGCGGTGGCTCACGCCTGTAATCCCAGCACTTTGGGAGGCCGAGGCGGGTGGATCATGAGGTCAGGAGATCGAGACCATCCTGGCTAACAAGGTGAAACCCCGTCTCTACTAAAAATACAAAAAATTAGCCGGGCGCGGTGGCGGGCGCCTGTAGTCCCAGCTACTCGGGAGGCTGAGGCGGGAGAATGGCGTGAACCCGGGAGGCGGAGCTTGCAGTGAGCTGAGATTGCGCCACTGCAGTCCGCAGTCCGGCCTGGGCGACAGAGCGAGACTCCGTCTCAAAAAAAAAAAAAAAAAAAAAAAAAAA	N	60	PASS	PRECISE;SVTYPE=DEL;SVLEN=-332;END=66735854;SUPPORT=24;COVERAGE=24,24,24,24,24;STRAND=+-;AF=1.000;STDEV_LEN=0.000;STDEV_POS=0.000	GT:GQ:DR:DV	1/1:60:0:24
chr1	66879963	Sniffles2.INS.352S0	N	GTTTTAAGAGACCCTGTCTCTTAAAAATAACAACAGGCTGGGCGCCATGGCTCACGCCTGTAATCCCAGCACTTTGGGAGGCCTACGCAGGTGGATCATGAGGTCAGGAGTTCAAGACCAGCCTGGTCAACACGGTGAAACCCCATCTCTACTAAAAATAGAAAAATTAGCTGGGCAT	60	PASS	PRECISE;SVTYPE=INS;SVLEN=178;END=66879963;SUPPORT=12;COVERAGE=21,23,23,22,23;STRAND=+-;AF=0.522;STDEV_LEN=0.000;STDEV_POS=0.000;SUPPORT_LONG=0	GT:GQ:DR:DV	0/1:60:11:12
chr1	67013159	Sniffles2.INS.354S0	N	TATATATATATATATGTATATATATATATATATATATGTGTGTATATATATATATATATATATATATGTATATATATATATATATG	60	PASS	PRECISE;SVTYPE=INS;SVLEN=86;END=67013159;SUPPORT=15;COVERAGE=30,27,27,27,28;STRAND=+-;AF=0.556;STDEV_LEN=0.882;STDEV_POS=0.000;SUPPORT_LONG=0	GT:GQ:DR:DV	0/1:60:12:15
chr1	67159016	Sniffles2.INS.355S0	N	AGTGATTGATAGTGAGACTATCACTATCAGTGATTGATAGTGAGACTATCACTATCAGTGATTGATAGTGAGACTATCACTATCAGTGATTGATAGTGAGACTATCACTATCAGTGATTGATAGTGAGACTATCACTATCAGTGATTGATAGTGAGACTATCACTATCAGTGATTGATAGTGAGACTATCACT	60	PASS	IMPRECISE;SVTYPE=INS;SVLEN=221;END=67159016;SUPPORT=10;COVERAGE=27,25,25,27,25;STRAND=+-;AF=0.400;STDEV_LEN=14.459;STDEV_POS=16.979;SUPPORT_LONG=0	GT:GQ:DR:DV	0/1:58:15:10
chr1	67542277	Sniffles2.DEL.B73S0	TTTTTTTTTTTTTTGAGACAGAGTCTTGCTCTGTCCCCGAGGCTGGAGTACAGTGGCGTGATCTCGGCTCACTGCAACCTCCGACTCCCGAGTTCAAGTGATTCTCACTCCTCAGCCTCCCAAGTAGCTTGGATTACAGGTGTGCACCACCACACCTGCCTAAGTTTTGTATTTTTAGAAGAGACGGGTTTTCACCATGTTGGCCAGGCTGGTCTTGAACTCCTGACCTCAAGTGACCCACCTGTCTCAGCCTCACAAAGTGCTGGGATTACAGGCATGAACCACCATGCCTGGCTCCACTCAATCTGTCTTTCATACCTAGAACAGTGCCTGGTATACTGCAAGAGCTTAATAAATTATTTGCTGCAAATGAAGGACAGTCATCGGGTGAGGTGGGGCTGGGGTGTGTGTGGTGATTCTGATACAACTTGAGTTAATTGCCACTGAACTAAAAAAGTGCTTTAGAGTTTAAAGAGTCTTTTAACATTCACAGCACTATTTTTCACTGCTATTAAATGGTGCAGTTGGTCTCAATAATCCTAAGAACTCTTCTGATAATAAAATGTTCTCAGCCTGTGAGTGGTCCAGTTTTAAGGCCAGCTTCACAGCTGTTGGCATTTTTCACCCAAGCCAGATTTTATGGTTCTTAAGTGGCAGGGTTGACTCTGCTGAGGAACCTCGGAAGGAAGAGACTGTGTCCTTCCTGTCCGGTGGTTGCCTCCTTTGCTTAGGTCATCATGACCTCCAGTCTGGGCTATTAAATGAGGAAAGAGCCACAGTCTAACTTCTATTGTTTAGGAAAACATTTTGACAGACTTTTGGTTGATAGAGGCAGATTCCATCTCTCTCTCTCTCTC	N	60	PASS	PRECISE;SVTYPE=DEL;SVLEN=-857;END=67543134;SUPPORT=10;COVERAGE=23,24,24,25,26;STRAND=+-;AF=0.417;STDEV_LEN=0.000;STDEV_POS=0.000	GT:GQ:DR:DV	0/1:60:14:10
chr1	67710001	Sniffles2.DEL.B74S0	TATATATATAGTTATATATATAGTTATATATATATAGTTATATATATAGTTATATATATATAGTTATATATATAGTTATATATATATAGTTATATATATAGTTATATATATAGTTATATATATAGTTATATATATAGTTATATATATATAGTTATATATATATAGTTA	N	60	PASS	PRECISE;SVTYPE=DEL;SVLEN=-168;END=67710169;SUPPORT=15;COVERAGE=27,26,28,29,29;STRAND=+-;AF=0.536;STDEV_LEN=0.000;STDEV_POS=7.667	GT:GQ:DR:DV	0/1:60:13:15
chr1	67930036	Sniffles2.INS.357S0	N	TAAAGTAAAGTAAAGTAAAGTAAAGTAAAGTAAAGTAAAGTAAAATAAAATAAAATAAAA	60	PASS	PRECISE;SVTYPE=INS;SVLEN=60;END=67930036;SUPPORT=10;COVERAGE=26,28,28,28,29;STRAND=+-;AF=0.357;STDEV_LEN=2.944;STDEV_POS=0.000;SUPPORT_LONG=0	GT:GQ:DR:DV	0/1:49:18:10
chr1	68764942	Sniffles2.DEL.B75S0	ATATATATTTATATATATATATTTATATATATATATATTTATATATATATATTTATATATATATATATTTATATATATATATTTATATATATATATATTTATATATATATTTATATATATATATATTTATATAAAA	N	60	PASS	PRECISE;SVTYPE=DEL;SVLEN=-136;END=68765078;SUPPORT=31;COVERAGE=31,31,31,31,31;STRAND=+-;AF=1.000;STDEV_LEN=0.529;STDEV_POS=0.000	GT:GQ:DR:DV	1/1:60:0:31
chr1	69341310	Sniffles2.DEL.B76S0	AAAGGGGAGTTCGGCCGGGCGCGGTGGCTCACGCCTGTAATCCCAGCACTTTGGGAGGCCGAGGCGGGCGGATCACGAGGTCAGGAGATCGAGACCATCCCGGCTAAAACGGTGAAACCCCGTCTCTACTAAAAATACAAAAAAATTAGCCGGGCGTAGTGGCGGGCGCCTGTAGTCCCAGCTACTTGGGAGGCTGAGGCAGGAGAATGGCATGAACCCGGGAGGCGGAGCTTGCAGTGAGCCGAGATCCCGCCACTGCACTCCAGCCTGGGCGACAGAGCGAGACTCCGTCTCAAAAAAAAAAAAAAAAAAAAAAAAA	N	60	PASS	PRECISE;SVTYPE=DEL;SVLEN=-319;END=69341629;SUPPORT=32;COVERAGE=32,31,32,32,35;STRAND=+-;AF=1.000;STDEV_LEN=0.000;STDEV_POS=0.000	GT:GQ:DR:DV	1/1:60:0:32
chr1	69478033	Sniffles2.DEL.B77S0	CCCTCTGTCTTTTTTTTTTTTTTGAGACGGAGTCTCGCTCTGTCGCCCAGGCTGGAGTGCAGTGGCGGGATCTCGGCTCACTGCAAGCTCCGCCTCCCGGGTTCACGCCATTCTCCTGCCTCAGCCTCCCAAGTAGCTGGGACTACAGGCGCCCGCCACTACGCCCGGCTAATTTTTTTGTATTTTTAGTAGAGACGGGGTTTCACCATTTCTTAGCCGGGATGGTCTCAATCTCCTGACCTCGTGATCCGCCCGCCTCGGCCTCCCAAAGTGCTGGGATTACAGGCGTGAGCCACCGCGCCCGGC	N	60	PASS	PRECISE;SVTYPE=DEL;SVLEN=-306;END=69478339;SUPPORT=13;COVERAGE=30,31,31,31,30;STRAND=+-;AF=0.419;STDEV_LEN=0.000;STDEV_POS=0.000	GT:GQ:DR:DV	0/1:60:18:13
chr1	69561643	Sniffles2.DEL.B79S0	TAATAGGCCGGGCGCGGTGGCTCACGCCTGTAATCCCAGCACTTTGGGAGGCCGAGGCGGGTGGATCATGAGGTCAGGAGATCGAGACCATCCTGGCTAACAAGGTGAAACCCCGTCTCTACTAAAAATACAAAAAATTAGCCGGGCGCGGTGGCGGGCGCCTGTAGTCCCAGCTACTGGGGAGGCTGAGGCAGGAGAATGGCGTTGAACCCGGGAAGCGGAGCTTGCAGTGAGCCGAGATTGCGCCACTGCAGTCCGCAGTCCAGCCTGGGCGACAGAGCGAGACTCCGTCTCAAAAAAAAAAAAAAAAAAAAAAAAAAAAAAAAAAAAAAAAAAAAAAATAATAATAATAATAAT	N	60	PASS	PRECISE;SVTYPE=DEL;SVLEN=-357;END=69562000;SUPPORT=24;COVERAGE=24,24,24,25,25;STRAND=+-;AF=1.000;STDEV_LEN=0.793;STDEV_POS=0.000	GT:GQ:DR:DV	1/1:60:0:24
chr1	69717787	Sniffles2.DEL.B7AS0	AAAGAAAGAAAGAAAGAAAGAAAGAAAGAAAGAAAGAAAGAAAGAAAGAAAGAAAA	N	60	PASS	PRECISE;SVTYPE=DEL;SVLEN=-56;END=69717843;SUPPORT=11;COVERAGE=14,14,14,15,16;STRAND=+-;AF=0.786;STDEV_LEN=1.134;STDEV_POS=2.268	GT:GQ:DR:DV	1/1:0:3:11
chr1	69916113	Sniffles2.INS.360S0	N	TATATTATATACATATTTTGTATATATAATATATATTATATACATATTTTATATATATAATATATATATTATATACTATTTTATATATATAATATATATTATATACATATTTTATAATATAAGTATATATATTATATACATATTTTATATATATAATATATATATTATATACATATTTTATATATAATATATATTATATCATATTTTATATATATTATATATTATATACATATTTTATATATATAATATATATATTATATACATATTTCATATATATAATATATATTATATACATATTTCATATATAATATATATATTATATACATATTTTATATATTATATATATTATATACATATTTTATATATAATATATATAATATACATATTTTATATATAATATATATAATATACATATTTTATATATAATATACATATTTTATATATATAATATATATAATATACATATTTTATATATATAATATATATAATATACATATTTTATATATATAATATATATAATATACATATTTATATATATAATATATATAATATACATATTTTATATATATAATATATATAATATACATATTATATATATATAATATATATAATATACATATTATATAAATAATATATATAATATACATATTATATATATAATATATATTATATACATATTTTATATATAATATATATTATATACATATTTTATATATATAATATATATTATATACATATTTTATATATATAATATATATTATATACATATTTTATATATATAATATATATTATATACATATTTTATATATATAATATATATTATATACATATTTTATATATATATATATATTATATACATATTTTATATATATAATATATATTATATACATATTTTATATATATAATATATATTATATACATATTTTATATATATAATATATATTATATACATATTTTATATATATAATATATTTATATACATATTTTATATATATAATATATATATATACATATTTTATATATATAATATATATTATATACATATTTTATATATATAATATATATTATATACATATTTTATATATATAATATATATTATATACATATTTTATATATATAATATATATTATATACATATTTTATATATATAATATATATTATATACATATTTTATATATATAATATATATTATATACATATTTTATATATATAATAT	60	PASS	IMPRECISE;SVTYPE=INS;SVLEN=1211;END=69916113;SUPPORT=12;COVERAGE=16,10,10,10,12;STRAND=+-;AF=1.000;STDEV_LEN=97.914;STDEV_POS=13.227;SUPPORT_LONG=0	GT:GQ:DR:DV	1/1:33:0:12
chr1	70302429	Sniffles2.DEL.B7BS0	AAAAGAAAATAGTATTGGCCGGGCGCGGTGGCTCACGCCTGTAATCCCAGCACTTTGGGAGGCCAAGGCGGGCGGATCACGAGGTCAGGAGATCGAGACCATCCCGGCTAAAACGGTGAAACCCCGTCTCTACTAAAAATACAAAAAATTAGCCGGGCGTAGTGGCGGGCGCCTGTAGTCCCAGCTACTTGGGAGGCTGAGGCGGGAGAATGGCGTGAACCCGGGAGGCGGAGCTTGCAGTGAGCCGAGATCCCGCCACTGCACTCCAGCCTGGGCGACAGAGCGAGACTCCGTCTCAAAAAAAAAAAAAAAAAAAAAAAAAA	N	60	PASS	PRECISE;SVTYPE=DEL;SVLEN=-323;END=70302752;SUPPORT=11;COVERAGE=22,23,22,22,21;STRAND=+-;AF=0.500;STDEV_LEN=0.000;STDEV_POS=0.000	GT:GQ:DR:DV	0/1:60:11:11
chr1	70480507	Sniffles2.DEL.B7CS0	ATGGTTATGTTTTCTTTTTTTTTTTTTTTTTTTTTTTTTTTGAGACGGAGTCTCGCTCTGTCGCCCAGGCTGGAGTGCAGTGGCGCGATCTCGGCTCACTGCAAGCTCCGCTTCCCGGGTTCACGCCATTCTCCTGCCTCAGCCTCCCGAGTAGCTGGGACTACAGGCGCCCGCTACCACGCCCGGCTAATTTTTTGTATTTTTTTTTTTTTTAGTAGAGACGGGGTTTCACCGTGTTAGCCAGGATGGTCTCGATCTCCTGACCTCGTGATCCACCCGCCTCGGCCTCCCAAAGTGCTGGGATTACAGGCGTGAGCCACCGCGCCCGGCC	N	60	PASS	PRECISE;SVTYPE=DEL;SVLEN=-331;END=70480838;SUPPORT=39;COVERAGE=38,39,39,39,38;STRAND=+-;AF=1.000;STDEV_LEN=0.000;STDEV_POS=0.000	GT:GQ:DR:DV	1/1:60:0:39
chr1	70646624	Sniffles2.DEL.B7DS0	AGATAGCTGGATATATAGATATAGATATCTATACAGATAGCTGGATATATAGATATAGATATCTATACAGATAGCTGGATATATAGATATAGATATCTATACAGATAGCTGGTATATAGATATAGATATCTATACAGATAGCTGGATATATAGATATAGATATCTATAC	N	60	PASS	PRECISE;SVTYPE=DEL;SVLEN=-169;END=70646793;SUPPORT=10;COVERAGE=24,21,20,20,19;STRAND=+-;AF=0.500;STDEV_LEN=0.408;STDEV_POS=0.000	GT:GQ:DR:DV	0/1:60:10:10
chr1	71259671	Sniffles2.INS.365S0	N	TATATTATATATAATATATATAATATATATTATATATAATATATATAATA	60	PASS	PRECISE;SVTYPE=INS;SVLEN=50;END=71259671;SUPPORT=14;COVERAGE=25,25,25,25,27;STRAND=+-;AF=0.560;STDEV_LEN=0.000;STDEV_POS=0.000;SUPPORT_LONG=0	GT:GQ:DR:DV	0/1:60:11:14
chr1	71275637	Sniffles2.DEL.B82S0	GTTCCTTGTTCTTTTTTTTTTTTTTTTTTTTTTTTTTTTTTTTTTTTTTTTTTTTTTTGAGACGGAGTCTCGCTCTGTCGCCCAGGCCAGACTGCGGACTGCAGTGGCGCAATCTCGGCTCACTGCAAGCTCCGCTTCCCGGGTTCACACCATTCTCCTGCCTCAGCCTCCCGAGTAGCTGGGACTACAGGCGCCCGCCACCGCGCCCGGCTAATTTTTTGTATTTTTAGTAGAGACGGGGTTTCACCTTGTTAGCCAGGATGGTCTCGATCTCCTGACCTCATGATCCACCCGCCTCGGCCTCCCAAAG	N	60	PASS	PRECISE;SVTYPE=DEL;SVLEN=-310;END=71275947;SUPPORT=20;COVERAGE=19,20,20,20,19;STRAND=+-;AF=1.000;STDEV_LEN=0.000;STDEV_POS=0.000	GT:GQ:DR:DV	1/1:55:0:20
chr1	71688420	Sniffles2.INS.368S0	N	ATATATATATAAAAGATATATATAAAAGATATATATATAAAAGATATATATAAAAGATATATATAAAAGATATATATATAAAAGATATATATATAAAAGATAT	60	PASS	PRECISE;SVTYPE=INS;SVLEN=103;END=71688420;SUPPORT=12;COVERAGE=23,22,21,21,22;STRAND=+-;AF=0.571;STDEV_LEN=0.000;STDEV_POS=0.000;SUPPORT_LONG=0	GT:GQ:DR:DV	0/1:56:9:12
chr1	71793265	Sniffles2.INS.369S0	N	TATATATATATATATACATAATATATATATACACACACACATATATATACACATATATATTATATATACATATATAATATATTATATATACATATATAATATATTATATATACATATATACATATATATTATATATACATATATACATATATTATATATACATATATACATATATTATATATACATATATACATATATTATATATACATATATATACATATATATGTATGTGTGTGTATATGTGTGTGTG	60	PASS	PRECISE;SVTYPE=INS;SVLEN=250;END=71793265;SUPPORT=30;COVERAGE=29,30,30,29,28;STRAND=+-;AF=1.000;STDEV_LEN=1.471;STDEV_POS=0.000;SUPPORT_LONG=0	GT:GQ:DR:DV	1/1:60:0:30
chr1	71898843	Sniffles2.INS.36AS0	N	GCAAATATATATAATATATTGCAAATATATATATTGCAAATATATATATATT	60	PASS	PRECISE;SVTYPE=INS;SVLEN=52;END=71898843;SUPPORT=13;COVERAGE=26,26,26,26,26;STRAND=+-;AF=0.500;STDEV_LEN=0.000;STDEV_POS=0.000;SUPPORT_LONG=0	GT:GQ:DR:DV	0/1:60:13:13
chr1	71928146	Sniffles2.INS.36DS0	N	ACACATATGTATATATACACATATGTATATATGTATATATACACACATATGTGTATATACACATATGTATATATGTATATATACACACATATGTGTATATACACATATGTATATATGTATATATACACACATATGTGTATATACACATATGTATATATGTATATACACACATATGTGTATATACACATATGTATATATGTATATATACACACATATGTGTATATACACATATGTATATATGTATATATACACACATATGTGTATATACACATATGTATATATGTATATATACACACATATGTGTATATACACATATGTATATATGTATATATACACACATATGTGTATATACACATATGTATATATGTATATATACACACATATGTGTATAT	60	PASS	PRECISE;SVTYPE=INS;SVLEN=392;END=71928146;SUPPORT=10;COVERAGE=19,19,19,17,20;STRAND=+-;AF=0.526;STDEV_LEN=6.802;STDEV_POS=4.491;SUPPORT_LONG=0	GT:GQ:DR:DV	0/1:60:9:10
chr1	71992553	Sniffles2.INS.36ES0	N	CTATTTAAACATGTAATCAATATAAAGTTATTGAGGTATTATGGAACCCTTTTTATATGCAGT	60	PASS	PRECISE;SVTYPE=INS;SVLEN=63;END=71992553;SUPPORT=15;COVERAGE=32,33,33,33,32;STRAND=+-;AF=0.455;STDEV_LEN=0.000;STDEV_POS=0.000;SUPPORT_LONG=0	GT:GQ:DR:DV	0/1:60:18:15
chr1	72048424	Sniffles2.INS.36FS0	N	TCTATCTTGTTCTTTTTTTTTTTTTTTTTTTTTTTTTGAGACGGAGTCTCGCTGTCGCCCAGGCTGGAGTGCAGTGGCGCAATCTCGGCTCACTGCAGGCTCCGCCCCCTGGGGTTCACGCCATTCTTCTGCCTCAGCCTCCCGAGTAGCTGGGACTACAGGCGCCCACCACCTCGCCCGGCTAATTTTTTGTATTTTTAGTAGAGACGGGGTTTCACCGTGTTAGCCAGGATGGTCTCGATCTCCTGACCTCGTGATCCGCCCGCCTCGGCCTCCCAAAGTGCTGGGATTACAGGCGTGAGCCACAGCGCCCGGCC	60	PASS	PRECISE;SVTYPE=INS;SVLEN=317;END=72048424;SUPPORT=12;COVERAGE=26,25,25,26,25;STRAND=+-;AF=0.480;STDEV_LEN=0.816;STDEV_POS=0.000;SUPPORT_LONG=0	GT:GQ:DR:DV	0/1:60:13:12
chr1	72252172	Sniffles2.INS.372S0	N	CTCGGCTCACCACAACCTCCATCTCCCGGGTTCAGGCAATTCTCCTGTCTCAGCCTCCCAA	60	PASS	PRECISE;SVTYPE=INS;SVLEN=61;END=72252172;SUPPORT=29;COVERAGE=26,26,27,27,27;STRAND=+-;AF=1.000;STDEV_LEN=0.000;STDEV_POS=0.000;SUPPORT_LONG=0	GT:GQ:DR:DV	1/1:60:0:29
chr1	72515809	Sniffles2.INS.373S0	N	TGTGTATATGTATACATATATATACGTATATATGTATACATATATACGTATATATGTATACATACGTATATATATGTATACATATATGTACATATATGTATACATATATATGTACATATATGTATACATATATACGTA	60	PASS	PRECISE;SVTYPE=INS;SVLEN=138;END=72515809;SUPPORT=16;COVERAGE=30,30,29,30,31;STRAND=+-;AF=0.552;STDEV_LEN=0.000;STDEV_POS=0.000;SUPPORT_LONG=0	GT:GQ:DR:DV	0/1:60:13:16
chr1	72515809	Sniffles2.INS.374S0	N	TGTGTGTGTATGTATACATATATATACGTATATATGTATACATATATACGTATATATGTATACATACGTATATATGTATACATATATGTACATATATGTATACATACGTATATATGTATACATATATGTACATATATGTATACATATATATGTTACATATATGTATACATATATACGTAATATATGTATACATATATATGTATATATATATACGTA	60	PASS	PRECISE;SVTYPE=INS;SVLEN=216;END=72515809;SUPPORT=15;COVERAGE=30,30,29,30,31;STRAND=+-;AF=0.517;STDEV_LEN=1.000;STDEV_POS=0.000;SUPPORT_LONG=0	GT:GQ:DR:DV	0/1:60:14:15
chr1	72517962	Sniffles2.INS.375S0	N	TATGTATATCATATACATACATGTATACATATGTATGTATGTATATACATATACATACATGTATACATATGTATGTATGTATATACATATACATACATGTATACATATGTATGTATGTATATACATATACATACATGTATACATATGTATGTATGTATATACATAT	60	PASS	PRECISE;SVTYPE=INS;SVLEN=166;END=72517962;SUPPORT=29;COVERAGE=29,29,29,28,28;STRAND=+-;AF=1.000;STDEV_LEN=0.000;STDEV_POS=0.000;SUPPORT_LONG=0	GT:GQ:DR:DV	1/1:60:0:29
chr1	72601175	Sniffles2.INS.376S0	N	CTTAAATATTGTTTTCCATTACAAGAGTGCTTCTCTTTCATATGTCCTCAA	60	PASS	PRECISE;SVTYPE=INS;SVLEN=51;END=72601175;SUPPORT=14;COVERAGE=23,23,23,23,23;STRAND=+-;AF=0.609;STDEV_LEN=0.000;STDEV_POS=0.000;SUPPORT_LONG=0	GT:GQ:DR:DV	0/1:50:9:14
chr1	72658925	Sniffles2.DEL.B84S0	TGTGTGTGTGTGTGTGTGTGTATATATATACACACATATATATGTGTGTGTGTATATA	N	60	PASS	PRECISE;SVTYPE=DEL;SVLEN=-58;END=72658983;SUPPORT=14;COVERAGE=21,22,23,23,24;STRAND=+-;AF=0.609;STDEV_LEN=0.000;STDEV_POS=0.000	GT:GQ:DR:DV	0/1:50:9:14
chr1	73183137	Sniffles2.INS.378S0	N	CAAAAACTAGAAAAAAGTTTATTCTAAAAACAAAACTAAATGATTATTCTGAAACTTCCTTTTGAAAACAAATTCATGTTTCC	60	PASS	PRECISE;SVTYPE=INS;SVLEN=83;END=73183137;SUPPORT=11;COVERAGE=24,23,24,23,24;STRAND=+-;AF=0.458;STDEV_LEN=0.378;STDEV_POS=0.000;SUPPORT_LONG=0	GT:GQ:DR:DV	0/1:60:13:11
chr1	73201358	Sniffles2.DEL.B85S0	TATATGGTATATATAATGGTATATATAAAATATATATGGTATATATAATGGTATATATAAAATATATATGGTATATATAATGGTATATATAAAATA	N	60	PASS	PRECISE;SVTYPE=DEL;SVLEN=-96;END=73201454;SUPPORT=17;COVERAGE=29,29,29,29,31;STRAND=+-;AF=0.586;STDEV_LEN=0.000;STDEV_POS=0.000	GT:GQ:DR:DV	0/1:60:12:17
chr1	73287918	Sniffles2.DEL.B86S0	CTTGTTTTTTTTTTTTTTTTTTTTTTTTTTTTTGAGACGGAGTCTCGCTCTGTCACCCAGGCTGGAGTGCAGTGGCGGGATCTCGGCTCACTGCAAGCTCCGCCTCCCGGGTTCACGCCATTCTCCTGCCTCAGCCTCCCAAGTAGCTGGGACTACAGGCGCCCGCCACTACGCCCGGCTAATTTTTTTGTATTTTTAGTAGAGACGGGGTTTCACCGTTTTAGCCGGGATGGTCTCGATCTCTTGACCTCGTGATCCGCCCGCCTTGGCCTCCCAAAGTGCTGGGATTACAGGCGTGAGCCACCGCGCCCGGCC	N	60	PASS	PRECISE;SVTYPE=DEL;SVLEN=-315;END=73288233;SUPPORT=18;COVERAGE=28,28,27,26,26;STRAND=+-;AF=0.667;STDEV_LEN=0.000;STDEV_POS=0.000	GT:GQ:DR:DV	0/1:39:9:18
chr1	73303101	Sniffles2.DEL.B87S0	GAGACTCTAAAATCGGCCGGGCGCGGTGGCTCACGCCTGTAATCCCAGCACTTTGGGAGGCCGAGGCGGGCGGATCACGAGGTCAGGAGATCGAGACCATCCTGGCTAACACAGTGAAACCCCGTCTCTACTAAAAAACACAAAAAAATTAGCCGGGCGTGGTGGCGGGCGCCTGTAGTCCCAGCTACTTGGGAGGCTGAGGCAGGAGAATGGCGTGAACCCGGGAGGCGGAGCTTGCAGTGAGCCGAGATCCCGCCACTGCACTCCAGCCTGGGCGACAGAGCGAGACTCCGTCTCAAAAAAAAAAAAAAAAAAAAAAGAAAAAGAAAAAAGAAAAAAGAAAAAAGAAAA	N	60	PASS	PRECISE;SVTYPE=DEL;SVLEN=-351;END=73303452;SUPPORT=10;COVERAGE=20,20,19,19,19;STRAND=+-;AF=0.526;STDEV_LEN=0.000;STDEV_POS=0.000	GT:GQ:DR:DV	0/1:60:9:10
chr1	73445413	Sniffles2.INS.379S0	N	AAAACAATGTCCAGGCCGGGCGCGGTGGCTCACGCCTGTAATCCCAGCACTTTGGGAGGCCGAGGCGGGTGGATCATGAGGTCAGGAGATCGAGACCATCCTGGCTAACAAGGTGAAACCCCGTCTCTACTAAAAATACAAAAAATTAGCCGGGCGCGGTGGCGGGCGCCTGTAGTCCCAGCTACTCGGGAGGCTGAGGCAGGAGAATGGCGTGAACCCGGGAAGCGGAGCTTGCAGTGAGCCGAGATTGCGCCACTGCAGTCCGCAGTCCGGCCTGGGCGACAGAGCGAGACTCCGTCTCAAAAAAAAAAAAAAAAAAAAAAAAAAAAA	60	PASS	PRECISE;SVTYPE=INS;SVLEN=330;END=73445413;SUPPORT=12;COVERAGE=30,29,29,30,30;STRAND=+-;AF=0.414;STDEV_LEN=0.408;STDEV_POS=0.000;SUPPORT_LONG=0	GT:GQ:DR:DV	0/1:60:17:12
chr1	73846749	Sniffles2.DEL.B89S0	TGTGAATCATTTTCATAAACTTCTGGTCTGGAAAACAAGAACTCTTTATAGACCTTTGAGTAATATACAACATCATTCTGAATCTCTTTTGTGGAATGTCTACGTCTACAGTTAAGGCATTAAAATAATGTTAGTGAGGGGTTTCTTCTTTTTCCTATATTATTATAACATCTTATTATTCATTAATTTATCAAATCTGTCAAAAACACCTACTGAATCCTAAGCAATCACACTGTGTTCTACTTATGTAT	N	60	PASS	PRECISE;SVTYPE=DEL;SVLEN=-251;END=73847000;SUPPORT=16;COVERAGE=27,29,28,28,27;STRAND=+-;AF=0.571;STDEV_LEN=0.000;STDEV_POS=0.000	GT:GQ:DR:DV	0/1:60:12:16
chr1	73972043	Sniffles2.INS.37AS0	N	AAATATATATTAAATATATATAAATATATATAAATATATAAATATATATTAAATATATATAAATATATATAAATATATATTAAATATATA	60	PASS	IMPRECISE;SVTYPE=INS;SVLEN=90;END=73972043;SUPPORT=20;COVERAGE=22,22,22,22,21;STRAND=+-;AF=0.909;STDEV_LEN=17.597;STDEV_POS=54.584;SUPPORT_LONG=0	GT:GQ:DR:DV	1/1:35:2:20
chr1	74289485	Sniffles2.DEL.B8CS0	TGTCATTAGTCTTTTAGGTCTGCATGCCTCTCTCTATGACTTTTCCCAATCTTTGTTTTAATCAATAATCTTGTCTCCAGTCTAACATGGGAATTGTGCTCTCTGGCATAAAATGGGCTAC	N	60	PASS	PRECISE;SVTYPE=DEL;SVLEN=-121;END=74289606;SUPPORT=24;COVERAGE=22,23,23,23,22;STRAND=+-;AF=1.000;STDEV_LEN=0.000;STDEV_POS=0.000	GT:GQ:DR:DV	1/1:60:0:24
chr1	74518836	Sniffles2.DEL.B8DS0	CCTTACTTTATTTTTTATTTTATTTTATTTTTTTTCCCCTTTTTTTTTTTTTTTTTTTTATTATACTCTAAGTTTTAGGGTACATGTGCACATTGTGCAGGTTAGTTACATATGTATACATGTGCCATGCTGGTGCGCTGCACCCACTAATGTGTCATCTAGCATTAGGTATATCTCCCAATGCTATCCCTTCCCCCTCCCCCGACCCCACCACAGTCCCCAGAGTGTGATATTCCCCTTCCTGTGTCCATGTGATCTCATTGTTCAATTCCCACCTATGAGTGAGAATATGCGGTGTTTGGTTTTTTGTTCTTGTGATAGTTTACTGAGAATGATGGTTTCCAATTTCATCCATGTCCCTACAAAGGATATGAACTCATCATATTTTATGGCTGCATAGTATTCCATGGTGTATATGTGCCACATTTTCTTAATCCAGTCTATCATTGTTGGACATTTGGGTTGGTTCTAAGTCTTTGCTATTGTGAATAGTGCCGCAATAAACATACGTGTGCATGTGTCTTTATAGCAGCATGATTTATACTCATTTGGGTATATACCCAGTAATGGGATGGCTGGGTCAAATGGTATTTCTAGTTCTAGATCCCTGAGGAATCGCCACACTGACTTCCACAATGGTTGAACTAGTTTACAGTCCCACCAACAGTGTAAAAGTGTTCCTATTTCTCCGCATCCTCTCCAGCACCTGTTGTTTCCTGACTTTTTAATGATTG	N	60	PASS	PRECISE;SVTYPE=DEL;SVLEN=-734;END=74519570;SUPPORT=20;COVERAGE=33,29,28,29,29;STRAND=+-;AF=0.690;STDEV_LEN=0.000;STDEV_POS=0.000	GT:GQ:DR:DV	0/1:34:9:20
chr1	74758447	Sniffles2.INS.37CS0	N	TCATTTACCAGCCATTTTCATGGTTCTGATTCTTATCGTCATTTACCAGCCATTTTCATGGTTCTGATTCTTATCG	60	PASS	IMPRECISE;SVTYPE=INS;SVLEN=76;END=74758447;SUPPORT=28;COVERAGE=34,32,32,32,31;STRAND=+-;AF=0.875;STDEV_LEN=18.645;STDEV_POS=18.130;SUPPORT_LONG=0	GT:GQ:DR:DV	1/1:38:4:28
chr1	75091477	Sniffles2.INS.37DS0	N	AAGAATAAGCAGGCCGGGCGCGGTGGCTCACGCCTGTAATCCCAGCACTTTGGGAGGCCGAGGCGGGCGGATCACGAGGTCAGGAGATCGAGACCATCCCAGCTAAAACGGTGAAACCCCGTCTCTACTAAAAATACAAAAAATTAGCCGGGCGTAGTGGCGGGCGCCTGTAGTCCCAGCTACTTGGGAGGCTGAGGCAGGAGAATGGCGTGAACCCGGGAGGCGGAGCTTGCAGTGAGCCGAGATCCCGCCACTGCACTCCAGCCTGGGCGACAGAGCGAGACTCCGTCTCAAAAAAAAAAAAAAAAAAAAAA	60	PASS	PRECISE;SVTYPE=INS;SVLEN=314;END=75091477;SUPPORT=27;COVERAGE=41,41,41,42,41;STRAND=+-;AF=0.659;STDEV_LEN=0.458;STDEV_POS=0.000;SUPPORT_LONG=0	GT:GQ:DR:DV	0/1:60:14:27
chr1	75280138	Sniffles2.INS.37FS0	N	ATTGTATATCTAATATATATTATATATATTTTATATTGTATATATAATATATATAGTATATATTATATATTGTATATAATATATATAGTATATATTATATATTGTATATAATATATATAGTATATATTATATATTGTATATATTATATATTGTATATATAATATATATATTGTATATATTATATATTGTATAATATAATATTATAATATTATATTGTATATATTATATATTGTTATATAATATATATATTGTATATATTATATATTGTATATATAATATATATATTGTATATATTATATATTGTATAATATATATATTATATTATATATTGTATATATATATATATTGTATATATTATATATGTATAT	60	PASS	IMPRECISE;SVTYPE=INS;SVLEN=367;END=75280138;SUPPORT=18;COVERAGE=22,24,25,20,22;STRAND=+-;AF=0.720;STDEV_LEN=72.607;STDEV_POS=2.758;SUPPORT_LONG=0	GT:GQ:DR:DV	0/1:19:7:18
chr1	75546189	Sniffles2.DEL.B8ES0	AAATTTTTTTTTTTTTTTTTTTTTTTTTTTGAGACGGAGTCTCGCTCTGTCGCCCAGGTCGGACTGCGGACTGCAGTGGCGCAATCTCGGCTCACTGCAAGCTCCGCTTCCCAGGTTCACGCCATTCTCCTGCCTCAGCCTCCCGAGTAGCTGGGACTACAGGCGCCCGCCACCGCGCCCGGCTAATTTTTTGTATTTTTTTTTAGTAGAGACGGGGTTTCACCCTGTTAGCCAGGATGGTCTCGATCTCCCGACCTCATGATCCACCCGCCTCGGCCTCCCAAAGTGCTGGGATTACAGGCGTGAGCCACCGCGCCCGGCCCAAATTC	N	60	PASS	PRECISE;SVTYPE=DEL;SVLEN=-329;END=75546518;SUPPORT=21;COVERAGE=23,21,21,20,20;STRAND=+-;AF=1.000;STDEV_LEN=0.522;STDEV_POS=3.325	GT:GQ:DR:DV	1/1:58:0:21
chr1	75906496	Sniffles2.INS.386S0	N	AATATATATACAATATTATATATATTATATATAATATTATATATATTATATATAATATATATACAATATTATATATATTATATATAATATTATATATATTATATATAATATATATACAATATTATATATATTATATATAATATATATACAATATTATATATATTATATATATATACATATATATGTATATATACATATATAATATGTATATATGTATATATATATGTATAATATATATATTGTATATATATATTATACATATGTATATATATATTATACATATATATGTATAATATATATAATGTATATATATATACATATTATATATTATATATAATATATACATATATATTATATATAATATATACATATTATATATTATATATATAATATATATACATATTATATTATATATAATATATATACATATTACATATATTATATATAATATATATACATATATAATATATTATATATTATA	60	PASS	PRECISE;SVTYPE=INS;SVLEN=481;END=75906496;SUPPORT=12;COVERAGE=24,22,22,22,23;STRAND=+-;AF=0.545;STDEV_LEN=4.446;STDEV_POS=7.607;SUPPORT_LONG=0	GT:GQ:DR:DV	0/1:60:10:12
chr1	75906515	Sniffles2.INS.385S0	N	TAATATTGTATACATTATATATAATATATACAATATTGTATATATTATATATAATATATACAATATTATATATATTATATATAATATATACAATATTATATATATTATATATAATATATACAATATTTATATATATTATATATATTATATATAATATATACATATTATATATTATATATATTATATATAATATATACATATTATATATTATATATAATATATATACATATTATATATTATATATATAATATATATACATATTATATATAATATATATACATATTATATTATATATAATATATATACATATTATATATATAATATATAATATATTACATATTATAT	60	PASS	PRECISE;SVTYPE=INS;SVLEN=345;END=75906515;SUPPORT=10;COVERAGE=24,22,22,22,23;STRAND=+-;AF=0.455;STDEV_LEN=2.757;STDEV_POS=0.000;SUPPORT_LONG=0	GT:GQ:DR:DV	0/1:60:12:10
chr1	75962724	Sniffles2.INS.387S0	N	TATATAAATATATATATATTTATATAAATATATATATATTTATATATATATATT	60	PASS	PRECISE;SVTYPE=INS;SVLEN=54;END=75962724;SUPPORT=11;COVERAGE=24,27,27,28,27;STRAND=+-;AF=0.407;STDEV_LEN=0.951;STDEV_POS=0.378;SUPPORT_LONG=0	GT:GQ:DR:DV	0/1:60:16:11
chr1	76277546	Sniffles2.DEL.B92S0	ATATATATATATATATATATATACACACACACATATGTTTATGTGTATATATATATATATATATATACACACAC	N	60	PASS	PRECISE;SVTYPE=DEL;SVLEN=-74;END=76277620;SUPPORT=24;COVERAGE=21,21,22,24,27;STRAND=+-;AF=1.000;STDEV_LEN=3.243;STDEV_POS=1.969	GT:GQ:DR:DV	1/1:60:0:24
chr1	76634682	Sniffles2.DEL.B93S0	GGGATTTTTTTTTTTTTTTTTTTTTTTTTTTTTTTTGAGACGGAGTCTCGCTCTGTCGCCCAGGCTGGAGTGCAGTGGCGGGATCTCGGCTCACTGCAAGCTCCGCCTCCCGGGTTCACGCCATTCTCCTGCCTCAGCCTCCCAAGTAGCTGGGACTACAGGCGCCCGCCACTACGCCCGGCTAATTTTTTGTATTTTTAGTAGAGACGGGGTTTCACCGTTTTAGCCGGGATGGTCTCGATCTCCTGACCTCGTGATCCGCCCGCCTCGGCCTCCCAAAGTG	N	60	PASS	PRECISE;SVTYPE=DEL;SVLEN=-283;END=76634965;SUPPORT=26;COVERAGE=26,26,26,26,28;STRAND=+-;AF=1.000;STDEV_LEN=0.000;STDEV_POS=0.000	GT:GQ:DR:DV	1/1:60:0:26
chr1	76646456	Sniffles2.DEL.B94S0	GAAAACATATGTGAATTCTATATACTCAGTAAAAAGGAGATAGAATACTGATGACTTCACTTTCCATCTTGATCTACCTAGAAGACGTAAAAAAACCTTCTCAATAAGACAGTTAAATCTGG	N	60	PASS	PRECISE;SVTYPE=DEL;SVLEN=-122;END=76646578;SUPPORT=22;COVERAGE=20,21,21,21,20;STRAND=+-;AF=1.000;STDEV_LEN=0.000;STDEV_POS=0.000	GT:GQ:DR:DV	1/1:60:0:22
chr1	77010711	Sniffles2.INS.38BS0	N	TGGCTCCAGGACACCCCAGCACTCTGGACTAAACACACTGCACCACTCCTCTCCTTAAAGATCTTAAGGATTGTGCTCTAATTAGTTTGGAAATGGAATTTCTTAGACTATTTCTAAAAGCAGCTGCAGCCTGGGGACAAATTGACTAAATTCACCAGTTCTCCTGAAAATGATATTTGAAAGGAAAGTTGAGCTGCTTCTATCTTCCCAGAGAAATCTACATGTCATTCAGATGTTGGAGACCCTCAAGAGGCAGAAATGTCTTCATCCCCTGCCGTTTGGGTACTGACTAAAACCGTTGATCCTTTTCCTTGAAGTCTGAGGTTCTGC	60	PASS	IMPRECISE;SVTYPE=INS;SVLEN=329;END=77010711;SUPPORT=15;COVERAGE=26,26,26,26,26;STRAND=+-;AF=0.577;STDEV_LEN=0.707;STDEV_POS=75.643;SUPPORT_LONG=0	GT:GQ:DR:DV	0/1:60:11:15
chr1	77016173	Sniffles2.INS.38CS0	N	TCTATCTCCTCCCCCTCCTCCTCCTGTATCTCCTCCCCCTCCTCCTCCTGTG	60	PASS	PRECISE;SVTYPE=INS;SVLEN=52;END=77016173;SUPPORT=14;COVERAGE=22,20,21,21,21;STRAND=+-;AF=0.667;STDEV_LEN=0.000;STDEV_POS=0.000;SUPPORT_LONG=0	GT:GQ:DR:DV	0/1:30:7:14
chr1	77112228	Sniffles2.INS.390S0	N	GATAATCTTAACTCTTTTTTTTTTTTTTTTTTTTTTTTTTTTTGAGACGGAGTCTCGCTCTGTTGCCCAGGCTGGACTGCGGACTGCAGTGGCGCAATCTCGGCTCACTGCAAGCTCCGCTTCCCGGGTTCACGCCATTCTCCTGCCTCAGCCTCCCGAGTAGCTGGGACTACAGGCGCCCGCCACCGCGCCCGGCTAATTTTTTGTATTTTTAGTAGAGACGGGGTTTCACCTTGTTAGCCAGGATGGTCTCGATCTCCTGACCTCATGATCCACCGCCTCGGCCTCCCAAAGTGCTGGGATTACAGGCGTGAGCCACCGCGCCCGGCC	60	PASS	PRECISE;SVTYPE=INS;SVLEN=330;END=77112228;SUPPORT=15;COVERAGE=29,27,27,27,30;STRAND=+-;AF=0.556;STDEV_LEN=0.866;STDEV_POS=0.000;SUPPORT_LONG=0	GT:GQ:DR:DV	0/1:60:12:15
chr1	77367821	Sniffles2.INS.394S0	N	ATATATGTTATATATTATATATAATATATGTTATATATTATATATAATATATGTTATATATTATATATAATATATGTTATATATTATATATAATATATGTTATATATTATATATAATATATGTTATATATTATATATAATATATGTTATATATTATATATAATATATGTTATATATTATATATAATATATGTTATATATTATATATAATATATGTTATATATATTATATATTATATGTTATATATATTATATATTATATGTTATATATATTATATATAACATATATTATATATATTATATATAACATATATTATATATAATATATATGTTATATATATTATATATAATATATG	60	PASS	PRECISE;SVTYPE=INS;SVLEN=353;END=77367821;SUPPORT=11;COVERAGE=22,21,20,20,20;STRAND=+-;AF=0.550;STDEV_LEN=6.550;STDEV_POS=2.268;SUPPORT_LONG=0	GT:GQ:DR:DV	0/1:59:9:11
chr1	77367855	Sniffles2.INS.393S0	N	TATGTTATATATATTATATATTATATGTTATATATATTATATATAATATGTTATATATATT	60	PASS	IMPRECISE;SVTYPE=INS;SVLEN=61;END=77367855;SUPPORT=10;COVERAGE=22,21,20,20,20;STRAND=+-;AF=0.500;STDEV_LEN=5.788;STDEV_POS=102.975;SUPPORT_LONG=0	GT:GQ:DR:DV	0/1:60:10:10
chr1	77406216	Sniffles2.INS.395S0	N	CTGCTTTTCTCTCCTTGCTTTTAGACAGGAGGGCAGTGTTAACACATACTGGAGCAGAATGGCTGTATTTGTCTCACTGTAATGACCATATGCCACGTGGTAGGAGGAAGGTGTCAGTCATCCCAAGTTCAAGTCCTAACTCTTCTGCTTATTAGCCGTATGACTTGAGAAGGTCATAAAATCTCTGGGTAAATATTTCCTCTCCTATAAAGTAGAAATAAGGAGGGTCAGAGAGCGGTAGGGGAAAGAGGAGCAATAAAGAAACCTTTGAAGGAGCAGCCATTGACTTAGAAGGAAATCCAGGAAAGGATTTCTGTCCAGGAAGCATGAGAAGAAACTTTTTCAAGGCAGAGAGAGCTCCTGATGTTTCAGAAGCCCCTGATAATTCAAGACTTTGCTGAGGTAAAACCATCTGGTGCTGAGAATTTTTTATTTCTAAATATCAAACAGGCCTGGCATGGTGGCTCACACCTGTAACCCCACACTTCGGGAGGCCAAGGCAGGTGGATCACTTAAGGCCGGAGTTCAAGACCAGCCTGACCAACATGGTGAAACCTCATCTCTACTAAAAATACAAAAATTAGCCAGGCCTGGTGGCATGTGCCTGTAATCCCAGCCACTCAGGAGGCTGAAGCAGGAGAATCGCTTGAACCTGGGAGGCAGAGGTTGCGGTGAGCCAAGATGGCACCACTGCACTCCAGTCTGGGCAGTAGAGTGAGACTCCATCTCAAAAAATAAATGAAAATATAACAGAGCCTCTAAGAGAGAAGACCTAAAACAAAACAATCATAGGCCTAAATCAGCAAGATGGAAGGTGGTGATGACTTCACATAATTAAAAAGTTGGACTTGATTTTATTCCACAGATCTTGTTATATAGAAACAACCAGCTATGCCTTGGGATCAAAATCCAGAGCGATCAAATAGAGATTACAGTGAAGATGAACGAAAGGGAAAGCAGAAATGGAGAGAAGGAGGAAGAGAAGCAGGTGAAAAGAGAAGACAAAAAGGGAGAGGACATGGAAAAGGAGCTGGAAGATGAATAGGAAAAAGAAAAGGGAAAATGAGGAACAATAGCTCAAGAAAAGACTAGTCAGCAAATCCCTCATGGACACTTTCCAGGCAAAGTTTAAATTAAACAAGTACCCCACAATACAAGAGAGTCTAGCACTCTCATTTGAATTTGACATGACATATAAACAGATAAGTCAATGGTTTTGTAAAAAGAGGAAGAAATACAATAAAGAAATGTCCAAGGGAAAGCATAAGAAAAGACATAAGAGATGGGGTCTCGCTCTGTTGCCCAGGCTGGTCTCGAACTCCTGCTCTCAAGCAATCTTCCCACCTTTGCCTCCCAGAGTGCTGGGATTGCGGGCATGAGCCACCGTGCCTGGCTGAGATGTTTTATATAACACCATTCTCACCAATAAATTGAGTTCTGAAAGGATAAACAGGAAAATATTAACCATCGTTAATTCCGTGGAGTAGAACTAAATGAGGGAAGTGTAAAGAGTTCCCAAACATTCTATTTTTACCCTACTGTGGATTAAAGCTTTTATAATAGACATTAATTGATTTTATTTAAGAAAAAAATAAAGAAATTAGCAATCTCTGGGAAAAAAAAATACAGTAGAAATAACACTGTCTGCCTCACCTTTCCCAGGGGTTGATGTGACACAGTGAAAGCACTTTGAAGCATTATGCAGATGTGCTTTAACAATACAAAGGGAGGTAGGGAAATAACTTTCTAACTTAGCTTTTCCCTCACTAGCTTTTCCCAAATAATGAAATAGTTCCGTAGGAAAATATAAAAGAATAAATTACTTAAATATTCTGAAATATCTTCAGGATAATAATAAATAAGAATAAAAGCCAAAAGGTTGAGACTTCCACCTCTCACCAAGTTGGAATAGAAAAGACTGGATTTTTCTCTTCCACATGAAACAGTCAAAAAAATAAACAGAAGAAAACCTATTTAAGAAAA	60	PASS	PRECISE;SVTYPE=INS;SVLEN=1983;END=77406216;SUPPORT=14;COVERAGE=34,30,30,29,34;STRAND=+-;AF=0.467;STDEV_LEN=1.302;STDEV_POS=0.000;SUPPORT_LONG=0	GT:GQ:DR:DV	0/1:60:16:14
chr1	77444322	Sniffles2.DEL.B97S0	GTATATATATAGTATATATACACAATATATGTGTATATATAGTATAAATATATACTATATATA	N	60	PASS	PRECISE;SVTYPE=DEL;SVLEN=-63;END=77444385;SUPPORT=12;COVERAGE=25,25,25,26,29;STRAND=+-;AF=0.480;STDEV_LEN=0.000;STDEV_POS=0.000	GT:GQ:DR:DV	0/1:60:13:12
chr1	77887948	Sniffles2.INS.396S0	N	CTCCTTCTCCTTCTCCTTCTCCTTCTCCTTCTCCTTCTCCTTCTCCTTCTCCTTCTCCTTCTCCTTCTCCTTCTCCTTCTCCTTCTCCTTCTCCTTCTCCTTCTCCTTCTCCTTCTC	60	PASS	PRECISE;SVTYPE=INS;SVLEN=117;END=77887948;SUPPORT=12;COVERAGE=20,20,20,20,21;STRAND=+-;AF=0.600;STDEV_LEN=1.602;STDEV_POS=0.816;SUPPORT_LONG=0	GT:GQ:DR:DV	0/1:46:8:12
chr1	78141370	Sniffles2.INS.398S0	N	TAGTTTTAATTCTTTTTTTTTTTTTTTTTTTTTTTTTTGAGACGGAGTCTCGCTCTGTCGCCCAGGCTGGAGTGCAGTGGCGGGATCTCGGCTCACTGCAAGCTCCGCCTCCCGGGTTCACGCCATTCTCCTGCCTCAGCCTCCCAAGTAGCTGGGACTACAGGCGCCCGCCACTACGCCTGGCTAATTTTTTGTATTTTTAGTAGAGACGGGGTTTCACCGTTTTAGCCGGGATGGTCTCGATCTCCTGACCTCGTGATCCGCCCGCCTCGGCCTCCCAAAGTGCTGGGATTACAGGCGTGAGCCACCGCGCCCGGCC	60	PASS	PRECISE;SVTYPE=INS;SVLEN=319;END=78141370;SUPPORT=11;COVERAGE=20,20,21,21,19;STRAND=+-;AF=0.524;STDEV_LEN=0.690;STDEV_POS=1.134;SUPPORT_LONG=0	GT:GQ:DR:DV	0/1:60:10:11
chr1	78282176	Sniffles2.DEL.B98S0	TACTTATCATGATCTTTTTTTTTTTTTTTATCATACTTTAAGTTTTAGGGTACATGTGCACC	N	60	PASS	PRECISE;SVTYPE=DEL;SVLEN=-62;END=78282238;SUPPORT=15;COVERAGE=33,34,35,35,35;STRAND=+-;AF=0.429;STDEV_LEN=0.000;STDEV_POS=0.000	GT:GQ:DR:DV	0/1:60:20:15
chr1	78935824	Sniffles2.DEL.B99S0	AAGAATATGGATATTCTGGGCCGGGCGCGGTGGCTCACGCTTGTAATCCCAGCACTTTGGGAGGCCGAGGCGGGCGGATCACGAGGTCAGGAGATCGAGACCATCCTGGCTAACACGGTGAAACCCCGTCTCTACTAAAAATACAAAAAAATTAGCCGGGCGTGATGGCGGGCGCCTGTAGTCCCAGCTACTCGGGAGGCTGAGGCAGGAGAATGGCGTGAACCCGGGAGGCGGAGCTTGCAGTGAGCCGAGATTGCGCCACTGCACTCCCGCCTGGGCCACAGAGCGAGACTCCGTCTCAAAAAAAAAAAAAAAAAAAAAA	N	60	PASS	PRECISE;SVTYPE=DEL;SVLEN=-322;END=78936146;SUPPORT=17;COVERAGE=28,27,26,26,24;STRAND=+-;AF=0.654;STDEV_LEN=0.000;STDEV_POS=0.000	GT:GQ:DR:DV	0/1:42:9:17
chr1	79116391	Sniffles2.INS.399S0	N	GATTTTTTTTTTTTTTTTTTTGAGACGGAGTCTCGCTCTGTCGCCCAGGCGGGACTGCGGACTGCAGTGGCGCAATCTCGGCTCACTGCAAGCTCCGCTTCCCGGGTTCACGCCATTCTCCTGCCTCAGCCTCCCCAGTAGCTGGGACTACAGGCGCCCGCCACCGCGCCCGGCTAATTTTTTGTATTTTTAGTAGAGACGGGGTTTCACCTTGTTAGCCAGGATGGTCTCGATCTCCTGACCTCATGATCCACCCGCCTCGGCCTCCCAAAGTGCTGGGATTACAGGCGTGAGCCACCGCGCCCGCC	60	PASS	PRECISE;SVTYPE=INS;SVLEN=308;END=79116391;SUPPORT=13;COVERAGE=29,24,24,24,24;STRAND=+-;AF=0.542;STDEV_LEN=0.378;STDEV_POS=0.000;SUPPORT_LONG=0	GT:GQ:DR:DV	0/1:60:11:13
chr1	79184460	Sniffles2.INS.39AS0	N	AACTTGGATCAGTGGAGTCAGAAGGTTACATTTGTTACAGAGCTGAGGAATGAAAAAAGAGTAGAGTAATACTGTCAAAACAAAACAAAACAAAAAGAAGAATTAAACTGCATCTACTTTTGCTGCAGAA	60	PASS	PRECISE;SVTYPE=INS;SVLEN=130;END=79184460;SUPPORT=16;COVERAGE=29,32,32,32,31;STRAND=+-;AF=0.500;STDEV_LEN=0.518;STDEV_POS=0.000;SUPPORT_LONG=0	GT:GQ:DR:DV	0/1:60:16:16
chr1	79805470	Sniffles2.INS.39CS0	N	TCTAGAGACCTTCCTATTTCTTGCTTTTAGTTCATTGGCAAATGTCTTTCTTGATTGGAAATGTGATACTCATTTTCAAGACTACTCCATCTGTAATATCTCTGCAATCTTATTTTGATTATTCTACTAAAAATGTACTT	60	PASS	PRECISE;SVTYPE=INS;SVLEN=140;END=79805470;SUPPORT=12;COVERAGE=25,26,26,26,27;STRAND=+-;AF=0.462;STDEV_LEN=0.000;STDEV_POS=0.000;SUPPORT_LONG=0	GT:GQ:DR:DV	0/1:60:14:12
chr1	80079572	Sniffles2.INS.39ES0	N	TTAAATTATATAATGCTTACATTCCAGTTAGTTTATATTACAAAATATATTACAAAAGAATGTGGCTGACCATGCTCAAAATGACACAATTTTTCAATTATATAAATATTTGAAAATTGTCTAAGGGAGTTGGAACAGCAAAAGAAATCACAGGCCGGTGCAGAATCTTTCTGAGTAACAATCACTTATATTTACTCATCATT	60	PASS	PRECISE;SVTYPE=INS;SVLEN=203;END=80079572;SUPPORT=15;COVERAGE=30,28,27,27,25;STRAND=+-;AF=0.556;STDEV_LEN=0.000;STDEV_POS=0.000;SUPPORT_LONG=0	GT:GQ:DR:DV	0/1:60:12:15
chr1	80387552	Sniffles2.INS.3A4S0	N	AAAAAAAGACAAAAATTGGCCGGGCGCGGTGGCTCACGCCTGTAATCCCAGCACTTTGGGAGGCCGAGGCGGGCGGATCACGAGGTCAGGAGATCGAGACCATCCCGGCTAAAACGGTGAAACCCCGTCTCTACTAAAAATACAAAAAATTAGCCGGGCGTAGTGGCGGGCGCCTGTAGTCCCAGTTACTTGGGAGGCTGAGGCAGGAGAATGGCGTGAACCCGGGAGGCGGAGCTTGCAGTGAGCCGAGATTGCGCCACTGCACTCCAGCCTGGGCGACAGAGCGAGACTCCGTCTCAAAAAAAAAAAAAAAAAAAAAAAA	60	PASS	PRECISE;SVTYPE=INS;SVLEN=322;END=80387552;SUPPORT=15;COVERAGE=37,36,36,35,31;STRAND=+-;AF=0.417;STDEV_LEN=0.782;STDEV_POS=0.000;SUPPORT_LONG=0	GT:GQ:DR:DV	0/1:60:21:15
chr1	80528698	Sniffles2.INS.3A5S0	N	GGCTAACACGGTGAAACCCCGTCTCTACTAAAAATACAAAAAATTAGCCGGGCGTAGTGGCGGGCGCCTGTAGTCCCAGCTACTCGGGAGGCTGAGGCAGGAGAATGGCGTGAACCCGAGAGGCGGAGCTTGCAGTGAGCCGAGATTGCGCCACTGCACTCCAGCCTGGGCGACAGAGCGAGACTCCGTCTCAAAAAAAAAAAAAAAAAAAAA	60	PASS	PRECISE;SVTYPE=INS;SVLEN=213;END=80528698;SUPPORT=10;COVERAGE=29,26,26,26,26;STRAND=+-;AF=0.385;STDEV_LEN=0.516;STDEV_POS=0.000;SUPPORT_LONG=0	GT:GQ:DR:DV	0/1:55:16:10
chr1	80703234	Sniffles2.INS.3A8S0	N	GCTGGAGAGGATGTGGAGAAATAGGAACACTTTTACACTGTTGGTGGGACTGTAAACTAGTTCAA	60	PASS	PRECISE;SVTYPE=INS;SVLEN=65;END=80703234;SUPPORT=22;COVERAGE=22,22,22,22,23;STRAND=+-;AF=1.000;STDEV_LEN=0.000;STDEV_POS=0.000;SUPPORT_LONG=0	GT:GQ:DR:DV	1/1:60:0:22
chr1	80728657	Sniffles2.DEL.BA3S0	AAAACTGGCTGGTGGCCGGGCGCGGTGGCTCACGCCTGTAGTCCCAGCACTTTGGGAGGCCGAGGCGGGCGGATCACGAGGTCAGGAGATCGAGACCATCCCGGCTAAAACGGTGAAACCCCGTCTCTACTAAAAATACAAAAAATTAGCCGGGCGTAGTGGCGGGCGCCTGTAGTCCCAGCTACTAGGGAGGCTGAGGCAGGAGAATGGTGTGAACCCGGGAGGCGGAGCTTGCAGTGAGCCGAGATCGCGCCACTGCACTCCAGCCTGGGCGACAGAGCGAGACTCCGTCTCAAAAAAAAAAAAAAAAAAAAAAAAAAAAAAAAA	N	60	PASS	PRECISE;SVTYPE=DEL;SVLEN=-327;END=80728984;SUPPORT=11;COVERAGE=27,28,28,27,27;STRAND=+-;AF=0.393;STDEV_LEN=0.000;STDEV_POS=0.000	GT:GQ:DR:DV	0/1:60:17:11
chr1	80939073	Sniffles2.DEL.BA4S0	AAAGTCTCACTTCTTTTTTTTTTTTTTTTTTTTTTTTTTTTTTTTTTTTTTTTAATTATATATTTTTCTTTATTTGTTTTTCACTTAACATTGTATCAGGACCATATCATTAAAATTTTTTGAACATTTAATTTTTTTTTTTTTTTTATTTTTTATTTTATTTTTTATTTTTTTGTTATACTCTAAGTTTTAGGGTACATGTGCACATTGTGCAGGTTAGTTACATATGTATACATGTGCCATGCTGGTGCGCTGCACCCACTAACGTGTCATCTAGCATTAGGTATATCTCCCAATGCTATCCCTCCCCCCTCCCCCGACCCCACCACAGTCCCCAGAGTGTGATATTCCCCTTCCTGTGTCCATGTGATCTCATTGTTCAATTCCCACTTATGAGTGAGAATATGCGGTGTTTGGTTTTTTGTTCTTGCGATAGTTTACTGAGAATGATGGTTTCCAATTTCATCCATGTCCCTACAAAGGACATGAACTCATCATTTTTTATGGCTGCATAGTATTCCATGGTGTATATGTGCCACATTTTCTTAATCCAGTCTATCATTGTTGGACATTTGGGTTGGTTCCAAGTCTTTGCTATTGTGAATAGTGCCGCAATAAACATACGTGTGCATGTGTCTTTATAGCAGCATGATTTATAGTCCTTTGGGTATATACCCAGTAATGGGATGGCTGGGTCAAATGGTATTTCTAGTTCTAGATCCCTGAGGAATCGCCACACTGACTTCCACAATGGTTGAACTAGTTTACAGTCCCACCAACAGTGTAAAAGTGTTCCTATTTCTCCACATCCTCTCCAGCACCTGTTGTTTCCTGACTTTTTAATGATTGCCATTCTAACTGGTGTGAGATGATATCTCATAGTGGTTTTGATTTGCATTTCTCTGATGGCCAGTGATGATGAGCATTTCTTCATGTGTTTTTTGGCTGCATAAATGTCTTCTTTTGAGAAGTGTCTGTTCATGTCCTTCGCCCACTTTTTGATGGGGTTGTTTGTTTTTTTCTTGTAAATTTGTTTGAGTTCATTGTAGATTCTGGATATTAGCCCTTTGTCAGATGAGTAGGTTGCGAAAATTTTCTCCCATGTTGTAGGTTGCCTGTTCACTCTGATGGTAGTTTCTTTTGCTGTGCAGAAGCTCTTGAGTTTAATTAGATCCCATTTGTCAATTTTGGCTTTTGTTGCCATTGCTTTTGGTGTTTTGGACATGAAGTCCTTGCCCACGCCTATGTCCTGAATGGTAATGCCTAGGTTTTCTTCTAGGGTTTTTATGGTTTTAGGTCTAACGTTTAAATCTTTAATCCATCTTGAATTGATTTTTGTATAAGGTGTAAGGAAGGGATCCAGTTTCAGCTTTCTACATATGGCTAGCCAGTTTTCCCAGCACCATTTATTAAATAGGGAATCCTTTCCCCATTGCTTGTTTTTCTCAGGTTTGTCAAAGATCAGATAGTTGTAGATATGCGGCATTATTTCTGAGGGCTCTGTTCTGTTCCATTGATCTATATCTCTGTTTTGGTACCAGTACCATGCTGTTTTGGTTACTGTAGCCTTGTAGTATAGTTTGAAGTCAGGTAGTGTGATGCCTCCAGCTTTGTTCTTTTGGCTTAGGATTGACTTGGCGATGCGGGCTCTTTTTTGGTTCCATATGAACTTTAAAGTAGTTTTTTCCAATTCTGTGAAGAAAGTCATTGGTAGCTTGATGGGGATGGCATTGAATCTGTAAATTACCTTGGGCAGTATGGCCATTTTCACGATATTGATTCTTCCTACCCATGAGCATGGAATGTTCTTCCATTTGTTTGTGTCCTCTTTTATTTCCTTGAGCAGTGGTTTGTAGTTCTCCTTGAAGAGGTCCTTCACATCCCTTGTAAGTTGGATTCCTAGGTATTTTATTCTCTTTGAAGCAATTGTGAATGGGAGTTCACTCATGATTTGGCTCTCTGTTTGTCTGTTGTTGGTGTATAAGAATGCTTGTGATTTTTGTACATTGATTTTGTATCCTGAGACTTTGCTGAAGTTGCTTATCAGCTTAAGGAGATTTTGGGCTGAGACGATGGGGTTTTCTAGATAAACAATCATGTCGTCTGCAAACAAGGACAATTTGACTTCCTCTTTTCCTAATTGAATACCCTTTATTTCCTTCTCCTGCCTGATTGCCCTGGCCAGAACTTCCAACACTATGTTGAATAGGAGCGGTGAGAGAGGGCATCCCTGTCTTGTGCCAGTTTTCAAAGGGAATGCTTCCAGTTTTTGCCCATTCAGTATGATATTGGCTGTGGGTTTGTCATAGATAGCTCTTATTATTTTGAAATACGTCCCATCAATACCTAATTTATTGAGAGTTTTTAGCATGAAGGGTTGTTGAATTTTGTCAAAGGCTTTTTCTGCATCTATTGAGATAATCATGTGGTTTTTGTCTTTGGCTCTGTTTATATGCTGGATTACATTTATTGATTTGCGTATATTGAACCAGCCTTGCATCCCAGGGATGAAGCCCACTTGATCATGGTGGATAAGCTTTTTGATGTGCTGCTGGATTCGGTTTGCCAGTATTTTATTGAGGATTTTTGCATCAATGTTCATCAAGGATATTGGTCTAAAATTCTCTTTTTTGGTTGTGTCTCTGCCCGGCTTTGGTATCAGAATGATGCTGGCCTCATAAAATGAGTTAGGGAGGATTCCCTCTTTTTCTATTGATTGGAATAGTTTCAGAAGGAATGGTACCAGTTCCTCCTTGTACCTCTGGTAGAATTCGGCTGTGAATCCATCTGGTCCTGGACTCTTTTTGGTTGGTAAACTATTGATTATTGCCACAATTTCAGAGCCTGTTATTGGTCTACTCAGAGATTCAACTTCTTCCTGGTTTAGTCTTGGGAGAGTGTATGTGTCGAGGAATGTATCCATTTCTTCTAGATTTTCTAGTTTATTTGCGTAGAGGTGTTTGTAGTATTCTCTGATGGTAGTTTGTATTTCTGTGGGATCGGTGGTGATATCCCCTTTATCATTTTTTATTGTGTCTATTTGATTCTTCTCTCTTTTTTTCTTTATTAGTCTTGCTAGCAGTCTATCAATTTTGTTGATCCTTTCAAAAAACCAGCTCCTGGATTCATTGATTTTTTGAAGGGTTTTTTGTGTCTCTATTTCCTTCAGTTCTGCTCTGATTTTAGTTATTTCTTGCCTTCTGCTAGCTTTTGAATGTGTTTGCTCTTGCTTTTCTAGTTCTTTTAATTGTGATGTTAGGGTGTCAATTTTGGATCTTTCCTGCTTTCTCTTGTAGGCATTTAGTGCTATAAATTTCCCTCTACACACTGCTTTGAATGCATCCCAGAGATTCTGGTATGTGGTGTCTTTGTTCTCGTTGGTTTCAAAGAACATCTTTATTTCTGCCTTCATTTCGTTCTGTACCCAGTAGTCATTCAGGAGCAGGTTGTTCAGTTTCCATGTAGTTGAGCGGCTTTGAGTGAGATTCTTAATCCTGAGTTCTAGTTTGATTGCACTGTGGTCTGAGAGATAGTTTGTTATAATTTCTGTTCTTTTACATTTGCTGAGGAGAGCTTTACTTCCAAGTATGTGGTCGATTTTGGAATAGGTGTGGTGTGGTGCTGAAAAAAATGTATATTCTGTTGATTTGGGGTGGAGAGTTCTGTAGATGTCTATTAGGTCTGCTTGGTGCAGAGCTGAGTTCAATTCCTGGGTATCCTTGTTGACTTTCTGTCTTGTTGATCTGTCTAATGTTGACAGTGGGGTGTTAAAGTCTCCCATTATTAATGTGTGGGAGTCTAAGTCTCTTTGTAGGTCACTCAGGACTTGCTTTATGAATCTGGGTGCTCCTGTATTGGGTGCATAAATATTTAGGATAGTTAGCTCCTCTTGTTGAATTGATCCCTTTACCATGATGTAATGGCCTTCTTTGTCTCTTTTGATCTTTGTTGGTTTAAAGTCTGTTTTATCAGAGACTAGGATTGCAACCCCTGCCTTTTTTTGTTTTCCATTGGCTTGGTAGATCTTCCTCCATCCTTTTATTTTGAGCCTATGTGTGTCTCTGCACATGAGATGGGTTTCCTGAATACAGCACACTGATGGGTCTTGACTCTTTATCCAACTTGCCAGTCTGTGTCTTTTAATTGCAGAATTTAGTCCATTTATATTTAAAGTTAATATTGTTATGTGTGAATTTGATCCTGTCATTATGATGTTAGCTGGTGATTTTGCTCATTAGTTGATGCAGTTTCTTCCTAGTCTCGATGGTCTTTACATTTTGGCATGATTTTGCAGCAGCTGGTACCGGTTGTTCCTTTCCATGTTTAGTGCTTCCTTCAGGAGCTCTTTTAGGGCAGGCCTGGTGGTGACAAAATCTCTCAGCATTTGCTTTTCTATAAAGTATTTTATTTCTCCTTCACTTATGAAGCTTAGTTTGGCTGGATATGAAATTCTGGGTTGAAAATTCTTTTCTTTAAGAATGTTGAATATTGGCCCCCACTCTCTTCTGGCTTGTAGGGTTTCTGCCGAGAGATCCGCTGTTAGTCTGATGGGCTTTCCTTTGAGGGTAACCCGACCTTTCTCTCTGGCTGCCCTTAACATTTTTTCCTTCATTTCAACTTTGGTGAATCTGACAATTATGTGTCTTGGAGTTGCTCTTCTCGAGGAGTATCTTTGTGGCGTTCTCTGTATTTCCTGAATCTGAACGTTGGCCTGCCTTGCTAGATTGGGGAAGTTCTCCTGGATAATATCCTGCAGAGTGTTTTCCAACTTGGTTCCATTCTCCACATCACTTTCAGGTACACCAATCAGACGTAGATTTGGTCTTTTCACATAGTCCCATATTTCTTGGAGGCTTTGCTCATTTCTTTTTATTCTTTTTTCTCTAAACTTCCCTTCTCGCTTCATTTCATTCATTTCATCTTCCATTGCTGATACCCTTTCTTCCAGTTGATCGCATCGGCTCCTGAGGCTTCTGCATTCTTCACGTAGTTCTCGAGCCTTGGTTTTCAGCTCCATCAGCTCCTTTAAGCACTTCTCTGTATTGGTTATTCTAGTTATACATTCTTCTAAATTTTTTTCAAAGTTTTCAACTTCTTTGCCTTTGGTTTGAATGTCCTCCCGTAGCTCAGAGTAATTTGATCGTCTGAAGCCTTCTTCTCTCAGCTCGTCAAAATCATTCTCCATCCAGCTTTGTTCTGTTGCTGGTGAGGAACTGCGTTCCTTTGGAGGAGGAGAGGTGCTCTGCGTTTTAGAGTTTCCAGTTTTTCTGTTCTGTTTTTTCCCCATCTTTGTGGTTTTATCTACTTTTGGTCTTTGATGATGGTGATGTACAGATGGGTTTTCGGTGTAGATGTCCTTTCTGGTTGTTAGTTTTCCTTCTAACAGACAGGACCCTCAGATGCAGGTCTGTTGGAATACCCTGCTGTGTGAGGTGTCAGTGTGCCCCTGCTGGGGGGTGCCTCCCAGTTAGGCTGCTCGGGGGTCAGGGGTCAGGGACCCACTTGAGGAGGCAGTCTGCCCGTTCTCAGTTCTCCAGCTGCGTGCTGGGAGAACCACTGCTCTCTTCAAAGCTGTCAGACAGGGACACTTAAGTCTGCAGAGGTTACTGCTGTCTTTTTGTTTGTCTGTGCCCTGCCCCCAGAGGTGGAGCCTACAGAGGCAGGCAGGCCTCCTTGAGCTGTGGTGGGCTCCACCCAGTTCGAGCTTCCTGGCTGCTTTGTTTACCTAAGCAAGCCTGGGCAATGGCGGGCGCCCCTCCCCCAGCCTCGTTGCTGCCTTGCAGTTTGGTCTCAGACTGCTGTGCTAGCAATCAGCGAGATTCCGTGGGCGTAGGACCCTCCGAGCCAGGTGTGGGATATAGTCTCATGGTGCGCCGTTTCTTAAGCCGGTCTGAAAAGCGCAATATTCGGGTGGGAGTGACCCGATTTTCCAGGTGCGTCCGTCACCCCTTTCTTTGACTCAGAAAGGGAACTCCCTGACCCCTTGCGCTTCCCAGGTGAGGCAATGCCTCGCCCTGCTTCGGCTCGCGCACGGTGCGCACACACACTGGCCTGCGCCCACTGTCTGGCACTCCCTAGTGAGATGAACCCGGTACCTCAGATGGAAATGCAGAAATCACCCGTCTTCTGCGTCGCTCACGCTGGGAGCTGTAGACCAGAGCTGTTCCTATTCGGCCATCTTGGCTCCTCCC	N	60	PASS	PRECISE;SVTYPE=DEL;SVLEN=-6191;END=80945264;SUPPORT=12;COVERAGE=19,16,19,19,22;STRAND=+-;AF=0.667;STDEV_LEN=6.124;STDEV_POS=0.000	GT:GQ:DR:DV	0/1:26:6:12
chr1	81222100	Sniffles2.DEL.BA5S0	AAAAATGTGTTAGGGCCGGGCGCGGTGGCTCACGCCTGTAATCCCAGCACTTTGGGAGGCCGAGGCGGGTGGATCATGAGGTCAGGAGATCGAGACCATCCTGGCTAACAAGGTGAAACCCCGTCTCTACTAAAAATACAAAAAATTAGCCGGGCGCGGTGGCGGGCGCCTGTAGTCCCAGCTACTCGGGAGGCTGAGGCAGGAGAATGGCGTGAACCCGGGAAGCGGAGCTTGCAGTGAGCCGAGATTGCGCCACTGCAGTCCGCAGTCCGACCTGGGCGACAGAGCGAGACTCCGTCTCAAAAAAAAAAAAAAAAAAAAAAAAAAAA	N	60	PASS	PRECISE;SVTYPE=DEL;SVLEN=-329;END=81222429;SUPPORT=33;COVERAGE=32,33,33,32,32;STRAND=+-;AF=1.000;STDEV_LEN=0.000;STDEV_POS=0.000	GT:GQ:DR:DV	1/1:60:0:33
chr1	81390098	Sniffles2.BND.13BAS0	N	]chr6:45669376]N	51	GT	PRECISE;SVTYPE=BND;SUPPORT=10;COVERAGE=33,32,51,53,30;STRAND=+-;AF=0.222;CHR2=chr6;STDEV_POS=0.000	GT:GQ:DR:DV	0/1:2:35:10
chr1	81391587	Sniffles2.BND.13C3S0	N	[chr3:90661392[N	52	PASS	PRECISE;SVTYPE=BND;SUPPORT=10;COVERAGE=53,30,29,29,30;STRAND=+-;AF=0.345;CHR2=chr3;STDEV_POS=0.000	GT:GQ:DR:DV	0/1:47:19:10
chr1	81449097	Sniffles2.DEL.BA6S0	AATACTTTGGATACATAGTGCTTTTGGGGGCTAAATAACCAGTGATACTATGGATTTATATTATCCAGGGTCTGTGT	N	60	PASS	PRECISE;SVTYPE=DEL;SVLEN=-77;END=81449174;SUPPORT=18;COVERAGE=36,33,34,34,35;STRAND=+-;AF=0.529;STDEV_LEN=0.000;STDEV_POS=8.222	GT:GQ:DR:DV	0/1:60:16:18
chr1	81514047	Sniffles2.DEL.BA7S0	TGAAAGACAAAAGTGTGAGATAAGATCCAAAAATAACAAAGTAAAAGCAGAAAGGTCCTTTGGGGTTTCTATGCACTTAACTCAGTGGAGACATGGAATTTCTGTAGGTTGGGGAGATTTG	N	60	PASS	PRECISE;SVTYPE=DEL;SVLEN=-121;END=81514168;SUPPORT=29;COVERAGE=28,28,29,29,28;STRAND=+-;AF=1.000;STDEV_LEN=0.000;STDEV_POS=0.000	GT:GQ:DR:DV	1/1:60:0:29
chr1	81846357	Sniffles2.INS.3ACS0	N	AAGAGTTTTTATGGCCGGGCGCGGTGGCTCACGCCTGTAATCCCAGCACTTTGGGAGGCCGAGGCGGGTGGATCATGAGGTCAGGAGATCGAGACCATCCTGGTTAACAAGGTGAAACCCCGTCTCTACTAAAAATACAAAAAATTAGCCGGGCGCGGTGGCGGGCGCCTGTAGTCCCAGCTACTCGGGAGGCTGAGGCAGGAGAATGGCGTGAACCCGGGAAGCGGAGCTTGCAGTGAGCCGAGATTGCGCCACTGCAGTCCGCAGTCCGGCCTGGGCGACAGAGCGAGACTCCGTCTCAAAAAAAAAAAAAAAAAAAAAAAA	60	PASS	PRECISE;SVTYPE=INS;SVLEN=324;END=81846357;SUPPORT=17;COVERAGE=24,24,24,24,25;STRAND=+-;AF=0.708;STDEV_LEN=0.667;STDEV_POS=0.000;SUPPORT_LONG=0	GT:GQ:DR:DV	0/1:22:7:17
chr1	81998978	Sniffles2.INS.3AES0	N	CCTATGTATACACCTATATATACCTATGTATACACCTATATATACCTATGTATACACCTATATAT	60	PASS	PRECISE;SVTYPE=INS;SVLEN=65;END=81998978;SUPPORT=14;COVERAGE=19,19,19,19,19;STRAND=+-;AF=0.737;STDEV_LEN=0.354;STDEV_POS=0.354;SUPPORT_LONG=0	GT:GQ:DR:DV	0/1:10:5:14
chr1	82576962	Sniffles2.DEL.BA8S0	TTATATTTTTTTTTTTTTTTTTTTTTTTTTTTTTTTTTTGAGACGGAGTCTCGCTCTGTCGCCCAGGCTGGAGTGCAGTGGCGGGATCTCGGCTCACTGCAAGCTCCGCCTCCCGGGTTCACGCCATTCTCCCGCCTCAGCCTCCCAAGTAGCTGGGACTACAGGCGCCCGCCACTACGCCCGGCTAATTTTTTGTATTTTTAGTAGAGACGGGGTTTCACCGTTTTAGCCGGGATGGTCTCGATCTCCTGACCTCGTGATCCGCCCGCCTCGGCCTCCCAAAGTGCTGGGATTACAGGCGTGAGCCACCGCGCCCGGCC	N	60	PASS	PRECISE;SVTYPE=DEL;SVLEN=-320;END=82577282;SUPPORT=28;COVERAGE=25,28,28,28,29;STRAND=+-;AF=1.000;STDEV_LEN=0.000;STDEV_POS=0.000	GT:GQ:DR:DV	1/1:60:0:28
chr1	82660276	Sniffles2.DEL.BA9S0	AAAAAAAATGGTTCATGCACCAAAAAAGAGCCCGCATTGCCAAGTCAATCCTAAGCCAAAAGAACAAAGCTGGAGGCATCACACTACCTGACTTCAAACTATACTACAAGGCTACAGTAACCAAAACAGCATGGTACTGGTACCAAAACAGAGATATAGATCAATGGAACAGAACAGAGCCCTCAGAAATAATGCCGCATATCTACAACTATCTGATCTTTGACAAACCTGAGAAAAACAAGCAATGGGGAAAGGATTCCCTATTTAATAAATGGTGCTGGGAAAACTGGCTAGCCATATGTAGAAAGCTGAAACTGGATCCCTTCCTTACACCTTATACAAAAATCAATTCAAGATGGATTAAAGATTTAAACGTTAAACCTAAAACCATAAAAACCCTAGAAGAAAACCTAGGCATTACCATTCAGGACATAGGCGTGGGCAAGGACTTCATGTCCAAAACACCAAAAGCAATGGCAACAAAAGACAAAATTGACAAATGGGATCTAATTAAACTAAAGAGCTTCTGCACAGCAAAAGAAACTACCATCAGAGTGAACAGGCAACCTACAACATGGGAGAAAATTTTCGCAACCTACTCATCTGACAAAGGGCTAATATCCAGAATCTACAATGAACTCAAACAAATTTACAAGAAAAAAACAAACAACCCCATCAAAAAGTGGGCGAAGGACATGAACAGACACTTCTCAAAAGAAGACATTTATGCAGCCAAAAAACACATGAAGAAATGCTCATCATCACTGGCCATCAGAGAAATGCAAATCAAAACCACTATGAGATATCATCTCACACCAGTTAGAATGGCAATCATTAAAAAGTCAGGAAACAACAGGTGCTGGAGAGGATGCGGAGAGATAGGAACACTTTTACACTGTTGGTGGGACTGTAAACTAGTTCAACCATTGTGGAAGTCAGTGTGGCGATTCCTCAGGGATCTAGAACTAGAAATACCATTTGACCCAGCCATCCCATTACTGGGTATATACCCAAATGAGTATAAATCATGCTGCTATAAAGACACATGCACACGTATGTTTATTGCAGCACTATTCACAATAGCAAAGACTTGGAACCAACCCAAATGCCCAACAATGATAGACTGGATTAAGAAAATGTGGCACATATACACCATGGAATACTATGCAGCCATAAAAAATGATGAGTTCATATCCTTTGTAGGGACATGGATGAAATTGGAAACCATCATTCTCAGTAAACTATCGCAAGAACAAAAAACCAAACACCGCATATTCTCACTCATAGGTGGGAATTGAACAATGAGATCACATGGACACAGGAAGGGGAATATCACACTCTGGGGACTGTGGTGGGGTCGGGGGAGGGGGGAGGGATAGCATTGGGAGATATACCTAATGCTAGATGACACATTAGTGGGTGCAGTGCACCAGCATGGCACATGTATACATATGTAACTAACCTGCACAATGTGCACATGTACCCTAAAACTTAGAGTATAATAAAAAAAAAAAATAAAATAAAAAAAAAAAAATAAAAAAAAAAGAATTGTAAAAAAAAAAATTATAAATAAAACAAAGAAGAATATGTGAGAGGAAAAAAAAAAAAAAA	N	60	PASS	PRECISE;SVTYPE=DEL;SVLEN=-1611;END=82661887;SUPPORT=18;COVERAGE=17,16,16,16,19;STRAND=+-;AF=1.000;STDEV_LEN=0.000;STDEV_POS=0.000	GT:GQ:DR:DV	1/1:50:0:18
chr1	82673564	Sniffles2.INS.3B3S0	N	ATAATAATTATAATTATTATTATAATAATAATTATAATTATTATTATAATAATAATTATAATTATTATT	60	PASS	PRECISE;SVTYPE=INS;SVLEN=69;END=82673564;SUPPORT=14;COVERAGE=31,28,28,28,28;STRAND=+-;AF=0.500;STDEV_LEN=0.000;STDEV_POS=0.000;SUPPORT_LONG=0	GT:GQ:DR:DV	0/1:60:14:14
chr1	82684168	Sniffles2.DEL.BAAS0	CCACAGATTTAAGAGAATACGAGAGAGCATGAAGGAATGAGAAAAATAAATGAATGCC	N	60	PASS	PRECISE;SVTYPE=DEL;SVLEN=-58;END=82684226;SUPPORT=19;COVERAGE=17,17,17,17,19;STRAND=+-;AF=1.000;STDEV_LEN=0.000;STDEV_POS=0.000	GT:GQ:DR:DV	1/1:52:0:19
chr1	83013583	Sniffles2.DEL.BABS0	AATAGAATAGAATAGAATAGAATAGAATAGAATAGAATAGAATAGAATAGAATCC	N	60	PASS	PRECISE;SVTYPE=DEL;SVLEN=-55;END=83013638;SUPPORT=18;COVERAGE=29,30,30,29,30;STRAND=+-;AF=0.600;STDEV_LEN=0.000;STDEV_POS=0.000	GT:GQ:DR:DV	0/1:60:12:18
chr1	83019213	Sniffles2.DEL.BACS0	CATATGTATATATGCATATGTATATATGTATGTACACATACATATATACATATGTACACATA	N	60	PASS	PRECISE;SVTYPE=DEL;SVLEN=-62;END=83019275;SUPPORT=13;COVERAGE=29,27,28,28,30;STRAND=+-;AF=0.464;STDEV_LEN=0.000;STDEV_POS=0.000	GT:GQ:DR:DV	0/1:60:15:13
chr1	83760764	Sniffles2.INS.3B6S0	N	TCAGAGTGTGTGACATCACACTCTGATGTCAGAGTGTGTGACATCACACTCTGATGTCAGAGTGTGTGACATCACACTCTGATGTCAGAGTGTGTGACATCACACTCTGATG	60	PASS	PRECISE;SVTYPE=INS;SVLEN=112;END=83760764;SUPPORT=15;COVERAGE=26,26,25,25,25;STRAND=+-;AF=0.600;STDEV_LEN=0.000;STDEV_POS=0.000;SUPPORT_LONG=0	GT:GQ:DR:DV	0/1:58:10:15
chr1	83922665	Sniffles2.DEL.BADS0	AAACTCAGCTTCTCACATGGACTTGAATACTAGGTTATTGAGCCTCAAATTTAACTTTACACAATGAAGGAGAACATAAATTTTTAAAAGAGGGCATAATTATATTTGTATATGTTAAAGATTATGCTCTTGGCAGTATATACAGTGGCTTAGAAGTAGATGAGAAAAGAAGCAGAAAGTTAAGATGAGATGCTATTTCATTAACAAATATAAAGTATGAGGGCTTGGAACAGGGGAGCAACAAAGGGATTAGAGAAAAAAGGTAAGTTTAGAGTAATATTTTGGAGGAAGAATGGATATGCTCTGGTGACTAATTCAATATGAAGAATAAGAAAGAGAGATGAACTTGTGATGACACCAAGAGTTCTGATTTTAGTGAGTCCACTGGCATTTTCAATGATGAATACAAATTTGGCTCTGAGTTTCCCCTAATTAAGGGTAAAGGAAATGCCATGGTTTAGGTAACTCTTTAACTTTTGAATTTTTTCATTTTATTATATCTAGAGCAATCATTTTATCATTCTATCATATACCAATGAATATATTATCATACATCCA	N	60	PASS	PRECISE;SVTYPE=DEL;SVLEN=-558;END=83923223;SUPPORT=11;COVERAGE=25,26,26,26,25;STRAND=+-;AF=0.423;STDEV_LEN=0.000;STDEV_POS=0.000	GT:GQ:DR:DV	0/1:60:15:11
chr1	84052243	Sniffles2.DEL.BAES0	TGATTTGTTTTTCTTTTTTTTTTTTTTTTTTTTTTTTTTTTTTAGGCTTTATGGGGCACATTCAGCTCCTCTCACATATTCTTCTTTGTTTTATTTATAATTTTTTTTTTTACAATTCTTTTTTTTTTTTTTTTTTTTTTTTTTTTTATTATACTCTAAGTTTTAGGGTACATGTGCACATTGTGCAGGTTAGTTACATATGTATACATGTGCCATGCTGGTGCACTGCACCCACTAATGTGTCATCTAGCATTAGGTATATCTCCCAATGCTATCCCTCCCCCCTCCCCCGACCCCACCACAGTCCCCAGAGTGTGATATTCCCCTTCCTGTGTCCATGTGATCTCATTGTTCAATTCCCACCTATGAGTGAGAATATGCGGTGTTTGGTTTTTTGTTCTTGCGATAGTTTACTGAGAATGATGGTTTCCAATTTCATCCATGCCCCTACAAAGGATATGAACTCATCATTTTTTATGGCTGCATAGTATTCCATGGTGTATATGTGCCACATTTTCTTAATCCAGTCTATCATTGTTGGGCATTTGGGTTGGTTCCAAGTCTTTGCTATTGTGAATAGTGCTGCAATAAACATACGTGTGCATGTGTCTTTATAGCAGCATGATTTATACTCATTTGGGTATATACCCAGTAATGGGATGGCTGGGTCAAATGGTATTTCTAGTTCTAGATCCCTGAGGAATCGCCACACTGACTTCCACAATGGTTGAACTAGTTTACAGTCCCACCAACAGTGTAAAAGTGTTCCTATTTCTCCGCATCCTCTCCAGCACCTGTTGTTTCCTGACTTTTTAATGATTGCCATTCTAACTGGTGTGAGATGATATCTCATAGTGGTTTTGATTTGCATTTCTCTGATGGCCAGTGATGATGAGCATTTCTTCATGTGTTTTTTGGCTGCATAAATGTCTTCTTTTGAGAAGTGTCTGTTCATGTCCTTCGCCCACTTTTTGATGGGGTTGTTTGTTTTTTTCTTGTAAATTTGTTTGAGTTCATTGTAGATTCTGGATATTAGCCCTTTGTCAGATGAGTAGGTTGCAAAAATTTTCTCCCATGTTGTAGGTTGCCTGTTCACTCTGATGGTAGTTTCTTTTGCTGTGCAGAAGCTCTTTAGTTTAATTAGATCCCATTTGTCAATTTTGTCTTTTGTTGCCATTGCTTTTGGTGTTTTGGACATGAAGTCCTTGCCCACGCCTATGTCCTGAATGGTAATGCCTAGGTTTTCTTCTAGGGTTTTTATGGTTTTAGGTTTAACGTTTAAATCTTTAATCCATCTTGAATTGATTTTTGTATAAGGTGTAAGGAAGGGATCCAGTTTCAGCTTTCTACATATGGCTAGCCAGTTTTCCCAGCACCATTTATTAAATAGGGAATCCTTTCCCCATTGCTTGTTTTTCTCAGGTTTGTCAAAGATCAGATAGTTGTAGATATGCGGCATTATTTCTGAGGGCTCTGTTCTGTTCCATTGATCTATATCTCTGTTTTGGTACCAGTACCATGCTGTTTTGGTTACTGTAGCCTTGTAGTATAGTTTGAAGTCAGGTAGTGTGATGCCTCCAGCTTTGTTCTTTTGGCTTAGGATTGACTTGGCAATGCGGGCTCTTTTTTGGTTCCATATGAACTTTAAAGTAGTTTTTTCCAATTCTGTGAAGAAAGTCATTGGTAGCTTGATGGGGATGGCATTGAATCTGTAAATTACCTTGGGCAGTATGGCCATTTTCACGATATTGATTCTTCCTACCCATGAGCATGGAATGTTCTTCCATTTGTTTGTATCCTCTTTTATTTCCTTGAGCAGTGGTTTGTAGTTCTCCTTGAAGAGGTCCTTCACATCCCTTGTAAGTTGGATTCCTAGGTATTTTATTCTCTTTGAAGCAATTGTGAATGGGAGTTCACCCATGATTTGGCTCTCTGTTTGTCTGTTGTTGGTGTATAAGAATGCTTGTGATTTTTGTACATTGATTTTGTATCCTGAGACTTTGCTGAAGTTGCTTATCAGCTTAAGGAGATTTTGGGCTGAGACGATGGGGTTTTCTAGATAAACAATCATGTCGTCTGCAAACAGGGACAATTTGACTTCCTCTTTTCCTAATTGAATACCCTTTATTTCCTTCTCCTGCCTGATTGCCCTGGCCAGAACTTCCAACACTATGTTGAATAGGAGCGGTGAGAGAGGGCATCCCTGTCTTGTGCCGGTTTTCAAAGGGAATGCTTCCAGTTTTTGCCCATTCAGTATGATATTGGCTGTGGGTTTGTCATAGATAGCTCTTATTATTTTGAAATACGTCCCATCAATACCTAATTTATTGAGAGTTTTTAGCATGAAGGGTTGTTGAATTTTGTCAAAGGCTTTTTCTGCATCTATTGAGATAATCATGTGGTTTTTGTCTTTGGCTCTGTTTATATGCTGGATTACATTTATTGATTTGCGTATATTGAACCAGCCTTGCATCCCAGGGATGAAGCCCACTTGATCATGGTGGATAAGCTTTTTGATGTGCTGCTGGATTCGGTTTGCCAGTATTTTATTGAGGATTTTTGCATCAATGTTCATCAAGGATATTGGTCTAAAATTCTCTTTTTTGGTTGTGTCTCTGCCCGGCTTTGGTATCAGTATGATGCTGGCCTCATAAAATGAGTTAGGGAGGATTCCCTCTTTTTCTATTGATTGGAATAGTTTCAGAAGGAATGGTACCAGTTCCTCCTTGTACCTCTGGTAGAATTCGGCTGTGAATCCATCTGGTCCTGGACTCTTTTTGGTTGGTAAACTATTGATTATTGCCACAATTTCAGAGCCTGTTATTGGTCGATTCAGAGATTCAACTTCTTCCTGGTTTAGTCTTGGGAGAGTGTATGTGTCGAGGAATGTATCCATTTCTTCTAGATTTTCTAGTTTATTTGCGTAGAGGTGTTTGTAGTATTCTCTGATGGTAGTTTGTATTTCTGTGGGATCGGTGGTGATATCCCCTTTATCATTTTTTATTGTGTCTATTTGATTCTTCTCTCTTTTTTTCTTTATTAGTCTTGCTAGCGGTCTATCAATTTTGTTGATCCTTTCAAAAAACCAGCTCCTGGATTCATTGATTTTTTGAAGGGTTTTTTGTGTCTCTATTTCCTTCAGTTCTGCTCTGATTTTAGTTATTTCTTGCCTTCTGCTAGCTTTTGAATGTGTTTGCTCTTGCTTTTCTAGTTCTTTTAATTGTGATGTTAGGGTGTCAATTTTGGATCTTTCCTGCTTTCTCTTGTAGGCATTTAGTGCTATAAATTTCCCTCTACACACTGCTTTGAGTGCGTCCCAGAGATTCTGGTATGTGGTGTCTTTGTTCTCGTTGGTTTCAAAGAACATCTTTATTTCTGCCTTCATTTCATTATGTACCCAGTAGTCATTCAGGAGCAGGTTGTTCAGTTTCCATGTAGTTGAGCGGCTTTGAGTGAGATTCTTAATCCTGAGTTCTAGTTTGATTGCACTGTGGTCTGAGAGATAGTTTGTTATAATTTCTGTTCTTTTACATTTGCTGAGGAGAGCTTTACTTCCAACTATGTGGTCAATTTTGGAATAGGTGTGGTGTGGTGCTGAAAAAAATGTATATTCTGTTGATTTGGGGTGGAGAGTTCTGTAGATGTCTATTAGGTCTGCTTGGTGCAGAGCTGAGTTCAATTCCTGGGTATCCTTGTTGACTTTCTGTCTCGTTGATCTGTCTAATGTTGACAGTGGGGTGTTAAAGTCTCCCATTATTAATGTGTGGGAGTCTAAGTCTCTTTGTAGGTCACTCAGGACTTGCTTTATGAATCTGGGTGCTCCTGTATTGGGTGCATAAATATTTAGGATAGTTAGCTCCTCTTGTTGAATTGATCCCTTTACCATTATGTAATGGCCTTCTTTGTCTCTTTTGATCTTTGTTGGTTTAAAGTCTGTTTTATCAGAGACTAAGATTGCAACCCCTGCCTTTTTTTGTTTTCCATTGGCTTGGTAGATCTTCCTCCATCCTTTTATTTTGAGCCTATGTGTGTCTCTGCACGTGAGATGGGTTTCCTGAATATAGCACACTGATGGGTCTTGACTCTTTATCCAACTTGCCAGTCTGTGTCTTTTAATTGCAGAATTTAGTCCATTTATATTTAAAGTTAATATTGTTATGTGTGAATTTGATCCTGTCATTATGATGTTAGCTGGTGATTTTGCTCATTAGTTGATGCAGTTTCTTCCTAGTCTCGATGGTCTTTACATTTTGGCATGATTTTGCAGCGGCTGGTACCGGTTGTTCCTTTCCATGTTTAGCGCTTCCTTCAGGAGCTCTTTTAGGGCAGGCCTGGTGGTGACAAAATCTCTCAACATTTGCTTGTCTATAAAGTATTTTATTTCTCCTTCACTTATGAAGCTTAGTTTGGCTGGATATGAAATTCTGGGTTGAAAATTCTTTTCTTTAAGAATGTTGAATATTGGCCCCCACTCTCTTCTGGCTTGTAGGGTTTCTGCCGAGAGATCCGCTGTTAGTCTGATGGGCTTTCCTTTGAGGGTAACCCGACCTTTCTCTCTGGCTGCCCTTAACATTTTTTCCTTCATTTCAACTTTGGTGAATCTGACAATTATGTGTCTTGGAGTTGCTCTTCTCGAGGAGTATCTTTGTGGCGTTCTCTGTATTTCCTGAATCTGAACGTTGGCCTGCCTTGCTAGATTGGGGAAGTTCTCCTGGATAATATCCTGCAGAGTGTTTTCCAACTTGGTTCCATTCTCCACATCACTTTCAGGTACACCAATCAGACGTAGATTTGGTCTTTTCACATAGTCCCATATTTCTTGGAGGCTTTGCTCATTTCTTTTTATTCTTTTTTCTCTAAACTTCCCTTCTCGCTTCATTTCATTCATTTCATCTTCCATTGCTGATACCCTTTCTTCCAGTTGATCGCATCGGCTCCTGAGGCTTCTGCATTCTTCACGTAGTTCTCGAGCCTTGGTTTTCAGCTCCATCAGCTCCTTTAAGCACTTCTCTGTATTGGTTATTCTAGTTATACATTCTTCTAAATTTTTTTCAAAGTTTTCAACTTCTTTGCCTTTGGTTTGAATGTCCTCCCGTAGCTCAGAGTAATTTGATCGTCTGAAGCCTTCTTCTCTCAGCTCGTCAAAATCATTCTCCATCCAGCTTTGTTCTGTTGCTGGTGAGGAACTGCGTTCCTTTGGAGGAGGAGAGGCGCTCTGCGTTTTAGAGTTTCCAGTTTTTCTGTTCTGTTTTTTCCCCATCTTTGTGGTTTTATCTACTTTTGGTCTTTGATGATGGTGATGTACAGATGGGTTTTCGGTGTAGATGTCCTTTCTGGTTGTTAGTTTTCCTTCTAACAGACAGGACCCTCAGCTGCAGGTCTGTTGGAATACCCTGCCGTGTGAGGTGTCAGTGTGCCTCTGCTGGGGGGTGCCTCCCAGTTAGGCTGCTCGGGGGTCAGGAGTCAGGGACCCACTTGAGGAGGCAGTCTGCCCGTTCTCAGATCTCCAGCTGCGTGCTGGGAGAACCACTGGTGTCTTCAAAGCTGTCAGACAGGGACACTTAAGTCTGCAGAGGTTACTGCTGTCTTTTTGTTTGTCTGTGCCCTGCCCCCAGAGGTGGAGCCTACAGAGGCAGGCAGGCCTCCTTGAGCTGTGGTGGGCTCCACCCAGTTCGAGCTTCCCGGCTGCTTTGTTTACCTAAGCAAGCCTGGGCAATGGCGGGCGCCCCTCCCCCAGCCTCGTTGCCGCCTTGCAGTTTGATCTCAGACTGCTGTGCTAGCAATCAGCGAGATTCCGTGGGCGTAGGACCCTCCGAGCCAGGTGTGGGATATAGTCTCGTGGTGCGCCGTTTCTTAAGCCGGTCTGAAAAGCGCAATATTCGGGTGGGAGTGACCCGATTTTCCAGGTGCGTCCGTCACCCCTTTCTTTGACTCGGAAAGGGAACTCCCTGACCCCTTGCGCTTCCCAGGTGAGGCAATGCCTCGCCCTGCTTCGGCTCGCGCACGGTGCGCACACACACTGGCCTGCGCCCACTGTCTGGCACTCCCTAGTGAGATGAACCCGGTACCTCAGATGGAAATGCAGAAATCACCGTCTTCTGCGTCGCTCACGCTGGGAGCTGTAGACCGGAGCTGTTCCTATTCGGCCATCTTGGCTCCTCCCCTACAATTCTTCCACTGTGAGAGTTACCCAAAGCTCGGCGTCTGTGATGGTCTACCGGGCCTCCGAGGCGATCGAGCAGCATCAGTCTTCAGCCGCTAAGCCGAGAAGGAGTCTGTCAGAGAGCCTTGGGCCAGAGTTCCACAGGCTCTGGGAGTGGCTGCCAGGTGAGTTGAACAGTCCAATTTCCAGTGGGGTCCCGCACAGATGGGACACAGCTTAGGAGGAATCCTGGGCTGCAGGCATTCCTTGGCCTGGTGGTCAGATTTCTGGCACTTGTAGAGAGCTCCTGGGGGAGGAGTTTCTGGAGGAACGCCTGGCCGCTGCAGTTCAGGCGTTTGGAAGTTCTTGTGTGCTGGAGATGTGGCGGATTTGAAATTGGTGAGATGTTTCTTGGGCTGGTCGGTCTGAAGACCTGAGGTCGTAGGTTGATCTTTCTCACGGAGCAAAGAGCAGGAGGACGGGGGATTGATCTCCCAAGGGAGGTCCCCCGATCTGAGTCACGGCACCAAATTTCACGCGCGTCCATGTGAAGAGACCACCC	N	60	PASS	PRECISE;SVTYPE=DEL;SVLEN=-6704;END=84058947;SUPPORT=32;COVERAGE=30,19,19,19,30;STRAND=+-;AF=1.000;STDEV_LEN=6.663;STDEV_POS=0.000	GT:GQ:DR:DV	1/1:60:0:32
chr1	84198922	Sniffles2.DEL.BAFS0	TGTATATATGTATATGTGTATATATACATATATATTCATATATATGTGTATACGCATATA	N	60	PASS	PRECISE;SVTYPE=DEL;SVLEN=-60;END=84198982;SUPPORT=15;COVERAGE=37,37,37,37,38;STRAND=+-;AF=0.405;STDEV_LEN=0.000;STDEV_POS=0.000	GT:GQ:DR:DV	0/1:60:22:15
[truncated: 12,335,850 more chars]
