# Supplementary material for: Bayesian Integrative Detection of Structural Variations With False Discovery Rate Control
Source: Biom J. 2026 Mar 27;68(2):e70128. doi: 10.1002/bimj.70128 (PMC13022811; doi:10.1002/bimj.70128)
Supplement: Supplementary file 2 — Supporting Information [file BIMJ-68-e70128-s001.zip › Code_and_Data/Data_NA19239/NA19239.svim.vcf]

##fileformat=VCFv4.2
##fileDate=2025-08-20|05:37:52PM|HKT|+0800
##source=SVIM-v2.0.0
##contig=<ID=chr1,length=248956422>
##contig=<ID=chr2,length=242193529>
##contig=<ID=chr3,length=198295559>
##contig=<ID=chr4,length=190214555>
##contig=<ID=chr5,length=181538259>
##contig=<ID=chr6,length=170805979>
##contig=<ID=chr7,length=159345973>
##contig=<ID=chr8,length=145138636>
##contig=<ID=chr9,length=138394717>
##contig=<ID=chr10,length=133797422>
##contig=<ID=chr11,length=135086622>
##contig=<ID=chr12,length=133275309>
##contig=<ID=chr13,length=114364328>
##contig=<ID=chr14,length=107043718>
##contig=<ID=chr15,length=101991189>
##contig=<ID=chr16,length=90338345>
##contig=<ID=chr17,length=83257441>
##contig=<ID=chr18,length=80373285>
##contig=<ID=chr19,length=58617616>
##contig=<ID=chr20,length=64444167>
##contig=<ID=chr21,length=46709983>
##contig=<ID=chr22,length=50818468>
##contig=<ID=chrX,length=156040895>
##contig=<ID=chrY,length=57227415>
##contig=<ID=chrM,length=16569>
##contig=<ID=chr1_KI270706v1_random,length=175055>
##contig=<ID=chr1_KI270707v1_random,length=32032>
##contig=<ID=chr1_KI270708v1_random,length=127682>
##contig=<ID=chr1_KI270709v1_random,length=66860>
##contig=<ID=chr1_KI270710v1_random,length=40176>
##contig=<ID=chr1_KI270711v1_random,length=42210>
##contig=<ID=chr1_KI270712v1_random,length=176043>
##contig=<ID=chr1_KI270713v1_random,length=40745>
##contig=<ID=chr1_KI270714v1_random,length=41717>
##contig=<ID=chr2_KI270715v1_random,length=161471>
##contig=<ID=chr2_KI270716v1_random,length=153799>
##contig=<ID=chr3_GL000221v1_random,length=155397>
##contig=<ID=chr4_GL000008v2_random,length=209709>
##contig=<ID=chr5_GL000208v1_random,length=92689>
##contig=<ID=chr9_KI270717v1_random,length=40062>
##contig=<ID=chr9_KI270718v1_random,length=38054>
##contig=<ID=chr9_KI270719v1_random,length=176845>
##contig=<ID=chr9_KI270720v1_random,length=39050>
##contig=<ID=chr11_KI270721v1_random,length=100316>
##contig=<ID=chr14_GL000009v2_random,length=201709>
##contig=<ID=chr14_GL000225v1_random,length=211173>
##contig=<ID=chr14_KI270722v1_random,length=194050>
##contig=<ID=chr14_GL000194v1_random,length=191469>
##contig=<ID=chr14_KI270723v1_random,length=38115>
##contig=<ID=chr14_KI270724v1_random,length=39555>
##contig=<ID=chr14_KI270725v1_random,length=172810>
##contig=<ID=chr14_KI270726v1_random,length=43739>
##contig=<ID=chr15_KI270727v1_random,length=448248>
##contig=<ID=chr16_KI270728v1_random,length=1872759>
##contig=<ID=chr17_GL000205v2_random,length=185591>
##contig=<ID=chr17_KI270729v1_random,length=280839>
##contig=<ID=chr17_KI270730v1_random,length=112551>
##contig=<ID=chr22_KI270731v1_random,length=150754>
##contig=<ID=chr22_KI270732v1_random,length=41543>
##contig=<ID=chr22_KI270733v1_random,length=179772>
##contig=<ID=chr22_KI270734v1_random,length=165050>
##contig=<ID=chr22_KI270735v1_random,length=42811>
##contig=<ID=chr22_KI270736v1_random,length=181920>
##contig=<ID=chr22_KI270737v1_random,length=103838>
##contig=<ID=chr22_KI270738v1_random,length=99375>
##contig=<ID=chr22_KI270739v1_random,length=73985>
##contig=<ID=chrY_KI270740v1_random,length=37240>
##contig=<ID=chrUn_KI270302v1,length=2274>
##contig=<ID=chrUn_KI270304v1,length=2165>
##contig=<ID=chrUn_KI270303v1,length=1942>
##contig=<ID=chrUn_KI270305v1,length=1472>
##contig=<ID=chrUn_KI270322v1,length=21476>
##contig=<ID=chrUn_KI270320v1,length=4416>
##contig=<ID=chrUn_KI270310v1,length=1201>
##contig=<ID=chrUn_KI270316v1,length=1444>
##contig=<ID=chrUn_KI270315v1,length=2276>
##contig=<ID=chrUn_KI270312v1,length=998>
##contig=<ID=chrUn_KI270311v1,length=12399>
##contig=<ID=chrUn_KI270317v1,length=37690>
##contig=<ID=chrUn_KI270412v1,length=1179>
##contig=<ID=chrUn_KI270411v1,length=2646>
##contig=<ID=chrUn_KI270414v1,length=2489>
##contig=<ID=chrUn_KI270419v1,length=1029>
##contig=<ID=chrUn_KI270418v1,length=2145>
##contig=<ID=chrUn_KI270420v1,length=2321>
##contig=<ID=chrUn_KI270424v1,length=2140>
##contig=<ID=chrUn_KI270417v1,length=2043>
##contig=<ID=chrUn_KI270422v1,length=1445>
##contig=<ID=chrUn_KI270423v1,length=981>
##contig=<ID=chrUn_KI270425v1,length=1884>
##contig=<ID=chrUn_KI270429v1,length=1361>
##contig=<ID=chrUn_KI270442v1,length=392061>
##contig=<ID=chrUn_KI270466v1,length=1233>
##contig=<ID=chrUn_KI270465v1,length=1774>
##contig=<ID=chrUn_KI270467v1,length=3920>
##contig=<ID=chrUn_KI270435v1,length=92983>
##contig=<ID=chrUn_KI270438v1,length=112505>
##contig=<ID=chrUn_KI270468v1,length=4055>
##contig=<ID=chrUn_KI270510v1,length=2415>
##contig=<ID=chrUn_KI270509v1,length=2318>
##contig=<ID=chrUn_KI270518v1,length=2186>
##contig=<ID=chrUn_KI270508v1,length=1951>
##contig=<ID=chrUn_KI270516v1,length=1300>
##contig=<ID=chrUn_KI270512v1,length=22689>
##contig=<ID=chrUn_KI270519v1,length=138126>
##contig=<ID=chrUn_KI270522v1,length=5674>
##contig=<ID=chrUn_KI270511v1,length=8127>
##contig=<ID=chrUn_KI270515v1,length=6361>
##contig=<ID=chrUn_KI270507v1,length=5353>
##contig=<ID=chrUn_KI270517v1,length=3253>
##contig=<ID=chrUn_KI270529v1,length=1899>
##contig=<ID=chrUn_KI270528v1,length=2983>
##contig=<ID=chrUn_KI270530v1,length=2168>
##contig=<ID=chrUn_KI270539v1,length=993>
##contig=<ID=chrUn_KI270538v1,length=91309>
##contig=<ID=chrUn_KI270544v1,length=1202>
##contig=<ID=chrUn_KI270548v1,length=1599>
##contig=<ID=chrUn_KI270583v1,length=1400>
##contig=<ID=chrUn_KI270587v1,length=2969>
##contig=<ID=chrUn_KI270580v1,length=1553>
##contig=<ID=chrUn_KI270581v1,length=7046>
##contig=<ID=chrUn_KI270579v1,length=31033>
##contig=<ID=chrUn_KI270589v1,length=44474>
##contig=<ID=chrUn_KI270590v1,length=4685>
##contig=<ID=chrUn_KI270584v1,length=4513>
##contig=<ID=chrUn_KI270582v1,length=6504>
##contig=<ID=chrUn_KI270588v1,length=6158>
##contig=<ID=chrUn_KI270593v1,length=3041>
##contig=<ID=chrUn_KI270591v1,length=5796>
##contig=<ID=chrUn_KI270330v1,length=1652>
##contig=<ID=chrUn_KI270329v1,length=1040>
##contig=<ID=chrUn_KI270334v1,length=1368>
##contig=<ID=chrUn_KI270333v1,length=2699>
##contig=<ID=chrUn_KI270335v1,length=1048>
##contig=<ID=chrUn_KI270338v1,length=1428>
##contig=<ID=chrUn_KI270340v1,length=1428>
##contig=<ID=chrUn_KI270336v1,length=1026>
##contig=<ID=chrUn_KI270337v1,length=1121>
##contig=<ID=chrUn_KI270363v1,length=1803>
##contig=<ID=chrUn_KI270364v1,length=2855>
##contig=<ID=chrUn_KI270362v1,length=3530>
##contig=<ID=chrUn_KI270366v1,length=8320>
##contig=<ID=chrUn_KI270378v1,length=1048>
##contig=<ID=chrUn_KI270379v1,length=1045>
##contig=<ID=chrUn_KI270389v1,length=1298>
##contig=<ID=chrUn_KI270390v1,length=2387>
##contig=<ID=chrUn_KI270387v1,length=1537>
##contig=<ID=chrUn_KI270395v1,length=1143>
##contig=<ID=chrUn_KI270396v1,length=1880>
##contig=<ID=chrUn_KI270388v1,length=1216>
##contig=<ID=chrUn_KI270394v1,length=970>
##contig=<ID=chrUn_KI270386v1,length=1788>
##contig=<ID=chrUn_KI270391v1,length=1484>
##contig=<ID=chrUn_KI270383v1,length=1750>
##contig=<ID=chrUn_KI270393v1,length=1308>
##contig=<ID=chrUn_KI270384v1,length=1658>
##contig=<ID=chrUn_KI270392v1,length=971>
##contig=<ID=chrUn_KI270381v1,length=1930>
##contig=<ID=chrUn_KI270385v1,length=990>
##contig=<ID=chrUn_KI270382v1,length=4215>
##contig=<ID=chrUn_KI270376v1,length=1136>
##contig=<ID=chrUn_KI270374v1,length=2656>
##contig=<ID=chrUn_KI270372v1,length=1650>
##contig=<ID=chrUn_KI270373v1,length=1451>
##contig=<ID=chrUn_KI270375v1,length=2378>
##contig=<ID=chrUn_KI270371v1,length=2805>
##contig=<ID=chrUn_KI270448v1,length=7992>
##contig=<ID=chrUn_KI270521v1,length=7642>
##contig=<ID=chrUn_GL000195v1,length=182896>
##contig=<ID=chrUn_GL000219v1,length=179198>
##contig=<ID=chrUn_GL000220v1,length=161802>
##contig=<ID=chrUn_GL000224v1,length=179693>
##contig=<ID=chrUn_KI270741v1,length=157432>
##contig=<ID=chrUn_GL000226v1,length=15008>
##contig=<ID=chrUn_GL000213v1,length=164239>
##contig=<ID=chrUn_KI270743v1,length=210658>
##contig=<ID=chrUn_KI270744v1,length=168472>
##contig=<ID=chrUn_KI270745v1,length=41891>
##contig=<ID=chrUn_KI270746v1,length=66486>
##contig=<ID=chrUn_KI270747v1,length=198735>
##contig=<ID=chrUn_KI270748v1,length=93321>
##contig=<ID=chrUn_KI270749v1,length=158759>
##contig=<ID=chrUn_KI270750v1,length=148850>
##contig=<ID=chrUn_KI270751v1,length=150742>
##contig=<ID=chrUn_KI270752v1,length=27745>
##contig=<ID=chrUn_KI270753v1,length=62944>
##contig=<ID=chrUn_KI270754v1,length=40191>
##contig=<ID=chrUn_KI270755v1,length=36723>
##contig=<ID=chrUn_KI270756v1,length=79590>
##contig=<ID=chrUn_KI270757v1,length=71251>
##contig=<ID=chrUn_GL000214v1,length=137718>
##contig=<ID=chrUn_KI270742v1,length=186739>
##contig=<ID=chrUn_GL000216v2,length=176608>
##contig=<ID=chrUn_GL000218v1,length=161147>
##contig=<ID=chrEBV,length=171823>
##contig=<ID=MAP2K3_chr17_22578583_22605165,length=26582>
##contig=<ID=KCNJ18_chr17_22629421_22688415,length=58994>
##contig=<ID=KMT2C_chr21_7687010_7731520,length=44510>
##contig=<ID=KMT2C_chr15_6020392_6062903,length=42511>
##contig=<ID=KMT2C_chr13_14464876_14502703,length=37827>
##contig=<ID=KMT2C_chr13_14211849_14228603,length=16754>
##contig=<ID=KMT2C_chr13_10688343_10754814,length=66471>
##contig=<ID=KMT2C_chr13_10744786_10790087,length=45301>
##contig=<ID=KMT2C_chr13_11526357_11569988,length=43631>
##contig=<ID=KMT2C_chr13_11559977_11592630,length=32653>
##contig=<ID=KMT2C_chr13_14408161_14474907,length=66746>
##contig=<ID=KMT2C_chr14_3553442_3620349,length=66907>
##contig=<ID=KMT2C_chr14_3610318_3640421,length=30103>
##contig=<ID=KMT2C_chr15_5960377_6027329,length=66952>
##contig=<ID=KMT2C_chr2_89596961_89613143,length=16182>
##contig=<ID=KMT2C_chr2_90170767_90210396,length=39629>
##contig=<ID=KMT2C_chr21_7659652_7674726,length=15074>
##contig=<ID=KMT2C_chr21_8616365_8659521,length=43156>
##contig=<ID=KMT2C_chr21_8649510_8682182,length=32672>
##contig=<ID=KMT2C_chr22_6626735_6693166,length=66431>
##contig=<ID=KMT2C_chr22_6683135_6713219,length=30084>
##contig=<ID=KMT2C_chr22_11126384_11167180,length=40796>
##contig=<ID=KMT2C_chr22_11157169_11189815,length=32646>
##ALT=<ID=DEL,Description="Deletion">
##ALT=<ID=INV,Description="Inversion">
##ALT=<ID=DUP,Description="Duplication">
##ALT=<ID=DUP:TANDEM,Description="Tandem Duplication">
##ALT=<ID=DUP:INT,Description="Interspersed Duplication">
##ALT=<ID=INS,Description="Insertion">
##ALT=<ID=BND,Description="Breakend">
##INFO=<ID=SVTYPE,Number=1,Type=String,Description="Type of structural variant">
##INFO=<ID=CUTPASTE,Number=0,Type=Flag,Description="Genomic origin of interspersed duplication seems to be deleted">
##INFO=<ID=END,Number=1,Type=Integer,Description="End position of the variant described in this record">
##INFO=<ID=SVLEN,Number=1,Type=Integer,Description="Difference in length between REF and ALT alleles">
##INFO=<ID=SUPPORT,Number=1,Type=Integer,Description="Number of reads supporting this variant">
##INFO=<ID=STD_SPAN,Number=1,Type=Float,Description="Standard deviation in span of merged SV signatures">
##INFO=<ID=STD_POS,Number=1,Type=Float,Description="Standard deviation in position of merged SV signatures">
##INFO=<ID=STD_POS1,Number=1,Type=Float,Description="Standard deviation of breakend 1 position">
##INFO=<ID=STD_POS2,Number=1,Type=Float,Description="Standard deviation of breakend 2 position">
##FILTER=<ID=hom_ref,Description="Genotype is homozygous reference">
##FILTER=<ID=not_fully_covered,Description="Tandem duplication is not fully covered by a single read">
##FORMAT=<ID=GT,Number=1,Type=String,Description="Genotype">
##FORMAT=<ID=DP,Number=1,Type=Integer,Description="Read depth">
##FORMAT=<ID=AD,Number=R,Type=Integer,Description="Read depth for each allele">
##FORMAT=<ID=CN,Number=1,Type=Integer,Description="Copy number of tandem duplication (e.g. 2 for one additional copy)">
#CHROM	POS	ID	REF	ALT	QUAL	FILTER	INFO	FORMAT	Sample
KCNJ18_chr17_22629421_22688415	5781	svim.BND.1	N	N[chr1:53388185[	1	PASS	SVTYPE=BND;SUPPORT=1;STD_POS1=.;STD_POS2=.	GT:DP:AD	./.:.:.,.
KMT2C_chr13_10688343_10754814	165	svim.DEL.1	CTTCCATTCCCTTCTATTCGATTCCATTCCATTCTATTCCGT	C	1	PASS	SVTYPE=DEL;END=206;SVLEN=-41;SUPPORT=1;STD_SPAN=.;STD_POS=.	GT:DP:AD	./.:.:.,.
KMT2C_chr13_10688343_10754814	361	svim.INS.1	C	CGCCTATCTTTCGACAGGATCTGCCTCTGTCACACAGGCTGTAGCGCAGTAG	1	PASS	SVTYPE=INS;END=361;SVLEN=51;SUPPORT=1;STD_SPAN=.;STD_POS=.	GT:DP:AD	./.:.:.,.
KMT2C_chr13_10688343_10754814	458	svim.INS.2	A	ATACAGGATCTCCCTCTGTCACACAGGCTGTAGCACAATGGCAC	1	PASS	SVTYPE=INS;END=458;SVLEN=43;SUPPORT=1;STD_SPAN=.;STD_POS=.	GT:DP:AD	./.:.:.,.
KMT2C_chr13_10688343_10754814	538	svim.INS.3	C	CTGTCACCCAGGCTGGAGTGCAGTGCCACAATGTCAGCTCACATTT	1	PASS	SVTYPE=INS;END=538;SVLEN=45;SUPPORT=1;STD_SPAN=.;STD_POS=.	GT:DP:AD	./.:.:.,.
KMT2C_chr13_10688343_10754814	557	svim.INS.4	T	TTTCTTTATACAGGATCTCCCTCTGTCACACAGGCTGTAGCA	1	PASS	SVTYPE=INS;END=557;SVLEN=41;SUPPORT=1;STD_SPAN=.;STD_POS=.	GT:DP:AD	./.:.:.,.
KMT2C_chr13_10688343_10754814	789	svim.INS.5	T	TTCCATTCCATGCTATTCCATTCCATTCCATTCCATTCCATTCCATTCCATTCCA	9	hom_ref	SVTYPE=INS;END=789;SVLEN=54;SUPPORT=8;STD_SPAN=0.89;STD_POS=4.6	GT:DP:AD	0/0:133:125,8
KMT2C_chr13_10688343_10754814	790	svim.DEL.2	TTCCATTCCATTCCATTCCATTCTGTTCCATTCCATTTCACACTACTCCATTCCTTTCCGC	T	1	PASS	SVTYPE=DEL;END=850;SVLEN=-60;SUPPORT=1;STD_SPAN=.;STD_POS=.	GT:DP:AD	./.:.:.,.
KMT2C_chr13_10688343_10754814	1016	svim.INS.6	T	TCCCTCCTTTCGACGGGATATCACTGTGTCAAAAAAGGCTGGAATACAGGGGCA	1	PASS	SVTYPE=INS;END=1016;SVLEN=53;SUPPORT=1;STD_SPAN=.;STD_POS=.	GT:DP:AD	./.:.:.,.
KMT2C_chr13_10688343_10754814	1618	svim.INS.7	T	TTTCGACAGGATCTCACTCTGTCGCCCAGGCTGGAGTGCAGTGGAGCA	1	PASS	SVTYPE=INS;END=1618;SVLEN=47;SUPPORT=1;STD_SPAN=.;STD_POS=.	GT:DP:AD	./.:.:.,.
KMT2C_chr13_10688343_10754814	1839	svim.DEL.3	ATTCGTTTCCACACCCCTCCACTCCAATGCTCTCCACTACAATCCACTCTGT	A	11	hom_ref	SVTYPE=DEL;END=1890;SVLEN=-51;SUPPORT=9;STD_SPAN=.;STD_POS=.	GT:DP:AD	0/0:158:149,9
KMT2C_chr13_10688343_10754814	2005	svim.INS.8	T	TTCCTATCTTTTCCATTCCGGTCCATTCCATTCCACTCCACTCCACTCTACTGCAC	1	PASS	SVTYPE=INS;END=2005;SVLEN=55;SUPPORT=1;STD_SPAN=.;STD_POS=.	GT:DP:AD	./.:.:.,.
KMT2C_chr13_10688343_10754814	2288	svim.INS.9	C	CTATCCACTCTGCTCCTCTCCACTCCACTCCACTCCATTGCACTCCATTCA	1	PASS	SVTYPE=INS;END=2288;SVLEN=50;SUPPORT=1;STD_SPAN=.;STD_POS=.	GT:DP:AD	./.:.:.,.
KMT2C_chr13_10688343_10754814	2349	svim.INS.10	T	TCTGCTCTCCATTCCACTCCATTCAATTTCACTCCAATCCCTTCATTTCCCTTCCATTTGATTCTA	2	PASS	SVTYPE=INS;END=2349;SVLEN=65;SUPPORT=2;STD_SPAN=.;STD_POS=.	GT:DP:AD	./.:.:.,.
KMT2C_chr13_10688343_10754814	2370	svim.INS.11	T	TCCTATGCCACTCCATTCCGTTCCACTCCTCTGCATGCCATTCAACTCTAC	2	PASS	SVTYPE=INS;END=2370;SVLEN=50;SUPPORT=2;STD_SPAN=.;STD_POS=.	GT:DP:AD	./.:.:.,.
KMT2C_chr13_10688343_10754814	2439	svim.INS.12	C	CTCCACTCCACTCCACACCACTAAATTTCAGACCACTGCGCTCCATTTCATTCCATTCCAT	39	hom_ref	SVTYPE=INS;END=2439;SVLEN=60;SUPPORT=32;STD_SPAN=0.92;STD_POS=2.06	GT:DP:AD	0/0:173:141,32
KMT2C_chr13_10688343_10754814	2449	svim.INS.13	C	CTCTTTACCCTCCATTCCACTCCATTCCATTCTTCTCCACTCCACTCCACACCACTCCATTTTTTCACCACTCTGCTCCATTTCATGCCATTTTCT	1	PASS	SVTYPE=INS;END=2449;SVLEN=95;SUPPORT=1;STD_SPAN=.;STD_POS=.	GT:DP:AD	./.:.:.,.
KMT2C_chr13_10688343_10754814	2458	svim.INS.14	A	ATACCTTTCTTTCGACAGGATCTCACTCTGTCACACAGGCTGGAGTGCAGTGGCACAATCTCAGCT	1	PASS	SVTYPE=INS;END=2458;SVLEN=65;SUPPORT=1;STD_SPAN=.;STD_POS=.	GT:DP:AD	./.:.:.,.
KMT2C_chr13_10688343_10754814	2477	svim.INS.15	C	CTTTCATTCGAAAGGATCTCACTCTGTCACCGAGGCTGGAGTGTCAGTGCACA	1	PASS	SVTYPE=INS;END=2477;SVLEN=52;SUPPORT=1;STD_SPAN=.;STD_POS=.	GT:DP:AD	./.:.:.,.
KMT2C_chr13_10688343_10754814	2524	svim.INS.16	C	CCCATTCCATTCTATTCCATTGCATTCCCTTCCACTCCAGTCCATTCCATCCCATTCCATTAGACTCCATTCTAATCCACTCCACTCCATTACGT	1	PASS	SVTYPE=INS;END=2524;SVLEN=94;SUPPORT=1;STD_SPAN=.;STD_POS=.	GT:DP:AD	./.:.:.,.
KMT2C_chr13_10688343_10754814	2529	svim.INS.17	T	TTCCATTCCACTCCATTACATGCCACTCCATTCCATTCCATTCCATGCCAC	34	hom_ref	SVTYPE=INS;END=2529;SVLEN=50;SUPPORT=28;STD_SPAN=1.95;STD_POS=2.53	GT:DP:AD	0/0:174:146,28
KMT2C_chr13_10688343_10754814	3424	svim.INS.18	T	TTCCATTTCCCTCAATTCTACTCAGCTACCTTCCAATCCTTTCCCCTCAATTCTGCTCAATTAAATTACGTTCCATTCCAATCGATTCCAAACCCCTCCCC	3	hom_ref	SVTYPE=INS;END=3424;SVLEN=100;SUPPORT=3;STD_SPAN=0.58;STD_POS=0.29	GT:DP:AD	0/0:194:191,3
KMT2C_chr13_10688343_10754814	3685	svim.INS.19	T	TTCTTTGGACAGGATCTCACTCTTTCCCCCAGGTTGGAGTGCAGTGGCA	1	PASS	SVTYPE=INS;END=3685;SVLEN=48;SUPPORT=1;STD_SPAN=.;STD_POS=.	GT:DP:AD	./.:.:.,.
KMT2C_chr13_10688343_10754814	4004	svim.INS.20	A	ACGATCTCCCTCTGTCACACAGCTGTAATGCAGTGGCACAATCTCAG	1	PASS	SVTYPE=INS;END=4004;SVLEN=46;SUPPORT=1;STD_SPAN=.;STD_POS=.	GT:DP:AD	./.:.:.,.
KMT2C_chr13_10688343_10754814	4243	svim.INS.21	T	TTGGGATGTCACTCTGTCACCCAGACTGTAGTGCAGTGGCACAATCTTAGC	1	PASS	SVTYPE=INS;END=4243;SVLEN=50;SUPPORT=1;STD_SPAN=.;STD_POS=.	GT:DP:AD	./.:.:.,.
KMT2C_chr13_10688343_10754814	4308	svim.INS.22	T	TTCCACACCACTCCACTGCACTCCATTTCACTCAATTACCC	2	PASS	SVTYPE=INS;END=4308;SVLEN=40;SUPPORT=2;STD_SPAN=.;STD_POS=.	GT:DP:AD	./.:.:.,.
KMT2C_chr13_10688343_10754814	4655	svim.DEL.4	CACTCCATTCTATTCCGTTGCATTCCTTTAAAATTCATTTAATT	C	2	PASS	SVTYPE=DEL;END=4698;SVLEN=-43;SUPPORT=2;STD_SPAN=2.83;STD_POS=35.36	GT:DP:AD	./.:.:.,.
KMT2C_chr13_10688343_10754814	5298	svim.INS.23	T	TTTCTTTTGACAGGGTCTCACTCTGTCACACAGGCTGGAGTACAGTGA	1	PASS	SVTYPE=INS;END=5298;SVLEN=47;SUPPORT=1;STD_SPAN=.;STD_POS=.	GT:DP:AD	./.:.:.,.
KMT2C_chr13_10688343_10754814	5325	svim.INS.24	T	TTCCTTTCGACAGGCTCTCCCTCTGTAACACAGGCTGTAGCACAGTGGCACAATCTCA	2	PASS	SVTYPE=INS;END=5325;SVLEN=57;SUPPORT=2;STD_SPAN=.;STD_POS=.	GT:DP:AD	./.:.:.,.
KMT2C_chr13_10688343_10754814	5400	svim.INS.25	C	CTTTCTTTCGACAGTATTTCACTCTTTCCAACAGGCTGCAGTGCA	1	PASS	SVTYPE=INS;END=5400;SVLEN=44;SUPPORT=1;STD_SPAN=.;STD_POS=.	GT:DP:AD	./.:.:.,.
KMT2C_chr13_10688343_10754814	5678	svim.BND.2	N	[chrUn_KI270442v1:74288[N	1	PASS	SVTYPE=BND;SUPPORT=1;STD_POS1=.;STD_POS2=.	GT:DP:AD	./.:.:.,.
KMT2C_chr13_10688343_10754814	5802	svim.INS.26	C	CTACAATCCACTCAAATCCTTTAAATTCCATTCCCTTCCACACCATTCCACTCCATTCTATTCCCTTCCATTCATTTCCTTCCATTCCAT	1	PASS	SVTYPE=INS;END=5802;SVLEN=89;SUPPORT=1;STD_SPAN=.;STD_POS=.	GT:DP:AD	./.:.:.,.
KMT2C_chr13_10688343_10754814	6048	svim.INS.27	T	TCTGTTCGAATCAATTCCTCTCCATTCTAGTCCACTACTTTCCATTCCCTTCAAAACGAGTTC	1	PASS	SVTYPE=INS;END=6048;SVLEN=62;SUPPORT=1;STD_SPAN=.;STD_POS=.	GT:DP:AD	./.:.:.,.
KMT2C_chr13_10688343_10754814	6532	svim.DEL.5	CCCTATTCCACTCCATTCCGTTACGCTCCTCTCCTCTGCACGCCACTCCACTCCATTACACTTCGCTCCACATGACTCCACTCTGCTAAAA	C	1	PASS	SVTYPE=DEL;END=6622;SVLEN=-90;SUPPORT=1;STD_SPAN=.;STD_POS=.	GT:DP:AD	./.:.:.,.
KMT2C_chr13_10688343_10754814	6602	svim.INS.28	C	CTTTGTCCCATTCCATTCCCTCAATTCTACTCAGCTACCTTCCATTCCTTTCCCCTCAATTCTACTCAATTAAATTCCATTCCATTCCAATCGATTACAAACCCTCCCCTCCATTCCACTCCATTCCATCCCCTCCATTCCACTCTACTGCATTCCATTCCCCTCCATTCTATTCCACACGACTCCATTCCAACCCACACCACGCCATTACATTCTA	1	PASS	SVTYPE=INS;END=6602;SVLEN=216;SUPPORT=1;STD_SPAN=.;STD_POS=.	GT:DP:AD	./.:.:.,.
KMT2C_chr13_10688343_10754814	6854	svim.INS.29	C	CTTTCAACAGGATCTCCCTCTGTCACCAGGCTGTAGTGCAGTGGAA	1	PASS	SVTYPE=INS;END=6854;SVLEN=45;SUPPORT=1;STD_SPAN=.;STD_POS=.	GT:DP:AD	./.:.:.,.
KMT2C_chr13_10688343_10754814	6884	svim.DEL.6	CCATTCAACTCCATTTCGTTCCCTTCCATTCCACTCGACATCACTCCTTTCCATTCC	C	4	hom_ref	SVTYPE=DEL;END=6940;SVLEN=-56;SUPPORT=4;STD_SPAN=8.0;STD_POS=75.0	GT:DP:AD	0/0:272:268,4
KMT2C_chr13_10688343_10754814	8276	svim.BND.3	N	[chr18:43343302[N	1	PASS	SVTYPE=BND;SUPPORT=1;STD_POS1=.;STD_POS2=.	GT:DP:AD	./.:.:.,.
KMT2C_chr13_10688343_10754814	8469	svim.DEL.7	CATTCCATTCCATTCCATTCCACTCCACAGCACTCCACTCCACTCCACTACATTCCCTTCCAGTCAATTCCACTCCATTCCATTCCCCTCAACTACATTTCTCTTCACTCCACAACACCCTGTTCCTGTCTATTCCATTCCACTCCACTCCATTTCTTTCCATTCCACTCCACTTTATTGCATTCCATTCAATTCCACTCCATTGCATTGCATTCCATTCCACTACACTCCGTTTCTTTCCATTCCACTCCACTTTAT	C	82	PASS	SVTYPE=DEL;END=8726;SVLEN=-257;SUPPORT=66;STD_SPAN=6.83;STD_POS=3.55	GT:DP:AD	0/1:286:220,66
KMT2C_chr13_10688343_10754814	8524	svim.DEL.8	CCTTCCAGTCAATTCCACTCCATTCCATTCCCCTCAACTACATTTCTCTTCACTCCACAACACCCTGTTCCTGTCT	C	1	PASS	SVTYPE=DEL;END=8599;SVLEN=-75;SUPPORT=1;STD_SPAN=.;STD_POS=.	GT:DP:AD	./.:.:.,.
KMT2C_chr13_10688343_10754814	8812	svim.DEL.9	TCCACTCCACTCCACTCCACTACATTCTATTCCAACCCATTGCATTCTATTCCACTACACTCTATTCCACTAAAATCCATTCTACTCCACTACATTCCCTTCCGGTCAATTCCACTCCATTCCATTCCCCTCAACTACATTTCTCTTCACTCCACAACACCCTGTTCCTGTCTATTCCATTCCACTCCACTCCATTTCTTTCCATTCCACTCCACTTTATTGCATTCCATTCAATTCCACTCCATTGCATTCCATTCCACTACACTCCGTTTCTTTCCATTCCACTCCACTTTATTCCATTCCATTCCATTCCACTCCATTCCATTCCATTCCACTACA	T	24	hom_ref	SVTYPE=DEL;END=9150;SVLEN=-338;SUPPORT=20;STD_SPAN=2.26;STD_POS=3.17	GT:DP:AD	0/0:292:272,20
KMT2C_chr13_10688343_10754814	8894	svim.INS.30	T	TACTCCACTGCATTCCATTCCACTCCACAGCACTCCACTCC	83	PASS	SVTYPE=INS;END=8894;SVLEN=40;SUPPORT=68;STD_SPAN=4.93;STD_POS=2.71	GT:DP:AD	0/1:289:221,68
KMT2C_chr13_10688343_10754814	9588	svim.INS.31	C	CTACTCCATTCCACTCAACTCTGTTCCACTGTCTTGCATTTCATTCCACTG	23	hom_ref	SVTYPE=INS;END=9588;SVLEN=50;SUPPORT=19;STD_SPAN=.;STD_POS=.	GT:DP:AD	0/0:301:282,19
KMT2C_chr13_10688343_10754814	10018	svim.BND.4	N	[chr1_KI270709v1_random:7510[N	2	PASS	SVTYPE=BND;SUPPORT=2;STD_POS1=.;STD_POS2=.	GT:DP:AD	./.:.:.,.
KMT2C_chr13_10688343_10754814	10775	svim.DEL.10	ACTCTATCCTATTCCATTCCATTTCAGTCCACTCCACTCCAATCAATTCCACTCTACTCCACTCCTCTGCACTC	A	1	PASS	SVTYPE=DEL;END=10848;SVLEN=-73;SUPPORT=1;STD_SPAN=.;STD_POS=.	GT:DP:AD	./.:.:.,.
KMT2C_chr13_10688343_10754814	11306	svim.DEL.11	TCCATTACACTCCACTTTATTGCATTACATTCAATTCCACTCCATTCCTTTCCATTCCACTCTACTCCATTTCTTG	T	1	PASS	SVTYPE=DEL;END=11381;SVLEN=-75;SUPPORT=1;STD_SPAN=.;STD_POS=.	GT:DP:AD	./.:.:.,.
KMT2C_chr13_10688343_10754814	11586	svim.BND.5	N	N[chr6:150004312[	1	PASS	SVTYPE=BND;SUPPORT=1;STD_POS1=.;STD_POS2=.	GT:DP:AD	./.:.:.,.
KMT2C_chr13_10688343_10754814	12463	svim.INS.32	A	ACTCCATTCCAAACAACTCCATCCCATTACATTCCCCTCCACTCAT	9	hom_ref	SVTYPE=INS;END=12463;SVLEN=45;SUPPORT=8;STD_SPAN=13.84;STD_POS=9.49	GT:DP:AD	0/0:326:318,8
KMT2C_chr13_10688343_10754814	12501	svim.INS.33	C	CCATTCCAAACAACTCCATCCCATTACATTCCCCTCCACTCATTTCCATTCTATTACACTCCACTACATTCCAGTCCTTTCCATTCCGCTACACTCCACACCATTCCATAA	47	hom_ref	SVTYPE=INS;END=12501;SVLEN=110;SUPPORT=39;STD_SPAN=18.86;STD_POS=6.4	GT:DP:AD	0/0:326:287,39
KMT2C_chr13_10688343_10754814	12569	svim.INS.34	T	TCCGCTACACTCCACACCATTCCATAACACTCCACTACACTCCATTCCATTCCAC	3	hom_ref	SVTYPE=INS;END=12569;SVLEN=54;SUPPORT=3;STD_SPAN=8.39;STD_POS=3.69	GT:DP:AD	0/0:330:327,3
KMT2C_chr13_10688343_10754814	12618	svim.INS.35	C	CTCCATTTCACTCTGTTCTATTCCAATCCTCTCCACTCCACTCCAATCCATTGCATTGGAA	19	hom_ref	SVTYPE=INS;END=12618;SVLEN=60;SUPPORT=16;STD_SPAN=8.14;STD_POS=13.34	GT:DP:AD	0/0:327:311,16
KMT2C_chr13_10688343_10754814	12686	svim.INS.36	T	TTCCACTCCAGTCTACCGCACTCTACTTCATTCCATTCCACTCCTACTCCATTCCATTCCACACCACTCCAGTCA	23	hom_ref	SVTYPE=INS;END=12686;SVLEN=74;SUPPORT=19;STD_SPAN=4.76;STD_POS=13.44	GT:DP:AD	0/0:329:310,19
KMT2C_chr13_10688343_10754814	13231	svim.INS.37	C	CTCTCCACTCTCCTCCACTCATTTCCTCTGCAATCTATTTCTCTTG	18	hom_ref	SVTYPE=INS;END=13231;SVLEN=45;SUPPORT=15;STD_SPAN=0.26;STD_POS=5.72	GT:DP:AD	0/0:326:311,15
KMT2C_chr13_10688343_10754814	13470	svim.DEL.12	GCATTCCATTCCATTCCACTACCATCCATTGCATTCCACTCGAATTCACCCAGTCTCATTCCATTCCTTTCCATCCCATTCATTTCCCTTCCTTTCCATTCCATTACTTTCATCTCCATTCCACTCCACTCCTCTACATACCACTAAATTCCATTCCATTCTATTCCATTCCACTCTGTTCCATTCCATTGCATTCCATACCGTTGCATTCCAATCCTTTCAACTCCACTCCATTCCATTCTATTCCATTCCATTTCATTCCATTCTGTTACACTTCACTCCACTGCACTACATTCCCCTCCTCTCCCTTCCATTCCATTCCATTTCTTTACATTCCATTCCATTGCATTCCATTCCTTTCCATTCCATTGCTTTCCATTCCATTGCATTCCATTCCATTGCACTCCTTTCCATTCCATTCCACCCCACTCCATTCCATTCCATTC	G	40	hom_ref	SVTYPE=DEL;END=13915;SVLEN=-445;SUPPORT=32;STD_SPAN=.;STD_POS=.	GT:DP:AD	0/0:336:304,32
KMT2C_chr13_10688343_10754814	14500	svim.INS.38	C	CATTTCCATTCCACTCCTTTCCATTTCAGTCCACTCTACTCCACCCCACCCCATTCCATTCCATTGCGTTCCATTCATTTCCATTCCATTCCACTCCATTACAATGGATTACATTCCATTCCACTCCACTTCCTTCCACT	17	hom_ref	SVTYPE=INS;END=14500;SVLEN=139;SUPPORT=14;STD_SPAN=0.93;STD_POS=36.42	GT:DP:AD	0/0:328:314,14
KMT2C_chr13_10688343_10754814	15449	svim.INS.39	C	CTTTTGATAGCATCTCACCCTGTCTACCAGACTGGCGGGCAGTGGCACAAACT	1	PASS	SVTYPE=INS;END=15449;SVLEN=52;SUPPORT=1;STD_SPAN=.;STD_POS=.	GT:DP:AD	./.:.:.,.
KMT2C_chr13_10688343_10754814	15911	svim.INS.40	A	ATTCCTCTGCAATGCACTCCAATCCAATCCATTCCATACCG	94	PASS	SVTYPE=INS;END=15911;SVLEN=40;SUPPORT=85;STD_SPAN=2.57;STD_POS=21.13	GT:DP:AD	0/1:338:253,85
KMT2C_chr13_10688343_10754814	15990	svim.DEL.13	CATTGGAGACCTTTCCATTCCAATTCGTTCCTTTCGTTTCCATTTGATTCA	C	1	PASS	SVTYPE=DEL;END=16040;SVLEN=-50;SUPPORT=1;STD_SPAN=.;STD_POS=.	GT:DP:AD	./.:.:.,.
KMT2C_chr13_10688343_10754814	17060	svim.INS.41	T	TACTCTCCACTAGACTCCATTCCATTTCTTTACAATCCAGTCCACTACACTCCATTCTTTTCCAATCCATTCCACA	1	PASS	SVTYPE=INS;END=17060;SVLEN=75;SUPPORT=1;STD_SPAN=.;STD_POS=.	GT:DP:AD	./.:.:.,.
KMT2C_chr13_10688343_10754814	17061	svim.DEL.14	CCATTCCACTCCACTCCTCTCCATTCCATTCCATTCCATTCATGCATTTCATTCCATTCCACTCCAATCCACTCCACTCCAGT	C	98	PASS	SVTYPE=DEL;END=17143;SVLEN=-82;SUPPORT=86;STD_SPAN=6.12;STD_POS=8.11	GT:DP:AD	0/1:350:264,86
KMT2C_chr13_10688343_10754814	17447	svim.INS.42	A	AATATTTTCTTTTGACAGGATCTCACTCTGTCACCGAGGCTGGAGTGCAGTGGCACAAT	1	PASS	SVTYPE=INS;END=17447;SVLEN=58;SUPPORT=1;STD_SPAN=.;STD_POS=.	GT:DP:AD	./.:.:.,.
KMT2C_chr13_10688343_10754814	17618	svim.INS.43	C	CACAGACTGGAGTGCAGTGGCAAGATCTTAGCTCACATTTCATTTT	1	PASS	SVTYPE=INS;END=17618;SVLEN=45;SUPPORT=1;STD_SPAN=.;STD_POS=.	GT:DP:AD	./.:.:.,.
KMT2C_chr13_10688343_10754814	17657	svim.INS.44	A	ACTCTGTTCCAATATGTCCATTTCATTCCACTCCCCTCCACTCAATTCCACTCCACTTCACTCCACTGACATCCT	1	PASS	SVTYPE=INS;END=17657;SVLEN=74;SUPPORT=1;STD_SPAN=.;STD_POS=.	GT:DP:AD	./.:.:.,.
KMT2C_chr13_10688343_10754814	17711	svim.INS.45	C	CAAATGGATCTCACACTGTCACACAGACTGGAGTGCAGTGGCAAGATCTTAGCTCA	2	PASS	SVTYPE=INS;END=17711;SVLEN=59;SUPPORT=2;STD_SPAN=6.36;STD_POS=4.6	GT:DP:AD	./.:.:.,.
KMT2C_chr13_10688343_10754814	18005	svim.DEL.15	CCAATCCATTCCATTCCACTCCATTCTGCTCCATTCCATTCCACTG	C	17	hom_ref	SVTYPE=DEL;END=18050;SVLEN=-45;SUPPORT=14;STD_SPAN=.;STD_POS=.	GT:DP:AD	0/0:341:327,14
KMT2C_chr13_10688343_10754814	18530	svim.INS.46	C	CTTTCGACAGGATCTCACTGTGTCACACTGGCTGGAGTGCAGTAG	2	PASS	SVTYPE=INS;END=18530;SVLEN=44;SUPPORT=2;STD_SPAN=.;STD_POS=.	GT:DP:AD	./.:.:.,.
KMT2C_chr13_10688343_10754814	19743	svim.INS.47	C	CTCCATTCCATTCCACTCCATTTCCTTCCATTCCTTTCCAT	39	hom_ref	SVTYPE=INS;END=19743;SVLEN=40;SUPPORT=32;STD_SPAN=0.25;STD_POS=5.92	GT:DP:AD	0/0:354:322,32
KMT2C_chr13_10688343_10754814	19935	svim.INS.48	G	GCCTTTATTTCGAATGGATCTCACACTGTCACACAGACCAGAGTGCAGTGGCGAAATCTTAGCTCA	1	PASS	SVTYPE=INS;END=19935;SVLEN=65;SUPPORT=1;STD_SPAN=.;STD_POS=.	GT:DP:AD	./.:.:.,.
KMT2C_chr13_10688343_10754814	20151	svim.DEL.16	TATTCCATTCCATTCTTTCCATTCCATTCCAGTCCATTCCATTCGATTCCATTCC	T	5	hom_ref	SVTYPE=DEL;END=20205;SVLEN=-54;SUPPORT=5;STD_SPAN=9.23;STD_POS=62.04	GT:DP:AD	0/0:400:395,5
KMT2C_chr13_10688343_10754814	20522	svim.INS.49	C	CATTCCATTCGATTCCTTTCCTTTCAATTGCTTTCAATTCGACTGCATGATTCCATTCCATTTGATTCA	32	hom_ref	SVTYPE=INS;END=20522;SVLEN=68;SUPPORT=26;STD_SPAN=0.61;STD_POS=2.06	GT:DP:AD	0/0:406:380,26
KMT2C_chr13_10688343_10754814	21096	svim.DEL.17	CTATTCCATTCCATATGATTCCACTCAATTCCAGTCCATTCCATTTGAATCCTTTCCAGTCCATTGCATTCCATTCTATTCCATTCCATTTCATTCCCTTCCATTCGAATCCATTCCATTCCATACCATTCCATTCCATCT	C	1	PASS	SVTYPE=DEL;END=21236;SVLEN=-140;SUPPORT=1;STD_SPAN=.;STD_POS=.	GT:DP:AD	./.:.:.,.
KMT2C_chr13_10688343_10754814	21180	svim.BND.6	N	N]chr22:38941748]	1	PASS	SVTYPE=BND;SUPPORT=1;STD_POS1=.;STD_POS2=.	GT:DP:AD	./.:.:.,.
KMT2C_chr13_10688343_10754814	21666	svim.DEL.18	CCAATATATTCCATTCCATTCAATTTCCTTTCATTAGAGTGCTTTCGATTTTTTTTGTT	C	1	PASS	SVTYPE=DEL;END=21724;SVLEN=-58;SUPPORT=1;STD_SPAN=.;STD_POS=.	GT:DP:AD	./.:.:.,.
KMT2C_chr13_10688343_10754814	21841	svim.INS.50	C	CATTAGATTCCAGTCCATTCCATTGAGTCCATTTCATTCCTTTCCAGAGCCTTCCATTCCATTCCATTGTTTTCCATTCCATTCCATTCCATTCCATTCCATTCCATTCCATTCCATTTGAGACCGTTTCATATCAGTTCATTCCATTTGTGTCCATTCAATTCTGTTCCATTCAATTCCATTCCATTCGATACCATTCCATTTTAACCCATTCCACTCGATTGCAATCCATTTGAGCAAATTCCGTTGGAGACAATTCCATACGAATCCTTTCAATTCCATACCGTTCACGTCCATTCCTTTCAAATCCATTCCATTCGAGTCCATTCCATTCGAGTCCATTGAATTCCAGTCCATTCCGTTCCAGTGAATTCCATTCCATTCCATTGCATTCCATTCCATTCCATTCCATTCCAATGCATTAGACTAGATTCGTTTCCATTCCATACACTTCCATTTCATTCGATTCTATTCCATTCGATTCCATTCCATTCGATTCCATAAAATTCCAGTTCATTCCACTGGAGTCCATTCCATTCAAGTCTTTAAATTCCAGACAATTGCATCGTATTCCCTTCCATTCTATTGCAATCGATTGCATTCCATTCCATTAGATTCTATTCCATTCGATTTGATTCCATTCTATTCCCTTCCATTCCATTCCAGTCTATTCCATTCGTTTCCATTCCATTCGATTCTATTGCATTCCAGTGCAATCGTTTCGAATCCATTCCATTCCATTCCTTTCCATTCCATTTGATTCTTTAACATACGATTCCATTCCCTTTGATTCCATTGCATGCCATTCCATTTCATTCCATTCCATTTCATTTGAGTCGATACCATTCTGTTCCTTTGTATCCCGTTCTATTCCATTCCCTTTGAGTCCATTCCATTCGAGTCCATTCCATTCCATTGCATTCCATTCCATTCCATTTTTTTCGATTCCATTCCATTCTGGTCCATTACGTTCGAATCCATTCCATTCCATTCAATTGTATTCCGTTACATTGTATTCCATTCACTTCCATTCCATTCGATTCCATTCCATGCCATTCCATTCCAATTG	44	hom_ref	SVTYPE=INS;END=21841;SVLEN=1068;SUPPORT=36;STD_SPAN=5.51;STD_POS=7.71	GT:DP:AD	0/0:415:379,36
KMT2C_chr13_10688343_10754814	21843	svim.INS.51	G	GTCCATTCCATTGAGTCCATTTCATTCCTTTCCAGAGCCTTCCATTCCATTCTTTGTTTTCCATTCCATTCCATTCCATTCCATTCCATTCCATTCCATTCCATTTGAGTCGATACCATTCTGTTCCTTTGTATTCCTTTCTATTCCATTCCCTTTGTGTCCATTCCATTCGAGTCCATTCCATTCCATTGCATTCCATTCCATTCCATTTTTTTCGATTCCATTCCATTCTGGTCCATTACGTTCGAATCCATTCCATTCCATTCCATTGCATTCCGTTACATAGTATTCAATTCACTTCCAATCCATTCGATTCCATTCCATGCCATTCCATTCCAATCGATTCCAT	19	hom_ref	SVTYPE=INS;END=21843;SVLEN=348;SUPPORT=16;STD_SPAN=7.04;STD_POS=13.85	GT:DP:AD	0/0:415:399,16
KMT2C_chr13_10688343_10754814	21927	svim.BND.7	N	[chr11:107884572[N	1	PASS	SVTYPE=BND;SUPPORT=1;STD_POS1=.;STD_POS2=.	GT:DP:AD	./.:.:.,.
KMT2C_chr13_10688343_10754814	21964	svim.INS.52	T	TCCATTCGATTCCATAAAATTCCAGTTCATTCCACTGGAGTCCATTCCATTCAAGTCTTTAAATTCCAGACAATTGCATCGTATTCCCTTCCATTCTATTG	1	PASS	SVTYPE=INS;END=21964;SVLEN=100;SUPPORT=1;STD_SPAN=.;STD_POS=.	GT:DP:AD	./.:.:.,.
KMT2C_chr13_10688343_10754814	22057	svim.INS.53	A	ATTTGAGCAAATTCCATTGGAGACAATTCCATACGAATCCT	1	PASS	SVTYPE=INS;END=22057;SVLEN=40;SUPPORT=1;STD_SPAN=.;STD_POS=.	GT:DP:AD	./.:.:.,.
KMT2C_chr13_10688343_10754814	22090	svim.INS.54	C	CCATTCCTTTCCATTCCATTTGATTCTTTAACATACGATTCCATTCCCTTTGATTCCATTGCATGCCATTCCATTTCATTCCATTCCATTTCATTTGAGTCGATACCATTCTGTTCCTTTGTATCCCGTTCTATTCCATTCCCTTTG	1	PASS	SVTYPE=INS;END=22090;SVLEN=146;SUPPORT=1;STD_SPAN=.;STD_POS=.	GT:DP:AD	./.:.:.,.
KMT2C_chr13_10688343_10754814	22149	svim.INS.55	C	CCATTCCATTCTGGTCCATTACGTTCGAATCCATTCCATTCCATTCAATTGTATTCCGTTACATTGTATTCCATTCACTTCCATTCCATTCGATTCCATTCCATGCCATTCCATTCCAATTGATTCCATTCCATTCCATTCCATTCAATTCCTTTCCATTCCATTCGATTCTATTCCATTCTTTTCCGTTCCACTCCATTCCATTCCATTCAATTCCATTCCATTTGATACCATTCCTTTCCGATCGATTCAATCGTAGTTCTTTCCATTCGATTTTATTCCATATAATTCCATTCCATTCGATTACCTTCCTTTCCAGTCAATTCCTTTTGATTCCATTCCATTTGATTTTATTCTGGTCGAGTCCATTCCATTCAGTCAATTACATTCGAGTCCATTCTATTCCATTCAATTCCTTTA	1	PASS	SVTYPE=INS;END=22149;SVLEN=419;SUPPORT=1;STD_SPAN=.;STD_POS=.	GT:DP:AD	./.:.:.,.
KMT2C_chr13_10688343_10754814	22432	svim.DEL.19	TCAATTCAGTTGTGTCAATTTCATTCCATACCACTCCAATCTTTTC	T	3	hom_ref	SVTYPE=DEL;END=22477;SVLEN=-45;SUPPORT=3;STD_SPAN=4.51;STD_POS=2.25	GT:DP:AD	0/0:418:415,3
KMT2C_chr13_10688343_10754814	23002	svim.INS.56	C	CTTTTGACAGGATCTCACTGTGTCACCCCGGCTGGAGTGCAGTGGCACTATCTTA	21	hom_ref	SVTYPE=INS;END=23002;SVLEN=54;SUPPORT=17;STD_SPAN=0.24;STD_POS=0.12	GT:DP:AD	0/0:427:410,17
KMT2C_chr13_10688343_10754814	23677	svim.DEL.20	CCTTTCATCCCATTACATTACACTGGACAGCATTCGAGTCGGACACATTCA	C	1	PASS	SVTYPE=DEL;END=23727;SVLEN=-50;SUPPORT=1;STD_SPAN=.;STD_POS=.	GT:DP:AD	./.:.:.,.
KMT2C_chr13_10688343_10754814	24931	svim.DEL.21	CCATTCCATTCCAGTCCATTACTTTCCAGTCTATTCCATTCCAGTCCATTTAATTCCATTTGATTCCATTTGATTGCATTTCGTTCCATTACTTTC	C	13	hom_ref	SVTYPE=DEL;END=25026;SVLEN=-95;SUPPORT=12;STD_SPAN=7.66;STD_POS=91.44	GT:DP:AD	0/0:440:428,12
KMT2C_chr13_10688343_10754814	25442	svim.INS.57	C	CTTTTCAATTCCAATACATTCACGTCCATTTTATTTGAGTCGGTT	6	hom_ref	SVTYPE=INS;END=25442;SVLEN=44;SUPPORT=5;STD_SPAN=.;STD_POS=.	GT:DP:AD	0/0:438:433,5
KMT2C_chr13_10688343_10754814	25514	svim.DEL.22	ATGCCATTCCTTTCGTTTCCATTCCATTCCATTCCTTTACATT	A	4	hom_ref	SVTYPE=DEL;END=25556;SVLEN=-42;SUPPORT=4;STD_SPAN=2.5;STD_POS=81.75	GT:DP:AD	0/0:447:443,4
KMT2C_chr13_10688343_10754814	25707	svim.INS.58	C	CGACAGGATCTCACTCTGTCACCGAGTCTGGAGTGCAGTGGCAGAATCTCAGCTCA	3	hom_ref	SVTYPE=INS;END=25707;SVLEN=55;SUPPORT=3;STD_SPAN=4.36;STD_POS=10.83	GT:DP:AD	0/0:443:440,3
KMT2C_chr13_10688343_10754814	25722	svim.INS.59	C	CGACAGGATCTCACTCTGTCACCGAGTCTGGAGTGCAGTGGCAGAATCTCAGCTCA	2	PASS	SVTYPE=INS;END=25722;SVLEN=55;SUPPORT=2;STD_SPAN=.;STD_POS=.	GT:DP:AD	./.:.:.,.
KMT2C_chr13_10688343_10754814	25742	svim.INS.60	C	CGATTTCATTCTATTCCGTTGCATTCATTTCAATTCCGTTTCATTCTGTTACATTG	3	hom_ref	SVTYPE=INS;END=25742;SVLEN=55;SUPPORT=3;STD_SPAN=3.79;STD_POS=9.39	GT:DP:AD	0/0:443:440,3
KMT2C_chr13_10688343_10754814	25901	svim.INS.61	T	TCCAGTCTATTACATTCAAGTTTATTCTATTCCACTCCAGA	37	hom_ref	SVTYPE=INS;END=25901;SVLEN=40;SUPPORT=30;STD_SPAN=.;STD_POS=.	GT:DP:AD	0/0:442:412,30
KMT2C_chr13_10688343_10754814	25906	svim.DEL.23	TCAATTCAATTCGATATCATTCCACTCGATTCCAATCCATTGAATTCCGTTCCATTCGAGTACATTCCTTTCGAGTCCGTTACATTCCACTCCATA	T	1	PASS	SVTYPE=DEL;END=26001;SVLEN=-95;SUPPORT=1;STD_SPAN=.;STD_POS=.	GT:DP:AD	./.:.:.,.
KMT2C_chr13_10688343_10754814	26346	svim.DEL.24	GATTCCTTTCAAGTCCATTCCATTCCATTCCATTACACTACATT	G	2	PASS	SVTYPE=DEL;END=26389;SVLEN=-43;SUPPORT=2;STD_SPAN=2.12;STD_POS=176.42	GT:DP:AD	./.:.:.,.
KMT2C_chr13_10688343_10754814	26438	svim.INS.62	T	TCCATCCGTGTCCATTCCACTGCTTTGCATTCCTTTCGAGTCCATTCTATTCGAAA	12	hom_ref	SVTYPE=INS;END=26438;SVLEN=55;SUPPORT=10;STD_SPAN=.;STD_POS=.	GT:DP:AD	0/0:447:437,10
KMT2C_chr13_10688343_10754814	26468	svim.INS.63	T	TCCTTTCTTTCGATTGGATCTCACTCTCTCACCCAGGATGGAGTGCACTGGCACAATCTCAGCTC	1	PASS	SVTYPE=INS;END=26468;SVLEN=64;SUPPORT=1;STD_SPAN=.;STD_POS=.	GT:DP:AD	./.:.:.,.
KMT2C_chr13_10688343_10754814	27704	svim.INS.64	T	TTGAGTCCATTCCATTTAAGACCATTCGAGTACATTCCATTTTAA	1	PASS	SVTYPE=INS;END=27704;SVLEN=44;SUPPORT=1;STD_SPAN=.;STD_POS=.	GT:DP:AD	./.:.:.,.
KMT2C_chr13_10688343_10754814	28018	svim.INS.65	A	AAAGGAGTCCATTACATTCGAGTCTGATAGATTCCATTCTATTTGATTGCATTCCATTCAATTCTT	16	hom_ref	SVTYPE=INS;END=28018;SVLEN=65;SUPPORT=13;STD_SPAN=0.83;STD_POS=5.96	GT:DP:AD	0/0:450:437,13
KMT2C_chr13_10688343_10754814	28095	svim.DEL.25	TCCATTCGACTATACTCTACTCCACTCCAGTCCCTTCCCCTC	T	2	PASS	SVTYPE=DEL;END=28136;SVLEN=-41;SUPPORT=2;STD_SPAN=.;STD_POS=.	GT:DP:AD	./.:.:.,.
KMT2C_chr13_10688343_10754814	28216	svim.INS.66	G	GACAGCATCTCACTCTGTCACCCAGGCTGGCATGCAGTGGCACAAACTAGGCCTCA	1	PASS	SVTYPE=INS;END=28216;SVLEN=55;SUPPORT=1;STD_SPAN=.;STD_POS=.	GT:DP:AD	./.:.:.,.
KMT2C_chr13_10688343_10754814	28226	svim.DEL.26	CCACTGCATTCCATTCCATTCGAATCCCATCCAGTCCATTCCTTTCCATTCCACTCCATTCCACTCCAATCCAATCCATTCCATACCGTTCCTTTCCATTCCTCTGCAATGCACTCCAATCCAATCCAT	C	2	PASS	SVTYPE=DEL;END=28354;SVLEN=-128;SUPPORT=2;STD_SPAN=10.61;STD_POS=18.74	GT:DP:AD	./.:.:.,.
KMT2C_chr13_10688343_10754814	28578	svim.DEL.27	TTTCCATTACAGTCCATTTGATTCGATTCCTTTTCATTTTATTCGAATCCAATCCATTCAATTCCATTCTATTAAATTCCATTCCATTATAGATGGTTCCATTCTAGTATAATCCTTTCGTGTCCATTCTATTCCCCTTTATTC	T	14	hom_ref	SVTYPE=DEL;END=28721;SVLEN=-143;SUPPORT=12;STD_SPAN=4.55;STD_POS=3.01	GT:DP:AD	0/0:453:441,12
KMT2C_chr13_10688343_10754814	28677	svim.DEL.28	CATTCTAGTATAATCCTTTCGTGTCCATTCTATTCCCCTTTATTCGATTCAATTCC	C	17	hom_ref	SVTYPE=DEL;END=28732;SVLEN=-55;SUPPORT=15;STD_SPAN=3.2;STD_POS=42.5	GT:DP:AD	0/0:452:437,15
KMT2C_chr13_10688343_10754814	29075	svim.INS.67	G	GCATTCCATTTTATTCCATTCCTTTTGAATCCATTCCATTCCAGTCCATTCCAATCGAGTCCATTCCATTCGATTCTATTGCATTCCAGTCCATTCCTTTTGATTCCATTCAATTTGATTC	1	PASS	SVTYPE=INS;END=29075;SVLEN=120;SUPPORT=1;STD_SPAN=.;STD_POS=.	GT:DP:AD	./.:.:.,.
KMT2C_chr13_10688343_10754814	29080	svim.INS.68	C	CCATTAAATTTCATTCCCTTTGATTCCATTCCATTCCATTCCATTTCATTTGGGTCCATTT	4	hom_ref	SVTYPE=INS;END=29080;SVLEN=60;SUPPORT=4;STD_SPAN=0.5;STD_POS=0.25	GT:DP:AD	0/0:451:447,4
KMT2C_chr13_10688343_10754814	29168	svim.INS.69	T	TATTCAAGCCCATTCCCCTGCATTCCAGTCCATTCCATTCCATTTAATTCCATGCCTTTCA	2	PASS	SVTYPE=INS;END=29168;SVLEN=67;SUPPORT=2;STD_SPAN=9.9;STD_POS=7.78	GT:DP:AD	./.:.:.,.
KMT2C_chr13_10688343_10754814	29182	svim.INS.70	A	AATCCATTCCGGTAGATTCCATTCCATTCAATTCTATTACTT	6	hom_ref	SVTYPE=INS;END=29182;SVLEN=41;SUPPORT=5;STD_SPAN=0.45;STD_POS=0.22	GT:DP:AD	0/0:450:445,5
KMT2C_chr13_10688343_10754814	29484	svim.DEL.29	CCATTTTGTTTAATTCCATTCCATTTGAGTGCATTCCATACAAATCCTTTTCATTCAAG	C	1	PASS	SVTYPE=DEL;END=29542;SVLEN=-58;SUPPORT=1;STD_SPAN=.;STD_POS=.	GT:DP:AD	./.:.:.,.
KMT2C_chr13_10688343_10754814	29872	svim.INS.71	G	GTCCTTTCCCTTCCAGTCCATTCCATTCCTTTCCACTCCATTCGCT	3	hom_ref	SVTYPE=INS;END=29872;SVLEN=45;SUPPORT=3;STD_SPAN=.;STD_POS=.	GT:DP:AD	0/0:444:441,3
KMT2C_chr13_10688343_10754814	30222	svim.INS.72	C	CTCTATTCGATTCCATTCGTGTCCATCCATTCGAGCCCTTTCCTTTCATTCCATTCCATTCTAGTCCATTCCACACCAT	1	PASS	SVTYPE=INS;END=30222;SVLEN=78;SUPPORT=1;STD_SPAN=.;STD_POS=.	GT:DP:AD	./.:.:.,.
KMT2C_chr13_10688343_10754814	30363	svim.DEL.30	TCAATTCATTTAAATTCTATTCGATTCCATTCCATTCAATTTGATTCCA	T	40	hom_ref	SVTYPE=DEL;END=30411;SVLEN=-48;SUPPORT=37;STD_SPAN=11.43;STD_POS=48.61	GT:DP:AD	0/0:451:414,37
KMT2C_chr13_10688343_10754814	30765	svim.BND.8	N	[chr16:51931415[N	1	PASS	SVTYPE=BND;SUPPORT=1;STD_POS1=.;STD_POS2=.	GT:DP:AD	./.:.:.,.
KMT2C_chr13_10688343_10754814	31206	svim.INS.73	T	TTTGACTCCATTCCATTTGAGTCCATCCATTCCAGTCCATTAATGCGAG	2	PASS	SVTYPE=INS;END=31206;SVLEN=48;SUPPORT=2;STD_SPAN=0.71;STD_POS=0.35	GT:DP:AD	./.:.:.,.
KMT2C_chr13_10688343_10754814	32053	svim.BND.9	N	N[chr1:71135418[	1	PASS	SVTYPE=BND;SUPPORT=1;STD_POS1=.;STD_POS2=.	GT:DP:AD	./.:.:.,.
KMT2C_chr13_10688343_10754814	33278	svim.INS.74	T	TCCAATTCATTCCATTCCATTCGGTTCCATTCCATTCCTGCCCATTACTTTCAAGA	3	hom_ref	SVTYPE=INS;END=33278;SVLEN=55;SUPPORT=3;STD_SPAN=0.58;STD_POS=0.29	GT:DP:AD	0/0:410:407,3
KMT2C_chr13_10688343_10754814	33295	svim.DEL.31	CATTTGGTTCAAATCCATGCTATTCCAACCGATTCCATTTG	C	1	PASS	SVTYPE=DEL;END=33335;SVLEN=-40;SUPPORT=1;STD_SPAN=.;STD_POS=.	GT:DP:AD	./.:.:.,.
KMT2C_chr13_10688343_10754814	33685	svim.DEL.32	CAATAATTCCATTCAACTCGATTCTTTTGCAGTCCATTCCATTGCA	C	1	PASS	SVTYPE=DEL;END=33730;SVLEN=-45;SUPPORT=1;STD_SPAN=.;STD_POS=.	GT:DP:AD	./.:.:.,.
KMT2C_chr13_10688343_10754814	34085	svim.INS.75	T	TTCCATTAGATTACATTCCATTAGATTCTTTGCCATTTATCTCCA	7	hom_ref	SVTYPE=INS;END=34085;SVLEN=44;SUPPORT=6;STD_SPAN=7.49;STD_POS=3.75	GT:DP:AD	0/0:408:402,6
KMT2C_chr13_10688343_10754814	34250	svim.INS.76	G	GTCCATTCCATTCTAGTCCATTCCATTCCTGTCCACTCCAGTCGAATCCATTCCATTCCAT	2	PASS	SVTYPE=INS;END=34250;SVLEN=58;SUPPORT=2;STD_SPAN=3.54;STD_POS=1.77	GT:DP:AD	./.:.:.,.
KMT2C_chr13_10688343_10754814	34322	svim.INS.77	C	CCACTCGATTCCATTCCTTTTGATTCCATTCCATTTCATTCTATTCCATTG	2	PASS	SVTYPE=INS;END=34322;SVLEN=48;SUPPORT=2;STD_SPAN=3.54;STD_POS=6.01	GT:DP:AD	./.:.:.,.
KMT2C_chr13_10688343_10754814	34768	svim.INS.78	A	AATTAGATTCCATTTGGGACCGTTCTATTACACTCCATTCCATTAGAGTCCATTCCAGTCT	2	PASS	SVTYPE=INS;END=34768;SVLEN=68;SUPPORT=2;STD_SPAN=10.61;STD_POS=6.72	GT:DP:AD	./.:.:.,.
KMT2C_chr13_10688343_10754814	34777	svim.INS.79	C	CATTCGATTAGATTCCATTTGGGACCGTTCTATTACACTCCATTCCATTAGAGTCTATTCCATTCCATTCCATTCCAGTCCGTTCCGTTGCATTCCACTCCATTCAATTCCATTCCCTTTGAATCTGTTCCATTTCAGTCCATTCCATTCGAGTCCTTTCCATTCCAGTACATTTCATTCGAGTCCATTCCATTCGATTCCATTCTATTACTTTCCATTCCATTTG	3	hom_ref	SVTYPE=INS;END=34777;SVLEN=225;SUPPORT=3;STD_SPAN=.;STD_POS=.	GT:DP:AD	0/0:403:400,3
KMT2C_chr13_10688343_10754814	34854	svim.INS.80	T	TTCATTCCAATCCATTCAATTCCAGTCCATTCCATTCCTTTCCTTTGCATTCCATTCCGTTCAAA	7	hom_ref	SVTYPE=INS;END=34854;SVLEN=64;SUPPORT=6;STD_SPAN=10.84;STD_POS=9.04	GT:DP:AD	0/0:405:399,6
KMT2C_chr13_10688343_10754814	34963	svim.INS.81	A	ATTCCATTCCGTTCAAATCCATTCCATTTCATTCCATTCCATTCCATTCCATTCCATTCCATTCCATTCCATTCCAATTCATTCCAGTCCATTCCATTCCAGTCCATTCCATTCCTTTCCT	3	hom_ref	SVTYPE=INS;END=34963;SVLEN=120;SUPPORT=3;STD_SPAN=3.46;STD_POS=64.66	GT:DP:AD	0/0:403:400,3
KMT2C_chr13_10688343_10754814	35127	svim.INS.82	C	CATGCCATTCCAGTCCATTCCTTTTGAGTCCATTCTGTTCAAATCT	1	PASS	SVTYPE=INS;END=35127;SVLEN=45;SUPPORT=1;STD_SPAN=.;STD_POS=.	GT:DP:AD	./.:.:.,.
KMT2C_chr13_10688343_10754814	35731	svim.INS.83	T	TCCCTCTGTCACAAAGGATGTAGTGCAGTAGCACAATCTCAGCAC	2	PASS	SVTYPE=INS;END=35731;SVLEN=44;SUPPORT=2;STD_SPAN=.;STD_POS=.	GT:DP:AD	./.:.:.,.
KMT2C_chr13_10688343_10754814	36015	svim.INS.84	T	TTCCATTCCATTCCATTCCATTCCATTCCATTCCATTCCATTCCATTCCATTCCATTCCATTCCATTCCACTCCATTCCATTCCATTCCATTCCATTCCATTCCATTCCATTCCATTCCAC	7	hom_ref	SVTYPE=INS;END=36015;SVLEN=120;SUPPORT=6;STD_SPAN=29.33;STD_POS=14.66	GT:DP:AD	0/0:411:405,6
KMT2C_chr13_10688343_10754814	36222	svim.INS.85	T	TTCCATTCCATTCCATTCCGTTCCATTCCGTTTCATTCCATTGCATTCATTTCCATTGCATTCCATCCCAC	1	PASS	SVTYPE=INS;END=36222;SVLEN=70;SUPPORT=1;STD_SPAN=.;STD_POS=.	GT:DP:AD	./.:.:.,.
KMT2C_chr13_10688343_10754814	36223	svim.DEL.33	TCCATTGCATTCCATTCCACTCTATTCCACTCTACTCCACTCCACTCCAATCCATTCCACTCCACTCCACTCC	T	3	hom_ref	SVTYPE=DEL;END=36295;SVLEN=-72;SUPPORT=3;STD_SPAN=2.89;STD_POS=156.17	GT:DP:AD	0/0:415:412,3
KMT2C_chr13_10688343_10754814	36359	svim.DEL.34	CCAATCCACCCCACTCCATTCCATTCCACTCGTTTCCTTTCCATTCCTTTCTTTTGACAGGATCTCACTCTGTCACCAAGGCTTGTGTGCAGTGGCACAATCTCATCTCACATTTTACTTCACCATTT	C	1	PASS	SVTYPE=DEL;END=36486;SVLEN=-127;SUPPORT=1;STD_SPAN=.;STD_POS=.	GT:DP:AD	./.:.:.,.
KMT2C_chr13_10688343_10754814	36575	svim.INS.86	T	TTGACTCCATTGCACTAAACTCCATTCCCCTCCTCTCAATTCCATTCAATTCCATAACATTTCA	2	PASS	SVTYPE=INS;END=36575;SVLEN=63;SUPPORT=2;STD_SPAN=.;STD_POS=.	GT:DP:AD	./.:.:.,.
KMT2C_chr13_10688343_10754814	37340	svim.DEL.35	CACTCCACAACATTCCATCCCATTCCACACCACTCCACTCCCCTGCATTCCGT	C	4	hom_ref	SVTYPE=DEL;END=37392;SVLEN=-52;SUPPORT=4;STD_SPAN=4.5;STD_POS=3.25	GT:DP:AD	0/0:418:414,4
KMT2C_chr13_10688343_10754814	37607	svim.INS.87	C	CTCCATTCCATTCCATTCCATTCCATTCCATTCCATTCCAT	6	hom_ref	SVTYPE=INS;END=37607;SVLEN=40;SUPPORT=5;STD_SPAN=3.03;STD_POS=1.52	GT:DP:AD	0/0:415:410,5
KMT2C_chr13_10688343_10754814	37799	svim.DEL.36	CTTCACTCCACTCCATTCCATTCCACTCCACTCCTTTCCTTTCCATCCCAT	C	1	PASS	SVTYPE=DEL;END=37849;SVLEN=-50;SUPPORT=1;STD_SPAN=.;STD_POS=.	GT:DP:AD	./.:.:.,.
KMT2C_chr13_10688343_10754814	38174	svim.BND.10	N	]chr15:30228356]N	1	PASS	SVTYPE=BND;SUPPORT=1;STD_POS1=.;STD_POS2=.	GT:DP:AD	./.:.:.,.
KMT2C_chr13_10688343_10754814	38328	svim.INS.88	C	CTCCACTCCATTCCATTCCATTCCACTCCACTCCATTCCATTCCACTCCACTCCATTCCATTCCAT	5	hom_ref	SVTYPE=INS;END=38328;SVLEN=65;SUPPORT=5;STD_SPAN=10.85;STD_POS=46.97	GT:DP:AD	0/0:416:411,5
KMT2C_chr13_10688343_10754814	38642	svim.DEL.37	CCATCCCATTCCAGTTGACTCCTTTGCACTAAACTCCATTCCCCTCCACTCA	C	8	hom_ref	SVTYPE=DEL;END=38693;SVLEN=-51;SUPPORT=8;STD_SPAN=1.85;STD_POS=112.02	GT:DP:AD	0/0:419:411,8
KMT2C_chr13_10688343_10754814	39053	svim.INS.89	G	GTATCCCATCCATTGCACCCCATTCCGTTCCATTTCACTTCATTTCATAC	1	PASS	SVTYPE=INS;END=39053;SVLEN=49;SUPPORT=1;STD_SPAN=.;STD_POS=.	GT:DP:AD	./.:.:.,.
KMT2C_chr13_10688343_10754814	39249	svim.BND.11	N	]chr1:76606421]N	1	PASS	SVTYPE=BND;SUPPORT=1;STD_POS1=.;STD_POS2=.	GT:DP:AD	./.:.:.,.
KMT2C_chr13_10688343_10754814	39882	svim.INS.90	T	TTCCACTCTACTCCACTCCACTCCATTCCACTCCATTCCACTCCATGCCACTCCATTCCACTCCAC	9	hom_ref	SVTYPE=INS;END=39882;SVLEN=65;SUPPORT=8;STD_SPAN=8.7;STD_POS=12.46	GT:DP:AD	0/0:405:397,8
KMT2C_chr13_10688343_10754814	40027	svim.INS.91	C	CAGGGGCTGGAGTGCTGTGGCACAATCTCAGCTCACATTTCTTTTCACCATTCAATTACGT	1	PASS	SVTYPE=INS;END=40027;SVLEN=60;SUPPORT=1;STD_SPAN=.;STD_POS=.	GT:DP:AD	./.:.:.,.
KMT2C_chr13_10688343_10754814	40399	svim.DEL.38	TTCCACTCCACTGCATTTCACTCCATTCCACTCCACTGCACTCCACTCCACCCCACTCCATTCCACCCCATTCCACTCCACTGCATTT	T	22	hom_ref	SVTYPE=DEL;END=40486;SVLEN=-87;SUPPORT=19;STD_SPAN=18.32;STD_POS=15.56	GT:DP:AD	0/0:416:397,19
KMT2C_chr13_10688343_10754814	40804	svim.DEL.39	TTCCACTCTACTCCTCTCCACTCCACTCCATTCCAGTCCACTCCATTCCACTCCTCT	T	12	hom_ref	SVTYPE=DEL;END=40860;SVLEN=-56;SUPPORT=11;STD_SPAN=8.09;STD_POS=50.5	GT:DP:AD	0/0:416:405,11
KMT2C_chr13_10688343_10754814	41185	svim.BND.12	N	]chr17:80882108]N	1	PASS	SVTYPE=BND;SUPPORT=1;STD_POS1=.;STD_POS2=.	GT:DP:AD	./.:.:.,.
KMT2C_chr13_10688343_10754814	41324	svim.DEL.40	CAGTCCACTCCACTTCACCCCACTCCATTCCACTCCATTCCATTCCACTGCATTCCATTCTATTGCTTTCTTTTGAAACAATCT	C	3	hom_ref	SVTYPE=DEL;END=41407;SVLEN=-83;SUPPORT=3;STD_SPAN=21.36;STD_POS=99.74	GT:DP:AD	0/0:402:399,3
KMT2C_chr13_10688343_10754814	41471	svim.BND.13	N	N]chr1:184029222]	1	PASS	SVTYPE=BND;SUPPORT=1;STD_POS1=.;STD_POS2=.	GT:DP:AD	./.:.:.,.
KMT2C_chr13_10688343_10754814	41536	svim.INS.92	C	CACTCCACTCCACTCCATTCCAGTCCACTCCACTACACTCCATTCCATCCCACGCCATTCCACTCCTTTCA	8	hom_ref	SVTYPE=INS;END=41536;SVLEN=70;SUPPORT=7;STD_SPAN=7.55;STD_POS=1.73	GT:DP:AD	0/0:397:390,7
KMT2C_chr13_10688343_10754814	41638	svim.INS.93	T	TCCACTCCACTACACTCCATTTCATCCCACGCCATTCCACTCCTTTCCACTCCACTCCAC	12	hom_ref	SVTYPE=INS;END=41638;SVLEN=59;SUPPORT=10;STD_SPAN=.;STD_POS=4.22	GT:DP:AD	0/0:397:387,10
KMT2C_chr13_10688343_10754814	41665	svim.DEL.41	CCTTTCTTTTGACAGAATCTCACTCTGTCACCCAGGCTGGTGTGCAGTGGCACAGTCTCATCTCACATTTCACTTCAGCATTCCATTCCATTCCATTCTATTCCACTGCACTCCACTCCACTCCACTCAATTCGACTCCACTCCTGTCCAATTCATTCCATTCCAATCCCTTCCATTCCACGCCTTTCTTTCGACAGGATCTCCCTCTGTCACACGGGCTGTAGTGCATTTGGACAGTCTCAGCATTT	C	1	PASS	SVTYPE=DEL;END=41912;SVLEN=-247;SUPPORT=1;STD_SPAN=.;STD_POS=.	GT:DP:AD	./.:.:.,.
KMT2C_chr13_10688343_10754814	42556	svim.DEL.42	AGTCCATTCCATTCCATTCCACTCCACTCCATTCCATTCCATTCCATTCCA	A	15	hom_ref	SVTYPE=DEL;END=42606;SVLEN=-50;SUPPORT=14;STD_SPAN=8.87;STD_POS=53.3	GT:DP:AD	0/0:406:392,14
KMT2C_chr13_10688343_10754814	42600	svim.INS.94	C	CACTGCATTCCACTCTACTCCACTCCAATCCACTCCACTCCACTGCACTCCATGAT	1	PASS	SVTYPE=INS;END=42600;SVLEN=55;SUPPORT=1;STD_SPAN=.;STD_POS=.	GT:DP:AD	./.:.:.,.
KMT2C_chr13_10688343_10754814	42628	svim.BND.14	N	]chr13:93560248]N	1	PASS	SVTYPE=BND;SUPPORT=1;STD_POS1=.;STD_POS2=.	GT:DP:AD	./.:.:.,.
KMT2C_chr13_10688343_10754814	42816	svim.DEL.43	CCACTCCACTCCATTCCATTCCACTCCATCCCATTCCATTCGACAACATTCCACTAAACTCCACTCAACTCAATTCCATTCCATTCCGTTCCATACCATTTCACTCCACTGCATTCCATAGCTTCCTTTCCATAGGATATCACCATGTCACCCAAGGTGGAGTGCAGTGGCACTATCTCAGCTCACATTACATGTCAACTTTCCATTCCTTTGCATTCAATTGCATTGCATTCCTTTCCATTCCATTCCATTCCATTCCATTCCGTTCGACTCCACTCCTCTCCACTCCTCTACATTCCATTACATCCGATTCAATTCCACTCTATTCCATTCGTCTCCACTCCACTGCACTCCACTCCACTCTATTCAACTCCATCCCATTCCATTCCGCTCCATTCGTTTGCACTCCACTCCACCTCACTCCACTCCACTTCATTCCATTCCATTCCATCTCATTCCATTTCTCTCCATTCCTCTCCACTCCACTTCACTCCACTCCACTCCGCTCCAGTCCATTCCATTCCATTCCATTCCACTGCATTCCATTCCATTCCCTTCTTTCGAGAGTATCTCACTCTGTCATCCAGACTGGAGCGTGGTGGCACAATCTCAGCTCATATTACATTTCACCATTCCATTCCATTCTCTTCTTTTCTATTCCACTCCACTCCACTCCAGTACATTCCCCTCCACTCCACTCCATTCCAGTCCATTCCAGTCCTTTCCATTCCATCCCATTCCATTCCACTCCTTTCCACTCCACCCCCCTCCACTCCACTCCAATTCATTCCATTCCACTCCATTCCATTCCATTCCTTTCTTTTGACAGGATCTCACTCTATCAACCAGGCTGGTATGCTGTGGCACAATCTCAGCTCATATTTCATTTCACCATTCCACTATATTCCATTCCATTCCACTGCACTCCACTCCACTCCAGTCAATTCCATTCCACTCCACTCCAAACGATTCCATTCCATGCCATTCCAATCCATTCCATTCCACTCCTTTCTTTCAACAGGATCTCCCTGTGTCACACATTTCTTTTCACCATTTCATTCCATTCCACTCCAGTTCACTCCACTCCATTCCAATCCATGTCAATCCATTCCACTCCACTCCATTCCATTCCATTCTACTTCACTCCAGTCCACTAGGCTCCATTCCACTCCACTCCACTCCACTGCATTCCACTCCATGCCACTCCATTCCACTCCACTGCATTCCATTGCATGACACTCCATTCCACTCCACTCCACTCCATTCCATTCCACTCTACCCCACTCCACTCAATTCCACTTCACTCCACTCCATTCCTCTCCACTCCACTCCACTCCTCTCCACTCCACTCCACTGCATTCCATTCCACTCTACTCCACTCTACTCCACTCTACTCAATTCCACTTCACTCCACTCCACTCAATTCCTCTCCACTCCACTCCACTCCACGCCTCTCCACTCCACTCCACTGCATTCCATTCCACTCCATTCCATTCCATTCCTTTCTTTCCACAGGAACTCACTATGTCACAAAGGCTGGAGTGCAATGGCACAGTCTCAGCTGACATTTCTTTTCACCATTCCATTGCATCCCATTCCTTTCCACTCTATTTCACTCCACTCCACTCCATTCAGTTCCACTCCTTCCCTTTCCATTCCACTCCACTCCACTCCATTCCACTCCATTGCATTCCATTCATTTCTTTCAACATGATATCACTGTGTCACCCTGGCTGGAGTGCAGTGGCACAATCTCAGCTCACATTACATGTCATCTTTCCATTGCATTGCATTCTATTCCATTGTATTCCAATGCATTCCATTCCATTCCATTCCCTTCCATTCCAGTCCTTTCCAATCTATTCCATTCCGTTCAATTCCGTTCCATTCCACTCTGTTCCACTCCACTCCCCTGCACTTCACTACATTCCATTACACCAGATCCCATTCCACTCCATTCCATCCCTCTCCACTCCACTGCACTCCACTCCACTCTATTCCAATCCATCCCATTCCATTCCGCTCCATACCACTGCACTCCACTCCACCCCACTCCACTCCTCTTCATTCCATTCCATTCCATCTTTTTCCATTCCTCCAGATTGCACTCTACTCGACTTCACTGCACTCCACTCCGCT	C	6	hom_ref	SVTYPE=DEL;END=44954;SVLEN=-2138;SUPPORT=5;STD_SPAN=4.87;STD_POS=1.77	GT:DP:AD	0/0:378:373,5
KMT2C_chr13_10688343_10754814	42828	svim.DEL.44	ATTCCATTCCACTCCATCCCATTCCATTCGACAACATTCCACTAAACTCCACTCAACTCAATTCCATTCCATTCCGTTCCATACCATTTCACTCCACTGCATTCCATAGCTTCCTTTCCATAGGATATCACCATGTCACCCAAGGTGGAGTGCAGTGGCACTATCTCAGCTCACATTACATGTCAACTTTCCATTCCTTTGCATTCAATTGCATTGCATTCCTTTCCATTCCATTCCATTCCATTCCATTCCGTTCGACTCCACTCCTCTCCACTCCTCTACATTCCATTACATCCGATTCAATTCCACTCTATTCCATTCGTCTCCACTCCACTGCACTCCACTCCACTCTATTCAACTCCATCCCATTCCATTCCGCTCCATTCGTTTGCACTCCACTCCACCTCACTCCACTCCACTTCATTCCATTCCATTCCATCTCATTCCATTTCTCTCCATTCCTCTCCACTCCACTTCACTCCACTCCACTCCG	A	1	PASS	SVTYPE=DEL;END=43320;SVLEN=-492;SUPPORT=1;STD_SPAN=.;STD_POS=.	GT:DP:AD	./.:.:.,.
KMT2C_chr13_10688343_10754814	42844	svim.DEL.45	TCCCATTCCATTCGACAACATTCCACTAAACTCCACTCAACTCAATTCCATTC	T	5	hom_ref	SVTYPE=DEL;END=42896;SVLEN=-52;SUPPORT=5;STD_SPAN=10.41;STD_POS=82.47	GT:DP:AD	0/0:408:403,5
KMT2C_chr13_10688343_10754814	43073	svim.DEL.46	CCATTCCGTTCGACTCCACTCCTCTCCACTCCTCTACATTCCATTACATCCGATTCAATTCCACTCTATTCCATTCGTCTCCACTCCACTGCACTCCACTCCACTCTATTCAACTCCATCCCATTCCATTCCGCTCCATTCGTTTG	C	1	PASS	SVTYPE=DEL;END=43218;SVLEN=-145;SUPPORT=1;STD_SPAN=.;STD_POS=.	GT:DP:AD	./.:.:.,.
KMT2C_chr13_10688343_10754814	43104	svim.INS.95	C	CTTTCTTTCGATTGGATCTCACTCTGTCACCCAGGATGGAGTGCAGTGGCACAATCTCAGCTCAGATTACATTTGACCAT	1	PASS	SVTYPE=INS;END=43104;SVLEN=79;SUPPORT=1;STD_SPAN=.;STD_POS=.	GT:DP:AD	./.:.:.,.
KMT2C_chr13_10688343_10754814	43751	svim.DEL.47	TCCAGTCAATTCCATTCCACTCCACTCCAAACGATTCCATTCCATGCCATTCCAATCCATTCCATTCCACTCCTTTCTTTCAACAGGATCTCCCTGTGTCACACATTTCTTTTCACCATTTCATTCCATTCCACTCCAGTTCACTCCACTCCATTCCAATCCATGTCAATCCATTCCACTCCACTCCATTCCATTCCATTCTACTTCACTCCAGTCCACTAGGCTCCATTCCACTCCACTCCACTCCACTGCATTCCACTCCATG	T	1	PASS	SVTYPE=DEL;END=44015;SVLEN=-264;SUPPORT=1;STD_SPAN=.;STD_POS=.	GT:DP:AD	./.:.:.,.
KMT2C_chr13_10688343_10754814	43979	svim.INS.96	T	TTCCAATCCATGTCAATTCATTCCACTCCACTCCATTCCATTCCACTCTACTTCACTCCAGTCCACTCGTC	1	PASS	SVTYPE=INS;END=43979;SVLEN=70;SUPPORT=1;STD_SPAN=.;STD_POS=.	GT:DP:AD	./.:.:.,.
KMT2C_chr13_10688343_10754814	44076	svim.DEL.48	CCATTCCATTCCACTCTACCCCACTCCACTCAATTCCACTT	C	2	PASS	SVTYPE=DEL;END=44116;SVLEN=-40;SUPPORT=2;STD_SPAN=.;STD_POS=.	GT:DP:AD	./.:.:.,.
KMT2C_chr13_10688343_10754814	44115	svim.DEL.49	TTCACTCCACTCCATTCCTCTCCACTCCACTCCACTCCTCTCCACTCCACTCCACTGCATTCCATTCCACTCTACTCCACTCTACTCCACTCTACTCA	T	5	hom_ref	SVTYPE=DEL;END=44212;SVLEN=-97;SUPPORT=5;STD_SPAN=7.06;STD_POS=43.87	GT:DP:AD	0/0:366:361,5
KMT2C_chr13_10688343_10754814	44328	svim.DEL.50	CAGGAACTCACTATGTCACAAAGGCTGGAGTGCAATGGCACAGTCTCAGCTGACATT	C	2	PASS	SVTYPE=DEL;END=44384;SVLEN=-56;SUPPORT=2;STD_SPAN=9.9;STD_POS=5.66	GT:DP:AD	./.:.:.,.
KMT2C_chr13_10688343_10754814	44475	svim.INS.97	A	ATCCCATTTCATTCCACTCCTTTCCACTCCACACCAATCCT	2	PASS	SVTYPE=INS;END=44475;SVLEN=40;SUPPORT=2;STD_SPAN=.;STD_POS=.	GT:DP:AD	./.:.:.,.
KMT2C_chr13_10688343_10754814	44706	svim.DEL.51	CACTCTGTTCCACTCCACTCCCCTGCACTTCACTACATTCCATTACACCAG	C	1	PASS	SVTYPE=DEL;END=44756;SVLEN=-50;SUPPORT=1;STD_SPAN=.;STD_POS=.	GT:DP:AD	./.:.:.,.
KMT2C_chr13_10688343_10754814	44840	svim.INS.98	C	CCATTCCATTACTTTCTTTCCATAGGATCTCCCTCTGTCACAAAGCCTGAGTGCAGTGGCACAATCTCAGCTCATATTTCTTTTCAA	1	PASS	SVTYPE=INS;END=44840;SVLEN=86;SUPPORT=1;STD_SPAN=.;STD_POS=.	GT:DP:AD	./.:.:.,.
KMT2C_chr13_10688343_10754814	45102	svim.INS.99	G	GCATTCCATCCCTTTGCATTCCATTCCATTCCATTCCATTCCATTTTTTTTCCATTCCATTC	1	PASS	SVTYPE=INS;END=45102;SVLEN=61;SUPPORT=1;STD_SPAN=.;STD_POS=.	GT:DP:AD	./.:.:.,.
KMT2C_chr13_10688343_10754814	45270	svim.INS.100	T	TCCATTCCACTCCATTCCATTACATTCCATTCCACTCCATTCCAC	6	hom_ref	SVTYPE=INS;END=45270;SVLEN=44;SUPPORT=5;STD_SPAN=.;STD_POS=16.1	GT:DP:AD	0/0:361:356,5
KMT2C_chr13_10688343_10754814	45378	svim.INS.101	T	TCCATTCCACTGCACTCCACTCCACTCCACTCCACTCAATTCCATACCACTCCACTCCAATCTATTCCATTCCATTCCACTCCATTCCATTCCAGTACTTTCTTTTGACAGTATCTCACTCTGTCACCCAGGCTAGTGTGCAGTGGCACAATCTCAGCTCATAATTTCA	11	hom_ref	SVTYPE=INS;END=45378;SVLEN=168;SUPPORT=9;STD_SPAN=10.89;STD_POS=15.12	GT:DP:AD	0/0:356:347,9
KMT2C_chr13_10688343_10754814	45506	svim.DEL.52	CAGGCTGTAGTGCAGGTGATGAGACTATTTTATAGGATCTGTGTATGGGGGCATTGTGACCTATCTCTGCA	C	7	hom_ref	SVTYPE=DEL;END=45576;SVLEN=-70;SUPPORT=6;STD_SPAN=0.55;STD_POS=1.37	GT:DP:AD	0/0:367:361,6
KMT2C_chr13_10688343_10754814	45517	svim.INS.102	G	GTAACCTCTGCCTACAGGGGAATTGTGAGAGATCTCGCCACTGATGAAC	1	PASS	SVTYPE=INS;END=45517;SVLEN=48;SUPPORT=1;STD_SPAN=.;STD_POS=.	GT:DP:AD	./.:.:.,.
KMT2C_chr13_10688343_10754814	45594	svim.INS.103	G	GTAACACTTGACTATGCTCTGCCTATTGGGGCATAGTGACATATCACTGCATTGATCACTCAGATGTT	2	PASS	SVTYPE=INS;END=45594;SVLEN=67;SUPPORT=2;STD_SPAN=.;STD_POS=.	GT:DP:AD	./.:.:.,.
KMT2C_chr13_10688343_10754814	46873	svim.DEL.53	GATCATATAGGTCATGTATCTCTTGTCTAGGCTCTGCCTACAGTGGCAGTGTGATATATCTCTGCTC	G	2	PASS	SVTYPE=DEL;END=46939;SVLEN=-66;SUPPORT=2;STD_SPAN=1.41;STD_POS=71.42	GT:DP:AD	./.:.:.,.
KMT2C_chr13_10688343_10754814	47057	svim.INS.104	A	ATTGTGACATATCTCTGCATTGATCACGCAGTGATGTAACTCCTGTCTATATCTGCCTACTGGTGGCATTGTGGCATATTTCTGCACTGATCACCCAGGTGATGGACTCTTGTCTTGGATCTGCCTATGGGGGCATAGTGACATATCTCTGTACTGATCACTCATATGATGTAACGCTTGTCTAAGCTGCACCTAAAGGGGAATTGTGACAGATATCTCCACTGATCACCCAGGTGATGTAACAATTTTCTGGGATTTGTCTACAGGGGGCTTTGTGACATATCTTTGCACTGATCACCCAGGAGATGTAACTCTTGTCTAGGCTCGGCCTACAGGGGCTTTGTGACATATTTCTGTACTGATCACACACGTGATGTAAGTCTTGTCTAGGTTTCACCTACAGGGGGTATTGTGACGTATCACTGCACTGATCACCCAGGTGATGTAACTCTTGTCTAGGCTCCACTTACAGGGGGTATTGTGACGTATCTCTGCACTGATCACCCAGGTGATGTAACATTTATCTAGGCTCTGCCTATAGGGGCGTTTTGACATAGCTCTGCACAGATCACCTAGGTTATGTAACTCTTGTCCACTGTCTGCCTACAGGAGTATTGTGAAATATCTCTGCACTGATCTCCCAGGTCATGGGACTCTTCTCTATACTCTGCCTAGAGGGGGT	31	hom_ref	SVTYPE=INS;END=47057;SVLEN=681;SUPPORT=25;STD_SPAN=1.21;STD_POS=3.58	GT:DP:AD	0/0:393:368,25
KMT2C_chr13_10688343_10754814	47069	svim.INS.105	C	CTCTGCATTGATCACGCAGGTGATGTAACTCTTGTCTATATCTGCCTACTGGTGACATTGCAGCATATT	11	hom_ref	SVTYPE=INS;END=47069;SVLEN=68;SUPPORT=9;STD_SPAN=.;STD_POS=.	GT:DP:AD	0/0:393:384,9
KMT2C_chr13_10688343_10754814	47082	svim.INS.106	A	ACCCAGTTGATGTAACTCTTGTCTAGGCTCCACCTACAGGGGTATTGTGACCTATCTCTGCGCTGATCACCCAGGTGATGTAACATTTATCTAGGCTCTGCCTACAGGGGCGTTTTGACATAGCTCTGCACAGGATCACCTAGGTTATGTAACCCTTGTCCACTCTCTGCCTACAGGGGACATTGTGAAACATCTCTGCACTGATCAATCAGGTGATGGGACTCTTCTCTGTACTCTGCTTAGAGGGGGATTTGTGACATATCTCTGCACTGATCG	2	PASS	SVTYPE=INS;END=47082;SVLEN=275;SUPPORT=2;STD_SPAN=.;STD_POS=.	GT:DP:AD	./.:.:.,.
KMT2C_chr13_10688343_10754814	47124	svim.INS.107	C	CATAATGACATATCTCAGCACTGATCACTCATATGATGTAACGCTTGTCTGAGCTGCGCCAAAAGGGGA	11	hom_ref	SVTYPE=INS;END=47124;SVLEN=68;SUPPORT=9;STD_SPAN=.;STD_POS=.	GT:DP:AD	0/0:392:383,9
KMT2C_chr13_10688343_10754814	47128	svim.INS.108	G	GCGGCATATTTCTGCACTGATCACCCAGGTGATGGACTCTTGTCTTGGATCTGCCTATGGGGCATAATGACATATCTCAGCACTGATCACTCATATGATGTAACGCTTGTCTAAGCTGCGCCAAAAGGGGAAT	1	PASS	SVTYPE=INS;END=47128;SVLEN=132;SUPPORT=1;STD_SPAN=.;STD_POS=.	GT:DP:AD	./.:.:.,.
KMT2C_chr13_10688343_10754814	47165	svim.INS.109	C	CTGTTGTATAAGCTCTGCCTACAGGGGAATTGTGAGAGATGTCTTTACTCATCCCCCAAGTAATGTAACTATTGTCTAGGCTTAGCCTACAGGGGGCTTTGTGACATAACTTTGCACTCACCACCCAGGTGATGTAACTCATTTAAGCTCTGCCTACAGGGGCTTTGTGACATATCTCTGCACTTATCACTCCTGGAGAGAGAAT	1	PASS	SVTYPE=INS;END=47165;SVLEN=204;SUPPORT=1;STD_SPAN=.;STD_POS=.	GT:DP:AD	./.:.:.,.
KMT2C_chr13_10688343_10754814	47210	svim.INS.110	G	GATCACTCATATGATGTAACGCTTGTCTAAGCTGCGCCAAAAGGGGAATTGTGAAAGATATCTC	9	hom_ref	SVTYPE=INS;END=47210;SVLEN=63;SUPPORT=8;STD_SPAN=1.41;STD_POS=8.49	GT:DP:AD	0/0:390:382,8
KMT2C_chr13_10688343_10754814	47368	svim.INS.111	G	GTAACATTTATCTAGGCTCTTCCTACAGGGGCGTTTTGACATAGCTCTGCACAGCTCACCTAGGTTATAT	12	hom_ref	SVTYPE=INS;END=47368;SVLEN=69;SUPPORT=10;STD_SPAN=.;STD_POS=.	GT:DP:AD	0/0:382:372,10
KMT2C_chr13_10688343_10754814	47695	svim.DEL.54	ACCCAGGTGAGGTAACTGTTGTATAAGCTCTACCTACAGGGGAATTGTGAGAGATCTCGCCACTGATCACCCAAGTGATGGAACTATTGTCTAGGCTTTGCCTACATGGGGCTTTGTGACATACCTTTGCACTGATCT	A	5	hom_ref	SVTYPE=DEL;END=47832;SVLEN=-137;SUPPORT=4;STD_SPAN=.;STD_POS=.	GT:DP:AD	0/0:378:374,4
KMT2C_chr13_10688343_10754814	47900	svim.INS.112	T	TTAGGTGATGTAACACTTCTATAAGTACTGCCTACTGGGAATTTTGACAAATCTCTCCCTGGATCACC	4	hom_ref	SVTYPE=INS;END=47900;SVLEN=67;SUPPORT=4;STD_SPAN=0.5;STD_POS=33.63	GT:DP:AD	0/0:372:368,4
KMT2C_chr13_10688343_10754814	47940	svim.INS.113	A	ACATTGGTACATAACTCTGCACTGAGCACCCAGGTGATGGACTCTTGTCTGAGATCTGCCTACATGGACATTGTGATACATCTCTGAACTGATCAACCAAGTGATGAAACTCATGTCTAGGCTCTGCCTACAGGGGC	17	hom_ref	SVTYPE=INS;END=47940;SVLEN=136;SUPPORT=14;STD_SPAN=0.76;STD_POS=5.44	GT:DP:AD	0/0:371:357,14
KMT2C_chr13_10688343_10754814	48148	svim.INS.114	G	GACATCACTCTGCACGGATCACACGGGTTATTTAACTCTTGTCTAGGCTCTGCCTACGTGGGCAT	14	hom_ref	SVTYPE=INS;END=48148;SVLEN=64;SUPPORT=12;STD_SPAN=0.94;STD_POS=8.22	GT:DP:AD	0/0:370:358,12
KMT2C_chr13_10688343_10754814	48292	svim.INS.115	A	ATATCTCTGCACTGATCACCCAAGAGATGTGTCACTTGTCTAAGCTCTGTGTAGAGGGACATTGGGACATATCTCTGCACTGATCGCTGAGGTGATGTAAAACTTGTCTAGGCTTGCCTACAGTGGGATTTATGACG	6	hom_ref	SVTYPE=INS;END=48292;SVLEN=136;SUPPORT=5;STD_SPAN=.;STD_POS=8.05	GT:DP:AD	0/0:371:366,5
KMT2C_chr13_10688343_10754814	48824	svim.BND.15	N	N]chr15:95488092]	1	PASS	SVTYPE=BND;SUPPORT=1;STD_POS1=.;STD_POS2=.	GT:DP:AD	./.:.:.,.
KMT2C_chr13_10688343_10754814	48833	svim.DUP_TANDEM.1	N	<DUP:TANDEM>	1	PASS	SVTYPE=DUP:TANDEM;END=49005;SVLEN=173;SUPPORT=1;STD_SPAN=.;STD_POS=.	GT:CN:DP:AD	./.:2:.:.,.
KMT2C_chr13_10688343_10754814	49566	svim.BND.16	N	N[chrY:11333196[	1	PASS	SVTYPE=BND;SUPPORT=1;STD_POS1=.;STD_POS2=.	GT:DP:AD	./.:.:.,.
KMT2C_chr13_10688343_10754814	49745	svim.DEL.55	CATAATATAATATAGATTTGATATACTTTCATATTTTATGTAA	C	8	hom_ref	SVTYPE=DEL;END=49787;SVLEN=-42;SUPPORT=7;STD_SPAN=.;STD_POS=.	GT:DP:AD	0/0:297:290,7
KMT2C_chr13_10688343_10754814	49815	svim.BND.17	N	]chr3:99366324]N	1	PASS	SVTYPE=BND;SUPPORT=1;STD_POS1=.;STD_POS2=.	GT:DP:AD	./.:.:.,.
KMT2C_chr13_10688343_10754814	49970	svim.DEL.56	GTTTCGGTACTTTGATATTTTATGTAGAGAATATAATATATACTTTGGGTATTTTGATATTTTATGTACAGTATATAATACATAGTTTGGTTACTTTGATATGTTATGTACAGTACACAATATATA	G	4	hom_ref	SVTYPE=DEL;END=50095;SVLEN=-125;SUPPORT=4;STD_SPAN=3.0;STD_POS=.	GT:DP:AD	0/0:374:370,4
KMT2C_chr13_10688343_10754814	50008	svim.BND.18	N	]chr14:79173667]N	1	PASS	SVTYPE=BND;SUPPORT=1;STD_POS1=.;STD_POS2=.	GT:DP:AD	./.:.:.,.
KMT2C_chr13_10688343_10754814	50221	svim.INS.116	A	ATGTAGAGTTTATAACAAATGTTTGGGTACTTTGATATTTTG	2	PASS	SVTYPE=INS;END=50221;SVLEN=41;SUPPORT=2;STD_SPAN=0.71;STD_POS=30.76	GT:DP:AD	./.:.:.,.
KMT2C_chr13_10688343_10754814	50293	svim.INS.117	T	TAAATAATCTATATTTCATGTACTTTCATATTTGATGTACCTA	2	PASS	SVTYPE=INS;END=50293;SVLEN=42;SUPPORT=2;STD_SPAN=.;STD_POS=.	GT:DP:AD	./.:.:.,.
KMT2C_chr13_10688343_10754814	50380	svim.INS.118	A	ATAATCTATATTTGATGTACTTTCATATTTTATGTACCTAAT	1	PASS	SVTYPE=INS;END=50380;SVLEN=41;SUPPORT=1;STD_SPAN=.;STD_POS=.	GT:DP:AD	./.:.:.,.
KMT2C_chr13_10688343_10754814	50444	svim.DEL.57	GATATTTTATGTAAACTATATAATATATATTTGGTGTACTTTGATATTTTATGTACAGAATATAATATATGATGTACTTTC	G	1	PASS	SVTYPE=DEL;END=50524;SVLEN=-80;SUPPORT=1;STD_SPAN=.;STD_POS=.	GT:DP:AD	./.:.:.,.
KMT2C_chr13_10688343_10754814	50568	svim.DEL.58	TATTTTACGTGGAGTATATAATATATAGTTTGGGAACTTTGATATTTTATGTACATTATATAATGTATAGTGTGGGTACTTTGATATTTGATGTACAGTATATAATACATAGTATGTGTACTTGGA	T	2	PASS	SVTYPE=DEL;END=50693;SVLEN=-125;SUPPORT=2;STD_SPAN=0.71;STD_POS=3.18	GT:DP:AD	./.:.:.,.
KMT2C_chr13_10688343_10754814	50573	svim.DEL.59	TACGTGGAGTATATAATATATAGTTTGGGAACTTTGATATT	T	3	hom_ref	SVTYPE=DEL;END=50613;SVLEN=-40;SUPPORT=3;STD_SPAN=0.58;STD_POS=186.63	GT:DP:AD	0/0:405:402,3
KMT2C_chr13_10688343_10754814	50674	svim.INS.119	A	ATATATTTGGGGTACTCTGATATATTATGTACAGTATATAATCTATATTTGATGTACTTTCATATTTTATGTACCTAATATAATATGTATTTGATGTAAGTTCATATTTTATGTACAGTATATAATT	1	PASS	SVTYPE=INS;END=50674;SVLEN=126;SUPPORT=1;STD_SPAN=.;STD_POS=.	GT:DP:AD	./.:.:.,.
KMT2C_chr13_10688343_10754814	50683	svim.INS.120	G	GTACTTTCATATTTTATGTACCTAATATAATATATATTTGA	6	hom_ref	SVTYPE=INS;END=50683;SVLEN=40;SUPPORT=5;STD_SPAN=0.84;STD_POS=9.0	GT:DP:AD	0/0:409:404,5
KMT2C_chr13_10688343_10754814	50732	svim.INS.121	T	TCATATTTTATGTACCTAATATAATATGTATTTGATGTAAGTTCATATTTTATGTACAGTATATAATTTATAGTTTGGGCACTTTGATAGTTTATGTACAGTATAAAATATATAATTTGGGTACTTTGATATATTAGGTACAGTATACAATATATATTTGGGTAGTTTGATATTTTATGTACAGTATAGAATATATAATTTGATGTGCTTC	1	PASS	SVTYPE=INS;END=50732;SVLEN=210;SUPPORT=1;STD_SPAN=.;STD_POS=.	GT:DP:AD	./.:.:.,.
KMT2C_chr13_10688343_10754814	51006	svim.INS.122	T	TATGGTTTGGGTACTTTGGTTTTTTATGTACAATATATATTATATAGTTTGGTTAATTTGATATTTTATTTCGAGTTCACAATA	1	PASS	SVTYPE=INS;END=51006;SVLEN=83;SUPPORT=1;STD_SPAN=.;STD_POS=.	GT:DP:AD	./.:.:.,.
KMT2C_chr13_10688343_10754814	51117	svim.DEL.60	GTACAGTATATAATACATAGTTCGGGTACTTTGATATTTTATGTATATTATATAATGTATAGTTAGGGAACTTTGATATTTTAAATACAGTATATAATATATAGAATGGGTACATTGATATTTTATGTACAGTATAGAATATATATTTGGTGAACTTTGATATTTTATATACAGTATAGAATATATATTAGGTGTACTTTGATATTTTATGTAAAGTGTATAATATATAGTGGGGATACTTTGATATTTCATA	G	1	PASS	SVTYPE=DEL;END=51369;SVLEN=-252;SUPPORT=1;STD_SPAN=.;STD_POS=.	GT:DP:AD	./.:.:.,.
KMT2C_chr13_10688343_10754814	51161	svim.DEL.61	ATATTATATAATGTATAGTTAGGGAACTTTGATATTTTAAAT	A	6	hom_ref	SVTYPE=DEL;END=51202;SVLEN=-41;SUPPORT=6;STD_SPAN=0.52;STD_POS=98.84	GT:DP:AD	0/0:410:404,6
KMT2C_chr13_10688343_10754814	51256	svim.BND.19	N	]chr11:20787176]N	1	PASS	SVTYPE=BND;SUPPORT=1;STD_POS1=.;STD_POS2=.	GT:DP:AD	./.:.:.,.
KMT2C_chr13_10688343_10754814	51329	svim.INS.123	A	ACCTAACATAATATATATTTGATGTAATTTCATATTTTATGT	1	PASS	SVTYPE=INS;END=51329;SVLEN=41;SUPPORT=1;STD_SPAN=.;STD_POS=.	GT:DP:AD	./.:.:.,.
KMT2C_chr13_10688343_10754814	51356	svim.BND.20	N	]chr8:76164115]N	1	PASS	SVTYPE=BND;SUPPORT=1;STD_POS1=.;STD_POS2=.	GT:DP:AD	./.:.:.,.
KMT2C_chr13_10688343_10754814	51549	svim.DEL.62	ACTTTGCAAAATTTGATATTATATGTACAGTATATAATATATACTTTGGTTACTTTGATATGTTATGTACAGTACATAATATAGTTTGGGTACTTTGATATTTTTTATACAGTATATAATATG	A	2	PASS	SVTYPE=DEL;END=51671;SVLEN=-122;SUPPORT=2;STD_SPAN=1.41;STD_POS=2.12	GT:DP:AD	./.:.:.,.
KMT2C_chr13_10688343_10754814	51557	svim.INS.124	A	ATGTACTTTCATATTTTATGTACCTAACATAATATATATTTGATGT	2	PASS	SVTYPE=INS;END=51557;SVLEN=45;SUPPORT=2;STD_SPAN=.;STD_POS=.	GT:DP:AD	./.:.:.,.
KMT2C_chr13_10688343_10754814	51754	svim.BND.21	N	]chrUn_KI270742v1:16063]N	3	PASS	SVTYPE=BND;SUPPORT=3;STD_POS1=48.5;STD_POS2=.	GT:DP:AD	./.:.:.,.
KMT2C_chr13_10688343_10754814	52063	svim.INS.125	G	GGTATTTTATGTACAGAATAAAATATATATTTGATGTACTTTCATATTTTATGTACCTAATATAATATATATTTGATGTAATTTC	1	PASS	SVTYPE=INS;END=52063;SVLEN=84;SUPPORT=1;STD_SPAN=.;STD_POS=.	GT:DP:AD	./.:.:.,.
KMT2C_chr13_10688343_10754814	52069	svim.DEL.63	TTATGTACAGTATAAAATATATAGTATGGGTACTTTGATATTT	T	5	hom_ref	SVTYPE=DEL;END=52111;SVLEN=-42;SUPPORT=5;STD_SPAN=1.34;STD_POS=127.78	GT:DP:AD	0/0:407:402,5
KMT2C_chr13_10688343_10754814	52079	svim.INS.126	T	TTAATAATCTATATTTGATGTACTTTCATATTTTATATACACA	1	PASS	SVTYPE=INS;END=52079;SVLEN=42;SUPPORT=1;STD_SPAN=.;STD_POS=.	GT:DP:AD	./.:.:.,.
KMT2C_chr13_10688343_10754814	52120	svim.DEL.64	GTATAGAATATGTGTTTGGGTACTTTGATATTTTATATATAGTATAGAATATATATTTGGTGTACTTTGTTATTTTATGTACATTATATAATGTATAGTTTTGGTATTTTGACACTTTATGTACAC	G	1	PASS	SVTYPE=DEL;END=52245;SVLEN=-125;SUPPORT=1;STD_SPAN=.;STD_POS=.	GT:DP:AD	./.:.:.,.
KMT2C_chr13_10688343_10754814	52155	svim.BND.22	N	]chr5:21944815]N	1	PASS	SVTYPE=BND;SUPPORT=1;STD_POS1=.;STD_POS2=.	GT:DP:AD	./.:.:.,.
KMT2C_chr13_10688343_10754814	52218	svim.INS.127	T	TTTGGTTACTTTGATGTTTTATTTAGAGTTCACAATAAATG	1	PASS	SVTYPE=INS;END=52218;SVLEN=40;SUPPORT=1;STD_SPAN=.;STD_POS=.	GT:DP:AD	./.:.:.,.
KMT2C_chr13_10688343_10754814	52357	svim.DEL.65	ATTTTTTTTTACAATATATAATATATAACTTGGGTACTTTGATAATTTATGTATAGTATATAATATATACTTTGGTTCATTTGA	A	1	PASS	SVTYPE=DEL;END=52440;SVLEN=-83;SUPPORT=1;STD_SPAN=.;STD_POS=.	GT:DP:AD	./.:.:.,.
KMT2C_chr13_10688343_10754814	52389	svim.INS.128	G	GTTACTTTGATATTTTATTTAGAGTTCACAATAAACGTTTGT	2	PASS	SVTYPE=INS;END=52389;SVLEN=41;SUPPORT=2;STD_SPAN=.;STD_POS=.	GT:DP:AD	./.:.:.,.
KMT2C_chr13_10688343_10754814	52484	svim.INS.129	A	ATTTTATGTACAGAGTAAAATATATATTTGATGTACTTTCAT	3	hom_ref	SVTYPE=INS;END=52484;SVLEN=41;SUPPORT=3;STD_SPAN=.;STD_POS=.	GT:DP:AD	0/0:407:404,3
KMT2C_chr13_10688343_10754814	52549	svim.INS.130	A	ATTTTATGTACTTTCATATTTTATGTACAGTAAATAATACG	1	PASS	SVTYPE=INS;END=52549;SVLEN=40;SUPPORT=1;STD_SPAN=.;STD_POS=.	GT:DP:AD	./.:.:.,.
KMT2C_chr13_10688343_10754814	52603	svim.BND.23	N	]chr1:163219979]N	1	PASS	SVTYPE=BND;SUPPORT=1;STD_POS1=.;STD_POS2=.	GT:DP:AD	./.:.:.,.
KMT2C_chr13_10688343_10754814	52677	svim.INS.131	A	ACTGTGGGTAGTTTGATATTTTATGTACAGTATGTAATACACAC	1	PASS	SVTYPE=INS;END=52677;SVLEN=43;SUPPORT=1;STD_SPAN=.;STD_POS=.	GT:DP:AD	./.:.:.,.
KMT2C_chr13_10688343_10754814	52798	svim.DEL.66	TATATAGTTTGGGAACTTTGATATTTTATGTACATTATATAATGTATAGTTTTGGGTACCTTGATATTTGATGTACA	T	3	hom_ref	SVTYPE=DEL;END=52874;SVLEN=-76;SUPPORT=3;STD_SPAN=7.0;STD_POS=73.96	GT:DP:AD	0/0:411:408,3
KMT2C_chr13_10688343_10754814	52853	svim.BND.24	N	]chr3:39387140]N	1	PASS	SVTYPE=BND;SUPPORT=1;STD_POS1=.;STD_POS2=.	GT:DP:AD	./.:.:.,.
KMT2C_chr13_10688343_10754814	52873	svim.DEL.67	CAGTATATAATACATAGTATGAGTACTTTGATATTTTATGTA	C	2	PASS	SVTYPE=DEL;END=52914;SVLEN=-41;SUPPORT=2;STD_SPAN=0.71;STD_POS=261.28	GT:DP:AD	./.:.:.,.
KMT2C_chr13_10688343_10754814	53016	svim.BND.25	N	]chr5:124328128]N	1	PASS	SVTYPE=BND;SUPPORT=1;STD_POS1=.;STD_POS2=.	GT:DP:AD	./.:.:.,.
KMT2C_chr13_10688343_10754814	53023	svim.INS.132	G	GATATTTTTTGTACAGAATGAAATATATATTTCATGTACTTTC	1	PASS	SVTYPE=INS;END=53023;SVLEN=42;SUPPORT=1;STD_SPAN=.;STD_POS=.	GT:DP:AD	./.:.:.,.
KMT2C_chr13_10688343_10754814	53212	svim.BND.26	N	]chr10:14477476]N	1	PASS	SVTYPE=BND;SUPPORT=1;STD_POS1=.;STD_POS2=.	GT:DP:AD	./.:.:.,.
KMT2C_chr13_10688343_10754814	53222	svim.INS.133	T	TGGTGTACTTTGATATTTTTTGTACAGAATAAAATATATATTTG	1	PASS	SVTYPE=INS;END=53222;SVLEN=43;SUPPORT=1;STD_SPAN=.;STD_POS=.	GT:DP:AD	./.:.:.,.
KMT2C_chr13_10688343_10754814	53250	svim.DEL.68	CATAATATATAGTTTGGGTACTTTGATTTTTTTTTACAGTATATAATATATAACTTGGGTACTTTGATAATTTATGTACAGTATA	C	4	hom_ref	SVTYPE=DEL;END=53334;SVLEN=-84;SUPPORT=4;STD_SPAN=0.5;STD_POS=41.98	GT:DP:AD	0/0:417:413,4
KMT2C_chr13_10688343_10754814	53284	svim.BND.27	N	]chrUn_KI270742v1:16063]N	1	PASS	SVTYPE=BND;SUPPORT=1;STD_POS1=.;STD_POS2=.	GT:DP:AD	./.:.:.,.
KMT2C_chr13_10688343_10754814	53284	svim.INS.134	T	TATTTTATGTACAGTATGTAAAGATACTTTGGGGAGTTTGATATTGTATGTACAGTATGTAAAACATACTTTGGGGAGTTTGATATTTTATGA	1	PASS	SVTYPE=INS;END=53284;SVLEN=92;SUPPORT=1;STD_SPAN=.;STD_POS=.	GT:DP:AD	./.:.:.,.
KMT2C_chr13_10688343_10754814	53318	svim.INS.135	A	ATTTTATGTACAGAATAAAATATATATTTGATGTACTTTCAT	2	PASS	SVTYPE=INS;END=53318;SVLEN=40;SUPPORT=2;STD_SPAN=0.71;STD_POS=0.35	GT:DP:AD	./.:.:.,.
KMT2C_chr13_10688343_10754814	53332	svim.BND.28	N	[chr21:42522177[N	1	PASS	SVTYPE=BND;SUPPORT=1;STD_POS1=.;STD_POS2=.	GT:DP:AD	./.:.:.,.
KMT2C_chr13_10688343_10754814	53343	svim.INS.136	A	AGTTTGTGAAATTTGATATTTCATGTACAGTATTAAATATATATTTGGGGTACTTTGGTATTTTATGTAGAGTATATAATATATATTTGATGTACTTTCATATTTTATGTACCTAATATAATATATATTTGATGTAATTTCATATTTTTTGTACATTATATAATGTATAGTTTGGGTACTTTGATATTTTGTGTACACTATAGAATATATATATGGTGTACTTTGATACTTTATGTACAGAATAAAATATATATGTGATGTACTTTCATATTGTTTGTACAGTATATAATACATG	3	hom_ref	SVTYPE=INS;END=53343;SVLEN=294;SUPPORT=3;STD_SPAN=24.54;STD_POS=38.54	GT:DP:AD	0/0:414:411,3
KMT2C_chr13_10688343_10754814	53346	svim.INS.137	T	TAGATATTTTATGTACAGTATATAGTTTGAGTACTTTGATATTTTATGTACAGTTTATGATTAA	1	PASS	SVTYPE=INS;END=53346;SVLEN=63;SUPPORT=1;STD_SPAN=.;STD_POS=.	GT:DP:AD	./.:.:.,.
KMT2C_chr13_10688343_10754814	53431	svim.INS.138	G	GGTTTCTTTGACGTTATATACAGTACATAATATATACTTTGGGTACTTTGATATTTTATGTACAGTATATAATGTATAGTTT	1	PASS	SVTYPE=INS;END=53431;SVLEN=81;SUPPORT=1;STD_SPAN=.;STD_POS=.	GT:DP:AD	./.:.:.,.
KMT2C_chr13_10688343_10754814	53620	svim.DEL.69	TACAGTATAAAATATATAGTTTGGGTACTTTGATATATTATG	T	3	hom_ref	SVTYPE=DEL;END=53661;SVLEN=-41;SUPPORT=3;STD_SPAN=1.0;STD_POS=153.75	GT:DP:AD	0/0:421:418,3
KMT2C_chr13_10688343_10754814	53666	svim.INS.139	G	GAATAAAATATATATTTGATGTACTTTCATATTTTATATACAGTATA	8	hom_ref	SVTYPE=INS;END=53666;SVLEN=46;SUPPORT=7;STD_SPAN=2.08;STD_POS=7.12	GT:DP:AD	0/0:420:413,7
KMT2C_chr13_10688343_10754814	53710	svim.DEL.70	TATATATTTGGTGTACTTTGATATTTTATGTACAGTATAGAATATATATTTGGTGTACTTTGATATTTTATGTAGAGTATA	T	2	PASS	SVTYPE=DEL;END=53790;SVLEN=-80;SUPPORT=2;STD_SPAN=0.71;STD_POS=172.89	GT:DP:AD	./.:.:.,.
KMT2C_chr13_10688343_10754814	53721	svim.INS.140	T	TACTTTCATATTTTATCTGCAGTATAAAATATATAGTTTTG	1	PASS	SVTYPE=INS;END=53721;SVLEN=40;SUPPORT=1;STD_SPAN=.;STD_POS=.	GT:DP:AD	./.:.:.,.
KMT2C_chr13_10688343_10754814	53841	svim.DEL.71	GTTTGTGTACTTTGATATTTTATGTATAATAAAGAAGATATATTTGGTGTACTTTTATATTTTAACTACATCATACAATATATATGTGGTGTACTTTGATATTTTATGTACATTTTATAATGTATAGTTTGGGTACTTTGATATTTTATGTACAGTATATAATATATTGTATGGGTACTTTGATATTTTATGTACATTATATAT	G	1	PASS	SVTYPE=DEL;END=54044;SVLEN=-203;SUPPORT=1;STD_SPAN=.;STD_POS=.	GT:DP:AD	./.:.:.,.
KMT2C_chr13_10688343_10754814	54035	svim.INS.141	C	CAGAATAAAATATATATTTGATGTACTTTCATATTTTATGTACAGTAT	6	hom_ref	SVTYPE=INS;END=54035;SVLEN=47;SUPPORT=5;STD_SPAN=2.19;STD_POS=15.06	GT:DP:AD	0/0:420:415,5
KMT2C_chr13_10688343_10754814	54117	svim.INS.142	A	ATTATAAATGTTTGGGTACCTTCCTATTTTATGTATGAGTATATAATACATTACTTTGGGAACTTTTATTTTATGTGCAGTA	1	PASS	SVTYPE=INS;END=54117;SVLEN=81;SUPPORT=1;STD_SPAN=.;STD_POS=.	GT:DP:AD	./.:.:.,.
KMT2C_chr13_10688343_10754814	54207	svim.BND.29	N	N[chr8:124686386[	1	PASS	SVTYPE=BND;SUPPORT=1;STD_POS1=.;STD_POS2=.	GT:DP:AD	./.:.:.,.
KMT2C_chr13_10688343_10754814	54225	svim.BND.30	N	N[chrUn_KI270742v1:16060[	1	PASS	SVTYPE=BND;SUPPORT=1;STD_POS1=.;STD_POS2=.	GT:DP:AD	./.:.:.,.
KMT2C_chr13_10688343_10754814	54264	svim.DEL.72	TTTCATATTTTATGTACAGTATATAATGTATAGATTGGGTACGTTGATATTTTATGTACAGTATAAAATATATAGTTTGGTAC	T	2	PASS	SVTYPE=DEL;END=54346;SVLEN=-82;SUPPORT=2;STD_SPAN=1.41;STD_POS=57.98	GT:DP:AD	./.:.:.,.
KMT2C_chr13_10688343_10754814	54279	svim.BND.31	N	N[chr10:36284958[	1	PASS	SVTYPE=BND;SUPPORT=1;STD_POS1=.;STD_POS2=.	GT:DP:AD	./.:.:.,.
KMT2C_chr13_10688343_10754814	54287	svim.DEL.73	TAATGTATAGATTGGGTACGTTGATATTTTATGTACAGTATA	T	3	hom_ref	SVTYPE=DEL;END=54328;SVLEN=-41;SUPPORT=3;STD_SPAN=0.58;STD_POS=114.17	GT:DP:AD	0/0:411:408,3
KMT2C_chr13_10688343_10754814	54301	svim.INS.143	G	GGTAGTTTGATATTTTGTATACACTATAGAATATATATTTGGT	1	PASS	SVTYPE=INS;END=54301;SVLEN=42;SUPPORT=1;STD_SPAN=.;STD_POS=.	GT:DP:AD	./.:.:.,.
KMT2C_chr13_10688343_10754814	54359	svim.BND.32	N	N[chr12:63185991[	1	PASS	SVTYPE=BND;SUPPORT=1;STD_POS1=.;STD_POS2=.	GT:DP:AD	./.:.:.,.
KMT2C_chr13_10688343_10754814	54469	svim.INS.144	T	TAAGTTTATATTTTAGTACAGTATATAATTTATAGTTTGGGC	1	PASS	SVTYPE=INS;END=54469;SVLEN=41;SUPPORT=1;STD_SPAN=.;STD_POS=.	GT:DP:AD	./.:.:.,.
KMT2C_chr13_10688343_10754814	54518	svim.BND.33	N	N]chr2:123044524]	1	PASS	SVTYPE=BND;SUPPORT=1;STD_POS1=.;STD_POS2=.	GT:DP:AD	./.:.:.,.
KMT2C_chr13_10688343_10754814	54519	svim.BND.34	N	N[chr1:227329273[	1	PASS	SVTYPE=BND;SUPPORT=1;STD_POS1=.;STD_POS2=.	GT:DP:AD	./.:.:.,.
KMT2C_chr13_10688343_10754814	54632	svim.INS.145	G	GATGTACTTTCATATTTTATATACAGTATATAATACATGCTTTGGGTACTTTGATATTTTTTGTACAGTATAGAATATATACCTT	1	PASS	SVTYPE=INS;END=54632;SVLEN=84;SUPPORT=1;STD_SPAN=.;STD_POS=.	GT:DP:AD	./.:.:.,.
KMT2C_chr13_10688343_10754814	54678	svim.INS.146	A	ACTTTGATATTTTATGTTCACTATAGAATATATATCTGGTGT	1	PASS	SVTYPE=INS;END=54678;SVLEN=41;SUPPORT=1;STD_SPAN=.;STD_POS=.	GT:DP:AD	./.:.:.,.
KMT2C_chr13_10688343_10754814	54718	svim.INS.147	G	GTTACTTTGATATTTTCATTTAGAGTGAACAATAAATATTTGT	1	PASS	SVTYPE=INS;END=54718;SVLEN=42;SUPPORT=1;STD_SPAN=.;STD_POS=.	GT:DP:AD	./.:.:.,.
KMT2C_chr13_10688343_10754814	54984	svim.BND.35	N	N[chr8:34914427[	1	PASS	SVTYPE=BND;SUPPORT=1;STD_POS1=.;STD_POS2=.	GT:DP:AD	./.:.:.,.
KMT2C_chr13_10688343_10754814	55006	svim.DEL.74	TTGGGTACTTTGATATTTACGTACAGATTATAATATATTGCA	T	4	hom_ref	SVTYPE=DEL;END=55047;SVLEN=-41;SUPPORT=4;STD_SPAN=0.5;STD_POS=142.17	GT:DP:AD	0/0:375:371,4
KMT2C_chr13_10688343_10754814	55020	svim.INS.148	A	ATTTTATCTACACTATAGAATATATATTTGGTGTACTTTGATAT	1	PASS	SVTYPE=INS;END=55020;SVLEN=43;SUPPORT=1;STD_SPAN=.;STD_POS=.	GT:DP:AD	./.:.:.,.
KMT2C_chr13_10688343_10754814	55065	svim.BND.36	N	N]chr2:25463140]	1	PASS	SVTYPE=BND;SUPPORT=1;STD_POS1=.;STD_POS2=.	GT:DP:AD	./.:.:.,.
KMT2C_chr13_10688343_10754814	55169	svim.DEL.75	AATTTGGGTACTTGGAAATTTTATCTACAGTACATAATATATAGTTTGCTTACTTTGATATTTTATGTAGAGTTTATAGTAAATG	A	1	PASS	SVTYPE=DEL;END=55253;SVLEN=-84;SUPPORT=1;STD_SPAN=.;STD_POS=.	GT:DP:AD	./.:.:.,.
KMT2C_chr13_10688343_10754814	55199	svim.INS.149	T	TATATAATCTATATTTGATGTACTTTCATATTTTATGTACCTA	1	PASS	SVTYPE=INS;END=55199;SVLEN=42;SUPPORT=1;STD_SPAN=.;STD_POS=.	GT:DP:AD	./.:.:.,.
KMT2C_chr13_10688343_10754814	55277	svim.INS.150	T	TATAGTATGTAATACACACTTTGGGTAGTTTGATATTTTATGTACAGTATGTAAAACATACTTTGGGTAGTTTGATATTTTATGATCAGTATATAATACACATTTTGGGTACTTTGATATTTTATGTACAGTATATAATACATACTTTGGGTACTTTGATATTTTATGTACAGTATATAATGCATAATTTGGGTACTTTGATAGTTATGC	1	PASS	SVTYPE=INS;END=55277;SVLEN=209;SUPPORT=1;STD_SPAN=.;STD_POS=.	GT:DP:AD	./.:.:.,.
KMT2C_chr13_10688343_10754814	55367	svim.DEL.76	ATATACTATATAGTTTGGTTACTTTGATATTTTATGTAGAGTTTATAATTTTTGGGTAATTTGATATTTTATGTACAGTATATAATACATAATTTGGGTACTTTGATATATTATGTGCAGTATATAATATATATTTTGGGTAATTTCATATTATATGTACAGTATACAATATATATTCTGGGACCTTTGATATTTTATGTACAGTATATAATAAATATATTGGGTAATTTGATATT	A	2	PASS	SVTYPE=DEL;END=55602;SVLEN=-235;SUPPORT=2;STD_SPAN=7.07;STD_POS=28.99	GT:DP:AD	./.:.:.,.
KMT2C_chr13_10688343_10754814	55471	svim.INS.151	G	GATATTCTATGTACAGAATAAAAATATATTTTTATGCACTTTC	1	PASS	SVTYPE=INS;END=55471;SVLEN=42;SUPPORT=1;STD_SPAN=.;STD_POS=.	GT:DP:AD	./.:.:.,.
KMT2C_chr13_10688343_10754814	55525	svim.INS.152	A	ACAGTAAGTAAAACATACTTTGGGTAGTTTGGTATTTTATGAT	1	PASS	SVTYPE=INS;END=55525;SVLEN=42;SUPPORT=1;STD_SPAN=.;STD_POS=.	GT:DP:AD	./.:.:.,.
KMT2C_chr13_10688343_10754814	55609	svim.DEL.77	AGAGTATATATGTTTGGGTAGTTTTATATTTTATGTACAGTACAGAATATATCTTTGGTGTACTTTGATATTTTATGTACA	A	3	hom_ref	SVTYPE=DEL;END=55689;SVLEN=-80;SUPPORT=3;STD_SPAN=2.89;STD_POS=119.8	GT:DP:AD	0/0:359:356,3
KMT2C_chr13_10688343_10754814	55800	svim.BND.37	N	N[chrUn_KI270742v1:16060[	1	PASS	SVTYPE=BND;SUPPORT=1;STD_POS1=.;STD_POS2=.	GT:DP:AD	./.:.:.,.
KMT2C_chr13_10688343_10754814	55844	svim.INS.153	T	TCAGTATATAATACATACTTAGGGTACTTTGACATTTTATGTG	2	PASS	SVTYPE=INS;END=55844;SVLEN=42;SUPPORT=2;STD_SPAN=.;STD_POS=14.14	GT:DP:AD	./.:.:.,.
KMT2C_chr13_10688343_10754814	55902	svim.DEL.78	TATAATACATACTTTGGGAACTATGATATTTTATGTACAGTATATAATATGTAGTGTGAGTACTTTGATATGTTATGTACAGTTTATTATGAATGTTTGGGTACTTTCA	T	1	PASS	SVTYPE=DEL;END=56010;SVLEN=-108;SUPPORT=1;STD_SPAN=.;STD_POS=.	GT:DP:AD	./.:.:.,.
KMT2C_chr13_10688343_10754814	55937	svim.BND.38	N	N]chr1:195270969]	1	PASS	SVTYPE=BND;SUPPORT=1;STD_POS1=.;STD_POS2=.	GT:DP:AD	./.:.:.,.
KMT2C_chr13_10688343_10754814	56041	svim.DEL.79	TGGGTACTTTCATATTTTATGTACAGTATATAATATGTAGTT	T	7	hom_ref	SVTYPE=DEL;END=56082;SVLEN=-41;SUPPORT=7;STD_SPAN=0.49;STD_POS=206.66	GT:DP:AD	0/0:347:340,7
KMT2C_chr13_10688343_10754814	56109	svim.INS.154	T	TATACAATACATACTTTGGGTACTTTGATATTTTATCTACAG	1	PASS	SVTYPE=INS;END=56109;SVLEN=41;SUPPORT=1;STD_SPAN=.;STD_POS=.	GT:DP:AD	./.:.:.,.
KMT2C_chr13_10688343_10754814	56256	svim.INS.155	T	TTGATAGTTATGTATAGTATATAATACATACTATGGGTACTTTGATATTTTATGTATAGTATAAAATATATAGTTTGGGTAGCTTGATATTTTATGTCAGTATGTAAAACATACTTTGGGGAGTTTGATATTTTATGTACAGTATGTAAAACATACTTGGGGAG	1	PASS	SVTYPE=INS;END=56256;SVLEN=163;SUPPORT=1;STD_SPAN=.;STD_POS=.	GT:DP:AD	./.:.:.,.
KMT2C_chr13_10688343_10754814	56344	svim.INS.156	G	GATATTTTACGTACATATATAATCTATATTTGATGTACTTTCATATTTTATTTACCTAATATAATAATATATTTGATTGTAATTTC	1	PASS	SVTYPE=INS;END=56344;SVLEN=85;SUPPORT=1;STD_SPAN=.;STD_POS=.	GT:DP:AD	./.:.:.,.
KMT2C_chr13_10688343_10754814	56539	svim.DEL.80	ATATTTGGGCATTTTGATATTTTATGTACAGTATAAAATATATACTTTGGATACTTTAATATTGTATGTACAGTATATAATATGTATTTGGGGTAATTTATATTTTATGTACTGT	A	5	hom_ref	SVTYPE=DEL;END=56653;SVLEN=-114;SUPPORT=5;STD_SPAN=18.34;STD_POS=118.32	GT:DP:AD	0/0:338:333,5
KMT2C_chr13_10688343_10754814	56681	svim.INS.157	T	TATTTTATGTACAGTATATAGTTTTAGTACTTTGATATTTAATGTTCAGTTTATTATAAATGTTTGGGTGCTTTCATA	1	PASS	SVTYPE=INS;END=56681;SVLEN=77;SUPPORT=1;STD_SPAN=.;STD_POS=.	GT:DP:AD	./.:.:.,.
KMT2C_chr13_10688343_10754814	56899	svim.INS.158	G	GAGTATGTAAAACATACTTTGGGTAGTTTGGTATTTTATGATC	1	PASS	SVTYPE=INS;END=56899;SVLEN=42;SUPPORT=1;STD_SPAN=.;STD_POS=.	GT:DP:AD	./.:.:.,.
KMT2C_chr13_10688343_10754814	56911	svim.BND.39	N	N[chr4:49092865[	1	PASS	SVTYPE=BND;SUPPORT=1;STD_POS1=.;STD_POS2=.	GT:DP:AD	./.:.:.,.
KMT2C_chr13_10688343_10754814	56951	svim.INS.159	T	TATATAGTTTGAGTACTTTGATATTTTATGTCCAGTATAAAATGTATAGTTTTCCTAATTGATATTTTATGTACAGA	1	PASS	SVTYPE=INS;END=56951;SVLEN=76;SUPPORT=1;STD_SPAN=.;STD_POS=.	GT:DP:AD	./.:.:.,.
KMT2C_chr13_10688343_10754814	56969	svim.BND.40	N	N]KMT2C_chr21_7687010_7731520:39922]	7	PASS	SVTYPE=BND;SUPPORT=6;STD_POS1=17.15;STD_POS2=.	GT:DP:AD	./.:.:.,.
KMT2C_chr13_10688343_10754814	56976	svim.BND.41	N	N]KMT2C_chr21_7687010_7731520:16569]	1	PASS	SVTYPE=BND;SUPPORT=1;STD_POS1=.;STD_POS2=.	GT:DP:AD	./.:.:.,.
KMT2C_chr13_10688343_10754814	56976	svim.BND.42	N	N[chr4:49127948[	1	PASS	SVTYPE=BND;SUPPORT=1;STD_POS1=.;STD_POS2=.	GT:DP:AD	./.:.:.,.
KMT2C_chr13_10688343_10754814	57216	svim.DEL.81	TTCAATATTTTATGTACAGTGTATAGTATATATTTGGGGTAA	T	1	PASS	SVTYPE=DEL;END=57257;SVLEN=-41;SUPPORT=1;STD_SPAN=.;STD_POS=.	GT:DP:AD	./.:.:.,.
KMT2C_chr13_10688343_10754814	57507	svim.DEL.82	CTTTGATATTTTATGTACACTTTCTTATGAATGTTTGGGTACTTTCATATTTTATGTATAGTATATAATACATACATTGGATACTTTGATATTTTATGTACAGTATATAACACATACTTTGGGTAA	C	1	PASS	SVTYPE=DEL;END=57632;SVLEN=-125;SUPPORT=1;STD_SPAN=.;STD_POS=.	GT:DP:AD	./.:.:.,.
KMT2C_chr13_10688343_10754814	57746	svim.DEL.83	ATAATTGTGGTAATTTATATTTTATGTAGTGTATGTAATATGTAGTTTGACTACATTGATTTTCTTCGTACAGATATAATATG	A	1	PASS	SVTYPE=DEL;END=57828;SVLEN=-82;SUPPORT=1;STD_SPAN=.;STD_POS=.	GT:DP:AD	./.:.:.,.
KMT2C_chr13_10688343_10754814	57818	svim.INS.160	G	GAATATAGTTTGAGTACTTTGATATTTTATGTACACTTTATTATAATGTTTGGGTAATTTCATATTTTATGTACAGTATATAATACATACTTTGGTCTCTTTGATGTTTTATGTACAGTATATAATACATACTTTGGTTCTTTGATATTTTATGTGCAGA	1	PASS	SVTYPE=INS;END=57818;SVLEN=159;SUPPORT=1;STD_SPAN=.;STD_POS=.	GT:DP:AD	./.:.:.,.
KMT2C_chr13_10688343_10754814	57888	svim.DEL.84	TATTTTATGTACAGTATATAATACATACTTTGGGTATTTTGATAT	T	3	hom_ref	SVTYPE=DEL;END=57932;SVLEN=-44;SUPPORT=3;STD_SPAN=4.62;STD_POS=164.26	GT:DP:AD	0/0:307:304,3
KMT2C_chr13_10688343_10754814	57955	svim.INS.161	T	TAGATTTCGTACTTTGATATTTTATGTACAGAATATAGTTTGAGTACTTTGATATTTTATGTACAATTTATTATAAA	1	PASS	SVTYPE=INS;END=57955;SVLEN=76;SUPPORT=1;STD_SPAN=.;STD_POS=.	GT:DP:AD	./.:.:.,.
KMT2C_chr13_10688343_10754814	58134	svim.INS.162	T	TTTCATAATTTATGTACAGTATATTATACATATTTTGGGTACTTTTATATTTTATGGACAGTATATAATACATATTTGGTGTAATGTGATATTTTATGTACAGAATAATATATATATTTGATGTACA	1	PASS	SVTYPE=INS;END=58134;SVLEN=126;SUPPORT=1;STD_SPAN=.;STD_POS=.	GT:DP:AD	./.:.:.,.
KMT2C_chr13_10688343_10754814	58206	svim.INS.163	T	TACTTTAGGTTCTTTTATATTTTATGTACAGCATATACTACAAAATTTGGGGACTTTTATATTTTATGTACATTTATAAATACA	1	PASS	SVTYPE=INS;END=58206;SVLEN=83;SUPPORT=1;STD_SPAN=.;STD_POS=.	GT:DP:AD	./.:.:.,.
KMT2C_chr13_10688343_10754814	58221	svim.INS.164	G	GATATTTTTTTGTACACTATACAATATATACCTCGAGTACTTTGGTATTTTATGTGCAGTATATAATATATAGTTTGTGAACTTTGATATTTCATGTACAGTATAAAATATATATTTGGGGTACGTTGTATTTTATGTACAGTATATAATCTATATTTGATGTACATTCATATTTTATGTAACTAATATATATTTGATGTAATTTC	1	PASS	SVTYPE=INS;END=58221;SVLEN=205;SUPPORT=1;STD_SPAN=.;STD_POS=.	GT:DP:AD	./.:.:.,.
KMT2C_chr13_10688343_10754814	58222	svim.INS.165	A	ACATATAATACATAATTTGGGGATTTTATATTTTATGTACAT	2	PASS	SVTYPE=INS;END=58222;SVLEN=42;SUPPORT=2;STD_SPAN=.;STD_POS=19.09	GT:DP:AD	./.:.:.,.
KMT2C_chr13_10688343_10754814	58256	svim.DEL.85	GTACTTTGATATTTTATGTACAGTATATAATACATACTTTGGGTACTTTGATATTTTATGTACAGTATATAATATGTAGTTTGAGTACTTTGATATTTTATGTACAGTATATAATACATAC	G	2	PASS	SVTYPE=DEL;END=58376;SVLEN=-120;SUPPORT=2;STD_SPAN=7.78;STD_POS=226.63	GT:DP:AD	./.:.:.,.
KMT2C_chr13_10688343_10754814	58483	svim.INS.166	G	GTACACAATAAAATATATATTTGATGTACTTTCATATTTTATA	1	PASS	SVTYPE=INS;END=58483;SVLEN=42;SUPPORT=1;STD_SPAN=.;STD_POS=.	GT:DP:AD	./.:.:.,.
KMT2C_chr13_10688343_10754814	58486	svim.DEL.86	TAGTTTACAATATATGTGTTGGGTACTTTGATATTTTTTGTCCAG	T	2	PASS	SVTYPE=DEL;END=58530;SVLEN=-44;SUPPORT=2;STD_SPAN=0.71;STD_POS=32.88	GT:DP:AD	./.:.:.,.
KMT2C_chr13_10688343_10754814	58616	svim.INS.167	A	ATACAATATATAGTTTGAGTAGTTTGATATTTATGTACTGTATAAAATATATAGTTTTGGTACTTTGATATTTTATG	1	PASS	SVTYPE=INS;END=58616;SVLEN=76;SUPPORT=1;STD_SPAN=.;STD_POS=.	GT:DP:AD	./.:.:.,.
KMT2C_chr13_10688343_10754814	58801	svim.INS.168	A	ACTTTGATATTTAATGTATAGTATATAATGCACACTTTGCG	1	PASS	SVTYPE=INS;END=58801;SVLEN=40;SUPPORT=1;STD_SPAN=.;STD_POS=.	GT:DP:AD	./.:.:.,.
KMT2C_chr13_10688343_10754814	58930	svim.INS.169	C	CTTTCATATTTTATGTATGGTATATAATCTATACATTGGATAG	1	PASS	SVTYPE=INS;END=58930;SVLEN=42;SUPPORT=1;STD_SPAN=.;STD_POS=.	GT:DP:AD	./.:.:.,.
KMT2C_chr13_10688343_10754814	58938	svim.INS.170	T	TTTCATATACAGTATAAAATATATATTTGAGTTACGTTGGCATTTTATGTACAGTATATAATCTATATTTGATGTACTTTCATAATTTATGTACCTAATATAATATATATTTGATGTAATTTCATA	1	PASS	SVTYPE=INS;END=58938;SVLEN=125;SUPPORT=1;STD_SPAN=.;STD_POS=.	GT:DP:AD	./.:.:.,.
KMT2C_chr13_10688343_10754814	59398	svim.INS.171	A	AAATACACACTTTGCGTAGTTTGATATTTTATGTAAAGTATGTAATACAGACTTTGGGTAGTTTGATATTTTATGTACAG	2	PASS	SVTYPE=INS;END=59398;SVLEN=78;SUPPORT=2;STD_SPAN=2.12;STD_POS=34.29	GT:DP:AD	./.:.:.,.
KMT2C_chr13_10688343_10754814	59418	svim.INS.172	T	TCTATATTTGATGTACTTTCATAATTTATGTACCTAATATAATATATATTTGATGTAATTTCATATGTTATGTACAGTATATAATGTATAGTTTGGGTACTTTCATATTTTATGTACATTATATA	1	PASS	SVTYPE=INS;END=59418;SVLEN=124;SUPPORT=1;STD_SPAN=.;STD_POS=.	GT:DP:AD	./.:.:.,.
KMT2C_chr13_10688343_10754814	59514	svim.INS.173	G	GTATTTTGATATTTTATGTACAGAATATAGTTTGAGTACTTTGATATTTTATGTACACTTTATTATAAAATTTTGGGTACTTTCATAT	2	PASS	SVTYPE=INS;END=59514;SVLEN=108;SUPPORT=2;STD_SPAN=29.7;STD_POS=14.85	GT:DP:AD	./.:.:.,.
KMT2C_chr13_10688343_10754814	59736	svim.INS.174	T	TGTGTATCGTTTGAGTACTTTGATATTTAATGTACAGTTTATTATAAATGTTCGGGTGCTTTCATATTTTATGTACT	2	PASS	SVTYPE=INS;END=59736;SVLEN=76;SUPPORT=2;STD_SPAN=0.71;STD_POS=6.01	GT:DP:AD	./.:.:.,.
KMT2C_chr13_10688343_10754814	59825	svim.DEL.87	ACATACTTTGGATACTTTGATATTTTATGTATAGTTTACAATATATGTGTTGGGTAAATTGATATTTTTTGTCCAGTATGTAATT	A	2	PASS	SVTYPE=DEL;END=59909;SVLEN=-84;SUPPORT=2;STD_SPAN=.;STD_POS=.	GT:DP:AD	./.:.:.,.
KMT2C_chr13_10688343_10754814	59988	svim.INS.175	A	AAATATATAGTTTGGGTAGTTTGATATTTTAAGTAGAGTTTGTAATATATACTTTGTGTAATTTAATATTTTATGAACAGTATACAATATATAGTATTGGTACTTTGATATTTCATGTAA	2	PASS	SVTYPE=INS;END=59988;SVLEN=94;SUPPORT=2;STD_SPAN=34.65;STD_POS=19.45	GT:DP:AD	./.:.:.,.
KMT2C_chr13_10688343_10754814	60119	svim.DEL.88	CATATTTTGGGTACTTTTATATTTTATGTACAGTATATAATAC	C	6	hom_ref	SVTYPE=DEL;END=60161;SVLEN=-42;SUPPORT=6;STD_SPAN=0.52;STD_POS=187.84	GT:DP:AD	0/0:285:279,6
KMT2C_chr13_10688343_10754814	60146	svim.INS.176	G	GTACAGTATATAGTTTGAGTACTTTGATATTTAATGTTCAGTTTATTATAAATGTTTGGGTGCTTTCATATTTTATA	1	PASS	SVTYPE=INS;END=60146;SVLEN=76;SUPPORT=1;STD_SPAN=.;STD_POS=.	GT:DP:AD	./.:.:.,.
KMT2C_chr13_10688343_10754814	60160	svim.INS.177	A	ATTTATATTTTATGTAACGTATATAATACATACATTGGGTATG	2	PASS	SVTYPE=INS;END=60160;SVLEN=42;SUPPORT=2;STD_SPAN=1.41;STD_POS=21.21	GT:DP:AD	./.:.:.,.
KMT2C_chr13_10688343_10754814	60249	svim.DEL.89	CTTTGTGTACTTTTTTATTTTATGTACAGTATATAATATATATTTTTTGTACACTGATATTTTATATACAGTATATAATATATAGATGGGGTGCTTTGGTATTTTATGTACAGTATACAATATATATTTTGGGTACTTTGATATTTTATGGACAGTATATTATATATATTTTGGGTACTTTTATATTTTATGCACAGTATATAATATA	C	1	PASS	SVTYPE=DEL;END=60456;SVLEN=-207;SUPPORT=1;STD_SPAN=.;STD_POS=.	GT:DP:AD	./.:.:.,.
KMT2C_chr13_10688343_10754814	60354	svim.INS.178	A	ATATACACTGTAGAATATATATCTGGTGTACTTTGATATTTTATGTACAGAATAAAATATATATTTGATGTACTTTCATATTTTAGGTATAGTATATAATACATGCTTTGGGTACTTTGATATTTTT	1	PASS	SVTYPE=INS;END=60354;SVLEN=126;SUPPORT=1;STD_SPAN=.;STD_POS=.	GT:DP:AD	./.:.:.,.
KMT2C_chr13_10688343_10754814	60375	svim.INS.179	T	TTTGATGTAGTTTCATATTTTATGTACAGTATATAATACATGC	1	PASS	SVTYPE=INS;END=60375;SVLEN=42;SUPPORT=1;STD_SPAN=.;STD_POS=.	GT:DP:AD	./.:.:.,.
KMT2C_chr13_10688343_10754814	60444	svim.BND.43	N	N]KMT2C_chr15_5960377_6027329:6213]	1	PASS	SVTYPE=BND;SUPPORT=1;STD_POS1=.;STD_POS2=.	GT:DP:AD	./.:.:.,.
KMT2C_chr13_10688343_10754814	60454	svim.INS.180	A	ATATAGATTCGGCATGTTGATATCTTATGTACAGTATGTAATC	1	PASS	SVTYPE=INS;END=60454;SVLEN=42;SUPPORT=1;STD_SPAN=.;STD_POS=.	GT:DP:AD	./.:.:.,.
KMT2C_chr13_10688343_10754814	60563	svim.DEL.90	TACAGTTTATTATAAATGTTTGGGTACTTTGATATTTTATGTACAGTATATAATACATAGTTTGGGTATTTTGATATTTTATGA	T	1	PASS	SVTYPE=DEL;END=60646;SVLEN=-83;SUPPORT=1;STD_SPAN=.;STD_POS=.	GT:DP:AD	./.:.:.,.
KMT2C_chr13_10688343_10754814	60593	svim.INS.181	G	GGTATTTTATGTACAGGATATAATCTATATTTGATGTACTTTCATATTTTATGTAACTAATATATATTTGATGTAATTTC	3	hom_ref	SVTYPE=INS;END=60593;SVLEN=79;SUPPORT=3;STD_SPAN=2.89;STD_POS=1.44	GT:DP:AD	0/0:279:276,3
KMT2C_chr13_10688343_10754814	60593	svim.INS.182	G	GATATTTTTTGTGGAGTATAGAATACATACCTTGGGTACTTTGATATTTTATGTACAGTATACAATATATGGTTTGTGAACTTTGATATTTCATGTAGAGTATAAAATATATATTTGGGGTACATTGATATTTTATGTACAGTATATAATCTATATTTGATGTACTTTCATATTTTATGTACCTAATATATATTTGATGTAATTTC	1	PASS	SVTYPE=INS;END=60593;SVLEN=205;SUPPORT=1;STD_SPAN=.;STD_POS=.	GT:DP:AD	./.:.:.,.
KMT2C_chr13_10688343_10754814	60940	svim.DEL.91	ACAGTAATATATAGTTTGGTTACTTTGATGTGTACAGTACATAATATATAGTTTGGGTACTTTGAATTTTTTTAACACTATATAATA	A	4	hom_ref	SVTYPE=DEL;END=61026;SVLEN=-86;SUPPORT=4;STD_SPAN=18.55;STD_POS=15.15	GT:DP:AD	0/0:275:271,4
KMT2C_chr13_10688343_10754814	61418	svim.INS.183	T	TATTTTTTGTACAGAATAAAATATATATTTGATGTACTTTCATATTTTATGTACAGTATATAATACATGCTTTGGGTACTTTGATATTTTTTGTACAGTATACAATATATACCTTGGGTGCTTTG	1	PASS	SVTYPE=INS;END=61418;SVLEN=124;SUPPORT=1;STD_SPAN=.;STD_POS=.	GT:DP:AD	./.:.:.,.
KMT2C_chr13_10688343_10754814	61658	svim.BND.44	N	N[chrUn_KI270742v1:16060[	1	PASS	SVTYPE=BND;SUPPORT=1;STD_POS1=.;STD_POS2=.	GT:DP:AD	./.:.:.,.
KMT2C_chr13_10688343_10754814	64185	svim.INS.184	T	TTATATTAAATATATATATTATGTATCATATATCGTATATTATATATTATATATTTTTATACGTTATATATTACAATATTATATATAATTATACTTATAGTTATATAATTATACATATAACTATACAATTATATAATTATAAATAAACTATATAATTATATATAATAATTTATATAATATATAATTATATGATTATATAATTATTTATATTATATATAATTATATCATTATATAATTATTTATATTATATATAATTGTATAATTATATATATTATATTATATATTCAATATCATATATAACATAAATATATATTATACCTCATATGTATTATGATGTATTATACATCAACTATATATTATATATAAATATATAATATCTATTATATATAACTATATATTAAAATTATATATAACTATATATTGTTATATAAAATCTTATATATTTTATATAATATATCATAATATATCATATATTACATTATATTATATATTACATAACCTATTTATATATCACATAATATATGTTACATAATATTAAAATCTACATTATAG	1	PASS	SVTYPE=INS;END=64185;SVLEN=551;SUPPORT=1;STD_SPAN=.;STD_POS=.	GT:DP:AD	./.:.:.,.
KMT2C_chr13_10744786_10790087	679	svim.INS.185	C	CAGTTTGAGTACTTTGTTATTTTATGTACAGTTTATTATAAATA	2	PASS	SVTYPE=INS;END=679;SVLEN=43;SUPPORT=2;STD_SPAN=.;STD_POS=.	GT:DP:AD	./.:.:.,.
KMT2C_chr13_10744786_10790087	869	svim.INS.186	G	GTACATTATATAATATTTACTTTTGGTTCTTTGATATTTTGTGTACAGTATATAATATATAGTTTGGGTACTTTGATATTTTATGTATAGTATGCAATATGTAGTTTGAGTACTTTGTTATTTTATGTACAGTTTATTATAAATGTTTGTGTACTTTCATAATTTATGTACGGTATATTATACATATTTTGGGTACTTTGATATTTTTT	3	hom_ref	SVTYPE=INS;END=869;SVLEN=208;SUPPORT=3;STD_SPAN=25.42;STD_POS=29.31	GT:DP:AD	0/0:20:17,3
KMT2C_chr13_10744786_10790087	918	svim.INS.187	T	TAATTATACATATTTTGGGTACTTAGATATTTTATGACAGTA	1	PASS	SVTYPE=INS;END=918;SVLEN=41;SUPPORT=1;STD_SPAN=.;STD_POS=.	GT:DP:AD	./.:.:.,.
KMT2C_chr13_10744786_10790087	1013	svim.INS.188	T	TTTGGGTACTTTGATATTTCATGTGTACCATAAAATATACAA	3	hom_ref	SVTYPE=INS;END=1013;SVLEN=41;SUPPORT=3;STD_SPAN=0.58;STD_POS=3.75	GT:DP:AD	0/0:20:17,3
KMT2C_chr13_10744786_10790087	1051	svim.DEL.92	TGTAGTTTGAGTACTTTGATATTTTATGTACACTTTCTTATGA	T	1	PASS	SVTYPE=DEL;END=1093;SVLEN=-42;SUPPORT=1;STD_SPAN=.;STD_POS=.	GT:DP:AD	./.:.:.,.
KMT2C_chr13_10744786_10790087	1151	svim.INS.189	G	GATATTTTATGTACAGTATATAATACATAATTTGGGTACTTTGATATTTTATGTACAGAATATAATATATACTTGATGTACCTTC	3	hom_ref	SVTYPE=INS;END=1151;SVLEN=84;SUPPORT=3;STD_SPAN=.;STD_POS=.	GT:DP:AD	0/0:20:17,3
KMT2C_chr13_10744786_10790087	1318	svim.INS.190	T	TGATATTTCATGTGTACCATAAAATATACAATTTGGGTACTTTG	1	PASS	SVTYPE=INS;END=1318;SVLEN=43;SUPPORT=1;STD_SPAN=.;STD_POS=.	GT:DP:AD	./.:.:.,.
KMT2C_chr13_10744786_10790087	1452	svim.DEL.93	TGTACAGTATATAATACATACTTTGGGTATTTTGATATTTTATGTACAGTATATAATATGTATTTTGTGTACTTTGATATTTTAT	T	2	PASS	SVTYPE=DEL;END=1536;SVLEN=-84;SUPPORT=2;STD_SPAN=4.24;STD_POS=200.82	GT:DP:AD	./.:.:.,.
KMT2C_chr13_10744786_10790087	1524	svim.INS.191	T	TTTCAGATTTTATGTACAGAATATAAAATATATTTGATGTAACTTCATATTTATGTACAGTATATAATATATATTTGGGAGACCTTTATTATGTACAGTATATAATATATATTTGGGCGACTTTAATATATTATGTACAGTATATAATATATTTTGGAGTACTTTGATATTTTATGTACAGAATATAATATATATTTGATGTACC	1	PASS	SVTYPE=INS;END=1524;SVLEN=204;SUPPORT=1;STD_SPAN=.;STD_POS=.	GT:DP:AD	./.:.:.,.
KMT2C_chr13_10744786_10790087	1734	svim.DEL.94	TTCTTATTTTATGTACAGTATATAATACATTCTTTGGGTACT	T	4	hom_ref	SVTYPE=DEL;END=1775;SVLEN=-41;SUPPORT=4;STD_SPAN=1.5;STD_POS=191.25	GT:DP:AD	0/0:23:19,4
KMT2C_chr13_10744786_10790087	1746	svim.INS.192	G	GTACAGTTTATTATGAATGTTTGGGTACTTTCATAATTTATA	1	PASS	SVTYPE=INS;END=1746;SVLEN=41;SUPPORT=1;STD_SPAN=.;STD_POS=.	GT:DP:AD	./.:.:.,.
KMT2C_chr13_10744786_10790087	2060	svim.INS.193	G	GTGATGTGATATTTTATGTAGAGAATAATATATATATTTGATGTACCTTCATATTTTATGTACAGTATATAATATATACT	1	PASS	SVTYPE=INS;END=2060;SVLEN=79;SUPPORT=1;STD_SPAN=.;STD_POS=.	GT:DP:AD	./.:.:.,.
KMT2C_chr13_10744786_10790087	2310	svim.INS.194	A	ATTGGGTACCTTATTTTATGTGCAGCATATAACACATATTTGGTGTACTTCCAGATTTTATGTACAGAAGATAAAATATATTTGATGTACCTTCATATTTTATATACAGTATATAATATATATTTGGGCGACCTTAATATGTTATGTACAGTATATAATATATATTTGCGTGACGTTAATATATTATGTACAGTATATAATATATTTTGGTGTACTTTGATATTTTATGTACAGAATATAATATATATTTTATGTACCTTCATATTTTATGTACAGTACATAATATATATTTTGGGTAATTTGATATTTTATGTACAGTATATAATATAAAGTTTGGGTACTTCGATATTTTATGTACTGTAAAGAATATATAGTTTGAGTACGTTGTTATTTTATGTACAGTTTATTATAAATG	1	PASS	SVTYPE=INS;END=2310;SVLEN=414;SUPPORT=1;STD_SPAN=.;STD_POS=.	GT:DP:AD	./.:.:.,.
KMT2C_chr13_10744786_10790087	2341	svim.DEL.95	TATAATACATATTTTGGATACTTTGATATTTTATGTACAGTACATAATACATACTTTGGGTACTTTGATAGTTTATGTACAGTAT	T	10	PASS	SVTYPE=DEL;END=2425;SVLEN=-84;SUPPORT=9;STD_SPAN=0.71;STD_POS=212.79	GT:DP:AD	0/1:26:17,9
KMT2C_chr13_10744786_10790087	2353	svim.INS.195	T	TTGAGTACTTTGTTATTTTATGTACAGTTTATTATAAATGA	3	hom_ref	SVTYPE=INS;END=2353;SVLEN=40;SUPPORT=3;STD_SPAN=.;STD_POS=.	GT:DP:AD	0/0:26:23,3
KMT2C_chr13_10744786_10790087	2482	svim.INS.196	T	TGTACCTTCATATTTTATGTACAGCATATAGTATATATTTGGGAGACCTTAATATATTATCTACAGTTTATAATATATATTTGGGCGACTTTAATATATTATGTACAGTATATAATATATTTCGG	1	PASS	SVTYPE=INS;END=2482;SVLEN=124;SUPPORT=1;STD_SPAN=.;STD_POS=.	GT:DP:AD	./.:.:.,.
KMT2C_chr13_10744786_10790087	2668	svim.INS.197	T	TGTACAGAATATAATATATATTTGATGTACCTTCATATTTTATGTACAGTACATAATATATATTTTCGGTACTTTGATATTTTAC	3	hom_ref	SVTYPE=INS;END=2668;SVLEN=84;SUPPORT=3;STD_SPAN=.;STD_POS=.	GT:DP:AD	0/0:26:23,3
KMT2C_chr13_10744786_10790087	2670	svim.DEL.96	TACAGTATATAATATATAGTTTGGGTAGTTTGATATTTTATGT	T	2	PASS	SVTYPE=DEL;END=2712;SVLEN=-42;SUPPORT=2;STD_SPAN=0.71;STD_POS=260.57	GT:DP:AD	./.:.:.,.
KMT2C_chr13_10744786_10790087	2873	svim.INS.198	T	TTTCTGTGCAACATATAATATATATTTGGTGTAATTTCACATTTTATGTACAGAATATAAAATATATTTCATGTACCTTCATATTTTATGTACAGTATATAATATATATTTGGGCGACCTTAATATA	1	PASS	SVTYPE=INS;END=2873;SVLEN=126;SUPPORT=1;STD_SPAN=.;STD_POS=.	GT:DP:AD	./.:.:.,.
KMT2C_chr13_10744786_10790087	2918	svim.DEL.97	ATGTAGAGTATATTATATATATTTGGTGTACATTGATATTTTATGTACAGAATATAATATATAGATTGGGTGCTTTGATATTTTATTTACAGTACACAATATATATTTTGGGTACTTTGATATTTTATGTCCAGTATATAATACATAGTTTTGGTT	A	1	PASS	SVTYPE=DEL;END=3073;SVLEN=-155;SUPPORT=1;STD_SPAN=.;STD_POS=.	GT:DP:AD	./.:.:.,.
KMT2C_chr13_10744786_10790087	2980	svim.INS.199	A	AGTTTTGTTACCCTGATATTTCATGTAGAGTTTATAATAAAT	3	hom_ref	SVTYPE=INS;END=2980;SVLEN=41;SUPPORT=3;STD_SPAN=.;STD_POS=.	GT:DP:AD	0/0:30:27,3
KMT2C_chr13_10744786_10790087	2982	svim.INS.200	A	ATGAATCCTCATATTTTATGTATAGTATATAATAAATATTTGGATAGATTGACATTTTGTGTACAGTATATAATACATATT	1	PASS	SVTYPE=INS;END=2982;SVLEN=80;SUPPORT=1;STD_SPAN=.;STD_POS=.	GT:DP:AD	./.:.:.,.
KMT2C_chr13_10744786_10790087	3019	svim.INS.201	T	TACAGTTTGTGTACTTTGATATTTTATGTAAAGTATATAATAAATAGTTTGTGTACTTTGTTATTTTATGTAAAGTTTATTATAAATGTTTGGGTACTTTCATAATTTATGTACAGTATATTATAC	1	PASS	SVTYPE=INS;END=3019;SVLEN=125;SUPPORT=1;STD_SPAN=.;STD_POS=.	GT:DP:AD	./.:.:.,.
KMT2C_chr13_10744786_10790087	3181	svim.INS.202	G	GGCGTAGTTTGATAATTTATGTACAGTATATAATACATACTTT	1	PASS	SVTYPE=INS;END=3181;SVLEN=42;SUPPORT=1;STD_SPAN=.;STD_POS=.	GT:DP:AD	./.:.:.,.
KMT2C_chr13_10744786_10790087	3183	svim.INS.203	G	GGTACTTTGATATTTTTTACAATATATAATATAACTTCGGTACTTTGATATTTATGTACAGTTTATAATAT	3	hom_ref	SVTYPE=INS;END=3183;SVLEN=70;SUPPORT=3;STD_SPAN=5.29;STD_POS=19.35	GT:DP:AD	0/0:30:27,3
KMT2C_chr13_10744786_10790087	3428	svim.DEL.98	GTGTTGGGTAAATTGATATTTTTTGTCCAGTATGTAATTTATA	G	1	PASS	SVTYPE=DEL;END=3470;SVLEN=-42;SUPPORT=1;STD_SPAN=.;STD_POS=.	GT:DP:AD	./.:.:.,.
KMT2C_chr13_10744786_10790087	3512	svim.INS.204	A	ATTTGATGTACTTTCATATTTTATGTACCTAATATATATTTGATGTAATTTCATATTTTATGTACAGTATATAATGT	1	PASS	SVTYPE=INS;END=3512;SVLEN=76;SUPPORT=1;STD_SPAN=.;STD_POS=.	GT:DP:AD	./.:.:.,.
KMT2C_chr13_10744786_10790087	3589	svim.INS.205	T	TGGGTAGTTGATATTTTATGTACAGTACAGAATATATATTTGGTGTACTTTGATATTCTATGTGCAGTATAGA	2	PASS	SVTYPE=INS;END=3589;SVLEN=72;SUPPORT=2;STD_SPAN=.;STD_POS=.	GT:DP:AD	./.:.:.,.
KMT2C_chr13_10744786_10790087	3709	svim.DEL.99	TATATAATACATACTTTGGGTACTTTGATATTTTATGTACAGTACATAATACATACTTTGGGTACTTTGATAATTTATGTACAGT	T	2	PASS	SVTYPE=DEL;END=3793;SVLEN=-84;SUPPORT=2;STD_SPAN=.;STD_POS=141.42	GT:DP:AD	./.:.:.,.
KMT2C_chr13_10744786_10790087	3723	svim.INS.206	T	TAGATTCGGCACTTTGATATTTCATGGACAGTATATAATATATATTTGATGTACTTTGATATTTTATGTACATTATATATTGTATAG	1	PASS	SVTYPE=INS;END=3723;SVLEN=86;SUPPORT=1;STD_SPAN=.;STD_POS=.	GT:DP:AD	./.:.:.,.
KMT2C_chr13_10744786_10790087	3889	svim.DEL.100	AGATGGGGTGCTTTGGTATTTTATGTACAGTATACAATATATAT	A	2	PASS	SVTYPE=DEL;END=3932;SVLEN=-43;SUPPORT=2;STD_SPAN=0.71;STD_POS=0.35	GT:DP:AD	./.:.:.,.
KMT2C_chr13_10744786_10790087	3933	svim.INS.207	T	TTGGTGTACTTTGAAATTTTTTTGTACAGAATAAAATATATATTTCATGTAATTTCATATTTTATGTGCAGTATATATTACATGCC	1	PASS	SVTYPE=INS;END=3933;SVLEN=85;SUPPORT=1;STD_SPAN=.;STD_POS=.	GT:DP:AD	./.:.:.,.
KMT2C_chr13_10744786_10790087	4024	svim.INS.208	A	AGCTTGATATTTTATGTACAGTATAAAATATGTAGTGTTGT	2	PASS	SVTYPE=INS;END=4024;SVLEN=40;SUPPORT=2;STD_SPAN=1.41;STD_POS=2.83	GT:DP:AD	./.:.:.,.
KMT2C_chr13_10744786_10790087	4058	svim.DEL.101	GTTTGGGTAGTTTGATATTTTATGTACAGTATATAATAGTTTGAGTACTTTGATATTTTATGTACAGTTTATTAT	G	2	PASS	SVTYPE=DEL;END=4132;SVLEN=-74;SUPPORT=2;STD_SPAN=0.71;STD_POS=1.77	GT:DP:AD	./.:.:.,.
KMT2C_chr13_10744786_10790087	4175	svim.INS.209	C	CATAGTTTGGGACCTTTGATATTTTATGTACAGTATATAATACATACTTTGGGTACTTTGATATTTTATGTACAGTATATAATAT	3	hom_ref	SVTYPE=INS;END=4175;SVLEN=84;SUPPORT=3;STD_SPAN=1.53;STD_POS=35.58	GT:DP:AD	0/0:33:30,3
KMT2C_chr13_10744786_10790087	4419	svim.INS.210	T	TAATATATATACTAGATGTACCTTCATATTTTATATACAGTACC	1	PASS	SVTYPE=INS;END=4419;SVLEN=43;SUPPORT=1;STD_SPAN=.;STD_POS=.	GT:DP:AD	./.:.:.,.
KMT2C_chr13_10744786_10790087	4500	svim.DEL.102	GTAATATATAGTTTGGTTACTTTGATGTGTACAGTACATAATATATAGTTTGGGTACTTTGAATTTTTTTAACACTATATAA	G	4	hom_ref	SVTYPE=DEL;END=4581;SVLEN=-81;SUPPORT=4;STD_SPAN=20.49;STD_POS=14.45	GT:DP:AD	0/0:36:32,4
KMT2C_chr13_10744786_10790087	4634	svim.INS.211	G	GTGTAATGTGATATTTTAGGTACAGAATAATATATATATTTGAT	1	PASS	SVTYPE=INS;END=4634;SVLEN=43;SUPPORT=1;STD_SPAN=.;STD_POS=.	GT:DP:AD	./.:.:.,.
KMT2C_chr13_10744786_10790087	4677	svim.INS.212	T	TGTAATGTGATATTTTAGGTACAGAATAATATATATATTTGATATACATTCATATTTTATGTACAGTATGTAATATATACTTTGTG	3	hom_ref	SVTYPE=INS;END=4677;SVLEN=85;SUPPORT=3;STD_SPAN=1.15;STD_POS=9.54	GT:DP:AD	0/0:36:33,3
KMT2C_chr13_10744786_10790087	4816	svim.DEL.103	TTATGTACAGTATATAATCTATATTTGATGTACTTTCATATTTTATGTACCTAATATATATTTAATGCAATTTCATATTTTATGTA	T	7	hom_ref	SVTYPE=DEL;END=4901;SVLEN=-85;SUPPORT=6;STD_SPAN=17.41;STD_POS=16.16	GT:DP:AD	0/0:39:33,6
KMT2C_chr13_10744786_10790087	4842	svim.INS.213	G	GGGTACTTTGAATTTTTTTTACACTATATAATATATAACTT	2	PASS	SVTYPE=INS;END=4842;SVLEN=40;SUPPORT=2;STD_SPAN=.;STD_POS=.	GT:DP:AD	./.:.:.,.
KMT2C_chr13_10744786_10790087	10212	svim.INS.214	T	TGTATATAATTATATAATTATATACATAATTATATTATGTATATAATTATATAATTATATATATAATTATATTATGTATATAATTATATACATAATTACATTGTGTATATA	9	PASS	SVTYPE=INS;END=10212;SVLEN=110;SUPPORT=8;STD_SPAN=19.38;STD_POS=25.84	GT:DP:AD	0/1:37:29,8
KMT2C_chr13_10744786_10790087	10212	svim.INS.215	T	TGTATATAATTATATAATTATATACATAATATAATTATGTATATAATTATATAATTATATATATAATTATATTATGTATATAATTATATAATTATATACATAATTATATTATGTATATAATTATATAATTATATATATAATTATATTATGTATATAATTATATAATTATATATATAATTATATTATGTATGTAATTATATAATTATATATATAATTATATTATGTATATAATTATATACATAATTACATTGTGTATATA	25	PASS	SVTYPE=INS;END=10212;SVLEN=258;SUPPORT=21;STD_SPAN=35.29;STD_POS=21.66	GT:DP:AD	0/1:37:16,21
KMT2C_chr13_10744786_10790087	13968	svim.INS.216	A	ATTAGATATCATATATTATATCTTTCATATATAATATACAAT	12	PASS	SVTYPE=INS;END=13968;SVLEN=41;SUPPORT=10;STD_SPAN=0.63;STD_POS=7.78	GT:DP:AD	0/1:35:25,10
KMT2C_chr13_10744786_10790087	14403	svim.DEL.104	ATTTAATATTATAACTATATATTATATATAACTATATATTACATATAACTATATATCATATATAACTACATAATATATATAGCTATATAATATTAAGTTACATATAATTTATATTTTTTATATAACATAATATATTATATATTATATTATATATTACTTAATATAGATTATATATCAGAAAATATATGTTACATACATAATATTAAAGTATACATTATATTATATTAAATATATATTTTATGTATCATATATTGTATATTATATATTATATATTATATAAGTTATATATTACATTATATATAATTATACTTATAGTTATATAATTATACATATAACTATACAATTATATAATTATAAATATAATTATATAATTATATAATTATATATAATAATTTATACAATATATAATTATATGATTATATAATTATATATTATATATAATTATATGATTATATAATTATATATTATATATAATTATATGATTATATAATTATATATTATATATAATTATATCATTATATATATTATATTATATATTAAATATATATAACATAAAATATATATTATACCTCATATGTATTATGATGTATT	A	1	PASS	SVTYPE=DEL;END=14993;SVLEN=-590;SUPPORT=1;STD_SPAN=.;STD_POS=.	GT:DP:AD	./.:.:.,.
KMT2C_chr13_10744786_10790087	17136	svim.INS.217	T	TATATACTATATCATATATGACATATATATCATATATGATATATATACTATATC	1	PASS	SVTYPE=INS;END=17136;SVLEN=53;SUPPORT=1;STD_SPAN=.;STD_POS=.	GT:DP:AD	./.:.:.,.
KMT2C_chr13_10744786_10790087	17282	svim.INS.218	A	AACTACATAATATATTATGTATAGCTATATAATATTAAGTTATATATAATTTATATTTTTTATATAAC	6	hom_ref	SVTYPE=INS;END=17282;SVLEN=67;SUPPORT=5;STD_SPAN=10.11;STD_POS=11.45	GT:DP:AD	0/0:35:30,5
KMT2C_chr13_10744786_10790087	17494	svim.INS.219	T	TTATATTATAAATATAACTATATAATTATATAATTATATATAATTTATGTAATATAAATTATATGATTATATAATTATATATAATTATATCATTATACAATTATTTATATTA	1	PASS	SVTYPE=INS;END=17494;SVLEN=111;SUPPORT=1;STD_SPAN=.;STD_POS=.	GT:DP:AD	./.:.:.,.
KMT2C_chr13_10744786_10790087	17506	svim.INS.220	A	AAATATAACTATATAATTATATATAATAATTTATATAATATATAATTATATGAT	3	hom_ref	SVTYPE=INS;END=17506;SVLEN=53;SUPPORT=3;STD_SPAN=2.31;STD_POS=1.15	GT:DP:AD	0/0:35:32,3
KMT2C_chr13_10744786_10790087	17546	svim.INS.221	T	TATATTATATATATATTAAATATCATAATAAAATATATATTATACCTCATATGTATTATGATGTATTATACATCAACTATATATTATATATAAATATATAATATACTATTATATATGTTATAATATTAAATTATATATAACTATATAATATTAAGTTATATAAAATCTTATATATTTTATATAATATATCATGATATATCATATATTACATTATATTATATATTACATAATATATATTATATATCACATAATATATGTTACATACATAATATTAAAATCTACATTATAGTATGATATATTAAATATCATATATATTATGTATCATATATTGTATATTATATATTATACATTACATATATTTTATATTGTATTATATATTACACTTATAGTTATATAAATATACATATAACTATAGTTATATAATTATATACATAATTAGTTATATTATATATAATTATATGATTATA	6	hom_ref	SVTYPE=INS;END=17546;SVLEN=466;SUPPORT=5;STD_SPAN=58.87;STD_POS=63.45	GT:DP:AD	0/0:36:31,5
KMT2C_chr13_10744786_10790087	17615	svim.INS.222	A	ATATATTATACCCTCATATGTATTATGATGTATTATACATCAAC	2	PASS	SVTYPE=INS;END=17615;SVLEN=43;SUPPORT=2;STD_SPAN=0.71;STD_POS=0.35	GT:DP:AD	./.:.:.,.
KMT2C_chr13_10744786_10790087	18836	svim.INS.223	T	TTACATATACATGACATAATATATATTTTATGACATATATAATAAAAATTATATATCACATATATATTATATGTATAATATACGCATTA	1	PASS	SVTYPE=INS;END=18836;SVLEN=88;SUPPORT=1;STD_SPAN=.;STD_POS=.	GT:DP:AD	./.:.:.,.
KMT2C_chr13_10744786_10790087	18931	svim.DEL.105	ATATAATTATATATATAATTATTACATATAATATATAATTATATATAATTATATATATAATTATTACATATAATATATAATTATATATAATTATATATATAATTATTACATATATATAATTATATATATATT	A	16	PASS	SVTYPE=DEL;END=19062;SVLEN=-131;SUPPORT=13;STD_SPAN=6.58;STD_POS=6.66	GT:DP:AD	0/1:40:27,13
KMT2C_chr13_10744786_10790087	19027	svim.INS.224	A	ATTATATAATACATAATATGTATCATACATATATTATATATTATATGTATGTGTTATATATTATGTATAATACATGTGATATGTTACATACTATATATGTTATATATAATATATGTTATAATT	1	PASS	SVTYPE=INS;END=19027;SVLEN=122;SUPPORT=1;STD_SPAN=.;STD_POS=.	GT:DP:AD	./.:.:.,.
KMT2C_chr13_10744786_10790087	19269	svim.INS.225	T	TATAACATCCAATATATGATACGAAATATATATGATATACAA	1	PASS	SVTYPE=INS;END=19269;SVLEN=41;SUPPORT=1;STD_SPAN=.;STD_POS=.	GT:DP:AD	./.:.:.,.
KMT2C_chr13_10744786_10790087	20840	svim.DEL.106	ACAAAATGACATACAATATACATTATATTTTGACATATATG	A	1	PASS	SVTYPE=DEL;END=20880;SVLEN=-40;SUPPORT=1;STD_SPAN=.;STD_POS=.	GT:DP:AD	./.:.:.,.
KMT2C_chr13_10744786_10790087	20944	svim.DEL.107	TATTAAATATATATTATGTGTAATATATATTAAATATATATTATATATTATGTATAATATATATTATATATAATATATAAGATATTTTATAATATATATAATATAATGTATACCATATAT	T	12	PASS	SVTYPE=DEL;END=21063;SVLEN=-119;SUPPORT=11;STD_SPAN=11.9;STD_POS=97.98	GT:DP:AD	0/1:36:25,11
KMT2C_chr13_10744786_10790087	21036	svim.DEL.108	TATATATAATATAATGTATACCATATATTACACATAATATATAGCATACATATTATAAATGTA	T	7	hom_ref	SVTYPE=DEL;END=21098;SVLEN=-62;SUPPORT=7;STD_SPAN=5.74;STD_POS=171.0	GT:DP:AD	0/0:36:29,7
KMT2C_chr13_10744786_10790087	21079	svim.DEL.109	GCATACATATTATAAATGTATTATATACATGATATATGATATATATGGTATGTAAGATAAGATATATAATATATAATATACGATATATAGATTTATAATATATTATATATGATATATAACATATAATATATGACATACAATATATATGTTATATATTATATATAACATGATATATATTATGTATGTTTTGTTATATAACTATATAATATATTATATATAATTATATATTATATATAATTACATTATATTTTCTATATATCATAATATACTATGTATTATATATTATTACGTATTATATATTATATATTTTATTTTATACAATATATGTTACATATATATTA	G	3	hom_ref	SVTYPE=DEL;END=21419;SVLEN=-340;SUPPORT=3;STD_SPAN=5.77;STD_POS=2.89	GT:DP:AD	0/0:36:33,3
KMT2C_chr13_10744786_10790087	21097	svim.DEL.110	TATTATATACATGATATATGATATATATGGTATGTAAGATAAGATATATAATATATAATATACGATATATAGATTTATAATATATTATATATGATATATAACATATAATATATGACATACAATATATATGTTATATATTATATATAACATGATATATATTATGTATGTTTTGTTATATAACTATATAATATATTATATA	T	9	PASS	SVTYPE=DEL;END=21295;SVLEN=-198;SUPPORT=8;STD_SPAN=16.12;STD_POS=114.18	GT:DP:AD	0/1:36:28,8
KMT2C_chr13_10744786_10790087	21300	svim.DEL.111	TATATATTATATATAATTACATTATATTTTCTATATATCATAATATACTATGTATTATATATTATTACGTATTATATATTATATATTTTATTTTATACAATAT	T	20	PASS	SVTYPE=DEL;END=21402;SVLEN=-102;SUPPORT=17;STD_SPAN=9.9;STD_POS=37.04	GT:DP:AD	0/1:36:19,17
KMT2C_chr13_10744786_10790087	21648	svim.DEL.112	ATATATATTATTATATATTATATAGAATAATTTATATAATTTGTTATATACAGTATAATTATTATATGT	A	10	PASS	SVTYPE=DEL;END=21716;SVLEN=-68;SUPPORT=9;STD_SPAN=3.69;STD_POS=25.03	GT:DP:AD	0/1:35:26,9
KMT2C_chr13_10744786_10790087	21708	svim.DEL.113	ATTATATGTATAATTATCTTATATATATGATATATATAAAATATATGCATATTATATATAATTTGATATATATTATAAAATATATACATATTATATATCATATATGATATATATTATAAATTATATACATATTATATATCGCAAAAGATATATATTATATATGT	A	1	PASS	SVTYPE=DEL;END=21871;SVLEN=-163;SUPPORT=1;STD_SPAN=.;STD_POS=.	GT:DP:AD	./.:.:.,.
KMT2C_chr13_10744786_10790087	21748	svim.DEL.114	ATATATGCATATTATATATAATTTGATATATATTATAAAATATATACATATTATATATCATATATGATATATATTATAAATTATATACATATTATATATCGCAAAAGATATATATTATATATGTTATATATCATATTATATATATCTTATATTAAATATAATTATATTATATAATTTCATATATAATATATAATAATGTATATTATATATACATTAATATATATAATAAATATAAAATATATATGACATATGGTATGTATTATATATACTGACATAATATATATATGTACT	A	1	PASS	SVTYPE=DEL;END=22038;SVLEN=-290;SUPPORT=1;STD_SPAN=.;STD_POS=.	GT:DP:AD	./.:.:.,.
KMT2C_chr13_10744786_10790087	21920	svim.DEL.115	AATTTCATATATAATATATAATAATGTATATTATATATACATTAATATATATAATAAATATAAAATATATATGACATATGGTATGTATTATATATACTGACATAATAT	A	1	PASS	SVTYPE=DEL;END=22027;SVLEN=-107;SUPPORT=1;STD_SPAN=.;STD_POS=.	GT:DP:AD	./.:.:.,.
KMT2C_chr13_10744786_10790087	23182	svim.DEL.116	ATTTATATAATTATATATAATTATATAATATAATATATACTATATACTATATAC	A	1	PASS	SVTYPE=DEL;END=23235;SVLEN=-53;SUPPORT=1;STD_SPAN=.;STD_POS=.	GT:DP:AD	./.:.:.,.
KMT2C_chr13_11526357_11569988	2786	svim.BND.45	N	[chr21:5225243[N	5	PASS	SVTYPE=BND;SUPPORT=4;STD_POS1=.;STD_POS2=.	GT:DP:AD	./.:.:.,.
KMT2C_chr13_11526357_11569988	10025	svim.DEL.117	TTTTATTTCTCTTGCCTGATTGCTCTGGCTAGGACTTCCAGTACTATGGTGAATAGGAGTGATGAGAATAGACATCCTTGTCTTGTTCCAGATATTAAACAAAAAGCTTTCAGTTTTTCCCCATTGATTATAATATTAGATATAGGTTTTTCATATACAGCCTTTATAGTGTTGAAGTAAGTTTCTTGTATACTTATTTTGCTGAGAGTTTTATCATGAAAGTA	T	25	hom_ref	SVTYPE=DEL;END=10248;SVLEN=-223;SUPPORT=20;STD_SPAN=.;STD_POS=.	GT:DP:AD	0/0:140:120,20
KMT2C_chr13_11526357_11569988	16992	svim.DEL.118	TCCTGACAAACCTGTCTTTTCAATTACAAGCATTTTGCCATGATTTTTACACATGTACGTTATAGAAGCCTCATAACAATCACATCTTTTATAGATCAGCAAACTGAGCCTCAGACGAGTTAAAAACACATTCACCATCAAATCATAATGAGGGATGGAACTGGGATTCAAATCCGGTTCTCTCTGATGCCAAAAATGGTGCAATTTAACGAGGACCAAGTTACACCCAGAACATGGAGGGATCAAAACATGTGGATTCCCTTTTCTGGCCTCTCATGTGGGAATTTCAATAGCTTTCACTGCCTCAGAGCAATCCTAAACTCCCTCCCAGGTTGCCTTGCAATGGCCCCCTTATTCGTGGGGATGATTAGGAATCTGCATTTTTGGACCACAAGCATCTATAAAGAGTTGTGTTGATCAAGAAATAAAATTTACTAGGTCATAGGTTACTGTGAATTGTCTAGCTTGTCTGTAAAAAAAAAAAGGGGCTATTCCATGTAAAAAAATCACAGAATCCACTGAATCTGTGCAGAAAGACATAGAACTATACAGCAGGAGCATCTTACAGACAGCTGCACCTGAAGACCAGCCGAAACACACAAAGCAAGAGCACCTCCAATGACCAAGTGTGGTGGCTCTTGCCTGTCATCCCAGCAGTGTGGGAGGCCAAGGTGGGTGAATCACTTGAGGCCAGGGGCCTGAGACCAGCTTGGGCAACACAGTGAGACCTTATCCCTACAAAAAAAATCATTTTTTATTATTAGAATCAAGAAGAGTACCTCTAAACCCTTGCTGTTGCTTTAGGGTAGAGAGCTCTGGTCTAGAACTCAAGTTATGAAACTGTGAGTCCCAGTGTAGCTACTTAAGTTTAAATACAAGAGCTGTCAGACATTTCCACTA	T	74	PASS	SVTYPE=DEL;END=17891;SVLEN=-899;SUPPORT=60;STD_SPAN=.;STD_POS=0.18	GT:DP:AD	0/1:171:111,60
KMT2C_chr13_11526357_11569988	21480	svim.BND.46	N	N]chr4:38521202]	1	PASS	SVTYPE=BND;SUPPORT=1;STD_POS1=.;STD_POS2=.	GT:DP:AD	./.:.:.,.
KMT2C_chr13_11526357_11569988	29217	svim.INS.226	C	CAACTTTAGGCCGGGCGCGGTGGCTCACGCTTGTAATCCCAGCACTTTGGGAGGCCGAGGCGGGTGGATCACGAGGTCAGGAGTTCGAGACCATCCTGGCTAACACGGTGAAACCCCGTCTCTACTAAAAATACAAAAAATTAGCCGGGCGAGGTGGCGGGCGCCTGTAGTCCCAGCTACTCGGGAGGCTGAGGCAGGAGAATGGCGTGAACCCCAGGGGGCGGAGCCTGCAGTGAGACGAGATTGCGCCACTGCACTCCAGCCTGGGCGACAGCGAGACTCCGTCTCAAAAAAAAAAAAAAAAAAAAAAAAAAAAAGAA	17	hom_ref	SVTYPE=INS;END=29217;SVLEN=319;SUPPORT=14;STD_SPAN=1.97;STD_POS=0.98	GT:DP:AD	0/0:144:130,14
KMT2C_chr13_11526357_11569988	37429	svim.DEL.119	CATTAACTTTTTTCAAATCGCTCTTGGGTTTTTATTTTTTTATAGCGATGTAATTCATAATTATAAAATTCACCCTTTTGTACAGTCAGTGGTTTTTAGTACATATTCAAGAGGTTCACCACTGTCTAGTTGCTCAGCATTTTCATCATCTCAGAAGGAAATCTCTTCCTACCCATTAAAGCAGTCACATCCCATCCTCCCTCTCTCCTAGTCCTTGGCAACCACTAGTCTGCTATCTATGTGAAATTGCCTATTCTGAATATTTCCTAAGAAATCATGCAACATGTGGCCTTTTGTATCTGGCTTCTTTCACTTATAACATTCTTGAGGTCCATCATTGTTGTAGCACTTGTTCCTTTTTATGGCTGCATAGTATTCCATTGTATGGATGTAACATTTTGTTCATCCATTCATCAGTTGATGAACATTTAGGTTGTTTCCCCTTTTTGACTATTGTGACTAATGCTAGTGTGAATATTCTTATGTAAGTATTTTTGTGGGGGTATGTTTTCATTTCCCTTGGGTATACATACTTAGGAGTAAAACTGCTGGGTCATATGGTAACTCTTTAACTTTTTGAGGAACCACAAACTGTTTCCTGTAGATGCTGCACCATTTTACATTTCCACCAGCAATGCGTGAAGATACATATTACCTCTTAATCCTCACAATAGCCTTAAGAGTTAAGTTATTATCCTAATTTTTTAAGTGGGGAAACTGACTCCCAGAGAGGTTCAGTACCTTTTCCAAAAATCACAGAGCTAAGAAGTGACAGAATCAAGATTTAAAATCTGGCAGTGTGGCTCTACAATCTGCTTTGAACTTTAACATGATATGTACAAAGCCTGAAGCAACTTCTCAGTATTGTATTTAAGAGGGCATAGTAATGTAAGTCTTCCTAAATCAATAATTTATAAATGAAACAGCTTAAAAGACTTCCAAGTTTCAATCTTACGATATTTATTTATCACACAAATCAATGTACCTAAGCTCATCTGTATAAATAATGTCCTGTAGTAAGAAGAAAAAGAGGAAAGATAAGAGGAGAAAAAGAGAAGAAGATGAAGAAACTCAGTTTGATATGTTGGTGAGTCAGTTTTCAGTGCTTTATTCTGAAAAAAGTTAACATTTCTTGAGATCTCATTGAAAATATTTTCCTAGTTAGAAATTTATGATGTATTCATATTTGTCTTAAAGTGTTTAAATATTACCTACAGTTGTAAATTCCATTTATTCTTTAGCACAGTAGATGCTACTGATGCCTTTACTTCATTATCAGAACAGAGCACAGGAGAGAAGAATTACAACTCTCTGACTTAGTAGGCACCATTAGACTGCTTAATAGCCAGATATTCTGATACATAATTTTAAAGGCTTAATGTAA	C	1	PASS	SVTYPE=DEL;END=38812;SVLEN=-1383;SUPPORT=1;STD_SPAN=.;STD_POS=.	GT:DP:AD	./.:.:.,.
KMT2C_chr13_14211849_14228603	401	svim.INS.227	T	TCAAATATACATTATGTACTGCACATAAAATATCAAATTACAC	1	PASS	SVTYPE=INS;END=401;SVLEN=42;SUPPORT=1;STD_SPAN=.;STD_POS=.	GT:DP:AD	./.:.:.,.
KMT2C_chr13_14211849_14228603	2942	svim.DEL.120	TGAAAGTAACCAACCATTTATAATAAACTCTACATAAAATAC	T	1	PASS	SVTYPE=DEL;END=2983;SVLEN=-41;SUPPORT=1;STD_SPAN=.;STD_POS=.	GT:DP:AD	./.:.:.,.
KMT2C_chr13_14211849_14228603	3329	svim.DEL.121	CAAAATATGCATTATATACTGTACATAAAATATGAAAGTAACAAAACATTTATAATAAACTGTACATAAAATATCAAAGTACT	C	1	PASS	SVTYPE=DEL;END=3411;SVLEN=-82;SUPPORT=1;STD_SPAN=.;STD_POS=.	GT:DP:AD	./.:.:.,.
KMT2C_chr13_14211849_14228603	3712	svim.INS.228	A	ATATATATGATATTAGGTACGTAATATGAAAGTACATCAAATATAGATTATATACTGTACATAAAATACCAAAGTACCCCAAATATATATTTTATACTGTACATTAAATATCAAAGTTCTCAAAC	1	PASS	SVTYPE=INS;END=3712;SVLEN=124;SUPPORT=1;STD_SPAN=.;STD_POS=.	GT:DP:AD	./.:.:.,.
KMT2C_chr13_14211849_14228603	4293	svim.INS.229	T	TGAAAACTATATTATATTAGGTACGTAAAATATGAAAGTACATGAAATATAGATTATATACCGTACATAAAATATCAAAGTACCG	1	PASS	SVTYPE=INS;END=4293;SVLEN=84;SUPPORT=1;STD_SPAN=.;STD_POS=.	GT:DP:AD	./.:.:.,.
KMT2C_chr13_14211849_14228603	5411	svim.INS.230	T	TGAATGTACATAAGGTACATATTCTATACTGTACAAAAAATAC	1	PASS	SVTYPE=INS;END=5411;SVLEN=42;SUPPORT=1;STD_SPAN=.;STD_POS=.	GT:DP:AD	./.:.:.,.
KMT2C_chr13_14211849_14228603	7098	svim.INS.231	A	AATTACATAAAATATATATTATATTAGGTACATAAAATATG	1	PASS	SVTYPE=INS;END=7098;SVLEN=40;SUPPORT=1;STD_SPAN=.;STD_POS=.	GT:DP:AD	./.:.:.,.
KMT2C_chr13_14211849_14228603	8838	svim.DEL.122	TACTCTGCATAAAATATTAAATTACCCAAAATATGTATTGTA	T	1	PASS	SVTYPE=DEL;END=8879;SVLEN=-41;SUPPORT=1;STD_SPAN=.;STD_POS=.	GT:DP:AD	./.:.:.,.
KMT2C_chr13_14211849_14228603	9358	svim.DEL.123	GAAAGTAAGCAAACATTTGTAATAAAATGTACATAAAGTAACAAAGTACTCAAACTACATATTATATACAGTATATAAAATGTC	G	1	PASS	SVTYPE=DEL;END=9441;SVLEN=-83;SUPPORT=1;STD_SPAN=.;STD_POS=.	GT:DP:AD	./.:.:.,.
KMT2C_chr13_14211849_14228603	11749	svim.DEL.124	CCAAAAGTATATATTACCTACTGTAAATAAAATATGAAGATA	C	1	PASS	SVTYPE=DEL;END=11790;SVLEN=-41;SUPPORT=1;STD_SPAN=.;STD_POS=.	GT:DP:AD	./.:.:.,.
KMT2C_chr13_14211849_14228603	11761	svim.INS.232	A	ATTTTATACTCTACATGAAATATCAAGGTTCACAAACCATATG	1	PASS	SVTYPE=INS;END=11761;SVLEN=42;SUPPORT=1;STD_SPAN=.;STD_POS=.	GT:DP:AD	./.:.:.,.
KMT2C_chr13_14408161_14474907	2936	svim.DEL.125	CAAAGTACTCAATCTACATATTATATACAGTATATAAAATATCAAAGTACACAAACTGTATATTATATACTGTACATAATATATCAAAGTACCCAGAATATATAGCATACTGTACTTAAAATATCAAAGTACCCAAAATATATATTGTATACTGTACATAAAATATGAAGGTACATCAAAGATATATTATATTCTGTACATAAAATATCAAAGTACACCAAATATATATTATATGCTGTACATAATATATTAAAGTTGCCCATATATACATTATATACTGTACATAAAATATGAACGTACATCAAATATATAGTATATGCTGCACATAAAATATCAAAGTACCCAAAGTATGTATTATACACTGTACATAAAATATCAAAGTACCAAAAGTATATATTACATACTGTAAATAAAATATGAAGGTACCTCAAATATATATTATATTCTGTACATAAAATATCAAAGTACACCAAGTATATACTATATACTCTGCATAAAATATTAAATTACCCAAAATATGTATTGCATTGTGTACATAAAATATGAAAGTAACCAAACATTTATAATAAACTGTACATAAAATATCAAAGTACTCAAACTGTATATTATATACTGTACATAAAGTAT	C	1	PASS	SVTYPE=DEL;END=3562;SVLEN=-626;SUPPORT=1;STD_SPAN=.;STD_POS=.	GT:DP:AD	./.:.:.,.
KMT2C_chr13_14408161_14474907	3749	svim.INS.233	T	TATTATGTACTGTACATAATATATTAAATCGCCCAAATACATATTGTATACTGTATATAAAATATGAAGGTACTTCAAATATATATTACATGCTGCACATAAATTATCAAAGTACCCAAGTATGC	1	PASS	SVTYPE=INS;END=3749;SVLEN=124;SUPPORT=1;STD_SPAN=.;STD_POS=.	GT:DP:AD	./.:.:.,.
KMT2C_chr13_14408161_14474907	3803	svim.DEL.126	TACATAAACTATGAAGGTTCATCAAATATATTTTATATTCTGCACATAATACATCAAAGTACAGCAAATATATATTATATACTGTACATAAAATATCAAAGTACCCAAAATATGTATTATATACTGTACATAAAATATGAAAGTAACCAAACATTTATAATAAAATGTACATAAAGTATCAAAGTACTCAAACTACATATTATATACAGTATATAAAATGTCAAAGTACCCAAACTGTATATTATATACTGTACATAATATATCAAAGTACCCGAATATATAGCATACTGTACATAAAATATCAAAGTACCCAAAGTGTGTATTATACACTGC	T	1	PASS	SVTYPE=DEL;END=4135;SVLEN=-332;SUPPORT=1;STD_SPAN=.;STD_POS=.	GT:DP:AD	./.:.:.,.
KMT2C_chr13_14408161_14474907	4884	svim.INS.234	A	ACTGTACATAAAATATCAAAATACCCAAAATATATATTATATACTGTACATAAAATACCAAAGTACCCAAAGTATATATTATATACCGTACAAAAAATATCAAAGTAGCCAAAATATGTATTATACACTGTACATAATATATAAAAGTACCCAAACATTTATAATAAACTGTACATAAAATATCAATGTACTCAAACTATATATTATGTGCGGCACATAAGATATCAAAGTACCCATACTATATAGAATATACTGTACTTAAAATATCAAAATACCCAAAATATATATTATATACGTTACATAAACTATCAAATACACAAAGTATGTATTATATACTGTACATAAAATAGCAAAGTTCCCAAAATACG	1	PASS	SVTYPE=INS;END=4884;SVLEN=367;SUPPORT=1;STD_SPAN=.;STD_POS=.	GT:DP:AD	./.:.:.,.
KMT2C_chr13_14408161_14474907	5029	svim.INS.235	A	AAATACCAAATTACCCAAACTGTGTATTTTATACTGTCCGTAAAATATCAAAGTACCCAAAATATATATTGTAAACTGTACATAT	4	PASS	SVTYPE=INS;END=5029;SVLEN=84;SUPPORT=4;STD_SPAN=0.58;STD_POS=8.17	GT:DP:AD	0/1:15:11,4
KMT2C_chr13_14408161_14474907	5745	svim.DEL.127	AATATCAAAGTACACAAATTATATATTATATACTGTACATAAAATATGTAGGTTCATCAAATATATTTTATATTCTGTACATAATATATCAAAGTACATCAAATATATATTATATACGGTACATAAAATATCAAATTACCCAAAATATGCATTATTTACTGTACATAAAATATGAAAGTAACCAAACATTTATAATAAACTGTACATAAATTATCAAAGTACTCAATCTACATATTATATACAGTATATAAAATATCAAAGTACACAAACTGTATATTATATACTGTACATAATATGTCAAAGTACCCAGAATATATAGCATACTGTACATACAATATCAAAGTACCCAGAATGTATATTGTATACTGTACATAAAATATGAAGGTACATCAAAGATATATTATATTCTGTACATAAAATATCAAAGTACACCAAATATATATTATATGCTGTACATAATATATTAAAGTTGCCCATGTATACATTTTATACTGTACATAAAATATGAAGGTACATCAAATATATACTATATGCTGCACATAAAATAACAAAGTATCCAAAGTATGTATTATATACTGTACATAAAATATCAAAGTACCAAAAGTATATATTACCTACTGTAAATAAAATATGAAGGTACCTCAAATATATATTATATTCTGTACATGAAATATCAAAGTACACCAAGTATATACTATATACTCTACATAAAATATTAAATTACCCAAAATATGTATTGTATTGTGTACATAAATTATGAAAGTAACCAAACATTTATAATAAACTGTACATAAAATATCAAAGTACTCAAACTGTATATTATATACTGTACATAAAGTATCAAAGTACCCAAACTGTGTAGTATATACTGTACATAAAATATCAAGGTACCCAAAATATATATTGTAAACTGTAGATAAAATATCAAAATACCCAAACTATATATTATATAC	A	1	PASS	SVTYPE=DEL;END=6697;SVLEN=-952;SUPPORT=1;STD_SPAN=.;STD_POS=.	GT:DP:AD	./.:.:.,.
KMT2C_chr13_14408161_14474907	6772	svim.INS.236	T	TATTATGTACTGTACATAATATATTAAATCGCCCAAATACATATTGTATACTGTATATAAAATATGAAGGTACTTCAAATATATATTACATGCTGCACATAAATTATCAAAGTACCCAAAGTATGC	3	hom_ref	SVTYPE=INS;END=6772;SVLEN=125;SUPPORT=3;STD_SPAN=.;STD_POS=.	GT:DP:AD	0/0:21:18,3
KMT2C_chr13_14408161_14474907	6833	svim.DEL.128	AATATGAAGGTTCATCAAATATATTTTATATTCTGCACATAAT	A	1	PASS	SVTYPE=DEL;END=6875;SVLEN=-42;SUPPORT=1;STD_SPAN=.;STD_POS=.	GT:DP:AD	./.:.:.,.
KMT2C_chr13_14408161_14474907	7463	svim.DEL.129	CAAAGTACACAAAATATGTATTATATACTGTACATAAAATACCAAAGGACCCAAAATATATATTATATACTGTACATAAAATATCAAAATACCCAAAATATATATTATATACTGTACATAAAATACCAAAGTACCCAAAGTATATATTATATACCGTACAAAAAATATCAAAGTAGCCAAAATATGTATTATACACTGTACATAATATATG	C	1	PASS	SVTYPE=DEL;END=7673;SVLEN=-210;SUPPORT=1;STD_SPAN=.;STD_POS=.	GT:DP:AD	./.:.:.,.
KMT2C_chr13_14408161_14474907	7741	svim.INS.237	C	CGGCACATAAGATATCAAAGTACCCATACTATATAGTATATACGGTACTTAAAATATCAAAATACCCAAAATAAATATTATATACGTTACATAAACTATCAAATACACAAAGTATGTATTATATACTGTACATAAAATAGCAAAGGACCCAAAATATGTATTATATACTGTACATAAAATATCAAAATACCCAAAATATATATTATATACTGTACATAAAATACCAAAGTACCCAAAGTATATATTATATACCGTACAAAAAATATCAAAGTAGCCAAAATATGTATTATACACTGTACATAATATATAAAAGTACCCAAACATTTATAATAAACTGTACATAAAATATCAATGTACTCAAACTATATATTATGTGCG	12	PASS	SVTYPE=INS;END=7741;SVLEN=377;SUPPORT=10;STD_SPAN=1.58;STD_POS=105.32	GT:DP:AD	0/1:26:16,10
KMT2C_chr13_14408161_14474907	8010	svim.INS.238	G	GTACCCAAAATATATATTGTAAACTGTACATAAAATACCAAATTACCCAAACTGTGTATTTTATACTGTCCGTAAAATATCAAA	3	hom_ref	SVTYPE=INS;END=8010;SVLEN=83;SUPPORT=3;STD_SPAN=0.58;STD_POS=17.76	GT:DP:AD	0/0:27:24,3
KMT2C_chr13_14408161_14474907	9234	svim.DEL.130	TGTATACATTTTATACTGTACATAAAATATGAAGGTACATCAAATATATAGTATATGCTGCACATAAAATATCAAAGTACCCAAAGTATGTATTATATACTGTACATAAAATATCAAAGTACCAAAAGTATATATTACCTACTGTAAATAAAATATGAAGATACCTCAAATATATATTATATTCTATACATGAAATATCAAAGTACACCAAGTATATACTATATACTCTACATAAAATATTAAATTACCCAAAATATGTATTGTATTGTGTACATAAAATATGAAAGTAACCAAACATTTATAATAAACTGTACATAAAATATCAAAGTACTCAAACTTTATATTATATACTGTACATAAAGTATCAAAGTACCCAAACTGTGTAGTATATACTGTACATAAAATATCAAGGTACCCAAAATGTATATTGTAAACTGTAGATAAAATATCAAAGTACCCAAAATATATATTATATACTGTACATAAAATATGAAGGCACATCCAATATATATTATATTCTGTACATAAAATATCAAAGTACACCAAATGTATATTATATACTGTACATAAAATATAAAACTACCCCAAATATATATTATATACTCTACATAAAATATCAAAGAACCCAAAATATATATTATATACTGTACATAATATATCAAAGTACCCATAGTATGTATTATATCCTGTACATAAAATATGAAAGTACGTCAAATATATATTCTATTCTGCACATAAAATATCATATTGCACCAAATATATATTGTATACTGTATATAAAATATGAAGGTACTTCAAATATATATTATATGCTGCACATAAAATATCAAAGTACACAAAGTATGCATTATATACTGTACATAAAATATCAAAGTACCCAAAGTGTATATTATATACTGTACAAAAAATATGAAGGTTCATCAAATATATTTTATATCCTGCACATAATATATCAAAGTACAGCAA	T	1	PASS	SVTYPE=DEL;END=10199;SVLEN=-965;SUPPORT=1;STD_SPAN=.;STD_POS=.	GT:DP:AD	./.:.:.,.
KMT2C_chr13_14408161_14474907	9809	svim.DEL.131	AAAACTACCCCAAATATATATTATATACTCTACATAAAATATCAAAGAACCCAAAATATATATTATATACTGTACATAATATATCAAAGTACCCATAGTATGTATTATATCCTGTACATAAAATATGAAAGTACGTCAAATATATATTCTATTCTGCACATAAAATATCATATTGCACC	A	15	PASS	SVTYPE=DEL;END=9987;SVLEN=-178;SUPPORT=13;STD_SPAN=34.95;STD_POS=10.26	GT:DP:AD	0/1:30:17,13
KMT2C_chr13_14408161_14474907	10669	svim.DEL.132	ATACTGTACATAAAATATCAAAGTACCCAAAGTATATATTATATACTGTACATAAAATATAAAATACCCCAAATATATATTATATGCTGTACATAAAATATCAAAGTACACAAAATATGTATTATGTACTGTACATAAAATATCAAAGGATCCAATATATATATTATATAGTGTACATAAAATATCAAAATACCCAAAATATATATTATATACTGTACATAAAATACCAAAGTACCCAAAGTATATATTATATACCGTACAAAAAATATCAAAGTAGCCAAAATATGTATTATACACTGTACATAATATATGAAAGTACCCAAACATTTATAATAAACTGTACATAAAATATCAATGTACTCAAACTATATATTATGTGCGGTACATAAGATATCAAAATACCCATACTATATAGTATATACTGTACTTAAAATATCAAAATACCCAAAATATATATTATATACGTTACATAAACTATCAAATACACAAAGTATGTATTATATATTGTACATAAAATAGCAAAGTTCCCAAAATATGTATTATATACTGTACATAAAATATGAAAGTACCCAACCATTTATAATAAAGTCTACATAAAATACCAAAGTACCCAAACTGTGTATTATATACTGTCCATAAAATATCAAAGGACCCAAAATATATATCGTAAACTCTACATAAAATATCAAAGTAGCCAAAATACATATTGTATACTGTACATAAAATATAAAAGTACCCCAAATATGTATTATATACTGTACATAAAATATCAAAGTACCCATAATACATATTATATACTGTACATAAAATATCAAAGGACCCAAAATAAACATTATATACTGTACATAAAATATCCAAATACTCAAAATATATATTACATACTGTACATAAAATATCAAAGTACCCAAATTATGTATTATATATTGTACGTAAAATATCAGAGTACCCAAAATATGCATTATATACTGTACATAAAATATGAAAGTAACAATACATTTAAAATAAACTGTACATAAAATATCAAAGTACTCAAACTATATATCATT	A	1	PASS	SVTYPE=DEL;END=11714;SVLEN=-1045;SUPPORT=1;STD_SPAN=.;STD_POS=.	GT:DP:AD	./.:.:.,.
KMT2C_chr13_14408161_14474907	10775	svim.DEL.133	TACACAAAATATGTATTATGTACTGTACATAAAATATCAAAGGATCCAATATATATATTATATAGTGTACATAAAATATCAAAATACCCAAAATATATATTATATACTGTACATAAAATACCAAAGTACCCAAAGTATATATTATATACCGTACAAAAAATATCAAAGTAGCCAAAATATGTATTATACACTGTACATAATATATGAAAGTACCCAAACATTTATAATAAACTGTACATAAAATATCAATGTACTCAAACTATATATTATGTGCGGTACATAAGATATCAAAATACCCATACTATATAGTATATACTGTACTTAAAATATCAAAATACCCAAAATATATATTATATACGTTACATAAACTATCAAATACACAAAGTATGTATTATATATTGTACATAAAATAGCAAAGTTCCCAAAATATGTATTATATACTGTACATAAAATATGAAAGTACCCAACCATTTATAATAAAGTCTACATAAAATACCAAAGTACCCAAACTGTGTATTATATACTGTCCATAAAATATCAAAGG	T	1	PASS	SVTYPE=DEL;END=11318;SVLEN=-543;SUPPORT=1;STD_SPAN=.;STD_POS=.	GT:DP:AD	./.:.:.,.
KMT2C_chr13_14408161_14474907	11317	svim.INS.239	G	GTACCCAAAATATATATTGTAAACTGTACATAAAATACCAAATTACCCAAACTGTGTATTTTATACTGTCCGTAAAATATCAAA	2	PASS	SVTYPE=INS;END=11317;SVLEN=83;SUPPORT=2;STD_SPAN=0.71;STD_POS=0.35	GT:DP:AD	./.:.:.,.
KMT2C_chr13_14408161_14474907	11912	svim.DEL.134	CCTATTATATATTGTGTACTGTACATAATATATTAAATCGCCCAAATATATATTGTATACTGTATATAAAATATGAAGGTACTTCAAATATATATTATATGCTGCACATAAAATATCAAAGTACCCAAAGTATGCATTACATACTGTACATAAAATATCAAAGTACACATATTATATATTA	C	3	hom_ref	SVTYPE=DEL;END=12092;SVLEN=-180;SUPPORT=3;STD_SPAN=49.07;STD_POS=25.11	GT:DP:AD	0/0:30:27,3
KMT2C_chr13_14408161_14474907	11947	svim.INS.240	A	AAGAACCCCAAATATATATTATACACTCTACATAAAATATCAAAGTACCCAAAATATATATTATATACTGTACATAAAATATCAAAGTACCCATAGTATGTATTATATCCTGTACATAAAATATGAAGGTACATCAAATATATATTCTATTCTGCACATAAAATATCAT	8	PASS	SVTYPE=INS;END=11947;SVLEN=168;SUPPORT=7;STD_SPAN=0.53;STD_POS=6.3	GT:DP:AD	0/1:30:23,7
KMT2C_chr13_14408161_14474907	12224	svim.DEL.135	TGTACATAAAACATGAAAGTAACCAAACATTTATAATAAACTGTACATTAAATATCAAAGTACTCAATGTACATATTATATACAGTATATAAAATATCAAAGTACACAAACTGTATATTATATACTGTACATAATATATCAAAGTACCCAGAATATATAGCATACTG	T	2	PASS	SVTYPE=DEL;END=12390;SVLEN=-166;SUPPORT=2;STD_SPAN=0.71;STD_POS=8.13	GT:DP:AD	./.:.:.,.
KMT2C_chr13_14408161_14474907	12448	svim.DEL.136	GGTACATCAAAGATATATTATATTCTGTACATAAAATATCAAACTACACCAAATATATATTATATGCTGTACATAATATATTAAAGTTGCCCATATATACATTATATGCTGTACATAAAATATGAACGTACATCAAATATATAGTATATGCTGCACATAAAATATCAAAGTACCCAAAGTATGTATTATACACTGTACATAAAATATCAAAGTACCAAAAGTATATATTACATACTGTAAATAAAATATGAAGGTACGTCAAATATATATTCTATTCTATACATAAAATATCAAAGTACACCAAGTATATACTATATATTCTGCATAAAATATTAAAT	G	1	PASS	SVTYPE=DEL;END=12785;SVLEN=-337;SUPPORT=1;STD_SPAN=.;STD_POS=.	GT:DP:AD	./.:.:.,.
KMT2C_chr13_14408161_14474907	12505	svim.DEL.137	TATTATATGCTGTACATAATATATTAAAGTTGCCCATATATAC	T	2	PASS	SVTYPE=DEL;END=12547;SVLEN=-42;SUPPORT=2;STD_SPAN=.;STD_POS=.	GT:DP:AD	./.:.:.,.
KMT2C_chr13_14408161_14474907	12717	svim.DEL.138	TTCTATTCTATACATAAAATATCAAAGTACACCAAGTATATACTATATATTCTGCATAAAATATTAAATTACCCGAAATATGTATTGTATTGTGTACATAAAATATGAAAGTAACCAAACATTTATAAAAAACTGTACATAAAATATCAAAGTACTCAAACTGTATATTATATACTGTACATAAAGTATCAAAGTACCCAAACTGTGTAG	T	6	hom_ref	SVTYPE=DEL;END=12926;SVLEN=-209;SUPPORT=5;STD_SPAN=.;STD_POS=.	GT:DP:AD	0/0:33:28,5
KMT2C_chr13_14408161_14474907	13129	svim.DEL.139	GTGTATATTATATACTGTACATAAAATATGAAGGTTCATCAAATATATTTTATATTCTGCACATAATATATCAAAGTACCGCAAAATATCAAAATACCCAAAATATATATTATATACTGTACATAAAATACCAAAGTACCCAAAGTATATATTATATACTGTATAAAAAATATCAAAGTAGCCAAAATATGTATTATACACTGTACATAATATATGAAAGTACCCAAACATTTATAATAAACTGTACATAAAATATCAATGTACTCAAACTATATATTATGTGCGGTACATAAGATATCAAAGTACCCATACTATATAGTATATACTGTACTTAAAATATCAAAATACCCAAAATATATATTATATACGTTACATAAACTATCAAATACACAAAGTATGTATTATATACTGCACATAAAAGAGCAAAGTTCCCAAAATATGTATTATATACTGTACATAAAATATGAAAGTACCCAACCATTTATAATAAAGTCTACATAAAATACCAAAGTACCCAAACTGTGTATTATATACTGTCCATAAAATATCAAAGTACCCAAAATATATATTGTAAACTCTACATAAAATATCAAAGTAGCCAAAATACATATTGTATACTGTACATAAAATATAAAAGTACCCCAAATATATATTATATCCTGTACATAAAATATCAAAGTACTCCTATTATATATTGTGTACTGTACATAATATATTAAATCGCCCAAATATATATTGTATACTGTATATAAAATATGAAGGTACTTCAAATATATATTATATGCTGCACATAAAATATCAAAGT	G	6	hom_ref	SVTYPE=DEL;END=13933;SVLEN=-804;SUPPORT=5;STD_SPAN=68.47;STD_POS=114.75	GT:DP:AD	0/0:36:31,5
KMT2C_chr13_14408161_14474907	13158	svim.DEL.140	GAAGGTTCATCAAATATATTTTATATTCTGCACATAATATATCAAAGTACCGCAAAATAT	G	15	PASS	SVTYPE=DEL;END=13217;SVLEN=-59;SUPPORT=12;STD_SPAN=.;STD_POS=.	GT:DP:AD	0/1:34:22,12
KMT2C_chr13_14408161_14474907	13452	svim.DEL.141	TACTGTACTTAAAATATCAAAATACCCAAAATATATATTATATACGTTACATAAACTATCAAATACACAAAGTATGTATTATATACTGCACATAAAAGAGCAAAGTTCCCAAAATATGTATTATATACTGTACATAAAATATGAAAGTACCCAACCATTTATAATAAAGTCTACATAAAATACCAAAGTACCCAAACTGTG	T	15	PASS	SVTYPE=DEL;END=13652;SVLEN=-200;SUPPORT=12;STD_SPAN=.;STD_POS=.	GT:DP:AD	0/1:36:24,12
KMT2C_chr13_14408161_14474907	13593	svim.DEL.142	TGAAAGTACCCAACCATTTATAATAAAGTCTACATAAAATAC	T	2	PASS	SVTYPE=DEL;END=13634;SVLEN=-41;SUPPORT=2;STD_SPAN=.;STD_POS=.	GT:DP:AD	./.:.:.,.
KMT2C_chr13_14408161_14474907	13687	svim.INS.241	A	AAACTGTTTATTATTATATACTGTATATAAAATATCAAAGTACCTG	7	hom_ref	SVTYPE=INS;END=13687;SVLEN=45;SUPPORT=6;STD_SPAN=.;STD_POS=19.72	GT:DP:AD	0/0:36:30,6
KMT2C_chr13_14408161_14474907	13739	svim.INS.242	T	TTGTGTGCTGTACATAAAAATAATACAAAGTACCCCAAACTATATACTATATACTGTACATAAAATATCAAAGTACCCATAATACATATTATATACTGTACATAAAATATCAAAGGACCCAAAATAACCATTATATACTGTACATAAAATATCCAAATACTCAAAATATATATTACATACTGTACATAAAATATCAAAGTACCCAAATATGTATTATATACTGTACGTAAAATATCAGAGTACCCAAAATATGCATTATATACTGTACATAAAATATGAAAGTAACAAAACATTTATAATAAACTGTACATAAAATATCAAAGTACTCAAACTATATATGTGTATACTGTACATAAAATATCAAATTACCCAAACCTGTATATTATTATATACTGTATATAAAATATCAAAGTACCTGAAATATATATTTTATACTGTACATAATAAAATATCAAAGTACCCAAAATATATAC	1	PASS	SVTYPE=INS;END=13739;SVLEN=472;SUPPORT=1;STD_SPAN=.;STD_POS=.	GT:DP:AD	./.:.:.,.
KMT2C_chr13_14408161_14474907	13745	svim.DEL.143	ACTGTACATAAAATATAAAAGTACCCCAAATATATATTATATCCTGTACATAAAATATCAAAGTACTCCTATTATATATTGTGTACTGTACATAATATATTAAATCGCCCAAATATATATTGTATACTGTATATAAAATATGAAGGTACTTCAAATATATATTATATGCTGCACATAAAATATCAAAGTACCCAAAGTATGCATTACATACTGTACATAAAATATCAAAGTACACAAATTATATATTATATTCTGTACACAAAATATGTAGGTTCATCAAATATATTTTATATTCTGTACATAATATATCAAAGTACATCAAATATATATTATATACGGTACATAAAATATCAAAGTACCCAAAATATGTACTATTTACTGTACATAAAATATGAAAGTAACCAAACTTTTATAATAAACTGTACATAAAATATCAAAGTACTCAATCTACATATTATATACAGTATATAAAATATCAAAGTACACAAACTGTATATTATATACTGTACATAATATATCAAAGTACCCAGAATATATAGCATACTGTACATACAATATCAAAGTACCCAGAATGTATATTGTATACTGTACATAAAATATGAAGGTACATCAAAGATATATTATATTCTGTACATAAAATATCAAAGTACACCAAATATATATTATATGCTGTACATAATATATTAAAGTTGCCCATGTATACATTTTATACTGTACATAAAATATGAAGGTACATCAAATATATAGTATATGCTGCACATAAAATATCAAAGTACCCAAAGTATGTATTATATACTGTACATAAAATATCAAAGTACCAAAAGTATATATTACCTACTGTAAATAAAATATGAAGATACCTCAAATATATATTATATTCTGTACATGAAATATCAAAGTACACCAAGTATATACTATATACTCTACATAAAATATTAAATTACCCACAATATGTATTGTATTGTGTACATAAAATATGAAAGTAACCAAACATTTATAATAAACTGTACATAAAATATCAAAGTACTCAAACTTTATATTATATACTGTACATAAAGTATCAAAGTACCCAAACTGTGTAGTATATACTGTACATAAAATATCAAGGTACCCAAAATGTATATTGTAAACTGTAGATAAAATATCAAAGTACCCAAAATATATATTATATACTGTACATAAAATATGAAGGCACATCCAATATATATTATATTCTGTACATAAAATATCAAAGTACACCAAATGTATATTATATACTGTACATAAAATATAAAACTACCCCAAATATATCTTATATAGTCTACATAAAATATCAAAGTACCCAAAATATATATTATATACTGTACATAATATATCAAAGTACCCATAGTATGTATTATATC	A	1	PASS	SVTYPE=DEL;END=15126;SVLEN=-1381;SUPPORT=1;STD_SPAN=.;STD_POS=.	GT:DP:AD	./.:.:.,.
KMT2C_chr13_14408161_14474907	13816	svim.DEL.144	TTATATATTGTGTACTGTACATAATATATTAAATCGCCCAAATATATATTGTATACTGTATATAAAATATGAAGGTACTTCA	T	5	hom_ref	SVTYPE=DEL;END=13897;SVLEN=-81;SUPPORT=4;STD_SPAN=.;STD_POS=.	GT:DP:AD	0/0:36:32,4
KMT2C_chr13_14408161_14474907	14000	svim.DEL.145	TACACAAAATATGTAGGTTCATCAAATATATTTTATATTCTGTACATAATATATCAAAGTACATCAAATATATATTATATACGGTACATAAAATATCAAAGTACCCAAAATATGTACTATTTACTGTACATAAAATATGAAAGTAACCAAACTTTTATAATAAACTGTACATAAAATATCAAAGTACTCAATCTACATATTATATACAGTATATAAAATATCAAAGTACACAAACTGTATATTATATACTGTACATAATATATCAAAGTACCCAGAATATATAGCATACTGTACATACAATATCAAAGTACCCAGAATGTATATTGTATACTGTACATAAAATATGAAGGTACATCAAAGATATATTATATTCTGTACATAAAATATCAAAGTACACCAAATATATATTATATGCTGTACATAATATATTAAAGTTGCCCATGTATACATTTTATACTGTACATAAAATATGAAGGTACATCAAATATATAGTATATGCTGC	T	5	hom_ref	SVTYPE=DEL;END=14501;SVLEN=-501;SUPPORT=4;STD_SPAN=.;STD_POS=.	GT:DP:AD	0/0:39:35,4
KMT2C_chr13_14408161_14474907	14430	svim.DEL.146	AAAGTTGCCCATGTATACATTTTATACTGTACATAAAATATGAAGGTACATCAAATATATAGTATATGCTGCACATAAAATATCAAAGTACCCAAAGTATGTATTATATACTGTACATAAAATATCA	A	6	hom_ref	SVTYPE=DEL;END=14556;SVLEN=-126;SUPPORT=6;STD_SPAN=1.03;STD_POS=199.85	GT:DP:AD	0/0:40:34,6
KMT2C_chr13_14408161_14474907	14570	svim.DEL.147	ATATATTACCTACTGTAAATAAAATATGAAGATACCTCAAATATATATTATATTCTGTACATGAAATATCAAAGTACACCAAGTATATACTATATACTCTACATAAAATATTAAATTACCCACAATATGTATTGTATTGTGTACATAAAATATGAAAGTAACCAAACATTTATAATAAACTGTACATAAAATATCAAAGTACTCAAACTT	A	1	PASS	SVTYPE=DEL;END=14779;SVLEN=-209;SUPPORT=1;STD_SPAN=.;STD_POS=.	GT:DP:AD	./.:.:.,.
KMT2C_chr13_14408161_14474907	14608	svim.DEL.148	AAATATATATTATATTCTGTACATGAAATATCAAAGTACACCA	A	3	hom_ref	SVTYPE=DEL;END=14650;SVLEN=-42;SUPPORT=3;STD_SPAN=1.15;STD_POS=80.83	GT:DP:AD	0/0:41:38,3
KMT2C_chr13_14408161_14474907	14992	svim.DEL.149	TATTATATACTGTACATAAAATATAAAACTACCCCAAATATATCTTATATAGTCTACATAAAATATCAAAGTACCCAAAATATATATTATATACTGTACATAATATATCAAAGTACCCATAGTATGTATTATATCCTGTACATAAAATATGAAAGTACGTCAAATATATATTCTATTCTGCACATAAAATATCATATTGCACCAAATATATATTGTATACTGTATATAAAATATGAAGGTACTTCAAATATATATTATATGCTGAACATAAAATATCAAAGTACCCAAAGTATGC	T	8	hom_ref	SVTYPE=DEL;END=15286;SVLEN=-294;SUPPORT=7;STD_SPAN=.;STD_POS=.	GT:DP:AD	0/0:42:35,7
KMT2C_chr13_14408161_14474907	15149	svim.DEL.150	CGTCAAATATATATTCTATTCTGCACATAAAATATCATATTGCACCAAATATATATTGTATACTGTATATAAAATATGAAGGTACT	C	1	PASS	SVTYPE=DEL;END=15234;SVLEN=-85;SUPPORT=1;STD_SPAN=.;STD_POS=.	GT:DP:AD	./.:.:.,.
KMT2C_chr13_14408161_14474907	15574	svim.INS.243	C	CTGTGTAGCATATATTGTACATAAAATATCAAGGTACCGAAAATATATAGTGTAAACTGTAGATAAAATATCAAAGTACCCAAAGTATACATTATATACTCTACATAAAATATCAAAATACGCAAAA	1	PASS	SVTYPE=INS;END=15574;SVLEN=126;SUPPORT=1;STD_SPAN=.;STD_POS=.	GT:DP:AD	./.:.:.,.
KMT2C_chr13_14408161_14474907	15578	svim.DEL.151	ATATTATATACTGTGCATACTATAGCAAAGTACCCGAATATA	A	4	hom_ref	SVTYPE=DEL;END=15619;SVLEN=-41;SUPPORT=4;STD_SPAN=0.58;STD_POS=191.97	GT:DP:AD	0/0:43:39,4
KMT2C_chr13_14408161_14474907	15966	svim.DEL.152	ACATAAAATATCAAAGTACACAAAATATGCATTATGTACTGTACATAAATTATCAAAGGACCCAAAATATATATTATATAGTGTACATAAAATATCAAAATACCCAAAATATATATTATATACTGTACATAAAATACCAAAGTACCCAAAGTATATATTATATACTGTATAAAAAATATCAAAGTAGCCAAAATATGTATTATACACTGTACATAATATATGAAAGTACCCAAACATTTATAATAAACTGTACATAAAATATCAATGTACTCAAACTATATATTATGTGCGGTACTTAAGATATCAAAGTACCCATACTATATAGTATGTACTGTACTTAAAATATCAAAATACCCAAAATATATATTATATACGTTACATAAACTATCAAATACACAAAGTATGTATTACATACTGTACATAAAATAGCAAAGTTCCCAAAATATGTATTATATACTGTACATAAAATATGAAAGTAACCAACCATTTATAATAAACTCTACATAAAATACCAAAGTACCCAAACTGTGTATTATATACTCTC	A	1	PASS	SVTYPE=DEL;END=16509;SVLEN=-543;SUPPORT=1;STD_SPAN=.;STD_POS=.	GT:DP:AD	./.:.:.,.
KMT2C_chr13_14408161_14474907	16511	svim.INS.244	A	ATAAAATATCAAAGTACCCAAAATATATATTGTAAACTGTACATAAAATACCAAATTACCCAAACTGTGTATTTTATACTGTCCG	1	PASS	SVTYPE=INS;END=16511;SVLEN=84;SUPPORT=1;STD_SPAN=.;STD_POS=.	GT:DP:AD	./.:.:.,.
KMT2C_chr13_14408161_14474907	17255	svim.INS.245	T	TTACATAATGTACATAAATGTACATAAAATGTACATAAATGTACATAAAATG	16	PASS	SVTYPE=INS;END=17255;SVLEN=51;SUPPORT=13;STD_SPAN=0.28;STD_POS=0.14	GT:DP:AD	0/1:45:32,13
KMT2C_chr13_14408161_14474907	17528	svim.BND.47	N	[chrX:95590109[N	1	PASS	SVTYPE=BND;SUPPORT=1;STD_POS1=.;STD_POS2=.	GT:DP:AD	./.:.:.,.
KMT2C_chr13_14408161_14474907	17877	svim.DEL.153	ATATATTACATACTGTAAATAAAATATGAAGGTACCTCAAATATATATTATATTCTGTACATAAAATATCAAAGTACACCAAGTATATACTATATACTCTGCATAAAATATTAAATTACCCAAAATATGTATTGCATTGTGTACATAAAATATGAAAGTAACCAAACATTTATAATAAACTGTACATAAAATATCAAAGTACTCAAACTGTATATTATATACTGTACATAAAGTATCAAAGTACCCAAACTGTGTAGTATATACTGTACATAAAATATCAAGGTACCCAAAATATATATTGTAAACTGTAGATAAAATATCAAAGTACCCAAAATATATATTATATACTGTACATAAAATATGAAGGCACATCCAATATATACTATATTCTGTACATAAAATATCAAAGTACACCAAATGTATATTATATACTGTACAAAAAATATCAAAGTACCCAAAGTG	A	1	PASS	SVTYPE=DEL;END=18338;SVLEN=-461;SUPPORT=1;STD_SPAN=.;STD_POS=.	GT:DP:AD	./.:.:.,.
KMT2C_chr13_14408161_14474907	18299	svim.INS.246	T	TATTATGTACTGTACATAATATATTAAATCGCCCAAATACATATTGTATACTGTATATAAAATATGAAGGTACTTCAAATATATATTACATGCTGCACATAAATTATCAAAGTACCCAAAGTATGC	2	PASS	SVTYPE=INS;END=18299;SVLEN=125;SUPPORT=2;STD_SPAN=.;STD_POS=.	GT:DP:AD	./.:.:.,.
KMT2C_chr13_14408161_14474907	18349	svim.INS.247	A	ACTCTACATAAAATATGAAAGTACCCAAAATATATATTATATACTGTACATAAAATATCAAAGTACCCATAGTATGTATTATATC	1	PASS	SVTYPE=INS;END=18349;SVLEN=84;SUPPORT=1;STD_SPAN=.;STD_POS=.	GT:DP:AD	./.:.:.,.
KMT2C_chr13_14408161_14474907	18514	svim.DEL.154	AAACTGTACCTAAATTATCAAAGTACTCAAACTACATATTATATACAGTATATAAAATGTCAAAGTACCCAAACTGTATATTATATACTGTACATAATATATCAAAGTACCTGAATATATAGCATACTCTACATAAAATATCAAAGTACCCAAAGTGTGTATTATACACTGCACATAAAATATGAAGGTACATAAAATATATATTGTATTCTGTACATAAAATATCAAAGTACTCCAAATATATATTATATGCTGTACATAATATATTAAAGTCGCCCAAATATATATTATATACTGTACATAAAATATGAAGGTACATCAAATATATATTATATGCTGCACATAAAATATCAAAGTACCCAAAGTATGTGTTATATACTGTACATAAAATATCAAAGTACCCAAAGTATATATTATATACTGTACATAAAATATAAAATACCCCAAATATATATTATATGCTGTACATAAAATATCAAAGTACACAAAATATGCATTATGTACTGTACATAAATTATCAAAGGACCCAAAATATATATTATATAATGTACATAAAATATCAAAATACCCAAAATATATATTATATACTGTACATAAAATACCAAAGTACCCAAAGTATATATTATATACTGTATAAAAAATATCAAAGTAGCCAAAATATGTATTATACACTGTACATAATATATGAAAGTACCCAAATATTTATAATAAACTGTACATAAAATATCAATGTACTCAAACTATATATTATGTGCGGTACTTAAGATATCAAAGTACCCATACTATATAGTATGTACTGTACTTAAAATATCAAAATACCCAAAATATATATTATATACGTTACATAAACTATCAAATACACAAAGTATGTATTACATACTGTACATAAAATAGCAAAGTTCCCAAAATATGTATTATATACTGTACATAAAATATGAAAGTACCCAACCATTTATAATAAACTCTACATAAAATACCAAAGTACCCAAACTGTGTATTATATACTCTCCATAAAATATCAAAGTACCCAAAATATATATTGTC	A	5	hom_ref	SVTYPE=DEL;END=19557;SVLEN=-1043;SUPPORT=4;STD_SPAN=.;STD_POS=.	GT:DP:AD	0/0:40:36,4
KMT2C_chr13_14408161_14474907	19473	svim.DEL.155	AAACTCTACATAAAATACCAAAGTACCCAAACTGTGTATTATATACTCTCCATAAAATATCAAAGTACCCAAAATATATATTGTC	A	2	PASS	SVTYPE=DEL;END=19557;SVLEN=-84;SUPPORT=2;STD_SPAN=.;STD_POS=.	GT:DP:AD	./.:.:.,.
KMT2C_chr13_14408161_14474907	19555	svim.DEL.156	GTCAACTGTACATAAAATATCAAAGTACTCAATCTACATATTATATACAGTATATAAAATATCAAAGTACACAAACTGTATATTATATACTGTACATAATATATCAAAGTACCCAGAATATATAGCATACTGTACTTAAAATATCAAAGTACCCAAAATATATATTGTATACTGTACATAAAATATGAAGGTACATCAAAGATATATTATATTCTGTACATAAAATATCAAAGTACACCAAATATATATTATATGCTGTACATAATATATTAAAGTTGCCCATATATACATTATATACTGTACATAAAATATGAACGTACATCAAATATATAGTATATGCTGCACATAAAATATCAAAGTACCCAAAGTATGTATTATACACTGTACATAAAATATCAAAGTACCAAAAGTATATATTACATACTGTAAATAAAATATGAAGGTACCTCAAATATATATTATATTCTGTACATAAAATATCAAAGTACACCAAGTATATACTATATACTCTGCATAAAATATTAAATTACCCAAAATATGTATTGCATTGTGTACATAAAATATGAAAGTAACCAAACATTTATAA	G	7	hom_ref	SVTYPE=DEL;END=20140;SVLEN=-585;SUPPORT=6;STD_SPAN=.;STD_POS=.	GT:DP:AD	0/0:38:32,6
KMT2C_chr13_14408161_14474907	19717	svim.DEL.157	TATTGTATACTGTACATAAAATATGAAGGTACATCAAAGATAT	T	2	PASS	SVTYPE=DEL;END=19759;SVLEN=-42;SUPPORT=2;STD_SPAN=1.41;STD_POS=211.42	GT:DP:AD	./.:.:.,.
KMT2C_chr13_14408161_14474907	19748	svim.INS.248	C	CCGATAATACATATTATATACTGTACATAAAATATCAAAGGACCCAAAATAAACATTATATACTGTACATAAAATATCCAAAT	2	PASS	SVTYPE=INS;END=19748;SVLEN=82;SUPPORT=2;STD_SPAN=.;STD_POS=.	GT:DP:AD	./.:.:.,.
KMT2C_chr13_14408161_14474907	20350	svim.DEL.158	ATATTCTGTACATAAAATATCAAAGTACACCAAATGTATATTATATACTGTACATAAAATATCAAAGTACCCAAAGTGTATATTATATACTGTACATAAACTATGAAGGTTCATCAAATATATTTTATATTCTGCACATAATATATCAAAGTACAGCAAATATATATTATATACTGTACATAAAATATCAAAGTACCCAAAATATGTATTATATACTGTACATAAAATATGAAAGTAACCAAACATTTATAATAAACTGTACATAAAGTAACAAAGTACTCAAACTACATATTATATACAGTATATAAAATGTCAAATTACCCAAACTGTATATTATATACTGTACATAATATATCAAAGTACCCGAATATATAGCATACTGTACATAAAATATCAAAGTACCCAAAGTGTGTATTATACACTGCACATAAAATATGAAGGTACATAAAATATATATTG	A	1	PASS	SVTYPE=DEL;END=20808;SVLEN=-458;SUPPORT=1;STD_SPAN=.;STD_POS=.	GT:DP:AD	./.:.:.,.
KMT2C_chr13_14408161_14474907	20388	svim.INS.249	T	TATTATGTACTGTACATAATATATTAAATCGCCCAAATACATATTGTATACTGTATATAAAATATGAAGGTACTTCAAATATATATTACATGCTGCACATAAATTATCAAAGTACCCAAAGTATGC	1	PASS	SVTYPE=INS;END=20388;SVLEN=125;SUPPORT=1;STD_SPAN=.;STD_POS=.	GT:DP:AD	./.:.:.,.
KMT2C_chr13_14408161_14474907	20394	svim.DEL.159	ATACTGTACATAAAATATCAAAGTACCCAAAGTGTATATTATATACTGTACATAAACTATGAAGGTTCATCAAATATATTTTATATTCTGCACATAATATATCAAAGTACAGCAAATATATATTATATACTGTACATAAAATATCAAAGTACCCAAAATATGTATTATATACTGTACAT	A	8	hom_ref	SVTYPE=DEL;END=20572;SVLEN=-178;SUPPORT=7;STD_SPAN=19.03;STD_POS=128.57	GT:DP:AD	0/0:39:32,7
KMT2C_chr13_14408161_14474907	20584	svim.DEL.160	GTAACCAAACATTTATAATAAACTGTACATAAAGTAACAAAGTACTCAAACTACATATTATATACAGTATATAAAATGTCAAA	G	1	PASS	SVTYPE=DEL;END=20666;SVLEN=-82;SUPPORT=1;STD_SPAN=.;STD_POS=.	GT:DP:AD	./.:.:.,.
KMT2C_chr13_14408161_14474907	20937	svim.DEL.161	TGCTGCACATAAAATATCAAAGTACCCAAAGTATGTGTTATA	T	1	PASS	SVTYPE=DEL;END=20978;SVLEN=-41;SUPPORT=1;STD_SPAN=.;STD_POS=.	GT:DP:AD	./.:.:.,.
KMT2C_chr13_14408161_14474907	21958	svim.DEL.162	GAAAGTAACAAAACATTTATAATAAACTGTACATAAAATATC	G	1	PASS	SVTYPE=DEL;END=21999;SVLEN=-41;SUPPORT=1;STD_SPAN=.;STD_POS=.	GT:DP:AD	./.:.:.,.
KMT2C_chr13_14408161_14474907	22971	svim.DEL.163	CCAAAAGTATATATTACCTACTGTAAATAAAATGTGAAGATA	C	1	PASS	SVTYPE=DEL;END=23012;SVLEN=-41;SUPPORT=1;STD_SPAN=.;STD_POS=.	GT:DP:AD	./.:.:.,.
KMT2C_chr13_14408161_14474907	23401	svim.DEL.164	TATTATATACTGTACATAAAATATAAAACTACCCCAAATATATATTATATACTCTACATAAAATATCAAAGTACCCAAAATATATATTATATACTGTACATAATATATCAAAGTACCCATAGTATGTATTATATCCTGTACATAAAATATGAAAGTACGTCAAATATATATTCTATTCTGCACATAAAATATCATATTGCACCAAATATATATTGTATACTGTATATAAAATATGAAGGTACTTCAAATATATATTATATGCTGCACATAAAATATCAAAGTACCCAAAGTATGC	T	2	PASS	SVTYPE=DEL;END=23695;SVLEN=-294;SUPPORT=2;STD_SPAN=.;STD_POS=.	GT:DP:AD	./.:.:.,.
KMT2C_chr13_14408161_14474907	23736	svim.INS.250	A	ATATATTCTATACTGTACAAAAAATATCAAAGTACCCAAAGCATG	1	PASS	SVTYPE=INS;END=23736;SVLEN=44;SUPPORT=1;STD_SPAN=.;STD_POS=.	GT:DP:AD	./.:.:.,.
KMT2C_chr13_14408161_14474907	23915	svim.DEL.165	GTATATAAAATATCAAAGTACTCAAACTACATATTATATACAGTATATAAAATATCAAAGTACCCAAACTATATATTATATA	G	2	PASS	SVTYPE=DEL;END=23996;SVLEN=-81;SUPPORT=2;STD_SPAN=2.12;STD_POS=52.68	GT:DP:AD	./.:.:.,.
KMT2C_chr13_14408161_14474907	24596	svim.INS.251	G	GAAATTACATCAAATATATATTATATTAGGTACATAAAATATGAAAGTACATGAAATATAGATTTATACTCTACATAAAATACC	1	PASS	SVTYPE=INS;END=24596;SVLEN=83;SUPPORT=1;STD_SPAN=.;STD_POS=.	GT:DP:AD	./.:.:.,.
KMT2C_chr13_14408161_14474907	24951	svim.DEL.166	GTCAACTGTACATAAAATATCAAAGTACTCAATCTACATATTATATACAGTATATAAAATATCAAAGTACACAAACTGTATATTATATACTGTACATAATATATCAAAGTACCCAGAATATATAGCATACTGTACTTAAAATATCAAAGTACCCAAAATATATATTGTATACTGTACATAAAATATGAAGGTACATCAAAGATATATTATATTCTGTACATAAAATATCAAAGTACACCAAATATATATTATATGCTGTACATAATATATTAAAGTTGCCCATATATACATTATATACTGTACATAAAATATGAACGTACATCAAATATATAGTATATGCTGCACATAAAATATCAAAGTACCCAAAGTATGTATTATACACTGTACATAAAATATCAAAGTACCAAAAGTATATATTACATACTGTAAATAAAATATGAAGGTACCTCAAATATATATTATATTCTGTACATAAAATATCAAAGTACACCAAGTATATACTATATACTCTGCATAAAATATTAAATTACCCAAAATATGTATTGCATTGTGTACATAAAATATGAAAGTAACCAAACATTTATAA	G	1	PASS	SVTYPE=DEL;END=25536;SVLEN=-585;SUPPORT=1;STD_SPAN=.;STD_POS=.	GT:DP:AD	./.:.:.,.
KMT2C_chr13_14408161_14474907	24959	svim.DEL.167	TACATAAAATATCAAAGTACTCAATCTACATATTATATACAGTATATAAAATATCAAAGTACACAAACTGTATATTATATACTGTACATAATATATCAAAGTACCCAGAATATATAGCATACTGTACTTAAAATATCAAAGTACCC	T	9	PASS	SVTYPE=DEL;END=25104;SVLEN=-145;SUPPORT=8;STD_SPAN=22.59;STD_POS=76.76	GT:DP:AD	0/1:29:21,8
KMT2C_chr13_14408161_14474907	25246	svim.INS.252	T	TCTGTACATAAAATATGAAAGTAGCCAAACATTTATAATAA	1	PASS	SVTYPE=INS;END=25246;SVLEN=40;SUPPORT=1;STD_SPAN=.;STD_POS=.	GT:DP:AD	./.:.:.,.
KMT2C_chr13_14408161_14474907	25322	svim.DEL.168	GTATTATACACTGTACATAAAATATCAAAGTACCAAAAGTATATATTACATACTGTAAATAAAATATGAAGGTACCTCAAATATATATTATATTCTGTACATAAAATATCAAAGTACACCAAGTATATACTATATACTCTGCATAAAATATTAAATTACCCAAAATATGTATTGCATTGTGTACATAAAATATGAAAGTAACCAAACATTTATAATAAACTGTACATAAAATATCAAAGTACTCAAACTGTATATTATATACTGTACATAAAGTATCAAAGTACCCAAACTGTGTAGTATATACTGTACATAAAATATCAAGGTACCCAAAATATATATTGTAAACTGTAGATAAAATATAAAAGTACCCAAAATATATATTATATACTGTACATAAAATATGAAGGCACATCCAATATATATTATATTCTGTACATAAAATATCAAAGTACACCAAATGTA	G	2	PASS	SVTYPE=DEL;END=25783;SVLEN=-461;SUPPORT=2;STD_SPAN=.;STD_POS=.	GT:DP:AD	./.:.:.,.
KMT2C_chr13_14408161_14474907	25392	svim.DEL.169	GGTACCTCAAATATATATTATATTCTGTACATAAAATATCAAAGTACACCAAGTATATACTATATACTCTGCATAAAATATTAAAT	G	3	hom_ref	SVTYPE=DEL;END=25477;SVLEN=-85;SUPPORT=3;STD_SPAN=.;STD_POS=.	GT:DP:AD	0/0:30:27,3
KMT2C_chr13_14408161_14474907	25658	svim.INS.253	T	TTATATTAGGTACAGAAAATATGAAAGTACATCAAATATAG	1	PASS	SVTYPE=INS;END=25658;SVLEN=40;SUPPORT=1;STD_SPAN=.;STD_POS=.	GT:DP:AD	./.:.:.,.
KMT2C_chr13_14408161_14474907	26330	svim.DEL.170	ATATGCTGCACATAAAATATCAAAGTACCCAAAGTATGTGTTATATAC	A	1	PASS	SVTYPE=DEL;END=26377;SVLEN=-47;SUPPORT=1;STD_SPAN=.;STD_POS=.	GT:DP:AD	./.:.:.,.
KMT2C_chr13_14408161_14474907	27069	svim.DEL.171	TCAAAGTAGCCAAAATACATATTGTATACTGTACATAAAAT	T	3	hom_ref	SVTYPE=DEL;END=27109;SVLEN=-40;SUPPORT=3;STD_SPAN=0.58;STD_POS=103.06	GT:DP:AD	0/0:37:34,3
KMT2C_chr13_14408161_14474907	27659	svim.DEL.172	TTAAATCGCCCAAATATATATTGTATACTGTATATAAAATATGAAGGTACTTCAAATATATATTATAAGCTGCACATAAAATATCAAAGTACCCAAGGTATGCATTACATAC	T	3	hom_ref	SVTYPE=DEL;END=27770;SVLEN=-111;SUPPORT=3;STD_SPAN=24.25;STD_POS=125.93	GT:DP:AD	0/0:36:33,3
KMT2C_chr13_14408161_14474907	28291	svim.DEL.173	TACATCAAATATATACTATATGCTGCACATAAAATATCAAAGTATCCAAAGTATGTATTATATACTGTACATAAAATATCAAAGTACCAAAAGTATATATTACCTACTGTAAATAAAATATGAAGGTACCTCAAATATATATTATATTCTGTACATGAAATATCAAAGTACACCAAGTATATACTATATACTCTACATAAAATATTAAATTACCCAAAATATGTATTGTATTGTGTACATAAATTATGAAAGTAACCAAACATTTATAATAAACTGTACATAAAATATCAAAGTACTCAAACATTATATTATATACTGTACATAAAGTATCAAAGTACCCAAACTGTGTAGTATATACTGTACATAAAATATCAAGGTACCCAAAATGTATATTGTAAACTGTAGATAAAATATCAAAGTACCCAAAATATATATTATATACTGTACATAAAATATGAAGGCACATCCAATATATATTATATTCTGTACATAAAATATCAAAGTACACCAAATGTATATTATATACTGTACATAAAATAAAAAACTACCCCAAATATATATTATATACTCTACATAAAATATCAAAGTACCCAAAATATATATTATACACTGTACATAAAATATCAAAGTACCCATAGTATGTATTATATCCTGTACATAAAATATGAAGGTACATCAAATATATATTCTATTCTGCACATAAAATATCATATTGCACCAAATATATATTGTATACTGTATATAAAATATGAAGGTACTTCAAATATATATTATATGCTGCACATAAAATATCAAAGTACCCAAAGTATGCATTACATACTGTACATAAAATATCAAAGTACCCAAAGTGTATATTATATACTGTACATAAAATATGAAGGTTCATCAAATATATTTTATATTCTGCACATAATATATCAAAGTACAGCAAATATATATTATATACTGTACATAAAATAACAAAGTACCAAAAATATGTATTATATACTGTACATAAAATATGAAAGTAACAAAATATTTATAATAAACTGTATATAAAATATCAAAGTACTCAAACTACATATTATATACAGTATATAAAATATCAAAGTACCCAAACTGTATATTATATACTGTACATACTATATCAAAGTACCCGAATATATAGCATACTGTACATAAAATATCAAAGTACCCAAAATATATATTGTATACTGTACATAAAATATGAAGGTACATCTAAGATATATTATATTCTGTACATAAAATATCAAATTACACCAAATATATATTATATGCTGTACATAATATATTAAAGTCGACCAAATATATATTATATACTGTACATAAAATATGAAGA	T	1	PASS	SVTYPE=DEL;END=29629;SVLEN=-1338;SUPPORT=1;STD_SPAN=.;STD_POS=.	GT:DP:AD	./.:.:.,.
KMT2C_chr13_14408161_14474907	28650	svim.BND.48	N	N[KMT2C_chr13_14464876_14502703:23043[	1	PASS	SVTYPE=BND;SUPPORT=1;STD_POS1=.;STD_POS2=.	GT:DP:AD	./.:.:.,.
KMT2C_chr13_14408161_14474907	28819	svim.DEL.174	TACATAAAATAAAAAACTACCCCAAATATATATTATATACTCTACATAAAATATCAAAGTACCCAAAATATATATTATACACTGTACATAAAATATCAAAGTACCCATAGTATGTATTATATCCTGTACATAAAATATGAAGGTACATCAAATATATATTCTATTCTGCACATAAAATATCATATTGCACCAAATATATATTGTATACTGTATATAAAATATGAA	T	10	PASS	SVTYPE=DEL;END=29043;SVLEN=-224;SUPPORT=9;STD_SPAN=66.44;STD_POS=30.01	GT:DP:AD	0/1:29:20,9
KMT2C_chr13_14408161_14474907	29788	svim.DEL.175	AATGTCAAAGTACACCAAGTATATACTATATACTCTGCATAAAATATTAAATTACCCAAAATATGTATTGTATTGTGTACATAAAATATGAAAGTAACCAAACATTTATAATAAACTGTACATAAAATATCAAAGTACTCAAACTGTATATTATATACTGTACATAAAGTATCAAAGTACCCAAACTGTGTAGTATATACTGTACATAAAATATCAAGGTACCCAAAATATATATTGTAAACTGTAGATAAAATATCAAAATACCCAAACTATATATTATATACTGTACATAAAATATGAAGGCACATCAAATATATATTATATTCTGTACATGAAATATCAAAGTACACCAAATGTATATTATATACTGTACATAAAATATCAAAGTACCCAAAGTGTATATTATATACTGTACATAAAATATGAAGGTTCATCAAATATATTTTATATTCTGCACATAAT	A	1	PASS	SVTYPE=DEL;END=30249;SVLEN=-461;SUPPORT=1;STD_SPAN=.;STD_POS=.	GT:DP:AD	./.:.:.,.
KMT2C_chr13_14408161_14474907	30079	svim.DEL.176	AAAATATGAAGGCACATCAAATATATATTATATTCTGTACATG	A	2	PASS	SVTYPE=DEL;END=30121;SVLEN=-42;SUPPORT=2;STD_SPAN=.;STD_POS=.	GT:DP:AD	./.:.:.,.
KMT2C_chr13_14408161_14474907	30081	svim.DEL.177	AATATGAAGGCACATCAAATATATATTATATTCTGTACATGAAATATCAAAGTACACCAAATGTATATTATATACTGTACATAAAATATCAAAGTACCCAAAGTGTATATTATATACTGTACATAAAATATGAAGGTTCATCAAATATATTTTATATTCTGCACATAAT	A	1	PASS	SVTYPE=DEL;END=30249;SVLEN=-168;SUPPORT=1;STD_SPAN=.;STD_POS=.	GT:DP:AD	./.:.:.,.
KMT2C_chr13_14408161_14474907	30347	svim.DEL.178	CAAACATTTATAATAAACTGTACATAAAGTAACAAAGTACTCAAACTACATATTATATACAGTATATAAAATGCCAAAGTACCCAAACTGTATATTATATACTGTACATAATATATCAAAGTACCCGAATATATAGCATACTGTACATAAAATATCAAAGTACCCAAAGTGTGTATTATACACTGCACATAAAATATGAAGGTACAT	C	1	PASS	SVTYPE=DEL;END=30553;SVLEN=-206;SUPPORT=1;STD_SPAN=.;STD_POS=.	GT:DP:AD	./.:.:.,.
KMT2C_chr13_14408161_14474907	30502	svim.DEL.179	CAAAGTACCCAAAGTGTGTATTATACACTGCACATAAAATATGAAGGTACATAAAATATATATTGTATTCTGTATATAAAATA	C	8	hom_ref	SVTYPE=DEL;END=30584;SVLEN=-82;SUPPORT=8;STD_SPAN=1.67;STD_POS=174.45	GT:DP:AD	0/0:41:33,8
KMT2C_chr13_14408161_14474907	30511	svim.DEL.180	CAAAGTGTGTATTATACACTGCACATAAAATATGAAGGTACA	C	1	PASS	SVTYPE=DEL;END=30552;SVLEN=-41;SUPPORT=1;STD_SPAN=.;STD_POS=.	GT:DP:AD	./.:.:.,.
KMT2C_chr13_14408161_14474907	30711	svim.DEL.181	TCAAAGTACCCAAAGTATATATTATATACCGTACAAAAAATATCAAAGTAGCCAAAATATGTATTATACACTGTACATAATATATGAAAGTACCCAAACATTTATAATAAACTGTACATAAAATATCAATGTACTCAAACTATATATTATGTGCGCTACATAAGATATCAAAGTACCCATACTATATAGTATATACTGTACTTAAAATATCAAAATACCCAAAATATATATTATATACGTTACATAAACTATCAAATACACAAAGTATGTATCATATACTGTACATAAAATAGCAAAGTTCCCAAAATATGTATTATATACTGTACATAAAATATGAAAGTACCCAACCATTTATAATAAAGTCTACATAAAATAC	T	1	PASS	SVTYPE=DEL;END=31086;SVLEN=-375;SUPPORT=1;STD_SPAN=.;STD_POS=.	GT:DP:AD	./.:.:.,.
KMT2C_chr13_14408161_14474907	31139	svim.INS.254	A	ATAGTATGTATTATATCCTGTACATAAAATATGAAGGTACATC	1	PASS	SVTYPE=INS;END=31139;SVLEN=42;SUPPORT=1;STD_SPAN=.;STD_POS=.	GT:DP:AD	./.:.:.,.
KMT2C_chr13_14408161_14474907	31229	svim.DEL.182	TATATTATATACTGTACATAAAATATCAAAGTACCCATAATAC	T	1	PASS	SVTYPE=DEL;END=31271;SVLEN=-42;SUPPORT=1;STD_SPAN=.;STD_POS=.	GT:DP:AD	./.:.:.,.
KMT2C_chr13_14408161_14474907	31450	svim.DEL.183	CTGTACATAAAATATGAAAGTAACAAAACATTTATAATAAACTGTACATAAAATATCAAAGTACTCAAACTATATATCATATACTGTACATAAAATATCAAAGTACCCAAACTGTGTATTATTACATACTGTATATAAAATATCAAAGTACCTGAAATATATATTTTATACTGTACATAAAATATCAAAGTACCCAAAATATATACTATATACTGTACATAAAATATGAAGGTACATCAAATATATATTATATCCTGTACATAAAATATCAAAGTACTCCTATTATATATTGTGTACTGTACATAATATATTAAATCGCCCAAATATATATTGTATACTGTATATAAAATATGAAGGTACTTCAAATATATATTATATGCTGCACATAAAATATCAAAGTACCCAAAGTATGCATTACATACTGTACATAAAATATCAAAGTACACAAATTATATATTATATTCTGTACACAAAATATGTAGGTTCATCAAATATATTTTATATTCTGTACATAATATATCAAAGTACATCAAATATATATTATATACGGTACATAAAATATCAAAGTACCCAAAATATGTACTATTTACTGTACATAAAATATGAAAGTAACCAAACTTTTATAATAAACTGTACATAAAATATCAAAGTACTCAATCTACATATTATATACAGTATATAAAATATCAAAGTACACAAACTGTATATTATATACTGTACATAATATATCAAAGTACCCAGAATATATAGCATACTGTACATACAATATCAAAGTACCCAGAATGTATATTGTATACTGTACATAAAATATGAAGGTACATCAAAGATATATTATATTCTGTACATAAAATATCAAAGTACACCAAATATATATTATATGCTGTACATAATATATTAAAGTTGCCCATATATACATTTTATACTGTACATAAAATATGAAGGTACATCAAATATATAGTATATGCTGCACATAAAATATCAAAGTACCCAAAGTATGTATTATATACTGTACATAAAATATCAAAGTACCAAAAGTATATATTACCTACTGTAAATAAAATATGAAGATACCTCAAATATATATTATATTCTGTACATGAAATATCAAAGTACACCAAGTATATACTATATACTCTACATAAAATATTAAATTACCCACAATATGTATTGTATTG	C	2	PASS	SVTYPE=DEL;END=32624;SVLEN=-1174;SUPPORT=2;STD_SPAN=.;STD_POS=.	GT:DP:AD	./.:.:.,.
KMT2C_chr13_14408161_14474907	31899	svim.DEL.184	TTATATATTATATTCTGTACACAAAATATGTAGGTTCATCAA	T	1	PASS	SVTYPE=DEL;END=31940;SVLEN=-41;SUPPORT=1;STD_SPAN=.;STD_POS=.	GT:DP:AD	./.:.:.,.
KMT2C_chr13_14408161_14474907	32198	svim.INS.255	A	ATTTATACGTTACATAAACTATCAAATACACAAAGTATGTATT	1	PASS	SVTYPE=INS;END=32198;SVLEN=42;SUPPORT=1;STD_SPAN=.;STD_POS=.	GT:DP:AD	./.:.:.,.
KMT2C_chr13_14408161_14474907	32924	svim.DEL.185	TAAAATATAAAACTACCCCAAATATATCTTATATACTGTACATAAAATATCAAAGTACCCAAAATATATATTATATACTGTACATAATATATCAAAGTACCCATAGTATGTATTATATCCTGTACATAAAATATGAAAGTACGTCAAATATATATTCTATTCTGCACATAAAATATCATATTGCACCAAATATATATTGTATACTGTATATAAAATATG	T	18	hom_ref	SVTYPE=DEL;END=33142;SVLEN=-218;SUPPORT=15;STD_SPAN=63.75;STD_POS=19.19	GT:DP:AD	0/0:102:87,15
KMT2C_chr13_14408161_14474907	33817	svim.INS.256	C	CATCAAATATATATTCTATTCTGCACATAAAATATCATATTGCA	1	PASS	SVTYPE=INS;END=33817;SVLEN=43;SUPPORT=1;STD_SPAN=.;STD_POS=.	GT:DP:AD	./.:.:.,.
KMT2C_chr13_14408161_14474907	34461	svim.DEL.186	AACTGTACATAAAATATCAAAGTAGCCAAAATATATATAGTATACCGTACATAAAATATAAAAGTACCCCAAATATGTATTATATACTGTACATAAAATATCAAAGTACCCAAAGTATATATTATATACTGTACATAAAATATAAAATACCCCAAATATA	A	6	hom_ref	SVTYPE=DEL;END=34620;SVLEN=-159;SUPPORT=5;STD_SPAN=45.56;STD_POS=15.76	GT:DP:AD	0/0:146:141,5
KMT2C_chr13_14408161_14474907	35244	svim.DEL.187	CCTATTATATATTGTGTACTGTACATAATATATTAAATCGCCCAAATATATATTGTATACTGTATATAAAATATGAAGGTACTTCAAATATATATTATATGCTGCACATAAAATATCAAAGTACCCAAGGTATGCATTACATACTGTACATAAAATATCAAAGTACACATATTATATATTATATAATATACATAAAATATGAAGGTTCAT	C	2	PASS	SVTYPE=DEL;END=35453;SVLEN=-209;SUPPORT=2;STD_SPAN=.;STD_POS=.	GT:DP:AD	./.:.:.,.
KMT2C_chr13_14408161_14474907	35380	svim.INS.257	T	TTACATAATGTACATAAATGTACATAAAATGTACATAAATGTACATAAAATG	1	PASS	SVTYPE=INS;END=35380;SVLEN=51;SUPPORT=1;STD_SPAN=.;STD_POS=.	GT:DP:AD	./.:.:.,.
KMT2C_chr13_14408161_14474907	35517	svim.INS.258	A	ACATAAAATATCAAAGTACCAAAAATATCTATTATATACTGTACATAAAATATGAAAATAACCAAACATTTATAATAAACTATACATAAAATATCAAAGTACTCAATCTACATATTATATACAGTATATAAAATATCAAAGTACACAAACTGTATATTATATACTGTACATAATATATCAAAGTACCCAGAATATATAGCATACTGTACATAAAATATCAAAGTACCCAAAATATATATTGTACACTGTACATAAAATATGAAGGTACATCAAAGATATATTATATTCTGTACATAAAATATCAAAGTACACATAATATATATTATGTACTGTACATAATATATTAAATCGCCCAAATATATATTGTATACTGTATATAAAATATGAAGGTACTTCAAATATATATTATATGCTGCACATAAATTATCAAAGTACCCAAAGTATGCATTATATACTGTACATAAAATATCAAAGTACAGAAATTATATGTTATATACTGTACATAAAATATGTAGGTTCATCAAATATATTTTATATTCTGTACATAATATATCAAAGTACATCAAATATATATTATATACTGTT	1	PASS	SVTYPE=INS;END=35517;SVLEN=584;SUPPORT=1;STD_SPAN=.;STD_POS=.	GT:DP:AD	./.:.:.,.
KMT2C_chr13_14408161_14474907	35551	svim.DEL.188	TATACTGTACATAAAATATGAAAGTAACCAAACATTTATAATAAACTGTACATAAAATATCAAAGTACTCAGTCTACATATTATATACAGTATATAAAATATCAAAGTACACACACTGTATATTATATACTGTACATAATATATCAAAATACCCAGAATATATAGC	T	2	PASS	SVTYPE=DEL;END=35716;SVLEN=-165;SUPPORT=2;STD_SPAN=.;STD_POS=.	GT:DP:AD	./.:.:.,.
KMT2C_chr13_14408161_14474907	35609	svim.DEL.189	ATCAAAGTACTCAGTCTACATATTATATACAGTATATAAAATATCAAAGTACACACACTGTATATTATATACTGTACATAATATATCAAAATACCCAGAATATATAGCATACTGTACATAAAATATCAAAGTACCCAAAATATATATTGTATACTGTACATAAAATATGAAGGTACATCAAAGATATATTATATTCTGTACATAAAATATCAAACTACACCAAATATATATTATATGCTGTACATAATATATTAAAGTTGCCCATATATACATTATATACTGTACTTAAAATATGAACGTACATCAAATATATAGTATATGCTGCACATAAAATATCAAAGTACCCAAAGTATGTATTATACACTGTACATAAAATATCAAAGTACCAAAAGTATATATTACATACTGTAAATAAAATATGAAGGTACCTCAAATATATATTATATTCTGTACATAAAACATCAAAGTACACCAAGTATATACTATATACTCTGCATAAAATATTAAATTACCCAAAATATGTATTGCATTGTGTACATAAAATATGAAAGTAACCAAACATTTATAATAAACTGTACATAAAATT	A	1	PASS	SVTYPE=DEL;END=36194;SVLEN=-585;SUPPORT=1;STD_SPAN=.;STD_POS=.	GT:DP:AD	./.:.:.,.
KMT2C_chr13_14408161_14474907	35837	svim.DEL.190	TATTATATGCTGTACATAATATATTAAAGTTGCCCATATATAC	T	1	PASS	SVTYPE=DEL;END=35879;SVLEN=-42;SUPPORT=1;STD_SPAN=.;STD_POS=.	GT:DP:AD	./.:.:.,.
KMT2C_chr13_14408161_14474907	35962	svim.DEL.191	GTATTATACACTGTACATAAAATATCAAAGTACCAAAAGTATATATTACATACTGTAAATAAAATATGAAGGTACCTCAAATATATATTATATTCTGTACATAAAACATCAAAGTACACCAAGTATATACTATATACTCTGCATAAAATATTAAATTACCCAAAATATGTATTGCATTGTGTACATAAAATATGAAAGTAACCAAACATTTATAATAAACTGTACATAAAATTTCAAAGTACTCAAACTGTATATTATATACTGTACATAAAGTATCAAAGTACCCAAACTGTGTAGTATATACTGTACATAAAATATCAAGGTACCCAAAATATATATTGTAAACTGTAGATAAAATATCAAAGTACCCAAAATATATATTATATACTGTACATAAAATATGAAGGCACATCCAATATATACTATATTCTGTACATAAAATATCAAAGTACACCAAATGTA	G	2	PASS	SVTYPE=DEL;END=36423;SVLEN=-461;SUPPORT=2;STD_SPAN=.;STD_POS=.	GT:DP:AD	./.:.:.,.
KMT2C_chr13_14408161_14474907	36424	svim.INS.259	T	TATTATGTACTGTACATAATATATTAAATCGCCCAAATACATATTGTATACTGTATATAAAATATGAAGGTACTTCAAATATATATTACATGCTGCACATAAATTATCAAAGTACCCAAAGTATGC	5	hom_ref	SVTYPE=INS;END=36424;SVLEN=125;SUPPORT=4;STD_SPAN=.;STD_POS=.	GT:DP:AD	0/0:191:187,4
KMT2C_chr13_14408161_14474907	36557	svim.INS.260	T	TACGTTACATAAACTATCAAATACACAATGTATGTATTATATACTGTACATAAAATAGCAAAGTTCCCAAAATATGTATTATATACTGTACATAAAATATGAAAGTACCCAACCATTTATAATAAACTCTACATAAAATACCAAAGTACCCAAACTGTGTATTATATACTGTCCATAAAATATCAAAGTACCCAAAATATATATTGTAA	1	PASS	SVTYPE=INS;END=36557;SVLEN=208;SUPPORT=1;STD_SPAN=.;STD_POS=.	GT:DP:AD	./.:.:.,.
KMT2C_chr13_14408161_14474907	37177	svim.INS.261	T	TTATACACTGTACATAAAATATCAAAATACCCAAAATATATATTATATACTGTACATAAATACCAAAGTACCCAAAGTATATATTATATACCGTACAAAAAATTATCAAAGTAGCCAAAATATGTATTATACCCTGTACATAATATATGAAAGTACCCAAACATTTACAATAAACTGTACATAAAATATCAATGTACTCAAACTACATATTATGTGCGGCACATAAGATATCAAAGTACCCATACTATATAGTATATACTGTACTTAAAATATCAAAATACCCAAAATAAATATATATACGTTACATAAACTATCAAATACACAAAGTATGTATTATATACTGTACATAAAATAGCAAAGGACCCAAAATATATA	1	PASS	SVTYPE=INS;END=37177;SVLEN=374;SUPPORT=1;STD_SPAN=.;STD_POS=.	GT:DP:AD	./.:.:.,.
KMT2C_chr13_14408161_14474907	37558	svim.INS.262	T	TGCTGTACAGAATATATTAAAGTCGACCAAATATATATTATATACTGTACATAAAATATGAAGGTACATCAA	2	PASS	SVTYPE=INS;END=37558;SVLEN=94;SUPPORT=2;STD_SPAN=32.53;STD_POS=16.97	GT:DP:AD	./.:.:.,.
KMT2C_chr13_14408161_14474907	37559	svim.INS.263	A	ACTGTACATAAAATATAAAAATACCCAAAATATATATTATATACTGTACATAAAATACCAAAGTACCCAAAGTATATATTATATACCGTACAAAAAATATCAAAGTAGCCAAAATATGTATTATACACTGTACATAATATATAAAAGTACCCAAACATTTATAATAAACTGTACATAAAATATCAATGTACTCAAACTATATATTATGTGCGGCACATAAGATATCAAAGTACCCATACTATATAGTATATACTGTACTTAAAATACCAAAATACCCAAAATATATATTATATACGTTACATAAACTATCAAATACACAATGTATGTATTATATACTGTACATAAAATTGCAAAGTTCCCAAAATATG	3	hom_ref	SVTYPE=INS;END=37559;SVLEN=367;SUPPORT=3;STD_SPAN=2.0;STD_POS=1.0	GT:DP:AD	0/0:205:202,3
KMT2C_chr13_14408161_14474907	37659	svim.INS.264	A	ATAAAATATCAAAGTACCCAAAATATATATTGTAAACTGTACATAAAATACCAAATTACCCAAACTGTGTATTTTATACTGTCCG	6	hom_ref	SVTYPE=INS;END=37659;SVLEN=84;SUPPORT=5;STD_SPAN=0.89;STD_POS=29.09	GT:DP:AD	0/0:206:201,5
KMT2C_chr13_14408161_14474907	37851	svim.INS.265	A	ATATATTGTATACTGTACATAAAATATGAAGGTACATGAAAGATATATTATATTCTGTACATAAGATATCAAAGTACACCAAATGTATATTATATGCTGTACATAATATATTAAAGTTGCCCAAATATATATTATATACTGTACATAAAATATGAAGGTACATCAAATATATAGTATATGCTGCACATAAAATATCAAAGTACCCAAAGTATGTATTATATACTGTACATAAAATACCAAAGTACCCAAATTATATATTATATACTGTACATAAAATATAAAATACCCCAAAT	2	PASS	SVTYPE=INS;END=37851;SVLEN=292;SUPPORT=2;STD_SPAN=.;STD_POS=.	GT:DP:AD	./.:.:.,.
KMT2C_chr13_14408161_14474907	38044	svim.DEL.192	TCAAAGTACTCAAACTATATATCATATACTGTACATAAAATATCAAAGTACCCAAACTGTGTATTATTATATACTGTATATAAAATATCAAAGTACCTGAAATATATATTGTATACTGTACATAAAATATCAAAGTACCCAAAATATATACTATATACTGTACATAAAATATGAAGGTACATCAAATATATATTATATCCTGTACATAAAATAA	T	1	PASS	SVTYPE=DEL;END=38257;SVLEN=-213;SUPPORT=1;STD_SPAN=.;STD_POS=.	GT:DP:AD	./.:.:.,.
KMT2C_chr13_14408161_14474907	39449	svim.DEL.193	TTATATACTGTACATAAAATATAAAACTACCCCAAATATATCTTATATACTCTACATAAAATATCAAAGTACCCAAAATATATATTATATACTGTACATAATATATCAAAGTACCCATAGTATGTATTATATCCTGTACATAAAATATGAAAGTACGTCAAATATATATTCTATTCTGCACATAAAATATCATATTGCACCAAATATATATTGTATACTGTATATAAAATATGAAGGTACTTCAAATATATATTATATGCTGCACATAAAATATCAAAGTACCCAAAGTATGCAT	T	6	hom_ref	SVTYPE=DEL;END=39743;SVLEN=-294;SUPPORT=5;STD_SPAN=0.55;STD_POS=3.01	GT:DP:AD	0/0:236:231,5
KMT2C_chr13_14408161_14474907	39503	svim.DEL.194	CATAAAATATCAAAGTACCCAAAATATATATTATATACTGTACATAATATATCAAAGTACCCATAGTATGTATTATATCCTGTACATAAAATATGAAAGTACGTCAAATATATATTCTATTCTGCACATAAAATATCATATTGCACCAAATATATA	C	4	hom_ref	SVTYPE=DEL;END=39658;SVLEN=-155;SUPPORT=4;STD_SPAN=26.0;STD_POS=46.5	GT:DP:AD	0/0:236:232,4
KMT2C_chr13_14408161_14474907	40029	svim.INS.266	C	CTGTGTAGCATATACTGTACATAAAATATCAAGGTACCCAAAATATATAGTGTAAACTGTAGATAAAATATCAAAGTACACAAAGTATACATTATATACTCTACATAAAATATCAAAATACGCAAAA	1	PASS	SVTYPE=INS;END=40029;SVLEN=126;SUPPORT=1;STD_SPAN=.;STD_POS=.	GT:DP:AD	./.:.:.,.
KMT2C_chr13_14408161_14474907	40102	svim.INS.267	T	TACACAAAATATGTATTATATACTGTACATAAAATTCCAAAGG	1	PASS	SVTYPE=INS;END=40102;SVLEN=42;SUPPORT=1;STD_SPAN=.;STD_POS=.	GT:DP:AD	./.:.:.,.
KMT2C_chr13_14408161_14474907	40430	svim.DEL.195	ATCAAAGTACACAAAATATGCATTATGTACTGTACATAAATTATCAAAGGACCCAAAATATATATTATATAGTGTACATAAAATATCAAAATACCCAAAATATATATTATATACTGTACATAAAATACCAAAGTACCCAAAGTATATATTATATACTGTATAAAAAATATCAAAGTAGCCAAAATATGTATTATACACTGTACATAATATATGAAAGTACCCAAACATTTATAATAAACTGTACATAAAATATCAATGTACTCAAATTATATATTATGTGCGGTACTTAAGATATCAAAGTACCCATACTATATAGTATGTACTGTACTTAAAATATCAAAATACCCAAAATATATATTATATACGTTACATAAACTATCAAATACACAAAGTATGTATTACATACTGTACATAAAATAGCAAAGTTCCCAAAATATGTATTATATACTGTACATAAAATATGAAAGTAACCAACCATTTATAATAAACTCTACATAAAATACCAAAGTACCCAAACTGTGTATTATATACTCTCCATAAAAT	A	3	hom_ref	SVTYPE=DEL;END=40972;SVLEN=-542;SUPPORT=3;STD_SPAN=0.58;STD_POS=14.72	GT:DP:AD	0/0:252:249,3
KMT2C_chr13_14408161_14474907	40966	svim.INS.268	A	ATAAAATATCAAAGTACCCAAAATATATATTGTAAACTGTACATAAAATACCAAATTACCCAAACTGTGTATTTTATACTGTCCG	12	hom_ref	SVTYPE=INS;END=40966;SVLEN=84;SUPPORT=10;STD_SPAN=0.52;STD_POS=5.86	GT:DP:AD	0/0:253:243,10
KMT2C_chr13_14408161_14474907	41885	svim.DEL.196	CTGTACATAAAACATGAAAGTAACCAAACATTTATAATAAACTGTACTTAAAATATCAAAGTACTCAATCTACATATTATATACAGTATATAAAATATCAAAGTACACAAACTGTATATTATATACTGTACATAATATATCAAAGTACCCAGAATATATAGCATACTGTACTTAAAATATCAAAGTACCCAAAATATATATTGTATACTGTACATAAAATATGAAGGTACATCAAAGATATATTATATTCTGTACATAAAATATCAAAGTACACCAAATATATATTATATGCTGTACATAATATATTAAAGTTGCCCATATATACATTATATACTGTACATAAAATATGAACGTACATCAAATATATAGTATATGCTGCACATAAAATATCAAAGTACCCAAAGTATGTATTATACACTGTACATAAAATATCAAAGTACCAAAAGTATATATTACATACTGTAAATAAAATATGAAGGTACCTCAAATATATATTATATTCTGTACATAAAATATCAAAGTACACCAAGTATATACTATATACTCTGCATAAAATATTAAATTACCCAAAATATGTATTGCATTG	C	1	PASS	SVTYPE=DEL;END=42470;SVLEN=-585;SUPPORT=1;STD_SPAN=.;STD_POS=.	GT:DP:AD	./.:.:.,.
KMT2C_chr13_14408161_14474907	42167	svim.DEL.197	TATTATATGCTGTACATAATATATTAAAGTTGCCCATATATAC	T	2	PASS	SVTYPE=DEL;END=42209;SVLEN=-42;SUPPORT=2;STD_SPAN=.;STD_POS=.	GT:DP:AD	./.:.:.,.
KMT2C_chr13_14408161_14474907	42411	svim.DEL.198	CAAGTATATACTATATACTCTGCATAAAATATTAAATTACCCAAAATATGTATTGCATTGTGTACATAAAATATGAAAGTAACCAAACATTTATAATAAACTGTACATAAAATATCAAAGTACTCAAACTGTATATTATATACTGTACATAAAGTATCAAAGTACCCAAACTGTGTAGTATATACTGTACATAAAATATCAAGGTACCCAAAATATATATTGTAAACTGTAGATAAAATATCAAAGTACCCA	C	1	PASS	SVTYPE=DEL;END=42662;SVLEN=-251;SUPPORT=1;STD_SPAN=.;STD_POS=.	GT:DP:AD	./.:.:.,.
KMT2C_chr13_14408161_14474907	42754	svim.INS.269	T	TATTATGTACTGTACATAATATATTAAATCGCCCAAATACATATTGTATACTGTATATAAAATATGAAGGTACTTCAAATATATATTACATGCTGCACATAAATTATCAAAGTACCCAAAGTATGC	4	hom_ref	SVTYPE=INS;END=42754;SVLEN=125;SUPPORT=4;STD_SPAN=0.82;STD_POS=8.17	GT:DP:AD	0/0:299:295,4
KMT2C_chr13_14408161_14474907	42787	svim.DEL.199	CAAAGTGTATATTATATACTGTACATAAAATATGAAGATTCAT	C	1	PASS	SVTYPE=DEL;END=42829;SVLEN=-42;SUPPORT=1;STD_SPAN=.;STD_POS=.	GT:DP:AD	./.:.:.,.
KMT2C_chr13_14408161_14474907	43337	svim.DEL.200	GTGTTATATACTGTACATAAAATATCAAAGTACCCAAAGTATATATTATATACTGTACATAAAATATAAAATACCCCAAATATATATTATATGCTCTACATAAAATATCAAAGTACACAAAATATGTATTATATACTGTACATAAAATACCAAAGGACCCAAAATATA	G	1	PASS	SVTYPE=DEL;END=43504;SVLEN=-167;SUPPORT=1;STD_SPAN=.;STD_POS=.	GT:DP:AD	./.:.:.,.
KMT2C_chr13_14408161_14474907	43429	svim.DEL.201	GCTCTACATAAAATATCAAAGTACACAAAATATGTATTATATACTGTACATAAAATACCAAAGGACCCAAAATATATATTATATACTGTACATAAAATATCAAAATACCCAAAATATATATTATATACTGTACATAAAATACCAAAGTACCCAAAGTATATATTATATACCGTACAAAAAATATCAAAGTAGCCAAAATATGTATTATACACTGTACATAATATATGAAAGTACCCAAACATTTATAAAAAACTGTACATAAAATATCAATGTACTCAAACTATATATTATGTGCGGTACATAAGATATCAAATTACCCATACTATATAGTATATACTGCACTTAAAATATCAAAATACCCAAAATATATATTATATACGTTACATAAACTATCAAATACACAAAGTATGTATTATATACTGTACATAAAATAGCAAAGTTCCCAAAATATGTATTATATACTGTACATAAAATATGAAAGTACCCAACCATTTATAATAAACTCTACATAAAATACCAAAGTACCCAAACTGTGTATTATATA	G	1	PASS	SVTYPE=DEL;END=43972;SVLEN=-543;SUPPORT=1;STD_SPAN=.;STD_POS=.	GT:DP:AD	./.:.:.,.
KMT2C_chr13_14408161_14474907	43770	svim.INS.270	C	CTACTGTACTTAAAATATCAAAATACCAAAATAAATATTATATACGTTACATAAACTATCAAATACACAAAGTATGTATTATATACTGTACATAAAATAGCAAAGGGACCCAAAATATATATTATATACTGTTCATAAAATATCAAAATACCCAAAATATATATTATATACTGTACATAAAATACCAAAGTACCCAAAGTATATATTATATACCGTACAAAAAATATCAAAGTAGCCAAAATATGTATTATACACTGTACATAATATATGAAAGTACCCAAACATTTATCAGAAACTGTACATAAAATATCAATGTACTCAAACTATATATTATGTGCGGTACATACGATATCAACGTACCCATACTATATAGTATG	2	PASS	SVTYPE=INS;END=43770;SVLEN=376;SUPPORT=2;STD_SPAN=.;STD_POS=12.02	GT:DP:AD	./.:.:.,.
KMT2C_chr13_14408161_14474907	43979	svim.INS.271	A	ATAAAATATCAAAGTACCCAAAATATATATTGTAAACTGTACATAAAATACCAAATTACCCAAACTGTGTATTTTATACTGTCCG	4	hom_ref	SVTYPE=INS;END=43979;SVLEN=84;SUPPORT=4;STD_SPAN=.;STD_POS=15.5	GT:DP:AD	0/0:319:315,4
KMT2C_chr13_14408161_14474907	44218	svim.DEL.202	TTACGTACTGTACATAAAATATCAAAGTACCCAAATTATGTATTATATACTGTACGTAAAATATCAGAGTACCCAAAATATGCATTATATACTGTACATAAAATATGAAAGTAACAATACATTTATAATAAACTGTACATAAAATATCAAAGTACTCAAACTATATATCATATACTGTACATAAAATATCAAAGTACCCAAACTGTGTATTATTATATACTGTATATAAAATATCAAAGTACCTGAAATATATACTGTATACTGTACATAAAATATCAAAGTACCCAAAATATATACTATATACTGTACATAAAATATGAAGGTACATCAAATATATATTATATCCTGTACATAAAATATCAAAGTACACCTATTATATATTGTGTACTGTACATAATATATTAAATCGCCCAAATATATATTGTATACTGTATATAAAATATGAAGGTACTTCAAATATATATTATATGCTGCACATAAAATATCAAAGTACCCAAAGTATGCATTAAACACTGTACATAAAATATCAAAGTACACATATTATCTATTATATAATGTACATAAAATATGAAGGTTCATCAAATATATATTATATTCTGTACATAATATATCAAAGTACATCAAATATATATTATATACTGTACATAAAATATCAAAGTACCAAAAATATGTATTATATACTGTACATAAAACATGAAAGTAACCAAACATTAATAATAAACTGTACATAAAATATCAAAGTACTCAATCTACATATTATATACAGTATATAAAATATCAAAGTACACAAACTGTATATTATATACCGTACATAATATATCAAAGTACCCAGAATATA	T	1	PASS	SVTYPE=DEL;END=45055;SVLEN=-837;SUPPORT=1;STD_SPAN=.;STD_POS=.	GT:DP:AD	./.:.:.,.
KMT2C_chr13_14408161_14474907	44307	svim.DEL.203	TACTGTACATAAAATATGAAAGTAACAATACATTTATAATAA	T	1	PASS	SVTYPE=DEL;END=44348;SVLEN=-41;SUPPORT=1;STD_SPAN=.;STD_POS=.	GT:DP:AD	./.:.:.,.
KMT2C_chr13_14408161_14474907	44427	svim.INS.272	T	TTGCATACTGTACATAAAATATGAAGGTACATCAAAGATATATTATATTCTGTACATAAAATATCAAAGTACACCAAAAATATATTATATGCTGTACAGAATATATTAAAGTCGACCAAATATTGTTATATACTGTACATAAAATATGAAGGTACATCAAATATA	1	PASS	SVTYPE=INS;END=44427;SVLEN=164;SUPPORT=1;STD_SPAN=.;STD_POS=.	GT:DP:AD	./.:.:.,.
KMT2C_chr13_14408161_14474907	44878	svim.DEL.204	CCAAAAATATGTATTATATACTGTACATAAAACATGAAAGTAACCAAACATTAATAATAAACTGTACATAAAATATCAAAGTACTCAATCTACATATTATATACAGTATATAAAATATCAAAGTACACAAACTGTATATTATATACCGTACATAATATATCAAAGTACCCAGAATATATAGCATACTGTACATAAAATATCAAAGTACCCAAAATGTATATTGTATACTGTACATAAAATATGAAGGTACATCAAAGATATATTATATTCTGTACATAAAATATCAAAGTACACCAAATATATATTATATGCTGTACATAATATATTAAAGTTGCCCATATATACATTATATACTGTACATAAAATATGAACGTACATCAAATATATAGTATATGCTGCACATAAAATATCAAAGTACCCAAAGTATGTATTATACACTGTACATAAAATATCAAAGTACCAAAAGTATATATTACATACTGTAAATAAAATATGAAGGTACCTCAAATATATATTATATTCTGTACATAAAATATCAAAGTACACCAAGTATATACTATATACTCTGCATAAAATATTAAATTACCCAAAATATGTATTGCATTGTGTACATAAAATATGAAAGTAACCAAACATTTATAATAAACTGTACATAAAATATCAAAGTACTCAAACTGTATATTATATACTGTACATAAAGTATCAAAGTACCCAAACTGTGTAGTATATACTGTACATAAAATATCAAGGTACCCAAAATATATATTGTAAACTGTAGATAAAATATCAAAGTACCCAAAATATATATTATATACTGTACATAAAATATGAAGGCACATCCAATATATATTATATTCTGTACATAATATATCAAAGTACACCAAATGTATATTATATACTGTACATAAAATATCAAAGTACCCAAAGTGTATATTATATACTGTACATAAACTATGAAAGTTCATCAAATATATTTTATATTCTGCACATAATATATCAAAGTACAGCAAATATATATTATATACTGTACATAAAATATCAAAGT	C	1	PASS	SVTYPE=DEL;END=45922;SVLEN=-1044;SUPPORT=1;STD_SPAN=.;STD_POS=.	GT:DP:AD	./.:.:.,.
KMT2C_chr13_14408161_14474907	45212	svim.DEL.205	CCCATATATACATTATATACTGTACATAAAATATGAACGTACATCAAATATATAGTATATGCTGCACATAAAATATCAAAGTACCCAAAGTATGTATTATACACTGTACATAAAATATCAAAGTACCAAAAGTATATATTACATACTGTAAATAAAATATGAAGGTACCTCAAATATATATTATATTCTGTACATAAAATATCAAAGTACACCAAGTATATACTATATACTCTGCATAAAATATTAAATTACCCAAAATATGTATTGCATTGTGTACATAAAATATGAAAGTAACCAAACATTTATAATAAACTGTACATAAAATATCAAAGTACTCAAACTGTATATTATATACTGTACATAAAGTATCAAAGTACCCAAACTGTGTAGTATATACTGTACATAAAATATCAAGGTACCCAAAATATATATTGTAAACTGTAGATAAAATATCAAAGTACCCAAAATATATATTATATACTGTACATAAAATATGAAGGCACATCCAATATATATTATATTCTGTACATAATATATCAAAGTACACCAAATGTATATTATATACTGTACATAAAATATCAAAGTACCCAAAGTGTATATTATATACTGTACATAAACTATGAAAGTTCATCAAATATATTTTATATTCTGCACATAATATATCAAAGTACAGCAAATATATATTATATACTGTACATAAAATATCAAAGTACCCAAAATATGTATTATATACTGTACATAAAATATGAAAGTAACCAAACATTTATAATAAACTGTACATAAAATATCAAAGTACTCAAACTGTATATTATATACTCTACATAAAGTATCAAAGTACCCAAACTGTGTAGTATATACTGTACATAAAATATCAAGGTACCCAAAATATATATTGTAAACTGTAGATAAAATATCAAAGTACCCAAAATATATATTATATACTGTACATGAAATATGAAGGCCCCTCCAATATATATTATACTCTCTACATAAAATATCAAAGTACACCAAATGTATATTATATACTGTACATAAAATATCAAAGTACCCAAAGTGTATATTATATACTGTACATAAACTATGAAGGTTCATCAAATATATTTTATATTCTGCACATAATATATCAAAGTACAGCAAATATATATTATATACTGTACATAAAATATCAAAGTACCCAAATTATGTATTATATACTGTACATAAAATATGAAAGTAAGCAAACATTTATAATAAACTGTACATAAAGTATCAAAGTACTCAAACTACATATTATATACAGTATATAAAATATCAAAGTACCCAAACTGTATATTATATAATGTACATAATATATCAAAGTACCCGAATATATAGCATACTCTACATAAAATATCAAAGTACCCAAAGTTTGTATTATACACTGCACATAAAATATGGAGGTACATCAAAGATATATTATATTCTGTACATAAAATATCAAAGTACACCAAATATATGTTATATGCTGTACATAATATATTAAAGTCGA	C	1	PASS	SVTYPE=DEL;END=46718;SVLEN=-1506;SUPPORT=1;STD_SPAN=.;STD_POS=.	GT:DP:AD	./.:.:.,.
KMT2C_chr13_14408161_14474907	45721	svim.DEL.206	TATATATTATATTCTGTACATAATATATCAAAGTACACCAAATGTATATTATATACTGTACATAAAATATCAAAGTACCCAAAGTGTATATTATATACTGTACATAAACTATGAAAGTTCATCAAATATATTTTATATTCTGCACATAATATATCAAAGTACAGCAAATATATATTATATACTGTACATAAAATATCAAAGTACCCAAAATATGTATTATATACTGTACATAAAATATGAAAGTAACCAAACATTTATAATAAACTGTACATAAAATATCAAAGTACTCAAACTGTATATTATATACTCTACATAAAGTATCAAAGTACCCAAACTGTGTAGTATATACTGTACATAAAATATCAAGGTACCCAAAATATATATTGTAAACTGTAGATAAAATATCAAAGTACCCAAAATATATATTATATACTGTACATGAAATATGAAGGCCCCTCCAATATATATTATACTCTCTACATAAAATATCAAAGTACACCAAATGTATATTATATACTGTACATAAAATATCAAAGTACCCAAAGTGTATATTATATACTGTACATAAACTATGAAGGTTCATCAAATATATTTTATATTCTGCACATAATATATCAAAGTACAGCAAATATATATTATATACTGTACATAAAATATCAAAGTACCCAAATTATGTATTATATACTGTACATAAAATATGAAAGTAAGCAAACATTTATAATAAACTGTACATAAAGTATCAAAGTACTCAAACTACATATTATATACAGTATATAAAATATCAAAGTACCCAAACTGTATATTATATAATGTACATAATATATCAAAGTACCCGAATATATAGCATACTCTACATAAAATATCAAAGTACCCAAAGTTTGTATTATACACTGCACATAAAATATGGAGGTACATCAAAG	T	1	PASS	SVTYPE=DEL;END=46640;SVLEN=-919;SUPPORT=1;STD_SPAN=.;STD_POS=.	GT:DP:AD	./.:.:.,.
KMT2C_chr13_14408161_14474907	45793	svim.DEL.207	AAGTACCCAAAGTGTATATTATATACTGTACATAAACTATGAAAGTTCATCAAATATATTTTATATTCTGCACATAATATATCAAAGTACAGCAAATATATATTATATACTGTACATAAAATATCAAAGTACCCAAAATATGTATTATATACTGTACATAAAATATGAAAGTAACCAAACATTTATAATAAACTGTACATAAAATATCAAAGTACTCAAACTGTATATTATATACTCTACATAAAGTATCAAAGTACCCAAACTGTGTAGTATATACTGTACATAAAATATCAAGGTACCCAAAATATATATTGTAAACTGTAGATAAAATATCAAAGTACCCAAAATATATATTATATACTGTACATGAAATATGAAGGCCCCTCCAATATATATTATACTCTCTACATAAAATATCAAAGTACACC	A	22	hom_ref	SVTYPE=DEL;END=46220;SVLEN=-427;SUPPORT=19;STD_SPAN=57.46;STD_POS=86.28	GT:DP:AD	0/0:343:324,19
KMT2C_chr13_14408161_14474907	45844	svim.DEL.208	AAATATATTTTATATTCTGCACATAATATATCAAAGTACAGC	A	1	PASS	SVTYPE=DEL;END=45885;SVLEN=-41;SUPPORT=1;STD_SPAN=.;STD_POS=.	GT:DP:AD	./.:.:.,.
KMT2C_chr13_14408161_14474907	45903	svim.DEL.209	TGTACATAAAATATCAAAGTACCCAAAATATGTATTATATACTGTACATAAAATATGAAAGTAACCAAACATTTATAATAAACTG	T	3	hom_ref	SVTYPE=DEL;END=45987;SVLEN=-84;SUPPORT=3;STD_SPAN=0.58;STD_POS=89.2	GT:DP:AD	0/0:343:340,3
KMT2C_chr13_14408161_14474907	46224	svim.INS.273	T	TATATATTATATGCTGTACATAATATATTAAAGTTGCCCATGCATACATTTTATACTGTACATAAAATATGAAGGTACATCAAATATATAGTATATGCTGCACATAATATATCAAAGTACCCAAA	1	PASS	SVTYPE=INS;END=46224;SVLEN=124;SUPPORT=1;STD_SPAN=.;STD_POS=.	GT:DP:AD	./.:.:.,.
KMT2C_chr13_14408161_14474907	46409	svim.DEL.210	ACATAAAATATGAAAGTAAGCAAACATTTATAATAAACTGTACATAAAGTATCAAAGTACTCAAACTACATATTATATACAGT	A	2	PASS	SVTYPE=DEL;END=46491;SVLEN=-82;SUPPORT=2;STD_SPAN=2.83;STD_POS=206.48	GT:DP:AD	./.:.:.,.
KMT2C_chr13_14408161_14474907	46715	svim.INS.274	T	TACCCCAAATATATCTTATATACTCTACATAAAATATCAAAGTACCCAAAATATATATTATATACTGTACATAAAATATCAAAGTACCCATAGTATGTATTATATCCTGTACATAAAATATGAAGGTACATCAAATATATATTCTATTCTGCACATAAAATATCATATTG	1	PASS	SVTYPE=INS;END=46715;SVLEN=169;SUPPORT=1;STD_SPAN=.;STD_POS=.	GT:DP:AD	./.:.:.,.
KMT2C_chr13_14408161_14474907	46858	svim.DEL.211	ATATACTGTACATAAAATATAAAATACCCCAAATATATATTATATGCTCTACATAAAATATCAAAGTACACAAAATATGTATTATATACTGTACATAAAATACCAAAGGACCCAAAATATATATTATATACTGTACATAAAATATCAAAATACCCAAAATATATATTATATACTGTACATAAAATACCAAAGTACCCAAAGTATATATTATATACCGTACAAAAAATATCAAAGTAGCCAAAATATGTATTATACACTGTACATAATATATGAAAGTACCCAAACATTTATAATAAACTGTACATAAAATATCAATGTACTCAAACTATATATTATGTGCGCTACATAAGATATCAAAGTACCCATACTATATAGTATATACTGTACTTAAAATATCAAAATACCCAAAATATATATTATATACGTTACATAAACTATCAAATACACAAAGTATGTATTATATACTGTACATAAAATAGCAAAGTTCCCAAAATATGTATTATATACTGTACATAAAATATGAAAGTACCCAACCATTTATAATAAAGTCTACATAAAATACCAAAGTACCCAAACTGTGTATTAT	A	2	PASS	SVTYPE=DEL;END=47443;SVLEN=-585;SUPPORT=2;STD_SPAN=58.69;STD_POS=63.29	GT:DP:AD	./.:.:.,.
KMT2C_chr13_14408161_14474907	47264	svim.INS.275	A	AAAATATAGCATACTGTACATAAAATATCAAAGTACCCAAAATATATATTGCATACTGTACATAAAATATGAAGGTACATCAAAGATATATTATATTCTGTACATAAAATATCAAAGTACACCAAATATATATTATATGCTGTACAGAATATATTAAAGTCGACC	1	PASS	SVTYPE=INS;END=47264;SVLEN=164;SUPPORT=1;STD_SPAN=.;STD_POS=.	GT:DP:AD	./.:.:.,.
KMT2C_chr13_14408161_14474907	47466	svim.INS.276	G	GTACCCAAAATATATATTGTAAACTGTACATAAAATACCAAATTACCCAAACTGTGTATTTTATACTGTCCGTAAAATATCAAA	7	hom_ref	SVTYPE=INS;END=47466;SVLEN=83;SUPPORT=6;STD_SPAN=.;STD_POS=.	GT:DP:AD	0/0:359:353,6
KMT2C_chr13_14408161_14474907	48582	svim.INS.277	T	TACGTAAAATATCAGAGTACCCAAAATATGCATTAATACTGC	1	PASS	SVTYPE=INS;END=48582;SVLEN=41;SUPPORT=1;STD_SPAN=.;STD_POS=.	GT:DP:AD	./.:.:.,.
KMT2C_chr13_14408161_14474907	48680	svim.DEL.212	AAGTTGCCCATATATACATTATATACTGTACATAAAATATGAACGTACATCAAATATATAGTATATGCTACACATAAAATATCAAAGTACCCAAAATATATACTATATACTGTACATAAAATATGAAGGTACATCAAATATATATTATATCCTGTACATAAAATATCAAAGTACACCTATTATATATTGTGTACTGCACATAATATATTAA	A	2	PASS	SVTYPE=DEL;END=48890;SVLEN=-210;SUPPORT=2;STD_SPAN=0.71;STD_POS=84.5	GT:DP:AD	./.:.:.,.
KMT2C_chr13_14408161_14474907	48682	svim.DEL.213	GTTGCCCATATATACATTATATACTGTACATAAAATATGAACGTACATCAAATATATAGTATATGCTACACATAAAATATCAAAGTACCCAAAATATATACTATATACTGTACATAAAATATGAAGGTACATCAAATATATATTATATCCTGTACATAAAATATCAAAGTACACCTATTATATATTGTGTACTGCACATAATATATTAAATCGCCCAAATATATATTGTATACTGTATATAAAATATGAAGGTACTTCAAATATATATTATATGCTGCACATAAAATATCAAAGTACCCAAAGTATGCATTACATACTGTACATAAAATATCAAATTACAAAAATTATATATTATATTCTGTACATAAAATATGTAGGTTCTTCAAATATATTTTATATTCTGTACATAATATATCAAAGTACATCAAATATATATTATATACGGTACATAAAATATCAAAGTACCCAAAATATGTATTAATTACTGTGCATAAAATATGAAAGTAACCAAACATTTATAATAAACTGTACATAAAATATCAAACTACTCAATCTACATATTATATACAGTATATAAAATATCAAAGTACACAAACTGTATATTATATACTGTACATAATATATCAAAGTACCCAGAATATATAGCATACTGTACATACAATATCAAAGTACCCAGAATGTATATTGTATTCTGTACATAAAATATGAATGTACATCAAAGATATATTATATTCTGTACATAAAATATCAAAGTACACCAAATATATATTATATGCTGTACATAATATATTAAAG	G	3	hom_ref	SVTYPE=DEL;END=49476;SVLEN=-794;SUPPORT=3;STD_SPAN=0.58;STD_POS=73.61	GT:DP:AD	0/0:308:305,3
KMT2C_chr13_14408161_14474907	48750	svim.INS.278	C	CATAAAATATCAAAGTACCCAAAGTATGTATTACATACTGTACATAAAATATGAAAGTACCAAAAGTATATATTACCTACTGTAAATAAAATATGAAGATACCTCAAATATATATTATATTCTGTACATAAAATATCAAAGTACACCAAGTATATACTATATACTCTACATAAAATATTAAATTACCCAAAATATGTATTGTATTGTGTACATAAAATATGAAAGTAACCAAACATTTACAATAAACTGTACATAAAATATCAAAGTACTCAAACTATATATCATATACTGTACATAAAATATCAAAGTACCCAAACTGTGTATTATTACATACTGTATATAAAATATCAAAGTACCTGAAATATATATTGTATACTGT	4	hom_ref	SVTYPE=INS;END=48750;SVLEN=378;SUPPORT=4;STD_SPAN=0.96;STD_POS=0.48	GT:DP:AD	0/0:303:299,4
KMT2C_chr13_14408161_14474907	48769	svim.INS.279	C	CCCAAAGAATGTATTATACACTGTACATAAAATATCAAAGTA	36	hom_ref	SVTYPE=INS;END=48769;SVLEN=41;SUPPORT=29;STD_SPAN=0.26;STD_POS=0.22	GT:DP:AD	0/0:303:274,29
KMT2C_chr13_14408161_14474907	48859	svim.INS.280	T	TATACTATATAATCTGCATAAAATATTAAATTACCCAAAATATGTATTGTATTGTGTACATAAAATATGAAAGTAACCAAACATTTATAATAAACTGTACATAAAATATCAAAGTACTCAAACTGTATATTATATACTGTACATAAAGTATCAAAGTACCCAAACTGTGTAGTATATACTGTACATAAAATATCAAGTTACCCAAAA	8	hom_ref	SVTYPE=INS;END=48859;SVLEN=206;SUPPORT=7;STD_SPAN=1.72;STD_POS=22.95	GT:DP:AD	0/0:303:296,7
KMT2C_chr13_14408161_14474907	48948	svim.DEL.214	ATTATATGCTGCACATAAAATATCAAAGTACCCAAAGTATGCATTACATACTGTACATAAAATATCAAATTACAAAAATTATATATTATATTCTGTACATAAAATATGTAGGTTCTTCAAATATATT	A	1	PASS	SVTYPE=DEL;END=49074;SVLEN=-126;SUPPORT=1;STD_SPAN=.;STD_POS=.	GT:DP:AD	./.:.:.,.
KMT2C_chr13_14408161_14474907	49448	svim.DEL.215	TATTATATGCTGTACATAATATATTAAAGTTGCCCATGCATAC	T	1	PASS	SVTYPE=DEL;END=49490;SVLEN=-42;SUPPORT=1;STD_SPAN=.;STD_POS=.	GT:DP:AD	./.:.:.,.
KMT2C_chr13_14408161_14474907	50035	svim.DEL.216	TATTATATACTGTACATAAAATATAAAACTACGCCAAATATATCTTATATACTCTACATAAAATATCAAAGTACCCAAAATATATATTATATACTGTACATAAAATATCAAAGTACCCATAGTATGTATTATATCCTGTACATAAAATATGAAGGTACATCAAATATATATTCTATTCTGCACATAAAATATCATATTGCACCAACTATATATTGTATACTGTATATAAAATATGAAGGTACTTCAAATATATATTATATGCTGCACATAAAATATCAAAGTACCCAAAGTATGC	T	1	PASS	SVTYPE=DEL;END=50329;SVLEN=-294;SUPPORT=1;STD_SPAN=.;STD_POS=.	GT:DP:AD	./.:.:.,.
KMT2C_chr13_14408161_14474907	50237	svim.BND.49	N	]chr5:111186887]N	1	PASS	SVTYPE=BND;SUPPORT=1;STD_POS1=.;STD_POS2=.	GT:DP:AD	./.:.:.,.
KMT2C_chr13_14408161_14474907	50314	svim.BND.50	N	[chr4:161298693[N	1	PASS	SVTYPE=BND;SUPPORT=1;STD_POS1=.;STD_POS2=.	GT:DP:AD	./.:.:.,.
KMT2C_chr13_14408161_14474907	50366	svim.DEL.217	GTGTATATTATATACTGTACATAAAATATGAAGGTTCATCAAATATATTTTATATTCTGCACATAATATATCAAAGTACAGCAAA	G	1	PASS	SVTYPE=DEL;END=50450;SVLEN=-84;SUPPORT=1;STD_SPAN=.;STD_POS=.	GT:DP:AD	./.:.:.,.
KMT2C_chr13_14408161_14474907	50619	svim.INS.281	G	GTGTAGCATATATTGTACATAAAATATCAAGGTACCGAAAATATATAGTGTAAACTGTAGATAAAATATCAAAGTACCCAAAGTATACATTATATACTCTACATAAAATATCAAAATACGCAAAATA	2	PASS	SVTYPE=INS;END=50619;SVLEN=126;SUPPORT=2;STD_SPAN=.;STD_POS=.	GT:DP:AD	./.:.:.,.
KMT2C_chr13_14408161_14474907	50656	svim.DEL.218	AAATATATAGCATACTGTACATAAAATATCAAAGTACCCAAAGTGTGTGTTATACACTGCACATAAAATATGAAGGTACATCAAAGATATATTATATTCTGTACATAAAATATCAAAGTACACCAAATATATATTATATGCTGTACAGAATATATTAAAGTCGACC	A	1	PASS	SVTYPE=DEL;END=50821;SVLEN=-165;SUPPORT=1;STD_SPAN=.;STD_POS=.	GT:DP:AD	./.:.:.,.
KMT2C_chr13_14408161_14474907	50969	svim.DEL.219	CATAAAATATAAAATACCCCAAATATATATTATATCCTGTACATAAAATATCAAAGTACCCAAAATATATATTGTAAACTGTACATAAAATATCAAAG	C	3	hom_ref	SVTYPE=DEL;END=51066;SVLEN=-97;SUPPORT=3;STD_SPAN=24.85;STD_POS=71.23	GT:DP:AD	0/0:310:307,3
KMT2C_chr13_14408161_14474907	51009	svim.INS.282	A	ACATAAATATCAAAGTACACAAAATATGTATTATGTACTGTACATACAATATCAAGGACCCAAAATATATATTATATACTGTACATAAAATATCAAAATATCCAAAATATATATTATATACTGTACATAAAATACCAAAGTACCCAAAGTATATATTGTATACCGTACAAAAAATATCAAAGTAGCCAAAATATGTATTATACACTGTACATAATATATGAAAGTACCCAAACATTTATAATAAACTGTACATAAAATATCAATGTACTCAACTATATATTATGTACGGTACATAACATATCAAATTACCCATACTATATGGTATATACTGTACTTAAAATATCAAAATACCCAAAATATATATTATATACGTTACATAAACTATCAAATACACAAAGTATGTATTATATACTATACATAAATAGCAAAGTTCCCAAACTATGTATTATATACTGTACATAAAATATGAAAGTACCCAACCATTTATAATAAACTCTACATAAAATACCAAAGTACCCAAACTGTGTATTATATACTGTC	1	PASS	SVTYPE=INS;END=51009;SVLEN=539;SUPPORT=1;STD_SPAN=.;STD_POS=.	GT:DP:AD	./.:.:.,.
KMT2C_chr13_14408161_14474907	51212	svim.INS.283	A	ACACTGTACATAATATATAAAAGTACCCAAACATTTATAATAAACTGTACATAAAATATCAATGTACTCAAACTATATATTATGTGCGGCACATAAGATATCAAAGTACCCATACTATATAGTATG	1	PASS	SVTYPE=INS;END=51212;SVLEN=125;SUPPORT=1;STD_SPAN=.;STD_POS=.	GT:DP:AD	./.:.:.,.
KMT2C_chr13_14408161_14474907	51706	svim.INS.284	A	ATATATATTATATTAGGTACATAAAATATGAAAGTACATGAAATATAGATTTTAACTGTACTTAAAATATCAAAGAAACCCAAAAATATATTATATACTGTACATGAAATATCAAAGTTCTCAAAC	1	PASS	SVTYPE=INS;END=51706;SVLEN=125;SUPPORT=1;STD_SPAN=.;STD_POS=.	GT:DP:AD	./.:.:.,.
KMT2C_chr13_14408161_14474907	51968	svim.INS.285	A	ATTATGTACATAAAATATGAAAGTACATCAAATATAGATTAC	1	PASS	SVTYPE=INS;END=51968;SVLEN=41;SUPPORT=1;STD_SPAN=.;STD_POS=.	GT:DP:AD	./.:.:.,.
KMT2C_chr13_14408161_14474907	51984	svim.DEL.220	ATCAAAGTACTCAGTCTACATATTATATACAGTATATAAAATATCAAAGTACACACACTGTATATTATATACTGTACATAATATATCAAAATACCCAGAATATATAGCATACTCTACATAAAATATCAAAGTACCCAAAATATATATTGTATACTGTACATAAAATATGAAGGTACATCAAAGATATATTATATTCTGTACATAAAATATCAAACTACACCAAATATATATTATATGCTGTACATAATATATTAAAGTTGCCCATATATACATTATATACTGTACATAAAATATGAACGTACATCAAATATATAGTATATGCTGCACATAAAATATCAAAGTACCCAAAGTATGTATTATACACTGTACATAAAATATCAAAGTACCAAAAGTATATATTACATACTGTAAATAAAATATGAAGGTACCTCAAATATATATTATATTCTGTACATAAAACATCAAAGTACACCAAGTATATACTATATACTCTGCATAAAATATTAAATTACCCAAAATATGTATTGCATTGTGTACATAAAATATGAAAGTAACCAAACATTTATAATAAACTGTACATAAAATT	A	3	hom_ref	SVTYPE=DEL;END=52569;SVLEN=-585;SUPPORT=3;STD_SPAN=.;STD_POS=.	GT:DP:AD	0/0:289:286,3
KMT2C_chr13_14408161_14474907	52382	svim.DEL.221	TTACATACTGTAAATAAAATATGAAGGTACCTCAAATATATATTATATTCTGTACATAAAACATCAAAGTACACCAAGTATATAC	T	1	PASS	SVTYPE=DEL;END=52466;SVLEN=-84;SUPPORT=1;STD_SPAN=.;STD_POS=.	GT:DP:AD	./.:.:.,.
KMT2C_chr13_14408161_14474907	52519	svim.INS.286	A	ACATAAAATATGGAAAGTAACCAAACATTTACAATAAACTGTACATAAAATATCAAAGTACTCAAACTATATATCATATACTGTACATAAAATATCAAAGTACCCAAACTGTGTATTATACATACTGTATATAAAATATCAAAGTACCTGAAATATATATTGTATACTGTACATAAAATATCAAAGTACCCAAAATATATACTATATACTGTACATAAAATATGAAGGTACATCAAATATATTATATCCTCTACATAAAATATCAAAGTACACCTATTATATATTGTGTACTGTACATAATATATTAAATCGCCCAAATATATATTGTATACTGTATATAAAATATGAAGGTACTTCAAATATATATTATATGCTGCACATAAAATATCAAAGTACCCAAAGTATGCATTACATACTGTACATAAAATATCAAAGTACACAAATTATATATTATATTCTGTACATAAAATATGTGGGTTCTTCAAATATATTTTATATTCTGTACATAATATATCAAAGTACATCAAATATATATTATATACGGTACATAAAATATCAAAGTACCCAAAATATGTATTATTTACTGTG	1	PASS	SVTYPE=INS;END=52519;SVLEN=587;SUPPORT=1;STD_SPAN=.;STD_POS=.	GT:DP:AD	./.:.:.,.
KMT2C_chr13_14408161_14474907	52679	svim.INS.287	A	ATTATGTACATAAAATATGAAAGTACATCAAATATAGATTAC	1	PASS	SVTYPE=INS;END=52679;SVLEN=41;SUPPORT=1;STD_SPAN=.;STD_POS=.	GT:DP:AD	./.:.:.,.
KMT2C_chr13_14408161_14474907	52799	svim.INS.288	T	TATTATGTACTGTACATAATATATTAAATCGCCCAAATACATATTGTATACTGTATATAAAATATGAAGGTACTTCAAATATATATTACATGCTGCACATAAATTATCAAAGTACCCAAAGTATGC	5	hom_ref	SVTYPE=INS;END=52799;SVLEN=125;SUPPORT=5;STD_SPAN=0.45;STD_POS=50.76	GT:DP:AD	0/0:284:279,5
KMT2C_chr13_14408161_14474907	53175	svim.INS.289	T	TTATGTGCGGTACATAAGATATCAAAGTACCCATACTATATAG	1	PASS	SVTYPE=INS;END=53175;SVLEN=42;SUPPORT=1;STD_SPAN=.;STD_POS=.	GT:DP:AD	./.:.:.,.
KMT2C_chr13_14408161_14474907	53533	svim.DEL.222	AAAGGACCCAAAATATATATTATATACTGTACATAAAATATCAAAATACCCAAAATATATATTATATACTGTACATAAAATACC	A	1	PASS	SVTYPE=DEL;END=53616;SVLEN=-83;SUPPORT=1;STD_SPAN=.;STD_POS=.	GT:DP:AD	./.:.:.,.
KMT2C_chr13_14408161_14474907	53549	svim.INS.290	A	ATATTATATACTGTACATAAAGTATCAAAATAACCAAAATATATATTATATACTGTACATAAAATACCAAAGTACCCAAAGTATATATTTATACCGTACAAAAATATCAAAGTAGCCAAAATATGTATTATACACTGTACATAAGTATATGAAAGTACCCAAACTTTTATAATAAACTGTACATAAAATATCAATGTACTCAAACTATATATTATGTGCGGCACATAAGATATCAAAGTACCCATACTAATATAGTATATACTGTACTTAAAATATCAAAATACCCAAAATAAATCTTATATACGTTACATAAAACTCAAATACACAAAGTATGTATTATATACTGTACATAAAATAGCAAAGGACCCAAAATATG	1	PASS	SVTYPE=INS;END=53549;SVLEN=375;SUPPORT=1;STD_SPAN=.;STD_POS=.	GT:DP:AD	./.:.:.,.
KMT2C_chr13_14408161_14474907	53934	svim.INS.291	A	ACTGTACATAAAATATGAAGGTACATCAAATATATTTTATATGCTGCACATAAAATATCAAAGTACCCAAAGTATG	1	PASS	SVTYPE=INS;END=53934;SVLEN=75;SUPPORT=1;STD_SPAN=.;STD_POS=.	GT:DP:AD	./.:.:.,.
KMT2C_chr13_14408161_14474907	53934	svim.INS.292	A	ACTGTACATAAAATATAAAAATACCCAAAATATATATTATATACTGTACATAAAATACCAAAGTACCCAAAGTATATATTATATACCGTACAAAAAATATCAAAGTAGCCAAAATATGTATTATACACTGTACATAATATATAAAAGTACCCAAACATTTATAATAAACTGTACATAAAATATCAATGTACTCAAACTATATATTATGTGCGGCACATAAGATATCAAAGTACCCATACTATATAGTATATACTGTACTTAAAATACCAAAATACCCAAAATATATATTATATACGTTACATAAACTATCAAATACACAATGTATGTATTATATACTGTACATAAAATTGCAAAGTTCCCAAAATATG	4	hom_ref	SVTYPE=INS;END=53934;SVLEN=367;SUPPORT=4;STD_SPAN=1.0;STD_POS=0.5	GT:DP:AD	0/0:259:255,4
KMT2C_chr13_14408161_14474907	54034	svim.INS.293	A	ATAAAATATCAAAGTACCCAAAATATATATTGTAAACTGTACATAAAATACCAAATTACCCAAACTGTGTATTTTATACTGTCCG	11	hom_ref	SVTYPE=INS;END=54034;SVLEN=84;SUPPORT=9;STD_SPAN=0.5;STD_POS=6.15	GT:DP:AD	0/0:257:248,9
KMT2C_chr13_14408161_14474907	54188	svim.DEL.223	ATTATATACTGTACATAAAATATCAAAGGACCCAAAATAAACATTATATACTGTACATAAAATATCCAAATACTCAAAATATATATTACATACTGTACATAAAATATCAAAGTACCCAAATTATGTACTATATACTGTACGTAAAATATTAGAGTACCCAAAATATGCG	A	1	PASS	SVTYPE=DEL;END=54356;SVLEN=-168;SUPPORT=1;STD_SPAN=.;STD_POS=.	GT:DP:AD	./.:.:.,.
KMT2C_chr13_14408161_14474907	55114	svim.INS.294	C	CATACTGTACATAAAATATCAAAGTACCCAAAATATATATTGTATACTGTACATAAAATATGAAGGTACATCAAAGATATATTATATTCTGTACATAAAATATCAAACTACACCAAATATATATTATATGCTGTACATAATATATTAAAGTTGCCCATATATACATTCTATACTGTACATAAAATATGAACGTACATCAAATATATAGTATATGCTGCACATAAAATATCAAAGTACCCAAAGAATGTATTATACACTGTACATAAAATATCAAAGTACCAAAAGTATATATTACATACTGTAAATAAAATATGAAGGTACCTCAAATATATATTATATTCTGTACATAAAATATCAAAGTACACCAAGTATATACTATATAATCTGCATAAAATATTAAATTACCCAAAATATGTATTGTATTGTGTACATAAAATATGAAAGTAACCAAACATTTATAATAAACTGTACATAAAATATCAAAGTACTCAAACTGTATATTATATACTGTACATAAAGTATCAAAGTACCCAAACTGTGTAGTATATACTGTACATAAAATATCAAGTTACCCAAAATATATATTGTAAACTGTAGATAAAATATCAAAGTACCCAAAATATATATTATATACTGTACATAAAATATGAAGGCACATCCAATATATATTATATTCTGTACATAAAATATCAAAGTACACCAAATGTATATTATATACTGTACATAAAATATCAAAGTACCCAAAGTGTATATTATATACTGTACATAAAATATGAAGGTTCATCAAATATATTTTATATTCTGCACATAATATATCAAAGTACAGCAAATATATATTAT	1	PASS	SVTYPE=INS;END=55114;SVLEN=839;SUPPORT=1;STD_SPAN=.;STD_POS=.	GT:DP:AD	./.:.:.,.
KMT2C_chr13_14408161_14474907	55822	svim.DEL.224	TATTATATACTGTACATAAAATATAAAACTACCCCAAATATATATTATATACTCTACATAAAATATCAAAGTACCCAAAATATATATTATATACTGTACATAATATATCAAAGTACCCATAGTATGTATTATATCCTGTACATAAAATATGAAAGTACGTCAAATATATATTCTATTCTGCACATAAAATATCATATTGCACCAAATATATATTGTATACTGTATATAAAATATGAAGGTACTTCAAATATATATTATATGCTGCACATAAAATATCAAAGTACCCAAAGTATGC	T	5	hom_ref	SVTYPE=DEL;END=56116;SVLEN=-294;SUPPORT=4;STD_SPAN=.;STD_POS=.	GT:DP:AD	0/0:212:208,4
KMT2C_chr13_14408161_14474907	55883	svim.INS.295	A	AATATGAAGGTTCATCAAATATATTTTATATTCTGCACATAAT	20	hom_ref	SVTYPE=INS;END=55883;SVLEN=42;SUPPORT=17;STD_SPAN=0.49;STD_POS=11.06	GT:DP:AD	0/0:212:195,17
KMT2C_chr13_14408161_14474907	56032	svim.INS.296	T	TATTATATGCTGTACATAATATATTAAAGTTGCCCATATATAC	18	hom_ref	SVTYPE=INS;END=56032;SVLEN=42;SUPPORT=15;STD_SPAN=0.35;STD_POS=2.49	GT:DP:AD	0/0:211:196,15
KMT2C_chr13_14408161_14474907	56477	svim.INS.297	T	TACACAAAATATGTATTATATACTGTACATAAAATTCCAAAGG	2	PASS	SVTYPE=INS;END=56477;SVLEN=42;SUPPORT=2;STD_SPAN=.;STD_POS=.	GT:DP:AD	./.:.:.,.
KMT2C_chr13_14408161_14474907	56731	svim.INS.298	C	CATCAAATATATATTCTATTCTGCACATAAAATATCATATTGCA	15	hom_ref	SVTYPE=INS;END=56731;SVLEN=43;SUPPORT=12;STD_SPAN=.;STD_POS=.	GT:DP:AD	0/0:200:188,12
KMT2C_chr13_14408161_14474907	56873	svim.DEL.225	ATAGTGTACATAAAATATCAAAATACCCAAAATATATATTATATACTGTACATAAAATACCAAAGTACCCAAAGTATATATTATATACTGTATAAAAAATATCAAAGTAGCCAAAATATGTATTATACACTGTACATAATATATGAAAGTACCCAAACATTTATAATAAACTGTACATAAAATATCAATGTACTCAAATTATATATTATGTGCGGTACTTAAGATATCAAAGTACCCATACTATATAGTATGTACTGTACTTAAAATATCAAAATACCCAAAATATATATTATATACGTTACATAAACTATCAAATACACAAAGTATGTATTACATACTGTACATAAAATAGCAAAGTTCCCAAAATATGTATTATATACTGTACATAAAATATGAAAGTAACCAACCATTTATAATAAACTCTACATAAAATACCAAAGTACCCAAACTGTGTATTATATACTCTCCATAAAA	A	7	hom_ref	SVTYPE=DEL;END=57346;SVLEN=-473;SUPPORT=6;STD_SPAN=108.44;STD_POS=49.06	GT:DP:AD	0/0:197:191,6
KMT2C_chr13_14408161_14474907	56875	svim.INS.299	A	ACTGTACATGACATATGAAGGCACATCCAATATATATTATACT	6	hom_ref	SVTYPE=INS;END=56875;SVLEN=42;SUPPORT=5;STD_SPAN=.;STD_POS=.	GT:DP:AD	0/0:199:194,5
KMT2C_chr13_14408161_14474907	56946	svim.INS.300	G	GTGTATATTATATACTGTACATAAAATATGAAGGTTCATCAAATATATTTTATATTCTGCACATAATATATCAAAGTACAGCAAA	6	hom_ref	SVTYPE=INS;END=56946;SVLEN=84;SUPPORT=5;STD_SPAN=0.45;STD_POS=0.22	GT:DP:AD	0/0:198:193,5
KMT2C_chr13_14408161_14474907	57070	svim.INS.301	A	ACAACTACATACTTATACAGTATATAAAATGTCAAAGTACC	2	PASS	SVTYPE=INS;END=57070;SVLEN=40;SUPPORT=2;STD_SPAN=0.71;STD_POS=5.3	GT:DP:AD	./.:.:.,.
KMT2C_chr13_14408161_14474907	57152	svim.INS.302	A	AATATATAGCATACTGTACATAAAATATCAAAGTACCCAAAATATATATTGCATACTGTACATAAAATATGAAGGTACATCAAAGATATATTATATTCTGTACATAAAATATCAAAGTACACCAAATATATATTATATGCTGTACAGAATATATTAAAGTCGACC	19	hom_ref	SVTYPE=INS;END=57152;SVLEN=164;SUPPORT=16;STD_SPAN=13.53;STD_POS=33.27	GT:DP:AD	0/0:193:177,16
KMT2C_chr13_14408161_14474907	57235	svim.INS.303	A	AAATATATATTATATGCTGTACAGAATATATTAAAGTCGACC	1	PASS	SVTYPE=INS;END=57235;SVLEN=41;SUPPORT=1;STD_SPAN=.;STD_POS=.	GT:DP:AD	./.:.:.,.
KMT2C_chr13_14408161_14474907	57341	svim.INS.304	A	ATAAAATATCAAAGTACCCAAAATATATATTGTAAACTGTACATAAAATACCAAATTACCCAAACTGTGTATTTTATACTGTCCG	8	hom_ref	SVTYPE=INS;END=57341;SVLEN=84;SUPPORT=7;STD_SPAN=1.68;STD_POS=1.91	GT:DP:AD	0/0:189:182,7
KMT2C_chr13_14408161_14474907	59129	svim.INS.305	T	TATTATGTACTGTACATAATATATTAAATCGCCCAAATACATATTGTATACTGTATATAAAATATGAAGGTACTTCAAATATATATTACATGCTGCACATAAATTATCAAAGTACCCAAAGTATGC	7	hom_ref	SVTYPE=INS;END=59129;SVLEN=125;SUPPORT=6;STD_SPAN=.;STD_POS=.	GT:DP:AD	0/0:144:138,6
KMT2C_chr13_14408161_14474907	59254	svim.INS.306	A	ATATTATATACGTTACATAAACTATCAAATACACAATGTATG	2	PASS	SVTYPE=INS;END=59254;SVLEN=41;SUPPORT=2;STD_SPAN=.;STD_POS=.	GT:DP:AD	./.:.:.,.
KMT2C_chr13_14408161_14474907	59414	svim.INS.307	A	AAAATATATATTGTAAACTGTACATAAAATACCAAAGTACCCAAACTGTGTATTTTATACTGTCCATAAAATATCAAAGTACCCAAAATATATACTATAAACTGTACATAAAATATCAAGGTAGCCAAAATATATATTGTATACTGTACATAAAATATAAAAGTACCCCC	1	PASS	SVTYPE=INS;END=59414;SVLEN=169;SUPPORT=1;STD_SPAN=.;STD_POS=.	GT:DP:AD	./.:.:.,.
KMT2C_chr13_14408161_14474907	60264	svim.INS.308	A	ACTGTACATAAAATATGAAAGTACCCAACCATTTATAATAAACTCTACATAAAATACCAAAGTACCCAAACTGTGTATTATATACTGTCCATAAAATATCAAAGTACCCAAAATATATATTGTAAACTGTACATAAAATACCAAAGTACCCAAACTGTGTATTTTATACTGTCCATAAAATATCAAAGTACCCAAAATATATATTATAAACTGTACATAAAATATCAAAGTAGCCAAAATATATATTGTATACTGTACATAAAATATAAAAGTACCCCAAATATATATTATATACTGTACATAAAAAATCAAAATACCCATAATACATATTATATACTGTACATAAAATATCAAAGGACCCAAAATATATATTGTATACTGTACATAAAATATGAAGGTACATGAAAGATATATTATATTCTGTACATAAGATATCAAAGTACACCAAATGTATATTATATGCTGTACATAATATATTAAAGTTGCCCAAATATATATTATATACTGTACATAAAATATGAAGGTACATCAAATATATAGTATATGCTGCACATAAAATATCAAAGTACCCAAAGTATGTATTATATACTGTACATAAAATACCAAAGTACCCAAATTATATATTATATACTGTACATAAAATATAAAATACCCCAAATATATATTATATGCTGTACATAAAATATCAAAGTACACAAAATATGTATTATATACTGTACATAAAATATCAAGGGACCCAAAATATGTATTATATACTGTACATAAAATATCAAAATACCCAAAATATATATTATATACTGTACATAAAATACCAAAGTACCCAAAGTATATATTATATACCGTACAAAAAATATCAAAGTAGCCAAAATATGTATTATACACTGTACATAATATATAAAATTACCCAAACATTTATAATAAACTGTACATAAAATATCAATGTACTCAAACTATATATTATGTGCGGCACATAAGATATCAAAGTACCCATACTATATAGTATATACTGTACTTAAAATATCAAAATACCCAAAATAAATATTATATACGTTACATAAACTATCAAATACACAAAGTATGTATTATATACTGTACATAAAATAGCAAAGTTCCCAAAATATG	1	PASS	SVTYPE=INS;END=60264;SVLEN=1121;SUPPORT=1;STD_SPAN=.;STD_POS=.	GT:DP:AD	./.:.:.,.
KMT2C_chr13_14408161_14474907	60386	svim.INS.309	A	ATACCCAAAATATATATTGTAAACTGTACATAAAATACCAATTACCCAAACTGTGTATTTTATACTGTCCGTAAAATATCAAA	2	PASS	SVTYPE=INS;END=60386;SVLEN=83;SUPPORT=2;STD_SPAN=2.12;STD_POS=13.08	GT:DP:AD	./.:.:.,.
KMT2C_chr13_14408161_14474907	61108	svim.INS.310	T	TTACATAATGTACATAAATGTACATAAAATGTACATAAATGTACATAAAATG	1	PASS	SVTYPE=INS;END=61108;SVLEN=51;SUPPORT=1;STD_SPAN=.;STD_POS=.	GT:DP:AD	./.:.:.,.
KMT2C_chr13_14408161_14474907	62142	svim.DEL.226	ACCAAATGTATATTATATACTGTACATAAAATATAAAACTACCCCAAATATATCTTATATACTCTACATAAAATATCAAAGTACCCAAAATATATATTATATACTCTACATAATATATCAAAGTACCCATAGTATGTATTATATCCTGTACATAAAATATGAAAGTACGTCAAATATATATTCTATTCTGCACATAAAATATCATATTGCACCAAATATATATTGTATACTGTATATAAAATATGAAGGTACTTCAAATATATATTATATGCTGCACATAAAATATCAAAGTACCCAAAGTATGCATTATATACTGTACATAAAATATCAAAGTACCCAAAATGTATATTATATACTGTACATAAAATATGAAGGTTCATCAAATATATTTTATATTCTGCACATAATATATGAAAGTACAGCAAATATATATTATATACTGTACATAAAATATCAAAGTACCCAAAATATGTATTATATACTGTACATAAAATATGAAAGTAACCAAACATTTATAATAAACTGTACATAAAGTATCAAAGTACTCAAACTACATATTATATACAGTATATAAAATGTCAAAGTACCCAAACTGTATATTATATACTGTACATAATATATCAAAGTACCCAAATATATAGCATACTGTACATAAAATATCAAAGTACCCAAAATATATATTGTATACTGTACATAAAATGTGAAGGTACATTAAAGATATATTATATTCTGTACATAAAATATCAAATTACACCAAATATATATTATATGCTGTACATAATATATTAAAGTCAACCAAATATATATTATATACTGTACATAAAATATGAAGATACATCAAATATATATTATATGCTGCACATAAAATATCAAAGTATCCAAAGTATGTATTATACACTGTACATAAAATATCAAAATACCAAAGTATATATTACATACTGTAAATAAAATATGAAGGTACCTCATATATATATTATATTCTGTACATAAAATATCAAAGTACACCAAGTATATACTATATACTCTGCATAAAATATTAAATTACCCAAAATATGTATTGTATTGTGTACATAAAATATGAAAGTAACCAAACATTTATAATAAACTGTACATAAAATATCAAAGTACTCAAACTGTATATTATATACTGTACATAAAGTATCAAAGTACCCAAACTGTGTAGTATATACTGTACAAAAAATATCAAGGTACCCAAAATATATATTGTAAACTGTAGATAAAATATCAAAATACCCAAAATATATATTATATACTGTACATAAAATATGAAGGCACATCCAATATATATTATATTCTGTACATAAAATATCAAAGTACACCAAATGTATATTATATACTGTACATAAAATATCAAAGTACCCAAAGTGTATATTATATACTGTACATAAAATATGAAGGTTCATCAAACATATTTTATATTCTCCACATAATATATCAAAGTACAGCAAATATATATTATATACTGTACATAAAATATCAAAGTACCCAGAATATGTATTATATACTGTACATAAAATATGAAAGTAAGCAAACATTTGTAATAAAATGTACATAAAGTAACAAAGTACTCAAACTACATATTATATACAGTATATAAAATGTCAAAGTACCCAAACTGTATATTATATACTGTACATAATATATCAAAGTACCCGAATATATAGCATACTGTACATAAAATATCAAAGTACCCAAAGTGTGTATTATACACTGCACATAAAATATGAAGGTACATAAAATATATATTGTATTCTGTACATAAAATATCAAAGTACT	A	1	PASS	SVTYPE=DEL;END=63938;SVLEN=-1796;SUPPORT=1;STD_SPAN=.;STD_POS=.	GT:DP:AD	./.:.:.,.
KMT2C_chr13_14408161_14474907	62152	svim.DEL.227	TATTATATACTGTACATAAAATATAAAACTACCCCAAATATATCTTATATACTCTACATAAAATATCAAAGTACCCAAAATATATATTATATACTCTACATAATATATCAAAGTACCCATAGTATGTATTATATCCTGTACATAAAATATGAAAGTACGTCAAATATATATTCTATTCTGCACATAAAATATCATATTGCACCAAATATATATTGTATACTGTATATAAAATATGAAGGTACTTCAAATATATATTATATGCTGCACATAAAATATCAAAGTACCCAAAGTATGC	T	2	PASS	SVTYPE=DEL;END=62446;SVLEN=-294;SUPPORT=2;STD_SPAN=.;STD_POS=.	GT:DP:AD	./.:.:.,.
KMT2C_chr13_14408161_14474907	62185	svim.INS.311	C	CAAAGTGTATATTATATACTGTACATAAAATATGAAGGTTCAT	1	PASS	SVTYPE=INS;END=62185;SVLEN=42;SUPPORT=1;STD_SPAN=.;STD_POS=.	GT:DP:AD	./.:.:.,.
KMT2C_chr13_14408161_14474907	62350	svim.INS.312	G	GATAAATAAAATATATTACTCCACTTCTACACATACACCCTACCTTCCCACTACCCCTTACCC	1	PASS	SVTYPE=INS;END=62350;SVLEN=62;SUPPORT=1;STD_SPAN=.;STD_POS=.	GT:DP:AD	./.:.:.,.
KMT2C_chr13_14408161_14474907	62379	svim.INS.313	A	AATATATTAAAGTTGCCCATATATACATTATATACTGTTACAT	1	PASS	SVTYPE=INS;END=62379;SVLEN=42;SUPPORT=1;STD_SPAN=.;STD_POS=.	GT:DP:AD	./.:.:.,.
KMT2C_chr13_14408161_14474907	63487	svim.INS.314	G	GTATATTATATACTGTACATAAAATATAAAACTACCCCAAATATATCTTATATACTCTACATAAAATATCAAAGTACCCAAAATA	5	hom_ref	SVTYPE=INS;END=63487;SVLEN=84;SUPPORT=4;STD_SPAN=.;STD_POS=.	GT:DP:AD	0/0:34:30,4
KMT2C_chr13_14408161_14474907	63490	svim.INS.315	T	TATTATATACTGTACATAAAATATAAAACTACCCCAAATATATCTTATATACTCTACATAAAATATCAAAGTACCCAAAATATATATTATATACTGTACATAAAATATCAAAGTACCCATAGTATGTATTATATCCTGTACATAAAATATGAAGGTACATCAAATATATATTCTATTGAGCACATAAAATATCATATCGCACCAAATATATATTGTATACTGTATGTAAAATACGAAGGTACTTCAAATATATATTATATGCTGCACATAAAATATCAAAGTACCCAAAGTATGC	1	PASS	SVTYPE=INS;END=63490;SVLEN=294;SUPPORT=1;STD_SPAN=.;STD_POS=.	GT:DP:AD	./.:.:.,.
KMT2C_chr13_14408161_14474907	64181	svim.DEL.228	CAAAGTACACAAAATATGTATTATATACTGTACATAAAATACCAAAGGACCCAAAATATATATTATATACTGTACATAAAATATCAAAATACCCAAAATATATATTATATACTGTACATAAAATACCAAAGTACCCAAAGTATATATTATATACCGTACAAAAAATATCAAAGTAGCCAAAATATGTATTATACACTGTACATAATATATGAAAGTACCCAAACATTTATAATAAACTGTACATAAAATATCAATGTACTCAAACTATATATTATGTGCGCTACATAAGATATCAAAGTACCCATACTATATAGTATATACTGTACTTAAAATATCAAAATACCCAAAATATATATTATATACGTTACATAAACTATCAAATACACAAAGTATGTATTATATACTGTACATAAAGTAGCAAAGTTCCCAAAATATGTATTACATACTGTACATAAAATATGAAAGTACCCAACCATTTATAATAAACTCTACATAAAATACCAAAGTACCCAAACTGTGTATTATATACTGTCCATAAAATATA	C	3	hom_ref	SVTYPE=DEL;END=64724;SVLEN=-543;SUPPORT=3;STD_SPAN=.;STD_POS=.	GT:DP:AD	0/0:27:24,3
KMT2C_chr13_14408161_14474907	64735	svim.INS.316	A	AAAGTACCCAAATATATATTGTAAACTGTACATAAAATACCAAATTACCCAAACTGTGTATTTTATACTGTCCGTAAAATATC	2	PASS	SVTYPE=INS;END=64735;SVLEN=82;SUPPORT=2;STD_SPAN=.;STD_POS=15.56	GT:DP:AD	./.:.:.,.
KMT2C_chr13_14464876_14502703	2475	svim.DEL.229	AATATGAAGATTCATCAAATATATTTTATATTCTGCACATAAT	A	1	PASS	SVTYPE=DEL;END=2517;SVLEN=-42;SUPPORT=1;STD_SPAN=.;STD_POS=.	GT:DP:AD	./.:.:.,.
KMT2C_chr13_14464876_14502703	3508	svim.DEL.230	CTGTACATAAAATAGCAAAGTTCCCAAAATATGTATTATATATATTATAAATA	C	1	PASS	SVTYPE=DEL;END=3560;SVLEN=-52;SUPPORT=1;STD_SPAN=.;STD_POS=.	GT:DP:AD	./.:.:.,.
KMT2C_chr13_14464876_14502703	5437	svim.DEL.231	TATTATATACTGTACATAAAATATAAAACTACCCCAAATATATCTTATATACTCTACATAAAATATCAAAGTACCCAAAATATATATTATATACTCTACATAATATATCAAAGTACCCATAGTATGTATTATATCCTGTACATAAAATATGAAAGTACGTCAAATATATATTCTATTCTGCACATAAAATATCATATTGCACCAAATATATATTGTATACTGTATATAAAATATGAAGGTACTTCAAATATATATTATATGCTGCACATAAAATATCAAAGTACCCAAAGTATGC	T	1	PASS	SVTYPE=DEL;END=5731;SVLEN=-294;SUPPORT=1;STD_SPAN=.;STD_POS=.	GT:DP:AD	./.:.:.,.
KMT2C_chr13_14464876_14502703	6674	svim.INS.317	A	AGTGTACTCAAACTATATATTATGTGTGGTACATAAGATATC	2	PASS	SVTYPE=INS;END=6674;SVLEN=41;SUPPORT=2;STD_SPAN=.;STD_POS=.	GT:DP:AD	./.:.:.,.
KMT2C_chr13_14464876_14502703	6836	svim.DEL.232	AATATGAAGGTTCATCAAACATATTTTATATTCTCCACATAAT	A	1	PASS	SVTYPE=DEL;END=6878;SVLEN=-42;SUPPORT=1;STD_SPAN=.;STD_POS=.	GT:DP:AD	./.:.:.,.
KMT2C_chr13_14464876_14502703	6856	svim.INS.318	A	ATTTATAATAAACTCTACATAAAATACCAAAGTACCCAAACTGTG	2	PASS	SVTYPE=INS;END=6856;SVLEN=44;SUPPORT=2;STD_SPAN=.;STD_POS=.	GT:DP:AD	./.:.:.,.
KMT2C_chr13_14464876_14502703	7549	svim.DEL.233	TCAAAATACCCAAAATATATATTATATACTGTACATAAAATAC	T	1	PASS	SVTYPE=DEL;END=7591;SVLEN=-42;SUPPORT=1;STD_SPAN=.;STD_POS=.	GT:DP:AD	./.:.:.,.
KMT2C_chr13_14464876_14502703	8009	svim.INS.319	A	AAAGTACCCAAAATATATATTGTAAACTGTACATAAAATACCAAATTACCCAAACTGTGTATTTTATACTGTCCGTAAAATATC	4	PASS	SVTYPE=INS;END=8009;SVLEN=83;SUPPORT=4;STD_SPAN=1.63;STD_POS=0.82	GT:DP:AD	0/1:18:14,4
KMT2C_chr13_14464876_14502703	9795	svim.DEL.234	TACTGTACATAAAATATAAAACTACCCCAAATATATATTATATACTCTACATAAAATATCAAAGTACACAAAATATATATTATATACTGTACATAATATATCAAAGTACCCATAGTATGTATTATATCCTGTACATAAAATATGAAAGTACGTCAAATATATATTCTATTCTGCACATAAAATATCATATTGCACCAAATATATATTGTATACTGTATATGAAATATGAAGGTACTTCAAATATATATTATATGCTGCACATAAAATATCAAAG	T	7	PASS	SVTYPE=DEL;END=10068;SVLEN=-273;SUPPORT=6;STD_SPAN=51.2;STD_POS=16.67	GT:DP:AD	0/1:23:17,6
KMT2C_chr13_14464876_14502703	11107	svim.INS.320	T	TCAAAATACCCAAAATAAATATTATATACGTTACATAAACTATCAAATACACAAAGTATGTATTATATACTGTACATAAAATAGCAAAGGACCCAAAATATGTATTATATACTGTACATAAAATATCAAAATACCCAAAATATATATTATATACTGTACATAAAATACCAAAGTACCCAAAGTATATATTATATACCGTACAAAAAATATCAAAGTAGCCAAAATATGTATTATACACTGTACATAATATATAAAAGTACCCAAACATTTATAATAAACTGTACATAAAATATCAATGTACTCAAACTATATATTATGTGCGGCACATAAGATATCAAAGTACCCATACTATATAGTATATACTGTACTTAAAATAC	1	PASS	SVTYPE=INS;END=11107;SVLEN=376;SUPPORT=1;STD_SPAN=.;STD_POS=.	GT:DP:AD	./.:.:.,.
KMT2C_chr13_14464876_14502703	11307	svim.INS.321	A	ATAAAATATCAAAGTACCCAAAATATATATTGTAAACTGTACATAAAATACCAAATTACCCAAACTGTGTATTTTATACTGTCCG	4	hom_ref	SVTYPE=INS;END=11307;SVLEN=84;SUPPORT=4;STD_SPAN=0.5;STD_POS=16.09	GT:DP:AD	0/0:30:26,4
KMT2C_chr13_14464876_14502703	11336	svim.DEL.235	TTGTCAACTGTACATGAAATATCAAAGTAGCCAAAATATATATAGTATACCGTACATAAAATATAAAAGTACCCCAAATATGTATTATATACTGTACATAAAATATCAAAGTACCGATAATACATATTATATACTGTACATAAAATATCAGAGGACCCAAAATAAACATTATATACTGTACATAAAATCTCCAAATACTCAAAATATATATTACATACTGTACATAAAATATCAAAGTACCCAAATTATTTATTATATACTGTACATAAAATATCAGAGTACCCAAAATATGCATTATATACTGTACATAAAATATGAAAGTAACAAAACATTTATAATAAACTGTACATAAAATATCAAAGTACTCAAACTATATATCATATACTGTACACAAAATATCAAAGTACCCAAACTGTGTATTATTATATACTGTATATAAAATATAAAAGTACCTGAAATATATAC	T	5	hom_ref	SVTYPE=DEL;END=11800;SVLEN=-464;SUPPORT=4;STD_SPAN=.;STD_POS=.	GT:DP:AD	0/0:33:29,4
KMT2C_chr13_14464876_14502703	11444	svim.DEL.236	AAGTACCGATAATACATATTATATACTGTACATAAAATATCAG	A	1	PASS	SVTYPE=DEL;END=11486;SVLEN=-42;SUPPORT=1;STD_SPAN=.;STD_POS=.	GT:DP:AD	./.:.:.,.
KMT2C_chr13_14464876_14502703	11677	svim.DEL.237	ACTGTACATAAAATATCAAAGTACTCAAACTATATATCATATACTGTACACAAAATATCAAAGTACCCAAACTGTGTATTATTATATACTGTATATAAAATATAAAAGTACCTGAAATATATACTGTATACTGTACATAAAATATCAAAGTACCCAAAATATATACTATATACTGTACATAAAATATGAAGGTACATCAAATATATATTATATC	A	3	hom_ref	SVTYPE=DEL;END=11890;SVLEN=-213;SUPPORT=3;STD_SPAN=.;STD_POS=.	GT:DP:AD	0/0:33:30,3
KMT2C_chr13_14464876_14502703	11914	svim.DEL.238	ACCTATTATATATTGTGTACTGTACATAATATATTAAATCGC	A	2	PASS	SVTYPE=DEL;END=11955;SVLEN=-41;SUPPORT=2;STD_SPAN=.;STD_POS=.	GT:DP:AD	./.:.:.,.
KMT2C_chr13_14464876_14502703	12538	svim.DEL.239	TGCCCATATATACATTATATACTGTACATAAAATATGAACGTACATCAAATATATAGTATATGCTGCACATAAAATATCAAAGTACCCAAAGTATGTATTATACACTGTACATAAAAAATCAAAGTACCAAAAGTATATATTACATACTGTAAATAAAATATGAAGGTACCTCAAATATATATTATATTCTGTACATAAAATATCAAAGTACACCAAGTATATACTATATACTCTGCATAAAATATTAAATTACCCAAAATATGTATTGCATTGTGTACATAAAATATGAAAGTAACCAAACATTTATAATAAACTGTACATAAAATATCAAAGTACTCAAACTGTATATTATATACTGTACATAAAGTATCAAAGTACCCAAACTGTGTAGTATATACTGTACATAAAATATCAAGGTACCCAAAATATATATTGTAAACTGTAGATAAAATATCAAAGTACCCAAAATATATATTATATACTGTACATAAAATATGAAGGCACATCCAATATATACTATATTCTGTATATAAAATATCAAAGTACACCAAATGTATATTATATACTGTACAAAAAATATCAAAGTACCCAAAGTGTATATTATATACTGTACATAAAGTATGAAGGTTCATCAAATATATTTTATATTCTGCACATAATATATCAAAGTACAGCAAATATATATTATATACTGTACATAAAATATCAAAGTACCCAGAATATGTATTATATACTGTACATAAAATATGAAAGTAAGCAAACATTTGTAATAAAATGTACATAAAGTAACAAAGTACTCAAACTACATATTATATACAGTATATAAAATGTCAAAGTACCCAAACTGTATATTATATACTGTACATAATATATCAAAGTACCCGAATATATAGCATACTGTACATAAAATATCAAAGTACCCAAAGTGTGTATTATACACTGCACATAAAATATGAAGGTACATAAAATATATATTGTATTCTGTACATAAAATATCAAAGTACTCCAAATATATATTATATGCTGTACATAATATATTAAAGTC	T	3	hom_ref	SVTYPE=DEL;END=13583;SVLEN=-1045;SUPPORT=3;STD_SPAN=.;STD_POS=.	GT:DP:AD	0/0:40:37,3
KMT2C_chr13_14464876_14502703	12550	svim.DEL.240	CATTATATACTGTACATAAAATATGAACGTACATCAAATATATAGTATATGCTGCACATAAAATATCAAAGTACCCAAAGTATGTATTATACACTGTACATAAAAAATCAAAGTACCAAAAGTATATATTACATACTGTAAATAAAATATGAAGGTACCTCAAATATATATTATATTCTGTACATAAAATATCAAAGTACACCAAGTATATACTATATACTCTGCATAAAATATTAAATTACCCAAAATATGTATTGCATTGTGTACATAAAATATGAAAGTAACCAAACATTTATAATAAACTGTACATAAAATATCAAAGTACTCAAACTGTATATTATATACTGTACATAAAGTATCAAAGTACCCAAACTGTGTAGTATATACTGTACATAAAATATCAAGGTACCCAAAATATATATTGTAAACTGTAGATAAAATATCAAAGTACCCAAAATATATATTATATACTGTACATAAAATATGAAGGCACATCCAATATATACTATATTCTGTATATAAAATATCAAAGTACACCAAATGTATATTATATACTGTACAAAAAATATCAAAGTACCCAAAGTGTATATTATATACTGTACATAAAGTATGAAGGTTCATCAAATATATTTTATATTCTGCACATAATATATCAAAGTACAGCAAATATAT	C	1	PASS	SVTYPE=DEL;END=13221;SVLEN=-671;SUPPORT=1;STD_SPAN=.;STD_POS=.	GT:DP:AD	./.:.:.,.
KMT2C_chr13_14464876_14502703	12961	svim.INS.322	A	ATAGTATGTATTATATCCTGTACATAAAGTATGAAGGTACATC	1	PASS	SVTYPE=INS;END=12961;SVLEN=42;SUPPORT=1;STD_SPAN=.;STD_POS=.	GT:DP:AD	./.:.:.,.
KMT2C_chr13_14464876_14502703	13095	svim.INS.323	T	TATTATGTACTGTACATAATATATTAAATCGCCCAAATACATATTGTATACTGTATATAAAATATGAAGGTACTTCAAATATATATTACATGCTGCACATAAATTATCAAAGTACCCAAAGTATGC	6	hom_ref	SVTYPE=INS;END=13095;SVLEN=125;SUPPORT=5;STD_SPAN=0.45;STD_POS=0.22	GT:DP:AD	0/0:39:34,5
KMT2C_chr13_14464876_14502703	13115	svim.INS.324	A	ATAAAATATAAAAGAACCCCAAATATATATTATGCACTCTACATAAAATATCAAAGTACCCAAAATATATATTATATACTGTACATAAAATATCAAAGTACCCATAGTATGTATTATATCCTGTACATAAAATATGAAGGTACATCAAATATATATTCTATTCTGTACATAAAATATCATATTACACCAAATATATATTGTATACTGTATATAAAATATGAAGGTACTTCAAATATATATTATATGCTGCACATAAAATATCAAAGTACCCAAAGTATGCATTATATACTGTAC	2	PASS	SVTYPE=INS;END=13115;SVLEN=293;SUPPORT=2;STD_SPAN=.;STD_POS=7.07	GT:DP:AD	./.:.:.,.
KMT2C_chr13_14464876_14502703	13833	svim.DEL.241	GACCCAAAATATATATTATATACTGTACATAAAATATCAAAAT	G	1	PASS	SVTYPE=DEL;END=13875;SVLEN=-42;SUPPORT=1;STD_SPAN=.;STD_POS=.	GT:DP:AD	./.:.:.,.
KMT2C_chr13_14464876_14502703	14229	svim.DEL.242	TATATTATAAATATGTACATAAAATATGAAAGTACCCAACCATTTATAATAA	T	1	PASS	SVTYPE=DEL;END=14280;SVLEN=-51;SUPPORT=1;STD_SPAN=.;STD_POS=.	GT:DP:AD	./.:.:.,.
KMT2C_chr13_14464876_14502703	14230	svim.INS.325	A	ACTGTACATAAAATATAAAAATACCCAAAATATATATTATATACTGTACATAAAATACCAAAGTACCCAAAGTATATATTATATACCGTACAAAAAATATCAAAGTAGCCAAAATATGTATTATACACTGTACATAATATATAAAAGTACCCAAACATTTATAATAAACTGTACATAAAATATCAATGTACTCAAACTATATATTATGTGCGGCACATAAGATATCAAAGTACCCATACTATATAGTATATACTGTACTTAAAATACCAAAATACCCAAAATATATATTATATACGTTACATAAACTATCAAATACACAATGTATGTATTATATACTGTACATAAAATTGCAAAGTTCCCAAAATATG	6	hom_ref	SVTYPE=INS;END=14230;SVLEN=367;SUPPORT=5;STD_SPAN=3.36;STD_POS=2.22	GT:DP:AD	0/0:48:43,5
KMT2C_chr13_14464876_14502703	14343	svim.INS.326	G	GTACCCAAAATATATATTGTAAACTGTACATAAAATACCAAATTACCCAAACTGTGTATTTTATACTGTCCGTAAAATATCAAA	14	PASS	SVTYPE=INS;END=14343;SVLEN=83;SUPPORT=12;STD_SPAN=0.9;STD_POS=10.19	GT:DP:AD	0/1:49:37,12
KMT2C_chr13_14464876_14502703	14490	svim.DEL.243	TACTGTACATAAAATATCAAAGGACCCAAAATAAACATTATATACTGTACATAAAATATCCAAATACTCAAAATATATATTACATACTGTACATAAAATATCAAA	T	2	PASS	SVTYPE=DEL;END=14594;SVLEN=-104;SUPPORT=2;STD_SPAN=27.58;STD_POS=10.96	GT:DP:AD	./.:.:.,.
KMT2C_chr13_14464876_14502703	14716	svim.DEL.244	CAAAGTACTCAAACTATATATCATATACTGTATATAAAATAT	C	1	PASS	SVTYPE=DEL;END=14757;SVLEN=-41;SUPPORT=1;STD_SPAN=.;STD_POS=.	GT:DP:AD	./.:.:.,.
KMT2C_chr13_14464876_14502703	14973	svim.INS.327	A	AAGAACCCCAAATATATATTATACACTCTACATAAAATATCAAAGTACCCAAAATATATATTATATACTGTACATAAAATATCAAAGTACCCATAGTATGTATTATATCCTGTACATAAAATATGAAGGTACATCAAATATATATTCTATTCTGCACATAAAATATCAT	1	PASS	SVTYPE=INS;END=14973;SVLEN=168;SUPPORT=1;STD_SPAN=.;STD_POS=.	GT:DP:AD	./.:.:.,.
KMT2C_chr13_14464876_14502703	15573	svim.DEL.245	CATTTTATACTGTACATAAAATATGAAGGTACATCAAATATATAGTATATGCTGCACATAAAATATCAAAGTATCCAAAGTATGTATTATATACTGTACATAAAATATCAAAGTACCAAAAGTATATATTACCTACTGTAAATAAAATATGAAGGTACCTCAAATATATATTATATTCTGTACATGAAATATCAAAGTACACCAAGTATATACTATATAGTCTACATAAAATATTAAATTACCCAAAATATGTATTGTATTGTGTACATAAAATATGAAAGTAACCAAACATTTATAATAAACTGTACATAAAATATCAAAGTACTCAAACTTTATATTATATACTGTACATAAAGTATCAAAGTACCCAAACTGTGTAGTATATACTGTACATAAAATATCAAGGTACCCAAAATGTATATTGTAAACTGTAGATAAAATATCAAAGTACCCAAAATATATATTATATACTGTACATAAAATATGAAGGCTCATCCAATATATATTATATTCTGTACATAAAATATCAAAGTACACCAAATGTATATTATATACTGTACATAAAATAAAAAACTACCCCAAATATATATTATATACTCTACATAAAATATCAAAGTACACAAAATATATATTATATACTGTACATAATATATCAAAGAACCCATAGTATGTATTATATCCTGTACATAAAATATGAAAGTACGTCAAATATATATTCTATTCTGCACATAAAATATCATATTGCACCAAATATATATTGTATACTGTATATAAAATATGAAGGTACTTCAAATATATATTATATGCTGCACATAAAATATCAAAGTACCCAAAGTATGCATTATATACTGTACATAAAATATCAAAGTACCCAAAGTGTATATTATATACTGTACATAAAATATGAAGGTTCATCAAATATATTTTATATTCTGCACATAATATATCAAAGTACAGCAAATATAT	C	1	PASS	SVTYPE=DEL;END=16538;SVLEN=-965;SUPPORT=1;STD_SPAN=.;STD_POS=.	GT:DP:AD	./.:.:.,.
KMT2C_chr13_14464876_14502703	15809	svim.INS.328	A	AAGGACCCAAAATATATATTATATACTGTACATAAAATATCAAAATACACAAAATATGTATTATATACTGTACATAAAATACCAAAGTGCCCAAAGTATATATTATATACTGTACAAAAAATATCAAAGTAGCCAAAATATGTATTATACACTGTACATAATATATGAAAGTACCCAAACATTTATAATAAACTGTACATAAAATATCAATGTACTCAAACTATATATTATGTTCGGTACATAAGATATCAAAGTACCCATACTATATAGTATGTACTGTACTTAAAATATCAAAATACCCAAAATATATATTTTATACGTTACATAAACTATCAAATACACAAAGTATGTATTATATACTGTACATAAAATAGCAAAGTTCCCAAAATATGTATTATATACTGTACATAAAATATGAAGGTACGCAACCATTTATAATAAACTCTACATAAAATACAAAAGTACCCAAACTGTGTATTACATACTGTACATAAATTATCAAAGTACCCAAAATATATATTGTAAACTCTACATAAAATATCAAAGTAGCCAAAATGTATATTGTATACTGTACATAAAATATAAACCTACCCCAAATGTATATTATATACTGTCCATAAAATATCAAAGTACCCATAATACATATTATATACTGTACATAAAATATCAAAGGACCCAAAATAACCATTATATACTGTACATAAAATATCCAAATACTCAAAATATATATTACATACTGTACATAAAATATCAAAGTACCCAAATTATGTATTATATACTGTATATAAAATATCAG	1	PASS	SVTYPE=INS;END=15809;SVLEN=795;SUPPORT=1;STD_SPAN=.;STD_POS=.	GT:DP:AD	./.:.:.,.
KMT2C_chr13_14464876_14502703	16122	svim.DEL.246	ATATACTGTACATAAAATAAAAAACTACCCCAAATATATATTATATACTCTACATAAAATATCAAAGTACACAAAATATATATTATATACTGTACATAATATATCAAAGAACCCATAGTATGTATTATATCCTGTACATAAAATATGAAAGTACGTCAAATATATATTCTATTCTGCACATAAAATATCATATTGCACCAAATATATATTGTATACTGTATATAAAATATGAAGGTACTTCAAATATATA	A	26	PASS	SVTYPE=DEL;END=16371;SVLEN=-249;SUPPORT=22;STD_SPAN=62.04;STD_POS=25.11	GT:DP:AD	0/1:55:33,22
KMT2C_chr13_14464876_14502703	16151	svim.INS.329	C	CAAAGTGTATATTATGTACTGTACATAAAATATGAAGGTTCATCAAATATATTTTATATTCTGCACATAATATATCAAAGTACAT	1	PASS	SVTYPE=INS;END=16151;SVLEN=84;SUPPORT=1;STD_SPAN=.;STD_POS=.	GT:DP:AD	./.:.:.,.
KMT2C_chr13_14464876_14502703	16179	svim.INS.330	A	AATATGAAAGTTCATCAAATATATTTTATATTCTGCACGATAAT	2	PASS	SVTYPE=INS;END=16179;SVLEN=43;SUPPORT=2;STD_SPAN=0.71;STD_POS=0.35	GT:DP:AD	./.:.:.,.
KMT2C_chr13_14464876_14502703	16207	svim.INS.331	T	TATACTGTACATAAAATATGAAACTAACCAAACATTTATAATAAACTGTACATAAAATATCAAAGTACTCAATCTACATATTATATACAGTATATAAAATATCAAAGTACACAAACTGTATATTATATACTGTACATAATATATCAAAGTACCCAGAATATATAGC	1	PASS	SVTYPE=INS;END=16207;SVLEN=165;SUPPORT=1;STD_SPAN=.;STD_POS=.	GT:DP:AD	./.:.:.,.
KMT2C_chr13_14464876_14502703	16328	svim.INS.332	T	TATTATATGTTGTACATAATATATTAAAGTTGCCCATATATAC	1	PASS	SVTYPE=INS;END=16328;SVLEN=42;SUPPORT=1;STD_SPAN=.;STD_POS=.	GT:DP:AD	./.:.:.,.
KMT2C_chr13_14464876_14502703	16411	svim.INS.333	G	GTATTATACACTGTACATAAAATATCAAAGTACCAAATGTATATATTACATACTGTAAATAAAATATGAAGGTACCTCAAATATATATTATATTCTGTACATAAAATATCAAAGTACTCCAAGTATATACTATATACTCTGCATAAAATATTAAATTACCCAAAATATGTATTGTATTGTGTACATAAAATATGAAAGTAACCAAACATTTATAATAAACTGTACATAAAATATCAAAGTACTCAAACTGTATATTATATACTGTACATAAAGTTTCAAAGTACCCAAACTGTGTAGTATATACTGTACATAAAATATCAAGGTACCCAAAATATATATTGTAAACTGTAGATAAAATATCAAAGTACCCAAAATATATATTATATACTGTACATAAAGTATGAAGGCACATCCAATATATATTATATTCTGTACATAAGATATCAAAGTACACCAAATGTA	1	PASS	SVTYPE=INS;END=16411;SVLEN=461;SUPPORT=1;STD_SPAN=.;STD_POS=.	GT:DP:AD	./.:.:.,.
KMT2C_chr13_14464876_14502703	16773	svim.INS.334	T	TACACAAAATATGTATTATATACTGTACATAAAATACCAAAGG	1	PASS	SVTYPE=INS;END=16773;SVLEN=42;SUPPORT=1;STD_SPAN=.;STD_POS=.	GT:DP:AD	./.:.:.,.
KMT2C_chr13_14464876_14502703	17015	svim.INS.335	A	AATATCAATGTACTCAAACTATATATTATGTGCGGCACATAAG	1	PASS	SVTYPE=INS;END=17015;SVLEN=42;SUPPORT=1;STD_SPAN=.;STD_POS=.	GT:DP:AD	./.:.:.,.
KMT2C_chr13_14464876_14502703	17637	svim.INS.336	A	ATAAAATATCAAAGTACCCAAAATATATATTGTAAACTGTACATAAAATACCAAATTACCCAAACTGTGTATTTTATACTGTCCG	22	PASS	SVTYPE=INS;END=17637;SVLEN=84;SUPPORT=18;STD_SPAN=0.43;STD_POS=15.66	GT:DP:AD	0/1:57:39,18
KMT2C_chr13_14464876_14502703	18177	svim.INS.337	T	TACTGTATATAAAATATGAAGGTACATCAAATATATATTATATCCTGTACATAAAATATCAAAGTACACCTATTATATATTGTGTACTGTACATAATATATTAAATCGCCCAAATACATATTGTATACTGTATATAAAATATGAAGGTACTTGAAATATATATTATATGCTGCACAATAAATATCAAAGTACCCAAAGTGTGCATTACATAATGTACATAAAATATCAAAGTACACATATTATATATTATATAATGTACATAAAATAGAAGGTTCATCAAATATGTATTATATTCTGTACATAATATATCAAAGTACATCAAATATATATTATATACTGTACATAAAATATCAAAGTACCAAAAATATCTATTATATACTGTACATAAAATATGAAAATACCAAACATTTATAATAAACTATACATAAAATATCAAAGTACTCAATCTACATATTATATACAGTATATAAAATATCAAAGTACACAAACTGTATATTATATACTGTACATAATATATCAAAGTACCCAGAATATATAGCATACTGTACATAAAATATCAAAGTACCCAAAATATATATTGTAC	1	PASS	SVTYPE=INS;END=18177;SVLEN=582;SUPPORT=1;STD_SPAN=.;STD_POS=.	GT:DP:AD	./.:.:.,.
KMT2C_chr13_14464876_14502703	18349	svim.DEL.247	CACATAAAATATCAAAGTACCCAAAGTATGCATTACATACTGTACATAAAATATCAAAGTACACATATTATCTATTATATAATGTACATAAAATATGAAGGTTCATCAAATATATATTATATTCTGTACATAATATATCAAAGTACATCAAATATATATTATATACTGTACATAAAATATCAAAGTACCAAAAATATGTATTATATACTGTACATAAAACATGAAAGTAACCAAACATTTATAATAAACTGTACTTAAAATATCAAAGTACTCAATCTACATATTATATACAGTATATAAAATATCAAAGTACACAAACTGTATATTATATACTGTACATAATATATCAAAGTACCCAGAATATATAGCATACTGTACTTAAAATATCAAAGTACCCAAAATATATATTGTATACTGTACATAAAATATGAAGGTACATCAAAGATATATTATATTCTGTACATAAAATATCAAAGTACACCAAATATATATTATATGCTGTACATAATATATTAAAGTTGCCCATATATACATTATATACTGTACATAAAATATGAACGTACATCAAATATATAGTATATGCTGCACATAAAATATCAAAGTACCCAAAGTATGTATTATACACTGTACATAAAATATCAAAGTACCAAAAGTATATATTACATACTGTAAATAAAATATGAAGGTACCTCAAATATATATTATATTCTGTACATAAAATATCAAAGTACACCAAGTATATACTATATACTCTGCATAAAATATTAAATTACCCAAAATATGTATTGCATTGTGTACATAAAATATGAAAGTAACCAAACATTTATAATAAACTGTACATAAAATATCAAAGTACTCAAACTGTATATTATATACTGTACATAAAGTATCAAAGTACCCAAACTGTGTAGTATATACTGTACATAAAATATCAAGGTACCCAAAATATATATTGTAAACTGTAGATAAAATATCAAAGTACCCAAAATATATATTATATACTGTACATAAAATATGAAGGCACATCCAATATATATTATATTCTGT	C	1	PASS	SVTYPE=DEL;END=19395;SVLEN=-1046;SUPPORT=1;STD_SPAN=.;STD_POS=.	GT:DP:AD	./.:.:.,.
KMT2C_chr13_14464876_14502703	19141	svim.INS.338	G	GTACATAAAATATCAAAATACCCAAAATATATATTATATACTGTACATAAAATACCAAAGTACCCAAAGTATATATTATATACCGTACAAAAAATATCAAAGTAGCCAAAATATGTATTATACAC	1	PASS	SVTYPE=INS;END=19141;SVLEN=124;SUPPORT=1;STD_SPAN=.;STD_POS=.	GT:DP:AD	./.:.:.,.
KMT2C_chr13_14464876_14502703	19218	svim.INS.339	T	TATGTGCGGTACATAAGATATCAAAGTACCCATACTATATAGTATGTACTGTACTTAAAATATCAAAATACCCAAAATATATTATATATACGTTACATAAACTATCAAATACACAAAGTATGTATTATATACTGTACATAAAATAGCAAAGTTCCCAAAATATGTATTATATACTGTACATAAAATATCAAAGTACCCAACCATTTATA	1	PASS	SVTYPE=INS;END=19218;SVLEN=208;SUPPORT=1;STD_SPAN=.;STD_POS=.	GT:DP:AD	./.:.:.,.
KMT2C_chr13_14464876_14502703	19425	svim.INS.340	T	TATTATGTACTGTACATAATATATTAAATCGCCCAAATACATATTGTATACTGTATATAAAATATGAAGGTACTTCAAATATATATTACATGCTGCACATAAATTATCAAAGTACCCAAAGTATGC	9	hom_ref	SVTYPE=INS;END=19425;SVLEN=125;SUPPORT=8;STD_SPAN=13.96;STD_POS=18.99	GT:DP:AD	0/0:59:51,8
KMT2C_chr13_14464876_14502703	19425	svim.INS.341	T	TATTATATACTGTACATAAAATATAAAAGAACCCGAAATATATATTATATACTCTACATAAAATATCAAAGTACCCAAAATATATATTGTATACTGTACATAAAATATCAAAGTACCCATAGTATGTATTATATCCTGTACATAAAATATGAAGGTACATCAAATATATATTCTATTCTGCACTTAAAATATCATATTACACCAAATATATATTGTATACTGTATATAAAATATGAAGGTACTTCAAATATATATTCTATGCTGCACATAAAATATCAAAGTACCCAAAGTATGC	3	hom_ref	SVTYPE=INS;END=19425;SVLEN=294;SUPPORT=3;STD_SPAN=.;STD_POS=11.55	GT:DP:AD	0/0:59:56,3
KMT2C_chr13_14464876_14502703	20103	svim.DEL.248	GTACATAAAATATCAAAGTACACAAAATATGTATTATATACTGTACATAAAATACCAAAGGACCCAAAATATATATTATATACTGTACATAAAATATCAAAATACCCAAAATATATATTATATACTGTACATAAAATACCAAAGTACCCAAAGTATATATTATATACCGTACAAAAAATGTCAAAGTAGCCAAAATATGTATTATACACTGTACATAATATATGAAAGTACCCAAACATTTATAATAAACTGTACATAAAATATCAATGTACTCAAACTATATATTATGTGCGGTACATAAGATATCAAATTACCCATACTATATAGTATATACTGTACTTAAAATATCAAAATACCCAAAATATATATTATATACGT	G	1	PASS	SVTYPE=DEL;END=20480;SVLEN=-377;SUPPORT=1;STD_SPAN=.;STD_POS=.	GT:DP:AD	./.:.:.,.
KMT2C_chr13_14464876_14502703	20560	svim.INS.342	A	ACTGTACATAAAATATCAAAATACCCAAAATATATATTATATACTGTACATAAAATACCAAAGTACCCAAAGTATATATTATATACCGTACAAAAAATATCAAAGTAGCCAAAATATGTATTATACACTGTACATAATATATAAAAGTACCCAAACATTTATAATAAACTGTACATAAAATATCAATGTACTCAAACTATATATTATGTGCGGCACATAAGATATCAAAGTACCCATACTATATAGTATATACTGTACTTAAAATACCAAAATACCCAAAATATATATTATATACGTTACATAAACTATCAAATACACAATGTATGTATTATATACTGTACATAAAATAGCAAAGTTCCCAAAATATG	3	hom_ref	SVTYPE=INS;END=20560;SVLEN=367;SUPPORT=3;STD_SPAN=0.58;STD_POS=0.29	GT:DP:AD	0/0:58:55,3
KMT2C_chr13_14464876_14502703	20673	svim.INS.343	G	GTACCCAAAATATATATTGTAAACTGTACATAAAATACCAAATTACCCAAACTGTGTATTTTATACTGTCCGTAAAATATCAAA	11	hom_ref	SVTYPE=INS;END=20673;SVLEN=83;SUPPORT=9;STD_SPAN=0.33;STD_POS=11.68	GT:DP:AD	0/0:58:49,9
KMT2C_chr13_14464876_14502703	20787	svim.INS.344	T	TAAAAAATCAAAATACCCATAATACATATTATATACTGTACATAAAATATCAAAGGACCCAAAATTATATTGTATACTGTACATAAAATATGAAGGTACATGAAAGATATATTATATTCTGTACATAAGATATCAAAGTACACCAAATGTATATTATATGCTGTACATAATATATTAAAGTTGCCCAAATATATATTATATACTGTACATAAAATATGAAGGTACATCAAATATATAGTATATGCTGCACATAAAATATCAAAGTACCCAAAGTATGTATTATATACTGTACATAAAATACCAAAGTACCCAAATTATATATATATACTGTACATAAAATATAAAATACCCAAATATATATTATATGCTGTACATAAAATATCAAAGTACACAAAATATGTATTATATACTGTACATAAAATATCAAGGGACCCAAAATATGTATTATATACTGTACATAAAATATCAAAATACCCAAAATATATATTATATACTGTACATAAAATACCAAAGTACCCAAAGTATATATTATATACCGTACAAAAAATATCAAAGTAGCCAAAATATGTATTATACACTGTACATAATATATAAATTACCCAAACATTTATAATAAACTGTACATAAAATATCAATGTACTCAAACTATATATTATGTGCGGCACATAAGATATCAAAGTACCCATACTATATAGTATATACTGTACTTAAAATATCAAAATACCCAAAATAAATATTATATACGTTACATAAACTATCAAATACACAAAGTATGTATTATATACTGTACATAAAATAGCAAAGTTCCCAAAATATGTGTTATATACTGTACATGAAATATGAAAGTACCCAACCATTTATAATAAACTCTACATAAAATACCAAAGTACCCAAACTGTGTATTATATACCGTCCATAAAATATCAAAGTACCCAAAATATATATTGTAAACTGTACATAAAATATCAAAGTAGCCAAAATATATATGCATACTGTACATAAATATAAAAGTACCCCAAATATCTATTATATACTGTACAC	1	PASS	SVTYPE=INS;END=20787;SVLEN=1040;SUPPORT=1;STD_SPAN=.;STD_POS=.	GT:DP:AD	./.:.:.,.
KMT2C_chr13_14464876_14502703	20901	svim.DEL.249	ACATACTGTACATAAAATATCAAAGTACCCAAATTATGTATTATATACTGTACGTAAAATATCAGAGAACCCAAAATATGCATTATATACTGTACATAAAATATGAAAGTAACAAAACATTTATAATAAACTGTACATAAAATATCAAAGTACTCAAACTATATATCATATACTGTACATAAAATATCAAAGTACCCAAACTGTGTATTATTATATACTGTATATAAAATATCAAAGTACCTGAAATATATATTG	A	1	PASS	SVTYPE=DEL;END=21155;SVLEN=-254;SUPPORT=1;STD_SPAN=.;STD_POS=.	GT:DP:AD	./.:.:.,.
KMT2C_chr13_14464876_14502703	21404	svim.INS.345	T	TTACATAATGTACATAAATGTACATAAAATGTACATAAATGTACATAAAATG	3	hom_ref	SVTYPE=INS;END=21404;SVLEN=51;SUPPORT=3;STD_SPAN=.;STD_POS=.	GT:DP:AD	0/0:57:54,3
KMT2C_chr13_14464876_14502703	21586	svim.DEL.250	TAAAATATGAAAGTAACCAAACATTTATAATAAACTGTACATAAATTATCAAAGTACTCAATCTACATATTATATACAGTATATAAAATATCAAAGTACACAAACTGTATATTATATACTGTACATAATATGAAAAAGTACCCAGAATATATAGCATACTGTACA	T	2	PASS	SVTYPE=DEL;END=21750;SVLEN=-164;SUPPORT=2;STD_SPAN=1.41;STD_POS=14.14	GT:DP:AD	./.:.:.,.
KMT2C_chr13_14464876_14502703	22014	svim.DEL.251	AGTACCAAAAGTATATATTACCTACTGTAAATAAAATATGAAG	A	5	hom_ref	SVTYPE=DEL;END=22056;SVLEN=-42;SUPPORT=4;STD_SPAN=.;STD_POS=.	GT:DP:AD	0/0:57:53,4
KMT2C_chr13_14464876_14502703	22361	svim.DEL.252	ATATATTATATACTGTACATAAAATATGAAGGCACATCCAATATATATTATATTCTGTACATAAAATATCAAAGTACACCAAATG	A	1	PASS	SVTYPE=DEL;END=22445;SVLEN=-84;SUPPORT=1;STD_SPAN=.;STD_POS=.	GT:DP:AD	./.:.:.,.
KMT2C_chr13_14464876_14502703	22476	svim.DEL.253	CTACCCCAAATATATCTTATATACTCTACATAAAATATCAAAGTACCCAAAATATATATTATATACTGTACATAATATATCAAAGTACCCATAGTATGTATTATATCCTGTACATAAAATATGAAAGTACGTCAAATATATATTCTATTCTGCACATAAAATATCATATTGCACCAAATATATATTGTATACTGTATATAAAATATGAAGGTACTTCAAATATATATTATATGCTGCACATAAAATATCAAAGTACCCAAAGTATGCATTATATACTGTACATAAAATATCAAAG	C	20	PASS	SVTYPE=DEL;END=22770;SVLEN=-294;SUPPORT=17;STD_SPAN=1.01;STD_POS=84.72	GT:DP:AD	0/1:52:35,17
KMT2C_chr13_14464876_14502703	22488	svim.DEL.254	TATCTTATATACTCTACATAAAATATCAAAGTACCCAAAATATATATTATATACTGTACATAATATATCAAAGTACCCATAGTATGTATTATATCCTGTACATAAAATATGAAAGTACGTCAAATATATATTCTATTCTGCACATAAAATATCATATTGCACCAAATAT	T	6	hom_ref	SVTYPE=DEL;END=22656;SVLEN=-168;SUPPORT=5;STD_SPAN=.;STD_POS=31.3	GT:DP:AD	0/0:52:47,5
KMT2C_chr13_14464876_14502703	23043	svim.BND.51	N	]KMT2C_chr13_14408161_14474907:28650]N	1	PASS	SVTYPE=BND;SUPPORT=1;STD_POS1=.;STD_POS2=.	GT:DP:AD	./.:.:.,.
KMT2C_chr13_14464876_14502703	23068	svim.DEL.255	CGAATATATAGCATACTGTACATAAAATATCAAAGTACCCAAAATATATATTGTATACTGTACATAAAATGTGAAGGTACATT	C	2	PASS	SVTYPE=DEL;END=23150;SVLEN=-82;SUPPORT=2;STD_SPAN=.;STD_POS=.	GT:DP:AD	./.:.:.,.
KMT2C_chr13_14464876_14502703	23402	svim.DEL.256	CATATATATATTATATTCTGTACATAAAATATCAAAGTACACC	C	5	hom_ref	SVTYPE=DEL;END=23444;SVLEN=-42;SUPPORT=5;STD_SPAN=0.55;STD_POS=135.01	GT:DP:AD	0/0:53:48,5
KMT2C_chr13_14464876_14502703	23426	svim.DEL.257	TAAAATATCAAAGTACACCAAGTATATACTATATACTCTGCATAAAATATTAAATTACCCAAAATATGTATTGTATTGTGTACATAAAATATGAAAGTAACCAAACATTTATAATAAACTGTACATAAAATATCAAAGTACTCAAACTGTATATTATATACTGTACATAAAGTATCAAAGTACCCAAACTGTGTAGTATATACTGTACAA	T	1	PASS	SVTYPE=DEL;END=23635;SVLEN=-209;SUPPORT=1;STD_SPAN=.;STD_POS=.	GT:DP:AD	./.:.:.,.
KMT2C_chr13_14464876_14502703	23558	svim.DEL.258	TCAAAGTACTCAAACTGTATATTATATACTGTACATAAAGTATCAAAGTACCCAAACTGTGTAGTATATACTGTACAAAAAATATCAAGGTACCCAAAATATATATTGTAAACTGTAGATAAAATATCAAAATACCCAAAATATATATTATATACTGTACATAAAATATGAAGGCACATCCAATATATATTATATTCTGTACATAAAATATCAAAGTACACCAAATGTATATTATATACTGTACATAAAATATCAAAGTACCCAAAGTGTATATTATATACTGTACATAAAATATGAAGGTTCATCAAACATATTTTATATTCTCCACATAATATATCAAAGTACAGCAAATATATATTATATACTGTACATAAAATATCAAAGTACCCAGAATATGTATTATATACTGTACATAAAATATGAAAGTAAGCAAACATTTGTAATAAAATGTACATAAAGTAA	T	1	PASS	SVTYPE=DEL;END=24019;SVLEN=-461;SUPPORT=1;STD_SPAN=.;STD_POS=.	GT:DP:AD	./.:.:.,.
KMT2C_chr13_14464876_14502703	23655	svim.INS.346	A	ACGTTTATAATAAACTGTACATAAAATATCAGTGTACTCAAACTATATATTATGTGTGGTACATAAGATATCAAAGTACCC	11	hom_ref	SVTYPE=INS;END=23655;SVLEN=80;SUPPORT=9;STD_SPAN=0.33;STD_POS=6.31	GT:DP:AD	0/0:52:43,9
KMT2C_chr13_14464876_14502703	23659	svim.DEL.259	TATATTGTAAACTGTAGATAAAATATCAAAATACCCAAAATATATATTATATACTGTACATAAAATATGAAGGCACATCCAATATATATTATATTCTGTACATAAAATATCAAAGTACACCAAATGTATA	T	4	hom_ref	SVTYPE=DEL;END=23788;SVLEN=-129;SUPPORT=4;STD_SPAN=26.0;STD_POS=55.0	GT:DP:AD	0/0:52:48,4
KMT2C_chr13_14464876_14502703	23686	svim.INS.347	A	AGTGTACTCAAACTATATATTATGTGTGGTACATAAGATATC	12	hom_ref	SVTYPE=INS;END=23686;SVLEN=41;SUPPORT=10;STD_SPAN=0.57;STD_POS=5.85	GT:DP:AD	0/0:52:42,10
KMT2C_chr13_14464876_14502703	23787	svim.INS.348	T	TATTATGTACTGTACATAATATATTAAATCGCCCAAATACATATTGTATACTGTATATAAAATATGAAGGTACTTCAAATATATATTACATGCTGCACATAAATTATCAAAGTACCCAAAGTATGC	1	PASS	SVTYPE=INS;END=23787;SVLEN=125;SUPPORT=1;STD_SPAN=.;STD_POS=.	GT:DP:AD	./.:.:.,.
KMT2C_chr13_14464876_14502703	23848	svim.DEL.260	AATATGAAGGTTCATCAAACATATTTTATATTCTCCACATAAT	A	2	PASS	SVTYPE=DEL;END=23890;SVLEN=-42;SUPPORT=2;STD_SPAN=.;STD_POS=.	GT:DP:AD	./.:.:.,.
KMT2C_chr13_14464876_14502703	23868	svim.INS.349	A	ATTTATAATAAACTCTACATAAAATACCAAAGTACCCAAACTGTG	7	hom_ref	SVTYPE=INS;END=23868;SVLEN=44;SUPPORT=6;STD_SPAN=0.98;STD_POS=0.49	GT:DP:AD	0/0:52:46,6
KMT2C_chr13_14464876_14502703	23952	svim.INS.350	A	AAATATTGTAAACTGTACATAAAATACCAAAGTACCCAAACTG	2	PASS	SVTYPE=INS;END=23952;SVLEN=41;SUPPORT=2;STD_SPAN=1.41;STD_POS=0.71	GT:DP:AD	./.:.:.,.
KMT2C_chr13_14464876_14502703	23979	svim.DEL.261	GAAAGTAAGCAAACATTTGTAATAAAATGTACATAAAGTAACAAAGTACTCAAACTACATATTATATACAGTATATAAAATGTCAAAGTACCCAAACTGTATATTATATACTGTACATAATATATCAAAGTACCCGAATATATAGCATACTGTACATAAAATATCAAAGTACCCAAAGTGTGTATTATACACTGCACATAAAATAT	G	1	PASS	SVTYPE=DEL;END=24184;SVLEN=-205;SUPPORT=1;STD_SPAN=.;STD_POS=.	GT:DP:AD	./.:.:.,.
KMT2C_chr13_14464876_14502703	23999	svim.INS.351	A	ATTTTATACTGTCCATAAAATATCAAAGTACCCAAAATATATAT	2	PASS	SVTYPE=INS;END=23999;SVLEN=44;SUPPORT=2;STD_SPAN=1.41;STD_POS=0.71	GT:DP:AD	./.:.:.,.
KMT2C_chr13_14464876_14502703	24040	svim.DEL.262	TTATATACAGTATATAAAATGTCAAAGTACCCAAACTGTATATTATATACTGTACATAATATATCAAAGTACCCGAATATATAGCATACTGTACATAAAATATCAAAGTACCCAAAGTGTGTATTATACACTGCACATAAAATATGAAGGTACATAAAATATATATTGTATTCTGTACATAAAATATCAAAGTACTCCAAATATATATTATATGCTGTACATAATATATTAAAGTCGCCCAAATATATATTATATACTGTACATAAAATATGAAGGTACATCAAATATATATTATATGCTGCACATAAAATATCAAAGTACCCAAAG	T	1	PASS	SVTYPE=DEL;END=24366;SVLEN=-326;SUPPORT=1;STD_SPAN=.;STD_POS=.	GT:DP:AD	./.:.:.,.
KMT2C_chr13_14464876_14502703	25021	svim.INS.352	A	AAAGTACCCAAAATATATATTGTAAACTGTACATAAAATACCAAATTACCCAAACTGTGTATTTTATACTGTCCGTAAAATATC	11	hom_ref	SVTYPE=INS;END=25021;SVLEN=83;SUPPORT=9;STD_SPAN=0.67;STD_POS=13.48	GT:DP:AD	0/0:47:38,9
KMT2C_chr13_14464876_14502703	26802	svim.DEL.263	TTATATACTGTACATAAAATAAAAAACTACCCCAAATATATATTATATACTCTACATAAAATATCAAAGTACACAAAATATATATTATATACTGTACATAATATATCAAAGTACCCATAGTATGTATTATATCCTGTACATAAAATATGAAAGTACGTCAAATATATATTCTATTCTGCACATAAAATATCATATTGCACCAAATATATATTGTATACTGTATATAAAATATGAAGGTACTTCAAATATATATTATATGCTGCACATAAAATATCAAAGTACCCAAAGTATGCAT	T	11	PASS	SVTYPE=DEL;END=27096;SVLEN=-294;SUPPORT=9;STD_SPAN=0.5;STD_POS=2.75	GT:DP:AD	0/1:43:34,9
KMT2C_chr13_14464876_14502703	27145	svim.DEL.264	CTGTACATAAAATATGAAGGTTCATCAAATATATTTTATATTCTGCACATAATATATCAAAGTACAGCAAATATATATTATATACTGTACATAAAATAACAAAGTAACAAAAATATGTACTATATACTGTACATAAAATATGAAAGTAACCAAATATTTATAATAAACTGTATATAAAATATCAAAGTACTCAAACTACATATTATATACAGTATATAAAATATCAAAGTACCCATACTATATATTATATACTGTACATACTATATCAAAGTACCCGAATATATAGCATACTGTACATAAAATATCAAATTACCCAAAATATATATTGTATACTGTACATAAAATATGAAGGTACATCAAAGATATATTATATTCTGTACATAAAATATCAAAGTACACCAAATATATATTATATGCTGTACAGAATATATTAAAGTCGACCAAATGTATATTATATACTGTACATAAAATATGAAGGTACATCAAATATATATTATATGCTGCACATAAAATATCAAAGTACCCAAAGTATGTGTTATATACTGTACATAAAATATCAAAGTACCCAAAGTATATATTATATACTGTACATAAAATATAAAATACCCCAAATATATATTATATGCTGTACATAAAATATCAAAGTACACAAAATATGCATTATGTACTGTACATAAATTATCAAAGGACCCAAAATATATATTATATAGTGTACATAAAATATCAAAATACCCAAAATATATATTATATACTGTACATAAAATACCAAAGTACCCAAAGTATATATTATATACTGTATAAAAAATATCAAAGTAGCCAAAATATGTATTATACCCTGTACATAATATATGAAAGTACCCAAACATTTATAATAAACTGTACATAAAATATCAATGTACTCAAACTATATATTATGTGCGGTACTTAAGATATCAAAGTACCCATACTATATAGTATGTACTGTACTTAAAATATCAAAATACCCAAAATATATATTATATACGTTACATAAACTATCAAATACACAAAGTATGTATTACATACTGTACATAAAATAGCAAAGTTCCCAAAATATGTATTATATACTGTACATAAAATATGAAAGTACCCAACCATTTATAATAAACTCTACATAAAATACCAAAGTACCCAAACTGTGTATTATATACTCTCCATAAAATATCAAAGTACCCAAAATATATATTGTCAACTGTACATGAAATATCAAAGTAGCCAAAATATATATAGTATACCGTACATAAAATATAAAAGTACCCCAAATATGTATTATATACTGTACATAAAATATCAAAGTACCGATAATACATATTATATACTGTACATAAAATATCAGAGGACCCAAAATAAACATTATATACTGTACATAAAATCTCCAAATACTCAAAATATATATTACATACTGTACATAAAATATCAAAGTACCCAAATTATTTATTATATACTGTACATAAAATATCAGAGTACCCAAAATATGCATTATATACTGTACATAAAATATGAAAGTAACAAAACATTTATAATAAACTGTACATAAAATATCAAAGTACTCAAACTATATATCATATACTGTACACAAAATATCAAAGTACCCAAACTGTGTATTATTATATACTGTATATAAAATATAAAAGTACCTGAAATATATACTGTATACTGTACATAAAATATCAAAGTACCCAAAATATATACTATATACTGTACATAAAATATGAAGGTACATCAAATATATATTATATCCTGTACATAAAATATCAAAGTACACCTATTATATATTGTGTACTGTACATAATATATTAAATCGCCCAAATATATATTGTATACTGTATATAAAATATGAAGGTACTTCAAATATATATTATATGCTGCACATAAAATATCAAAGTACCCAAAGTATGCATTAAACACTGTACATAAAATATCAAAGTACACATATTATCTATTATATAA	C	1	PASS	SVTYPE=DEL;END=29112;SVLEN=-1967;SUPPORT=1;STD_SPAN=.;STD_POS=.	GT:DP:AD	./.:.:.,.
KMT2C_chr13_14464876_14502703	28362	svim.DEL.265	TGAAATATCAAAGTAGCCAAAATATATATAGTATACCGTACATAAAATATAAAAGTACCCCAAATATGTATTATATACTGTACATAAAATATCAAAGTACCGATAATACATATTATATACTGTACATAAAATATCAGAGGACCCAAAATAAACATTATATACTGTACATAAAATCTCCAAATACTCAAAATATATATTACATACTGTACATAAAATATCAAAGTACCCAAATTATTTATTATATACTGTACATAAAATATCAGAGTACCCAAAATATGCATTATATACTGTACATAAAATATGAAAGTAACAAAACATTTATAATAAACTGTACATAAAATATCAAAGTACTCAAACTATATATCATATACTGTACAC	T	2	PASS	SVTYPE=DEL;END=28739;SVLEN=-377;SUPPORT=2;STD_SPAN=.;STD_POS=.	GT:DP:AD	./.:.:.,.
KMT2C_chr13_14464876_14502703	28456	svim.DEL.266	AAGTACCGATAATACATATTATATACTGTACATAAAATATCAG	A	1	PASS	SVTYPE=DEL;END=28498;SVLEN=-42;SUPPORT=1;STD_SPAN=.;STD_POS=.	GT:DP:AD	./.:.:.,.
KMT2C_chr13_14464876_14502703	28674	svim.DEL.267	AAACATTTATAATAAACTGTACATAAAATATCAAAGTACTCAAACTATATATCATATACTGTACACAAAATATCAAAGTACCCAAACTGTGTATTATTATATACTGTATATAAAATATAAAAGTACCTGAAATATATACTGTATACTGTACATAAAATATCAAAGTACCCAAAATATATACTATATACTGTACATAAAATATGAAGGTACATCAAATATATATTATATCCTGTACATAAAATATCAAAGTACACCTATTATATATTGTGTACTGTACATAATATATTAAATCGCCCAAATATATATTGTATACTGTATATAAAATATGAAGGTACTTCAAATATATATTATATGCTGCACATAAAATATCAAAGTACCCAAAGTATGCATTAAACACTGTACATAAAATATCAAAGTACACATATTATCTATTATATAATGTACATAAAATATGAAGGTTCATCAAATATATATTATATTCTGTACATAATATATCAAAGTACATCAAATATATATTATATACTGTACATAAAATATCAAAGTACCAAAAATATGTATTATATACTGTACATAAAACATGAAAGTAACCAAACATTTATAATAAACTGTACATAAAATATCAAAGTACTCAATCTACATATTATATACAGTATATAAAATATCAAAGTACACAAACTGTATATTATATACTGTACATAATATATCAAAGTACCCAGAATATATACCATACTGTACTTAAAATATCAAAGAACCCAAAATATATATTGTATACTGTACATAAAATATGAAGGTACATCAAAGATATATTATATTCTGTACATAAAATATCAAAGTACACCAAATATATATTATATGCTGTACATAATATATTAAAGTTGCCCATATATACATTATATACTGTACATAAAATATGAACGTACATCAAATATATAGTATATGCTGCACATAAAATATCAAAGTACCCAAAGTATGTATTATACACTGTACATAAAATATCAAAGTACCAAAAGTATATATTACATACTGTAAATAAAATATGAAGGTACCTCAAATATATATTATATTCTGTACATAAAATATCAAAGTACACCAAGTATATACTATATACTCTGCATAAAATATTAAATTACCCAAAATATGTATTGCATTGTGTACATAAAATATGAAAGTAACCAA	A	3	hom_ref	SVTYPE=DEL;END=29849;SVLEN=-1175;SUPPORT=3;STD_SPAN=0.58;STD_POS=3.69	GT:DP:AD	0/0:31:28,3
KMT2C_chr13_14464876_14502703	28914	svim.DEL.268	ATATCAAAGTACACCTATTATATATTGTGTACTGTACATAATATATTAAATCGCCCAAATATATATTGTATACTGTATATAAAATATGAAGGTACTTCAAATATATATTATATGCTGCACATAAAATATCAAAGTACCCAAAGTATGCATTAAACACTGTACATAAAATATCAAAGTACACATATTATCTATTATATAATGTACATAAAATATGAAGGTTCATCAAATATA	A	9	PASS	SVTYPE=DEL;END=29144;SVLEN=-230;SUPPORT=8;STD_SPAN=38.42;STD_POS=3.93	GT:DP:AD	0/1:30:22,8
KMT2C_chr13_14464876_14502703	28962	svim.INS.353	A	AAGAACCCCAAATATATATTATACACTCTACATAAAATATCAAAGTACCCAAAATATATATTATATACTGTACATAAATATCAAAGTACCCATAGTATGTATTATATCCTGTACATAAATATGAAGGTACATCAAATATATATTCTATTCTGCACATAAAATATCAT	2	PASS	SVTYPE=INS;END=28962;SVLEN=167;SUPPORT=2;STD_SPAN=1.41;STD_POS=0.71	GT:DP:AD	./.:.:.,.
KMT2C_chr13_14464876_14502703	29244	svim.DEL.269	ATAAAACATGAAAGTAACCAAACATTTATAATAAACTGTACATAAAATATCAAAGTACTCAATCTACATATTATATACAGTATATAAAATATCAAAGTACACAAACTGTATATTATATACTGTACATAATATATCAAAGTACCCAGAATATATACCATACTGTACT	A	10	PASS	SVTYPE=DEL;END=29409;SVLEN=-165;SUPPORT=8;STD_SPAN=.;STD_POS=.	GT:DP:AD	0/1:31:23,8
KMT2C_chr13_14464876_14502703	29510	svim.DEL.270	ACCAAATATATATTATATGCTGTACATAATATATTAAAGTTGCCCATATATACATTATATACTGTACATAAAATATGAACGTACATCAAATATATAGTATATGCTGCACATAAAATATCAAAGTACCCAAAGTATGTATTATACACTGTACATAAAATATCAAAGTACCAAAAGTATATATTACATACTGTAAATAAAATATGAAGGTACCTCAAATATATATTATATTCTGTACATAAAATATCAAAGTACACCAAGTATATACTATATACTCTGCATAAAATATTAAATTACCCAAAATATGTATTGCATTGTGTACATAAAATATGAAAGTAACCAAACATTTATAATAAACTGTACATAAAATATCAAAGTACTCAAACTGTATATTATATACTGTACATAAAGTATCAAAGTACCCAAACTGTGTAGTATATACTGTACATAAAATATCAAGGTACCCAAAATATATATTGTAAACTGTAGATAAAATATCAAAGTACCCAAAATATATATTATATACTGTACATAAAATATGAAGGCACATCCAATATATACTATATTCTGTACATAAAATATCAAAGTACACCAAATGTATATTATATACTGTACAAAAAATATCAAAGTACCCAAAGTGTATATTATATACTGTACATAAAGTATGAAGGTTCATCAAATATATTTTATATTCTGCACATAATATATCAAAGTACAGCAAATATATATTATATACTGTACATAAAATATCAAAGTACCCAGAATATGTAATATATACTGTACATAAAATATGAAAGTAAGCAAACATTTGTAATAAAATGTACATAAAGTAACAAAGTACTCAAACTACATATTATATACAGTATATAAAATGTCAAAGTACCCAAACTGTATATTATATACTGTACATAATATATCAAAGTACCCGAATATATAGCATACTGTACATAAAATATCAAAGTACCCAAAGTGTGTATTATACACTGCACATAAAATATGAAGGTACATAAAATATATATTGTATTCTGTACATAAAATATCAAAGTACT	A	2	PASS	SVTYPE=DEL;END=30555;SVLEN=-1045;SUPPORT=2;STD_SPAN=.;STD_POS=.	GT:DP:AD	./.:.:.,.
KMT2C_chr13_14464876_14502703	29520	svim.DEL.271	TATTATATGCTGTACATAATATATTAAAGTTGCCCATATATAC	T	7	hom_ref	SVTYPE=DEL;END=29562;SVLEN=-42;SUPPORT=6;STD_SPAN=0.82;STD_POS=0.41	GT:DP:AD	0/0:31:25,6
KMT2C_chr13_14464876_14502703	29648	svim.DEL.272	TTATACACTGTACATAAAATATCAAAGTACCAAAAGTATATATTACATACTGTAAATAAAATATGAAGGTACCTCAAATATATATTATATTCTGTACATAAAATATCAAAGTACACCAAGTATATACTATATACTCTGCATAAAATATTAAATTACCCAAAATATGTATTGCATTGTGTACATAAAATATGAAAGTAACCAAACATTTATAATAAACTGTACATAAAATATCAAAGTACTCAAACTGTATATTATATACTGTACATAAAGTATCAAAGTACCCAAACTGTGTAGTATATACTGTACATAAAATATCAAGGTACCCAAAATATATATTGTAAACTGTAGATAAAATATCAAAGTACCCAAAATATATATTATATACTGTACATAAAATATGAAGGCACATCCAATATATACTATATTCTGTACATAAAATATCAAAGTACACCAAATGTATAT	T	7	PASS	SVTYPE=DEL;END=30109;SVLEN=-461;SUPPORT=6;STD_SPAN=.;STD_POS=6.94	GT:DP:AD	0/1:28:22,6
KMT2C_chr13_14464876_14502703	29965	svim.DEL.273	AGGTACCCAAAATATATATTGTAAACTGTAGATAAAATATC	A	1	PASS	SVTYPE=DEL;END=30005;SVLEN=-40;SUPPORT=1;STD_SPAN=.;STD_POS=.	GT:DP:AD	./.:.:.,.
KMT2C_chr13_14464876_14502703	30107	svim.INS.354	T	TATTATGTACTGTACATAATATATTAAATCGCCCAAATACATATTGTATACTGTATATAAAATATGAAGGTACTTCAAATATATATTACATGCTGCACATAAATTATCAAAGTACCCAAAGTATGC	1	PASS	SVTYPE=INS;END=30107;SVLEN=125;SUPPORT=1;STD_SPAN=.;STD_POS=.	GT:DP:AD	./.:.:.,.
KMT2C_chr13_14464876_14502703	31069	svim.DEL.274	TTATGTGCGGTACATAAGATATCAAATTACCCATACTGTATAG	T	1	PASS	SVTYPE=DEL;END=31111;SVLEN=-42;SUPPORT=1;STD_SPAN=.;STD_POS=.	GT:DP:AD	./.:.:.,.
KMT2C_chr13_14464876_14502703	31221	svim.DEL.275	TTCCCAAAATATGTATTATATATATTATAAATATGTACATAAAATATGAAAGTACCCAACCATTTATAATAAACTCTACATAAA	T	1	PASS	SVTYPE=DEL;END=31304;SVLEN=-83;SUPPORT=1;STD_SPAN=.;STD_POS=.	GT:DP:AD	./.:.:.,.
KMT2C_chr13_14464876_14502703	31355	svim.INS.355	G	GTACCCAAAATATATATTGTAAACTGTACATAAAATACCAAATTACCCAAACTGTGTATTTTATACTGTCCGTAAAATATCAAA	1	PASS	SVTYPE=INS;END=31355;SVLEN=83;SUPPORT=1;STD_SPAN=.;STD_POS=.	GT:DP:AD	./.:.:.,.
KMT2C_chr13_14464876_14502703	31619	svim.DEL.276	TGTATTATATACTGTACGTAAAATATGAGAGTACCCAAAATATGCATTATATTCTGTACATAAAATATGAAAGTAACA	T	1	PASS	SVTYPE=DEL;END=31696;SVLEN=-77;SUPPORT=1;STD_SPAN=.;STD_POS=.	GT:DP:AD	./.:.:.,.
KMT2C_chr13_14464876_14502703	31819	svim.DEL.277	GTACCTGAAATATATATTGTATACTGTACATAAAATATCAAAGTACCCAAAATATATACTATATACTGTACATAAAATATGAAGGTACATCAAATATATATTATATCCTGTACATAAAATATCAAAGTACACCTATTATATATTGTGTACTGTACATAATATATTAAATCGCCCAAATATATATTGTATACTGTATATAAAATATGAAGGTACTTCAAATATATATTATATGCTGCACATAAAATATCAAAGTACCCAAGGTATGCATTACATACTGTACATAAAATATCAAAGTACACAAATTATATATTATATACTCTACATAAAATATGTAGGTTCATCAAATATATTTTATATTCTGTACATAATATATCAAAGTACATCAAATATATATTATATACGGTACATAAAATATCAAATTACCCAAAATATGCATTATTTACTGTACATAAAATATGAAAGTAACCAAACATTTATAATAAACTGTACATAAATTATCAAAGTACTCAATCTACATATTATATACAGTATATAAAATATCAAAGTACACAAACTGTATATTATATACTGTACATAATATGTCAAAGTACCCAGAATATATAGCATACTGTACATACAATATCAAAGTACCCAGAATGTATATTGTATACTGTACATAAAATATGAAGGTACATCAAAGATATATTATATTCTGTACATAAAATATCAAACTACACCAAATATATATTATATGCTGTACATAATATATTAAAGTTGCCCATGTATACATTTTATACTGTACATAAAATATGAAGGTACATCAAATATATAGTATATGCTGCACATAAAATATCAAAGTATCCAAAGTATGTATTATATACTGTACATAAAATATCAAAGTACCAAAAGTATATATTACCTACTGTAAATAAAATATGAAGGTACCTCAAATATATATTATATTCTGTACATGAAATATCAAAGTACACCAAGTATATACTATATACTCTACATAAAATATTAAAT	G	1	PASS	SVTYPE=DEL;END=32823;SVLEN=-1004;SUPPORT=1;STD_SPAN=.;STD_POS=.	GT:DP:AD	./.:.:.,.
KMT2C_chr13_14464876_14502703	33023	svim.INS.356	A	ATATGAAAATACATCAAACATATAATTTTATTCTGTACAATAAG	1	PASS	SVTYPE=INS;END=33023;SVLEN=43;SUPPORT=1;STD_SPAN=.;STD_POS=.	GT:DP:AD	./.:.:.,.
KMT2C_chr13_14464876_14502703	33145	svim.DEL.278	ATAAAATATAAAAGTACCCCAAATATATATTATATACTCTACATAAAATATCAAAGTACCCAAAATATATATTATACACTGTACATAAAATATCAAAGTACCCATAGTATGTATTATATCCTGTACATAAAATATGAAGATACATCAAATATATATTCTATTCTGCACATAAAATATCATATTGCACCAAATATATATTGTATACTGTATATAAAATATGAAGGTACTTCAAATATATATTATATGCTGCACATAAA	A	12	PASS	SVTYPE=DEL;END=33401;SVLEN=-256;SUPPORT=10;STD_SPAN=60.8;STD_POS=22.57	GT:DP:AD	0/1:16:6,10
KMT2C_chr13_14464876_14502703	33244	svim.DEL.279	ACCCATAGTATGTATTATATCCTGTACATAAAATATGAAGATACATCAAATATATATTCTATTCTGCACATAAAATATCATATTG	A	1	PASS	SVTYPE=DEL;END=33328;SVLEN=-84;SUPPORT=1;STD_SPAN=.;STD_POS=.	GT:DP:AD	./.:.:.,.
KMT2C_chr13_14464876_14502703	33606	svim.DEL.280	CATAAAATATGAAAGTAACCAAATATTTATAATTAACTGTAT	C	1	PASS	SVTYPE=DEL;END=33647;SVLEN=-41;SUPPORT=1;STD_SPAN=.;STD_POS=.	GT:DP:AD	./.:.:.,.
KMT2C_chr13_14464876_14502703	34662	svim.INS.357	G	GTACCCAAAATATATATTGTAAACTGTACATAAAATACCAAATTACCCAAACTGTGTATTTTATACTGTCCGTAAAATATCAAA	1	PASS	SVTYPE=INS;END=34662;SVLEN=83;SUPPORT=1;STD_SPAN=.;STD_POS=.	GT:DP:AD	./.:.:.,.
KMT2C_chr13_14464876_14502703	35257	svim.DEL.281	CCTATTATATATTGTGTACTGTACATAATATATTAAATCGCCCAAATATATATTGTATACTGTATATAAAATATGAAGGTACTTCAAATATATATTATATGCTGCACATAAAATATCAAAGTACCCAAAGTATGCATTACATACTGTACATAAAATATCAAAGTACACATATTATCTATTATATAATGTACATAAAATATGAAGGTTCAT	C	1	PASS	SVTYPE=DEL;END=35466;SVLEN=-209;SUPPORT=1;STD_SPAN=.;STD_POS=.	GT:DP:AD	./.:.:.,.
KMT2C_chr13_14464876_14502703	35575	svim.DEL.282	TAAAACATGAAAGTAACCAAACATTTATAATAAACTGTACATAAAATATCAAAGTACTCAATCTACATATTATATACAGTATATAAAATATCAAAGTACACAAACTGTATATTATATACTGTACATAATATATCAAAGTACCCAGAATATATAGCATACTGTACATA	T	1	PASS	SVTYPE=DEL;END=35741;SVLEN=-166;SUPPORT=1;STD_SPAN=.;STD_POS=.	GT:DP:AD	./.:.:.,.
KMT2C_chr13_14464876_14502703	35850	svim.DEL.283	TATTATATGCTGTACATAATATATTAAAGTTGCCCATATATAC	T	1	PASS	SVTYPE=DEL;END=35892;SVLEN=-42;SUPPORT=1;STD_SPAN=.;STD_POS=.	GT:DP:AD	./.:.:.,.
KMT2C_chr13_14464876_14502703	35967	svim.INS.358	C	CCAAATATATATTTTATACAGTACATGAAATATCAAAGTTCACA	1	PASS	SVTYPE=INS;END=35967;SVLEN=43;SUPPORT=1;STD_SPAN=.;STD_POS=.	GT:DP:AD	./.:.:.,.
KMT2C_chr13_14464876_14502703	35975	svim.DEL.284	GTATTATACACTGTACATAAAATATCAAAGTACCAAAAGTATATATTACATACTGTAAATAAAATATGAAGGTACCTCAAATATATATTATATTTTATACATAAAATATCAAAGTACACCAAGTATATACTATATATTCTGCATAAAATATTAAATTACCCGAAATATGTATTGTATTGTGTACATAAAATATGAAAGTAACGAAACATTTATAATAAACTGTACATAAAATATCAAAGTACTCAAACTGTATATTATATACTGTACATAAAGTATCAAAGTACCCAAACTGTGTAGTATATACTGTACATAAAATATCAAGGTACCCAAAATATATATTGTAAACTGTAGATAAAATATCAAAGTACCCAAAATATATATTATATACTGTACATGAAATATGAAGGCACATCCAATATATATTATACTCTGTACATAAAATATCAAAGTACACCAAATGTA	G	1	PASS	SVTYPE=DEL;END=36436;SVLEN=-461;SUPPORT=1;STD_SPAN=.;STD_POS=.	GT:DP:AD	./.:.:.,.
KMT2C_chr13_14464876_14502703	36437	svim.INS.359	T	TATTATGTACTGTACATAATATATTAAATCCCCCAAATACATATTGTATACTGTATATAAAATATGAAGGTACTTCAAATATATATTACATGCTGCACATAAATTATCAAAGTACCCAAAGTATGC	1	PASS	SVTYPE=INS;END=36437;SVLEN=125;SUPPORT=1;STD_SPAN=.;STD_POS=.	GT:DP:AD	./.:.:.,.
KMT2C_chr13_14464876_14502703	36761	svim.DEL.285	CCCGAATATATAGCATACTCTACATAAAATATCAAAGTACCCAAATTTTGTATTATACACTGCACATAAAATATGAAGGT	C	1	PASS	SVTYPE=DEL;END=36840;SVLEN=-79;SUPPORT=1;STD_SPAN=.;STD_POS=.	GT:DP:AD	./.:.:.,.
KMT2C_chr13_14464876_14502703	37249	svim.DEL.286	AATACCAAAGTACCCAAAGTATATATTATATACCGTACAAAAAATATCAAAGTAGCCAAAATATGTATTATACACTGTACATAAT	A	2	PASS	SVTYPE=DEL;END=37333;SVLEN=-84;SUPPORT=2;STD_SPAN=.;STD_POS=.	GT:DP:AD	./.:.:.,.
KMT2C_chr14_3553442_3620349	31970	svim.INS.360	A	AACACAGAGAGACAGTGATAGAAAGAGGGAGACACAGAAACAGAGGGACAGATACAGAGATGGAGAGAAAGACAGAGACAGACAGAGAGACACTAAGAGAGACACAGAAAGAGATGGAGACAGAGAGACAGAGACAGGCAGAAACAGAGACAGACACACAGAGAGAGGGAGACAGAGATGAAGAGACAGAAAC	12	PASS	SVTYPE=INS;END=31970;SVLEN=192;SUPPORT=10;STD_SPAN=2.6;STD_POS=16.47	GT:DP:AD	1/1:10:0,10
KMT2C_chr14_3553442_3620349	37494	svim.DEL.287	CCATTATTCTGTCTGCCACGTGGGGATAAGGATGTGTACATCTTTGGGGCCATTATTCTGTCTACCACATGGGGATTAGGATGTGGACATCTTTGGGGT	C	8	PASS	SVTYPE=DEL;END=37592;SVLEN=-98;SUPPORT=7;STD_SPAN=0.38;STD_POS=0.57	GT:DP:AD	0/1:18:11,7
KMT2C_chr14_3553442_3620349	37775	svim.INS.361	T	TACATCTTTGGGGCCATTATTCTGTCTATCACATGGGGATTAGGACGTGG	7	PASS	SVTYPE=INS;END=37775;SVLEN=49;SUPPORT=6;STD_SPAN=.;STD_POS=.	GT:DP:AD	0/1:19:13,6
KMT2C_chr14_3553442_3620349	37801	svim.INS.362	T	TCCCACATGAGGATTAGGATGTGGACATCTTTGAGGCATTATTCTGTCTCCCACATGGGATTAGGATGTGAAGATCTTGGGAACATTATTGTTTCC	1	PASS	SVTYPE=INS;END=37801;SVLEN=95;SUPPORT=1;STD_SPAN=.;STD_POS=.	GT:DP:AD	./.:.:.,.
KMT2C_chr14_3553442_3620349	37991	svim.INS.363	T	TCTACCACATGGGGAATAGGATATTGGTAACATCTTTAGGGCCATTATTC	1	PASS	SVTYPE=INS;END=37991;SVLEN=49;SUPPORT=1;STD_SPAN=.;STD_POS=.	GT:DP:AD	./.:.:.,.
KMT2C_chr14_3553442_3620349	38088	svim.INS.364	G	GTCTACCACATGGGGATTAGGACATGGACATCTCTGGGACATTATTCTGACTACCACATGGGGAATAGGATATTGGTAACATCTTTAGGGTCATTAT	1	PASS	SVTYPE=INS;END=38088;SVLEN=96;SUPPORT=1;STD_SPAN=.;STD_POS=.	GT:DP:AD	./.:.:.,.
KMT2C_chr14_3553442_3620349	38112	svim.INS.365	T	TTTGGTAATATCTTTGGGGCCATTATTCTGTCTACCACATGGGGATTAGGACATGGACATCTCTGGGGACATTATTCTGTCTACCACATGGGGAATAGGATATTGGTAACATCTTTAGGGACCATTATTCTGTCTACCACATGGGGATTAGGACATGGATATCTTTGGGGCCATTATTCTGTCTGCCACATGGGGATTAGGATG	4	PASS	SVTYPE=INS;END=38112;SVLEN=203;SUPPORT=4;STD_SPAN=28.58;STD_POS=47.78	GT:DP:AD	0/1:20:16,4
KMT2C_chr14_3553442_3620349	38116	svim.INS.366	T	TATCTTTGGGGCCATTATTCTGTCTGCAACATGGGGATTAGGATGTGGAC	1	PASS	SVTYPE=INS;END=38116;SVLEN=49;SUPPORT=1;STD_SPAN=.;STD_POS=.	GT:DP:AD	./.:.:.,.
KMT2C_chr14_3553442_3620349	38146	svim.DEL.288	ATGGGGATTAGGACATGGACATCTCTGGGGACATTATTCTGTCTACCACATGGGGAATAGGATATTGGTAACATCTTTAGGGCCATTATTCTGTCTACCACATGGGGATTAGGACATGGATATCTTTGGGGCCATTATTCTGTCTACCAC	A	2	PASS	SVTYPE=DEL;END=38295;SVLEN=-149;SUPPORT=2;STD_SPAN=0.71;STD_POS=90.86	GT:DP:AD	./.:.:.,.
KMT2C_chr14_3553442_3620349	38444	svim.INS.367	A	ACATGGGGATTAGGACATGGACATCTCTGGGGACATTATTCTGTCTACCACATTGGGATTAGGACATGGATATCTTTGGGGCCATTATTCTGTCTACC	3	hom_ref	SVTYPE=INS;END=38444;SVLEN=97;SUPPORT=3;STD_SPAN=.;STD_POS=.	GT:DP:AD	0/0:18:15,3
KMT2C_chr14_3553442_3620349	38488	svim.DEL.289	CTTCATCCTTTCTTATTCTTAGAATTCTCCTAGTGACAAACGTCTTCTTCTTCCTCAACTTCTTCTTCCCCAGCGTTCGTATGGGGCCTCCAACACTCACCAGACAGCTCCCTGACTGCAT	C	7	PASS	SVTYPE=DEL;END=38608;SVLEN=-120;SUPPORT=6;STD_SPAN=.;STD_POS=.	GT:DP:AD	0/1:18:12,6
KMT2C_chr14_3553442_3620349	38782	svim.DEL.290	TACAATTAAATTTACCTAGAAAGTATTTCCTTCTTATTTAAAACTTTTTAAAAGTAAATTCATGTATACATATGTAACCAACCTGCATGTCGTGCACATGTACCCTAAAACTTAAAGTATAATAATAATAAAATTGTAAAAAAGAAAGATAACAACCAAAAAACAACAAAAAAGTAAATTCCAAAATTTCTATAT	T	7	PASS	SVTYPE=DEL;END=38976;SVLEN=-194;SUPPORT=6;STD_SPAN=6.12;STD_POS=1.84	GT:DP:AD	0/1:17:11,6
KMT2C_chr14_3553442_3620349	39077	svim.DEL.291	ATTTTTATTTTTATTTTTTAGACAGAGTCTCACTCTGTCACCCTGGCTGTAGTGCAGTGGCGCAATCTTGGCTCACCACAACCTCCGCCTCCCGGGTTCAAGCAATTCTCTGCCTCGGCCTCCCGAGCAGATGAGATTACAGGAACCCTTCACCTTGTCCGGCTAATTTTTGTATTTTTAGTAGACACAGGTTTCACCTTCTTGGCCAGGCTGGTCTTGACCTCCTGACCTCAGGTAATCCCCCCACCTCGGCCTCCCAG	A	7	PASS	SVTYPE=DEL;END=39336;SVLEN=-259;SUPPORT=6;STD_SPAN=.;STD_POS=.	GT:DP:AD	0/1:18:12,6
KMT2C_chr14_3553442_3620349	39464	svim.DEL.292	TTAACAAAACCCCCATAAATAATAACCCATTTCCCCCCAAATAGAAAA	T	7	PASS	SVTYPE=DEL;END=39511;SVLEN=-47;SUPPORT=6;STD_SPAN=.;STD_POS=.	GT:DP:AD	0/1:18:12,6
KMT2C_chr14_3553442_3620349	39621	svim.DEL.293	AAGTGTTTTCTTCCAAATGAATGACATGTTTAAAAACCGTCATCACCACCCTCTCTGTGATTACAAGTTTTGAGTGCCTTTTAACCACTGGGTGCTAGAAGCAAATTTCCATGTGAACACACCCTCCTTCTTCTTCTCCTCCTGCTCCTCCCGCTCCTCCTCCTCCTTCTTTTCTCCTTCTCCTTCTTCTTCTTCCTCTTCTTCCTCTTCCTCCTCTCCTTCTCCTTCTTCTCCCTCTTCTCCCTCTTCCTCTTCTTCCTCCTCTCCTTCTCCTTCTTCTTTTTCCCCTTCCCCTACCCCTTCCTCCTCCTTCTCCTCCTCCTCCTTCTCCTCCTCCTCCTCCTCCTCCTCTTCTTCTTCTT	A	7	PASS	SVTYPE=DEL;END=39982;SVLEN=-361;SUPPORT=6;STD_SPAN=.;STD_POS=.	GT:DP:AD	0/1:16:10,6
KMT2C_chr14_3553442_3620349	39990	svim.INS.368	T	TTCTTTTTCTTCTTCTTCTTCTTCTTCTTCTTCTTCTTCTTCTTCTTCTTC	4	PASS	SVTYPE=INS;END=39990;SVLEN=50;SUPPORT=4;STD_SPAN=2.89;STD_POS=9.74	GT:DP:AD	0/1:16:12,4
KMT2C_chr14_3553442_3620349	41233	svim.DEL.294	ACTCGTCTCTCTACCTACCTGCTCTCTTTCCCCATTCCTGTTACATAGATTACTTCTTACCTCCCCAGGTACCCTGGAAGGTCAGGGTCTTCCCTTCTTCCTTCTATTTAAATAAAA	A	27	PASS	SVTYPE=DEL;END=41349;SVLEN=-116;SUPPORT=22;STD_SPAN=3.92;STD_POS=2.05	GT:DP:AD	1/1:24:2,22
KMT2C_chr14_3553442_3620349	42868	svim.DEL.295	AGCTTCTCATGGGTAAATCATGCTGGAGCTTCTGGTAGGTGGACCATGCTGGAGCTTCTGGTGGGTGGACCATGCTGGG	A	32	PASS	SVTYPE=DEL;END=42946;SVLEN=-78;SUPPORT=26;STD_SPAN=.;STD_POS=.	GT:DP:AD	1/1:26:0,26
KMT2C_chr14_3553442_3620349	43474	svim.INS.369	G	GTGGATGGATCATGCTGGAGCTTCTGGTGGGTGGACCATGGTGGAGCTTCTGGTGAGTAGACCATGGTGGGAGCTTCTTGGAGGTAAATTATGCTGGACCTTCTGA	7	PASS	SVTYPE=INS;END=43474;SVLEN=105;SUPPORT=6;STD_SPAN=1.63;STD_POS=9.57	GT:DP:AD	0/1:28:22,6
KMT2C_chr14_3553442_3620349	52208	svim.DEL.296	GGATAACAGATAGATGATGGATATATAGTAGACTTAGATAGTAGAGAGATGGTAGGTAGATAGCTAGCTAGCTAGATGGAGAGATGATAGATAAGTGATACATAGATTATAGATTCAACAGATAGATAGATAATGCATTAGATGGATAGATAGATGAATAGATAGATAGCTACAGGGATAGATGATAGGTAGACAGATAATTGATACATAGGTTACAGATTCAATAGATAAATGCATATATAGATAGATGGATAGATCGATT	G	2	PASS	SVTYPE=DEL;END=52469;SVLEN=-261;SUPPORT=2;STD_SPAN=.;STD_POS=.	GT:DP:AD	./.:.:.,.
KMT2C_chr14_3553442_3620349	54101	svim.DEL.297	AGGTAGATAGACAATTGATACATAGATTATAGATTCAATAGATAAATACATAGATTACATAATACATTAGATGGATAGATAGGTAGATAGGTAAGTCGATAGATAGCTACAGGGATAGATGATA	A	3	hom_ref	SVTYPE=DEL;END=54224;SVLEN=-123;SUPPORT=3;STD_SPAN=0.58;STD_POS=41.28	GT:DP:AD	0/0:34:31,3
KMT2C_chr14_3553442_3620349	56538	svim.DEL.298	AAATTCAAGTGTAGCTGGGCACACATGCATACAGCTGTTAACCTTGAATTCAAGCGTACCTGGGCTGCTGTTTACTTTG	A	13	PASS	SVTYPE=DEL;END=56616;SVLEN=-78;SUPPORT=11;STD_SPAN=.;STD_POS=.	GT:DP:AD	0/1:40:29,11
KMT2C_chr14_3553442_3620349	57175	svim.INS.370	A	AACTATCATCATTTTCCCCAAGTTGTAACCCTTGGCAAATCATTTCCCCGAAGTTTCAACTTTGTTGAAATGGAAGCTAAGAAATTCCACACAATGTATATATTCCTGGTAAAGTTTGCCCAGTACCTGAGCCAACACCTAGGGAGGTAAGAGCAGACAGTGGACGTTGGGGTACAGACAGATTTGGGTGACCCAGACCAAATCTGATCTTCTAGAACCAAGAAATCCCACAGAGACAGGACAAATTGGCCCGT	36	PASS	SVTYPE=INS;END=57175;SVLEN=253;SUPPORT=29;STD_SPAN=1.05;STD_POS=0.52	GT:DP:AD	0/1:40:11,29
KMT2C_chr14_3553442_3620349	63225	svim.INS.371	T	TTATATGTCATAAAATATATAATTATATGTCATATTGTATATATACAATTAAATATTATTACATATTATTTTATATTATATATAACACAGAAATAATATATGTATTATATATAATGTATATTAAATATTTAATACGTATATTAACCTTATAATATATTCTATATATGATATATAA	17	PASS	SVTYPE=INS;END=63225;SVLEN=174;SUPPORT=14;STD_SPAN=7.12;STD_POS=16.7	GT:DP:AD	0/1:29:15,14
KMT2C_chr14_3553442_3620349	64614	svim.INS.372	A	ATACTTATATAATCATATAATTATATACACAATGTAATTATGTATATAATTATATACATAATAT	1	PASS	SVTYPE=INS;END=64614;SVLEN=63;SUPPORT=1;STD_SPAN=.;STD_POS=.	GT:DP:AD	./.:.:.,.
KMT2C_chr14_3553442_3620349	65555	svim.DEL.299	TAATATGCATATTAACCATATAATATATTCTATATATGATATATAATATATATTATATCTCTCATAAAATATATATATTATATGTCATATTGTATATATACAATTCTATATTATTTTATATGATTTTATATTATATATAACATA	T	13	PASS	SVTYPE=DEL;END=65698;SVLEN=-143;SUPPORT=11;STD_SPAN=14.06;STD_POS=39.0	GT:DP:AD	0/1:23:12,11
KMT2C_chr14_3610318_3640421	299	svim.INS.373	A	AACTATCATCATTTTCCCCAAGTTGTAACCCTTGGCAAATCATTTCCCCGAAGTTTCAACTTTGTTGAAATGGAAGCTAAGAAATTCCACACAATGTATATATTACTGGTAAAGTTTGCCCAGTACCTGAGCCAACACCTAGGGAGGTAAGAGCAGACAGTGGAGGTTGGGGTACAGACAGATTTGGGTGACCCAGACCAAATCTGATCTTCTAGAACCAAGAAATCCCACAGAGACAGGACAAATTGGCCCGT	6	PASS	SVTYPE=INS;END=299;SVLEN=253;SUPPORT=5;STD_SPAN=0.45;STD_POS=0.22	GT:DP:AD	1/1:5:0,5
KMT2C_chr14_3610318_3640421	6349	svim.INS.374	T	TTATATGTCATAAAATATATAATTATATGTCATATTGTATATATACAATTAAATATTATTACATATTATTTTATATTATATATAACACAGAAATAATATATGTATTATATATAATGTATATTAAATATTTAATACGTATATTAACCTTATAATATATTCTATATATGATATATAA	32	PASS	SVTYPE=INS;END=6349;SVLEN=174;SUPPORT=26;STD_SPAN=6.61;STD_POS=15.38	GT:DP:AD	0/1:38:12,26
KMT2C_chr14_3610318_3640421	8672	svim.DEL.300	ATATATTTAATATGCATATTAACCATATAATATATTCTATATATGATATATAATATATATTATATCTCTCATAAAATATATATATTATATGTCATATTGTATATATACAATTCTATATTATTTTATATGATTTTATATTATA	A	18	PASS	SVTYPE=DEL;END=8813;SVLEN=-141;SUPPORT=15;STD_SPAN=12.21;STD_POS=33.94	GT:DP:AD	0/1:37:22,15
KMT2C_chr14_3610318_3640421	10457	svim.INS.375	A	AGTATAGCATACATAATATATATAATATTTAATATATCATAATATAATATATATTTAAATATTATGTATGTATTATGTATGTAAATATTATAC	2	PASS	SVTYPE=INS;END=10457;SVLEN=92;SUPPORT=2;STD_SPAN=.;STD_POS=.	GT:DP:AD	./.:.:.,.
KMT2C_chr14_3610318_3640421	11213	svim.DEL.301	ATATAATATATAACATAGATATTATATATAATATATATAATG	A	2	PASS	SVTYPE=DEL;END=11254;SVLEN=-41;SUPPORT=2;STD_SPAN=0.71;STD_POS=4.6	GT:DP:AD	./.:.:.,.
KMT2C_chr14_3610318_3640421	11221	svim.INS.376	T	TATTTAATATGTATATTAACCATATAATATATTCTATATATGATATATAATATACATTATATATGTCATAAAATATATATATTATATGTCATATTGTATATATACAACTATATATTATTATATATTATTTTATATTGTTA	20	PASS	SVTYPE=INS;END=11221;SVLEN=139;SUPPORT=17;STD_SPAN=5.57;STD_POS=14.78	GT:DP:AD	0/1:40:23,17
KMT2C_chr14_3610318_3640421	13480	svim.INS.377	C	CTTGGCTCAGGCCTGTAATCCCAGCAAATTTGGAGGCCAAGGCAAGGGGATCACAAGGTGAAGAGATCAAGACCATCCTGGCCA	1	PASS	SVTYPE=INS;END=13480;SVLEN=83;SUPPORT=1;STD_SPAN=.;STD_POS=.	GT:DP:AD	./.:.:.,.
KMT2C_chr14_3610318_3640421	13526	svim.INS.378	T	TGGTGGCAGCTGGTGTAGTCCCAGTGTGTGTAGTCCCAGCTACCTGGAGGCTGAGGGAGGACAATCGCTTGGACCCGTGAGGCAGAAGTTGCAGTGAGCAAAGATGGCGCCATTGTACCCCCACCCTGTGCAACAGGACAAG	1	PASS	SVTYPE=INS;END=13526;SVLEN=141;SUPPORT=1;STD_SPAN=.;STD_POS=.	GT:DP:AD	./.:.:.,.
KMT2C_chr14_3610318_3640421	13697	svim.INS.379	C	CTATATATGAAATTATATAATTATAGATAACATAATACACATTTATATGTATTATGATATATAACAAAGGTACTATATCATATATGATATATAATATATATATTTGTAGTACATATTATAATTTTTATATATTATAATTTATAAAATGATAAAATTTTTTATAGAATATAAAAAATTATATATGCTTATATAATTCTACATATTATAAATGAAAATATGTAGAATTACATGTTTATCCGGTTATATGTATAAAAATATAATTATATATAGTTAATATATCACATAATAGACAACATACATATTATATAATGTGTAATTATATTATAGAATATATGATACATGATATATATGATATTTAATATAACATAATATAATCTATATTATAATATTATGTATGTTAGTTATATTGGGTGATATGTAATATATATTATGTAATATGAAATAATATAATATATATTATATTATGATATTTTATGTAAATTATGTTATAAAAGTATATATAACATAATATATAGTTATATATAATATATATATAGTTATATATATTATATTACATATTTACATAAAATATTATACAGTTATATGTAATTTCAAATATTTATATATAACAGAATATAAAACATATAGAATACATATCATAAAATATATATTGTATACCATATATATTAGGAATCATATATTGTATGTTATATATCATATACTGTATATCATATATCATATATTATATGTTATATATATCACATTCCACATATGGTATATTATAAATTATACATAATATATTGCATTCTTTATTTTACATGTAATAAATTATACATTATAGGTAACATAGTATATATTGTATGTTACCAGGTATATTCTATGTAAAATATATAATATATAACACATGTGACATGTAATTAATAACATAGTCATATAATATATATTTAATATAGGTATTATACATACAACGTATTATATATAATATATAATATATACTACATATGTTATAAATATAATATATATTATATGTCGCATTTTATATATACAATTATATATTATTATATGTTGTTTTTATACTATATATAACATAGACATAATATATATATTATGCATAATGGGTATTATATATAACAGATATATTATATATAATATATATAATGTATAATTTATATTTAATTCGTATATTAACCGTATAATATATTATACATATGATG	1	PASS	SVTYPE=INS;END=13697;SVLEN=1192;SUPPORT=1;STD_SPAN=.;STD_POS=.	GT:DP:AD	./.:.:.,.
KMT2C_chr14_3610318_3640421	13698	svim.INS.380	T	TATATAAAATATATATTATATATTATATATATAATATATCATATATATTATATATATA	1	PASS	SVTYPE=INS;END=13698;SVLEN=57;SUPPORT=1;STD_SPAN=.;STD_POS=.	GT:DP:AD	./.:.:.,.
KMT2C_chr14_3610318_3640421	15124	svim.INS.381	A	ATGTATAATATAAATAATTATATATGATTATATAATTATATATAATATAAATAATTATATATGATTATATAATTATATATAATATAAATAATTATATATGATTATATAATTG	1	PASS	SVTYPE=INS;END=15124;SVLEN=111;SUPPORT=1;STD_SPAN=.;STD_POS=.	GT:DP:AD	./.:.:.,.
KMT2C_chr14_3610318_3640421	15977	svim.INS.382	A	ATATAATATAGATATAATATATATATCTATAATGTATATTATATATAACATAGATATTATATTTAATAATATAATGTATATTTTT	1	PASS	SVTYPE=INS;END=15977;SVLEN=84;SUPPORT=1;STD_SPAN=.;STD_POS=.	GT:DP:AD	./.:.:.,.
KMT2C_chr14_3610318_3640421	15985	svim.INS.383	T	TAGATATAATATATATATCTATAATGTATATTACATATAACAC	1	PASS	SVTYPE=INS;END=15985;SVLEN=42;SUPPORT=1;STD_SPAN=.;STD_POS=.	GT:DP:AD	./.:.:.,.
KMT2C_chr14_3610318_3640421	18265	svim.DEL.302	TATATAATATATAACATATATTATATATATGTCATAAAATAGAATATATATTATATGTCATATTTTATATATACAATTATATATTATTATATGTTATTTTATAGTATATATAACATAGATATAATATATATATTATCTGTAATGTATATAATATATAACATAGATATAATATATATATTATCTGTAATGTATATAATATATAACATAGATATAATATATATAATATATATAATGAATATTATATATTTAATACGTATATTAACCATATAATATATTCTATATATATTATATATTATATATGTCATAAAATATAATATATATTATATGTCATACTGTATAAATATAATATATATTATCAATTAATATATTACATATTATATACGTAGTATAAGATGCAGGATGTAAAACAATATTATATATATGTTATATATATTGTATATATGATACTATATATTATTATATACATAATGTATATATATATATATTTGTGTGTGCCCTCTTTCCCATCTCATAACTTGTTTTAAGAAGCACAGCATAATAATGTGTGGGCTTGGGATTCAGTTTTTGAAACAAAACACTAAGCCTTCAATGAACTTTCGGTCTATGTAAAGGCACTCCTGTCTTCCTGGCCGCAGTTGGACCTCACAATGTGGATTGTGCCCTCACCCTGCAATGTTTATGCCCTATCGCCATGGTGACGGGATTAGGGATCTCCTGCTCTTGGTCCTAAGGGCCACTGTCTGTGCTGTGTTTTTCAAAGGTCAGAACAGAGTGAACCTTTGTGGTTTTATTTTCCCTGAGTTTGATTTTTCTCATGGGGAACCTGTGTTGCTGCTTTGAAGGTGTATTCGTACTGGCCTTTCAAATGCCAACTCTTCAAATTACTCGTTAATGCTTTCAAAACATGTTATTTAAAAAAATTATCCTGTGTATTTTCCATATGCAGATATAAATATGTTTCATGGTTATGTTTTATTCCTCAGTTTATATATTTGATTATTGTACCAAGCAGAGTACCTTTGAAATTTTTTTTCAAA	T	1	PASS	SVTYPE=DEL;END=19301;SVLEN=-1036;SUPPORT=1;STD_SPAN=.;STD_POS=.	GT:DP:AD	./.:.:.,.
KMT2C_chr14_3610318_3640421	18412	svim.DEL.303	ATAATATATAACATAGATATAATATATATATTATCTGTAATGTAT	A	95	PASS	SVTYPE=DEL;END=18456;SVLEN=-44;SUPPORT=85;STD_SPAN=2.15;STD_POS=18.66	GT:DP:AD	1/1:88:3,85
KMT2C_chr14_3610318_3640421	19693	svim.INS.384	T	TAATATTTATCCTTTTTTTTTTTTTTTTTTTTTTTTTTTTTTTGAGACGGAGTCTCGCTCTGTCGCCCAGGCTGGAGTGCAGTGGCGCGATCTCGGCTCACTGCAAGCTCCGCCTCCCGGGTTCACGCCATTCTCCTGCCTCAGCCTCCCGAGTGGCTGGGACTACAGGCGCACGCTACCACGCCCGGCTAATTTTTTTTTTGTATTTTTAGTAGAGACGGGGTTTCACCGTGTTAGCCAGGATGGTCTCGATCTCCTGACCTCGTGATCCGCCCGCCTCGGCCTCCC	2	PASS	SVTYPE=INS;END=19693;SVLEN=287;SUPPORT=2;STD_SPAN=.;STD_POS=.	GT:DP:AD	./.:.:.,.
KMT2C_chr14_3610318_3640421	20861	svim.INS.385	A	ATTATATATTTAATATGCATATTAACCATATAATATATTCTATATATGATATATAATATATATTATATCTCTCATAAATATATATATTATATGTCATATTGTATATATAGAATTCTATATTATTTTATATGATTTTATATT	1	PASS	SVTYPE=INS;END=20861;SVLEN=140;SUPPORT=1;STD_SPAN=.;STD_POS=.	GT:DP:AD	./.:.:.,.
KMT2C_chr14_3610318_3640421	22097	svim.INS.386	T	TAATATTTATCCTTTTTTTTTTTTTTTTTTTTTTTTTTTTTTTGAGACGGAGTCTCGCTCTGTCGCCCAGGCTGGAGTGCAGTGGCGCGATCTCGGCTCACTGCAAGCTCCGCCTCCCGGGTTCACGCCATTCTCCTGCCTCAGCCTCCCGAGTAGCTGGGACTACAGGCGCACGCTACCACGCCCGGCTAATTTTTTTTTTGTATTTTTAGTAGAGACGGGGTTTCACCGTGTTAGCCAGGATGGTCTCGATCTCCTGACCTCGTGATCCGCCCGCCTCGGCCTCCC	4	hom_ref	SVTYPE=INS;END=22097;SVLEN=287;SUPPORT=4;STD_SPAN=2.22;STD_POS=1.11	GT:DP:AD	0/0:119:115,4
KMT2C_chr14_3610318_3640421	23576	svim.DEL.304	CATAACTTGTTTTAAGAAGCACAGCATAATAATGTGTGGGCTTGGGATTCAGTTTTTGAAACAAAACACTAAGCCTTCAATGAACTTTCGGTCTATGTAAAGGCACTGCTGTCTTCCTGGCCGCAGTTGGACCTCACAATGTGGATTGTGCCCTCACCCTGCAATGTTTATGCCCTATCGCCATGGTGACGGGATTAGGGATCTCCTGCTCTTGGTCCTAAGGGCCACTGTCTGTGCTGTGTTTTTCAAAGGTCAGAACAGAGTGAACCTTTGTGGTTTTATTTTCCCTGAGTTTGATTTTTCTCATGGGGAACCTGTGTTGCTGCTTTGAAGGTGTATTCGTACTGGCCTTTCAAATGCCAACTCTTCAAATTACTCGTTAATGCTTTCAAAACATGTTATTTAAAAAATTATCCTGTGTATTTTCCATATGCAGATATAAATATGTTTCATGGTTATGTTTTATTCCTCAGTTTATATATTTGATTATTGTACCAAGCAGAGTACCTTTGAAATTTTTTTTCATTAAAAAAATATGTATCTTGGCTCAGGCCTGTAATCCCAGCAAATTTGCAGGCCAAGGCAAGGGGATCACAAGGTGAAGAGATCAAGACCATCCTGGCCAACACAGTGAAACGCTGTCACTACTAAAAATCCAAAAAATTAGCTAGGCATGGTGGCAGCTGGTGTAGTCCCAGTGTGGTGTAGTCCCAGCTACCTGGGAGGCTGAGGGAGGACAATCGCTTGGACCCGTGAGGCAGATGTTGCAGTGAGCAAAGATGGCGCCATTGTACTCCACCCCGTGCAACAGGACAAGACAGACACTGTCTAAAAAAAAATTATATATGATATATATTACATGTTATGTCTTATGCTTTATAGGTAATATATAACCTCATATATATTATATGTCATAATATATAATATTTATCCTATGTCATATTATATATACAGTGTATATTACATAACATATATAATATGTAAAACATATTTTACATCTTATATATGAAAATATATAATTATACGTAACATAACATATAGTTATATATACTATGATATATAACATATATAGTATATCATATATGATATATGATATATACATTTTTATTACATATTATAATTTATATATATTATAATGTATATAAGGATATAATTATTTATGTAATATAAAGAATTATATATGATTATATAATTATATATAATATAAATAATAATATATATAATTACATGTTTATATAGTTATATGTATAATAATATAATTATATATATAATTATATATATCATATAACAGACAGCATACATATTATATAATATATGATATATATTATACAATATAGGATACATAATATATATGATACTTAATATATCATAGTATAATATATATTTAATATTATGTATGTAACATATATTATGTGATATATAATATATATTATGAAATATAAAATAATGTAATATAATATATATTATATCATGATATATTATGTAAAGTATGTAATAAAAGTATATATAATATAATATATAGTTATATACATTATATTATACATGTACGTATAATACTATACACTTATATATAATTTTAAATAGTTATATATAATTATAATATAAAACGTATATAATATATATCATAAAATATATATTGTATACCATATATATTATGTATCATATATTTTATGTTATATAGCATATATTGTATATCATATATCACATATTCTATGTTATATATAACACATTCCACATATTGTATATTACAAATTATATATAATATATGACATACATTATATTATATATGATAAATTATACGTTATACGCAACATAGTATATATTATATGTAACATGTATATTCCATGTAAAATGTATAATATATAACCTATATTACATATAATTAATAACATAGACATATAATATATATTTAATATAGGTATTATACCTACAATGTATTATATATAATATATAACATATATTATATATATGTCATAAAATAGAATATATATTATATGTCATATTTTATATATACAATTATGTATTATTATATGTTATTTCATAGTATATATAACATAGATATAATATATATATTATCTGTAATGTATATAATATATAACATAGATATAATATATATAATATATGTAATGAATATTATATATTTAATACGTATATTAACCATATAATATATTCTATATATAATATATATTATATATGTCATAAAATATAATCTATATTATATGTCATACTGTATAAATATAATATATATTATCAATTAATATATTACATATTATATACGTAGTATAAGATGCAGGATGTAAAACAATATTATATATATGTTATATATATTATATATATGATACTATATATTATTATATACACAACGTATATATATATATATATTTGTGTGTGCCCTCTTTCCCATCTCATAACTTGTTTTAAGAAGCACAGCATAATAATGTGTGGGCTTGGGATTCTGTTTTTGAAACAAAACACTAAGCCTTCAATGAGCTTTCGGTCTATGTAAAGGCACTCCTGTCTTCCTGGCCGCAGTTGGACCTCACAATGTGGATTGTGCCCTCACCCTGCAATGTTTATGCCCTATCGCCATGGTGACGGGATTAGGGATCTCCTGCTCTTGGTCCTAAGGGCCACTGTCTGTGCTGTGTTTTTCAAAGGTCAGAACAGAGTGAACCTTTGTGGTTTTATTTTCCCTGAGTTTGATTTTTCTCATGGGGAACCTGTGTTGCTGCTTTGAAGGTGTATTCGTACTGGTCTTTCAAATGCCAACTCTTCAAATTACTCGTTAATGCTTTCAAAACATGTTATTTAAAAAATTATCCTGTGTATTTTCCATATGCAGATATAAATATGTTTCATGGTTATGTTTTATTCCTCAGTTTATATATTTGATTATTGTACCAAGCAGAGTACCTTTGAAATTTTTTTTCATTAAAAAAATATGTATCTTGGCTCAGGCCTGTAATCCCAGCAAATTTGCAGGCCAAGGCAAGGGGATCACAAGGTGAAGAGATCAAGACCATCCTGGCCAACACAGTGAAACGCTGTCACTACTAAAAATCCAAAAAATTAGCTAGGCATGGTGGCAGCTGGTGTAGTCCCAGTGTGGTGTAGTCCCAGCTACCTGGGAGGCTGAGGGAGGACAATCGCTTGGACCCGTGAGGCAGATGTTGCAGTGAGCAAAGATGGCGCCATTGTACTCCACCCCGTGCAACAGGACAAGACAGACACTGTCTAAAAAAAAATTATATATAATATATATTACATGTTATGTCTTATGCTTTATAGGTAATATATAACCTCATATATATTATATGTCATAATATATAATATTTATCCTATGTCATATTATATATACAGTGTATATTACATAACATATATAATATGTAAAACATATTTTACATCTTATATATGAAAATATATAATTATACGTAACATAACATATAGTTATATATACTATGATATATAACATATATAGTATATCATATATGATATATGATATATACATTTTTATTACATATTATAATTTATATAT	C	1	PASS	SVTYPE=DEL;END=27110;SVLEN=-3534;SUPPORT=1;STD_SPAN=.;STD_POS=.	GT:DP:AD	./.:.:.,.
KMT2C_chr14_3610318_3640421	24497	svim.INS.387	T	TAATATTTATCCTTTTTTTTTTTTTTTTTTTTTTTTTTTTTTTTGAGACGGAGTCTCGCTCTGTCGCCCAGGCTGGAGTGCAGTGGCGCGATCTCGGCTCACTGCAAGCTCCGCCTCCCGGGTTCACGCCATTCTCCTGCCTCAGCCTCCCGAGTAGCTGGGACTACAGGCGCACGCTACCACGCCCGGCTAATTTTTTTTTTGTATTTTTAGTAGAGACGGGGTTTCACCGTGTTAGCCAGGATGGTCTCGATCTCCTGACCTCGTGATCCGCCCGCCTCGGCCTCCC	94	PASS	SVTYPE=INS;END=24497;SVLEN=288;SUPPORT=76;STD_SPAN=1.68;STD_POS=1.52	GT:DP:AD	0/1:108:32,76
KMT2C_chr14_3610318_3640421	25023	svim.INS.388	T	TATAATTTATTTTTTATTATGATATTTTATGTAAATTATGTTATAAAGAATATATAACATAATATATATAATCTATATTATAATATTATGTATGTTACTTATATTGGGTGATATGTAATATATATTATGTAATATGAA	1	PASS	SVTYPE=INS;END=25023;SVLEN=137;SUPPORT=1;STD_SPAN=.;STD_POS=.	GT:DP:AD	./.:.:.,.
KMT2C_chr14_3610318_3640421	26903	svim.INS.389	T	TAATATTTATCCTTTTTTTTTTTTTTTTTTTTTTTTTTTTTTGAGACGGAGTCTCGCTCTGTCGCCCAGGCTGGAGTGCAGTGGCGCGATCTCGGCTCACTGCAAGCTCCGCCTCCCGGGTTCACGCCATTCTCCTGCCTCAGCCTCCCGAGTAGCTGGGACTACAGGCGCACGCTACCACGCCCGGCTAATTTTTTTTTTGTATTTTTAGTAGAGACGGGGTTTCACCGTGTTAGCCAGGATGGTCTCGATCTCCTGACCTCGTGATCCGCCCGCCTCGGCCTCCC	1	PASS	SVTYPE=INS;END=26903;SVLEN=286;SUPPORT=1;STD_SPAN=.;STD_POS=.	GT:DP:AD	./.:.:.,.
KMT2C_chr14_3610318_3640421	29307	svim.INS.390	T	TAATATTTATCATTTTTTTTTTTTTTTTTTTTTTTTTTTTTTTTTTGAGACGGAGTCTCGCTCTGTCGCCCAGGCTGGAGTGCAGTGGCGCGATCTCGGCTCACTGCAAGCTCCGCCTCCCGGGTTCACGCCATTCTCCTGCCTCAGCCTCCCGAGTAGCTGGGACTACAGGCGCACGCTACCACGCCCGGCTAATTTTTTTTTTGTATTTTTAGTAGAGACGGGGTTTCACCGTGTTAGCCAGGATGGTCTCGATCTCCTGACCTCGTGATCCGCCCGCCTCGGCCTCCC	11	PASS	SVTYPE=INS;END=29307;SVLEN=290;SUPPORT=9;STD_SPAN=1.62;STD_POS=0.81	GT:DP:AD	0/1:20:11,9
KMT2C_chr15_5960377_6027329	386	svim.DEL.305	ATAATGTATATTACATATAACGTAGATATTATATATAATATATA	A	21	hom_ref	SVTYPE=DEL;END=429;SVLEN=-43;SUPPORT=18;STD_SPAN=3.75;STD_POS=20.27	GT:DP:AD	0/0:176:158,18
KMT2C_chr15_5960377_6027329	399	svim.INS.391	C	CATATAACGTAGATATTATATATAATATATATAATGTATATTAT	5	hom_ref	SVTYPE=INS;END=399;SVLEN=43;SUPPORT=4;STD_SPAN=.;STD_POS=.	GT:DP:AD	0/0:173:169,4
KMT2C_chr15_5960377_6027329	2815	svim.DEL.306	ATATACCTATAATGTATATTACATATAACGTAGATATTATAT	A	32	hom_ref	SVTYPE=DEL;END=2856;SVLEN=-41;SUPPORT=27;STD_SPAN=2.44;STD_POS=15.2	GT:DP:AD	0/0:223:196,27
KMT2C_chr15_5960377_6027329	2836	svim.INS.392	C	CATATAACGTAGATATTATATATAATATATATAATGTATATTAT	7	hom_ref	SVTYPE=INS;END=2836;SVLEN=43;SUPPORT=6;STD_SPAN=1.21;STD_POS=23.24	GT:DP:AD	0/0:223:217,6
KMT2C_chr15_5960377_6027329	2871	svim.INS.393	G	GATATATAATATATATTATATCTCTCATAAAATATATATATTATATGTCATATTGTATATATAGAATTCTATATTATTTTATATGATTT	2	PASS	SVTYPE=INS;END=2871;SVLEN=88;SUPPORT=2;STD_SPAN=.;STD_POS=.	GT:DP:AD	./.:.:.,.
KMT2C_chr15_5960377_6027329	5249	svim.DEL.307	TATATATACCTATAATGTATATTACATATAACGTAGATATT	T	68	PASS	SVTYPE=DEL;END=5289;SVLEN=-40;SUPPORT=56;STD_SPAN=1.01;STD_POS=8.6	GT:DP:AD	0/1:241:185,56
KMT2C_chr15_5960377_6027329	5273	svim.INS.394	C	CATATAACGTAGATATTATATATAATATATATAATGTATATTAT	11	hom_ref	SVTYPE=INS;END=5273;SVLEN=43;SUPPORT=9;STD_SPAN=0.33;STD_POS=4.83	GT:DP:AD	0/0:239:230,9
KMT2C_chr15_5960377_6027329	5408	svim.BND.52	N	N]chrY:56684707]	1	PASS	SVTYPE=BND;SUPPORT=1;STD_POS1=.;STD_POS2=.	GT:DP:AD	./.:.:.,.
KMT2C_chr15_5960377_6027329	6213	svim.BND.53	N	N]KMT2C_chr13_10688343_10754814:60444]	1	PASS	SVTYPE=BND;SUPPORT=1;STD_POS1=.;STD_POS2=.	GT:DP:AD	./.:.:.,.
KMT2C_chr15_5960377_6027329	6546	svim.INS.395	A	ATATTTATCCTTTTTTTTTTTTTTTTTTTTTTTTTTTTTTTTGAGACGGAGTCTCGCTCTGTCGCCCAGGCTGGAGTGCAGTGGCGCGATCTCGGCTCACTGCAAGCTCCGCCTCCCGGGTTCACGCCATTCTCCTGCCTCAGCCTCCCGAGTAGCTGGGACTACAGGCGCACGCTACCACGCCCGGCTAATTTTTTTTTTGTATTTTTAGTAGAGACGGGGTTTCACCGTGTTAGCCAGGATGGTCTCGATCTCCTGACCTCGTGATCCGCCCGCCTCGGCCTCCC	2	PASS	SVTYPE=INS;END=6546;SVLEN=284;SUPPORT=2;STD_SPAN=2.12;STD_POS=1.06	GT:DP:AD	./.:.:.,.
KMT2C_chr15_5960377_6027329	7696	svim.DEL.308	CTATTATGTATATTACGTATAACATAGATATTATATATAAT	C	57	PASS	SVTYPE=DEL;END=7736;SVLEN=-40;SUPPORT=47;STD_SPAN=0.97;STD_POS=9.64	GT:DP:AD	0/1:223:176,47
KMT2C_chr15_5960377_6027329	7711	svim.INS.396	C	CATATAACGTAGATATTATATATAATATATATAATGTATATTAT	7	hom_ref	SVTYPE=INS;END=7711;SVLEN=43;SUPPORT=6;STD_SPAN=.;STD_POS=.	GT:DP:AD	0/0:222:216,6
KMT2C_chr15_5960377_6027329	9100	svim.BND.54	N	[chr8:1052149[N	1	PASS	SVTYPE=BND;SUPPORT=1;STD_POS1=.;STD_POS2=.	GT:DP:AD	./.:.:.,.
KMT2C_chr15_5960377_6027329	9184	svim.BND.55	N	[chr8:97999172[N	1	PASS	SVTYPE=BND;SUPPORT=1;STD_POS1=.;STD_POS2=.	GT:DP:AD	./.:.:.,.
KMT2C_chr15_5960377_6027329	9251	svim.INS.397	A	ATGTATAATATAAATAATTATATATGATTATATAATTATATATAATATAAATAATTATATATGATTATATAATTATATATAATATAAATAATTATATATGATTATATAATTG	3	hom_ref	SVTYPE=INS;END=9251;SVLEN=111;SUPPORT=3;STD_SPAN=0.58;STD_POS=25.23	GT:DP:AD	0/0:194:191,3
KMT2C_chr15_5960377_6027329	9589	svim.BND.56	N	N]chrY:56686119]	1	PASS	SVTYPE=BND;SUPPORT=1;STD_POS1=.;STD_POS2=.	GT:DP:AD	./.:.:.,.
KMT2C_chr15_5960377_6027329	10127	svim.DEL.309	TGTATATTATATATAACAAAGATATTATATATAATATATATA	T	19	hom_ref	SVTYPE=DEL;END=10168;SVLEN=-41;SUPPORT=16;STD_SPAN=1.1;STD_POS=19.08	GT:DP:AD	0/0:188:172,16
KMT2C_chr15_5960377_6027329	10153	svim.BND.57	N	N]chr2:32616797]	1	PASS	SVTYPE=BND;SUPPORT=1;STD_POS1=.;STD_POS2=.	GT:DP:AD	./.:.:.,.
KMT2C_chr15_5960377_6027329	10226	svim.INS.398	T	TAACATAGATATATATTATATATATACTGTATATTATATAA	6	hom_ref	SVTYPE=INS;END=10226;SVLEN=40;SUPPORT=6;STD_SPAN=1.33;STD_POS=56.16	GT:DP:AD	0/0:183:177,6
KMT2C_chr15_5960377_6027329	10251	svim.BND.58	N	N[chr5:150888043[	1	PASS	SVTYPE=BND;SUPPORT=1;STD_POS1=.;STD_POS2=.	GT:DP:AD	./.:.:.,.
KMT2C_chr15_5960377_6027329	11090	svim.INS.399	A	ATATATATTTTGGTTACTTTGTAATTTTATGTACAGTATAT	2	PASS	SVTYPE=INS;END=11090;SVLEN=40;SUPPORT=2;STD_SPAN=0.71;STD_POS=11.67	GT:DP:AD	./.:.:.,.
KMT2C_chr15_5960377_6027329	11119	svim.INS.400	A	ATATTTTTTGTTTTGTATATAATATATATTTTGTGTACTTTGATATTTTATGTACAGTATATAATATATAGTGTGGGTACTTTGG	8	hom_ref	SVTYPE=INS;END=11119;SVLEN=84;SUPPORT=7;STD_SPAN=19.62;STD_POS=9.24	GT:DP:AD	0/0:62:55,7
KMT2C_chr15_5960377_6027329	11454	svim.BND.59	N	N[chr4:49099013[	1	PASS	SVTYPE=BND;SUPPORT=1;STD_POS1=.;STD_POS2=.	GT:DP:AD	./.:.:.,.
KMT2C_chr15_5960377_6027329	11478	svim.INS.401	T	TAGCTTGTGTATTTGATATTTTATATACAGTGTATAATATAC	5	hom_ref	SVTYPE=INS;END=11478;SVLEN=41;SUPPORT=4;STD_SPAN=.;STD_POS=.	GT:DP:AD	0/0:66:62,4
KMT2C_chr15_5960377_6027329	11506	svim.INS.402	C	CAGTGTATAATATACAGTTTGTGTTCTTTGATATTTTATGTACAGTATATAATATATAGTTTGGGTACCTTTATGTTTTATGTAG	3	hom_ref	SVTYPE=INS;END=11506;SVLEN=84;SUPPORT=3;STD_SPAN=.;STD_POS=5.77	GT:DP:AD	0/0:67:64,3
KMT2C_chr15_5960377_6027329	11512	svim.DEL.310	ATAATGTAAATTTTGGGTACTTTGATAATTTATGTATAGTATATAATTTATAATTTGATTAGTGTGATATTTTATGTAGAGGATATCATATATATTTTGGGTACTTTGATATCCTATGTACAGTTTATAATATATATTTTGGGTAATTTGATATATTCTGTACAGTA	A	23	PASS	SVTYPE=DEL;END=11678;SVLEN=-166;SUPPORT=19;STD_SPAN=2.55;STD_POS=16.87	GT:DP:AD	0/1:67:48,19
KMT2C_chr15_5960377_6027329	11598	svim.INS.403	C	CATATATATTTTGGGTACTTTGATGTTTTATGTGAAGTATATA	12	hom_ref	SVTYPE=INS;END=11598;SVLEN=42;SUPPORT=10;STD_SPAN=0.7;STD_POS=10.24	GT:DP:AD	0/0:65:55,10
KMT2C_chr15_5960377_6027329	11777	svim.INS.404	T	TTGGTACCTTGATATTTTATGTACTGTATAAAATATGTAGTTTGTGTATTTTGATATTTTATGTACAGAGTATAATATACAGTTTGTGTGCTTTGATATTTTATGTACAGTATAAGATATATAGTGTGGAAATGTTGATATTTTTTGTACAGTATAGAATATATATTTG	7	hom_ref	SVTYPE=INS;END=11777;SVLEN=168;SUPPORT=6;STD_SPAN=17.07;STD_POS=5.58	GT:DP:AD	0/0:64:58,6
KMT2C_chr15_5960377_6027329	11833	svim.INS.405	T	TTATTTATGTACAGTGTTTTATATACAGTTTGTGTGCTTTGG	2	PASS	SVTYPE=INS;END=11833;SVLEN=41;SUPPORT=2;STD_SPAN=0.71;STD_POS=6.01	GT:DP:AD	./.:.:.,.
KMT2C_chr15_5960377_6027329	11953	svim.DEL.311	TGATATTTATGTACAGTTTATAATATATAGCGTATTTTCATATTTTATGTACAGTATACATTATAATCATTGT	T	3	hom_ref	SVTYPE=DEL;END=12025;SVLEN=-72;SUPPORT=3;STD_SPAN=6.35;STD_POS=25.69	GT:DP:AD	0/0:67:64,3
KMT2C_chr15_5960377_6027329	12148	svim.DEL.312	TTGGGGACATTGATGTTCTATGTCCAGTATATATTAGGTAGTG	T	1	PASS	SVTYPE=DEL;END=12190;SVLEN=-42;SUPPORT=1;STD_SPAN=.;STD_POS=.	GT:DP:AD	./.:.:.,.
KMT2C_chr15_5960377_6027329	12742	svim.INS.406	T	TTTTATATTTTATGTTCAGTATGTAATATATATTTCCGGTACC	1	PASS	SVTYPE=INS;END=12742;SVLEN=42;SUPPORT=1;STD_SPAN=.;STD_POS=.	GT:DP:AD	./.:.:.,.
KMT2C_chr15_5960377_6027329	12820	svim.DEL.313	GTGTCCTTTGATGTTTTATGTACACTACATAATATATATATTGGGTAACTGGATATTTTACTTACAGTATATTGTATATATTTT	G	1	PASS	SVTYPE=DEL;END=12903;SVLEN=-83;SUPPORT=1;STD_SPAN=.;STD_POS=.	GT:DP:AD	./.:.:.,.
KMT2C_chr15_5960377_6027329	12823	svim.DEL.314	TCCTTTGATGTTTTATGTACACTACATAATATATATATTGGGTAACTGGATATTTTACTTACAGTATATTGTATATATTTTGTGTATTTTGATATTTTATGTACAGTATATAATATATAGCTTGGGTAGTTTGATATTTTATGTACAGTATATAATATATTGTGTGGGTGCTTTGATATTTTTTATACAGTATATAATATATAGTTTGGGTACCTTCATATATTATGTACAGTATATAATATATATTGTGGG	T	2	PASS	SVTYPE=DEL;END=13074;SVLEN=-251;SUPPORT=2;STD_SPAN=.;STD_POS=.	GT:DP:AD	./.:.:.,.
KMT2C_chr15_5960377_6027329	12904	svim.INS.407	G	GGTACTTTGATATTTTATGTACAGTATAGAATATATATTTGGTGTACTTTGCTATTTTATGTACAGAATAAAATATAAATTTGA	1	PASS	SVTYPE=INS;END=12904;SVLEN=83;SUPPORT=1;STD_SPAN=.;STD_POS=.	GT:DP:AD	./.:.:.,.
KMT2C_chr15_5960377_6027329	13646	svim.INS.408	T	TATATATATTTGGTATATTTTGATATTTTATGTACAGTATTGAATACATATTTTGTGTACTTTGGTATTTTATGTATAGTATAC	1	PASS	SVTYPE=INS;END=13646;SVLEN=83;SUPPORT=1;STD_SPAN=.;STD_POS=.	GT:DP:AD	./.:.:.,.
KMT2C_chr15_5960377_6027329	13657	svim.DEL.315	TTGGGTACTTTGATATTTTATGTACAGTATATAATATATATTA	T	15	hom_ref	SVTYPE=DEL;END=13699;SVLEN=-42;SUPPORT=12;STD_SPAN=.;STD_POS=.	GT:DP:AD	0/0:77:65,12
KMT2C_chr15_5960377_6027329	13747	svim.INS.409	A	ACTTTCTTATTTTGTGAAGAGTATATAACACTTAGTTTGAGTAGTTTGATATTTTTATGTACAAAATAATATATATATTTGCT	1	PASS	SVTYPE=INS;END=13747;SVLEN=82;SUPPORT=1;STD_SPAN=.;STD_POS=.	GT:DP:AD	./.:.:.,.
KMT2C_chr15_5960377_6027329	13783	svim.INS.410	T	TGCTGTGCTTTGATATTTTATGTACAGTATATAATATTTGTC	1	PASS	SVTYPE=INS;END=13783;SVLEN=41;SUPPORT=1;STD_SPAN=.;STD_POS=.	GT:DP:AD	./.:.:.,.
KMT2C_chr15_5960377_6027329	14034	svim.INS.411	T	TTTGGGTACTTTGATATTTTATGTATAGTATATAATATATAC	27	PASS	SVTYPE=INS;END=14034;SVLEN=41;SUPPORT=22;STD_SPAN=0.44;STD_POS=1.82	GT:DP:AD	0/1:79:57,22
KMT2C_chr15_5960377_6027329	14254	svim.DEL.316	TTTGATAGTTTATATACAGTATAAAATATATATTTTGTGTACTTTGATATATTATGTACAGTATATAATATATACTTTGTGTG	T	2	PASS	SVTYPE=DEL;END=14336;SVLEN=-82;SUPPORT=2;STD_SPAN=2.83;STD_POS=95.46	GT:DP:AD	./.:.:.,.
KMT2C_chr15_5960377_6027329	14470	svim.INS.412	T	TTTATATAGAGTTTATAATGTATATTTCTTGAAATTTGATAC	2	PASS	SVTYPE=INS;END=14470;SVLEN=41;SUPPORT=2;STD_SPAN=.;STD_POS=.	GT:DP:AD	./.:.:.,.
KMT2C_chr15_5960377_6027329	14630	svim.DEL.317	CTTTGATATATTATGTACAGTATATAATATATCGTATTGGTAA	C	1	PASS	SVTYPE=DEL;END=14672;SVLEN=-42;SUPPORT=1;STD_SPAN=.;STD_POS=.	GT:DP:AD	./.:.:.,.
KMT2C_chr15_5960377_6027329	15401	svim.INS.413	T	TATATGTAATATATAGTTTGGGTACTTTGTTATTTTATGTACA	13	hom_ref	SVTYPE=INS;END=15401;SVLEN=42;SUPPORT=11;STD_SPAN=0.6;STD_POS=3.92	GT:DP:AD	0/0:74:63,11
KMT2C_chr15_5960377_6027329	15613	svim.INS.414	T	TTTACAGTTGATTGCATTCCATTCCTTTCTATTCCATTCCC	1	PASS	SVTYPE=INS;END=15613;SVLEN=40;SUPPORT=1;STD_SPAN=.;STD_POS=.	GT:DP:AD	./.:.:.,.
KMT2C_chr15_5960377_6027329	15717	svim.INS.415	C	CATTTCATTCCATTCCGTCCCATTCCAATCCATTCCACTTATGTT	15	hom_ref	SVTYPE=INS;END=15717;SVLEN=44;SUPPORT=13;STD_SPAN=3.11;STD_POS=15.05	GT:DP:AD	0/0:128:115,13
KMT2C_chr15_5960377_6027329	15761	svim.INS.416	C	CCGTTCCATTCCACTCCATTCCATTCCATTCCGTTCAATTCCCCTCGGGTGGATTCCATGG	1	PASS	SVTYPE=INS;END=15761;SVLEN=60;SUPPORT=1;STD_SPAN=.;STD_POS=.	GT:DP:AD	./.:.:.,.
KMT2C_chr15_5960377_6027329	15969	svim.INS.417	T	TTCATTCCATCCATTCCATTCCATCCAGTCCAGTCCTTTCTATTCCATTCCATTCCACTCGGGTTTATTCCATTTCCG	1	PASS	SVTYPE=INS;END=15969;SVLEN=77;SUPPORT=1;STD_SPAN=.;STD_POS=.	GT:DP:AD	./.:.:.,.
KMT2C_chr15_5960377_6027329	17666	svim.INS.418	G	GATTCCATTCCATTCCAGTCCATTCCATTCGAATTCATTCCATTCCATTCAATTCCACTCCATTTGATATTATTCCATTACTCTCCATTCCATTCCATTCCATGCCATGCCATTCCGTTCTATTCTATTCTATTCTATTCTATTCAAGTGCATTCCATTCAAGA	1	PASS	SVTYPE=INS;END=17666;SVLEN=163;SUPPORT=1;STD_SPAN=.;STD_POS=.	GT:DP:AD	./.:.:.,.
KMT2C_chr15_5960377_6027329	17811	svim.INS.419	G	GTTTCCTTCCATTCGAGTCCATCCTCTCCAGTCCATTCCGTTC	1	PASS	SVTYPE=INS;END=17811;SVLEN=42;SUPPORT=1;STD_SPAN=.;STD_POS=.	GT:DP:AD	./.:.:.,.
KMT2C_chr15_5960377_6027329	17904	svim.DEL.318	TCCATTGTATTCCTTTACAGTCCATTCAATTAAATTCTATTCGATTCCATTCAATTTAATTCCATTACATTCGACTCCATTTCATTAGTGTCCATTGCAATCCATTCCATTCCA	T	2	PASS	SVTYPE=DEL;END=18017;SVLEN=-113;SUPPORT=2;STD_SPAN=24.75;STD_POS=7.42	GT:DP:AD	./.:.:.,.
KMT2C_chr15_5960377_6027329	18481	svim.INS.420	C	CATTCCCTTCCATTCCATTCCAATTGATATCAATCCATTCG	1	PASS	SVTYPE=INS;END=18481;SVLEN=40;SUPPORT=1;STD_SPAN=.;STD_POS=.	GT:DP:AD	./.:.:.,.
KMT2C_chr15_5960377_6027329	18631	svim.INS.421	C	CATTTGCATTGCATTCCATTCCATTGGACAGTCATTCCATTCGATTCCATTCCTTTTGATTCAATTACATAGCAATCCATTACATTCGAGTCT	3	hom_ref	SVTYPE=INS;END=18631;SVLEN=92;SUPPORT=3;STD_SPAN=9.29;STD_POS=22.52	GT:DP:AD	0/0:304:301,3
KMT2C_chr15_5960377_6027329	18687	svim.INS.422	A	ATTGCATTCCATTTCATTCCATTCCATTCCATTCTCTTCCATTCCT	1	PASS	SVTYPE=INS;END=18687;SVLEN=45;SUPPORT=1;STD_SPAN=.;STD_POS=.	GT:DP:AD	./.:.:.,.
KMT2C_chr15_5960377_6027329	18821	svim.INS.423	A	AATTCAATTCCATTCCATTCGATATCCTTCGATAACTCCCCATTCCATTCTGCTCCTTAAT	1	PASS	SVTYPE=INS;END=18821;SVLEN=60;SUPPORT=1;STD_SPAN=.;STD_POS=.	GT:DP:AD	./.:.:.,.
KMT2C_chr15_5960377_6027329	19200	svim.INS.424	A	AACCCATTCCATTCGCTTTTCATTCTATTACATTCCATTGCATTACATTCCATTCCATTTGATTGCATTCCATTCAATTCCATTAATTTCGAATCAATTACATTGCAATCCATTGCATTCGAGTTCTATTCCAGTCCATTGCATTCCGGCGCATGCCG	1	PASS	SVTYPE=INS;END=19200;SVLEN=157;SUPPORT=1;STD_SPAN=.;STD_POS=.	GT:DP:AD	./.:.:.,.
KMT2C_chr15_5960377_6027329	19456	svim.DEL.319	TTCAATTCCATTGCAATCCATTCCATTCGATGTCACCCCATTCATTTCTATTCCATTAGAGTCCATGTCATTCGAGTCCATTCCATTCTATTCCATTCCACTCC	T	8	hom_ref	SVTYPE=DEL;END=19559;SVLEN=-103;SUPPORT=7;STD_SPAN=1.95;STD_POS=0.9	GT:DP:AD	0/0:499:492,7
KMT2C_chr15_5960377_6027329	20624	svim.INS.425	T	TTTCCATTCCATTTCATTCCATTCCATTCCATTTCATTCCATTCCATTCCATTTCATTCCA	6	hom_ref	SVTYPE=INS;END=20624;SVLEN=60;SUPPORT=5;STD_SPAN=5.31;STD_POS=3.07	GT:DP:AD	0/0:452:447,5
KMT2C_chr15_5960377_6027329	20892	svim.INS.426	C	CAGTTCCATTCCGTTCTGTTCCATTCCATTCCGTTCCATTA	1	PASS	SVTYPE=INS;END=20892;SVLEN=40;SUPPORT=1;STD_SPAN=.;STD_POS=.	GT:DP:AD	./.:.:.,.
KMT2C_chr15_5960377_6027329	21371	svim.INS.427	C	CCATAACATTTGAGTCCATTCAATTCCATTCAAGGCCATTTCTTTTGAGTCCATTCTATTTGAGTCCATTCCCTTTGATT	1	PASS	SVTYPE=INS;END=21371;SVLEN=79;SUPPORT=1;STD_SPAN=.;STD_POS=.	GT:DP:AD	./.:.:.,.
KMT2C_chr15_5960377_6027329	21526	svim.INS.428	T	TCCATTCCATTCCATTCCATTCCATTCCACTCGTTTCCTTTCCATTCGAGTCCATTCCACTCCAGTCCATTCCATTCGTGTCCATTCCATTCCAGTCCATTCCATTTGTGTCCACTGCATTCCATTCCACTCCATTCCATATTATTCCATTACACTCCATTCCATTCTATTACTTTCATTTCCATTCAATTCCATTCCATTTGATTCCATTCCACTCGGTTTCATTCCATTTAAGTCCATTCCATTCCACTCCATTCCATGCCATGCCATTCCATTCCATTCCATTCCATTCCATTCCATTCCATTCCATTCCATTCTGTACCATTCCATATTGTTCCATTCGATTCCATTCGAATCCATTCCATTCCAGTCCATTCCATTCGATTCCATTCCATTACTTTCTATTCCATTCCTTTCAATTCCATTCGATTCCATTCCATTCCACTTGATTCCACTCCATTCCCTTCCACTGCATTCCATTCGATTCCATTCCATTGCATTGCATTCCATTCCATTGGATTGCATTCCATTCGATTCCATTCCATTCCAATAAATTACATAGCAATCCATGACATTTGAGTCTATTCTATTCCGTTCCATTCGATTTCGTTCCAATCCATTCGATTCCATTCCATTCGATTCCATTCCATACTATTGCATTCCATTCGATTAAATTATATTCGAATAAATTCCATTCAAGACCATTTCTGTTGAGTCCATTCTACTTGAGTCCATTCCCTTTGATCCGATAACATTTGAGTCCATTCAATTCCATTCCTTTCGTTTCCATTCCATTTGATGCCATTCCATTCAATTCTGTTCTACTCGACTCCAATACATTCAATTCCATTCCATCCGATTCCATTACATTCTTTTCATTTCTTATCCATTTCAAG	3	hom_ref	SVTYPE=INS;END=21526;SVLEN=895;SUPPORT=3;STD_SPAN=1.53;STD_POS=0.76	GT:DP:AD	0/0:464:461,3
KMT2C_chr15_5960377_6027329	21787	svim.INS.429	G	GCATTCCATTCGTTTCCATTACATTCGAATTCATTCCACTCAAGTCCATTCCATTCGAGGTCCATTCCATTCGATATCATTCCATACTATTGCATTCCATTCGATTCCATTGTTTTCCAATAAATTCCAACCGAGACTGTTCCTTTCGTGTCCATTCTATTTGACTGCATTCCATTTGAGTCCATTAAATTTCTGCACATTCCATTCCTTTCCATTCCATTCCATTCCATTCCTTTCGGTGCCATTCCATTCCACTCTACTCCATTCAAGTCCATTCCATTTGAGTCCATTCCATTGATTCGATGCCATTACATTCAATTCTATTCCATTCGACTCCATTGCATTCCATTCCCTTCCAAACGATTCCATTCCATTCTATTACTTTCTATTCCAATC	1	PASS	SVTYPE=INS;END=21787;SVLEN=395;SUPPORT=1;STD_SPAN=.;STD_POS=.	GT:DP:AD	./.:.:.,.
KMT2C_chr15_5960377_6027329	21868	svim.DEL.320	CAGTCCATTCCAACAGAGTCCATTGCTTTCCATTCCATTCGATATCTTCCCATTACAGTCCATTCCATTCTTTTCCTTTGGTTCCCATTCAATTAAATTCCATTGGATTACA	C	7	hom_ref	SVTYPE=DEL;END=21979;SVLEN=-111;SUPPORT=6;STD_SPAN=15.16;STD_POS=12.94	GT:DP:AD	0/0:472:466,6
KMT2C_chr15_5960377_6027329	22061	svim.INS.430	T	TCCGTTCGAATCCCTATTCCATTCCATTTTGTTACTGTCCATTCCATTTGAGTCCATTCCACGCCAAACCATTCCATTCGATTCCATTCCAATAGATTCCATTGCACTTGAATCCAGTG	1	PASS	SVTYPE=INS;END=22061;SVLEN=118;SUPPORT=1;STD_SPAN=.;STD_POS=.	GT:DP:AD	./.:.:.,.
KMT2C_chr15_5960377_6027329	22333	svim.DEL.321	CATTCCCTTTGATTCCATTCCATTTTTGTACATTCCATTGGATTCCATCTTATTGAAATAA	C	3	hom_ref	SVTYPE=DEL;END=22393;SVLEN=-60;SUPPORT=3;STD_SPAN=15.01;STD_POS=64.37	GT:DP:AD	0/0:502:499,3
KMT2C_chr15_5960377_6027329	22481	svim.INS.431	C	CCATTCCCTTCCATTCCATTCCAGTTGATATCAATCCATTCGATTCCATTCCATTCGAGCACATTCCATTCGAGT	6	hom_ref	SVTYPE=INS;END=22481;SVLEN=74;SUPPORT=5;STD_SPAN=10.69;STD_POS=5.54	GT:DP:AD	0/0:504:499,5
KMT2C_chr15_5960377_6027329	22601	svim.INS.432	C	CCATTTCATTCCATTCCATTCCATTCGCTTCCATTCCATTCGTGTCCATT	32	hom_ref	SVTYPE=INS;END=22601;SVLEN=49;SUPPORT=26;STD_SPAN=1.36;STD_POS=0.68	GT:DP:AD	0/0:524:498,26
KMT2C_chr15_5960377_6027329	22651	svim.INS.433	C	CGTATCCATTCCATTCCAGTCCATTCCATTTGTGTCCACTG	33	hom_ref	SVTYPE=INS;END=22651;SVLEN=40;SUPPORT=28;STD_SPAN=13.42;STD_POS=6.71	GT:DP:AD	0/0:526:498,28
KMT2C_chr15_5960377_6027329	22845	svim.INS.434	T	TCCGTTCCATTACATTCCATTCCATTCGGTACCATTCCATA	14	hom_ref	SVTYPE=INS;END=22845;SVLEN=40;SUPPORT=12;STD_SPAN=.;STD_POS=4.52	GT:DP:AD	0/0:510:498,12
KMT2C_chr15_5960377_6027329	22982	svim.INS.435	C	CATTCCACTTGATTCCACTCCATTCCCTTCCACAGCATTCCATTCG	4	hom_ref	SVTYPE=INS;END=22982;SVLEN=45;SUPPORT=4;STD_SPAN=2.89;STD_POS=1.44	GT:DP:AD	0/0:502:498,4
KMT2C_chr15_5960377_6027329	23032	svim.INS.436	A	ATTCCTCTCCATTCCCTTCCACTGCATTCCGTTCGATTCCATTCCATTGCATTGCATTCCATTCCATTGGATTGCATTCCATTCG	1	PASS	SVTYPE=INS;END=23032;SVLEN=84;SUPPORT=1;STD_SPAN=.;STD_POS=.	GT:DP:AD	./.:.:.,.
KMT2C_chr15_5960377_6027329	23344	svim.INS.437	T	TTCCATTCTATTCTATTCCACTCCATTTCATTCCATTCCAC	1	PASS	SVTYPE=INS;END=23344;SVLEN=40;SUPPORT=1;STD_SPAN=.;STD_POS=.	GT:DP:AD	./.:.:.,.
KMT2C_chr15_5960377_6027329	23945	svim.DEL.322	ATTGCATTCGAGTTCTATTCCAGTCCATTGCATTCCGGCGCATTCCGTTCCATTCCATTCCATTCGATTCCATTCCATTCGAATCCATTGCATTGCAATGCT	A	18	hom_ref	SVTYPE=DEL;END=24046;SVLEN=-101;SUPPORT=15;STD_SPAN=.;STD_POS=.	GT:DP:AD	0/0:514:499,15
KMT2C_chr15_5960377_6027329	24030	svim.INS.438	C	CATTCTACTCGATTCCACTTCGTTCCATTTCATTGCATTCCATTCTATTCAACTCTATTGCCTTCCATTCCATTCCATTCGATTACATTCCATGCGATTCCATTCGAAATCGAATCA	3	hom_ref	SVTYPE=INS;END=24030;SVLEN=116;SUPPORT=3;STD_SPAN=.;STD_POS=.	GT:DP:AD	0/0:501:498,3
KMT2C_chr15_5960377_6027329	24818	svim.INS.439	C	CCATTCCATTCCGTTCCATTACATTCCATTCCATTCGGTACCATTCCATAT	1	PASS	SVTYPE=INS;END=24818;SVLEN=50;SUPPORT=1;STD_SPAN=.;STD_POS=.	GT:DP:AD	./.:.:.,.
KMT2C_chr15_5960377_6027329	25287	svim.DEL.323	TCGAGCACATACCATTCGAGTCCATTCCATTCGTTGCCATTCCATTTGATTCTATTCCATTAGTCTCCATTCAATTCCAC	T	17	hom_ref	SVTYPE=DEL;END=25366;SVLEN=-79;SUPPORT=14;STD_SPAN=1.87;STD_POS=13.76	GT:DP:AD	0/0:512:498,14
KMT2C_chr15_5960377_6027329	25570	svim.DEL.324	ATATTATTCCATTACACTCCATTCCATTTTATTACTTTCAT	A	13	hom_ref	SVTYPE=DEL;END=25610;SVLEN=-40;SUPPORT=11;STD_SPAN=.;STD_POS=.	GT:DP:AD	0/0:509:498,11
KMT2C_chr15_5960377_6027329	25815	svim.INS.440	A	ATTTCTTTCCGTTCTGTACGATTCCTACCGTTCGATTTCATTTTG	2	PASS	SVTYPE=INS;END=25815;SVLEN=44;SUPPORT=2;STD_SPAN=.;STD_POS=.	GT:DP:AD	./.:.:.,.
KMT2C_chr15_5960377_6027329	26247	svim.INS.441	A	ATCCATTCGATTCCATTACATTCGAGCACATTCCATTCGAGTCCAT	1	PASS	SVTYPE=INS;END=26247;SVLEN=45;SUPPORT=1;STD_SPAN=.;STD_POS=.	GT:DP:AD	./.:.:.,.
KMT2C_chr15_5960377_6027329	26374	svim.INS.442	C	CCATTCCATTTCATTCCATTCCATTCCATTTCATTCCATTT	4	hom_ref	SVTYPE=INS;END=26374;SVLEN=40;SUPPORT=4;STD_SPAN=8.7;STD_POS=4.35	GT:DP:AD	0/0:501:497,4
KMT2C_chr15_5960377_6027329	27492	svim.DEL.325	TTCCATTGTATTCCATTCAATTCCATTCCATTGCATTCCATTCCATTCCAATCGTTTCCATTCCATTCGAATTTATTCCACTCAAGTCCATTCCATTCGAGTCCATTCCATTCCAGTCCATTCCAACAGAGTCCATTGCTTTCCATTCCATTCGAT	T	5	hom_ref	SVTYPE=DEL;END=27647;SVLEN=-155;SUPPORT=5;STD_SPAN=32.32;STD_POS=90.65	GT:DP:AD	0/0:503:498,5
KMT2C_chr15_5960377_6027329	27874	svim.DEL.326	CGATTCCATGCCATTCGAATCAATTGCATTGCAATGCATTACATTC	C	3	hom_ref	SVTYPE=DEL;END=27919;SVLEN=-45;SUPPORT=3;STD_SPAN=5.13;STD_POS=189.87	GT:DP:AD	0/0:500:497,3
KMT2C_chr15_5960377_6027329	28217	svim.INS.443	C	CGGTTCAATTCCATTCCATTCCATTCCCTTCCATTCCATTCCAGTTGATATCAATCCATTCGATTCCATTCCATTCGAGCACATTCCATTCGAGT	22	hom_ref	SVTYPE=INS;END=28217;SVLEN=94;SUPPORT=18;STD_SPAN=7.78;STD_POS=4.26	GT:DP:AD	0/0:512:494,18
KMT2C_chr15_5960377_6027329	28339	svim.INS.444	C	CATTTCATTCCATTCCATTCCATTCCATTTCATTCCATTCCATTCCATTCGCTTCCATT	7	hom_ref	SVTYPE=INS;END=28339;SVLEN=58;SUPPORT=6;STD_SPAN=3.46;STD_POS=13.12	GT:DP:AD	0/0:498:492,6
KMT2C_chr15_5960377_6027329	28582	svim.INS.445	T	TCCATTACATTCCATTCCATTCGGTACCATTCCATATTGTA	1	PASS	SVTYPE=INS;END=28582;SVLEN=40;SUPPORT=1;STD_SPAN=.;STD_POS=.	GT:DP:AD	./.:.:.,.
KMT2C_chr15_5960377_6027329	28729	svim.INS.446	C	CACTTGATTCCACTCCATTCCCTTCCACAGCATTCCATTCG	2	PASS	SVTYPE=INS;END=28729;SVLEN=40;SUPPORT=2;STD_SPAN=.;STD_POS=.	GT:DP:AD	./.:.:.,.
KMT2C_chr15_5960377_6027329	29191	svim.DEL.327	TTCCAATCCATTCCATTCCGTTCCATTCGTTTCCATTCCATTCGAGTCCACTCCACTC	T	29	hom_ref	SVTYPE=DEL;END=29248;SVLEN=-57;SUPPORT=26;STD_SPAN=3.29;STD_POS=164.17	GT:DP:AD	0/0:520:494,26
KMT2C_chr15_5960377_6027329	29221	svim.INS.447	T	TTCCTTTCCATTCGAGTCCATTCCTCTCCAGTCCATTCCGTTCAATCCATTCCATTCCAG	1	PASS	SVTYPE=INS;END=29221;SVLEN=59;SUPPORT=1;STD_SPAN=.;STD_POS=.	GT:DP:AD	./.:.:.,.
KMT2C_chr15_5960377_6027329	29454	svim.INS.448	C	CATTCCATTCCATACCATTGCATTCCGTTCGAATCCCTATTCCATTCCATTTTGTTCCACTCCATTCCATTTGAGTCCATTCCATGCCAATCCATTCCATTCGATTCCATTCCAATTGATTCCATTGCACTCGAATCCAGTGCGTTCCATTCCATTGCTTTCCATTCTATTCCATTCCATTGCATTACATTCCATTCCATTGATTCCATTCCATTCAATTCCATTAATTTCGAATCAATTACATTGCAATCCATTGCATTCGAGTTCTATTCCAGTCCATTGCATTCCGGCGCATTCCGTTCCATTCCATTCCATTCGATTCCATTCCATTCGAATCCATTGCATTGCAATGCTTTACATTCGAGTCCGTTTTATTCCAGTCCAATCCATTCCGGTCCGTTCCGTTCGATTCCATTTCATTCGATGCCACTCCATACTATTGTATTTCATTCGATAACATTCTATTCAAATAAATTCCATTCGAGACCATTCGTTTCGAGTCCATTATATTTGAGTCCATTCCATTTGAGTCCATTCCATTTGAGTCCATTACATTTGGGTCCATTCCATTCAATTCCATTGCAATCCATTCCATTCGATGTCACCCCATTCATTTCTATTCCATTAGAGTCCATGTCATTCGAGTCCATTCCATTCTATTCCATTCCACTCCATTCCATTCCATTCCACTCCATTCCATTCGTTGCCGTTCCATTCAATTCTATTATATTCCACTCCATTTAATTCCATTCCATTCCATTCCATTCCATTCTATCCAATTCCGTTCCATTCTATTCCTTTAAAGTCCATTCCATTCCATTCCATTCATTTCCATTCCATTCGAGTAAAGTCCACTCCAGTCCTTTCCATTCGAGTCCATTCCTCTCCAGTCCATTCCGTTCAATCCATTCCATTCCAGTCCATTCCATTCGAGTCCGTTCCATTCCAGTCCGTTCCATTCGAGTCAATTCCATTCCATTTGATATCTTTCCATAACGATCCATTCCATTCTATTCCTTTCAATTCCATTCA	1	PASS	SVTYPE=INS;END=29454;SVLEN=1031;SUPPORT=1;STD_SPAN=.;STD_POS=.	GT:DP:AD	./.:.:.,.
KMT2C_chr15_5960377_6027329	30005	svim.INS.449	A	ACCCCATTCATTTCTATTCCATTAGAGTCCATGTCATTCGAGTCC	1	PASS	SVTYPE=INS;END=30005;SVLEN=44;SUPPORT=1;STD_SPAN=.;STD_POS=.	GT:DP:AD	./.:.:.,.
KMT2C_chr15_5960377_6027329	30160	svim.INS.450	T	TTTCCATTCCATTTGATTCCATTCCATTCCATTCTACTCCAACTGATTCCATTCCATTCTATTCCTTTCCATTCCATTTCA	7	hom_ref	SVTYPE=INS;END=30160;SVLEN=80;SUPPORT=6;STD_SPAN=14.72;STD_POS=5.99	GT:DP:AD	0/0:504:498,6
KMT2C_chr15_5960377_6027329	30392	svim.DEL.328	TCCATTCCATTCCATTCCATTCCATTCCATTCCATTCCATG	T	1	PASS	SVTYPE=DEL;END=30432;SVLEN=-40;SUPPORT=1;STD_SPAN=.;STD_POS=.	GT:DP:AD	./.:.:.,.
KMT2C_chr15_5960377_6027329	30404	svim.INS.451	C	CATTCAGTTCCATTCCATTCTGTTCCATTCCAATCCGTTCCATTGCATTCCATTCCATTCGGTACCATTCCATATTGTTCCATTCGATTCCATTCGAATCCATTCCATTCCATTCCATGCTATTCG	8	hom_ref	SVTYPE=INS;END=30404;SVLEN=125;SUPPORT=7;STD_SPAN=5.37;STD_POS=27.62	GT:DP:AD	0/0:502:495,7
KMT2C_chr15_5960377_6027329	30421	svim.INS.452	T	TTCCATTCCATTCCATTCAGTTCCATTCTATTCTGTTCCATTCCATTCCATTCCATTCCATTCCATTCTGTACCATTCCATATTGTTCCATTCGATTCCATTCGAATCCATTCCATTCCAGTCCATTCCATTCGATTCCATTCCATTCCTTTCAATTCCATTCCATTCCATTCCATTCCACTTGATTCCACTCCATTCCCTTCCACTGCATTCCATTCGATTCCATTCCATTGCATTGCATTCCATTCCATTTGATTACATTCCATGCGATTCCATTCGAATTCGAATCAATTACATTGCAATCCATTACTATTGAGTCCGTTTTATTCCAGTCCACTCCATTCTGGTCCATTCCATTTGATTCCATTCCATTCTATTCCATTCCATACAATTGCATTCCATTGGATTCCATTCTATATCTATAAATTCAATTCGAGACCATTGCTTTTGAGTCCATTCTATATGATTCCATTCCATTCAAGTCCATTATATTTGGTTGAATTCCATTCCATTCCATTCCCTTCCATTCCATTCCATTGGATATCAATCCATTCGAGTCCATTCCATTCGATGCCATTCCATTTGATTCTATTCCATTAGTCTCCATTCAATTCCACTAATCTCCATTCCATTCCATTCTACTCCAACTGATTCCATTCCATTCTATTCCTTTCCACTCCATTCCATTCCATTCGCTTCCATTCCATTCGTGTCCATTCCACTCCAGTCCATTCCATTCGTGTCCATTCCATTCCAGTCCATTCCATTTGTGTCCACTGCATTCCATTCCACTCCATTCCATATTATTCCATTACACTCCATTCCATTCTATTACTTTCATTTCCATTCAATTCCATTCCATTTGATTCCATTCCACTCGGTTTCATTCCATTTAAGTCCATTCCATTCCAC	1	PASS	SVTYPE=INS;END=30421;SVLEN=911;SUPPORT=1;STD_SPAN=.;STD_POS=.	GT:DP:AD	./.:.:.,.
KMT2C_chr15_5960377_6027329	30431	svim.INS.453	T	TTCCATTCCATTCCATTCCTGTCCATTCCACTCCAGTCCATTCCATTCGTATCCATTCCATTCCAGTCCATTCCATTTGTGTCCACTGCATTCCATTCCACTCCATTCCATATTATTCCATTACACTCCATTCCATTCTATTACTTTCATTTCCATTCAATTCCATTCCATTTGATTCCATTCCACTCGGTTTCATTCCATTTGAGTCCAC	4	hom_ref	SVTYPE=INS;END=30431;SVLEN=210;SUPPORT=4;STD_SPAN=61.18;STD_POS=31.48	GT:DP:AD	0/0:499:495,4
KMT2C_chr15_5960377_6027329	30480	svim.INS.454	A	ATTCAGTTCCATTCCATTCCGTTCCATTCCATTCAGTTCCATTCCATTCTG	5	hom_ref	SVTYPE=INS;END=30480;SVLEN=50;SUPPORT=4;STD_SPAN=.;STD_POS=.	GT:DP:AD	0/0:496:492,4
KMT2C_chr15_5960377_6027329	30635	svim.BND.60	N	N[chr14:75551413[	1	PASS	SVTYPE=BND;SUPPORT=1;STD_POS1=.;STD_POS2=.	GT:DP:AD	./.:.:.,.
KMT2C_chr15_5960377_6027329	30688	svim.INS.455	G	GCAATTCCATTCGATTCCATTCCATTCGAATCAATTACATAGCAATCCATTACATTCGAGTCTATTCTCTTCCGTTCCATTCGATTTCGTTCCAATAAATTCGATT	3	hom_ref	SVTYPE=INS;END=30688;SVLEN=105;SUPPORT=3;STD_SPAN=8.5;STD_POS=73.47	GT:DP:AD	0/0:474:471,3
KMT2C_chr15_5960377_6027329	31117	svim.DEL.329	TCGAATCCATTTCACTCCAGTCCATTCCATTCGAATCCATTTCACTCAAGTCCATTAAATTCGAGTACATTCCATTCCATTCTATTCAATGCCATTCCATTCGATTCTATTCCATTCGACACCATTCCTTTCCATTCCGTTCCATCC	T	1	PASS	SVTYPE=DEL;END=31263;SVLEN=-146;SUPPORT=1;STD_SPAN=.;STD_POS=.	GT:DP:AD	./.:.:.,.
KMT2C_chr15_5960377_6027329	31237	svim.INS.456	A	ACCATTCCTTTCCATTCCGTTCCATCCGATTCCATTCCATTGTACTCCTTTCCATTCGAGTGCATTCCATTCCGTTCCATTTCTTTCCGTTCTGTACGATTCCTACCGTTCGATTTCATTTTGTTCCAGTCCATTCCTTTCGCGTCCATTCCATTCCATTTCACTCCATTCGATTCCATTCCACTCGATTCCACTTCGTTCCATTTCATTGCATTCCATTCTATTCAACTCTATTGCCTTCCATTCCATTCCATTCGATTACATTCCATGCGATTCCATTCGAAATCGAATCAATTACATTGCAATCCATTACTATTGAGTCCGTTTTATTCCAGTCCACTGCATTCTGGTCCATTCCATTTGATTCCATTCCATTCTATTCCATTCCATACAGTTGCATTCCATTGGATTCCATTCTATATCTATAAATTCAATTCGAGACCATTGCTTTTGAGTCCATTCTATATGATTCCATTCCATTCAAGTCCATTACATTTGGTTCAATTCCATTCCATTCCATTCCAGTTGATATCAATCCATTCGATTCCATTGCATATCGAGCACATTCCATTCGATTCCATTCCATTCGATGCCATTCCATTCGATTCTATTCCATTAGTCT	7	hom_ref	SVTYPE=INS;END=31237;SVLEN=621;SUPPORT=6;STD_SPAN=86.46;STD_POS=47.89	GT:DP:AD	0/0:350:344,6
KMT2C_chr15_5960377_6027329	31311	svim.DEL.330	TTCCATTCCAATCGTTTCCATTCCAATCGAATTCATTCCACTCAAGTCCA	T	1	PASS	SVTYPE=DEL;END=31360;SVLEN=-49;SUPPORT=1;STD_SPAN=.;STD_POS=.	GT:DP:AD	./.:.:.,.
KMT2C_chr15_5960377_6027329	31320	svim.INS.457	A	AGTTCCATTTCTTTCCGTTCTGTACGATTCCTACCCGTTCGATTTCATTTTGTTCCAGTCCATTCTTTCGCGTCCATTCCATTCCATTTCACTCCATTCGATTCCATTCCACTCGATTCCACTTCGTTCCATTTCATTGCATTCCATTCTATTTAACTCT	2	PASS	SVTYPE=INS;END=31320;SVLEN=186;SUPPORT=2;STD_SPAN=38.18;STD_POS=48.08	GT:DP:AD	./.:.:.,.
KMT2C_chr15_5960377_6027329	31348	svim.INS.458	C	CGAAATCGAATCAATTACATTGCAATCCATTACTATTGAGTCCGTTTTATTCCAGTCCACTG	2	PASS	SVTYPE=INS;END=31348;SVLEN=61;SUPPORT=2;STD_SPAN=.;STD_POS=.	GT:DP:AD	./.:.:.,.
KMT2C_chr15_5960377_6027329	31398	svim.INS.459	A	AGTTGCATTCCATTGGATTCCATGCTATATCTATAAATTCAATTC	2	PASS	SVTYPE=INS;END=31398;SVLEN=44;SUPPORT=2;STD_SPAN=.;STD_POS=.	GT:DP:AD	./.:.:.,.
KMT2C_chr15_5960377_6027329	31561	svim.INS.460	T	TTTGTGTCCACTGCATTCCATTCCACTCATTCCATATTATTCCATTACACTCCTTTCCATTCTATTACTTTCATTTCCATTCAATTCTGTTCCATTTGATTCCATTCCACTCGGTTTCATTCCATTTGAG	1	PASS	SVTYPE=INS;END=31561;SVLEN=129;SUPPORT=1;STD_SPAN=.;STD_POS=.	GT:DP:AD	./.:.:.,.
KMT2C_chr15_5960377_6027329	31669	svim.DEL.331	GAATCAATTGCATTGCAATGCATTACATTCATGCCCTTTCTATTAAAGTCCAATCCATTATGGTCCATTCC	G	1	PASS	SVTYPE=DEL;END=31739;SVLEN=-70;SUPPORT=1;STD_SPAN=.;STD_POS=.	GT:DP:AD	./.:.:.,.
KMT2C_chr15_5960377_6027329	32123	svim.INS.461	G	GTTTCCTTTCCATTCGAGTCCATTCCTCTCCAGTCCATTCCGTTC	1	PASS	SVTYPE=INS;END=32123;SVLEN=44;SUPPORT=1;STD_SPAN=.;STD_POS=.	GT:DP:AD	./.:.:.,.
KMT2C_chr15_5960377_6027329	32739	svim.BND.61	N	N[chr13:108783853[	1	PASS	SVTYPE=BND;SUPPORT=1;STD_POS1=.;STD_POS2=.	GT:DP:AD	./.:.:.,.
KMT2C_chr15_5960377_6027329	32823	svim.INS.462	T	TGTTCTACTCGACTCCAATACATTCAATTCCATTCCATCCGATTCCATTACATTCTTTTCATTTCTTATCCATTTCTAGCCATTCCACTCCATTCCATTCCACTCGTTTCCTTTCTATTCGAGTCCATTCCTCTCCAGTCCATTCCGTTCAATCCATTCCATTCCAGTCCATTCCATTCGAGTCC	1	PASS	SVTYPE=INS;END=32823;SVLEN=184;SUPPORT=1;STD_SPAN=.;STD_POS=.	GT:DP:AD	./.:.:.,.
KMT2C_chr15_5960377_6027329	32862	svim.INS.463	C	CGAGTCCATTACATTCTTTTCATTTCTTATCCATTTCAAGCCATTCCACTCCATTCCATTCCACTCGTTTCCTTTCCATTC	4	hom_ref	SVTYPE=INS;END=32862;SVLEN=80;SUPPORT=4;STD_SPAN=8.66;STD_POS=21.07	GT:DP:AD	0/0:145:141,4
KMT2C_chr15_5960377_6027329	33039	svim.INS.464	A	ATTCAATTCGATGTCTTTCCATAACGATCCATTCCATTCTATTCCTTTCGATTCCATTCCATTCTATTTCATTCCATTCGATTCCCTTCCATTGGACTCCTTTCCATTCGAGTGCATTCCATTCCGTTCCATTTCTTTCCGTACTGTACGATTCCTACCTTTCGATTTCATTTTG	1	PASS	SVTYPE=INS;END=33039;SVLEN=174;SUPPORT=1;STD_SPAN=.;STD_POS=.	GT:DP:AD	./.:.:.,.
KMT2C_chr15_5960377_6027329	33092	svim.INS.465	T	TTCCATTCTATTCAACTCTATTGCCTTCCATTCCATTCCATTCGATTACATTCCATGCGATTCCATTCGAAATCGAATCAATTACATTGCATTCCATTACTATTGTGTCCGTTTTATTCCAGTCCACTGCATTCTGGTCCATTCCATTTGATTCCATTCCATTCTATTCCATTCCATACATTTGCATTCCATTGGATTCCATTCTATATCTATAAATTCAATTCGAGACCATCGCTTTGGAGTC	1	PASS	SVTYPE=INS;END=33092;SVLEN=243;SUPPORT=1;STD_SPAN=.;STD_POS=.	GT:DP:AD	./.:.:.,.
KMT2C_chr15_5960377_6027329	33215	svim.INS.466	G	GTCTATTCCATTTGATGCCGTTCCATTTGATTCTATTCCGTTAGTA	1	PASS	SVTYPE=INS;END=33215;SVLEN=45;SUPPORT=1;STD_SPAN=.;STD_POS=.	GT:DP:AD	./.:.:.,.
KMT2C_chr15_5960377_6027329	33276	svim.INS.467	A	ATTCCATACATTTGCATTCCATTGGATTCCATTCTATATCTATAAATTCAATTCGAGACCATCGCTTTGGAGTCCATTCTATATGATTCCATTCCATTCAT	1	PASS	SVTYPE=INS;END=33276;SVLEN=100;SUPPORT=1;STD_SPAN=.;STD_POS=.	GT:DP:AD	./.:.:.,.
KMT2C_chr15_5960377_6027329	33473	svim.DEL.332	TGCATTCGAGATCTATTCCAATCCATTGCATTCCGGCGCATTCCGTTCCATTCCATTCCATTCGATTCCATTCCATTCGAATCCATTGCATTGC	T	1	PASS	SVTYPE=DEL;END=33566;SVLEN=-93;SUPPORT=1;STD_SPAN=.;STD_POS=.	GT:DP:AD	./.:.:.,.
KMT2C_chr15_5960377_6027329	33547	svim.INS.468	A	ATACAGTTGCATTCCATTGGTTTCCATGCTATATCTATAAATTCAATTCGAGACCATTGCTTTTGAGTCCATTCTATATGATTCCATTCCATTCATTTCCATTACATTTGG	1	PASS	SVTYPE=INS;END=33547;SVLEN=110;SUPPORT=1;STD_SPAN=.;STD_POS=.	GT:DP:AD	./.:.:.,.
KMT2C_chr15_5960377_6027329	33735	svim.DEL.333	CTATTATATTTGGGTCCATTCCATTCAATTCCATTGCAATCCATTCCATTCGATGTCACCCCATTCATTT	C	1	PASS	SVTYPE=DEL;END=33804;SVLEN=-69;SUPPORT=1;STD_SPAN=.;STD_POS=.	GT:DP:AD	./.:.:.,.
KMT2C_chr15_5960377_6027329	33741	svim.INS.469	T	TTAGTCTCCATTCAATTCCATTAATCTCCATTCCATTCCATTCTACTCCAACTGATTCCATTCCATTCTATTCCTTTCCATTCC	1	PASS	SVTYPE=INS;END=33741;SVLEN=83;SUPPORT=1;STD_SPAN=.;STD_POS=.	GT:DP:AD	./.:.:.,.
KMT2C_chr15_5960377_6027329	33894	svim.INS.470	G	GATTCCACTCCATTCCCTTCCACTGCATTCCATTCGATTCCATTCCATTGCATTGCATTCCATTCCATTGGACTGCATTCCATTCGATTCCATTGCATTCGAATCAATAACATAGCAAT	3	hom_ref	SVTYPE=INS;END=33894;SVLEN=118;SUPPORT=3;STD_SPAN=10.12;STD_POS=18.62	GT:DP:AD	0/0:125:122,3
KMT2C_chr15_5960377_6027329	33963	svim.INS.471	T	TTCAGTTCCATTCCATTCTGTTCCAATCCATTCCATTCCATTGCATTCCATTCCATTCGGTACCATTCCATATTGTTCCATTCGATTCCATTCGAA	2	PASS	SVTYPE=INS;END=33963;SVLEN=95;SUPPORT=2;STD_SPAN=.;STD_POS=.	GT:DP:AD	./.:.:.,.
KMT2C_chr15_5960377_6027329	34006	svim.INS.472	A	ATTCGAATAAGTTCCATTCAAGACCATTTCTTTTGAGTCCATTCTATTTGAGTCCATTCCCTTTGATTCCATAACATTTG	2	PASS	SVTYPE=INS;END=34006;SVLEN=78;SUPPORT=2;STD_SPAN=0.71;STD_POS=0.35	GT:DP:AD	./.:.:.,.
KMT2C_chr15_5960377_6027329	34029	svim.INS.473	T	TCCACTTGATTCCACTCCATTCCCTTCCACTGCATTCCATTCGATTCCATTCCATTGCATTGCATTCCATTCCATTGGACAGCATTCCATTCGATTCCATTCCTTTCGAATCAATTACATAGCAATCCATTACATTCGAGTCTATTCTCTTCCGTTCCATTCGATTTCGTTCCAATCCATTCGATTCCATTCCATTCGATTCCATTCCATACTATTGCATTCCATTCGATTACATTATATTCGAATAAGTTCCATTCAAGACCATTTCTTTTGAGTCCATTCTATTTGAGTCCATTCCCTTTGATTCCATAACATTTGAGTCCATTCAATTCCATTCCTTTCGTTTCCATTCCATTTGATGCCATTCCATTCAATTCTGTTCTACTCGACTCCAATACATTCAATTCCATTCCATCCGATTCCATTACATTCTTTTCATTTCTTATC	6	hom_ref	SVTYPE=INS;END=34029;SVLEN=446;SUPPORT=5;STD_SPAN=20.95;STD_POS=28.54	GT:DP:AD	0/0:123:118,5
KMT2C_chr15_5960377_6027329	34043	svim.INS.474	T	TTTGATGCCATTCCATTCAATTCTGTTCTACTCGACTCCAATACATTCAATTCCATTCCATCCGATTCCATTACATTCTTTTCATTTCTTATCCATTTCTAGCCATTCCAC	1	PASS	SVTYPE=INS;END=34043;SVLEN=110;SUPPORT=1;STD_SPAN=.;STD_POS=.	GT:DP:AD	./.:.:.,.
KMT2C_chr15_5960377_6027329	34782	svim.INS.475	T	TTCTGTTCTACTCGACTCCAATACATTCAATTCCATTCCATCCGATTCCATTACATTCTTTTCATTTCTTATCCATTTCAAGCCATTCCACTCC	2	PASS	SVTYPE=INS;END=34782;SVLEN=93;SUPPORT=2;STD_SPAN=.;STD_POS=.	GT:DP:AD	./.:.:.,.
KMT2C_chr15_5960377_6027329	34930	svim.INS.476	C	CATTGGACAGCATTCCTTTCCATTCCATTTCATTCCATTCCATTCCATAGCAATCCATTACATTCGAGTCT	4	hom_ref	SVTYPE=INS;END=34930;SVLEN=70;SUPPORT=4;STD_SPAN=14.14;STD_POS=4.12	GT:DP:AD	0/0:111:107,4
KMT2C_chr15_5960377_6027329	35216	svim.DEL.334	ATTCCATGCCATTCCATTCCATTCCATTCAGTTCCATTCCATTCTG	A	1	PASS	SVTYPE=DEL;END=35261;SVLEN=-45;SUPPORT=1;STD_SPAN=.;STD_POS=.	GT:DP:AD	./.:.:.,.
KMT2C_chr15_5960377_6027329	35266	svim.INS.477	A	ATTCCATTCAGTTCCATTCCATTCCGTTCCATTCCATTCAGTTCCATTCCATTCTG	1	PASS	SVTYPE=INS;END=35266;SVLEN=55;SUPPORT=1;STD_SPAN=.;STD_POS=.	GT:DP:AD	./.:.:.,.
KMT2C_chr15_5960377_6027329	36460	svim.DEL.335	GAATCAATTGCATTGCAATGCATTACATTCATGCCCTTTCTATTAAAGTCCAATCCATTATGGTCCATTCC	G	1	PASS	SVTYPE=DEL;END=36530;SVLEN=-70;SUPPORT=1;STD_SPAN=.;STD_POS=.	GT:DP:AD	./.:.:.,.
KMT2C_chr15_5960377_6027329	38338	svim.INS.478	A	ATACAGTTGCATTCCATTGGATTCCATTCTATATCTATAAATTCAATTCGAGACCATTGCTTTTGAGTCCATTCTAT	1	PASS	SVTYPE=INS;END=38338;SVLEN=76;SUPPORT=1;STD_SPAN=.;STD_POS=.	GT:DP:AD	./.:.:.,.
KMT2C_chr15_5960377_6027329	38758	svim.INS.479	A	ATTCAGTTCCATTCCATTCTGTTCCAATCCATTCCATTCCATTGCATTCCATTCCATTCGGTACCATTCCATATTGTTCCATTCGATTGCATTCGAATCCG	1	PASS	SVTYPE=INS;END=38758;SVLEN=100;SUPPORT=1;STD_SPAN=.;STD_POS=.	GT:DP:AD	./.:.:.,.
KMT2C_chr15_5960377_6027329	38820	svim.INS.480	T	TCCACTTGATTCCACTCCATTCCCTTCCACTGCATTCCATTCGATTCCATTCCATTGCATTGCATTCCATTCCATTGGACAGCATTCCATTCGATTCCATTCCTTTCGAATCAATTACATAGCAATCCATTACATTCGAGTCTATTCTATTCCGTTCCATTCGATTTCGTTCCAATCCATTCGATTCCATTCCATTCGATTCCATTCCATACTATTGCATTCCATTCTATTACATTATATTCGAATAAGTTCCATTCAAGACCATTTCTTTTGAGTCCATTCTATTTGAGTCCATTCCCTTTGATTCCATAACATTTGAGTCCATTCAATTCCATTCCTTTCGTTTCCATTCCATTTGATGCCATTCCATTCAATTCTCTTCTACTCGACTCCAATACATTCATTCCATTCCATCCGATTCCATTACATTCTTTTCATTTCTTATC	1	PASS	SVTYPE=INS;END=38820;SVLEN=445;SUPPORT=1;STD_SPAN=.;STD_POS=.	GT:DP:AD	./.:.:.,.
KMT2C_chr15_5960377_6027329	39981	svim.INS.481	C	CATTCCATTCAGTTCCATTCCATTCTGTTCCATTCCAATCCGTTCCATTGCATTCCATTCCATTCGGTACCATTCCATATTGTTCCATTCGATTCCATTCGAATCCATTCCATTCCATTCCATGCTATTCG	1	PASS	SVTYPE=INS;END=39981;SVLEN=130;SUPPORT=1;STD_SPAN=.;STD_POS=.	GT:DP:AD	./.:.:.,.
KMT2C_chr15_5960377_6027329	40050	svim.INS.482	C	CTTCCATTCCATTCCGTTCCATTCCATTCCATTCCATTCCGTTCCATTCCATTCCATTCCA	2	PASS	SVTYPE=INS;END=40050;SVLEN=57;SUPPORT=2;STD_SPAN=3.54;STD_POS=1.77	GT:DP:AD	./.:.:.,.
KMT2C_chr15_5960377_6027329	40888	svim.INS.483	T	TTTCTTTCCGTTCTGTACGATTCCTACCGTTCGATTTCATTTTGTTCCAG	1	PASS	SVTYPE=INS;END=40888;SVLEN=49;SUPPORT=1;STD_SPAN=.;STD_POS=.	GT:DP:AD	./.:.:.,.
KMT2C_chr15_5960377_6027329	40948	svim.DEL.336	GTCCATTCCATTCCAGTCCATTCCAACAGAGTCCATTGCTTTCCATTCCATTCGATATCTTCCCATTACAGTCCATTCCATTCTATTCCTTTGGTTCCCATTCAATTAAATTCC	G	3	hom_ref	SVTYPE=DEL;END=41061;SVLEN=-113;SUPPORT=3;STD_SPAN=12.7;STD_POS=26.56	GT:DP:AD	0/0:64:61,3
KMT2C_chr15_5960377_6027329	41009	svim.INS.484	C	CCATGCGATTCCATTCGAAATCGAATCAATTACATTGCAATCCATTACTATTGAGTCCGTTTTATTCCAGTCCACTGCATTCTGGTCCATTCCATTTGATTCCATTCCAATCTATTCCATTCCATACAGTTGCATTCCATTGGATTCCATTCTATATCTATAAATTCAATTCGAGATCATTGCTTTGGAGT	1	PASS	SVTYPE=INS;END=41009;SVLEN=190;SUPPORT=1;STD_SPAN=.;STD_POS=.	GT:DP:AD	./.:.:.,.
KMT2C_chr15_5960377_6027329	41478	svim.DEL.337	TTGAAATAAGTTCTATTCGAGACCATTTCTTCGAGTCCAATCAATTTGA	T	1	PASS	SVTYPE=DEL;END=41526;SVLEN=-48;SUPPORT=1;STD_SPAN=.;STD_POS=.	GT:DP:AD	./.:.:.,.
KMT2C_chr15_5960377_6027329	41603	svim.DEL.338	TCTTTTCCATTCGTCTCCATTCCTTTCCATTCAGTTCCACCGGATTCCATTCCATTCTATTCCTTTCCATTTCATTGCATTCCATTCC	T	2	PASS	SVTYPE=DEL;END=41690;SVLEN=-87;SUPPORT=2;STD_SPAN=16.97;STD_POS=7.07	GT:DP:AD	./.:.:.,.
KMT2C_chr15_5960377_6027329	41740	svim.INS.485	C	CATTCCATTCCACTGGAGACCATTCCACTTCAGTGTGTTCCATTCCAGTGT	1	PASS	SVTYPE=INS;END=41740;SVLEN=50;SUPPORT=1;STD_SPAN=.;STD_POS=.	GT:DP:AD	./.:.:.,.
KMT2C_chr15_5960377_6027329	41845	svim.INS.486	A	AAGACCATTTCTTTTGAGTCCATTCTATTTGAGTCCATTCCCTTTGATTCCATAACATTTGAGTCCATTCAATTCCATTCCTTTCGTTTCCATTCCATTTGATGCCATTCCATTCAATTCTGTTCTACTCGACTCCAATAC	1	PASS	SVTYPE=INS;END=41845;SVLEN=140;SUPPORT=1;STD_SPAN=.;STD_POS=.	GT:DP:AD	./.:.:.,.
KMT2C_chr15_5960377_6027329	41876	svim.DEL.339	ATTAGTGTCCATTGCAATCCATTCCATTCCATTTCTTTATG	A	1	PASS	SVTYPE=DEL;END=41916;SVLEN=-40;SUPPORT=1;STD_SPAN=.;STD_POS=.	GT:DP:AD	./.:.:.,.
KMT2C_chr15_5960377_6027329	41913	svim.INS.487	T	TCCACTCGTTTCCTTTCCATTCGAGTCCATTCCTCTCCAGTCCATTCCGTTCAAACCC	1	PASS	SVTYPE=INS;END=41913;SVLEN=57;SUPPORT=1;STD_SPAN=.;STD_POS=.	GT:DP:AD	./.:.:.,.
KMT2C_chr15_5960377_6027329	41981	svim.INS.488	A	ATTCGATGTCTTTCCATAACGATCCATTCCATTCTATTCCTTTCGATTCCATTCCATTCTATTTCATTCCATTCGATTCCCTTCCATTGGACTCCTTTCCATTCGAGTGCATTCCATTCCGTTCCATTTCTTTCTGTTCTGTACGATTCCTACCGTTCGATTTCATTTTGTTCCAGTCCATTCCTTTCGC	2	PASS	SVTYPE=INS;END=41981;SVLEN=189;SUPPORT=2;STD_SPAN=.;STD_POS=.	GT:DP:AD	./.:.:.,.
KMT2C_chr15_5960377_6027329	42101	svim.INS.489	A	ATTCCATTCCATTCCATTCCATTCCATTCCATTCCATTGCATTCCC	8	hom_ref	SVTYPE=INS;END=42101;SVLEN=45;SUPPORT=7;STD_SPAN=.;STD_POS=.	GT:DP:AD	0/0:67:60,7
KMT2C_chr15_5960377_6027329	42286	svim.DEL.340	AATTGAGACCATTCCTTTCGTGTCCATTCTATTTGACTCCATTCCATTTGAGTCCATT	A	7	hom_ref	SVTYPE=DEL;END=42343;SVLEN=-57;SUPPORT=7;STD_SPAN=2.93;STD_POS=107.84	GT:DP:AD	0/0:71:64,7
KMT2C_chr15_5960377_6027329	42703	svim.DEL.341	TCCTTACAATTCAATTCAATTCCATTCCATTTGATTCCATTC	T	3	hom_ref	SVTYPE=DEL;END=42744;SVLEN=-41;SUPPORT=3;STD_SPAN=0.58;STD_POS=92.78	GT:DP:AD	0/0:77:74,3
KMT2C_chr15_5960377_6027329	42734	svim.DEL.342	TGATTCCATTCCATTTGATTACATTCCATTCGACTCCATTCCATTCGACTCTATTCCATTCAAGTCCATTCCACTCCATTCCATTGCATTCCGTTCGAATCCCTATTCCATTCCATTTTGTTCCAGTCCATTCCATTTGAGTCCATTCCATGCCAATCCATTCCATTCGATTCCATTCCAATTGATTCCATTGCACTCGAATCCAGTGCGTTCCATTCCATTGCTTTCCATTCTATTCCATTCCATTGCATTACATTCCATTCCATTTGATTACATTCCATTCAATTCCATTAATTTCGAATCAATTACATTGCAATCCATTGCATTCGAGTTCTATTCCAGTCCATTGCATTCCGGCGCATTCCGTTCCATTCCATTCCATTCCATTCCATTCCATTCGAATCCATTGCATTGCAATGCTTTACATTCGAGTCCGTTTTATTCCAGTCCAATCCATTCTGGTCCATTCCGTTCGATTCCATTCCATTCGATGCCACTCCATACTATTGTATTTCATTCGATTCCATTCTATTCAAATAAATTCCATTCGAGACCATTCGTTTC	T	5	hom_ref	SVTYPE=DEL;END=43297;SVLEN=-563;SUPPORT=4;STD_SPAN=.;STD_POS=.	GT:DP:AD	0/0:84:80,4
KMT2C_chr15_5960377_6027329	43286	svim.DEL.343	ACCATTCGTTTCGAGTCCATTCTATTTGAGTCCATTCCATTTGAGTCCATTACATTTGGGTCCATTTCATTCAATTCCATTGCAATCCATTCCATTCGATGTCA	A	34	PASS	SVTYPE=DEL;END=43389;SVLEN=-103;SUPPORT=31;STD_SPAN=1.28;STD_POS=128.57	GT:DP:AD	0/1:91:60,31
KMT2C_chr15_5960377_6027329	43447	svim.INS.490	C	CTATTCCACTCCATTCCATTCAATTCCATTGCAATCCATTCCATTCGATGTCACTCCATTCATTTCTATTCCATTAGAGTCCATGTCATTCGAGGTCCATTCCATTCTATT	1	PASS	SVTYPE=INS;END=43447;SVLEN=110;SUPPORT=1;STD_SPAN=.;STD_POS=.	GT:DP:AD	./.:.:.,.
KMT2C_chr15_5960377_6027329	44542	svim.INS.491	A	ATTCCATTCTACTCCAACTGATTCCATTCCATTCTATTCCT	1	PASS	SVTYPE=INS;END=44542;SVLEN=40;SUPPORT=1;STD_SPAN=.;STD_POS=.	GT:DP:AD	./.:.:.,.
KMT2C_chr15_5960377_6027329	44804	svim.INS.492	T	TCTGTTCCATTCCATTCCGTTCCATTGCATTCCATTCCATTCGGTACCATTCCATATTGTTCCATTCGATTCCATTCGAATCCATTCCATTCCAGTCCATTCCATTCGATTCCATTCCATTCCTTTCAATTCCATTCCATTCCATTTGACTTGAATCCACTCCATTCCCTTCCACTGCATTCCATTCGATTCCATTCCATTGCATTGCATTCCATTCCATTGGGATTGCATTCTATTCGATTTCATTCCATTCCAATCAATTACATAGCAATCTATTACATAG	1	PASS	SVTYPE=INS;END=44804;SVLEN=282;SUPPORT=1;STD_SPAN=.;STD_POS=.	GT:DP:AD	./.:.:.,.
KMT2C_chr15_5960377_6027329	44906	svim.DEL.344	CATTCGATTCCATTCCATTAGTTTCTATTCCATTCCTTTCAATTCCATTACAT	C	2	PASS	SVTYPE=DEL;END=44958;SVLEN=-52;SUPPORT=2;STD_SPAN=3.54;STD_POS=6.01	GT:DP:AD	./.:.:.,.
KMT2C_chr15_5960377_6027329	44961	svim.INS.493	C	CATTCGTGTCCATTCCACTCCAGTCCATTCCTTTCGCGTCCATTCCATTCCATTTCACTCCATTCG	2	PASS	SVTYPE=INS;END=44961;SVLEN=65;SUPPORT=2;STD_SPAN=.;STD_POS=.	GT:DP:AD	./.:.:.,.
KMT2C_chr15_5960377_6027329	45122	svim.DEL.345	GTTCCATTCGATTTCGTTCCAATCCATTCGATTCCATTCCATTCGATTCCATTCCATACTATTGCATTCCATTCGATTAAATTATATTCGAATAAATTCCATTCAAGACCATTTCTGTTGAGTCCATTCTACTTGAGTCCATTCACTTTGATCCGATAACATTTGAGTCCATTCAATTCCATTCCTTTCGTTTCCATTCCATTTGATGCCATTCCATTCAATTCTGTTCTA	G	2	PASS	SVTYPE=DEL;END=45352;SVLEN=-230;SUPPORT=2;STD_SPAN=28.28;STD_POS=87.68	GT:DP:AD	./.:.:.,.
KMT2C_chr15_5960377_6027329	45257	svim.BND.62	N	N[chr18:27506767[	1	PASS	SVTYPE=BND;SUPPORT=1;STD_POS1=.;STD_POS2=.	GT:DP:AD	./.:.:.,.
KMT2C_chr15_5960377_6027329	45285	svim.INS.494	T	TGGTTAAATTCCATTCCATTCGGTTCAATTCCATTCCATTCCATTCCCTTCCATTCCATTCCAGTTGATATCAATCCATTC	5	hom_ref	SVTYPE=INS;END=45285;SVLEN=80;SUPPORT=4;STD_SPAN=.;STD_POS=.	GT:DP:AD	0/0:127:123,4
KMT2C_chr15_5960377_6027329	45313	svim.INS.495	T	TCCATTCCATTTGATATCAATCCATTCGATTCCATTCCATTCGAGCACATTCCATTCGAG	1	PASS	SVTYPE=INS;END=45313;SVLEN=59;SUPPORT=1;STD_SPAN=.;STD_POS=.	GT:DP:AD	./.:.:.,.
KMT2C_chr15_5960377_6027329	45323	svim.DEL.346	TTTGATGCCATTCCATTCAATTCTGTTCTACTCGACTCCAATAC	T	1	PASS	SVTYPE=DEL;END=45366;SVLEN=-43;SUPPORT=1;STD_SPAN=.;STD_POS=.	GT:DP:AD	./.:.:.,.
KMT2C_chr15_5960377_6027329	45493	svim.DEL.347	TTCCATTCGAATCCATTTCACTCCAGTCCATTCCATTCGAATCCATTTCACTCCAGTCCATTAAATTCGAGTACATTCCATTCCATTCTATTCAATGCCATTCCATTCGATTCTATTCCATTCGACACCATTCCTTTCCATTCCGTTCCATCCGATTCCATTCCATTGTATTCCATTCAATTCCATTCCATTGC	T	2	PASS	SVTYPE=DEL;END=45686;SVLEN=-193;SUPPORT=2;STD_SPAN=38.89;STD_POS=36.42	GT:DP:AD	./.:.:.,.
KMT2C_chr15_5960377_6027329	45556	svim.INS.496	A	ATTCGAGTCAATTCCATCCCATTCGATGTCTTTCCATAACGATCCATTCCATTCTATTCCTTTCGATTCCATTCCATTCTATTTCATTCCATTCGATTCCCTTCCATTGGACTCCTTTCCATTCGAGTGCATTCCATTCCGTTCCATTTCTTTCCGTTCTGTACGATTCCTACCGTTCGATTTCATTTTGTTCCAGTCCATTCCTTTCGCGTCCATTCCATTCCATTTCACTCCATTCGATTCCATTCCACTCGATTCCACTTCGTTCCATTTCATTGCATTCCATTCTATTCAACTCTATTGCCTTCCATTCCATTCCATTCCATTACATTCCATGCGATTCCATTCGAAATCGAATCAATTACATTGCAATCCATTACTATTGAGTCCATTTTATTCCAGTCCACTGCATTCTGGTCCATTCCATTTGATTCCATTCCATTCTATTCCATTCCATACAGTTGCATTCCATTGGATTCCATGCTATATCTATAAATTCAATTCGAGACCATTGCTTTTGAGTCCATTCTATATGATTCCATTCCATTCAAGTCCATTACATTTGGTTCAATTCCATTCCATTCCATTCCCTTCCATTCCATTCCAGTTGATATCAATCCATTCGATTCCATTCC	1	PASS	SVTYPE=INS;END=45556;SVLEN=634;SUPPORT=1;STD_SPAN=.;STD_POS=.	GT:DP:AD	./.:.:.,.
KMT2C_chr15_5960377_6027329	45664	svim.INS.497	T	TTTCCCTTCATTGGACTCCTTTCCATTCGAGTGCATTCCATTCCGTTCCATTTCTTTCCGTTCTGTACGATTCCTACCGTTCGATTTCATTTTCTTCCAGTCCATTCTTTCGCGTCCATTCCATTCCATTTCACTCCATTCGATTCCATTCCACTCGATTCCACTTCG	2	PASS	SVTYPE=INS;END=45664;SVLEN=162;SUPPORT=2;STD_SPAN=7.07;STD_POS=20.51	GT:DP:AD	./.:.:.,.
KMT2C_chr15_5960377_6027329	45692	svim.INS.498	A	ATTTCTTTCCGTTCTGTACGATTCCTACCGTTCGATTTCATTTTG	1	PASS	SVTYPE=INS;END=45692;SVLEN=44;SUPPORT=1;STD_SPAN=.;STD_POS=.	GT:DP:AD	./.:.:.,.
KMT2C_chr15_5960377_6027329	45730	svim.INS.499	C	CGAAATCGAATCAATTACATTGCAATCCATTACTATTGAGTCCGTTTTATTCCAGTCCACTG	2	PASS	SVTYPE=INS;END=45730;SVLEN=61;SUPPORT=2;STD_SPAN=.;STD_POS=.	GT:DP:AD	./.:.:.,.
KMT2C_chr15_5960377_6027329	45753	svim.DEL.348	GTCCATTCCATTCCAGTCCATTCCAACAGAGTCCATTGCTTTCCATTCCATTCGATATCTTCCCATTACAGTCCATTCCATTCTATTCCTTTGGTTCCCATTCAATTAAATTCCATTGGATTACATTTCATTCGATTCCATTCCATTCGACTCCATTCCATTCGAGTCCATTCCATTCCAGTCCATTCCATTCGATTCCATTCCATTCGATTCCATTCCACTCATTTCCACTCCGTTGCATTCCATTGCATTCCATTCCATTCCATTGGATTACATTCCATTCGATTCCATTCCATTCGAATCAATTGCATTGCAATGCATTACATTCATGCCCTTTCTATTAAAGTCCAATCCATTATGGTCCATTCCATTCAATTCCATTCTATTCCATTCCATTCGAATCAATTACATTGCAATCCATCACATTCGAGTACGTTCTGTTCCAGTCCATTCAGTTCTGGTCTATTCCATTCAATTCCATTCCCTTTGATTCCATTCCATTTTTGTACATTCCATTGGATTCCATCTTATTGAAATAAGTTCTATTCGAGACCATTTCTTCGAGTCCAATCAATTTGAGTCCATTCCATTCGAGTCCATTACATCTGGGTCTATTCCATACCATCCCATTCCGTTCGATGCCATTCAATTTGATTCTTTTCCATTCGTCTCCATTCCTTTCCATTCAGTTCCACCGGATTCCATTCCATTCTATTCCTTTCCATTTCATTGCATTCCATTCCATTCACCTGGAGACCATTCCACTTCAGTGTATTCCATTCCAGTGTATTCCATTCCATTCCATTCTATTCCATTCCATTCGATATCTTTCCATTACACTCCATTCCATTGTATTCCTTTACAGTCCATTCAATTCCATTCTATTCGATTCCATTCAATTCAATTCCATTACATTCGACTCCATTTCATTAGTGTCCATTGCAATCCATTCCTTTCCATTTCTTTATGTTCTATTCCATTCCGTTCGATTCCATTTTATTCCAGTCCATTCCATTCGAGTCCATTGCATTCCAGTGCAATTCATTTGATTCCTCTCCATTCGATTCCATTCCACTCAATTCCACTCCGTTCCATTCCTTTGCGTTCCTTTCTATTCCATTCCATTGCATTCCATTCCATTCCATTCCATTCCATTCCATTCCATTCCATTCCATTGCATTCCCTTCCATTTGTTTACATTCCATTGAATTCCAATCCAGTTGAATCAATTACATTGCAGTCCATTACATTCGAGTCTGTTCTATCTCAGTTCATTCGATTCTGGTGCATTCCATTCGAT	G	3	hom_ref	SVTYPE=DEL;END=47052;SVLEN=-1299;SUPPORT=3;STD_SPAN=.;STD_POS=.	GT:DP:AD	0/0:135:132,3
KMT2C_chr15_5960377_6027329	45768	svim.DEL.349	GTCCATTCCAACAGAGTCCATTGCTTTCCATTCCATTCGATATCTTCCCATTACAGTCCATTCCATTCTATTCCTTTGGTTCCCATTCAATTAAATTCCATTGGATTACA	G	7	hom_ref	SVTYPE=DEL;END=45877;SVLEN=-109;SUPPORT=6;STD_SPAN=10.61;STD_POS=12.66	GT:DP:AD	0/0:132:126,6
KMT2C_chr15_5960377_6027329	45780	svim.INS.500	A	AGTTGCATTCCATTGGATTCCATGCTATATCTATAAATTCAATTC	2	PASS	SVTYPE=INS;END=45780;SVLEN=44;SUPPORT=2;STD_SPAN=.;STD_POS=.	GT:DP:AD	./.:.:.,.
KMT2C_chr15_5960377_6027329	45811	svim.INS.501	C	CGATTACATTCCATGCGATTCCATTCGAAATCGAATCAATTACATTGCAATCCATTACTATTGAGTCCGTTTTATTCCAGTCCACTGCATTCTGGTCCA	1	PASS	SVTYPE=INS;END=45811;SVLEN=98;SUPPORT=1;STD_SPAN=.;STD_POS=.	GT:DP:AD	./.:.:.,.
KMT2C_chr15_5960377_6027329	45893	svim.INS.502	T	TTCGAAATCGAATCAATTACATTGCAATCCATTACTATTGAGTCCGTTTTATTCCAGTCCACTGCATTCTGGTCCATTCCATTTGATTCCATTCCATTCTATTCCATTCCATACAGTTGCATTCCATTGGATTCCATGCTATATCTATAAATTCAATTCGAGACCATTGCTTTTGAG	2	PASS	SVTYPE=INS;END=45893;SVLEN=176;SUPPORT=2;STD_SPAN=.;STD_POS=.	GT:DP:AD	./.:.:.,.
KMT2C_chr15_5960377_6027329	46097	svim.DEL.350	AGTCCAATCCATTATGGTCCATTCCATTCAATTCCATTCTATT	A	3	hom_ref	SVTYPE=DEL;END=46139;SVLEN=-42;SUPPORT=3;STD_SPAN=3.46;STD_POS=60.04	GT:DP:AD	0/0:133:130,3
KMT2C_chr15_5960377_6027329	46170	svim.DEL.351	CCATCACATTCGAGTACGTTCTGTTCCAGTCCATTCAGTTCTGGTCTATTCCATTCAATTCCATTCCCTTTGAT	C	17	hom_ref	SVTYPE=DEL;END=46243;SVLEN=-73;SUPPORT=16;STD_SPAN=7.3;STD_POS=102.54	GT:DP:AD	0/0:134:118,16
KMT2C_chr15_5960377_6027329	46556	svim.INS.503	A	ATTCCATTCCATTTGAATCAATTACATAGCAATCCATTACATTCGAGTCTG	1	PASS	SVTYPE=INS;END=46556;SVLEN=50;SUPPORT=1;STD_SPAN=.;STD_POS=.	GT:DP:AD	./.:.:.,.
KMT2C_chr15_5960377_6027329	46595	svim.DEL.352	CATTCCATTGTATTCCTTTACAGTCCATTCAATTCCATTCTATTCGATTCCATTCAATTCAATTCCATTACATTCGACTCCATTTCATTAGTGTCCATTGCAATCCATTCCTTTCCATTTCTTTATGTTCT	C	5	hom_ref	SVTYPE=DEL;END=46725;SVLEN=-130;SUPPORT=4;STD_SPAN=.;STD_POS=.	GT:DP:AD	0/0:137:133,4
KMT2C_chr15_5960377_6027329	46615	svim.INS.504	C	CTATTGCATTCCATTCGATTAAATTATACTCGAATAAATTCCATTCAAGACCATTTCTGTCGAGTCCATTCTACTTGAGTCCATTCCCTTTGATTCCATAACATTTG	1	PASS	SVTYPE=INS;END=46615;SVLEN=106;SUPPORT=1;STD_SPAN=.;STD_POS=.	GT:DP:AD	./.:.:.,.
KMT2C_chr15_5960377_6027329	46669	svim.INS.505	C	CGATTAAATTATACTCGAATAAATTCCATTCAAGACCATTTCTGTTGAGTCCATTCTACTTGAGTTCATTCCCTTT	2	PASS	SVTYPE=INS;END=46669;SVLEN=75;SUPPORT=2;STD_SPAN=.;STD_POS=.	GT:DP:AD	./.:.:.,.
KMT2C_chr15_5960377_6027329	46770	svim.INS.506	G	GGTTCCATTACATTCTTTTCATTTCTTATCCATTTCAAGCC	1	PASS	SVTYPE=INS;END=46770;SVLEN=40;SUPPORT=1;STD_SPAN=.;STD_POS=.	GT:DP:AD	./.:.:.,.
KMT2C_chr15_5960377_6027329	46904	svim.DEL.353	CCATTCCATTCCATTCCATTCCATTGCATTCCCTTCCATTT	C	3	hom_ref	SVTYPE=DEL;END=46944;SVLEN=-40;SUPPORT=3;STD_SPAN=.;STD_POS=13.86	GT:DP:AD	0/0:139:136,3
KMT2C_chr15_5960377_6027329	46923	svim.DEL.354	TCCATTGCATTCCCTTCCATTTGTTTACATTCCATTGAATTCCAATCCAGTTGAATCAATTACATTGCAGTCCATTACATTCGAGTCTGTTCTATCT	T	3	hom_ref	SVTYPE=DEL;END=47019;SVLEN=-96;SUPPORT=3;STD_SPAN=4.62;STD_POS=1.15	GT:DP:AD	0/0:140:137,3
KMT2C_chr15_5960377_6027329	46949	svim.INS.507	A	ACATTGCAGTCCATTACATTCGAGTCTGTTCTATCCCAGTTCATTCGATTCTGGTG	1	PASS	SVTYPE=INS;END=46949;SVLEN=55;SUPPORT=1;STD_SPAN=.;STD_POS=.	GT:DP:AD	./.:.:.,.
KMT2C_chr15_5960377_6027329	47035	svim.INS.508	T	TATTCCATTCGACACCATTCCTTTCCATTCCGTTCCATCCGATTCCATTCAATTCCATTCCATTGCATTCCATTCGTTTCCATTACATTCGAATTCATTCCACTCA	2	PASS	SVTYPE=INS;END=47035;SVLEN=105;SUPPORT=2;STD_SPAN=.;STD_POS=.	GT:DP:AD	./.:.:.,.
KMT2C_chr15_5960377_6027329	47173	svim.DEL.355	TCCATTAAATTTGTGCACATTCCATTCCTTTCCATTCCATTCCATTCGGTGCCATT	T	20	hom_ref	SVTYPE=DEL;END=47228;SVLEN=-55;SUPPORT=18;STD_SPAN=1.41;STD_POS=52.09	GT:DP:AD	0/0:144:126,18
KMT2C_chr15_5960377_6027329	47272	svim.INS.509	T	TTACATTCTTTTCATTTCTTATCCATTTCAAGCCATTCCACTCCATTCCATTCCACTCGTTTCCTTTCCATTCGAG	1	PASS	SVTYPE=INS;END=47272;SVLEN=75;SUPPORT=1;STD_SPAN=.;STD_POS=.	GT:DP:AD	./.:.:.,.
KMT2C_chr15_5960377_6027329	47584	svim.DEL.356	TGATTACATTCCATTCGACTCCATTCCATTCGACTCTATTCCATTCAAGTCCATTCCACTCCATTCCATTGCATTCCGTTCGAATCCCTATTCCATTCCATTTTGTTCCAGTCCATTCCATTTGAGTCCATTCCATGCCAATCCATTCCATTCGATTCCATTCCAATTGATTCCATTGCACTCGGATCCAGTGCGTTCCATTCCATTGCTTTCCATTCTATTCCATTCCATTGCATTACATTCCATTCCATTTGATTACATTCCATTCAATTCCATTAATTTCGAATCAATTACATTGCAATCCATTGCATTCGATTTCTATTCCAGTCCATTGCATTCCGGCGCATTCCGTTCCATTCCATTCCATTCGATTCCATTCCATTCGAATCCATTGCATTGCAATGCTTTACATTCGAGTCCGTTTTATTCCAGTCCAATGCATTCCGGTCCCTTCCGTTCGATTCCATTCCATTCGATGCCACTCCATACTATTGTATTTCATTCGATTCCATTCTATTCAAATAAATTCCATACGAGACCATTCGTTTC	T	5	hom_ref	SVTYPE=DEL;END=48132;SVLEN=-548;SUPPORT=4;STD_SPAN=.;STD_POS=.	GT:DP:AD	0/0:146:142,4
KMT2C_chr15_5960377_6027329	47858	svim.DEL.357	ATTAATTTCGAATCAATTACATTGCAATCCATTGCATTCGATTT	A	1	PASS	SVTYPE=DEL;END=47901;SVLEN=-43;SUPPORT=1;STD_SPAN=.;STD_POS=.	GT:DP:AD	./.:.:.,.
KMT2C_chr15_5960377_6027329	47888	svim.DEL.358	ATTGCATTCGATTTCTATTCCAGTCCATTGCATTCCGGCGCATTCCGTTCCATTCCATTCCATTCGATTCCATTCCATTCGAATCCATTGCATTGCAATGCT	A	26	hom_ref	SVTYPE=DEL;END=47989;SVLEN=-101;SUPPORT=21;STD_SPAN=.;STD_POS=.	GT:DP:AD	0/0:146:125,21
KMT2C_chr15_5960377_6027329	48167	svim.DEL.359	CCATTCCATTCAATTCCATTGCAATCCATTCCATTCGATGTCACCCCATTCATTTCTATTCCATTAGAGTC	C	12	hom_ref	SVTYPE=DEL;END=48237;SVLEN=-70;SUPPORT=11;STD_SPAN=3.85;STD_POS=38.54	GT:DP:AD	0/0:146:135,11
KMT2C_chr15_5960377_6027329	49189	svim.INS.510	T	TTCTGTTCTACTCGACTCCAATACATTCAATTCCATTCCATCCGATTCCATTACATTCTTTTCATTTCTTATCCATTTCAAGCCATTCCACTCC	1	PASS	SVTYPE=INS;END=49189;SVLEN=93;SUPPORT=1;STD_SPAN=.;STD_POS=.	GT:DP:AD	./.:.:.,.
KMT2C_chr15_5960377_6027329	49370	svim.INS.511	T	TAGGTTCTATTTCATTCCATTTCATTCCATTCCATTCCATTTC	1	PASS	SVTYPE=INS;END=49370;SVLEN=42;SUPPORT=1;STD_SPAN=.;STD_POS=.	GT:DP:AD	./.:.:.,.
KMT2C_chr15_5960377_6027329	49524	svim.DEL.360	CTATTACTTTCATTTCCATTCAATTCCATTCCATTTGATTCCATTCCACTCGGTTTCATTCCATTT	C	1	PASS	SVTYPE=DEL;END=49589;SVLEN=-65;SUPPORT=1;STD_SPAN=.;STD_POS=.	GT:DP:AD	./.:.:.,.
KMT2C_chr15_5960377_6027329	49610	svim.INS.512	C	CATTCCATTCCATTCCATTCCATTCCATTCCATTCCATTCCATTCCATTCGGTACCATTCCATATTGTTCCATTCGATTCCATTCGAATCCATTCCATTCCAGTCCATTCCATTCGATTCCATTCCATTCCTATTCCATTCCTTTCA	84	PASS	SVTYPE=INS;END=49610;SVLEN=146;SUPPORT=70;STD_SPAN=30.23;STD_POS=17.24	GT:DP:AD	0/1:139:69,70
KMT2C_chr15_5960377_6027329	49949	svim.INS.513	T	TGGTTAAATTCCATTCCATTCGGTTCAATTCCATTCCATTCCATTCCCTTCCATTCCATTCCAGTTGATATCAATCCATTC	9	hom_ref	SVTYPE=INS;END=49949;SVLEN=80;SUPPORT=8;STD_SPAN=9.72;STD_POS=8.86	GT:DP:AD	0/0:138:130,8
KMT2C_chr15_5960377_6027329	50011	svim.DEL.361	GTTCTACTCGACTCCAATACATTCAATTCCATTCCATCCGATTCCATTACATTCTTTTCATTTCTTATCC	G	1	PASS	SVTYPE=DEL;END=50080;SVLEN=-69;SUPPORT=1;STD_SPAN=.;STD_POS=.	GT:DP:AD	./.:.:.,.
KMT2C_chr15_5960377_6027329	50157	svim.DEL.362	ATCCATTTCACTCCAGTCCATTAAATTCGAGTACATTCCATTCCATTCTATTCAATGCCATTCCATTCGATTCTATTCCATTCGACACCATTACTTTCCATTCCGTTCCATCCGATTCCATTCCATTGTATTCCATTCAATTCCATTCCATTGCATTGCATTCCATTCCAATCGTTTCCATTCCATTCGAATTCATTCCACTCAAGTCCATTCCATTCGAGTCCATTCCATTCCAGTCCATTCCAACAGAGTCCATTGCTTTCCATTCCATTCGATATCTTCCCATTACAGTCCATTCCATTCTATTCCTTTGGTTCCCATTCAATTAAATTCCATTGGATTACATTTCACTCGAT	A	3	hom_ref	SVTYPE=DEL;END=50512;SVLEN=-355;SUPPORT=3;STD_SPAN=.;STD_POS=.	GT:DP:AD	0/0:143:140,3
KMT2C_chr15_5960377_6027329	50168	svim.DEL.363	TCCAGTCCATTAAATTCGAGTACATTCCATTCCATTCTATTCAATGCCATTCCATTCGATTCTATTCCATTCGACACCATTACTTTCCATTCCGTTCCATCCGATTCCATTCCATTGTATTCCATTCAATTCCATTCCATTGCATTGCATTCCATTCCAATCGTTTCCATTCCATTCGAATTCATTCCACT	T	2	PASS	SVTYPE=DEL;END=50358;SVLEN=-190;SUPPORT=2;STD_SPAN=0.71;STD_POS=12.37	GT:DP:AD	./.:.:.,.
KMT2C_chr15_5960377_6027329	50389	svim.DEL.364	CCAGTCCATTCCAACAGAGTCCATTGCTTTCCATTCCATTCGATATCTTCCCATTACAGTCCATTCCATTCTATTCCTTTGGTTCCCATTCAATTAAATTCCATTGGATTACATTTCACTCGATTCCATTCCATTCGACTCCATTCCATTCGAGTCCATTCCATTCCAGTCCATTCCATTCGATTCCATTCCATTCGATTCCATTCCACTCATTTCCACTCCGTTGCATTCCATTGCATTCCATTCCATTCCATTGGATTACATTCCATTCGATTCCATTCCATTCGAATCAATTGCATTGCAATGCATTACATTCATGCCCTTTCTATTAAAGTCCAATCCATTATGGTCCATTCCATTCAATTCCATTCTATTCCATTCCATTCGAATCAATTACATTGCAATCCATCACATTCGAGTACGTTCTGTTCCAGTCCATTCAGTTCTGGTCTATTCCATTCAATTCCATTCCCTTTGATTCCATTCCATTTTTGTACATTCCATTGGATTCCATCTTATTGAAATAAGTTCTATTCGAGACCATTTCTTCGAGTCCAATCAATTTGAGTCCATTCCATTCGAGTCCATTACATCTGGGTCTATTCCATTCCATCCCATTCCGTTCGATGCCATTCAATTTGATTCTTTTCCATTCGTCTCCATTCCTTTCCATTCAGTTCCAACGGATTCCATTCCATTCTATTCCTTTCCATTTCATTGCATTCCATTCCATTCACCTGGAGACCATTCCACTTCAGTGCATTCCATTCCAGTGTATTCCATTCCATTCCATTCTATTCCATTCCATTCGATATCTTTCCATTACACTCCATTCCATTGTATTCCTTTACAGTCCATTCAATTCCATTCTATTTGATTCCATTCAATTCAATTCCATTACATTCGACTCCATTTCATTAGTGTCCATTGCAATCCATTCCTTTCCATTTCTTTATGTTCTATTCCATTCCGTTCGACTCCTTTTTATTCCAGTCCATTCCATTCGAGTCCATTGCATTCCAGTGTAATTCATTTGATTCCACTCCATTCGATTCCATTCCACTCAATTCCACTCCGTTCCATTCCTTTGCGTTCCTTTCTATTCCATTCCATTGCATTCCATTCCATTCCATTCCATTCCATTCCATTCCATTCCATTCCATTCCATTTGTTTACATTCCATTGAATTCCAATCCAGTTGAATCAATTACATTGCAGTCCATTACATTCGAGTCTGTTCTATCCCAGTTCATTCGATTCTGGTGCATTCCATTCGGTTCCATTCCATTT	C	15	hom_ref	SVTYPE=DEL;END=51678;SVLEN=-1289;SUPPORT=12;STD_SPAN=.;STD_POS=.	GT:DP:AD	0/0:149:137,12
KMT2C_chr15_5960377_6027329	50433	svim.DEL.365	ATCTTCCCATTACAGTCCATTCCATTCTATTCCTTTGGTTCCCATTCAATTAAATTCCATTGGATTACATTTCA	A	3	hom_ref	SVTYPE=DEL;END=50506;SVLEN=-73;SUPPORT=3;STD_SPAN=12.49;STD_POS=7.55	GT:DP:AD	0/0:142:139,3
KMT2C_chr15_5960377_6027329	50573	svim.DEL.366	TCCATTCCATTCGATTCCATTCCACTCATTTCCACTCCGTTGCATTCCATTGCATTCCATTCCATTCCATTGGATTACATTCCATTCGATTCCATTCCATTCGAATCAATTGCATTGCAATGCATTACATTCATGCCCTTTCTATTAAAGTCCAATCCATTATGGTCCATTCCATTCAATTCCATTCTATTCCATTCCATTCGAATCAATTACATTGCAATCCATCACATTCGAGTACGTTCTGTTCCAGTCCATTCAGTTCTGGTCTATTCCATTCAATTCCATTCCCTTTGATTCCATTCCATTTTTGTACATTCCATTGGATTCCATCTTATTGAAATAAGTTCTATTCGAGACCATTTCTTCGAGTCCAATCAATTTGAGTCCATTCCATTCGAGTCCATTACATCTGGGTCTATTCCATTCCATCCCATTCCGTTCGATGCCATTCAATTTGATTCTTTTCCATTCGTCTCCATTCCTTTCCATTCAGTTCCAACGGATTCCATTCCATTCTATTCCTTTCCATTTCATTGCATTCCATTCCATTCACCTGGAGACCATTCCACTTCAGTGCATTCCATTCCAGTGTATTCCATTCCATTCCATTCTATTCCATTCCATTCGATATC	T	8	hom_ref	SVTYPE=DEL;END=51204;SVLEN=-631;SUPPORT=7;STD_SPAN=58.58;STD_POS=22.49	GT:DP:AD	0/0:146:139,7
KMT2C_chr15_5960377_6027329	50682	svim.DEL.367	TTGCATTGCAATGCATTACATTCATGCCCTTTCTATTAAAGTCCAATCCATTA	T	12	hom_ref	SVTYPE=DEL;END=50734;SVLEN=-52;SUPPORT=10;STD_SPAN=14.39;STD_POS=2.24	GT:DP:AD	0/0:143:133,10
KMT2C_chr15_5960377_6027329	51092	svim.DEL.368	TCCTTTCCATTTCATTGCATTCCATTCCATTCACCTGGAGACCATTCCACTTCAGTGCATTCCATTCCAGTGTATTCCATTCCATTCCATTCTATTCCATTCCATTCGATATC	T	3	hom_ref	SVTYPE=DEL;END=51204;SVLEN=-112;SUPPORT=3;STD_SPAN=16.44;STD_POS=117.78	GT:DP:AD	0/0:148:145,3
KMT2C_chr15_5960377_6027329	51114	svim.DEL.369	CATTCCATTCACCTGGAGACCATTCCACTTCAGTGCATTCCATTCCAGTGTATTCCATTCCATTCCATTCTATTCCATTCCATTCGATATCTTTCCATTACACTCCATTCCATTGTATTCCTTTACAGTCCATTCAATTCCATTCTATTTGATTCCATTCAATTCAATTCCATTACATTCGACTCCATTTCATTAGTGTCCATTGCAATCCATTCCTTTCCATTTCTTTATGTTCTATTCCATTCCGTTCGACTCCTTTTTATTCCAGTCCATTCCATTCGAGTCCATTGCATTCCAGTGTAATTCATTTGATTCCACTCCATTCGATTCCATTCCACTCAATTCCACTCCGTTCCATTCCTTTGCGTTCCTTTCTATTCCATTCCATTGCATTCCATTCCATTCCATTCCATTCCATTCCATTCCATTCCATTCCATTCCATTTGTTTACATTCCATTGAATTCCAATCCAGTTGAATCAATTACATTGCAGTCCATTACATTCGAGTCTGTTCTATCCCAGTTCATTCGATTCTGGTGCATTCCATTCGGTTCCATTCCATTTG	C	6	hom_ref	SVTYPE=DEL;END=51679;SVLEN=-565;SUPPORT=5;STD_SPAN=47.96;STD_POS=141.73	GT:DP:AD	0/0:146:141,5
KMT2C_chr15_5960377_6027329	51129	svim.INS.514	G	GTTTCCTTTCCATTCGAGTCCATTCCTCTCCAGTCCATTCCGTTC	27	hom_ref	SVTYPE=INS;END=51129;SVLEN=44;SUPPORT=22;STD_SPAN=0.21;STD_POS=0.11	GT:DP:AD	0/0:147:125,22
KMT2C_chr15_5960377_6027329	51575	svim.DEL.370	ATTCCAATCCAGTTGAATCAATTACATTGCAGTCCATTACATTCGAGTCTGTTCTATCCCAGTTCATTCGATTCTG	A	1	PASS	SVTYPE=DEL;END=51650;SVLEN=-75;SUPPORT=1;STD_SPAN=.;STD_POS=.	GT:DP:AD	./.:.:.,.
KMT2C_chr15_5960377_6027329	51680	svim.DEL.371	ATACCATTCCATACTATTGCAGTCCATTCCATTCCATTGTTTTCGAAACAATTCCAATTGAGACCATTCCTTTCGTGTCCATTCTATTTGACTCCATTCCATTTGAGTCCATTAAATTT	A	1	PASS	SVTYPE=DEL;END=51798;SVLEN=-118;SUPPORT=1;STD_SPAN=.;STD_POS=.	GT:DP:AD	./.:.:.,.
KMT2C_chr15_5960377_6027329	52183	svim.DEL.372	TGATTCCATTCCATTTGATTACATTCCATTCGACTCCATTCCATTCGACTCTATTCCATTCAAGTCCATTCCATTCCATTCCATTGCATTCCGTTCGAATCCCTATTCCATTCCATTTCGTTCCAGTCCATTCCATTTGAGTCCATTCCATGCCAATCCATTCCATTCGATTCCATTCCAATTGATTCCATTGCACTCGAATCCAGTGCGTTCCATTCCATTGCTTTCCATTCTATTACATTCCATTGCATTACATTCCATTCCATTTGATTCCATTCCATTCCATTCCATTAATTTCGAATCAATTACATTGCAATCCATTGCATTCGAGTTCTATTCCTGTCCATTGCATTCCGGCGCATTCCGTTCCATTCCATTCCATTCGATTCCATTCCATTCGAATCCATTGCATTGCAATGCTTTACATTCGAGTCCGTTTTATTCCAGTCCAATCCATTCTGGTCCATTCCGTTCGATTCCATTCCATTCGATGCCACTCCATACTATTGTATTTCATTCGATTCCATTCTATTCAAATAAATTCCATACGAGCCCATTCGTTTC	T	6	hom_ref	SVTYPE=DEL;END=52746;SVLEN=-563;SUPPORT=5;STD_SPAN=.;STD_POS=.	GT:DP:AD	0/0:145:140,5
KMT2C_chr15_5960377_6027329	52788	svim.DEL.373	ATTTGGGTCCATTCCTTTCAATTCCATTGCAATCCATTCCATTCGATGTCACCCCATTCATTTCTATTCCATTAGAGTCCATGTCATTCGAGTCCATTCCATTC	A	46	PASS	SVTYPE=DEL;END=52891;SVLEN=-103;SUPPORT=39;STD_SPAN=6.57;STD_POS=48.87	GT:DP:AD	0/1:146:107,39
KMT2C_chr15_5960377_6027329	54130	svim.INS.515	C	CCATTACACTCCATTCCATTTGTGTCCACTGCATTCCATTCCACTCCATTCCATATTAAT	4	hom_ref	SVTYPE=INS;END=54130;SVLEN=59;SUPPORT=4;STD_SPAN=0.5;STD_POS=14.75	GT:DP:AD	0/0:150:146,4
KMT2C_chr15_5960377_6027329	54130	svim.INS.516	C	CCATTACACTCCATTCCATTTGTGTCCACTGCATTCCATTCCACTCCATTCCATATTATTCCATTACACTCCATTCCATTTGTGTCCACTGCATTCCATTCCACTCCATTCCATATTAAT	1	PASS	SVTYPE=INS;END=54130;SVLEN=119;SUPPORT=1;STD_SPAN=.;STD_POS=.	GT:DP:AD	./.:.:.,.
KMT2C_chr15_5960377_6027329	54252	svim.INS.517	A	ATTCCGTTCTGTTCCATTCCATTCCGTTCCATTACATTACATTCCATTCCATTCAGTTCCATTCCGTTCTG	1	PASS	SVTYPE=INS;END=54252;SVLEN=70;SUPPORT=1;STD_SPAN=.;STD_POS=.	GT:DP:AD	./.:.:.,.
KMT2C_chr15_5960377_6027329	55166	svim.DEL.374	GAATTCATTCCACTCAAGTCCATTCCATTCGAGTCCATTCCATTCCAGTCCATTCCAACAGAGTCCATTGCTTTCCATTCCATTCGATATCTTCCCATTACAGTCCATTCCATTCTATTCCTTTGGTTCCCATTCAATTAAATTCCATTGGATTACATTTCA	G	8	hom_ref	SVTYPE=DEL;END=55327;SVLEN=-161;SUPPORT=7;STD_SPAN=.;STD_POS=.	GT:DP:AD	0/0:147:140,7
KMT2C_chr15_5960377_6027329	55198	svim.DEL.375	GTCCATTCCATTCCAGTCCATTCCAACAGAGTCCATTGCTT	G	12	hom_ref	SVTYPE=DEL;END=55238;SVLEN=-40;SUPPORT=10;STD_SPAN=.;STD_POS=.	GT:DP:AD	0/0:147:137,10
KMT2C_chr15_5960377_6027329	55496	svim.DEL.376	GAATCAATTGCATTGCAATGCATTACATTCATGCCCTTTCTATTAAAGTCCAATCCATTATGGTCCATTCC	G	19	hom_ref	SVTYPE=DEL;END=55566;SVLEN=-70;SUPPORT=16;STD_SPAN=1.0;STD_POS=1.0	GT:DP:AD	0/0:147:131,16
KMT2C_chr15_5960377_6027329	55562	svim.DEL.377	ATTCCATTCAATTCCATTCTATTCCATTCCATTCGAATCAATTACATTGCAATCCATCACATTCGAGTACGTTCTGTTCCAGTCCATTCAGTTCTGGTCTATTCCATTCAATTCCATTCCCTTTGATTCCATTCCATTTTTGTACATTCCATTGGATTCCATCTTATTGAAATAAGTTCTATTCGAGACCATTTCTTCGAGTCCAATCAATTTGAGTCCATTCCATTCGAGTCCATTACATCTGGGTCTATTCCA	A	7	hom_ref	SVTYPE=DEL;END=55816;SVLEN=-254;SUPPORT=6;STD_SPAN=10.13;STD_POS=45.99	GT:DP:AD	0/0:147:141,6
KMT2C_chr15_5960377_6027329	55860	svim.DEL.378	CATTCGTCTCCATTCCTTTCCATTCAGTTCCGTTGGATTCCATTCCATTCTATTCCTTTCCA	C	9	hom_ref	SVTYPE=DEL;END=55921;SVLEN=-61;SUPPORT=8;STD_SPAN=17.45;STD_POS=28.56	GT:DP:AD	0/0:148:140,8
KMT2C_chr15_5960377_6027329	56148	svim.DEL.379	TCCTTTCCATTTCTTTATGTTCTATTCCATTCCGTTCGATTCCTTTTT	T	2	PASS	SVTYPE=DEL;END=56195;SVLEN=-47;SUPPORT=2;STD_SPAN=10.61;STD_POS=5.3	GT:DP:AD	./.:.:.,.
KMT2C_chr15_5960377_6027329	56366	svim.DEL.380	ATTTGTTTACATTCCATTGAATTCCAATCCAGTTGAATCAATTACATTGCAGTCCATTACATTCGAGTCTGTTCTATCCCAGTTCATTCGATTCTGGT	A	2	PASS	SVTYPE=DEL;END=56463;SVLEN=-97;SUPPORT=2;STD_SPAN=3.54;STD_POS=0.35	GT:DP:AD	./.:.:.,.
KMT2C_chr15_5960377_6027329	56548	svim.DEL.381	TTGAGACCATTCCTTTCGTGTCCATTCTATTTGACTCCATTCCAT	T	20	hom_ref	SVTYPE=DEL;END=56592;SVLEN=-44;SUPPORT=18;STD_SPAN=1.29;STD_POS=51.56	GT:DP:AD	0/0:143:125,18
KMT2C_chr15_5960377_6027329	56610	svim.DEL.382	GTGCACATTCCATTCCTTTCCATTCCATTCCATTCGGTGCCATTCCATTCCACTCTATTCCATTCAAGTCCATTCCATTTGAGTCCATTCCATTCCATTCGATGCCATTACATTCAATTCTATTCCATTCGACTCCATTCCATTCCATTCCCTTCCAAACGATTCCATTCCATTCTATTACTTTCTATTCCAATCCATTCCATTCCGTTCCATTCGTTTC	G	10	hom_ref	SVTYPE=DEL;END=56829;SVLEN=-219;SUPPORT=9;STD_SPAN=13.13;STD_POS=133.56	GT:DP:AD	0/0:141:132,9
KMT2C_chr15_5960377_6027329	57012	svim.DEL.383	GTCCATTCCATTTGAGTCCATTACATTTGGGTCCATTCCATTCAATTCCATTGCAATCCATTCCATTCGATGTCACCCCATTCATTTCTATTCCATTAG	G	25	hom_ref	SVTYPE=DEL;END=57110;SVLEN=-98;SUPPORT=22;STD_SPAN=11.23;STD_POS=69.94	GT:DP:AD	0/0:140:118,22
KMT2C_chr15_5960377_6027329	58243	svim.INS.518	C	CCATTCCATTTCATTCCATTCCATTCCATTCTACTCCATTCTGATTCCATTCCATTT	3	hom_ref	SVTYPE=INS;END=58243;SVLEN=56;SUPPORT=3;STD_SPAN=18.03;STD_POS=7.37	GT:DP:AD	0/0:137:134,3
KMT2C_chr15_5960377_6027329	58526	svim.INS.519	T	TTCCTGTCCATTCCACTCCAGTCCATTCCATTCGTATCCATTCCATTCCAGTCATTCCATTTGTGTCCACTGCATTCCATTCCACTCCATTCCATATTATTCCATTACACTCCATTCCATTCTATTACTTTCATTTCCATTCAATTCCATTCCATTTGATTCCATTCCACTCGGTTTCATTCCATTTGAGTCCACTCCATTCCATTCATTCCATTCAGTTCCATTCCATTCTGTTCCATTCCATTCCGTCCATTACA	1	PASS	SVTYPE=INS;END=58526;SVLEN=256;SUPPORT=1;STD_SPAN=.;STD_POS=.	GT:DP:AD	./.:.:.,.
KMT2C_chr15_5960377_6027329	58706	svim.DEL.384	TTCCATTCCATTGCATTGCATTCCATTCCATTGGATTGCATTCCATTCGAA	T	2	PASS	SVTYPE=DEL;END=58756;SVLEN=-50;SUPPORT=2;STD_SPAN=.;STD_POS=.	GT:DP:AD	./.:.:.,.
KMT2C_chr15_5960377_6027329	58755	svim.INS.520	A	ATTCCATTCCATTCGAATCAATTACATAGCAATCCATTACATTCGAGTCTATTCTCTTCCGTTCCATTCGATTTCGTTCCAATAAATTCGATTCCATTCCATTCG	1	PASS	SVTYPE=INS;END=58755;SVLEN=104;SUPPORT=1;STD_SPAN=.;STD_POS=.	GT:DP:AD	./.:.:.,.
KMT2C_chr15_5960377_6027329	59257	svim.INS.521	T	TCAATTCCATTCCATTCGATGTCTTTCCATAACGATCCATTCCATTCTATTCCTTTCGATTCCATTCCATTCTATTTCATTCCATTCGATTCCCTTCCATTGGACTCCTTTCCATTCGAGTGCATTCCATTCCGTTCCATTTCTTTCCGTTCTGTACGATTCCTACCGTTCGATTTCATTTTGTTCCAGTCCATTCCTTTCGCGTCCATTCCATTCCATTTCACTCCATTCGATTCCATTCCACTCGATTCCACTTCGTTCCATTTCATTGCATTCCATTCTATTCAACTCTATTGCCTTCCATTCCATTCCATTCGATTACATTCCATGCGATTCCATTCGAAATCGAATCAATTACATTGCAATCCATTACTATTGAGTCCGTTTTATTCCAGTCCACTGCATTCTGGTCCATTCCATTTGATTCCATTCCATTCTATTCCATTCCATACAGTTGCATTCCATTGGATTCCATGCTATATCTATAAATTCAATTCGAGACCATTGCTTTTGAGTCCATTCTATATGATTCCATTCCATTCAAGTCCATTACATTTGGTTCAATTCCATTCCATTCCATTCCCTTCCATTCCATTCCAGTTGATATCAATCCATTCGATTCCATTCCATTCGAGC	3	hom_ref	SVTYPE=INS;END=59257;SVLEN=635;SUPPORT=3;STD_SPAN=16.74;STD_POS=63.8	GT:DP:AD	0/0:123:120,3
KMT2C_chr15_5960377_6027329	59333	svim.DEL.385	CCATCCGATTCCATTCCATTGTATTCCATTCAATTCCATTCCA	C	11	hom_ref	SVTYPE=DEL;END=59375;SVLEN=-42;SUPPORT=10;STD_SPAN=2.58;STD_POS=144.33	GT:DP:AD	0/0:124:114,10
KMT2C_chr15_5960377_6027329	59378	svim.INS.522	G	GCATTCCATTCGTTTCCATTCCATTCGAATTCATTCCACTCAAGTCCATTCCATTCGAGTCCATTCCAATCGATATCATTCCATACTATTGAATTCCATTCGATTCCATTGTTTTCGAATAAATTCCAACCGAGACCATTCCTTTCGTGTCCATTTTATTTGACTGCATTCCATTTGAGTCCATTAAATTTCTGCACATTCCATTCCTTTCCATTCCATTCCATTCCATTCCTTTCGGTGCCATTCCATTCCACTCTAATCCATTCAAGTCCATTCCATTTGAGTCCATTCCATTGATTCGATGCCATTACATTCAATTCTATTCCATTCGACTCCATTGCATTCCATTCCCTTCCAAACGATTCCATTCCATTCTATTACTTTCTATTCCAATC	3	hom_ref	SVTYPE=INS;END=59378;SVLEN=394;SUPPORT=3;STD_SPAN=15.01;STD_POS=7.51	GT:DP:AD	0/0:119:116,3
KMT2C_chr15_5960377_6027329	59404	svim.DEL.386	CATTCCATTCGAATTCATTCCACTCAAGTCCATTCCATTCGAGTCCATTCCATTCCAGTCCATTCCAACAGAGTCCATTGCTTTCCATTCCATTCGATATCTTCCCATTACAGTCCATTCCATTCTATTCCTTTGGTTCCCATTCAATTAAATTTCATTGGATTACATT	C	2	PASS	SVTYPE=DEL;END=59572;SVLEN=-168;SUPPORT=2;STD_SPAN=9.9;STD_POS=9.9	GT:DP:AD	./.:.:.,.
KMT2C_chr15_5960377_6027329	59458	svim.INS.523	C	CGATATCATTCCATACTATTGCATTCCATTCGATTCCATTTTTTTCGAATAAATTCCAACCGAGACCATTCCTTTCGTGTCCATTCTATTTGACTGCATTCCATTTGAGTCGATTACATTTCTGCACATTCCATTCCTTTCCATTCCATTCCATTCTATTCCATTCCTTTCGGTGCATTCCTTTACACTCCAATCCTTT	1	PASS	SVTYPE=INS;END=59458;SVLEN=198;SUPPORT=1;STD_SPAN=.;STD_POS=.	GT:DP:AD	./.:.:.,.
KMT2C_chr15_5960377_6027329	59642	svim.INS.524	T	TCCATTGCATTCCGTTCGAATCCCTATTCCATTCCATTTTGTTACTGTCCATTCCATTTGAGTCCATTCCATGCCAAA	3	hom_ref	SVTYPE=INS;END=59642;SVLEN=77;SUPPORT=3;STD_SPAN=8.08;STD_POS=1.73	GT:DP:AD	0/0:107:104,3
KMT2C_chr15_5960377_6027329	59709	svim.INS.525	C	CCATTCCGTTCCAATCCCTATTCCATTCTATTTTGTTACTGTCCATTCCATTTGAGTCCATTCCATGACAAACCATTCCATTCGATTCCATTCCAATAGATTTCCATTGCACTCGAATCCAGTGCGTTCCATTCCAGCGTTCATTTCCACTCCGTTGCATTCCATTC	4	hom_ref	SVTYPE=INS;END=59709;SVLEN=166;SUPPORT=4;STD_SPAN=23.34;STD_POS=16.29	GT:DP:AD	0/0:105:101,4
KMT2C_chr15_5960377_6027329	59817	svim.INS.526	T	TCGATATCTTTCGATAACACCCCATTCCATTCTGCTCCTTACTATTCATTCCGGCGC	3	hom_ref	SVTYPE=INS;END=59817;SVLEN=56;SUPPORT=3;STD_SPAN=.;STD_POS=.	GT:DP:AD	0/0:97:94,3
KMT2C_chr15_5960377_6027329	59876	svim.DEL.387	ATCCATCACATTCGAGTACGTTCTGTTCCAGTCCATTCAGTTCTGGTCTATTCCATTCAATTCCATTCCCTTTGATTCCATTCCATTTTTGTACATTCCATTGGATTCCATCTTATTGAAATAAGTTCTATTCGAGACCATTTCTTCGAGTCCAATCAATTTGAGTCCATTCCATTCGAGTCCATTACATCTGGGTCTATTCCATTCCATCCCATTCCGTTCGATGCCATTCAATTTGATTCTTTTCCATTCGTCT	A	6	hom_ref	SVTYPE=DEL;END=60131;SVLEN=-255;SUPPORT=5;STD_SPAN=5.48;STD_POS=8.76	GT:DP:AD	0/0:89:84,5
KMT2C_chr15_5960377_6027329	59907	svim.DEL.388	TCCATTCAGTTCTGGTCTATTCCATTCAATTCCATTCCCTTTGATTCCATTCCATTTTTGTACATTCCATT	T	7	hom_ref	SVTYPE=DEL;END=59977;SVLEN=-70;SUPPORT=7;STD_SPAN=11.78;STD_POS=101.29	GT:DP:AD	0/0:97:90,7
KMT2C_chr15_5960377_6027329	60086	svim.INS.527	C	CCATTCCCTTCCATTCCATTCCATTTGATGTCAATCCATTCGATTCCATTCCGACCGAGCACATTCCATCCGAGT	1	PASS	SVTYPE=INS;END=60086;SVLEN=74;SUPPORT=1;STD_SPAN=.;STD_POS=.	GT:DP:AD	./.:.:.,.
KMT2C_chr15_5960377_6027329	60101	svim.INS.528	G	GTCACCCCATTCATTTCTGTTCCATTGAGAGTCCATGTCATTCGAGT	1	PASS	SVTYPE=INS;END=60101;SVLEN=46;SUPPORT=1;STD_SPAN=.;STD_POS=.	GT:DP:AD	./.:.:.,.
KMT2C_chr15_5960377_6027329	60377	svim.INS.529	C	CGATTAAATTATATTCGAATAAATTCCATTCAAGACCATTTCTGTTGAGTCCATTCTACGTGAGTCCATTCCCTTT	1	PASS	SVTYPE=INS;END=60377;SVLEN=75;SUPPORT=1;STD_SPAN=.;STD_POS=.	GT:DP:AD	./.:.:.,.
KMT2C_chr15_5960377_6027329	60544	svim.INS.530	A	ATTCTTTCTATTTCATTCCATTCGATTCCCTTCCATTGGACTCCTTTCCATTCGAGTGCATTCCATTCCGTTCCATTTCTTTCTGTTCTGTATGATTC	2	PASS	SVTYPE=INS;END=60544;SVLEN=97;SUPPORT=2;STD_SPAN=.;STD_POS=.	GT:DP:AD	./.:.:.,.
KMT2C_chr15_5960377_6027329	60552	svim.INS.531	C	CTATTTCATTCCATTCGATTCCCGTCCATTGGACTCCTTTCCATTCGAGTG	1	PASS	SVTYPE=INS;END=60552;SVLEN=50;SUPPORT=1;STD_SPAN=.;STD_POS=.	GT:DP:AD	./.:.:.,.
KMT2C_chr15_5960377_6027329	60573	svim.INS.532	T	TTTCTGTTCTGTATGATTCCTACCGTTCGATTTCATTTTGTTCCAGTCTATTCCTTTCACATCC	1	PASS	SVTYPE=INS;END=60573;SVLEN=63;SUPPORT=1;STD_SPAN=.;STD_POS=.	GT:DP:AD	./.:.:.,.
KMT2C_chr15_5960377_6027329	60622	svim.DEL.389	CCATTCCATTCCATTCCATTCCATTCCATTCCATTCCATTTGTTTACATTC	C	28	PASS	SVTYPE=DEL;END=60672;SVLEN=-50;SUPPORT=25;STD_SPAN=1.41;STD_POS=96.21	GT:DP:AD	0/1:73:48,25
KMT2C_chr15_5960377_6027329	60629	svim.INS.533	A	ATTAATTTCGAATCAATTACATTGCAATCCATTGCATTAGAG	2	PASS	SVTYPE=INS;END=60629;SVLEN=41;SUPPORT=2;STD_SPAN=.;STD_POS=.	GT:DP:AD	./.:.:.,.
KMT2C_chr15_5960377_6027329	60636	svim.INS.534	T	TCGAATCAATTACATAGCAATCCATTACATTCTAGTCTGTTCTATTCCGTTCCATTCGATTTCGTTCCAATCCATTGGATTCCATTCCATTCGATTCCATTCCATATTATTGCATCCCATTCGATTAAATTATATTCGAATAAATTCCATTCAAGAGCATTTCTGTTGAGTCCATTCTACTTGAGTCCATTCCCTTTGATTCCATAACATTTGAGTCCATTCAATTCCATTCCTTTCGTTTCCATTCCATTTGATGCCATTCCATTCAATTCTGTTCTACTCGACTCCAATACATTCAATTCCATTCCATCCGATTCCATTACATTCTTTTCATTTCTTATCCATTTCAAG	1	PASS	SVTYPE=INS;END=60636;SVLEN=350;SUPPORT=1;STD_SPAN=.;STD_POS=.	GT:DP:AD	./.:.:.,.
KMT2C_chr15_5960377_6027329	60662	svim.DEL.390	TGTTTACATTCCATTGAATTCCAATCCAGTTGAATCAATTACATTGCAGTCCATTACATTCGAGTCTGTTCTATCCCAGTTCATTCGATTCTGGTGCATTCCATTCGATTCCATTCCATTCGATACCATTCCATACTATTGCAGTCCATTCCATTCCATTGTTTTCGAAAAAATTCCAATTGAGACCATTCCTTTCGTGTCCATTCTATTTGACTC	T	1	PASS	SVTYPE=DEL;END=60877;SVLEN=-215;SUPPORT=1;STD_SPAN=.;STD_POS=.	GT:DP:AD	./.:.:.,.
KMT2C_chr15_5960377_6027329	60727	svim.INS.535	C	CCATTTCACTCCAGTCCATTAAATTCGAGTACATTCCATTCCATTCTATTCAATGCCATTCCATTCGATTCTATTCCATTCGACACCATTCCTTTCCATTCCGTTCCATCCGATTCAATTCCATTGTATTCCATTCAATTCCATTCCATTGCATTCCGTTGCATTCCATTCG	1	PASS	SVTYPE=INS;END=60727;SVLEN=171;SUPPORT=1;STD_SPAN=.;STD_POS=.	GT:DP:AD	./.:.:.,.
KMT2C_chr15_5960377_6027329	61287	svim.DEL.391	TGATTCCATTCCATTTGATTCCATTCCATTCGACTCCATTCCATTCGACTCTATTCCATTCAAGTCCATTCCATTCCATTCCATTGCATTCCGTTCGAATCCCTATTCCATTCCATTTCGTTCCAGTCCATTCCATTTGAGTCCATTCCATGCCAATCCATTCCATTCGATTCCATTCCAATTGATTCCATTGCACTCGAATCCAGTGCGTTCCATTCCATTGCTTTCCATTCTATTACATTCCATTGCATTACATTCCATTCCATTTGATTCCATTCCATTCCATTCCATTAATTTCGAATCAATTACATTGCAATCCATTGCATTCGAGTTCTATTCCAGTCCATTGCATTCCGGCGCATTCCGTTCCATTCCATTCCATTCGATTCCATTCCATTCGAATCCATTGCATTGCAATGCTTTACATTCGAGTCCGTTTTATTCCAGTCCAATCCATTCCGGTCCATTCCGTTCGATTCCATTCCATTCGATGCCACTCCATACTATTGTATTTCATTCGATTCCATTCTATTCAAATACATTCCATACGAGACCATTCGTTTC	T	20	PASS	SVTYPE=DEL;END=61850;SVLEN=-563;SUPPORT=16;STD_SPAN=.;STD_POS=.	GT:DP:AD	0/1:65:49,16
KMT2C_chr15_5960377_6027329	61451	svim.DEL.392	ATTCGATTCCATTCCAATTGATTCCATTGCACTCGAATCCAGTGCGTTCCAT	A	4	hom_ref	SVTYPE=DEL;END=61502;SVLEN=-51;SUPPORT=4;STD_SPAN=8.12;STD_POS=88.75	GT:DP:AD	0/0:65:61,4
KMT2C_chr15_5960377_6027329	61679	svim.INS.536	T	TCCATACTATTGCATTCCATTCGATTAAATTATATTCGAATAAATTCCATTCAAGACCATTTCTGTTGAGTCCATTCTACTTGAGTCCATTCCCTTTGATCCCATAAAATTTCAGTCCATTCAATTCCATTCCTTTCGTTTCCATTCCATTTGATGCCATTCCATTCAATTCTGTTCTACTCGACTCCAATACATTCAATTCCATTCCATCCGATTCCATTACATTCTTTTCATTTCTTATCCATTTCAAG	1	PASS	SVTYPE=INS;END=61679;SVLEN=250;SUPPORT=1;STD_SPAN=.;STD_POS=.	GT:DP:AD	./.:.:.,.
KMT2C_chr15_5960377_6027329	61859	svim.DEL.393	TCTATTTGAGTCCATTCCATTTGAGTCCATTACATTTGGGTCCATTCCATTCAATTCCATTGCAATCCATTCCATTCGATGTCACCCCATTCATTTCTATTCCAT	T	8	hom_ref	SVTYPE=DEL;END=61963;SVLEN=-104;SUPPORT=8;STD_SPAN=2.31;STD_POS=145.59	GT:DP:AD	0/0:63:55,8
KMT2C_chr15_5960377_6027329	62656	svim.DEL.394	TTCAAATTCGAATCAATTACATTGCAATCCATTACTATTGAGTCCGTTTTATTCCAATCCACTCCATTCTTG	T	2	PASS	SVTYPE=DEL;END=62727;SVLEN=-71;SUPPORT=2;STD_SPAN=.;STD_POS=.	GT:DP:AD	./.:.:.,.
KMT2C_chr15_5960377_6027329	63099	svim.INS.537	C	CCATTCCATTTCATTCCATTAGGTTCTATTTCATTCCATTTCATTCCATTCCATTCCATTT	3	hom_ref	SVTYPE=INS;END=63099;SVLEN=60;SUPPORT=3;STD_SPAN=0.58;STD_POS=0.87	GT:DP:AD	0/0:55:52,3
KMT2C_chr15_5960377_6027329	63369	svim.INS.538	C	CCATTCCATTCCTTTCCATTCCATTCCATTCCATTCCTTTCCATTCAGTTCCATTCCATTCTGTTCCATTT	2	PASS	SVTYPE=INS;END=63369;SVLEN=70;SUPPORT=2;STD_SPAN=.;STD_POS=.	GT:DP:AD	./.:.:.,.
KMT2C_chr15_5960377_6027329	63460	svim.INS.539	G	GGTACCATTCCATATTGTTCCATGTGACTCCTTTCGAATCCAGTCCGTTCC	1	PASS	SVTYPE=INS;END=63460;SVLEN=50;SUPPORT=1;STD_SPAN=.;STD_POS=.	GT:DP:AD	./.:.:.,.
KMT2C_chr15_5960377_6027329	65710	svim.DEL.395	TTCCATTCCATTCCATTCGGTGCCATTCCATTCCACTCTATTCCATTCAAGTC	T	2	PASS	SVTYPE=DEL;END=65762;SVLEN=-52;SUPPORT=2;STD_SPAN=.;STD_POS=16.26	GT:DP:AD	./.:.:.,.
KMT2C_chr15_5960377_6027329	65965	svim.DEL.396	TTCCAGTCCATTCCATTCAAGTCCATTCCACTCCATTCCAC	T	2	PASS	SVTYPE=DEL;END=66005;SVLEN=-40;SUPPORT=2;STD_SPAN=.;STD_POS=.	GT:DP:AD	./.:.:.,.
KMT2C_chr15_6020392_6062903	577	svim.DEL.397	GCATTCCATTCCATTCCATTCCATTCCATTCCATTCCATTCCATTCCATTC	G	1	PASS	SVTYPE=DEL;END=627;SVLEN=-50;SUPPORT=1;STD_SPAN=.;STD_POS=.	GT:DP:AD	./.:.:.,.
KMT2C_chr15_6020392_6062903	1248	svim.INS.540	A	AATTCAATTCCATTCCATTCGATATCCTTCGATAACTCCCCATTCCATTCTGCTCCTTAAT	1	PASS	SVTYPE=INS;END=1248;SVLEN=60;SUPPORT=1;STD_SPAN=.;STD_POS=.	GT:DP:AD	./.:.:.,.
KMT2C_chr15_6020392_6062903	1457	svim.DEL.398	TTCCATTGCACTCGAATCCAGTGCGTTCCATTCCATTGCTTTCCA	T	1	PASS	SVTYPE=DEL;END=1501;SVLEN=-44;SUPPORT=1;STD_SPAN=.;STD_POS=.	GT:DP:AD	./.:.:.,.
KMT2C_chr15_6020392_6062903	1781	svim.INS.541	T	TTCTACTCGACTCCAATACATTCAATTCCATTCCATCCGATTCCATTACATTCTTTTCATTTCTTATCCATTTCAAGCC	1	PASS	SVTYPE=INS;END=1781;SVLEN=78;SUPPORT=1;STD_SPAN=.;STD_POS=.	GT:DP:AD	./.:.:.,.
KMT2C_chr15_6020392_6062903	1942	svim.DEL.399	ATTCCATTAGAGTCCATGTCATTCGAGTCCATTCCATTCTATTCCATTCCACTCCATTCCGTTCCATTCCACTCCATTCCAATCGTTGCCGTTCCA	A	4	hom_ref	SVTYPE=DEL;END=2037;SVLEN=-95;SUPPORT=4;STD_SPAN=20.0;STD_POS=29.5	GT:DP:AD	0/0:58:54,4
KMT2C_chr15_6020392_6062903	2533	svim.DEL.400	CGATTCCATTCCACTCGATTCCACTCCGTTCCATTTCACTGCATTCCATTCTATTCAATTCTATTGCATTCCATTCCATTCCATTTGATTACATTCCATGCGATTCCATTCAAATTCGAATCAATTACATTGCAATCCATTACTATTGAGTCCGTTTTATTCCAATCCACTCCATTCTTGTCCATTCAATTTGATTCCATTCCTTGT	C	1	PASS	SVTYPE=DEL;END=2739;SVLEN=-206;SUPPORT=1;STD_SPAN=.;STD_POS=.	GT:DP:AD	./.:.:.,.
KMT2C_chr15_6020392_6062903	2671	svim.INS.542	A	ATTGCATTCGAGTTCTATTCCAGTCCATTGCATTCCGGCGCATGCCGTTCCATTGCATTCCTTTCGCTTCCGTTCCATTCGAATCGATTGCATTGCAATGCT	1	PASS	SVTYPE=INS;END=2671;SVLEN=101;SUPPORT=1;STD_SPAN=.;STD_POS=.	GT:DP:AD	./.:.:.,.
KMT2C_chr15_6020392_6062903	2727	svim.INS.543	T	TTGCAATGCTTTACATTCGAGTCCGTTTTATTCCAGTCCAATCCATTCCGG	10	hom_ref	SVTYPE=INS;END=2727;SVLEN=50;SUPPORT=9;STD_SPAN=12.69;STD_POS=10.73	GT:DP:AD	0/0:46:37,9
KMT2C_chr15_6020392_6062903	2954	svim.INS.544	A	ATGTCATTCGAGTCCATTCCATTCTATTCTATTCCACTCCATTT	7	hom_ref	SVTYPE=INS;END=2954;SVLEN=43;SUPPORT=6;STD_SPAN=2.0;STD_POS=1.0	GT:DP:AD	0/0:48:42,6
KMT2C_chr15_6020392_6062903	3084	svim.INS.545	C	CCATTCCATTTCATTCCATTAGGTTCTATTTCATTCCATTCCATTCCATTCCATCCATTT	1	PASS	SVTYPE=INS;END=3084;SVLEN=59;SUPPORT=1;STD_SPAN=.;STD_POS=.	GT:DP:AD	./.:.:.,.
KMT2C_chr15_6020392_6062903	3350	svim.INS.546	C	CATTCCATTCATTCAGTTCCATTCCATTCTGTTCCATTTCATTCA	1	PASS	SVTYPE=INS;END=3350;SVLEN=44;SUPPORT=1;STD_SPAN=.;STD_POS=.	GT:DP:AD	./.:.:.,.
KMT2C_chr15_6020392_6062903	3461	svim.INS.547	T	TTTCAATTCCATTCCCATTCAATTCCATTCCATTCCATTCAGTTCCATTCCATTCTGTTTCCATTCCATTCAGTTCCATTCCATTCCGTTCCATTCCATTCAGTTCCATTCCATTCTGTTTCCATTCCATTCCATTCAGTACCATTCCATATTGTTTCCATTCGATTCCATTCGAATCCATTCCATTCCAGTCCATTCCATTCGA	1	PASS	SVTYPE=INS;END=3461;SVLEN=204;SUPPORT=1;STD_SPAN=.;STD_POS=.	GT:DP:AD	./.:.:.,.
KMT2C_chr15_6020392_6062903	4219	svim.INS.548	G	GCATTCCATTCGTTTCCATTCCATTCGAATTCATTCCACTCAAGTCCATTCCATTCGAGTCCATTCCATTCGATATCATTCCATACTATTGCATTCCATTCGATTCCATTGTTTTCCAATAAATTCCAACCGAGACCATTCCTTTCGTGTCCATTCTATTTGACTGCATTCCATTTGAGTCCATTAAATTTCTGCACATTCCATTCCTTTCCATTCCATTCCATTCCTTCGGTGCCATTCCATTCCACTCTAATCCATTCAAGTCCATTCCATTTGAGTCCATTCCATTGATTCGATGCCATTACATTCAATTCTATTCCATTCGACTCCATTGCATTCCATTCCCTTCCAAACGATTCCATTCCATTCTATTACTTTCTATTCCAATC	1	PASS	SVTYPE=INS;END=4219;SVLEN=388;SUPPORT=1;STD_SPAN=.;STD_POS=.	GT:DP:AD	./.:.:.,.
KMT2C_chr15_6020392_6062903	4287	svim.DEL.401	GTCCATTCCATTCCAGTCCATTCAAACAGAGTCCATTGCTTTCCATTCCATTCGATATCTTCCCATTACAGTCCATTCCATTCTATTCCTTTGGTTCCCATTCAATTAAATTCCATTGGATTACATTTCATTCGATTCCATTCCATTCGACTCCATTCCATTCGAGTCCATTCCATTCCAGTCCATTCCATTCGATTCCATTCCACTCATTTCCACTCCGTTGCATTCCATTGCATTCCATTCCATTCCATTGGATTACATTCCATTCGATTCCATGCCATTCGAATCAATTGCATTGCAATCCATTACATTCATGCCCTTTCTATTAAAGTCCAATCCATTATGGTCCATTCCATTCAATTCCATTCTATTCCATTCCATTCGAATCAATTACATTGCAATCCATCACATTCGAGTACGTTCTGTTCCAGTCCATTCAGTTCTGGTCTATTCCATTCAATTCCATTCCCTTTGATTCCATTCCATTTTTGTACATTCCATTGGATTCCATCTTATTGAAATAAGTTCTATTCGAGACCATTTCTTCGAGTCCAATCAATTTGCGTCCATTCCATTCGAGTCCATTACATCTGGGTCTATTCCATTCCATCCCATTCCGTTCGATGCCATTCAATTTGATTCTTTTCCATTCGTCTCCATTCCTTTCCATTCAGTTCCACCGGATTCCATTCCATTCTATTCCTTTCCATTTCATTGCATTCCATTCCATTCCCCTGGAGAGCATTCCACTTCAGTGCATTCCATTCCAGTGTATTCCATTCCATTCCATTCTATTCCATTCCATTCGATATCTTTCCATTACACTCCATTCCATTGTATTCCTTTACAGTCCATTCATTCCATTCTATTTGATTCCATTCAATTCAATTCCATTACATTCGACTCCATTTCATTAGTGTCCATTGCAATCCATTCCTTTCCATTTCTTTATGTTCTATTCCATTCCGTTCGATTCCTTCTTATTCCAGTCCATTCCATTCGAGTCCATTGCATTCCAGTGCAATTCATTTGATTCCACTCCATTCGATTCCATTCCACTCAATTCCACTCCGTTCCATTCCTTTGCGTTCCTTTCTATTCCATTCCATTGCATTCCATTCCATTGCATTCCATTCCATTCCATTCCATTTGTTTACATTCCATTGAATTCCAATCCAGTTGAATCAATTTCATTGCAGTCCATTACATTCGAGTCTGTTCTATCCCAGTTCATTCGATTCTGTTGCATTCCATTCGAT	G	1	PASS	SVTYPE=DEL;END=5545;SVLEN=-1258;SUPPORT=1;STD_SPAN=.;STD_POS=.	GT:DP:AD	./.:.:.,.
KMT2C_chr15_6020392_6062903	4481	svim.INS.549	A	ATTCCATTGCATTCCGTTCGAATCCCTATTCCATTCCATTTGTTACTGTCCATTCCATTTTAGTCCATTCCATGCCAAACCATTCCATTCGATTCCATAACAATAGATTCCATTGCACTCGAATCCAGTGCG	1	PASS	SVTYPE=INS;END=4481;SVLEN=131;SUPPORT=1;STD_SPAN=.;STD_POS=.	GT:DP:AD	./.:.:.,.
KMT2C_chr15_6020392_6062903	4897	svim.INS.550	C	CCATTCCCTTCCATTCCATTCCATTTGATATCAATCCATTCGATTCCATTCCATTCGAGCACATTCCATTCGAGT	2	PASS	SVTYPE=INS;END=4897;SVLEN=84;SUPPORT=2;STD_SPAN=14.14;STD_POS=7.07	GT:DP:AD	./.:.:.,.
KMT2C_chr15_6020392_6062903	5018	svim.INS.551	C	CCATTTCATTCCATTCCATTCCATTCGCGTCCATTCCATTCGTGTCCATT	3	hom_ref	SVTYPE=INS;END=5018;SVLEN=49;SUPPORT=3;STD_SPAN=2.89;STD_POS=2.02	GT:DP:AD	0/0:66:63,3
KMT2C_chr15_6020392_6062903	5184	svim.INS.552	A	ATACTATTGCATTCCATTCGATTAAATTATATTCGAATAAATTCCATTCAAGACCATTTCTGTTGAGTCCATTCTACTTGAGACCATTCCC	2	PASS	SVTYPE=INS;END=5184;SVLEN=90;SUPPORT=2;STD_SPAN=.;STD_POS=.	GT:DP:AD	./.:.:.,.
KMT2C_chr15_6020392_6062903	5304	svim.INS.553	A	AATTCGATATCTTTCCATAACGATCCATTCCATTCTATTCCTTTCGATTCCATTCAATTCCATTCCATTCTATTCATTCCATTCGATTCCCTTCCATTGGACTCCTTTCCATTCGAGTGCATTCCATTCCATTCCATTTCTTTCTGTTCTGTATGATTCCTACTGTTCGATTTCATTTTGTTCCAGTCTATTCCTTTCA	2	PASS	SVTYPE=INS;END=5304;SVLEN=175;SUPPORT=2;STD_SPAN=31.82;STD_POS=15.2	GT:DP:AD	./.:.:.,.
KMT2C_chr15_6020392_6062903	5370	svim.INS.554	T	TCCATTGGACTCCTTTCCATTCGAGTGCATTCCATTCCGTTCCATTTCTTTCCGTTCTGTACGATTCCTACCGTTCGATTTCATTTTGTTCCAG	2	PASS	SVTYPE=INS;END=5370;SVLEN=93;SUPPORT=2;STD_SPAN=.;STD_POS=.	GT:DP:AD	./.:.:.,.
KMT2C_chr15_6020392_6062903	5400	svim.INS.555	T	TTCCACTCCATTCCATTTGATTACATTCCATGCGATTCATTCGAATTCGAATCAATTACATTGCAATCCATTACTATGAGTCCGTTTTATTCCAGTCCACTGCATTTGGTCCATTCCATTTGATTCATTCCATTCTATTCCATTCCATACAGTTGCATTCCATTGGATTCCATGCTAATCTATAAATTCAATTCGAGACCATTGCTTTTGAGTCCATTCTATATGATTCCATTCCATTCAAGTCCATTACATTTGTTTCAATTCCATTCCATTCCATTCCCTTCCATTCCATTCCATTTGATATCAATCCATACGATTCCATTCCATTCGAGCACATTCCATTCGAGTCCATTCCATTCGATGCCATTCCATTTAATTCTATTCCATTAGACTCCATTCAATTCCATTAATCTCCATTCCATTCCATTCTACTCCAACTGATTCCATTCCATTCTATTCCTTTCCATTCCATTCCATTCCATTCGCTTCCATTCCATTCTTGTCCATTCCACTCCAGTCCATTCCATTCGTGTCCATTCCATTCCAGTCCATTCCATTTGTGTCCACTGTATTCCATTACACTCCATTCCATATTATTCCATTACACTCCATTCCATTCTATTACTTTCATTCCATTCAGTTCCATTCCATTTGATTCCATTCCACTCGGTTTCATTCCATTTGAG	1	PASS	SVTYPE=INS;END=5400;SVLEN=685;SUPPORT=1;STD_SPAN=.;STD_POS=.	GT:DP:AD	./.:.:.,.
KMT2C_chr15_6020392_6062903	5419	svim.INS.556	A	ACTCGATTCCACTTCGTTCCATTTCATTGCATTCCGTTCTATTCAACTCTATTGCC	2	PASS	SVTYPE=INS;END=5419;SVLEN=55;SUPPORT=2;STD_SPAN=.;STD_POS=.	GT:DP:AD	./.:.:.,.
KMT2C_chr15_6020392_6062903	5426	svim.INS.557	T	TTTTCCGTTCTGTACGATTCTACCGTTCGATTTCATTTTGTTCCAGTCCATTCTTTCGCGTCCATTCCATTCCATTTCACTCCATTCGATTCCATTCCACTCGATTTCCACTTCGTTCCATTTCATTGCATTCCATTCTATCAACTCT	2	PASS	SVTYPE=INS;END=5426;SVLEN=188;SUPPORT=2;STD_SPAN=57.28;STD_POS=47.02	GT:DP:AD	./.:.:.,.
KMT2C_chr15_6020392_6062903	5479	svim.DEL.402	ATTGCAGTCCATTACATTCGAGTCTGTTCTATCCCAGTTCATTCGATTCTGTTGCATT	A	7	hom_ref	SVTYPE=DEL;END=5536;SVLEN=-57;SUPPORT=6;STD_SPAN=10.98;STD_POS=11.81	GT:DP:AD	0/0:84:78,6
KMT2C_chr15_6020392_6062903	5587	svim.INS.558	C	CGATTAAATTATACTCGAATAAATTCCATTCAAGACCATTTCTGTTGAGTCCATTCTACTTGAGTACATTCCCTTTGATTCCACAACATTTGAGTCCATTCAATTCCATTCCTTTCCTTTCCATTCCATTTGATGCCATTCCATTCAATTCTGTTCTACTCGAACTCCAATACATTCAATTCCATTCCATCCGATTCCATTACATTCTTTTCATTTCTTATCCATTTCAAGCCATTCCATTCCATTCCATTCCATTCCACTCGTTCCTTTCCATTCGAGTCCATTCCACTCCAGTCCATTCCATTCGAATCCATTTCACTCCAGTCCATTCCGTTCGATTCCATTTCACTCCAGTCCATTAATTCGAGTACATTCCATTCGCATTCTATTCAATGCCATTCCATTCGATTCTATTCCATTCGACACCATTCCTTTCCATTCCGTTCCATCCGATTCCATTCCATTGTATTCCATTCCATTGCATTCCATTGCATTCCAATCGTTTCCATTACATTCGAATTCATTCCACTCAAGTCCATTCCATTCGAGTCCATTCCATTCGATATCATTCCATACTATTGCATTCCATT	1	PASS	SVTYPE=INS;END=5587;SVLEN=589;SUPPORT=1;STD_SPAN=.;STD_POS=.	GT:DP:AD	./.:.:.,.
KMT2C_chr15_6020392_6062903	5733	svim.INS.559	T	TGTTCTACTCGACTCCAATACATTCAACTCCATTCCATCCGATTCCATTACATTCTTTTCATTTCTTATCCATTTCAAGCCATTCCATTCCATTCCACTCGTTTCCTTACCATTCGAGTCCATTCCATTCGAATCC	1	PASS	SVTYPE=INS;END=5733;SVLEN=135;SUPPORT=1;STD_SPAN=.;STD_POS=.	GT:DP:AD	./.:.:.,.
KMT2C_chr15_6020392_6062903	5777	svim.INS.560	C	CCATTTGATTCTATTCCATTAGTCTCCATTCAATTCCATTAATCTCCATTCCATTCCATTCTACTCCAACT	4	hom_ref	SVTYPE=INS;END=5777;SVLEN=70;SUPPORT=4;STD_SPAN=15.0;STD_POS=13.5	GT:DP:AD	0/0:87:83,4
KMT2C_chr15_6020392_6062903	6311	svim.DEL.403	ATTACATTCCATTGCATTACATTCCATTCCATTTGATTACATTCC	A	2	PASS	SVTYPE=DEL;END=6355;SVLEN=-44;SUPPORT=2;STD_SPAN=1.41;STD_POS=77.07	GT:DP:AD	./.:.:.,.
KMT2C_chr15_6020392_6062903	6659	svim.DEL.404	TCCATTCCATTTGAGTCCATTACATTTGGGTCCATTCCATTCAATTCCATTGCAATCCATTCCATTCGATGTCACCCCATTCATTTCTATTCCATTAGAGTCCAT	T	8	hom_ref	SVTYPE=DEL;END=6763;SVLEN=-104;SUPPORT=8;STD_SPAN=1.06;STD_POS=106.95	GT:DP:AD	0/0:128:120,8
KMT2C_chr15_6020392_6062903	7056	svim.INS.561	A	ATATTATTCCATTACACTGCATTCCATTCTATTACTTTCAT	1	PASS	SVTYPE=INS;END=7056;SVLEN=40;SUPPORT=1;STD_SPAN=.;STD_POS=.	GT:DP:AD	./.:.:.,.
KMT2C_chr15_6020392_6062903	7739	svim.INS.562	A	ATGTCATTCGAGTCCATTCCGTTCTATTCTATTCCACTCCATTC	1	PASS	SVTYPE=INS;END=7739;SVLEN=43;SUPPORT=1;STD_SPAN=.;STD_POS=.	GT:DP:AD	./.:.:.,.
KMT2C_chr15_6020392_6062903	7874	svim.INS.563	C	CCATTTCATTCCATTCCATTCCATTCTATTCCATTCCATTCCATTT	8	hom_ref	SVTYPE=INS;END=7874;SVLEN=45;SUPPORT=7;STD_SPAN=4.88;STD_POS=2.44	GT:DP:AD	0/0:159:152,7
KMT2C_chr15_6020392_6062903	8047	svim.DEL.405	TTCAATTCCATTCCATTTGATTGCATTCCACTTGGTTTCATTCCATTTGAG	T	1	PASS	SVTYPE=DEL;END=8097;SVLEN=-50;SUPPORT=1;STD_SPAN=.;STD_POS=.	GT:DP:AD	./.:.:.,.
KMT2C_chr15_6020392_6062903	8194	svim.DEL.406	CCATATTGTTCCATTCGATTCCTTTCGAATCCATTCCATTCCAGTCCATTCCATTCGATTCCATTCCATTACTTTCTATTT	C	2	PASS	SVTYPE=DEL;END=8274;SVLEN=-80;SUPPORT=2;STD_SPAN=.;STD_POS=.	GT:DP:AD	./.:.:.,.
KMT2C_chr15_6020392_6062903	8257	svim.INS.564	T	TTTCTTTCCGTTCTGTACGATTCCTACCGTTCGATTTCATTTTGTTCCAG	2	PASS	SVTYPE=INS;END=8257;SVLEN=49;SUPPORT=2;STD_SPAN=.;STD_POS=.	GT:DP:AD	./.:.:.,.
KMT2C_chr15_6020392_6062903	8272	svim.INS.565	T	TTCCATTCCATTCCATTCCATTCCATTCCATTCCATTCGGTACCATTCCATATTGTTCCATTCGATTACATTCGAATCCATTCCATTCCAGTCCATTCCATTCGATTCCA	6	hom_ref	SVTYPE=INS;END=8272;SVLEN=109;SUPPORT=5;STD_SPAN=.;STD_POS=.	GT:DP:AD	0/0:162:157,5
KMT2C_chr15_6020392_6062903	8337	svim.INS.566	C	CTGCATTCCATTCGATTCCATTCCATTGCATTGCATTCCATTCCATTGGAT	1	PASS	SVTYPE=INS;END=8337;SVLEN=50;SUPPORT=1;STD_SPAN=.;STD_POS=.	GT:DP:AD	./.:.:.,.
KMT2C_chr15_6020392_6062903	8414	svim.INS.567	C	CTATCCAATTCCGTTCCATTCTATTCCTTTAAAGTCCATTCCATTCCATTCCATTCGTTTCCATTCCATTCGAGTAAAGTCCACTCCAGTCCTTTCCATTCGAGTCCATTCCTCTCCAGTCCATTCCGTT	1	PASS	SVTYPE=INS;END=8414;SVLEN=129;SUPPORT=1;STD_SPAN=.;STD_POS=.	GT:DP:AD	./.:.:.,.
KMT2C_chr15_6020392_6062903	8414	svim.DEL.407	CCAATCAATTACATAGCAATCCATGACATTTTAGTCTATTCTATTCCGTTCCATTCGATTTCGTTCCAATCCATTCGATTCCATTCCATTCGATTCCATTCCATACTATTGCATTCCATTCGATTAAATTATATTCGAATAAATTCCATTCAAGACCATTTCTGTTGAGTCCATTCTACTTGAGTCCATTCCCTTTTATCCGATAACATTTGAGTCCATTCAATTCCATTCCTTTCGTTTCCATTCCATTTGATGCCATTCCATTCAATTCTGTTCTACTCGGCTCCAAT	C	1	PASS	SVTYPE=DEL;END=8703;SVLEN=-289;SUPPORT=1;STD_SPAN=.;STD_POS=.	GT:DP:AD	./.:.:.,.
KMT2C_chr15_6020392_6062903	8624	svim.INS.568	T	TGGTTAAATTCCATTCCATTCGGTTCAATTCCATTCCATTTCATTCCCTTCCATTCCATTCCAGTTGATATCAATCCATTC	7	hom_ref	SVTYPE=INS;END=8624;SVLEN=80;SUPPORT=6;STD_SPAN=15.71;STD_POS=19.65	GT:DP:AD	0/0:169:163,6
KMT2C_chr15_6020392_6062903	8752	svim.INS.569	A	ACTATTGAGTCCGTTTTATTCCAGTCCACTGCATTCTGGTCCAT	1	PASS	SVTYPE=INS;END=8752;SVLEN=43;SUPPORT=1;STD_SPAN=.;STD_POS=.	GT:DP:AD	./.:.:.,.
KMT2C_chr15_6020392_6062903	8787	svim.INS.570	T	TACAGTTGCATTCCATAGGATACCATTCTATATCTATAAATTCAATTCGAGACCATTGCTTTGGAG	1	PASS	SVTYPE=INS;END=8787;SVLEN=65;SUPPORT=1;STD_SPAN=.;STD_POS=.	GT:DP:AD	./.:.:.,.
KMT2C_chr15_6020392_6062903	8903	svim.INS.571	T	TACATTCCATTCCATTCTATGTCAATGCCATAACGATCCATTCGATTCTATTCCATTCGACACCATTCCTTTCCATTCCGTTCCATCCGATTCCATTCCATTGGACTCCTTTCCATTCGAGTGCATTCCATTCCGTTCCATTTCTTTCCGTTCTGTACGATTCCTACCGTTCGATTTCATTTTGTTCCAGTCCATTCCTTTCGCGTCCATTCCATTCCATTTCACTCCATTCGATTCCATTCCACTCGATTCCACTTCGTTCCATTTCATTGCATTCCATTCTATTCAACTCTATTGCCTTCCATTCCATTCCATTCGATTACATTCCATGCGATTCCATTCGAAATCGAATCAATTACATTGCAATCCATTACTATTGAGTCCGTTTTATTCCAGTCCACTGCATTCTGGTCCATTCCATTTGATTCCATTCCATTCTATTCCATTCCATACAGTTGCATTCCATTGGATTCCATGCTATATCTATAAATTCAATTCGAGACCATTGCTTTTGAGTCCATTCTATATGATTCCATTCCATTCAAGTCCATTACATTTGGTTCAATTCCATTCCATTCCATTCCCTTCCATTCCATTCCAGTTGATATCAATCCATTCGATTCCATTCCATTCGAGC	21	hom_ref	SVTYPE=INS;END=8903;SVLEN=636;SUPPORT=18;STD_SPAN=106.98;STD_POS=13.91	GT:DP:AD	0/0:178:160,18
KMT2C_chr15_6020392_6062903	9004	svim.INS.572	C	CCTTTCCATTCCATTTCATTCCATTAGGTTCTATTTCATTCCATTT	1	PASS	SVTYPE=INS;END=9004;SVLEN=45;SUPPORT=1;STD_SPAN=.;STD_POS=.	GT:DP:AD	./.:.:.,.
KMT2C_chr15_6020392_6062903	9032	svim.INS.573	T	TTTCTTTCCGTTCTGTACGATTCCTACCGTTCGATTTCATTTTGTTCCAG	1	PASS	SVTYPE=INS;END=9032;SVLEN=49;SUPPORT=1;STD_SPAN=.;STD_POS=.	GT:DP:AD	./.:.:.,.
KMT2C_chr15_6020392_6062903	9064	svim.INS.574	T	TGATATCAATCCATTCGATTCCATTCCATTCGAGCACATTCCATTCGAGTCCATTCCATTCGATGCCATTCCATTTGATTCTATTCCATTAGTCTCCATTCAATTCCATTAATCTCCATTCCATTCCATTCTACTCCAACTGATTCCATTCCATTCTATTCCTTTCCATTCCATTTCATTCCATTCCATTCCATTCGTGTC	6	hom_ref	SVTYPE=INS;END=9064;SVLEN=200;SUPPORT=5;STD_SPAN=27.62;STD_POS=5.6	GT:DP:AD	0/0:187:182,5
KMT2C_chr15_6020392_6062903	9070	svim.DEL.408	CACTCAAGTCCATTCCATTCGAGTCCATTCCATTCCAGTCCATTCCAACAGAGTCCATTGCTTTCCATTCCATTCGATATCTTCCCATTACAGTCCATTCCATTCTATTCCTTTGGTTCCCATTCAATTAAATTCCATTGGAT	C	1	PASS	SVTYPE=DEL;END=9212;SVLEN=-142;SUPPORT=1;STD_SPAN=.;STD_POS=.	GT:DP:AD	./.:.:.,.
KMT2C_chr15_6020392_6062903	9153	svim.INS.575	C	CCATGCGATTCCATTCGAAATCGAATCAATTACATTGCAATCCATTACTATGAGTCCGTTTTATTCCAGTCCACTGCATTCTGGTCCATTCCATTTGATTCCATTCCAATCTATTCCATTCCATACAGTTGCATTCCATTGGATTCCATTCTATATCTATAAATTCAATTCGAGATCATTGCTTTGGAGT	1	PASS	SVTYPE=INS;END=9153;SVLEN=189;SUPPORT=1;STD_SPAN=.;STD_POS=.	GT:DP:AD	./.:.:.,.
KMT2C_chr15_6020392_6062903	9288	svim.INS.576	T	TATTCCGTTCGAATCGCTATTCCATTCCATTTTGTTACTGTCCATTCCATTTGAGTCCATTCCATGCCAAACCATTT	2	PASS	SVTYPE=INS;END=9288;SVLEN=98;SUPPORT=2;STD_SPAN=29.7;STD_POS=28.28	GT:DP:AD	./.:.:.,.
KMT2C_chr15_6020392_6062903	9312	svim.INS.577	C	CTCCATTCCATATTATTCCATTACACTCCATTCCATTCTATTACTT	1	PASS	SVTYPE=INS;END=9312;SVLEN=45;SUPPORT=1;STD_SPAN=.;STD_POS=.	GT:DP:AD	./.:.:.,.
KMT2C_chr15_6020392_6062903	9409	svim.DEL.409	GCATTACATTCATGCCCTTTCTATTAAAGTCCAATCCATTATGGT	G	10	hom_ref	SVTYPE=DEL;END=9453;SVLEN=-44;SUPPORT=9;STD_SPAN=11.91;STD_POS=2.35	GT:DP:AD	0/0:226:217,9
KMT2C_chr15_6020392_6062903	9465	svim.INS.578	A	ATTCCATTCCATTCCACTTGATTCCTCTCCATTCCCTTCCACAGCATTCCGTTCGATTCCATTCCATTGCATTGCATTCCATTCCATTGGATTGC	1	PASS	SVTYPE=INS;END=9465;SVLEN=94;SUPPORT=1;STD_SPAN=.;STD_POS=.	GT:DP:AD	./.:.:.,.
KMT2C_chr15_6020392_6062903	9465	svim.INS.579	A	AGTCCATTCCATTTGTGTCCACTGCATTCCATTCCACTCCATTCCATATTATTCCATTACACTCCATTCCATTCTATTACTTTCATTTCCATTCAATTCCATTCCATTTGATTCCATTCCACTCGGTTTCATTCCATTTGAGTCCACTCCATTCCATTCCATTCCATTCCATTCAGTTCCATTCCATTCTGTTCCAATCCATTCCATTCCATTGCATTCCCATTCCATTCGGTACCATTCCATATTGTTCCATTCGATTCCATTCGAATCCATTCCATTCCAGTCCATTCCATTCGATTCCATTCCATTCCTTTACATTCCATTCCATTCCATTCCATTCCACTTGATTCCACTCCATTCCCTTCCACTGCATTCCATTCGATTCCATTCCATTGCATTGCATTCCATTCCATTGGACTGC	1	PASS	SVTYPE=INS;END=9465;SVLEN=420;SUPPORT=1;STD_SPAN=.;STD_POS=.	GT:DP:AD	./.:.:.,.
KMT2C_chr15_6020392_6062903	9732	svim.INS.580	G	GTCACTCCATTCGTTTCTATTCATTAGAGTCCATGTCATTCGAGTCCATTCCATTCTATACCATTCCACCCCATTCCATTCCATCCACTCCATTCCATTCGTTGCTGTT	2	PASS	SVTYPE=INS;END=9732;SVLEN=109;SUPPORT=2;STD_SPAN=1.41;STD_POS=0.71	GT:DP:AD	./.:.:.,.
KMT2C_chr15_6020392_6062903	9844	svim.INS.581	G	GAGTTTCCTTTCCATTCGAGTCCATTCCTCTCCAGTCCATTCCGTTC	6	hom_ref	SVTYPE=INS;END=9844;SVLEN=46;SUPPORT=5;STD_SPAN=7.86;STD_POS=6.34	GT:DP:AD	0/0:264:259,5
KMT2C_chr15_6020392_6062903	9930	svim.INS.582	A	AGATCCATTCCATTGATTCTATTCCATAAGTCTCCATTCAATTCCATTAATCTCCATTCCATTCCATTCTACTCCAGCTG	2	PASS	SVTYPE=INS;END=9930;SVLEN=68;SUPPORT=2;STD_SPAN=16.97;STD_POS=6.36	GT:DP:AD	./.:.:.,.
KMT2C_chr15_6020392_6062903	9940	svim.DEL.410	ATTGTATTCCTTTACAGTCCATTCAATTCCATTCTATTCGATTCCATTCAATTCAATTCCATTACATTCGACTCCATTTCATTAGTGTCCATTGCAATCCATTCCTTTCCATTTCTTTATGTTCTATTCCAT	A	1	PASS	SVTYPE=DEL;END=10071;SVLEN=-131;SUPPORT=1;STD_SPAN=.;STD_POS=.	GT:DP:AD	./.:.:.,.
KMT2C_chr15_6020392_6062903	10008	svim.INS.583	C	CGATTAAATTATATTCGAATAAATTCCATTCAAGACCATTTCTGTTGAGTCCATTCTACTTGAGACCATTCCCTTT	1	PASS	SVTYPE=INS;END=10008;SVLEN=75;SUPPORT=1;STD_SPAN=.;STD_POS=.	GT:DP:AD	./.:.:.,.
KMT2C_chr15_6020392_6062903	10053	svim.INS.584	T	TGTGTCCACTGCATTCCATTCCACTCCATTCCATATTATTCCATTACACTCCATTCCATTTTATTACTTTCATTTCCATTCAGTTCCATTCCATTTGATTCCATTCCACTCGGTTTCACTCCA	1	PASS	SVTYPE=INS;END=10053;SVLEN=122;SUPPORT=1;STD_SPAN=.;STD_POS=.	GT:DP:AD	./.:.:.,.
KMT2C_chr15_6020392_6062903	10233	svim.INS.585	C	CCTTTCGAATCCGTTTCACTCCAGTCCATTAAATGCGAGTA	2	PASS	SVTYPE=INS;END=10233;SVLEN=40;SUPPORT=2;STD_SPAN=.;STD_POS=.	GT:DP:AD	./.:.:.,.
KMT2C_chr15_6020392_6062903	10260	svim.DEL.411	ATTCCATTTGTTTACATTCCATTGAATTCCAATCCAGTTGAATCAATTACATTGCAGTCCATTACATTCGAGTCTGTTCTATCCC	A	1	PASS	SVTYPE=DEL;END=10344;SVLEN=-84;SUPPORT=1;STD_SPAN=.;STD_POS=.	GT:DP:AD	./.:.:.,.
KMT2C_chr15_6020392_6062903	10281	svim.DEL.412	TTGAATTCCAATCCAGTTGAATCAATTACATTGCAGTCCATTACATTCGAGTCTGTTCTATCCCAGTTCATTCGATTCTGGTGCATTCCATTCGATTCCATTCCATTCGATACCATTCCATACTATTGCAGTCCATTCCATTCCATTGTTTTCGAAACAATTCCAATTGAGACCATTCCTTTCGTG	T	1	PASS	SVTYPE=DEL;END=10466;SVLEN=-185;SUPPORT=1;STD_SPAN=.;STD_POS=.	GT:DP:AD	./.:.:.,.
KMT2C_chr15_6020392_6062903	10344	svim.INS.586	C	CGTTGCACTCGATTTCGTTCCAATCCATTCGATTCCATTCCATTCGATTCCATTCCATACTATTGCATTCCATTCGATTAAATTATATTCGAATAAATTCCATTCAAGACCATTTCTGTTGAGTCCATTCTACTTGAGTCCATTCCCTTTGATTCCATAACATTTGAGTCCATTCAATTCCATTCCTTTCGTTTCCATTCCATTTGATGCCATTCCATTCAATTCTGTTCTACTCGACTCCAATACATTCAATTCCATTCCATCCGATTCCATTACATTCTTTTCATTTCTTATCCATTTCAAGCCATTCCATTCCATTCCATTCCACTCGTTTCCTTTCCATTCGAGTCCATTCCACTCCAGTCCATTCCATTCGAATCCATTTCACTCCAGTCCATTCCATTCGAATCCGTTTCACTCCAGTCCATTAAATTCGAGTACATTCCATTCCATTCTATTCAATGCCATTCCATTCGATTCTATTCCATTCGACACCATTCCTTTCCATTCCGTTCCATCCGATTCCATTCCATTGTATTCCATTCAATTCCATTCCATTGCATTCCATTCGTTTCCATTCCATTCG	1	PASS	SVTYPE=INS;END=10344;SVLEN=585;SUPPORT=1;STD_SPAN=.;STD_POS=.	GT:DP:AD	./.:.:.,.
KMT2C_chr15_6020392_6062903	10509	svim.DEL.413	GTGCACATTCCATTCCTTTCCATTCCATTCCATTCGGTGCCATTCCATTCCACTCT	G	1	PASS	SVTYPE=DEL;END=10564;SVLEN=-55;SUPPORT=1;STD_SPAN=.;STD_POS=.	GT:DP:AD	./.:.:.,.
KMT2C_chr15_6020392_6062903	10596	svim.INS.587	T	TTACATTCTTTTCATTTCTTATCCATTTCAAGCCATTCCACTCCATTCCATTCCACTCGTTTCCTTTCCATTCGAG	1	PASS	SVTYPE=INS;END=10596;SVLEN=75;SUPPORT=1;STD_SPAN=.;STD_POS=.	GT:DP:AD	./.:.:.,.
KMT2C_chr15_6020392_6062903	10684	svim.INS.588	T	TATCCTTTCCATTCCATTTCATTCCATTAGGTTCTATTTCATTCCATTCC	1	PASS	SVTYPE=INS;END=10684;SVLEN=49;SUPPORT=1;STD_SPAN=.;STD_POS=.	GT:DP:AD	./.:.:.,.
KMT2C_chr15_6020392_6062903	11046	svim.DEL.414	CAATCCATTCCATTCGATTCCATTCCAATTGATTCCATTGCAC	C	5	hom_ref	SVTYPE=DEL;END=11088;SVLEN=-42;SUPPORT=5;STD_SPAN=1.1;STD_POS=124.33	GT:DP:AD	0/0:505:500,5
KMT2C_chr15_6020392_6062903	11483	svim.DEL.415	ATTTGGGTCCATTCCATTCAATTCCATTGCGATCCATTCCATTCAATGTCACCCCATTCATTTCTATTCCA	A	71	hom_ref	SVTYPE=DEL;END=11553;SVLEN=-70;SUPPORT=59;STD_SPAN=3.02;STD_POS=18.84	GT:DP:AD	0/0:557:498,59
KMT2C_chr15_6020392_6062903	11776	svim.INS.589	A	ACCATTCCATAGTGTTCCATTCGATTCCATTCGAATCCATTCCATTCCTGTCCTTTCCATTCGATTCCATTCCATTCATTTCAATTCCATTCCATTCCATTCCATTCCATTCCACTTGATTCCTCTCCATTCCCTTCCACTGCATTCCGTTCGATTCCATTCATTGCATTGCATTCCATTCCATTGGATTGCATTCCATTCGATTCATTCCATTCGAATCAATTACATAGCAATCCATTACATTCGAGTCTATTCTCTTCCGTTCCATTCGATTTCGTTCCAATCCATTCGATTCCATTCCATTCGATTCCATTCCATACTATTGCATTCCATTCGATTAAATTATATTCGAATAAGTTCCATTCAAGACCATTTCTTTTGAGTCCATTCTATTTGAGTCCATTCCCTTTGATTCCATAACATTTGAGTCCATTCAGTTCCATTCCTTCGTTTCCATTCCATTGATGCCATTCCATTCAATTCTGTTCTACTCGACTCCAATACATTCAATTCCATTCCATCCGATTCCATTACATTCTTTTCATTTCTTATCCATTTCAAGCCATTCCACTCCATTC	1	PASS	SVTYPE=INS;END=11776;SVLEN=577;SUPPORT=1;STD_SPAN=.;STD_POS=.	GT:DP:AD	./.:.:.,.
KMT2C_chr15_6020392_6062903	11784	svim.DEL.416	CTCCAGTCCTTTCCATTCGAGTCCATTCCTCTCCAGTCCATTCCGTTCAATCCATTCCATTCCAGTCCATTCCATTCAAGTCCGTTCCAT	C	1	PASS	SVTYPE=DEL;END=11873;SVLEN=-89;SUPPORT=1;STD_SPAN=.;STD_POS=.	GT:DP:AD	./.:.:.,.
KMT2C_chr15_6020392_6062903	12670	svim.INS.590	C	CCATTCCATTTCATTCCATTCCATTCCATTTCTATTCATTCCATTT	13	hom_ref	SVTYPE=INS;END=12670;SVLEN=45;SUPPORT=11;STD_SPAN=9.88;STD_POS=5.32	GT:DP:AD	0/0:510:499,11
KMT2C_chr15_6020392_6062903	12687	svim.INS.591	A	ATTCCATGTCCATTTCATTCCATTCCATTCCATTCGTGTCCATTCCACTCCAGTCCATTCCATTCGTGTCCATTGCATTCCAGTCCATTCATTTGTGTCCACTGCATTCCATTCCACTCCATTCATATTATTCCATTACACTCCATTCCATTCTATTACTTTCATTTCCATTCAATTCCATTCCATTTGATTCCATTCCACTCGGTTTCATTCCATTTGAGTCCACTCCATTCCATTCCATTAAATTCCATTCAG	1	PASS	SVTYPE=INS;END=12687;SVLEN=254;SUPPORT=1;STD_SPAN=.;STD_POS=.	GT:DP:AD	./.:.:.,.
KMT2C_chr15_6020392_6062903	12790	svim.INS.592	C	CACTGCATTCCATTCCACTCCATTCCATATTATTCCATTACACTCCATTGCATTCTATTACTTCCATTTCCTTTCAATTCCATTCCATTTGATTCCATTCCACTCGGTTTCATTCCATTTGAGTCCATTCCAATCCATTCCATTCCATTTGTGTA	8	hom_ref	SVTYPE=INS;END=12790;SVLEN=154;SUPPORT=7;STD_SPAN=19.76;STD_POS=79.17	GT:DP:AD	0/0:506:499,7
KMT2C_chr15_6020392_6062903	12922	svim.INS.593	A	ATTCCATTCCATTCCATTCCATTCCATTCCATTCAGTTCCATTCCATTCAG	21	hom_ref	SVTYPE=INS;END=12922;SVLEN=50;SUPPORT=18;STD_SPAN=6.49;STD_POS=16.49	GT:DP:AD	0/0:517:499,18
KMT2C_chr15_6020392_6062903	12927	svim.INS.594	A	ATTCCATTCCATTCCATTCCATTCAGTCCATTCCATTCTGTTCCATTCCATTCCATTCAATTCCATTCCATTCCATTCCATTCCATTCGGTCCCATTCCATATTGTTCCATTCGATTCCATTAATCTCCATTCCATTCCATTCTACTCCAACTGATTCCATTCCATTCTATTCCTTTCCATTCCATTTCGTTCCATTCCATTCCATTCGCTTCGTTCCATTCGTGTCCATTCCATTCCAGTCCATTCCGTTTGTGTCCACTGCATTCCATTTCACTCCATTCCATATATTCCATTACACTCCATTCCATTCTATTACTTTCATTTCCATTCAATTCCATTCCATTTCATTCCATTCCACTCGGTTTCATTCCATTTGAGTCCATTCCATTCCATTGCATTCCATTCCATTCAGTTCCATTCCATTCTG	2	PASS	SVTYPE=INS;END=12927;SVLEN=429;SUPPORT=2;STD_SPAN=2.83;STD_POS=1.41	GT:DP:AD	./.:.:.,.
KMT2C_chr15_6020392_6062903	12968	svim.INS.595	T	TTCCATTCCATTCCATTCCTTTCCATTCCATTCCATTCCATTCCATTCCTTTCCATTCAGTTCCATTCCATTCTGTTCCTTTTCATTCCATTCCATTCCAC	1	PASS	SVTYPE=INS;END=12968;SVLEN=100;SUPPORT=1;STD_SPAN=.;STD_POS=.	GT:DP:AD	./.:.:.,.
KMT2C_chr15_6020392_6062903	13057	svim.INS.596	T	TTCCATTCCATTCCATTCGGTAACATTCCATATTGTTCCATTCGATTCCATTTGAATCCATCCATTCCAGTCCATTCCATTCGA	11	hom_ref	SVTYPE=INS;END=13057;SVLEN=83;SUPPORT=9;STD_SPAN=10.06;STD_POS=3.06	GT:DP:AD	0/0:509:500,9
KMT2C_chr15_6020392_6062903	13105	svim.INS.597	T	TTGCTTTCCATTTTGATTACATTTCCTTTCGATTGCATTAATTTC	1	PASS	SVTYPE=INS;END=13105;SVLEN=44;SUPPORT=1;STD_SPAN=.;STD_POS=.	GT:DP:AD	./.:.:.,.
KMT2C_chr15_6020392_6062903	13178	svim.INS.598	T	TGCATTCCATTCGATTCCATTCCATTGCATTGCATTCCATTCCATTGGAC	1	PASS	SVTYPE=INS;END=13178;SVLEN=49;SUPPORT=1;STD_SPAN=.;STD_POS=.	GT:DP:AD	./.:.:.,.
KMT2C_chr15_6020392_6062903	13192	svim.INS.599	A	ACATTCCATTCGATTCCATTCATTCGAATCAATTACATAGCAATCCATTACATTCGAGTCTATTCTCTTCCGTTCCATTCGATTTCGTTCCAATAAATTCGATTC	2	PASS	SVTYPE=INS;END=13192;SVLEN=104;SUPPORT=2;STD_SPAN=0.71;STD_POS=17.32	GT:DP:AD	./.:.:.,.
KMT2C_chr15_6020392_6062903	13402	svim.INS.600	A	ATTCCATAACATTTGAGTCCATTCAATTCCATTCAAGGCCATTTCTTTTGAGTCCATTCTATTTGAGTCCATTCCCTTTGAT	1	PASS	SVTYPE=INS;END=13402;SVLEN=81;SUPPORT=1;STD_SPAN=.;STD_POS=.	GT:DP:AD	./.:.:.,.
KMT2C_chr15_6020392_6062903	13878	svim.DEL.417	GTCCATTCCATTCCAGTCCATTCCAACAGAGTCCATTGCTT	G	1	PASS	SVTYPE=DEL;END=13918;SVLEN=-40;SUPPORT=1;STD_SPAN=.;STD_POS=.	GT:DP:AD	./.:.:.,.
KMT2C_chr15_6020392_6062903	13879	svim.DEL.418	TCCATTCCATTCCAGTCCATTCCAACAGAGTCCATTGCTTTCCATTCCATTCGATATCTTCCCATTACAGTCCATTCCATTCTATTCCTTTGGTTCCCATTCAATTAAATTCCATTGGA	T	3	hom_ref	SVTYPE=DEL;END=13997;SVLEN=-118;SUPPORT=3;STD_SPAN=13.05;STD_POS=19.35	GT:DP:AD	0/0:502:499,3
KMT2C_chr15_6020392_6062903	14289	svim.DEL.419	TGCAATCCATCACATTCGAGTACGTTCTGTTCCAGTCCATTCAGTTCTGGTCTATTCCATTCAATTCCATTCCCTTTGATTCCATTCCATTTTTGTACATTCCATTGGATTCCATCTTATTGAAATAAGTTCTATTCGAGACCATTTCTTCGAGTCCAATCAAGTTGAGTCCATTCCATTCGAGTCCATTACATCTGGG	T	2	PASS	SVTYPE=DEL;END=14487;SVLEN=-198;SUPPORT=2;STD_SPAN=.;STD_POS=.	GT:DP:AD	./.:.:.,.
KMT2C_chr15_6020392_6062903	14381	svim.DEL.420	TTGTACATTCCATTGGATTCCATCTTATTGAAATAAGTTCTATTCGAGACCATTTCTTCGAGTCCAATCAAGTTG	T	9	hom_ref	SVTYPE=DEL;END=14455;SVLEN=-74;SUPPORT=8;STD_SPAN=4.95;STD_POS=2.47	GT:DP:AD	0/0:508:500,8
KMT2C_chr15_6020392_6062903	14490	svim.INS.601	T	TATTCCATTCCTTTCCATTCCCTTCCATTCCATTCCAGTTGATATCAATCCATTCGATTCCATTCCATTCGAGCAC	9	hom_ref	SVTYPE=INS;END=14490;SVLEN=75;SUPPORT=8;STD_SPAN=11.23;STD_POS=6.1	GT:DP:AD	0/0:508:500,8
KMT2C_chr15_6020392_6062903	14682	svim.INS.602	T	TTCCATTCCGTTCCATTCCATTCCATTCCATTCCATTCCATTCCATTCCATTCCATTCGATATCTTTCCATTACACTCCATTCCATTGTATTCCTTTACAGTCCATTCATTTCCATTCTATTCGATTCCATTCAATTCAATTCCATTACATTCGACTCCATTTCATTCGAGTCCATTGCTATCCATTTCATTCCAATTCTTTCTGTTCTATTCCATTCCGTTCGATTCCATTTTGTTCCAGTCCATTCCATTCGAGTCCATTGCTTTCCAGTGCAATTCATTTGATTCCACTCCATTCGATTCCATTCCACTCAATTCCACTCCGTTCCATTCCTTTGCGTTCCTTTCTCTTCCATTCCATTGCATTCCATTCCATTCCATTCCATTTGTTTACATTCCATTGAATTCCAATCCAGTTGAATCAATTACATTGCAGTCCATTACATTCGAGTCTGTTCTATCCCAGTTCATTCGATTCTGGTGCATTCCATTGGATTCCTTTCCATTCGATACCATTCCATACTATTGCATTCCATTCGATTCCATTGTTTTCGAATAAATTCCAATCGAGACCATTCCTTTCGTGTCCATTCTATTTGACTCCATTCCATTTGAGTCCAATATAATTTGTGAACAGTCCATTCCTTTCCATTCCATTCCATTCCATTCCATTCGGTGCCATTCCATTCCACTCTATTCCATTCAAGTCCATTCTATTTGATTCCATTCCATTCCATTCGATGCCATTACATTCAATTCTATTCCATTCGACTCCATTCAATTCCATTCTCTTCCAAACGATTCCATTCCATTCTATTACTTTCTATTCCAATCCATTCCATTCCTTTCCATTCGTTTCCATTCCATTCGAGTCCACTCCACTCCAGTCCATTCCATTCCAGGCCATTCCATTCAAGTCCATTCCAC	1	PASS	SVTYPE=INS;END=14682;SVLEN=926;SUPPORT=1;STD_SPAN=.;STD_POS=.	GT:DP:AD	./.:.:.,.
KMT2C_chr15_6020392_6062903	14881	svim.INS.603	A	ATTCGGTACCATTCCATATTGTTCCATTCGATCCATTCGAATCCAATCCATTCCC	1	PASS	SVTYPE=INS;END=14881;SVLEN=54;SUPPORT=1;STD_SPAN=.;STD_POS=.	GT:DP:AD	./.:.:.,.
KMT2C_chr15_6020392_6062903	15046	svim.DEL.421	ATTAATTTCGAATCAATTAAATTGCAATCCATTGCATTCGAGTT	A	1	PASS	SVTYPE=DEL;END=15089;SVLEN=-43;SUPPORT=1;STD_SPAN=.;STD_POS=.	GT:DP:AD	./.:.:.,.
KMT2C_chr15_6020392_6062903	15377	svim.DEL.422	ATTCAATTCCATTGCAATCCATTCCATTCGATGTCACCCCATTCATTTCTATTCCATTAGAGTCCATGTCATTCGAGTCCATTCCATTCTATTGCATTCCACTTC	A	9	hom_ref	SVTYPE=DEL;END=15481;SVLEN=-104;SUPPORT=8;STD_SPAN=1.41;STD_POS=0.35	GT:DP:AD	0/0:507:499,8
KMT2C_chr15_6020392_6062903	15517	svim.INS.604	G	GTTCCATTCAATTCTATTATATTCCACTCCATTTAATTCCA	1	PASS	SVTYPE=INS;END=15517;SVLEN=40;SUPPORT=1;STD_SPAN=.;STD_POS=.	GT:DP:AD	./.:.:.,.
KMT2C_chr15_6020392_6062903	16569	svim.INS.605	C	CCATTCCATTTCATTCCATTCCATTCCATTCTATTCCATTCCATTCCATTT	3	hom_ref	SVTYPE=INS;END=16569;SVLEN=50;SUPPORT=3;STD_SPAN=5.77;STD_POS=4.62	GT:DP:AD	0/0:499:496,3
KMT2C_chr15_6020392_6062903	16792	svim.INS.606	G	GTCCATTCCAATCCATTCCATTCCATTTGTGTACACTGCATTCCATTCCACTCCATTCCATATTATTCCATTACACTCCATTCCATTCTATTACTTTCATTTCCATTCAATTCCATTCCATTTGATTCCATTCCACTCGGTTTCATTCGTTTGAGTCCACTCCAT	1	PASS	SVTYPE=INS;END=16792;SVLEN=164;SUPPORT=1;STD_SPAN=.;STD_POS=.	GT:DP:AD	./.:.:.,.
KMT2C_chr15_6020392_6062903	16956	svim.INS.607	T	TTTCAATTCCATTCCATTCAATTCCATTCCATTCCATTCAGTTCCATTCCATTCTGTTCCATTCCATTCAGTTCCATTCCATTCCGTTCCATTCCATTCAGTTCCATTCCATTCTGTTCCATTCCATTCCATTCAGTACCATTCCATATTGTTCCATTCGATTCCATTCGAACCCATTCCATTCCAGTCCATTCCATTCGA	1	PASS	SVTYPE=INS;END=16956;SVLEN=200;SUPPORT=1;STD_SPAN=.;STD_POS=.	GT:DP:AD	./.:.:.,.
KMT2C_chr15_6020392_6062903	17517	svim.INS.608	G	GTTGCATTCCATTGGATTCCATGCTATATCTATAAATTCAATTCGAGACCATTGCTTTTGAGTCCATTCTATATGATTCCATTCCATTCAAGTCCATTACATTTGGTTAAAT	1	PASS	SVTYPE=INS;END=17517;SVLEN=111;SUPPORT=1;STD_SPAN=.;STD_POS=.	GT:DP:AD	./.:.:.,.
KMT2C_chr15_6020392_6062903	17593	svim.INS.609	T	TCAATTCCATTCCATTCGATGTCTTTCCATAACGATCCATTCCATTCTATTCCTTTCGATTCCATTCCATTCTATTTCATTCCATTCGATTCCCTTCCATTGGACTCCTTTCCATTCGAGTGCATTCCATTCCGTTCCATTTCTTTCCGTTCTGTACGATTCCTACCGTTCGATTTCATTTTGTTCCAGTCCATTCCTTTCGCGTCCATTCCATTCCATTTCACTCCATTCGATTCCATTCCACTCGATTCCACTTCGTTCCATTTCATTGCATTCCATTCTATTCAACTCTATTGCCTTCCATTCCATTCCATTCGATTACATTCCATGCGATTCCATTCGAAATCGAATCAATTACATTGCAATCCATTACTATTGAGTCCGTTTTATTCCAGTCCACTGCATTCTGGTCCATTCCATTTGATTCCATTCCATTCTATTCCATTCCATACAGTTGCATTCCATTGGATTCCATGCTATATCTATAAATTCAATTCGAGACCATTGCTTTTGAGTCCATTCTATATGATTCCATTCCATTCAAGTCCATTACATTTGGTTCAATTCCATTCCATTCCATTCCCTTCCATTCCATTCCAGTTGATATCAATCCATTCGATTCCATTCCATTCGAGC	16	hom_ref	SVTYPE=INS;END=17593;SVLEN=635;SUPPORT=13;STD_SPAN=22.31;STD_POS=13.7	GT:DP:AD	0/0:505:492,13
KMT2C_chr15_6020392_6062903	17710	svim.INS.610	C	CGTTCCATTTCTTTCCGTTCTGTACGATTCCTACCGTTCGATTTCATTTTGTTCCAGTCCATTCCTTTCGCGTCCATTCCATTCCATTTCACTACATTCGATCCATTCCACTCGATTCCACTTCGTTCCATTTCATTGCATTCCATTCTATTCAACTCT	1	PASS	SVTYPE=INS;END=17710;SVLEN=158;SUPPORT=1;STD_SPAN=.;STD_POS=.	GT:DP:AD	./.:.:.,.
KMT2C_chr15_6020392_6062903	18658	svim.DEL.423	CCATTCCATTCCATTCAATTCGATATCTTTCCATTACACTCCATTCCATTGTATTCCTTTACAGTCCATTCAATTCCATTCTATTCGATTCCATTCAGTTCAATTCCATTACATTCGACTCTATTTCATTAGTGTCCATTGCAATCCATTCCATTCCATTTCTTTATGTTCTATTCCATTCCGTTCGATTCCATTTTATTCCAGTCCATTCCATTCGAGTCCATTGCATTCCAGGGCAATTCATTTGATTCCACTCCATTCGATTCCATTCCACTCAATTCCACTCCGTTCCATTCCTTTGCGTTCCTTTCTATTTCATTCTATTGCATTCCATTCCATTCCATTCCATTCCATTCCATTCCATTTGTTTACATTCCATTGAATACCAATCCAGTTGAATCAATTACATTGCAGTCCATTACATTCGAGTCTGTTCTATCCCAGTTCATTCGATTCTGGTGCATTCTATTCGATTCCATTCCATTCGATACCATTCCATACTATTGCAGTCCATTCCATTCCATTGTTTTCGAAAAAATTCCAAATGAGACCATTCCTTTCGTGTCCATTCTATTTGACTCCATTCCATTTGAGTCCATTAAATTT	C	1	PASS	SVTYPE=DEL;END=19263;SVLEN=-605;SUPPORT=1;STD_SPAN=.;STD_POS=.	GT:DP:AD	./.:.:.,.
KMT2C_chr15_6020392_6062903	19882	svim.DEL.424	GTTACATTCCATTGCATTCCATTCCATTCCATTTGATTACATTCC	G	2	PASS	SVTYPE=DEL;END=19926;SVLEN=-44;SUPPORT=2;STD_SPAN=1.41;STD_POS=77.07	GT:DP:AD	./.:.:.,.
KMT2C_chr15_6020392_6062903	20238	svim.DEL.425	ATTTGAGTCGATTACATTTGGGTCCATTCCATTCAATTCCATTGCAATCCATTCCATTTGATGTCACCCCATTCATTTCTATTCCATTAGAGTCCATGTCATTCG	A	11	hom_ref	SVTYPE=DEL;END=20342;SVLEN=-104;SUPPORT=10;STD_SPAN=1.49;STD_POS=95.73	GT:DP:AD	0/0:494:484,10
KMT2C_chr15_6020392_6062903	21163	svim.DEL.426	TTCTATATCTATAAATTCAATTCGAGACCATTGCTTTTGAG	T	1	PASS	SVTYPE=DEL;END=21203;SVLEN=-40;SUPPORT=1;STD_SPAN=.;STD_POS=.	GT:DP:AD	./.:.:.,.
KMT2C_chr15_6020392_6062903	21485	svim.INS.611	C	CATTCCATTCCATTCCATTTCATTCCATTCCATTCCATTTCATT	1	PASS	SVTYPE=INS;END=21485;SVLEN=43;SUPPORT=1;STD_SPAN=.;STD_POS=.	GT:DP:AD	./.:.:.,.
KMT2C_chr15_6020392_6062903	21537	svim.DUP_TANDEM.2	N	<DUP:TANDEM>	1	not_fully_covered	SVTYPE=DUP:TANDEM;END=42508;SVLEN=20972;SUPPORT=1;STD_SPAN=.;STD_POS=.	GT:CN:DP:AD	./.:2:.:.,.
KMT2C_chr15_6020392_6062903	21701	svim.DEL.427	CATTCCATTCCTTTCCCTGCCATTCCATTCCATTCCATTCCACTCCATTCCATTCAGTTCCATTCCATTCCATTCCATTCCATTCCATTCCATTCCATTCCATTCCATTCCATTCCTATCCATTCAGT	C	7	hom_ref	SVTYPE=DEL;END=21828;SVLEN=-127;SUPPORT=6;STD_SPAN=7.19;STD_POS=4.31	GT:DP:AD	0/0:492:486,6
KMT2C_chr15_6020392_6062903	21974	svim.DEL.428	TCCATTCCTTTCAATTCCATTCCATTCCATTCCATTCCACTTGATTCCACTCCATTCCCTTCCACTGAATTCCATTCGATTCC	T	4	hom_ref	SVTYPE=DEL;END=22056;SVLEN=-82;SUPPORT=4;STD_SPAN=2.89;STD_POS=18.76	GT:DP:AD	0/0:490:486,4
KMT2C_chr15_6020392_6062903	22801	svim.INS.612	C	CGTTCCGTTTCTTTCCGTTCTGTACGATTCCTACCGTTCGATTTCATTTTGTTCCAGTCCATTCCTCTCGCGTCCATTCCATTCCATTTCACTCCATTCGATTCCATTCCACTCGATTCCACTTCGTTCCATTTCATTGCATTCCGTTCTATTCAACTCT	3	hom_ref	SVTYPE=INS;END=22801;SVLEN=159;SUPPORT=3;STD_SPAN=.;STD_POS=.	GT:DP:AD	0/0:477:474,3
KMT2C_chr15_6020392_6062903	22850	svim.INS.613	C	CGAAATCGAATCAATTACATTGCAATCCATTACTATTGAGTCCGTTTTATTCCAGTCCACTG	2	PASS	SVTYPE=INS;END=22850;SVLEN=60;SUPPORT=2;STD_SPAN=0.71;STD_POS=0.35	GT:DP:AD	./.:.:.,.
KMT2C_chr15_6020392_6062903	22934	svim.INS.614	C	CCATGCGATTCCATTCGAAATCGAATCAATTACATTGCAATCCATTACTATTGAGTCCGTTTTATTCCAGTCCACTGCATTCTGGTCCATT	1	PASS	SVTYPE=INS;END=22934;SVLEN=90;SUPPORT=1;STD_SPAN=.;STD_POS=.	GT:DP:AD	./.:.:.,.
KMT2C_chr15_6020392_6062903	23008	svim.INS.615	T	TTCCATTCGAAATCGAATCAATTACATTCTATTGCAATCCATTACAATTGCAGTCCGTTTTATTCCAGTCCACTGCATTCTGG	3	hom_ref	SVTYPE=INS;END=23008;SVLEN=82;SUPPORT=3;STD_SPAN=10.21;STD_POS=19.28	GT:DP:AD	0/0:474:471,3
KMT2C_chr15_6020392_6062903	23065	svim.INS.616	C	CAGTTGCATTCCATTGGATTCCATGCTATATCTATAAATTCAATTCGAGACCATTGCTTTTGAGTCCATTCTATAT	1	PASS	SVTYPE=INS;END=23065;SVLEN=75;SUPPORT=1;STD_SPAN=.;STD_POS=.	GT:DP:AD	./.:.:.,.
KMT2C_chr15_6020392_6062903	23111	svim.INS.617	G	GATTCCATGCTATATCTATAAATTCAATTCGAGACCATTGCTTTTGAGTCCATTCTATA	2	PASS	SVTYPE=INS;END=23111;SVLEN=58;SUPPORT=2;STD_SPAN=.;STD_POS=.	GT:DP:AD	./.:.:.,.
KMT2C_chr15_6020392_6062903	23176	svim.INS.618	T	TCCAGTTGATATCAATCCATTCGATTCCATTCCATTCGAGCACATTCCATTGGAGTCC	1	PASS	SVTYPE=INS;END=23176;SVLEN=57;SUPPORT=1;STD_SPAN=.;STD_POS=.	GT:DP:AD	./.:.:.,.
KMT2C_chr15_6020392_6062903	23442	svim.INS.619	G	GTGTCCACTGCATTCCATTCCACTCCATTCCATATTATTCCATTACACTCCATTCCATTCTATTACTTTCAT	9	hom_ref	SVTYPE=INS;END=23442;SVLEN=71;SUPPORT=8;STD_SPAN=10.57;STD_POS=8.16	GT:DP:AD	0/0:474:466,8
KMT2C_chr15_6020392_6062903	24151	svim.BND.63	N	N[chr2:87531831[	1	PASS	SVTYPE=BND;SUPPORT=1;STD_POS1=.;STD_POS2=.	GT:DP:AD	./.:.:.,.
KMT2C_chr15_6020392_6062903	24223	svim.DEL.429	TTCGAATCCATTTCACTCCAGTCCATTAAATTCGAGTACATTCCATTCCATTCTATTCAATGCCATTCCATTCGATTCTATTCCATTCGACACCATTCCTTTCCATTCCGTTCCATCCGATTCCATTCCATTGTATTCCATTCAATTCCATTCCATTGCATTCCATTCCATTCCAATCGTTTCCATTCCATTCGAATTCATTCCACTCAAGTCCATTCCATTCGAGTCCATTCCATTCCAGTCCATTCCAACAGAGTCCATTGCTTTCCATTCCATTCGATATCTTCCCATTACAGTCCATTCCATTCTATTCCTTTGGTTCCCATTCAATTAAATTCCATTGGATTACATTTCATTCGATTCCATTCCATTCGACTCCATTCCATTCGAGTCCATTCCATTCCAGTCCATTCCATTCGATTCCATTCCATTCGATTCCATTCCACTCATTTCCACTCCGTTGCATTCCATTGCATTCCATTCCATTCCATTGGATTACATTCCATTCGATTCCATTCCATTCGAATCAATTGCTTTGCAATGCATTACATTCATGCCCTTTCTATTAAAGTTCAATCCATTATGGTCCATTCCATTCAATTCCATTCTATTCCATTCCTTTCGAATCAATTACATTGCAGTCCATCACATTCGAGTACGTTCTGTTCCAGTCCATTCAGTTCTGGTCTATTCCATTCAATTCCATTCACTTTGATTCCATTCCCTTTGATTCCATTCCATTTTTGTACATTCCATTGGATTCCATCTTATTGAAATAAGTTCTATTCGAGACCATTTCTTCGAGTCCAATCAATTTGAGTCCATTCCATTCGAGTCCAATATATCTGGGTCTATTCCATTCCATCCCATTCCGTTCGATGCCATTCAATTTGATTCTTTTCCATTCGTCTCCATTCCTTTCCATTCAGTTCCATCGGATTCCATTCCATTCTATTCCTTTCCATTTCATTGCATTCCATTCTATTCCACTGGAGACCATTCCACTTCAGTGCATTCCATTCCAGT	T	9	hom_ref	SVTYPE=DEL;END=25248;SVLEN=-1025;SUPPORT=8;STD_SPAN=3.54;STD_POS=7.42	GT:DP:AD	0/0:316:308,8
KMT2C_chr15_6020392_6062903	24259	svim.INS.620	T	TCAATTCCTTTCCATTCGATGTCTTTCCATAACGATCCATTCCATTCTATTCCTTTCGATTCCATTCCATTCTATTTCATTCCATTCGATTCCCTTCCATTGGACTCCTTTCCATTCGAGTGCATTCCATTCCGTTCCATTTCTTTCCGTTCTGTACGATTCCTACCGTTCGATTTCATTTTGTTCCAGTCCATTCCTTTCGCGTCCATTCCATTCCATTTCACTCCATTCGATTCCATTCCACTCGATTCCACTTCGTTCCATTTCATTGCATTCCATTCTATTCAACTCTATTGCCTTCCATTCCATTCCATTCGATTACATTCCATGCGATTCCATTTGAAATCGAATCAATTACATTGCAATCCATTACTATTGAGTCCGTTTTATTCCAGTCCACTGCATTCTGGTCCATTCCGTTTGATTCCATTCCATTCTATTCCATTTCATACAGTTGCATTCCATTGGATTCCATTCTATATCTTTAAATTCAATTCGAGACCATTGCTTTTGAGTCCATTCTATATGATTCCATTCCATTCAATTCCATTACATTTGGTTCAATTCCATTCCATTCCATTCCCTTCCATTCCATTCCAATTGATATCAATCCATTCGATTCCATTCCATTCGAGC	1	PASS	SVTYPE=INS;END=24259;SVLEN=635;SUPPORT=1;STD_SPAN=.;STD_POS=.	GT:DP:AD	./.:.:.,.
KMT2C_chr15_6020392_6062903	24308	svim.DEL.430	TTCGACACCATTCCTTTCCATTCCGTTCCATCCGATTCCATTCCATTGTATTCCATTCAATTCCATTCCATTGCATTCCATTCCATTCCAATCGTTTCCATTCCATTCGAATTCATTCCACTCAAGTCCATTCCATTCGAGTCCATTCCATTCCAGTCCATTCCAACAGAGTCCATTGCTTTCCATTCCATTC	T	2	PASS	SVTYPE=DEL;END=24500;SVLEN=-192;SUPPORT=2;STD_SPAN=41.01;STD_POS=132.94	GT:DP:AD	./.:.:.,.
KMT2C_chr15_6020392_6062903	24629	svim.INS.621	T	TCCATTGCATTCCGTTCCAATCCCTATTCCATTCCATTTTGTTACTGTCCATTCCATTTGAGTCCATTCCATGACAAA	1	PASS	SVTYPE=INS;END=24629;SVLEN=77;SUPPORT=1;STD_SPAN=.;STD_POS=.	GT:DP:AD	./.:.:.,.
KMT2C_chr15_6020392_6062903	24885	svim.BND.64	N	N]chr2:173372687]	1	PASS	SVTYPE=BND;SUPPORT=1;STD_POS1=.;STD_POS2=.	GT:DP:AD	./.:.:.,.
KMT2C_chr15_6020392_6062903	25236	svim.DEL.431	ATTCCATTCCAGTGTATTCCATTCCATTCCATTCCATTCCATTCCATTCCATTCCATTCCATTCGATATCTTTCCATTACACTCCATTCCATTGTATTCCTTTACAGTCCATTCAATTCCATTCTATTCGATTCCATTCAATTCAATTCCATTACATTCGACTCCATTTCATTA	A	2	PASS	SVTYPE=DEL;END=25409;SVLEN=-173;SUPPORT=2;STD_SPAN=17.68;STD_POS=225.21	GT:DP:AD	./.:.:.,.
KMT2C_chr15_6020392_6062903	25305	svim.DEL.432	CTTTCCATTACACTCCATTCCATTGTATTCCTTTACAGTCCATTCAATTCCATTCTATTCGATTCCATTCAATTCAATTCCATTACATTCGACTCCATTTCATTAGTGTCCATTGCAATCCATTCCATTCCATTTCTTTATGTTCTATTCCATTCCGTTCGATTCCATTTTATTCCAGTCCATTCCATTCGAGTCCATTGCATTCCAGTGCAATTCATTTGATTCCACTCCATTCGATTCCATTCCACTCAATTCCACTCCGTTCCATTCCTTTGCGTTCCTTTCTATTCCATTCCATTGCATTCCATTCCATTCCATTCCATTCCATTCCATTTGTTTACGTTCCATTGAATTCCAATCCAGTTGAATCAATTACATTGCAGTCCATTACATTCGAGTCTGTTCTATCCCAGTTCATTCGATTCTGGTG	C	1	PASS	SVTYPE=DEL;END=25734;SVLEN=-429;SUPPORT=1;STD_SPAN=.;STD_POS=.	GT:DP:AD	./.:.:.,.
KMT2C_chr15_6020392_6062903	26894	svim.DEL.433	ATTGCAATCCATTCCATTCGATGTCACCCCATTCATTTCTTTTCCATTAGAGTCCATGTCATTCGAGTCCATTCCATTCTATTCCATT	A	9	hom_ref	SVTYPE=DEL;END=26981;SVLEN=-87;SUPPORT=8;STD_SPAN=9.55;STD_POS=6.89	GT:DP:AD	0/0:484:476,8
KMT2C_chr15_6020392_6062903	27287	svim.BND.65	N	[chr14:80644608[N	1	PASS	SVTYPE=BND;SUPPORT=1;STD_POS1=.;STD_POS2=.	GT:DP:AD	./.:.:.,.
KMT2C_chr15_6020392_6062903	27665	svim.BND.66	N	[chr2:77641593[N	1	PASS	SVTYPE=BND;SUPPORT=1;STD_POS1=.;STD_POS2=.	GT:DP:AD	./.:.:.,.
KMT2C_chr15_6020392_6062903	28137	svim.BND.67	N	[chr2:175324[N	1	PASS	SVTYPE=BND;SUPPORT=1;STD_POS1=.;STD_POS2=.	GT:DP:AD	./.:.:.,.
KMT2C_chr15_6020392_6062903	28378	svim.INS.622	G	GTTCCATTGCATTCCATTCCATTCGGTACCATTCCATATTGTTCCATTCGATTCCATTCGAATCCATTCCATTCCAGTCCATTCCAGTCGATTCCATTCCATTCCTTTCAATTCATTCCATTCCATTTGACTTGAATCCACTCCATTCCCTTCACTGCATTCCATTCGATTCCATTCCATTGCATTGCATTCCATTCCATTGGATTGCATTCTATTCGATTTCATTCCATTCCAATCAATTACATAGCAATCTATTACATAGCCATTCCATTCCA	1	PASS	SVTYPE=INS;END=28378;SVLEN=274;SUPPORT=1;STD_SPAN=.;STD_POS=.	GT:DP:AD	./.:.:.,.
KMT2C_chr15_6020392_6062903	29105	svim.INS.623	T	TCAATTCCATTCCATTCGATGTCTTTCCATAACGATCCACTCCATTCTATTCCTTTCGATTCCATTCCATTCTATTTCATTCCATTCGATTCCCTTCCATTGGACTCCTTTCCATTCGAGTGCATTCCATTCCGTTCCATTTCTTTCCGTTCTGTACGATTCCTACCGTTCGATTTCATTTTGTTCCAGTCCATTCCTTTCGCGTCCATTCCATTCCATTTCACTACATTCGATTCCATTCCATTCGATTCCATTTCTACTCGATTCCACTTCGTTCCATTTCATTGCATTCCATTCTATTCAACTCTATTGCCTTCCATTCCATTCCATTCGATTACATTCCATGCGATTCCATTCGAAATCGAATCAATTACATTGCAATCCATTACTATTGAGTCCGTTTTATTCCAGTCCACTGCTTTCTGGTCCATTCCATTTGATTCCATTCCATTCTATTCCATTCCATACAGTTGCATTCCATTGGATTCCATGCTATATCTATAAATTCAATTCGAGACCATTGCTTTTGAGTCCATTCTATATGATTCCATTCCATTCAAGTCCATTACATTTGGTTCAATTCCATTCCATTCCATTCCCTTCCATTACATTCCATTTGATATCAATCCATTCGATTCCATTCCATTCGAGC	1	PASS	SVTYPE=INS;END=29105;SVLEN=651;SUPPORT=1;STD_SPAN=.;STD_POS=.	GT:DP:AD	./.:.:.,.
KMT2C_chr15_6020392_6062903	29121	svim.INS.624	C	CGACATCGAATCAATTACATTGCAATCCATTACTATTGAGTCCGTTT	1	PASS	SVTYPE=INS;END=29121;SVLEN=46;SUPPORT=1;STD_SPAN=.;STD_POS=.	GT:DP:AD	./.:.:.,.
KMT2C_chr15_6020392_6062903	29226	svim.INS.625	G	GCATTCCATTCGTTTCCATTCCATTCGAATTCATTCCACTCAAGTCCATTCCATTCGAGTCCATTCCATTCGATATCATTCCATACTATTGAATTCCATTCGATTCCATTGTTTTCGAATAAATTCCAACCGAGACCATTCCTTTCGTGTCCATTCTATTTGACTGCATTCCATTTGAGTCCATTAAATTTCTGCACATTCCATTCCTTTCCATTCCATTCCATTCCATTCCTTTCGGTGCCATTCCATTCCACTCTAATCCATTCAAGTCCATTCCATTTGAGTCCATTCCATTGATTCGATGCCATTACATTCAATTCTATTCCATTCGACTCCATTGCATTCCATTCCCTTCCAAACGATTCCATTCCATTCTATTACTTTCTATTCCAATC	11	hom_ref	SVTYPE=INS;END=29226;SVLEN=394;SUPPORT=9;STD_SPAN=18.19;STD_POS=5.4	GT:DP:AD	0/0:301:292,9
KMT2C_chr15_6020392_6062903	29289	svim.DEL.434	TTCGAGTCCATTCCATTCCAGTCCATTACAACAGAGTCCGTTGCTTTCCATTCCATTCGATATCTTCCCATTACAGTCCATTCCATTCTATTCCTTTGGTTCCCATTCAATTAAATTCCATTGGATTACATTTCAT	T	2	PASS	SVTYPE=DEL;END=29424;SVLEN=-135;SUPPORT=2;STD_SPAN=36.77;STD_POS=19.8	GT:DP:AD	./.:.:.,.
KMT2C_chr15_6020392_6062903	29475	svim.INS.626	T	TCCATTGCATTCCGTTCACTGCAATCCCTATTCCATTCCATTTTGTTACTGTCCATTCCATTTGAGTCCATTCCATGACAAA	3	hom_ref	SVTYPE=INS;END=29475;SVLEN=81;SUPPORT=3;STD_SPAN=20.78;STD_POS=10.97	GT:DP:AD	0/0:210:207,3
KMT2C_chr15_6020392_6062903	29562	svim.INS.627	G	GATTGCATTCCATTCAATTCCATTAATTTCGAATCAATTACATTGCAATCCATTGCATTCGAGTTCTATTCCAGTCCATTGCATTCCGGCGCATGCCGTTCC	1	PASS	SVTYPE=INS;END=29562;SVLEN=101;SUPPORT=1;STD_SPAN=.;STD_POS=.	GT:DP:AD	./.:.:.,.
KMT2C_chr15_6020392_6062903	29637	svim.INS.628	A	ATTCCACTTGATTCCTCTCCATTCCCTTCCACTGCATTCCGTTCG	1	PASS	SVTYPE=INS;END=29637;SVLEN=44;SUPPORT=1;STD_SPAN=.;STD_POS=.	GT:DP:AD	./.:.:.,.
KMT2C_chr15_6020392_6062903	29932	svim.DEL.435	ATGCCATTCAATTTGATTCTTTTCCATTCGTCTCCATTCCTTTCCTTTCAGTTCCATCGGATTCCATTCCATTCTATTCCTTTCCATTTCATTGCATTCCATTCCATTCCCCTGGAGACCATTCCACTTCAGTGCATTCCATTCCAGTGTATTCCATTCCATTCCATTCCATTCCATTCCATTCCATTCCATTCCATTCCATTCGATATCTTTCCATTACACTCC	A	1	PASS	SVTYPE=DEL;END=30156;SVLEN=-224;SUPPORT=1;STD_SPAN=.;STD_POS=.	GT:DP:AD	./.:.:.,.
KMT2C_chr15_6020392_6062903	29934	svim.INS.629	G	GTCACTCCATTCATTTCTATTCCATTAGAGTCCATGTCATTCGAGTCCATTCCATTCTATTCTATTCCACTCCATTCCATTCCATTCCACTCCATTCCATTCGTTGCCGTT	6	hom_ref	SVTYPE=INS;END=29934;SVLEN=110;SUPPORT=5;STD_SPAN=2.3;STD_POS=11.73	GT:DP:AD	0/0:193:188,5
KMT2C_chr15_6020392_6062903	29977	svim.DEL.436	TTTCAGTTCCATCGGATTCCATTCCATTCTATTCCTTTCCATTTCATTGCATTCCATTCCATTCCCCTGGAGACCATTCCACTTCAGTGCATTCCATTCCAGTG	T	4	hom_ref	SVTYPE=DEL;END=30080;SVLEN=-103;SUPPORT=4;STD_SPAN=22.98;STD_POS=61.75	GT:DP:AD	0/0:207:203,4
KMT2C_chr15_6020392_6062903	30138	svim.INS.630	T	TTCCATTCCATTCGAGTAAAGTCCACTCCAGTCCTTTCCATTCGAGTCCATTCCTCTCCAGTCCATTCCGTTCA	1	PASS	SVTYPE=INS;END=30138;SVLEN=73;SUPPORT=1;STD_SPAN=.;STD_POS=.	GT:DP:AD	./.:.:.,.
KMT2C_chr15_6020392_6062903	30682	svim.DEL.437	ATTCCATTCCATTGTTTTCGAAAAAATTCCAAATGAGACCATTCCTTTCGTGTCCAT	A	2	PASS	SVTYPE=DEL;END=30738;SVLEN=-56;SUPPORT=2;STD_SPAN=8.49;STD_POS=180.31	GT:DP:AD	./.:.:.,.
KMT2C_chr15_6020392_6062903	31344	svim.DEL.438	ATTCCATTGCACTCGAATCCAGTGCGTTCCATTCCATTGCTTTCCATTCTGTT	A	2	PASS	SVTYPE=DEL;END=31396;SVLEN=-52;SUPPORT=2;STD_SPAN=9.9;STD_POS=12.02	GT:DP:AD	./.:.:.,.
KMT2C_chr15_6020392_6062903	31780	svim.DEL.439	ATTCAATTCCATTGCAATCCATTCCATTTGATGTCACCCCATTCATTTCTATTCCATTAGAGTCCATGTCATTCGAGTCCATTCCATTCTATTCCATTCCACTCC	A	3	hom_ref	SVTYPE=DEL;END=31884;SVLEN=-104;SUPPORT=3;STD_SPAN=.;STD_POS=.	GT:DP:AD	0/0:431:428,3
KMT2C_chr15_6020392_6062903	32759	svim.INS.631	G	GTCCATTCAATTCCATTCCTTTCGTTTCCATTTCATTTGATGCCATTCAATTCAATTCTGTTCTACTCGACTCCAATACATTCAATTCCATTCCATCCGATTCCATTACATTCTTTTCATTTCTTATCAATTTCAAGCCA	1	PASS	SVTYPE=INS;END=32759;SVLEN=139;SUPPORT=1;STD_SPAN=.;STD_POS=.	GT:DP:AD	./.:.:.,.
KMT2C_chr15_6020392_6062903	32964	svim.INS.632	T	TTTCCTTTCCAATTCATTCCATTACATTCCATTTCATTCCATTTCATTCCA	1	PASS	SVTYPE=INS;END=32964;SVLEN=50;SUPPORT=1;STD_SPAN=.;STD_POS=.	GT:DP:AD	./.:.:.,.
KMT2C_chr15_6020392_6062903	33209	svim.DEL.440	ATTCCATTCCATTCCTTTCCCTGCCATTCCATTCCATTCCATTCCACTCCATTCCATTCAGTTCCATTCCATTCCATTCCATTCCATTCCATTCCATTCCATTCCATTCCTATCCATTCAG	A	3	hom_ref	SVTYPE=DEL;END=33329;SVLEN=-120;SUPPORT=3;STD_SPAN=.;STD_POS=.	GT:DP:AD	0/0:485:482,3
KMT2C_chr15_6020392_6062903	33231	svim.INS.633	G	GTCACTCCATTCATTTCTATTCCATTAGAGTCCATGTCAATCGAGT	1	PASS	SVTYPE=INS;END=33231;SVLEN=45;SUPPORT=1;STD_SPAN=.;STD_POS=.	GT:DP:AD	./.:.:.,.
KMT2C_chr15_6020392_6062903	33441	svim.BND.68	N	[chr5:109817083[N	1	PASS	SVTYPE=BND;SUPPORT=1;STD_POS1=.;STD_POS2=.	GT:DP:AD	./.:.:.,.
KMT2C_chr15_6020392_6062903	33503	svim.DEL.441	CATTCCATTCCACTTGATTCCACTCCATTCCCTTCCACTGAATTCCATTCGATTCCATTCCATTCCTTTCA	C	1	PASS	SVTYPE=DEL;END=33573;SVLEN=-70;SUPPORT=1;STD_SPAN=.;STD_POS=.	GT:DP:AD	./.:.:.,.
KMT2C_chr15_6020392_6062903	34148	svim.DEL.442	GAATCCATTTCACTCCAGTCCATTAAATTCGAGTACATTCCATTCCATTCTATTCAATGCCATTCCATTCGATTCTATTCCATTCGACACCATTCCTTTCCATTCCGTTCCATCCGATTCCATTCCATTGTATTCCATTCAATTCCATTCCATTGCATTCCATTCCATTCCAATCGTTTCCATTCCATTCGAATTCATTCCACTCAAGTCCATTCCATTCGAGTCCATTCCATTCCAGTCCATTCCAACAGAGTCCATTGCTTTCCATTCCATTCGATATCTTCCCATTACAGTCCATTCCATTCTATTCCTTTGGTTCCCATTCAATTAAATTCCATTGGATTACATTTCATTCGATTCCATTCCATTCGACTCCATTCCATTCGAGTCCATTCCATTCCAGTCCATTCCATTCGATTCCATTCCATTCGATTCCATTCCACTCATTTCCACTCCGTTGCATTCCATTGCATTCCATTCCATTCCATTGGATTACATTCCATTCGATTCCATTCTATTCGAATCAATTGCTTTGCAATGCATTACATTCATGCCCTTTCTATTAAAGTTCAATCCATTATGGTCCATTCCATTCAATTCCATTCTATTCCATTCCATTCGAATCAATTACATTGCAGTCCATCACATTCGAGTACGTTCTGTTCCAGTCCATTCAGTTCTGGTCTATTCCATTCAATTCCATTCACTTTGATTCCATTCCCTTTGATTCCATTCCATTTTTGTACATTCCATTGGATTCCATCTTATTGAAATAAGTTCTATTCGAGACCATTTCTTCGAGTCCAATCAATTTGAGTCCATTCCGTTCGAGTCCATTATATCTGGGTCTATTCCATTCCATCCCATTCCGTTCGATGCCATTCAATTTGATTCTTTTCCATTCGTCTCCATTCCTTTCCATTCAGTTCCATCGGATTCCATTCCATTCTATTCCTTTCCATTTCATTGCATTCCATTCTATTCCACTGGAGACCATTCCACTTCAGTGCATTCCATTCCAGTGTATTCCATTCC	G	1	PASS	SVTYPE=DEL;END=35182;SVLEN=-1034;SUPPORT=1;STD_SPAN=.;STD_POS=.	GT:DP:AD	./.:.:.,.
KMT2C_chr15_6020392_6062903	34571	svim.DEL.443	TCCATTCGATTCCATTCCACTCATTTCCACTCCGTTGCATTCCATTGCATTCCATTCCATTCCATTGGATTACATTCCATTCGATTCCATTCTA	T	3	hom_ref	SVTYPE=DEL;END=34664;SVLEN=-93;SUPPORT=3;STD_SPAN=15.5;STD_POS=149.83	GT:DP:AD	0/0:480:477,3
KMT2C_chr15_6020392_6062903	35043	svim.INS.634	T	TAGAGTCCATGTCATTCGAGTCCATTCCATTCTATTCTATTCCACTCCATTCCATTCCATTCCACTCCATTCCATTTGTTGCCGTTCCATTCAATTCTATTATATTCCACTCCATTTAATTCCATTCCATTCCATTCCATTCCATTCTATCCAATTCCGTTCCATTCTATTCCTTTAAAGTCCATTCCATTCCATTCCATACGTTTCCATTCCATTCGAGTAAAGTCCACTCCAGTCTTTTCCATTCGAGTCCATTCCTCTCCAGTCCATTCCGTTCAATCCATTCCATTCCAGTCCATTCCATTCGAGTCCGTTCCGTTCCAGTCCATTCCATTCGAGTCAATTCCATTCCATTCGATATCTTTCCATAACGATCCATTCCATTGATTCTATTCCATAAGTCTCCATTCAA	1	PASS	SVTYPE=INS;END=35043;SVLEN=411;SUPPORT=1;STD_SPAN=.;STD_POS=.	GT:DP:AD	./.:.:.,.
KMT2C_chr15_6020392_6062903	35199	svim.INS.635	T	TTTGAATCAATTACATAGCAATCCATTACATTCGAGTCTGTTCTATTCCGTTCCATTCGATTTCGTACCAA	1	PASS	SVTYPE=INS;END=35199;SVLEN=70;SUPPORT=1;STD_SPAN=.;STD_POS=.	GT:DP:AD	./.:.:.,.
KMT2C_chr15_6020392_6062903	35272	svim.DEL.444	CAGTCCATTCAATTCCATTCTATTCGATTCCATTCAATTCAATTCCATTACATTCGACTCCATTTCATTAGTGTCCATTGCAATCCATTCCATTCCATTTCTTTATGTTCTATTCCATTCCGTTCGATTCCATTTTATTCC	C	3	hom_ref	SVTYPE=DEL;END=35412;SVLEN=-140;SUPPORT=3;STD_SPAN=17.04;STD_POS=36.48	GT:DP:AD	0/0:493:490,3
KMT2C_chr15_6020392_6062903	35585	svim.DEL.445	TTGTTTACATTCCATTGAATTCCAATCCAGTTGAATCAATTACATTGCAGTCCATTACATTCGAGTCTGTTCTATC	T	2	PASS	SVTYPE=DEL;END=35660;SVLEN=-75;SUPPORT=2;STD_SPAN=.;STD_POS=.	GT:DP:AD	./.:.:.,.
KMT2C_chr15_6020392_6062903	35723	svim.BND.69	N	]chr13:61050564]N	1	PASS	SVTYPE=BND;SUPPORT=1;STD_POS1=.;STD_POS2=.	GT:DP:AD	./.:.:.,.
KMT2C_chr15_6020392_6062903	35882	svim.INS.636	T	TGTTCTACTCGACTCCAATACATTCAATTCCATTCCATCCGATTCCATTACATTCTTTTCATTTCTTATCCATTTCAAGCCCCATTCCATTCCATTCCATTCCATTCCACTCGTTTCCTTACCATTCGAGTCCATTCCACTCCTGTCCATTCCATTCGAATCCATTTCACTCCAGTCCATTCCATTCGAATCC	1	PASS	SVTYPE=INS;END=35882;SVLEN=192;SUPPORT=1;STD_SPAN=.;STD_POS=.	GT:DP:AD	./.:.:.,.
KMT2C_chr15_6020392_6062903	36201	svim.BND.70	N	[chr6:153796328[N	1	PASS	SVTYPE=BND;SUPPORT=1;STD_POS1=.;STD_POS2=.	GT:DP:AD	./.:.:.,.
KMT2C_chr15_6020392_6062903	36303	svim.DEL.446	GTTCGAATCCCTATTCCATTCCATTTTGTTCCAGTCCATTCCATTTGAGTCCATTCCATGCCAATCCATTCCATTCGATTCCATTCCAATTGATTCCATTGCACTCGAATCCAGTGCGTTCCATTCCATTGCTTTCCATTCGATTCCATTCCATTGCATTACATTCCATTCCATTTGATTACATTCCATTAAATTCCATTAATTTCGAATCAATTACATTGCAATCCATTGCATTCGAGTTCTATTCCAGTCCATTGCATTCCGGCGCATTCCGTTCCATTCCATTCCATTCGATTCCATTCCATTCGAATCCATTGCATTGCAATGCTTTACATTCGAGTCCGTTTTATTCCAGTCCAATCCATTCCGGTCCATTCCGTTCGATTCC	G	1	PASS	SVTYPE=DEL;END=36690;SVLEN=-387;SUPPORT=1;STD_SPAN=.;STD_POS=.	GT:DP:AD	./.:.:.,.
KMT2C_chr15_6020392_6062903	36423	svim.BND.71	N	[chr13:77596483[N	1	PASS	SVTYPE=BND;SUPPORT=1;STD_POS1=.;STD_POS2=.	GT:DP:AD	./.:.:.,.
KMT2C_chr15_6020392_6062903	36863	svim.DEL.447	GTCACCCCATTCATTTCTATTCCATTAGAGTCCATGTCATTCGAGT	G	1	PASS	SVTYPE=DEL;END=36908;SVLEN=-45;SUPPORT=1;STD_SPAN=.;STD_POS=.	GT:DP:AD	./.:.:.,.
KMT2C_chr15_6020392_6062903	36941	svim.INS.637	A	ATTCCATTCCACTCCATTCCATTCGTTGCCGTTCCATTCAATTCTATTATATTCCACTCCATTTAC	17	hom_ref	SVTYPE=INS;END=36941;SVLEN=65;SUPPORT=14;STD_SPAN=12.18;STD_POS=6.82	GT:DP:AD	0/0:512:498,14
KMT2C_chr15_6020392_6062903	37734	svim.DEL.448	AATTCCATTCCATTCCATTCCCTTCCATTCCATTCCATTTGATATCAATCCATTCG	A	1	PASS	SVTYPE=DEL;END=37789;SVLEN=-55;SUPPORT=1;STD_SPAN=.;STD_POS=.	GT:DP:AD	./.:.:.,.
KMT2C_chr15_6020392_6062903	38039	svim.BND.72	N	]chr15:46061138]N	1	PASS	SVTYPE=BND;SUPPORT=1;STD_POS1=.;STD_POS2=.	GT:DP:AD	./.:.:.,.
KMT2C_chr15_6020392_6062903	38220	svim.DEL.449	ATTCCATTCTATTGGGTACCATTCCATATTGTTCCATTCGATTCCATTCGAATCCATTCCATTCCAGTCCATTCCATTGGATTCCATTCCATTCCTTTCAATTCCATTCCATTCCT	A	1	PASS	SVTYPE=DEL;END=38335;SVLEN=-115;SUPPORT=1;STD_SPAN=.;STD_POS=.	GT:DP:AD	./.:.:.,.
KMT2C_chr15_6020392_6062903	38453	svim.BND.73	N	]chr10:10408926]N	1	PASS	SVTYPE=BND;SUPPORT=1;STD_POS1=.;STD_POS2=.	GT:DP:AD	./.:.:.,.
KMT2C_chr15_6020392_6062903	39041	svim.INS.638	T	TTCCATTCGAGTGCATTCCATTCCGTTCCATTTCTTTCCGTTCTGTACGATTCCTACCGTTCGATTTCATTTTGTTCCAGTCCATTCCTTTCGCG	3	hom_ref	SVTYPE=INS;END=39041;SVLEN=94;SUPPORT=3;STD_SPAN=12.12;STD_POS=2.6	GT:DP:AD	0/0:497:494,3
KMT2C_chr15_6020392_6062903	39085	svim.INS.639	A	ATTCCACTTCGTTCCATTTCATTGCATTCCATTCTATTCAACTCTATTGCCTTCCATTCCATTCCATTCGATTACATTCCATGCGATTCCATTCGAAATCGAATCAATTACATTGCAATCCATTACTATTGAGTCCGTTTT	8	hom_ref	SVTYPE=INS;END=39085;SVLEN=140;SUPPORT=7;STD_SPAN=11.1;STD_POS=13.56	GT:DP:AD	0/0:501:494,7
KMT2C_chr15_6020392_6062903	39851	svim.BND.74	N	[chr10:14800466[N	1	PASS	SVTYPE=BND;SUPPORT=1;STD_POS1=.;STD_POS2=.	GT:DP:AD	./.:.:.,.
KMT2C_chr15_6020392_6062903	39864	svim.INS.640	C	CATTCTATTACATTCCATTGCATTCCATTCCATTCCATTTGATTGCATTCCATTCAATTCCATTAATTTCGAATCAATTACATTGCAATCCATTGCATTCGAGTTCTATTCCAGTCCATTGCAATCCGGCGCATGCCGTTCCAACCCATTCCATTCGCTTTT	1	PASS	SVTYPE=INS;END=39864;SVLEN=161;SUPPORT=1;STD_SPAN=.;STD_POS=.	GT:DP:AD	./.:.:.,.
KMT2C_chr15_6020392_6062903	40257	svim.DEL.450	ATTCAATTCCATTGCAATCGATTCCATTCGATGTCACTCCATTCATTTCTATTCCATTAGCGTCCATGTCATTCGAGTCCATTCCATTCTATTCTATTCCACTCC	A	1	PASS	SVTYPE=DEL;END=40361;SVLEN=-104;SUPPORT=1;STD_SPAN=.;STD_POS=.	GT:DP:AD	./.:.:.,.
KMT2C_chr15_6020392_6062903	40431	svim.INS.641	A	AATTCCATTCCATTCAATTCTATTATATTCCACTCCATTTAATTCC	1	PASS	SVTYPE=INS;END=40431;SVLEN=45;SUPPORT=1;STD_SPAN=.;STD_POS=.	GT:DP:AD	./.:.:.,.
KMT2C_chr15_6020392_6062903	41562	svim.INS.642	T	TTCCATTACACTCCATTCCATTTGTGTCCACTGCATTCCATTCCACTCCATTCCATATTAA	1	PASS	SVTYPE=INS;END=41562;SVLEN=60;SUPPORT=1;STD_SPAN=.;STD_POS=.	GT:DP:AD	./.:.:.,.
KMT2C_chr15_6020392_6062903	41616	svim.BND.75	N	N[chr19:39985844[	1	PASS	SVTYPE=BND;SUPPORT=1;STD_POS1=.;STD_POS2=.	GT:DP:AD	./.:.:.,.
KMT2C_chr15_6020392_6062903	41963	svim.BND.76	N	N[chr7:61009746[	1	PASS	SVTYPE=BND;SUPPORT=1;STD_POS1=.;STD_POS2=.	GT:DP:AD	./.:.:.,.
KMT2C_chr15_6020392_6062903	42031	svim.BND.77	N	N]chr15:42821353]	1	PASS	SVTYPE=BND;SUPPORT=1;STD_POS1=.;STD_POS2=.	GT:DP:AD	./.:.:.,.
KMT2C_chr15_6020392_6062903	42213	svim.BND.78	N	N[chr16:61965525[	1	PASS	SVTYPE=BND;SUPPORT=1;STD_POS1=.;STD_POS2=.	GT:DP:AD	./.:.:.,.
KMT2C_chr21_7687010_7731520	1	svim.DUP_TANDEM.3	N	<DUP:TANDEM>	1	PASS	SVTYPE=DUP:TANDEM;END=9776;SVLEN=9776;SUPPORT=1;STD_SPAN=.;STD_POS=.	GT:CN:DP:AD	./.:2:.:.,.
KMT2C_chr21_7687010_7731520	1	svim.DUP_TANDEM.4	N	<DUP:TANDEM>	1	not_fully_covered	SVTYPE=DUP:TANDEM;END=30841;SVLEN=30841;SUPPORT=1;STD_SPAN=.;STD_POS=.	GT:CN:DP:AD	./.:2:.:.,.
KMT2C_chr21_7687010_7731520	3	svim.DUP_TANDEM.5	N	<DUP:TANDEM>	1	PASS	SVTYPE=DUP:TANDEM;END=7642;SVLEN=7640;SUPPORT=1;STD_SPAN=.;STD_POS=.	GT:CN:DP:AD	./.:2:.:.,.
KMT2C_chr21_7687010_7731520	180	svim.INS.643	T	TGGAATGGAATGGAATCAACCCCAGTGGAATGGATTGGATG	2	PASS	SVTYPE=INS;END=180;SVLEN=42;SUPPORT=2;STD_SPAN=3.54;STD_POS=1.77	GT:DP:AD	./.:.:.,.
KMT2C_chr21_7687010_7731520	372	svim.INS.644	G	GAATGGAATGGAATCAACTAGAGTGGAAAGGAATGGAAAGGAATGGAATGGAATGGAATGGAGTGT	1	PASS	SVTYPE=INS;END=372;SVLEN=65;SUPPORT=1;STD_SPAN=.;STD_POS=.	GT:DP:AD	./.:.:.,.
KMT2C_chr21_7687010_7731520	447	svim.INS.645	G	GAATGGAATGGAATGGAATGGAATGGAATGGAATCGAATGGAATGT	3	hom_ref	SVTYPE=INS;END=447;SVLEN=45;SUPPORT=3;STD_SPAN=2.0;STD_POS=6.66	GT:DP:AD	0/0:73:70,3
KMT2C_chr21_7687010_7731520	830	svim.INS.646	T	TGGAATGGAATGGAATCAACTCGAGTGGAATGGAATGGAATGGATTGTAATGGCATGGAACGGAATGGAATGGAGTGGAATCAACCCGAGAGGAATGGAATGGAATGGAATGGAATGGAATGGAATGGATAATAATGGAATGGAATGGAATCAATCCGGCTGGAATGGAATGGAATGGAATGCAATGGAATGAAATGGAATCAACTCGAGTGGAATGAAATGTAACGTAATGTAATGTAATGGAATGGAATGGAACGGAATAGAATGGAATCAATTCGAGTGCAATATAATGGTATAGAATGGAATGGAATGGAATGGAATGGAATGGAATGGAATCAACCAGAGTGGAATGGAATGGAATGGAATGGAATGGAATGGAATGGACTGTAACGGCATGGAATGCAATGGAATGGAGTGGAATCAACCCGAGTGGAATGGAATGGAATGGACTGTAACGGCATGGAACGGAATGGAATGGAGTGGAATCAAACCGAGA	2	PASS	SVTYPE=INS;END=830;SVLEN=494;SUPPORT=2;STD_SPAN=0.71;STD_POS=0.35	GT:DP:AD	./.:.:.,.
KMT2C_chr21_7687010_7731520	835	svim.INS.647	T	TGGAATGGAATCAACTCGAATGGAATGAAATGTAATGTAATGGAATGGTAATGGAAC	1	PASS	SVTYPE=INS;END=835;SVLEN=56;SUPPORT=1;STD_SPAN=.;STD_POS=.	GT:DP:AD	./.:.:.,.
KMT2C_chr21_7687010_7731520	948	svim.INS.648	A	AATGGAATGGAATGGAATAGAATGGAATGGAATGGAACCGAATGGAATGGAATGGAACGGAAGGGAATGG	2	PASS	SVTYPE=INS;END=948;SVLEN=69;SUPPORT=2;STD_SPAN=.;STD_POS=.	GT:DP:AD	./.:.:.,.
KMT2C_chr21_7687010_7731520	1205	svim.DEL.451	TGGAATGGAATGGAATTCAATGGAATGGAATGGACAGGAATGGAATGGAATGGAGTGGAATGGACTAGAATGGAATGGAAAGGAATGAAATCAACCCGATTGGAATGGAATGGAATGCAATGGAATGGAATGGAATCAACTGGAAAGGAATCAAATGGAACGGAATGGAATAGAATGGAATGGATTGGAATGGAATGGAATGGATTCAACCCGAGTGGAATGGAATGGAATAGAATGGAATAAACACGAGTGGAATGGAATGGAATGGAATGGAATGGAATCAACTCGAGTGGAATGAAATGTAATGTAATGGAATGGAATGGAATTGAATGGAATAAACACGAGTGGAATGGAATGGAATGGAATGGAATGGAATGGAATGGAATAGAATGGAGTCAATTCAAGTGCAATGGAATGGTATAAAATGGAATCGAATGGAATGGAATAAACCAGAGTGGAATGGAATGGAAAGGTATAGAATGGAATGGAATGGAATGGAATGGAACGGAATGGAATGGAATGGAATGGAATGTAACGGCATGGAATGGAATGGAATGGAATGGAATGGAATGGAATGGAATGGAATGGAACGGCATGCAATGGAATGGAATGGAGTGGAATAAACACGAGTGGAATGGAATGGAATGGAATGGACTGGAATGGAAA	T	1	PASS	SVTYPE=DEL;END=1870;SVLEN=-665;SUPPORT=1;STD_SPAN=.;STD_POS=.	GT:DP:AD	./.:.:.,.
KMT2C_chr21_7687010_7731520	1629	svim.DEL.452	ATGGAATCGAATGGAATGGAATAAACCAGAGTGGAATGGAATGGAAAGGTATAGAATGGA	A	4	hom_ref	SVTYPE=DEL;END=1688;SVLEN=-59;SUPPORT=4;STD_SPAN=11.27;STD_POS=2.06	GT:DP:AD	0/0:93:89,4
KMT2C_chr21_7687010_7731520	1859	svim.INS.649	C	CTGGAATCAACCCGAGTGCAATGGAATGGAATGGAATGGAATGGAATGGAGTGAAATAAACTCGAGTGGAATGGAATGGAATGGAATAGAATGGAA	1	PASS	SVTYPE=INS;END=1859;SVLEN=95;SUPPORT=1;STD_SPAN=.;STD_POS=.	GT:DP:AD	./.:.:.,.
KMT2C_chr21_7687010_7731520	1859	svim.DEL.453	CTGGAATGGAAAGGAATGGAAGAAAATGGAATGGAATCAACACGAGTGCAAAGGAATGGAATGGAAAGGAATGGAATGGAATGGAAAGGAATGGAATGCAATGGAATGCAGTGTTATGGAATGGAATCAACCCGAGTGGAATGGAATGGAATGGAATGGAATGGAGTGGAATGGAATGGAA	C	1	PASS	SVTYPE=DEL;END=2039;SVLEN=-180;SUPPORT=1;STD_SPAN=.;STD_POS=.	GT:DP:AD	./.:.:.,.
KMT2C_chr21_7687010_7731520	2773	svim.DEL.454	ATGGAATGGAATGCAATGGAATGAAATGGAATCAACTCGAGTGGATTGAAATGTAACGTAATGTAATGGAATGGAATGGAATGGAATGGAATGCAATGGAATGGAATCAATTCGAGTGCAATATAATGGTATAGAATGGAATGGAATAGAATGGAATGGAATGGAATGGAATCAACCAGAG	A	1	PASS	SVTYPE=DEL;END=2953;SVLEN=-180;SUPPORT=1;STD_SPAN=.;STD_POS=.	GT:DP:AD	./.:.:.,.
KMT2C_chr21_7687010_7731520	2845	svim.INS.650	G	GGAATGGAATGGAATGGAATAGAATGGAATCAATTCGAGTGTAATATAACGGTATA	1	PASS	SVTYPE=INS;END=2845;SVLEN=55;SUPPORT=1;STD_SPAN=.;STD_POS=.	GT:DP:AD	./.:.:.,.
KMT2C_chr21_7687010_7731520	3514	svim.DEL.455	GAGTGGAATGGAATGGAATGGAATGGAAGAGAATGGAATGGAATCAACTCGAGTGGAAAGGAATGGAATGGAAAGGAATGGAATGGAATGGAAAGGAATGGAATGCAATGGAATGCAGTGTTATGTAATGGAATCAACCCGAGTGGAATGGAATGGAATGGAATGGAATGGAATGGAATGCAATGGAATGGACAGGAGTGGAATGGAATGGAATTCAATGGAATGGAATGGACAGGAATGGAATGGAATGGAATGGAATGGAGTGGAATGGACTAGAATGGAATGGAATGGAATGAAATCAACCCGATTGGAATGGAATGGAATGCAATGGAATGGAATGGAATCAACTGGAAAGGAATCAAATGGAACGGAATGGAATGGAATGGAATGGAATGGAATGGAATGGAATGGAATGGAATCAACCCT	G	1	PASS	SVTYPE=DEL;END=3939;SVLEN=-425;SUPPORT=1;STD_SPAN=.;STD_POS=.	GT:DP:AD	./.:.:.,.
KMT2C_chr21_7687010_7731520	3814	svim.INS.651	A	AGGAATGGAATGGAATGGAATGGAATGGAATGGAATGGAGTGGAAGGGACTAGAATGGAATGGAATGGAATGAAATCAACCCGATGGGAATGGAATGGAATGCAATGGAATTGAATGGAATCAACTGGAAAGGAATCAAATGGAACGGAATGGAATTGAATGGAATGGATTGGAATGGAATGGAATGAATCAAACCTAGTAGAATGTAATGGAAAGAATGGAATGTACAGGAATGGAATGGAATGGAATGAATTTAATGAATGGAATGGAATGGAATAGAATTTAATAGAAT	2	PASS	SVTYPE=INS;END=3814;SVLEN=293;SUPPORT=2;STD_SPAN=2.12;STD_POS=96.52	GT:DP:AD	./.:.:.,.
KMT2C_chr21_7687010_7731520	3933	svim.DEL.456	CAACCCTAGTGGAATGGAATGGAATGAAATCAAACTGAGTGGAATGGAAGGGAATGGAATGCAATGGAATGTAATGGAGTGGAAGGCATTTGAATCAACTGGAATGGAATGGAAAGGAATGGAATGGAAT	C	1	PASS	SVTYPE=DEL;END=4062;SVLEN=-129;SUPPORT=1;STD_SPAN=.;STD_POS=.	GT:DP:AD	./.:.:.,.
KMT2C_chr21_7687010_7731520	4157	svim.INS.652	T	TGGAATGGAATGGACTGTAACGGCATGGAATGCAATGGAATGGAGTGGAATCAACCCGAGTGGAATGGAATGGAATGGACTGTAACGGCATGGAACGGAATGGAATGGAGTGGAATCAAACCGAGAGGAATGGAATGGAATGGAATGGAATGGAATAGAATGGAATCAATTCGAATGCAATGTAATGGTATAGA	1	PASS	SVTYPE=INS;END=4157;SVLEN=193;SUPPORT=1;STD_SPAN=.;STD_POS=.	GT:DP:AD	./.:.:.,.
KMT2C_chr21_7687010_7731520	4764	svim.INS.653	A	AACTGGAATGGAATGGAAGGGAATGGAATGCAATGGAATGTAATGGAGTGGAAGGCATTTGAATCAACTGGAATGGAATGGAATGG	3	hom_ref	SVTYPE=INS;END=4764;SVLEN=85;SUPPORT=3;STD_SPAN=.;STD_POS=.	GT:DP:AD	0/0:143:140,3
KMT2C_chr21_7687010_7731520	5936	svim.INS.654	A	ATGGAATGGAATGGAATGGAATGGAATGGAATGGAATGGAATATAT	1	PASS	SVTYPE=INS;END=5936;SVLEN=45;SUPPORT=1;STD_SPAN=.;STD_POS=.	GT:DP:AD	./.:.:.,.
KMT2C_chr21_7687010_7731520	6283	svim.INS.655	G	GGAATGGAATGGAATGGCATGGAATGCAATGAAATCAACTACAATGGAATGGAATGGAATGGAATGAACAGGAATGGAATGGAACGGAATGGAATGGAATGGAATGGAATGGAATGGAGTGGAATGGAATGGAATGGATTGGAATCAAACTGATTCCAATGCAACGGAATGGAATGGAATGGAATGGAAAGAAATCAACCCGAATGGAATGCATTGGAATA	1	PASS	SVTYPE=INS;END=6283;SVLEN=220;SUPPORT=1;STD_SPAN=.;STD_POS=.	GT:DP:AD	./.:.:.,.
KMT2C_chr21_7687010_7731520	6794	svim.INS.656	C	CAATGGAATGGAATGGAATCAACTGGAAAGGAATCAAATGGAACGGAATTGAATGGAATGGAATGG	1	PASS	SVTYPE=INS;END=6794;SVLEN=65;SUPPORT=1;STD_SPAN=.;STD_POS=.	GT:DP:AD	./.:.:.,.
KMT2C_chr21_7687010_7731520	6931	svim.DUP_TANDEM.6	N	<DUP:TANDEM>	1	PASS	SVTYPE=DUP:TANDEM;END=7642;SVLEN=712;SUPPORT=1;STD_SPAN=.;STD_POS=.	GT:CN:DP:AD	./.:2:.:.,.
KMT2C_chr21_7687010_7731520	7239	svim.DUP_TANDEM.7	N	<DUP:TANDEM>	1	PASS	SVTYPE=DUP:TANDEM;END=7642;SVLEN=404;SUPPORT=1;STD_SPAN=.;STD_POS=.	GT:CN:DP:AD	./.:2:.:.,.
KMT2C_chr21_7687010_7731520	7273	svim.DEL.457	GGATTCAACCCGAGTGGAATGGAGTGGATTGAACTGTAACGGCATGGAATGGAATGGAATGGAGTGGAATAAACAAGAGTGGAATGGAATGGAATAGAATGGAATGGAATGGAATGGAGTGA	G	1	PASS	SVTYPE=DEL;END=7394;SVLEN=-121;SUPPORT=1;STD_SPAN=.;STD_POS=.	GT:DP:AD	./.:.:.,.
KMT2C_chr21_7687010_7731520	7354	svim.INS.657	G	GAATGGAATGGAATGGAATGGACTGGAATCAACCCGAGTGC	5	hom_ref	SVTYPE=INS;END=7354;SVLEN=40;SUPPORT=4;STD_SPAN=.;STD_POS=.	GT:DP:AD	0/0:148:144,4
KMT2C_chr21_7687010_7731520	7582	svim.INS.658	T	TGGAATGGAATGGAATGGAATGGAATGGAATAGGAATGGAATGGACA	5	hom_ref	SVTYPE=INS;END=7582;SVLEN=46;SUPPORT=5;STD_SPAN=3.56;STD_POS=26.7	GT:DP:AD	0/0:148:143,5
KMT2C_chr21_7687010_7731520	7957	svim.DEL.458	GGAATCAACCCGATTGGAGTCAAATGAAATGGAATGGAAATGAATGGAATA	G	1	PASS	SVTYPE=DEL;END=8007;SVLEN=-50;SUPPORT=1;STD_SPAN=.;STD_POS=.	GT:DP:AD	./.:.:.,.
KMT2C_chr21_7687010_7731520	8153	svim.INS.659	G	GCGGCATGGAATGGAATGGAATGGAATGGAATGGAACGGCATGCAATGGAATGGAATGGAGTGGAT	2	PASS	SVTYPE=INS;END=8153;SVLEN=63;SUPPORT=2;STD_SPAN=3.54;STD_POS=9.55	GT:DP:AD	./.:.:.,.
KMT2C_chr21_7687010_7731520	8257	svim.DUP_TANDEM.8	N	<DUP:TANDEM>	1	PASS	SVTYPE=DUP:TANDEM;END=8488;SVLEN=232;SUPPORT=1;STD_SPAN=.;STD_POS=.	GT:CN:DP:AD	./.:2:.:.,.
KMT2C_chr21_7687010_7731520	8508	svim.DEL.459	GAATGGAATCAACTAGAGTGGAAACGAATGGAAAGGAATGGAATGGAATGGAATGGAGTGTAATGGAATGGAATGGAATGGAATGGAATGGAATGGAATGGAATGGCATGGAATGGAATGGAGTGGAATCAACCAGAGTGGAATGGAGTGCAATGGACTGTAACGGCATGGAATGGAATG	G	2	PASS	SVTYPE=DEL;END=8687;SVLEN=-179;SUPPORT=2;STD_SPAN=19.8;STD_POS=185.26	GT:DP:AD	./.:.:.,.
KMT2C_chr21_7687010_7731520	8674	svim.DEL.460	CATGGAATGGAATGGAATGGAGTGGAATAAACACGAGTGGA	C	1	PASS	SVTYPE=DEL;END=8714;SVLEN=-40;SUPPORT=1;STD_SPAN=.;STD_POS=.	GT:DP:AD	./.:.:.,.
KMT2C_chr21_7687010_7731520	8762	svim.INS.660	C	CATTATAATGGAATGGAATGGAATCAATCTGGGTGGAATGGAATGGAATGGAATGGATTATAATGGAATGGAATGGAATCAATCGGGTGGAGTGGAATTGAATGGAATGGAATGGAATGGAATGGAATGGATTGGAATTCAATGT	2	PASS	SVTYPE=INS;END=8762;SVLEN=157;SUPPORT=2;STD_SPAN=18.38;STD_POS=27.58	GT:DP:AD	./.:.:.,.
KMT2C_chr21_7687010_7731520	8831	svim.INS.661	T	TGGAAGAGAATGGAATGGAATCAACTCGAGTGGAAGAAATGGAATGGAAAGGAATGGAATGGAATGGAAAGGAATGGAATGCAATGGAATGCAGTGTTATGGAATGGAATCAACCCGAGTGGAATGGAATGGAATGGAACGGAACGGAACGGAATGGAATGGAATGGAATGGAATGGCATGGAATGGAATGGAATGGAATGGAATGGAATGGAATGGAATATAACGCATGCAATGGAATGGAATAGAGTGGATTCAACCCGAGTGGAATGGAGTGGATTGGACTGTAACGGCATGGAATGGAATGGAATGGAGTGGAATAAACACGAGTGGAATGGAATGGAATGGAATGGACTGGAATCAACCCGAGTGCAATGGAATGGAATGGAATGGAATGGAATGGAATGGAATGGAATGGAGTGAAATAAACTCGAGTGGAATGGAATGGAATGGAATAGAATGGAATGGAATGGAAA	1	PASS	SVTYPE=INS;END=8831;SVLEN=473;SUPPORT=1;STD_SPAN=.;STD_POS=.	GT:DP:AD	./.:.:.,.
KMT2C_chr21_7687010_7731520	9145	svim.INS.662	A	ATGGAATAGAATGGAATGGAATGGAATGAAATAAACACGAGTGGAATGGAATGGAATGGAATGGAAGAAAATGGATGGAATCAACTGGAG	1	PASS	SVTYPE=INS;END=9145;SVLEN=89;SUPPORT=1;STD_SPAN=.;STD_POS=.	GT:DP:AD	./.:.:.,.
KMT2C_chr21_7687010_7731520	9187	svim.INS.663	G	GGCATGGAATGGAATGGAATGGAGTGGAATCAACCCGAGTGGAATGGAGTGGAATGGACTGTAATGGAATGGAATGGAATGGAGTGGAATAAACACAAGTGGAAAGGAATGGAATGGAATCAAACTGAGTGGAATGGAATGGAAAGGAATGGAAAGGAATGGAATGGAATGGAATGTAACA	4	hom_ref	SVTYPE=INS;END=9187;SVLEN=180;SUPPORT=4;STD_SPAN=1.5;STD_POS=43.26	GT:DP:AD	0/0:148:144,4
KMT2C_chr21_7687010_7731520	9222	svim.INS.664	C	CGATTGGAATGGAATGGAATGCAGTGGAATGGAATGGAATCAACTGGAAAGGAATCAAATGGAACGGAATG	1	PASS	SVTYPE=INS;END=9222;SVLEN=70;SUPPORT=1;STD_SPAN=.;STD_POS=.	GT:DP:AD	./.:.:.,.
KMT2C_chr21_7687010_7731520	9292	svim.DEL.461	GGAATGGAATGGAATCAAACTGAGTGGAATGGAATGGAATGGAAAGCAATGGAATGTAATGCAGTGGAAGGCATTAGAATCAACTGGAATGGAATGGAGTGGAATGGAATGTAATCAACGCCAGTGGAATGGATTTTAATAGAATGGATAATAATGGAATGGAAGGGAATCAATCCGGGTGGA	G	2	PASS	SVTYPE=DEL;END=9474;SVLEN=-182;SUPPORT=2;STD_SPAN=17.68;STD_POS=51.27	GT:DP:AD	./.:.:.,.
KMT2C_chr21_7687010_7731520	9443	svim.INS.665	T	TGGAATCAACTGGAAAGGAATCAAATGGAACGGAATGGAATGAAATGGAATGGACTGG	1	PASS	SVTYPE=INS;END=9443;SVLEN=57;SUPPORT=1;STD_SPAN=.;STD_POS=.	GT:DP:AD	./.:.:.,.
KMT2C_chr21_7687010_7731520	9443	svim.INS.666	T	TGGAATGGACAGGAATGGAATGGAATGGAATTCAATGGAATGGAATGGACAGGAATGGAATGGAATGGAATGGAATGGAATGGAGTGGAGTGGACTAAAATGGAATGGAATGGAATGAAATCAACGCGATTGGAATGGAATGGAATGCAATGGAATGGAATGGAATCAACTGGAAAGGAATCAAATGAACGGAATGGAATGAAATGGAATGGACTGG	2	PASS	SVTYPE=INS;END=9443;SVLEN=216;SUPPORT=2;STD_SPAN=.;STD_POS=.	GT:DP:AD	./.:.:.,.
KMT2C_chr21_7687010_7731520	9584	svim.DEL.462	ATTCGAGTGCAATATAATGGTATAGAATGGAATGGAATGGAATGGAATGGAATGTAACGGCATGGAATG	A	1	PASS	SVTYPE=DEL;END=9652;SVLEN=-68;SUPPORT=1;STD_SPAN=.;STD_POS=.	GT:DP:AD	./.:.:.,.
KMT2C_chr21_7687010_7731520	9702	svim.INS.667	G	GGATTCAACACGAGTGGAATGGAGTGCATTGGACTGTAACGGCATGGAATGGAATGGAATGGAGT	1	PASS	SVTYPE=INS;END=9702;SVLEN=64;SUPPORT=1;STD_SPAN=.;STD_POS=.	GT:DP:AD	./.:.:.,.
KMT2C_chr21_7687010_7731520	9740	svim.INS.668	C	CTGGAATCAACCAGAGTGCAATGGAATGGAATAGAATGGAATGGAATGGAATGAAATAAACACGAGTGGAA	1	PASS	SVTYPE=INS;END=9740;SVLEN=70;SUPPORT=1;STD_SPAN=.;STD_POS=.	GT:DP:AD	./.:.:.,.
KMT2C_chr21_7687010_7731520	9926	svim.DEL.463	TGCAATGGAATGGACAGGAATGGAATGGAATGGAATGGAACGGAATGGAATGGAATGGAATGGAGTGGAATGGACTAGAATGGAATGGAATGGAAGGAAATCAACCCTATTGGAATGGAATGGAATGC	T	2	PASS	SVTYPE=DEL;END=10053;SVLEN=-127;SUPPORT=2;STD_SPAN=2.83;STD_POS=253.14	GT:DP:AD	./.:.:.,.
KMT2C_chr21_7687010_7731520	10181	svim.INS.669	G	GGAATGGAATGGAATGGAATGGAATTTAATGGAATGGAATGGAATTTAATA	1	PASS	SVTYPE=INS;END=10181;SVLEN=50;SUPPORT=1;STD_SPAN=.;STD_POS=.	GT:DP:AD	./.:.:.,.
KMT2C_chr21_7687010_7731520	10504	svim.DEL.464	GTGGAATGGAATGGAATGGAATGCAATGGAATGTAATGCAGTGGAAGGCATTAGAATCAACTGGAATGGAATGCAGTGGAATGGAATGGAATC	G	6	hom_ref	SVTYPE=DEL;END=10596;SVLEN=-92;SUPPORT=5;STD_SPAN=24.92;STD_POS=4.01	GT:DP:AD	0/0:149:144,5
KMT2C_chr21_7687010_7731520	10524	svim.INS.670	A	ATGGATGGAATGGAATGGAATGGAACGGAACGGAAAAAACCTCTGTGGAATGGAATGGAATGGAATGGATTATAATGGAATGGAATGGAATCAATCCAGG	1	PASS	SVTYPE=INS;END=10524;SVLEN=99;SUPPORT=1;STD_SPAN=.;STD_POS=.	GT:DP:AD	./.:.:.,.
KMT2C_chr21_7687010_7731520	10544	svim.INS.671	G	GGAATGCAATGGAATGTAATGGAATGGAATGGAATGGAGTGGAATGCACTAGAATGGAA	1	PASS	SVTYPE=INS;END=10544;SVLEN=58;SUPPORT=1;STD_SPAN=.;STD_POS=.	GT:DP:AD	./.:.:.,.
KMT2C_chr21_7687010_7731520	10609	svim.INS.672	A	ATGGAATGGAATGGAATCAAACTGAGTGGAAAGGAATGGAATGGAATGGAATGGAATGGAATGGAATGCAATGGAATGGAATGGAATCAACCACAG	1	PASS	SVTYPE=INS;END=10609;SVLEN=95;SUPPORT=1;STD_SPAN=.;STD_POS=.	GT:DP:AD	./.:.:.,.
KMT2C_chr21_7687010_7731520	10784	svim.DEL.465	GTGCAATATAATGGTATAGAATGGAATGGAATAGAATGGAATGGAATGGAATGGAATCAACCAGAGTGGAATGGAATGGAATGGAATGGAA	G	1	PASS	SVTYPE=DEL;END=10874;SVLEN=-90;SUPPORT=1;STD_SPAN=.;STD_POS=.	GT:DP:AD	./.:.:.,.
KMT2C_chr21_7687010_7731520	10813	svim.INS.673	A	AATGGAATGGAATCAACTAGAGTGGAAACGAATGGAAAGGAATGGAATGGAATGGAACGGAGTGTAATGGGATGGAATGGAATGGAATGGAATGGAATGGAATGGAATGGAATAGAATGGAGTCAATTCAAGTGCAATGGAATGGT	1	PASS	SVTYPE=INS;END=10813;SVLEN=145;SUPPORT=1;STD_SPAN=.;STD_POS=.	GT:DP:AD	./.:.:.,.
KMT2C_chr21_7687010_7731520	10872	svim.DEL.466	GAATGGAATGGAATGGAATGGAATGGAACGGCATGGAATGG	G	2	PASS	SVTYPE=DEL;END=10912;SVLEN=-40;SUPPORT=2;STD_SPAN=.;STD_POS=149.91	GT:DP:AD	./.:.:.,.
KMT2C_chr21_7687010_7731520	11057	svim.INS.674	G	GAATGGAATGGAATGGAATGGACTGGAATCAACCCGAGTGC	3	hom_ref	SVTYPE=INS;END=11057;SVLEN=40;SUPPORT=3;STD_SPAN=.;STD_POS=.	GT:DP:AD	0/0:144:141,3
KMT2C_chr21_7687010_7731520	11116	svim.INS.675	G	GTAATGGTATAGAATGGAATGGAATGGAATGGAATCAACCA	1	PASS	SVTYPE=INS;END=11116;SVLEN=40;SUPPORT=1;STD_SPAN=.;STD_POS=.	GT:DP:AD	./.:.:.,.
KMT2C_chr21_7687010_7731520	11204	svim.INS.676	A	ATGGATTATAATGGAATGGAATGGAATCAATCCGGGTGGAG	1	PASS	SVTYPE=INS;END=11204;SVLEN=40;SUPPORT=1;STD_SPAN=.;STD_POS=.	GT:DP:AD	./.:.:.,.
KMT2C_chr21_7687010_7731520	11300	svim.INS.677	T	TGGAATGGATTGGAATGGAATGGACAGGAATGGAATGGAATGGAATGGAAC	1	PASS	SVTYPE=INS;END=11300;SVLEN=50;SUPPORT=1;STD_SPAN=.;STD_POS=.	GT:DP:AD	./.:.:.,.
KMT2C_chr21_7687010_7731520	11314	svim.DEL.467	ATGGAATGGAATGGAATGGAATGGAATGGAATGGAATGGAATGGAATGCAATGGAGTGGAA	A	2	PASS	SVTYPE=DEL;END=11374;SVLEN=-60;SUPPORT=2;STD_SPAN=14.14;STD_POS=135.06	GT:DP:AD	./.:.:.,.
KMT2C_chr21_7687010_7731520	11529	svim.INS.678	G	GCATGGAATGGAATGGAATGGAGTGGAATCAACCCGAGTGGAATGGAGTGGAATGGACTGTAATGATCTGGAATGGAATGGAATGGAATGGAGTAGAATAAACACAAGTGGAATGGAATGGAATGGAATGGACTGGAATCAACCAGAGTGCAATGGAATGGAA	1	PASS	SVTYPE=INS;END=11529;SVLEN=162;SUPPORT=1;STD_SPAN=.;STD_POS=.	GT:DP:AD	./.:.:.,.
KMT2C_chr21_7687010_7731520	12062	svim.INS.679	A	AATGGAATGGAATGGAATGGAATGGAATGGACTGTAACGGC	1	PASS	SVTYPE=INS;END=12062;SVLEN=40;SUPPORT=1;STD_SPAN=.;STD_POS=.	GT:DP:AD	./.:.:.,.
KMT2C_chr21_7687010_7731520	12098	svim.DEL.468	GTGGAATGAAATGAAATGTAACGTAATGTAATGTAATGTAATGGAATGGAATGGAATAGAATGGAATCAATTCGAGTGTAATATAACGGTATAGAATGGAATGGAATGGAATGGAATCAACTAGAGTGGAAACGAATGGAAAGGAATGGAATGGAATGGAATGGAGTGTAA	G	1	PASS	SVTYPE=DEL;END=12268;SVLEN=-170;SUPPORT=1;STD_SPAN=.;STD_POS=.	GT:DP:AD	./.:.:.,.
KMT2C_chr21_7687010_7731520	12119	svim.INS.680	C	CGGCATGGAAACGGAATGGAATGGAGTGGAATCAAACCGAGA	1	PASS	SVTYPE=INS;END=12119;SVLEN=41;SUPPORT=1;STD_SPAN=.;STD_POS=.	GT:DP:AD	./.:.:.,.
KMT2C_chr21_7687010_7731520	12314	svim.DEL.469	TGGAATGGAATGGAGTGGAATCAACCAGAGTGGAATGGAGTGCAATGGACTGTAAC	T	1	PASS	SVTYPE=DEL;END=12369;SVLEN=-55;SUPPORT=1;STD_SPAN=.;STD_POS=.	GT:DP:AD	./.:.:.,.
KMT2C_chr21_7687010_7731520	12444	svim.DEL.470	TGGAATGGAATCAACACGAGTGAAATGGAATGGAATAGAATGGAATGAAATAAACACGAGTGGAAAGGAACGGAATGGAATGGAATGGAAGAGAATGGAATGGAATCA	T	3	hom_ref	SVTYPE=DEL;END=12551;SVLEN=-107;SUPPORT=3;STD_SPAN=23.97;STD_POS=13.77	GT:DP:AD	0/0:136:133,3
KMT2C_chr21_7687010_7731520	12482	svim.INS.681	A	AAAGGAATGGAATGGAATGGAAAGGAATGTAATGCAATGGAATGCAGTGTT	1	PASS	SVTYPE=INS;END=12482;SVLEN=50;SUPPORT=1;STD_SPAN=.;STD_POS=.	GT:DP:AD	./.:.:.,.
KMT2C_chr21_7687010_7731520	12654	svim.INS.682	T	TGGAATGGAAAGGAATGGAATGGAATGGAATGGAATGGAATGGAATGCAATGGAATGGACAGGAGTGGAATGGAATGGAATTCAATGGAAAGGAATGGACAGGAA	1	PASS	SVTYPE=INS;END=12654;SVLEN=104;SUPPORT=1;STD_SPAN=.;STD_POS=.	GT:DP:AD	./.:.:.,.
KMT2C_chr21_7687010_7731520	12709	svim.DEL.471	TGGAATGAAATGTAATGTAATGTAATGTAATGGAATGGAATGGAATGGAATGGAATAGAATGGAATCACTTCGAATGCAATGTAATGGTATAGAATGGAATGGAATGGAATGGAATCAACCAGAGTGGAATGGAATGGAAAGCAATGGAAA	T	1	PASS	SVTYPE=DEL;END=12859;SVLEN=-150;SUPPORT=1;STD_SPAN=.;STD_POS=.	GT:DP:AD	./.:.:.,.
KMT2C_chr21_7687010_7731520	12927	svim.INS.683	A	AGTCAAATGAAATGGAATGGAAATGAATGGAGTAGAATGGAATGGAATGGAACGGAAAGGAATGGCATGAACCCGAGTGGAATGGAATGGAATGGAATGGAATGGAATGGAATGGAATGGAATCGAAAGGC	1	PASS	SVTYPE=INS;END=12927;SVLEN=130;SUPPORT=1;STD_SPAN=.;STD_POS=.	GT:DP:AD	./.:.:.,.
KMT2C_chr21_7687010_7731520	12997	svim.DEL.472	AATGGAATCAAACTGAGTGGAATGGAATGGAATGGAAAGCAATGGAATGTAATGCAGTGGAAGGCATTAGAATCAACTGGAATGGAATGGAGTGGAATGGAATGGAATCAACGCCAGTGGAATGGATTGGAATGGAATGGATAATAATGGAATGGAAGGGAATCAATCCGGGTGGAATGGAATGGAATGGAATGCAATGGAATGAAATGGAATAAACTCGAGTGGAATGAAATGTAACGTAATGTAATGTAATGGAATGGAATGGAATGGAATAGAATGGAATCAATTCGAGTGCAATATAATGGT	A	1	PASS	SVTYPE=DEL;END=13302;SVLEN=-305;SUPPORT=1;STD_SPAN=.;STD_POS=.	GT:DP:AD	./.:.:.,.
KMT2C_chr21_7687010_7731520	13028	svim.DEL.473	ATGGAAAGCAATGGAATGTAATGCAGTGGAAGGCATTAGAATCAACTGGAATGGAATGGAGTGGAATGGAATGGAATCAACGCCAGTGGAATGGAT	A	2	PASS	SVTYPE=DEL;END=13123;SVLEN=-95;SUPPORT=2;STD_SPAN=.;STD_POS=.	GT:DP:AD	./.:.:.,.
KMT2C_chr21_7687010_7731520	13325	svim.INS.684	G	GGAATGGAATGGAATGGAATGGAGTGGAATAAACACGAGTGGAATGGAATGGAATGGAATGGACTGGAATGGAAAGGAATGGAAGA	4	hom_ref	SVTYPE=INS;END=13325;SVLEN=85;SUPPORT=4;STD_SPAN=2.5;STD_POS=1.25	GT:DP:AD	0/0:121:117,4
KMT2C_chr21_7687010_7731520	13545	svim.DEL.474	GGAATAGAATGGAATCACTTCGAATGCAATGTAATGGTATA	G	1	PASS	SVTYPE=DEL;END=13585;SVLEN=-40;SUPPORT=1;STD_SPAN=.;STD_POS=.	GT:DP:AD	./.:.:.,.
KMT2C_chr21_7687010_7731520	13665	svim.INS.685	G	GGAATAGAATGGAATCAACCCGATTGGAGTCAAATGAAATGGAATGGAAATGAATGGAATA	1	PASS	SVTYPE=INS;END=13665;SVLEN=60;SUPPORT=1;STD_SPAN=.;STD_POS=.	GT:DP:AD	./.:.:.,.
KMT2C_chr21_7687010_7731520	13730	svim.INS.686	G	GGAAATTAATGGAATAGAATGGAATGGAATGGAACGGAAAGGAATGGAATGAACCCGAGTGGAATGGAATGGAATGGAATGGAATGGAATGGAAAGGCAAGGAATGA	1	PASS	SVTYPE=INS;END=13730;SVLEN=106;SUPPORT=1;STD_SPAN=.;STD_POS=.	GT:DP:AD	./.:.:.,.
KMT2C_chr21_7687010_7731520	13871	svim.DEL.475	GAGTGGAATGGAATGGAATCAACGCCAGTGGAATGGATTGGAATGGAATGGATAATAATGGAATGGAAGGGAATCAATCCGGGTGGAATGGAATGGAATGGAATGCAATGGAATGAAATGGAATAAACTCGAGTGGAATGAAATGTAACGTAATGTAATGTAATGGAATGGAATGGAATGGAATAGAATGGAATCAATTCGAGTGCAATATAATGGTATAGAATGGAATGGAATGGAATGGAATGGAATGGAATCAACCAGAGTGGAATGGAATGGAAAGGAATGGAATGGAATGGAATGGAAAGGAATGGAATGCAATGGAATGCAATGTTATGGAATGGAATCAACCCGAGTTGAATGGAATGGAATGGAATGGAATGCAATGGAATGGAATGGAATCAACTCGAGTGGAATGAAATGTAATGTAATGTAATGTAATGGAATGGAATGGAATGGAATGGAATAGAATGGAATCACTTCGAATGCAATGTAATGGTATAGAATGGAATGGAATGGAATGGAATCAACCAGAGTGGAATGGAATGGAAAGCAATGGAAAGGAATGGAATGGAATGGAATGTAACGGCATGGAATGGAATGGAATGGAGTGGAATCAACCCGAGTGGAATGGAGTGGAATGGACTGT	G	1	PASS	SVTYPE=DEL;END=14516;SVLEN=-645;SUPPORT=1;STD_SPAN=.;STD_POS=.	GT:DP:AD	./.:.:.,.
KMT2C_chr21_7687010_7731520	13975	svim.DEL.476	GCAATGGAATGAAATGGAATAAACTCGAGTGGAATGAAATGTAACGTAATGTAATGTAATGGAATGGAATGGAATGGAATAGAATGGAATCAATTCGAGTGCAATATAATGGTATA	G	1	PASS	SVTYPE=DEL;END=14090;SVLEN=-115;SUPPORT=1;STD_SPAN=.;STD_POS=.	GT:DP:AD	./.:.:.,.
KMT2C_chr21_7687010_7731520	14228	svim.INS.687	A	ATGGAATGGAATGGAAGGGATAATAATAGAATGGAATGGAATAAATCCGGC	1	PASS	SVTYPE=INS;END=14228;SVLEN=50;SUPPORT=1;STD_SPAN=.;STD_POS=.	GT:DP:AD	./.:.:.,.
KMT2C_chr21_7687010_7731520	14455	svim.INS.688	G	GGAATCAACCCGATTGGAGTCAAATGAAATGGAATGAAATGAATGAATA	1	PASS	SVTYPE=INS;END=14455;SVLEN=48;SUPPORT=1;STD_SPAN=.;STD_POS=.	GT:DP:AD	./.:.:.,.
KMT2C_chr21_7687010_7731520	14603	svim.DEL.477	AAGCAATGGAATGTAATGCAGTGGAAGGCATTAGAATCAAC	A	1	PASS	SVTYPE=DEL;END=14643;SVLEN=-40;SUPPORT=1;STD_SPAN=.;STD_POS=.	GT:DP:AD	./.:.:.,.
KMT2C_chr21_7687010_7731520	14790	svim.DEL.478	GGAATGAAATGTAACGTAATGTAATGTAATGGAATGGAATGGAATGGAATAGAATGGAATCAATTCGAGTGCAATATAATGGT	G	2	PASS	SVTYPE=DEL;END=14872;SVLEN=-82;SUPPORT=2;STD_SPAN=10.61;STD_POS=8.84	GT:DP:AD	./.:.:.,.
KMT2C_chr21_7687010_7731520	15080	svim.DEL.479	GTAATGTAATGTAATGGAATGGAATGGAATGGAATGGAATAGAATGGAATCACTTC	G	3	hom_ref	SVTYPE=DEL;END=15135;SVLEN=-55;SUPPORT=3;STD_SPAN=13.23;STD_POS=120.62	GT:DP:AD	0/0:117:114,3
KMT2C_chr21_7687010_7731520	15120	svim.INS.689	A	AAACCTAGTAGAATGGAATGGAAAGAATGGAGTGAACAGGAATG	1	PASS	SVTYPE=INS;END=15120;SVLEN=43;SUPPORT=1;STD_SPAN=.;STD_POS=.	GT:DP:AD	./.:.:.,.
KMT2C_chr21_7687010_7731520	15202	svim.INS.690	A	AATGGAATGGAATGGAATAGAATGTAATGGAATGGAACGGAATGGAACGG	1	PASS	SVTYPE=INS;END=15202;SVLEN=49;SUPPORT=1;STD_SPAN=.;STD_POS=.	GT:DP:AD	./.:.:.,.
KMT2C_chr21_7687010_7731520	15359	svim.INS.691	T	TGGACTGGACATCAACCAGAGTGCAATGGAATGGAATAGAATGGAATGGAATGAATGGAATGAA	2	PASS	SVTYPE=INS;END=15359;SVLEN=64;SUPPORT=2;STD_SPAN=1.41;STD_POS=0.71	GT:DP:AD	./.:.:.,.
KMT2C_chr21_7687010_7731520	15361	svim.DEL.480	AAACTGAGTGGAATGGAATGGAATGGAAAGCAATGGAATGTAATGCAGTGGAAGGCATTAGAATCAACTGGAATGGAATGGAGTGGAATGGAATGGAATCAAAGCCAGTGGAATGGATTGGAATGGAATGGATAATAATGGAATGGAAGGGAATCAATCCGGGTGGAATGGAATGGAATGGAATGCAATGGA	A	2	PASS	SVTYPE=DEL;END=15552;SVLEN=-191;SUPPORT=2;STD_SPAN=2.83;STD_POS=56.57	GT:DP:AD	./.:.:.,.
KMT2C_chr21_7687010_7731520	15427	svim.INS.692	A	ATGGAATGGAATGGAATGGAATGGAATGGAATGGAATGGAATGGAATCAAACTGAGTGGAAAGGAA	2	PASS	SVTYPE=INS;END=15427;SVLEN=87;SUPPORT=2;STD_SPAN=31.82;STD_POS=14.5	GT:DP:AD	./.:.:.,.
KMT2C_chr21_7687010_7731520	15537	svim.INS.693	A	AGTGGAATGGAATGGAATGGAATGGAATGGACTGTAACGGC	1	PASS	SVTYPE=INS;END=15537;SVLEN=40;SUPPORT=1;STD_SPAN=.;STD_POS=.	GT:DP:AD	./.:.:.,.
KMT2C_chr21_7687010_7731520	15540	svim.DEL.481	GGAATGCAATGGAATGAAATGGAATAAACTCGAGTGGAATGAAATGTAACGTAATGTAATGGAATGGAATGGAATGGAATGGAATAGAATGGAATCAATTCGAGTGCAATATAATGGTATA	G	1	PASS	SVTYPE=DEL;END=15660;SVLEN=-120;SUPPORT=1;STD_SPAN=.;STD_POS=.	GT:DP:AD	./.:.:.,.
KMT2C_chr21_7687010_7731520	15838	svim.INS.694	A	ATTCAATGTAATGGAAACAAACCGAGAGGAATGTAATGGAATGGAAAGGAC	3	hom_ref	SVTYPE=INS;END=15838;SVLEN=50;SUPPORT=3;STD_SPAN=2.89;STD_POS=1.44	GT:DP:AD	0/0:115:112,3
KMT2C_chr21_7687010_7731520	15953	svim.DEL.482	ATGAAATAAACACGAGCGGAATGGAATGGAATGGAATGGAATGGAG	A	1	PASS	SVTYPE=DEL;END=15998;SVLEN=-45;SUPPORT=1;STD_SPAN=.;STD_POS=.	GT:DP:AD	./.:.:.,.
KMT2C_chr21_7687010_7731520	16093	svim.DEL.483	ATCAAATGGAACGGAATGGAATGGAATGGAATGGAATGGAATGGAATGGAATGGAACGGAATGGAATCAACCTCTG	A	1	PASS	SVTYPE=DEL;END=16168;SVLEN=-75;SUPPORT=1;STD_SPAN=.;STD_POS=.	GT:DP:AD	./.:.:.,.
KMT2C_chr21_7687010_7731520	16548	svim.INS.695	A	ATGGAATGGAATGGAATGGAATGGAATCAACTCGAGTGGAATGAAATGTAATGTAATGGAATGGAATGGAATTGAATGGAATAAACACGAGTGGAATGGAATGGAATGGAATGGAATGGAATAGAATGGAGTCAATTCAAGTGCAATGGAATGGTATACAATGGAATCGAATGGAATGGAATCAACCAGAGTGGAATGGAATGGAAAGGAATGAATGGAATGGAACGGAACGGAATGGAATGGAATGGAATGGAATGTAACGGCATGGAATGGAATGGAATGGAATGGAATGGAATGGAATGGAATGGAATATAACGGCATGCAATGGAATGGAATGGAGTGGATTCAACCCGAGTGGAATGGAGTGGATTGGACTGTAACGGCATGGAATGGAATGGAATGGGGTGGAATAAACACGAGTGGAATGGGATGGAATGGAATGGACTGGAATCAACCCGAGTGCAATGGAATGGAATGGAATGGAATGGAATGGAATATGGAGTGAAATAAACTCGAGTGGAATGGAATGGAATGGAATAGAATGGAATGGAATGGAAAGGAATGGAAGAGAATGGAATGGAATCAACCCGAGTGGAATGGAATGGAATAGAACGGAATAAACACGAG	2	PASS	SVTYPE=INS;END=16548;SVLEN=624;SUPPORT=2;STD_SPAN=2.83;STD_POS=1.41	GT:DP:AD	./.:.:.,.
KMT2C_chr21_7687010_7731520	16569	svim.BND.79	N	N]KMT2C_chr13_10688343_10754814:56976]	1	PASS	SVTYPE=BND;SUPPORT=1;STD_POS1=.;STD_POS2=.	GT:DP:AD	./.:.:.,.
KMT2C_chr21_7687010_7731520	16811	svim.DEL.484	GAATGTAACGGCATGGAATGGAATGGAATGGAATGGAATGGAATGGAATGGAATGGAATATAACGGCATGC	G	1	PASS	SVTYPE=DEL;END=16881;SVLEN=-70;SUPPORT=1;STD_SPAN=.;STD_POS=.	GT:DP:AD	./.:.:.,.
KMT2C_chr21_7687010_7731520	16942	svim.INS.696	C	CATGGAATGGAATGGAATGGAGTGGAATAAACACGAGTGGAATGGAATGGAATGGAATGGACTGGAATCAACCCGAGTGCAATGGAATGGAATGGA	11	hom_ref	SVTYPE=INS;END=16942;SVLEN=95;SUPPORT=9;STD_SPAN=4.72;STD_POS=14.07	GT:DP:AD	0/0:105:96,9
KMT2C_chr21_7687010_7731520	17238	svim.DEL.485	ATGCAATGGAATGGAATGGAATGGAATGGAATGGAATAAAATGGAATCAATTCGAATGCAATGTAATGGTATAGAATGGAATG	A	1	PASS	SVTYPE=DEL;END=17320;SVLEN=-82;SUPPORT=1;STD_SPAN=.;STD_POS=.	GT:DP:AD	./.:.:.,.
KMT2C_chr21_7687010_7731520	17400	svim.INS.697	G	GGAATTACAATGGAATCAATTCGAGTGCCATGTAATTGTATA	1	PASS	SVTYPE=INS;END=17400;SVLEN=41;SUPPORT=1;STD_SPAN=.;STD_POS=.	GT:DP:AD	./.:.:.,.
KMT2C_chr21_7687010_7731520	17408	svim.DEL.486	ATGTAACAGCATGGAATGGAATGGAATGGAGTGGAATCAACCCGAGTGGAATGGAGTGGAATGGACTGTAATGGTCTGGAATGGAATGGAATGGAATGGAGTGGAATAAACACAAGTGGAATGGAATGGAATGGAATGGAC	A	1	PASS	SVTYPE=DEL;END=17548;SVLEN=-140;SUPPORT=1;STD_SPAN=.;STD_POS=.	GT:DP:AD	./.:.:.,.
KMT2C_chr21_7687010_7731520	17693	svim.DEL.487	ATGGCGTGGAATGGACTAGAATGGAATGGAATGGAATGAAATCAACCCGATTGGAATGGAATGGAATGCA	A	4	hom_ref	SVTYPE=DEL;END=17762;SVLEN=-69;SUPPORT=4;STD_SPAN=19.81;STD_POS=73.69	GT:DP:AD	0/0:101:97,4
KMT2C_chr21_7687010_7731520	18282	svim.INS.698	A	AATTCAACCCGAGTGGAATGGAGTGGATTGGACTGTAACGACATGGAATGGAATGGAATGGAGTGGAATAAACACGAGTGGAATGGAAAGGAATGGAATGGACTGGAATCAACCCGAGTGCAATGGAATGGAATGGAATGGAATGGAATGGAGTGAA	1	PASS	SVTYPE=INS;END=18282;SVLEN=156;SUPPORT=1;STD_SPAN=.;STD_POS=.	GT:DP:AD	./.:.:.,.
KMT2C_chr21_7687010_7731520	18494	svim.INS.699	T	TGGACAGGAATGGAATGGAATGGAATGGAACGGAATGGACA	1	PASS	SVTYPE=INS;END=18494;SVLEN=40;SUPPORT=1;STD_SPAN=.;STD_POS=.	GT:DP:AD	./.:.:.,.
KMT2C_chr21_7687010_7731520	18519	svim.DEL.488	AGGAATGGAATGGAATGGAAAGGAATGGAATGGAGTGGAATGG	A	1	PASS	SVTYPE=DEL;END=18561;SVLEN=-42;SUPPORT=1;STD_SPAN=.;STD_POS=.	GT:DP:AD	./.:.:.,.
KMT2C_chr21_7687010_7731520	18562	svim.INS.700	A	AATGGAATAGAATGGAATCATTTCGAATGCAATGTAATGGT	1	PASS	SVTYPE=INS;END=18562;SVLEN=40;SUPPORT=1;STD_SPAN=.;STD_POS=.	GT:DP:AD	./.:.:.,.
KMT2C_chr21_7687010_7731520	18645	svim.DEL.489	GGAAACAAATGAACAGAATGGAATAGAATGGAATGGATTGTAATGGAATGGAATGGAATCAAACCTAGTAGAATGGAATGGAAAGAATGGAATGAACAGGAATGGAATGGAATGGAATGGAATTTAATGGAATGCAATGGAATTTAA	G	1	PASS	SVTYPE=DEL;END=18791;SVLEN=-146;SUPPORT=1;STD_SPAN=.;STD_POS=.	GT:DP:AD	./.:.:.,.
KMT2C_chr21_7687010_7731520	18666	svim.DUP_TANDEM.9	N	<DUP:TANDEM>	3	PASS	SVTYPE=DUP:TANDEM;END=18782;SVLEN=117;SUPPORT=3;STD_SPAN=16.17;STD_POS=42.72	GT:CN:DP:AD	./.:2:.:.,.
KMT2C_chr21_7687010_7731520	18715	svim.DEL.490	GAATGGAATGGAAAGAATGGAATGAACAGGAATGGAATGGAATGGAATGGAATTTAATGGAATGCAATGGAATTTAATA	G	1	PASS	SVTYPE=DEL;END=18793;SVLEN=-78;SUPPORT=1;STD_SPAN=.;STD_POS=.	GT:DP:AD	./.:.:.,.
KMT2C_chr21_7687010_7731520	18751	svim.INS.701	A	ATGCAATGGAATGTAATGGAGTGGAAGGCATTTGAATCAAC	1	PASS	SVTYPE=INS;END=18751;SVLEN=40;SUPPORT=1;STD_SPAN=.;STD_POS=.	GT:DP:AD	./.:.:.,.
KMT2C_chr21_7687010_7731520	18786	svim.DEL.491	ATTTAATAGAATGGAATGGAATGGAATGGATTATAATGGAATGGAATGGAATCAATCTGGGTGGAATGGAATGGAATGGAATGGAATGGAATGGAATGGACTGTAACGGCATGGAATGCAATGGAATGGAGTGGAATCAACCCGAGTGGAATGGAATGGAATGGACTGTAACGGCATGGAACGGAATGGAATGGAGTGGAATCAAACCGAGAGGAATGGAATGGAATGGAATGGAATGGAATGGAATGGAATAGAATGGAATCAAT	A	2	PASS	SVTYPE=DEL;END=19051;SVLEN=-265;SUPPORT=2;STD_SPAN=.;STD_POS=.	GT:DP:AD	./.:.:.,.
KMT2C_chr21_7687010_7731520	19472	svim.INS.702	A	AGGATGGAATGGAATGGAAAGGAATGGAATGCAATGGAATGCAGTGTTATGGAATGGAATCAACCCGAGT	1	PASS	SVTYPE=INS;END=19472;SVLEN=69;SUPPORT=1;STD_SPAN=.;STD_POS=.	GT:DP:AD	./.:.:.,.
KMT2C_chr21_7687010_7731520	19582	svim.INS.703	T	TGGACAGGAGTGGAATTGAATGGAATTCAATGGAATGGAATGGACAGGA	1	PASS	SVTYPE=INS;END=19582;SVLEN=48;SUPPORT=1;STD_SPAN=.;STD_POS=.	GT:DP:AD	./.:.:.,.
KMT2C_chr21_7687010_7731520	19586	svim.DEL.492	ACGGCATGCAATGGAATGGAATGGAGTGGATTCAACCAGAGTGGAATGGAGTGGATTGGACCGTAACGGC	A	1	PASS	SVTYPE=DEL;END=19655;SVLEN=-69;SUPPORT=1;STD_SPAN=.;STD_POS=.	GT:DP:AD	./.:.:.,.
KMT2C_chr21_7687010_7731520	20021	svim.DEL.493	GTGGAATGGAATGGAATGGAATGGAATGCAATGGAATGGAATGGAATGGAATGGAATGGAATAGAATGGAATCAATTCGAATGCAATGTAATGGTATAGAATGGAA	G	1	PASS	SVTYPE=DEL;END=20126;SVLEN=-105;SUPPORT=1;STD_SPAN=.;STD_POS=.	GT:DP:AD	./.:.:.,.
KMT2C_chr21_7687010_7731520	21536	svim.INS.704	A	ATGAAATGAAACTGAGTGGAATGGAAGGGAATGGAATGCAATGGAATGTAATGGAGTGGAAGGCATTTGAATCAACT	1	PASS	SVTYPE=INS;END=21536;SVLEN=76;SUPPORT=1;STD_SPAN=.;STD_POS=.	GT:DP:AD	./.:.:.,.
KMT2C_chr21_7687010_7731520	21620	svim.INS.705	T	TGGAATGGAATGGAATGGAATCACCCGAGTGGAGTGGAATGGAATGGAATGGAAATGAATGGAATAGAATGGAATAGAATGGAACGGAAAGGAATGGAATGAAC	1	PASS	SVTYPE=INS;END=21620;SVLEN=103;SUPPORT=1;STD_SPAN=.;STD_POS=.	GT:DP:AD	./.:.:.,.
KMT2C_chr21_7687010_7731520	21620	svim.INS.706	T	TGGAATGGAATGGAATGGAATCAACCCGAGTGGAGTGGAATGGAATGGAATGGAAATGAATGGAATAGAATGGAATAGAATGGAACGGAAAGGAATGGAATGAACCCGAGTGGAATGGAATGGAATGGAATGGAATGGAAAGGCACGGAATGGAATGGAATGGAATGGAATGGAATGGTATCAACCCGAGTGGAATGGAATGGAATGGAATCAAACTGAGTGGAATGGAATGGAATGGAACGCAATGGAATGTAATGCAGTGGAAGGCATTAGAATCAACTGGAATGGAATGCAGTGGAATGGAATGGAATCAACGCCAGTGGAATGGAATGGAATGGAAGGGATAATAATAAAATGGAATGGAATAAATCCGGCTGGAATGGAATGGAATGGAATGCAATGGAATGAAATGGAATCAACTCGAGTGGAATGAAATGTAACGTAATGTAATGGAATGGAATGGAATGGAATGGAATAGAATGGAATCAATTCGAGTGCAATATAATGGTATAGAATGGAATGGAAAATAATGGAATGGAATGGAATGGAATCAACCAGAGTGGAATGGAATGGA	14	hom_ref	SVTYPE=INS;END=21620;SVLEN=573;SUPPORT=12;STD_SPAN=5.38;STD_POS=13.13	GT:DP:AD	0/0:83:71,12
KMT2C_chr21_7687010_7731520	21729	svim.INS.707	A	AAATGAATGGAATAGAATGGAATAGAATGGAACGGAAAGGAATGGAATGAACCCGAGTGGAATGGAATGGAATGGAATGGAATGGAAAGGC	12	hom_ref	SVTYPE=INS;END=21729;SVLEN=90;SUPPORT=10;STD_SPAN=0.32;STD_POS=0.16	GT:DP:AD	0/0:84:74,10
KMT2C_chr21_7687010_7731520	21788	svim.INS.708	G	GAATCAAACTGAGTGGAATGGAATGGAATGGAATGCAATGGAATGTAATGCAGTGGAAGGCATTAGAATCAACTGGAATGGAATGCAGTGGAATGGAATGGAATCAACGCCAGTGGAATGGAATGGAATGGAAGGGATAATAATAAAATGGAATGGAATAAATCCGGCTGGAATGGAATGGAATGGAATGCAATGGAATGAAATGGAATCAACTCGAGTGGAATGAAATGTAACGTAATGT	15	hom_ref	SVTYPE=INS;END=21788;SVLEN=240;SUPPORT=13;STD_SPAN=20.78;STD_POS=28.14	GT:DP:AD	0/0:85:72,13
KMT2C_chr21_7687010_7731520	21947	svim.INS.709	G	GGCATGGAATGCAATGGAATGGAGTGGAATCAACCCGAGTGGAATGGAATGGAATGGACTGTAACGGCATGGAACGGAATGGAATGGAGTGGAATCAAACCGAGAGGAATGGAATGGAATGGAATGGAATGGAATGGAATAGAATGGAATCAATTCGAATGCAATGTAATGGTATAGAATGGAATGGAATGGAATGGAATCAACCAGAGTGGAATGGAATA	16	hom_ref	SVTYPE=INS;END=21947;SVLEN=220;SUPPORT=13;STD_SPAN=5.97;STD_POS=8.5	GT:DP:AD	0/0:85:72,13
KMT2C_chr21_7687010_7731520	21949	svim.DEL.494	AATGGAACGGAATGGAATAGAATGTAATGGAATGGAACGGAACGG	A	1	PASS	SVTYPE=DEL;END=21993;SVLEN=-44;SUPPORT=1;STD_SPAN=.;STD_POS=.	GT:DP:AD	./.:.:.,.
KMT2C_chr21_7687010_7731520	22090	svim.DEL.495	GTGGAATGGAGTGGAATGGACTGTAATGGCATGGAATGGAATGGAATGGAGTGGAATAAACACAAGTGGAATGGAATGGAATGGAATGGACTACAATCAACCAGAGTGCAATGGAATGGAATAGAA	G	1	PASS	SVTYPE=DEL;END=22215;SVLEN=-125;SUPPORT=1;STD_SPAN=.;STD_POS=.	GT:DP:AD	./.:.:.,.
KMT2C_chr21_7687010_7731520	22436	svim.INS.710	T	TGGAATGGAATGGACAGGAGTGGAATGGAATGTAATTCAATGGAATGGAATGGACA	34	PASS	SVTYPE=INS;END=22436;SVLEN=55;SUPPORT=28;STD_SPAN=4.82;STD_POS=10.47	GT:DP:AD	0/1:86:58,28
KMT2C_chr21_7687010_7731520	23270	svim.INS.711	A	ATTCAATGTAATGGAAACAAACCGAGAGGAATGTAATGGAATGGAAAGGAC	1	PASS	SVTYPE=INS;END=23270;SVLEN=50;SUPPORT=1;STD_SPAN=.;STD_POS=.	GT:DP:AD	./.:.:.,.
KMT2C_chr21_7687010_7731520	23417	svim.INS.712	G	GGAATGGAATGGAATGGAATGGAATAGAATGGAATGGAATGGAAAA	2	PASS	SVTYPE=INS;END=23417;SVLEN=45;SUPPORT=2;STD_SPAN=.;STD_POS=.	GT:DP:AD	./.:.:.,.
KMT2C_chr21_7687010_7731520	23476	svim.INS.713	T	TGGAGTGGAATGGAATGGAATGGAATGAAATCAACCCGATTGGAATGGAATGGAATGCAATGGAATGGAATGCAATCAACTGGAAAGGAATCAAATGGAAC	1	PASS	SVTYPE=INS;END=23476;SVLEN=100;SUPPORT=1;STD_SPAN=.;STD_POS=.	GT:DP:AD	./.:.:.,.
KMT2C_chr21_7687010_7731520	23621	svim.INS.714	A	AGGAATGGAATAAACACCAGTGGAATGCAATGCAAAGGAATGGAGTGGAATGGAAT	1	PASS	SVTYPE=INS;END=23621;SVLEN=55;SUPPORT=1;STD_SPAN=.;STD_POS=.	GT:DP:AD	./.:.:.,.
KMT2C_chr21_7687010_7731520	23746	svim.DEL.496	TGGAAAGGAATCAAATGGAACGGAATGGAATAGAATGGAATGGATTGGAATGGAAAGGAATGGATTCAACCCG	T	2	PASS	SVTYPE=DEL;END=23818;SVLEN=-72;SUPPORT=2;STD_SPAN=18.38;STD_POS=43.13	GT:DP:AD	./.:.:.,.
KMT2C_chr21_7687010_7731520	23771	svim.INS.715	T	TTGAATGGAATGGAATGGAATGGAATGGAATGGAATCAACTGGAAAGGAATCAAATGGAACGGAAC	2	PASS	SVTYPE=INS;END=23771;SVLEN=65;SUPPORT=2;STD_SPAN=.;STD_POS=.	GT:DP:AD	./.:.:.,.
KMT2C_chr21_7687010_7731520	23870	svim.INS.716	A	ATGGAATGCAATGGAATGTAATGGAGTGGAAGGCATTTGAATCAAC	1	PASS	SVTYPE=INS;END=23870;SVLEN=45;SUPPORT=1;STD_SPAN=.;STD_POS=.	GT:DP:AD	./.:.:.,.
KMT2C_chr21_7687010_7731520	24036	svim.INS.717	T	TGAAATAAACACGAGTGGAAAGGAATGGAATGGAATGGAATGGAAG	1	PASS	SVTYPE=INS;END=24036;SVLEN=45;SUPPORT=1;STD_SPAN=.;STD_POS=.	GT:DP:AD	./.:.:.,.
KMT2C_chr21_7687010_7731520	24076	svim.INS.718	A	AGGAATGGAATGGAATGGAAAGGAATGGAATGCAATGGAATGCAGTGTTATGGAATGGAATCAACCCGAGT	1	PASS	SVTYPE=INS;END=24076;SVLEN=70;SUPPORT=1;STD_SPAN=.;STD_POS=.	GT:DP:AD	./.:.:.,.
KMT2C_chr21_7687010_7731520	25106	svim.INS.719	G	GGAATGGAATCGAAAGGCACGGAATGGAATGGAATGGAATGGAATGGAATGGAATGGAAT	2	PASS	SVTYPE=INS;END=25106;SVLEN=56;SUPPORT=2;STD_SPAN=3.54;STD_POS=1.77	GT:DP:AD	./.:.:.,.
KMT2C_chr21_7687010_7731520	25571	svim.INS.720	G	GTAATGGAATGCATTGGAATCAAACCGATTCCAATGCAACGGAATGGAATGGAATGGAATGGAAAGAAATCAACCC	1	PASS	SVTYPE=INS;END=25571;SVLEN=75;SUPPORT=1;STD_SPAN=.;STD_POS=.	GT:DP:AD	./.:.:.,.
KMT2C_chr21_7687010_7731520	25615	svim.INS.721	T	TGGAATGGAATAGAATGGAGTCAATTCAAGTGCAATGGAATGGTATACAATGGAATCGAATGGAATGGAATCAACCAGAGTGGAATGGAATGGAAAGGAATGGAATGGAATGGAACGGAACGGAACGGAATGGAATGGAATGGAATGTAACGGCATGGAATGGAATGGAATGGAATGGAATGGAATGGAATGGAATATAAC	2	PASS	SVTYPE=INS;END=25615;SVLEN=197;SUPPORT=2;STD_SPAN=3.54;STD_POS=1.77	GT:DP:AD	./.:.:.,.
KMT2C_chr21_7687010_7731520	25725	svim.INS.722	T	TGGATTGTAATGGAAATGAATGGAATAGAAGGAAATGGACTGGAATGGAACGGAATGGAACGAACCCGAGTGGAATGGATTGGAATGGAATGGAATGGAAAGGAAC	1	PASS	SVTYPE=INS;END=25725;SVLEN=105;SUPPORT=1;STD_SPAN=.;STD_POS=.	GT:DP:AD	./.:.:.,.
KMT2C_chr21_7687010_7731520	25796	svim.DEL.497	GGAATGAAATAAACACGAGCGGAATGGAATGGAATGGAATGGAATGGAAAGGAATGGAATGCAATGGAATCAACCCGAGTGGAATGGAATGGAATGGAATGGAATGGAATGCAATGGAATGGAAAGGAATGGAATGTAATGGAATTCAATGGAATGGAATGTACAGGAATGGAATGAAAT	G	2	PASS	SVTYPE=DEL;END=25975;SVLEN=-179;SUPPORT=2;STD_SPAN=4.95;STD_POS=213.9	GT:DP:AD	./.:.:.,.
KMT2C_chr21_7687010_7731520	25920	svim.INS.723	A	ACAAACCGAGTGGAATGTAATGGAATGGAAAGGACTGGAATCTAATGGAATGTATTGGAATCAACCTGATTCCAATGCAAC	1	PASS	SVTYPE=INS;END=25920;SVLEN=80;SUPPORT=1;STD_SPAN=.;STD_POS=.	GT:DP:AD	./.:.:.,.
KMT2C_chr21_7687010_7731520	26011	svim.INS.724	A	AACTCGAGTGGACTGAAATGTAATGTAATGTAATGGAATGGAATGGAATG	3	hom_ref	SVTYPE=INS;END=26011;SVLEN=49;SUPPORT=3;STD_SPAN=0.58;STD_POS=0.29	GT:DP:AD	0/0:96:93,3
KMT2C_chr21_7687010_7731520	26110	svim.INS.725	T	TTGAATGGAATGGAATGGAATGGAATGGAATGGAATCAACTGGAAAGGAATCAAATGGAACGGAAC	3	hom_ref	SVTYPE=INS;END=26110;SVLEN=65;SUPPORT=3;STD_SPAN=1.0;STD_POS=37.38	GT:DP:AD	0/0:95:92,3
KMT2C_chr21_7687010_7731520	26176	svim.INS.726	A	AGAACGGAATAAACACGAGTGGAATGGAATGGAATGGAATGGAATGGAATG	6	hom_ref	SVTYPE=INS;END=26176;SVLEN=50;SUPPORT=5;STD_SPAN=7.42;STD_POS=3.71	GT:DP:AD	0/0:95:90,5
KMT2C_chr21_7687010_7731520	26383	svim.INS.727	A	AATGGAACAGAACGGAATGGAATGGAATGGAATGGATGTAACGGC	2	PASS	SVTYPE=INS;END=26383;SVLEN=47;SUPPORT=2;STD_SPAN=4.24;STD_POS=2.12	GT:DP:AD	./.:.:.,.
KMT2C_chr21_7687010_7731520	26705	svim.DEL.498	TGGAAAGGAATGGAATGGAAAGGAATGGAATGGAATGGAAAGGAATGTAATGCAATGGAATGCAGTGTTATGGAATGGAATCAACCCGAGTGGAATGGAATGGAATGGAATGGAATGGAATGGAATGGAATGCAATGGAATGGAAAGGAATGGAATGGAATGGAATGGAAC	T	1	PASS	SVTYPE=DEL;END=26875;SVLEN=-170;SUPPORT=1;STD_SPAN=.;STD_POS=.	GT:DP:AD	./.:.:.,.
KMT2C_chr21_7687010_7731520	26911	svim.INS.728	G	GTGCCACTGCATCAAAACCTGTGTGACAGAGGGAGATCCTGTCAAAA	1	PASS	SVTYPE=INS;END=26911;SVLEN=46;SUPPORT=1;STD_SPAN=.;STD_POS=.	GT:DP:AD	./.:.:.,.
KMT2C_chr21_7687010_7731520	27072	svim.INS.729	G	GAATGGAATGGAATGGAACGGAACGGAATCATCCTCTGTGGAATGGAATGGAATGGAATGGATTAT	1	PASS	SVTYPE=INS;END=27072;SVLEN=65;SUPPORT=1;STD_SPAN=.;STD_POS=.	GT:DP:AD	./.:.:.,.
KMT2C_chr21_7687010_7731520	27118	svim.DEL.499	ATGGAGTGAACAGGAATGGAATGGAATGGAATGGAATTTAATGGAATGGAATGGAATTTAATAGAATGGAATGGAATGGAATGGAATGGAATGGAATGGAATCAACCTGAGTGGAGTGGAATGGAATGGAATGGAATGGAATGGAAATGAATGGAATAGAATAGAATGGAATGGAACGGAAAGGAATGGAATGAACCCGAG	A	1	PASS	SVTYPE=DEL;END=27318;SVLEN=-200;SUPPORT=1;STD_SPAN=.;STD_POS=.	GT:DP:AD	./.:.:.,.
KMT2C_chr21_7687010_7731520	27350	svim.INS.730	G	GGAATGGAATCGAAAGGCACGGAATGGAATGGAATGGAATGGAATGGAATGGAATGGAATGAATGGAATGGAATC	1	PASS	SVTYPE=INS;END=27350;SVLEN=74;SUPPORT=1;STD_SPAN=.;STD_POS=.	GT:DP:AD	./.:.:.,.
KMT2C_chr21_7687010_7731520	27438	svim.DEL.500	ATCAAACTGAGTGGAATGGAATGGAATGGAAAGCAATGGAATGTAATGCAGTGGAAGGCATTAGAATCAACTGGAATGGAATGGAGTGGAATGGAATGGA	A	2	PASS	SVTYPE=DEL;END=27537;SVLEN=-99;SUPPORT=2;STD_SPAN=15.56;STD_POS=7.78	GT:DP:AD	./.:.:.,.
KMT2C_chr21_7687010_7731520	27681	svim.INS.731	G	GAATGGAATGGAATGGAATGGACAGGAATGGAATGGAATGC	1	PASS	SVTYPE=INS;END=27681;SVLEN=40;SUPPORT=1;STD_SPAN=.;STD_POS=.	GT:DP:AD	./.:.:.,.
KMT2C_chr21_7687010_7731520	27804	svim.INS.732	G	GGAAAGGAATGGAATGCAATGGAATGCAGTGTTATGGAATGGAATCAACCC	1	PASS	SVTYPE=INS;END=27804;SVLEN=50;SUPPORT=1;STD_SPAN=.;STD_POS=.	GT:DP:AD	./.:.:.,.
KMT2C_chr21_7687010_7731520	28996	svim.INS.733	A	AAAGGAATGGAAGGGAATGGAATGGAATCAATACGAGTGGAAAGGAATGGAATGGAAAGGAATGGAATGGAATGGCAAGGAATGTAATGCAATGGAATGCAGTGTT	1	PASS	SVTYPE=INS;END=28996;SVLEN=105;SUPPORT=1;STD_SPAN=.;STD_POS=.	GT:DP:AD	./.:.:.,.
KMT2C_chr21_7687010_7731520	29008	svim.DEL.501	TCAACCCGAGTGGAATGGAGTGGAATGGACTGTAATGGCATGGAATGGAATGGAATGGAATGGAGTGGAATAAACACAAGTGGAATGGAATGGAATGGAATGGACTGGAATCAACAAGAGTGCAAC	T	1	PASS	SVTYPE=DEL;END=29133;SVLEN=-125;SUPPORT=1;STD_SPAN=.;STD_POS=.	GT:DP:AD	./.:.:.,.
KMT2C_chr21_7687010_7731520	29066	svim.DEL.502	AATGGAGTGGAATAAACACAAGTGGAATGGAATGGAATGGAATGGACTGGAATCAACAAGAGTGC	A	1	PASS	SVTYPE=DEL;END=29130;SVLEN=-64;SUPPORT=1;STD_SPAN=.;STD_POS=.	GT:DP:AD	./.:.:.,.
[truncated: 35,523,933 more chars]
