# Supplementary material for: Bayesian Integrative Detection of Structural Variations With False Discovery Rate Control
Source: Biom J. 2026 Mar 27;68(2):e70128. doi: 10.1002/bimj.70128 (PMC13022811; doi:10.1002/bimj.70128)
Supplement: Supplementary file 2 — Supporting Information [file BIMJ-68-e70128-s001.zip › Code_and_Data/Data_simulated/sim2.truth.refined.vcf]

##fileformat=VCFv4.3
##reference=null
##INFO=<ID=SVLEN,Number=.,Type=Integer,Description="Difference in length between REF and ALT alleles. No SVLEN for 0. One SVLEN for each ALT allele.">
##INFO=<ID=SVTYPE,Number=1,Type=String,Description="Type of structural variant">
##INFO=<ID=POS2,Number=1,Type=Integer,Description="1-based start position of source sequence.if POS2<=END2, then another sequence is inserted at positive strand;if POS2>=END2, then reversed sequence is inserted at negative strand (insert with inversion).">
##INFO=<ID=END2,Number=1,Type=Integer,Description="1-based end position of source sequence">
##INFO=<ID=END,Number=1,Type=Integer,Description="1-based end position of variant">
##INFO=<ID=CHR2,Number=1,Type=String,Description="Chromosome of source sequence">
##INFO=<ID=TRAID,Number=1,Type=String,Description="translocation ID">
##INFO=<ID=VARIANT_OVERALL_TYPE,Number=1,Type=String,Description="Overall variant type">
##FORMAT=<ID=GT,Number=1,Type=String,Description="Genotype">
##FORMAT=<ID=CN,Number=1,Type=String,Description="Copy number genotype.CN is defined as Integer in VCF4.1,4.3, making it impossible to specify multiple CN valueshere we changed it to String to allow such behavior.">
##ALT=<ID=DEL,Description="Deletion">
##ALT=<ID=DEL:TRA,Description="Deletion in translocation">
##ALT=<ID=DUP,Description="Duplication">
##ALT=<ID=DUP:TANDEM,Description="Tandem Duplication">
##ALT=<ID=DUP:ISP,Description="Interspersed duplication">
##ALT=<ID=DUP:TRA,Description="Duplication in translocation">
##ALT=<ID=INS,Description="Insertion of novel sequence">
##ALT=<ID=INV,Description="Inversion">
##contig=<ID=1,length=249250621>
##contig=<ID=10,length=135534747>
##contig=<ID=11,length=135006516>
##contig=<ID=12,length=133851895>
##contig=<ID=13,length=115169878>
##contig=<ID=14,length=107349540>
##contig=<ID=15,length=102531392>
##contig=<ID=16,length=90354753>
##contig=<ID=17,length=81195210>
##contig=<ID=18,length=78077248>
##contig=<ID=19,length=59128983>
##contig=<ID=2,length=243199373>
##contig=<ID=20,length=63025520>
##contig=<ID=21,length=48129895>
##contig=<ID=22,length=51304566>
##contig=<ID=3,length=198022430>
##contig=<ID=4,length=191154276>
##contig=<ID=5,length=180915260>
##contig=<ID=6,length=171115067>
##contig=<ID=7,length=159138663>
##contig=<ID=8,length=146364022>
##contig=<ID=9,length=141213431>
##contig=<ID=GL000191.1,length=106433>
##contig=<ID=GL000192.1,length=547496>
##contig=<ID=GL000193.1,length=189789>
##contig=<ID=GL000194.1,length=191469>
##contig=<ID=GL000195.1,length=182896>
##contig=<ID=GL000196.1,length=38914>
##contig=<ID=GL000197.1,length=37175>
##contig=<ID=GL000198.1,length=90085>
##contig=<ID=GL000199.1,length=169874>
##contig=<ID=GL000200.1,length=187035>
##contig=<ID=GL000201.1,length=36148>
##contig=<ID=GL000202.1,length=40103>
##contig=<ID=GL000203.1,length=37498>
##contig=<ID=GL000204.1,length=81310>
##contig=<ID=GL000205.1,length=174588>
##contig=<ID=GL000206.1,length=41001>
##contig=<ID=GL000207.1,length=4262>
##contig=<ID=GL000208.1,length=92689>
##contig=<ID=GL000209.1,length=159169>
##contig=<ID=GL000210.1,length=27682>
##contig=<ID=GL000211.1,length=166566>
##contig=<ID=GL000212.1,length=186858>
##contig=<ID=GL000213.1,length=164239>
##contig=<ID=GL000214.1,length=137718>
##contig=<ID=GL000215.1,length=172545>
##contig=<ID=GL000216.1,length=172294>
##contig=<ID=GL000217.1,length=172149>
##contig=<ID=GL000218.1,length=161147>
##contig=<ID=GL000219.1,length=179198>
##contig=<ID=GL000220.1,length=161802>
##contig=<ID=GL000221.1,length=155397>
##contig=<ID=GL000222.1,length=186861>
##contig=<ID=GL000223.1,length=180455>
##contig=<ID=GL000224.1,length=179693>
##contig=<ID=GL000225.1,length=211173>
##contig=<ID=GL000226.1,length=15008>
##contig=<ID=GL000227.1,length=128374>
##contig=<ID=GL000228.1,length=129120>
##contig=<ID=GL000229.1,length=19913>
##contig=<ID=GL000230.1,length=43691>
##contig=<ID=GL000231.1,length=27386>
##contig=<ID=GL000232.1,length=40652>
##contig=<ID=GL000233.1,length=45941>
##contig=<ID=GL000234.1,length=40531>
##contig=<ID=GL000235.1,length=34474>
##contig=<ID=GL000236.1,length=41934>
##contig=<ID=GL000237.1,length=45867>
##contig=<ID=GL000238.1,length=39939>
##contig=<ID=GL000239.1,length=33824>
##contig=<ID=GL000240.1,length=41933>
##contig=<ID=GL000241.1,length=42152>
##contig=<ID=GL000242.1,length=43523>
##contig=<ID=GL000243.1,length=43341>
##contig=<ID=GL000244.1,length=39929>
##contig=<ID=GL000245.1,length=36651>
##contig=<ID=GL000246.1,length=38154>
##contig=<ID=GL000247.1,length=36422>
##contig=<ID=GL000248.1,length=39786>
##contig=<ID=GL000249.1,length=38502>
##contig=<ID=MT,length=16569>
##contig=<ID=NC_007605,length=171823>
##contig=<ID=X,length=155270560>
##contig=<ID=Y,length=59373566>
##contig=<ID=hs37d5,length=35477943>
#CHROM	POS	ID	REF	ALT	QUAL	FILTER	INFO	FORMAT	sim1
1	27743	nssv14783	TN	<DUP:TANDEM>	.	PASS	VARIANT_OVERALL_TYPE=TandemDup;SVTYPE=DUP;SVLEN=2920;END=30663	GT:CN	1|1:2|2
1	461413	essv52394	GN	<DUP:TANDEM>	.	PASS	VARIANT_OVERALL_TYPE=TandemDup;SVTYPE=DUP;SVLEN=9923;END=471336	GT:CN	1|0:2|1
1	564832	essv78333	AN	<DUP:TANDEM>	.	PASS	VARIANT_OVERALL_TYPE=TandemDup;SVTYPE=DUP;SVLEN=5551;END=570383	GT:CN	0|1:1|2
1	755966	essv6703800	GAGATCCACCCTGTCAACACTACCTGCTTGTCCAGCAGGTCCACACTGTCTACACTACCTGCCTGTCCAGCAGGTGCACCCTATCTACACTACCTGACTGTCCAGCAGATCCACCCTGTCTACACTACCTGCCTGTCCAAAAGATCCACCCTGTCTATATTACCTGCCTATACAGCAGAACTACCCTGTCTACACTACCAGCCTCCCCAGCAGATCCACCCTGTCTATACTACCTGCCTGGCCAGTAGATGCATCCTGTCTTCACTACCTGCTTGTCCAGCAGGTCCACCATGTCTACACTGCCTGCCTGGCCAGCAGATCCACCCTGTCTACACTACCTGCTTGTCCAGCAGGTCCACCCTGTCTACACTACCTGCCTGCAAAGCAGATCCACCCTGTCTACACTACCTGGCTGGCCAGTAGATCCACGCTATCTACACTACCTTCCTGTCCAGCAGATCCAACCTGTCTATACTACCTGCCTGTCGAGCAGATCCACCCTGTCTATACTACCTGCCTGTCCAGCAGGTCCACCCTGTCTACACTACCTGCGTGCCCAGCTGATCCGCCCTGTCTACACTACCTGCTTGTCGAGCAGATCTGCCCTGTCTACACTACCTGCCTGTCCAGCAGATCCACCCTGTCTATACTCCGTACCTGGCCAGC	G	.	PASS	VARIANT_OVERALL_TYPE=Deletion;SVTYPE=DEL;SVLEN=-665	GT	1|0
1	756033	essv6675156	CAGCAGGTGCACCCTATCTACACTACCTGACTGTCCAGCAGATCCACCCTGTCTACACTACCTGCCTGTCCAAAAGATCCACCCTGTCTATATTACCTGCCTATACAGCAGAACTACCCTGTCTACACTACCAGCCTCCCCAGCAGATCCACCCTGTCTATACTACCTGCCTGGCCAGTAGATGCATCCTGTCTTCACTACCTGCTTGTCCAGCAGGTCCACCATGTCTACACTGCCTGCCTGGCCAGCAGATCCACCCTGTCTACACTACCTGCTTGTCCAGCAGGTCCACCCTGTCTACACTACCTGCCTGCAAAGCAGATCCACCCTGTCTACACTACCTGGCTGGCCAGTAGATCCACGCTATCTACACTACCTTCCTGTCCAGCAG	C	.	PASS	VARIANT_OVERALL_TYPE=Deletion;SVTYPE=DEL;SVLEN=-390	GT	0|1
1	756785	essv6946437	TTACATTCCCTTCCTGTCCAGCAGAGCCACCCTGTCTATACTACCTGCCTTTCGAGCCAATCCACCCTGTCTATACTACCTGCCTATCCAGCAGGTCCACGCTGTCTACACTACCTGCTTGCCCAGAAGATCCACACTGTCTACACTACCTGCCTGGCCAGTAGATCCACGGTATCTACACTACCTCCCTGGCCAGCAGATTCACCCAGTCTACACTAACTGCTTGTCCAGCAGGTCCACCCTGTCTACACTACGTGCCTGCCAGCAGATCCAAGCTGTCTACACTACCTGCCTGGCCAGTAGATCCATGCTATCTCCACTACCTGCCTATCCAACTGATCCACCCTCTCTTTACTACCTTCCTGTCCGGCAGATTGACCCTCTCTACTCTACCTGCCTGGCCAGCAGATCCACGCTATCTACACTACCTGACTTACCAGATCCACCCTGTCTACACTACATGCTTGTCCAGCAGGTCCACCCTGTCTACACTACCTGCCTCTCCAGAAGATCCACCCTGTCTATACTACCTGCCTATCCAGCATATCTACCCTGTCTACACTACCTACCTGCCCAGCAGATCCACCCTGTCTTCACTACCTACCTAGCGAGCAGATCCACCCTGTCTACTCTACCTGCTTGTCCAGCAGGTCCACCCTGTCTACACTACCTGCCTGTCCAGCAAATCCACTCTGTCTACACTACCTGGCTGTCCAGCAGATCCACCCTGTCTACACTACCTGCCTATCCAGCAGATCCACCCTGTCTATACTACCTGCCTGTCTAGCAGATCCACCCTGTCTATACTACCTGCCCATCCAGCAGGTCCACCCTGTCTACACTACCTCCCTGCCGAGTAGATCCACCCTGTCTACACTACCTGCCTGGCCAGAAGATCCACCCTGTCTACACTACCTTCCTTGCCAGTAATGCACGCTATCTACACTACCTGCCTGGCTAGCAGATCCACGCTGTCTATACTACCTCCCTGTCCAGTAGACCCACCCTGTCTATACTACCTCCCTGGCCAGCAGATCCACCCTGTCTATACTACCTGCCTGGCCAGCAGATCCACCCTGTCTATACTACCTGACTGGCCAGCAGATCCACCCTGTCTACACTACCTGCCTGCCCAGAAGATGCGCCATGTCTACACTACCTGCTTGTCCAGCAGATCCACCCTGTCTACACTAGCTGCCTGTCCAGCATGTCCACCCTATCTACACTACCTGCCTGTCCAGCAGATCCACCCTGTCTATACTACCTGCCTATCCAGCAGATCTACCCTGTCTACACTACCTGCCTGCTCAGCAGATCCACCCTGTCTATACTAACTGCCTGGCCAGCAGATCCACGCTATCTACACTACCTGCCTGGCGAGCAGATCCACCCTGTCTACACTACCTGCTTGCCCAGCAGGTCCACCCTATCTACACTACCTGCCTGCCCAGCAGATCCGCCCTGTCTGTACTACCTGCCTGGCCAGCAGATCCACCCTGTCTACACTACCTGCCTGCCCAGCAGATCCACCCTGTCCATACTACCTGCCTGGCCAGTAGATTCACGCTATCTACTCTACCTGTATGGCCAGCAGATCCACTCTGTCTATACTACCTGCCTGTCAAGCAGGTCCACCCTGTCTACACTACCTACCTGGCCAGTAGATCCACACTATCTACACTACCTGCCTGTCCAGCAGATCCACCCTGTCTATACTACCTAACTGTCGAGCAGATGCACCCTGTCTATACTACCTGCCTATCCTGCAGGTCCACCTTGTCTACACTACCTGCCTGCCCAGCAGATCCACCCTGTCTACACTACCTGCCTGTCCAGCAGACCCGCCCTTTCTATACTACCTGCCTGGCCAGCACATCCGCCCTGTCTATACTACCGGCCTGTCCAGCAGATCCACTCTGTCTATACTACCTGCCTGTCCAGCAGATCCATCCTGTCTACACTACCTGCCTACCCAACAGATCCACCCTGTCTACACTACCTGCCTGGCCAGTAGATCCATGCTATCTACACTACCTGCCTGGCCGGCAGATCCA	T	.	PASS	VARIANT_OVERALL_TYPE=Deletion;SVTYPE=DEL;SVLEN=-2053	GT	0|1
1	774865	essv6954639	ACTGGACAAACACACCTGGACACACACACCTAGACACACACACCTGGACACACACACGTAG	A	.	PASS	VARIANT_OVERALL_TYPE=Deletion;SVTYPE=DEL;SVLEN=-60	GT	1|1
1	811076	essv3564868	AN	AGAAGTGAGGAGCGTCTCTGCCCGGCAGCCACCCCGTCCGGGAGGGAGGTGGGGGGGTCAGCCCCTGCCCGGCCAGCCGCCCCATCCGGGAGGGAGGTCGGGGGTCAGCCCCCCGCCCGGCCAGCCGCCCCGTCCGGGAGGTGAGGGGCGCCTCTGCCCGGCCACCCCTACTGGGAAGTGAGGAGCCCCTCAGCCTGGCCAGCTGCCCTGTCCGGGAGGGAGGTGGGGGGGTCAGCCCTCCGCCCGGCCAGCCGCCCCGTCTGGGAGGTGAGGGGCGCCTCTGCCCGGCCGCCCCTACTGGGAAGTGAGGAGCCCCTCTGCCCGGCCAGCCGCCCCGTCCGGGAGGGAGGTGGGGGGGTCAGCCCCCTGCCCAGCCAGCCGCCCTGTCCAGGAGGGAGGTGGGGGGGTCAGCCCTCCGCCCGGCCAGCTGCCCCGTCTGGGAGGTGAGGGGCGCCTCTGCCCGGCCGCCCCTACTGGGAAGTGAGGAGCCCCTTTGCCCGGCCAGCCGCCCAGTCTGGGAGGGAGGTGGGGGGGTCAGCCCCCTGCCCGGCCAGCTGCCCCGTCCGGGAGGTGAGGGGCACCTCTGCCCGGCCGCCCCTACTGGGAAGTGAGGAGCCCCTCTGCCCGGCCAGCTGCCCCGTCTGGGAGGGAGGTGGGGGGGGGTCAGCCCCCCCGCCCGGCCAGCTGCCCCGTCCGGGAGGTGAGGGGCGCCTCTGCCCGGCCGCCCCTACTGGGAAGTGAGGAGCCCCTCTGCCCAGCCACC	.	PASS	VARIANT_OVERALL_TYPE=Complex;SVLEN=761;SVTYPE=INS	GT	1|1
1	841340	nssv28552	CN	<DUP:TANDEM>	.	PASS	VARIANT_OVERALL_TYPE=TandemDup;SVTYPE=DUP;SVLEN=7988;END=849328	GT:CN	1|1:2|2
1	928680	essv3565560	GTTGGTAACATTAAGCCCCTGGCTTGGTCAGGAAAAGTCCAGCCGAAATCCCGCATAGTAGGTTCATTGGCCACCTCCTGGAGTGCTGCTCTCACCCCTTTCCCAACAAACCAGCTTCCTGGGGACGTGCTGATGGAGCTTCCTCTTCCTAAAGCCGAACTGGAAAAACAGAAGGTGCACAACGACACGATGTCCTGGCCCCCAGGCGTCTCCGCCGACAGCTTGGGCCTCCTCCCGGTGCATGTGAAGGAGGAAGTTTGGCCAGAGCCAGCAGACCTCATCCCTGACCGGGGCTGGGGGGGCCAAGACCAAGGGGGCCACTGGGCCTGGGGCTTAAGAGGCCATGGTTGGGGGGGATCGGCAGCTGGAGGGTCCCATGCTGGAGCACAGCCCGCCCTGCCATCTGGTGTGTTTGGCACATGCCAGTCAGTGATATGGTTTGGATCTGTGTCCCCACCCAAATCTCATGCCAAACTGTAATCCCCAGTGTTGGAGGTGGGGCCTGGTGGAAGGTATAGACCATGGGGGTGGGTTTCTCATGAATGGCTTAGTACCATCCCCCCGCCGTGGTACAGTCCTTGGGTTAGTAAGTGAGCTCGCAGGAGAGCTGGTGTTTAAAAGTGGGTGGCACCCCACCCCCAACCCCATCTCGCTCCTGCTCTGGCCATGTGACCTGCCTGCTCCCTCTTCTCCTTCTGCCAGGATTGGAAGTTTCCTGGGGCCTCCCCAAAAGCTGAGCAGGGCCAGACGCAGTGGCTCACGCCTGGAATCCCAACACTTTGGGAGGCCAAGGTGGGTGGATTGCTTGAGGTCAGGAGTTCGAGACCAGCCTGAACAACATGGGGAAACCCCGTCTCTACTAAAAATACAAAAATTAGCCTGGCGTGGTGGCACATAGCTGTAATCCCAGCTACTCGGGAGGCTGAGGCAAGAGAATTGCTTGAACCCAGGAGGCAGAGGTTGCAGTGAGTTGAGACCATGCCACTGCACTCCAGCCTGAGTAACAAAGCAAGACTGTCTCAAAAAAAAAAAAAGCTGAGCAGGTGCCAGCACCATGCTACCTGTGTAGCCTGCAGAAGCACAAGCCAATTGAGCCTCTTTTCTGTCCCCCAGGCTGGAATGCAGTGGCAAGATCTCTGCTCACTGCAGCCTCTGCCTCCTGGGATCAAGCGATTCTCCTGCCTCAGCCTCCCGAGTAGCTGGGACTACAGGCACCGCCACCACACCCGGCTAATATCTGTATTTTTAGTAGGAACGGGGTCTCACCTTGGTGGCCAGGCTGGTCTTGAACTCCTGACCTCAGGTGATCCGCCCGCCTCAGCCTCCCAAAGTGCTGGGATTCCAGGCGTGAGCCACTGTGCCTGGCCTACAGGCAACCGATTTTTCAACACAGGTGCCAAGACAATTCAATGGAGGAAAGAATGGTCTTTAACAATCACACCACTGCACTCCAGCCTGGGCAACACAGCCAGACTCCATCTCAAAAAAAAAGCAACTGACAAATAGAAGAGTGAGCTGTGGGACAACTTCAACTGATATACATGTAACTGGAGTCAGTCCCAGAAGAGGAGAGCTGCCCCAGCTCCACCTGTCCCTACCCCCAGGGTCCCCCACACCCGTTGCCCTGTCCAGGTCAGAGTGAGCCCAACGGCTCAGATGCCGCTGCCTTCCTCTGCCCACCAGCTTCCTCTCTCCACGCTCCATGCTGAGCTTATAGGCTGACTGTAAGTTCATTCTCACATTGCTATAAAGAAACGCCTGACAGTGGGCTGGGTGCGGTGGCTCAAGCCTGTAATCCCAGCACTTTGGGAGGCCAAGACAGGCAGATCACTTGAGGTCAGAAGTTCGAGACCAGCCTAGCTTCAACAAGGTGAAACCCCGTCTCTACTAAAAATACAAAAATTAGCCAGGCACGATGGTGGGTGCCTGTAATCCCAGCTACTCGGGAGACTGAGGCAGAAGAATCGCTTGAACCCGGGAGGCGGAGGTTGCAGTGAGCCGAGATTGTGCCACCGCGCTCCAGCCTGGGCGACAGAGACTCTGTCTAAACAAAACAAAAGAAAACCCAATCTAACAAAGAAAAC	G	.	PASS	VARIANT_OVERALL_TYPE=Deletion;SVTYPE=DEL;SVLEN=-2083	GT	0|1
1	1135241	nssv1514000	TCTGTTCAGGAGTCCTTGGTGCCCCAAAGAGCCCAAAAGTCAATGAATAAACAAGGTTTCCAGAGAACCCAGGAACAACGGCCACATCCCCGCCGCCCAGCCCGTAAGCACCCGTCTGCGAGGTCACAACAGCATGGACCACCAGGGAGAGGGGGACTGTGGGTGCCTGAGTATCTGGCAGTACAAGGTGCTCCCCAATATTCAAGTGAAGTGACCAGCCAGGGGCCACAGGAAAGGCATCAGAACTCCTCGGGGACACGAGAAGTTCAGGCAGGGTCAGGGCGCTTCCTGGAGACGGCGCCAAGCTGGAGCCTGGGACCCAAGGTGGAGGTTCCTGACAGCTGACCCCCCCACCTCCCTCTCCCCCTCTCTCTTCCACAGGTGAGTCCTGGGTCCTGCTGCCAGGTAGCGGACTCAAGGGGAAGGTGTGGGGGATTAAGCTGCCCCCCACTCGGACCCAGGTACAGCCACACACCCTCCATCCCCACAGCCTCCATCGTGGGGCCTGGCCAGCACACTCTCACCAGCAGCGGGGGCCTGGGGTCTGCTGAGGGCCAGTGGGCCTGCGTGTCTGTTTCAGCTAAAGAGACCTCGGACCCCGGAGGACTCGAGGCCTGCGTGTCCATGGGGCCCCCTGTGCCCCCGCCCCCTCCAGCCCGTCTCCCCTGAGTGTGTCTTTAAGACGGGGACCAGGACAACTGAATTACCAACTCCGGAAAGACCCCCAATTCCTGGTTTCCAGGAAGATGAGATTTGTGAGAGGCGGGGGTCTGCTTCCTCCCCAACGCCAGGCGCCACCGCCTCCCATGAGGGTCACTGGCCGAGAGGAGCTAGCCCTCTCCTGTCCTGTCCTCAGAGCTCAGCCCAGCATCGGAGGGGACAGCAGTGATGACCCAGGTCCTGGTCAGCGGGCACAGATCCCAGCAGCTGGGGCAGCCGGGGACCACCTGTCCCTCAAGGACCTCCCCACCTGTCCTGGCGCTGGGAAAGGCTGTGTCCAGCTCTGTCTGCGAAGGGGCCCCCGCCATAGGTGTCTCTGTCAGCTGCGGGGGGTTCCCGCAGGGCCAAGTCCAGATCTCAGTGGAGGGTGGGGAGGGGGCTGGCTGGGAGGGGAGGCTCCGCAGCGGCCGGAAGCGCTTCTGGGAACAGAGGTGGCCTCCGGCCCTTTTCTCAAAAGTCCGACCCCAGCGGGAGGTTGGGGCGGCTGCGGTTTTCCGGGCAGATGGAGGCCGCCCTGTGCGAGTGGCTCGGGCTTCCAGGGGGAGCAGAGAGGGGCCCCTCCCCGTGGAGCCGAGACCACTGCGCCCCGAGTGGGAGGGGGCGGCGGCCTCTCCGCCGCGACCCCGGCCCCTTCTCCGCACCCGGCCCCGCCCGACCCTCCGCGCCCTTGGGACCCCCCCCTCCATGGCGGGTTCGCGCTGGCCTCGGCCTCCCCCACTGAGACCCCTGGAGGCGCCCCCGCCCCCACGCGCGAGAACCCGCCCGCCTCCCCCGGGCTCCGCGACGCACGCTGGGGCCCCCGCCAGGCCCGGAGGGTCGCGCTCCAGGTAAAGCGCGCGGGGCGGGCCCGGGAGGAGCCGGAGACTCCGGAGACCCCGCCCAGAGCCCGCTCCGCCGCCCGCGGAATCCCCCGCCCGTCCGCTGTGCGTCAGCCCGGCCGCCCCCGCGCTGACGTTTCCGCGCCGAGGCCCACGCGAGGCCGCCCACGAGGAGTTTCCGCGCTGAGTCAGCCCCGCGGGACCCGCGCTACGCGGGCCGCCGGTGTTTTCTGGGGCCGGTGCGGGACAGCCCCGGTGTGGGGGGCGCGTGGGGAGAGCCGGGGCCAGGCGGGGAGGATCCGGGCTGCAGGCAGGAGTGCGCGGGGCAGGGCCCGACCGCTCAGCCTCCCCGGGGCTCACACGGGAGGAGCGCGCCGAGCCAGTACCCAGCCCCGAGCCCAGTACCCAGCCTCCAGCCCAGTACCCAGCCCCGAGCCCAGTACCCAGCCTCCAGCCCAGTACCCAGCCCCGAGCCCAGTACCCAGCCTCCAGCCCAGTACCCAGCCCCGAGCCCAGTACCCAGCCTCCAGCCCAGTACCCAGCCCCGAGCCCAGTACCCAGCCTCCAGCCCAGTACCCAGCCCCGAGCCCAGTACCCAGCCTCCAGCCCAGTACCCAGCCCCGAGCCCAGTACCCAGCCTCCAGCCCAGTACCCAGCCCCGAGCCCAGTACCCAGCCTCCAGCCCAGTACCCAGCCCCGAGCCCAGTACCCAGCCTCCAGCCCAGTACCCAGCCCCGAGCCCAGTACCCAGCCTCCAGCCCAGTACCCAGCCCCGAGCCCAGTACCCAGCCTCCAGCCCAGTACCCAGCCCCGAGCCCAGTACCCAGCCTCCAGCCCAGTACCCAGCCCCGAGCCCAGTACCCAGCCTCCAGCCCAGTACCCAGCCCCCAGCCCAGTACCCAGCCCCGAGCCCAGTACCCAGCCCCCAGCCCAGTACCCAGCCTCCAGCCCAGTACCCAGCCCCGAGCCCAGTACCCAGCCTCCAGCCCAGTACCCAGCCCCGAGCCCAGTACCCAGCCCCCAGCCCAGTACCCAGCCTCCAGCCCAGTACCCAGCCTCCAGCCCAGTACCCAGCCCCGAGCCCAGTACCCAGCCCCCAGCCCAGTACCCAGCCCCGAGCCCAGTACCCAGCCCCGAGCCCAGTACCCAGCCCCGAGCCCAGCACCCAGCCTCCAGCCCAGTACCCATCCCCGAGCCCAGTACCCAGCCTCCAGCCCAGTACCCATCCCCGAGCCCAGTACCCAGCCTCCAGCCCAGTACCCATCCCCGAGCCCAGTACCCAGCCTCCAGCCCAGTACCCAGCCCCGAGCCCAGTACCCAGCCTCTAGCCCAGTACCCAGCCTCCAGCCCAGTACCCATCCCCGAGCCCAGTACCCAGCCTCCAGCCCAGTACCCATCCCCAAGCCCAGTACCCAGCCCCGAGCCCAGTACTCCACGACGCCGAAGGGCCGGGTCCTGCCTCCAGGGCTGAGCACCTTCCCCAGTGTCCCTGTGCCACCCTTGGGCTCTCCACACTCCAGGTCCCATGTTGGGGGGGGAGGGGAGCAGACGTCCCCTCTGCCCCGTCCACCTACTGTGAGCTGGGCCCACCGCCCCACTGGGAGCTGAGCTGGGGGCCAGGTGTGCTGTGCCTCCAGGGTGCTGCTGAGACGCCTGCACCAGCCTGCCCGCCACTCCCCGGCAGCTGAGGGAGCCTGTATCAGATCTCACCTGGAGCCTGGAGTGGGAGGCTGGGCGGGCCGAGGGTGGGATGGTGAGGAGAGAGGGCTGGCCTGGAGACGGGGCCGCCCAGCACCAGAAAGTGCTGGATGGCACCCGGGGGCCGGCAGGCTGTGTGGCCAGAAACCAGAGACCCAGGGGCACCAGAGAAGAGCCCCAGAACGGGGGAAGCCGCTGAGCCTGTATCCCTGAGGAGCGCTGGGCCCAGGACTGGAATGGCCCCTCCTCGGGCCCCACCCCCACCCAGCCAGGAGTTCCCAGAATGGGCCCTGGCTGCCCTCCGCTTTGCCCCCTGTGGAGGGGACCACGGCCAGGCATGAGCACGGTGCCCCAAAGCCCAGCCCCGGGTGCCCCGTCCTCCCCCAGCACCCAGCATGCATCCACTCAGGTCACTGGACAAGTGTTTATTGAAGGTCCCCTGCAGCCGGGTCCCGTGCTGGGCACTGCACACCCACGGACACAGCCTCCCGTCCTAAGACCCCACCCCATCAGGGCCAGCAAGGGAGGAAGGGGGCCATGACTGTGTCTCTCTCTCCCTCCTGCAGGGCCCAGCCGCGGCCGCCGAACTGCATGGTCCAGGGCGCTGGTCACTGCCACCTTCCTGCACCCACTTCTGCTGCCAGGGGAGCAGGGCCCGGCCCAGAGCAGAACGCAGAGCCCCTGCGGCCTGGGGAGCTCCTGGGGAGGGGCTGGCTGCGGTCGGTGGCCCCGGAGGACGGCCAGGCTCACACCCACAGGTCTCCCAGCCGCCCCTTCTCCTCTGCCGATCGCTCGCCCCGCTCTTCCTCGGGGAACTGGCAGCTTCTGGCGTCTTCGGTCGACGGCGGCACCTCCAGCAGCAGCTGGGTCTCTGCAGGGGGGCCACGGTCAGCAGGCAGCCATGCTCCCACCTCCCCGCACCAGGCTGTGACAGACCTCGGGGCCACATGCACTGACTCCTCAGCTGCCAGATGTGCAGTCCAAGCTGGGCCGAGGTCAGGAGGAGGACGCAGGCGGCCACGGCCAGGAGGACGACGGTCAGCCACCCAAGCGGCTCTGCCGGCGGGGACCCTGGGACGCACACAGCGTTGTGGGTCTTGTTCCCAGGGAACACAGTGAGAAACCCGAACTGGGTGCAGCTGGAATACATGGACGCGGCCTCCTATCAGCCCCCGGACACGGCCTCCGATCAGCCCCCGGCTGCTGCCCTCCGTGCTGTCTGGGGCAAGGGACAGGAGAGGACCCTTCCTCAGAGTGGGCCTGGACCACCCGGCCACCGGCAGGGCCCACCCAGGACTCACTCTGTCCAAGGTTTGCAGTGGCCTTCGTGGCCCCCGGAGAAGGTCCCCGAGGCACAGTCGATACACTGGAAGCCAAAACTGAATTTCCCTGGTGTGGGGTGTGGGGGGAGGGAGGGAGGGAGGCTGGTGGAGTTGCTGGGATGGATGAGGAGGGCGTCAGGCCAGTGCAGGGGTCCATCTGGGGTCTGGGTGCTGAGTAGAATGCCCCCCCCATCATCCATTCAACAGAGTTCTTCATGGCCCAGGACTGGGGCCCATGTCTGCCCGTCCCAGGTGGGGCGTCTGGGGTGGGGCCCAGTGAGGGCACCTGGGGGAGGTGCGCAGAGTGCAGTGGGCCTGCCAGGGAGGGGAAAGGCCTGCCCATTGGGGGCTGAGGGTGGGCAGAAGCCAGGCAGGACCCAGTAGAACAGAGGGTGGAGAACAGTGAGGGTCCCAGAGAGAGTGAGGCTGGGTCCCAGTTGACCCCAGACCCTGCCCCGTCCAACCTGACACAACCTCCCCAGTTGTACCTTCTCCCAGCTCTCATGTGCCCAGCCTGACCTCTCCTGTCAGGTAAACAAGCCGCTAAGAGGACTTGAGCTGCTCCTTCCAGAACAGGGTGCAGCCCCAGGCCCCAGACAGGACTCCGGGGGGCACAGGGCAGGCTCTTTCAGTATGTGGTGAGGACAGACAGGATGGGTGTCCCGGGCCTGAGAGCCAGACAGCTCCTGGAACCCGCCCCCACCTCCCCGCAGGGTTCTCACAGCCCTCGTGCTGGATGGAGAAGCCCAGGCTGAGAAAGCAGGGACAGGACACCCCCAGAGCTTCATGGCCTGTGGTGCCTGAGCATGGCCTGGCCTGCCCGGCCTCACAGGACTCCGGACCCCACACACCACATGTCCTCGCCGGACACCTGTGCCCACGAGCTCTGCCTCGGGCCCTAGTGGAACCCCTGGCCTGTGTGGACTCCCAGAGGCACCTCCAGGACTTACCCTGGGACTGTACCCCCTGGCCTGGGGGACAAGGGTGGTGCCGGCAGGTCGTGCAGCAAGGGTCTCCGCAGTGGAATTCAGGCTGGACACACATGCAGTCCCACTCGGAACAGCACTCCTCGCCTGGGCAGGAGACAGGCCAGCCCCCCAGCAGCTGGGCTGAGGCCCCCTCCTCCCCAGGCCTCCCCTCGGCCCTCCAGGGGAGTGAGGTTGTCCGTTCTCCACCCACAGTTGGCTCCAGGGAGCAGAGGGCTCCTGGCTGGGAGTCTGGACCCTGGGTTTATCCAGCTGTCTCTTTCTCCTGGGGCCATGTGGCCTGGCTACTCCCCCTTTGCGCCCCACAGCTGCCCCTGCCCAGGTGCTAACTCCATATGCAACCAGGAGCTGCCCCTGCAGGACCCAGGGGTGGCCCCCAACAGTGCACAGTCCCCTGGAGGCCCGTCGACACCTCAGAGGCCGCCTGCCTGGTGTCTGGGCGCTGCTGTCCCCACCACCAGCCACACTGGGCCTCCGGACAGAGCCTCCCTTCCCAACCCACAGGCCCTGGAGGAAGAAGCTCTGGGGTGACTTCCCTGCCAGCTTCCTCTCCAGACCAGCCGTGTCAGCTGAACCCTCATCCCCAGGTGCAGGTCAGAGGCAGGCAGCAGGCCAGACGGTGGTGCAGGGGGGCCCTCAACTGGGCAGGAGGGGGCTGGGCGATGGCCAAGGGCTCACGACCCGCCCAGCAGGACCTGGAACAGCCGTCCTCCACCTCCAGACCCCAGACCCCTCTTGAGGGCGCTCCCACCTGGCTCACCCCTGCTCCCGGCCGGGGCCACTGGCTGGAGCTGGCACACCTCCGCCTCCCTCTGGGATCCTGCCTCCCTCCGGAAGGCTCCCGCTGCTGGCGGCTCTGTGCCCACCCTCCTTAGACCTCAGCAACGCCGGTCTGAGCACGGGAAGGGGGGCGCCCACCCATCCCGGCTTCCGCGGGACGCCTTGGCCGGTCCGCGTTAAGTAAACGCGGTTTACTTACCCGGGTAATCGCGGCAGCAGCGCGTCGTGTGAACCCGGCAGCAGCGCGCGTCCGTTCCCGTCCCAAGCAGGAGGCGCCCAGGGCCGCACCCGGGACCCCCGGTGGGGCGCTGACCCAGGCTGAGCGCGCACAGCAGCGCCAGGCCGCACAGGGCCCGAAACGCGCCCATCGCCCCGTGCTGTGCCATGCTCGGGTTTCAAGAGCCCACAGCCAGTTGGACACGCCCCGTCCCCGTCCTCACCCGCCCTGCCCGGAGGTGGCTGGGACCGTTCATGACCTGAGAATCCCGACCCAGGTGAAGTGCGTGTGAGGAGGGGGTGTAGACACTGCGGACACAGCCCGGTCCCCCGCAGGTCGCCGGCAGGGGCGGGGAAACCAGGCTGGCGGGGATCAGAAAGGTTTTCTATGCAAAGTCTGCGGCCACATTGGTGTCCCCAGTGCAGGGGGCGGCGTTTATAGCACCTTGTCCCATGGGGGCCCCTTGGAGGGCGGGGGTCAGCCAATCACTCCTCCATCCCACTGCCTCCGGGTGGTATCTGCGAGTCCCCGAGAGGTCTCCACAAATTCTGGCCACCCCCAGAGAGCCTCAACCATGGAGCCCCGTGCTGGGGAACCCCACAGAATGGGGACAGGGACCCCTCGGCTCAGCACACCCCACCTGGCTGGCTTCAGGTGTGAAACTCACCATGGGCTGCAGGCCTGTGGGCTCCCCTCCCCCTTGCTTGCAGCTCTCCAGGACCCCCCTCAGGCCAACCTGGGAAGTTCCCCGGGGCTTGGGAGGGGCACCAGGAGGAGCTGGTGGGGAGACGAGAGGGTGCTGGCGCCTCCTCGGGACAGTGTCAGCCGCCCCCGCGGGCACCCAGGGCCCGGTCTCTCAGAGCCACCTTCATCCGTCACACCAGACAGATCCAGGTCCCGGAGGGAGTTGAGGAGGAGCCCCTCGCAGAGCTCTTGGGAGACTG	T	.	PASS	VARIANT_OVERALL_TYPE=Deletion;SVTYPE=DEL;SVLEN=-7484	GT	1|0
1	1223642	essv3586753	CN	<DUP:TANDEM>	.	PASS	VARIANT_OVERALL_TYPE=TandemDup;SVTYPE=DUP;SVLEN=1966;END=1225608	GT:CN	1|0:2|1
1	1285398	essv34406	GN	<DUP:TANDEM>	.	PASS	VARIANT_OVERALL_TYPE=TandemDup;SVTYPE=DUP;SVLEN=1416;END=1286814	GT:CN	0|1:1|2
1	1860723	nssv625333	AN	AGGATGGGCAGGGACAGTGGGGGGGATGGGCAGGGACAGTGAGGGGGATGGGCAGGGACAGTGCGGGGGATGGGCAGGGACAGTGGGGGGGATGGGCAGGGACAGTGAGGGGGATGGGCAGGGACAGTGTTGGGGATGAGCA	.	PASS	VARIANT_OVERALL_TYPE=Complex;SVLEN=140;SVTYPE=INS	GT	1|0
1	2211918	essv39656	AN	<DUP:TANDEM>	.	PASS	VARIANT_OVERALL_TYPE=TandemDup;SVTYPE=DUP;SVLEN=2021;END=2213939	GT:CN	0|1:1|2
1	2212679	essv38580	TTTCAGAGAGAGAGATGCCCGAGAAGACAGGCGGTGGCGGAGATCTTCAGAGAGAGGACGCCCGAGAAGACAGGCGGTGGCGGAGATCTTCAGAGAGAGAGATGCCCGAGAAGACAGGCGGTGGCGGAGATCTTCAGAGAGAGGACGCCCGAGAAGACAGGCGGTGGCGGAGATCTTCAGAGAGAGGATGCCCGAGAAGACAGGCGGTGGCGGAGATCTTCAGAGAGAGGACGCCCGAGAGGACAGGCGGTGGTGGAGATCTTCAGAGAGAGGACGCCCGAGAGGACAGGCGGTGGTGGAGATCTTCATAGAGAGGACGCCCGAGAGGACAGGCGGTGGCGGAGATCTTCAGAGAGAGGACGCCCGAGAAGACAGGCGGTGGCGGAGATCTTCAGAGAGAGGATGCCCGAGAAGACAGGCGGTGGCGGAGATCTTCAGAGAGAGGACGCCCGAGAGGACAGGCGGTGGTGGAGATCTTCAGAGAGAGGACGCCCGAGAAGACAGGCGGTGGCGGAGATCTTCAGAGAGAGGACGCCCGAGAAGACAGGCGGTGGCGGAGATCTTCAGAGAGAGGACGCCCGAGAGGACAGGCGGTGGTGGAGATCTTCAGAGAGAGGACGCCCGAGAAGACAGGCGGTGGCGGAGATCTTCAGAGAGAGGACGCCCGAGAGGACAGGCGGTGGCGGAGATCTTCAGAGAGAGGACGCCTGAGAAGACAGGCGGTGGCGGAGATCTTCAGAGAGAGGACGCCCGAGAAGACAGGCGGTGGCGGAGATCTTCAGAGAGAGGACGCCCGAGAAGACAGGCGGTGGCGGAGATCTTCAGAGAGAGGACGCCCGAGAAGACAGGCGGTGGCGGAGATCTTCAGAGAGAGAGATGCCCGAGAAGACAGGCGGTGGCGGAGATCTTCAGAGAGAGGACGCCCGAGAAGACAGGCGGTGGCGGAGATCTTCAGAGAGAGGACGCCTGAGAAGACAGGCGGTGGCGGAGATCTTCAGAGAGAGGACGCCCGAGAAGACAGGCGGTGGCGGAGATCTTCAGAGAGAGGACGCCTGAGAAGACAGGCGGTGGCGGAGATCTTCAGAGAGAGGACGCCCGAGAAGACAGGCGGTGGCGGAGATCTTCAGAGAGAGGACGCCCGAGAAGACAGGCGGTGGCGGAGATCTTCAGAGAGAGGATGCCCGAGAAGACAGGCGGTGGCGGAGATCTTCAGAGAGAGGACGCCTGAGAAGACAGGCGGTGGTGGAGATCTTCAGAGAGA	T	.	PASS	VARIANT_OVERALL_TYPE=Deletion;SVTYPE=DEL;SVLEN=-1260	GT	1|0
1	2238088	nssv1440792	AN	<DUP:TANDEM>	.	PASS	VARIANT_OVERALL_TYPE=TandemDup;SVTYPE=DUP;SVLEN=3891;END=2241979	GT:CN	0|1:1|2
1	2238293	nssv1437213	AN	<DUP:TANDEM>	.	PASS	VARIANT_OVERALL_TYPE=TandemDup;SVTYPE=DUP;SVLEN=2708;END=2241001	GT:CN	1|0:2|1
1	2333225	nssv625334	CN	CCCCCCCCTCCAACACTGGGAATCACATTTCAACCTGAGCTTTGGAGGGTATGAACATCCAAACCATATTGGGCTCTATCGTTTTTGAGATTTTACTCACTGGGCGACAACGTAGAGCACCCACCGCTGGGCTGATATGATTTGTTCCCGTTTCCTGGG	.	PASS	VARIANT_OVERALL_TYPE=Complex;SVLEN=157;SVTYPE=INS	GT	1|0
1	2453634	essv5387623	GN	GATAATCAAACACAGTTACGGCAGGCTGCATTCGGCAGACCTGCTCCAGAAAACACGGCAGGCTGCATTCGGCAGACCTGCTCCAGAAAAGTTAAAAAAATAGCATAAAAAAAAAAAAAAAAAAAAAAAAAATATATATATAATATATATATATATATATATATATAAAAAAAAAAAAAAAAAAATATATATATAAAAGTTTATTCATTAAATTCTTTTAATTTGGCCTCTCTAACTTGAATTTGAAAAAAAGTCTTTTTTTTTTTTTTTTTTTTTAGAAATACACACACACACACAATAATAATATTTAAAAAAAATATATATATATATAAATAAATATATATATATCCGTATATGTGTATATATACATACACACATATATACGTATATATGTACATATATACGTATATAGTGTGTAAATATAAAAAAGATAACATCCTTTATAGAATTAATTATTGAATTAGAGAGAGAGATTCTATCTATACATTATTTTTTTTTTTTCTTTCTTTCTTTCTTTATGAATATAACTTATTAATAAAATTTTTCTTTTTTTTTTTTAAAAAAAAAAATATGGATGGGAGGAACGAACAACTCGTTATATTATTTCTACTTTCTTTCTTTCTTTCTTTCTTACAAAATTTGTGTGTCACACACATATGCATGTATGTTTATATTGATATATAAATCTTTCTTTCTTTCTTTCTTTCTTTCTTTTAGTTTTTAAAAAATTTTGTTTGGGAACACAAATATATTTTATAAAGACAGTTTTGTTTTTTTTTTTTTACACACACACTTGTTTTACAAAATATTCTCTC	.	PASS	VARIANT_OVERALL_TYPE=Complex;SVLEN=813;SVTYPE=INS	GT	1|1
1	2493011	nssv1431952	TCACTGCCTGGGGCCCTGGGAGCCAGGGAGGCTCCCTGAGGCTGAGTGAACACTGGGCGCTGCACCTGCCTCTCCCACGTCCTCGGCCCCACTCCCGCAGGTGCAGCTGGCTGGTGACGAAGGCCGGAGCTGGGACCAGCAGCTCCCACTGGGTATGGTGGTTTCTCTCAGGGAGCCTCGTCATCGTCATTGTTTGCTCCACAGTTGGCCTAATCATATGTGTGAAAAGAAGAAAGCCAAGGGGTGAGCACACGGCGGCCCCATCAGGGCTCATGTCCCCAGCCGTCACCTCTTGGAGCTCTGTCACCCCAAGCCTGGGAGGTGGCCCCAGAGCTTTTCCAGGATCCGCGGCTCCTCCCAGGGCAGCCACTGCAGGCTGGGGCAGGTGGGCTTTCTGCTGTGGCCAGAGCCCAGGTGTCAGCTGGCCTCCCTGGGGGAAGGGAA	T	.	PASS	VARIANT_OVERALL_TYPE=Deletion;SVTYPE=DEL;SVLEN=-443	GT	1|1
1	2583558	nssv178756	CGCACCCCCAGGTGAGCATCCGACAGCCTGGAACACAACCCACACCCCCAGGTGAGCATCTGACAGACTGGAACAGCACCCTGCACCCCCAAGTGAGCATCTGACGGCCTGGAACAGCACCCACACCCCCAGGTGAGCATCCGACAGCCTGGAACAGCACCCACACCCCCAGGTGAGCATCCGACAGCCTGGAGCAGCACCCACACCCCCAGGTGAGCATCTGATATCCTGGAACAGCACGCACACCCCCAGGTGAGCATCTGACAGCCTGGAGCAGCACGCACACCCCCAGTGAGCATCTGACAGCCTGGAACAGCACCCACACCCCCAGGTGAGCATCCGACAGCCTGGAGCAGAACCCACACCCCCAGGCGAGCATCTGACGGCCTGCAACAGCACCCACACCTCCAGGCGAGCATTGGAAAGCCTGGAGCAGCACCCACACCCCCAGGTGAGCATTGGACAGCCTGGAGCAGCACCCAGAAGCCCAGGCGAGCATCCGACAGCCTGGAGCAGCATCCACACCCCCAGGTGAGAACCTGACATCGTGGAGCAGCAGCCCACACCCACAGGTGAGCATCTGACAGCCTGGAGGAGCACCCACACCCCCAGGTGAGCATCTGACAGACTGGAACAGCACCCTGCACCCCCAGGTGAGCATCCGACAGCCTGGAGCAGCAACCACACCCCCAGACGAGCATCTGACAGCCTGGAATGGCACCCACACCCCCAGGTGAGCATCTGATGGTCTGGAGCAGCACCCACAACCAAAGGTGAGCATCGGAGAGTCTGGAGCAGCGCCCACACCCCCAGGCGAGCATCTGACAGCCTGGAGCAGTGCCCACACCCCCAGGTGAGCATGTGACAGCGTGGAGCAGCACCCACAGCCCAAGGTGAGCATCTGACAACCTGGAGCAGCAACCACACCCCCAGGCGAGTATCTGAACGCACGGAGCAGCACCAAAACCCCTAGGGGAGCATCCGACAGCCTGGAGCAGCACCCACACCCCCAGGTGCGCATCTGATGGTCTGGAGCAGCACCCACACCCACAGGTGAGCATCTGACAGCCTGGAACAGAACCCACACCCCCAGGTGAACATCTGACAGACTGGAACAGCACCCACATGCCCAGGTGAGCCTCTGACAACCTGGAACAGCACCCTGCACCCCCAGGTGAGCATCTGACAGCCTGGAACAGCACACACACCCCCAGGTGAGCATCTGACAGCCTGGAACAGCACCCACACCCCCAGGCGAGCATCTGACAGCATGTAACAGCACCCACACCCCCAGGTGAGCATCTGACAGCCTGGAACACCAGCCTGCACCCCCAGGTGTGCACGTGACAGCCTGGAACAGCACCCACACCCCCAGGCGAGCATCTGATGGCCTGGAACAGCACCCACACCCCCAGGTGAGTATCTGACGGCCAGGAATAGCACCCACACCCGCAGGTGAGCATCTGACATCGTGGAGCAGCACCCTACACCCACAAGTGAGCATCTGACAGCCTGGAGCAGCATCCACACCCCCAGGCGAGCATCTGACAGCCTGGAACAGCACCCACACCCCCAGGTGAGCATCTGATGGTCTGGAGCAGCACCCACAACCACAAGTGAGCATCGGAGAGTCTGGAGCAGCGCCCACACCCCCAGGCGAGCATCTGACAGCCTGGAGCAGTGCCCACACCCCCAGGTGAGCATCTGACAGCATGGAGCAGCACCCACAGCCCAAGGTGAGCATCTGATGGTCTGGAGCAGCACCCACACCCACAGGTGAGCATCCGACAGCCTGGAGCAGCACCCACACCCCCAGGTGAGCATCTGATGGTCTGGAGCAGCACCCACAACCACAGGTGAGCATCGGAGAGTCTGGAGCAGTGCCCACACCCCCAGGCGAGCATCTGACAGCCTGGAGCAGTGCCCACACCACCAGGTGAGCATCTGACAGCGTGGAGCAGCACCCACAGCCCAAGGTGAGCATCTGACAACCTGGAGCAGCACCCACACCCCCAGGCGAGCATCTGAACGCACGGAGCAGCACCCACACCCCCAGGCGAGCATCCGACAGCCTGGAGCAGCACCCACACACCCAGGTGAGCATCTGACAGCCTGGAGCAGCACCCACACCACCAGGTGAGCATCTGACAGCCTGGAAAAGCACCCTGCACCCCCAGGTGAGCATCTGACAGTCTGGAACAGCACCCATACGCTCAGATGAGCATCTGACAGCCTGGAACAGGACCCTGCACCCCCAGGTGAGCATCTGACAGTCTGGAACAGCACCCACACACCCAGGCGAGCATCTGACAGCCTGGAACAGCACCCATACGCCCAGATGAGAATCAGACGGCCTGGAAAAGCACCCTGCACCCCCAGGTGCGCACCTGACAGCCTGGAACAGCATCCACACCCCCAGGCGAGCATCTGACGGCCTGGAACGGCACCCACACCCCCAGGTGAGCATCCGACATCCTGAAACAGCTCCCACACCCCCAGGTGAGCATCCGACAGCCTGGAGCAGCACCCACACCCCCAGGTGAGTATCTGACCGCAAGGAATGGCATCCTCACCTCCAGGTGAGCATCGGACAGCCTGGAGCAGCACCCACACCCCTAGGTGAGCATCTGACAGCCTGGAACAGCAACCACACCCCGGGGCGAGCATCTGACAGCCTGGAACAGCAACCACACCCCCAGGCAAGCATCTGACAGCCTGGAACAGAACCCTGCACCCGCGAGTGAGGATCAGACAGCCTGGAGCAGCACCCACACTCCAGGTGAGCATCTGACAGCCTGAAGCAGCACCCACACCAACAGGTGAGCATCTGACAGCCTGGAACAGCACCCACACCCCCAGGTGAGCATCTGACAGCCTGGAACAGCTCTCACAACCCCAGGTGAGCATCTGACAGCCCGGAACAGCACGCTGCACCCCCAAGTGAGCACCTGACAGCCTGGAGCAGCAACCACACCCCCAGGTGAGCATCCAACAGCCTGGAACAGCACCGACACCCCCAGGTGAGCATCCGACAGCCTGGAGCAGCACCCACACCCCCAGGTGAGCATCTGATATCCTGGAACAGCACCCACACCCCCAGGTGAGCATCTGACAGGCTGGAGCAGCACGCACACCCCCAGTGAGCATCTGACAGCCTGCAACAGCTCTCACAACCCCAGGTGAGCATCTGACAGCCCGGAACAGCACGCTGCACCCCCAAGTGAGCACCTGACAGCCTGGAGCAGCAACCACACCCCCAGGTGAGCATCCAACAGCCTGGAACAGCACCGACACCCCCAGGTGAGCATCCGACAGCCTGGAGCAGCACCCACACCCCCAGGTGAGCATCTGATATCCTGGAACAGCACCCACACCCCCAGGTGAGCATCTGACAGGCTGGAGCAGCACGCACACCCCCAGTGAGCATCTGACAGCCTGCAACAGCTCTCACAACCCCAGGTTAGCATCTGACAGCCTGGAACAGCACGCTGCACCCCCAAGTGAGCATCTGACAGCCTGGAGCAGCAACCACACCCCCAGGTGAGCATCTGACAGCCTGGAACAGCACCCTGCACCCCCAGGTGAGCATCCAAAAGCCTGGAGCAGCACCCACACCCCCACGCGAGCATCTGACAGCCTGGAACGGCACCCACACACCCAGGTGAGCATCTGATGGTCTGGAGCAGCACCCACAACCACAGGTGAACATCGGAGAGTCTGGAGCAGCGCCCACACCCCCAGGCGAGCATCTGACAGCCTGGAGCAGTGCCCAAACCCCCAGGTGAGCATCTGACAGCGTGGAGCAGCACCCACAGCCCAAGGTGAGCATCTGACAACCAGGAGCAGCACCCACACCCCCAGGCGAGCATCTGAACGCACGGAGCAGCACCCACACCTCCCGGCGAGCATCCGACAGCCTGGAGCAGCACCCACACCCCCAGGTGCGCATCTGATGGTCTGGAGCAGCACCCACACACAGAGGTGAGCATCTGAGAGCCTGGAACAGAACCCACAGCCCCAGGTGAGCATCTGACAGACTGGAACAGCACCCACATGCCCAGGTGAGCCTCTGACAGCCTGGAACAGCACCCTGCACACCCAGGTGAGCATCTGACAGCCTGGAACAGCACACACACACCCAGGTGAGCATCTGAAAGCCTGGAAGAGCACCCACACCCCCAGGCGAGCATCTGACAGCATGCAACAGCACTCACACCCCCAGGTGAGCATCTGACAGCCTGGAACAGCACCCACACCCACAGGTGAGCATCTGACAGCATGTAACAGCACCCACACCCCCAGGTGAGCATCTGACAGCCTGCAACAGCACCCTGCACCCCCAGGTGCGCACGTGACAGCCTGGAAGAGCACCCACACCCCAAGGCGAGCATCTGACGGCCTGGAACGGCACCCACACCCCCAGGCGAGCATCGGACAGCCTGGAGTAGCACCCCACACCCCCAGGTGAGCATCCGACAGCCTGGAGCAGCACCCACACCCCCAGGTGAGCATGTGACAGCCTGGAAGAGCACCCACACCCCCAGGCGAGCATCTGACAGCCTGGGTCGGCAACCACACACGCAGGTGCGCATCTGATGGTCTGGAGCAGCACCCACACCAACAGGTGAGCATCTGACAGCCTGGAACAGAACCCACACCCCCAGGTGAGCATGTGACAGACTGGAACAGCACCCACATGCCCAGGTGAGCCTCTGACAGCCTGTAACAGCAGCCTGCACCCCCAGGTGCGCCCGTGACAGCCTGGAACAGCACCGACACCCACAGGCGAGCATCTGACGGCCTGGAACAGCACCCACACCCCCAGGTGAGCATTGGACAGCCTGGAGCAGCACCCACAACCCCAGGCGGGCAACCGACAACCTGGAGCAGCACCCACACCCACAGTTGAGCATCTGACTTCGTGGAGCATAACCCCACACGCACAGGTGAGCATCTGACAGCCTGGAGCTGCACCCACACCCTCAGGTGAGTCTCTGACAGCCTGGAACAGCACCCTGCACACCCAGGTGAGCATCCGACAGCCTGGAGCAGCACCCACACCCCCAGTTGAGCATCTGATGGTCTGGAGCAGCACCCACAACCACAGGTGAACATCAGAGAGTCTGGAGCAGCGCCCACAACCCCAGGCGAGCATCTGACAGCCTGGAGCCGTGCCCAAACACCCAGGTGAGCATCTGACAGCATGGAGCAGCACCCATAGCCCAAGGTGAGCATCTGACAACTTGGAGCAGCACCCACACCCCGAGGTGAGCATCTGACCTCCCGGAGCAGTACCAGTACCCCCAGGCGAGCATCTGAACTCATGGAGCAGCACCCACGCCCCCAGGCGAGCATCTGACCGAACGGAGCAGCACCCACAACCCCAGGCGAGCATCTGACAGCATGAAACAGCACCCAGAACTCCAGGTGAGCATCTGACAGCCCGCAGTAGCACCCACAAGCACAAGTGAGAATCTGACAGCCCAGAGCAGCACCCACACCCCCAGGGGAGCATCTGACCGCATGGAGCAGCACCCACACCCCCAGGAGAGCATCCGGCAGCCTGCAGCAGAACCCACACCAACAGGCGAGCATCTGACAGCCTGGGTCGGCACCCACACCCTCAGGTGAGCATCTGACGGCCTGGAACAGCACCCACACCCCCAGGTGAGCATCTGACATCGTGGAGCCGCACCCCACACCCACAGGTGAGCATCTGACAGCCTGGAGCAGCACCCACACCCCCAGGTGAGCATCTGACAGCCTGGAACAGCACCCTGCACCCCCAGGTGAGCATCCGACAGCCTGGAGCAGCACCCACCACTCCCAGGCCAGCATCCGATAACCTGGAGCAGCACCCACAACCCCAAGTGAGCATCTGATTGTCTGGAGCAGCACCCACAACCACAGGTGAGCATCGTAGAGTCTGGAGCAGCGCCCACAGCCCCACGCGAGCATCTGACAGCCCGGAGCAGTGACCACACCTCCCGGTGAGCATCTGACAACAGGGAGCAGCACCCATAGCCCATGGTGAGCATCTGACAACCTGGAGCAGCACCCACACCCCCAGGTGAGCATCTGATGATCTGGAGCAGCACCCACAACCACAGGTGAGCATCGGAGAGTCAGGAGCAGTGCCCACACACCCAGGCGAGCATCTGACAGCCTGGAGCAGTGCCCACACCCCCAGGTGAGCATCTGACAGCGTGGAGCAGCACCCACAGCCCAAGGTGAGCATCTGACAACCTGGAGCAGCACCCACGCCCCCAGGCGAGCATCTGAACACACGGAGCAGCACCCAAACCCCCAGGCGAGCATCCGACAGCCTGGAGCAGCACCC	C	.	PASS	VARIANT_OVERALL_TYPE=Deletion;SVTYPE=DEL;SVLEN=-6339	GT	1|1
1	3097397	essv3586288	GCCTCTGCTTACACACGCAGTCTTACGCACGGCCTTACACACGCAGTCTTACACACGGCCTCACACACGCAGTCTTACACGCAGCCTTACACACGCAGCCACACACGCAGCCTTACACACGCAGTCTTACACACTCGGTCTTACACACGCAGTCTTACACACGATCTTACACGCGGTCTTACAAATGCGGTCTTACACGCGGTCTTACACACGCAGTCTTACACGCGGTCTTACACACCCGGTCTTACACACGGCCTTACACACGCAGTCTTACACGCGGCCTTACACACGCAGTCTTACACGCGGTCTTACACACGCAGTCTTACACGCGGTCTTACGGTCTTACACACGCAGTCTTACGGTCTTACACACGGTCTTACACACGCAGTCTTACACACGGTCTTACACACAGTCTTACACACGCAGTCTTACACACGGCCTTACGCATGGTCTTACACACGCAGTCTTACACACGGTCTTACACACGCAATCTTACACAAGCAGTCTTACACACGGTCTTACACACGGTCTTACACACGCAGTCTTACACACGGCCTTACGCATGGTCTTACACACGCAGTCTTACACACGCGGTCTTACACAAGCAGTCTTACACGGTCTTACACACGGTCTTACACACGCAGTCTTACACACAGCCTTACGCATGGTCTTACACACGCAGTCTTACACAAGCGGTCTTACACACGGTCTTACACACGCAGTCTTACACACGCAGTCTTACACACGGTCTTACATATGGTCTTACACATGCAGTCTTACACACGGTCTTACACATGCAGTCTTACACACGGTCTTACACACGGTCTTACACAGTCTTACACGCGCAGTCTTACACACGGTCTTACACACGGTCTTACACACGCAGTCTTACACACGGTCTTACACACGGAGTCTTACACACGGTCTTACACACAGTCTTACACATGCAGTCTTACACATGCAGTCTTACACACGGTCTTACACATGCGGTCTTACACATTCAGTCTTACACACGGTCTTACACACGCAGTCTTACACACGGTCTTGCACACGCAGTCTTACACACGGTCTTACACACGCAGTCTTACACATGGTCTTACACATGCTTACACACACAGTCTTACACATGCCTTACACATGCAGTCACATGCTTACACATGCAGTCACATGCTTACACACACTGTCTTACACATGCTTACACACGGA	G	.	PASS	VARIANT_OVERALL_TYPE=Deletion;SVTYPE=DEL;SVLEN=-1205	GT	1|1
1	3130338	essv2581108	CN	CATATATATATTGGTTTTTTTTTAAATAAATAAATAAATAAATAAATAAAAAAAAAAAATAAAATTTTCTGTTGATATATATATATT	.	PASS	VARIANT_OVERALL_TYPE=Complex;SVLEN=85;SVTYPE=INS	GT	0|1
1	3177064	essv5229663	TN	TCTCACTGACACACCCCACCCATGTAACTCTAACACACACACTCACATGCTCTCTGAACTCACTGACACACCCCACCCCTGTAACTCTAACACACACACACGCTCCCTGTACTCACTGACACACCTCACCCCTTTATATATACACAACAATTATCTATCTATTTTTAAGTTACACACAACACACATATTTATATTATGTATATATACACACGTGTATATATATATTTAATGTTTTTTTAAATTTTTTTTTTTTAAATTTTTATAACTTTTCCTCTGAAGTGTGGAGCCCAGGGCAAAAATTGTTTCACACACACACACACACAATTAAAATCTATATTTTTTTATGTACATATATACACACATATATACACACATATATGAAGTGTGTGAACGTTTTTTTTCTTTGAGGCAATGTAAAAGAATGAATGAATGAATATTATATATATATATATATATATATACCTTTATATATATATACTTTATAAATAATATAAATATATATATTTAATATAAATAATATAAATATATTATATATATTTAATATATATATTAAATATATTATATATATTTAATATATATAATATAAATATATTATATATATTTAATATATAGAATATAAATATATTATATATATTTAATATATAGA	.	PASS	VARIANT_OVERALL_TYPE=Complex;SVLEN=644;SVTYPE=INS	GT	1|1
1	4044755	essv70379	CAAACTGCTGGAGGGACTGCATTTGTGTTTTTTTGGGGGGGCTACCCACCAGGACAAAGTCATGAGCTTGAGGCTGGGGAAGCACCCGTGAGCCGGCGCGTTACCGCGGTCAGGGGATCTGAGGCCCTTGTATGATCAGGGAACACCAGTTCCAGAGACGTCCAGAAGGAGCGGGGAGAGAGGAAGGTTCCACATTGCTGACCTTTAACTTTTGTTCCCACTTCTGCCATGGAGGCTAATTGTTACGTTTTCCTTGCTGAGCAGCGTTCGGCTTCCTACACCCCGGTGGCTTCGCCTGTGCCTACTCCCAGTGCTCGCACGTTTGGCCTAAAGCAGTTAAACCTCTGAGCTGCCCAAAGACCTTGTAAGAATGAGAAACTGCTCCATGGTTTATTAAAAAGCAAACAAAAAAACCTTCCACAAAATAACAGCAATAAAAAAAAACCATTTAAAGTGATGTCCCTCCCTTCATAGGATGTAAGCTCATATTTAAACCATATATTGCTCCA	C	.	PASS	VARIANT_OVERALL_TYPE=Deletion;SVTYPE=DEL;SVLEN=-508	GT	1|0
1	4137427	essv55546	GCACCTGCAGACGCAGCCGATGCACCCCACACCCAGACCCAGTGAGACCTCCCAACAGTCACCTGCAGACGCAGCCGATGCACCCCACACCCAGACCCAGTGAGACCTCCCAACAGTCACCTGCAGACGCAGCCGATGCACCCCACACCCAGACCCAGTGAGACCTCCCAACAGTCACCTGCAGACGCAGCCGATGCACCCCACACCCAGACCCAGTGAGACCTCCCAACAGTCACCTGCAGACGCAGCCGATGCACCCCACACCCAGACCCAGTGAGACCTCCCAACAGTCACCTGCAGACGCAGCCGATGCACCCCACACCCAGACCCAGTGAGACCTCCCAACAGTCACCTGCAGACGCAGCCGATGCACCCTGTACCCAGACCCAGTGAGACCTCCCAACAGTCATCTGCAGACGCAGCCGATGCACCCTGTACCCAGACCCAGTGAGACCTCCCAACAGTCATCTGCAGACGCAGCCGATGCACCCCACACCCAGACCCAGTGAGACCTCCCAACAGTCATCTGCAGACACAGCCGATGCACCCCACACCCAGACCCAGTGAGACCTCCCAACAGTCACCTGCAGACGCAGCCGATGCACCCTGTACCCAGACCCAGTGAGACCTCCCAACAGTCATCTGCAGACACAGCCGATGCACCCTGTACCCAGACCCAGTGAGACCTCCCAACAGTCAGTGAGACCTCCCAACAGTCACCTGCAGACACAGCTGATGCACCCCGTACCCAGACCCAGTGAAACCTCCCAACAGTCACCTGCAGACACAGCCGATGCGCCCCACACCAAGACCCAGTGAGACCTCCCAACAATCACCTGCAGACACAGCTGATGCACCCTGTACCCAGACCCAGTGAGACCTCCCAACAGTCACCTGCAGACACAGCTGATGCACCCCGTACCCAGACCCAGTGAAACCTCCCAACAGTCACCTGCAGACGCAGCCGATGCACCCCACACCAAGACCCAGTGAGACCTCCCAACAGTCACCTGCAGACGCAGCCGATGCACCCTGCACCCAGACCCGGTGAGACCTCCCAACAGTCACCTGCAGACGCAGCCGATGCACCCTGTACCCAGACCCAGTGAAACCTCCCAACAGTCACCTGCAGACGCAGCCGATGCACCCCGCACCCAGACCCGGTGAGACCTCCCAACAGTCACCTGCAGACACAGCTGATGCACCCTGTACCCAGACCCAGTGAAACCTCCCAACAGTCACCTGCAGACACAGCCGATGCACCCCACACCAAGACCCAGTGAGACCTCCCAACAGTCACCTGCAGATGCAGCCGATGCACCCCGCACCCAGACCCGGTGAGACCTCCCAACAGTCACCTGCAGACGCAGCTGATGCACCCCGCACCCAGACCCCGTGAGACCTCCCAACAGTCACCTGCAGATGCAGCTGATGCACCCCACACCCAGACCCCGTGAGACCTCCCAACAGTCACCTGCAGATGCAGCTGAT	G	.	PASS	VARIANT_OVERALL_TYPE=Deletion;SVTYPE=DEL;SVLEN=-1490	GT	1|1
1	4403353	essv67952	TN	<DUP:TANDEM>	.	PASS	VARIANT_OVERALL_TYPE=TandemDup;SVTYPE=DUP;SVLEN=836;END=4404189	GT:CN	0|1:1|2
1	4603289	essv5375102	GN	GTTTTTTTCTTAAAGCCAGATCCTGCCAACATAAGAAATGGTTTTTATATTTTCTAATAAACACACACACTCTAGATAAAGTTTGATTTATTTCAGATGTCTATTTTTTTTTTTTTTCGCTAAGATCAGAAGAGATCTATATATATGTGTGTGTGTAATTTATTTACACAAAAAAATATATATATATATATATATATATATATATATTTTGAGTCTTCTATTTTAAGAGCCATAGTGACTCCTTTTGTGGATTTAAAAAAAAAAAAAAGGTAGTTCCAGAGGATGGTTGAGATATTAAAAAAGTTTTGATGTGTATATACATATATGTGTAAATATATTTTTTAACTTAATAAATATGTTATGTTATGTGATGTAGAAAGAAAGAAAAAGGTTATCTTAGTTGTTGTTTGTAAAGAAAAAATTTTAAAGAGAGAGAGCTTTTTCTTTTTTCTCTCTTTGCAGAAGGCAGAGGGCAGAGGTTTTTTTTTTTTTTTTTTTTATTTATTTATTTATTTATTTATTTATTTAAACAAAAAATTTTTTCTGATTATAAAATAATTTATTTATTTATTTTATAAATATAGATAGACAGTTTACAAACAAGTGTGTGTTTTAAAAAGTGTGTTTTTTTTTTTTCAAATTGAAGAGTACACTGAAAACTATAAAACATTGATGAAATCACTACTTTTTTTTTAAAGTATATATATATATATATATATATACATAATATACAAAATTTATTTATTTATTTTAATGATATATGTATATCTATATTCTTTTTTACGCAACATAAAAAAAAGTGTGTATATATATATATATATATATATATATATATATATATATATCTCACATCACTACACACACACACACAAAATCCCTTTTTTTTTTTTTTAACTTCTATTTTTTTAAAAAAAAAAAATATATATATATAATTTAACGATGAAAGAAAGAAAGATTTTTTCACACACACACACACAAATTAAAAAAAAAAAGTTTAATAAATTTATTTTTTTTTTTTTTTTTTTTTAATACTTTGAAAATATATATATACAAAAAAAAAACAATTAGTTTTTTTTAA	.	PASS	VARIANT_OVERALL_TYPE=Complex;SVLEN=1076;SVTYPE=INS	GT	1|0
1	4800145	essv5191133	TN	TATTATTATGTGTGTGACAATAATCCTGTTAGTTCTAGCCAGAACAATTAGGCAGCAAAAGAAATAAAAAGCATCTACATTAGAAAGAGAGAAGTAAATTATTTTTCTCTTTATAGATGGCATGATCTTACCTGTAGAAAATACTACACAATCGCCGGGCGCGGTGGCTCACGCCTGTAATCCCAGCACTTTGGGAGGCTGAGGTAGGCAGATCACGAGGTCAGGAGATTGAGACCATCCTGGGTAACACGGTGAAACTCCCTCTCTATTAAAAATACAAAAAGGTAGCGGGGCATGGTGGCGAGCGCCTGTAGTTCCAGCTACTCGGGAGGCCGAGGCAGGAGAATGGCGTGAACCCGGGAGGCAGAGCTTGCCGTGAGCAGAGATTGTGCCACTGAGCTCCAGCCTGGGCGACAGAGCGAGACTCTGTCTCAAAAAAAAAAAAAAAAAAAAAAAAAAAAAAGAAAAAAGAAAATACTAAAGAACACATGTACACAAACTGTTAGAACTAATAAAAGAATTCAGTAAGGTTAGAGGATTAAAAAATCAACAAGCAAAAATCAGATGCATGTCTACGTTCTAAAAGTAAACAATTTGAATAGAAAACTAAGCAATTTAATTTATGACATCGTCAAAAAGAATAAAATACTTAATAAACTTAACCAAGAGGCAAAAGATTTGTGTCCTGAAAACCAAAAAATGTTACCGAAAAAAATTAAAGAAGACATGAATATGTGGAAAGATATCTCTTATTGGTTACATGCACTATGATCAACATTGGCATAAACACAAAAATAACTATTGTTGGCAAATGTGTGGAGAAATTGGAACCTTTGTGCATCAATTATGAGAATGGAAAATCATGCAGCCACTCTAGGAACAGTGTCATGATTCCCAAAAAAACATGAATGTAGAATTACCGCATAATTCAGCCATTCCATATCTGGGTACTTAGACAAAAGAAATGAAAGCAAGGACTCAGTTTTGTACAACTATGTTCATAGCAGCGTAATTCATAACAGCGAAGAGATTGAAGCAACCCAAGA	.	PASS	VARIANT_OVERALL_TYPE=Complex;SVLEN=1044;SVTYPE=INS	GT	1|1
1	5172046	essv5197882	GN	GTTTTTTCACACACACATGAACCCACATAGTAAACACACACTTAAACACACACACACACACAATTGATATATCAGTTTATAAGAAAGAAAGAAATTTTTTTAAAAAAATTAAAATGACATTATTTTCTGGTTTAGGATTTCTGACATATAAAAACAGGATAACTCCTGACCTCAGGTGATCTACGTTAAATAAATAAATCTTCATATATCTATATATTTCTATTGTCTCCATCTCAGGTAAGAGGTAACCGTGGTGAAGCACACACAATTATATATATATAATAATCAATGTCTTTTTCTTTCTTTCTTTTCAGAGTATGTATAGTAACTTTATCAAATACAAATTCTCACACACACACTGTTAGATATATATAATAGATATATAATATATAATATTATATATATAATAGATATATAATATATAATATTTTATTTTTATATATATATATTTTTTATTTTTTGTTATTACTAAATATATTGTGTATGTATATAGAAAAAGCATACACACACGCATACACACACGCATACACACACGCATACACACACGCATACACACACGCATACACACACGCATACACACACAAAACAACACACACACACACACACACATACTTTTTTTTTTAAATAAAATTGATTGTTATCAAAAAAAAATTAAATATCTTTATTTTTTTTGGACTCGAGTTCCAGGGCCTTCACTATTTAATAATAATAATAAAAGT	.	PASS	VARIANT_OVERALL_TYPE=Complex;SVLEN=717;SVTYPE=INS	GT	0|1
1	5220150	essv5290540	TN	TAACACACGCACTGGTCTTTTTTTTTTTTTTTTTTTTTTTTTTTTGAGACGGAGTCTCGCTGTCGCCCAGGCTGGAGTGCAGTGGCGCAATCTCGGCTCACTGCAGGCTCCACCCCCTGGGGTTCACGCCATTCTCCTGCCTCAGCCTCCCGAGTAGCTGGGACTACAGGCGCCCGCCACCTCGCCCGGCTAATTTTTTGTATTTTTAGTAGAGACGGGGTTTCACCGTGTTAGCCAGGATGGTCTCGATCTCCTGACCTCGTGATCCACCCGCCTCGGCCTCCCAAAGTGTGCTTTTTTTTTTTTTTGACGATGATTAATAGTAAAACAAATTTAAAGTTTAAACCTCGTCGTGTGTTATAGTTCAAAGTGGTCATTTTAACAGCCCCCCACTTATAAACTTTTGATAGATATACTGTACTTTCAAATATGCTTTACCAGGATTGTGACTCTTTCTTTCTTTTTTTATAGTATATATATATACATATAATATATAGGTAGATAGATAGATATTTATTTATTTATTTCATATATATATATATATATAATTACACACACACACACACACTCAAACGGTAATTTTTTTTAAAGATAAAAAATATGTATATTATATATATTATATATTATATATTAATTATATATATTATATATATTATATATTATATTATAAATGAATAAAACACACAAAAAACACAACAAACACTCATTTGTTATATAAAGGTTAGGCTCATTATAACAAAAAAACTA	.	PASS	VARIANT_OVERALL_TYPE=Complex;SVLEN=745;SVTYPE=INS	GT	1|1
1	5283941	nssv697864	AGGGCTTTTCTAAACGTTCCCACTTGACTGTAAATGGGAGTACCCTGAGGATATGTGGATCTCCTAACAATTCACTGCAAGATTCTATTTTAATAAGTCAGATTCATCTGGGATAATTATCCATCATGCCTCAACAGTTAGGTAACATTTATTTAGGAAATGCTTGCTCTGTGCCCAGCATGGTGTTATTATTACTATTCAGGTTATCGGTATTATTATTAAACCCACTTTATTAATGATCCCTATAAGTGTACCAGTTAATGCACTGGTTAATGCACAGGAGTTCCAGAAGCAACGCTGCCTGCCAGGCTACGTCATCTGAGATCAGTATCGGCTCTCATTTAATCTTCCAACGACCTTTAAGAAGGTTAATATTAGGATCAGAGAAGTTACAGTCTCTCAGCATCACACAGCTGGTCAGAAACAGAGCTGGGGCATTCCAAAGCCCATGATCTCATCGTTGGACTTACTCACAGATGTTTATCAGATAATGCACCAGTGGGAACCTCTGCCCTCCCGGGTTCAAGCCATTCTCCTGCCTCAGCCTCCCGAGTAGCTGGGACTACAGGCACGCGCCACCATGCCTAGCTGGTTTTTGTATTTTTAGTAGAGATGGGGTTTCACCACGTTGGCCAGGAATGTCTCGATCTCTTGACCTCATGATCCTCTTGCCTCGGCCTCCCAAAGTGCTGGGATTACAGCCGTAACCCACTGCGCCTGGCCTTAAAAAGATTTTTTTTAAGGAACCTATATTTTCTTTTGCACTGGGCTCTACAAATTATAGAGTATCTGCAAAGTATTATATTCTCCACATTCCACAGCTGGGAAGGGGCAGGAAAGCCATGTGAGGAAAGCAAAGGGGGCAGGATGATGAAAGTCATACACCTTGGACTCAGACTCGCGTAAGTTCCTTGAACTTTTAAAAAATTGTGGTAAAATACACATAACATGAAATTCACCGTTGTAATTATTTTAAAATATGTGATTCAGTGGCATTTAATGCATTCAGTATGTTGTGCAACCATCACCACTATCAAGTTCCAGAACATTCTCACCATCCCAATAGCAGACCCTGTACCCACGGGCAGTCAGTTCCCATCACTCCCACCACCCAGGCCCTGGAAACCATTCACCTGCTTTCCGCCTGTGATGGCAAATTTTATGCATCAATTTGACTGAGCTTAGGGATGTCCAGATAGCTGGTAGAACATTATTTCTGGGTGTGTCTGGGAGTGTGTTTCCAGATGAGATTAGCATCTAGTCAGTGGATGAGTAAAAATCTGCCCTCACCAGTGAAGGTGGGCAGCATCCAATCCACTGAGAACCCAGATAGAAGGAAAGGCAAATTCTCCCTCTCTCCCTCTCTCTCCCTCTCTCTCCCTCTCTCTCCCTCTCTCTCCCTCTCTCTCCCTCTCTCTTCCTCTCTCTCCCTCTCTCTCCCTCTCTCTCTTTCCTTGAACTGGGACATCCATCTTCTCTGCCGTTTCACATTAGAGCTCCTGGTTCTTGGAGCTTTGCACTCCATGACTTAAACCAGCTCCTCTACCCTCTCCCCGTCCCTTGGTTCTCAGGCCTTTGGCCTCAGACTCATCTACACCTCCAGCTTTTCTGGATCTCCAGCTTTCAGACAGCCGATTGTGAGACTTCCAAGTCTCCATAATATTCACGATCATGTGAGCCAGTTCCCATAATCAATCTCTCTCTCTCTGTCTCCACACACACAGACAAACACACACATGCACACACACACTTCCCACTGGTTCTGTGGTTCTGTTTCTCCAAAGGAACACGACTGATACACTATCTGTATGGGTTTGCCAATTCTGGATATTTCACTTAAATGGAATTATACGCTGTGGGGCTGTCCTTGAACTTCAAGGTTCACATTTAACTCCTTTGTAAAACATGATAGCGATGCTTAACTCCCAGTGTGGACATGAAAGCTCCACGATAAGCTCCTTAGGCACAGCGTAAACAATGGATAAAGGGTGTTTATCTTACTAGCATTGCTGCATTACCTTTATTATTCTTCTTCTTGCTGTTGTTATTGCTGCTGCTGTTGCTATTGTAATGAAGACGAGAGAACGACAGTGGTGATTGTGATGGGAGCTAGAGGATCCAAGATCACACAATTAGCAACTGCTGAGCCCGAATCCTGGCCTTCAATTCTAATTCTTAATCCTATTGATTCTAATTCTAACTCTTTGTAATCTTCCCAATCATCTGGTTAGGATTTTCAAAGGAGCAAAGATGAGGAGCTGGTGAAGGCAGTGCTGGCAGAGAAAAATTACAAACCAAGGTCGGGAGGAAGAAAAGACAGGACAGGAAGTGGTGGGTGGAGACGAGGCCTGAGCCGCACTGGGCAGGTCAGTTGAAGCCACGTCCTGGGACCTTTAGTGCCTTTCCGTAGGGGCTGGACCACTCTCTGCTTGGGCCTTGCAGCACCCGAGAGGCCTTTGAATAGATATTCACAGGAGCCAGGCTCGCCTCTCTGGAAATATTAGCTGGAAAGAAGGGTTCTGCAGGATAAGAGGAGGCAAGCCGAGCCGATGCAGGTGTCCCTGGGAAGCACTGGGCCCAGGGCACATTCTTTCTCTATCACAGGATCAGTAATTTGTATCATCTTAAAATAACTACAATGCTTTGGCTGGAACCCCACCAGGAGCCTCCAAGCCTTTGCAAACAATGGCTCATTAGGTTTTATCCTTTATCTACCTGTCTGCGGATTAAATGGAACAGGCATGGTTTGATACCTGCCACCGCCTCCCTCCTCCCCCCCCGCCGCTTTCCTCTAGGGCTGAGGGGAGGTAGGGAGCTGGCAGACCACGGAGGATGGTGTCCCACTGCACAGTGGGCCTGGGTCAGCGGCACAGATGCACAGAAGTAAGCCCAGCTGGGTTTACAATGGACAGAAGCCTGGACAAGGGACAATAATACCCTGGCCAGGTGGACCTTGAAATGCTAATAGGTATTCATGACAGTTTTCTAGATGACTCTGGGCAGGAGATCTAGATGTCACTGGACATAAAGATTCTCCTTTTATGCAACCAGCTTTTCTCCTATGGAAGTTCATTCTGACACAGGTTAGACACCTTTATAGTCCATGAAATTGAAAACAGGTATCTTTTTCTCTGGACGAGTCAGATAGTCATGGCGCCATCTCCTTT	A	.	PASS	VARIANT_OVERALL_TYPE=Deletion;SVTYPE=DEL;SVLEN=-3166	GT	1|1
1	5877011	essv6950533	GATACGGGAGATTCCTGGTGTGTGGATACAGGGGATTACTGGTGTGTGGATACAGGGGATTACTGGTGTGTGGACACAGGGGATTACTGGTGTGTGGATACGGGGGATTCCTGGTGTGTGGATACGGGGGATTCCTGGTGTGTGGATACGGGGGATTCCTGGTGTGTGGATACGGGAGATTCCTGGTGTGTGGATACGGGGGATTCCTGGTGTGTGGATACGGGAGATTCCTGGTGTGTGGATACGGGGGATTACTGGTGTGTGGATACGGGAGATTCCTGGTGTGTGGATACAGGGGATTACTGGTGTGTGGATACAGGGGATTGCTGGTGTGTGGACAGAGG	G	.	PASS	VARIANT_OVERALL_TYPE=Deletion;SVTYPE=DEL;SVLEN=-343	GT	0|1
1	5892203	essv5176671	CN	CAGAGGTGTGGCTGAAATCCAGAGGAGGTAGAGAGGTGTGGCTGAAATCCAGAGGATTTAGATTTATTTAAAAAAAAAAAAAAAAAAAAAAAAAAGATGTCATGAGGGGAGGAAAGGCTGAGGAATAGGGGAAAAGAAATATTCTCCTTGCGTGTCCCTCGGCTCTCTCCCATTCTCCTTGCGTGTCCCTCGGCTCTCTCCTATTCTCTGTGCCGTGTCCCTCGGCTCTCTCCCATTCTCCGTGCCGTGTCCCTCGGCTCTCTCCTATTCTCCTTGCGTGTCCCTCGGCTCTCTCCCATTCTCCTTGCGTGTCCCTCGGCTCTCTCCCATTCTCCGTGCCGTGTCCCTCGGCTCTCTCCCATTCTCCGTGCCGTGTCCCTCGGCTCTCTCCCATTCTCCGTGCCGTGTCCCTCGGCTCTCTCCTATTCTCCGTGCCC	.	PASS	VARIANT_OVERALL_TYPE=Complex;SVLEN=435;SVTYPE=INS	GT	0|1
1	5906335	nssv695820	AN	<DUP:TANDEM>	.	PASS	VARIANT_OVERALL_TYPE=TandemDup;SVTYPE=DUP;SVLEN=7285;END=5913620	GT:CN	1|0:2|1
1	5929034	essv6669099	CCACATCCACCCACACATGCACACACACGCACCCATACACACACACATGCACACACATACATGCACACATGCCCCCACACGCACACACATGCATGCCCACATGCATGCACCCACACATGCACACATGCATGCACCCACATGCACACACGCACAATGCACACATATCCGCCCACACATGCACACACACGCACCCACATGCACACAATGCACACATACATGCACACATATCCACCCACATGCATACACATCCACCCACATGCACACACACACACACACACATGCACACCCACATGCATGCATGCATCCATACATGTACACAGATGCACAAATACAAACATGGATGCACATACACACACACCACCCACACATGCACGCACACACACACATGCATGCACACACACATGCACACACTTCACACCTG	C	.	PASS	VARIANT_OVERALL_TYPE=Deletion;SVTYPE=DEL;SVLEN=-420	GT	0|1
1	5944554	essv6839956	CCCACAACCAAGATCACTGCCCAAGCTCCCAGCCGAGCCCCCGTCCTACTCCACAACCAAGATCACTGCCCAAGCTCCCAGCCGAGCCCCCGTCCTACTCCACAACCAAGATCACTGCCCAAGCTCCCAGCCGAGCCCC	C	.	PASS	VARIANT_OVERALL_TYPE=Deletion;SVTYPE=DEL;SVLEN=-138	GT	1|0
1	6064979	essv6898594	GTGCTGGCTGAGGGGTGAGGGTGGAGTGGGGGGATGTGGGAGCTGAGCTGAGGGATGAGGGTGCAGGCAGAGATCTGGGAGCTGAGCTAAGGGGTGAGGGTGGAGTAGGGGGACGCGGGGGCTGAGCTGAGGGGTGAGGGTAGAGTGGGGGACATGGAAGCTGAGCTGAGGGGTGAGGGTAGAGTGGGGGGATGTGGGAGCTGAGCTGAGGGGTGAGGGTGCAGTGGGGGGACGTGGGAGCTGAGCTGAGGGGTGAGGGTAGAGTGGGGGGATGTGGGAGCTGAGCTGAGGGGTGAGGGTGGAGTAGGGGGACGTGTGAGCTGAGCTGAGGGGTGGGGGTGGAGTTGGGGGATGTGGGATCTGAGCTGAGGGGTGAGGGTAGAGTGGGGGACATGGAAGCTGAGCTGAGGGGTGAGGGTAGAGTGGGGGGATGTGGGAGCTGAGCTGAGGAGTGAGGGTGAACTGGGGGATGTGGGAGCTGAGCTGAGGGGTGGGGGTGGAGTTGTGGGTTGTGTGAGCTGAGCTGAGGGGTGAGGGTGGAGGCGGGGACGTGGCAGCCCAGCTGAGGGCCTTGGAGCACACCTGGTAGGAAGCCAGCCTGTGGACCTGGAGCCGACTGAGGGTCCCCCCTACCCCCCATGAGTAGGAGTGGGATCCAACCTGG	G	.	PASS	VARIANT_OVERALL_TYPE=Deletion;SVTYPE=DEL;SVLEN=-663	GT	1|1
1	7022963	essv44891	TCTTGCCTGCCGAGCTCCTCTGGACCCACCCCTCTTTCAGTTGGGGCCCCGCCCTCATTTGGCCCCTTTCACCCGTCTGGCCCTGCCCATTCCCACCTTCCACCCTGGCCCCGCCCTGTGGCAGACCCCATTCTCCATTCCTTGTGGCCCTTCTCCTCTGGACCAACCCCTCTGTCCATTAGGGCCCCGCCTTCATTTGACCCATCCCACCCTCTGGCCTCACCCACTCCACCTTCCATTTTGACCCAGCTCCTTGGCAGGCTCCAGCCTCCATCTCTTTTGGCTCCTCCTCACCCGCCCCGCCCCTTTGGAACTACCCATCTTTCCTTTATGGGCCCCGCCCCATCTGGCTCCTCCCACCCACCTGGCCCCCCCCCCCCCCCCGCTTTCCATCCCGGCCTTGCCCTGTGACTGGCCCCGCCCTCCATCCCTTTTGGCCCCTCCTTGCCCGCGCCGCCCCTCTGGAGCCACCCCTCTTTCCAATCGGGCCCCACCCTGTTTTCCTGGCCTTCAAGCTCCCGCCTGGCGCCCCGCAGCGGCAAGCGTGATTTATAGGCCGTCTGAGC	T	.	PASS	VARIANT_OVERALL_TYPE=Deletion;SVTYPE=DEL;SVLEN=-565	GT	1|0
1	7043629	essv5354983	TN	TTTTAATATATATATATATATATATATATTTTAATAGAAAAAAAAAAAATTCCATCGTGTGTGTGTGTGTGATCCAGTTTTTTAAATAATAAATAATTTTTACAATTTCCTATATATATTTCCTATATATATATTTCCTATATATATATAAAAAAAAAATACACACATCTCTATCATATGATATATATACATAAATCTATATATAGGGCCACAGGGGAGGCAGGGCCTAGAGGGGAGGCGGGGCCACAGGGGAGGCGGGGCCACAGGGGAGGCGGGGCCCGGAGGGGTGGCAGCGCCACAGGGGAGGCGGGGCCCAGAGAGGAGGCGGGGCCACAGGGGAGGCAATTATTATTATTTTATCTATCAGTGTCTCTCTCTCTCTCTCTCTCTCTAGTTAAGTGTGTTTGCTATACATTATTTTACTTAGATATATATTCATATATCAATTTTATCAAAATCAAATATCCTCTACAAAATATATATATATATATATATATATAAAAAAAAACATACGGACGCCATCGGCCACGGCCACCCATCGCTCTGCAGAGAAGACAACGGCACGGACGCCATCGGCCACGGCCACCCATCGCTCTGCAGAGAAGACAACGGCACGGACGCCATCGGCCACGGCCACCCATCGCTCTGCAGAGAAGACAACGGCAAACACCCCTCTTTCTTTCTTTCTTTTTCCAAAAAAAATTAATATTAAACAGTAAGATATATATATTAAACGAAGAAGAAGAAGAAGAAATATAAAAAAAAAAAAAAAAAAAAAAAAATTCTAAACAGGCTCAAAACATTGTTTATGTGCACAGTCCTCGGCAGGTGTCTACGTGCACAGTCCTCGGCAGGTGTCTATTAGTTATTATATATATTACAACAACAATGCAACCTCTTAATTTCACACATACACACACACATATTTATTTATTTAACTCAAAAAAAGAAGAAGAATATTATTATTATTTTATTTATATATATATATATATATAGTTTTAGTGTGTGTGTTTTATAAAAAATATCTCTCTCTCTCAACATTATTACCCGACAGGCCCCTCCCCCCCAGCC	.	PASS	VARIANT_OVERALL_TYPE=Complex;SVLEN=1069;SVTYPE=INS	GT	1|1
1	7175399	essv6753481	CGAAAACCTGAGACCCAGGAGAGCTGATGGTGGTGTTCCAGTGTGAGTCCGAAAACCTGAGACCCAGGAGAGCTGATGGTGGTGTTCCAGTGTGAGTCCGAAAACCTGAGACCCAGGAGAGCTGATGGTGGTGTTCCAGTGTGAGTCCGAAAACCTGAGACCCAGGAGAGCTGATGGTGGTGTTCCAGTGTGAGTCCGAAAAATCTAAGAACCAGGAGAGCTGATGATGTTGTTCCAGTCTGAATCTGAAAGCCTGAGACCCAGGAGAGCTGATGATGTTGTTCCAGTCTGAATCTGAAAGCCTGAGACCCAGGAGAGCTGATGATGTTGTTCCAGTCTGAATCTGAAAGCCTGAGACCCAGGAGAGCTGATGGTGTTGTTCCA	C	.	PASS	VARIANT_OVERALL_TYPE=Deletion;SVTYPE=DEL;SVLEN=-383	GT	1|0
1	7175457	essv6718155	TAGACCCAGGAGAGCTGATGGTGGTGTTCCAGTGTGAGTCCGAAAACCTGAGACCCAGGAGAGCTGATGGTGGTGTTCCAGTGTGAGTCCGAAAACCTGAGACCCAGGAGAGCTGATGGTGGTGTTCCAGTGTGAGTCCGAAAAATCTAAGAACCAGGAGAGCTGATGATGTTGTTCCAGTCTGAATCTGAAAGCCTGAGACCCAGGAGAGCTGATGATGTTGTTCCAGTCTGAATCTGAAAGCCTGAGACCCAGGAGAGCTGATG	T	.	PASS	VARIANT_OVERALL_TYPE=Deletion;SVTYPE=DEL;SVLEN=-265	GT	0|1
1	7569582	essv54200	CN	<DUP:TANDEM>	.	PASS	VARIANT_OVERALL_TYPE=TandemDup;SVTYPE=DUP;SVLEN=1932;END=7571514	GT:CN	0|1:1|2
1	7569913	essv72605	TN	<DUP:TANDEM>	.	PASS	VARIANT_OVERALL_TYPE=TandemDup;SVTYPE=DUP;SVLEN=1687;END=7571600	GT:CN	1|0:2|1
1	7715049	essv30546	CCACCCACACACACCTATACACACACCCCTATATACACAAACACACCCACCTATACACACACCTATACAAACACACCCACCTATACACACACACCCACCTATACACACACACCTATACACACACCTATACACACACCTCTATACACACAAACCCACCTATACACACACCTATACACACCCACACACACCTATACACAAACACACACCCCTATACACACAAACACACCCATCTATAC	C	.	PASS	VARIANT_OVERALL_TYPE=Deletion;SVTYPE=DEL;SVLEN=-235	GT	0|1
1	7889474	essv6972321	TACTTAAATGCAGCACTTTATGACTTCTCTTTGGCATATCCCAATTGCTGGCATCACTCCTCTTGCACTTTGGGGCCATTATTAAGTAAAATAAATGTTACTTGAACACAAGCACTATGATACCACAGTAGATCTGATAACCAAGACGGCTACTGAGTGTGGAGGTGTGAAATAAAGGGATGATTCCTATCACAGGCTGGAAGCAATAAGACAGCTCAAAATTTTATGACACTACCAGAATGGCTGACAATTTTAAACTTATGAACTGTTTATTTCTGGAATTTTCCATTTACTATTTTTGGACCTTGGTTGACCACAGGTAACTGAAACTACAGAAAGCAAAACCATGAATAAAGGAGGACTACTGTATTTTGTGATAAGAAGATTAAAGTGTCTTTTCATGTGCCCTTACTTTCTAGCAGTGTGTTACAGGCAACAATGGCAGTGAGAGCAGTCCTGCTACTACCGGTGCACTGTCCACGGGGTCACCTCCCAGGGAGAATCCATCCCATCCTACTGCCAGCGCTCTGTCCACAGGATCGCCTCCCATGAAGAATCCATCCCATCCTACTGCCAGCGCTCTGTCCACAGGATCGCCTCCCATGAAGAATCCATCCCATCCTACTGCCAGCACACTGTCCATGGGATTGCCTCCCAGCAGGACTCCATCCCATCCTACTGCCACTGTTCTGTCCACGGGGTCACCTCCCAGCGAATCCCCATCCAGAACTGGTTCAGCAGCATCAGGTAGTGGATCAGGACAACTAATGTTTCAAACTCCAATGCCAGACATTCACTATGTGCTGAGCTCTCACTGTGTGCCCCAGGCACTGATGTGGAAGTACAA	T	.	PASS	VARIANT_OVERALL_TYPE=Deletion;SVTYPE=DEL;SVLEN=-846	GT	1|1
1	7925029	essv6729610	CCTGTGTGTCTGTCTGTCTGATACCATCATCCCCCTGTGTCCTCCCACAGCGGTCCCTCTGTGTGTCTGTCTGTCCGATACCATCATCCCCCTGTGTCCTCCCACAGCGGTCCCTCTGTGTGTCTGTCTGTCCGATACCATCTTCCCCGTGTCCTCCCACAGCGGTCCCTCTGTGTGTCTGTCTGTCCGATACCATCATCCCCCTGTGTCCTCCCACAGCGGTCCCTCTGTGTGTCTGTCTGTCCGATACCATCTTCCCCGTGTCCTCCCACAGCGGTCCCTCTGTGTGTCTGTCTGTCCGATACCATCTTCCCCCTGTGTCCTCCCACAGCGGTCCCTCTGTGTGTCTGTCTGTCCGATACCATCTTCCCCCTGTGTCCTCCCACAGCGGTCCCTCTGTGTGTCTGTCTGTCCGATACCATCTTCCCCCTGTGTCCTCCCACAGCGGTCCCTCTGTGTGTCTGTCTGTCCGATACCATCTT	C	.	PASS	VARIANT_OVERALL_TYPE=Deletion;SVTYPE=DEL;SVLEN=-481	GT	1|1
1	8182405	essv5467236	CGGGGGTGCCTCCCACTTACTATCTGTCTCCTTCTAGACTGACTTCTCTGTCATCATGAATACACCCCTTTAAGACATACATTTAAGAGAAAATAAGAGGATGCCTTATTTATTTAAAGGTTTGTTACAGTTTTACTAACAACCACATACCTAAAGGAAAGTCGCAAGTAGAGCTCAAAAACTTTTTTCTCTGGGGCAGTGAAGAGTCAGTTGCCAGCCAGAAGGCCCACTGAGCCTGAGCACTTCAGGGTGTGCTTCCTACAGATAAGGACATCCTCCTGCATAACAGGAAAGGGGTCCTGATCCAGACCCCAAGAGAGGGTTCTTGGATCTCGCACAAGAAAGAATTCCGGGTGAGTCTGTAAAGCGAAAGCCAGTTTATTAAGTAAAGGAGTAAAAGAATGGCTATTCCATAGACAGAGCAGCCCTGAGGGCTGCTGATTGCCCAGTTTTATGGCTGTTTCTTGATGATATGCTAAACAAGGGGTGGATTACTCATGCCTCCCCCTTTTAGACCGTAGAGGGCAAGTCCTGATGTTGCCATGGCGTTTGTAAACTGTCATGGAGCTGGTGGGAGTGAAGCAGTGAGGATGACCAGAGGTCACTCTCGGCACCATCTTGGTTTTTGGTGGGTTTTAGCCAGCTTCTTTACTGCAACCTGTTTTTTCAGCAATATCTTTATGACCTGTATCTTGTGCCGACCTCCTATCTCATCCTGTAAATTAGAATGCCATTACCATCTGGGAATGCAGCCCAGTAGGTCTCAGCCTTATTTTACTCAGCTCCTATTTAAGATGGAGTCGCTCTGGTTCGAACGGCTCTGATATAACTGCTGCTCAGCCATTGACGTCGGGAAGGTAGCACAGGCTCATTGCCACCACTGAACCCTCAGACCCCACCCAAGTGTTGCCAGTTGTTCCAATAATGTCCTTTATGGTGAAAGGACCAGATCCATGGTCACATATTGCATTGAATTGTCACGTCTTCTTCTTTAGTCTTCCCTCGACCTACATGACCTTGCCATTTTTGGAGATAATAGTTTAACAGTCCAGTGGGTTCACCTTGCCCGCTGCCTAGACAGAGCTGGTTGATCATGACAGGGGAGTTGCAATGGACAATGGAGAAAGCGTAATTCACACAGAGTCGACTGTGTGGGAGACCAGAGTTTTGTTAATACTCAAATCAGTCTCCCTGAGCATTTGGCGATTAAAGTTTTTAAAGATAATTTGGTGGGTAGGGGCTTGGGAAGTGGAGAGTGCAATGGAGATGGAATCACAGGGGGTCGAAGTGAGTTTTTCTTGCTGTTTTCTGTTCTTGGGTGGGATGGCAGAACTGGTTGAGCCAGATTACTGGTCTGGGTGGTGGTAGCTGGTCCACTGAGTGCAGGGTTTGCAAAATATCTCAAGCACTGATCTTAGGTCTTACAATAGTGATGTTATTGCCAGGAGCAATTTGGGGAGGTTCAGACTCTTGGAGTCAGAGGCTGCATGACCCCTAAACTGTAATTTCTTGTTTTGTTTGTTTGTTTTGTTATTGTTGTTTGGTTTTTTTTGAGACGGAGTTTCACTCTTGTTGCCCAGGCTGGAGTGCAATGGCATGATCTCAGCTCACCGCAACCTCCACCTCCCAGGTTCAAGCAATTCTCCTGCCTCAGCCTCCCAAGTAACTGAGATTACAGGCATGTGCCACCACGCCCGGCTAATTTTGTATTTTTAGTAGAGATGGGGTTTCTCCATGTTGGTCAGGCTGGTCTTGAACTCCTGACCTCAGGTGATCTGCCTGCCTTGGCCTCCCAACGTGCTGGGATTACAGGCATGAGCCACTGCGCCTGGCCAGTAATTTCTAATCTTGTAGCTAATTTGTTAGTCCTGCAAAGGCTGAGTGGTCCCAGGCAAGAAGGGGGTCTTTTTGGGAAAGGGGTTTTATCAATTTTGTTTCAGAGTCCAACCACGAATTGAATTCCTTCCCAAAGTTAGTTTGGCCTATGCCCAGGGATGAACAAGGACAGCTTAAAGGTTAGAAGCAAGATGGAGTTGGTTAGATCTGATTTCTTCCAGTGTCATAATTTCCTGAGTTATAATTTTGCAAAGGTGGTTTCAATAGGACACTTGCTTTGTAGCCTGCACTTTGGTTTTCATTTCTCTGATGTGCCCTCACGGTTAGGGCCAAGTGATGCATCTTTAGTGGGAATAGCTCAGGAGTAGTGCGGTCTTCTTATTGTATTATAACACATGCGGTGGCATTTGTTGGCTCAGCTTCTACACTGTAAAGTTGCTCTTTTTGCCTCTTAATGAATATGTATCTTGAGGGAGATACTAAAAAAAATCCCTTTCCTCATCAAATTCTGCATGTGTTCAGTATGGATTCATGGCTTTCTATTTTATCCACTAGGTTATAATCTGTTGCCATCTTTATTTTAATACTCAAATTCTCCCATATTCAGTGACCACCTCAAGCTGACTTCTGTATCCTTTTGACACATCTCAGTCATTCTTTGAGCACTTCCTTTTTTGCTGAGATGGGTACATGTTCTAGGCCCACCCTGTGCTTCCCCTGTCTAGTCTGGAATCAGCCGTTTCTCAAAGGAGCTTTTGGTGGAGAATGGTGTTTAGAAACCAAGATCTGGATAGCAGGTGTGCTCGCTGTGATTGGGCTATTGCTGCTCCCAATCCTCTAGATAGCCAGAACAACAACATAAAAACATGTATGTTTGGCTGGGCACGGTGGCCGATGCCTGTAATCCCAGCACTTTGGGAGGTTGAGGTGGGTGGATCACCTCAGGTCAGTTTGAGACCAGGCTGACCAACATGGTGAAACCTTGTCTCTACTAAAAATACAAAAAAATCAGCAGGGTGTGGTGGTGCATGCCTGTAATCCCAGCTACTTGGGAGGCTGAGGCAAGAGAATCGCTTGAACCCGGGAGGTGGAGGTTGCAGTGAGCCAAGATCATGCCACTGCACTCCAGCCTGGGCGACAGAGTGAGACTCTGTCCCCGAAAAAAAAAAGAAAAGTATGTTTATTTCTGTATGTTTTTACTCACACCAAAATACCTTCAATTCCAGCCCAGTACCACAGGACTTATTCTAGTTTTCTCTCTTTTCATATTTGTATCTCCTTTCTCTGACAGTGAGACCATGGCTCCCATTATTCTAAGTATACTGACTTATTTGACTAATCCCCTGTAGATGATCAGTCTCTCCTGCCTTCTCCCCCACCACATGTGGACACCCTCCTCACCCTGCCTGGCCCTGACACCCCGTGCTGGGTCTTCAACATGCACAGAGGCCCTCCTGACCCCACTCGGGCTCTGATCTTCCACACCAGACCACCCCTTCACACGGGCCCCCTCCTCCCACATTTGGGCTCCGAGTCCCCAGGCTGAGCTGCCCTTTACCTTGCTTGAACTCTGACACCCCATGCCAGGTCTCGGCCTTGCGAGGACACCTTTCTCACCTTATGCTGGAGCTCCCTGGCACAGACTGCCTTGCACTGTGCTGGACTTTGCCTGCTGCCTGGATGCACTCCTCACCATGCCTGGGCCCTGAAATCCCACTGCAGGCCATTCTCACACATGGATGCTTTCCCTACCCTGCTTGGGCCCTCACTCCCATGCTGACTCCCTCTCCCCCATTGTATTAATCCATTTTCATGCTGCTGATAAAGATATACCTGAGGCCAGGCGCAGTGGCTCATGCCTGTAATCCCAGCACTTGGGAGGCAAAGGCGGGTGGATCAACTGAGGTCAGGAGTTCGAGACCAGCCTGGCCAACATGGTGAAACCCTGTCTCTACTAAAAATACAAAAATTAGCTGGGCATGGTGGCAGGCGCCTGTAATCCCAGCTACTTGGGAGGCTGAGGCAGGAGAATTGCTTGAAACTGGGTGGCGGAGGTTGCAGTGAGCCTAGATTGCGCCATTGCACTCTAGTCTTGGGGACAAGAGTGAGACTTCGTCTCCAAATAAATAAATAAATAAAAATACATACCTGAGACTGGGCAATTTACAAAAGAAAGAGGTTTAATGGACTTACAGTTCCATGTGGCTGGGGAGGCCTCACAATCATGGTGGAAGGTGAAAGGCATGTCTCACATGGTGGCAGACAAGAGAAGAGAGCTTGTGCAGCGAAACTCCCCTTTATAAACCAGATCTTATGAGACTTATTCACTATCATGAGAACAGCACGGGAAAGACCTGCCCTCATGATTCAGTTACCTCCCACCAGGTCCCTCCCACAACACGTGGGAATTCAAGATGAGATTTGGTTGGGGACACAGCCAACCCATATCACCCATGCCTGGATGCCCTTCTCATGCTTGGGTTCTGTCATCTGCACCAGGCCTTCTGCTGCCCGTCTGTCTTACCCACCAGGACTCTGACTCTCCACGCTGGGCCACCTCTCTTCTCCAACACTGCTATGGATTGAATGTTTATGTTCTCCCCAAATTTGCATGTTGCAATCCCAATCTCCAATGCCATAGTATTAGGAGGTGGGGGCCTTTGGGAGGTGATTTGGTCATGAAGGTGGAGTCCTCACAGCTGGGATGAGTGTCCTTCTATAAGAGGCTCCAGTGAGCTCCCTCGCCCCTTCCACCATGTGGGGACACAGCGAGAAGATGCTGTCTATGAACCAGGAAACCGGCCCTTGCCAGACACTGAATCTGCACTTTGATCTTGGACTTGCAGCCTCCAGAACTGTGAGAAATAAATGTCTATCGTTTATAAGGCACTCGGTCCATGGTATTTTTGTTAAAGCAATCTAAACGGACTAAGACAGACACCTACCTTGCTCTACCAACCCTTCATGATATTAGAACTGAATTGTTCAGGAAGGAACAAAAAGGGAAGGGAAAGAGAAAGGGAAACAGAAAGGAAACAAGAGGAAGAAGAACGTGAAGTAGACAGGGAGACCATTTGCTTTTTCTTAGCTTCCCTTTTTTGTTATACCCTATTATCTGTCATCATATCAGACCTCACGTTACATTGCACAGGCGCCCCCAGCTTAGCCACCTTCCCCATCCCTCTCTTCTGTTCACACTTCCACTCCTCCATCTCCCTCCTTCCCCAGATCCAATGATCTATCCATCTTGGCCTCAGCCCTCTTGGAATCAGCTCCAGAGTGTGCAGGTCTGGACTGTCCAGTTTGTCAGCCTCATTGAGAACCAGTTATCTGAAAAGAATGAGGAATTTTAACTTCTCTCTAGAGGATAGTGAAGACATAGGACATGTGATACCTCAGATGTAATACCCTGTGATTATGAGACTGTTTCTCTGCAAGGGCAAATAGAGATAAACATGTCCTTTTAAGGTTTTTACCAGTTTTTAAAATGATAGCTAGCATTAGTATTTATCTTTTTTTTTTTTTTTTTTTTTTTTTGAGGCAGGATCTCCCTCTGTCGCCAGGCTGGAGTGAAGTGCTACAGTCATAGCTCACTGAAGCCTTGAACCCCTGGGCTCAAGCAATCCCCAAGGTTCCTGCCCCAGCCTTCCAAGTAGCTGAGACTACAGGTGTGTGCCACCACACCTGGTTAATTTTTATTTTGAATTTTTTTATAGAGAAGGGGTCTTGCTATTTTGCCCAGGCTAATCCCAAACTCCTATCCTCAAGCAATCCTCCTTCCTTGGCTTCCCAATGTGCTGGGATTACAGGTGTGAGCCACTGTGCCCAGTCTAGTATTTCTCTTTGATTCAGATCGTTTTCATTTCAGTAAGTGTAGATATTCATTACTTCAGTATTATATCAATTCAACATTCCTAAAACTAATTAAGAATGTTGGAAAAAACACAACTAAATTAATACTAAGACTTACTACAGACTCACTTTTTATTTTTATTTTATTTTGTTTTTGAGACAGTCTGTCACCCAAGGTGGAGGGCAGTGGTGTGATCTTGGCTCACTTCAACCTTTGCCTCCTGGGTTCAAGCAATTCTCCTGACTCAGCCTCTTGAGTAGCTGGGATTACAGGTGCCCACCACTATGCCTGGCTAATTTTTGTATTTTTAGTAGAGCCAGGGTTTCACCATGTTGGCCAGGCTGGTCTCGAACTCCTGACCTCAGGTGATCCACCCGCCTCGGCCTACCAAAGTGTTGGGATTACAGGCGTGAGCCAGCACACCCGGCCTATTAGAGACTTTAAGAGTAGAAATATACCCCCAGATTTCTGTTAGCATTTCAAAAGGAAGCTTGAATCAATACTATTTGCTTCCACTAGAATTAATTCATAAACAAAACCAAAAACTCTCAAAACAATTGAGCCTGTAATTTATTTCCGTTGAAATTTTAATTTTACATTACATTGGCCGGGCGTGGTGGCTCATGCCTGTAATCCCAGCACTTTGGGAGGCCGAGGTGGTGGATCACCTGAGGTCAAGAGTTCGAGACCAGCCTGGCCAACATGGCAAAACGCCGTCTCTACTATAAATACAAAAATTAGCTGGGCGTGGTGGTGTGTGCCTGTAATCCGAGCTACTTGGGAGGCTGAGGCAGGAGAATCTCTTGAACCCGGGCGGCAGAGGTTGCAGTGAGCTGAGACTGCCCCACTGCACTCCAGCCTGGGCAACAGAGGGAGACTTTGTCTAAAAAAAAGAAAAAAAAATGGGTTACATTTATCCACCACTCACATGTTCAGTTGGGAAATGGTATGTGTTAGAAATTTTAAAAATAGAAGTAAGACCAGGACAACCACAGAAAGTTCTAACACAAAAGTATTAGTCCGTTCTCACACTGCTATAAAGAAATCCCTGAGACTGGCTACTTTATAATAAAAAGAGCTTTAATTGGCTCACGGTGCCGCAGGCTGTGCAGGAGGCATGGCTGGGGAGGCCTCGGGAAACTTATCATCATGGCGGAGGGCGGAGGGCGGAGGGGAAGCCGGCACATCTTACATTCTTACATGCCTGGAACAGCAGGAAGAGGGGTCAGGGAGGTGCTCCCCCCACTTTTTTTTTTTTTTTTTTTTTGAGACGGAGTCTCGTTCTGTCACCCAGGCTGGAGAGCAGTGGCGCGATCTTGGCTCACTGCAACCTCCGCCTCCCGGGTTCAAGCGATTCTCCTGTCTCAGCTTCCTGAGTAGCTGGGATTACAGGCAGGCGCTACCACACTCAGCAAATTTTTGTATTTTTAGTAAAGGTGGGGTTTCTCCATGTTGGCCAGGTTGGTCTTGAACTCTTGACCTCAGGTGATCCACCCGCCTCGGCCTCCCAAAGTGCTGGGATTACAGGCATGAGCCACCGCGCCCGGCCAGGTGCTACACACTTTTAAACAACCAGATCTCACAACAACTCCCTCACTATCACGAGAACAGCGCCAAAGGGGAAACCAACCCTATGATTCAATCACCTCCCACCGGGCCCTGCCTCCAACATTAGGGATTACAATTTGACATGAGATTTGGGTTGGGACACAGATCCAAACCATACCAACAAGCATCCAGAGCCTTGCATGGACTAAAATGTCTCCATCCCCGGCTTCTATTCTGGGGTAACTGCATGAGCACCTCAGAGATCAAACATCTCGAAGATGAGAGTGGCCTCATTTAGAAATCTGTGGCCATGTCCCAGTGAGATGTGCTTTCGGCAGGTATCTCAGCCAAATGACAACACTGGTATTTTATTTTATTTTATATTTTTAGGGAGAGGCTCTCACTCTGTCGCCCAGGTTGGAGCGCAGTGGCACGATCATGGTTTGCTACAGCTTCAAACTCCTGGGCTCAAGTGATCTTCCTGTCTCAGCCTCCAGAGTAGCTAGGACTACAGGCACACCACCACCTTGGCTAATTTTTAAAGTTTTTGTAGAGACTCAGAATATTGGGTCTTATTATGTTGCCCAGGCTGGTCTTGAACTCCTGGCTTCAAGCCATCCTCTCGCCTTGGCCTCCCAAAGTAGTAGGATTACAGGCGTCAGCCCCAACTCATGGCCAACATTAGTATTTTAGCATTTATTTCAGTATCAAAGTTCCACTTTAAAAAACATCAGTATAGGCTGGGCGTGGTGATTGATGCCTGTAATACCAGCACTTTGGGAGGTTGAGGCTGGCAGATTACTTGAGCTCAGGAGTTCAAGACCAGCCTGGGTCACATGCCAAAACCCCGTCTCTACAAAAAATACAGAAAATTAGCCAGGTGTGGTGGTGTGCTCCTGTAATCCCAGCTACTCAGGAGACCGAGGCAGGGGAATTGCTTGAAGCTGGGAGGTCGAGGCTTCAGTGAACTGAGATTGCGTCTCTGCACTCCAACCACCTGGGTGACAAACCAAGACCCCCTCTCTCTCTCTCAAAAAAAAGGGGGGGCTATTTTGGCCAGGTGCGGTGGCTCACGCCTGTAATCCCAGCACTTTGGGAGGCTGAGGTGGGCAGATCACTTGAGGTCAGGAGTTCAAGACCAGCCTGGCCAACATGGTGAAACCCCGTCTCTACTAAAAATACAAAAATTAGCCAGACATGGTGGCACGCACCTGTAATCCCAGCTACTCGGGA	C	.	PASS	VARIANT_OVERALL_TYPE=Deletion;SVTYPE=DEL;SVLEN=-8469	GT	1|0
1	8204082	essv51446	TN	<DUP:TANDEM>	.	PASS	VARIANT_OVERALL_TYPE=TandemDup;SVTYPE=DUP;SVLEN=6769;END=8210851	GT:CN	1|0:2|1
1	8361490	essv6863946	CATATCCTGTAGCTGGTCGGGATTCATCAATAACCTATAGCTGGCTGGGATTCGTCAATATCCTATAGCTGGCTGGGATT	C	.	PASS	VARIANT_OVERALL_TYPE=Deletion;SVTYPE=DEL;SVLEN=-79	GT	1|1
1	8381816	essv5225689	TN	TGCAGGTGTGTGTTTATTGGCTGTGAGCGTGTGGGTGTGAAAAAACAAAAAACAGATATATATAAATAAAACTTTTATAATTTAAAAAAAATATAAATTAAAAACTAAAAAAATTTATTTAGCATAAAATATCAATTTTGATATTTACACACACATTTTGGGAGGCTGAAAAACTTCCGAAAACAACACAAGTGATGTTTCAGACAAAGTTTCAATTTTATACTAAATAAAAAAATATAAATGTTCTTCTTCTTCTTCTTCTAGAGATTAAAAGAGAAAGAAATTATTATATATATAATAACACACTGTATTTTTAATCCCAAGGTCCAGGTGGGGGCTCCCACAACTCACCCCATCTGGAGGGTCTCACCCTGTCTGGAGGTGAATTTTTTTTTTTTTTTTTACTTTTTGATTTTTTTTTTTTTTTTTCATCCTTTTTGTAATTATTTTTGTGTGTGTGTGTGTTTTTTTTTTTTAGTGTGTGTGTGTCAATACTAAAAATTAAAAGTATATATATATATATAAACACAAGAAAGAAAGAAAGAATCAAAAAAAAGTGTGTGTGTGTGTGTGTGTTTGTGTGTTCCAGCCTGGGCAACAAGAGCGACACTCTAGCTTAAAATAAAAAAGAATCAAGCTACCTTCAGCTACTCAGTAGGGTGAGGCACGAGAATCGATTGAAACTAGGGGGTTGGAGGTTGCAGTGAGTTGAGATTGCACCACTGCATTGTATACAAAAACTTAGCCAGGTGTGGTGGCATGTACCTGTGGTCCCAGCTACTCTGTAGGCTGAGTCAGG	.	PASS	VARIANT_OVERALL_TYPE=Complex;SVLEN=797;SVTYPE=INS	GT	1|1
1	8446608	essv2519703	TN	TTATAAACCCACTCTGGGAGGCTGAGGCGGGCGGATGACCTGAGGTCAGGAGTTTGAGACTAGCCTGGCCAACATGGGAAGCCCCGTCCCTACTAAAAATACAAAAATTATCCCCTTAATGAATTGTGTTGAGTCTGTTGGCAGCTGACCAATTCATAATCACTAAAAAACAAAGTCTTAATCAATAAGATTAAAAAATAAACTTATAATTACCCTGTGTGTTAATTTTTTAGGCAGGAGCCTGAGCCTGTTCTTATTTTCCTATAATTCTTTTTTTTAACGTCCGGGAGGGAGGTGGAGGGGTCAGTCCCCCGCCCGGCCAGC	.	PASS	VARIANT_OVERALL_TYPE=Complex;SVLEN=322;SVTYPE=INS	GT	1|1
1	8501968	essv2514425	GN	GGATACACAATATATATATATACATATATATTAAATAAATAAATAAATAAATCTCCCTTGATATTATCTTACACTTAATTCTTAATGTTCCCCTCCATTATATTTATTATATAAACATATAACATATATATATATATACATATATATATATATATATTTTTTTTTTGTAGTAGAAGAAGCAATACTTATCCTCACTACCATCCCCACCACCATTTCCACCATTCCCACCACAGTCACCATCACCCCCACCATCCCCATCATCATCCGCACCATCCCCACCATCCCCACCACCATCTCCATTACCATCCCCACCACCATCCCCATTACCATCCCCACCACCATCCCCATTACCA	.	PASS	VARIANT_OVERALL_TYPE=Complex;SVLEN=351;SVTYPE=INS	GT	0|1
1	8550457	essv49337	AAGAGCTTCCTACGTACAAACAATCCTGCCACTCCAAGTATTTACCTGAGAGAACTGAAGATAAATGTCAACATAAAGACTCATACAACAATGTTGAAAAAACTTTTATTTATAATGGCCAAAAGCTTATAAACAACCAGAATGTTGTTTAACAAGGTTAAAGAATATGAAAAAATTGTGAATATGCATATCCATACAAGGGAATACTTATCAATAAAAAGGGGATGAACTATCGATACATGAAACACAACTGGCTCTCAAAATCCTTATGCCCAAAGAAGTCACACAATATGATTCCATTCCTGTAACATTCCGCGAAATGCAAACTACTCCAAAATGATTTTAAAAAAATAAAAAAAACATTGAAAACACGATACTTCAATGGCTATCTGAGGCTGGAAGCAGAAAATGATTATAAGAGGCCATGAGGCAACTTTTGGGGGTGTTGGAAATGTTTTGTATCTTGACATTATAGTAGTTTCACAGATTTATAAGTAGTTTCACAGATTTATATATCTGAAAACCCTCAAATTTTTTACTTTGAAACAGAGCAGTTTATTATACATAAATCTTACCTCAATAAGTTGTT	A	.	PASS	VARIANT_OVERALL_TYPE=Deletion;SVTYPE=DEL;SVLEN=-588	GT	1|1
1	8706086	essv6679157	AACAACTAAGAGAACTGAGGAGATGTCACTCAAATGTGAAACACCTGAACCTGAGTCTACCTAACAACAAAGCTCTCAAATGTGAAACACCTGAACCTGAGTCTACCTAACAACAAAGCTCTTCCTGCCTGTTACAGGATGAGTTTGTCCTTCCCAAAATTCGTATGTTGAAGTCTTTACT	A	.	PASS	VARIANT_OVERALL_TYPE=Deletion;SVTYPE=DEL;SVLEN=-180	GT	1|1
1	9595456	essv6733474	GCCAGCCTGGCCAACATGGTGAAACCCTGTCTCTACTAAAAATACAGAAAAATTAGCCAGGCATGGTGGCACGTGCCTGTAATCCAGCTACTCGTGAGGCAGAGGCAGGAGAATTGCTTGAACCCAGGAGGTGGAGGTTGCAGTGAGCTGAGATCATGCCACTGCACTCCAGCCTGGGTGACAGAGTGAGACTTCATCTAAAAAAATAAATAAAAATAAATAAAATAAAATAGAGATGGGGTCTTGCTATGTTGCCCAGGTTAGTCTAGAGCCGAAATGATCCTCCCACCGTGGCCTCCCAAAGTGATGAGATTACAGAGGTGAGCCACCACACCCAGCCTGTAAAAATAATTTTTTTCTTTTTTGACACGGAGTTTCACTCTTGTCACCCAGGCTGGAGTGCAATGGCATGTTCTCAGCTCACCACAACTCCCACCTCTTGGGTTCAAGCCATTCTCCTGCCTCAGCCTCCCAAGCAGGTGGGATTACAGCCGCCCACCACCATGCCGAAGTTAATTTTTGTATTTTTAGTAGCAGCTTATGGGCCAGGCTGGTCTCAAACTCCTGACCTCAGGTGATCTGCCTGCCTCAGCCTCTCAAAGTGCTGGGATTACTGGCGTGAGCCACCGCGCCTGGCCTAAAAATAATTTTTAAAATTTTTATATTAAAATTGCTGCTAGCAAAACCTTTTTTTTTGTATATTGACCTTATTTCCTGTGATCTTGCTAAATTCACTAATTAGTTCTAGTAGTTGTTATATAGATTACTTAGAATTTTCTAGTAAACAGTTACATCATCTATGACTGAAGACAGTTTCACTTCTTTATGATCTTTACACATTTTTTTTTCTTGCCTTACTGCACTGACTAGGGCCTCTAGCACAACATTGAGTAAGTGGTAACGGCAAATATCTTTGCTTATTGCCAATCTTAGGGGCAGGTGGTCAGTTATTTAATGTTGTGTGTGATGTTAGCTATAGGTTTGGGGTAGACGCTTTATATCAGATAGAGGAATTCCCTCCTGTTCCTTGTTTGCTGAGAGCTTTTTTTCATGAATAGGTGTTCAGTTTTTTCAAATGCTTTTCTGCATCAATTTACATGGTCATCAGGTTTTTTTCCATTATTCTCTCTTTCTCTTTCACTGTTTTTTTTTTCTTTTTTTCCTTTTTTTTTTTTTTTTTTTTTTTTTGCTGTTGACACAGCCCCAGGAGGTCCTGGGAACATGTGTCCCTGTTATTCTCTTAATATGCTGAATTATATGGATTGATTTTTTGAATGTTAAACCAATCTCTAATTCCTGGGCATCTCTCATTTCGTCCTGATGTATTATCCTTTTTCTATATTGCTGGATTTGATTGCCAATGTTTCATTAAAGGTTTTTATCTATTGGAATCTCTGTTGTATACCCAGTACATGGCCATGGCCAATGCCTGAGCTGGTGTCAGAGGAGCTCTAGAAGTCTAGGAAGGGGGCCATCCTAGTCAGGGAAAATAGCAGGTTCAAGCCAGGCGTGGTGGCTCACACCTGTAATCTCAGCACTTTGGGAGGCCAAGGCGGGCGGATCACCTGAGGTCAGGAGTTCGAGCCCAGCCTGGCCAACATAGTGAAACCCTGTCTCTACTAAAAATACAAAAATTAACCAGGCATGGTTGCGGGCGCCTGTAATCCCAGCTACTCGGGAGGCTGAGGCAGGAGAAACGCTTGAACCCAAGAGGTGGGGGTCGCAGTGAGCCGAGAACGCACCATTGCACTCCAGCCTGGGCAACAAGAGTGAAACACCGTGTCAAAAAAAAAAAAAAAGAAAAAACCAACAAAAATTAGCCAAGCATGGTGGCATATGTCTGTAATCCCAGCTACTCAGGAGGCTGAGGCAGGACAATCGCTTGAATCTGGGAGGTGGAGTATGCAGTGAGCCAAGATGGTGCCACTGCACTCCAGCCTGGGTGACAGAATGAGGCCTCCTCTTAAAATAATAGGCCAGGTGCGGTGACTCACGCCTGTAACCCCAGCACTCTGGGAGGCTGAGGTGGGCGGATCACGAGGTCAGGAGTTTGAGACCAGCCTGACCAACATGGTGAAACCCTGTCTCTACTAAAAATACAAAAATTAGCCCAGTGTGGTGGTGCATGCCTGTAATCCCAGCTACTCAGGAGGCTGAGGCAGGAGAATTGCTTGAACCCGGGAGGCAGAGGTTGCAGTGAGACGAG	G	.	PASS	VARIANT_OVERALL_TYPE=Deletion;SVTYPE=DEL;SVLEN=-2205	GT	0|1
1	9684007	essv3565355	TN	TGCAGCATCCCCTATGGGAGCTGAGAAAGTCCAGTCCTGAGATGGGACACGGCTGCCCAGAGGTGTGTGGTTGGGCCCTGACAGCAGTCTCCCAAAATGTGACTATATTGCCAGGCTCAGTTCCAGGCAATGCTGAGAAGTGCCCAATACAGCGAGGATGCACCTGGAGCCCATCCTGTCTAATGGACTCTGATCATCCCGCATCCGCTTGCCTCTCCTGCATATCGGCCACCACCCCTTCTCTTTTCCTCATTTCTCCATCGTGTCTGACCCAGAGGCTGTGACCCTCTCTCCAGCCCCAGTGGCCCTTCTTTTCCCTTGTCCTGTCAGAGGCCCTGAGCAAGACTTCCCAGATCCAGCCACATGCCTGGCTGGTCCACTTACTAATTGTGTTGCTCTGCACTGCTGGGGTGGTGCCAGAGGCAATGAGGGTGACTGAGGGCCCCACAGGTGTCCAGCTTTGCCATTTACCCCACCCCTAGCCTCAGGGGGTTCTCATGGCTGTCAGCCAGCAGCCCTGGCTTGGGGCACCTGGCTGTCCTCCTCCCACTGTTCTGACTCAGCCTCACCCACCTGTCCTCTGTCCGTGGTGCTGACCAAGCCAGCAGGTAGCAGGTCCCCAGAGGGTACAGCTGGGCTTTGGGGACCCACAGAGGCTCCTCTGCTGAGGGGTCCCAGGTGAGTCACTGCCCCTGGTTCTACATCATCTGCTGTCCTCTTCAGCATCATCCACCCCACCCCAGGCCGGCTCCATGCAGATGCATCCCCGAGTCACCAGTCTCAGGGCCCTCTGTTGTAGGCTGGAGATTACTGTACCTTCTGTACACTTATACCTGTAGGAGCATGTCATGTCATGTATATATTGAGAGGAGAATATATAAACTTTCTTTGAGAAAAAAACCTGAAAAATTTTGTCTAATATTAAATAAATATTTGCTGTTCTGCAATTTTATATAATATCACAATTTAAACAAACAAAAACACACACACACACACAAATAGATAGATGATACACCTGACGAAAAAAAATCATATCTTCACAAAGAAAAAGATAAATCTCTACTATATATATATATATATATATATAATAGGAATGGTACTGTGTAAATAGAAAAAAAAATAAACTTCCTTCAATAAAAAAAAAAAAATATGTATATGTACACACACATATATTAATAATTTTTATTAAATAGCAGCACGTTTTTTTTTTTAAAATATTACACACATGAAAAGCCCATTTCTTTCTCAAAAGGGCCACGATCCCTCTTGCTGTCCCAGACCACCAGAGCTAACATTTGGTTCCGGTGAAATGGAAACCTCGAAATGACGAAGGAGTATGTACATATACGTGTGTGTGTGTGTTTTAGTGTGTATATATATATAATATATGTAATGGAATTAAAAGAGCAACAAAAAGTGTGTGTGTGTACACAAAAAAGTTGTGTGTATATTAAAAAAATCAAAAAAAAAAAAAAAAAAAAAAAAAAAACAGAATTCAGTATACTATATACTAT	.	PASS	VARIANT_OVERALL_TYPE=Complex;SVLEN=1512;SVTYPE=INS	GT	1|0
1	9762595	nssv178729	TAGGCAGAGTTTTGCTCTTGCTGCCCAGGCTGGAGTGCAGTGGCGCCATCTCGGCCCACTGCAAACTCCGCCTCCTGGGTTCAAGCGATTCTCCTGCCTCAGCCTCCCGAGTAGCTGGGATTATAGGCATGTGCCACCATGCCCGGCTAACTTTTGTATTTTTAGTAGAGACGGGGTTTCACCATGTTGGTCAGGCTGGTTTCGAACTCCTGACTTCAAGTGATCCACCTGCCTCAGCCTCCCAAAGTGCTGGGATTACAGGCATGAGCCACCGTGCCCGGTCAGGGAAAGAACTTTCTAAACACTAGAAGCTTCTAAAAATGGAAGTGCAGCTGCAGTAATGAAAATAGATGTTTTTAGCTGTAAGCGGCCAAAAACTCAGCTCAAACTGCTGTAAGTTAAAAAAGAAAAAAGGCTGATGAGACTGAAGAGTCCAGGGATAGACTGTAGCTTCAGGCATGGCTGGATCCAGGGAATCAAAGTTCGTCCTCAGGACCCAGGCTTGTACTGTCTGCTTTAGCCCCACTTTCCTCTGTGTTGGTCTCTTCTCAAGTTCTGCCCCTAAAGACAGCAAACAGTTGCTAGCAGCTCTAGGTAGACAGTCTGTCGTTTCTGCTACCCCAAGAAGAAGTCCCAGAGAAGCCTAGATGTCAAAACCCACTGGACTGACTTGATAGTCATATGGCCATCCTGGAATCCTATAGTCAGGGAGATAACGTGTAGTGATAGGCTGCGCCTAAGTCTCATTCCCACCTCCAAGCCAATCCCCATGGCCTGGGCAAACTCAGGCCCCTGATTGGCTGTGTCTGAGTCTCAGGCTATCCAGGGAGCTAGGGGTGAAGTCAGCTTATCCGAACCACTTGGACTGAGTGTGTTGAGTTTTTGAAAAGTCCCCAGCTCCCAGATTAAAAAAAAAACCAACAAAAACGTAAAGTTACTAGCACCCAGAAGCCTCCCATGCGCCCTTCTAGTCACTCCCCCAAACCTGGGGTAACCCCTATTTCTTTTGCCACCATAGATTTATTAATTCTGCCTGTGTTTGTTTCTTTGTACAGTTGGAATCATGAACACATATTTTTTTTGTGGGCAGCTGCTTTTGCCCAGCTTTATGTGTGTGAGAGTCATCGATACTGTTGTGTGGACTTGTAGACTGCTCATTCTCATTGCTATATAACATTCTGCTCAGAAAGAGTATCACACATTATTTTGCCATTCCCCATTCTGTTGATGTGCATTTGGGAAGTTTCCACTTTGGAGCCATCATGAATAGTGATGCCATAGACACTCTTGCCCGTGTCTTTTGATAAATATACATGTATTTGCATTTCTCTGGGGTGTGTACTTTGGAGCGGAATTGCTGGGTCCTAGGGCATAGGCATGTTCAACTTTAGTAGATATTGTCAAACAGTTTTCCAAAGCAGTTGTACTGGTTTGCGTTCTTGGGGCATTTCTGAAGTCCCTGTACTCACTGGCATCTCTGTCCTGTACATATCAGAGAGCTATGGTTCTGGGCTTCATTCAGGGAAGAGTTAGGGCTGGTTGGCCACTGTGCTAGAGAGAGGTTCTTAGCCCAGAGAGACGGAAGGCACTTCCACTTTCTCCTGTCCTGTCTCACTGGTGACAGGACCTGGCATTTGATGTCCTGTGCAGACCAGTCTGATACTTTCTGTATTAGGAATGAGGTTTTCTGTGAAAGTATTTCCCTACATCCCATTTAGGTAAGGTGTAGTTGAAGACTTCATTTCCAGAGTGCTAAGGGGCAGGAGAGTGAGGGGTGTATTTTCCTGGAACCCAGGCTGTGGGTTGGAGTCCCTGGGAGCTCATGCCTCATGTGCTCATCTTGGGCCTCACCAGACTGAGTGGCCAAAGATACCCCTGACTTTCAAAGCCCATGGTCAAAGCCCATTTCATGTCATAAGTGGATTCTCCAGGATTCCTGACTCTCTCCCAAGTTGTTTTTTTGTTTTGCTTTGTTTTGTTTTGTTTTGTTTTTGAGACAGGGTCTCACTCTATTGCCCAGGCTGGAGTGCAGTGGCACAATCTCAGCTAACTGCAACCTCCACTTCCCTGGCTCAAGCAATCCTCCAGCCTCAGCCTCCCAAGTAGCCGGGACTACAGGCGTGAGCCACCATGACCGGCTAATTTTTGTATTTTGTGTAGAGACAGGGTTTTACCATGTTTCGCAGGCTGGTCACCAATGCCTGAGCTCAAAGTGATCCACTGGCCTCAGCCTCCCAAAGTGCTGGGATTACAGGCGTGAGCCACCACGCCCAGCCGGTCCCCCAAGTTTTGAAACAAAAGGAAGACTTTGGCTTGGCCATTCTCAGCAAGAGGAACCCAAAGTAGGATGTGGTTTTGCAATTGGAGGAAGTGGCGACCAGCAGTGGCAGTGCCTAGAGATGTGCAGCTCTCGCTCCTCAGGGCAGCTGGGGTCCAGCTGACGGTGAGGCCTGGGCCCAGCCGGCGCTGCCACCCAATCAACACCTGCCTTCAACCAAATATTTCTTTTCAACTGTTTTTACAAGTCTTTAAAATCCAAGAGAATGTGATCTTTAAGTAGAGAAGTCTTTGCTTAAAGAATAAAAATCATAAATCATAAAGGCAAAGATTGATAATTTGACCGCATCAACATTAAAAACTTCTACTCACCAGGCTGGGCATGATGGCTCATGCTTGTAATCCCAGCACTTTGGGATACTGAGGCCAGTGGATCACTTGAGCCCAGGAGTTTGGGACCAGTCTCTACTAAAAACATATATTTTTTTAAAGTCTCTATTAAAAATACCAAAAAAAAAAAAAAAAAAGGAAAAAAAAAAGGGTGTAGTGGCATACGCCTGTAGTCCCAGCTACCTGGGAGCCTGAGGTTGGGAGGATCACCTGAGCCTGGGAGGTTGAGGCTGCAGTGAGCTGTGATTGCGCCACTGCACTCCAGCCTGGATGACAGAGTGAGACCCTGTCTCCTAAAACAAAACAAAACAGCAACAACAAAAAACCTTCTACTCACCAAAAAGACACCATAAGCAAAGCAAAAAGATGACTCAGATTAGAAAATATTTCCCGCTCATTCAACCAACAAAGGAATGGAATCTAGAATATATAAAGAAATCCTACAAAGCATTAAAAAAGATTAAGTAACCCCACAGGAAAATGGGCAAAGTTTATAGTAAGTAGGCTATTTGTAGAAAATAAAGGTTTTATGGAAAATCAGGGAAATGCAAATTAAAACGAGATAATTTCATTCACATCAAATTGGCAAAAATGAGTAAATTTGACAATACCAAGTGTTGACCAATATCTGGAGATTGATCTCCATACCACAGTTCTGAGATTGCTGACGGGCACCACCGTCTTGAGGACAGTGTGGTGATATTTAGTAAAGTTAATGGTGTGGTTATACCGATCGTAGGTTATGCCACATGTGTCTCTTGAGCACTTGAAATGTGGACAGTGTGAGGAATGGAATTTTAAAACATTTAATTTAATTTAAAATTGCTGTTGATTCATTTATTGGAA	T	.	PASS	VARIANT_OVERALL_TYPE=Deletion;SVTYPE=DEL;SVLEN=-3512	GT	1|0
1	10195938	nssv701302	TN	<DUP:TANDEM>	.	PASS	VARIANT_OVERALL_TYPE=TandemDup;SVTYPE=DUP;SVLEN=4635;END=10200573	GT:CN	1|1:2|2
1	10722092	essv6859179	CCACCCACATTCTCACAATCACCTATAACACACACGCATTCTCACACACACCCTACACAGTTACATGCACACAATGACATACAACGCACACATGCATTCGCATACACTCACACACCTACACACAGTCACAACACACACATGCATTCTCATACACTCTCATATCCCCACGCACAGTCACATGCAATCACATAAAACACACACATACATTGACACCCACCCACCCCCACACACAGTCACATGCTCACAATCACATACAACACACACATACATTGACACCCACCCACCCCCACACACAGTCACATGCTCACAATCACATACAACACACATGTGCATTCTCATACTTTCACACCCACACACCCAATCACGTGCATACAATCACATACAATACACACATGCCTTATTACACACTCTCACCCGCACATACGCACAGTCATATGCACACACA	C	.	PASS	VARIANT_OVERALL_TYPE=Deletion;SVTYPE=DEL;SVLEN=-444	GT	0|1
1	10804246	essv6738805	AACATTTAATCCTGAAACTTGCCCAAAGTCCAGAATTCAGTTTCTAGGAAGCAGGTGGCATGGTAAAGAGAGCCAAGGGTGGGGTCCTGGGGCGGGAACTTTGGTACCGAGACTTCTTGGGGGTGGGGTGGGGGGCATTAGCAGAAGAGAGACACGGCACCACGAGCAGGCATGTCCTGGGCACCACGAGCAGGCATGTCCTGGGCACCACGAGCAGGCATGTCCTGGGCACCACGAGCAGGCATGTCCTGGGCACCACGAGCAGGCATGTCCTGGGCACCACGAGCAGGCATGTCCTGGGCACCACGAGCAGGCATGTCCTGGGCACCACGAGCAGGCATGTCCTGGGCACCACGAGCAGGCATGTCCTGGGCACCACGAGCAGGCATGTCCTGGGCACCACGAGCAGGCATGTCCTGGGCACCACGAGCAGGCATGTCCTGGGCACCACGAGCAGGCATGTCCTGGGCACCACGAGCAGGCATGTCCTGGGCACCACGAGCAGGCATGTCCTGGGCACCACGAGCAGGCATGTCCTGGGCGACAGGGGAACACAGTCCCAGATGGGCGGGCAAGGACTGTATGTCTGGGTAGCCAGCGAGAGCCATTCATCCTGACAGCTCTTATTTAAAGAGCTGCCTGGCACGCAGGAGAGCCGTGACCTCACCAGAGCACACAGGCACCCCGGTACACGGTACACGCAGACGCATGTCTGC	A	.	PASS	VARIANT_OVERALL_TYPE=Deletion;SVTYPE=DEL;SVLEN=-715	GT	1|1
1	11101186	essv6668940	GATGGAAGGATGTGTTGGTAGAAGGAAGGGTAGATGGGTAGATGAATTGGATGGATGGATGGAAGCATGTGTTGGTAGAAGGAAGGGTAGATGGGTAGATGAATAGGATGGGTGGATAGAAGGATGAGTGGATGGAAGGATGGATGGGTGAGTAGATGGATAGAAGGATGGATGGATGGATAAATGGAAGGATGGGTAGGTAGAAGGATGATGGATGGATAGATAGGTGTCTGGAAGAATTGGCAGATGGATGGATGGATG	G	.	PASS	VARIANT_OVERALL_TYPE=Deletion;SVTYPE=DEL;SVLEN=-260	GT	1|0
1	12030769	essv73539	AN	<DUP:TANDEM>	.	PASS	VARIANT_OVERALL_TYPE=TandemDup;SVTYPE=DUP;SVLEN=739;END=12031508	GT:CN	1|0:2|1
1	12871326	nssv652055	TCAAGTTCAGAAATACTTTAGAACCCCCGATGAAAAGCCTGGAGAAGCTTTGGAATCCCAGTAGAAATTCAGTGAGTGGAACTGAGGTTAAGCCATCCCTTCAGATGGACTCAAAAGGCTGCACTGACCTGGACAGCAGAGGAGCACCTTCAGAAGCACAGGCAACCAGAACATGGTAGAAAGACCCCCCAAACTGCAGGATTCTCGCTGGGGTCCTGAGGATGGTGCAGGATTTCCCCAAGGGGTTCATTTCTCTCACAAATTCTGCAGATACACAGCTTCCACCATTCATGCTTCCAGATCGAAAAGTCTCCCTCTTTATGTCTGACCACACTGCTCCTCTCTGGGCTCTGCCCCAGCTCACACACTCAGATTCACTCTTCCCAAGCTGGTATTCTGAGGGAAGCCCAACACGTTTGTGAGTAATGATGCCTCACCTTCAAGTAGGAGCCAAGACTGTGTCTGCTCTCTCTGCCCTCAAAGACACTGTGATGCTTTAAGGATCTGCATTATCTCTTTTGTAATTATGTTTTTTTTTAAATTTTTAAACTCAATCTAGAAGGAAGTCTTTCAATCCTTTTGTCTAAATGCCCACAAAATACCTGCCATGTTTTATGTTGTCTAGCTTCCCTCCCAGGGTCCCATGAAAACACTCAGTCCTGTCCAGCCCAGCCCCCACATCACTTTGTAATTTAGGCCTGATTTCTTTCAGTGAATCCTTGACCTTAACCTTGAGATAAATTACACCCTCAGTAGTTCCTGTTTTCCACCTGAATGGGCATATGATCTACCATGTTAGGTAGCACAAAACCCAGGTGACAAGTGGATACACCAAGATTTTTATTGTGTTTTTCAGGGATGACATCACTGTCTTCTTAAAGTTGTTTTAACTCTAAAACATTTTGATGCTTTTGATGTGGCCAAAGGTTCTCTAATAAAGATACCACATATATATATATTTTTTTTTCTAATGTCAGAAACAGCTTAAATCCTTCCCTGTATCACTATGAAAGTCACATATTAGTCAAACTTTACCAGTGTTTATGGAATAAGTGAATAAATGAGTTTTAGACCTTCACCCTATTATTAATTCTTTCACTTTTATGAATCTATATCTAATTTAATCACTTAATAAGAAGAAAGTTGAAAACTCAATCAGGGTTAACTGGATGGAAGTTCAGGATCTAGTTGGATGTCATTTTTGGATTGGAAGTTGGTAATTGAGAAGGGGGTCGTGGTGAGAAAGGTCAATAAAAGCTCCTGAAGATGCACAGAAGAGACCCAAAGCCCTGGCTCCTGGAGCTACTGCTTGATTCTGGCAGAGGTCCCAGCACCCTGCAACGTGAGTCCAGATCTGGCAAGTCACCACTTATTAGGATTGGGAATGTGCCCATTTGATCTGATCTTCTGTATAGCACGTCATACAAAAAAGTCTGGAAGACGCTAGCACATACACTGTGAAGGGAAGTCACAGATAAGGGGAAGATTATAGAAGACATTTGCTCTGTGTTTTTGGAATGTTTTGCATTGAGAATTCTGTCCAGAGAAGGGAAAAAGGATGAAAATCAAATGAAGCTCACCCCCATGTACCTCTATGTACCTCTTACCATGCTGGACTTTCTTTTGTTTTGTTTTCTTTTCTCTTTTTTTTTTTTTCTGATATGGCATCTAGCTCTGTTGCCCAGGCTGGAGTGCAGTGGCATGATCTTCAATCACTGCAACCTCCACATCCTGGGTTCAAGCAATTCTCCTCCCTCAGCCTCTCCAGTAGCTGGGACTACAGGTACATGCCACCATGCCTGGTTAATTTTTTTTATTATACTTTAAGTTTTAGGGTACATGTGTACAATGTGCAGGTTACTTACATATGAATACATGTGCCATGTTGGTGTGCTGCACCCAGTAACTCGCCATTTAACATTAGGTATATCTCCAAATGATATCCCTCCCCCCTCCCCCCACCCCACAACAGGCCCCTCTGTGTGATGTTCCCCTTCCTGTGTCCCTGTGTTCTCATTGTTCAATTCCCACCTATGAGTGAGAACATGCAGTGTTCGGTTTTATGTCCTTGCGATAGTTTGCTGAGAATGATGGTTTTCAGCTTCATCCATGTCCCTACAAAGGACATGAACTCATCTTTTTTATGGTTGCATAGTATTCCATGTTGTATATGTGCCACATTTTCTTAATCCAGTCTATCATTGTTGGACATTTGGGTTGGTTCTAAGTCTTTGCTATTGTGAATAGTGCCGCAATAAACATACTTGTGCATGTGTCTTTATAGCAGCATGATTTATAATCCTTTGGGTATATACCCAGTAATGGGATGGCTGGGTCAAATGGTATTTCTAGTTCTAGATCCCTGACGAATTGCCACACTTACTTCCACAATGGTTGAACTAGTTTACAGTCCCACCAACTGTGTAAAACTGTTCCTATTTCTCCACATCCTCTCCAGCACCCCTTGTTTCCTGACTTTTTAATGATCACCATTCTAATTGGTATGAGATGGTATCTCATTGTGGTTTTGATTTGAATTTCTCTGATGGCCGGTGATGATGAGCATTTTTTCATGTGATGATGAGCATTTTTTCATGTCTCTTTTGGCTGCATAAATGTCTTCTTTTGAGAAGTGTCTGTTCATATCCTTCACCCGCTTTTGGATGGGGTTGTTTGTTTTTTTTTTGTAAATTTGTTGGAGTTCATTATAGATTCTTGATATTAGCCCTTTTTCAGATGAGTAGATTGCAAAAATTTTCTCCCATTCTGTAGGTTGCCTGTTCACTCTGATGGTAGTTTCTTTTTCTGTGCAGAAGCTCTTTAGTTTAATTAGATCCCATTTGTCAATTTTGGCTTTTATTGCCATGGCTTTTGGTGTTTTAGACTTAAAGTCCTTGCCCATGCCTATGTCCTGAATGGTATTGCCTAGGATTTCTTCTAGGGTTTTTATGTTTTTAGGTCTAATGTTTAAGTCTTGAATCCATCTTGAATTAATTTTTGTATAAGGTGTAAGGAAGGGATCCAGTTTCAGCTTTCTACATATGGCTAGCCAGTTTTCCCAGCACCATTTATTAAATAGGGAATCGTTTCCCCATTTCTTATTTTTGTCAGGTTTGTCAAAGATCAGATGGTTGTAGATATGTGGCATTATTTCTGAGGGCTCTGTTCTGTTCCATTGGTCTATATCTCTGTTTTGGTACCAGTACCATGCTGTTTTGGTTACTGTAGCCTTGTAGTATAGTTTGAAGTCAGGTAGCGTGATGCCTCCAGCTTTATTCTTTTGGCTTAGGATTGACTTGGCTATATGGGCTCTTTTTTGGTTCCATATGAACTTTAAAGTAGTTTTTTCCAATTCTGTGAGGAAAGTCATTGGTAGCTTGATGGGGATGGCATTGAATCTTTAAATTTCCTTGGGCAGTATGGCCATTTTCACAATATTGATTCTTCCTACCCATGAGCATGGAATGTTCTTCCATTTGTTTGTATCCTCTTTTATTTCATTGAGCAGTGGTTTGTAGTTCTCCTTGAAGAGGTCCTTCACATCCCTTGTAAGTTGGATTCCTAGGTATTTTATTCTCTTTGAAGCTATTGTGAATGGGAGTTCACTCATGATTTTGCTCTCTGTTTGTCTGTTATTGGTGTATAAGAATGCTTGTGACTTTGCACATTGATTTTGTATCCTGAGACTTTGCTGAAGTTGCCTATCAGGAGATTTTGGGCTGAGACGATGGGATTTTCTAGATATACAATCATGTCATCTGCAAAGAGGGACAATTTGACTTCTTCTTTTCCTAATTGAATATCCTTTATTTCCTTCTCCTGCCTGATTACCCTGGCCAGAACTTTCAACACTTTGTTGAATAGGAGTGGTGAGAGAGGGCATCCCTGTCTGGTGCCAGTTTTCAAAGGGAATGCTTCCCATTTTTGTCCATTCAGTATGATATTGGCTGTGGGTTTGTCATAGATGGCTCTTATTATCTTGAGATATGTCCCATCAATACCTAATTTACTGAGAGTTTTTAGCATGAAGGTTTTTGAATTTTGTCGAATGCCTTTTCTGCATCTATTGAGATAATCATATGGTTTTTGTCGTTGGTTCTGTTTACATGCTGGATTCTGTTTATTGATTTTCATATGCTGAACCAGCCTTGCATCCCAGGGATGAAGCCCACTTGATCATGGTGGATAAGCTTGTTGATGTGCTGCTGGATTCACTTTGCCAGTATTTTACTGAGGATATTTGCATCGATGTTCATCAGGGATATTGGTCTAAAATTCTCTTTTTTTGTTGTGTCTCTGCCAGGCTTTGGTATCAGGATGATGCTGGCCTCATAAAATGAGTTAGGGAGGATTCCCTCTTTTTCTATTGATTGGAATAGTTTCAGAAGGAATGGTACCAGCTCCTCCTTGTACCTCTGATAGAATTCGACTGTGAATCCATCTGGTCCTGGACTTTTTTTGGTTGGTAAGCTATTAATTATTGCCTCAATTTCAGAGCCTATTATGGATCTATTCAGGGATTCAACTTCTTCCTGGTTTAGTCATGGGAGGGTGTATGTGTCGAGGAATTAATCCATTTCTTCTAGATTTTCTAGTTTATTTGCATAGAGGTGTTTATAGTATTCTCTGATGGTAGTTTGTCTTTCTGTGGGATCCGTGATGATATGCCCTTTATCATTTTTTATTGCATCTATTTGTTTCTTCTCTCTTTTCTTCTTTATTAGTCTTGCTAGCAGTCTATCAATTTTGTTGATCTTTTCAAAAAACCAACTCCTGGATTCATTGATTTTTTGAAGGGTTTTTTGTGTCTCTATTTCCTTCAGGTCTGCTCTGATCTTAGCTATTTCTTGCTTTCTGCTAGCTTTTGAATATGTTTGCTCTTGCTTCTCTAGTTCTTTCAATTGTGATGTTAGGTTGTCAATTTTAGATCTTTTCTGCTTTCTCTTGTGGGCATTTAGTGCTATAAATTTCCCTCTACACACTGCTTTGAATGTGTCCCAGAGATTCTGGTATGTTGTGTCTTTTTTCTCATTGGTTTCAAAGAATGTCTTTATTTCTGTCTTCATTTCGTTATGTACCCAGTAGTCATTCAGGAGCAGGTTGTTCAATTTCCATGTAGTTGAGCGGTTTTGAGTGAGTTTCTTTTATTATTATTATTATGCTTTAAGTTTTAGGGTACATGTGAACAACGTGCAGGTTTGTTACATATGTATACGTGTGCCATGTTGGTGTGCTGCACACATTAACTCGTCATTTAGCCTTAGGTATACCTCCTAATGGTATCCTATGCAGCCATAAAAAATGATGAGTTCATGTCCTTTGTAGGGACATGGATGAAGCTGGAAACCATCATTCTCAGCAAAGTATCACAAGCACAAAAAACCAAACACTGCATGTTCTCGCTCATAGGTGGGAGTTGAACAATGAGAACACATGGACACAGGAAAGGGAACATCACACACTGAGTGAGTTTCTTAATCCTGAGTTCTAGTTTGATTGCACTGTGGTCTGAGAGACAGTTTGTTATAATTTCTGTTCTCTTACATTTGCTGAGGAGTGCTTTGCTTCCAACTATGTGGTCAATTTTTGGAATAAGTGCAGTGTGGTGCTGAGAAGAATGTATATTCTGTTGATTTTGGATTGTGAGTTCTGTAGATGTCTATTAGGTCCGCTTGGCGCAGAGCTGAGTTCAATTCTTGTATATCCTTGTTAACTTTCTGTCTCATTGATGTGTCTAAAGTTGACAGTGGGGTGTTGAAGTCTCCCATTATTATTGTGTGGGAGTCTAAGTCTCTTTGTAGGTCTCTAAGGACTTGCTTTATGAATCTGGGTGCTCCTGTATTGGGTGCATCTATATTTAGGATAGTTAGCTCTTCTTGTTGAATTGATCCCTTTACCATGATGTAATGGCCTTCTTTGTCTCTTTTGACCTTTGTTGGTTTAAAGTCTGTTTTATCAGAGACTAGGATTGCAACTCCTGCCTTTTTGTGTTTTCCATTTGCTTGGTAGATCTTCCTCCATCCCTTTATTTTGAGCCTATGTGTGTCTCTGCACGTGAGATGGGTTTCCTGAATACAGCACACTGATGGGTCTTGACTCTTTATCCAATTTGCCAGTCTGTGTCTTTTAATTGGAGCATTTAGCCCATTTACATTTTAGGGTAATATTGTTATGTGTGAATTTGATCCTGTCATTATGATGTTAGCTGGTTATTTTGCTCGTTAGTTGATGCAGTTTCTTCCTAGCCTTGATGGTCTTTACAATTTGGCATGTTTTTGAAGTGGCTTGTACCAGTTGTTCCTTTCCGTGTTTAGCACTTCCTTCAGGAGCTCTTGTGGGGCAGGCCTGGTGGTGACAAAATCTCTCAGCATTTGCTTGTCTGTAAGGAAATTTATTTCTCCTTCACTTATGAAGCTTAGTTTGGTTGGATATGAAATTCTGGGTTGAAAATTCTTTTCTTTAAGAATGTTGAATATTGGCCCCCACTCTCTTCTGGCTTGTAAAGTTTCTGCCAAGAGATCCGCTGTTAGTCTGATGGGGTTCCCTTTGTGGGTAACCCGACCTTTCTCCCTGGCTGCCCTTAACATTTTTTCCTTCATTTCAACTTTGGTGAATCTGACAATTATGTTTCTTGGAGTTGCTCTTCTCAAGGAGTATCTTTGTGGCATTCTCTGTATTTCCTGAATTTGAATGTTGGCCTGCCTTGCTAGATTGGGAAAGTTCTGCTGGATAATATCCTGAAGAGTGTTTTCCAGCTTGGTTCCATTCTCCCCATCACTTTCAGGTACACCAGTCAGATATAGATTTGGTCTTTTCACATAGTCCCATATTTCTTGGAGGCTTTGTTCATTTCCTTTTATTCTTTTTTCTCTGAACTTCTCTTCTCACTTCATTTCATTCATTTGATCTTCCATCACTAATACCCTTTCTTCTAGTTGATTGAATCAGCTACTGAGGCTTGTACATTTGTCACGTAGTTCTCATGCCATGGTTTTCAACTCCATCAGGTCCTTCAAGGAATTCTCTGCATTGGTTATTTTAGTTAGCCATTCTTCTAATTTTTTTTTCAATGTTTTTGACTTCTTTGCCATGGGTTCGAACTTCCTCCTTTAGCTCAGAGTAGTTTGATCATCTGAAGCCTTCTTCTCTCAACTCATCAAAGTCCTTCTCCATCCAGCTTTGTTCCATTGCTGGTGAGGAGCTGCATTCCTTTGGAGGAGGAGAGGCACTCTGATTTTTAGAGTTTCCCATTTTTCTGCTCTGTTTTTTCCCCATCTTTGTGGTTTTATCTACCTTTGGTCTTTGATGATGCTGATGTACAGATGGGGTTTTGGTGTGGATGTCCTTTCTGTTTGTTAGTTTTCCTTCTAACAGTCAGGACCCTCAGCTGCAAGTCTGTTGGAGTTTGCTGGAGGTCCACTCCAGAACCTGTTTGCCTGGGTATCAGCAGAAGAGGCTGCAGAACAGCGAATATTGGTGAACAGCAAATATTGCTGCCTGATCGTTCCTCTGGAAATTTTGTCTCAGAGGAGTACCTGGCCATGTGAGGTGTCAGTCTGCCTCTACTGGGGTGTGCCTCCCAGTTAGGCTACTCAGGGGTCAGGGACCCACTTGAGGAGGCAATCTGTCCGTTCTCAGATCTCCAGCTGCATGCTGGGAGAACCACTACTCTCTTCAAAGCTGTCAGACAGACAGGGACATTTAAGTCTGCAGAGGATTCTGCTGCCTTTTGTTTGGCAATGCCCGGCCCCCAGAAGTGGAGTCTACAGAGGCAGGCAGGCCTCCTTGAGCTGCAGTGGGCTCCACCCAGTTCCAGCCACCTGGCTGCTTTGTCTACGTACTCAAGCCTCGGCAATGGCAGGCGCCCCTCCCCCAGCCTTGCTGCCGCCTTGCAGTTTGATCTCAGACTGCTCTGCTAGCAATGAGTGAGGCTCCATGGGCATAGGACCCTCTGAGCCAGGCATGGGATAAAATCTCCTGGTGTGCCATTTGCTAAGACCATTGGAAAAGTGCAGTATTAGGGTGGGAGTGACCTGAATTTCCAGGTGCCGTCTGTCACCCCTTTCTTTGACTAAGAAAGGGAATTCCCTGACCCCTTGCCCTTCCCAGGAGAGGCAATGCCTTGCCCTGCTTTGGCTCATGCTCGATGCACTACACCCACTGTCCTGCACCCACTTTCTGACACTCTCCATTGAGTTGAACCTGGTACCTCAGTTGGAAATGCAGAAATCACCCGTCTTCTGCACTGTTCATGCTGGGAGCTGTAGACTGGAGCTGTTCCTATTCGGCCATCTTGGCTCAACCCCCTAGTTAATTTTTGTGTCTTTAATAGAGAAAGGGTTTCATCATATTGGCCAGAGTCGTCTCGAACTCCTGACTGAAGTGATCCACCCACCTTAGTCTCTGAAAGTGCTGGGATTACAGATGTGAGCCACTGTGCCTTGTCAATTGCTGGACTTTCATGATACACATACAGTATCCACAGTATCACAAGGGCCATTTTTTCCATAATCCAATTTATTTATATTATTGGTAGTGAGCTAATGTTGATGTCCCCAAGGTAGCAATTTAGTGACTATACCCATGATAAACGTTTCCATGCATCACGTGGTCAACAGCATTTGCTACCAAGTGCCACGTTCCATGCTCAGCAGTAGGAACATAGGATGATTGAGACAAAGTTCCTGACCTTTAGCAGCAATATCGAACAAGTGAGATTGTCAAGAAAGAAGAAATCATTGTAAAACATACCATACCCCTACAATTCCGTAATCATGCTCCTGGATATTTAATGAAATGAGTAAACCCACACCTGGATGTTTATAGC	T	.	PASS	VARIANT_OVERALL_TYPE=Deletion;SVTYPE=DEL;SVLEN=-8826	GT	0|1
1	13050822	essv44445	CN	<DUP:TANDEM>	.	PASS	VARIANT_OVERALL_TYPE=TandemDup;SVTYPE=DUP;SVLEN=2115;END=13052937	GT:CN	1|0:2|1
1	13169588	nssv11781	GN	<DUP:TANDEM>	.	PASS	VARIANT_OVERALL_TYPE=TandemDup;SVTYPE=DUP;SVLEN=8908;END=13178496	GT:CN	1|0:2|1
1	13179116	essv6871710	GTCATGCGCAGATTTCCCTTGGTGTCATTTCCAAAGGATGCAATCTCCAAATGCTAGGGCAGGAAGATCTAAGCATCACTGAAAGCCTTCACCTACTGGAAATAGTCTTTGAAATTCTGCATCAAGGTCTTGCAGTATTGATTCATATTGTTACTGAATGATGGGCTCACTCTCCTGAGTGCATAGAACCCAATACTATGACAACATCTTTGAGAAAAGAAAAAAAGATTCGGCCAGGTGTGGTGGCTGACGCCTATAATCCCAGCACTTTAGGAGACCGAGGCAGGCAGATCCCGATGTCAGGGGTTCAAGACCAACCTGGCCAAAATGGTGAAACCCCGCTTCTGCCAAAAATACAAAAATTAGCTGGGTGTGGTTGTGTGTGCCTGTAATCCCAGCTACTTAGGTGGCTGAGGCAGGAAAACTCCTTGAACCTGGGAGGCAGAGGTTGCAGTGAGCCAAGGTAGCACCACTGTACTCCAGCCTGGGCAACAGAGACTCTGTCTCAAAAATAAATAATAATAATCCAGTTTTCTTTGTCAGTTTAGCTAATTTTAGTTTAAAGATACCATTTGTTCACTCAACCTTTATAGAATACCAAGGATAATGAAGTTAATGCTAGTGTCATTGGGTCTGTAAAATTTTATGTGTGATAACCTGCCCAGTAAACTGAATTCTCATACCATTAGAGATTTCTCCAGAATTGCCCAGAAAGGAAACACATTTTATAATCACTTATTTGCTATGACTGCATCATAAGCCTTTCTAAAAAGGTAAGCTACAACTCATCCTGAAAATGGAAACACAATCACAAGAATTTTAGCCTTTTTACACGGCTCACTGTCATCATTGGTCCATGACAACCCCCTTTCTTGCAGCTATATATGTGTATGTCTACCTATTCATATCTATATCTATATCTATCTGTTTCCTTTTATTACCATTATTCACTTCCACTCACCTTTCCATATATTGCCACTCTACTCTTTGACCTAGCCTTGAATTTGCATGTGACCTTATATAATATAAGTATATGGAAAGTATATAGCATATATACTTGCATTTTTATGTGTATTTATTTTAATCCACATATATGCTATAGCGTAGGGTGCTAGAGAAGAGGGCCTCACAATTAATTGTCCAGTCCCAGACACTTTGGAGAGTGAATGGACATGCTGTTATAATTATTAGTAGTATTTTTTGGAGATGGAGTCTTGCTCTGTGGCCAGGCTGGTGTGCAAAGGTGCTATCTTGGCTCAATGCAACCTCCACCTCTCGGGTTCAACTGTTTCTCCTGCCTCAGCCTCCCAAGTACCTGAGATTACAGATGCCTACCACCACGCCCGGCTATTTTTTGTATTTTTAGTAGAAATGGAGTTTCTCTATGTTGGCCATGCTGGTCTCAAACTCCTGATCTCAGGCGTTCCACCTGCCTTGGCTTCCCAAAGTGCTGGAATTACAGGTGTGAGCCACCGTGCCCGGCCTCTCACGTGCCTTTTTAAGTTGATGGGAAAATGACACCCAGGATAATTTATGGCCATAGTGAGAATTATTGGAAATCTTTAAGACTGTTTTTCTTACAAAACCACAATGGTAGGATTAAACAGTCTGAATGGGATGCTAGCATGTAGAGCCTTCTAAACTCTCTTTCTCTCCTTTTTTGGGGAATTTGGGATCTGCCTACTGATTACAATTAATTGCACTTTTTTAACTGTTTGATTAAGATTTTTTTTTTTCAACAGTCTGACTCTGCTGCCCAGGCTGGAGTACAGCACTGGTGTGAGCATGGCTCACTGCAGCATCAATCTTCTGGATTCAAGGGATTCTCCCACCTCAGCCACCCAAGTAGCTGGGACTACAGATGCATGCCACCATGTGTAGGGAAAAGAAAGAGAGATCAGACTGTTACTGTGTCTATGTAGAAAAGGAAGACATAAGAAACTCCATTTTGACCTGTGCCCTGAAGAATTGCTTTGCCCTGAGATGCTATTAATCTGTAACTTTGCCCCAACCTTGAGCTCACAAAAACATGTGTTGTATGGAATCAAGGTTTAAGGGATCTAGGGCAGTGCAGGATGTGCCTTGTTAACAATATGTATACAGGCAATATGCTTGGTAAAATCATCGCCATTCTCCATTCTCGATAAACCAGGGGCACAATGCACTGTGGAAAGCCACAGGGACCTCTGCCCTGGAAAGCCGGGTATTGTCTAAGGTTTCTCCCCATGTGATAGCCTGAGATATGGCCTTGTGGGATGGGAGAGACCTGACCATCCCCCAGCCCAACTCCCGTGAAGGGTCTGTGCTGAGGAGTATTAGTAAAAGAGGAAGGCCTCTTGCAGTTGAGATAAGAGGAAGGCCTCTGTCTCCTGCCTGTCCCTGGGAATGGAATGTCTCGGTATAAAACCCAATTGTAGATTTGTTCTATTCTGAGATAGGAGACAAACTGTCCTGTGTTGGGAGGTGAGACATGTTGGCAGCAATGCTGCTCTGTTATTCTTTTCTCCACTGAGATGTTTGGGTGGAGAGAAGCATACATCTGGCCTACATGCACATCCAGGCAGAGTACCTTCCCTTGAACTCATTTGTGACACAGATTCCTTTGCTCATGTTTTATGCTGAGCGCCGGTCCCCTGGGCCCCCTGTTCTTTCTCCATACTTTGTCTCTGTGTCTTATTTCTTTTCACAGTCTGTCATCCCACCTGATGCGATATACCCACAGGTATGGAGAGACTGCTCCCCTTCAACCATGCCCATCTAATTTTTTAAAAAAGAGGCAGGGCATTGGTGGCTCACTGGTGTAATCCCAGCCCTTTGGGAGGCCAAAGCAGGTGGATCACTTGAGGTTAGGAGTTTGAGACCAGCCTGGCCAACATGGTGAACCGCCGTCTCTATCCAAAATATAAAAATGAGCTGCTCATGGTGGTGGGTGGCTATAATCCCAGCTACTCAGGAGGCTGAGGCATGAGAATCGCTTGAGCCTGGGAGGCAGAGGTTGGAGTGAGCTGAGATTGTGCCACTCCATTCCAGCCTGGGTAACGGAGTGAGACTCCATCCCGCCCCTCAAAACAAATGTTTTGTAGAGATAGGGTTTTGCCATGTTGCCCAGGTTGGTCTCGAACCCCTGCGCTCAAACGATCCTCCCACCTTGGCCTCCCAAAGTGTTGTAGTTACAGGCATGAGTCATTGCTCCCACCAAGAATTTTTTTTCTTTAAATTGCTGGTTTAATAAAGAGTTGTTTATTTTCAGGGAAAAGGTCCCAAACATCAAGCTGTTCACAAAAATAACCCACGGTATCAACTTTAGAAAACACATTTGAAGACTATAACACCAATTATGTTTCTGAGGATGCATTTGACATGCCAACTCTCATTCACAAAAATACATTGTTAGATTTTTGTTGAACTGCCCCACACAGCACACTAATATGGGGTGTAACACACATACTTGTAACTCCAAGCTGCTTTCAGGAGCTACTCAACTCAATGAGATTGCCTTTGCAGTTAGGGAAGCAACTACTGAACTTATGTATGAAAGAAAAGAACTGTATTCCCTGCATAACAAGAGATTATTTTGGAGACAGTTGATAAAAACCATACATCCTTTTTACTGTTAAGTCATAAAGAGGTGTCAAAATTAAAAGCAAAAATTACAGGGTAAGACTTAGGAAAACTACTAGGGGTGTCATGGGAAGTGAAAATGGGACTAGGCACAGGGCAATATGAATTAATGAATGTGGGAAGGACAAGGATGGGGAGAACAGTAAGCATGTGCTGAAGATACTAAGGGAGAGGATCTGGTGAAAAATTTGTTGTTAGACAAGCTCCTAGGTAAAGAAACAATGGGATAAGATTTCTCAACCCCACTATGTGCTTAAGAGTCATCCTGGCCATTGGTGCTGTCTCTGTTATCCTCTCCTTCCTCAGCATCTTTTTCATTATTCTTGATCAAATGAAGCTGGTTGTCCCCCTGATCTTCATTATCATCATCATCCAGTGGGTCCCCCTCCTCAGCAGAGTCTTCTGCACCCCCCTCAGACTCCATCTTTACATGAGTCTCATCTTTCTTCATGGAGCTACTGCTCTGCTCCTCTTCTGACTTAGCATTTTTCACCTCTACCTCTTGTTTGCTCTGTTCCTTTTCAATTTTTTCCAGGTTTTCCAGGAGAGAATCCACTTTCTGTTTTATCTGGGTCAACTCCTGCTTAATGGCCTGAAGGTCATCTCCTTTCAGCTTTCCAGACTTGGAAGATCCCCGCTTTCCACTCTTAGAATTGAAGCCACTTTTGCCCCTTCGTGAGGTGTTTCCTGATATGCGCTGGTGTTTCGAGGGCACTACAGCCAGAGCAATGGGAGGAGGAGGAGGTACACGTGCTGGGAAACTGTACATCCCATCATAATAATCCCGTTGAAAGCCATAGTCCAAGTCAAAAGAGGAGCCGTACATCTCCGCTGCGGATCGTTTCACACCTGCGTTTCCTCGGTTCACTTTTGGCTCTGCAGCCAGGTTAATAACTGCAACCTGGCTAGCAATCATTCTGCCATCCTCTCCTGCTACAGCAGCCCGGGCATTTTTCTCCTTATCATATTGAACGAAGGCAAAGCCCTTATGAACAGAGCAGCCCGCAATTTTGCCATACTTGGAAAAGATCGCCTCCACATCAGATTTCTTGACAACAAGAGTGTTGAGATTCCCAATGAACACACGGGAGTTCACGGAGTGAGGATCCATCTTGTTGGTAACGTTGCTGGCCATTGTGTTGGATGATAAGGTTTCTCAAAAAGCCAAAAACAGGAGGCGGGAGGGAGAAGAGATTCGATTCTAAGTCTCCTACTGCCGGGTTCTACGGGGAGAAGCTGACTGCGGCTCGAGGCCAGAAATGCAGCCAAAACAGCTCAGTCTTCGTCTCTTCACAAAATGGCTGCCAACAAGAATTCTGAAATGATGTAAAGAAAAGCACAACAACATTTTTGAAATCACGACAAAATTGCATTTAGAAAAAAAAATCAAAGCTTCAAAGTGTTCATATGAAAAAAAGAAAAAAAGACATGATATAGTTCTATGCCATCGTAGGCTGCACTGTCACCGTTCTAGACCGGCTGACTGTAGGTCACATGGGAGTGTCCTTACAGAAATTAGTGACTTACCAGATCTGGTTGTAGTTTAGAAGGTGCTCAGACCTCAGGAAGAGCCAAGCAGGAACTCCAGGCTTGAAGACTTTGAGTTTGTCCTGTGGGTCTTTAGAAGCTTTTATTGACCTTTCTAATCACAACTCCCACCCACGCCCCTCCACGTATCCGCTGCTAGCTTCCAATCAAAAAGCGATATCTGATTGCATTTCTGAAGCTCCACTCAGTTAATCCTGATTGGGTTTTTGACTGTCCGAAGACTAATGGATTGAACGAGATATCCATTCATATCACATATGCATAATCATTTCATGAATTAAGAAATTGACAGAGTTAGGGATAGACTGGAAGTCAAGAATTCATTCACTCAAGGCCAGGTGAGGTGGCTCACACTTGTAATCCCAGCACTTTGGGAGGCCAAGGTAGGTGGATCACCTGAGGTCAGGAGTTCAAGACCAGCCTGGCCCACATGGTGAAACCCTGTCTCTACAAAAATAGAAAAGTTAGCCAGGCACGATGGTGGCTGCCTGTAGTCCAGTTACTCATGCGGCTGAGGTGGGAGAATCCCTTGAACCCTGGAGGCTGAGTTTGCAGTGAGCCAAGATTACACCATTGCCCTCCTGACTGGGTGACAGAGGGAGATTTTGTCAAAAAAAATGCATTCATTCATGAAATCCACAAACACTGATGGAATTTTACTGCTATTTCGCCTTCAAGTCCTGATGTGAGGCAGGGAAGGGGTTGATCTGTTCCAGACATTAGACAGAAAAATAAAACCTGAAAGTAGTGTTGTGGGGAGATCTTTGGCCACATCAAAATTATAAAATTTATAAAAATATTTCTAGTTAAAATAGCTGTATAAACACAGAGGAGTCGTCCCTACAAAATAAGAATAAAGATCTCCATGTATGGAATGGTCTTGTGGGTTTTATATCACCTAAGGTAGCAGTTTCTTCACTCGTGCTGGTGGAAGAGAGGTGCCACTGAGGGCTTGAGTGGTCTCAGGGCTTAGGTTAAGTCTTCTCTGGAAGAAATTGAAATGATACCTGTAAACTTTATAAGTTTAATCAGTGAAGAAGGGAGGGGGAGAAACAAAAATAAACCAAGCTTGCAGCGCATTCAGCATTCACCATGAGGTCAGCTTGCTCTCTGACCTTCTTCCTCATGGTTGCTGGCAGCTTACTGTCCCCAAATCAAGTAGACCTTAGCTTACAGTTCCCCTTAACTACCCTGCAGACAACAATTTAAGCCTTGTAAAACATTAACTTTCTCATTTGAGATATTCTTTCAGGTTCTGCATGTCAGTGAAACTACTGATGCCAGCTGATCTGAAGGGCTCTGCAAGGCACCAACTCACCAAAGAATGCAGTTTTGACATCCTGATGACTTCATCCCTCTTACCTCTACACCAACTTTCCAGCCCCTTGCTATCCAGGATCCACTGGAAACCCTCAGTACTACTTGGGGAGATGAATTTGAGGATATCCTCCTAGCTTCTCATTTAGCCACCCTGTGATCATTAAACTGTCTGCTGCAAACACTGCTGTCTCAGAATATTGGTCAGCTACTGTGCAGCAGGCATAGGAACCTGATGGTCCTGTAATAAAATCATGTCAAAATTACAAAGAGAAGTGAGGGTAGAGGATGGGCATGGTTGAGCTGGGTGTTTTAATGGGATCCTGGGAGTTAACCAAGACTTGGTAAACATGTTGGGGGTTACTGAGGGGGTGGAGGTGGAATCTATCCAACATTTCACTGATGCCCCTTTACTTTTGATTCTTAGGACCAAGGTTGAGTCTTTCAAAACAATTTGTATAATCCTCCTTATTTTTCCTTTCAAAACCTTTGTCTTCCTTTTTCTCCCAAAATAATCTCACATCTATTCCCATTGCTTTCCTCATTTCAGGATAAACACATCTTTTTTTTTTTTTTTTCTGACAGTCTCCTTCTCTGTTAAGTTTACCATATATTTTGTTGCCACTGAAGATGAGTAACTTGGTTTTATGGACAGGAAGGGTGAAAAGGATCCCATTCCTCAACAGCTGGAGGTGATATGAAGGTCATTGTTATTCTTTGTCATATCTGCACCTGCATATTGCCAGTGAAAACCTGAAGGTCTCATTGGGGCAAGCTTAAAAATTAGCCACCTATGGAAGGTCTTAGCATTGGCTTACATCCTGTCCCTGAGTAAAGAATCTGATCATGAGTTCATGAGTACCTCAAACTCTACAAGTACTGATGAAGTCTTCACCTGCTGACAGTGAGAAGGACACTGATTTTATTCTGATCATGAAGTCATGCTGGTTGTCTTGCAAGGAAAATGTTTTAGCCTGTTATGTTGTCATCTAAAGCTAACGATTGTAACCTCTGTCTTGTACCTTCCAATGGGAAAAACAAAAACAAAAACTCAACTCTATTTGAGCCTTGCCAGGTCAATAAAACAAAAGAAAATTAAAAAAAAATTGATAGGAGGAGTCCCATTCCCTTCTTTTAACCTCTCTTACAAAAGCATTCCAACTTGTAACAGACTTTGGAAAACACTCACTTTGTCAGTGTGTGTCTTCCAGGTCGATTCTCACATTTAGCTTCCAATAAAGCTTTATTTAATTATTTCTACCTCAATGGCCTTAACTTCTATTGATACCAGGTTGCATGGTAATGGTTTGAATTGGGGTGGGAAGAAAAAGTATTTCTATGAGTTTTATAAAGTAATCCTTGCATGCCATCTGCATTGAAGAATGAATAGGTTCCTCTCCAAATATGTCCTGAGTATTGATGCATCCAATAAATAAAACTATTATGTATTTCACATAGTAGAGCTATAGACACATTCTATTTGCCTCTAGAGTTTCCAATGAACCAATGTCTAGTTTCAGTAAGTTCTCTGATTAAATGGCAGAGGGTAACATGGTCATGTTCTGATTCTATGTCTATGTCGATACCTATAGCACTCCAGTCTTCATAAGGTGTGTCAAACCAAAGAGTTTGATTCTAGTGGGAATCTGCGACACTACCTAGATTAGATCCAGTTTCACTAATGTTTTTTATGCATAGAGATAAAATGCCAGTAATGTAATCAATAATAGTCATAGGCCACCCATTTGCACCTATAGCTTCTTCTCAGTGCCAAGTCATGTAATTATAAATGTTAACCAACCTTCCAAAGGAAGGATAACAAACCTTATGATGAAGTTGGCATCCTCAGTTGCTACCCAACTGTTTATGAGAGCATGTTCTACTATTTAGTTGTGATCCTTC	G	.	PASS	VARIANT_OVERALL_TYPE=Deletion;SVTYPE=DEL;SVLEN=-8387	GT	1|1
1	13200060	essv68915	ATTCTCTTTAGTCATCTGTTTTTTCATACTTTTTCGACTGTGGGGAGCAGCTCGGTCGGGCACAAAGGCACAGGCAGAAAGGGGCCATGAGGAGAAGATGGGCTTGGGGTGGTGCCGTGCTTGCACATGAAGTGTGGTTGTCAGGTTCCAAAGGCAGAGCTGGGGCCATGCTCCAGGGCCCCGAGTTGGGAAGCAGAAATGGCACCAAGTTCAATGACCTGGCCAGCTATGCATCAACTGTGTGCCCACCCTGCTAATAGTATCAAGTTCCTAGGTCTAAAAAGGAGTTCTGTGTGAATCTTCCTGAGGCTGCATTTCCAAGATCTGCCCCCAAGAGGGGTGAACACAGAGCCTGATGCTTCCGATTGCTGGGCCTGTGGACCACGATCCACTCCTAAAGGCACCACCTCTTGGCTGGGTTGTCAGCCAGGCCTGTGCCCCATGTCCCTGAGGCAGCCAACTGTGCCACCCATACCCTCTCACGGCTAAACGGGACTTGCCCCTAGGTCCGCAGTCTCCACCACAGCCTCGACCTCACTCCCCACTTTGTGCTGTTAGCCTGCAAACTCCTGGATCAGAGCGCAGTTGGGGCTCATTAAACCGGACCCAGGAGCTTCAGATTTGTTTCTGTGGGGTTGACCAGAGCTGCTGTGAACCTGCATCTCACCTGTCACCTCTGCACGGAAACAGAGAGAGGGCAAAGCTGAGGCTGTGCACACTTTGGAGCTGATGGGATCCTGGGACAAGAGGGAGTCCTGGTCCTCCCAAGTTGGCAGGGCAGTAGCTCCAAAGGCACAACTGAAGCTGCCCAGGTTGCAGTTACCAAACAAGGTCCCCTAGTGCTCTCGAGGGCCCAGGAGGTCCCCCCTTCCCCATTCTATTGCTCAATAAAGGTCCTCTTTATCTTGCTCACTCTCCACTTGTCTGCATATTTCATTCTTCCTGGTTGCAGGACAAGACCCGCCTAATGGTGGGGCTAAAAGCAGTAACACAAACAAAGCTGAAACACGCCCCTTGCTCACCAAGTTGTAGGTGAAGAGAAAAAGAGAAGAGCTACTACTCTTTTCAGGAGCCCAGACGTGGGAGCTTCCTGAGCCAGGGCTGTGATTCCCTTTTTGTGGTTCTGCAGTTCCCAGCACTTCCAAGAAGGCCCATAATGGCAGTTAATGCTAGAAAGGGGAGGTAGAGGAACCTGTGGAAGGAAAAAAAAAAATGGTGGGGCTGAGATGGAGGGCCTGGGTCCACCCACAGACGAAAGTCCCTTCCTAGCAGACCCTGCACTGGGCCCCGGGGATCCTGGCGTCCCTGGTTCACACCCACGCTGCATATCGCACCTATGGGGGGCACCCCAAAGCTTCTAGCAAGCCCAGAAAGGAAGACAAGACTTGAAAGGGGAGGTAGAGGCACCTGTGGAGGAAAAAAATGGGCACCGTAGAGGAGGGGTGCTTGGGTCCCCCCACAGAAGAATGTGCCTTCCCAGCAGCCCCTACGGAGTCCCCGGGATTTCTGGCATCCCTGGATCACACCCACGTTGCCTGTCATGGTGGTGGGGGCACCCGGAAGGGGCAAGAAAGCCCAGAAGGGAAGATAAGGTTTGAAAGGGGAGGTAGAGGCACCTGTGGAAGGAAAAAAATGGCGCAGTCGAGAAGGGGGGCCTGGGTCAACCCACGGATGAAAGTGCCCTCCCAGCAGACCCTGCACAGGGCCCGGGGGATCCTGGCATCCCTGGTTCACACCCACAGTGCGTGTTGCACCTGCGGGAGGCACCCCAAAGCATCAAGAAGGCCCAGAATGGAAGAGAAGGCTTGAAGCTTAAAGTAGAAGCACCTGTGGAAGGAATAAAAAACGGCACGGCAGAGGAGGTGGGCATGGGTCCCCCCATGGATGAAAGTGACTTCCCAGCAGCTCCTGAGCTTGGTCCTGGGGATACTGGTGTCCCTGGTTCGCCCCAACGATGCCTGTCCCTCCCACTGGGGGGAAACCCAAAGCAGCAACAGGCACTAGTGGAAGGTAAAAAATACGTGCGGCAGAGGAGGGGGGCCTGTGTCCCCACATGGACTAAAGTGCCTTCCCAGCAGCACTTGCACAGGGCTCCGGGGTTAGTTCCATCCCTGATTCACACCCAAGGTGCATGTCACACCCATGGGGGGCACCCCAAAGTGGTAAGAAGTCCCAGGATGGAAGATAAGGCTAGAAAGGGGAGGTAGAGACACCTGTGGAAGAAAAAAAATGGCGAGGCAGAGAAGGGGTGCCTGGGTCCCCCCACAGATGAAAGTGCCCTCCCAGCAGACCCTGCACAGGGCCCTGGTGATCCTGGCGTCCCTGGTGCTCACCCACGGTGCATGTCACACTCGCGGTTTTACCCCAATGGGGCAAGAAGGCCCAGAAAGGATGATAAGGCTTGA	A	.	PASS	VARIANT_OVERALL_TYPE=Deletion;SVTYPE=DEL;SVLEN=-2404	GT	1|0
1	13211904	essv3586238	AN	<DUP:TANDEM>	.	PASS	VARIANT_OVERALL_TYPE=TandemDup;SVTYPE=DUP;SVLEN=8007;END=13219911	GT:CN	1|1:2|2
1	13341679	essv76724	TAAGTGTGTTCCTGAGACAGGATTGTTCCCTTGACTTTGACCTTCTTCATGGGCAGGAACTAGAGTGGTTTGTTTCACTCCGGCTGCAGTCTGTGGATGGCTGAGTGTGAACAGCTCAGTGTATGGTCAGAGTGACAGCTTCCCGCACCTGCCCTTTTTGACACTCAAGTTCTTATTCGGTGTAAAGGAAGAACCAGGTCACATTAGCTATTTAAAGAGTAGCATAAGTGAAGGATTTTATTGGGTGATAAATGTGGCTCTCAGTGGAAAGGGGAGTTAGAAAGGGGATGGTGCTGCCAGGCGCAGTGGCTCAAGCCTGTAATCCCAGCACTTTGGAAGGCTGTGGGAGGCTGAGGCAGATGGATCACCTGAGGTCAGGAGCTCGAGACCAGCCTGGCCAACATGGTGAAACCCCATCTCAAATAAAAATGCAAAAAAATTAGCTGGGCGTGGTGGCGGGTGACTGTAATCCCAGCTACTTGGGAGGCTGAGGCAGGAGAATCTCTTAAGCCCAGGAGGCAGAGCTTGCAGTGAGCAGTGAGCTGAGATCACGCCACTGCACTCCAGCCTGGGCAACAGAGTGAGACTCCGTCTCAAAAAAAAAAAAAAAAAAGAAAGGGGATGGTGCAGCAAGAAGGTGATCTTCCCCTGAAGCCACACCATCTGAAGTTAGCTGCATCTCTCTGTAGGCTTTAATGCTCATCTGCTTGTATCCCCAACGTTCAGCCACTTGTATTCCGATGCTCAGCATCTTGCATCCCCAACCACTTGCAGCAGCCGCTTGTGTTGCTCTGCCAGCTGGTCTTTTTATGGGCCCAGGATAGGGTGTGAGGAAGGCCAAAAGGGCAATCATTTGGGCAGAAAAATGGGGTTAGCTGTTTTCACTTAGGGCCGAGTTTCCAGGATTGAGGGTGGGTTTAGTTGGGAGCCCAGCTGTTCTGAATCATTTCCTTATTGCTGGCCAACAAGGTAAAACCCTGTCTCTACCGAAAATTAGCTGGGTGTGGTGGGGGATGCCTGTAGTTCCAGCTACTTGGGAGGCTGAGGCAGGAGATTCCTTGAACCCAGGAAGCAGAGGTTGCAGTGAGCTGAGATCGTGCCACTGCACTCCAGCCTGGTGACAGAGCAAGACTCCGTATCCAAAAAAAGAAGAATGGGCACACAGATGCCTCAACATTTGGCAACTGAGGGACTTTTCCTCCTGGGTCATTATCCATCCATTCCAATTATGGAAAAATTCCTGCTTTCTAGAGCATTAAAGGAGAATCACCAAGAGGATATCAAGACAGGTGGTGATAAAGCCTTTTGGGTATAGTTGTTCTCACTATTGGGTTTATGCAAATGGAGATATGATAAAGACTTTTTTGGCCACTTTAGGACAGATTACAAAAGAAACCACAAAAAAATGCTGTGGGACACAGAAGTCTCTAAATTCCTTACCTTAAGTGGTTTCAGGGAAATGTTTATGTTTATAGCTAATTGCTACAAGTCTAACTAAAACCAAGGTTGCAGTAGCTCAATGCATAGAACTTATAGATAAGTCCATTTTTGTAAGGTTGCTTTTTGGCTTTGGTTTTAGGCTTATGTTGCCTAAAAGGTTTTAAGTGTTGATGCATGCCTGCCCACCGCCACGCTCATCTGGCCTAGGATGCTTTAATTGGCTGTAAGTCTTTTGGCTCTGAATCTCACGTCCATAGGAGTCCCACCTAGGGGCTGGGTGGACCAAGGCAGGTAGCTCCGCCACCCTGTCATCCACATGAGACAAATTAAAACTTTGGCCATTGATGCTGCTTCTGGCATATCCTGATGAACAGGGGGGAAAATGAGAAATAACAGTGAATTTCTAAGCCCCCTAACTGAAGAAACAGACCCCCTGTTGGTCAAGAGGAAACCCCAGTTATCCTTGAAAACTGAGTTCTCAAGGAGAACGAGATGTTGGGCGGGGGGGGTCCACATGCTTCACTATACCCCCTCCCTTGCTAACCACCATTAGCCTTTCTTCCTTAAGGGTCAAACAGAAACCAGCTCTTTAAGAATCTACCACTCATAGCAACCAACTGCCTGATGCTGCTTCTCCTGTCAGAGTGGCCATCCGACACTTGGCCACTCTTTTTTTTTTTTTTTTTTTTTTTTTTTGACACGGAGTCTCCTTCTGTCGCCCAGGCTGGAGTGCAGTGGCGCCATCTCGGCTCACTGCAACCTCTGCTTCCCAGGTTCAAGTCATTCTCCTGCCTCAACCTCCCAAGTAGCTGGGATTACAGGCGTGGGCCACCATGCCCAGCTGATTTTTGTATTTTTAGTAGGGACAGGGTTTCAACATGTTGGCCAGGCTGGTCTCGATCTCCCGACATCAGGTTATCCACTCACTGGGATCAGGTGCTGGAATTCCAGCTGTGAGCCACCTTGCCTGGCCATGGCCACCTTTTATGAAAAATAAAGCTCTCCCTTCCAAACTTAAAATAAATAAGTAGTAAAATAAATGATACATACCAACAGAACACTGTATATAGTAAATACACACATATAATATGTATGCAGTTGAAAAATATAATAGTAATGTTGACAAAAAGAGTCAAACTCTGTAATATATGTGAAGAGATTTATTCTGAGCCAAATATGAATGACCATGGCCCATGACACAGCCCTCAAGAGGTCTGGAGAGGCTGGGCGCAGTGGCTCATGCCTGTAATCCCAGCACTTTGGGAGGCCGAGGCAGGCGGATCACGAGGTCAGGAGATCGAGACCATCCTGGCTAAAATGGTGAAACCCTGTCTCTACTAAAAATACAAAAAAAAATTAGGTGGGCATGGTGGTGGGCGCCTGTAGTCCCAGCTACTCGGGAGGCTGAGGCAGGAGAATGGCGTGAACCCGGGAGGCAGAGCTTGCATTGAGCCGAGATCGTGCCACTGCACTCCAGCCTGGGTGACAGAGCAAGACTCCATCTCAAAAAAAAAAAAAAAAAAAAGAGGTCTGGAGAACACGTGCCCAGGGTTGTTTGGGGCGCAGGTTGGTTTTATACAGTTTAGGGGTACATGAAACATCAATTAAATACATCTAAGAAATATATGGCCAGTCCCCCTGGTTCTGTGGCTCACGCCTGTAATCCCAGCACTTTCAGAGGTTGAGGTGGGTGGATCATTTGAGGTCAGGAGTTCGAGACCAGCCTGGCCAACATGCTGAAACCCCATCTCTACTAAAAATACAAAAATTAGCCTGTCACGGTGCTACACAACTTTAATCCCAGCTACTCAGGAGGCTGAGGCAGAAGAATTGCTTGAATCTGGGAGGTGGAGTTTGCAGGGAGCTGAGATCACACCACTGCATCCCAGACTGGGTGACAGAGCCAGAATCCATCTCAAAAAAAAAAAAAAAAAAAGAAAGAAAGAAAAAAGAAATACATGGCTGGGTGAGTGGTGGCTCACGCCTGTAATCCCAGCACTTTAGGAGGCCGAGGCGGGTGGATCATCTGAGGTCAGGAGTTAGAGACCAGCCTGGCCAACATAGTGAAACCCCGTCTAATTTTTGTAAAAATACAAAAATTAGCCAGGTGTGATGGTGTGTGCCTGTATTCCCAGCTACTCGGGAGGCTGAGACAGGAGAATTACTTGAACCTGGGAGACAGGGATCGCAGTAAGCCAAGAGCACACCACCGCATTTCAGCCTGGGAGACAGGGATCGCAGTAAGCCAAGAGCACACCACCGCATTTCAGCCTGGGTGACAGAGTGAGAATCTGTGTGAAAGAAAGAAAGAGAGAGGGAGAGAGGGAGGGAGGGGGAGAGAAAGAGAGAGAGAAGAAAAGAAAAGAGAAGAGAAGAAAAGAAAAGAAAAGAAAAGAAAAGAAAAGAAAAGAAAAGAAAAGAAAAGAATTACATTGGTTTGGCTCAGAAAGGAGAGACAACTGAAGGGTCGGGGGCTTCCAGGCTATAGGTAAATTTAAACATTTTCTGGTTGACAATTGGTTGAGTTTGTCTAAAGACCGGGGATCCATAGAAAGGAAATGGTCAGGGTGAAATAAAAGATTGTGGAGACCGAGGTTCTTTTGAAATCTCATAGTGGCCACCCTTCGAGACAACAGATGACAGATGTTTGCTATTCAGACCCTTAAAATTACCAGACAGTCCATCTCTTCAGGACTGGGAGGGCCTGCAAGAAAAAGATCTAGCTGTGTTAATAGAGATTCTTTACAGATGCAGATTTTCCCCCATAAAGGACAGCTTTGCAGGGCCATTTCAAGATATGGCAAAGAAACATGCCTTGGGGCAAAATATCTTGACTTTCTCCTCTGTCACAGGATGTTATGCCAGAGTCAGATTGGAAAGTAAGTCACCATATACAGGGCTAAAAAAACTCATCTGATGGGAATTTATGATTTTGGGGCATGACTCTGTAGACTCCTTAGGAATTTGGGCAAGATAAAAAATTCAGACCTTAGTCCTCAGTAAAATGAAGGCATATATACCTTCCACCCACTTTAGGGCCACCTGTCTCTCCACTCTTCTCCTTCCAATCCCATCCACCTATGTGTCTTCCAACAATTTATAAAAGTGACCAAAGGGACAATGAAAATGGTTTTAACATTTGAATATCAACCAAAC	T	.	PASS	VARIANT_OVERALL_TYPE=Deletion;SVTYPE=DEL;SVLEN=-4595	GT	0|1
1	13446712	nssv11776	CN	<DUP:TANDEM>	.	PASS	VARIANT_OVERALL_TYPE=TandemDup;SVTYPE=DUP;SVLEN=6558;END=13453270	GT:CN	1|0:2|1
1	13667567	nssv12436	CN	<DUP:TANDEM>	.	PASS	VARIANT_OVERALL_TYPE=TandemDup;SVTYPE=DUP;SVLEN=6558;END=13674125	GT:CN	1|1:2|2
1	13689718	nssv13425	CATGCTGAGAACTCAGGGCCTGGTGTTGTTGGGCAGGAACCTTGGGCGAGAGCCTCAGTTTTCCTGAAAAATGAGGATGATGATGTCCACCACCTGTGTGACCCTGGTAGAATCGAATGAGATGGGGCAACTTAAGGGCTTGGCATAGGGCCTGGCATACAGGAAGAGTGAAATTAATGCATTTTTTCTACTTTTTCCCTCCCAGCAGAAGCCTCCATGATTATTCATCCCTCGTTCTGAAAACTAAAAATAAAATCCTAAGCTCCCCCTATGAACTGAACAGATTCCCTCTCGGCCAAGTGTACCCAGAGAAATCTTTAAAACTGAGTTCCTGGCCATGGCAGGATGGGAGGATAGACACGTCTCATTTTACTTCCTTCCTTTCATGGTTGAGACACAAAAACTGACCAGCATTCATGTTAAAATAGAGATTATAAGGCTGACTGAATTGACTATTTAGGGTAATAAGATACCAAGTTATATACAGGACCTAAGGTCTTACCAGGCAAGGGTTAAGTCAAGGGCCCCTACCCTTAAAAAATGAACTATATACTTTTTTTTTTTTTTTTTGAGGCAGCGTCTCACTTTGTAGCCCAGGCTGAAGTGCAGTGGCATGATCTTGGCTCACTGCAACCTCTGCCTCCCAGGTTCAAGCAATTCTCCTGCCTCAGCCTCCCGAGTAGCTGGGATTACAGGTGCATGCCACCACACCTGGCTAATTTTTGTATTTTTAGTACAGACAGGGTTTCACCATGTTGGCCAGGCTGGTCTTGACCTGCTGACCTGGTTATCCACCCGCCTCAGCCTCCCAAAGTGCTGGGATTACAGGCAAGAGCCACTGTGCCCAGCTGAATGAACTATATTCTAACTGCCACAGGGTTTTTCTCTCTCTAGCAGCTGAACAAGCACTGGCCCTAAGATAAGCAATATTGAAATGATTGCAGCTCATCCATCCCAGATTCTGACTAACTGACCCCCTGTTCCACAAGCCATGACTCCAGCTTTGATTGGACAAGAGATTGATTCCAGTAACTTTCTGCTGATGAGAGGCCTCTGAGCGTTGACTGCTTCTGGCCACTTGAAAGAGACTTAGCACGCGAGCGTCTTCATGTCCCTGATGCACCATTTGATATGGGGGGGTCTAGCTGCAATGCATTGAAACATGAAGTCTCGGCGCAGCACGGTGGCTCACGCCTGTAATCCCAGCACTTTGGAACACTCTGGGAGACTGAGGCGGCAGATCACCTGAGGTCAGGCGTTCCAGACCAGCCTGGCCAACATAGTGAAACCCTATCGCTACTAAAAATAGAAAAAGTGGGCCAGGCGCGGTGGCTCACGCCTGTAATCCCAGCACTTTGGGAGGCCGAGGCGGGCGGATCACAAGGTCAGGAGATCGAGACAATCCTGGTTAACACAGAGAAACCCCGTCTCTACTAAAAATACAAAAATTAGCTGGGCGTGGCGGCGTGTGCCTGTAGTCTGAGCTGCTGGGGAGGCTGAGGCAGGAGAATGGCGTGAACCCGGGAAGTGGAGCTTGCAGTGAGCGGAGATTGCACCACTGCACTCCAGCCTGGGTGACAGAGCGAGACTCCATCTCAAAAAAAAAAAAAAAAGTAGCCAGGTGTGGTGGCATGTACCTGTAGTCTCAGCTACTTGGCTGACACAGGAGAATCGCTTGAACCTGGGAGGTGGAGGATGCAGTGAGCTGATACGGTGCCATTGCAGTCCAGCCTGGGTGACATAGCAAGACTCTGTCTCAAAAAGAAAAAGAAATGTGAAGTCTCCACCCCAAAGTGAACATGGGACATAAGCCACATGAATGTTTATTCAGTATGCATGTGCTAGGCCCCCTTCAAGAATACTCATAGCCCATTTCATGACCTGTTGAGTGTGTATACTTGGCCAACCCACTCAGCATAAATTCCTGCCTCATCACTTCCTCCCTGGAAATACCAGTGAAGGATCTTTTCTGAAAGCTGCACTTTCGAGCCTGAGGCATGGCGAGCCTACAGGCCATAAGCTACAGAAATATATCTTTTTTTTCCTTTTTAAGTAGAGACAGGATTTTGCTTTGTTGCCCAGGCTAGAACTCCTTGGTTCAAGCAATCCACCCACATCGGCCTCCCAAAGTGCTGGAATTACAGGCGTGAGCCACCTTGCTTGGCCTATAGAATTATAGCTTTTTTTTTTTTTTTTGAGAGGGAGTCTCACTCTTTGCCCAGGCTGCAGTGCAGCAGCACGATCTCGGCTCACTGCAATCTCCGCCTCCCGGGTTCAAGCGATTCTCCTTGACTCAGCCTCCTGAATAGCTGGGATTACAGGCACGTGCCACCATACGTAGCTAATTTTTGTATTTTTAGTAGAGACGGGGTTTCACCATGTTGGCCAGTATGGTCTCCATCTCTTGACCTCGTGATCCACCCGCCTCGGCCTCCCAAAGTGCTGGGATTACAGGCGTGAGCCACCACACCCGGCCTAGAAATATATGTTATAATAAAATAGAGCCATGTGTGGTGGCTCATGCCTGTAATCCCAATACTTTGTAAGGCTAAGATTGGAGCCCTGCCTGAGCCTGGCCATTCTGGACCAGCCCGGGTAATATAGAGACACTCCAGTAACGTGAGACTCTAGCACATGTTGAGTGGCAGTGGTCACATGTGGATGCTCATCGCAGCACTATTCACAACAGCAAAGACGTGGAATCCACTGGAATGCCCATCAGTGGTGGACTGGATTAACAAAATATGGTACAGATACACCATGGAAACCTACACAGCCTGAAACAAGAACAAGATAATGCCCTTTCATTAAGTCCTCATCCTCCTTTTGCTGCAACACGGATGGAGCTAGAAGCCGTTATGCTAAGCAAACTAAAGCAGGCACAGAAAACCAAACACCACATGTTCTCACTTATAAATGGGAGCCAAATATTAAGTATACATGACATAATAATGGTAACAATAGACGCCCGGGACTACTGGAGAGTGGAGGGTGGAAGGGGAGTGGGTATCAACAAACTACCAAAACTGGCTGGACATGGTGGCTCACACCTCTAATCCCAGCACTGAGGCAGTGCATCATTTGAGGTCAGGAGTTCTCCATGTCCAACATGGTGAAACCCTGTCTCTACTAAAAATACAAAAACTTAGCCTGGCGTGGTAATGCAAGTCTGTAGTCTCAGCTACTTGGGAGGCCGAGGCAGGAGAATTGCTTGACTCTGGGAGGCAGAGGTTGCAGTGAGCTGAGAGCATGCCACTACACTCCAGCCTGGGTGACAGAGTGAGACGCCGCCTCAAAAAACAAACAAACAAACAAAAACTACCAAAATTATTTATCTGATAGTTTGTCTATTATCTATAGAACAAACCTGCATCTGTATTTCTGGAACTAAAATACAAGTTTGAAAACCTGCGATTTTCAGTGATTGGTTAGAGAGCTGACAAATCACCATCTCTTTAGAGTCACCCACTAGATTTCTGCTTTGTCATTTTGGGGAGGTCACAGTTTCCTATTTGCTCTAGTTTGTTGTAGATATAGATCTGTATTTTTGCACTGAAGGAAGAATGATTTACTCCAGTTTTCTCTGTCTGGCTTGCTTTGGTTTGGACTGAATACATTCCCTTAGTGAATCTTCACCACTAGGTTGCTGCTTCCTTCTTGGCTCCAGGTGGTGGCTTAAGCCCAGGTTTACCTAAGTTTTAGTAAACCTCAAGAGTGCTGCCAGTCCCAAATGGGGAAAGTCCCAAAGGGATTCTCATGGCAGTGTAGGAGCGCTAGCTAGGTCAAGCCCAGGTTTTCCTGCTTCTTGATAAGGAGAGAAGGGAGGTGTGATAGGAAGATCTCTCACTGAAATGAGTTAGTTTCCAAAAGGATGTATATTTCCATTAATATGGACTGGAAATATTTAGAATGTATTATCCACCTAAATGATTTTAGCATTATTCTAAAAGAGAAATTGATTATCTTTACTGGACACAATCACTTTAATTCAGTAAACCCCACTAGTCACCATGAGGACAGGTCAGTGCCCTGGTTTTCCTATTTTTTGATAAGGAGAGAAGGGAGGTGTTACAGGAAGATGTCTCATTGAAATGAGTTAATTTCCAAAAGGATGCATACTGATGTGGGCTAGAAATATTTAGAATGTGTTATCTACCTAAATGATTTTAGCATTTTTCTAAGAGAAATTGGACATCTTTACTACACACAATTACATTAATTCAGTAAAACCCACTAGCCACCATGAGGACAGGCAAGTGTTGGTGATGCCATGAGGCTCCCACTAGTACACACTATGGCCATTCCCTCCCAAGGCAGGGGGCCTCACCTTGTGCAGTGAAGCCCTTTCCTGACATGGCCAATGATCAGGAACCGATTCTCCCAGATCTGCCCATTGGGAGTGAGCAGGGTCTCAGTATCTGGGGAGCAGTGAGGGCCCCTGACAAGAAGAGGGTTGACTCAATGGTTCATCATCACTGCCCACACAGAATGTTCCAGGTCCCAGGCATGCATCTTTTGTGGATGAACCCAGTAAATAACCACAGGAGAAAGTAAGGAAGAGATGACTTGGAGAGGTAAAGAATGGGCATAAATTAATCAAAGTTTAGGCTGGGCACGGTGGTTCACACCTGTAATCCTAGCACTTTGGGAGGCTTCCTTGAGGTCACTTGAGGTTAGGAGTTTGAGACCAGTCAGGCCAACATGGTGAAACCCCATCTCTACTAAAAATACAAATTCCCTTGAACCTGGGAGTTGGAGGCTGCAGTGAGCCAAGATCACACCACTGCACTCCAGCCTAGGTGACCAAGCAAGACTCCGTCAAAAAAACAAAACAAACAAACAAACAAAAACAGGTCAGGCTCGGCGGCTCATGCCTGTAATCCTAGCACTTTGGGAGGCCAAGGTGGGCAGATTACCTGAGGTCAGGAGTTCGAGACCAGCCTGATCAACATGTTGAAACACCATTTCTATTAAAAATACAAAATTAGCAGGGCATGGTGGTGCATGCCTGTGATCCCAGCTACTCAGGAGGCTGAGGCAGGAAAATCGCTTGAACCCAGGAGGCGGAGGTTGTGGTGAGCCAAGATCGTGCCATTTCACTCCAGCCTGGGCAACAAGAGCGAATCTCCGTCTAAAACAAAACAAAAAAAAAAGAAAAAAAACACAACAACAAAATGAAGTTTATTTTGATTCCTTTATTTCCTGCGGATGAACTTAAATCACAGATGAACTAGTACCTCTTTTTTTAATTCATCAGGAACTAAAGATTTCTGATGTATAAATTGCTGAAACAGGCTAATCAATCATGAAGGACAGCAGAGAGTTTCCATTTAGGTTCCCTTTACTTCCGACGTTTCTTTGTATCCATCCTTGCTGAGATAACTCCTTCACTCTAGAACTTCAGGTTCTATTTCTGACTGTCTAGGACACAGATCCCTGAGTCTCAGTGACTCCATTCAACCTTTTCCCCAGTGCTGCCCCCTGCTGGGTTTTTTTGTGTTTTTTTTCCCACTCACAGAAAGCACATGCCTGAAACAGAGGTTTCTCTGCTCCCTTTATAATACACCTATAGACCCGGCACAGCTGCTTATGCCTGTAATCCCAGAATCTTGGGAGGCCAAGCAGGGGGCTCCCTTAAGCGTAAGAGTTTGAGACCAGCCTGGACAACATAGGGAAACCCTGTCTCAAATTTTTAAATAAAAGCTGTAAAATTGTAAAATAAGGAAAAAGAAAAATAAAAGATATCTATGTCCTAGATTTTAGTTTCCAAGTGCCTGGAGAAAAAGCTTTTTATACCTCCACCCCACTAGGCAGGCCTTCCCCGCAAGCAAAAATTGAACTCCAGTTGCTCAGTGGGTGACATGCCACAGCAAGGGCAGGAGACGGGACCAAAGAAGATCCTGTTGGGCTCCCTTACTTCCCTCAGTATACGCATCAGCTCAGCCTGAAGTGGGGTGAGGAGCTCCGAAATGACACGACCCCTGTTGTCAAGACTCTCCCGAGGGGCAGGATATGTTTCCAGGCTCAAATTGCTCAGCCTGCCTGTGTGGCGCAGCAGGTCCTTCAGACCATCCATGGACGTGTCATTGCCGTGAAAGCAGAAAGTGGTGAGGTTGGAGCAGCGGCTCAGGGCAGGCAGGATGACCCTGAGTTTGGAGTACCCAATCCCACAGTCCACTAAGAAGAGGGTCTGAAGAGTGGCAGCAACTTTCTCTAGCAGAGCTCGGAGGGGCTCAAGACGGATGAAGCGCAGTGTACCATGACTCAGATTCAGCTGCTTCAGTTGACTGAGACTTGGGTACCAGGGCAGACATTTCAAGTCCTCTTCATCTAGGGAGCCATAAGTTAATGCCAATGTCTCCAACGGGCTCTTGAGGCACCTGGGGAGAGCAAGAAGTTAGTACTGGGCAATGGCACCAGTTAGAGGACGGTGGTAGAAAATAACGTCAAGGGAAGAGCCTGTTTTGCCCAAACACAAGTTTGTTCTCATCATCTAATCATGGTCCTCCCGCAAGGTGCTGCCTGATGAGGACTTGGATCATTCAGAGGCAGTCCCATTTTAGGCTCAGTCCTTTCACCATCACTGGTGTGATTGGTTCAAGGCCATAAAATCTCTAAAGCCTCTTTTCTTCATCTTCCAGCAGAAAGCTTCATCTCTGGGCCACAGGAGCCCAGTGGAAGAGATGCCCAAAGAACTGACCTGAGCAAGGTCTAGGGACATCAGCTAGGGCTACCTGCTTTCAGAGGCTCCCTGACATGGCCACATCTGCAAACCACCTGTCACTTTGTACCACTCTCGTGCCTACTCCCTCACCTCCATCCCCAGAAGCACGCATTTCCCATGTCAATTACCTTTCCTGGAGTTCAAAACAACCTTTTACAGACAGGGAATCAGAGAGAGGATCATTCACGTTCACTAAGCTGTGAGGACAGAGCTTCCTCTGTGAAACGCACAGGTTTGGTGCACTTTCTCTTCTTTTACACCCTCCCCTCTGTTGCCTCTTTTTTATCATATTAACTTTAAACACACTTCCTAACAAGGAATTCACAAAAGCTATTCATACTTATCATATTAACTTTAAACACACTTCCTAACAAGGAATTCCTAAAAGGAATTCACCCTCACTGGAGCTGAACCCCCCACTAACCAGCTCCCTACACGATGTCCCTCTCTGTAGCGTCTATGCCAGGTCATCCCTCTGCC	C	.	PASS	VARIANT_OVERALL_TYPE=Deletion;SVTYPE=DEL;SVLEN=-7203	GT	1|1
1	13706951	essv45758	ATGTGTTCCTGAGACAGGATTGTTCCCTTGACTTTGACCTTCTTCATGGGCAGGAACTAGAGTGGCTTGTTTCACTCCGGCTGCAGTCTGTGGATGGCTGAGTGTGAACAGCTCAGTGTAGGGTCAGAGTGACAGCTTCCCGCACCTGCCCTTTTTGACACTCAAGTTCTTATTCGGTGTAAAGGAAGAACCAGGTCACATTAGCTATTTAAAGAGTAGCATAAGTGAAGGATTTTATTGGGTGATAAATGTGGCTCTCAGTGGAAAGGGGAGTTAGAAAGGGGATGGTGCTGCCAGGCGCAGTGGCTCAAGCCTGTAATCCCAGCACTTTGGGAGGCTGTAGGAGGCTGAGGCAGATGGATCACCTGAGGTCAGGAGCTCGAGACCAGCCTGGCCAACATGGTGAAACCCCATCTCAACTAAAATTGCAAAAAAATTAGCTGGGCGTGGTGGCGGGTGACTGTAATCCAAGCTACTTGGGAGGCTGAGGCAGGAGAATCTCTTAAGCCCAGGAGGCAGAGCTTGCAGTGAGCAGTGAGCTGAGATCACGCCACTGCACTCCAGCCTGGGCAACAGAGTGAGACTCCGTCTCCAAAAAAAAAAAAAAAAAAAGAAAGGGGATGGTGCAGCAAGAAGGTGATCTTCCCCTGAAGCCACACCATCTGAAGTTAGCTGCATCTCTCTGTAGGCTTTAATGCTCATCTGCTTGTATCCCCAACGTTCAGTCACTTGTATTCCGATGCTCAGCATCTTGCATCCCCGACCACTTGCAGCAGCCGCTTGTGTTGCTCTGCCAGCTGGTCTTTTTATGGGCCCAGGATAGGGTGTGGGGAAGGCCAAAAGGGCAATCATTTGGGCAGAAAAATGGGGTTAGCTGTTTTCACTTAGGGCCGAGTTTCCAGGATTGAGGGTGGGTTTAGTTGGGAGCCCAGCTGTTCTGAATCATTTCCTTATTGCTGGCCAACAAGGTAAAACCCTGTCTCTACCGAAAATTAGCTGGGTGTGGTGGGGGATGCCCGTAGTTCCAGCTACTTGGGAGGCTGAGGCAGGAGATTCCTTGAACCCGGGAGGCAGAGGTTGCAGTGAGCTGAGATCATGCCACTGCACTCCAGCCTGGTGACAGAGCAAGACTCCGTATCCAAGGAAAAAAAAAAAAAAAGAATGGGCACACAGATGCCTCAACATTTGGCAACTGAGGGACTTTTCCTCCTGGGTCATTATCCATCCATTCCAATTATGGAAAAATTCCTGCTTTCTAGAGCATTAAAGGAGAATCACCAAGAAGATATCAAGACAGGTGGTGATAAAGCCTTTTGGGTATAGTTGTTCTCACTATTGGGTTTATGCAAATGGAAATATGATAAAGACATTTTTTGGCCACTTTAGGACAGATTACAAAAGAAACCACAAAAAAATGCTGTGGGACACGGAAGTCTCTAAATCCCTTACCTTAAGTGGTTTCAGGGAAATGTTTATGTTTATAGCTAATTGCTACAAGTCTAACTAAGACCAAGGTTGCAGCAGCTCAATGCGTAGAACTTATAGATAAGTCCATTTTTGTAAGCTTGCTTTTTGGCTTTGGTTTTAGGCTTATGTTGCCTAAAAGGTTTTAAGTGTTGATGCATGCCTGCCCACCGCCACGCTCATCTGGCCTAGGATGCTTTAATTGGCTGTAAGTCTTTTGGCTCTGAATCTCACATCCACAGGAGTCCCACCTAGGGGCTGGGTGGACCAAGGCAGGTAGCTCCGCCACCCTGTCATCCACATGAGACAAATTAAAACTTTGGCCATTGATGCTGCTTCTGGCATATCCTGATGTACAGGGGGATAAATGAGAAATAACAGGGCCGGCCGCGGTGGCTCACGCCTGTAATCCCAGCACTTTGGGAGGCCGAGGTGGGTGGATCACAAGGTCAGGAGTTCAAGACCAGCCTGACCAAGATGGTGAAACCCCGTCTCTACTAAAAATACAAAAAAATTAGCCGGCCGTGGTGGTGGGCGCCTGTAATCCCAGCCACTCAGGAGGCTGAGGCAGAGAACTGCTTGAATCCGGGAGGTGGAGGTTGCAGTGAGTTGAGATCGTGCCACTGCACTCCAGCCTGGGCGACAGAGTGAGACTCGTCTCAAAAAAAAAAAAAAAGAGAAATAACAGTGAATTTCTAAGCCCCCTAACTGAAGAAACAGACCCCCTGTTGGTCAAGAGGAAACCCCAGTTATCCTTGAAAACTGAGTTCTCAAGGAGAACGAGATGTTGGGCGGGGGGGGTCCACATGCTTCACTATACCCCCTCCCTTGCTAACCACCATTAGCCTTTCTTCCTTAAGGGTCAAACAGAAACCAGCTCTTTAAGAATCTACCACTCATAGCAACCAACTGCCTGATGCTGCTTCTCCCGTCAGAGTGGCCATCCGACACTTGGCCACTCTTTTTTTTTTTTTTTTTTTGACACGGAGTCTCCTTCTGTCGCCCGGGCTGGAGTGCAGTGGCGCCATCTCGGCTCACTGCAACCTCTGCTTCCCAGGTTCAAGTGATTCTCCTGCCTCAGCCTCCCAAGTAGCTGGGATTACAGGCGTGGGCCACCATGCCCACCTGATTTTTGTATTTTTAGTAGGGACAGGGTTTCAACATGTTGGCCAGGCTGGTCTCGAACTCCTGACCTCAGGTGATCCACCCACTGGGATCAGGTGCTGGAATTCCAGCTGTGAGCCACCTTGCCTGGCCATGGCCACCTTTTATGAAAAATAAAGCTCTCCCTTCCAAACTTAAAATGAATAAGTAGTAAAATAAATGATACATACCAACAGAACACGGTATATAATAAATACACACATATAATATGTAAGCAGTAGAAAAATATAATACTAATGTCGACAAAAACAGTTCAACTCTGTAATATATGTGAAGAGATTTATTCTGAGCCAAATATGAATGACCATGGCCCATGACACAGCCCTCAAGAGGTCTGGAGAACACATGCCCAAGGTGGTTGGGGCGCAGCTTGGTTTTATACAGTTTAGGGGAACATGAGACATCAATTAAATACATCTAACAAATACATGGCCGGTCCGCCGGGCGCTGTGGCTCACGCCTGTAATCTCAGCACTTTGAGAGGCCGAGGTGGGCGGATCATTTGAGGTCAGGAGTTCGAAACCAGCCTGGCCAACATGCTGAAACCCCATCTCTACTAAAAATACAAAAATTAGCCTGGCATGGTGCTACACGCCTTTAATCCCAGCTACTCAGGAGGCTGAGGCAGAAGAATTGCTTGAATCTGGGAGGTGGAGTTTGCCGTGAGCTGAGATCGCACCACTGCACTCCAGCCTGGGCGACAGAGTGACACTCCATCTCAAAAAAAAAAAAGAAAGAAAGAAAGAAAAGAGAAATACATGGCTGGGTGCATGGTGGCTCACGCCTGTAGTCCCAGCACTTTGGGAGGCCAAGGCAGGTGGATCACCTGAGGACAGGAGTTAGAGACCAGCCTGGCCAACATGGTGAAACCCCGTCTAATTTTTGTAAAAATACAAAAATTAGCCAGGCGTGATGGTGTGTGCCTGTATTCCCAGCTACTCGGGAGGCTGAGACAGGAGAATTACTTGAACCCAGGAGACAGGGATCGCAGTAAGCCAAGAGCACACCACTGCATTTCAGCCTGGGCGACAGAGTGAGAATCCATGTGAAAGAAAGAAAGAGAGAGAGAAAGAAAAGAAAAGAATTACATTGGTTTAGCTCAGAAAGGAGAGACAACTGAAGGGTCGGGGGCTTCCAGGCTATAGGTAAATTTAAACATTTTCTGGTTGACAATTGGTTGAGTTTGTCTAAAGACCGGGGATCCATAGAAAGGAAATGGTCAGGGTGAAATAAAAGATTGTGGAGACCGAGGTTCTTTTGAAATCTCATAGTGGCCACCCTTCGAGACAACAGATGACAGATGTTTCCTATTCAGACCCTTAAAATTACCAGACAGTCCATCTCTTCAGGACTGGGAGGGCCTGCAAGAAAAAGATCTAGCTGTGTTAATAGAGATTCTTTACAGATGCAGATTTTCCCCCATAAAGGACAGCTTTGCAGGGCCATTTCAAGATATGGCAAAGAAACATGCCTTGGGGCAAAATATCTTGACTTTCTCCTCTGTCACAGGATGTTACGCCAGAGTCAGATTGGAAAGTAAGTCACCATATACAGGGCTAAAAAAAACTCATCTGATGGAAATTTATGATTTTGGGGCATGACTCTGTAGACTCAGTAGGAATTTGGGCAAGATAAAAAATTCAGACCTTAGTCCTCAGTAAAATGAAGGCATATGTACCTTCCACCCACTTTAGGGCCACCTGTCTCTCCACTCTTCTCCTTCCAATCC	A	.	PASS	VARIANT_OVERALL_TYPE=Deletion;SVTYPE=DEL;SVLEN=-4356	GT	0|1
1	14454784	essv6941778	CAGTGGGGAGATCAGCTCAGTGAGTCATGCTGTGTTAGTTTGCTAAGAGGGAGTCATGCTGTGTTAGTTTGCTAGGACTGCCATAGTGATCCTACAGACTGGGTGGCTTAAACCATCAACATTTATTTTCTCTGGGTTC	C	.	PASS	VARIANT_OVERALL_TYPE=Deletion;SVTYPE=DEL;SVLEN=-138	GT	1|1
1	15120017	essv6692759	TACCTAGCTATAAAATGGGAATGGGCATAACAAGAGTACCTGGTTATAGGGTTATTGTGAGGATTAAGTGAGTGTGTCTGTGCCTAGAATGGTGGGTGGCACACAGTATGTGCTCCATAAATGTTTGCTTTCATTCTTCCTGCTCAGAGCTTTCCTTACGCTCTGTGACTTGAGACAGATCAGAACAGGGCCTAGTTTGTATTTGGAAGCCAGTCTTTCATTCTTCCTGCTCAGAGCTTTCCTTACGCTCTGTGACTTGAGACAGATCAGAACAGGGCCTAGTTTGTATTTGGAAGCCAGTGAGACCTGAGATATAAATCACACTTGTGTGCCTTCCGGGTGGCTCCTCCTCTGGCAAACAAGACCACCCTCCCCAGGCCGTGCCCTCGCCTGTTAGGGGCCCCATGAAACCACACAGCCCGCAGCCTCCACCTGAGGAAATTAAAAACCAGATTGGTTATTTCAGGGTAATCAAAAGTAACACCACAGGTCCTGACCTTTTGTTCACGAGCAGTTACATAAGCAGCGTTTGCTAAAATCTCACCTTGAGCCTCAGCTCTCCTCTCCTGTGCTCCTCAGGATGCAACCTGGTTTGGAGGTGGCATCCTGGGCCCACTCTCCACCGGTTCTTCTAGGGTGCCCTCTTGTAAGTGTAGCTGTAAAGGGTCAGCAAGAGGGCACTCATTTCATGGAAAGCGCAGT	T	.	PASS	VARIANT_OVERALL_TYPE=Deletion;SVTYPE=DEL;SVLEN=-701	GT	1|0
1	15365322	essv6733482	TCAGACATGAATGTGCTATTACCAACAGCAGACGTTTATTGTGCACCTACTGTATACAGACATGAATGTGATATTACCAGTAGCAGATGTTTATTGTGCACCTACTGTATACAGACACGAATGTGCTATTACCAACAGCAGACGTTTATTGTGCACCTACTGTATACAGACATGAATGTGATATTACCAGTAGCAGATGTTTATTGTGCATCTACTGTATACAGACACGAATGTGCTATTACCAACAGCAGACGTTTAT	T	.	PASS	VARIANT_OVERALL_TYPE=Deletion;SVTYPE=DEL;SVLEN=-258	GT	0|1
1	15365410	essv6889006	TTTTATTGTGCACCTACTGTATACAGACACGAATGTGCTATTACCAACAGCAGACGTTTATTGTGCACCTACTGTATACAGACATGAATGTGATATTACCAGTAGCAGATGTTTATTGTGCATCTACTGTATACAGACACGAA	T	.	PASS	VARIANT_OVERALL_TYPE=Deletion;SVTYPE=DEL;SVLEN=-142	GT	1|0
1	15376046	essv6666894	CAGACTGGAAGCACCCCTCCATCAAGTAGGACATTTTGCAAGAATCAGACGTTCCTATCTGTCTGGGCCTGGGCTGTTTGAGTCTAGCAGAGTCCCAGTTTGGGTCCTGTTATTTTCTGTCTGTGTGACCCTTGACAAGGGACTTAACCTTTCTGAGCCTCAGTTTCCTCCTGTATAAAATCAGAACTATAGGCCAGGTGTGGTGGCACACACCTGTAATCCCAGCACTTTGGGGAGGCCGAGGCAGGTGGATCACCTGAGGTCAGGAGTTCAAGACTAGGTTGGCCAACATGGTGAAACCCGTCTCTACTAAAAATACAAAAATTAGCCAGGCATGATGGCAGGCGCCTGTAATCCCAGCTACTCTGGAGGCTGAGGCAGGAGAATCGCTTGAACCCAGGAGGGTTGCAGTGAGCTGAGATCACACCATTGCCCTCCAGCCTGGATGACAGAGTGAGACTCCATCAGAGTAGAGTAGGGTAGGGTAGGGTAGGGTAGGGTAGGGTAGGGTAGGGTAGAGTAGAGTAGAGTACAGTAGAGTACAGTAGAGTAGAGTAGAGTAGAGTAGTAGAGTAGGTCTCCATCTCAATAGAATAATAGAATAGAATGGAATAGAATAGAATAGAATAGAATAGAATAGAATAGAATAGAATAGAATAGAATAGAATAGAACCTTCCCCCTAGAGTGACAGTGCAGGGAAGTGAGGCAGTGGGTGAATCAGGCAGGCACGCTGCAGAACTCGGTCAGCGTTCACAGCTCTGTGCTGAGGTTGCTCTAGAGCCACCCTGTCCTCAGACCCCACTGGGGAGGAAGAGGCGTGGATTCTCATGCCTGTTCCACTCATCAGTATTTGACCTCGCACATGTCACCTTTAACCTTTTCCTGCCTCAGTTTCCTCATCTGTAAAAACGAC	C	.	PASS	VARIANT_OVERALL_TYPE=Deletion;SVTYPE=DEL;SVLEN=-913	GT	1|0
1	15585611	nssv654089	AN	<DUP:TANDEM>	.	PASS	VARIANT_OVERALL_TYPE=TandemDup;SVTYPE=DUP;SVLEN=8054;END=15593665	GT:CN	1|0:2|1
1	16360192	essv73997	TN	<DUP:TANDEM>	.	PASS	VARIANT_OVERALL_TYPE=TandemDup;SVTYPE=DUP;SVLEN=696;END=16360888	GT:CN	1|0:2|1
1	16885845	nssv9681	TN	TCATCTCTTAGCAAAAGGTGTAACACAATAAAGTCTGTCTGTCTGTCTGTATCTATCTATCTATCTATCTATCTATCTATTATATATATATATATATATATATTAATATTTCTCTATATATATATATATATATATATATATATGTGTGATAGATACTATTTATTAAATCTTTTTTCAATAAACACACAAAACCCTGTCTCTATGAAGGGGGGGGGGGGTAAATTGAACAAAATAAAAAAAATAATTTTAGTATGTGTTTGTGTGTACCCCTTAAAAAAAAAAAAAAAAAAACCACACACACGAGTTTTATCATTTTTTCACACACAAAAAAAAAAAAAAAAAAAGAGTGTATATAAAAGTTTTTTTTTCTCTGTGTGTGTGTGTTTTTTTAATGATAGATAGAAAATATGTAGGTATATATCCCCCAAATTTGCAAGAGTGTACCCCTGTTTGACAAAAAAATTAGAGACAGTCTCGCTGTTATTATTATTAGAGACACAGTCTCGCTCTGTTATTATTATTATTATTAGAGACAGAGTCTCGCTCTGTTATTATTATTATTCTTTCTTTAGTTTTTAAAATTAAAAGATGTATTAAATACCCTCTGCAATGGTAAAAACAAATATATTAAATTAGATTTAGAAAATTTTCTCCTATTCTGTAGGTTGCATTGTTGGAGTCCTTCCTATATATCATATAATTATATAAGATATTATATATACATTTATATATCATATAATTATATATTATATATACATTTATATAGTTATCGAGGGGTCCACTCCTGTGACCCAATCACCTACCACCAGGCCCAACCTCCAACACTGGGAGCTAAACCATTCACGAGGGGTCCACTCCTGTGATCCAATCACCTACCACCAGGCCCAACCTCCAACACTGGGAGCTAAACCATTCATGCCACCACACCCAGCTAATCAACCTCCCAAGCAGCTGGGACTACAGGCGCCTTTTTTTTCAAACAAATCCCAGATGGTGGTACATGCCTGTAGAATTTTTTATTACTAAAAAAGAGAGGGAGACCGTGGAAATATATCGAGTAGACAAAAAAAAAAAAAAAAAAAAAAAAGTTATTTTAAAGAAAGAAAGAAAGAAAGAAAGAAAGGATAAATTAATTAATAACGGGAATTCACAGTGTATTTTAACAAATGATGACCAAATAATATATTATTCTGTGTGTGTTATGTTTTTCATATTTATTTATTTATTTATTTATTTTTTTTTAACACAATAATCACACTGTCGAAAAAAGTAAAGAGCAGATATATATTTGTATTACATATAAATATAATATATAATATATATTTGTATTACATATAAATATAATATATAATATATATTTGTATTACATATAAATATAATATATAATATATATTTGTATTACATATAAATATAATATATAATATATATTTGTATTACATATAAATATAATATATAATATATATTTGTATTACATATAAATATATAATATATATTTGTATTACATATAAATATATAATATAAATGTTAAGTTTTTCTTTCTTTCTTTCTTTCTTTTGTTTTTTAAAATGTGTACACTAAAAAAAATTCCTTCCTTCCTTCCCATTATATCTCCTTCTCACACGTGGGTGGATGGTAATCTCTAAAGTTAGCTGAAGGTGTAAAACCACATTTAAAAAAAAAAACACACATAAAACATTTTGGTAGTTAAAAAAAAAAAAAAAAAAAATATATTAGTTTTGGACCACACACACACTCTATATTTTATCATTCTTAAAAAAAAGTGCTATGATTATTACTTTTGTCTCTGTTCTATTCTTTTTATTCGGAAACAAACATATATATATATACAAAAAAAAAAATAATAAAAATTTTTTTTTTTTTTTTTTTTTTTGAGACGGAGTCTCGCTCTGTCGCCCAGGTGGGACTGCGGACTGCAGTGGCGCAATCTCGGCTCACTGCAAGCTCCGCTTCCCGGGTTCACGCCATTCTCCTGCCTCAGCCTCCCGAGTAGCTGGGACTACAGGCGCCCGCCACCGCGCCCGGCTAATTTTTTTTGTATTTTTAGTAGAGACGGGGTTTCACCTTGTTAGCCAGGATGGTCTCGATCTCCTGACCTCATGATCCACCCGCCTCGGCCTCCCAAAGTGCTGGGATTACAGGCGTGAGCCACCGCGCCCGGCCGAAGGGTAATTTTTTCACACACACAATTAAGAAAAATAAAATTTTTTTTTTTGTTATATCACACAATGTGGTATATTTATAGAGTACACATATATGTATATATACATATATTTCTCTTTTTTCTTAGTTAGTCTGGCTAAATATTTGTATATATATATATATGTGTGTGTGTGTGTATGTATGTATGTGTGTGTGTATAAGTCCTCCAGTCTTGTATCAGACAATTTAAAAAAGTCTATCTTTTTTCACACAGAGAGTTAACTCGCTGGGAGGGGGGCTGACCCCCCCACCTCCCTCCCGGACGGGGCGGGACAATTTTAAATAAATAAAGAATAAATTTTTATATTACACAAAAAAAAAGTATCTTTGAAAGAAAGAAAGATAAAAAAAAATTGTTTATCTAGATTATATAACACACATACACACACATACACACACTTTCTTTCTTTAGCTATCCAATAGTGTGTACTAAGACAGACAGAGGGACAAACACAAATAGAAAAAAATTTACGAATTTTATGGTTTGTACAGGCGCCCGAGTAGCTGGGACTAAACAAAACAAAACAAAAAAATTTTGAAACAATTTTTGTTGTTGTTCCATATATATAACACACACACACACACACACACTTTTTTTTTTTTCTTTCTTTCTTTATTTCACCAGCATGGCACATGTATACATATGTAACTAACCTGCACAATGTGCACATGTACCCTAAAACTTAGAGTATAATAAAAAAAAAAAAAAAAAAGAAGCTAAACAAAAACATTATAGTAAAAAGTGTGTAGTGTGTGTGTATATATATATATATATGAATAAATAAATAAATATAATAACCAAGGAGACAGAGAGAGAGTAAACAGAAGTTTTTGGTACATATGTGTATATGTATATATACATGTTTTTTAATGATTATTTAATTTATGTTGCATACGTGTGTATATACATATGAATGATTTCTCTCTATATATATATAATATTTTTTTTTTTTTTTTTTCGATAAATAAATAAAAATTTTAATATATATATATACTTTAACTTCCATTAAGATGGAGGATCACTTCGGCCCAGGTGTTTTGAGGCCAGCCTGGGCAACAAAGCAATACCCCGTCTCTACAGAAAAATACTTGTCATCCGGGTGCAGCAGTGTGTGCCTGCAGTCCCAGTTACTTGGGAGGCTGAGGCCCTACAGTGCTCAGGGCACACACACACACGCGCGATTTATTTAATTTTTTTTTTAATTTTTTAGAACTATATTTTTTTTTAGGGGTGGGGACTGGGCCCCTCCTGTCTGCACTCTCAGGTAAACACATTAAATTGTTGTCTTTCATACATATATACATATATATGTATATATACATATATACGATAAAAAAAAAAAAAAAAAAAAAAAGAAGTTTTATTTTTTAATTACACACACACACACACTTTTTGTTTATCCTGTCTGGCTTCATAACTCTATTAAGATATTATTTCCATTAAAAAAAAAAAAAAAAAAAAAAAAAAAAAAAATTTTACACCCTCACTGGTGTGGGTGGGCTGTGGCTCTAAAAAATCTGTAGATTATAAAGGTGTTAAGAAAGTTTTATGTATACGTATACATATATACACTTTATATATATATATATATATAATAATTATAAGACTGTGTGCAAAAGAAGGTTTAGAAAAAAATTCTTTTTCTGTCTTGAGTATTCAAAAAAATGCCATGCTCAGGGACACAGTCGAAAAAATACTATATATTAATTACACATTTTTTTAGAGATTATATATATATAAATATTTTATTTATTTATTTAGTGTGTGTGTGTGTAGAATAAAAGTGTTAAATGTCTATTTTAAATTTTTTTTTATATATATACACACAGTTATATATATATATATATATATATATATATACAGTTCTCAATCAAGTAAATAATTACACACACACATACACACTCACATACAGACACAACCACACCACACACACACACACATACACACTCACATACAGACACAACCACACCACACTCGGAAGAAAGAAAGGTTTTACCAGCTGGAGGACCAGCGGGAGGACAAACAATAAGTTTCAATAAAAAAAAAAGAAAAAAACTTTCTTTCTTTTTTCGTGTGTGTGTTAATGTATATATACATACATATGTATATATGTATATACTTCAAATAATATCTATTACATATAAAATTTTCTTTCATTTTTAATTTTTATATATATATATGTTTTTGATTCACAAAAATTTCACACACACATTATAAAATAAAATAAAAAAAAATCTTCACACACACAAAAGGAATTTAAAACCTCATAGGACTTTCCAAAGCTAGAAATATAGTAAATGTGTGTGTGTTTTCAAAAATGTTTGTTTAAAATTGGATGGGAATGAGTGGATGGGAATGTAGATGTTGACTGCAGACTGCCTAATTGAGTCTCTTTTTTTTTGATCTGTCTGATATATAATATAGATATATGTATGTGTATATATACATATATATAATTTGGAAGTTGCAAAAATATATATATATATATATATATATATATATATATATATATATTAAAATTTGATTTATTACCTTCCTTCCTTCCTTTAGGCTTTAAATCATGTGTGAAATTAAAACCGTGTGTGTGTGTGTGTTCTTTCTTCGACACACACAAGTACAAATTAGCTATCATATATATCATATATCATATATCCTGGAATTCCTTCCATTGCACACTTTTTAAACATTATTATAGTCAAGAGAAGTATTGTGTCACACACACACACAACAAGAGCATTTTTTCTTATATATATATATAGGCAGAGGGGTGCAGGTATAGGTGGAGGGGTGCAGGTATAGGTGGAGGACTGCAGGTATAGGTGGTAGGTGGAGGGGTGTGGGTATAGGTGGAGGGGTGCAAGTGTAGGTGGAGAGGTGCAGGTATAGGTGGAGGGGTGCATGTGTAGGTGGAGGGGTGCAGGTATAGAAAAATACACACCCAAATATATATAAGTATTTTGAAAACACACTAAGGAAGGTCTATACAGAAGCTGAGCCTGGAGATGAGGGTCCCCGTGAGGCCATGCGGGGCACTCTACAGAAGCTGGGCCTGGAGACTGGGGGTCCCCGTGAGGCCATGCGGGGCACTCTACAGAAGCTGAGCCTGGAGATGAGGGTCCCCGTGAGGCCATGCCGGGCACTCTACAGAAGCTGGGCCTGGAGACTGGGGGTCCCCGTGAGGCCATGCGGGGCACTCCACAGAAGCTGGGCCTGGAGACTGGGGGTCCCCGTGAGGCCATATGGGGCACTCCCTATAGGAACCCCTATAGGATCCATTTTTTTTTTTTTTTTAGTGTGTCACAAACACACACACAGCATATAAAAAAAAAAACTTTATTTATTTCAAAAGTTTTTTATTTTATGTGTGTGTGATTTAAAACTTTATTTATTTACCTCAAACAAAAAAAAAAAAAATTTTTTTCCAAAAAAAAAAAAAAAACATATATTTATGTATTAAATATATGTGTGTGTGTGTGTGTGTGTGTGTGTGTGATATATATATATATATATATATATTGTTGTGTGTTTTGTTTTAACAAGAAAAAAAAAAAAAAAAAAATACACGCGCCCCATCTCACTATCATTTTTTAAATTGATGTATGCATACATATATAATTTTTATATGTATGCATACATATATAATTTTTTATATGTATGCATACATATATAATTTTTTATATGTATGCATACATATATAATTTTTATATTGATTATCTTTGTAGAAAGAAAGAAAGAAAAGAAAAGAAAAAAAA	.	PASS	VARIANT_OVERALL_TYPE=Complex;SVLEN=5971;SVTYPE=INS	GT	1|0
1	16886898	nssv6260	AN	ATTTTTTTTTTTGAAATATACAAAGACACGATAACGTTGTTATTTAACAAATATATATTCTCTCTCATATATATGCATATATATGTATATATATATCAACATCACACACACACACACATTTTTTTTTTTTTTATTGGATTCAGGTTCGTGAAGGAACTGTGTTAGACTATATACATCCCTCCGTTTCTTTCTTTCCTTTCTTTAATATTAAAGTAAAAAAAAAAAAAAAAAAATAAATGTTTTTAATCACATAAACACTTTTTTATCTTATATAAATGTGTTGTTCAATTCTAAAAAAAAAAAAAAAAAAAAAAATCTGTGATGGTCACCTCCACATGTGATTCCTGCACACATAAAAAAAAAAAAAATAATAAAAAAAAGAGTTGTTGTTGTTCGAAGGAAGGAAGTTTACCATTCAAATGTATAGAACCAATATTATCTATCGTGTACAATTCACAGTTTCACAAATAACTTTATGTGAAAAATAGCATAATCTCTCTCTCTCTCTCTCTCTCTCTCTCTCTATTCCCCTTCGGTCCGCCAGACCATGTACCTGGCTCCAACTTATTTTTCTTACATTTCTGGTCCTTCATGGCCTCTCTGTCTCCTTCTCTCCAAAAAGTACCTGAGAGGGAGAGAGAGAGGGAGAGGGAGAAAGAGAAGGTGCTACGTACTTTTAAACAACCAGGTCTTGTGAGAACTCACTCATGAGAACAGCACCAAGGGAACAGTGCTAAATTATTCATGAGAAACTGCCCATATGATCCAATCGCCTCTTACCACACCCCACCTCCAATATTGGGGATCACAATTCCACATGAGATTTGGGTGGGAACATAGATCCAAACCATATCACTTGTGTTGTTGTTTTAATTTAACTAAGATGTAACTTAAAAAAATGTTCTTGGAGGAAGGAGGAAAATGGTGAAAAGGAAGCAGGAATAGGAACATCACACTCTGGGGACTGTTGTGGGGTTGGGGGAGGGGATTTTTGTCTTATTAAGACTGCACACACGAGTTGTGATAATATAATAAATAAATAAACCACTTTTATACTCCAAGAGATTTTTTAAAATAAATTTAACTATCATGTTTTATTTATTTAGTTAGAAGAAAAAAAAAATAACTTATTTTTTTTTGTGTGTGTGTATCTTCACAGGATTTCACTTTTTTCTTAAAAATATCTTTTTTTAACCTGTTTTTATTTTTTAAGAATTTTGCATTGCCCTAGACTTAATTTCCAAATAAAATGTGTGTGTGTCTAATGTTAGATTTATATAATAAAATAAACATATATACAATAATGTGAATTTTCTTTCTTTCTTTCTTTCTTTCTTTTATTGTGTGTGTGTGTGTGTGTTATATATTTATATATAAATGTATAATTTTATATATATTTTTACATAGTAAGTGCTTCATAGCTTTTAAATTTTATTTTTACTTTGCTTTTTTTTTTTTTTTTTATTATTCTATATTTTGTCATAAAAAAAAAGAAACACATTTTGTGTGTGTGTGTTTTTTTATGATTTAAATATATATATATGGATATATATATATGGATATATATATATGGATATATATATATGGATATATATATGGATATATATATATGGATATATATATGATATATATATGGATATATATATGATATATATATGGATATATATATGATATATATATGGATATATATATGATATATATATGGATATATATATGGATATATATATGGATATATATGGATATATGGATATATATATGGATATATATGGATATATATGGATAGATAATATTTTATTTGAATGGATTAATAAAATATTTTGTGATAAAACAATTTCACACTGAAATGCCGAGAATCAAGGAGAAAGGAAGTGCCCGGTGTGAAATGCCGAGAATCAAGGAGAAAGGAAGTGCCCGGTGCGAAATGCCCACAGTCAAGGAGAAAGGAAGTGCCCGGTGTCAAAGGCCCACAGTCAAGGAGAAAGGAAGTGCCCGGTGTGAAATGCCGAGAATCAAGGAGAAAGGAAGTGCCCGGTGTGAAATGCCGAGAATCAAGGAGAAAGGAAGTGCCCGGTGCGAAATGCCCACAGTCAAGGAGAAAGGAAGTGCCCAGTGTGAAATGCCGAGAATCAAGGAGAAAGGAAGTGCCCGGTGTAAAAGACCGACAGTGGTGTGTGCAGTATAGCTGATGAATCAATGACTTGTGACAACTTTGGGCAGTGGGTCTCAACGAATTCAGCTTCCTAGGCCTTCAGAATTAACTTAAATGAGTATAGCTGATGAATCAATGACTTGTGACAACTTTGGGCAGTGGGTCTCAACGAATTCAGCTTCCTAGGCCTTCAGAATTAACTTAAATGAGTATAGCTGATGAATCAATGACTTGTGACAACTTTGGGCAGTGGGTCTCAACGAATTCAGCTTCCTAGGCCTTCAGAATTAACTTAAATGAAAGTAGTTTTGAAACTTTGTTCTATGTGCCCCCCCTAACTTTATATATAATATATATTTTAGTGTTATCTTTACACACACACAAAAAAAACATTTCTTTAATATACATATACATATACATATACTCTGTCATATATTATACAAAAATGGAGAAATTTTCACACACACACAATTTTTTTTGTACTATTTAATATTTGTTTTCTATTTACTCACAAACTCTTTCTTTCTTTCTTTATTAAAACACAGGGCGTCGGGACCCTGGTAAGGTGTTACCTGAGAAACTTCTTTGTGATGTGTGCATTCATCTCACGGTGTTAAACACACACTTAATTAACACACACACCTAAATTTATTTTAAATAAATAAATAAAAATAGATAAAGATAAAAAAATTATTGGTAAGATGTTAGACTATTTTTTCTTTCTTTCTTTCTTTCGTCATAAAATATAAAACAAATTAACAAAATTATTTTTTTGGGAGGCTGAGGCAGAAGAATTGCTTGAATCACACACTCTAGATCTTTTCTTTTCTTTTACAAACACACACACATTTTCGTCTGCATATAGTTGTGTGTAAATACGGAAGGAAAAGAAGGAAAGAAAAAGAAAGAAAGAAGAACAACAGAGAGAGGCAGGGATGGAGGAAAGGAAGAAGAAAAAGAGAAATGGAGAAAGGGAGGAAGGAAGGAAGGAAGGAAGAAAGGAAATTTCACATTAAGTGTGTGTGTGTTTAATCTGAAGGTGGGTGTAGTGAGGGCAGTGATGGTCAGGTCAAAAAAAATTCTAAAAAAACTATCTATTTTTTTAAGCAAAAAAAAAAAAAAAAAAAAAAATTTATTTATTTTGTGCCTACTACACATCCATCCATCACTCTTGTCACAATAAACTAATTTTATATATATATTATATATAATATATTATATATTTTATATATATATTATATATATAATATATTATATATTTTATATATATTATATATATAATATATTATATATTTTATATATATATTATATATATAATATATTATATATTTTATATATATATTATATATATAATATATTATATATTGTATTGTATTGTATTGTATTATATATTGTATTGTATTGTATTGTATTATATATTGTATTGTATTGTATTGTATATGTATATATATGTATTCTTTACACACATTTTTTTTTTATAATTCTGTGTGTGTGAGCCATATTATGGCGCCACCTGCTTTTATTCTCTTATCTGGCGCCACCTGCTTTTATTCTCTTATGCATCTTTTGAATACATTATATATATATATATTTAGACAATTTCTCCTATCTATCTATCAGATTTAAAAATACATTTTTTTTTATATATATATAAATAAAAAAGAGAGAGAGAGTAATTTATTTTTTTTGTAATCAATACACACTTTTTTCTACACACACACATTTTTTTTTTTTTTTATATATATATATACACATCTTTATATATATTTATTTATTTAATTTGTAAATTTATATAACAAAAAAACCTTCCTTCCTTGGTGGGTAGGGACAGGCGGGACACAGGATGGGCTCAGCTCGGTGGGTAGGGACAGGCAGGCCACAGGATGGGCTCAGCTCGGTGGGTAGGGACAGGCGGGCCACAGGATGGGCTCAGCTCTGTGTGTAGGGACAGGCGGGACACAGGATGGGCTCAGCTCTGTTTGTTTGTAAATATATAATATATTTTATGTTATATTTCCAGGAGTTTAACATTTTGTTCTTTCTTTCTTTCTAATAATTAAATAATATTTATCTTTTTTTGAGAGAGAGATATTAGTTTTTTTTTAGTATTCGGTATATATATATATATATGTAAATATATAATATATATTATATATTATACATATTTTATATTATTTTTCACACAATGTTTAAAAAAAAAATAGGAAGGTTTTTGTTTTTTTTTCTTTTAAAATATCTTTAATTATTATTATTATTATTAGAAAACAAACACACTACACGAAAAATATATATTAAACCTATGGGAGGCCAAGGTGGGTGGATCACCTGAGGTCAGGAGTTTGAAACCAGCCTGGCAAGCATGGTGAAACCCCATCTCTACTAAAAATACAAAAATTAGCCAGCTGTGGTGGCGGGCACCTGTAATCCCAGCTATTCGGGAAGCTGAGGCAGGAGTATTGCTTGAACCCGGGAGGCAGAGGTTGCAGTGAGCCGAGATCGTGCTATTTATTGCACTCTAGCCTGGGCAACAGAGCAAGATTCCATCTCAAAAAAAAAAAAAAAAGAAAAAGAAAAAA	.	PASS	VARIANT_OVERALL_TYPE=Complex;SVLEN=4723;SVTYPE=INS	GT	0|1
1	17009532	essv6801617	GATGAGAGAGACTGTGTTTTTCTTCTCTTCTGGTTTTCTTTTTTTTTTTTTTTAGTTTGTAAGCAAACATTTATAGCCATGATTCCACAGATGTGGTAAGTAAACCAACAGCCATTCCTAAATAAAATACAAGAATTTCCATCATGCATAGTTTACAGGCTTGGTAAGAAGCAGTCTCTTTAGGGGCTAGATGCTTAAGAAATATTCAACAAACAATGAAATCTTGGCTTTTTTTTTTTTTTTTACACAAATGTTTGGTTATTTAGCCACATTAGTGATAAAACATATTCATATTCTAACTGCAAGTGGAATAAACATTGCAACAAAAATGCAACCCAATCAAAATCATTAGTAATAACTATTACTCCCTCTTAGCAGTAAGAACCATTATTCTTGGATTTCAAACATTTTATTTTCTGTGCATAGCTTATAGCACTGTATTATAGGAATCAGAGTGTATAAGCAAAAAAATGAAATAAAACTTCTTGAAGACCATTTCCATTATTTATGATTAAATCAATGAAACTATACAATTTCCACATTAAATACAAATTAGTAAAAGAATTCCTCCAAGTAGTATTGCATATAAGCTACAACTTTACCCCAACTATTTTAATCACTATGATTCGAGATTTCCTAGGATTTAACAGCCCAAGATTGGGCTGTTACTACCTCAGCAAGAACAATCACCAGTAAATACATGAACTGGGGTTATAGCTGAATTTTTAGAAACTCTCCAGACAAACCACGTGTTAGAGGAGGTAAGTAGAAAAACTAATGTTTGAGCTGTGCTATTCCTACCAGGAACTATGTCAAATATGCAAAGTTCAAACATTCTTAGTAAAATAATATGAAAGGATCTATATATACTGTAAATTTAGCAAAAACACTTTTATGTACAGAAGCCTAAATATCTTAGGAGGTTTAGAATACCAATGAAGAGAATTGTTAATTCTTCAAGGCTGGTTTCTTATGAGGATTAAAAACCAGCCCTTAGTCTCAGATGCATTCCACCTAGATGTGTTCACGAACTCCATAGAGTAAGAAATATAAACCATGAATATGTACTCTTAATTTCCATTCTTCAACTTAATGTTCTATAGTACTTCAGATTTTTAAATCCAGAGTTTGGTGTACACTTAGGAAATTATAGTAAGAGTAGATTAGAGAAGATTTGCTTGTTTTCCTTTTGAAGCCATGTGAAGGTTTATTACCCTGTGTATTTTCATCACTGAAAAGTTCCCCGGTGACTAATAAAATAAAAGTGTCACAAGCTACATGATGGATCTCTTCTTTTAATGTTGCATACAGTTTCAGTTTGGCTAGTGAGGGCTAACTAGCTCAGCCCTAGTTTCATTTTATTAGAGTTGACCACTAAAAACTAAATAAGGAAGTTACCAGTAAAGCTAATTCCCAATACAAGCAAAAAACAAAAACAAAAAACAAAAACAAAACCATTCGCATAATAAAATATATCCTTAACACAAAATAAGGGTATAACATATTCTGCAGCATGACATTTTATTTTATTTCTCAGCTGTAGCTTTTTCATTCAGAAATTGGAGACCATCTTTTCACTGAGTTGTTATTCCTTCCTCTTCCCTTAGCTTAGGGATATGTTGAAAAAGGCTTTTCAACAAGTATTTTATTTTTTACAAGTTGCTATGAAATTAAAATTTATATATATATCTTAAGTGTTTATAAAGCACTCAAAATTGTAGCTTACATGTATATGACTTCTGAAAATAAAAATCACACTTCTAACATAATCTTTCTGCTCTGCAAAAATATTCTACATACATGCATATGATCAAAACAATCTTTTCATGTTTGGGGTATTTCTTACACATAGTAAAAGAAAAGTCAACAATTATATCAGTACTTCCCCTGTTAAGATAACTGAGTGCCACCTAGTGTTCAATTTCTGCAACTACTAAGCTTACAAATTCAATACTGCTATTAAAACCCAGGTTCTGAAAACGGCATTTTGGAAATCTTTTTTTTTTTTTTTTATGTTTACGGTGGCAAAATACGACTATGAAAAGAACATGATATCAAAATCAGTATAAAAATAGCCACAGGCTACTTAAATATGACAAACAGACTTATTTTTTTTCTTCAAATGCAGACTTCTGCCTCCCTCAAATTGTATCAAAATCTCAAGGGAATATCTAGGTAACTGGAATATACACAATGACTCTATACAATCAAGAGGCCAGGGCTTAATCAGATTCCGTGAGGACAAGGCAAATGATTTCTTCAAAACACCCATTTTCTTACTGGAAGTGGTAGGAAAAGCAGCAATGCATGGTTTTTTTTTTTTTTTTTTTTGTAATTAGTAGACATGGTCTTCTACCCATAAGCTCCATTACATTAAAAGAACAAAGTGGGCTTAACATCTCACTTAAGATAATTCAGCATTATTATCAGTTTTAAAAAAACCAAAAATATCTTAGAAACAAATCAGTCTGCTTTAACAAATTGCATTCATGCTAATGAAATTTTAATCTTCTTTGTCATGATCAAAATCCAAATTGTAGGACAATCTTCAGAAAAGATGGAATGTAAAATGTTGAGTTCAATTTAGATGTCATCAATATCTTCATCATCATCTCCAATGTCATCAAACTGAATTTCATCATCATCTCCAGGACCAAATGTATCAGTTTCATTGATTTTAGCATGCTCTGGAAGCTCGCCGTATGCCTGCAGACTTCTAGCTTCGTCTGCATTGTATTTTAAAATTACATCAGCTTTGTTATCCTGGTAGTCTCGGAGACCAACCAAAATAATGTCCGAGGTATTTATCCAAACCTTTTTTCTCAATTTTCCTCTGATGTGACATAACCTCTTTACACCATCGAAACACATTGCTTCTAGCCGTCCATTTCCCAACATTTTGATTACCTGAGCATACTCCTGACCATCCTCTTTGAATACCAGTTCTCTTTTTTCAGATTCATTCTCATTCTTACCCCTGCGTCTATTTTTACCTCCTTTACCTTTATTCTTGGGCATGGCGGTGGCGGCGACCTCGCGGCGTCTCTGACTTCTTTCCGGGTAGCGGCGACCGCGGCGGCTGCTGCTCCGAGGGGCGACACGAGGGAGCGCGCGGGACCAAGTAGGTGCTGGAGGCCAGGCAACGTGCGCGGGAGAGGCTGGCGACCCAGCTCTTCGGAGATCCGCCTGCGTCCACGCTCGGCGGCAGCAAAATGCTCTTCTGGTTTTCAATGTGGTGGGTGGCCCTATGGTTGTAGTCCTTTTATAATGCAAAACAAAATTATTTTTAA	G	.	PASS	VARIANT_OVERALL_TYPE=Deletion;SVTYPE=DEL;SVLEN=-3289	GT	0|1
1	17675057	essv95154	TN	<DUP:TANDEM>	.	PASS	VARIANT_OVERALL_TYPE=TandemDup;SVTYPE=DUP;SVLEN=4882;END=17679939	GT:CN	1|0:2|1
1	19381463	nssv3923	GN	GAAATACTAAGAGCAAGAAAGAAGGAAGGAAGTATTTTTTTTTTTTGTTTGTTTTTTTTTTTTTTTTTTTTTTTTGAGACGGAGTCTCGCTCTGTCACCCAGGCTGGAGTGCAGTGGCGGGATCTCGGCTCACTGCAAGCTCCGCCTCCCGGGTTCACGCCATTCTCCTGCCTCAGCCTCCCAAGTAGCTGGGACTACAGGCGCCCGCCACTACGCCCGGCTAATTTTTTGTATTTTTAGTAGAGACGGGGTTTCACCGTTTTAGCCGGGATGGTCTCGATCTCCTGACCTCGTGATCCGCCCGCCTCGGCCTCCCAAAGTGCTGGGATTACAGGCGTGAGCCACCGCGCCCGGCCAATTTGTAATATGTATAATATGTAATTATATATTATATCAGTGAAAAAAAAAAACACACAGTTGTTTATATATATATATATATATATATATATATATATTTAACCAGTACCATGCTGTTTTGGTAGTAAGTTTATTACCCCAAAATACCTCCCACCTGCCCACTTTTTTTTTTTTAAACATTAAAAGCTCTCTTTTTTTTTTTTTTTTCTCTCTTTCTCTCAGCCTCTGCGGTGGGGACTTTTTCATACACATTTCTTAAAATTTTAAGTAAAAAAAAAAATAAATAAATAAATAAAATAAACAACACCGGAAGGAATTTTTTTTAAAGTTATTTAAATTTTAAAATAAAGTTCTCCTTCCCTCCTTCCTTCCTTCCCTCCTCTCACCCTCATTGTGATATAAAAAAATAAGGAATAAATAAAAAGTATCCTCACTTCCTAGATGGGATGGCGGCCGGGAAGAGACGCTCCTCACTTCCTAGATGGGATGGCGGCAGGGAAGAGGTGCTCCTCACTTCCTAGATGGGATGGCGGCTGGGCAGAGACGCTCCTCACTTTCCAGACTGGGCAGCCGGGCAGAGACGCTCCTCACATCCCAGACAGGGCGGCGGGGCAGAGGCGCTCCCCACATCTCAGAGGATGGGCGGCCGGGCAGAGACGCTCCTCACTTCCTAGATGGGATGGCGGCCGGGCAGAGACGCTTTGCAGAGAGCGTTTTTTTACCCCGACAGGCCCCAGTGTGTGATGTTCCCCACCCTGTGTACAAGTGATCTAATTGTTCAATTTCCACCGATGAGTGAGAACAGAGCATAAGCTTCTTGAGGGAGGCACTCAGTACCTACACGTTCCTGGTACAATGTGTGCATTAAATAGATGAATTAAATGGTGATTAGAACCTTGCGTTTGTAGGCAGGGCGCTCAGGAAGGCAGTAGTAGATATAAAGGTGGATAAGACTAGTAGCAATGATTTTTATAGTAATAATATCTACCAAATAATGGTTCATTTTCTTTTTTAATTTTTAGAAATATAACCCTTTTTCTCTTTTCTTTTTTTATTATAAGTTCTGGGGTACATGTGCACAACGTGCAGGTTTGTTACATAGGTATACATGTGCCATGTTAGTTTGCTGCACCCATCAACTCATCATTTACATTAGGTATTTCTCCTAATGCTATCCCTCCCCCATACCCCCACAACTCACAGCAAATCAGGTCTTTTTTAGTTCACACACACACATTTTAGGGAGGCTGGGGTTAGGGAGGCCAGGGTTAGAGATCGAGACCATCCTGGCTAACACGGTGAAACCCCATCTCTACTAAAAATACAAAAAATTAGCCGGGTGTGGTGGCGGGCGCCTGTAATCCCAGCACTTTGGGAGGCCGAGGCGGGTGGATCACGAAGTCATTTTTATATTATAGTATATATTTTTTTTTTTTTTATCGTGATATATGTGTGTGTGTGTTCATTCACACACACACACACACAATTTTATTTCATTCATTCCAAATTATACTAAGAAAAGAGCTATAAAATTAAAAAGATTCATATCTCTCTCTATTAACACATCAACTTCACTAATCTTGTAAATTAGTTTTTTTTTTTTTTTTTCAGAATATATATATAACACGTTAGTTTTTTAGTATTTTTTTTTTTTTATAATTAAAGATTAAATGAAAGAAAACAACCACAAATGTTTATTTTTACAAAATTATCTATCTATCTCATCAATTCTTCTTTTTTCTGTAAACTAAATTATTAATACAAAAACTTGGCTTATATACAAAGTATATATTAAAGAATAACTTTTCCCACACACAATAGTTTATGAGTAAACACACACAATGGAGCATAGCATAGCATAGCATAGCATAGCATTTATGCATTCTTTTTTTTTGAGTGCATTCCGACGGCTTTCCGACGGTCACTTAGAGATCTCTCTCTCTATTTTTTTTAATTATATTATTATTATTATTACTATTATTATAATCAGCGCCTCCTCATTTTTTTTTTAAAAGTGTGTTTTTATATCATCTTTTTTTTTTTTTCACAGCATAGTACCTGAGGAAGGAAAGAAAGAATTTTTTATATATAATTATATATATATAATTATATAATATATATAAATTATAATATATAATATATATTTGTTTTTAAGATATATATAAAAAAAAAGTGTAGTATATATATATATATATATATATATTTTTTTTTACACAAGGAGTACAAGGTTATATATTTTTTTTAAGTATTTAAAAAAAAAAATACAAAATAGTAAAATTTGTGTTTTCTTAAACACACACACACAGCAAAAACACACACACACTGTTAATACCAAAAATATATATATATATAATAATGTGTGTGTCCACTGTCCTTTCTGTTATATCTAAATTATTATATGTGTGAAAAAGAGTGCACACATAATTTTTTTTCCTGGCATTTTTAATAGATATATATATTGATATATATATGATATATATATTGATATATATATGATATATATAATTATTTGTGTGCACATCTCTCTCTCTCTCTCTCAATATATGTGTGTGTGTGTGTGTGTCATATGTTTCACAAAAACACACACAGAAGAGACACACACATGATTTACAATTATGAGAGGGAGAGGCATTATTTGTAACTTTTAATTAAAAAAAAATTTTTTTTACCTAGAAATTCTGGTGAGACAAAAAATAAACAGTCCTAACAAAGGTGTTTTTTTTTTTTTTTTTTTTTTTGAGACGGAGTCTCGCTCTGTCGCCCAGGCTGGAGTGCAGTGGCGCGATCTCGGCTCACTGCAAGCTCCGCCTCCCGGGTTCACGCCATTCTCCTGCCTCAGCCTCCCGAGTAGCTGGGACTACAGGCGCCCGCTACCACGCCCGGCTAATTTTTTGTATTTTTAGTAGAGATGGGGTTTCACCGTGTTAGCCAGGATGGTCTCGATCTCCTGACCTCGTGATCCGCCCGCCTCGGCCTCCCAAAGTGCTGGGATTACAGGCGTGAGCCACCGCGCCCGGCCGAAATTCTTATTTCACAGATTTTAATGGACCCAAGCATTCAACCCTTCTGCCATGTGATTATTAAAACAGATAAGTAAAAAAAACTACACACACACACAAAAGTGTATTATTTTTTAAGTATTTATATATATGTACATATATATTCCACCAAATAATATATGTACATAAGAGTTAACAGAGTTTTTTTAAAAATACTCCCTTCCTTCCTTTTTTTTTCTAATTACACACACTTAAACACCACACACAATTTGTGTGTGTAAACCAAATATAATTTTACAGAAAAGAAAAGAAAAGAAAAGAAAAAAAAAATAAATATTATATTAATTCCTTCCTTCCTGTGTGTGTGCGAAAAAAAAAAAACAACACACACACAATGTGTGTGTGTACAAAATCTTCTAGAGTAAAAATAACTTACACTGTGTGTGTGTGTTTCTCTCTCTCTCTTTAATAAAAAAAAAAAAAAAAATAATCTTTTTTTAAATTTAAAAATATAAACACATATATATAAAAAATTTTTAGAAACAAAAAAAAAAAAAATTAACCGGGCGCGGTGGCGGGCGCCTGTAGTCCCAGCTACTCGGGAGGCTGAGGCAGGAGAATGGCGTGAACCCGGGAAGCGGAGCTTGCAGTGAGCCGAGATTGCGCCACTGCAGTCCGCAGTCCCACCTGGGCGACAGAGCGAGACTCCGTCTCAAAAAAAAAAAAAAAAAAATATTAAAACTTTCCGTGGCCTAAACGGGCAGCCGAGCCCGATTAAGGAAGGATTTTTTTTTTTTTTTTTTTTTTTTATGTGTGTGTATATATCCACACATATATACCTACGTACCTCCTTCATGATTAAGATTTAAATCACACACATAGAAGCGATCTCCTCGCTTTGGCCTCTATGAAATTTAAGTAGGGATTTCATCAACACTAGACCTGATATCTGTCTATCTAGTGTGTTTTTTTTTAAAAGATTCTTCAAAAGTAAAAAAAAATTAAAAAAATTTAAAGTAATAATTTTGTAATGGCGGCCGGGCAGAGACGCTCCTCACTTCCCAGACGGGGTTCATTGGGAATAAATAATTTCTATTTTTTACTAACCTACATAAAAAAACAGCCTCTATCGTTTGAACCCAGGAGGTGGAGGTTATATAATGGAAATTCTATGTATATATAGTTTTTGAGCCGGACACGCACTCCCTTAGAATATCAGGGATATTTTCTTTTTTTATATCTTCTCACACACTGGTGAGCGATATGTGTTCTCAGTCTGTTGCCCAGGTTGTTGTTGTTTTTGAGACATAAATGGTTTAAAGGCCGGGCGCGGTGGCTCACGCCTGTAATCCCAGCACTTTGGGAGGGCCGAGGCGGGTGGATCATGAGGTCAGGAGATCGAGACCATCCTGGCTAACAAGGTGAAACCCCGTCTCTACTAAAAATACAAAAAATTAGCCGGGCGCGGTGGCGGGCGCCTGTAGTCCCAGCTACTCGGGAGGCTGAGGCAGGAGAATGGCGTGAACCCGGGAAGCGGAGCTTGCAGTGAGCCGAGATTGCGCCACTGCAGTCCGCAGTCCGACCTGGGCGACAGAGCGAGACTCCTTTTCAAAAAAAAAAAAAAAAAAAAAAAAAAAAAAAAAAAAAAGGAGTGGACAACAAAGACTTGTTAACTTAATTTTTTTTTTCAGAGATTATATTATATATAATATATATATATAAATTAAAAGATAACACTCAGGAAGGAAGGATAAAAAAAAAAAAAAAAATCGAGAGGCGGAAACCCCTCATAAACCCATCAGATCTCATGAGATTTATTCACTATCACGAGAGGCAGAAACCTCTTATAAAACCATCAGATCTCGTGAGACTTATTCACTTTCACGAGAGGTGGAAACCCTCATAAAACCATCAGATCTCGTGAGATTTATTCACTATCACCCCTCGATTATTTTTTGTTTTGTTTTGATTTAAATGACACATACTTTCTTTTATATATGTATACATATATATACACACATATATGTATACATATATATACACACATATACACATATATACACACATAATAAAAAAAACAACACACACACTATTATTATTATTATTATTACGTTCTATCTATGGTGTCCATGCCCTCCATGCCCACCTCCTTCCCCTCCATGCCCTCCATGCCCACCTCCTTCCCCTCCCCTGGTTCCCTGGTTTCCTGGAAATAGAGTGTTTGAAACTTAGTGTGTAGTGTGTGTGTGTGTGTGTGTAACATATATAAGAACGGATGGATGGACAGTTTTGTTTTGTATTTGTCTACAAAAGAGAAGAAATTCTAATAGAATGATGAGAGAGAGAGAGAAGATGATTTCATATATTGACAGCCCCAAAAACAAAACAAAACAAATAGATTTTCTTTCTTTCTTTCTTTCTTTAAAAAAAAAAGTAGTTGTGTGTATATATATATATTAAAAAGTGAAAGAAAGAAAGAAATATAACTGAGTTAATTTTTTCTGTTTCAACAAAAATAATTTTGTATATATAAATGAAAAAGATAAACATTTAATTTTCATTCATTAAAAAAATCTTCCTTCCTTCCTTATATATATATATATATATATATATATATATATATAAGTGAGAAAGAAAGAAAACTATTAGCCTTCTAACACACACACACTGGTAATTTCAGTATAAATAAAAAAAAAAATAACACACTATCTATCTATGGTTTTTAAAAAGAAAAAACACACACACACACACTAAAAAATGTGTTTTTAAGGAAGGGCAGGGTGGGCGGGATCCGCGCGTGCGCTGTGATATAAAGTAGTCCTCACACACCACACAGCCCACACCCCTGTCCTCCTCACACACCACACAGCCCACACCAAAAAGCACACACACACACACACACACACACAACATTTTTTTGTGTATCATAGTATGGCTCTAAAAATATAATAAATTTATTATATTGTAAGAATATAATAAATTTATTATATTGTAAGATTCTGTGTCCTCCATAAGAACGTAGTATAGAATTCTTCTAGTGAACCACTGAATATGGATGGGAGTGGTCTTGGGGACTCTGACAATTTATTTCCTGACTGATATAGCGGGTTTTAAGACATATAATGAGACTCTCTCTCTCTTATTACACTTTATCTTTTTTCTTTAATAAGTGTGTGTGTGTGTGTGAATTAACATATATACCAATATAATAGTGTGTACTGTGCCGATATTTGCTGAATTAACAAATCTACCAAAAATCACATTTCTGATATATGTGTGTATATATGTGTATACATACATATATGTGTGTATATATGTGTATACATACATATATGTGTGTATATATGTGTATACATACATATATGTGTGTTTCTATTTTTTTACGGTCCTGGGGGGCTGTGGTCCTAGGGGGCTGTGGTCCTGGGGGGGAGCTGCTGTCCTAGGGGTGTTGTAGTCCTAGGGGGCTGTGGTCAGGCAAGAACTGTGATCCTTGTGGGGGCTGCAGTTCTGCAGGAAGCACTGTAGCCCTAGGGTGGGATGAAGTCCTGGGAGGACTGTGGTCCTGGCAGGGAATGTGGTCCTGGGGGCCTGTGGTCCTGGGGGGCTGTATAATCCTCCCACCTACAGAATCCACACTCCACGTTACAGAGTCCACACTCCACGTTACAGAGTCCACACTCCACGTTAGAGTCCACACTCCACGTTACAGAATCCACACTCCACGTTACAGAATCCACACTCCACGTTACAGAGTCCACACTCCACGTTACAGAATCCACACTCCACGTTACAGAATCCACACTCCACGTTACAGAGTCCACACTCCACGTTACAGAGTCCACACTCCACGTTAGAGTCCACACTCCACGTTACAGAGTCCACACTCCACGTTAGAGTCCACACTCCACGTTACAGAGTCCACACTCCACGTTACAGAATCCACACTC	.	PASS	VARIANT_OVERALL_TYPE=Complex;SVLEN=7301;SVTYPE=INS	GT	0|1
1	19386608	essv5433943	ACACAGATCCCAGGACCACCATGCCCCCACCCCAACTCCACCATAGTCCCTAGACCACCATGTCCCCAACCCCCACTCCACCACGGATCCCAGGACCACCATATCCCCCACCCCCATTCCACCACAGATCCCTGGATCACCATATTCCCCACCCCCACTCCACCACAGATCCCTGGACCACCATTCCCCCACCTCCCTCTCCACCACAGATCCCTGGGACCACCATCCCCGCCACCCCCTACTCCACCACAGATCCCAGGACCACCATATCCCCAACCCCCACTCCACCACGGATCCCAGGACCACTATGCCCCCCACCCCCATTCCACCACAGATCCCTGGACCACCATATTCCCCACCCGCCGCTCCACCACAGATCCCAGGACCACCATCCCCCCCACACCCTACTCCACCACAGATCCCAGGACCACCATTCCCCCACCCCCCACTCCACCACAGATCCCTGGACCACCATCCCCCCCACCCCCCACTCCACCACAGATTCCTGGATCACCATCTCCACCCCCAACTCCAT	A	.	PASS	VARIANT_OVERALL_TYPE=Deletion;SVTYPE=DEL;SVLEN=-534	GT	0|1
1	19898251	essv2579901	GN	GTTTATTTAGAAGTAAATTCCTCCCCACAGGACTTAGCCAGACACGGAATCCACTGGCACCTCGATGAAGCAGAAAGTAAGAGAGAGAAACTCATAAATAAAATAAAATAAAAACTTAAAGTATAAAATTATAGCTTGAGAGAATTATCAATGAAATAAGAACTCATAGACTACGGATACTCAGTATTTTTTACTATTTTTAAACACACACATAGGACTTTAATTCAAGAAATAGAAAATCAAATGAAAG	.	PASS	VARIANT_OVERALL_TYPE=Complex;SVLEN=248;SVTYPE=INS	GT	0|1
1	20497000	essv4621106	CAGTGGATGCTCGCTCAATACTGGGGCAAGTAAACCAATGGGCCTGGGGCTCAGCACATGTCAGCAGCAGACTCTGGATTAGAACCCAGATCACCTCGCTCTCAGCCCTGCTCCTGGGGGCAGGGGCTTGGCAAGGTGGGGGTGGGGATGACAGGGGCTGGCCTGGTCCTCACGGGCTGGGTCAGCTGAGGAGGCGGGTGCTGATGCCCTGGTACTGATGCGGAAGCCTCCTCCCACGCTAGTGCCCTGAGCAAGGCTCTGGACTCAGGAGCCCTGGTCAAGGCTTCAGGAGCAACTGGCTGCTTCTGCTCTGAAGGGGCAACGTGGGAAGAAAGTACAGCCCAGGCCACGTACTTTCGGGTCCAACTCCCAGCCCTGGCTGGCACCTCCCACCACTGCCCAGCAGTGCCACTGCCTGGGGCTCCAGCCTCTGCTCCTCAACCTTTGCTCCACTCTCCCTCATCTCCTGGGGTCCTGGGCTGGGAGGGTGAAGAGCATTGAATAGAGAAGCTTCCCTGGGTGCAGAGAGCCTAGGCCAGCCCTGGCGAGTGCAGCCAGCCCACAGGAGCCCAGGGTGGAGGCTTGGGCTGGGCCAGCCAGGTGTCCCCACCCCTGTGGCAAAGACAGGTGGGAAGAGGCCATGGGAAACTCGATCCCTGGAGGCCACCTTCTCCAGTCCCCTCTCCCCATCCCTCCCACCAGGCCCTGATCCCTTCCCCTCTCCTGAACATGGCCTTGGAGGTGTCACAGAAAAGACACTTTGCTTTAGGCCTGAGAAGGACCACACCAGAGAGCTCCAACTCAGGAAGTCTCCTTGAGCTCACGTGGGGAACAAAAGGGGGTTCTTTCCCTGTCAACCACGTGCTGGTGGCAGTGGGCAGGGCAGGCCAAGAGCTGAGGCAGGTCCTCCCGGTGCAGGGG	C	.	PASS	VARIANT_OVERALL_TYPE=Deletion;SVTYPE=DEL;SVLEN=-920	GT	1|1
1	20601011	nssv1417739	AGGCAGGGGCATAATTATGACAACTCCCTTGTGAGATTCTTGTAAAGTCTTTATTGAGATAATGCTAGCTAAGCAGTTCACAGAGTCTGATGTTTATGCATACTCATGATATAGTCAGAATATATTCATGTTATTTATAACACACAAACATTTATAACACATAAACTATTAATATAATTGTCCAAGGCAGAGGAATCTCTAGAGAGGGCAGCTACAGAGAGAGGGAGAAGTTTGCCTTTATTTAGTCACATTGTTTTCTGATTTCTTCCCTCCCCAGGTACAACAAACCCCACAGGAGGCCCAATGACACCCCCTGTCCTAACTCAGCTCAGGAAGAGGCAGCTGCCATGGTTTAAAGAATGTGGGTTTTTAGGGTAGATAGACCCCACATCTGCTCCATACCTTGCTGCATGAGTTATTTCCCTTCTCTGAGCCTTAGTTTCCTCATTACAAAAATGTAAATAAAAATATCTTCTTTACATGATCATTGTTACTAGGATGAGATGAATTTATGTATTTTTAAGAACGTGGGCCGGGCGCAGTGGCTCACGCCTGTAATCCCAGCACTTTGGGAGGCCGAGGTGGGCAGATCAGGAGGTCAGGAGATAGAGACCATCCTGGCTAACACAGTGAAACCCCGTCTCTACTAAAAATACAAAAAAATTAGCCAGATGTGGTGGCGGGCACCTGTAGTCCCAGCTACTAGGGAGGCTGAGGCAGGAGAATGGCGTGAACCTGGGAGGCGGAGCTTGCAGTGAGCCGAGATCACGCCACTGCACTCCAACCTGGGCGACAGAGCGAGACCCCATCTCAAAAAAAAGACAAAAAAAAAAAAGAACCTGGACTGGGTAGATATTCCCATCAATTCTCTCCCTCCCCTAAAGAGGCAGGGTAGATATAAATCGGGAGTTAGTCCAAGTACAGGAGAGAGATGGTCAACCAGGGGCAGAGCCATCAGGAAAAACTCTGCTCCCAGTCAGCTCTGAAAGGATAAGGCAGAGCATTCCTGGCAGAGAGCAGTATCTGGAAGTAAATCCAATGTTCCAGAAGCTGAGGGGAGGAGGGGAAGAGGGAAGGAAGGAAGGAGAGGCAGGTGTGGAAGTTGCAACCGCAATGACAGAGCTCTGCATTTCAGGCAGAGGGAAGGAAGACACAGAACAGCTTGTAATCGTGGAGGACATGATCAGAGCTGGAGTTCTGAATGGGAAACTGCTGGCCACGTGCGAGGCGGCTAACAGATGGAAAATAACAGAGGCCATGCGTCTAGTGTGGAGGAGATGAGGGGGCCTGAGCCAAGGCAGTGGCAGTGAGGAAGGGAGACTGGGGAATGGATTTTAAAAATCATTTGAAAATATCCATTGAGCACTTTCCCCCAACCTCTGACCACTCCATATCCACTCCAATCCCTCCCTCCAAAGTTTCACTCTGCAGCCAAGTGATCATTTTAAAGCAGATCTCATCACATCTCCCCTGCTTACCAGTTCTCTGATGGCTTCTGAATTCCTTTGAGATAAAAGCCCATGTTCGTTAGACCCCACAGGGTCTGGTGGTCAGCCTGTCCCATGCTGCTCCTTGCTCTTCGCTGCTCCAGCCTGTGTGTTCCCCCAGCACAGGGCCTTTGCACGGGCTGTTCCCTTTCCTGGGAGGCTCTTCCTTCTCCTCCTCCTCTGGTTAACACTCACTCATTGAGATCTCAATTCAAGTAGATGTCCCGACCTCCCTGATTAGCTCAAATTCCCCTAGGATAGGCAAGCACCCTGTAGCTCTCTTGATGGCATTTGTCATCCCAGTTGTTTTTGTACTAACTGATGGCTCCCTCCTCCACTAAAATGTAAGCTCCATGAGGGTCAGCACTGTGTGTTTCTTATCTCATTGTATCCGCAGGGCTTGGCAAATAGACGTGCTCAATAAACATGGGTTGAATGCTTGAGTGAAAGCATGAGCACGCACTGCATGACAGGTACTGTGCTAGGCATGGTGGGAGGCATTGACAGGCAGGGACTCATTCAGGAGCAGAGAACCAGCCGCCCTAGAAGAGAGCTGTCCTTCTGACCCCCTGTTCCCATTTCCCACTGGCTCCTGTCCAGCGTTCAAAGGGCCAGAGCATCTCACAGGGCCAGCATCCCCTTGGCAATGTTGCCACCAGTCAGGCATGATTTGATGCTTATCGGGACCATGCTGGCTGGGCCCAGCCTTGGAAGAGCTAAGGCGGATGCCATGGCAACGACCTAGCTCCTCAGAGGCCCTGGCTTGCTCCTAGGGCTATCAAATCAGGCTTCTCCATTCTCTGGGGACTCCACCCAGCATCCAAGGTCACAGCGACAAACGTCTGAGGGAGAAAAACCACCTTCAAATTTACTCGGAATACATCATTGCAATCAATTTCCTCTGAGAGCCCAGGGGAACCACAGATCAATTAGCCCAGCCCATAGGTCTGTCCACAAGTCCATAGTGACTGTCACCATGGGGACCTGAGTCTCCTAGGTGGAGACAGAGAAGTCACATCTTACAGCAGGTCGTGGAAAGCTCCATGCAGCAAGCAAGAGGCAGTAATATGGTACTTAGGAGAGAGGCAGGCGTCCTAGGCTCGAATCTTGGCTCTGCCTCCTACTTCCCTTCACCTCTCCGCATCCAGTGTCCTCACTTACAAAATGAGGATCATCATAAAGACTTATCTTCTGAGGCTCTTGTGAGGACCAGATCTGCTAATAAGTGAAAATTTCCCGGGCCACCGAGAGTGTACAACAAATCACAGCTGCCTTCATTGGTATCACTGTTGAGAATCCACAAACAGGACCTTATAGAGAGGTGTTGCTAGTTCTTCTCTGTAGATGCTTAAATTGGATTAGCCACCTTTGGAAAATGATGTGCCAAGGTCCTGGTTCTTTTGGTAGGGCTGAGACCAAGGGTTACCTGTCTGGATGTTGAAAGGTATGGCTTTCCTGGCCTGAGAGAGGATGGTTTATCTGAAATGAACTAAATTTCTTAAGTCTTGTGCAATGAAGATGGAGGAAGATTTCTGTGTCAACTCTGTGTGGGGTGGGGGAAGAGGCAGCTTGGCCTGTACCAGGCCCTGTGCTGAGCCCTTGACCTACCTAATCTCTTCTGTCTTCACAACAGCCCCATGAGGCAGGTATCGCCATCCTACTTTATAGAGGAGGATATTGAGTTCCGGTAACTTGCCCATGGTCCATCACGTAATGAGTTCATATATTCTCACAAATACAACTGAGAAGACACAGGGGTAGCTGCTAGCCCACATGCCGTGAAAACCACCATGGGCCATCTTTGGCCAGGAAGCCACCAGTCCCAGTCTCTCCCTGGACTCTTCCCCAACCCAAATACCAATGTTTTTTGATAAGGATGAGGATTGCATGATTGCATTTGCTTGGACGATGGTCCTGGCTGGACCCTGGGCTCTTTTGCCAGCATGTGCTAGTTTCCTCCAATTCCATAGCCGGGACTAAGGACCCAGAGCAGACAGGTGCTCCCCTGGAGGATGTCTGTGAGTTAAATAGGCGAACAGACATCCCTCAGCTCCTAAGCACTATCCCCTCCTTTTTCTCTTTGAAAAGGACTCAGCACAGGCCAGAAGCCATTTTCATTTATGCTTTTTGCCCATGTTACACAGGCCATGGAATGTCTGCAAAAGTAAGGAGCAAAGAAGCAGTTGTGAGAGATGATTTTTTTCACACGCTGTCTCCAGAAGCCCTTGTGAGAGATGATTCTGTTCATGTGTTTTCTTTTCTTTTTCTTTTTTTCTTTTTTTTGAGATGGAGTTTCACTCTGTTGCCCAGGCTGGAGTGCAGTGGTGTGATCTTGGCTCGCTGCAACCTCCGCCTCCCGAGTTCAAGCAATCCTCTGCCTCAGGTGTTTTCTCCAGAATTAAGTCATATTGTTGCAGTAAAGGCCTTCTGCCTCTATCAGAACCAACTTTAGAAGCGAGTG	A	.	PASS	VARIANT_OVERALL_TYPE=Deletion;SVTYPE=DEL;SVLEN=-3947	GT	0|1
1	20708576	essv5214092	AN	AGTGCTCAAATAATTTTTAATTCACACATTTTTTTTTTTTTTTGATAGAATAAATTTTATATTTTGAATATATATATATAAGAAAAATTCTATTAAGTAATTTATCATATAAGATAGATAGATAAAAAAATGGAATAAAAAAAAAGAAGTGTGTTATACTTTTGAGCACACACAACCATTATTATTATTATTATATAAATAAATAAATAAATAAAATATATAATATATAAAATATATTTGATTGACTGGTAATTTAATTTTAAGGAAAAGAAAAATTTTTTTTTTTTTTTATGTGTGGATATGTCATGGATATATACATATTTTTTTTTTTTGTACTTTTTTTTTTTTTTAGAAATTATTTATTTATTTAAGAACACACACACACACAGTTTTGCTCTCTCTCTCTTATGTGTGTTGTATAAATAAATATATTAATTATATATATTAATAAAAAAGGAAGGAAGGAAGGAAGGAGTATTCAGTGAGTTTCTAATAATTTAACATAAATTTTCTTACCGTTACTTCAGTATAGTATTTTAGTTTATTAAATTAAATTAGAGAGAGAGAGAGAGAGAGATTTTTATGTTTTTTTTTTCTTTAGCACACGGTTATATATAGTAGTTATATATACTATATATACTATATATAGTAGTTATATATACTATATATACTATATATAGTAGTTATATATACTATATATACTATATATAGTAGTTATATATACTATATATACTATATATAGTTTATATATATACTATATATAGTTTTAGACACACACATAAAAAAAAAAAAAAAAAAAAAATAAATAAAGTGCAAAACAAGGTGGATCAACAGTATGCACACCCACACACACTCCAGGTGGATCAACAGTATGCACACCCACGCACATTCCGGGTGGATAAACAGTATGCACACCCACGCACAC	.	PASS	VARIANT_OVERALL_TYPE=Complex;SVLEN=923;SVTYPE=INS	GT	1|0
1	20789861	essv5314979	CN	CATCTCGTCAACTCTGTTTATTGAGGTTTTGCTGTGTAGAAGCCTTTCAGTTTGATGTAATCCCATGTGTGCCTATTTTTACTTTGTTTTCTGTGCTTTTGAGGTCTTACTCCAAAAATTCCTTGCCCAAGCCAATGTCATAAGCATTTATCCAATTTTTTCCTCTAGTAGTTTTATAGTTTCGGATCTTACATTTAAGTCTTTAGTCCACTCTGAGTTGACTTTTGTTAAGTGGTGAGAGGTAGGAGTCTAGTTTCATTCTTCTGCATGTTTAGATTCAGTTTCCCAGCACCATTTATTGAAGAAACTGTTCTTTCCCCAGTGTGTGTTCTTGGCACCTTTATTGAAATTCAGTTGGCTTAAATGTGTGAATTTTTTTCTGGATAGTCTATTAATTTTTGTATTCATTGTAGAGACGGGGTTTTGCTATGTTGCTCAGGAGGGTCTCGAA	.	PASS	VARIANT_OVERALL_TYPE=Complex;SVLEN=449;SVTYPE=INS	GT	0|1
1	20949896	essv5230908	AN	ATTAATCATATATATATATAAAGGGAAGTAAACTCATAATAAAGATAGATTTAAAACATCATTTTTGTGTACAAAAACAAAGTGTATATATGTATATATGTAAATTAAAAATTAAATAGAGTGTATGGTGTGTGTGTGTGTGTGTGTGTATTTTTATATTCTTTTAATTGAGGGAGGGAATGTATAGTAAAAAAAAAATGTTAGAAGAATTAACACAAGTTATATATATATAATATTTTTTTTTATATATATTCACACACAGATATGTTTTTTGTGCAGCTCCACGACCCTCAAACTACAATAATATTGTTCCTACCTCGGTCTGCAGCTCCACGACCCTCAAACTAGAACAAGACCTCTCCTCCCTGGGCCGCCAGCTTCCTGACCTTC	.	PASS	VARIANT_OVERALL_TYPE=Complex;SVLEN=388;SVTYPE=INS	GT	1|1
1	21786408	essv6843891	GCCAGTCTTTGCCAACCAGGACACCAACCTTAGCTGGCGTGATGTTCACGAAGGTTTTTCCCTGGGACGGCGGCCCAGATGGAGGGTGAGTCCTTGTTGCCCACGATGGCCGCGAACCTAACAGGTCCCATCCGCCACGAGGCTGTAGATAGAGGCGTCCACCTGGCCGTTGCGCGGCTGCGGGGGCTCCTCTGGTCGCTGCTGCTGGGGCCGCCTGGGCTGGCGGGCAGGGGAGGCGGAGAGCTGCGTGCAGGCACTGCCGTCCTCACCACGGCTCTGCTGGCTGTGCAGTGGCCCTCGCACCGCCATATATATATATTTATTATACTTTAAGTTCTAGGATACTTGTGCACAACGTGCAGGTTTGTTACATAGGTGT	G	.	PASS	VARIANT_OVERALL_TYPE=Deletion;SVTYPE=DEL;SVLEN=-378	GT	1|1
1	21823291	nssv703488	ACACCCCTCAATACTGCCACATGCAGGATTGTCAACCTTAATCTTGGAGGGGACATTCAAACCGGAGCAGCGTGTGTCCTCTTAGTTGTAGAACCAAGGAGCAAAAGTAGTTTGTGGCAGAGGGAAGTAGGATAACTGAATTTCATCATCTGGGGGCGGGGGATTGGGGGTGTCTCATCCCATTCACAGGCCAGTCCCCTCTTCTTTGGGAGCTGCCATGTTGGCACTGCATGATCCCGCCCCTATCCATGGTTGATTGGACCAGGAGTGGACCAAGCTGGGCCAATCCAATGTCTTTGGGAGCTGCCATGTTGGCATCGCATGATTCAGCCCCCATCTGTGGTTGATTGGACCAGGAGAGGACCCAGCTGGGCCAATCCAATTGTCTCTCCTGGGCACTGGGATTGCAATGCACTTGCTTGGGGAGCCCTGGGGAGGCAAGGTCCTGCTGCAACAACAAGGAGGAGGAGAAAATGGGTCTACAAGCACAGACGAACAAAGCAGGCACAGAGAGAAGAAACTCAGAGATAGGAAATGGGTTGGACTGGTAACTGATCAAATCTCTGCTTCCAGTCTCTTCTGGAGTATTGGCTGCCTTCCTGCCCTTGGCTGTCATGGACGAACCCCCCTTTTAATAAACTATTCTCTTTGGTTATGCCAGTGGAGAGGTTTTCCATTACCTGCAACTAAATTTTTCATTAATATAGATATCCAATAAAATAATGCTCATAAGAGCAGGTATATCTCTTCCAAGGGACTTACAGGTATTATTTTACATAAACTTCCCAACAACCCTCTGTGGAAGTTGTTAACATTCCCATTTCACAGATGAAGAACTGAGGCACGGAGAGCCTCACTTGCTCAAGGTCAAGCAGCTACTGGAGCCAGATTTGAGCCCAGGTAGTCTGACTTCAGAGCCTGGGCCACAGTCCATCACTATAGACCTTTTCATTTGCAACTGCTAGGAGATGAGGGCTCAGGCCTTCGGAGCCCACCCCATCACGCGCTCACTCTAGCCCTGCAAGCACACAGAAAACTGGAGGAGTTGAAATCTGAGGAGGGATGTTTGCCCTCTGTCCCCCGCTGCCCTAACCACTCCCGCCCCCTGGAGGTATGTGAAGAGTCCAGAATCCCTGGGATTCCTGACACTGCACTTTGAGGTGATAAACATTAAACCCACTAGTCTTCCTTACTCTGAGTGCCCAGAAACACCTGGGACCACGTAGAAGGAGGCTGTCAAGGAGACTGGACTGTCCTGGAGGTGTGCCACACAGTCACTCTCACCTTCCAGAAGGGCTTGTGGGCATGCCCTCTCTCTCCCCTGACAGAGACTGTGAGGCCCCGTGGTTAGGGGGCCTAGGCTGGGAGCCACATGCTGGGTGCCTGATCTTGGTTTAGCCTCCAAGCCTCCGTTTTCATTCTCTGTTGAATGGGGATCATAATAACCCCTACCCAGAGGAGTAAATGAGATAATGCATCCAAAGGGCTTAAAAACTTGGACAGGATTAGGAAAATGTTGGCGTATGATGGGAGAAAAGCAGGGACTCTCAATATGTATCATCCTACGCGCCTATCCTTTTAAAGTTTTTTTAAAAATTAGATTTGGAAAGATAAAAACCAAGGTGTTAAATGGGATATCTCTGTGTGATAAGATTACCAGGCATTTTAGTTTACTTGACTTTTTGCATTTACACTTCCTAGCATGAACCTAGATGATTTATATATTTTAAAACATATTGGACTTTACACATATACAATATTTTTATTATTATTTACTTCAAGTGCTTGCCTAAATCCTAAAGCTATTGTGTGTGGGACACTTGTGAGTTGCCTCTCCAGCACCCACTCCCCTCTTCTCTTTTCAGGGCAGATTGGGTGGGTTGAACTCCACTCCATCTCCAAGGGTGGGCCTGGATTGGCTTAAATCAATCACTGTTGTGACAGGCTTAGGGAGCTCATCGTGGAGGCTGGGTCCAGGAGATGCAATTCCAAGACTTGTGTTTGTTTGGGGAAATAGATTTTCTTTCTTTCTTTTCTTTCTTTTTTTCTTCTTCTTTTTTTTTTTTAATATATTAACAGTGACTTCCATATATCACCTGGGAACCTCTGCTTGGGTGAGAATGGGCCCAAGAGGGAGGAAGAGGAGCTGAGAATGGAAAGACAGAAAAGCAAGGTCCTGATTATATCACTGAACCACTGGGAAGACGCTCTGGATGTAGACTTTTTTTTTTTTTTTTTTTTTTGAGACAGGATCTCACTCTGTCATCCAGGCTGGAATGCAGTGGTGTGATCACTACCCGCTGCAGCCTCGACACCCCCATACCCCCTCCACCACCAGCTCAAGCCATCCTCCCACCTCAGCCTCCAAAGTAGCTGGGACTACAGGTACGTGCCATAATGCTCAACTACTTTTTGTGGGGTTTTGTTATTGTTGTTGTAGTGTTTGTTTTTTTGTAGAGATGGGATTTTGCCACATTGCCCAGGCTGGTCTCCAAGTCCTGGGCTCAAGCCATCCTCCTGCCTTGGCCTCCCAAAGTGCTAGGATTACAGGCATGAGCCATCGTGCCCTGCCTCTGGTTATAGACTTTTCATTTTAGTGAGCCCATACATTCCATTATTTTCAAAACCAGTTTGAGAAGTTGTATTTTCTGTTACTTGGAGCTTTCTAACTGGTGATGAAACTGGTACCAGAAGTGGGATGTTGCAAGTAACAGGCCTTGCACAGTGGGACTTGTAGAGCTGACAAGGTAGGTGCAGGAGACCTGGACCTGAGGCTCTTGGCTGGGAAGGTGGCAACTCTCAAATAGTTGGTAATTAAAGAATTGGTTACTCCACAGCCTGCTGAATCTTGGAATTTAAACCATGTGCCTACATAAGGCTACTTCTTTAGGAGACTTGTGGGAAAATTTTAGCATTTTGAAATGTTTGGCTGGCCACTTCTTGTGGTTTTTAGTAAATTCCTACAAGAAAGAAATATACTTCTTTTGAAACAGGGCTGCTTGAAAGAAGAGAGGGAAGAACTACAGCTTTGCTAAGAGAGGCCCTTTGGACTTGAGTCCTGCCATTCAAGTTGATGGAGAGTCCAGGAGTCCAGCCAAAAAGCTTAATTCTCTACTTCAAGCCATGTTTAGTGTAAGGGGAGGCCAGGAGGTAGGAGAGAGCAGGAGATAAAACTGAAGAATCTTCAGGCCCCTCCTAAACACAGCCTGTTAAGTATTCTTTGTTTGACAAGCAGACCCAGCTCCTCTTCTCATGTTCTTGCTGGGATGTAGACA	A	.	PASS	VARIANT_OVERALL_TYPE=Deletion;SVTYPE=DEL;SVLEN=-3274	GT	0|1
1	22128576	nssv17753	CN	<DUP:TANDEM>	.	PASS	VARIANT_OVERALL_TYPE=TandemDup;SVTYPE=DUP;SVLEN=9394;END=22137970	GT:CN	1|1:2|2
1	22144503	essv6889012	GGATTACAGGTGCACACCACCACGCTCAGCTAATTTTTGTATTTTTAGTAGAGACGGGATTTCTCCATGTTGGACAGGCTGGTCTCAAACTCCTGACCTCAAGTGATCCACCCGCCTTGGCCTCCCAAAGTGCTGGGATTACAGGTGCACACCACCACGCTCAGCTAATTTTTGTATTTTTAGTAGAGACGGGATTTCTCCATGTTGGACAGGC	G	.	PASS	VARIANT_OVERALL_TYPE=Deletion;SVTYPE=DEL;SVLEN=-213	GT	1|0
1	22834548	nssv623263	AN	ATTGAAGGGGATGGAAGGGAAGTACTGGGCGTTGAAGGGGAGGGAAAGGAAGTGCTGGGCATTGAAGGGGAGGGAAGGGAAGTACTGGGTATTGAAGGGGAGGGAAGGGAAGTGCTGGGCATTGAAGGGGATGGAAGGGAAGTGCTGGGCATTGAAGGGGATGGAAAGGAAGTGCTGGGCATTGAAGTAAAAAACAACTCCTCACTTCTCAGACGGAGTGGTTGCCAGGCAGAGGGTTTAAAATTCAGCTCCTCTCCCCCTGGCCATGCAGCTGAGAGAGAGAATATAAGTAATATGCTAAAAGTTCACAGCTTTCTTTCTTTCTTTCTTTACTATAGTACAAAAGAAAGATGTTAGCGTATATACACGGAATTCATCAGCACTGGGCCTGACTCGGCTGAGTATATAAAAGCTGTTCTCGGAATTTTTTTTTAACGTTTTGACAATTGAGATAATCAGATAACTTCTCTTTCCTTCTTTCTTTCTTTCTTTCTTTCTTTCTTTCTTTCTTTCTTAGCAGAAAAAATGTACACGTGCTCTCTCTAAAGAAAGAAAGAAAGAAAGAAAAAATGGTTCCTTCCTTCCTTTCAATATATAGTGTATTTGTGTGATATATTTTTGTACTTTTTTTACACTATTCTAGGAGTTATCTATCTATCTATCTATCTATATTTTAGATATATATATATATTTAAATCAGGTTATTCAAGCCTGTTAAATCTCCATATTTTTATATTAAATTTACTAATAAAATATATAACAACCATCCTGGCTTATATAGTATATATATATATATATACATATATAAAATTTTAATTTCAGTTTAATAAGTGTTTCTTTGAAACCTATCTCTCTCTCAAGTAACACACAATAACACACTTATTATTACTTTCTTTCTTTCTTTCTTTCTTTCTTTCTTTCTTTAGATACAAAAGTCAAAGAAGTATTCCTGATTTTCTTTCCTCCCTCTTTCCCTCTTTTGCTCCTTCCTTCCTTCAAAGGGAACTTAAAAGTTCACCTGTTATGTGTTTGCTTTACGGTGTGTGACACACACCTTAGAATAATATATACACATACGTGTATATATACGTATATACGTTATTATCTATCATGGTTAAAATTATATAATTTTAATACTAAAAAAAAATAAATCTGATACACACTTGTATTTCCAGATAGCTGGAATCTATATAATAATAATAATAAATTTTTTAATATATTAATATTTTTTAATAAATGGGACCTAATTAAACTAAAGAATTGAGTGTGTGTCTCGTAAATGTATTTTTTTTCTGTTTTCAACACACACACAGCCAGGCAGGCCACGATTCCTCTCCTCCTCCTCATCACTGTGTACTCCTCCTCATCATCATCATCACTGTGTAGTCCTCCTCCTTCTCCTCCTCCTCTGATTTTTTAGACTTAATTTTAATAACTTTATATAATAAATAAAAAAACATATATTTGATATAAAACATTATATATATATGTATTTAAAAAAAAAAGAAATATAATAATAATAATAATAATAAAAACACACCAATTTTTTTTTTTTTTTTTTTTTAAAGTAAAAAAAAAAAAACTAAAATATATATATGTGGAAATAGAGAATTATTGTAGGGAGGTCTGAACATGGGGGATGCCTGGGTCCCCGCGCCTTCGTGTACGTGCTCGTGTGTAGGGAGGTCTGAGCACGGGGGATGCCCGGGTCCCCGTGCCTTCGTGTACGCACTTGTACGTAGGGAGGTCTGAGCATGGGGGATGCCCGGGTCCCCGTGCCTTCGTGTACGCACTTGTATAGTGTTATTATAAAATAAAATAAAATAAAATAAAATAAATAAATTGAAATAAAAAAATAATTTTTAACACATTTACTATAGACACTAAAAAAAAACCACACACATATATGTGCATATGTGTGTATATAATAATAATAATAATAATAAATATATATATATATATATATATATATATTTTTTTTTTTTAATATATTTTAGTGTGTGACATTTATATATATGTAAATTTTTATTTAAGTGATCCATATATATCCATATATATATATCCATATATATCCATATATATATCCATATATATCCATATATATATCCATATATATATCCATATATATATTATTTTTTTTTTTTTTTATTTATTTTAACTTTATTAATGTGTGAAAAATTTTCTTACATTAAATCAGTCATTAGTTTTTACAACCAGATGAATATTCAAATACCATGTAATAATATAGTATATATACTCTATAGTATATATAGTATATTATATAGTATATATACTCTATAGTATATATAGTATATTATATAGTATATATACTATATAGTATTTTATTAAAACTCTTTAAATTCCATAAGATTGGATCTTAACAGCACTGCACCGAATCCAAACTGCAACACATCTCAGGCAGCAAATGAGAAGATTTTCACACACAAAAAAATTTTATTTTATTTTATTTATAATAAATAAATAAATAAACTTAGTTTTAATTATATATATTATTATTATTTTTTTTTTTTTTTAAATATTAAGGAGAGATTAGTAAAAATATTGTTAGCTAATATATATATATTCAGCATTCCTATCTATCTAGACAGATAATAGATATCCTATCTATCTAGACAGATAATAGATATCCTATCTATCTAGACAGATAATAGATATCCTATCTATCTAGACAGATAATAGATAAAAAGTGTGTGTGTATTTAATTTTTTACAAAAAAAAAAAAGCTTTTAGTTAAAAAAAAATGTGAGCCACCTCACCTGACTTCTTCTTGTCTCCTTTTTGGCCCCTCTTTCTCATTTTTCTTCTTAAAGGTTGGTGGCCCTCAACATTGCATTTTTCCTTCCCCTCCCTTCTCATATTTCATCTCTGTGGCTTAAATTACCACCTAGATGCTGTCCATAAGTGTTTGTTTTTTTTTTAGAGATGAGGTCTTGCTATATTTTTCAGGCTGGTCTCAAATTCCTGGGCTTAAGCCATCCTCCTGCTTCGGCCTCCTAAAGTGCTGGGATTACAGGTGTGAGCCACACTGCACCCAACCAAAAGCAATTTTATTTCCTACCTCTGACAGCCTCTTATGCTGCTCTTAAGAGGTCCCAGATGCTTCAACCACAGTACATCTCAAATGGCAGGACTCATTTTCTCCCCAATATCTCGCTCCCACTAAATTACTATCTCAGTGAAGAGTGCCCACTGACTCCGGTAAGAAACTGGGAATTTCATGTTCGAATTGCCCTCCTCTCCCTGACCACATCCCACTGACCACCCGTCTTGTGGATCCCCTCTCAGCCCCTTCCACCCCGACCAGTCCACGGCCCCATCTTGTCTCAGCTGCACTATGGCCATAATCGTTACTGGTCTCCAGACCTAGCTTCCCACCGCACTGTATCCCCCATCACAGGTCATCTTTCATACATCTGCTAAGAGTGATCCGAAATCAAAGTGAAATCAAGTTATGACCCCACTTAACTTCCTTGATACGTCCCAGTAAATTACACTTTGTGAATTAATTGTCATGTGTGTAATTGTTGCATTTTGGATGTACCTAATTTGATAATTTTTATTTTTATTATTTATTTTTATTTATTTTTGAGATGGAGTCTTGCTCTGTCGCCCAGGCTGGAGTGCAGTGGCGCCATCTCAGCTCACTGCAAGCTCCACCTCCTGGGTTCAAGCGATTCTCCTGCCTCAGCCTCCCGAGTAGCTGGGATTCCAGGCGTCCGCCACGACGCCCGGCTAATTTTTTGTACTTTTAGTAGAGACGGGGTTTCACTGTTAGCCAGGATGGTCTCGATCTCCTGACCTCATGTTATCTACCCACCTCAGCCTCCCAAAGTGCTGGGATTACAGGATTACTGTTCATGAATATATATATGTTGTGTATCTTAAATAAATAAAAATGAATGGTTGTTTATTTTAAAATAAAAATCTACTTTTTTAGTATTTTTTTTTTTTTTTTTTTTTTTTTTGATGAGCAAACTGCATTTATTTACTCTCCGATTGTTATTACTTACATAAACTCATTCTCATTGTTCAATGGATACATTTTTCTATCTGTGAGGATTATTTGAGTGTCTTGAGTTGGAAGGGAGAGCATCATAATTTATTCCCTAAAAATGTTTAAAAAAGATATGTTTTCATTTAACAGCTTTTCACTTGGGCTCGTGAAAAGTCCACAGCTCAGCAAGCATATGGCAGGCTTTCATTTTCAGGAAGAATGAAAGTTGTTAAGTGAGGGAGAGGTGCACAGGATAAAGCCATGTGCCACCTCCTCCTCTGGTTCTGAGACTCCTCTGCTATCACCAGGCAGAGCAATCTCTCCTTGTCCAGAGTTGTTACTTCCTTTGATAATCCAAGTAGGGCAAGGCCAGCTTCTTCTCACTTCGTGCTCTTTTTTTTTTTTTTTTTTTTTTTATTTTTTATTTTTATTGATCATTCTTGGGTGTTTCTCGCAGAGGGGGATTTGGCAGGGTCATAGGACAATAGTGGAGGGAAGGTCAGCAGATAAACAAGTGAACAAAGGTCTCTGGTTTTCCTAGGCAGAGGACCCTGCGGCCTTCCGCAGTGTTTGTGTCCCTGGGTACTTAAGATTAGGGAGTGGTGATGACTCTTAACGAGCATGCTGCCTTCAAGCATCTGTTTAACAAAGCACATCTTGCACCGCCCTTAATCCATTTAACCCTGAGTGGACACAGCACATGTTTCAGAGAGCACAGGGTTGGGGATAAGGTCACAGATCAACAGGATCCCAAGGCAGAAGAATTTTTCTTAGTACAGAACAAAATGAAAAGTCTCCCATGTCTACTTCTATCCACACAGACCCGGCAACCATCCGATTTCTCAATTTTTTCCCCACCCTTCCCGCCTTTCTATTCCACAAAACCGCCATTGTCATCATGGCCCATCCCCAATGAGCCGCTGGGCACACCTCCCAGACGGGGTCGTGGCCGGGCAGAGGGGCTCCTCACTTCCCAGTAGGGGCGGCCCGGCAGAAGTGCCCCTCACCTCCCAGATGGGGCGGCTGGCCGGGAGGGGGGCTGACCCCCCCACCGCCCTCCCGGACGGGGCGGCTGGCCAGGCAGAGGGGCTCCTCACTTCCCAGTAGGGGCGGCCGGGCAGAGGCGCCCCTCACCTCCTGGATAGGGCGGCTGGCCGGGCGGGGGGCTGTTCCCCCCACCTCCCTCCCGGACGGGGCGGCTGGCCGGGCAGAGGGGTCCTCACTTCCCAGTAGGGGCGGCCGGGCAGAGGCGCCCCTCACCTCCCGGACGGGGCGGCTGGCCAGGCAGGGGGCTGATCCCCCCACCTCCCTCCCGGACGGGGCGGCTGGCCGGGCGGGGGGCTGACCCCCCCCACCTCCCTCCCGGACGGGGCGGCTGGCCGGGCAGAGGGGTCCTCACTTCCCAGTAGGGGCGGCCGGGCAGAGGCGCCCCTCACCTCCCGGACGGGGCGGCTGGCCAGGCAGGGGGCTGATCCCCCCACCTCCCTCCCGGACGGGGCGGCTGGCCGGGCGGGGGGCTGACCCCCCCCACCTCCCTCCCGGACGGGGCGGCTGGCCGGGCAGGGGGCTGACCCCCCCTCCCCCCTCCCGGACGGGGCGGCTGGCCGGGCGGGGGGCTGACCCCCCCACCTCCCTCCCGGATGGGGCGGCTGGCCAGGCGGGGGGCTGACCCCCCCACCTCCCTCCTGGGCGGGGCGGCTGGCCGGGCAGAGGGGCTCCTCACTTCCCAGTAGGGGCGGCCGGGCAGAGGCGCCCCTCACCTCCCGGACGGGGCGGCTGGCCAGGCGGGGGGCTGACCCCCCACCTCCCTCCCGGACTGGGCGGCTGGCCGGGCGGGGGGTTGACCCCCCCACCTCCCTCCTGGACGGGGCGACTGGCCGGGCAGAGGGGCTCCTCACTTCCCAGTAGGGGCGGCCGGGCAGAGGAGCCCCTCACCTCCCGGCCGGGGCGGCTGGCCGACCCCCCCCCCCCGCCTCCCTCCCGGACG	.	PASS	VARIANT_OVERALL_TYPE=Complex;SVLEN=6000;SVTYPE=INS	GT	1|0
1	22886524	essv67702	CCTGCTCTGCCAAGCCCAGCTCTGCCCACCGCTGCCCCCAGCTTGCCTGTTTTGTAGAACAAGGTCCCGATGTACTGATGGGAGAGGGAAAGCACTGTTCAGATTCACCTCTAGGGTTCAGGCCAAACCCACTTGGCAGGTACAGCTAGCACACCTGAACAGCTATCCAACTGTCCTGTAACTCTAGCCATGCTCACCTGGCATACTTGGCCTGCAGAGTGTGGCCCTTTTAGACAGCTGCTCATTCAGTCATTCAGCAAACGTTCCTGCAGCGTCTACAGTGCACCAGGAGGACCCAGCGGGACCCAGCCAGGACCCTGCCATGGACTCTGCTCTCAAGCAGTTCAGAATCCAGTTGGGGAGAGGAGACAAAAGAAGCCGCAAGCATCAGGGATTCCACCCATGCACCTCACAGGGCTCCCTGTCCATCAGTCCTCTCAAATCTCATTGCGCTTCTCTTTAAAATGGGTGAAATCTATGCATTGCGGGGATTCAATGAGAAAAGGCATTCCGAGTCCAGCCTGGATGGTGTTCGCAGTGCTGTGGTGGAGCTGGGGAAGATTCGCCTCAGCGGGGAGCCTGCCCCAGTCCTCCTCTGAGGCTCTCCCCACAGCCCTGTACTGCTTGACCCTTCAGGGAGGATGGAAGGTCAAGTAAACAGATGCAAGGTCAACTGTCTTCCTATGGAACTGTCATGTCCCCAAGAGCCCAGTGAGATCACCTGCCCCTCTAAGAGTTTCTTCCTTCCCATTGGCAGATGGGCAAGTTGCCCCTTTGAAACCCAGAACAGCAGAGGGGAGGGGTGGGAGAGAGAGACCCCAGGGAGAGGGCACACCTCGGCTGGGGCATCCTGGGAGTTTCACAGGGGGCAGGGAGACAGCTGAAAGCATGCTGCTCTTAGCATTCCACGGAACATTGGCAAAATGAATTCCTTATTTTGCTAAAGAGCTTTGGAATGTAGAGCAGACTTCTGACTCAGAACCATCCCTCATGCCCACCAAGTCCCTCAAGGACTCCCCAGGTCCAGAAAACTTGGCTTTCTTCAGTTTCCTCACCTACAGAATGGGCAAAACCCAGATTTGGTTGGCTTCACATACATGTGGGGATGCAGATCCCCAACCGCCAGCAAAGCCTCTCTCCACCAACAAATCTTTCTGTGAGCCTGGGATGGAGTAGGGGATGTCCAGGAGTGCTTGTGACTGTGTTCTGCATACTGTCTGCATTTTTTTCTTTTTCTTTTCTTTTTTGAGATAGGGTCTTGCTCTGTCTCCCTGGCGGGAATACAATGGCACAATCACGGCTCACTAATGGCTCGCTGCAGCCTCAGCCTCCCAAGCAATCCTTCTGCCTCAGCCTCCTGAGTAGCTGGGGCCACAGGTGTGCACCACCACGCCCAGCTAATTTTTAAACAACTTTTTGTTGAGATGAGGTCTTGCCATGTTGCTCAGATTGGTCTCAAATTCCTAGGCTCAAGCGATCCTCCTGCCTCTGCCTCCCAAAGTGCTGGGATTACAGGCATGAGCCACCGTGCCTCGCCTTGTCTGCGTTTTTCCGCCTCTCATCTGCCCACTTCTCTGACACCCCAGGAGTGAGTTCCCAGCCATGGATTCTTCCATCTGATGAGCCTTGAAGCACAGCCCGGAGGCCTGTGGGCTACGGCCACCCTACTCACAGGTCTGCCTACACTATGGTGTTATTAAAATGTTTACATTAGCTGCCAACCTTAAAAATCAAGACGT	C	.	PASS	VARIANT_OVERALL_TYPE=Deletion;SVTYPE=DEL;SVLEN=-1738	GT	1|1
1	22890377	essv78597	GN	<DUP:TANDEM>	.	PASS	VARIANT_OVERALL_TYPE=TandemDup;SVTYPE=DUP;SVLEN=801;END=22891178	GT:CN	1|1:2|2
1	23736135	essv6718998	GTTCAAGTGACTCTCCTGCCTCAGCCTCCTGGGTAGCTGGGACTTACAGGCGTGTGCCACCATGCCTAGCTAATTTTTATATTCTTAGTAGAGAGGGGGTTTCACCATGTTGGCCAGGCTGGTCTCAAACTCCTGACATCAGGTGATCTGCCCACCTCGGCCTCCCAAAGTGTTGGGATTACAGGTGTGAGCCACTGTGTCTGGCCAATTTACTTATTTATATTTAATTATATTTATTGTCCGACACCCCATGTAAATTCCACAAGAGCAGCATTTGGTGGGTTTTGGTCACTGTGGTGAACATTGTCTGTGCTCAGCCCAGTTTCCCTTGGGTGCTCACTCTCTCAGTGCCTCTGGACCCAAGAGCTGCCTCCTGCAAGCTCCCCAGGGCCTCTGTCTGAGGGAGTTCTTCCCCACAGCTAGGCTGGCTGGAAGTGCTGGTCACTAATTAATGACCCCAGGAACAGCCCTCCACCAGACACATGGGAGAGGGGAAGAGAGGTCCTCATTCACATGCCCCTGCACTCCCACAACAGGCCCTGGGAGTTCTTCTGTGGGGCTTCTCCCTAGTGCACCTTGGGGATAGACAATGCAAGCAGGAACCATAAGCTGGAATTCCTACAGTGGGAGAGGGGAGAGAAGACACGAGACTCCACCCTGGAGAACCACTTTCTGACTCTTCCTCATTGCTTTTCTTTTTAGAATAAATCAGAAATACTCCGCAGTTATTGCAAATGACTGTTATGAAAACTGTTCAGGAACATAAAAAAATGCTTAGAATACAATAGCAAGATAAATAAAAAGGTGACATATTAGTCGATACTAGAGCTAGAGCATCAGGAAAAGTCTAAAGATTAGACCGTAAGAAAATAGAAACCAGCTGGGCGCAGTGGCTCACACCTGTAATCCCAGCACTTTGGGAGGCCAAAGTGGGCAGATCACTTGAGTCAGGAGTTCAAAACCAGCCTGGCCAACATGGTGAAACCCCATCTCTACTAAAAATACAAAAATTAGCCGGGCATGGTGGTGTGCACGTGTAATCCCAGCTACTCGGAGGCTGAGGCAGAGGAATCACTTGAACCTGGGAGATGGTGGTTCCAGTGAGCTGAGATTGTGCCACTGCACTCCAGCCTAGGCAACAGAGGGAGACTCCATCTCAAAAGAAAAGAAAAGAAAGAAAATAGAAACCATGTTTCAAAGACCTGTATTACAGGTACTTCATCAGTTTGTAAGGCATGAGTCCAAAACAGCTAGCAGTTTGGTTCTTGAAAGATCCCTGAATTGTATGCAGTTACTTGGACAAGTGGGTTAGGACCTTATCATGAGACAGATGGAAGGAAATACTCCAGCACAATATTTTCTCTAGCAACAAATGAGATGTGGTGATCAGGGGACAGGAAAGTGTACCAAATGGGTGATGTCTGTCAAGATGACATGGCACAGAATATCAGCATTCTAGCCAGGCCCTGGAGATGTGGCACATCAGTGAAAAAGGGGTCTGGAATTTATGTTTATTTTTATTTATTTATTTTGAGATGGAGTCTCAATCTGTCACCCAGGCTGGAGTGCAGGGGCACCATCTTGGCTCACTGCAACCTCCATCCCCTGGGTTCAAGAGATTCCCATGCCTCAGCCTCCCGAGTAGCTGGGATTACAGGCACGCGCCACCATTCCCGGCTAATTTTTTGTATTTTTAGTAGAGATGGGGTTTTGCCATGTTG	G	.	PASS	VARIANT_OVERALL_TYPE=Deletion;SVTYPE=DEL;SVLEN=-1720	GT	0|1
1	23981106	essv2581763	TN	TCTTATTGACCTTTTTTATATTACGTTTAATTTTCGACAGAACGAGACTCCATAAAAATGCCAGGTGTGGTGGTGCACGCCTGTAATCCCAGCTACTCAAGAGGCTGAGGCAGGAGAATCGCTTGAACCTAGGAGGCAGAGGTTGCAGTGAGCCAAGATTGCACCAGTGCACTCCAGCCTGGGGTTAAAAAGTAAGATCTGTATTCATCATCACCAAAATTTTATCATTGTCAGAAGTGACATGGAATGTGGTTCAGACTGGACAGAGGAGGGGGTGTGTGTGTATACAACGCACTAAAGGAAGGAACATTTTTTTTTTCAAATTAAATTTTTT	.	PASS	VARIANT_OVERALL_TYPE=Complex;SVLEN=332;SVTYPE=INS	GT	1|1
1	24223615	essv5406869	TAGCCTCCCAAAGTGCTGGAATTACAGGTGTGAGCCACTGCACCCTGCCAGGAGTGGTTTTTTGATGAGATCTCAAAAGGTCCTTCAAACATGGCAGTTATGCAATTAATCACATGGGGCAGAAAACAGGGGTGTTGTCAGATTGCAAAAGAGCTGGCGAGAGAAAGGCAGATCACGAAAGCCTGGGGCAGAAGTTCTCAAACTTCGTGGTCTCAGCGACCCTTTACCGTCTTAAAAGTTACCTTGGCAATAAATAGCTTTTGTTGATGTAGGTTACACCTATTAGTACTTGCTGTATTAGAGACTAAAACTGAGAACTTAAAAAAAATTAATAATCCTATTGCATGTTAATAGAATTTTTTTTTTTGAGACCGAGTCTCAGTCTGTCACCCAAGCTGGAGTGCAGTGGTGCGATCTCGGTTCAATGCAAACTCTGCCTCCCGGTTTCAAGCAATTCTTCCACCTCAGCCTCCTGAGTAGCTGGGACCACCACACCTGGCTAATTTTTGTGTTTTTAGTAGAGACAGGGTTTCACTATGTTGGCCAGGCTGGTCTTGAACTCCTGACCTTGTGATCCACCCGCCTT	T	.	PASS	VARIANT_OVERALL_TYPE=Deletion;SVTYPE=DEL;SVLEN=-585	GT	1|1
1	24328736	essv2517153	TN	TGGGCAACAGAGCGAGACTCCGTCTCAAAAAAAAAAAAAAAAAAAAAAAAAAAAAAATGTCAACGGTGCACAAGTATTTTTTAGTAG	.	PASS	VARIANT_OVERALL_TYPE=Complex;SVLEN=85;SVTYPE=INS	GT	1|0
1	24402971	essv6766556	CATCTGTTTTATTTCCCTAATGTTTCTTTTTTTTTTTTTTTTTTTTTTTTGAGACGGAGTCTCGCTCTGTCGCCCAGGCTGGAGTGCAGTGGCGGGATCTCGGCTCATTGCAAGCTCCACCTCCCGGGTTCACGCCATTCTCCTGCCTCAGCCTCCCAAGTAGCTGGGACTACAGGCGCCCGCCACTACGCCCGGCTAATTTTTTGTATTTTTAGTAGAGACGGGGTTTCACCGTTTTTAGCCGGGATGGTCTCGATCTCCTGACCTCGTGATCCGCCCGCCTCGGCCTCCCAAAGTGCTGGGATTACAGGCGTGAGCCACCGCGCCCGGCC	C	.	PASS	VARIANT_OVERALL_TYPE=Deletion;SVTYPE=DEL;SVLEN=-331	GT	1|0
1	24472602	nssv617526	GN	GGAAAGCGATTTGGTGACCTAAACATATCTTAGAGACTTTCAAACAATCCCCCTATTTTCAGTGTGAAGACCTTTTTTTTTTTTTTTTTTAAGTTCTGTATACTGGTACATCCAAGTCCTGAGCCTTTCCAGGTTTTCAGAGGGGTGGGGGTGAACTGGCACATTTGTCACTGTCATCTAAGCTGTTGGCACATGATCTTCAGATTTTGCCATTTTGCCAACTCATCTACTTTCCATCTTCCAAAACTTTGTTGACATCTCTTAACCAATTTTACCTTTTCCTGTTCAATGTGTCTTTGTACTATTGTGTTTTAAAAATTTCTTAACTGCTATTTTAGAAGTGTTTTTGAAGGCAGCAGAGATACACTCTGAGTTCCATATGCCATGTTTTTCCTGAAGACTAGGCTATATTTAAACACATGTTGATCATGAGATTTGTGTTAATATGAAAGTTGTTCTTATAATTAACTTCTAATATCAGAGTTCCACCAGACAAAAATGTTTCTTAATACATACATAATATAAGGTGGGATTCAACTTGAATGAGACCCTGAAGAATAAAAGATGGTATGGTTTTACTGGCGATATGCTATTAGGTTTGGGGCTGGGAATTAGATAGTATGAAAGCTGAACTTCTAGGAAATGATGACTTCATCTCCACCAACTGAAAGAAACATTTCCACAAATCATGTTATTTAATATTTCTTGTTTGAAAAAAGTATATAAAATAATATTTATACTAATACGTAAATGGCCAAAAAATTTACAAGAAAAATTTATAAGAATAAACCTCTGGTTGAAGCTTCTTTTTTCCCAACTACCTAAGTTTTATTTGTTTTCTTTTAAAACAGTTATTTAAAAACATTTATTTTATTTACACCATATATTTTCTTTGAAATATTTTATCACATATATTAAACTACGTATTCTCCCACAGTGGGGAAATGTGCTGAAAGTATCCTACGTCCTTGGGTGTACAGATGTGTGTTGTGTGTGTACAGTATGTATTATACATATGTAAACGTATGTTTTTGCCCTGCTCTCATTTAGGATGTTGTTGGATAAAGAGGACACCAAATTAACTTAAAATACATGTCTATTGGACTATTCCTTTGAGAGCACAGCATTATCATTGAGAAGTGGAAAATATAACAAATCTACAATGAGCATGTGGCATGCATAAGGATGGTTATGGTTCCATTTTGACATAATCTGGCTACAATAATAATGCTAAATCAATATGGCTTTTATGTTCTTGGTACTAATTGTATTTCCAACAATTGCAAACTATAAGTTATAACTGAATTGGCAAAAAGATGGTAATTCTTGTCTCTGTGACAGAAATGAAGCACGATTTTGCATTCAGGGACTATGTCTTTCTGTGACTAAAACAGAAATCAACTACAAAACTCCTGAAACCTACAAAACTATTGAAAGTTAGAGATAAGACCAGACAGTGATGTAATCTCTTTCATTTCAAACTAGAAACAAAAAGATACACATCTCATCAATTGACCCAAATGTTCACCCATTTTCTCACATACACCAATGTGATTATGATAAGAATTATTAGGTTGATTCATTTTGCTTGATAAAGTGTCAATAAATTCTTGCAGCTGCATTGGAGAGGATCCTCCTAGACCTCTCAACCTTTATCTGTGGCACAATAAATTTATTCAAAAACACTTATTTGAGCATACTATCTACTAGATACTCCTCTGGTGATCCAAAGAAGAATTATTTTTTCTTTATTTTTATTTATTATTATCTTGAGACAGGCTCTTTGCTGTGTTGCCCATGTTGGAGTGCAGTGTTACAAACATGGCTCACTGCAGCCTTCACTTCCTAGGCTCATACAATCCTCCCAACTCAGTCTCCAGTGTAGCTGGGACCACAGGTGTGTGCCATCACACCTGGCTTTTTTTTTTTTTGGCCCAAAGAAGAATCAGGTGCAGTCCTTACCCTCAAATTGTTCTCTATGGTTTGGAAAGTATAGACATATAAACATATTATTATAATAGAGTAGAGTAAGAGCTATTAGAAGTTTATTTAGTATGCTGCAGGATTCACTGAATGAGATGCATATACAACTCATAGTACCATGAAATAATACAGACTTTGGGGCAGCAATATGACGAATTTCATAGTGCTAATACATACATAGATGCATAGAAGTTGGGATAAAGTACGCAGAGAGAGGAGGCTACAAACAGGAAGGAATCAATCCACAAAAAGCTTTGTTCTGTTTGAAAAGCTTGGCCCTAAGCAGGAATAAGACACTAAATAGTCTGCATTTTAGAATCGTCTTTCTAGCAGCATAAAAACTGTAGATAGGACTCAAGTGTTTGTTCTAGAACGACAAATCTATCCATTCAAACAAAGGGACCCAGTTATATAAGCACAGATGATCCTTTTCACAGAAGGACTGGAGAGACTCCCTTTGCTGGGGAAGCTGTTGTGCTCTTACTGACCTCTGGGTAAAATTTCTTACCTGAAGTCATGGGAGAGGACGTTAAATGTAATCACTTTAAACAATAGAAAACAAGTATCATTTTAAAATCATAAAACGGTATCTAAAATGCAGTGTGTGTGTGTGTGTGTGTGTGTTAGTTAAATAATCCTTTTATATATATATATATATATATATATTTTTTTTTTTGGGCACCTTTACTTAATTTTTTTTTTTTTTTTAAATTTTTTTTTTTTTCCATTGTAGTGTGTAGGAAGGAAAGACTCTCTCTCTCTTAGATAAGAAGTGTTCTATTTACTAATAAAAAAAAAAAAAAAAAAATTTCAATGTGCAAAAATAGTAGGTAGTTCTATTTATTTATTATATTTAAAAACAAGTGGGAGAATGAAGAAAGGATAAAAAAATAATTAAAAACACACACACACACACAAAGCTCTGGCGCTTGGTTAGCTCTGAGGTCAGTGTAAGGAAGAGGGGAACAGGTCAGAGGCCATTGTTTTGACATATATATATGTCATATATATGACATATATATGTCATATATATATGACATATATATGTCATATATATATGACATATATGACATATATATATGTGTGTGTGTGTGTATATATATATGAGATTTATATATATTAATTTCCTTCCTTCCGAACATTACACGTTTCATAAATTTTTGTGTATATAAGATTACTTTGTCCCTTCCTTCCTTCCTTATGACATAGGGGTTGAGGGGTACTTGCTCCTGCCCCAGAAAAGCAGAGAAGGGGTAGAGACAAGGGGAGATCATTTATTTATTTATTTAAATGTGTTACTTAAAAAATATATATATATATATATAGAAAGATTTGAAGACATTCCATGTTTTAAGGAAGGGAAAGGAAGGAAGGAAGGTTTTGGTTTTGTTTCTTCCTGGACCCTCAATAATTGTCCATCACTGCCATCATCAAGTTTAAAAACGACACATCATAGTAAATTCTTTATATGTGTTATCTATCTATCAAAGTCATTTTCTTCCTACCTTTTACCTGAATTGTGTGTAAAAAAAAAAAAAAGATGTTTATTTTTTTTTTATCGAAATTAAATTCGTTTTTTTTTTTTAACCCACGAACTACAGCAACATTGCTCCTGCCTGGGTCTGCAGCTCCATGAACATCAAACTAGAACAAGACTTCTCCTCCCTGGGTCGCCAGCCTTCTGACACTCAAACTAAAACAACAGTGCTCCTGCCTGGGTCGGCAGCTCCATGACCCTCAAACGAAAACAAGACCTCTCCTCCCTGGGTCTACAGCTTCCTCACCCTCAAACTACAACCAAATGGCTCCTCCCTGGTTCGGAAGCTCCACGACCCTGAAATTCGAACAAGACTTCTCCTCCCCGGGTTGCCAGTTACCGGAACCTTGAATTATAACAAAATTGCTCCTCCGTGGGTCTGCAGCTCCACGACCCTCAGACCAGAACAAGACCTCGCCTCCCCTGGGTCGCCAGCTTCCTGACCCTCGAATTACAACCAAATTGCTCCTCCCTGGGTCGACAGCTCCACGACCCTCAAACTCGAACAAGACTTCTCCTCCCCGGGTTGCCTGCTACCGGACCCTTGAATTACAACAAAATTGCTCCTCCCTGGTCCGGCAGCCCCACGATCTTCAAACTAGAACAAGACCTCTCCTCCCTGGGTCGCCAGTTTCCGGACCCACCAATTACAACCAAATTGCTCCTCCCTGGTTCGGCAGCTCCACAACCCTCAAACTAGAACAAGACCTCTCCTCCCTGGGTCTCCACCTTCCAGACCCTCGAATTACAACAAAATTGGTCCTCCCTGGGTCTGCAGCTCCACCACCCTCAAACTAAAACAAGACCTCTCCTCCTGGATCACCAGCTTCCTATGACTTAAAAAATGATGGTGGTGATGGTGGTATTAATAATCTCTTATATTTATTTATTTATTTATAATTTTTTCTTTATTTTTATTTTGTGCCCTCCACCGCAACCTAAATAATTTTTTTTTTTTTTTTTTTTTTTTTTTTGAGACGGAGTCTCGCTCTGTCGCCCAGGCTGGAGTGCAGTGGCGCAATCTCGGCTCACTGCAAGCTCCGCCTCTCGGGTTCACGCCATTCTCCTGCCTCAGCCTCCCGAGTAGCTGGGACTACAGGCGCCCGCCACTACGCCCGGCTAATTTTTTGTATTTTTAGTAGAGACGGGGTTTCACCGTGTTAGCCAGGATGGTCTCGATCTCCTGACCTCGTGATCCGCCCGCCTCGGCCTCCCAAAGTGCTGGGATTACAGGCGTGAGCCACCGCGCCCGGCCTGGAGGTGATTCTTTATACACACACACACACAAAAAACACACACACGCACAACAAAAAAGTGTTAAGCAAGTGAAGTGAACAAAAAAAAATTCTTTGTGTATATATTCCATATAATATATATAATATATATAATTTTTATACACATTTTTTTAATCAGTGTGGCCGCTATTGTAACCCCATCACCTAGGCTGTAGTGCTTGATAATTAGCAAGTTATCAGTGTGGCCGCTATTGTAACCCCATCACCTAGGCTGTAGTGCTTGATAATTAGCAAGTTAAGATGAAAAAAAAAAATAACATAAAAAAAAAAAAAAAAAAAAAAAAAAAACAAATATCAAAAAAAAAACAATCCTTCTGAATTTTTTCCTCCCCTCCTGCATTTTTTATTAAGTTAAATAGTTAAAAAAAACCAAGTAGGTGGGACTACAGGCGCACACAGCCACAGGTTGTGAGAGGTGCTGTACCCTGCAAAGCCACAGGGGAGAAAGAAGGAAGGAAGGAAAGAAGGAAGGAAGGAAAATAGCAGAAGAAGACGAAGACTCTTTTTTTTTTTTTTTTTTTTTTTTTTTTTTTTCACATGAGAGTTTTTTTCTCTATACAAGAATGTTATATTGTACATAATCTTTTGTATATATGTATATATATGTATATATGTGTATATATACTAATAACAATTTTTTTTTTTTTTTTTTTTTTGAGACGGAGTTTCGCTCTGTCGCCCAGGCTGGAGCGCAGTGGCGCGATCTCGACTCACTGCAAGCTCCGCCTCCCGGGTTCACGCCATTCTCCTGCCTCAGCCTCCCGAGTAGCTGGGACTACAGGCGCGCGCCACCATGCCCGGCTAATTTTTGTATTTTTAGTAGAGACGGGGTTTCACCGTGTCAGCCAGGATGGTCTCGATCTCCTGACCTCGTGATCCGCCCGTCTCGGCCTCCCAAAGTGCTGGGATTACAGGCGTGAGCCACCGCGCCCGGCCAATTCTACCTTAGCAGTGTGTGTGTGTGTAATATTGTTTACTGTGATTGGCTGGCCGGGCGGGGGGCTGACCCCCCCACCTCCCTCCCGGATGGGGCAAAGCCTTTTACCTGTGTGTGTGTTTGTGAGATAACTCTATATATAAAATCTTGTATTTTTTTGTACACTAAATCACACATTTTTTTTTTTTTTTTTTTTCAGTGTAGTGTGTGTAGCATCTGAAGATGTGTTGAAAGAGAGAGATGTGTGTGT	.	PASS	VARIANT_OVERALL_TYPE=Complex;SVLEN=6000;SVTYPE=INS	GT	1|0
1	24520364	essv6748509	TCCCATTTCACAGATAAGGATACTAAAGTAAAGGGAGGTTAAGAGACATGCCCAAGGTCACACAGGTGGAAATGGGGAAGCTGGAACTCACATCCAGGACCACACAATTCCAAAGCTTCTTTCTTTATCACTCTGTGGTCTTGAGAAAGTTACATCCTTTCTCTGGGCCTCAGTTTTCTCATCTGTAATTTGGGAACTTTCATGTGTATTAGAATCACCTGGCTGGAGTGCAGTGGCATGATCACGGCTCACTGCAGCCTCAATCTCCTGGGCTCAACGATCCTCCTGCCTCAGCCTCCTGAATAGCTGGGACTATAGGTACATGCAGCCACACCCGGCTAATTTCGTTTATTTTTTGTAGAGACTTGGTTTTGCTGTGTTGCCCAGGCTGGTCTTGAACTCCTGGGTTCAAGTGATCCACCCGTTTGGGCCTCCCGAAGTGCTGGGATTACAGGCGTGAGCCATAGCTGGAGAGCTGGTTAAGACACAGGTTGCTGGGGTTCATCTCCAGAGTCCCCGGTTCCATTTTTTTTCTGAGGTGCGGCTTAAGGATTTGCATTTTAACCAGTTCCCAGGTGATGCTGGTGATGATGGTGCTGCTAGTCTGGGTTCCACACTTTCAGAAACACTGTAGTATTTGATCCCAGCTCTAACATACTATGATGTGGGGTGGTGGATATATTTTACCTTTCCATTTAGTTTGGGCTTGGACCCCTATTTTTATTATTTATTTATTTATTGAGACAGAGTCTTGCTCTGTTGCCCAGGCTGGAGGAGTGCAGTGGCGTGATCTTAGCTGATTGGGTTCAAGCAATTCTCATGCCTCAGCCTCCCAAGTAGCTGAGACTACAGCTGTGCGCCACCATGCCTGGTTAATTTTTTTGTATTTTTAGTAGAGACGGAGTTTCACCATTTTGGCCAGGCTGGTCTTGAACTCCTGACCTCAGGTGATCCACCTGCCTCGGCCTCCCTAAGTGCTGGGATTACAGGCGTGAGCCACCGCACCCGGCCAGTTTGGGCTTAGACCGGTATTAAATGGTGTGTGTGTGTGCGTGTGTGTGTGTGTGTGTGAGAGAGACAGAGAGAGAGAGAGAGAGAGCGCGCGAGCAGGCAGCCACCATTTTGCTCCACAGTAAACTTAATTCCAACAATTGTTGAATGAAATTCAAATAGGTAAAGAAGTGAAGAGAAGAGTTTGAAAATTTGAGTGTAAGCTTTGACTCCCCCAAAACTTAACTACTAATAGCCTACTGTTGATCGGAAGCCTTATTGATTACATAAACAACATATATTTTGCATGTCATATATATATATATATATACTGCACTCTTACATATATACTGTACTCTAGTAAACAGAGAAATGAAAATGTTATTACGGAAACCATAAGAAAGAGAAAATACATTTACTATTCATTAAGTGGAAGTGAGTCATCATAAAAGTCTTCATCCTCATTTTCTTCATAATGAGTAGGTGGTGGAGGAGGAGGGTTTAGTCTTGCTGTCTCGGTGGAAGAGGCAGAAGAAAATTCACATATAAGTGGACCCTCACAGTTCAAACCCATGTTCAATGGTCAGTTGTATATCAGTGGTTGCCAGGGGCTGGGGAAAGGGAGGGGTATGGGGAATGGTTACTAGTGGGTAGAGTTTATTTTCCAGGTGATGAAAACGTTCTCAGATTAGAGAGTAGAAATGGTTGCATGACTTTGTGAATATATTAAAAAGTGTGCATTTTTAATGGTGGATTTTATAGTATGTGAATTATATCTCAGTTGCGGGGTGGTCTCTAGGGGTGCAAAGTTTTGAGGGTGGTAGAACTGGGATTTGAACCCAAGGCCATGTGGCAGCCTAGGAAAGAGCCTGTGATTTCAGATCTTGGCTCAGCCCTTCATCTCGGGCCAGCCTTTTCTGTCTCAGCGGGCAGTGAGGCGTGGTGGGGGTGGGACATTCCCTCCAGGCCCTGGCGTGGAGGACTCCAAGTGTGGCCCTGCTCAAAGGATCCGAGGGAGCAAAGGCGCAGAAGAAGCGGGAGAGGAGGCGAGGGCCATTCTTATCCAAGAACCCCCTCTCCCTTTCCTGTAAGAACAGCTAGGCTCTTTCCATCCCCGCCTTTATCTGCTCCTTCCAGGCCTGGGAAGGCCGCTGGCGCTTGACAGCGGTTCCCAGGCGCACTGGCCGCCGGGCTTGCAGGGGCAGGCACGGTGCGCGCCCAGACTTTTCTGGGAAAGCGTGCGCGAACCTGCTGCCTGGCAGCTCGGTGGCTGGGAGCCCAGCCCTAGCTCACAAACGGGACTCTTCTACGCCCGGTGGGGACTCTGGTCCTACCCGTTGGACCTTGTGGGCCTACTACTGTGTGCTACATCCTCCTGTGATTCTCCTCCCTTTAGAAAATTCTTTCTGGCTCACGCCTGTAATCCCAGTATTTTGGGAAGCCGAGGCAGGAGGATCGCTTAAGCCGGTGAATTCGAAGCCAGCCTGCGCAACACGGTGAGACCCCCGTCTCTACAACAAAAATAATAAATTAGCCAGGTGTGGTGGCATGCAGCTGTTGTCCCAGCTACTTGGGAGGCTGAGGTGGGAGGATTTGTTGAGCCAGGGAGGTCGAGGCTGCAGTGAGCCAGGATTGCACCACTGCTCTCTAGCCTGGGCCAGACTGTGAGACTCAGCCTCAAAAAAAAAAAAAAAAGTTTATTTTTCTTCTTATCTCTGTCTTTCTAATAATAAATTTTAAATTACACAGGCAATCGATGAATTCATTTTCCTTTCAACACATTAAAATAGCACTGATTCATCATTCCCCTATCCTTTCTCCCCTCCCTCTCAAAAGTAATCATTATTATTATCAGTTTGGGAGCAATATTTTCAAATCTTTTTCTATAGGCCCATAGAAAATACATCATACTGTACATCCCTGTGTGTGTTTTTTTTTTTTTTTTTTTTTTTTTTTTTTTTGATACTGAGTCTCACCCTGTCACCCAGGCTGGAGTGCAGTGCCACGATCTCAGCTCACTGCAACCTCCACCTCCCAGGTTCAAGCGATTCTCCTGCCTCAGCCTCCTGAGTAGCTGGGATGCCCGCCACCACACCCAGCTAATTTTTGCATTTTTAGTAGAGACGCGGTTTCACTGTCTTGGCCAGGCTGGTCTCAAACTCCTGACCTTGTGATCCACCTGCCTTGGCCTCCCAAAGTGTTGGGATTACAGGCGTGAGCCACCTCG	T	.	PASS	VARIANT_OVERALL_TYPE=Deletion;SVTYPE=DEL;SVLEN=-3216	GT	1|0
1	24774895	essv3565699	TN	TTTTTATTGATAATTCTTGGGTGTTTCTCACAGAGGGGGATTTGGCAGGGTCATGGGACAATAGTGGAGGGAAGGTCAGCAGATAAACAAGTGAACAAAGGTCTCTGGTTTTCCTAGGCAGAGGACCCTGCGGCCTTCCGCAGTGTTTGTGTCCCTGATTACTTGAGATTAGGGATTGGTGATGACTCTTAACGAGCATGCTGCCTTCAAGCATCTGTTTAACAAAGCACATCTTGCACCGCCCTTAATCCATTTAACCCTGAGTGGACACAGCACATGTTTCAGAGAGCACAGGGTTGGGGGTAAGGTCACAGATCAACAGGATCCCAAGGCAGAGGAATTTTTCTTAGTGCAGAACAAAATGAAAAGTCTCCCATGTCTACTTCTTTCTACACAGACACGGCAACCATCCGATTTCTCAATCTTTTCCCCACCTTTCCCGCCTTTCTATTCCACAAAGCCGCCATTGTCATCCTGGCCCGTTCTCAATGAGCTGTTGGGCACACCTCCCAGACGGGGTGGTGGCCGGGCAGAGGGGCTCCTCACTTCCCAGTAGGGGCGGCCGGGCAGAGGCGCCCCTCACCTCCCGGACGGGGCGGCTGGCCGGGCAGGGGGGCTGACCCCCCCCACCTCCCTCCCGGACGGGGCGGCTGGCCGGGCGGGGGGCTGACCCCCCCACCTCCCTCGCGGACGGGGCGGCTGGCCGGGCAGAGGGGCTCCTCACTTCCCAGTAGGGGCGGCCGGGCAGAGGCGCCCCTCACCTCCCGGACGGGGCGGCTGGCCGGGCAGGGGGGCTGACCCCCCCCACCTCCCTCCCGGACGGGGCGGCTGGCCGGGCGGGGGGCTGACCCCCCCACCTCCCTCGCGGACGGGGCAGCTGGCCGGGCAGAGGGGCTCCTCACTTCCCAGTAGGGGCGGCCGGGCAGAGGCGCCCCTCACCTCCCAGACGGGGCGGCTGGCCGGGCGGAGGGCTGACCCCCCCACCTCCCTCCCGGACGGGGCGGCTGGCCGGGCAGAGGGGCTCCTCACTTCCCAGTAGGGGCGGCCGGGCAGAGGCGCCCCTCACCTCCCGGACCGGGCGGCTGGCCGGGCGGGGGGCTGACCCCCCCACCTCCCTCCCGGATGGCACGGCTGGCCGGGCGGGGGGCTGACCCCCCACCTCCCTCCCGGTTGGGGCGGCTGGCCGGGCGGGGGGCTGACCCCCCCTCACCTCCCTCCCGGACGGGGTGGCTGCCGGGCGGAGATGCTCCTCACTTCCCAGATGGGGTGGCTGCTGGGCGGAGAGGCTCCTCACTTCTCAGACGGGGCAGCTGCCGGGCGGGGGGGCTCCTCACTTCTCAGACGGGGTGGTTGCCAGGCAGAGGGTCTCCTCACTTCTCAGACGGGGCGGCCGGGCAGAGACGCTCCTCACCTCCCAGACGGGGTCTCGGCCGGGCAGAGGCGCTCCTCACATCCCAGATGGGGCGGTGGGGCAGAGGCGCTCCCCACATCTCAGACGATGGGCGGCCGGGCAGAGACGCTCCTCACTTCCTAGATGTGATGGCGGCTGGGAAGAGGCGCTCCTCACTTCCTAGATGGGATGGCGGCCGGGCGGAGACGCTCCTCACTTCCCAGACTGGGCGGCCGGGCAGAGGGGCTCCTCACATCCCAGACGATGGGCGGCCAGGCAGAGACACTCCTCACTTCCCAGACGGGGTGGCGGCCGGGCAGAGGCTGCAATCTCGGCACTTTGGGAGGCCAAGGCAGGCGGCTGGGAGGTGGAGGTTGTAGTGAGCCGAGATCACGCCACTGCACTCCAGCCTGGGCACCATTGAGCACTGAGTGAACGAGACTCCGTCTGCAATCCCGGCACCTCGGGAGGCCGAGGTTGGCGGATCACTCGCGGTTAGGGGCTGGAGACCGGCCCGGCCAACACAGCGAAACCCCGTCTCCACCAAAACCAGTCAGGCGTGGCGGCGCGTGCCTGCAATCGCAGGCACTCGGCAGGCTGAGGCAGGAGAATCAGGCAGGGAGGTTGCAGTGAGCCGAGATGGCAGCAGTACAGTCCAGCTTCGGCTCCGCATGAGAGGGAGACCGTGGGGAGAGGGAGACGGAGACGGAGACGGAGAGGGAGGGGGAGGGGGAGGGGGAGGGAGAGGGAGAGGGAGAGGGAGAGGGAGAGGGAGAGGGAGAGGGAGAGGGAGAGGGAGAGGGAGAGGGAGAGGGAGAGGGAGAGGGAGAGGGAGAGGGAGAGGGAGAGGGAGAGGGAGAGGGAGAGGGAGAGGCTAATTGGCAACTCTGCAATGTGCTTTTAGTGTGTTATATATATATAAATCGGTGATTGTTCCACCTCATCCACACTCCACCTCTTGGGTTTACAACAACAAAAATATATAATATATATAATATATAATATAATATATAATATATATAATATATAATATAATATATAATATATATAATATATAATATAATATATAATATATATAATATATAATATTATATATAATATATATAATATATAATATTATATATAATATATATAATATATAATATTATATATAATATATATAATATATAATATTATATATTCTTTCTAAAATGTGTGTGTGCAAAAAAATAGATAGATGTTTTTTTTTTTTAAAAAAAAACACATATATATATAAAAAAAATTATTTGCATAATATGTTCATAATGAAAAGAAAAGAAAATATATATATATATAGTTTTTTTTTTTTTTTTTTATGGAAAAGTGTTCTCTCTCTCTCAAAAAAATATTGTGGAATGTTTGTGTGGATGGATAAAAATTTATTTTATTTTTTTATATATAATAGAATAGAATAGAATAGAGTAGAATAGAATAGAATAGTGAGACACACACACACTTTTAAAATTTTAGAGAATTATTCACACTAGAAAAATTTTTTTTTACAATATATATATATATATATATATATTGTGTGTGTGTAGTCTATATCTATCAAAGTTTCTCTCTTCTTTCTTACCCTTAATATACAAAAGCCTGCGGGGGCGGAGGTGACACACAGATCCGGAGCGCGCACACAGATCCGGAGCGCGCACACAGATCCGGAGCGCGCACACAGATCCGGAGCGCGCACACAGATCCGGAGCGCGCACACAGATCCGGAGCGCGCACACAGATCCGGAGCGCGATATATATATATATAAGTATATATAAGTATATATATATAAGTGTATATATATATAAGTATATATAAGTATATATATATAAGTGGTGTGTTCTTGGAAACACACCCATCCCTGCCAGCAACCCATTTTTAAATTAGCCAGGATGCAATTATATATACATATATATGTGTATAAGTGTGTGTGTACTAATAAGTTTAATTCTAAGAGGTGTGTGTGTGTGTGTGTGTTATTAAGATAGATAGTTAGACTACTGGATTCTGAAGGACAGATTGAGGGTGGGTCTGCCTCTCCCAGCCCACTGACTCAAATGTTTATCTCCTTTGGCAACACCCTCACAAACACACCTAAGTGTGTACTTTAAAAAATTTTTCTCAATTTAGTATAGTATAGTATAGTATAGTATATATTAAAACATATAGTTGTATGTTTTTTTAAAAAAAAAAAAAAAAAATCAACAATTGGATGAT	.	PASS	VARIANT_OVERALL_TYPE=Complex;SVLEN=3615;SVTYPE=INS	GT	1|1
1	24805315	essv44670	AAGAGGGCTAAGGTATTGTGGAGAGGACACTGTCAGAAGCTGCCACCCCTAGGGCTGGGGGAAGACAGGTAACAGGTTGGAATCATTAAAATGCAGGTGCCTGGAGGAGGGGCCCTGTGGAGCTGAAACTCAAGCACTGAGGAGGCAGCCTCACTAGCTGATGCTGTGTCTCAGCTTAGAGGAGAGGCCCTATAAAAAGGAGACCCAGGCCAGGTGCAGTGGCTCACGCCTGTAATCCCAGCACTTTGGGAGGCCGAGGTGGGCAGATCACCTGAAGTCAGGAGTTCGAGACCAGCCTGGCCAAGATGGTGAAACCCCATCTCTACTAAAAATACAAAAATCAGCTGGGCGTGGTGGTGTATGCCTGTAATCCCAGCTACCTAGGAGGCTGAGGCAGGAGAATTGCTTGAACCCGGGAGGTAGAGGTTGCAGTGAGCCGAGACTGCACCACTGCACTCCAGCCTAGGTGACAAAGCAAGACTCCGTCTCAGGGAAAAAAATAAAAAAAAGGAGACCCAGACCCATGAGGCTCTGGATGAGCCCTGGAGACCACAGATTGAAAAAGAGACACTCCCTGACCTTAAGTGGGAGAGAAAACAATTATTTAACCATGCCAAGAATATCTGTTAGTGGTTCCTGTTCAACATGGCAACCTAGGCACACACATTCACCTCCTCTCTGCCCCAGAGTGGCTCTGAGCTCAGACAGTAAGTGAGAAGAACAAGTGTGCTATGGGCAGCAATCTGGATTAAAGGGAAGACTATTTATAGGTCCTGTGGACACAGAACAACATCAGCCCCAGAGGGAACCCTAAGAATTACTCTAAACAGCGGAAGATGGCCAGACGCGGTGACTCACACCTGTAATCCCAGCACTTTGGGAGGCCAAGGCGGGTGGTTCACCTGAGGTCGGGAGTTTGAGATCAGCCTCGCCAACATGGTGAAACCCCATCTCTACTAAAAATACAAAAATTAGCCAGGCATGGGAGCACATACCTGTAATCCCAGCTACTCGGGAGGCTGAGGCAGGAGAATGGCTTGAACCTGGGAGGCGGAGGTTGCAGTGAGCCAAGATCACGCCATTGCACTCCAGCCCGGGTGACAGACTGAGACTCCGTCTGAAAAAAAAAAAAAAGAGTGGTAGATTTGGCTGTGGACGGCCCATGGTAGGGATATTGGAGCAGCAGGCAAGGAAACGAATGGACCTCCAGCTCTGTTCTGTCGGGAGACAGACCTATGGAGAGCTGGAGCCGAGTCCCATGTCCTTCAGCAGATGTCTTGTCCCAAGGCAGCCAGCAGCTCCATGCTCATGCACCTGAGGAGGAAGCCGATGACCAGGCCTGCTCACTTCCTCCAAGATGAAAATCCCCCCTCACATTCAGGGGATGATGGTACGCCTTCGGGTAAACAAATGCACACAACTGCAAAGGAAATCTCTAGTAAGTACTGTAGTTCTTTATTTATAAATGGGATTGTCCACCAAGAATCGCAAGACATTTGAGGAAATTCAACAGCTTGAAAGAGAGAGACTAAAATGACTGAGGCCGGGCACAGTGGTTCACACCTACAATCCCAGCACTTTAAGAGGCCGAGGCGGGAGGATTGCTTGAGACCGGGAGTTTGAGACCAGCCTGGGCAACCTGGTAAAACAATGCACACAATGCATGGTGCATGAGAGGCCCTGTCTCTACAAACGGTGAGACCCTGTCTCTACAAAAATACAAAAAATTAGATGGGCATGGTGGTGCACACTTGGAGTCCCAGCTACTTGGGGAGCCGAGGTGGGAGGATCACCTGAGCCCATTGATATGGAGGCTGCAGTAAGCCATGATTGCACCACTGCACTCTAGCCTGAGCGACAGAGCAAGACCCTGTCTCAAAAAATTTAAAAAATAAAATAATTGAGTTAATATAAGAATGGCAGGATAATGCAGACAGGGCAGTGGTTCATTAAATTACTTTCTCTATTTTATGTCTACATGAAGTGGTTTT	A	.	PASS	VARIANT_OVERALL_TYPE=Deletion;SVTYPE=DEL;SVLEN=-1990	GT	1|1
1	24941242	essv2513896	GN	GTAAAAAAAACAGTTTTTTATTATAAATATATAAATAATATACTATACAATGTGTGTGTATATACATATATATACATATATATGTAATATATACAAATTCATGTATATATATATATATATATATATATACACAACACACTTTACATAATATATATTGAAGTAAAAAAACAAATTCCCAGTCACCTGCTCTGACCTGAGTCATCACATTTTTTTTTATGTGTGTGGTTAGCCAACACTGCACCACTCCACTCCAGCCTGGGCGACAGAACGAGACTCTCTCAAAAAAAAAAAAAAAAAAAAAAAAAAAAAGTTTCATTATGTTGTCACAAATTTTTTTTTACTTATTGATTTA	.	PASS	VARIANT_OVERALL_TYPE=Complex;SVLEN=350;SVTYPE=INS	GT	0|1
1	25158544	nssv626323	CTTTCCTGGAATTCTTACTGACCTAGCTGTTTCTCACATTGTATTCTCCTGTTAATTTATAAACTTTACATTTCAGCTAACTATATGCATTATTGCTGGCCTGAATATAATTAATAAAAATTTATGTTTATTATTTTATGTTTTTGATTTTTTATTTTTTTTATTTTTTATTTTTTTTTTCTTTTGAGCAGTAACGTTTTATTTTTTATTTTTTTATTTTTTATTTTTTTTATTTTTTATTTTTATTGATCATTCTTGGGTGTTTCTCGCAGAGGGGGATTTGGCAGGGTCATAGGACAATAGTGGAGGGAAGGTCAGCAGATAAACAAGTGAACAAAGGTCTCTGGTTTTCCTAGGCAGAGGACCCTGCTGCCTTCCGCAGTGTTTGTGTCCCTGGGTACTTAAGATTAGGGAGTGGTGATGACTCTTAACGAGCATGCTGCCTTCAAGCATCTGTTTAACAAAGCACATCTTGCACCGCCCTTAATCCATTTAACCCTGAGTGGACACAGCACATGTCTCAGAGAGCACAGGGTTGGGGATAAGGTCACAGATCAACAGGATCCCAAGGCAGAAGAATTTTTCTTAGTACAGAACAAAATGAAAAGTCTCCCATGTCTACTTCTATCCACACAGACCCAGCAACCATCCGATTTCTCAATTTTTTCCCCACCCTTCCCGCCTTTCTATTCCACAAAACCGCCATTGTCATCATGGCCCATCCCCAATGAGCCGCTGGGCACACCTCCCAGACGGGGTCGTGGCCGGGCAGAGGGGCTCCTCACTTCCCAGTAGGGGCGGCCCGGCAGAAGTGCCCCTCACCTCCCAGATGGGGCGGCTGGCCGGGCGGGGGGCTGACCCCCCCACCGCCCTCCCGGACGGGGCGGCTGGCCAGGCAGAGGGGCTCCTCACTTCCCAGTAGGGGCGGCCGGGCAGAGGCGCCCCTCACCTCCTGGATAGGGCGGCTGGCCGGGCGGGGGGCTGTTCCCCCCACCTCCCTCCCGGACGGGGCGGCTGGCCGGGCAGAGGGGTCCTCACTTCCCAGTAGGGGCGGCCGGGCAGAGGCGCCCCTCACCTCCCGGACGGGGCGGCTGGCCAGGCAGGGGGCTGATCCCCCCACCTCCCTCCCGGACGGGGCGGCTGGCCGGGCGGGGGGCTGACCCCCCCCACCTCCCTCCCGGACGGGGCGGCTGGCTGGGCAGAGGGGTCCTCACTTCCCAGTAGGGGCGGCCGGGCAGAGGCGCCCCTCACCTCCCGGACGGGGCGGCTGGCCAGGCAGGGGGCTGATCCCCCCACCTCCCTCCCGGACGGGGCGGCTGGCCGGGCAGGGGGCTGACCCCCCCACCTCCCTCCCGGACGGGGCGGCTGGCCGGGCAGGGGGCTGACCCCCCCTCCCCCCTCCCGGACGGGGCGGCTGGCCGGGCGGGGGGCTGACCCCCCCACCTCCCTCCCGGATGGGGCGGCTGGCCAGGCGGGGGGCTGACCCCCCCACCTCCCTCCTGGGCGGGGCGGCTGGCCGGGCAGAGGGGCTCCTCACTTCCCAGTAGGGGCGGCCGGGCAGAGGCGCCCCTCACCTCCCGGACGGGGCGGCTGGCCAGGCGGGGGGCTGACCCCCCACCTCCCTCCCGGACTGGGCGGCTGGCCGGGCGGGGGGTTGACCCCCCCACCTCCCTCCTGGACGGGGCGACTGGCCGGGCAGAGGGGCTCCTCACTTCCCAGTAGGGGCGGCCGGGCAGAGGAGCCCCTCACCTCCCGGCCGGGGCGGCTGGCCGACCCCCCCCCCCCCCCCCCGCCTCCCTCCCGGACGGGGCGGCTGGCCGGGCAGAGGGGCTCCTCACTTCCCAGTAGGGGCGGCCGGGCAGAGGAGCCCCTCACCTCCCGGACGGGGCGGCTGGCCGGGCAGGGGGCTGACCCCCCCCACCTCCCTCCCGGACGGGGTGGCTGCCGGGCGGAGACGCTCCTCACTTCCCAGACGGGGTGGTTGCCAGACGGAGGGGCTCCTCACTTCTCAGACGGGGCGGTTGCCAGGCAGAGGGTTTCCTCACTTCTCAGACGGAGCGGCCGGGCAGAGACACTCCTCACCTCCCAGACAGGGTTGCGGCCCAGCAGAGGCGCTCCTCACATCCCAGACAGGGCGGTGGGGCAGAGGTGCTCCCCACATCTCAGACGATGGGCGGCCGGGCAGAGACGCTCCTCACTTCCTAGATGGGATGGCGGCGGGGAAGAGGCGCTTCTCGCTTCCTAGATGGGATGGCGGCCGGGCAGAGACGCTCCTCACTTTCCACACTGGGCAGCCAGGCAGAGGGGCTCCTCACATCCCAGACGATGGGTGGCCAAGCAGAGACGCTCCTCACTTCCCAGACGGGGTGGCGGCCGGGCAGAGGCTGCAATCTCGGCTCTTTGGGAGGCCAAGGCAGGCGGCTGGGAGGTGGTTGTAGCGAGCCGAGATCACGCCACTGCACTCCAGCCTGGGCACCATTGAGCACTGAGTGAACGAGACTCCATCTGCAATCCCGGCACCTCGGGAGGCCGAGGCTGGCGGATCACTCGCGGTTAGGAGCTGGAGACCAGCCCGGCCAACACAGCGAAACCCCATCTCCACCAAAAAAAAACGAAAACCAGTCAGGCGTGGCGGCGCGCGCCTGCAATCGCAGGCACTCGGCAGGCTGAGGCAGGAGAATCAGGCAGGGAGGTTGCAGTGAGCCGAGATGGCAGCAGTACCGTCCAGCTTTGGCTCGGCATGAGAGGGAGAGGGAGACGGGAGAGGGAGAGGGAGACGGGAGAGGGAGAGGGAGACGGGAGAGGGAGAGGGAGACGGGAGAGGGAGACGGGAGAGGGAGAGGGAGACGGGAGAGGGAGACGGGAGAGGGAGAGGGAGAGGGAGACGGGAGAGGGAGAGGGAGACGGGAGAGGGAGACGGGAGAGGGAGAGGGAGACGGGAGAGGGCGAGCAGTAACGTTTTATATTGATTTTTTATTTTTAAGTGGCTTGTTTCTCTTGTCACTTCTGTAGTTGAGCTCTGCTAATGTCTCAACTTTATTTTACTGGGTTCCAGTGCCCTCTGCTGGTTATGTTTCATCTAAGAAATAAGCTAACTTGATCATTGGCTATGGCTAGCATGATCCTTTAATAATAAAATGGGTAGATCTTTGACCTTGCCACTTATCACTTAGGTAGGTAACACATTCTAATTTGTT	C	.	PASS	VARIANT_OVERALL_TYPE=Deletion;SVTYPE=DEL;SVLEN=-3196	GT	1|1
1	25201987	essv54294	CGGACAGTCCTTTCTGGGTGTGGATAAAGACCAGGCTTGTGCCCTCTGGGGACCGTTCAAAGCAGTCTTCAGGGTCGGACCTCAGACTCATCCCTGTGATGATTGTTTCAGGTCCTAGCGAGTTACTTTCCCAACCTGTGAGCTTCTGCAACTGTGTTTTTTTGTTTTTTGTTATTGTTGTTTGTTTGTTTTAATATTTTTTTCTTTTCTTTTTTTTTTGAGACAGAGTCTTGCTCTGTTGCCCAGGCTGGAGTGCAGTGGTGCGATCTCGGCTCACTGCAACCTCCACCTCCTGGGTTCAAGCGATTCTTCTGCCTCAGCCTCGCGAGTAGCTGGGATTACAGACGTGTGCCACCACACCAGCTAATCTTTGTATTTTTAGTAGAGACAGGGTTTCGCCATGTTGCCCAGACTAGTCTCAAACTCCTGACCTCAAGTGATCCACCCACCTCGACCTCCCAAAGTGTTGGGACTACAGGGGTGAGCCACTGTGCCTGGCCATGCAACTGTGTTTTAATCACCTTTGTGTTCCCAAGGCCCTGACATGGAACAAGCACCCAGTAAGTATTTGAATGAATGAGCAAATGAAAGGCCAGGAAGGGAGAGCCTTTATTTTGAAGCCTGCCCGCCGGGCTGCCCTTGGGAAAGCCACTTTCTGCAAAAGTCACAGGAGCAAATGAGACAAAGATGCAAAATTGCTCTGCCTGAGCTGTGAGGGCTTAACTGTGAATGTCTTTAGGTGACCTTCTTGGAGACCTCAAGACCACCCCTCTGTGACTTGGTTCAGGCTGCCCTGCTGTGATGCCTGCTGGGGCCAAGGCCTGGATCCCTGGGTGGGGTGGGGTGGGGTGGGGCGGGGCGGGGAGGGGCGGGGCGGGGCGGGGCAGGAGTGGCAGCAGGAAGGATCCGGCTGAGACTTGCCCTGGGGGGCCAGGGAAGGAGGGTGGCAGGAGGCAGAATCCACAAATGAAGTAGATCTGGAGCCAGGCAGATCAGCCCTTAGATATAATCTCAGAAGGGGTTGGGAGAATGGAAGGATTTTGTTGAGGATGGAGTGAGAGGGTTGGAGGGTTGGGTATGTTCCTGAGCATATTTCCCTGTCTATGGGGCCATTCAGAGAGAAGCCCACGTGCTCCAGGCCAGTGGTGGAGCCTTCAACGTGGAGCTGGAAGACCTGGGCTCGAGTCCCACCTCTGCCATGTCCCATCCTCCCTCATGACTCCCAGTAGTTACCGCCTTCTCTGGGCCTCAGTTTCCCCAACTGGAAATTAAAGAAAATTACCCTGTTCCTGCATCAGATGGTTGGTTGTGGATATCACTGAAATCTCCTCACGTGGTATTGAGCCGCTGCTCTTGGCCAGACACAGAGCAATTTACATGAAATGATTTTCGAAGTCTGGTCCGGGGACCAGCAGTGTCAGCATCACTTGGGAACTTTG	C	.	PASS	VARIANT_OVERALL_TYPE=Deletion;SVTYPE=DEL;SVLEN=-1438	GT	1|0
1	25688262	nssv13743	TN	<DUP:TANDEM>	.	PASS	VARIANT_OVERALL_TYPE=TandemDup;SVTYPE=DUP;SVLEN=7463;END=25695725	GT:CN	1|0:2|1
1	26134589	essv6829023	TCCTGGGAGGAGACTTGGAGAGGAGACTGGGGAGGGAGAGTAGGGCTGCTGGAGGGCCAGGGAAGCCAGGCAGGGTGGTGGCACCCAAGGCTGGCCCATGGGCTTATGCATAGGATGGAGGTGGGACTATGTGAGGCACAGAGCCCCACCATCCCCATTCCAACCTTGCCCTCGAGCGAGCTGCTCTGGCCTGGGCTGCGCCTGGGTGGGCTGTGCCTGGGTGGGCTGTGCCTGGGTGGGCTGTGCCTGGGTGGGCTGTGCCTGGGTGGGCTGCAGAGGCACTGCAGCAGGGAGAGGAGCCTCTCTCTGGCGGGATATTGCTAAGCTTGTGGCCATCATAAGGGCAGGAACCTCCCTGGGGTCCATCTGCTCCCTTGGTGTGGGCTGGCTCGGGGCTTGAGGGAGACCTCCACCCACATGGTACAGGAGACCCCGGAGTCAGGTTCTCA	T	.	PASS	VARIANT_OVERALL_TYPE=Deletion;SVTYPE=DEL;SVLEN=-448	GT	1|0
1	26134645	essv6699603	GCAGGGAAGCCAGGCAGGGTGGTGGCACCCAAGGCTGGCCCATGGGCTTATGCATAGGATGGAGGTGGGACTATGTGAGGCACAGAGCCCCACCATCCCCATTCCAACCTTGCCCTCGAGCGAGCTGCTCTGGCCTGGGCTGCGCCTGGGTGGGCTGTGCCTGGGTGGGCTGTGCCTGGGTGGGCTGTGCCTGGGTGGGCTGTGCCTGGGTGGGCTGCAGAGGCACTGCAGCAGGGAGAGGAGCCTCTCTCTGGCGGGATATTGCTAAGCTTGTGGCCATCATAAGGGCAGGAACCTCCCTGGGGTCCATCTGCTCCCTTGGTGTGGGCTGGCT	G	.	PASS	VARIANT_OVERALL_TYPE=Deletion;SVTYPE=DEL;SVLEN=-333	GT	0|1
1	26459568	essv34144	GN	<DUP:TANDEM>	.	PASS	VARIANT_OVERALL_TYPE=TandemDup;SVTYPE=DUP;SVLEN=4438;END=26464006	GT:CN	1|1:2|2
1	26489840	essv6885991	TTTTTTTTTTTTTGAGACGGAGTCTCGCTCTGTCGCCCAGGCTGGAGTGCAGTGGCGGGATCTCGGCTCACTGCAAGCTCCGCCTCCCGGGTTCACGCCATTCTCCTGCCTCAGCCTCCCAAGTAGCTGGGACTACAGGCGCCCGCCACTACGCCCGGCTAATTTTTTGTATTTTTAGTAGAGACGGGGTTTCACCGTTTTAGCCGGGATGGTCTCGATCTCCTGACCTCGTGATCCGCCCGCCTCGGCCTCCCAAAGTGCTGGGATTACAGGCGTGAGCCACCG	T	.	PASS	VARIANT_OVERALL_TYPE=Deletion;SVTYPE=DEL;SVLEN=-284	GT	1|1
1	26966257	nssv626886	GN	<INV>	.	PASS	VARIANT_OVERALL_TYPE=Inversion;SVTYPE=INV;SVLEN=6417;END=26972674	GT	1|1
1	27464892	essv58193	CTGACACTGCTTTGTCCACATCCAATGCTCCATGCTGGCATGGGAGCCCCCTGACATCAGGAGCCTCTTCTGTCTTGTTCCTGGCTGTGTCCTCAGATCCAGAATAGTGTCTGACATGGGGGTAGAGGCAGCTGGTGGGGCGTGTGCTGCCCGTTAGACTGGACAGTCAGGGAGGCCTCTCTGAAGAGATGACGTTTGATCTAGGGCCTGAAGGAGAGCACCGGCGCGAGGCAGTCTATGGGCAGTGCTCCAGGCTGGGGATCGAGCAAATGCCACAGCTGTATGGAGGAACAGGCCTGGCAAGGCAGATGTGCGTTAGGGACACAGGAAGGCCGGTGCGACTGGAACAGGGAAAGGGTAGTGGGGCATGAAGTGGAGAAAGGGGTGGGCCACACTTTCCTTGCATTTTCTCCCAAGTTCATCAGGAAGCATTTGAAAGGTTTTCAGCAGGGGAAACACCATGCTCTGGTTTACAGGTCTCAAAGCTCCCTGCGGCTGCTCTGGGGAGAGCTGCCTGCAGGCAGACAGCAGTGGAGCCGCAAGACCATTCAGGAGGCCCGGGAATCACCCGGGTTGGAGAAGATGGAGTGAAGAGGCAAGCCTTTGACAGGTGTGGTTGTGTTTGCCACCAGTCTGAGGAGCCCTGGCCAAGTCTACACCCCTCTGGAGTTCCAGATGCTTCATCCAGCCCCGCCCACCTACTGTCTTATTTCTCACTGACTCCTCACCCAGACTTTTCCTGCAGCTGGCTGGGCTCCCCAACAGGTGCCTGCCCATACCTAGTACTCAGAGCCTGCAAAGAGCCTTAACCGGTGTCACGGCCATTGCCTGATTGGTCACCTTCCCTCCCTCTTAGAAGGGTCTGGTGAAGGTGTCTGCACAAAGATCTCTGCTCCATGTTCATTCCAGCCACATTTCTCCCCTTCCTAAAGGTCTCCTGTTCTTTGAGGCAACAGCACAGCAATCCTCGAGCACTTAATTATTCCCTGTTTCACTTTCCTAAAGTAGCTGTAAGCTAAATAAAGCTAGATACCATGACTCGCACCCTTCGGGGCCGTCACATAGTGCAGAAGGCAATGATGCACTATGCGAAGCCCTGAGCACAAAGCCAGGCACTGGCAGGGTCTCAGTAAGTGGTAGGTAGCTCTGTCCTCACTGCCTATACCAGGGCGACAGCCATCACAGGTGCTCAGTGCCCCACAGGTGCAGTTAGCTTCTCTGCCCAG	C	.	PASS	VARIANT_OVERALL_TYPE=Deletion;SVTYPE=DEL;SVLEN=-1225	GT	1|0
1	28204690	nssv625353	TN	TGACTGGGCAGGGTGGGTGGAGAAAGGAGAAATGTTGATCAGAGGGTACAAAGTTTCATGTAGGCAGGAGGAATAAGTTCTGGTGAACTACTGCAGAACAAGGTGACTACAGTTAATGGTAATGTATTGTGTATTTCAAAATTACTTGAAAATGGATCTTAAATGTTCTCATCACAAAGCAATGATAAGTGTATGAGGTGATGGGCATAATAATTAGTCGGAGATGTTCAATTCGCACTGTATACATGTACTGAAGCATTGCATTTTACCCCATACATGT	.	PASS	VARIANT_OVERALL_TYPE=Complex;SVLEN=278;SVTYPE=INS	GT	1|0
1	28247837	essv6725859	CCAGCACTTTGGGAGGCCGAGGCGGGTGGATCATGAGGTCAGGAGATCGAGACCATCCTGGCTAACAAGGTGAAACCCCGTCTCTACTAAAAATACAAAAAATTAGCCGGGCGCGGTGGCGGGCGCCTGTAGTCCCAGCTACTCGGGAGGCTGAGGCAGGAGAATGGCGTGAACCCGGGAAGCGGAGCTTGCAGTGAGCCGAGATTGCGCCACTGCAGTCCGCAGTCCGGCCTGGGCGACAGAGCGAGACTCCGTCTCAAAAAAAAAAAAAGAAA	C	.	PASS	VARIANT_OVERALL_TYPE=Deletion;SVTYPE=DEL;SVLEN=-274	GT	1|1
1	29862371	essv2494177	AN	AGGATCAACTGGTGTTTTTTTTTTTTTTTGAGATGGAGTTTAGCTGTTTTTACCCAGGCTGGAGAGTGCAATGGCACGATCTTGGCAGCTCACTGCAACCTCCGGCCCCTAGGTTCAAGCGATTCTCCTGCTTCAGCCTCCCAAGTAGCTGGGATTACAGGTGCCCGCCACCATGCCCAGTGAATTTTTGTATTTTTAGTAGAGACGGTATTTCACCATGTTGGCCAGGCTGGTCTCGAACTCCTGACCTCAGGTGATCCACCTGCCTTGGCCTCCCAAAGTGCTAGGATTACAGGCGTGAGCCA	.	PASS	VARIANT_OVERALL_TYPE=Complex;SVLEN=303;SVTYPE=INS	GT	1|0
1	30151085	essv6910064	TTTTTTTGAGATGGAGTCTTGCTCTTGTCACCCAGGCTGGAGTGCAATGGCACAATCTCGGCTCACTGCAACCTCCACCTCCTGGGTTCGAGCGATTCTCCTGCCTCAGCCTCCTGAGTAGCTGGGATTGCAGGCGCCTGCCACCACGCCTGGCTAATTTTTGAATTTTTAGTAGAGATGGGGTTTTGTC	T	.	PASS	VARIANT_OVERALL_TYPE=Deletion;SVTYPE=DEL;SVLEN=-189	GT	1|1
1	30435741	essv5415213	CCTGTCCTCCAGCCACTCCCAGGAAGGGAGCCCTGTCCACCAGCCGCTCCCAGGAAGGGAGCCCTGTCCTCTTGCCACTCCCTGGAAGGGATCCCTGTCCTCCAGCCACTCCCAGGAAGGGAGCCCTGTCCTCTTGCCACTCCCTGGAAGGGATCCCTGTCCACCACCCACTCCCTGGAAGGGATCCCTGTCCACCACCCACTCCCAGGAAGGGATCCCTGTCCTCCAGCCACTCCCAGGGAAGGAGCCCTGTCCTCCAGCCTCTCCCAGGGAGGGAGCCATGTCCTCCGGCCACTCCCAGGGAGGGAGCCCTGACCTCCTGCCACTCCCAGGGAGGGAGCCCTCTCCTCCAGCCACTCCCAGGGAGGGAGCCCTGTCCTCCAGCCACTCCCAGGGAGGGAGCCCTGTCCTCCAGCCACTCCCAGGGAGGGAGCCCTGTCCTCCAGCCACTCCCAGGGAGGGAGCCCTGTCCTCCACCCACTCCCAGGAAGGGATCC	C	.	PASS	VARIANT_OVERALL_TYPE=Deletion;SVTYPE=DEL;SVLEN=-496	GT	1|0
1	30657041	essv6843904	TCCCAATTGGGAGAGTTCAGTGGGGGTGGACCTTTGGATGCCGGCTGTGGTAGCAGCCCCTCCCCCTCCCTCTTTCCCACAGTCTTTTTCTCCCACCCCTACTCCTCCTATGTCCATCATTTTCTCTTGGTCCTCTCACTGCTATTCCTGGCCCCTTTCTCTCCTTCCTCATTTTCACCTTCTCTATCTCCTTCTCTCCTCTCTTCTTCCCTCTTCCTCCTCTCCCTGTCCTTCCCCCTTCTTCCCCTTCTTCACTCCTTCCTCATTTTCACCTTCTCTATCTCCTTCTCTCCTCTCTTCTTCCCTCTTCCTCCTCTCCCTGTCCTTCCACCTTCTTCCCCTTCTTCACTCCTTCTTTTCCATCACTTCTTCTCCTCCTCCTCCCACCCTCTTTTCTCTTCTCTAGTTCTCCTCCTGTCTTTTCCTTCTTCCCTTTCTCCCACCTCCATCTTCTTTCCTTTAGTCCATCTTTCCTCTCTTTCCTCTTTCTGTTTCCTCCAGGGAGTCCCTCTGGCCACTCTGGAGAGATGACCCTTATCTCCAGCCTGCAGACCTCTCAAGTTGCACTGAGGCTCTTTGCTAAAAACTTCTGCCACTGGGCTTGCTGCCAGAAAAAAATGACACT	T	.	PASS	VARIANT_OVERALL_TYPE=Deletion;SVTYPE=DEL;SVLEN=-624	GT	1|0
1	30878512	nssv586152	AN	<DUP:TANDEM>	.	PASS	VARIANT_OVERALL_TYPE=TandemDup;SVTYPE=DUP;SVLEN=302;END=30878814	GT:CN	1|1:2|2
1	31033840	essv30992	GN	<INV>	.	PASS	VARIANT_OVERALL_TYPE=Inversion;SVTYPE=INV;SVLEN=211;END=31034051	GT	1|1
1	31205134	nssv625357	GN	GCTAAACTTCCCTTCTCGCTTCATTTCATTCATTTCATCTTCCATTGCTGATACCCTTTCTTCCAGTTGATCGCATCGGCTCCTGAGGCTTCTGCATTCTTCACGTAGTTCTCGAGCCTTGGTTTTCAGCTCCATCAGCTCCTTTAAGCACTTCTCTGTATTGGTTATTCTAGTTATACATTCTTCTAAATTTTTTTCAAAGTTTTCAACTTCTTTGCCTTTGGTTTGAATGTCCTCCCGT	.	PASS	VARIANT_OVERALL_TYPE=Complex;SVLEN=239;SVTYPE=INS	GT	0|1
1	31244421	essv6921742	GAAAATAGCTTTCCCTACTGTACTTGCGATGTCCTTATATGTTTGAGATTGTTAAAAAATCAGAAAGGAGATGGGGACTTCAGAAATGTCAGGTCAGAGCCAAGATGGTCAGGCAGGAGGCAGGAAGAAGGAGCCTGCCTTGAAACATATCCCTCACTTTTTTTTTTCCTTTGGAGACAAGGTCTCGCTCTGTCACCCAGGCTGGAGTGCAGTGGTGCAATCACAGCTAACTGCAACCTTTTCCCTCACTTTTTTTTTTCCCCTTTGGAGACAGGGTCTCACTCTGTCACCCAGACTGGAGTGCAGTGGTGCGATCACAGCTCACTGCA	G	.	PASS	VARIANT_OVERALL_TYPE=Deletion;SVTYPE=DEL;SVLEN=-328	GT	1|1
1	31367299	essv6789173	TGGGGGGTGGATGAGTGTGTGGGGGGGTGTGGATGAATGTGGGGGGTGAGTATGAGTGGGTGAGAGTGTGAGTGGGTGAGAGTGTGCGTGGATGAGTGTGTGTGGGTGAGAGTGTGTGGGTGTATGTGTGGGCTACGTGTGTGTGGGTGTGTGTGGATGAGTGTGAGTGTGGGTGAGAGTGTGTGGGTGTGTGTGGGGTGTGTGTGGGTGAGTGTGTGTGGATGACTGTGAGTGTGTGGGTGAGAGTGTGTGGGTGTGTGTGGGGAGTGTGTGTGTGTATGTGTGAATGTGTGGGCGTACACAGGCATGCACATGCACACATCCAAGCACATTCAGGGGTATTTCTGGGCGTGTGTGTCTGTCTAGGTGCATCCATGTGTGTATGCCTAGGGCTGTCTCGAGTGGCTTAGATGCCTGTGTGGGTCTGAGTGTGTCCA	T	.	PASS	VARIANT_OVERALL_TYPE=Deletion;SVTYPE=DEL;SVLEN=-436	GT	0|1
1	31470645	essv6843910	AGTTCAAGTGATTCTCCTGCCTCAGCCTCCCCAGTAGCAAAGATTACCGGCATGCACCACCACGCCCGGCATGGCCTGAAATCTTGACTGCTAAGTTACACTTTCAGCCACTAATTTACATTCTCAGTTATACTGCCACGGGCC	A	.	PASS	VARIANT_OVERALL_TYPE=Deletion;SVTYPE=DEL;SVLEN=-143	GT	1|1
1	31984709	nssv6542	AN	ACCTCCCCTTCCTCTTCTTCCTCCCTCCCCTTCCTCTCCTTCCTCCTTTTCCTCCCCTTCCTTCCTTCTTCCCTCCCTCCCTCCCTTTCCTTCCTTCCTTTGAAACAAGGCACACAAATTCGTTGGGGCAAAAATAAAAAAAGTTGTTAGAAATTTCTAAGTCAATAATAATACATTGTTTTATATATATAAAAAACTATCTATTTATATCTATCTATCTATCTATCTATCTTTTGAAAAACAAACAAATTTTTTATTTTAATTAATTTAGTCCTATTACTTTTTTTTTTTTTTTTTTTTTTTTTTTTTTTTTTTTTTGAGACGGAGTCTCGCTCTGTCGCCCAGGCCGGACTGCGGACTGCAGTGGCGCAATCTCGGCTCACTGCAAGCTCCGCTTCCCGGGTTCACGCCATTCTCCTGCCTCAGCCTCCCGAGTAGCTGGGACTACAGGCGCCCGCCACCGCGCCCGGCTAATTTTTTGTATTTTTAGTAGAGACGGGGTTTCACCTTGTTAGCCAGGATGGTCTCGATCTCCTGACCTCATGATCCACCCGCCTCGGCCTCCCAAAGTGCTGGGATTACAGGCGTGAGCCACTAACTTTTATTTATTCATAAGGTATTATTATCTTCGTTTTGAGAAGTTAAACAAAAAAAAATAGGGGAAAAGAGCCACCCCTCTTTGCTCCTGCTCTCACCATGTGACATTTTTTGTTATTATTAGAAAGAAAGAAAGAAAGAAAGTATATTTTTTTTTTTTTTTTTTTTTTTTATATATATATATATATATATATATATATAATTTTTTTAAAAGAAAGAAAGAAAGAAAGAAAGAAAGAAAGAAAGAAAACAAAAGAACCTAACGTTTTTTTTTTTTTTCTAAAAACTTTGAAAGAAAGAAAGAAAGAAACACACATGTTTAATCCAATTGAGTACTAGCTAAAATAGGTCCTGGGCAGAAGCGGAGGAGGTTAAAGATGAGTTTCAGAGGAGATAGCACTTAAGAAGATGCTACATTTTGGACTGAACCAAATTAAATAGGCATGTTTGGCTCACGAGTCACATAAAATAAATTCTATACTATTCAAATGAATAGAACTATATAGTATGCTATTGTGTTTATGAGTCTGAGCCGAGATAGGAGGCAGGACCGGACTCCACAGGCATGGCTTGGGTACCAGCCTAAATTAAAAAAGAAAAAAACAGTAATAGTGGCGGGTGCCTGCAAGGTAAGCAAAGGAACATTTCAGAGACCATAGAGGCCTATAGTGAAAAACTGAATATCCTGTGATAAAAACTAGAAAGAAGCAACCTGTGAAACTGCTTTGTAAAGTGTGCATTCAGTTCAAAAAGTTAAACCTATCCTTTGATTCAGAAGTTTAAAAGCATCTTTTTGTAGAATCTGCAGAGATATTTTGGAGCCCACTGAGGCCTATAGAGAAAAACTGAATATCTTGTGATAAAAACTAGAAACTATGAGCAAAACTGCTTTGTGATGTGTAGATTCAGCTCACAGATTTAACCTTTCATTTGATTTATCAGCTTGGGAACAATCTTTTTGTAGAATCTGCAAAGTAACATTTTGGAGCAAACTGAGGCCTATAGTGAAAAACCAAGTATCCCATGATAAAAACTACAAAGAAGCTATCTGTGAAACTGCTTTGTGATGTGCGCATTAAGCTCACAGAGTTAAAACTTTTTTTCTGATTCAGCAGGTTGGAAACCATCTTCTTGTTGAATCTGCAAAGGGACACTTCAGAGACCACTTAAATCTTCAGTGAGAAACTGAAAATCTTGTGATAAACACTCGAAAGAAGCTATCTATGAAACTGCTTCATGGTGTGTGGATTCAGCTTACAGAGTTAAACCTTGCTATTGATTCCACAGGTTGGAAACACTCTGTTGTAAAATACGTGAAGGAACATTTCAAAGACCATTGAGGCCTATAGTGAAAAACCAAATAACTGCAATAAAAACTAAAAAAAAAAGCTACCTGTGAAACTGCTTTGGATGTGTGCATTCAGCTCACAGAGTTAAACTATTCTTTTGATTCAACAGGTTGGAAACACTTTTTTTGTAGAATAAAAAAAAAATGATGATGATGATGAAATTTACTTGGTGTGTTACTACACACACACACAACGTTTTTTTATTATCTAAAATAAAAAAAAAAATACTCAAATATTTTTTTTTTTTTTAAAAGAGAAAACTCCTCTTTAAATTTTTTTAGAACATTATTTTAGAGAGTTCTTACACACACACAGAAAGAAAGAAAGAAAGAAATTTATATATTTTATATATATATATATTATATATATATTATATATAATAAACACATCAAAGAGAGAGAGAGAGAGAGAGAGTTATAAGACGTATTTATTTATTGTATCAGTTATTAAATGAGATGTGAATGTGTGTGTGTGTATGGGATAGATAGATGTAAATACTCTCTCTCTCTCTCTCTGGTTAACATGAATTGCACAAATACTCCAATTAGATTGGTATGTGAGAAAAGACAGAGTGTCTTTCCATTGTCCAGGACAGGTCAGTACAGATGTGACTTTTTTTTTTTTTTCTTAACCTTGGAGTTTCTTCATTACAAAAGACCCTCATCAGGTATGGGCTGACCCAAGCCTGTCTAGGAAGACAACCTGCATTGTCTCCTCACTTTGTGTCTGTCTTTGCCAAGCTACAAAGTCAAGATAAAGGTGGAGTATTGTTATAGAATAGCCTTTGTGTGGGACTCTCCATTGACTGAGGGAGTTAGTTAAAAGGTAATAGGCAGGTGTTGTGATATTGTGACTAAATGGATAGAAAGCAGTAAAAGACCAGTGAGACATGGAGCCCAGAACTTCTGTTTCAAGGTGACCCACATGCATTTAATTCACGTGTGGATATTCTACCTGGCCTGTGTGTGTGTGAGGTCAAAGAAAGCTGTGAATTGGAAAAGCTTCTGGGTCCTCTAATAAGATGAAGATAATGGAGATGATGTCCTTCCTGTCCTAGATTTATATTTGGCTAAAGCCAAGAGTGTCTTCTGAGTTTCCACATCTAACCCCAATACTACAGTTGAGCATGTATATGATGCTCATCCCAGAATGGAGAGTGGCAGTAGAAGTTATCTCAACTGTGTCTGAGTGCTGGGCTCTTGAAGTAACTGTTTTATTTGCCTCAACTAGCTCGAGAAGCTAAGACTGTGTTGGCAGCATCTCTTCCCTTCAAATACCTAAGGGTAGGAGAGGTTCACCTGTCTCTGCTCCATCTGAGCTCTTATTCCTGAAGCCAGAGAGGCATGTTTCTTTATTGTACAATATGTTCTGAAGCCGGGAATAAGGAGTTTAATGGGCAGAGAGTTTCTGATATGACACATATGTTATCCCAACACACACACACACACACACACACACACATAAAAGCACACACACACAAATGTATAGTGTGTGTGTTTTTTTTTTTTTTTTTTTTTTTTTTTTTTTTTGAGACGGAGTCTCGCTCTGTCGCCCAGGCTGGAGTGCAGTGGCGCGATCTCGGCTCACTGCAAGCTCCGCCTCCCAGGTTCACGCCATTCTCCTGCCTCAGCCTCCCGAGTAGCTGGGACTACAGGCGCCCGCTACCACGCCCGGCTAATTTTTTGTATTTTTAGTAGAGACGGGGTTTCACCGTGTTAGCCAGGATGGTCTCGATCTCCTGACCTCGTGATCCGCCCGCCTCGGCCTCCCAAAGTGCTGGGATTACAGGCGTGAGCCACCGCGCCCGGCCCTAATTCTTATAGTTGTGTGTGTGTGTTATAATATCTGTATTATTGTGTGTGTGTTAAATGTGTGCCGGGCGCGGTGGCTCACGCCTGTAATCCCAGCACTTTGGGAGGCCGAGGCGGGCGGATCACGAGGTCAGGAGATCGAGACCATCCCGGCTAACACGGTGAAACCCCGTCTCTACTAAAAATACAAAAAATTAGCCGGGCGTAGTGGCGGGCGCCTGTAGTCCCAGCTACTCGGGAGGCTGAGGCAGGAGAATGGCGTGAACCCGGGAGGCGGAGCTTGCAGTGAGCCGAGATCCCGCCACTGCACCACTCCAGCCTGGGCGACAGAGCGAGACTCCGTCTCAAAAAAAAAAAAAAAAAAAAAAAAAAAAAAAAAAAAAAAAAAAGAAGTGATGAGAGTAATAATTTTTTTTTGCAACAACAACTAAATCTTTTATATATATATATTCTAAAAGATATAAACAGTGCACAAAAAAAAAAAAAATAATTTTTGATTTTTTACACACACACACACACACAAAAAAAAACACATCCAGTGTGTGTGTACACACATATATACAAAACTAATGAGACAATATATATATTGAATATATATAGTCTGAATAATGCCCACCTCAGTCTTTTTTTATTGTTTCTTTATGTCACTACCCTTCCCCTTATAAGGAAGAAAAAAAAAAAAAAAATAATTATTTTTTATTTGTGGAGTAAGTATGTTTGGCACACATCCAACTCCTCTCCTTGCCTGTTCCTCACCACACTCCAAGCTTCTCTCCTTGCCTGTTCCTCGCCACACTCCAAGCTCCTCTCCTTGCCTGTTCCTCACCACACTCCAAGCTTCTCTCCTTGCCTGTTCCTCACCACACTCCAAGCTTCTCTCCTGCCTGTTCCTCACCACACTCCAAGCTTCTCTCCTGCCTGTTCCTCACCACACTCCAAGCTTCTCTCCTGCCTGTTCCTCACCACACTCCAAGCTTCTCTCCTGCCTGTTCCTCACCACACTCCAAGCTTCTCTCCTGCCTGTTCCTCACCACACTCCAAGCTCCTCTCCAAGCCTGTTCCTCACCACACTCCAAGCTTCTCTCCTCCCTGTTCCTCACCACACTCCAAGTATATATTATTTTTTTTTTTTTAAAATTATAAAAAAAAACTTTTTTTTGGACCACTCATTTAGATTTTTAATCTTTATTTATTAAATTTAAGAAAAAAGATCCGTAGACTGGGGGCTATGGAGATTTTTTTTTTTTTTTTAAGATTTGAATATTCCCGGCCTTTTGTGTGTGTGTGTGTGTGTGTGTACTCAGTGAAATTAAGAAAAGCATATATTATAAAGAGAGAGAGAAGAATCCCATAACCCCTCTCCATCCCACACCCCACCCCAACTATGTGTAAAAAAAAAAAAAAAAAAAAAAGTAGAATAATTTTATCTTATGTATAAAAAAAAAACGTTTTTTTTTTTGTTTATTTACATAAATAAATATTTATTTATTTCTTTTTTTTGATCACACTGCCCATTTGTTGTTTAACAGTAAAGAGATAGTTTTGTAAATTTCTATTTTTTTTTTTTTTTTTGTGTTGGAAGGAAATTCAATCTATTTTTAAAAGGAAAAGGACTAGATCTTTTCTTTTGAGAAAGACATAAATTAAATTTCACCAATCAGAAATTTCTATCTTTTAAGAAACACTGTCACCATAAGAGGTGACACCTGCAGACGTCACGCACACCCTAAAAAATAAAAATGAATTATTAGGGATATGTGTGTAAAAAAAACAAAATAAATAAATATATCTCACAATATTGACTCAAAAAAAAAAAAAAAAAAAAAAGAGAAAATAACATTTTTTTTTTTTTTTTATAAATAAATAAATAAAAATAAGGATACATCTTGTGTGTGTGACAGGTGAGCAGCGGCGGCAGGGGAGGAGGTGGAACCCGCGGCGAGCTGCTGCTTCACACTGACTTACACAAAAAGAATAGTTTATTTCATATGTGTGTCAGAGGCAAAAAAAAAAAACCACCTAACGTATTATATATTGTATATATAATATATTTTCACACACACACACACACACAGTTATATTTTTTTTAAACACACACACACGTCCACACACACACACACACACAATAACAAGAATATATATATATATGGAATAAAATGCTTTTTTTTTTTTTTTTTTTAATTTTTTTGAGAAAACACACAAGGTCACATTTTTAGTTGTTTAAAGTCTCACACAAGTATCTCTCTACTTTTATATTCTTTTTTTTTTGTGTGTGTGTGTGTAAAAAGTCCCTTATATATATATTTTTCTATGAACCCCTGTGTGGTTTTTAAATTTTTAACAAATAAAAGAAAGAAACCAACCTGAAAGGAGCAACAGGTCTGTGGCGAGTGTGACAGAGCTGTGGGGAGTTAAATTTTTATGGGATATATTTATATATTTATATATATTTATATATATATTTATATATATTTATATATATTTATATATTCACACACACACACAGGTGTGTGTGTGTGTTTTATACACTATAGCATATATATTTTTTTTTTTTCAGAGGGATATCTAGTGTTTAGAGACTAAAATGTAATTTTAGTATGTCCCAAGGGGCCTCAGCCCACCACCCACACCTCCCAGGATGATATATATTCGTTTAAGCACTTAAATTTTTTTTTCATTATCTTATTTTTTACAATATTATTTTTTGTTTATACGTATATATATACGTATATATATATATATATATAATTTTAAATATTTGCACATTTTGTGTGTATATATATATATATCTGCTGTTGTGTTGTCTCTTTAAGCTATTCACCCTAGGCCACAGAGAAGGCCAGCCCACACCCTGGGCCCACAGAGAAGGCCAGCCCTCACCCTAGGCCACAGAGAAGGCCAGCCCACACCCTGGGCCCACAGAGAAGGCCAGCCCTCACCCTAGGCCACAGAGAAGGCCAGCCCACACCCTGGGCCCACAGAGAAGGCCAGCCCTCACCCTAGGCCACAGAGAAGGCCAGCCCAAAAAAGTTCATAATATAAAGAGAGGGGGGACTTACAAAGAGAGGGGGGCTTACAAAGAGAGGGGGGCTTACAAATTTACTTTTAAACAATGGGGCCCGAGGGGAGGCGGGGCCCAAGGAGAGTCTGGGCCTTAGAGGAGACAGGGCCCGGAGAGGTGGCAGGGCCCAGAGAGGAGGCAGGGCCCAGAAAGAAGGCAGGGCCACAGGGGAGGCGGGGCCCAGAGGGGAGGCAATTTATTTTTTTATTGAAAATGTATGAAGGAGATGAAGATGGTCAAGTCTTCTAGTCGCTGGGCAGGAGCAGTGTCATGTGCTCAGGACTACAAAAGATCCAAAAAACAAAAAACTGAAAGTGTGTGTGTCGTTTTACACAACCGATTTACATATACATCTAGGGGGGCTGGAGCAGTAAGAGGGCGGCCTGAGCGGTAGGAGGGGGCTGGAGCAGTAAGAGGGCGGCCGGGGCGGTAGGAGGGGGGCTGGAGCAGTAAGAGGGCGGCCGGGGCGGTAGGTTTAAAATTTTAGAAAAAAAAAACAATTTTTTTTTCTCAATTGGAGTATAAATTGGAACCTCAGTGAGAAACGTATTTAAAAAAAAAAAATTATATATATATATATATATATTTATTGTGGTTTTATTTGCCGGAGCCTGCTCCCTCGTAAATAATGAAATTCTCATTTGTGTGTTTTTACTCTCTCTCTCTCTCTCTCTGTTTTCTTTCTTTCTCTTTCTTTCTTTCTTTCTTTCTTTCTTTCTTTAAGAATATATATATATTTTAATAAACAAAACACTTGTAGGGCGGGGTGCAGGGTGCGGGGCCGGGGACAATTTTGGTATTCCCTAGATCTTAATGATTATGTCCATCCATCCATTCATCCATCCTGAACTTCACATAGACCATGCCCCCAAACACACAGACTGGCCCCCCAAACACCCACACAGACCATCCCAACACCCATTTGTGTGTAAATACATGTGAAAGAAAGAAAGAATCACACAACAAAATCACACTTACACACACACTAAAAAAAAAAAAAAAAAAATATTTTTTTTAGGGGGATATATAGTTTAAACAATTTTTATCCTGATAGATATTATAAACACGGTCTAATCATTAGAGAAATATGAAGAGATATTTTCTAAGGGATATTTATTAAAAGAAAAGAAGCCTTGACTAGTACTCCTCAAATTTGTGTGTGTGTGTGTGTAATGAGTTCGAGACCAGAAATCACTAAAATGCTTTTTTATTTTATATTTTTTTTTTTCGAAAACAAATAAATCTTTCTTATCCTTCTAAAATGACACACACAAAGAAAAGAAAGAAAGAAAGAAAGAAAAAATGTTAAGTGATGAATTATATATAGTATATTAGTATATTAATAGTATAATATATAGTGTCCTATATACTAAATATAAATACTGTAATATATAGTGTCATATATACTATATATAATATAGTGTCATATATGCTATATATAATATACAGTGCAATATATGCTATATATAATATACAGTGCAATATATGCATAACTATTCTTTTCTTTTCTTTTCTTTTCTTTTCTTTTCTTTTCTTTTCTTTTCTTTTCTTTTCTTTTCTTTTCTTTTCTTTGTACACACACTTTTAAAAATTTATAGATAAGGGAAAACAAATTAGATAGATAGATAGATGAATGAATGAATGAATGTAATCCCTCCCTCTCTCTAATTTTTGTATACACATGTGTACACATATGTGTACACATATGTGTGTATATGTATACACATGTGTACACATATGTGTGTGTATATGTATGCACATATGTGTACACATATGTGTGTACTATGTTTAAAAGTACTTCCTTCGTATGCACACATGGGCAG	.	PASS	VARIANT_OVERALL_TYPE=Complex;SVLEN=8639;SVTYPE=INS	GT	1|1
1	32011970	essv6725863	CATCCATTTGTTCATCCATCCATGCATCCATCCATCCATCCATCCATCCATCCATGTATCCATTTATCCAACCATGCATCTATCCATCCATCCATGCATTCATCCATCCATCCCTCCATGCATCCACCCATCCATCCATGAAT	C	.	PASS	VARIANT_OVERALL_TYPE=Deletion;SVTYPE=DEL;SVLEN=-142	GT	0|1
1	32373517	essv6756567	CTTGGTTAGGGAAGAGAAGAATTCGACTCTCAGGTAAGTTGAGAAGAGACTCCTCTTAAAATGCCATTTCTCCACTAATTTATCAAAATAAAAACAAAACAAAAGGCTCTTGGCTACTTTGCCTAGTATTAGATAGGGTTTTGAAGAAACTAACATGAACACCCTTTCATCAGTAAAGACTAAAAACCACCTGGAAAATATATATATATATATATATATTATATTATATATATATATATATATATATATATATATATATATATATATATATATATATATATATATATATATCACTGCTGTTTTTTTGGTGTTGTTTTTTGTTTTTTTTTTTTTTTTATCTAAAAGTGCCCAGGTGGGCTTAAGGCTGCCAGACTGCACGCACATCTACAGCAACAAGGGCTTCTATTCCATCTACAACTTGGATCGGGGGAAAAGGGAGATGTAGGAGAGGAAGGAAAAAAGAGGGGAAAAATATACCACCAACCCTCCCCCACAAAAAAAGGGAAAAAAAAAATCCCACCACAGGGAGATCTATGTGCCAAGCATAATGGAAG	C	.	PASS	VARIANT_OVERALL_TYPE=Deletion;SVTYPE=DEL;SVLEN=-553	GT	0|1
1	32411247	essv2516107	GN	GCATATAATATATTATATATTATATATTATGTTATATAATATATATTATATTATATATAATATATATTATATTATATATAATATATA	.	PASS	VARIANT_OVERALL_TYPE=Complex;SVLEN=85;SVTYPE=INS	GT	0|1
1	32449242	nssv1419454	GCTACCAAAAAGACATATGTAAAAGAATGTTTGTAACAGCATTATTCAGAATAACCAAAAGCTAGAAACAACCCAAATGCCTCCATTGTTATATGTTCATTTGATAGAATACTATACCACATACATAAAAAAACAAGTACTAAGTACTAACATGGATGAATTTTATAGCTATAATATTGAGTGAAAGAAGCCAGAACAAAAATAATGTACACCATGCAATTCCATTTAGAAAAATCTCAAAAACAGGTATAGTTAGTTGATGGTAATGGAGGTCAGAAATAATCGTTTCTATTGTGACAGGGGGTATGTCTGAAAGGCGGCCAAGAGAACCTTCTAGGGTCCTGGAAATAATCCGGATTTTGATCTGGTTGATGGTTATACAGGTATATACATGTATAAAACTTCAAGTTGGGTGTGGTGGTATGTGCCTATAGTCCCAGCTACTCAGGAGCCTGAGGAAAGAGGATTGCTTGACCCAAGGAGTTTGAGGCTGCAGTAAGCTATGATTGCACCTGTGAATAGCCACTATACTCCAGCCTGGGCAACATAGCAAGACCCTGTCACTAAAAACAAAAACAAAAACAAAATATTTTTAATTTAAAAAATCAGACAGTAGGCCGGGCATGGTGAGTCAGGCCTATAATCCCAGCACTTTAAGAGGCCAAGGCAAGCAGATCGCCTGAGGTCAGGAGTTTGAGATCAGCCTGGCCAACATGGTGAAAACCCTTCTCTACTAAAAATACAAAAAATAGCTGGGCTTGGTGGCAGGTGCCTGTAATCACAGCTACTTGGGAGGTTGAGGCAGGAGAATTGCTTGAACCTGGGAGGTGGAGGTTGCAGTGAGCTGAGATCACGCCATTGCACTCCAGCCTGGGCGACAAGAACGAGACTTCGTCTCAAAAAAAAAAAAAAAAAAAACAGAAAGTATTCATCTAGTTGCTCATTTAAGGTTTGTGCACATTACCGTATCTATTTTATACCTAAAGGTGGGGGTGAAGGAAAGTTTATCCCCTCTTCCCAAAGCCAAAATTAGTACTGATCCAGGGACTGTGGATGCTTTACAATTTGTGATATGATGTGACAGTTTCATGAGGCCCATCTTGATGAAGTTCCCCAGGACAAGAGCCTCTCTTTTGATTGTTTTCTCTACTGTTCCAAAGCATCTATACTGGGGCTCAGATCACAGCAGGCCCACAATGTCTGTGACTCAGTATCTGCTTGGAACAGCACACCCAGCCCTTCAGTGTTCAACTCGACACTCACTTCCTGAGTGTCTGCTCTATGCCAGGCCTTGTGCTGAGAGCTAGAGGTACAAACACAAGTAAGACAACCATCCCTACACTTGAAAAGTGGCCAAGCAAGAGGTGGGTACCCCAGGATGAAGGACAGGAACTTGCAGCAGCCAACCCATCCATCAACACATGTAAAATAATATTAGTAACAAATAACCACCATTTATGAACTGCCAGGTGCTTTATGGTGTAACAGATTTTTTTTTTCTTAATTGCTATTTTAAACCACAACTGCCTGCAGCTACTTTTGTCTATTAGGGGAGTGGCACAATTTTTCTCTGGGTAGAGGGTTCTTTGTTTGGGAAAATACTTCATAAGTTGCTTTGGCATGAAGAATGAAGCTCTCCAGAGCTAGGGCAAGACAAAGACAGCTGAACTGCTTTGCAAATTAGAGAAAAATGTGGCAGCAGAGGGAGCGGGGGGTCTAAACGCAGAAGGAAGGGAGACATTAGGAGATATAGTTAGAGAGATCTATGTTGCTTTTGTTTTCCCAGGCTCAGTGCTTTAGAGAACCATCCCTTTGCCTTACTAATCTTACTTATTCTTCAGGTTTTACCCTTCAAAAATCACTTCCTTATACCACACAGCCACCAAAAAGAATGAGGTGAAGCTCTCTGTACTAACATGGAAAAAATGCCCTGGGTATATTGTGAAGTGGAGGCAGGGGAAGTCACCAGCTGGATAGGAGCGTAGTAACAACCCCGTTTTTAAAGAGGACGGCCCTGTATATGTACTTACACTTGAATACATTTGGAAAGTCCCCCGGAAAAGTACATAACACTCTGTTAACAGCTGTTACCACCAGGGAAGATGGTGGGGAGTAATTTGGAGCTTCTGATTTCAATTTTTATCCTTTATTTTTAAATATTTTACCATGAGATTTTATCTCTATTTGTTTATTTTTTTATCTGTTTTTGAGACAGGATCTTGCTCTGTTACCCAGGCTGGAGTGCAGTGGCACCAACACAACTCACTGCAGCCTCAACCTCCTGGGCTGTAAGTGATCCTCCTGCCTCAGCCTCCCAAGTAGCTGGAAACACAGGTGTACCACACCAAGCCCAGCTCATTTTTTAAAAACTTTTTTTTGTAGAGACTAGCCACTACACTGCAAAGTGCTGGGATTACAGGCATGAGCCACCTTACCCAGCCCGAGACTCTTAAAAACGGGGTAGGCTTGGTGCAGTGGCTCACGCCTGAAATTCCAGCACTTTGGGAGGCAAGGCAGGAGGATTGCTTGAGGCCAAGACCAGCCTGGGCAACAGGGTGAGACCCCTGTCTCTCTGAAAAATTTAAAAATTAGCCAGGCATGGTGGAGCATGTCT	G	.	PASS	VARIANT_OVERALL_TYPE=Deletion;SVTYPE=DEL;SVLEN=-2613	GT	1|0
1	33355922	nssv699367	GCTTTTGTTAGTACAAGTTTAAGTGTGCTGCATGTTAGCTTTATTTCAGAAACCACCCATCCCCTCAGCCCAGCCTTGAAGATGGCCAGGGCTCTGGCTCTATTTTATCTGCCTTTTTCCTAAGGCTTTACACATTTTTTCACCTGTAAAGTGGGGGTGTTAATCCCCTGCCTCACAAGGCTATTGCAGGGATAGAGTGAGATAAGGACTTGAGCGGAAGGCTTGGCATATAATTGGTACTTGGTAGACATTAGCAATTGTCTGTTATTATTTTCTCCTCTGCACATCCTCTGCTCTAGCCAGAAGGGCCTTTTCAGCATCTTTGAAATGTGCCCTGACTAATCCTGTCACGCAGCTTTGCACAAGCTCTTGCCCCCTTTCCTTCTGCATCTCTGAATCCTTTCCCTTCTGGTCCCTCAGCTCCACAGACTGCTGCCCCAGCCACTGCTGGACTCTTGACTTTGGCTTCTCCTCTTGCTAAGGTCTGGGTCTTCTCTCCAGGTGGAGATGTGATGCCCTCCCCATACCTATGGCTAGAGAGGGGAAAGCCCTAATGTTTGCCATGGACTCCTGTGAGCCAGGCATTTGACTCTTTAGTTGCTTGATGGTAGGGGGATCTGGGGGTCCTGATGGTAGGGCCAGGTGGCCAGAATGGTGGAGGATCACCCGGACATGGACAGCAGCTGGGTACTGACTATCTGAAGGAATGTTGGCATTTTACCACTTAGTGTGTTGCACTGGTGTGTACTGGTAAACCCCAGTCCTGCTGGAGCCACCACGCCCGGGTGTCAGTCAAGCTAGACCCATTCCCTGGGCATCCTCAGGACCCCTTTCTGGTGGCCTCTGCTATCCAGACCCTGGCTTCTTTTAGGGCGGCCCGGGGGCCCCAGACAGCTGGTGCACACAGAGCTCTGCAAGCCCCAGTGCCTGATTAATGACAAGTTGGCTCCCATGAAACCATGAGTAAGCAGCAATTCCAGACAATTAGTTAGGAGGCCCAGGAGAAGGCTATCACAGGGTTACTGGTCACTGGCCCAGTTCTTCTCAAGACCCAGCCCTCTGCCAGGTAATGGACACACTGGAGAGGAAGAGACTGCGCCTCTTGGGGCTCCCACTCTGGTGGGGGAGACAGATGTGTAGGTCACACTGACAAGCTCAGTGACAGGGGTGTAAAGGTGTCATCTGGGAACCAGGGGACTACTGAGTGGCAGGGAAGACTTGAGGATGTGGAGGATGAATAATGACTATAATATGAGCTGCTGTTTACTGACCACCCACTCTAGCCAGCCACGGTTCCTCACACATAATCTCATTTAATCTGAGGAAACTGAGGCTCACAGATACATATATGTCCAAGGCTACACAGTTAGTGAGTAGTTCAACCAGGACACCACTCCAGGTCCATCTAACTTTAGAAACTTGAGACTACCAGACCCCTCTATTCATGTGCTGGTCAGACAGGTAGTGATATCCAGTCACAACTGTGGCTACCATTCATTGAGCAGTTACTACAGACCGGGTCTAATGCTAAAGGCCCTGCTGATTATCACCACCCCACACTGCCCAAGCATCCCTCCAGCAGCTAAGAGGGAACAGGTACAAATCGAGTCTCTGCCATCAATTTCCTTCTGAGCCTCAGTTTCTTATCTGGAAAATGGGGATCATGATACCTGTTTTTCAGGGCTTGCGTGAGGTTTAGAAATAGTGCATGTGAAGTACTTGGCACAGAGCGGGCCCCTGATAAGTGGTACTTAGTATCGTTATTCCAGGCAAAGACTGTAAATGCTGGAGAATCTGAAGGGCCAGGGGTGTTTGGCTGTTGGCAGAATCACCCAGCCAGGGGAGACCTGATGGAGGAGGGTCAGCAGTGGACAGATTGTAAAGCGTCTTAAATCCCAAGGGCTGAATGGTTTGAACTTGGTACAGAGGGCAGTGGGAAGTGCCAATGGCTTTTAAATAGGGAAGTCCCTGCCTGGTCCCAGGTTCTGGGGATATGGGCATTAGCTAGACGTCCATGTTTGCAGGAACAACCCTGCAAAGACATAATTACTTCTGGAGAGATGTCTGCAAAGGAAAAGTCCGCCAGGCTCTGGGCCCATATGCACCCTGACCCAGCCTGGGTTGGAGAAGACCTCGCTAAGAAAACAGCTTGTAAACTGAGCCCCAAGGAGAAGTGGGAAGCAGCAGCAGGAGCTGGGTGCAAGGCGGGCCTAAGAGGAGGCCTGTGTGTGACGGGAGTGAGGGGGTGGTGTGCAGGCTGGGGACGTAACAGTGGAGATCTGTGTTCGGAAAGAGCTTTCAGAGGCAGCATGGGGGACAGACCCGAGGGACAGAGGCTGGAAGAGACCAGTGTGGAGGCTGAAGCTGGATCTGAGGCAGCAGAAGTTTATGGGATGGGAGAAGGGAGGCTTCTTGGAGGAAGTGTCGGTCGGGTAAAGCTGGAAGATTGAGGAGACAGGTTCGGTCCTTGAGCTCCAAGGCACTGCGACCCAGGCTACAGGCCAAGCCCTACGTGCTCTGTACATTTAGCGCAAGAACTCTCTTTCACGTCGCCTCGGGAGCTACTGCACGTGGCGGCTGCCGCCCTCTGCCCAGCCCAGCCTAGCCAAGCCTGGCGGTCCCTGCCCGCTGCAGATGCTCATTTGCATTCATTTGCATACTGTTCCCCGCCCCTCTGGGCCCAGCTGCCTCTGGCCCTCCAGCCCGCGCCGCGCCCCCTGCCGGCAGCAGACGGCCCCGCAGCGCAGTGCCGCCCCCTTGGCCCGGCGCCCCCTTTCGACCACCGAGCGCGGGCCGCCCTGGGCCCGGGTGCCAGCCCGGTACTTACCCCCGACGCGCGTGCCCCGGGGCACGCGCTCCTGAGCCCGCCGCTCCAGGCCCTCCACTGTCGGGCCCCGGTGTCCTCCAACATCTCTCCTGACCCCTGCGCCCGCTCGGAGCTTCCACCTGCGGCGCCTTTGCTCCTTTCCCACCCAGCCCTCCAAGGGAGCGCGGCAGGGCCCGCCCGATAGCCCTCTCTTCTGGGAGGCCTTCCCGGACACGCCTTCCCGAAGCCCTCGGCTCCCCACGCCTCCGTGATTCCCCACTCCACCTTGCCCAGGCGGGGGCAGCAAACGTCAGAGAGCCCGGGGGCGCCTCTGAATCTTGCGGGTGGGGGCTCGGGCAGGCTCCTCTCACTCCCCGCCTCCCCTCCCGCCCCCAGGCCATTTACAAGATGGTTTCGTCCGTGATGAAGATGCCGGAGGACGAGTCGACCCCGGAAAAGAGGACTGAGAAAATCTTCCGCCAAATGGACACAAACAACGACGGTGAGGGGCAGGGGCGGGACGGGGTGGACGGGGCGGGCGCCTTTCCCTCCCTCCCTCCCTGCCTCCCTTTCCCGCTCCGCCTCCCCTCGCTAGGCTGCCGCCTCCTCCCCCATCACCGCTCCCCTCGCCCTGCAGGCAAGCTGTCCTTGGAGGAGTTCATCCGCGGGGCCAAAAGCGACCCGTCCATCGTGCGTCTGCTGCAGTGCGACCCCAGCAGCGCCTCCCAGTTCTGAGAGGAGCCAGGTTCCCCTTCCTCCCTCCCTTCACCGGCCCCCTCCCGGCTCTTAGCTTCCACTCCCTTGTGTGTATTCTGGCTGGGGGCCAGATTGGGGAAGCCCTTCTCCCCGGGTCTGCCCTGTGGGGGGCTTCCGGAAAAGGGAACCCTGCGGTACCCCCAGGCCAAAGCAAGTAAGCGGTTAGCACCCCCCAATCCCAGAGGCAACAATAGAGACACAGGCTGGGTTGGTCTGCCCCTCAGTCAGGCCCCCTTACCCACCCACCAGCCCCAAGGCCCGACCCCTCCCCCAAAGGGGCAGTCCCCTTCTTGCAGGTCTCAGCTTGCGGGGTGGGGGGAGTCATGCCCAGGGGAGGAGACTTTTTATCTGGAGGGGAGAGAAGGATTCTAGGGGTGTGGAGTTGGAGAAAGAGGCTTCCTTGAGCCACCCTTCCCACCCCAGCCCTTGCTGGTCCCTAGGCCAAGCCACCAAGTGAAACCTTCCAGGATACTAGCCCGCCAGCTGTGGGCCCCAGAAAGCCAGCCTGCCTTTTAGCACTTGGATACACACAGACCCACGGAGCTCTCTGTGTTTGGCCTCTCACACACACACAGGCCCATAGACAGATGGGCAGATGCACCCAGAGCCCCATGCACAGTGTCCTGCGTGGGAAAGAGACACGGTCCCCCTGGCTGAGCCCCTGTCCTCCCCTCTGTCCCCCCAACCGCCCCCCCTGCATGCAGCCAAATGGAGCATCTCTGTTCTTTTTAATAATTTCAGAATAAAGTCTCATTTCAGTGCAGTGGGCTGGGTGGTGGGGGAGAGGGTTGAAAGCCCCACTTGGGTCCCCGAGGGTCCATTGAGCCCTCTCAGGCCAGCTCCAGGAATCCTGGCCTGGTCACAGAGCAGAGTTGCTTGCAGGGTCCTAGTGGCCATCGGGCCTGGGCAGGACATCATCTCTCAGAGGGTCAGAGGCTCAGAGCTGGTGCAGCTCAGCAGGTCACGGCCCTCCACCAGCTCTGGGTTCTCCCGCATCTGCAGAGACACAGGAGGCTGCCAGACCCACTGGTTCTCAGCCTGGGTCTCCTCCTCCAGGACATCCGGGAAATGGAAGGAGGTGAGGGCTGGAAGGCTCTCTGGGGGCAAAGGGGCATCACTACCCACTCCACTGCAAGAGCCAGGCCTGACCTTTGCAATGCCCTCAGTGCGAGCCCAGACACCCCTGCCCCTCCCTCAAGACTCATCCTGGGCCCTAGGAGAGCCAGGTGTCAGCTGTGTGACTCTGCTGGGAGATCTCACCTCTCCCAGCCTCCAGGCCTCTCCCTTTGCTCCTGGGGAGAAAACTTCTGCCCCATTTCTCAAGGTGGGGGCCCATACATAGGGGTGGGGCAGAGCAGCTTGGGCACCCTGGCAGGGGCTCCCAGGAAATTCGGGGAGTCAGGGCTGTGGAGGGAACTTACCATGTGGTGGCTGCTTTTCCCCCACCAGGGCCTCAGCTCCAGCAGCTGGTGGGTGAGCTGAGCACAGCGTACAGCAAACACGTTCTCCGCCACGCAGAGCACTAGGGCGATGCCCCAGAGGCACAGGCTGGAGCTCTGCGGGGCATGGGGCAGAGATGGCTGGCTGGAGTTGGGGGTGGAGGGTGGATTCCAAGAGCCCTTCCCACCCGTGCGAGGGCCTGGTGCCCCTACTCCAGGCCTAGGTACTCACATAAATGCGTGTGGGGTCGAAGGGACAGTCAGGTGCGAGGGCCAGTAGTTCAGAGCTCCCAAAAGTGCAGGCAGCCAGCAGTGCCTTGCCCTGGGTGGCAAAGGTCATGGCGATGGAGGCCAAGAGGCCGAG	G	.	PASS	VARIANT_OVERALL_TYPE=Deletion;SVTYPE=DEL;SVLEN=-5364	GT	1|0
1	33418170	essv5789952	TTCTCTACTAAAAATACAAAAAATTAGCTGGGCATGGTGGCGGGCGCCTGTAATCCCAGCTACTCAGGAGGCTGAGGGAGGAGAATCGCTTGAACCCGGGAGGTGGAGGTTGCAGTGAGCAGAGATTGCGCCACCATGGGTGTCACTCCAGCCTGGGTGACAGTGTGAGACTCCATCTCAAAAAAAAAAAAAAATCAGCCAGGTATGGTGACACAGGCCTGCAGTCACAGCTACTTGGGAGGCTGAGGTGGGAGGACTGCTTGAGGCTGGGAGGTTGAGGCTCCAGTGAGCCACGTTTGCGCCACTGCACTCCAGCCTGGGTGACAGAGTGAGATTCTGTCTAAAAAAAATAATAAATAAATAAATGGAAAGTTATGAAAGTTAATCACACAATTTTTTTTTTTTTTTTTTTTTTGAAGACAAGGTCCCACTCTGTTGCCCAGCTTCTGGACAGTGGTGTGATGATAGCTCATTGCAACCTGAAACTCCTGGGCTCAAGTGATCCCACCTCAGGCCTCCAAGTACCAGTGCATACCACCATGCCCAGCTAACTTTTTCTTTTTTCTTTTTATTTTTTTTTTGTAGAGACAGGGTTGGTCTTGCTATGTTGCCCAGGCTGGTCTGGAACTTCTGTCTTCAAGCAACCCTCCCGCCTTAGCCTCCCAAAGCATTGGGATTACAGGCGTGAGCCACCAAGCTTGGTCTATGACACACATTTTTAAAAACATCAGTAATTGCAGGTTTCCGTGTTGCCATCTGCACTCTGTCCTCTATTCCAATACTCTCCCGCAATATTCAAAGACCTCAAATAACGTGTACAAAAAGCTAATAACATTTTCTGGGATTTATTCTACAGTTTGCTTGTTTATTTGAATGTACATGAGATGTTAATCATAGCAACTCAAGTTCTCAGGTTTATCATAGAGTCTGCAAATTGACTTGAGAATGATGCTGAAAATATAAATGACAATGTATCCCCTATGTTATATAATACAGGCTGTATTAAAACTCTTTTCAGAAAGAACAAAGTGAGAACAGGTCAGTCTATGAATGCAAATGATTCATATCCTGTAGGAGTTCTGGGCAAATTTACCCCACCTAGCTGCAAAATAACTACTAAAGATAAACAACGTGTCTCCTCAAGACAGTGACTAGCTTGTTATTTTGCATTAAATGGGAAAGTTACTGGATGACCTCAGAAAAGCACTAAGTCAACTTCTAAAGATACAAATTAAGTGGACATCCAGTAGGGAGCCTTGAACACTTCATCATCCATTCCTACCTCACATGGCAGAAGTAAATGTTTATTAACATTCCCCCAGCCCCCACTTCTTTTTTTTTTTTTTTTTTTTTTTTGAGACGGAGTTTCACTCTTGTTGCCCAGGCTGGAGTGCAATGGCGTGCTCTCGGCTTACTGCAACCTCTGCCTCCTGGGTTCAAGCGATTCTCCTGCCTCAGCCTCCCAAGTAGCTGGGCTTACAGGCGCCCGCCACCATGCCCAGCTACATTTTTTGTATTTTTAGTAGAGATGGGGTTTCACCATGTTGGCCAGGCTGGTCTCGAACTCCTGGCCTTCAAGTGATCCTCCTGCCTCAGCCTCCCAAAGTGCTGGGATTACAAGTGTGAGCCACCGTGCCCAGCCCACTTTTTTTTTTTTCTTGAAAAAGAAGAACATTGGATAGGATCAACAATGTCAATTTTGAGTGTGTAATTTGGTGCCAAGGAAGTAAAATAACCCCAAATTACTCATGAATCCACAGCAATCTATTACTACGACACAGAATTACTCAGGGCACGAGATTTGGCATTCCTGTTTTTGGGTACCTGGTCTGAGCTCTTGCCTCTGACTCATGCTGCATGACATGAAGCTATTAAAATCTCCAAACCGGCCTGGTGCAGTCACTCACGCCTGTAATCCCAGCACTCTGGGAGGCCGAGGCAGGTGGATCACCTGAGGTCAGGAGTTCAAGACCAGCCTGGCCAACATGGTGAAATCCCGTCTCAACTAAAAATACAAAAATTAGCCAGGCATGGTGGCGCATGCCTGTAATCCAGCTACTCGGGAGGCTGAGGCAGGAGAATTGCTTGAAACTGGGAGGCGGAGGTTGCAGTGAGCCAAGACCACACCACTGCACTCCAGCCTGGGCAACAAAAGAGGAATTCCATCTCAAAAAAAAAAAAAAACAATCTCCAAACCTTAGCTTCTATTCCACCAAATGGAGGTATAGGTACTTGTCACATTCAAACGTAGCTAAACACGTTCTAAAACTGCATGTGAGACCTTGTCCTCAAAGATATATGGCGTAAAAACATCGTACACTCTGTCCTACTTTCTGGCTTTTACATACTCTATTCCTTCTACCTAGAAATGTCTTGTCCTTACTTCTTGCCCTGACAAGTACCCATTTAAGAACCAACTCAGGTGTCATTTTCTCTGTAAAATATACTTAACCTCTCTAGGCAGCTCGTTGCCTACTTCGTGGGTGTGCACAATTATTTTATAACACTTACATTATAATGTAACTAACTGTTTATATGCTTGCCTTCCAAACCACACTGGACTTAAGGAGACATATCATCCACTTTTTAATCTCAGTCTAGTATACTGGTTCATGCTCAAAATACCTGTGTTGCATGAATGACAGAGACCCTCTCTTGTTTTGGTTGTTTGACCTTCCCTAGGACATTCTAGGTCTTCTCCTAGGCCATCACTCTGCTCTAAAGCAATCTTTTCAATGTATCCATGTATCTATTGGCTTATTATATGCCAGGTACTATAACCTAATCCTAAAATTTCATATAAACCCACTTTAGTGGTAAACCCCTAAGTTCTGAATACGGTAATCTTCTTCCCGAATAGTTGGAAAAAAAAAACCTCGCCTGGGCATGGTGGATCACACCTGTAATCCCAGCACTTTGGGAAGCCAAGGTGGGTGGATTGCTTGAGCTCAGGAGTTCGAGACCAGTCTGGGCAACATGGCAAAACCCCA	T	.	PASS	VARIANT_OVERALL_TYPE=Deletion;SVTYPE=DEL;SVLEN=-2989	GT	0|1
1	33476414	essv6784832	GCTGGCCTTCTGATACTAGGCTGAAATAGAGAGGAAACAAGAGAGAACAAAATGGGTTTTTAAAAACCAAGTACATATCAGAGGAGGCTGGCATGTAAGCCCCAGCAACCAAATGCATTAAACACTGGACATTTCTGTGACAGGTAAAAGCAGAACCTGCTGAGGCTGAGGAACTCTGGAATTAAATGAAGCAAAAACAGAATCCTAACCATACTGAGAAGGGTATATGCATTCCCTATGAATCTTCCAGTTCTTATGGGCAGCCCAAATATTACTTGTACATGTTGTATGCACACGTGAATCTATGTGGACGGATGACAAATATTTGGGCAAGGATCATGCACATAAAATTAGCAAACATTCAAGAACCTCAACTTTGAGGCCAAGTGCTTACAATTGTCCCTAGTTAAAGGGGAGCTGATTCTAAGATTCATGATGCCACTGTCACCCAGAGAAGGATCCCAGACCAGGCACACATAGCTGACAGTTTTTGTTTCACTCCTCTTCCTTGCCCATTCCCAGAAGTCATGTGCTTCCCAGAAACACACAAAGCCAGACTGAGTTTCCATTAAGAGTGGGTGGAGTTGGTTTAGAGCCAGGAAAACAAGGCAGGACAGAGGCAGCAGACACTCACTTGGACCAGGCAAAGAGGGAAGCAAGGTGGCCAGGTACTCATGCCCAGTTGCCATGTGGACAGCAGATAAGACCTCTGGTAGTCTCACAGATGGCAGGAGAGCTCAGGTCAGGAGGCTGGGCACTTTAGAGTCCACTGAATCGAGTCAGCAGCAGATTATGCTGAGGCTGGCGATATTATTTACTGGATCTGCCACTGACTTTCTAATGGTTTTTCCAGAGGCTGCCGTTTTTGTGGTCCTTCATAGCAGTCTGTTACTTCATCTGTTTGCCACAAATCAAACCAGAGACCAAAAGACAGCAGGGACCTTAGAAAATGCTCAATAGTTGGGAAGCTAAGGTTATGAATAAAAGCTGGTAACTGTCACAGGTGGTCTTATTTCTGGGTGATCTTTTCTTGGGGAAGTCCATGGCTATAGCCATCATAAAATTAGGGGTGAAGGGTTGGATCTAGAAAGGAGAGGGTTTGGGCTTAAAAAGAACATATCTGATTTCAGTTTTATGTCCTGGAGAGAGACTGGGTTTGAATAAATACTGATCAAAATGAATCCAAGAATAGATCACACACTGTTTTGTTCACACTTGGAAACACAGGCAAACATTAAAAATAAAAGCAAATAAACCTACCCTGGTCTCTTTTTGGGGAAGTAGATTTGACTGCTCTCAGATGATCAGCCTGGATGTTCAGAAGACAATCTGAATTCAAAAGGACCTTTCACCTGGTTTAATTCTCTGGCAACAATTCAGTTTTCAAACCCAATTCCCAAATAATTGCTATTTTCAGCATCATGATGCAGATCACAAAAATATTCCAATTTGGCCTGGCTCTTTTTATGACGATATCCTCTCCCAGTAATTTCTGTAACCTGCAAAGTAAGTGCCTTTTTCCTTCCACCTAGGGGGAAAAAATTAATGATCCCTGTTCACACACTGACTCACGTGGGTTTTCATCATGGGTTAGAAAACAAAATGGAATTCTCTGTCCATAATGTGCCATCAGGAACTGTGACCCTGCCTGACTTCACATGATCCTGGACTTCTAATCAGCTGCTGGAAATGGAAGAAATACTATGAGGTTCTGGAATTGCGGTCCCTGGAAGATTACCTGGGTTAGTTCATTTTGGTCAAAAAATAAAATCAAAAGTATGGTTAAAGAAGTAAACAGCTGGGCTGGGTGTAGTGGCTCACGTCTGTGATCCTGGCACTTCAGGAGGCCAAGGTGGGTGGATTGCTTAAGCCTAGGAGTTCAAGACCAGCCTGGGCAACTTGGCAAAATCCTGTCTCTACAAAAAATACAAATATCAGCCAGGTGTTGTGGCATGCACCTGTAGTCCCAGCTGCTCAGGAGGCTGAGGTGGGATAATTGCTTGAGCCCCAGGAGGCAGAGGTTGCCGTGAGCCAAGATCACGCCACTGCACTCCAGCCAGGGTGGCAGAGCGAAACCTTGTCTCAAAACAACAACAAAAAAGAAGTAAACAGCTGGTAAAGCAACCTAGCCTAAAACTTACAAAGTAGCAGAGTGAACACATATGTGCATGCACACACACACACACACAACACACATACACACAGATGAGAGTAGCACACACGCCAAAGATACATCAAGCAAGTGCTTTTTTAATCAATACATCAAATGATATTTTTGCTAGCCTGAGGAAGCTTCTCTTTGCCTGTCCTATCATTCCCACCCATTGCCTCACAGGGATGGAAAGAAATTCCTTCTTGGACCCAACATTAGA	G	.	PASS	VARIANT_OVERALL_TYPE=Deletion;SVTYPE=DEL;SVLEN=-2371	GT	1|1
1	33651810	nssv625361	TN	TACAGCTCACTCTCACCGCACGGCAGCTCACTCTCACCACACCACAGCTCACTCTCACCACACGGCAGCTCACTCTCACCACACGGCAGCTCACACCACACGGAATGTGTGTGTTCAATATATTAGATAGACCTAAGTGCTTTGAAGAGAAAAAGTATATTATTTTTTCACATATATAGGCAACCCAATATTATAACTGATGTGTGTTAATCAACACAATTTTTTATTTTTAATATTATATTATATTATAATATATTTTAATATTATATTATATTATAATATATTATTAATATTATATTATATTATAATATATTATTAATATTATATTATATTATAATATATTATTAATATTATAATACATATTGTATATAATGTTATATATAATATATTATGTTATATATATTATTATTATATAACATAATATATTATATATAATATATATAATTATTCATATTAATATTATTAATATATAATATATTAGAGATATTATCTATAATATATTAGAGATATTATCTATAATATATTAATAATAAAAAATTACCCTGGGAGACGGAGCCTCACTGTGGGGCTCAAATATCTTAAAGTTATATGATAGATATGTATAATTTTGTGTGTGTGTGTGTTTTTTTAAGTATGT	.	PASS	VARIANT_OVERALL_TYPE=Complex;SVLEN=635;SVTYPE=INS	GT	1|1
1	34597219	nssv620650	AN	AATTTATAAAAAGTCCTCTATCCCTCCAGTGCACCTCCTGCCTTTTTTATTTTCTCTTCAATATTAAACATACTACACAAAATTTCTTTATGTGTAAAACACCTCTACCTTCAAAGATTATAATTACCAACAACAAACATTCATAAATAAATATATATTTTTTTATTCATGACGACAGATTCAATTTATTTAATTTTTTTTTTTTATAATTTTTACCTAACAAGTAAAACATCATCTATTAATATTCTTTTTTTTTTTTTAATGTTTATATATATATTAAATGTGTGTACTGTCATGATTGTGTGTGTGTATTGACTGGGGGTGGGGCTTCGGTTGGGCCATAAGAAGCGCGGGGGTGTGTGTGTGTGTGTGTGTAATATGAAAGAAGTATGTATGTATGTATGTATTTGTATAAGACATAATTTAAAAAAAAAAAAATGTGTGTGTGTGTGTGTGTAAAAAAAAAACGTTGATCTGTCTTTAAAAATATTGCATACGCACACACCCATACCCATTTAGTGTGTGTCTGTATTGCAAATGGGATGTAATTTTTCGTATGTAATCGTTTTTTATGTATATATTTTATAAAATATATATTTTATGTATATATTTTATAAAATATATATTTTATACAAAAAGTAAACACGTCACACACATGTTTTTCGTGTGTGTTTGTGTGTGTGTTCTGAAAGAAAGAAAGAAAGATTTTACAGATTGTAAAGTATAATAAAACTCAACTCGCACTGCGTATGCGAATCCACTCACTGCCTATGCAACTCAGCTCGCTCTGCGTATGCAACTCAGCTCGCTCTGCGTATGCAACTCAACTCGCACTGCGTATGCAAATGAATAATAATAATAATATTAAATGTATGATATATACTGTGTATACATATATACTGTGTATACAGATATACTGTGTATACATACTCTGTATACAGATATACTGTGTATATATGTATACAGTGTATACATATATACTGTGTATATATGTATACAGTGTATACATATATAATGTGTATATACATATATACTGTGTATACATAAATACTGCGCATACATATATACTGTGTATACATATATAGTGTGTATATAAATAAAATTTTTTTTTTTTTTTTCTAATCTACCCCGCCACATCTCTTTGTGAGAGCTTTTTGTGTTTCGTATACATTTACTATGTACACGTATATATTATTTTTGGCCGGGCGCGGTGGCTCACGCCTGTAATCCCAGCACTTTGGGAGGCCGAGGCGGGCGGATCACGAGGTCAGGAGATCGAGACCATCCCGGCTAAAATGGTGAAACCCCGTCTCTACTAAAAATACAAAAAATTAGCCGGGCGTAGTGGCGGGCGCCTGTAGTCCCAGCTACTTGGGAGGCTGAGGCGGGAGAATGGCGTGAACCCGGGAGGCGGAGCTTGCAGTGAGCCGAGATCCCGCCACTGCACTCCAGCCTGGGCGACAGAGCGAGACTCCGTCTCAAAAAAAAAAAAAAAAAAAAAAAAAAGAAAACCTAAAAAAAAAATATTCCTAGTTTTTTTTAGTTTTTCATTCAGTGTTTATTTTTGTGTTACAATAAAAAAAAAAATAAGAAAAAAAAAAAAAAGATATATATATAAATCCCAGCTACTCAGGAGGCTGTGGAAATTATTAGGAAATTTGTGTGTTCACAAGCCCTAATAACTTTTTCATCTCCCTCTCCCTCTCCCACATAGAAAGAAAAGAAAGGAAAGAAAGAAAGAAAGAAAGAAAGAAAGAAAGAAAGAAATTCTATTCACACACATGGCTTCTCTCTTCAGAATGCGGGCTGGTCAGGCGTGGGGGAGTGGCACAGTTTTATATAAAATAAAATAAAATTTTTTTTTGAAATGAACAAAGCCTCCAAGAAATATGGGACTATGTAAAAAGACCAAATCTACGTCTGATTGGTGTACCTGAAAGAATGCAGAAGCCTCAGGAGCCGATGCGATCAACTGGAAGAAAGGGTATCAGTGATGGAAGATGAAATGAATGAAATGAAGCGAGAAGGGAAGTTTAGAGAAAAAAGAATAAAAAACACACACATTTTTGTTTGAGTTTATAAAAAAAAGCTTTTCTCTTTTTAAGTTCCACTCATTAGACTAAAAGGTAAATAAAACTCTACATAAAGAATCAGATAATCATTATTATAATGAAAAATACCTAACATTATGTATGTAATGACCAGATATGATAACTCATGAAATATGTGTCGGTTGTTCAAGAGGGATCCAAAAAATCAGAAATCTTTAGTAACTTCCTCAATGTTATACAGCTGTTATGAAGGACAGGATTTTAGCTTGACTAATTTAGATAATATATAATATATGTAATATTTATATATATATATATCACATAAGTATTGTATTAGGGTCCTTCTAATGGCAGACTCCCCAGAAGCATGGCTATCTGTGAAGCGTAAAAATATATATATATAAGAAGAAGAAAGAAAGAAAGAAAGAAAGACACACTTTTTAATTTTTTTTTTTTTTTTTGTTTCTGAACTTTTAAAAAAAAATACAGTATTATATATTTATTTATATATAGGTTTTTTTTCTTTTTATCAAGAGCCTCCAAAACACACACACACATATATCAAAAAAAAAAAAAAAAATGTAAGCTGCTATGATTTTTTTTTTTTTTTTTTTAATTGTGTGTGTGTGTGTGTAACTTCTCCCTGCCTCCCCAGGGTAGAGCATCTGACAGCCTGGAGCAGAACCCACACCCACAGGCGAGCATCTGACAGCCTGGGTCGGCACCCACACCCCCAGGTGAGCATCTGATGGTCTGGAGCAGCACCCACACCCACAGGTTAACTTCACTATATATAAAAATTTTATATATTTTTAATTCTGTGGCTCCGGCTGTGGGGGATTTTATTTTTTTTTTTAATAACAAATAATTCTCATATTAGATATAACATCTTTTATTTGTCATTAGTGTGTCAAAAAGAAGAGGAGATTCTTATGATGATTTTTTTTTTTTAAAAATTTCAAACACGATTGTTCTGTGTGAATTTATTTCACACACACACATTAGTATATATATAAGTATTAACAAAAAGGCTTGCAGCAGACAGGTTTTTTTTGGAACACACACACACCAAGTTTTTTATATAATAGGGAATTCAGTGACATATTTACGATAAATCTGGTAGAGAGAGATAACACACAATAAAATACCAAATATCACACTAAGTACCCTAAAAACAGAGTGTAAAAAAATTCATGAGTTAGGTGGACAGGGTGGACAGGGTGGAGAGGGTGGATAGGGTGGACAGGGTGGATAGGGTGGATAGGGTGGATAGGGTGGACAGGGTGGATAGGGTGGACAGCCTCTAATACGTTCCCAAATTTATTATGTAAAATGAATGTGTGTGTGAGGGAAATTTTTTTTTCTTTAAAATCATGTTTTGTTTCCCCACCTGTCCTGTGTCCCCCACCTGTCCTGTGTCTCCCACCTGTCCTGTGTCCCCCACCTGTCCTGTGTCCCCCACCTGTCCTGTGTCCCTCACCTGTCCTGTGTCCCCCACCTGTCCTGTGTCTCCCACCTGTCCTGTGTCCCTCACCTGTACTGTGTCTCCCACCTGTCCTGTGTCCCCCACCTGTCCTGTGTCTCCCACCTGTCCTGTGTCTCCCACCTGTCCTGTGTCCCCCACCTGTCCTGTGTCCCCCACCTGTCCTGTGTCCCTCACCTGTCCTGTGTCTCCCACCTGTCCTGTGTCCCTCACCTGTCCTGTGTCTCCCACCTGTCCTGTGTCTCCCACCTGTCCTGTGTCCCCCACCTGTCCTGTGTCCAACAATTTTTGATATATATATTTAACTTAAATGTGTGTATATATATTTTTCTTTCTTTTTTGTGTTATATTAAGAGGCCTTAGAGGGTGTGTTCCCTCCCTCCCTCCTTTTATGCTTCTTCTTTATCTATCTATCGATATAGAATAAAAAAAAATTTGGCTTGGTGGGAGAGGGATGAAACCAGGGCGGGGAAGCTACTTCCACTGTGTGTGTGTGTATATATATATATATATATATATATATATATATTATTATATATTTATATTATATAAAATATATATTTATACAAAATATATAATACTCAGAGGAGGAGGAGGAGGAGGACTGTGCAGTGGGGAAACACACACCTGTGTAGAGGAGAGTTAGTACTTTTACACACACAATTTAGAACACACACACACACACTAATAGAGAGAGATAGAAAGAAAAATTATAAGGAGATGGAAAATTTTTTTTTTTTCATTAACCACATATTCCTGGACAAGTTTTTTTAAGTCTTTGTGTATAACTTTAAAACAAAACTAAAATGATACAACTTAAAAAATGAAGGTGTACACACAAAGAGAATATATATATTTTTACACGTGTGTGTATATATACACACATATATACACGTGTGTGTATATATATACACATATATATAATTCACATATCTATCAAGGTATTTTCCGAGCTGTTGTTAAATAAATAAATGTAAACTCTTCATTATCTATCAAACACATTTTTTTTTGGTTGACATTAAGGATGATTGTGAAACCTCGACACGGTGATTGACATTAAGGATGATTGTGAAACGTCGACACGCTGGTTGACATTAAGGATGATTGAAACGTCGACACGCTGGTTGACATTAAGGATGATTGTGAAACCTCGACACGGTGGTTGACATTAAGGATGATTGTGAAACGTCGACACGCTGGTTGACATTAAGGATGATTGAAACGTCGACACGCTGGTTGACATTAAGGATGATTGTGAAACGTCGACACGCTGGTTGACATTAAGGATGATTGTGAAACGTCGACATGCTGGTTGACATTAAGGATGATTGTGAAACCTCGACACAGTGGTTGAGATTAAGGATGATGGTGAAACCTCGACATGCTGGTGGAGATTAAGGATGATTGTGAAACCTCGACACGGTGGTTGAGATTAAGGATGATTGTGAAACCTCGACATGCTGGTTGACATTAAGGATGATTGTGAAACCTCGACACGGACAGTGTGTGTCAAAAAAAAATAAATTTCGCCGCTGCCACCCACCGCCTATATTTGTAAGGATAAAAATTTTTTACACAAGATATATATTGTAATTTTACACACACACACACGCGCGTGACATAAAATTGTTAATTAACAACTTTTTTTTATGTGTGACTGAGATAATCAGAGCTTATATATGTGTGTGTAGAGTTTTTTTTAAATAAAAACAGGATGGATGGATGGATGGACGGATTTTTAGTATTTATTTTAAAAGATAGATAGATAAGTCCTGGTGTGTGGACACAGGGGATTAAATAATAATAATCCAGTATTAGGATATTGTGTGTGTGTGGCCGGGCGCGGTGGCTCACGCCTGTAATCCCAGCACTTTGGGAGGCCGAGGCGGGCGGATCACGAGGTCAGGAGATCGAGACCATCCTGGCTAACACGGTGAAACCCCGTCTCTACTAAAAATACAAAAAATTAGCCGGGCGTGGTGGCGGGCGCCTGTAGTCCCAGCTACTCGGGAGGCTGAGGCAGGAGAATGGCGTGAACCCGGGAGGCGGAGCTTGCAGTGAGCCGAGATCGCGCCACTGCACTCCAGCCTGGGCGACAGAGCGAGACTCCGTCTCAAAAAAAAAAAAAAAAAAAAAAAAACCCGTTAGATACACACACACACAATATATACATACATGGTATATATTCCATACATATACATACATGGTATATATTCCATATATATACATACATGGTATATATTCCATATATACATACATGGTATATATTCCTATTAAAATTTATGTTTAAAAAAAATTAATTTATTCTCAAATAGATATGTGTGTGCACATGCTAATTATAAAAATGTTGTTTAACACTGTGTATATATATATATATATATACACCAATCCATTAAATTTTTTTTTTTTTTTAACTTCTGCACACACGGGAACCCCTGCCACAGCGCACACACATGGGGATCGCCTGC	.	PASS	VARIANT_OVERALL_TYPE=Complex;SVLEN=6000;SVTYPE=INS	GT	0|1
1	34597264	nssv617529	CN	CGGAACACTTTTACACTGTTGGTGGGACTGTAAACTAGTTCAACCATTGTGGAAGTCAGTGTGGCGATTCCTCAGGGATCTAGAACTAGAAATACCATTTGACCCAGCAATCCCATTACTGGGTATATACCCAAAGGACTATAAATCATGCTGCTATAAAGACACATGCACACGTATGTTTATTGCGGCACTATTCACAATAGCAAAGACTTGGAACCAACCCAAATGTCCAACAATGAAAAGTCTTCTTTAATATAAATAATTTCCTCATGGTCTAATATACACACACGTGTATACACACACACGTATACACACACACGATAATAATATACTTTCTTTTTCTTTCTTTCTTTACATTAACAGTTTTATTATTATTGCATGATATATATATATATATATATATATATATTAGACGGCCAGCGAAAGATCTAGACCCAGCAATTAGACGGCCAGCGAAAGATCTAGACCCAGCAATTAGACGGCCAGCGAAAGATCTAGACCCAGCAATTAGACGGCCAGCGAAAGATCTAGACCCAGCAATTAGACGGCCAGCGAAAGATCTAGACCCAGCAATTAGACGGCCAGCGAAAGATCTAGACCCAGCAATTAGACGGCCAGCGAAAGATCTAGACCCAGCATTATGTTCAGGAAGGAAACTAATATATATATATATATATAAAATAACAATAATAATGATTTTTGAGTTTTTTTTTTGTTGTTTTTTGTGTGTATAAATATATATTTTTACTGGAAGAAGATACAACCACCTGTGATGATTAATTTTTTCTCATTACTATTACCCTAAACACTTTATTCCAGATTTCATTAACAGATTTTAGTGTGCCAGCCCCCGCCCCACTCACTCAGGGACACAGAGAGCAGGGAAATTTATTTTAAATATATATGTATGTATGTATATATATATATATATATATATCCCCCCACTGGGTAGGTCCATCCCGACAGCACCTGTGCTGCTCAGACTACTTGTGTGACACACACTTACCCCTATCTATCTAATACACACACACATTCACTTACAAAGATCTCTCTCACAATCACTATGTGTGTGGGCACACAGTAAAAAAAAAAAAAAAAAAAAAAAAAATTTTATTTAGGCATCTAAAGATTTTTTTTTTTTTTATTCTTTTTTTTTTTTTTTTTTTTTCGATCATAGGCTGGTTATGCAGAGGCTCGTAAGGAAAGCCTAGTGGCACCGGCTGGTTATGCAGAGGCTCGTAAGGAAAGCCTAGTGGCACCGGCTGGTTATGCAGAGGCTCCTAAGGAAAGCCTAGTGGCACCTATACTCTACACTAAAGAAAAACAAATGATATCTATATCTATATATAAATATATATAGATATCTATATCTATATATAAATATATATAGATATCTATATCTATATATAAATATATATATAGATATCTATGTATAAATATATATATAGATATCTATGTATAAATATATATAATTTATTTATTTCTGGGAGGGCAGAGTGCACGTGATCCATCCTCCATGTGTAAAATAAAGATTTACATACATACAATTGAGATTAGACATATATATATATATATGTATAATATGTATATGGCTAAAATCTTTTTTTTTTTTGTTATAACTATATCTTTCTTTCTTTTTATGGCGGGGATTATAATATAGTATATATGTGATATATCATATATGCCTCCTGCTCCTATTATTTACAGAATTCTTAAATAATTATATATAATATATATTAATTAATATATAATATATGATATATATTAATTAATATATAATATATTATATATTAATTAATATATAATATATATAAAAAAAAAAAAAATCTTTCACATACACATATATATGTGTGTGGGGACACAAAAAAAATTTTCATCCCCCTCTCTCTCTGCGTCTCTGTCCCCCTCTCTCTGGGTCTCTGTTTATAGTCTAAAAAAAAAAAAAAATGCTTTCTTTTCACACCCACATTAACGCCCTTGGTGTGGGAGAGGGGATGGGGCGCCCTTGGTGTGGGAGAGGGGATGGGGCGCCCTTGGTGTGGGACAGGGGATGGGGCGCCCTTGGTGTGGGACAGGGGATGGGGCGCCCTTGGTGTGGGACAGGGGATGGGGCGCCCTTGGTGTGGGACAGGGGATGGGTTTGGAAGGAAGGAAGGAAATATCTATATATATATACTTCAAAAAAAAATAATACATGTTAGTGTGTGTGTAATCTAAGGAAGGAAGGAAGGAAAAAAAAATATATTTAAAAAAAAAAAACTTTTAACTTGGTGTACATATATAAATATATATAAATATATAATATATAAATATATATATAATATATAAATATATATATAAATATATATATAATATATAAATATATATATAAATATATATATAATATATAAATATATATATAAATATATATAATATATAAATATATATATAAATATATATAATATATAAGACACACATTTAAATTTGAAAAATTCGTGTGTAATATCAGTGTGTTGACTGAAAAATTTATATACAGACAGACAGAGAGAGAGAGAGATATTTATAGCATATATAGTTAGAAAGAAAGAAAGAAAGAAAGAAAGAAAGAAAGAAAATATTCTCTCTCTCTTTTACCAAGTAATAAAAAGCAGAAAAAAAAATATTTAAAATAAATAAGTCTGTCTTTTTTTTGAAAAAAAAAAAACTTAAAAAAAAAGAAGGAAGGAAGTTGGGTGGATCGCTTGAGGCCAGGGGAGTTATAAATTAAAATTTCATATACGTATATATACACACACATATGTGTGTATATAAGACTCTTTCTTTCTTTCTTTCTTTCCAAAAATACAGGCATGCACCACCACGCCCGGCTAAGTTTTGTATTTTTAGTAGAGACGGGGTTTCACCATGTTGGTCAGGCTTGTCTTGAACTCCTGACCTCGTGATCCTCCTGCCTCAGCCTCCCAAATGCTGGGATGTTTGTTTTTCTCACACACATTATATAATAGATGTGAAAGTAATTATAATATTAAAAACTGTGTGGTGTGTGTGTGTGTGTTAAGAAATTTTACACACTTTTTTTTTATATAAATACTTATGCGGGTGAGAGGTGGTTCTAAGATTTGCCTCTTTACTTTCCTTTCCTTTCTAACAGAGATAGGAACACAGAGAACTTGTTTTTTTTTGTGCATACCCCTGCTCACCTGGACACACAAAATTATTAATCTGTGTAGGTAGAAAGACACCCATTTTTTTTTACACTGTTAAAAAAAAAAAGAAAACAAAAAAAAAAAAAAAAAAAAAGAAAAAACAAACACACACACTTTACTTTATTTGGTAGTAAGTTGTGTGTGTGTGTGTGTGTAGAATATGCATGAATGATTTACTTTACAAAACATATACCTTATTACTAATCTTTTTTAATTCCCAGCATGAAAAATTTATTTATTTGAGAGAGATAATTAAAGTAGTAAGAAAAAAATATTCATTAAATAGGTTAGAATCTCTTAAAATTTTTATAATGTATATATATTTATATATAAAACGTTTAACTAATCTTTCTTTGCATCAACTTACTTATATCTATGATATAATGCATGGGAACACTGTCTATTTTCTTATTTAAGACTTTTTTAAGGGAATATATATATATCAAGAAGTAATAAATTTAATATATATATATATATATATATATATATATATATATATATATACATACTATCTTTCTTTCTTTCTTTATAGATAGAATTGGAAGAAGACATTAGTTGTGTACTTTTTATGATAAAATAAAATAAATTTTTTATAAAAAATCTTAGTATTTTTTTCTATCTATAGAAATAAGTGTTTTCCATTCCATTCAATTCCACTCGGGTTAATTCCAATCCGTTCCTTTCCATTTCACTCCTCTAAATGACTTAGAAAATGAGTTTTTTTAAGACACATTTTAACTTCACGAAATTAAAATATGGAAATGCAAGGATAGACTGGATCTGTTAGTCTACGTTCCTTTAAGACACACTTTAACTTCACGAAATTAAAATATGGAAATGCAAGGATAGACTGGATCTGTTAGTCTACGTTCTGTGTTGCAGACCCAGACGGGGCGGCGGGGCAGAGGCGCTCCCCACATCATATTGTGTGTGTGTGTGTGTGCGTATGAGAGAGAGATTAGTTTTTTTTTTTTTTTTTTTGAGACAGAGTCTTGCTCTGTCGCCCATTATTTTCAAAACATTATTATAAATAACTCCAATATTGAGGTTCTGGAGGCAGAGCTCACAGGAGAGGGGCAGATTTGAGATTCGAATTCTTTCCAGTTTATCTATCAATCAAGGACAAATGTAATTTATGAAAGGTTTTATTTATGTTTCATCCATTCTTTAACTGAGGCCTTTATTTAAAAGCTGTTCATTGAACTCCAACAATGTGACAGGAACTGTCCTTGCCTTGGTGTATAAAAAAATAAACAAAACATATTTTTTACTATCATGGAACTTTTAGAATGGTTTCATTTACGAAAAAGTCAATGAAGCACATTAATGTTATAGAAAAAGTCACAAATATCTGTTTAATGATCAATAAACATACTGCTAATGGAGTAAATCTGAATCTAAATCTCTGCGTGCTTACAGATACAGAATTATCTTATTTCCTTAAAGGCATATGTATCACATCAAATATGCTCGTCAATTTTGTTTTTATGTCTATTTTTGTTTTATTTTATCTTGTATACTACGGAGTCATGATATTTACAGTAACTAGATGTATGTATACCAATTTGCATTATTTGTGGGACTGTGAAACAATAGCATTTTATATTTCCAATAATATAAAAATAGTATGTTCAAACAGGTAAAATGCAATGGTAAATATAATAAGGGAAAAGATTAATAAATGTAATAAGCTACTGGTATACTTAACAACCTTCAATTTTTAAAGCAATTTGCTGCAACAACATAAAATGGAACCAAATAATAGCATTTAAGTCAGCTTTCAAGCTATTTTCCTTAAATATAGCTTAATAATGAAGACAATAAGCTAATTATCTAAATGGAAATTTAAAGAGTGGGCTGGCATGTGGGAAAAACTCTGTAATAAATGTTCTCACATTTTGGTAATCTCATACAAAACACAGACTGGGGATGGTCTTCCAATTCCTTTTCTCAAACTATATTTTTGGTGTGTTATTAAGTGAATCTTTTGAAATATCCAGTGAAAATCACTATCTTAGTGGACAAATCACACATGCTAAATAGTATTGAGAAATGTAATACACATACTATAGCCATAAGATGGAAAAACAGACTGACATTGGAGCAATTTTTTAAAAAGAACAGTAAACTTCTATTATACTTTGGTATGATAGATAAAAATATATATGTTAGTAGAGTCACTCAAAAACTTTTTTGAAACCATGCAGATGGCCCCACTAGCCAGAAAATATTTCTAAAGTTTTTCTTTTTCATTTATCAATATGATGATTTTCAATAATTATTTTCAATAATTAATATTTTAAAACATCTATAGAAATACCTGGATTTTCCCATGAAGGTCTGGAAATCCACCAATGAGATAAAAAAAAAAATTATTTTTGAGAAGAGAGAGAGAGAAAGTTGCAGTTGTTGTTCACAATCAAGAAACTTAGAATAAAATTTAATTCAGTGCGCCTTCATGGTCTGTGGTTGTTTCTGTATATACAAATACCCCATTTTTAGTACAACCACCCACACTCCTGCAGGGAGAGCCCCGTCACCACCCACACTCCTGTAGGGAGAGCCCCGGCCACCACCCACACTCCTGCAGGGAGAGTCCCCCAGCCACCACCCACACTCCTGCAGGGAGAGCCCCAGCTACTGTACACACTCCTGCAGGGAGAGCCCCAGCCACTGTACACACTCCTGCAGGGAGAGCCTCCCAGCCACCACCCACACTCCTGCAGGGAGAGCCCCCCAGCCACTGTACACACTCCTGCAGGGAGAGCCCCGGCCACCACCCACACTCCTGCAGGGAGAGCCCCCCAGCTACCACCC	.	PASS	VARIANT_OVERALL_TYPE=Complex;SVLEN=6000;SVTYPE=INS	GT	0|1
1	35006663	essv5255546	TN	TACGCAGAGGAGTGAGCCAGACCCTCGCCTCCCAGGAGAACTGGATATCCACACGCAGAGGAGTGTGCTTTTTTTTTTTTTGCACACACAAATGTTTTTTAATTATTAACACTAAACATGATTATTTTTTTTTTTTTTTAATAAAATATATAGTGTCTGTTAGTTTTTTTTTTTTTTATCATTTTCTTTTCTAACTTGTGATATAATTTTATTATATTATTTTGATATTCTTCACTTCCTCTTTGTCACAATTAAAAATGACATTCTTTCTGATGGGTGGGGAGGTATATATATATACACACATATATGTGTGTGTATATATATATACACACATACACATATATGTTTTTTTTTTTTTTTTCTTTTTTTTTTTTTAAACACACTTAAATTTTTTTTTTTTTTTTAATCAAAAAAAAAAATATGTGTGTGTGTGT	.	PASS	VARIANT_OVERALL_TYPE=Complex;SVLEN=432;SVTYPE=INS	GT	1|0
1	35407813	essv2508515	AN	AACCACACATCAGACCCCACGACCGCCATCCACAGTCACCACATCAGACCCCACGACCGCCATCCACAGTCACCACATCAGACCCCACGACCGCCATCCACAGTCACCACACATCAGACCCCCGGGACCAACCGCCATCCACAGTCACCACACATCAGACCCCACGACCGCCATCCACAGTCACCACATCAGACCCCACGACCGCCATCCACAGTCACCACATCAGACCCCTTCTGTGTGTACAAAAAATTTTTTTTTTTTTTTTTTT	.	PASS	VARIANT_OVERALL_TYPE=Complex;SVLEN=266;SVTYPE=INS	GT	1|1
1	35898852	essv99911	AN	<DUP:TANDEM>	.	PASS	VARIANT_OVERALL_TYPE=TandemDup;SVTYPE=DUP;SVLEN=1519;END=35900371	GT:CN	1|0:2|1
1	36733264	essv6816608	GTTCTTTTGTTATTTGTTAACTGATACTAGGGCTTGAAAGGAGGTAAGTCAAGAAGAGGTAGGATGGGCTCCCTGCTGGATAGACGGGAGCCCATATTCCCCGCACCCACTCACAGAATACGGGGCATCCGGGGGCTTTCGGAGACTGAGTTCTGTTAGAAAAGGTCTGTTTTACAACTGGGAATCCAAAACATCCAAAGTGAATAGCAGTACTTTTAGAAAGGAATTACCCTAGGCCGGGCACGGTGACTCACGCCTGTAATCCTAGTACTTTGGGAGGCCGAGGCAGATGGAT	G	.	PASS	VARIANT_OVERALL_TYPE=Deletion;SVTYPE=DEL;SVLEN=-294	GT	1|0
1	36749097	essv6699615	TGGAAATATTGGTGTATTTAAATTGGTGTGCTGAAGAGGAATCTTTGTACATTTTCATTCTTTTTCCCACAAGTACATTAGCAAGGAGATGATTTGTCATGTTTGACACTTGGAACCCCTGCTGTTTATTTCAGATGAGTATCTAGAATCCTTGTCTTAGATGAATTGATTAGCTGTTTATTTCAGATGAGTATCTAGAATCCTTGTCTTAGATGAATTGATTACGACATTTAAAATAAACCTCAGAAGTCAGTGATTAAACTTTTACTCTTGATGATTTCCAGAGCCCTATAGTACTTCTAAGGGGTCTATTAAACAAAGGATTAGTAGTTTTGTTTTTTTACCATTTAACAAAAACAAGGTAGATATTAAATGGAGTCTATGAGAAGCCAGCCTGAAAAAGCAGGTATGCATAAATATTGAAAAGGGAAACCCT	T	.	PASS	VARIANT_OVERALL_TYPE=Deletion;SVTYPE=DEL;SVLEN=-435	GT	1|1
1	37206069	essv6703884	CGTTCTTGCCTGAGCTTTAGGGGCAGGCATTTGGGGTGCAAAGGTGGGGGAAGGTGCCAAGGAAGCTGCCAGGTCTGTCTGCTGTTTTCAGCTCAGAGCCACCCAGGATGCAGACTGAGGTTCCAGAGCTCCTCCTGATCCAGCTTAGGCCCTCAGACAGCAGCTGGGGTCTGGGGCTGAAGCCTCAGCCTCGGGAAGTCCCTCATTATCCCCTCCTGTCCAGCCCAGGCCCTCAGACAGCAGCTGGGGTCTGGGGCTGAAGCCTCAGCCTCAGGAAGTCCCTCATCATCCCCTCCTGTCCAGCCCATGGGAGAAGCTGGCTGCTTGGAGTTCAGAAGTTCTGTCTCTATCATCTGCCTGAAACATTAGCTCCTATTGCACTTACTACAGGCCAGGTTCAGCACTGTGAGTTCCACTGACATTGTCT	C	.	PASS	VARIANT_OVERALL_TYPE=Deletion;SVTYPE=DEL;SVLEN=-426	GT	1|0
1	37211636	essv2515676	AN	ACGCGCATAGTTCTCCCGGAAACGTCACACGCACCCGTTTTTTTTTTTTTTTTTTTAAAAACACAATAAAATTGTATAAAACATATATATATATATATATATATATATATATATATATTTGTAATAACCAGAAAAAAAAATCCGCTGATTGGTCCATTTTACAGAGCACACACAATTTACGTGTGTATATATAGACATACACACACACGTGTGTATATAGACATACACACACACGTGTGTATATAGACATACACACACACGTGTGTATATAGACATACACACACACGTGTGTATATAGACATACACACACAATATAGTTTTAAATAAAATATATATATATATATGTATGTATATATAT	.	PASS	VARIANT_OVERALL_TYPE=Complex;SVLEN=356;SVTYPE=INS	GT	0|1
1	37215777	essv2519788	AN	AAATATATATTTATATATTTATATATATTTATATATATACATAAATATATATTTATATATATTTATATATAAATATATATTTATATATTTATATATATTTATGTATATTTATATACATAAATATATATTTATATATATTTATATATATTTATATACATAAATATATATTTATATATATTTATATACATAAATATATATTTATATATATTTATATACATAAATATATATTTATATATATTTATATACATAAATATATACAGAAAGTTTATTTATTTATTTATTTATTTAAGAATATATATATGCATATATATACAAATATGTGTTTGTCTTTCTTTCTTT	.	PASS	VARIANT_OVERALL_TYPE=Complex;SVLEN=337;SVTYPE=INS	GT	1|1
1	37424274	essv6921749	TTGCCCTGTGAGTCTGTGCCTTGTGACTCTGTGCCCCATGACTCTGTGCCCCGTGAGCCTGTGTGTCCCATGAACCTGTGTGCCCTGCGAGCCTGTGTGCCCTGTGACTGTGTGCCCAATGAGCCTGTGTCCCGTGAGCCTGTGTGCCCTGTGAGTCTGTGCCTTGTGACTCTGTGCCCCATGAGCCTGTGTGTCCTGTGAGCCTGTGTGCCCTGTGAGTCTGTGCCTTGTGACTCTGTGCCCCATGAGCCTGTGTGCCCTGTGAGCCTGTGTGCCCTGTGAGCCTGCACCCCATGAGCCTCTGTGACCTGTGAGTTTGTGAGTCTGTGCCCCGTGACTCTGTGCCCCATGAGCCTGTGTGCCCTGTGAGTCTGTGTGCCCTGTGAGCCTGCACCCCATGAGCGTCTATGACCTGTGAGTCTGTGAGTCTGTGCCCCATGACTCTGTGCCCCATGAACCTGTGTGTCCTGTGAGCCTGTGTGCCCTGTGAGCCTGTGTGTCCCATGACTCTGTGTCCCGTGAGCCTGTGTGCCCTGTGAACCTGTGTGCCCCATGACTCTGTGTCCCATGACCTGTGTGTCCGGTAAGTCTGTGCCCCGTGAGCCTGTGCCTGTGAGCCTGTGCCCTGTGAGCCTCTGTGCCCCATGACTCTGTGTGCCCGGTGAGCCTGTGTGTCCCGTGAGCCTGTGTGCCCTGTGAGTCTGTGTGCCCTGTGAGCCTGCACCCCATGAGCCTCTGTGATCTGTGAGTCTGTGAGTCTGTGCCCCGTGACTCTGTGCCCCATGAGCCTGTGTGGCCCCTGACTCTGTGCCCTGTGAGCCTGTGTGCCCTGTGACTGTGTGCCCTGTGAGCCTGTGTGCCCTGTAAGCCTGGGTGTCCCATGACTGTGTGCTCCATGAGCCTGTGTGCCCCATGACTCTGTACCCCATGAGCCTGTGTGCCCCGTAACTCTGTGCCCTGTGAGCCTATGTGTCCCATAAGCTTGTATGCCCTGTGAGTCTGTGTGCCCTGTGACTCTGTGCCCCTTGAGCCTGTGTGCTTTGTGAGTCGGTGTGTCCCATGAGTCTGTGCGCCCCATTGAGTCTGTGTGCCCTGTGAGCCTGTGTGCCCTGTGAGCCTGTGTACCCCATGACTCTGTGCCCCATGAGCCTGTGTGCCCTGTGAGTCTGTGTGCCCTGTGAGCCTGTGTGCCCCATGAGCCGTGTGCCCCATGATTCTGTGCCCCATGAGCCTGTGTGCCCTGTGAGCCTGTGTG	T	.	PASS	VARIANT_OVERALL_TYPE=Deletion;SVTYPE=DEL;SVLEN=-1254	GT	1|0
1	37687130	essv2514074	AN	AATTACTGTCATTAGTAAAGATATAGCCAGTGGCCAGGTGCAGTGGCTCACTCCTGTAATCCCAGCACTTTGGGAGGCAAAGACAGG	.	PASS	VARIANT_OVERALL_TYPE=Complex;SVLEN=85;SVTYPE=INS	GT	0|1
1	37911591	essv5390348	TN	TTCTGAGAAACTGCTTTGTGAATTTGGATTTGTCTCACAGGGTTAAATATTTCTTTTGATTGAAGAGTTTGGAAACACGGTTTTTGTAGTATCTGCAAAGGGATATTTGGCAGTGCATTCAGGCATATGGTGGGAAATATCTTCACATAAAAACTAGAAAGAAGCTTTCTGAGAAATTGTTTTGTGATGTGTGCATTCATCTACCAGACTCAAAATTTTCTTTTGGTTGAGCAGTTTGGAACTACTGTTTTTGTAAAATCTCCAAACTTATATTTGGGAACACATTGTGACCAATGGTGAAAAAGGAAATATCTTCAGATAAAAACTTCAGTGGAGCTTTCTGAGAAACTGCTTTGTGATGTGTGCATTCACCTCACAGAGTTAAAAATTGTTGAAGTATATATGTGTATATAAACACAATGTACTTACAAATAAAGTTCGATACAGGAAAAATTATACCAAGGGTAAACACGCCGGGCGCGGTGGCTCACGCCTGTAATCCCAGCACTTTGGGAGGCC	.	PASS	VARIANT_OVERALL_TYPE=Complex;SVLEN=517;SVTYPE=INS	GT	1|0
1	38121933	nssv704097	ACAGAGGGCTCTTCACACTTGAGCTTGCACTGAGATTGAGGACACGCCCGAGTGTGTCTGAAGTGGTGTGCCCCAGCCGTGTGGACTGTGAACACGTGTCAGTGTGGGTGTGTGTGCCAGCTGTGGGTTGACATATACATGCCTGAGTGTGTACTCACGAAAGTGTGCTTGAGTGTGTAAGAGACTCTATTTTTTTTTTTGAGGCAGAGTCTCACTCTGTCACCCAGTGCAGTGGTGTGCTCTCGGCTCACTGCAACCTCCATCTCCTGGGTTCAAGCAATTCTCCTGCCTCAGCATTCTGAGTAGCTGGGATTACAGGCGCGCGCCACCACATCCGGCTAATTTTTGTATTTTTAGTAGCGATGGGGTTGCATCATGTTGGCCAGGCTGGTCTCAAACTCCTGACCTCAAACCATCCTCCCGCCTCGGCCTCCCCAAAGTGTTGGGATTATAGGCGTGAGCCACCACGCCCGGCTGTAAGAGACTAAGTGCCTCCCTAGGGTGGCTGTCTCTGTGTGTCCATGTGTGTTGGTACCTGGGGGGCACATGTGTGTGTTTGAGTGTGTGTGTGTGCATGTCAGTAACTGGAGGGAGCATCTCACATGGGTCTCTGTGTGCCTACAGGGCTGTGGTGGGGCGTGTTTGTGTGCAGTGAGATGTGACCGGGAGCTCTGGCAGCCTGACATTCACACCCTGCCCATCCCTGGCAGCCCTGCCTTGCAGGGCTCAGACTCTCGGAGAGCATTTTGGAAGGTTTGAGAAGGCGGCATCCTGGCCCCTTGCAGTCACCCAGACAGACACACTGGGTGGGAGGAAACCGGAAACCGGAGCCTTCGGAGGCTTCCATGGACCTAACTTGGTTACACGCTCATTACTCAATTTCCCCACTGTAAGCCCAACGCTGCTGGCACAGGGTGGGGTGCAGCATGCACCCCCTCCACCGCAGCTCTGCAGCCCTCTCACGGGGTGTGGGGAAGGCTGAGGGAGGGCCCCCAGCCCTCAGGGACCCCAGTGTGAGGGGAGACACGACCCTGCTTTGGGGGAGGCCTAATAAGAAGAGTGGTCCTAGAGGATTCCAGAGGTGGGCAGTTAGTCCATCCTGTGAAGCAGATAACATCAGCATGGCCTCATCTCACTAGCCTCAGCCCCAATCATCCCCTCGTCTCAAGGAATCCTCTCCCCTCGGACTGGCACTTGGTGCGGGTGAGGGCACAGCCATCTCCCGTGGCTGAGAGCCACCCGGGAAGTGGGAGGGGCCTGACTGCTCTCCCCCTCCAGGAGATGTGAGGTGCAGAGATGCGCAGTTCCTCACATCCCCAAACCTTCACCATTAGAGGTCCAGTTTGCAAAACCCAACGCCAGCCTAATGAGAAGCACATTGTCTCCCAGAAGACGCTGGGAGGAGAGGAGAGGGCAGCTCCCGCACCCTGCCATCCCGGGGAAGGCCTCCAAGCTACAGGGAAGAAGGCCAGCTGGCCCTTCTGCCCACCCCTTCTGGCATCCCCCGCCCTCCCTTGCTCTGTCTTCCCTTACCACAGGGTCCCCAGCCTTCGCCTTCCCTCCTGGGGGGTCATTTGGGAGCCAGATGTGGAGCTCCAGCCTCTGGGAGGGAGGAGCACAGAAGGAGAGAGAGGGAGAGTGGCCTTTGGAATCAAACAGATGTAGACATTGGAATGCGGGCTCCACCACTTGCTCACGAACTCTGATCTTGGGCAAGTTTCCGAAACTTTCTGGGCCTTTGTGCCAACGCACCCACCTCCAAGGATGGCCTGAGGATGACAGCAGATCCCTAAGGCCACACCTGGGAAGCAGTGCCTGGCACATCACAGGTGCTCCATGCTTGGAGGTGCTACGGGGATGTCAAGGAGGGAAAAGACATGGGGGAGTTTCCTAGCCAGTGCTGAGGAGGAACAGCAAAGGCAAAGGAGCAGGCCGTGTGGGTGGAGGCGAGAGCCGGGTGCTGAGTGCAGGAAGCCTGTGGGAATTCCAGCTCTTCCCCTGGTGCTCCCTAGGGCTTGGGGCAGGCAGAGCCAAAAAGAAGCTGCAGGGTGGGGGCCAACTGCCCAGGCTCAGCTCCCAGCTCCTCACTTACTGGGTGTGACCTCGGACAAGACAGTCACAGTCCCCTCTCCAAGCCAGGCTTGCCTCCTTTGCAAAATGGAGAGGATAATAGTACTTACTGCTACCCCAAAGTTGTGGTGTAAGAAGGAAAGGGCTATAGTGTGCTTTCATCTGTGCCTGCCTTGTAGTAAGTCTGCAAAGAAATTTCTCCTCTCCTTCTCGCTCCTTAACCCATGTAAGATGACCTATTTACTGACCCAATTACGTTACGCACAGTATCTTATTCAACCCTTAAAATACCCTATGAACAACCCAGAGGTCCATCAGTGGGTGAAGGGATAGCACACGGCCATCCACACTGTGGAATACTATTCAGCAGTGAAAAAGGATGAAGTGGGCCATACATGGAGGAATCTCAAAGCATTCTGAGAGAAGCCAGACACAAAAGACCACAGGCTGCATGATTTATTTTAATGAAGTGTCCAGAAAAGACAAATCTATAGAGAAAGAAAATAGGGCTGGGCACGGTGGCTCACACCTGTAATCCCAGCACTTTGGACGGCCAAGACAGGTGGATCACTTGAGGTCAGGACTTTGAGACCAGCCTGGCCAACATGGTGAAACCCCATCTCTACTAAAAATACAAAAAAAAAAAAAAATTAGCCGGGTGTTGTGGCACATGTCTGTAATCCCAGCTACTCAGGAGCCTGAGGCAGGAGAATCGCTTGACCCCGGGAGGCGGAGGTTGCAGTGAGCCAAGATTGCACCACTGCACTCCAGCCTGGGCACCAGAGTGAGACTCCGTCTCAAAAACAAAAACAAAAAAGACAAGTGGTGGCTCAGGATAGAAATGGGGAGTGATTGCAAATGGGCATGAGAGACATTTTGGGGGTGATGGAAAGGTTCTAGAATTGGGTGGTGATGATGGTTGCACAACTGTACACATTTACTCAAGATCATTGAATTGTGCACTTAAAGTGGGTACATTTTACGTGTAAATTTTATACCTGAAGAAAGTTATTTAAGAAAAAAAAGCTATGAGATCAACATATATTAGCCATTTGCCCTTAAAAACTTCATAGTAGGTTTCGGGAATTCAGTGCCAGGTTTGTTTGTCTCCAAAGCTCATGGTCAAGTTCTTTAGTTTGGGAGATAAAAGGAAAAACAACAACATGAGGTGAGCATTCTTTTTTTTTTTTTTTTTTTTTTTTTTTTTTTTTGAGACAGGGTCTCACTCTGTTGCCCAGGCTGGAGTGCAGTGGCACAATCACAGCTCACTGCAGCCTCGGCCTCCCGGGCCCAAGCCGTCCTCCCACCTCCACCTCAGCCTCTCAAGCAGCTGGGACTACAGACGCACACCACCACGCCCGGCTAACTTTAATTTAATTTAATTTTTTGAGACAGAGTCTCACTCTGTCTCCCAAGCTGGAGGGCAGTGGCACAATCTCAACTCACTGCAACTTCTGCCTCCCAGGTTCAAGTGATTCTCCTGCCTCAGTCCCCCGAGTAGCTGGGACCACAGGCACATGCCACCACACCTGGCTAATTTTTGTATTTTTAGTAGAGACGGGGTTTCACCATGTTGGCCAGGCTGGTTCGAACTCCTGACCTCAAGTGATCTGCCCACCTCAGCCTCCCAAAGTGCTGGGATTCCAGGCGTGAGCACCTGGTCAAGGTGAACATTCTAGGACTCCAGTTTGTTTTCCACTTAGTAGCCACGAATTGGCTCACAGAAGTAAGGTGATGAATACGGAAAAGGAGCCTGGACCCCAGAAACAGTCATCTCCAGGGAAGAGGTCCTGCAACTCAGAGTCCTGTTCTGCTCAAGGGCAGTGGGGGCTTCCCAGGCACCACTGAGCTCTCTCTGTCCCTTCTGCCTTCTGTCTCTCTGTCTATGCTTCTGATACTACAAAGTAAGGATTATTACTCCATTTTGCAGACGAGAAACGGAGGCTCAAGTAGATGAAGTAGCTTGCCCAAGCCCACACGACTGGGTACCAGGCGTGACTTTAAATGCAGTTGAAAGTCCCCAAACCTGTTTTTCCCACCATGCCAAGCTGCCCTGGACCTCTCCTCCATTTCTCTCGGCCTCTCTGTGTCTACCTCCTTCTGTATCTGTCTTCCCAGCTCCGTCTTCTATCTGTCTGTCTTTCTTTGTCTCTCTTTGCTTGCCTCTGTCTCTCAGCCTCTCTGTCTCTCCCTCTGTGTCTCTGTCTCTGGCTCATTTATTTTTTAATAACCACAATAATGAGAAAAGCTCCTTCCCGACCCTCCTGGGGAGGGAGACAAAAGGAGGGGAGCCCAGGGAAGAAGGGGAGGGATAACCTCCCCTCTTGCTCCTGAGAAATTTAATAAAGGGCCTGAGAAAGTGCTGGGCTCCACGGCCAGCCAGTACCCTGGGAAAGGGGGCGGCCCCCTCCCCCACCACAGACACCAGCTCTGCACGGGCCTAGGGTCAGGGAGGGAGTGTCTCGGTGCTGGGCCCCCCTTCTTCAGCTCACAGGCTTTATCTCTCCCCTCCCTGCTGGTGGGAGCAGTTCCCCCGGCTAATCCGTCCCTGAATATGGTCCATACCAGACTCCCTCCCCTTGACCCAGACCTGCGGCTTTCCCAGGAGAGCAGCCCAGAGGCTCCGAGGGGAGAATCAATCACAGAATCATAGCCTCTGGACTCACAGGAGGTCAGGCGGTGCAGCCGCCTGCCTCTGCTGTGTCCAGGGCAGCTCCCCATGAGGCCATGCCCAGCCCCCTACCAACATCAGTAGAGAGGGGGCTGGGCCTTCCCACCCCCATCCTGGCTTGCAAAGGCACCTGATGCCAAAGTGCCCAGTTGGCTTCTGGCCAGAGACAGCCCAGGATCCCAGGCGGGAGGTTACCAGGCCTCCCGCCTCTGCCTCCTTGAGGGCCAGCATTGGCCAAGATGGAGAAAGCGAGTCATAGCATCCTTCAGTCCGGCCCCGGCCTCACCTCTCCCTCCATGGGTGGTTCATTCGGACAGGGGCTTAGCAGGTCAGAGTGGAAGAATGCCCTGGTCCAACCTCTGGGAGAACCAAGGGGATGAAAGCTGCTGGTTGATAGGTGAGAGGGGGGCTTCCCAGGGGGCCGAGAAAGGAGGCCTGGCTGCTGCCAGGCTGCTGAAATGGACCCACAGAGAGGAGTCA	A	.	PASS	VARIANT_OVERALL_TYPE=Deletion;SVTYPE=DEL;SVLEN=-5220	GT	1|1
1	38208310	essv6816612	TAACCAAGCTTTAACTCTAGCCCTCTTATGTGAGCTAAGAAATCATTTAAGTTAAAGTCAGTTAGGGCCCAGCACTGTGGCTCATGCCTATAATCCCAG	T	.	PASS	VARIANT_OVERALL_TYPE=Deletion;SVTYPE=DEL;SVLEN=-98	GT	1|1
1	38219293	essv6917467	TGAGGGCGGATGAGCCCGGGGCAAGCGGGAGCAGGGGCGAGCGGGAGCAGGGGTGAGTGGGAGCAGGGGCGAGCGGGAGCAGGGGTGAGTGGGAGCAGGGGCGAGCGGGAGGAGGGGCTTGCCCCGGGAAGGGTCAGAGACGGGGGCGTGGGGGCCCTTGGGAGGTCGGAATGTGAGAGTGGCGGGGCAGTTGGTGAGGATTTGGGAGGAGGTTAGTGAGGAACCGAGGATGGCAGCATGGGGACCGAACCGATGGTGCGAAGGTCGGGAGCCCCCCTTTCGGCTGGAGGG	T	.	PASS	VARIANT_OVERALL_TYPE=Deletion;SVTYPE=DEL;SVLEN=-290	GT	0|1
1	38239325	essv3565333	AN	ATATATATATATATATATATATATATATATTAAAAATCTATATAAATAAAAATAAAAAAAAAAAAAAAAAAATATTAATTTATATTTAGTTTGTTTGTTTTGTTAGATAGATATTTAAATAGTTTATATATATATATATATAAATTTGATTCTTATTTTTTTTAATTTTAGGCAGAGTATATAGATAAAGAATGTGTGTAAAAAAAAAAAAAAAAAATTCTTTACACAACATTACTTTTTTTTATTTTATTTATTATAATTGTTATATATAGTGCTCTCTCTCTTCAAATTTTTAATAATCTATATATTTCAATTTTAAATATATATTACTTTACACATACATATATATATATATAAAAAAAAAAAAATATGTATATATCTATATACATATCTTCATGTTATATGTTATATATTTCTATATACATATCTTCATGTTATATGTTATATATTTCTATATACATATCTTCATGTTATATGTTATATATTTCTATATACATATCTTCATGTTATATGTTATATATTTCTATATACATATCTTCATGTTATATGTTATATATTTCTATATACATATCTTCATGTTATATGTTATATATTTCTATATACATATCTTCATGTTATATGTTATATATTTCTATATACATATCTTCATGTTATATGTTATATATTTCTATATACATATCTTCATGTTATATGTTATATATTTATATATACATATCTTCATGTTATATGTTATATATTTGTCATTCCCCCTCACTGACACCCCATCTCACGCCACACTTGTGTGTGTGTATAAATATATATATATTTATATATATATATATTAATAAAAAACATAAATTTTTATATATATAGGAGAAATAATTCACATTTCCTATTATTGTTATAATCTTAAAATAGTTAAAAAAAGTGTATCACACACACAATTCTGTGTGTGTGTGTATTTTTGTTATATTTTTTAATATAAATATCCAACGACTACACTCCACTTTGGCCAGCCAACAGTCCTTCTGGAATCATCCAATGACTACACTCCACTTTGGCCAGCCAACAGTCCTTCTGGAAAAATAAATAAATAAATATAATCACACACTAAGAAAGAAAGATTTTTTTTTTTATTTTTCCAACGACAGAGTCAGCCAACGACAGAGTCAGAGTAGATACCTATAGGCAAGCTCCATCTCCTCCTCCCCAGCTCCTCCCCTAGTGCACAGATACCAATAAGCAAGCTCCATCTCCTCCTCCCCAGCTCCTCCCCTAGTGCACAGATACCTATCGGCAGGCTCCATCTCCTCCTCCCCAGCTCCTCCCCTAGTGCAATTTATTTATTTATTTTAAATATATATATATATGTGTGTGTGTGTGTGTGTGTTATATGTTTTTTTTTTTTTTTTTTTTTTTTTTTTTTTTTTTTTTTTTTTTTTTTTTGAGACGGAGTCTCGCTCTGTCGCCCAGGCTGGAGTGCAGTGGCGGGATCTCGGCTCACTGCAAGCTCCGCCTCCCGGGTTCACGCCATTCTCCTGCCTCAGCCTCCCAAGTAGCTGGGACTACAGGCGCCCGCCACTATGCCCGGCTAATTTTTTTGTATTTTTAGTAGAGACGGGGTTTCACCGTTTTAGCCGGGATGGTCTCGATCTCTTGACCTCGTGAT	.	PASS	VARIANT_OVERALL_TYPE=Complex;SVLEN=1646;SVTYPE=INS	GT	1|1
1	39083930	nssv626329	CTCGAATAGCACATTTAAAAGTACCTAAGTAATGAAATGGTACATGTCACCTGATCCCAACGTGAAGAGGAATTGGGGCTATGAATGACATCTCCTCAAGAATAATTTTCTGAGGCCAGGCACGGTGGCTCACGCCTGTAATCCCAGCACTTTGGGAGGCCAAGGAGGGTGGATCACCTGAGGTCAGGAGTTCGAGACCAGCCTGACCAACTGGAGAAACCCCGTCTCTACTAAAAATACAAAATTAGCCGGGCGTGATGGTACATGCCTGTAATCCCAGCTACTCGGGGGGGCTGAGGCAGGAGAATCACTTGAACCCGGGAGGCAGAGGTTGCGGTGAGCCAAGATCATGTCATTGCACTCCAGCCTGGGCAACAAGAGTGAAACTCCATCTCAAAAAAAAAAAAATAATTTTCTTGGTTTGGGCAGGGATGGTCTTTAAGCCCCACTTTCCCTTCATCCAGAAACTCCATTTATATCTGATTTACATTTTCAGTTTCCATTAAATAAAGGAGTCTATAATTTTTAAAAATATAAGAACTACTGGTTTACTCATAGGTACGGTGGTTTAAGATATTTATAAAGTGACATGAATATTGATTGACTTCACAATGTCTTATTTAAAGTGCAAAAAAGGAAAGTAGTCATTGATAGTATCTTTAAAAGAAATTCATCTGAACTGGCCAATCATCAGATTCTAACAAGATAAAATAATGATTAAAAATAATAATGTTAATAATAATTAGCATGTATTTAGAAAGTACTATATGTTAGGGACTCCTCAAAGTACTTTAGAGGAATTAATTCATTTGATTGTCCCCATAACGCTGTGAGGCAGGTACAGAGCATTCACAAGAGGTGATTCACACGGGGTCATGCACTAAGGTTAAGCAGCACCAACTAACTGCACAAAGGAGGGCTGGATCTGCAGAGAAACTGTAGATAATAATGAAAGGAAAGGAGTTCTGATAGACCCCATGCATCATCTCAGTTGGCAGAGTGATAATGCCACCAAATAAGTAGGAATTGGGATGACTCTAACATCCAGTTGTGACTCCCTGGCTGTTTGAGCTTGAGAACGGTGGGCAGATAGGAGCAGATCAAGTGACTGCAAAGTCCCCTTCGAAGTCAGAGTTTCTGTAGTTTCCATTTAGAGATGGAGGGTCTTCTGAACAACCCAGGCTTTGAGCACACAGGACATACAAGGAGGGTTGGGGTTGCAACAGCTTCATCATAATCACCAATTGAACCTCCACTGGGAAGAAATGAATAGTTCATGCAAATGAGAGCTTGAGATTTGCTCATACTAGGCTTGAGAGAGAAACAGAAGGAGAAAATGGCAAAGTTTGAATAAACTCTTAGGATAAATTCCACCATAAAGATATTGTATAACTCTTTAGGGAAGATAGTTATCCAACATTTCAGAAGCACTCAGTTGTCTACAAACAGTATTTATGTTTCCATTTATTATATCAATCTTCATGATTCTATTCATTAGTGCAAATCCCTGCAGACCTGCCCTGGCTCCATGCCTTCAGTCAGCTTGTCTTTACTCAGCTGCCTCCTGGTGTCAGACACTACGCTGGGCTCTAGAGGATGCAGTGGTAAAATAAAAGCATGGAACACTCATTTTAGATTGGCACTGACCAATACCGTAACTACTAGCCAATGTGGCTATTTAAATTCAGATTTTAATTAGTTAAAAGCAAGTAAAATTGGCCAGGTGCAGTGGCTCACATCTGTAATCCCAGCACTTTGGGAGGCCGAGGCGGGTGGATCACCTGAGGTCGAGAGTTCAAGACCAGCCTGACCAATGTGGAGAAACCCCGTCTCTACTAAAAGTACAAAATTAGCCGGGCGTGGTGGTACGTGCCTGTAATCCCAGCTACTCAGGAGGCTGAGGCAGGAGAATCACTTGAACCTGGGAGGCGGAGGTTGCGGTGAGCTGAAATCGCACCATTGCACTCCAGCCTGGGCAACAAGAGTGAAACTCCATCTCAAAAAAAAAAAAAAAGGAAATAAAATT	C	.	PASS	VARIANT_OVERALL_TYPE=Deletion;SVTYPE=DEL;SVLEN=-2025	GT	1|0
1	40129695	essv5307330	TN	TTTCTGCCTTTTCGTTGAAGGCTGATGATACAGATTTCAACATTGAGATCGGGTTCCCACCACACGAGGGGCTAAGGAAGAGTATGTGTGATATGTCTAGAGAGCTTCTTAGTCCTCCTGTGTTTTTCGATTAGAGTTAATGGAAAATCACAGCAACCCCATCCAGGCAGGATATCTAATGGTTCAGACTCTTCCGTAATGAAGGTTTGAGTCATCCTGCCAGGCCAAGCATCATGACCAACTGACATGCTATCTCAGGGCAAAGGGAATGCGAAACGGGTAGCGAAAGAAGGTAGTTATAAACGCCAGCTACATCAGTGTGAGCTGCTGCAGAAACCACGACTGTAATAGTATTTACCTAATGGGTTAATAATATCTACCAGCACAGGTGGGAATACAAAATAACCAAAACACAAGTTATCCTTTCAAATAAAACGCTTTGGGAAAAAGAACATCTTTTACTAACAGAAATTTCTTAGCCTCTGGAAGGCCAGTTGATTCGGTAACATATGCCAGGAGACTTCAGCAATATCCTGCTCCATTGTAGAAAACAGCAATCTGATCCTTTTCTCTCCTCAATCATTAACGAGATTATGCATTTGGGGTGTGATAATCCTCCAGGGACAAGTATTCTCAAATCATACGTTTCAGTTTCTTCTTAAGGTGCTTAACAAAGTCTCGTCTCATACATCTGAAGAGAAAGAGACATGTCATTAACCAAAAGATAGCCAAAGAACCTATGCTGTAGGAAGCGCTGTGACAGATAGAAAGATGAAGTAACAGTCAGCATGGAAATAGAAATGTATCTGCATGGTAAGAGGCAGTCTAGCCGGCATAACAAATGCTGGCAAGGGTGTGGAGAAAAGGGAACCCTCATACACTGTTGGTGAGAACATAAATTACTACAACAACTAT	.	PASS	VARIANT_OVERALL_TYPE=Complex;SVLEN=913;SVTYPE=INS	GT	1|1
1	41994020	essv6840001	ATCCACACCCCGCCCTTACACTCACCTTCACACAGTCCACACGCCCACCCTCACCTTCACACACCCTTGCCCTCACACCCTCAGACTCACATCCCACCCTCACACACACCCCACCCTCACCTTCACACACTCCACACCCCCACCCTCACTCACCTTCACACTCACACCCCTGCCCTCACATTCACCCTGACTCACACCCCACCCTCACACACCCCACCCTCACACACCCCACCCTCACACACCCCACCCTCACACAC	A	.	PASS	VARIANT_OVERALL_TYPE=Deletion;SVTYPE=DEL;SVLEN=-256	GT	1|0
1	41997081	essv6961599	GAGAGATGGAGGACAGGGGAGATGGAAGACAGGGGAGATGGAGGACATGAGAGATAGAGGACAGGGGAGATGGAGGACAGGAGAGATGGAAGACAGGGGCGATAGAGGACAGGAGAGATGGAGGACAGGGGAGATGGAGGACAGGAGAGATGGAAGACAGGGGAGATGGAGGACAGGAGAGATGGAGGACAGGGGAGATGGAGGACAGGAGAGATGGAAGACGGGAGA	G	.	PASS	VARIANT_OVERALL_TYPE=Deletion;SVTYPE=DEL;SVLEN=-227	GT	0|1
1	43370278	essv29523	GN	<INV>	.	PASS	VARIANT_OVERALL_TYPE=Inversion;SVTYPE=INV;SVLEN=231;END=43370509	GT	1|1
1	43842305	essv2498262	CN	CTAAAAACCTGAGCTGGGGGCTCCGAAGGGGTGGACAAAAAAATTTGATAAAAAATTATATTCTGTTAAAATTTGATTTATGACATTGCATCTGCATCTGCATATCATTACAAAATCTTTGTAATGCTAAGTTTCTCTCTCTCGAAAAAAATTTGACCGTAAAAAGGTGTGGGGGATGGGGTGTGTGGGGTGTCGGGGATGGGGCATGGAAAGGGTGTGTGGGGTGTGGGGATAGGGTGAGGGGATGGCGTGGGGGGTGTGGCATGGGGATGGCAGGTGTGGCATGGGGATGGGGAGTGTGATATCAAAAACAAAACAAAAAGTTTTTTTATACTAGTATTATTTTTATATAAGAATGTGGTT	.	PASS	VARIANT_OVERALL_TYPE=Complex;SVLEN=361;SVTYPE=INS	GT	0|1
1	44059222	essv5210869	TN	<INV>	.	PASS	VARIANT_OVERALL_TYPE=Inversion;SVTYPE=INV;SVLEN=781;END=44060003	GT	0|1
1	44059305	essv29947	CN	<INV>	.	PASS	VARIANT_OVERALL_TYPE=Inversion;SVTYPE=INV;SVLEN=344;END=44059649	GT	1|0
1	44208879	essv2513710	AN	AAGAATGTTTCTTTCTAGTTTTTATCTGAAGATAATTCCTTTTCCAACATAGGCTTCAAAAGGAAAGAAATGTCCACTTGCAGATTCTACAAAAAGAGTGTCTCAAAACTGCTCTATAAAAAGGAAGGTTCAACTCTGTGAGTTGAATGCACACATCACAAAGAAGTCTCTGAGAATGGTTCTATCTACTTTTTATATGAAGATAATTCCCTTTTTACCATTGACATCAAAGCGCTCCATGTATCCACTTGCACATTCTAAAAAAAGTGTGTTTCAAAACTTCTCTATCAAAAGAAAGGTTCTACTCTGTGAGTTGAATGCACACATCACAAAGGATTTTCT	.	PASS	VARIANT_OVERALL_TYPE=Complex;SVLEN=340;SVTYPE=INS	GT	1|0
1	44353467	essv2506832	AN	ATGGATGGACAAGTGCATGGATCCATACAGAGTGAATGCATGGATGGACGAGTGCATGGATCCATAGAGAGAGTGAATGCATGGATGGACGAGTGCATGGATCTGTAGAGAGAATGAATGCATGGATGGACGAGTTCATGGGTCCATAGAGTGAATGCTTGAATGGACAAGTGCATGGATCCATAGAGAGAGTGAATGCATGGATGGACGAGTGCATGGATCCGTAGACAGAGCGAATGCACGGATGGACAGATGCATGGATCCATAGAGTGATTGTGTGCATGGATGGATGAATGCATGGATGGATGAATGCATGAATCCACAGAGAGTGAATGCATGGATGGATGAGTGCATG	.	PASS	VARIANT_OVERALL_TYPE=Complex;SVLEN=353;SVTYPE=INS	GT	1|0
1	46207293	essv6844043	TCTTTTTTTTTTTTTTTTTTTTTTTGAGACGGAGTCCCGCTCTTTAGCCCAGGCCGGATTGCAGTGGCACAATCTTGGCTCACTGCAAGCTCCGCCTCCCAGGTTCACGCCATTCTCCTGCCTCAGCCTCCCGAGTAGCTGGGACTACAGGCGCCCGCCACTGCGCCCGGCTAATTTTTTGTATTTTTAGTAGAGACGGGGTTTCACCGTGTTAGCCAAGATGGTCTCGATCTCCTGACCTTGTGATCCGCCCGCCTCGGCCTCCCAAAGTGCTGGGATTACAGGCGTGAGCCACCGCGCCCAGCCTTATTTTCATATTAAAGAA	T	.	PASS	VARIANT_OVERALL_TYPE=Deletion;SVTYPE=DEL;SVLEN=-324	GT	1|0
1	46207322	essv6853279	AGGAGTCCCGCTCTTTAGCCCAGGCCGGATTGCAGTGGCACAATCTTGGCTCACTGCAAGCTCCGCCTCCCAGGTTCACGCCATTCTCCTGCCTCAGCCTCCCGAGTAGCTGGGACTACAGGCGCCCGCCACTGCGCCCGGCTAATTTTTTGTATTTTTAGTAGAGACGGGGTTTCACCGTGTTAGCCAAGATGGTCTCGATCTCCTGACCTTGTGATCCGCCCGCCTCGGCCTCCCAAAGTGCTGGGATTACAGGCGTG	A	.	PASS	VARIANT_OVERALL_TYPE=Deletion;SVTYPE=DEL;SVLEN=-259	GT	0|1
1	46679007	essv2515734	AN	ACTGAATGTTGGTACATTCATCCACCCTTTCATCTAAGTGAGACAGAATCCTTCATTTCCAATAGAGGCTGAATGTGTTTGGAAACCCAATGATTAATAACATATATACTGTACAATACAGACTTAGTAGTCCTAGATAAAACTATAGAAGTTAGTAGCTCAAAGCTAATAGACACTTTAAATCACCGCATTCCCTGTCAAATTTCTTGAGGTGGCTAAAAGTTTCCTCTTCTGAATGTTGGTACATTCATCAACCCTTTCATCTAGGTGAGACAGAATCTTTCATATACAATAGAGGCTGAACGGGGTTGGAAACCCAATGCTAAATAAATAACGTATATTCTTTAGAAT	.	PASS	VARIANT_OVERALL_TYPE=Complex;SVLEN=349;SVTYPE=INS	GT	0|1
1	47441000	essv6592572	CCCCCTGGGACCTTTTGTAAGGCAGTTCTGGTGGTAATGAATTCCCTAAGTGCTTACTTTCCTGAGAAGGATTTTATTTCTCTTTTGCTTATGAAGCTTAGTTTGGCTGGATATGAAATTCTTGGTTGGGATTTCTTTTCTTTAAGGGTGCTAAATATACACCCCAATCTCCTCTGGTTTGTAGATTTTCTCCTGAAATGTCTACTCTTAGCCTGATTAGGTTCCCTTGGAGGATGACCTGCCCCTTCTTTCTAGCTGCATTTCATATGTTTTCTTTTGTGTTGACCGTGGACAACCTGATGACTTATGTGTCTTGGGGATGGCCATCTTATATAGTATCTTGCAGGGATTCTCTGAATTTCTTGTATTTGCATGGCAACCTCTCTAGTGAGGCTTGGGAAATTTTTGTGAACAATATTCTCAAATAAGTTTTCCAAGTTGCTGTTCTCTCTCCCTGTCTTTCATGCATGTTGGTGAGTCATGGACTTGGGCTCTTTACATAATCCTATATCTCTCTAATTTTGTTCATCAAAAAAATTTTTTTTCTTTATTTTTATTTGAGTTAATTCTAAGAACTGGTCTTTGAGCTCTGAGATTCTTTCCTCAGCTTGGTCTATTCTGCTGTTGATAATTCCAATTGTGGGATCCATTCCAAGATGGCTAAATAGTAACAGCTCTGGTCTGCAGCTTCTCGTGTGATCGATGCAGAAGATGGGTGATTTCTGCATTTCCAGCTGAGGTACCTGGTTCATCTCATTGGGACTGGTTGGACAGTGGATGCAGCCCATGGAGGGCAAGCCAAAGAAGGGTGGGGCATCACCTCACCTGGGAAGTGCAAGGGGTCTGGGGATTTCCTTTTCCTAGCCAAGGGAAGCCGTGACAGGCTGTACCAGGAAAATTGGGACACTGCCACCTAAATACTGCACTTTTCCAAAGATCTTAGCAAAAGGCATATCAGGAGATTATATCCCACGCCTGGATCCGTGGGTCCCATGCCCATGGAGCCTTGCTCACTGCTAGCACAGCAGTCCGAGATTGAAGTGCTAGGTGGCAGCCTGGCTGAGGGAGGGGCATCCACCATTGCTGAGGCTTGAGTAGGTAAACAAAGCAGCAGGGAATCTCGAACTAGGTGGAGCCCACCGCAGCTCAATGAGGCCTGCCTGCCTCTGTAGACTCCACCTCTGTAGGCATGGCATCGCTGAACAAAAGGTAGCAGAAACTTCTGCAGACTTAAACATCCCTGTCTGACAGCTCTGAAGAGAGCAATGGTTCTCCCAGCATGGTGTTTGAGCTCTGAGAATGAACAGACTGCCTCCTCAAGTGGGTCCCTGACCCCACTGTAGCCTAACTGGGAGACATCTCCCACTAGGGGCCAACACACACCTCATACAGCTGGGTGCCCCTCTGAGATGAAGCTTTCAGAGGAAGGATCAGGCAGCAATATTTGCTGTTCTGCAATATTTGCTGCTCTGCAGCCTCTGCTGGTGATACCCAGGCAAACAGTGTTGGGAGTGGACCTCCAGCAAACTCCAACAGACCAGCAGCTGAGGGACCTGACTGTTAGAAGGAAAACTGACAGACAGAAAAGAATTGCATCAACATCAACAAAAAGGACACCCACACCAAAACCCCATCTGTAGGTCACCATCATCAAAGGCCAAAGGTAGATAAAACCACAAAGATGGGGAGAAACCAGAGCAGGAAAGCTAAAAATTCTAAAAACCAGGGCACCTCTTCTCCTCCAAAGGATCACAGCTCCTCACTAGTAATGGAACAAAGCTGGACAGAGAATGACTTTGATGAGTTGGCAGAAGTAGGTTTCAGAAGGTCAGTAATAACAAACTTCTCTGAGCTAAAGGAGGATGTTCAAACCCATCACAAGGAAGCAAAAAGCCTTGAAAAGAGATTAGATGAATGGCTAACTAGAATAAACAGTGTAGAGCAGACTTTAAATCACCCAATGGAGCTGAAAACCATGGCACGAGAACTATGTGATACATGCACAAGCTTCAGTAGACAATTCGATCAAGTGGAGGAAAGGGTATCAGTGATTGAAGATCAAATTATTGAAATGAAGTAAGAAGAGAAGTTTAGAGAAAAAGGAGTAAAAAGAAATGAACAAAGCCTCCAAGAAATATGGGACTATGTGAAAAGATCAAATCTACATCAGATTGGTGTACTCGAAAGTGACCGAGAGAATGGAGCCAAGTTGGAAAACACTCTTCAGGATATTATGTAGGAGAACTTCCCCAACCTAGCAAGGTAGGCCAACATCCAAATTCAGGAAATACAGAGACCAACAAAAAGATACTCCACGACAAGAGCACCCCCAAGACACATAATTGTCAGATTCACCAAGGTTGAAATGAGGGAAAAAATGTTAAGACAGCCAGAGAGAACGGTCGGGTTACCAATAAAGGGAAGCCCATCAGACTAACAGCTGATCTCTCGGCACAAACTCTACAAGCCAGGAAAGAGTGGGGGTCAATATTCAACATTCTTAAAAAAAAGAATTTTCAACCCAGAATTTCATATCCAGCCAAACTAAGCTTCATAAGAGAAGGAGAAATAAAATACTTTACAGACAAGCAAATGCTGAGAGATTTTGTCACCACCAGGACTGCCTTACAAGAGCTCCTGAAGGAAGCACTAAAGATGGAAAGGAACAACCAGTACCAGCCACTGCAAAAACATGCCAGATTGTAAAGACCATCAATGCTAGGAAGAAACTGCATCAACTAATGAGCAAAATAACCAGCTAACATCATAATGACAGGATCAAATTCATGCATAACAATATTAACCTTAAATGTAAATGGGCTAAATGCTCCAATTAAAAGACACAGACTGGCAAATTGGATAAAGAGTCAAGACCCATCAGTGTGCTGTATTGAGGAGACCCATCTCATGTGCAGCAACACACAAAGGCTCAAAATAAAGGGATGGAGGAAGTTCTGCCAAGCAAATGGAAAGCAAAAAAAAGGCAGGGGTTGCAATCCTAGTCTCTGAAAAAACAGACTTCAAACCAACAAAGATCAAAAGATACAAAGAAGACCATTACAACAATGGTAAAGGGATCAATTCAACAAGAAGAGCTAACTATTCTAAACATATATGCACCCAATACAGGAGCACCCAGATTCATAAAGCAAGTCCTTAGAGACCTACAAAGAGACTTAGACTCCCACACAATAATGGGAGACTTTAACACCCCACTGTCAATATTAGATGTATCAATGAGACAGAAGGTTAACAAGGATATCCAGGACTTAAACTCAGCTCTGCACCACGCAGACCTAATAGACATCTACAGAACTCTCCACCCCAAATCAATAGAATATACATTCTTCTCAGGACCACATCATATTTATTCCAAAATTGACCACATAGTTGGAAGTGAAGCACCCCTTAGCAAATGTA	C	.	PASS	VARIANT_OVERALL_TYPE=Deletion;SVTYPE=DEL;SVLEN=-3419	GT	1|0
1	48972502	essv2520979	GN	GTTAACACCTTGTGGTCAACACAGGGTTTTATTTTATTATATATATGTGTGTGAAAAGGTTTTCAAATTTTTTAATATTTTGGAATATTTTTTTCTAAAAAAAAAAAAAATGTGCCGTGTGTGTAATCTATACCTTTAAATTTAAAAAAAAAAAAAAAAAAAAAAAAAAAACTTATATACAATTATGAATTTGTGGTAGAAAAAATTATTATAACACACATTGATGACTGATCTTTAAAATAAAATAAAAGAAGCAAAGATATTTTGTGTGTGTTTCTTCTTTAAAACACTATTATAAATAAATAAATAAATAAATGATACACACACACACACCCTAT	.	PASS	VARIANT_OVERALL_TYPE=Complex;SVLEN=336;SVTYPE=INS	GT	1|0
1	49162772	essv3563572	TN	TGGTATAAAAAAAAAAAAAATTGCTTCCTTCCTTCCTTCCTTCCTTCCTTCCTTCCTTCCTTAAACACACACACACACATGTTTTTTTTATTACGTGTGTATATATATATATATATATATATATATATATATATATATATATTACGGTGTAAAGTTTAAATTTTATTTTTTATGTGTGTGTGTGTTATAATATATATAAATTGAGCACAGCAGCTGCTGGTCATAGTTTATATACATAGAATGTATAAAAATACCTATATTTGTATACATATTCTATGTATTTATATACATAGAATGTATAAAAATACCTATATTTGTATACATATTCTATGTATTGTGTGATTACACACTCTTAAAGAAAGTTTTTTTTTTTTTTTTTTTTTGGGTGCAGCACACCGGAAAAGTCCCTGCTTCCCTCCTTCCTTCCTAATATATTTGGTATATAAAAGTGATATAAAGATCTCCATAAATTTTTTTATAGAGAATTTGTTTACACATCACAGCGAATTTCCAAAGTACTTTCTTAATATATATATATTTATATATAACACACACACACACAAATTTTTTTTTTTTGTGTCTTTAAACTTTCACACACATTTAATGTGTGTGTGTGTGTGTGTGTGTGTGTGTGTGTGTGTGTGTGTGTGTGTGCCCTGCAGCCTCCGCCCCTCCTCCCGCAATCCCAGCCCTGCAGCCTCCGCCCCTCCTCCCGCAATCCCAGCCCTGCAGCCTCAGCCCCTCCTCCTGCAATCCCACAATTTTTTCGTCTCTCTGTGATAATAATATTTATTGAATAAATATTTTATTTTATTTAGGTGTGTGTGTGTAAACACATGAATGAATGATATCATTTATATATATAATATATAATATATTTTATATATATAATATATAATATATTTTTCATACATAGTTATACCATAAAATATACACACACAACAAAAAATATTATTATTATTGACTGAACAAAGTGGCTGTGTGTGTCAATTTGTTGATAAAATTTCTCTTATATTTTTTTTTCAAAAAAAAAGCAGCAGCAGCCTAGAGAGAGAGAGAAACATTAAAATAGTTGATCAGATGATGTAGTTCCTTCCAAATAAAATTGAAAAATTAAAAGAAGGAAGGAAGGAAGTTAAGAAGAAACTTTTTTTTTTTTTTTTTTAAAATTTGATTTTACTAAGAAGCACAAAAAAAAATCTTGAACACATCTATATATAGGATCTTTTTTTATGGAGGGGAGCCCTCTGGTCATCACAGAGGTGTCCGGGGTGGAGGGGAGGCCTCCGCTCATCACAGAGGTGTTCGGGGATGGAGGGGAGCCCTCTGCTCATCACAGAGGTGTCCGGGGATGGAGGGGAGCCCTCTGCTCATCACAGAGGTGTCCGGGGTGGAGGGGAGGCCTCCGCTCATCACAGAGGTGACCGGGGATGGAGGGGAGCCCTCTGCTCATCACAGAGGTGTCCGGGGTGGAGGGGGTGCCTCCGCTCATCACAGAGGTGTCCGGGGATGGAGGGGAGGCCTCCGCTCATCACAGAGGTGTCCGGGGGTGGAGGGGAGGCCTCCGCTCATCACAGAGGTGTCCGGGGATGGAGGGGAGCCCTCTGCTCATCACAGAGGTGTCCAGGGATGGAGGGGAGGCCTCCGCTCATCACAGAGGTGTCCGGGGTGGAGGGGAGGCCTCCGCTCATCACAGAGGTGACCGGGGATGGAGGGGAGCCCTCTGCTCATCACAGAGGTGTCCGGGGTGGAGGGGGTGCCTCCGCTCATCACAGAGGTGTCCGGGGATGGAGGGGAGGCCTCCGCTCATCACAGAGGTGTCCGGGGGTGGAGGGGAGGCCTCCGCTCATCACAGAGGTGTCCGGGGATGGAGGGGAGCCCTCTGCTCATCACAGAGGTGTCCGGGGGTGGAGGGGAGGCCTCCGCTCATCACAGAGGTGTCCGGGGATGGAGGGGAGCCCTCTGCTCATCACAGAGGTGTCCGGGGGTGGAGGGGAGGCCTCCGCTCATCACAGATGTGTCCGGGGAATTGAAAAAGCAACAAACATTTATTTTCAACTAAATTTCATTATTGGGGGGGCTGTGGTCCCGGGGGGCTGTGGTCCTAGGGGGCTGTGGTCCTAAATGGGGCTGTGGTCCTGGGGGGCTGTGGTCCTATACACACATGTTAATTAATAAACATTTTTCTCACACACACATTCCTCCCTTCCTCCCTCATTTTTTGTGCAGATATACGTCCTCCCTCCTGATATGTTGATAAAAAAAACCTAAAAAATATGTAAAAAAACACACAATATATATAATATATATGTGATATATATTTTATATATATATAATATATATGTGATATATATTTTATATTAAATTTTGTGTGGTGGTCAATCAAATGGTTAAGAAAAAAAAAATAGATAGAATCCTGTTACAGATATACACATAGAAAAAGAAAGAAAGAGACTTTATATATATATATATAAATGATTTTTTGTTTTTGTAGTGTGAACAAAAAGGAGGCTTTTACTCACACACACACAAACACTATATATATATACATATATATATGTGTGAATAAAATATATATATATATGTGTGTGTGTGTGTGTTTTGATTTTACACACACACACCCCCAAAACAGAAATTTTTTTTTTTTTTTTATTGTGACCTACTGTGCTTAAAAAAATTTCTAATAATTTTATATATATATATACATTTTT	.	PASS	VARIANT_OVERALL_TYPE=Complex;SVLEN=2709;SVTYPE=INS	GT	0|1
1	49176643	essv53656	AN	<DUP:TANDEM>	.	PASS	VARIANT_OVERALL_TYPE=TandemDup;SVTYPE=DUP;SVLEN=526;END=49177169	GT:CN	1|0:2|1
1	49344973	essv2579315	GN	GAAGAGAGAGAAAGAAAGAAAGAAAGATACTGTATGTGGACACCAGGAGACTGGAGAGGTTGAGGATAGACAAATCTTTTTTCTTGAAGTAAAGAAAAACATTTACATTAAAAAACATTTTTTTTTTTTTTTTTTTTTGTTGTTGTTGTTGTTGTTGTGATATATTAAAAATTCAAGCTATTTATTTTTTTTTATATATATATATATTTTTAAGTGTAACAGGCGGACTTGATATTCTCGTAAGTGTGTTTTTTTTAGTTATATATATATATATATATATATAAAATATCAAGTGAAAAATATATATATATTTCTCTCTCGAGATG	.	PASS	VARIANT_OVERALL_TYPE=Complex;SVLEN=324;SVTYPE=INS	GT	0|1
1	49428696	essv2578892	GN	GCCCATCTTCATCCACGCTCCCCTCTCCTCAGTGTGGACCCCCCTCCACACCCCCCACGTGCGTCCACGCTCCCCTCTCCTCAGTGGGACCCCCCTCCACACCCCCATCTTCATCCACGCTCCCCTCTCCTCAGTGGGACCCCCCTCCACACTCCCCACCTTCATCCACGCTCCCCTCTCCTCAGTGGGACCCCCCTCCACACTCCCCACCTTCATCCACGCTCCCCTCTCCTCAGTGGGACCCCCCTCCACACCCCCCACGTGGTCCACGCTCCCCTCTCCTCAGTGGGGACCCCCCTCCACACTCCCCACCTTCATCCACGCTCCCCTCTCCTCAGTGGGGACCCCCCTCCACACCCCCCACGTGCGTCCACGCTCCCCTCTCCTCAGTGAAATTACTCCATTTGTGTGTGTCGGTGGTGGAGGTGGTAGAGGTGTTGGTGGTGGTGGTGATGGTAGTAGAAGTGGTGGTGGTGAAGGTGGTGGATGATGGTGGTGGTGGTGATAATGGTGGTGGAGGTGGTAGAGGTGTTGGTGGTGGTGGTGATGGTAGTAGAAGTGGTGGTGGTGAAGGTGGTGGATGATGGTGGTGGTGGTGATAATTGTAGTGGAGGTGGTAGAGGTGTTGGTGGTGGTGGTGATGGTGGTAGAAGTGGTGGTGGTGAAGGTGGTGGATGATGGTGGTGGTGGTGATAATTGTAGTGGAGGTGGTAGAGGTGTTGGTGGTGGTGGTGATGGTGGTAGAAGTGGTGGTGGTGAAGGTGGTGGATGATGGTGGTGGTGGTGATAATAGCTGTGTTTTAATTAATATTTATTTATTTATTTATCTCTCTCTCTCTTCCAAAAATAGATCATATTAGTGTGTGTGTGTGTGTGATCTAACACACTTCAATACACACACACACACACTTTTTTACCTAAAAAAATGATTCGAAAATTTATAATCAGGAAGGAAGGCTCTCTCTATAGATTATGTCTACCGGGTACTACAGAAACACATTTCATATAGAAGCATCAAGAATGCTATATAATAAAACGTTTATATTGTGTGTGTGTGTGTGTAAAATGTGTCTCTCTCCTGAGATCTGATAGTTTTATAAATTGGTCTGTATAAAAAAAAAAAAAAAAAAAAGAAAGAAAGAAAGAAAGAAAGAAAGAAGTAGTATTTACACAGATAACACATATTTAGGACTTTCGGTATATATATTTAGGACTTTCGGTATATTTATTTAGGACTTTCGGTATATTCTTTTACGTGTGTGTGTGTGTATTTTAATCAATTTATTTTTTTTTATCTCGCTCAAAACACAATATATATTTAAATCCTATTCTTCACATTTAGTTGTTTTGGGAGGTCCCACGCACACATAGGCGGTGAGTGTGTGTATATATATATATATTAATTTATTTATATATTTAGATATTTATTAATAGTACTTCTCGTTTTTTGTGTCAAAACACACTTTGATTTATATATATATATAATTCGATATATATTACTAATTTTTTGTTTCAAACAAACAAAGTCAGCCTGACCATCACGGAGAAACCCTGTCTCTACTAAAAATACAAAAATTAGTCGGGCATGGTGGCGCATGCCTGTAATCCCAGCTACTTAGGAGGCTGAGGCAGGAGAATTGCTTGAACCCGGGAGGCAGAGGTTGCAGTGAGTCAAGATCTCGCCATTGCGCTCCAGCCTGGGCAGCAAGAGCGAAACTCCTCTCAAAAAAACAAAAATAGCCTGGCATGGTGGTGCACACCTGTAGTCCCAGCTACTTGGGAGGCTGAGGTGGGAGGATCGCTTGAGCCCAGAAGTTTGAAGCTGCAGTGAGCTATGATCACACCACTACAGTCCAGCCTGGGCAACAGAGCGAGACCTGGTCTCAAAACAAACAATGAAAAGTAAAAGAAATGCAGGTTCCTAGGCCCCCACCCAGACTTCACACACCAGAAACTGGGCAGAGTAGGGTGGTGGGAGGGCACAATCTGGGTGTTCATGACTCCTCCCTTCCAGGCAAACTGGGTGCCAGATAAAGTTTGGGGGAAGGGGCCAGCCACGGTGGCTCATACCTGTAATCCCAGCACTTTGAGAGGCCAAGGTGGGCGGATCACTTGAGGTCAGGAGTTCGAGACTTCTGGTTTTTAAAATAAATATTAAAAAAAAGTAGTGTATATGTAAAGCAAAGCACGCGCGCACACACACACACACACACACACACCTCAAAAAACATTCTGACAGTTTTCCAAATATTCACATGAAACAAAAACACACTGGAAGGAAGGAAGGAATCAAACAATATTGTCTCTCTATATATTGTAAACATTGTGCAGGTTAGTTACATATGTATACATGTGCAATAAAAGATAGATAGATAGATAGATAGATAGATAGATAGATAGATGATAGGGGCGTGGCGGATATTTTAAATTAACACACTGCTCTCTAAGAAATAGAGAGCAGGAGAATGGCGTGAACCCTAATGGCCATTATTATATATATAGTTATATCTAGATATAACTTTACATGTGTTATATATATATATATATATAAATATCTGTTTAAAATATTGAAATTTTAAAAAAAAAAAAATTTTATTATTTATGTTGAACGGGAGAGAGGGTGAGGGAGAGAGAGATTTGTATGAGAGCAAGAAGAATACATATAGGGAAAGAAAGAAATTTTTTTTTTTTTTTTATTTGTTCTCACAACCAGTACCATGCTGTTTTGGTAGGCTTCCGGGGTTCTGGATCCTCCCTTGTGCATGCCACACAGGATATTTTCCACCCAGTTTTGATTTGTGTGTGTTAAATAAAATAAAAGATAGAATAGAATACAACAAGCAAACAGATTAAAAAAAATTTTTTGGTGTCTTTGTTTAAGAAATTATATGCTTAGTGAATGACTCACTTTTTTTTTTTTTTGTAAAAATTTAATATACACATATATACAATATAATAAAAAAAATTACCACTTTTGTAAGTTATTAATTCAACACACACCATGCTGACAAGCTGAAGACTGCATGGAGGGCTCCGAGGTGGGGGTTTTAAAAAGAGATTTTTTTTTTTTTTTTTTTTTGAAAAGATTTTTAAAGATATTTATTTATTTATTTTGTTTTTATTCCTTTAAATTTTTTTAATTTTTTACTAATTTTTTTTTAAAGAAAGAGTATTTTTTTTTCGAGATAATAATTTATGAAAAACGATATATTTATAGTATATATATATAAAAAACTCTGATTTGTGTGTGTGTAAAATGTAAGAAAAGAAAAGAACTCTAAAAAAAAACCTATGCAGAACTAAGTTAAACTTTTTTTTTTTTTTTTTTAATATAAAAATCACACAAGTGTTTAACGTTTTTTAACACACACATAGTAGAGACAGTTTTTTTATAAAAAGTAGATTCCGAGGACAAAATTTTTTTTTTTTTTTTTAAAAATTAATAATGAATTTTCTATTTTTTTAGTGCGTGATAATTCGTGAAAATGGCGACTGACGTTATACATAAGGGGGAGGGGAGGGGAAGGGATAAAAACGTGTGTGTACACACACACACACACATATATTTTTTATAGTAAGTTAGAAAGAAATTACTAAGTATAGTTATATATATGGTTTACAAAACTGTATGTATAGTTATATATATGGTTTACAAAACTGTATGTATAGTTAAATATATGGTTTACAAAACTGTATGTAATTTTGTGTGTGTGTGTGTGTAAAAAACTTTTCTTTTCTTTTTTTAACAAATTACTTACTCAAAAAAGTGCACTCTGTAAAATGGACCAATCAGCATATATACATATATTTATATATATATACATAAAATCAAACAAAGACAGAAAAAATTAATTTATTTATTTTGATAAAATTATTGTTTTTTGAAATAGAGTTTTAAATAACCCTACCGTTTTATTTATTTTTTTAAAAACAAACGAGTGAGTAAGTGAGTGAGTGAGTGAGTGTATACTTTTTGAAATAACACTGTGTGTGTTGTGAGTGAGTGATGTGTGTATGCACATATGCACGTGTGTACATTATTATAATTACGAATGCATTATTATTATTAAGAGAAAACTTTAATAAATAAATAAATAAATATGAGTATACAATATTGGAGAGCTGTTATTTTTTTTAAAAGGATATATATATATATATATATATATATATACAACACCCCTGAGAGAGAGACAGAGAGATATAACACACCCCGAATTTAGTAGACAATTCTTTAGCAGTGTAAACAGTGCAGTATAAACAGTGCAGTGTAAACAGTGCAGTATAAACAGTGCAGTGTAAACAGTGCAGTATAAACAGTAATTACTTTAAAACTACACACATATTTATATATATATATATATATATATATATATATAATTTAGTATATGTATATCCAATTTTTTTTTTTTTTTGGGATTACAGTTATCTATCTATCTATCTTGCCTCTTCATTATATCTATATATTATATCTATATATTATATATTATATCTATAATATTTCAAAAATTAAAAATATATATATATTCCATATATAAATTTTCCGTTTTTGTTTTTCCCAATAGCTAAAACATCTTTTTTTTTATTCTCTCATTAGACCTGGATTCCAGAGCCCTTTACTGGAAAGGGTATGGAGGGCACACACACAAAGGTGTTTTTTTTTTTTTTCTTAAGGTTAAGTTCCACAGAGCCCCCCAGTCCCTCCCCACAGAGCCCCCGAGTCCGTCCCCACAGAGCCCCCCAGTCCCTCCCCACAGAGCCCCCCAGTCCCTCCCCACAGAGCCCCCAAGTCCCTCCCCACAGAGCCCCCCAGTCCCTCCCCAGAGCCCCTCAGTCCCTCCCCACAGAGCCCCCCAGTCCCTCCCCACAGAGCCCCCCAGTCCCTCCCCACAGAGCCGAGTCCGTCCCCACAGAGCCCCCCCAGTCCCTCCCCACAGAGCCCCCCAGTCCCTCCCCAGGCCCCCAGTCCCTCCCCACAGAGCCCCCCAGTCCCCCCCCACAGAGCCCCCAGTCCCTCCCCACAGAGCCCCCGAGTCCCTCCCCACAGAGCCCCCGAGTCTGTCCCCACAGGCCCCACTGGACACCAGGCTCCAGTCCCTCCCCACAGAGCCCCCAGTCCCTCCCCACAGAGCCCCCCAGTCCCTCCGACTGAATTATATATATATGTTTACAAGCCCTGTTTTGAAAATTTTTTTTTTTTAAATTTTAAGTCTAAGTAATAAAGATATATTGATTGATAAACTCGCTCATCTGGTCTTGAACCCCCCCACAACTTAAAGTATATATACATATATATGTGTATATATATGTATATATAAATAAATAAATAAATAAACTTTTTTTTTTTTTTTTTTTTTTTTTTTTTGATAATTTAGGTGGGGGCAGAAAGCCGCAGCGGCGGTCCTTATAGAAAAAAAGCCCA	.	PASS	VARIANT_OVERALL_TYPE=Complex;SVLEN=5417;SVTYPE=INS	GT	1|1
1	51827630	essv2493381	TN	TTGGAAACTTGGTAGTCTTAGGCAGTCTCCAGCCAAGTGGCTGCTGGGAGTCTGCACAGCTCCCTGCTTGGTACCCAAGGCCCTGGTGGCATGGGCTCACAAGGGATAAAGGGCCAAGATGGCTGACTAGAAACAGCTGCAGTTGGAGGCTCCCACCAGAAGGAAAATGGTAAGTGAATCCTGCACCAGCAACTGAAGCATCCAGGTTCTCTCACTGGGACTGACTAGGTGGTCCCCACAACCCATGGAGAACAAGGAAAAGCACAGTGGTGTGACCGCCTACCTGGGAGCCACATGGGGAAAGAGGAGCTCCCATCCCCAGCCAAGGAGGCGGTGAGTGACGGAGCTACCCAGCCTGGGAAACCATGCTTTTTACATGGATC	.	PASS	VARIANT_OVERALL_TYPE=Complex;SVLEN=381;SVTYPE=INS	GT	1|0
1	53007586	essv3565052	AN	AGAGGTGGAGGTTGCAGTGAGCTGAGATCGCACCACTGCACTCCAGCTTGGGCGACAGAGTGAGACTCCGTCTCAAAAACAAAAAAAAAGTAACTTTGATGTTTTAAAAACATTTCGATTTCCAGTTCTTTGGAACTTGGAAAATAAAAACATTTTATTAAAAAATCTCAAGCATGCAGAAAAATTAATAATTTACCTATGCATCCACCACCAAGGCTAAACCGATGTTAACATTTTGCCCTTTTTTGCTTAACATCCCCTGCCTTCTTCCTTCTTTTTATTTTTTCAGACAGAGTCTCACTCTGTTGCCCAGGCTGGAGTGCAGTGGCACAATCTCGGCTCACTGTAACCTCCACCTCCTGGGTTCAAGCCATTCTCGTGCCTCAGTCTCCTGAGTTGCTGAGATTACAGGCATGCACCACCATGCCTGGCTAATTTCTGTATTTTTAGTAGAGACGGGATTTTGCCATGTTGCCCAGGCTGGCCTCAAACTCCTGGCCTCAAGTCATCCACCAGCCTCGGCCTCCCATACTGCTGTGATTACAGGCATGAGCCACTGCGCCCGGCCTTGCCTTCTTAAAATATTTTATTATTTTTTGAAACAAGGTCTCACTATGTTGCCAAAGGTGGTCTTGAACTCCTGGGCTCAAGCCATCCTCTCATTTGGTCATCTCTCAAAGTCCTGTGATTACAGGGGTGAGCCACTATGCCTGGCCTTGCGGTCTTAAAATAAAGTGCCACAGACAAAGCTGAAGTTTCATCTCTCATCCCTCCCTTTTCCCACAAGTAAACTACCATGCCTTCATGTACAATTTGGTGAGGCTTTTAAACTGTAAATATTTAGGCCGGGTGCGGTGGCTCACACCTGTAATCCCAGCACTTTGGGAGGCCGAGGCGGGTGGATCACAAGGTCAGGAGATTGAGACCATCCTGGTTAACATGGTGAAACCCTGTCTCTACTAAAAATACAAAAAAAATTAGCCGGGCGTGGTGATGGGCACTTGTAGTGCCAGCTACTCAAGAGGATGAGGCAGGAGAAAGGTGTGAACCCGGGAGGCAGAGCTTGCAGTGACCCGAGATCACGCCACTACACTCCAGCCTGGGCGTCAGAGCAAGTCTCCGTCTCAAAAAAAAAAAAAAAAAAAAATTTAATATAACGCACAGAATAGTGCGCAAAACACAAAAGTACAAGTAAAAAATAATTAAAAGGCAAACATCCATATAGCCATAATCTAGGTCAAGGAAAATCCTTTTTTTCCCCAAGACAAAATCTCACTCTGTCACCCAAGCTGGAGTGCAGTGGTGCAATCCCAGCTCACCATAGCCTCGACCTAAGGGGCTCAAGTGATCTTCTCCCCTCTGCTTCCTGAGTATCGGGAACCACAGGCATGTAACATCACACCTGGCTAATGTTTTTTTTTTTTAAATTTTTGTAGAGGAGGTCTCACTATGTTGCCCCGGCTGGTCTCAAACTTCTGGGCTCAAGCAGTTCCCCAGCCTCAGCCTCCAAAAGTGCTGGGATGACAGACATGATCCACCAGTTCTAGCCAAGGAAAGTCATTGTCATTATCCCAGACATGTGGTTCCTCCTCTCCATCTCCCAACAAATAACCACTACCCTGAATTTTATGTTTACTTTGTTATATTCTTTTTTTTTTTTTTTTTGAGACGGAGTTTCGCACTTGTTGCCCAGGCTGGAGTGCAATGGCACCATCTTGGCTCACTGCAACCTCCGCCTCCCGGGTTTAAGCGATTCTCCAGCCTCAGCCTCCTGAGTAGCTGGGATTACAGGTGTGCACCACCACATCTGGCTAATTTTTTTGTAT	.	PASS	VARIANT_OVERALL_TYPE=Complex;SVLEN=1824;SVTYPE=INS	GT	1|1
1	53292420	essv28920	GN	<DUP:TANDEM>	.	PASS	VARIANT_OVERALL_TYPE=TandemDup;SVTYPE=DUP;SVLEN=101;END=53292521	GT:CN	1|0:2|1
1	53594065	essv6742170	ATGAGCCCTGGAGTTGAAAGTTACAGTGAGCTGTGGTCATGCCACTGCACTCCAGCCTGAGGGACAGAGTAAGACCCTGTCTCAATTAAAAACAAAAAAGAATAGGAATTCATGACAGATAAGGAGGCTCTGACTGTCATGGCGCAAGGAATGGCTCTGGGTGCCAGGTGAGTGCATCATGGAGAAGTGGGCAGGACCTGGCCAGGGCCCCTGCGGAGGCCCTGTGGATGTGCAGGTGTGCACGACTCAGGTGAAGCAGGGCATGCTGCATGGTCTGTACCAGTGTTGAGGGAGCACCCGGGTGTGCCTCAGTCAAGGGTGGCTTTCCAGGGCAGGGGACAGGTGAGCTGCAGGTGCTAATTAGAACCATGAAGATGGAAGAAGCCATCCAAGGGGCTTCCTGCTGAGAGCAGTGACAGAGGTGGCCACGGGCTGGGGGAGCATTCATGACACATCTGAGGAGCCTGGTGATGCTTTAATAAGTTAGAAAAACATGGGACATCTGCCAGGCATGGTGGCTCACGCATGTAATCCTAGCACTTTGGGAGGCCAAGGTGGGCGGATCACCTGAGGTCAGGAGTTCGAGACCAGCCTGGCCAACATGGTGAAACCCCGTCTCTACTAAGAATTCAAAAATTTGCTGGTCATGGTGGCGGGTGCCTGTAATCCCAGCTACTTGGGAGGCTGAGGCAGGAGAATTGCTTGAACCCGGGAGGTGGAGATTGCAGTGAGCTGAGATCATGCCACTGCACTCCAGCCTGGGTGACAGAGTGAGACTATGTCTCAAAAAAGAAAAAAAAAAAGAAAAAAGAAAAACATGGGACATCCATAACGTACCAGGAGCCATGCTGGGTCTTCACGTACATTCTCTTAC	A	.	PASS	VARIANT_OVERALL_TYPE=Deletion;SVTYPE=DEL;SVLEN=-873	GT	1|0
1	53749175	essv6933341	ATTACTACATACCCGGGCCACTTACTTACTACATACCCGGGCCACTTACTTACTTACTACATACCCGGGCCACTTACTTACTACATACCCGGGCCACTTACTTACTACATACCCGGGCCACTTACTTACTTACTACATACCCGGGCCACTTACTTACTACATACCCGGGCCACTTACTTACTACATACCCGGGCCACTTACTTACTTACTACATACCCGGGCCACTTACTTACTACATACCCGGGCCTTACCTACTACATA	A	.	PASS	VARIANT_OVERALL_TYPE=Deletion;SVTYPE=DEL;SVLEN=-260	GT	0|1
1	53749604	essv6697011	ACCGGGCCGCTTACTTACCTACTACATACCCGGGCCGCTTACTTACCTACTACATACCCGGGCCGCTTACTTACCTACTACATACCCGGGCCGCTTACTTACCTACTACATACCCGGGCCGCTTACTTACCTACTACATACCCGGGCCGCTTACTTACCTACTACATACCCGGGCCGCTTACTTACCTACTACATACCCGGGCCGCTTACTTACCTACTACATACCCGGGCCGCTTACTTACCTACTACATACCCGGGCCGCTTACTTACCTACTACATACCCGGGCCACTTACCTAC	A	.	PASS	VARIANT_OVERALL_TYPE=Deletion;SVTYPE=DEL;SVLEN=-297	GT	1|1
1	53968003	essv6816618	AAGAGGGATGAGGGGGATGGGGAGAGAGGAGAAGGGGGAGGGACAGGGAAAGAGGAGAGGGGGGAGGGAGAGGGAGAGAAGAGAGGGATGAGGGGGATGGGGAGAGAGGAGAAGGGGGAGGGA	A	.	PASS	VARIANT_OVERALL_TYPE=Deletion;SVTYPE=DEL;SVLEN=-122	GT	1|1
1	55287538	essv6914026	TATTTAGATGCCTCTTATTTCTTTTTTTTTTTTTTTTTTTTTTTTTTTTTTGAGACGGAGTCTCGCTCTGTCGCCCAGGCTGGAGTGCAGTGGCGGGATCTCGGCTCACTGCAAGCTCCGCCTCCCGGGTTCACGCCATTCTCCCGCCTCAGCCTCCCAAGTAGCTGGGACTACAGGCGCCCACCACTACGCCCGGCTAATTTTTTGTATTTTTAGTAGAGACGGGGTTTCACCATTTTAGCCGGGATGGTCTCGATCTTCTGACCTCGTGATCCGCCCGCCTCGGCCTCCCAAAGTGCTGGGATTACAGGCGTGAGCCACCGCGCCCGGCCTTA	T	.	PASS	VARIANT_OVERALL_TYPE=Deletion;SVTYPE=DEL;SVLEN=-334	GT	1|1
1	55385584	nssv656770	GN	<DUP:TANDEM>	.	PASS	VARIANT_OVERALL_TYPE=TandemDup;SVTYPE=DUP;SVLEN=142;END=55385726	GT:CN	1|1:2|2
1	55486575	nssv620654	AN	AGGCCGGGCGGGGGGCTGACCCCCCCAATAGTGTAATTAATTTTGGTTAAAATTCATATAAAACCACAAAGGACCCAGAATAGTCAAAACAATGAGCAAGAAAAAGAAAGCTAGGGGCATCACATTTTCTAATTTCAAAATGTATTATAAAGATAGAGTAATCAAAACTGTGTGCTACTGGCATAAAGATTTATATATATATATATATATATATAATGTCTTAAAACTTTTAGTTGTTGTTCAATATATATATATTAATAAATTTTAAATATATATATGTTTTTTTTTTTTGTTTATTCATAGAAAAAGGAAAAAGTGTAATTTTTTGCACTTTGTAAATATTATCTATCTATCTATCATTAAAAGGAAGGCAAAAAAAATTAAACACACACACACCATCAACCATTGTGAAGAAAAGAAAATTTTTAATAAGGAGAAGGAGAAAAAAATAAAAAAAGAACATGGCATTGCGTATCCATCCTAGATCATAAAAAATAAATCATAAATAAATAAATAAAAAGAAGAAAGAAAGATGTTTTTATTTTTTTTTTTTTTTTTTCATTTATATATACACAAAAATCTTTTTCTTGTAATTACAAACATTACTTTCACACACACACATGAGAGATCTATATATATAAACACATTTATATATTGTATAATATAATTATGTATTCTATATTACAATATATTATATATTATATTCTATATTACAATATATAATATATATTGTATTCTATATTACAATATATATTATATATTGTATATATAGATATGTACGCATACGTACATATGTATATACATTTCTTTCTTTCTTTCTTTTCTTTTCTTTTCTTTTCTTTAATCGATGATGATTTCTAAGTACACACACATTTCTTTCTTTCTTTCACACACAATTTTAATAGATTCCATTCCATTCCATTCCATTCCATTCCATTCCATTGCATTCCATTCCATTTCATTCCATTCCACTCGGGTTTTGATTTCTCTCTCTCTCTCTAGTTATAAAACACACACACTTATTTCCTTTTTTTTTTATAATCAATGACACTTTAAAACAAAAAAAAGTGTGTTTCGTTCTCTTTGTGTGAAACACCCTGCAGAGAGCTTTTATATATTGAAGGAAGAACTTAGGCAATACGATGGGCGACACCTGGAGCCCGTCCTGTGCCTACTCTCTATTGTGTTAAAGGTAAAATCCTATTGATTATTGTGTGTGTGTGTGTGTTTATGTTTTTTTAATAATTAAAAATTCACACATAAGTAATGCCCTTCTTTGTCTTTTTTTAATCTTTGTTGGTTTAAAACGTTTTGTTTCGGGACATATATCTATGTGGAACCTATATATATAAAATGACACACACATAAGTCTATTCTCAATTAATGAGTTTGGTGTGTGTGTTGAGTATCAAAATAATATAGAAATTATTTTCCTTCCCAAACAAGGGTGTCCCGGGAGTGTGGGTGTCCCGGGGGCGTGGGTGTCCCGGGGGTCGTGGGTGTCCCGGGAGTGTGGGTGTTCCGGAGGCGAGGGTGTCCCGGGAGTGTGGGTGTTCCAGAGGCGAGGGTGTCCCGGGAGTGTGGGTGTCCCGGGGGAGTGGGTGTCCCGGGAGTGTGGGTGTCCCAGGGGCGTGGGTGTCCGGGGGGCGTGGGTGTCCCGGGGGTGTGGGTGTCCCGGGGGTCGCCTGGGACACATTTTTTTCACCCGGGCACTGCTGGGCCTGGCCCCCTATTCACACACATTTGTGTGTGTGTAGAAAAACATGATAACGACAATGATAGTGGAAAGCGAATGGTGGTATTGATGGTGATGATGAAGAGGATGGTGATAATAATGATGATGGTGATGATTATGTTGGTGATGATGGTAATGGTGATGATAATGATGGTGATGGTCGTACACACACACTAGAATCCATGAGGGTCCTGTGTGTACCCCCACATTCTTCCCCAGCCCCCTAGTGTATGTTATGTCTTTGTTCTCGTGTGTGTGTGTTAAGACAGAGTGATGGTAATATATATAAAAAAAAAAAAAAAAAAAAAAAAAAAATTAATCTTAACTTTACCTTGAAGTCAATTTCACATCCAGTAGTCGAATTACATTTCAATAGAAATACAAACTGTGGGTTTCAAAACTGTAATTAAATCAGCTTAATGGGTAATTTTTTTTACACACACACACACACACACACTTATGTTTTTTTTTTTTTTTTATATATATTAAAAAAAAAAAAACAATTAATGTTGTGTGTGTGTGTGTGTGTTAAATTTAAACTAAAAGAAAGAAGAGTCTTTTTACAAATTCATGTCATTTTTTTTTTTTTTCAAAAGATCACATTTGAAAGAAAGAAAGTATGAAAAAAATAAAAAAAAAAAAAAAAAATTAAATAATGAAAGAAAGCAATAAAAAGTGTTATTAAGTAAATTCTTATAAAAGACTTTGTTCTTTCACAATCCTGCTGCTTTTCCACCATCCTCCAAATTTTAGTGTTTTTTTTTTGCACAAAAAAAAAAAAAAAAAGAAAAAAAAAAAATATATATATATACAAATAAAAAAAATCTATCTACACCTTCCTTCCTTCCTTCCTTCCTTCCTTCCTTGGCAGGTGGCGGTGCAGGTGGTGGGGCAGGTGGTGGTGCAGGTGGCGGTGCAGGTGGCAGGGCAGGTGGCGGTGCAGGTGGCGGGGCAGGTGGCGGTTATAATCTCTCCAAGGAACTTTCCTTTCTCTCACTATTATTACACAAGTAGCAAAGTTGAGCGGGGGCATCACCACCTACCGCTGCGCCCACTGAGGCTGACCACTGAGTGGTATATATATATGTGTATATTTTTTTTTTCTTAAAGGAACAAACACATAATACGTACACACATACGTATAATTTAATCCTTCCTTCCTTCCTCTTTCTTTCTTTTTTATTTATTTATATATTTTTTTTTTTGATATAGATAGATAGTTTTTTCCAAATATAATATATATACCATTAATAATAATAATAATAATAATAATTAATTTAAAAATATATATATATATATAAATTCTTTAGAAAAAAAAAAAAAAATTAAACAAACTTTCTTTTTCTTACACACACACACGATTGTCGGGAGGGGACCCCCCACGCTCTGGACCTCCACCTCCTGTGTGCGCTTTGTGGGATATATATATATATATATATATATATATGATCTAAAATTTCGTGTGTCAACATTCATAATTTCTTCTGTGTTTTTTTTTTTTTTTTTTTTTTTTGAGACGGAGTCTCGCTCTGTCGCCCAGGCTGGAGTGCAGTGGCGGGATCTCGGCTCACTGCAAGCTCCGCCTCCCGGGTTCACGCCATTCTCCTGCCTCAGCCTCCCAAGTAGCTGGGACTACAGGCGCCCGCCACTACGCCCGGCTAATTTTTTTGTATTTTTAGTAGAGACGGGGTTTCACCGTTTTAGCCGGGATGGCCTCGATCTCCCGACCTCGTGATCCGCCCGCCTCGGCCTCCCAAAGTGCTGGGATTACAGGCGTGAGCCACCGCGCCCGGCCAACAAATAATATAATAATAATAATAATAATAATAGGATCATTCAGAATTCATTTCATCTCATTTGTTAATTAATATTCACTTATAGGCATAGAAATCTTGGTGAAAAGTTTTTGTTTTTTTTTTTTTTTTTATAGGAGATGAGGAAGAGACAGGAGATGAGGAAGAGACAGGAGATGAGGAAGAGAAAATTAAATAACCCTCCTCCTCCTCCTAATCTAGAATTTTTTTAATTGTACAATTTTCACACACACACACACTGTGTGTGTGTGTGTGTGTGTGTGTGTGTGTGTGTGTGTTCCTTCTAATTCTTATTTAAACTTCATGCGTTTTGTTTTTGAAATAAATAAATAGTCTAAGACGACTGTGTATATATATCCCCATATTTTAATTAAGCCGCGCCACACCTCACAGACGCCGCGCCACACCTCACAGACGCCGTGCCGCACCTCACAGACCCTGCGCCCTACGTCACAGACGCCGCGCCACACCTCACAGACACAGAGAAAATGTGTGTTAAAAAGACATCTTTTAGGCCGGGCGCGGTGGCTCACGCCTGTAATCCCAGCACTTTGGGAGGCCGAGGCGGGCGGATCACGAGGTCAGGAGATCGAGACCATCCCGGCTAAAACGGTGAAACCCCGTCTCTACTAAAAATACAAAAAATTAGCCGGGCGTAGTGGCGGGCGCCTGTAGTCCCAGCTACTTGGGAGGCTGAGGCAGGAGAATGGCGTGAACCCGGGAGGCGGAGCTTGCAGTGAGCCGAGATCCCGCCACTGCACTCCAGCCTGGACGACAGAGCGAGACTCCGTCTCAAAAAAAAAAAAAAAAAAAAAAAAAAAAAAAAATAAACCTTTTTTCATCATATGTATATATACACATATACACACTACATAAAACATCTTTTTGTGTGATAAGTGTTTTTTTTAACAAAAAAAATAAAAAAAAAAAAATATCATCACCATCATATCTTCCCCATTATCACCACCAGTCATCATCATCACCAGCAATCATCACCACCAACATCAGCATCATCGATGCCCTCAATACCATCACCATAATCAGTATCGCATCACTGCTTTATATATACACATATATGATAGTTTAATTTTTAAAAAGGTTTTATCTTAATAAAATTAAGTTAACAGTGTTTTCATAGGAATTGTTTTGTAAATTCACATTTTTTTTACAAAGCAGGTTCCCCTGTGTGTATATATTTATTGTGTGTGAGAAAAAAAAAAAAAAAAAAAAAAAAAAAAAAAAAAAAGAGAAAATAATATATAATTGATTTGTGTGTGTCTAAATTTGGTCTATTTATTTGTTTTTTTTTTTTTTTTTTTTTGGATTCTTGAGTAACGTCTATCTATATCTAAAGATAGATAGATATCTATCTATATCTAAAGATAGATAGATATCTATCTATATCTAAAGATAGATAGATATCTATCTATATCTAAAGATAGATATCTATCTATATCTAAAGATAGATATGTTTTTTTTTTTTTTTATATATATATATATATATTAAATAAAAATACATATGTATACTATATAACCTTTAATATTTTCAGGCAGATCGTTTGAGGTAAGGAGTTCAAGACCAGCCTGGCCAACATGGTGAAAACCTGTCTCTACTAAAAATACAAAAATTAGCCAGACTTGGTGGTGGGAACCTGTAATGCCAGCAACTCGGGAGGCTGAGGCAGGAGAATCTCTTGAACCCAGGAGGCAGAGGTTGTAGTGAGCTGAGATCGCACCATTGCACTCCAGCATGGGTGACAAAGTGAGACTCCAGCTCAAAAAAAAAAAAAAAAAAGAACTCCAAATATTATAAATAAAAAGAAATCCAGGCCAGGTACAGTGGCTCACGCCTGTAATCCCAGCACTTTGGGAGGCTGAGGCAGGCGGATCACCTGAGGTCCAGAGTTCGAGACCAGCCTGGCCAACACGGTGAAACCCCGTCTCTACTAAAAATACAAAAATTAGCCAATGTGGTGGCACCACCTATACTCCCAGCTACTTGGGAGGCTGAAGCAGGAGAATCGCTTGAACCCAGGAGGTGGAAGTTGCAGTGAGCTGAGACTGTGCCACTGCACTCCAGCCTGGGTGACAGAGACAGACTCCATCTCAAAAATAAATAAATAAATAAAAATAAAAGGAAATACACATCTACGCACATTATATAAAATATAATTGGCAGAATGCCAAAGGCAAAGATCCAAGCAGGATTCACAGGGCATAGTCTTAACAGCAACTTTATTTTTCTCTCCCAATTTGTCCTTAAACCTCTCCAAGTAGGGGTTGACCTGCCCGTTACTGGAGAAAAACTTGGACAGGCCCTTCCACTTCATCATGCTCTCAAAAAGTGGGCGAGGCTGGATGCGGTGGCTCATGCCTATAATCCCAGCACTTTGGGAGGCAGAGGTGGAAGGATCGCTTGAGGTCAGGAGTTCAAGACCAGCCTGGGCAGCATA	.	PASS	VARIANT_OVERALL_TYPE=Complex;SVLEN=6000;SVTYPE=INS	GT	1|1
1	55974807	essv6961615	ATTACAGTCATGTAATTAATTGCATTAATTACAGTCATGTAATTAATTGCATTAA	A	.	PASS	VARIANT_OVERALL_TYPE=Deletion;SVTYPE=DEL;SVLEN=-54	GT	1|0
1	56129276	essv6692815	AATATACTTGTTATATATATGGTACATATATACGGTATATATATGGTACATACATACGGTATATATGTACATACATACGGTAAATATATGGTACGTACATACGGTATAGATATGGTACGTATATACGGTATATATATGGTACGTATATACGGTATATATATGGTACGTATATACGGTATATATATGGTACGTATATACGGTATATATATGGTACGTATATACGGTATATATATGGTACGTATATACGGTATATATATGGTACGTATATACGGTATATATATGGTACGTATATATGGAATATATATGGTACGTATATATGGTATATATATGGTATATACATATAGTATATATATGGTTT	A	.	PASS	VARIANT_OVERALL_TYPE=Deletion;SVTYPE=DEL;SVLEN=-357	GT	0|1
1	56401286	essv6669000	ATATAGGGGCCGGGCGCGGTGGCTCACGCCTGTAATCCCAGCACTTTGGGAGGCCGAGGCGGGCGGATCACGAGGTCAGGAGATCGAGACCATCCTGGCTAAAACGGTGAAACCCCGTCTCTACTAAAAATACAAAAAAAAAATTAGCCGGGCGTAGTGGCGGGCACCTGTAGTCCCAGCTACTTGGGAGGCTGAGGCAGGAGAATGGCGTGAACCCAGGAGGCGGAGCTTGCAGTGAGCCGAGATCCCGCCACTGCACTCCAGCCTGGGCAACAGAGCGAGACTCCGTCTCAAAAAAAAAAAAAAAAAAAAAAAAAAGAA	A	.	PASS	VARIANT_OVERALL_TYPE=Deletion;SVTYPE=DEL;SVLEN=-320	GT	0|1
1	56887706	essv6682855	CTTTTTTTTTTTTTTTTTTTTTTTTTTTTTTTGAGACGGAGTCTCGCTCTGTCGCCCAGGCTGGAGTGCAGTGGCGGGATCTCGGCTCACTGCAAGCTCCGCCTCCCGGGTTCACGCCATTCTCCTGCCTCAGCCTCCCAAGTAGCTGGGACTACAGGCGCCCGCCACTACGCCCGGCTAATTTTTTGTATTTTTAGTAGAGACGGGGTTTCACCGTTTTAGCCGGGATGGTCTCGATCTCCTGACCTCGTGATCCGCCCGCCTCGGCCTCCCAAAGTGCTGGGATTACAGGC	C	.	PASS	VARIANT_OVERALL_TYPE=Deletion;SVTYPE=DEL;SVLEN=-292	GT	1|1
1	57003318	essv2514104	CN	CACTTCTGTCTGCTCCTCTGGCCTCTGCCTCTGTGCCCCTGGCTCTGCCCTTGGAGTCATTCTTGCTTTTTCTTGAAGGATCGCATG	.	PASS	VARIANT_OVERALL_TYPE=Complex;SVLEN=85;SVTYPE=INS	GT	0|1
1	57100777	essv2495648	AN	AGAGATTGTCAGAATTGATTTAAAAAAAAAAAAAGACCCAACTATAAGATGTTTACACAAAACCCATATTTCATTTTATTTTTTATTTCAATAGTTTTTGGGGTACAGGTGGTATTTTGGTTATGTGGATGAGTTCTTTAGTGCTGATTTCTGAGATTTTGGTGCCCCCATCATCTGAGCACTACACACTGTACCCAATAAGCAGTCTTTTGTCGCTCACCCCACTCCCACCATTCCCCGAGTCCCCAAAGTCCATTATATCATTCTCATGCTTTTGCGTCCTCACAGCTTAGCTTCTACTTGTAAGTGAGAACAAACAATATTTGAAAACCCATACTTTAAATATAAAGACACGTACAGATTAAAAGTGAAAGGACAGAGAAAGATTTATCACTCCAACAATAATCATTAAAAAGCAGGAGGTAAGAGGTAGTGATGCCAGCAACATGGCAGAACAGGAAGCTCCTGACTCTCCCTCCACCCACAAAAGCACCAAATAAACATCTATTCACGAATCAGTTCCCTCCGAGAGAAAGTCAGGGACCAGCTGAGAGACTCCTACACACTGGGCGACTAAGAAAATTTCCACATCAAATGGGAAGGAAAAGCTGAGGCATAGGACCCTGCCTTAGACACTGCTCCACATTATCTGGAAAGGACTCCCTAATATCAAGCTTCTTCCTGTGGAGAAGAGGATTTGTACTCACATGTAGAACCCTAACTCTAAGGTTTCCCATGGTCTGGTTCTTAATTCACCGGCTCTGAGAACAAAGAGGATTAAACACCCAAGACTCTCTAGACCACAATAAAATTGTGGTGGTTTGCTATGGGCACTCGAGTACTTCTGGGGCTTCATCCCCCAAGAGCAGTGCAGAGAAGGGGCCTAAAATATGCAGCCCCTTCTTTCTGCCTGGAAGGAATCTATAACACACTCTTCTGGTGGCTACATGCCTGCTTGTCTTCTAACGAACTTGCTTCAGGAAGTTAAAGAGGCAGACAAATATAGCTTGGCTGACAGCCTAAGAAGTGGACCGGCACTTCTTGAGTCTTCTCCCCTGGCTCATGCCAGAGGTAACTCCAGGTTTATTAATCTCTCATGGAAGAGAGTCTGACTGTATATTGAGCACCCACAATTTTACAGCTCCCACTCAACGGACTGTGTCCTAAACTTCCTATCTCTGAAACCAGAGGGAACAAAGTATATGTGAGTCTATCTGCACCACAGAAAAAAGTGCCAGTTTTATATGGGCATGTAGGCATTTCAGGGACGTCATACCATAGGGGCAGTGCAGAGAAGGGGCTTTAAAAACAGCTATTTCTCCTCAAATGGGGTTTATGCCACATATCAAGTGCTCCAACTTTTATAGCACCTCCCTAAATATTCCCTCTCTAAACTACTCTTAGCTCTGACAGCAGA	.	PASS	VARIANT_OVERALL_TYPE=Complex;SVLEN=1415;SVTYPE=INS	GT	1|0
1	57242624	essv6793330	AGCCGGGCGCGGTGGCTCACGCCTGTAATCCCAGCACTTTGGGAGGCCGAGGCGGGCGGATCACGAGGTCAGGAGATCGAGACCATCCCGGCTAAAACGGTGAAACCCCGTCTCTACTAAAAAATACAAAAAATTAGCCGGGCGTAGTGGCGGGCGCCTGTGGTCCCAGCTACTTGGGAGGCTGAGGCAGGAGAATGGCGGGAACCCGGGAGGCGGAGCTTGCAGTGAGCCGAGATCCCGCCACTGCACTCCAGCCTGGGCGACAGAGCGAGACTCCGTCTCAAAAACAAAAAAAAAAAAAAAAAAAAAAAAA	A	.	PASS	VARIANT_OVERALL_TYPE=Deletion;SVTYPE=DEL;SVLEN=-312	GT	1|0
1	57394230	essv5202402	TN	TATATATATAATTTCATATCATTATTTAGATATTCTTTTTTCTTTTTTATGTATGTGTGTTTTATTTATTTGTAAAGCAATATCCATACAGATAGTTTTACTTATAAGTAATTAATTTTTCCCAGCACTTAAAAAAAAAATATATGTATATAATATAAAATAAGTATGATGGATGCACACACACACACACACAAAAAAACTAATTTTTTTTTTTTGGCACACACACAGGATTTTAGTACATATAGAGATTTTTAATTTTAATGTTCACAATGTGTGCTTAAAAAGTGTTATAGGGCTCTTTTTTTTTTTTTTTTTTTTTTTTTATTAATAAATGTGTGCACGTGCACGTGTTTTTGCACCATTGTACTCCAGCTGGGTGACAAGAGTGAACCAAAACTCCATCTCAAAAAATAAAAATAAAAAAAAAAATAAAAAGAACTAGTTCAAGTCATCTAGCTTGGAAAAGAAGCTGTGGTTGGATGCTAATGGATGTTGGGTCAGACTGAAGAGTGTACTTTCTATAGTCTGAGTCTTTCTTAGATGGCGGCTTCTAAAAATAGAAAGTACAGGCTGGGTACAGTAGCTCACACCTGTAATCCCAGCACTTTGGGAGGCCGAGGTGGGTGGATCACCTGAGGTCAGGAGTTCAAGACCAGCCAGGCCAACATGGTGAAACCCCATCTATATTAAAAATACAAAAAATAGCCAGGCGTGGTGGCGGGCACCTGTAATCCCAGCTACTCAGGAGGCTGAGGTAGGAGAATTGCTTGAACCTGGGAGGTGGAGGTTGCAGTGAGCTGAGATCATATAGTGTAAAATTGAAGATAACATTTTTATCTGCAGGTGGAAAATAAAAAAAAAATCTTTGTGTTTCAATTTATAAGGAAGGAGGGAGGGAGGGAGGGATTATATATATAATTAAATTA	.	PASS	VARIANT_OVERALL_TYPE=Complex;SVLEN=924;SVTYPE=INS	GT	1|1
1	58706983	essv6682857	TAAATACATTTGGATATCACAAACAAATCATTTCCTACAATCCATTGTTAAATGAAATACATTTGGATAGTCAGGGTTAGAACCATTTATTCTGTACCTAAACCCCTTTGAGCCT	T	.	PASS	VARIANT_OVERALL_TYPE=Deletion;SVTYPE=DEL;SVLEN=-114	GT	1|1
1	58743873	essv6689296	TTAATGGTTTTATAAGTGTTTGACAGTTTCTCCTACACACGCATACTGTCTCTCGCCTGCTGCCATGTAAGATGTGCCTGCTTCACCTTCTGCCATGATTGTAAGTTTCCTGAGGCCTCTCCAGCCATGTGGAACTGTGGATCAATTAAACCTCTTTCCTTTATAAATTACCCAGTCTCAGATGTTTCTTTTATAGCAATGTGAGAACAGACTAATACAAAGGCCCAGCTCAAATGTTCCCTGCCATATGAAGCTTTCCTTGATTTTATGGGCAGTCACTCCTAGTTCTTTGTGCCCACAGCATTCTCTTATTATCTCTATCATAGCATTTACTGCACCGTTTTGAAATGTATTAATTTACTTGTCTGCATCTCTTACTAGGCAGGGCTAGAAGAGTGTGACCCTTTATTTGGGATACAGAATCAGGCGGTGCACCAGTTAAGGTAAAGCAAACTGCTCTAACAAAATTGGAAATGATCCAGCATATGATTTTCAACCAGATTTTCCTGATCAGCAGCAGGCGGGGGGGGCCTGTGCTCCATACAGTCATTCAGGGACGAATCTGATTAAAATTCTGCCATTTTCATGGCATCCAAGATCTCCTTCATCAAGTCAGCAGGTGAGTGAAAAAATAACTAAGAAGGCACACTTTTCCCTAACCACTTCAGGCCAGAAGGGGCAAACGAAGGTCTCTCTTCATATCTCACTGGAGAGAACTGAGCATGTGGCCCCTCCTGGAGAAGGAGAAGGATTAGAAACTAAGCCCTGGCCTAGAAGCCACTTTCCAGTGATGATTCTACACTGCAGAAAAGGAGCAGAGATCTTTGGAGGACAGCTGGCCATCTCTACCAAGGGTAACAAAAATGGACTCTTTAGACACAAACCTACCCTACTCAGGAGGTAAATAGTGAATTTCTACCTGAAGCTTTCTGG	T	.	PASS	VARIANT_OVERALL_TYPE=Deletion;SVTYPE=DEL;SVLEN=-932	GT	1|1
1	59059649	essv6793334	TTTTTTTTTTTGAGACGGAGTCTCGCTCTGTCGCCCAGGCTGGAGTGCAGTGGCGGGATCTCGGCTCACTGCAAGCTCCGCCTCCCGGGTTCACGCCATTCTCCTGCCTCAGCCTCCCAAGTAGCTGGGACTACAGGCGCCCGCCACTACGCCCGGCTAATTTTTTGTATTTTTAGTAGAGACGGGGTTTCACCGTTTTAGCCGGGATGGTCTCGATCTCCTGACCTCGTGATCCGCCCGCCTC	T	.	PASS	VARIANT_OVERALL_TYPE=Deletion;SVTYPE=DEL;SVLEN=-243	GT	1|0
1	60106173	essv59073	AN	<DUP:TANDEM>	.	PASS	VARIANT_OVERALL_TYPE=TandemDup;SVTYPE=DUP;SVLEN=986;END=60107159	GT:CN	0|1:1|2
1	60413471	essv6311761	GGAGGCACACTCATTGCTCTGTGCTTCTGCATGTATAATCTTGTGGGCTGGAATGCCCTATGCATCCCTTTCTACTGGAAGAAGTATCCATAATATTTGAAAACTTAGCTTAAAAATTATCTGTAACCCTTGTGTCTCTGCCACTAAGAGCCTGAGTCATTTTGGGAAGAATGCAATGGTTCTTTCGGTTTTGCATCTCCCAGACCCCTAAGATTAGGTGGATTTGCATTTGCACCAGGGGTTGCACAGGATTCTCTGTCAGGATGAAAATGGAGAATCTTCATTTTTCTAGTGAAAGTTGGTGCCCACTAGAAAGTTGGTGCCCTTTGCTTTAACATAGTCTTAATTGCATTTTATTTCAAGAGGTTTAAATAATCAAAACCACCTAATCTGGCACCCTTATTTCCCACCTTGACTATTCTTAAGTGGTCTCCTTGCATCCATTCTTTTCTCCCTCAATTATTCTCTAAACAGTTATGAGAATGGTATGTCCAAAAACTCACAGTAAGAGACTGTTTTATATGAAATCCCCTGATGGCTGTCCATCACTTGCCAGAGTGGCCTTCAGATGTTTTGAGTATGCACATCTATTAGTAAAATACTTTGCAGCATGCACCAACAACATAAACTTATTTAGGCATTTATAAATCATATAACTGTACTACTATGGTCATAAATTATTTATGTTATAAAACATACAAAAATAAAAATTAAAAATTAAGATAGAAAAATATTAATACTCATATTGTTATTAGATTGGTGCAAAAGGTTTTGCCATAATGGCAAAAACCACAATTACTTTTGCACCAACCTAATATTAACAGTATACACTACCTTATTGCACTAATAATCATATTTTTGATGACAGCAATGCAATTGGATGCATTTGATTATTTTTGAAAACCTCAGTTAAACCCTGTGTTGTTCTACCTTCAGTTTATTTGGGTATTTCATTTAAAGGACTGCTGTAGCAATATTATCATTATCAAAATTTTTTTTCAGCATCCTGATGGAGAATGTAGTGCAACCCTTGGTGCAAATGCAAACCCATTTTGGAAAATACTGACTTAAAGAAGAAAATCCAAGCTGGGTGAAGTGACTCACACCTGTAGTCCCAGCTACTCAGGAGGCTGAGGAAGGAGGATGGCTTGAGCCTAGCAGTTAGAGGCTGTAGTGTGCCATGATTGTGCCTGTGAATGGTCACTGCACTGCAGCTTGGGCAACATAGTGAGACCACATCTCTGAAAAAAAAAATGAAAGAAAAAGAACAGAATTCAAACTCTCCTGATGGCATTCAGAAGTCTTTACAGGCT	G	.	PASS	VARIANT_OVERALL_TYPE=Deletion;SVTYPE=DEL;SVLEN=-1312	GT	1|0
1	60470569	essv2493024	GN	GAATAAACACAGTTGTGTGTGTTTTTATATATATAAAAGAAAGAAAAAAAAAAACATAAGTCAAGTACGAGTTTAAAATATATATAATATATATTATATATAAAATATATAATATATATTATATAAAATATATATAATATATATTATATATAAAATATATAATATATATTATATAAAATATATAATATATATTATATAAAATATATAATATATATTATATATAAAATATATAATA	.	PASS	VARIANT_OVERALL_TYPE=Complex;SVLEN=233;SVTYPE=INS	GT	1|1
1	61858633	nssv625368	GN	GTTATATAATATATTATATATAATATTGATAATATATATTTATTATATATTAATAATGTATATTTATAATATACTAATATATAATGAATATATATTATTTATTTATAATTATCTATTTATAATAATATATAATTTAAAATTATATCTATAATATAATATATATAATTTAAAATTATAGATAACATATTTATTTATTTAAAACTAGACTAAATACTTTTTTTTTTTTAGTGTGTGATAAAAAAAAAAAAAAAAATTTTTTTTTTTTATAATTCTCCCCATCTCCTCTGTCGTGAGATTACCAGGTGCTTTTCCTATTTTTCTGTGCTTATTTTGTATGCCACTTTTTCTGCCAAGTATTTTTTTAAACAAAAAACAAACACAAAATATATCTGTCTTTTTTTTAC	.	PASS	VARIANT_OVERALL_TYPE=Complex;SVLEN=402;SVTYPE=INS	GT	1|0
1	62417790	essv68341	GATAGTTTTCCAGGCAGCTTTCACCTGCTGACAGAGGTGACTGTTTAGCTTGAGGACTAGCTTGAAATTAGCTTAATTGATTGCTTTTCCTGATATAAATAGATTGACAGGTTGCCCTTAAAGAGAACAAAATCTGAGAGAGAGAGAGAGAGAGAGAGAGAAAAATAGGCCCAAGGTCGTCAGAAGAGAGAGGAGTCTGTGGTGAGGATTTGAGCTGCGTCCAGCATTGGATATTTGTCAGGAATGCAGATACCCTGAAGGGAACACAACAATGGTCCAAGGGGGTTTCCCAGGTAAGATTTCTGTTGCCTGTGTGATCTGTGGTTCTTTCGGAATGCAATCTGATGCTGTTTTAGTGTTGGTGCAGAATGTGGTTTTAAAGGTTTAGACAATGGTAAGCCAAGGCATTTTTCTTAAGTAAGAGAGCGAGGGCACATATGCATGTGCAAGGTGATTGTACATTAGAAACAAACCCCTGCAATTTTCTTTCATGTGCACTGTAGTTTGAATG	G	.	PASS	VARIANT_OVERALL_TYPE=Deletion;SVTYPE=DEL;SVLEN=-510	GT	1|0
1	63151831	essv28264	TTTTTTTTTTTTTTTTTTTTTTTTTTTTTTTTGAGACGGAGTCTCGCTCTGTCGCCCAGGCCGGACTGCGGACTGCAGTGGCGCAATCTCGGCTCACTGCAAGCTCCGCTTCCCGGGTTCACGCCATTCTCCTGCCTCAGCCTCCCGAGTAGCTGGGACTACAGGCGCCCGCCACCGCGCCCGGCTAATTTTTTGTATTTTTTTTTTTTAGTAGAGACGGGGTTTCACCTTGTTAGCCAGGATGGTCTCGATCTCCTGACCTCATGATCCACCCGCCTCGGCCTCCCAAAGTGCTGGGATTACAGGCGTGAGCCACCGCGCCCGG	T	.	PASS	VARIANT_OVERALL_TYPE=Deletion;SVTYPE=DEL;SVLEN=-324	GT	0|1
1	63392663	nssv695188	GN	<DUP:TANDEM>	.	PASS	VARIANT_OVERALL_TYPE=TandemDup;SVTYPE=DUP;SVLEN=3452;END=63396115	GT:CN	1|0:2|1
1	63705374	essv6666928	TATTTATTTATTTATTTATTTATTTATTTATTTATTTTTATTATACTCTAAGTTTTAGGGTACATGTGCACATTGTGCAGGTTAGTTACATATGTATACATGTGCCATGCTGGTGCGCTGCACCCACTAACGTGTCATCTAGCATTAGGTATATCTCCCAATGCTATCCCTCCCCCTTCCCCCGACCCCACCACAGTCCCCAGAGTGTGATATTCCCCTTCCTGTGTCCATGTGATCTCATTGTTCAATTCCCACCTATGAGTGAGAATATGCGGTGTTTGGTTTTTTGTTCTTGCGATAGTTTACTGAGAATGATGGTTTCCAATTTCATCCATGTCCCTACAAAGGACATGAACTCATCATTTTTTATGGCTGCATAGTATTCCATGGTGTATATGTGCCACATTTTCTTAATCCAGTCTATCATTGTTGGACATTTGGGTTGGTTCCAAGTCTTTGCTATTGTGAATAGTGCCGCAATAAACATACGTGTGCATGTGTCTTTATAGCAGCATGATTTATAGTCATTTGGGTATATACCCAGTAATGGGATGGCTGGGTCAAATGGTATTTCTAGTTCTAGATCCCTGAGGAATCGCCACACTGACTTCCACAATGGTTGAACTAGTTTACAGTCCCACCAACAGTGTAAAAGTGTTCCTATTTCTCCACATCCTCTCCAGCACCTGTTGTTTCCTGACTTTTTAATGATTGCCATTCTAACTGGTGTGAGATGATATCTCATAGTGGTTTTGATTTGCATTTCTCTGATGGCCAGTGATGATGAGCATTTCTTCATGTGTTTTTTGGCTGCATAAATGTCTTCTTTTGAGAAGTGTCTGTTCATGTCCTTCGCCCAAGACTAAACCAGGAAGAAGTTGAATCTCTGAATAGACCAATAACAGGCTCTGAAATTGTGGCAATAATCAATAGTTTACCAACCAAAAAGAGTCCAGGACCAGATGGATTCACAGCCGAATTCTACCAGAGGTACAAGGAGGAACTGGTACCATTCCTTCTGAAACTATTCCAATCAATAGAAAAAGAGGGAATCCTCCCTAACTCATTTTATGAGGCCAGCATCATTCTGATACCAAAGCCGGGCAGAGACACAACCAAAAAAGAGAATTTTAGACCAATATCCTTGATGAACATTGATGCAAAAATCCTCAATAAAATACTGGCAAACTGAATCCAGCAGCACATCAAAAAGCTTATCCACCATGATCAAGTGGGCTTCATCCCTGGGATGCAAGGCTGGTTCAATATACGCAAATCAATAAATGTAATCCAGCATATAAACAGAGCCAAAGACAAAAACCACATGATTATCTCAATAGATGCAGAAAAAGCCTTTGACAAAATTCAACAACCCTTCATGCTAAAAACTCTCAATAAATTAGGTATTGATGGGACGTATTTCAAAATAATAAGAGCTATCTATGACAAAACCACAGCCAATATCATACTGAATGGGCAAAAACTGGAAGCATTCCCTTTGAAAACTGGCACAAGACAGGGATGCCCTCTCTCACCGCTCCTATTCAACATAGTGTTGGAAGTTCTGGCCAGGGCAATCAGGCAGGAGAAGGAAATAAAGGGTATTCAATTAGGAAAAGAGGAAGTCAGATTGTCCCTGTTTGCAGATGACATGATTGTTTATCTAGAAAACCCCATCGTCTCAGCCCAAAATCTCCTTAAGCTGATAAGCAACTTCAGCAAAGTCTCAGGATACAAAATCAATGTACAAAAATCACAAGCATTCTTATACACCAACAACAGACAACCAGAGAGCCAAATCATGAGTGAACTCCCATTCACAATTGCTTCAAAGAGAATAAAATACCTAGGAATCCAACTTACAAGGGAGGTGAAGGACCTCTTCAAGGAGAACTACAAACCACTGCTCAAGGAAATAAAAGAGGACACAAACAAATGGAAGAACATTCCATGCTCATGGGTAGGAAGAATCAATATCGTGAAAATGGCCATACTGCCCAAGGTAATTTACAGATTCAATGCCATCCCCATCAAGCTACCAATGACTTTCTTCACAGAATTGGAAAAAACTACTTTAAAGTTCATATGGAACCAAAAAAGAGCCCGCATCGCCAAGTCAATCCTAAGCCAAAAGAACAAAGCTGGAGGCATCACACTACCTGACTTCAAACTATACTACAAGGCTACAGTAACCAAAACAGCATGGTACTGGTACCAAAACAGAGATATAGATCAATGGAACAGAACAGAGCCCTCAGAAATAATGCCGCATATCTACAACTATCTGATCTTTGACAAACCTGAGAAAAACAAGCAATGGGGAAAGGATTCCCTATTTAATAAATGGTGCTGGGAAAACTGGCTAGCCATATGTAGAAAGCTGAAACTGGATCCCTTCCTTACACCTTATACAAAAATCAGTTCAAGATGGATTAAAGATTTAAACGTTAGACCTAAAACCATAAAAACCCTAGAAGAAAACCTAGGCATTACCATTGAGGACATAGGCGTGGGCAAGGACTTCATGTCCAAAACACCAAAAGCAATGGCAACAAAAGCCAAAATTGACAAATGGGATCTAATTAAACTAAAGAGCTTCTGCACAGCAAAAGAAACTACCATCAGAGTGAACAGGCAACCTACAACATGGGAGAAAATTTTCGCAACCTACTCATCTG	T	.	PASS	VARIANT_OVERALL_TYPE=Deletion;SVTYPE=DEL;SVLEN=-2677	GT	1|1
1	65200156	essv6736008	AAATGGGGTAGGAAGAGCTCCAGGCTGCAGTGCAGCTCTGAGAAGTCTTGACCAGGTGATTGGGAAGGCCTCTTGCAAAGGCCGTCCATTAGAAGAAGCTTCTGTCAGGCAGAAATGGCCCAGCAATAGTACTCCACTGTACTCAGGTATTGCCTGGGAGCAGTGTTGGGGAGAGGGGAGAGAGGCCTGAGTATGAATGCTGCAGATCTGTAGGTACAGCCACTAGCTGGAGGCTGCTGGCCAACTACACTCAGACGGCGTGTTCTCTAGAAGGGAGAGAGGCCTGAGTATGAATGCTGCAGATCTGTAGGTACAGCCACTAGCTGGAGGCTGCTGGCCAACTACACTCAGACGGCGTGTTCTCTAGAAGGGAGATCTGAAGGGTACACCTACACAATCAAGTCTAAGCGGCAGGAGCAGTAAATTAAGCCAAGGCCAGGAAGCCAGCTGGAAAATGGGATGGGAGCCTGCAAAGGGGCTCCCATTGTAGGTAATAAGCAAAGGCATGCGCAAATTCTACCTTTATTTACATGTGCAT	A	.	PASS	VARIANT_OVERALL_TYPE=Deletion;SVTYPE=DEL;SVLEN=-537	GT	1|1
1	65604542	essv6759090	GGTTGAATGAATAGTAGCAATAGCTAATATTTATTGAGTGCTTATGATGTGTTTGATGTGATTTTTCAGAGATAATTTAATCCTCAAAAACCTTATGAAAATAGATATTGGTATTATTAGTGGTAATTATTCCCCTTTGGGGATATAGGAGAATTAAGGTTAAACAATAGGTCTAAATCACCCAGCTTGTAAGTGATCGTTGGAGCTCAGAAATTAATACCCCAAAATATGGGGCTTTGACTTGCTGAATTGAAGAAGTCTCAAGATCTCTCTGACCTCCCACCTCCACCGTCTCTCCCAAAGCACAGGATGAAGTTGAAGTTCCTTTATCTGCCTAAGATCTAGACCTACCAAGAACAATTGTTTTTAATTATCCTCCTTTTAAGACCAAAAATGTAACCACAGCTGAATAGACCCTTTCACGAAGTAACGTGTTCGCCTCTCTGTCTCATTCAAATTCCAAAGAGAATGATTTACAAGTTAATCTCTGTTCACATTCACTTATCTATTCATTTTTCCTCTTCTCCCCTCCAAAAATCTATTTTTCCACCATAACCTGTTTTGCTAAGATGATATATAACTTTCTGAACCCTACTGGGAGGGTATGTAATCACTGTGTGATCCTCCCCGTGTACACGTTAATAAAATATGTATGCCTTTTCTCCAATTAATTTGTCTTTTGCAAATTGATTTTTCAGGGAATCTTAGGAGAGCAAAGAAGTATTTCCCTTGGCCCCTAGAATAACATTTAAAAATAATCTCTAAATATTTAGAGATTAAAAATAATCTCTAAATAATAATCTCTAAATAATCTCATAATTAAGCGGGGTGCAGTGGCTCACACCTGTAATCCCAACACTTTGGGAGGCCAAGGTGGGTGGATCACCTGAGGTCAGGAATTCGGGACCAGCCTGACCAATATGGTGAAACCCCGTCTGCAGGGAAAAGGAAGAGAGATCAGATTGTTACTGTGTCTGTGTAGAAAGAAGTAGACATAGGAGACTCCATTTTGTTCTGTACTAAGAAAAATTCTTCTGCCTTGAGATGCTGTTAATCTATAACCTTACCCCCAACCCCGTGCTCTCTGAAACATGTGCTGTGTCAACTCAGGGTTAAATGGATTAAGGGCTGTGTGGGATGTGCTTTGTTAAACAGATGCTTGAAGGCAGCATGCTCGTTAAGAGTCATCACCATTCCCTAATCTCAAGTACCCAGGGACACAAACACTGCAGAAGGCCGCAGGGACCTCTGCCTAGGAAAGCCAGGTATTGTCCAAGGTTTCTCCCCATGTGATAGTCTGAAATATGGCCTCATGGGAAGGGAAGGACCTGACCATCCCCCAGCCCGACACCTCTAAAGGGTCTGTGCTGAGGAGGATTAGTATAAGAGGAAGGCATGCCTCTTTGCAGTTGAGACAAGAGGAAGGCATCTGTCTCCTGCCCGTCCCTGGGCAATGGAATGTCTCGGTATAAAACCCGATTGTATGTTCCATCTACTGAGATAGGGGAAAACCACCTTAGGGCTGGAGGTGGGACATGCGGGCAACAACACTGCTCTGTAAGGCATTGAGATGTTTATGTGTATGCATATCTAAAGCACAGCACTTAATTCTTTACCTTGTCTATGATGCAGAGACCCTTGTTCACGTTTATCTGCTGACCTTCTCTCCACTATTATCCTATGACCCTGCCACATCCCCCTCTCCGAGAAACACCCAAGAATGATCAATAAATACTAAGGGAACTCAGAGGCTGGCGGGATCCTCCGTATGCTGAACGCTGGTACCCTGGGCCCCCTTATTTCTTTCTCTATACTTTGTCTCTGTGTCTTTTTCTTTTCCAAAGTCTCTCGTTCCACCTAACAAGAAACACCCACAGGTGTGGAGGGGCAACCCACCCCTTCACCCATCTCTACTAAAAATACAAAAATTAGGCCCGGCACGGTGACTCACGCCTGTAATCCCTGCACTTTGGGAGGCAGAGGCAGGTGGATCATTTGAGGTCAGGAATTCGAGACCAGTCTGGCCAACATGGTGAAACCCCATCTCTAAAAAAGATACAAAAAATTAGCCAGGCGTGATGGCAGCCGCCTGTAATCCCAGCTACTTGGGAGGCTGAGACAGGAGAATTGCTTGAATCCAGGAGGCGGAGGTTGCAGTGAGCTGAGATCGCACCACTGTACTCCAGATGGGGCGACAGAGCAAGGCTGTGTCTCAAATATAAGTAAATAAATAAAATAAAAAATAAAAATACAAAAATTGGCCAGGTGTGGTGGCAGGCGCCTGTATTCCCAGCTACTTGGGAGACTGAGACAGGAGAATTGCTTCAACCTGGGAGGCAGAGGTTGCAGTGAGTCGAGATCGCGCCACTGCATTCCAGCCTGGGCAACAGAGTAAGACTCCATCTCAAAAAAAAATTTTTTTTCCTTTAAAATTATTATATCTCTATTTATCTACCTATATCTTAGAGATTCCCCGGCACATAGTAATTACTCAATACACACTAATTATCATCTTCTGCTCTTAACAGAAGCCCAAACTTAGAAGTCTCTCCTAAGTGGGATCCCCTTTC	G	.	PASS	VARIANT_OVERALL_TYPE=Deletion;SVTYPE=DEL;SVLEN=-2569	GT	1|1
1	66024186	essv6840015	TTTTTTTTTTTTTGAATCAGAAGTTTTTTTTTTTGTTTTTTTTTTGTTTTTTTTTTTTTTTATACTTTAAGTTTTAGGGTACATGTGCACATTGTGCAGGTTAGTTACATATGTATACATGTGCCATGCTGGTGCGCTGCACCCACTAACTTGTCATCTAGCATTAGGTATATCTCCCAATGCTATCCCTCCCCCCTCCCCCCACCCCACAACAGTCCCCAGAGTGTGATATTCCCCTTCCTGTGTCCATGTGATCTCATTGTTCAGTTCCCACCTATGAGTGAGAATATGCAGTGTTTGGTTTTTTGTTCTTGCGATAGTTTACTGAGAATGATGATTTCCAATTTCATCCATGTCCCTACAAAGGACATGAACTCATCATTTTTTATGGCTGCATAGTATTCCATGGTGTATATGTGCCACATTTTCTTAATCCAGTCTATCATTGTTGGACATTTGGGTTGGTTCCAAGTCTTTGCTATTGTGAATAATGCCGCAATAAACATACGTGTGCATGTGTCTTTATAGCAGCATGATTTATAGTCATTTGGGTATATACCCAGTAATGGGATGGCTGGGTCAAATGGTATTTCTAGTTCTAGATCCCTGAGGAATCGCCACACTGACTTCCACAATGGTTGAACTAGTTTAGAGTCCCACCAACAGTGTAAAAGTGTTCCTATTTCTCCACATCCTCTCCAGCACCTGTTGTTTCCTGACTTTTTAATGATTGCCATTCTAACTGGTGTGAGATGGTATCTCATTATGGTTTTGATTTGCATTTCTCTGATGGCCAGTGATGATGAGCATTTTTTCATGTGTTTTTTGGCTGCATAAATGTCTTCTTTTGAGAAGTGTCTGTTCATGTCCTTCGCCCACTTTTTGATGGGGTTGTTTGTTTTTTTCTTGTAAATTTGTTGGAGTTCATTGTAGATTCTGGATATTAGCCCTTTGTCAGATGAGTAGGTTGTGAAAATTTTCTCCCATTTTGTAGGTTGCCTGTTCACTCTGATGGTAGTTTCTTTTGCTGTGCAGAAGCTCTTTAGTTTAATTAGATCCCATTTGTCAATTTTGGCTTTTGTTGCCATTGCTTTTGGTGTTTTGGACATGAAGTCCTTGCCCATGCCTATGTCCTGAATGGTCATGCCTAGGTTTTCTTCTAGGGTTTTTATGGTTTTAGGTCTAACGTTTAAATCTTTAATCCATCTTGAATTGATTTTTGTGTAAGGTGTAAGGAAGGGATCCAGTTTCAGCTTCCTACATATGGCTAGCCAGTTTTCCCAGCACCATTTATTAAATAGGGAATCCTTTCCCCATTGCTTGTTTTTCTCAGGTTTGTCAAAGATCAGATAGTTGTAGGTATGCGGCATTATTTCTGAGGGCTCTGTTCTGTTCCATTGATCTATATCTCTGTTTTGGTACCAGTACCATGCTGTTTTGGTTACTGTAGCCTTGTAGTACAGTTTGAAGTCAGGTAGTGTAATGCCTCCAGCTTTGTTCTTTTGGCTTAGGATTGACTTGGTGATGCGGGCTCTTTTTTGGTTCCATATGAACTTGAAAGTAGTTTTTTCCAATTCTGTGAAGAAAGTCATTGGTAGCTTGATGGGGATGGCATTGAATCTGTAAATGACCTTGGGCAGTATGGCCATTTTCACGATATTGATTCTTCCTACCCATGAGCATGGAATGTTCTTCCATTTGTTTGTATCCTCTTTTATTTCCTTGAGCAGTGGTTTGTAGTTCTCCTTGAAGAGGTCCTTCACATCCCTTGTAAGTTGGATTCCTAGGTATTTTATTCTCTTTGAAGCAATTGTGAATGGGAGTTCACTCATGATTTGGCTCTCTGTTTGTCTGTTGTTGGTGTATAAGAATGCTTGTGATTTTTGTACATTGATTTTGTATCCTGAGACTTTGCTGAAGTTGCTTATCAGCTTAAGGAGATTTTGGGCTGAGACAATGGGGTTTTCTAGATATAGAATCATGTCATCTGCAAACAGGGACAATTTGACTTCCTCTTTTCCTAATTGGATACCCTTTATTTCCTTCTCTTGCCTAATTGCCCTGGCCAGAACTTCCAACACTATGTTGAATAGGAGTGGTGAGAGAGGGCATCCCTGTCTTGTGCCAGTTTTCAAAGGGAATGCTTCCAGTTTTTGCCCATTCAGTATGATATTGGCTGTGGGTTTGTCATAGATAGCTCTTATTATTTTGAAATACGTCCCATCAATACCTAATTTCTTGAGAGTTTTTAGCATGAAGGGTTGTTGAATTTTGTCAAAGGCTTTTTCTGCATCTATTGAGATAATCATGTGGTTTTTGTCTTTGGCTCTGTTTATATGCTGGATTACATTTATTGATTTGTGTATATTGAACCAGCCTTGCATCACAGGGATGAAGCCCACTTGATCATGGTGGATAAGCTTTTTGATGTGCTGCTGGATTCGGTTTGCCAGTATTTTATTGAGGATTTTTGCATCAATGTTCATCAAGGATATTGGTCTAAAATTCTCTTTTTTGGTTGTGTCTCTGCCCAGCTTTGGTATCAGAATGATGCTGGCCTCATAAAATGAGTTAGGGAGGATTCCCTCTTTTTCTATTGATTGGAATAGTTTCAGAAGGAATGGTACCAGTTCCTCCTTGTACCTCTGGTAGAATTCAGCTGTGAATCCATCTGGTCCTGGACTCTTTTTGGTTGGTAAACTATCGATTATTGCCACAATTTCAGCTCCTGTTACTGGTCTATTCAGAGATTCAACTTCTTCCTGGTTTAGTCTTGGGAGAGTGTATGTGTTGAGGAATTTATCCATTTCTTCTAGATTTTCTAGTTTATTTGCGTAGAGGTGTTTGTAGTATTCTCTGATGGTAGTTTGTATTTCTGTGGGATCGGTGGTGATATCCCCTTTATCATTTTTTATTGTGTCTATTTGATTCTTCTCTCTTTTTTTCTTTATTAGTCTTGCTAGTGGTCTATCAATTTTGTTGATCCTTTCAAAAAACCAGCTCCTGGATTCATTGATTTTTTGAAGGGTTTTTTGTGTCTCTATTTCCTTCAGTTCTGCTCTGATTTTACATATTTCTTGCCTTCTGCTAGCTTTTGAATGTGTTTGCTCTTGCTTTTCTAGTTCTTTTAATTGTGATGTTAGGGTGTCAATTTTGGATCTTTCCTGCTTTCTCTTGTGGGCATTTAGTGCTATAAATTTCCCTCTACACACTGCTTTGAATGCGTCCCAGAGATTCTGGTATGTTGTGTCTTTGTTCTCGTTGGTTTCAAAGAACATCTTTATTTCTGCCTTCATTTCGTTATGTACCCAGTAGTCATTCAGGAGCAGGTTGTTCAGTTTCCATGTAGTTGAGCGGCTTTGAGTGAGATTCTTAATCCTGAGTTCTAGTTTGATTGCACTGTGGTCTGAGAGATAGTTTGTTATAATTTCTGTTCTTTTACATTTGCTGAGGAGAGCTTTACTTCCAACTATGTGGTCAATTTTGGAATAGGTGTGGTGTGGTGCTGAAAAAAATGTATATTCTGTTGATTTGGGTTGGAGAGTTCTGTAGATGTCTATTAGGTCCGCTTGGTGCAGAGCTGAGTTCAATTCCTGGGTATCCTTGTTGACTTTCTATCTCGTTGATCTGTCTAATGTTGACAGTGGGGTGTTAAAGTCTCCCATTATTAATGCGTGGGAGTCTAAGTCTCTTTGTAGGTCACTCAGGACTTGCTTTATGAATCTGGGTGCTCCTGTATTGGGTGCATATATATTTAGGATAGTTAGCTCTTCTTGTTGAATTGATCCCTTTACCATTATGTAATGGCCTTCTTTGTCTCTTTTGATCTTTGTTGGTTTAAAGTCTGTTTTATCAGAGACTAGGATTGCAACCCCTGCCTTTTTTTGTTTTCCATTTGCTTGGTAGATCTTCCTCCATCCTTTTATTTTGAGCCTATGTGTGTCTCTGCACATGAGATGGGTTTCCTGAATACAGCACACTGATGGGTCTTGACTCTTTATCCAATTTGCCAGTCTGTGTCTTTTCATTGGAGCATTTAGTCCATTTACATTTAAAGTTAATATTGTTATGTGTGCATTTGATCCTGTCATTATGATGTTAGCTGGTGATTTTGCTCGTTAGTTGATGCAGTTTCTTCCTAGTCTCGATGGTCTTTACATTTTGGCATGATTTTGCAGCGGCTGGTACCGGTTGTTCCTTTCCATGTTTAGTGCTTCCTTCAGGAGCTCTTTTAGGGCAGGCCTGGTGGTGACAAAATCTCTCAGCATTTGCTTGTCTGTAAAGGATTTTATTTCTCCTTCACCTATGAAGCTTAGTTTGGCTGGATATGAAATTCTGGGTTGAAAATTCTTTTCTTTAAGAATGTTGAATATTGGCCCCCACTCTCTTCTGGCTTGTAGGGTTTCTGATGAGAGATCCGCTGTTAGTCTGATGGGCTTCCCTTTGAGGGTAACCCGACCTTTCTCTCTGGCTGCCTTTAACATTTTTTCCTTCATTTCAACTTTGGTGAATCTGACAATTATGTGTCTTGGAGTTGCTCTTCTCGAGGAGTATCTTTGTGGCGTTCTCTGTATTTCCTGAATCTGAACGTTGGCCTGCCTTGCTAGATTGGGGAAGTTCTCCTGGATAATATCCTGCAGAGTTTTTTCCAACTTGGTTCCATTCTCCCCATCACTTTCAGGTACACCAATCAGACGTAGATTTGGTCTTTTCACATAGTCCCATATTTCTTGGAGGCTTTGCTCATTTCTTTTTATTCGTTTTTCTCTAAACTTCCCTTCTCGCTTCATTTCATTCATTTCATCTTCCATCGCTGATACCCTTTCTTCCAGTTGATCGCATCGGCTCCTGAGGCTTCTGCATTCTTCACGTAGTTCTCGAGCCTTGGTTTTCAGCTCCATCAGCTCCTTTAAGCACTTCTCTGTATTGGTTATTCTAGTTATACATTCTTCTAAATTTTTTTCAAAGTTTTCAACTTCTTTGCCTTTGGTTTGAATGTCCTCCCGTAGCTCAGAGTAATTTGATCGTCTGAAGCCTTCTTCTCTCAGCTCGTCAAAGTCATTCTCCATCCAGCTTTGTTCCGTTGCTGGTGAGGAACTGCGTTCCTTTGGAGGAGGAGAGACGCTCTGCGTTTTAGAGTTTCCAGTTTTTCTGTTCTGTTTTTTCCCCATCTTTGTGGTTTTATCTACTTTTGGTCTTTGATGATGGTGATGTACAGATGGGTTTTCGGTGTGGATGTCCTTTCTGTTTGTTAGTTTTCCTTCTAACAGACAGGACCCTCAGCTGCAGGTCTGTTGGAATACCCTGCCGTGTGAGGTGTCAGGGTGCTCCTGCTGGGGGGTGCCTCCCAGTTAGGCTGCTCGGGGGTCAGGGGTCAGGAACCCACTTGAGGAGGCAGTCTGCCGGTTCTCAGATCTCCAGCTGCGTGCTGGGAGAGCCACTGCTCTCTTCAAAGCTGTCAGACAGGGACATTTAAGTCTGCAGAGGTTACTGCTGTCTTTTTGTTTGTCTGTGCCCTGCCCCCAGAGGTGGAGCCTACAGAGGCAGGCAGGCCTCCTTGAGCTGTGGTGGGCTCCACCCAGTTGGAGCTTCCCGCTGCTTTGTTTACCTGATCAAGCCTGGGCAATGGTGGGCGCCCCTCCCCCAGCCTCGCTGCCGCCTTGCAGTTTGATCTCAGACTGCTGTGCTAGCAATCAGCGAGATTCCGTGGGCGTAGGACCCTCCGAGCCAGGTGTGGGATATAATCTCGTGGTGCGCCGTTTTTTAAGTCAGTCAGAAAAGCGCAGTATTCGGGTGGGAGTGACCCGATTTTCCAGGTGCGTCCGTCACCCCTTTCTTTGACTCGGAAAGGGAACTCCCTGACCCCTTGCGCTTCCCAGGTGAGGCAATGCCTCGCCCTGCTTCGGCTCGCACACGGTGCGTGCACCCACTGGCCTGCGCCCACTGTCTGGCACTCCCTAGTGAGATGAACCCGGTACCTCAGATGGAAATGCAGAAATCACCCGTCTTCTGCGTTGCTCATGCTGGGAGCTGTAGACCGGAGCTGTTCCTATTCGGCCATCTTGGCT	T	.	PASS	VARIANT_OVERALL_TYPE=Deletion;SVTYPE=DEL;SVLEN=-6067	GT	1|1
1	66055905	essv2519636	TN	TAGGGGCGGCCGGGCAGAGGCGCCCCTCACCTCCCGGACGGGGCGGCTGGCCGGGCAGGGGGCTGACCCCCCCACCTCCCTCCCGGACGGGGCGGCTGGCCGGGCGGGGGGGCTGACCCCCCCCACCTCCTTCCCGGACGGGGCGGCTGGCCGGGCGGGGGGCTGACCCCCCCACCTCCCTCCCGGACGGGGCGGCTGGCCGGGCAGAGGGGCTCCTCACTTCCCAGTAGGGGCGGCCGGGCAGAGGCGCCCCTCACCTCCCGGACGGGGCGGCTGGCCGGGCAGGGGGGCTGACCCCCCCCCACCTCCCTCCCGGACGGGGCGGCTGGCCGGGC	.	PASS	VARIANT_OVERALL_TYPE=Complex;SVLEN=333;SVTYPE=INS	GT	0|1
1	66127612	essv6910096	TTCTCTATGTTTTCTTCTAGTATTTTTATAGTTTTAGGTCTTACATTTAAGTATTTAATCTGTTTTGAGATGATTTTATTGTAAATGGTGTGACATACGGTCCAATTTCTTTTCTCTTTCTTTTCTTTTTTCTTTTCTTTTCTTTCTTTCTCTTCTTTCTTTCTTTCTTTCTTTCTTTCTTTCTTTCTTTCTTTCTCTTTCTCTTTCTTTCTTTCTTTCTTTCTTTCTTTCTTTCTTTCTTCTTTCTTTCTTTCTTTCTTTCTTTCTTTCTTTCTTTCTTTTTCTTTCTTTCTTTTTTGCATGTGGATATCCAGTTTTCCCAATACCTTTTATTGAAGAGAGTATTCTTTTTTCATCTGTGTTCCTGGCACTTTTGTCATAGATAAGTTGA	T	.	PASS	VARIANT_OVERALL_TYPE=Deletion;SVTYPE=DEL;SVLEN=-390	GT	1|1
1	66694569	essv6847092	TTGTTGTAAAGTCTGTCTTCTATAGTCTGCACTGCCTGAAATTGCTTATTTTTCA	T	.	PASS	VARIANT_OVERALL_TYPE=Deletion;SVTYPE=DEL;SVLEN=-54	GT	1|0
1	67255199	essv2494305	AN	AGTTGTTTCACACACATTTATCTTTTTAATTTTTTTAATAGATATTTTTTTAAACACACCTGCAGCAGGAGCAGAGGCGGGGGGTAGCAGGGGGG	.	PASS	VARIANT_OVERALL_TYPE=Complex;SVLEN=93;SVTYPE=INS	GT	0|1
1	67495156	nssv619234	CN	CTTAGTGTGTGTTTTTTAAAAAAATGTGTGTGTTAAACACACGTAGTTCTTACTATTTAATTTGTGAGAACTCGCTTGACAGTGAGGCGTCAGGACCTGGCAGGGAATGCAGTGACCTCAGTGAGGCGTCAGGACCTGGGAGGGAATGCAGTGACCTGAGATTACGCTGGTCTCAACATGTGAAACATTTTAAAATTTTTTAAAAACTAATATTATATATATATATATATTTGGAAAAAAATTTGTATCTAAAATCTTTGTTGTTAACTAAAGACATTTCACATTTCTTAGTTTATATATGTTAACTATATAAGATATGAAGGATGGGAGTTCACACACACACAGTGTGTAATATATATACACACACACAAATCGTAATGTACCTTTGTGTGTATATATATATATATATATATATATTTATGAGTGTATATATAAATATATATATGATAAAATATATAATATATATATATATATATATAGTATGTTTTTCTCTTTTCTTTTCGTTTGTCTTCTTAGATAGATGAGAGAGAAATATTTTTTTTTTTTTTATATTGAAAAAAAAAAAAAGTTATATTAATTATTTTTTAGTGTTGGTACACACATAGGAATAGTATTCAAAAGGAAATAAATAAATAAATAAATAAATAATCTGGGGTGCAGGGAGGGGAAACAGGTGAAGAGGAAGGGCTGTTTTGTGTTTGTTTTGTTAGTCCAAAAGATGGCACAGAGCATTTTTTTTTTTTTTTTGAAAGCTGAGATTATTACAAACGAATTTATCTCGCTTGTTTTTAAAAATAAATAGTGTGTGTTTCTTTTTAAGGCAAAATATATATATATATATATATATATATATATATATATATATTTTTAAAAAAAAAAAAAAAGAAAACCTGGTATGTATGTATGTATGTATTCATGAAGAATTCATCAAAAAAAAAAAAGTGTAAAATACCTAAGACGTGGAGAGAGATGAAACCGTGAACAGACAGCAGAGGCTATTACATATACGTGTGTGTGTATAAAATGGGAGTAAGCGTGAACAGAGAGCAGAGGGCGCTACTACATATACGTGTGTGTGTATAAAATGGGAGTAAGGGTGAACAGACAGCAGAGGCCGCTATTACATATACGTGTGTGTATAAAATGGGAGTAAGCGTGAACAGACAGCAGAGGCCGCTATTACATATATGTGCGTGTGTATAAAATGGGAGTAAGCGTGAACAGAGAGCAGAGGCCGCTATTACATATATGTGTGTGTGTATAAAATGGGAGTAAGCGTGAACAGAGAGCAGAGGGTGCTATTACATATACGTGTGTGTGTATAAAATGGGAGTAAGCGTGAACAGACAGCAGAGGCCGCTATTACATATATGTGTGTGTATAAAATGGGAGTAAGCGTGAACAGACAGCAGAGGCCGCTATTACATATATGTGTGTGTATAAAATGGGAGTAGGCGTGAACAGAGAGCAGAGGCCGCTATTACATATATGTGTGTGTGTATAAAATGGGAGTAAGCGTGAACAGAGAGCAGAGGGTGCTATTACATATATGTGTGTGTGTATAAAATGGGAGTAAGCGTGAACAGAGAGCAGAGGCCGCTATTACATATATGTGCGTGTGTATAAAATGGGAGTAAGCGTGAACAGACAGCAGAGGCCGCTATTACATATATGTGTGTGTGTATAAAATGGGAGTAAGCGTGAACAGAGAGCAGAGGCCGCTATTACATGTACGTGTGTGTGTATAAAATGGGAGTAAGCGTGAACAGACAGCAGAGGCCGCTATTACATGTACGTGTGTGTGTATAAAATGGGAGTAAGCGTGAACAGAGAGCAGAGGCCGCTATTACATATATGTGTGTGTGTGTGTATAAAATGGGAGTAAGCGTGAACAGAGCAGAGGCCGCTATTACATGTACGTGTGTGTGTATAAAATGGGAGTAAGCGTGAACAGAGAGCAGAGGGCGCTATTACATGTACGTGTGTGTGTGTATAAAATGGGAGTAAGCGTGAACAGACAGCAGAGGCCGCTATTACATATATGTGTGTGTATAAAATGGGAGTAAGCGTGAACAGACAGCAGAGGCCGCTATTACATGTACGTGTGTGTGTGTATAAAATGGGAGTAAGCGTGAACAGACAGCAGAGGCCGCTATTACATGTACGTGTGTGTGTGTATAAAATGGGAGTAAGCGTGAACAGAGCAGAGGCCGCTATTACATGTACGTGTGTGTGTATAAAATGGGAGTAAGCGTGAACAGACAGCAGAGGGCGCTATTACATATACGTGTGTGTGTATAAAATGGGAGTAAGCGTGAACAGACAGCAGAGGCCGCTATTACATGTACGTGTGTGTGTGTATAAAATGGGAGTAAGCGTGAACAGAGCAGAGGCCGCTATTACATGTACGTGTGTGTATAAAATGGGAGTAAGCGTGAACAGACAGCAGAGGGCGCTATTACATATACGTGTGTGTGTATAAAATGGGAGTAAGCGTGAACAGAGCAGAGGGCGCTATTACATATATATGTTTGTGTGTGTGTGTGTATAAAATGGGAGTAAGGATGAACAGACAGCAGAGGGCGCTATTACATGTACGTGTGTGTGTATAAAATGGGAGTAAGCGTGAACAGACAGCAGAGGCCGCTATTACATATACGTGTGGGTGTATAAAATGGGAGTAAGCGTGAACAGACAGCAGAGGCCGCTATTACATATACGTGTGTGTGTATAAAATGGGAGTAAGCGTGAACAGACAGCAGAGGGCGCTATTACATATACGTGTGTGTATAAAATGGGAGTAAGCGTGAACAGAGAGCAGAGGCTGCTATTACATATACGTGTGTGTATAAAATGGGAGTAAGCGTGAACAGACAGCAGAGGGCGCTATTACATGTACGTGTGTGTGTATAAAATGGGAGTAAGCGTGAACAGAGAGCAGAGGCTGCTATTACATATACGTGTGTGTATAAAATGGGAGTAAGCGTGAACAGAGAGCAGAGGGCCCTATTACATATACGTGTGTGTGTGTATAAAATGGGAGTAAGCGTGAACAGAGAGCAGAGGGCACTATTACCTATACGTGTGTGTATAAAATGGGAGTAAGCGTGAACAGGGAGCAGAGGCCACTATTACATACCTGTGTGTGTGTATAAAATGGGAGTAAGCGTGAACAGACAGCAGAGGCCGCTATTACATATATATGTTTGTGTGTGTGTGTGTGTGTGTATAAAATGGGAGTAAGGGTGAACAGACAGCAGAGGCTATTACATATATGTGTGTGTATAAAATGGGAGTAAGTGTGAACAGAGCAGAGGCCGCTATTACATATACGTGTGTGTGTATAAAATGGGAGTAAGCGTGAACAGACAGCAGAGGCCGCTATTACATATACGTGTGTGTGTGTATAAAATGGGAGTAAGCGTGAACAGAGAGCAGAGGGCCCTATTACATATACGTGTGTGTGTATAAAATGGGAGTAAGCGTGAACAGAGAGCAGAGGGCACTATTACCTATACGTGTGTGTATAAAATGGGAGTAAGCGTGAACAGAGAGCAGAGGCCACTATTACATATATATGTTTGTGTGTGTGTGTGTGTATAAAATGGGAGTAAGGGTGAACAGACAGCAGAGGCTATTACATATATGTGTGTGTATAAAATGGGAGTAAGTGTGAACAGAGCAGAGGCCGCTATTACATATACGTGTGTGTGTATAAAATGGGAGTAAGCGTGAACAGACAGCAGAGGGCGCTATTACATATATGTGTGTGTGTATAAAATGGAAGTAAGCGTGAACAGACAGCAGAGGCCGCTATTACATATATATGTTTGTGTGTGTGTGTGTGTATAAAATGGGAGTAAGGGTGAACAGACAGCAGAGGCTATTACATATATGTGTGTGTATAAAATGGGAGTAAGTGTGAACAGAGCAGAGGCCGCTATTACATATACGTGTGTGTGTATAAAATGGGAGTAAGCGTGAACAGACAGCAGAGGCCGCTATTACATATATGTGTGTGTATAAAATGGGAGTAAGCGTGAACAGAGAGCAGAGGCCGCTATTACACGTACGTGTGTGTGTATAAAATGGGAGTAAGCGTGAACAGACAGCAGAGGGCGCTATTACATATACGTGTGTGTGTGTATAAAATGGGAGTAAGCGTGAACAGAGAGCAGAGGGCGCTATTACATATATGTGTGTGTGTGTGTGTATAAAATGGGAGTAACTTCTTCTTCTTCTTCTTCTTCTTCTCCTTCTTCTTCTTCTTCTTCTTCTTCTTCTTAATCTGATATCCTCAAAAAGAGGTAAGAAATCCCCATTGGAAGGGTTGAATACCTGGGTGTGATCCTCCTTGTGAGTAGCTGGGACTAAAGGTGTGTGCTGGACGCTTTTTTTAAGACTTAAAATAAAAAAAAAAAAAATAAGTAGAGAATAACTACCAGGTCAAATATTTTAAAAAGTTTTGTTGATTTATATATATTTTTTTTTTTAATTTTTTTTTTGAATTCGTGTGTGTGTGTGTGTGTGTGTCGTTTTAGACACATTTTTTTTAAACGACACACATATATCACAACTACACACACAAGTGTCTCTCACACACACACACACACACACACACACGGTTTTTAACTAGTTTAAATTTTAAAAACTTTTGATATCTCATCATGTATATGCAAATATTCTGAAATCCAAATATTATGAAGAAGAATCAAACGTAGTTTAACAGTTAAAGAGGCCAATTTTTTTTTTATAAAGGAGGAGGAGGAAGTTTTTTTATATTATATATAATTAAAAATATTCAGGAGGCGGAGCTTGCAGTGAGCCCAGGGTGGTCGGGGAAGCCTCGATGGGAGGCCGGGTGGTCGGGGAAGCCTCGATGGGAGGCCGGGTGGTCGGGGAAGCCTCGATGAGAGGCAGGGTGGTCGGGGAAGCCTCGATGGGAGGCAGGGTGGTCGGGGAAGGCTCGATGGGAGGCAGGGTGGTCAGGGAAGCCTCGATGAGAGGCCGGGTGGTCGGGGAAGCCTCGATGGGAGGCAGGGTGGTCGGGGAAGGCTCGATGGGAGGCCGGGTGGTCAGGGAAGGCTCGATGAGAGGCCGGGTGGTCGGGGAAGCCTCGATGGGAGGCAGGGTGGTCGGGGAAGGCTCGATGGGAGGCAGGGTGGTCAGGGAAGCCTCGATGAGAGGCCGGGTGGTCGGGGAAGCCTCGATGGGAGGCAGGGTGGTCAGGGAAGCCTCGATGAGAGGCCGGGTGGTCGGGGAAGCCTCGATGGGAGGCAGGGTGGTCGGGGAAGGCTCGATGGGAGGCCGGGTGGTCAGGGAAGGCTCGATGAGAGGCCGGGTGGTCGGGGAAGCCTCGATGGGAGGCAGGGTGGTCGGGGAAGCCTCGATGGGAGGCAGGGTGGTCGGGGAAGCCTCGATGGGAGGCAGGGTGGTCGGGGAAGCCTCGATGGGAGGCCGGGTGGTCGGGGAAGCCTCGATGGGAGGCCGGGTGGTCGGGGAAGCCTCGATGAGAGGCCGGGTGGTCGGGGAAGCCTTGATGAGAGGCCGGGTGGTCAGGGAAGGCTCGATGAGAGGCCGGGTGGTCGGGGAAGCCTCGATGGGAGGCCGGGTGGTCGGGGAAGGCTCGATGAGAGGCCGGGTGGTCAGGGAAGGCTCGATGAGAGGCCGGGTGGTCGGGGAAGCCTCGATGGGAGGCAGGGTGGTCGGGGAAGGCTCGATGGGAGGCAGGGTGGTCGGGGAAGCCTTGATGAGAGGCCGGGTGGTCAGGGAAGCCTCGATGAGAGGCCGGGTGGTCGGGGAAGCCTCGATGGGAGGCCGGGTGGTCGGGGAAGCCTCGATGAGAGGCCGGGTGGTCGGGGAAGCCTTGATGGGAGGCAGGGTGGTCGGGGAAGCCTTGATGGGAGGCAATTTTTTTTTTTTTCTTATTCCTTGTGTGTGTGGTATATATACATAATGAAAAAAAAAACTTTCTCTAATTTTTAATAAATTATATATATAAA	.	PASS	VARIANT_OVERALL_TYPE=Complex;SVLEN=6000;SVTYPE=INS	GT	1|0
1	67624391	essv6874743	ATACCATCTCTTACCTCAAAAGTAGATAAGTATTGATAAGGTTTGGATTTGTGTGCCAGCCTAAATCTCATGTGAAATTGGAGGAGGGGCCTGGTGGGAGATGATTGGATCATGGGGGCAGATTTTACCCTTGGTGTTCTCCTGATAGTGAGACTATCACTATCAGTGATTGATAGTGAGACTATCACTATCAGTGATTGATAGTGAGACTATCACTATCAGTGATTGATAGTGAGACTATCACTATCAGTGATTGATAGTGAGACTATCACTATCATCAGTGATTGATAGTGAGACTATCACTATCATCAGTGATTGATAGTGAGACTATCACTATCAGTGATTGATAGTGAGACTATCACTATCAGTGATTGATAGTGAGACTATCACTATCAGTGATTGATAGTGAGACTATCACTATCAGTGATTGATAGTGAGACTATCACTATCAGTGATTGATAGTGAGACTATCACTATCAGTGATTGATAGTGAGACTATCACTATCAGTGATTGATAGTGAGACTATCACTATCAGTGATTGATAGTGAGACTATCACTATCAGTGATAATGAGTGAGTTCTCAGAAGATCTAATTGTTTAAAAGTGTGTGGCACTTTCCCCTGCTCGCTCTCTCTCCTGCCACCATGTGAAAAAGGTGTTTGCTTCCCCTTCGTCTTCCATCATGATTG	A	.	PASS	VARIANT_OVERALL_TYPE=Deletion;SVTYPE=DEL;SVLEN=-689	GT	1|1
1	68577398	nssv653232	AGCATGCAGGTCTCCACCCAAACCCACAGGTCAGATGGCTGCTGTCCAAACTTTAGGATCTTTAGGGCTGCAGATGAGATGCTCTGTTCTGGTGTATGTCCTGCTTGGGGGGCTGCCCCTCCTTGCCAGAAGAAGATTTAGTTGAATTCAATTGAAGTGTACTATTACCAACCATTTGCTCCCTTGTTCTGACAGCCAGCAGGAGCAGAAAACTGGCTTGCTCTGGTACTAACTGCATTCTCAGAACCGTGCATGCAGTGCTTTATCGTTCTGTTCAAAGCTAAGCAGTGCCCTCCTTGGGACACTCTGGGAATGTACAGTATTCATTGCTCTAAGAAAATGCCTTGGCCACAAGGAGAAAACATTCGCTGGCTGTGGCTTGAGCCAACTGGGTCAGCGCCAGCCTGTGCAGATGTCTTTGTGGACAGAGAAGAAGTCCCTCTGGGAGAAGGCAGCCCATGCTAGGGTGCATAGATTGATGAGAGGAGTGACAACTGTATTTCTGTCCTTACTTGCTCTCCTGGCCAGGTGCTCTTATGCAGTGCACTAGCTGTACAACAGTACCTACTGGCTGGACCCTCTCATTCTCTACCAATTCAGCAGTCTCCTCTTGGCTTCATTCAGGAGGCTGTCTCCCCATGGTTGCCTGAACCCAAAAGCAAAATGTGTGGGTCCCACCTACTTCTCACGCTCTAGTTCTAAAGAATGGGCCCAGGTGTCCAGCCTCCACGGCCTGACATTCAATGCTGTGTACACTCCGGTTCCAAGTTGCTTTTCTACTCACTGCACCCCAGACTCTCTGCTAAACAGGCTACTTTAGTCATTGCCACCCAAATAATGCTTGTGAAGTTGCATCTCCACACTCTCATACTCTTCCCTTACCCTCACCTTTTATCCAACTCTTTCAAGGCTCGGCTCATTTTCAGTCTTCTGGGAAGCCCTCTCAATTGCCCCCAATCAGGAGTTACTGAAAAGTGTCCTTGTACCTCCCATTGGTCACCGACTGCACGGTTCATGTATTGGGAACCTTGATTGTTAAGAAGATTTTAAGTTCCTTGAAGGTGGAAACCTAATGAGAAGACTTGCCCTTCAGGCTCCTCTACTTAAGAATCATTCCAAGCAATTACCATGGAAACAAATATCTTCTCTTCCTGGCCTCTTGGACCAAAACAAACAGACAAACTGTTAAAGAGCAAGGAATTTGGCTCCCTGCCTAGGTTGGCAGTGAGAGCGTCAGAACAAGGTTGAGGCCAAATCCATGAACCTCATTTAGTTAGCTGCCCACGAACTTGGCTTGGAACGCCTTGGCCCCATCTTAAAGAAAGCCCTTCATTCTGGGGACGCTGGTCAGCCTGAGGCCCATGCTCCTTAGTCCCACCACAGGAAGCCTTCTCTCTCCATCTGTCACTCTGAGACCATATTGGCTGAAGCTCTGGGCTTACTCATATCCTGAGTCATCCAACCTCGCATGTCCGTAAAAATATCCGTATCCTTATAGGTGGAGGCCTTATAGATAGGTTGTTGAGTCAGATTTATGAGTTTGAGAAAGAGATGCTTTGGATGCAAAGGACCTTTGGTGAGTTTGCAGAAGCCCTGGACTCAAATCTACCACCACTCAGAACAGTGAATGCCAGAAAATTCCTGGAAAAGGGCATCTCTTTGCTGAATGACCCTAGTAATCTACTCATTCCCCAGGTAATTACTGAGCCACTCTGTGTTCCAGGCACAGTTCTAGTTTCTGGAAATATACCTGAGAACAAAACAGACAGAAATTCTGCCCTTATGAGCCTCCACTTCAGCTCCTGGCCAAGTCTGTTTTTCATATGATCCAAGCACTTTGGCAGGTGTTAGGGCTGTAAAAGGGATGGCATGGGACCCCCTTGGGTAGGGGACGTGGCAGACACATCTCTTAGAAATATTGCCGCAAGCCTCACTGTTCAAGTCTGGTGTGTGGAGCAGCTGCATCAGCACCTCCAGGGAGCATGTTAGAAATGCATCGTCTCAGGCCCTTCCCAAGCCCTTCTGAGTAAGAAACTGCACTTTACAATATGCTCCCAGGTGAACTGTCCGCAGGGAAAGGCTTGAAAAGCCTTGCTACAGGACAGCAAATCCCACAAGCTGTCCTACAGTGAAAGGGAGCAGAACGATAATGTGCATTTGAGAAAGAGTACATCCCATGCCTCAGATTTAGAAAGGTGGCGTGTTCAAGACTGAGATCTCCTCAGAAAGAAACATGCTTAAAAATCCAATGCTACTCAACTGTATTTGATGGCTCAACAACAAATCACCGACTGTAATCACTCAACAGAACCAGCATCCTGTGAAACACACCTTGAGAAACCAGTAGTGGACCTTCTGGCATTCCCGGATTCAACTTTCTTGGCTTCAATGACTGCAGATGGAGTGAGCCCATGGGGTGATAACTGGCAGTTTTGCTGAGGAACAAATCTGAATCATGCCTACTGCCAGGCTGAGGCTCTGGGCCAAGGTCTCAGCTTGGGATAGGGTGAGGATCAGAAGGCTGGAAAGATAGAGGGACTCGGAGACTGCCAGCTACTGGTTAACTTGTGGCATAAGGAGGATATATACAGAAAACACTGGATTCTATAGCTGAAATATGTCATTTGGAGAAATTTAGGAGCCAATATAAGCATTCCTTATTTGTCATTTCATGGGCTATATATATTCCACAGGTGTCAAGAATCTATAATGATGATGATGATGGCAAAGACAATGATAGATACCTTTTTAAAACTTACTATATGCCAAGCACTGTCCTAATTCATATGTTCCCAACAGCAATGCTAAGTGGTATAATCCTCATTTCTGCAGATGAAGAAATTGAGGCACAGAGCTGGCTCCTCGTTTTAATCCGTTTCATGCTAAATGTGACTTCTGAGACCTAGGTGACAGGCATCTGACTGGTGCAGACTAAACTGGCCAGATGATGGAGTGACCACTGGTCCCCTTTATCCCTCGAGCCAGCCCCTGAAGGCTGAGAGACTTGCTCAGAGCCCCGTCCCAGAAGTGGGCAAGATTCATATTTGTGCCTTAGCAAAACTGCCAGTTATCATACTATGGGCTTATTCCTTCTGGAATAGGGTAAAGCAAGAACAGAGAACCCCCTCTGGGGGTGCCACTTAGGTGTGAAGCAGCCCTAATTGGGCAGGTATAGGCTGGAGTGACCTCAGTGGTAGGCCTGGGAGGGGACACCTGGTTTGCTCTGGGGCAGTCGTAGAAGGCTCAGCACAGTGCTGGACTGCAGGTAGGACTAAGCTTGGATTATAAGGCCTGGGATCTTCTCATAATGCTGGTCTGCAGCCACTGTGTGGCCTGTGACAGGCCTTTCCCTGGGTCTCAGTCTTTGAAAATAATGATACACCCCCCACCACACCCGGTCATGGGTTGCACCTTGGGTTTCAACTCAATGACTGCTTTTCAGGAGGTCCCTCTGGGGCTCCTTAGGGTTATGGCTGCTCCAGGCTGGCAAATCCAGATCATGCAAGAGGTGGCTTAACCCTCTCCCTCTCAGGGACACGAAGAAGATCTGTTGCTTCCAGATTGCACCAACACACATGCCTAGAACCCCAGTAATGAAGCTGGAACCTCTGCTGTGTGGTCAGACAAACCCAAGGATAAATTGCCCCTGCTTCTTGGGATGACACTAGGAATTCGCCATTCTTCACGAGGCAGTCCCTGGGGCCTAGAGCCAATTCATTCAGTTTAACATTCCCTCCCTTTGAGACAAAGTATAGGGTGGTGATAATGAAGTCAGTCGGGCACAGCCTTGAGTGCTGGCTGTGTGACACAGGGCAAGTCACTCAACCTCTCTGAGCTCCAGCATGCTCATTGGTAATTGGTATAAATGAAAGTACCTATATCATGGGACTACTGTGAGGTGCCAGCACATTATCAGTGCTTTGTAAAGAGCCGCTATTACTCTTGTTGTTGCTTGGACATTTGTTATGAGGGGGGAATACTTTTTAAAATTTGCTTTTTAAAAACATCAACAAATTTCTGAAGGCATTTTCAAATGAGACTTTAAAATATGTTTTTCTCTTCTTATAAAGTTAAAATTTTTGTATGAGGTTAGGCATAATTTTTTTTTGTTTTAAATTAACAAATAGCAATCAAGGGCTTCTAAGCAATTCCAAGGACCCCCTTGCTGCTCTATTCCACTAGTCTTCCACCCTCTCCCTCCTGGCAGCAGTCGTTGGCATTTTTGTATGTCTCACCCTGGAGGCTGGCAAGCTCTGCACCTCCTGGTCGGGAGCTTCCAGCTCTCCCCTGCAGCTGTCCTGAATTCCTCTTGCTGTAGGTTGTCCCTTTGTCCCAGAGCACTCACCCTAACAGGGAAGTCCCTCATTTCTTCATTAACTTCCAGGTTGCTCCCTCCCCATTAATGCTGAGCTGGAGAAGCAGGGTTCACAGGACCTTACAATAGGGACCAGGAGCAGCAGCTCGGAGATTCAGGCCGCCTTTGGCTTCCTTGACCCTCCTGTACCCAGGGCCAGCATCAGGGAGGGAGGAAGAGGACAGGGACAACAATCAGCAGGGCCCGTGTAAGCATACACTTCTTATGGATGACTCCTCTGACAACC	A	.	PASS	VARIANT_OVERALL_TYPE=Deletion;SVTYPE=DEL;SVLEN=-4600	GT	0|1
1	69943735	essv6864010	TTTGAGACGGAGTCTCGCTCTGTCGCCCAGGCTGGAGTGCAGTGGCGGGATCTCGGCTCACTGCAAGCTCCGCCTCCCGGGTTCACGCCATTCTCCTGCCTCAGCCTCCCAAGTAGCTGGGACTACAGGCGCCCGCCACTACGCCCGGCTAATTTTTTTGTATTTTTAGTAGAGACGGGGTTTCACCATTTCTTAGCCGGGATGGTCTCAATCTCCTGACCTCGTGATCCGCCCGCCTCGGCCTCCCAAAGTGCTGGGATTACAGGCGTG	T	.	PASS	VARIANT_OVERALL_TYPE=Deletion;SVTYPE=DEL;SVLEN=-269	GT	1|0
1	70068144	essv2579091	GN	GTTGTTGTTGTTTTTTGTTTTGTTTTGTTTTTGAGACAGAGTCTCGCTCTATGGCCCAGGCTGGAATGCAGTGGCACAATCTCGGCTCACTGCAACCTCCACCTCCCAGGTTCAAGAGATTCTGCCTCAGCCTCCCAAGTAGCTGGGAATACAGGCATGCACCATTACACCCAGCTAATTTTTGTATTTTTAGTAGAGATGGGCTTTCACCATGTTGGCCAGGCTGGTGTTGAATTCCTGACCTCAGGTGACCCACCTGCCTTGGCCTCCCAAAGTGCTGGGAT	.	PASS	VARIANT_OVERALL_TYPE=Complex;SVLEN=282;SVTYPE=INS	GT	1|1
1	70093420	essv2495777	AN	AGGTCTACACAAATAAATGAAGAATGTGTGTGTGTGTGTGTGTGTGTTTTAGACAAATTAAATTGAATACAAAGTATTTGGTGTATTAACACAAAGAAAAAATTTTAGATTTATCTGCACAGGCCGGGCAGGATGCCCCTCCCATCAGGCTTGGGGTCCCCCGGGCCCCCCCCCAAGTCGGAGCCAGA	.	PASS	VARIANT_OVERALL_TYPE=Complex;SVLEN=186;SVTYPE=INS	GT	0|1
1	70106335	essv2493967	TN	TGGGCTGCTGCTGCAGCTGCAGGAGCGGAGGTGCCAGGCCTTGTTCTTCTCATGCTGGCATCCCTGCTTGCAGCTGTGAAGGGGGCAGGAATCAGCGAGGTGACCTGGGCTGAGTCCCGGGAGTGGGAAGAGGTGGCAGGAAGGGGATCTGAGGAGGAGAACAGGGGTCCTGGTGGTCTGTGCTTCTTCCCAGACACGGGAGCTGTAGAGGGGACCTCTGCAGC	.	PASS	VARIANT_OVERALL_TYPE=Complex;SVLEN=222;SVTYPE=INS	GT	0|1
1	70357503	essv5170751	GCATGAGTGAGCACATGCTGTTGGAAAAATGGTGCCAATAGACTTGCTCAACACAGGGTTGCCACAAACCTTCAATGTGTAAAAAATGAAATACCTGTGAAGCACAATAAAGTAAAGTGCAATAAAATGACACGTGCCTGTATTCTCATCACAAAAAAAGAAAAAAAAAGTGAAGTGATGGGTATCTTTATTCACTTGATTGTGGTAATAATTTCACAATGTATACATATATTGAAACATCAGTCTGTATATTGAATATATACTACTTGTTTATGTCAATTATAACTCAATAAAACTGAATAAATTGAAAACTCCAAAGTATCGTAAAAGGGGAGCAGTTATATTTCAACTATTGGAAAGACGGCAGCAGCATATCAGGCAGAGAAAATAGTGGATGTAGGAAAGTCTGACATATATTTAGTGAATGAGGAGTGGCCTGGTTTTCTGATCAGGGAAGTAAGTTAAAAACAGTGGTAGAAATAAAAGTGGAAAGGTAGGGTGAGGAGTTTGGACCTCACTAAGTGGTAACTCTTAAAGATTACCTATGTGAGTAGCAAGGACACAGTTGGTACTCAAGGCATGAGTTAAAAACTCAAATGAGAAAAAAATGTTGGAGCAACACCACGCAGATAAATCCAATGATGTATTTAAATATGATACAATACAATACACATCTTTAAAATTCCTTCTGGTACTGTAATTGACCTGAAGATACATGAAATCGTATGAATTACGACTCAAACTGTCATCCCTCTAACAAAACAGTAAGCCAGACAAAACTGATTTAGCCTATAAGTTGTCCCTTATTCCATAATAATGAGAGGTAGATACTATTTATTTACTGGACATGCCAAGCTCTTTACCTACATGTATTATTTCACTGACCCTTGTAACAACTGAGTGAGGTATGTGTTGTCATCCTGTTACACATGAGAAAATTGAGTCTCAGAGAAATTAAACAATTATTTACTCAAGAACACTTTGATAGAAAGTGGCAGAAACCAGATTCAAACCCCTTCTCTCCAGTACTCCATCTTGTATCAACTTGACTGTTTTGCCTACAGAGTATAGTTTTGCTTGAATTCTGTTTAAGAAATCAAATTACTTATGCTAGTGTTGCTTATTTGATTTACCTCCAAGGCACTTGATTAAGAATCAAATTATATTAATGTTTCTTGTGAATGACAGATATTCATCACATGTTACAAGAATTGCTTATTCTCTTGAGGTGTTTTTCATTTTTAAAAACACATCCAGGTACATTTTGGGTTCTTGAATCACAGATTAACCATTCAGTCCTCACAATGGGAGATTGAAGAAATAATCAATGGGTTTCATATGGTTAAAAGAGTATCAGTTTCTTTGCAATAATGTAATACTGTCCTTAATTTACAACTCAATGTCTTTAGCTATCAATTTTATTTTTCCAACCTTTTAAAATCAAGGTGGTTTCTTTTGCATTTCCTAAGATTCAAGATTGAAAATGTAACAAAATCTCAGACAGCTAACATGTATTAAACTTTTCAAAGCACATGAAACAATGCTTTCAAAAATATGTTTTTTGAACTACGCATTAACCTCGTAAGAGGAGCATAAAAATATTTCCCATTCAACTAATAAGAACTTTAATGTCATTTGGTATGGATAATACACTAATTTTTGTTTCAGCTTATGCTATGTATTGAAATACATTCTATATTTTTTTCTTGAAAAAGTGTTTGGAATTGTAATTTTTATTATAAGTAGAAACTTTGTAGAAGAATTTTATACAAACTGGTAAAACTTTGAAATGTAAATTATTTCCTACAATAATTACCATAAATATGG	G	.	PASS	VARIANT_OVERALL_TYPE=Deletion;SVTYPE=DEL;SVLEN=-1826	GT	0|1
1	70412321	essv2514665	TN	TTTAGTTGTTGGGGTGGCAGGACGAATACTACATGGCTGGAGCAGTAGAATGGGAGACTTTTCACTGTATACTGTTATGCTTTTAAT	.	PASS	VARIANT_OVERALL_TYPE=Complex;SVLEN=85;SVTYPE=INS	GT	0|1
1	70912394	essv2515322	CN	CATATATTATATAAAATATATATTATATTATATAATATATATTATATAAAATATATATTATATTATAAACACAAATGTCCAGCTGTCTTTCTTTCTTTCTTTCTTTCTTTCTTTCTTTCTTTCTTTCTTTCTTTCTTTCTTTCTTTCTTTCTTTCTCTCTCTCTCTCCTTGGGTTTGTGTGTTATTGGGTAATAAATAAAGAAAGAAAGAAAGAAAGTACTCTGAAAAAATGTAACATATATATTATATATAAATATATATAAATATACGGGAGGTGAGGAGCGCCTCTGCCCGGCCCGGCTGCCCCTACTGGGAAGTGAGGAGCCCCTCTGCCCGGCCAGC	.	PASS	VARIANT_OVERALL_TYPE=Complex;SVLEN=340;SVTYPE=INS	GT	1|0
1	70946202	essv6682868	TTTTTTTTTTTTTTTTTTTTTTTTTTTTGAGACGGAGTCTCGCTCTGTCGCCCAGGCTGGAGTGCAGTGGCGCGATCTCGGCTCACTGCAAGCTCCGCTTCCCGGGTTCACGCCATTCTCCTGCCTCAGCCTCCCGAGTAGCTGGGACTACAGGCGCCCGCTACCACGCCCGGCTAATTTTTTGTATTTTTTTTTTTTTTAGTAGAGACGGGGTTTCACCGTGTTAGCCAGGATGGTCTCGATCTCCTGACCTCGTGATCCACCCGCCTCGGCCTCCCAAAGTGCTGGGATTACAGGCGTGAGCCACCGCGCCCG	T	.	PASS	VARIANT_OVERALL_TYPE=Deletion;SVTYPE=DEL;SVLEN=-314	GT	1|1
1	71237371	essv6766585	TATATGTGGATTTGATCCTGTCATTGTGCTGTTAGCTGGTTATTATGCTGGCTTGTTTGTATGGTTGCTTTCTAGTGACATTGGTCTGTGTGTTTAAGTGTGTGTTTGTATTAGCTGGTGTTAATGGTGGAGGGTCTCCAGGTTCTTGGTGTCTTGAACAAAGAATTGCACAAAACACACAAACAAAGCAAGGAAGAGATGAAGGGATTTATAAAAAATGAAAGTACACTCCACAGTGTGGGAGTGGACCCAAGCATGGGAGCACAAAGGCCCTGTTACAGTTTTTGTGAGTTTAAACGCCCTCTACTTGGGATATGCCCTATGTAAATGGAGAGGATGAAGTAAAATTACAAAGTCATTTACTTGGTCTATGCCCTATGGAGAGGATATTTCATATCATAGCTGAAGTGTGAATCAGCCTTATGTTCTCTGCCTCCAAACCCTATTTTCCTGTCTCACTGGTAGCAGTCTTTTTTTTCTACATTTAGTGCTCCTTTCAAGATCTCTTGTACAGCAGGTCCAGTGGTAATGAATTCCCTCAATATTTGCTCATCTGAAAAGGATCTTATTTCTCCTTCACTTAGGAAGCTTAGTGTAGATGGATATGAAATTCTTGGTTAAACTTTTTTTTTTTTAAAGAATGTTTGATATAGGCCCCCAGTCCCTTCTAGCTTATAGGGTTTCATCAGAGAGGCCCACTGTTAGCCTGATGGGGTCCCCTTGTAGGTGACTTGCTCTTTCTCTCTAGTTGCCTTTAACATTCTTTCTTGCATTTTGACCTTGGAAAATCTGATGATTATGTGTCTTGGGATAATCTTGTGTAGAATCTTGCAGGAGTTCTCTGTATTTCCTGAATTTGACTCTTGGCCTCTCTAGCAAGGTTGGGGAAGTTTTTATGAATGATATCCTGAAATATGTTTTCCAAGTTGTTTGCTTTCTCCCTGTCCCTTTCAGGGATGCCAGTGATTCATAGAATTTGCCTCTTTACGTAAACCCATACATCTTGGAGGTTTTGTTCATTTCTTTTTATTGTGTTTTTATTTTTGCCTGACTATCTTATTTTGAGACCCAGTCTTCAAGTTCTGAGATTCTTTCCTCAGCTTGGTTTATTCTGCTGTTAATGCTTGTGATTGCATTGTGAAATTTTTGTATTGTGTTAGCTAGCTCTGTCAGACCTGTTAGGTTTTCGTTTATACTGGCTATTTCATCCTTCAGCTCCTGTATAGCTTTATTGAAATTCTTATTTTTTTCTGGATTGGGTTTTGCCATCTTCCTCTATCTCAATGATCTTTGTTTCTATTCATATTCTGAATTTTACTTCTGTCATTCCAGCTAGTTCAGCCTGGTTAAGAACTCCTAGAGAATGGATGCAATCAGTTGGAGAACATATAAAACACTCTGGTCTTTTGAGGTTTTTTTTTTTTTTTTTTTTTCTAATCTCTGCATGTGGGTGTTCCTTTAAGTGCAGTGTAGATTGAGTACTGTCAACAGACTTCTGTTCTAAATGTTTTCACTGGGCTGAGGCTTTGTGCAGGGTCTTCACTTGAAACTGACTTCTTGTCTCTGGTTTCAGAGGCTGGTACGTTAGCAAGGTATTTTTGGTATTGAAGCTTTGGGGAATGATCCAGCAGGTGGCACTTAGGCTGACTGGTCAGTTGGTAGACTCTAGCTCAGTTGTGTAGCTCCTCTATGTTTCCTGACAGTTGCAGCCATGTTCTCTCTCAATGCTCTGAAAGTGTGGGTTTCTTTCCCCCTTGAGTGCTGGCTGTAGATTGTGGCTTGGGACTCCTGTGCTGCCCACTGCAGCTCTGGGGTGATCTCAGTGTTTCTTCCTCAACTCTGAGGCAGCAGAGGAAGGGACCTTAGTAGTGGCTATAACCAAGGGTCATTTGCTTGTTTCTTGGAGGCTCCACCCCAGAGAGATGCAGGTCGGCAATCACTCAGTGCAATCAGCCCAGAATGGAGGGTCTGTGCTGTGGGCCCAAGTCACAGGTTTCCTGTCCGGTGATGAGCAGTGGGAGGTGTTTGGGACCCAGGGGAGACAGATTGGCCTCATCTCCTTGGGTCAGCTGCAGCTTGTTGGAGGTGTGGATAAGGCACTTAGGGTCTTTTCTCCTTCATTAGTCTGATGGTGGCAAGGGCAGTTCCACTGCGGAGACAGTGGTAGAAAGGCATTCAGTTGCCCCTGGAGGCTCTGTCCAGGGAGTTGCTGAGTTACCACTGGCTTGATAGCTCTGACAGCATGTGGCTGGAGGCCTAGGCCTGGAACACCTGCCTATTGAGGAGATAAGGGAACAGGCACCCATGTAACACCCTGGCCCCTTTTCTATAGGGCTGCTGCAGTATGCTTGGGGCCTGTTGCAGTCTCTAGTCATCTCATATTTTCCAGTTCCTGGAGGGTTCACCTGTAAAGGCTGAGAAATAGAAAAGAGGGCAGCCTGCTTCTCCCTCTGGGAGCTTCATCCTAGGGAGGTACAGGTCTGTTGCCAGCCAAACACACCTGTAGGATGTGGCTGAAGACTGGTTGGGAAGTCCCATCCAGTGAGGAGGAATGAGATCGGAGACCCACCCAAAGAGAAGTCTGGTCACATTTTGGTAGAGCAGTTCTGCTGTGCTGGAGTCTGCCTCAATCCCTGGTCACCTCGAACACTCCAAAGCTCAAAGGCTAGAACAGCTAAGTCACCCAAACAGCAAAGATGGCGGCCTGCCCATTCCTCTGGGAGCTCTGTCCCAGAGAGTTTTCAAATCTCTCTTGGCTGGAGAACACAGGCAGGGGTGACTAGAGGGCCCACCCAGTGAGGAGGAATGGGATCAGGGACCTGCTTAACAAAGCAGTCTGGCCACATTTTGGTAGAGCAGTTGTGCTGTGCTGGAGGACCACTTCTGCCCCTGGTCAGCTCAGACTCTCCAAAGCCCAAAAACTAGAGAGCTAAGTCACCCAAATGGCAAAGAGGGCAGTCCACTCCTTCTCCTGGGAGTTCCA	T	.	PASS	VARIANT_OVERALL_TYPE=Deletion;SVTYPE=DEL;SVLEN=-2982	GT	1|0
1	72036908	essv3563850	GN	GTCGGGTTGTTACTGCCTGTTCGGGGTTGTTCCTCTCTCTTCGGGGTTGTTACTGCCTGTTCGGGGTTGTTCCTGCCTGTTCGGTGTTGTTACTGTCTGTTTGGGGTTGTTCCTCTCTGTTCGGTGTTGTTCCTCTCTGTCCAGGGTTGTTCCTCTCTGTTCGGGGTTGTTACTCTCTGTTCAGGGTTGTTACTGCCTGTTCAGGGTTGTTCCTCTCTGTTTGGGGTTGTTCCTGACTGTTCGGGATGTTCCTGCCTGTTCGGGATTGTTCCTGCCTGTTCGGGGTTGTTCCTCTCTGTTTGGTGTTGTTCCTCTCTTTTTGGGGTTGTTCCTTTCTGTTCGGGGTTGTTACTGCCTGTTCGGGGTTGTTCCTCTCTGTTCGGGGTTGTTACTGCCTGTTCGGGGTTGTTACTGCCTGTTTGGGGTTGTTACTCTCTGTTCGGGGTTGTTACTCTCTGTTCGTAGAAAGAAATATATATTGATATATAATTTTATTATATTTTTGTTTTTTTTTTAAAAAAATTTTTTTACTATTGGCATCACATACACGAGCATTGCATAGGCACGGCACAGCATATGCGGGCATTGCATAGGCATAAGTGTGTGTGTGTTATTTTTTTTTTAGAGTAGAAACAAAAAAAAAAACACACACACACACATATATACTTTTTGGTGTATATATATATATATATATTATTACTTATAACAGTGTGTACCTCCGCATTTTCCTTCCTTCCTTACAGAAAAAAAAAAATTTTTTTCTGGAGGCCTCCCCTCCACACAGGGCTCCCCTCCATTATAATTCATTCGTGTGTTTTTTTTAAATAAGTATGTATAATGATATGTTGTAAAAAAAATGAAGAATAAATAGTTGTGTTTTATATTTTGTGTAAAATTCAAAATTGTATATATATGTCTCTGTGTGTATATTTAAAGTGTGTCATGTTATATACTATAAGAAATGAATGAATCATAAATAATGTGTGTGTGTGTGCCTCCCCAGCATATTTATTGGATCTAGTTTGTTGTAGTATATTCGCCGCCGCCGCCGCCGCCGCTGTGTGTGTATATATATATATATATATATATATATATTAATTAAATATATATATTCACACACACACACACACACACACACACACACACACACACTTTAAAGGAAAAATATTTTTTTAAAAAAGATATAAATGAGATTAAAAACAGGAATACAAATGTTAAATAAAAATTCACTGCATTAAAAAAAATAAAAATTTTCGTGGGGGTATTCACACACACAAGCTTATAAACTTTTTTTTTTTTTAGAATTTTGATCAATATTTGTGGAAGAAAGGAAGAAAGAAAGAAAGATTTTTGGGTGGATTGTGGATGGGTGGATGGATTGATGATGGATGGATAGATGGAGGGTGGATTTTTTTTTTGTGTGTGTGAAGATTGTGTGTGTGTGTTTTTTTTTTTTTTACTCAATCCCTCCCCGGGGCGGCGCTGGAGGGGACTTTAAAAAAAAAAACAAAACAAAATTTTTACGTTTTTAATTCAAGTCAATATTAAAGTCCATGTAAGTTTTAAAACAAAAAAAAAAAAAAAAAGTCTTGTTTAGTGGTTTATTTTGTTTATATTTTCATAAAAAAATTATCACACAGTTTTATGAAATTCTTGGGGTTAGGGAGGCTGGGGTTAGGGAGGCCAGGGGTTAGGGAGGCCGGGGTTAGGGAGGCTGGGGTTAGGGAGGCCGGGGTTAGGGAGGCTGGGGTTAGGGAGGCTGGGGTTAGGGAGGCATTTTAAATTAAATAAATCCATCCAACAAAATAAGGAAAAAAAGAAAATAAATTCTTCTTCTTCTTCTTCTCTTTCTTAATTTATTTATTTATTTATTTGCTAAATGTCTCACAATTTGGGACCCCAGTATGACCACATTTATTTACACACTCTATAAGGGATATTTTTTTTTTTTTGTGTTTGGAAGAAAAAATGTTAAGTATTTTTCGGCGCCTGGCGTAGCGTCTGTGGTGGGCTCTTCCGGGCGGCGCCTGGCGTAGCGTCTGTGGTGGGCTCTTCCGGTAATAAAAATCAGCGCACACACACGTACGTAGTATCTGAGATGGGAAGTGGAGAGTGGAGCACTCACAGGGCCACAGGCGTGTGAGATGGGGAGCGGAGAGGGGAACAGTCACGGGGCCACAGGCTTTATATTATTATTGTGTTCAACCTCAGGGATTTTTTCACAAAATTTATTTATTTATAGACACACTAACTTATATATATATATTCACCTTTTTTGGATTAAAAAAATAGATAGATAGATAGCTCCTGAGAGGAAACACCAAACCCACACCCACCTGAGAGGAAACACCAAACCCACACCCACCTGAGAGGAAACACCAAACCCACACCCTACCAGAGAGGAGACACCAAAACCCACATCCACCTGAGAGGAGACACCAAACCCACACCCACATGTTTTGTGTTATATATATATGAACACAATTTTAATTTGATTTTAAAGACTTTTTTTTTTTTTTTTTTTTTTTTATTAATGGTGTACATTTATTTAATAAATTAATAAAAAATTTTTTTTTTAAATAAATAAATGTGTTTAACATTTTTTTTTTTTTTTTTTTTTGGTAAGGTCCTTCCTTCCTTCCTTCCTTCCTTCCTACTGATGTGGAGGCCTAGGCTGATGTGTGTGTGTGTTCTGTGGAGGCCCAGGCAGCTGTGTGTGTGTGTTCTCTAATTAAAAAAAAAAAAAACAACAAACAAACAGATTTCTTATAAAAAAAGAATGACTCCAAAATTATTTAATTCAAAAGGAGTATATAATAAAAATGAAATTTAATTTCAACAGGAGAAAGACTTTCCTTTCCTTTCCTTTCCTTTCCTTTCCTTTCCTTTCACGAATTTTTTAGGATAGATATATCTTACACACAGTGTGTATTCTCTCTTTTTTTTTCAAGTATAGTTTAAAGAAAGAAAGAAAGAAATGGGTTACCGGCTCCTTTCTCCACCCTGACTCCCCCCGGGTTACCGGCTCCTTTCTCCACCCTGACTCCCCCCGGGTTACCGGCTCCTTTCTCCACCCTGACTCCCCCCGGGTTACCGGCTCCTTTCTCCACCCTGACTCCCTCTGGGTTACCGGCTCCTATCTCCACCCTGACTCCACCCGGGTTACCGGCTCCTTTCTCCACCCTGACTCCCTCCAGGTTACCAGCTCCTATCTCCACCCTGACTCCCTCCCAGGTTACCAGCTCCTATCTCCACCCTGACTCCCTCTTCTCAGTGAGAGATTTTATTCTCTCTCTCTCTCTCTCTCTAAGTATCCATCTGCCCCGCCCCTTTTTAAAAAGCCTTCTCTTATACCTCATTAACACACAATACAAGATCTTTAGTGATCACTTAAAGTGATCAACTCCTTACACATTTCGACATACACACATTCAAAACATAAGAAGAGAGAGGTGTAAATTTATATTAAATGTTATATATTTATATATTATATATAATATATTTATATTAAATGTTATATATTTATATATTATATATAATATATTTATATTAAACAAATGACAACTCCACACCCTAATGAACAATATATATATATATATATATATTAGTTGTTGTTAAGGAAGTTCATTTATTTATATTATATTTTATATAAATATATAATATATAATAAAATATATTATATATTTAATTATATATTATATAAATATATAATATATAATAAAATATATTATATATTATATAATATATAATATATAATAAAATATATTATATATTTAATATTTGAAACACAACTTTAACTTTAATACGCCCACCTCTATTCTCCCCTAAATTTTGTCAAAAAGATTTTGATCAACACATAGTGAGAGAGAGAGAGAGAGAGTATTTTTTTTTTTTTTTTTTTTTTTTTTTTTTTGTCCACCTATCTATTGGGTGCTGGCCATGGGGGGTGCTGGTCATAGGGGCTGCTGGCCATGGAATATTAGTTTTTTAACACACTTGAAAAAAAAAAAGAAAAAAAAAAATCTTTCTTTCTTAAATGCATTAAGTGTGTTTTTATGAGAGACTTATGTATTTTTTTTTTTTTACTTGGGAGGCTGAGGCAGGAGAATGGCGTGAACCCGGGAGGTGGAGCTTGCAATGAGCCGAGATCCCGCCACTGCACTCCAGCCTGGGCGACAGAGCGAGACTCCGTCTCAAAAAAAAAAAAAAAAAAAAAAAAAAAAAAAAAAAAAGTCAGGAAACAGTTATCTTAACACACACTGATAAGAAATTTTTAACCTGGAGATGAACACAGCACTTAACTTTTAAAAAAAAAAATCGGGGAGAGGATGCACAGAGCACAGGGAGGATGCACAGAGCACAGGGAGAGGCACAGAGCATGGAGGGGAGGATGCACAGAGCACTATAAAATATGAATAATGTCCCCCCCCAAAAAAAAATTATTTTTATTTTCTATTTTTTTTTTTTTATCACATTTTTTTTATAATTTGGTGTGTGTGTAAACACAGTAAAAAAAAAAAATTTCTCTCTCTCTGCATAAGAGTTTTATTTATAATTATCACTCTCTTTAGTGTACTTACTGTAACACACATAAAAAAAAAAAAAAAAAATATATATAGATATATATATAACTAATATGTAAATAAATAATAGTAGCTGGGGATCGTGGGTAAGCTCCCTCTCAGATTTCAGAGCTCCACTGATTGGGCAGAGAATACTAATTACAATTTATATACACTTCTTCCTTCCTTCCTCTCTCCTTCCTTCCTTCCAAAAAAAAAAAACATTTATTTACAAATAATGTATGTTTATGTATGCATACCTGTGTCCTAATCCCTTGTAAGGATAACAGTCATATTGTGTGTGTGTGTGTGTGTGTGTGTGTGTGCGTGTATGTGTTTGTATATGTATGCATATCTGTGTCCTAATCCCTTCTAAGGATAACAGTCATAGTGTGTGTGTGTGTGTGTGTGTGTGTGTGTGTGTATGTTTATGTATGCATATCTGTGTCCTAATCCCTTCTAAGGATAACAGTCATATTGTG	.	PASS	VARIANT_OVERALL_TYPE=Complex;SVLEN=5042;SVTYPE=INS	GT	1|0
1	72394039	nssv625370	AN	ATAACACGGTGAAACCCCGTCTCTACTAAAAATACAAAAAATTAGCCGGGCGTGGTAGCGGGCGCCTGTAGTCCCAGCTACTCGGGAGGCTGAGGCAGGAGAATGGCGTGAACCTGGGAGGCGGAGCTTGCAGTGAGCCGAGATCGCGCCACTGCACTCCAGCCTGGGCGACAGAGCGAGACTCCGTCTCAAAAAAAAAAAAAAAAAAAAAAAAAAAAAAAAAAAAAGAATAAAGTCGTTCTTTCATATATAATTTTTTTACCTTAATTAGTCAACCTCCCAGAGTGATTATTTTTTTTTTTTAATTTGCACACCAAATGCAGTGCCTGCCACGCGCACAGCTCCCCCCTCTTTGCACACCAAATGCAGTGCCTGCCACGCGCACAGCTCCCCCCTATTTTTTTTTTTTTTTTGTTCCGTTGTTTTTTAGTACGTAAAAAATCTGATAATCCAAGATTAATTTTTTTAGTTTTTTGTTTTAATAATTTTGTTCATTTTTTAACATATATACATATGTGTACATATATTTTAATAAAAAACACACAGCAGATATACGTGTATACACGTATATACATGTGTATATACGTAAACACACCTCTCCCCTGGCACCTGCCACACTCTAATTAATATTCTCTCTCAATGTGAACTGAGGGCTATGCATGTTCCTCTAGATGCTGTTGTTACGTGAACTGAGGGCTATGCATGTTCCTCTAGATGCTGCTGTTATGTGAACTGAGGGCTATGCATGTTCCTCTAGACACTGTTGTTATGTGAACTGAGGGCTATGCATGTTCCTCTAGACGCTGTTGTTATGTGAACTGAGGGCTATGCATGTTCCTCTAGACACTGCTGTTATGTGAACTGAGGGCTATGCATGTTCCTCTAGACACTGTTGTTATGTGAACTGAGGGCTATGCATGTTCCTCTAGCACTGCTGTTACGTGAACTGAGGGCTATGCATGTTCCTCTAGACACTGTTGTTACGTGAACTGAGGGCTATACATGTTCCTCTAGACACTGCTGTTACGTGAACTGAGGGCTATGCATGTTCCTCTAGACACTGCTGTTACGTGAACTGAGG	.	PASS	VARIANT_OVERALL_TYPE=Complex;SVLEN=1079;SVTYPE=INS	GT	1|0
1	72477219	nssv1417531	CN	<DUP:TANDEM>	.	PASS	VARIANT_OVERALL_TYPE=TandemDup;SVTYPE=DUP;SVLEN=5425;END=72482644	GT:CN	0|1:1|2
1	72514085	essv2520063	AN	AGCGGTGGCTCACGCCTGTAATCCCAGCACTTTGGGAGGCCGAGGCGGGCGGATCACGAGGTCAGGAGATCGAGACCATCCCGGCTAAAACGGTGAAACCCCGTCTCTACTAAAAATACAAAAAATTAGCCGGGCGTAGTGGCGGGCGCCTGTAGTCCCAGCTACTCGGGAGGCTGAGGCAGGAGAATGGCGTGAACCCGGGAGGCGGAGCTTGCAGTGAGCCGAGATCCCGCCACTGCACTCCAGCCTGGGCGACAGAGCGAGACTCCGTCTCAAAAAAAAAAAAAAAAAAAAAAAAATGATTACTTTTGAGAACAATATAAAAAATACACA	.	PASS	VARIANT_OVERALL_TYPE=Complex;SVLEN=331;SVTYPE=INS	GT	0|1
1	72755435	essv32625	TTACAGCTGGTGTCTGAAGGCAGTCCAGGGTTAGAATTCTCTCTTCCTCAGGAGACCACAATCTTTTTTTCAGTTAAGATCGTCTACTGATTAAATGAGCCCCACCCACATTATGGAGGGTAATCTACTTTACTCAATGTCTACAGATTTAAATGTTACTCTCGTCTAGTAAGTATTCTGCATAGCAACATCTACACTGGTATTTGACCAAAAATCTGAGTAGCATAGCCTAGTCAAGTTGGCAGATAAAATCAACCTTCACATTGGTTTAGTTCCAGTTCACCAGTATGCATGATGGGTGTGTCTACCTCATCTCAGCTTAAAGGTTTTTTAAGATACCAAGCCTTGGGTGTCCCTGTACTGTATTTTTTGTCACCTCAACTCTTTGATAAAATTTCAGATCATGGTTATACTATAAATTGTCTTTTATTTAGATAGAACCACATGCAGAACATTAATAAGCCTTTTTTTCTTAAATCATGAGAGCAAAAACTGTAGAAAAGTCTTGCTTTTGTTGCTGTTGATAATATTGTTTGTATTTGTTTTCATCATAGACCTTGAAAAATTTTGCTATTTGAAACTATATGAAAACTATACTGTGGGGAAAACCAGTCTGGAATTAGGACAGATTACAATGTTGAAGCATTCCTACTTAGAATCAACGTCTGCTAGAGCCAGTTGAATCCTATGAACTGAGTGTAATGCTCACGAACTGTTGAGAAATATTGTTGGTTCAAATCTAGGACTCTTGCCCAGCAAGTTTTCTGAGTTCAGGTTTTATTTTTGAATTGGCCTTATAATCTTATCAATACCAGTCTGTCTCTCAAAAGAAAAAAAAAAAGCAGCCTTTCAGTCACCTCTAGGATTCGAACAACCACTAATTTGTTCTTCATCACTATTATTTTGTCATTTTGATAATGTTAAATAAATGAAATCATATAGTATATAACATTTTGAAGTTGGCTTTTATTCACTCAGCATATTGCCCTTGAGATCCATGTAGGTTATTTCTTATATCAATATATTTTAGATTTTTTTCTCTTTTTATTGTTGAGTGGTCCATGGAATGGATGTATGATAGTTTGTTTAACCATGTACCTATTTAGGACATTTTGATATTTCCAGTTTGGGGCACCTACAAATAAAGCTGCTATGAACAACAATGTATAGGTTTTTGTGTGTACCTGTTTTTATTTGTCTGGAATAGATACACCGAGGTATGATTGTGATATTGTATGATAAATGCATGTTTACTTTTTTTTTAAAAAAACTGCCAAGCTATTTTGCCATGGGTGTACCATGTTACATCCCAACAGCAATGCATGAGAAATCTGGCTTCTCCACATCCTCGCAGCTTTTCCTATTGTAACTAGTTTTTATTTTATCTCTTCTAATAGGTTTGTAGTGGTTCTTAATTGTGATTTTCATTTGCATTTCCCTAATGACTAGTAATGTTGAACATCTTTTTTCTGTGCTTTTTTATAATCCATGTATCCTTGTCAGTGAAGTGTCTCTTTGTTTTGCCATTTTCTAATTGGATTGTTATTTTTTCTTACTGTTCAGTTTTGAAATTTTTTTTGATATATATTATAGCTCTGAGTCCTCTTTCAGATATGTGGTTGTAAATATATTCATCCAGTCTGTAACTTTTCTTTTCATCTTCTTAACAATATCTTTCATAAAGCAGAGGTTTTAAATTTCAGTGAAGTCTAGTTTACTTTTTTTTCCTTTTATGAATTATGCTTTTGGTATCATATCTAAAAAGTTTCACTAGGCACTAGTTTCTGAAGATTTTCTATGATTTTTTTTTCTAAAGGTTTTTATAGTTTTCTGTTTAAATCTATGATTCATTTTGAGTCAAATTTTTTACAAGATATGAAGTTCAGGTAAAGTTGCTTTTTATTTATTTATTTTGACTATGGATATTCAATTGCTCCAACACCATTTTAGCACCATTTCTTTTGAAATGGCCATATTTCCTCCATTGAATTGCTTTTGCATCTTTGTCAAAAGTTAGTTATGTAGGGCTATTTCTAGGTTCTCTATTCTGTTCAATTAATCTATGTGTCTATCCCTCCACCATTCCTGGTTATTTTAACTATATATAAGTCTTCAAATGAGGCAGTATAGTTCCTCCCACTTTACTCTTTAATCAAAATTATTTTAGATCTTCAAGTTCCTTTGTATCTCTATATACATACAGTTAGAATAAGTTTGTGTATGTCTAAAATATTGCTAGGATTTTGATAGGAATTTTGTTCAAAATATATATCAATTTTGGGATAATTGGGATAATATTTATTGAGACTTTCAATCCATGAGCATGGCACGTTTCCTATTTACTTTGGACTTCTTTAATTTCTTGAAACAACATTGTATAGTTTTCAACATACACGTTTAAGTTTTATAAGATTTATACCTATTTCAATTTTTTAACCATTCCTAATATATGGAAATAGAATAGCTTGTTATATGTTACTCTTGAATTGTCTTAACTAAAATCATTTATTCTATGTTAACTTTTATATTTCTTGAGATTTTTGACATATATCATTGTTTCATATATGCGTAAGATTAGTATTCAGTTTTATTTTTTCCTATTCAGTTGATACATCTTTTATTTCCTCATTTCTTTTTTTTAAAATTTATATGGCTTTATTGTATGGCTAGAACTTCTGGTACTATGTTGGATAGCTGTAGTGAGTATAGCCACCCTTGCTTTTTTTTTCCTGATCTTCAAGGAAAAGCATTCCATCTTTCATCATTAATTATGGTATTAGCTGTGGAGGTTTTGTTGTTGTGGTGGTGGTGGTTGTTGTTTTGTAAGTGTTCTTTATAAAATTGAGTAACTTCTCCTGTATTCTTAGTTTTCTGAAAACTTTGTTTTGAAGATCACGAATGGTGTTAAATTTTCTTAAATGCTTTTTCTGCATCAGTTGATATTGTGATTTTTTTTATTTTGTAGTCTGTTACTATGAAGGATTACATTGACTGATTGTGGAATACTGACTCAGCCATTTTTTAGTTGTTCTATCAATTTTTATCAGAGGAATGTTGTAGTTTCTAACTATGATTTTAGATCCATCTATTTTCCCTTTTAATTCTATCAGGTTTGGTTCACACATGTTGCAGCTCTGTGGTTTGGTGATGTACATTTGGGATTGCTATACTTTCCTAATAGATTGACTCCTTTCTCCTTAAGTAATGGTATTTTCAGCCCCTAGCAATTTTCTCTGAAGTGTAAGATATCTAATGTGATTGGAGCCTCATCTGCTTTCATTTGATTCCTGTTTGCAATGGTATATATTTCTCTGTTTTTTTAATAATTTCTCAACCTACCTATATTATTAAATTTGAAGTGAGTTTTTTGTAGCCCTCATACACCTGGGTGATATTTTCAATCTACTCTATCAAATGTACATTGTTTAATTGGCAAATTTCATTTACTTATTGATGTGTTGGAGATTAATTCTACCATTTTAATTTTTTGTTTTCTGTTTGTTCTCCTTGTTTTATTTTTCTTCTCTGTTTTCTGTTTTCCTGCCTTCCAGTGGGTTATTTGAACATTTTTAATAATTGTATTTTGATTTATTTTAGCATTTTTTAGTGTATCTCTTTGTATAGGATTTTTAGTGGTTATTCTAGGTGTTATATGCACCAACTTGTCACAGTCTACTAGTGTCAACACCTTACCTTATGAGCTAAGTGTAGAAATATCACTACCCTTTGTATCTCTTTTGCTTCCCAATTTTATAATTGGTTTCAGCATTTCTTCTGCATACACTGAGAATCACATCAGACAGCATTATACATTTTCCTTCAACCGTAAAAAATAATTTAGCACACTCAAGTCTAGGATAGTTTATTCTATTTACCTATACCTTTACTCTTTCTGTCTTCTTTGTTCTTTACTCACTGAAATAAAGTTTCTATGTTTCTCTGAGAATTCCTTGATTTTTTTTTAATTCCTGAACTGTATTTTTGCTCAATACAGTATCTTTAGTTGACAGTTCTTTGCTTTTAGTGCTTGAAAAACATGCAACATCTTTTTGAACTTTATAGTTTCTGATAACTCTTGACATTCAAAAGATTTTCCCCTGTAGATTGTTTCATTTCTCATGTGCTACTTTCTATTATTTTTTTTCTGTCTTGAGTGTTCAAAAGTTTTACTGGTTTTTCTCTACTATGAATTTCTTTAGGTTCAACCTGTTCTGGGTTTGCTAAACTTTTTTTTTTTTTTTTTTTTTGAGATGGAGTTTTGCTCTTGTTGCCCGGGCTGGAGTGCAATGGTGCTGCGATCTCGGCTCACCGCAACCTCTCACCTCCCGGATTCAAGCGATTCTTCTTCCTCAGCCTCCCAAGTAGCTGGGAATACAGGCATGTGCCACCATGCCCAGCTAATTTTGTATTTTTAGTAGAGACGGGGTTTCTCCTTGTTGGTCAGGCTGGTCTCGAACTCCTGACCTCTGGTGATTCACCTACGTCTGCCTCCCTGAGTGCTGGGATTACAGGTGTGAGCCACCACGCCCAGCCTAAACTTCTTGAATCTGTAGATTTATGTCTTATAGTAAATTTTTGGATATTGTTTGTCATTTTTTCAAATACTGTTTCAATTGCACCCTCATTTTCTTTGTTTTTGAAACTCTGATGACACAAATGTTAGATCTTTTGTTATAGTCTCACATGTCCCTGAGGATTTATTTTATTTTAGTCTACTTTCTCTTTGTGGTTCACCCTAGGTAATTTCTGTTCTTCTGTCTTCAGATTTACTGTTTGTTTATTCTGTCTACTGTTGAGCCCATTCATTGCATTCTAAATTATGGTTATTTTTCTGTTCTAAAATTTCTTTTTTTTTTTTTTGCATCTTTCATTTTTTAGCTAAGACTCTTTTTCTTTGCTGAGTCTCTTTGTCCACAATATTTTTTTCATTTCTTTTGAACAAATTTATTTATTGTTTTTTAAAGCCTTTTTATAATACCTGCTGTAAAATCCTTGTTTGATAATTCTAATATCTGTGTAATTTTGATGTTGGCATCCATCTTTTAATCTTTTTTGCAAGTAGAAATGTTTTTGGTTCTTAATATAGTAAATAATTTTTATTGAAAACTGGATATTTGGGTATTATGAGACTCCAGAAGTTATTTAAATCATCTGTTTTAGCAGTCTTCCTCTGGTATCTTTCCAGGGATGGGGTGGGGCTGCTAATATTTTTTGTGGTATTTGACTGAAGTAGATCAATTATTGTCTAAAAGCTTTTTATCTTTCTAGGTTGTCCCTTTATTAGTATTTGTTAGAGCATCCTTTTGTTTTGGACTTTTAAATCTATACTGTTGCAGTTTCTAAGTTACCAGCTTCTTTAGCACCTAGTCTGGAATACATGAGGCAAAAAGGAAACCCCAGGAACTCACCGTTATATTTTCTCAGGTCCTCAGGTTCCTAACCAGTCTGTCTTCTACCTTTCAAAGTCATCCTACATGTGTTTTATATATTATTTCAGTGTTTGTAGTGTACTTAGTGGAAAGAATAAGGAAGCATACATCTAATCCATCCTTCCAAATTCATACCCCTCTTTAATAGTATTTAAATTATAAATTTATTTTTTTCTAGTATGCTCAACCCAGGCTTTCATCTCTCTATCTGAGACTGTTACTTCAGCTGAGCTTGTTCATTATCATTATATAATACAATGTAAGTGATGTCTACAAAGGAAACATAACAATTAAAGGATGAAAATTTTGTGTGTGTTCACTTAATCACAGAACTCTGACTAAGGATTTAAAAACACCCAGGCTGTCTATCAATCTATGTATTTTTATGTTTCTGTCACCACTGATGATTGTCTGTGTCGATCAGAAAAACTTTGTGGCAATATACGTAAATTGTGAAGATGGCCACCTTTAGTGGAAAGACCTCATGGTTAGAAATTAATGAAAAGTAAAATTTTTCATGAATGTAGTTGAAGTTTAAACTAGCAATTTTAGGTTAAATAATAGTCAAAACTGGAAAGAAAGTTGAAATAAATAGCACGAGACCTCAATTCTTGTCAAGTTTTAGCCAGTAAATGGTAAAAAACCAAAGACAAATCTGTTTCTTTGGATTCTATTTTAGCTCTTGCAAGATAAAGGGATGGAAATAATATGTAATCTCTAAAGCTCCTTTCTGAATAATTGGATGGAATATGTATATTTAGTGGTTTAATTGTATGAAATACTGCTTCTTGATCATGGGACATCTCAGTCCTTATCATAAGAGGAGATTTAATTTTGTGTACTCAGTGCTTACTCTCCATCTCTCAATTCCTCTGGATATGATTGGATGAGCTAGCCCAACAATTGGTTCAGTTTTCTTGTTATTATTATTATTGATAAAATAAGATATAATTAAGCATGACACCTAAATTCAGTTTTTTTTTTTCCTAGAGATTATGGGTGAAATGTATTTGGACCACAAGTTAGGGATTTGCACTCATGGATAAATAATAACAAAGTATCAAACTAAATATAAAAGATTAATTAGAATGTTTAGATGTAATTTTGGTAGAAAAGTAAATATTTTTATTGTATACTGGTACATATTATTTCCTGGCATTAGCATACAAATGCTTCTGCAGGTGTGCATGCACACACACACGTACACACCGCCCCACACATTTTTACATGTATTAAAATATATTTAAGACACTGGCATTAGGTTTAAAAAATACTTGAATGGAACATGTTCCAGTATTCTATAATTGGGACAAGTCTGCAGTCTAAAGAATATTTGCCCAGCCCCTACAATTTCTACATGAGGCATGTAAATGGTTAGGTCTTAGAACAAACAAAATTATGCTCTTTTGCAATCATTGTAATCTAGGAGTTGCATTTACATGGATCTGTCAGTTTTAATTGGATTTATAAGGTAAGGTTTATCTGTGATCATTTATGGGTGATCTAATTTTCCATTACTCAAAGAGCAAATCCAGATGCTATCAGAAACTCTTAATGATTTTATTCCTGTCTCCTCTGAGAAAGGAGAGGATTGTGGCGAGACAATAGCAAATTTTAAATATTTTTATTAGCTTATTTTTTCCAAATGTTTTTTTCTGTTGGCCATATCAACATTCAGAAACTAACTTCGGCATTCCCAAATGACTCACTTATCTTGATTATTCATGTATAATGGTGGTGTTATTTTTCAGTGTGGGATCAAATGGCTTTTCAAAAGTGAACTCAGCTTATTTCATTATGACCGATTTTCTGATGTTCCATACAATTTTCACTGTAGAATGAAAGCAGCAGCATGAAAGTAATAACGGATTAATATTTAATATAATAATTTCTCAAATGATTGTTATTTATATTTATTATGATTCCACCTCAAACATGAATTTATTTCAAAAATAGTTTGTTCTAGAGGATTCAGGATTTTTCTAAATTATCTTGTGACCTGGGACACACTGTCAAGTTTTAGAAGAGATTAAGAGAACTAAATACATACGCCAAGTCACGATTTAAGGCAAAACAGATAAAATGTGTAAAAAAAAAAAATCAGATCCGCCCCAAACATTCACTGAGAACTTATGTGCCAAAAAATTATTTTATTAACTCATTTTATGTAATAGTATTTATTTGTATATTACATTTTATTTTGGAAAATAGAGGTAACATGTTTATTTAAATATATTTACCTGTAATTACATAACTCTAATGTAAAGGATTATATTATAAAGCAGTTTAATCAACTTTTTTGTTTTAACAATATTCTAAGCCTGTGTTAGTTTATTCTCACTCTGCTGATAAAGACATACCCCTGGGCAATTTACAAAAGAAAGAGGTTTAATTGGACTTAGTTCCATGTTGCTGGGAAAGCCTCACAATAGTGGTGGAAGGCAAGGAGAAGCAAGTCACATCTTACTTGGATGGTAACGGGGCAAAAAGAGAGCTTGTTAGCGCAACTCCCATGTTTTAAAACCATCAGATCTTGTGAGACCCATTTACTATCACAAAAAGAGCACGGGAAAGACCTGCCCCCATAACTCAATCATCTCCCACTGGGTTCCTCCCACAACATGTGGGAATTACAGGAGCTACAAGATGAGATTTGGGTGGGAACACAGAGCCAAACCATATCAAAACCCTATTATTTTTCCCTTTTTCTAGCTAAGGATAATACCTTCATCATTATTTGATTTTTCATCAGTAAGACCCTTACTATATCTCAAAATTAGTATTCTAAGTATTGTTTAAAACTGTTTTTATTGAGTGTATGTTAAGCCCTGAGTCTGTTTTTTTCTTCAGAAAAATAAGTACTTAATAAAGCCCTGTTTGTTCTTTGCCATTTGTAGGCTAAAATTAATTGAAATTTTTTTAACTATATAACTGCACTGGTCTTAACAGTTCTTCTTGCTTACCTACCACTTAGTCTTCCAGTGTAATATTTTCAGACCACAATATTTTCATGTTTCCCCTCTAAAACTTTTCTATGGCTTCATATTATACTGTGAAGAATACCCCAAATCCTTAACATAGTTTGTTGACTACAGGATCTGGTTTCTCTCCTACTTAGCAACCTCTTCATAGTGGTTCATGTGTTAGTTTGCTAACACTGCTGTAACAAAGT	T	.	PASS	VARIANT_OVERALL_TYPE=Deletion;SVTYPE=DEL;SVLEN=-8600	GT	0|1
1	73335262	essv6749031	CTGCTGAGCTCAGAAGGATGAATTAAATGCAACATGTCCACTTGGTTGAAGATATTATGCTAGGGGGATAAATTTGTGCCTGTAATAAAATTTCATTGTCCTGGAGAATAAAAATCATGTTAGTTTCCAGTGATCATGTAAAAATGATCTAAATATTCTTGTCCCCAACATACCCACTGAAAGGAGAAAGAGAGAGAGAGAGGAGGAAGGAAGGAAAGGAGGAAGGAAGGAAGGAAGGAAGGAAGGAAGGAAGGAAGGAAGGAAGGAAGGAAGGAAGGAAGGAAGGAAGGAAGGAAGGAAAGAAGAAGCAAGGAAGGAAGGAAGGAAGGAAGGAAAAAATGTTTTATCCTAGCAATTCTATCCAGAAGTTACCTGCAGCTTAAATGTACATTTTCATTTCACAACTGAATCTTTCTTTCTTTACCTTCTCACTACATTGCCTGTCTGGTTGAATTTATGACCACTGAACTGCATTTTGCTTTATTCTTCTAAAAGTGGTTTAAAAGTGTTCTGGAACTCTCCAAACAATAAAATCTAACAAGAGTAATGTCTTCTAAACAATAACTCATTTTTAAATGGTCAATAAATACAAACAAAGCAGGTCCCCAAAGTTCTCTTTGTAACTTACTAGTGAGAAGGATTAGGAAGAAAAACCCATGTGGACCTGTTGCATAGTGACAGTTATATGGATCCCTTCCAGGCCAGCACTGAACCCCAAGCCAGCTCACTGTAGGTCATTCAGCACAATGTAGTTGGAA	C	.	PASS	VARIANT_OVERALL_TYPE=Deletion;SVTYPE=DEL;SVLEN=-757	GT	0|1
1	73768782	essv3575847	TGAGACTCTAAAATCGGCCGGGCGCGGTGGCTCACGCCTGTAATCCCAGCACTTTGGGAGGCCGAGGCGGGCGGATCACGAGGTCAGGAGATCGAGACCATCCTGGCTAACACAGTGAAACCCCGTCTCTACTAAAAAACACAAAAAAATTAGCCGGGCGTGGTGGCGGGCGCCTGTAGTCCCAGCTACTTGGGAGGCTGAGGCAGGAGAATGGCGTGAACCCGGGAGGCGGAGCTTGCAGTGAGCCGAGATCCCGCCACTGCACTCCAGCCTGGGCGACAGAGCGAGACTCCGTCTCAAAAAAAAAAAAAAAAAAAAAAGAAAAAGAAAAAAGAAAAAAGAAAAAAGAAA	T	.	PASS	VARIANT_OVERALL_TYPE=Deletion;SVTYPE=DEL;SVLEN=-350	GT	0|1
1	73813674	essv6417837	TCTGTCATTTTTACTTAGCACCTAGTAAATGTTTGTACTGGATTTTCCCCTTCATAAAAAATTAATTCTCACAAAATAAAATTATAATTAATAACTATTATGAAGATTCATTGAATAATATTTCCTCTGTTTTATATTTTAGTAGATCAATAAACCAAACTCCCTGTCACCTCAGACTCTGCACCTGTTAAAGCCCTGTAAAGAGCCGACATGTAAGGACTTATACTGACTGGATACAGAGAATATGGAGCAAATCAAACGTATTTAAATAGTAAATTATCATATTGTTATAAATAAAAATTTACATTGCATTTCCTTTTAGAATGTTACTTGGATATATATTCTTCAACATTTACAAATGCTGATGCTTCATGTACTTAAAAACGGAATAATTTTTTTATTTGAATTTCAATCTCTTGAGTTTGAGCGTGAAGACTTTAATATTAATTAGTCAGAGATTAAGCTGAATATGTCTTAAGTCTCAATGTTCTATCTTTCTAACCATGTCAGGCATGGTCTTGTGATCATTACACAGAAAATCTCTTTAGGCAGAAAAGCCAAGTGGAATTCAATAAGAGAAACTATGGCAACAAACACAATAAAAATTTTTATTCTCTTTGCTTAGGATGTTCAGTGAAGGCTCAGATCAATGAGTGTAAGTAATATTGGGTTTGAAGTACTTGGTTCACAAAGATCTACAAAAAATTGACTTATTTGAAGTTAAACGAGATAGGATAGATGCAAGAAGACAAGTGAAAAGAGATATTTTAATTTCATTCACTGTCACTTAAAAGTAGAACGATTTGCATGTGTTCTTGTGGTTGATATATATAAAAAAATAATTATACATCACATGGAACCAGGTAAAAATTAAATACGGATACAGGTTAGATTCTCAACATTTATTTAGTGACATAGCTACAGAGGGTGAAATGTGAGGTAAAACAAAATACAGCTTGCTATCAGGTTCCAAAGGAAATGAATACTTACTCATATCCAGAGTGATTATGGAAGACTTTGCAGAGGACATTGAATTTGTTTGATAGCGAAGAATAGCTACTCTTTTAAGAAATAGTTGGAGGGGGAAAAAGAAGGCTCTTCCTGATTATATTTTCAAAGAAAGGTCCATTTACCTGTTAGTCTCTTCTAGAACTTATTTTACAACGTAGTTTGAAAAGCATACACACAGGCGCGCACGCACACACACACACACACACACCTGTAATATGGGATTGTTTTAAGAGTTAAATGAGAAAAGAATATAAAACTTTTAGTGCTGCATTTTGGCACATGGGTAGAAATATATAAATCTGAGTTCATGCTATTATTTTTTGTTATTATATCAGAAGAAAACATCTTTCTGTGTTTTCCAATCAATATTTGGAATGTTTCCTTAATGTTCAGAAGTTTATTTGGTTAGTAATATTCCATGCT	T	.	PASS	VARIANT_OVERALL_TYPE=Deletion;SVTYPE=DEL;SVLEN=-1433	GT	1|0
1	73855691	nssv623271	CN	CCACGGCATCACACTTATGCAGCCCCCAGTGAGCCCCCAGCACACGGGCATCACACTTATGCAGCCCCCAGTGAGCCCCCAGCACACGGGCATCACACTTATGCAGCCCCCAGTGAGCCCCCAGCACACGGCATCACACTTATGCAGCCCCCAGTGAGCCCCCAGCACACGGGCATCACACTTATGCAGCCCCCAGTGAGCCCCCAGCACACGGGCATCACACTTATGCAGCCCCCAGTGAGCCCCCAGCACACGGGCATCACACTTATGCAGCCCCCAGTGAGCCCCCAGTGAGCCCCCAGCACACGGGCATCACACTTATGCAGCCCCCAGTGAGCCCCCAGCACACGGGCATCACACTTATGCAGCCCCCAGTGAGCCCCCAGTGAGCCCCCAGCACACGGGCATCACACTTATGCAGCCCCAGTGAGCCCCCAGCACACGGGCATCACACTTATGCAGCCCCCAGTGAGCCCCCAGTGAGCCCCCAGCACACGGCATCACACTTATGCAGCCCCAGTGAGCCCCCAGTGAGCCCCCAGCACACGGGCATCACACTTATGCAGCCCCCAGTGAGCCCCCAGCACACGGGCATCACACTTATGCAGCCCCCAGTGAGCCCCCAGTGAGCCCCCAGCACACGGGCATCACACTTATGCAGCCCCCAGTGAGCCCCCAGCACACGGGCATCACACTTATGCAGCCCCCAGTGAGCCCCCAGTGAGCCCCCAGCACACGGGCATCACACTTATGCAGCCCCAGTGAGCCCCCAGCACACGGGCATCACACTTATGCAGCCCCCAGTGAGCCCCCAGTGAGCCCCCAGCACACGGCATCACACTTATGCAGCCCCAGTGAGCCCCCAGTGAGCCCCCAGCACACGGGCATCACACTTATGCAGCCCCCAGTGAGCCCCCAGTGAGCCCCCAGCACACGGCATCACACTTATGCAGCCCCCAGTGAGCCCCCAGTGAGCCCCCAGCACACGGGCATCACACTTATGCAGCCCCAGTGAGCCCCCAGCACACGGCATCACACTTATGCAGCCCCAGTGAGCCCCCAGTGAGCCCCCAGCACACGGCATCACACTTATGCAGCCCCCAGTGAGCCCCCAGTGAGCCCCCAGCACACGGGCATCACACTTATGCAGCCCCAGTGAGCCCCCAGCACACGGCATCACACTTATGCAGCCCCAGTGAGCCCCCAGTGAGCCCCCAGCACACGGCATCACACTTATGCAGCCCCAGTGAGCCCCCAGCACACGGGCATCACACTTATGCAGCCCCCAGTGAGCCCCCAGTGAGCCCCCAGCACACGGGCATCACACTTATGCAGCCCCCAGTGAGCCCCCAGTGAGCCCCCAGCACACGGCATCACACTTATGCAGCCCCCAGTGAGCCCCCAGTGAGCCCCCAGCACACGGGCATCACACTTATGCAGCCCCAGTGAGCCCCCAGCACACGGCATCACACTTATGCAGCCCCAGTGAGCCCCCAGTGAGCCCCCAGCACACGGGCATCACACTTATGCAGCCCCAGTGAGCCCCCAGTGAGCCCCCAGCACACGGGCATCACACTTATGCAGCCCCAGTGAGCCCCCAGCACACGGGCATCACACTTATGCAGCCCCCAGTGAGCCCCCAGTGAGCCCCCAGCACACGGCATCACACTTATGCAGCCCCAGTGAGCCCCCAGTGAGCCCCCAGCACACGGCATCACACTTATGCAGCCCCCAGTGAGCCCCCAGCACACGGGCATCACACTTATGCAGCCCCAGTGAGCCCCCAGCACACGGGCATCACACTTATGCAGCCCCCAGTGAGCCCCCAGCACACGGGCATCACACTTATGCAGCCCCCAGTGAGCCCCCAGCACACGGGCATCACACTTATGCAGCCCCAGTGAGCCCCCAGCACACGGGCATCACACTTATGCAGCCCCCAGTGAGCCCCCAGCACACGGGCATCACACTTATGCAGCCCCCAGTGAGCCCCCAGCACACGGGCATCACACTTATGCAGCCCCCAGTGAGCCCCCAGTGAGCCCCCAGCACACGGGCATCACACTTATGCAGCCCCAGTGAGCCCCCAGCACACGGGCATCACACTTATGCAGCCCCCAGTGAGCCCCCAGCACACGGGCATCACACTTATGCAGCCCCCAGTGAGCCCCCAGTGAGCCCCCAGCACACGGCATCACACTTATGCAGCCCCAGTGAGCCCCCAGTGAGCCCCCAGCACACGGCATCACACTTATGCAGCCCCCAGTGAGCCCCCAGCACACGGGCATCACACTTATGCAGCCCCAGTGAGCCCCCAGCACACGGGCATCACACTTATGCAGCCCCCAGTGAGCCCCCAGAGTAAACATCACAAAAATAAGGGAGGTAGGTGAAGGGAAGGAAGGGAGGGAGGGAGGGAGGAACATATCATGTATATATATATATATATATACACATATATATATAGTTTTCACGCCTGTAATCCCAGCACTTTGGTTCACGCCTGTAATCCCAGCACTTTGGAAATGTTATTTTTCTGTGTGTCTGGTATTAGGAGATCCTGCATAACTTGTGTTTTAAGACTCTCTATTCATTTCCCCTTCTAAGCCAATTTTAAAAAAAAAAAAAAAAGTTAAAAAAACACACACACACACACAGTATTATATGTTTACATTTTTATATATATATTATATATATATATTTTATATATATATATTATATATATATATTTTATATATATATATATTTTGTGTACACACACAGTTTCACAAATGAGATCAAGTTTTTGAGCAACTGATGGTCTGGAGCAGCACCCACAACCACAGGTGAACATCAGAGAGTCTGGAGCAACGCCCACAACCCCAGAAAAATTAACAAGGGGCTTAGGGAGCCAAAGCAATTTACATACAGGGAGTAGGAAGAGCACAAGCTGCAGTAATAGAAGATATTTATTTTCTGCCCTGAGAATGATTAATATTGCAAAATATCGCAATAAACTTATTTCGCCTCGTGTGCTGAGCAGGCGTGGGCAGAGGCCACAGTGAGCAGACGGCCTCCTCTCTGAGCCTCCCTTAGCCCCTCCGCCCGGCAGCCGCCCCGTCTGAGAAGTGAGGAAACTACAAACACGTCACACACACAAAATTCTAAAATACATTTCAGAGCTCCCTTCCATAGGCAGCTAATCTAGGAAGAGCTCCCTTCCATAGGCAGCTAATCTAGGACAGAGCTCCCTTCCATAGGCAGCTAATCTAGGAGAAAAAAACCATATGTTTACACACACAGAGAGAAAAAAAAACAATAAACCTCACCAGGTCCTTTTTCTCGATTTTTGGCACCTGGATAATCCTCACTGTCACTCTCATTTCTTTTCTTTCAGACAAAAAAAATTCACTCTTATAATGTGTAACAAATTTATTGTTTTAATATATATATATAGCTCTGATATGTGTATACACATACATATAGATATATGTGTATATACACACATACATAGATATATGTGTATATGTGTATATATACATATAGATATATGTATGTGTATATATACATATAGATATATGAATTCCCTTATATATATATATAGAGAGAGATTATTGTGTTCAAATTTAATCCAGTATTTTTTTTTGAGAGAGTTTCACTGGGTTTTGCTGTTGGGTGGGGGTTCTGGATGTGTCTATTAGGTTTCACTGGTTTTTGCTGTTGGGTGGGGGTTCTGGATGTGTCTATTAGGTTTCATTGGGTTTTGCTGTTGGGTGGGGGTTCTGGATGTGTCTATTAGGTTTCAGTGGGTTTTGCTGTTGGGTGGGGGTTCTGGATGTGTCTATTAGGGTTCAGTGGGTTTTGCTGTTGGGTGGGGATTCTGGATGTGTCTATTAGGTTTCATTGGGTTTTGCTGTTGGGTGGGGGTTCTGCATGTGTCTATTAGGTTTCACTGGTTTTTGCTGTTGGGTGGGGGTTCTGGATATGTCTATTAGGTTTCATTGGGTTTTGCTGTTGGGTAGGGGTTCTGGATGTGTCTATTAGATACCATATATAAAATCCATATTTTTTGTTTTAAATTCACAATTTCACACACATTGTACCATAAGGAATCATACCTAGCTTACAAAGCTAGGTATTTAAGAAAACACACCACTCAATATCTGTAAGTGGTGAGGTCCCCCAGGCCTCAGGTTATCTATCTCTTAGCTGTGTATTATATTAGATTTGTTTTAGGATTGTAAATAAGAAAGCCCTTTCCTTTGATTCTCTCTCTCTCTCTCTATATATATATATATATATGTAGTGTAGAGACTGTGTGTGTGTGTGTGTCTCGAAGTCCTCAAATTTATTTATTTATTTATTTATTTATTTATTTTTCTTTTTTTAAGCCTTTTATGATGATGATGGTGTAAATGACTAATGAGCCGAGATCATTCCACTGCACTCCAGCCTGGGCGACAGAGCGAGACTCCGTCTCCAAAAAAAAAAAAAAAAAAAAGAAAGGCAAGAATTCTCTGTATGCCCAGAGATGAATAGACAGATGATGGATGGATGGATAGGTGATATGAAGAAAAACCATATATATATATATTTATTATCACAGGGTGTATACTATATGTACTATATATGTACATATGCCATATGTATTTTGTGAAGGAAATAACTCATTTTTTTTTTTTTTTTTTTTTTGAGACAGAGTCTTGCTCTGTTGCCCAGGCTTGAGTGCAGCTGCACGATCTGGGCTCACTGCAAGCTCTGCCTCTCGGGTTCACGCCATTCTCCTGCCTCACCCTCCTGAGTAGCAGGGACTGCAGGTGCCCACCACTATGTCCGGCTAATTTTTTTGTATTTTTAGCAGAGATGGGGTTTCACCATGTTAGCCAGGATGGTCTCGATTTCCTGACCTCCTGATCTGCCCGCCTCGGCCTCCCAAAGTGAGGTTTGTGAATAGTTAAAATCAAAAAAAAAAAAAAAATGAAATAGATTTTACTAATTTTTTTTGTAATGTGTGTAACTAAAAAAAAAAAAAATATGTACACGTGTGTATGCATGTGTGTAAAAAGTTTTTGTTCACAAAAAAAAATATATTGTGTGTGTGTTATTTGTCTGGCTTAAATTATCTTTCTTTCTTTCTTTCTTTCTTTCTTTCTTTTTAAAAAAAATTTTTATTACAGGCCTGCGTCGAAAAAAACGGGAGCGGGCTAAAAAATAAAAATATATATATATATTTTTTTAGATGGTTTAAAATACACACACACATTGTGACGTCCACCCCATTAGCTACCCCTCAAGTGCACCGTCCCCCCATTAGCTACCCCTCAAGTGCACCATCCCCCTCATTAGCTACCCCTCAGGTGCATCATCCCCTCCTCATTAGCTGCCCCTCAAGTGCACCGTCCCCCCCATTAGCTACCCCTCAAGTGCACTTATGGGAAGGATGTAACCAGCATTTTCGGGGTATGGACTCGATGGCTTATGGGAAGGATGTAACCAGCATTTTCGGGGTATGGGCTCGATGGCTTATGGGAAGGATGTAACCAACATTTTCGGGGTATGGGCTCGATGGCGTCTAAAAAAAAAAAAAGTTATTATCGTAAAATTTAATATATATTATATTGTGAGAGAATGACAGAGAGAATTTTGTCATGAGGGGGAGGTGGACTGCAGGAAAATAAAATTAGAGGCAAACAGAGATTTTTAAGTTTGGTTTTCTACACTGAAGAAGTGTTTTATGGTCTAAACAACTATTTTAACAGTTTTAATGATAGATACATACATAAATAAGAGAATAAAAATTAAATCACACAGTTTTTTTTTTTGTCCTCAATATATATATGAAAGAAAGAAGAAACTTTTTATATATATAAGAAAATCTGTGTGTGTGTGTAAACTCAGAGGCTCTGGGCCCTTCCAGCCGTACTTCCTCCAAATAAAAGATTACACACAAAAAAAAATGAATTGTGTGAAAACACACACACACACACACACACCACACATAAAAAAAAAAAAAAAAAAAAAAA	.	PASS	VARIANT_OVERALL_TYPE=Complex;SVLEN=6000;SVTYPE=INS	GT	1|1
1	74038788	essv6692831	AATATATATATATATATATATATATATATATATATATATATATATAAAGTTTATCTTTCTGATATTTATATAAATGCACTAAACTTTGAGACTCTTATCTAGCACAAACAGACTTAACATTATATATGTT	A	.	PASS	VARIANT_OVERALL_TYPE=Deletion;SVTYPE=DEL;SVLEN=-129	GT	1|0
1	74984439	essv6967990	ATAAAGGGTGTGTTTTTAAAACAACATTTACAAATATGGATTATTTAAGGAGTATTTAGTCTTCAATTTAAAACAAATTACCTTACTTTATTTTTTATTTTATTTTATTTTTTTTCCCCTTTTTTTTTTTTTTTTTTTTATTATACTCTAAGTTTTAGGGTACATGTGCACATTGTGCAGGTTAGTTACATATGTATACATGTGCCATGCTGGTGCGCTGCACCCACTAATGTGTCATCTAGCATTAGGTATATCTCCCAATGCTATCCCTTCCCCCTCCCCCGACCCCACCACAGTCCCCAGAGTGTGATATTCCCCTTCCTGTGTCCATGTGATCTCATTGTTCAATTCCCACCTATGAGTGAGAATATGCGGTGTTTGGTTTTTTGTTCTTGTGATAGTTTACTGAGAATGATGGTTTCCAATTTCATCCATGTCCCTACAAAGGATATGAACTCATCATATTTTATGGCTGCATAGTATTCCATGGTGTATATGTGCCACATTTTCTTAATCCAGTCTATCATTGTTGGACATTTGGGTTGGTTCTAAGTCTTTGCTATTGTGAATAGTGCCGCAATAAACATACGTGTGCATGTGTCTTTATAGCAGCATGATTTATACTCATTTGGGTATATACCCAGTAATGGGATGGCTGGGTCAAATGGTATTTCTAGTTCTAGATCCCTGAGGAATCGCCACACTGACTTCCACAATGGTTGAACTAGTTTACAGTCCCACCAACAGTGTAAAAGTGTTCCTATTTCTCCGCATCCTCTCCAGCACCTGTTGTTTCCTGACTTTTTAA	A	.	PASS	VARIANT_OVERALL_TYPE=Deletion;SVTYPE=DEL;SVLEN=-807	GT	1|1
1	76371672	essv5306904	TN	TTTATATATAATATATTTATATATTATATATTTATATATTATACATAATATATATAAATACATAATATGTTTATATATTATATATTTATATATATTATGTGTAATATATAAATATATATCTAAGCAATACACACACTATTCTCAAGAATTCTCAAGAATAATTCTCAAGAATTAGTGTGTGTGTGTGTGTTATATATATATATATATTAGCTATAAAACACACAATAAAAAAAAAGGGGGTAATAATAATAATATTTTTTAAGTTAGACACAAGTTTGTTTTATTCTTTAAATTTTTTATATATATATATATATTATTACTTTACTTTAGAGTCCTCAAAGATATATATATATATATATATATATATATATATATATATATATATATAAAAAAAACTCACAATTTATTTATTTGAAGGAAGTGAAAAACACATTTTTAGTGTGTGTGTGTAACAAGGGGGGGGCAAAAAACAACATTCCGAGAGAGACTATTTTTTTTTTTTTTTTTTTTTTTTTTATAAACCCCATTCTATTCTATAATAAAAAAAATATATGTGTGTTCATTTATTTGATTAATAAATAAACAAACCTGTAAAAAACACTAATCAGCTCAATTTAATTCACACACATTTTTTTTTATATTTTCTTTTTTTTTTTTTTTTTTTTTTTTTTTTTTTGAGACGGAGTCTCGCTCTGTGGCCCAGGTGGGAGTGCAGTGGCGCAATCTCGGCTCACTGCAAGCTCCGCCTCCCGGGTTCACGCCATTCTCCTGCCTCAGCCTCCCGAGTAGCTGGGACTACAGGCGCCCGCCATCACGCCCGGCTAATTTTTTTGTATTTTTAGTAGAGACAGGGTTTCACCGTGTTAGCCAGGATGGTCTCGATCTCCTGACCTCGTGATCCGCCCGCCTCGGCCTCCCAAAGTGCTGGGATTACAAGCGTGAGCCACCGCGCCCGGCCGGTCAACTGATTTTCTGAAAGAGTGCCAAATTCCATCATTGGAGAAAAAGTCTTTCAACAAGTGATACGAACCACTAATTTCTTAAGTTAAATTCCGGCGCCCACCCGGAACCCGCGCCGGCTAGTTTCTCTAAAAAAAATATATATTGTGAATATATTTTTATATTTAATTTATATATTATATA	.	PASS	VARIANT_OVERALL_TYPE=Complex;SVLEN=1141;SVTYPE=INS	GT	1|0
1	77100180	essv4514077	GAGAAAGTGTAAATGCACAGTTGTACGTTTGTTGAGAGTTTTTATGGCATTATAGTGCTTTATTTATAAGCATTGTGTCTTAGAATAAAGCTTACAAAATGGCAAAGAGCTATTGGCATATTTCAGTTTGTTTTACAACAGGACAAGTAAGGATATGTTAATAAAGCCAGAGGGAAAAGGCGGTATGGGATTTTTTTTTTTTTTTTTTTTTTTTTTTTTTTTGAGACGGAGTCTCGCTCTGTCGCCCAGGCTGGAGTGCAGTGGCGGGATCTCGGCTCACTGCAAGCTCCGCCTCCCGGGTTCACGCCATTCTCCTGCCTCAGCCTCCCAAGTAGCTGGGACTACAGGCGCCCGCCACTACGCCCGGCTAATTTTTTGTATTTTTAGTAGAGACGGGGTTTCACCGTTTTAGCCGGGATGGTCTCGATCTCCTGACCTCGTGATCCGCCCGCCTCGGCCTCCCAAAGTGGGGATTTTTAATATACTTGATATCCAAGTCGGAAACATATCCAGAATACTACTATAAACAATAACAAGAGAAAATGTTGGTCTGCCTCTGGAATTTGTTTTGTCCATATTAACTATCTGATGCTGACATATATTTCTTTTTTTGCTGTGTCAGACATATTAACAAAGTTGGGTTAGCACATAAGCTGCATAGAACAAAGA	G	.	PASS	VARIANT_OVERALL_TYPE=Deletion;SVTYPE=DEL;SVLEN=-668	GT	1|1
1	77774502	essv6344353	AATTAGCTGGGTGTGATGACGTGTGCCTACAGTCCCAGCTACTCGGAAGGCTGAGGTGGGAAAATTGCTTGAGCCTGGGAGGCTGAGGCTGCAGTGAGCTGACATGGTGCCACTGTACTCCAGCCTAGCTGACAGAGTGAGACACTGTCTTAAAAAAAAAAAGACAACCGAGCACCACATGTTCTCACTTATAAGTGGGAGCAGAACAATGAGAACACATAGACACAGGAAGAGGACCAGCATACACTGGGGCCTGCAGGGTGGTGGGGTCGGGGGAGGGAGAACATTAGGAAAAATAGCTAATGCATGTGGGGCTTAATACCTAGGTGATGAGTTGACAGGTGTGCAAAGTACTGTGGCACACTTTTACCTATGTACCTGTGTAACAAACCTGCACATCCTGCACGTGTCCTGGAACTTAAAATAAAAATAAAAATTGAAAAAAAGAAAGAAAATGAAGGAGGGAAGTCTATAGCAAATCTATAAACACACACGAACACTCAAATTGATCGTGATTAACAATATATTCAACTATCTGGTCCCAACTAATTTTCCAGTTTTATATACCTGTCTACACGTTCGACATGCTGTACCACTTCCTGTTTTTCACAGTGATCTGCTCCTGCTCTTTCCTCAGTGCTATTTATATAATTCTATAACTTGCTTTTATCACTGTGCATTCTGTTTTTGAGCTTATCTGTGTTGATACATATAGACCTAGCTCATCCTTATAACGATTTCATGTTACACTCTATAAATACATTATATTTTATTAGTGAACTTTCATGTTGCTTTAAAATTTGTTTTATCATCAGTACTTACCTTTTTATTTTATTTATCTGATGGATTAGAAGTGTTTCTGTATCACTATTTTAATTTGCATTCTTCAAATTACTAGTGAACTGAAACATTTAGAAATGTGTTTTTTGGCCACTTGTATTTCATTTTTTGAGAATTTCTAAAACATAACCCTGCCCCCACTCTTTTCTTGTTAGATTGTTTGAGTTTTTAAAATCGATTTGGATGTTCTAGATACTAATCCTTTGCTACATATCTTATAATATTTTCTTTCATTTATATTTTTTCTCAGTCATGTTCGAGATATGTTTTGTCCTGCAGAAATTTTAAATTGGAATTGGTGTATTTTTCATTATTTTCCCTTTGGCTTTTGCATTTGGATCTTAAGAAAGTGTTCCCCATAATCTCATAAAAATCTTCTATAGTTTTCTAGTTATTTTTAGTTTTGTTTTAAAGGTCCAGGTATTTATTCTATGTGCACTAATTCTTTTGTATAGTGTGAGGTAGCAATATAACTTTATTGCATGTTTTGAATGGAAATGAAAAATGTATTCAGTGGTCCAAAGAACGTTTGTTGACTTGCGCATCTTTTCCTTCATTGAAATGACTTATTCCTGTATAGACACTGGTCTGTATATGGTTTCTCTATTCAGTTCTTTCTTCTGTTTATATATTTCTGCACCAATATCATGGTTCCAGTTGAAGAAATCTAAATTATATCCTGATATCCAAAGAACAATCCCACCCCTTCTGTTTTTTTGGTTTTTATTTTTTTTTCTTTTGAGACAGAGTCTTACTCAGTAGCCCAGGCTGGAGTGCAGTGATGCGATCTCGGCTCACTGCAAGCTCCGCCTTCCGGGTTCACGCCACTCTCCCGCCTCAGCCTCCCGAGTAGCTGGGACTACAGGCACTCGCAACCACGCCCGGCTAATTTTTTTTGTATTTTTAGTAGAGACGGGGTTTCACCGTGTTAGCCAGGATGGTCTCAATCTCCTGACCTGGTGATCCACCCGCCTCGGCCTCCCAAAGTGCTGGGATTACAGGCATGAGCCACCGCACCCGGCCCTATTCTTTTTTAAGTTAGGTATGCCTATACATTTATTCTTCTTTATAAATTTTAGTATCAGTTTGTCAGATTCTGCTGAGATTTTGATTTGAATTTCAATATAGATTATATTATGTATATAGATTAATTTTAAGAGAACTCACATATTCCCATCCATGAACATTGTCATGTCACTCTGTTTATTCAAGTCTAGCTTTATGTTCTTCATTAAATAAGGTTTTATAATTTTTCATATAAATATCTTGTATGGTTTTGTTAGTTTTGTTCCTAAATATAATCGTTTATAGGTTTGCTACTATTGTGAATGAGCTACTTTTTTCTAACCAATTCTTAACGCTCCATCTTTATAGAATTATTGTTTGTGTTTGTGGGTATGTCTGTTTGTCTCCCTAGACAGCCTTCTTTTCTGTTCTCTTTACGGCACAGCTGACTCATTCATGTTGTAAACTTCCTTCTTTTCTTCTTCCCTTCTTACCACTGCCACCTTCAGGACCCTCACACCTGCCTGCCAACTTAGAACATTCCTTTACTACACTGAGTTCTATTAAATGTATGTTGATTTGAAGTGGCAAATAAATATTTGTGTCATGGATATTCAGAAAAAGGAAAGATTCAAGTGGCTGCATAAAAAGTGATCTTGAGTTTAATTTCTGAGATTCTTATTTCTCAGCTCCTCATATAAATCAATAGAGTTAATTATAGCATCAGCGAAGTATAGTAGTTTGACTCTCATTCAATGTGTACTACTGGCTAATTTATGGACCCTCTTGAAGCCTCGGTGTTTGCCTTTCAAGAATGAGAATAATAATGTCTCACAAGATTATTGTGAAGATTAAATGATATAAAATATCTATAGTTCTAGTACAGTTTGTGGCTCATGGTAAACACTCAATAAAAGAAAGTCGTTATTGTCGTTAGACCATATTAAAGATAAACACTCCATAGATTTATAAGGAGAAGAGCCAACTCTTCCCTTTCTTTTGTCAGAGCTTTTTCCCCCTGATACTGAATCCATTACTCATTGTCAGAGGCTTTGAAGGCAGAAGAACCAGGTTCCTTCTAGGGACTGTTTTTCAAATTGGTTGATGAAACCCTTAGAGGCCACTTTGAGGTGTTAAAGGCTGCCCAGAACAGTTCTGATTTTGTTCTGTTCTGAGGTTCCATGTAAGACTTTGAAGAAGGTTTTCAACTGCTAAGAATGGCTGGAAACCACTCTAGTGATCTGTCAGCTGGAGTCCTGGGACATTCACACCACTGGGCAAGAAGCATTTAGAAGCCCACTAATGAGCACAACCCATTTCCCTCATCCCTTCCTCCCCTACAGCTCCTGAAGCAAAAAAGAAATAATAATTCGTTATTTTCGGCCAGAAGGGATGATAATCCAGAGTTCCAAAATAAGTCCATGGTAGCAGAAGTAATATTTAGGAAGTACGTGCCAAGTGCCAGGCACCTAGCTGTGGTTTAAATACATGATTACAATTCACGTCAATTCTATGAGGAAGTTGTTGACAATCCCGTCTCTAAATTAGCATTGGGTGGTCTCACTTCTTCTAGGTACATGGATATGGGTTGAGTTGTATAGTCGCTGTGCCCTTCACCATAATCTTCTATCAACTCTGCCTTCTAAGAATTGGTTCCTAAAGCAATCTAAGGCTGGACATGGTGGCTCATGCCTGTTATCCCAGCACTTTGGGAGGCCGAGGCAGGTGGATGACTTGAGGTCAGGAGTTCAAGACCAGGCTGGCCAATATGGCAAAACCCTGTCTCTACTAAAAATACAAAAATCAGCCAGGCGTGGTGGCACATGCCTGTAATCCCAACTACTTGAGAGGCTGAGGCAGGAGAATCACTTGAAGCCAGGAGGCGGAGGTTGCAGTGAGGCAAGATTGCATCACCACACTCCAGCCTGGGTGACAGAGCGAGTCTGTCTAAAAAAAAAAAAAAAAAACAAAAAGTCCCTTAAGCAATCTGGTTCATTCACATCACCACGGATGCAATCAGCACAGACAACCACAGAGCTGAGGTGTTCTTAAATATGCATCTTGGTTTTATATATTTAGTGTAACCCAAAGTCCCTCCATTACACGTACTGTCTTTTTTTCCATCCAGTTTTTCTTCCAGTTTTTCCCTCTGAGGGGTTGATCCCACAGTGCTGCCTTCTTCCCTGTCCTAATTAGGCTTGTATATTCACTTCCATGTGATTTTCATGTGAGGAGTGGTTTCGTGTCCCCAGCTGCCTTTTAAGAACCTATGCAGACCTTCCTTCATAATGATGCTGGCTAGTTCTCTTCCAAATGTGTACCAAAAAAATTATTTCTGTGACCCCAAATGTTGCAAAGATCCAGACTTCTTCTTTCTATTGTATTTATAGACACTGATTGATGTTAAACTGATCTGGTTTTTCCACCATTTCTGTATTTATTTTCTGTTTTTGGTACAAGCAAAGTATATTGTTTCTACAATAGTATTTATATTTGAATGTATACATTTTATTCCTGATTTTTATCATGTTATCACTTTACTCCCCAAGATTAGCTGTCATTATTCCACTTTACAGGTAAGGAAACCAAGGCTCAGATGATAACTTGCTTAAAGCCACCAGCAGGCAAGAACAGAGCTAGGCTTCCAATCTTGGAGGGCATACAGACTCTAGACCACTAGCTTTCTCTAACCTTGAGGTCACAAACAGGCAGCCCTGAGGCTGAATGTGGGCTGCAGACAATTTTTTAGGTGTGCACCAAATTTTAAAATTGGGAGGTTACCAATTCAAAAGCAGACTTTTGCTTTTCTTGAAAATTTTGGAGATTTGGCAGCTTTGAGTCTACATTCCTACATGTGTGTAGTGTCTGTTGTTAGGCAAGGTAGGTGCTCCCCAGTTCACAGCAGCTTCCCTCCCTCCCTAGCCCGGCCCTCTCTCTCCTTTCCATCACCAACCTGGTCCTTATAAGGCGATGGAGTCCATACTCTACAGCACACCCTGTCCTCCCCTGTCTCAGTTATGGCCCTCTGCTGGCAGAACTGGGTTTGTGGGTTTGCTTTCCGTACCCTGTGGTACCATGGCAGCTGCTGCCGTGATTCTTAGGATCCTGTTACTTCTTTTACTTCTTTTTCAGTACAGCCTACGCCCTCAGACAAAGATGCCTGTGCAGTCAGATCCTCTCCCTTACGCTGCTCCCTGCGGGGTATGTCCAGTCCGTCAAGATTCTCCCTAAAGACACAGCCTGTAAGAAAGCAGAAGTCTTTGCCTCTGCCTGCCACATATCTTCCTTGAGGCAATGAAGTACAGAGCTGGCTATTTGCTTGATGGACAAAGGGGAAGAGGGGGAGAAATAATAAAATAATTGTAGTCATAGTAATGACAATATTGAACATATATTGAGAATTTGCTATGTGCCATTGTTCTGAACCCATATATGTTAATATATTGATGTTAATCCTCAAAACAATCTTATGATATGAATTGAAGAGTCGTTCTAATTTTATATGTGAGGAGATGGAGGCTACGTTTTCAAGGAGGCTGGAGAATCTGCTCCAAGTCACATGTATCAAGAGGCAGAGGTGGTATTTGAACCAGGCTAAGCAGGTCCTGAGGCTTCAGTCTTAACTACCACCTACTTTTTTAGAAACATAGATTAATATGCCGGAATATTCTCTAGCTACAATTGTTGGGCTTTTATAACCTAAAATCAACTCATACTAAATGAATCAAACAAACGACAACCAAAAAAATAAAAAAAAAAAAGACCAGGAGAATGGACCAAGAAATACAGATGATATAAACACAATACATTTAAAGATATTATTTTTTGTACTTTTTAATGTAGCTTAATTTTTTAATTGATACACAATCATATATTTATGGAGTACAGAATGATGTTTCAATACATATAGTGTATGGTGATCAGATCAGGGTGATTAGCATATCCATCATCTCAAACATTTATCATTTCTTTATGTTGGGAACATTCAATATCCTCCATCCTCCTTTTAGCTATTTGAAACTATATATTTATTGTTAAGTATAGTCATCCTACAGTGGCATAGAACACTAGAACTTATTTATTCAATCTAGCTATAATTTTGTAAAGGTACTGTTTAATTCTAGCAGGAGAATAAAGTGAATGGGAGAGAGGCGAACACCTGTAAGGTCCATAGTATTCCAGATTATGAAATGACACAGATATCTCAGGAGAAGATGAGAGCTTTTCACATAATCATTCCAAGAAGTTTCATTTAACAACAGATATTTATTGAGATGCTATCATGTTCTAGGCTATTGTACTTTGTCCTGGAAACACAAAGATGAATGAATAATGTACCCTTACGGTAAAATACGTGTACATATAATCATGCATAATAGAGTATAAATACATACAATGATTAGCATATGGTCTCTCATTTTTTTAAACTTTAATTTCAAATAGACAACACATTTAGGTAGCTGAATATTTTAAGGATATAAAATTACATACACTGGAAACTCTCTCTTATTCTTGTCTCCAGGTACCTTCCCAGAAAGCAGACACCTTATCCTTCCAGAGATATTTTATACAAGGAAGGATGTGTATAGATTCTTGCTCTCACATTTTTGTTTTTTTCACTTAACACATTTGGATATTATTCGCCATACTTTTTTGGTCATGCATACTACCAGTAAGTTATTTGAGCCCTTAGTATACATTAGAAAGTGAATTATAAAACATAGAGAATATTTAAGAAGGAGAAATGAAGGTGAAATAACCAATAATTTTAGCAATTTATATTCTATTTTAGTATAAAAATGATTTTATCTCACTAACATTTTAAGCACAATGTGATTTAAAATGAAACTACTTTGAAGAAACTTGGTTAAAACTTTATGAAATAGGATTCAAAGATTTGATTAAAAACTTTATGAGACAGGATTCAAAGGTTTGATTAAAACTAAACTGATTGGATAGTGATACTTGATTTTATTTGTTGTTTTGTCACAAAAAATAAAATGTATCACAAAATATGTAGCTCCTATGTAGGCGACAGGTGACTGATACAGTGGGCGCCACAATGTCAGTCTTTATGCCAAAGACTGGTGAAGCTTAATTTATTCTGCTTGTTAAATTTAAAAAGTCAATTTGAACAGAAGATATAATATTTCTTTTTGCACCCCAATTTATCATCTCGAGCCATCCTCCTGGATGTGTGCACCCTACTTAAGGAATCCCGGGCTAGGGAATCAAACATGTC	A	.	PASS	VARIANT_OVERALL_TYPE=Deletion;SVTYPE=DEL;SVLEN=-7086	GT	1|0
1	77832847	essv31961	AN	<INV>	.	PASS	VARIANT_OVERALL_TYPE=Inversion;SVTYPE=INV;SVLEN=820;END=77833667	GT	1|0
1	78607035	essv2519857	AN	AATCTAAATACTTAACTGAAGGAAGGAAGAAAGGAAGGAAGTAAAGTTTTTCAATAGAAGTGTAACACTAAACTCCATCTCAAAAAAAAAAAAAAAAAAAAGTATATGAAATCATATGATAAACAAGTTCTTTATTCTTTTTTCTTATTACAGTATGAGTTTTATTTAAAGAAAAATAATTTTTTTTTTTTTTTTTGAGACGGAGTCTCGCTCTGTCGCCCAGGCCGGACTGCGGACTGCAGTGGCGCAATCTCGGCTCACTGCAAGCTCCGCTTCCCGGGTTCACGCCATTCTCCTGCCTCAGCCTCCCGAGTAGCTGGGACTACAGG	.	PASS	VARIANT_OVERALL_TYPE=Complex;SVLEN=327;SVTYPE=INS	GT	1|0
1	79401535	essv6859258	GGGTGGCTCACGCTTGTAATCCCAGCACTTTGGGAGGCCGAGGCGGGCGGATCACGAGGTCAGGAGATCGAGACCATCCTGGCTAACACGGTGAAACCCCGTCTCTACTAAAAATACAAAAAAATTAGCCGGGCGTGATGGCGGGCGCCTGTAGTCCCAGCTACTCGGGAGGCTGAGGCAGGAGAATGGCGTGAACCCGGGAGGCGGAGCTTGCAGTGAGCCGAGATTGCGCCACTGCACTCCCGCCTGGGCCACAGAGCGAGACTCCGTCTC	G	.	PASS	VARIANT_OVERALL_TYPE=Deletion;SVTYPE=DEL;SVLEN=-272	GT	0|1
1	79466707	essv6793351	TGTAATTTTTGAAATAATCCTTAAATATTATCTGAAAATCAGGAGCCACCTCCTTTTGAGGATTGTAATTTAAAAAACAAGAAAGAGAGAACGAAGGAAAAGAAGCAAGGAAGGGAAGGAGGAAGGAAGACAGAAGGAAGGAAGGAAGGGAGAGGGGGGGGAGGGAGGGAGGAAGGAAGGAAGGAAGGGAGGAAGGGAGAGAGGGAGGGAGGGAGGGAGGGAGGAAGGAAGGTATGAATGAATTATGAATGCTGGTCCGGGTACTACTCAACTCAATTGACTACTCCTAAATTTCAATACTTAAAAATAAAAGGACAAGAAAAGTTTCAGATGAACTACCAGAGGCTGATAATGTCTG	T	.	PASS	VARIANT_OVERALL_TYPE=Deletion;SVTYPE=DEL;SVLEN=-357	GT	0|1
1	80221145	essv52983	TN	<DUP:TANDEM>	.	PASS	VARIANT_OVERALL_TYPE=TandemDup;SVTYPE=DUP;SVLEN=2235;END=80223380	GT:CN	1|0:2|1
1	80221681	essv42804	TN	<DUP:TANDEM>	.	PASS	VARIANT_OVERALL_TYPE=TandemDup;SVTYPE=DUP;SVLEN=1279;END=80222960	GT:CN	0|1:1|2
1	80288736	nssv1431817	CN	<DUP:TANDEM>	.	PASS	VARIANT_OVERALL_TYPE=TandemDup;SVTYPE=DUP;SVLEN=525;END=80289261	GT:CN	1|0:2|1
1	80299084	essv2520613	AN	AATCAGTAAAATAGTGTGTGTGTGTAAATATTATTATTATTATTCCACACACACATTTTTATTAAGTGTGTACTCATGACCCCTATAAAAAGTTATAATTCAAGTTGTAATGAAAAGAGTAAAATGTCGTCACAGAACTTAAAAAAAAAAAAAAATAATTGGATCATATAAAAGACACACACACACACACACACACATAATAGCATCTTTTTTTTTCTCTCTCTTTTTGCTTGAGCAGAACCACTGCACACGTGGACAGCACACATTAAAAAATAATTAGGAGCAGGCTGGG	.	PASS	VARIANT_OVERALL_TYPE=Complex;SVLEN=290;SVTYPE=INS	GT	1|0
1	80773166	essv5219877	GN	GTTCTTTTTTTTTTTATTATTATTATACTTTAAGTTCTAGGGTACATTTGCATAATGTGCAGGTTTGTTACATATGTATACATGTGCCATGTTGGTGTGCTGCACCCATTAACTTGTCATTTACATTAGGTATATCTCCTAATGCTATCCCTCCCCACCCCCACCCCACAACAGACCCCGGTGTGTGATGTTCCCCTTCCTGTGAAAATGCTGACATCTTTCTAGTGAGTATATATCTTTATTTTTCACTTGTATCATACAATGTTCCCATGTCATTTAAAACTCTTCATGAATATAAATTACTGAATTCATAATAGTCTATCACATGGATGCATGATCATTTATGTAACCATAATGAATGTAATAATAATAAGGTAATGGCTTACAAATGCTAATAGAGGAAGTCATGATCCCTAGGAGCCAGCTCTCATTAATTAACTCATTCTTTTACTCGGTCAATAAATATTTATTGTCTACTTACGTGCAGGCCTCATCTAAAGCTGGACACACAGCCATGAACAAAACAAATATAAATCCTTATCCTCACGGAGCCTTTTTTTTTTTTTTTTTTTTTTTTTTTTAAGATGGAGTCTCACTCTGTCACCCAGGCTGACTTTTATTCATCTCTGGAATTTGTTACATATTTTCTTAAAGAATTTTAATAGATTTACAATAATCTGTATTTTTCTCTGGAGCAGTTCATTCATAAAGGCCAATTGATTATCAATTTCTTTCTTTCTTGTGTGTGTGTGTGTTACGTTACTCTACAATATATAGAAAAAACTTTTAAAAAAGTGATAGCATATAGAAGTACAATAATTACATGAAAGTGTAATTTAAAAATAAAAAGATACACACACATTTGAGTATAGTGAGGTTTAGATAGGATGCGAGGTTTAGATAGGATGCGTTGTTTAGGTAGGATGCGAGGTTTAGGTAGGATGCGTGGTTTAGATAGGATGCGAGGTTTAGATAGGATGCGAGGTTTAGATAGGATGCGAGGTTTAGATAGGATGCATGGTTTAGATAGGA	.	PASS	VARIANT_OVERALL_TYPE=Complex;SVLEN=1030;SVTYPE=INS	GT	0|1
1	80794821	essv28077	CN	<INV>	.	PASS	VARIANT_OVERALL_TYPE=Inversion;SVTYPE=INV;SVLEN=289;END=80795110	GT	1|1
1	81008020	essv2496582	AN	AGCAGGCACTTACAGCTAAAAAATTCACCTGTTAGTACGGCTTTCACTGTATTTCATAGGTTTTGGTATGTTGTGTTTCCATCACCGTTCGTTCCAAGAATTTTTTCAATTTCCTCTTTGCTTTTCTCATTCAGGAGCATATTGTTTAATTTCCATGTGTTTGTATAGTTTCCAAAATTCCTCCTGTTAAACTGATTTTTAATTTTATTGTAGTCAGGGAACATACATGACTCAATTTCAGGGTTTTTTTATTTTTTAAGATTTGTTTTGTGGCCCAATATGCCAGGCC	.	PASS	VARIANT_OVERALL_TYPE=Complex;SVLEN=287;SVTYPE=INS	GT	1|1
1	81119246	essv6764205	CCTGCAAGCTCCGCCTCCCGGGTTCACGCCATTCTCCTGCCTCAGCCTCCCAAGTAGCTTGGACTACAGGCGCCCGCCACTACGCCCGGCTAATTTTTTGTATTTTTAGTAGAGACGGGGTTTCACCATTTTAGCCGGGATGGTCTCGATCTCCTGACCTCGTGATCCGCCCGCCTCGGCCTCCCAAAGTGCTGGGATTACAGGCGTGAGCCACCGCGCCCGGACCACATGGTATTTCTAGTGGCCATCTTCTTTTTTTTTTGAGATGGAGTCTCGCGGTGTCTCCCAGGCTGGAGTGCAGTGGCGCGATCTCGGCTCACTGCAAGCTCCCCCTCCCAGGTTCATGCCATTCTCCTGCCTCAGCCTCCCTAGTCGCTGGGACTACAGGCGCCCGCCACCACGCCCCGCTAAGTTTTTGTACTTTTTAGTAGAGACGGGGTTTCACCAT	C	.	PASS	VARIANT_OVERALL_TYPE=Deletion;SVTYPE=DEL;SVLEN=-447	GT	1|1
1	81351511	essv2520333	GN	GCCACCAGGCCCCACCTCCAACACTGAGGATTAAATTTCAACATGAGATTTGGTGAGAAATCCACCCCCATGATCCAATCACCTCCCACCAGGCCCCACCTCCAACACTGAGGATTAAATTTCAACATGAGATTTGGTGAGAAATCCACCCCCAT	.	PASS	VARIANT_OVERALL_TYPE=Complex;SVLEN=153;SVTYPE=INS	GT	1|1
1	81404744	essv6810384	CAGTCACCCCTTAAAAGTCTCACTTCTTTTTTTTTTTTTTTTTTTTTTTTTTTTTTTTTTTTTTTTAATTATATATTTTTCTTTATTTGTTTTTCACTTAACATTGTATCAGGACCATATCATTAAAATTTTTTGAACATTTAATTTTTTTTTTTTTTTTATTTTTTATTTTATTTTTTATTTTTTTGTTATACTCTAAGTTTTAGGGTACATGTGCACATTGTGCAGGTTAGTTACATATGTATACATGTGCCATGCTGGTGCGCTGCACCCACTAACGTGTCATCTAGCATTAGGTATATCTCCCAATGCTATCCCTCCCCCCTCCCCCGACCCCACCACAGTCCCCAGAGTGTGATATTCCCCTTCCTGTGTCCATGTGATCTCATTGTTCAATTCCCACTTATGAGTGAGAATATGCGGTGTTTGGTTTTTTGTTCTTGCGATAGTTTACTGAGAATGATGGTTTCCAATTTCATCCATGTCCCTACAAAGGACATGAACTCATCATTTTTTATGGCTGCATAGTATTCCATGGTGTATATGTGCCACATTTTCTTAATCCAGTCTATCATTGTTGGACATTTGGGTTGGTTCCAAGTCTTTGCTATTGTGAATAGTGCCGCAATAAACATACGTGTGCATGTGTCTTTATAGCAGCATGATTTATAGTCCTTTGGGTATATACCCAGTAATGGGATGGCTGGGTCAAATGGTATTTCTAGTTCTAGATCCCTGAGGAATCGCCACACTGACTTCCACAATGGTTGAACTAGTTTACAGTCCCACCAACAGTGTAAAAGTGTTCCTATTTCTCCACATCCTCTCCAGCACCTGTTGTTTCCTGACTTTTTAATGATTGCCATTCTAACTGGTGTGAGATGATATCTCATAGTGGTTTTGATTTGCATTTCTCTGATGGCCAGTGATGATGAGCATTTCTTCATGTGTTTTTTGGCTGCATAAATGTCTTCTTTTGAGAAGTGTCTGTTCATGTCCTTCGCCCACTTTTTGATGGGGTTGTTTGTTTTTTTCTTGTAAATTTGTTTGAGTTCATTGTAGATTCTGGATATTAGCCCTTTGTCAGATGAGTAGGTTGCGAAAATTTTCTCCCATGTTGTAGGTTGCCTGTTCACTCTGATGGTAGTTTCTTTTGCTGTGCAGAAGCTCTTGAGTTTAATTAGATCCCATTTGTCAATTTTGGCTTTTGTTGCCATTGCTTTTGGTGTTTTGGACATGAAGTCCTTGCCCACGCCTATGTCCTGAATGGTAATGCCTAGGTTTTCTTCTAGGGTTTTTATGGTTTTAGGTCTAACGTTTAAATCTTTAATCCATCTTGAATTGATTTTTGTATAAGGTGTAAGGAAGGGATCCAGTTTCAGCTTTCTACATATGGCTAGCCAGTTTTCCCAGCACCATTTATTAAATAGGGAATCCTTTCCCCATTGCTTGTTTTTCTCAGGTTTGTCAAAGATCAGATAGTTGTAGATATGCGGCATTATTTCTGAGGGCTCTGTTCTGTTCCATTGATCTATATCTCTGTTTTGGTACCAGTACCATGCTGTTTTGGTTACTGTAGCCTTGTAGTATAGTTTGAAGTCAGGTAGTGTGATGCCTCCAGCTTTGTTCTTTTGGCTTAGGATTGACTTGGCGATGCGGGCTCTTTTTTGGTTCCATATGAACTTTAAAGTAGTTTTTTCCAATTCTGTGAAGAAAGTCATTGGTAGCTTGATGGGGATGGCATTGAATCTGTAAATTACCTTGGGCAGTATGGCCATTTTCACGATATTGATTCTTCCTACCCATGAGCATGGAATGTTCTTCCATTTGTTTGTGTCCTCTTTTATTTCCTTGAGCAGTGGTTTGTAGTTCTCCTTGAAGAGGTCCTTCACATCCCTTGTAAGTTGGATTCCTAGGTATTTTATTCTCTTTGAAGCAATTGTGAATGGGAGTTCACTCATGATTTGGCTCTCTGTTTGTCTGTTGTTGGTGTATAAGAATGCTTGTGATTTTTGTACATTGATTTTGTATCCTGAGACTTTGCTGAAGTTGCTTATCAGCTTAAGGAGATTTTGGGCTGAGACGATGGGGTTTTCTAGATAAACAATCATGTCGTCTGCAAACAAGGACAATTTGACTTCCTCTTTTCCTAATTGAATACCCTTTATTTCCTTCTCCTGCCTGATTGCCCTGGCCAGAACTTCCAACACTATGTTGAATAGGAGCGGTGAGAGAGGGCATCCCTGTCTTGTGCCAGTTTTCAAAGGGAATGCTTCCAGTTTTTGCCCATTCAGTATGATATTGGCTGTGGGTTTGTCATAGATAGCTCTTATTATTTTGAAATACGTCCCATCAATACCTAATTTATTGAGAGTTTTTAGCATGAAGGGTTGTTGAATTTTGTCAAAGGCTTTTTCTGCATCTATTGAGATAATCATGTGGTTTTTGTCTTTGGCTCTGTTTATATGCTGGATTACATTTATTGATTTGCGTATATTGAACCAGCCTTGCATCCCAGGGATGAAGCCCACTTGATCATGGTGGATAAGCTTTTTGATGTGCTGCTGGATTCGGTTTGCCAGTATTTTATTGAGGATTTTTGCATCAATGTTCATCAAGGATATTGGTCTAAAATTCTCTTTTTTGGTTGTGTCTCTGCCCGGCTTTGGTATCAGAATGATGCTGGCCTCATAAAATGAGTTAGGGAGGATTCCCTCTTTTTCTATTGATTGGAATAGTTTCAGAAGGAATGGTACCAGTTCCTCCTTGTACCTCTGGTAGAATTCGGCTGTGAATCCATCTGGTCCTGGACTCTTTTTGGTTGGTAAACTATTGATTATTGCCACAATTTCAGAGCCTGTTATTGGTCTACTCAGAGATTCAACTTCTTCCTGGTTTAGTCTTGGGAGAGTGTATGTGTCGAGGAATGTATCCATTTCTTCTAGATTTTCTAGTTTATTTGCGTAGAGGTGTTTGTAGTATTCTCTGATGGTAGTTTGTATTTCTGTGGGATCGGTGGTGATATCCCCTTTATCATTTTTTATTGTGTCTATTTGATTCTTCTCTCTTTTTTTCTTTATTAGTCTTGCTAGCAGTCTATCAATTTTGTTGATCCTTTCAAAAAACCAGCTCCTGGATTCATTGATTTTTTGAAGGGTTTTTTGTGTCTCTATTTCCTTCAGTTCTGCTCTGATTTTAGTTATTTCTTGCCTTCTGCTAGCTTTTGAATGTGTTTGCTCTTGCTTTTCTAGTTCTTTTAATTGTGATGTTAGGGTGTCAATTTTGGATCTTTCCTGCTTTCTCTTGTAGGCATTTAGTGCTATAAATTTCCCTCTACACACTGCTTTGAATGCATCCCAGAGATTCTGGTATGTGGTGTCTTTGTTCTCGTTGGTTTCAAAGAACATCTTTATTTCTGCCTTCATTTCGTTCTGTACCCAGTAGTCATTCAGGAGCAGGTTGTTCAGTTTCCATGTAGTTGAGCGGCTTTGAGTGAGATTCTTAATCCTGAGTTCTAGTTTGATTGCACTGTGGTCTGAGAGATAGTTTGTTATAATTTCTGTTCTTTTACATTTGCTGAGGAGAGCTTTACTTCCAAGTATGTGGTCGATTTTGGAATAGGTGTGGTGTGGTGCTGAAAAAAATGTATATTCTGTTGATTTGGGGTGGAGAGTTCTGTAGATGTCTATTAGGTCTGCTTGGTGCAGAGCTGAGTTCAATTCCTGGGTATCCTTGTTGACTTTCTGTCTTGTTGATCTGTCTAATGTTGACAGTGGGGTGTTAAAGTCTCCCATTATTAATGTGTGGGAGTCTAAGTCTCTTTGTAGGTCACTCAGGACTTGCTTTATGAATCTGGGTGCTCCTGTATTGGGTGCATAAATATTTAGGATAGTTAGCTCCTCTTGTTGAATTGATCCCTTTACCATGATGTAATGGCCTTCTTTGTCTCTTTTGATCTTTGTTGGTTTAAAGTCTGTTTTATCAGAGACTAGGATTGCAACCCCTGCCTTTTTTTGTTTTCCATTGGCTTGGTAGATCTTCCTCCATCCTTTTATTTTGAGCCTATGTGTGTCTCTGCACATGAGATGGGTTTCCTGAATACAGCACACTGATGGGTCTTGACTCTTTATCCAACTTGCCAGTCTGTGTCTTTTAATTGCAGAATTTAGTCCATTTATATTTAAAGTTAATATTGTTATGTGTGAATTTGATCCTGTCATTATGATGTTAGCTGGTGATTTTGCTCATTAGTTGATGCAGTTTCTTCCTAGTCTCGATGGTCTTTACATTTTGGCATGATTTTGCAGCAGCTGGTACCGGTTGTTCCTTTCCATGTTTAGTGCTTCCTTCAGGAGCTCTTTTAGGGCAGGCCTGGTGGTGACAAAATCTCTCAGCATTTGCTTTTCTATAAAGTATTTTATTTCTCCTTCACTTATGAAGCTTAGTTTGGCTGGATATGAAATTCTGGGTTGAAAATTCTTTTCTTTAAGAATGTTGAATATTGGCCCCCACTCTCTTCTGGCTTGTAGGGTTTCTGCCGAGAGATCCGCTGTTAGTCTGATGGGCTTTCCTTTGAGGGTAACCCGACCTTTCTCTCTGGCTGCCCTTAACATTTTTTCCTTCATTTCAACTTTGGTGAATCTGACAATTATGTGTCTTGGAGTTGCTCTTCTCGAGGAGTATCTTTGTGGCGTTCTCTGTATTTCCTGAATCTGAACGTTGGCCTGCCTTGCTAGATTGGGGAAGTTCTCCTGGATAATATCCTGCAGAGTGTTTTCCAACTTGGTTCCATTCTCCACATCACTTTCAGGTACACCAATCAGACGTAGATTTGGTCTTTTCACATAGTCCCATATTTCTTGGAGGCTTTGCTCATTTCTTTTTATTCTTTTTTCTCTAAACTTCCCTTCTCGCTTCATTTCATTCATTTCATCTTCCATTGCTGATACCCTTTCTTCCAGTTGATCGCATCGGCTCCTGAGGCTTCTGCATTCTTCACGTAGTTCTCGAGCCTTGGTTTTCAGCTCCATCAGCTCCTTTAAGCACTTCTCTGTATTGGTTATTCTAGTTATACATTCTTCTAAATTTTTTTCAAAGTTTTCAACTTCTTTGCCTTTGGTTTGAATGTCCTCCCGTAGCTCAGAGTAATTTGATCGTCTGAAGCCTTCTTCTCTCAGCTCGTCAAAATCATTCTCCATCCAGCTTTGTTCTGTTGCTGGTGAGGAACTGCGTTCCTTTGGAGGAGGAGAGGTGCTCTGCGTTTTAGAGTTTCCAGTTTTTCTGTTCTGTTTTTTCCCCATCTTTGTGGTTTTATCTACTTTTGGTCTTTGATGATGGTGATGTACAGATGGGTTTTCGGTGTAGATGTCCTTTCTGGTTGTTAGTTTTCCTTCTAACAGACAGGACCCTCAGATGCAGGTCTGTTGGAATACCCTGCTGTGTGAGGTGTCAGTGTGCCCCTGCTGGGGGGTGCCTCCCAGTTAGGCTGCTCGGGGGTCAGGGGTCAGGGACCCACTTGAGGAGGCAGTCTGCCCGTTCTCAGTTCTCCAGCTGCGTGCTGGGAGAACCACTGCTCTCTTCAAAGCTGTCAGACAGGGACACTTAAGTCTGCAGAGGTTACTGCTGTCTTTTTGTTTGTCTGTGCCCTGCCCCCAGAGGTGGAGCCTACAGAGGCAGGCAGGCCTCCTTGAGCTGTGGTGGGCTCCACCCAGTTCGAGCTTCCTGGCTGCTTTGTTTACCTAAGCAAGCCTGGGCAATGGCGGGCGCCCCTCCCCCAGCCTCGTTGCTGCCTTGCAGTTTGGTCTCAGACTGCTGTGCTAGCAATCAGCGAGATTCCGTGGGCGTAGGACCCTCCGAGCCAGGTGTGGGATATAGTCTCATGGTGCGCCGTTTCTTAAGCCGGTCTGAAAAGCGCAATATTCGGGTGGGAGTGACCCGATTTTCCAGGTGCGTCCGTCACCCCTTTCTTTGACTCAGAAAGGGAACTCCCTGACCCCTTGCGCTTCCCAGGTGAGGCAATGCCTCGCCCTGCTTCGGCTCGCGCACGGTGCGCACACACACTGGCCTGCGCCCACTGTCTGGCACTCCCTAGTGAGATGAACCCGGTACCTCAGATGGAAATGCAGAAATCACCCGTCTTCTGCGTCGCTCACGCTGGGAGCTGTAGACCAGAGCTGTTCCTATTCGGCCATCTTGGCTCC	C	.	PASS	VARIANT_OVERALL_TYPE=Deletion;SVTYPE=DEL;SVLEN=-6199	GT	1|1
1	81659631	essv5314723	CN	<INV>	.	PASS	VARIANT_OVERALL_TYPE=Inversion;SVTYPE=INV;SVLEN=1917;END=81661548	GT	1|0
1	81660523	essv30515	AN	<INV>	.	PASS	VARIANT_OVERALL_TYPE=Inversion;SVTYPE=INV;SVLEN=848;END=81661371	GT	0|1
1	82079545	nssv585486	AN	<INV>	.	PASS	VARIANT_OVERALL_TYPE=Inversion;SVTYPE=INV;SVLEN=2325;END=82081870	GT	0|1
1	82312025	essv2520821	TN	TATTTTTTTTTCTTTCTTTCTTTTTTTTTTTTTTTTTAACCCCTCTGCTCCCCTCTGCACACACACTTGATTTTTTTTGTAATAATAATATTTCTAGTTGTGTGTGTGTTATATACACCTTTTCTTTTCTTTTCTTTTTCAAATTTCTATGATGGATGAATGTTTTATATTTTATTTTATTTAATAAATAAATAAATAAATCATATATATCATATATAAAAAATGTAACTGGTTTTTTAGTTCAAAAAAAGTCCTCTACCTCCTCTACCTAGATAAAATGAATATATATATAAATGTCCCCCATCCCCCATGTTAAAAAAAAAAAAAATATTTTAC	.	PASS	VARIANT_OVERALL_TYPE=Complex;SVLEN=334;SVTYPE=INS	GT	1|0
1	83042669	essv6675261	TTTTTTTTTTTTTTGAGACGGAGTCTCGCTCTGTCGCCCAGGCTGGAGTGCAGTGGCGGGATCTCGGCTCACTGCAAGCTCCGCCTCCCGGGTTCACGCCATTCTCCCGCCTCAGCCTCCCAAGTAGCTGGGACTACAGGCGCCCGCCACTACGCCCGGCTAATTTTTTGTATTTTTAGTAGAGACGGGGTTTCACCGTTTTAGCCGGGATGGTCTCGATCTCCTGACCTCGTGATCCGCCCGCCTCGGCCTCCCAAAGTGCTGGGATTACAGGCGTGAGCCAC	T	.	PASS	VARIANT_OVERALL_TYPE=Deletion;SVTYPE=DEL;SVLEN=-283	GT	1|0
1	83478946	essv6807426	TTTTCTAACAATTCTTTGGCTTAATGACATTTATTTAGACTGATCATAACATTTCACTGTTGCAGGCAATATTTCAATAAATATCTTTGGAGGAGTCTGAGTATTTGTTGTAATTTCTCTAGTAGGGTGATTTTCATATTGAGGGACACAATCAGGATCAATTGAGTAATGAAATCAATTAGTGGTATGGGACCAGAGTGGAGTAGATTGGGTTGAAGTAGAGTGACATTGAACAGAATCGTATAGAATGGAATAGGATCAAATAATAGAATAGAATAGAATAGAGTAGAATAGAATAGAATAGAATAGAATAGAATAGAATAGAATAGAATAGAATAGAATAGAATAGAATAGAATAGAATAGAATAGAATCCAATAGAATAGAATAGAATAGAATAATAGAATGATTCTATCAAATGAAATGCAGAAGATTATTTTATTGTGAACTTTTACTTCAGTTATGTGTATGAATATGCATGTATATATTCTGTTTTGCAATGTGAAACAGTTTTTGTTAGCTTATTTTGTTTTGTTCTGCTATGGATTGCTGCAAAAAAAAAAAGTTTGAAAGCACCTTTTCTAGAGTTTATAAGTCAAAGTGGAATTGCCAGGTCATAGGATATATTTGACTTTTGTGGATATT	T	.	PASS	VARIANT_OVERALL_TYPE=Deletion;SVTYPE=DEL;SVLEN=-642	GT	1|1
1	83586307	nssv623273	TN	TAAGGAAAGAAGGAAGGAAGGAAGGAAGGAAAATTTAAGTAATCCCAGCACTTTGGGAGGCCGAGGCAGGCGGATCAAGCGGTCAAGAGTTCGAGACCAGCCTTACCAACATGGTGAAACCACGTCTTTACTAAAAATACAAAAATTAGCCAGGCGTAGTGGTACATGCCTGTAATCCCAGCTACTCGGGAGGCTGAGGCAGGAGAATCGCTTGAACCCAGGAGGTGGAGGTTGCAGTGAGTCGAGATGGAGCCACTGCACTCCAGCCTGGGTGATAGAGTGAGACTCCATCTCAAAAAAAAAAAAACAAAGAAGTCAATAGGAATAAAGATGACTACCCCAAAAGGAAAAAAAATACGTAAAGAACACAAGGTTCTATACAAAGATTTTCCCACTAATTATGATAAAGAAAATCTAGAAACAGTCTGAATCAAAGCAATAAGAATAGTTTTCATTTTAATCTTGGTAGAGTCACATTACATAGTCATTGATAATCATATTTTTCATAATATTTAATGATAAAAGAAAGTGTTCATAATCAAAGAGAAAAAAAGAACTTTCATGATTCCAGTTTTGTTTTGTTTTTACTAAAAAAAAAAAAAAAGTCATAAGTAGGAGATAAATAGGTCGAAATTAATGAAAGGCTAGAAGGATATACACCAAAGAGTTAACAGTAGTTCCCTCTGAATGTGGATTAATAATTTTATTTCTCCTTTTGTGTTTTTCTGATTTCTACAATGAGCACATTATTTTCTAATTTAGAAAAAATATACATAATATGCAATACAACAGAAAAGCAAATTCAGGGTTTTACATTCAGTTTCATTAAAATTTAATTCTAACACCAAAATGATAAAAACCTTCACTGAAACAAATTTTCAAAGGTTATTAAAAAACGACTGTTATCTTTCTAAGGCTGTTTCTCCATAACAGCACCCATCTCACTTAATTGTTGACTAGCCTACCTCTGTTCTCAATTACACTTGCAATTCCTTGGAAGCAGGACAGGAATTGAGTCATATCCACTCATGGCACCAGGTGCCATAATAGGCGCTCAATAAATGTTTGCTGTGGCAGGGCGCGGTGGCTCATGCCTATTAAAAAAAAAAAAAGAATGTTTGTTTAATATAGTTTTAAAACACACACACACTGTGTGTGTGTGTGTATATATCTCTTTATCTTACTTTTTAAAAAAAAAAAAACAACCAATTTTTTTTCTTTTTTTTTTTTTTTTTTTTATATCTCCCTTGTTTATCTTTTATATATATATATAATTTAAGTTTTTAAAAAATACGCTAAAATAAAAAGTAAAAAATGGGCTGGGCTGGGCTGGGCGCACACACACACACACAATTAACCTGTTACACACACACACTTATGACAATGGATTACTTACTACTACTTAAATCTGCTGCTGTTTTTTAACTTTATAATAGTGTGTGTGTGTATGTCTATATATATATATATATATATATATATATAATAAATACTTTTTCTCTTTCTGATTACACTAAAAAAAAAAAAAAAAACATTTTTTTACACACTCCAAGAGCTTATAGCTTGTGAGAGGCCAGGAGTTTAGTGACTCTATACATTATATCTTTGACCATATGTGGAGAACCAAGGAACATAATGGTTGGAACTTGGTTGTTCCTAAGGAACTTGGTTGCTCCTTGAAATAAAAAAAATTCAGAAGATCCTTCCTGGAAAGAAGAAGAAGAAGAAGAAGAGGAAGAAGAGGAAGAAAAGCAAAGTTTTTCCGCAATTAATAAAGGAAGGATGGAAAAAAATTTTAGTATTTTTTTTTTTTTTTTTTTTTTTTTTTTTTTTTTTTTTAAAACCAAAAATCCTTTATATATGAAAGGTAAAACAATCAGATAACATCTATTCAAGGGATAAGTAAAAAACAGAAGTGATGTCGTCAAGGGTGATGGTGAAACTAATAAATGCTCTGTGTTGAAAGACAGCAAATAAAAATAACCAAAACCCAGAGGTTTATTTATATCCTGGAGGGATTTGAAGCCAGACTCTTTTTTAATACTTTTGTCTTTTTATTATTATTTTGTGAGCATGTGTGAGCGGACTGTGCTGTGGTGTGTGTGTGTGAGACAGCATGTGTGTGTGAGCGGGCTGTGCTGGGTGGGGTGTGTGTGACTGTGTGTGTGTAAGTGGGCTGTACTGGGTGGGGTGTGTGTGATTGTGTGTGTGAGCGGGCTGTGCTGGGTGGGGTGTGTGTGACTGTGTGTGTAAGCAGGCTGTACTGGGTGGGGTGTGTGTGTTTTTTTTTTTATGTCTCTCTCTTAAATAAATAAATAGTGTGTGTGTGTGTTGTGTGTGAGAAAGAAAGAAAGAAAAAAGACTAAAGAAAGAAAGAAAGATCTGTGTACACACACACACACCAAATAGTACACAAACATATTTTGATTTAGAACTCCCACCTATAATATTTTAAATAAAAACATACATTTATTTATAGAAAGAGAAAACAGTGTTACAGGTCCCTTTCTCTTTCCCTTTCCCTTTCCCTTTTAAGATAATTTTTTTTTTTATAAATTTTATAGGGAGGAAGGAAGGAAAGAAGGGTTCAAACACACACATTTACTTTGTGTTTTTTTTTTTTTTTTTTTTTTTTGCATGTTATGTTATGTTATGTTACACAGAATGAAGTAAATTTACCTATCTAATATTTTGTAAAACTTCATTCTCTCTCTAATAAAAAATTTTGCAGCTGACCTCCGCATCCCAGCACCCTTGCATCTGGGCTTCCTGGACAAGATAGATAGATTGTATATAATATATACTATTCGTGTAAGGAAAGAGAATAGTCTTGCATGTTTAGGGTGGGGTCTCTGCTGCATATGGAAACACACAGTGTGACCGCTGTCAAATGTTTTTTATTAACATTTGCACACACACACGTGTGTTCTTATATATATATAAACAAGGACATTCTTTACTAAATTACGTTTTTTTAGAGAAGGCATCCCCTTCCCTGTCTGCTCAAAAAAAAAAAAAAAAAATATATCAAACTTTTGATTTATTTAGAAGATTTTATATATATATATATCAATTCAATAAAAGTATCACAGTCTGTGTGTGTGTTCTCTGTGTCAGGTGGTCATAGAACCCAGATTCTAAAGAAGGGAACATAGACCCCTATCTCTTTCAATGGAAAGTGTGGCAAACAATTTGGGAGCCATGTTTGAAAACAGTCACGTGGGATAAACATGGACAAGGAGAGATGAGTGGGTTCTAACAGAGGTCCTGGCTGGGTGCAGTGGCTCATGCCTGTAATCTCAGCACTTTGGGAGGTCAAGGTGGGCAGATCACTTGTGTCTAGGAGTTCAAGACCAGCCTGGGCAACATAGCAAGACCCCATCTCTACAAAAAATGAAAATAAAAAATTATCTGGGCATGGTGGCATGCATCTGTAGGCCTAGCTACTCAGGAGGTCAGGACAGAAGGATCACTTGAGCCCAGGAATTTGAGGCTGCACGGAGCTATGATTGCACCACTTGTACTTCAGCTTGGGTGACAGAGTGAAAGCCCCATCTCTAAATAAATAAATAAAGAGAGGTCCTGATTCAGTTTATCAATCCCATGTAAACTAGAGAGAAAACAGCAGAAAATTTATGGGTGAAACCTTTGGTGATGGTTAATTTTTTGTCAGTTTGGCTAGGCCACAGTATTCGGATATTTGATCAAACACATCTGGATGTTGCTGTGTAGTTTTTATGAATTCATAATATATATATATATAACAAACAAACATAACGTTTTTTTTTTTGGGAAATATTTTTTTTTTTTTTTTTTTTTTTTTTCTTTTTTCCGCTAACTAAAAATTGGTTTTAGTCACTCCCTCACTGGGTATGGGTGGGATACACTCCCTCACTGGGTATGGGTGGGATACACTCCCTCACTGGGTATGGGTGGGATACACTCCCTCACTGGGTATGGGTGGGATACACTCCCTCACTGGGTATGGGTGGGATACACTCCCTCACTGGGTATGGGTGGGACACACTCCCTCACTGGGTATGGGTGGGACACACTCCCTCACTGGGTATGGGTGGGACACACTCCCTCACTGGGTGTGGGTGGGACACACTCCCTCACTGGGTGTGGGTGGGACACACTCCCTCACTGGGTGTGGGTGGGACACACTCCCTCACTGGGTGTGGGTGGGACACACTCCCTCACTGGGTATGGGTGGGATACACTCCCTCACTGGGTATGGGTGGGATACACTCCCTCACTGGGTATGGGTGGGATACACTCCCTCACTGGGTATGGGTGGGATACACTCCCTCACTGGGTGTGGGTGGGATATACTCCCTCACTGGGTGTGGGTGGGACACACTCCCTCACTGGGTGTGGGTGGGACACAATCCTTCACTGGGTGTGGGTGGGATATTAGGGATATGGAGCAAGATAACTTCCTTCCTTCCTTCCTTCCTTCAGAGTAATTTTATTTATTTATTTATTTATTTATTTCACACACACACAACAACACACACACAGCTATAATTTATTTATTTAAATTATATATATATATAATTTATTTATTTAAATTATATATATATATATTTTTGTACTTCTCTCAAAAAAAAAAAAACAAACTATATATATATATATCTATATCTATATAATTTTTTTTTAAAATATATCTCAAAATAAATTTAGGAGTAAGATTGAAATAAACTACACAAATGGTGGAAAAAGTCGACACGCTGGTTGACATTAAGGATGATTGTGAAACGTCTACACGCTGGTTGAGATTAAGGATGATTGTGAAACGTCGACACGCTGGTTGAGATTAAGGATGATTGTGAAACCTCGACACGCTGGTTGACATTAAGGATGATTGTGAAACCTCGACACGCTGGTTGACATTAAGGATGATTGTGAAACGTCTACACGCTGGTTGACATTAAGGATGATTGTGAAACGTCAACACGCTGGTTGACATTAAGGATGATTGTGAAACCTCGACACGGTGGTTGAGATTAAGGATGATGGTGAAACCTCGACATGCTAGTTGAGATTAAGGATGATTGTGAAACCTCGACACGGTGGTTGAGATTAAGGATGATTGTGAAACTCATAAAAAATAATATTTAATATATATACATATATATATACATATATATATACATATATATATACACACACATATATATACATATATATATACATATACATATACATATATATATACATATATATATATTAACAAATTTTTTTTTTTTTTTTTTTACACACACACACACACTAAATAACATGTAAAAAAATAGTCTTGTGTGATACGTATATATACATATATATGTATATATACATATATACATATATACACATGTATACATATATATGTATATATAAAATGACATATATAATGACTTACATATATTGACTGGCAATATCCCTACTGGTATTAAAGTTGGAGAAACTGAGGCACAGACTGGTTAAAATATTTTTTTTTTTTTTTTTTTTTAACACCAATTTTTTGTATTAAAGTTTTTTCACACATTGTGACCTCAGGGTCACATTGTGACACGACTTTTCGAGAGTTTTTGTTTTAAATCATGTAGCCTACTTGTGTAGGAGGCTACAGAAGGTTTTCAAAATTTAAATCCCTTTTCTCCTCCCAGGGCAGGATTACTAGTATCTACTATTGAGAAATCCATCTTCAGGTCAGAAATGTCCATCATCCAATGTTGATTGAGCAACAAAGTGTGAAGGGTCTTTTGCCAAGCCCTAGGCACCAGACACTGTAGAATCTCTTAGTGAGATTCTAAATTCACCCAGGCTAGACATGATTGTCTTCCAATTTTGGCCATGATTGATAAAAGAGAAAAATCAGTGGAAAAGCCAGAAATGTGAAAAGAATTTGACACTTCTGAAAGCTATTTGTTTGGGTTTGGTTTCTATTGGATGTAGAAATCAAAATCTCAAATAAAATTTTACTTGACCTGTATCTTATCTATATTTTACTTGGTCTATAC	.	PASS	VARIANT_OVERALL_TYPE=Complex;SVLEN=6000;SVTYPE=INS	GT	0|1
1	84145386	nssv620660	AN	ATAAATTATGTTATTCTGAAACATTCTGTTATTATATATATATACACATATATATATATACATTTCTTTTTTTTTTGGTGATACAAAACTCCAGATTCAGAAAAAAAAATATGATGAAGAGATTTTGAAACAAAACTTAAATAGTACTTTTACTTCCTTCCTTCCTTCCTTCACTATTAAAATTTATTAAAAAGTACACACAGTCATTAATAAAAAAAAAAAAAAAAAAAATTTACGTGTGTGTGTGTGTGTGTATATATATATATACGTGTGTGTATATGTATATATTACACACACACACAGATTTATTTAAATTTCTTTCTTTTGTGTGTGTTCTTGGATGGATGGATTTTAATAATAAAATATATATATATATATATATATATATATATATATATATATACACTTCTATATTTTTTAAAAAAAAAAACAGGGGACCCGATTCAACCTGGCACAGATAGTCCCCAGACATGAGTTTCCTGGGGGGCAGCCCCCATCCGGCCAGCCGCCCTGTCCGGGAGGTGGGGGGGCAGCCCCCGCCCGGCCAGCCGCCACGCCCAGGAGGAAATAAATAAATTTTAATATATATAGATAACAAAAGATGATAAAAAACTTTAGGGGCGGGAGGGGATATCTATTTACACATAGAAAATTAAAATTTCATATATCTTTCTTTCTATAATATAAACTTGCACAAATTGGTGTGTGTGTGTAAAAAGAAAGGAAATATATATTCTATTATAATATATATTATATATATTCTTGTCTCCCTCTCCCTCTCCCATTTATTTATTTATTTAAATGTAACATAGTGTGTGTGTAAGGTCTATTTGTGTGTACACCAAGGAATCTTTGTGTGTGTGCAAAGTGTGTGTGTAAATTTTTTTTTTTCAAGTGTTTGTTTGTTTATGTAAAATTTTAAAAAAAAAAAAAATAAAACTATTAACAGGTAAATTAACAAAAACAAATTTTTGTGTGTGTGTGTGTGTGTGTTATTGAGTAGAGAGAGAGAATTTTAAAATTATTCCCAAATTGCCCCCAGCCCCTCCTCCTTCAGACCCGGGAGTCCAGGACAAGCCCCTCCTCCCTCAGACCCAGGAGTCCAGGCCCCCAGCCCCTCCTCCCTCAGACCCAGAAGTCCAGACCCCCAGCCCCTCCTCCCTCAGACCCAGGAGTCCAGTGGTTAAGGTGGAAAAAATTTTTAATATATCGGTAGATTACACACAATGGGGAGGCAAGCTCTGCCAAAAAAGTTTTATTGAAAAATAAAGTGTTTTTTTTATTTTTCTCTGTTGTGTGTAAATTTCTGTCTCTCTGTCTGTCTGTCTCTCTCTGTCTCTGTCTCTCTCTGATTTAAAATTTTTTTCAAAGGACCAACAAAATTAAATTTTACGCAAAATAGATACTATAAGACTTTTGCTTAGCCATGCTCAAGAATTGCCTAATAGTTGTTCTCCCCACCACCCCTGGATTAATCTCCCCACCACCCCTGGATTAATCCCCCCACCACCCCTGGATTAATCCCCCAATCACCCCTGGATTAATCCCCCAATCACCCCTGGATTAATCCCCCCATCAGCCCTGGATTAATACCCCATCACCCCAGGATTAATACCCCATCACCCCTGAATTAATCCCCCCACCACCCCTGGATTAATCCCCCAATCACCCCTGGATTAATCCCCCCATCAGCCCTGGATTAATACCCCATCACCCCAGGATTAATACCCCATCACCCCTGAATTAATCCCCCCACCACCCCTGGATTAATCCCCCAATCACCCCTGGATTAATCCCCCCATCACCCCTGGATTAATGCCCCATCACCCCTGGATTAATCCCCCAATCACCCCTGGATTAATCCCCCCATCACCCCTGGATTAATACCCCATCACCCCTGAATTAATCCCCCCACCACCCCTGGATTAATCCCCCAATCACCCCTGGATTAATCCCCCCATCACCCCTGGATTAATATACTACTTGCTTTAGAGAATCATAACAAACAGTTAGTTCACACATGTTCAACACACTCTCATATAGATATATATGGAAGGAAGGGGGGAAGGAAGGAAGGAATTGTATTAGCACGGTTCCACACATTTTTTTTATAAAAAAAAGAAATACGGGAGCCGCCTAGGGCCGGAGGCGCGACCCCTCGGCCCAACTTGAGGCCCGGCCTAGGACCGGAGGCGCGACCCCTCGGCCCACCTTGCGGGAGCCGCCTAGGACCGGAGGCGCGACCCCTCGGCCCACCTTGAGGCCCGGCCTAGGACCGGAGGCGCGACCCCTCGGCCCACCTTGAGGCCCGGCCTAGGACTGGAGGCGCGACCCCTCGGCCCACCTTGATAAATACATATATATATATATATATATATAAACTTACACAAGAGAGAGAGAGAGTGTGTGTGTGTGTTGTGAGCTGTGTCGAAATCAAGCCAGTCAGGAAACTCATCCCACCCTTGATAACCAGAAGCAGTAATTCAGCAAAGTGGTTAACAAAAATATCTTATATAAAATTTATATCTTTGATTTCAAAAGTGTGCACACACATTAATTATTATTAACCTTTCATTAAAATGTGTGTGTGGCATTAAAAGGAACAAACTTTAATTTTAAAGTGTGTGTATATATATAAAATCAATTTAAAAAAAAGAATCCGTCCCGCACTGCGTCTCACCTGAGATTAACCCGTCCCGCACTGCGTCTCGCGCGAGATTAACCCGTCCCGCACTGCGTCTCACCTGAGATTAACCCGTCCCGCACTGCGTCTCGCGCGAGATTAACCCGTCCCGCACTGCGTCTCACGCGAGATTAAACACACAAAAAGTTTTACATCGTTGTGTTAAATTTTTTACACAAGAGAAAACCCCCGAACCCAGAACCAGTCAGCAGTGGAGAGAAAACCCCCGAACCCAGAACCAGTCAGCAGTGGAAGAATTTGTGAGTTTTACAAACCTTTTTTTTTTCACTTTTATAGACAGAATTAGTAAAAAAATCTATCTATTTTTAAAATTTTTATCCTCTATATATATATACGTGTATATATATATATATATATACACGTATATATATATATTTATGTTTATTATATATAATACTTAATATATATAATATATAATCCTTATTTTGATTCTTGACCTTGTCTGCTCCTCACTTCTCAGACGGGGCGGTTTCCACGCAGAGGGGTTACTAGTATAATCACACTTCTTTCTTTCTTTCAAACTAAGGAATTTTTATTTCAAAATCCAGGTCTGAGTGTGTTTAGTGTGTGAATGAGTGGGTAAAATAGTGCACTAAGATCACTTCTAGGTATACACACACATACGTGCTAAGATAGCTTCTAGGTATACACACGCACATAAACACACAGAGATAGATAGATAGATAGATATTTTTTTTTTTTTTTTTTTTGATGTGTGTGTGTGTGTGTGTGTATTTAATCATTACTAATCTACTATCTATCTCAAATCTATTTAAGAGAGCGTTGAGTGGGCAAAAAATATGTGTGTGTGTGTAAGTTGATGAGTGTGTGTATATATATTTCACAAGTGTGTGTGTGTGTACACAATATATATATATATATATGAAAAAAAAGATTATTATATAAATTTTTTTTGTTTTTATAAAATTAAATGTTTATCTGCAATAGATAGCTGTATTTATAAATTTTTTGATTTTTTTCTATCTATTTCTTAATTTCTTTAAATAATCAGGTTTACAGAGATTAATAAAATTTAATAAAAATAAAAATAAAAATAAAAAGTTAGAGAATATATATATTGTGTGTGTGTGTGTTTTATTTTACAGAAATAAATAAATAAATTTCCCCCCTTTGTTTTTTTTAACACATGTATATATGTGTATATATACATACATAGGTATATACATATATACGATTTTTTTTTTTTGTGTGTGTGTTTTATATATAAAATAAAAAAAAAAAAAAATCCCTTAAACCTGGGAGGCCGCGGGGCGGGGAAAAGAGATTATATATATATATACACACACACAATTATGTAGTGACCTTTTTGCTTCTGGAAGGTTGACAGAGAAAAATTTAAATAAATAAATAAATTTATATATATATATATATATATATATATATAATTCTATTCTATTCTATTCTATTCTATTCTATTCTATTCTAAGGAAAAAAAAGTTTTGCTATCACTGAAATGTACTACTTTGACTTTGTAAAATTAGCCAGTCCTGACAAAATAATAAATCTCTCTCTGGTTACTATATTTGCGTGGTTTAAATCAAAGTTCATGAGGGTATGACCATGTGTTTTTTGCTCACTGCTGTCTATTTTTCCTTCTCTTCTTCTCCTCCTCCTCTTCTTCTTCTTCTCTTAAGTTTTTTTTTTTTTTTTATATCAAATATATATATATATATATATATATATATATATAATTATGAGTCAAATAAAATATATTTAATATGTGTGTGTGTGTATGCATGTGTAATAATTTAAAAGATTGTAAATGATTTTTTTTAATAAATCAAAATGTATATTATATATATATATTTTTCAAACTATTATCTCATCCTTCTTTCCTTGCTTCCTTCCTTTCTGATATATATTTTAAATATCTTCAACAATGCCTAACTAACCCTTCTCTCTCTCTCTCTCTTTTTTTTTTACAAACAACATATGTGTATACGTGTATACACATGCATATGTGTATACGTGTATACATATATACATATGTGTATACGTGTATACATATATAGATCAAAGAAAGAAAGAAAGAAAGAAAGAAAGAAAGAAAGAAAGAAAAAAAAACAAACAAACAAAGTGTGTTATTATTCTTTTAGACATATATATATATATATATATATATATATAAGATCAGCACAACAGCTTTCCTTCCTTCCTTCCTTCCTTCCAATGTTTAACTGCTTATCGTAAAGGAGACCGCAGCCTCTGAGATTCTCAAACCTGCTGTGAAATAAAATAGACACACATAGTTAGTGTGTGTGTGACTTCTTTCTATATAAAGTTTATAAAATACACACACACTCCTATTCACTATAATGAAAAATGAACAGACTAAGATCTGTGACTGGTGTGCACGTTACGAGTGCGTGTGAGTGGCGTGCACGTTACGAGTCCGTGTGAGTGGCGTGCACGTTACGAGTCCGTGTGAGTGGTGTGCATGTTACGAGTCTGTGACTGGTGTGCACGTTACGAGTTGTGTGAAAAAAAAACAAAGTAAAATTTTTGGGTGGATGGGTGGATGGATGGATGGGTGGATGGATAGGTGGATGGGTGAGTGGATGGGTGGGTGGATGGGTGGAAAAGCAGCCTTCTTGGCTGCAACAGAAACGTCACTTGCAAGAGAACTGCATTGTGTATAAATATGTACCCACAAATTATGAAATCTGACCACCAATCAATTTCTTAACTTTTGGTGTGTGTGTGTGTGTGTGTGTGTGTGTGTGTGTGTGTGTGTGTGTGTGTGTGTGTGTTAGACAGTCTCCTTCCATTGTCCAGGCTGGAATGCAGTGGCACGATCTCCACTCACTGCAACCTCCGCCTCCTGGGTTCAAGAGGATATTGAAACACCATTGTGAAAAAAAAAAAAATATATTATATTTTTTAATAAAAAAAAGTAGCTTAAATATAGAGAGAGAGTGTGTGTAATTTTTCCCCATCTGTCTACTATAAATGACGAGTTAATGGGTGCAGCCCACCAACATGGCACATGTATACGTATGTAACAAAACTCCACGTTATGCACATGCACCTAAAACTTAAAGTATAATAAAAAAATAATTATTATGTAAAAGAGAAAAATATATAAAAATAATATTATAAAATCTCTCTCTCTCTCTCTCTCTCTCTCTCTCTCTCTCTCTCTCTCCCTCTCTCCATCTCTCTCTCCATCTCTCCATCTCTCCCTCTATCTCCCTGTCTCCATCTCTCCATCTCCCTCTCCATATCTCTAGTATATATAAGTAACATAATATTCATCACACACACACAAGTGTTTTTT	.	PASS	VARIANT_OVERALL_TYPE=Complex;SVLEN=6000;SVTYPE=INS	GT	1|0
1	84145557	nssv619240	TN	TTTATTTATTTATTTTTGAGACAGAGTCTCACTCTGTCACCCAGGCTGGAGTGCAGTGGCAGTATCTCGGCTCACTGCAATCTCCACCTCTCTGTTAGTACTGTGTTTCATATGGTTTTTTTAAAAAAGCGCGCACACACACAAAAAAAAATTTAAAAAAAAAAAATACACACTTATCCAATGAGACTTGCTGGGTTTATCCCGAACAAGAGAGTTTCGAAAGCACACACACAATTAACATGATTTATGTTCCTTTTTTTTTTTTGTGTAATCCTATCTATCTGAACTCTCTCTTTAAGTCGAATAAATGGTTTTGTTTTGTTTTGTTTTGTTTTGTGATAGAAAAGAAATGCCGGTAATATCAGCACTTTGGGAGGCTGAGGTGGGAGGATTGCTTCGACTCAGGTGTTTGATACCAGTTGGAGCAATAAAGTGAGACCCCATCTCTACAACAAATAAACAAAAGTTGGCCAGGCGTTGTGGCACAAGACTGTAGCTCTAGCTACTCGGGGGGCTAAGGTGCGAGGATCACATGAGCCTGGGAGATTGAAACTGCAGTGAGCTGTGATTGCACCACTGCACTCCAGCCTGGGTGACAGAGCAAGACTTTGTCTCTTAAAAAAAAAAGTCTACATAGATTCCTGATATTATTGCAGTGACCAAATTGATTGCTTAAGCCAGAAAATTGAACCAGTCACTGAAATTATTGTAAAGTTTATTTCATATATGAGCACAACAATCTTAAAGGAAAACCAGCAAAATGAAAGGTGTGTCTTTGTTTAACCTCTTTAGTTTCATTGTTAAAATCACCTTTATACATGAAAGATTCAGATCTTATACTGCAGGGCATTGTTTGTGTGAGTGACAGTGACTAAAAGTTGCTTCATTTTCAAAAGGAAAAACAAAACCTTTATCCACATACAAGTTAGAATAAGCTGGCCAAACATGGTACTGTTGATAACATAAATCTTTACCTTCTCCCTTGTTTTGGATAATAGGTTTTACATTATTTTAAGAGCAAAACATGTTCGTTTTGCCTTTACTACAAAACCAATTTGCTTTACAACATTTGCTAAATAGTCTGAAGCAAGTACAACTTGCTAAGTTAGCTCATTTACTGAGATTGAGTGTTCTGGTGGCATTTGCCAATGTTTTTGTGCCCATTTTATACCTGACAGGTGATGTGAATTTCAAAAAGCTCCTGAGTGGTTCATAATGAGGGGTTTAATAAAAGTAGTATACTGAAATCATCGCTAATTCAAAACTTGCCTAAAATTAAGTCATAAAATTTGAATTAACAAGTATGTAGATGAAAGCAATAAAATATATGGATATTTCTTTGAATGTTTATAGCATATTATAAATCATTTTCTCTTCACCTTAAGAATATGAAGAGAATAAAATATGAAAAGAATTTGAATGATGTTATCACGTCAAAGACAAAGAAGCCAGCGGAGTGTATTTTCAGGAAGTTATTAATACAATGTGTTGATGTATGTGCTTCCTTTCAAAGACTAATATTCTTTATATCATTTCTATGTGTTTGATTGTTGTTTATTTATCTAGATCAATAGATTATTTTTTCTTGAACAATGTTGACATGAAATATTAGCGATTGTTATGGGGTGCTAACTTTGAACCAGGTTCTGAAAAATAAGTACTTGAGTGAATGTCACATGTCAGCTTACCAAGGAGCTACCGACAGCTTCCATTCATGGGAAAACCCAAATTCACACACAAAAAAAAAAAAAAGAACTCAATTTTACACACACACACTATCAGAATGTTAAAATACACACACACACACACACACACACCTATATATATATTAAGTCCTACATATACATATACATAAATGTAAAAAAATATTCTATAGTAACTTTAATCGGATGTTAAAAGTATTTTTTTTTTTCACACACACACACACACAAAACCCAATAATGTTTTATTTTTCCCTCTTTTTGCGGGTGTGTGTGTCTAAATTTTTTTTTTGTGAGGAGCGCCTCTGCCCGGCCGCGACTCCGTCTGGGAACTGAGGAGTGTCTCTGCCCCGCCGCCACCCCGTCTGGGAATCTCTCGACTTGTGCAGTCTTCTCTCTCTCTCTCTCTTTTATGGGACGGATTTTTTTTTTTACAATTCCATGCATCCTGTGTGCACATATTTGTTTAAGAGAAATCTAAAAGGTAAATCTTTCACACATGAAATCTCTCTCTTACTCAAAATATTGAGTAAATATCTTACTCAAAATATTGAGTAAATATACTTTTATTTATTTATTATTGTGTGTTTTTACCAAAGACATAGTCTTTCTTTCTTTCTTTCTTTCTTTCTTTAAATTGTTATGAAAAAGGCCCCAGGCCCCAGGCCCCAGGCCTCTAGAATGTGTGGTTAAATACGTGTATGTTATATATGTGTATATTATATACGTGTATGTTATATATGTGTATATTATATACGTGTATGTTATATATGTGTATATTATATACGTGTATGTTATATATGTGTATATTATATACGTGTATGTTATATATGTGTATATTATATACGTGTATGTTATATATGTGTATATTATATAATCGTTCGGAATAACAGAATTACATTTATTTTAAAAATATATATAACTAACTTACACACACACACTTTTTTTAAAAGTTAAAAAAAAAATTACAAATAGAAAACACACACATATTCATGAATTTTTCATTTTTAATAATTATATTATATTATATAATAATTATATTATATTATATATAATAATTATATTATATTATATAATTTAAAAGTGTATATATATATATATATATATATATATATATATTTATTTTATTTTATTTAACCACAAACTTTTATATATATATATATATATGATATATATCACATATATACTTACACATTAAAATTGTGATTCAGTTTTCTTCGAGATATTTGTTATATATATATATAATACTCTAATATATATATATATATATATATATACATTTTTTTTTCGAACACTGTAATAATTATTTAACATTACAATTTATTTTTTTTTTAAATATAAATAAAGTTTTTATTATTATTATTATTTTTTTTTTTTAAAAAAAACACACACACACAAACAACAATTTGATATGTGTGTGTGTTTTTTTATTTTTTTTTTCTTTTGTGGCTAAACACAGCTTTACAAAGTAGTTCAATCTGGAAAAAATTAAACTTTTGAAATTTTTATAAATCTTTTAATTTAATAAAATAATTTTTTTTTTTTTTTTTTATTGGGTGTGTGTGTGTACAACACACACTGATTAAATAATTTTTTTTTTTTTTTCGTAAAATTTAACATTCGTTAAAGGAGGGATTTATAAAATGTTTCTGGAAGAAAGCTACACTAAATAAAAATCAAACGTGTCCATGGCGGACACCCACACATCTTATCCACTGTATACACCTCCACATCGTGTCCATGGCGGACACCCACACATCTTATCCACTGTATACACCTCCACATTTAAAAAAAATTACATTATATATATATATATATATAATGAAAGGAGGCCAGAACAACAGCCACTCAGAACTTCAAAATGAATCGTCAGTACAGAGGAGCAAGACAGAGAAAAAGAATCTAGGCCAGGTGTGGCTTTCTTTCTTCTTCAATAATAAGGAGCTTATATAAATTTTATGTTAACACAATCTCTCTCTCATTAAAAGATTTATATATATATATATATATATATATATACTCAAAAAAAAAAAAAAAACTTGTTTCAGTCCCCCACTTCACATTTAAAATTTTCTTTCCAAATAATTTGAGAGAGATTATCTAATTGTGTGTTCTTTTTCCCAAAGGTATTGAGAAAATTTTTCTGTGTATCTCTTTATTATTATTTAATGTGTGTTTTTTTTTCTCTGATAAAGTTATAAATTCATTCTTTTTAGTGTGTTAAAAAATAGCTGTTATTATTATTATTATTATTCACTTGTTAAAAACAAACAAAACACACTTTTTAAAAAAATTAAAAAAACTTTTATTTTTTTTTTTATAAATATACTTATTTAAATATATTTAAATAAATATATTAAATATTTAAATATAATTACTTAAATATATATTTAAAATATTTAATAAACATATATTTAAATATTTATTTAATATTTAAATATTAAATATATATAATTAATATAATTATATATATATTATATACTATATATTATATATACTATATAATATACTATATATAGTATACTAATATAATATACTATATATACTATATATAATATACTATATATAGTATATATAGTATAGTATACTATAATATACTATATATAGTATATATAGTATAGTATACTATAATATACTATATATAGTATATAGTATACTAAAATGTGTGTGGTTGTGTGTGCGTGTTTTTTTTTTTTTTTTTTTTTTTTTTGAGACGGAGTCTCGCTCTGTCGCCCAGGTCGGACTGCGGACTGCAGTGGCGCAATCTCGGCTCACTGCAAGCTCCGCTTCCCGGGTTCACGCCATTCTCCTGCCTCAGCCTCCCGAGTAGCTGGGACTACAGGCGCCCGCCACCGCGCCCGGCTAATTTTTTGTATTTTTAGTAGAGACGGGGTTTCACCTTGTTAGCCAGGATGGTCTCGATCTCCTGACCTCATGATCCACCCGCCTCGGCCTCCCAAAGTGCTGGGATTACAGGCGTGAGGCCACCGCGCCCGGCCCAACATTCTTCTTAGTTATATATACACACACAGTTAAGACTTGAATAAAAACACACACACAATTTATATATATGATGTTTATTTTTTTTTCATTGAAAAAAATTTTCAAACAATAACTAATTTTTTTTTTTTTTTTTTTGAGACGGAGTCTCGCTCTGTCGCCCAGGCCGGACTGCGGACTGCAGTGGCGCAATCTCGGCTCACTGCAAGCTCCGCTTCCCGGGTTCACGCCATTCTCCTGCCTCAGCCTCCCGAGTAGCTGGGACTACAGGCGCCCGCCACCGCGCCCGGCTAATTTTTTGTATTTTTAGTAGAGACGGGGTTTCACCTTGTTAGCCAGGATGGTCTCGATCTCCTGACCTCATGATCCACCCGCCTCAGCCTCCCAAAGTGCTGGGATTACAGGCGTGAGCCACCGCGCCCGGCCCATAATAACTATTTTTTGCCTGTATTATTCTTATATATATATATATATATATATATATATATATATATATATGCAAGAGGCCTCCCTGGCAGGTATATATATTTTGTAAATATATATAAAAAGATAAAATGTTTTTCATTTACACTTTTACTAAAATTTTTTTTTCAAATCTTCTTCCTGTGATAAAAAAAAATTTAAGATTGAAAGTACACCAGATACATATTACATACTGTACATTAATCATGCCCCTGTTGGGAAACGAGATGGGGCCTGGACCAATATTTTTTTAATTTTTGTTTTTTGTGACCCTGATTAAAGGAAGGAAGGAAGGAAGGAAGGAAGGAAAGAAGGTTTCTTTCAAGACATTATGAGTTTTTTTTTTTTTTTTTTTTTTTTTTTGAGACGGAGTCTCGCTCTGTCGCCCAGGCTGGAGTGCAGTGGCGCGATCTCGGCTCACTGCAAGCTCCGCCTCCCGGGTTCACGCCATTCTCCTGCCTCAGCCTCCCGAGTAGCTGGGACTACAGGCGCCCGCTACCACGCCCGGCTAATTTTTTGTATTTTTAGTAGAGACGGGGTTTCACCGTGTTAGCCAGGATGGTCTCGATCTCCTGACCTCGTGATCCGCCCGCCTCTGCCTCCCAAAGTGCTGGGATTACAGGCGTGAGCCACCGCGCCCGGCCTAAAACTTTTTTTATTTATTTAATTTTGAATAATATTTTTTTTTTTTTTTATCCTTTCTTTTTTTTGTTAGTTAATCTATAAGATTATAAAAAAAAAAAAACTTTAAAGTTAAAGGTAACAGGACAGGATATCAGCTTTAATGATGGAATGGATATATCTAAGTTTTTTTTTTATATATATAATCTTTATATATAT	.	PASS	VARIANT_OVERALL_TYPE=Complex;SVLEN=6000;SVTYPE=INS	GT	1|0
1	84234133	essv93620	GCATCTTTCATCCATACTACACCTTCAGTGTAATTTGGCAAAACGGTCAAGAAACATTTTTGTTGGTATTCTTGACACAAAGTTGAAAGGAAGGCAGGAACAACTCAAGCTGTGCTGGCCCTTCCGAAACTTTGTGAGATTTAGGACAAAGTTCAAAAGATGCTTGACTTGACAAGTAGGGGATTCTGACACACAACTTTTTAAAAGCACCCTTTCTCCCAGGCAGACAGAGCCAGGATACAAGGCTTGGTGAAAACACTGCCATTTGCAGTAAGCATCCTACAGATATATCACTATAACCATGATGAACCCTGTGGTCAGACCTGGAGAGCCCTGATGGCAAGAGTGCACATTTTAGGAAAGGAGAACTTTGCTTCTTCCAGAGCCCAGATACTGAATCAGTTCAACAAGGCAATGGCAGCAGCCAGGGCTGAAGTTGGGAGACAGTTTAAGCAGATGTACAAAAATGCATCAACACTGAAGAAAAAAATCACAAATTTACTTTATTCTCCAAATTTCCCATCTTCATCCTAAGTCCAAGTGTTGGTTTTGAGTAGGCAGCCATACAGGGCAGTACCATGCCATATCTCGAATTGCAGCTTAGATGTGCTGACATTAGATTACTATCCAATATAGCTCACAATATTCAGTCACATATTGTCCACTGGTGTTTGGGAACTGCTTTCGATAGGCAGACCACTAGAAGCTATAGGCACATTTGAGAAAAAAAAAAAAAAAGTAGCATTTGGTGATAGAAATACCATATATCTTTGTTTAGAAGTAGTGGCTTCTATTAAATTTAATTACTTCCCCTGTGGCTTTAAATCAAGGGCAGCTTCTGTTAAATTTAATTACTTTCCCCTGCGGTTTACATGGCAAAGGTGTCATTACTACTTTCGGAGTGCTTCTGGCCAAAGTGAAAGCTTGGATATGATTTGCTCCATTATACCAAAGCCTTCCTTCATAATTTTACCTTTTCCCTCTATCCAATAACACATTTATATGGACATTTTATTCATGAAACCTGCCCTCAGTATCTTAAAAATTATTCAGTTAGTAGCATGTGATTGACAGTTGAAATCTGAAGAAAAAAAGCAATGTTGATAAATTTCAACACAAAGATACTCTGGATTTATTTCACAGTTTCACTGTACAGATGTTTATGTAGCACACCAGCACTTTAAAGGTATTATTATGCATATTCTACATAAAGGTGCACTTTCTTAAATTTTCTGAATGAGGTAGTTTATTATCACTTTTATTTTATTAGTTCCGTGCCAAGCTAACAATTTTTACTACTAATTATGTTGACACCAATTCCAATGGCTCTTCTGCCCCCAACTGTCAAAGTTCACATTTAAGTGTAGCTACCTAACAACGTTGCCCTTTATTGATTTGTCATTGGAATATATTCACAGAAGTGAATTCCTAAAAGTTTGCTTCTCTCAAGATGAAATGGATCTTCATTAACATTCTGAAAATGAAATGCAGCTTCATAAAAAAAAAAAGGCAGCTTTCAGACCATTTTAGAATTTCAGAGGAATTTTGCATTATCTTTCCCATGATTCTATGCTGATGTCAGGCTGTATTTCAACTGAAATGACAATGAAATCATTTCAATTCCATGCAATGTGCAAAAAAACAGTCAATTTTTCACTTGGCAAGCTGAAGTCTAAAGTAATTAAGCACTGCTGTGTGGGAGGCAGCTTCCTGCTCTGAAGTCAGCCTGAGATAATTACCATATTAAAGTCAAAACATCATGTGCCGTGCTGATAGATAGATGGATGGAGAGATTGGGCATCTATTAAATGATCCATTTTGTTATGCTTCCTGGGAAATGTGCCATTGATGCCAATTAAGAAATATATATTCCAAGTGAGTATTTCTAAGTGGAAAAACTTCTATCTGGTAAATTGAATTTATTATTTACTGATCATGAAGTACTTAAAGTCATAAAATCTAGATAGAGAGCAACCTATGAGGAGAATTACATGCTCTGTCTTGGTTTACAAACCCCTCATTACCTAATTGCCATGTTA	G	.	PASS	VARIANT_OVERALL_TYPE=Deletion;SVTYPE=DEL;SVLEN=-2038	GT	1|0
1	84310192	nssv699279	GGACTCTCTAAATCTTGAGTGAGTTGTGTTATATGTGTGTTCACATTGTCCACATTCATTGAATTGTACACTGGCAATTTATGGAATGAATGGTGACTGTGATTTACAAAAGAATAAACTGAGTTGAATAAAGGTTCCAGGAGAATCCATGGTCAGTGTTTAACACCGGTCAAAATACTTAGATATTTTGCATATATGTATACATGCATACAAACCCCAGTGACCGAGATGGGGCAGGGGAGAGAGGGAGACAGAGAATAGGAAAAGGGAAAGTAGAAAGTGGAGTGCTATGGTTTGAATATGTCCCCTCCAGAATTCATGTAGAAACCTAATCCCCATTGTAATGGTATTAAAATGTGTTACTTTTGCGAGATGATTAAGTCATGAGGGCTTTCCCCTCATCATGAATGGATTAGTGCCTTATAAAAGGGCTAGGGGCAACCAGCCTAGGCCTCTTTTTGTTTTTTTCTCCCCATCCCCTCCCAAGGATGCAACAACAAGGCGCCATCTTGGAAGCAGACAGCAGCCCTCACGAGACACCAAACTTGCTGGTGCCTTGATCTTAGCCTTCTGCCTCCAGAACTGTAAAAAAAAAAAAAAAAATGAATTTCTCTTCTTTACAAATTACCCAGTATGTGGTATTTTGTTATAGCAGCGTGAACAAGCTAAAACATGAAACTGGAAAGTAGGGATAATTCTTTGGGGGAAGTTCTGCTATAAAGAGATTCCAAAAAATGGAGCATGAAGGAAAGGCAGAGGCAAAATTGGCTCAAGTTTTTATAAAGCCATGAGATATTTAAGCATTTTTGTACCATGAGGATTATTCAGAAAAGAAGGAACGTATGAAGATGCAGGAAAAAGAGGGCACACATGTGGAAGTGATGTCTTTGTGAAGGTGAGAAGGGGAGAATCCAGTGTACAAAAAAGGGCTCTTCTGAGAGGCCCTTGAACAACCAGCCTGTTTCTTTAAAACACCCCAAATTCAAAGAGATGGTGTGCTTAAAATGTTTATTGCGGTATATATTCAGTTAAGAAACTAATTATTATTGGCAGCTGCTCTTCCTTTCTCTTTCCCTTGATTACACAAATTACATCCCATGGGTGATTGCACAACAACTTACACTCCAAGCACGCACAGAAAGCAAACTTTGTACTAGGGAAGGATGATGAATGTGCATTAAGGGATTGTCACAAAAGATTTTAGAAACTGATAACTTTAATAGTTATTCTCAAAAGAAAAGTACAGCAAAAAGTGGAAATGTAAAAAACTTCTTGGTCCAATCGAGGTTCAGGGCTGAGTAAAAGTTACAGTAGACTAACTGTTAATCATCCTTTCCTCATTTTGAACTGATTGAAAGCTCCAACTCTTACATAAGTGCTACAAATATCCTAAACTGCCTGTGATTTTCCTAAGCCTCACTGGTTTAGAATTAATATCACTAAAGCTCCATTCTCACCACATACAGGACTATCTCACAAAAAAAGCCTGTGTTCACCATCGACAAATACCCACAGCTTGAGATTAATAGTCAGGATTTAGGAGGGCAGGAACCTTCCATAAAAACCACATGTGAAGGCCAAAGTGGATTTTTAATATTGGGGACAACAAGCATTAACTAATTTTTCCTACTGGAGTGCACTGTCCTTTAGTCTCTATTTTTGCTCCTAATTGTTCCTGCAGGTAGTAGGTTAACATGTAACGTACTTACAGAAGGAAGCAATTGAACATGGCATAGATACTGAAAGAAAGGGCTCAATAAAAGAGCAGCATGTGCTCTAATCTGGCCTTTTACAACATCCACTATCAAAGAGCTTTGGGGGTTTAAGGGGATTAGATACCATAACCCATCTGTCAGGTCATTATGGAAGGAAACACTCCTGCTGTTTTCAAGGGAAGATGCCCTACTGTATATTATTATCATTAAGCATTTACAGAGTACTGTAGGCTTGCAAAGCACTTTGAAAGCATTTTTATTTGTTGTTCCTCATAAAATGCTGTCAACTCTAAGAATTATCTACAAATGAAGAAACTGAGGTTCAGGAAGATGGTGACAAATGTTTCAGTCACCCAGGGAGTGGCAGGAGCTATGAGGAGTACTTGGATCCTTCAGAAGAGGGAATACCTTCTATCTCCTACCTAAAAACATGCCAAAGGTGTGTGCTTGTGTGTGTGTGTGTGTGTGTGTGTGTGTGTGTGTGTGTGTAAGGCCTAAACCAATTCTCTTGGGTTTTCCTGCAATCTTATACATTATTCCATAACGAGCACTTATGAGTTATTTTCTGTAGACACAGGATGTATCTTAACAGCAGTCGTACGTCATGATTGACACCGTTCCATATGGGAGGAGAAGCAGGATGCATTCAAGCATGTGGATGTGTAAAGATGGACTGACATATCGCAGCTATCATTTACAAAACTGGAGATCCCAAATCTAAAGCATAATGAGGCAAAAATGAAATACTACATGCCCATTCATCCGTGTTGCTTGTAATTTGCTAGAAATAATTTAACATTCCAGTAAATTCTAAGCAAGTGACTTAGTATACAGGGCAAAAGATAAAGATGTCTACTGGAAAACAGCAAAGCTATCTAATATGGGCTCCCAGGAGGGGAGCTCTAACACTCACAATAACATGGCTGCAGTTACCTGATATCGTTTCTTTTTCTGAGATTCTCCCTTCTATTTAGAACAGAATTATGGGAGTTATTTTTGTGAGTCTTACAATTGAGGGGATTATCATTTTCTTTTAAAAGGGAATTAATCTCCATTAAAATAAGGAACAAATAGCACTGATACATTTAGACATTAAAGGGAGACATTGCCTCAATTGTTTAAATATACTGATCAAACTGGATGACTTAATTAAATGGCTATGTTTTGTATCTTTTAAAGTTGTTGTGTCTTGAAGAAAATGGAGAAAAACCATTTTTCATACTATTTTTTAATCATGAGTTGGTAAAAATGATTACTGATATTCACTTATTTATTCTATACTGAGCATCATCTATATGCTAGACACAATCTCTTTCCCAAGGAGTTCACAGCCTGATAAAAGAGATAAGATATATTCACATATAACTATATTACAATATATGGGGTGATGGTTCCATAGCGAATTATAGGTAAATTACCCTGGAGCTTGAGGGAAGGTCCAGTGCTTGAGAGGATTATCATCTCATTCACGGAAGCTGGGGTCAGGTAAGAAAGGAGGGGGAACATGGGAAGGCTTTACAGGACAGATTTCAACCAAGGTGCTTCTCCAAGGTTGTGTAGGGATTGGGCAAACAGGAAAGGAGAAAATGAGACATTCCTGGTAAAGGCACAGGGGCAAAGAAGCAGCTGGTAGGGGAGCTCAAACAGTATCTGGTAGTAGTTCACAGTTACTACATGCTTAAGCTAAGTCATACATAACTAGATGTAAAATGAAGGAGGAGAGAAGGCGAAAGCAGACCAATTCGTGCCATGGTTCCCAAATCTGGCTAATCCAAGAGATCCTGAATCCTGGAGATTCTGGTTTTGGCTTCATAGATTCAAAGCCCTTCTACCCTAGCCTGTGAATCTATGTAGCTGTAATTATCCAGCTACTTGCAATCCTCTGTCATTCAACTTATCACTTCATTTCATACCCAGTGCCCTACCTCTGGTCCTTCTTATCTCTCACCTGGATGATTGCAGTAGCTTCCTGCCTTGCTTTCTTATTACTGCTAGAATCATGTTTCTATAATAAAATGTATTTCTTCACTGCCCTACTTCAAAGCCATTAATGGCTCCATGTTGCATAACAAAGTACATGGTATACTAGGTTAGTCAAAATCTGGGCAAAACCTACCATTCCCCCGGCACAAATGCACACATACACGCATACTCTCTAAACATTCCCTAAAACCCATTCAGCCTCCGTCGGGATGCTTTGTGCTCCTCTTGTCTCCCAGCAGAAATATTAATAACATTTAGCATTTCATTCCTGGGAATCCATCCTAAGGAAATAATCTAAAATGTTAAAATATCTCTCTTTAGCCTCATCTCTTGTGATTTCCCACCTCACTCTAGCTCCAGTTGTAAGAAAGTACTGGGCGTTCTCATTGCCTCTGGGCCCCTTTGCAAAGGGTGTTCCCTCTGCCTGATGGCTTCCTGCTGGTAGATTTTTTCCTTCTTGCTTTTTTTTTCTGTATTTCAGCCTTAAAAGTATCAGTTAAAACATCCGTACTCTGTTGAATCTTCTCCATTCTGCTAAGCATTTAGCTATTCCCTTCACCAGTTTTCCACAGCACCTTGAACACATCTCCACTATCACGCTAATCACATTGAATTATAATGGCTTAGAAGTCCATCCCTCTCTAAACCACAAGAGCCAGGAGAACAAGAAGCATTTCTTGTCTATCCCCGTGCTTTATCGCTAGCATTGAGCCCTCCAACATTTGTGAACAGTTCAAATGAAAATTATGAAAGCTTCAACCAGGAGTGTTTGGAAGTCTATAGCAGAGGTAGAATTTATAGGGATTGTTAAACGTGTATGGAATAACGAAGAGAGGTGTCAAAGGCAAGGTCAAGCCCAGGTGG	G	.	PASS	VARIANT_OVERALL_TYPE=Deletion;SVTYPE=DEL;SVLEN=-4561	GT	1|1
1	84517973	essv6689308	TTATGGGGCACATTCAGCTCCTCTCACATATTCTTCTTTGTTTTATTTATAATTTTTTTTTTTACAATTCTTTTTTTTTTTTTTTTTTTTTTTTTTTTTATTATACTCTAAGTTTTAGGGTACATGTGCACATTGTGCAGGTTAGTTACATATGTATACATGTGCCATGCTGGTGCACTGCACCCACTAATGTGTCATCTAGCATTAGGTATATCTCCCAATGCTATCCCTCCCCCCTCCCCCGACCCCACCACAGTCCCCAGAGTGTGATATTCCCCTTCCTGTGTCCATGTGATCTCATTGTTCAATTCCCACCTATGAGTGAGAATATGCGGTGTTTGGTTTTTTGTTCTTGCGATAGTTTACTGAGAATGATGGTTTCCAATTTCATCCATGCCCCTACAAAGGATATGAACTCATCATTTTTTATGGCTGCATAGTATTCCATGGTGTATATGTGCCACATTTTCTTAATCCAGTCTATCATTGTTGGGCATTTGGGTTGGTTCCAAGTCTTTGCTATTGTGAATAGTGCTGCAATAAACATACGTGTGCATGTGTCTTTATAGCAGCATGATTTATACTCATTTGGGTATATACCCAGTAATGGGATGGCTGGGTCAAATGGTATTTCTAGTTCTAGATCCCTGAGGAATCGCCACACTGACTTCCACAATGGTTGAACTAGTTTACAGTCCCACCAACAGTGTAAAAGTGTTCCTATTTCTCCGCATCCTCTCCAGCACCTGTTGTTTCCTGACTTTTTAATGATTGCCATTCTAACTGGTGTGAGATGATATCTCATAGTGGTTTTGATTTGCATTTCTCTGATGGCCAGTGATGATGAGCATTTCTTCATGTGTTTTTTGGCTGCATAAATGTCTTCTTTTGAGAAGTGTCTGTTCATGTCCTTCGCCCACTTTTTGATGGGGTTGTTTGTTTTTTTCTTGTAAATTTGTTTGAGTTCATTGTAGATTCTGGATATTAGCCCTTTGTCAGATGAGTAGGTTGCAAAAATTTTCTCCCATGTTGTAGGTTGCCTGTTCACTCTGATGGTAGTTTCTTTTGCTGTGCAGAAGCTCTTTAGTTTAATTAGATCCCATTTGTCAATTTTGTCTTTTGTTGCCATTGCTTTTGGTGTTTTGGACATGAAGTCCTTGCCCACGCCTATGTCCTGAATGGTAATGCCTAGGTTTTCTTCTAGGGTTTTTATGGTTTTAGGTTTAACGTTTAAATCTTTAATCCATCTTGAATTGATTTTTGTATAAGGTGTAAGGAAGGGATCCAGTTTCAGCTTTCTACATATGGCTAGCCAGTTTTCCCAGCACCATTTATTAAATAGGGAATCCTTTCCCCATTGCTTGTTTTTCTCAGGTTTGTCAAAGATCAGATAGTTGTAGATATGCGGCATTATTTCTGAGGGCTCTGTTCTGTTCCATTGATCTATATCTCTGTTTTGGTACCAGTACCATGCTGTTTTGGTTACTGTAGCCTTGTAGTATAGTTTGAAGTCAGGTAGTGTGATGCCTCCAGCTTTGTTCTTTTGGCTTAGGATTGACTTGGCAATGCGGGCTCTTTTTTGGTTCCATATGAACTTTAAAGTAGTTTTTTCCAATTCTGTGAAGAAAGTCATTGGTAGCTTGATGGGGATGGCATTGAATCTGTAAATTACCTTGGGCAGTATGGCCATTTTCACGATATTGATTCTTCCTACCCATGAGCATGGAATGTTCTTCCATTTGTTTGTATCCTCTTTTATTTCCTTGAGCAGTGGTTTGTAGTTCTCCTTGAAGAGGTCCTTCACATCCCTTGTAAGTTGGATTCCTAGGTATTTTATTCTCTTTGAAGCAATTGTGAATGGGAGTTCACCCATGATTTGGCTCTCTGTTTGTCTGTTGTTGGTGTATAAGAATGCTTGTGATTTTTGTACATTGATTTTGTATCCTGAGACTTTGCTGAAGTTGCTTATCAGCTTAAGGAGATTTTGGGCTGAGACGATGGGGTTTTCTAGATAAACAATCATGTCGTCTGCAAACAGGGACAATTTGACTTCCTCTTTTCCTAATTGAATACCCTTTATTTCCTTCTCCTGCCTGATTGCCCTGGCCAGAACTTCCAACACTATGTTGAATAGGAGCGGTGAGAGAGGGCATCCCTGTCTTGTGCCGGTTTTCAAAGGGAATGCTTCCAGTTTTTGCCCATTCAGTATGATATTGGCTGTGGGTTTGTCATAGATAGCTCTTATTATTTTGAAATACGTCCCATCAATACCTAATTTATTGAGAGTTTTTAGCATGAAGGGTTGTTGAATTTTGTCAAAGGCTTTTTCTGCATCTATTGAGATAATCATGTGGTTTTTGTCTTTGGCTCTGTTTATATGCTGGATTACATTTATTGATTTGCGTATATTGAACCAGCCTTGCATCCCAGGGATGAAGCCCACTTGATCATGGTGGATAAGCTTTTTGATGTGCTGCTGGATTCGGTTTGCCAGTATTTTATTGAGGATTTTTGCATCAATGTTCATCAAGGATATTGGTCTAAAATTCTCTTTTTTGGTTGTGTCTCTGCCCGGCTTTGGTATCAGTATGATGCTGGCCTCATAAAATGAGTTAGGGAGGATTCCCTCTTTTTCTATTGATTGGAATAGTTTCAGAAGGAATGGTACCAGTTCCTCCTTGTACCTCTGGTAGAATTCGGCTGTGAATCCATCTGGTCCTGGACTCTTTTTGGTTGGTAAACTATTGATTATTGCCACAATTTCAGAGCCTGTTATTGGTCGATTCAGAGATTCAACTTCTTCCTGGTTTAGTCTTGGGAGAGTGTATGTGTCGAGGAATGTATCCATTTCTTCTAGATTTTCTAGTTTATTTGCGTAGAGGTGTTTGTAGTATTCTCTGATGGTAGTTTGTATTTCTGTGGGATCGGTGGTGATATCCCCTTTATCATTTTTTATTGTGTCTATTTGATTCTTCTCTCTTTTTTTCTTTATTAGTCTTGCTAGCGGTCTATCAATTTTGTTGATCCTTTCAAAAAACCAGCTCCTGGATTCATTGATTTTTTGAAGGGTTTTTTGTGTCTCTATTTCCTTCAGTTCTGCTCTGATTTTAGTTATTTCTTGCCTTCTGCTAGCTTTTGAATGTGTTTGCTCTTGCTTTTCTAGTTCTTTTAATTGTGATGTTAGGGTGTCAATTTTGGATCTTTCCTGCTTTCTCTTGTAGGCATTTAGTGCTATAAATTTCCCTCTACACACTGCTTTGAGTGCGTCCCAGAGATTCTGGTATGTGGTGTCTTTGTTCTCGTTGGTTTCAAAGAACATCTTTATTTCTGCCTTCATTTCATTATGTACCCAGTAGTCATTCAGGAGCAGGTTGTTCAGTTTCCATGTAGTTGAGCGGCTTTGAGTGAGATTCTTAATCCTGAGTTCTAGTTTGATTGCACTGTGGTCTGAGAGATAGTTTGTTATAATTTCTGTTCTTTTACATTTGCTGAGGAGAGCTTTACTTCCAACTATGTGGTCAATTTTGGAATAGGTGTGGTGTGGTGCTGAAAAAAATGTATATTCTGTTGATTTGGGGTGGAGAGTTCTGTAGATGTCTATTAGGTCTGCTTGGTGCAGAGCTGAGTTCAATTCCTGGGTATCCTTGTTGACTTTCTGTCTCGTTGATCTGTCTAATGTTGACAGTGGGGTGTTAAAGTCTCCCATTATTAATGTGTGGGAGTCTAAGTCTCTTTGTAGGTCACTCAGGACTTGCTTTATGAATCTGGGTGCTCCTGTATTGGGTGCATAAATATTTAGGATAGTTAGCTCCTCTTGTTGAATTGATCCCTTTACCATTATGTAATGGCCTTCTTTGTCTCTTTTGATCTTTGTTGGTTTAAAGTCTGTTTTATCAGAGACTAAGATTGCAACCCCTGCCTTTTTTTGTTTTCCATTGGCTTGGTAGATCTTCCTCCATCCTTTTATTTTGAGCCTATGTGTGTCTCTGCACGTGAGATGGGTTTCCTGAATATAGCACACTGATGGGTCTTGACTCTTTATCCAACTTGCCAGTCTGTGTCTTTTAATTGCAGAATTTAGTCCATTTATATTTAAAGTTAATATTGTTATGTGTGAATTTGATCCTGTCATTATGATGTTAGCTGGTGATTTTGCTCATTAGTTGATGCAGTTTCTTCCTAGTCTCGATGGTCTTTACATTTTGGCATGATTTTGCAGCGGCTGGTACCGGTTGTTCCTTTCCATGTTTAGCGCTTCCTTCAGGAGCTCTTTTAGGGCAGGCCTGGTGGTGACAAAATCTCTCAACATTTGCTTGTCTATAAAGTATTTTATTTCTCCTTCACTTATGAAGCTTAGTTTGGCTGGATATGAAATTCTGGGTTGAAAATTCTTTTCTTTAAGAATGTTGAATATTGGCCCCCACTCTCTTCTGGCTTGTAGGGTTTCTGCCGAGAGATCCGCTGTTAGTCTGATGGGCTTTCCTTTGAGGGTAACCCGACCTTTCTCTCTGGCTGCCCTTAACATTTTTTCCTTCATTTCAACTTTGGTGAATCTGACAATTATGTGTCTTGGAGTTGCTCTTCTCGAGGAGTATCTTTGTGGCGTTCTCTGTATTTCCTGAATCTGAACGTTGGCCTGCCTTGCTAGATTGGGGAAGTTCTCCTGGATAATATCCTGCAGAGTGTTTTCCAACTTGGTTCCATTCTCCACATCACTTTCAGGTACACCAATCAGACGTAGATTTGGTCTTTTCACATAGTCCCATATTTCTTGGAGGCTTTGCTCATTTCTTTTTATTCTTTTTTCTCTAAACTTCCCTTCTCGCTTCATTTCATTCATTTCATCTTCCATTGCTGATACCCTTTCTTCCAGTTGATCGCATCGGCTCCTGAGGCTTCTGCATTCTTCACGTAGTTCTCGAGCCTTGGTTTTCAGCTCCATCAGCTCCTTTAAGCACTTCTCTGTATTGGTTATTCTAGTTATACATTCTTCTAAATTTTTTTCAAAGTTTTCAACTTCTTTGCCTTTGGTTTGAATGTCCTCCCGTAGCTCAGAGTAATTTGATCGTCTGAAGCCTTCTTCTCTCAGCTCGTCAAAATCATTCTCCATCCAGCTTTGTTCTGTTGCTGGTGAGGAACTGCGTTCCTTTGGAGGAGGAGAGGCGCTCTGCGTTTTAGAGTTTCCAGTTTTTCTGTTCTGTTTTTTCCCCATCTTTGTGGTTTTATCTACTTTTGGTCTTTGATGATGGTGATGTACAGATGGGTTTTCGGTGTAGATGTCCTTTCTGGTTGTTAGTTTTCCTTCTAACAGACAGGACCCTCAGCTGCAGGTCTGTTGGAATACCCTGCCGTGTGAGGTGTCAGTGTGCCTCTGCTGGGGGGTGCCTCCCAGTTAGGCTGCTCGGGGGTCAGGAGTCAGGGACCCACTTGAGGAGGCAGTCTGCCCGTTCTCAGATCTCCAGCTGCGTGCTGGGAGAACCACTGGTGTCTTCAAAGCTGTCAGACAGGGACACTTAAGTCTGCAGAGGTTACTGCTGTCTTTTTGTTTGTCTGTGCCCTGCCCCCAGAGGTGGAGCCTACAGAGGCAGGCAGGCCTCCTTGAGCTGTGGTGGGCTCCACCCAGTTCGAGCTTCCCGGCTGCTTTGTTTACCTAAGCAAGCCTGGGCAATGGCGGGCGCCCCTCCCCCAGCCTCGTTGCCGCCTTGCAGTTTGATCTCAGACTGCTGTGCTAGCAATCAGCGAGATTCCGTGGGCGTAGGACCCTCCGAGCCAGGTGTGGGATATAGTCTCGTGGTGCGCCGTTTCTTAAGCCGGTCTGAAAAGCGCAATATTCGGGTGGGAGTGACCCGATTTTCCAGGTGCGTCCGTCACCCCTTTCTTTGACTCGGAAAGGGAACTCCCTGACCCCTTGCGCTTCCCAGGTGAGGCAATGCCTCGCCCTGCTTCGGCTCGCGCACGGTGCGCACACACACTGGCCTGCGCCCACTGTCTGGCACTCCCTAGTGAGATGAACCCGGTACCTCAGATGGAAATGCAGAAATCACCGTCTTCTGCGTCGCTCACGCTGGGAGCTGTAGACCGGAGCTGTTCCTATTCGGCCATCTTGGCTCCTCCCCTACAATTCTTCCACTGTGAGAGTTACCCAAAGCTCGGCGTCTGTGATGGTCTACCGGGCCTCCGAGGCGATCGAGCAGCATCAGTCTTCAGCCGCTAAGCCGAGAAGGAGTCTGTCAGAGAGCCTTGGGCCAGAGTTCCACAGGCTCTGGGAGTGGCTGCCAGGTGAGTTGAACAGTCCAATTTCCAGTGGGGTCCCGCACAGATGGGACACAGCTTAGGAGGAATCCTGGGCTGCAGGCATTCCTTGGCCTGGTGGTCAGATTTCTGGCACTTGTAGAGAGCTCCTGGGGGAGGAGTTTCTGGAGGAACGCCTGGCCGCTGCAGTTCAGGCGTTTGGAAGTTCTTGTGTGCTGGAGATGTGGCGGATTTGAAATTGGTGAGATGTTTCTTGGGCTGGTCGGTCTGAAGACCTGAGGTCGTAGGTTGATCTTTCTCACGGAGCAAAGAGCAGGAGGACGGGGGATTGATCTCCCAAGGGAGGTCCCCCGATCTGAGTCACGGCACCAAATTTCACGCGC	T	.	PASS	VARIANT_OVERALL_TYPE=Deletion;SVTYPE=DEL;SVLEN=-6634	GT	1|1
1	84712031	essv6950740	CCTCATAACCAGGAAGGCTGAGGAGGGACTTCTGTCCAATAAGATCTAAAAGATCAGAAGATATAATCAGAACTCTGCCTTTCTCTCTCCACCTCTGGGCCATGCTTTCCTCAGAATTGACTTCATCCTCAATAAGCACTCTCCATGGGGCAGAAAATGAAACCACCAGCTACTCCAGACTCACACTTTCAAAAGAGTTTTGGTCCCAGTTAAAGGAGAAGGAAGTCTCCTGCACTATATCAAGCCCGAAAAGGGACTCTGATTGTCCAGCCTGGGTCAGAGCCTGCTTCTGTGGCTGGACAAAGAGAAATACATGATTGAAAGCCTCATCAGAATTATGTGCATTGGGAGAGGGGTAGTCCTCCAAAGAAAGATGTGCTGGTCAGACAAGAAAATAGCCGATGTTCACTAAAATCTCTTCTTCACCTTTAAAAATAAAACCCAACAATTTTGTATAGAAAATAATTATTTTAAAATAAAATAATTATTTCCTGTTGTTTTGGGAAAACTTTATGGGTTGATGAGGGTGATAGATGTAACATTTCACTGATACCATACCACTTGTTAAGAAATTATCCTAATAAACAACATGATGGATGAGAAGCAAATAATTGCCCAATCCTACAAGATCTTGCTCTCAAATATTTATGACTTTTTCCTCCTCCTCCCACTTTTATTTTTCTACCACTTGTGAGAAATCATGAAACTCAAAGATTTGTTTCTCCTAATACATAGATTCAAAATTAATATTCTCAATAGAATCAGCTTCACAATTTAGGATTTAAAAATTATTATGAGTTAAAAGTATCAATTTCATTATATTCATCACCACTTTTATCTTTTAATAAAAATTTTGAAGACTTTTTAACAATAAGACATTTAACAATAACGTAATTAATGTGAAATATTATTCAAAACAAACTATACTTTGTTAAGTGAATGTTATTTTAGGGAAAATGACTAAACACTTGTGGGACATTATGGCAGTTCTAAACTTGTTTGCAGATTCTTTGACATTCCTCCTATTGAGAAGAGGGGACATTTCTCCTATTTTCCCTCCCTTTGAACGTGTGCTTACCTTGTTGACTTACTTCTAACCCATATAGTGCAGGAGAAGCAATAGTGTGACTTATAAAAGCTGGGTCATAAAAGAATAATACAGCTTCAACCTTGTTTACTGAGATACTCTAATTCGGAGATCTGAGTCACCATACAAGAAGTTCAACTATCGTGCTTACGTCAGCAGCACATATACTAAAACTGAAAGAAGTTCAACTATCGTGAAGCACAATGCTGTGAGAAAGCCCAGGCCAAACGTAGAAGCCGTACATAGTATTCACAGCAGTAGTATCTTCATGTGAAATCTGAACCAATGGCCAGCATATGTAAAGATTCCTCCAGATGATACCAGCCCCATCCGTTGAGTCACCCCCAGTGGTCAGTGATCCCAGCTGAGGCCTCAGGCATCCTGGGGCAGAGATAAGCCATTTCTTTTGTTACCTGTTTAAATTTGCGATCCATGAAATTTCTAAACATCAAAAACTGATTGTTTTAAGAGGCTAAAGTTTAGAGTAATTTGCTAGGCAGCAATAGATAAGTGGAACAGATATGCCGAACTGTTAAGCATGTAATGGGTAAAATGACAGTAAAATTCTGTTGTGTACACATCAGCTGGGCAAAAACTGAACAGCCTAATGATATAACTATAGCAAAGACGTGGAGCAATCAAAAAAAGCTCTCATACGCTGCATTGGAAATGTAAATTGGTCAACCATTTTAAAAGGAAAACTTGGCAAAATCTAGTATTAATAACATTGCCTAAGCACATGTCCTGTGACCACATGTTTCACTTATAGAAATATAGCCTAGGAAAACTCATTTGTCTACTAGGAGATAGGTATTTAAAATGTTCTTTGCAAAATTATTTGTAGTAGCAAAAAATTGGAAGCAATCTAAGTAGCCATGGAAATGAAAATGAATAAATAAGTAGAGGTAAATTTACATGATTAAATTATATACAGGTGAGAAAATAATGAATTAGACCTACAAACATCAATATGGATAAACTTCAGAAGTATAATGCTGAATGGAAAAAAGATAATTGCAGAAAATTTTCTAAATATACAGTTTATGTAAAGTTTGATTTCTTATGAAATAAGACTATTATTATTACTATAATATTTAAGGATATACATATATGTAGCAGCATAGTGGTTAATTAATTGCAAAGATTATGAAGCCAAACTAACTGGGTTCAAATTGTACATGAACACCAACTGTGTGTCTGTGGAAGAGTTACTTAATCTCTATGGACTCTTCTCACCAGCAAAATGGACCAGCCTAACCAACGTGGTGAAACTCCGTCTCTACTAAAACCACAAAAATTAGCTGGGCCTGGGGGTGGATGCCTGTAATCCCAGCTACTCAGGAGGCTGAGACAGGAGAATCACTTGAACCCGGGAGGCGGAGGTTGCAGTGAGCCGATATCGCACCATTGCACTCCAGCCTGGGCGAAGAGAGTGAACTCCGTCTCAAAAAAAAAAAAAGGGAATAATAATAATAATAATAATTATACCTATCTTATAGAAGATATAAGAAGTTAGCATTTTTAAAGCTCTTGCAAGAGTGCCTGGAACATTAAAGTGCTCCTTTGGCTAATATTGTAAATTGAAAAATTAAAAGAAGTGCATGGAAATGATAAACACCAAATGAAGGGTAATGGTTACCTATAGGGTGGAGAAAAGAAAAGAAATGGAGATGAAACTCAGGAGCTGGGGGCACAGGAATTATCCTGTGTATTATTCTATTTTATTTTATTATTAGTGCTTCCTTTCTTAACCCGGATGACACATATAAGGATGTTAATTGTATTTGTGTACATTTCTGTGTACCTTAAATATTTCATAATAATTATTGAAAACAACAAGGACTATGAGATTTCTGGGAAAATCTTAACCAAATGATCATATTAAATCTAAAAAATGACACTTCTGGACTGAGACAATGTGGAAATGCTTCTATCAATAAATAAAAACATAGAAATGCTGGGCAAAACAGAACAACAGCTCAAATGCTCAGAAATTTTCAAAAAAAAAATAAAGAAAATTTCCAGGTGCTATAAGTGAAAGGGGTACTCAAAGCCATGGTGCAAGCCAAAGCTGATACTCTTGTGGTTCATGGAGATAGTGAAGTGGCTAGAAGCTCTAGGAACTGGCCATTGGAGTTTTATTGCCCACTAGGTCAAAAGATGTTGCCTTAGGCACACACAAAAAGAGTAACGGTGATGGATACTTGTGCATTAAACTTGCAGTCTAAAAACTGAATATCAATGAAAAGGGTACTAGAAGTATCCAACCTTCATCCTTGGCCAATGGCAGAAAAGAAGTTTGTCATTTGGTGGTAAAGGTAGGGAAAAAAAAAAAAAAAGTTCGAGAAATCACATCTCCAAGCCTGGAACTTACAGAAATATGGGATCAAATGTACAGTGTGAGACTTCAAGCAGAGCAATTGATATAGACACTTGTCTGGCTAGTTAAACCCCTTTGTCAGATACAAATGCAAATTCTTATGATGGTCATGCTTTCATAACCCAATATTTCGCCTGAAAAAATAAACCTAAAAACTGATGTTAAAAAACTTGCAAATCACATAAGGAAATCAACTATCATAAGGGAAAGTTGGCAAATATAAAAAAAAAAAAAAGGAAATCAGCACTCCAAAAATTTGAGGAAATAAAACAAAAAACAAAGTAATTTATCTTACTAAATTTTTAAAGGATGGAAGACTGGGAAAAGAACCAAATGGAAATT	C	.	PASS	VARIANT_OVERALL_TYPE=Deletion;SVTYPE=DEL;SVLEN=-3808	GT	1|0
1	86401363	essv6733534	AACAGTATCAGACTGAAGTCATCTGAAGGCTTGACTGACAGTTTATTAATTCGGGAGCACTTTCCAAGTATCAGACTGTATCCCTTATGCCTACTGCCTGGGATACATAAGATAACATACGTAGAATGAATGAGTGAACAACTTAGAGCAGTAGTGGTGGAAACAGAGGTGAGCCACCCACATTCCCTTTTTATGACATATCTTATTAACCCTGCAATAAGCTCCTTCAAGATTTAGGCCTTAGCAGAGAGGCCTATATCCAAAGCCTGATTAAGGCGGGGTATAAAAGTCTGGCCATTTGGGCCCAATGTCTGACTACTCTGATGGTCCAAACATTTGGTTGGTCTCTTCCCTCCTTCTGGGGGATTGCAGAGAAGATTGGGTAAAAGCCAGGATTTAAAATCAAAGTGACCAAATTCCAGAGAAGGTCCAACTCCTAACCAAGACAAGTCTGTTATGCCAAAGTCAGGGTCTTGGTTAGAAAAAAAAAAATGGAACTCTGATACTTGTGAAAACAGTATCTGGGCAGAGGTCCCTGAAGATTTTGAACTGCTAGTCTCTGAACTCTACCAGCTTACACAAGTGGCCTACTTCTTATTATAATTTAGCATTCTCCCCTAACATAACCTCTCCCCTGTAAGAAAACGTAACCCAGTTAGGATTCCCACCACCTCCTCTTCTAGCCATTATGCCAATAACTAGGGTTAAATCACAGCATAACTTGCTGCACCTGATATAGGCAGAAGGGACTATGACCCAAGGGGATAAAAGATCTCGTCAGTATGTACTGGTAGGAGAAGGGGGCATATATGTGGATCTGATTGCACAGGTATTTGATCAAGAGAACCATAATATAACATAAATAACATAAAATTAGATACGGAAAAGTTTATTAATTTGGGAGCACTTTCCAAGATAGAGGAATTAACACTCTGGCAAGGACCCCAGGAGGTTGCACAAGCTCCTACAGTGGGTCCAAGCTGTGAGGCAAGCAGTCCTGTACTTTGGGCCACATGACCTGGCAGACCCTACGGTATTAGAGGAATCAATGGTGGAAAAATAAGTTATGCAAAGCCTATGTTAAGCCTTGATGGGAAGATCACAGTGCAGGCTCCTGAGATTTTGTATCAAGGCTCTGCCACCTGCAGCAGAGATTTAAACACATTTTGAAAAATGAATTCCAGCATACCGGTAGCCTTAGTAGAGTCTGGGCACTTAATCACAGGACACCAAATGACTACACATCTGAATCTCCTATAAGCTGAGTTCCATCAGATTCATCAAGTCATAAGGCCAACCAGTTCCAGTGCATTCTGGGAAGGAATATGAGCAACACAGAGGCACAAGCAGACTGCATAAGCAAGTTGTCCATATTCCCAGCCAGTACCTCTTCTTTAGCTGACACCTTTGCTCTCTGGGGGATCCCTTACGACCAGCTGTCAGAAGGAGAAAGCCCAAACTTGGTTTATGGATAGTAGGCTTCTTACGTAGGTGCAAACTGAAGATGGATGGCAGCTGAGCTACAGCTTCACCCAGAAGTGCCTTAAAAGGCAGTAACAGGGAACATCTTCTAATGAGCAAGTCTCAGGCAGTGTACCAGATCATTCACTTTGTGAGCAAGAGAGGTTGCTTGAGGTTAGAATAGGTACAGACTAATGGAAATTTGTGAGTGACCTGGCTGGTTGATTAGGCACCTAAAAGGAAGAATATTGTAAGACTGGGGCCAAGAAGATGTGAGAAACAGGAATATGGGAGGACATACTGGAGTAGGCACGAAGTGTGAAGATCTTTGTATCACATGTCAATATTTACCAGAGGGTCAAACATGAAAGAGTATCTGCAGGTAGATTTAATGACTCAGAAAGCTGACATCAGCAAGCCTTGATCATCAGTCACTTCAGTGCTGGATGATGGATATATGAATGGAATGGACATGGTAGAAGAGATGGAAGGTATGCATGAGTCTGACATCATAGGGTGCAATTCAACAAGGCTAATATAAATACTGCTTCCACTGAATATCCAAACTGCCAACAACAGAGAACCATATTAAGCCCACAACATGGTACCATTCTTTGAGAAGCCCAACCAGCTAGTTGGAGGCAAGTTCATTCTGGAAAGGCCAAAGATTTATTCTAGCAGAAATGACATATGCTTTGAAAATGGGTGGCCTTCCCCACACTGAGGCCTCAATTAGTACCAGTATTTAGTAGCTTAAAAAGTGTCTAATTTACCATATGGGATCCCCAAAATATTATGTCAGAGCAGGGGACTCATTTTATGCAAACAGTGCAGAAGTGGGCCTATGACCATGAGATCTAATTGTCATATTACATCACATCAAGAATTTTCCAACTTGAGAGAGCATTGGAATAGCCTGCTAAAGGTACAAACTAAAGTGCCAGCTAGGAGGTGATGCTTTATGAGGATGAGGCACTATCCTATAGGATGAAGTATATACACTGACTCAAAGACATTTATATGGTACTGGGTCTCTAATAGGAAATATGGATGGGTCTGAAACCAAAGTGTGGAAGCAGAATTAGTTCCACTTACTATCACTCTCAATGTCCCAGTGGAGGACTCTGTGCTTTCCATTCCCACAAAATGTGAGCTCTGCAGACATGGAGGCCCTCGTCCTCAAAGGGAACACATTTTCACCAAGTGACACAGTGAGAGTCTCACTGAACTATAAGCTATGGCAATCTCTTGAGCCCTTCAATTTCCCTGTGTCCACACCCCAGCAGGCAAAAATAAGTCACCATCTTGGCACAGTTAATTCACCCTGATCATCAGAAGAGGGAGAAGATTAATATCACTGAAGTCTTAAAATCAGCTGCAGTGCTAGGGGCTGTAATTTGTATGACTGATTCCTCTTCTAAGCTTCCCTCAGGAAGAGAATCCACTAGAATCCTAGGACAGCATCTCCCTAAAAGGATATGAAGAAGTAGATCCAAGCAGAACAAGGAGTAGACTGTGGTGAACACCAAGATATGCTTCCAAGGTACTCCTTCAAGGAAGAACTTGTGTGGCCCAAGCTGTCAGTAGCTTCATGGTTTGCCTTAGTTCCAGAGAGCCTTCTTGACCAAAGGTACATATACCTTTCCCAGGTTGGTCCATATACAGTGACTGCTTGGAGTAAACTATAAAAGCCCAGT	A	.	PASS	VARIANT_OVERALL_TYPE=Deletion;SVTYPE=DEL;SVLEN=-3157	GT	0|1
1	86402243	essv5003023	AGGAAAAGTTTATTAATTTGGGAGCACTTTCCAAGATAGAGGAATTAACACTCTGGCAAGGACCCCAGGAGGTTGCACAAGCTCCTACAGTGGGTCCAAGCTGTGAGGCAAGCAGTCCTGTACTTTGGGCCACATGACCTGGCAGACCCTACGGTATTAGAGGAATCAATGGTGGAAAAATAAGTTATGCAAAGCCTATGTTAAGCCTTGATGGGAAGATCACAGTGCAGGCTCCTGAGATTTTGTATCAAGGCTCTGCCACCTGCAGCAGAGATTTAAACACATTTTGAAAAATGAATTCCAGCATACCGGTAGCCTTAGTAGAGTCTGGGCACTTAATCACAGGACACCAAATGACTACACATCTGAATCTCCTATAAGCTGAGTTCCATCAGATTCATCAAGTCATAAGGCCAACCAGTTCCAGTGCATTCTGGGAAGGAATATGAGCAACACAGAGGCACAAGCAGACTGCATAAGCAAGTTGTCCATATTCCCAGCCAGTACCTCTTCTTTAGCTGACACCTTTGCTCTCTGGGGGATCCCTTACGACCAGCTGTCAGAAGGAGAAAGCCCAAACTTGGTTTATGGATAGTAGGCTTCTTACGTAGGTGCAAACTGAAGATGGATGGCAGCTGAGCTACAGCTTCACCCAGAAGTGCCTTAAAAGGCAGTAACAGGGAACATCTTCTAATGAGCAAGTCTCAGGCAGTGTACCAGATCATTCACTTTGTGAGCAAGAGAGGTTGCTTGAGGTTAGAATAGGTACAGACTAATGGAAATTTGTGAGTGACCTGGCTGGTTGATTAGGCACCTAAAAGGAAGAATATTGTAAGACTGGGGCCAAGAAGATGTGAGAAACAGGAATATGGGAGGACATACTGGAGTAGGCACGAAGTGTGAAGATCTTTGTATCACATGTCAATATTTACCAGAGGGTCAAACATGAAAGAGTATCTGCAGGTAGATTTAATGACTCAGAAAGCTGACATCAGCAAGCCTTGATCATCAGTCACTTCAGTGCTGGATGATGGATATATGAATGGAATGGACATGGTAGAAGAGATGGAAGGTATGCATGAGTCTGACATCATAGGGTGCAATTCAACAAGGCTAATATAAATACTGCTTCCACTGAATATCCAAACTGCCAACAACAGAGAACCATATTAAGCCCACAACATGGTACCATTCTTTGAGAAGCCCAACCAGCTAGTTGGAGGCAAGTTCATTCTGGAAAGGCCAAAGATTTATTCTAGCAGAAATGACATATGCTTTGAAAATGGGTGGCCTTCCCCACACTGAGGCCTCAATTAGTACCAGTATTTAGTAGCTTAAAAAGTGTCTAATTTACCATATGGGATCCCCAAAATATTATGTCAGAGCAGGGGACTCATTTTATGCAAACAGTGCAGAAGTGGGCCTATGACCATGAGATCTAATTGTCATATTACATCACATCAAGAATTTTCCAACTTGAGAGAGCATTGGAATAGCCTGCTAAAGGTACAAACTAAAGTGCCAGCTAGGAGGTGATGCTTTATGAGGATGAGGCACTATCCTATAGGATGAAGTATATACACTGACTCAAAGACATTTATATGGTACTGGGTCTCTAATAGGAAATATGGATGGGTCTGAAACCAAAGTGTGGAAGCAGAATTAGTTCCACTTACTATCACTCTCAATGTCCCAGTGGAGGACTCTGTGCTTTCCATTCCCACAAAATGTGAGCTCTGCAGACATGGAGGCCCTCGTCCTCAAAGGGAACACATTTTCACCAAGTGACACAGTGAGAGTCTCACTGAACTATAAGCTATGGCAATCTCTTGAGCCCTTCAATTTCCCTGTGTCCACACCCCAGCAGGCAAAAATAAGTCACCATCTTGGCACAGTTAATTCACCCTGATCATCAGAAGAGGGAGAAGATTAATATCACTGAAGTCTTAAAATCAGCTGCAGTGCTAGGGGCTGTAATTTGTATGACTGATTCCTCTTCTAAGCTTCCCTCAGGAAGAGAATCCACTAGAATCCTAGGACAGCATCTCCCTAAAAGGATATGAAGAAGTAGATCCAAGCAGA	A	.	PASS	VARIANT_OVERALL_TYPE=Deletion;SVTYPE=DEL;SVLEN=-2081	GT	1|0
1	86405796	essv6836249	GGCCATAAGGGCCGGGCGCGGTGGCTCACGCCTGTAATCCCAGCACTTTGGGAGGCCGAGGCGGGCGGATCACGAGGTCAGGAGATCGAGACCATCCTGGCTAACACGGTGAAACCCCGTCTCTACTAAAAATACAAAAAATTAGCCGGGCGTGGTAGCGGGCGCCTGTAGTCCCAGCTACTCGGGAGGCTGAGGCAGGAGAATGGCGTGAACCCGGGAGGCGGAGCTTGCAGTGAGCCGAGATCGCGCCACTGCACTCCAGCCTGGGCGACAGAGCGAGACTCCGTCTCAAAAAAAAAAAAAAAAAAAAAAAAAAAAAAAAAAAAAGTGCCATAAGATATATT	G	.	PASS	VARIANT_OVERALL_TYPE=Deletion;SVTYPE=DEL;SVLEN=-343	GT	1|1
1	86740970	essv6937741	TCTTTAAGTTAAATCTACACCAGTTAGAATGGCAATCATTAAAAAGTCAGGAAACAACAGGTGCTGGAGAGGATGCGGAGAAATAGGAACACTTTTACACTGTTGGTGGGACTGTAAACTAGTTCAACCATTGTGGAAGTCAGTGTGGCGATTCCTCAGGGATCTAGAACTAGAAATACCATTTGACCCAGCCATCCCATTACTGGGTATATACCCAAATGAGTATAAATCATGCTGCTATAAAGACACATGCACACGTATGTTTATTGCGGCACTATTCACAATAGCAAAGACTTGGAACCAACCCAAATGTCCAACAATGATAGACTGGATTAAGAAAATGTGGCACATATACACCATGGAATACTATGCAGCCATAAAAAATGATGAGTTCATATCCTTTGTAGGGACATGGATGAAATTGGAAACCATCATTCTCAGTAAACTATCGCAAGAACAAAAAACCAAACACCGCATATTCTCACTCATAGGTGGGAATTGAACAATGAGATCACATGGACACAGGAAGGGGAATATCACACTCTGGGGACTGTGGTGGGGTCGGGGGAGGGGGGAGGGATAGCATTGGGAGATATACCTAATGCTAGATGACACATTAGTGGGTGCAGCGCACCAGCATGGCACATGTATACATATGTAACTAACCTGCACAATGTGCACATGTACCCTAAAACTTAGAGTATAATAAAAAAAAAA	T	.	PASS	VARIANT_OVERALL_TYPE=Deletion;SVTYPE=DEL;SVLEN=-716	GT	1|0
1	87509963	essv3565727	AN	ATTGCGTGTGTGTAGTTAATAAAAAAATTGACACTTTCTTTCTTTCTGTTAATGTGTGTGAATTATATCTTTCTTTCTTTCTTAGGTGTGTTTTTTTTTTTTTTTTTTTTTTTTTTTTTCATGAGAACTTTCACATAAGTAGTAATTCATCAAATCATAAAACTTCACGTATATATATACGTTTTTAAATATATATATATATATATATATATATATTTTTTTTTTTTTGATAGATAGATAATTGTATAGTTATGTACAATATATAAAATAACTACATATTATATAGTTATGTACAATATATAAAATAACTACATATATAGTTATGTATAATATATAAAATAACTACATATCATATAGTTATGTACAATATATAAAATACATATCATATAGTTTTACACAATATATAAAATAACTACATATTATATAGTTTTACACAATATATAAAATAACTACATATTATATAGTTTTACACAACATATACAATAACTACATATTATATAGTTTTACGCAATATATACCATAACTACATATTATATAGTTTTACGCAATATGTAAAATAACTACATATTATATAGTTTTACGCAATATGTAAAATAAGTACATATTATATAGTTTTACACAATATATAAAATACATATATAGTTTTACGCAATATATAAAATAACTACATATTATATAGTTTTACGCAATATATAAAATAACTACATATTATATAGTTTTACGCAATATATAAAAAAACTACATATTATATATTGTTATACAACATATAAATTAACTACATATTATATAGTGTTATACAATATATAAAATAACTACTTATTATATAGTGTTATACAATATATAAAATAACTACATATATATTCATATACAATATATAAAATAACTACATATTATATAGTCTTATACAATATATAAAATAACTACATATTATATATTCTTATACAATGTGTAAAATAACTACATATTATATATTCTTATACAATATATAAAATACATATTATATATTCTTATACAATATATGAAATAACTACATATTATATAGTCTTATACAATATATGAAATTATATATTATATAGTCTTATAGAATATATAAAATAACTATATATTATAGTCTTATACAATATATAAAAGAAGTATATATTATATATTCTTATACAATATATAAAATAACTAGATATTATATATTCTTATACAATATATAAAATAACTAGATATTATATATTCTTATACAATGTATAAAATAACTAGATATTATATATTCTTATACAATGTATAAAATAACTATATGTTATATATTCTTACACAGTATATAAAATAATTAGATATTAAGACTTTTTTGTAATACTTGGACAATAAATTTTATAAAAAATATGGAGGAAACTGTGGGGCGTATGGAAGAAACTGGGCATATGGAGGAAACTGTGGGGCTTATTTTTTTTTTTTTTAATCAATTTTATTTATTTATTTTTTTTTTTTTTAATACATACTATTTACTTACACACGAGAGAGAGAGAGAGAGAGAGTTTTAATATATAAAAATTTTTTTAAAATATATATACAATTAATTTTCAAAGTTTAAGAAATTGTTAAATTTTTGAACTTTTATCAAAATTTTTTTTAAAAATTAAAATAGAAATAGTGTTAGTGATAGTATTTAAATAGTATTTAAATACTATTTAAATAGTATTTAAATAGTATTTAAATACTATTTAAATAGTATTTAAATAGTATTTAAATAGTATTTAAAACACAAACTCATTATAATTTTATTATATATAATTCCCCATTATATATAATAAAATTTTATTTATAATTTTATTAATGTACAAAAACTCTAAAAAAAATACTCAGCATGTAGTAGTAAAAAAAAAAAAAAAATTCACACAGTATATATATATATATATATAATATGTATATTTCTTTGCAACCTACAGGTTTTTTTTTTTTCTGTGTGTAATGAACGTTGTTCCTTCCTTCCTTCCCATTTATTCTTTTTTTTTATACTAGTTATTTTATATTTTATATTTAGATTTAAATATAAAATATAAATATTCATATTACATATATAGTAAAAAAAAAAAAAAATAAAAAAAAAAAAAAATGTTTAAAACTAATTTATTTTAAAATTAAGGTTTTTTCTTACCACATATCACACATTTTTTAATATGGGATATATATAAAAGAATTGAGAAATAAACAATTTTTTTTTTTTTTTTTTTATAAAATAACACATATTTACACTATTTATGACAAATTATAAAAGAAAACACAAAACACTCAGAACCCAGAAACAGTTTCCTTGAATCCTATGTGAGGGAGAACTAACTCAAATGAATTAATTCTATTTTTTTTTTTTTTTTTTTTTTTTTTTATATACTAAACAAGTCTCTTCTCTTCTCTTCTCTTCTCTTCTCTTCTCTTGTAGAAATATATATATTTCTATATATGTAGAAATATATATATTTCTATATAT	.	PASS	VARIANT_OVERALL_TYPE=Complex;SVLEN=2471;SVTYPE=INS	GT	1|1
1	87613576	essv57169	GN	<DUP:TANDEM>	.	PASS	VARIANT_OVERALL_TYPE=TandemDup;SVTYPE=DUP;SVLEN=681;END=87614257	GT:CN	1|0:2|1
1	87613667	essv33122	TN	<DUP:TANDEM>	.	PASS	VARIANT_OVERALL_TYPE=TandemDup;SVTYPE=DUP;SVLEN=590;END=87614257	GT:CN	0|1:1|2
1	88047130	essv6836251	TTATGTCCTTGATGACTAGTGATGTTAAACACCTTTTCTGGTACTCACTGAACTTTTGTAGTGTCTGTTCAAATCTTTCTGCTATTTTTAATGCATGATTTGTCTTATTATTAAATTGTAAGACTATTTTATATATGCTGGATACAAGTCTTTTTCC	T	.	PASS	VARIANT_OVERALL_TYPE=Deletion;SVTYPE=DEL;SVLEN=-156	GT	0|1
1	88813582	essv2579584	GN	GATATATGACATATATATGATATATATATGATATATATATGAGATATATGAGATATATATGATATATATATGAGATATATATGAGATATATAAGATATATATGAGATATATATGATATATATATGAGATATATATGAGATATATATATGAGATATATATATGAGATATATATGAGATATATATGAGATATATATATGAGATATATATGAGATATATGTATGATATATATATCTCATATATATGATATATATATGAGATATATATCTCATATATATGATATATATGAGATATATATATCATATATATGAGATATATATGAGATATATATATCATATATATGATATATATATGAGATATATA	.	PASS	VARIANT_OVERALL_TYPE=Complex;SVLEN=358;SVTYPE=INS	GT	0|1
1	89094527	essv6813222	GATTTCACATCCATTATTTTATAATACCTTTCTGAGTAAATAAAGAAACAAGAGAAGATCTCACTTTTAAAATATGAGTATAAAGACTGTTAAAAGATTAGAAAATGCAGAGAGTTTAAAGTGACATAAGAAAACCTAACTGGAGGGGAAATCTGTTACTGAAAACTAACTCTGTACTCTTTCTGTTCATCTACACTACTCTCAAGCTGATATTGGCAATGTTTTCAGGCAAAGTCTTCTTAATCACTCAAATCAGATGATGAATAAGTTCATCTCAATGATAAATGTTTTAGCTGCCTTGTTGTCCTGTATTTTATAGGTACTACTCCACCTCTGTGGTTGAAGATCAAGGGCTCAAGTACTGAGAAAGGCCACCAAGAAACCCAAGCAGTGTGACTCTTAATACAAAACAAGAAATTAATCTACTGCTAGCTTAAAATCTTCAAACGTTTGCATTAGTAAGAATAAAGATACACTCAACTATGTTAAAAAAAAGTTAATTGAATATGACCCACCTGCAAACTAATATGATTGTATGTACTGTGCACAATGGCCATGTGTTTTGCATATTGTTGTTTTCAAGGGAACTATGATTGCAATTTTGATTAATTGGACTAGTTCTTGAATTTAGGATCAAACTGAAAGCTGTATAATTTCTTAGGCCCGTTTAATGTCCTTTACATACTTTATTGGAGGTCTTGAAAATCATTTTTAAAAACTGAAATTCGTTTTTGTCCTAATCCCCTAGAGATTGATGCAGTGAAATTTATCATGCCATGATGATTAAAAATGCTGAA	G	.	PASS	VARIANT_OVERALL_TYPE=Deletion;SVTYPE=DEL;SVLEN=-796	GT	0|1
1	89247066	essv2493608	GN	GGTTAAGATTATAAATATAGAAAAATTCTTAACTCAAATAAGTGTCTCCGCCAGAAAAAGACTTACTTACTTACACAATGTGTGTGGTATTTTTTTTTTTTTTTTTTTTTTTTTTTTTTTTTTATCTTTAATTCACATACA	.	PASS	VARIANT_OVERALL_TYPE=Complex;SVLEN=139;SVTYPE=INS	GT	1|1
1	90370478	essv2579177	AN	ATCCGACCTGGGCGACAGAGAGAGACTCCGTCTCAAAAAAAAAAAAAAAAAAAAAACGTGGGGTGAGTGACCTGGTTTTAGTGACTTAACACACATTTTATTTATTTATTTATTTATTTATTTTTATCAATTTTTTTAATTT	.	PASS	VARIANT_OVERALL_TYPE=Complex;SVLEN=140;SVTYPE=INS	GT	0|1
[truncated: 12,647,647 more chars]
