# Supplementary material for: Bayesian Integrative Detection of Structural Variations With False Discovery Rate Control
Source: Biom J. 2026 Mar 27;68(2):e70128. doi: 10.1002/bimj.70128 (PMC13022811; doi:10.1002/bimj.70128)
Supplement: Supplementary file 2 — Supporting Information [file BIMJ-68-e70128-s001.zip › Code_and_Data/Data_simulated/sim2_20_95.cutesv.vcf]

##fileformat=VCFv4.2
##source=cuteSV-2.1.0
##fileDate=2024-03-01 19:48:59 5-HKT
##contig=<ID=1,length=249250621>
##contig=<ID=2,length=243199373>
##contig=<ID=3,length=198022430>
##contig=<ID=4,length=191154276>
##contig=<ID=5,length=180915260>
##contig=<ID=6,length=171115067>
##contig=<ID=7,length=159138663>
##contig=<ID=8,length=146364022>
##contig=<ID=9,length=141213431>
##contig=<ID=10,length=135534747>
##contig=<ID=11,length=135006516>
##contig=<ID=12,length=133851895>
##contig=<ID=13,length=115169878>
##contig=<ID=14,length=107349540>
##contig=<ID=15,length=102531392>
##contig=<ID=16,length=90354753>
##contig=<ID=17,length=81195210>
##contig=<ID=18,length=78077248>
##contig=<ID=19,length=59128983>
##contig=<ID=20,length=63025520>
##contig=<ID=21,length=48129895>
##contig=<ID=22,length=51304566>
##contig=<ID=X,length=155270560>
##contig=<ID=Y,length=59373566>
##contig=<ID=MT,length=16569>
##contig=<ID=GL000207.1,length=4262>
##contig=<ID=GL000226.1,length=15008>
##contig=<ID=GL000229.1,length=19913>
##contig=<ID=GL000231.1,length=27386>
##contig=<ID=GL000210.1,length=27682>
##contig=<ID=GL000239.1,length=33824>
##contig=<ID=GL000235.1,length=34474>
##contig=<ID=GL000201.1,length=36148>
##contig=<ID=GL000247.1,length=36422>
##contig=<ID=GL000245.1,length=36651>
##contig=<ID=GL000197.1,length=37175>
##contig=<ID=GL000203.1,length=37498>
##contig=<ID=GL000246.1,length=38154>
##contig=<ID=GL000249.1,length=38502>
##contig=<ID=GL000196.1,length=38914>
##contig=<ID=GL000248.1,length=39786>
##contig=<ID=GL000244.1,length=39929>
##contig=<ID=GL000238.1,length=39939>
##contig=<ID=GL000202.1,length=40103>
##contig=<ID=GL000234.1,length=40531>
##contig=<ID=GL000232.1,length=40652>
##contig=<ID=GL000206.1,length=41001>
##contig=<ID=GL000240.1,length=41933>
##contig=<ID=GL000236.1,length=41934>
##contig=<ID=GL000241.1,length=42152>
##contig=<ID=GL000243.1,length=43341>
##contig=<ID=GL000242.1,length=43523>
##contig=<ID=GL000230.1,length=43691>
##contig=<ID=GL000237.1,length=45867>
##contig=<ID=GL000233.1,length=45941>
##contig=<ID=GL000204.1,length=81310>
##contig=<ID=GL000198.1,length=90085>
##contig=<ID=GL000208.1,length=92689>
##contig=<ID=GL000191.1,length=106433>
##contig=<ID=GL000227.1,length=128374>
##contig=<ID=GL000228.1,length=129120>
##contig=<ID=GL000214.1,length=137718>
##contig=<ID=GL000221.1,length=155397>
##contig=<ID=GL000209.1,length=159169>
##contig=<ID=GL000218.1,length=161147>
##contig=<ID=GL000220.1,length=161802>
##contig=<ID=GL000213.1,length=164239>
##contig=<ID=GL000211.1,length=166566>
##contig=<ID=GL000199.1,length=169874>
##contig=<ID=GL000217.1,length=172149>
##contig=<ID=GL000216.1,length=172294>
##contig=<ID=GL000215.1,length=172545>
##contig=<ID=GL000205.1,length=174588>
##contig=<ID=GL000219.1,length=179198>
##contig=<ID=GL000224.1,length=179693>
##contig=<ID=GL000223.1,length=180455>
##contig=<ID=GL000195.1,length=182896>
##contig=<ID=GL000212.1,length=186858>
##contig=<ID=GL000222.1,length=186861>
##contig=<ID=GL000200.1,length=187035>
##contig=<ID=GL000193.1,length=189789>
##contig=<ID=GL000194.1,length=191469>
##contig=<ID=GL000225.1,length=211173>
##contig=<ID=GL000192.1,length=547496>
##contig=<ID=NC_007605,length=171823>
##contig=<ID=hs37d5,length=35477943>
##ALT=<ID=INS,Description="Insertion of novel sequence relative to the reference">
##ALT=<ID=DEL,Description="Deletion relative to the reference">
##ALT=<ID=DUP,Description="Region of elevated copy number relative to the reference">
##ALT=<ID=INV,Description="Inversion of reference sequence">
##ALT=<ID=BND,Description="Breakend of translocation">
##INFO=<ID=PRECISE,Number=0,Type=Flag,Description="Precise structural variant">
##INFO=<ID=IMPRECISE,Number=0,Type=Flag,Description="Imprecise structural variant">
##INFO=<ID=SVTYPE,Number=1,Type=String,Description="Type of structural variant">
##INFO=<ID=SVLEN,Number=1,Type=Integer,Description="Difference in length between REF and ALT alleles">
##INFO=<ID=CHR2,Number=1,Type=String,Description="Chromosome for END coordinate in case of a translocation">
##INFO=<ID=END,Number=1,Type=Integer,Description="End position of the variant described in this record">
##INFO=<ID=CIPOS,Number=2,Type=Integer,Description="Confidence interval around POS for imprecise variants">
##INFO=<ID=CILEN,Number=2,Type=Integer,Description="Confidence interval around inserted/deleted material between breakends">
##INFO=<ID=RE,Number=1,Type=Integer,Description="Number of read support this record">
##INFO=<ID=STRAND,Number=A,Type=String,Description="Strand orientation of the adjacency in BEDPE format (DEL:+-, DUP:-+, INV:++/--)">
##INFO=<ID=RNAMES,Number=.,Type=String,Description="Supporting read names of SVs (comma separated)">
##INFO=<ID=AF,Number=A,Type=Float,Description="Allele Frequency.">
##FILTER=<ID=q5,Description="Quality below 5">
##FORMAT=<ID=GT,Number=1,Type=String,Description="Genotype">
##FORMAT=<ID=DR,Number=1,Type=Integer,Description="# High-quality reference reads">
##FORMAT=<ID=DV,Number=1,Type=Integer,Description="# High-quality variant reads">
##FORMAT=<ID=PL,Number=G,Type=Integer,Description="# Phred-scaled genotype likelihoods rounded to the closest integer">
##FORMAT=<ID=GQ,Number=1,Type=Integer,Description="# Genotype quality">
##CommandLine="cuteSV alns/sim2_20_95.sort.bam ref/human_hs37d5.fasta tools/cuteSV/sim2_20_95.cutesv.vcf ./"
#CHROM	POS	ID	REF	ALT	QUAL	FILTER	INFO	FORMAT	NULL
1	564834	cuteSV.DUP.0	G	<DUP>	.	PASS	PRECISE;SVTYPE=DUP;SVLEN=5551;END=570385;RE=16;STRAND=-+;RNAMES=NULL	GT:DR:DV:PL:GQ	./.:.:16:.,.,.:.
1	755960	cuteSV.DEL.0	TGGCCAGCAGATCCACCCTGTCAACACTACCTGCTTGTCCAGCAGGTCCACACTGTCTACACTACCTGCCTGTCCAGCAGGTGCACCCTATCTACACTACCTGACTGTCCAGCAGATCCACCCTGTCTACACTACCTGCCTGTCCAAAAGATCCACCCTGTCTATATTACCTGCCTATACAGCAGAACTACCCTGTCTACACTACCAGCCTCCCCAGCAGATCCACCCTGTCTATACTACCTGCCTGGCCAGTAGATGCATCCTGTCTTCACTACCTGCTTGTCCAGCAGGTCCACCATGTCTACACTGCCTGCCTGGCCAGCAGATCCACCCTGTCTACACTACCTGCTTGTCCAGCAGGTCCACCCTGTCTACACTACCTGCCTGCAAAGCAGATCCACCCTGTCTACACTACCTGGCTGGCCAGTAGATCCACGCTATCTACACTACCTTCCTGTCCAGCAGATCCAACCTGTCTATACTACCTGCCTGTCGAGCAGATCCACCCTGTCTATACTACCTGCCTGTCCAGCAGGTCCACCCTGTCTACACTACCTGCGTGCCCAGCTGATCCGCCCTGTCTACACTACCTGCTTGTCGAGCAGATCTGCCCTGTCTACACTACCTGCCTGTCCAGCAGATCCACCCTGTCTATACTCCGTACC	T	.	PASS	PRECISE;SVTYPE=DEL;SVLEN=-664;END=756624;CIPOS=-3,3;CILEN=-0,0;RE=11;RNAMES=NULL;STRAND=+-	GT:DR:DV:PL:GQ	./.:.:11:.,.,.:.
1	756027	cuteSV.DEL.1	GCCTGTCCAGCAGGTGCACCCTATCTACACTACCTGACTGTCCAGCAGATCCACCCTGTCTACACTACCTGCCTGTCCAAAAGATCCACCCTGTCTATATTACCTGCCTATACAGCAGAACTACCCTGTCTACACTACCAGCCTCCCCAGCAGATCCACCCTGTCTATACTACCTGCCTGGCCAGTAGATGCATCCTGTCTTCACTACCTGCTTGTCCAGCAGGTCCACCATGTCTACACTGCCTGCCTGGCCAGCAGATCCACCCTGTCTACACTACCTGCTTGTCCAGCAGGTCCACCCTGTCTACACTACCTGCCTGCAAAGCAGATCCACCCTGTCTACACTACCTGGCTGGCCAGTAGATCCACGCTATCTACACTACCTTCCT	G	.	PASS	PRECISE;SVTYPE=DEL;SVLEN=-388;END=756415;CIPOS=-8,8;CILEN=-1,1;RE=15;RNAMES=NULL;STRAND=+-	GT:DR:DV:PL:GQ	./.:.:15:.,.,.:.
1	756784	cuteSV.DEL.2	ATCTACATTCCCTTCCTGTCCAGCAGAGCCACCCTGTCTATACTACCTGCCTTTCGAGCCAATCCACCCTGTCTATACTACCTGCCTATCCAGCAGGTCCACGCTGTCTACACTACCTGCTTGCCCAGAAGATCCACACTGTCTACACTACCTGCCTGGCCAGTAGATCCACGGTATCTACACTACCTCCCTGGCCAGCAGATTCACCCAGTCTACACTAACTGCTTGTCCAGCAGGTCCACCCTGTCTACACTACGTGCCTGCCAGCAGATCCAAGCTGTCTACACTACCTGCCTGGCCAGTAGATCCATGCTATCTCCACTACCTGCCTATCCAACTGATCCACCCTCTCTTTACTACCTTCCTGTCCGGCAGATTGACCCTCTCTACTCTACCTGCCTGGCCAGCAGATCCACGCTATCTACACTACCTGACTTACCAGATCCACCCTGTCTACACTACATGCTTGTCCAGCAGGTCCACCCTGTCTACACTACCTGCCTCTCCAGAAGATCCACCCTGTCTATACTACCTGCCTATCCAGCATATCTACCCTGTCTACACTACCTACCTGCCCAGCAGATCCACCCTGTCTTCACTACCTACCTAGCGAGCAGATCCACCCTGTCTACTCTACCTGCTTGTCCAGCAGGTCCACCCTGTCTACACTACCTGCCTGTCCAGCAAATCCACTCTGTCTACACTACCTGGCTGTCCAGCAGATCCACCCTGTCTACACTACCTGCCTATCCAGCAGATCCACCCTGTCTATACTACCTGCCTGTCTAGCAGATCCACCCTGTCTATACTACCTGCCCATCCAGCAGGTCCACCCTGTCTACACTACCTCCCTGCCGAGTAGATCCACCCTGTCTACACTACCTGCCTGGCCAGAAGATCCACCCTGTCTACACTACCTTCCTTGCCAGTAATGCACGCTATCTACACTACCTGCCTGGCTAGCAGATCCACGCTGTCTATACTACCTCCCTGTCCAGTAGACCCACCCTGTCTATACTACCTCCCTGGCCAGCAGATCCACCCTGTCTATACTACCTGCCTGGCCAGCAGATCCACCCTGTCTATACTACCTGACTGGCCAGCAGATCCACCCTGTCTACACTACCTGCCTGCCCAGAAGATGCGCCATGTCTACACTACCTGCTTGTCCAGCAGATCCACCCTGTCTACACTAGCTGCCTGTCCAGCATGTCCACCCTATCTACACTACCTGCCTGTCCAGCAGATCCACCCTGTCTATACTACCTGCCTATCCAGCAGATCTACCCTGTCTACACTACCTGCCTGCTCAGCAGATCCACCCTGTCTATACTAACTGCCTGGCCAGCAGATCCACGCTATCTACACTACCTGCCTGGCGAGCAGATCCACCCTGTCTACACTACCTGCTTGCCCAGCAGGTCCACCCTATCTACACTACCTGCCTGCCCAGCAGATCCGCCCTGTCTGTACTACCTGCCTGGCCAGCAGATCCACCCTGTCTACACTACCTGCCTGCCCAGCAGATCCACCCTGTCCATACTACCTGCCTGGCCAGTAGATTCACGCTATCTACTCTACCTGTATGGCCAGCAGATCCACTCTGTCTATACTACCTGCCTGTCAAGCAGGTCCACCCTGTCTACACTACCTACCTGGCCAGTAGATCCACACTATCTACACTACCTGCCTGTCCAGCAGATCCACCCTGTCTATACTACCTAACTGTCGAGCAGATGCACCCTGTCTATACTACCTGCCTATCCTGCAGGTCCACCTTGTCTACACTACCTGCCTGCCCAGCAGATCCACCCTGTCTACACTACCTGCCTGTCCAGCAGACCCGCCCTTTCTATACTACCTGCCTGGCCAGCACATCCGCCCTGTCTATACTACCGGCCTGTCCAGCAGATCCACTCTGTCTATACTACCTGCCTGTCCAGCAGATCCATCCTGTCTACACTACCTGCCTACCCAACAGATCCACCCTGTCTACACTACCTGCCTGGCCAGTAGATCCATGCTATCTACACTACCTGCCTGGCCGGCAGAT	A	.	PASS	PRECISE;SVTYPE=DEL;SVLEN=-2052;END=758836;CIPOS=-0,0;CILEN=-0,0;RE=15;RNAMES=NULL;STRAND=+-	GT:DR:DV:PL:GQ	./.:.:15:.,.,.:.
1	774862	cuteSV.DEL.3	CACACCTGGACAAACACACCTGGACACACACACCTAGACACACACACCTGGACACACACA	C	.	PASS	PRECISE;SVTYPE=DEL;SVLEN=-59;END=774921;CIPOS=-2,2;CILEN=-0,0;RE=43;RNAMES=NULL;STRAND=+-	GT:DR:DV:PL:GQ	./.:.:43:.,.,.:.
1	811077	cuteSV.INS.0	A	AAGTGAGGAGCGTCTCTGCCCGGCAGCCACCCCGTCCGGGAGGGAGGTGGGGGGGTCAGCCCCTGCCCGCTCCAGCCGCCCCATCCGGGAGGGAGGTCGGGGGTCAGCCCCCCGCCCGGCCAGCCGCCCCGTCCGGGAGGTGAGGGGCGCCTCTGCCCGGCCACCCCTACTGGGAAGTGAGGAGCCCCTCCAGCCTGGCCAGCTGCCCTGTCCGGGAGGGAGGTGGGGGGGTCAGCCCTCCGCCCGGCCAGCCGCCCCGTCTGGGAGGTGAGCGGGGCGCCTCTGCCCGGCCGCCCCTACTGGGAAGTGAGGAGCCCCTCTGCCCGGCCAGCCGCCCCGTCCGGGAGGGAGGTGGGGGGGTCAGCCCCCTGCCCAGCCAGCCGCCCTGTCCAGGAGGGCAGGTGGGGGGGTCAACCCCCGCCCGGCCCAGCTGCCCCGTCTGGGAGGTGAGGGGCGCCTCTGCCCGCCGCCCCTACTGGGAAGTGAGGAGCCCCTTTGCCCGGCCAGGCCGCCCAGTCTGGGAGGGAGGTGGGGGGGTCAGCCCCCTGCCCGGTCCAGCTGCCCCGTCCGGGAGGTGAGGGGCACCTCTGCCCGGCCGCCCCTACTGGGAAGTGAGGAGCCCCTCTGCCCGGCCAGCTGCCCCGTCTGGGAGGGAGGTGGGGGGGGGTCAGCCCCCCCGCCCGGCCAGCTGCCCCGTCCGGGAGGTGAGGGGCGCCTCCTGCCCGGCCGCCCCTACTGGGAAGTGAGGAGCCCCTCTGCCCACCACC	.	PASS	PRECISE;SVTYPE=INS;SVLEN=766;END=811077;CIPOS=-1,1;CILEN=-2,2;RE=31;RNAMES=NULL	GT:DR:DV:PL:GQ	./.:.:31:.,.,.:.
1	841343	cuteSV.DUP.1	A	<DUP>	.	PASS	PRECISE;SVTYPE=DUP;SVLEN=7988;END=849331;RE=45;STRAND=-+;RNAMES=NULL	GT:DR:DV:PL:GQ	./.:.:45:.,.,.:.
1	928680	cuteSV.DEL.4	GCTTGGTAACATTAAGCCCCTGGCTTGGTCAGGAAAAGTCCAGCCGAAATCCCGCATAGTAGGTTCATTGGCCACCTCCTGGAGTGCTGCTCTCACCCCTTTCCCAACAAACCAGCTTCCTGGGGACGTGCTGATGGAGCTTCCTCTTCCTAAAGCCGAACTGGAAAAACAGAAGGTGCACAACGACACGATGTCCTGGCCCCCAGGCGTCTCCGCCGACAGCTTGGGCCTCCTCCCGGTGCATGTGAAGGAGGAAGTTTGGCCAGAGCCAGCAGACCTCATCCCTGACCGGGGCTGGGGGGGCCAAGACCAAGGGGGCCACTGGGCCTGGGGCTTAAGAGGCCATGGTTGGGGGGGATCGGCAGCTGGAGGGTCCCATGCTGGAGCACAGCCCGCCCTGCCATCTGGTGTGTTTGGCACATGCCAGTCAGTGATATGGTTTGGATCTGTGTCCCCACCCAAATCTCATGCCAAACTGTAATCCCCAGTGTTGGAGGTGGGGCCTGGTGGAAGGTATAGACCATGGGGGTGGGTTTCTCATGAATGGCTTAGTACCATCCCCCCGCCGTGGTACAGTCCTTGGGTTAGTAAGTGAGCTCGCAGGAGAGCTGGTGTTTAAAAGTGGGTGGCACCCCACCCCCAACCCCATCTCGCTCCTGCTCTGGCCATGTGACCTGCCTGCTCCCTCTTCTCCTTCTGCCAGGATTGGAAGTTTCCTGGGGCCTCCCCAAAAGCTGAGCAGGGCCAGACGCAGTGGCTCACGCCTGGAATCCCAACACTTTGGGAGGCCAAGGTGGGTGGATTGCTTGAGGTCAGGAGTTCGAGACCAGCCTGAACAACATGGGGAAACCCCGTCTCTACTAAAAATACAAAAATTAGCCTGGCGTGGTGGCACATAGCTGTAATCCCAGCTACTCGGGAGGCTGAGGCAAGAGAATTGCTTGAACCCAGGAGGCAGAGGTTGCAGTGAGTTGAGACCATGCCACTGCACTCCAGCCTGAGTAACAAAGCAAGACTGTCTCAAAAAAAAAAAAAGCTGAGCAGGTGCCAGCACCATGCTACCTGTGTAGCCTGCAGAAGCACAAGCCAATTGAGCCTCTTTTCTGTCCCCCAGGCTGGAATGCAGTGGCAAGATCTCTGCTCACTGCAGCCTCTGCCTCCTGGGATCAAGCGATTCTCCTGCCTCAGCCTCCCGAGTAGCTGGGACTACAGGCACCGCCACCACACCCGGCTAATATCTGTATTTTTAGTAGGAACGGGGTCTCACCTTGGTGGCCAGGCTGGTCTTGAACTCCTGACCTCAGGTGATCCGCCCGCCTCAGCCTCCCAAAGTGCTGGGATTCCAGGCGTGAGCCACTGTGCCTGGCCTACAGGCAACCGATTTTTCAACACAGGTGCCAAGACAATTCAATGGAGGAAAGAATGGTCTTTAACAATCACACCACTGCACTCCAGCCTGGGCAACACAGCCAGACTCCATCTCAAAAAAAAAGCAACTGACAAATAGAAGAGTGAGCTGTGGGACAACTTCAACTGATATACATGTAACTGGAGTCAGTCCCAGAAGAGGAGAGCTGCCCCAGCTCCACCTGTCCCTACCCCCAGGGTCCCCCACACCCGTTGCCCTGTCCAGGTCAGAGTGAGCCCAACGGCTCAGATGCCGCTGCCTTCCTCTGCCCACCAGCTTCCTCTCTCCACGCTCCATGCTGAGCTTATAGGCTGACTGTAAGTTCATTCTCACATTGCTATAAAGAAACGCCTGACAGTGGGCTGGGTGCGGTGGCTCAAGCCTGTAATCCCAGCACTTTGGGAGGCCAAGACAGGCAGATCACTTGAGGTCAGAAGTTCGAGACCAGCCTAGCTTCAACAAGGTGAAACCCCGTCTCTACTAAAAATACAAAAATTAGCCAGGCACGATGGTGGGTGCCTGTAATCCCAGCTACTCGGGAGACTGAGGCAGAAGAATCGCTTGAACCCGGGAGGCGGAGGTTGCAGTGAGCCGAGATTGTGCCACCGCGCTCCAGCCTGGGCGACAGAGACTCTGTCTAAACAAAACAAAAGAAAACCCAATCTAACAAAGAAA	G	.	PASS	PRECISE;SVTYPE=DEL;SVLEN=-2082;END=930762;CIPOS=-0,0;CILEN=-0,0;RE=25;RNAMES=NULL;STRAND=+-	GT:DR:DV:PL:GQ	./.:.:25:.,.,.:.
1	1135240	cuteSV.DEL.5	ATACTGTTCAGGAGTCCTTGGTGCCCCAAAGAGCCCAAAAGTCAATGAATAAACAAGGTTTCCAGAGAACCCAGGAACAACGGCCACATCCCCGCCGCCCAGCCCGTAAGCACCCGTCTGCGAGGTCACAACAGCATGGACCACCAGGGAGAGGGGGACTGTGGGTGCCTGAGTATCTGGCAGTACAAGGTGCTCCCCAATATTCAAGTGAAGTGACCAGCCAGGGGCCACAGGAAAGGCATCAGAACTCCTCGGGGACACGAGAAGTTCAGGCAGGGTCAGGGCGCTTCCTGGAGACGGCGCCAAGCTGGAGCCTGGGACCCAAGGTGGAGGTTCCTGACAGCTGACCCCCCCACCTCCCTCTCCCCCTCTCTCTTCCACAGGTGAGTCCTGGGTCCTGCTGCCAGGTAGCGGACTCAAGGGGAAGGTGTGGGGGATTAAGCTGCCCCCCACTCGGACCCAGGTACAGCCACACACCCTCCATCCCCACAGCCTCCATCGTGGGGCCTGGCCAGCACACTCTCACCAGCAGCGGGGGCCTGGGGTCTGCTGAGGGCCAGTGGGCCTGCGTGTCTGTTTCAGCTAAAGAGACCTCGGACCCCGGAGGACTCGAGGCCTGCGTGTCCATGGGGCCCCCTGTGCCCCCGCCCCCTCCAGCCCGTCTCCCCTGAGTGTGTCTTTAAGACGGGGACCAGGACAACTGAATTACCAACTCCGGAAAGACCCCCAATTCCTGGTTTCCAGGAAGATGAGATTTGTGAGAGGCGGGGGTCTGCTTCCTCCCCAACGCCAGGCGCCACCGCCTCCCATGAGGGTCACTGGCCGAGAGGAGCTAGCCCTCTCCTGTCCTGTCCTCAGAGCTCAGCCCAGCATCGGAGGGGACAGCAGTGATGACCCAGGTCCTGGTCAGCGGGCACAGATCCCAGCAGCTGGGGCAGCCGGGGACCACCTGTCCCTCAAGGACCTCCCCACCTGTCCTGGCGCTGGGAAAGGCTGTGTCCAGCTCTGTCTGCGAAGGGGCCCCCGCCATAGGTGTCTCTGTCAGCTGCGGGGGGTTCCCGCAGGGCCAAGTCCAGATCTCAGTGGAGGGTGGGGAGGGGGCTGGCTGGGAGGGGAGGCTCCGCAGCGGCCGGAAGCGCTTCTGGGAACAGAGGTGGCCTCCGGCCCTTTTCTCAAAAGTCCGACCCCAGCGGGAGGTTGGGGCGGCTGCGGTTTTCCGGGCAGATGGAGGCCGCCCTGTGCGAGTGGCTCGGGCTTCCAGGGGGAGCAGAGAGGGGCCCCTCCCCGTGGAGCCGAGACCACTGCGCCCCGAGTGGGAGGGGGCGGCGGCCTCTCCGCCGCGACCCCGGCCCCTTCTCCGCACCCGGCCCCGCCCGACCCTCCGCGCCCTTGGGACCCCCCCCTCCATGGCGGGTTCGCGCTGGCCTCGGCCTCCCCCACTGAGACCCCTGGAGGCGCCCCCGCCCCCACGCGCGAGAACCCGCCCGCCTCCCCCGGGCTCCGCGACGCACGCTGGGGCCCCCGCCAGGCCCGGAGGGTCGCGCTCCAGGTAAAGCGCGCGGGGCGGGCCCGGGAGGAGCCGGAGACTCCGGAGACCCCGCCCAGAGCCCGCTCCGCCGCCCGCGGAATCCCCCGCCCGTCCGCTGTGCGTCAGCCCGGCCGCCCCCGCGCTGACGTTTCCGCGCCGAGGCCCACGCGAGGCCGCCCACGAGGAGTTTCCGCGCTGAGTCAGCCCCGCGGGACCCGCGCTACGCGGGCCGCCGGTGTTTTCTGGGGCCGGTGCGGGACAGCCCCGGTGTGGGGGGCGCGTGGGGAGAGCCGGGGCCAGGCGGGGAGGATCCGGGCTGCAGGCAGGAGTGCGCGGGGCAGGGCCCGACCGCTCAGCCTCCCCGGGGCTCACACGGGAGGAGCGCGCCGAGCCAGTACCCAGCCCCGAGCCCAGTACCCAGCCTCCAGCCCAGTACCCAGCCCCGAGCCCAGTACCCAGCCTCCAGCCCAGTACCCAGCCCCGAGCCCAGTACCCAGCCTCCAGCCCAGTACCCAGCCCCGAGCCCAGTACCCAGCCTCCAGCCCAGTACCCAGCCCCGAGCCCAGTACCCAGCCTCCAGCCCAGTACCCAGCCCCGAGCCCAGTACCCAGCCTCCAGCCCAGTACCCAGCCCCGAGCCCAGTACCCAGCCTCCAGCCCAGTACCCAGCCCCGAGCCCAGTACCCAGCCTCCAGCCCAGTACCCAGCCCCGAGCCCAGTACCCAGCCTCCAGCCCAGTACCCAGCCCCGAGCCCAGTACCCAGCCTCCAGCCCAGTACCCAGCCCCGAGCCCAGTACCCAGCCTCCAGCCCAGTACCCAGCCCCGAGCCCAGTACCCAGCCTCCAGCCCAGTACCCAGCCCCGAGCCCAGTACCCAGCCTCCAGCCCAGTACCCAGCCCCCAGCCCAGTACCCAGCCCCGAGCCCAGTACCCAGCCCCCAGCCCAGTACCCAGCCTCCAGCCCAGTACCCAGCCCCGAGCCCAGTACCCAGCCTCCAGCCCAGTACCCAGCCCCGAGCCCAGTACCCAGCCCCCAGCCCAGTACCCAGCCTCCAGCCCAGTACCCAGCCTCCAGCCCAGTACCCAGCCCCGAGCCCAGTACCCAGCCCCCAGCCCAGTACCCAGCCCCGAGCCCAGTACCCAGCCCCGAGCCCAGTACCCAGCCCCGAGCCCAGCACCCAGCCTCCAGCCCAGTACCCATCCCCGAGCCCAGTACCCAGCCTCCAGCCCAGTACCCATCCCCGAGCCCAGTACCCAGCCTCCAGCCCAGTACCCATCCCCGAGCCCAGTACCCAGCCTCCAGCCCAGTACCCAGCCCCGAGCCCAGTACCCAGCCTCTAGCCCAGTACCCAGCCTCCAGCCCAGTACCCATCCCCGAGCCCAGTACCCAGCCTCCAGCCCAGTACCCATCCCCAAGCCCAGTACCCAGCCCCGAGCCCAGTACTCCACGACGCCGAAGGGCCGGGTCCTGCCTCCAGGGCTGAGCACCTTCCCCAGTGTCCCTGTGCCACCCTTGGGCTCTCCACACTCCAGGTCCCATGTTGGGGGGGGAGGGGAGCAGACGTCCCCTCTGCCCCGTCCACCTACTGTGAGCTGGGCCCACCGCCCCACTGGGAGCTGAGCTGGGGGCCAGGTGTGCTGTGCCTCCAGGGTGCTGCTGAGACGCCTGCACCAGCCTGCCCGCCACTCCCCGGCAGCTGAGGGAGCCTGTATCAGATCTCACCTGGAGCCTGGAGTGGGAGGCTGGGCGGGCCGAGGGTGGGATGGTGAGGAGAGAGGGCTGGCCTGGAGACGGGGCCGCCCAGCACCAGAAAGTGCTGGATGGCACCCGGGGGCCGGCAGGCTGTGTGGCCAGAAACCAGAGACCCAGGGGCACCAGAGAAGAGCCCCAGAACGGGGGAAGCCGCTGAGCCTGTATCCCTGAGGAGCGCTGGGCCCAGGACTGGAATGGCCCCTCCTCGGGCCCCACCCCCACCCAGCCAGGAGTTCCCAGAATGGGCCCTGGCTGCCCTCCGCTTTGCCCCCTGTGGAGGGGACCACGGCCAGGCATGAGCACGGTGCCCCAAAGCCCAGCCCCGGGTGCCCCGTCCTCCCCCAGCACCCAGCATGCATCCACTCAGGTCACTGGACAAGTGTTTATTGAAGGTCCCCTGCAGCCGGGTCCCGTGCTGGGCACTGCACACCCACGGACACAGCCTCCCGTCCTAAGACCCCACCCCATCAGGGCCAGCAAGGGAGGAAGGGGGCCATGACTGTGTCTCTCTCTCCCTCCTGCAGGGCCCAGCCGCGGCCGCCGAACTGCATGGTCCAGGGCGCTGGTCACTGCCACCTTCCTGCACCCACTTCTGCTGCCAGGGGAGCAGGGCCCGGCCCAGAGCAGAACGCAGAGCCCCTGCGGCCTGGGGAGCTCCTGGGGAGGGGCTGGCTGCGGTCGGTGGCCCCGGAGGACGGCCAGGCTCACACCCACAGGTCTCCCAGCCGCCCCTTCTCCTCTGCCGATCGCTCGCCCCGCTCTTCCTCGGGGAACTGGCAGCTTCTGGCGTCTTCGGTCGACGGCGGCACCTCCAGCAGCAGCTGGGTCTCTGCAGGGGGGCCACGGTCAGCAGGCAGCCATGCTCCCACCTCCCCGCACCAGGCTGTGACAGACCTCGGGGCCACATGCACTGACTCCTCAGCTGCCAGATGTGCAGTCCAAGCTGGGCCGAGGTCAGGAGGAGGACGCAGGCGGCCACGGCCAGGAGGACGACGGTCAGCCACCCAAGCGGCTCTGCCGGCGGGGACCCTGGGACGCACACAGCGTTGTGGGTCTTGTTCCCAGGGAACACAGTGAGAAACCCGAACTGGGTGCAGCTGGAATACATGGACGCGGCCTCCTATCAGCCCCCGGACACGGCCTCCGATCAGCCCCCGGCTGCTGCCCTCCGTGCTGTCTGGGGCAAGGGACAGGAGAGGACCCTTCCTCAGAGTGGGCCTGGACCACCCGGCCACCGGCAGGGCCCACCCAGGACTCACTCTGTCCAAGGTTTGCAGTGGCCTTCGTGGCCCCCGGAGAAGGTCCCCGAGGCACAGTCGATACACTGGAAGCCAAAACTGAATTTCCCTGGTGTGGGGTGTGGGGGGAGGGAGGGAGGGAGGCTGGTGGAGTTGCTGGGATGGATGAGGAGGGCGTCAGGCCAGTGCAGGGGTCCATCTGGGGTCTGGGTGCTGAGTAGAATGCCCCCCCCATCATCCATTCAACAGAGTTCTTCATGGCCCAGGACTGGGGCCCATGTCTGCCCGTCCCAGGTGGGGCGTCTGGGGTGGGGCCCAGTGAGGGCACCTGGGGGAGGTGCGCAGAGTGCAGTGGGCCTGCCAGGGAGGGGAAAGGCCTGCCCATTGGGGGCTGAGGGTGGGCAGAAGCCAGGCAGGACCCAGTAGAACAGAGGGTGGAGAACAGTGAGGGTCCCAGAGAGAGTGAGGCTGGGTCCCAGTTGACCCCAGACCCTGCCCCGTCCAACCTGACACAACCTCCCCAGTTGTACCTTCTCCCAGCTCTCATGTGCCCAGCCTGACCTCTCCTGTCAGGTAAACAAGCCGCTAAGAGGACTTGAGCTGCTCCTTCCAGAACAGGGTGCAGCCCCAGGCCCCAGACAGGACTCCGGGGGGCACAGGGCAGGCTCTTTCAGTATGTGGTGAGGACAGACAGGATGGGTGTCCCGGGCCTGAGAGCCAGACAGCTCCTGGAACCCGCCCCCACCTCCCCGCAGGGTTCTCACAGCCCTCGTGCTGGATGGAGAAGCCCAGGCTGAGAAAGCAGGGACAGGACACCCCCAGAGCTTCATGGCCTGTGGTGCCTGAGCATGGCCTGGCCTGCCCGGCCTCACAGGACTCCGGACCCCACACACCACATGTCCTCGCCGGACACCTGTGCCCACGAGCTCTGCCTCGGGCCCTAGTGGAACCCCTGGCCTGTGTGGACTCCCAGAGGCACCTCCAGGACTTACCCTGGGACTGTACCCCCTGGCCTGGGGGACAAGGGTGGTGCCGGCAGGTCGTGCAGCAAGGGTCTCCGCAGTGGAATTCAGGCTGGACACACATGCAGTCCCACTCGGAACAGCACTCCTCGCCTGGGCAGGAGACAGGCCAGCCCCCCAGCAGCTGGGCTGAGGCCCCCTCCTCCCCAGGCCTCCCCTCGGCCCTCCAGGGGAGTGAGGTTGTCCGTTCTCCACCCACAGTTGGCTCCAGGGAGCAGAGGGCTCCTGGCTGGGAGTCTGGACCCTGGGTTTATCCAGCTGTCTCTTTCTCCTGGGGCCATGTGGCCTGGCTACTCCCCCTTTGCGCCCCACAGCTGCCCCTGCCCAGGTGCTAACTCCATATGCAACCAGGAGCTGCCCCTGCAGGACCCAGGGGTGGCCCCCAACAGTGCACAGTCCCCTGGAGGCCCGTCGACACCTCAGAGGCCGCCTGCCTGGTGTCTGGGCGCTGCTGTCCCCACCACCAGCCACACTGGGCCTCCGGACAGAGCCTCCCTTCCCAACCCACAGGCCCTGGAGGAAGAAGCTCTGGGGTGACTTCCCTGCCAGCTTCCTCTCCAGACCAGCCGTGTCAGCTGAACCCTCATCCCCAGGTGCAGGTCAGAGGCAGGCAGCAGGCCAGACGGTGGTGCAGGGGGGCCCTCAACTGGGCAGGAGGGGGCTGGGCGATGGCCAAGGGCTCACGACCCGCCCAGCAGGACCTGGAACAGCCGTCCTCCACCTCCAGACCCCAGACCCCTCTTGAGGGCGCTCCCACCTGGCTCACCCCTGCTCCCGGCCGGGGCCACTGGCTGGAGCTGGCACACCTCCGCCTCCCTCTGGGATCCTGCCTCCCTCCGGAAGGCTCCCGCTGCTGGCGGCTCTGTGCCCACCCTCCTTAGACCTCAGCAACGCCGGTCTGAGCACGGGAAGGGGGGCGCCCACCCATCCCGGCTTCCGCGGGACGCCTTGGCCGGTCCGCGTTAAGTAAACGCGGTTTACTTACCCGGGTAATCGCGGCAGCAGCGCGTCGTGTGAACCCGGCAGCAGCGCGCGTCCGTTCCCGTCCCAAGCAGGAGGCGCCCAGGGCCGCACCCGGGACCCCCGGTGGGGCGCTGACCCAGGCTGAGCGCGCACAGCAGCGCCAGGCCGCACAGGGCCCGAAACGCGCCCATCGCCCCGTGCTGTGCCATGCTCGGGTTTCAAGAGCCCACAGCCAGTTGGACACGCCCCGTCCCCGTCCTCACCCGCCCTGCCCGGAGGTGGCTGGGACCGTTCATGACCTGAGAATCCCGACCCAGGTGAAGTGCGTGTGAGGAGGGGGTGTAGACACTGCGGACACAGCCCGGTCCCCCGCAGGTCGCCGGCAGGGGCGGGGAAACCAGGCTGGCGGGGATCAGAAAGGTTTTCTATGCAAAGTCTGCGGCCACATTGGTGTCCCCAGTGCAGGGGGCGGCGTTTATAGCACCTTGTCCCATGGGGGCCCCTTGGAGGGCGGGGGTCAGCCAATCACTCCTCCATCCCACTGCCTCCGGGTGGTATCTGCGAGTCCCCGAGAGGTCTCCACAAATTCTGGCCACCCCCAGAGAGCCTCAACCATGGAGCCCCGTGCTGGGGAACCCCACAGAATGGGGACAGGGACCCCTCGGCTCAGCACACCCCACCTGGCTGGCTTCAGGTGTGAAACTCACCATGGGCTGCAGGCCTGTGGGCTCCCCTCCCCCTTGCTTGCAGCTCTCCAGGACCCCCCTCAGGCCAACCTGGGAAGTTCCCCGGGGCTTGGGAGGGGCACCAGGAGGAGCTGGTGGGGAGACGAGAGGGTGCTGGCGCCTCCTCGGGACAGTGTCAGCCGCCCCCGCGGGCACCCAGGGCCCGGTCTCTCAGAGCCACCTTCATCCGTCACACCAGACAGATCCAGGTCCCGGAGGGAGTTGAGGAGGAGCCCCTCGCAGAGCTCTTGGGAGAC	A	.	PASS	PRECISE;SVTYPE=DEL;SVLEN=-7484;END=1142724;CIPOS=-0,0;CILEN=-0,0;RE=25;RNAMES=NULL;STRAND=+-	GT:DR:DV:PL:GQ	./.:.:25:.,.,.:.
1	1286085	cuteSV.INS.1	A	AGGAGGGGGCCCCTGACGGGGCAAGGGCGACGGGGAGGTGAGGAGGGGGCCTGGAGGGCAGGGAGCGACGGGGGAGTGAGGAGGGGGCCCTGGGACGGGTCAGGAGCGACGGGGGGAGTGAGGAGGGGCCTGGAGGGGCTGGAGCGACGGGGGGAGTGACGGAGGGGGCCTGGACCGGGCAGGATCGACGGTGGGGAGTGAGGAGGGGGCCTGGACCGGGCAGGGAGCGCCGGGGGGGAGTGAGGAGGGGGGCCTGACGGGCAGGAGCGA	.	PASS	PRECISE;SVTYPE=INS;SVLEN=269;END=1286085;CIPOS=-272,272;CILEN=-67,67;RE=8;RNAMES=NULL	GT:DR:DV:PL:GQ	./.:.:8:.,.,.:.
1	1860723	cuteSV.INS.2	A	AGGATGGGCAGGGACAGTGGGGGGGATGGGCAGGGACAGTGAGGGGGATGGGCAGGGACAGTGCGGGGGATGGGCAGGGACAGTGGGGGGGATGGGCAGGGACAGTGAGGGGGATGGGCAGGGACAGTGTTGGGGATCGAGC	.	PASS	PRECISE;SVTYPE=INS;SVLEN=141;END=1860723;CIPOS=-0,0;CILEN=-0,0;RE=19;RNAMES=NULL	GT:DR:DV:PL:GQ	./.:.:19:.,.,.:.
1	2211919	cuteSV.DUP.2	A	<DUP>	.	PASS	PRECISE;SVTYPE=DUP;SVLEN=2023;END=2213942;RE=15;STRAND=-+;RNAMES=NULL	GT:DR:DV:PL:GQ	./.:.:15:.,.,.:.
1	2212678	cuteSV.DEL.6	ATCTTCAGAGAGAGAGATGCCCGAGAAGACAGGCGGTGGCGGAGATCTTCAGAGAGAGGACGCCCGAGAAGACAGGCGGTGGCGGAGATCTTCAGAGAGAGAGATGCCCGAGAAGACAGGCGGTGGCGGAGATCTTCAGAGAGAGGACGCCCGAGAAGACAGGCGGTGGCGGAGATCTTCAGAGAGAGGATGCCCGAGAAGACAGGCGGTGGCGGAGATCTTCAGAGAGAGGACGCCCGAGAGGACAGGCGGTGGTGGAGATCTTCAGAGAGAGGACGCCCGAGAGGACAGGCGGTGGTGGAGATCTTCATAGAGAGGACGCCCGAGAGGACAGGCGGTGGCGGAGATCTTCAGAGAGAGGACGCCCGAGAAGACAGGCGGTGGCGGAGATCTTCAGAGAGAGGATGCCCGAGAAGACAGGCGGTGGCGGAGATCTTCAGAGAGAGGACGCCCGAGAGGACAGGCGGTGGTGGAGATCTTCAGAGAGAGGACGCCCGAGAAGACAGGCGGTGGCGGAGATCTTCAGAGAGAGGACGCCCGAGAAGACAGGCGGTGGCGGAGATCTTCAGAGAGAGGACGCCCGAGAGGACAGGCGGTGGTGGAGATCTTCAGAGAGAGGACGCCCGAGAAGACAGGCGGTGGCGGAGATCTTCAGAGAGAGGACGCCCGAGAGGACAGGCGGTGGCGGAGATCTTCAGAGAGAGGACGCCTGAGAAGACAGGCGGTGGCGGAGATCTTCAGAGAGAGGACGCCCGAGAAGACAGGCGGTGGCGGAGATCTTCAGAGAGAGGACGCCCGAGAAGACAGGCGGTGGCGGAGATCTTCAGAGAGAGGACGCCCGAGAAGACAGGCGGTGGCGGAGATCTTCAGAGAGAGAGATGCCCGAGAAGACAGGCGGTGGCGGAGATCTTCAGAGAGAGGACGCCCGAGAAGACAGGCGGTGGCGGAGATCTTCAGAGAGAGGACGCCTGAGAAGACAGGCGGTGGCGGAGATCTTCAGAGAGAGGACGCCCGAGAAGACAGGCGGTGGCGGAGATCTTCAGAGAGAGGACGCCTGAGAAGACAGGCGGTGGCGGAGATCTTCAGAGAGAGGACGCCCGAGAAGACAGGCGGTGGCGGAGATCTTCAGAGAGAGGACGCCCGAGAAGACAGGCGGTGGCGGAGATCTTCAGAGAGAGGATGCCCGAGAAGACAGGCGGTGGCGGAGATCTTCAGAGAGAGGACGCCTGAGAAGACAGGCGGTGGTGGAGATCTTCAGAG	A	.	PASS	PRECISE;SVTYPE=DEL;SVLEN=-1259;END=2213937;CIPOS=-0,0;CILEN=-0,0;RE=14;RNAMES=NULL;STRAND=+-	GT:DR:DV:PL:GQ	./.:.:14:.,.,.:.
1	2238090	cuteSV.DUP.3	G	<DUP>	.	PASS	PRECISE;SVTYPE=DUP;SVLEN=3892;END=2241982;RE=21;STRAND=-+;RNAMES=NULL	GT:DR:DV:PL:GQ	./.:.:21:.,.,.:.
1	2238295	cuteSV.DUP.4	G	<DUP>	.	PASS	PRECISE;SVTYPE=DUP;SVLEN=2708;END=2241003;RE=28;STRAND=-+;RNAMES=NULL	GT:DR:DV:PL:GQ	./.:.:28:.,.,.:.
1	2333225	cuteSV.INS.3	C	CCCCCCCCCCCTCCAACACTGGGAATCACATTTCAACCTGAGCTTTTGGGAGGGTATGAACATCCAACCATATTGGGCTCTATCGTTTTTGAGATTTTACTCACTGGGGACAACGTAGAGCACCACCGTGGGCGATATGATTTGTTCCCGTTTCCTGG	.	PASS	PRECISE;SVTYPE=INS;SVLEN=157;END=2333225;CIPOS=-0,0;CILEN=-0,0;RE=18;RNAMES=NULL	GT:DR:DV:PL:GQ	./.:.:18:.,.,.:.
1	2453634	cuteSV.INS.4	G	GATAATTCAAACACAGTTACGGCAGGCTGCATTCGGCAGACCTGCTCCAGAAAACAACGGCAGGCTGCATTCGGCAGACCTGCTCCAGAAAAGTTAAAAAAATAGCATAAAAAAAAAAAAAAAAAAAAAAAAAATATATATATAAATATATATATATATATATATATATAAAAAAAAAAAAAAAAAAATATATATATAAAAGTTTATTCATTAAATTTCTTTTAATTTGGCCTCTCTAACTTGAATCTGAAAAAAAGTCTTTATTTTTTTTTTTTTTTTTTAAAATACACACACACACACAATAATAATATTTAAAAAAAATATATATATATATAAATAAATATATATATAGCCGTATATGTGTATTATACATCACACACATATATACGTATATATGTACATATATACGTATATAGTGTGTAAATATAAAAAAGATACATCCTTTATAGAATTAATTATTGAATTAGAGAGAGAGATTCTATCTATACATTATTTTTTTTTTTTCTTTCTTTCTTTCTTTATGAATATAACTTATTAATAAAATTTTTCTTTTTTTTTTTTAAAAAAAAAAATATGGATGGTGAGGAACGAACAACTCGTTATATTATTTCTACTTTCTGTTCTTTCTTTCTTTCTTACAAAATTTGTGTGTCACCACATATGCATGTATGTTTATATTGATATATAAATCTTTCTTTCTTTCTTTCTTTCTTTCTTTTAGTTTTTAAAAAATTTTTGTTTGGGAACACAAATATATTTTATAAAAGACAGTTTTGTTTTTTTTTTTTTACACACACACTTGTTTTACAAAATATTCTC	.	PASS	PRECISE;SVTYPE=INS;SVLEN=818;END=2453634;CIPOS=-0,0;CILEN=-2,2;RE=24;RNAMES=NULL	GT:DR:DV:PL:GQ	./.:.:24:.,.,.:.
1	2454130	cuteSV.DUP.5	G	<DUP>	.	PASS	PRECISE;SVTYPE=DUP;SVLEN=313;END=2454443;RE=13;STRAND=-+;RNAMES=NULL	GT:DR:DV:PL:GQ	./.:.:13:.,.,.:.
1	2454328	cuteSV.INS.5	C	CTAAAGTTGACTTACGGAGGGGACCGTGTGGTGT	.	PASS	PRECISE;SVTYPE=INS;SVLEN=33;END=2454328;CIPOS=-8,8;CILEN=-0,0;RE=16;RNAMES=NULL	GT:DR:DV:PL:GQ	./.:.:16:.,.,.:.
1	2493011	cuteSV.DEL.7	TTCACTGCCTGGGGCCCTGGGAGCCAGGGAGGCTCCCTGAGGCTGAGTGAACACTGGGCGCTGCACCTGCCTCTCCCACGTCCTCGGCCCCACTCCCGCAGGTGCAGCTGGCTGGTGACGAAGGCCGGAGCTGGGACCAGCAGCTCCCACTGGGTATGGTGGTTTCTCTCAGGGAGCCTCGTCATCGTCATTGTTTGCTCCACAGTTGGCCTAATCATATGTGTGAAAAGAAGAAAGCCAAGGGGTGAGCACACGGCGGCCCCATCAGGGCTCATGTCCCCAGCCGTCACCTCTTGGAGCTCTGTCACCCCAAGCCTGGGAGGTGGCCCCAGAGCTTTTCCAGGATCCGCGGCTCCTCCCAGGGCAGCCACTGCAGGCTGGGGCAGGTGGGCTTTCTGCTGTGGCCAGAGCCCAGGTGTCAGCTGGCCTCCCTGGGGGAAGGG	T	.	PASS	PRECISE;SVTYPE=DEL;SVLEN=-442;END=2493453;CIPOS=-0,0;CILEN=-0,0;RE=39;RNAMES=NULL;STRAND=+-	GT:DR:DV:PL:GQ	./.:.:39:.,.,.:.
1	2583555	cuteSV.DEL.8	ACCCTGCACCCCCAGGTGAGCATCCGACAGCCTGGAACACAACCCACACCCCCAGGTGAGCATCTGACAGACTGGAACAGCACCCTGCACCCCCAAGTGAGCATCTGACGGCCTGGAACAGCACCCACACCCCCAGGTGAGCATCCGACAGCCTGGAACAGCACCCACACCCCCAGGTGAGCATCCGACAGCCTGGAGCAGCACCCACACCCCCAGGTGAGCATCTGATATCCTGGAACAGCACGCACACCCCCAGGTGAGCATCTGACAGCCTGGAGCAGCACGCACACCCCCAGTGAGCATCTGACAGCCTGGAACAGCACCCACACCCCCAGGTGAGCATCCGACAGCCTGGAGCAGAACCCACACCCCCAGGCGAGCATCTGACGGCCTGCAACAGCACCCACACCTCCAGGCGAGCATTGGAAAGCCTGGAGCAGCACCCACACCCCCAGGTGAGCATTGGACAGCCTGGAGCAGCACCCAGAAGCCCAGGCGAGCATCCGACAGCCTGGAGCAGCATCCACACCCCCAGGTGAGAACCTGACATCGTGGAGCAGCAGCCCACACCCACAGGTGAGCATCTGACAGCCTGGAGGAGCACCCACACCCCCAGGTGAGCATCTGACAGACTGGAACAGCACCCTGCACCCCCAGGTGAGCATCCGACAGCCTGGAGCAGCAACCACACCCCCAGACGAGCATCTGACAGCCTGGAATGGCACCCACACCCCCAGGTGAGCATCTGATGGTCTGGAGCAGCACCCACAACCAAAGGTGAGCATCGGAGAGTCTGGAGCAGCGCCCACACCCCCAGGCGAGCATCTGACAGCCTGGAGCAGTGCCCACACCCCCAGGTGAGCATGTGACAGCGTGGAGCAGCACCCACAGCCCAAGGTGAGCATCTGACAACCTGGAGCAGCAACCACACCCCCAGGCGAGTATCTGAACGCACGGAGCAGCACCAAAACCCCTAGGGGAGCATCCGACAGCCTGGAGCAGCACCCACACCCCCAGGTGCGCATCTGATGGTCTGGAGCAGCACCCACACCCACAGGTGAGCATCTGACAGCCTGGAACAGAACCCACACCCCCAGGTGAACATCTGACAGACTGGAACAGCACCCACATGCCCAGGTGAGCCTCTGACAACCTGGAACAGCACCCTGCACCCCCAGGTGAGCATCTGACAGCCTGGAACAGCACACACACCCCCAGGTGAGCATCTGACAGCCTGGAACAGCACCCACACCCCCAGGCGAGCATCTGACAGCATGTAACAGCACCCACACCCCCAGGTGAGCATCTGACAGCCTGGAACACCAGCCTGCACCCCCAGGTGTGCACGTGACAGCCTGGAACAGCACCCACACCCCCAGGCGAGCATCTGATGGCCTGGAACAGCACCCACACCCCCAGGTGAGTATCTGACGGCCAGGAATAGCACCCACACCCGCAGGTGAGCATCTGACATCGTGGAGCAGCACCCTACACCCACAAGTGAGCATCTGACAGCCTGGAGCAGCATCCACACCCCCAGGCGAGCATCTGACAGCCTGGAACAGCACCCACACCCCCAGGTGAGCATCTGATGGTCTGGAGCAGCACCCACAACCACAAGTGAGCATCGGAGAGTCTGGAGCAGCGCCCACACCCCCAGGCGAGCATCTGACAGCCTGGAGCAGTGCCCACACCCCCAGGTGAGCATCTGACAGCATGGAGCAGCACCCACAGCCCAAGGTGAGCATCTGATGGTCTGGAGCAGCACCCACACCCACAGGTGAGCATCCGACAGCCTGGAGCAGCACCCACACCCCCAGGTGAGCATCTGATGGTCTGGAGCAGCACCCACAACCACAGGTGAGCATCGGAGAGTCTGGAGCAGTGCCCACACCCCCAGGCGAGCATCTGACAGCCTGGAGCAGTGCCCACACCACCAGGTGAGCATCTGACAGCGTGGAGCAGCACCCACAGCCCAAGGTGAGCATCTGACAACCTGGAGCAGCACCCACACCCCCAGGCGAGCATCTGAACGCACGGAGCAGCACCCACACCCCCAGGCGAGCATCCGACAGCCTGGAGCAGCACCCACACACCCAGGTGAGCATCTGACAGCCTGGAGCAGCACCCACACCACCAGGTGAGCATCTGACAGCCTGGAAAAGCACCCTGCACCCCCAGGTGAGCATCTGACAGTCTGGAACAGCACCCATACGCTCAGATGAGCATCTGACAGCCTGGAACAGGACCCTGCACCCCCAGGTGAGCATCTGACAGTCTGGAACAGCACCCACACACCCAGGCGAGCATCTGACAGCCTGGAACAGCACCCATACGCCCAGATGAGAATCAGACGGCCTGGAAAAGCACCCTGCACCCCCAGGTGCGCACCTGACAGCCTGGAACAGCATCCACACCCCCAGGCGAGCATCTGACGGCCTGGAACGGCACCCACACCCCCAGGTGAGCATCCGACATCCTGAAACAGCTCCCACACCCCCAGGTGAGCATCCGACAGCCTGGAGCAGCACCCACACCCCCAGGTGAGTATCTGACCGCAAGGAATGGCATCCTCACCTCCAGGTGAGCATCGGACAGCCTGGAGCAGCACCCACACCCCTAGGTGAGCATCTGACAGCCTGGAACAGCAACCACACCCCGGGGCGAGCATCTGACAGCCTGGAACAGCAACCACACCCCCAGGCAAGCATCTGACAGCCTGGAACAGAACCCTGCACCCGCGAGTGAGGATCAGACAGCCTGGAGCAGCACCCACACTCCAGGTGAGCATCTGACAGCCTGAAGCAGCACCCACACCAACAGGTGAGCATCTGACAGCCTGGAACAGCACCCACACCCCCAGGTGAGCATCTGACAGCCTGGAACAGCTCTCACAACCCCAGGTGAGCATCTGACAGCCCGGAACAGCACGCTGCACCCCCAAGTGAGCACCTGACAGCCTGGAGCAGCAACCACACCCCCAGGTGAGCATCCAACAGCCTGGAACAGCACCGACACCCCCAGGTGAGCATCCGACAGCCTGGAGCAGCACCCACACCCCCAGGTGAGCATCTGATATCCTGGAACAGCACCCACACCCCCAGGTGAGCATCTGACAGGCTGGAGCAGCACGCACACCCCCAGTGAGCATCTGACAGCCTGCAACAGCTCTCACAACCCCAGGTGAGCATCTGACAGCCCGGAACAGCACGCTGCACCCCCAAGTGAGCACCTGACAGCCTGGAGCAGCAACCACACCCCCAGGTGAGCATCCAACAGCCTGGAACAGCACCGACACCCCCAGGTGAGCATCCGACAGCCTGGAGCAGCACCCACACCCCCAGGTGAGCATCTGATATCCTGGAACAGCACCCACACCCCCAGGTGAGCATCTGACAGGCTGGAGCAGCACGCACACCCCCAGTGAGCATCTGACAGCCTGCAACAGCTCTCACAACCCCAGGTTAGCATCTGACAGCCTGGAACAGCACGCTGCACCCCCAAGTGAGCATCTGACAGCCTGGAGCAGCAACCACACCCCCAGGTGAGCATCTGACAGCCTGGAACAGCACCCTGCACCCCCAGGTGAGCATCCAAAAGCCTGGAGCAGCACCCACACCCCCACGCGAGCATCTGACAGCCTGGAACGGCACCCACACACCCAGGTGAGCATCTGATGGTCTGGAGCAGCACCCACAACCACAGGTGAACATCGGAGAGTCTGGAGCAGCGCCCACACCCCCAGGCGAGCATCTGACAGCCTGGAGCAGTGCCCAAACCCCCAGGTGAGCATCTGACAGCGTGGAGCAGCACCCACAGCCCAAGGTGAGCATCTGACAACCAGGAGCAGCACCCACACCCCCAGGCGAGCATCTGAACGCACGGAGCAGCACCCACACCTCCCGGCGAGCATCCGACAGCCTGGAGCAGCACCCACACCCCCAGGTGCGCATCTGATGGTCTGGAGCAGCACCCACACACAGAGGTGAGCATCTGAGAGCCTGGAACAGAACCCACAGCCCCAGGTGAGCATCTGACAGACTGGAACAGCACCCACATGCCCAGGTGAGCCTCTGACAGCCTGGAACAGCACCCTGCACACCCAGGTGAGCATCTGACAGCCTGGAACAGCACACACACACCCAGGTGAGCATCTGAAAGCCTGGAAGAGCACCCACACCCCCAGGCGAGCATCTGACAGCATGCAACAGCACTCACACCCCCAGGTGAGCATCTGACAGCCTGGAACAGCACCCACACCCACAGGTGAGCATCTGACAGCATGTAACAGCACCCACACCCCCAGGTGAGCATCTGACAGCCTGCAACAGCACCCTGCACCCCCAGGTGCGCACGTGACAGCCTGGAAGAGCACCCACACCCCAAGGCGAGCATCTGACGGCCTGGAACGGCACCCACACCCCCAGGCGAGCATCGGACAGCCTGGAGTAGCACCCCACACCCCCAGGTGAGCATCCGACAGCCTGGAGCAGCACCCACACCCCCAGGTGAGCATGTGACAGCCTGGAAGAGCACCCACACCCCCAGGCGAGCATCTGACAGCCTGGGTCGGCAACCACACACGCAGGTGCGCATCTGATGGTCTGGAGCAGCACCCACACCAACAGGTGAGCATCTGACAGCCTGGAACAGAACCCACACCCCCAGGTGAGCATGTGACAGACTGGAACAGCACCCACATGCCCAGGTGAGCCTCTGACAGCCTGTAACAGCAGCCTGCACCCCCAGGTGCGCCCGTGACAGCCTGGAACAGCACCGACACCCACAGGCGAGCATCTGACGGCCTGGAACAGCACCCACACCCCCAGGTGAGCATTGGACAGCCTGGAGCAGCACCCACAACCCCAGGCGGGCAACCGACAACCTGGAGCAGCACCCACACCCACAGTTGAGCATCTGACTTCGTGGAGCATAACCCCACACGCACAGGTGAGCATCTGACAGCCTGGAGCTGCACCCACACCCTCAGGTGAGTCTCTGACAGCCTGGAACAGCACCCTGCACACCCAGGTGAGCATCCGACAGCCTGGAGCAGCACCCACACCCCCAGTTGAGCATCTGATGGTCTGGAGCAGCACCCACAACCACAGGTGAACATCAGAGAGTCTGGAGCAGCGCCCACAACCCCAGGCGAGCATCTGACAGCCTGGAGCCGTGCCCAAACACCCAGGTGAGCATCTGACAGCATGGAGCAGCACCCATAGCCCAAGGTGAGCATCTGACAACTTGGAGCAGCACCCACACCCCGAGGTGAGCATCTGACCTCCCGGAGCAGTACCAGTACCCCCAGGCGAGCATCTGAACTCATGGAGCAGCACCCACGCCCCCAGGCGAGCATCTGACCGAACGGAGCAGCACCCACAACCCCAGGCGAGCATCTGACAGCATGAAACAGCACCCAGAACTCCAGGTGAGCATCTGACAGCCCGCAGTAGCACCCACAAGCACAAGTGAGAATCTGACAGCCCAGAGCAGCACCCACACCCCCAGGGGAGCATCTGACCGCATGGAGCAGCACCCACACCCCCAGGAGAGCATCCGGCAGCCTGCAGCAGAACCCACACCAACAGGCGAGCATCTGACAGCCTGGGTCGGCACCCACACCCTCAGGTGAGCATCTGACGGCCTGGAACAGCACCCACACCCCCAGGTGAGCATCTGACATCGTGGAGCCGCACCCCACACCCACAGGTGAGCATCTGACAGCCTGGAGCAGCACCCACACCCCCAGGTGAGCATCTGACAGCCTGGAACAGCACCCTGCACCCCCAGGTGAGCATCCGACAGCCTGGAGCAGCACCCACCACTCCCAGGCCAGCATCCGATAACCTGGAGCAGCACCCACAACCCCAAGTGAGCATCTGATTGTCTGGAGCAGCACCCACAACCACAGGTGAGCATCGTAGAGTCTGGAGCAGCGCCCACAGCCCCACGCGAGCATCTGACAGCCCGGAGCAGTGACCACACCTCCCGGTGAGCATCTGACAACAGGGAGCAGCACCCATAGCCCATGGTGAGCATCTGACAACCTGGAGCAGCACCCACACCCCCAGGTGAGCATCTGATGATCTGGAGCAGCACCCACAACCACAGGTGAGCATCGGAGAGTCAGGAGCAGTGCCCACACACCCAGGCGAGCATCTGACAGCCTGGAGCAGTGCCCACACCCCCAGGTGAGCATCTGACAGCGTGGAGCAGCACCCACAGCCCAAGGTGAGCATCTGACAACCTGGAGCAGCACCCACGCCCCCAGGCGAGCATCTGAACACACGGAGCAGCACCCAAACCCCCAGGCGAGCATCCGACAGCCTGGAGCAGC	A	.	PASS	PRECISE;SVTYPE=DEL;SVLEN=-6339;END=2589894;CIPOS=-0,0;CILEN=-0,0;RE=17;RNAMES=NULL;STRAND=+-	GT:DR:DV:PL:GQ	./.:.:17:.,.,.:.
1	2765841	cuteSV.DEL.9	CTGGGTGGGAGTGTGGAATGGAACCCTGTGCCCTGGGTGGGAGTGTGGAATGGAGCCCTGTGTCC	C	.	PASS	PRECISE;SVTYPE=DEL;SVLEN=-64;END=2765905;CIPOS=-42,42;CILEN=-12,12;RE=22;RNAMES=NULL;STRAND=+-	GT:DR:DV:PL:GQ	./.:.:22:.,.,.:.
1	3084771	cuteSV.BND.0	G	N[16:48280923[	.	PASS	PRECISE;SVTYPE=BND;RE=11;RNAMES=NULL	GT:DR:DV:PL:GQ	./.:.:11:.,.,.:.
1	3097395	cuteSV.DEL.10	GGGCCCTCTGCTTACACACGCAGTCTTACGCACGGCCTTACACACGCAGTCTTACACACGGCCTCACACACGCAGTCTTACACGCAGCCTTACACACGCAGCCACACACGCAGCCTTACACACGCAGTCTTACACACTCGGTCTTACACACGCAGTCTTACACACGATCTTACACGCGGTCTTACAAATGCGGTCTTACACGCGGTCTTACACACGCAGTCTTACACGCGGTCTTACACACCCGGTCTTACACACGGCCTTACACACGCAGTCTTACACGCGGCCTTACACACGCAGTCTTACACGCGGTCTTACACACGCAGTCTTACACGCGGTCTTACGGTCTTACACACGCAGTCTTACGGTCTTACACACGGTCTTACACACGCAGTCTTACACACGGTCTTACACACAGTCTTACACACGCAGTCTTACACACGGCCTTACGCATGGTCTTACACACGCAGTCTTACACACGGTCTTACACACGCAATCTTACACAAGCAGTCTTACACACGGTCTTACACACGGTCTTACACACGCAGTCTTACACACGGCCTTACGCATGGTCTTACACACGCAGTCTTACACACGCGGTCTTACACAAGCAGTCTTACACGGTCTTACACACGGTCTTACACACGCAGTCTTACACACAGCCTTACGCATGGTCTTACACACGCAGTCTTACACAAGCGGTCTTACACACGGTCTTACACACGCAGTCTTACACACGCAGTCTTACACACGGTCTTACATATGGTCTTACACATGCAGTCTTACACACGGTCTTACACATGCAGTCTTACACACGGTCTTACACACGGTCTTACACAGTCTTACACGCGCAGTCTTACACACGGTCTTACACACGGTCTTACACACGCAGTCTTACACACGGTCTTACACACGGAGTCTTACACACGGTCTTACACACAGTCTTACACATGCAGTCTTACACATGCAGTCTTACACACGGTCTTACACATGCGGTCTTACACATTCAGTCTTACACACGGTCTTACACACGCAGTCTTACACACGGTCTTGCACACGCAGTCTTACACACGGTCTTACACACGCAGTCTTACACATGGTCTTACACATGCTTACACACACAGTCTTACACATGCCTTACACATGCAGTCACATGCTTACACATGCAGTCACATGCTTACACACACTGTCTTACACATGCTTACACA	G	.	PASS	PRECISE;SVTYPE=DEL;SVLEN=-1204;END=3098599;CIPOS=-0,0;CILEN=-0,0;RE=27;RNAMES=NULL;STRAND=+-	GT:DR:DV:PL:GQ	./.:.:27:.,.,.:.
1	3130338	cuteSV.INS.6	C	CATATTATATATTGGTTTTTTTTTAAATAAATAATAAATAAATAAATAAAAAAAAAAAATAAAATTTTCTGTTGATATATATATAT	.	PASS	PRECISE;SVTYPE=INS;SVLEN=85;END=3130338;CIPOS=-0,0;CILEN=-0,0;RE=18;RNAMES=NULL	GT:DR:DV:PL:GQ	./.:.:18:.,.,.:.
1	3177064	cuteSV.INS.7	T	TTCACTGACACACCCCCAACCCCATGTAACTCTAACACACACACTCACATGCTCTCTGAACTCACTGACACACCCCACCCCTGTAACTCTAACACACACACACCCTCCCTGTACATCACTGACAACCTCACCCCTTTATATATAACAACAATTACTATCTATTTTTAAGTTACACACAACACACATATTTAGTATTATGTATATATACACACGTTATATATATATTTAATCGTTTTTTAAATTTTTTTTTTTTAGAATTTTTATAACTTTTCCTCTGAAGGTGGAGCCCGGGCAAAAATTGTTTCACACACACACACACACAATTAAAATCTATATTTTTTTTGTACATATATACACACATATATACACACATATATGAAGTGTGTGTAACTTTTTTTTTTCTTGAGGCAATGTAAAAGAATGAATGAATGAATATTATATATTAGTATATATATATATACCTTTATATATATATACTTTATGAAATAATATAAATATAATATATTTAATATAAATAAATATAAATATATTATATATATTAATATATATATTAAATTATTATATATATTTAATATATATAATATAAATATATTATATATATTTAATATATAGAATATAAAATTATTATATATAATTTTAATATATAG	.	PASS	PRECISE;SVTYPE=INS;SVLEN=646;END=3177064;CIPOS=-0,0;CILEN=-2,2;RE=24;RNAMES=NULL	GT:DR:DV:PL:GQ	./.:.:24:.,.,.:.
1	3610900	cuteSV.BND.1	G	[2:71845266[N	.	PASS	PRECISE;SVTYPE=BND;RE=5;RNAMES=NULL	GT:DR:DV:PL:GQ	./.:.:5:.,.,.:.
1	3610901	cuteSV.BND.2	C	[2:71844671[N	.	PASS	PRECISE;SVTYPE=BND;RE=8;RNAMES=NULL	GT:DR:DV:PL:GQ	./.:.:8:.,.,.:.
1	3785286	cuteSV.BND.3	A	N[5:67558703[	.	PASS	PRECISE;SVTYPE=BND;RE=12;RNAMES=NULL	GT:DR:DV:PL:GQ	./.:.:12:.,.,.:.
1	4044754	cuteSV.DEL.11	TCTAAACTGCTGGAGGGACTGCATTTGTGTTTTTTTGGGGGGGCTACCCACCAGGACAAAGTCATGAGCTTGAGGCTGGGGAAGCACCCGTGAGCCGGCGCGTTACCGCGGTCAGGGGATCTGAGGCCCTTGTATGATCAGGGAACACCAGTTCCAGAGACGTCCAGAAGGAGCGGGGAGAGAGGAAGGTTCCACATTGCTGACCTTTAACTTTTGTTCCCACTTCTGCCATGGAGGCTAATTGTTACGTTTTCCTTGCTGAGCAGCGTTCGGCTTCCTACACCCCGGTGGCTTCGCCTGTGCCTACTCCCAGTGCTCGCACGTTTGGCCTAAAGCAGTTAAACCTCTGAGCTGCCCAAAGACCTTGTAAGAATGAGAAACTGCTCCATGGTTTATTAAAAAGCAAACAAAAAAACCTTCCACAAAATAACAGCAATAAAAAAAAACCATTTAAAGTGATGTCCCTCCCTTCATAGGATGTAAGCTCATATTTAAACCATATATTGCT	T	.	PASS	PRECISE;SVTYPE=DEL;SVLEN=-507;END=4045261;CIPOS=-0,0;CILEN=-0,0;RE=14;RNAMES=NULL;STRAND=+-	GT:DR:DV:PL:GQ	./.:.:14:.,.,.:.
1	4137428	cuteSV.DEL.12	TCACCTGCAGACGCAGCCGATGCACCCCACACCCAGACCCAGTGAGACCTCCCAACAGTCACCTGCAGACGCAGCCGATGCACCCCACACCCAGACCCAGTGAGACCTCCCAACAGTCACCTGCAGACGCAGCCGATGCACCCCACACCCAGACCCAGTGAGACCTCCCAACAGTCACCTGCAGACGCAGCCGATGCACCCCACACCCAGACCCAGTGAGACCTCCCAACAGTCACCTGCAGACGCAGCCGATGCACCCCACACCCAGACCCAGTGAGACCTCCCAACAGTCACCTGCAGACGCAGCCGATGCACCCCACACCCAGACCCAGTGAGACCTCCCAACAGTCACCTGCAGACGCAGCCGATGCACCCTGTACCCAGACCCAGTGAGACCTCCCAACAGTCATCTGCAGACGCAGCCGATGCACCCTGTACCCAGACCCAGTGAGACCTCCCAACAGTCATCTGCAGACGCAGCCGATGCACCCCACACCCAGACCCAGTGAGACCTCCCAACAGTCATCTGCAGACACAGCCGATGCACCCCACACCCAGACCCAGTGAGACCTCCCAACAGTCACCTGCAGACGCAGCCGATGCACCCTGTACCCAGACCCAGTGAGACCTCCCAACAGTCATCTGCAGACACAGCCGATGCACCCTGTACCCAGACCCAGTGAGACCTCCCAACAGTCAGTGAGACCTCCCAACAGTCACCTGCAGACACAGCTGATGCACCCCGTACCCAGACCCAGTGAAACCTCCCAACAGTCACCTGCAGACACAGCCGATGCGCCCCACACCAAGACCCAGTGAGACCTCCCAACAATCACCTGCAGACACAGCTGATGCACCCTGTACCCAGACCCAGTGAGACCTCCCAACAGTCACCTGCAGACACAGCTGATGCACCCCGTACCCAGACCCAGTGAAACCTCCCAACAGTCACCTGCAGACGCAGCCGATGCACCCCACACCAAGACCCAGTGAGACCTCCCAACAGTCACCTGCAGACGCAGCCGATGCACCCTGCACCCAGACCCGGTGAGACCTCCCAACAGTCACCTGCAGACGCAGCCGATGCACCCTGTACCCAGACCCAGTGAAACCTCCCAACAGTCACCTGCAGACGCAGCCGATGCACCCCGCACCCAGACCCGGTGAGACCTCCCAACAGTCACCTGCAGACACAGCTGATGCACCCTGTACCCAGACCCAGTGAAACCTCCCAACAGTCACCTGCAGACACAGCCGATGCACCCCACACCAAGACCCAGTGAGACCTCCCAACAGTCACCTGCAGATGCAGCCGATGCACCCCGCACCCAGACCCGGTGAGACCTCCCAACAGTCACCTGCAGACGCAGCTGATGCACCCCGCACCCAGACCCCGTGAGACCTCCCAACAGTCACCTGCAGATGCAGCTGATGCACCCCACACCCAGACCCCGTGAGACCTCCCAACAGTCACCTGCAGATGCAGC	T	.	PASS	PRECISE;SVTYPE=DEL;SVLEN=-1486;END=4138914;CIPOS=-1,1;CILEN=-2,2;RE=26;RNAMES=NULL;STRAND=+-	GT:DR:DV:PL:GQ	./.:.:26:.,.,.:.
1	4403378	cuteSV.INS.8	T	TCTTCCTCACCTCCCACACCAGTCCTTTCTAATCCCATAAAGAAAAGCCTCTTTCTGCCTAACTTTTAGGGATGCTTTCAGGGTCTCATGGTGGGAGCCCTTCTCCTCACTGCAACAGCCCTCCCCCACTGCAGTAGCCCCTCCCCCAACTGCAATGCCCCTCCCCCACTGCAGCAGCCCCACTGCAATAGCCCCTCCCCCACTGCAGTAGCCCCTCCCACTGCAGATAGCCCCTCCACCACTGCAATAGCCCCTCCCCACTGCCAGTAGCCCCTCTCCCACTGCAGTAGCCCCTCCCCCACTGCAATAGCCCCTCCCCCACTGCAATAGCCCCTCTCCCACTGCAGTAGTCCCTCCCCCACTGCAATGGCCCCTCCCCCACTGCAATGGCCCCTCCCCTGTTGCAATGGTTCCCACCTCCCTATTGCAAGAATTCTTCTGATCCAGTCTCTCCTTAGTGAGTCCAGATTATGCTTTTGTTTGAACTGAGCAGTGCCATGAGAGAGCTCTGGGGAAGGGGCTGATGGTCTCCTTCTGGGGGTCAGTGGTTTCCCTGCACTTGTGGACATCAAGGCTCTGAGAGCTCGGTACCTGCCTTAATGAGGCCCTGCCCCACCTGGGTGGTCTGTATTAGAGACAGTGACTTGGGATGGAGGGGTTGGAATCATGGGGTTCACTGCATCCACTCCATCCAACTAGAATCCGTGGAATCTGGGAACCTCCCTGCTTTCCGTGATGATCCTAAACCATGAACACAGTGAATCATCCTCAAGGCGCAGCCCCCTCGAGTCATCTTATTCATGGCAGAAACTCTGAGTCACCCACTGAGCCACCTCCACCTTTTC	.	PASS	PRECISE;SVTYPE=INS;SVLEN=844;END=4403378;CIPOS=-79,79;CILEN=-7,7;RE=12;RNAMES=NULL	GT:DR:DV:PL:GQ	./.:.:12:.,.,.:.
1	4800146	cuteSV.INS.9	T	TTATTATGTGTGTGACAAATAATCCTGTTAGTTCTAGCCAGAACAAATTAGGCAGCAAAAGAAATAAAAAGCATCTACATAGAAAGAGAGAAGTAAATTATTTTTCTCTTTATAGATGGCATGATCTTACCTGTAGAAAATACTACACAATCGCCGGGGCGCGGTGGCTCCACGCCTGTAATCCCCAGCACTTTGGGAGGCTGAGGTAGGCAGATCACGAGGTCAGGAGATTGAGACCATCCTGGGTAACACGGTGAAACTCCCTCTCTATTAAAAATACAAAAAGGTAGCGGGGCATGGTGGCGAGCGCCTGTAGTTCCAGCTACTCGGGAGGCCGAGGCAGGAGAATGGCGTGAACCCGGGAGGCAGAGCTTGCCGTAGCAGAGATTGTGCCACTGAGCTCCAAGCCTGGGCGACAGAGCGAGACTCTGTCTCAAAAAAAAAAAAAAAAAAAAAAAAAAAAAAGAAAAAAGAAAATACTAAAGAACACATGTACACAAACTGTTAGAACTAATAAAAGAATTCAGTAAGGTTCAGAGGATTAAAAAATCAACAAGCAAAAATCAGATGCATGTCTACGTTCTAAAAGTAAACAATTTGAATAGAAAACTAAGAATTTAATTTATGAATCGTCAAAAAGAATAAAATACTTAATAAACTTAACCGAAGAGGCAAAAGATTTGTGTCCTGAAAACCAAAAAAGTGTTACCGAAAAAAATTAAAGAAGACATGAATATGTGGAAAGATATCTCTTATTGGTTACATGCACTATGATCAACATTGGCATAAACACAAAAAATAACTATTGTTGGCAAATGTGTGGAGAAATTGGAACCTTTGTGCATCATTATGAGAATGGAAAATCATGCAGCCACTCTAGGAACAGTGTCATGATTCCCAAAAAAACATGAATGTAGAATTACCGCATAATTCAGCCATTCCATATCTGGGTACTTAGACAAAAGAAATGAAAGCAAGGACTCAGGTTTTGTACAACTATGTTCATAGCAGCGTAATTCATAACAGCGAAGAGATTGAAGCAACCCAAGA	.	PASS	PRECISE;SVTYPE=INS;SVLEN=1049;END=4800146;CIPOS=-0,0;CILEN=-2,2;RE=28;RNAMES=NULL	GT:DR:DV:PL:GQ	./.:.:28:.,.,.:.
1	4800147	cuteSV.BND.4	T	]hs37d5:16486815]N	.	PASS	PRECISE;SVTYPE=BND;RE=11;RNAMES=NULL	GT:DR:DV:PL:GQ	./.:.:11:.,.,.:.
1	4800148	cuteSV.BND.5	A	N[hs37d5:16485789[	.	PASS	PRECISE;SVTYPE=BND;RE=11;RNAMES=NULL	GT:DR:DV:PL:GQ	./.:.:11:.,.,.:.
1	5172045	cuteSV.INS.10	T	TGTTTTTTTCACACACACATGAACCACATAGTAAACACACACTTAAACACACACACACACACAATTGATATATCAGTTTATAAGAAAAAAGAAATTTTTTAAAAAAATTAAAATGACATTATTTCTGGTTTAAGGTTCTGACATATAAAAACAGGATAACTCCTGACCCTTCAGGTATCTACGTTAAAAATAAATCTTCATATTCTATATATTTCTATATGTCTCCATCTCAGGGTAAGAGGTAGACCGTGGTGAAGCACACAAATTTATATATATATTAATAATCAATGACTTTTTCTTTCTTTCTTTTTCAGAGTATGTATAGTAACTTTATCAAATACAATTCTCACACACACACTGTTAGATATATATAATAGATATATTAATATATAAATATTATATTATATAATAGAATATATAATATAAATATTTTATTTTTATATCATATATATTTTTTAATTTTTTGTATTACTAAATATATTGTGTATGCTATATAGAAAAAAGCATACACACACGCATAAAACACACGCATACACACACGCATACACACACGCATATACACAGGCATACAACACGCATACCACACAAAACAACACACACACACACACACCAATACTTTTTTATTTTAAAATAAAATTGATTGTTATCAAAAAAAAATTAAATATCTTATTTTTTTGGGACTCGAGTTCGCAGGGGCCTTCACTATTTAATAATAATAATAAAA	.	PASS	PRECISE;SVTYPE=INS;SVLEN=723;END=5172045;CIPOS=-0,0;CILEN=-2,2;RE=18;RNAMES=NULL	GT:DR:DV:PL:GQ	./.:.:18:.,.,.:.
1	5220152	cuteSV.INS.11	A	ACTACGAACGTCGGGAGGGTCGGAAGGAGGAGCAGGGACGAGGGATGAATAGGGAGGGAGGAAGAGAGGAGTGAGAGAGAAACAAAGAAAGGATGTATAGATTGTATTAATATTTTGTCTTTGCTTATTACGTTTTCCGTGAAAGACAAAATTAGTCCAAACCCCCTTTTATACAGATTGTACGGTGAAAGGGGTCAACTATTTTACAAACTGTAAATGGTCCCGACGTCTCTTAGAACAGATTGTTGAGGTAAAATTTACGGTGAGGTGTAGGAGGTAGAGACTCAAAATTTTTCGTGAACAGGATGTTTCACAATAGTAATGATTTTTATAATTCGTCTTAGAAGTAAGTAAACCTCAACGGCACATTAACACGACCTTATGTTTAGTAGTGAAGTCTTCCGTCCGTTCAAATCTAGAGAGGAGGACCGTACTCCATCTCCCCTCCTTCTTTACCTAATGCCGTGTCTCCTGGACCAGGGTTCCCACTGTCACCAAAACACGTACCCAAGAACACGTTGAAGACCCGTAACGGACCTTCGAACATCGTCTATGTATACACGCTGTCCGGGGTCATCCGTCACCCTTCTCGAACCCAGTAGTCCCCAAACCGTAGAGAAGAACCGGTGTGGTCCCGGTCGGACGACCACCCTGGAGAACGATGTAGACACGTCACTACCGGTGAGAAGTGAAAAAGTGGAACTCCTGAGTTGTAAAAAGGAGTCGACAAACTTTATCCGGATCCCTCAC	.	PASS	PRECISE;SVTYPE=INS;SVLEN=749;END=5220152;CIPOS=-0,0;CILEN=-5,5;RE=17;RNAMES=NULL	GT:DR:DV:PL:GQ	./.:.:17:.,.,.:.
1	5283940	cuteSV.DEL.13	TACGGGCTTTTCTAAACGTTCCCACTTGACTGTAAATGGGAGTACCCTGAGGATATGTGGATCTCCTAACAATTCACTGCAAGATTCTATTTTAATAAGTCAGATTCATCTGGGATAATTATCCATCATGCCTCAACAGTTAGGTAACATTTATTTAGGAAATGCTTGCTCTGTGCCCAGCATGGTGTTATTATTACTATTCAGGTTATCGGTATTATTATTAAACCCACTTTATTAATGATCCCTATAAGTGTACCAGTTAATGCACTGGTTAATGCACAGGAGTTCCAGAAGCAACGCTGCCTGCCAGGCTACGTCATCTGAGATCAGTATCGGCTCTCATTTAATCTTCCAACGACCTTTAAGAAGGTTAATATTAGGATCAGAGAAGTTACAGTCTCTCAGCATCACACAGCTGGTCAGAAACAGAGCTGGGGCATTCCAAAGCCCATGATCTCATCGTTGGACTTACTCACAGATGTTTATCAGATAATGCACCAGTGGGAACCTCTGCCCTCCCGGGTTCAAGCCATTCTCCTGCCTCAGCCTCCCGAGTAGCTGGGACTACAGGCACGCGCCACCATGCCTAGCTGGTTTTTGTATTTTTAGTAGAGATGGGGTTTCACCACGTTGGCCAGGAATGTCTCGATCTCTTGACCTCATGATCCTCTTGCCTCGGCCTCCCAAAGTGCTGGGATTACAGCCGTAACCCACTGCGCCTGGCCTTAAAAAGATTTTTTTTAAGGAACCTATATTTTCTTTTGCACTGGGCTCTACAAATTATAGAGTATCTGCAAAGTATTATATTCTCCACATTCCACAGCTGGGAAGGGGCAGGAAAGCCATGTGAGGAAAGCAAAGGGGGCAGGATGATGAAAGTCATACACCTTGGACTCAGACTCGCGTAAGTTCCTTGAACTTTTAAAAAATTGTGGTAAAATACACATAACATGAAATTCACCGTTGTAATTATTTTAAAATATGTGATTCAGTGGCATTTAATGCATTCAGTATGTTGTGCAACCATCACCACTATCAAGTTCCAGAACATTCTCACCATCCCAATAGCAGACCCTGTACCCACGGGCAGTCAGTTCCCATCACTCCCACCACCCAGGCCCTGGAAACCATTCACCTGCTTTCCGCCTGTGATGGCAAATTTTATGCATCAATTTGACTGAGCTTAGGGATGTCCAGATAGCTGGTAGAACATTATTTCTGGGTGTGTCTGGGAGTGTGTTTCCAGATGAGATTAGCATCTAGTCAGTGGATGAGTAAAAATCTGCCCTCACCAGTGAAGGTGGGCAGCATCCAATCCACTGAGAACCCAGATAGAAGGAAAGGCAAATTCTCCCTCTCTCCCTCTCTCTCCCTCTCTCTCCCTCTCTCTCCCTCTCTCTCCCTCTCTCTCCCTCTCTCTTCCTCTCTCTCCCTCTCTCTCCCTCTCTCTCTTTCCTTGAACTGGGACATCCATCTTCTCTGCCGTTTCACATTAGAGCTCCTGGTTCTTGGAGCTTTGCACTCCATGACTTAAACCAGCTCCTCTACCCTCTCCCCGTCCCTTGGTTCTCAGGCCTTTGGCCTCAGACTCATCTACACCTCCAGCTTTTCTGGATCTCCAGCTTTCAGACAGCCGATTGTGAGACTTCCAAGTCTCCATAATATTCACGATCATGTGAGCCAGTTCCCATAATCAATCTCTCTCTCTCTGTCTCCACACACACAGACAAACACACACATGCACACACACACTTCCCACTGGTTCTGTGGTTCTGTTTCTCCAAAGGAACACGACTGATACACTATCTGTATGGGTTTGCCAATTCTGGATATTTCACTTAAATGGAATTATACGCTGTGGGGCTGTCCTTGAACTTCAAGGTTCACATTTAACTCCTTTGTAAAACATGATAGCGATGCTTAACTCCCAGTGTGGACATGAAAGCTCCACGATAAGCTCCTTAGGCACAGCGTAAACAATGGATAAAGGGTGTTTATCTTACTAGCATTGCTGCATTACCTTTATTATTCTTCTTCTTGCTGTTGTTATTGCTGCTGCTGTTGCTATTGTAATGAAGACGAGAGAACGACAGTGGTGATTGTGATGGGAGCTAGAGGATCCAAGATCACACAATTAGCAACTGCTGAGCCCGAATCCTGGCCTTCAATTCTAATTCTTAATCCTATTGATTCTAATTCTAACTCTTTGTAATCTTCCCAATCATCTGGTTAGGATTTTCAAAGGAGCAAAGATGAGGAGCTGGTGAAGGCAGTGCTGGCAGAGAAAAATTACAAACCAAGGTCGGGAGGAAGAAAAGACAGGACAGGAAGTGGTGGGTGGAGACGAGGCCTGAGCCGCACTGGGCAGGTCAGTTGAAGCCACGTCCTGGGACCTTTAGTGCCTTTCCGTAGGGGCTGGACCACTCTCTGCTTGGGCCTTGCAGCACCCGAGAGGCCTTTGAATAGATATTCACAGGAGCCAGGCTCGCCTCTCTGGAAATATTAGCTGGAAAGAAGGGTTCTGCAGGATAAGAGGAGGCAAGCCGAGCCGATGCAGGTGTCCCTGGGAAGCACTGGGCCCAGGGCACATTCTTTCTCTATCACAGGATCAGTAATTTGTATCATCTTAAAATAACTACAATGCTTTGGCTGGAACCCCACCAGGAGCCTCCAAGCCTTTGCAAACAATGGCTCATTAGGTTTTATCCTTTATCTACCTGTCTGCGGATTAAATGGAACAGGCATGGTTTGATACCTGCCACCGCCTCCCTCCTCCCCCCCCGCCGCTTTCCTCTAGGGCTGAGGGGAGGTAGGGAGCTGGCAGACCACGGAGGATGGTGTCCCACTGCACAGTGGGCCTGGGTCAGCGGCACAGATGCACAGAAGTAAGCCCAGCTGGGTTTACAATGGACAGAAGCCTGGACAAGGGACAATAATACCCTGGCCAGGTGGACCTTGAAATGCTAATAGGTATTCATGACAGTTTTCTAGATGACTCTGGGCAGGAGATCTAGATGTCACTGGACATAAAGATTCTCCTTTTATGCAACCAGCTTTTCTCCTATGGAAGTTCATTCTGACACAGGTTAGACACCTTTATAGTCCATGAAATTGAAAACAGGTATCTTTTTCTCTGGACGAGTCAGATAGTCATGGCGCCATCTCC	T	.	PASS	PRECISE;SVTYPE=DEL;SVLEN=-3165;END=5287105;CIPOS=-0,0;CILEN=-0,0;RE=35;RNAMES=NULL;STRAND=+-	GT:DR:DV:PL:GQ	./.:.:35:.,.,.:.
1	5877009	cuteSV.DEL.14	GTGGATACGGGAGATTCCTGGTGTGTGGATACAGGGGATTACTGGTGTGTGGATACAGGGGATTACTGGTGTGTGGACACAGGGGATTACTGGTGTGTGGATACGGGGGATTCCTGGTGTGTGGATACGGGGGATTCCTGGTGTGTGGATACGGGGGATTCCTGGTGTGTGGATACGGGAGATTCCTGGTGTGTGGATACGGGGGATTCCTGGTGTGTGGATACGGGAGATTCCTGGTGTGTGGATACGGGGGATTACTGGTGTGTGGATACGGGAGATTCCTGGTGTGTGGATACAGGGGATTACTGGTGTGTGGATACAGGGGAT	G	.	PASS	PRECISE;SVTYPE=DEL;SVLEN=-326;END=5877335;CIPOS=-2,2;CILEN=-16,16;RE=17;RNAMES=NULL;STRAND=+-	GT:DR:DV:PL:GQ	./.:.:17:.,.,.:.
1	5892202	cuteSV.INS.12	A	AACAGAGGTGTGGCTGAAATCCAGAGGAGGTAGAGAGGTGTGGCTGAAATCCAGAGGATTTAGATTTATTTAAAAAAAAAAAAAAAAAAAAAAAAAAGATGTCATGAGGGGAGGAAAGGCTGAAGGAATAGGGGAAAAGAAATATCTCCTTGCGTGTCCCTCGGCTCTCTCCCCATTCTCCTTGCGTGTCCTCGGCTCTCCTCCTATTCTCTGTGCCGTGTCCCTCGGCTCTCTCCCATTCTCCGTGCCGTGTCCCTCGGCTCTCTCCTATTCTCCTTGCGTGTCCCTCGCTCTCTCCCATTCTCCTTGCGTGTCCCTCGGCTCTCTCCCATTCTCCGTGCCGTGTCCCTCGGCTCTCTCCCATTCTCCGTGCCGTGTCCCTCGGCTCTCTCCCATTCTCCGTGCCGTGTCCATCGGCTCTCTCCTATTCTCCGTGCC	.	PASS	PRECISE;SVTYPE=INS;SVLEN=437;END=5892202;CIPOS=-0,0;CILEN=-2,2;RE=19;RNAMES=NULL	GT:DR:DV:PL:GQ	./.:.:19:.,.,.:.
1	5906339	cuteSV.DUP.6	C	<DUP>	.	PASS	PRECISE;SVTYPE=DUP;SVLEN=7283;END=5913622;RE=22;STRAND=-+;RNAMES=NULL	GT:DR:DV:PL:GQ	./.:.:22:.,.,.:.
1	5929034	cuteSV.DEL.15	CACACATCCACCCACACATGCACACACACGCACCCATACACACACACATGCACACACATACATGCACACATGCCCCCACACGCACACACATGCATGCCCACATGCATGCACCCACACATGCACACATGCATGCACCCACATGCACACACGCACAATGCACACATATCCGCCCACACATGCACACACACGCACCCACATGCACACAATGCACACATACATGCACACATATCCACCCACATGCATACACATCCACCCACATGCACACACACACACACACACATGCACACCCACATGCATGCATGCATCCATACATGTACACAGATGCACAAATACAAACATGGATGCACATACACACACACCACCCACACATGCACGCACACACACACATGCATGCACACACACATGCACACACTTCACAC	C	.	PASS	PRECISE;SVTYPE=DEL;SVLEN=-418;END=5929452;CIPOS=-0,0;CILEN=-2,2;RE=15;RNAMES=NULL;STRAND=+-	GT:DR:DV:PL:GQ	./.:.:15:.,.,.:.
1	5944552	cuteSV.DEL.16	TACTCCACAACCAAGATCACTGCCCAAGCTCCCAGCCGAGCCCCCGTCCTACTCCACAACCAAGATCACTGCCCAAGCTCCCAGCCGAGCCCCCGTCCTACTCCACAACCAAGATCACTGCCCAAGCTCCCAGCCGAG	T	.	PASS	PRECISE;SVTYPE=DEL;SVLEN=-137;END=5944689;CIPOS=-0,0;CILEN=-0,0;RE=24;RNAMES=NULL;STRAND=+-	GT:DR:DV:PL:GQ	./.:.:24:.,.,.:.
1	6064977	cuteSV.DEL.17	GTGTTGCTGGCTGAGGGGTGAGGGTGGAGTGGGGGGATGTGGGAGCTGAGCTGAGGGATGAGGGTGCAGGCAGAGATCTGGGAGCTGAGCTAAGGGGTGAGGGTGGAGTAGGGGGACGCGGGGGCTGAGCTGAGGGGTGAGGGTAGAGTGGGGGACATGGAAGCTGAGCTGAGGGGTGAGGGTAGAGTGGGGGGATGTGGGAGCTGAGCTGAGGGGTGAGGGTGCAGTGGGGGGACGTGGGAGCTGAGCTGAGGGGTGAGGGTAGAGTGGGGGGATGTGGGAGCTGAGCTGAGGGGTGAGGGTGGAGTAGGGGGACGTGTGAGCTGAGCTGAGGGGTGGGGGTGGAGTTGGGGGATGTGGGATCTGAGCTGAGGGGTGAGGGTAGAGTGGGGGACATGGAAGCTGAGCTGAGGGGTGAGGGTAGAGTGGGGGGATGTGGGAGCTGAGCTGAGGAGTGAGGGTGAACTGGGGGATGTGGGAGCTGAGCTGAGGGGTGGGGGTGGAGTTGTGGGTTGTGTGAGCTGAGCTGAGGGGTGAGGGTGGAGGCGGGGACGTGGCAGCCCAGCTGAGGGCCTTGGAGCACACCTGGTAGGAAGCCAGCCTGTGGACCTGGAGCCGACTGAGGGTCCCCCCTACCCCCCATGAGTAGGAGTGGGATCCAAC	G	.	PASS	PRECISE;SVTYPE=DEL;SVLEN=-662;END=6065639;CIPOS=-0,0;CILEN=-0,0;RE=28;RNAMES=NULL;STRAND=+-	GT:DR:DV:PL:GQ	./.:.:28:.,.,.:.
1	6188097	cuteSV.INV.0	G	<INV>	.	PASS	PRECISE;SVTYPE=INV;SVLEN=814;END=6188911;RE=11;STRAND=--;RNAMES=NULL	GT:DR:DV:PL:GQ	./.:.:11:.,.,.:.
1	7022963	cuteSV.DEL.18	TCCTTGCCTGCCGAGCTCCTCTGGACCCACCCCTCTTTCAGTTGGGGCCCCGCCCTCATTTGGCCCCTTTCACCCGTCTGGCCCTGCCCATTCCCACCTTCCACCCTGGCCCCGCCCTGTGGCAGACCCCATTCTCCATTCCTTGTGGCCCTTCTCCTCTGGACCAACCCCTCTGTCCATTAGGGCCCCGCCTTCATTTGACCCATCCCACCCTCTGGCCTCACCCACTCCACCTTCCATTTTGACCCAGCTCCTTGGCAGGCTCCAGCCTCCATCTCTTTTGGCTCCTCCTCACCCGCCCCGCCCCTTTGGAACTACCCATCTTTCCTTTATGGGCCCCGCCCCATCTGGCTCCTCCCACCCACCTGGCCCCCCCCCCCCCCCCGCTTTCCATCCCGGCCTTGCCCTGTGACTGGCCCCGCCCTCCATCCCTTTTGGCCCCTCCTTGCCCGCGCCGCCCCTCTGGAGCCACCCCTCTTTCCAATCGGGCCCCACCCTGTTTTCCTGGCCTTCAAGCTCCCGCCTGGCGCCCCGCAGCGGCAAGCGTGATTTATAGGCCGTCTGA	T	.	PASS	PRECISE;SVTYPE=DEL;SVLEN=-564;END=7023527;CIPOS=-0,0;CILEN=-0,0;RE=20;RNAMES=NULL;STRAND=+-	GT:DR:DV:PL:GQ	./.:.:20:.,.,.:.
1	7043629	cuteSV.INS.13	T	TTTTAATATCATATTATATATATCATATATTTTAATAGTAAAAAAAATAATTCCATCGTGTGTGTGTTTGATCCAGTTTTTTAAATAATAAATAAATTTTTACAATTTCCTATATATAATTTCCTTATATATATTTCCTATATATATATAAAAAAAAATACACACATTCTAATCATATGATTATATACATAAATCTATATATACGGGGCCACAGGGGGGCAGGGCCTAAGAGGGGAGGCGGGGCCACAGGGGAGGCGGGGCCACAGGGGAGGCGGGGCCCGGGAGGGGCTGGCAGCGCCACAGGGGGCGGGGCCAGAGAGGAGGCGGGGCCACAGGGGAGGAATTAATTTTATTTAATCTATCAGTGTCTCTCTCTCTCTCTCTCTCTCTAGTTAAGTGTGTTTGCCTATAATTATTTTACTTAGATATATATTCAATATATCATTTAAATCAAAATCAAATATCCTCTACAAAATATATATTATATATATATATATAAAAAAAAAACATACGGACGCCATCGGGGAACGGCCACCCATCGCTCTCAGGAAGAAGACAACGGCACGGACCCATCGGCCCACGGCCACCCATCTCTCTGCAGAGAAGACAACGGCACGGACGCCATCGGCCACGGCCACCCATCGCCTCTGCAGAGGAAGACAACGGCAAACACCCCTCTTTCTTTCTTTCTTTTTCCAAAAAAAACTAAATATTAACAATAGATATATAGTATTAACGAAGAAGAAGCAGAAGAAATTAAAAAAAAAAAAAAAAAAAAAAAAAATTTCTAAACAGGCCTCAAAACATTTTTTATGTGCAAGTCCTCGGCAGGTGTCTACGTGCACAGTCCTTCCGGCAGGTGTCTATGTAGTTTTATATATATTACAACAACAATGCAACCTCTTAATTTCACACTACCACACAGCACATATTTATTTATTTAACTCAAAAAAAAGAAGAAGTATATTAGTTATTATTGATTATATATGATAATTAATATATAGTTTTAGTGTGTGTGTTTTATAAAAAATATCTCTCTCTCTCAACATTATTACCGACGGCCCCTCCCCCCCAGC	.	PASS	PRECISE;SVTYPE=INS;SVLEN=1075;END=7043629;CIPOS=-0,0;CILEN=-3,3;RE=25;RNAMES=NULL	GT:DR:DV:PL:GQ	./.:.:25:.,.,.:.
1	7175448	cuteSV.DEL.19	CCGAAAACCTGAGACCCAGGAGAGCTGATGGTGGTGTTCCAGTGTGAGTCCGAAAACCTGAGACCCAGGAGAGCTGATGGTGGTGTTCCAGTGTGAGTCCGAAAACCTGAGACCCAGGAGAGCTGATGGTGGTGTTCCAGTGTGAGTCCGAAAAATCTAAGAACCAGGAGAGCTGATGATGTTGTTCCAGTCTGAATCTGAAAGCCTGAGACCCAGGAGAGCTGATGATGTTGTTCCAGTCTGAATCTGAAAGCCTGAGACCCAGGAGAGCTGATGATGTTGTTCCAGTCTGAAT	C	.	PASS	PRECISE;SVTYPE=DEL;SVLEN=-294;END=7175742;CIPOS=-20,20;CILEN=-27,27;RE=36;RNAMES=NULL;STRAND=+-	GT:DR:DV:PL:GQ	./.:.:36:.,.,.:.
1	7569787	cuteSV.DUP.7	C	<DUP>	.	PASS	PRECISE;SVTYPE=DUP;SVLEN=1772;END=7571559;RE=27;STRAND=-+;RNAMES=NULL	GT:DR:DV:PL:GQ	./.:.:27:.,.,.:.
1	7608968	cuteSV.BND.6	C	N[4:184335355[	.	PASS	PRECISE;SVTYPE=BND;RE=22;RNAMES=NULL	GT:DR:DV:PL:GQ	./.:.:22:.,.,.:.
1	7715053	cuteSV.DEL.20	CCCACACACACCTATACACACACCCCTATATACACAAACACACCCACCTATACACACACCTATACAAACACACCCACCTATACACACACACCCACCTATACACACACACCTATACACACACCTATACACACACCTCTATACACACAAACCCACCTATACACACACCTATACACACCCACACACACCTATACACAAACACACACCCCTATACACACAAACACACCCATCTATACA	C	.	PASS	PRECISE;SVTYPE=DEL;SVLEN=-233;END=7715286;CIPOS=-8,8;CILEN=-2,2;RE=20;RNAMES=NULL;STRAND=+-	GT:DR:DV:PL:GQ	./.:.:20:.,.,.:.
1	7872006	cuteSV.INV.1	T	<INV>	.	PASS	PRECISE;SVTYPE=INV;SVLEN=934;END=7872940;RE=17;STRAND=++;RNAMES=NULL	GT:DR:DV:PL:GQ	./.:.:17:.,.,.:.
1	7889474	cuteSV.DEL.21	TCACTTAAATGCAGCACTTTATGACTTCTCTTTGGCATATCCCAATTGCTGGCATCACTCCTCTTGCACTTTGGGGCCATTATTAAGTAAAATAAATGTTACTTGAACACAAGCACTATGATACCACAGTAGATCTGATAACCAAGACGGCTACTGAGTGTGGAGGTGTGAAATAAAGGGATGATTCCTATCACAGGCTGGAAGCAATAAGACAGCTCAAAATTTTATGACACTACCAGAATGGCTGACAATTTTAAACTTATGAACTGTTTATTTCTGGAATTTTCCATTTACTATTTTTGGACCTTGGTTGACCACAGGTAACTGAAACTACAGAAAGCAAAACCATGAATAAAGGAGGACTACTGTATTTTGTGATAAGAAGATTAAAGTGTCTTTTCATGTGCCCTTACTTTCTAGCAGTGTGTTACAGGCAACAATGGCAGTGAGAGCAGTCCTGCTACTACCGGTGCACTGTCCACGGGGTCACCTCCCAGGGAGAATCCATCCCATCCTACTGCCAGCGCTCTGTCCACAGGATCGCCTCCCATGAAGAATCCATCCCATCCTACTGCCAGCGCTCTGTCCACAGGATCGCCTCCCATGAAGAATCCATCCCATCCTACTGCCAGCACACTGTCCATGGGATTGCCTCCCAGCAGGACTCCATCCCATCCTACTGCCACTGTTCTGTCCACGGGGTCACCTCCCAGCGAATCCCCATCCAGAACTGGTTCAGCAGCATCAGGTAGTGGATCAGGACAACTAATGTTTCAAACTCCAATGCCAGACATTCACTATGTGCTGAGCTCTCACTGTGTGCCCCAGGCACTGATGTGGAAGTAC	T	.	PASS	PRECISE;SVTYPE=DEL;SVLEN=-845;END=7890319;CIPOS=-0,0;CILEN=-0,0;RE=29;RNAMES=NULL;STRAND=+-	GT:DR:DV:PL:GQ	./.:.:29:.,.,.:.
1	7925031	cuteSV.DEL.22	CTGTGTGTCTGTCTGTCTGATACCATCATCCCCCTGTGTCCTCCCACAGCGGTCCCTCTGTGTGTCTGTCTGTCCGATACCATCATCCCCCTGTGTCCTCCCACAGCGGTCCCTCTGTGTGTCTGTCTGTCCGATACCATCTTCCCCGTGTCCTCCCACAGCGGTCCCTCTGTGTGTCTGTCTGTCCGATACCATCATCCCCCTGTGTCCTCCCACAGCGGTCCCTCTGTGTGTCTGTCTGTCCGATACCATCTTCCCCGTGTCCTCCCACAGCGGTCCCTCTGTGTGTCTGTCTGTCCGATACCATCTTCCCCCTGTGTCCTCCCACAGCGGTCCCTCTGTGTGTCTGTCTGTCCGATACCATCTTCCCCCTGTGTCCTCCCACAGCGGTCCCTCTGTGTGTCTGTCTGTCCGATACCATCTTCCCCCTGTGTCCTCCCACAGCGGTCCCTCTGTGTGTCTGTCTGTCCGATACCATC	C	.	PASS	PRECISE;SVTYPE=DEL;SVLEN=-478;END=7925509;CIPOS=-5,5;CILEN=-2,2;RE=49;RNAMES=NULL;STRAND=+-	GT:DR:DV:PL:GQ	./.:.:49:.,.,.:.
1	8182405	cuteSV.DEL.23	CCGGGGGTGCCTCCCACTTACTATCTGTCTCCTTCTAGACTGACTTCTCTGTCATCATGAATACACCCCTTTAAGACATACATTTAAGAGAAAATAAGAGGATGCCTTATTTATTTAAAGGTTTGTTACAGTTTTACTAACAACCACATACCTAAAGGAAAGTCGCAAGTAGAGCTCAAAAACTTTTTTCTCTGGGGCAGTGAAGAGTCAGTTGCCAGCCAGAAGGCCCACTGAGCCTGAGCACTTCAGGGTGTGCTTCCTACAGATAAGGACATCCTCCTGCATAACAGGAAAGGGGTCCTGATCCAGACCCCAAGAGAGGGTTCTTGGATCTCGCACAAGAAAGAATTCCGGGTGAGTCTGTAAAGCGAAAGCCAGTTTATTAAGTAAAGGAGTAAAAGAATGGCTATTCCATAGACAGAGCAGCCCTGAGGGCTGCTGATTGCCCAGTTTTATGGCTGTTTCTTGATGATATGCTAAACAAGGGGTGGATTACTCATGCCTCCCCCTTTTAGACCGTAGAGGGCAAGTCCTGATGTTGCCATGGCGTTTGTAAACTGTCATGGAGCTGGTGGGAGTGAAGCAGTGAGGATGACCAGAGGTCACTCTCGGCACCATCTTGGTTTTTGGTGGGTTTTAGCCAGCTTCTTTACTGCAACCTGTTTTTTCAGCAATATCTTTATGACCTGTATCTTGTGCCGACCTCCTATCTCATCCTGTAAATTAGAATGCCATTACCATCTGGGAATGCAGCCCAGTAGGTCTCAGCCTTATTTTACTCAGCTCCTATTTAAGATGGAGTCGCTCTGGTTCGAACGGCTCTGATATAACTGCTGCTCAGCCATTGACGTCGGGAAGGTAGCACAGGCTCATTGCCACCACTGAACCCTCAGACCCCACCCAAGTGTTGCCAGTTGTTCCAATAATGTCCTTTATGGTGAAAGGACCAGATCCATGGTCACATATTGCATTGAATTGTCACGTCTTCTTCTTTAGTCTTCCCTCGACCTACATGACCTTGCCATTTTTGGAGATAATAGTTTAACAGTCCAGTGGGTTCACCTTGCCCGCTGCCTAGACAGAGCTGGTTGATCATGACAGGGGAGTTGCAATGGACAATGGAGAAAGCGTAATTCACACAGAGTCGACTGTGTGGGAGACCAGAGTTTTGTTAATACTCAAATCAGTCTCCCTGAGCATTTGGCGATTAAAGTTTTTAAAGATAATTTGGTGGGTAGGGGCTTGGGAAGTGGAGAGTGCAATGGAGATGGAATCACAGGGGGTCGAAGTGAGTTTTTCTTGCTGTTTTCTGTTCTTGGGTGGGATGGCAGAACTGGTTGAGCCAGATTACTGGTCTGGGTGGTGGTAGCTGGTCCACTGAGTGCAGGGTTTGCAAAATATCTCAAGCACTGATCTTAGGTCTTACAATAGTGATGTTATTGCCAGGAGCAATTTGGGGAGGTTCAGACTCTTGGAGTCAGAGGCTGCATGACCCCTAAACTGTAATTTCTTGTTTTGTTTGTTTGTTTTGTTATTGTTGTTTGGTTTTTTTTGAGACGGAGTTTCACTCTTGTTGCCCAGGCTGGAGTGCAATGGCATGATCTCAGCTCACCGCAACCTCCACCTCCCAGGTTCAAGCAATTCTCCTGCCTCAGCCTCCCAAGTAACTGAGATTACAGGCATGTGCCACCACGCCCGGCTAATTTTGTATTTTTAGTAGAGATGGGGTTTCTCCATGTTGGTCAGGCTGGTCTTGAACTCCTGACCTCAGGTGATCTGCCTGCCTTGGCCTCCCAACGTGCTGGGATTACAGGCATGAGCCACTGCGCCTGGCCAGTAATTTCTAATCTTGTAGCTAATTTGTTAGTCCTGCAAAGGCTGAGTGGTCCCAGGCAAGAAGGGGGTCTTTTTGGGAAAGGGGTTTTATCAATTTTGTTTCAGAGTCCAACCACGAATTGAATTCCTTCCCAAAGTTAGTTTGGCCTATGCCCAGGGATGAACAAGGACAGCTTAAAGGTTAGAAGCAAGATGGAGTTGGTTAGATCTGATTTCTTCCAGTGTCATAATTTCCTGAGTTATAATTTTGCAAAGGTGGTTTCAATAGGACACTTGCTTTGTAGCCTGCACTTTGGTTTTCATTTCTCTGATGTGCCCTCACGGTTAGGGCCAAGTGATGCATCTTTAGTGGGAATAGCTCAGGAGTAGTGCGGTCTTCTTATTGTATTATAACACATGCGGTGGCATTTGTTGGCTCAGCTTCTACACTGTAAAGTTGCTCTTTTTGCCTCTTAATGAATATGTATCTTGAGGGAGATACTAAAAAAAATCCCTTTCCTCATCAAATTCTGCATGTGTTCAGTATGGATTCATGGCTTTCTATTTTATCCACTAGGTTATAATCTGTTGCCATCTTTATTTTAATACTCAAATTCTCCCATATTCAGTGACCACCTCAAGCTGACTTCTGTATCCTTTTGACACATCTCAGTCATTCTTTGAGCACTTCCTTTTTTGCTGAGATGGGTACATGTTCTAGGCCCACCCTGTGCTTCCCCTGTCTAGTCTGGAATCAGCCGTTTCTCAAAGGAGCTTTTGGTGGAGAATGGTGTTTAGAAACCAAGATCTGGATAGCAGGTGTGCTCGCTGTGATTGGGCTATTGCTGCTCCCAATCCTCTAGATAGCCAGAACAACAACATAAAAACATGTATGTTTGGCTGGGCACGGTGGCCGATGCCTGTAATCCCAGCACTTTGGGAGGTTGAGGTGGGTGGATCACCTCAGGTCAGTTTGAGACCAGGCTGACCAACATGGTGAAACCTTGTCTCTACTAAAAATACAAAAAAATCAGCAGGGTGTGGTGGTGCATGCCTGTAATCCCAGCTACTTGGGAGGCTGAGGCAAGAGAATCGCTTGAACCCGGGAGGTGGAGGTTGCAGTGAGCCAAGATCATGCCACTGCACTCCAGCCTGGGCGACAGAGTGAGACTCTGTCCCCGAAAAAAAAAAGAAAAGTATGTTTATTTCTGTATGTTTTTACTCACACCAAAATACCTTCAATTCCAGCCCAGTACCACAGGACTTATTCTAGTTTTCTCTCTTTTCATATTTGTATCTCCTTTCTCTGACAGTGAGACCATGGCTCCCATTATTCTAAGTATACTGACTTATTTGACTAATCCCCTGTAGATGATCAGTCTCTCCTGCCTTCTCCCCCACCACATGTGGACACCCTCCTCACCCTGCCTGGCCCTGACACCCCGTGCTGGGTCTTCAACATGCACAGAGGCCCTCCTGACCCCACTCGGGCTCTGATCTTCCACACCAGACCACCCCTTCACACGGGCCCCCTCCTCCCACATTTGGGCTCCGAGTCCCCAGGCTGAGCTGCCCTTTACCTTGCTTGAACTCTGACACCCCATGCCAGGTCTCGGCCTTGCGAGGACACCTTTCTCACCTTATGCTGGAGCTCCCTGGCACAGACTGCCTTGCACTGTGCTGGACTTTGCCTGCTGCCTGGATGCACTCCTCACCATGCCTGGGCCCTGAAATCCCACTGCAGGCCATTCTCACACATGGATGCTTTCCCTACCCTGCTTGGGCCCTCACTCCCATGCTGACTCCCTCTCCCCCATTGTATTAATCCATTTTCATGCTGCTGATAAAGATATACCTGAGGCCAGGCGCAGTGGCTCATGCCTGTAATCCCAGCACTTGGGAGGCAAAGGCGGGTGGATCAACTGAGGTCAGGAGTTCGAGACCAGCCTGGCCAACATGGTGAAACCCTGTCTCTACTAAAAATACAAAAATTAGCTGGGCATGGTGGCAGGCGCCTGTAATCCCAGCTACTTGGGAGGCTGAGGCAGGAGAATTGCTTGAAACTGGGTGGCGGAGGTTGCAGTGAGCCTAGATTGCGCCATTGCACTCTAGTCTTGGGGACAAGAGTGAGACTTCGTCTCCAAATAAATAAATAAATAAAAATACATACCTGAGACTGGGCAATTTACAAAAGAAAGAGGTTTAATGGACTTACAGTTCCATGTGGCTGGGGAGGCCTCACAATCATGGTGGAAGGTGAAAGGCATGTCTCACATGGTGGCAGACAAGAGAAGAGAGCTTGTGCAGCGAAACTCCCCTTTATAAACCAGATCTTATGAGACTTATTCACTATCATGAGAACAGCACGGGAAAGACCTGCCCTCATGATTCAGTTACCTCCCACCAGGTCCCTCCCACAACACGTGGGAATTCAAGATGAGATTTGGTTGGGGACACAGCCAACCCATATCACCCATGCCTGGATGCCCTTCTCATGCTTGGGTTCTGTCATCTGCACCAGGCCTTCTGCTGCCCGTCTGTCTTACCCACCAGGACTCTGACTCTCCACGCTGGGCCACCTCTCTTCTCCAACACTGCTATGGATTGAATGTTTATGTTCTCCCCAAATTTGCATGTTGCAATCCCAATCTCCAATGCCATAGTATTAGGAGGTGGGGGCCTTTGGGAGGTGATTTGGTCATGAAGGTGGAGTCCTCACAGCTGGGATGAGTGTCCTTCTATAAGAGGCTCCAGTGAGCTCCCTCGCCCCTTCCACCATGTGGGGACACAGCGAGAAGATGCTGTCTATGAACCAGGAAACCGGCCCTTGCCAGACACTGAATCTGCACTTTGATCTTGGACTTGCAGCCTCCAGAACTGTGAGAAATAAATGTCTATCGTTTATAAGGCACTCGGTCCATGGTATTTTTGTTAAAGCAATCTAAACGGACTAAGACAGACACCTACCTTGCTCTACCAACCCTTCATGATATTAGAACTGAATTGTTCAGGAAGGAACAAAAAGGGAAGGGAAAGAGAAAGGGAAACAGAAAGGAAACAAGAGGAAGAAGAACGTGAAGTAGACAGGGAGACCATTTGCTTTTTCTTAGCTTCCCTTTTTTGTTATACCCTATTATCTGTCATCATATCAGACCTCACGTTACATTGCACAGGCGCCCCCAGCTTAGCCACCTTCCCCATCCCTCTCTTCTGTTCACACTTCCACTCCTCCATCTCCCTCCTTCCCCAGATCCAATGATCTATCCATCTTGGCCTCAGCCCTCTTGGAATCAGCTCCAGAGTGTGCAGGTCTGGACTGTCCAGTTTGTCAGCCTCATTGAGAACCAGTTATCTGAAAAGAATGAGGAATTTTAACTTCTCTCTAGAGGATAGTGAAGACATAGGACATGTGATACCTCAGATGTAATACCCTGTGATTATGAGACTGTTTCTCTGCAAGGGCAAATAGAGATAAACATGTCCTTTTAAGGTTTTTACCAGTTTTTAAAATGATAGCTAGCATTAGTATTTATCTTTTTTTTTTTTTTTTTTTTTTTTTGAGGCAGGATCTCCCTCTGTCGCCAGGCTGGAGTGAAGTGCTACAGTCATAGCTCACTGAAGCCTTGAACCCCTGGGCTCAAGCAATCCCCAAGGTTCCTGCCCCAGCCTTCCAAGTAGCTGAGACTACAGGTGTGTGCCACCACACCTGGTTAATTTTTATTTTGAATTTTTTTATAGAGAAGGGGTCTTGCTATTTTGCCCAGGCTAATCCCAAACTCCTATCCTCAAGCAATCCTCCTTCCTTGGCTTCCCAATGTGCTGGGATTACAGGTGTGAGCCACTGTGCCCAGTCTAGTATTTCTCTTTGATTCAGATCGTTTTCATTTCAGTAAGTGTAGATATTCATTACTTCAGTATTATATCAATTCAACATTCCTAAAACTAATTAAGAATGTTGGAAAAAACACAACTAAATTAATACTAAGACTTACTACAGACTCACTTTTTATTTTTATTTTATTTTGTTTTTGAGACAGTCTGTCACCCAAGGTGGAGGGCAGTGGTGTGATCTTGGCTCACTTCAACCTTTGCCTCCTGGGTTCAAGCAATTCTCCTGACTCAGCCTCTTGAGTAGCTGGGATTACAGGTGCCCACCACTATGCCTGGCTAATTTTTGTATTTTTAGTAGAGCCAGGGTTTCACCATGTTGGCCAGGCTGGTCTCGAACTCCTGACCTCAGGTGATCCACCCGCCTCGGCCTACCAAAGTGTTGGGATTACAGGCGTGAGCCAGCACACCCGGCCTATTAGAGACTTTAAGAGTAGAAATATACCCCCAGATTTCTGTTAGCATTTCAAAAGGAAGCTTGAATCAATACTATTTGCTTCCACTAGAATTAATTCATAAACAAAACCAAAAACTCTCAAAACAATTGAGCCTGTAATTTATTTCCGTTGAAATTTTAATTTTACATTACATTGGCCGGGCGTGGTGGCTCATGCCTGTAATCCCAGCACTTTGGGAGGCCGAGGTGGTGGATCACCTGAGGTCAAGAGTTCGAGACCAGCCTGGCCAACATGGCAAAACGCCGTCTCTACTATAAATACAAAAATTAGCTGGGCGTGGTGGTGTGTGCCTGTAATCCGAGCTACTTGGGAGGCTGAGGCAGGAGAATCTCTTGAACCCGGGCGGCAGAGGTTGCAGTGAGCTGAGACTGCCCCACTGCACTCCAGCCTGGGCAACAGAGGGAGACTTTGTCTAAAAAAAAGAAAAAAAAATGGGTTACATTTATCCACCACTCACATGTTCAGTTGGGAAATGGTATGTGTTAGAAATTTTAAAAATAGAAGTAAGACCAGGACAACCACAGAAAGTTCTAACACAAAAGTATTAGTCCGTTCTCACACTGCTATAAAGAAATCCCTGAGACTGGCTACTTTATAATAAAAAGAGCTTTAATTGGCTCACGGTGCCGCAGGCTGTGCAGGAGGCATGGCTGGGGAGGCCTCGGGAAACTTATCATCATGGCGGAGGGCGGAGGGCGGAGGGGAAGCCGGCACATCTTACATTCTTACATGCCTGGAACAGCAGGAAGAGGGGTCAGGGAGGTGCTCCCCCCACTTTTTTTTTTTTTTTTTTTTTGAGACGGAGTCTCGTTCTGTCACCCAGGCTGGAGAGCAGTGGCGCGATCTTGGCTCACTGCAACCTCCGCCTCCCGGGTTCAAGCGATTCTCCTGTCTCAGCTTCCTGAGTAGCTGGGATTACAGGCAGGCGCTACCACACTCAGCAAATTTTTGTATTTTTAGTAAAGGTGGGGTTTCTCCATGTTGGCCAGGTTGGTCTTGAACTCTTGACCTCAGGTGATCCACCCGCCTCGGCCTCCCAAAGTGCTGGGATTACAGGCATGAGCCACCGCGCCCGGCCAGGTGCTACACACTTTTAAACAACCAGATCTCACAACAACTCCCTCACTATCACGAGAACAGCGCCAAAGGGGAAACCAACCCTATGATTCAATCACCTCCCACCGGGCCCTGCCTCCAACATTAGGGATTACAATTTGACATGAGATTTGGGTTGGGACACAGATCCAAACCATACCAACAAGCATCCAGAGCCTTGCATGGACTAAAATGTCTCCATCCCCGGCTTCTATTCTGGGGTAACTGCATGAGCACCTCAGAGATCAAACATCTCGAAGATGAGAGTGGCCTCATTTAGAAATCTGTGGCCATGTCCCAGTGAGATGTGCTTTCGGCAGGTATCTCAGCCAAATGACAACACTGGTATTTTATTTTATTTTATATTTTTAGGGAGAGGCTCTCACTCTGTCGCCCAGGTTGGAGCGCAGTGGCACGATCATGGTTTGCTACAGCTTCAAACTCCTGGGCTCAAGTGATCTTCCTGTCTCAGCCTCCAGAGTAGCTAGGACTACAGGCACACCACCACCTTGGCTAATTTTTAAAGTTTTTGTAGAGACTCAGAATATTGGGTCTTATTATGTTGCCCAGGCTGGTCTTGAACTCCTGGCTTCAAGCCATCCTCTCGCCTTGGCCTCCCAAAGTAGTAGGATTACAGGCGTCAGCCCCAACTCATGGCCAACATTAGTATTTTAGCATTTATTTCAGTATCAAAGTTCCACTTTAAAAAACATCAGTATAGGCTGGGCGTGGTGATTGATGCCTGTAATACCAGCACTTTGGGAGGTTGAGGCTGGCAGATTACTTGAGCTCAGGAGTTCAAGACCAGCCTGGGTCACATGCCAAAACCCCGTCTCTACAAAAAATACAGAAAATTAGCCAGGTGTGGTGGTGTGCTCCTGTAATCCCAGCTACTCAGGAGACCGAGGCAGGGGAATTGCTTGAAGCTGGGAGGTCGAGGCTTCAGTGAACTGAGATTGCGTCTCTGCACTCCAACCACCTGGGTGACAAACCAAGACCCCCTCTCTCTCTCTCAAAAAAAAGGGGGGGCTATTTTGGCCAGGTGCGGTGGCTCACGCCTGTAATCCCAGCACTTTGGGAGGCTGAGGTGGGCAGATCACTTGAGGTCAGGAGTTCAAGACCAGCCTGGCCAACATGGTGAAACCCCGTCTCTACTAAAAATACAAAAATTAGCCAGACATGGTGGCACGCACCTGTAATCCCAGCTACTCGG	C	.	PASS	PRECISE;SVTYPE=DEL;SVLEN=-8468;END=8190873;CIPOS=-0,0;CILEN=-0,0;RE=20;RNAMES=NULL;STRAND=+-	GT:DR:DV:PL:GQ	./.:.:20:.,.,.:.
1	8204081	cuteSV.DUP.8	C	<DUP>	.	PASS	PRECISE;SVTYPE=DUP;SVLEN=6772;END=8210853;RE=22;STRAND=-+;RNAMES=NULL	GT:DR:DV:PL:GQ	./.:.:22:.,.,.:.
1	8361490	cuteSV.DEL.24	CAATATCCTGTAGCTGGTCGGGATTCATCAATAACCTATAGCTGGCTGGGATTCGTCAATATCCTATAGCTGGCTGGGA	C	.	PASS	PRECISE;SVTYPE=DEL;SVLEN=-78;END=8361568;CIPOS=-0,0;CILEN=-0,0;RE=40;RNAMES=NULL;STRAND=+-	GT:DR:DV:PL:GQ	./.:.:40:.,.,.:.
1	8381816	cuteSV.INS.14	T	TGCACGGTGTGTGTTTATTGGCTGTGAGCGTGTGGGTGTGAAAAAACAAAAAACAGATATATATAAATAAAACTTTTATAATTTAAAAAAAATATAAATTAAAAACTAAAAAAATTTATTTAGCATAAAATATCAATTTTGATATTTACACACACATTTTGGGAGGCTGAAAAACTTCCGAAAACAACACAAGTGATGTTTCAGACCAAAGTTTCAATTTTATACTAAATAAAAAAATATAAATGTTCTTCTTCTTCTTCTTCTAGAGATTAAAAGAGAAAGAAATTATTATATATATAATAACACACTGGTATTTTTAATCCCAAGGTCCAGGTGGGGGCTCCCACAACTCACCCCATCTGGAGGGTCTCACCCTGTCTGGAGGTGAATTTTTTTTTTTTTTTTTACTTTTTGATTTTTTTTTTTTTTTTTCATCCTTTTTGTAATTATTTTTGTGTGTGTGTGTGTTTTTTTTTTTTAGTGTGTGTGTGTCAATACTAAAAATTAAAAGTATATATATATATATAAACACAAGAAAGAAAGAAAGAATCAAAAAAAAGTGTGTGTGTGTGTTGTGTTTGTGTGTTCCAGCCTGGGCAACAAGAGCGACACTCTAGCTTAAAATAAAAAAGAATCAAGCTACCTTCAGCTACTCAGTAGGGTGAGGCACGAGAATCGATTGAAACTTAGGGGGTTGGAGGTTGCAGTGAGTTGAGATTGCACCACTGCATTGTATACAAAAACTTAGCCAGGTGTGGTGGCATGTACCTGTGGTCCCCAGCTACTCTGTAGGCTGAGTCAG	.	PASS	PRECISE;SVTYPE=INS;SVLEN=801;END=8381816;CIPOS=-0,0;CILEN=-2,2;RE=19;RNAMES=NULL	GT:DR:DV:PL:GQ	./.:.:19:.,.,.:.
1	8446609	cuteSV.INS.15	T	TATAAACCCACTCTGGGAGCTGAGGCGGGCGTATGACCTGAGGTCAGGAGTTTGAGACTAGCCTTTGGCCAACATGGGAAGCCCGTCCCTACTAAAATACAAAAATTATCCCCTTAATGAATTGTGTTGAGTCTGTTGGCAGCTGACCAATTCATAATCACTAAAAAACAAAGTCTTAATCAATAAGATTAAAAAATAAACTTATAATTACCCTGTGTGTTAATTTTTTAGGCAGGAGCCTGAGCCTGTTCTTATTTTCCTATAATTCCTTTTTTTTAACGTCCGGGAGGGATGGTGGAGGGGTCAGTCCCCCGCCCGGCCAGC	.	PASS	PRECISE;SVTYPE=INS;SVLEN=323;END=8446609;CIPOS=-0,0;CILEN=-1,1;RE=25;RNAMES=NULL	GT:DR:DV:PL:GQ	./.:.:25:.,.,.:.
1	8501969	cuteSV.INS.16	G	GATACACAATATAATATATATACATATATATTAAATAAATAAATAAATAAATCTCCCTTGATATTATCTCTACACTTTAAATTCTTAATGTTCCCTCCATTATATTTATTATATAAACATATAACATATATATATATATACATATATAATATATATATATTTTTTTTTTTAGTAGAAGAAGCAATACTTATCCTCACTACCATCCCCACCACCATTTGCCACCATTCCACCACAGTCCCATCACCCCCACCACCCCCATCATCATCTGCACCATCCCCACCATCCCCACCACCATCTCCATTACCCATCCCACCACCATCCCCATTACCATTCCCCACCACCATCCCCATTACA	.	PASS	PRECISE;SVTYPE=INS;SVLEN=353;END=8501969;CIPOS=-0,0;CILEN=-2,2;RE=16;RNAMES=NULL	GT:DR:DV:PL:GQ	./.:.:16:.,.,.:.
1	8550456	cuteSV.DEL.25	GAGAGAGCTTCCTACGTACAAACAATCCTGCCACTCCAAGTATTTACCTGAGAGAACTGAAGATAAATGTCAACATAAAGACTCATACAACAATGTTGAAAAAACTTTTATTTATAATGGCCAAAAGCTTATAAACAACCAGAATGTTGTTTAACAAGGTTAAAGAATATGAAAAAATTGTGAATATGCATATCCATACAAGGGAATACTTATCAATAAAAAGGGGATGAACTATCGATACATGAAACACAACTGGCTCTCAAAATCCTTATGCCCAAAGAAGTCACACAATATGATTCCATTCCTGTAACATTCCGCGAAATGCAAACTACTCCAAAATGATTTTAAAAAAATAAAAAAAACATTGAAAACACGATACTTCAATGGCTATCTGAGGCTGGAAGCAGAAAATGATTATAAGAGGCCATGAGGCAACTTTTGGGGGTGTTGGAAATGTTTTGTATCTTGACATTATAGTAGTTTCACAGATTTATAAGTAGTTTCACAGATTTATATATCTGAAAACCCTCAAATTTTTTACTTTGAAACAGAGCAGTTTATTATACATAAATCTTACCTCAATAAGTT	G	.	PASS	PRECISE;SVTYPE=DEL;SVLEN=-587;END=8551043;CIPOS=-0,0;CILEN=-0,0;RE=31;RNAMES=NULL;STRAND=+-	GT:DR:DV:PL:GQ	./.:.:31:.,.,.:.
1	8706086	cuteSV.DEL.26	ATACAACTAAGAGAACTGAGGAGATGTCACTCAAATGTGAAACACCTGAACCTGAGTCTACCTAACAACAAAGCTCTCAAATGTGAAACACCTGAACCTGAGTCTACCTAACAACAAAGCTCTTCCTGCCTGTTACAGGATGAGTTTGTCCTTCCCAAAATTCGTATGTTGAAGTCTTTA	A	.	PASS	PRECISE;SVTYPE=DEL;SVLEN=-179;END=8706265;CIPOS=-0,0;CILEN=-0,0;RE=55;RNAMES=NULL;STRAND=+-	GT:DR:DV:PL:GQ	./.:.:55:.,.,.:.
1	9595455	cuteSV.DEL.27	AGACCAGCCTGGCCAACATGGTGAAACCCTGTCTCTACTAAAAATACAGAAAAATTAGCCAGGCATGGTGGCACGTGCCTGTAATCCAGCTACTCGTGAGGCAGAGGCAGGAGAATTGCTTGAACCCAGGAGGTGGAGGTTGCAGTGAGCTGAGATCATGCCACTGCACTCCAGCCTGGGTGACAGAGTGAGACTTCATCTAAAAAAATAAATAAAAATAAATAAAATAAAATAGAGATGGGGTCTTGCTATGTTGCCCAGGTTAGTCTAGAGCCGAAATGATCCTCCCACCGTGGCCTCCCAAAGTGATGAGATTACAGAGGTGAGCCACCACACCCAGCCTGTAAAAATAATTTTTTTCTTTTTTGACACGGAGTTTCACTCTTGTCACCCAGGCTGGAGTGCAATGGCATGTTCTCAGCTCACCACAACTCCCACCTCTTGGGTTCAAGCCATTCTCCTGCCTCAGCCTCCCAAGCAGGTGGGATTACAGCCGCCCACCACCATGCCGAAGTTAATTTTTGTATTTTTAGTAGCAGCTTATGGGCCAGGCTGGTCTCAAACTCCTGACCTCAGGTGATCTGCCTGCCTCAGCCTCTCAAAGTGCTGGGATTACTGGCGTGAGCCACCGCGCCTGGCCTAAAAATAATTTTTAAAATTTTTATATTAAAATTGCTGCTAGCAAAACCTTTTTTTTTGTATATTGACCTTATTTCCTGTGATCTTGCTAAATTCACTAATTAGTTCTAGTAGTTGTTATATAGATTACTTAGAATTTTCTAGTAAACAGTTACATCATCTATGACTGAAGACAGTTTCACTTCTTTATGATCTTTACACATTTTTTTTTCTTGCCTTACTGCACTGACTAGGGCCTCTAGCACAACATTGAGTAAGTGGTAACGGCAAATATCTTTGCTTATTGCCAATCTTAGGGGCAGGTGGTCAGTTATTTAATGTTGTGTGTGATGTTAGCTATAGGTTTGGGGTAGACGCTTTATATCAGATAGAGGAATTCCCTCCTGTTCCTTGTTTGCTGAGAGCTTTTTTTCATGAATAGGTGTTCAGTTTTTTCAAATGCTTTTCTGCATCAATTTACATGGTCATCAGGTTTTTTTCCATTATTCTCTCTTTCTCTTTCACTGTTTTTTTTTTCTTTTTTTCCTTTTTTTTTTTTTTTTTTTTTTTTTGCTGTTGACACAGCCCCAGGAGGTCCTGGGAACATGTGTCCCTGTTATTCTCTTAATATGCTGAATTATATGGATTGATTTTTTGAATGTTAAACCAATCTCTAATTCCTGGGCATCTCTCATTTCGTCCTGATGTATTATCCTTTTTCTATATTGCTGGATTTGATTGCCAATGTTTCATTAAAGGTTTTTATCTATTGGAATCTCTGTTGTATACCCAGTACATGGCCATGGCCAATGCCTGAGCTGGTGTCAGAGGAGCTCTAGAAGTCTAGGAAGGGGGCCATCCTAGTCAGGGAAAATAGCAGGTTCAAGCCAGGCGTGGTGGCTCACACCTGTAATCTCAGCACTTTGGGAGGCCAAGGCGGGCGGATCACCTGAGGTCAGGAGTTCGAGCCCAGCCTGGCCAACATAGTGAAACCCTGTCTCTACTAAAAATACAAAAATTAACCAGGCATGGTTGCGGGCGCCTGTAATCCCAGCTACTCGGGAGGCTGAGGCAGGAGAAACGCTTGAACCCAAGAGGTGGGGGTCGCAGTGAGCCGAGAACGCACCATTGCACTCCAGCCTGGGCAACAAGAGTGAAACACCGTGTCAAAAAAAAAAAAAAAGAAAAAACCAACAAAAATTAGCCAAGCATGGTGGCATATGTCTGTAATCCCAGCTACTCAGGAGGCTGAGGCAGGACAATCGCTTGAATCTGGGAGGTGGAGTATGCAGTGAGCCAAGATGGTGCCACTGCACTCCAGCCTGGGTGACAGAATGAGGCCTCCTCTTAAAATAATAGGCCAGGTGCGGTGACTCACGCCTGTAACCCCAGCACTCTGGGAGGCTGAGGTGGGCGGATCACGAGGTCAGGAGTTTGAGACCAGCCTGACCAACATGGTGAAACCCTGTCTCTACTAAAAATACAAAAATTAGCCCAGTGTGGTGGTGCATGCCTGTAATCCCAGCTACTCAGGAGGCTGAGGCAGGAGAATTGCTTGAACCCGGGAGGCAGAGGTTGCAGTGAGACG	A	.	PASS	PRECISE;SVTYPE=DEL;SVLEN=-2205;END=9597660;CIPOS=-0,0;CILEN=-0,0;RE=11;RNAMES=NULL;STRAND=+-	GT:DR:DV:PL:GQ	./.:.:11:.,.,.:.
1	9684006	cuteSV.BND.7	G	N[hs37d5:8199868[	.	PASS	PRECISE;SVTYPE=BND;RE=12;RNAMES=NULL	GT:DR:DV:PL:GQ	./.:.:12:.,.,.:.
1	9762594	cuteSV.DEL.28	TTGAGGCAGAGTTTTGCTCTTGCTGCCCAGGCTGGAGTGCAGTGGCGCCATCTCGGCCCACTGCAAACTCCGCCTCCTGGGTTCAAGCGATTCTCCTGCCTCAGCCTCCCGAGTAGCTGGGATTATAGGCATGTGCCACCATGCCCGGCTAACTTTTGTATTTTTAGTAGAGACGGGGTTTCACCATGTTGGTCAGGCTGGTTTCGAACTCCTGACTTCAAGTGATCCACCTGCCTCAGCCTCCCAAAGTGCTGGGATTACAGGCATGAGCCACCGTGCCCGGTCAGGGAAAGAACTTTCTAAACACTAGAAGCTTCTAAAAATGGAAGTGCAGCTGCAGTAATGAAAATAGATGTTTTTAGCTGTAAGCGGCCAAAAACTCAGCTCAAACTGCTGTAAGTTAAAAAAGAAAAAAGGCTGATGAGACTGAAGAGTCCAGGGATAGACTGTAGCTTCAGGCATGGCTGGATCCAGGGAATCAAAGTTCGTCCTCAGGACCCAGGCTTGTACTGTCTGCTTTAGCCCCACTTTCCTCTGTGTTGGTCTCTTCTCAAGTTCTGCCCCTAAAGACAGCAAACAGTTGCTAGCAGCTCTAGGTAGACAGTCTGTCGTTTCTGCTACCCCAAGAAGAAGTCCCAGAGAAGCCTAGATGTCAAAACCCACTGGACTGACTTGATAGTCATATGGCCATCCTGGAATCCTATAGTCAGGGAGATAACGTGTAGTGATAGGCTGCGCCTAAGTCTCATTCCCACCTCCAAGCCAATCCCCATGGCCTGGGCAAACTCAGGCCCCTGATTGGCTGTGTCTGAGTCTCAGGCTATCCAGGGAGCTAGGGGTGAAGTCAGCTTATCCGAACCACTTGGACTGAGTGTGTTGAGTTTTTGAAAAGTCCCCAGCTCCCAGATTAAAAAAAAAACCAACAAAAACGTAAAGTTACTAGCACCCAGAAGCCTCCCATGCGCCCTTCTAGTCACTCCCCCAAACCTGGGGTAACCCCTATTTCTTTTGCCACCATAGATTTATTAATTCTGCCTGTGTTTGTTTCTTTGTACAGTTGGAATCATGAACACATATTTTTTTTGTGGGCAGCTGCTTTTGCCCAGCTTTATGTGTGTGAGAGTCATCGATACTGTTGTGTGGACTTGTAGACTGCTCATTCTCATTGCTATATAACATTCTGCTCAGAAAGAGTATCACACATTATTTTGCCATTCCCCATTCTGTTGATGTGCATTTGGGAAGTTTCCACTTTGGAGCCATCATGAATAGTGATGCCATAGACACTCTTGCCCGTGTCTTTTGATAAATATACATGTATTTGCATTTCTCTGGGGTGTGTACTTTGGAGCGGAATTGCTGGGTCCTAGGGCATAGGCATGTTCAACTTTAGTAGATATTGTCAAACAGTTTTCCAAAGCAGTTGTACTGGTTTGCGTTCTTGGGGCATTTCTGAAGTCCCTGTACTCACTGGCATCTCTGTCCTGTACATATCAGAGAGCTATGGTTCTGGGCTTCATTCAGGGAAGAGTTAGGGCTGGTTGGCCACTGTGCTAGAGAGAGGTTCTTAGCCCAGAGAGACGGAAGGCACTTCCACTTTCTCCTGTCCTGTCTCACTGGTGACAGGACCTGGCATTTGATGTCCTGTGCAGACCAGTCTGATACTTTCTGTATTAGGAATGAGGTTTTCTGTGAAAGTATTTCCCTACATCCCATTTAGGTAAGGTGTAGTTGAAGACTTCATTTCCAGAGTGCTAAGGGGCAGGAGAGTGAGGGGTGTATTTTCCTGGAACCCAGGCTGTGGGTTGGAGTCCCTGGGAGCTCATGCCTCATGTGCTCATCTTGGGCCTCACCAGACTGAGTGGCCAAAGATACCCCTGACTTTCAAAGCCCATGGTCAAAGCCCATTTCATGTCATAAGTGGATTCTCCAGGATTCCTGACTCTCTCCCAAGTTGTTTTTTTGTTTTGCTTTGTTTTGTTTTGTTTTGTTTTTGAGACAGGGTCTCACTCTATTGCCCAGGCTGGAGTGCAGTGGCACAATCTCAGCTAACTGCAACCTCCACTTCCCTGGCTCAAGCAATCCTCCAGCCTCAGCCTCCCAAGTAGCCGGGACTACAGGCGTGAGCCACCATGACCGGCTAATTTTTGTATTTTGTGTAGAGACAGGGTTTTACCATGTTTCGCAGGCTGGTCACCAATGCCTGAGCTCAAAGTGATCCACTGGCCTCAGCCTCCCAAAGTGCTGGGATTACAGGCGTGAGCCACCACGCCCAGCCGGTCCCCCAAGTTTTGAAACAAAAGGAAGACTTTGGCTTGGCCATTCTCAGCAAGAGGAACCCAAAGTAGGATGTGGTTTTGCAATTGGAGGAAGTGGCGACCAGCAGTGGCAGTGCCTAGAGATGTGCAGCTCTCGCTCCTCAGGGCAGCTGGGGTCCAGCTGACGGTGAGGCCTGGGCCCAGCCGGCGCTGCCACCCAATCAACACCTGCCTTCAACCAAATATTTCTTTTCAACTGTTTTTACAAGTCTTTAAAATCCAAGAGAATGTGATCTTTAAGTAGAGAAGTCTTTGCTTAAAGAATAAAAATCATAAATCATAAAGGCAAAGATTGATAATTTGACCGCATCAACATTAAAAACTTCTACTCACCAGGCTGGGCATGATGGCTCATGCTTGTAATCCCAGCACTTTGGGATACTGAGGCCAGTGGATCACTTGAGCCCAGGAGTTTGGGACCAGTCTCTACTAAAAACATATATTTTTTTAAAGTCTCTATTAAAAATACCAAAAAAAAAAAAAAAAAAGGAAAAAAAAAAGGGTGTAGTGGCATACGCCTGTAGTCCCAGCTACCTGGGAGCCTGAGGTTGGGAGGATCACCTGAGCCTGGGAGGTTGAGGCTGCAGTGAGCTGTGATTGCGCCACTGCACTCCAGCCTGGATGACAGAGTGAGACCCTGTCTCCTAAAACAAAACAAAACAGCAACAACAAAAAACCTTCTACTCACCAAAAAGACACCATAAGCAAAGCAAAAAGATGACTCAGATTAGAAAATATTTCCCGCTCATTCAACCAACAAAGGAATGGAATCTAGAATATATAAAGAAATCCTACAAAGCATTAAAAAAGATTAAGTAACCCCACAGGAAAATGGGCAAAGTTTATAGTAAGTAGGCTATTTGTAGAAAATAAAGGTTTTATGGAAAATCAGGGAAATGCAAATTAAAACGAGATAATTTCATTCACATCAAATTGGCAAAAATGAGTAAATTTGACAATACCAAGTGTTGACCAATATCTGGAGATTGATCTCCATACCACAGTTCTGAGATTGCTGACGGGCACCACCGTCTTGAGGACAGTGTGGTGATATTTAGTAAAGTTAATGGTGTGGTTATACCGATCGTAGGTTATGCCACATGTGTCTCTTGAGCACTTGAAATGTGGACAGTGTGAGGAATGGAATTTTAAAACATTTAATTTAATTTAAAATTGCTGTTGATTCATTTATTG	T	.	PASS	PRECISE;SVTYPE=DEL;SVLEN=-3511;END=9766105;CIPOS=-0,0;CILEN=-1,1;RE=17;RNAMES=NULL;STRAND=+-	GT:DR:DV:PL:GQ	./.:.:17:.,.,.:.
1	10195939	cuteSV.DUP.9	T	<DUP>	.	PASS	PRECISE;SVTYPE=DUP;SVLEN=4636;END=10200575;RE=42;STRAND=-+;RNAMES=NULL	GT:DR:DV:PL:GQ	./.:.:42:.,.,.:.
1	10397360	cuteSV.INV.2	G	<INV>	.	PASS	PRECISE;SVTYPE=INV;SVLEN=1045;END=10398405;RE=16;STRAND=--;RNAMES=NULL	GT:DR:DV:PL:GQ	./.:.:16:.,.,.:.
1	10722089	cuteSV.DEL.29	TCACACACCCACATTCTCACAATCACCTATAACACACACGCATTCTCACACACACCCTACACAGTTACATGCACACAATGACATACAACGCACACATGCATTCGCATACACTCACACACCTACACACAGTCACAACACACACATGCATTCTCATACACTCTCATATCCCCACGCACAGTCACATGCAATCACATAAAACACACACATACATTGACACCCACCCACCCCCACACACAGTCACATGCTCACAATCACATACAACACACACATACATTGACACCCACCCACCCCCACACACAGTCACATGCTCACAATCACATACAACACACATGTGCATTCTCATACTTTCACACCCACACACCCAATCACGTGCATACAATCACATACAATACACACATGCCTTATTACACACTCTCACCCGCACATACGCACAGTCATATGCAC	T	.	PASS	PRECISE;SVTYPE=DEL;SVLEN=-443;END=10722532;CIPOS=-0,0;CILEN=-0,0;RE=19;RNAMES=NULL;STRAND=+-	GT:DR:DV:PL:GQ	./.:.:19:.,.,.:.
1	10804246	cuteSV.DEL.30	ACACATTTAATCCTGAAACTTGCCCAAAGTCCAGAATTCAGTTTCTAGGAAGCAGGTGGCATGGTAAAGAGAGCCAAGGGTGGGGTCCTGGGGCGGGAACTTTGGTACCGAGACTTCTTGGGGGTGGGGTGGGGGGCATTAGCAGAAGAGAGACACGGCACCACGAGCAGGCATGTCCTGGGCACCACGAGCAGGCATGTCCTGGGCACCACGAGCAGGCATGTCCTGGGCACCACGAGCAGGCATGTCCTGGGCACCACGAGCAGGCATGTCCTGGGCACCACGAGCAGGCATGTCCTGGGCACCACGAGCAGGCATGTCCTGGGCACCACGAGCAGGCATGTCCTGGGCACCACGAGCAGGCATGTCCTGGGCACCACGAGCAGGCATGTCCTGGGCACCACGAGCAGGCATGTCCTGGGCACCACGAGCAGGCATGTCCTGGGCACCACGAGCAGGCATGTCCTGGGCACCACGAGCAGGCATGTCCTGGGCACCACGAGCAGGCATGTCCTGGGCACCACGAGCAGGCATGTCCTGGGCGACAGGGGAACACAGTCCCAGATGGGCGGGCAAGGACTGTATGTCTGGGTAGCCAGCGAGAGCCATTCATCCTGACAGCTCTTATTTAAAGAGCTGCCTGGCACGCAGGAGAGCCGTGACCTCACCAGAGCACACAGGCACCCCGGTACACGGTACACGCAGACGCATGTCT	A	.	PASS	PRECISE;SVTYPE=DEL;SVLEN=-714;END=10804960;CIPOS=-0,0;CILEN=-0,0;RE=28;RNAMES=NULL;STRAND=+-	GT:DR:DV:PL:GQ	./.:.:28:.,.,.:.
1	11043854	cuteSV.BND.8	C	]16:12636883]N	.	PASS	PRECISE;SVTYPE=BND;RE=16;RNAMES=NULL	GT:DR:DV:PL:GQ	./.:.:16:.,.,.:.
1	11101184	cuteSV.DEL.31	ATGGATGGAAGGATGTGTTGGTAGAAGGAAGGGTAGATGGGTAGATGAATTGGATGGATGGATGGAAGCATGTGTTGGTAGAAGGAAGGGTAGATGGGTAGATGAATAGGATGGGTGGATAGAAGGATGAGTGGATGGAAGGATGGATGGGTGAGTAGATGGATAGAAGGATGGATGGATGGATAAATGGAAGGATGGGTAGGTAGAAGGATGATGGATGGATAGATAGGTGTCTGGAAGAATTGGCAGATGGATGGAT	A	.	PASS	PRECISE;SVTYPE=DEL;SVLEN=-258;END=11101442;CIPOS=-1,1;CILEN=-1,1;RE=29;RNAMES=NULL;STRAND=+-	GT:DR:DV:PL:GQ	./.:.:29:.,.,.:.
1	12150194	cuteSV.BND.9	T	]10:6417649]N	.	PASS	PRECISE;SVTYPE=BND;RE=23;RNAMES=NULL	GT:DR:DV:PL:GQ	./.:.:23:.,.,.:.
1	12458217	cuteSV.INV.3	T	<INV>	.	PASS	PRECISE;SVTYPE=INV;SVLEN=1047;END=12459264;RE=17;STRAND=++;RNAMES=NULL	GT:DR:DV:PL:GQ	./.:.:17:.,.,.:.
1	12871325	cuteSV.DEL.32	ATGCAAGTTCAGAAATACTTTAGAACCCCCGATGAAAAGCCTGGAGAAGCTTTGGAATCCCAGTAGAAATTCAGTGAGTGGAACTGAGGTTAAGCCATCCCTTCAGATGGACTCAAAAGGCTGCACTGACCTGGACAGCAGAGGAGCACCTTCAGAAGCACAGGCAACCAGAACATGGTAGAAAGACCCCCCAAACTGCAGGATTCTCGCTGGGGTCCTGAGGATGGTGCAGGATTTCCCCAAGGGGTTCATTTCTCTCACAAATTCTGCAGATACACAGCTTCCACCATTCATGCTTCCAGATCGAAAAGTCTCCCTCTTTATGTCTGACCACACTGCTCCTCTCTGGGCTCTGCCCCAGCTCACACACTCAGATTCACTCTTCCCAAGCTGGTATTCTGAGGGAAGCCCAACACGTTTGTGAGTAATGATGCCTCACCTTCAAGTAGGAGCCAAGACTGTGTCTGCTCTCTCTGCCCTCAAAGACACTGTGATGCTTTAAGGATCTGCATTATCTCTTTTGTAATTATGTTTTTTTTTAAATTTTTAAACTCAATCTAGAAGGAAGTCTTTCAATCCTTTTGTCTAAATGCCCACAAAATACCTGCCATGTTTTATGTTGTCTAGCTTCCCTCCCAGGGTCCCATGAAAACACTCAGTCCTGTCCAGCCCAGCCCCCACATCACTTTGTAATTTAGGCCTGATTTCTTTCAGTGAATCCTTGACCTTAACCTTGAGATAAATTACACCCTCAGTAGTTCCTGTTTTCCACCTGAATGGGCATATGATCTACCATGTTAGGTAGCACAAAACCCAGGTGACAAGTGGATACACCAAGATTTTTATTGTGTTTTTCAGGGATGACATCACTGTCTTCTTAAAGTTGTTTTAACTCTAAAACATTTTGATGCTTTTGATGTGGCCAAAGGTTCTCTAATAAAGATACCACATATATATATATTTTTTTTTCTAATGTCAGAAACAGCTTAAATCCTTCCCTGTATCACTATGAAAGTCACATATTAGTCAAACTTTACCAGTGTTTATGGAATAAGTGAATAAATGAGTTTTAGACCTTCACCCTATTATTAATTCTTTCACTTTTATGAATCTATATCTAATTTAATCACTTAATAAGAAGAAAGTTGAAAACTCAATCAGGGTTAACTGGATGGAAGTTCAGGATCTAGTTGGATGTCATTTTTGGATTGGAAGTTGGTAATTGAGAAGGGGGTCGTGGTGAGAAAGGTCAATAAAAGCTCCTGAAGATGCACAGAAGAGACCCAAAGCCCTGGCTCCTGGAGCTACTGCTTGATTCTGGCAGAGGTCCCAGCACCCTGCAACGTGAGTCCAGATCTGGCAAGTCACCACTTATTAGGATTGGGAATGTGCCCATTTGATCTGATCTTCTGTATAGCACGTCATACAAAAAAGTCTGGAAGACGCTAGCACATACACTGTGAAGGGAAGTCACAGATAAGGGGAAGATTATAGAAGACATTTGCTCTGTGTTTTTGGAATGTTTTGCATTGAGAATTCTGTCCAGAGAAGGGAAAAAGGATGAAAATCAAATGAAGCTCACCCCCATGTACCTCTATGTACCTCTTACCATGCTGGACTTTCTTTTGTTTTGTTTTCTTTTCTCTTTTTTTTTTTTTCTGATATGGCATCTAGCTCTGTTGCCCAGGCTGGAGTGCAGTGGCATGATCTTCAATCACTGCAACCTCCACATCCTGGGTTCAAGCAATTCTCCTCCCTCAGCCTCTCCAGTAGCTGGGACTACAGGTACATGCCACCATGCCTGGTTAATTTTTTTTATTATACTTTAAGTTTTAGGGTACATGTGTACAATGTGCAGGTTACTTACATATGAATACATGTGCCATGTTGGTGTGCTGCACCCAGTAACTCGCCATTTAACATTAGGTATATCTCCAAATGATATCCCTCCCCCCTCCCCCCACCCCACAACAGGCCCCTCTGTGTGATGTTCCCCTTCCTGTGTCCCTGTGTTCTCATTGTTCAATTCCCACCTATGAGTGAGAACATGCAGTGTTCGGTTTTATGTCCTTGCGATAGTTTGCTGAGAATGATGGTTTTCAGCTTCATCCATGTCCCTACAAAGGACATGAACTCATCTTTTTTATGGTTGCATAGTATTCCATGTTGTATATGTGCCACATTTTCTTAATCCAGTCTATCATTGTTGGACATTTGGGTTGGTTCTAAGTCTTTGCTATTGTGAATAGTGCCGCAATAAACATACTTGTGCATGTGTCTTTATAGCAGCATGATTTATAATCCTTTGGGTATATACCCAGTAATGGGATGGCTGGGTCAAATGGTATTTCTAGTTCTAGATCCCTGACGAATTGCCACACTTACTTCCACAATGGTTGAACTAGTTTACAGTCCCACCAACTGTGTAAAACTGTTCCTATTTCTCCACATCCTCTCCAGCACCCCTTGTTTCCTGACTTTTTAATGATCACCATTCTAATTGGTATGAGATGGTATCTCATTGTGGTTTTGATTTGAATTTCTCTGATGGCCGGTGATGATGAGCATTTTTTCATGTGATGATGAGCATTTTTTCATGTCTCTTTTGGCTGCATAAATGTCTTCTTTTGAGAAGTGTCTGTTCATATCCTTCACCCGCTTTTGGATGGGGTTGTTTGTTTTTTTTTTGTAAATTTGTTGGAGTTCATTATAGATTCTTGATATTAGCCCTTTTTCAGATGAGTAGATTGCAAAAATTTTCTCCCATTCTGTAGGTTGCCTGTTCACTCTGATGGTAGTTTCTTTTTCTGTGCAGAAGCTCTTTAGTTTAATTAGATCCCATTTGTCAATTTTGGCTTTTATTGCCATGGCTTTTGGTGTTTTAGACTTAAAGTCCTTGCCCATGCCTATGTCCTGAATGGTATTGCCTAGGATTTCTTCTAGGGTTTTTATGTTTTTAGGTCTAATGTTTAAGTCTTGAATCCATCTTGAATTAATTTTTGTATAAGGTGTAAGGAAGGGATCCAGTTTCAGCTTTCTACATATGGCTAGCCAGTTTTCCCAGCACCATTTATTAAATAGGGAATCGTTTCCCCATTTCTTATTTTTGTCAGGTTTGTCAAAGATCAGATGGTTGTAGATATGTGGCATTATTTCTGAGGGCTCTGTTCTGTTCCATTGGTCTATATCTCTGTTTTGGTACCAGTACCATGCTGTTTTGGTTACTGTAGCCTTGTAGTATAGTTTGAAGTCAGGTAGCGTGATGCCTCCAGCTTTATTCTTTTGGCTTAGGATTGACTTGGCTATATGGGCTCTTTTTTGGTTCCATATGAACTTTAAAGTAGTTTTTTCCAATTCTGTGAGGAAAGTCATTGGTAGCTTGATGGGGATGGCATTGAATCTTTAAATTTCCTTGGGCAGTATGGCCATTTTCACAATATTGATTCTTCCTACCCATGAGCATGGAATGTTCTTCCATTTGTTTGTATCCTCTTTTATTTCATTGAGCAGTGGTTTGTAGTTCTCCTTGAAGAGGTCCTTCACATCCCTTGTAAGTTGGATTCCTAGGTATTTTATTCTCTTTGAAGCTATTGTGAATGGGAGTTCACTCATGATTTTGCTCTCTGTTTGTCTGTTATTGGTGTATAAGAATGCTTGTGACTTTGCACATTGATTTTGTATCCTGAGACTTTGCTGAAGTTGCCTATCAGGAGATTTTGGGCTGAGACGATGGGATTTTCTAGATATACAATCATGTCATCTGCAAAGAGGGACAATTTGACTTCTTCTTTTCCTAATTGAATATCCTTTATTTCCTTCTCCTGCCTGATTACCCTGGCCAGAACTTTCAACACTTTGTTGAATAGGAGTGGTGAGAGAGGGCATCCCTGTCTGGTGCCAGTTTTCAAAGGGAATGCTTCCCATTTTTGTCCATTCAGTATGATATTGGCTGTGGGTTTGTCATAGATGGCTCTTATTATCTTGAGATATGTCCCATCAATACCTAATTTACTGAGAGTTTTTAGCATGAAGGTTTTTGAATTTTGTCGAATGCCTTTTCTGCATCTATTGAGATAATCATATGGTTTTTGTCGTTGGTTCTGTTTACATGCTGGATTCTGTTTATTGATTTTCATATGCTGAACCAGCCTTGCATCCCAGGGATGAAGCCCACTTGATCATGGTGGATAAGCTTGTTGATGTGCTGCTGGATTCACTTTGCCAGTATTTTACTGAGGATATTTGCATCGATGTTCATCAGGGATATTGGTCTAAAATTCTCTTTTTTTGTTGTGTCTCTGCCAGGCTTTGGTATCAGGATGATGCTGGCCTCATAAAATGAGTTAGGGAGGATTCCCTCTTTTTCTATTGATTGGAATAGTTTCAGAAGGAATGGTACCAGCTCCTCCTTGTACCTCTGATAGAATTCGACTGTGAATCCATCTGGTCCTGGACTTTTTTTGGTTGGTAAGCTATTAATTATTGCCTCAATTTCAGAGCCTATTATGGATCTATTCAGGGATTCAACTTCTTCCTGGTTTAGTCATGGGAGGGTGTATGTGTCGAGGAATTAATCCATTTCTTCTAGATTTTCTAGTTTATTTGCATAGAGGTGTTTATAGTATTCTCTGATGGTAGTTTGTCTTTCTGTGGGATCCGTGATGATATGCCCTTTATCATTTTTTATTGCATCTATTTGTTTCTTCTCTCTTTTCTTCTTTATTAGTCTTGCTAGCAGTCTATCAATTTTGTTGATCTTTTCAAAAAACCAACTCCTGGATTCATTGATTTTTTGAAGGGTTTTTTGTGTCTCTATTTCCTTCAGGTCTGCTCTGATCTTAGCTATTTCTTGCTTTCTGCTAGCTTTTGAATATGTTTGCTCTTGCTTCTCTAGTTCTTTCAATTGTGATGTTAGGTTGTCAATTTTAGATCTTTTCTGCTTTCTCTTGTGGGCATTTAGTGCTATAAATTTCCCTCTACACACTGCTTTGAATGTGTCCCAGAGATTCTGGTATGTTGTGTCTTTTTTCTCATTGGTTTCAAAGAATGTCTTTATTTCTGTCTTCATTTCGTTATGTACCCAGTAGTCATTCAGGAGCAGGTTGTTCAATTTCCATGTAGTTGAGCGGTTTTGAGTGAGTTTCTTTTATTATTATTATTATGCTTTAAGTTTTAGGGTACATGTGAACAACGTGCAGGTTTGTTACATATGTATACGTGTGCCATGTTGGTGTGCTGCACACATTAACTCGTCATTTAGCCTTAGGTATACCTCCTAATGGTATCCTATGCAGCCATAAAAAATGATGAGTTCATGTCCTTTGTAGGGACATGGATGAAGCTGGAAACCATCATTCTCAGCAAAGTATCACAAGCACAAAAAACCAAACACTGCATGTTCTCGCTCATAGGTGGGAGTTGAACAATGAGAACACATGGACACAGGAAAGGGAACATCACACACTGAGTGAGTTTCTTAATCCTGAGTTCTAGTTTGATTGCACTGTGGTCTGAGAGACAGTTTGTTATAATTTCTGTTCTCTTACATTTGCTGAGGAGTGCTTTGCTTCCAACTATGTGGTCAATTTTTGGAATAAGTGCAGTGTGGTGCTGAGAAGAATGTATATTCTGTTGATTTTGGATTGTGAGTTCTGTAGATGTCTATTAGGTCCGCTTGGCGCAGAGCTGAGTTCAATTCTTGTATATCCTTGTTAACTTTCTGTCTCATTGATGTGTCTAAAGTTGACAGTGGGGTGTTGAAGTCTCCCATTATTATTGTGTGGGAGTCTAAGTCTCTTTGTAGGTCTCTAAGGACTTGCTTTATGAATCTGGGTGCTCCTGTATTGGGTGCATCTATATTTAGGATAGTTAGCTCTTCTTGTTGAATTGATCCCTTTACCATGATGTAATGGCCTTCTTTGTCTCTTTTGACCTTTGTTGGTTTAAAGTCTGTTTTATCAGAGACTAGGATTGCAACTCCTGCCTTTTTGTGTTTTCCATTTGCTTGGTAGATCTTCCTCCATCCCTTTATTTTGAGCCTATGTGTGTCTCTGCACGTGAGATGGGTTTCCTGAATACAGCACACTGATGGGTCTTGACTCTTTATCCAATTTGCCAGTCTGTGTCTTTTAATTGGAGCATTTAGCCCATTTACATTTTAGGGTAATATTGTTATGTGTGAATTTGATCCTGTCATTATGATGTTAGCTGGTTATTTTGCTCGTTAGTTGATGCAGTTTCTTCCTAGCCTTGATGGTCTTTACAATTTGGCATGTTTTTGAAGTGGCTTGTACCAGTTGTTCCTTTCCGTGTTTAGCACTTCCTTCAGGAGCTCTTGTGGGGCAGGCCTGGTGGTGACAAAATCTCTCAGCATTTGCTTGTCTGTAAGGAAATTTATTTCTCCTTCACTTATGAAGCTTAGTTTGGTTGGATATGAAATTCTGGGTTGAAAATTCTTTTCTTTAAGAATGTTGAATATTGGCCCCCACTCTCTTCTGGCTTGTAAAGTTTCTGCCAAGAGATCCGCTGTTAGTCTGATGGGGTTCCCTTTGTGGGTAACCCGACCTTTCTCCCTGGCTGCCCTTAACATTTTTTCCTTCATTTCAACTTTGGTGAATCTGACAATTATGTTTCTTGGAGTTGCTCTTCTCAAGGAGTATCTTTGTGGCATTCTCTGTATTTCCTGAATTTGAATGTTGGCCTGCCTTGCTAGATTGGGAAAGTTCTGCTGGATAATATCCTGAAGAGTGTTTTCCAGCTTGGTTCCATTCTCCCCATCACTTTCAGGTACACCAGTCAGATATAGATTTGGTCTTTTCACATAGTCCCATATTTCTTGGAGGCTTTGTTCATTTCCTTTTATTCTTTTTTCTCTGAACTTCTCTTCTCACTTCATTTCATTCATTTGATCTTCCATCACTAATACCCTTTCTTCTAGTTGATTGAATCAGCTACTGAGGCTTGTACATTTGTCACGTAGTTCTCATGCCATGGTTTTCAACTCCATCAGGTCCTTCAAGGAATTCTCTGCATTGGTTATTTTAGTTAGCCATTCTTCTAATTTTTTTTTCAATGTTTTTGACTTCTTTGCCATGGGTTCGAACTTCCTCCTTTAGCTCAGAGTAGTTTGATCATCTGAAGCCTTCTTCTCTCAACTCATCAAAGTCCTTCTCCATCCAGCTTTGTTCCATTGCTGGTGAGGAGCTGCATTCCTTTGGAGGAGGAGAGGCACTCTGATTTTTAGAGTTTCCCATTTTTCTGCTCTGTTTTTTCCCCATCTTTGTGGTTTTATCTACCTTTGGTCTTTGATGATGCTGATGTACAGATGGGGTTTTGGTGTGGATGTCCTTTCTGTTTGTTAGTTTTCCTTCTAACAGTCAGGACCCTCAGCTGCAAGTCTGTTGGAGTTTGCTGGAGGTCCACTCCAGAACCTGTTTGCCTGGGTATCAGCAGAAGAGGCTGCAGAACAGCGAATATTGGTGAACAGCAAATATTGCTGCCTGATCGTTCCTCTGGAAATTTTGTCTCAGAGGAGTACCTGGCCATGTGAGGTGTCAGTCTGCCTCTACTGGGGTGTGCCTCCCAGTTAGGCTACTCAGGGGTCAGGGACCCACTTGAGGAGGCAATCTGTCCGTTCTCAGATCTCCAGCTGCATGCTGGGAGAACCACTACTCTCTTCAAAGCTGTCAGACAGACAGGGACATTTAAGTCTGCAGAGGATTCTGCTGCCTTTTGTTTGGCAATGCCCGGCCCCCAGAAGTGGAGTCTACAGAGGCAGGCAGGCCTCCTTGAGCTGCAGTGGGCTCCACCCAGTTCCAGCCACCTGGCTGCTTTGTCTACGTACTCAAGCCTCGGCAATGGCAGGCGCCCCTCCCCCAGCCTTGCTGCCGCCTTGCAGTTTGATCTCAGACTGCTCTGCTAGCAATGAGTGAGGCTCCATGGGCATAGGACCCTCTGAGCCAGGCATGGGATAAAATCTCCTGGTGTGCCATTTGCTAAGACCATTGGAAAAGTGCAGTATTAGGGTGGGAGTGACCTGAATTTCCAGGTGCCGTCTGTCACCCCTTTCTTTGACTAAGAAAGGGAATTCCCTGACCCCTTGCCCTTCCCAGGAGAGGCAATGCCTTGCCCTGCTTTGGCTCATGCTCGATGCACTACACCCACTGTCCTGCACCCACTTTCTGACACTCTCCATTGAGTTGAACCTGGTACCTCAGTTGGAAATGCAGAAATCACCCGTCTTCTGCACTGTTCATGCTGGGAGCTGTAGACTGGAGCTGTTCCTATTCGGCCATCTTGGCTCAACCCCCTAGTTAATTTTTGTGTCTTTAATAGAGAAAGGGTTTCATCATATTGGCCAGAGTCGTCTCGAACTCCTGACTGAAGTGATCCACCCACCTTAGTCTCTGAAAGTGCTGGGATTACAGATGTGAGCCACTGTGCCTTGTCAATTGCTGGACTTTCATGATACACATACAGTATCCACAGTATCACAAGGGCCATTTTTTCCATAATCCAATTTATTTATATTATTGGTAGTGAGCTAATGTTGATGTCCCCAAGGTAGCAATTTAGTGACTATACCCATGATAAACGTTTCCATGCATCACGTGGTCAACAGCATTTGCTACCAAGTGCCACGTTCCATGCTCAGCAGTAGGAACATAGGATGATTGAGACAAAGTTCCTGACCTTTAGCAGCAATATCGAACAAGTGAGATTGTCAAGAAAGAAGAAATCATTGTAAAACATACCATACCCCTACAATTCCGTAATCATGCTCCTGGATATTTAATGAAATGAGTAAACCCACACCTGGATGTTTAT	A	.	PASS	PRECISE;SVTYPE=DEL;SVLEN=-8825;END=12880150;CIPOS=-0,0;CILEN=-0,0;RE=14;RNAMES=NULL;STRAND=+-	GT:DR:DV:PL:GQ	./.:.:14:.,.,.:.
1	13169589	cuteSV.DUP.10	G	<DUP>	.	PASS	PRECISE;SVTYPE=DUP;SVLEN=8910;END=13178499;RE=13;STRAND=-+;RNAMES=NULL	GT:DR:DV:PL:GQ	./.:.:13:.,.,.:.
1	13179116	cuteSV.DEL.33	GCTCATGCGCAGATTTCCCTTGGTGTCATTTCCAAAGGATGCAATCTCCAAATGCTAGGGCAGGAAGATCTAAGCATCACTGAAAGCCTTCACCTACTGGAAATAGTCTTTGAAATTCTGCATCAAGGTCTTGCAGTATTGATTCATATTGTTACTGAATGATGGGCTCACTCTCCTGAGTGCATAGAACCCAATACTATGACAACATCTTTGAGAAAAGAAAAAAAGATTCGGCCAGGTGTGGTGGCTGACGCCTATAATCCCAGCACTTTAGGAGACCGAGGCAGGCAGATCCCGATGTCAGGGGTTCAAGACCAACCTGGCCAAAATGGTGAAACCCCGCTTCTGCCAAAAATACAAAAATTAGCTGGGTGTGGTTGTGTGTGCCTGTAATCCCAGCTACTTAGGTGGCTGAGGCAGGAAAACTCCTTGAACCTGGGAGGCAGAGGTTGCAGTGAGCCAAGGTAGCACCACTGTACTCCAGCCTGGGCAACAGAGACTCTGTCTCAAAAATAAATAATAATAATCCAGTTTTCTTTGTCAGTTTAGCTAATTTTAGTTTAAAGATACCATTTGTTCACTCAACCTTTATAGAATACCAAGGATAATGAAGTTAATGCTAGTGTCATTGGGTCTGTAAAATTTTATGTGTGATAACCTGCCCAGTAAACTGAATTCTCATACCATTAGAGATTTCTCCAGAATTGCCCAGAAAGGAAACACATTTTATAATCACTTATTTGCTATGACTGCATCATAAGCCTTTCTAAAAAGGTAAGCTACAACTCATCCTGAAAATGGAAACACAATCACAAGAATTTTAGCCTTTTTACACGGCTCACTGTCATCATTGGTCCATGACAACCCCCTTTCTTGCAGCTATATATGTGTATGTCTACCTATTCATATCTATATCTATATCTATCTGTTTCCTTTTATTACCATTATTCACTTCCACTCACCTTTCCATATATTGCCACTCTACTCTTTGACCTAGCCTTGAATTTGCATGTGACCTTATATAATATAAGTATATGGAAAGTATATAGCATATATACTTGCATTTTTATGTGTATTTATTTTAATCCACATATATGCTATAGCGTAGGGTGCTAGAGAAGAGGGCCTCACAATTAATTGTCCAGTCCCAGACACTTTGGAGAGTGAATGGACATGCTGTTATAATTATTAGTAGTATTTTTTGGAGATGGAGTCTTGCTCTGTGGCCAGGCTGGTGTGCAAAGGTGCTATCTTGGCTCAATGCAACCTCCACCTCTCGGGTTCAACTGTTTCTCCTGCCTCAGCCTCCCAAGTACCTGAGATTACAGATGCCTACCACCACGCCCGGCTATTTTTTGTATTTTTAGTAGAAATGGAGTTTCTCTATGTTGGCCATGCTGGTCTCAAACTCCTGATCTCAGGCGTTCCACCTGCCTTGGCTTCCCAAAGTGCTGGAATTACAGGTGTGAGCCACCGTGCCCGGCCTCTCACGTGCCTTTTTAAGTTGATGGGAAAATGACACCCAGGATAATTTATGGCCATAGTGAGAATTATTGGAAATCTTTAAGACTGTTTTTCTTACAAAACCACAATGGTAGGATTAAACAGTCTGAATGGGATGCTAGCATGTAGAGCCTTCTAAACTCTCTTTCTCTCCTTTTTTGGGGAATTTGGGATCTGCCTACTGATTACAATTAATTGCACTTTTTTAACTGTTTGATTAAGATTTTTTTTTTTCAACAGTCTGACTCTGCTGCCCAGGCTGGAGTACAGCACTGGTGTGAGCATGGCTCACTGCAGCATCAATCTTCTGGATTCAAGGGATTCTCCCACCTCAGCCACCCAAGTAGCTGGGACTACAGATGCATGCCACCATGTGTAGGGAAAAGAAAGAGAGATCAGACTGTTACTGTGTCTATGTAGAAAAGGAAGACATAAGAAACTCCATTTTGACCTGTGCCCTGAAGAATTGCTTTGCCCTGAGATGCTATTAATCTGTAACTTTGCCCCAACCTTGAGCTCACAAAAACATGTGTTGTATGGAATCAAGGTTTAAGGGATCTAGGGCAGTGCAGGATGTGCCTTGTTAACAATATGTATACAGGCAATATGCTTGGTAAAATCATCGCCATTCTCCATTCTCGATAAACCAGGGGCACAATGCACTGTGGAAAGCCACAGGGACCTCTGCCCTGGAAAGCCGGGTATTGTCTAAGGTTTCTCCCCATGTGATAGCCTGAGATATGGCCTTGTGGGATGGGAGAGACCTGACCATCCCCCAGCCCAACTCCCGTGAAGGGTCTGTGCTGAGGAGTATTAGTAAAAGAGGAAGGCCTCTTGCAGTTGAGATAAGAGGAAGGCCTCTGTCTCCTGCCTGTCCCTGGGAATGGAATGTCTCGGTATAAAACCCAATTGTAGATTTGTTCTATTCTGAGATAGGAGACAAACTGTCCTGTGTTGGGAGGTGAGACATGTTGGCAGCAATGCTGCTCTGTTATTCTTTTCTCCACTGAGATGTTTGGGTGGAGAGAAGCATACATCTGGCCTACATGCACATCCAGGCAGAGTACCTTCCCTTGAACTCATTTGTGACACAGATTCCTTTGCTCATGTTTTATGCTGAGCGCCGGTCCCCTGGGCCCCCTGTTCTTTCTCCATACTTTGTCTCTGTGTCTTATTTCTTTTCACAGTCTGTCATCCCACCTGATGCGATATACCCACAGGTATGGAGAGACTGCTCCCCTTCAACCATGCCCATCTAATTTTTTAAAAAAGAGGCAGGGCATTGGTGGCTCACTGGTGTAATCCCAGCCCTTTGGGAGGCCAAAGCAGGTGGATCACTTGAGGTTAGGAGTTTGAGACCAGCCTGGCCAACATGGTGAACCGCCGTCTCTATCCAAAATATAAAAATGAGCTGCTCATGGTGGTGGGTGGCTATAATCCCAGCTACTCAGGAGGCTGAGGCATGAGAATCGCTTGAGCCTGGGAGGCAGAGGTTGGAGTGAGCTGAGATTGTGCCACTCCATTCCAGCCTGGGTAACGGAGTGAGACTCCATCCCGCCCCTCAAAACAAATGTTTTGTAGAGATAGGGTTTTGCCATGTTGCCCAGGTTGGTCTCGAACCCCTGCGCTCAAACGATCCTCCCACCTTGGCCTCCCAAAGTGTTGTAGTTACAGGCATGAGTCATTGCTCCCACCAAGAATTTTTTTTCTTTAAATTGCTGGTTTAATAAAGAGTTGTTTATTTTCAGGGAAAAGGTCCCAAACATCAAGCTGTTCACAAAAATAACCCACGGTATCAACTTTAGAAAACACATTTGAAGACTATAACACCAATTATGTTTCTGAGGATGCATTTGACATGCCAACTCTCATTCACAAAAATACATTGTTAGATTTTTGTTGAACTGCCCCACACAGCACACTAATATGGGGTGTAACACACATACTTGTAACTCCAAGCTGCTTTCAGGAGCTACTCAACTCAATGAGATTGCCTTTGCAGTTAGGGAAGCAACTACTGAACTTATGTATGAAAGAAAAGAACTGTATTCCCTGCATAACAAGAGATTATTTTGGAGACAGTTGATAAAAACCATACATCCTTTTTACTGTTAAGTCATAAAGAGGTGTCAAAATTAAAAGCAAAAATTACAGGGTAAGACTTAGGAAAACTACTAGGGGTGTCATGGGAAGTGAAAATGGGACTAGGCACAGGGCAATATGAATTAATGAATGTGGGAAGGACAAGGATGGGGAGAACAGTAAGCATGTGCTGAAGATACTAAGGGAGAGGATCTGGTGAAAAATTTGTTGTTAGACAAGCTCCTAGGTAAAGAAACAATGGGATAAGATTTCTCAACCCCACTATGTGCTTAAGAGTCATCCTGGCCATTGGTGCTGTCTCTGTTATCCTCTCCTTCCTCAGCATCTTTTTCATTATTCTTGATCAAATGAAGCTGGTTGTCCCCCTGATCTTCATTATCATCATCATCCAGTGGGTCCCCCTCCTCAGCAGAGTCTTCTGCACCCCCCTCAGACTCCATCTTTACATGAGTCTCATCTTTCTTCATGGAGCTACTGCTCTGCTCCTCTTCTGACTTAGCATTTTTCACCTCTACCTCTTGTTTGCTCTGTTCCTTTTCAATTTTTTCCAGGTTTTCCAGGAGAGAATCCACTTTCTGTTTTATCTGGGTCAACTCCTGCTTAATGGCCTGAAGGTCATCTCCTTTCAGCTTTCCAGACTTGGAAGATCCCCGCTTTCCACTCTTAGAATTGAAGCCACTTTTGCCCCTTCGTGAGGTGTTTCCTGATATGCGCTGGTGTTTCGAGGGCACTACAGCCAGAGCAATGGGAGGAGGAGGAGGTACACGTGCTGGGAAACTGTACATCCCATCATAATAATCCCGTTGAAAGCCATAGTCCAAGTCAAAAGAGGAGCCGTACATCTCCGCTGCGGATCGTTTCACACCTGCGTTTCCTCGGTTCACTTTTGGCTCTGCAGCCAGGTTAATAACTGCAACCTGGCTAGCAATCATTCTGCCATCCTCTCCTGCTACAGCAGCCCGGGCATTTTTCTCCTTATCATATTGAACGAAGGCAAAGCCCTTATGAACAGAGCAGCCCGCAATTTTGCCATACTTGGAAAAGATCGCCTCCACATCAGATTTCTTGACAACAAGAGTGTTGAGATTCCCAATGAACACACGGGAGTTCACGGAGTGAGGATCCATCTTGTTGGTAACGTTGCTGGCCATTGTGTTGGATGATAAGGTTTCTCAAAAAGCCAAAAACAGGAGGCGGGAGGGAGAAGAGATTCGATTCTAAGTCTCCTACTGCCGGGTTCTACGGGGAGAAGCTGACTGCGGCTCGAGGCCAGAAATGCAGCCAAAACAGCTCAGTCTTCGTCTCTTCACAAAATGGCTGCCAACAAGAATTCTGAAATGATGTAAAGAAAAGCACAACAACATTTTTGAAATCACGACAAAATTGCATTTAGAAAAAAAAATCAAAGCTTCAAAGTGTTCATATGAAAAAAAGAAAAAAAGACATGATATAGTTCTATGCCATCGTAGGCTGCACTGTCACCGTTCTAGACCGGCTGACTGTAGGTCACATGGGAGTGTCCTTACAGAAATTAGTGACTTACCAGATCTGGTTGTAGTTTAGAAGGTGCTCAGACCTCAGGAAGAGCCAAGCAGGAACTCCAGGCTTGAAGACTTTGAGTTTGTCCTGTGGGTCTTTAGAAGCTTTTATTGACCTTTCTAATCACAACTCCCACCCACGCCCCTCCACGTATCCGCTGCTAGCTTCCAATCAAAAAGCGATATCTGATTGCATTTCTGAAGCTCCACTCAGTTAATCCTGATTGGGTTTTTGACTGTCCGAAGACTAATGGATTGAACGAGATATCCATTCATATCACATATGCATAATCATTTCATGAATTAAGAAATTGACAGAGTTAGGGATAGACTGGAAGTCAAGAATTCATTCACTCAAGGCCAGGTGAGGTGGCTCACACTTGTAATCCCAGCACTTTGGGAGGCCAAGGTAGGTGGATCACCTGAGGTCAGGAGTTCAAGACCAGCCTGGCCCACATGGTGAAACCCTGTCTCTACAAAAATAGAAAAGTTAGCCAGGCACGATGGTGGCTGCCTGTAGTCCAGTTACTCATGCGGCTGAGGTGGGAGAATCCCTTGAACCCTGGAGGCTGAGTTTGCAGTGAGCCAAGATTACACCATTGCCCTCCTGACTGGGTGACAGAGGGAGATTTTGTCAAAAAAAATGCATTCATTCATGAAATCCACAAACACTGATGGAATTTTACTGCTATTTCGCCTTCAAGTCCTGATGTGAGGCAGGGAAGGGGTTGATCTGTTCCAGACATTAGACAGAAAAATAAAACCTGAAAGTAGTGTTGTGGGGAGATCTTTGGCCACATCAAAATTATAAAATTTATAAAAATATTTCTAGTTAAAATAGCTGTATAAACACAGAGGAGTCGTCCCTACAAAATAAGAATAAAGATCTCCATGTATGGAATGGTCTTGTGGGTTTTATATCACCTAAGGTAGCAGTTTCTTCACTCGTGCTGGTGGAAGAGAGGTGCCACTGAGGGCTTGAGTGGTCTCAGGGCTTAGGTTAAGTCTTCTCTGGAAGAAATTGAAATGATACCTGTAAACTTTATAAGTTTAATCAGTGAAGAAGGGAGGGGGAGAAACAAAAATAAACCAAGCTTGCAGCGCATTCAGCATTCACCATGAGGTCAGCTTGCTCTCTGACCTTCTTCCTCATGGTTGCTGGCAGCTTACTGTCCCCAAATCAAGTAGACCTTAGCTTACAGTTCCCCTTAACTACCCTGCAGACAACAATTTAAGCCTTGTAAAACATTAACTTTCTCATTTGAGATATTCTTTCAGGTTCTGCATGTCAGTGAAACTACTGATGCCAGCTGATCTGAAGGGCTCTGCAAGGCACCAACTCACCAAAGAATGCAGTTTTGACATCCTGATGACTTCATCCCTCTTACCTCTACACCAACTTTCCAGCCCCTTGCTATCCAGGATCCACTGGAAACCCTCAGTACTACTTGGGGAGATGAATTTGAGGATATCCTCCTAGCTTCTCATTTAGCCACCCTGTGATCATTAAACTGTCTGCTGCAAACACTGCTGTCTCAGAATATTGGTCAGCTACTGTGCAGCAGGCATAGGAACCTGATGGTCCTGTAATAAAATCATGTCAAAATTACAAAGAGAAGTGAGGGTAGAGGATGGGCATGGTTGAGCTGGGTGTTTTAATGGGATCCTGGGAGTTAACCAAGACTTGGTAAACATGTTGGGGGTTACTGAGGGGGTGGAGGTGGAATCTATCCAACATTTCACTGATGCCCCTTTACTTTTGATTCTTAGGACCAAGGTTGAGTCTTTCAAAACAATTTGTATAATCCTCCTTATTTTTCCTTTCAAAACCTTTGTCTTCCTTTTTCTCCCAAAATAATCTCACATCTATTCCCATTGCTTTCCTCATTTCAGGATAAACACATCTTTTTTTTTTTTTTTTCTGACAGTCTCCTTCTCTGTTAAGTTTACCATATATTTTGTTGCCACTGAAGATGAGTAACTTGGTTTTATGGACAGGAAGGGTGAAAAGGATCCCATTCCTCAACAGCTGGAGGTGATATGAAGGTCATTGTTATTCTTTGTCATATCTGCACCTGCATATTGCCAGTGAAAACCTGAAGGTCTCATTGGGGCAAGCTTAAAAATTAGCCACCTATGGAAGGTCTTAGCATTGGCTTACATCCTGTCCCTGAGTAAAGAATCTGATCATGAGTTCATGAGTACCTCAAACTCTACAAGTACTGATGAAGTCTTCACCTGCTGACAGTGAGAAGGACACTGATTTTATTCTGATCATGAAGTCATGCTGGTTGTCTTGCAAGGAAAATGTTTTAGCCTGTTATGTTGTCATCTAAAGCTAACGATTGTAACCTCTGTCTTGTACCTTCCAATGGGAAAAACAAAAACAAAAACTCAACTCTATTTGAGCCTTGCCAGGTCAATAAAACAAAAGAAAATTAAAAAAAAATTGATAGGAGGAGTCCCATTCCCTTCTTTTAACCTCTCTTACAAAAGCATTCCAACTTGTAACAGACTTTGGAAAACACTCACTTTGTCAGTGTGTGTCTTCCAGGTCGATTCTCACATTTAGCTTCCAATAAAGCTTTATTTAATTATTTCTACCTCAATGGCCTTAACTTCTATTGATACCAGGTTGCATGGTAATGGTTTGAATTGGGGTGGGAAGAAAAAGTATTTCTATGAGTTTTATAAAGTAATCCTTGCATGCCATCTGCATTGAAGAATGAATAGGTTCCTCTCCAAATATGTCCTGAGTATTGATGCATCCAATAAATAAAACTATTATGTATTTCACATAGTAGAGCTATAGACACATTCTATTTGCCTCTAGAGTTTCCAATGAACCAATGTCTAGTTTCAGTAAGTTCTCTGATTAAATGGCAGAGGGTAACATGGTCATGTTCTGATTCTATGTCTATGTCGATACCTATAGCACTCCAGTCTTCATAAGGTGTGTCAAACCAAAGAGTTTGATTCTAGTGGGAATCTGCGACACTACCTAGATTAGATCCAGTTTCACTAATGTTTTTTATGCATAGAGATAAAATGCCAGTAATGTAATCAATAATAGTCATAGGCCACCCATTTGCACCTATAGCTTCTTCTCAGTGCCAAGTCATGTAATTATAAATGTTAACCAACCTTCCAAAGGAAGGATAACAAACCTTATGATGAAGTTGGCATCCTCAGTTGCTACCCAACTGTTTATGAGAGCATGTTCTACTATTTAGTTGTGATCCTT	G	.	PASS	PRECISE;SVTYPE=DEL;SVLEN=-8387;END=13187503;CIPOS=-0,0;CILEN=-0,0;RE=11;RNAMES=NULL;STRAND=+-	GT:DR:DV:PL:GQ	./.:.:11:.,.,.:.
1	13187503	cuteSV.INS.17	T	TCCCTTTTCATCTAAATGACCCCATAGCCAGCAATTGCTTTGGTTAGTGAAGAGTGGCTACATTTTGAACAGGAGACCTTAGAAAGTGTTTGGTTGTGAGTGATGAAAGTACCTTAACAGATATAAAATACAGGTTTGAGAATTTTGTGTTAATAAAAAAAAACCAAGTCTCAGTCAATGGAAGAAGATCAAATGGAGTCTTGTTCCATTGTCTTGGAAAAGCTGTCTACCATGTGAATGATGTCTGCTTCTAGGGAAGGCTTTTCCTCGGATATCTTTACTTTCGTCATCTGGTACAGTCCCATCCATTGTGG	.	PASS	PRECISE;SVTYPE=INS;SVLEN=313;END=13187503;CIPOS=-12,12;CILEN=-2,2;RE=16;RNAMES=NULL	GT:DR:DV:PL:GQ	./.:.:16:.,.,.:.
1	13200059	cuteSV.DEL.34	TACTTCTCTTTAGTCATCTGTTTTTTCATACTTTTTCGACTGTGGGGAGCAGCTCGGTCGGGCACAAAGGCACAGGCAGAAAGGGGCCATGAGGAGAAGATGGGCTTGGGGTGGTGCCGTGCTTGCACATGAAGTGTGGTTGTCAGGTTCCAAAGGCAGAGCTGGGGCCATGCTCCAGGGCCCCGAGTTGGGAAGCAGAAATGGCACCAAGTTCAATGACCTGGCCAGCTATGCATCAACTGTGTGCCCACCCTGCTAATAGTATCAAGTTCCTAGGTCTAAAAAGGAGTTCTGTGTGAATCTTCCTGAGGCTGCATTTCCAAGATCTGCCCCCAAGAGGGGTGAACACAGAGCCTGATGCTTCCGATTGCTGGGCCTGTGGACCACGATCCACTCCTAAAGGCACCACCTCTTGGCTGGGTTGTCAGCCAGGCCTGTGCCCCATGTCCCTGAGGCAGCCAACTGTGCCACCCATACCCTCTCACGGCTAAACGGGACTTGCCCCTAGGTCCGCAGTCTCCACCACAGCCTCGACCTCACTCCCCACTTTGTGCTGTTAGCCTGCAAACTCCTGGATCAGAGCGCAGTTGGGGCTCATTAAACCGGACCCAGGAGCTTCAGATTTGTTTCTGTGGGGTTGACCAGAGCTGCTGTGAACCTGCATCTCACCTGTCACCTCTGCACGGAAACAGAGAGAGGGCAAAGCTGAGGCTGTGCACACTTTGGAGCTGATGGGATCCTGGGACAAGAGGGAGTCCTGGTCCTCCCAAGTTGGCAGGGCAGTAGCTCCAAAGGCACAACTGAAGCTGCCCAGGTTGCAGTTACCAAACAAGGTCCCCTAGTGCTCTCGAGGGCCCAGGAGGTCCCCCCTTCCCCATTCTATTGCTCAATAAAGGTCCTCTTTATCTTGCTCACTCTCCACTTGTCTGCATATTTCATTCTTCCTGGTTGCAGGACAAGACCCGCCTAATGGTGGGGCTAAAAGCAGTAACACAAACAAAGCTGAAACACGCCCCTTGCTCACCAAGTTGTAGGTGAAGAGAAAAAGAGAAGAGCTACTACTCTTTTCAGGAGCCCAGACGTGGGAGCTTCCTGAGCCAGGGCTGTGATTCCCTTTTTGTGGTTCTGCAGTTCCCAGCACTTCCAAGAAGGCCCATAATGGCAGTTAATGCTAGAAAGGGGAGGTAGAGGAACCTGTGGAAGGAAAAAAAAAAATGGTGGGGCTGAGATGGAGGGCCTGGGTCCACCCACAGACGAAAGTCCCTTCCTAGCAGACCCTGCACTGGGCCCCGGGGATCCTGGCGTCCCTGGTTCACACCCACGCTGCATATCGCACCTATGGGGGGCACCCCAAAGCTTCTAGCAAGCCCAGAAAGGAAGACAAGACTTGAAAGGGGAGGTAGAGGCACCTGTGGAGGAAAAAAATGGGCACCGTAGAGGAGGGGTGCTTGGGTCCCCCCACAGAAGAATGTGCCTTCCCAGCAGCCCCTACGGAGTCCCCGGGATTTCTGGCATCCCTGGATCACACCCACGTTGCCTGTCATGGTGGTGGGGGCACCCGGAAGGGGCAAGAAAGCCCAGAAGGGAAGATAAGGTTTGAAAGGGGAGGTAGAGGCACCTGTGGAAGGAAAAAAATGGCGCAGTCGAGAAGGGGGGCCTGGGTCAACCCACGGATGAAAGTGCCCTCCCAGCAGACCCTGCACAGGGCCCGGGGGATCCTGGCATCCCTGGTTCACACCCACAGTGCGTGTTGCACCTGCGGGAGGCACCCCAAAGCATCAAGAAGGCCCAGAATGGAAGAGAAGGCTTGAAGCTTAAAGTAGAAGCACCTGTGGAAGGAATAAAAAACGGCACGGCAGAGGAGGTGGGCATGGGTCCCCCCATGGATGAAAGTGACTTCCCAGCAGCTCCTGAGCTTGGTCCTGGGGATACTGGTGTCCCTGGTTCGCCCCAACGATGCCTGTCCCTCCCACTGGGGGGAAACCCAAAGCAGCAACAGGCACTAGTGGAAGGTAAAAAATACGTGCGGCAGAGGAGGGGGGCCTGTGTCCCCACATGGACTAAAGTGCCTTCCCAGCAGCACTTGCACAGGGCTCCGGGGTTAGTTCCATCCCTGATTCACACCCAAGGTGCATGTCACACCCATGGGGGGCACCCCAAAGTGGTAAGAAGTCCCAGGATGGAAGATAAGGCTAGAAAGGGGAGGTAGAGACACCTGTGGAAGAAAAAAAATGGCGAGGCAGAGAAGGGGTGCCTGGGTCCCCCCACAGATGAAAGTGCCCTCCCAGCAGACCCTGCACAGGGCCCTGGTGATCCTGGCGTCCCTGGTGCTCACCCACGGTGCATGTCACACTCGCGGTTTTACCCCAATGGGGCAAGAAGGCCCAGAAAGGATGATAAGGCTT	T	.	PASS	PRECISE;SVTYPE=DEL;SVLEN=-2404;END=13202463;CIPOS=-0,0;CILEN=-0,0;RE=14;RNAMES=NULL;STRAND=+-	GT:DR:DV:PL:GQ	./.:.:14:.,.,.:.
1	13211907	cuteSV.DUP.11	A	<DUP>	.	PASS	PRECISE;SVTYPE=DUP;SVLEN=8006;END=13219913;RE=52;STRAND=-+;RNAMES=NULL	GT:DR:DV:PL:GQ	./.:.:52:.,.,.:.
1	13706951	cuteSV.DEL.35	AGTGTGTTCCTGAGACAGGATTGTTCCCTTGACTTTGACCTTCTTCATGGGCAGGAACTAGAGTGGCTTGTTTCACTCCGGCTGCAGTCTGTGGATGGCTGAGTGTGAACAGCTCAGTGTAGGGTCAGAGTGACAGCTTCCCGCACCTGCCCTTTTTGACACTCAAGTTCTTATTCGGTGTAAAGGAAGAACCAGGTCACATTAGCTATTTAAAGAGTAGCATAAGTGAAGGATTTTATTGGGTGATAAATGTGGCTCTCAGTGGAAAGGGGAGTTAGAAAGGGGATGGTGCTGCCAGGCGCAGTGGCTCAAGCCTGTAATCCCAGCACTTTGGGAGGCTGTAGGAGGCTGAGGCAGATGGATCACCTGAGGTCAGGAGCTCGAGACCAGCCTGGCCAACATGGTGAAACCCCATCTCAACTAAAATTGCAAAAAAATTAGCTGGGCGTGGTGGCGGGTGACTGTAATCCAAGCTACTTGGGAGGCTGAGGCAGGAGAATCTCTTAAGCCCAGGAGGCAGAGCTTGCAGTGAGCAGTGAGCTGAGATCACGCCACTGCACTCCAGCCTGGGCAACAGAGTGAGACTCCGTCTCCAAAAAAAAAAAAAAAAAAAGAAAGGGGATGGTGCAGCAAGAAGGTGATCTTCCCCTGAAGCCACACCATCTGAAGTTAGCTGCATCTCTCTGTAGGCTTTAATGCTCATCTGCTTGTATCCCCAACGTTCAGTCACTTGTATTCCGATGCTCAGCATCTTGCATCCCCGACCACTTGCAGCAGCCGCTTGTGTTGCTCTGCCAGCTGGTCTTTTTATGGGCCCAGGATAGGGTGTGGGGAAGGCCAAAAGGGCAATCATTTGGGCAGAAAAATGGGGTTAGCTGTTTTCACTTAGGGCCGAGTTTCCAGGATTGAGGGTGGGTTTAGTTGGGAGCCCAGCTGTTCTGAATCATTTCCTTATTGCTGGCCAACAAGGTAAAACCCTGTCTCTACCGAAAATTAGCTGGGTGTGGTGGGGGATGCCCGTAGTTCCAGCTACTTGGGAGGCTGAGGCAGGAGATTCCTTGAACCCGGGAGGCAGAGGTTGCAGTGAGCTGAGATCATGCCACTGCACTCCAGCCTGGTGACAGAGCAAGACTCCGTATCCAAGGAAAAAAAAAAAAAAAGAATGGGCACACAGATGCCTCAACATTTGGCAACTGAGGGACTTTTCCTCCTGGGTCATTATCCATCCATTCCAATTATGGAAAAATTCCTGCTTTCTAGAGCATTAAAGGAGAATCACCAAGAAGATATCAAGACAGGTGGTGATAAAGCCTTTTGGGTATAGTTGTTCTCACTATTGGGTTTATGCAAATGGAAATATGATAAAGACATTTTTTGGCCACTTTAGGACAGATTACAAAAGAAACCACAAAAAAATGCTGTGGGACACGGAAGTCTCTAAATCCCTTACCTTAAGTGGTTTCAGGGAAATGTTTATGTTTATAGCTAATTGCTACAAGTCTAACTAAGACCAAGGTTGCAGCAGCTCAATGCGTAGAACTTATAGATAAGTCCATTTTTGTAAGCTTGCTTTTTGGCTTTGGTTTTAGGCTTATGTTGCCTAAAAGGTTTTAAGTGTTGATGCATGCCTGCCCACCGCCACGCTCATCTGGCCTAGGATGCTTTAATTGGCTGTAAGTCTTTTGGCTCTGAATCTCACATCCACAGGAGTCCCACCTAGGGGCTGGGTGGACCAAGGCAGGTAGCTCCGCCACCCTGTCATCCACATGAGACAAATTAAAACTTTGGCCATTGATGCTGCTTCTGGCATATCCTGATGTACAGGGGGATAAATGAGAAATAACAGGGCCGGCCGCGGTGGCTCACGCCTGTAATCCCAGCACTTTGGGAGGCCGAGGTGGGTGGATCACAAGGTCAGGAGTTCAAGACCAGCCTGACCAAGATGGTGAAACCCCGTCTCTACTAAAAATACAAAAAAATTAGCCGGCCGTGGTGGTGGGCGCCTGTAATCCCAGCCACTCAGGAGGCTGAGGCAGAGAACTGCTTGAATCCGGGAGGTGGAGGTTGCAGTGAGTTGAGATCGTGCCACTGCACTCCAGCCTGGGCGACAGAGTGAGACTCGTCTCAAAAAAAAAAAAAAAGAGAAATAACAGTGAATTTCTAAGCCCCCTAACTGAAGAAACAGACCCCCTGTTGGTCAAGAGGAAACCCCAGTTATCCTTGAAAACTGAGTTCTCAAGGAGAACGAGATGTTGGGCGGGGGGGGTCCACATGCTTCACTATACCCCCTCCCTTGCTAACCACCATTAGCCTTTCTTCCTTAAGGGTCAAACAGAAACCAGCTCTTTAAGAATCTACCACTCATAGCAACCAACTGCCTGATGCTGCTTCTCCCGTCAGAGTGGCCATCCGACACTTGGCCACTCTTTTTTTTTTTTTTTTTTTGACACGGAGTCTCCTTCTGTCGCCCGGGCTGGAGTGCAGTGGCGCCATCTCGGCTCACTGCAACCTCTGCTTCCCAGGTTCAAGTGATTCTCCTGCCTCAGCCTCCCAAGTAGCTGGGATTACAGGCGTGGGCCACCATGCCCACCTGATTTTTGTATTTTTAGTAGGGACAGGGTTTCAACATGTTGGCCAGGCTGGTCTCGAACTCCTGACCTCAGGTGATCCACCCACTGGGATCAGGTGCTGGAATTCCAGCTGTGAGCCACCTTGCCTGGCCATGGCCACCTTTTATGAAAAATAAAGCTCTCCCTTCCAAACTTAAAATGAATAAGTAGTAAAATAAATGATACATACCAACAGAACACGGTATATAATAAATACACACATATAATATGTAAGCAGTAGAAAAATATAATACTAATGTCGACAAAAACAGTTCAACTCTGTAATATATGTGAAGAGATTTATTCTGAGCCAAATATGAATGACCATGGCCCATGACACAGCCCTCAAGAGGTCTGGAGAACACATGCCCAAGGTGGTTGGGGCGCAGCTTGGTTTTATACAGTTTAGGGGAACATGAGACATCAATTAAATACATCTAACAAATACATGGCCGGTCCGCCGGGCGCTGTGGCTCACGCCTGTAATCTCAGCACTTTGAGAGGCCGAGGTGGGCGGATCATTTGAGGTCAGGAGTTCGAAACCAGCCTGGCCAACATGCTGAAACCCCATCTCTACTAAAAATACAAAAATTAGCCTGGCATGGTGCTACACGCCTTTAATCCCAGCTACTCAGGAGGCTGAGGCAGAAGAATTGCTTGAATCTGGGAGGTGGAGTTTGCCGTGAGCTGAGATCGCACCACTGCACTCCAGCCTGGGCGACAGAGTGACACTCCATCTCAAAAAAAAAAAAGAAAGAAAGAAAGAAAAGAGAAATACATGGCTGGGTGCATGGTGGCTCACGCCTGTAGTCCCAGCACTTTGGGAGGCCAAGGCAGGTGGATCACCTGAGGACAGGAGTTAGAGACCAGCCTGGCCAACATGGTGAAACCCCGTCTAATTTTTGTAAAAATACAAAAATTAGCCAGGCGTGATGGTGTGTGCCTGTATTCCCAGCTACTCGGGAGGCTGAGACAGGAGAATTACTTGAACCCAGGAGACAGGGATCGCAGTAAGCCAAGAGCACACCACTGCATTTCAGCCTGGGCGACAGAGTGAGAATCCATGTGAAAGAAAGAAAGAGAGAGAGAAAGAAAAGAAAAGAATTACATTGGTTTAGCTCAGAAAGGAGAGACAACTGAAGGGTCGGGGGCTTCCAGGCTATAGGTAAATTTAAACATTTTCTGGTTGACAATTGGTTGAGTTTGTCTAAAGACCGGGGATCCATAGAAAGGAAATGGTCAGGGTGAAATAAAAGATTGTGGAGACCGAGGTTCTTTTGAAATCTCATAGTGGCCACCCTTCGAGACAACAGATGACAGATGTTTCCTATTCAGACCCTTAAAATTACCAGACAGTCCATCTCTTCAGGACTGGGAGGGCCTGCAAGAAAAAGATCTAGCTGTGTTAATAGAGATTCTTTACAGATGCAGATTTTCCCCCATAAAGGACAGCTTTGCAGGGCCATTTCAAGATATGGCAAAGAAACATGCCTTGGGGCAAAATATCTTGACTTTCTCCTCTGTCACAGGATGTTACGCCAGAGTCAGATTGGAAAGTAAGTCACCATATACAGGGCTAAAAAAAACTCATCTGATGGAAATTTATGATTTTGGGGCATGACTCTGTAGACTCAGTAGGAATTTGGGCAAGATAAAAAATTCAGACCTTAGTCCTCAGTAAAATGAAGGCATATGTACCTTCCACCCACTTTAGGGCCACCTGTCTCTCCACTCTTCTCCTTCCAATC	A	.	PASS	PRECISE;SVTYPE=DEL;SVLEN=-4356;END=13711307;CIPOS=-0,0;CILEN=-0,0;RE=17;RNAMES=NULL;STRAND=+-	GT:DR:DV:PL:GQ	./.:.:17:.,.,.:.
1	14454784	cuteSV.DEL.36	CAAGTGGGGAGATCAGCTCAGTGAGTCATGCTGTGTTAGTTTGCTAAGAGGGAGTCATGCTGTGTTAGTTTGCTAGGACTGCCATAGTGATCCTACAGACTGGGTGGCTTAAACCATCAACATTTATTTTCTCTGGGT	C	.	PASS	PRECISE;SVTYPE=DEL;SVLEN=-137;END=14454921;CIPOS=-0,0;CILEN=-0,0;RE=59;RNAMES=NULL;STRAND=+-	GT:DR:DV:PL:GQ	./.:.:59:.,.,.:.
1	14597358	cuteSV.INV.4	T	<INV>	.	PASS	PRECISE;SVTYPE=INV;SVLEN=905;END=14598263;RE=20;STRAND=++;RNAMES=NULL	GT:DR:DV:PL:GQ	./.:.:20:.,.,.:.
1	14597360	cuteSV.INV.5	C	<INV>	.	PASS	PRECISE;SVTYPE=INV;SVLEN=1895;END=14599255;RE=15;STRAND=--;RNAMES=NULL	GT:DR:DV:PL:GQ	./.:.:15:.,.,.:.
1	15120017	cuteSV.DEL.37	TTACCTAGCTATAAAATGGGAATGGGCATAACAAGAGTACCTGGTTATAGGGTTATTGTGAGGATTAAGTGAGTGTGTCTGTGCCTAGAATGGTGGGTGGCACACAGTATGTGCTCCATAAATGTTTGCTTTCATTCTTCCTGCTCAGAGCTTTCCTTACGCTCTGTGACTTGAGACAGATCAGAACAGGGCCTAGTTTGTATTTGGAAGCCAGTCTTTCATTCTTCCTGCTCAGAGCTTTCCTTACGCTCTGTGACTTGAGACAGATCAGAACAGGGCCTAGTTTGTATTTGGAAGCCAGTGAGACCTGAGATATAAATCACACTTGTGTGCCTTCCGGGTGGCTCCTCCTCTGGCAAACAAGACCACCCTCCCCAGGCCGTGCCCTCGCCTGTTAGGGGCCCCATGAAACCACACAGCCCGCAGCCTCCACCTGAGGAAATTAAAAACCAGATTGGTTATTTCAGGGTAATCAAAAGTAACACCACAGGTCCTGACCTTTTGTTCACGAGCAGTTACATAAGCAGCGTTTGCTAAAATCTCACCTTGAGCCTCAGCTCTCCTCTCCTGTGCTCCTCAGGATGCAACCTGGTTTGGAGGTGGCATCCTGGGCCCACTCTCCACCGGTTCTTCTAGGGTGCCCTCTTGTAAGTGTAGCTGTAAAGGGTCAGCAAGAGGGCACTCATTTCATGGAAAGCGCA	T	.	PASS	PRECISE;SVTYPE=DEL;SVLEN=-700;END=15120717;CIPOS=-0,0;CILEN=-0,0;RE=17;RNAMES=NULL;STRAND=+-	GT:DR:DV:PL:GQ	./.:.:17:.,.,.:.
1	15365374	cuteSV.DEL.38	GTATACAGACATGAATGTGATATTACCAGTAGCAGATGTTTATTGTGCACCTACTGTATACAGACACGAATGTGCTATTACCAACAGCAGACGTTTATTGTGCACCTACTGTATACAGACATGAATGTGATATTACCAGTAGCAGATGTTTATTGTGCATCTACTGTATACAGACACGAATGTGCTATT	G	.	PASS	PRECISE;SVTYPE=DEL;SVLEN=-188;END=15365562;CIPOS=-14,14;CILEN=-18,18;RE=53;RNAMES=NULL;STRAND=+-	GT:DR:DV:PL:GQ	./.:.:53:.,.,.:.
1	15376047	cuteSV.DEL.39	CAGACTGGAAGCACCCCTCCATCAAGTAGGACATTTTGCAAGAATCAGACGTTCCTATCTGTCTGGGCCTGGGCTGTTTGAGTCTAGCAGAGTCCCAGTTTGGGTCCTGTTATTTTCTGTCTGTGTGACCCTTGACAAGGGACTTAACCTTTCTGAGCCTCAGTTTCCTCCTGTATAAAATCAGAACTATAGGCCAGGTGTGGTGGCACACACCTGTAATCCCAGCACTTTGGGGAGGCCGAGGCAGGTGGATCACCTGAGGTCAGGAGTTCAAGACTAGGTTGGCCAACATGGTGAAACCCGTCTCTACTAAAAATACAAAAATTAGCCAGGCATGATGGCAGGCGCCTGTAATCCCAGCTACTCTGGAGGCTGAGGCAGGAGAATCGCTTGAACCCAGGAGGGTTGCAGTGAGCTGAGATCACACCATTGCCCTCCAGCCTGGATGACAGAGTGAGACTCCATCAGAGTAGAGTAGGGTAGGGTAGGGTAGGGTAGGGTAGGGTAGGGTAGGGTAGAGTAGAGTAGAGTACAGTAGAGTACAGTAGAGTAGAGTAGAGTAGAGTAGTAGAGTAGGTCTCCATCTCAATAGAATAATAGAATAGAATGGAATAGAATAGAATAGAATAGAATAGAATAGAATAGAATAGAATAGAATAGAATAGAATAGAACCTTCCCCCTAGAGTGACAGTGCAGGGAAGTGAGGCAGTGGGTGAATCAGGCAGGCACGCTGCAGAACTCGGTCAGCGTTCACAGCTCTGTGCTGAGGTTGCTCTAGAGCCACCCTGTCCTCAGACCCCACTGGGGAGGAAGAGGCGTGGATTCTCATGCCTGTTCCACTCATCAGTATTTGACCTCGCACATGTCACCTTTAACCTTTTCCTGCCTCAGTTTCCTCATCTGTAAAAACGA	C	.	PASS	PRECISE;SVTYPE=DEL;SVLEN=-912;END=15376959;CIPOS=-1,1;CILEN=-0,0;RE=11;RNAMES=NULL;STRAND=+-	GT:DR:DV:PL:GQ	./.:.:11:.,.,.:.
1	15585613	cuteSV.DUP.12	T	<DUP>	.	PASS	PRECISE;SVTYPE=DUP;SVLEN=8054;END=15593667;RE=30;STRAND=-+;RNAMES=NULL	GT:DR:DV:PL:GQ	./.:.:30:.,.,.:.
1	16885847	cuteSV.BND.10	A	[hs37d5:12913496[N	.	PASS	PRECISE;SVTYPE=BND;RE=13;RNAMES=NULL	GT:DR:DV:PL:GQ	./.:.:13:.,.,.:.
1	16886895	cuteSV.BND.11	A	]hs37d5:6494979]N	.	PASS	PRECISE;SVTYPE=BND;RE=15;RNAMES=NULL	GT:DR:DV:PL:GQ	./.:.:15:.,.,.:.
1	17009532	cuteSV.DEL.40	GAATGAGAGAGACTGTGTTTTTCTTCTCTTCTGGTTTTCTTTTTTTTTTTTTTTAGTTTGTAAGCAAACATTTATAGCCATGATTCCACAGATGTGGTAAGTAAACCAACAGCCATTCCTAAATAAAATACAAGAATTTCCATCATGCATAGTTTACAGGCTTGGTAAGAAGCAGTCTCTTTAGGGGCTAGATGCTTAAGAAATATTCAACAAACAATGAAATCTTGGCTTTTTTTTTTTTTTTTACACAAATGTTTGGTTATTTAGCCACATTAGTGATAAAACATATTCATATTCTAACTGCAAGTGGAATAAACATTGCAACAAAAATGCAACCCAATCAAAATCATTAGTAATAACTATTACTCCCTCTTAGCAGTAAGAACCATTATTCTTGGATTTCAAACATTTTATTTTCTGTGCATAGCTTATAGCACTGTATTATAGGAATCAGAGTGTATAAGCAAAAAAATGAAATAAAACTTCTTGAAGACCATTTCCATTATTTATGATTAAATCAATGAAACTATACAATTTCCACATTAAATACAAATTAGTAAAAGAATTCCTCCAAGTAGTATTGCATATAAGCTACAACTTTACCCCAACTATTTTAATCACTATGATTCGAGATTTCCTAGGATTTAACAGCCCAAGATTGGGCTGTTACTACCTCAGCAAGAACAATCACCAGTAAATACATGAACTGGGGTTATAGCTGAATTTTTAGAAACTCTCCAGACAAACCACGTGTTAGAGGAGGTAAGTAGAAAAACTAATGTTTGAGCTGTGCTATTCCTACCAGGAACTATGTCAAATATGCAAAGTTCAAACATTCTTAGTAAAATAATATGAAAGGATCTATATATACTGTAAATTTAGCAAAAACACTTTTATGTACAGAAGCCTAAATATCTTAGGAGGTTTAGAATACCAATGAAGAGAATTGTTAATTCTTCAAGGCTGGTTTCTTATGAGGATTAAAAACCAGCCCTTAGTCTCAGATGCATTCCACCTAGATGTGTTCACGAACTCCATAGAGTAAGAAATATAAACCATGAATATGTACTCTTAATTTCCATTCTTCAACTTAATGTTCTATAGTACTTCAGATTTTTAAATCCAGAGTTTGGTGTACACTTAGGAAATTATAGTAAGAGTAGATTAGAGAAGATTTGCTTGTTTTCCTTTTGAAGCCATGTGAAGGTTTATTACCCTGTGTATTTTCATCACTGAAAAGTTCCCCGGTGACTAATAAAATAAAAGTGTCACAAGCTACATGATGGATCTCTTCTTTTAATGTTGCATACAGTTTCAGTTTGGCTAGTGAGGGCTAACTAGCTCAGCCCTAGTTTCATTTTATTAGAGTTGACCACTAAAAACTAAATAAGGAAGTTACCAGTAAAGCTAATTCCCAATACAAGCAAAAAACAAAAACAAAAAACAAAAACAAAACCATTCGCATAATAAAATATATCCTTAACACAAAATAAGGGTATAACATATTCTGCAGCATGACATTTTATTTTATTTCTCAGCTGTAGCTTTTTCATTCAGAAATTGGAGACCATCTTTTCACTGAGTTGTTATTCCTTCCTCTTCCCTTAGCTTAGGGATATGTTGAAAAAGGCTTTTCAACAAGTATTTTATTTTTTACAAGTTGCTATGAAATTAAAATTTATATATATATCTTAAGTGTTTATAAAGCACTCAAAATTGTAGCTTACATGTATATGACTTCTGAAAATAAAAATCACACTTCTAACATAATCTTTCTGCTCTGCAAAAATATTCTACATACATGCATATGATCAAAACAATCTTTTCATGTTTGGGGTATTTCTTACACATAGTAAAAGAAAAGTCAACAATTATATCAGTACTTCCCCTGTTAAGATAACTGAGTGCCACCTAGTGTTCAATTTCTGCAACTACTAAGCTTACAAATTCAATACTGCTATTAAAACCCAGGTTCTGAAAACGGCATTTTGGAAATCTTTTTTTTTTTTTTTTATGTTTACGGTGGCAAAATACGACTATGAAAAGAACATGATATCAAAATCAGTATAAAAATAGCCACAGGCTACTTAAATATGACAAACAGACTTATTTTTTTTCTTCAAATGCAGACTTCTGCCTCCCTCAAATTGTATCAAAATCTCAAGGGAATATCTAGGTAACTGGAATATACACAATGACTCTATACAATCAAGAGGCCAGGGCTTAATCAGATTCCGTGAGGACAAGGCAAATGATTTCTTCAAAACACCCATTTTCTTACTGGAAGTGGTAGGAAAAGCAGCAATGCATGGTTTTTTTTTTTTTTTTTTTTGTAATTAGTAGACATGGTCTTCTACCCATAAGCTCCATTACATTAAAAGAACAAAGTGGGCTTAACATCTCACTTAAGATAATTCAGCATTATTATCAGTTTTAAAAAAACCAAAAATATCTTAGAAACAAATCAGTCTGCTTTAACAAATTGCATTCATGCTAATGAAATTTTAATCTTCTTTGTCATGATCAAAATCCAAATTGTAGGACAATCTTCAGAAAAGATGGAATGTAAAATGTTGAGTTCAATTTAGATGTCATCAATATCTTCATCATCATCTCCAATGTCATCAAACTGAATTTCATCATCATCTCCAGGACCAAATGTATCAGTTTCATTGATTTTAGCATGCTCTGGAAGCTCGCCGTATGCCTGCAGACTTCTAGCTTCGTCTGCATTGTATTTTAAAATTACATCAGCTTTGTTATCCTGGTAGTCTCGGAGACCAACCAAAATAATGTCCGAGGTATTTATCCAAACCTTTTTTCTCAATTTTCCTCTGATGTGACATAACCTCTTTACACCATCGAAACACATTGCTTCTAGCCGTCCATTTCCCAACATTTTGATTACCTGAGCATACTCCTGACCATCCTCTTTGAATACCAGTTCTCTTTTTTCAGATTCATTCTCATTCTTACCCCTGCGTCTATTTTTACCTCCTTTACCTTTATTCTTGGGCATGGCGGTGGCGGCGACCTCGCGGCGTCTCTGACTTCTTTCCGGGTAGCGGCGACCGCGGCGGCTGCTGCTCCGAGGGGCGACACGAGGGAGCGCGCGGGACCAAGTAGGTGCTGGAGGCCAGGCAACGTGCGCGGGAGAGGCTGGCGACCCAGCTCTTCGGAGATCCGCCTGCGTCCACGCTCGGCGGCAGCAAAATGCTCTTCTGGTTTTCAATGTGGTGGGTGGCCCTATGGTTGTAGTCCTTTTATAATGCAAAACAAAATTATTTTT	G	.	PASS	PRECISE;SVTYPE=DEL;SVLEN=-3288;END=17012820;CIPOS=-0,0;CILEN=-0,0;RE=13;RNAMES=NULL;STRAND=+-	GT:DR:DV:PL:GQ	./.:.:13:.,.,.:.
1	17675058	cuteSV.DUP.13	T	<DUP>	.	PASS	PRECISE;SVTYPE=DUP;SVLEN=4883;END=17679941;RE=18;STRAND=-+;RNAMES=NULL	GT:DR:DV:PL:GQ	./.:.:18:.,.,.:.
1	19053465	cuteSV.INV.6	T	<INV>	.	PASS	PRECISE;SVTYPE=INV;SVLEN=1057;END=19054522;RE=14;STRAND=--;RNAMES=NULL	GT:DR:DV:PL:GQ	./.:.:14:.,.,.:.
1	19381465	cuteSV.BND.12	G	]8:232553]N	.	PASS	PRECISE;SVTYPE=BND;RE=8;RNAMES=NULL	GT:DR:DV:PL:GQ	./.:.:8:.,.,.:.
1	19386605	cuteSV.DEL.41	TCCACCACAGATCCCAGGACCACCATGCCCCCACCCCAACTCCACCATAGTCCCTAGACCACCATGTCCCCAACCCCCACTCCACCACGGATCCCAGGACCACCATATCCCCCACCCCCATTCCACCACAGATCCCTGGATCACCATATTCCCCACCCCCACTCCACCACAGATCCCTGGACCACCATTCCCCCACCTCCCTCTCCACCACAGATCCCTGGGACCACCATCCCCGCCACCCCCTACTCCACCACAGATCCCAGGACCACCATATCCCCAACCCCCACTCCACCACGGATCCCAGGACCACTATGCCCCCCACCCCCATTCCACCACAGATCCCTGGACCACCATATTCCCCACCCGCCGCTCCACCACAGATCCCAGGACCACCATCCCCCCCACACCCTACTCCACCACAGATCCCAGGACCACCATTCCCCCACCCCCCACTCCACCACAGATCCCTGGACCACCATCCCCCCCACCCCCCACTCCACCACAGATTCCTGGATCACCATCTCCACCCCCAAC	T	.	PASS	PRECISE;SVTYPE=DEL;SVLEN=-533;END=19387138;CIPOS=-4,4;CILEN=-0,0;RE=21;RNAMES=NULL;STRAND=+-	GT:DR:DV:PL:GQ	./.:.:21:.,.,.:.
1	19898251	cuteSV.INS.18	G	GTTTATTTGAAGTAAATTCCTCCCCACCAGGACTTAGCCAGACACGGAATCCACTGGCACCTCGATGAATGCAGAAAAGTAAGAGAGAGAAACTCATAAATAAAATAAAATAAAAACTTAAAGTATAAAATTATAGCTTGAGAGAATTATCAATGAAATAAGAACTCATAGCACTACGGATACTCAGTATTTTTTACTATTTTTAAACACACACATAGGACTTTAATTCAAGAAATAGAAAATCAAATGAAA	.	PASS	PRECISE;SVTYPE=INS;SVLEN=251;END=19898251;CIPOS=-0,0;CILEN=-1,1;RE=17;RNAMES=NULL	GT:DR:DV:PL:GQ	./.:.:17:.,.,.:.
1	20497000	cuteSV.DEL.42	CCAGTGGATGCTCGCTCAATACTGGGGCAAGTAAACCAATGGGCCTGGGGCTCAGCACATGTCAGCAGCAGACTCTGGATTAGAACCCAGATCACCTCGCTCTCAGCCCTGCTCCTGGGGGCAGGGGCTTGGCAAGGTGGGGGTGGGGATGACAGGGGCTGGCCTGGTCCTCACGGGCTGGGTCAGCTGAGGAGGCGGGTGCTGATGCCCTGGTACTGATGCGGAAGCCTCCTCCCACGCTAGTGCCCTGAGCAAGGCTCTGGACTCAGGAGCCCTGGTCAAGGCTTCAGGAGCAACTGGCTGCTTCTGCTCTGAAGGGGCAACGTGGGAAGAAAGTACAGCCCAGGCCACGTACTTTCGGGTCCAACTCCCAGCCCTGGCTGGCACCTCCCACCACTGCCCAGCAGTGCCACTGCCTGGGGCTCCAGCCTCTGCTCCTCAACCTTTGCTCCACTCTCCCTCATCTCCTGGGGTCCTGGGCTGGGAGGGTGAAGAGCATTGAATAGAGAAGCTTCCCTGGGTGCAGAGAGCCTAGGCCAGCCCTGGCGAGTGCAGCCAGCCCACAGGAGCCCAGGGTGGAGGCTTGGGCTGGGCCAGCCAGGTGTCCCCACCCCTGTGGCAAAGACAGGTGGGAAGAGGCCATGGGAAACTCGATCCCTGGAGGCCACCTTCTCCAGTCCCCTCTCCCCATCCCTCCCACCAGGCCCTGATCCCTTCCCCTCTCCTGAACATGGCCTTGGAGGTGTCACAGAAAAGACACTTTGCTTTAGGCCTGAGAAGGACCACACCAGAGAGCTCCAACTCAGGAAGTCTCCTTGAGCTCACGTGGGGAACAAAAGGGGGTTCTTTCCCTGTCAACCACGTGCTGGTGGCAGTGGGCAGGGCAGGCCAAGAGCTGAGGCAGGTCCTCCCGGTGCAGGG	C	.	PASS	PRECISE;SVTYPE=DEL;SVLEN=-920;END=20497920;CIPOS=-0,0;CILEN=-0,0;RE=34;RNAMES=NULL;STRAND=+-	GT:DR:DV:PL:GQ	./.:.:34:.,.,.:.
1	20601011	cuteSV.DEL.43	ATGGCAGGGGCATAATTATGACAACTCCCTTGTGAGATTCTTGTAAAGTCTTTATTGAGATAATGCTAGCTAAGCAGTTCACAGAGTCTGATGTTTATGCATACTCATGATATAGTCAGAATATATTCATGTTATTTATAACACACAAACATTTATAACACATAAACTATTAATATAATTGTCCAAGGCAGAGGAATCTCTAGAGAGGGCAGCTACAGAGAGAGGGAGAAGTTTGCCTTTATTTAGTCACATTGTTTTCTGATTTCTTCCCTCCCCAGGTACAACAAACCCCACAGGAGGCCCAATGACACCCCCTGTCCTAACTCAGCTCAGGAAGAGGCAGCTGCCATGGTTTAAAGAATGTGGGTTTTTAGGGTAGATAGACCCCACATCTGCTCCATACCTTGCTGCATGAGTTATTTCCCTTCTCTGAGCCTTAGTTTCCTCATTACAAAAATGTAAATAAAAATATCTTCTTTACATGATCATTGTTACTAGGATGAGATGAATTTATGTATTTTTAAGAACGTGGGCCGGGCGCAGTGGCTCACGCCTGTAATCCCAGCACTTTGGGAGGCCGAGGTGGGCAGATCAGGAGGTCAGGAGATAGAGACCATCCTGGCTAACACAGTGAAACCCCGTCTCTACTAAAAATACAAAAAAATTAGCCAGATGTGGTGGCGGGCACCTGTAGTCCCAGCTACTAGGGAGGCTGAGGCAGGAGAATGGCGTGAACCTGGGAGGCGGAGCTTGCAGTGAGCCGAGATCACGCCACTGCACTCCAACCTGGGCGACAGAGCGAGACCCCATCTCAAAAAAAAGACAAAAAAAAAAAAGAACCTGGACTGGGTAGATATTCCCATCAATTCTCTCCCTCCCCTAAAGAGGCAGGGTAGATATAAATCGGGAGTTAGTCCAAGTACAGGAGAGAGATGGTCAACCAGGGGCAGAGCCATCAGGAAAAACTCTGCTCCCAGTCAGCTCTGAAAGGATAAGGCAGAGCATTCCTGGCAGAGAGCAGTATCTGGAAGTAAATCCAATGTTCCAGAAGCTGAGGGGAGGAGGGGAAGAGGGAAGGAAGGAAGGAGAGGCAGGTGTGGAAGTTGCAACCGCAATGACAGAGCTCTGCATTTCAGGCAGAGGGAAGGAAGACACAGAACAGCTTGTAATCGTGGAGGACATGATCAGAGCTGGAGTTCTGAATGGGAAACTGCTGGCCACGTGCGAGGCGGCTAACAGATGGAAAATAACAGAGGCCATGCGTCTAGTGTGGAGGAGATGAGGGGGCCTGAGCCAAGGCAGTGGCAGTGAGGAAGGGAGACTGGGGAATGGATTTTAAAAATCATTTGAAAATATCCATTGAGCACTTTCCCCCAACCTCTGACCACTCCATATCCACTCCAATCCCTCCCTCCAAAGTTTCACTCTGCAGCCAAGTGATCATTTTAAAGCAGATCTCATCACATCTCCCCTGCTTACCAGTTCTCTGATGGCTTCTGAATTCCTTTGAGATAAAAGCCCATGTTCGTTAGACCCCACAGGGTCTGGTGGTCAGCCTGTCCCATGCTGCTCCTTGCTCTTCGCTGCTCCAGCCTGTGTGTTCCCCCAGCACAGGGCCTTTGCACGGGCTGTTCCCTTTCCTGGGAGGCTCTTCCTTCTCCTCCTCCTCTGGTTAACACTCACTCATTGAGATCTCAATTCAAGTAGATGTCCCGACCTCCCTGATTAGCTCAAATTCCCCTAGGATAGGCAAGCACCCTGTAGCTCTCTTGATGGCATTTGTCATCCCAGTTGTTTTTGTACTAACTGATGGCTCCCTCCTCCACTAAAATGTAAGCTCCATGAGGGTCAGCACTGTGTGTTTCTTATCTCATTGTATCCGCAGGGCTTGGCAAATAGACGTGCTCAATAAACATGGGTTGAATGCTTGAGTGAAAGCATGAGCACGCACTGCATGACAGGTACTGTGCTAGGCATGGTGGGAGGCATTGACAGGCAGGGACTCATTCAGGAGCAGAGAACCAGCCGCCCTAGAAGAGAGCTGTCCTTCTGACCCCCTGTTCCCATTTCCCACTGGCTCCTGTCCAGCGTTCAAAGGGCCAGAGCATCTCACAGGGCCAGCATCCCCTTGGCAATGTTGCCACCAGTCAGGCATGATTTGATGCTTATCGGGACCATGCTGGCTGGGCCCAGCCTTGGAAGAGCTAAGGCGGATGCCATGGCAACGACCTAGCTCCTCAGAGGCCCTGGCTTGCTCCTAGGGCTATCAAATCAGGCTTCTCCATTCTCTGGGGACTCCACCCAGCATCCAAGGTCACAGCGACAAACGTCTGAGGGAGAAAAACCACCTTCAAATTTACTCGGAATACATCATTGCAATCAATTTCCTCTGAGAGCCCAGGGGAACCACAGATCAATTAGCCCAGCCCATAGGTCTGTCCACAAGTCCATAGTGACTGTCACCATGGGGACCTGAGTCTCCTAGGTGGAGACAGAGAAGTCACATCTTACAGCAGGTCGTGGAAAGCTCCATGCAGCAAGCAAGAGGCAGTAATATGGTACTTAGGAGAGAGGCAGGCGTCCTAGGCTCGAATCTTGGCTCTGCCTCCTACTTCCCTTCACCTCTCCGCATCCAGTGTCCTCACTTACAAAATGAGGATCATCATAAAGACTTATCTTCTGAGGCTCTTGTGAGGACCAGATCTGCTAATAAGTGAAAATTTCCCGGGCCACCGAGAGTGTACAACAAATCACAGCTGCCTTCATTGGTATCACTGTTGAGAATCCACAAACAGGACCTTATAGAGAGGTGTTGCTAGTTCTTCTCTGTAGATGCTTAAATTGGATTAGCCACCTTTGGAAAATGATGTGCCAAGGTCCTGGTTCTTTTGGTAGGGCTGAGACCAAGGGTTACCTGTCTGGATGTTGAAAGGTATGGCTTTCCTGGCCTGAGAGAGGATGGTTTATCTGAAATGAACTAAATTTCTTAAGTCTTGTGCAATGAAGATGGAGGAAGATTTCTGTGTCAACTCTGTGTGGGGTGGGGGAAGAGGCAGCTTGGCCTGTACCAGGCCCTGTGCTGAGCCCTTGACCTACCTAATCTCTTCTGTCTTCACAACAGCCCCATGAGGCAGGTATCGCCATCCTACTTTATAGAGGAGGATATTGAGTTCCGGTAACTTGCCCATGGTCCATCACGTAATGAGTTCATATATTCTCACAAATACAACTGAGAAGACACAGGGGTAGCTGCTAGCCCACATGCCGTGAAAACCACCATGGGCCATCTTTGGCCAGGAAGCCACCAGTCCCAGTCTCTCCCTGGACTCTTCCCCAACCCAAATACCAATGTTTTTTGATAAGGATGAGGATTGCATGATTGCATTTGCTTGGACGATGGTCCTGGCTGGACCCTGGGCTCTTTTGCCAGCATGTGCTAGTTTCCTCCAATTCCATAGCCGGGACTAAGGACCCAGAGCAGACAGGTGCTCCCCTGGAGGATGTCTGTGAGTTAAATAGGCGAACAGACATCCCTCAGCTCCTAAGCACTATCCCCTCCTTTTTCTCTTTGAAAAGGACTCAGCACAGGCCAGAAGCCATTTTCATTTATGCTTTTTGCCCATGTTACACAGGCCATGGAATGTCTGCAAAAGTAAGGAGCAAAGAAGCAGTTGTGAGAGATGATTTTTTTCACACGCTGTCTCCAGAAGCCCTTGTGAGAGATGATTCTGTTCATGTGTTTTCTTTTCTTTTTCTTTTTTTCTTTTTTTTGAGATGGAGTTTCACTCTGTTGCCCAGGCTGGAGTGCAGTGGTGTGATCTTGGCTCGCTGCAACCTCCGCCTCCCGAGTTCAAGCAATCCTCTGCCTCAGGTGTTTTCTCCAGAATTAAGTCATATTGTTGCAGTAAAGGCCTTCTGCCTCTATCAGAACCAACTTTAGAAGCGAG	A	.	PASS	PRECISE;SVTYPE=DEL;SVLEN=-3946;END=20604957;CIPOS=-0,0;CILEN=-0,0;RE=16;RNAMES=NULL;STRAND=+-	GT:DR:DV:PL:GQ	./.:.:16:.,.,.:.
1	20789859	cuteSV.INS.19	A	ACCATCTCGTCAACTTCTGTTTATTGAGGTTTTGCTGTGTAGAATAGCCTTTCAGTTTGATTGTAATCCGCATGTGTGCCTATTTTTTACTTTTGTTTTCTGGCTTTTGAGGTCTACTCCAAAAATTCCTTGCCCAAGCCAATGTCATAGACATTTATCCAATTTTTTCCTCTAGTAGTTTTATTAGTTTCGGATCTTAACATTTAAGTCTTTAGTCCATCTGGAGTTGACTTTGTTAAGTGGTGAGAGGTAGGAAGTCTAGTTCATTCTTCTGCATGTTTTAGCATCAGTTTCCCAGACCTTTATATGAAGAAACTTTCTTTCGCCAGTGTGTGTTCTTGGCACTTTTATTGAATTCAGTTGGCTTAATGTTGTGAATTTTTTTCTGGATAGTCTATTAATTTTGTATTCATTGTAGAGACGTGGGTTTTGCTATGTTGCTCAGGAGGGTCTC	.	PASS	PRECISE;SVTYPE=INS;SVLEN=453;END=20789859;CIPOS=-0,0;CILEN=-1,1;RE=24;RNAMES=NULL	GT:DR:DV:PL:GQ	./.:.:24:.,.,.:.
1	20949896	cuteSV.INS.20	A	ATTAAATCATATATATATATAAAGGGAAGTAAACTCATAATAAAGATAGATTAAAACATCATTTTTTGTGTACAAAATCAAAGTGTATATATGTATAATATGTAAATTAAAATTTAATAGAGTGTATAGGTGTAGGTGTGTGTGTGGGTATTTTTTATTCTTTTTAATTGAGGGAGGGAAGGTATAGTAAAAAAAAAAATGTTAGAAGAATTTAACACAAGTTATATATATATAATATTTTTTTTTATAATATTCACACACAAGATATGTTTTTTGTGCAGCTCCACGACCCTCAAACTACAATAATATTGTCCTACCTCGGTCTGCAGCTCCACGACCCTCAAACTAGAATCAAGACCTCTCCTCCCTGGGCCGCCGCTTCCTGAACCT	.	PASS	PRECISE;SVTYPE=INS;SVLEN=389;END=20949896;CIPOS=-0,0;CILEN=-0,0;RE=42;RNAMES=NULL	GT:DR:DV:PL:GQ	./.:.:42:.,.,.:.
1	21786406	cuteSV.DEL.44	TTGACCAGTCTTTGCCAACCAGGACACCAACCTTAGCTGGCGTGATGTTCACGAAGGTTTTTCCCTGGGACGGCGGCCCAGATGGAGGGTGAGTCCTTGTTGCCCACGATGGCCGCGAACCTAACAGGTCCCATCCGCCACGAGGCTGTAGATAGAGGCGTCCACCTGGCCGTTGCGCGGCTGCGGGGGCTCCTCTGGTCGCTGCTGCTGGGGCCGCCTGGGCTGGCGGGCAGGGGAGGCGGAGAGCTGCGTGCAGGCACTGCCGTCCTCACCACGGCTCTGCTGGCTGTGCAGTGGCCCTCGCACCGCCATATATATATATTTATTATACTTTAAGTTCTAGGATACTTGTGCACAACGTGCAGGTTTGTTACATAG	T	.	PASS	PRECISE;SVTYPE=DEL;SVLEN=-377;END=21786783;CIPOS=-0,0;CILEN=-0,0;RE=40;RNAMES=NULL;STRAND=+-	GT:DR:DV:PL:GQ	./.:.:40:.,.,.:.
1	21823291	cuteSV.DEL.45	ACCACCCCTCAATACTGCCACATGCAGGATTGTCAACCTTAATCTTGGAGGGGACATTCAAACCGGAGCAGCGTGTGTCCTCTTAGTTGTAGAACCAAGGAGCAAAAGTAGTTTGTGGCAGAGGGAAGTAGGATAACTGAATTTCATCATCTGGGGGCGGGGGATTGGGGGTGTCTCATCCCATTCACAGGCCAGTCCCCTCTTCTTTGGGAGCTGCCATGTTGGCACTGCATGATCCCGCCCCTATCCATGGTTGATTGGACCAGGAGTGGACCAAGCTGGGCCAATCCAATGTCTTTGGGAGCTGCCATGTTGGCATCGCATGATTCAGCCCCCATCTGTGGTTGATTGGACCAGGAGAGGACCCAGCTGGGCCAATCCAATTGTCTCTCCTGGGCACTGGGATTGCAATGCACTTGCTTGGGGAGCCCTGGGGAGGCAAGGTCCTGCTGCAACAACAAGGAGGAGGAGAAAATGGGTCTACAAGCACAGACGAACAAAGCAGGCACAGAGAGAAGAAACTCAGAGATAGGAAATGGGTTGGACTGGTAACTGATCAAATCTCTGCTTCCAGTCTCTTCTGGAGTATTGGCTGCCTTCCTGCCCTTGGCTGTCATGGACGAACCCCCCTTTTAATAAACTATTCTCTTTGGTTATGCCAGTGGAGAGGTTTTCCATTACCTGCAACTAAATTTTTCATTAATATAGATATCCAATAAAATAATGCTCATAAGAGCAGGTATATCTCTTCCAAGGGACTTACAGGTATTATTTTACATAAACTTCCCAACAACCCTCTGTGGAAGTTGTTAACATTCCCATTTCACAGATGAAGAACTGAGGCACGGAGAGCCTCACTTGCTCAAGGTCAAGCAGCTACTGGAGCCAGATTTGAGCCCAGGTAGTCTGACTTCAGAGCCTGGGCCACAGTCCATCACTATAGACCTTTTCATTTGCAACTGCTAGGAGATGAGGGCTCAGGCCTTCGGAGCCCACCCCATCACGCGCTCACTCTAGCCCTGCAAGCACACAGAAAACTGGAGGAGTTGAAATCTGAGGAGGGATGTTTGCCCTCTGTCCCCCGCTGCCCTAACCACTCCCGCCCCCTGGAGGTATGTGAAGAGTCCAGAATCCCTGGGATTCCTGACACTGCACTTTGAGGTGATAAACATTAAACCCACTAGTCTTCCTTACTCTGAGTGCCCAGAAACACCTGGGACCACGTAGAAGGAGGCTGTCAAGGAGACTGGACTGTCCTGGAGGTGTGCCACACAGTCACTCTCACCTTCCAGAAGGGCTTGTGGGCATGCCCTCTCTCTCCCCTGACAGAGACTGTGAGGCCCCGTGGTTAGGGGGCCTAGGCTGGGAGCCACATGCTGGGTGCCTGATCTTGGTTTAGCCTCCAAGCCTCCGTTTTCATTCTCTGTTGAATGGGGATCATAATAACCCCTACCCAGAGGAGTAAATGAGATAATGCATCCAAAGGGCTTAAAAACTTGGACAGGATTAGGAAAATGTTGGCGTATGATGGGAGAAAAGCAGGGACTCTCAATATGTATCATCCTACGCGCCTATCCTTTTAAAGTTTTTTTAAAAATTAGATTTGGAAAGATAAAAACCAAGGTGTTAAATGGGATATCTCTGTGTGATAAGATTACCAGGCATTTTAGTTTACTTGACTTTTTGCATTTACACTTCCTAGCATGAACCTAGATGATTTATATATTTTAAAACATATTGGACTTTACACATATACAATATTTTTATTATTATTTACTTCAAGTGCTTGCCTAAATCCTAAAGCTATTGTGTGTGGGACACTTGTGAGTTGCCTCTCCAGCACCCACTCCCCTCTTCTCTTTTCAGGGCAGATTGGGTGGGTTGAACTCCACTCCATCTCCAAGGGTGGGCCTGGATTGGCTTAAATCAATCACTGTTGTGACAGGCTTAGGGAGCTCATCGTGGAGGCTGGGTCCAGGAGATGCAATTCCAAGACTTGTGTTTGTTTGGGGAAATAGATTTTCTTTCTTTCTTTTCTTTCTTTTTTTCTTCTTCTTTTTTTTTTTTAATATATTAACAGTGACTTCCATATATCACCTGGGAACCTCTGCTTGGGTGAGAATGGGCCCAAGAGGGAGGAAGAGGAGCTGAGAATGGAAAGACAGAAAAGCAAGGTCCTGATTATATCACTGAACCACTGGGAAGACGCTCTGGATGTAGACTTTTTTTTTTTTTTTTTTTTTTGAGACAGGATCTCACTCTGTCATCCAGGCTGGAATGCAGTGGTGTGATCACTACCCGCTGCAGCCTCGACACCCCCATACCCCCTCCACCACCAGCTCAAGCCATCCTCCCACCTCAGCCTCCAAAGTAGCTGGGACTACAGGTACGTGCCATAATGCTCAACTACTTTTTGTGGGGTTTTGTTATTGTTGTTGTAGTGTTTGTTTTTTTGTAGAGATGGGATTTTGCCACATTGCCCAGGCTGGTCTCCAAGTCCTGGGCTCAAGCCATCCTCCTGCCTTGGCCTCCCAAAGTGCTAGGATTACAGGCATGAGCCATCGTGCCCTGCCTCTGGTTATAGACTTTTCATTTTAGTGAGCCCATACATTCCATTATTTTCAAAACCAGTTTGAGAAGTTGTATTTTCTGTTACTTGGAGCTTTCTAACTGGTGATGAAACTGGTACCAGAAGTGGGATGTTGCAAGTAACAGGCCTTGCACAGTGGGACTTGTAGAGCTGACAAGGTAGGTGCAGGAGACCTGGACCTGAGGCTCTTGGCTGGGAAGGTGGCAACTCTCAAATAGTTGGTAATTAAAGAATTGGTTACTCCACAGCCTGCTGAATCTTGGAATTTAAACCATGTGCCTACATAAGGCTACTTCTTTAGGAGACTTGTGGGAAAATTTTAGCATTTTGAAATGTTTGGCTGGCCACTTCTTGTGGTTTTTAGTAAATTCCTACAAGAAAGAAATATACTTCTTTTGAAACAGGGCTGCTTGAAAGAAGAGAGGGAAGAACTACAGCTTTGCTAAGAGAGGCCCTTTGGACTTGAGTCCTGCCATTCAAGTTGATGGAGAGTCCAGGAGTCCAGCCAAAAAGCTTAATTCTCTACTTCAAGCCATGTTTAGTGTAAGGGGAGGCCAGGAGGTAGGAGAGAGCAGGAGATAAAACTGAAGAATCTTCAGGCCCCTCCTAAACACAGCCTGTTAAGTATTCTTTGTTTGACAAGCAGACCCAGCTCCTCTTCTCATGTTCTTGCTGGGATGTAGA	A	.	PASS	PRECISE;SVTYPE=DEL;SVLEN=-3273;END=21826564;CIPOS=-0,0;CILEN=-0,0;RE=23;RNAMES=NULL;STRAND=+-	GT:DR:DV:PL:GQ	./.:.:23:.,.,.:.
1	22128579	cuteSV.DUP.14	T	<DUP>	.	PASS	PRECISE;SVTYPE=DUP;SVLEN=9393;END=22137972;RE=43;STRAND=-+;RNAMES=NULL	GT:DR:DV:PL:GQ	./.:.:43:.,.,.:.
1	22144501	cuteSV.DEL.46	CTGGGATTACAGGTGCACACCACCACGCTCAGCTAATTTTTGTATTTTTAGTAGAGACGGGATTTCTCCATGTTGGACAGGCTGGTCTCAAACTCCTGACCTCAAGTGATCCACCCGCCTTGGCCTCCCAAAGTGCTGGGATTACAGGTGCACACCACCACGCTCAGCTAATTTTTGTATTTTTAGTAGAGACGGGATTTCTCCATGTTGGAC	C	.	PASS	PRECISE;SVTYPE=DEL;SVLEN=-212;END=22144713;CIPOS=-0,0;CILEN=-0,0;RE=13;RNAMES=NULL;STRAND=+-	GT:DR:DV:PL:GQ	./.:.:13:.,.,.:.
1	22834548	cuteSV.BND.13	A	N[3:195826459[	.	PASS	PRECISE;SVTYPE=BND;RE=17;RNAMES=NULL	GT:DR:DV:PL:GQ	./.:.:17:.,.,.:.
1	22834550	cuteSV.BND.14	C	]14:65362438]N	.	PASS	PRECISE;SVTYPE=BND;RE=21;RNAMES=NULL	GT:DR:DV:PL:GQ	./.:.:21:.,.,.:.
1	22886523	cuteSV.DEL.47	GCCCTGCTCTGCCAAGCCCAGCTCTGCCCACCGCTGCCCCCAGCTTGCCTGTTTTGTAGAACAAGGTCCCGATGTACTGATGGGAGAGGGAAAGCACTGTTCAGATTCACCTCTAGGGTTCAGGCCAAACCCACTTGGCAGGTACAGCTAGCACACCTGAACAGCTATCCAACTGTCCTGTAACTCTAGCCATGCTCACCTGGCATACTTGGCCTGCAGAGTGTGGCCCTTTTAGACAGCTGCTCATTCAGTCATTCAGCAAACGTTCCTGCAGCGTCTACAGTGCACCAGGAGGACCCAGCGGGACCCAGCCAGGACCCTGCCATGGACTCTGCTCTCAAGCAGTTCAGAATCCAGTTGGGGAGAGGAGACAAAAGAAGCCGCAAGCATCAGGGATTCCACCCATGCACCTCACAGGGCTCCCTGTCCATCAGTCCTCTCAAATCTCATTGCGCTTCTCTTTAAAATGGGTGAAATCTATGCATTGCGGGGATTCAATGAGAAAAGGCATTCCGAGTCCAGCCTGGATGGTGTTCGCAGTGCTGTGGTGGAGCTGGGGAAGATTCGCCTCAGCGGGGAGCCTGCCCCAGTCCTCCTCTGAGGCTCTCCCCACAGCCCTGTACTGCTTGACCCTTCAGGGAGGATGGAAGGTCAAGTAAACAGATGCAAGGTCAACTGTCTTCCTATGGAACTGTCATGTCCCCAAGAGCCCAGTGAGATCACCTGCCCCTCTAAGAGTTTCTTCCTTCCCATTGGCAGATGGGCAAGTTGCCCCTTTGAAACCCAGAACAGCAGAGGGGAGGGGTGGGAGAGAGAGACCCCAGGGAGAGGGCACACCTCGGCTGGGGCATCCTGGGAGTTTCACAGGGGGCAGGGAGACAGCTGAAAGCATGCTGCTCTTAGCATTCCACGGAACATTGGCAAAATGAATTCCTTATTTTGCTAAAGAGCTTTGGAATGTAGAGCAGACTTCTGACTCAGAACCATCCCTCATGCCCACCAAGTCCCTCAAGGACTCCCCAGGTCCAGAAAACTTGGCTTTCTTCAGTTTCCTCACCTACAGAATGGGCAAAACCCAGATTTGGTTGGCTTCACATACATGTGGGGATGCAGATCCCCAACCGCCAGCAAAGCCTCTCTCCACCAACAAATCTTTCTGTGAGCCTGGGATGGAGTAGGGGATGTCCAGGAGTGCTTGTGACTGTGTTCTGCATACTGTCTGCATTTTTTTCTTTTTCTTTTCTTTTTTGAGATAGGGTCTTGCTCTGTCTCCCTGGCGGGAATACAATGGCACAATCACGGCTCACTAATGGCTCGCTGCAGCCTCAGCCTCCCAAGCAATCCTTCTGCCTCAGCCTCCTGAGTAGCTGGGGCCACAGGTGTGCACCACCACGCCCAGCTAATTTTTAAACAACTTTTTGTTGAGATGAGGTCTTGCCATGTTGCTCAGATTGGTCTCAAATTCCTAGGCTCAAGCGATCCTCCTGCCTCTGCCTCCCAAAGTGCTGGGATTACAGGCATGAGCCACCGTGCCTCGCCTTGTCTGCGTTTTTCCGCCTCTCATCTGCCCACTTCTCTGACACCCCAGGAGTGAGTTCCCAGCCATGGATTCTTCCATCTGATGAGCCTTGAAGCACAGCCCGGAGGCCTGTGGGCTACGGCCACCCTACTCACAGGTCTGCCTACACTATGGTGTTATTAAAATGTTTACATTAGCTGCCAACCTTAAAAATCAAGA	G	.	PASS	PRECISE;SVTYPE=DEL;SVLEN=-1737;END=22888260;CIPOS=-1,1;CILEN=-0,0;RE=29;RNAMES=NULL;STRAND=+-	GT:DR:DV:PL:GQ	./.:.:29:.,.,.:.
1	22890372	cuteSV.DUP.15	A	<DUP>	.	PASS	PRECISE;SVTYPE=DUP;SVLEN=808;END=22891180;RE=14;STRAND=-+;RNAMES=NULL	GT:DR:DV:PL:GQ	./.:.:14:.,.,.:.
1	23736134	cuteSV.DEL.48	GGGTTCAAGTGACTCTCCTGCCTCAGCCTCCTGGGTAGCTGGGACTTACAGGCGTGTGCCACCATGCCTAGCTAATTTTTATATTCTTAGTAGAGAGGGGGTTTCACCATGTTGGCCAGGCTGGTCTCAAACTCCTGACATCAGGTGATCTGCCCACCTCGGCCTCCCAAAGTGTTGGGATTACAGGTGTGAGCCACTGTGTCTGGCCAATTTACTTATTTATATTTAATTATATTTATTGTCCGACACCCCATGTAAATTCCACAAGAGCAGCATTTGGTGGGTTTTGGTCACTGTGGTGAACATTGTCTGTGCTCAGCCCAGTTTCCCTTGGGTGCTCACTCTCTCAGTGCCTCTGGACCCAAGAGCTGCCTCCTGCAAGCTCCCCAGGGCCTCTGTCTGAGGGAGTTCTTCCCCACAGCTAGGCTGGCTGGAAGTGCTGGTCACTAATTAATGACCCCAGGAACAGCCCTCCACCAGACACATGGGAGAGGGGAAGAGAGGTCCTCATTCACATGCCCCTGCACTCCCACAACAGGCCCTGGGAGTTCTTCTGTGGGGCTTCTCCCTAGTGCACCTTGGGGATAGACAATGCAAGCAGGAACCATAAGCTGGAATTCCTACAGTGGGAGAGGGGAGAGAAGACACGAGACTCCACCCTGGAGAACCACTTTCTGACTCTTCCTCATTGCTTTTCTTTTTAGAATAAATCAGAAATACTCCGCAGTTATTGCAAATGACTGTTATGAAAACTGTTCAGGAACATAAAAAAATGCTTAGAATACAATAGCAAGATAAATAAAAAGGTGACATATTAGTCGATACTAGAGCTAGAGCATCAGGAAAAGTCTAAAGATTAGACCGTAAGAAAATAGAAACCAGCTGGGCGCAGTGGCTCACACCTGTAATCCCAGCACTTTGGGAGGCCAAAGTGGGCAGATCACTTGAGTCAGGAGTTCAAAACCAGCCTGGCCAACATGGTGAAACCCCATCTCTACTAAAAATACAAAAATTAGCCGGGCATGGTGGTGTGCACGTGTAATCCCAGCTACTCGGAGGCTGAGGCAGAGGAATCACTTGAACCTGGGAGATGGTGGTTCCAGTGAGCTGAGATTGTGCCACTGCACTCCAGCCTAGGCAACAGAGGGAGACTCCATCTCAAAAGAAAAGAAAAGAAAGAAAATAGAAACCATGTTTCAAAGACCTGTATTACAGGTACTTCATCAGTTTGTAAGGCATGAGTCCAAAACAGCTAGCAGTTTGGTTCTTGAAAGATCCCTGAATTGTATGCAGTTACTTGGACAAGTGGGTTAGGACCTTATCATGAGACAGATGGAAGGAAATACTCCAGCACAATATTTTCTCTAGCAACAAATGAGATGTGGTGATCAGGGGACAGGAAAGTGTACCAAATGGGTGATGTCTGTCAAGATGACATGGCACAGAATATCAGCATTCTAGCCAGGCCCTGGAGATGTGGCACATCAGTGAAAAAGGGGTCTGGAATTTATGTTTATTTTTATTTATTTATTTTGAGATGGAGTCTCAATCTGTCACCCAGGCTGGAGTGCAGGGGCACCATCTTGGCTCACTGCAACCTCCATCCCCTGGGTTCAAGAGATTCCCATGCCTCAGCCTCCCGAGTAGCTGGGATTACAGGCACGCGCCACCATTCCCGGCTAATTTTTTGTATTTTTAGTAGAGATGGGGTTTTGCCATGT	G	.	PASS	PRECISE;SVTYPE=DEL;SVLEN=-1720;END=23737854;CIPOS=-0,0;CILEN=-0,0;RE=12;RNAMES=NULL;STRAND=+-	GT:DR:DV:PL:GQ	./.:.:12:.,.,.:.
1	23981104	cuteSV.INS.21	A	ATTCTATTGACCTTTTTTATATTACGTTTAATTTTCGACAGAACGAGACTCCATAAAAATGCCAGGTGTGGTGGTGCACGCCTGTAATCCCAGCTACTCAAGAGGCTGAGGCAGGAGAATCGCTTGAACCTAGGAGGCAGAGGTTGCAGTGAGCCAAGAATTGCACCAGTGCACTCCAGCCTGGGGTTAAAAAGTAAGATCTGTATTCATCATCACCAAAATTTTATCATTGTCAGAAGTGACATGGAATGTGGTTTCAGACTGGACAGAGGAGGGGGTGTGTGTGTATACAACGCACTAAAAGGAAGAACATTTTTTTTTTCAAATTAAATTT	.	PASS	PRECISE;SVTYPE=INS;SVLEN=333;END=23981104;CIPOS=-0,0;CILEN=-1,1;RE=44;RNAMES=NULL	GT:DR:DV:PL:GQ	./.:.:44:.,.,.:.
1	24223606	cuteSV.DEL.49	CCACCCGCCTCAGCCTCCCAAAGTGCTGGAATTACAGGTGTGAGCCACTGCACCCTGCCAGGAGTGGTTTTTTGATGAGATCTCAAAAGGTCCTTCAAACATGGCAGTTATGCAATTAATCACATGGGGCAGAAAACAGGGGTGTTGTCAGATTGCAAAAGAGCTGGCGAGAGAAAGGCAGATCACGAAAGCCTGGGGCAGAAGTTCTCAAACTTCGTGGTCTCAGCGACCCTTTACCGTCTTAAAAGTTACCTTGGCAATAAATAGCTTTTGTTGATGTAGGTTACACCTATTAGTACTTGCTGTATTAGAGACTAAAACTGAGAACTTAAAAAAAATTAATAATCCTATTGCATGTTAATAGAATTTTTTTTTTTGAGACCGAGTCTCAGTCTGTCACCCAAGCTGGAGTGCAGTGGTGCGATCTCGGTTCAATGCAAACTCTGCCTCCCGGTTTCAAGCAATTCTTCCACCTCAGCCTCCTGAGTAGCTGGGACCACCACACCTGGCTAATTTTTGTGTTTTTAGTAGAGACAGGGTTTCACTATGTTGGCCAGGCTGGTCTTGAACTCCTGACCTTGTGATC	C	.	PASS	PRECISE;SVTYPE=DEL;SVLEN=-585;END=24224191;CIPOS=-2,2;CILEN=-0,0;RE=41;RNAMES=NULL;STRAND=+-	GT:DR:DV:PL:GQ	./.:.:41:.,.,.:.
1	24328735	cuteSV.INS.22	C	CTGGGCAACAGAGCGAGACTCCGTCTCAAAAAAAAAAAAAAAAAAAAAAAAAAAAAAATGTCAACGGTGCACAAGTATTTTTTAG	.	PASS	PRECISE;SVTYPE=INS;SVLEN=84;END=24328735;CIPOS=-0,0;CILEN=-1,1;RE=25;RNAMES=NULL	GT:DR:DV:PL:GQ	./.:.:25:.,.,.:.
1	24402970	cuteSV.DEL.50	TCCATCTGTTTTATTTCCCTAATGTTTCTTTTTTTTTTTTTTTTTTTTTTTTGAGACGGAGTCTCGCTCTGTCGCCCAGGCTGGAGTGCAGTGGCGGGATCTCGGCTCATTGCAAGCTCCACCTCCCGGGTTCACGCCATTCTCCTGCCTCAGCCTCCCAAGTAGCTGGGACTACAGGCGCCCGCCACTACGCCCGGCTAATTTTTTGTATTTTTAGTAGAGACGGGGTTTCACCGTTTTTAGCCGGGATGGTCTCGATCTCCTGACCTCGTGATCCGCCCGCCTCGGCCTCCCAAAGTGCTGGGATTACAGGCGTGAGCCACCGCGCCCGG	T	.	PASS	PRECISE;SVTYPE=DEL;SVLEN=-331;END=24403301;CIPOS=-0,0;CILEN=-0,0;RE=17;RNAMES=NULL;STRAND=+-	GT:DR:DV:PL:GQ	./.:.:17:.,.,.:.
1	24472605	cuteSV.BND.15	G	N]hs37d5:8539611]	.	PASS	PRECISE;SVTYPE=BND;RE=22;RNAMES=NULL	GT:DR:DV:PL:GQ	./.:.:22:.,.,.:.
1	24520364	cuteSV.DEL.51	TTCCCATTTCACAGATAAGGATACTAAAGTAAAGGGAGGTTAAGAGACATGCCCAAGGTCACACAGGTGGAAATGGGGAAGCTGGAACTCACATCCAGGACCACACAATTCCAAAGCTTCTTTCTTTATCACTCTGTGGTCTTGAGAAAGTTACATCCTTTCTCTGGGCCTCAGTTTTCTCATCTGTAATTTGGGAACTTTCATGTGTATTAGAATCACCTGGCTGGAGTGCAGTGGCATGATCACGGCTCACTGCAGCCTCAATCTCCTGGGCTCAACGATCCTCCTGCCTCAGCCTCCTGAATAGCTGGGACTATAGGTACATGCAGCCACACCCGGCTAATTTCGTTTATTTTTTGTAGAGACTTGGTTTTGCTGTGTTGCCCAGGCTGGTCTTGAACTCCTGGGTTCAAGTGATCCACCCGTTTGGGCCTCCCGAAGTGCTGGGATTACAGGCGTGAGCCATAGCTGGAGAGCTGGTTAAGACACAGGTTGCTGGGGTTCATCTCCAGAGTCCCCGGTTCCATTTTTTTTCTGAGGTGCGGCTTAAGGATTTGCATTTTAACCAGTTCCCAGGTGATGCTGGTGATGATGGTGCTGCTAGTCTGGGTTCCACACTTTCAGAAACACTGTAGTATTTGATCCCAGCTCTAACATACTATGATGTGGGGTGGTGGATATATTTTACCTTTCCATTTAGTTTGGGCTTGGACCCCTATTTTTATTATTTATTTATTTATTGAGACAGAGTCTTGCTCTGTTGCCCAGGCTGGAGGAGTGCAGTGGCGTGATCTTAGCTGATTGGGTTCAAGCAATTCTCATGCCTCAGCCTCCCAAGTAGCTGAGACTACAGCTGTGCGCCACCATGCCTGGTTAATTTTTTTGTATTTTTAGTAGAGACGGAGTTTCACCATTTTGGCCAGGCTGGTCTTGAACTCCTGACCTCAGGTGATCCACCTGCCTCGGCCTCCCTAAGTGCTGGGATTACAGGCGTGAGCCACCGCACCCGGCCAGTTTGGGCTTAGACCGGTATTAAATGGTGTGTGTGTGTGCGTGTGTGTGTGTGTGTGTGAGAGAGACAGAGAGAGAGAGAGAGAGAGCGCGCGAGCAGGCAGCCACCATTTTGCTCCACAGTAAACTTAATTCCAACAATTGTTGAATGAAATTCAAATAGGTAAAGAAGTGAAGAGAAGAGTTTGAAAATTTGAGTGTAAGCTTTGACTCCCCCAAAACTTAACTACTAATAGCCTACTGTTGATCGGAAGCCTTATTGATTACATAAACAACATATATTTTGCATGTCATATATATATATATATATACTGCACTCTTACATATATACTGTACTCTAGTAAACAGAGAAATGAAAATGTTATTACGGAAACCATAAGAAAGAGAAAATACATTTACTATTCATTAAGTGGAAGTGAGTCATCATAAAAGTCTTCATCCTCATTTTCTTCATAATGAGTAGGTGGTGGAGGAGGAGGGTTTAGTCTTGCTGTCTCGGTGGAAGAGGCAGAAGAAAATTCACATATAAGTGGACCCTCACAGTTCAAACCCATGTTCAATGGTCAGTTGTATATCAGTGGTTGCCAGGGGCTGGGGAAAGGGAGGGGTATGGGGAATGGTTACTAGTGGGTAGAGTTTATTTTCCAGGTGATGAAAACGTTCTCAGATTAGAGAGTAGAAATGGTTGCATGACTTTGTGAATATATTAAAAAGTGTGCATTTTTAATGGTGGATTTTATAGTATGTGAATTATATCTCAGTTGCGGGGTGGTCTCTAGGGGTGCAAAGTTTTGAGGGTGGTAGAACTGGGATTTGAACCCAAGGCCATGTGGCAGCCTAGGAAAGAGCCTGTGATTTCAGATCTTGGCTCAGCCCTTCATCTCGGGCCAGCCTTTTCTGTCTCAGCGGGCAGTGAGGCGTGGTGGGGGTGGGACATTCCCTCCAGGCCCTGGCGTGGAGGACTCCAAGTGTGGCCCTGCTCAAAGGATCCGAGGGAGCAAAGGCGCAGAAGAAGCGGGAGAGGAGGCGAGGGCCATTCTTATCCAAGAACCCCCTCTCCCTTTCCTGTAAGAACAGCTAGGCTCTTTCCATCCCCGCCTTTATCTGCTCCTTCCAGGCCTGGGAAGGCCGCTGGCGCTTGACAGCGGTTCCCAGGCGCACTGGCCGCCGGGCTTGCAGGGGCAGGCACGGTGCGCGCCCAGACTTTTCTGGGAAAGCGTGCGCGAACCTGCTGCCTGGCAGCTCGGTGGCTGGGAGCCCAGCCCTAGCTCACAAACGGGACTCTTCTACGCCCGGTGGGGACTCTGGTCCTACCCGTTGGACCTTGTGGGCCTACTACTGTGTGCTACATCCTCCTGTGATTCTCCTCCCTTTAGAAAATTCTTTCTGGCTCACGCCTGTAATCCCAGTATTTTGGGAAGCCGAGGCAGGAGGATCGCTTAAGCCGGTGAATTCGAAGCCAGCCTGCGCAACACGGTGAGACCCCCGTCTCTACAACAAAAATAATAAATTAGCCAGGTGTGGTGGCATGCAGCTGTTGTCCCAGCTACTTGGGAGGCTGAGGTGGGAGGATTTGTTGAGCCAGGGAGGTCGAGGCTGCAGTGAGCCAGGATTGCACCACTGCTCTCTAGCCTGGGCCAGACTGTGAGACTCAGCCTCAAAAAAAAAAAAAAAAGTTTATTTTTCTTCTTATCTCTGTCTTTCTAATAATAAATTTTAAATTACACAGGCAATCGATGAATTCATTTTCCTTTCAACACATTAAAATAGCACTGATTCATCATTCCCCTATCCTTTCTCCCCTCCCTCTCAAAAGTAATCATTATTATTATCAGTTTGGGAGCAATATTTTCAAATCTTTTTCTATAGGCCCATAGAAAATACATCATACTGTACATCCCTGTGTGTGTTTTTTTTTTTTTTTTTTTTTTTTTTTTTTTTGATACTGAGTCTCACCCTGTCACCCAGGCTGGAGTGCAGTGCCACGATCTCAGCTCACTGCAACCTCCACCTCCCAGGTTCAAGCGATTCTCCTGCCTCAGCCTCCTGAGTAGCTGGGATGCCCGCCACCACACCCAGCTAATTTTTGCATTTTTAGTAGAGACGCGGTTTCACTGTCTTGGCCAGGCTGGTCTCAAACTCCTGACCTTGTGATCCACCTGCCTTGGCCTCCCAAAGTGTTGGGATTACAGGCGTGAGCCACCT	T	.	PASS	PRECISE;SVTYPE=DEL;SVLEN=-3215;END=24523579;CIPOS=-1,1;CILEN=-0,0;RE=27;RNAMES=NULL;STRAND=+-	GT:DR:DV:PL:GQ	./.:.:27:.,.,.:.
1	24774895	cuteSV.BND.16	T	N[7:55286783[	.	PASS	PRECISE;SVTYPE=BND;RE=24;RNAMES=NULL	GT:DR:DV:PL:GQ	./.:.:24:.,.,.:.
1	24774896	cuteSV.INS.23	C	CAAGTGAGTCACGAGTTACCACGGGTCCGACCTCACGTCCACCGCACTAGAGCCGAGTGATGTTGGAGGTGGAAGGGTCGGCGGACGGAACCGGAGGGGTTTCACGGCTCTAACGTCGGAGACGGGCCGGCGGTGGGGCAGACCCTTCACTCCTCACAGAGACGGACCGGCGGGTAGCAGAACCCTAACTCCTCGGGGAGACGGGCCGGCGGGATCAGACCCTTCACTCCTCGCAGAGGCGGGCGGCCGGTAGGGTGATCCTTCACTCCTCGCGGAGTAAGGGTCGGCGGTAAGTGTAGATCCTTCACTCCTCGCAGAGACGGGCCGGCGGGTAGCAGACTCTACACCCCTCGCGGAGACGGGGTGGCGAGGGTACACCCTACACTCCTCGCGGAGAGGGCCGGCTCTGGGCAGACCCTCCACTCCTCGCAGAGACGGCCGGCGGGGTCGACTCATTCACTCCTCTGGGAGACGGACCGTTGGTGGGGCGAGACTCTTCATCCTCGGGGGGGCGGCCGTCCGACGGTGGCAGACTGCTTCACTCCTGGAGAGGCGGGTCTCGGTGGGGTAGACCCTTCACTCTCGTAGAGGCGGGCCGTCGGTGGGCAGGCCCTCCCTCCCACCCCCCCCCAGTCGGGGGGCGGGCCGGTGGCGGGGTTGGCCCTCCCTCCACCCCCCAGTCGGGGGGGGGGCCGGTCGGCACGGTAGGCCCTCCCCTCCACCCCCCCCAGTCGGGGGGGCGGGCCGGTCGGGGGCCAGGCCCTCCACTCCCCGCGGAGACGGGCCGGCGGGGATGACCCTTCACTCCTCGGGAAGACCGGGCCGGTCGGCGGGGCAGGGCCCTCCCTCCCACCCCCCCAGTCGGGAGGGCGCCGGTCGAGCGGGGCAGACCCTCCACTCCCGCGGAGACGGGCCGGCGGGGTGACCCTTCACTCCTCGGGGAGACGGGCCGGTCGACGGGGCAGGCGCTCCCTCCACCCCCCCAGTCGGGGGGCGGGCCGGTCGGTCGGGGCAGGCCCTCCCTCACCCCCCCAGTCGGGGGGACGGGCCGGTCGGCTGGGGCAGGCCCTCCACTCCCCGCGGACACGGGCCGGCGGGGGATGACCCTTCACTCCTCGGGAGACGGGCCGGTCGGCGGGGGCAGGGCTCCCTCCACCCCCCCAGTCGGGGGCGGCCGGTCGGCGGGGCAGGCCCTCCCTCCACCCCCCCCAGTCTGGGGGGGACGGGGCCGGTCGGCGGGGCAGGCCCTCCACTCCCCGCGGAGACGGGCCGGCGGGGATGACCCTTCACCTCCTCGGGGAGACGGCCGGTGGCGGGGCAGACCCTCCACACGGGTTGTCGAGGTAACTCTTGCCCGGTCCTACTGTTACCGCCGAAACCCTTATCTTTCCGCCCTTTCCACCCCTTTTTCTAACTCTTTAGCCTACCAACGGCACAGACACATCTTTCTTCATCTTGTACCCTCTGAAAAGTAAAACAGAGGTGGATTCTTTTTAAGGAGACGGAACCCTAGGACAACTAGACACTGGAATGGGGGGTTGGGACACGAGAGACTTTGACACGACACAGGTGAGTCCCAATTTACCTAATTCCCGCCACGTTCTACACGAACAATTTGTCTACGAACTTCCGTCGTACGAGCAATCTCAGTAGTGGTTAGGGATTAGAGTTCATTAGTCCCTGTGTTTGTGACGCCTGTCCGGCGTACCCAGGAACGGATCCTTTTGGGCTCTCTGGAAACAAGTGAACAAATAGACGACTGGAGGGAGGTGATAACAGGGTACGGGACGGTTAGGGGGAGACACCTTGTGGGTTCTTAATAGTAATTTTTGGACAGTCTCTTGACCATCACCAGGTCCACGTACCGAGAATGAGAGAGGGGACCTCAGAACAGTGTGAGGGATAACTTGACGAACATTCCAACCACTTTTCGGAGGTTCCGGCCGGGTCGGGGTCCGTCGGTTTTTTACCGACCTCAAGTTTGGTGTGAATACCACTAGGTGTCCGGACACCCTGAAAAGACGCCTATCTTGATTGAAACGGATAAAGTAGGGTGACAGAATCTCTTTTACACTATGGTACAATTTACAAAAAAGAAATAAGAGTCAATCACGGAGCATTTACATCCTCCACGAGTTTTTTGCCAAACAAGTTACAAGTTACTTACTTACTCGGTGCCAATTTGAGTTAATTTCATCCAGACAATAGATTTCAAAAGAAGTCCGTCCCCTACCAGAATGAGTAGAGGTGTGGACGTCTGCAGGTTGTGTCCAGATCGTGGACTCACTTACAAACGACTTACATACCTTGAGGTCCATTTTGTCGGTATAAGTCGACACGTCCAAACGAGTAGCGTGTTCCCGTGGACCGAGTTATCCCACCTCTACCCGATTTTAGGGTCGGGTACCAGACGAGTAGTTCCGAACACGGATGTTTTGATGTCTACGGGTCTCCCCGGAAGAAAACAGGTTCAGTGGTGTCCCGTGAGAACCTGATCGTGCCGAAGAGTAGGATCCTAATGGATCTCATAAGGGTTTCTCCACGTTTGAAGATATCACCAGAATCTTCGGTCGGGATTGGGGGCACGGAGGTAGTAATTTCTGATACTTAAGCAGACAGTAAACCAGAAGAACCGTCATCGAGGTTTCAGAGTTGAAAAAAGACCACCGTTTCCAAGACGAAAAAAAAATCTCATTTTAGAAAAGAAAAAACCGGAGAACCAGGGTGGAACTAGAATAAGATATAGTTACTAAGTCTCACCAGGGGTTTGAACCGACATATAGGTGTTAGTAGAGACCTTTAAAAGAGAGGGGACTTAAGACAAAATTTTAAAAAGTCTGTTATATAATTTCAAGTTTTTTCAACATATCACTCATGGGTATCAGTTGTCGGTCTAAGTTTGACTGGAAAGTAATATGAAAAAAGAAGTGTTTAGATAGGTAGAGAGATAGTACGTAATTAAGTAGAATAAAAACTACGTAAAGTTTTCACTAACGTCCGTAGTATATGTGAAGTGGGACCCTTGCGAGATATTCTTACGGTTACGGGGCCGGGCCGGGGTCGGGTCTCGCGTCTTAGAGACTCCTGTCTCGAACCCGGTGGTAGTGCAGTGAGGAGTTGAGGAGCATACCGTGTATTCCGATGTGTAGTCGGTAGGAGGTACAGAGGACTAAGAGGGAGAGTGAAAAAGTAATGGGAGGCCGATGGTGTCGGAATGGCTCTGAACCTGTTTGGTTCGAACAAGGACGGAACCTAGGAAACGTGGACCCACCGAGGACCATACACCTTTTGGTGGCCGGGTGTCTGGACCCCTACCGTTAGAGGAATCATAGGTGACCTAGACCCCGAGATTTTTAGTGGAGGAACACATTTAATCAAAGTTGCTAACACCTCTGTCACACCACTAAGGAGTTTCAGGATCCCCATCTTTATGGTAAACTGGGGTCGTTAGGGTAATTGACCCATATATGGGTTTCCTTGTATCTTAACAGAATAATATTTCTATGGTACACGTGTAATACAAGTGACGTCGTGTAAGTGCTATTTCGTTCTGTATCTTAGTTGGATTTACGGATAGTTACTGTCTCCCTATTTCTTTTACACCATGGATATGTGGTACCTTATGATACGTCGGT	.	PASS	PRECISE;SVTYPE=INS;SVLEN=3634;END=24774896;CIPOS=-1,1;CILEN=-8,8;RE=11;RNAMES=NULL	GT:DR:DV:PL:GQ	./.:.:11:.,.,.:.
1	24805315	cuteSV.DEL.52	AAAGAGGGCTAAGGTATTGTGGAGAGGACACTGTCAGAAGCTGCCACCCCTAGGGCTGGGGGAAGACAGGTAACAGGTTGGAATCATTAAAATGCAGGTGCCTGGAGGAGGGGCCCTGTGGAGCTGAAACTCAAGCACTGAGGAGGCAGCCTCACTAGCTGATGCTGTGTCTCAGCTTAGAGGAGAGGCCCTATAAAAAGGAGACCCAGGCCAGGTGCAGTGGCTCACGCCTGTAATCCCAGCACTTTGGGAGGCCGAGGTGGGCAGATCACCTGAAGTCAGGAGTTCGAGACCAGCCTGGCCAAGATGGTGAAACCCCATCTCTACTAAAAATACAAAAATCAGCTGGGCGTGGTGGTGTATGCCTGTAATCCCAGCTACCTAGGAGGCTGAGGCAGGAGAATTGCTTGAACCCGGGAGGTAGAGGTTGCAGTGAGCCGAGACTGCACCACTGCACTCCAGCCTAGGTGACAAAGCAAGACTCCGTCTCAGGGAAAAAAATAAAAAAAAGGAGACCCAGACCCATGAGGCTCTGGATGAGCCCTGGAGACCACAGATTGAAAAAGAGACACTCCCTGACCTTAAGTGGGAGAGAAAACAATTATTTAACCATGCCAAGAATATCTGTTAGTGGTTCCTGTTCAACATGGCAACCTAGGCACACACATTCACCTCCTCTCTGCCCCAGAGTGGCTCTGAGCTCAGACAGTAAGTGAGAAGAACAAGTGTGCTATGGGCAGCAATCTGGATTAAAGGGAAGACTATTTATAGGTCCTGTGGACACAGAACAACATCAGCCCCAGAGGGAACCCTAAGAATTACTCTAAACAGCGGAAGATGGCCAGACGCGGTGACTCACACCTGTAATCCCAGCACTTTGGGAGGCCAAGGCGGGTGGTTCACCTGAGGTCGGGAGTTTGAGATCAGCCTCGCCAACATGGTGAAACCCCATCTCTACTAAAAATACAAAAATTAGCCAGGCATGGGAGCACATACCTGTAATCCCAGCTACTCGGGAGGCTGAGGCAGGAGAATGGCTTGAACCTGGGAGGCGGAGGTTGCAGTGAGCCAAGATCACGCCATTGCACTCCAGCCCGGGTGACAGACTGAGACTCCGTCTGAAAAAAAAAAAAAAGAGTGGTAGATTTGGCTGTGGACGGCCCATGGTAGGGATATTGGAGCAGCAGGCAAGGAAACGAATGGACCTCCAGCTCTGTTCTGTCGGGAGACAGACCTATGGAGAGCTGGAGCCGAGTCCCATGTCCTTCAGCAGATGTCTTGTCCCAAGGCAGCCAGCAGCTCCATGCTCATGCACCTGAGGAGGAAGCCGATGACCAGGCCTGCTCACTTCCTCCAAGATGAAAATCCCCCCTCACATTCAGGGGATGATGGTACGCCTTCGGGTAAACAAATGCACACAACTGCAAAGGAAATCTCTAGTAAGTACTGTAGTTCTTTATTTATAAATGGGATTGTCCACCAAGAATCGCAAGACATTTGAGGAAATTCAACAGCTTGAAAGAGAGAGACTAAAATGACTGAGGCCGGGCACAGTGGTTCACACCTACAATCCCAGCACTTTAAGAGGCCGAGGCGGGAGGATTGCTTGAGACCGGGAGTTTGAGACCAGCCTGGGCAACCTGGTAAAACAATGCACACAATGCATGGTGCATGAGAGGCCCTGTCTCTACAAACGGTGAGACCCTGTCTCTACAAAAATACAAAAAATTAGATGGGCATGGTGGTGCACACTTGGAGTCCCAGCTACTTGGGGAGCCGAGGTGGGAGGATCACCTGAGCCCATTGATATGGAGGCTGCAGTAAGCCATGATTGCACCACTGCACTCTAGCCTGAGCGACAGAGCAAGACCCTGTCTCAAAAAATTTAAAAAATAAAATAATTGAGTTAATATAAGAATGGCAGGATAATGCAGACAGGGCAGTGGTTCATTAAATTACTTTCTCTATTTTATGTCTACATGAAGTGGTTT	A	.	PASS	PRECISE;SVTYPE=DEL;SVLEN=-1990;END=24807305;CIPOS=-0,0;CILEN=-0,0;RE=28;RNAMES=NULL;STRAND=+-	GT:DR:DV:PL:GQ	./.:.:28:.,.,.:.
1	24941242	cuteSV.INS.24	G	GTAAAAAAAACAGTTTTTTATTATAAATATATAAATAATATACTATACAATGTGTGTGGTATATACATATATTATACATATATATGTTAATATATACAAATTCATGTATATATATATATATATATATATATACACAACACACTTTACATAATATATATTGAAGTAAAAAATCAAATTCCCAGTCACCTGCCTGACCTGAGCATCACATTTTTTTTTATGTGTGTGGTTAGCCAACACTGCACCACTCCACTCCAGCCTGGGCGACAGAACGAGACTCTCTCAAAAAAAAAAAAAAAAAAAAAAAAAAAAAATTTCATTATGTTGTCACAAATTTTTTTTTACTTATTGATTT	.	PASS	PRECISE;SVTYPE=INS;SVLEN=351;END=24941242;CIPOS=-0,0;CILEN=-1,1;RE=18;RNAMES=NULL	GT:DR:DV:PL:GQ	./.:.:18:.,.,.:.
1	25158544	cuteSV.DEL.53	CGTTTCCTGGAATTCTTACTGACCTAGCTGTTTCTCACATTGTATTCTCCTGTTAATTTATAAACTTTACATTTCAGCTAACTATATGCATTATTGCTGGCCTGAATATAATTAATAAAAATTTATGTTTATTATTTTATGTTTTTGATTTTTTATTTTTTTTATTTTTTATTTTTTTTTTCTTTTGAGCAGTAACGTTTTATTTTTTATTTTTTTATTTTTTATTTTTTTTATTTTTTATTTTTATTGATCATTCTTGGGTGTTTCTCGCAGAGGGGGATTTGGCAGGGTCATAGGACAATAGTGGAGGGAAGGTCAGCAGATAAACAAGTGAACAAAGGTCTCTGGTTTTCCTAGGCAGAGGACCCTGCTGCCTTCCGCAGTGTTTGTGTCCCTGGGTACTTAAGATTAGGGAGTGGTGATGACTCTTAACGAGCATGCTGCCTTCAAGCATCTGTTTAACAAAGCACATCTTGCACCGCCCTTAATCCATTTAACCCTGAGTGGACACAGCACATGTCTCAGAGAGCACAGGGTTGGGGATAAGGTCACAGATCAACAGGATCCCAAGGCAGAAGAATTTTTCTTAGTACAGAACAAAATGAAAAGTCTCCCATGTCTACTTCTATCCACACAGACCCAGCAACCATCCGATTTCTCAATTTTTTCCCCACCCTTCCCGCCTTTCTATTCCACAAAACCGCCATTGTCATCATGGCCCATCCCCAATGAGCCGCTGGGCACACCTCCCAGACGGGGTCGTGGCCGGGCAGAGGGGCTCCTCACTTCCCAGTAGGGGCGGCCCGGCAGAAGTGCCCCTCACCTCCCAGATGGGGCGGCTGGCCGGGCGGGGGGCTGACCCCCCCACCGCCCTCCCGGACGGGGCGGCTGGCCAGGCAGAGGGGCTCCTCACTTCCCAGTAGGGGCGGCCGGGCAGAGGCGCCCCTCACCTCCTGGATAGGGCGGCTGGCCGGGCGGGGGGCTGTTCCCCCCACCTCCCTCCCGGACGGGGCGGCTGGCCGGGCAGAGGGGTCCTCACTTCCCAGTAGGGGCGGCCGGGCAGAGGCGCCCCTCACCTCCCGGACGGGGCGGCTGGCCAGGCAGGGGGCTGATCCCCCCACCTCCCTCCCGGACGGGGCGGCTGGCCGGGCGGGGGGCTGACCCCCCCCACCTCCCTCCCGGACGGGGCGGCTGGCTGGGCAGAGGGGTCCTCACTTCCCAGTAGGGGCGGCCGGGCAGAGGCGCCCCTCACCTCCCGGACGGGGCGGCTGGCCAGGCAGGGGGCTGATCCCCCCACCTCCCTCCCGGACGGGGCGGCTGGCCGGGCAGGGGGCTGACCCCCCCACCTCCCTCCCGGACGGGGCGGCTGGCCGGGCAGGGGGCTGACCCCCCCTCCCCCCTCCCGGACGGGGCGGCTGGCCGGGCGGGGGGCTGACCCCCCCACCTCCCTCCCGGATGGGGCGGCTGGCCAGGCGGGGGGCTGACCCCCCCACCTCCCTCCTGGGCGGGGCGGCTGGCCGGGCAGAGGGGCTCCTCACTTCCCAGTAGGGGCGGCCGGGCAGAGGCGCCCCTCACCTCCCGGACGGGGCGGCTGGCCAGGCGGGGGGCTGACCCCCCACCTCCCTCCCGGACTGGGCGGCTGGCCGGGCGGGGGGTTGACCCCCCCACCTCCCTCCTGGACGGGGCGACTGGCCGGGCAGAGGGGCTCCTCACTTCCCAGTAGGGGCGGCCGGGCAGAGGAGCCCCTCACCTCCCGGCCGGGGCGGCTGGCCGACCCCCCCCCCCCCCCCCCGCCTCCCTCCCGGACGGGGCGGCTGGCCGGGCAGAGGGGCTCCTCACTTCCCAGTAGGGGCGGCCGGGCAGAGGAGCCCCTCACCTCCCGGACGGGGCGGCTGGCCGGGCAGGGGGCTGACCCCCCCCACCTCCCTCCCGGACGGGGTGGCTGCCGGGCGGAGACGCTCCTCACTTCCCAGACGGGGTGGTTGCCAGACGGAGGGGCTCCTCACTTCTCAGACGGGGCGGTTGCCAGGCAGAGGGTTTCCTCACTTCTCAGACGGAGCGGCCGGGCAGAGACACTCCTCACCTCCCAGACAGGGTTGCGGCCCAGCAGAGGCGCTCCTCACATCCCAGACAGGGCGGTGGGGCAGAGGTGCTCCCCACATCTCAGACGATGGGCGGCCGGGCAGAGACGCTCCTCACTTCCTAGATGGGATGGCGGCGGGGAAGAGGCGCTTCTCGCTTCCTAGATGGGATGGCGGCCGGGCAGAGACGCTCCTCACTTTCCACACTGGGCAGCCAGGCAGAGGGGCTCCTCACATCCCAGACGATGGGTGGCCAAGCAGAGACGCTCCTCACTTCCCAGACGGGGTGGCGGCCGGGCAGAGGCTGCAATCTCGGCTCTTTGGGAGGCCAAGGCAGGCGGCTGGGAGGTGGTTGTAGCGAGCCGAGATCACGCCACTGCACTCCAGCCTGGGCACCATTGAGCACTGAGTGAACGAGACTCCATCTGCAATCCCGGCACCTCGGGAGGCCGAGGCTGGCGGATCACTCGCGGTTAGGAGCTGGAGACCAGCCCGGCCAACACAGCGAAACCCCATCTCCACCAAAAAAAAACGAAAACCAGTCAGGCGTGGCGGCGCGCGCCTGCAATCGCAGGCACTCGGCAGGCTGAGGCAGGAGAATCAGGCAGGGAGGTTGCAGTGAGCCGAGATGGCAGCAGTACCGTCCAGCTTTGGCTCGGCATGAGAGGGAGAGGGAGACGGGAGAGGGAGAGGGAGACGGGAGAGGGAGAGGGAGACGGGAGAGGGAGAGGGAGACGGGAGAGGGAGACGGGAGAGGGAGAGGGAGACGGGAGAGGGAGACGGGAGAGGGAGAGGGAGAGGGAGACGGGAGAGGGAGAGGGAGACGGGAGAGGGAGACGGGAGAGGGAGAGGGAGACGGGAGAGGGCGAGCAGTAACGTTTTATATTGATTTTTTATTTTTAAGTGGCTTGTTTCTCTTGTCACTTCTGTAGTTGAGCTCTGCTAATGTCTCAACTTTATTTTACTGGGTTCCAGTGCCCTCTGCTGGTTATGTTTCATCTAAGAAATAAGCTAACTTGATCATTGGCTATGGCTAGCATGATCCTTTAATAATAAAATGGGTAGATCTTTGACCTTGCCACTTATCACTTAGGTAGGTAACACATTCTAATTTG	C	.	PASS	PRECISE;SVTYPE=DEL;SVLEN=-3195;END=25161739;CIPOS=-0,0;CILEN=-0,0;RE=33;RNAMES=NULL;STRAND=+-	GT:DR:DV:PL:GQ	./.:.:33:.,.,.:.
1	25159311	cuteSV.BND.17	G	]21:28732258]N	.	PASS	PRECISE;SVTYPE=BND;RE=16;RNAMES=NULL	GT:DR:DV:PL:GQ	./.:.:16:.,.,.:.
1	25161300	cuteSV.BND.18	A	]7:97813015]N	.	PASS	PRECISE;SVTYPE=BND;RE=29;RNAMES=NULL	GT:DR:DV:PL:GQ	./.:.:29:.,.,.:.
1	25201986	cuteSV.DEL.54	TCTGGACAGTCCTTTCTGGGTGTGGATAAAGACCAGGCTTGTGCCCTCTGGGGACCGTTCAAAGCAGTCTTCAGGGTCGGACCTCAGACTCATCCCTGTGATGATTGTTTCAGGTCCTAGCGAGTTACTTTCCCAACCTGTGAGCTTCTGCAACTGTGTTTTTTTGTTTTTTGTTATTGTTGTTTGTTTGTTTTAATATTTTTTTCTTTTCTTTTTTTTTTGAGACAGAGTCTTGCTCTGTTGCCCAGGCTGGAGTGCAGTGGTGCGATCTCGGCTCACTGCAACCTCCACCTCCTGGGTTCAAGCGATTCTTCTGCCTCAGCCTCGCGAGTAGCTGGGATTACAGACGTGTGCCACCACACCAGCTAATCTTTGTATTTTTAGTAGAGACAGGGTTTCGCCATGTTGCCCAGACTAGTCTCAAACTCCTGACCTCAAGTGATCCACCCACCTCGACCTCCCAAAGTGTTGGGACTACAGGGGTGAGCCACTGTGCCTGGCCATGCAACTGTGTTTTAATCACCTTTGTGTTCCCAAGGCCCTGACATGGAACAAGCACCCAGTAAGTATTTGAATGAATGAGCAAATGAAAGGCCAGGAAGGGAGAGCCTTTATTTTGAAGCCTGCCCGCCGGGCTGCCCTTGGGAAAGCCACTTTCTGCAAAAGTCACAGGAGCAAATGAGACAAAGATGCAAAATTGCTCTGCCTGAGCTGTGAGGGCTTAACTGTGAATGTCTTTAGGTGACCTTCTTGGAGACCTCAAGACCACCCCTCTGTGACTTGGTTCAGGCTGCCCTGCTGTGATGCCTGCTGGGGCCAAGGCCTGGATCCCTGGGTGGGGTGGGGTGGGGTGGGGCGGGGCGGGGAGGGGCGGGGCGGGGCGGGGCAGGAGTGGCAGCAGGAAGGATCCGGCTGAGACTTGCCCTGGGGGGCCAGGGAAGGAGGGTGGCAGGAGGCAGAATCCACAAATGAAGTAGATCTGGAGCCAGGCAGATCAGCCCTTAGATATAATCTCAGAAGGGGTTGGGAGAATGGAAGGATTTTGTTGAGGATGGAGTGAGAGGGTTGGAGGGTTGGGTATGTTCCTGAGCATATTTCCCTGTCTATGGGGCCATTCAGAGAGAAGCCCACGTGCTCCAGGCCAGTGGTGGAGCCTTCAACGTGGAGCTGGAAGACCTGGGCTCGAGTCCCACCTCTGCCATGTCCCATCCTCCCTCATGACTCCCAGTAGTTACCGCCTTCTCTGGGCCTCAGTTTCCCCAACTGGAAATTAAAGAAAATTACCCTGTTCCTGCATCAGATGGTTGGTTGTGGATATCACTGAAATCTCCTCACGTGGTATTGAGCCGCTGCTCTTGGCCAGACACAGAGCAATTTACATGAAATGATTTTCGAAGTCTGGTCCGGGGACCAGCAGTGTCAGCATCACTTGGGAACTT	T	.	PASS	PRECISE;SVTYPE=DEL;SVLEN=-1438;END=25203424;CIPOS=-0,0;CILEN=-0,0;RE=12;RNAMES=NULL;STRAND=+-	GT:DR:DV:PL:GQ	./.:.:12:.,.,.:.
1	25317865	cuteSV.INV.7	C	<INV>	.	PASS	PRECISE;SVTYPE=INV;SVLEN=2800;END=25320665;RE=12;STRAND=++;RNAMES=NULL	GT:DR:DV:PL:GQ	./.:.:12:.,.,.:.
1	25318765	cuteSV.INV.8	T	<INV>	.	PASS	PRECISE;SVTYPE=INV;SVLEN=874;END=25319639;RE=12;STRAND=--;RNAMES=NULL	GT:DR:DV:PL:GQ	./.:.:12:.,.,.:.
1	25688264	cuteSV.DUP.16	G	<DUP>	.	PASS	PRECISE;SVTYPE=DUP;SVLEN=7464;END=25695728;RE=23;STRAND=-+;RNAMES=NULL	GT:DR:DV:PL:GQ	./.:.:23:.,.,.:.
1	26134611	cuteSV.DEL.55	GGAGACTGGGGAGGGAGAGTAGGGCTGCTGGAGGGCCAGGGAAGCCAGGCAGGGTGGTGGCACCCAAGGCTGGCCCATGGGCTTATGCATAGGATGGAGGTGGGACTATGTGAGGCACAGAGCCCCACCATCCCCATTCCAACCTTGCCCTCGAGCGAGCTGCTCTGGCCTGGGCTGCGCCTGGGTGGGCTGTGCCTGGGTGGGCTGTGCCTGGGTGGGCTGTGCCTGGGTGGGCTGTGCCTGGGTGGGCTGCAGAGGCACTGCAGCAGGGAGAGGAGCCTCTCTCTGGCGGGATATTGCTAAGCTTGTGGCCATCATAAGGGCAGGAACCTCCCTGGGGTCCATCTGCTCCCTTGGTGTGGGCTGGCTCGGGGCTTGAGGGAGACCTCCACCCACATGGT	G	.	PASS	PRECISE;SVTYPE=DEL;SVLEN=-400;END=26135011;CIPOS=-7,7;CILEN=-15,15;RE=49;RNAMES=NULL;STRAND=+-	GT:DR:DV:PL:GQ	./.:.:49:.,.,.:.
1	26459571	cuteSV.DUP.17	C	<DUP>	.	PASS	PRECISE;SVTYPE=DUP;SVLEN=4439;END=26464010;RE=33;STRAND=-+;RNAMES=NULL	GT:DR:DV:PL:GQ	./.:.:33:.,.,.:.
1	26489840	cuteSV.DEL.56	TTTTTTTTTTTTTTGAGACGGAGTCTCGCTCTGTCGCCCAGGCTGGAGTGCAGTGGCGGGATCTCGGCTCACTGCAAGCTCCGCCTCCCGGGTTCACGCCATTCTCCTGCCTCAGCCTCCCAAGTAGCTGGGACTACAGGCGCCCGCCACTACGCCCGGCTAATTTTTTGTATTTTTAGTAGAGACGGGGTTTCACCGTTTTAGCCGGGATGGTCTCGATCTCCTGACCTCGTGATCCGCCCGCCTCGGCCTCCCAAAGTGCTGGGATTACAGGCGTGAGCCAC	T	.	PASS	PRECISE;SVTYPE=DEL;SVLEN=-283;END=26490123;CIPOS=-0,0;CILEN=-0,0;RE=29;RNAMES=NULL;STRAND=+-	GT:DR:DV:PL:GQ	./.:.:29:.,.,.:.
1	26965999	cuteSV.INV.9	A	<INV>	.	PASS	PRECISE;SVTYPE=INV;SVLEN=6678;END=26972677;RE=30;STRAND=--;RNAMES=NULL	GT:DR:DV:PL:GQ	./.:.:30:.,.,.:.
1	26966259	cuteSV.INV.10	C	<INV>	.	PASS	PRECISE;SVTYPE=INV;SVLEN=6614;END=26972873;RE=36;STRAND=++;RNAMES=NULL	GT:DR:DV:PL:GQ	./.:.:36:.,.,.:.
1	27464891	cuteSV.DEL.57	ACCTGACACTGCTTTGTCCACATCCAATGCTCCATGCTGGCATGGGAGCCCCCTGACATCAGGAGCCTCTTCTGTCTTGTTCCTGGCTGTGTCCTCAGATCCAGAATAGTGTCTGACATGGGGGTAGAGGCAGCTGGTGGGGCGTGTGCTGCCCGTTAGACTGGACAGTCAGGGAGGCCTCTCTGAAGAGATGACGTTTGATCTAGGGCCTGAAGGAGAGCACCGGCGCGAGGCAGTCTATGGGCAGTGCTCCAGGCTGGGGATCGAGCAAATGCCACAGCTGTATGGAGGAACAGGCCTGGCAAGGCAGATGTGCGTTAGGGACACAGGAAGGCCGGTGCGACTGGAACAGGGAAAGGGTAGTGGGGCATGAAGTGGAGAAAGGGGTGGGCCACACTTTCCTTGCATTTTCTCCCAAGTTCATCAGGAAGCATTTGAAAGGTTTTCAGCAGGGGAAACACCATGCTCTGGTTTACAGGTCTCAAAGCTCCCTGCGGCTGCTCTGGGGAGAGCTGCCTGCAGGCAGACAGCAGTGGAGCCGCAAGACCATTCAGGAGGCCCGGGAATCACCCGGGTTGGAGAAGATGGAGTGAAGAGGCAAGCCTTTGACAGGTGTGGTTGTGTTTGCCACCAGTCTGAGGAGCCCTGGCCAAGTCTACACCCCTCTGGAGTTCCAGATGCTTCATCCAGCCCCGCCCACCTACTGTCTTATTTCTCACTGACTCCTCACCCAGACTTTTCCTGCAGCTGGCTGGGCTCCCCAACAGGTGCCTGCCCATACCTAGTACTCAGAGCCTGCAAAGAGCCTTAACCGGTGTCACGGCCATTGCCTGATTGGTCACCTTCCCTCCCTCTTAGAAGGGTCTGGTGAAGGTGTCTGCACAAAGATCTCTGCTCCATGTTCATTCCAGCCACATTTCTCCCCTTCCTAAAGGTCTCCTGTTCTTTGAGGCAACAGCACAGCAATCCTCGAGCACTTAATTATTCCCTGTTTCACTTTCCTAAAGTAGCTGTAAGCTAAATAAAGCTAGATACCATGACTCGCACCCTTCGGGGCCGTCACATAGTGCAGAAGGCAATGATGCACTATGCGAAGCCCTGAGCACAAAGCCAGGCACTGGCAGGGTCTCAGTAAGTGGTAGGTAGCTCTGTCCTCACTGCCTATACCAGGGCGACAGCCATCACAGGTGCTCAGTGCCCCACAGGTGCAGTTAGCTTCTCTGCCC	A	.	PASS	PRECISE;SVTYPE=DEL;SVLEN=-1225;END=27466116;CIPOS=-1,1;CILEN=-0,0;RE=23;RNAMES=NULL;STRAND=+-	GT:DR:DV:PL:GQ	./.:.:23:.,.,.:.
1	27487324	cuteSV.BND.19	G	N[2:174718690[	.	PASS	PRECISE;SVTYPE=BND;RE=13;RNAMES=NULL	GT:DR:DV:PL:GQ	./.:.:13:.,.,.:.
1	28204691	cuteSV.INS.25	G	GACTGGGCAGGGTGGGCTGGAGAAAGGAGAAATGTTGATCAGAGGGTACAAAGTTTCATGTAGGCAGGAGGAATAAGTTCTGGTGAACTACTGCAGAACAAGGTGACTACAGTTAATGGTAATGTATTGTGTATTGCAAAATTACTTGAAAATGGATCTTAAATGTTCTCATCACAAAGCAATGATAAGTGTATGAGGTGATGGGCATAATAATTAGTCGGAGATGTTCAATTCGCACTGTATACATGTACTGAAGCATTGCATTTTACCCCATACATGT	.	PASS	PRECISE;SVTYPE=INS;SVLEN=279;END=28204691;CIPOS=-0,0;CILEN=-1,1;RE=29;RNAMES=NULL	GT:DR:DV:PL:GQ	./.:.:29:.,.,.:.
1	28247837	cuteSV.DEL.58	CCCAGCACTTTGGGAGGCCGAGGCGGGTGGATCATGAGGTCAGGAGATCGAGACCATCCTGGCTAACAAGGTGAAACCCCGTCTCTACTAAAAATACAAAAAATTAGCCGGGCGCGGTGGCGGGCGCCTGTAGTCCCAGCTACTCGGGAGGCTGAGGCAGGAGAATGGCGTGAACCCGGGAAGCGGAGCTTGCAGTGAGCCGAGATTGCGCCACTGCAGTCCGCAGTCCGGCCTGGGCGACAGAGCGAGACTCCGTCTCAAAAAAAAAAAAAGA	C	.	PASS	PRECISE;SVTYPE=DEL;SVLEN=-273;END=28248110;CIPOS=-0,0;CILEN=-0,0;RE=40;RNAMES=NULL;STRAND=+-	GT:DR:DV:PL:GQ	./.:.:40:.,.,.:.
1	29862371	cuteSV.INS.26	A	AGGACAACTGGTGTTTTTTTTTTTTTTTGAGATGGAGTTTAGGCTGTTTTTACCCAGGCTGGAGAGTGCAATGGCACGATCTTGGCAGCTCACTGCAACCTCCGGCCCCTAGGTTCAAGCGATTCTCCTGCTCAGCCTCCCAAGAGCTGGGATTACAGGTGCCCGCCACCATGCCCAGTGAATTTTTGTATTTTTAGTAGACGACGGTATTTCACCATGTTGGCCAGGCTGGTCTCGAACTCCTGACCTCAGGTGATCCACCTGCCTTGGCCTCCCAAAGTGCTAGGATTACAGGCGTGAGCC	.	PASS	PRECISE;SVTYPE=INS;SVLEN=302;END=29862371;CIPOS=-0,0;CILEN=-1,1;RE=20;RNAMES=NULL	GT:DR:DV:PL:GQ	./.:.:20:.,.,.:.
1	30151084	cuteSV.DEL.59	TTTTTTTTTGAGATGGAGTCTTGCTCTTGTCACCCAGGCTGGAGTGCAATGGCACAATCTCGGCTCACTGCAACCTCCACCTCCTGGGTTCGAGCGATTCTCCTGCCTCAGCCTCCTGAGTAGCTGGGATTGCAGGCGCCTGCCACCACGCCTGGCTAATTTTTGAATTTTTAGTAGAGATGGGGTTTT	T	.	PASS	PRECISE;SVTYPE=DEL;SVLEN=-188;END=30151272;CIPOS=-0,0;CILEN=-0,0;RE=25;RNAMES=NULL;STRAND=+-	GT:DR:DV:PL:GQ	./.:.:25:.,.,.:.
1	30435744	cuteSV.DEL.60	TGTCCTCCAGCCACTCCCAGGAAGGGAGCCCTGTCCACCAGCCGCTCCCAGGAAGGGAGCCCTGTCCTCTTGCCACTCCCTGGAAGGGATCCCTGTCCTCCAGCCACTCCCAGGAAGGGAGCCCTGTCCTCTTGCCACTCCCTGGAAGGGATCCCTGTCCACCACCCACTCCCTGGAAGGGATCCCTGTCCACCACCCACTCCCAGGAAGGGATCCCTGTCCTCCAGCCACTCCCAGGGAAGGAGCCCTGTCCTCCAGCCTCTCCCAGGGAGGGAGCCATGTCCTCCGGCCACTCCCAGGGAGGGAGCCCTGACCTCCTGCCACTCCCAGGGAGGGAGCCCTCTCCTCCAGCCACTCCCAGGGAGGGAGCCCTGTCCTCCAGCCACTCCCAGGGAGGGAGCCCTGTCCTCCAGCCACTCCCAGGGAGGGAGCCCTGTCCTCCAGCCACTCCCAGGGAGGGAGCCCTGTCCTCCACCCACTCCCAGGAAGGGATCCC	T	.	PASS	PRECISE;SVTYPE=DEL;SVLEN=-495;END=30436239;CIPOS=-3,3;CILEN=-0,0;RE=21;RNAMES=NULL;STRAND=+-	GT:DR:DV:PL:GQ	./.:.:21:.,.,.:.
1	30657041	cuteSV.DEL.61	TCCCCAATTGGGAGAGTTCAGTGGGGGTGGACCTTTGGATGCCGGCTGTGGTAGCAGCCCCTCCCCCTCCCTCTTTCCCACAGTCTTTTTCTCCCACCCCTACTCCTCCTATGTCCATCATTTTCTCTTGGTCCTCTCACTGCTATTCCTGGCCCCTTTCTCTCCTTCCTCATTTTCACCTTCTCTATCTCCTTCTCTCCTCTCTTCTTCCCTCTTCCTCCTCTCCCTGTCCTTCCCCCTTCTTCCCCTTCTTCACTCCTTCCTCATTTTCACCTTCTCTATCTCCTTCTCTCCTCTCTTCTTCCCTCTTCCTCCTCTCCCTGTCCTTCCACCTTCTTCCCCTTCTTCACTCCTTCTTTTCCATCACTTCTTCTCCTCCTCCTCCCACCCTCTTTTCTCTTCTCTAGTTCTCCTCCTGTCTTTTCCTTCTTCCCTTTCTCCCACCTCCATCTTCTTTCCTTTAGTCCATCTTTCCTCTCTTTCCTCTTTCTGTTTCCTCCAGGGAGTCCCTCTGGCCACTCTGGAGAGATGACCCTTATCTCCAGCCTGCAGACCTCTCAAGTTGCACTGAGGCTCTTTGCTAAAAACTTCTGCCACTGGGCTTGCTGCCAGAAAAAAATGACA	T	.	PASS	PRECISE;SVTYPE=DEL;SVLEN=-623;END=30657664;CIPOS=-0,0;CILEN=-0,0;RE=15;RNAMES=NULL;STRAND=+-	GT:DR:DV:PL:GQ	./.:.:15:.,.,.:.
1	30878522	cuteSV.INS.27	C	CCAAACCACAGGGGTCATTCTGGAAACCAAGGCATATCTGTGAACAGGCAGGGTGTTCAGCATCAGAGAGGGGAGCAGGGGCTTCTCCGTGAGCCAGGAGGCAGGAAGAGACCTGCCCGAAGCTCAGCAGGACAGGGCAGGCACAGCCGGGTAGCTGCTGGAAACCAGACAGGACCCGCTACCGGCCCAGCTCGCGATTGGCAGACCACGATCTCATCACTACTGCTCACAGCAGCCCCGTGAGGCAAGCATCATGACCCAAGGTGTACATGGGGAAATCTGGGTTCCAGAGGTGCCCACCCT	.	PASS	PRECISE;SVTYPE=INS;SVLEN=302;END=30878522;CIPOS=-36,36;CILEN=-1,1;RE=32;RNAMES=NULL	GT:DR:DV:PL:GQ	./.:.:32:.,.,.:.
1	31033842	cuteSV.INV.11	A	<INV>	.	PASS	PRECISE;SVTYPE=INV;SVLEN=212;END=31034054;RE=37;STRAND=++;RNAMES=NULL	GT:DR:DV:PL:GQ	./.:.:37:.,.,.:.
1	31033843	cuteSV.INV.12	A	<INV>	.	PASS	PRECISE;SVTYPE=INV;SVLEN=211;END=31034054;RE=37;STRAND=--;RNAMES=NULL	GT:DR:DV:PL:GQ	./.:.:37:.,.,.:.
1	31205133	cuteSV.INS.28	T	TGCTAAACTTCCCTTCTCGCTTCATTTCATTCATTTCATCTTCCATTGCTGATATCCCTTTCTTCCAGTTGATCGCCATCGGCTCACTGAGGCTTCTCATTCTTCACGTAGTTCTCGAGCCTTGGTTTTCAGCTCCTCAGCTCCTTTAAGCACTTCTCTGTATTGGTTATTCTAGTTATACATTCTTCTAAATTTTTTTCAAGTTTTTCAACTTCTTTGCCTTTGGTTTGAATGTCCTCCC	.	PASS	PRECISE;SVTYPE=INS;SVLEN=240;END=31205133;CIPOS=-0,0;CILEN=-2,2;RE=19;RNAMES=NULL	GT:DR:DV:PL:GQ	./.:.:19:.,.,.:.
1	31244421	cuteSV.DEL.62	GAAAAATAGCTTTCCCTACTGTACTTGCGATGTCCTTATATGTTTGAGATTGTTAAAAAATCAGAAAGGAGATGGGGACTTCAGAAATGTCAGGTCAGAGCCAAGATGGTCAGGCAGGAGGCAGGAAGAAGGAGCCTGCCTTGAAACATATCCCTCACTTTTTTTTTTCCTTTGGAGACAAGGTCTCGCTCTGTCACCCAGGCTGGAGTGCAGTGGTGCAATCACAGCTAACTGCAACCTTTTCCCTCACTTTTTTTTTTCCCCTTTGGAGACAGGGTCTCACTCTGTCACCCAGACTGGAGTGCAGTGGTGCGATCACAGCTCACTGC	G	.	PASS	PRECISE;SVTYPE=DEL;SVLEN=-328;END=31244749;CIPOS=-0,0;CILEN=-0,0;RE=29;RNAMES=NULL;STRAND=+-	GT:DR:DV:PL:GQ	./.:.:29:.,.,.:.
1	31367297	cuteSV.DEL.63	TGTGGGGGGGTGGATGAGTGTGTGGGGGGGTGTGGATGAATGTGGGGGGTGAGTATGAGTGGGTGAGAGTGTGAGTGGGTGAGAGTGTGCGTGGATGAGTGTGTGTGGGTGAGAGTGTGTGGGTGTATGTGTGGGCTACGTGTGTGTGGGTGTGTGTGGATGAGTGTGAGTGTGGGTGAGAGTGTGTGGGTGTGTGTGGGGTGTGTGTGGGTGAGTGTGTGTGGATGACTGTGAGTGTGTGGGTGAGAGTGTGTGGGTGTGTGTGGGGAGTGTGTGTGTGTATGTGTGAATGTGTGGGCGTACACAGGCATGCACATGCACACATCCAAGCACATTCAGGGGTATTTCTGGGCGTGTGTGTCTGTCTAGGTGCATCCATGTGTGTATGCCTAGGGCTGTCTCGAGTGGCTTAGATGCCTGTGTGGGTCTGAGTGT	T	.	PASS	PRECISE;SVTYPE=DEL;SVLEN=-434;END=31367731;CIPOS=-1,1;CILEN=-0,0;RE=16;RNAMES=NULL;STRAND=+-	GT:DR:DV:PL:GQ	./.:.:16:.,.,.:.
1	31470644	cuteSV.DEL.64	CAGGTTCAAGTGATTCTCCTGCCTCAGCCTCCCCAGTAGCAAAGATTACCGGCATGCACCACCACGCCCGGCATGGCCTGAAATCTTGACTGCTAAGTTACACTTTCAGCCACTAATTTACATTCTCAGTTATACTGCCACGG	C	.	PASS	PRECISE;SVTYPE=DEL;SVLEN=-142;END=31470786;CIPOS=-0,0;CILEN=-0,0;RE=41;RNAMES=NULL;STRAND=+-	GT:DR:DV:PL:GQ	./.:.:41:.,.,.:.
1	31904680	cuteSV.BND.20	A	]2:239704028]N	.	PASS	PRECISE;SVTYPE=BND;RE=47;RNAMES=NULL	GT:DR:DV:PL:GQ	./.:.:47:.,.,.:.
1	31904762	cuteSV.DEL.65	GGGTGGTTAGGGTGGATAGGGTGGTTAGGGTGGTTAGGGTGGTTAGGGTGGAT	G	.	PASS	PRECISE;SVTYPE=DEL;SVLEN=-52;END=31904814;CIPOS=-21,21;CILEN=-1,1;RE=19;RNAMES=NULL;STRAND=+-	GT:DR:DV:PL:GQ	./.:.:19:.,.,.:.
1	31904908	cuteSV.BND.21	G	N]12:38318186]	.	PASS	PRECISE;SVTYPE=BND;RE=42;RNAMES=NULL	GT:DR:DV:PL:GQ	./.:.:42:.,.,.:.
1	31984708	cuteSV.BND.22	C	]4:26245975]N	.	PASS	PRECISE;SVTYPE=BND;RE=20;RNAMES=NULL	GT:DR:DV:PL:GQ	./.:.:20:.,.,.:.
1	32011970	cuteSV.DEL.66	CCATCCATTTGTTCATCCATCCATGCATCCATCCATCCATCCATCCATCCATCCATGTATCCATTTATCCAACCATGCATCTATCCATCCATCCATGCATTCATCCATCCATCCCTCCATGCATCCACCCATCCATCCATGA	C	.	PASS	PRECISE;SVTYPE=DEL;SVLEN=-141;END=32012111;CIPOS=-0,0;CILEN=-0,0;RE=17;RNAMES=NULL;STRAND=+-	GT:DR:DV:PL:GQ	./.:.:17:.,.,.:.
1	32373517	cuteSV.DEL.67	CATTGGTTAGGGAAGAGAAGAATTCGACTCTCAGGTAAGTTGAGAAGAGACTCCTCTTAAAATGCCATTTCTCCACTAATTTATCAAAATAAAAACAAAACAAAAGGCTCTTGGCTACTTTGCCTAGTATTAGATAGGGTTTTGAAGAAACTAACATGAACACCCTTTCATCAGTAAAGACTAAAAACCACCTGGAAAATATATATATATATATATATATTATATTATATATATATATATATATATATATATATATATATATATATATATATATATATATATATATATATATCACTGCTGTTTTTTTGGTGTTGTTTTTTGTTTTTTTTTTTTTTTTATCTAAAAGTGCCCAGGTGGGCTTAAGGCTGCCAGACTGCACGCACATCTACAGCAACAAGGGCTTCTATTCCATCTACAACTTGGATCGGGGGAAAAGGGAGATGTAGGAGAGGAAGGAAAAAAGAGGGGAAAAATATACCACCAACCCTCCCCCACAAAAAAAGGGAAAAAAAAAATCCCACCACAGGGAGATCTATGTGCCAAGCATAATGGA	C	.	PASS	PRECISE;SVTYPE=DEL;SVLEN=-552;END=32374069;CIPOS=-0,0;CILEN=-0,0;RE=21;RNAMES=NULL;STRAND=+-	GT:DR:DV:PL:GQ	./.:.:21:.,.,.:.
1	32411247	cuteSV.INS.29	G	GCATATAATATATTATATATTATATATTATGTTATATAATATATATTATATTATATATAATATATATTCATATTATATATAATATAT	.	PASS	PRECISE;SVTYPE=INS;SVLEN=86;END=32411247;CIPOS=-0,0;CILEN=-0,0;RE=15;RNAMES=NULL	GT:DR:DV:PL:GQ	./.:.:15:.,.,.:.
1	32449242	cuteSV.DEL.68	GTCTACCAAAAAGACATATGTAAAAGAATGTTTGTAACAGCATTATTCAGAATAACCAAAAGCTAGAAACAACCCAAATGCCTCCATTGTTATATGTTCATTTGATAGAATACTATACCACATACATAAAAAAACAAGTACTAAGTACTAACATGGATGAATTTTATAGCTATAATATTGAGTGAAAGAAGCCAGAACAAAAATAATGTACACCATGCAATTCCATTTAGAAAAATCTCAAAAACAGGTATAGTTAGTTGATGGTAATGGAGGTCAGAAATAATCGTTTCTATTGTGACAGGGGGTATGTCTGAAAGGCGGCCAAGAGAACCTTCTAGGGTCCTGGAAATAATCCGGATTTTGATCTGGTTGATGGTTATACAGGTATATACATGTATAAAACTTCAAGTTGGGTGTGGTGGTATGTGCCTATAGTCCCAGCTACTCAGGAGCCTGAGGAAAGAGGATTGCTTGACCCAAGGAGTTTGAGGCTGCAGTAAGCTATGATTGCACCTGTGAATAGCCACTATACTCCAGCCTGGGCAACATAGCAAGACCCTGTCACTAAAAACAAAAACAAAAACAAAATATTTTTAATTTAAAAAATCAGACAGTAGGCCGGGCATGGTGAGTCAGGCCTATAATCCCAGCACTTTAAGAGGCCAAGGCAAGCAGATCGCCTGAGGTCAGGAGTTTGAGATCAGCCTGGCCAACATGGTGAAAACCCTTCTCTACTAAAAATACAAAAAATAGCTGGGCTTGGTGGCAGGTGCCTGTAATCACAGCTACTTGGGAGGTTGAGGCAGGAGAATTGCTTGAACCTGGGAGGTGGAGGTTGCAGTGAGCTGAGATCACGCCATTGCACTCCAGCCTGGGCGACAAGAACGAGACTTCGTCTCAAAAAAAAAAAAAAAAAAAACAGAAAGTATTCATCTAGTTGCTCATTTAAGGTTTGTGCACATTACCGTATCTATTTTATACCTAAAGGTGGGGGTGAAGGAAAGTTTATCCCCTCTTCCCAAAGCCAAAATTAGTACTGATCCAGGGACTGTGGATGCTTTACAATTTGTGATATGATGTGACAGTTTCATGAGGCCCATCTTGATGAAGTTCCCCAGGACAAGAGCCTCTCTTTTGATTGTTTTCTCTACTGTTCCAAAGCATCTATACTGGGGCTCAGATCACAGCAGGCCCACAATGTCTGTGACTCAGTATCTGCTTGGAACAGCACACCCAGCCCTTCAGTGTTCAACTCGACACTCACTTCCTGAGTGTCTGCTCTATGCCAGGCCTTGTGCTGAGAGCTAGAGGTACAAACACAAGTAAGACAACCATCCCTACACTTGAAAAGTGGCCAAGCAAGAGGTGGGTACCCCAGGATGAAGGACAGGAACTTGCAGCAGCCAACCCATCCATCAACACATGTAAAATAATATTAGTAACAAATAACCACCATTTATGAACTGCCAGGTGCTTTATGGTGTAACAGATTTTTTTTTTCTTAATTGCTATTTTAAACCACAACTGCCTGCAGCTACTTTTGTCTATTAGGGGAGTGGCACAATTTTTCTCTGGGTAGAGGGTTCTTTGTTTGGGAAAATACTTCATAAGTTGCTTTGGCATGAAGAATGAAGCTCTCCAGAGCTAGGGCAAGACAAAGACAGCTGAACTGCTTTGCAAATTAGAGAAAAATGTGGCAGCAGAGGGAGCGGGGGGTCTAAACGCAGAAGGAAGGGAGACATTAGGAGATATAGTTAGAGAGATCTATGTTGCTTTTGTTTTCCCAGGCTCAGTGCTTTAGAGAACCATCCCTTTGCCTTACTAATCTTACTTATTCTTCAGGTTTTACCCTTCAAAAATCACTTCCTTATACCACACAGCCACCAAAAAGAATGAGGTGAAGCTCTCTGTACTAACATGGAAAAAATGCCCTGGGTATATTGTGAAGTGGAGGCAGGGGAAGTCACCAGCTGGATAGGAGCGTAGTAACAACCCCGTTTTTAAAGAGGACGGCCCTGTATATGTACTTACACTTGAATACATTTGGAAAGTCCCCCGGAAAAGTACATAACACTCTGTTAACAGCTGTTACCACCAGGGAAGATGGTGGGGAGTAATTTGGAGCTTCTGATTTCAATTTTTATCCTTTATTTTTAAATATTTTACCATGAGATTTTATCTCTATTTGTTTATTTTTTTATCTGTTTTTGAGACAGGATCTTGCTCTGTTACCCAGGCTGGAGTGCAGTGGCACCAACACAACTCACTGCAGCCTCAACCTCCTGGGCTGTAAGTGATCCTCCTGCCTCAGCCTCCCAAGTAGCTGGAAACACAGGTGTACCACACCAAGCCCAGCTCATTTTTTAAAAACTTTTTTTTGTAGAGACTAGCCACTACACTGCAAAGTGCTGGGATTACAGGCATGAGCCACCTTACCCAGCCCGAGACTCTTAAAAACGGGGTAGGCTTGGTGCAGTGGCTCACGCCTGAAATTCCAGCACTTTGGGAGGCAAGGCAGGAGGATTGCTTGAGGCCAAGACCAGCCTGGGCAACAGGGTGAGACCCCTGTCTCTCTGAAAAATTTAAAAATTAGCCAGGCATGGTGGAGCATGT	G	.	PASS	PRECISE;SVTYPE=DEL;SVLEN=-2612;END=32451854;CIPOS=-0,0;CILEN=-0,0;RE=19;RNAMES=NULL;STRAND=+-	GT:DR:DV:PL:GQ	./.:.:19:.,.,.:.
1	33355922	cuteSV.DEL.69	GCCTTTTGTTAGTACAAGTTTAAGTGTGCTGCATGTTAGCTTTATTTCAGAAACCACCCATCCCCTCAGCCCAGCCTTGAAGATGGCCAGGGCTCTGGCTCTATTTTATCTGCCTTTTTCCTAAGGCTTTACACATTTTTTCACCTGTAAAGTGGGGGTGTTAATCCCCTGCCTCACAAGGCTATTGCAGGGATAGAGTGAGATAAGGACTTGAGCGGAAGGCTTGGCATATAATTGGTACTTGGTAGACATTAGCAATTGTCTGTTATTATTTTCTCCTCTGCACATCCTCTGCTCTAGCCAGAAGGGCCTTTTCAGCATCTTTGAAATGTGCCCTGACTAATCCTGTCACGCAGCTTTGCACAAGCTCTTGCCCCCTTTCCTTCTGCATCTCTGAATCCTTTCCCTTCTGGTCCCTCAGCTCCACAGACTGCTGCCCCAGCCACTGCTGGACTCTTGACTTTGGCTTCTCCTCTTGCTAAGGTCTGGGTCTTCTCTCCAGGTGGAGATGTGATGCCCTCCCCATACCTATGGCTAGAGAGGGGAAAGCCCTAATGTTTGCCATGGACTCCTGTGAGCCAGGCATTTGACTCTTTAGTTGCTTGATGGTAGGGGGATCTGGGGGTCCTGATGGTAGGGCCAGGTGGCCAGAATGGTGGAGGATCACCCGGACATGGACAGCAGCTGGGTACTGACTATCTGAAGGAATGTTGGCATTTTACCACTTAGTGTGTTGCACTGGTGTGTACTGGTAAACCCCAGTCCTGCTGGAGCCACCACGCCCGGGTGTCAGTCAAGCTAGACCCATTCCCTGGGCATCCTCAGGACCCCTTTCTGGTGGCCTCTGCTATCCAGACCCTGGCTTCTTTTAGGGCGGCCCGGGGGCCCCAGACAGCTGGTGCACACAGAGCTCTGCAAGCCCCAGTGCCTGATTAATGACAAGTTGGCTCCCATGAAACCATGAGTAAGCAGCAATTCCAGACAATTAGTTAGGAGGCCCAGGAGAAGGCTATCACAGGGTTACTGGTCACTGGCCCAGTTCTTCTCAAGACCCAGCCCTCTGCCAGGTAATGGACACACTGGAGAGGAAGAGACTGCGCCTCTTGGGGCTCCCACTCTGGTGGGGGAGACAGATGTGTAGGTCACACTGACAAGCTCAGTGACAGGGGTGTAAAGGTGTCATCTGGGAACCAGGGGACTACTGAGTGGCAGGGAAGACTTGAGGATGTGGAGGATGAATAATGACTATAATATGAGCTGCTGTTTACTGACCACCCACTCTAGCCAGCCACGGTTCCTCACACATAATCTCATTTAATCTGAGGAAACTGAGGCTCACAGATACATATATGTCCAAGGCTACACAGTTAGTGAGTAGTTCAACCAGGACACCACTCCAGGTCCATCTAACTTTAGAAACTTGAGACTACCAGACCCCTCTATTCATGTGCTGGTCAGACAGGTAGTGATATCCAGTCACAACTGTGGCTACCATTCATTGAGCAGTTACTACAGACCGGGTCTAATGCTAAAGGCCCTGCTGATTATCACCACCCCACACTGCCCAAGCATCCCTCCAGCAGCTAAGAGGGAACAGGTACAAATCGAGTCTCTGCCATCAATTTCCTTCTGAGCCTCAGTTTCTTATCTGGAAAATGGGGATCATGATACCTGTTTTTCAGGGCTTGCGTGAGGTTTAGAAATAGTGCATGTGAAGTACTTGGCACAGAGCGGGCCCCTGATAAGTGGTACTTAGTATCGTTATTCCAGGCAAAGACTGTAAATGCTGGAGAATCTGAAGGGCCAGGGGTGTTTGGCTGTTGGCAGAATCACCCAGCCAGGGGAGACCTGATGGAGGAGGGTCAGCAGTGGACAGATTGTAAAGCGTCTTAAATCCCAAGGGCTGAATGGTTTGAACTTGGTACAGAGGGCAGTGGGAAGTGCCAATGGCTTTTAAATAGGGAAGTCCCTGCCTGGTCCCAGGTTCTGGGGATATGGGCATTAGCTAGACGTCCATGTTTGCAGGAACAACCCTGCAAAGACATAATTACTTCTGGAGAGATGTCTGCAAAGGAAAAGTCCGCCAGGCTCTGGGCCCATATGCACCCTGACCCAGCCTGGGTTGGAGAAGACCTCGCTAAGAAAACAGCTTGTAAACTGAGCCCCAAGGAGAAGTGGGAAGCAGCAGCAGGAGCTGGGTGCAAGGCGGGCCTAAGAGGAGGCCTGTGTGTGACGGGAGTGAGGGGGTGGTGTGCAGGCTGGGGACGTAACAGTGGAGATCTGTGTTCGGAAAGAGCTTTCAGAGGCAGCATGGGGGACAGACCCGAGGGACAGAGGCTGGAAGAGACCAGTGTGGAGGCTGAAGCTGGATCTGAGGCAGCAGAAGTTTATGGGATGGGAGAAGGGAGGCTTCTTGGAGGAAGTGTCGGTCGGGTAAAGCTGGAAGATTGAGGAGACAGGTTCGGTCCTTGAGCTCCAAGGCACTGCGACCCAGGCTACAGGCCAAGCCCTACGTGCTCTGTACATTTAGCGCAAGAACTCTCTTTCACGTCGCCTCGGGAGCTACTGCACGTGGCGGCTGCCGCCCTCTGCCCAGCCCAGCCTAGCCAAGCCTGGCGGTCCCTGCCCGCTGCAGATGCTCATTTGCATTCATTTGCATACTGTTCCCCGCCCCTCTGGGCCCAGCTGCCTCTGGCCCTCCAGCCCGCGCCGCGCCCCCTGCCGGCAGCAGACGGCCCCGCAGCGCAGTGCCGCCCCCTTGGCCCGGCGCCCCCTTTCGACCACCGAGCGCGGGCCGCCCTGGGCCCGGGTGCCAGCCCGGTACTTACCCCCGACGCGCGTGCCCCGGGGCACGCGCTCCTGAGCCCGCCGCTCCAGGCCCTCCACTGTCGGGCCCCGGTGTCCTCCAACATCTCTCCTGACCCCTGCGCCCGCTCGGAGCTTCCACCTGCGGCGCCTTTGCTCCTTTCCCACCCAGCCCTCCAAGGGAGCGCGGCAGGGCCCGCCCGATAGCCCTCTCTTCTGGGAGGCCTTCCCGGACACGCCTTCCCGAAGCCCTCGGCTCCCCACGCCTCCGTGATTCCCCACTCCACCTTGCCCAGGCGGGGGCAGCAAACGTCAGAGAGCCCGGGGGCGCCTCTGAATCTTGCGGGTGGGGGCTCGGGCAGGCTCCTCTCACTCCCCGCCTCCCCTCCCGCCCCCAGGCCATTTACAAGATGGTTTCGTCCGTGATGAAGATGCCGGAGGACGAGTCGACCCCGGAAAAGAGGACTGAGAAAATCTTCCGCCAAATGGACACAAACAACGACGGTGAGGGGCAGGGGCGGGACGGGGTGGACGGGGCGGGCGCCTTTCCCTCCCTCCCTCCCTGCCTCCCTTTCCCGCTCCGCCTCCCCTCGCTAGGCTGCCGCCTCCTCCCCCATCACCGCTCCCCTCGCCCTGCAGGCAAGCTGTCCTTGGAGGAGTTCATCCGCGGGGCCAAAAGCGACCCGTCCATCGTGCGTCTGCTGCAGTGCGACCCCAGCAGCGCCTCCCAGTTCTGAGAGGAGCCAGGTTCCCCTTCCTCCCTCCCTTCACCGGCCCCCTCCCGGCTCTTAGCTTCCACTCCCTTGTGTGTATTCTGGCTGGGGGCCAGATTGGGGAAGCCCTTCTCCCCGGGTCTGCCCTGTGGGGGGCTTCCGGAAAAGGGAACCCTGCGGTACCCCCAGGCCAAAGCAAGTAAGCGGTTAGCACCCCCCAATCCCAGAGGCAACAATAGAGACACAGGCTGGGTTGGTCTGCCCCTCAGTCAGGCCCCCTTACCCACCCACCAGCCCCAAGGCCCGACCCCTCCCCCAAAGGGGCAGTCCCCTTCTTGCAGGTCTCAGCTTGCGGGGTGGGGGGAGTCATGCCCAGGGGAGGAGACTTTTTATCTGGAGGGGAGAGAAGGATTCTAGGGGTGTGGAGTTGGAGAAAGAGGCTTCCTTGAGCCACCCTTCCCACCCCAGCCCTTGCTGGTCCCTAGGCCAAGCCACCAAGTGAAACCTTCCAGGATACTAGCCCGCCAGCTGTGGGCCCCAGAAAGCCAGCCTGCCTTTTAGCACTTGGATACACACAGACCCACGGAGCTCTCTGTGTTTGGCCTCTCACACACACACAGGCCCATAGACAGATGGGCAGATGCACCCAGAGCCCCATGCACAGTGTCCTGCGTGGGAAAGAGACACGGTCCCCCTGGCTGAGCCCCTGTCCTCCCCTCTGTCCCCCCAACCGCCCCCCCTGCATGCAGCCAAATGGAGCATCTCTGTTCTTTTTAATAATTTCAGAATAAAGTCTCATTTCAGTGCAGTGGGCTGGGTGGTGGGGGAGAGGGTTGAAAGCCCCACTTGGGTCCCCGAGGGTCCATTGAGCCCTCTCAGGCCAGCTCCAGGAATCCTGGCCTGGTCACAGAGCAGAGTTGCTTGCAGGGTCCTAGTGGCCATCGGGCCTGGGCAGGACATCATCTCTCAGAGGGTCAGAGGCTCAGAGCTGGTGCAGCTCAGCAGGTCACGGCCCTCCACCAGCTCTGGGTTCTCCCGCATCTGCAGAGACACAGGAGGCTGCCAGACCCACTGGTTCTCAGCCTGGGTCTCCTCCTCCAGGACATCCGGGAAATGGAAGGAGGTGAGGGCTGGAAGGCTCTCTGGGGGCAAAGGGGCATCACTACCCACTCCACTGCAAGAGCCAGGCCTGACCTTTGCAATGCCCTCAGTGCGAGCCCAGACACCCCTGCCCCTCCCTCAAGACTCATCCTGGGCCCTAGGAGAGCCAGGTGTCAGCTGTGTGACTCTGCTGGGAGATCTCACCTCTCCCAGCCTCCAGGCCTCTCCCTTTGCTCCTGGGGAGAAAACTTCTGCCCCATTTCTCAAGGTGGGGGCCCATACATAGGGGTGGGGCAGAGCAGCTTGGGCACCCTGGCAGGGGCTCCCAGGAAATTCGGGGAGTCAGGGCTGTGGAGGGAACTTACCATGTGGTGGCTGCTTTTCCCCCACCAGGGCCTCAGCTCCAGCAGCTGGTGGGTGAGCTGAGCACAGCGTACAGCAAACACGTTCTCCGCCACGCAGAGCACTAGGGCGATGCCCCAGAGGCACAGGCTGGAGCTCTGCGGGGCATGGGGCAGAGATGGCTGGCTGGAGTTGGGGGTGGAGGGTGGATTCCAAGAGCCCTTCCCACCCGTGCGAGGGCCTGGTGCCCCTACTCCAGGCCTAGGTACTCACATAAATGCGTGTGGGGTCGAAGGGACAGTCAGGTGCGAGGGCCAGTAGTTCAGAGCTCCCAAAAGTGCAGGCAGCCAGCAGTGCCTTGCCCTGGGTGGCAAAGGTCATGGCGATGGAGGCCAAGAGGCCGAG	G	.	PASS	PRECISE;SVTYPE=DEL;SVLEN=-5365;END=33361287;CIPOS=-0,0;CILEN=-0,0;RE=22;RNAMES=NULL;STRAND=+-	GT:DR:DV:PL:GQ	./.:.:22:.,.,.:.
1	33418229	cuteSV.DEL.70	GCTACTCAGGAGGCTGAGGGAGGAGAATCGCTTGAACCCGGGAGGTGGAGGTTGCAGTGAGCAGAGATTGCGCCACCATGGGTGTCACTCCAGCCTGGGTGACAGTGTGAGACTCCATCTCAAAAAAAAAAAAAAATCAGCCAGGTATGGTGACACAGGCCTGCAGTCACAGCTACTTGGGAGGCTGAGGTGGGAGGACTGCTTGAGGCTGGGAGGTTGAGGCTCCAGTGAGCCACGTTTGCGCCACTGCACTCCAGCCTGGGTGACAGAGTGAGATTCTGTCTAAAAAAAATAATAAATAAATAAATGGAAAGTTATGAAAGTTAATCACACAATTTTTTTTTTTTTTTTTTTTTTGAAGACAAGGTCCCACTCTGTTGCCCAGCTTCTGGACAGTGGTGTGATGATAGCTCATTGCAACCTGAAACTCCTGGGCTCAAGTGATCCCACCTCAGGCCTCCAAGTACCAGTGCATACCACCATGCCCAGCTAACTTTTTCTTTTTTCTTTTTATTTTTTTTTTGTAGAGACAGGGTTGGTCTTGCTATGTTGCCCAGGCTGGTCTGGAACTTCTGTCTTCAAGCAACCCTCCCGCCTTAGCCTCCCAAAGCATTGGGATTACAGGCGTGAGCCACCAAGCTTGGTCTATGACACACATTTTTAAAAACATCAGTAATTGCAGGTTTCCGTGTTGCCATCTGCACTCTGTCCTCTATTCCAATACTCTCCCGCAATATTCAAAGACCTCAAATAACGTGTACAAAAAGCTAATAACATTTTCTGGGATTTATTCTACAGTTTGCTTGTTTATTTGAATGTACATGAGATGTTAATCATAGCAACTCAAGTTCTCAGGTTTATCATAGAGTCTGCAAATTGACTTGAGAATGATGCTGAAAATATAAATGACAATGTATCCCCTATGTTATATAATACAGGCTGTATTAAAACTCTTTTCAGAAAGAACAAAGTGAGAACAGGTCAGTCTATGAATGCAAATGATTCATATCCTGTAGGAGTTCTGGGCAAATTTACCCCACCTAGCTGCAAAATAACTACTAAAGATAAACAACGTGTCTCCTCAAGACAGTGACTAGCTTGTTATTTTGCATTAAATGGGAAAGTTACTGGATGACCTCAGAAAAGCACTAAGTCAACTTCTAAAGATACAAATTAAGTGGACATCCAGTAGGGAGCCTTGAACACTTCATCATCCATTCCTACCTCACATGGCAGAAGTAAATGTTTATTAACATTCCCCCAGCCCCCACTTCTTTTTTTTTTTTTTTTTTTTTTTTGAGACGGAGTTTCACTCTTGTTGCCCAGGCTGGAGTGCAATGGCGTGCTCTCGGCTTACTGCAACCTCTGCCTCCTGGGTTCAAGCGATTCTCCTGCCTCAGCCTCCCAAGTAGCTGGGCTTACAGGCGCCCGCCACCATGCCCAGCTACATTTTTTGTATTTTTAGTAGAGATGGGGTTTCACCATGTTGGCCAGGCTGGTCTCGAACTCCTGGCCTTCAAGTGATCCTCCTGCCTCAGCCTCCCAAAGTGCTGGGATTACAAGTGTGAGCCACCGTGCCCAGCCCACTTTTTTTTTTTTCTTGAAAAAGAAGAACATTGGATAGGATCAACAATGTCAATTTTGAGTGTGTAATTTGGTGCCAAGGAAGTAAAATAACCCCAAATTACTCATGAATCCACAGCAATCTATTACTACGACACAGAATTACTCAGGGCACGAGATTTGGCATTCCTGTTTTTGGGTACCTGGTCTGAGCTCTTGCCTCTGACTCATGCTGCATGACATGAAGCTATTAAAATCTCCAAACCGGCCTGGTGCAGTCACTCACGCCTGTAATCCCAGCACTCTGGGAGGCCGAGGCAGGTGGATCACCTGAGGTCAGGAGTTCAAGACCAGCCTGGCCAACATGGTGAAATCCCGTCTCAACTAAAAATACAAAAATTAGCCAGGCATGGTGGCGCATGCCTGTAATCCAGCTACTCGGGAGGCTGAGGCAGGAGAATTGCTTGAAACTGGGAGGCGGAGGTTGCAGTGAGCCAAGACCACACCACTGCACTCCAGCCTGGGCAACAAAAGAGGAATTCCATCTCAAAAAAAAAAAAAAACAATCTCCAAACCTTAGCTTCTATTCCACCAAATGGAGGTATAGGTACTTGTCACATTCAAACGTAGCTAAACACGTTCTAAAACTGCATGTGAGACCTTGTCCTCAAAGATATATGGCGTAAAAACATCGTACACTCTGTCCTACTTTCTGGCTTTTACATACTCTATTCCTTCTACCTAGAAATGTCTTGTCCTTACTTCTTGCCCTGACAAGTACCCATTTAAGAACCAACTCAGGTGTCATTTTCTCTGTAAAATATACTTAACCTCTCTAGGCAGCTCGTTGCCTACTTCGTGGGTGTGCACAATTATTTTATAACACTTACATTATAATGTAACTAACTGTTTATATGCTTGCCTTCCAAACCACACTGGACTTAAGGAGACATATCATCCACTTTTTAATCTCAGTCTAGTATACTGGTTCATGCTCAAAATACCTGTGTTGCATGAATGACAGAGACCCTCTCTTGTTTTGGTTGTTTGACCTTCCCTAGGACATTCTAGGTCTTCTCCTAGGCCATCACTCTGCTCTAAAGCAATCTTTTCAATGTATCCATGTATCTATTGGCTTATTATATGCCAGGTACTATAACCTAATCCTAAAATTTCATATAAACCCACTTTAGTGGTAAACCCCTAAGTTCTGAATACGGTAATCTTCTTCCCGAATAGTTGGAAAAAAAAAACCTCGCCTGGGCATGGTGGATCACACCTGTAATCCCAGCACTTTGGGAAGCCAAGGTGGGTGGATTGCTTGAGCTCAGGAGTTCGAGACCAGTCTGGGCAACATGGCAAAACCCCATCTCTACAAAAAAAAAAAATACAAAAATTAGCTAGGCGTGGTGGTGCATGCCTGTAGTG	G	.	PASS	PRECISE;SVTYPE=DEL;SVLEN=-2990;END=33421219;CIPOS=-54,54;CILEN=-2,2;RE=10;RNAMES=NULL;STRAND=+-	GT:DR:DV:PL:GQ	./.:.:10:.,.,.:.
1	33476413	cuteSV.DEL.71	CGCCTGGCCTTCTGATACTAGGCTGAAATAGAGAGGAAACAAGAGAGAACAAAATGGGTTTTTAAAAACCAAGTACATATCAGAGGAGGCTGGCATGTAAGCCCCAGCAACCAAATGCATTAAACACTGGACATTTCTGTGACAGGTAAAAGCAGAACCTGCTGAGGCTGAGGAACTCTGGAATTAAATGAAGCAAAAACAGAATCCTAACCATACTGAGAAGGGTATATGCATTCCCTATGAATCTTCCAGTTCTTATGGGCAGCCCAAATATTACTTGTACATGTTGTATGCACACGTGAATCTATGTGGACGGATGACAAATATTTGGGCAAGGATCATGCACATAAAATTAGCAAACATTCAAGAACCTCAACTTTGAGGCCAAGTGCTTACAATTGTCCCTAGTTAAAGGGGAGCTGATTCTAAGATTCATGATGCCACTGTCACCCAGAGAAGGATCCCAGACCAGGCACACATAGCTGACAGTTTTTGTTTCACTCCTCTTCCTTGCCCATTCCCAGAAGTCATGTGCTTCCCAGAAACACACAAAGCCAGACTGAGTTTCCATTAAGAGTGGGTGGAGTTGGTTTAGAGCCAGGAAAACAAGGCAGGACAGAGGCAGCAGACACTCACTTGGACCAGGCAAAGAGGGAAGCAAGGTGGCCAGGTACTCATGCCCAGTTGCCATGTGGACAGCAGATAAGACCTCTGGTAGTCTCACAGATGGCAGGAGAGCTCAGGTCAGGAGGCTGGGCACTTTAGAGTCCACTGAATCGAGTCAGCAGCAGATTATGCTGAGGCTGGCGATATTATTTACTGGATCTGCCACTGACTTTCTAATGGTTTTTCCAGAGGCTGCCGTTTTTGTGGTCCTTCATAGCAGTCTGTTACTTCATCTGTTTGCCACAAATCAAACCAGAGACCAAAAGACAGCAGGGACCTTAGAAAATGCTCAATAGTTGGGAAGCTAAGGTTATGAATAAAAGCTGGTAACTGTCACAGGTGGTCTTATTTCTGGGTGATCTTTTCTTGGGGAAGTCCATGGCTATAGCCATCATAAAATTAGGGGTGAAGGGTTGGATCTAGAAAGGAGAGGGTTTGGGCTTAAAAAGAACATATCTGATTTCAGTTTTATGTCCTGGAGAGAGACTGGGTTTGAATAAATACTGATCAAAATGAATCCAAGAATAGATCACACACTGTTTTGTTCACACTTGGAAACACAGGCAAACATTAAAAATAAAAGCAAATAAACCTACCCTGGTCTCTTTTTGGGGAAGTAGATTTGACTGCTCTCAGATGATCAGCCTGGATGTTCAGAAGACAATCTGAATTCAAAAGGACCTTTCACCTGGTTTAATTCTCTGGCAACAATTCAGTTTTCAAACCCAATTCCCAAATAATTGCTATTTTCAGCATCATGATGCAGATCACAAAAATATTCCAATTTGGCCTGGCTCTTTTTATGACGATATCCTCTCCCAGTAATTTCTGTAACCTGCAAAGTAAGTGCCTTTTTCCTTCCACCTAGGGGGAAAAAATTAATGATCCCTGTTCACACACTGACTCACGTGGGTTTTCATCATGGGTTAGAAAACAAAATGGAATTCTCTGTCCATAATGTGCCATCAGGAACTGTGACCCTGCCTGACTTCACATGATCCTGGACTTCTAATCAGCTGCTGGAAATGGAAGAAATACTATGAGGTTCTGGAATTGCGGTCCCTGGAAGATTACCTGGGTTAGTTCATTTTGGTCAAAAAATAAAATCAAAAGTATGGTTAAAGAAGTAAACAGCTGGGCTGGGTGTAGTGGCTCACGTCTGTGATCCTGGCACTTCAGGAGGCCAAGGTGGGTGGATTGCTTAAGCCTAGGAGTTCAAGACCAGCCTGGGCAACTTGGCAAAATCCTGTCTCTACAAAAAATACAAATATCAGCCAGGTGTTGTGGCATGCACCTGTAGTCCCAGCTGCTCAGGAGGCTGAGGTGGGATAATTGCTTGAGCCCCAGGAGGCAGAGGTTGCCGTGAGCCAAGATCACGCCACTGCACTCCAGCCAGGGTGGCAGAGCGAAACCTTGTCTCAAAACAACAACAAAAAAGAAGTAAACAGCTGGTAAAGCAACCTAGCCTAAAACTTACAAAGTAGCAGAGTGAACACATATGTGCATGCACACACACACACACACAACACACATACACACAGATGAGAGTAGCACACACGCCAAAGATACATCAAGCAAGTGCTTTTTTAATCAATACATCAAATGATATTTTTGCTAGCCTGAGGAAGCTTCTCTTTGCCTGTCCTATCATTCCCACCCATTGCCTCACAGGGATGGAAAGAAATTCCTTCTTGGACCCAACATTA	C	.	PASS	PRECISE;SVTYPE=DEL;SVLEN=-2371;END=33478784;CIPOS=-0,0;CILEN=-0,0;RE=35;RNAMES=NULL;STRAND=+-	GT:DR:DV:PL:GQ	./.:.:35:.,.,.:.
1	33651811	cuteSV.INS.30	C	CAGCTCATCTCCACCGCACGGCAGCTCACTCTCACCACGACCACAGCTCACTCTTCACACACGGCAGCTCACTCTCACCACACGGCAGCTCACACCACACGGAATGTGTGTGTTCAATATATTAGATAGACCTAAGTGCTTTGAAGAGAAAAAGTATGTTATTTTTTTCACATATATAGGCAACCCAATATTATAACTGATGTGTGTTAATCAACACAATTTTTTATTTTTAATATTATATTATATTATAATATATTTTAATATTATATTATATTATAATATATTATTATATTATATTATATTATAATAATATTATTAATATTATATTATATTATAATATATTATTAATATTATAATACATATTGTATATAATGTTTATATATAATATATTATGTTATATATATTATTATTATATAACATAATATATTATATATAATATATATAATTATTCATATTAAATATTATTAATATATAATATATTAGAGATATTATCTATAATATATTAGAGATATTATCTATAATATATTAATAATAAAAAATTACCCTGGGAGACGGAGCCTCACTGTGGGGCTCAAATATCTTAAAGTTATATGATAGATATGTATAATTTTGTGTGTGTGTGTGTTTTTTTAAGTATGT	.	PASS	PRECISE;SVTYPE=INS;SVLEN=638;END=33651811;CIPOS=-0,0;CILEN=-2,2;RE=27;RNAMES=NULL	GT:DR:DV:PL:GQ	./.:.:27:.,.,.:.
1	34567639	cuteSV.BND.23	T	[hs37d5:17901743[N	.	PASS	PRECISE;SVTYPE=BND;RE=7;RNAMES=NULL	GT:DR:DV:PL:GQ	./.:.:7:.,.,.:.
1	34568275	cuteSV.BND.24	G	N]hs37d5:15274714]	.	PASS	PRECISE;SVTYPE=BND;RE=11;RNAMES=NULL	GT:DR:DV:PL:GQ	./.:.:11:.,.,.:.
1	34597266	cuteSV.BND.25	G	]7:157651224]N	.	PASS	PRECISE;SVTYPE=BND;RE=8;RNAMES=NULL	GT:DR:DV:PL:GQ	./.:.:8:.,.,.:.
1	34597266	cuteSV.BND.26	G	]7:157652074]N	.	PASS	PRECISE;SVTYPE=BND;RE=5;RNAMES=NULL	GT:DR:DV:PL:GQ	./.:.:5:.,.,.:.
1	35006664	cuteSV.INS.31	A	ACGCAGAGGAGTGAGCCAGACCATCGCCTCCCAGGAGAACTGGATATCCACACGCAGAGGAGTGTGCTTTTTTTTTTTTTGCACACACAAATGTTTTTTAATTATTAACACTAAACATGATTATTTTTTTTTTTTTTTAATAAAATATATAGTGTCTGTTAGTTTTTTTTTTTTTTATCATTTTCTTTTCTAACTTGTGATATAATTTTATTATATTATTTTGATATTCTTCACTTCCTCTTTGTCACAATTAAAAATGACATTCTTTCTGATGGGTGGGGAGGTATATATATATACACACATATATGTGTGTGTATATATAATATACACACATACACATATATGTTTTTTTTTTTTTTTTCTATTTTTTTTTTTTAAAACACACTTAAATTTTTTTTTTTTTTTTGAATCAAAAAAAAAAATATGTGTGTGTGTGT	.	PASS	PRECISE;SVTYPE=INS;SVLEN=436;END=35006664;CIPOS=-0,0;CILEN=-2,2;RE=20;RNAMES=NULL	GT:DR:DV:PL:GQ	./.:.:20:.,.,.:.
1	35407814	cuteSV.INS.32	A	ACCACAACATCAGACCCACGACCGCCATCCACAGTCAACCCCATCAGACCCACGATCGCCATTCACAGTCCACCACATCAGCCCCCACGACCGCCATCCACAGTCACCACACTGAGCCCCGGGACCAACCGCCTCACACAGTCACCACACATCAGACCACCACGAACCCGCCACCACCAGGTCACCAATCAGACCCCCACGAACCGCCATCCACAGTCACCACATTTAAACCCCCCTGGTGTACAAAAAATTTTTTTTTTTTTTTTTTT	.	PASS	PRECISE;SVTYPE=INS;SVLEN=268;END=35407814;CIPOS=-0,0;CILEN=-1,1;RE=31;RNAMES=NULL	GT:DR:DV:PL:GQ	./.:.:31:.,.,.:.
1	35898855	cuteSV.DUP.18	C	<DUP>	.	PASS	PRECISE;SVTYPE=DUP;SVLEN=1518;END=35900373;RE=11;STRAND=-+;RNAMES=NULL	GT:DR:DV:PL:GQ	./.:.:11:.,.,.:.
1	36733263	cuteSV.DEL.72	AGATTCTTTTGTTATTTGTTAACTGATACTAGGGCTTGAAAGGAGGTAAGTCAAGAAGAGGTAGGATGGGCTCCCTGCTGGATAGACGGGAGCCCATATTCCCCGCACCCACTCACAGAATACGGGGCATCCGGGGGCTTTCGGAGACTGAGTTCTGTTAGAAAAGGTCTGTTTTACAACTGGGAATCCAAAACATCCAAAGTGAATAGCAGTACTTTTAGAAAGGAATTACCCTAGGCCGGGCACGGTGACTCACGCCTGTAATCCTAGTACTTTGGGAGGCCGAGGCAGATG	A	.	PASS	PRECISE;SVTYPE=DEL;SVLEN=-293;END=36733556;CIPOS=-1,1;CILEN=-0,0;RE=19;RNAMES=NULL;STRAND=+-	GT:DR:DV:PL:GQ	./.:.:19:.,.,.:.
1	36749096	cuteSV.DEL.73	TTGGGAAATATTGGTGTATTTAAATTGGTGTGCTGAAGAGGAATCTTTGTACATTTTCATTCTTTTTCCCACAAGTACATTAGCAAGGAGATGATTTGTCATGTTTGACACTTGGAACCCCTGCTGTTTATTTCAGATGAGTATCTAGAATCCTTGTCTTAGATGAATTGATTAGCTGTTTATTTCAGATGAGTATCTAGAATCCTTGTCTTAGATGAATTGATTACGACATTTAAAATAAACCTCAGAAGTCAGTGATTAAACTTTTACTCTTGATGATTTCCAGAGCCCTATAGTACTTCTAAGGGGTCTATTAAACAAAGGATTAGTAGTTTTGTTTTTTTACCATTTAACAAAAACAAGGTAGATATTAAATGGAGTCTATGAGAAGCCAGCCTGAAAAAGCAGGTATGCATAAATATTGAAAAGGGAAACC	T	.	PASS	PRECISE;SVTYPE=DEL;SVLEN=-435;END=36749531;CIPOS=-0,0;CILEN=-0,0;RE=25;RNAMES=NULL;STRAND=+-	GT:DR:DV:PL:GQ	./.:.:25:.,.,.:.
1	37206067	cuteSV.DEL.74	TCCTGTTCTTGCCTGAGCTTTAGGGGCAGGCATTTGGGGTGCAAAGGTGGGGGAAGGTGCCAAGGAAGCTGCCAGGTCTGTCTGCTGTTTTCAGCTCAGAGCCACCCAGGATGCAGACTGAGGTTCCAGAGCTCCTCCTGATCCAGCTTAGGCCCTCAGACAGCAGCTGGGGTCTGGGGCTGAAGCCTCAGCCTCGGGAAGTCCCTCATTATCCCCTCCTGTCCAGCCCAGGCCCTCAGACAGCAGCTGGGGTCTGGGGCTGAAGCCTCAGCCTCAGGAAGTCCCTCATCATCCCCTCCTGTCCAGCCCATGGGAGAAGCTGGCTGCTTGGAGTTCAGAAGTTCTGTCTCTATCATCTGCCTGAAACATTAGCTCCTATTGCACTTACTACAGGCCAGGTTCAGCACTGTGAGTTCCACTGACATTG	T	.	PASS	PRECISE;SVTYPE=DEL;SVLEN=-426;END=37206493;CIPOS=-0,0;CILEN=-0,0;RE=22;RNAMES=NULL;STRAND=+-	GT:DR:DV:PL:GQ	./.:.:22:.,.,.:.
1	37211636	cuteSV.INS.33	A	ACCGCATAGTTCTCCCGGAAACGTCACACGCACCCGTTTTTTTTTTTTTTTTTTTTAAAAACACAATAAAATTGTATAAAACATATATATATATATATATATATATATATATATATATTTGTAATAACCCAGAAAAAAAAATCCGCTGATTGGTCCATTTTACAGAGGCACACACAATTTACGTGTGTATATATAGACATACACACACACGTGTGTATATAGACATACACACACACGTGTGTATTTAGACATACACACACACGTGTGTATATAGACATACACACACACGTGTGTATATAGACATACACACACAATATAGTTTTAAATAAAATATATATATATATATGTATGTATATAT	.	PASS	PRECISE;SVTYPE=INS;SVLEN=357;END=37211636;CIPOS=-0,0;CILEN=-2,2;RE=21;RNAMES=NULL	GT:DR:DV:PL:GQ	./.:.:21:.,.,.:.
1	37215777	cuteSV.INS.34	A	AACATATATTATATATTTTATATATATTTATAATATACATAAATATATATTAATATATTTTATATATAAAATGATATATTTATATATTTATATATATTTATGTAATATTTATATACATAAATTATATATTTATATATATTTATATATTTATAATACCATAAATATATATTTATTATAATTTATAATACATAAATAAATATTCTTATATATATTTATATACTAAATATATATTTATATATATTTATATACATAAATATAACAGAAAGTTTATTTATTTATTTATTATTTAAGCATATATATATTGCATATATATACGAAAATGTGTTTGTCTTTCTTTCTTT	.	PASS	PRECISE;SVTYPE=INS;SVLEN=340;END=37215777;CIPOS=-0,0;CILEN=-1,1;RE=35;RNAMES=NULL	GT:DR:DV:PL:GQ	./.:.:35:.,.,.:.
1	37687131	cuteSV.INS.35	A	ATTACTAGTCATTAGTAAGATATAGCCAGTGGCCAGGGTGAGTGGCTCACTCCTGTAATCCGCAGCATCTTGGGAGGCAAGACAGG	.	PASS	PRECISE;SVTYPE=INS;SVLEN=85;END=37687131;CIPOS=-0,0;CILEN=-0,0;RE=20;RNAMES=NULL	GT:DR:DV:PL:GQ	./.:.:20:.,.,.:.
1	37911591	cuteSV.INS.36	T	TTTCTGAGAAACTGCTTTGTGAATTTGGATTTTCTCACAGGGTTAAATATTTCTTTTGATTGAAGAGTTTGGAAAACACGTGTTTTGTAGTATCTGCAAAGGGATATTTGGCAGTGCATTCAGGCATATGGTGGGAAATATCTTCACATAAAAACTAGAAGAGAAGCTTTCTGAGAAATTGTTTTGTGATGTGTGCATTTCATCTACCAGACTCAAAATTTTCTTTTGGTTGAGCAGTTTGGAACTACTGTTGTTTGTAAAATCTCCAAACTTATATTTGGGAACACATTGTGACCAATGGTGAAAAGGAAATATCTTCAGATAAAAACTTTCAGTGGAGCTTTCTGAGAAACTCTTTGTGATGTGTGCATTCACCTCACAGAGTTAAAAATTGTTGAAGTATATATGTGTATATAAAACACAATGTACTTACAAATAAAGTTCGATACAGGAAAAATTATACCAAGGGTAAACCGCCGGGCGCGGGGCTCACGCCTGTTAATCCCACGCTTTGGGAGGC	.	PASS	PRECISE;SVTYPE=INS;SVLEN=519;END=37911591;CIPOS=-0,0;CILEN=-1,1;RE=15;RNAMES=NULL	GT:DR:DV:PL:GQ	./.:.:15:.,.,.:.
1	38121932	cuteSV.DEL.75	AATCAGAGGGCTCTTCACACTTGAGCTTGCACTGAGATTGAGGACACGCCCGAGTGTGTCTGAAGTGGTGTGCCCCAGCCGTGTGGACTGTGAACACGTGTCAGTGTGGGTGTGTGTGCCAGCTGTGGGTTGACATATACATGCCTGAGTGTGTACTCACGAAAGTGTGCTTGAGTGTGTAAGAGACTCTATTTTTTTTTTTGAGGCAGAGTCTCACTCTGTCACCCAGTGCAGTGGTGTGCTCTCGGCTCACTGCAACCTCCATCTCCTGGGTTCAAGCAATTCTCCTGCCTCAGCATTCTGAGTAGCTGGGATTACAGGCGCGCGCCACCACATCCGGCTAATTTTTGTATTTTTAGTAGCGATGGGGTTGCATCATGTTGGCCAGGCTGGTCTCAAACTCCTGACCTCAAACCATCCTCCCGCCTCGGCCTCCCCAAAGTGTTGGGATTATAGGCGTGAGCCACCACGCCCGGCTGTAAGAGACTAAGTGCCTCCCTAGGGTGGCTGTCTCTGTGTGTCCATGTGTGTTGGTACCTGGGGGGCACATGTGTGTGTTTGAGTGTGTGTGTGTGCATGTCAGTAACTGGAGGGAGCATCTCACATGGGTCTCTGTGTGCCTACAGGGCTGTGGTGGGGCGTGTTTGTGTGCAGTGAGATGTGACCGGGAGCTCTGGCAGCCTGACATTCACACCCTGCCCATCCCTGGCAGCCCTGCCTTGCAGGGCTCAGACTCTCGGAGAGCATTTTGGAAGGTTTGAGAAGGCGGCATCCTGGCCCCTTGCAGTCACCCAGACAGACACACTGGGTGGGAGGAAACCGGAAACCGGAGCCTTCGGAGGCTTCCATGGACCTAACTTGGTTACACGCTCATTACTCAATTTCCCCACTGTAAGCCCAACGCTGCTGGCACAGGGTGGGGTGCAGCATGCACCCCCTCCACCGCAGCTCTGCAGCCCTCTCACGGGGTGTGGGGAAGGCTGAGGGAGGGCCCCCAGCCCTCAGGGACCCCAGTGTGAGGGGAGACACGACCCTGCTTTGGGGGAGGCCTAATAAGAAGAGTGGTCCTAGAGGATTCCAGAGGTGGGCAGTTAGTCCATCCTGTGAAGCAGATAACATCAGCATGGCCTCATCTCACTAGCCTCAGCCCCAATCATCCCCTCGTCTCAAGGAATCCTCTCCCCTCGGACTGGCACTTGGTGCGGGTGAGGGCACAGCCATCTCCCGTGGCTGAGAGCCACCCGGGAAGTGGGAGGGGCCTGACTGCTCTCCCCCTCCAGGAGATGTGAGGTGCAGAGATGCGCAGTTCCTCACATCCCCAAACCTTCACCATTAGAGGTCCAGTTTGCAAAACCCAACGCCAGCCTAATGAGAAGCACATTGTCTCCCAGAAGACGCTGGGAGGAGAGGAGAGGGCAGCTCCCGCACCCTGCCATCCCGGGGAAGGCCTCCAAGCTACAGGGAAGAAGGCCAGCTGGCCCTTCTGCCCACCCCTTCTGGCATCCCCCGCCCTCCCTTGCTCTGTCTTCCCTTACCACAGGGTCCCCAGCCTTCGCCTTCCCTCCTGGGGGGTCATTTGGGAGCCAGATGTGGAGCTCCAGCCTCTGGGAGGGAGGAGCACAGAAGGAGAGAGAGGGAGAGTGGCCTTTGGAATCAAACAGATGTAGACATTGGAATGCGGGCTCCACCACTTGCTCACGAACTCTGATCTTGGGCAAGTTTCCGAAACTTTCTGGGCCTTTGTGCCAACGCACCCACCTCCAAGGATGGCCTGAGGATGACAGCAGATCCCTAAGGCCACACCTGGGAAGCAGTGCCTGGCACATCACAGGTGCTCCATGCTTGGAGGTGCTACGGGGATGTCAAGGAGGGAAAAGACATGGGGGAGTTTCCTAGCCAGTGCTGAGGAGGAACAGCAAAGGCAAAGGAGCAGGCCGTGTGGGTGGAGGCGAGAGCCGGGTGCTGAGTGCAGGAAGCCTGTGGGAATTCCAGCTCTTCCCCTGGTGCTCCCTAGGGCTTGGGGCAGGCAGAGCCAAAAAGAAGCTGCAGGGTGGGGGCCAACTGCCCAGGCTCAGCTCCCAGCTCCTCACTTACTGGGTGTGACCTCGGACAAGACAGTCACAGTCCCCTCTCCAAGCCAGGCTTGCCTCCTTTGCAAAATGGAGAGGATAATAGTACTTACTGCTACCCCAAAGTTGTGGTGTAAGAAGGAAAGGGCTATAGTGTGCTTTCATCTGTGCCTGCCTTGTAGTAAGTCTGCAAAGAAATTTCTCCTCTCCTTCTCGCTCCTTAACCCATGTAAGATGACCTATTTACTGACCCAATTACGTTACGCACAGTATCTTATTCAACCCTTAAAATACCCTATGAACAACCCAGAGGTCCATCAGTGGGTGAAGGGATAGCACACGGCCATCCACACTGTGGAATACTATTCAGCAGTGAAAAAGGATGAAGTGGGCCATACATGGAGGAATCTCAAAGCATTCTGAGAGAAGCCAGACACAAAAGACCACAGGCTGCATGATTTATTTTAATGAAGTGTCCAGAAAAGACAAATCTATAGAGAAAGAAAATAGGGCTGGGCACGGTGGCTCACACCTGTAATCCCAGCACTTTGGACGGCCAAGACAGGTGGATCACTTGAGGTCAGGACTTTGAGACCAGCCTGGCCAACATGGTGAAACCCCATCTCTACTAAAAATACAAAAAAAAAAAAAAATTAGCCGGGTGTTGTGGCACATGTCTGTAATCCCAGCTACTCAGGAGCCTGAGGCAGGAGAATCGCTTGACCCCGGGAGGCGGAGGTTGCAGTGAGCCAAGATTGCACCACTGCACTCCAGCCTGGGCACCAGAGTGAGACTCCGTCTCAAAAACAAAAACAAAAAAGACAAGTGGTGGCTCAGGATAGAAATGGGGAGTGATTGCAAATGGGCATGAGAGACATTTTGGGGGTGATGGAAAGGTTCTAGAATTGGGTGGTGATGATGGTTGCACAACTGTACACATTTACTCAAGATCATTGAATTGTGCACTTAAAGTGGGTACATTTTACGTGTAAATTTTATACCTGAAGAAAGTTATTTAAGAAAAAAAAGCTATGAGATCAACATATATTAGCCATTTGCCCTTAAAAACTTCATAGTAGGTTTCGGGAATTCAGTGCCAGGTTTGTTTGTCTCCAAAGCTCATGGTCAAGTTCTTTAGTTTGGGAGATAAAAGGAAAAACAACAACATGAGGTGAGCATTCTTTTTTTTTTTTTTTTTTTTTTTTTTTTTTTTTGAGACAGGGTCTCACTCTGTTGCCCAGGCTGGAGTGCAGTGGCACAATCACAGCTCACTGCAGCCTCGGCCTCCCGGGCCCAAGCCGTCCTCCCACCTCCACCTCAGCCTCTCAAGCAGCTGGGACTACAGACGCACACCACCACGCCCGGCTAACTTTAATTTAATTTAATTTTTTGAGACAGAGTCTCACTCTGTCTCCCAAGCTGGAGGGCAGTGGCACAATCTCAACTCACTGCAACTTCTGCCTCCCAGGTTCAAGTGATTCTCCTGCCTCAGTCCCCCGAGTAGCTGGGACCACAGGCACATGCCACCACACCTGGCTAATTTTTGTATTTTTAGTAGAGACGGGGTTTCACCATGTTGGCCAGGCTGGTTCGAACTCCTGACCTCAAGTGATCTGCCCACCTCAGCCTCCCAAAGTGCTGGGATTCCAGGCGTGAGCACCTGGTCAAGGTGAACATTCTAGGACTCCAGTTTGTTTTCCACTTAGTAGCCACGAATTGGCTCACAGAAGTAAGGTGATGAATACGGAAAAGGAGCCTGGACCCCAGAAACAGTCATCTCCAGGGAAGAGGTCCTGCAACTCAGAGTCCTGTTCTGCTCAAGGGCAGTGGGGGCTTCCCAGGCACCACTGAGCTCTCTCTGTCCCTTCTGCCTTCTGTCTCTCTGTCTATGCTTCTGATACTACAAAGTAAGGATTATTACTCCATTTTGCAGACGAGAAACGGAGGCTCAAGTAGATGAAGTAGCTTGCCCAAGCCCACACGACTGGGTACCAGGCGTGACTTTAAATGCAGTTGAAAGTCCCCAAACCTGTTTTTCCCACCATGCCAAGCTGCCCTGGACCTCTCCTCCATTTCTCTCGGCCTCTCTGTGTCTACCTCCTTCTGTATCTGTCTTCCCAGCTCCGTCTTCTATCTGTCTGTCTTTCTTTGTCTCTCTTTGCTTGCCTCTGTCTCTCAGCCTCTCTGTCTCTCCCTCTGTGTCTCTGTCTCTGGCTCATTTATTTTTTAATAACCACAATAATGAGAAAAGCTCCTTCCCGACCCTCCTGGGGAGGGAGACAAAAGGAGGGGAGCCCAGGGAAGAAGGGGAGGGATAACCTCCCCTCTTGCTCCTGAGAAATTTAATAAAGGGCCTGAGAAAGTGCTGGGCTCCACGGCCAGCCAGTACCCTGGGAAAGGGGGCGGCCCCCTCCCCCACCACAGACACCAGCTCTGCACGGGCCTAGGGTCAGGGAGGGAGTGTCTCGGTGCTGGGCCCCCCTTCTTCAGCTCACAGGCTTTATCTCTCCCCTCCCTGCTGGTGGGAGCAGTTCCCCCGGCTAATCCGTCCCTGAATATGGTCCATACCAGACTCCCTCCCCTTGACCCAGACCTGCGGCTTTCCCAGGAGAGCAGCCCAGAGGCTCCGAGGGGAGAATCAATCACAGAATCATAGCCTCTGGACTCACAGGAGGTCAGGCGGTGCAGCCGCCTGCCTCTGCTGTGTCCAGGGCAGCTCCCCATGAGGCCATGCCCAGCCCCCTACCAACATCAGTAGAGAGGGGGCTGGGCCTTCCCACCCCCATCCTGGCTTGCAAAGGCACCTGATGCCAAAGTGCCCAGTTGGCTTCTGGCCAGAGACAGCCCAGGATCCCAGGCGGGAGGTTACCAGGCCTCCCGCCTCTGCCTCCTTGAGGGCCAGCATTGGCCAAGATGGAGAAAGCGAGTCATAGCATCCTTCAGTCCGGCCCCGGCCTCACCTCTCCCTCCATGGGTGGTTCATTCGGACAGGGGCTTAGCAGGTCAGAGTGGAAGAATGCCCTGGTCCAACCTCTGGGAGAACCAAGGGGATGAAAGCTGCTGGTTGATAGGTGAGAGGGGGGCTTCCCAGGGGGCCGAGAAAGGAGGCCTGGCTGCTGCCAGGCTG	A	.	PASS	PRECISE;SVTYPE=DEL;SVLEN=-5195;END=38127127;CIPOS=-0,0;CILEN=-47,47;RE=41;RNAMES=NULL;STRAND=+-	GT:DR:DV:PL:GQ	./.:.:41:.,.,.:.
1	38208310	cuteSV.DEL.76	TGAACCAAGCTTTAACTCTAGCCCTCTTATGTGAGCTAAGAAATCATTTAAGTTAAAGTCAGTTAGGGCCCAGCACTGTGGCTCATGCCTATAATCCC	T	.	PASS	PRECISE;SVTYPE=DEL;SVLEN=-97;END=38208407;CIPOS=-0,0;CILEN=-0,0;RE=41;RNAMES=NULL;STRAND=+-	GT:DR:DV:PL:GQ	./.:.:41:.,.,.:.
1	38219292	cuteSV.DEL.77	GTCGAGGGCGGATGAGCCCGGGGCAAGCGGGAGCAGGGGCGAGCGGGAGCAGGGGTGAGTGGGAGCAGGGGCGAGCGGGAGCAGGGGTGAGTGGGAGCAGGGGCGAGCGGGAGGAGGGGCTTGCCCCGGGAAGGGTCAGAGACGGGGGCGTGGGGGCCCTTGGGAGGTCGGAATGTGAGAGTGGCGGGGCAGTTGGTGAGGATTTGGGAGGAGGTTAGTGAGGAACCGAGGATGGCAGCATGGGGACCGAACCGATGGTGCGAAGGTCGGGAGCCCCCCTTTCGGCTGGA	G	.	PASS	PRECISE;SVTYPE=DEL;SVLEN=-289;END=38219581;CIPOS=-0,0;CILEN=-0,0;RE=27;RNAMES=NULL;STRAND=+-	GT:DR:DV:PL:GQ	./.:.:27:.,.,.:.
1	38239324	cuteSV.INS.37	A	AATATATATAATATATATATATATATATATATGTAAAACCTATAAAATAAAAATAAAAAAAAAAAAAAAAAAAATATTAATTTATATTTAGTTTGTTTTGTTTTTTAGATAGATATTTAAATAGCTATATATATATATATATAAATTTTGATTCTTATTTTTTTAATTTTGAGCCAGAGTTATATGATAAAGAATGGGTGTAAAAAAAAAAAAAAAATTCTTTTACCAACATTACTTTTTTTTTTATTTTATTATTATAATTGTTATATATACGTGCTCTCTCTCTTCAAATTTTTTTAATAATCTATATTATTTAATTTTAAATCATAAATTACTTTACACATACATATAATATATATATAAAAAAAAAAAATATGTATATATCTATATACATATCTTCATGTTATACTGTTATATATTTCTATATACATGAACTTCATGTTACATGTTATATATTTCATATAATACATATCTTCTGTTATATGTTATATATTTCTTATACATATCTCTGTTATATGTTAATATATTTACTATATACATATCTTCATGTTATATGTTATAATATTTCGTATATGACATATCTCATTTATATGTTTATTATTAACTATATACATATCTTAAATGTTATTGTTATATATTTCTATAAAACATATTCTTCATGTTAATGTTATATACTTTCTATATACATATCTCATGGTGTATTGTATATATATTTTATATATACATATCTTCAGTTATATGTTATATATTTGTCATTCCCCCTCACTGACACTCGCCACCTACGCCACACTTTGTGTGTGTGTATAAAATATATTATATTTATATATATATATATTAATAAAAAACACTAAATTCTTTATATATATAGGAGAAATAATTTCACATTCCTATTATTGTTATAATCTTAAAATAGTTAATAAAAGTGTATCACACACACAATTTACTGTGTGTGTGTGTATTTTGTTTTATTTTTTAATAAAATATCCAAGACTACACTCCACTTTGGCCAGCCAAGTCCTTCTGGAATCATCCATGACTGCACTCCACTTGTGGCCAGCCAACAGTCCCTTCTGGAAAAATAAAATAAATAATCATAATCACACACTAAAGAAAGAATATTTTTTTTTATATTTCCAACGACAGAGTCAGCCAACGACAGAGTTCAGAGTAGATACCTATAGGCAAGCTCCATCTCCTCCTCCCCAGCTCCTCCCCTAGTGCACAGATACAATATGCAAAGCTCCATCTCCTCCTCCCCAGACTTCCTCCCCTAGTGACAGAATACCTATCGCAGGCTCCTTCTCCTCCTCCCCAGCTCGCTCCCCTAGTGCAGGTTTTATTTATTTATTTTAAATATATATATATATGTGTGTGTGTGTGTGTTGTTATATTTTTTTTTTTTTTTTTTTTTTTTTTTTTTTTTTTTTTTTTTTTTTTTTTGAGAGGAGTCTCCGCTCTGTCGCCCAGGCTGGAGTGCAGTGGCGGGATCCTCGGCTCCTCCAAGCTCCGCTCCGGGGTTCACGCCATTCTCCTGCCTCAGCCTCCCAAGTGCTGGGACTACAGGCGCCCGCCCAACTATGCCCGGCTAATTTTTGTTGTATTTTTAGTAGAGACGGGGTTTCACCGTTTCAGCCGGGAGATGGTCTCGATCTCTTTGACCT	.	PASS	PRECISE;SVTYPE=INS;SVLEN=1660;END=38239324;CIPOS=-0,0;CILEN=-4,4;RE=23;RNAMES=NULL	GT:DR:DV:PL:GQ	./.:.:23:.,.,.:.
1	39083929	cuteSV.DEL.78	ACCTCGAATAGCACATTTAAAAGTACCTAAGTAATGAAATGGTACATGTCACCTGATCCCAACGTGAAGAGGAATTGGGGCTATGAATGACATCTCCTCAAGAATAATTTTCTGAGGCCAGGCACGGTGGCTCACGCCTGTAATCCCAGCACTTTGGGAGGCCAAGGAGGGTGGATCACCTGAGGTCAGGAGTTCGAGACCAGCCTGACCAACTGGAGAAACCCCGTCTCTACTAAAAATACAAAATTAGCCGGGCGTGATGGTACATGCCTGTAATCCCAGCTACTCGGGGGGGCTGAGGCAGGAGAATCACTTGAACCCGGGAGGCAGAGGTTGCGGTGAGCCAAGATCATGTCATTGCACTCCAGCCTGGGCAACAAGAGTGAAACTCCATCTCAAAAAAAAAAAAATAATTTTCTTGGTTTGGGCAGGGATGGTCTTTAAGCCCCACTTTCCCTTCATCCAGAAACTCCATTTATATCTGATTTACATTTTCAGTTTCCATTAAATAAAGGAGTCTATAATTTTTAAAAATATAAGAACTACTGGTTTACTCATAGGTACGGTGGTTTAAGATATTTATAAAGTGACATGAATATTGATTGACTTCACAATGTCTTATTTAAAGTGCAAAAAAGGAAAGTAGTCATTGATAGTATCTTTAAAAGAAATTCATCTGAACTGGCCAATCATCAGATTCTAACAAGATAAAATAATGATTAAAAATAATAATGTTAATAATAATTAGCATGTATTTAGAAAGTACTATATGTTAGGGACTCCTCAAAGTACTTTAGAGGAATTAATTCATTTGATTGTCCCCATAACGCTGTGAGGCAGGTACAGAGCATTCACAAGAGGTGATTCACACGGGGTCATGCACTAAGGTTAAGCAGCACCAACTAACTGCACAAAGGAGGGCTGGATCTGCAGAGAAACTGTAGATAATAATGAAAGGAAAGGAGTTCTGATAGACCCCATGCATCATCTCAGTTGGCAGAGTGATAATGCCACCAAATAAGTAGGAATTGGGATGACTCTAACATCCAGTTGTGACTCCCTGGCTGTTTGAGCTTGAGAACGGTGGGCAGATAGGAGCAGATCAAGTGACTGCAAAGTCCCCTTCGAAGTCAGAGTTTCTGTAGTTTCCATTTAGAGATGGAGGGTCTTCTGAACAACCCAGGCTTTGAGCACACAGGACATACAAGGAGGGTTGGGGTTGCAACAGCTTCATCATAATCACCAATTGAACCTCCACTGGGAAGAAATGAATAGTTCATGCAAATGAGAGCTTGAGATTTGCTCATACTAGGCTTGAGAGAGAAACAGAAGGAGAAAATGGCAAAGTTTGAATAAACTCTTAGGATAAATTCCACCATAAAGATATTGTATAACTCTTTAGGGAAGATAGTTATCCAACATTTCAGAAGCACTCAGTTGTCTACAAACAGTATTTATGTTTCCATTTATTATATCAATCTTCATGATTCTATTCATTAGTGCAAATCCCTGCAGACCTGCCCTGGCTCCATGCCTTCAGTCAGCTTGTCTTTACTCAGCTGCCTCCTGGTGTCAGACACTACGCTGGGCTCTAGAGGATGCAGTGGTAAAATAAAAGCATGGAACACTCATTTTAGATTGGCACTGACCAATACCGTAACTACTAGCCAATGTGGCTATTTAAATTCAGATTTTAATTAGTTAAAAGCAAGTAAAATTGGCCAGGTGCAGTGGCTCACATCTGTAATCCCAGCACTTTGGGAGGCCGAGGCGGGTGGATCACCTGAGGTCGAGAGTTCAAGACCAGCCTGACCAATGTGGAGAAACCCCGTCTCTACTAAAAGTACAAAATTAGCCGGGCGTGGTGGTACGTGCCTGTAATCCCAGCTACTCAGGAGGCTGAGGCAGGAGAATCACTTGAACCTGGGAGGCGGAGGTTGCGGTGAGCTGAAATCGCACCATTGCACTCCAGCCTGGGCAACAAGAGTGAAACTCCATCTCAAAAAAAAAAAAAAAGGAAATAAAA	A	.	PASS	PRECISE;SVTYPE=DEL;SVLEN=-2025;END=39085954;CIPOS=-0,0;CILEN=-0,0;RE=14;RNAMES=NULL;STRAND=+-	GT:DR:DV:PL:GQ	./.:.:14:.,.,.:.
1	39634016	cuteSV.INV.13	C	<INV>	.	PASS	PRECISE;SVTYPE=INV;SVLEN=875;END=39634891;RE=15;STRAND=++;RNAMES=NULL	GT:DR:DV:PL:GQ	./.:.:15:.,.,.:.
1	39970457	cuteSV.BND.27	G	N[5:83996[	.	PASS	PRECISE;SVTYPE=BND;RE=12;RNAMES=NULL	GT:DR:DV:PL:GQ	./.:.:12:.,.,.:.
1	40129695	cuteSV.INS.38	T	TGCTTTCTTCACCCACCTAAGATCATCTCAACTGAGTAAAGACCATTTAGCTAACTACTCCTTCCCTCAACTCCGACTGAAGGGTCGAAGACGGAAGTCATTACTCACCTATCACCAAGATTCGGAACGATACTCAATGTCCCTCTTCCCTATGTCCAAACCCTCCCCTCTTCCACTACCCTTAAGTCGGAACCCTTACAATTGAAACTCTCCGACAATCAGTTGACCCCGTCAATCTACCTACATACTTAGCCTCGAGTCCTCTGTCTAGACCCAACGTCTATGTAAAAAATATATTTAACAGTATAAATACCCGTAGTAAAGAAGGATTCCCGACGTCGAGAATAAAATGTTACCTTTGGTTGACTCTAGTAGAGGTCGTAGTCAGTGTGCAACCGGTGTATGTAACCGAAGTAAAAAAAAGAACACAGGTCTACGGACCGTCTAACTTTGAGGGTTCCACGTACCGGGAGGGAGGTAGTCTAACCGAAGGTCGTTCCCTCGGTCGTGGAGAGGGTTGGGGGTAGAACCCAGGCAGTATCTACCCCCAGGACTGGATTCAGGTGTAGACGAGTTCCGACCGGAGAAATCCATCTCTGACCCAGACCCAGAAGAGGTACAGGAGTGATGGGGTCCCTCTGAGTGTGTACACTCGGACGGAGTCCCCCGTCAGTAGACTCACTGTTGGGGAAGAGGGTATGGAGACGTCGGGTTCGGAGTCTTACGTCAGTGGTTAGCGACACAGGAGGGCTCGGAACAAAGCGTACCTGCCCTCGTCGTCTAGATGTGCCTCGTCCCGCACCTCCTCATGCACGCGATGGTCGACCTTGTACTCTTGCTTGGGAAGTCAGGGCCCGGTCGGAAGGGAAAACACTTCCACTCCCTCGTCAAGGTGGTGATCGAGTATATCGCGGAAGCACC	.	PASS	PRECISE;SVTYPE=INS;SVLEN=920;END=40129695;CIPOS=-0,0;CILEN=-2,2;RE=28;RNAMES=NULL	GT:DR:DV:PL:GQ	./.:.:28:.,.,.:.
1	41994016	cuteSV.DEL.79	TCACACTCCACACCCCGCCCTTACACTCACCTTCACACAGTCCACACGCCCACCCTCACCTTCACACACCCTTGCCCTCACACCCTCAGACTCACATCCCACCCTCACACACACCCCACCCTCACCTTCACACACTCCACACCCCCACCCTCACTCACCTTCACACTCACACCCCTGCCCTCACATTCACCCTGACTCACACCCCACCCTCACACACCCCACCCTCACACACCCCACCCTCACACACCCCACCCTCA	T	.	PASS	PRECISE;SVTYPE=DEL;SVLEN=-256;END=41994272;CIPOS=-0,0;CILEN=-0,0;RE=15;RNAMES=NULL;STRAND=+-	GT:DR:DV:PL:GQ	./.:.:15:.,.,.:.
1	41997106	cuteSV.DEL.80	GAAGACAGGGGAGATGGAGGACATGAGAGATAGAGGACAGGGGAGATGGAGGACAGGAGAGATGGAAGACAGGGGCGATAGAGGACAGGAGAGATGGAGGACAGGGGAGATGGAGGACAGGAGAGATGGAAGACAGGGGAGATGGAGGACAGGAGAGATGGAGGACAGGGGAGATGGAGGACAGGAGAGATGGAAGACGGGAGATGGAGGACAGGAGAGATGGAG	G	.	PASS	PRECISE;SVTYPE=DEL;SVLEN=-224;END=41997330;CIPOS=-28,28;CILEN=-2,2;RE=21;RNAMES=NULL;STRAND=+-	GT:DR:DV:PL:GQ	./.:.:21:.,.,.:.
1	43370280	cuteSV.INV.14	A	<INV>	.	PASS	PRECISE;SVTYPE=INV;SVLEN=232;END=43370512;RE=37;STRAND=++;RNAMES=NULL	GT:DR:DV:PL:GQ	./.:.:37:.,.,.:.
1	43370281	cuteSV.INV.15	G	<INV>	.	PASS	PRECISE;SVTYPE=INV;SVLEN=231;END=43370512;RE=36;STRAND=--;RNAMES=NULL	GT:DR:DV:PL:GQ	./.:.:36:.,.,.:.
1	43840615	cuteSV.BND.28	T	]5:83955289]N	.	PASS	PRECISE;SVTYPE=BND;RE=40;RNAMES=NULL	GT:DR:DV:PL:GQ	./.:.:40:.,.,.:.
1	43842306	cuteSV.INS.39	A	AAAAACCTGGGCTGGGGGCTCCGAAGGGGTGGACAAAAAAATTTGATAAAAAATTATATTCTGATTAAAATTCTGATTTATGACATTGCATCTGCATCTGCATATCATTACAAAATCTTTGTAATGCTCAGTTTCTCTCTCTCGAAAAAAATTTGACGCGTAAAAAGGTGTGGTGGATGGGGTGTGTGGGGTGTCGGGATGGGGCAGGAAAGGGTGTGTGGGGTGGGGGGTAGGTGAGGGGGATGGCGTGGGGGGTGTGGCATGGGGATGGCAGGTGTGGCATGGGGATGGGGAGTGTGATATCAAAAACAAAACAAAAAGTTTTTTTATACTAGTATTTTAGTTTTTTATATAAGAATGTGGT	.	PASS	PRECISE;SVTYPE=INS;SVLEN=363;END=43842306;CIPOS=-0,0;CILEN=-1,1;RE=22;RNAMES=NULL	GT:DR:DV:PL:GQ	./.:.:22:.,.,.:.
1	44059267	cuteSV.INV.16	C	<INV>	.	PASS	PRECISE;SVTYPE=INV;SVLEN=556;END=44059823;RE=29;STRAND=++;RNAMES=NULL	GT:DR:DV:PL:GQ	./.:.:29:.,.,.:.
1	44059268	cuteSV.INV.17	G	<INV>	.	PASS	PRECISE;SVTYPE=INV;SVLEN=555;END=44059823;RE=27;STRAND=--;RNAMES=NULL	GT:DR:DV:PL:GQ	./.:.:27:.,.,.:.
1	44208880	cuteSV.INS.40	A	AGAATGTTTCTTTCTAGTTTTTTATCTGAAGATAATTCCTTTTCCAACATAGGCTTCAAAGGAAAGAAATGTCCACTTGCAGATTCTACAAAAAGAGTGTCTCAAAACTGCTCTATAAAAAGGAAGGTTCAACTCTGTGAGTTGAATGCACACATCACAAAGAAGTCTCTGAGAATGGTTCTATCTACTTTTTAATATGAAATAATTCCCTTTTTACCATTGACATCAAAGCGCTCCATGTATCCACTTGCACATTCTAAAAAAAGTGTGTTTCAAAACTTCTCTATCAAAAGAAAGGTTCTACTCTGTGAGTTGAATGCACCACATCACAAAGGATTTTCT	.	PASS	PRECISE;SVTYPE=INS;SVLEN=341;END=44208880;CIPOS=-0,0;CILEN=-1,1;RE=16;RNAMES=NULL	GT:DR:DV:PL:GQ	./.:.:16:.,.,.:.
1	44353467	cuteSV.INS.41	A	AGGGATGGACAAGTGCATGGGATCCATACAGAGGAAAATTGCATGGATGGACGAGATGCAATGGATCATAGAGAGATTGAATGCATGGATGGACGATGCATGGATCTGGTAGAGAAGAATGAAATGCATGGATGGACGAGTTCCTGGGTCCATAGATGAATGCTTGAATGGACAAGCTGCAAGGATCCATAGAGAGAGTTGAATGCATGGAGTGGACGAGTGCATGGGATCCGAGACAGAGCGAATGCACGGATGGACAAGATGCATTGGATCCATAGAGTCGATTGTGTGCATGATGGATGAATGATGGATGGATGAATGCAAATCCACAAGAGTGAATAGGCCATGGATGGATG	.	PASS	PRECISE;SVTYPE=INS;SVLEN=355;END=44353467;CIPOS=-0,0;CILEN=-1,1;RE=23;RNAMES=NULL	GT:DR:DV:PL:GQ	./.:.:23:.,.,.:.
1	46207310	cuteSV.DEL.81	TTTTTTTTTGAGACGGAGTCCCGCTCTTTAGCCCAGGCCGGATTGCAGTGGCACAATCTTGGCTCACTGCAAGCTCCGCCTCCCAGGTTCACGCCATTCTCCTGCCTCAGCCTCCCGAGTAGCTGGGACTACAGGCGCCCGCCACTGCGCCCGGCTAATTTTTTGTATTTTTAGTAGAGACGGGGTTTCACCGTGTTAGCCAAGATGGTCTCGATCTCCTGACCTTGTGATCCGCCCGCCTCGGCCTCCCAAAGTGCTGGGATTACAGGCGTGAGCCACCGCGCC	T	.	PASS	PRECISE;SVTYPE=DEL;SVLEN=-284;END=46207594;CIPOS=-5,5;CILEN=-11,11;RE=28;RNAMES=NULL;STRAND=+-	GT:DR:DV:PL:GQ	./.:.:28:.,.,.:.
1	46679008	cuteSV.INS.42	C	CTGAATGTTGGTTACATTCATCCACCCTTTCATCTAAGTGAGACAGAATCCTTCATTTTCCAATAGAGGCTGAATGTGTTTGGAACCCAATGATTAATAACATATATACCTGTACATAAGACTTAGTAGTCCTAGATTAAATACTATAGAAGTTAGTAGCTCAAAGCTAATAGACACTTTAAATCACCGCATTCCCTGTCAAATTTCTTGAGGTGGCTAAAAGTTTCCTCTTCTGAATGTTGGTACATTCATCAACCCTTTCATCTAGGTGAGACAGAATCTTTCATATACAATAGAGGCTGAACGGGGTTGGAAACCCAATGCTAAATAAATAACGTATATTCTTTAGGGAAT	.	PASS	PRECISE;SVTYPE=INS;SVLEN=353;END=46679008;CIPOS=-0,0;CILEN=-2,2;RE=20;RNAMES=NULL	GT:DR:DV:PL:GQ	./.:.:20:.,.,.:.
1	47441000	cuteSV.DEL.82	CCCCCCTGGGACCTTTTGTAAGGCAGTTCTGGTGGTAATGAATTCCCTAAGTGCTTACTTTCCTGAGAAGGATTTTATTTCTCTTTTGCTTATGAAGCTTAGTTTGGCTGGATATGAAATTCTTGGTTGGGATTTCTTTTCTTTAAGGGTGCTAAATATACACCCCAATCTCCTCTGGTTTGTAGATTTTCTCCTGAAATGTCTACTCTTAGCCTGATTAGGTTCCCTTGGAGGATGACCTGCCCCTTCTTTCTAGCTGCATTTCATATGTTTTCTTTTGTGTTGACCGTGGACAACCTGATGACTTATGTGTCTTGGGGATGGCCATCTTATATAGTATCTTGCAGGGATTCTCTGAATTTCTTGTATTTGCATGGCAACCTCTCTAGTGAGGCTTGGGAAATTTTTGTGAACAATATTCTCAAATAAGTTTTCCAAGTTGCTGTTCTCTCTCCCTGTCTTTCATGCATGTTGGTGAGTCATGGACTTGGGCTCTTTACATAATCCTATATCTCTCTAATTTTGTTCATCAAAAAAATTTTTTTTCTTTATTTTTATTTGAGTTAATTCTAAGAACTGGTCTTTGAGCTCTGAGATTCTTTCCTCAGCTTGGTCTATTCTGCTGTTGATAATTCCAATTGTGGGATCCATTCCAAGATGGCTAAATAGTAACAGCTCTGGTCTGCAGCTTCTCGTGTGATCGATGCAGAAGATGGGTGATTTCTGCATTTCCAGCTGAGGTACCTGGTTCATCTCATTGGGACTGGTTGGACAGTGGATGCAGCCCATGGAGGGCAAGCCAAAGAAGGGTGGGGCATCACCTCACCTGGGAAGTGCAAGGGGTCTGGGGATTTCCTTTTCCTAGCCAAGGGAAGCCGTGACAGGCTGTACCAGGAAAATTGGGACACTGCCACCTAAATACTGCACTTTTCCAAAGATCTTAGCAAAAGGCATATCAGGAGATTATATCCCACGCCTGGATCCGTGGGTCCCATGCCCATGGAGCCTTGCTCACTGCTAGCACAGCAGTCCGAGATTGAAGTGCTAGGTGGCAGCCTGGCTGAGGGAGGGGCATCCACCATTGCTGAGGCTTGAGTAGGTAAACAAAGCAGCAGGGAATCTCGAACTAGGTGGAGCCCACCGCAGCTCAATGAGGCCTGCCTGCCTCTGTAGACTCCACCTCTGTAGGCATGGCATCGCTGAACAAAAGGTAGCAGAAACTTCTGCAGACTTAAACATCCCTGTCTGACAGCTCTGAAGAGAGCAATGGTTCTCCCAGCATGGTGTTTGAGCTCTGAGAATGAACAGACTGCCTCCTCAAGTGGGTCCCTGACCCCACTGTAGCCTAACTGGGAGACATCTCCCACTAGGGGCCAACACACACCTCATACAGCTGGGTGCCCCTCTGAGATGAAGCTTTCAGAGGAAGGATCAGGCAGCAATATTTGCTGTTCTGCAATATTTGCTGCTCTGCAGCCTCTGCTGGTGATACCCAGGCAAACAGTGTTGGGAGTGGACCTCCAGCAAACTCCAACAGACCAGCAGCTGAGGGACCTGACTGTTAGAAGGAAAACTGACAGACAGAAAAGAATTGCATCAACATCAACAAAAAGGACACCCACACCAAAACCCCATCTGTAGGTCACCATCATCAAAGGCCAAAGGTAGATAAAACCACAAAGATGGGGAGAAACCAGAGCAGGAAAGCTAAAAATTCTAAAAACCAGGGCACCTCTTCTCCTCCAAAGGATCACAGCTCCTCACTAGTAATGGAACAAAGCTGGACAGAGAATGACTTTGATGAGTTGGCAGAAGTAGGTTTCAGAAGGTCAGTAATAACAAACTTCTCTGAGCTAAAGGAGGATGTTCAAACCCATCACAAGGAAGCAAAAAGCCTTGAAAAGAGATTAGATGAATGGCTAACTAGAATAAACAGTGTAGAGCAGACTTTAAATCACCCAATGGAGCTGAAAACCATGGCACGAGAACTATGTGATACATGCACAAGCTTCAGTAGACAATTCGATCAAGTGGAGGAAAGGGTATCAGTGATTGAAGATCAAATTATTGAAATGAAGTAAGAAGAGAAGTTTAGAGAAAAAGGAGTAAAAAGAAATGAACAAAGCCTCCAAGAAATATGGGACTATGTGAAAAGATCAAATCTACATCAGATTGGTGTACTCGAAAGTGACCGAGAGAATGGAGCCAAGTTGGAAAACACTCTTCAGGATATTATGTAGGAGAACTTCCCCAACCTAGCAAGGTAGGCCAACATCCAAATTCAGGAAATACAGAGACCAACAAAAAGATACTCCACGACAAGAGCACCCCCAAGACACATAATTGTCAGATTCACCAAGGTTGAAATGAGGGAAAAAATGTTAAGACAGCCAGAGAGAACGGTCGGGTTACCAATAAAGGGAAGCCCATCAGACTAACAGCTGATCTCTCGGCACAAACTCTACAAGCCAGGAAAGAGTGGGGGTCAATATTCAACATTCTTAAAAAAAAGAATTTTCAACCCAGAATTTCATATCCAGCCAAACTAAGCTTCATAAGAGAAGGAGAAATAAAATACTTTACAGACAAGCAAATGCTGAGAGATTTTGTCACCACCAGGACTGCCTTACAAGAGCTCCTGAAGGAAGCACTAAAGATGGAAAGGAACAACCAGTACCAGCCACTGCAAAAACATGCCAGATTGTAAAGACCATCAATGCTAGGAAGAAACTGCATCAACTAATGAGCAAAATAACCAGCTAACATCATAATGACAGGATCAAATTCATGCATAACAATATTAACCTTAAATGTAAATGGGCTAAATGCTCCAATTAAAAGACACAGACTGGCAAATTGGATAAAGAGTCAAGACCCATCAGTGTGCTGTATTGAGGAGACCCATCTCATGTGCAGCAACACACAAAGGCTCAAAATAAAGGGATGGAGGAAGTTCTGCCAAGCAAATGGAAAGCAAAAAAAAGGCAGGGGTTGCAATCCTAGTCTCTGAAAAAACAGACTTCAAACCAACAAAGATCAAAAGATACAAAGAAGACCATTACAACAATGGTAAAGGGATCAATTCAACAAGAAGAGCTAACTATTCTAAACATATATGCACCCAATACAGGAGCACCCAGATTCATAAAGCAAGTCCTTAGAGACCTACAAAGAGACTTAGACTCCCACACAATAATGGGAGACTTTAACACCCCACTGTCAATATTAGATGTATCAATGAGACAGAAGGTTAACAAGGATATCCAGGACTTAAACTCAGCTCTGCACCACGCAGACCTAATAGACATCTACAGAACTCTCCACCCCAAATCAATAGAATATACATTCTTCTCAGGACCACATCATATTTATTCCAAAATTGACCACATAGTTGGAAGTGAAGCACCCCTTAGCAAATGT	C	.	PASS	PRECISE;SVTYPE=DEL;SVLEN=-3419;END=47444419;CIPOS=-0,0;CILEN=-0,0;RE=22;RNAMES=NULL;STRAND=+-	GT:DR:DV:PL:GQ	./.:.:22:.,.,.:.
1	48893341	cuteSV.INV.18	A	<INV>	.	PASS	PRECISE;SVTYPE=INV;SVLEN=939;END=48894280;RE=23;STRAND=++;RNAMES=NULL	GT:DR:DV:PL:GQ	./.:.:23:.,.,.:.
1	48893342	cuteSV.INV.19	C	<INV>	.	PASS	PRECISE;SVTYPE=INV;SVLEN=1834;END=48895176;RE=19;STRAND=--;RNAMES=NULL	GT:DR:DV:PL:GQ	./.:.:19:.,.,.:.
1	48972502	cuteSV.INS.43	G	GTTAACACCTTGTGGTCAACACAGGGTTTTATTTTATTATATATATGTGTGTGAAAAGGTTTTCAAATTTTTTAATATTTTGGAATATTTTTTTCTAAAAAAAAAAAAAATGTGCCGTGTGGTGTAATCTTACCTTTAAATTTAAAAAAAAAAAAAAAAAAAAAAAAAAAAACTTATATACAATTATGAATTTGTGGTAGAAAAAATTATTATAACACACATTGATGACTGATCTTTAAAATAAAATAAAAGAAGCAAAGATATTTTGTGTGTGTTTCTTCTTTAAAACACTATTATAAATAAATAAATAAATAAATGATACACACACACACACCCT	.	PASS	PRECISE;SVTYPE=INS;SVLEN=336;END=48972502;CIPOS=-0,0;CILEN=-1,1;RE=14;RNAMES=NULL	GT:DR:DV:PL:GQ	./.:.:14:.,.,.:.
1	49344973	cuteSV.INS.44	G	GAAGAAGAGAAAGAAAGAAAGAAAGATACTGTATGTGACACCAGGAGACTGGAGAGGTTGAGGATAGACAAATCTTTTTTCTTGAAGTAAAGAAAAACCATTTACATTAAAAAACATTTTTTTTTTTTTTTTTTTTGTTGTTGTTGTTGTTGTTGTGATATATTAAAAATTCAAGCTATTTATTTTTTTTTATATATATATATATTTTTAAGTGTAACAGGCGGACTTGATATTCTCGTAAGTGTGTTTTTTTTAGTTATATATATATATATATATATATAAAATTATCAAGGTGAAAAATATATATATATTTCTCTCTTCGAGA	.	PASS	PRECISE;SVTYPE=INS;SVLEN=324;END=49344973;CIPOS=-1,1;CILEN=-1,1;RE=18;RNAMES=NULL	GT:DR:DV:PL:GQ	./.:.:18:.,.,.:.
1	49428696	cuteSV.BND.29	G	N[7:158790783[	.	PASS	PRECISE;SVTYPE=BND;RE=37;RNAMES=NULL	GT:DR:DV:PL:GQ	./.:.:37:.,.,.:.
1	49533588	cuteSV.BND.30	A	]4:544662]N	.	PASS	PRECISE;SVTYPE=BND;RE=40;RNAMES=NULL	GT:DR:DV:PL:GQ	./.:.:40:.,.,.:.
1	51827631	cuteSV.INS.45	T	TTGGAAACTTGGTAGTCTTAGGCAGTCTTCCAGCCAAGTGGCTGCTGGGAGTCTGCACAGCTCCCTGCTTGGTACCCAAGGCCACTGTGGCATGGGCTCACAAGGGATAAAGCGGCAAGATGGCTGACTAGAAACAGCGCAGTTGGAGGCTGCCACCAGAAGGAAAATGTAATGAATCCTGCACCAGCAACTGAGCATCCAGGTTCTCTCACTGGGACTGACTAGGTGGTTCCCCACAACCCATGGAGAACAAGGAAAAGCACAGTGGTGTGACCGCCTACCTGGGAGCCACATTGGGGAAAGAGGAGCTCCCCATCCCCAGCCAAGGAGGCGGTGAGTGACGGAGCTACCCAGCCTGGGAAACCATGCTTTTTACATGGATT	.	PASS	PRECISE;SVTYPE=INS;SVLEN=382;END=51827631;CIPOS=-0,0;CILEN=-2,2;RE=18;RNAMES=NULL	GT:DR:DV:PL:GQ	./.:.:18:.,.,.:.
1	52571090	cuteSV.INV.20	T	<INV>	.	PASS	PRECISE;SVTYPE=INV;SVLEN=2616;END=52573706;RE=12;STRAND=--;RNAMES=NULL	GT:DR:DV:PL:GQ	./.:.:12:.,.,.:.
1	52572015	cuteSV.INV.21	A	<INV>	.	PASS	PRECISE;SVTYPE=INV;SVLEN=915;END=52572930;RE=17;STRAND=++;RNAMES=NULL	GT:DR:DV:PL:GQ	./.:.:17:.,.,.:.
1	53007584	cuteSV.INS.46	T	TTAGAGGTGGAGGTTGCAGTGAGCTGAGATCGCACCACTGCACCCAGCTTGAGGCGACAGAGTGAGACTCCGTCTCAAAAACAAAAAAAAAGTAACTTTGATGTTTTAAAAACATTTCGATTTCCAGTTCTTTGGAAACTTGGAAAATAAAAACATTTTATTAAAAAATCTCAAGCATGCAGAAAAATTAATAATTTACCTATGCATCCCACCACCAAGGCTAAACCGATGTTAACATTTTGCCCTTTTTTGCTTAACATCCCCTGCCTTCTTCCTTCTTTTTATTTTTTCAGACAGAGTCTCACTCTGTTGCCCAGGCTGGAGTGCAGTGGCACAATCTCGGCTCACTGTAACCTCCACCCCTGGGTTCAAGCCATTCTCGTGCCTCAGTCTCCTGAGTTGCTGAGATTACAGGCATGCACCACCATGCCTGGCTAATTTCTGTATTTTTAGTAGAGACGGGATTTTGCCATGTTGCCCAGGCTGGCCTCAAACTCCTGGCCTCAAGTCATCCACCAGCCTCGGCCTCCCATACTGCTGTGATTACAGGCATGAGCCACTGCGCCCGGCCTTGCCTTCTTAAAATATTTTATTATTTTTTGAAACAAGGTCTCATATGTTGCCAAAGGTGGTCTTGAACTCCTGGGCTCAAGCCATCCTCTCATTTGGTCATTCTCTCAAAGTCCTGTGATTACAGGGGTGAGCCACTATGCCTGGCCTTGCGGTCTTAAAATAAAGTGCCACAGACAAAGCTGGAAGTTTCATCTCTCATCCCTCCCTTTTCCCACAAGTAAACTACCATGCCTTCATGTACAATTTGGTGAGGCTTTTAAACTGTAAATATTTAGGCCGGGTGCGGTGGCTCACACCTGTAATCCCAGCACTTTGGGAGGCCGAGGCGGGTGGATCAACAAGGTCAGGAGATTGAGACCATCCTGGTTAACATGGTGAAACCCTGTCTCTACTAAAAATACAAAAAAAATTAGCCGGGCGTGGTGATGGGCACTTGTAGTGCCAGCTACTCAAGAGGATGAGGCAGGAGAAAGGGTGTGAACCCGGGAGGCAGAGCTTGCAGTGACCCGAGATCACGCCACTACACTCCAGCCTGGGCGTCAGAGCAAGTCTCCGTCTCAAAAAAAAAAAAAAAAAAAAATTTAATATAACGCACAGAATAGTGCGCAAAACACAAAAGTACAAGTAAAAAATAATTAAAAGGCAAAACATCCATATAGCCATAATCTAGGCTCAAGGAAAATCCTTTTTTTCCCCAAGACAAAATCTCACTCTGTCACCCAAAGCTGGAGTGCAGTGGGTGCAATCCCAGCTCACCATAGCCTCGACCTAAGGGGCTCAGTGATCTTCTCCCCTCTGCTTCCCTGAGTATCGGGAACCACAGGCATGTAACATCACACCTGGCTAATGTTTTTTTTTTTTAAATTTTTGTAGAGGAGGTCTCACTATGTTGGCCCCGGCTGGTCTCAAACTTCTGGGCTCAAGCAGTTCCCCAGCCTCAGCCTCCAAAAGTGCTGGGATGACAGACATGATCCACCAGTTCAGCCAAGGAAAGTCATTGTCATTATCCCAGACATGTGGTTCCTCCTCTCCATTCTCCCAACAAATAACCACTACCCTTGAGATTTTATGTTTACTTTGTTATATTCTTTTTTTTTTTTTTTTTGAGACGGAGTTTCGCACTTGTTGCCCAGGCTGGAGTGCAATGGCACCATCTTGGCTCACTGCAACCTCCGCCTCCCGGGTTTAAGCGATTCTCCAGCCTCAGCCCTCCTGAGTAGCTGGGATTACAGGTGTGCACCACCACATCTGGCTAATTTTTT	.	PASS	PRECISE;SVTYPE=INS;SVLEN=1834;END=53007584;CIPOS=-0,0;CILEN=-3,3;RE=18;RNAMES=NULL	GT:DR:DV:PL:GQ	./.:.:18:.,.,.:.
1	53007585	cuteSV.BND.31	T	]hs37d5:6700897]N	.	PASS	PRECISE;SVTYPE=BND;RE=21;RNAMES=NULL	GT:DR:DV:PL:GQ	./.:.:21:.,.,.:.
1	53007586	cuteSV.BND.32	A	N[hs37d5:6699071[	.	PASS	PRECISE;SVTYPE=BND;RE=18;RNAMES=NULL	GT:DR:DV:PL:GQ	./.:.:18:.,.,.:.
1	53292421	cuteSV.INS.47	G	GAATATTTCCAAAAATCCAAGTTTATCAAAATTATTTTGTGGGAAATCATCAATCTATTTTATTAATGTTATGTGTTTAATTTTGGACTTATTTTGGGAAAAA	.	PASS	PRECISE;SVTYPE=INS;SVLEN=102;END=53292421;CIPOS=-16,16;CILEN=-1,1;RE=18;RNAMES=NULL	GT:DR:DV:PL:GQ	./.:.:18:.,.,.:.
1	53594064	cuteSV.DEL.83	GATTGAGCCCTGGAGTTGAAAGTTACAGTGAGCTGTGGTCATGCCACTGCACTCCAGCCTGAGGGACAGAGTAAGACCCTGTCTCAATTAAAAACAAAAAAGAATAGGAATTCATGACAGATAAGGAGGCTCTGACTGTCATGGCGCAAGGAATGGCTCTGGGTGCCAGGTGAGTGCATCATGGAGAAGTGGGCAGGACCTGGCCAGGGCCCCTGCGGAGGCCCTGTGGATGTGCAGGTGTGCACGACTCAGGTGAAGCAGGGCATGCTGCATGGTCTGTACCAGTGTTGAGGGAGCACCCGGGTGTGCCTCAGTCAAGGGTGGCTTTCCAGGGCAGGGGACAGGTGAGCTGCAGGTGCTAATTAGAACCATGAAGATGGAAGAAGCCATCCAAGGGGCTTCCTGCTGAGAGCAGTGACAGAGGTGGCCACGGGCTGGGGGAGCATTCATGACACATCTGAGGAGCCTGGTGATGCTTTAATAAGTTAGAAAAACATGGGACATCTGCCAGGCATGGTGGCTCACGCATGTAATCCTAGCACTTTGGGAGGCCAAGGTGGGCGGATCACCTGAGGTCAGGAGTTCGAGACCAGCCTGGCCAACATGGTGAAACCCCGTCTCTACTAAGAATTCAAAAATTTGCTGGTCATGGTGGCGGGTGCCTGTAATCCCAGCTACTTGGGAGGCTGAGGCAGGAGAATTGCTTGAACCCGGGAGGTGGAGATTGCAGTGAGCTGAGATCATGCCACTGCACTCCAGCCTGGGTGACAGAGTGAGACTATGTCTCAAAAAAGAAAAAAAAAAAGAAAAAAGAAAAACATGGGACATCCATAACGTACCAGGAGCCATGCTGGGTCTTCACGTACATTCTCT	G	.	PASS	PRECISE;SVTYPE=DEL;SVLEN=-872;END=53594936;CIPOS=-0,0;CILEN=-0,0;RE=17;RNAMES=NULL;STRAND=+-	GT:DR:DV:PL:GQ	./.:.:17:.,.,.:.
1	53749179	cuteSV.DEL.84	ACTACATACCCGGGCCACTTACTTACTACATACCCGGGCCACTTACTTACTTACTACATACCCGGGCCACTTACTTACTACATACCCGGGCCACTTACTTACTACATACCCGGGCCACTTACTTACTTACTACATACCCGGGCCACTTACTTACTACATACCCGGGCCACTTACTTACTACATACCCGGGCCACTTACTTACTTACTACATACCCGGGCCACTTACTTACTACATACCCGGGCCTTACCTACTACATACCCGGGCCGCTTACTTACCTACTACATACCCGGGCCGCTTACTTACCTACTACATACCCGGGCCGCTTACTTACCTACTACATACCCGGGCCGCTTACTTACCTACTACATACCCGGGCCGCTTACTTACCTACTACATACCCGGGCCGCTTACTTACCTACTACATACCCGGGCCGCTTACTTACCTACTACATACCCGGGCCGCTTACTTACCTACTACATACCCGGGCCGCTTACTTACCTACTACATACCCGGGCCGCTTACTTACCTA	A	.	PASS	PRECISE;SVTYPE=DEL;SVLEN=-530;END=53749709;CIPOS=-6,6;CILEN=-8,8;RE=17;RNAMES=NULL;STRAND=+-	GT:DR:DV:PL:GQ	./.:.:17:.,.,.:.
1	53749595	cuteSV.DEL.85	CTACTACATACCCGGGCCGCTTACTTACCTACTACATACCCGGGCCGCTTACTTACCTACTACATACCCGGGCCGCTTACTTACCTACTACATACCCGGGCCGCTTACTTACCTACTACATACCCGGGCCGCTTACTTACCTACTACATACCCGGGCCGCTTACTTACCTACTACATACCCGGGCCGCTTACTTACCTACTACATACCCGGGCCGCTTACTTACCTACTACATACCCGGGCCGCTTACTTACCTACTACATACCCGGGCCGCTTACTTACCTACTACATACCCGGG	C	.	PASS	PRECISE;SVTYPE=DEL;SVLEN=-295;END=53749890;CIPOS=-9,9;CILEN=-2,2;RE=27;RNAMES=NULL;STRAND=+-	GT:DR:DV:PL:GQ	./.:.:27:.,.,.:.
1	53968003	cuteSV.DEL.86	AGAGAGGGATGAGGGGGATGGGGAGAGAGGAGAAGGGGGAGGGACAGGGAAAGAGGAGAGGGGGGAGGGAGAGGGAGAGAAGAGAGGGATGAGGGGGATGGGGAGAGAGGAGAAGGGGGAGG	A	.	PASS	PRECISE;SVTYPE=DEL;SVLEN=-121;END=53968124;CIPOS=-0,0;CILEN=-0,0;RE=36;RNAMES=NULL;STRAND=+-	GT:DR:DV:PL:GQ	./.:.:36:.,.,.:.
1	55287537	cuteSV.DEL.87	CTAATTTAGATGCCTCTTATTTCTTTTTTTTTTTTTTTTTTTTTTTTTTTTTTGAGACGGAGTCTCGCTCTGTCGCCCAGGCTGGAGTGCAGTGGCGGGATCTCGGCTCACTGCAAGCTCCGCCTCCCGGGTTCACGCCATTCTCCCGCCTCAGCCTCCCAAGTAGCTGGGACTACAGGCGCCCACCACTACGCCCGGCTAATTTTTTGTATTTTTAGTAGAGACGGGGTTTCACCATTTTAGCCGGGATGGTCTCGATCTTCTGACCTCGTGATCCGCCCGCCTCGGCCTCCCAAAGTGCTGGGATTACAGGCGTGAGCCACCGCGCCCGGCC	C	.	PASS	PRECISE;SVTYPE=DEL;SVLEN=-333;END=55287870;CIPOS=-0,0;CILEN=-0,0;RE=44;RNAMES=NULL;STRAND=+-	GT:DR:DV:PL:GQ	./.:.:44:.,.,.:.
1	55385585	cuteSV.INS.48	G	GCATCCACTTAAAAAGGCTGCTATTCGTAGAAAATAAATTAGTGCTATAAAGCACTTAGCAAAGTGGGCCAGTACAAGCAAGTACTCAATAAATATCTCTTTTTTTACTACTAAACATATGTGTTCAGCAATTATAAAATTGT	.	PASS	PRECISE;SVTYPE=INS;SVLEN=142;END=55385585;CIPOS=-13,13;CILEN=-0,0;RE=49;RNAMES=NULL	GT:DR:DV:PL:GQ	./.:.:49:.,.,.:.
1	55486576	cuteSV.BND.33	G	N[11:71594291[	.	PASS	PRECISE;SVTYPE=BND;RE=22;RNAMES=NULL	GT:DR:DV:PL:GQ	./.:.:22:.,.,.:.
1	55486577	cuteSV.BND.34	C	]7:73829402]N	.	PASS	PRECISE;SVTYPE=BND;RE=31;RNAMES=NULL	GT:DR:DV:PL:GQ	./.:.:31:.,.,.:.
1	55974786	cuteSV.DEL.88	AGTCATGTAATTAATTGCATTAATTACAGTCATGTAATTAATTGCATTAATTAC	A	.	PASS	PRECISE;SVTYPE=DEL;SVLEN=-53;END=55974839;CIPOS=-25,25;CILEN=-0,0;RE=10;RNAMES=NULL;STRAND=+-	GT:DR:DV:PL:GQ	./.:.:10:.,.,.:.
1	56129275	cuteSV.DEL.89	TACATATACTTGTTATATATATGGTACATATATACGGTATATATATGGTACATACATACGGTATATATGTACATACATACGGTAAATATATGGTACGTACATACGGTATAGATATGGTACGTATATACGGTATATATATGGTACGTATATACGGTATATATATGGTACGTATATACGGTATATATATGGTACGTATATACGGTATATATATGGTACGTATATACGGTATATATATGGTACGTATATACGGTATATATATGGTACGTATATACGGTATATATATGGTACGTATATATGGAATATATATGGTACGTATATATGGTATATATATGGTATATACATATAGTATATATATGG	T	.	PASS	PRECISE;SVTYPE=DEL;SVLEN=-356;END=56129631;CIPOS=-0,0;CILEN=-0,0;RE=22;RNAMES=NULL;STRAND=+-	GT:DR:DV:PL:GQ	./.:.:22:.,.,.:.
1	56401284	cuteSV.DEL.90	GAAATATAGGGGCCGGGCGCGGTGGCTCACGCCTGTAATCCCAGCACTTTGGGAGGCCGAGGCGGGCGGATCACGAGGTCAGGAGATCGAGACCATCCTGGCTAAAACGGTGAAACCCCGTCTCTACTAAAAATACAAAAAAAAAATTAGCCGGGCGTAGTGGCGGGCACCTGTAGTCCCAGCTACTTGGGAGGCTGAGGCAGGAGAATGGCGTGAACCCAGGAGGCGGAGCTTGCAGTGAGCCGAGATCCCGCCACTGCACTCCAGCCTGGGCAACAGAGCGAGACTCCGTCTCAAAAAAAAAAAAAAAAAAAAAAAAA	G	.	PASS	PRECISE;SVTYPE=DEL;SVLEN=-319;END=56401603;CIPOS=-0,0;CILEN=-0,0;RE=16;RNAMES=NULL;STRAND=+-	GT:DR:DV:PL:GQ	./.:.:16:.,.,.:.
1	56887705	cuteSV.DEL.91	TCTTTTTTTTTTTTTTTTTTTTTTTTTTTTTTTTGAGACGGAGTCTCGCTCTGTCGCCCAGGCTGGAGTGCAGTGGCGGGATCTCGGCTCACTGCAAGCTCCGCCTCCCGGGTTCACGCCATTCTCCTGCCTCAGCCTCCCAAGTAGCTGGGACTACAGGCGCCCGCCACTACGCCCGGCTAATTTTTTGTATTTTTAGTAGAGACGGGGTTTCACCGTTTTAGCCGGGATGGTCTCGATCTCCTGACCTCGTGATCCGCCCGCCTCGGCCTCCCAAAGTGCTGGGATTACA	T	.	PASS	PRECISE;SVTYPE=DEL;SVLEN=-291;END=56887996;CIPOS=-0,0;CILEN=-0,0;RE=44;RNAMES=NULL;STRAND=+-	GT:DR:DV:PL:GQ	./.:.:44:.,.,.:.
1	57003319	cuteSV.INS.49	A	ACTTCCTGTCTGCTCCTCTGGGCCTCTGCCTCTGTGCCCCTGGCTCTGCCCTTGAGTATTCTTGCTTTTCTTGAAAGGATCGCATG	.	PASS	PRECISE;SVTYPE=INS;SVLEN=85;END=57003319;CIPOS=-0,0;CILEN=-0,0;RE=13;RNAMES=NULL	GT:DR:DV:PL:GQ	./.:.:13:.,.,.:.
1	57100777	cuteSV.INS.50	A	AGAGATTGTCAGGAATTGATTTAAAAAAAAAAAAAAGACCCAACTAATAAGATGTTTTACACAAAACCCATATTTTCTTTTATTTTTTATTTCAATAGTTTTTTTGGGGTACAGGTGGTATTTGGTTATGTGGATGAGTTCTTTAGTGCTGATTTCTGAGAATTTTGGTGCCCCCATCATCTGAGCACTACACACTGTACCCAATAAAGCCAGGTCTTTTGTCGCTCACCCCACTTCACCACCACTTCCCCGAGTCCCCAAGTCCATTAAATCATTCTCAATGCTTTTGCGTCCCTCCAGCTTAGGCTTCTACTTGTATAGTGAGAACAAACAATATTTAAAAACCCATACTTTTAATATAAAGACACGTACAGATAAAAAGTGAAAGGACAGAGAAAGATTGTATCACCCTAACAATATCATTAAAAGCAGGAGGTAAAGGTAGTGATAGCCAGGCAACATGGAGAAACAGGAAGCTCCTGACTCTCCCTCCACCCCAAAAGCACCAAATAACATCTATTCACGATCAGTTCCTGCCGAGAGAAAGTCAGGGCCAGCTGGAGAGAACTCCTACACACTGGGCGACTAAGAAAATTTCCCATCAAATGGGAAGGAAAAGCTGAGGCCATAGGACCCCTTGCCTTAGACACAGCTCCACATTTATCTGGAAAGGACGTCCCTAATACTAGCTTCTTCCTGTAGCGAAAGAGGATTTGTCTTCACTGTAGAACCCTAATCTAAGGTTTACCATGGTCTGGTTCTTAATTCCCGGCTCTGACAACAAAGGAGGATTAAACCACCAAGACTCTCTAGACCACAATAAATTGTGGTGGTTTGCGTGGCACTTCGAGTACTTCTGGGGCTTCCATCCCCCCAAGAGCAGTGCAGAGAAGGGGCCAAAAATATGCAGCCCCCTTCTTTCTGCCTGGAAGGGAATCTATAACAAACTCTTCTGTGGCTACATGCCTGCCTTGTCTTCTAACGAACTTCTTCAGGAAGTTAAAAGAGGCAGACAATTTAGCTTGGCTGCAGCCTAAGAAGTGGACCGGCACTTCTTGAGTCTTCTCCCCTGGCTCATGCCAGAGTAACTCCAGGTTTATTAATCCTCTCATGGAAGAGAGTCTGGCTTGTATATTGACACCCACAATTTTACAGCTCCCACGTCAACGGACTGTGTCCTAACTCACTTTCTGAAAACCAGAGGGAACAAGTATATGTTGAGTCTACTGCACCACAGAAAAAAGAGTGACCAGTTTTATATTGGGCATGTAGGATTTCAGGGACGTCAACCATAGGGGCAGTGCAAGAGAAGGGGCTTTAAAAAACAGCTATTTCTCCTCAAAGGGGTTTATGCCACACTATCAGTGCGTCCAACTTTTATAGGCACCTCCCTAAATATTCCCTTCTAAACTGACTCTAGC	.	PASS	PRECISE;SVTYPE=INS;SVLEN=1420;END=57100777;CIPOS=-0,0;CILEN=-4,4;RE=13;RNAMES=NULL	GT:DR:DV:PL:GQ	./.:.:13:.,.,.:.
1	57100778	cuteSV.BND.35	A	]6:119186565]N	.	PASS	PRECISE;SVTYPE=BND;RE=10;RNAMES=NULL	GT:DR:DV:PL:GQ	./.:.:10:.,.,.:.
1	57242622	cuteSV.DEL.92	CCAGGCCGGGCGCGGTGGCTCACGCCTGTAATCCCAGCACTTTGGGAGGCCGAGGCGGGCGGATCACGAGGTCAGGAGATCGAGACCATCCCGGCTAAAACGGTGAAACCCCGTCTCTACTAAAAAATACAAAAAATTAGCCGGGCGTAGTGGCGGGCGCCTGTGGTCCCAGCTACTTGGGAGGCTGAGGCAGGAGAATGGCGGGAACCCGGGAGGCGGAGCTTGCAGTGAGCCGAGATCCCGCCACTGCACTCCAGCCTGGGCGACAGAGCGAGACTCCGTCTCAAAAACAAAAAAAAAAAAAAAAAAAAA	C	.	PASS	PRECISE;SVTYPE=DEL;SVLEN=-311;END=57242933;CIPOS=-0,0;CILEN=-0,0;RE=17;RNAMES=NULL;STRAND=+-	GT:DR:DV:PL:GQ	./.:.:17:.,.,.:.
1	57394228	cuteSV.INS.51	T	TTTATATAATATAATTTCATATCATTATTTAGAATATTCTTTTTTTCTTTTTTATGTATGTGTGTTTTATTTATTTGTAAAGCAATATCCATACAGATAGTTTTACTTATAAGTAATTATTTTTCCCAGCACTTAAAAAAAAAATATATGTATATAATATAAAATAGTATGATGGAATGCACACACACACACACACAAAAAAACTAATTTTTTTTTTTTGGCACACACACAGGATTTTAGTACATATAGAGATTTTTAATTTTAATGTACACAATGTGTGCTTAAAAAGTGTTATAGGGCTCTTTTTTTTTTTTTTTTTTTTTTTTTATTAATAAATGTGTGCACGTGCACGTGTTTTTGCACCATTGTACTCCAGCTGGGTCGACAAGAGTGAACCAAAACTCCATCTCAAAAAATAAAAATAAAAAAAAAAATAAAAAGAACTAGTTCAAGCATCTAGCTTGGAAAAGAAGCTGTGGTTGGATGCTAATGGATGTTGGGTCAGACTGAAGAGTGTACTTCCTATAGTCTGAGTCTTTCTTAGATGAGCGGCTTCTAAAAATAGAAAGTACAGGCTGGGGTACAGTAGCTCACACCTGTAATCCCAGCACTTTGGGAGGGCCGAGGTGGGTGGATCACCTGAGGTCAGGAGTTCAAGACCAGCCAGGCCAACATGGGAAACCCCATCTATATTAAAAATACAAAAAATAGCCAGGCGTGGTGGCGGGCACCTGTAATCCCAGCTACTCAGGAGGCTGAGGTAGGAGAATTGCTTGAACCTGGGAGGTGGAGGTTGCAGTGAGCTGAGATCATATAGTGTAAAATTTGAAGATAACATTTTTATCTGCAGGTGGAAAATAAAAAAAAAAATCTTTGTGTTTCAATTTATAAGGAAGGAGGGAGGGAGGGAGGGATTATATATGTAATTAAA	.	PASS	PRECISE;SVTYPE=INS;SVLEN=930;END=57394228;CIPOS=-0,0;CILEN=-2,2;RE=35;RNAMES=NULL	GT:DR:DV:PL:GQ	./.:.:35:.,.,.:.
1	58096391	cuteSV.INV.22	T	<INV>	.	PASS	PRECISE;SVTYPE=INV;SVLEN=3210;END=58099601;RE=11;STRAND=++;RNAMES=NULL	GT:DR:DV:PL:GQ	./.:.:11:.,.,.:.
1	58706982	cuteSV.DEL.93	ATGAAATACATTTGGATATCACAAACAAATCATTTCCTACAATCCATTGTTAAATGAAATACATTTGGATAGTCAGGGTTAGAACCATTTATTCTGTACCTAAACCCCTTTGAG	A	.	PASS	PRECISE;SVTYPE=DEL;SVLEN=-113;END=58707095;CIPOS=-0,0;CILEN=-0,0;RE=38;RNAMES=NULL;STRAND=+-	GT:DR:DV:PL:GQ	./.:.:38:.,.,.:.
1	58743872	cuteSV.DEL.94	CTCTAATGGTTTTATAAGTGTTTGACAGTTTCTCCTACACACGCATACTGTCTCTCGCCTGCTGCCATGTAAGATGTGCCTGCTTCACCTTCTGCCATGATTGTAAGTTTCCTGAGGCCTCTCCAGCCATGTGGAACTGTGGATCAATTAAACCTCTTTCCTTTATAAATTACCCAGTCTCAGATGTTTCTTTTATAGCAATGTGAGAACAGACTAATACAAAGGCCCAGCTCAAATGTTCCCTGCCATATGAAGCTTTCCTTGATTTTATGGGCAGTCACTCCTAGTTCTTTGTGCCCACAGCATTCTCTTATTATCTCTATCATAGCATTTACTGCACCGTTTTGAAATGTATTAATTTACTTGTCTGCATCTCTTACTAGGCAGGGCTAGAAGAGTGTGACCCTTTATTTGGGATACAGAATCAGGCGGTGCACCAGTTAAGGTAAAGCAAACTGCTCTAACAAAATTGGAAATGATCCAGCATATGATTTTCAACCAGATTTTCCTGATCAGCAGCAGGCGGGGGGGGCCTGTGCTCCATACAGTCATTCAGGGACGAATCTGATTAAAATTCTGCCATTTTCATGGCATCCAAGATCTCCTTCATCAAGTCAGCAGGTGAGTGAAAAAATAACTAAGAAGGCACACTTTTCCCTAACCACTTCAGGCCAGAAGGGGCAAACGAAGGTCTCTCTTCATATCTCACTGGAGAGAACTGAGCATGTGGCCCCTCCTGGAGAAGGAGAAGGATTAGAAACTAAGCCCTGGCCTAGAAGCCACTTTCCAGTGATGATTCTACACTGCAGAAAAGGAGCAGAGATCTTTGGAGGACAGCTGGCCATCTCTACCAAGGGTAACAAAAATGGACTCTTTAGACACAAACCTACCCTACTCAGGAGGTAAATAGTGAATTTCTACCTGAAGCTTTC	C	.	PASS	PRECISE;SVTYPE=DEL;SVLEN=-931;END=58744803;CIPOS=-0,0;CILEN=-0,0;RE=33;RNAMES=NULL;STRAND=+-	GT:DR:DV:PL:GQ	./.:.:33:.,.,.:.
1	58744456	cuteSV.BND.36	T	N[X:111551838[	.	PASS	PRECISE;SVTYPE=BND;RE=14;RNAMES=NULL	GT:DR:DV:PL:GQ	./.:.:14:.,.,.:.
1	59059648	cuteSV.DEL.95	TTTTTTTTTTTTTGAGACGGAGTCTCGCTCTGTCGCCCAGGCTGGAGTGCAGTGGCGGGATCTCGGCTCACTGCAAGCTCCGCCTCCCGGGTTCACGCCATTCTCCTGCCTCAGCCTCCCAAGTAGCTGGGACTACAGGCGCCCGCCACTACGCCCGGCTAATTTTTTGTATTTTTAGTAGAGACGGGGTTTCACCGTTTTAGCCGGGATGGTCTCGATCTCCTGACCTCGTGATCCGCCCGC	T	.	PASS	PRECISE;SVTYPE=DEL;SVLEN=-242;END=59059890;CIPOS=-0,0;CILEN=-0,0;RE=13;RNAMES=NULL;STRAND=+-	GT:DR:DV:PL:GQ	./.:.:13:.,.,.:.
1	59096025	cuteSV.BND.37	T	]7:106947539]N	.	PASS	PRECISE;SVTYPE=BND;RE=35;RNAMES=NULL	GT:DR:DV:PL:GQ	./.:.:35:.,.,.:.
1	60106175	cuteSV.DUP.19	A	<DUP>	.	PASS	PRECISE;SVTYPE=DUP;SVLEN=994;END=60107169;RE=10;STRAND=-+;RNAMES=NULL	GT:DR:DV:PL:GQ	./.:.:10:.,.,.:.
1	60413471	cuteSV.DEL.96	GGGAGGCACACTCATTGCTCTGTGCTTCTGCATGTATAATCTTGTGGGCTGGAATGCCCTATGCATCCCTTTCTACTGGAAGAAGTATCCATAATATTTGAAAACTTAGCTTAAAAATTATCTGTAACCCTTGTGTCTCTGCCACTAAGAGCCTGAGTCATTTTGGGAAGAATGCAATGGTTCTTTCGGTTTTGCATCTCCCAGACCCCTAAGATTAGGTGGATTTGCATTTGCACCAGGGGTTGCACAGGATTCTCTGTCAGGATGAAAATGGAGAATCTTCATTTTTCTAGTGAAAGTTGGTGCCCACTAGAAAGTTGGTGCCCTTTGCTTTAACATAGTCTTAATTGCATTTTATTTCAAGAGGTTTAAATAATCAAAACCACCTAATCTGGCACCCTTATTTCCCACCTTGACTATTCTTAAGTGGTCTCCTTGCATCCATTCTTTTCTCCCTCAATTATTCTCTAAACAGTTATGAGAATGGTATGTCCAAAAACTCACAGTAAGAGACTGTTTTATATGAAATCCCCTGATGGCTGTCCATCACTTGCCAGAGTGGCCTTCAGATGTTTTGAGTATGCACATCTATTAGTAAAATACTTTGCAGCATGCACCAACAACATAAACTTATTTAGGCATTTATAAATCATATAACTGTACTACTATGGTCATAAATTATTTATGTTATAAAACATACAAAAATAAAAATTAAAAATTAAGATAGAAAAATATTAATACTCATATTGTTATTAGATTGGTGCAAAAGGTTTTGCCATAATGGCAAAAACCACAATTACTTTTGCACCAACCTAATATTAACAGTATACACTACCTTATTGCACTAATAATCATATTTTTGATGACAGCAATGCAATTGGATGCATTTGATTATTTTTGAAAACCTCAGTTAAACCCTGTGTTGTTCTACCTTCAGTTTATTTGGGTATTTCATTTAAAGGACTGCTGTAGCAATATTATCATTATCAAAATTTTTTTTCAGCATCCTGATGGAGAATGTAGTGCAACCCTTGGTGCAAATGCAAACCCATTTTGGAAAATACTGACTTAAAGAAGAAAATCCAAGCTGGGTGAAGTGACTCACACCTGTAGTCCCAGCTACTCAGGAGGCTGAGGAAGGAGGATGGCTTGAGCCTAGCAGTTAGAGGCTGTAGTGTGCCATGATTGTGCCTGTGAATGGTCACTGCACTGCAGCTTGGGCAACATAGTGAGACCACATCTCTGAAAAAAAAAATGAAAGAAAAAGAACAGAATTCAAACTCTCCTGATGGCATTCAGAAGTCTTTACAGG	G	.	PASS	PRECISE;SVTYPE=DEL;SVLEN=-1311;END=60414782;CIPOS=-0,0;CILEN=-0,0;RE=22;RNAMES=NULL;STRAND=+-	GT:DR:DV:PL:GQ	./.:.:22:.,.,.:.
1	60465730	cuteSV.INV.23	G	<INV>	.	PASS	PRECISE;SVTYPE=INV;SVLEN=863;END=60466593;RE=16;STRAND=++;RNAMES=NULL	GT:DR:DV:PL:GQ	./.:.:16:.,.,.:.
1	60465730	cuteSV.INV.24	G	<INV>	.	PASS	PRECISE;SVTYPE=INV;SVLEN=1860;END=60467590;RE=17;STRAND=--;RNAMES=NULL	GT:DR:DV:PL:GQ	./.:.:17:.,.,.:.
1	60470569	cuteSV.INS.52	G	GAATAAACACAGTTGTGTGTGTTTTTATATATATAAAAGAAAGAAAAAAAAAAACATAAGTCAAGTACGAGTTTAAAATATATATAATATATATTATATATAAAATATATAATATATATTATATAAAATATATATAATATATATTATATATAAAATATATAATATATATTATATAAAATATATAAAATATATTATATAAAATATATAAATATATATTATATATAAAATATATAAT	.	PASS	PRECISE;SVTYPE=INS;SVLEN=234;END=60470569;CIPOS=-0,0;CILEN=-0,0;RE=28;RNAMES=NULL	GT:DR:DV:PL:GQ	./.:.:28:.,.,.:.
1	61858633	cuteSV.INS.53	G	GTTATATAATATATTATATATAATATTGATAATATATATTTATTATAATATTTAATAATGTATATTTATAATATACTAATATATAATGAATATATATTAATTTATTTATAATTATCTATTTATAATAATATTAATTTAAAATTATATCTATAATATAATATAATATAATTTAAAATTATAGATAACATATTTATTTATTTAAAAACTAGACTAAATACTTTTTTTTTTTAGTGTGTGATAAAAAAAAAAAAAAAAAATTTTTTTTTTTTATAATTCTCCCCATCTCCTCTTGTCGTGAGATTACCGGTGCTTTTCCTATTTTTCTGTGCTTATTTTGTATGCCACTTTTTCTGCCAAGTATTTTTTTAAACAAAAAACAAACACAAAATATATCTGTCCTTTTTTTTA	.	PASS	PRECISE;SVTYPE=INS;SVLEN=407;END=61858633;CIPOS=-0,0;CILEN=-2,2;RE=25;RNAMES=NULL	GT:DR:DV:PL:GQ	./.:.:25:.,.,.:.
1	62417790	cuteSV.DEL.97	GCATAGTTTTCCAGGCAGCTTTCACCTGCTGACAGAGGTGACTGTTTAGCTTGAGGACTAGCTTGAAATTAGCTTAATTGATTGCTTTTCCTGATATAAATAGATTGACAGGTTGCCCTTAAAGAGAACAAAATCTGAGAGAGAGAGAGAGAGAGAGAGAGAAAAATAGGCCCAAGGTCGTCAGAAGAGAGAGGAGTCTGTGGTGAGGATTTGAGCTGCGTCCAGCATTGGATATTTGTCAGGAATGCAGATACCCTGAAGGGAACACAACAATGGTCCAAGGGGGTTTCCCAGGTAAGATTTCTGTTGCCTGTGTGATCTGTGGTTCTTTCGGAATGCAATCTGATGCTGTTTTAGTGTTGGTGCAGAATGTGGTTTTAAAGGTTTAGACAATGGTAAGCCAAGGCATTTTTCTTAAGTAAGAGAGCGAGGGCACATATGCATGTGCAAGGTGATTGTACATTAGAAACAAACCCCTGCAATTTTCTTTCATGTGCACTGTAGTTTGAA	G	.	PASS	PRECISE;SVTYPE=DEL;SVLEN=-509;END=62418299;CIPOS=-0,0;CILEN=-0,0;RE=18;RNAMES=NULL;STRAND=+-	GT:DR:DV:PL:GQ	./.:.:18:.,.,.:.
1	63151831	cuteSV.DEL.98	TTTTTTTTTTTTTTTTTTTTTTTTTTTTTTTTTGAGACGGAGTCTCGCTCTGTCGCCCAGGCCGGACTGCGGACTGCAGTGGCGCAATCTCGGCTCACTGCAAGCTCCGCTTCCCGGGTTCACGCCATTCTCCTGCCTCAGCCTCCCGAGTAGCTGGGACTACAGGCGCCCGCCACCGCGCCCGGCTAATTTTTTGTATTTTTTTTTTTTAGTAGAGACGGGGTTTCACCTTGTTAGCCAGGATGGTCTCGATCTCCTGACCTCATGATCCACCCGCCTCGGCCTCCCAAAGTGCTGGGATTACAGGCGTGAGCCACCGCGCCC	T	.	PASS	PRECISE;SVTYPE=DEL;SVLEN=-323;END=63152154;CIPOS=-0,0;CILEN=-0,0;RE=18;RNAMES=NULL;STRAND=+-	GT:DR:DV:PL:GQ	./.:.:18:.,.,.:.
1	63392668	cuteSV.DUP.20	T	<DUP>	.	PASS	PRECISE;SVTYPE=DUP;SVLEN=3450;END=63396118;RE=15;STRAND=-+;RNAMES=NULL	GT:DR:DV:PL:GQ	./.:.:15:.,.,.:.
1	63705373	cuteSV.DEL.99	TTTATTTATTTATTTATTTATTTATTTATTTATTTATTTTTATTATACTCTAAGTTTTAGGGTACATGTGCACATTGTGCAGGTTAGTTACATATGTATACATGTGCCATGCTGGTGCGCTGCACCCACTAACGTGTCATCTAGCATTAGGTATATCTCCCAATGCTATCCCTCCCCCTTCCCCCGACCCCACCACAGTCCCCAGAGTGTGATATTCCCCTTCCTGTGTCCATGTGATCTCATTGTTCAATTCCCACCTATGAGTGAGAATATGCGGTGTTTGGTTTTTTGTTCTTGCGATAGTTTACTGAGAATGATGGTTTCCAATTTCATCCATGTCCCTACAAAGGACATGAACTCATCATTTTTTATGGCTGCATAGTATTCCATGGTGTATATGTGCCACATTTTCTTAATCCAGTCTATCATTGTTGGACATTTGGGTTGGTTCCAAGTCTTTGCTATTGTGAATAGTGCCGCAATAAACATACGTGTGCATGTGTCTTTATAGCAGCATGATTTATAGTCATTTGGGTATATACCCAGTAATGGGATGGCTGGGTCAAATGGTATTTCTAGTTCTAGATCCCTGAGGAATCGCCACACTGACTTCCACAATGGTTGAACTAGTTTACAGTCCCACCAACAGTGTAAAAGTGTTCCTATTTCTCCACATCCTCTCCAGCACCTGTTGTTTCCTGACTTTTTAATGATTGCCATTCTAACTGGTGTGAGATGATATCTCATAGTGGTTTTGATTTGCATTTCTCTGATGGCCAGTGATGATGAGCATTTCTTCATGTGTTTTTTGGCTGCATAAATGTCTTCTTTTGAGAAGTGTCTGTTCATGTCCTTCGCCCAAGACTAAACCAGGAAGAAGTTGAATCTCTGAATAGACCAATAACAGGCTCTGAAATTGTGGCAATAATCAATAGTTTACCAACCAAAAAGAGTCCAGGACCAGATGGATTCACAGCCGAATTCTACCAGAGGTACAAGGAGGAACTGGTACCATTCCTTCTGAAACTATTCCAATCAATAGAAAAAGAGGGAATCCTCCCTAACTCATTTTATGAGGCCAGCATCATTCTGATACCAAAGCCGGGCAGAGACACAACCAAAAAAGAGAATTTTAGACCAATATCCTTGATGAACATTGATGCAAAAATCCTCAATAAAATACTGGCAAACTGAATCCAGCAGCACATCAAAAAGCTTATCCACCATGATCAAGTGGGCTTCATCCCTGGGATGCAAGGCTGGTTCAATATACGCAAATCAATAAATGTAATCCAGCATATAAACAGAGCCAAAGACAAAAACCACATGATTATCTCAATAGATGCAGAAAAAGCCTTTGACAAAATTCAACAACCCTTCATGCTAAAAACTCTCAATAAATTAGGTATTGATGGGACGTATTTCAAAATAATAAGAGCTATCTATGACAAAACCACAGCCAATATCATACTGAATGGGCAAAAACTGGAAGCATTCCCTTTGAAAACTGGCACAAGACAGGGATGCCCTCTCTCACCGCTCCTATTCAACATAGTGTTGGAAGTTCTGGCCAGGGCAATCAGGCAGGAGAAGGAAATAAAGGGTATTCAATTAGGAAAAGAGGAAGTCAGATTGTCCCTGTTTGCAGATGACATGATTGTTTATCTAGAAAACCCCATCGTCTCAGCCCAAAATCTCCTTAAGCTGATAAGCAACTTCAGCAAAGTCTCAGGATACAAAATCAATGTACAAAAATCACAAGCATTCTTATACACCAACAACAGACAACCAGAGAGCCAAATCATGAGTGAACTCCCATTCACAATTGCTTCAAAGAGAATAAAATACCTAGGAATCCAACTTACAAGGGAGGTGAAGGACCTCTTCAAGGAGAACTACAAACCACTGCTCAAGGAAATAAAAGAGGACACAAACAAATGGAAGAACATTCCATGCTCATGGGTAGGAAGAATCAATATCGTGAAAATGGCCATACTGCCCAAGGTAATTTACAGATTCAATGCCATCCCCATCAAGCTACCAATGACTTTCTTCACAGAATTGGAAAAAACTACTTTAAAGTTCATATGGAACCAAAAAAGAGCCCGCATCGCCAAGTCAATCCTAAGCCAAAAGAACAAAGCTGGAGGCATCACACTACCTGACTTCAAACTATACTACAAGGCTACAGTAACCAAAACAGCATGGTACTGGTACCAAAACAGAGATATAGATCAATGGAACAGAACAGAGCCCTCAGAAATAATGCCGCATATCTACAACTATCTGATCTTTGACAAACCTGAGAAAAACAAGCAATGGGGAAAGGATTCCCTATTTAATAAATGGTGCTGGGAAAACTGGCTAGCCATATGTAGAAAGCTGAAACTGGATCCCTTCCTTACACCTTATACAAAAATCAGTTCAAGATGGATTAAAGATTTAAACGTTAGACCTAAAACCATAAAAACCCTAGAAGAAAACCTAGGCATTACCATTGAGGACATAGGCGTGGGCAAGGACTTCATGTCCAAAACACCAAAAGCAATGGCAACAAAAGCCAAAATTGACAAATGGGATCTAATTAAACTAAAGAGCTTCTGCACAGCAAAAGAAACTACCATCAGAGTGAACAGGCAACCTACAACATGGGAGAAAATTTTCGCAACCTACTCAT	T	.	PASS	PRECISE;SVTYPE=DEL;SVLEN=-2676;END=63708049;CIPOS=-0,0;CILEN=-0,0;RE=33;RNAMES=NULL;STRAND=+-	GT:DR:DV:PL:GQ	./.:.:33:.,.,.:.
1	63707753	cuteSV.BND.38	A	]2:23189443]N	.	PASS	PRECISE;SVTYPE=BND;RE=13;RNAMES=NULL	GT:DR:DV:PL:GQ	./.:.:13:.,.,.:.
1	65200155	cuteSV.DEL.100	AAAAATGGGGTAGGAAGAGCTCCAGGCTGCAGTGCAGCTCTGAGAAGTCTTGACCAGGTGATTGGGAAGGCCTCTTGCAAAGGCCGTCCATTAGAAGAAGCTTCTGTCAGGCAGAAATGGCCCAGCAATAGTACTCCACTGTACTCAGGTATTGCCTGGGAGCAGTGTTGGGGAGAGGGGAGAGAGGCCTGAGTATGAATGCTGCAGATCTGTAGGTACAGCCACTAGCTGGAGGCTGCTGGCCAACTACACTCAGACGGCGTGTTCTCTAGAAGGGAGAGAGGCCTGAGTATGAATGCTGCAGATCTGTAGGTACAGCCACTAGCTGGAGGCTGCTGGCCAACTACACTCAGACGGCGTGTTCTCTAGAAGGGAGATCTGAAGGGTACACCTACACAATCAAGTCTAAGCGGCAGGAGCAGTAAATTAAGCCAAGGCCAGGAAGCCAGCTGGAAAATGGGATGGGAGCCTGCAAAGGGGCTCCCATTGTAGGTAATAAGCAAAGGCATGCGCAAATTCTACCTTTATTTACATGTG	A	.	PASS	PRECISE;SVTYPE=DEL;SVLEN=-536;END=65200691;CIPOS=-0,0;CILEN=-0,0;RE=25;RNAMES=NULL;STRAND=+-	GT:DR:DV:PL:GQ	./.:.:25:.,.,.:.
1	65604542	cuteSV.DEL.101	GTGTTGAATGAATAGTAGCAATAGCTAATATTTATTGAGTGCTTATGATGTGTTTGATGTGATTTTTCAGAGATAATTTAATCCTCAAAAACCTTATGAAAATAGATATTGGTATTATTAGTGGTAATTATTCCCCTTTGGGGATATAGGAGAATTAAGGTTAAACAATAGGTCTAAATCACCCAGCTTGTAAGTGATCGTTGGAGCTCAGAAATTAATACCCCAAAATATGGGGCTTTGACTTGCTGAATTGAAGAAGTCTCAAGATCTCTCTGACCTCCCACCTCCACCGTCTCTCCCAAAGCACAGGATGAAGTTGAAGTTCCTTTATCTGCCTAAGATCTAGACCTACCAAGAACAATTGTTTTTAATTATCCTCCTTTTAAGACCAAAAATGTAACCACAGCTGAATAGACCCTTTCACGAAGTAACGTGTTCGCCTCTCTGTCTCATTCAAATTCCAAAGAGAATGATTTACAAGTTAATCTCTGTTCACATTCACTTATCTATTCATTTTTCCTCTTCTCCCCTCCAAAAATCTATTTTTCCACCATAACCTGTTTTGCTAAGATGATATATAACTTTCTGAACCCTACTGGGAGGGTATGTAATCACTGTGTGATCCTCCCCGTGTACACGTTAATAAAATATGTATGCCTTTTCTCCAATTAATTTGTCTTTTGCAAATTGATTTTTCAGGGAATCTTAGGAGAGCAAAGAAGTATTTCCCTTGGCCCCTAGAATAACATTTAAAAATAATCTCTAAATATTTAGAGATTAAAAATAATCTCTAAATAATAATCTCTAAATAATCTCATAATTAAGCGGGGTGCAGTGGCTCACACCTGTAATCCCAACACTTTGGGAGGCCAAGGTGGGTGGATCACCTGAGGTCAGGAATTCGGGACCAGCCTGACCAATATGGTGAAACCCCGTCTGCAGGGAAAAGGAAGAGAGATCAGATTGTTACTGTGTCTGTGTAGAAAGAAGTAGACATAGGAGACTCCATTTTGTTCTGTACTAAGAAAAATTCTTCTGCCTTGAGATGCTGTTAATCTATAACCTTACCCCCAACCCCGTGCTCTCTGAAACATGTGCTGTGTCAACTCAGGGTTAAATGGATTAAGGGCTGTGTGGGATGTGCTTTGTTAAACAGATGCTTGAAGGCAGCATGCTCGTTAAGAGTCATCACCATTCCCTAATCTCAAGTACCCAGGGACACAAACACTGCAGAAGGCCGCAGGGACCTCTGCCTAGGAAAGCCAGGTATTGTCCAAGGTTTCTCCCCATGTGATAGTCTGAAATATGGCCTCATGGGAAGGGAAGGACCTGACCATCCCCCAGCCCGACACCTCTAAAGGGTCTGTGCTGAGGAGGATTAGTATAAGAGGAAGGCATGCCTCTTTGCAGTTGAGACAAGAGGAAGGCATCTGTCTCCTGCCCGTCCCTGGGCAATGGAATGTCTCGGTATAAAACCCGATTGTATGTTCCATCTACTGAGATAGGGGAAAACCACCTTAGGGCTGGAGGTGGGACATGCGGGCAACAACACTGCTCTGTAAGGCATTGAGATGTTTATGTGTATGCATATCTAAAGCACAGCACTTAATTCTTTACCTTGTCTATGATGCAGAGACCCTTGTTCACGTTTATCTGCTGACCTTCTCTCCACTATTATCCTATGACCCTGCCACATCCCCCTCTCCGAGAAACACCCAAGAATGATCAATAAATACTAAGGGAACTCAGAGGCTGGCGGGATCCTCCGTATGCTGAACGCTGGTACCCTGGGCCCCCTTATTTCTTTCTCTATACTTTGTCTCTGTGTCTTTTTCTTTTCCAAAGTCTCTCGTTCCACCTAACAAGAAACACCCACAGGTGTGGAGGGGCAACCCACCCCTTCACCCATCTCTACTAAAAATACAAAAATTAGGCCCGGCACGGTGACTCACGCCTGTAATCCCTGCACTTTGGGAGGCAGAGGCAGGTGGATCATTTGAGGTCAGGAATTCGAGACCAGTCTGGCCAACATGGTGAAACCCCATCTCTAAAAAAGATACAAAAAATTAGCCAGGCGTGATGGCAGCCGCCTGTAATCCCAGCTACTTGGGAGGCTGAGACAGGAGAATTGCTTGAATCCAGGAGGCGGAGGTTGCAGTGAGCTGAGATCGCACCACTGTACTCCAGATGGGGCGACAGAGCAAGGCTGTGTCTCAAATATAAGTAAATAAATAAAATAAAAAATAAAAATACAAAAATTGGCCAGGTGTGGTGGCAGGCGCCTGTATTCCCAGCTACTTGGGAGACTGAGACAGGAGAATTGCTTCAACCTGGGAGGCAGAGGTTGCAGTGAGTCGAGATCGCGCCACTGCATTCCAGCCTGGGCAACAGAGTAAGACTCCATCTCAAAAAAAAATTTTTTTTCCTTTAAAATTATTATATCTCTATTTATCTACCTATATCTTAGAGATTCCCCGGCACATAGTAATTACTCAATACACACTAATTATCATCTTCTGCTCTTAACAGAAGCCCAAACTTAGAAGTCTCTCCTAAGTGGGATCCCCTT	G	.	PASS	PRECISE;SVTYPE=DEL;SVLEN=-2568;END=65607110;CIPOS=-0,0;CILEN=-0,0;RE=45;RNAMES=NULL;STRAND=+-	GT:DR:DV:PL:GQ	./.:.:45:.,.,.:.
1	66024186	cuteSV.DEL.102	TTTTTTTTTTTTTTGAATCAGAAGTTTTTTTTTTTGTTTTTTTTTTGTTTTTTTTTTTTTTTATACTTTAAGTTTTAGGGTACATGTGCACATTGTGCAGGTTAGTTACATATGTATACATGTGCCATGCTGGTGCGCTGCACCCACTAACTTGTCATCTAGCATTAGGTATATCTCCCAATGCTATCCCTCCCCCCTCCCCCCACCCCACAACAGTCCCCAGAGTGTGATATTCCCCTTCCTGTGTCCATGTGATCTCATTGTTCAGTTCCCACCTATGAGTGAGAATATGCAGTGTTTGGTTTTTTGTTCTTGCGATAGTTTACTGAGAATGATGATTTCCAATTTCATCCATGTCCCTACAAAGGACATGAACTCATCATTTTTTATGGCTGCATAGTATTCCATGGTGTATATGTGCCACATTTTCTTAATCCAGTCTATCATTGTTGGACATTTGGGTTGGTTCCAAGTCTTTGCTATTGTGAATAATGCCGCAATAAACATACGTGTGCATGTGTCTTTATAGCAGCATGATTTATAGTCATTTGGGTATATACCCAGTAATGGGATGGCTGGGTCAAATGGTATTTCTAGTTCTAGATCCCTGAGGAATCGCCACACTGACTTCCACAATGGTTGAACTAGTTTAGAGTCCCACCAACAGTGTAAAAGTGTTCCTATTTCTCCACATCCTCTCCAGCACCTGTTGTTTCCTGACTTTTTAATGATTGCCATTCTAACTGGTGTGAGATGGTATCTCATTATGGTTTTGATTTGCATTTCTCTGATGGCCAGTGATGATGAGCATTTTTTCATGTGTTTTTTGGCTGCATAAATGTCTTCTTTTGAGAAGTGTCTGTTCATGTCCTTCGCCCACTTTTTGATGGGGTTGTTTGTTTTTTTCTTGTAAATTTGTTGGAGTTCATTGTAGATTCTGGATATTAGCCCTTTGTCAGATGAGTAGGTTGTGAAAATTTTCTCCCATTTTGTAGGTTGCCTGTTCACTCTGATGGTAGTTTCTTTTGCTGTGCAGAAGCTCTTTAGTTTAATTAGATCCCATTTGTCAATTTTGGCTTTTGTTGCCATTGCTTTTGGTGTTTTGGACATGAAGTCCTTGCCCATGCCTATGTCCTGAATGGTCATGCCTAGGTTTTCTTCTAGGGTTTTTATGGTTTTAGGTCTAACGTTTAAATCTTTAATCCATCTTGAATTGATTTTTGTGTAAGGTGTAAGGAAGGGATCCAGTTTCAGCTTCCTACATATGGCTAGCCAGTTTTCCCAGCACCATTTATTAAATAGGGAATCCTTTCCCCATTGCTTGTTTTTCTCAGGTTTGTCAAAGATCAGATAGTTGTAGGTATGCGGCATTATTTCTGAGGGCTCTGTTCTGTTCCATTGATCTATATCTCTGTTTTGGTACCAGTACCATGCTGTTTTGGTTACTGTAGCCTTGTAGTACAGTTTGAAGTCAGGTAGTGTAATGCCTCCAGCTTTGTTCTTTTGGCTTAGGATTGACTTGGTGATGCGGGCTCTTTTTTGGTTCCATATGAACTTGAAAGTAGTTTTTTCCAATTCTGTGAAGAAAGTCATTGGTAGCTTGATGGGGATGGCATTGAATCTGTAAATGACCTTGGGCAGTATGGCCATTTTCACGATATTGATTCTTCCTACCCATGAGCATGGAATGTTCTTCCATTTGTTTGTATCCTCTTTTATTTCCTTGAGCAGTGGTTTGTAGTTCTCCTTGAAGAGGTCCTTCACATCCCTTGTAAGTTGGATTCCTAGGTATTTTATTCTCTTTGAAGCAATTGTGAATGGGAGTTCACTCATGATTTGGCTCTCTGTTTGTCTGTTGTTGGTGTATAAGAATGCTTGTGATTTTTGTACATTGATTTTGTATCCTGAGACTTTGCTGAAGTTGCTTATCAGCTTAAGGAGATTTTGGGCTGAGACAATGGGGTTTTCTAGATATAGAATCATGTCATCTGCAAACAGGGACAATTTGACTTCCTCTTTTCCTAATTGGATACCCTTTATTTCCTTCTCTTGCCTAATTGCCCTGGCCAGAACTTCCAACACTATGTTGAATAGGAGTGGTGAGAGAGGGCATCCCTGTCTTGTGCCAGTTTTCAAAGGGAATGCTTCCAGTTTTTGCCCATTCAGTATGATATTGGCTGTGGGTTTGTCATAGATAGCTCTTATTATTTTGAAATACGTCCCATCAATACCTAATTTCTTGAGAGTTTTTAGCATGAAGGGTTGTTGAATTTTGTCAAAGGCTTTTTCTGCATCTATTGAGATAATCATGTGGTTTTTGTCTTTGGCTCTGTTTATATGCTGGATTACATTTATTGATTTGTGTATATTGAACCAGCCTTGCATCACAGGGATGAAGCCCACTTGATCATGGTGGATAAGCTTTTTGATGTGCTGCTGGATTCGGTTTGCCAGTATTTTATTGAGGATTTTTGCATCAATGTTCATCAAGGATATTGGTCTAAAATTCTCTTTTTTGGTTGTGTCTCTGCCCAGCTTTGGTATCAGAATGATGCTGGCCTCATAAAATGAGTTAGGGAGGATTCCCTCTTTTTCTATTGATTGGAATAGTTTCAGAAGGAATGGTACCAGTTCCTCCTTGTACCTCTGGTAGAATTCAGCTGTGAATCCATCTGGTCCTGGACTCTTTTTGGTTGGTAAACTATCGATTATTGCCACAATTTCAGCTCCTGTTACTGGTCTATTCAGAGATTCAACTTCTTCCTGGTTTAGTCTTGGGAGAGTGTATGTGTTGAGGAATTTATCCATTTCTTCTAGATTTTCTAGTTTATTTGCGTAGAGGTGTTTGTAGTATTCTCTGATGGTAGTTTGTATTTCTGTGGGATCGGTGGTGATATCCCCTTTATCATTTTTTATTGTGTCTATTTGATTCTTCTCTCTTTTTTTCTTTATTAGTCTTGCTAGTGGTCTATCAATTTTGTTGATCCTTTCAAAAAACCAGCTCCTGGATTCATTGATTTTTTGAAGGGTTTTTTGTGTCTCTATTTCCTTCAGTTCTGCTCTGATTTTACATATTTCTTGCCTTCTGCTAGCTTTTGAATGTGTTTGCTCTTGCTTTTCTAGTTCTTTTAATTGTGATGTTAGGGTGTCAATTTTGGATCTTTCCTGCTTTCTCTTGTGGGCATTTAGTGCTATAAATTTCCCTCTACACACTGCTTTGAATGCGTCCCAGAGATTCTGGTATGTTGTGTCTTTGTTCTCGTTGGTTTCAAAGAACATCTTTATTTCTGCCTTCATTTCGTTATGTACCCAGTAGTCATTCAGGAGCAGGTTGTTCAGTTTCCATGTAGTTGAGCGGCTTTGAGTGAGATTCTTAATCCTGAGTTCTAGTTTGATTGCACTGTGGTCTGAGAGATAGTTTGTTATAATTTCTGTTCTTTTACATTTGCTGAGGAGAGCTTTACTTCCAACTATGTGGTCAATTTTGGAATAGGTGTGGTGTGGTGCTGAAAAAAATGTATATTCTGTTGATTTGGGTTGGAGAGTTCTGTAGATGTCTATTAGGTCCGCTTGGTGCAGAGCTGAGTTCAATTCCTGGGTATCCTTGTTGACTTTCTATCTCGTTGATCTGTCTAATGTTGACAGTGGGGTGTTAAAGTCTCCCATTATTAATGCGTGGGAGTCTAAGTCTCTTTGTAGGTCACTCAGGACTTGCTTTATGAATCTGGGTGCTCCTGTATTGGGTGCATATATATTTAGGATAGTTAGCTCTTCTTGTTGAATTGATCCCTTTACCATTATGTAATGGCCTTCTTTGTCTCTTTTGATCTTTGTTGGTTTAAAGTCTGTTTTATCAGAGACTAGGATTGCAACCCCTGCCTTTTTTTGTTTTCCATTTGCTTGGTAGATCTTCCTCCATCCTTTTATTTTGAGCCTATGTGTGTCTCTGCACATGAGATGGGTTTCCTGAATACAGCACACTGATGGGTCTTGACTCTTTATCCAATTTGCCAGTCTGTGTCTTTTCATTGGAGCATTTAGTCCATTTACATTTAAAGTTAATATTGTTATGTGTGCATTTGATCCTGTCATTATGATGTTAGCTGGTGATTTTGCTCGTTAGTTGATGCAGTTTCTTCCTAGTCTCGATGGTCTTTACATTTTGGCATGATTTTGCAGCGGCTGGTACCGGTTGTTCCTTTCCATGTTTAGTGCTTCCTTCAGGAGCTCTTTTAGGGCAGGCCTGGTGGTGACAAAATCTCTCAGCATTTGCTTGTCTGTAAAGGATTTTATTTCTCCTTCACCTATGAAGCTTAGTTTGGCTGGATATGAAATTCTGGGTTGAAAATTCTTTTCTTTAAGAATGTTGAATATTGGCCCCCACTCTCTTCTGGCTTGTAGGGTTTCTGATGAGAGATCCGCTGTTAGTCTGATGGGCTTCCCTTTGAGGGTAACCCGACCTTTCTCTCTGGCTGCCTTTAACATTTTTTCCTTCATTTCAACTTTGGTGAATCTGACAATTATGTGTCTTGGAGTTGCTCTTCTCGAGGAGTATCTTTGTGGCGTTCTCTGTATTTCCTGAATCTGAACGTTGGCCTGCCTTGCTAGATTGGGGAAGTTCTCCTGGATAATATCCTGCAGAGTTTTTTCCAACTTGGTTCCATTCTCCCCATCACTTTCAGGTACACCAATCAGACGTAGATTTGGTCTTTTCACATAGTCCCATATTTCTTGGAGGCTTTGCTCATTTCTTTTTATTCGTTTTTCTCTAAACTTCCCTTCTCGCTTCATTTCATTCATTTCATCTTCCATCGCTGATACCCTTTCTTCCAGTTGATCGCATCGGCTCCTGAGGCTTCTGCATTCTTCACGTAGTTCTCGAGCCTTGGTTTTCAGCTCCATCAGCTCCTTTAAGCACTTCTCTGTATTGGTTATTCTAGTTATACATTCTTCTAAATTTTTTTCAAAGTTTTCAACTTCTTTGCCTTTGGTTTGAATGTCCTCCCGTAGCTCAGAGTAATTTGATCGTCTGAAGCCTTCTTCTCTCAGCTCGTCAAAGTCATTCTCCATCCAGCTTTGTTCCGTTGCTGGTGAGGAACTGCGTTCCTTTGGAGGAGGAGAGACGCTCTGCGTTTTAGAGTTTCCAGTTTTTCTGTTCTGTTTTTTCCCCATCTTTGTGGTTTTATCTACTTTTGGTCTTTGATGATGGTGATGTACAGATGGGTTTTCGGTGTGGATGTCCTTTCTGTTTGTTAGTTTTCCTTCTAACAGACAGGACCCTCAGCTGCAGGTCTGTTGGAATACCCTGCCGTGTGAGGTGTCAGGGTGCTCCTGCTGGGGGGTGCCTCCCAGTTAGGCTGCTCGGGGGTCAGGGGTCAGGAACCCACTTGAGGAGGCAGTCTGCCGGTTCTCAGATCTCCAGCTGCGTGCTGGGAGAGCCACTGCTCTCTTCAAAGCTGTCAGACAGGGACATTTAAGTCTGCAGAGGTTACTGCTGTCTTTTTGTTTGTCTGTGCCCTGCCCCCAGAGGTGGAGCCTACAGAGGCAGGCAGGCCTCCTTGAGCTGTGGTGGGCTCCACCCAGTTGGAGCTTCCCGCTGCTTTGTTTACCTGATCAAGCCTGGGCAATGGTGGGCGCCCCTCCCCCAGCCTCGCTGCCGCCTTGCAGTTTGATCTCAGACTGCTGTGCTAGCAATCAGCGAGATTCCGTGGGCGTAGGACCCTCCGAGCCAGGTGTGGGATATAATCTCGTGGTGCGCCGTTTTTTAAGTCAGTCAGAAAAGCGCAGTATTCGGGTGGGAGTGACCCGATTTTCCAGGTGCGTCCGTCACCCCTTTCTTTGACTCGGAAAGGGAACTCCCTGACCCCTTGCGCTTCCCAGGTGAGGCAATGCCTCGCCCTGCTTCGGCTCGCACACGGTGCGTGCACCCACTGGCCTGCGCCCACTGTCTGGCACTCCCTAGTGAGATGAACCCGGTACCTCAGATGGAAATGCAGAAATCACCCGTCTTCTGCGTTGCTCATGCTGGGAGCTGTAGACCGGAGCTGTTCCTATTCGGCCATCTTGGC	T	.	PASS	PRECISE;SVTYPE=DEL;SVLEN=-6067;END=66030253;CIPOS=-0,0;CILEN=-0,0;RE=28;RNAMES=NULL;STRAND=+-	GT:DR:DV:PL:GQ	./.:.:28:.,.,.:.
1	66055905	cuteSV.INS.54	T	TAGGGGCGGCCGGGCAGAGGCGCCCCTCACCTCCCGGACGGGGCGGGCTGGCCGGGCAGGGGGCTGACCCCCCCACCTCCCTCCCGGACGGGGCGGCTGGCCGGGCGGGGGGGCTGACCCCCCCCACCTCCTTCCCGGACGGGGCGGCTGGCCGGGCGGGGGGCTGACCCCCCCACCTCCCTCCCGGACGGGGCGGCCTGGCCGGGCAGAGGGGCTCCTCACTTCCCAGTAGGGGCGGCCGGGCAGAGGCGCCCCTCACCTCCCGGACGGGGCGGCTGGCCGGGCAGGGGGGCTGACCCCCCCCCACCTCCCTCCCGGACGGGGCGGCTGGCCGG	.	PASS	PRECISE;SVTYPE=INS;SVLEN=334;END=66055905;CIPOS=-0,0;CILEN=-1,1;RE=15;RNAMES=NULL	GT:DR:DV:PL:GQ	./.:.:15:.,.,.:.
1	66127612	cuteSV.DEL.103	TTTCTCTATGTTTTCTTCTAGTATTTTTATAGTTTTAGGTCTTACATTTAAGTATTTAATCTGTTTTGAGATGATTTTATTGTAAATGGTGTGACATACGGTCCAATTTCTTTTCTCTTTCTTTTCTTTTTTCTTTTCTTTTCTTTCTTTCTCTTCTTTCTTTCTTTCTTTCTTTCTTTCTTTCTTTCTTTCTTTCTCTTTCTCTTTCTTTCTTTCTTTCTTTCTTTCTTTCTTTCTTTCTTCTTTCTTTCTTTCTTTCTTTCTTTCTTTCTTTCTTTCTTTTTCTTTCTTTCTTTTTTGCATGTGGATATCCAGTTTTCCCAATACCTTTTATTGAAGAGAGTATTCTTTTTTCATCTGTGTTCCTGGCACTTTTGTCATAGATAAGTT	T	.	PASS	PRECISE;SVTYPE=DEL;SVLEN=-389;END=66128001;CIPOS=-0,0;CILEN=-0,0;RE=48;RNAMES=NULL;STRAND=+-	GT:DR:DV:PL:GQ	./.:.:48:.,.,.:.
1	66694568	cuteSV.DEL.104	CTATGTTGTAAAGTCTGTCTTCTATAGTCTGCACTGCCTGAAATTGCTTATTTT	C	.	PASS	PRECISE;SVTYPE=DEL;SVLEN=-53;END=66694621;CIPOS=-0,0;CILEN=-0,0;RE=19;RNAMES=NULL;STRAND=+-	GT:DR:DV:PL:GQ	./.:.:19:.,.,.:.
1	67255199	cuteSV.INS.55	A	AGTTTGTTTCACACACATTTATCTTTTTAATTTTTTAATAGATATTTTTTTAAACACACCTGCAGCAGGAGCAGAGGCGGGGGGTAGCAGGGGG	.	PASS	PRECISE;SVTYPE=INS;SVLEN=93;END=67255199;CIPOS=-0,0;CILEN=-0,0;RE=17;RNAMES=NULL	GT:DR:DV:PL:GQ	./.:.:17:.,.,.:.
1	67495157	cuteSV.BND.39	T	N[8:1287106[	.	PASS	PRECISE;SVTYPE=BND;RE=11;RNAMES=NULL	GT:DR:DV:PL:GQ	./.:.:11:.,.,.:.
1	67624391	cuteSV.DEL.105	AGTACCATCTCTTACCTCAAAAGTAGATAAGTATTGATAAGGTTTGGATTTGTGTGCCAGCCTAAATCTCATGTGAAATTGGAGGAGGGGCCTGGTGGGAGATGATTGGATCATGGGGGCAGATTTTACCCTTGGTGTTCTCCTGATAGTGAGACTATCACTATCAGTGATTGATAGTGAGACTATCACTATCAGTGATTGATAGTGAGACTATCACTATCAGTGATTGATAGTGAGACTATCACTATCAGTGATTGATAGTGAGACTATCACTATCATCAGTGATTGATAGTGAGACTATCACTATCATCAGTGATTGATAGTGAGACTATCACTATCAGTGATTGATAGTGAGACTATCACTATCAGTGATTGATAGTGAGACTATCACTATCAGTGATTGATAGTGAGACTATCACTATCAGTGATTGATAGTGAGACTATCACTATCAGTGATTGATAGTGAGACTATCACTATCAGTGATTGATAGTGAGACTATCACTATCAGTGATTGATAGTGAGACTATCACTATCAGTGATTGATAGTGAGACTATCACTATCAGTGATAATGAGTGAGTTCTCAGAAGATCTAATTGTTTAAAAGTGTGTGGCACTTTCCCCTGCTCGCTCTCTCTCCTGCCACCATGTGAAAAAGGTGTTTGCTTCCCCTTCGTCTTCCATCATGAT	A	.	PASS	PRECISE;SVTYPE=DEL;SVLEN=-688;END=67625079;CIPOS=-0,0;CILEN=-0,0;RE=29;RNAMES=NULL;STRAND=+-	GT:DR:DV:PL:GQ	./.:.:29:.,.,.:.
1	68577397	cuteSV.DEL.106	GAAGCATGCAGGTCTCCACCCAAACCCACAGGTCAGATGGCTGCTGTCCAAACTTTAGGATCTTTAGGGCTGCAGATGAGATGCTCTGTTCTGGTGTATGTCCTGCTTGGGGGGCTGCCCCTCCTTGCCAGAAGAAGATTTAGTTGAATTCAATTGAAGTGTACTATTACCAACCATTTGCTCCCTTGTTCTGACAGCCAGCAGGAGCAGAAAACTGGCTTGCTCTGGTACTAACTGCATTCTCAGAACCGTGCATGCAGTGCTTTATCGTTCTGTTCAAAGCTAAGCAGTGCCCTCCTTGGGACACTCTGGGAATGTACAGTATTCATTGCTCTAAGAAAATGCCTTGGCCACAAGGAGAAAACATTCGCTGGCTGTGGCTTGAGCCAACTGGGTCAGCGCCAGCCTGTGCAGATGTCTTTGTGGACAGAGAAGAAGTCCCTCTGGGAGAAGGCAGCCCATGCTAGGGTGCATAGATTGATGAGAGGAGTGACAACTGTATTTCTGTCCTTACTTGCTCTCCTGGCCAGGTGCTCTTATGCAGTGCACTAGCTGTACAACAGTACCTACTGGCTGGACCCTCTCATTCTCTACCAATTCAGCAGTCTCCTCTTGGCTTCATTCAGGAGGCTGTCTCCCCATGGTTGCCTGAACCCAAAAGCAAAATGTGTGGGTCCCACCTACTTCTCACGCTCTAGTTCTAAAGAATGGGCCCAGGTGTCCAGCCTCCACGGCCTGACATTCAATGCTGTGTACACTCCGGTTCCAAGTTGCTTTTCTACTCACTGCACCCCAGACTCTCTGCTAAACAGGCTACTTTAGTCATTGCCACCCAAATAATGCTTGTGAAGTTGCATCTCCACACTCTCATACTCTTCCCTTACCCTCACCTTTTATCCAACTCTTTCAAGGCTCGGCTCATTTTCAGTCTTCTGGGAAGCCCTCTCAATTGCCCCCAATCAGGAGTTACTGAAAAGTGTCCTTGTACCTCCCATTGGTCACCGACTGCACGGTTCATGTATTGGGAACCTTGATTGTTAAGAAGATTTTAAGTTCCTTGAAGGTGGAAACCTAATGAGAAGACTTGCCCTTCAGGCTCCTCTACTTAAGAATCATTCCAAGCAATTACCATGGAAACAAATATCTTCTCTTCCTGGCCTCTTGGACCAAAACAAACAGACAAACTGTTAAAGAGCAAGGAATTTGGCTCCCTGCCTAGGTTGGCAGTGAGAGCGTCAGAACAAGGTTGAGGCCAAATCCATGAACCTCATTTAGTTAGCTGCCCACGAACTTGGCTTGGAACGCCTTGGCCCCATCTTAAAGAAAGCCCTTCATTCTGGGGACGCTGGTCAGCCTGAGGCCCATGCTCCTTAGTCCCACCACAGGAAGCCTTCTCTCTCCATCTGTCACTCTGAGACCATATTGGCTGAAGCTCTGGGCTTACTCATATCCTGAGTCATCCAACCTCGCATGTCCGTAAAAATATCCGTATCCTTATAGGTGGAGGCCTTATAGATAGGTTGTTGAGTCAGATTTATGAGTTTGAGAAAGAGATGCTTTGGATGCAAAGGACCTTTGGTGAGTTTGCAGAAGCCCTGGACTCAAATCTACCACCACTCAGAACAGTGAATGCCAGAAAATTCCTGGAAAAGGGCATCTCTTTGCTGAATGACCCTAGTAATCTACTCATTCCCCAGGTAATTACTGAGCCACTCTGTGTTCCAGGCACAGTTCTAGTTTCTGGAAATATACCTGAGAACAAAACAGACAGAAATTCTGCCCTTATGAGCCTCCACTTCAGCTCCTGGCCAAGTCTGTTTTTCATATGATCCAAGCACTTTGGCAGGTGTTAGGGCTGTAAAAGGGATGGCATGGGACCCCCTTGGGTAGGGGACGTGGCAGACACATCTCTTAGAAATATTGCCGCAAGCCTCACTGTTCAAGTCTGGTGTGTGGAGCAGCTGCATCAGCACCTCCAGGGAGCATGTTAGAAATGCATCGTCTCAGGCCCTTCCCAAGCCCTTCTGAGTAAGAAACTGCACTTTACAATATGCTCCCAGGTGAACTGTCCGCAGGGAAAGGCTTGAAAAGCCTTGCTACAGGACAGCAAATCCCACAAGCTGTCCTACAGTGAAAGGGAGCAGAACGATAATGTGCATTTGAGAAAGAGTACATCCCATGCCTCAGATTTAGAAAGGTGGCGTGTTCAAGACTGAGATCTCCTCAGAAAGAAACATGCTTAAAAATCCAATGCTACTCAACTGTATTTGATGGCTCAACAACAAATCACCGACTGTAATCACTCAACAGAACCAGCATCCTGTGAAACACACCTTGAGAAACCAGTAGTGGACCTTCTGGCATTCCCGGATTCAACTTTCTTGGCTTCAATGACTGCAGATGGAGTGAGCCCATGGGGTGATAACTGGCAGTTTTGCTGAGGAACAAATCTGAATCATGCCTACTGCCAGGCTGAGGCTCTGGGCCAAGGTCTCAGCTTGGGATAGGGTGAGGATCAGAAGGCTGGAAAGATAGAGGGACTCGGAGACTGCCAGCTACTGGTTAACTTGTGGCATAAGGAGGATATATACAGAAAACACTGGATTCTATAGCTGAAATATGTCATTTGGAGAAATTTAGGAGCCAATATAAGCATTCCTTATTTGTCATTTCATGGGCTATATATATTCCACAGGTGTCAAGAATCTATAATGATGATGATGATGGCAAAGACAATGATAGATACCTTTTTAAAACTTACTATATGCCAAGCACTGTCCTAATTCATATGTTCCCAACAGCAATGCTAAGTGGTATAATCCTCATTTCTGCAGATGAAGAAATTGAGGCACAGAGCTGGCTCCTCGTTTTAATCCGTTTCATGCTAAATGTGACTTCTGAGACCTAGGTGACAGGCATCTGACTGGTGCAGACTAAACTGGCCAGATGATGGAGTGACCACTGGTCCCCTTTATCCCTCGAGCCAGCCCCTGAAGGCTGAGAGACTTGCTCAGAGCCCCGTCCCAGAAGTGGGCAAGATTCATATTTGTGCCTTAGCAAAACTGCCAGTTATCATACTATGGGCTTATTCCTTCTGGAATAGGGTAAAGCAAGAACAGAGAACCCCCTCTGGGGGTGCCACTTAGGTGTGAAGCAGCCCTAATTGGGCAGGTATAGGCTGGAGTGACCTCAGTGGTAGGCCTGGGAGGGGACACCTGGTTTGCTCTGGGGCAGTCGTAGAAGGCTCAGCACAGTGCTGGACTGCAGGTAGGACTAAGCTTGGATTATAAGGCCTGGGATCTTCTCATAATGCTGGTCTGCAGCCACTGTGTGGCCTGTGACAGGCCTTTCCCTGGGTCTCAGTCTTTGAAAATAATGATACACCCCCCACCACACCCGGTCATGGGTTGCACCTTGGGTTTCAACTCAATGACTGCTTTTCAGGAGGTCCCTCTGGGGCTCCTTAGGGTTATGGCTGCTCCAGGCTGGCAAATCCAGATCATGCAAGAGGTGGCTTAACCCTCTCCCTCTCAGGGACACGAAGAAGATCTGTTGCTTCCAGATTGCACCAACACACATGCCTAGAACCCCAGTAATGAAGCTGGAACCTCTGCTGTGTGGTCAGACAAACCCAAGGATAAATTGCCCCTGCTTCTTGGGATGACACTAGGAATTCGCCATTCTTCACGAGGCAGTCCCTGGGGCCTAGAGCCAATTCATTCAGTTTAACATTCCCTCCCTTTGAGACAAAGTATAGGGTGGTGATAATGAAGTCAGTCGGGCACAGCCTTGAGTGCTGGCTGTGTGACACAGGGCAAGTCACTCAACCTCTCTGAGCTCCAGCATGCTCATTGGTAATTGGTATAAATGAAAGTACCTATATCATGGGACTACTGTGAGGTGCCAGCACATTATCAGTGCTTTGTAAAGAGCCGCTATTACTCTTGTTGTTGCTTGGACATTTGTTATGAGGGGGGAATACTTTTTAAAATTTGCTTTTTAAAAACATCAACAAATTTCTGAAGGCATTTTCAAATGAGACTTTAAAATATGTTTTTCTCTTCTTATAAAGTTAAAATTTTTGTATGAGGTTAGGCATAATTTTTTTTTGTTTTAAATTAACAAATAGCAATCAAGGGCTTCTAAGCAATTCCAAGGACCCCCTTGCTGCTCTATTCCACTAGTCTTCCACCCTCTCCCTCCTGGCAGCAGTCGTTGGCATTTTTGTATGTCTCACCCTGGAGGCTGGCAAGCTCTGCACCTCCTGGTCGGGAGCTTCCAGCTCTCCCCTGCAGCTGTCCTGAATTCCTCTTGCTGTAGGTTGTCCCTTTGTCCCAGAGCACTCACCCTAACAGGGAAGTCCCTCATTTCTTCATTAACTTCCAGGTTGCTCCCTCCCCATTAATGCTGAGCTGGAGAAGCAGGGTTCACAGGACCTTACAATAGGGACCAGGAGCAGCAGCTCGGAGATTCAGGCCGCCTTTGGCTTCCTTGACCCTCCTGTACCCAGGGCCAGCATCAGGGAGGGAGGAAGAGGACAGGGACAACAATCAGCAGGGCCCGTGTAAGCATACACTTCTTATGGATGACTCCTCTGACAA	G	.	PASS	PRECISE;SVTYPE=DEL;SVLEN=-4600;END=68581997;CIPOS=-0,0;CILEN=-0,0;RE=20;RNAMES=NULL;STRAND=+-	GT:DR:DV:PL:GQ	./.:.:20:.,.,.:.
1	69943734	cuteSV.DEL.107	TTTTTGAGACGGAGTCTCGCTCTGTCGCCCAGGCTGGAGTGCAGTGGCGGGATCTCGGCTCACTGCAAGCTCCGCCTCCCGGGTTCACGCCATTCTCCTGCCTCAGCCTCCCAAGTAGCTGGGACTACAGGCGCCCGCCACTACGCCCGGCTAATTTTTTTGTATTTTTAGTAGAGACGGGGTTTCACCATTTCTTAGCCGGGATGGTCTCAATCTCCTGACCTCGTGATCCGCCCGCCTCGGCCTCCCAAAGTGCTGGGATTACAGGC	T	.	PASS	PRECISE;SVTYPE=DEL;SVLEN=-268;END=69944002;CIPOS=-0,0;CILEN=-0,0;RE=19;RNAMES=NULL;STRAND=+-	GT:DR:DV:PL:GQ	./.:.:19:.,.,.:.
1	70068142	cuteSV.INS.56	T	TGGTTGTTGTTGTTTTTTGTTTTGTTTTGTTTTTGAGACAGAGTCTCGCTCTATGGCCCCAGGCTGAAATGCAGTGGCACAATCTCGGGCTCACTGCACGTCCACCTCCCAGGTTCAAGAGATTCTGCCTCGCCTCCCAAGTAGCTGGGAATACAGGCATGCACCATTACAACCAGCTAATTTTTTGTATTTTTTAGTAGAGATGGGCTTTCACCCATGTTGGCCAGGCTGGTGGTTGAATTCCTGACCTCAGGTGACCCACCTCCTTGGCCTCCAAAGTGCTG	.	PASS	PRECISE;SVTYPE=INS;SVLEN=283;END=70068142;CIPOS=-0,0;CILEN=-1,1;RE=46;RNAMES=NULL	GT:DR:DV:PL:GQ	./.:.:46:.,.,.:.
1	70093421	cuteSV.INS.57	G	GGTCACACAAATTAATGAAGAATGTGTGTGTGTGTGTGTGTGTGTTTTAGACAAATTAAATTGAATACAGAAGTATTTGGTTGTATTAACACAAAGAAAAAATTTTAGATTTAGCTTCACAGGCCGGGCAGGATGCCCCTCCCATCAGGCTTGGGGTCCCCCGGGCCCCCCCCCAAGTCGGAGCCAGA	.	PASS	PRECISE;SVTYPE=INS;SVLEN=187;END=70093421;CIPOS=-0,0;CILEN=-0,0;RE=27;RNAMES=NULL	GT:DR:DV:PL:GQ	./.:.:27:.,.,.:.
1	70106335	cuteSV.INS.58	T	TGGGTGCTGCTGCAGCTGCAGGAGCGGAGGTGCCAGGCCTCTGTTCTTCTCATGCTGGCATCCCTGCTTGCAGCTGTGAAGGGGGGCAGGAATCAGCGAGGTGACCTGGGCTGAGTCCCGGGAGTGGGAAGAGGTGGCAGGAAGGGGATCTGAGGAGGAGAACAGGGGTCCTGGTGGTCTGTGCTTCTTCCCAGACACGGGAGCTGTAGAGGGGACCTCTGCAG	.	PASS	PRECISE;SVTYPE=INS;SVLEN=223;END=70106335;CIPOS=-0,0;CILEN=-1,1;RE=14;RNAMES=NULL	GT:DR:DV:PL:GQ	./.:.:14:.,.,.:.
1	70357502	cuteSV.DEL.108	AGACATGAGTGAGCACATGCTGTTGGAAAAATGGTGCCAATAGACTTGCTCAACACAGGGTTGCCACAAACCTTCAATGTGTAAAAAATGAAATACCTGTGAAGCACAATAAAGTAAAGTGCAATAAAATGACACGTGCCTGTATTCTCATCACAAAAAAAGAAAAAAAAAGTGAAGTGATGGGTATCTTTATTCACTTGATTGTGGTAATAATTTCACAATGTATACATATATTGAAACATCAGTCTGTATATTGAATATATACTACTTGTTTATGTCAATTATAACTCAATAAAACTGAATAAATTGAAAACTCCAAAGTATCGTAAAAGGGGAGCAGTTATATTTCAACTATTGGAAAGACGGCAGCAGCATATCAGGCAGAGAAAATAGTGGATGTAGGAAAGTCTGACATATATTTAGTGAATGAGGAGTGGCCTGGTTTTCTGATCAGGGAAGTAAGTTAAAAACAGTGGTAGAAATAAAAGTGGAAAGGTAGGGTGAGGAGTTTGGACCTCACTAAGTGGTAACTCTTAAAGATTACCTATGTGAGTAGCAAGGACACAGTTGGTACTCAAGGCATGAGTTAAAAACTCAAATGAGAAAAAAATGTTGGAGCAACACCACGCAGATAAATCCAATGATGTATTTAAATATGATACAATACAATACACATCTTTAAAATTCCTTCTGGTACTGTAATTGACCTGAAGATACATGAAATCGTATGAATTACGACTCAAACTGTCATCCCTCTAACAAAACAGTAAGCCAGACAAAACTGATTTAGCCTATAAGTTGTCCCTTATTCCATAATAATGAGAGGTAGATACTATTTATTTACTGGACATGCCAAGCTCTTTACCTACATGTATTATTTCACTGACCCTTGTAACAACTGAGTGAGGTATGTGTTGTCATCCTGTTACACATGAGAAAATTGAGTCTCAGAGAAATTAAACAATTATTTACTCAAGAACACTTTGATAGAAAGTGGCAGAAACCAGATTCAAACCCCTTCTCTCCAGTACTCCATCTTGTATCAACTTGACTGTTTTGCCTACAGAGTATAGTTTTGCTTGAATTCTGTTTAAGAAATCAAATTACTTATGCTAGTGTTGCTTATTTGATTTACCTCCAAGGCACTTGATTAAGAATCAAATTATATTAATGTTTCTTGTGAATGACAGATATTCATCACATGTTACAAGAATTGCTTATTCTCTTGAGGTGTTTTTCATTTTTAAAAACACATCCAGGTACATTTTGGGTTCTTGAATCACAGATTAACCATTCAGTCCTCACAATGGGAGATTGAAGAAATAATCAATGGGTTTCATATGGTTAAAAGAGTATCAGTTTCTTTGCAATAATGTAATACTGTCCTTAATTTACAACTCAATGTCTTTAGCTATCAATTTTATTTTTCCAACCTTTTAAAATCAAGGTGGTTTCTTTTGCATTTCCTAAGATTCAAGATTGAAAATGTAACAAAATCTCAGACAGCTAACATGTATTAAACTTTTCAAAGCACATGAAACAATGCTTTCAAAAATATGTTTTTTGAACTACGCATTAACCTCGTAAGAGGAGCATAAAAATATTTCCCATTCAACTAATAAGAACTTTAATGTCATTTGGTATGGATAATACACTAATTTTTGTTTCAGCTTATGCTATGTATTGAAATACATTCTATATTTTTTTCTTGAAAAAGTGTTTGGAATTGTAATTTTTATTATAAGTAGAAACTTTGTAGAAGAATTTTATACAAACTGGTAAAACTTTGAAATGTAAATTATTTCCTACAATAATTACCATAAATA	A	.	PASS	PRECISE;SVTYPE=DEL;SVLEN=-1825;END=70359327;CIPOS=-0,0;CILEN=-0,0;RE=21;RNAMES=NULL;STRAND=+-	GT:DR:DV:PL:GQ	./.:.:21:.,.,.:.
1	70412321	cuteSV.INS.59	T	TTTAGTTGTTGGGGTGGCAGGACGAATATTACATGGCTGGAGCAGTAGAATGGGAGACTTTTCACTGTATACTGTTATGCTTTTA	.	PASS	PRECISE;SVTYPE=INS;SVLEN=84;END=70412321;CIPOS=-0,0;CILEN=-1,1;RE=22;RNAMES=NULL	GT:DR:DV:PL:GQ	./.:.:22:.,.,.:.
1	70912395	cuteSV.INS.60	A	AATATATTATATAAAATATATATTATATTATATAATATATATTATATAAAATATATATTATATTTATAAACACAATGTCCAGCTGTCGTTTCTTTCTTTCTTTCTTTCTTTCTTTCTTTCTTTCTTTCTTCTTTCTTTTTTTACTTTCTTTCTTTCTCTCTCTCTCTCCTTGGGGTTTGTGGTGTTATTGGGTAATAAAAAAGAAAGAAAGAAAAGAAAGTACTCTGAAAAAATGTAACATATATATTATATATAAAATATATAAATATACGGGAGGTGAGAGCGCCTTCTGACCCGGCCCGGCTCCCCACTGGGAAGGAGGAGCCCCTCTGCCCGGCCAGCC	.	PASS	PRECISE;SVTYPE=INS;SVLEN=342;END=70912395;CIPOS=-0,0;CILEN=-1,1;RE=17;RNAMES=NULL	GT:DR:DV:PL:GQ	./.:.:17:.,.,.:.
1	70946202	cuteSV.DEL.109	TCTTTTTTTTTTTTTTTTTTTTTTTTTTTGAGACGGAGTCTCGCTCTGTCGCCCAGGCTGGAGTGCAGTGGCGCGATCTCGGCTCACTGCAAGCTCCGCTTCCCGGGTTCACGCCATTCTCCTGCCTCAGCCTCCCGAGTAGCTGGGACTACAGGCGCCCGCTACCACGCCCGGCTAATTTTTTGTATTTTTTTTTTTTTTAGTAGAGACGGGGTTTCACCGTGTTAGCCAGGATGGTCTCGATCTCCTGACCTCGTGATCCACCCGCCTCGGCCTCCCAAAGTGCTGGGATTACAGGCGTGAGCCACCGCGCC	T	.	PASS	PRECISE;SVTYPE=DEL;SVLEN=-313;END=70946515;CIPOS=-0,0;CILEN=-0,0;RE=32;RNAMES=NULL;STRAND=+-	GT:DR:DV:PL:GQ	./.:.:32:.,.,.:.
1	71112746	cuteSV.BND.40	A	]4:67145803]N	.	PASS	PRECISE;SVTYPE=BND;RE=19;RNAMES=NULL	GT:DR:DV:PL:GQ	./.:.:19:.,.,.:.
1	71112924	cuteSV.BND.41	C	N]hs37d5:14025256]	.	PASS	PRECISE;SVTYPE=BND;RE=13;RNAMES=NULL	GT:DR:DV:PL:GQ	./.:.:13:.,.,.:.
1	71237371	cuteSV.DEL.110	TTATATGTGGATTTGATCCTGTCATTGTGCTGTTAGCTGGTTATTATGCTGGCTTGTTTGTATGGTTGCTTTCTAGTGACATTGGTCTGTGTGTTTAAGTGTGTGTTTGTATTAGCTGGTGTTAATGGTGGAGGGTCTCCAGGTTCTTGGTGTCTTGAACAAAGAATTGCACAAAACACACAAACAAAGCAAGGAAGAGATGAAGGGATTTATAAAAAATGAAAGTACACTCCACAGTGTGGGAGTGGACCCAAGCATGGGAGCACAAAGGCCCTGTTACAGTTTTTGTGAGTTTAAACGCCCTCTACTTGGGATATGCCCTATGTAAATGGAGAGGATGAAGTAAAATTACAAAGTCATTTACTTGGTCTATGCCCTATGGAGAGGATATTTCATATCATAGCTGAAGTGTGAATCAGCCTTATGTTCTCTGCCTCCAAACCCTATTTTCCTGTCTCACTGGTAGCAGTCTTTTTTTTCTACATTTAGTGCTCCTTTCAAGATCTCTTGTACAGCAGGTCCAGTGGTAATGAATTCCCTCAATATTTGCTCATCTGAAAAGGATCTTATTTCTCCTTCACTTAGGAAGCTTAGTGTAGATGGATATGAAATTCTTGGTTAAACTTTTTTTTTTTTAAAGAATGTTTGATATAGGCCCCCAGTCCCTTCTAGCTTATAGGGTTTCATCAGAGAGGCCCACTGTTAGCCTGATGGGGTCCCCTTGTAGGTGACTTGCTCTTTCTCTCTAGTTGCCTTTAACATTCTTTCTTGCATTTTGACCTTGGAAAATCTGATGATTATGTGTCTTGGGATAATCTTGTGTAGAATCTTGCAGGAGTTCTCTGTATTTCCTGAATTTGACTCTTGGCCTCTCTAGCAAGGTTGGGGAAGTTTTTATGAATGATATCCTGAAATATGTTTTCCAAGTTGTTTGCTTTCTCCCTGTCCCTTTCAGGGATGCCAGTGATTCATAGAATTTGCCTCTTTACGTAAACCCATACATCTTGGAGGTTTTGTTCATTTCTTTTTATTGTGTTTTTATTTTTGCCTGACTATCTTATTTTGAGACCCAGTCTTCAAGTTCTGAGATTCTTTCCTCAGCTTGGTTTATTCTGCTGTTAATGCTTGTGATTGCATTGTGAAATTTTTGTATTGTGTTAGCTAGCTCTGTCAGACCTGTTAGGTTTTCGTTTATACTGGCTATTTCATCCTTCAGCTCCTGTATAGCTTTATTGAAATTCTTATTTTTTTCTGGATTGGGTTTTGCCATCTTCCTCTATCTCAATGATCTTTGTTTCTATTCATATTCTGAATTTTACTTCTGTCATTCCAGCTAGTTCAGCCTGGTTAAGAACTCCTAGAGAATGGATGCAATCAGTTGGAGAACATATAAAACACTCTGGTCTTTTGAGGTTTTTTTTTTTTTTTTTTTTTCTAATCTCTGCATGTGGGTGTTCCTTTAAGTGCAGTGTAGATTGAGTACTGTCAACAGACTTCTGTTCTAAATGTTTTCACTGGGCTGAGGCTTTGTGCAGGGTCTTCACTTGAAACTGACTTCTTGTCTCTGGTTTCAGAGGCTGGTACGTTAGCAAGGTATTTTTGGTATTGAAGCTTTGGGGAATGATCCAGCAGGTGGCACTTAGGCTGACTGGTCAGTTGGTAGACTCTAGCTCAGTTGTGTAGCTCCTCTATGTTTCCTGACAGTTGCAGCCATGTTCTCTCTCAATGCTCTGAAAGTGTGGGTTTCTTTCCCCCTTGAGTGCTGGCTGTAGATTGTGGCTTGGGACTCCTGTGCTGCCCACTGCAGCTCTGGGGTGATCTCAGTGTTTCTTCCTCAACTCTGAGGCAGCAGAGGAAGGGACCTTAGTAGTGGCTATAACCAAGGGTCATTTGCTTGTTTCTTGGAGGCTCCACCCCAGAGAGATGCAGGTCGGCAATCACTCAGTGCAATCAGCCCAGAATGGAGGGTCTGTGCTGTGGGCCCAAGTCACAGGTTTCCTGTCCGGTGATGAGCAGTGGGAGGTGTTTGGGACCCAGGGGAGACAGATTGGCCTCATCTCCTTGGGTCAGCTGCAGCTTGTTGGAGGTGTGGATAAGGCACTTAGGGTCTTTTCTCCTTCATTAGTCTGATGGTGGCAAGGGCAGTTCCACTGCGGAGACAGTGGTAGAAAGGCATTCAGTTGCCCCTGGAGGCTCTGTCCAGGGAGTTGCTGAGTTACCACTGGCTTGATAGCTCTGACAGCATGTGGCTGGAGGCCTAGGCCTGGAACACCTGCCTATTGAGGAGATAAGGGAACAGGCACCCATGTAACACCCTGGCCCCTTTTCTATAGGGCTGCTGCAGTATGCTTGGGGCCTGTTGCAGTCTCTAGTCATCTCATATTTTCCAGTTCCTGGAGGGTTCACCTGTAAAGGCTGAGAAATAGAAAAGAGGGCAGCCTGCTTCTCCCTCTGGGAGCTTCATCCTAGGGAGGTACAGGTCTGTTGCCAGCCAAACACACCTGTAGGATGTGGCTGAAGACTGGTTGGGAAGTCCCATCCAGTGAGGAGGAATGAGATCGGAGACCCACCCAAAGAGAAGTCTGGTCACATTTTGGTAGAGCAGTTCTGCTGTGCTGGAGTCTGCCTCAATCCCTGGTCACCTCGAACACTCCAAAGCTCAAAGGCTAGAACAGCTAAGTCACCCAAACAGCAAAGATGGCGGCCTGCCCATTCCTCTGGGAGCTCTGTCCCAGAGAGTTTTCAAATCTCTCTTGGCTGGAGAACACAGGCAGGGGTGACTAGAGGGCCCACCCAGTGAGGAGGAATGGGATCAGGGACCTGCTTAACAAAGCAGTCTGGCCACATTTTGGTAGAGCAGTTGTGCTGTGCTGGAGGACCACTTCTGCCCCTGGTCAGCTCAGACTCTCCAAAGCCCAAAAACTAGAGAGCTAAGTCACCCAAATGGCAAAGAGGGCAGTCCACTCCTTCTCCTGGGAGTTCC	T	.	PASS	PRECISE;SVTYPE=DEL;SVLEN=-2982;END=71240353;CIPOS=-0,0;CILEN=-0,0;RE=22;RNAMES=NULL;STRAND=+-	GT:DR:DV:PL:GQ	./.:.:22:.,.,.:.
1	72036908	cuteSV.BND.42	G	N[6:170484211[	.	PASS	PRECISE;SVTYPE=BND;RE=19;RNAMES=NULL	GT:DR:DV:PL:GQ	./.:.:19:.,.,.:.
1	72036910	cuteSV.BND.43	A	]11:120199717]N	.	PASS	PRECISE;SVTYPE=BND;RE=13;RNAMES=NULL	GT:DR:DV:PL:GQ	./.:.:13:.,.,.:.
1	72036911	cuteSV.BND.44	A	]11:120199631]N	.	PASS	PRECISE;SVTYPE=BND;RE=5;RNAMES=NULL	GT:DR:DV:PL:GQ	./.:.:5:.,.,.:.
1	72394040	cuteSV.INS.61	T	TAACACGGTGAAACCCCGTCTCTACTAAAAATACAAAAAATTAGCCGGGCCGGGTAGCGGGCGCCTGTAGTCCCAGCTACTCGGGAGGCTGAGGCGGAGAATGGCGTGAACCTGGGAGGCGGAGCCTTGCAGTGAGCCGAGATCGCGCCACTGCCAACTCCAGCCTGGGCGACAGAGCGAGACTCCGTCTCAAAAAAAAAAAAAACAAAAAAAAAAAAAAAAAAAAAAAAGAATAAAGTCGTTCCTTTCATATTAATTTTTTTACCTTAATTTAGTCAACCTCCCAGAGCTGATTATTTTTTTTTTTTAATTTGCACACCAAATGCAGTGCCTGCCCACGCGCACAGCTCCCCCCCTCTTTGCACACCAAATGCAGTGCCTGCCACGCGCACAGCTCCCCCCTATTTTTTTTTTTTTTTTGTTCCGTTGTTTTTTTAGTACGTAAAAAATCTGATAATCCAAGATTAATTTTTTTAGTTTTTTGTTTTAATAATTTTGTTCATTTTTTAACATAATATACATATGTGTACATTATATTTTAATAAAAAACACACAGCAGTATACGTGTATACACGATATACCATGTGTATATACGTAAACACACCTCTCCCCTGGCACCTGCCACATCTAATTAATATTCACTCTCAATGTGAACTGAGGGCTATGCATGTTCCTCTAGATGTTGTGTTTACGTGAACTGAGGGGCTATGCATGGTTCCTCTAGATGCTGCGTTATGTGAACTGAGGGCTATCATGTTCCTCTAGCACTGTTGTTATGTGAACTGAGGGCTATGCATGTTCCTCTAGACGCTGTGTTATGTGAACTGAGGGCTATGCATGTTCCTCTGACACTGCTGTTATGTGAACTGAGGGCTATGCATGTTCATCTAGACATGTTGTTTATGTGAACTGAGGCTATGCATTGTTCCTCTAGCACTGCGTTACGGTGAACTGAGGGCTATGCATGTTCCTCTAGACACTGTTGTAACGTGAACTGAGGGCTATAGCATGTTCCTCTAGACACTGCTGTTACGTGAACTGAGGGCTAATGGCATGTTCCTCTAGACACTGCTGTACGTGAACTGAGG	.	PASS	PRECISE;SVTYPE=INS;SVLEN=1087;END=72394040;CIPOS=-0,0;CILEN=-6,6;RE=15;RNAMES=NULL	GT:DR:DV:PL:GQ	./.:.:15:.,.,.:.
1	72477221	cuteSV.DUP.21	A	<DUP>	.	PASS	PRECISE;SVTYPE=DUP;SVLEN=5425;END=72482646;RE=24;STRAND=-+;RNAMES=NULL	GT:DR:DV:PL:GQ	./.:.:24:.,.,.:.
1	72514085	cuteSV.INS.62	A	ACGCGGTGGCTCACGCCTGTAATCCCAGCACTTTGGGAGGCCGAGGCGGGCGGATCACGAGGTCAGGAGATCGAGACCATCCCGGCTAAAACGGTGAAACCCCGTCTCTACTAAAAATACAAAAAATTAGCCGGGCGTAGTGGCGGGGAGCCTGTAGTCCCGCTACTCGGGAGGCTGAGGCAGGAGAATGGCGTGAACCCGAGAGGCGGAGCTTGCAGTGAGCCGAGATCCCGCCACTGCACTCCAGCCTGGGCGACAGAGCGAGACTCCGTCTCAAAAAAAAAAAAAAAAAAAAAAAAATGATTACTTTTGAGAACAATATAAAAAATACAGC	.	PASS	PRECISE;SVTYPE=INS;SVLEN=333;END=72514085;CIPOS=-0,0;CILEN=-2,2;RE=15;RNAMES=NULL	GT:DR:DV:PL:GQ	./.:.:15:.,.,.:.
1	72755438	cuteSV.DEL.111	ACAGCTGGTGTCTGAAGGCAGTCCAGGGTTAGAATTCTCTCTTCCTCAGGAGACCACAATCTTTTTTTCAGTTAAGATCGTCTACTGATTAAATGAGCCCCACCCACATTATGGAGGGTAATCTACTTTACTCAATGTCTACAGATTTAAATGTTACTCTCGTCTAGTAAGTATTCTGCATAGCAACATCTACACTGGTATTTGACCAAAAATCTGAGTAGCATAGCCTAGTCAAGTTGGCAGATAAAATCAACCTTCACATTGGTTTAGTTCCAGTTCACCAGTATGCATGATGGGTGTGTCTACCTCATCTCAGCTTAAAGGTTTTTTAAGATACCAAGCCTTGGGTGTCCCTGTACTGTATTTTTTGTCACCTCAACTCTTTGATAAAATTTCAGATCATGGTTATACTATAAATTGTCTTTTATTTAGATAGAACCACATGCAGAACATTAATAAGCCTTTTTTTCTTAAATCATGAGAGCAAAAACTGTAGAAAAGTCTTGCTTTTGTTGCTGTTGATAATATTGTTTGTATTTGTTTTCATCATAGACCTTGAAAAATTTTGCTATTTGAAACTATATGAAAACTATACTGTGGGGAAAACCAGTCTGGAATTAGGACAGATTACAATGTTGAAGCATTCCTACTTAGAATCAACGTCTGCTAGAGCCAGTTGAATCCTATGAACTGAGTGTAATGCTCACGAACTGTTGAGAAATATTGTTGGTTCAAATCTAGGACTCTTGCCCAGCAAGTTTTCTGAGTTCAGGTTTTATTTTTGAATTGGCCTTATAATCTTATCAATACCAGTCTGTCTCTCAAAAGAAAAAAAAAAAGCAGCCTTTCAGTCACCTCTAGGATTCGAACAACCACTAATTTGTTCTTCATCACTATTATTTTGTCATTTTGATAATGTTAAATAAATGAAATCATATAGTATATAACATTTTGAAGTTGGCTTTTATTCACTCAGCATATTGCCCTTGAGATCCATGTAGGTTATTTCTTATATCAATATATTTTAGATTTTTTTCTCTTTTTATTGTTGAGTGGTCCATGGAATGGATGTATGATAGTTTGTTTAACCATGTACCTATTTAGGACATTTTGATATTTCCAGTTTGGGGCACCTACAAATAAAGCTGCTATGAACAACAATGTATAGGTTTTTGTGTGTACCTGTTTTTATTTGTCTGGAATAGATACACCGAGGTATGATTGTGATATTGTATGATAAATGCATGTTTACTTTTTTTTTAAAAAAACTGCCAAGCTATTTTGCCATGGGTGTACCATGTTACATCCCAACAGCAATGCATGAGAAATCTGGCTTCTCCACATCCTCGCAGCTTTTCCTATTGTAACTAGTTTTTATTTTATCTCTTCTAATAGGTTTGTAGTGGTTCTTAATTGTGATTTTCATTTGCATTTCCCTAATGACTAGTAATGTTGAACATCTTTTTTCTGTGCTTTTTTATAATCCATGTATCCTTGTCAGTGAAGTGTCTCTTTGTTTTGCCATTTTCTAATTGGATTGTTATTTTTTCTTACTGTTCAGTTTTGAAATTTTTTTTGATATATATTATAGCTCTGAGTCCTCTTTCAGATATGTGGTTGTAAATATATTCATCCAGTCTGTAACTTTTCTTTTCATCTTCTTAACAATATCTTTCATAAAGCAGAGGTTTTAAATTTCAGTGAAGTCTAGTTTACTTTTTTTTCCTTTTATGAATTATGCTTTTGGTATCATATCTAAAAAGTTTCACTAGGCACTAGTTTCTGAAGATTTTCTATGATTTTTTTTTCTAAAGGTTTTTATAGTTTTCTGTTTAAATCTATGATTCATTTTGAGTCAAATTTTTTACAAGATATGAAGTTCAGGTAAAGTTGCTTTTTATTTATTTATTTTGACTATGGATATTCAATTGCTCCAACACCATTTTAGCACCATTTCTTTTGAAATGGCCATATTTCCTCCATTGAATTGCTTTTGCATCTTTGTCAAAAGTTAGTTATGTAGGGCTATTTCTAGGTTCTCTATTCTGTTCAATTAATCTATGTGTCTATCCCTCCACCATTCCTGGTTATTTTAACTATATATAAGTCTTCAAATGAGGCAGTATAGTTCCTCCCACTTTACTCTTTAATCAAAATTATTTTAGATCTTCAAGTTCCTTTGTATCTCTATATACATACAGTTAGAATAAGTTTGTGTATGTCTAAAATATTGCTAGGATTTTGATAGGAATTTTGTTCAAAATATATATCAATTTTGGGATAATTGGGATAATATTTATTGAGACTTTCAATCCATGAGCATGGCACGTTTCCTATTTACTTTGGACTTCTTTAATTTCTTGAAACAACATTGTATAGTTTTCAACATACACGTTTAAGTTTTATAAGATTTATACCTATTTCAATTTTTTAACCATTCCTAATATATGGAAATAGAATAGCTTGTTATATGTTACTCTTGAATTGTCTTAACTAAAATCATTTATTCTATGTTAACTTTTATATTTCTTGAGATTTTTGACATATATCATTGTTTCATATATGCGTAAGATTAGTATTCAGTTTTATTTTTTCCTATTCAGTTGATACATCTTTTATTTCCTCATTTCTTTTTTTTAAAATTTATATGGCTTTATTGTATGGCTAGAACTTCTGGTACTATGTTGGATAGCTGTAGTGAGTATAGCCACCCTTGCTTTTTTTTTCCTGATCTTCAAGGAAAAGCATTCCATCTTTCATCATTAATTATGGTATTAGCTGTGGAGGTTTTGTTGTTGTGGTGGTGGTGGTTGTTGTTTTGTAAGTGTTCTTTATAAAATTGAGTAACTTCTCCTGTATTCTTAGTTTTCTGAAAACTTTGTTTTGAAGATCACGAATGGTGTTAAATTTTCTTAAATGCTTTTTCTGCATCAGTTGATATTGTGATTTTTTTTATTTTGTAGTCTGTTACTATGAAGGATTACATTGACTGATTGTGGAATACTGACTCAGCCATTTTTTAGTTGTTCTATCAATTTTTATCAGAGGAATGTTGTAGTTTCTAACTATGATTTTAGATCCATCTATTTTCCCTTTTAATTCTATCAGGTTTGGTTCACACATGTTGCAGCTCTGTGGTTTGGTGATGTACATTTGGGATTGCTATACTTTCCTAATAGATTGACTCCTTTCTCCTTAAGTAATGGTATTTTCAGCCCCTAGCAATTTTCTCTGAAGTGTAAGATATCTAATGTGATTGGAGCCTCATCTGCTTTCATTTGATTCCTGTTTGCAATGGTATATATTTCTCTGTTTTTTTAATAATTTCTCAACCTACCTATATTATTAAATTTGAAGTGAGTTTTTTGTAGCCCTCATACACCTGGGTGATATTTTCAATCTACTCTATCAAATGTACATTGTTTAATTGGCAAATTTCATTTACTTATTGATGTGTTGGAGATTAATTCTACCATTTTAATTTTTTGTTTTCTGTTTGTTCTCCTTGTTTTATTTTTCTTCTCTGTTTTCTGTTTTCCTGCCTTCCAGTGGGTTATTTGAACATTTTTAATAATTGTATTTTGATTTATTTTAGCATTTTTTAGTGTATCTCTTTGTATAGGATTTTTAGTGGTTATTCTAGGTGTTATATGCACCAACTTGTCACAGTCTACTAGTGTCAACACCTTACCTTATGAGCTAAGTGTAGAAATATCACTACCCTTTGTATCTCTTTTGCTTCCCAATTTTATAATTGGTTTCAGCATTTCTTCTGCATACACTGAGAATCACATCAGACAGCATTATACATTTTCCTTCAACCGTAAAAAATAATTTAGCACACTCAAGTCTAGGATAGTTTATTCTATTTACCTATACCTTTACTCTTTCTGTCTTCTTTGTTCTTTACTCACTGAAATAAAGTTTCTATGTTTCTCTGAGAATTCCTTGATTTTTTTTTAATTCCTGAACTGTATTTTTGCTCAATACAGTATCTTTAGTTGACAGTTCTTTGCTTTTAGTGCTTGAAAAACATGCAACATCTTTTTGAACTTTATAGTTTCTGATAACTCTTGACATTCAAAAGATTTTCCCCTGTAGATTGTTTCATTTCTCATGTGCTACTTTCTATTATTTTTTTTCTGTCTTGAGTGTTCAAAAGTTTTACTGGTTTTTCTCTACTATGAATTTCTTTAGGTTCAACCTGTTCTGGGTTTGCTAAACTTTTTTTTTTTTTTTTTTTTTGAGATGGAGTTTTGCTCTTGTTGCCCGGGCTGGAGTGCAATGGTGCTGCGATCTCGGCTCACCGCAACCTCTCACCTCCCGGATTCAAGCGATTCTTCTTCCTCAGCCTCCCAAGTAGCTGGGAATACAGGCATGTGCCACCATGCCCAGCTAATTTTGTATTTTTAGTAGAGACGGGGTTTCTCCTTGTTGGTCAGGCTGGTCTCGAACTCCTGACCTCTGGTGATTCACCTACGTCTGCCTCCCTGAGTGCTGGGATTACAGGTGTGAGCCACCACGCCCAGCCTAAACTTCTTGAATCTGTAGATTTATGTCTTATAGTAAATTTTTGGATATTGTTTGTCATTTTTTCAAATACTGTTTCAATTGCACCCTCATTTTCTTTGTTTTTGAAACTCTGATGACACAAATGTTAGATCTTTTGTTATAGTCTCACATGTCCCTGAGGATTTATTTTATTTTAGTCTACTTTCTCTTTGTGGTTCACCCTAGGTAATTTCTGTTCTTCTGTCTTCAGATTTACTGTTTGTTTATTCTGTCTACTGTTGAGCCCATTCATTGCATTCTAAATTATGGTTATTTTTCTGTTCTAAAATTTCTTTTTTTTTTTTTTGCATCTTTCATTTTTTAGCTAAGACTCTTTTTCTTTGCTGAGTCTCTTTGTCCACAATATTTTTTTCATTTCTTTTGAACAAATTTATTTATTGTTTTTTAAAGCCTTTTTATAATACCTGCTGTAAAATCCTTGTTTGATAATTCTAATATCTGTGTAATTTTGATGTTGGCATCCATCTTTTAATCTTTTTTGCAAGTAGAAATGTTTTTGGTTCTTAATATAGTAAATAATTTTTATTGAAAACTGGATATTTGGGTATTATGAGACTCCAGAAGTTATTTAAATCATCTGTTTTAGCAGTCTTCCTCTGGTATCTTTCCAGGGATGGGGTGGGGCTGCTAATATTTTTTGTGGTATTTGACTGAAGTAGATCAATTATTGTCTAAAAGCTTTTTATCTTTCTAGGTTGTCCCTTTATTAGTATTTGTTAGAGCATCCTTTTGTTTTGGACTTTTAAATCTATACTGTTGCAGTTTCTAAGTTACCAGCTTCTTTAGCACCTAGTCTGGAATACATGAGGCAAAAAGGAAACCCCAGGAACTCACCGTTATATTTTCTCAGGTCCTCAGGTTCCTAACCAGTCTGTCTTCTACCTTTCAAAGTCATCCTACATGTGTTTTATATATTATTTCAGTGTTTGTAGTGTACTTAGTGGAAAGAATAAGGAAGCATACATCTAATCCATCCTTCCAAATTCATACCCCTCTTTAATAGTATTTAAATTATAAATTTATTTTTTTCTAGTATGCTCAACCCAGGCTTTCATCTCTCTATCTGAGACTGTTACTTCAGCTGAGCTTGTTCATTATCATTATATAATACAATGTAAGTGATGTCTACAAAGGAAACATAACAATTAAAGGATGAAAATTTTGTGTGTGTTCACTTAATCACAGAACTCTGACTAAGGATTTAAAAACACCCAGGCTGTCTATCAATCTATGTATTTTTATGTTTCTGTCACCACTGATGATTGTCTGTGTCGATCAGAAAAACTTTGTGGCAATATACGTAAATTGTGAAGATGGCCACCTTTAGTGGAAAGACCTCATGGTTAGAAATTAATGAAAAGTAAAATTTTTCATGAATGTAGTTGAAGTTTAAACTAGCAATTTTAGGTTAAATAATAGTCAAAACTGGAAAGAAAGTTGAAATAAATAGCACGAGACCTCAATTCTTGTCAAGTTTTAGCCAGTAAATGGTAAAAAACCAAAGACAAATCTGTTTCTTTGGATTCTATTTTAGCTCTTGCAAGATAAAGGGATGGAAATAATATGTAATCTCTAAAGCTCCTTTCTGAATAATTGGATGGAATATGTATATTTAGTGGTTTAATTGTATGAAATACTGCTTCTTGATCATGGGACATCTCAGTCCTTATCATAAGAGGAGATTTAATTTTGTGTACTCAGTGCTTACTCTCCATCTCTCAATTCCTCTGGATATGATTGGATGAGCTAGCCCAACAATTGGTTCAGTTTTCTTGTTATTATTATTATTGATAAAATAAGATATAATTAAGCATGACACCTAAATTCAGTTTTTTTTTTTCCTAGAGATTATGGGTGAAATGTATTTGGACCACAAGTTAGGGATTTGCACTCATGGATAAATAATAACAAAGTATCAAACTAAATATAAAAGATTAATTAGAATGTTTAGATGTAATTTTGGTAGAAAAGTAAATATTTTTATTGTATACTGGTACATATTATTTCCTGGCATTAGCATACAAATGCTTCTGCAGGTGTGCATGCACACACACACGTACACACCGCCCCACACATTTTTACATGTATTAAAATATATTTAAGACACTGGCATTAGGTTTAAAAAATACTTGAATGGAACATGTTCCAGTATTCTATAATTGGGACAAGTCTGCAGTCTAAAGAATATTTGCCCAGCCCCTACAATTTCTACATGAGGCATGTAAATGGTTAGGTCTTAGAACAAACAAAATTATGCTCTTTTGCAATCATTGTAATCTAGGAGTTGCATTTACATGGATCTGTCAGTTTTAATTGGATTTATAAGGTAAGGTTTATCTGTGATCATTTATGGGTGATCTAATTTTCCATTACTCAAAGAGCAAATCCAGATGCTATCAGAAACTCTTAATGATTTTATTCCTGTCTCCTCTGAGAAAGGAGAGGATTGTGGCGAGACAATAGCAAATTTTAAATATTTTTATTAGCTTATTTTTTCCAAATGTTTTTTTCTGTTGGCCATATCAACATTCAGAAACTAACTTCGGCATTCCCAAATGACTCACTTATCTTGATTATTCATGTATAATGGTGGTGTTATTTTTCAGTGTGGGATCAAATGGCTTTTCAAAAGTGAACTCAGCTTATTTCATTATGACCGATTTTCTGATGTTCCATACAATTTTCACTGTAGAATGAAAGCAGCAGCATGAAAGTAATAACGGATTAATATTTAATATAATAATTTCTCAAATGATTGTTATTTATATTTATTATGATTCCACCTCAAACATGAATTTATTTCAAAAATAGTTTGTTCTAGAGGATTCAGGATTTTTCTAAATTATCTTGTGACCTGGGACACACTGTCAAGTTTTAGAAGAGATTAAGAGAACTAAATACATACGCCAAGTCACGATTTAAGGCAAAACAGATAAAATGTGTAAAAAAAAAAAATCAGATCCGCCCCAAACATTCACTGAGAACTTATGTGCCAAAAAATTATTTTATTAACTCATTTTATGTAATAGTATTTATTTGTATATTACATTTTATTTTGGAAAATAGAGGTAACATGTTTATTTAAATATATTTACCTGTAATTACATAACTCTAATGTAAAGGATTATATTATAAAGCAGTTTAATCAACTTTTTTGTTTTAACAATATTCTAAGCCTGTGTTAGTTTATTCTCACTCTGCTGATAAAGACATACCCCTGGGCAATTTACAAAAGAAAGAGGTTTAATTGGACTTAGTTCCATGTTGCTGGGAAAGCCTCACAATAGTGGTGGAAGGCAAGGAGAAGCAAGTCACATCTTACTTGGATGGTAACGGGGCAAAAAGAGAGCTTGTTAGCGCAACTCCCATGTTTTAAAACCATCAGATCTTGTGAGACCCATTTACTATCACAAAAAGAGCACGGGAAAGACCTGCCCCCATAACTCAATCATCTCCCACTGGGTTCCTCCCACAACATGTGGGAATTACAGGAGCTACAAGATGAGATTTGGGTGGGAACACAGAGCCAAACCATATCAAAACCCTATTATTTTTCCCTTTTTCTAGCTAAGGATAATACCTTCATCATTATTTGATTTTTCATCAGTAAGACCCTTACTATATCTCAAAATTAGTATTCTAAGTATTGTTTAAAACTGTTTTTATTGAGTGTATGTTAAGCCCTGAGTCTGTTTTTTTCTTCAGAAAAATAAGTACTTAATAAAGCCCTGTTTGTTCTTTGCCATTTGTAGGCTAAAATTAATTGAAATTTTTTTAACTATATAACTGCACTGGTCTTAACAGTTCTTCTTGCTTACCTACCACTTAGTCTTCCAGTGTAATATTTTCAGACCACAATATTTTCATGTTTCCCCTCTAAAACTTTTCTATGGCTTCATATTATACTGTGAAGAATACCCCAAATCCTTAACATAGTTTGTTGACTACAGGATCTGGTTTCTCTCCTACTTAGCAACCTCTTCATAGTGGTTCATGTGTTAGTTTGCTAACACTGCTGTAACAAAGTAC	A	.	PASS	PRECISE;SVTYPE=DEL;SVLEN=-8600;END=72764038;CIPOS=-1,1;CILEN=-0,0;RE=17;RNAMES=NULL;STRAND=+-	GT:DR:DV:PL:GQ	./.:.:17:.,.,.:.
1	73335261	cuteSV.DEL.112	CCTTGCTGAGCTCAGAAGGATGAATTAAATGCAACATGTCCACTTGGTTGAAGATATTATGCTAGGGGGATAAATTTGTGCCTGTAATAAAATTTCATTGTCCTGGAGAATAAAAATCATGTTAGTTTCCAGTGATCATGTAAAAATGATCTAAATATTCTTGTCCCCAACATACCCACTGAAAGGAGAAAGAGAGAGAGAGAGGAGGAAGGAAGGAAAGGAGGAAGGAAGGAAGGAAGGAAGGAAGGAAGGAAGGAAGGAAGGAAGGAAGGAAGGAAGGAAGGAAGGAAGGAAGGAAGGAAAGAAGAAGCAAGGAAGGAAGGAAGGAAGGAAGGAAAAAATGTTTTATCCTAGCAATTCTATCCAGAAGTTACCTGCAGCTTAAATGTACATTTTCATTTCACAACTGAATCTTTCTTTCTTTACCTTCTCACTACATTGCCTGTCTGGTTGAATTTATGACCACTGAACTGCATTTTGCTTTATTCTTCTAAAAGTGGTTTAAAAGTGTTCTGGAACTCTCCAAACAATAAAATCTAACAAGAGTAATGTCTTCTAAACAATAACTCATTTTTAAATGGTCAATAAATACAAACAAAGCAGGTCCCCAAAGTTCTCTTTGTAACTTACTAGTGAGAAGGATTAGGAAGAAAAACCCATGTGGACCTGTTGCATAGTGACAGTTATATGGATCCCTTCCAGGCCAGCACTGAACCCCAAGCCAGCTCACTGTAGGTCATTCAGCACAATGTAGTTG	C	.	PASS	PRECISE;SVTYPE=DEL;SVLEN=-756;END=73336017;CIPOS=-0,0;CILEN=-0,0;RE=18;RNAMES=NULL;STRAND=+-	GT:DR:DV:PL:GQ	./.:.:18:.,.,.:.
1	73595949	cuteSV.BND.45	A	N[hs37d5:6612824[	.	PASS	PRECISE;SVTYPE=BND;RE=26;RNAMES=NULL	GT:DR:DV:PL:GQ	./.:.:26:.,.,.:.
1	73768782	cuteSV.DEL.113	TTGAGACTCTAAAATCGGCCGGGCGCGGTGGCTCACGCCTGTAATCCCAGCACTTTGGGAGGCCGAGGCGGGCGGATCACGAGGTCAGGAGATCGAGACCATCCTGGCTAACACAGTGAAACCCCGTCTCTACTAAAAAACACAAAAAAATTAGCCGGGCGTGGTGGCGGGCGCCTGTAGTCCCAGCTACTTGGGAGGCTGAGGCAGGAGAATGGCGTGAACCCGGGAGGCGGAGCTTGCAGTGAGCCGAGATCCCGCCACTGCACTCCAGCCTGGGCGACAGAGCGAGACTCCGTCTCAAAAAAAAAAAAAAAAAAAAAAGAAAAAGAAAAAAGAAAAAAGAAAAAAGAA	T	.	PASS	PRECISE;SVTYPE=DEL;SVLEN=-350;END=73769132;CIPOS=-1,1;CILEN=-0,0;RE=21;RNAMES=NULL;STRAND=+-	GT:DR:DV:PL:GQ	./.:.:21:.,.,.:.
1	73813674	cuteSV.DEL.114	TACTGTCATTTTTACTTAGCACCTAGTAAATGTTTGTACTGGATTTTCCCCTTCATAAAAAATTAATTCTCACAAAATAAAATTATAATTAATAACTATTATGAAGATTCATTGAATAATATTTCCTCTGTTTTATATTTTAGTAGATCAATAAACCAAACTCCCTGTCACCTCAGACTCTGCACCTGTTAAAGCCCTGTAAAGAGCCGACATGTAAGGACTTATACTGACTGGATACAGAGAATATGGAGCAAATCAAACGTATTTAAATAGTAAATTATCATATTGTTATAAATAAAAATTTACATTGCATTTCCTTTTAGAATGTTACTTGGATATATATTCTTCAACATTTACAAATGCTGATGCTTCATGTACTTAAAAACGGAATAATTTTTTTATTTGAATTTCAATCTCTTGAGTTTGAGCGTGAAGACTTTAATATTAATTAGTCAGAGATTAAGCTGAATATGTCTTAAGTCTCAATGTTCTATCTTTCTAACCATGTCAGGCATGGTCTTGTGATCATTACACAGAAAATCTCTTTAGGCAGAAAAGCCAAGTGGAATTCAATAAGAGAAACTATGGCAACAAACACAATAAAAATTTTTATTCTCTTTGCTTAGGATGTTCAGTGAAGGCTCAGATCAATGAGTGTAAGTAATATTGGGTTTGAAGTACTTGGTTCACAAAGATCTACAAAAAATTGACTTATTTGAAGTTAAACGAGATAGGATAGATGCAAGAAGACAAGTGAAAAGAGATATTTTAATTTCATTCACTGTCACTTAAAAGTAGAACGATTTGCATGTGTTCTTGTGGTTGATATATATAAAAAAATAATTATACATCACATGGAACCAGGTAAAAATTAAATACGGATACAGGTTAGATTCTCAACATTTATTTAGTGACATAGCTACAGAGGGTGAAATGTGAGGTAAAACAAAATACAGCTTGCTATCAGGTTCCAAAGGAAATGAATACTTACTCATATCCAGAGTGATTATGGAAGACTTTGCAGAGGACATTGAATTTGTTTGATAGCGAAGAATAGCTACTCTTTTAAGAAATAGTTGGAGGGGGAAAAAGAAGGCTCTTCCTGATTATATTTTCAAAGAAAGGTCCATTTACCTGTTAGTCTCTTCTAGAACTTATTTTACAACGTAGTTTGAAAAGCATACACACAGGCGCGCACGCACACACACACACACACACACCTGTAATATGGGATTGTTTTAAGAGTTAAATGAGAAAAGAATATAAAACTTTTAGTGCTGCATTTTGGCACATGGGTAGAAATATATAAATCTGAGTTCATGCTATTATTTTTTGTTATTATATCAGAAGAAAACATCTTTCTGTGTTTTCCAATCAATATTTGGAATGTTTCCTTAATGTTCAGAAGTTTATTTGGTTAGTAATATTCCATG	T	.	PASS	PRECISE;SVTYPE=DEL;SVLEN=-1432;END=73815106;CIPOS=-0,0;CILEN=-0,0;RE=20;RNAMES=NULL;STRAND=+-	GT:DR:DV:PL:GQ	./.:.:20:.,.,.:.
1	74038787	cuteSV.DEL.115	TATATATATATATATATATATATATATATATATATATATATATATATAAAGTTTATCTTTCTGATATTTATATAAATGCACTAAACTTTGAGACTCTTATCTAGCACAAACAGACTTAACATTATATAT	T	.	PASS	PRECISE;SVTYPE=DEL;SVLEN=-128;END=74038915;CIPOS=-1,1;CILEN=-0,0;RE=18;RNAMES=NULL;STRAND=+-	GT:DR:DV:PL:GQ	./.:.:18:.,.,.:.
1	74984438	cuteSV.DEL.116	AAGTAAAGGGTGTGTTTTTAAAACAACATTTACAAATATGGATTATTTAAGGAGTATTTAGTCTTCAATTTAAAACAAATTACCTTACTTTATTTTTTATTTTATTTTATTTTTTTTCCCCTTTTTTTTTTTTTTTTTTTTATTATACTCTAAGTTTTAGGGTACATGTGCACATTGTGCAGGTTAGTTACATATGTATACATGTGCCATGCTGGTGCGCTGCACCCACTAATGTGTCATCTAGCATTAGGTATATCTCCCAATGCTATCCCTTCCCCCTCCCCCGACCCCACCACAGTCCCCAGAGTGTGATATTCCCCTTCCTGTGTCCATGTGATCTCATTGTTCAATTCCCACCTATGAGTGAGAATATGCGGTGTTTGGTTTTTTGTTCTTGTGATAGTTTACTGAGAATGATGGTTTCCAATTTCATCCATGTCCCTACAAAGGATATGAACTCATCATATTTTATGGCTGCATAGTATTCCATGGTGTATATGTGCCACATTTTCTTAATCCAGTCTATCATTGTTGGACATTTGGGTTGGTTCTAAGTCTTTGCTATTGTGAATAGTGCCGCAATAAACATACGTGTGCATGTGTCTTTATAGCAGCATGATTTATACTCATTTGGGTATATACCCAGTAATGGGATGGCTGGGTCAAATGGTATTTCTAGTTCTAGATCCCTGAGGAATCGCCACACTGACTTCCACAATGGTTGAACTAGTTTACAGTCCCACCAACAGTGTAAAAGTGTTCCTATTTCTCCGCATCCTCTCCAGCACCTGTTGTTTCCTGACTTTT	A	.	PASS	PRECISE;SVTYPE=DEL;SVLEN=-806;END=74985244;CIPOS=-0,0;CILEN=-0,0;RE=36;RNAMES=NULL;STRAND=+-	GT:DR:DV:PL:GQ	./.:.:36:.,.,.:.
1	76351564	cuteSV.BND.46	G	]17:3590488]N	.	PASS	PRECISE;SVTYPE=BND;RE=21;RNAMES=NULL	GT:DR:DV:PL:GQ	./.:.:21:.,.,.:.
1	77100178	cuteSV.DEL.117	TAGAAGAAAGTGTAAATGCACAGTTGTACGTTTGTTGAGAGTTTTTATGGCATTATAGTGCTTTATTTATAAGCATTGTGTCTTAGAATAAAGCTTACAAAATGGCAAAGAGCTATTGGCATATTTCAGTTTGTTTTACAACAGGACAAGTAAGGATATGTTAATAAAGCCAGAGGGAAAAGGCGGTATGGGATTTTTTTTTTTTTTTTTTTTTTTTTTTTTTTTGAGACGGAGTCTCGCTCTGTCGCCCAGGCTGGAGTGCAGTGGCGGGATCTCGGCTCACTGCAAGCTCCGCCTCCCGGGTTCACGCCATTCTCCTGCCTCAGCCTCCCAAGTAGCTGGGACTACAGGCGCCCGCCACTACGCCCGGCTAATTTTTTGTATTTTTAGTAGAGACGGGGTTTCACCGTTTTAGCCGGGATGGTCTCGATCTCCTGACCTCGTGATCCGCCCGCCTCGGCCTCCCAAAGTGGGGATTTTTAATATACTTGATATCCAAGTCGGAAACATATCCAGAATACTACTATAAACAATAACAAGAGAAAATGTTGGTCTGCCTCTGGAATTTGTTTTGTCCATATTAACTATCTGATGCTGACATATATTTCTTTTTTTGCTGTGTCAGACATATTAACAAAGTTGGGTTAGCACATAAGCTGCATAGAACAA	T	.	PASS	PRECISE;SVTYPE=DEL;SVLEN=-668;END=77100846;CIPOS=-0,0;CILEN=-0,0;RE=39;RNAMES=NULL;STRAND=+-	GT:DR:DV:PL:GQ	./.:.:39:.,.,.:.
1	77112142	cuteSV.BND.47	A	]11:114831782]N	.	PASS	PRECISE;SVTYPE=BND;RE=12;RNAMES=NULL	GT:DR:DV:PL:GQ	./.:.:12:.,.,.:.
1	77774502	cuteSV.DEL.118	AAATTAGCTGGGTGTGATGACGTGTGCCTACAGTCCCAGCTACTCGGAAGGCTGAGGTGGGAAAATTGCTTGAGCCTGGGAGGCTGAGGCTGCAGTGAGCTGACATGGTGCCACTGTACTCCAGCCTAGCTGACAGAGTGAGACACTGTCTTAAAAAAAAAAAGACAACCGAGCACCACATGTTCTCACTTATAAGTGGGAGCAGAACAATGAGAACACATAGACACAGGAAGAGGACCAGCATACACTGGGGCCTGCAGGGTGGTGGGGTCGGGGGAGGGAGAACATTAGGAAAAATAGCTAATGCATGTGGGGCTTAATACCTAGGTGATGAGTTGACAGGTGTGCAAAGTACTGTGGCACACTTTTACCTATGTACCTGTGTAACAAACCTGCACATCCTGCACGTGTCCTGGAACTTAAAATAAAAATAAAAATTGAAAAAAAGAAAGAAAATGAAGGAGGGAAGTCTATAGCAAATCTATAAACACACACGAACACTCAAATTGATCGTGATTAACAATATATTCAACTATCTGGTCCCAACTAATTTTCCAGTTTTATATACCTGTCTACACGTTCGACATGCTGTACCACTTCCTGTTTTTCACAGTGATCTGCTCCTGCTCTTTCCTCAGTGCTATTTATATAATTCTATAACTTGCTTTTATCACTGTGCATTCTGTTTTTGAGCTTATCTGTGTTGATACATATAGACCTAGCTCATCCTTATAACGATTTCATGTTACACTCTATAAATACATTATATTTTATTAGTGAACTTTCATGTTGCTTTAAAATTTGTTTTATCATCAGTACTTACCTTTTTATTTTATTTATCTGATGGATTAGAAGTGTTTCTGTATCACTATTTTAATTTGCATTCTTCAAATTACTAGTGAACTGAAACATTTAGAAATGTGTTTTTTGGCCACTTGTATTTCATTTTTTGAGAATTTCTAAAACATAACCCTGCCCCCACTCTTTTCTTGTTAGATTGTTTGAGTTTTTAAAATCGATTTGGATGTTCTAGATACTAATCCTTTGCTACATATCTTATAATATTTTCTTTCATTTATATTTTTTCTCAGTCATGTTCGAGATATGTTTTGTCCTGCAGAAATTTTAAATTGGAATTGGTGTATTTTTCATTATTTTCCCTTTGGCTTTTGCATTTGGATCTTAAGAAAGTGTTCCCCATAATCTCATAAAAATCTTCTATAGTTTTCTAGTTATTTTTAGTTTTGTTTTAAAGGTCCAGGTATTTATTCTATGTGCACTAATTCTTTTGTATAGTGTGAGGTAGCAATATAACTTTATTGCATGTTTTGAATGGAAATGAAAAATGTATTCAGTGGTCCAAAGAACGTTTGTTGACTTGCGCATCTTTTCCTTCATTGAAATGACTTATTCCTGTATAGACACTGGTCTGTATATGGTTTCTCTATTCAGTTCTTTCTTCTGTTTATATATTTCTGCACCAATATCATGGTTCCAGTTGAAGAAATCTAAATTATATCCTGATATCCAAAGAACAATCCCACCCCTTCTGTTTTTTTGGTTTTTATTTTTTTTTCTTTTGAGACAGAGTCTTACTCAGTAGCCCAGGCTGGAGTGCAGTGATGCGATCTCGGCTCACTGCAAGCTCCGCCTTCCGGGTTCACGCCACTCTCCCGCCTCAGCCTCCCGAGTAGCTGGGACTACAGGCACTCGCAACCACGCCCGGCTAATTTTTTTTGTATTTTTAGTAGAGACGGGGTTTCACCGTGTTAGCCAGGATGGTCTCAATCTCCTGACCTGGTGATCCACCCGCCTCGGCCTCCCAAAGTGCTGGGATTACAGGCATGAGCCACCGCACCCGGCCCTATTCTTTTTTAAGTTAGGTATGCCTATACATTTATTCTTCTTTATAAATTTTAGTATCAGTTTGTCAGATTCTGCTGAGATTTTGATTTGAATTTCAATATAGATTATATTATGTATATAGATTAATTTTAAGAGAACTCACATATTCCCATCCATGAACATTGTCATGTCACTCTGTTTATTCAAGTCTAGCTTTATGTTCTTCATTAAATAAGGTTTTATAATTTTTCATATAAATATCTTGTATGGTTTTGTTAGTTTTGTTCCTAAATATAATCGTTTATAGGTTTGCTACTATTGTGAATGAGCTACTTTTTTCTAACCAATTCTTAACGCTCCATCTTTATAGAATTATTGTTTGTGTTTGTGGGTATGTCTGTTTGTCTCCCTAGACAGCCTTCTTTTCTGTTCTCTTTACGGCACAGCTGACTCATTCATGTTGTAAACTTCCTTCTTTTCTTCTTCCCTTCTTACCACTGCCACCTTCAGGACCCTCACACCTGCCTGCCAACTTAGAACATTCCTTTACTACACTGAGTTCTATTAAATGTATGTTGATTTGAAGTGGCAAATAAATATTTGTGTCATGGATATTCAGAAAAAGGAAAGATTCAAGTGGCTGCATAAAAAGTGATCTTGAGTTTAATTTCTGAGATTCTTATTTCTCAGCTCCTCATATAAATCAATAGAGTTAATTATAGCATCAGCGAAGTATAGTAGTTTGACTCTCATTCAATGTGTACTACTGGCTAATTTATGGACCCTCTTGAAGCCTCGGTGTTTGCCTTTCAAGAATGAGAATAATAATGTCTCACAAGATTATTGTGAAGATTAAATGATATAAAATATCTATAGTTCTAGTACAGTTTGTGGCTCATGGTAAACACTCAATAAAAGAAAGTCGTTATTGTCGTTAGACCATATTAAAGATAAACACTCCATAGATTTATAAGGAGAAGAGCCAACTCTTCCCTTTCTTTTGTCAGAGCTTTTTCCCCCTGATACTGAATCCATTACTCATTGTCAGAGGCTTTGAAGGCAGAAGAACCAGGTTCCTTCTAGGGACTGTTTTTCAAATTGGTTGATGAAACCCTTAGAGGCCACTTTGAGGTGTTAAAGGCTGCCCAGAACAGTTCTGATTTTGTTCTGTTCTGAGGTTCCATGTAAGACTTTGAAGAAGGTTTTCAACTGCTAAGAATGGCTGGAAACCACTCTAGTGATCTGTCAGCTGGAGTCCTGGGACATTCACACCACTGGGCAAGAAGCATTTAGAAGCCCACTAATGAGCACAACCCATTTCCCTCATCCCTTCCTCCCCTACAGCTCCTGAAGCAAAAAAGAAATAATAATTCGTTATTTTCGGCCAGAAGGGATGATAATCCAGAGTTCCAAAATAAGTCCATGGTAGCAGAAGTAATATTTAGGAAGTACGTGCCAAGTGCCAGGCACCTAGCTGTGGTTTAAATACATGATTACAATTCACGTCAATTCTATGAGGAAGTTGTTGACAATCCCGTCTCTAAATTAGCATTGGGTGGTCTCACTTCTTCTAGGTACATGGATATGGGTTGAGTTGTATAGTCGCTGTGCCCTTCACCATAATCTTCTATCAACTCTGCCTTCTAAGAATTGGTTCCTAAAGCAATCTAAGGCTGGACATGGTGGCTCATGCCTGTTATCCCAGCACTTTGGGAGGCCGAGGCAGGTGGATGACTTGAGGTCAGGAGTTCAAGACCAGGCTGGCCAATATGGCAAAACCCTGTCTCTACTAAAAATACAAAAATCAGCCAGGCGTGGTGGCACATGCCTGTAATCCCAACTACTTGAGAGGCTGAGGCAGGAGAATCACTTGAAGCCAGGAGGCGGAGGTTGCAGTGAGGCAAGATTGCATCACCACACTCCAGCCTGGGTGACAGAGCGAGTCTGTCTAAAAAAAAAAAAAAAAAACAAAAAGTCCCTTAAGCAATCTGGTTCATTCACATCACCACGGATGCAATCAGCACAGACAACCACAGAGCTGAGGTGTTCTTAAATATGCATCTTGGTTTTATATATTTAGTGTAACCCAAAGTCCCTCCATTACACGTACTGTCTTTTTTTCCATCCAGTTTTTCTTCCAGTTTTTCCCTCTGAGGGGTTGATCCCACAGTGCTGCCTTCTTCCCTGTCCTAATTAGGCTTGTATATTCACTTCCATGTGATTTTCATGTGAGGAGTGGTTTCGTGTCCCCAGCTGCCTTTTAAGAACCTATGCAGACCTTCCTTCATAATGATGCTGGCTAGTTCTCTTCCAAATGTGTACCAAAAAAATTATTTCTGTGACCCCAAATGTTGCAAAGATCCAGACTTCTTCTTTCTATTGTATTTATAGACACTGATTGATGTTAAACTGATCTGGTTTTTCCACCATTTCTGTATTTATTTTCTGTTTTTGGTACAAGCAAAGTATATTGTTTCTACAATAGTATTTATATTTGAATGTATACATTTTATTCCTGATTTTTATCATGTTATCACTTTACTCCCCAAGATTAGCTGTCATTATTCCACTTTACAGGTAAGGAAACCAAGGCTCAGATGATAACTTGCTTAAAGCCACCAGCAGGCAAGAACAGAGCTAGGCTTCCAATCTTGGAGGGCATACAGACTCTAGACCACTAGCTTTCTCTAACCTTGAGGTCACAAACAGGCAGCCCTGAGGCTGAATGTGGGCTGCAGACAATTTTTTAGGTGTGCACCAAATTTTAAAATTGGGAGGTTACCAATTCAAAAGCAGACTTTTGCTTTTCTTGAAAATTTTGGAGATTTGGCAGCTTTGAGTCTACATTCCTACATGTGTGTAGTGTCTGTTGTTAGGCAAGGTAGGTGCTCCCCAGTTCACAGCAGCTTCCCTCCCTCCCTAGCCCGGCCCTCTCTCTCCTTTCCATCACCAACCTGGTCCTTATAAGGCGATGGAGTCCATACTCTACAGCACACCCTGTCCTCCCCTGTCTCAGTTATGGCCCTCTGCTGGCAGAACTGGGTTTGTGGGTTTGCTTTCCGTACCCTGTGGTACCATGGCAGCTGCTGCCGTGATTCTTAGGATCCTGTTACTTCTTTTACTTCTTTTTCAGTACAGCCTACGCCCTCAGACAAAGATGCCTGTGCAGTCAGATCCTCTCCCTTACGCTGCTCCCTGCGGGGTATGTCCAGTCCGTCAAGATTCTCCCTAAAGACACAGCCTGTAAGAAAGCAGAAGTCTTTGCCTCTGCCTGCCACATATCTTCCTTGAGGCAATGAAGTACAGAGCTGGCTATTTGCTTGATGGACAAAGGGGAAGAGGGGGAGAAATAATAAAATAATTGTAGTCATAGTAATGACAATATTGAACATATATTGAGAATTTGCTATGTGCCATTGTTCTGAACCCATATATGTTAATATATTGATGTTAATCCTCAAAACAATCTTATGATATGAATTGAAGAGTCGTTCTAATTTTATATGTGAGGAGATGGAGGCTACGTTTTCAAGGAGGCTGGAGAATCTGCTCCAAGTCACATGTATCAAGAGGCAGAGGTGGTATTTGAACCAGGCTAAGCAGGTCCTGAGGCTTCAGTCTTAACTACCACCTACTTTTTTAGAAACATAGATTAATATGCCGGAATATTCTCTAGCTACAATTGTTGGGCTTTTATAACCTAAAATCAACTCATACTAAATGAATCAAACAAACGACAACCAAAAAAATAAAAAAAAAAAAGACCAGGAGAATGGACCAAGAAATACAGATGATATAAACACAATACATTTAAAGATATTATTTTTTGTACTTTTTAATGTAGCTTAATTTTTTAATTGATACACAATCATATATTTATGGAGTACAGAATGATGTTTCAATACATATAGTGTATGGTGATCAGATCAGGGTGATTAGCATATCCATCATCTCAAACATTTATCATTTCTTTATGTTGGGAACATTCAATATCCTCCATCCTCCTTTTAGCTATTTGAAACTATATATTTATTGTTAAGTATAGTCATCCTACAGTGGCATAGAACACTAGAACTTATTTATTCAATCTAGCTATAATTTTGTAAAGGTACTGTTTAATTCTAGCAGGAGAATAAAGTGAATGGGAGAGAGGCGAACACCTGTAAGGTCCATAGTATTCCAGATTATGAAATGACACAGATATCTCAGGAGAAGATGAGAGCTTTTCACATAATCATTCCAAGAAGTTTCATTTAACAACAGATATTTATTGAGATGCTATCATGTTCTAGGCTATTGTACTTTGTCCTGGAAACACAAAGATGAATGAATAATGTACCCTTACGGTAAAATACGTGTACATATAATCATGCATAATAGAGTATAAATACATACAATGATTAGCATATGGTCTCTCATTTTTTTAAACTTTAATTTCAAATAGACAACACATTTAGGTAGCTGAATATTTTAAGGATATAAAATTACATACACTGGAAACTCTCTCTTATTCTTGTCTCCAGGTACCTTCCCAGAAAGCAGACACCTTATCCTTCCAGAGATATTTTATACAAGGAAGGATGTGTATAGATTCTTGCTCTCACATTTTTGTTTTTTTCACTTAACACATTTGGATATTATTCGCCATACTTTTTTGGTCATGCATACTACCAGTAAGTTATTTGAGCCCTTAGTATACATTAGAAAGTGAATTATAAAACATAGAGAATATTTAAGAAGGAGAAATGAAGGTGAAATAACCAATAATTTTAGCAATTTATATTCTATTTTAGTATAAAAATGATTTTATCTCACTAACATTTTAAGCACAATGTGATTTAAAATGAAACTACTTTGAAGAAACTTGGTTAAAACTTTATGAAATAGGATTCAAAGATTTGATTAAAAACTTTATGAGACAGGATTCAAAGGTTTGATTAAAACTAAACTGATTGGATAGTGATACTTGATTTTATTTGTTGTTTTGTCACAAAAAATAAAATGTATCACAAAATATGTAGCTCCTATGTAGGCGACAGGTGACTGATACAGTGGGCGCCACAATGTCAGTCTTTATGCCAAAGACTGGTGAAGCTTAATTTATTCTGCTTGTTAAATTTAAAAAGTCAATTTGAACAGAAGATATAATATTTCTTTTTGCACCCCAATTTATCATCTCGAGCCATCCTCCTGGATGTGTGCACCCTACTTAAGGAATCCCGGGCTAGGGAATCAAACATG	A	.	PASS	PRECISE;SVTYPE=DEL;SVLEN=-7085;END=77781587;CIPOS=-0,0;CILEN=-0,0;RE=25;RNAMES=NULL;STRAND=+-	GT:DR:DV:PL:GQ	./.:.:25:.,.,.:.
1	78607036	cuteSV.INS.63	T	TCTAAATACTTAACTGAAGGAAGGAAGAAAGGAAGGAAGTAAAGTTTTCAATAGAAGTGTAACACTAAACTCCATCTCAAAAAAAAAAAAAAAAAAAAAGTATATGAAATCATATGATAAACAAGTTCTATTATTCTTTTTTCTTATTACAGTATGAGTTTTATTTAAAGAAAAATAATTTTTTTTTTTTTTTTTGAGACGGAGTCTCGCTCTGTCGCCCAGGCCGGACTGCGACTGCAGTGGCGCACTCTTCGGCTCACTGCAAGCTCCGCTTCCGGGTTCGACGCCATTCTCCTGCCTCAGCCTCCCGAGTAGCTGGGACTACAGG	.	PASS	PRECISE;SVTYPE=INS;SVLEN=327;END=78607036;CIPOS=-0,0;CILEN=-1,1;RE=20;RNAMES=NULL	GT:DR:DV:PL:GQ	./.:.:20:.,.,.:.
1	79401535	cuteSV.DEL.119	GCGGTGGCTCACGCTTGTAATCCCAGCACTTTGGGAGGCCGAGGCGGGCGGATCACGAGGTCAGGAGATCGAGACCATCCTGGCTAACACGGTGAAACCCCGTCTCTACTAAAAATACAAAAAAATTAGCCGGGCGTGATGGCGGGCGCCTGTAGTCCCAGCTACTCGGGAGGCTGAGGCAGGAGAATGGCGTGAACCCGGGAGGCGGAGCTTGCAGTGAGCCGAGATTGCGCCACTGCACTCCCGCCTGGGCCACAGAGCGAGACTCCGTCT	G	.	PASS	PRECISE;SVTYPE=DEL;SVLEN=-272;END=79401807;CIPOS=-0,0;CILEN=-0,0;RE=19;RNAMES=NULL;STRAND=+-	GT:DR:DV:PL:GQ	./.:.:19:.,.,.:.
1	79466704	cuteSV.DEL.120	TACTTGTAATTTTTGAAATAATCCTTAAATATTATCTGAAAATCAGGAGCCACCTCCTTTTGAGGATTGTAATTTAAAAAACAAGAAAGAGAGAACGAAGGAAAAGAAGCAAGGAAGGGAAGGAGGAAGGAAGACAGAAGGAAGGAAGGAAGGGAGAGGGGGGGGAGGGAGGGAGGAAGGAAGGAAGGAAGGGAGGAAGGGAGAGAGGGAGGGAGGGAGGGAGGGAGGAAGGAAGGTATGAATGAATTATGAATGCTGGTCCGGGTACTACTCAACTCAATTGACTACTCCTAAATTTCAATACTTAAAAATAAAAGGACAAGAAAAGTTTCAGATGAACTACCAGAGGCTGATAAT	T	.	PASS	PRECISE;SVTYPE=DEL;SVLEN=-356;END=79467060;CIPOS=-0,0;CILEN=-0,0;RE=29;RNAMES=NULL;STRAND=+-	GT:DR:DV:PL:GQ	./.:.:29:.,.,.:.
1	80221548	cuteSV.DUP.22	T	<DUP>	.	PASS	PRECISE;SVTYPE=DUP;SVLEN=1520;END=80223068;RE=34;STRAND=-+;RNAMES=NULL	GT:DR:DV:PL:GQ	./.:.:34:.,.,.:.
1	80222308	cuteSV.BND.48	A	N[X:136395656[	.	PASS	PRECISE;SVTYPE=BND;RE=14;RNAMES=NULL	GT:DR:DV:PL:GQ	./.:.:14:.,.,.:.
1	80222591	cuteSV.BND.49	T	]5:50785226]N	.	PASS	PRECISE;SVTYPE=BND;RE=18;RNAMES=NULL	GT:DR:DV:PL:GQ	./.:.:18:.,.,.:.
1	80223037	cuteSV.BND.50	T	N[19:3605823[	.	PASS	PRECISE;SVTYPE=BND;RE=11;RNAMES=NULL	GT:DR:DV:PL:GQ	./.:.:11:.,.,.:.
1	80299084	cuteSV.INS.64	A	AATCAGTAAAATAGTGTGTGTGTGTAAATATATATTATTATTATTCCACACACACATTTTTATTAAGTGTGTACTCATGACCCCTATAAAAAGTTATAATTCAAGTTGTAATGAAAAGAGAAAATGTCGTCACAGAACTTAAAAAAAAAAAAAATAATTGGATCATATAAAAGACACACACACACACACACACAAATAATAGCATCTTTTTTTTTCTCTCTCTTTTTGCTTGAGCAGAACCACTGCACACGTGGACAGCACACATTAAAAAATAATTAGGAGCAGGCTGGG	.	PASS	PRECISE;SVTYPE=INS;SVLEN=290;END=80299084;CIPOS=-0,0;CILEN=-1,1;RE=22;RNAMES=NULL	GT:DR:DV:PL:GQ	./.:.:22:.,.,.:.
1	80773165	cuteSV.INS.65	T	TGTTCTTTTTTTTTTTTATTATTATTATACTTTAAGTTCTAGGGTACATTTGCATAATGTGCAGGTTTGTTACATATGCTATACATGTGCCATGTTGGTGTGCTGCACCCATTAACTTGTCATTTACATTAGGTATATCTCCTAATGCTATCCCTCCCCACCCCCCCCCACAACAGACCCCGGTGTGTGATGTTCCCCCTTCCTGTGAAATGCTGACATCTTTCTAGTGAGTATATATCTTTATTTTTCACTTGTATACATACAATGTTCCCATGTCATTTAAAACTCTTCAATGAATATAAATTACTGAATTCATAATAGTCTATCACATGGATGCATGATCATTTATGTAACCATAATGAATGTAATAATAATAAGTAATGGCTTACAAATGCTAATAGACGGAAGTCATGATCCCAGGAGCCAGCTCTCATTAATTAACTCATTCTTTTACTCGGTCAATAAATATTTATTGTCTACTTACGTGACAGGCCTCATCTAAAGCTGGACACACAGCCATGAACAAAACAAATATAAATCCTTATTCCTCACGGAGCCTTTTTTTTTTTTTTTTTTTTTTTTTTTTAAGATGGAGTCTCACCTGTCACCCAGGCTGACTTTTATTCATCTCTGGAATTTGTTACATATTTTCTTAAAGAATTTTAATAGATTTACAATAATCTGTATTTTTCTCTGGAGCAGTTCATTCACTAAAGGCCAATTGATTATCAATTTCTTTCTTTCTTGTGTGTGTGTGTGTTACGTTTACTCTACAATATATAGAAAAAACTTTTAAAAAAGTGATAGCATATAGAAGTACAATAATTACATGAAAGTGTAATTTAAAAATAAAAAGATACACACACATTTGAGTATAGTGAGGTTTAGATAGGATGCGAGGTTTAGATAGGATGCGTTGTTTAGGTAGGATGCGAGAGTTTAGGTAGGATGCGTGGTTTAGATAGGATCGAGGTTTAGATAGGATGCGAGGTTTAGATAGGATGCGAGGTTTTAGATAGGATGCATGGTTTAGATAG	.	PASS	PRECISE;SVTYPE=INS;SVLEN=1036;END=80773165;CIPOS=-0,0;CILEN=-3,3;RE=13;RNAMES=NULL	GT:DR:DV:PL:GQ	./.:.:13:.,.,.:.
1	81008020	cuteSV.INS.66	A	AGCAGGCCTTACAGCTAAAAAATTCACCTGTTAGTACGGCTTTCACTGTATTTCATAGGTTTTGGTATGTTGTGTTTCATCACCGTTCGTTCCAAGATTTTTTCAATTTCCTCTTTGCTTTTCTCATTCAGGCAGCATATTGTTTTAATTTCCCATGTGTTTGTTAGTTTCCAAAATTCCTCCTGTTAAACTGATTTTTAATTTATCTGTAGTCAGGGAACATACATGACTCAATTTCAGGGTTTTTTTTATTTTTTAAGGATTTGTTTTGTGGCCCAATATGCCAGGC	.	PASS	PRECISE;SVTYPE=INS;SVLEN=288;END=81008020;CIPOS=-0,0;CILEN=-1,1;RE=37;RNAMES=NULL	GT:DR:DV:PL:GQ	./.:.:37:.,.,.:.
1	81119246	cuteSV.DEL.121	CACTGCAAGCTCCGCCTCCCGGGTTCACGCCATTCTCCTGCCTCAGCCTCCCAAGTAGCTTGGACTACAGGCGCCCGCCACTACGCCCGGCTAATTTTTTGTATTTTTAGTAGAGACGGGGTTTCACCATTTTAGCCGGGATGGTCTCGATCTCCTGACCTCGTGATCCGCCCGCCTCGGCCTCCCAAAGTGCTGGGATTACAGGCGTGAGCCACCGCGCCCGGACCACATGGTATTTCTAGTGGCCATCTTCTTTTTTTTTTGAGATGGAGTCTCGCGGTGTCTCCCAGGCTGGAGTGCAGTGGCGCGATCTCGGCTCACTGCAAGCTCCCCCTCCCAGGTTCATGCCATTCTCCTGCCTCAGCCTCCCTAGTCGCTGGGACTACAGGCGCCCGCCACCACGCCCCGCTAAGTTTTTGTACTTTTTAGTAGAGACGGGGTTTCACC	C	.	PASS	PRECISE;SVTYPE=DEL;SVLEN=-446;END=81119692;CIPOS=-0,0;CILEN=-0,0;RE=34;RNAMES=NULL;STRAND=+-	GT:DR:DV:PL:GQ	./.:.:34:.,.,.:.
1	81351511	cuteSV.INS.67	G	GCCACCAGGCCCCACCTCCAACACTGAGCGATTAAATTTCAACATTGAGATTTGGTGAGAATTCCACCCCCATGATCCAATCTACCTCCCACCAGGCCCCACCTCCAACACTGAGGATTAAATTTCAACATGAGATTTGGTGAAAATCCACCCCC	.	PASS	PRECISE;SVTYPE=INS;SVLEN=154;END=81351511;CIPOS=-0,0;CILEN=-1,1;RE=35;RNAMES=NULL	GT:DR:DV:PL:GQ	./.:.:35:.,.,.:.
1	81404757	cuteSV.DEL.122	AAAAGTCTCACTTCTTTTTTTTTTTTTTTTTTTTTTTTTTTTTTTTTTTTTTTTAATTATATATTTTTCTTTATTTGTTTTTCACTTAACATTGTATCAGGACCATATCATTAAAATTTTTTGAACATTTAATTTTTTTTTTTTTTTTATTTTTTATTTTATTTTTTATTTTTTTGTTATACTCTAAGTTTTAGGGTACATGTGCACATTGTGCAGGTTAGTTACATATGTATACATGTGCCATGCTGGTGCGCTGCACCCACTAACGTGTCATCTAGCATTAGGTATATCTCCCAATGCTATCCCTCCCCCCTCCCCCGACCCCACCACAGTCCCCAGAGTGTGATATTCCCCTTCCTGTGTCCATGTGATCTCATTGTTCAATTCCCACTTATGAGTGAGAATATGCGGTGTTTGGTTTTTTGTTCTTGCGATAGTTTACTGAGAATGATGGTTTCCAATTTCATCCATGTCCCTACAAAGGACATGAACTCATCATTTTTTATGGCTGCATAGTATTCCATGGTGTATATGTGCCACATTTTCTTAATCCAGTCTATCATTGTTGGACATTTGGGTTGGTTCCAAGTCTTTGCTATTGTGAATAGTGCCGCAATAAACATACGTGTGCATGTGTCTTTATAGCAGCATGATTTATAGTCCTTTGGGTATATACCCAGTAATGGGATGGCTGGGTCAAATGGTATTTCTAGTTCTAGATCCCTGAGGAATCGCCACACTGACTTCCACAATGGTTGAACTAGTTTACAGTCCCACCAACAGTGTAAAAGTGTTCCTATTTCTCCACATCCTCTCCAGCACCTGTTGTTTCCTGACTTTTTAATGATTGCCATTCTAACTGGTGTGAGATGATATCTCATAGTGGTTTTGATTTGCATTTCTCTGATGGCCAGTGATGATGAGCATTTCTTCATGTGTTTTTTGGCTGCATAAATGTCTTCTTTTGAGAAGTGTCTGTTCATGTCCTTCGCCCACTTTTTGATGGGGTTGTTTGTTTTTTTCTTGTAAATTTGTTTGAGTTCATTGTAGATTCTGGATATTAGCCCTTTGTCAGATGAGTAGGTTGCGAAAATTTTCTCCCATGTTGTAGGTTGCCTGTTCACTCTGATGGTAGTTTCTTTTGCTGTGCAGAAGCTCTTGAGTTTAATTAGATCCCATTTGTCAATTTTGGCTTTTGTTGCCATTGCTTTTGGTGTTTTGGACATGAAGTCCTTGCCCACGCCTATGTCCTGAATGGTAATGCCTAGGTTTTCTTCTAGGGTTTTTATGGTTTTAGGTCTAACGTTTAAATCTTTAATCCATCTTGAATTGATTTTTGTATAAGGTGTAAGGAAGGGATCCAGTTTCAGCTTTCTACATATGGCTAGCCAGTTTTCCCAGCACCATTTATTAAATAGGGAATCCTTTCCCCATTGCTTGTTTTTCTCAGGTTTGTCAAAGATCAGATAGTTGTAGATATGCGGCATTATTTCTGAGGGCTCTGTTCTGTTCCATTGATCTATATCTCTGTTTTGGTACCAGTACCATGCTGTTTTGGTTACTGTAGCCTTGTAGTATAGTTTGAAGTCAGGTAGTGTGATGCCTCCAGCTTTGTTCTTTTGGCTTAGGATTGACTTGGCGATGCGGGCTCTTTTTTGGTTCCATATGAACTTTAAAGTAGTTTTTTCCAATTCTGTGAAGAAAGTCATTGGTAGCTTGATGGGGATGGCATTGAATCTGTAAATTACCTTGGGCAGTATGGCCATTTTCACGATATTGATTCTTCCTACCCATGAGCATGGAATGTTCTTCCATTTGTTTGTGTCCTCTTTTATTTCCTTGAGCAGTGGTTTGTAGTTCTCCTTGAAGAGGTCCTTCACATCCCTTGTAAGTTGGATTCCTAGGTATTTTATTCTCTTTGAAGCAATTGTGAATGGGAGTTCACTCATGATTTGGCTCTCTGTTTGTCTGTTGTTGGTGTATAAGAATGCTTGTGATTTTTGTACATTGATTTTGTATCCTGAGACTTTGCTGAAGTTGCTTATCAGCTTAAGGAGATTTTGGGCTGAGACGATGGGGTTTTCTAGATAAACAATCATGTCGTCTGCAAACAAGGACAATTTGACTTCCTCTTTTCCTAATTGAATACCCTTTATTTCCTTCTCCTGCCTGATTGCCCTGGCCAGAACTTCCAACACTATGTTGAATAGGAGCGGTGAGAGAGGGCATCCCTGTCTTGTGCCAGTTTTCAAAGGGAATGCTTCCAGTTTTTGCCCATTCAGTATGATATTGGCTGTGGGTTTGTCATAGATAGCTCTTATTATTTTGAAATACGTCCCATCAATACCTAATTTATTGAGAGTTTTTAGCATGAAGGGTTGTTGAATTTTGTCAAAGGCTTTTTCTGCATCTATTGAGATAATCATGTGGTTTTTGTCTTTGGCTCTGTTTATATGCTGGATTACATTTATTGATTTGCGTATATTGAACCAGCCTTGCATCCCAGGGATGAAGCCCACTTGATCATGGTGGATAAGCTTTTTGATGTGCTGCTGGATTCGGTTTGCCAGTATTTTATTGAGGATTTTTGCATCAATGTTCATCAAGGATATTGGTCTAAAATTCTCTTTTTTGGTTGTGTCTCTGCCCGGCTTTGGTATCAGAATGATGCTGGCCTCATAAAATGAGTTAGGGAGGATTCCCTCTTTTTCTATTGATTGGAATAGTTTCAGAAGGAATGGTACCAGTTCCTCCTTGTACCTCTGGTAGAATTCGGCTGTGAATCCATCTGGTCCTGGACTCTTTTTGGTTGGTAAACTATTGATTATTGCCACAATTTCAGAGCCTGTTATTGGTCTACTCAGAGATTCAACTTCTTCCTGGTTTAGTCTTGGGAGAGTGTATGTGTCGAGGAATGTATCCATTTCTTCTAGATTTTCTAGTTTATTTGCGTAGAGGTGTTTGTAGTATTCTCTGATGGTAGTTTGTATTTCTGTGGGATCGGTGGTGATATCCCCTTTATCATTTTTTATTGTGTCTATTTGATTCTTCTCTCTTTTTTTCTTTATTAGTCTTGCTAGCAGTCTATCAATTTTGTTGATCCTTTCAAAAAACCAGCTCCTGGATTCATTGATTTTTTGAAGGGTTTTTTGTGTCTCTATTTCCTTCAGTTCTGCTCTGATTTTAGTTATTTCTTGCCTTCTGCTAGCTTTTGAATGTGTTTGCTCTTGCTTTTCTAGTTCTTTTAATTGTGATGTTAGGGTGTCAATTTTGGATCTTTCCTGCTTTCTCTTGTAGGCATTTAGTGCTATAAATTTCCCTCTACACACTGCTTTGAATGCATCCCAGAGATTCTGGTATGTGGTGTCTTTGTTCTCGTTGGTTTCAAAGAACATCTTTATTTCTGCCTTCATTTCGTTCTGTACCCAGTAGTCATTCAGGAGCAGGTTGTTCAGTTTCCATGTAGTTGAGCGGCTTTGAGTGAGATTCTTAATCCTGAGTTCTAGTTTGATTGCACTGTGGTCTGAGAGATAGTTTGTTATAATTTCTGTTCTTTTACATTTGCTGAGGAGAGCTTTACTTCCAAGTATGTGGTCGATTTTGGAATAGGTGTGGTGTGGTGCTGAAAAAAATGTATATTCTGTTGATTTGGGGTGGAGAGTTCTGTAGATGTCTATTAGGTCTGCTTGGTGCAGAGCTGAGTTCAATTCCTGGGTATCCTTGTTGACTTTCTGTCTTGTTGATCTGTCTAATGTTGACAGTGGGGTGTTAAAGTCTCCCATTATTAATGTGTGGGAGTCTAAGTCTCTTTGTAGGTCACTCAGGACTTGCTTTATGAATCTGGGTGCTCCTGTATTGGGTGCATAAATATTTAGGATAGTTAGCTCCTCTTGTTGAATTGATCCCTTTACCATGATGTAATGGCCTTCTTTGTCTCTTTTGATCTTTGTTGGTTTAAAGTCTGTTTTATCAGAGACTAGGATTGCAACCCCTGCCTTTTTTTGTTTTCCATTGGCTTGGTAGATCTTCCTCCATCCTTTTATTTTGAGCCTATGTGTGTCTCTGCACATGAGATGGGTTTCCTGAATACAGCACACTGATGGGTCTTGACTCTTTATCCAACTTGCCAGTCTGTGTCTTTTAATTGCAGAATTTAGTCCATTTATATTTAAAGTTAATATTGTTATGTGTGAATTTGATCCTGTCATTATGATGTTAGCTGGTGATTTTGCTCATTAGTTGATGCAGTTTCTTCCTAGTCTCGATGGTCTTTACATTTTGGCATGATTTTGCAGCAGCTGGTACCGGTTGTTCCTTTCCATGTTTAGTGCTTCCTTCAGGAGCTCTTTTAGGGCAGGCCTGGTGGTGACAAAATCTCTCAGCATTTGCTTTTCTATAAAGTATTTTATTTCTCCTTCACTTATGAAGCTTAGTTTGGCTGGATATGAAATTCTGGGTTGAAAATTCTTTTCTTTAAGAATGTTGAATATTGGCCCCCACTCTCTTCTGGCTTGTAGGGTTTCTGCCGAGAGATCCGCTGTTAGTCTGATGGGCTTTCCTTTGAGGGTAACCCGACCTTTCTCTCTGGCTGCCCTTAACATTTTTTCCTTCATTTCAACTTTGGTGAATCTGACAATTATGTGTCTTGGAGTTGCTCTTCTCGAGGAGTATCTTTGTGGCGTTCTCTGTATTTCCTGAATCTGAACGTTGGCCTGCCTTGCTAGATTGGGGAAGTTCTCCTGGATAATATCCTGCAGAGTGTTTTCCAACTTGGTTCCATTCTCCACATCACTTTCAGGTACACCAATCAGACGTAGATTTGGTCTTTTCACATAGTCCCATATTTCTTGGAGGCTTTGCTCATTTCTTTTTATTCTTTTTTCTCTAAACTTCCCTTCTCGCTTCATTTCATTCATTTCATCTTCCATTGCTGATACCCTTTCTTCCAGTTGATCGCATCGGCTCCTGAGGCTTCTGCATTCTTCACGTAGTTCTCGAGCCTTGGTTTTCAGCTCCATCAGCTCCTTTAAGCACTTCTCTGTATTGGTTATTCTAGTTATACATTCTTCTAAATTTTTTTCAAAGTTTTCAACTTCTTTGCCTTTGGTTTGAATGTCCTCCCGTAGCTCAGAGTAATTTGATCGTCTGAAGCCTTCTTCTCTCAGCTCGTCAAAATCATTCTCCATCCAGCTTTGTTCTGTTGCTGGTGAGGAACTGCGTTCCTTTGGAGGAGGAGAGGTGCTCTGCGTTTTAGAGTTTCCAGTTTTTCTGTTCTGTTTTTTCCCCATCTTTGTGGTTTTATCTACTTTTGGTCTTTGATGATGGTGATGTACAGATGGGTTTTCGGTGTAGATGTCCTTTCTGGTTGTTAGTTTTCCTTCTAACAGACAGGACCCTCAGATGCAGGTCTGTTGGAATACCCTGCTGTGTGAGGTGTCAGTGTGCCCCTGCTGGGGGGTGCCTCCCAGTTAGGCTGCTCGGGGGTCAGGGGTCAGGGACCCACTTGAGGAGGCAGTCTGCCCGTTCTCAGTTCTCCAGCTGCGTGCTGGGAGAACCACTGCTCTCTTCAAAGCTGTCAGACAGGGACACTTAAGTCTGCAGAGGTTACTGCTGTCTTTTTGTTTGTCTGTGCCCTGCCCCCAGAGGTGGAGCCTACAGAGGCAGGCAGGCCTCCTTGAGCTGTGGTGGGCTCCACCCAGTTCGAGCTTCCTGGCTGCTTTGTTTACCTAAGCAAGCCTGGGCAATGGCGGGCGCCCCTCCCCCAGCCTCGTTGCTGCCTTGCAGTTTGGTCTCAGACTGCTGTGCTAGCAATCAGCGAGATTCCGTGGGCGTAGGACCCTCCGAGCCAGGTGTGGGATATAGTCTCATGGTGCGCCGTTTCTTAAGCCGGTCTGAAAAGCGCAATATTCGGGTGGGAGTGACCCGATTTTCCAGGTGCGTCCGTCACCCCTTTCTTTGACTCAGAAAGGGAACTCCCTGACCCCTTGCGCTTCCCAGGTGAGGCAATGCCTCGCCCTGCTTCGGCTCGCGCACGGTGCGCACACACACTGGCCTGCGCCCACTGTCTGGCACTCCCTAGTGAGATGAACCCGGTACCTCAGATGGAAATGCAGAAATCACCCGTCTTCTGCGTCGCTCACGCTGGGAGCTGTAGACCAGAGCTGTTCCTATTCGGCCATCTTGGCTCCTCCCAAA	A	.	PASS	PRECISE;SVTYPE=DEL;SVLEN=-6194;END=81410951;CIPOS=-4,4;CILEN=-1,1;RE=34;RNAMES=NULL;STRAND=+-	GT:DR:DV:PL:GQ	./.:.:34:.,.,.:.
1	81659633	cuteSV.INV.25	G	<INV>	.	PASS	PRECISE;SVTYPE=INV;SVLEN=1918;END=81661551;RE=14;STRAND=++;RNAMES=NULL	GT:DR:DV:PL:GQ	./.:.:14:.,.,.:.
1	81659634	cuteSV.INV.26	C	<INV>	.	PASS	PRECISE;SVTYPE=INV;SVLEN=1919;END=81661553;RE=17;STRAND=--;RNAMES=NULL	GT:DR:DV:PL:GQ	./.:.:17:.,.,.:.
1	81660525	cuteSV.INV.27	C	<INV>	.	PASS	PRECISE;SVTYPE=INV;SVLEN=848;END=81661373;RE=15;STRAND=++;RNAMES=NULL	GT:DR:DV:PL:GQ	./.:.:15:.,.,.:.
1	81660526	cuteSV.INV.28	A	<INV>	.	PASS	PRECISE;SVTYPE=INV;SVLEN=847;END=81661373;RE=12;STRAND=--;RNAMES=NULL	GT:DR:DV:PL:GQ	./.:.:12:.,.,.:.
1	82079547	cuteSV.INV.29	G	<INV>	.	PASS	PRECISE;SVTYPE=INV;SVLEN=2326;END=82081873;RE=21;STRAND=++;RNAMES=NULL	GT:DR:DV:PL:GQ	./.:.:21:.,.,.:.
1	82079548	cuteSV.INV.30	A	<INV>	.	PASS	PRECISE;SVTYPE=INV;SVLEN=2325;END=82081873;RE=12;STRAND=--;RNAMES=NULL	GT:DR:DV:PL:GQ	./.:.:12:.,.,.:.
1	82312020	cuteSV.INS.68	G	GTATTTTTTTTTTTTCTTTCTTTCTTTTTTTTTTTTTTTTTTAACCCCTCTGCTCCCCCCTCTGCACACACACTGATTTTTTTTGTAATAATAATATTTCTAGTTGTGTGTGTGTTACATACACTTTTCTTTTCTTTTCTTTTTCAAATTTCTATGATGGATGAAATGTTTTATATTTTATTTTATTTAATAAATAAATAAATAAATCATATACTATTCATATTAAAAAATGTAACTGGTTTTTTAGTTCAAAAAAAGTCCTCTACCTCCTCTACCTAGATAAAATGCAATATATATATAAATGTCACCCCATCCCCCATGTTAAAAAAAAAAAAAA	.	PASS	PRECISE;SVTYPE=INS;SVLEN=336;END=82312020;CIPOS=-1,1;CILEN=-1,1;RE=11;RNAMES=NULL	GT:DR:DV:PL:GQ	./.:.:11:.,.,.:.
1	82864910	cuteSV.INV.31	G	<INV>	.	PASS	PRECISE;SVTYPE=INV;SVLEN=2007;END=82866917;RE=11;STRAND=--;RNAMES=NULL	GT:DR:DV:PL:GQ	./.:.:11:.,.,.:.
1	83042669	cuteSV.DEL.123	TTTTTTTTTTTTTTTGAGACGGAGTCTCGCTCTGTCGCCCAGGCTGGAGTGCAGTGGCGGGATCTCGGCTCACTGCAAGCTCCGCCTCCCGGGTTCACGCCATTCTCCCGCCTCAGCCTCCCAAGTAGCTGGGACTACAGGCGCCCGCCACTACGCCCGGCTAATTTTTTGTATTTTTAGTAGAGACGGGGTTTCACCGTTTTAGCCGGGATGGTCTCGATCTCCTGACCTCGTGATCCGCCCGCCTCGGCCTCCCAAAGTGCTGGGATTACAGGCGTGAGCC	T	.	PASS	PRECISE;SVTYPE=DEL;SVLEN=-282;END=83042951;CIPOS=-0,0;CILEN=-0,0;RE=18;RNAMES=NULL;STRAND=+-	GT:DR:DV:PL:GQ	./.:.:18:.,.,.:.
1	83478943	cuteSV.DEL.124	TTATTTTTCTAACAATTCTTTGGCTTAATGACATTTATTTAGACTGATCATAACATTTCACTGTTGCAGGCAATATTTCAATAAATATCTTTGGAGGAGTCTGAGTATTTGTTGTAATTTCTCTAGTAGGGTGATTTTCATATTGAGGGACACAATCAGGATCAATTGAGTAATGAAATCAATTAGTGGTATGGGACCAGAGTGGAGTAGATTGGGTTGAAGTAGAGTGACATTGAACAGAATCGTATAGAATGGAATAGGATCAAATAATAGAATAGAATAGAATAGAGTAGAATAGAATAGAATAGAATAGAATAGAATAGAATAGAATAGAATAGAATAGAATAGAATAGAATAGAATAGAATAGAATAGAATCCAATAGAATAGAATAGAATAGAATAATAGAATGATTCTATCAAATGAAATGCAGAAGATTATTTTATTGTGAACTTTTACTTCAGTTATGTGTATGAATATGCATGTATATATTCTGTTTTGCAATGTGAAACAGTTTTTGTTAGCTTATTTTGTTTTGTTCTGCTATGGATTGCTGCAAAAAAAAAAAGTTTGAAAGCACCTTTTCTAGAGTTTATAAGTCAAAGTGGAATTGCCAGGTCATAGGATATATTTGACTTTTGTGGA	T	.	PASS	PRECISE;SVTYPE=DEL;SVLEN=-642;END=83479585;CIPOS=-0,0;CILEN=-0,0;RE=36;RNAMES=NULL;STRAND=+-	GT:DR:DV:PL:GQ	./.:.:36:.,.,.:.
1	83586308	cuteSV.BND.51	C	N[15:57347341[	.	PASS	PRECISE;SVTYPE=BND;RE=10;RNAMES=NULL	GT:DR:DV:PL:GQ	./.:.:10:.,.,.:.
1	83586308	cuteSV.BND.52	C	]15:39744767]N	.	PASS	PRECISE;SVTYPE=BND;RE=16;RNAMES=NULL	GT:DR:DV:PL:GQ	./.:.:16:.,.,.:.
1	84202305	cuteSV.INV.32	G	<INV>	.	PASS	PRECISE;SVTYPE=INV;SVLEN=2916;END=84205221;RE=10;STRAND=++;RNAMES=NULL	GT:DR:DV:PL:GQ	./.:.:10:.,.,.:.
1	84234132	cuteSV.DEL.125	TGTCATCTTTCATCCATACTACACCTTCAGTGTAATTTGGCAAAACGGTCAAGAAACATTTTTGTTGGTATTCTTGACACAAAGTTGAAAGGAAGGCAGGAACAACTCAAGCTGTGCTGGCCCTTCCGAAACTTTGTGAGATTTAGGACAAAGTTCAAAAGATGCTTGACTTGACAAGTAGGGGATTCTGACACACAACTTTTTAAAAGCACCCTTTCTCCCAGGCAGACAGAGCCAGGATACAAGGCTTGGTGAAAACACTGCCATTTGCAGTAAGCATCCTACAGATATATCACTATAACCATGATGAACCCTGTGGTCAGACCTGGAGAGCCCTGATGGCAAGAGTGCACATTTTAGGAAAGGAGAACTTTGCTTCTTCCAGAGCCCAGATACTGAATCAGTTCAACAAGGCAATGGCAGCAGCCAGGGCTGAAGTTGGGAGACAGTTTAAGCAGATGTACAAAAATGCATCAACACTGAAGAAAAAAATCACAAATTTACTTTATTCTCCAAATTTCCCATCTTCATCCTAAGTCCAAGTGTTGGTTTTGAGTAGGCAGCCATACAGGGCAGTACCATGCCATATCTCGAATTGCAGCTTAGATGTGCTGACATTAGATTACTATCCAATATAGCTCACAATATTCAGTCACATATTGTCCACTGGTGTTTGGGAACTGCTTTCGATAGGCAGACCACTAGAAGCTATAGGCACATTTGAGAAAAAAAAAAAAAAAGTAGCATTTGGTGATAGAAATACCATATATCTTTGTTTAGAAGTAGTGGCTTCTATTAAATTTAATTACTTCCCCTGTGGCTTTAAATCAAGGGCAGCTTCTGTTAAATTTAATTACTTTCCCCTGCGGTTTACATGGCAAAGGTGTCATTACTACTTTCGGAGTGCTTCTGGCCAAAGTGAAAGCTTGGATATGATTTGCTCCATTATACCAAAGCCTTCCTTCATAATTTTACCTTTTCCCTCTATCCAATAACACATTTATATGGACATTTTATTCATGAAACCTGCCCTCAGTATCTTAAAAATTATTCAGTTAGTAGCATGTGATTGACAGTTGAAATCTGAAGAAAAAAAGCAATGTTGATAAATTTCAACACAAAGATACTCTGGATTTATTTCACAGTTTCACTGTACAGATGTTTATGTAGCACACCAGCACTTTAAAGGTATTATTATGCATATTCTACATAAAGGTGCACTTTCTTAAATTTTCTGAATGAGGTAGTTTATTATCACTTTTATTTTATTAGTTCCGTGCCAAGCTAACAATTTTTACTACTAATTATGTTGACACCAATTCCAATGGCTCTTCTGCCCCCAACTGTCAAAGTTCACATTTAAGTGTAGCTACCTAACAACGTTGCCCTTTATTGATTTGTCATTGGAATATATTCACAGAAGTGAATTCCTAAAAGTTTGCTTCTCTCAAGATGAAATGGATCTTCATTAACATTCTGAAAATGAAATGCAGCTTCATAAAAAAAAAAAGGCAGCTTTCAGACCATTTTAGAATTTCAGAGGAATTTTGCATTATCTTTCCCATGATTCTATGCTGATGTCAGGCTGTATTTCAACTGAAATGACAATGAAATCATTTCAATTCCATGCAATGTGCAAAAAAACAGTCAATTTTTCACTTGGCAAGCTGAAGTCTAAAGTAATTAAGCACTGCTGTGTGGGAGGCAGCTTCCTGCTCTGAAGTCAGCCTGAGATAATTACCATATTAAAGTCAAAACATCATGTGCCGTGCTGATAGATAGATGGATGGAGAGATTGGGCATCTATTAAATGATCCATTTTGTTATGCTTCCTGGGAAATGTGCCATTGATGCCAATTAAGAAATATATATTCCAAGTGAGTATTTCTAAGTGGAAAAACTTCTATCTGGTAAATTGAATTTATTATTTACTGATCATGAAGTACTTAAAGTCATAAAATCTAGATAGAGAGCAACCTATGAGGAGAATTACATGCTCTGTCTTGGTTTACAAACCCCTCATTACCTAATTGCCATG	T	.	PASS	PRECISE;SVTYPE=DEL;SVLEN=-2037;END=84236169;CIPOS=-0,0;CILEN=-0,0;RE=14;RNAMES=NULL;STRAND=+-	GT:DR:DV:PL:GQ	./.:.:14:.,.,.:.
1	84310191	cuteSV.DEL.126	AGGGACTCTCTAAATCTTGAGTGAGTTGTGTTATATGTGTGTTCACATTGTCCACATTCATTGAATTGTACACTGGCAATTTATGGAATGAATGGTGACTGTGATTTACAAAAGAATAAACTGAGTTGAATAAAGGTTCCAGGAGAATCCATGGTCAGTGTTTAACACCGGTCAAAATACTTAGATATTTTGCATATATGTATACATGCATACAAACCCCAGTGACCGAGATGGGGCAGGGGAGAGAGGGAGACAGAGAATAGGAAAAGGGAAAGTAGAAAGTGGAGTGCTATGGTTTGAATATGTCCCCTCCAGAATTCATGTAGAAACCTAATCCCCATTGTAATGGTATTAAAATGTGTTACTTTTGCGAGATGATTAAGTCATGAGGGCTTTCCCCTCATCATGAATGGATTAGTGCCTTATAAAAGGGCTAGGGGCAACCAGCCTAGGCCTCTTTTTGTTTTTTTCTCCCCATCCCCTCCCAAGGATGCAACAACAAGGCGCCATCTTGGAAGCAGACAGCAGCCCTCACGAGACACCAAACTTGCTGGTGCCTTGATCTTAGCCTTCTGCCTCCAGAACTGTAAAAAAAAAAAAAAAAATGAATTTCTCTTCTTTACAAATTACCCAGTATGTGGTATTTTGTTATAGCAGCGTGAACAAGCTAAAACATGAAACTGGAAAGTAGGGATAATTCTTTGGGGGAAGTTCTGCTATAAAGAGATTCCAAAAAATGGAGCATGAAGGAAAGGCAGAGGCAAAATTGGCTCAAGTTTTTATAAAGCCATGAGATATTTAAGCATTTTTGTACCATGAGGATTATTCAGAAAAGAAGGAACGTATGAAGATGCAGGAAAAAGAGGGCACACATGTGGAAGTGATGTCTTTGTGAAGGTGAGAAGGGGAGAATCCAGTGTACAAAAAAGGGCTCTTCTGAGAGGCCCTTGAACAACCAGCCTGTTTCTTTAAAACACCCCAAATTCAAAGAGATGGTGTGCTTAAAATGTTTATTGCGGTATATATTCAGTTAAGAAACTAATTATTATTGGCAGCTGCTCTTCCTTTCTCTTTCCCTTGATTACACAAATTACATCCCATGGGTGATTGCACAACAACTTACACTCCAAGCACGCACAGAAAGCAAACTTTGTACTAGGGAAGGATGATGAATGTGCATTAAGGGATTGTCACAAAAGATTTTAGAAACTGATAACTTTAATAGTTATTCTCAAAAGAAAAGTACAGCAAAAAGTGGAAATGTAAAAAACTTCTTGGTCCAATCGAGGTTCAGGGCTGAGTAAAAGTTACAGTAGACTAACTGTTAATCATCCTTTCCTCATTTTGAACTGATTGAAAGCTCCAACTCTTACATAAGTGCTACAAATATCCTAAACTGCCTGTGATTTTCCTAAGCCTCACTGGTTTAGAATTAATATCACTAAAGCTCCATTCTCACCACATACAGGACTATCTCACAAAAAAAGCCTGTGTTCACCATCGACAAATACCCACAGCTTGAGATTAATAGTCAGGATTTAGGAGGGCAGGAACCTTCCATAAAAACCACATGTGAAGGCCAAAGTGGATTTTTAATATTGGGGACAACAAGCATTAACTAATTTTTCCTACTGGAGTGCACTGTCCTTTAGTCTCTATTTTTGCTCCTAATTGTTCCTGCAGGTAGTAGGTTAACATGTAACGTACTTACAGAAGGAAGCAATTGAACATGGCATAGATACTGAAAGAAAGGGCTCAATAAAAGAGCAGCATGTGCTCTAATCTGGCCTTTTACAACATCCACTATCAAAGAGCTTTGGGGGTTTAAGGGGATTAGATACCATAACCCATCTGTCAGGTCATTATGGAAGGAAACACTCCTGCTGTTTTCAAGGGAAGATGCCCTACTGTATATTATTATCATTAAGCATTTACAGAGTACTGTAGGCTTGCAAAGCACTTTGAAAGCATTTTTATTTGTTGTTCCTCATAAAATGCTGTCAACTCTAAGAATTATCTACAAATGAAGAAACTGAGGTTCAGGAAGATGGTGACAAATGTTTCAGTCACCCAGGGAGTGGCAGGAGCTATGAGGAGTACTTGGATCCTTCAGAAGAGGGAATACCTTCTATCTCCTACCTAAAAACATGCCAAAGGTGTGTGCTTGTGTGTGTGTGTGTGTGTGTGTGTGTGTGTGTGTGTGTGTAAGGCCTAAACCAATTCTCTTGGGTTTTCCTGCAATCTTATACATTATTCCATAACGAGCACTTATGAGTTATTTTCTGTAGACACAGGATGTATCTTAACAGCAGTCGTACGTCATGATTGACACCGTTCCATATGGGAGGAGAAGCAGGATGCATTCAAGCATGTGGATGTGTAAAGATGGACTGACATATCGCAGCTATCATTTACAAAACTGGAGATCCCAAATCTAAAGCATAATGAGGCAAAAATGAAATACTACATGCCCATTCATCCGTGTTGCTTGTAATTTGCTAGAAATAATTTAACATTCCAGTAAATTCTAAGCAAGTGACTTAGTATACAGGGCAAAAGATAAAGATGTCTACTGGAAAACAGCAAAGCTATCTAATATGGGCTCCCAGGAGGGGAGCTCTAACACTCACAATAACATGGCTGCAGTTACCTGATATCGTTTCTTTTTCTGAGATTCTCCCTTCTATTTAGAACAGAATTATGGGAGTTATTTTTGTGAGTCTTACAATTGAGGGGATTATCATTTTCTTTTAAAAGGGAATTAATCTCCATTAAAATAAGGAACAAATAGCACTGATACATTTAGACATTAAAGGGAGACATTGCCTCAATTGTTTAAATATACTGATCAAACTGGATGACTTAATTAAATGGCTATGTTTTGTATCTTTTAAAGTTGTTGTGTCTTGAAGAAAATGGAGAAAAACCATTTTTCATACTATTTTTTAATCATGAGTTGGTAAAAATGATTACTGATATTCACTTATTTATTCTATACTGAGCATCATCTATATGCTAGACACAATCTCTTTCCCAAGGAGTTCACAGCCTGATAAAAGAGATAAGATATATTCACATATAACTATATTACAATATATGGGGTGATGGTTCCATAGCGAATTATAGGTAAATTACCCTGGAGCTTGAGGGAAGGTCCAGTGCTTGAGAGGATTATCATCTCATTCACGGAAGCTGGGGTCAGGTAAGAAAGGAGGGGGAACATGGGAAGGCTTTACAGGACAGATTTCAACCAAGGTGCTTCTCCAAGGTTGTGTAGGGATTGGGCAAACAGGAAAGGAGAAAATGAGACATTCCTGGTAAAGGCACAGGGGCAAAGAAGCAGCTGGTAGGGGAGCTCAAACAGTATCTGGTAGTAGTTCACAGTTACTACATGCTTAAGCTAAGTCATACATAACTAGATGTAAAATGAAGGAGGAGAGAAGGCGAAAGCAGACCAATTCGTGCCATGGTTCCCAAATCTGGCTAATCCAAGAGATCCTGAATCCTGGAGATTCTGGTTTTGGCTTCATAGATTCAAAGCCCTTCTACCCTAGCCTGTGAATCTATGTAGCTGTAATTATCCAGCTACTTGCAATCCTCTGTCATTCAACTTATCACTTCATTTCATACCCAGTGCCCTACCTCTGGTCCTTCTTATCTCTCACCTGGATGATTGCAGTAGCTTCCTGCCTTGCTTTCTTATTACTGCTAGAATCATGTTTCTATAATAAAATGTATTTCTTCACTGCCCTACTTCAAAGCCATTAATGGCTCCATGTTGCATAACAAAGTACATGGTATACTAGGTTAGTCAAAATCTGGGCAAAACCTACCATTCCCCCGGCACAAATGCACACATACACGCATACTCTCTAAACATTCCCTAAAACCCATTCAGCCTCCGTCGGGATGCTTTGTGCTCCTCTTGTCTCCCAGCAGAAATATTAATAACATTTAGCATTTCATTCCTGGGAATCCATCCTAAGGAAATAATCTAAAATGTTAAAATATCTCTCTTTAGCCTCATCTCTTGTGATTTCCCACCTCACTCTAGCTCCAGTTGTAAGAAAGTACTGGGCGTTCTCATTGCCTCTGGGCCCCTTTGCAAAGGGTGTTCCCTCTGCCTGATGGCTTCCTGCTGGTAGATTTTTTCCTTCTTGCTTTTTTTTTCTGTATTTCAGCCTTAAAAGTATCAGTTAAAACATCCGTACTCTGTTGAATCTTCTCCATTCTGCTAAGCATTTAGCTATTCCCTTCACCAGTTTTCCACAGCACCTTGAACACATCTCCACTATCACGCTAATCACATTGAATTATAATGGCTTAGAAGTCCATCCCTCTCTAAACCACAAGAGCCAGGAGAACAAGAAGCATTTCTTGTCTATCCCCGTGCTTTATCGCTAGCATTGAGCCCTCCAACATTTGTGAACAGTTCAAATGAAAATTATGAAAGCTTCAACCAGGAGTGTTTGGAAGTCTATAGCAGAGGTAGAATTTATAGGGATTGTTAAACGTGTATGGAATAACGAAGAGAGGTGTCAAAGGCAAGGTCAAGCCCAGG	A	.	PASS	PRECISE;SVTYPE=DEL;SVLEN=-4560;END=84314751;CIPOS=-0,0;CILEN=-0,0;RE=46;RNAMES=NULL;STRAND=+-	GT:DR:DV:PL:GQ	./.:.:46:.,.,.:.
1	84358303	cuteSV.BND.53	A	N[11:720944[	.	PASS	PRECISE;SVTYPE=BND;RE=12;RNAMES=NULL	GT:DR:DV:PL:GQ	./.:.:12:.,.,.:.
1	84517972	cuteSV.DEL.127	CTTTATGGGGCACATTCAGCTCCTCTCACATATTCTTCTTTGTTTTATTTATAATTTTTTTTTTTACAATTCTTTTTTTTTTTTTTTTTTTTTTTTTTTTTATTATACTCTAAGTTTTAGGGTACATGTGCACATTGTGCAGGTTAGTTACATATGTATACATGTGCCATGCTGGTGCACTGCACCCACTAATGTGTCATCTAGCATTAGGTATATCTCCCAATGCTATCCCTCCCCCCTCCCCCGACCCCACCACAGTCCCCAGAGTGTGATATTCCCCTTCCTGTGTCCATGTGATCTCATTGTTCAATTCCCACCTATGAGTGAGAATATGCGGTGTTTGGTTTTTTGTTCTTGCGATAGTTTACTGAGAATGATGGTTTCCAATTTCATCCATGCCCCTACAAAGGATATGAACTCATCATTTTTTATGGCTGCATAGTATTCCATGGTGTATATGTGCCACATTTTCTTAATCCAGTCTATCATTGTTGGGCATTTGGGTTGGTTCCAAGTCTTTGCTATTGTGAATAGTGCTGCAATAAACATACGTGTGCATGTGTCTTTATAGCAGCATGATTTATACTCATTTGGGTATATACCCAGTAATGGGATGGCTGGGTCAAATGGTATTTCTAGTTCTAGATCCCTGAGGAATCGCCACACTGACTTCCACAATGGTTGAACTAGTTTACAGTCCCACCAACAGTGTAAAAGTGTTCCTATTTCTCCGCATCCTCTCCAGCACCTGTTGTTTCCTGACTTTTTAATGATTGCCATTCTAACTGGTGTGAGATGATATCTCATAGTGGTTTTGATTTGCATTTCTCTGATGGCCAGTGATGATGAGCATTTCTTCATGTGTTTTTTGGCTGCATAAATGTCTTCTTTTGAGAAGTGTCTGTTCATGTCCTTCGCCCACTTTTTGATGGGGTTGTTTGTTTTTTTCTTGTAAATTTGTTTGAGTTCATTGTAGATTCTGGATATTAGCCCTTTGTCAGATGAGTAGGTTGCAAAAATTTTCTCCCATGTTGTAGGTTGCCTGTTCACTCTGATGGTAGTTTCTTTTGCTGTGCAGAAGCTCTTTAGTTTAATTAGATCCCATTTGTCAATTTTGTCTTTTGTTGCCATTGCTTTTGGTGTTTTGGACATGAAGTCCTTGCCCACGCCTATGTCCTGAATGGTAATGCCTAGGTTTTCTTCTAGGGTTTTTATGGTTTTAGGTTTAACGTTTAAATCTTTAATCCATCTTGAATTGATTTTTGTATAAGGTGTAAGGAAGGGATCCAGTTTCAGCTTTCTACATATGGCTAGCCAGTTTTCCCAGCACCATTTATTAAATAGGGAATCCTTTCCCCATTGCTTGTTTTTCTCAGGTTTGTCAAAGATCAGATAGTTGTAGATATGCGGCATTATTTCTGAGGGCTCTGTTCTGTTCCATTGATCTATATCTCTGTTTTGGTACCAGTACCATGCTGTTTTGGTTACTGTAGCCTTGTAGTATAGTTTGAAGTCAGGTAGTGTGATGCCTCCAGCTTTGTTCTTTTGGCTTAGGATTGACTTGGCAATGCGGGCTCTTTTTTGGTTCCATATGAACTTTAAAGTAGTTTTTTCCAATTCTGTGAAGAAAGTCATTGGTAGCTTGATGGGGATGGCATTGAATCTGTAAATTACCTTGGGCAGTATGGCCATTTTCACGATATTGATTCTTCCTACCCATGAGCATGGAATGTTCTTCCATTTGTTTGTATCCTCTTTTATTTCCTTGAGCAGTGGTTTGTAGTTCTCCTTGAAGAGGTCCTTCACATCCCTTGTAAGTTGGATTCCTAGGTATTTTATTCTCTTTGAAGCAATTGTGAATGGGAGTTCACCCATGATTTGGCTCTCTGTTTGTCTGTTGTTGGTGTATAAGAATGCTTGTGATTTTTGTACATTGATTTTGTATCCTGAGACTTTGCTGAAGTTGCTTATCAGCTTAAGGAGATTTTGGGCTGAGACGATGGGGTTTTCTAGATAAACAATCATGTCGTCTGCAAACAGGGACAATTTGACTTCCTCTTTTCCTAATTGAATACCCTTTATTTCCTTCTCCTGCCTGATTGCCCTGGCCAGAACTTCCAACACTATGTTGAATAGGAGCGGTGAGAGAGGGCATCCCTGTCTTGTGCCGGTTTTCAAAGGGAATGCTTCCAGTTTTTGCCCATTCAGTATGATATTGGCTGTGGGTTTGTCATAGATAGCTCTTATTATTTTGAAATACGTCCCATCAATACCTAATTTATTGAGAGTTTTTAGCATGAAGGGTTGTTGAATTTTGTCAAAGGCTTTTTCTGCATCTATTGAGATAATCATGTGGTTTTTGTCTTTGGCTCTGTTTATATGCTGGATTACATTTATTGATTTGCGTATATTGAACCAGCCTTGCATCCCAGGGATGAAGCCCACTTGATCATGGTGGATAAGCTTTTTGATGTGCTGCTGGATTCGGTTTGCCAGTATTTTATTGAGGATTTTTGCATCAATGTTCATCAAGGATATTGGTCTAAAATTCTCTTTTTTGGTTGTGTCTCTGCCCGGCTTTGGTATCAGTATGATGCTGGCCTCATAAAATGAGTTAGGGAGGATTCCCTCTTTTTCTATTGATTGGAATAGTTTCAGAAGGAATGGTACCAGTTCCTCCTTGTACCTCTGGTAGAATTCGGCTGTGAATCCATCTGGTCCTGGACTCTTTTTGGTTGGTAAACTATTGATTATTGCCACAATTTCAGAGCCTGTTATTGGTCGATTCAGAGATTCAACTTCTTCCTGGTTTAGTCTTGGGAGAGTGTATGTGTCGAGGAATGTATCCATTTCTTCTAGATTTTCTAGTTTATTTGCGTAGAGGTGTTTGTAGTATTCTCTGATGGTAGTTTGTATTTCTGTGGGATCGGTGGTGATATCCCCTTTATCATTTTTTATTGTGTCTATTTGATTCTTCTCTCTTTTTTTCTTTATTAGTCTTGCTAGCGGTCTATCAATTTTGTTGATCCTTTCAAAAAACCAGCTCCTGGATTCATTGATTTTTTGAAGGGTTTTTTGTGTCTCTATTTCCTTCAGTTCTGCTCTGATTTTAGTTATTTCTTGCCTTCTGCTAGCTTTTGAATGTGTTTGCTCTTGCTTTTCTAGTTCTTTTAATTGTGATGTTAGGGTGTCAATTTTGGATCTTTCCTGCTTTCTCTTGTAGGCATTTAGTGCTATAAATTTCCCTCTACACACTGCTTTGAGTGCGTCCCAGAGATTCTGGTATGTGGTGTCTTTGTTCTCGTTGGTTTCAAAGAACATCTTTATTTCTGCCTTCATTTCATTATGTACCCAGTAGTCATTCAGGAGCAGGTTGTTCAGTTTCCATGTAGTTGAGCGGCTTTGAGTGAGATTCTTAATCCTGAGTTCTAGTTTGATTGCACTGTGGTCTGAGAGATAGTTTGTTATAATTTCTGTTCTTTTACATTTGCTGAGGAGAGCTTTACTTCCAACTATGTGGTCAATTTTGGAATAGGTGTGGTGTGGTGCTGAAAAAAATGTATATTCTGTTGATTTGGGGTGGAGAGTTCTGTAGATGTCTATTAGGTCTGCTTGGTGCAGAGCTGAGTTCAATTCCTGGGTATCCTTGTTGACTTTCTGTCTCGTTGATCTGTCTAATGTTGACAGTGGGGTGTTAAAGTCTCCCATTATTAATGTGTGGGAGTCTAAGTCTCTTTGTAGGTCACTCAGGACTTGCTTTATGAATCTGGGTGCTCCTGTATTGGGTGCATAAATATTTAGGATAGTTAGCTCCTCTTGTTGAATTGATCCCTTTACCATTATGTAATGGCCTTCTTTGTCTCTTTTGATCTTTGTTGGTTTAAAGTCTGTTTTATCAGAGACTAAGATTGCAACCCCTGCCTTTTTTTGTTTTCCATTGGCTTGGTAGATCTTCCTCCATCCTTTTATTTTGAGCCTATGTGTGTCTCTGCACGTGAGATGGGTTTCCTGAATATAGCACACTGATGGGTCTTGACTCTTTATCCAACTTGCCAGTCTGTGTCTTTTAATTGCAGAATTTAGTCCATTTATATTTAAAGTTAATATTGTTATGTGTGAATTTGATCCTGTCATTATGATGTTAGCTGGTGATTTTGCTCATTAGTTGATGCAGTTTCTTCCTAGTCTCGATGGTCTTTACATTTTGGCATGATTTTGCAGCGGCTGGTACCGGTTGTTCCTTTCCATGTTTAGCGCTTCCTTCAGGAGCTCTTTTAGGGCAGGCCTGGTGGTGACAAAATCTCTCAACATTTGCTTGTCTATAAAGTATTTTATTTCTCCTTCACTTATGAAGCTTAGTTTGGCTGGATATGAAATTCTGGGTTGAAAATTCTTTTCTTTAAGAATGTTGAATATTGGCCCCCACTCTCTTCTGGCTTGTAGGGTTTCTGCCGAGAGATCCGCTGTTAGTCTGATGGGCTTTCCTTTGAGGGTAACCCGACCTTTCTCTCTGGCTGCCCTTAACATTTTTTCCTTCATTTCAACTTTGGTGAATCTGACAATTATGTGTCTTGGAGTTGCTCTTCTCGAGGAGTATCTTTGTGGCGTTCTCTGTATTTCCTGAATCTGAACGTTGGCCTGCCTTGCTAGATTGGGGAAGTTCTCCTGGATAATATCCTGCAGAGTGTTTTCCAACTTGGTTCCATTCTCCACATCACTTTCAGGTACACCAATCAGACGTAGATTTGGTCTTTTCACATAGTCCCATATTTCTTGGAGGCTTTGCTCATTTCTTTTTATTCTTTTTTCTCTAAACTTCCCTTCTCGCTTCATTTCATTCATTTCATCTTCCATTGCTGATACCCTTTCTTCCAGTTGATCGCATCGGCTCCTGAGGCTTCTGCATTCTTCACGTAGTTCTCGAGCCTTGGTTTTCAGCTCCATCAGCTCCTTTAAGCACTTCTCTGTATTGGTTATTCTAGTTATACATTCTTCTAAATTTTTTTCAAAGTTTTCAACTTCTTTGCCTTTGGTTTGAATGTCCTCCCGTAGCTCAGAGTAATTTGATCGTCTGAAGCCTTCTTCTCTCAGCTCGTCAAAATCATTCTCCATCCAGCTTTGTTCTGTTGCTGGTGAGGAACTGCGTTCCTTTGGAGGAGGAGAGGCGCTCTGCGTTTTAGAGTTTCCAGTTTTTCTGTTCTGTTTTTTCCCCATCTTTGTGGTTTTATCTACTTTTGGTCTTTGATGATGGTGATGTACAGATGGGTTTTCGGTGTAGATGTCCTTTCTGGTTGTTAGTTTTCCTTCTAACAGACAGGACCCTCAGCTGCAGGTCTGTTGGAATACCCTGCCGTGTGAGGTGTCAGTGTGCCTCTGCTGGGGGGTGCCTCCCAGTTAGGCTGCTCGGGGGTCAGGAGTCAGGGACCCACTTGAGGAGGCAGTCTGCCCGTTCTCAGATCTCCAGCTGCGTGCTGGGAGAACCACTGGTGTCTTCAAAGCTGTCAGACAGGGACACTTAAGTCTGCAGAGGTTACTGCTGTCTTTTTGTTTGTCTGTGCCCTGCCCCCAGAGGTGGAGCCTACAGAGGCAGGCAGGCCTCCTTGAGCTGTGGTGGGCTCCACCCAGTTCGAGCTTCCCGGCTGCTTTGTTTACCTAAGCAAGCCTGGGCAATGGCGGGCGCCCCTCCCCCAGCCTCGTTGCCGCCTTGCAGTTTGATCTCAGACTGCTGTGCTAGCAATCAGCGAGATTCCGTGGGCGTAGGACCCTCCGAGCCAGGTGTGGGATATAGTCTCGTGGTGCGCCGTTTCTTAAGCCGGTCTGAAAAGCGCAATATTCGGGTGGGAGTGACCCGATTTTCCAGGTGCGTCCGTCACCCCTTTCTTTGACTCGGAAAGGGAACTCCCTGACCCCTTGCGCTTCCCAGGTGAGGCAATGCCTCGCCCTGCTTCGGCTCGCGCACGGTGCGCACACACACTGGCCTGCGCCCACTGTCTGGCACTCCCTAGTGAGATGAACCCGGTACCTCAGATGGAAATGCAGAAATCACCGTCTTCTGCGTCGCTCACGCTGGGAGCTGTAGACCGGAGCTGTTCCTATTCGGCCATCTTGGCTCCTCCCCTACAATTCTTCCACTGTGAGAGTTACCCAAAGCTCGGCGTCTGTGATGGTCTACCGGGCCTCCGAGGCGATCGAGCAGCATCAGTCTTCAGCCGCTAAGCCGAGAAGGAGTCTGTCAGAGAGCCTTGGGCCAGAGTTCCACAGGCTCTGGGAGTGGCTGCCAGGTGAGTTGAACAGTCCAATTTCCAGTGGGGTCCCGCACAGATGGGACACAGCTTAGGAGGAATCCTGGGCTGCAGGCATTCCTTGGCCTGGTGGTCAGATTTCTGGCACTTGTAGAGAGCTCCTGGGGGAGGAGTTTCTGGAGGAACGCCTGGCCGCTGCAGTTCAGGCGTTTGGAAGTTCTTGTGTGCTGGAGATGTGGCGGATTTGAAATTGGTGAGATGTTTCTTGGGCTGGTCGGTCTGAAGACCTGAGGTCGTAGGTTGATCTTTCTCACGGAGCAAAGAGCAGGAGGACGGGGGATTGATCTCCCAAGGGAGGTCCCCCGATCTGAGTCACGGCACCAAATTTCACG	C	.	PASS	PRECISE;SVTYPE=DEL;SVLEN=-6633;END=84524605;CIPOS=-0,0;CILEN=-0,0;RE=41;RNAMES=NULL;STRAND=+-	GT:DR:DV:PL:GQ	./.:.:41:.,.,.:.
1	84712031	cuteSV.DEL.128	CTCTCATAACCAGGAAGGCTGAGGAGGGACTTCTGTCCAATAAGATCTAAAAGATCAGAAGATATAATCAGAACTCTGCCTTTCTCTCTCCACCTCTGGGCCATGCTTTCCTCAGAATTGACTTCATCCTCAATAAGCACTCTCCATGGGGCAGAAAATGAAACCACCAGCTACTCCAGACTCACACTTTCAAAAGAGTTTTGGTCCCAGTTAAAGGAGAAGGAAGTCTCCTGCACTATATCAAGCCCGAAAAGGGACTCTGATTGTCCAGCCTGGGTCAGAGCCTGCTTCTGTGGCTGGACAAAGAGAAATACATGATTGAAAGCCTCATCAGAATTATGTGCATTGGGAGAGGGGTAGTCCTCCAAAGAAAGATGTGCTGGTCAGACAAGAAAATAGCCGATGTTCACTAAAATCTCTTCTTCACCTTTAAAAATAAAACCCAACAATTTTGTATAGAAAATAATTATTTTAAAATAAAATAATTATTTCCTGTTGTTTTGGGAAAACTTTATGGGTTGATGAGGGTGATAGATGTAACATTTCACTGATACCATACCACTTGTTAAGAAATTATCCTAATAAACAACATGATGGATGAGAAGCAAATAATTGCCCAATCCTACAAGATCTTGCTCTCAAATATTTATGACTTTTTCCTCCTCCTCCCACTTTTATTTTTCTACCACTTGTGAGAAATCATGAAACTCAAAGATTTGTTTCTCCTAATACATAGATTCAAAATTAATATTCTCAATAGAATCAGCTTCACAATTTAGGATTTAAAAATTATTATGAGTTAAAAGTATCAATTTCATTATATTCATCACCACTTTTATCTTTTAATAAAAATTTTGAAGACTTTTTAACAATAAGACATTTAACAATAACGTAATTAATGTGAAATATTATTCAAAACAAACTATACTTTGTTAAGTGAATGTTATTTTAGGGAAAATGACTAAACACTTGTGGGACATTATGGCAGTTCTAAACTTGTTTGCAGATTCTTTGACATTCCTCCTATTGAGAAGAGGGGACATTTCTCCTATTTTCCCTCCCTTTGAACGTGTGCTTACCTTGTTGACTTACTTCTAACCCATATAGTGCAGGAGAAGCAATAGTGTGACTTATAAAAGCTGGGTCATAAAAGAATAATACAGCTTCAACCTTGTTTACTGAGATACTCTAATTCGGAGATCTGAGTCACCATACAAGAAGTTCAACTATCGTGCTTACGTCAGCAGCACATATACTAAAACTGAAAGAAGTTCAACTATCGTGAAGCACAATGCTGTGAGAAAGCCCAGGCCAAACGTAGAAGCCGTACATAGTATTCACAGCAGTAGTATCTTCATGTGAAATCTGAACCAATGGCCAGCATATGTAAAGATTCCTCCAGATGATACCAGCCCCATCCGTTGAGTCACCCCCAGTGGTCAGTGATCCCAGCTGAGGCCTCAGGCATCCTGGGGCAGAGATAAGCCATTTCTTTTGTTACCTGTTTAAATTTGCGATCCATGAAATTTCTAAACATCAAAAACTGATTGTTTTAAGAGGCTAAAGTTTAGAGTAATTTGCTAGGCAGCAATAGATAAGTGGAACAGATATGCCGAACTGTTAAGCATGTAATGGGTAAAATGACAGTAAAATTCTGTTGTGTACACATCAGCTGGGCAAAAACTGAACAGCCTAATGATATAACTATAGCAAAGACGTGGAGCAATCAAAAAAAGCTCTCATACGCTGCATTGGAAATGTAAATTGGTCAACCATTTTAAAAGGAAAACTTGGCAAAATCTAGTATTAATAACATTGCCTAAGCACATGTCCTGTGACCACATGTTTCACTTATAGAAATATAGCCTAGGAAAACTCATTTGTCTACTAGGAGATAGGTATTTAAAATGTTCTTTGCAAAATTATTTGTAGTAGCAAAAAATTGGAAGCAATCTAAGTAGCCATGGAAATGAAAATGAATAAATAAGTAGAGGTAAATTTACATGATTAAATTATATACAGGTGAGAAAATAATGAATTAGACCTACAAACATCAATATGGATAAACTTCAGAAGTATAATGCTGAATGGAAAAAAGATAATTGCAGAAAATTTTCTAAATATACAGTTTATGTAAAGTTTGATTTCTTATGAAATAAGACTATTATTATTACTATAATATTTAAGGATATACATATATGTAGCAGCATAGTGGTTAATTAATTGCAAAGATTATGAAGCCAAACTAACTGGGTTCAAATTGTACATGAACACCAACTGTGTGTCTGTGGAAGAGTTACTTAATCTCTATGGACTCTTCTCACCAGCAAAATGGACCAGCCTAACCAACGTGGTGAAACTCCGTCTCTACTAAAACCACAAAAATTAGCTGGGCCTGGGGGTGGATGCCTGTAATCCCAGCTACTCAGGAGGCTGAGACAGGAGAATCACTTGAACCCGGGAGGCGGAGGTTGCAGTGAGCCGATATCGCACCATTGCACTCCAGCCTGGGCGAAGAGAGTGAACTCCGTCTCAAAAAAAAAAAAAGGGAATAATAATAATAATAATAATTATACCTATCTTATAGAAGATATAAGAAGTTAGCATTTTTAAAGCTCTTGCAAGAGTGCCTGGAACATTAAAGTGCTCCTTTGGCTAATATTGTAAATTGAAAAATTAAAAGAAGTGCATGGAAATGATAAACACCAAATGAAGGGTAATGGTTACCTATAGGGTGGAGAAAAGAAAAGAAATGGAGATGAAACTCAGGAGCTGGGGGCACAGGAATTATCCTGTGTATTATTCTATTTTATTTTATTATTAGTGCTTCCTTTCTTAACCCGGATGACACATATAAGGATGTTAATTGTATTTGTGTACATTTCTGTGTACCTTAAATATTTCATAATAATTATTGAAAACAACAAGGACTATGAGATTTCTGGGAAAATCTTAACCAAATGATCATATTAAATCTAAAAAATGACACTTCTGGACTGAGACAATGTGGAAATGCTTCTATCAATAAATAAAAACATAGAAATGCTGGGCAAAACAGAACAACAGCTCAAATGCTCAGAAATTTTCAAAAAAAAAATAAAGAAAATTTCCAGGTGCTATAAGTGAAAGGGGTACTCAAAGCCATGGTGCAAGCCAAAGCTGATACTCTTGTGGTTCATGGAGATAGTGAAGTGGCTAGAAGCTCTAGGAACTGGCCATTGGAGTTTTATTGCCCACTAGGTCAAAAGATGTTGCCTTAGGCACACACAAAAAGAGTAACGGTGATGGATACTTGTGCATTAAACTTGCAGTCTAAAAACTGAATATCAATGAAAAGGGTACTAGAAGTATCCAACCTTCATCCTTGGCCAATGGCAGAAAAGAAGTTTGTCATTTGGTGGTAAAGGTAGGGAAAAAAAAAAAAAAAGTTCGAGAAATCACATCTCCAAGCCTGGAACTTACAGAAATATGGGATCAAATGTACAGTGTGAGACTTCAAGCAGAGCAATTGATATAGACACTTGTCTGGCTAGTTAAACCCCTTTGTCAGATACAAATGCAAATTCTTATGATGGTCATGCTTTCATAACCCAATATTTCGCCTGAAAAAATAAACCTAAAAACTGATGTTAAAAAACTTGCAAATCACATAAGGAAATCAACTATCATAAGGGAAAGTTGGCAAATATAAAAAAAAAAAAAAGGAAATCAGCACTCCAAAAATTTGAGGAAATAAAACAAAAAACAAAGTAATTTATCTTACTAAATTTTTAAAGGATGGAAGACTGGGAAAAGAACCAAATGGAAAT	C	.	PASS	PRECISE;SVTYPE=DEL;SVLEN=-3808;END=84715839;CIPOS=-0,0;CILEN=-0,0;RE=21;RNAMES=NULL;STRAND=+-	GT:DR:DV:PL:GQ	./.:.:21:.,.,.:.
1	86401363	cuteSV.DEL.129	ATACAGTATCAGACTGAAGTCATCTGAAGGCTTGACTGACAGTTTATTAATTCGGGAGCACTTTCCAAGTATCAGACTGTATCCCTTATGCCTACTGCCTGGGATACATAAGATAACATACGTAGAATGAATGAGTGAACAACTTAGAGCAGTAGTGGTGGAAACAGAGGTGAGCCACCCACATTCCCTTTTTATGACATATCTTATTAACCCTGCAATAAGCTCCTTCAAGATTTAGGCCTTAGCAGAGAGGCCTATATCCAAAGCCTGATTAAGGCGGGGTATAAAAGTCTGGCCATTTGGGCCCAATGTCTGACTACTCTGATGGTCCAAACATTTGGTTGGTCTCTTCCCTCCTTCTGGGGGATTGCAGAGAAGATTGGGTAAAAGCCAGGATTTAAAATCAAAGTGACCAAATTCCAGAGAAGGTCCAACTCCTAACCAAGACAAGTCTGTTATGCCAAAGTCAGGGTCTTGGTTAGAAAAAAAAAAATGGAACTCTGATACTTGTGAAAACAGTATCTGGGCAGAGGTCCCTGAAGATTTTGAACTGCTAGTCTCTGAACTCTACCAGCTTACACAAGTGGCCTACTTCTTATTATAATTTAGCATTCTCCCCTAACATAACCTCTCCCCTGTAAGAAAACGTAACCCAGTTAGGATTCCCACCACCTCCTCTTCTAGCCATTATGCCAATAACTAGGGTTAAATCACAGCATAACTTGCTGCACCTGATATAGGCAGAAGGGACTATGACCCAAGGGGATAAAAGATCTCGTCAGTATGTACTGGTAGGAGAAGGGGGCATATATGTGGATCTGATTGCACAGGTATTTGATCAAGAGAACCATAATATAACATAAATAACATAAAATTAGATACGGAAAAGTTTATTAATTTGGGAGCACTTTCCAAGATAGAGGAATTAACACTCTGGCAAGGACCCCAGGAGGTTGCACAAGCTCCTACAGTGGGTCCAAGCTGTGAGGCAAGCAGTCCTGTACTTTGGGCCACATGACCTGGCAGACCCTACGGTATTAGAGGAATCAATGGTGGAAAAATAAGTTATGCAAAGCCTATGTTAAGCCTTGATGGGAAGATCACAGTGCAGGCTCCTGAGATTTTGTATCAAGGCTCTGCCACCTGCAGCAGAGATTTAAACACATTTTGAAAAATGAATTCCAGCATACCGGTAGCCTTAGTAGAGTCTGGGCACTTAATCACAGGACACCAAATGACTACACATCTGAATCTCCTATAAGCTGAGTTCCATCAGATTCATCAAGTCATAAGGCCAACCAGTTCCAGTGCATTCTGGGAAGGAATATGAGCAACACAGAGGCACAAGCAGACTGCATAAGCAAGTTGTCCATATTCCCAGCCAGTACCTCTTCTTTAGCTGACACCTTTGCTCTCTGGGGGATCCCTTACGACCAGCTGTCAGAAGGAGAAAGCCCAAACTTGGTTTATGGATAGTAGGCTTCTTACGTAGGTGCAAACTGAAGATGGATGGCAGCTGAGCTACAGCTTCACCCAGAAGTGCCTTAAAAGGCAGTAACAGGGAACATCTTCTAATGAGCAAGTCTCAGGCAGTGTACCAGATCATTCACTTTGTGAGCAAGAGAGGTTGCTTGAGGTTAGAATAGGTACAGACTAATGGAAATTTGTGAGTGACCTGGCTGGTTGATTAGGCACCTAAAAGGAAGAATATTGTAAGACTGGGGCCAAGAAGATGTGAGAAACAGGAATATGGGAGGACATACTGGAGTAGGCACGAAGTGTGAAGATCTTTGTATCACATGTCAATATTTACCAGAGGGTCAAACATGAAAGAGTATCTGCAGGTAGATTTAATGACTCAGAAAGCTGACATCAGCAAGCCTTGATCATCAGTCACTTCAGTGCTGGATGATGGATATATGAATGGAATGGACATGGTAGAAGAGATGGAAGGTATGCATGAGTCTGACATCATAGGGTGCAATTCAACAAGGCTAATATAAATACTGCTTCCACTGAATATCCAAACTGCCAACAACAGAGAACCATATTAAGCCCACAACATGGTACCATTCTTTGAGAAGCCCAACCAGCTAGTTGGAGGCAAGTTCATTCTGGAAAGGCCAAAGATTTATTCTAGCAGAAATGACATATGCTTTGAAAATGGGTGGCCTTCCCCACACTGAGGCCTCAATTAGTACCAGTATTTAGTAGCTTAAAAAGTGTCTAATTTACCATATGGGATCCCCAAAATATTATGTCAGAGCAGGGGACTCATTTTATGCAAACAGTGCAGAAGTGGGCCTATGACCATGAGATCTAATTGTCATATTACATCACATCAAGAATTTTCCAACTTGAGAGAGCATTGGAATAGCCTGCTAAAGGTACAAACTAAAGTGCCAGCTAGGAGGTGATGCTTTATGAGGATGAGGCACTATCCTATAGGATGAAGTATATACACTGACTCAAAGACATTTATATGGTACTGGGTCTCTAATAGGAAATATGGATGGGTCTGAAACCAAAGTGTGGAAGCAGAATTAGTTCCACTTACTATCACTCTCAATGTCCCAGTGGAGGACTCTGTGCTTTCCATTCCCACAAAATGTGAGCTCTGCAGACATGGAGGCCCTCGTCCTCAAAGGGAACACATTTTCACCAAGTGACACAGTGAGAGTCTCACTGAACTATAAGCTATGGCAATCTCTTGAGCCCTTCAATTTCCCTGTGTCCACACCCCAGCAGGCAAAAATAAGTCACCATCTTGGCACAGTTAATTCACCCTGATCATCAGAAGAGGGAGAAGATTAATATCACTGAAGTCTTAAAATCAGCTGCAGTGCTAGGGGCTGTAATTTGTATGACTGATTCCTCTTCTAAGCTTCCCTCAGGAAGAGAATCCACTAGAATCCTAGGACAGCATCTCCCTAAAAGGATATGAAGAAGTAGATCCAAGCAGAACAAGGAGTAGACTGTGGTGAACACCAAGATATGCTTCCAAGGTACTCCTTCAAGGAAGAACTTGTGTGGCCCAAGCTGTCAGTAGCTTCATGGTTTGCCTTAGTTCCAGAGAGCCTTCTTGACCAAAGGTACATATACCTTTCCCAGGTTGGTCCATATACAGTGACTGCTTGGAGTAAACTATAAAAGCCCA	A	.	PASS	PRECISE;SVTYPE=DEL;SVLEN=-3156;END=86404519;CIPOS=-0,0;CILEN=-0,0;RE=21;RNAMES=NULL;STRAND=+-	GT:DR:DV:PL:GQ	./.:.:21:.,.,.:.
1	86402243	cuteSV.DEL.130	ACGGAAAAGTTTATTAATTTGGGAGCACTTTCCAAGATAGAGGAATTAACACTCTGGCAAGGACCCCAGGAGGTTGCACAAGCTCCTACAGTGGGTCCAAGCTGTGAGGCAAGCAGTCCTGTACTTTGGGCCACATGACCTGGCAGACCCTACGGTATTAGAGGAATCAATGGTGGAAAAATAAGTTATGCAAAGCCTATGTTAAGCCTTGATGGGAAGATCACAGTGCAGGCTCCTGAGATTTTGTATCAAGGCTCTGCCACCTGCAGCAGAGATTTAAACACATTTTGAAAAATGAATTCCAGCATACCGGTAGCCTTAGTAGAGTCTGGGCACTTAATCACAGGACACCAAATGACTACACATCTGAATCTCCTATAAGCTGAGTTCCATCAGATTCATCAAGTCATAAGGCCAACCAGTTCCAGTGCATTCTGGGAAGGAATATGAGCAACACAGAGGCACAAGCAGACTGCATAAGCAAGTTGTCCATATTCCCAGCCAGTACCTCTTCTTTAGCTGACACCTTTGCTCTCTGGGGGATCCCTTACGACCAGCTGTCAGAAGGAGAAAGCCCAAACTTGGTTTATGGATAGTAGGCTTCTTACGTAGGTGCAAACTGAAGATGGATGGCAGCTGAGCTACAGCTTCACCCAGAAGTGCCTTAAAAGGCAGTAACAGGGAACATCTTCTAATGAGCAAGTCTCAGGCAGTGTACCAGATCATTCACTTTGTGAGCAAGAGAGGTTGCTTGAGGTTAGAATAGGTACAGACTAATGGAAATTTGTGAGTGACCTGGCTGGTTGATTAGGCACCTAAAAGGAAGAATATTGTAAGACTGGGGCCAAGAAGATGTGAGAAACAGGAATATGGGAGGACATACTGGAGTAGGCACGAAGTGTGAAGATCTTTGTATCACATGTCAATATTTACCAGAGGGTCAAACATGAAAGAGTATCTGCAGGTAGATTTAATGACTCAGAAAGCTGACATCAGCAAGCCTTGATCATCAGTCACTTCAGTGCTGGATGATGGATATATGAATGGAATGGACATGGTAGAAGAGATGGAAGGTATGCATGAGTCTGACATCATAGGGTGCAATTCAACAAGGCTAATATAAATACTGCTTCCACTGAATATCCAAACTGCCAACAACAGAGAACCATATTAAGCCCACAACATGGTACCATTCTTTGAGAAGCCCAACCAGCTAGTTGGAGGCAAGTTCATTCTGGAAAGGCCAAAGATTTATTCTAGCAGAAATGACATATGCTTTGAAAATGGGTGGCCTTCCCCACACTGAGGCCTCAATTAGTACCAGTATTTAGTAGCTTAAAAAGTGTCTAATTTACCATATGGGATCCCCAAAATATTATGTCAGAGCAGGGGACTCATTTTATGCAAACAGTGCAGAAGTGGGCCTATGACCATGAGATCTAATTGTCATATTACATCACATCAAGAATTTTCCAACTTGAGAGAGCATTGGAATAGCCTGCTAAAGGTACAAACTAAAGTGCCAGCTAGGAGGTGATGCTTTATGAGGATGAGGCACTATCCTATAGGATGAAGTATATACACTGACTCAAAGACATTTATATGGTACTGGGTCTCTAATAGGAAATATGGATGGGTCTGAAACCAAAGTGTGGAAGCAGAATTAGTTCCACTTACTATCACTCTCAATGTCCCAGTGGAGGACTCTGTGCTTTCCATTCCCACAAAATGTGAGCTCTGCAGACATGGAGGCCCTCGTCCTCAAAGGGAACACATTTTCACCAAGTGACACAGTGAGAGTCTCACTGAACTATAAGCTATGGCAATCTCTTGAGCCCTTCAATTTCCCTGTGTCCACACCCCAGCAGGCAAAAATAAGTCACCATCTTGGCACAGTTAATTCACCCTGATCATCAGAAGAGGGAGAAGATTAATATCACTGAAGTCTTAAAATCAGCTGCAGTGCTAGGGGCTGTAATTTGTATGACTGATTCCTCTTCTAAGCTTCCCTCAGGAAGAGAATCCACTAGAATCCTAGGACAGCATCTCCCTAAAAGGATATGAAGAAGTAGATCCAAGCA	A	.	PASS	PRECISE;SVTYPE=DEL;SVLEN=-2080;END=86404323;CIPOS=-0,0;CILEN=-0,0;RE=18;RNAMES=NULL;STRAND=+-	GT:DR:DV:PL:GQ	./.:.:18:.,.,.:.
1	86405796	cuteSV.DEL.131	GTGCCATAAGGGCCGGGCGCGGTGGCTCACGCCTGTAATCCCAGCACTTTGGGAGGCCGAGGCGGGCGGATCACGAGGTCAGGAGATCGAGACCATCCTGGCTAACACGGTGAAACCCCGTCTCTACTAAAAATACAAAAAATTAGCCGGGCGTGGTAGCGGGCGCCTGTAGTCCCAGCTACTCGGGAGGCTGAGGCAGGAGAATGGCGTGAACCCGGGAGGCGGAGCTTGCAGTGAGCCGAGATCGCGCCACTGCACTCCAGCCTGGGCGACAGAGCGAGACTCCGTCTCAAAAAAAAAAAAAAAAAAAAAAAAAAAAAAAAAAAAAGTGCCATAAGATATA	G	.	PASS	PRECISE;SVTYPE=DEL;SVLEN=-342;END=86406138;CIPOS=-0,0;CILEN=-0,0;RE=45;RNAMES=NULL;STRAND=+-	GT:DR:DV:PL:GQ	./.:.:45:.,.,.:.
1	87509962	cuteSV.INS.69	A	AATTGCGTGTGTGTAGTTAATAAAAAATTGACACTTTCGTTTCTTTCTGTTAATGTGTGTGAATTATATCTTTCTTTCTTTCTTTAGGTGTGTTTTTTTTTTTTTTTTTTTTTTTTTTTTTCATGAGAACTTTCACATAAGTAGTAATTCATCAAATCATAAAACTTCACGTATATATATACGTTTAAATATATATATATATATATATATATATATTTTTTTTTTTTTGATAGATAGATAATTGTATAGTTATGTACAATATATAAAATAACTACATATTATATAGTTATGTACAATATAATAAAATAACTTACATATATAGTTATGTATAATATAATAAAATAACTACATATCATATAGTTATGTACAATATATAAAATACATATCATATAGTTTTACACAATATATAAAATAACTACATATTATATAGTTTTACAAATATATAAAATAACTACATATTATATAGTTTTACACAACATATACAATAACTACATATTATATAGTTTTACGCAATATATACCATAACTACATATTATATAGTTTTACGCAATATGTAAAATAACTACATATTATATTAGTTTTACGCAATATGTAAAATAAGTACATATTATATAGTTTTACACAATATATAAAATACATATATAGTTTTACGCAATATATATAAATAACCTACATATTATATAGTTTTACGCAATATATAAAATAACTACATATTATATAGTTTTACGCAATATATAAAAAAATACATATTATATATTGTTTATACAACATATAAAATTAACTACATATTATATAGTGTTATACAATATATAAAATAACTACTTATATATAGTGTTATACAATATTATAAAATAACTACATATATATTCATATACAATATATAAAATAACTACATATTATATAGTCTTATACAATATAATAAAATAACTACATATTATATAATTCTTATACAATGTGTAAAATAACTACATATTCTATATTCTTATACAATATATAAAATACATATTATATATTCTTATACAATATATGAAATAACTACATATTATATAGTCTTATACAATATATGAAATTATATATTATATAGTCTTATAGAATATATAAAATAACTATATATTATAGTCTTTACAATATATAAAAAGAAGTATATATTATATATTCTTATACAATATATAAAACTAACTAGATATTATATATTCTTATACAATATATAAAATAACTAGATATTATATATTCTTATACAATGTATAAAATAACTAGATATTATATATTCTTATACAATGTATAAAATAACTATATGTTATAATTCTTACACAGTATATAAAATAATTAGATATTAAGACTTTTTTGTAATACTTGGACAATAAATTTTATAAAAAATATGTGAGGAAACTGTAGGGGCGTAATGGAAGAAACTGGGCATATGGAGGAAAACTGTGGGGCTTATTTTTTTTTTTTTTAATCAATTTTATTTATTTATTTTTTTTTTTTTTAATACATACTATTTACTTACACACGAGAGAGAGAGAGAGAGAGAGTTTTAATATTATAAAAATTTTTTTAAAAATATATATACAATTAATTTTCAAAGTTTAAGAAATTGTTAAATTTTTGAACTTTTTATCAAAAATTTTTTTTAAAAATTAAAATAGAAATAGTGTTTAGTGATAGTATTTAAATAGTATTTAAATACTATTTAAATAGTATTTAAATAGTATTTAAATACTATTTAAATAGTATTTAAATTAGTATTTAAATAGTAATTTAAAACACAAACTCATTATAATTTTATTATATATAGTCCCCATTATATATAATAAAATTTTATTTATAATTTTATTATGTACAAAAACTCTAAAAAAAATACCAGCATGTAGTAGTAAAAAAAAAAAAAAAATCACACAGTATATATATATATATATATAATATGTATATTTCTTTGCAACCTACAGGTTTTTTTTTTTTCTGTGTGTAATGAACGTTGTTCCTTCCTTCCTTCCCATTTATTCTTTTTTTTTATACTAGTTATTTTATATTTTATATTTAGATTTAAATATAAAATATAAATATTCATATTACATATATAGTAAAAAAAAAAAAAAATAAAAAAAAAAAAAAATGTTTAAAACTAATTTTATTTTAAATTAAGGTTTTTTCTTACCACATATCACACATTTTTTAATATGGGATATATATAAAAGAATTGAGAATAAACAATTTTTTTTTTTTTTTTTTTATTAAAATATCACATATTTACACTATTATATGACAAATTATAAAAGAAAAATCACAAAAACACTCAGAACCCAGAAACAGTTTCCTTGATCCTATGTGAGGGAGAACTAACTCAAATGAATTAATTCTATTTTTTTTTTTTTTTTTTTTTTTTTTTATTACTAAACAAGTCTCTTTTCTTCTCTTCTCTTCTCTTCTCTTCTTTGTAGAAATATATATATTTCTATATATGTAGAAATATATATATTTCTATT	.	PASS	PRECISE;SVTYPE=INS;SVLEN=2485;END=87509962;CIPOS=-0,0;CILEN=-6,6;RE=20;RNAMES=NULL	GT:DR:DV:PL:GQ	./.:.:20:.,.,.:.
1	87613578	cuteSV.DUP.23	A	<DUP>	.	PASS	PRECISE;SVTYPE=DUP;SVLEN=682;END=87614260;RE=10;STRAND=-+;RNAMES=NULL	GT:DR:DV:PL:GQ	./.:.:10:.,.,.:.
1	87613722	cuteSV.INS.70	C	CGACAGCCTGGTAATGAAGAAGCAAATGAGAAAAATGATGACAACACTTTGTAAACTGTAAGTGGTGCCAAATATTACTTGTTATTGTTACCTAGCAATCTCGGGGATTTTCCTTGTTTGGTTCCAGTTTAAGTAACCAGGGCCTGTGTTTAGGCTTGGAAGCTCAATTACAACTGAAGGGTGAAATTAGGTGATAAAGGCTTTAATATAGGTTTTGTGTTAGGACTAAGACAACACTAAGAGTGAACCCTGTATGTAGTCCACAATCTGAACAGTTGCTTTGGTGGTAGCTAGCCGTTCTTCTCACCAGGGATTGGTCATGTATTTAATGGCAGACTCTCCCTTCCCATACCTTCCCTTGCTTCCCACGTTTCCCCTGGGGTCCTAAAGGCTTGGCACCCTTAACAGTGCCTTCTCCTCCCATGGGCTCACCACAGGTATTCTTAGGAGTCTCACCTCCTCGGGTGACTGTTTCCAGCCTGTCTTCCTGGCTCATCCCCACTGCCTTGTCTGGGCTCAACGGCTGATGCTTACTGCCAGAGCATTTTAGAGTGTTATTTGACCAGTATATAGAGATATTTGCTGTAATAAAGTTTACAACTGGGCTTGGAACTCTGA	.	PASS	PRECISE;SVTYPE=INS;SVLEN=617;END=87613722;CIPOS=-75,75;CILEN=-14,14;RE=29;RNAMES=NULL	GT:DR:DV:PL:GQ	./.:.:29:.,.,.:.
1	88047129	cuteSV.DEL.132	TTTTATGTCCTTGATGACTAGTGATGTTAAACACCTTTTCTGGTACTCACTGAACTTTTGTAGTGTCTGTTCAAATCTTTCTGCTATTTTTAATGCATGATTTGTCTTATTATTAAATTGTAAGACTATTTTATATATGCTGGATACAAGTCTTTT	T	.	PASS	PRECISE;SVTYPE=DEL;SVLEN=-155;END=88047284;CIPOS=-0,0;CILEN=-0,0;RE=20;RNAMES=NULL;STRAND=+-	GT:DR:DV:PL:GQ	./.:.:20:.,.,.:.
1	88354930	cuteSV.BND.54	A	N]2:227318105]	.	PASS	PRECISE;SVTYPE=BND;RE=10;RNAMES=NULL	GT:DR:DV:PL:GQ	./.:.:10:.,.,.:.
1	88813582	cuteSV.INS.71	G	GATATATGACATATATATGATATATATATGACATATATATGAGATATATGAGATATATATGATTATATATATGAGATATATATGAGATATATAAGATATATATGAGATATATATGATATATATATGAGATATATATGAGATATATATATGAGATATATATATGAGATATAATGAGATATATATGAGATATATATTATGAGATATATATGAAGATATATGTATGATATATATATCTCATATATATGATATATATATGAGATATATATCTCATATATATGATATATATGAGATATATATATCATATATATGAGATATATATGAGATATATATATCATATATATGATATATATATGAGATATAT	.	PASS	PRECISE;SVTYPE=INS;SVLEN=360;END=88813582;CIPOS=-0,0;CILEN=-1,1;RE=22;RNAMES=NULL	GT:DR:DV:PL:GQ	./.:.:22:.,.,.:.
1	89094526	cuteSV.DEL.133	AGTATTTCACATCCATTATTTTATAATACCTTTCTGAGTAAATAAAGAAACAAGAGAAGATCTCACTTTTAAAATATGAGTATAAAGACTGTTAAAAGATTAGAAAATGCAGAGAGTTTAAAGTGACATAAGAAAACCTAACTGGAGGGGAAATCTGTTACTGAAAACTAACTCTGTACTCTTTCTGTTCATCTACACTACTCTCAAGCTGATATTGGCAATGTTTTCAGGCAAAGTCTTCTTAATCACTCAAATCAGATGATGAATAAGTTCATCTCAATGATAAATGTTTTAGCTGCCTTGTTGTCCTGTATTTTATAGGTACTACTCCACCTCTGTGGTTGAAGATCAAGGGCTCAAGTACTGAGAAAGGCCACCAAGAAACCCAAGCAGTGTGACTCTTAATACAAAACAAGAAATTAATCTACTGCTAGCTTAAAATCTTCAAACGTTTGCATTAGTAAGAATAAAGATACACTCAACTATGTTAAAAAAAAGTTAATTGAATATGACCCACCTGCAAACTAATATGATTGTATGTACTGTGCACAATGGCCATGTGTTTTGCATATTGTTGTTTTCAAGGGAACTATGATTGCAATTTTGATTAATTGGACTAGTTCTTGAATTTAGGATCAAACTGAAAGCTGTATAATTTCTTAGGCCCGTTTAATGTCCTTTACATACTTTATTGGAGGTCTTGAAAATCATTTTTAAAAACTGAAATTCGTTTTTGTCCTAATCCCCTAGAGATTGATGCAGTGAAATTTATCATGCCATGATGATTAAAAATGCTG	A	.	PASS	PRECISE;SVTYPE=DEL;SVLEN=-796;END=89095322;CIPOS=-0,0;CILEN=-0,0;RE=17;RNAMES=NULL;STRAND=+-	GT:DR:DV:PL:GQ	./.:.:17:.,.,.:.
1	89247066	cuteSV.INS.72	G	GGTTAGATTATAAATATAGAAAAATTTCTTAACTACAAATAAGTGTCTCCGGCCAGAAAAAGACTTTACTTACTTTACACAATGTGTGTGGTATTTTTTTTTTTTTTTTTTTTTTTTTATTTTTTATCTTTAATTACATA	.	PASS	PRECISE;SVTYPE=INS;SVLEN=139;END=89247066;CIPOS=-0,0;CILEN=-0,0;RE=39;RNAMES=NULL	GT:DR:DV:PL:GQ	./.:.:39:.,.,.:.
1	89424737	cuteSV.INV.33	G	<INV>	.	PASS	PRECISE;SVTYPE=INV;SVLEN=1023;END=89425760;RE=21;STRAND=++;RNAMES=NULL	GT:DR:DV:PL:GQ	./.:.:21:.,.,.:.
1	89424738	cuteSV.INV.34	A	<INV>	.	PASS	PRECISE;SVTYPE=INV;SVLEN=2055;END=89426793;RE=18;STRAND=--;RNAMES=NULL	GT:DR:DV:PL:GQ	./.:.:18:.,.,.:.
1	90370477	cuteSV.INS.73	C	CTCCGACTTGGGCGACAGAGGACAGACTCCGTCTCAAAAAAAAAAAGAAAAAAAAAAACGTGGGGTGAGGTGACCTGGTTTTAGTACTTAAACACACATTTTATTATTTAATTTATTTAGTTTATTTTTATCAATTTTTTTA	.	PASS	PRECISE;SVTYPE=INS;SVLEN=141;END=90370477;CIPOS=-0,0;CILEN=-1,1;RE=21;RNAMES=NULL	GT:DR:DV:PL:GQ	./.:.:21:.,.,.:.
1	90914466	cuteSV.INS.74	T	TTTCATACCATAATTGTTTATGGTATAAAACATACCATAATGTTATGGTATAAAAAGTGGTTTTTTTTTTGTGACTTAAAAGTTTTTTTCTCAATTAAGCACACACAAATAAAAAAACAAAACAAAACAAATATATATATAATATATATTTTTTTTTTTTTTTTTTTCACAAGTTTTATTTCCATCAATAATCCTTAAAAAAACACACAAATATCCAAAAAAATAAATAGTCAATCGATGCATGTTTGTTTGGAATTGGTTATTGGTATTATCTGAATCTCCAGTGTGTGTAAATTATTTATTATTATTTTTAGCCTACTTGAATTATTTTGTATACAAATTAAAAACTCAAGTAGAAAGGTCAGTTTTATTAATAGATCCAGCGATTGTTTAGAGTGTTAAAATCAAGATAATATGTGATGTTGTTTTGTTTGCGCGCGCACACAACACACTTCAAATGTATTTCGATAGATATTTCTTTTTTTTAAAGGTTTGATGCGTAAGAAATGTTGTTATGTTTGATAGATAAGATAAAATACTTTAAAAAAAAAAAAAAAATTTTGTTCTATACTATATATACTATACTATAAATATTTTAACTACACACCAGTTTAATTTGTATATTTTAGAGCTTGAGAGGAGAGATATAAATTGACAGCCCTACAAAGACTTTATCTTGAGCTTATATATAGTTATAATATAGTTATATATATAGTTATATATATATAAGTTATATATATATAGTTATATATAATATAGTTAATATAATAGTTATATATATATAGTAGGCTTAAAAAAAAAGTTTAAAGTTATAAGAAAGAAAGAGACAATTTAAAGATTGTGTGTGGTGTGTGTGTTAAATAAAGCGCAGCGCCGCGCACACACTTATCTGTGTGTGGTGTGAAACACACACACACACATATAGAGATTGATAGAATAGATAGATAGATAATTCAACATATTATACATATACACACATATATGCATATGTAAAGCAAGATCTCTCTACGTTTTTTTTTTCAAAGGGCTGTCTCATTACTGAGTGTGCATCCAGCTCCACGGTTCCTGTTCTGCACAAAGCCTCCTCCCCATCCGTCCTCTCTGGACACTGGCACCCAGACAACCGGCAGCCCCAGGACCCCTGGCAGGGCTTGTCTCATTACTGAGTGTGCATGCCAGCTCCGACGGTTTCCTGTTCTTGCACAAAGCCTCCTCCCCCATCCTCCTCTCTGGACACTGAGGCACCAGAACAACCGGCGAGCCCCAGGACCCCGGCAAAGTTTTATAATATATATATAAAAACACTCACCCAACTTCTCACACTCACCCCTCCCAGACTTCTCCACCTCACCCCCCATAATATATATATTTTTTTTTTTTTTTTTTTTTTTTTTTTTTTTTTTTTAGACGGAGTCTCGCTCTGTGCCCAGGTCGGACTGCGGCACTGCAGTGGCGCAATCTCGGCTCACGCAAGCTCCGCTTCCGGGTCACGCATTCTCCTGCCTCAGCCTCCCGAGTAGCTGGGACTACAGGCGCCCGCCACCGGCCCGGCTAATTTTTTGTATTTTTAGGAGAGACGGGGTTTCAACCTTGTTAGCCAGGATGGTCTTCGATCTCCTGACCCATGATCCACCCGCCTCGGCCTCCCATAAGTGCTGGGATTACAGGGCGTCGAGCCACCGCGCCCGGCCGTAAAAAA	.	PASS	PRECISE;SVTYPE=INS;SVLEN=1698;END=90914466;CIPOS=-0,0;CILEN=-4,4;RE=23;RNAMES=NULL	GT:DR:DV:PL:GQ	./.:.:23:.,.,.:.
1	90914468	cuteSV.BND.55	A	]10:25176205]N	.	PASS	PRECISE;SVTYPE=BND;RE=11;RNAMES=NULL	GT:DR:DV:PL:GQ	./.:.:11:.,.,.:.
1	91040159	cuteSV.DEL.134	TGCTAAATTTTGGAGACCTTATATTTACCCCAGGGTTGGTCTAGAAGTTCCCACACTTGGTTTTTCAGTTATCTATTGCCACAGCATTTCCACATACCAACACCAAAAATCTGGTGGTGTACAACAATTACCATATATTTAATTCACAAGTTTGAGGATTCAGCTGATCTTGATCGGCCTTGGCTGATCTTGCCTGGCTCACTCATACATCTGCAGTTAGCTGTGGATTGACTAAGAGTCTCTGCTAATCTTAGCTGGGCTTGCTGACATGTCTGG	T	.	PASS	PRECISE;SVTYPE=DEL;SVLEN=-275;END=91040434;CIPOS=-0,0;CILEN=-0,0;RE=18;RNAMES=NULL;STRAND=+-	GT:DR:DV:PL:GQ	./.:.:18:.,.,.:.
1	91225967	cuteSV.DEL.135	GTAATGTATGGTGGAACACCCTGCATCTAATAATAGTTTTCCATTGATTAATGCAGTTTGTATAGCTTACAATTGAAAATGTTAGTATCACATCCCTTAAAATTTGTTCCAAACTGGCTTTGTTTCCAAAGCCCATTTTTAAGATGATGCATACTTCTAATTTGTCTTTACAGTGGAGCTCAGGGCAAACAATGCCACACAAATGTGACCCTTGGAAACAGATTTTGAACAACTGCCATGGGGCAAAGCTAGTGCTTTTTGTGTTCACTTGATTTTTCTCATATATCCAATTCTACAAAATAATATAATAACTGCTGCTTATCTTTTTTAAAAATAAAATAACTGTAGCAACAACAGATTACATTTGCATATTACTTTACAGTTTACAGAACACTTTGAATAACTGAGAGATACGGAGATGAAAATTATGACAACCCACATTCACTTTCATATTTCATAGGCCTCCTCTATCTCATACATTGTATTACATAGATCGAGCTTCCCTACCTATATGCAAACCCCTTAAGGGTTGAAAGTGAGCCACAAGTGCCAGGATCAGAATTTAGGTATGGGAAATAAAGGGGAGCAATTTTCTTTTTTAAAAGAAGTTGATTACGCCACCCAAAGCTGCTGGGGCTCAGAATTTAAGGCCAAGGATGAATCCCACCTGGCCAACTATCTGATAGATCATTAGAGGTAAAGTCAAGTTAATCAGCAACAGCATTGACGAGGCACAAGGTGAGCCCCTCAATTCTCTCCCAATCTGCATTTTAGAAGGAAGGAGATACCAGTGTCTGGGGCAGTGGAGTGAGGCAGAGCAGCAGGAATTGCTATAAGGTGCCACTCCCTTCCGTACCAGCTTGGTGCGCTGTGTCCTGGCTGGACTGAGGGAGCAACGCTGCAGGCAGCCCCAGGAGCACACACAGCTGCCCGGTCTGTTCTACATGGACCCATTGCCAGTGTCAGATAAGTCCACAGTAGTGCTTTTACCTTCTCAGTTCCAGATTATGGTTCTCATAAAAGGCCAAGACACGTTCTCTGTCTGTAGTCACCCTTTGGCCACTGCCCTGAGCTGGGATCAAGTCACGACACATGGTGCTTCCCTGGGATCTAGGAAAGTCAGGCTGCGAGCAGGGGCCTTGACAGGATGGGTCTCTGTTTATGAAATATCTTTGTGCTGAAACTGTACTTTTAGATGTAGAGCAAGAGGTAAGTGACTTTTCGCTGTAAACTGAGAAAGGTTTCTTCGAACACACGGAGCTTTGGCGTAGGGGGTGGAAGGGGAGAAGTATTCATTAAAGCCATTTGCATTTTCAAGTTCCATTATTCCTGATCCTTCAGAACATGCTGCCCGGCTGGTGCCTCTGCCATGTGGCAGACGCAAGCTCAAGGTCAACCTCCGGCTGTTAGCCAAACAATTGGGATCCGCAGAACACTAAACTTCCCCCTTTCTTGTCACCCTCCCTGGCTATTAACCACCCCTAGGGCACCCTCAGGGGCCGCAAATTTTCTCCTGGCGCCTCCTCTGACTTGTGAAAATTCTAGAGGCCTGTGAGGTGAATGAAGAGCAAGCACAGGGCCATATGCAGGGCCTTTGATGATCTGACATCAGACAGCCGAGGGAGGAGGGACGGTGGCTGGGTGGCTGCTGTATTGTCCACCCTTTGATTTGACTCATTCTGGCTGCCCTGCATGGCTGCTGCCAGTGGGCTGGCCAGAGAGAAGGTGGCCAAACAGCAGAACAATGGCACAGCCTTTCACAGCTGGAAAATCATTTTTTAAAGACCTCCAGGAGGCACCAGTTGGTCCTGGCAGCTGATATTTGATCTAGGGAGTGTGGAGCAGCTGATGCCAAAGTAGGAGTCTCCGGCCCCATTCCAACTGCAGGCTGGCTATGGAGCTGCTCGTTCACTCACCTTCCTTCTGCACCGAAAAAGCCTGGGGCATATCTCCATGCTACATCTCCTGTATTCAAAGACAGAGTCACCTGAGCTCTTCTACCCCTCCCTCCCCAGCCCAACACACACTCATTTTTCACCAAGCTCTCAGAAAGAAAAACAATAAACGCTATTCATAAGACAGATTTCTGCAAGAAAGAATGTCAATTTCACATTCCAGATACTCCGAGAAACAGGAAAATTCTTTGCAAGTGGTCCTGCTTGGACAATTTTGATAGGCTATTTATCTATGCCCATGAGAGTGACACTCATTCACTTAAAAGTGACAGTTGCTTTTAAAAAAATACTAGTTTGATTACAATTTGTCTGGAGTCAGTGCAATTTGGTCTAAGTTTAAATGACTACAATTAAGAGTGTATTATATTTAGAGTAATCATATAGTTAATCATCCAAACTATGACATTTTTTATTTTTTATTTTATTTTATTGAGACGGAGTCTCACTCTGTTGCCCAGATTGGAGTGCAGTGGTGTGATCTTGGCTCACTGCAACCTCCATCTCCTGGTTTCAAGTGATTCTCCTGCCTCAGCCTCCCGAGTAGCTGGGATTACAGGCACCCACTATCACGCCCGGGTAATTTTTGTATTTTTAGTAAAGACAGGGTTTCACCATGTTGGCCAGGCTGGTCTCAAATTCCTGACCTCAAGTGATCCACCCACTTCGGTCTGCCAAAGCGCTGGGATTACAGGTGTGAGCCACTGCGCCCTGCCCAAACTATGACAATTTTTAGAGTGAAAGGGGACTATTATTAACTCTAAAACTGGCATAAACTGCATTGTGTACTAGTGAAACTGGGATTTCTGCATCTTCCTATTGTTTTCACATCATCCTCACAATATCCTTTTCAGAGTAAAGAGTCCAGAAACCACAGAGGACAAATCTACTTTCTATTATTAGTCTGATCTTCTCACTTTTAAAAGGGAGAAACACTTGAAGTCTCAAACCACACATCTAACCACTACATAGCAAAATGGGAACAAGCATAAAACTCACATTGTCAGGTTTTGGAAAAAGGACTGAATTTGGAGTCCGGATGTGTAATTTAAATCCTAGTGTTATGAAAACAGGTCGCAATCCAGACCCCAAGAGAGGGTTCTTGGACCTCGCACAAGAAAGAATCTGGGGCAAGTCCATATAGTAAAGTGAAGGCAAGTTTATTAAGAAAGTAAAAGAATAAAAGAATGGCTACTCCATAGGCAGAGCAGCGATGTGGGCTGCTCAACTGAATATACTTATAGTTATTTCTTGATTATATGCTAAACAGGGGGTGGACTACTCATGAGTTTTCTAGGAAGGGGTGGGGATTTCCCTGGAACTGAGGATTCCTCCTCCTTTTAGACCATATACGGTAACTTCCTGACATTGCCATGACATTTGTAAATTGTCATGGTGCTGGTGGGAGTGTCTTAGCATGTTAATGCATTATAATTAGCATATAATGATCAGCCAGGACGACTAGAAGTCACATTCTTTTTTTTTTATTATTTTATTTATTCATTTATTATTTATTTATTTGAGACAGGGTCTTACTCTGTTGCCCAGGCTGGAGTGCAGTGGCACAATCTCGGCTCTCTGCAACCTCCATCTCCCGGGTTCAAGCAATTCTTCTGCCTCAGCCTCCCAAGTAACTGGGATTATAGGCACTTGCCACCACGCCCAGCTAACAGAAGTCACTTTCATTGCCGTCTTGATTTTGGTGAGTTTTGGCCAGCTTTTTTACCACATCCTGTTTTATCAGCAGGGTCTTTGTGATCTGTATCTTGTGCCAACCTCCTATCTCATCTTGTGACTAAGAATGCCTGACCTTTTGGGAAGGCAGCCCAGTAGGTCTCATCTTCATTTTACCCAGCCTGTATTCACGATGGAGTCGCTCTGATTTGAATGCCTCTGACACTAGCTCAGCTGCTCCTGATGCTGCTATAACATCTATTACTACTACTATTACCCCTGGTAGTAGTACTATTACTACTAATGCTACTATTACTCCTACTGTTACTATTTCTACTAAGAGCTACTATTTATTGAACACTTACTGTGTACCAGGCACTGTGTTAATTGAAAACCTGTGCAGAGCCTCATAATAGTCTCAATAAGGAGGTTAAACAGGGGTTTACCATATGATAATTAGGTACCTTATAGGCACAATAATCTATGATGTAAGTATTGTTATCATTCTCATTTAAGAGAGGAGGAAACTGAGCCTCTGGAAAGTTGAGTAGGTCTGATACAAAGCTCACATTCTTGACCACTATACCACATTGCTACAAAGAGCTTGCCACCTCTTCTTCCGGCTCCCCAATAGCATTCTCTCAGTGTTGGCTCTTAAATATTTATATATGCATAACATAAAATTATGTGGCTTCACAAGCCTTCAAAAATGTAGAAGGCATGACCAATGATCCACAGTAAAGATGATGTAGGGCAAAATAGCTGAGGATGAAGATCACTAAGATTCCATGTAAATCGGAATCATTAGAACAGACTACAAGGCCCAAATAAATTACGAATGCAGAGGAGTGCCTGGCACTTGGTCGACCTCAGTGGATATCAGTCGAGTGATCTGCCCATCAGATGCTCACAATCCACCTCTATATCACTGTGCAGCTTCTGCTTAAACATTTCCAGGGACAGGTTGCTCACTACCCACAAAGGGAAGCCATTTCCTTTTACAGCAGGGATGGTGATTATAAAATATTTTCTTATGCTAAGCCAAAATTCCAACTTCCTGTAATTGCCAGTCTTTGATCTTCGTTATACTCTTTACGTACCTACATAATACGTTCTCTGCTCCACATATTTTCCAATAGAGAAACATCTCTATTTACCAACAAGTTATAAATTGATACCTGTCCTTGGGTCCTTTGGTTTCCAAGTCCACAGAGGCAAAGAAGGTTTTCTCTTTGCAGTCTCTGGATGCATTTTCACAAAATAGAAATATGAGTTGATATTTCAAAGCTTTACAACCAAGCGTAGTCTCTTCTTTACTGCTAGTTCTATTGGGCCTCCTTTTCCATTTATAATCTGGCATTATCTTTTTTTTCACATATGCTTTTCTTTTTTAAAAATATAATTTTAAGTTCTGGGATATATGTGGAGGATGTGCAGGTTTGTTACACAGGTAAATGTGTGCCATGGTGGTATACGTATCAACTCATCACCTAGGTATTAAGCCCCACATGCCTTAGCTATTTGTCACGATGCTCTCCCTCACCCTGCCCTTCCAACAGGGCCCAGTGTGTGTTGTTCCCCTGCCTGTGTCCATGTGTTCTCATTGTTCAGCTCCCATATATAAGTGAGAACATGTGGTATTTGGTTTTCTGTTCCTGTGTTAGTTTGCTGAGGATAATGGCTTCCAGCTCCATCCATGTCCTTGCAAAGGACATGATGTCATTCCTTTTTATGGCTGCATAGTATTCCATGGTGTATATGTAGCACATTTTCTTTATCCAGTCTATTATTGATGGGCCTTTGGGTTGATTCCATGTCTCTCCTATTGTGAATAGTGTTCCAATAAACATATGCATGCATATATCTTTATAATAGAATGATTTATATTCCTTTGGGTATATACTCAGTAATGGGATTGCTGGGTCAAATGGTATTTCTGGTTCTAGATCTTTGAGGAATCACCACACCATCTTCCACAATGGTTGAACTAATTTACATTCCCACTAACAGCATAAAAGCTTTCCTATTTCTCCACAGCCTCACCAGCATCTGTTGTTTCTTGACTTTTAATAGTCACCATTCTGACTGGCATGAAATGGTATCTCATTGTGGTCTTCATTTGCATTTCTCTAATGATCAGTGATGTTGAGCTTTCATGTTTGATGGCTACATAAATGTCTTCTTTTGAAAAGTGTCTGTTCATGTCCTTTGCCCACCTTTTGATGGGATTGTTTTTCTCTTGTAAATTTGTTTAAGTTCCTTGTAGATTCTGGATATTAGACCTTTGTCAGATGGATAGATTGCAAAAATTTTCTCCCATTCTGTAGGTTGTCTATTTACTCTGATGATAGTTTCTTTTGCTGTACAGAAGCCCT	G	.	PASS	PRECISE;SVTYPE=DEL;SVLEN=-6000;END=91231967;CIPOS=-0,0;CILEN=-0,0;RE=33;RNAMES=NULL;STRAND=+-	GT:DR:DV:PL:GQ	./.:.:33:.,.,.:.
1	91634867	cuteSV.DEL.136	GTATATACGTGTATACACGTATATACATGTGTATATACGTGTATACACATATATGTATATATACGTATATACACATATATGTATATGCATTTATACGCATATATACATATACACATATGTATATATGTATATATGTATATATGTATGTA	G	.	PASS	PRECISE;SVTYPE=DEL;SVLEN=-148;END=91635015;CIPOS=-0,0;CILEN=-0,0;RE=19;RNAMES=NULL;STRAND=+-	GT:DR:DV:PL:GQ	./.:.:19:.,.,.:.
1	91938897	cuteSV.INS.75	G	GCAGTTGTGGACCCCCCTCCACACTCCCCACCTTCATCCACGCTCCCCTCTCCTCAGTGGGACCCCCCTCCACACCCACCCGTGTGCCACGCTCCCCTCTCCTAAGTTGGACCCCCCCCCACACTCCCCATCTTCATCCACGCTCCCCTCTCCTACAGTGGGGACCCCCCCTCCACACTCCCCACCTTCATCCACGCTCCCCTCTCCTCAGTGACACAATTAAAAAAAAAAA	.	PASS	PRECISE;SVTYPE=INS;SVLEN=231;END=91938897;CIPOS=-0,0;CILEN=-3,3;RE=15;RNAMES=NULL	GT:DR:DV:PL:GQ	./.:.:15:.,.,.:.
1	92128576	cuteSV.INV.35	T	<INV>	.	PASS	PRECISE;SVTYPE=INV;SVLEN=4034;END=92132610;RE=13;STRAND=++;RNAMES=NULL	GT:DR:DV:PL:GQ	./.:.:13:.,.,.:.
1	92128577	cuteSV.INV.36	G	<INV>	.	PASS	PRECISE;SVTYPE=INV;SVLEN=4033;END=92132610;RE=13;STRAND=--;RNAMES=NULL	GT:DR:DV:PL:GQ	./.:.:13:.,.,.:.
1	92131786	cuteSV.INV.37	T	<INV>	.	PASS	PRECISE;SVTYPE=INV;SVLEN=3931;END=92135717;RE=12;STRAND=++;RNAMES=NULL	GT:DR:DV:PL:GQ	./.:.:12:.,.,.:.
1	92131787	cuteSV.INV.38	G	<INV>	.	PASS	PRECISE;SVTYPE=INV;SVLEN=3931;END=92135718;RE=21;STRAND=--;RNAMES=NULL	GT:DR:DV:PL:GQ	./.:.:21:.,.,.:.
1	92680974	cuteSV.DEL.137	TCAGGCTCTGGATATATTTTGAAAGTACAGGCAACAAGACTTCCTGATGGCTGAAAAGGGTATGTAAGACAGTCAAAGTATTTAAATAAAATATGTGTAATCTTTAATTGAGATAAGGAAGACTATAGATGGTGCAGCATTGGGAGGGGAAGTCAGAAGTTCAGTTTTGGACATGTGAAATTTGAGATGTCTATTACTGGAAATATTAAACAGCAATTGGTTATACCAGTTTGGAGTTCAGGGGAAAGGCCAGGGCTGTAGATAGATATTTGGAATTTGTCAGCACATGGATGATATCTAACACTATGAGTTAAGGAGGACACCAAAGTAACAAATATACCCAGAGAAGAAAAGAGGTCCAAGGACTGAGCTTGCGGCACTCCAAGCAAGATTAAAAGGTTGGGTTTTGAGGAAGAACCAATAAGGATGCTGATAAATGGCCAGTGAGGCTGGAGGGAAACCATGAGAGCATGATATGGGGAAGCCAAGGAAAGAAAGTTTTTCCAGGAGGAGGGAATGATCAACTGTAACAAGTACTGCTGATTGACCAAGTAAAATTAGTATTGACAGCTGTTTGCTGGATTTACCAATGACTTTGACATGAGCAATTTCTGTGGTATGGTGGAAATGAAAAAGTCTGATTGGAATAAATTTGATAAAGAATGGGAAAAAAGGGCATTAGCAACAGAAATTATAGACAATCCTTTTGAGTTTTTCTGTAAAGAGAGCAGAGAAATGGATTGTTAGCTGGTGTGGGAGAGGAGATTAAGAGATTTTAAGATGAGAGAAATAATGGCATATTTATTTGCTATTGAGACTATTCAGTGGAGAGGAGAAAATTGAAGATT	T	.	PASS	PRECISE;SVTYPE=DEL;SVLEN=-847;END=92681821;CIPOS=-0,0;CILEN=-0,0;RE=33;RNAMES=NULL;STRAND=+-	GT:DR:DV:PL:GQ	./.:.:33:.,.,.:.
1	93498194	cuteSV.INS.76	A	AAGGAGAGGCCTTCCCACCTGGAGAGAAATTCCAGACCAGGCCCCTCATCACCACAGCCAAGGACAAAAAAAAGAACTTCAACTTTTTTTTTCTACTGTTCTTTGAAAAAATTATTTTTTTTTTTATTCGTGTGTGTTCTTTTTAATCTTTTTTTTTTTTTAAAAAAAAATTATATTTATATATAAATTATATATTTATTATTATATATAAATTATATATTTATATTTATATAAATATATATATTATATATTAATATAAAAATATATATATTTATATATGTATATTTATATATAATATAAATTACATAATTATATTATAATATAAATTAAAATTTATAT	.	PASS	PRECISE;SVTYPE=INS;SVLEN=338;END=93498194;CIPOS=-0,0;CILEN=-1,1;RE=10;RNAMES=NULL	GT:DR:DV:PL:GQ	./.:.:10:.,.,.:.
1	93498195	cuteSV.INS.77	A	AGGAGAGGCCTTTCCCACCTGGAGAGAAACTTCCAGACCAGCCCCATCACACCACAGCCAAGGACAAAAAAAAAAACTTCAACATTTTTTTTTTCTACTGTTCTTTGAAAAAATTATTTTTTTTTTTATTCGTGTGTGTGTCTTTTTAATCTTTTTTTTTTATTTAAAAAAAAATTATATTATATATAAATTATATATTTATATTATATATAAATTGATATATTTATATTATATATAAATATATATATTAATATAATATAAATATATATATTTATATATGATATTTATATATAATATAAATTATATAAATTTATATTATATATAAATTATATAATTTATATAGAGAAAAGAGAGTCTGAGGGGAGGTGGTCATAATCTTAGATATGAGAAAAAATGAAATATACTTGTTATCTAATTTATTTTTTGTATCGAATCCTATAGATACCCTCCCAGCCAAAAAAACCTTCCCCGTGCTCACCCGCAGTTTCGGTTAAAAAAGTGTTAAAAACATACAATTTCCCCTCCCCAAGATTTAGATAAATTAAATAAATTATATCGTGTATATATAATATATATAATTTAAAAAAAAAAAAAAAAAAAAAGAAATATCAAAAAACATGAAAATAAAATAAAAGTTCTATTTTTTAATTTTAATTTACTTGGAGAAGAGAAATTAAAGT	.	PASS	PRECISE;SVTYPE=INS;SVLEN=679;END=93498195;CIPOS=-0,0;CILEN=-2,2;RE=17;RNAMES=NULL	GT:DR:DV:PL:GQ	./.:.:17:.,.,.:.
1	94288344	cuteSV.DUP.24	A	<DUP>	.	PASS	PRECISE;SVTYPE=DUP;SVLEN=3032;END=94291376;RE=38;STRAND=-+;RNAMES=NULL	GT:DR:DV:PL:GQ	./.:.:38:.,.,.:.
1	94303606	cuteSV.DEL.138	GCAAGTAAGATCATCCAGAGAAATGGGGGAAGGGATGGCCCCTTTCTTTCTCTCTTTATGCTCCTGGCCTTAGTCTGTTTTGTATTGCTATAAAAGAATACTGGAGACTGGGTAATTCATAAAGAAAAGAGGTTTGCTTAGCTCACAGTTCTGCAGGCTGAGAAGTTCAAGGGCATGGCCCTGCTTCCCGCAAGGGCTTTTGTGCTGCATCACAACATGGCAAAGGAGATCAAAAGGGAAGTGGACATGTGTGAAGGGGGAGAAAAACCTGAGGAGCATCCTGTCTTTATTACAACCCACTCCCTGGAAACCAATCCATATCCATGAGAAGTAATCCAGTCTAGCAACAGTGAGAACACATGTACTACTATGAGAGTAGCACGAAGCCATTCATAAAGGATCCACCCTCATTACCCAAATACCCCCCACTAGGTCTGACCTCCAACACTGCCACACTGGGGATCAAATATCAACATGCATTTTGGTGGGGACAAACTAACTCTATGCAAACCATAGCACCTCTCCATTACTAGTGTTGAAAAACTTGATACTAAGTAGCCCTCCCCTTTCTAGTCATTTATAGTCTGCTACTGAAGATCTGAGAAAAACGGGATGCTAACCTTACCATTCTACAAACGCAGTTATTATACAATTACACTGTCAGGGATCCAGAAGTAAATAATTTGCATTCAAGGGCAGACATTCCAAGCAAGGAGGGCAATTTCAGCCGGTGTATTTGCTACTGGTTGTGACTATCTACCTGATGTCTTGAGATATAATAAAATGCACAGAATGGATCATTTCAAGGAAAAAGTGGGCAAAGACCAAAAAATAGTGAAATAGTGAAATAAGGAGCATCCCAGTGGACCTCCATGTCCTTCAGATGAACTGGGACACATTCTGAGTCTAGTTCCAAAT	G	.	PASS	PRECISE;SVTYPE=DEL;SVLEN=-917;END=94304523;CIPOS=-0,0;CILEN=-0,0;RE=15;RNAMES=NULL;STRAND=+-	GT:DR:DV:PL:GQ	./.:.:15:.,.,.:.
1	94698988	cuteSV.BND.56	T	]7:81729077]N	.	PASS	PRECISE;SVTYPE=BND;RE=23;RNAMES=NULL	GT:DR:DV:PL:GQ	./.:.:23:.,.,.:.
1	94699179	cuteSV.BND.57	G	]6:119207837]N	.	PASS	PRECISE;SVTYPE=BND;RE=40;RNAMES=NULL	GT:DR:DV:PL:GQ	./.:.:40:.,.,.:.
1	94699180	cuteSV.BND.58	T	N[6:119201837[	.	PASS	PRECISE;SVTYPE=BND;RE=32;RNAMES=NULL	GT:DR:DV:PL:GQ	./.:.:32:.,.,.:.
1	95157199	cuteSV.DUP.25	C	<DUP>	.	PASS	PRECISE;SVTYPE=DUP;SVLEN=1843;END=95159042;RE=14;STRAND=-+;RNAMES=NULL	GT:DR:DV:PL:GQ	./.:.:14:.,.,.:.
1	95298067	cuteSV.BND.59	C	]10:1281804]N	.	PASS	PRECISE;SVTYPE=BND;RE=26;RNAMES=NULL	GT:DR:DV:PL:GQ	./.:.:26:.,.,.:.
1	95342667	cuteSV.INS.78	A	AATTCTCAGATATATATATATAATACACACACACGAAGAAAGAAAGACACGTGTGTGTGTGTAGTTTGCCAGTGCTTTCTAAAATTTCCATTT	.	PASS	PRECISE;SVTYPE=INS;SVLEN=92;END=95342667;CIPOS=-0,0;CILEN=-0,0;RE=55;RNAMES=NULL	GT:DR:DV:PL:GQ	./.:.:55:.,.,.:.
1	95690383	cuteSV.DEL.139	CAGGAGTTTGAGAACAGCCTGGACAACACAGCAAGACCCTGTTTCTACAAATAATAATAATAAAATAAAAAGTGATACATAAAGAATACTAGACTGCCCATATCACTACAGGTACCTCACTTTGTCAAAAATAAATATAATTGGCCGGGCGCGGTGGCTCACGCCTGTAATCCCAGCACTTTGGGAGGCCGAGGCGGGCGGATCACGAGGTCAGGAGATCGAGACCATCCCGGCTAAAAAACGGTGAAACCCCGTCTCTACTAAAAATACAAAAAATTAGCCGGGCGTAGTGGCGGGCGCCTGTAGTCCCAGCTACTCGGGAGGCTGAGGCAGGAGAATGGCGTGAACCCGGGAGGCGGAGCTTGCAGTGAGCCGAGATCCCGCCACTGCACTCCAGCCTGGGCGACAGAGCGAGACTCCGTCTCAAAAAAAAAAAAAA	C	.	PASS	PRECISE;SVTYPE=DEL;SVLEN=-438;END=95690821;CIPOS=-0,0;CILEN=-0,0;RE=25;RNAMES=NULL;STRAND=+-	GT:DR:DV:PL:GQ	./.:.:25:.,.,.:.
1	95712923	cuteSV.INS.79	T	TTTAACTGGCAAAGTTCTATAAAACCAAGATTTATAGTTGCTTTTTGTAGGTGTGTTCTAGAATAGCATGATACTGTGCTACCCTTAGGACTAGAATTTGATTCCAATTAAAATTCTTATTGAAAAATTGAACTTCTTGTTTTATAGATAGAGAAATGTTCATACAGAATGAACCTGGTTGCAAGATTTTGGAGGAAATTATATAAAAATACTATTTTTTTTTTCTTATGAGAATCGGGTAAAACATGGTGAAACATACTTTATCATGACCTAAAACTATTGAATTTTCTGGGCTAATTTTCTTTGTAATTAAATGATTTTTAAAAAAGATTTTGTTTTCATGTTTGTTTTCTTTGTTTATATTTTGCATTTGATCGCCATTTCCCCCATCCAGGTTATGCTTAATGTTTTAATAAATGTTAAGAAAAATATAACACCGATTTTTTTTAATGGAATTGCATAAATTG	.	PASS	PRECISE;SVTYPE=INS;SVLEN=466;END=95712923;CIPOS=-69,69;CILEN=-2,2;RE=17;RNAMES=NULL	GT:DR:DV:PL:GQ	./.:.:17:.,.,.:.
1	96446007	cuteSV.INS.80	T	TCTGCAAGCTCCGCCTCCCGGGTTACGCCATTCTCCTGCCTCAGCCTCCCAAGTAGCTGGGACTACAGGCGCCCGCCACTACGCCCGGCTAATTTTTTTTTTTGTATTTTAGTAGAGACGGGGTTTCACCATTTTAGCCGGGATGGTCTCGATCTCCTGACCTCGTGATCCGCCCGCCCTCGGGCCTCCCAAGTGCTGGGATTACAGGCGTGAGCCACCGCGCCCGGCCTCATTCTTTTATTTTTGGGGGAAATATTCATTCAATGTGTGTGTGTGTGTACTTTTATAAGTGTGTGTGTAATCATTTAGAAAATTTTTAATTTGAAAAAATTTCAAAAAGTTTTTTTTTTTTTTTAAAACAATGTCAATTCACACAGCTTTTTTTTTATAAATCTAAGGAAAGGAAAGGAAAGGATTGATCTTTCTTTCTTTCTTTCTTGTTTGAAAAAGACATTTTTTATTCAATATGTTGCCAAGGAAGGAAGGAAGGAAGGAAGGAAGGAAGGAAGGAAGGAACGTGAAGTGTAAATCCTTTTTTGCAGTGCATGGTGCTGTGAGATCAGCATGTGTGTGTGGTGTGTGAGTGTATGGCACCTGGCCTTTTATTTTTTGTTTTTTTTTTTTTTTGAGACAGAGTGTTGCTCTGTTTGCCCAGGCTGGAGTGCAGTGGCGAGAACTCCGCTCACTGCAACCTCTGCCTTTCGGGTTCAAGCGATTCTCCTGCCTCAGCCTCCCAAGTAGCCGGGATTACAGGCACCCCCCCACCATGCCCGACTAATTTTTGTATTTTTAGTAGAGACGGGGTTTCACCATGTTGCCCAGGCTGGTCTCGAACTCCTGACCTCAAGTGATCTGCCCTCAGCCTCCCAAAGTGCTGGGCATTACAGGTGTGCACCACGCACGCAGCTTGGAGCCAGAACTTTTAACAACTAAAGTGCGTGCTTTGTGCCAGACAGTTTGCTAAGGCTACAAGTATTCAACCCCAAAAGGCCTCGATCTCCTGATCTCGTGATCCGCCCGCCGCAGC	.	PASS	PRECISE;SVTYPE=INS;SVLEN=1026;END=96446007;CIPOS=-0,0;CILEN=-4,4;RE=18;RNAMES=NULL	GT:DR:DV:PL:GQ	./.:.:18:.,.,.:.
1	96446010	cuteSV.BND.60	C	]hs37d5:18447971]N	.	PASS	PRECISE;SVTYPE=BND;RE=12;RNAMES=NULL	GT:DR:DV:PL:GQ	./.:.:12:.,.,.:.
1	96483112	cuteSV.DEL.140	ATGTATGTATATATACACATACATGTATATGTATGTATATATACACATACATGTATATGTATGTATATATACACATACATGTATATGTATGTATATATATAT	A	.	PASS	PRECISE;SVTYPE=DEL;SVLEN=-101;END=96483213;CIPOS=-4,4;CILEN=-4,4;RE=16;RNAMES=NULL;STRAND=+-	GT:DR:DV:PL:GQ	./.:.:16:.,.,.:.
1	96868737	cuteSV.DEL.141	AGAAAGAAAAGAAAAAGAAAGAAAGAGAAAGAAAAAGAAAGAAAGAAAGAAAGAAAGAAAGAAAGAAAGAAAGAAAGAAAGAAAGAGAGAAAGAAAGAAAGGAAAGAAAGAAAGGA	A	.	PASS	PRECISE;SVTYPE=DEL;SVLEN=-115;END=96868852;CIPOS=-4,4;CILEN=-4,4;RE=10;RNAMES=NULL;STRAND=+-	GT:DR:DV:PL:GQ	./.:.:10:.,.,.:.
1	97511085	cuteSV.INV.39	T	<INV>	.	PASS	PRECISE;SVTYPE=INV;SVLEN=531;END=97511616;RE=22;STRAND=++;RNAMES=NULL	GT:DR:DV:PL:GQ	./.:.:22:.,.,.:.
1	97511087	cuteSV.INV.40	A	<INV>	.	PASS	PRECISE;SVTYPE=INV;SVLEN=529;END=97511616;RE=19;STRAND=--;RNAMES=NULL	GT:DR:DV:PL:GQ	./.:.:19:.,.,.:.
1	97717608	cuteSV.INS.81	C	CCCATCCCGGCTAAAACGGTGAAACCCCGTCTCTACTAAAAATACAAAAAATTAGCCGGGCGTAGTGGCGGGCGCCTGTAGTCCCAGCTACTTGGGAGGCTGAGGCAGGAGAATGGCGTGAACCCCGGGAGGCGGAGCTTGCAGTGAGCCGAGATCCCGCCACTGCACTCCAGCCTGGGCGACAGAGCGAGACTCCGTCTCAAAAAAAAAAAAAAAAAAAAAAAAAATATTTAAAGTTTCTGTTATATATATATATATAAATATCAATTGGTACATTGCCGGTAAAAAAGAAAGAAAGAAAGAAAGAAAGAAAGAAAGAAAGTA	.	PASS	PRECISE;SVTYPE=INS;SVLEN=323;END=97717608;CIPOS=-0,0;CILEN=-1,1;RE=19;RNAMES=NULL	GT:DR:DV:PL:GQ	./.:.:19:.,.,.:.
1	97991355	cuteSV.DEL.142	TGTTTTAGGCCAGTCTCTCCAAGAGCATCTAGTGGGAAGAGTAAGTAATTGCCCTGGGTAATTAAGAGTGTGCGTGTGTGTGTGTGTGCGCGCGCGCGTGTGTGTGTGTGTGTGTTTTAGGCCAGTCTCTCCAAGAGCTATCTAGTGGGAAGAGTAAGTAATTGCCCTGGGTAATTAA	T	.	PASS	PRECISE;SVTYPE=DEL;SVLEN=-177;END=97991532;CIPOS=-0,0;CILEN=-0,0;RE=15;RNAMES=NULL;STRAND=+-	GT:DR:DV:PL:GQ	./.:.:15:.,.,.:.
1	98038221	cuteSV.DUP.26	C	<DUP>	.	PASS	PRECISE;SVTYPE=DUP;SVLEN=3500;END=98041721;RE=21;STRAND=-+;RNAMES=NULL	GT:DR:DV:PL:GQ	./.:.:21:.,.,.:.
1	99698409	cuteSV.INS.82	T	TTCTAGAACATCAGCTCCTCTGTAAATAGCGTGAGCCACCGCGCCCGGGCCTGAAGTGCCCAAATTGTATTTCTTTAAATTTACTGAAGTACAAAATTTAAGGTAGGAAGAAGA	.	PASS	PRECISE;SVTYPE=INS;SVLEN=113;END=99698409;CIPOS=-0,0;CILEN=-1,1;RE=16;RNAMES=NULL	GT:DR:DV:PL:GQ	./.:.:16:.,.,.:.
1	100198072	cuteSV.DEL.143	ATCAGAAAAGACAGTAATTAAGCAGACCTTAGAAGATAAAACATATTTATAGGAGGACAAGGTAAAGATGAGATTAAAGGAAAGATTTTCCAAGTTGAAGGACTTCTAGGACCAATGATATAGAAATATGAAAATTTTAAGAAACAGGTAGTTTTGCTAGCTAAAATATATAAAGGATAAAAAGAGAGCTCTAAGGCTGAAAATTCTAGAAGTATTCCCAAAGTATTGAGCACCATGCTTTAAGAAAAGAACAGTTTTTCTATAATTATTATATAATTCTATAATTACTAAAGTTTTGCCAAAGGTTTGGAGGGATATTTTTGAGACAATTTTTTTTTTTTTTTTTGAGGCAGGATCTTGTTCTGTCACCTAGGCTGGAATGCAGTGGTGCAAATACAGCTCACTGCAGCTTTGACCTCCTGGGATCAAGTGATCCTCCCACCTCAGCCTCCCAGGTATCTGGAACCACAGCTGCATGCCACTACGCCCAGCTAATTTTTTATGAATTTTTTGTAGAGATGAGGGTCTCGCCATGTGTTCCCAGGCTCATCTTGAATTCCTGGGCTCAAGCAATCCTCCCACCACAGACTCCCAAAGTGCTGGGATTATAGGCATGAGCCACCACGCCCAGCCAAGACGATCTTAAATGTGGCTTGGGGAGAAAATTCCAATGGCTGTGTGAAGGATGAAATGAAAGAGGAAATCATGGAAGCAAGAGGACTAATGGCGGGTTACTACAGCAGTCCAGGAAGCAGACAGTAAAACTACAAGCCAAGTCAGAGATAGTGACAATGCAACAAAGAGAATGAAAGAGGTACGTCAAAGATAGAATCAGAAGTACCTGGAGATCAGTAGCAGTGAACATATTAGCACCCAAATCTTGATTTCTAGATCTATTCCTACTAAAAGGAAATAAAGCTCTTTTGAGAAATGATGAAATGCATGAAAGTATGAATGGAGAACATCTTGTTACACCAGAAACAAAGACATGCTCAAAAGTGGTGGAGACACATCAAAAGGGCACAGAAGCCTGCTTGAAAGGGCTCCCATTGGCCGAATTGGCGTCAGTATGACCCTGTGAAAGAATGAATGGTGGTAATAAACTACAACACAATGGACAAAAGAAACCCATTAGTCCACAGTGTTATATAAAAGGGAAAGGCAAGTGCAGAGGAAAGAAAACTCGTATTTTCATAAGAATGCCAGCTAATAAGTAAGTTAGAAGATCACCATTTTGCAACCACAAATGTAACAATTGATTCATAGGAGAAACATCAATAAATGCAAAAACCTAGTTACAGGCTATTGGGGAACAGATTATTCATACAGACTCAAAGTATCATCCCACATATTACTTATTACAAAAAGAAAACAGACTTCATGATACAGAAATCTGACAGACACCAGTGATCAAACATAGCATCATCAATAATAGAACAATTGGACATTATGAAACTTTTGAAATAATGCACTGATGTGGAAATAATATCCCTTACATAGCATTTGTGCCAAAAAGTCTTAACATAAATCTATTATATAAATTGTAGAATATTCTACAAATAACTGGCCTGAATTTAATTTATAAAAAAGAAAAAGGATTAAGTAACTGTTCTAAAGTAAAGGAGATCCAAGAGATGTAACAACCAAATGCCCTGAGTAATAACTGATTGGATCCTGAATAAGAAATATTTTTATAAAACAAAGGACTTTATTGGGACAGCTGGGAAAATTGGAATACAGATCGTCTGTTACATAAAATTAACGTTAAATTTTCTTAATGTGATAAAAATATTGTGGTAATTGTAGGAGAATGTCCATGTTCTTAGAAGACACATGTTGAAAACCTTAGAGATGAAATGTCATGACTATCTGTAATTTACTTTCAAATAATTCAAGAAAAAAATATGTATTTATATACACCACAAAAATCAACTTAGGTAGATAGAAATAGAAAGATAAAGTGGCAAATCTAGGTGAAGGGCTTATGGGTGTTCACTGTACTATCTTTTTAACTTTTATTGAGGTTTAAAACTTTTCAAAACAAAAAATTGGAAATGGCAGAAGGAAGGACCTGAAAGATGGATGAAAGGAAGGAATCCAAGTCAAAACCAACATTTCTCTGAATACCAAAAAAGATGCTGGCAGCAGTAACTGATGTGTTTATAAATTGCCTAGGACAGTACCCAACAAGAAACAAGCCATCAACAATGGTAGGTGCTTTCCTAACATTGCTGATCACCAAGAATGGGGAAGACAAGGAGACATCAGGGGGCATAATAAAAAGTTCAGTCTTTTAGATGTTGCTTTGTGCTGTCCAGGAACACACATCTGGACGAGACCAGCCTGCAGCTGGAAATCACAGTCTGGAGTCCAAGGGAGTTCAGGATTGGGGACATCCTGGAATTGGGGCATGGAGAGATCATGTATGGAATAAGATGATACAGCGCAGTGGAAGGAGAAGGAAGGAAGCTAATGCGCATACTTGATAGACTTTACATTATTTAACAAAATATCTCAAATAGGAAAGAGGTATGTACAGTACATCTTCACTTAAACTCATAGGTAAGTTCTTGAAAATTGTGACTTTAAGCAAAACAACATACAACATGGCCAATATTCTTTCCTCATCAATGTCATAACAAAACGATATTGAAGGAAATGATATTATTCAAGGAACTGCTGTATGTAGCCTCACTTAAAGTCAGAGGCTCCAAGAACCTATTGACGACATGAAGTGAGGACTTATTGTACTTGGAAATTCAGTTAAAATTCACACATTAGCAAGTCATTATTATCAGAAATAGGGTAAATTACACATTTTGATTTTAGTGATGAGGTCTAACATACCAAAATAATTGCTAACATTAATTTACAAGCCAAATTGAAAAAGGGGTATAATTTAGGTTATCGAATGAGTATTCGTGACATCAGATACCTTCAGTATTTAAATTTACATTATACACTCCAAAGAAATAGCAGGTCACAAAAATACCTGAAAGTTTTAAAAGTAATAACCAAAAATAGAAATAACCACTTAAAAATATATTTTGAGGATGATTCATTTCCCCCAAGTTAGTCAAACAGGTGTACAGATTATTTTAATCATTAAACAGGATTTCTCTGTAAATCAACTGCACCTGCGTAATTAAGCCTTTTTTGTAAACATTTTTGAGGAGTACTATACTGGAAACAGATAAGATTTCTAAGTAAGATAAATATATCTTGAATTAGAGAGAAATGCTTTTGTGCCATCAATGCCTACAATTTAGAACAGAATAACTGACCTACCTGTGGGCTACTCATTACCATACTGAATGCAGTAACAGTCTTTCCCTCTTGCTTACAGGTTTTACGTAACCAGTAAAAGGAAATGTATCCGTATACTATAGCATGAATCTTGGCTATAAAGTGACTGGAATAAGTTGGATTTTTTTTTAAGTGGCTAGAGCATATATCTAAATGAGTGCTGTAACTCAGAGATGAACCTTAATGAAACTATACATTCATTCAACAGGTTAATCCTTTTTGGACTCATTTTCAGAATTTCCTTTCTAGCCAGTTTTATCACATTCACATGACAGCAGCACTACCACCACCTATCATTATTGCTTTATAGTCACATTTTATTTTCAACTCAACCTCATTCACCTTATACACTAAACATTGTTCATTTTTGCCAACACTAAGAATATCCAAAAGAATATGCTACAGGTCTGATGGCAATCACAAAAGGAAGTGGGGAAGATGTTTTGAACAATCAGCGCATCAGCTGAGCAAGTATAAAATTTCCTATACAAGCAACTTGGAAGGGGAAGGATTCATTATTTCTTATATGTTATTTTTTTAAGTACATGGTATCTTTTGTATCTCATAGACTTAAGGTATATCTTTTGTTTAATGAAAGAAGATAGAAGTGCATTCTAGAGGTGTCTAGTGAAATATGTAGGTCATATATACATACTGAAATGGTATCCTACATCATTCTCAGCAAACTATCGCAAGGACAAAAAACCAAACACCGCATGTTCTCACTCATAAGTGGGAATTGAACAATGAGAACACATGGACACAGGAAGGGGGACATCACACTCCGGGGACTGTTGTGGGGTGGGGAGAGTGGGGAGGGATAGCATTAGGAGATATACCTAATGTTAAATGACCAGTTAATGGGTGCAGCACACCAACATGGCACATGTATACATATGTAACAAACCTGCACATTGTGCACATGTACCCTAAAACTTAAAGTGTACTAATAATAAAATAAAAATAAATAAAATAAAAATAAAAAAGAATAAAAAAAAGAATTAGGACAATTAAAAAAAAAAAAGAAAGTTAGTTACATCCAGCGTCTTACAATACTTGCAAACACTGCTCCAGGACCAATGTGATCAAGTGCACTTTCAGGACGAGCATTAGTTTTTCTATTACAGCCATGTCAGAGTTCCTTTTCTTTTTCTGAAATATGATTCCCTAAAGAAGTGGTGTTAAGTTTAAATCCTGATAAGAAGAAAACCCTCAAGACAAGAACGCCTGTGCTAATAAGGGGCTTTCTCCATTTCTGGTCATCCCTATGCCCCAAGGCCCACTCTGCTTGAACAGGACTTATACACGTCCTGGCCACAATACTCTTCCTGCTCCCTAGGAAAGCGAGATGTTTATGCAGGCCTCTGCTCTTCCACACCACAGCACAAGGCTGCCACCTACAGAATCATTTAATCCATTTCAGCACTACCCAGGATGAGTGAGAATCGGCTTAAAATAAATGCTGCCTTCTGCTGATTTGACAAAGGAGCCTACTGTAATACATGCTGCCTGGATATACAAGTTTAATTCTCTTTTTAGGAAAGGCACTGATGACTACTAAAATAGGACAAAAGAGCAGGAACACATGTTTTAGTTCTGGCCACTTGAATAAACAATTCTGGTTTGAAAAGCATTACAAAAAACATGACATTTTATGCAGAACAACTTTTCTTAACTGTATTTCCTGCTTTATCGCAAAGAGACAGACAGACATAAAATGGCAAATACACTGGAAATAAAATGATCTTCCAAACTTTCCTTAGGACAGCCTGTTCTTGGAAGTAATTGCCCAACTGTTAAAATCATACAGTACTCAAAGCCGTTTAACTTAGAATCTGTTCTAAGTTAGCTTCTCCTGGATGATCATTTGACCCTGGAACAAACAGTTTCAATGATTCTCCTTTTGGTTTTTTGTTTGTTTGTTTTGGGGGGGTTTTTTTAGATGGAGTCTCACTCTGTCGCCCAGGCTGGAGTGCAGTGGCACAATCTTGGCTCACTGCAACCTCCACCTCCCAGGTTCAAGTGATTCTCCTGCCTCAGCCTCCCGTGCAGCCGGGATTACAAGCGCCCGCCACGACGCTAGGCTAATTTTTGTATTTTTAGTAGAGGTGGGGTTTCACCATCTCGGCCAGGCTGGTCTTGAACTCCCGACCTCGTGATCCACCTGCCTCGGCCTCCCAAAGTGCTGGGATTACAGGCATGAGCCACCATGCCTAGCCGTGATTCTCCTTTTGTTACCACTTATGTAAGTGAGAGGTACCAACCATCCACTGATCATGAGACAATGCAAAGGATAAATAGCCTTTACTGGGGCCGCTCATTTCAACCATCACCGATTGGTCATCTCTTGTGAAGGACAAGAAGACACAGGAAGCCTCCTTCTCTGGGTCACAGTTCAAAGGACTCCTAATACAGAACTTCTTGTTCCCACAATCTGAGGCACTGAACTAGAAAAATGACAGAGGAAAAAAAAATCTTAATTATCAAACAAGCAGTTCATTGGCAATGACAGAAGAATAACTACCTTCAAGTACGGGTAGCTCCCAAATTAATGAGAATACCTTTCCATAATAAGCATTCAAATAAGGAAACAAAAGACACATCCCAAATTAAAAATGATCGGAGCAGTAGTTAGGTTATGAACTTTTAAACTTAATTAATTTTAATTAAAATTTGGAAAACATACACTTGTTGGGCTGTAATTGTGCAAGGGTATTAAAGCTCCTGTAATACACAAAACATTTCACATTAAGTAAGTTTTGGAGCAAAGTTTCTGATAGGTTTTGAGAAATTTTTGAGTTAATATTTCAGTCCCTAAGACTTAAATGACACTAACGTTCCTGCCTAAAGGGTATCCTCTAGTTCTCAGAGATGAAGATTTAAAAAGCAAACAAATAAATACTTAGAAAGCTATTATATTTAGGTTGTGGATTCTGCTTCTAGAATTCTGATTCAAATTTCGTACTAAAATGACATAAGAAAAAAATGGTCGCCCCAATTTACCAGCATTCCAAATAACCATAGTGATTTATTGGGGGGAGAAATAAGCAACAATCGGATGACTTAATCCCGAGCTTCTTGAT	A	.	PASS	PRECISE;SVTYPE=DEL;SVLEN=-6388;END=100204460;CIPOS=-1,1;CILEN=-0,0;RE=14;RNAMES=NULL;STRAND=+-	GT:DR:DV:PL:GQ	./.:.:14:.,.,.:.
1	100573216	cuteSV.INS.83	T	TAGCTGTCAAGCTTCCTTAGTTGTACTTGATTTTTTGCACCATTTTCTTCTAAAACCACCTGATATATTGTTTTAAAAACATGAATAATTGAGGGCATTTGTGTTTACTTATAAATATAGATTATCAATTTCTGACAAAAAATTTAAAAGTAGACCTTTTGTTCCTGGATTGTATCAAATGCCTCTTTTGTTTTAAAACAGCTGGTCCTTATCCTTGGATTTTCCGTGTTCTAAAATGCCACTTTTTGTTTGTAGCTGATTAACGGTGCTTTTCTTGTCGTGCATCAACATCTAGTGTAGAATTCTCTCTTCGCAAAGAGAGGACTTCTTGCTTAGCCCTGGTAGCTCCTAGAATGGGAAAAGAAGAAATTAAGCTTGATAATTCATTTGCCTATAAAAGAGCTTCATATGTACTATTTCTATGTAATTTAATGAAATACTAGTCTATAAAAAGTTTAAAACAAACCTTCAGAAGTTCTGCAAGATAATGATTTTATTGTA	.	PASS	PRECISE;SVTYPE=INS;SVLEN=500;END=100573216;CIPOS=-48,48;CILEN=-1,1;RE=33;RNAMES=NULL	GT:DR:DV:PL:GQ	./.:.:33:.,.,.:.
1	100781360	cuteSV.INS.84	A	ATGTGGGGTGGCTGGTCAGTGCCAGCAGAGCACAGGAGGGCTACAGTGTTAGAGCTCCTTTTGCACCTGGCTTTTGATGGGTCCCAGGTTCTTGTCCTGCGTCCAAGAAGAATGAGGTTACATGGACAAACAGAGAGTAAGCAAGGTGGAGAAGAGTTTTATTGAGCAACAGACCAAT	.	PASS	PRECISE;SVTYPE=INS;SVLEN=177;END=100781360;CIPOS=-31,31;CILEN=-0,0;RE=17;RNAMES=NULL	GT:DR:DV:PL:GQ	./.:.:17:.,.,.:.
1	101167302	cuteSV.INS.85	T	TTTAAAAAAAAAATTTTCGAGTGTTTAGTGTGTGTATAAAAGTTTCAAAAACCTGTTTGACGTGTATTAGGGAGAATATTATTGTTGTTGTTGTTGTTGTTGCTGTTATATATATATATATATTTTGTGTGGGGGGGGGTGGTAGAGAGAGAGAGAGAGAGTGTAAATTGTGTGAGTGATAAGTTTTTTTTCATTTTCTTAGTTTTTTTTTTTTAAATTCTTTAATATATATGTATATCATATATATGTATATCATATATATGTATATCATATGATATGTATATCATATATATGTATATCATATATATGTATATCATATATATGTATATCATATATATGTATATCATATATATGTATATCA	.	PASS	PRECISE;SVTYPE=INS;SVLEN=360;END=101167302;CIPOS=-0,0;CILEN=-1,1;RE=18;RNAMES=NULL	GT:DR:DV:PL:GQ	./.:.:18:.,.,.:.
1	101231456	cuteSV.DEL.144	TTAGAAGCATTATTCATTCAGCATTGTGAAGAGTAGATAGGTATTACAGGAGAGGAAGAAAGCCATTAGTTAAGGCTTCTTGAAAAAATAAAAAAGGAATTAATGTTGGCCTTAATGGGAGTGGTGGTAGGTTAGGAGTAGGGGATCTGAGTAAGAACCCAAAGTGGGAACTTAAGGACATATTACCTAATCGAATCATGGAGCTGGCTGTGTATAGAGCCAAAATGGGAAATAAAAGATGGAACATCAGGTAGTTATCCTTATTTAGGATATGACAGAACAGGTTGAGAACAACTAACCCCATTAAACTCACCCCAGCTGATCTGAAACCAAGAGAAACTCCTTAATAACTATAAAATTTCAAGCACTTGAAATGTAAGGCTTTGGTTCTTTTCATGGTTTCTTTCTTCATTCAAGTTGATGATAGAAGAAAGTTAAATTTAAACTTCTACTTGAATCTGAGCTGATCAGGTTAGTTAACAAACAAGAAGGCCTAGAAGCAATGGGGGAGAAAAACATTTTCTCACAGAAGCTAAAGGAAGAGGGAGTGTCAAGGATGGAGTGTTCTACTGTTTCAGGTGCTACAGAGTAGTAATGCAAGAATTGAAAAGTGGCCACGTATTTAGATTCAAGGCACATCCTACAGATTCATATATTAATACCAAGATTATAGGAAATGATGTAAACTTTTTAATATATGGTGGTAAATAAAGTCTTGTAATCATTACTGAGATTTGGAGAGAGAGAATTCAAAATTAGAATATAATAAAGGAAGGATATTTTTAAACATTGTAAGAGACTACTTAATAGGGAAGCAAAACTTCATTAATAGGGAAGAAGAGGGGAAACTTGCCAAGAAGATATATGGCTGAGTAGATATCTATGGACCTAAAGACAGAAGAGATTATGGAGAATATTTGGATGAGTACAAAGTGGATAGTAACTAATTTAATGAATGCA	T	.	PASS	PRECISE;SVTYPE=DEL;SVLEN=-959;END=101232415;CIPOS=-0,0;CILEN=-0,0;RE=24;RNAMES=NULL;STRAND=+-	GT:DR:DV:PL:GQ	./.:.:24:.,.,.:.
1	101770033	cuteSV.INS.86	A	AACCAAAAAAAGCACAAATTATATATATATAATATTATAACACACACACACACAGAAGTTTTTTCTAAAAAAGAAGAATAAGGGATATACAGTTTTGTTTTGTTAATAACACGCTCTCTCTTCTCTCTCACTCTCGTCTCGTCCTCCTGCTCTCTCTCTCTTTCTTTCTTTCTTTTCTTTTCCATCCTTATAAGTAAGTTATATATTTTAAGTTAAATCTCTTCTCTTAAAAAAAAAAAAAAAGTTTTGCTGCTTAACGTTGAAGGAAGGAAGGAGTAAATATGTCTGGGTAGGGCGGGTGCCCAGGAAGGTTAAAAATAAAAAAAAAAATTTTTTGGATTT	.	PASS	PRECISE;SVTYPE=INS;SVLEN=341;END=101770033;CIPOS=-0,0;CILEN=-1,1;RE=32;RNAMES=NULL	GT:DR:DV:PL:GQ	./.:.:32:.,.,.:.
1	102019089	cuteSV.INS.87	T	TAGAAAGAGGGGCTCCTCACTTCCCAGACTGGGCGGCCGGGCATATGTGTGTGTGTGTGTGGTTATTGTGTGTGTGTATCAGTATGTGTG	.	PASS	PRECISE;SVTYPE=INS;SVLEN=89;END=102019089;CIPOS=-7,7;CILEN=-9,9;RE=5;RNAMES=NULL	GT:DR:DV:PL:GQ	./.:.:5:.,.,.:.
1	102019412	cuteSV.BND.61	A	N]19:4511737]	.	PASS	PRECISE;SVTYPE=BND;RE=17;RNAMES=NULL	GT:DR:DV:PL:GQ	./.:.:17:.,.,.:.
1	102920499	cuteSV.INS.88	T	TCCCATTCACAATTGCTTCAAAGAGAATAAAATACCTAGGAATCCAACTTACATGGGATGTGAAGGACCTCTTCAAGGAGAACTACCAAACCACCTGCTCAAGGAATAAAAGAGGACACAAACAAAGGAAGAACATTCCATGCACATGGGATAGGAAGAATCAATATCGTGAAAATGGCCATACTGGGCCCAAGGTAATTTACAGATTCAATGGCCATCCCCATCAAGCTACCAATGACTTTCTTTCACAGAATTGAAAAAACTACTTTAAAGTTCATATGGAACCAAATAAGAGCCCGCATCGCCAAGTCAATCCTAAGCCAAAAAGAAA	.	PASS	PRECISE;SVTYPE=INS;SVLEN=330;END=102920499;CIPOS=-0,0;CILEN=-3,3;RE=10;RNAMES=NULL	GT:DR:DV:PL:GQ	./.:.:10:.,.,.:.
1	103047806	cuteSV.BND.62	C	]19:39605324]N	.	PASS	PRECISE;SVTYPE=BND;RE=12;RNAMES=NULL	GT:DR:DV:PL:GQ	./.:.:12:.,.,.:.
1	103096068	cuteSV.DEL.145	GTAATAATGTTTTTTTTTTTTTTTTTTTTTTTTTTTTGAGACCGAGTCTCGCTCTGTCGCCCAGGCTGGAGTGCAGTGGCGGGATCTCGGCTCACTGCAAGCTCCGCCTCCCGGGTTCACGCCATTCTCCCGCCTCAGCCTCCCAAGTAGCTGGGACTACAGGCGCCCGCCACTACGCCCGGCTAATTTTTTGTATTTTTAGTAGAGACGGGGTTTCACCGTTTTAGCCGGGATGGTCTCGATCTCCTGACCTCGTAATCCGCCCGCCTCGGCCTCCCAAAGTGCTGGGATTACAGGCGTGAGCCACCGCGCCCGGCCA	G	.	PASS	PRECISE;SVTYPE=DEL;SVLEN=-318;END=103096386;CIPOS=-1,1;CILEN=-0,0;RE=52;RNAMES=NULL;STRAND=+-	GT:DR:DV:PL:GQ	./.:.:52:.,.,.:.
1	103110847	cuteSV.DEL.146	TGAGAAATGCATTATTTAAAAGATGAAATTAAGGAAGTTTATATTCCTCCTTTTCTCAATACTTCAAAGGAAGTGGCTATCCTACTGAAGGAATGCTACAAACCAAGAGATGTGTGCTGGGCCCTGCTCACAGAAGCTTTTCACCAGGATGCCAACCAGACAGAAGAAAAGAACCCAAACTCCTAGAGAAGATGAAGTGGAGGGGAGGACCCAGGATGCCAACCAGACAGAAGAAAAGAACCCAAACTCCTAGAGAAGATGAAGTGGAGGGGAGGACCCTGGAGAAGAGGACTGTTGCCCTCTAGAGAAAAGAGCAACATGGTGTCACCACAATTGGGACTGGGAAAATTTACCCTCTTTTTGCCTGTCGTCCACCACAAGGCAATAAGAACAAAACAGACAAAATGATTA	T	.	PASS	PRECISE;SVTYPE=DEL;SVLEN=-410;END=103111257;CIPOS=-6,6;CILEN=-13,13;RE=35;RNAMES=NULL;STRAND=+-	GT:DR:DV:PL:GQ	./.:.:35:.,.,.:.
1	103498021	cuteSV.BND.63	T	]3:8721032]N	.	PASS	PRECISE;SVTYPE=BND;RE=18;RNAMES=NULL	GT:DR:DV:PL:GQ	./.:.:18:.,.,.:.
1	103718740	cuteSV.INS.89	G	GCGACTCTTGATCCACGGGGGAAATTTAGAAAGGATTTATTTTTACGTGTGTGTGTGTGTGTGTGTACAAGTAATCACACACACACACACAAAAGTTTTTGAATATACTAAAATACAGCTCTCTCTCTTATATTAAAGGATCATATCAATAAGTAATAATTTTTCTAATAATTTTTTTTCTCACAACATATTAAAAAAAAAAAAAAAAAAAAAAAATTCCAATATATAAAAAAAAAGTGTAACAAATAGAACGTTGTGATGTCATTTTTAAATGTAAAAAAATATACACACATGTATATGTACCACATATACACACATGTATATGTACA	.	PASS	PRECISE;SVTYPE=INS;SVLEN=328;END=103718740;CIPOS=-0,0;CILEN=-1,1;RE=21;RNAMES=NULL	GT:DR:DV:PL:GQ	./.:.:21:.,.,.:.
1	104103687	cuteSV.DUP.27	G	<DUP>	.	PASS	PRECISE;SVTYPE=DUP;SVLEN=9552;END=104113239;RE=36;STRAND=-+;RNAMES=NULL	GT:DR:DV:PL:GQ	./.:.:36:.,.,.:.
1	104310409	cuteSV.DUP.28	G	<DUP>	.	PASS	PRECISE;SVTYPE=DUP;SVLEN=8387;END=104318796;RE=29;STRAND=-+;RNAMES=NULL	GT:DR:DV:PL:GQ	./.:.:29:.,.,.:.
1	104492989	cuteSV.INS.90	T	TCATTATATATGGAATACATACATATGAATACATACTATAATGAAAATTAAATATAAAATAAAAAATAAGAACATTCGTAGGTAGATACAAAAACGGGCCGGGGCCGGGGGCCCTTTCTTTTTTAGTCACAATTAAAATTCTCGAGAGTATATTATTTTAAAAAAAAAACAATCTTCTACAAGGAGAGAGATCTATGTAGGAAAAGGGGACCCAAATTTAACAGCCACAGGACACCTTCCCCCAACTTACTATTTTCAAGCCCTTCACCCCCTCCACATATGACTCATTTG	.	PASS	PRECISE;SVTYPE=INS;SVLEN=290;END=104492989;CIPOS=-0,0;CILEN=-1,1;RE=37;RNAMES=NULL	GT:DR:DV:PL:GQ	./.:.:37:.,.,.:.
1	104669770	cuteSV.INS.91	A	AGTGTTTTGGTAAGAGGTCCACAAAATCAAATATAACATTCCATTGTCTGCAGACCGTTAATGACTGCGCTACCAGACCTGAGTGTTTTGGTAAGAGGTCCACAAAATCAAATATAACATTCCATTGTCTGCAGACCAGTTAATGACTGCATAGTATATTTTAATGTAGTCATATGTACAAATACAAAAATATCCTCCAAAATGGAAGATTGGGAACACAAATTAGAGCCATCAAATAAAATCTTGTTCTTTCAGAGACCAATAGTTGAGGAAGAAACAAATTATATGGACCTCTGGTACAATTTCCAATCT	.	PASS	PRECISE;SVTYPE=INS;SVLEN=311;END=104669770;CIPOS=-98,98;CILEN=-25,25;RE=8;RNAMES=NULL	GT:DR:DV:PL:GQ	./.:.:8:.,.,.:.
1	104670057	cuteSV.INS.92	T	TCCATTGTCTGCAGACCAGTTAATGACTGCGCTACCAGACCTGAGTGTTTTGGTAAGAGGTCCACAAATCACAATATAACATTCCATTGTCTGCAGACCAGTTAATGACTGCATAGTATTTTAATGTATGTCATTATGTACAAATACAAAAATATCCTCCAAAATGGGAAGATTGGGAACACAAATTAGAGCCATCCAAATAAAACTGTTCTTTCAGAGACCAATAGTTAGAGGAAGAAACAAATTATATGGACCTCTGGTACAATTTCCCAATCTGTGAGCTACCAGACCTGAGTGTTTTGGTAAGAGGTCCACAAAATCAAATATAACATTCCATTGTCTGCAGACCAGTTAATGACTGCATAGTATTTTAATGTATGTCATATGTACAAATACAAAAATATCCTCCAAAATGGGAAGATTGGGAACACAAATTAGAGCCATCAAATAAAACTGTTCTTTCAGAGACGCAATAGTTAGAGGAAGAAACAAATTATATGGACCTCTGGTACAATTTCCCAATCTGTGAGCTACCAGACCTGAGTGTTTTGGTAAGAGGTCCACAAAAATCAAATATAACATTC	.	PASS	PRECISE;SVTYPE=INS;SVLEN=583;END=104670057;CIPOS=-68,68;CILEN=-5,5;RE=7;RNAMES=NULL	GT:DR:DV:PL:GQ	./.:.:7:.,.,.:.
1	104677179	cuteSV.DEL.147	GTCAGGCAACCATTAGGTGATGGTCAGGGAGTTGTTAATTGTCTCTCTAAAATAATAATTTTTCACAGCCAGTGCCAGGGAAAGGCAGTCTCCCTATAGATAGGAAAAAAATCAAAACAAAAAAACTGGTGATCAGCAACTTCCTAATAAGATCTCAGGAGTTGGGTGACTAAGCTTATGCGTGAAGGGGTGGCCTGCCCCTCCATACCTGTGGGTGTTTCTCATCAGGTGAAACGAGAGACTTGAGAAAAGAAAGAGACACAGAGACAAAGTATAGAGAAAGAAAAGTGGGCCCAGGGGACCGGTGCTCAGCATACGGAGGACCCATGCTGGCACCAGTCTCTGAGTTCCCTCAGTGTTTATTGATCATTATCTCTACCATCTCAGAGAGGGGGATGTGGCAGGACAATAGGGTAATAGTGGAGAGAGGGTCAACAGGAAAACATGTGAACAAATGTCTCTGCATCATAAACAAGGTAAAGAAAAAAGTGCTGTGCTTTTCATGTGCATATACATAAACATCTCAATGCCTTAAAGAGCAGTATTGCCTCCAGCATGTCTCACCTCCAGCCCTAAGGCGGTTTTTCTCCTATCTCAGTAGATGGAATATACAATCGGGTTTTACACCAAGACACATTCCATTGCCCAGGGACGAGCTGGAGACAGATGCCTTCCTCTTATCTCAACTGCAAAGAGGCCTTCCTCTTTTACTAATCCTCCTCAGCACAGACCCTCTACCGGTGTCGGGCTGGGGGACGGTCAGGTGTTTCCCTTCCCACAAGGCCATATTTCAGACTATCACATGGGGAGAAACCTTGGAAAATACATGGCATTCCTAGACAGAGGTCCCTGAGGCCTTCTGCAGTGTTTTGTGTCCCTGGGTACTTGAGAGTAGGGAGTGGTGATGACTTTTAACAAGCAAGCTGCCTTCAAGCATTTGTTTAACAAAGCACATCCTGCATAGCCCTAAATCCATTTGACCTTGAGTCAAGACAGCATATGTCTCTGCGAGCACGGGGTTGGGGGTAGGGTTACAGATTAACAGCATCTCAAGGCAGAAGAATTTTTCTTAGTACAGAACAAAATGGAGTCTCTTATGTCTACTTCTTTCTACATAGACACAGTAACAGTCTGATCTCTCTTTCTTTTCCCCACACATGCGTGCACATTAAGAGGCAAAATGGCGGAGCATAACTG	G	.	PASS	PRECISE;SVTYPE=DEL;SVLEN=-1196;END=104678375;CIPOS=-0,0;CILEN=-0,0;RE=13;RNAMES=NULL;STRAND=+-	GT:DR:DV:PL:GQ	./.:.:13:.,.,.:.
1	105028017	cuteSV.INS.93	A	ACTCAGCCTGAGCAACAGAAGTGACAACTCTGTCTCAACAATAAAATAAAAAAAATAAAAATTTTAAAAAGTGTTGATTCCCAGAGGAACTGGGAAAACATGTTGGGCTCATGGGCTCTGCTGCCCCCAGTGCCCTCACCAGCTGTGGGAGAAGCCGCATCCTTCAGCTGCCGCAAACCCTTTCATGCAGGAAAGGCCAGCCTGGCAAACGCACAGGCACGCGGGTGGCCCCGGCACACGGGCGGCAGTTCTGACTCCTCATCCCCCCGTCGGCAGCCCACAAAGCCAATCAGGGGGAGGCCCCAGGCTGGGCCCAGACCCAGTCCTCCCTCCCGGGCTCGCTGCCTGC	.	PASS	PRECISE;SVTYPE=INS;SVLEN=348;END=105028017;CIPOS=-0,0;CILEN=-2,2;RE=33;RNAMES=NULL	GT:DR:DV:PL:GQ	./.:.:33:.,.,.:.
1	105054051	cuteSV.INS.94	C	CTATATATATATATATATATATATTGTCTACGTATGAAATCGATAAAAATCAACAACTTTTATATTGGATGGATGGATGAATGGATGTCTTGAAATCTCACTTTAAGAAGATTATTTTTTTTTTTTATAAATTATTTATTTATTTTTTGAAAAGACAATGAATAAATGTGTGTGTGTGTGTGTGTATTATTATATATTATATAATATATATTATATAATATATGTAATATATGATGTATAAATATCATATATTATATATATTATATAATGATATATTATATAATATATGTAATATAATGATGTATAAATATCATATATTATATATATTATA	.	PASS	PRECISE;SVTYPE=INS;SVLEN=330;END=105054051;CIPOS=-0,0;CILEN=-2,2;RE=29;RNAMES=NULL	GT:DR:DV:PL:GQ	./.:.:29:.,.,.:.
1	105428373	cuteSV.DEL.148	TCGCCCAGGCTGGAGTGCAGTGGCGGGATCTCGGCTCACTGCAAGCTCCGCCTCCCGGGTTCACGCCATTCTCCTGCCTCAGCCTCCCAAGTAGCTGGGACCACAGGCGCCCGCCACTACGCCCGGCTAATTTTTTGTATTTTTTAGT	T	.	PASS	PRECISE;SVTYPE=DEL;SVLEN=-147;END=105428520;CIPOS=-0,0;CILEN=-0,0;RE=43;RNAMES=NULL;STRAND=+-	GT:DR:DV:PL:GQ	./.:.:43:.,.,.:.
1	105667552	cuteSV.DEL.149	CATACATATATACATGTGTATTTATATATACATAAACACATATACATATTACAGATTATATATTATATTAGTTTATTTGCACTACTACATAAATTGTCATAGACCGGGGAACTTACAAGCAACAGAAATTTAATTCTCACTTCTGGGGAATAGAAAGTCCTGGACCAAGGTACTGGTGTCTGGGAGACTCTGTTCTTCATAGATGGCCGCTTCTAGCTCTGATCTCACCTGGAAGAAGCAGATAGCTAGCACTCTGGGGTCTCGTTTTTAAGGGCACTAATCCCATTAATTGGTGCTCTATCCTCATGACTCAATCTCTTCTTCAAAGCCCCACCTTCTAATAGCATTATCTTTGGCATTAGCATTTCAGCATTTAAATGCTGGGACACAAACATTCAGACCATAGCATATACGTACATACATTAATGTGTGTGTGTATGTGGAGAGACAGAACAGGAAAGAGGGAGGGAGGGAGAAAGAGAGAGAGAGAGAACAAGAGCAAGGGAGAGAAGAGACAGAGACACATAGAAACAGATAATAAAAGAAACTTTAAAACTCATATTACAGAATATATATGTCTATGTTCATAGTTGTGTGTATGCACACATACATTACCTATGTATTGAATGTATTGAACAGTTACTAAACCTTTCTGTAAACATTTTATTAGCATTAGATAATTTTTCTCTTTCCCTCCAAACACTTTTTTTTTATGATGCTGTTGGAGTGCTCATGGGCATTTTTGGAATCAGTTACAGGAAGCAGACAACTTTTTTTTAACTTTGTGTGCAAAGATACCTCCATTCATACTGAAGATGTTCCTGGTCATCCCCAGAGAAAATACCATGCAGGAGAATAACATTCTGCTGCTCACCAAATTGACTCACCTTGCACAGTGACCC	C	.	PASS	PRECISE;SVTYPE=DEL;SVLEN=-901;END=105668453;CIPOS=-0,0;CILEN=-0,0;RE=31;RNAMES=NULL;STRAND=+-	GT:DR:DV:PL:GQ	./.:.:31:.,.,.:.
1	105857747	cuteSV.BND.64	T	N[9:138092791[	.	PASS	PRECISE;SVTYPE=BND;RE=18;RNAMES=NULL	GT:DR:DV:PL:GQ	./.:.:18:.,.,.:.
1	106219300	cuteSV.INV.41	A	<INV>	.	PASS	PRECISE;SVTYPE=INV;SVLEN=2161;END=106221461;RE=11;STRAND=--;RNAMES=NULL	GT:DR:DV:PL:GQ	./.:.:11:.,.,.:.
1	106311823	cuteSV.BND.65	C	]11:114831782]N	.	PASS	PRECISE;SVTYPE=BND;RE=15;RNAMES=NULL	GT:DR:DV:PL:GQ	./.:.:15:.,.,.:.
1	106311930	cuteSV.BND.66	A	N[7:84408461[	.	PASS	PRECISE;SVTYPE=BND;RE=16;RNAMES=NULL	GT:DR:DV:PL:GQ	./.:.:16:.,.,.:.
1	106371118	cuteSV.INS.95	T	TCCTAAGAAGGTAATGGACACATCCATGTTATTTCTTAGCAGTTCAGAGTAAAATACAAAATTACAGATGGTCCCCTGACTCCCTGACTTATAATGGCAGTATTCAGTAGAAAATGTAGCTTGAGTACTCATATAATCCTTCACTTCCACCTTTAGCTTATAGTATTCAATAAATTCGTGAGATCTTCAACACTTTATTTATAAAAAGGCTTTGGTTATAATAATTTGTCCCAACTTGTAGGCTGATGTAAATGTTCTGAGCTATTTAAGGTAGGCAAAGCTAAGTTACGATGTTCCTAGGTGAGGTGTATAAATGCATCTTTTAATTTACAACATTTTCA	.	PASS	PRECISE;SVTYPE=INS;SVLEN=340;END=106371118;CIPOS=-0,0;CILEN=-1,1;RE=18;RNAMES=NULL	GT:DR:DV:PL:GQ	./.:.:18:.,.,.:.
1	107220680	cuteSV.DEL.150	AAGATTGTTGAGTTATATTGGTATGATTTTCAAAATTTATTTTCAACCTATAAAGCAGAATAAGATAAACTCCAGGGGTATGCGAAAGCTGGAAACTGCTTAGAAGCAGCTAACAGGGCACATATAAATCAAGCAGCCTGGAATTATAAATATGTAATAACTGTTTAGAAAAAAAATTTAATGATTGAATCTCTTGCTGACCTAAATGGATATGAATTAACACTTCTCCTTCACAGTGGGAAGATAACTAGTAATATTTATCTAGCATCTACTAAATGCTAGACCTGTGTCAATGCATTTTATACATTATCTCATTTACTTCCCATAAGAAAAACCCTATGAAGAGAGTAATATTGTATTTATGTTCTAGCCAGATGATGGAACTTCCAGATGATAGAACTGAGATTTAGAATTTAAATAATGGTCCAAGAGTGCACAGCTAATAAATAACGGAGCCGGAATTGAACTCAGCCTGTCTCTTTCTACTATCCTATTCCATGTCAGGTGCCATAGAGGATCACACCTCTTTTCTGTGTGCCATTTGCAAATATAAAAAAGCTTGGAAGGCAATGAAAAGAATTCCAAGTATAGATTCATTCACTGATTTAACAAATAATTCTTAAGTACCTATTCTCTGTCAAGCCCAGTGATGAAAAGCACAGTCGTGAAGGAAATAAATGTGGGCCTTGCTCTCATGGGGTTTACAGTACAGATTATTTTAGGCTTTGAGACTGAGCCTTTCCCAGACACTCCAAAATTGAGAAGAAACTCCTCATAAATTGAGACTCTATGTGGTGAGTCAGATATGCCTACTCTATTACTTACTGGCTGTTGACACATGCTAAATAGTAAACATACTTTATAGATGAGTGTCATCTATAAAATAGAGATAATAAAAATTGCACTATCCACCTCAAGATAGTATTGTAAAGAATAAATAACATAATGCATGTGAAATTATCACAAACATTCAAAGATAGACACATACATCTGTGTATATATACATACATAAAAGGATAATCATTATGCTTTTCAAGGTGAAGACATTATATATTTACCTTATTGAAATAACAATTAGCCAAGGGCAGTGGCTTATGCCTATAATCCCAGCACTTTGGGAGGCAATGCAGGAGGATCCCTTGAGCCCAAGAATTCAAGACCAGCTTGGGCAACATGACAAGACCCCATCTCTACAAAATTTGTTAAAAAAATTTTCAGGGCATGATGGCATGCCCTTGTTGCCCCAGCTACTTGGGAGGCTGAGGTGGGAGGATTGCTTGAGCCTAGGAGTTTGAGGCTACAGTGAGTTATGATTATGCCACTGCATTCCAGCCTGGCCAACAGAGCAAGACTTTACCTGAAACTATGAAAAGTAATTATTATGTGACATGATGGCAACAGTTGCTACCAGATTGGGAAGTTGTGAGGTTTCTGCTAATGTAGACACATAGATAATACATGGGAAAAATGGTTGCAGAAAAGAATAAGTTATTCATAATTTTAATTACTTGTTATTTGATAATATAGTATCAAGGCATCTTGTAGCCTCACAAAGCATAACTTTGGATTTCCTACCTTGTGGTTTTGTATTTAGCTAGTCAACCCAAATCCTTTCCCCAAACACAGCGCAATGAGAACAGCAAGTTAACATGAAGTTTTAACAAAGAGATGCTCATTGCCATGCACTGTGCTGGACAATGAAGAGATGCCGGGCATGGTGGCTCACACCTGTAATCCCAGCACTTTGGGAGGCCAAGTCAGACAGATCACGAGGTCAAGAGATCGAGACCATCCTGGCCATCATGGTGAAACCCCGTCTCTACTAAAAAATACAAAAATTAGCTTGGCATGGTGGTGCATGCCTGTAGTCCCAGCTACTCTGGAGGCTGAGGCAGGAGAATGGCTTGAACGCGGGAGGCAGAGGTTGCAGTGATCTGAGATGGCACCAATGCACTCCAGCCTGGTGACAGAGTGAGACTCCATCTCAGAAAAAAAAAAGAATGGTTCATGAGAGAGGAGCCATGTTCTCAGGGAACTTGTAGTATACTGAAAGACGCTTGCAGAAAATAGACATATACTATTCGCTGTGGCAAAGTTTGAAAACAGGATGATTGGGGACACAACGGGAATACAGATTCAAGACACAAATTCATCCTCGTGTTTAAGAAACCCCTAAACCAAGGACTGGGGCATAAAAAGGCAATTTCCTGGTAAAGGTGAGTACTTGTTGGTAGGAGAATGGAGAGAAGTCACGGTGCAAACACATGGAAACAAAAGCAAGTGGAAAACACTAGTAACTACAACACAGTTCACTGTGGCTAACATGTGGCATGCAGAGGGTAAAACAGGACAAACTGAAACTGGAGCAAACTGAAACTGGAGTTTGTTTGCAGCAAAATCTGAAACTGGAGGCCTTGACTAGGGAGAGGTATTTTGGGAATAAAGACTCTTGATTGTATTAAGGAATGTGGAATCTCTTCTCAGAGTAAAGTGACTGATATAAAAAGGCTTTGACTTTGATTTTGATTTTGGAGTCAGACAAGGAAAGTCACTCTTTGATCTGCTCTTTAGATATACCCTGGTGGCTTCTGGGTGGACGATGGGTTGGTAGTTTAATCAGGAGCCTAATTAGGAGGATGTTAAAATCGATAAGCTGAGCTTTTGCTGAGTTACCCATGATCCATGACTGAAAGTAAGGGAGTACCATACATGTACACCATGAACAGAGTAAATAGTATGCCAAAGAAATTAAATGCTAATTGAAAAGCCGAATGTGTACTGAGCAGGATGAGGAGGAGTCACGGAGGTGAATAAAGTTGTTTCCTCTGGCCCAGGCTTGTCACACTTCCAGGTTTGATTGAAGTATTCTCCACATTCCCCTCAAACTTCTGCCCACCAACCTCTCTTACCACCCTCAAGAGCTCTCAATTATTCTTTTTGTTCGGATTGGGGAAAAAAGCGTGACTGCTGCTTTTTCAGCAAGTGAAATGCAAACACTATTTGTGGACTGCAGAAGGCCAATCAGGTACAGCATTTACTTAGTGGGTCAGGGAGGAGTCTAATCTGACTGAGAATTCACTTGCAGCTTTTAGCCCTGTCCTTGTCATGACATCCACAACACACTTATCTCCTCTCTACACACATTACTGCTTTAGAGCAAGGCACTTTTTGTCTCCTACAGGAAGATAGATTTATTCATTTCAGTGGTATCATAATATTGAACAGCTGGTCACTGCTTCTCACTGTCTCATTCCTCACACACTTCTGCTTTATCAGTCACAAGTCCCATGGCTAAACACTGTGAAAACCAGAGGAAATGTGTTATAAAAGCAACAATACTGATGAACAAAACATACAGACCCTCTGGATATAAGTGACAAATCCAACAGTGCATTGTTCTGTTCTTTTCTAAAATAAATCCTAAAAAGAAAAGTTTTTAGGCTGATATAAAGCCTCATATTTGAATGATATAGCTCATATTTTCATAGTTTTGAATGCCATTTATCTGACTTAGTTCATGACCAAAAATGTGTGTGACTAGGGAGATCAATTGTGCAGCCAGAACGTGGAAGTTAAATAGACTATTCAAATTTACAGAGCAATGTAGTAATTACTGAGGCAGGTATCCAGATTCCAGGATGAATTGCCAACTCCTAGATCAGGTTTAAAGGCTCTGAACTGGCCCCTTGATCAAACCATAGAGGAAGCTCCACAGGAACCTTTATTTACAGTCAAAATTCCCTATGTAAGTCTTCTTGTAACCATCCAAGAGGCTCCTACTACCTGCTGCATAGAGAAAGACCATGGCACTGCAGATGGCATTGCAATAAAGAAAGAGTTTAATAGACACGAGGCCAGCCACAACATGTGGGAGACAGACTTAGTACTCATATTATTTCATCTGAAGTTCCTAGGTTAGGGGTTTTCCAAAGGCAGTTTGGGGGAAGGCATGGGGTGGCTAGGCTTGCTGCTGATTGGTTGGGGTGGAGAT	A	.	PASS	PRECISE;SVTYPE=DEL;SVLEN=-3990;END=107224670;CIPOS=-0,0;CILEN=-0,0;RE=20;RNAMES=NULL;STRAND=+-	GT:DR:DV:PL:GQ	./.:.:20:.,.,.:.
1	107759244	cuteSV.DEL.151	TCATTTCCTCGTTTTGGTATTTGGGTGATACTGACTTCATAGAATGATTTAAGGAGGATTCCCTCTTTTTTTTTTTTTTGGGAGTCTTCCTCTGTCGCCCAGCTGGAATGTAGTGGCATGATCTCGGCTCACTGCAACCTCTACCTCCTGGGTTCAAGCAGTTCTCCTGCCTCAGCCTCCCAAGTAGCTGGGACTACAGGCATGTACCACCACGACCAGCTTAATTTTTGTATTTTTAGTAGAGATGGGGTTTCACCATGTTGGCCAGGATGGTCTTGATCTCTTGACCTCATGATCCACCCTCCTCGGCAACCCAAAGTGCTGGGATTACAGGCGTGAGCCACCACACCCAGCAGATTCCCTCTTTCTCTATCTTTTGGAATAGTGCCAATAGGATTGGTACCAGTTTTTCTTTGAAAGTCCAATAGAATTCAGCAGTAAATCTGTCTGGTCCCAGACTTTTTTTGTTGGTAACTTTTTAATTACTATTTTAATCTGCTGCTTGTTATTGGTCTGTCCAGAGTTTCTATTTCTTCCTGGTTTAATCTAGGAGGGTTGTGTATTTCCAGGAATTTATCCATCTCCTCTAGGTTTTCTAGTTTATGCATGTAACTGTGTTCACAGTAGCCTTGAATGACCTTCTGTATTTCTGTGGTATTGGTTGTAATATCTTCCATTTCACTTCTAATTGAGCTTATTTGAATCTTCTCTCTTCTTTTCTTGGTTAATCTCGCTAATGGTCTATTAATTTTATTTATCTTTTCAAAGAACCAGCTTTTTGTTTCATTCATCTTTTGGATTTTTTGTTTGTTTATTTGTTTCAATTTCATTTAGTTCTGCTCTGTTCTTGGTATTTATTTTCTTTTGCTGGGTTTCGGTTTGGTTTGTTCCTGTTTCTCCAGCTCCTTGAGGTGGGACCTTAGATTGTTTATTTGTGCTCTTTCAGCTTTTTGATGTAGGCATTTAATGCTATGAACTTTCCTCTTAGCACTGACCTTGCTATATCCCAGAGGTTTTGATAGGTTATATCACTACTACTCATTTCAAAGAATCTTTTAGTTTCTATCTTGATTCCATTGTTGACCTAACAATCATTCAGGAGCGGGTTATTTAATTTCCATTTATTTCATGGTTTTGAGGGTTCCTTTGGAGTTGATTTCCAATTTTATTCCACTGTGGTCTGAGAGAGTACTTGCTATAATTTCAATTTTCTAAAACTTGTTGAGATTTGTTTTGTGGCCTATCATTTGGTCTATCTTGGACAATGTTCCATGGCTGATAAATGGAATGTATATTCTCCAGTTGTTGGGCAGAATGTTTTGTAAATATCTGTTAAGCCCATTTGTTCTAGGGTATAGTTTAATTCAATTGTTTTGTTGTTGACTTTCTGACTTGACCTGTCTAGTGCTGTCAGTGGAGCACTGAAGTCCCACACTATTATTGTGTTGCTGTCTGTCTCAGCAACACAATAATAGGTCTTGTAGTAATTGTTTTATAAATTCGGGATCCCCACTGTTAGGTGCATATTTATTTAGGACTGTGATATTTTCCTGTTGGACTAGTTCTTTTATCATTATGTAATGTTCCTGTTTGTCTTTTTTAACTACTGTTGCTTTAAAATTTGTTTTGTTTGATATAAGAATAGCTACTCCTGGTGGATTTTGGTGTCCATTTGCATGGAATATCTTTTTCCATTCTTTTACCTTAAATTTACATGAGTCTTTATGTGTCAGGTGAGTCTCTTGAAGACAGCAGATACTTGTTTGGTGAGTTCTTATCATTCTGCCATTCTGTATCTTTTAAATGGAGCATTTAGGCCATTTACATTCAACGTTAGTGTTGAGATGTGAGGTACTATTCTATTCATCATGCTATTTGTTGCCTGAAAACCTTGGTTTATTTTTCATTGCATAGTTGTTTTATAGGTCCTGTGATATTTATGCTTTAAGGAGATTCTATTTTGGTGTATTTCACACATTCATTTCAAGATTTAGAGCTCCTTTTAGAAGTTCTCATGGTGCTGGCTTGGTAGTGGCAAATTCTCTCAGCATTTGTTTGTCTGTAAAAGACTATCTTTCCTTCATTTATGAGGCTTAGTTTTGCTGAATACAAAATTCTTGGCTGATAGTTGTTTTGTTTAAGGAGGCTGAATATAGGACCCCAGTCCCTTCTAGCTTGTAGGGTTTCTGCTGAGAAATCTGCTGTTAATCAGATTCTTTCCTTTGTTGTGACTTTAGATAACCTGATGACTATGTGCCTAGGTGATGATCTTTTTGCAATGAATTTCCCAGGTGTTCTTTGAGCTTCTTGTACTTGGATGTCTGGGTCTCTAGGAAGGCCAGAGAAATTTTCCTCGATTATAGCTCCAAATATGTTTTTGGAAAAACTCTGACTTTTAGACTTATCTTCTTCCTCAGGAACACCAATTATTCCTAGGCTTGGTCATTTGACATAATCCCAAACTTCTTGGAGTTTTTGTTCATTGTTTTTAAATTTTTTTTTTTTGTCTTTAATAGATCAGGTTAATTGAAAAGCCTTGTCTTTGAGCTCTGAAGTTTCTTCCTCTACTTGTTCAATTCTATTGCTGAGACTTTTCAGGGCATTTTGCAATTCTCTAAGCATGTCCTTTATTTCCAGAAGTTGTGATTGTTTTATATTTATCCTCTCTATCTCACTGGAGATGTTTCTATTAGTATCCTGTACTATGTTTTTGATTTCTTTGAGTTGGACTTCATCCTTCTCTGGTGCCTCTTCAATTGGCTTAATAGTCAACATTCTGAATTCTTTTTCTGGCAATTCAGAGATTTCGTCGTGATTTGGATCCATTACTGGTAAACTAGTGTGATCTTTTGTGGGTGTTAAAGAATCTTGTTTTGTCATGTTACTGGAATTGTTTTTGGTCCTTCTCACTTGGGTAGATGTCAAAGGGAAGATATAGGACTTAAGGGCTGCTGTTGAGATTCTTCTGTCTCATGGGATGCTCTGTTAATGTGGTGCTCTCCCCTTTCCCCTAGGGATGGGGCTTCCTGAGAGCTGAACTAACTGTAGTGATTTAGCCACCCAGTGGAGCTACCCAGCTCTGGGCTGGTACCAGGGAATATCTGCAAAGGTCCTGTGATGTGATCTATCTTCAGGTCTCTCAGCCATGGATACCAGCACCTACTTGGTGGAGGTAGCAGGGGAGTGAAGTGGACTCTGTGAGGGTCCTTGGTAGCATTTTTGTTAAGTGCACTGGTTTTGTGTTGGTTAGCCTCCAACCAGGAGGTGGCACTTTTAAGAGCACATTAGTTGCAGTAGTATAGGGAGGATCAGGCAGTGGGTGGGGCCATAGAGCTCCCAAGAGGCTATGTCCTTTGTCTTTGGCTACCAGGGTGAGTAGAGACAGACCATCAGGTGTTAGGCATATCTGATTTCTGACTCTCCATGGACAAGGCTTGCTGCCCAAGGAGTGTGGTTTCCAGGCCAATGGAGTTATGTTCCCAGGGGGATTATGGATGCCTCTACTGTGTCACACAGGTTGCCAGGGAAGAGGAGGAAGGCCAGCAGCCACAGGCCTCACCCAGATCCCATGCAGCCCTCCTCACCCTCCGCCAACAGCACTGAGTTTATTTCCAGGCAGCTGGTGGTCAGAGCTGAGAATTTGCCCCAGGCACAGTTCCTTGGCTCTCCCATGGAGCCTGCAGTGGCAATCCACCACCTTCAAAGGGTCTGTGGATTCTCTCAGCTTTCCTGGTATGTTCTTGTGGTAGTTCTTGGAGCACAAGTTCATGATGTGGGTTTCCACATGCTTCTCTGTCTGTTCAAGTGGGAGCTGCAAGTTAGTCTTGCCTTCTATCCACCATTTTCCTACCTCTTTCACCATTTTAAATATATCCTCTACATACAGTATCAGCTTTTGC	T	.	PASS	PRECISE;SVTYPE=DEL;SVLEN=-3898;END=107763142;CIPOS=-1,1;CILEN=-0,0;RE=14;RNAMES=NULL;STRAND=+-	GT:DR:DV:PL:GQ	./.:.:14:.,.,.:.
1	108477469	cuteSV.DUP.29	A	<DUP>	.	PASS	PRECISE;SVTYPE=DUP;SVLEN=1425;END=108478894;RE=17;STRAND=-+;RNAMES=NULL	GT:DR:DV:PL:GQ	./.:.:17:.,.,.:.
1	108731763	cuteSV.DUP.30	A	<DUP>	.	PASS	PRECISE;SVTYPE=DUP;SVLEN=7818;END=108739581;RE=46;STRAND=-+;RNAMES=NULL	GT:DR:DV:PL:GQ	./.:.:46:.,.,.:.
1	109808786	cuteSV.DEL.152	TTCGGGCTGCCTGCTGCTGCTCCCTGTCCCAAAGGCTCCTTTGGTAGGTGTTGGAGGCCCCGATGTGATGTCGAGGACATGGCCTCTGCTGTTAGTGGGATGAGGGCAGGAAGCTCCTGGCTGAAGATCCGGGGACCCCACTTTCTGGCCTCCAGGTCCTGGGATTTCATTTCCCATCTTCCTTGGTTCACATTCCCCCTTCCCCATGTTGCCCAGGTGTGCCTACATCTTGGACTGTTTTGTTTTGTTTTGGTTTGGTTTTTTTTCTGGGACAGAGTCTGTCACTGTCACCCAGGCTGGTGTGCAGTGGCGTGATCTCCGCTCGCTGCAACCTCTGCCTCCCAGGTTCAAGCAATTTTCCTGCCTAAGCCTCTGGCCGCCACCACACCTGGCTAATTTTTTTTTTTTTTTTTTTTTTTTTGTATTTTTAGTAGAGACAGGGTTTCACCATGTTGGCCAGTCTGGTCTCGAACTCCTGACCTCATGATCCGCCTGCCTCGGCCTCCCAAAGTGCTGGGATTACAGGCGTGAGCCACTGCACCCCACCACATTTTGGACTTTTTTTTTTTTTTTTTGAGACGGAGTCTCGCTCTGTCATCAGGCTACAATGCAGTGGCATGATCTCGGCTCTCTGCAACCTCCACCTCACAGGTTCAAGCGATTCTCCTACCTCAGCCTTCCGAGTAGCTGGTACTACAGGCGTGTGCTACCATGCCCAGCTAATTTTTTATATTTTTTTAGTAGAGACAGGGTTTCACCATGTTGGCCAGGATGGTCTCGATCTCTTGACCTTGTGATCAGCCCGCCTCGGCCTCCCAAAGTGCCGAGATTACAGGCGTGAGCCACCGTGCCCAGCCCACATCTTGGACTCTTAACAAAAATGCTGAAAAACCTGCACTGTGCTTGGCATAGGGCTGTGCTAGAGATTCAAAGATGAATCATGCAGGGTTCCAATCGTCAGCTCACCACCGAGTCCTGGAGTTACGCCACCACAAAGGCAGACAGTCTGGGGAGTAGGGGGTGTTGGCTGCTGACCCAGGACACCCAGCCCAGGATGGGGGCTGGCGCTGGTCCTGGACTGGCAATGAGCAGGTTCATAGGCAGGAAGTGGCGGAGAGCACAAAGTGGTGGCTGGAGACAGGCAGGATGGGGGCTCAAGGAGGTCGTATGCCCTGTTCCCCTAGAGCCCATGTGTGGACTGATCTTGCGGAGATTTTTGGCCCTGGTGTTCTACATACCTGTCTTCCTGTTTCACCAGGGCCCTTGTTTGCTAGTTACTGTCCCCGGCCCATGAGGTGCTGGCCTCCAGCAGAACCTCTCAGCCAGTCTCAGGGGCTTCCTGTGTGTCTCCCTGAGGCCGGCCCTTTTGGCTTCCTTCCCCCAGGGACTGCTGTGCGCCACTGTGATGAGCACAGGGGGTGGCTCCCCCCAAACCTCTTCAACTGCACGTCCATCACCTTCTCAGAACTGAAGGGCTTCGTAAGTGAACCCCCTCATCTCCATCTTTTCCCTGTCCTTCGTCCTGAGTCTCACTTGCCCCCACTCCCATCTTTGAGAACGGGGCTTCTGGAATTCCAGCCTGTGTGTTCCTGGGCTCCCAGCTGGAGAGGCCGTCTCTCACCTCCTGAGGTCCTTTTGCTCCAGAGTTCCTGCCCTCACTCCTGCTCCTCCGCTCCGTCCTGTCTAGGCTGAGCGGCTACAGCGGAATGAGTCAGGCCTAGACTCAGGGCGCTCCCAGCAGCTAGCCCTGCTCCTGCGCAACGCCACGCAGCACACAGCTGGCTACTTCGGCAGCGACGTCAAGGTGGCCTACCAGCTGGCCACGCGGCTGCTGGCCCACGAGAGCACCCAGCGGGGCTTTGGGCTGTCTGCCACACAGGACGTGCACTTCACTGAGGTGGGGCTTGGAGGATGCAGGGCTGGCTGGTTAGATAGGGGTCATGGTGAGTGAGCCTGCTCATGGCAACCTGGGGGGCAGAGGGGGCCCTCCCATCCCACCTACAAGGAGCTCCCTGCTGGCAGGAGGCCTCCATGAAACCCTGTGACCCCTGGCCCAGCCCTCTTCCCAACCCTTCTCATAGTAACATATGTGTGTTGGGGCATGGTCTGACCCAGAGCAGAGGCCTGCCTGTGGTACCATGGGCTGGGAGGAAGCAGTATCTCAGGACATGTGTGTGGGTCCAGGCACAGGGCTGGGAAGCTCTTATGTAGAGAATGAGGAGGAGGGCTTAGGGGCAGAGCATCCAGTGACCTGAGTGGGCAGTGCGGTCCAGGAGCATTTCAGGGGAGGCAACAGTGAGCACAGAGGGAGGGGCCTGGTGGGGAGCAGGGACTGGCCCGGGCACAGGCCGGGGCTCCATGGTGGGGATGTCAGGTGTGGGTTGTGAGCACACCCACCGTGACCTTGCCCACCCCAGAATCTGCTGCGGGTGGGCAGCGCCCTCCTGGACACAGCCAACAAGCGGCACTGGGAGCTGATCCAGCAGACAGAGGGTGGCACCGCCTGGCTGCTCCAGCACTATGAGGCCTACGCCAGTGCCCTGGCCCAGAACATGCGGCACACCTACCTAAGCCCCTTCACCATCGTCACGCCCAACATTGGTAAGGCTGGTGCCTGGGTTGGGGAGGGGTTTGTGGAGGGAGTCCCCGACAAGAGCGGCTGTGCTGGGGTCCTGCCTGCCTCACAGGTCCGATCTGTGACCATCCCCTTCCTTAGTCATCTCCGTAGTGCGCTTGGACAAAGGGAACTTTGCTGGGGCCAAGCTGCCCCGCTACGAGGCCCTGCGTGGGGAGCAGCCCCCGGACCTTGAGACAACAGTCATTCTGCCTGAGTCTGTCTTCAGAGGTCAGTGGTGGCCATGGATTGAGTTGGGAGCTGGACCCCAGTGTCTGTGCAGACTCCACAGAGAGCAGGGCCCAGCTAAGTGTGACAGTGTCCCCTCCCAGAGACGCCCCCCGTGGTCAGGCCCGCAGGCCCCGGAGAGGCCCAGGAGCCAGAGGAGCTGGCACGGCGACAGCGACGGCACCCGGAGCTGAGCCAGGGTGAGGCTGTGGCCAGCGTCATCATCTACCGCACCCTGGCCGGGCTACTGCCTCATAACTATGACCCTGACAAGCGCAGCTTGAGGTCAGCAGCTAGGGGACAGGTGTGGGTAGGGGTATGGGTCGGGCGGTGAGTGCTGAGGCATGGAGGGGGTCGGGGGCGTCTCCCCAGTCATGTGACTGCCGTGGTGACTGTGCACCTGACTGCCCCACATCAGAGTCCCCAAACGCCCGATCATCAACACACCCGTGGTGAGCATCAGCGTCCATGATGATGAGGAGCTTCTGCCCCGGGCCCTGGACAAACCCGTCACGGTGCAGTTCCGCCTGCTGGAGACAGAGGAGCGGACCAAGCCCATCTGTGTCTTCTGGAACCATTCAATCCTGTGAGCCTGCACTGCCCTCGCCCCCTCAGGCTTCGGGCTGAAAGTCCAGGCCCCTGCATGCCTCACCCTCCTTGTCTCCCTGACCCTGCCTTCCTCACACAGGGTCAGTGGCACAGGTGGCTGGTCGGCCAGAGGCTGTGAAGTCGTCTTCCGCAATGAGAGCCACGTCAGCTGCCAGTGCAACCACATGACGAGCTTCGCTGTGCTCATGGACGTTTCTCGGCGGGAGGTCGGGCCCACAGGGGCAGCTGCAGAGCCGTGGGTGGGCACCCAGGGCACGGGGCTGGGTGCTCAGGTCCTGCCCTTCCTAATTCCCTGGCCCCCTGCCACCTACTCTGCAGAATGGGGAGATCCTGCCACTGAAGACACTGACATACGTGGCTCTAGGTGTCACCTTGGCTGCCCTTCTGCTCACCTTCTTCTTCCTCACTCTCTTGCGTATCCTGCGCTCCAACCAACACGGCATCCGACGTAACCTGACAGCTGCCCTGGGCCTGGCTCAGCTGGTCTTCCTCCTGGGAATCAACCAGGCTGACCTCCCTGTAAGATGCTCCTACTGCCCAGAAACTGTCCCCACCTTCTCAGGCCGCCTCCCCAGCCCCCACTGGCAACCCCTGCTCCTGCACCATGAACTCTAATAAGGTGCCTAGTGCAGCACCTGGCCCAGGGTTTCCTCTTCTGTGGCTCCCCCGGGATCCCCCAGCACCTGCCTCTGGCCCAGGCTTCCCTGGAAGCAGTTCCCAACACCCAGGCCCTCCTCCATGCCTGACCCGAAGCAGAGCCTGTGCTCTGGGCGGGCCCCGGTCGCTGACCTGCCCTGGCCTGGGCCCTCAGTTTGCCTGCACAGTCATTGCCATCCTGCTGCACTTCCTGTACCTCTGCACCTTTTCCTGGGCTCTGCTGGAGGCCTTGCACCTGTACCGGGCACTCACTGAGGTGCGCGATGTCAACACCGGCCCCATGCGCTTCTACTACATGCTGGGCTGGGGCGTGCCTGCCTTCATCACAGGTACTCCCACCCATTCCCAGTCTTGGGGTCCCACATCCCTGGGTCCACCTTTGTGCCATGTTCTCTCCACCCACATACAGGCCCTGAGGCCCCACATCCCCATGCCCCAGGCCGCCTTATTCACAGGTGTCCCTCTGGTTTAACCCAGACTCTGCAGCCGCCACCCAGGCGTCACTCCCTTATCCTGGGGAGATCGGTAGGGGCCGATGGTGGGCAGAACCCTTTTCCATGCTTCATGCCTGGCCCTGTGAGCCCACCTGCCCGCAGCCCTACTTCCCAGGCCCCTCATCACCCCTCCACTGCTCCCGTCTGTCTCCATGCTCCAGGGCTAGCCGTGGGCCTGGACCCCGAGGGCTACGGGAACCCTGACTTCTGCTGGCTCTCCATCTATGACACGCTCATCTGGAGTTTTGCTGGCCCGGTGGCCTTTGCCGTCTCGGTGAGTGCTAGCAGGTGGGTTGGGTGTCACCTGTGGCCCTCCTTTGCTGTCCTCCTGCTGCTGGGGCCGCGTGTCCTCAGGACTCCCTTTAGGAACAGCTGAGGCCACGGGGCCCTGTGGGCTGGGTGGAAGCTGTTTGTCCCCACTGAGCACCCCATGCCCTCTGCCCCTGCCTAGATGAGTGTCTTCCTGTACATCCTGGCGGCCCGGGCCTCCTGTGCTGCCCAGCGGCAGGGCTTTGAGAAGAAAGGTCCTGTGTGAGTATAGGGTTGGGGTGCCTGGGCCATGGGCAGGCACCAGCATGGGAGGTCTCATGGCCGGACTCATGGCCTGTCCCTATCCCCAGCTCGGGCCTGCAGCCCTCCTTCGCCGTCCTCCTGCTGCTGAGCGCCACGTGGCTGCTGGCACTGCTCTCTGTCAACAGCGACACCCTCCTCTTCCACTACCTCTTTGCTACCTGCAATTGCATCCAGGTACCTGGCCCAGCCTGTGGAGAAGGGAGGCACCTGGGCTGTGGATGCCTGAATATGCACAGACCGTTGCTGCCTCTTGCCTGCCAGGGCCCCTTCATCTTCCTCTCCTATGTGGTGCTTAGCAAGGAGGTCCGGAAAGCACTCAAGCTTGCCTGCAGCCGCAAGCCCAGCCCTGACCCTGCTCTGACCACCAAGTCCACCCTGACCTCGGTGAGGGAGCCAGGGGTCTCAGGAGGGCGGTGAAGGGAGGGAGAGGCAGGAGGCCCAGTGAGCCTGTACTTTTGGCCCCACTCCCCTTTCTCTTTTCTCCATCCCTTCCTGGAAGGTGGAAGGGGAGGTGAAATGCTGTGTTCGGCCTGGGGAGGAGATGTTGGAAAGGGTGTGTAGGATTTTGACTTGAGGGAGATGGGGCTGAGACAGATAATCAGGTAATAAGTGCCTTGCACCTGAGAATCTCTCATGAATTTTAGTAAATTTTCTGTCTCCCAAGGTGCTCTCAGGAGACAATTTCTGGTCTCATCTTTTACAGAGCCATTATATAGTGAGTCCAGGATCCCTGGGGGCATGCAGGGGTAGCACAGCTGTGGCAGAGCTGTGACCACTGCCAGGCCTCAATATGGGGACAGCGGAGAAGCAGGGCCCTCTCTTTCAGACCTGAGCATGTGGAAGGTGGAACTTAGGGCAAGTTCCCTCCACCCTCCTTCTTCCCAGCCTGGGGCCAGCCATCCCACTCCCCACTTACTGACCTCTCTGTTCCCTGCCTAGTCCTACAACTGCCCCAGCCCCTACGCAGATGGGCGGCTGTACCAGCCCTACGGAGACTCGGCCGGCTCTCTGCACAGCACCAGTCGCTCGGGCAAGAGTCAGCCCAGCTACATCCCCTTCTTGCTGAGGTGAATCCCGGAGATGGGAGGGTGGAGGAGGGGAGGAGGGGCCCACGCATGCTGGACCCAGGCCAGCCAGCTGTTGGGAGTTGAGGAGCACACACTGTGGCTGACGTGGGGGCCAGCTTGGATTAGAAGCTGTAAGGGACCCACAGCAGGAACCAGGATCCCAGGGGAGAGGAGAGACTGGGACCCTGGGCAAGGGGCCAGGCTGACCCCTCCAGCATGGTCTCATCTTCCTAGGGAGGAGTCCGCACTGAACCCTGGCCAAGGGCCCCCTGGCCTGGGGGATCCAGGCAGCCTGTTCCTGGAAGGTCAAGACCAGCAGCATGGTGAGGACAGAACGCTCTGGCCACCCAGCAGGGCAGTTGGCTGGCTTTTACTGAAGGTGGGTGGAGGTGGCTGGGCTGGCTGTGATCTCTCCCTGGCCTCCTAGATCCTGACACGGACTCCGACAGTGACCTGTCCTTAGAAGACGACCAGAGTGGCTCCTATGCCTCTACCCACTCATCAGACAGTGAGGAGGAAGAAGAGGAGGAGGAAGAGGAGGCCGCCTTCCCTGGAGAGCAGGGCTGGGATAGCCTGCTGGGGCCTGGAGCAGAGAGACTGCCCCTGCACAGTACTCCCAAGGGTGGGCCAGCACTGGGGCTGTGGCCTTTGGGGCCAGTGGGAGGACAGTGGGCCTGGGGTTCTTGGGAAGCAGGACTGGGGTGGTGGCCTCCTGGCTATCTGCCCTCTGTGGGCCTCATCTACTTCCTTTCCCCACCAGATGGGGGCCCAGGGCCTGGCAAGGCCCCCTGGCCAGGAGACTTTGGGACCACAGCAAAAGAGAGTAGTGGCAACGGGGCCCCTGAGGAGCGGCTGCGGGAGAATGGAGATGCCCTGTCTCGAGAGGGGTCCCTAGGCCCCCTTCCAGGCTCTTCTGCCCAGCCTCACAAAGGTGAGTGGGGCACCCCCAGCTGCCGAGCTCCCCTAGTCAGCAGCCTCATACCTCACATTCTCCTGTGGCCGCACCTCACAGCCCCGCCCCGGCCCACAGGCATCCTTAAGAAGAAGTGTCTGCCCACCATCAGCGAGAAGAGCAGCCTCCTGCGGCTCCCCCTGGAGCAATGCACAGGGTCTTCCCGGGGCTCCTCCGCTAGTGAGGGCAGCCGGGGAGGCCCCCCTCCCCGCCCACCGCCCCGGCAGAGCCTCCAGGAGCAGCTGAACGGGGTCATGCCCATCGCCATGAGCATCAAGGCAGGCACGGTGGATGAGGACTCGTCAGGCTCCGAGTGAGTGTGGCCGGGTGGGCGGGACGGGGTGCAGCCCCTCGGAGGCCTCACCTGGGCCCAGAGCTGCCTCCGGGCCTCCCCAGGTGACTCTGGATGGCATTTGGAGGACAAATGGGCAGAACTGGCCCAGCTCCCTTACTATGCCGTGCCCACAAACCATGGTGCCTTGCGGGGAGGGCCACCCCTCCTAGGCTCTACGCGGCGCAGCCCAGCCTAGGGCAGAGTGCGGGAGGATGGGGAGCTGGGGGTGCTTTCCTGTTTCCTTCGTCTGGTGAAAGCTTTCACTCTCTCCTCTGTTTCAACTAACCCTCTGTCTGCCTTTTCTGCCACTTTCCTTTCCTGCCTCTCCAGATTTCTCTTCTTTAACTTCCTGCATTAACCCTGGGCCGTGGTTCCTACGCCCGAGGCTCCCTTCCCTTCCCCAGCCGCACTCATGCCCTGCTCCTGTCTTGTGCTTTATCCTGCCCCGCTCCCCATCGCCTGCCCGCAGCAGCGACGAAACGTCCATCTGAGGAGCCTGGGCCTTGCCGGGAGGGGTACTCACCCCACCTAAGGCCATCTAGTGCCAACTCCCCCCCCACCATTCCCCTCACTGCACTTTGGACCCCTGGGGCCAACATCTCCAAGACAAAGTTTTTCAGAAAAGAGGAAAAAAAGAATTTAAAAAAGGATCTCCACTCTTCATGACTTCAGGGATTCATTTTTTTTATACGCTGGAAATTGACTCCCCTTTCCCTTCCCAAAGAGGATAGGACCTCCCAGGATGCTTCCCAGCCTCTCCTCAGTTTCCCATCTGCTGTGCCTCTGGGAGGAGAGGGACTCCTGGGGGGCCTGCCCCTCATACGCCATCACCAAAAGGAAAGGACAAAGCCACACGCAGCCAGGGCTTCACACCCTTCAGGCTGCACCCGGGCAGGCCTCAGAACGGTGAGGGGCCAGGGCAAAGGGTGTGCCTCGTCCTGCCCGCACTGCCTCTCCCAGGAACTGGAAAAGCCCTGTCCGGTGAGGGGGCAGAAGGACTCAGCGCCCCTGGACCCCCAAATGCTGCATGAACACATTTTCAGGGGAGCCTGTGCCCCCAGGCGGGGGTCGGGCAGCCCCAGCCCCTCTCCTTTTCCTGGACTCTGGCCGTGCGCGGCAGCCCAGGTGTTTGCTCAGTTGCTGACCCAAAAGTGCTTCATTTTTCGTGCCCGCCCCGCGCCCCGGGCAGGCCAGTCATGTGTTAAGTTGCGCTTCTTTGCTGTGATGTGGGTGGGGGAGGAAGAGTAAACACAGTGCTGGCTCGGCTGCCCTGAGGGTGCTCAATCAAGCACAGGTTTCAAGTCTGGGTTCTGGTGTCCACTCACCCACCCCACCCCCCAAAATCAGACAAATGCTACTTTGTCTAACCTGCTGTGGCCTCTGAGACATGTTCTATTTTTAACCCCTTCTTGGAATTGGCTCTCTTCTTCAAAGGACCAGGTCCTGTTCCTCTTTCTCCCCGACTCCACCCCAGCTCCCTGTGAAGAGAGAGTTAATATATTTGTTTTATTTATTTGCTTT	T	.	PASS	PRECISE;SVTYPE=DEL;SVLEN=-9048;END=109817834;CIPOS=-2,2;CILEN=-1,1;RE=13;RNAMES=NULL;STRAND=+-	GT:DR:DV:PL:GQ	./.:.:13:.,.,.:.
1	110228132	cuteSV.DUP.31	C	<DUP>	.	PASS	PRECISE;SVTYPE=DUP;SVLEN=1774;END=110229906;RE=22;STRAND=-+;RNAMES=NULL	GT:DR:DV:PL:GQ	./.:.:22:.,.,.:.
1	110902168	cuteSV.INV.42	C	<INV>	.	PASS	PRECISE;SVTYPE=INV;SVLEN=586;END=110902754;RE=41;STRAND=++;RNAMES=NULL	GT:DR:DV:PL:GQ	./.:.:41:.,.,.:.
1	110902169	cuteSV.INV.43	A	<INV>	.	PASS	PRECISE;SVTYPE=INV;SVLEN=586;END=110902755;RE=41;STRAND=--;RNAMES=NULL	GT:DR:DV:PL:GQ	./.:.:41:.,.,.:.
1	111112303	cuteSV.DEL.153	AATGTTCTATAAGTTCTATATAACTTATATAATGTTCTATAAGTTCTATATAACTTATATAATGTTCTATAAGTTCTATATAACTTATATAATGTTCTATAAGTTCTATATAACTTATATAATGTTATATAAGTTCCAAATAATTTG	A	.	PASS	PRECISE;SVTYPE=DEL;SVLEN=-146;END=111112449;CIPOS=-0,0;CILEN=-0,0;RE=13;RNAMES=NULL;STRAND=+-	GT:DR:DV:PL:GQ	./.:.:13:.,.,.:.
1	111316193	cuteSV.DEL.154	TTCATGTGTACACAGTTTCAGTCTGGAACCATGAAAAAGTTCTGGAGATGGATAGTGGTGATGCTTGTAAAACATTGTAAATGTAGGTAATGCCATGGAATTGTACCCTCAAGAATTATTAAAATGGTAAATTTTGCTATGTACATTTTACCACAATAAAGAATCACCCCCTCCCACCAAAAAAAACAAAAGTTCATAGATTAGAGGAAGAGAGAGAGAGAAGAGAGAGAGAGGAGAGAGAGAAGAGAGAGAGGTGAGAGAGAAGAGAGAGAGAGGAGAGAGAGAAGAGAGAGAGGTGAGAGAGAAGAGAGGAGAGAGAAGAGAGAGAGAGGAGAGAGAGAAGAGAGAGAGGTGAGAGAGAAGAGAGGAGAGAGGAGAGAGAGAGAGGAAAGGGAGAAAGAGAGGAGAGAGGAGAGATAGGAGAGAGAGGAGAGAGAGGAGAGATAGGAGAGAGAGGAGAGAGGAGAGAGAGAGAGAGAAAGAGAGAGAGAGAGAGAGACAAAGAGAAAGCCTAGCTAAGCTTGCCAGCTTTGGTTCTGAGCAGAACTGTGTGTGGTGGAGATGCAGTGCTCC	T	.	PASS	PRECISE;SVTYPE=DEL;SVLEN=-572;END=111316765;CIPOS=-1,1;CILEN=-0,0;RE=25;RNAMES=NULL;STRAND=+-	GT:DR:DV:PL:GQ	./.:.:25:.,.,.:.
1	111472688	cuteSV.DEL.155	ACAGACCTTATTTGATTTTCACACATTTTTTTCCTATGTGTTCTTTTTCTGTCTGGCATCCTATCCAGAGTCATATACTGTTTTTGTTTTCCTTTCTTAGTCATTTCCAGTCGGCAACAGTTCTTCAATTTTTTCCTTATCTTTCATGACTTGACACTTGGAAGATTGTTAATCAGCCATTTTGTAGAATGCCCCTCAATTTGGGTTTATTTGTTAAAGCATTTTTCTCATGATTGGAAATTGTAATAGTCTGCTCAAGCTACCATAACAATGAAACACGGATTGGATGGTTTAAACAACAGAAATTTATTTCTTACGGTTCTGAAAGCTAGGATCAAGAGTTCAGCTGATCCGTTTGTGGTGAGGGCTCTTTTCCCCGCTTGCAGATGCCTACCTTCTCACTGTTTCCTTACATGGCCTTTCCTCTGTGTGCAGGCATGGAGCGGTGGGGAATTAGAAAATGAGCTGTCTGATGCCCTTTCTTATAAGGACTCTAATATTATACTATTGGATTAAGGTCCCACCTTTATGATCTCAAGTAACTATAACCTTAATTACTTTCATAGAGGCATCATCTCCAAATACAGTTATACTGGGGGTTAATGCTTCAATCTATGAATTTTAGGGGGGACAAAAACATTCAGTCCATAACAGAAGGCTTTGTATTTTTGGCAAGACTACCACAATATGCACAAAAAATCTTTCATTATGCATCATATTAAGGTATTGATGATGTTGATATGTCTTTTTTTAAATAATAGCAATGTTTATTAGAATATCCTATTCAAAACCAGCAATCTGTGCAACATACTCAGCTTTTAGGAGACGGGCTGGCCCCAAGTTTCTTTCTGATAATGGACTTAGGGGGCTGGCATCTTGACCCTGTCGTCCAGCCTGTGGTACCATCAAAAGGCAGCATGACATTTTTTTTTTTAATACTTTAAGTTCTAGGGTACATGTGCACAACATGCAGGTTTATTACATAGGTATACATGTGCCATGCTGGTTTGCTGCATCCATCAACTCGTCATTTACATTAGGTATTTCTCCTAATGCTATCCCTACCCCAGCCCCCCAACCCCTGACAGGCCCTGCTGTGTGATGTTCCCCTCTGTGTGTCCATGTGTTCTCGTTGTTCAATTCCCACCTATGAGTGAGAACATGCGGTGTTTGGTTTTCTCTCCTTGTGACAGTTTGCTTAGAATGATGGTTTCCAGCTTCATCCATGTTCCTGCAAAGGACATGAACTCATCCTTTTTCATGGCTGCATAGTATTCCATGGTGTATATGTGCCACATTTTCTTAATCCAGTCTATCATTGATGGACATTTGGGTTGGCTCCAAATCTTTGCTATTGTGAATAGTGGCGCAAGAAACATATGTGTGCATGTGTCTTTATAGTAGCATGATTTAAAATCCTTTGGGTATATACCCAGTAATGGGATTGCTGGGTCAAATGGTATTTCTAGTTCTAGATCCTTGAGGAATCACCACACTGTCTTCCACAATGGTTGAACTAATTTATACTCCCACCAACAGTGTAAAAGTGTTCCTATTTCTCCACATCCTCTCCAGTATCTGTTGTTTCATGACTTTTAAATGCTCGCCATTCTAACTGGCATGAGATGGTATCTCATTGTGGTTTTGATTTGCATTTCTCTGATGACCAATGATGATGAGCATTTTTTCATATGTTTGTTGGCTGCATAAATGTATTCTTTTGAGATGTGTCTGTTCATATCCTTTGCCCCCTTTTTGTTGGAGTTGTTTGTTTTTTTCTTGGAAATTTGTTTAAGTTCTTTGTATATTCTGGATATTAGCCCTTTATCAGATGGGTAGATTGCAAAGATTTTCTCCCATTCTGTAGGTTGCCTGTTCACTCTGATGAGTTTCTTTTGCTGTGCAGAAGCTCTTTGGTTTAATTAGATCCCATTTGTCTATTTTGGCTTTTGTTGCCATTGCTTTTGGTGTTTTAGTCATGAAGTCTTTGCCCATGCCTATGTCCTGAATGGTATTGCCTAGACTTTCTTCTAGGGTTTTTATGGTGTTAGGTCTTACATTTAAGTCTTCAATCCATTTTGAGTGAATTTTTGAATACGGTGTAAGTAAGGGATCCAGTTTCAGCTTTCTACATATGGCTAGCCAGTTTTCCCAGCACCATTTATTAAATAGGGAATCTTTCCCCATTTCTTGTTTTTGTCAGGTTTGTCAAAGATCAGATGGTTGTAGATGTGTGGTGTTATTTCTGATGCCTCTGTACTGTTCCATTGGTCTATATATCTGTTTTGGTACCAGTACCATGCTGTTTTGGTTACTGTAACCTTGTAGTATAGTTTGAAGTCAGGTAGCGTGATGCCTCCAGCTTTGTTCTTTTTGCTTAGGATTGTCTTGGCAATGTGGGCTCTTTTTTGGTTCCATGTGAACTTTAAAGTAGTTTTTTCCAATTCTGTGAAGAAACTCAGTGGTAGCTTAATGGGGATAGCATTGAATCTATGAATTACCTTGGGCAATACGGCCATTTTTACGATATTGATTCTTCCTATCCATGAGCATGTAATGTTTTATTATTGATGCTTATCTTGATCATTTTTGTTGGTATCTGCTAGGTTTCTCTGCTACAAAGCTGCTATCTTTCTGTTTATATTTAATAAGTATCTTCTTTGGAGGCTATGGAAATCCTATTTCTCCTCGAACTTTTGCCCACTCATTTTAGCATCCATTGGTGAATCTTGTCTGCAGCTACTATTACTAGGGCATTTGCAGTGATGAATCTCTATTTTCTCTTTCCATCAACAATTATTAATTGGAATTCAACTGTAATGAAGAATGCTTCCTCTCCCCTCATTTATTTACTTGATTTTTATATTGGTATAGATTAAAAAGTTTCCCTCTTGGGATAGTTGGCAGTGCTTCAGTCTCATATTGGTATAGATTAATAGGTATATTTTATTCTAGAGGTCAAATACTATTTATTTTATTGTTCAAATTATTCCAACTTTGGTTGTTAGTAACTTCTTTAGGTTGGCTCCTCTGTTTCTTTGATAAGCCCCCATTTATTACAAAATATTTAATTACCTTCTGACATCACAAGATGCTCTAGGCTCATCTTATATTTTCCTTGCTCAGCTCCGAAATCAGCTTCTCCAAAAAGCACTGGTTTCTCATGTTGAGAATGTTGTTTAGAAGCCAAGATCTTGAGGCAGAGCAAGATGGCAGAATAGACGGCTCCACCAATGGTCCCTGCTGCCCCCACAAGGTCACTAATTTAGCAACTATCTACACAGAAAGAACACCTTCATAAGAACCAAAAATCAGGTGAGCACTCAGTACCTGGTTTTAACTATGTACTGCTGAAAGAGGCCTTGAAGACATAGAAAAAAAAGCCTTGAATCACTGACACCACCCCTCCCCAAACCCCCCAACAGCAGCCAGGTGGTGTAGAGGCCAGGTTGTGTGGAGGGCATCTCTGGGTGCTGAGGAGGGAGAGCACAGCAATTGCGGGGCATTGAACTCAGTGCTGTCTTGTTGGAGAAAACGAAACTCACCTGATGCCCACCCATGGAGGGAGAACTTAAACCAGCCCTAGCCAGAGGGGAATCACCCATCCCAGAGGTCGAAACTTGAGTTAATGCAAACCTTGCCATGGAGAGCTACAGTATTCTGAGTTGCTTAGTAAACTTGAAAGGCAGTCCAGGCTATAAGGACTACAACTCACAGGTGAGTCCATGTGCTGAACTGGGCCAAGAAACAGTAGACTTGGGGGACATGTGACCTATGGAGACACCAGCTGGGGTGGCTAAAGGAGTGCTGACATAACCTCTCCCCTAACCACAGGGTGCACAGATCACAGCTCCAAAAGAGACCCCTTCCTTCTGCCTGAGGAGAGGAAAGGGAATAGTAGGAGGGACTTTGTCTTGTATCTTGTATACCAGCTCAGCCACAGAAGGATGGGGCACAGGTCAGAGTTCAGAGACCCTTGTTCCAGACCCTAGCTCCTGGATGACATTTCTAAACACACCCTGGATGAGAAGGGAACCTGCTGCCTTGAAGGGAAGGACCCAGTCCTGGCAGCATTCATCACCTGCTAACTGAAAAGCCCTTCAGTCCTGAATTACTAGCAGTGATACCCAGGTACTATGTTGAGGGCTTTAGGTGAGCCACTGAGACTTGCTGGCTTCAGGTGAGACTCAGCACATTACCAGCTATGGTGGTTATTGGATGAAACTCCTCTGCTTGAGAAAAGCAGAAGGAAAAGTAAAGGAGACTTTGTCTTGCACCTTAGGTACCAGCATGGCAACAGGCGGATCAAGAACCAAGCATGCTCTTGGGTTCCCCGATTCCAGGATTTGACTCTTAGATGGCATCCTTGGACCTGCCCTGTGTCGGAAGGGAGCCCCCTGCCATTAAGGGTGATTCTCAGGCTGGGCAAGATTCACCACAGCTAACTGACAAGCTCTTGGGCCTTAAGAAAACATTGGAGGTCCTCCAGCAGTACTCTCCATGGCTTGTGGTGGCAGTGGCTACAGCATGAGGCTCCTCCGCCTTTGGAAAGGGGAAGGAAGAGTGGGAAACACTGTGTTTTGTAGTTTGAATGCTGGTTCAGTCACAGTATAATAGAACACCAGGTAGATGTCTAAGGTTTTTTACCCTAGTCCCTGACTTCCAGGTGGCACCTCTGGACCTACGCAGGGCCTGAGGGAACTTTCCAACCTAAAGGGAAGGAGGCGGGCCTGGCTGGCTTTGCCACCTGCTGATTGTAGAGTCCCAGGGCCTTAAGTGAACATAGACAATAGCCAGGGGGTAGTATCTTGAGTGAGATCCAGTGCTATGCTAGCTTCAGGTATGACACAGCATTGTCATAGTGGTGGTGGCCACAGAGGTGCTTGTGTCACTTCATCCCCAGCTTTAGGTGGTTCAGGACAGAGAGAAACACTCTGCTTCTTTGGAAGAAAGTGAGGAAAGAGAACAGGAGCCTCTGCCTAGTAATCCAGAGAATTCTGGATTTGTCCAAGACCGTCAAGGCAGTAC	A	.	PASS	PRECISE;SVTYPE=DEL;SVLEN=-5027;END=111477715;CIPOS=-0,0;CILEN=-0,0;RE=27;RNAMES=NULL;STRAND=+-	GT:DR:DV:PL:GQ	./.:.:27:.,.,.:.
1	111829494	cuteSV.DEL.156	GGACTAAGCCCTGAGCATTTCAGCATTCAGAGGGAGGCTGGAGAGAAGAGTAGGAACAAGTAATGAAGACCAAAAAAGGAGGGCTAAGTGAGGTAGAAGGAAAACCAAGTGTCAAGTATCCTGAAAGCCAAGGAAAGAACCATATTAAGGAGGAGAAAGCGATCAAGTTTGTCAAATACTACTTAGGTCAGGTCAGATGAAGTCTGAGAATTGACCATTATGTTTAACAACCTGTAGATCATTGACAAACTTGACAGAAGTGGGGTTGGTAAACATCTTGGTGGCAAATGCCTGAGTGCAGTAGGTTTCAGAGAGAATGGAAAGGTAAGAATTGAAGACAGTAAGGATACAAAAACCTGTCTTATATGTGTTAAAGGGAAGCAAAAAATGGGATTAAGAATAAAAGATTATGGAAAACAGAAGCTGAATTTATGTTTTCAAACCCACATTTACTTATTTAGAGATATGGGAGATAAAAATCTAACATTCTTTCCATACCTCTCACTTTCTTATTTTTATTATTATTTTCACAGAGTCAAAAAATTTTTTTAACTTAAAAATTTTTATTTTTGGGACAAGGTCTCATTCTGTTCCCCACGCTGGAGTACAAAGGCACGAACATGGCTCAGTGCACCCTCGACCTCCTGGACTCAAGCAATTCTCTAGCCTCAGCCTCCTAAAGTGCTGGGATTACAGGCATGAGCCACCACATCCAGCCCCAAATTTTTAATATCACTTTGTTTTATAACAGAACTGAAGTCCTATATTTAAATCAATGCAATATTCATCCCCTATACTTACACTACAGCTTATCCAATATTCATTTCTTTAATTATCTTGTTGTTTGTTTTGTTTTTGTTTGCCAAGAAGGACTTGGAGTATCTTCCATTTTCTTGCATGTATGAAAGTGCCTGACTGTTGCCTTTATACTTGATTGGTAACTTTTTGGACATAGATATTGGCTCACTCTTTTACTCAAAATTTTGTAAATATTACTGCTTTTTATTCTGGCATTGAATATTGAGCTAGTGTTTTTCCTATGGCTCTTTCATTTACTTTTTCAGGTTTGGATGTTTTGTAGTTGAACAGTTTTTTCAAGTAGTTCTGTGGCTGCCACAGGCCTTAAGTTCTTTTATACGTGAGAATATCTGCCTGTCTCCTCGGTTCTTGAAAAGTATACTTCAAGAATATTATACTTGGTAGAGTATAATACGATAGGCTTGTACTTTCTTTTCCTCAGAACTCTTCAGGTGTAGACAAAACTTCTTAACATTATTTCAAATCATCTCTGCCTTACCTTTTAATTCCAGTTGAAGCTACAGCCACCAATTCTGCATAAGCCTTAATGGTCTTCATGGCGTTATGGAATCTTACCTCAGATCTGTGTTGTGTACTTCTTGCTACCCTTCCTAGGGCTTCTGAGATACAGGTTTCCACTCAAGCAGGTACAATCTAGACATGCAGAGGGGTTACTGTCACTTACAAACATCAGGGAAACGTAATGTTTCCACCTTTCCTCCCCTGATGTTCTAGAAGCACATTTTGTAAGACTTTTAACACCGTTCCAAAGGGATAGAGCATTTAGTTGTTTCTACCAGTGGCTAATATGATAAAAGCATGATTTTATTGGCCCTCCCTTCTTCCCTGTTTCACTCCCCTGTCTCTTACTTATTCTTTGCATTCCACTCCCAAATTACTCTCACATGAGCTACTTCCAGGTGAACTTAGCCTTAGATAGTAGGCATTGCTCCACTGTGTCCTGGCATTGAATATTGTTGTAGGGATGTTTGAAGACAGTGGATAATCACTACCCTTTCTTTAATCCACACTTTTAAAGTTATTTGATTTTTTTCCTGTGAGTGCCTGAAGAATTCATGATTTATTCTTGAAGTTCAATAACTTAACAAGGTTATACCTTGATTATGATGGTTTTTGTCAATTTCTCCTATAAAACAGTTGAGAGGTAAGATTTAACTTGCCTGAGTTAACAGACCTGCAGGCGGCCTCCTGGAAAAGAAAGTTGGCCTGTTGCCTCTGGAAACCAGCTATAATCTATAGCCTAGGTCCTAATGCAATCCATCCTGGCAGAGAGCTGACCATGGTGAATGAGAACTTCAGCCAAGTTTACACCAAGCAGTTGTGCATAATCACGGGGTTGGATTACACCAGAAGAAAGCCAAGTGTTCTCCCAACAGATGAATGCTAAGGTAGTAGATAAGACTGAAAGCCAAGGTTCTGCTATATCATACTGCTATTAGATCCCATATCCTAATCTCACTAAAGAAGAGTTTTGTTAAGAAGCTTAAAAGTCCCAACATCCAAAGCCCAGAGCCTCTTTCTCAGAGCTAGATATGTGCTATGTTAGATTGTTGTATGCTGCCTGAGAATAAAATAAACACCAGAGGATCACTCATCTGCCATCGCTTCTGTCTCTGACTTTTTACCCAGAAGTACTATTCCAGAAAGCCCAGTGTGCATGCTGCTTGGCTACTCACCCTGAATCACTTGACAACTGGTGTAGAGAGCTGGATGTCAGACTAGGGGCACCTACCATGGCCTTCTAGAAGTGAACCAAGGGACTTGGGATTTAAAAAGTGTTTCTCAGATGATCCCATCGCTTTCAAAGATTCGTATGGCAGTCATGGGGACTAGTCCACTAAATTCCTGAAGATACAGAGTGATAAAAGTGATACTGCGTAGTTAAGATCATCGAGCCTAGCATTCCATGATTGTTATTATTGGCCTTGGAAGAATTAGCTCTAAGGAGGCAGACCGAGGGGAACTTGACTCAGCATC	G	.	PASS	PRECISE;SVTYPE=DEL;SVLEN=-2795;END=111832289;CIPOS=-0,0;CILEN=-0,0;RE=19;RNAMES=NULL;STRAND=+-	GT:DR:DV:PL:GQ	./.:.:19:.,.,.:.
1	111838271	cuteSV.BND.67	G	]22:22752586]N	.	PASS	PRECISE;SVTYPE=BND;RE=12;RNAMES=NULL	GT:DR:DV:PL:GQ	./.:.:12:.,.,.:.
1	111838334	cuteSV.BND.68	A	N[18:21073745[	.	PASS	PRECISE;SVTYPE=BND;RE=13;RNAMES=NULL	GT:DR:DV:PL:GQ	./.:.:13:.,.,.:.
1	111957293	cuteSV.DEL.157	CAAGTTACCCATCCTGGGGTGAGTGCCCACCTCAGAAGTCAAATTCTCCCCTCTTAAAGGCATAGTCTGCCCTTCAGGGGTGACTGATATGTTTCTGGAGGGGACAGTCACCTTTTCACGGGCCACAGCCTTCCTTCTAGGGGCCACTGTATTCTGTCTAAGGGTCTCAGTCTGAAAATGGACAGGGGTCATAGTCGTTCCTCCAGGGCTCACAGACTGATGACTCACAGGGGTCACAGACTGATGACCCACAGGGGTCAGGGTCTTTTCCCCAGGGGTCACAGACTGATAACCCACAGAGGTCAGGGTCTTCTGTCCAGTGGTCACAGATTGATGACCCACAGGGGTCAGGGCCTTCTCTCCAGGGGTCATGGACTGATGACCCACAGAAGTCATGGTCATTGCCCCAGTGATCTCAGTCTTCTCTCCTAGAGCTACAGTGTGCTTTCCAAGGGATACAGTTTCCTTTGTAGGGGTCACAGTTGTACCTCTAGGGGTTATAGTCATATTTTCACACTTTCCGTGGATCTCAGTGACCCCAGCCTCTCCTCCTGGGGGCAAAATCTTACTATCAGTGGTCCATGCCGTGGTCACAGCCAGCCTTTCAGGGTCA	C	.	PASS	PRECISE;SVTYPE=DEL;SVLEN=-612;END=111957905;CIPOS=-0,0;CILEN=-0,0;RE=35;RNAMES=NULL;STRAND=+-	GT:DR:DV:PL:GQ	./.:.:35:.,.,.:.
1	112001231	cuteSV.INS.96	A	AAGGGGTGGTTGTCCCATTCAAGTGGTCCACAACATGAAGAATAGTGGCTATAAATTAGTAGTGGGGCAACTTACAACATGGAAG	.	PASS	PRECISE;SVTYPE=INS;SVLEN=84;END=112001231;CIPOS=-0,0;CILEN=-1,1;RE=25;RNAMES=NULL	GT:DR:DV:PL:GQ	./.:.:25:.,.,.:.
1	112007773	cuteSV.INS.97	T	TGTGGTAGCGGGCGCCTGTAGTCCCAGCTACTCGGGAGGCTGAGGCAGGAGAATGGCGTGAACCCGGGAGGCGGAGCTTGCAGTGAGCCGAGATCGCGCCACTGCACTCCAGCCTGGGCGACAGAGCGAGACTCCGTCTCAAAAAAAAAAAAAAGAAAAAACAAAGACTTGTACTCAAAATTTTTTTTTACAAAACTTTCATTTAAAAATTTCCTGTAGGGGAGAGACTGTTGTGAGGTAAATCCATATAAAGCCCGGAAAAAGCCTGTAGGGGAGAGACTGTTGTGAGGTAATCCATATAAAGCCCTGGAAAAAGCCTGTAGGGGAGAGACTGTTGTGAGGTTAATCCATATAAAGCCCTGGAAAAAGCCTGTAGGGGAGAGTACTGTTGTGAGGTTAATCCATATAAAAGCCCTGGAAAAAGCCTGTAGGGGAGAGACTGTTGTGAGGTTAATCCATATAAAGCCCTGGAAAAAGCCTGTAGGGGAGAGACTGTTGTGAGGTTAATCCATATAAAGCCCTGGGAAAAGTCTGTAGGGGAGAGACTGTTGTGAGGTAAATCCATATAAAGCCCTGGAAAAAGTCTGTAGGGGAGAGACTGTTGTGAGGTTAATCCATATAAAGCCCTGGAAAAAGTCTGTAGGGGAGAGACTGTTGTGAGGTAAATCCATATAAAGGCCCTGGAAAAAGTCTGTAGGGGAGAGACTGTTGTGA	.	PASS	PRECISE;SVTYPE=INS;SVLEN=713;END=112007773;CIPOS=-0,0;CILEN=-3,3;RE=12;RNAMES=NULL	GT:DR:DV:PL:GQ	./.:.:12:.,.,.:.
1	112087192	cuteSV.DEL.158	CATTATATACCACATTTTGTTTATCCCCTTATCAGCTGATAAACATTTGGTTTGTTCCATTTTCAGGCTATTATGAATAACACTGCTATGAACATTGGTGTACAAGTTTTTGCGTGAACATATGTTTTTGAATTATACATTCAAAACGTACATGAACATCCATTTTTGGTATATACCCAATTTCTTGGGTATATCCAATTTGGTACATACCCAATTTCTTGGGTATATCCAATTTGGTACATACCCAATTTCTTGGGTATATCCAATTTGGTACATACCCAATTTCTTGGGTATATCCAATTTGGTACATACCCAATTTCTTGGGTATATCCAATTTGGTACATACCCAATTTCTTGGGTATATCCAATTTGGTACATACCCAATTTCTTGGGTATATCCAATTTGGTACATACCCAATTTCTTGGGTATATCCAATTTGGTACATACCCAATTTCTTGGGTATATCCAATTTGGTACATACCCAATTTCTTGGGTATATCCAATTTGGTACATACCCAATTTCTTGGGTATATCCAATTTGGTATATACCCAATTTCTTGGGTATATACCAAGAAGCAGAATTGCTGAATCATACAGTAACTTTATTTTCAACTTTTTGAGGAGCTACCAAACTGTTTTCCATAGCAGCTGCACCATTTCATTCCCACCGGCAATGTATGAGGATTCCCATTTCTCCCTATCCTTGCCAACACTTATTTTTCCTTTTTTTTAATTAAAGCCATCCTGGTGGATGTGAAGTGGTATCTCATTGTAGTCT	C	.	PASS	PRECISE;SVTYPE=DEL;SVLEN=-778;END=112087970;CIPOS=-0,0;CILEN=-0,0;RE=21;RNAMES=NULL;STRAND=+-	GT:DR:DV:PL:GQ	./.:.:21:.,.,.:.
1	112835442	cuteSV.BND.69	G	]5:44889720]N	.	PASS	PRECISE;SVTYPE=BND;RE=44;RNAMES=NULL	GT:DR:DV:PL:GQ	./.:.:44:.,.,.:.
1	113003148	cuteSV.BND.70	A	N[6:141002209[	.	PASS	PRECISE;SVTYPE=BND;RE=25;RNAMES=NULL	GT:DR:DV:PL:GQ	./.:.:25:.,.,.:.
1	113036680	cuteSV.DEL.159	CCAGCACTTTGGGAGGCTGAGGCGGGTGGATTGCCTGAGATCAGGAGTTCAAGACCAGCCTGACCAATATGGTGAAACCCCATCTCTACTAAAAATACAAAAATTAGCCATGCTTGGTGGCGTGCGCCTGTAGTCCCAGCTACTCGGGAGGCTGAGGCGGGAGAATCGTTTGAACCCGAGAAGCGGAGGTTGCAGTGAACAGAGATCGTGCCACTGCACTCTAGCCTGGGCAACAGAGAGACGATCCGTTTCAAAAAAAAAAATTATATCTACCTTCTCCTCAGGAACTATGCAAGCAAGAAGAAAGCGGAGAAAAATATATATATTTTAAGACACGGTCTTGCTCTATCACCCAGGCTAGAGTACAGTGGCACAATCATGGCTCACTGCAACCATGACCTCCTGGGCTCCAGCAATCATCCTGCCTCAGCTTCTGAGTAGCTAGAGCCACAGGCACACACCACCACACCTGGCTAATTATTTTATCTTATTTTTGTAGAGACAAAGTCTCTCTTTTGTAGAGAAGGGCCCAGGCTGGAGTAAAATATTTAAAGTATTGAGATATAAAAACCACTACCTTAGAAATCTGAACCATGTGAAATTATCCTTTAAAAATGAAGGTGAAGTAAACACTGTCTCAGACAAACAAAAAATAGGAGAATTTGTTGCCATTGGACTGGCCTTGCCAGAAATGTTAAAAGAAATTCTTTAGAGAGAAGCAAAATAATAGGTCAGAAACGTGGATCTACTTAAAGGAAGAAAGAACATCAGAGAAGGAACAAGTGAAGGTAAAACAAAAACTTTTCATATTCTTAATTGTTCTAACAGATAACAGTTTGTTCAAAATAAAAATAGCAATAGTATATTTGATTATGTATGCTTATATATATTCACATGCTTATGTACAAGTGAAATAAATGACAGAAATAATACAAGGGATTAGAGGGAGGAACTAGTATTATTTTGTTATTACAAGGTACTCACCCTACTGATGAAGCAGTATAGTATTATTTGAAAGTGGATTTGGGTTAGTTATAAATGTCTATTCTGACCACTAAGCAATGTAAAAAAATAAGTATAACTAATATGCTAAGAAAGGAGGGAAAATTGAATCATATGAAATGTTTATTTAAAACCACAAAAGGCAGATAAAAGAGCAGAAGACAAAAATAGGTACAAAGTATAAAAGCAACAACAGAAAACAGTAACAAATATGGTAGATATAAATCCAGCTATAGGCCAGGCGTGGTGGCTCACGTCTGTAATC	C	.	PASS	PRECISE;SVTYPE=DEL;SVLEN=-1266;END=113037946;CIPOS=-6,6;CILEN=-0,0;RE=39;RNAMES=NULL;STRAND=+-	GT:DR:DV:PL:GQ	./.:.:39:.,.,.:.
1	113037399	cuteSV.INV.44	C	<INV>	.	PASS	PRECISE;SVTYPE=INV;SVLEN=1157;END=113038556;RE=15;STRAND=++;RNAMES=NULL	GT:DR:DV:PL:GQ	./.:.:15:.,.,.:.
1	113037400	cuteSV.INV.45	A	<INV>	.	PASS	PRECISE;SVTYPE=INV;SVLEN=2116;END=113039516;RE=11;STRAND=--;RNAMES=NULL	GT:DR:DV:PL:GQ	./.:.:11:.,.,.:.
1	113316680	cuteSV.BND.71	G	]10:38966966]N	.	PASS	PRECISE;SVTYPE=BND;RE=10;RNAMES=NULL	GT:DR:DV:PL:GQ	./.:.:10:.,.,.:.
1	113610265	cuteSV.DEL.160	AAAGGAAATGGGAAGGAAGAGATGGAAGGAGACAAAAATGCATTCTCACTAGATTTGGGCATATTTACAGAGAAGCAGTGAAATTAACAGTAATTTTTTTTTTTTTTTGAAATGGAGTCTTTCTCTGTTGCCCATGCTGGAGTGCAGTGGTGCAATCTCGGCTCACTGCAACCTCCGCCTCTCAGGTTCAAGCAATCCTCGTGCCTCAGCCTCCCCAGCTGGGATTACAGGTGTGCAGCACCAAGCCTAATTTTTGTATTTTTAATAAAGACGGGATTTTGCCATGTTAGCCAGGCTTGTCTCGAACTCCTGAGTTCAAGTAATCTGCCGGCCTCGGCCTCCAAAAGTGCTGGGATTACAGGCATGAGCCACTGCATCCGGCCAAATTAACAGTAATTTAGTCAACAATAAATATTTATTCAGCATTGCCTATATTCCAGACACTGCTCTTAGCAATGGAGATATAAAATGAGAAAACATATCTGTAACATTATGCTTTGGAAAGATAATTCTAGTGACAGCTTAGAGACTTGGAGACAGGAGAGACTGGAGGACAGGAGATGGGTGCAAAGGTTATTGAAATAGTAGTCATATGAGATGAAGGTCTGAACTAAGTAGCAGTGGGGATGGAGAGCTGGGGAAAGATGTGAGACATTCCTGAGGGGGAATCAAGAGAGTCTAGTGATTAGATGTGACAGGAAAGAATGGGGGGAAAGCACAGGCAATCCTGAGACTTCTAGTTTGAAAGAATAGAATTGATCAGGTTAGTTAGCTATGACTTTGCAAAGAGTAAAGTCCCGAGGTAAGGAGATATAGGGCAGCTAAATTGTAAGGGATTGGGGTTTATGTTAAGGTGTGGAACAAGGGATATCAAGTGAGTAGTTTTTTTTTTTTTAAGTAATCTGGAGCTGGGGTATTCTGTGCTTATGGATTCCACTGAACTCTAAAATCTCAGCCCAGGTACTTTAGCACCCACGAATTAATTAGACAATTTAGGGCAATGAATATAAAAGCTCTATATTCCATTGTTAATCAGAAATGAATCATTAAATTCTGTTAAAAACACATATTTGCGCTAGAAAAAGTAAATTATGGGAGTCGGCGCCGGCGAGCGCCGCCCGGGAGGCAGCGGCTGGAGGAGCGGACGGGCCCCGCGGGGCCCGAGGGCAAGGAGCAGCCGCCTGCCTTGGCCTCCCAAAGTGCCGAGATTGCAGCCTCTGCCCGGCTGCCACCCCGTCTGGGAAGTGAGGAGTGTCTCTGCCTGGCCGCCCATCGTCTGGGATGTGAGGAGCCCCTCTGCCTGGCTGCCCAGTCTGGAAAGTGAGGAGCGTCTCCGCCCGGCCGCCATCCCATCTAGGAAGTGAGGAGCGCCTCTTCCCAGCCGCCATCACATCTAGGAAGTGAGGAGCGTCTCTGCCCGGCCGCCCATCGTCTGAGATGTGGGGAGCGCCTCTGCCCCGCCGCCCCATCTGGGATGTGAGGAGCGCCTCTGCCCGGCCGAGACCCCGTCTGGGAGGTGAGGAGCGTCTCTGCCCGGCCGCCCCGTCTGAGAAGTGAGGAGACCCTCTGCCTGGCAACCACCCCGTCTGAGAAGTGAGGAGCCCCTCCACCCGGCAGCTGCCCCGTCTGAGAAGTGAGGAGCCTCTCCGCCCGGCAGCCACCCCATCTGGGAAGTGAGGAGCGTCTCCGCCCGGCAGCCACCCCGTCCGGGAAGGAGGTGGGGGGGGGTCAGCCCCCCGCCCGGCCAGCCGCCCCATCCGGGAGGGAGGTGGGGGGTCAGCCCCCACGCCCGGCCAGCCGTGCCATCCGGGAGGGAGGTGGGGGGGTCAGCCCCCCGCCTGGCCAGCCGTGCCATCCGGGAGGGAGGTGGGGGGGTCAGCCCCCCGCCCGGCCAGCTGCCCCGTCCGGGAGGTGAGGGGCGCCTCTGCCCGGCCGCCCCTACTGGGAAGTGAGGAGCTCCTCAGCCCAGCCAGCCAACCCGTCCGGGAGGGAGATGGGGGGGTCAGCCCCCCCACCCGGCCAGCCGCCCCGTCCGGTAGGGAGGTAGGGGGGTCAGCCCCCCGCCTGGCCAGCCGCCCCGTCCGGGAGGGAGGTGGGGGGGTCAGCCCTCCGCCCAGCCAGCCGCCCCGTCTGGGAGGTGAGGGGCGCCTCTGCCCAGCCGCCCCTACTGGGAAGTGAGGAGCCCCTCTGCCCGGCCAGCCGCCCCGTCCGGGAGGGAGGTGGGGGGGGTCAGCCCCCCGCCCGGCCAGCCGCCATGTCCGGGAGGGAGGTGGGGGGGTCAGCCCTCCGCCCGGCCAGCCGCCCCGTCTGGGAGGTGAGGGGCGCCTCTGCCCGGCCGCCCCTACTGGGAAGTGAGGAGCCCCTCTGCCCGGCCAGCCGCCCCGTCCGGGAGGGAGGTGGGGGGGTCGGCCCCCCGCCCGGCCAGCCGCCCCGTCCGGGAGGGAGGTGGGGGGGTCGGCCCCCCGCCCGGCCAGCCGCCCCGTCCGGGAGGGAGGTGGGGGGGGTCAGCCCCCCCGCCCAGCCAGCCGCCCTGTCCGGGAGGTGAGGGGCGCCTCTGCCCGGCCGCCCCTACTGGGAAGTGAGGAGCCCCTCTGCCCGGCCAGCCGCCCCGTCCGGGAGGGAGGTGGGGGGGTCGGCCCCCCGCCCGGCCAGCCGCCCCGTCCGGGAGGGAGGTGGGGGGGGTCGGCCCCCCTGCCCGGCCAGCCGCCCCGTCCGGGAGGTGAGGGGCGCCTCTGCCCGGCCAGCCGCCCCGTCCGGGAGGGAGGTGGGGGGGTCAGCCCCCCGCCCGGCCAGCCGCCCCGTCCGGGAGGGAGGTTGGGGGGTCAGCCCCCCGCCCGGCCAGCCGCCCCGTCCGGGAGGGAGGTGGGGGGGGTCAGCCCCCCTGCCCGGCCAGCCGCCCCGTCCGGGAGGTGAGGGGCGCCTCTGCCCGGCCGCCCCTACTGGGAAGTGAGGAGCCCCTCTGCCCGGCCACCACCCCGTCTGGGAGGTGTGCCCAACAGCTCATTGAGAACGGGCCAGGATGACAATGGCGGCTTTGTGGAATAGAAAGGCGGGAAAGGTGGGGAAAAGATTGAGAAATCGGATGGTTGCCGTGTCTGTGTAGAAAGAAGTAGACATGGGAGACTTTTCATTTTGTTCTGCACTAAGAAAAATTCCTCTGCCTTGGGATCCTGTTGATCTGTGACCTTACCCCCAACCCTGTGCTCTCTGAAACATGTGCTGTGTCCACTCAGGGTTAAATGGATTAAGGGCGGTGCAAGATGTGCTTTGTTAAACAGATGCTTGAAGGCAGCATGCTCGTTAAGAGTCATCACCACTCCCTAATCTCAAGTACCCAGGGACACAAACACTGCGGAAGGCCGCAGGGTCCTCTGCCTAGGAAAACCAGAGACCTTTGTTCACTTGTTTATCTGCTGACCTTCCCTCCACTATTGTCCCATGACCCTGCCAAATCCCCCTCTGTGAGAAACACCCAAGAATTATCAATAAAAAAATAAATTAAAAAAAAAAAAAAAAAACACATATTTGCGGCTGGGTGTGGTGGCTCATGCTTGAAATCCCAGCACTCTGGGAGGCCGAGGCGGGCGGATCACCTAAGGTTGGGAGTTCGAGACCAGCCTGACCAACATGGAGAAACCCCATCTCTACTAAAACTACAAAATTAGCTGGGCGTGGTGGCGCATGACTGTAATCCCAGCTACTCAGGAGGCTGAGGCAGGAGAATCGCTTGAATCCAGGAGGCGGAGGTTGCGGTGAGCCGAGATTGTGCCATTGCACTCCAGCCTGGGCAACAATAATGAAATTTTGTCTCAAAAAAAAAACAAAAAAAACAAAAAAAACAAAAAAAACGTGTATTTGTGGCCAGTCACAGTGGCTCATGCCTGTAATCCCAGCACTTTGAGAGCCCGAGGTGGGTGGATCACCTGAGGTCAGGAGTTCGAGACCAGCCTGGCCAAAAAGGCAAAACCCCGTCTCTACTAAAAATACAAAAATTAGCCGGGCATGGTGGTGCACACCTGTAGTCCCAGCTACTAGGCAGGCTGAGGCAGGAGAATCGCTTGAATACGGCAGGCAGAGATTGCAGTGAGCCACTTACTGCGGAGGATACAGGTTAGAGAGCATTAATTTCTAATGGCCCCATTTGGTATAGTTTCATAGGAAAGCTCTGAAACTATAATGTAGAAAGGAACTAAACTGCCTCCTTTTTTTTTTTGTAAGGTTCCTGCCTATGCCGGATTTCTTACCAGAGTTTGTTAAGTCTGCTCAACAGCTAAGGGAAGAAGGCTAAGAGTAAGTTTCATTCCGCTGTCTTGGCTTTAAAAGTTTGGTTTGGACTGTAGCATTGGATATGGCCTTGTTTCCAATATATACTTCAATATTAAAAAAAAAAAACAGAAAAAGGTTTTTAAAAACATAATTATGACTCCATAATCTGCCATGGGAAAGATTGCTTTCAGTTACTTTCTATGAGAACCCTAACCTAGGCATTATCATTCTTTTTAACCTGCTCAGATTTTCAATTTATGTCAGAAAACCCATGTTAATGTCGAACCTGCCCCTGCCTCAAGAGTAACTTGGTTTAACCTCTTGGGGCTTGTTGCATCATCAGCAATAATTGTCTTGCCAATGTCACAGTCACTGAAGGAGCAAACAAGATAACAGATGCAAACGCCCTTTGAAAAGTTCACTACGTATAAGTGAACCATCACTATTATTCTCAAAGTCTTATTTACAACCTTGGATGGCTGAATGAGCATAAGATGGCCAGACTTCACTGTTCCTAGTAAGTTTTCCATAGCCTCTGCTTTAGGAGAAATAAATTTCCTCACATCCAGTCTTTGCTTTGTTGACTGCTCAACACCCTCTTGTCTCGCTTGCTTTTCTGAGAGTGACCTTGACAGCATCCCTCCAAAGAGAAGGGTATTTCCTTTATATAGACATGCAGGTGCAGTCCCACCAAAATTTATTGAACTCCAAGCTAGAACAAAAGGTGGAGGTGCACCGATGAAGAAACAGGGCCTCTGCCTTCAGGAGCTTACAAGGCCATTAACAGAGAGTGATATTGATCTTATGCAAATGGCAGTTGCCGCCTACTTGCAGAAGAGCAGGGGCTACAGCCAAGCAGCAGGGGGCAGAAGAGGCTCGAGCTCGGCTCTGGAGGCCGATCTGGCCAAAGCCAGGATAGAAGCTCCCGTGACCCATTCGTGTGTGCGACTTGGAAGGCAGCCCTTCTGCCACTCCCCTTTCTTAAAGCCCAGAGCAAATAAAAGATCCTTTTCTACTACAGTAGATATACCTGTAGTCAGGACTTTGAACTCACAGCTATTCGCCGCACCATTCCCTCTTAAGGAACTACTGCGCCCTCCAGCGGAAGAACAGCGGCGGAACTCCACAGCGGCAGCTAAAATCCCTGAACGCTTTAAAGTCCTTCTCCTCAAGATACTCGGCTGCGTCTGGCCCCGCCCCTCACTGAGTTCCGCCCCGGGCGCAACCTCATCTTATGGCACCGATTGGCTGGCCCCTGTGCGTGAGGACGTTGCGCCGTGGGGAGGGGCGGACGAGAGGTGTCCGTCAGGCCGTGTGTCCCAGGCCGTCGACCCCGCTGTCGCGCTGCGTCTGCTCCTTGCATGCCTTTAGATGGTACAGCCTTCAGCCGGGGCTTCGGGAGACAGTGCAGCCACCGAGCATCTCTGCTGAGCTTCTCCGCCGATCCTCCTTTTCTAGCAGGCAGCTCTTCTAGGCCACGTCCAGGTCGAGGGGGAAAATGGCGCCGGCGCCCCTAGGCGTCCCGGAGGAGCAGTTGCTGGGGTGTCGATCTAGAGTGCTTTCTCGGTTACTCTTCATTGCCCAGACCGCTCTCCTCCTGTTGCCCGCCGCCGGAGCAGGTCTCTGCCCCGCGCCCTGCTCCTGCCGCATTCCTCTCCTGGACTGCAGTCGCAGGAAATTGCCCGCACCGAGCTGGAGGGCGCTGTCGGGCTTGCTGCCCCCCGACACCGCTATCCTGTGAGTAGAGCGGCCAGGCAGAGTGACCA	A	.	PASS	PRECISE;SVTYPE=DEL;SVLEN=-6031;END=113616296;CIPOS=-1,1;CILEN=-0,0;RE=53;RNAMES=NULL;STRAND=+-	GT:DR:DV:PL:GQ	./.:.:53:.,.,.:.
1	113715546	cuteSV.DEL.161	GATGGCCATGACGTCCACACTGGAAGGGTGTGGGTTTACCGAAATGAGGGCAAGGAACACCTGGCCCACCCAGGGCAGAAAACCACTTAAAGGTGTTCTTTTTTTTTTTTTTTTTTTTTGAGACGGAGTCTCGCTCTGTCGCCCAGGCTGGAGTGCAGTGGCGGGACCTCGGCTCACTGCAAGCTCCGCCTCCCGGGTTCACGCCATTCTCCTGCCTCAGCCTCCCAAGTAGCTGGGACTACAGGCGCCCGCCACTACGCCCGGCTAATTTTTTGTATTTTTAGTAGAGACGGGGTTTCACCGTTTTAGCCGGGATGGTCTCGATCTCCTGACCTCGTGATCCGCCCGCCTCGGCCTCCCAAAGTGCTGGGATTAT	G	.	PASS	PRECISE;SVTYPE=DEL;SVLEN=-375;END=113715921;CIPOS=-0,0;CILEN=-0,0;RE=32;RNAMES=NULL;STRAND=+-	GT:DR:DV:PL:GQ	./.:.:32:.,.,.:.
1	113800094	cuteSV.BND.72	C	N]hs37d5:16633322]	.	PASS	PRECISE;SVTYPE=BND;RE=21;RNAMES=NULL	GT:DR:DV:PL:GQ	./.:.:21:.,.,.:.
1	114039849	cuteSV.DEL.162	GAACAGCTCCGGTCTACAGCTCCCAGCGTGAGCGACGCAGAAGACGGGTGATTTCTGCATTTCCATCTGAGGTACCGGGTTCATCTCACTAGGGAGTGCCAGACAGTGGGCGCAGGCCAGTGTGTGTGCGCACCGTGCGCGAGCCGAAGCAGGGCGAGGCATTGCCTCACCTGGGAAGCGCAAGGGGTCAGGGAGTTCCCTTTCCGAGTCAAAGAAAGGGGTGATGGACGCACCTGGAAAATCGGGTCACTCCCACCCGAATATTGCGCTTTTCAGACCGGCTTAAGAAACGGCGCACCACGAGACTATATCCCACACCTGGCTCAGAGGGTCCTACGCCCACGGAATCTCGCTGATTGCTAGCACAGCAGTCTGAGATCAAACTGCAAGGCGGCAACGAGGCTGGGGGAGGGGCGCCCGCCATTGCCCAGGCTTGCTTAGGTAAACAAAGCAGCCGGGAAGCTCGAACTGGGTGGAGCCCACCACAGCTCAAGGAGGCCTGCCTGCCTCTGTAGGCTCCACCTCTGGGAGCAGGGCACAGACAAACAAAAAGGCAGCAGTAACCTCTGCAGACTTAAGTGTCCCTGTCTGACAGCTTTGAAGAGAGCAGTGGTTCTCCCAGCACGCAGCTGGAGATCTGAGAACGGGCAGACTGCCTCCTCAAGTGGGTCCCTGACCCCTGACCCCCGAGCAGCCTAACTGGGAGGCACCCCCCAGCAGGGGCACACTGACACCTCACACGGCAGGGTATTCCAACAGACCTGCAGCTGAGGGTCCTGTCTGTTAGAAGGAAAACTAACAACCAGAAAGGACATCTACACCGAAAACCCATCTGTACATCACCATCATCAAAGACCAAAAGTAGATAAAACCACAAAGATGGGGAAAAAACAGAACAGAAAAACTGGAAACTCTAAAACGCAGAGCGCCTCTCCTCCTCCAAAGGAACGCAGTTCCTCACCAGCAACAGAACAAAGCTGGATGGAGAATGATTTTGACGAGCTGAGAGAAGAAGGCTTCAGACGATCAAATTACTCTGAGCTACGGGAGGACATTCAAACCAAAGGCAAAGAAGTTGAAAACTTTGAAAAAAATTTAGAAGAATGTATAACTAGAATAACCAATACAGAGAAGTGCTTAAAGGAGCTGATGGAGCTGAAAACCAAGGCTCGAGAACTACGTGAAGAATGCAGAAGCCTCAGGAGCCGATGCGATCAACTGGAAGAAAGGGTATCAGCAATGGAAGATGAAATGAATGAAATGAAGCGAGAAGGGAAGTTTAGAGAAAAAAGAATAAAAAGAAATGAGCAAAGCCTCCAAGAAATATGGGACTATGTGAAAAGACCAAATCTACGTCTGATTGGTGTACCTGAAAGTGATGTGGAGAATGGAACCAAGTTGGAAAACACTCTGCAGGATATTATCCAGGAGAACTTCCCCAATCTAGCAAGGCAGGCCAACGTTCAGATTCAGGAAATACAGAGAACGCCACAAAGATACTCCTCGAGAAGAGCAACTCCAAGACACATAATTGTCAGATTCACCAAAGTTGAAATGAAGGAAAAAATGTTAAGGGCAGCCAGAGAGAAAGGTCGGGTTACCCTCAAAGGGAAGCCTATCAGACTAACAGCAGATCTCTCGGCAGAAACCCTACAAGCCAGAAGAGAGTGGGGGCCAATATTCAACATTCTTAAAGAAAAGAATTTTCAACCCAGAATTTCATTTCCAGCCAAACTAAGCTTCATAAGTGAAGGAGAAAGAAAATACTTTACAGACAAGCAAATGCTGAGAGATTTTGTCACCACCAGGCCTACCCTAAAAGAGCTCCTGAAGGAAGCACTAAACATGGAAAGGAACAACCGGTACCAGCCGCTGCAAAATCATGCCAAAATGTAAAGACCATCGAGACTAGGAAGAAACTGCATCAACTAATGAGCAAAATCACCAGCTAACATCATAATGACAGGATCAAATTCACACATAACAATATTAACTTTAAATATAAATGGACTAAATTCTGCAATTAAAAGACACAGACTGGCAAGTTGGATAAAGAGTCAAGACCCATCAGTGTGCTGTATTCAGGAAACCCATCTCATGTGCAGAGACACACATAGGCTCAAAATAAAAGGATGGAGGAAGATCTACCAAGCAAATGGAAAACAAAAAAAGGCAGGGGTTGCAATCCTAGTCTCTGATAAAACAGACTTTAAACCAACAAAGATCAAAAGAGACAAAGAAGGCCATTACATAATGGTAAAGGGATCAATTCAACAAGAGGAGCTAACTATCCTAAATATTTATGCACCCAATACAGGAGCACCCAGATTCATAAAGCAAGTCCTGAGTGACCTACAAAGAGACTTAGACTCCCACACATTAATAATGGGAGACTTTAACACCCCACTGTCAATATTAGACAGATCAACGAGACAGAAAGTCAACAAGGATACCCAGGAATTGAACTCAGCTCTGCACCAAGCAGACCTAATAGACATCTACAGAACTCTCCACCCCAAATCAACAGAATATACATTTTTTTCAGCACCACACCACACCTATTCCAAAATCGACCACATAGTTGGAAGTAAAGCTCTCCTCAGCAAATGTAAAAGAACAGAAATTATAACAAACTATCTCTCAGACCACAGTGCAATCAAACTAGAACTCAGGATTAAGAATCTCACTCAAAGCCGCTCAACTACATGGAAACTGAACAACCTGCTCCTGAATGACTACTGGGTACATAACGAAATGAAGGCAGAAATAAAGATGTTCTTTGAAACCAACGAGAACAAAGACACCACATACCAGAATCTCTGGGACGCATTCAAAGCAGTGTGTAGAGGGAAATTTATAGCACTAAATGCCTACAAGAGAAAGCAGGAAAGATCCAAAATTGACACCCTAACATCACAATTAAAAGAACTAGAAAAGCAAGAGCAAACACATTCAAAAGCTAGCAGAAGGCAAGAAATAACTAAAATCAGAGCAGAACTGAAGGAAATAGAGACACAAAAAACCCTTCAAAAAATCAATGAATCCAGGAGCTGGTTTTTTGAAAGGATCAACAAAATTGATAGACCGCTAGCAAGACTAATAAAGAAAAAAAGAGAGAAGAATCAAATAGACACAATAAAAAATGATAAAGGGGATATCACCACCGATCCCACAGAAATACAAACTACCATCAGAGAATACTACAAACACCTCTACGCAAATAAACTAGAAAATCTAGAAGAAATGGATACATTCCTCGACACATACACTCTCCCAAGACTAAAACAGGAAGAAGTTGAATCTCTGAATGGACCAATAACAGGCTCTGAAATTGTGGCAATAATCAATAGTTTACCAACCAAAAAGAGTCCAGGACCAGATGGATTCACAGCCGAATTCTACCAGAGGTACAAGGAGGAACTGGTACCATTCCTTCTGAAACTATTCCAATCAATAGAAAAAGAGGGAATCCTCCCTAACTCATTTTATGAGGCCAGCATCATTCTGATACCAAAGCCGGGCAGAGACACAACCAAAAAAGAGAATTTTAGACCAATATCCTTGATGAACATTGATGCAAAAATCCTCAATAAAATACTGGCAAACCGAATCCAGCAGCACATCAAAAAGCTTATCCACCATGATCAAGTGGGCTTCATCCCTGGGATGCAAGGCTGGTTCAATATACGCAAATCAATAAATGTAATCCAGCATATAAACAGAGCCAAAGACAAAAACCACATGATTATCTCAATAGATGCAGAAAAAGCCTTTGACAAAATTCAACAACCCTTCATGCTAAAAACTCTCAATAAATTAGGTATTGATGGGACGTATTTCAAAATAATAAGAGCTATCTATGACAAACCCACAGCCAATATCATACTGAATGGGCAAAAACTGGAAGCATTCCCTTTGAAAACTGGCACAAGACAGGGATGCCCTCTCTCACCGCTCCTATTCAACATAGTGTTGGAAGTTCTGGCCAGGGCAATCAGGCAGGAGAAGGAAATAAAGGGTATTCAATTAGGAAAAGAGGAAGTCAAATTGTCCCTGTTTGCAGACGACATGATTGTTTATCTAGAAAACCCCATTGTCTCAGCCCAAAATCTCCTTAAGCTGATAAGCAACTTCAGCAAAGTCTCAGGATACAAAATCAATGTACAAAAATCACAAGCATTCTTATACACCAACAACAGACAAACAGAGAGCCAAATCATGGGTGAACTCCCATTCACAATTGCTTCAAAGAGAATAAAATACCTAGGAATCCAACTTACAAGGGATGTGAAGGACCTCTTCAAGGAGAACTACAAACCACTGCTCAAGGAAATAAAAGAGGACACAAACAAATGGAAGAACATTCCATGCTCATGGGTAGGAAGAATCAATATCGTGAAAATGGCCATACTGCCCAAGGTAATTTACAGATTCAATGCCATCCCCATCAAGCTACCAATGACTTTCTTCACAGAATTGGAAAAAACTACTTTAAAGTTCATATGGAACCAAAAAAGAGCCCGCATTGCCAAGTCAATCCTAAGCCAAAAGAACAAAGCTGGAGGCATCACACTACCTTACTTCAAACTATACTACAAGGCTACAGTAACCAAAACAGCATGGTACTGGTACCAAAACAGAGATATAGATCAATGGAACAGAACAGAGCCCTCAGAAATAATGCCACATATCTACAACTATCTGATCTTTGACAAACCTGAGAAAAACAAGCAATGGGGAAAGGATTCCCTATTTAATAAATGGTGCTGGGAAAACTGGCTAGCCATATGTAGAAAGCTGAAACTGGATCTCTTCCTTACACCTTATACAAAAATCAATTCAAGATGGATTAAAGATTTAAACGTTAAACCTAAAACCATAAAAACCCTAGAAGAAAACCTAGGCATTACCATTCAGGACATAGGCGTGGGCAAGGACTTCATGTCCAAAACACCAAAAGCAATGGCAACAAAAGACAAAATTGACAAATGGGATCTAATTAAACTAAAGAGCTTCTGCACAGCAAAAGAAACTACCATCAGAGTGAACAGGCAACCTACAACATGGGAGAAAATTTTCGCAACCTACTCATCTGACAAAGGGCTAATATCCAGAATCTACAATGAACTCAAACAAATTTACAAGAAAAAAACAAACAACCCCATCAAAAAGTGGGCGAAGGACATGAACAGACACTTCTCAAAAGAAGACATTTATGCAGCCAAAAAACACATGAAGAAATGCTCATCATCACTGGCCATCAGAGAAATGCAAATCAAAACCACTATGAGATATCATCTCACACCAGTTAGAATGGCAATCATTAAAAAGTCAGGAAACAACAGGTGCTGGAGAGGATGCGGAGAAATAGGAACACTTTTACACTGTTGGTGGGACTGTAAACTAGTTCAACCATTGTGGAAGTCAGTGTGGCGATTCCTCAGGGATCTAGAACTAGAAATACCATTTGACCCAGCCATCCCATTACTGGGTATATACCCAAAGGACTATAAATCATGCTGCTATAAAGACACATGCACTCGTATGTTTATTGCGGCACTATTCACAATAGCAAAAACTTGGAACCAACCCAAATGTCCAACAATGATAGACTGGATTAAGAAAATGTGGCACATATACACCATGGAATATTATGCAGCCATAAAAAATGATGAGTTCATATCCTTTGTAGGGACATGGATGAAATTGGAAACCATCATTCTCAGTAAACTATCGCAAGAACAAAAAACCAAACACCGCATATTCTCACTCATAGGTGGGAATTGAACAATGAGATCACATGGACACAGGAAGGGGAATATCACACTCTGGGGACTGTGGTGGGGTCGGGGGAGGGGGGAGGGGTAGCATTGGGAGATATACCTAATGCTAGATGACACATTAGTGGGTGCAGCGCACCAGCATGGCACATGTATACATATGTAACTAACCTGCACAATGTGCACATGTACCCTAAAACTTAGAGTATAATTAAAAAAAAAAAAAAAAAAAAAAAAAAAAAAAAAAAAAAGATCACACCACTGCA	G	.	PASS	PRECISE;SVTYPE=DEL;SVLEN=-6045;END=114045894;CIPOS=-0,0;CILEN=-1,1;RE=20;RNAMES=NULL;STRAND=+-	GT:DR:DV:PL:GQ	./.:.:20:.,.,.:.
1	114649246	cuteSV.DEL.163	ATGGCTGGTATATTGTTGGTCCTTCTTGTCAAAATGCCTCCCCTTCTCCTCTTTGCTTGGATACTCCTATACCTACATCATGCCCCCACACCACACCCCCATGGACCCTTGCCCAGGGTCCAGCCCACAGTAAGCATCTCTCCCGAACACCCCTGCAGGGCTTCCTGTCCTCGAACAGCTCACAGGAGTCACCAAGTCCCCTTTGCCCTGCAGCTGTGCCCCCCAGCATCTAGTGACGAGAGCCCCTTTTGGGACAGGGTCCTTGCCTTGCACCTGCTTGTGCTTCAGCATGCCCAGCAGGACACAAAAGCAGCTACAGAAATGCTTGCAGAAAGGGGTGCTCACATTTTAGTAAAAGAACTCTGGAAGGAGTGGTTCTTCACGCAGTGTTATGATCAAGTTAGGGCCCTGGGAAGAACTCTGGAAGCTCCTGTGGCCCCTCTGAGAGGGAGCAAACAAAAGGCCACTGTCACCATTTCCCCACCACCAAGTCCTACAGATGCGGAGTTGCCTGCGCTTTCACAGGCTGTCTCTTTTGGGGGAGTCTGAGTTGATTTGTTATGGACCTGGGAGGCTTGCCTGGGGATATGAGGGGTCCCTCGGGGTAAACAGCATTGCCCCAGGCTCTATGAACTGCTGTCAGGATGGCTCCCTCCAGGGGAGCAGTGACCCGCAGACCTCCCTGGTTTTTGCAGGACCCCTGCTCTTTCTCATAGGACCGTGGCAGCTGGCGACATGCAGGTGCTGAGTCTGCAGTGTGGTGTGGCCCGTGCACCCAAAAATGAACTGCACCCTCCATCCATGGGCGCAGCCAGGTGAAAGGACTGGCTCAAGATCCCACTATGACCTGGAGGCAGGGAGGAAACCAGGGCCAGAAGACAAAAGCCTGGCTCCAGGCTTCGCACGGGGGAGTGGCTGGCCCTCACTGTGCCTGGTGGCAAGTCAGCAGCTCTTGGTTCACTGTTCCCCTGCACACACAAGCAGCGGAGGACTGGATTATTTAATAAAGGAAATTAAACAGGTTAATTTTGAGTAAATAAGAGATGAGAGCTAAACAGAGAGGGTCAGCATCTCCTGGTAGTCACTCTCTCTCTCTGGAAAGCCAGGCCCCAGCTCGGCCCTCACCAGGTCCTCTCTCTGCACTACCCTCTCTCAGGCGGTTTCAGTCAGATCCCACATGGCTTACCAGCCTTTTATCCTCATTAGAGGTGTTTGAGACTTTGGACTTCAATAAAACAAGGGGTGACCAGGGGCTTCAGAACAGCTAGCACATTATTGCTTTCATCTTCACCTGCTGTCAGGAGAGGCTGCCTTAGGGCCCCTGACTGGTAATGAGCTCTCTGGTGCAGGAGAGGTCACTGCTGTCCAGAAAGCAGCAGAAACCAGCGTAGCCCTCTAGACTTCTAACCTAGGAGCTGATAGGGTAGATCTGAGCTCAGTAGCAGCTGGCTGAAAGTCTTGGCTAGTGCTTGCAGGAGGTGGACCTGCTGGCAGGGGAGGGGAAGCCAGGATGTTGGCTTCTGGAGAAATCTGTCCTTTAGTGCAACTTGTCCACCTGATGTCGCTGCCCATATTAGTAGCATTCTCCTTGGCTGCAGTGCACAGGGCATCTGGAGAGTAAGATTCTTAAAGGCTCACCTATCTATAGCACAACACTGTGCTCCCTGGCTTCCCAGAGGCCCATCTGCAACAACTGATTAAAGCACTTCTCTCTACTTGATGCAGTCACATAGTCCTGGGCATAGAAAAAGAGATCCTATTTGTGGGCTGCCCATGAAAGAGCAGTGAACCATGAATCAGGAGACCTGGACTTTAGACCCTCTACCCCCAGTTAGCTGTGAGACCTTGAGCAAATCATTTCCCATCTCTGGTCCTTGGGCTATAAAATGAAGGGGTTGTTCTAGATGAGATGCTCTATCCTCAAGGTCCCTGTCAGCCATGAGAACCCAAGATTCCAACTGGAAAATCTATCAGCCATCACCAACTGAGACGACCCAAGGATGCTTAAGTGGTGTCTATCGCCTGCCTCAGGGAATCTAGCAATTTCGTTTTGAAATCCAAATGCTCCCATTTTTTAAGTTCCCATTGCCCCTCAAATGTTTTGTTCTTCTCCAAGGCCAGTCATGTTTCCTCCTGAATAAGCAGCGAGTGGCGTCAGTGCCTGTGAGTCCATCTTGGGAATGCAGGCTAAGCAAAGCAAGAACAATGCTTCCCCATTTCTTACAGAGCACTTCTAGTCTCTTAGTCATTAAGTGGCTTGTCTGAATCTCTCATCATCAGCAGAGAAGCATCCGCTATACTTTCAGGAAAGCCATAGGAGACCTAAAAAGATCTCAGAAGCACTGGGCAGGAAGTGCTGTTAAGTTCCCCAGGGGTTGTGGGAGGGTAGGGGGGCTGGAAGAGAGATGAGGTAGAAGCCAGTTGGACTCCAATGGCTAAAGAAACCCCGCATTGTAGGCCTGGGGCTCTGTGTTGGGGGTACAGAGATGAGTCAGATGTGGAAGCCAGATACCTGGAGCTGAGCCAGCCCCTGTGATATCTCCTCCCATAGCAACACAGGCCTCCTCTTCATAGCACACACTACAACTCTAACTTTTATGTTGATCTGGGGACTACATGATGAATGCCTGTGTTTCTCACCAGATTGTATGCTCTTTGAAGGCACGAATGGGGTCTGGTTTTATTCATCCTTATACCTCTCATGTGTAGCCCAGTGCCTGATGTGTAGTAAGTGCTCAGCAAATACTGGCTAATGAACAAATGGTTGAGAATGTGGATTTGGGGTCAGGCAGATCCAGCTTCCAGCTCTTAAGACTATGAAAGCTTAAGTACTCCTAAGAGAGTAGTATGGCTTACTTAACCTTTCATAATCTTGGCTTCCTAACCTGTACACTGTACAGTGGGATGAATATAGGACCCACCTCTTAGGGTTGCCGCAGAGATTAAATGAGGTAATTTGTGCAAAGTGCTTACTTAGCACAGTGGCTGGCACAGAGTAGGTGCTTAGTAAGTATTGGCAACTATTATAATTATTACTACTGTTATAAAGAGCTCACGGTCTTGGAACAGGGGCAGGGAAAGGCATGTCAGTAGGTAGTACTGTTTGGTTTGGTCGGTGCAGTAATAGAGGTGTGGACAAGACGTGGGCATGCAGAGCAAGGAAGAAGGAATTCAGCCCCAGATTTCAAGCTAGGCTTCCCAAAGAGGGTGATATTTGATAGGATCTAGACAGGTCAGTAAAAGTAGATTTCTAGCAGAAAAAAGTAAGCAAGCGCTTTTGCTTTTTTTCTCTGGAGAGGGATCAACAGTGCCTAAAGACACAGAAGGGGCAGGGAGTGTTCGGGGCGCATGAGAGGTTCCCTGTGGCTGACAGCATGGTGATGACAGGGGCGGAGAGCTCCCAGATGAGGCTAGAAACAGGGCCCCAGGCAAGGGCCAGCCTTGCCTGCCTCTTAGCCCATACTTGGGAGTTTGTCCTTGATTCTGCAGACAATGGGAGACTGGCTCTACCCCTGCCCTTCCTGCTTTACTTCCTACTCAGTCCACTGTGTCACCTTCAACCCAGACACCCACACCAGAGACCATTTTCATGTGTGTCATTCATTTGTCACACACCCACTAAATGTTGGAGGATCTGGAGAGATAGTAATGATAAGACAAAGTCCCAGCCCTCCAGGAACTTGTATTCTAAGGGAGGAAGACAAAAGTACACTAAGCAAGATGGTACCCAAGGGCAGCGAGGGAGCCAGGGACCTGACCAAGGGTAGTGAGTGGGTGTGCGGCCGCTTTATTCATAGTGGTCCTGAAAGATGGGGAGGAGCAGCCAAGAATGGAAGGAGAGCTCTCAGCAGAGGCTAGCAAAGAGTGCTGTGGGTCTGGCTGGGGGAAGCGGATGGTGGCTATGATACCAGAGTAAGCAAAGGGTAAGAGGGAGGTTAAGGGAGGACTTGCAAGTGCTTGGATTTTGCTTCCTATGAAAAGCAGAGCCCTTTGAGGACTTGCAGCAGTTTGGGACTTCAGCAGCTTGTAAAGAATGGGTGGCAGGGGCCGGGAGAAAGTGAGCATGAGTTCAGATGCTACGGCCTCCACAGCTACTCAGTTCCCAAGCTGCACAGCTTCTCCCTTCTGAGTGTCCCCAAACTCTGAGGCCCTCTCCTCCCATCCTCGCTGCACTACCTCAGCTCTGGCCTGCACCATCTCTGCCAGATCCTTGCAGTTTTCTAACTCCCCCTGCCCACTCCCTCCAATCCATCCTCCTTGCTGTAACCAGGTGGTTGGTCTCCTGCTCAGAATTCTTCAGTGGCTTCTCATTTCACACTTGTTTTGTAGTTGGAAAGCCTCTTCTTCAAATGAAGTATCATCCAAAAGCCCAATCATATACAGCAGCTGAAGAGTGGCTCAGAAACAGGGCATCCAGAGTACCTTCAA	A	.	PASS	PRECISE;SVTYPE=DEL;SVLEN=-4427;END=114653673;CIPOS=-0,0;CILEN=-0,0;RE=22;RNAMES=NULL;STRAND=+-	GT:DR:DV:PL:GQ	./.:.:22:.,.,.:.
1	115319082	cuteSV.DEL.164	TGTGAAGATATTAAGGAAACAAAGGTGGAAAAATCACCTGTTCTGTAGATATAAAGAACGTAAAAGCATGTGCATTACGATTTTTAAAAGTTCATTTAATCTATGATACAGAAGTTACAATGGAGTTTCCCTACAATTTTAGTCCTCAGACATGAAGCCATAGTAAAGTGACCTTGTATTCACGGATATTTTTTTTTTTTTCTTTCAAAAAATCAATTGTGGAAGACAGTGTGGTGATTCCTCAAGGATCTAGAACTAGAAATACCATTTGACCCAGCAATCCCATTACTGGGTATATACCCAAAGGATTGTAAATCATGCTACTATAAAGACACATGCACACATGTTTATTGCGGCACTATTCACAATAGCAAAGACTTGGAACCAACCCAAATGTCCATCAATGATAGACTGGATTAAGAAAATGTGGCACATATATACCATGGAATACTATGCAGCCATAAAAAAGGATGAGTTCATGTCCTTTGTAGGGACATGGATGAAGCTGGAAACCATCATTCTGAGCAAACTATCACAAAGACAGAAAACCAAACACCGCATGTTCTCACTCATAGGTGGGAATTGAACAATGAGAACACTTGGACACAGGGTGGGGAACATCACACACCGGGGCCTGTCATAGGGTTGGGGGAGTGGGGACGGATAGCATTAGGAGGAATACCTAATGTAAAGGACGAGTTAATGGGTGCAGCACACCATCATGGCACATGTATACATATGTTAACAAACCTGCACGTTTTGCACATGTACCCTAGAACTTATTTAAAAAACAAACAAAAAAAAGGCCTCCTTAAGGGGATCCTCATTCCAGTTGTATATGTTCTATTGATACCACTACTAAGGAATACAGTTTTTTAAAATATATATAATGTTTCTTATATTTAAAACCAAGAAGTGAAGAGTAGAATGCATTTTCTGTTTTCGCTCTTTGCCCAGACATCAAGTTGATAATCATATGGTTATCTGTGATATGCATCAGCTCATAAGTAACCCTTTGGTATGTGAACATGGGGAATTTTAAAATACTGGGCTCTTCAATATGGATTTGTGTTACACTCATGTCATCATCTCATGCCTTCCAAGATTTCAAAGGATCTGATGGCTGTAATTGCAGAGAATAAATGAGTAATCTTTAGTCTATTTCAGAAATAGAAGGCCACATGATTCCCTTTCCATAAAGGACTAAGGTTTCATCCAATGCCAACTCTGGTAAGGCCTTAGTCATTTTTGTGGGTGAAATCTGATTCGATGCAAGCAATGTTATTTTCATTTCTGAAAATTATCTATGTCCAGTGCATCAATCCCCCAGTAGGTCCACACTCCAATAAAAAGATTTGAAATGGAAAAAAAAAATCAATTGTAGTTTAACTACCCATTGGATGTTGGATACTATCTCTAAGTGGCTGTTTAACTTAAATTTGAATACTTTTACTGGCAGGAAGCTTACTACATTCCAAGGTGCTTTATTCCATCTTTGGACATATCACTTAGAAAGTTTATCTATCTGAGTAAACTCTGTCTCTTTCAAGGTTCAAGTTTTTTCCTCCATACGAGAAGAAAATCTATTTTTCTCTTCCAGATGAAAGCCATTCAAATATTTAAAATATCTGTTTCCTAAAACTTTTAAGTCAGTAAAATGCATTCAATGGAATTTAAGATGAAGCTTATATTTCACTACATCTCACAGAAGTAGTAGGCTCCAACCCTATACATCTAGAATTAAATGATACAGTACACAAGAATGTACAATGACAACCATGAAGCACCTATAAACATAAGAACAATTACTGAGTCTCCCAAATTAGCAAAGAACAGAAACTATGCCATGTTTGTTTTTTTAAAAAACCATACTTCTCTCCCCTAACAACATAGTATGATACTATGTGGTTCAGTTTATAAAAGGTTTACTGACTGCCTGCTGTATGTCAGGTACTATGTTAGGAATAAAATGTGAATTCATGCGCCTTACAAGCAAGGAGCTTAAGTTAAATGTATAAGTAATAACCAACCAAGTGTTTACCAGGCAGCTTCAACACTAACTGGCATTATGTTTGGTGGGAGCGCTAAGAATTAATGAACATTTTCAAAAGAGATCTTGGTGAGGGAGGGGGAACCTTAGTCCCACTCAAATAAAAGGATCTGAGCAGCCCCTATCCTCCTTCTTTCTATTCATATCTTTACAAAGCCATGGCAAAATAAACAACAAATGTGATAAACATGAAAGGAAAATGAGCTTACTTTTCTTCAAAAACAAGCACACATGGCCAGGCGCAGTGGTTCATGCCTATAATCCCAGCACTTTGGAAGGCTAACGTGGGTGGATCGCTTGAGCCCAGGAGTTTCAGACCAGCCTGGGCAACATGGCGAAATGTCATCTCTACCAAAAAACAAACAAACAAACAAACAAACAAACAACCCCACAAAAATTAACAGGGCGTGGTGGTGTGCACCTGTAGTCCCAGCTGCTCCGGAGGCAGAGGTGAGACGATGGCTTGAGCCCAGGAGGCAGAGGTTGCAGTGAGCCGAGATCGTGCCATTACACCACGGCCTGGTCGACAAGAGCCAGACCCTATCTCACAAAGCAAAAAAACAAGCACACAATCTAAAACAATCTCAAGATTTCAATTTGGTTCATTTCGAATTTATTCAAAGTTTCTTACTG	T	.	PASS	PRECISE;SVTYPE=DEL;SVLEN=-2682;END=115321764;CIPOS=-1,1;CILEN=-1,1;RE=18;RNAMES=NULL;STRAND=+-	GT:DR:DV:PL:GQ	./.:.:18:.,.,.:.
1	117078187	cuteSV.DEL.165	GGCGCGGTGGCTCACGCCTGTAATCCCAGCACTTTGGGAGGCCGAGGCGGGCGGATCACGAGGTCAGGAGATCGAGACCATCCTGGCTAACACGGTGAAACCCCGTCTCTACTAAAAATACAAAAAATTAGCCGGGCGTGGTGGCGGGCGCCTGTAGTCCCAGCTACTCGGGAGGCTGAGGCAGGAGAATGGCGTGAACCCAGGAGGCGGAGCTTGCAGTGAGCCGAGATCGCGCCACTGCACTCCAGCCTGGGCGACAGAGCGAGACTCTGTCTCAAAAAAAA	G	.	PASS	PRECISE;SVTYPE=DEL;SVLEN=-283;END=117078470;CIPOS=-0,0;CILEN=-0,0;RE=14;RNAMES=NULL;STRAND=+-	GT:DR:DV:PL:GQ	./.:.:14:.,.,.:.
1	118310973	cuteSV.INV.46	C	<INV>	.	PASS	PRECISE;SVTYPE=INV;SVLEN=1020;END=118311993;RE=22;STRAND=++;RNAMES=NULL	GT:DR:DV:PL:GQ	./.:.:22:.,.,.:.
1	118310973	cuteSV.INV.47	C	<INV>	.	PASS	PRECISE;SVTYPE=INV;SVLEN=2000;END=118312973;RE=22;STRAND=--;RNAMES=NULL	GT:DR:DV:PL:GQ	./.:.:22:.,.,.:.
1	118379649	cuteSV.INS.98	A	AACAAAGCTCTGAGGCCTCCACTCACTGGAGACAAATAGACCCAAGCACATCAGCTCTGAGGCCTCCACCTCACTGAGACAATAGACCCAAGCACATCCAGCTCTGAGGCCTCCACTCCACTGAGACAATAGACCCAAGCACAACAGCTCCTGAAGCCTCCACTCCTGAGACAATAGCCCCAAGCACATCAGCTCTGAGGTCCTCCACTCGGTAGACAATAGACCCAAGTCAAACAGCTCTGAGGGCTCCACCACTGAGACAATAGACCAAGTG	.	PASS	PRECISE;SVTYPE=INS;SVLEN=273;END=118379649;CIPOS=-0,0;CILEN=-2,2;RE=20;RNAMES=NULL	GT:DR:DV:PL:GQ	./.:.:20:.,.,.:.
1	118861827	cuteSV.BND.73	T	]6:119310725]N	.	PASS	PRECISE;SVTYPE=BND;RE=16;RNAMES=NULL	GT:DR:DV:PL:GQ	./.:.:16:.,.,.:.
1	119436198	cuteSV.BND.74	A	]hs37d5:141923]N	.	PASS	PRECISE;SVTYPE=BND;RE=25;RNAMES=NULL	GT:DR:DV:PL:GQ	./.:.:25:.,.,.:.
1	119553326	cuteSV.INS.99	T	TCATAAGTCTGAAACTTATTTTTTTTTTTATAATTTTACTTATATAGGTATATACCTATATATTTACTATATATAGTATATACCTATATAATTTACTATAATTATAGAGTATATACCTATATAGTTACTAGTATATAGGTAATACCTATATAGATATATATATAGGTATATACCTATATAGTTACTATATCATAGGGTATATACCCTATATATTACTATATATAGGTATATACCTATATAGAAAAAAAAAAAAAAAAAAAAAAAGCCATTTATACAACATACTAATAAAGCTGGGCGCGGTGGCTCACGCCTGTAATCCCAGCACTTTGGGAGGCCGAGGCGGGCGGATCACGAGGGTCAGGAGATCGAGACGATCCCGGGCTAAAACGGTGAAACCCCGTCTCTACTAAAAAATACAAAAAATTAGCCGGGCGTAGTGGCGGGCGCCTGTAGTCCCAGCTACTTGGGAGGCTGAGGCAGGGGAATGGCGTGAACCCGGGAGGCGGAGCTTGCAGTGAGCCGGAGATCCCGCCACTGCACTCCAGCCTGGGGCGACAAGAGTTGAGACTCCGTCTCAAAAAAAAAAAAAAAAAAAAAAAGACAAGTGACAGGGCAATTTATGTGAGGAAACCTCGATAATAATATGGCTTTTAAATCATTTAACTAATCACAATGTATGCATCTTATTCAGAAATACTCATTCAAATAGATATAATTACACAGATGTATACTGGAACGGGATATTATAAAAAAAAAAAGATTTTTTTTTTGTGTTGTTGTGTTAGATATATATATATATAAACACACAAATTTTGTAAACTTCCGTTCCTTCCTCCTTCCTTCCTTCCTTTTCTTTCTTTTAAAAGGTTAAAAAAGGTAATTACATATGTTGTATATATTTCACCCTTCCTTCCTTTCCTAAAGTATTATTTTGAGATTTGTTTGATCTATCTATCCTTTGAGACGTGTTAAAAAAGTGTTAAGTGAGGTTCGTGTATATATGTGTTTTTGATTAAAAAAGTTATTAATTTTTTTTTTTTTTATTTTTTTTTTTTGAGACGGAGTCTCGCTCTGTCGCCCAGGCGG	.	PASS	PRECISE;SVTYPE=INS;SVLEN=1085;END=119553326;CIPOS=-0,0;CILEN=-5,5;RE=17;RNAMES=NULL	GT:DR:DV:PL:GQ	./.:.:17:.,.,.:.
1	120012834	cuteSV.DEL.166	TCCTCATCTAAACTTTGGCACAGACATTCTGATTAATCTCTTGATCCCCTGGCTTTCTCATATCCCCTATACCAGTCCATTTTATATCCTTGAGGCAAGGTTAACTTCCTACACTACAATTCTGCTTCTGTTTTTCTTTTTCTTTTTGAAACAGGATTTTGCTGTGCCACCCAGGCTGGAGTCCAGAGGCATGATCTCTGCTCACTGCCACCTTCACCTCCTGGGACCCATCCATCCTCCTACCTCAGGCTTCTTATTAGCTGGGAGTGTAGGCATTCACCACTATGTCTGGCTAATTTGTGTATTTTTGGTAGAGACGGGGTTTCACCAAGTTGTCCAGGCTGGTCTCAACCTCCTGGATGCAAGCGATCCACCTGCCTCAGTCTCCCAAATTGCTAGAATCACAGGTGTGAGCCACCACCCCTGGCCTGTTTCTCTACTTGTTCCAAATATAAATAAGGGGTTTTCTGTGACATGGTGCTGGAGACCGAAAATCACAATTCTGCATTACCTACAGAATTAAATTCAAACTTTTCCCTCTTATACCCAACTCTCCACAATCACCCTACTCTCCTTAAAAATTTTGGTGAGTCTCCCATGACCCTAGCCGTGCTTATATTCCAGGCACACCTGACAGCTCATTGCTCAGATTACTTTTCTGAAATGAGATGGGGTAGAAACAGATGTTTGCTCTTTCCCAAAAAATTGCTAAACGTGCTGACTTCTGTGCCTTTGTTTAATTGTTCCTTCCATGGAGTGTACATCCTCC	T	.	PASS	PRECISE;SVTYPE=DEL;SVLEN=-768;END=120013602;CIPOS=-0,0;CILEN=-0,0;RE=23;RNAMES=NULL;STRAND=+-	GT:DR:DV:PL:GQ	./.:.:23:.,.,.:.
1	120916468	cuteSV.DUP.32	A	<DUP>	.	PASS	PRECISE;SVTYPE=DUP;SVLEN=5994;END=120922462;RE=29;STRAND=-+;RNAMES=NULL	GT:DR:DV:PL:GQ	./.:.:29:.,.,.:.
1	121128957	cuteSV.BND.75	G	N[hs37d5:17272598[	.	PASS	PRECISE;SVTYPE=BND;RE=12;RNAMES=NULL	GT:DR:DV:PL:GQ	./.:.:12:.,.,.:.
1	121480912	cuteSV.BND.76	C	N[hs37d5:178851[	.	PASS	PRECISE;SVTYPE=BND;RE=17;RNAMES=NULL	GT:DR:DV:PL:GQ	./.:.:17:.,.,.:.
1	121484370	cuteSV.INS.100	T	TCGTTGGAAACCGTATTTTTTCATATTATGCCTAGACAGAAGAATTCTCAGTAATTTC	.	PASS	PRECISE;SVTYPE=INS;SVLEN=57;END=121484370;CIPOS=-7,7;CILEN=-0,0;RE=23;RNAMES=NULL	GT:DR:DV:PL:GQ	./.:.:23:.,.,.:.
1	121485035	cuteSV.INS.101	A	ATATATATATGCATATATATATGTATGTTTTTTAAAAGCTTCTACAAAAAAAAAATGAGGGGACAGTCAGCTCCCCAGAAGGGATAGTCAGCTCATAGAGGGGACAGTCAGCTCCCAGCAGAGGGG	.	PASS	PRECISE;SVTYPE=INS;SVLEN=125;END=121485035;CIPOS=-0,0;CILEN=-1,1;RE=24;RNAMES=NULL	GT:DR:DV:PL:GQ	./.:.:24:.,.,.:.
1	142655255	cuteSV.DEL.167	CTCATAGCAGTGTTCTGGAATCCTTTGGGAGGGACAAACTTTCAGACCCCAGCAGGAGGGTTCTGGAATCCTGTGTGAGGGACCAACATTCAGACCCTCGTAGCAGTGTTCTGGAATGCTATGTGAAAGGCAACCATTCAGACCCTCATAGCAATGTTCTGGAATCCTATGTCAG	C	.	PASS	PRECISE;SVTYPE=DEL;SVLEN=-174;END=142655429;CIPOS=-0,0;CILEN=-0,0;RE=20;RNAMES=NULL;STRAND=+-	GT:DR:DV:PL:GQ	./.:.:20:.,.,.:.
1	143280466	cuteSV.INV.48	T	<INV>	.	PASS	PRECISE;SVTYPE=INV;SVLEN=1283;END=143281749;RE=28;STRAND=++;RNAMES=NULL	GT:DR:DV:PL:GQ	./.:.:28:.,.,.:.
[truncated: 8,461,836 more chars]
