# Supplementary material for: Bayesian Integrative Detection of Structural Variations With False Discovery Rate Control
Source: Biom J. 2026 Mar 27;68(2):e70128. doi: 10.1002/bimj.70128 (PMC13022811; doi:10.1002/bimj.70128)
Supplement: Supplementary file 2 — Supporting Information [file BIMJ-68-e70128-s001.zip › Code_and_Data/Data_simulated/sim2_20_95.debreak.vcf]

##fileformat=VCFv4.2
##FILTER=<ID=PASS,Description="All filters passed">
##source=DeBreak
##fileDate=2024-03-01
##contig=<ID=1,length=249250621>
##contig=<ID=2,length=243199373>
##contig=<ID=3,length=198022430>
##contig=<ID=4,length=191154276>
##contig=<ID=5,length=180915260>
##contig=<ID=6,length=171115067>
##contig=<ID=7,length=159138663>
##contig=<ID=8,length=146364022>
##contig=<ID=9,length=141213431>
##contig=<ID=10,length=135534747>
##contig=<ID=11,length=135006516>
##contig=<ID=12,length=133851895>
##contig=<ID=13,length=115169878>
##contig=<ID=14,length=107349540>
##contig=<ID=15,length=102531392>
##contig=<ID=16,length=90354753>
##contig=<ID=17,length=81195210>
##contig=<ID=18,length=78077248>
##contig=<ID=19,length=59128983>
##contig=<ID=20,length=63025520>
##contig=<ID=21,length=48129895>
##contig=<ID=22,length=51304566>
##contig=<ID=X,length=155270560>
##contig=<ID=Y,length=59373566>
##contig=<ID=MT,length=16569>
##contig=<ID=GL000207.1,length=4262>
##contig=<ID=GL000226.1,length=15008>
##contig=<ID=GL000229.1,length=19913>
##contig=<ID=GL000231.1,length=27386>
##contig=<ID=GL000210.1,length=27682>
##contig=<ID=GL000239.1,length=33824>
##contig=<ID=GL000235.1,length=34474>
##contig=<ID=GL000201.1,length=36148>
##contig=<ID=GL000247.1,length=36422>
##contig=<ID=GL000245.1,length=36651>
##contig=<ID=GL000197.1,length=37175>
##contig=<ID=GL000203.1,length=37498>
##contig=<ID=GL000246.1,length=38154>
##contig=<ID=GL000249.1,length=38502>
##contig=<ID=GL000196.1,length=38914>
##contig=<ID=GL000248.1,length=39786>
##contig=<ID=GL000244.1,length=39929>
##contig=<ID=GL000238.1,length=39939>
##contig=<ID=GL000202.1,length=40103>
##contig=<ID=GL000234.1,length=40531>
##contig=<ID=GL000232.1,length=40652>
##contig=<ID=GL000206.1,length=41001>
##contig=<ID=GL000240.1,length=41933>
##contig=<ID=GL000236.1,length=41934>
##contig=<ID=GL000241.1,length=42152>
##contig=<ID=GL000243.1,length=43341>
##contig=<ID=GL000242.1,length=43523>
##contig=<ID=GL000230.1,length=43691>
##contig=<ID=GL000237.1,length=45867>
##contig=<ID=GL000233.1,length=45941>
##contig=<ID=GL000204.1,length=81310>
##contig=<ID=GL000198.1,length=90085>
##contig=<ID=GL000208.1,length=92689>
##contig=<ID=GL000191.1,length=106433>
##contig=<ID=GL000227.1,length=128374>
##contig=<ID=GL000228.1,length=129120>
##contig=<ID=GL000214.1,length=137718>
##contig=<ID=GL000221.1,length=155397>
##contig=<ID=GL000209.1,length=159169>
##contig=<ID=GL000218.1,length=161147>
##contig=<ID=GL000220.1,length=161802>
##contig=<ID=GL000213.1,length=164239>
##contig=<ID=GL000211.1,length=166566>
##contig=<ID=GL000199.1,length=169874>
##contig=<ID=GL000217.1,length=172149>
##contig=<ID=GL000216.1,length=172294>
##contig=<ID=GL000215.1,length=172545>
##contig=<ID=GL000205.1,length=174588>
##contig=<ID=GL000219.1,length=179198>
##contig=<ID=GL000224.1,length=179693>
##contig=<ID=GL000223.1,length=180455>
##contig=<ID=GL000195.1,length=182896>
##contig=<ID=GL000212.1,length=186858>
##contig=<ID=GL000222.1,length=186861>
##contig=<ID=GL000200.1,length=187035>
##contig=<ID=GL000193.1,length=189789>
##contig=<ID=GL000194.1,length=191469>
##contig=<ID=GL000225.1,length=211173>
##contig=<ID=GL000192.1,length=547496>
##contig=<ID=NC_007605,length=171823>
##contig=<ID=hs37d5,length=35477943>
##ALT=<ID=DEL,Description="Deletion">
##ALT=<ID=INS,Description="Insertion">
##ALT=<ID=DUP,Description="Duplication">
##ALT=<ID=INV,Description="Inversion">
##ALT=<ID=TRA,Description="Translocation">
##INFO=<ID=CHR2,Number=1,Type=String,Description="Chromosome for END">
##INFO=<ID=END,Number=1,Type=Integer,Description="End position of the structural variant">
##INFO=<ID=MAPQ,Number=1,Type=Integer,Description="Mean mapping quality of supporting reads">
##INFO=<ID=SUPPREAD,Number=1,Type=Integer,Description="Number of supporting reads">
##INFO=<ID=SVLEN,Number=1,Type=Integer,Description="Length of the SV">
##INFO=<ID=SVMETHOD,Number=1,Type=String,Description="Type of approach used to detect SV">
##INFO=<ID=SVTYPE,Number=1,Type=String,Description="Type of structural variant">
##INFO=<ID=PRECISE,Number=0,Type=Flag,Description="Variant with precise breakpoint position from POA">
##INFO=<ID=MULTI,Number=0,Type=Flag,Description="If the SV is multi-allelic SV">
##INFO=<ID=LARGEINS,Number=0,Type=Flag,Description="Large insertion indentified from local assembly">
##INFO=<ID=START2,Number=1,Type=Integer,Description="SV start position on the second haplotype of multi-allilic SV">
##INFO=<ID=END2,Number=1,Type=Integer,Description="SV end position on the second haplotype of multi-allilic SV">
##INFO=<ID=SVLEN2,Number=1,Type=Integer,Description="SV length on the second haplotype of multi-allilic SV">
##FORMAT=<ID=GT,Number=1,Type=String,Description="Genotype">
##CommandLine=debreak --bam alns/sim2_20_95.sort.bam -o tools/debreak/sim2_20_95.debreak.vcf
#CHROM	POS	ID	REF	ALT	QUAL	FILTER	INFO	FORMAT	alns/sim2_20_95.sort.bam
1	30666	DB1	N	<TRA>	.	PASS	END=102503430;CHR2=15;SVLEN=0;SUPPREAD=9;MAPQ=6;SVMETHOD=DeBreak;SVTYPE=TRA	GT	0/1
1	564834	DB2	N	<DUP>	.	PASS	END=570383;CHR2=1;SVLEN=5550;SUPPREAD=16;MAPQ=59;SVMETHOD=DeBreak;SVTYPE=DUP	GT	0/1
1	755968	DB3	N	<DEL>	.	PASS	END=756608;CHR2=1;SVLEN=641;SUPPREAD=12;MAPQ=60;SVMETHOD=DeBreak;SVTYPE=DEL;MULTI	GT	0/1
1	756079	DB4	N	<DEL>	.	PASS	END=758493;CHR2=1;SVLEN=2415;SUPPREAD=15;MAPQ=59;SVMETHOD=DeBreak;SVTYPE=DEL;MULTI	GT	0/1
1	774865	DB5	N	<DEL>	.	PASS	END=774923;CHR2=1;SVLEN=59;SUPPREAD=42;MAPQ=60;SVMETHOD=DeBreak;SVTYPE=DEL	GT	1/1
1	811077	DB6	N	<INS>	.	PASS	END=811077;CHR2=1;SVLEN=766;SUPPREAD=31;MAPQ=59;SVMETHOD=DeBreak;SVTYPE=INS	GT	0/1
1	811079	DB7	N	<TRA>	.	PASS	END=66528871;CHR2=12;SVLEN=0;SUPPREAD=10;MAPQ=54;SVMETHOD=DeBreak;SVTYPE=TRA	GT	0/1
1	841343	DB8	N	<DUP>	.	PASS	END=849329;CHR2=1;SVLEN=7987;SUPPREAD=42;MAPQ=60;SVMETHOD=DeBreak;SVTYPE=DUP	GT	0/1
1	928682	DB9	N	<DEL>	.	PASS	END=930763;CHR2=1;SVLEN=2082;SUPPREAD=21;MAPQ=60;SVMETHOD=DeBreak;SVTYPE=DEL	GT	0/1
1	1135241	DB10	N	<DEL>	.	PASS	END=1142724;CHR2=1;SVLEN=7484;SUPPREAD=24;MAPQ=60;SVMETHOD=DeBreak;SVTYPE=DEL	GT	0/1
1	1860725	DB11	N	<INS>	.	PASS	END=1860725;CHR2=1;SVLEN=141;SUPPREAD=19;MAPQ=60;SVMETHOD=DeBreak;SVTYPE=INS	GT	0/1
1	2211928	DB12	N	<DUP>	.	PASS	END=2213871;CHR2=1;SVLEN=1944;SUPPREAD=11;MAPQ=56;SVMETHOD=DeBreak;SVTYPE=DUP	GT	0/1
1	2212680	DB13	N	<DEL>	.	PASS	END=2213938;CHR2=1;SVLEN=1259;SUPPREAD=14;MAPQ=60;SVMETHOD=DeBreak;SVTYPE=DEL	GT	0/1
1	2238296	DB14	N	<DUP>	.	PASS	END=2241002;CHR2=1;SVLEN=2707;SUPPREAD=26;MAPQ=60;SVMETHOD=DeBreak;SVTYPE=DUP	GT	0/1
1	2333227	DB15	N	<INS>	.	PASS	END=2333227;CHR2=1;SVLEN=157;SUPPREAD=18;MAPQ=60;SVMETHOD=DeBreak;SVTYPE=INS	GT	0/1
1	2453636	DB16	N	<INS>	.	PASS	END=2453636;CHR2=1;SVLEN=818;SUPPREAD=21;MAPQ=60;SVMETHOD=DeBreak;SVTYPE=INS	GT	1/1
1	2493013	DB17	N	<DEL>	.	PASS	END=2493454;CHR2=1;SVLEN=442;SUPPREAD=39;MAPQ=60;SVMETHOD=DeBreak;SVTYPE=DEL	GT	1/1
1	2583557	DB18	N	<DEL>	.	PASS	END=2589895;CHR2=1;SVLEN=6339;SUPPREAD=17;MAPQ=50;SVMETHOD=DeBreak;SVTYPE=DEL	GT	0/1
1	2765594	DB19	N	<TRA>	.	PASS	END=49185856;CHR2=X;SVLEN=0;SUPPREAD=23;MAPQ=18;SVMETHOD=DeBreak;SVTYPE=TRA	GT	0/1
1	3097396	DB20	N	<DEL>	.	PASS	END=3098599;CHR2=1;SVLEN=1204;SUPPREAD=23;MAPQ=60;SVMETHOD=DeBreak;SVTYPE=DEL	GT	0/1
1	3130340	DB21	N	<INS>	.	PASS	END=3130340;CHR2=1;SVLEN=85;SUPPREAD=18;MAPQ=60;SVMETHOD=DeBreak;SVTYPE=INS	GT	0/1
1	3177066	DB22	N	<INS>	.	PASS	END=3177066;CHR2=1;SVLEN=646;SUPPREAD=22;MAPQ=60;SVMETHOD=DeBreak;SVTYPE=INS	GT	1/1
1	3610901	DB23	N	<TRA>	.	PASS	END=71844894;CHR2=2;SVLEN=0;SUPPREAD=15;MAPQ=29;SVMETHOD=DeBreak;SVTYPE=TRA	GT	0/1
1	4044756	DB24	N	<DEL>	.	PASS	END=4045262;CHR2=1;SVLEN=507;SUPPREAD=14;MAPQ=60;SVMETHOD=DeBreak;SVTYPE=DEL	GT	0/1
1	4137405	DB25	N	<DEL>	.	PASS	END=4138890;CHR2=1;SVLEN=1486;SUPPREAD=26;MAPQ=60;SVMETHOD=DeBreak;SVTYPE=DEL	GT	0/1
1	4403449	DB26	N	<INS>	.	PASS	END=4403449;CHR2=1;SVLEN=850;SUPPREAD=7;MAPQ=60;SVMETHOD=DeBreak;SVTYPE=INS	GT	0/1
1	4800148	DB27	N	<INS>	.	PASS	END=4800148;CHR2=1;SVLEN=1048;SUPPREAD=27;MAPQ=60;SVMETHOD=DeBreak;SVTYPE=INS	GT	1/1
1	4800148	DB28	N	<TRA>	.	PASS	END=16486819;CHR2=hs37d5;SVLEN=0;SUPPREAD=10;MAPQ=48;SVMETHOD=DeBreak;SVTYPE=TRA	GT	0/1
1	5172047	DB29	N	<INS>	.	PASS	END=5172047;CHR2=1;SVLEN=723;SUPPREAD=16;MAPQ=60;SVMETHOD=DeBreak;SVTYPE=INS	GT	0/1
1	5220150	DB30	N	<INS>	.	PASS	END=5220150;CHR2=1;SVLEN=749;SUPPREAD=15;MAPQ=59;SVMETHOD=DeBreak;SVTYPE=INS	GT	1/1
1	5283942	DB31	N	<DEL>	.	PASS	END=5287106;CHR2=1;SVLEN=3165;SUPPREAD=31;MAPQ=60;SVMETHOD=DeBreak;SVTYPE=DEL	GT	1/1
1	5877011	DB32	N	<DEL>	.	PASS	END=5877351;CHR2=1;SVLEN=341;SUPPREAD=17;MAPQ=60;SVMETHOD=DeBreak;SVTYPE=DEL	GT	0/1
1	5892204	DB33	N	<INS>	.	PASS	END=5892204;CHR2=1;SVLEN=437;SUPPREAD=18;MAPQ=60;SVMETHOD=DeBreak;SVTYPE=INS	GT	0/1
1	5906338	DB34	N	<DUP>	.	PASS	END=5913622;CHR2=1;SVLEN=7285;SUPPREAD=21;MAPQ=60;SVMETHOD=DeBreak;SVTYPE=DUP	GT	0/1
1	5929036	DB35	N	<DEL>	.	PASS	END=5929453;CHR2=1;SVLEN=418;SUPPREAD=15;MAPQ=60;SVMETHOD=DeBreak;SVTYPE=DEL	GT	0/1
1	5944554	DB36	N	<DEL>	.	PASS	END=5944690;CHR2=1;SVLEN=137;SUPPREAD=24;MAPQ=60;SVMETHOD=DeBreak;SVTYPE=DEL	GT	0/1
1	6064979	DB37	N	<DEL>	.	PASS	END=6065640;CHR2=1;SVLEN=662;SUPPREAD=26;MAPQ=60;SVMETHOD=DeBreak;SVTYPE=DEL	GT	0/1
1	6186995	DB38	N	<INV>	.	PASS	END=6189734;CHR2=1;SVLEN=2740;SUPPREAD=7;MAPQ=58;SVMETHOD=DeBreak;SVTYPE=INV	GT	0/1
1	7022965	DB39	N	<DEL>	.	PASS	END=7023528;CHR2=1;SVLEN=564;SUPPREAD=20;MAPQ=60;SVMETHOD=DeBreak;SVTYPE=DEL	GT	0/1
1	7043631	DB40	N	<INS>	.	PASS	END=7043631;CHR2=1;SVLEN=1074;SUPPREAD=23;MAPQ=60;SVMETHOD=DeBreak;SVTYPE=INS	GT	1/1
1	7175363	DB41	N	<TRA>	.	PASS	END=92644908;CHR2=15;SVLEN=0;SUPPREAD=13;MAPQ=30;SVMETHOD=DeBreak;SVTYPE=TRA	GT	0/1
1	7175408	DB42	N	<DEL>	.	PASS	END=7175735;CHR2=1;SVLEN=328;SUPPREAD=29;MAPQ=60;SVMETHOD=DeBreak;SVTYPE=DEL	GT	0/1
1	7569778	DB43	N	<DUP>	.	PASS	END=7571566;CHR2=1;SVLEN=1789;SUPPREAD=24;MAPQ=60;SVMETHOD=DeBreak;SVTYPE=DUP	GT	0/1
1	7715055	DB44	N	<DEL>	.	PASS	END=7715287;CHR2=1;SVLEN=233;SUPPREAD=20;MAPQ=60;SVMETHOD=DeBreak;SVTYPE=DEL	GT	0/1
1	7872006	DB45	N	<INV>	.	PASS	END=7872938;CHR2=1;SVLEN=933;SUPPREAD=9;MAPQ=59;SVMETHOD=DeBreak;SVTYPE=INV	GT	0/1
1	7889476	DB46	N	<DEL>	.	PASS	END=7890321;CHR2=1;SVLEN=846;SUPPREAD=26;MAPQ=60;SVMETHOD=DeBreak;SVTYPE=DEL	GT	0/1
1	7925029	DB47	N	<DEL>	.	PASS	END=7925506;CHR2=1;SVLEN=478;SUPPREAD=49;MAPQ=60;SVMETHOD=DeBreak;SVTYPE=DEL	GT	1/1
1	8182406	DB48	N	<DEL>	.	PASS	END=8190873;CHR2=1;SVLEN=8468;SUPPREAD=19;MAPQ=60;SVMETHOD=DeBreak;SVTYPE=DEL	GT	0/1
1	8204081	DB49	N	<DUP>	.	PASS	END=8210849;CHR2=1;SVLEN=6769;SUPPREAD=22;MAPQ=60;SVMETHOD=DeBreak;SVTYPE=DUP	GT	0/1
1	8361492	DB50	N	<DEL>	.	PASS	END=8361569;CHR2=1;SVLEN=78;SUPPREAD=40;MAPQ=60;SVMETHOD=DeBreak;SVTYPE=DEL	GT	0/1
1	8381818	DB51	N	<INS>	.	PASS	END=8381818;CHR2=1;SVLEN=801;SUPPREAD=19;MAPQ=60;SVMETHOD=DeBreak;SVTYPE=INS	GT	1/1
1	8446611	DB52	N	<INS>	.	PASS	END=8446611;CHR2=1;SVLEN=323;SUPPREAD=25;MAPQ=60;SVMETHOD=DeBreak;SVTYPE=INS	GT	0/1
1	8501971	DB53	N	<INS>	.	PASS	END=8501971;CHR2=1;SVLEN=353;SUPPREAD=16;MAPQ=60;SVMETHOD=DeBreak;SVTYPE=INS	GT	0/1
1	8550458	DB54	N	<DEL>	.	PASS	END=8551044;CHR2=1;SVLEN=587;SUPPREAD=31;MAPQ=60;SVMETHOD=DeBreak;SVTYPE=DEL	GT	0/1
1	8706088	DB55	N	<DEL>	.	PASS	END=8706266;CHR2=1;SVLEN=179;SUPPREAD=55;MAPQ=60;SVMETHOD=DeBreak;SVTYPE=DEL	GT	1/1
1	9595457	DB56	N	<DEL>	.	PASS	END=9597661;CHR2=1;SVLEN=2205;SUPPREAD=11;MAPQ=60;SVMETHOD=DeBreak;SVTYPE=DEL	GT	0/1
1	9684007	DB57	N	<TRA>	.	PASS	END=9684007;CHR2=hs37d5;SVLEN=0;SUPPREAD=10;MAPQ=60;SVMETHOD=DeBreak;SVTYPE=TRA	GT	0/1
1	9684008	DB58	N	<INS>	.	PASS	END=9684008;CHR2=1;SVLEN=1527;SUPPREAD=8;MAPQ=50;SVMETHOD=DeBreak;SVTYPE=INS	GT	0/1
1	9762596	DB59	N	<DEL>	.	PASS	END=9766106;CHR2=1;SVLEN=3511;SUPPREAD=16;MAPQ=60;SVMETHOD=DeBreak;SVTYPE=DEL	GT	0/1
1	10195942	DB60	N	<DUP>	.	PASS	END=10200572;CHR2=1;SVLEN=4631;SUPPREAD=38;MAPQ=59;SVMETHOD=DeBreak;SVTYPE=DUP	GT	0/1
1	10396488	DB61	N	<INV>	.	PASS	END=10399514;CHR2=1;SVLEN=3027;SUPPREAD=16;MAPQ=55;SVMETHOD=DeBreak;SVTYPE=INV	GT	0/1
1	10397359	DB62	N	<INV>	.	PASS	END=10398420;CHR2=1;SVLEN=1062;SUPPREAD=16;MAPQ=57;SVMETHOD=DeBreak;SVTYPE=INV	GT	0/1
1	10722091	DB63	N	<DEL>	.	PASS	END=10722533;CHR2=1;SVLEN=443;SUPPREAD=19;MAPQ=60;SVMETHOD=DeBreak;SVTYPE=DEL	GT	0/1
1	10804248	DB64	N	<DEL>	.	PASS	END=10804961;CHR2=1;SVLEN=714;SUPPREAD=28;MAPQ=60;SVMETHOD=DeBreak;SVTYPE=DEL	GT	0/1
1	11101186	DB65	N	<DEL>	.	PASS	END=11101443;CHR2=1;SVLEN=258;SUPPREAD=29;MAPQ=60;SVMETHOD=DeBreak;SVTYPE=DEL	GT	0/1
1	12457180	DB66	N	<INV>	.	PASS	END=12460392;CHR2=1;SVLEN=3213;SUPPREAD=14;MAPQ=56;SVMETHOD=DeBreak;SVTYPE=INV	GT	0/1
1	12458217	DB67	N	<INV>	.	PASS	END=12459259;CHR2=1;SVLEN=1043;SUPPREAD=20;MAPQ=58;SVMETHOD=DeBreak;SVTYPE=INV	GT	0/1
1	12871327	DB68	N	<DEL>	.	PASS	END=12880151;CHR2=1;SVLEN=8825;SUPPREAD=13;MAPQ=58;SVMETHOD=DeBreak;SVTYPE=DEL	GT	0/1
1	13050825	DB69	N	<DUP>	.	PASS	END=13052938;CHR2=1;SVLEN=2114;SUPPREAD=7;MAPQ=47;SVMETHOD=DeBreak;SVTYPE=DUP	GT	0/1
1	13165316	DB70	N	<INV>	.	PASS	END=13166307;CHR2=1;SVLEN=992;SUPPREAD=11;MAPQ=12;SVMETHOD=DeBreak;SVTYPE=INV;MULTI	GT	0/1
1	13169590	DB71	N	<DUP>	.	PASS	END=13178497;CHR2=1;SVLEN=8908;SUPPREAD=12;MAPQ=57;SVMETHOD=DeBreak;SVTYPE=DUP	GT	0/1
1	13179118	DB72	N	<DEL>	.	PASS	END=13187504;CHR2=1;SVLEN=8387;SUPPREAD=11;MAPQ=59;SVMETHOD=DeBreak;SVTYPE=DEL	GT	0/1
1	13187518	DB73	N	<INS>	.	PASS	END=13187518;CHR2=1;SVLEN=313;SUPPREAD=16;MAPQ=58;SVMETHOD=DeBreak;SVTYPE=INS	GT	0/1
1	13200061	DB74	N	<DEL>	.	PASS	END=13202464;CHR2=1;SVLEN=2404;SUPPREAD=15;MAPQ=44;SVMETHOD=DeBreak;SVTYPE=DEL	GT	0/1
1	13211907	DB75	N	<DUP>	.	PASS	END=13219913;CHR2=1;SVLEN=8007;SUPPREAD=50;MAPQ=45;SVMETHOD=DeBreak;SVTYPE=DUP	GT	1/1
1	13341681	DB76	N	<DEL>	.	PASS	END=13346275;CHR2=1;SVLEN=4595;SUPPREAD=11;MAPQ=12;SVMETHOD=DeBreak;SVTYPE=DEL	GT	0/1
1	13446714	DB77	N	<DUP>	.	PASS	END=13674125;CHR2=1;SVLEN=227412;SUPPREAD=11;MAPQ=0;SVMETHOD=DeBreak;SVTYPE=DUP;MULTI	GT	0/1
1	13706952	DB78	N	<DEL>	.	PASS	END=13711307;CHR2=1;SVLEN=4356;SUPPREAD=23;MAPQ=24;SVMETHOD=DeBreak;SVTYPE=DEL	GT	0/1
1	14454786	DB79	N	<DEL>	.	PASS	END=14454922;CHR2=1;SVLEN=137;SUPPREAD=59;MAPQ=60;SVMETHOD=DeBreak;SVTYPE=DEL	GT	1/1
1	14597359	DB80	N	<INV>	.	PASS	END=14598263;CHR2=1;SVLEN=905;SUPPREAD=12;MAPQ=60;SVMETHOD=DeBreak;SVTYPE=INV	GT	0/1
1	15120019	DB81	N	<DEL>	.	PASS	END=15120718;CHR2=1;SVLEN=700;SUPPREAD=17;MAPQ=60;SVMETHOD=DeBreak;SVTYPE=DEL	GT	0/1
1	15365323	DB82	N	<DEL>	.	PASS	END=15365579;CHR2=1;SVLEN=257;SUPPREAD=25;MAPQ=60;SVMETHOD=DeBreak;SVTYPE=DEL;MULTI	GT	0/1
1	15365415	DB83	N	<DEL>	.	PASS	END=15365554;CHR2=1;SVLEN=140;SUPPREAD=25;MAPQ=60;SVMETHOD=DeBreak;SVTYPE=DEL;MULTI	GT	0/1
1	15376048	DB84	N	<DEL>	.	PASS	END=15376959;CHR2=1;SVLEN=912;SUPPREAD=9;MAPQ=60;SVMETHOD=DeBreak;SVTYPE=DEL	GT	0/1
1	15585614	DB85	N	<DUP>	.	PASS	END=15593667;CHR2=1;SVLEN=8054;SUPPREAD=28;MAPQ=60;SVMETHOD=DeBreak;SVTYPE=DUP	GT	0/1
1	17009534	DB86	N	<DEL>	.	PASS	END=17012821;CHR2=1;SVLEN=3288;SUPPREAD=13;MAPQ=55;SVMETHOD=DeBreak;SVTYPE=DEL	GT	0/1
1	17675058	DB87	N	<DUP>	.	PASS	END=17679939;CHR2=1;SVLEN=4882;SUPPREAD=16;MAPQ=60;SVMETHOD=DeBreak;SVTYPE=DUP	GT	0/1
1	19052498	DB88	N	<INV>	.	PASS	END=19055503;CHR2=1;SVLEN=3006;SUPPREAD=11;MAPQ=53;SVMETHOD=DeBreak;SVTYPE=INV	GT	0/1
1	19053465	DB89	N	<INV>	.	PASS	END=19054560;CHR2=1;SVLEN=1096;SUPPREAD=12;MAPQ=55;SVMETHOD=DeBreak;SVTYPE=INV	GT	0/1
1	19386607	DB90	N	<DEL>	.	PASS	END=19387139;CHR2=1;SVLEN=533;SUPPREAD=21;MAPQ=60;SVMETHOD=DeBreak;SVTYPE=DEL	GT	0/1
1	19898252	DB91	N	<INS>	.	PASS	END=19898252;CHR2=1;SVLEN=251;SUPPREAD=17;MAPQ=60;SVMETHOD=DeBreak;SVTYPE=INS	GT	0/1
1	20497002	DB92	N	<DEL>	.	PASS	END=20497921;CHR2=1;SVLEN=920;SUPPREAD=33;MAPQ=60;SVMETHOD=DeBreak;SVTYPE=DEL	GT	0/1
1	20601012	DB93	N	<DEL>	.	PASS	END=20604957;CHR2=1;SVLEN=3946;SUPPREAD=16;MAPQ=60;SVMETHOD=DeBreak;SVTYPE=DEL	GT	0/1
1	20789862	DB94	N	<INS>	.	PASS	END=20789862;CHR2=1;SVLEN=453;SUPPREAD=24;MAPQ=60;SVMETHOD=DeBreak;SVTYPE=INS	GT	0/1
1	20949898	DB95	N	<INS>	.	PASS	END=20949898;CHR2=1;SVLEN=389;SUPPREAD=42;MAPQ=60;SVMETHOD=DeBreak;SVTYPE=INS	GT	1/1
1	21786408	DB96	N	<DEL>	.	PASS	END=21786784;CHR2=1;SVLEN=377;SUPPREAD=39;MAPQ=60;SVMETHOD=DeBreak;SVTYPE=DEL	GT	1/1
1	21823293	DB97	N	<DEL>	.	PASS	END=21826565;CHR2=1;SVLEN=3273;SUPPREAD=22;MAPQ=60;SVMETHOD=DeBreak;SVTYPE=DEL	GT	0/1
1	22128579	DB98	N	<DUP>	.	PASS	END=22137971;CHR2=1;SVLEN=9393;SUPPREAD=39;MAPQ=60;SVMETHOD=DeBreak;SVTYPE=DUP	GT	0/1
1	22144503	DB99	N	<DEL>	.	PASS	END=22144714;CHR2=1;SVLEN=212;SUPPREAD=13;MAPQ=60;SVMETHOD=DeBreak;SVTYPE=DEL	GT	0/1
1	22834551	DB100	N	<TRA>	.	PASS	END=65362443;CHR2=14;SVLEN=0;SUPPREAD=22;MAPQ=48;SVMETHOD=DeBreak;SVTYPE=TRA	GT	0/1
1	22886525	DB101	N	<DEL>	.	PASS	END=22888261;CHR2=1;SVLEN=1737;SUPPREAD=25;MAPQ=60;SVMETHOD=DeBreak;SVTYPE=DEL	GT	0/1
1	23736136	DB102	N	<DEL>	.	PASS	END=23737855;CHR2=1;SVLEN=1720;SUPPREAD=12;MAPQ=60;SVMETHOD=DeBreak;SVTYPE=DEL	GT	0/1
1	23981106	DB103	N	<INS>	.	PASS	END=23981106;CHR2=1;SVLEN=333;SUPPREAD=44;MAPQ=59;SVMETHOD=DeBreak;SVTYPE=INS	GT	1/1
1	24223608	DB104	N	<DEL>	.	PASS	END=24224192;CHR2=1;SVLEN=585;SUPPREAD=41;MAPQ=60;SVMETHOD=DeBreak;SVTYPE=DEL	GT	1/1
1	24328737	DB105	N	<INS>	.	PASS	END=24328737;CHR2=1;SVLEN=84;SUPPREAD=27;MAPQ=41;SVMETHOD=DeBreak;SVTYPE=INS	GT	0/1
1	24402972	DB106	N	<DEL>	.	PASS	END=24403302;CHR2=1;SVLEN=331;SUPPREAD=17;MAPQ=60;SVMETHOD=DeBreak;SVTYPE=DEL	GT	0/1
1	24472612	DB107	N	<TRA>	.	PASS	END=24472612;CHR2=hs37d5;SVLEN=0;SUPPREAD=20;MAPQ=60;SVMETHOD=DeBreak;SVTYPE=TRA	GT	0/1
1	24520365	DB108	N	<DEL>	.	PASS	END=24523579;CHR2=1;SVLEN=3215;SUPPREAD=25;MAPQ=60;SVMETHOD=DeBreak;SVTYPE=DEL	GT	0/1
1	24805316	DB109	N	<DEL>	.	PASS	END=24807305;CHR2=1;SVLEN=1990;SUPPREAD=27;MAPQ=60;SVMETHOD=DeBreak;SVTYPE=DEL	GT	0/1
1	24941243	DB110	N	<INS>	.	PASS	END=24941243;CHR2=1;SVLEN=351;SUPPREAD=18;MAPQ=60;SVMETHOD=DeBreak;SVTYPE=INS	GT	0/1
1	25158546	DB111	N	<DEL>	.	PASS	END=25161740;CHR2=1;SVLEN=3195;SUPPREAD=32;MAPQ=60;SVMETHOD=DeBreak;SVTYPE=DEL	GT	0/1
1	25159312	DB112	N	<TRA>	.	PASS	END=28732262;CHR2=21;SVLEN=0;SUPPREAD=13;MAPQ=54;SVMETHOD=DeBreak;SVTYPE=TRA	GT	0/1
1	25201988	DB113	N	<DEL>	.	PASS	END=25203425;CHR2=1;SVLEN=1438;SUPPREAD=12;MAPQ=60;SVMETHOD=DeBreak;SVTYPE=DEL	GT	0/1
1	25317866	DB114	N	<INV>	.	PASS	END=25320665;CHR2=1;SVLEN=2800;SUPPREAD=12;MAPQ=59;SVMETHOD=DeBreak;SVTYPE=INV;MULTI	GT	0/1
1	25318765	DB115	N	<INV>	.	PASS	END=25319684;CHR2=1;SVLEN=920;SUPPREAD=7;MAPQ=60;SVMETHOD=DeBreak;SVTYPE=INV;MULTI	GT	0/1
1	25688265	DB116	N	<DUP>	.	PASS	END=25695727;CHR2=1;SVLEN=7463;SUPPREAD=23;MAPQ=57;SVMETHOD=DeBreak;SVTYPE=DUP	GT	0/1
1	26134614	DB117	N	<DEL>	.	PASS	END=26135011;CHR2=1;SVLEN=398;SUPPREAD=47;MAPQ=60;SVMETHOD=DeBreak;SVTYPE=DEL	GT	1/1
1	26459571	DB118	N	<DUP>	.	PASS	END=26464007;CHR2=1;SVLEN=4437;SUPPREAD=29;MAPQ=60;SVMETHOD=DeBreak;SVTYPE=DUP	GT	0/1
1	26489842	DB119	N	<DEL>	.	PASS	END=26490124;CHR2=1;SVLEN=283;SUPPREAD=29;MAPQ=60;SVMETHOD=DeBreak;SVTYPE=DEL	GT	0/1
1	26966138	DB120	N	<INV>	.	PASS	END=26972553;CHR2=1;SVLEN=6416;SUPPREAD=67;MAPQ=58;SVMETHOD=DeBreak;SVTYPE=INV	GT	1/1
1	27464893	DB121	N	<DEL>	.	PASS	END=27466117;CHR2=1;SVLEN=1225;SUPPREAD=23;MAPQ=60;SVMETHOD=DeBreak;SVTYPE=DEL	GT	0/1
1	27487298	DB122	N	<TRA>	.	PASS	END=174718691;CHR2=2;SVLEN=0;SUPPREAD=12;MAPQ=51;SVMETHOD=DeBreak;SVTYPE=TRA	GT	0/1
1	28204693	DB123	N	<INS>	.	PASS	END=28204693;CHR2=1;SVLEN=279;SUPPREAD=29;MAPQ=60;SVMETHOD=DeBreak;SVTYPE=INS	GT	0/1
1	28247839	DB124	N	<DEL>	.	PASS	END=28248111;CHR2=1;SVLEN=273;SUPPREAD=40;MAPQ=60;SVMETHOD=DeBreak;SVTYPE=DEL	GT	1/1
1	28409552	DB125	N	<INV>	.	PASS	END=28412588;CHR2=1;SVLEN=3037;SUPPREAD=7;MAPQ=54;SVMETHOD=DeBreak;SVTYPE=INV	GT	0/1
1	28410670	DB126	N	<INV>	.	PASS	END=28411772;CHR2=1;SVLEN=1103;SUPPREAD=14;MAPQ=56;SVMETHOD=DeBreak;SVTYPE=INV	GT	0/1
1	29862373	DB127	N	<INS>	.	PASS	END=29862373;CHR2=1;SVLEN=302;SUPPREAD=20;MAPQ=60;SVMETHOD=DeBreak;SVTYPE=INS	GT	0/1
1	30151086	DB128	N	<DEL>	.	PASS	END=30151273;CHR2=1;SVLEN=188;SUPPREAD=25;MAPQ=60;SVMETHOD=DeBreak;SVTYPE=DEL	GT	0/1
1	30435746	DB129	N	<DEL>	.	PASS	END=30436240;CHR2=1;SVLEN=495;SUPPREAD=21;MAPQ=60;SVMETHOD=DeBreak;SVTYPE=DEL	GT	0/1
1	30657042	DB130	N	<DEL>	.	PASS	END=30657664;CHR2=1;SVLEN=623;SUPPREAD=15;MAPQ=58;SVMETHOD=DeBreak;SVTYPE=DEL	GT	0/1
1	30878673	DB131	N	<INS>	.	PASS	END=30878673;CHR2=1;SVLEN=302;SUPPREAD=32;MAPQ=60;SVMETHOD=DeBreak;SVTYPE=INS	GT	0/1
1	31205135	DB132	N	<INS>	.	PASS	END=31205135;CHR2=1;SVLEN=240;SUPPREAD=19;MAPQ=60;SVMETHOD=DeBreak;SVTYPE=INS	GT	0/1
1	31244423	DB133	N	<DEL>	.	PASS	END=31244750;CHR2=1;SVLEN=328;SUPPREAD=29;MAPQ=60;SVMETHOD=DeBreak;SVTYPE=DEL	GT	0/1
1	31367299	DB134	N	<DEL>	.	PASS	END=31367732;CHR2=1;SVLEN=434;SUPPREAD=16;MAPQ=60;SVMETHOD=DeBreak;SVTYPE=DEL	GT	0/1
1	31470646	DB135	N	<DEL>	.	PASS	END=31470787;CHR2=1;SVLEN=142;SUPPREAD=41;MAPQ=60;SVMETHOD=DeBreak;SVTYPE=DEL	GT	1/1
1	31859774	DB136	N	<TRA>	.	PASS	END=39994118;CHR2=13;SVLEN=0;SUPPREAD=10;MAPQ=59;SVMETHOD=DeBreak;SVTYPE=TRA	GT	0/1
1	32011972	DB137	N	<DEL>	.	PASS	END=32012112;CHR2=1;SVLEN=141;SUPPREAD=17;MAPQ=60;SVMETHOD=DeBreak;SVTYPE=DEL	GT	0/1
1	32373519	DB138	N	<DEL>	.	PASS	END=32374070;CHR2=1;SVLEN=552;SUPPREAD=20;MAPQ=60;SVMETHOD=DeBreak;SVTYPE=DEL	GT	0/1
1	32411249	DB139	N	<INS>	.	PASS	END=32411249;CHR2=1;SVLEN=86;SUPPREAD=15;MAPQ=60;SVMETHOD=DeBreak;SVTYPE=INS	GT	0/1
1	32449244	DB140	N	<DEL>	.	PASS	END=32451855;CHR2=1;SVLEN=2612;SUPPREAD=18;MAPQ=60;SVMETHOD=DeBreak;SVTYPE=DEL	GT	0/1
1	33355923	DB141	N	<DEL>	.	PASS	END=33361286;CHR2=1;SVLEN=5364;SUPPREAD=21;MAPQ=60;SVMETHOD=DeBreak;SVTYPE=DEL	GT	0/1
1	33418133	DB142	N	<DEL>	.	PASS	END=33421122;CHR2=1;SVLEN=2990;SUPPREAD=10;MAPQ=60;SVMETHOD=DeBreak;SVTYPE=DEL	GT	0/1
1	33476415	DB143	N	<DEL>	.	PASS	END=33478784;CHR2=1;SVLEN=2370;SUPPREAD=33;MAPQ=60;SVMETHOD=DeBreak;SVTYPE=DEL	GT	0/1
1	33651812	DB144	N	<INS>	.	PASS	END=33651812;CHR2=1;SVLEN=638;SUPPREAD=26;MAPQ=60;SVMETHOD=DeBreak;SVTYPE=INS	GT	1/1
1	34597267	DB145	N	<TRA>	.	PASS	END=157651650;CHR2=7;SVLEN=0;SUPPREAD=8;MAPQ=30;SVMETHOD=DeBreak;SVTYPE=TRA	GT	0/1
1	35006665	DB146	N	<INS>	.	PASS	END=35006665;CHR2=1;SVLEN=436;SUPPREAD=20;MAPQ=60;SVMETHOD=DeBreak;SVTYPE=INS	GT	0/1
1	35407816	DB147	N	<INS>	.	PASS	END=35407816;CHR2=1;SVLEN=268;SUPPREAD=30;MAPQ=60;SVMETHOD=DeBreak;SVTYPE=INS	GT	1/1
1	35898870	DB148	N	<DUP>	.	PASS	END=35900372;CHR2=1;SVLEN=1503;SUPPREAD=12;MAPQ=60;SVMETHOD=DeBreak;SVTYPE=DUP	GT	0/1
1	36733265	DB149	N	<DEL>	.	PASS	END=36733557;CHR2=1;SVLEN=293;SUPPREAD=19;MAPQ=60;SVMETHOD=DeBreak;SVTYPE=DEL	GT	0/1
1	36749098	DB150	N	<DEL>	.	PASS	END=36749532;CHR2=1;SVLEN=435;SUPPREAD=25;MAPQ=60;SVMETHOD=DeBreak;SVTYPE=DEL	GT	0/1
1	37206069	DB151	N	<DEL>	.	PASS	END=37206494;CHR2=1;SVLEN=426;SUPPREAD=22;MAPQ=60;SVMETHOD=DeBreak;SVTYPE=DEL	GT	0/1
1	37211637	DB152	N	<INS>	.	PASS	END=37211637;CHR2=1;SVLEN=357;SUPPREAD=21;MAPQ=60;SVMETHOD=DeBreak;SVTYPE=INS	GT	0/1
1	37215779	DB153	N	<INS>	.	PASS	END=37215779;CHR2=1;SVLEN=340;SUPPREAD=34;MAPQ=60;SVMETHOD=DeBreak;SVTYPE=INS	GT	0/1
1	37424273	DB154	N	<DEL>	.	PASS	END=37425525;CHR2=1;SVLEN=1253;SUPPREAD=9;MAPQ=60;SVMETHOD=DeBreak;SVTYPE=DEL	GT	0/1
1	37687133	DB155	N	<INS>	.	PASS	END=37687133;CHR2=1;SVLEN=85;SUPPREAD=20;MAPQ=60;SVMETHOD=DeBreak;SVTYPE=INS	GT	0/1
1	37911593	DB156	N	<INS>	.	PASS	END=37911593;CHR2=1;SVLEN=519;SUPPREAD=15;MAPQ=60;SVMETHOD=DeBreak;SVTYPE=INS	GT	0/1
1	38121934	DB157	N	<DEL>	.	PASS	END=38127152;CHR2=1;SVLEN=5219;SUPPREAD=39;MAPQ=60;SVMETHOD=DeBreak;SVTYPE=DEL	GT	0/1
1	38208312	DB158	N	<DEL>	.	PASS	END=38208408;CHR2=1;SVLEN=97;SUPPREAD=41;MAPQ=60;SVMETHOD=DeBreak;SVTYPE=DEL	GT	1/1
1	38219294	DB159	N	<DEL>	.	PASS	END=38219582;CHR2=1;SVLEN=289;SUPPREAD=27;MAPQ=60;SVMETHOD=DeBreak;SVTYPE=DEL	GT	0/1
1	38239326	DB160	N	<INS>	.	PASS	END=38239326;CHR2=1;SVLEN=1661;SUPPREAD=18;MAPQ=55;SVMETHOD=DeBreak;SVTYPE=INS	GT	1/1
1	39083931	DB161	N	<DEL>	.	PASS	END=39085955;CHR2=1;SVLEN=2025;SUPPREAD=14;MAPQ=56;SVMETHOD=DeBreak;SVTYPE=DEL	GT	0/1
1	39634016	DB162	N	<INV>	.	PASS	END=39634889;CHR2=1;SVLEN=874;SUPPREAD=8;MAPQ=57;SVMETHOD=DeBreak;SVTYPE=INV	GT	0/1
1	40129697	DB163	N	<INS>	.	PASS	END=40129697;CHR2=1;SVLEN=921;SUPPREAD=26;MAPQ=60;SVMETHOD=DeBreak;SVTYPE=INS	GT	1/1
1	41994018	DB164	N	<DEL>	.	PASS	END=41994273;CHR2=1;SVLEN=256;SUPPREAD=15;MAPQ=60;SVMETHOD=DeBreak;SVTYPE=DEL	GT	0/1
1	41997097	DB165	N	<DEL>	.	PASS	END=41997320;CHR2=1;SVLEN=224;SUPPREAD=20;MAPQ=60;SVMETHOD=DeBreak;SVTYPE=DEL	GT	0/1
1	43842307	DB166	N	<INS>	.	PASS	END=43842307;CHR2=1;SVLEN=363;SUPPREAD=22;MAPQ=60;SVMETHOD=DeBreak;SVTYPE=INS	GT	0/1
1	44059224	DB167	N	<INV>	.	PASS	END=44060004;CHR2=1;SVLEN=781;SUPPREAD=13;MAPQ=60;SVMETHOD=DeBreak;SVTYPE=INV;MULTI	GT	0/1
1	44059307	DB168	N	<INV>	.	PASS	END=44059650;CHR2=1;SVLEN=344;SUPPREAD=19;MAPQ=60;SVMETHOD=DeBreak;SVTYPE=INV;MULTI	GT	0/1
1	44208882	DB169	N	<INS>	.	PASS	END=44208882;CHR2=1;SVLEN=341;SUPPREAD=16;MAPQ=60;SVMETHOD=DeBreak;SVTYPE=INS	GT	0/1
1	44353469	DB170	N	<INS>	.	PASS	END=44353469;CHR2=1;SVLEN=355;SUPPREAD=23;MAPQ=60;SVMETHOD=DeBreak;SVTYPE=INS	GT	0/1
1	46207312	DB171	N	<DEL>	.	PASS	END=46207595;CHR2=1;SVLEN=284;SUPPREAD=28;MAPQ=60;SVMETHOD=DeBreak;SVTYPE=DEL	GT	0/1
1	46679009	DB172	N	<INS>	.	PASS	END=46679009;CHR2=1;SVLEN=353;SUPPREAD=20;MAPQ=60;SVMETHOD=DeBreak;SVTYPE=INS	GT	0/1
1	47441002	DB173	N	<DEL>	.	PASS	END=47444419;CHR2=1;SVLEN=3418;SUPPREAD=20;MAPQ=60;SVMETHOD=DeBreak;SVTYPE=DEL	GT	0/1
1	48892450	DB174	N	<INV>	.	PASS	END=48895236;CHR2=1;SVLEN=2787;SUPPREAD=7;MAPQ=60;SVMETHOD=DeBreak;SVTYPE=INV;MULTI	GT	0/1
1	48893342	DB175	N	<INV>	.	PASS	END=48894278;CHR2=1;SVLEN=937;SUPPREAD=13;MAPQ=60;SVMETHOD=DeBreak;SVTYPE=INV;MULTI	GT	0/1
1	48972504	DB176	N	<INS>	.	PASS	END=48972504;CHR2=1;SVLEN=336;SUPPREAD=14;MAPQ=60;SVMETHOD=DeBreak;SVTYPE=INS	GT	0/1
1	49176992	DB177	N	<INS>	.	PASS	END=49176992;CHR2=1;SVLEN=529;SUPPREAD=9;MAPQ=60;SVMETHOD=DeBreak;SVTYPE=INS	GT	0/1
1	49344973	DB178	N	<INS>	.	PASS	END=49344973;CHR2=1;SVLEN=324;SUPPREAD=18;MAPQ=60;SVMETHOD=DeBreak;SVTYPE=INS	GT	0/1
1	51827633	DB179	N	<INS>	.	PASS	END=51827633;CHR2=1;SVLEN=382;SUPPREAD=18;MAPQ=60;SVMETHOD=DeBreak;SVTYPE=INS	GT	0/1
1	52571090	DB180	N	<INV>	.	PASS	END=52573560;CHR2=1;SVLEN=2471;SUPPREAD=13;MAPQ=58;SVMETHOD=DeBreak;SVTYPE=INV;MULTI	GT	0/1
1	52572015	DB181	N	<INV>	.	PASS	END=52572928;CHR2=1;SVLEN=914;SUPPREAD=11;MAPQ=57;SVMETHOD=DeBreak;SVTYPE=INV;MULTI	GT	0/1
1	53007586	DB182	N	<INS>	.	PASS	END=53007586;CHR2=1;SVLEN=1835;SUPPREAD=17;MAPQ=51;SVMETHOD=DeBreak;SVTYPE=INS	GT	1/1
1	53007586	DB183	N	<TRA>	.	PASS	END=53007586;CHR2=hs37d5;SVLEN=0;SUPPREAD=19;MAPQ=60;SVMETHOD=DeBreak;SVTYPE=TRA	GT	0/1
1	53292453	DB184	N	<INS>	.	PASS	END=53292453;CHR2=1;SVLEN=102;SUPPREAD=18;MAPQ=60;SVMETHOD=DeBreak;SVTYPE=INS	GT	0/1
1	53594066	DB185	N	<DEL>	.	PASS	END=53594937;CHR2=1;SVLEN=872;SUPPREAD=17;MAPQ=60;SVMETHOD=DeBreak;SVTYPE=DEL	GT	0/1
1	53749181	DB186	N	<DEL>	.	PASS	END=53749715;CHR2=1;SVLEN=535;SUPPREAD=17;MAPQ=60;SVMETHOD=DeBreak;SVTYPE=DEL;MULTI	GT	0/1
1	53749597	DB187	N	<DEL>	.	PASS	END=53749891;CHR2=1;SVLEN=295;SUPPREAD=27;MAPQ=60;SVMETHOD=DeBreak;SVTYPE=DEL;MULTI	GT	0/1
1	53968005	DB188	N	<DEL>	.	PASS	END=53968125;CHR2=1;SVLEN=121;SUPPREAD=36;MAPQ=60;SVMETHOD=DeBreak;SVTYPE=DEL	GT	1/1
1	54704679	DB189	N	<INV>	.	PASS	END=54707482;CHR2=1;SVLEN=2804;SUPPREAD=8;MAPQ=60;SVMETHOD=DeBreak;SVTYPE=INV;MULTI	GT	0/1
1	54705667	DB190	N	<INV>	.	PASS	END=54706695;CHR2=1;SVLEN=1029;SUPPREAD=11;MAPQ=58;SVMETHOD=DeBreak;SVTYPE=INV;MULTI	GT	0/1
1	55287539	DB191	N	<DEL>	.	PASS	END=55287871;CHR2=1;SVLEN=333;SUPPREAD=42;MAPQ=60;SVMETHOD=DeBreak;SVTYPE=DEL	GT	1/1
1	55287882	DB192	N	<TRA>	.	PASS	END=55287882;CHR2=12;SVLEN=0;SUPPREAD=9;MAPQ=53;SVMETHOD=DeBreak;SVTYPE=TRA	GT	0/1
1	55385650	DB193	N	<INS>	.	PASS	END=55385650;CHR2=1;SVLEN=142;SUPPREAD=50;MAPQ=58;SVMETHOD=DeBreak;SVTYPE=INS	GT	1/1
1	55486578	DB194	N	<TRA>	.	PASS	END=73829405;CHR2=7;SVLEN=0;SUPPREAD=36;MAPQ=60;SVMETHOD=DeBreak;SVTYPE=TRA	GT	0/1
1	55974812	DB195	N	<DEL>	.	PASS	END=55974864;CHR2=1;SVLEN=53;SUPPREAD=7;MAPQ=60;SVMETHOD=DeBreak;SVTYPE=DEL	GT	0/1
1	56129277	DB196	N	<DEL>	.	PASS	END=56129632;CHR2=1;SVLEN=356;SUPPREAD=22;MAPQ=60;SVMETHOD=DeBreak;SVTYPE=DEL	GT	0/1
1	56401286	DB197	N	<DEL>	.	PASS	END=56401604;CHR2=1;SVLEN=319;SUPPREAD=16;MAPQ=60;SVMETHOD=DeBreak;SVTYPE=DEL	GT	0/1
1	56887707	DB198	N	<DEL>	.	PASS	END=56887997;CHR2=1;SVLEN=291;SUPPREAD=44;MAPQ=60;SVMETHOD=DeBreak;SVTYPE=DEL	GT	1/1
1	57003321	DB199	N	<INS>	.	PASS	END=57003321;CHR2=1;SVLEN=85;SUPPREAD=13;MAPQ=60;SVMETHOD=DeBreak;SVTYPE=INS	GT	0/1
1	57100778	DB200	N	<INS>	.	PASS	END=57100778;CHR2=1;SVLEN=1420;SUPPREAD=9;MAPQ=58;SVMETHOD=DeBreak;SVTYPE=INS	GT	0/1
1	57100779	DB201	N	<TRA>	.	PASS	END=119186568;CHR2=6;SVLEN=0;SUPPREAD=7;MAPQ=60;SVMETHOD=DeBreak;SVTYPE=TRA	GT	0/1
1	57242624	DB202	N	<DEL>	.	PASS	END=57242934;CHR2=1;SVLEN=311;SUPPREAD=17;MAPQ=60;SVMETHOD=DeBreak;SVTYPE=DEL	GT	0/1
1	57394230	DB203	N	<INS>	.	PASS	END=57394230;CHR2=1;SVLEN=930;SUPPREAD=33;MAPQ=59;SVMETHOD=DeBreak;SVTYPE=INS	GT	1/1
1	58096393	DB204	N	<INV>	.	PASS	END=58099597;CHR2=1;SVLEN=3205;SUPPREAD=17;MAPQ=58;SVMETHOD=DeBreak;SVTYPE=INV	GT	0/1
1	58097569	DB205	N	<INV>	.	PASS	END=58098700;CHR2=1;SVLEN=1132;SUPPREAD=16;MAPQ=59;SVMETHOD=DeBreak;SVTYPE=INV	GT	0/1
1	58706984	DB206	N	<DEL>	.	PASS	END=58707096;CHR2=1;SVLEN=113;SUPPREAD=38;MAPQ=60;SVMETHOD=DeBreak;SVTYPE=DEL	GT	1/1
1	58743874	DB207	N	<DEL>	.	PASS	END=58744804;CHR2=1;SVLEN=931;SUPPREAD=32;MAPQ=59;SVMETHOD=DeBreak;SVTYPE=DEL	GT	0/1
1	58744277	DB208	N	<TRA>	.	PASS	END=111551839;CHR2=X;SVLEN=0;SUPPREAD=12;MAPQ=60;SVMETHOD=DeBreak;SVTYPE=TRA	GT	0/1
1	59059650	DB209	N	<DEL>	.	PASS	END=59059891;CHR2=1;SVLEN=242;SUPPREAD=13;MAPQ=60;SVMETHOD=DeBreak;SVTYPE=DEL	GT	0/1
1	59096025	DB210	N	<TRA>	.	PASS	END=106947540;CHR2=7;SVLEN=0;SUPPREAD=26;MAPQ=57;SVMETHOD=DeBreak;SVTYPE=TRA	GT	0/1
1	60413473	DB211	N	<DEL>	.	PASS	END=60414782;CHR2=1;SVLEN=1310;SUPPREAD=20;MAPQ=60;SVMETHOD=DeBreak;SVTYPE=DEL	GT	0/1
1	60464762	DB212	N	<INV>	.	PASS	END=60467677;CHR2=1;SVLEN=2916;SUPPREAD=9;MAPQ=57;SVMETHOD=DeBreak;SVTYPE=INV;MULTI	GT	0/1
1	60465730	DB213	N	<INV>	.	PASS	END=60466591;CHR2=1;SVLEN=862;SUPPREAD=14;MAPQ=56;SVMETHOD=DeBreak;SVTYPE=INV;MULTI	GT	0/1
1	60470570	DB214	N	<INS>	.	PASS	END=60470570;CHR2=1;SVLEN=234;SUPPREAD=28;MAPQ=60;SVMETHOD=DeBreak;SVTYPE=INS	GT	0/1
1	61858635	DB215	N	<INS>	.	PASS	END=61858635;CHR2=1;SVLEN=407;SUPPREAD=25;MAPQ=60;SVMETHOD=DeBreak;SVTYPE=INS	GT	0/1
1	62417792	DB216	N	<DEL>	.	PASS	END=62418300;CHR2=1;SVLEN=509;SUPPREAD=18;MAPQ=60;SVMETHOD=DeBreak;SVTYPE=DEL	GT	0/1
1	63151833	DB217	N	<DEL>	.	PASS	END=63152155;CHR2=1;SVLEN=323;SUPPREAD=18;MAPQ=60;SVMETHOD=DeBreak;SVTYPE=DEL	GT	0/1
1	63392667	DB218	N	<DUP>	.	PASS	END=63396117;CHR2=1;SVLEN=3451;SUPPREAD=14;MAPQ=60;SVMETHOD=DeBreak;SVTYPE=DUP	GT	0/1
1	63705375	DB219	N	<DEL>	.	PASS	END=63708050;CHR2=1;SVLEN=2676;SUPPREAD=29;MAPQ=60;SVMETHOD=DeBreak;SVTYPE=DEL	GT	0/1
1	63707753	DB220	N	<TRA>	.	PASS	END=63707753;CHR2=2;SVLEN=0;SUPPREAD=14;MAPQ=49;SVMETHOD=DeBreak;SVTYPE=TRA	GT	0/1
1	65200157	DB221	N	<DEL>	.	PASS	END=65200692;CHR2=1;SVLEN=536;SUPPREAD=22;MAPQ=60;SVMETHOD=DeBreak;SVTYPE=DEL	GT	0/1
1	65604543	DB222	N	<DEL>	.	PASS	END=65607111;CHR2=1;SVLEN=2569;SUPPREAD=41;MAPQ=60;SVMETHOD=DeBreak;SVTYPE=DEL	GT	0/1
1	66024188	DB223	N	<DEL>	.	PASS	END=66030253;CHR2=1;SVLEN=6066;SUPPREAD=24;MAPQ=60;SVMETHOD=DeBreak;SVTYPE=DEL	GT	0/1
1	66055907	DB224	N	<INS>	.	PASS	END=66055907;CHR2=1;SVLEN=334;SUPPREAD=15;MAPQ=60;SVMETHOD=DeBreak;SVTYPE=INS	GT	0/1
1	66127614	DB225	N	<DEL>	.	PASS	END=66128002;CHR2=1;SVLEN=389;SUPPREAD=48;MAPQ=60;SVMETHOD=DeBreak;SVTYPE=DEL	GT	1/1
1	66694570	DB226	N	<DEL>	.	PASS	END=66694622;CHR2=1;SVLEN=53;SUPPREAD=19;MAPQ=60;SVMETHOD=DeBreak;SVTYPE=DEL	GT	0/1
1	67255200	DB227	N	<INS>	.	PASS	END=67255200;CHR2=1;SVLEN=93;SUPPREAD=17;MAPQ=60;SVMETHOD=DeBreak;SVTYPE=INS	GT	0/1
1	67624393	DB228	N	<DEL>	.	PASS	END=67625080;CHR2=1;SVLEN=688;SUPPREAD=28;MAPQ=60;SVMETHOD=DeBreak;SVTYPE=DEL	GT	0/1
1	68577399	DB229	N	<DEL>	.	PASS	END=68581997;CHR2=1;SVLEN=4599;SUPPREAD=19;MAPQ=60;SVMETHOD=DeBreak;SVTYPE=DEL	GT	0/1
1	69943736	DB230	N	<DEL>	.	PASS	END=69944003;CHR2=1;SVLEN=268;SUPPREAD=19;MAPQ=60;SVMETHOD=DeBreak;SVTYPE=DEL	GT	0/1
1	70068143	DB231	N	<INS>	.	PASS	END=70068143;CHR2=1;SVLEN=283;SUPPREAD=46;MAPQ=60;SVMETHOD=DeBreak;SVTYPE=INS	GT	1/1
1	70093423	DB232	N	<INS>	.	PASS	END=70093423;CHR2=1;SVLEN=187;SUPPREAD=27;MAPQ=60;SVMETHOD=DeBreak;SVTYPE=INS	GT	0/1
1	70106337	DB233	N	<INS>	.	PASS	END=70106337;CHR2=1;SVLEN=223;SUPPREAD=14;MAPQ=60;SVMETHOD=DeBreak;SVTYPE=INS	GT	0/1
1	70357503	DB234	N	<DEL>	.	PASS	END=70359327;CHR2=1;SVLEN=1825;SUPPREAD=19;MAPQ=60;SVMETHOD=DeBreak;SVTYPE=DEL	GT	0/1
1	70412322	DB235	N	<INS>	.	PASS	END=70412322;CHR2=1;SVLEN=84;SUPPREAD=22;MAPQ=60;SVMETHOD=DeBreak;SVTYPE=INS	GT	0/1
1	70912396	DB236	N	<INS>	.	PASS	END=70912396;CHR2=1;SVLEN=342;SUPPREAD=17;MAPQ=60;SVMETHOD=DeBreak;SVTYPE=INS	GT	0/1
1	70946204	DB237	N	<DEL>	.	PASS	END=70946516;CHR2=1;SVLEN=313;SUPPREAD=32;MAPQ=60;SVMETHOD=DeBreak;SVTYPE=DEL	GT	0/1
1	71237372	DB238	N	<DEL>	.	PASS	END=71240352;CHR2=1;SVLEN=2981;SUPPREAD=22;MAPQ=60;SVMETHOD=DeBreak;SVTYPE=DEL	GT	0/1
1	72036909	DB239	N	<TRA>	.	PASS	END=170484211;CHR2=6;SVLEN=0;SUPPREAD=18;MAPQ=58;SVMETHOD=DeBreak;SVTYPE=TRA	GT	0/1
1	72394042	DB240	N	<INS>	.	PASS	END=72394042;CHR2=1;SVLEN=1087;SUPPREAD=11;MAPQ=60;SVMETHOD=DeBreak;SVTYPE=INS	GT	0/1
1	72477222	DB241	N	<DUP>	.	PASS	END=72482646;CHR2=1;SVLEN=5425;SUPPREAD=21;MAPQ=60;SVMETHOD=DeBreak;SVTYPE=DUP	GT	0/1
1	72514087	DB242	N	<INS>	.	PASS	END=72514087;CHR2=1;SVLEN=333;SUPPREAD=15;MAPQ=60;SVMETHOD=DeBreak;SVTYPE=INS	GT	0/1
1	72755436	DB243	N	<DEL>	.	PASS	END=72764035;CHR2=1;SVLEN=8600;SUPPREAD=17;MAPQ=60;SVMETHOD=DeBreak;SVTYPE=DEL	GT	0/1
1	73335263	DB244	N	<DEL>	.	PASS	END=73336018;CHR2=1;SVLEN=756;SUPPREAD=18;MAPQ=58;SVMETHOD=DeBreak;SVTYPE=DEL	GT	0/1
1	73768784	DB245	N	<DEL>	.	PASS	END=73769133;CHR2=1;SVLEN=350;SUPPREAD=21;MAPQ=60;SVMETHOD=DeBreak;SVTYPE=DEL	GT	0/1
1	73813676	DB246	N	<DEL>	.	PASS	END=73815107;CHR2=1;SVLEN=1432;SUPPREAD=17;MAPQ=60;SVMETHOD=DeBreak;SVTYPE=DEL	GT	0/1
1	74038789	DB247	N	<DEL>	.	PASS	END=74038916;CHR2=1;SVLEN=128;SUPPREAD=18;MAPQ=60;SVMETHOD=DeBreak;SVTYPE=DEL	GT	0/1
1	74984439	DB248	N	<DEL>	.	PASS	END=74985244;CHR2=1;SVLEN=806;SUPPREAD=35;MAPQ=59;SVMETHOD=DeBreak;SVTYPE=DEL	GT	0/1
1	75844601	DB249	N	<TRA>	.	PASS	END=75844601;CHR2=15;SVLEN=0;SUPPREAD=11;MAPQ=41;SVMETHOD=DeBreak;SVTYPE=TRA	GT	0/1
1	77100180	DB250	N	<DEL>	.	PASS	END=77100847;CHR2=1;SVLEN=668;SUPPREAD=35;MAPQ=60;SVMETHOD=DeBreak;SVTYPE=DEL	GT	0/1
1	77774504	DB251	N	<DEL>	.	PASS	END=77781588;CHR2=1;SVLEN=7085;SUPPREAD=23;MAPQ=60;SVMETHOD=DeBreak;SVTYPE=DEL	GT	0/1
1	78335476	DB252	N	<DEL>	.	PASS	END=78335827;CHR2=1;SVLEN=352;SUPPREAD=7;MAPQ=0;SVMETHOD=DeBreak;SVTYPE=DEL	GT	0/1
1	78336347	DB253	N	<TRA>	.	PASS	END=157729029;CHR2=7;SVLEN=0;SUPPREAD=12;MAPQ=30;SVMETHOD=DeBreak;SVTYPE=TRA	GT	0/1
1	78607038	DB254	N	<INS>	.	PASS	END=78607038;CHR2=1;SVLEN=327;SUPPREAD=20;MAPQ=60;SVMETHOD=DeBreak;SVTYPE=INS	GT	0/1
1	79401537	DB255	N	<DEL>	.	PASS	END=79401808;CHR2=1;SVLEN=272;SUPPREAD=19;MAPQ=60;SVMETHOD=DeBreak;SVTYPE=DEL	GT	0/1
1	79466706	DB256	N	<DEL>	.	PASS	END=79467061;CHR2=1;SVLEN=356;SUPPREAD=29;MAPQ=60;SVMETHOD=DeBreak;SVTYPE=DEL	GT	0/1
1	80221340	DB257	N	<DUP>	.	PASS	END=80223230;CHR2=1;SVLEN=1891;SUPPREAD=34;MAPQ=60;SVMETHOD=DeBreak;SVTYPE=DUP	GT	0/1
1	80288887	DB258	N	<INS>	.	PASS	END=80288887;CHR2=1;SVLEN=525;SUPPREAD=9;MAPQ=60;SVMETHOD=DeBreak;SVTYPE=INS	GT	0/1
1	80299087	DB259	N	<INS>	.	PASS	END=80299087;CHR2=1;SVLEN=290;SUPPREAD=22;MAPQ=60;SVMETHOD=DeBreak;SVTYPE=INS	GT	0/1
1	80773166	DB260	N	<INS>	.	PASS	END=80773166;CHR2=1;SVLEN=1037;SUPPREAD=11;MAPQ=60;SVMETHOD=DeBreak;SVTYPE=INS	GT	0/1
1	81008022	DB261	N	<INS>	.	PASS	END=81008022;CHR2=1;SVLEN=288;SUPPREAD=37;MAPQ=60;SVMETHOD=DeBreak;SVTYPE=INS	GT	1/1
1	81119248	DB262	N	<DEL>	.	PASS	END=81119693;CHR2=1;SVLEN=446;SUPPREAD=34;MAPQ=60;SVMETHOD=DeBreak;SVTYPE=DEL	GT	0/1
1	81351513	DB263	N	<INS>	.	PASS	END=81351513;CHR2=1;SVLEN=154;SUPPREAD=35;MAPQ=60;SVMETHOD=DeBreak;SVTYPE=INS	GT	1/1
1	81404743	DB264	N	<DEL>	.	PASS	END=81410936;CHR2=1;SVLEN=6194;SUPPREAD=33;MAPQ=60;SVMETHOD=DeBreak;SVTYPE=DEL	GT	0/1
1	81659634	DB265	N	<INV>	.	PASS	END=81661553;CHR2=1;SVLEN=1920;SUPPREAD=30;MAPQ=55;SVMETHOD=DeBreak;SVTYPE=INV;MULTI	GT	0/1
1	81660525	DB266	N	<INV>	.	PASS	END=81661372;CHR2=1;SVLEN=848;SUPPREAD=23;MAPQ=60;SVMETHOD=DeBreak;SVTYPE=INV;MULTI	GT	0/1
1	82079547	DB267	N	<INV>	.	PASS	END=82081872;CHR2=1;SVLEN=2326;SUPPREAD=37;MAPQ=52;SVMETHOD=DeBreak;SVTYPE=INV	GT	0/1
1	82312025	DB268	N	<INS>	.	PASS	END=82312025;CHR2=1;SVLEN=336;SUPPREAD=11;MAPQ=60;SVMETHOD=DeBreak;SVTYPE=INS	GT	0/1
1	82863730	DB269	N	<INV>	.	PASS	END=82866916;CHR2=1;SVLEN=3187;SUPPREAD=11;MAPQ=55;SVMETHOD=DeBreak;SVTYPE=INV	GT	0/1
1	82864910	DB270	N	<INV>	.	PASS	END=82866100;CHR2=1;SVLEN=1191;SUPPREAD=18;MAPQ=58;SVMETHOD=DeBreak;SVTYPE=INV	GT	0/1
1	83042671	DB271	N	<DEL>	.	PASS	END=83042952;CHR2=1;SVLEN=282;SUPPREAD=18;MAPQ=60;SVMETHOD=DeBreak;SVTYPE=DEL	GT	0/1
1	83478945	DB272	N	<DEL>	.	PASS	END=83479585;CHR2=1;SVLEN=641;SUPPREAD=34;MAPQ=60;SVMETHOD=DeBreak;SVTYPE=DEL	GT	0/1
1	83586309	DB273	N	<TRA>	.	PASS	END=83586309;CHR2=15;SVLEN=0;SUPPREAD=12;MAPQ=60;SVMETHOD=DeBreak;SVTYPE=TRA	GT	0/1
1	84202306	DB274	N	<INV>	.	PASS	END=84205217;CHR2=1;SVLEN=2912;SUPPREAD=11;MAPQ=55;SVMETHOD=DeBreak;SVTYPE=INV;MULTI	GT	0/1
1	84203332	DB275	N	<INV>	.	PASS	END=84204444;CHR2=1;SVLEN=1113;SUPPREAD=9;MAPQ=57;SVMETHOD=DeBreak;SVTYPE=INV;MULTI	GT	0/1
1	84234134	DB276	N	<DEL>	.	PASS	END=84236170;CHR2=1;SVLEN=2037;SUPPREAD=13;MAPQ=60;SVMETHOD=DeBreak;SVTYPE=DEL	GT	0/1
1	84310193	DB277	N	<DEL>	.	PASS	END=84314752;CHR2=1;SVLEN=4560;SUPPREAD=44;MAPQ=59;SVMETHOD=DeBreak;SVTYPE=DEL	GT	1/1
1	84517974	DB278	N	<DEL>	.	PASS	END=84524606;CHR2=1;SVLEN=6633;SUPPREAD=35;MAPQ=60;SVMETHOD=DeBreak;SVTYPE=DEL	GT	0/1
1	84712033	DB279	N	<DEL>	.	PASS	END=84715840;CHR2=1;SVLEN=3808;SUPPREAD=19;MAPQ=60;SVMETHOD=DeBreak;SVTYPE=DEL	GT	0/1
1	86401742	DB280	N	<DEL>	.	PASS	END=86404436;CHR2=1;SVLEN=2695;SUPPREAD=35;MAPQ=60;SVMETHOD=DeBreak;SVTYPE=DEL	GT	0/1
1	86402244	DB281	N	<DEL>	.	PASS	END=86404324;CHR2=1;SVLEN=2081;SUPPREAD=15;MAPQ=60;SVMETHOD=DeBreak;SVTYPE=DEL	GT	0/1
1	86405798	DB282	N	<DEL>	.	PASS	END=86406139;CHR2=1;SVLEN=342;SUPPREAD=45;MAPQ=60;SVMETHOD=DeBreak;SVTYPE=DEL	GT	1/1
1	86740973	DB283	N	<DEL>	.	PASS	END=86741686;CHR2=1;SVLEN=714;SUPPREAD=9;MAPQ=60;SVMETHOD=DeBreak;SVTYPE=DEL	GT	0/1
1	87509963	DB284	N	<INS>	.	PASS	END=87509963;CHR2=1;SVLEN=2487;SUPPREAD=13;MAPQ=56;SVMETHOD=DeBreak;SVTYPE=INS	GT	1/1
1	87613943	DB285	N	<INS>	.	PASS	END=87613943;CHR2=1;SVLEN=617;SUPPREAD=29;MAPQ=60;SVMETHOD=DeBreak;SVTYPE=INS	GT	0/1
1	88047131	DB286	N	<DEL>	.	PASS	END=88047285;CHR2=1;SVLEN=155;SUPPREAD=20;MAPQ=60;SVMETHOD=DeBreak;SVTYPE=DEL	GT	0/1
1	88813584	DB287	N	<INS>	.	PASS	END=88813584;CHR2=1;SVLEN=360;SUPPREAD=22;MAPQ=59;SVMETHOD=DeBreak;SVTYPE=INS	GT	0/1
1	89094528	DB288	N	<DEL>	.	PASS	END=89095323;CHR2=1;SVLEN=796;SUPPREAD=17;MAPQ=60;SVMETHOD=DeBreak;SVTYPE=DEL	GT	0/1
1	89247068	DB289	N	<INS>	.	PASS	END=89247068;CHR2=1;SVLEN=139;SUPPREAD=39;MAPQ=60;SVMETHOD=DeBreak;SVTYPE=INS	GT	1/1
1	89423837	DB290	N	<INV>	.	PASS	END=89426900;CHR2=1;SVLEN=3064;SUPPREAD=7;MAPQ=57;SVMETHOD=DeBreak;SVTYPE=INV	GT	0/1
1	89424737	DB291	N	<INV>	.	PASS	END=89425758;CHR2=1;SVLEN=1022;SUPPREAD=15;MAPQ=60;SVMETHOD=DeBreak;SVTYPE=INV	GT	0/1
1	90370479	DB292	N	<INS>	.	PASS	END=90370479;CHR2=1;SVLEN=141;SUPPREAD=21;MAPQ=60;SVMETHOD=DeBreak;SVTYPE=INS	GT	0/1
1	90914468	DB293	N	<INS>	.	PASS	END=90914468;CHR2=1;SVLEN=1698;SUPPREAD=20;MAPQ=60;SVMETHOD=DeBreak;SVTYPE=INS	GT	1/1
1	90914469	DB294	N	<TRA>	.	PASS	END=90914469;CHR2=10;SVLEN=0;SUPPREAD=8;MAPQ=49;SVMETHOD=DeBreak;SVTYPE=TRA	GT	0/1
1	91040161	DB295	N	<DEL>	.	PASS	END=91040435;CHR2=1;SVLEN=275;SUPPREAD=18;MAPQ=60;SVMETHOD=DeBreak;SVTYPE=DEL	GT	0/1
1	91225968	DB296	N	<DEL>	.	PASS	END=91231967;CHR2=1;SVLEN=6000;SUPPREAD=31;MAPQ=60;SVMETHOD=DeBreak;SVTYPE=DEL	GT	0/1
1	91634869	DB297	N	<DEL>	.	PASS	END=91635016;CHR2=1;SVLEN=148;SUPPREAD=19;MAPQ=60;SVMETHOD=DeBreak;SVTYPE=DEL	GT	0/1
1	91938899	DB298	N	<INS>	.	PASS	END=91938899;CHR2=1;SVLEN=231;SUPPREAD=15;MAPQ=60;SVMETHOD=DeBreak;SVTYPE=INS	GT	0/1
1	92128577	DB299	N	<INV>	.	PASS	END=92132609;CHR2=1;SVLEN=4033;SUPPREAD=23;MAPQ=59;SVMETHOD=DeBreak;SVTYPE=INV	GT	0/1
1	92131787	DB300	N	<INV>	.	PASS	END=92135718;CHR2=1;SVLEN=3932;SUPPREAD=33;MAPQ=60;SVMETHOD=DeBreak;SVTYPE=INV	GT	0/1
1	92680976	DB301	N	<DEL>	.	PASS	END=92681822;CHR2=1;SVLEN=847;SUPPREAD=31;MAPQ=60;SVMETHOD=DeBreak;SVTYPE=DEL	GT	0/1
1	93498196	DB302	N	<INS>	.	PASS	END=93498196;CHR2=1;SVLEN=338;SUPPREAD=10;MAPQ=60;SVMETHOD=DeBreak;SVTYPE=INS;MULTI	GT	0/1
1	93498196	DB303	N	<INS>	.	PASS	END=93498196;CHR2=1;SVLEN=679;SUPPREAD=17;MAPQ=60;SVMETHOD=DeBreak;SVTYPE=INS;MULTI	GT	0/1
1	94288347	DB304	N	<DUP>	.	PASS	END=94291375;CHR2=1;SVLEN=3029;SUPPREAD=33;MAPQ=60;SVMETHOD=DeBreak;SVTYPE=DUP	GT	0/1
1	94303608	DB305	N	<DEL>	.	PASS	END=94304524;CHR2=1;SVLEN=917;SUPPREAD=12;MAPQ=60;SVMETHOD=DeBreak;SVTYPE=DEL	GT	0/1
1	94699180	DB306	N	<TRA>	.	PASS	END=119207844;CHR2=6;SVLEN=0;SUPPREAD=36;MAPQ=60;SVMETHOD=DeBreak;SVTYPE=TRA	GT	0/1
1	95157221	DB307	N	<DUP>	.	PASS	END=95159039;CHR2=1;SVLEN=1819;SUPPREAD=13;MAPQ=60;SVMETHOD=DeBreak;SVTYPE=DUP	GT	0/1
1	95342669	DB308	N	<INS>	.	PASS	END=95342669;CHR2=1;SVLEN=92;SUPPREAD=55;MAPQ=60;SVMETHOD=DeBreak;SVTYPE=INS	GT	1/1
1	95690385	DB309	N	<DEL>	.	PASS	END=95690822;CHR2=1;SVLEN=438;SUPPREAD=25;MAPQ=60;SVMETHOD=DeBreak;SVTYPE=DEL	GT	0/1
1	95712966	DB310	N	<INS>	.	PASS	END=95712966;CHR2=1;SVLEN=466;SUPPREAD=17;MAPQ=60;SVMETHOD=DeBreak;SVTYPE=INS	GT	0/1
1	96446009	DB311	N	<INS>	.	PASS	END=96446009;CHR2=1;SVLEN=1026;SUPPREAD=17;MAPQ=60;SVMETHOD=DeBreak;SVTYPE=INS	GT	0/1
1	96446010	DB312	N	<TRA>	.	PASS	END=96446010;CHR2=hs37d5;SVLEN=0;SUPPREAD=7;MAPQ=60;SVMETHOD=DeBreak;SVTYPE=TRA	GT	0/1
1	96483114	DB313	N	<DEL>	.	PASS	END=96483214;CHR2=1;SVLEN=101;SUPPREAD=16;MAPQ=60;SVMETHOD=DeBreak;SVTYPE=DEL	GT	0/1
1	96868739	DB314	N	<DEL>	.	PASS	END=96868853;CHR2=1;SVLEN=115;SUPPREAD=10;MAPQ=60;SVMETHOD=DeBreak;SVTYPE=DEL	GT	0/1
1	97511086	DB315	N	<INV>	.	PASS	END=97511616;CHR2=1;SVLEN=531;SUPPREAD=23;MAPQ=59;SVMETHOD=DeBreak;SVTYPE=INV	GT	0/1
1	97717609	DB316	N	<INS>	.	PASS	END=97717609;CHR2=1;SVLEN=323;SUPPREAD=19;MAPQ=60;SVMETHOD=DeBreak;SVTYPE=INS	GT	0/1
1	97991357	DB317	N	<DEL>	.	PASS	END=97991533;CHR2=1;SVLEN=177;SUPPREAD=15;MAPQ=60;SVMETHOD=DeBreak;SVTYPE=DEL	GT	0/1
1	98038187	DB318	N	<DUP>	.	PASS	END=98041719;CHR2=1;SVLEN=3533;SUPPREAD=19;MAPQ=59;SVMETHOD=DeBreak;SVTYPE=DUP	GT	0/1
1	99698412	DB319	N	<INS>	.	PASS	END=99698412;CHR2=1;SVLEN=113;SUPPREAD=16;MAPQ=60;SVMETHOD=DeBreak;SVTYPE=INS	GT	0/1
1	100198073	DB320	N	<DEL>	.	PASS	END=100204460;CHR2=1;SVLEN=6388;SUPPREAD=13;MAPQ=60;SVMETHOD=DeBreak;SVTYPE=DEL	GT	0/1
1	100573339	DB321	N	<INS>	.	PASS	END=100573339;CHR2=1;SVLEN=500;SUPPREAD=34;MAPQ=58;SVMETHOD=DeBreak;SVTYPE=INS	GT	1/1
1	100781445	DB322	N	<INS>	.	PASS	END=100781445;CHR2=1;SVLEN=177;SUPPREAD=17;MAPQ=60;SVMETHOD=DeBreak;SVTYPE=INS	GT	0/1
1	101167303	DB323	N	<INS>	.	PASS	END=101167303;CHR2=1;SVLEN=360;SUPPREAD=18;MAPQ=60;SVMETHOD=DeBreak;SVTYPE=INS	GT	0/1
1	101231458	DB324	N	<DEL>	.	PASS	END=101232416;CHR2=1;SVLEN=959;SUPPREAD=24;MAPQ=60;SVMETHOD=DeBreak;SVTYPE=DEL	GT	0/1
1	101770035	DB325	N	<INS>	.	PASS	END=101770035;CHR2=1;SVLEN=341;SUPPREAD=32;MAPQ=60;SVMETHOD=DeBreak;SVTYPE=INS	GT	1/1
1	102548870	DB326	N	<INV>	.	PASS	END=102552269;CHR2=1;SVLEN=3400;SUPPREAD=11;MAPQ=57;SVMETHOD=DeBreak;SVTYPE=INV	GT	0/1
1	102550062	DB327	N	<INV>	.	PASS	END=102551265;CHR2=1;SVLEN=1204;SUPPREAD=7;MAPQ=57;SVMETHOD=DeBreak;SVTYPE=INV	GT	0/1
1	102920502	DB328	N	<INS>	.	PASS	END=102920502;CHR2=1;SVLEN=330;SUPPREAD=10;MAPQ=60;SVMETHOD=DeBreak;SVTYPE=INS	GT	0/1
1	103096070	DB329	N	<DEL>	.	PASS	END=103096387;CHR2=1;SVLEN=318;SUPPREAD=52;MAPQ=60;SVMETHOD=DeBreak;SVTYPE=DEL	GT	1/1
1	103110849	DB330	N	<DEL>	.	PASS	END=103111257;CHR2=1;SVLEN=409;SUPPREAD=33;MAPQ=60;SVMETHOD=DeBreak;SVTYPE=DEL	GT	0/1
1	103498022	DB331	N	<INV>	.	PASS	END=151240640;CHR2=1;SVLEN=47742619;SUPPREAD=7;MAPQ=30;SVMETHOD=DeBreak;SVTYPE=INV	GT	0/1
1	103498022	DB332	N	<TRA>	.	PASS	END=103498022;CHR2=3;SVLEN=0;SUPPREAD=17;MAPQ=60;SVMETHOD=DeBreak;SVTYPE=TRA	GT	0/1
1	103718741	DB333	N	<INS>	.	PASS	END=103718741;CHR2=1;SVLEN=328;SUPPREAD=21;MAPQ=60;SVMETHOD=DeBreak;SVTYPE=INS	GT	0/1
1	104103687	DB334	N	<DUP>	.	PASS	END=104113238;CHR2=1;SVLEN=9552;SUPPREAD=35;MAPQ=60;SVMETHOD=DeBreak;SVTYPE=DUP	GT	0/1
1	104136715	DB335	N	<DUP>	.	PASS	END=104143284;CHR2=1;SVLEN=6570;SUPPREAD=11;MAPQ=12;SVMETHOD=DeBreak;SVTYPE=DUP	GT	0/1
1	104310410	DB336	N	<DUP>	.	PASS	END=104318794;CHR2=1;SVLEN=8385;SUPPREAD=28;MAPQ=60;SVMETHOD=DeBreak;SVTYPE=DUP	GT	0/1
1	104492992	DB337	N	<INS>	.	PASS	END=104492992;CHR2=1;SVLEN=290;SUPPREAD=36;MAPQ=60;SVMETHOD=DeBreak;SVTYPE=INS	GT	0/1
1	104669793	DB338	N	<INS>	.	PASS	END=104669793;CHR2=1;SVLEN=582;SUPPREAD=11;MAPQ=60;SVMETHOD=DeBreak;SVTYPE=INS	GT	0/1
1	104677181	DB339	N	<DEL>	.	PASS	END=104678376;CHR2=1;SVLEN=1196;SUPPREAD=11;MAPQ=60;SVMETHOD=DeBreak;SVTYPE=DEL	GT	0/1
1	105028019	DB340	N	<INS>	.	PASS	END=105028019;CHR2=1;SVLEN=348;SUPPREAD=33;MAPQ=60;SVMETHOD=DeBreak;SVTYPE=INS	GT	0/1
1	105054052	DB341	N	<INS>	.	PASS	END=105054052;CHR2=1;SVLEN=330;SUPPREAD=29;MAPQ=60;SVMETHOD=DeBreak;SVTYPE=INS	GT	1/1
1	105254937	DB342	N	<DUP>	.	PASS	END=105256297;CHR2=1;SVLEN=1361;SUPPREAD=9;MAPQ=60;SVMETHOD=DeBreak;SVTYPE=DUP	GT	0/1
1	105428375	DB343	N	<DEL>	.	PASS	END=105428521;CHR2=1;SVLEN=147;SUPPREAD=43;MAPQ=60;SVMETHOD=DeBreak;SVTYPE=DEL	GT	0/1
1	105667554	DB344	N	<DEL>	.	PASS	END=105668455;CHR2=1;SVLEN=902;SUPPREAD=27;MAPQ=59;SVMETHOD=DeBreak;SVTYPE=DEL	GT	0/1
1	106218291	DB345	N	<INV>	.	PASS	END=106221460;CHR2=1;SVLEN=3170;SUPPREAD=9;MAPQ=55;SVMETHOD=DeBreak;SVTYPE=INV	GT	0/1
1	106219300	DB346	N	<INV>	.	PASS	END=106220573;CHR2=1;SVLEN=1274;SUPPREAD=12;MAPQ=59;SVMETHOD=DeBreak;SVTYPE=INV	GT	0/1
1	106371119	DB347	N	<INS>	.	PASS	END=106371119;CHR2=1;SVLEN=340;SUPPREAD=18;MAPQ=60;SVMETHOD=DeBreak;SVTYPE=INS	GT	0/1
1	107220682	DB348	N	<DEL>	.	PASS	END=107224671;CHR2=1;SVLEN=3990;SUPPREAD=18;MAPQ=60;SVMETHOD=DeBreak;SVTYPE=DEL	GT	0/1
1	107759245	DB349	N	<DEL>	.	PASS	END=107763142;CHR2=1;SVLEN=3898;SUPPREAD=13;MAPQ=60;SVMETHOD=DeBreak;SVTYPE=DEL	GT	0/1
1	108477462	DB350	N	<DUP>	.	PASS	END=108478893;CHR2=1;SVLEN=1432;SUPPREAD=14;MAPQ=56;SVMETHOD=DeBreak;SVTYPE=DUP	GT	0/1
1	108731763	DB351	N	<DUP>	.	PASS	END=108739580;CHR2=1;SVLEN=7818;SUPPREAD=44;MAPQ=60;SVMETHOD=DeBreak;SVTYPE=DUP	GT	1/1
1	109808787	DB352	N	<DEL>	.	PASS	END=109817834;CHR2=1;SVLEN=9048;SUPPREAD=11;MAPQ=58;SVMETHOD=DeBreak;SVTYPE=DEL	GT	0/1
1	110228136	DB353	N	<DUP>	.	PASS	END=110229906;CHR2=1;SVLEN=1771;SUPPREAD=20;MAPQ=52;SVMETHOD=DeBreak;SVTYPE=DUP	GT	0/1
1	110902168	DB354	N	<INV>	.	PASS	END=110902753;CHR2=1;SVLEN=586;SUPPREAD=44;MAPQ=59;SVMETHOD=DeBreak;SVTYPE=INV	GT	1/1
1	111112305	DB355	N	<DEL>	.	PASS	END=111112450;CHR2=1;SVLEN=146;SUPPREAD=13;MAPQ=60;SVMETHOD=DeBreak;SVTYPE=DEL	GT	0/1
1	111316195	DB356	N	<DEL>	.	PASS	END=111316766;CHR2=1;SVLEN=572;SUPPREAD=25;MAPQ=60;SVMETHOD=DeBreak;SVTYPE=DEL	GT	0/1
1	111472689	DB357	N	<DEL>	.	PASS	END=111477715;CHR2=1;SVLEN=5027;SUPPREAD=24;MAPQ=60;SVMETHOD=DeBreak;SVTYPE=DEL	GT	0/1
1	111829496	DB358	N	<DEL>	.	PASS	END=111832291;CHR2=1;SVLEN=2796;SUPPREAD=18;MAPQ=60;SVMETHOD=DeBreak;SVTYPE=DEL	GT	0/1
1	111957294	DB359	N	<DEL>	.	PASS	END=111957906;CHR2=1;SVLEN=613;SUPPREAD=34;MAPQ=59;SVMETHOD=DeBreak;SVTYPE=DEL	GT	0/1
1	112001232	DB360	N	<INS>	.	PASS	END=112001232;CHR2=1;SVLEN=84;SUPPREAD=25;MAPQ=60;SVMETHOD=DeBreak;SVTYPE=INS	GT	0/1
1	112007775	DB361	N	<INS>	.	PASS	END=112007775;CHR2=1;SVLEN=713;SUPPREAD=11;MAPQ=60;SVMETHOD=DeBreak;SVTYPE=INS	GT	0/1
1	112087194	DB362	N	<DEL>	.	PASS	END=112087971;CHR2=1;SVLEN=778;SUPPREAD=20;MAPQ=60;SVMETHOD=DeBreak;SVTYPE=DEL	GT	0/1
1	112835442	DB363	N	<TRA>	.	PASS	END=112835442;CHR2=5;SVLEN=0;SUPPREAD=46;MAPQ=56;SVMETHOD=DeBreak;SVTYPE=TRA	GT	0/1
1	113003149	DB364	N	<TRA>	.	PASS	END=141002209;CHR2=6;SVLEN=0;SUPPREAD=23;MAPQ=50;SVMETHOD=DeBreak;SVTYPE=TRA	GT	0/1
1	113036679	DB365	N	<DEL>	.	PASS	END=113037944;CHR2=1;SVLEN=1266;SUPPREAD=39;MAPQ=60;SVMETHOD=DeBreak;SVTYPE=DEL	GT	0/1
1	113037400	DB366	N	<INV>	.	PASS	END=113038555;CHR2=1;SVLEN=1156;SUPPREAD=15;MAPQ=56;SVMETHOD=DeBreak;SVTYPE=INV	GT	0/1
1	113610261	DB367	N	<DEL>	.	PASS	END=113616291;CHR2=1;SVLEN=6031;SUPPREAD=50;MAPQ=60;SVMETHOD=DeBreak;SVTYPE=DEL	GT	1/1
1	113715548	DB368	N	<DEL>	.	PASS	END=113715922;CHR2=1;SVLEN=375;SUPPREAD=32;MAPQ=60;SVMETHOD=DeBreak;SVTYPE=DEL	GT	1/1
1	114039846	DB369	N	<DEL>	.	PASS	END=114045889;CHR2=1;SVLEN=6044;SUPPREAD=19;MAPQ=60;SVMETHOD=DeBreak;SVTYPE=DEL	GT	0/1
1	114649247	DB370	N	<DEL>	.	PASS	END=114653674;CHR2=1;SVLEN=4428;SUPPREAD=19;MAPQ=60;SVMETHOD=DeBreak;SVTYPE=DEL	GT	0/1
1	115319084	DB371	N	<DEL>	.	PASS	END=115321764;CHR2=1;SVLEN=2681;SUPPREAD=15;MAPQ=60;SVMETHOD=DeBreak;SVTYPE=DEL	GT	0/1
1	117078189	DB372	N	<DEL>	.	PASS	END=117078471;CHR2=1;SVLEN=283;SUPPREAD=14;MAPQ=60;SVMETHOD=DeBreak;SVTYPE=DEL	GT	0/1
1	118012082	DB373	N	<TRA>	.	PASS	END=118012082;CHR2=20;SVLEN=0;SUPPREAD=7;MAPQ=50;SVMETHOD=DeBreak;SVTYPE=TRA	GT	0/1
1	118310219	DB374	N	<INV>	.	PASS	END=118313101;CHR2=1;SVLEN=2883;SUPPREAD=10;MAPQ=56;SVMETHOD=DeBreak;SVTYPE=INV;MULTI	GT	0/1
1	118310973	DB375	N	<INV>	.	PASS	END=118311992;CHR2=1;SVLEN=1020;SUPPREAD=16;MAPQ=59;SVMETHOD=DeBreak;SVTYPE=INV;MULTI	GT	0/1
1	118379650	DB376	N	<INS>	.	PASS	END=118379650;CHR2=1;SVLEN=273;SUPPREAD=20;MAPQ=60;SVMETHOD=DeBreak;SVTYPE=INS	GT	0/1
1	119436199	DB377	N	<TRA>	.	PASS	END=119436199;CHR2=hs37d5;SVLEN=0;SUPPREAD=23;MAPQ=60;SVMETHOD=DeBreak;SVTYPE=TRA	GT	0/1
1	119553327	DB378	N	<INS>	.	PASS	END=119553327;CHR2=1;SVLEN=1084;SUPPREAD=16;MAPQ=60;SVMETHOD=DeBreak;SVTYPE=INS	GT	0/1
1	120012836	DB379	N	<DEL>	.	PASS	END=120013603;CHR2=1;SVLEN=768;SUPPREAD=23;MAPQ=60;SVMETHOD=DeBreak;SVTYPE=DEL	GT	0/1
1	120916469	DB380	N	<DUP>	.	PASS	END=120922461;CHR2=1;SVLEN=5993;SUPPREAD=28;MAPQ=56;SVMETHOD=DeBreak;SVTYPE=DUP	GT	0/1
1	121480912	DB381	N	<INS>	.	PASS	END=121480912;CHR2=1;SVLEN=2269;SUPPREAD=7;MAPQ=46;SVMETHOD=DeBreak;SVTYPE=INS	GT	0/1
1	121480912	DB382	N	<TRA>	.	PASS	END=121480912;CHR2=hs37d5;SVLEN=0;SUPPREAD=15;MAPQ=60;SVMETHOD=DeBreak;SVTYPE=TRA	GT	0/1
1	121484391	DB383	N	<INS>	.	PASS	END=121484391;CHR2=1;SVLEN=57;SUPPREAD=23;MAPQ=59;SVMETHOD=DeBreak;SVTYPE=INS	GT	0/1
1	121485037	DB384	N	<INS>	.	PASS	END=121485037;CHR2=1;SVLEN=125;SUPPREAD=24;MAPQ=59;SVMETHOD=DeBreak;SVTYPE=INS	GT	0/1
1	142655257	DB385	N	<DEL>	.	PASS	END=142655430;CHR2=1;SVLEN=174;SUPPREAD=20;MAPQ=60;SVMETHOD=DeBreak;SVTYPE=DEL	GT	0/1
1	143280477	DB386	N	<INV>	.	PASS	END=143281756;CHR2=1;SVLEN=1280;SUPPREAD=43;MAPQ=57;SVMETHOD=DeBreak;SVTYPE=INV	GT	1/1
1	143495729	DB387	N	<DEL>	.	PASS	END=143495870;CHR2=1;SVLEN=142;SUPPREAD=23;MAPQ=60;SVMETHOD=DeBreak;SVTYPE=DEL	GT	0/1
1	143526203	DB388	N	<INS>	.	PASS	END=143526203;CHR2=1;SVLEN=994;SUPPREAD=13;MAPQ=42;SVMETHOD=DeBreak;SVTYPE=INS	GT	1/1
1	143542196	DB389	N	<DEL>	.	PASS	END=143543577;CHR2=1;SVLEN=1382;SUPPREAD=32;MAPQ=50;SVMETHOD=DeBreak;SVTYPE=DEL	GT	0/1
1	143762461	DB390	N	<DUP>	.	PASS	END=143770621;CHR2=1;SVLEN=8161;SUPPREAD=12;MAPQ=46;SVMETHOD=DeBreak;SVTYPE=DUP	GT	0/1
1	144340784	DB391	N	<INS>	.	PASS	END=144340784;CHR2=1;SVLEN=813;SUPPREAD=9;MAPQ=54;SVMETHOD=DeBreak;SVTYPE=INS	GT	0/1
1	144618045	DB392	N	<DUP>	.	PASS	END=144622190;CHR2=1;SVLEN=4146;SUPPREAD=15;MAPQ=57;SVMETHOD=DeBreak;SVTYPE=DUP	GT	0/1
1	145061744	DB393	N	<INS>	.	PASS	END=145061744;CHR2=1;SVLEN=97;SUPPREAD=48;MAPQ=60;SVMETHOD=DeBreak;SVTYPE=INS	GT	1/1
1	145090962	DB394	N	<DUP>	.	PASS	END=145098266;CHR2=1;SVLEN=7305;SUPPREAD=31;MAPQ=60;SVMETHOD=DeBreak;SVTYPE=DUP	GT	0/1
1	145211289	DB395	N	<INS>	.	PASS	END=145211289;CHR2=1;SVLEN=85;SUPPREAD=37;MAPQ=60;SVMETHOD=DeBreak;SVTYPE=INS	GT	1/1
1	145295075	DB396	N	<DUP>	.	PASS	END=145303069;CHR2=1;SVLEN=7995;SUPPREAD=11;MAPQ=48;SVMETHOD=DeBreak;SVTYPE=DUP	GT	0/1
1	145471521	DB397	N	<DUP>	.	PASS	END=145475036;CHR2=1;SVLEN=3516;SUPPREAD=16;MAPQ=60;SVMETHOD=DeBreak;SVTYPE=DUP	GT	0/1
1	146163755	DB398	N	<DUP>	.	PASS	END=146164615;CHR2=1;SVLEN=861;SUPPREAD=9;MAPQ=18;SVMETHOD=DeBreak;SVTYPE=DUP	GT	0/1
1	148003587	DB399	N	<TRA>	.	PASS	END=148003587;CHR2=6;SVLEN=0;SUPPREAD=8;MAPQ=37;SVMETHOD=DeBreak;SVTYPE=TRA	GT	0/1
1	149051048	DB400	N	<DUP>	.	PASS	END=149060277;CHR2=1;SVLEN=9230;SUPPREAD=21;MAPQ=59;SVMETHOD=DeBreak;SVTYPE=DUP	GT	0/1
1	149519530	DB401	N	<DUP>	.	PASS	END=149527643;CHR2=1;SVLEN=8114;SUPPREAD=12;MAPQ=16;SVMETHOD=DeBreak;SVTYPE=DUP	GT	0/1
1	149525700	DB402	N	<DUP>	.	PASS	END=149528073;CHR2=1;SVLEN=2374;SUPPREAD=11;MAPQ=18;SVMETHOD=DeBreak;SVTYPE=DUP	GT	0/1
1	149750639	DB403	N	<DUP>	.	PASS	END=149753571;CHR2=1;SVLEN=2933;SUPPREAD=7;MAPQ=54;SVMETHOD=DeBreak;SVTYPE=DUP	GT	0/1
1	150200106	DB404	N	<INS>	.	PASS	END=150200106;CHR2=1;SVLEN=84;SUPPREAD=25;MAPQ=60;SVMETHOD=DeBreak;SVTYPE=INS	GT	0/1
1	150691458	DB405	N	<DEL>	.	PASS	END=150691749;CHR2=1;SVLEN=292;SUPPREAD=36;MAPQ=60;SVMETHOD=DeBreak;SVTYPE=DEL	GT	0/1
1	151819561	DB406	N	<DEL>	.	PASS	END=151819917;CHR2=1;SVLEN=357;SUPPREAD=31;MAPQ=60;SVMETHOD=DeBreak;SVTYPE=DEL	GT	0/1
1	152081836	DB407	N	<DEL>	.	PASS	END=152082707;CHR2=1;SVLEN=872;SUPPREAD=24;MAPQ=60;SVMETHOD=DeBreak;SVTYPE=DEL	GT	0/1
1	152279478	DB408	N	<TRA>	.	PASS	END=152279478;CHR2=13;SVLEN=0;SUPPREAD=17;MAPQ=44;SVMETHOD=DeBreak;SVTYPE=TRA	GT	0/1
1	152323148	DB409	N	<DEL>	.	PASS	END=152324673;CHR2=1;SVLEN=1526;SUPPREAD=14;MAPQ=60;SVMETHOD=DeBreak;SVTYPE=DEL	GT	0/1
1	152327249	DB410	N	<DEL>	.	PASS	END=152327882;CHR2=1;SVLEN=634;SUPPREAD=31;MAPQ=60;SVMETHOD=DeBreak;SVTYPE=DEL	GT	0/1
1	152443886	DB411	N	<INS>	.	PASS	END=152443886;CHR2=1;SVLEN=85;SUPPREAD=18;MAPQ=60;SVMETHOD=DeBreak;SVTYPE=INS	GT	0/1
1	152649889	DB412	N	<DUP>	.	PASS	END=152655745;CHR2=1;SVLEN=5857;SUPPREAD=38;MAPQ=59;SVMETHOD=DeBreak;SVTYPE=DUP	GT	0/1
1	152760418	DB413	N	<DUP>	.	PASS	END=152770277;CHR2=1;SVLEN=9860;SUPPREAD=11;MAPQ=60;SVMETHOD=DeBreak;SVTYPE=DUP	GT	0/1
1	154352170	DB414	N	<DEL>	.	PASS	END=154352828;CHR2=1;SVLEN=659;SUPPREAD=31;MAPQ=60;SVMETHOD=DeBreak;SVTYPE=DEL	GT	0/1
1	154999689	DB415	N	<DEL>	.	PASS	END=154999871;CHR2=1;SVLEN=183;SUPPREAD=14;MAPQ=60;SVMETHOD=DeBreak;SVTYPE=DEL	GT	0/1
1	155189137	DB416	N	<DUP>	.	PASS	END=155197121;CHR2=1;SVLEN=7985;SUPPREAD=24;MAPQ=60;SVMETHOD=DeBreak;SVTYPE=DUP	GT	0/1
1	156526672	DB417	N	<DEL>	.	PASS	END=156529009;CHR2=1;SVLEN=2338;SUPPREAD=38;MAPQ=60;SVMETHOD=DeBreak;SVTYPE=DEL	GT	0/1
1	156527602	DB418	N	<TRA>	.	PASS	END=156527602;CHR2=2;SVLEN=0;SUPPREAD=24;MAPQ=59;SVMETHOD=DeBreak;SVTYPE=TRA	GT	0/1
1	157173865	DB419	N	<DEL>	.	PASS	END=157175377;CHR2=1;SVLEN=1513;SUPPREAD=27;MAPQ=60;SVMETHOD=DeBreak;SVTYPE=DEL	GT	0/1
1	157711863	DB420	N	<INV>	.	PASS	END=157713580;CHR2=1;SVLEN=1718;SUPPREAD=16;MAPQ=57;SVMETHOD=DeBreak;SVTYPE=INV	GT	0/1
1	157886227	DB421	N	<DEL>	.	PASS	END=157892225;CHR2=1;SVLEN=5999;SUPPREAD=35;MAPQ=60;SVMETHOD=DeBreak;SVTYPE=DEL	GT	0/1
1	158041774	DB422	N	<INV>	.	PASS	END=158042360;CHR2=1;SVLEN=587;SUPPREAD=22;MAPQ=60;SVMETHOD=DeBreak;SVTYPE=INV	GT	0/1
1	158488318	DB423	N	<DEL>	.	PASS	END=158488658;CHR2=1;SVLEN=341;SUPPREAD=35;MAPQ=60;SVMETHOD=DeBreak;SVTYPE=DEL	GT	1/1
1	158712071	DB424	N	<DEL>	.	PASS	END=158712342;CHR2=1;SVLEN=272;SUPPREAD=13;MAPQ=60;SVMETHOD=DeBreak;SVTYPE=DEL	GT	0/1
1	158726492	DB425	N	<DUP>	.	PASS	END=158727971;CHR2=1;SVLEN=1480;SUPPREAD=21;MAPQ=60;SVMETHOD=DeBreak;SVTYPE=DUP	GT	0/1
1	158851446	DB426	N	<DEL>	.	PASS	END=158851991;CHR2=1;SVLEN=546;SUPPREAD=22;MAPQ=60;SVMETHOD=DeBreak;SVTYPE=DEL	GT	0/1
1	158867411	DB427	N	<DEL>	.	PASS	END=158869976;CHR2=1;SVLEN=2566;SUPPREAD=31;MAPQ=59;SVMETHOD=DeBreak;SVTYPE=DEL	GT	0/1
1	158961366	DB428	N	<DEL>	.	PASS	END=158966194;CHR2=1;SVLEN=4829;SUPPREAD=7;MAPQ=60;SVMETHOD=DeBreak;SVTYPE=DEL	GT	0/1
1	159012421	DB429	N	<DEL>	.	PASS	END=159012516;CHR2=1;SVLEN=96;SUPPREAD=29;MAPQ=60;SVMETHOD=DeBreak;SVTYPE=DEL	GT	0/1
1	159012421	DB430	N	<DEL>	.	PASS	END=159016677;CHR2=1;SVLEN=4257;SUPPREAD=12;MAPQ=60;SVMETHOD=DeBreak;SVTYPE=DEL	GT	0/1
1	159648757	DB431	N	<DEL>	.	PASS	END=159649659;CHR2=1;SVLEN=903;SUPPREAD=14;MAPQ=60;SVMETHOD=DeBreak;SVTYPE=DEL	GT	0/1
1	160684146	DB432	N	<DEL>	.	PASS	END=160684388;CHR2=1;SVLEN=243;SUPPREAD=19;MAPQ=60;SVMETHOD=DeBreak;SVTYPE=DEL	GT	0/1
1	160690568	DB433	N	<DEL>	.	PASS	END=160693440;CHR2=1;SVLEN=2873;SUPPREAD=14;MAPQ=60;SVMETHOD=DeBreak;SVTYPE=DEL	GT	0/1
1	160934992	DB434	N	<DEL>	.	PASS	END=160935322;CHR2=1;SVLEN=331;SUPPREAD=29;MAPQ=60;SVMETHOD=DeBreak;SVTYPE=DEL	GT	0/1
1	160954872	DB435	N	<DEL>	.	PASS	END=160955330;CHR2=1;SVLEN=459;SUPPREAD=16;MAPQ=60;SVMETHOD=DeBreak;SVTYPE=DEL	GT	0/1
1	161005093	DB436	N	<INS>	.	PASS	END=161005093;CHR2=1;SVLEN=942;SUPPREAD=19;MAPQ=60;SVMETHOD=DeBreak;SVTYPE=INS	GT	1/1
1	161703019	DB437	N	<DEL>	.	PASS	END=161703197;CHR2=1;SVLEN=179;SUPPREAD=18;MAPQ=60;SVMETHOD=DeBreak;SVTYPE=DEL	GT	0/1
1	161838521	DB438	N	<INS>	.	PASS	END=161838521;CHR2=1;SVLEN=345;SUPPREAD=15;MAPQ=60;SVMETHOD=DeBreak;SVTYPE=INS	GT	0/1
1	162052691	DB439	N	<DEL>	.	PASS	END=162052985;CHR2=1;SVLEN=295;SUPPREAD=17;MAPQ=60;SVMETHOD=DeBreak;SVTYPE=DEL	GT	0/1
1	162747442	DB440	N	<INS>	.	PASS	END=162747442;CHR2=1;SVLEN=198;SUPPREAD=19;MAPQ=60;SVMETHOD=DeBreak;SVTYPE=INS	GT	0/1
1	162838112	DB441	N	<INV>	.	PASS	END=162841079;CHR2=1;SVLEN=2968;SUPPREAD=8;MAPQ=57;SVMETHOD=DeBreak;SVTYPE=INV;MULTI	GT	0/1
1	162839138	DB442	N	<INV>	.	PASS	END=162840455;CHR2=1;SVLEN=1318;SUPPREAD=14;MAPQ=57;SVMETHOD=DeBreak;SVTYPE=INV;MULTI	GT	0/1
1	162865113	DB443	N	<INS>	.	PASS	END=162865113;CHR2=1;SVLEN=218;SUPPREAD=18;MAPQ=60;SVMETHOD=DeBreak;SVTYPE=INS	GT	0/1
1	163088771	DB444	N	<INS>	.	PASS	END=163088771;CHR2=1;SVLEN=399;SUPPREAD=16;MAPQ=60;SVMETHOD=DeBreak;SVTYPE=INS	GT	0/1
1	163217219	DB445	N	<INS>	.	PASS	END=163217219;CHR2=1;SVLEN=85;SUPPREAD=37;MAPQ=60;SVMETHOD=DeBreak;SVTYPE=INS	GT	1/1
1	163314408	DB446	N	<INS>	.	PASS	END=163314408;CHR2=1;SVLEN=339;SUPPREAD=17;MAPQ=60;SVMETHOD=DeBreak;SVTYPE=INS	GT	0/1
1	164350776	DB447	N	<INS>	.	PASS	END=164350776;CHR2=1;SVLEN=605;SUPPREAD=30;MAPQ=60;SVMETHOD=DeBreak;SVTYPE=INS	GT	1/1
1	164748429	DB448	N	<DEL>	.	PASS	END=164751192;CHR2=1;SVLEN=2764;SUPPREAD=17;MAPQ=60;SVMETHOD=DeBreak;SVTYPE=DEL	GT	0/1
1	165322545	DB449	N	<DEL>	.	PASS	END=165326690;CHR2=1;SVLEN=4146;SUPPREAD=34;MAPQ=60;SVMETHOD=DeBreak;SVTYPE=DEL	GT	0/1
1	165861358	DB450	N	<INS>	.	PASS	END=165861358;CHR2=1;SVLEN=1634;SUPPREAD=10;MAPQ=60;SVMETHOD=DeBreak;SVTYPE=INS	GT	0/1
1	167177164	DB451	N	<TRA>	.	PASS	END=167177164;CHR2=hs37d5;SVLEN=0;SUPPREAD=11;MAPQ=60;SVMETHOD=DeBreak;SVTYPE=TRA	GT	0/1
1	167177165	DB452	N	<INS>	.	PASS	END=167177165;CHR2=1;SVLEN=2894;SUPPREAD=10;MAPQ=58;SVMETHOD=DeBreak;SVTYPE=INS	GT	0/1
1	168048668	DB453	N	<TRA>	.	PASS	END=168048668;CHR2=21;SVLEN=0;SUPPREAD=14;MAPQ=57;SVMETHOD=DeBreak;SVTYPE=TRA	GT	0/1
1	168364508	DB454	N	<INS>	.	PASS	END=168364508;CHR2=1;SVLEN=411;SUPPREAD=31;MAPQ=60;SVMETHOD=DeBreak;SVTYPE=INS	GT	1/1
1	168379637	DB455	N	<INS>	.	PASS	END=168379637;CHR2=1;SVLEN=230;SUPPREAD=22;MAPQ=60;SVMETHOD=DeBreak;SVTYPE=INS	GT	0/1
1	169024544	DB456	N	<DEL>	.	PASS	END=169025038;CHR2=1;SVLEN=495;SUPPREAD=28;MAPQ=60;SVMETHOD=DeBreak;SVTYPE=DEL	GT	0/1
1	169058405	DB457	N	<INS>	.	PASS	END=169058405;CHR2=1;SVLEN=980;SUPPREAD=20;MAPQ=60;SVMETHOD=DeBreak;SVTYPE=INS	GT	1/1
1	169058406	DB458	N	<TRA>	.	PASS	END=169058406;CHR2=16;SVLEN=0;SUPPREAD=8;MAPQ=49;SVMETHOD=DeBreak;SVTYPE=TRA	GT	0/1
1	169975092	DB459	N	<INS>	.	PASS	END=169975092;CHR2=1;SVLEN=750;SUPPREAD=8;MAPQ=60;SVMETHOD=DeBreak;SVTYPE=INS	GT	0/1
1	171189922	DB460	N	<DEL>	.	PASS	END=171190456;CHR2=1;SVLEN=535;SUPPREAD=17;MAPQ=60;SVMETHOD=DeBreak;SVTYPE=DEL	GT	0/1
1	172636825	DB461	N	<INS>	.	PASS	END=172636825;CHR2=1;SVLEN=77;SUPPREAD=25;MAPQ=60;SVMETHOD=DeBreak;SVTYPE=INS	GT	0/1
1	172685441	DB462	N	<DEL>	.	PASS	END=172686823;CHR2=1;SVLEN=1383;SUPPREAD=29;MAPQ=60;SVMETHOD=DeBreak;SVTYPE=DEL	GT	0/1
1	174483897	DB463	N	<TRA>	.	PASS	END=174483897;CHR2=4;SVLEN=0;SUPPREAD=7;MAPQ=60;SVMETHOD=DeBreak;SVTYPE=TRA	GT	0/1
1	174483902	DB464	N	<INS>	.	PASS	END=174483902;CHR2=1;SVLEN=925;SUPPREAD=17;MAPQ=60;SVMETHOD=DeBreak;SVTYPE=INS	GT	1/1
1	175200212	DB465	N	<INV>	.	PASS	END=175202073;CHR2=1;SVLEN=1862;SUPPREAD=18;MAPQ=57;SVMETHOD=DeBreak;SVTYPE=INV;MULTI	GT	0/1
1	175200798	DB466	N	<INV>	.	PASS	END=175201777;CHR2=1;SVLEN=980;SUPPREAD=18;MAPQ=58;SVMETHOD=DeBreak;SVTYPE=INV;MULTI	GT	0/1
1	175911023	DB467	N	<INV>	.	PASS	END=175913973;CHR2=1;SVLEN=2951;SUPPREAD=8;MAPQ=59;SVMETHOD=DeBreak;SVTYPE=INV;MULTI	GT	0/1
1	175911921	DB468	N	<INV>	.	PASS	END=175912859;CHR2=1;SVLEN=939;SUPPREAD=15;MAPQ=57;SVMETHOD=DeBreak;SVTYPE=INV;MULTI	GT	0/1
1	176101590	DB469	N	<DEL>	.	PASS	END=176101821;CHR2=1;SVLEN=232;SUPPREAD=16;MAPQ=60;SVMETHOD=DeBreak;SVTYPE=DEL	GT	0/1
1	176477006	DB470	N	<DEL>	.	PASS	END=176479439;CHR2=1;SVLEN=2434;SUPPREAD=22;MAPQ=60;SVMETHOD=DeBreak;SVTYPE=DEL	GT	0/1
1	176651267	DB471	N	<DUP>	.	PASS	END=176652260;CHR2=1;SVLEN=994;SUPPREAD=16;MAPQ=59;SVMETHOD=DeBreak;SVTYPE=DUP	GT	0/1
1	177388482	DB472	N	<INS>	.	PASS	END=177388482;CHR2=1;SVLEN=411;SUPPREAD=15;MAPQ=60;SVMETHOD=DeBreak;SVTYPE=INS	GT	0/1
1	178397577	DB473	N	<INS>	.	PASS	END=178397577;CHR2=1;SVLEN=343;SUPPREAD=25;MAPQ=60;SVMETHOD=DeBreak;SVTYPE=INS	GT	0/1
1	179650714	DB474	N	<INS>	.	PASS	END=179650714;CHR2=1;SVLEN=601;SUPPREAD=30;MAPQ=60;SVMETHOD=DeBreak;SVTYPE=INS	GT	1/1
1	180841174	DB475	N	<TRA>	.	PASS	END=180841174;CHR2=4;SVLEN=0;SUPPREAD=23;MAPQ=39;SVMETHOD=DeBreak;SVTYPE=TRA	GT	0/1
1	181131741	DB476	N	<DUP>	.	PASS	END=181133276;CHR2=1;SVLEN=1536;SUPPREAD=13;MAPQ=59;SVMETHOD=DeBreak;SVTYPE=DUP	GT	0/1
1	181605166	DB477	N	<DUP>	.	PASS	END=181612042;CHR2=1;SVLEN=6877;SUPPREAD=35;MAPQ=60;SVMETHOD=DeBreak;SVTYPE=DUP	GT	0/1
1	182108839	DB478	N	<INV>	.	PASS	END=182112142;CHR2=1;SVLEN=3304;SUPPREAD=8;MAPQ=58;SVMETHOD=DeBreak;SVTYPE=INV	GT	0/1
1	182109980	DB479	N	<INV>	.	PASS	END=182111248;CHR2=1;SVLEN=1269;SUPPREAD=9;MAPQ=58;SVMETHOD=DeBreak;SVTYPE=INV	GT	0/1
1	182289346	DB480	N	<DEL>	.	PASS	END=182289633;CHR2=1;SVLEN=288;SUPPREAD=25;MAPQ=60;SVMETHOD=DeBreak;SVTYPE=DEL	GT	0/1
1	183576532	DB481	N	<INV>	.	PASS	END=183579500;CHR2=1;SVLEN=2969;SUPPREAD=7;MAPQ=56;SVMETHOD=DeBreak;SVTYPE=INV;MULTI	GT	0/1
1	183577528	DB482	N	<INV>	.	PASS	END=183578887;CHR2=1;SVLEN=1360;SUPPREAD=17;MAPQ=58;SVMETHOD=DeBreak;SVTYPE=INV;MULTI	GT	0/1
1	184937052	DB483	N	<DEL>	.	PASS	END=184937323;CHR2=1;SVLEN=272;SUPPREAD=36;MAPQ=60;SVMETHOD=DeBreak;SVTYPE=DEL	GT	0/1
1	185373060	DB484	N	<DEL>	.	PASS	END=185373418;CHR2=1;SVLEN=359;SUPPREAD=29;MAPQ=60;SVMETHOD=DeBreak;SVTYPE=DEL	GT	0/1
1	185504675	DB485	N	<INS>	.	PASS	END=185504675;CHR2=1;SVLEN=364;SUPPREAD=14;MAPQ=60;SVMETHOD=DeBreak;SVTYPE=INS	GT	0/1
1	185766850	DB486	N	<DEL>	.	PASS	END=185767115;CHR2=1;SVLEN=266;SUPPREAD=17;MAPQ=60;SVMETHOD=DeBreak;SVTYPE=DEL	GT	0/1
1	185826795	DB487	N	<INV>	.	PASS	END=185829958;CHR2=1;SVLEN=3164;SUPPREAD=12;MAPQ=57;SVMETHOD=DeBreak;SVTYPE=INV	GT	0/1
1	185827960	DB488	N	<INV>	.	PASS	END=185829263;CHR2=1;SVLEN=1304;SUPPREAD=15;MAPQ=58;SVMETHOD=DeBreak;SVTYPE=INV	GT	0/1
1	186839739	DB489	N	<DEL>	.	PASS	END=186839967;CHR2=1;SVLEN=229;SUPPREAD=38;MAPQ=60;SVMETHOD=DeBreak;SVTYPE=DEL	GT	1/1
1	187464877	DB490	N	<INV>	.	PASS	END=187466993;CHR2=1;SVLEN=2117;SUPPREAD=51;MAPQ=59;SVMETHOD=DeBreak;SVTYPE=INV	GT	1/1
1	187893836	DB491	N	<INS>	.	PASS	END=187893836;CHR2=1;SVLEN=85;SUPPREAD=39;MAPQ=60;SVMETHOD=DeBreak;SVTYPE=INS	GT	1/1
1	187939994	DB492	N	<DUP>	.	PASS	END=187940867;CHR2=1;SVLEN=874;SUPPREAD=31;MAPQ=58;SVMETHOD=DeBreak;SVTYPE=DUP	GT	0/1
1	187955361	DB493	N	<INS>	.	PASS	END=187955361;CHR2=1;SVLEN=356;SUPPREAD=33;MAPQ=60;SVMETHOD=DeBreak;SVTYPE=INS	GT	0/1
1	188174624	DB494	N	<INS>	.	PASS	END=188174624;CHR2=1;SVLEN=130;SUPPREAD=17;MAPQ=60;SVMETHOD=DeBreak;SVTYPE=INS	GT	0/1
1	188374328	DB495	N	<INS>	.	PASS	END=188374328;CHR2=1;SVLEN=441;SUPPREAD=27;MAPQ=60;SVMETHOD=DeBreak;SVTYPE=INS	GT	1/1
1	188376839	DB496	N	<INS>	.	PASS	END=188376839;CHR2=1;SVLEN=771;SUPPREAD=7;MAPQ=60;SVMETHOD=DeBreak;SVTYPE=INS	GT	0/1
1	188438186	DB497	N	<INS>	.	PASS	END=188438186;CHR2=1;SVLEN=329;SUPPREAD=20;MAPQ=60;SVMETHOD=DeBreak;SVTYPE=INS	GT	0/1
1	188539466	DB498	N	<DEL>	.	PASS	END=188540210;CHR2=1;SVLEN=745;SUPPREAD=23;MAPQ=60;SVMETHOD=DeBreak;SVTYPE=DEL	GT	0/1
1	188548544	DB499	N	<INS>	.	PASS	END=188548544;CHR2=1;SVLEN=85;SUPPREAD=35;MAPQ=60;SVMETHOD=DeBreak;SVTYPE=INS	GT	1/1
1	188832818	DB500	N	<INS>	.	PASS	END=188832818;CHR2=1;SVLEN=85;SUPPREAD=18;MAPQ=60;SVMETHOD=DeBreak;SVTYPE=INS	GT	0/1
1	189032875	DB501	N	<DEL>	.	PASS	END=189033184;CHR2=1;SVLEN=310;SUPPREAD=14;MAPQ=60;SVMETHOD=DeBreak;SVTYPE=DEL	GT	0/1
1	189247010	DB502	N	<INS>	.	PASS	END=189247010;CHR2=1;SVLEN=329;SUPPREAD=20;MAPQ=60;SVMETHOD=DeBreak;SVTYPE=INS	GT	0/1
1	189292556	DB503	N	<INS>	.	PASS	END=189292556;CHR2=1;SVLEN=305;SUPPREAD=34;MAPQ=60;SVMETHOD=DeBreak;SVTYPE=INS	GT	1/1
1	189431597	DB504	N	<INV>	.	PASS	END=189432468;CHR2=1;SVLEN=872;SUPPREAD=13;MAPQ=60;SVMETHOD=DeBreak;SVTYPE=INV	GT	0/1
1	189772006	DB505	N	<DEL>	.	PASS	END=189772522;CHR2=1;SVLEN=517;SUPPREAD=11;MAPQ=60;SVMETHOD=DeBreak;SVTYPE=DEL	GT	0/1
1	190376760	DB506	N	<DUP>	.	PASS	END=190381488;CHR2=1;SVLEN=4729;SUPPREAD=7;MAPQ=60;SVMETHOD=DeBreak;SVTYPE=DUP	GT	0/1
1	190381531	DB507	N	<INS>	.	PASS	END=190381531;CHR2=1;SVLEN=278;SUPPREAD=10;MAPQ=60;SVMETHOD=DeBreak;SVTYPE=INS	GT	0/1
1	190597839	DB508	N	<DEL>	.	PASS	END=190598231;CHR2=1;SVLEN=393;SUPPREAD=27;MAPQ=60;SVMETHOD=DeBreak;SVTYPE=DEL	GT	0/1
1	190638401	DB509	N	<DUP>	.	PASS	END=190646807;CHR2=1;SVLEN=8407;SUPPREAD=15;MAPQ=60;SVMETHOD=DeBreak;SVTYPE=DUP	GT	0/1
1	191786726	DB510	N	<DEL>	.	PASS	END=191787177;CHR2=1;SVLEN=452;SUPPREAD=23;MAPQ=60;SVMETHOD=DeBreak;SVTYPE=DEL	GT	0/1
1	191911219	DB511	N	<DUP>	.	PASS	END=191916121;CHR2=1;SVLEN=4903;SUPPREAD=30;MAPQ=60;SVMETHOD=DeBreak;SVTYPE=DUP	GT	0/1
1	192242218	DB512	N	<INS>	.	PASS	END=192242218;CHR2=1;SVLEN=228;SUPPREAD=39;MAPQ=60;SVMETHOD=DeBreak;SVTYPE=INS	GT	1/1
1	192610354	DB513	N	<DEL>	.	PASS	END=192610471;CHR2=1;SVLEN=118;SUPPREAD=18;MAPQ=60;SVMETHOD=DeBreak;SVTYPE=DEL	GT	0/1
1	193235428	DB514	N	<DEL>	.	PASS	END=193235678;CHR2=1;SVLEN=251;SUPPREAD=15;MAPQ=60;SVMETHOD=DeBreak;SVTYPE=DEL	GT	0/1
1	193515216	DB515	N	<INV>	.	PASS	END=193515746;CHR2=1;SVLEN=531;SUPPREAD=32;MAPQ=59;SVMETHOD=DeBreak;SVTYPE=INV	GT	1/1
1	193549586	DB516	N	<TRA>	.	PASS	END=193549586;CHR2=6;SVLEN=0;SUPPREAD=28;MAPQ=53;SVMETHOD=DeBreak;SVTYPE=TRA	GT	0/1
1	193747324	DB517	N	<TRA>	.	PASS	END=193747324;CHR2=12;SVLEN=0;SUPPREAD=8;MAPQ=59;SVMETHOD=DeBreak;SVTYPE=TRA	GT	0/1
1	193999107	DB518	N	<DEL>	.	PASS	END=194000114;CHR2=1;SVLEN=1008;SUPPREAD=9;MAPQ=60;SVMETHOD=DeBreak;SVTYPE=DEL	GT	0/1
1	194637502	DB519	N	<INV>	.	PASS	END=194639436;CHR2=1;SVLEN=1935;SUPPREAD=25;MAPQ=58;SVMETHOD=DeBreak;SVTYPE=INV	GT	0/1
1	194934619	DB520	N	<INS>	.	PASS	END=194934619;CHR2=1;SVLEN=1043;SUPPREAD=8;MAPQ=60;SVMETHOD=DeBreak;SVTYPE=INS	GT	0/1
1	195013804	DB521	N	<DEL>	.	PASS	END=195019751;CHR2=1;SVLEN=5948;SUPPREAD=35;MAPQ=60;SVMETHOD=DeBreak;SVTYPE=DEL	GT	1/1
1	195775773	DB522	N	<INV>	.	PASS	END=195778717;CHR2=1;SVLEN=2945;SUPPREAD=9;MAPQ=59;SVMETHOD=DeBreak;SVTYPE=INV;MULTI	GT	0/1
1	195776779	DB523	N	<INV>	.	PASS	END=195778052;CHR2=1;SVLEN=1274;SUPPREAD=12;MAPQ=59;SVMETHOD=DeBreak;SVTYPE=INV;MULTI	GT	0/1
1	196547127	DB524	N	<DEL>	.	PASS	END=196547557;CHR2=1;SVLEN=431;SUPPREAD=14;MAPQ=60;SVMETHOD=DeBreak;SVTYPE=DEL	GT	0/1
1	196656272	DB525	N	<DUP>	.	PASS	END=196661613;CHR2=1;SVLEN=5342;SUPPREAD=18;MAPQ=60;SVMETHOD=DeBreak;SVTYPE=DUP	GT	0/1
1	196711135	DB526	N	<DEL>	.	PASS	END=196716973;CHR2=1;SVLEN=5839;SUPPREAD=22;MAPQ=58;SVMETHOD=DeBreak;SVTYPE=DEL	GT	0/1
1	196736088	DB527	N	<DEL>	.	PASS	END=196736147;CHR2=1;SVLEN=60;SUPPREAD=15;MAPQ=60;SVMETHOD=DeBreak;SVTYPE=DEL	GT	0/1
1	196745345	DB528	N	<DEL>	.	PASS	END=196745405;CHR2=1;SVLEN=61;SUPPREAD=14;MAPQ=60;SVMETHOD=DeBreak;SVTYPE=DEL	GT	0/1
1	197756793	DB529	N	<INV>	.	PASS	END=197757997;CHR2=1;SVLEN=1205;SUPPREAD=23;MAPQ=56;SVMETHOD=DeBreak;SVTYPE=INV	GT	0/1
1	197894040	DB530	N	<DEL>	.	PASS	END=197894300;CHR2=1;SVLEN=261;SUPPREAD=21;MAPQ=60;SVMETHOD=DeBreak;SVTYPE=DEL	GT	0/1
1	198118730	DB531	N	<TRA>	.	PASS	END=198118730;CHR2=hs37d5;SVLEN=0;SUPPREAD=17;MAPQ=56;SVMETHOD=DeBreak;SVTYPE=TRA	GT	0/1
1	198773792	DB532	N	<DEL>	.	PASS	END=198775397;CHR2=1;SVLEN=1606;SUPPREAD=25;MAPQ=60;SVMETHOD=DeBreak;SVTYPE=DEL	GT	0/1
1	199436873	DB533	N	<INS>	.	PASS	END=199436873;CHR2=1;SVLEN=497;SUPPREAD=19;MAPQ=60;SVMETHOD=DeBreak;SVTYPE=INS	GT	0/1
1	199438745	DB534	N	<DEL>	.	PASS	END=199440193;CHR2=1;SVLEN=1449;SUPPREAD=15;MAPQ=60;SVMETHOD=DeBreak;SVTYPE=DEL	GT	0/1
1	199564178	DB535	N	<DUP>	.	PASS	END=199566661;CHR2=1;SVLEN=2484;SUPPREAD=17;MAPQ=60;SVMETHOD=DeBreak;SVTYPE=DUP	GT	0/1
1	200084961	DB536	N	<INV>	.	PASS	END=200086329;CHR2=1;SVLEN=1369;SUPPREAD=8;MAPQ=56;SVMETHOD=DeBreak;SVTYPE=INV	GT	0/1
1	200110998	DB537	N	<TRA>	.	PASS	END=200110998;CHR2=hs37d5;SVLEN=0;SUPPREAD=32;MAPQ=60;SVMETHOD=DeBreak;SVTYPE=TRA	GT	0/1
1	200255619	DB538	N	<DUP>	.	PASS	END=200259606;CHR2=1;SVLEN=3988;SUPPREAD=9;MAPQ=60;SVMETHOD=DeBreak;SVTYPE=DUP	GT	0/1
1	200879950	DB539	N	<DEL>	.	PASS	END=200880414;CHR2=1;SVLEN=465;SUPPREAD=26;MAPQ=60;SVMETHOD=DeBreak;SVTYPE=DEL	GT	0/1
1	201178940	DB540	N	<DEL>	.	PASS	END=201180104;CHR2=1;SVLEN=1165;SUPPREAD=35;MAPQ=60;SVMETHOD=DeBreak;SVTYPE=DEL	GT	0/1
1	201226994	DB541	N	<DEL>	.	PASS	END=201227529;CHR2=1;SVLEN=536;SUPPREAD=14;MAPQ=60;SVMETHOD=DeBreak;SVTYPE=DEL	GT	0/1
1	202001139	DB542	N	<DEL>	.	PASS	END=202001809;CHR2=1;SVLEN=671;SUPPREAD=24;MAPQ=60;SVMETHOD=DeBreak;SVTYPE=DEL	GT	0/1
1	202084236	DB543	N	<INV>	.	PASS	END=202085082;CHR2=1;SVLEN=847;SUPPREAD=18;MAPQ=58;SVMETHOD=DeBreak;SVTYPE=INV	GT	0/1
1	202173935	DB544	N	<DEL>	.	PASS	END=202174466;CHR2=1;SVLEN=532;SUPPREAD=18;MAPQ=60;SVMETHOD=DeBreak;SVTYPE=DEL	GT	0/1
1	202360577	DB545	N	<DEL>	.	PASS	END=202361386;CHR2=1;SVLEN=810;SUPPREAD=10;MAPQ=55;SVMETHOD=DeBreak;SVTYPE=DEL	GT	0/1
1	203064110	DB546	N	<DUP>	.	PASS	END=203065203;CHR2=1;SVLEN=1094;SUPPREAD=13;MAPQ=60;SVMETHOD=DeBreak;SVTYPE=DUP	GT	0/1
1	203684944	DB547	N	<DUP>	.	PASS	END=203686032;CHR2=1;SVLEN=1089;SUPPREAD=11;MAPQ=60;SVMETHOD=DeBreak;SVTYPE=DUP	GT	0/1
1	204440016	DB548	N	<DEL>	.	PASS	END=204440745;CHR2=1;SVLEN=730;SUPPREAD=28;MAPQ=60;SVMETHOD=DeBreak;SVTYPE=DEL	GT	0/1
1	204822247	DB549	N	<TRA>	.	PASS	END=204822247;CHR2=7;SVLEN=0;SUPPREAD=17;MAPQ=35;SVMETHOD=DeBreak;SVTYPE=TRA	GT	0/1
1	205853581	DB550	N	<DEL>	.	PASS	END=205853713;CHR2=1;SVLEN=133;SUPPREAD=33;MAPQ=60;SVMETHOD=DeBreak;SVTYPE=DEL	GT	1/1
1	206223557	DB551	N	<DUP>	.	PASS	END=206229901;CHR2=1;SVLEN=6345;SUPPREAD=9;MAPQ=60;SVMETHOD=DeBreak;SVTYPE=DUP	GT	0/1
1	206280914	DB552	N	<INS>	.	PASS	END=206280914;CHR2=1;SVLEN=1624;SUPPREAD=8;MAPQ=60;SVMETHOD=DeBreak;SVTYPE=INS	GT	0/1
1	206282530	DB553	N	<TRA>	.	PASS	END=206282530;CHR2=2;SVLEN=0;SUPPREAD=10;MAPQ=45;SVMETHOD=DeBreak;SVTYPE=TRA	GT	0/1
1	206285684	DB554	N	<INS>	.	PASS	END=206285684;CHR2=1;SVLEN=304;SUPPREAD=28;MAPQ=60;SVMETHOD=DeBreak;SVTYPE=INS	GT	1/1
1	206856629	DB555	N	<DUP>	.	PASS	END=206859764;CHR2=1;SVLEN=3136;SUPPREAD=16;MAPQ=60;SVMETHOD=DeBreak;SVTYPE=DUP	GT	0/1
1	207119658	DB556	N	<INS>	.	PASS	END=207119658;CHR2=1;SVLEN=85;SUPPREAD=23;MAPQ=60;SVMETHOD=DeBreak;SVTYPE=INS	GT	0/1
1	207292386	DB557	N	<DEL>	.	PASS	END=207293038;CHR2=1;SVLEN=653;SUPPREAD=21;MAPQ=60;SVMETHOD=DeBreak;SVTYPE=DEL	GT	0/1
1	207542024	DB558	N	<DUP>	.	PASS	END=207543902;CHR2=1;SVLEN=1879;SUPPREAD=14;MAPQ=60;SVMETHOD=DeBreak;SVTYPE=DUP	GT	0/1
1	207542242	DB559	N	<DUP>	.	PASS	END=207545574;CHR2=1;SVLEN=3333;SUPPREAD=18;MAPQ=58;SVMETHOD=DeBreak;SVTYPE=DUP	GT	0/1
1	207821694	DB560	N	<DUP>	.	PASS	END=207827625;CHR2=1;SVLEN=5932;SUPPREAD=37;MAPQ=60;SVMETHOD=DeBreak;SVTYPE=DUP	GT	1/1
1	208689532	DB561	N	<TRA>	.	PASS	END=208689532;CHR2=X;SVLEN=0;SUPPREAD=14;MAPQ=25;SVMETHOD=DeBreak;SVTYPE=TRA	GT	0/1
1	208762785	DB562	N	<INS>	.	PASS	END=208762785;CHR2=1;SVLEN=257;SUPPREAD=40;MAPQ=60;SVMETHOD=DeBreak;SVTYPE=INS	GT	1/1
1	209621802	DB563	N	<DEL>	.	PASS	END=209628409;CHR2=1;SVLEN=6608;SUPPREAD=21;MAPQ=60;SVMETHOD=DeBreak;SVTYPE=DEL	GT	0/1
1	209822563	DB564	N	<INV>	.	PASS	END=209825612;CHR2=1;SVLEN=3050;SUPPREAD=7;MAPQ=58;SVMETHOD=DeBreak;SVTYPE=INV	GT	0/1
1	209823576	DB565	N	<INV>	.	PASS	END=209824980;CHR2=1;SVLEN=1405;SUPPREAD=9;MAPQ=59;SVMETHOD=DeBreak;SVTYPE=INV	GT	0/1
1	209935343	DB566	N	<DEL>	.	PASS	END=209935842;CHR2=1;SVLEN=500;SUPPREAD=41;MAPQ=60;SVMETHOD=DeBreak;SVTYPE=DEL	GT	1/1
1	209944986	DB567	N	<DEL>	.	PASS	END=209945323;CHR2=1;SVLEN=338;SUPPREAD=17;MAPQ=60;SVMETHOD=DeBreak;SVTYPE=DEL	GT	0/1
1	210078068	DB568	N	<DEL>	.	PASS	END=210085960;CHR2=1;SVLEN=7893;SUPPREAD=20;MAPQ=58;SVMETHOD=DeBreak;SVTYPE=DEL	GT	0/1
1	210295126	DB569	N	<DEL>	.	PASS	END=210295815;CHR2=1;SVLEN=690;SUPPREAD=16;MAPQ=60;SVMETHOD=DeBreak;SVTYPE=DEL	GT	0/1
1	210381257	DB570	N	<DEL>	.	PASS	END=210386583;CHR2=1;SVLEN=5327;SUPPREAD=15;MAPQ=60;SVMETHOD=DeBreak;SVTYPE=DEL	GT	0/1
1	210593996	DB571	N	<DEL>	.	PASS	END=210595616;CHR2=1;SVLEN=1621;SUPPREAD=11;MAPQ=60;SVMETHOD=DeBreak;SVTYPE=DEL	GT	0/1
1	211152697	DB572	N	<DUP>	.	PASS	END=211155614;CHR2=1;SVLEN=2918;SUPPREAD=34;MAPQ=60;SVMETHOD=DeBreak;SVTYPE=DUP	GT	0/1
1	211965639	DB573	N	<INS>	.	PASS	END=211965639;CHR2=1;SVLEN=134;SUPPREAD=32;MAPQ=60;SVMETHOD=DeBreak;SVTYPE=INS	GT	0/1
1	212036005	DB574	N	<TRA>	.	PASS	END=212036005;CHR2=10;SVLEN=0;SUPPREAD=33;MAPQ=59;SVMETHOD=DeBreak;SVTYPE=TRA	GT	0/1
1	212363442	DB575	N	<DEL>	.	PASS	END=212363817;CHR2=1;SVLEN=376;SUPPREAD=40;MAPQ=60;SVMETHOD=DeBreak;SVTYPE=DEL	GT	1/1
1	212470409	DB576	N	<DEL>	.	PASS	END=212473404;CHR2=1;SVLEN=2996;SUPPREAD=29;MAPQ=60;SVMETHOD=DeBreak;SVTYPE=DEL	GT	0/1
1	212471710	DB577	N	<TRA>	.	PASS	END=212471710;CHR2=13;SVLEN=0;SUPPREAD=30;MAPQ=52;SVMETHOD=DeBreak;SVTYPE=TRA	GT	0/1
1	212641653	DB578	N	<INS>	.	PASS	END=212641653;CHR2=1;SVLEN=1180;SUPPREAD=8;MAPQ=60;SVMETHOD=DeBreak;SVTYPE=INS	GT	0/1
1	213027174	DB579	N	<DEL>	.	PASS	END=213029144;CHR2=1;SVLEN=1971;SUPPREAD=10;MAPQ=60;SVMETHOD=DeBreak;SVTYPE=DEL	GT	0/1
1	213440139	DB580	N	<DEL>	.	PASS	END=213441624;CHR2=1;SVLEN=1486;SUPPREAD=12;MAPQ=60;SVMETHOD=DeBreak;SVTYPE=DEL	GT	0/1
1	215400904	DB581	N	<INS>	.	PASS	END=215400904;CHR2=1;SVLEN=84;SUPPREAD=40;MAPQ=60;SVMETHOD=DeBreak;SVTYPE=INS	GT	1/1
1	217085528	DB582	N	<DEL>	.	PASS	END=217085706;CHR2=1;SVLEN=179;SUPPREAD=42;MAPQ=60;SVMETHOD=DeBreak;SVTYPE=DEL	GT	1/1
1	218165847	DB583	N	<TRA>	.	PASS	END=218165847;CHR2=hs37d5;SVLEN=0;SUPPREAD=12;MAPQ=60;SVMETHOD=DeBreak;SVTYPE=TRA	GT	0/1
1	218182382	DB584	N	<DEL>	.	PASS	END=218188872;CHR2=1;SVLEN=6491;SUPPREAD=35;MAPQ=60;SVMETHOD=DeBreak;SVTYPE=DEL	GT	0/1
1	218418530	DB585	N	<DEL>	.	PASS	END=218421568;CHR2=1;SVLEN=3039;SUPPREAD=14;MAPQ=60;SVMETHOD=DeBreak;SVTYPE=DEL	GT	0/1
1	218785910	DB586	N	<DEL>	.	PASS	END=218786219;CHR2=1;SVLEN=310;SUPPREAD=17;MAPQ=60;SVMETHOD=DeBreak;SVTYPE=DEL	GT	0/1
1	219929076	DB587	N	<INV>	.	PASS	END=219931950;CHR2=1;SVLEN=2875;SUPPREAD=10;MAPQ=59;SVMETHOD=DeBreak;SVTYPE=INV	GT	0/1
1	220114591	DB588	N	<DEL>	.	PASS	END=220115129;CHR2=1;SVLEN=539;SUPPREAD=33;MAPQ=60;SVMETHOD=DeBreak;SVTYPE=DEL	GT	0/1
1	220221536	DB589	N	<DEL>	.	PASS	END=220224445;CHR2=1;SVLEN=2910;SUPPREAD=38;MAPQ=60;SVMETHOD=DeBreak;SVTYPE=DEL	GT	1/1
1	220502932	DB590	N	<DEL>	.	PASS	END=220503571;CHR2=1;SVLEN=640;SUPPREAD=20;MAPQ=59;SVMETHOD=DeBreak;SVTYPE=DEL	GT	0/1
1	220840382	DB591	N	<DEL>	.	PASS	END=220841248;CHR2=1;SVLEN=867;SUPPREAD=27;MAPQ=60;SVMETHOD=DeBreak;SVTYPE=DEL	GT	0/1
1	221898945	DB592	N	<INS>	.	PASS	END=221898945;CHR2=1;SVLEN=86;SUPPREAD=15;MAPQ=60;SVMETHOD=DeBreak;SVTYPE=INS	GT	0/1
1	222143811	DB593	N	<DEL>	.	PASS	END=222143910;CHR2=1;SVLEN=100;SUPPREAD=14;MAPQ=53;SVMETHOD=DeBreak;SVTYPE=DEL	GT	0/1
1	222143867	DB594	N	<INS>	.	PASS	END=222143867;CHR2=1;SVLEN=102;SUPPREAD=8;MAPQ=58;SVMETHOD=DeBreak;SVTYPE=INS	GT	0/1
1	222147504	DB595	N	<DEL>	.	PASS	END=222147604;CHR2=1;SVLEN=101;SUPPREAD=7;MAPQ=60;SVMETHOD=DeBreak;SVTYPE=DEL	GT	0/1
1	222147578	DB596	N	<INS>	.	PASS	END=222147578;CHR2=1;SVLEN=99;SUPPREAD=10;MAPQ=60;SVMETHOD=DeBreak;SVTYPE=INS	GT	0/1
1	222296117	DB597	N	<INS>	.	PASS	END=222296117;CHR2=1;SVLEN=265;SUPPREAD=41;MAPQ=60;SVMETHOD=DeBreak;SVTYPE=INS	GT	1/1
1	222373944	DB598	N	<DUP>	.	PASS	END=222378653;CHR2=1;SVLEN=4710;SUPPREAD=15;MAPQ=60;SVMETHOD=DeBreak;SVTYPE=DUP	GT	0/1
1	223204568	DB599	N	<DEL>	.	PASS	END=223205005;CHR2=1;SVLEN=438;SUPPREAD=32;MAPQ=60;SVMETHOD=DeBreak;SVTYPE=DEL	GT	0/1
1	223824223	DB600	N	<DEL>	.	PASS	END=223824460;CHR2=1;SVLEN=238;SUPPREAD=21;MAPQ=60;SVMETHOD=DeBreak;SVTYPE=DEL	GT	0/1
1	224201235	DB601	N	<DEL>	.	PASS	END=224203737;CHR2=1;SVLEN=2503;SUPPREAD=25;MAPQ=53;SVMETHOD=DeBreak;SVTYPE=DEL	GT	0/1
1	224263205	DB602	N	<DUP>	.	PASS	END=224264964;CHR2=1;SVLEN=1760;SUPPREAD=20;MAPQ=58;SVMETHOD=DeBreak;SVTYPE=DUP	GT	0/1
1	225256498	DB603	N	<DEL>	.	PASS	END=225256781;CHR2=1;SVLEN=284;SUPPREAD=39;MAPQ=60;SVMETHOD=DeBreak;SVTYPE=DEL	GT	1/1
1	225266299	DB604	N	<DEL>	.	PASS	END=225266746;CHR2=1;SVLEN=448;SUPPREAD=31;MAPQ=60;SVMETHOD=DeBreak;SVTYPE=DEL	GT	0/1
1	225762241	DB605	N	<DEL>	.	PASS	END=225762544;CHR2=1;SVLEN=304;SUPPREAD=15;MAPQ=60;SVMETHOD=DeBreak;SVTYPE=DEL	GT	0/1
1	226006741	DB606	N	<DEL>	.	PASS	END=226006948;CHR2=1;SVLEN=208;SUPPREAD=14;MAPQ=60;SVMETHOD=DeBreak;SVTYPE=DEL	GT	0/1
1	226543827	DB607	N	<DEL>	.	PASS	END=226544259;CHR2=1;SVLEN=433;SUPPREAD=15;MAPQ=60;SVMETHOD=DeBreak;SVTYPE=DEL	GT	0/1
1	227502418	DB608	N	<INS>	.	PASS	END=227502418;CHR2=1;SVLEN=213;SUPPREAD=31;MAPQ=60;SVMETHOD=DeBreak;SVTYPE=INS	GT	0/1
1	227681541	DB609	N	<INV>	.	PASS	END=227683469;CHR2=1;SVLEN=1929;SUPPREAD=30;MAPQ=41;SVMETHOD=DeBreak;SVTYPE=INV	GT	1/1
1	227759461	DB610	N	<DEL>	.	PASS	END=227759865;CHR2=1;SVLEN=405;SUPPREAD=15;MAPQ=60;SVMETHOD=DeBreak;SVTYPE=DEL	GT	0/1
1	228024109	DB611	N	<DEL>	.	PASS	END=228024380;CHR2=1;SVLEN=272;SUPPREAD=30;MAPQ=60;SVMETHOD=DeBreak;SVTYPE=DEL	GT	0/1
1	228255426	DB612	N	<DUP>	.	PASS	END=228260558;CHR2=1;SVLEN=5133;SUPPREAD=36;MAPQ=60;SVMETHOD=DeBreak;SVTYPE=DUP	GT	0/1
1	228344738	DB613	N	<DUP>	.	PASS	END=228347464;CHR2=1;SVLEN=2727;SUPPREAD=16;MAPQ=58;SVMETHOD=DeBreak;SVTYPE=DUP	GT	0/1
1	228572175	DB614	N	<DEL>	.	PASS	END=228572478;CHR2=1;SVLEN=304;SUPPREAD=38;MAPQ=60;SVMETHOD=DeBreak;SVTYPE=DEL	GT	1/1
1	228819873	DB615	N	<DEL>	.	PASS	END=228820225;CHR2=1;SVLEN=353;SUPPREAD=10;MAPQ=60;SVMETHOD=DeBreak;SVTYPE=DEL	GT	0/1
1	228959897	DB616	N	<INS>	.	PASS	END=228959897;CHR2=1;SVLEN=85;SUPPREAD=18;MAPQ=60;SVMETHOD=DeBreak;SVTYPE=INS;MULTI	GT	0/1
1	228959900	DB617	N	<INS>	.	PASS	END=228959900;CHR2=1;SVLEN=428;SUPPREAD=15;MAPQ=60;SVMETHOD=DeBreak;SVTYPE=INS;MULTI	GT	0/1
1	229433962	DB618	N	<INS>	.	PASS	END=229433962;CHR2=1;SVLEN=676;SUPPREAD=15;MAPQ=60;SVMETHOD=DeBreak;SVTYPE=INS	GT	0/1
1	229693793	DB619	N	<DEL>	.	PASS	END=229694721;CHR2=1;SVLEN=929;SUPPREAD=27;MAPQ=60;SVMETHOD=DeBreak;SVTYPE=DEL	GT	0/1
1	231146524	DB620	N	<INS>	.	PASS	END=231146524;CHR2=1;SVLEN=882;SUPPREAD=13;MAPQ=60;SVMETHOD=DeBreak;SVTYPE=INS	GT	0/1
1	231337652	DB621	N	<INS>	.	PASS	END=231337652;CHR2=1;SVLEN=578;SUPPREAD=28;MAPQ=60;SVMETHOD=DeBreak;SVTYPE=INS	GT	1/1
1	231897887	DB622	N	<DEL>	.	PASS	END=231898027;CHR2=1;SVLEN=141;SUPPREAD=37;MAPQ=60;SVMETHOD=DeBreak;SVTYPE=DEL	GT	1/1
1	232349999	DB623	N	<INS>	.	PASS	END=232349999;CHR2=1;SVLEN=386;SUPPREAD=37;MAPQ=60;SVMETHOD=DeBreak;SVTYPE=INS	GT	0/1
1	232458604	DB624	N	<DEL>	.	PASS	END=232460181;CHR2=1;SVLEN=1578;SUPPREAD=34;MAPQ=60;SVMETHOD=DeBreak;SVTYPE=DEL	GT	0/1
1	232504892	DB625	N	<INS>	.	PASS	END=232504892;CHR2=1;SVLEN=278;SUPPREAD=25;MAPQ=60;SVMETHOD=DeBreak;SVTYPE=INS	GT	0/1
1	232836560	DB626	N	<DEL>	.	PASS	END=232836811;CHR2=1;SVLEN=252;SUPPREAD=11;MAPQ=60;SVMETHOD=DeBreak;SVTYPE=DEL	GT	0/1
1	232852300	DB627	N	<DEL>	.	PASS	END=232852885;CHR2=1;SVLEN=586;SUPPREAD=9;MAPQ=60;SVMETHOD=DeBreak;SVTYPE=DEL	GT	0/1
1	232891503	DB628	N	<DEL>	.	PASS	END=232897977;CHR2=1;SVLEN=6475;SUPPREAD=25;MAPQ=60;SVMETHOD=DeBreak;SVTYPE=DEL	GT	0/1
1	233519113	DB629	N	<INS>	.	PASS	END=233519113;CHR2=1;SVLEN=330;SUPPREAD=30;MAPQ=60;SVMETHOD=DeBreak;SVTYPE=INS	GT	0/1
1	234823650	DB630	N	<TRA>	.	PASS	END=234823650;CHR2=20;SVLEN=0;SUPPREAD=11;MAPQ=53;SVMETHOD=DeBreak;SVTYPE=TRA	GT	0/1
1	235315723	DB631	N	<INV>	.	PASS	END=235316873;CHR2=1;SVLEN=1151;SUPPREAD=8;MAPQ=60;SVMETHOD=DeBreak;SVTYPE=INV	GT	0/1
1	235457618	DB632	N	<DEL>	.	PASS	END=235457879;CHR2=1;SVLEN=262;SUPPREAD=25;MAPQ=60;SVMETHOD=DeBreak;SVTYPE=DEL	GT	0/1
1	235536195	DB633	N	<DEL>	.	PASS	END=235538340;CHR2=1;SVLEN=2146;SUPPREAD=12;MAPQ=57;SVMETHOD=DeBreak;SVTYPE=DEL	GT	0/1
1	235603360	DB634	N	<DEL>	.	PASS	END=235603411;CHR2=1;SVLEN=52;SUPPREAD=15;MAPQ=60;SVMETHOD=DeBreak;SVTYPE=DEL	GT	0/1
1	235603390	DB635	N	<DEL>	.	PASS	END=235609617;CHR2=1;SVLEN=6228;SUPPREAD=42;MAPQ=59;SVMETHOD=DeBreak;SVTYPE=DEL	GT	1/1
1	236259845	DB636	N	<INS>	.	PASS	END=236259845;CHR2=1;SVLEN=984;SUPPREAD=12;MAPQ=60;SVMETHOD=DeBreak;SVTYPE=INS	GT	0/1
1	236260209	DB637	N	<INS>	.	PASS	END=236260209;CHR2=1;SVLEN=536;SUPPREAD=18;MAPQ=58;SVMETHOD=DeBreak;SVTYPE=INS	GT	1/1
1	236282657	DB638	N	<DEL>	.	PASS	END=236291030;CHR2=1;SVLEN=8374;SUPPREAD=34;MAPQ=60;SVMETHOD=DeBreak;SVTYPE=DEL	GT	0/1
1	236304752	DB639	N	<DUP>	.	PASS	END=236306775;CHR2=1;SVLEN=2024;SUPPREAD=18;MAPQ=60;SVMETHOD=DeBreak;SVTYPE=DUP	GT	0/1
1	236549092	DB640	N	<DEL>	.	PASS	END=236551334;CHR2=1;SVLEN=2243;SUPPREAD=23;MAPQ=60;SVMETHOD=DeBreak;SVTYPE=DEL	GT	0/1
1	236549102	DB641	N	<TRA>	.	PASS	END=236549102;CHR2=6;SVLEN=0;SUPPREAD=16;MAPQ=30;SVMETHOD=DeBreak;SVTYPE=TRA	GT	0/1
1	236550824	DB642	N	<TRA>	.	PASS	END=236550824;CHR2=6;SVLEN=0;SUPPREAD=38;MAPQ=56;SVMETHOD=DeBreak;SVTYPE=TRA	GT	0/1
1	236875718	DB643	N	<DEL>	.	PASS	END=236879505;CHR2=1;SVLEN=3788;SUPPREAD=17;MAPQ=60;SVMETHOD=DeBreak;SVTYPE=DEL	GT	0/1
1	237123768	DB644	N	<DUP>	.	PASS	END=237132717;CHR2=1;SVLEN=8950;SUPPREAD=30;MAPQ=60;SVMETHOD=DeBreak;SVTYPE=DUP	GT	0/1
1	237963575	DB645	N	<DUP>	.	PASS	END=237966176;CHR2=1;SVLEN=2602;SUPPREAD=15;MAPQ=60;SVMETHOD=DeBreak;SVTYPE=DUP	GT	0/1
1	237967597	DB646	N	<INS>	.	PASS	END=237967597;CHR2=1;SVLEN=327;SUPPREAD=34;MAPQ=60;SVMETHOD=DeBreak;SVTYPE=INS	GT	0/1
1	238657846	DB647	N	<DEL>	.	PASS	END=238658284;CHR2=1;SVLEN=439;SUPPREAD=26;MAPQ=60;SVMETHOD=DeBreak;SVTYPE=DEL	GT	0/1
1	238852442	DB648	N	<DEL>	.	PASS	END=238853268;CHR2=1;SVLEN=827;SUPPREAD=31;MAPQ=60;SVMETHOD=DeBreak;SVTYPE=DEL	GT	0/1
1	239779533	DB649	N	<INS>	.	PASS	END=239779533;CHR2=1;SVLEN=1040;SUPPREAD=10;MAPQ=60;SVMETHOD=DeBreak;SVTYPE=INS	GT	0/1
1	240115960	DB650	N	<INV>	.	PASS	END=240116870;CHR2=1;SVLEN=911;SUPPREAD=27;MAPQ=60;SVMETHOD=DeBreak;SVTYPE=INV	GT	0/1
1	240171209	DB651	N	<DUP>	.	PASS	END=240174291;CHR2=1;SVLEN=3083;SUPPREAD=12;MAPQ=60;SVMETHOD=DeBreak;SVTYPE=DUP	GT	0/1
1	240176614	DB652	N	<INS>	.	PASS	END=240176614;CHR2=1;SVLEN=519;SUPPREAD=25;MAPQ=60;SVMETHOD=DeBreak;SVTYPE=INS	GT	1/1
1	240641141	DB653	N	<DEL>	.	PASS	END=240641569;CHR2=1;SVLEN=429;SUPPREAD=19;MAPQ=60;SVMETHOD=DeBreak;SVTYPE=DEL	GT	0/1
1	241425963	DB654	N	<DEL>	.	PASS	END=241426215;CHR2=1;SVLEN=253;SUPPREAD=14;MAPQ=60;SVMETHOD=DeBreak;SVTYPE=DEL	GT	0/1
1	242859878	DB655	N	<DEL>	.	PASS	END=242860555;CHR2=1;SVLEN=678;SUPPREAD=26;MAPQ=60;SVMETHOD=DeBreak;SVTYPE=DEL	GT	0/1
1	243264932	DB656	N	<DEL>	.	PASS	END=243265333;CHR2=1;SVLEN=402;SUPPREAD=16;MAPQ=59;SVMETHOD=DeBreak;SVTYPE=DEL	GT	0/1
1	243480329	DB657	N	<TRA>	.	PASS	END=243480329;CHR2=X;SVLEN=0;SUPPREAD=38;MAPQ=38;SVMETHOD=DeBreak;SVTYPE=TRA	GT	0/1
1	243636778	DB658	N	<DEL>	.	PASS	END=243637464;CHR2=1;SVLEN=687;SUPPREAD=25;MAPQ=59;SVMETHOD=DeBreak;SVTYPE=DEL	GT	0/1
1	245574718	DB659	N	<INS>	.	PASS	END=245574718;CHR2=1;SVLEN=667;SUPPREAD=12;MAPQ=60;SVMETHOD=DeBreak;SVTYPE=INS	GT	0/1
1	245606211	DB660	N	<DEL>	.	PASS	END=245606267;CHR2=1;SVLEN=57;SUPPREAD=15;MAPQ=60;SVMETHOD=DeBreak;SVTYPE=DEL	GT	0/1
1	245763206	DB661	N	<INS>	.	PASS	END=245763206;CHR2=1;SVLEN=1002;SUPPREAD=14;MAPQ=60;SVMETHOD=DeBreak;SVTYPE=INS	GT	0/1
1	245777938	DB662	N	<DEL>	.	PASS	END=245778560;CHR2=1;SVLEN=623;SUPPREAD=37;MAPQ=60;SVMETHOD=DeBreak;SVTYPE=DEL	GT	0/1
1	245961273	DB663	N	<INS>	.	PASS	END=245961273;CHR2=1;SVLEN=960;SUPPREAD=10;MAPQ=60;SVMETHOD=DeBreak;SVTYPE=INS	GT	0/1
1	246035371	DB664	N	<DEL>	.	PASS	END=246035947;CHR2=1;SVLEN=577;SUPPREAD=29;MAPQ=60;SVMETHOD=DeBreak;SVTYPE=DEL	GT	1/1
1	246137753	DB665	N	<DEL>	.	PASS	END=246140382;CHR2=1;SVLEN=2630;SUPPREAD=35;MAPQ=60;SVMETHOD=DeBreak;SVTYPE=DEL	GT	1/1
1	246139296	DB666	N	<TRA>	.	PASS	END=246139296;CHR2=8;SVLEN=0;SUPPREAD=16;MAPQ=59;SVMETHOD=DeBreak;SVTYPE=TRA	GT	0/1
1	246155196	DB667	N	<DEL>	.	PASS	END=246155940;CHR2=1;SVLEN=745;SUPPREAD=14;MAPQ=60;SVMETHOD=DeBreak;SVTYPE=DEL;MULTI	GT	0/1
1	246155786	DB668	N	<TRA>	.	PASS	END=246155786;CHR2=4;SVLEN=0;SUPPREAD=32;MAPQ=49;SVMETHOD=DeBreak;SVTYPE=TRA	GT	0/1
1	246155893	DB669	N	<DEL>	.	PASS	END=246156200;CHR2=1;SVLEN=308;SUPPREAD=15;MAPQ=60;SVMETHOD=DeBreak;SVTYPE=DEL;MULTI	GT	0/1
1	246156708	DB670	N	<DEL>	.	PASS	END=246157095;CHR2=1;SVLEN=388;SUPPREAD=13;MAPQ=60;SVMETHOD=DeBreak;SVTYPE=DEL	GT	0/1
1	246552899	DB671	N	<DEL>	.	PASS	END=246553194;CHR2=1;SVLEN=296;SUPPREAD=21;MAPQ=60;SVMETHOD=DeBreak;SVTYPE=DEL	GT	0/1
1	246558761	DB672	N	<DEL>	.	PASS	END=246559257;CHR2=1;SVLEN=497;SUPPREAD=28;MAPQ=60;SVMETHOD=DeBreak;SVTYPE=DEL	GT	0/1
1	246625332	DB673	N	<DEL>	.	PASS	END=246625758;CHR2=1;SVLEN=427;SUPPREAD=35;MAPQ=60;SVMETHOD=DeBreak;SVTYPE=DEL	GT	1/1
1	246684664	DB674	N	<DEL>	.	PASS	END=246684916;CHR2=1;SVLEN=253;SUPPREAD=12;MAPQ=60;SVMETHOD=DeBreak;SVTYPE=DEL	GT	0/1
1	246927638	DB675	N	<DEL>	.	PASS	END=246929070;CHR2=1;SVLEN=1433;SUPPREAD=14;MAPQ=60;SVMETHOD=DeBreak;SVTYPE=DEL;MULTI	GT	0/1
1	246928217	DB676	N	<DEL>	.	PASS	END=246928436;CHR2=1;SVLEN=220;SUPPREAD=22;MAPQ=60;SVMETHOD=DeBreak;SVTYPE=DEL;MULTI	GT	0/1
1	246946447	DB677	N	<INS>	.	PASS	END=246946447;CHR2=1;SVLEN=604;SUPPREAD=17;MAPQ=60;SVMETHOD=DeBreak;SVTYPE=INS	GT	0/1
1	246969898	DB678	N	<DEL>	.	PASS	END=246969984;CHR2=1;SVLEN=87;SUPPREAD=46;MAPQ=60;SVMETHOD=DeBreak;SVTYPE=DEL	GT	1/1
1	246989155	DB679	N	<DEL>	.	PASS	END=246989293;CHR2=1;SVLEN=139;SUPPREAD=17;MAPQ=60;SVMETHOD=DeBreak;SVTYPE=DEL	GT	0/1
1	247291105	DB680	N	<INV>	.	PASS	END=247291416;CHR2=1;SVLEN=312;SUPPREAD=13;MAPQ=59;SVMETHOD=DeBreak;SVTYPE=INV	GT	0/1
1	247292215	DB681	N	<DEL>	.	PASS	END=247292425;CHR2=1;SVLEN=211;SUPPREAD=11;MAPQ=60;SVMETHOD=DeBreak;SVTYPE=DEL	GT	0/1
1	247333628	DB682	N	<INV>	.	PASS	END=247333939;CHR2=1;SVLEN=312;SUPPREAD=17;MAPQ=60;SVMETHOD=DeBreak;SVTYPE=INV	GT	0/1
1	247431772	DB683	N	<TRA>	.	PASS	END=247431772;CHR2=hs37d5;SVLEN=0;SUPPREAD=15;MAPQ=60;SVMETHOD=DeBreak;SVTYPE=TRA	GT	0/1
1	247526392	DB684	N	<INS>	.	PASS	END=247526392;CHR2=1;SVLEN=220;SUPPREAD=29;MAPQ=60;SVMETHOD=DeBreak;SVTYPE=INS	GT	1/1
1	247850470	DB685	N	<DEL>	.	PASS	END=247856494;CHR2=1;SVLEN=6025;SUPPREAD=21;MAPQ=60;SVMETHOD=DeBreak;SVTYPE=DEL	GT	0/1
1	247852851	DB686	N	<TRA>	.	PASS	END=247852851;CHR2=5;SVLEN=0;SUPPREAD=17;MAPQ=51;SVMETHOD=DeBreak;SVTYPE=TRA	GT	0/1
1	247853739	DB687	N	<TRA>	.	PASS	END=247853739;CHR2=3;SVLEN=0;SUPPREAD=19;MAPQ=46;SVMETHOD=DeBreak;SVTYPE=TRA	GT	0/1
1	248207829	DB688	N	<DEL>	.	PASS	END=248208123;CHR2=1;SVLEN=295;SUPPREAD=16;MAPQ=60;SVMETHOD=DeBreak;SVTYPE=DEL	GT	0/1
1	248546374	DB689	N	<DEL>	.	PASS	END=248547447;CHR2=1;SVLEN=1074;SUPPREAD=18;MAPQ=60;SVMETHOD=DeBreak;SVTYPE=DEL	GT	0/1
1	248571322	DB690	N	<DUP>	.	PASS	END=248572142;CHR2=1;SVLEN=821;SUPPREAD=12;MAPQ=46;SVMETHOD=DeBreak;SVTYPE=DUP	GT	0/1
1	248571416	DB691	N	<INS>	.	PASS	END=248571416;CHR2=1;SVLEN=1143;SUPPREAD=10;MAPQ=60;SVMETHOD=DeBreak;SVTYPE=INS	GT	0/1
1	248633789	DB692	N	<DUP>	.	PASS	END=248636526;CHR2=1;SVLEN=2738;SUPPREAD=11;MAPQ=58;SVMETHOD=DeBreak;SVTYPE=DUP	GT	0/1
1	248666882	DB693	N	<INV>	.	PASS	END=248667434;CHR2=1;SVLEN=553;SUPPREAD=30;MAPQ=24;SVMETHOD=DeBreak;SVTYPE=INV	GT	0/1
1	248682567	DB694	N	<INS>	.	PASS	END=248682567;CHR2=1;SVLEN=476;SUPPREAD=17;MAPQ=53;SVMETHOD=DeBreak;SVTYPE=INS	GT	0/1
1	248691627	DB695	N	<DEL>	.	PASS	END=248692097;CHR2=1;SVLEN=471;SUPPREAD=16;MAPQ=57;SVMETHOD=DeBreak;SVTYPE=DEL	GT	0/1
1	248706999	DB696	N	<INV>	.	PASS	END=248707781;CHR2=1;SVLEN=783;SUPPREAD=34;MAPQ=29;SVMETHOD=DeBreak;SVTYPE=INV	GT	1/1
1	248758805	DB697	N	<DUP>	.	PASS	END=248760865;CHR2=1;SVLEN=2061;SUPPREAD=27;MAPQ=59;SVMETHOD=DeBreak;SVTYPE=DUP	GT	0/1
1	248849861	DB698	N	<DEL>	.	PASS	END=248850137;CHR2=1;SVLEN=277;SUPPREAD=29;MAPQ=60;SVMETHOD=DeBreak;SVTYPE=DEL	GT	0/1
1	249144921	DB699	N	<DEL>	.	PASS	END=249150545;CHR2=1;SVLEN=5625;SUPPREAD=16;MAPQ=60;SVMETHOD=DeBreak;SVTYPE=DEL	GT	0/1
10	368905	DB700	N	<DEL>	.	PASS	END=368953;CHR2=10;SVLEN=49;SUPPREAD=31;MAPQ=60;SVMETHOD=DeBreak;SVTYPE=DEL	GT	0/1
10	440495	DB701	N	<DEL>	.	PASS	END=440710;CHR2=10;SVLEN=216;SUPPREAD=34;MAPQ=60;SVMETHOD=DeBreak;SVTYPE=DEL	GT	0/1
10	563742	DB702	N	<INS>	.	PASS	END=563742;CHR2=10;SVLEN=344;SUPPREAD=21;MAPQ=60;SVMETHOD=DeBreak;SVTYPE=INS	GT	0/1
10	565010	DB703	N	<DUP>	.	PASS	END=566064;CHR2=10;SVLEN=1055;SUPPREAD=9;MAPQ=56;SVMETHOD=DeBreak;SVTYPE=DUP	GT	0/1
10	586809	DB704	N	<DEL>	.	PASS	END=587200;CHR2=10;SVLEN=392;SUPPREAD=21;MAPQ=60;SVMETHOD=DeBreak;SVTYPE=DEL	GT	0/1
10	601664	DB705	N	<INS>	.	PASS	END=601664;CHR2=10;SVLEN=831;SUPPREAD=22;MAPQ=60;SVMETHOD=DeBreak;SVTYPE=INS	GT	1/1
10	601665	DB706	N	<TRA>	.	PASS	END=752473;CHR2=4;SVLEN=0;SUPPREAD=10;MAPQ=60;SVMETHOD=DeBreak;SVTYPE=TRA	GT	0/1
10	682696	DB707	N	<DEL>	.	PASS	END=683535;CHR2=10;SVLEN=840;SUPPREAD=25;MAPQ=60;SVMETHOD=DeBreak;SVTYPE=DEL	GT	0/1
10	725032	DB708	N	<DEL>	.	PASS	END=725664;CHR2=10;SVLEN=633;SUPPREAD=27;MAPQ=60;SVMETHOD=DeBreak;SVTYPE=DEL	GT	0/1
10	763777	DB709	N	<DEL>	.	PASS	END=764110;CHR2=10;SVLEN=334;SUPPREAD=13;MAPQ=60;SVMETHOD=DeBreak;SVTYPE=DEL	GT	0/1
10	769050	DB710	N	<DUP>	.	PASS	END=769919;CHR2=10;SVLEN=870;SUPPREAD=8;MAPQ=59;SVMETHOD=DeBreak;SVTYPE=DUP	GT	0/1
10	769136	DB711	N	<DEL>	.	PASS	END=769448;CHR2=10;SVLEN=313;SUPPREAD=13;MAPQ=60;SVMETHOD=DeBreak;SVTYPE=DEL	GT	0/1
10	782028	DB712	N	<TRA>	.	PASS	END=132814590;CHR2=12;SVLEN=0;SUPPREAD=11;MAPQ=56;SVMETHOD=DeBreak;SVTYPE=TRA	GT	0/1
10	824110	DB713	N	<DEL>	.	PASS	END=824609;CHR2=10;SVLEN=500;SUPPREAD=33;MAPQ=60;SVMETHOD=DeBreak;SVTYPE=DEL	GT	1/1
10	836096	DB714	N	<DEL>	.	PASS	END=836446;CHR2=10;SVLEN=351;SUPPREAD=19;MAPQ=60;SVMETHOD=DeBreak;SVTYPE=DEL	GT	0/1
10	997719	DB715	N	<DUP>	.	PASS	END=999553;CHR2=10;SVLEN=1835;SUPPREAD=14;MAPQ=60;SVMETHOD=DeBreak;SVTYPE=DUP	GT	0/1
10	1000911	DB716	N	<DEL>	.	PASS	END=1001353;CHR2=10;SVLEN=443;SUPPREAD=44;MAPQ=60;SVMETHOD=DeBreak;SVTYPE=DEL	GT	1/1
10	1072410	DB717	N	<DEL>	.	PASS	END=1075623;CHR2=10;SVLEN=3214;SUPPREAD=23;MAPQ=60;SVMETHOD=DeBreak;SVTYPE=DEL	GT	0/1
10	1092582	DB718	N	<DEL>	.	PASS	END=1093979;CHR2=10;SVLEN=1398;SUPPREAD=25;MAPQ=60;SVMETHOD=DeBreak;SVTYPE=DEL	GT	0/1
10	1145663	DB719	N	<DEL>	.	PASS	END=1146114;CHR2=10;SVLEN=452;SUPPREAD=38;MAPQ=60;SVMETHOD=DeBreak;SVTYPE=DEL	GT	0/1
10	1234932	DB720	N	<DEL>	.	PASS	END=1236331;CHR2=10;SVLEN=1400;SUPPREAD=25;MAPQ=60;SVMETHOD=DeBreak;SVTYPE=DEL	GT	0/1
10	1415932	DB721	N	<DEL>	.	PASS	END=1416247;CHR2=10;SVLEN=316;SUPPREAD=30;MAPQ=60;SVMETHOD=DeBreak;SVTYPE=DEL	GT	0/1
10	1451775	DB722	N	<DEL>	.	PASS	END=1452386;CHR2=10;SVLEN=612;SUPPREAD=26;MAPQ=60;SVMETHOD=DeBreak;SVTYPE=DEL	GT	0/1
10	1481713	DB723	N	<DEL>	.	PASS	END=1481851;CHR2=10;SVLEN=139;SUPPREAD=26;MAPQ=60;SVMETHOD=DeBreak;SVTYPE=DEL	GT	1/1
10	1506752	DB724	N	<DEL>	.	PASS	END=1506881;CHR2=10;SVLEN=130;SUPPREAD=14;MAPQ=60;SVMETHOD=DeBreak;SVTYPE=DEL	GT	0/1
10	1531300	DB725	N	<DEL>	.	PASS	END=1531696;CHR2=10;SVLEN=397;SUPPREAD=19;MAPQ=60;SVMETHOD=DeBreak;SVTYPE=DEL	GT	0/1
10	1537532	DB726	N	<DEL>	.	PASS	END=1538084;CHR2=10;SVLEN=553;SUPPREAD=32;MAPQ=60;SVMETHOD=DeBreak;SVTYPE=DEL	GT	0/1
10	1602213	DB727	N	<DEL>	.	PASS	END=1603010;CHR2=10;SVLEN=798;SUPPREAD=33;MAPQ=59;SVMETHOD=DeBreak;SVTYPE=DEL	GT	0/1
10	1634606	DB728	N	<DEL>	.	PASS	END=1634857;CHR2=10;SVLEN=252;SUPPREAD=19;MAPQ=60;SVMETHOD=DeBreak;SVTYPE=DEL	GT	0/1
10	1668351	DB729	N	<INS>	.	PASS	END=1668351;CHR2=10;SVLEN=507;SUPPREAD=22;MAPQ=60;SVMETHOD=DeBreak;SVTYPE=INS	GT	0/1
10	1815637	DB730	N	<DEL>	.	PASS	END=1815795;CHR2=10;SVLEN=159;SUPPREAD=20;MAPQ=60;SVMETHOD=DeBreak;SVTYPE=DEL	GT	0/1
10	1842493	DB731	N	<DEL>	.	PASS	END=1842710;CHR2=10;SVLEN=218;SUPPREAD=38;MAPQ=60;SVMETHOD=DeBreak;SVTYPE=DEL	GT	0/1
10	2379491	DB732	N	<DEL>	.	PASS	END=2379789;CHR2=10;SVLEN=299;SUPPREAD=23;MAPQ=60;SVMETHOD=DeBreak;SVTYPE=DEL	GT	0/1
10	2388033	DB733	N	<INS>	.	PASS	END=2388033;CHR2=10;SVLEN=358;SUPPREAD=15;MAPQ=60;SVMETHOD=DeBreak;SVTYPE=INS	GT	0/1
10	2519459	DB734	N	<DEL>	.	PASS	END=2520033;CHR2=10;SVLEN=575;SUPPREAD=31;MAPQ=60;SVMETHOD=DeBreak;SVTYPE=DEL	GT	0/1
10	3103161	DB735	N	<DEL>	.	PASS	END=3103460;CHR2=10;SVLEN=300;SUPPREAD=21;MAPQ=60;SVMETHOD=DeBreak;SVTYPE=DEL	GT	0/1
10	3108966	DB736	N	<DUP>	.	PASS	END=3112529;CHR2=10;SVLEN=3564;SUPPREAD=43;MAPQ=60;SVMETHOD=DeBreak;SVTYPE=DUP	GT	1/1
10	3155540	DB737	N	<DEL>	.	PASS	END=3155696;CHR2=10;SVLEN=157;SUPPREAD=20;MAPQ=60;SVMETHOD=DeBreak;SVTYPE=DEL	GT	0/1
10	3157289	DB738	N	<DEL>	.	PASS	END=3157828;CHR2=10;SVLEN=540;SUPPREAD=34;MAPQ=60;SVMETHOD=DeBreak;SVTYPE=DEL	GT	0/1
10	3384118	DB739	N	<INS>	.	PASS	END=3384118;CHR2=10;SVLEN=366;SUPPREAD=17;MAPQ=60;SVMETHOD=DeBreak;SVTYPE=INS	GT	0/1
10	3504278	DB740	N	<DEL>	.	PASS	END=3504718;CHR2=10;SVLEN=441;SUPPREAD=15;MAPQ=60;SVMETHOD=DeBreak;SVTYPE=DEL	GT	0/1
10	3568986	DB741	N	<INS>	.	PASS	END=3568986;CHR2=10;SVLEN=343;SUPPREAD=39;MAPQ=60;SVMETHOD=DeBreak;SVTYPE=INS	GT	1/1
10	3612083	DB742	N	<DEL>	.	PASS	END=3612262;CHR2=10;SVLEN=180;SUPPREAD=19;MAPQ=60;SVMETHOD=DeBreak;SVTYPE=DEL	GT	0/1
10	4323730	DB743	N	<TRA>	.	PASS	END=17400049;CHR2=hs37d5;SVLEN=0;SUPPREAD=14;MAPQ=60;SVMETHOD=DeBreak;SVTYPE=TRA	GT	0/1
10	4708494	DB744	N	<DEL>	.	PASS	END=4710515;CHR2=10;SVLEN=2022;SUPPREAD=26;MAPQ=60;SVMETHOD=DeBreak;SVTYPE=DEL	GT	0/1
10	4952411	DB745	N	<INV>	.	PASS	END=4953378;CHR2=10;SVLEN=968;SUPPREAD=17;MAPQ=60;SVMETHOD=DeBreak;SVTYPE=INV	GT	0/1
10	5201523	DB746	N	<INS>	.	PASS	END=5201523;CHR2=10;SVLEN=1086;SUPPREAD=28;MAPQ=59;SVMETHOD=DeBreak;SVTYPE=INS	GT	1/1
10	5287300	DB747	N	<DEL>	.	PASS	END=5293344;CHR2=10;SVLEN=6045;SUPPREAD=43;MAPQ=60;SVMETHOD=DeBreak;SVTYPE=DEL	GT	0/1
10	5522741	DB748	N	<DEL>	.	PASS	END=5523261;CHR2=10;SVLEN=521;SUPPREAD=25;MAPQ=60;SVMETHOD=DeBreak;SVTYPE=DEL	GT	0/1
10	5643655	DB749	N	<DEL>	.	PASS	END=5644451;CHR2=10;SVLEN=797;SUPPREAD=18;MAPQ=60;SVMETHOD=DeBreak;SVTYPE=DEL	GT	0/1
10	5729152	DB750	N	<INS>	.	PASS	END=5729152;CHR2=10;SVLEN=2425;SUPPREAD=7;MAPQ=60;SVMETHOD=DeBreak;SVTYPE=INS	GT	0/1
10	5892443	DB751	N	<TRA>	.	PASS	END=25522666;CHR2=20;SVLEN=0;SUPPREAD=13;MAPQ=60;SVMETHOD=DeBreak;SVTYPE=TRA	GT	0/1
10	6411593	DB752	N	<DEL>	.	PASS	END=6417546;CHR2=10;SVLEN=5954;SUPPREAD=17;MAPQ=60;SVMETHOD=DeBreak;SVTYPE=DEL	GT	0/1
10	6415533	DB753	N	<TRA>	.	PASS	END=182142943;CHR2=2;SVLEN=0;SUPPREAD=28;MAPQ=52;SVMETHOD=DeBreak;SVTYPE=TRA	GT	0/1
10	6875658	DB754	N	<DEL>	.	PASS	END=6880929;CHR2=10;SVLEN=5272;SUPPREAD=24;MAPQ=60;SVMETHOD=DeBreak;SVTYPE=DEL	GT	0/1
10	6877437	DB755	N	<DEL>	.	PASS	END=6877588;CHR2=10;SVLEN=152;SUPPREAD=16;MAPQ=60;SVMETHOD=DeBreak;SVTYPE=DEL	GT	0/1
10	7666530	DB756	N	<DEL>	.	PASS	END=7667475;CHR2=10;SVLEN=946;SUPPREAD=10;MAPQ=60;SVMETHOD=DeBreak;SVTYPE=DEL	GT	0/1
10	7671220	DB757	N	<DEL>	.	PASS	END=7671324;CHR2=10;SVLEN=105;SUPPREAD=20;MAPQ=60;SVMETHOD=DeBreak;SVTYPE=DEL	GT	0/1
10	7760909	DB758	N	<DEL>	.	PASS	END=7763215;CHR2=10;SVLEN=2307;SUPPREAD=21;MAPQ=59;SVMETHOD=DeBreak;SVTYPE=DEL	GT	0/1
10	7778823	DB759	N	<DEL>	.	PASS	END=7780461;CHR2=10;SVLEN=1639;SUPPREAD=34;MAPQ=60;SVMETHOD=DeBreak;SVTYPE=DEL	GT	0/1
10	7995873	DB760	N	<DEL>	.	PASS	END=7996284;CHR2=10;SVLEN=412;SUPPREAD=19;MAPQ=60;SVMETHOD=DeBreak;SVTYPE=DEL	GT	0/1
10	8550445	DB761	N	<DEL>	.	PASS	END=8560177;CHR2=10;SVLEN=9733;SUPPREAD=15;MAPQ=60;SVMETHOD=DeBreak;SVTYPE=DEL	GT	0/1
10	8781960	DB762	N	<DEL>	.	PASS	END=8782299;CHR2=10;SVLEN=340;SUPPREAD=35;MAPQ=60;SVMETHOD=DeBreak;SVTYPE=DEL	GT	0/1
10	9449602	DB763	N	<DEL>	.	PASS	END=9449898;CHR2=10;SVLEN=297;SUPPREAD=36;MAPQ=60;SVMETHOD=DeBreak;SVTYPE=DEL	GT	0/1
10	9510965	DB764	N	<INS>	.	PASS	END=9510965;CHR2=10;SVLEN=331;SUPPREAD=34;MAPQ=60;SVMETHOD=DeBreak;SVTYPE=INS	GT	1/1
10	9904373	DB765	N	<INS>	.	PASS	END=9904373;CHR2=10;SVLEN=332;SUPPREAD=22;MAPQ=60;SVMETHOD=DeBreak;SVTYPE=INS	GT	0/1
10	10696030	DB766	N	<TRA>	.	PASS	END=16489997;CHR2=hs37d5;SVLEN=0;SUPPREAD=17;MAPQ=53;SVMETHOD=DeBreak;SVTYPE=TRA	GT	0/1
10	10809752	DB767	N	<DEL>	.	PASS	END=10809988;CHR2=10;SVLEN=237;SUPPREAD=45;MAPQ=60;SVMETHOD=DeBreak;SVTYPE=DEL	GT	1/1
10	11110203	DB768	N	<DUP>	.	PASS	END=11111818;CHR2=10;SVLEN=1616;SUPPREAD=31;MAPQ=58;SVMETHOD=DeBreak;SVTYPE=DUP	GT	0/1
10	11479770	DB769	N	<DEL>	.	PASS	END=11482047;CHR2=10;SVLEN=2278;SUPPREAD=33;MAPQ=60;SVMETHOD=DeBreak;SVTYPE=DEL	GT	0/1
10	11556032	DB770	N	<DEL>	.	PASS	END=11556427;CHR2=10;SVLEN=396;SUPPREAD=37;MAPQ=60;SVMETHOD=DeBreak;SVTYPE=DEL	GT	1/1
10	12289122	DB771	N	<DEL>	.	PASS	END=12289469;CHR2=10;SVLEN=348;SUPPREAD=36;MAPQ=60;SVMETHOD=DeBreak;SVTYPE=DEL	GT	0/1
10	12560474	DB772	N	<TRA>	.	PASS	END=129872993;CHR2=12;SVLEN=0;SUPPREAD=18;MAPQ=51;SVMETHOD=DeBreak;SVTYPE=TRA	GT	0/1
10	12560484	DB773	N	<DEL>	.	PASS	END=12562958;CHR2=10;SVLEN=2475;SUPPREAD=30;MAPQ=60;SVMETHOD=DeBreak;SVTYPE=DEL	GT	0/1
10	12562993	DB774	N	<TRA>	.	PASS	END=22608217;CHR2=X;SVLEN=0;SUPPREAD=17;MAPQ=58;SVMETHOD=DeBreak;SVTYPE=TRA	GT	0/1
10	12600529	DB775	N	<DEL>	.	PASS	END=12602529;CHR2=10;SVLEN=2001;SUPPREAD=32;MAPQ=60;SVMETHOD=DeBreak;SVTYPE=DEL	GT	0/1
10	12777399	DB776	N	<TRA>	.	PASS	END=140268871;CHR2=3;SVLEN=0;SUPPREAD=13;MAPQ=51;SVMETHOD=DeBreak;SVTYPE=TRA	GT	0/1
10	12816808	DB777	N	<DEL>	.	PASS	END=12817427;CHR2=10;SVLEN=620;SUPPREAD=29;MAPQ=60;SVMETHOD=DeBreak;SVTYPE=DEL	GT	0/1
10	12817642	DB778	N	<DEL>	.	PASS	END=12817997;CHR2=10;SVLEN=356;SUPPREAD=7;MAPQ=60;SVMETHOD=DeBreak;SVTYPE=DEL	GT	0/1
10	13104087	DB779	N	<INV>	.	PASS	END=13106237;CHR2=10;SVLEN=2151;SUPPREAD=57;MAPQ=55;SVMETHOD=DeBreak;SVTYPE=INV	GT	1/1
10	13258010	DB780	N	<DEL>	.	PASS	END=13258318;CHR2=10;SVLEN=309;SUPPREAD=24;MAPQ=60;SVMETHOD=DeBreak;SVTYPE=DEL	GT	0/1
10	13259239	DB781	N	<DEL>	.	PASS	END=13260788;CHR2=10;SVLEN=1550;SUPPREAD=34;MAPQ=59;SVMETHOD=DeBreak;SVTYPE=DEL	GT	0/1
10	13353967	DB782	N	<DEL>	.	PASS	END=13354402;CHR2=10;SVLEN=436;SUPPREAD=28;MAPQ=60;SVMETHOD=DeBreak;SVTYPE=DEL	GT	0/1
10	15271478	DB783	N	<DEL>	.	PASS	END=15272139;CHR2=10;SVLEN=662;SUPPREAD=11;MAPQ=60;SVMETHOD=DeBreak;SVTYPE=DEL	GT	0/1
10	17774960	DB784	N	<DUP>	.	PASS	END=17778206;CHR2=10;SVLEN=3247;SUPPREAD=25;MAPQ=58;SVMETHOD=DeBreak;SVTYPE=DUP	GT	0/1
10	18503102	DB785	N	<DEL>	.	PASS	END=18503581;CHR2=10;SVLEN=480;SUPPREAD=35;MAPQ=60;SVMETHOD=DeBreak;SVTYPE=DEL	GT	0/1
10	18844456	DB786	N	<DEL>	.	PASS	END=18853980;CHR2=10;SVLEN=9525;SUPPREAD=8;MAPQ=58;SVMETHOD=DeBreak;SVTYPE=DEL	GT	0/1
10	18850602	DB787	N	<DEL>	.	PASS	END=18850662;CHR2=10;SVLEN=61;SUPPREAD=7;MAPQ=60;SVMETHOD=DeBreak;SVTYPE=DEL	GT	0/1
10	18851359	DB788	N	<INS>	.	PASS	END=18851359;CHR2=10;SVLEN=65;SUPPREAD=9;MAPQ=51;SVMETHOD=DeBreak;SVTYPE=INS	GT	0/1
10	18851771	DB789	N	<DEL>	.	PASS	END=18851896;CHR2=10;SVLEN=126;SUPPREAD=11;MAPQ=58;SVMETHOD=DeBreak;SVTYPE=DEL	GT	0/1
10	18851900	DB790	N	<INS>	.	PASS	END=18851900;CHR2=10;SVLEN=97;SUPPREAD=17;MAPQ=57;SVMETHOD=DeBreak;SVTYPE=INS	GT	0/1
10	18854572	DB791	N	<DEL>	.	PASS	END=18854668;CHR2=10;SVLEN=97;SUPPREAD=13;MAPQ=60;SVMETHOD=DeBreak;SVTYPE=DEL	GT	0/1
10	18855229	DB792	N	<DEL>	.	PASS	END=18855294;CHR2=10;SVLEN=66;SUPPREAD=10;MAPQ=58;SVMETHOD=DeBreak;SVTYPE=DEL	GT	0/1
10	18855976	DB793	N	<INS>	.	PASS	END=18855976;CHR2=10;SVLEN=61;SUPPREAD=9;MAPQ=55;SVMETHOD=DeBreak;SVTYPE=INS	GT	0/1
10	19156772	DB794	N	<TRA>	.	PASS	END=19156772;CHR2=hs37d5;SVLEN=0;SUPPREAD=17;MAPQ=60;SVMETHOD=DeBreak;SVTYPE=TRA	GT	0/1
10	19585709	DB795	N	<DEL>	.	PASS	END=19587274;CHR2=10;SVLEN=1566;SUPPREAD=19;MAPQ=60;SVMETHOD=DeBreak;SVTYPE=DEL	GT	0/1
10	19786271	DB796	N	<INS>	.	PASS	END=19786271;CHR2=10;SVLEN=328;SUPPREAD=20;MAPQ=60;SVMETHOD=DeBreak;SVTYPE=INS	GT	0/1
10	20058259	DB797	N	<DEL>	.	PASS	END=20058599;CHR2=10;SVLEN=341;SUPPREAD=18;MAPQ=60;SVMETHOD=DeBreak;SVTYPE=DEL	GT	0/1
10	20391874	DB798	N	<DEL>	.	PASS	END=20397872;CHR2=10;SVLEN=5999;SUPPREAD=17;MAPQ=60;SVMETHOD=DeBreak;SVTYPE=DEL	GT	0/1
10	20667262	DB799	N	<DEL>	.	PASS	END=20667551;CHR2=10;SVLEN=290;SUPPREAD=31;MAPQ=60;SVMETHOD=DeBreak;SVTYPE=DEL	GT	0/1
10	21475599	DB800	N	<INV>	.	PASS	END=21478399;CHR2=10;SVLEN=2801;SUPPREAD=10;MAPQ=57;SVMETHOD=DeBreak;SVTYPE=INV;MULTI	GT	0/1
10	21476514	DB801	N	<INV>	.	PASS	END=21477526;CHR2=10;SVLEN=1013;SUPPREAD=11;MAPQ=58;SVMETHOD=DeBreak;SVTYPE=INV;MULTI	GT	0/1
10	22199445	DB802	N	<INS>	.	PASS	END=22199445;CHR2=10;SVLEN=84;SUPPREAD=19;MAPQ=60;SVMETHOD=DeBreak;SVTYPE=INS	GT	0/1
10	22609516	DB803	N	<DUP>	.	PASS	END=22616755;CHR2=10;SVLEN=7240;SUPPREAD=19;MAPQ=60;SVMETHOD=DeBreak;SVTYPE=DUP	GT	0/1
10	23037964	DB804	N	<INS>	.	PASS	END=23037964;CHR2=10;SVLEN=364;SUPPREAD=28;MAPQ=60;SVMETHOD=DeBreak;SVTYPE=INS	GT	1/1
10	23299304	DB805	N	<DEL>	.	PASS	END=23299727;CHR2=10;SVLEN=424;SUPPREAD=22;MAPQ=60;SVMETHOD=DeBreak;SVTYPE=DEL	GT	0/1
10	23635512	DB806	N	<DEL>	.	PASS	END=23635667;CHR2=10;SVLEN=156;SUPPREAD=43;MAPQ=60;SVMETHOD=DeBreak;SVTYPE=DEL	GT	1/1
10	23869064	DB807	N	<INS>	.	PASS	END=23869064;CHR2=10;SVLEN=303;SUPPREAD=24;MAPQ=60;SVMETHOD=DeBreak;SVTYPE=INS	GT	0/1
10	24160540	DB808	N	<DUP>	.	PASS	END=24166328;CHR2=10;SVLEN=5789;SUPPREAD=24;MAPQ=60;SVMETHOD=DeBreak;SVTYPE=DUP	GT	0/1
10	24376851	DB809	N	<DEL>	.	PASS	END=24378497;CHR2=10;SVLEN=1647;SUPPREAD=31;MAPQ=59;SVMETHOD=DeBreak;SVTYPE=DEL	GT	0/1
10	25098106	DB810	N	<DEL>	.	PASS	END=25098407;CHR2=10;SVLEN=302;SUPPREAD=16;MAPQ=60;SVMETHOD=DeBreak;SVTYPE=DEL	GT	0/1
10	25487888	DB811	N	<INS>	.	PASS	END=25487888;CHR2=10;SVLEN=356;SUPPREAD=15;MAPQ=60;SVMETHOD=DeBreak;SVTYPE=INS	GT	0/1
10	25956947	DB812	N	<INS>	.	PASS	END=25956947;CHR2=10;SVLEN=843;SUPPREAD=13;MAPQ=60;SVMETHOD=DeBreak;SVTYPE=INS	GT	0/1
10	26013382	DB813	N	<DEL>	.	PASS	END=26013535;CHR2=10;SVLEN=154;SUPPREAD=15;MAPQ=60;SVMETHOD=DeBreak;SVTYPE=DEL	GT	0/1
10	26266864	DB814	N	<DEL>	.	PASS	END=26268296;CHR2=10;SVLEN=1433;SUPPREAD=23;MAPQ=60;SVMETHOD=DeBreak;SVTYPE=DEL	GT	0/1
10	26325265	DB815	N	<INV>	.	PASS	END=26326173;CHR2=10;SVLEN=909;SUPPREAD=8;MAPQ=59;SVMETHOD=DeBreak;SVTYPE=INV	GT	0/1
10	26350473	DB816	N	<DEL>	.	PASS	END=26352063;CHR2=10;SVLEN=1591;SUPPREAD=33;MAPQ=60;SVMETHOD=DeBreak;SVTYPE=DEL	GT	0/1
10	26767093	DB817	N	<DEL>	.	PASS	END=26768745;CHR2=10;SVLEN=1653;SUPPREAD=32;MAPQ=60;SVMETHOD=DeBreak;SVTYPE=DEL	GT	0/1
10	26931296	DB818	N	<DEL>	.	PASS	END=26932541;CHR2=10;SVLEN=1246;SUPPREAD=34;MAPQ=60;SVMETHOD=DeBreak;SVTYPE=DEL	GT	0/1
10	27177900	DB819	N	<TRA>	.	PASS	END=27177900;CHR2=hs37d5;SVLEN=0;SUPPREAD=40;MAPQ=60;SVMETHOD=DeBreak;SVTYPE=TRA	GT	0/1
10	27222798	DB820	N	<DEL>	.	PASS	END=27223224;CHR2=10;SVLEN=427;SUPPREAD=14;MAPQ=60;SVMETHOD=DeBreak;SVTYPE=DEL	GT	0/1
10	27224673	DB821	N	<DUP>	.	PASS	END=27229302;CHR2=10;SVLEN=4630;SUPPREAD=20;MAPQ=60;SVMETHOD=DeBreak;SVTYPE=DUP	GT	0/1
10	27638294	DB822	N	<DEL>	.	PASS	END=27642101;CHR2=10;SVLEN=3808;SUPPREAD=11;MAPQ=60;SVMETHOD=DeBreak;SVTYPE=DEL	GT	0/1
10	28304700	DB823	N	<INS>	.	PASS	END=28304700;CHR2=10;SVLEN=361;SUPPREAD=24;MAPQ=60;SVMETHOD=DeBreak;SVTYPE=INS	GT	0/1
10	28432507	DB824	N	<DEL>	.	PASS	END=28432804;CHR2=10;SVLEN=298;SUPPREAD=44;MAPQ=60;SVMETHOD=DeBreak;SVTYPE=DEL	GT	1/1
10	28946503	DB825	N	<DEL>	.	PASS	END=28946833;CHR2=10;SVLEN=331;SUPPREAD=18;MAPQ=60;SVMETHOD=DeBreak;SVTYPE=DEL	GT	0/1
10	29077170	DB826	N	<INS>	.	PASS	END=29077170;CHR2=10;SVLEN=84;SUPPREAD=17;MAPQ=60;SVMETHOD=DeBreak;SVTYPE=INS	GT	0/1
10	29105263	DB827	N	<INS>	.	PASS	END=29105263;CHR2=10;SVLEN=336;SUPPREAD=35;MAPQ=60;SVMETHOD=DeBreak;SVTYPE=INS	GT	1/1
10	29883205	DB828	N	<DEL>	.	PASS	END=29883325;CHR2=10;SVLEN=121;SUPPREAD=19;MAPQ=60;SVMETHOD=DeBreak;SVTYPE=DEL	GT	0/1
10	30452649	DB829	N	<DEL>	.	PASS	END=30452805;CHR2=10;SVLEN=157;SUPPREAD=18;MAPQ=60;SVMETHOD=DeBreak;SVTYPE=DEL	GT	0/1
10	30771523	DB830	N	<INS>	.	PASS	END=30771523;CHR2=10;SVLEN=85;SUPPREAD=22;MAPQ=60;SVMETHOD=DeBreak;SVTYPE=INS	GT	0/1
10	30966076	DB831	N	<DEL>	.	PASS	END=30966741;CHR2=10;SVLEN=666;SUPPREAD=25;MAPQ=60;SVMETHOD=DeBreak;SVTYPE=DEL	GT	0/1
10	31162852	DB832	N	<DEL>	.	PASS	END=31163273;CHR2=10;SVLEN=422;SUPPREAD=39;MAPQ=60;SVMETHOD=DeBreak;SVTYPE=DEL	GT	0/1
10	31246579	DB833	N	<DUP>	.	PASS	END=31251726;CHR2=10;SVLEN=5148;SUPPREAD=24;MAPQ=60;SVMETHOD=DeBreak;SVTYPE=DUP	GT	0/1
10	31443367	DB834	N	<DEL>	.	PASS	END=31444877;CHR2=10;SVLEN=1511;SUPPREAD=20;MAPQ=60;SVMETHOD=DeBreak;SVTYPE=DEL	GT	0/1
10	31443539	DB835	N	<DUP>	.	PASS	END=31444726;CHR2=10;SVLEN=1188;SUPPREAD=7;MAPQ=57;SVMETHOD=DeBreak;SVTYPE=DUP	GT	0/1
10	32194747	DB836	N	<INS>	.	PASS	END=32194747;CHR2=10;SVLEN=1664;SUPPREAD=12;MAPQ=60;SVMETHOD=DeBreak;SVTYPE=INS	GT	0/1
10	32257895	DB837	N	<DEL>	.	PASS	END=32260612;CHR2=10;SVLEN=2718;SUPPREAD=38;MAPQ=60;SVMETHOD=DeBreak;SVTYPE=DEL	GT	1/1
10	32281192	DB838	N	<INS>	.	PASS	END=32281192;CHR2=10;SVLEN=164;SUPPREAD=46;MAPQ=60;SVMETHOD=DeBreak;SVTYPE=INS	GT	1/1
10	32648955	DB839	N	<INS>	.	PASS	END=32648955;CHR2=10;SVLEN=656;SUPPREAD=25;MAPQ=60;SVMETHOD=DeBreak;SVTYPE=INS	GT	1/1
10	33153993	DB840	N	<INV>	.	PASS	END=33156998;CHR2=10;SVLEN=3006;SUPPREAD=8;MAPQ=58;SVMETHOD=DeBreak;SVTYPE=INV	GT	0/1
10	33155090	DB841	N	<INV>	.	PASS	END=33155938;CHR2=10;SVLEN=849;SUPPREAD=13;MAPQ=57;SVMETHOD=DeBreak;SVTYPE=INV	GT	0/1
10	33378193	DB842	N	<DEL>	.	PASS	END=33379165;CHR2=10;SVLEN=973;SUPPREAD=18;MAPQ=60;SVMETHOD=DeBreak;SVTYPE=DEL	GT	0/1
10	34571008	DB843	N	<INS>	.	PASS	END=34571008;CHR2=10;SVLEN=331;SUPPREAD=33;MAPQ=60;SVMETHOD=DeBreak;SVTYPE=INS	GT	1/1
10	34612192	DB844	N	<INS>	.	PASS	END=34612192;CHR2=10;SVLEN=126;SUPPREAD=20;MAPQ=60;SVMETHOD=DeBreak;SVTYPE=INS	GT	0/1
10	36219662	DB845	N	<DEL>	.	PASS	END=36221064;CHR2=10;SVLEN=1403;SUPPREAD=13;MAPQ=60;SVMETHOD=DeBreak;SVTYPE=DEL	GT	0/1
10	36467039	DB846	N	<INS>	.	PASS	END=36467039;CHR2=10;SVLEN=1040;SUPPREAD=12;MAPQ=60;SVMETHOD=DeBreak;SVTYPE=INS	GT	0/1
10	37435296	DB847	N	<DEL>	.	PASS	END=37435963;CHR2=10;SVLEN=668;SUPPREAD=17;MAPQ=60;SVMETHOD=DeBreak;SVTYPE=DEL	GT	0/1
10	37453226	DB848	N	<TRA>	.	PASS	END=37453226;CHR2=11;SVLEN=0;SUPPREAD=10;MAPQ=57;SVMETHOD=DeBreak;SVTYPE=TRA	GT	0/1
10	38738853	DB849	N	<DEL>	.	PASS	END=38739065;CHR2=10;SVLEN=213;SUPPREAD=18;MAPQ=60;SVMETHOD=DeBreak;SVTYPE=DEL	GT	0/1
10	42380000	DB850	N	<INS>	.	PASS	END=42380000;CHR2=10;SVLEN=119;SUPPREAD=27;MAPQ=60;SVMETHOD=DeBreak;SVTYPE=INS	GT	0/1
10	42395133	DB851	N	<TRA>	.	PASS	END=121394542;CHR2=9;SVLEN=0;SUPPREAD=20;MAPQ=60;SVMETHOD=DeBreak;SVTYPE=TRA	GT	0/1
10	42396290	DB852	N	<TRA>	.	PASS	END=42396290;CHR2=6;SVLEN=0;SUPPREAD=12;MAPQ=59;SVMETHOD=DeBreak;SVTYPE=TRA	GT	0/1
10	43274256	DB853	N	<DEL>	.	PASS	END=43274506;CHR2=10;SVLEN=251;SUPPREAD=18;MAPQ=60;SVMETHOD=DeBreak;SVTYPE=DEL	GT	0/1
10	43676897	DB854	N	<INS>	.	PASS	END=43676897;CHR2=10;SVLEN=472;SUPPREAD=14;MAPQ=60;SVMETHOD=DeBreak;SVTYPE=INS	GT	0/1
10	43900529	DB855	N	<INS>	.	PASS	END=43900529;CHR2=10;SVLEN=84;SUPPREAD=15;MAPQ=60;SVMETHOD=DeBreak;SVTYPE=INS	GT	0/1
10	44204535	DB856	N	<DEL>	.	PASS	END=44204725;CHR2=10;SVLEN=191;SUPPREAD=27;MAPQ=60;SVMETHOD=DeBreak;SVTYPE=DEL	GT	0/1
10	44675118	DB857	N	<DEL>	.	PASS	END=44675452;CHR2=10;SVLEN=335;SUPPREAD=21;MAPQ=60;SVMETHOD=DeBreak;SVTYPE=DEL	GT	0/1
10	45336708	DB858	N	<DEL>	.	PASS	END=45337346;CHR2=10;SVLEN=639;SUPPREAD=40;MAPQ=60;SVMETHOD=DeBreak;SVTYPE=DEL	GT	1/1
10	47057753	DB859	N	<INV>	.	PASS	END=47063271;CHR2=10;SVLEN=5519;SUPPREAD=70;MAPQ=60;SVMETHOD=DeBreak;SVTYPE=INV	GT	1/1
10	47642973	DB860	N	<TRA>	.	PASS	END=47642973;CHR2=hs37d5;SVLEN=0;SUPPREAD=9;MAPQ=29;SVMETHOD=DeBreak;SVTYPE=TRA	GT	0/1
10	47666692	DB861	N	<DEL>	.	PASS	END=47666833;CHR2=10;SVLEN=142;SUPPREAD=43;MAPQ=60;SVMETHOD=DeBreak;SVTYPE=DEL	GT	0/1
10	48321289	DB862	N	<DUP>	.	PASS	END=48323653;CHR2=10;SVLEN=2365;SUPPREAD=11;MAPQ=60;SVMETHOD=DeBreak;SVTYPE=DUP	GT	0/1
10	48419929	DB863	N	<INS>	.	PASS	END=48419929;CHR2=10;SVLEN=303;SUPPREAD=12;MAPQ=60;SVMETHOD=DeBreak;SVTYPE=INS	GT	0/1
10	48465079	DB864	N	<INS>	.	PASS	END=48465079;CHR2=10;SVLEN=69;SUPPREAD=21;MAPQ=60;SVMETHOD=DeBreak;SVTYPE=INS	GT	0/1
10	48601968	DB865	N	<DUP>	.	PASS	END=48603765;CHR2=10;SVLEN=1798;SUPPREAD=17;MAPQ=58;SVMETHOD=DeBreak;SVTYPE=DUP	GT	0/1
10	49636507	DB866	N	<DEL>	.	PASS	END=49643224;CHR2=10;SVLEN=6718;SUPPREAD=33;MAPQ=60;SVMETHOD=DeBreak;SVTYPE=DEL	GT	0/1
10	49723038	DB867	N	<DEL>	.	PASS	END=49723300;CHR2=10;SVLEN=263;SUPPREAD=17;MAPQ=60;SVMETHOD=DeBreak;SVTYPE=DEL	GT	0/1
10	51488313	DB868	N	<DEL>	.	PASS	END=51489112;CHR2=10;SVLEN=800;SUPPREAD=18;MAPQ=60;SVMETHOD=DeBreak;SVTYPE=DEL	GT	0/1
10	52082951	DB869	N	<DEL>	.	PASS	END=52083252;CHR2=10;SVLEN=302;SUPPREAD=26;MAPQ=60;SVMETHOD=DeBreak;SVTYPE=DEL	GT	0/1
10	52238753	DB870	N	<INS>	.	PASS	END=52238753;CHR2=10;SVLEN=353;SUPPREAD=49;MAPQ=60;SVMETHOD=DeBreak;SVTYPE=INS	GT	1/1
10	52434569	DB871	N	<DEL>	.	PASS	END=52434930;CHR2=10;SVLEN=362;SUPPREAD=22;MAPQ=60;SVMETHOD=DeBreak;SVTYPE=DEL	GT	0/1
10	52716790	DB872	N	<DEL>	.	PASS	END=52716849;CHR2=10;SVLEN=60;SUPPREAD=16;MAPQ=60;SVMETHOD=DeBreak;SVTYPE=DEL	GT	0/1
10	52929093	DB873	N	<INS>	.	PASS	END=52929093;CHR2=10;SVLEN=723;SUPPREAD=25;MAPQ=59;SVMETHOD=DeBreak;SVTYPE=INS	GT	1/1
10	53063079	DB874	N	<INS>	.	PASS	END=53063079;CHR2=10;SVLEN=1636;SUPPREAD=16;MAPQ=58;SVMETHOD=DeBreak;SVTYPE=INS	GT	1/1
10	53209373	DB875	N	<INS>	.	PASS	END=53209373;CHR2=10;SVLEN=103;SUPPREAD=31;MAPQ=60;SVMETHOD=DeBreak;SVTYPE=INS	GT	1/1
10	54015691	DB876	N	<DEL>	.	PASS	END=54018249;CHR2=10;SVLEN=2559;SUPPREAD=46;MAPQ=60;SVMETHOD=DeBreak;SVTYPE=DEL;MULTI	GT	1/1
10	54016727	DB877	N	<DEL>	.	PASS	END=54016794;CHR2=10;SVLEN=68;SUPPREAD=17;MAPQ=60;SVMETHOD=DeBreak;SVTYPE=DEL;MULTI	GT	0/1
10	54062011	DB878	N	<DEL>	.	PASS	END=54062084;CHR2=10;SVLEN=74;SUPPREAD=13;MAPQ=60;SVMETHOD=DeBreak;SVTYPE=DEL	GT	0/1
10	54395969	DB879	N	<INS>	.	PASS	END=54395969;CHR2=10;SVLEN=236;SUPPREAD=41;MAPQ=60;SVMETHOD=DeBreak;SVTYPE=INS	GT	1/1
10	54441094	DB880	N	<DEL>	.	PASS	END=54441503;CHR2=10;SVLEN=410;SUPPREAD=20;MAPQ=60;SVMETHOD=DeBreak;SVTYPE=DEL	GT	0/1
10	54465981	DB881	N	<INV>	.	PASS	END=54468999;CHR2=10;SVLEN=3019;SUPPREAD=8;MAPQ=58;SVMETHOD=DeBreak;SVTYPE=INV	GT	0/1
10	54466894	DB882	N	<INV>	.	PASS	END=54468007;CHR2=10;SVLEN=1114;SUPPREAD=10;MAPQ=57;SVMETHOD=DeBreak;SVTYPE=INV	GT	0/1
10	54466895	DB883	N	<INS>	.	PASS	END=54466895;CHR2=10;SVLEN=278;SUPPREAD=14;MAPQ=60;SVMETHOD=DeBreak;SVTYPE=INS	GT	0/1
10	54539099	DB884	N	<DEL>	.	PASS	END=54539157;CHR2=10;SVLEN=59;SUPPREAD=49;MAPQ=60;SVMETHOD=DeBreak;SVTYPE=DEL	GT	1/1
10	54559575	DB885	N	<DUP>	.	PASS	END=54564436;CHR2=10;SVLEN=4862;SUPPREAD=20;MAPQ=60;SVMETHOD=DeBreak;SVTYPE=DUP	GT	0/1
10	54682243	DB886	N	<INS>	.	PASS	END=54682243;CHR2=10;SVLEN=322;SUPPREAD=18;MAPQ=60;SVMETHOD=DeBreak;SVTYPE=INS	GT	0/1
10	54805939	DB887	N	<INS>	.	PASS	END=54805939;CHR2=10;SVLEN=332;SUPPREAD=14;MAPQ=60;SVMETHOD=DeBreak;SVTYPE=INS	GT	0/1
10	54860837	DB888	N	<DEL>	.	PASS	END=54861113;CHR2=10;SVLEN=277;SUPPREAD=42;MAPQ=60;SVMETHOD=DeBreak;SVTYPE=DEL	GT	1/1
10	54929338	DB889	N	<DEL>	.	PASS	END=54938104;CHR2=10;SVLEN=8767;SUPPREAD=47;MAPQ=59;SVMETHOD=DeBreak;SVTYPE=DEL	GT	1/1
10	55086579	DB890	N	<DEL>	.	PASS	END=55086853;CHR2=10;SVLEN=275;SUPPREAD=29;MAPQ=60;SVMETHOD=DeBreak;SVTYPE=DEL	GT	0/1
10	55521468	DB891	N	<DEL>	.	PASS	END=55522286;CHR2=10;SVLEN=819;SUPPREAD=15;MAPQ=60;SVMETHOD=DeBreak;SVTYPE=DEL	GT	0/1
10	55725237	DB892	N	<DEL>	.	PASS	END=55726161;CHR2=10;SVLEN=925;SUPPREAD=17;MAPQ=60;SVMETHOD=DeBreak;SVTYPE=DEL;MULTI	GT	0/1
10	55725569	DB893	N	<DEL>	.	PASS	END=55726039;CHR2=10;SVLEN=471;SUPPREAD=22;MAPQ=60;SVMETHOD=DeBreak;SVTYPE=DEL;MULTI	GT	0/1
10	56218024	DB894	N	<INS>	.	PASS	END=56218024;CHR2=10;SVLEN=315;SUPPREAD=15;MAPQ=60;SVMETHOD=DeBreak;SVTYPE=INS	GT	0/1
10	56664625	DB895	N	<INS>	.	PASS	END=56664625;CHR2=10;SVLEN=194;SUPPREAD=20;MAPQ=60;SVMETHOD=DeBreak;SVTYPE=INS	GT	0/1
10	56767164	DB896	N	<INV>	.	PASS	END=56773190;CHR2=10;SVLEN=6027;SUPPREAD=31;MAPQ=60;SVMETHOD=DeBreak;SVTYPE=INV	GT	0/1
10	56902335	DB897	N	<INS>	.	PASS	END=56902335;CHR2=10;SVLEN=344;SUPPREAD=38;MAPQ=60;SVMETHOD=DeBreak;SVTYPE=INS	GT	1/1
10	57033606	DB898	N	<INV>	.	PASS	END=57036759;CHR2=10;SVLEN=3154;SUPPREAD=7;MAPQ=56;SVMETHOD=DeBreak;SVTYPE=INV	GT	0/1
10	57034619	DB899	N	<INV>	.	PASS	END=57035822;CHR2=10;SVLEN=1204;SUPPREAD=10;MAPQ=57;SVMETHOD=DeBreak;SVTYPE=INV	GT	0/1
10	57702045	DB900	N	<DEL>	.	PASS	END=57702357;CHR2=10;SVLEN=313;SUPPREAD=17;MAPQ=60;SVMETHOD=DeBreak;SVTYPE=DEL	GT	0/1
10	57974596	DB901	N	<INS>	.	PASS	END=57974596;CHR2=10;SVLEN=85;SUPPREAD=16;MAPQ=60;SVMETHOD=DeBreak;SVTYPE=INS	GT	0/1
10	58902180	DB902	N	<INS>	.	PASS	END=58902180;CHR2=10;SVLEN=321;SUPPREAD=19;MAPQ=60;SVMETHOD=DeBreak;SVTYPE=INS	GT	0/1
10	58940594	DB903	N	<INS>	.	PASS	END=58940594;CHR2=10;SVLEN=1002;SUPPREAD=9;MAPQ=60;SVMETHOD=DeBreak;SVTYPE=INS	GT	0/1
10	59209760	DB904	N	<DEL>	.	PASS	END=59211761;CHR2=10;SVLEN=2002;SUPPREAD=29;MAPQ=60;SVMETHOD=DeBreak;SVTYPE=DEL	GT	0/1
10	59256775	DB905	N	<INV>	.	PASS	END=59257879;CHR2=10;SVLEN=1105;SUPPREAD=25;MAPQ=58;SVMETHOD=DeBreak;SVTYPE=INV	GT	0/1
10	59731547	DB906	N	<DUP>	.	PASS	END=59733409;CHR2=10;SVLEN=1863;SUPPREAD=18;MAPQ=59;SVMETHOD=DeBreak;SVTYPE=DUP	GT	0/1
10	60277164	DB907	N	<DEL>	.	PASS	END=60278011;CHR2=10;SVLEN=848;SUPPREAD=17;MAPQ=60;SVMETHOD=DeBreak;SVTYPE=DEL	GT	0/1
10	60496285	DB908	N	<INS>	.	PASS	END=60496285;CHR2=10;SVLEN=52;SUPPREAD=42;MAPQ=60;SVMETHOD=DeBreak;SVTYPE=INS	GT	1/1
10	60978311	DB909	N	<DEL>	.	PASS	END=60978596;CHR2=10;SVLEN=286;SUPPREAD=15;MAPQ=60;SVMETHOD=DeBreak;SVTYPE=DEL	GT	0/1
10	60984497	DB910	N	<INS>	.	PASS	END=60984497;CHR2=10;SVLEN=960;SUPPREAD=17;MAPQ=58;SVMETHOD=DeBreak;SVTYPE=INS	GT	0/1
10	61068800	DB911	N	<TRA>	.	PASS	END=126047734;CHR2=7;SVLEN=0;SUPPREAD=22;MAPQ=60;SVMETHOD=DeBreak;SVTYPE=TRA	GT	0/1
10	61096616	DB912	N	<DEL>	.	PASS	END=61099277;CHR2=10;SVLEN=2662;SUPPREAD=15;MAPQ=60;SVMETHOD=DeBreak;SVTYPE=DEL	GT	0/1
10	61362043	DB913	N	<DUP>	.	PASS	END=61365057;CHR2=10;SVLEN=3015;SUPPREAD=22;MAPQ=60;SVMETHOD=DeBreak;SVTYPE=DUP	GT	0/1
10	61370381	DB914	N	<INV>	.	PASS	END=61372015;CHR2=10;SVLEN=1635;SUPPREAD=14;MAPQ=54;SVMETHOD=DeBreak;SVTYPE=INV	GT	0/1
10	62124831	DB915	N	<INS>	.	PASS	END=62124831;CHR2=10;SVLEN=307;SUPPREAD=18;MAPQ=60;SVMETHOD=DeBreak;SVTYPE=INS	GT	0/1
10	64129709	DB916	N	<DEL>	.	PASS	END=64129885;CHR2=10;SVLEN=177;SUPPREAD=35;MAPQ=60;SVMETHOD=DeBreak;SVTYPE=DEL	GT	0/1
10	64510864	DB917	N	<INS>	.	PASS	END=64510864;CHR2=10;SVLEN=340;SUPPREAD=21;MAPQ=60;SVMETHOD=DeBreak;SVTYPE=INS	GT	0/1
10	65424981	DB918	N	<DEL>	.	PASS	END=65432532;CHR2=10;SVLEN=7552;SUPPREAD=32;MAPQ=59;SVMETHOD=DeBreak;SVTYPE=DEL	GT	0/1
10	65509362	DB919	N	<DUP>	.	PASS	END=65511130;CHR2=10;SVLEN=1769;SUPPREAD=15;MAPQ=59;SVMETHOD=DeBreak;SVTYPE=DUP	GT	0/1
10	66420047	DB920	N	<DEL>	.	PASS	END=66420438;CHR2=10;SVLEN=392;SUPPREAD=22;MAPQ=60;SVMETHOD=DeBreak;SVTYPE=DEL	GT	0/1
10	66836447	DB921	N	<INS>	.	PASS	END=66836447;CHR2=10;SVLEN=1057;SUPPREAD=23;MAPQ=60;SVMETHOD=DeBreak;SVTYPE=INS	GT	1/1
10	67283346	DB922	N	<INS>	.	PASS	END=67283346;CHR2=10;SVLEN=2914;SUPPREAD=11;MAPQ=57;SVMETHOD=DeBreak;SVTYPE=INS	GT	0/1
10	67284029	DB923	N	<INS>	.	PASS	END=67284029;CHR2=10;SVLEN=439;SUPPREAD=28;MAPQ=58;SVMETHOD=DeBreak;SVTYPE=INS	GT	1/1
10	67306917	DB924	N	<DEL>	.	PASS	END=67315188;CHR2=10;SVLEN=8272;SUPPREAD=35;MAPQ=60;SVMETHOD=DeBreak;SVTYPE=DEL	GT	0/1
10	67430969	DB925	N	<INS>	.	PASS	END=67430969;CHR2=10;SVLEN=336;SUPPREAD=18;MAPQ=60;SVMETHOD=DeBreak;SVTYPE=INS	GT	0/1
10	68113621	DB926	N	<DUP>	.	PASS	END=68115203;CHR2=10;SVLEN=1583;SUPPREAD=9;MAPQ=60;SVMETHOD=DeBreak;SVTYPE=DUP	GT	0/1
10	68217383	DB927	N	<INS>	.	PASS	END=68217383;CHR2=10;SVLEN=333;SUPPREAD=30;MAPQ=60;SVMETHOD=DeBreak;SVTYPE=INS	GT	0/1
10	68250654	DB928	N	<DUP>	.	PASS	END=68254558;CHR2=10;SVLEN=3905;SUPPREAD=14;MAPQ=60;SVMETHOD=DeBreak;SVTYPE=DUP	GT	0/1
10	68336738	DB929	N	<INS>	.	PASS	END=68336738;CHR2=10;SVLEN=343;SUPPREAD=26;MAPQ=60;SVMETHOD=DeBreak;SVTYPE=INS	GT	1/1
10	68743202	DB930	N	<INS>	.	PASS	END=68743202;CHR2=10;SVLEN=124;SUPPREAD=50;MAPQ=60;SVMETHOD=DeBreak;SVTYPE=INS	GT	1/1
10	69138257	DB931	N	<INS>	.	PASS	END=69138257;CHR2=10;SVLEN=267;SUPPREAD=42;MAPQ=60;SVMETHOD=DeBreak;SVTYPE=INS	GT	1/1
10	69352467	DB932	N	<DUP>	.	PASS	END=69357292;CHR2=10;SVLEN=4826;SUPPREAD=21;MAPQ=60;SVMETHOD=DeBreak;SVTYPE=DUP	GT	0/1
10	69487199	DB933	N	<DEL>	.	PASS	END=69489824;CHR2=10;SVLEN=2626;SUPPREAD=31;MAPQ=59;SVMETHOD=DeBreak;SVTYPE=DEL	GT	0/1
10	69994859	DB934	N	<INS>	.	PASS	END=69994859;CHR2=10;SVLEN=357;SUPPREAD=31;MAPQ=60;SVMETHOD=DeBreak;SVTYPE=INS	GT	0/1
10	70002109	DB935	N	<DEL>	.	PASS	END=70004941;CHR2=10;SVLEN=2833;SUPPREAD=15;MAPQ=60;SVMETHOD=DeBreak;SVTYPE=DEL	GT	0/1
10	70272098	DB936	N	<DEL>	.	PASS	END=70272418;CHR2=10;SVLEN=321;SUPPREAD=39;MAPQ=60;SVMETHOD=DeBreak;SVTYPE=DEL	GT	0/1
10	70361571	DB937	N	<INS>	.	PASS	END=70361571;CHR2=10;SVLEN=331;SUPPREAD=26;MAPQ=60;SVMETHOD=DeBreak;SVTYPE=INS	GT	1/1
10	70786328	DB938	N	<DEL>	.	PASS	END=70787309;CHR2=10;SVLEN=982;SUPPREAD=12;MAPQ=60;SVMETHOD=DeBreak;SVTYPE=DEL	GT	0/1
10	71312597	DB939	N	<INV>	.	PASS	END=71315759;CHR2=10;SVLEN=3163;SUPPREAD=10;MAPQ=57;SVMETHOD=DeBreak;SVTYPE=INV	GT	0/1
10	71313429	DB940	N	<INV>	.	PASS	END=71314632;CHR2=10;SVLEN=1204;SUPPREAD=7;MAPQ=57;SVMETHOD=DeBreak;SVTYPE=INV	GT	0/1
10	71314521	DB941	N	<DEL>	.	PASS	END=71315444;CHR2=10;SVLEN=924;SUPPREAD=15;MAPQ=60;SVMETHOD=DeBreak;SVTYPE=DEL	GT	0/1
10	71588512	DB942	N	<DUP>	.	PASS	END=71590978;CHR2=10;SVLEN=2467;SUPPREAD=32;MAPQ=60;SVMETHOD=DeBreak;SVTYPE=DUP	GT	0/1
10	71673928	DB943	N	<DEL>	.	PASS	END=71679077;CHR2=10;SVLEN=5150;SUPPREAD=13;MAPQ=60;SVMETHOD=DeBreak;SVTYPE=DEL	GT	0/1
10	72109154	DB944	N	<INV>	.	PASS	END=72112313;CHR2=10;SVLEN=3160;SUPPREAD=10;MAPQ=55;SVMETHOD=DeBreak;SVTYPE=INV	GT	0/1
10	72110096	DB945	N	<INV>	.	PASS	END=72111230;CHR2=10;SVLEN=1135;SUPPREAD=16;MAPQ=59;SVMETHOD=DeBreak;SVTYPE=INV	GT	0/1
10	72120199	DB946	N	<TRA>	.	PASS	END=72120199;CHR2=hs37d5;SVLEN=0;SUPPREAD=24;MAPQ=60;SVMETHOD=DeBreak;SVTYPE=TRA	GT	0/1
10	72337202	DB947	N	<DEL>	.	PASS	END=72337341;CHR2=10;SVLEN=140;SUPPREAD=29;MAPQ=60;SVMETHOD=DeBreak;SVTYPE=DEL	GT	0/1
10	72983487	DB948	N	<INS>	.	PASS	END=72983487;CHR2=10;SVLEN=225;SUPPREAD=22;MAPQ=60;SVMETHOD=DeBreak;SVTYPE=INS	GT	0/1
10	73056400	DB949	N	<DEL>	.	PASS	END=73056822;CHR2=10;SVLEN=423;SUPPREAD=13;MAPQ=60;SVMETHOD=DeBreak;SVTYPE=DEL	GT	0/1
10	74863597	DB950	N	<INV>	.	PASS	END=74864338;CHR2=10;SVLEN=742;SUPPREAD=44;MAPQ=60;SVMETHOD=DeBreak;SVTYPE=INV	GT	1/1
10	75022347	DB951	N	<DEL>	.	PASS	END=75028772;CHR2=10;SVLEN=6426;SUPPREAD=23;MAPQ=60;SVMETHOD=DeBreak;SVTYPE=DEL	GT	0/1
10	75419423	DB952	N	<INV>	.	PASS	END=75420275;CHR2=10;SVLEN=853;SUPPREAD=18;MAPQ=58;SVMETHOD=DeBreak;SVTYPE=INV	GT	0/1
10	75669065	DB953	N	<INS>	.	PASS	END=75669065;CHR2=10;SVLEN=78;SUPPREAD=21;MAPQ=60;SVMETHOD=DeBreak;SVTYPE=INS	GT	0/1
10	76471099	DB954	N	<DEL>	.	PASS	END=76472384;CHR2=10;SVLEN=1286;SUPPREAD=23;MAPQ=60;SVMETHOD=DeBreak;SVTYPE=DEL	GT	0/1
10	78255633	DB955	N	<DUP>	.	PASS	END=78261009;CHR2=10;SVLEN=5377;SUPPREAD=15;MAPQ=60;SVMETHOD=DeBreak;SVTYPE=DUP	GT	0/1
10	78346010	DB956	N	<DEL>	.	PASS	END=78351838;CHR2=10;SVLEN=5829;SUPPREAD=43;MAPQ=59;SVMETHOD=DeBreak;SVTYPE=DEL	GT	1/1
10	78392006	DB957	N	<DUP>	.	PASS	END=78395825;CHR2=10;SVLEN=3820;SUPPREAD=30;MAPQ=59;SVMETHOD=DeBreak;SVTYPE=DUP	GT	0/1
10	78516473	DB958	N	<INS>	.	PASS	END=78516473;CHR2=10;SVLEN=1061;SUPPREAD=11;MAPQ=60;SVMETHOD=DeBreak;SVTYPE=INS	GT	0/1
10	78800868	DB959	N	<DEL>	.	PASS	END=78801228;CHR2=10;SVLEN=361;SUPPREAD=44;MAPQ=60;SVMETHOD=DeBreak;SVTYPE=DEL	GT	1/1
10	79164893	DB960	N	<DEL>	.	PASS	END=79170770;CHR2=10;SVLEN=5878;SUPPREAD=33;MAPQ=60;SVMETHOD=DeBreak;SVTYPE=DEL	GT	0/1
10	79171672	DB961	N	<DUP>	.	PASS	END=79174754;CHR2=10;SVLEN=3083;SUPPREAD=9;MAPQ=60;SVMETHOD=DeBreak;SVTYPE=DUP	GT	0/1
10	79536190	DB962	N	<DUP>	.	PASS	END=79539272;CHR2=10;SVLEN=3083;SUPPREAD=23;MAPQ=59;SVMETHOD=DeBreak;SVTYPE=DUP	GT	0/1
10	80880318	DB963	N	<DEL>	.	PASS	END=80881086;CHR2=10;SVLEN=769;SUPPREAD=16;MAPQ=60;SVMETHOD=DeBreak;SVTYPE=DEL	GT	0/1
10	81092170	DB964	N	<DEL>	.	PASS	END=81092775;CHR2=10;SVLEN=606;SUPPREAD=33;MAPQ=60;SVMETHOD=DeBreak;SVTYPE=DEL	GT	0/1
10	81459617	DB965	N	<DUP>	.	PASS	END=81461385;CHR2=10;SVLEN=1769;SUPPREAD=34;MAPQ=54;SVMETHOD=DeBreak;SVTYPE=DUP	GT	0/1
10	81725286	DB966	N	<DEL>	.	PASS	END=81727425;CHR2=10;SVLEN=2140;SUPPREAD=31;MAPQ=60;SVMETHOD=DeBreak;SVTYPE=DEL	GT	0/1
10	81732492	DB967	N	<INV>	.	PASS	END=81735621;CHR2=10;SVLEN=3130;SUPPREAD=11;MAPQ=57;SVMETHOD=DeBreak;SVTYPE=INV	GT	0/1
10	81733469	DB968	N	<INV>	.	PASS	END=81734570;CHR2=10;SVLEN=1102;SUPPREAD=20;MAPQ=56;SVMETHOD=DeBreak;SVTYPE=INV	GT	0/1
10	81787540	DB969	N	<DUP>	.	PASS	END=81791441;CHR2=10;SVLEN=3902;SUPPREAD=14;MAPQ=60;SVMETHOD=DeBreak;SVTYPE=DUP	GT	0/1
10	82090107	DB970	N	<INV>	.	PASS	END=82093211;CHR2=10;SVLEN=3105;SUPPREAD=10;MAPQ=56;SVMETHOD=DeBreak;SVTYPE=INV	GT	0/1
10	82091192	DB971	N	<INV>	.	PASS	END=82092311;CHR2=10;SVLEN=1120;SUPPREAD=7;MAPQ=57;SVMETHOD=DeBreak;SVTYPE=INV	GT	0/1
10	82704894	DB972	N	<DUP>	.	PASS	END=82706115;CHR2=10;SVLEN=1222;SUPPREAD=13;MAPQ=60;SVMETHOD=DeBreak;SVTYPE=DUP	GT	0/1
10	82749566	DB973	N	<DEL>	.	PASS	END=82753192;CHR2=10;SVLEN=3627;SUPPREAD=19;MAPQ=60;SVMETHOD=DeBreak;SVTYPE=DEL	GT	0/1
10	82866109	DB974	N	<INS>	.	PASS	END=82866109;CHR2=10;SVLEN=343;SUPPREAD=11;MAPQ=60;SVMETHOD=DeBreak;SVTYPE=INS	GT	0/1
10	84011013	DB975	N	<INV>	.	PASS	END=84013882;CHR2=10;SVLEN=2870;SUPPREAD=8;MAPQ=56;SVMETHOD=DeBreak;SVTYPE=INV;MULTI	GT	0/1
10	84011936	DB976	N	<INV>	.	PASS	END=84012947;CHR2=10;SVLEN=1012;SUPPREAD=14;MAPQ=58;SVMETHOD=DeBreak;SVTYPE=INV;MULTI	GT	0/1
10	84400757	DB977	N	<DEL>	.	PASS	END=84400903;CHR2=10;SVLEN=147;SUPPREAD=22;MAPQ=60;SVMETHOD=DeBreak;SVTYPE=DEL	GT	0/1
10	84462216	DB978	N	<INV>	.	PASS	END=84463107;CHR2=10;SVLEN=892;SUPPREAD=18;MAPQ=58;SVMETHOD=DeBreak;SVTYPE=INV	GT	0/1
10	85573038	DB979	N	<INS>	.	PASS	END=85573038;CHR2=10;SVLEN=358;SUPPREAD=21;MAPQ=60;SVMETHOD=DeBreak;SVTYPE=INS	GT	0/1
10	85917115	DB980	N	<INS>	.	PASS	END=85917115;CHR2=10;SVLEN=1060;SUPPREAD=25;MAPQ=60;SVMETHOD=DeBreak;SVTYPE=INS	GT	1/1
10	86061049	DB981	N	<INS>	.	PASS	END=86061049;CHR2=10;SVLEN=97;SUPPREAD=24;MAPQ=60;SVMETHOD=DeBreak;SVTYPE=INS	GT	0/1
10	86061324	DB982	N	<DEL>	.	PASS	END=86061421;CHR2=10;SVLEN=98;SUPPREAD=24;MAPQ=60;SVMETHOD=DeBreak;SVTYPE=DEL	GT	0/1
10	86602865	DB983	N	<INS>	.	PASS	END=86602865;CHR2=10;SVLEN=127;SUPPREAD=42;MAPQ=60;SVMETHOD=DeBreak;SVTYPE=INS	GT	1/1
10	87880853	DB984	N	<INS>	.	PASS	END=87880853;CHR2=10;SVLEN=760;SUPPREAD=27;MAPQ=59;SVMETHOD=DeBreak;SVTYPE=INS	GT	1/1
10	87963278	DB985	N	<INS>	.	PASS	END=87963278;CHR2=10;SVLEN=314;SUPPREAD=18;MAPQ=60;SVMETHOD=DeBreak;SVTYPE=INS	GT	0/1
10	88551814	DB986	N	<INV>	.	PASS	END=88554917;CHR2=10;SVLEN=3104;SUPPREAD=10;MAPQ=57;SVMETHOD=DeBreak;SVTYPE=INV	GT	0/1
10	88552631	DB987	N	<INV>	.	PASS	END=88553877;CHR2=10;SVLEN=1247;SUPPREAD=14;MAPQ=59;SVMETHOD=DeBreak;SVTYPE=INV	GT	0/1
10	89863900	DB988	N	<INS>	.	PASS	END=89863900;CHR2=10;SVLEN=109;SUPPREAD=27;MAPQ=60;SVMETHOD=DeBreak;SVTYPE=INS	GT	1/1
10	89894369	DB989	N	<INS>	.	PASS	END=89894369;CHR2=10;SVLEN=346;SUPPREAD=13;MAPQ=60;SVMETHOD=DeBreak;SVTYPE=INS;MULTI	GT	0/1
10	89894373	DB990	N	<INS>	.	PASS	END=89894373;CHR2=10;SVLEN=75;SUPPREAD=19;MAPQ=60;SVMETHOD=DeBreak;SVTYPE=INS;MULTI	GT	0/1
10	90149127	DB991	N	<DEL>	.	PASS	END=90149559;CHR2=10;SVLEN=433;SUPPREAD=42;MAPQ=60;SVMETHOD=DeBreak;SVTYPE=DEL	GT	1/1
10	90247415	DB992	N	<INS>	.	PASS	END=90247415;CHR2=10;SVLEN=85;SUPPREAD=58;MAPQ=60;SVMETHOD=DeBreak;SVTYPE=INS	GT	1/1
10	91165807	DB993	N	<INV>	.	PASS	END=91168920;CHR2=10;SVLEN=3114;SUPPREAD=11;MAPQ=55;SVMETHOD=DeBreak;SVTYPE=INV	GT	0/1
10	91166878	DB994	N	<INV>	.	PASS	END=91167888;CHR2=10;SVLEN=1011;SUPPREAD=17;MAPQ=57;SVMETHOD=DeBreak;SVTYPE=INV	GT	0/1
10	91610323	DB995	N	<INV>	.	PASS	END=91613322;CHR2=10;SVLEN=3000;SUPPREAD=9;MAPQ=58;SVMETHOD=DeBreak;SVTYPE=INV	GT	0/1
10	91611229	DB996	N	<INV>	.	PASS	END=91612183;CHR2=10;SVLEN=955;SUPPREAD=17;MAPQ=59;SVMETHOD=DeBreak;SVTYPE=INV	GT	0/1
10	91809995	DB997	N	<DEL>	.	PASS	END=91810220;CHR2=10;SVLEN=226;SUPPREAD=17;MAPQ=60;SVMETHOD=DeBreak;SVTYPE=DEL	GT	0/1
10	92430776	DB998	N	<INV>	.	PASS	END=92433931;CHR2=10;SVLEN=3156;SUPPREAD=18;MAPQ=54;SVMETHOD=DeBreak;SVTYPE=INV	GT	0/1
10	92431813	DB999	N	<INV>	.	PASS	END=92433073;CHR2=10;SVLEN=1261;SUPPREAD=13;MAPQ=57;SVMETHOD=DeBreak;SVTYPE=INV	GT	0/1
10	92461878	DB1000	N	<DEL>	.	PASS	END=92465635;CHR2=10;SVLEN=3758;SUPPREAD=34;MAPQ=60;SVMETHOD=DeBreak;SVTYPE=DEL	GT	0/1
10	92896848	DB1001	N	<DUP>	.	PASS	END=92897596;CHR2=10;SVLEN=749;SUPPREAD=29;MAPQ=57;SVMETHOD=DeBreak;SVTYPE=DUP	GT	0/1
10	92969209	DB1002	N	<DEL>	.	PASS	END=92969535;CHR2=10;SVLEN=327;SUPPREAD=37;MAPQ=60;SVMETHOD=DeBreak;SVTYPE=DEL	GT	1/1
10	93200152	DB1003	N	<INV>	.	PASS	END=93204012;CHR2=10;SVLEN=3861;SUPPREAD=18;MAPQ=51;SVMETHOD=DeBreak;SVTYPE=INV	GT	0/1
10	93201148	DB1004	N	<DUP>	.	PASS	END=93207972;CHR2=10;SVLEN=6825;SUPPREAD=17;MAPQ=35;SVMETHOD=DeBreak;SVTYPE=DUP	GT	0/1
10	93631100	DB1005	N	<INS>	.	PASS	END=93631100;CHR2=10;SVLEN=357;SUPPREAD=18;MAPQ=60;SVMETHOD=DeBreak;SVTYPE=INS	GT	0/1
10	94134565	DB1006	N	<DEL>	.	PASS	END=94137582;CHR2=10;SVLEN=3018;SUPPREAD=30;MAPQ=60;SVMETHOD=DeBreak;SVTYPE=DEL	GT	0/1
10	94136029	DB1007	N	<TRA>	.	PASS	END=94136029;CHR2=9;SVLEN=0;SUPPREAD=18;MAPQ=30;SVMETHOD=DeBreak;SVTYPE=TRA	GT	0/1
10	94571286	DB1008	N	<INS>	.	PASS	END=94571286;CHR2=10;SVLEN=293;SUPPREAD=25;MAPQ=60;SVMETHOD=DeBreak;SVTYPE=INS	GT	0/1
10	95594301	DB1009	N	<DUP>	.	PASS	END=95596658;CHR2=10;SVLEN=2358;SUPPREAD=24;MAPQ=60;SVMETHOD=DeBreak;SVTYPE=DUP	GT	0/1
10	95632983	DB1010	N	<INS>	.	PASS	END=95632983;CHR2=10;SVLEN=186;SUPPREAD=16;MAPQ=60;SVMETHOD=DeBreak;SVTYPE=INS	GT	0/1
10	96954615	DB1011	N	<INS>	.	PASS	END=96954615;CHR2=10;SVLEN=442;SUPPREAD=7;MAPQ=60;SVMETHOD=DeBreak;SVTYPE=INS	GT	0/1
10	96975872	DB1012	N	<INV>	.	PASS	END=96978813;CHR2=10;SVLEN=2942;SUPPREAD=9;MAPQ=60;SVMETHOD=DeBreak;SVTYPE=INV;MULTI	GT	0/1
10	96976883	DB1013	N	<INV>	.	PASS	END=96977934;CHR2=10;SVLEN=1052;SUPPREAD=14;MAPQ=58;SVMETHOD=DeBreak;SVTYPE=INV;MULTI	GT	0/1
10	97207053	DB1014	N	<DEL>	.	PASS	END=97208080;CHR2=10;SVLEN=1028;SUPPREAD=20;MAPQ=60;SVMETHOD=DeBreak;SVTYPE=DEL	GT	0/1
10	97668502	DB1015	N	<INS>	.	PASS	END=97668502;CHR2=10;SVLEN=333;SUPPREAD=38;MAPQ=60;SVMETHOD=DeBreak;SVTYPE=INS	GT	1/1
10	97991726	DB1016	N	<DEL>	.	PASS	END=97992442;CHR2=10;SVLEN=717;SUPPREAD=35;MAPQ=60;SVMETHOD=DeBreak;SVTYPE=DEL	GT	0/1
10	99496280	DB1017	N	<INS>	.	PASS	END=99496280;CHR2=10;SVLEN=688;SUPPREAD=13;MAPQ=60;SVMETHOD=DeBreak;SVTYPE=INS	GT	0/1
10	99589404	DB1018	N	<DEL>	.	PASS	END=99589784;CHR2=10;SVLEN=381;SUPPREAD=39;MAPQ=60;SVMETHOD=DeBreak;SVTYPE=DEL	GT	1/1
10	99743007	DB1019	N	<DEL>	.	PASS	END=99743342;CHR2=10;SVLEN=336;SUPPREAD=21;MAPQ=60;SVMETHOD=DeBreak;SVTYPE=DEL	GT	0/1
10	100167339	DB1020	N	<DEL>	.	PASS	END=100167741;CHR2=10;SVLEN=403;SUPPREAD=19;MAPQ=60;SVMETHOD=DeBreak;SVTYPE=DEL	GT	0/1
10	100250186	DB1021	N	<DUP>	.	PASS	END=100257359;CHR2=10;SVLEN=7174;SUPPREAD=17;MAPQ=60;SVMETHOD=DeBreak;SVTYPE=DUP	GT	0/1
10	100494079	DB1022	N	<INV>	.	PASS	END=100495117;CHR2=10;SVLEN=1039;SUPPREAD=17;MAPQ=60;SVMETHOD=DeBreak;SVTYPE=INV	GT	0/1
10	100494965	DB1023	N	<INS>	.	PASS	END=100494965;CHR2=10;SVLEN=90;SUPPREAD=17;MAPQ=60;SVMETHOD=DeBreak;SVTYPE=INS	GT	1/1
10	100688628	DB1024	N	<DEL>	.	PASS	END=100696996;CHR2=10;SVLEN=8369;SUPPREAD=14;MAPQ=59;SVMETHOD=DeBreak;SVTYPE=DEL	GT	0/1
10	101258892	DB1025	N	<DUP>	.	PASS	END=101263141;CHR2=10;SVLEN=4250;SUPPREAD=12;MAPQ=60;SVMETHOD=DeBreak;SVTYPE=DUP	GT	0/1
10	101340084	DB1026	N	<INS>	.	PASS	END=101340084;CHR2=10;SVLEN=504;SUPPREAD=14;MAPQ=60;SVMETHOD=DeBreak;SVTYPE=INS	GT	0/1
10	101599344	DB1027	N	<TRA>	.	PASS	END=101599344;CHR2=22;SVLEN=0;SUPPREAD=25;MAPQ=31;SVMETHOD=DeBreak;SVTYPE=TRA	GT	0/1
10	101853635	DB1028	N	<TRA>	.	PASS	END=101853635;CHR2=16;SVLEN=0;SUPPREAD=13;MAPQ=27;SVMETHOD=DeBreak;SVTYPE=TRA	GT	0/1
10	102158311	DB1029	N	<DEL>	.	PASS	END=102159533;CHR2=10;SVLEN=1223;SUPPREAD=11;MAPQ=60;SVMETHOD=DeBreak;SVTYPE=DEL	GT	0/1
10	103048059	DB1030	N	<INS>	.	PASS	END=103048059;CHR2=10;SVLEN=344;SUPPREAD=33;MAPQ=60;SVMETHOD=DeBreak;SVTYPE=INS	GT	1/1
10	103393998	DB1031	N	<DEL>	.	PASS	END=103395129;CHR2=10;SVLEN=1132;SUPPREAD=33;MAPQ=60;SVMETHOD=DeBreak;SVTYPE=DEL	GT	0/1
10	103967613	DB1032	N	<DEL>	.	PASS	END=103969992;CHR2=10;SVLEN=2380;SUPPREAD=34;MAPQ=60;SVMETHOD=DeBreak;SVTYPE=DEL	GT	0/1
10	103976012	DB1033	N	<DEL>	.	PASS	END=103976738;CHR2=10;SVLEN=727;SUPPREAD=10;MAPQ=60;SVMETHOD=DeBreak;SVTYPE=DEL	GT	0/1
10	104528212	DB1034	N	<DEL>	.	PASS	END=104528647;CHR2=10;SVLEN=436;SUPPREAD=25;MAPQ=60;SVMETHOD=DeBreak;SVTYPE=DEL	GT	0/1
10	105570268	DB1035	N	<DEL>	.	PASS	END=105571079;CHR2=10;SVLEN=812;SUPPREAD=13;MAPQ=60;SVMETHOD=DeBreak;SVTYPE=DEL	GT	0/1
10	105752562	DB1036	N	<INS>	.	PASS	END=105752562;CHR2=10;SVLEN=318;SUPPREAD=9;MAPQ=60;SVMETHOD=DeBreak;SVTYPE=INS	GT	0/1
10	105817180	DB1037	N	<INS>	.	PASS	END=105817180;CHR2=10;SVLEN=207;SUPPREAD=15;MAPQ=60;SVMETHOD=DeBreak;SVTYPE=INS	GT	0/1
10	106004277	DB1038	N	<INS>	.	PASS	END=106004277;CHR2=10;SVLEN=84;SUPPREAD=37;MAPQ=60;SVMETHOD=DeBreak;SVTYPE=INS	GT	1/1
10	106848051	DB1039	N	<DEL>	.	PASS	END=106848583;CHR2=10;SVLEN=533;SUPPREAD=24;MAPQ=60;SVMETHOD=DeBreak;SVTYPE=DEL	GT	0/1
10	106851010	DB1040	N	<DEL>	.	PASS	END=106851249;CHR2=10;SVLEN=240;SUPPREAD=29;MAPQ=60;SVMETHOD=DeBreak;SVTYPE=DEL	GT	0/1
10	107534745	DB1041	N	<DEL>	.	PASS	END=107540790;CHR2=10;SVLEN=6046;SUPPREAD=10;MAPQ=57;SVMETHOD=DeBreak;SVTYPE=DEL	GT	0/1
10	107677517	DB1042	N	<DEL>	.	PASS	END=107677971;CHR2=10;SVLEN=455;SUPPREAD=16;MAPQ=60;SVMETHOD=DeBreak;SVTYPE=DEL	GT	0/1
10	107995991	DB1043	N	<DUP>	.	PASS	END=107998071;CHR2=10;SVLEN=2081;SUPPREAD=35;MAPQ=59;SVMETHOD=DeBreak;SVTYPE=DUP	GT	0/1
10	108010222	DB1044	N	<DEL>	.	PASS	END=108010865;CHR2=10;SVLEN=644;SUPPREAD=10;MAPQ=60;SVMETHOD=DeBreak;SVTYPE=DEL	GT	0/1
10	108030311	DB1045	N	<DEL>	.	PASS	END=108032419;CHR2=10;SVLEN=2109;SUPPREAD=9;MAPQ=60;SVMETHOD=DeBreak;SVTYPE=DEL	GT	0/1
10	108991251	DB1046	N	<INS>	.	PASS	END=108991251;CHR2=10;SVLEN=332;SUPPREAD=17;MAPQ=60;SVMETHOD=DeBreak;SVTYPE=INS	GT	0/1
10	110136509	DB1047	N	<TRA>	.	PASS	END=110136509;CHR2=11;SVLEN=0;SUPPREAD=10;MAPQ=60;SVMETHOD=DeBreak;SVTYPE=TRA	GT	0/1
10	111036387	DB1048	N	<DEL>	.	PASS	END=111036704;CHR2=10;SVLEN=318;SUPPREAD=25;MAPQ=60;SVMETHOD=DeBreak;SVTYPE=DEL	GT	0/1
10	111572144	DB1049	N	<DEL>	.	PASS	END=111578200;CHR2=10;SVLEN=6057;SUPPREAD=56;MAPQ=60;SVMETHOD=DeBreak;SVTYPE=DEL	GT	1/1
10	111578232	DB1050	N	<TRA>	.	PASS	END=111578232;CHR2=3;SVLEN=0;SUPPREAD=21;MAPQ=55;SVMETHOD=DeBreak;SVTYPE=TRA	GT	0/1
10	112896379	DB1051	N	<INV>	.	PASS	END=112899503;CHR2=10;SVLEN=3125;SUPPREAD=9;MAPQ=56;SVMETHOD=DeBreak;SVTYPE=INV	GT	0/1
10	112897302	DB1052	N	<INV>	.	PASS	END=112898566;CHR2=10;SVLEN=1265;SUPPREAD=7;MAPQ=55;SVMETHOD=DeBreak;SVTYPE=INV	GT	0/1
10	113670281	DB1053	N	<INS>	.	PASS	END=113670281;CHR2=10;SVLEN=100;SUPPREAD=35;MAPQ=60;SVMETHOD=DeBreak;SVTYPE=INS	GT	1/1
10	114111705	DB1054	N	<DUP>	.	PASS	END=114117099;CHR2=10;SVLEN=5395;SUPPREAD=32;MAPQ=60;SVMETHOD=DeBreak;SVTYPE=DUP	GT	0/1
10	114199510	DB1055	N	<DEL>	.	PASS	END=114200341;CHR2=10;SVLEN=832;SUPPREAD=28;MAPQ=60;SVMETHOD=DeBreak;SVTYPE=DEL	GT	0/1
10	115454692	DB1056	N	<INV>	.	PASS	END=115455832;CHR2=10;SVLEN=1141;SUPPREAD=7;MAPQ=60;SVMETHOD=DeBreak;SVTYPE=INV	GT	0/1
10	117711614	DB1057	N	<DEL>	.	PASS	END=117711990;CHR2=10;SVLEN=377;SUPPREAD=36;MAPQ=60;SVMETHOD=DeBreak;SVTYPE=DEL	GT	1/1
10	117809202	DB1058	N	<DEL>	.	PASS	END=117810550;CHR2=10;SVLEN=1349;SUPPREAD=25;MAPQ=60;SVMETHOD=DeBreak;SVTYPE=DEL	GT	0/1
10	117823351	DB1059	N	<DEL>	.	PASS	END=117823761;CHR2=10;SVLEN=411;SUPPREAD=36;MAPQ=60;SVMETHOD=DeBreak;SVTYPE=DEL	GT	0/1
10	118129667	DB1060	N	<INS>	.	PASS	END=118129667;CHR2=10;SVLEN=120;SUPPREAD=18;MAPQ=60;SVMETHOD=DeBreak;SVTYPE=INS	GT	0/1
10	118237202	DB1061	N	<DUP>	.	PASS	END=118238238;CHR2=10;SVLEN=1037;SUPPREAD=17;MAPQ=60;SVMETHOD=DeBreak;SVTYPE=DUP	GT	0/1
10	118265311	DB1062	N	<DEL>	.	PASS	END=118265632;CHR2=10;SVLEN=322;SUPPREAD=15;MAPQ=60;SVMETHOD=DeBreak;SVTYPE=DEL	GT	0/1
10	118885764	DB1063	N	<DEL>	.	PASS	END=118886449;CHR2=10;SVLEN=686;SUPPREAD=9;MAPQ=60;SVMETHOD=DeBreak;SVTYPE=DEL	GT	0/1
10	119041200	DB1064	N	<DEL>	.	PASS	END=119042551;CHR2=10;SVLEN=1352;SUPPREAD=10;MAPQ=60;SVMETHOD=DeBreak;SVTYPE=DEL	GT	0/1
10	119634301	DB1065	N	<DEL>	.	PASS	END=119634592;CHR2=10;SVLEN=292;SUPPREAD=11;MAPQ=60;SVMETHOD=DeBreak;SVTYPE=DEL	GT	0/1
10	119634618	DB1066	N	<TRA>	.	PASS	END=157937257;CHR2=7;SVLEN=0;SUPPREAD=8;MAPQ=52;SVMETHOD=DeBreak;SVTYPE=TRA	GT	0/1
10	119713774	DB1067	N	<DEL>	.	PASS	END=119713938;CHR2=10;SVLEN=165;SUPPREAD=36;MAPQ=60;SVMETHOD=DeBreak;SVTYPE=DEL	GT	0/1
10	119956680	DB1068	N	<DEL>	.	PASS	END=119957368;CHR2=10;SVLEN=689;SUPPREAD=29;MAPQ=60;SVMETHOD=DeBreak;SVTYPE=DEL	GT	0/1
10	120041976	DB1069	N	<INS>	.	PASS	END=120041976;CHR2=10;SVLEN=1004;SUPPREAD=7;MAPQ=60;SVMETHOD=DeBreak;SVTYPE=INS	GT	0/1
10	120041978	DB1070	N	<TRA>	.	PASS	END=120041978;CHR2=18;SVLEN=0;SUPPREAD=7;MAPQ=59;SVMETHOD=DeBreak;SVTYPE=TRA	GT	0/1
10	120839677	DB1071	N	<DEL>	.	PASS	END=120839863;CHR2=10;SVLEN=187;SUPPREAD=18;MAPQ=60;SVMETHOD=DeBreak;SVTYPE=DEL	GT	0/1
10	121154091	DB1072	N	<DEL>	.	PASS	END=121154182;CHR2=10;SVLEN=92;SUPPREAD=23;MAPQ=60;SVMETHOD=DeBreak;SVTYPE=DEL	GT	0/1
10	121186405	DB1073	N	<DEL>	.	PASS	END=121187574;CHR2=10;SVLEN=1170;SUPPREAD=13;MAPQ=60;SVMETHOD=DeBreak;SVTYPE=DEL	GT	0/1
10	121278582	DB1074	N	<DEL>	.	PASS	END=121280562;CHR2=10;SVLEN=1981;SUPPREAD=16;MAPQ=60;SVMETHOD=DeBreak;SVTYPE=DEL	GT	0/1
10	122291303	DB1075	N	<DEL>	.	PASS	END=122299484;CHR2=10;SVLEN=8182;SUPPREAD=16;MAPQ=60;SVMETHOD=DeBreak;SVTYPE=DEL	GT	0/1
10	123228958	DB1076	N	<INS>	.	PASS	END=123228958;CHR2=10;SVLEN=332;SUPPREAD=31;MAPQ=60;SVMETHOD=DeBreak;SVTYPE=INS	GT	0/1
10	123536959	DB1077	N	<INS>	.	PASS	END=123536959;CHR2=10;SVLEN=327;SUPPREAD=13;MAPQ=60;SVMETHOD=DeBreak;SVTYPE=INS	GT	0/1
10	124216803	DB1078	N	<DEL>	.	PASS	END=124217273;CHR2=10;SVLEN=471;SUPPREAD=11;MAPQ=60;SVMETHOD=DeBreak;SVTYPE=DEL	GT	0/1
10	124354836	DB1079	N	<DEL>	.	PASS	END=124355163;CHR2=10;SVLEN=328;SUPPREAD=9;MAPQ=57;SVMETHOD=DeBreak;SVTYPE=DEL	GT	0/1
10	124735969	DB1080	N	<INS>	.	PASS	END=124735969;CHR2=10;SVLEN=335;SUPPREAD=27;MAPQ=60;SVMETHOD=DeBreak;SVTYPE=INS	GT	0/1
10	125218374	DB1081	N	<DUP>	.	PASS	END=125221371;CHR2=10;SVLEN=2998;SUPPREAD=14;MAPQ=60;SVMETHOD=DeBreak;SVTYPE=DUP	GT	0/1
10	125331845	DB1082	N	<INS>	.	PASS	END=125331845;CHR2=10;SVLEN=811;SUPPREAD=23;MAPQ=60;SVMETHOD=DeBreak;SVTYPE=INS	GT	1/1
10	126083913	DB1083	N	<DUP>	.	PASS	END=126087230;CHR2=10;SVLEN=3318;SUPPREAD=28;MAPQ=58;SVMETHOD=DeBreak;SVTYPE=DUP	GT	0/1
10	126193647	DB1084	N	<TRA>	.	PASS	END=126193647;CHR2=hs37d5;SVLEN=0;SUPPREAD=17;MAPQ=60;SVMETHOD=DeBreak;SVTYPE=TRA	GT	0/1
10	126195801	DB1085	N	<TRA>	.	PASS	END=126195801;CHR2=16;SVLEN=0;SUPPREAD=18;MAPQ=56;SVMETHOD=DeBreak;SVTYPE=TRA	GT	0/1
10	126295545	DB1086	N	<INS>	.	PASS	END=126295545;CHR2=10;SVLEN=708;SUPPREAD=7;MAPQ=60;SVMETHOD=DeBreak;SVTYPE=INS	GT	0/1
10	127190669	DB1087	N	<INV>	.	PASS	END=127197020;CHR2=10;SVLEN=6352;SUPPREAD=51;MAPQ=60;SVMETHOD=DeBreak;SVTYPE=INV	GT	1/1
10	127300786	DB1088	N	<DEL>	.	PASS	END=127300919;CHR2=10;SVLEN=134;SUPPREAD=10;MAPQ=60;SVMETHOD=DeBreak;SVTYPE=DEL	GT	0/1
10	127593095	DB1089	N	<INV>	.	PASS	END=127593721;CHR2=10;SVLEN=627;SUPPREAD=34;MAPQ=57;SVMETHOD=DeBreak;SVTYPE=INV	GT	0/1
10	127939882	DB1090	N	<INS>	.	PASS	END=127939882;CHR2=10;SVLEN=619;SUPPREAD=10;MAPQ=60;SVMETHOD=DeBreak;SVTYPE=INS	GT	0/1
10	129373507	DB1091	N	<INS>	.	PASS	END=129373507;CHR2=10;SVLEN=207;SUPPREAD=31;MAPQ=60;SVMETHOD=DeBreak;SVTYPE=INS	GT	1/1
10	130836856	DB1092	N	<DEL>	.	PASS	END=130837259;CHR2=10;SVLEN=404;SUPPREAD=31;MAPQ=60;SVMETHOD=DeBreak;SVTYPE=DEL	GT	0/1
10	131316710	DB1093	N	<INS>	.	PASS	END=131316710;CHR2=10;SVLEN=117;SUPPREAD=28;MAPQ=60;SVMETHOD=DeBreak;SVTYPE=INS	GT	1/1
10	132001218	DB1094	N	<DEL>	.	PASS	END=132001487;CHR2=10;SVLEN=270;SUPPREAD=25;MAPQ=60;SVMETHOD=DeBreak;SVTYPE=DEL	GT	0/1
10	132158511	DB1095	N	<DEL>	.	PASS	END=132158878;CHR2=10;SVLEN=368;SUPPREAD=11;MAPQ=60;SVMETHOD=DeBreak;SVTYPE=DEL	GT	0/1
10	132182217	DB1096	N	<DEL>	.	PASS	END=132182297;CHR2=10;SVLEN=81;SUPPREAD=44;MAPQ=60;SVMETHOD=DeBreak;SVTYPE=DEL	GT	1/1
10	132257450	DB1097	N	<DEL>	.	PASS	END=132257957;CHR2=10;SVLEN=508;SUPPREAD=19;MAPQ=60;SVMETHOD=DeBreak;SVTYPE=DEL;MULTI	GT	0/1
10	132257675	DB1098	N	<DEL>	.	PASS	END=132257751;CHR2=10;SVLEN=77;SUPPREAD=21;MAPQ=60;SVMETHOD=DeBreak;SVTYPE=DEL;MULTI	GT	0/1
10	132517255	DB1099	N	<DEL>	.	PASS	END=132517487;CHR2=10;SVLEN=233;SUPPREAD=36;MAPQ=60;SVMETHOD=DeBreak;SVTYPE=DEL	GT	1/1
10	132558173	DB1100	N	<TRA>	.	PASS	END=132558173;CHR2=2;SVLEN=0;SUPPREAD=13;MAPQ=50;SVMETHOD=DeBreak;SVTYPE=TRA	GT	0/1
10	132635886	DB1101	N	<DUP>	.	PASS	END=132638482;CHR2=10;SVLEN=2597;SUPPREAD=36;MAPQ=58;SVMETHOD=DeBreak;SVTYPE=DUP	GT	0/1
10	132842233	DB1102	N	<DEL>	.	PASS	END=132842883;CHR2=10;SVLEN=651;SUPPREAD=14;MAPQ=60;SVMETHOD=DeBreak;SVTYPE=DEL	GT	0/1
10	132858489	DB1103	N	<DEL>	.	PASS	END=132858825;CHR2=10;SVLEN=337;SUPPREAD=14;MAPQ=60;SVMETHOD=DeBreak;SVTYPE=DEL	GT	0/1
10	132906528	DB1104	N	<DEL>	.	PASS	END=132906929;CHR2=10;SVLEN=402;SUPPREAD=9;MAPQ=60;SVMETHOD=DeBreak;SVTYPE=DEL	GT	0/1
10	132974767	DB1105	N	<INS>	.	PASS	END=132974767;CHR2=10;SVLEN=794;SUPPREAD=29;MAPQ=59;SVMETHOD=DeBreak;SVTYPE=INS	GT	1/1
10	132988521	DB1106	N	<DEL>	.	PASS	END=132991027;CHR2=10;SVLEN=2507;SUPPREAD=33;MAPQ=60;SVMETHOD=DeBreak;SVTYPE=DEL	GT	1/1
10	133026842	DB1107	N	<DEL>	.	PASS	END=133027379;CHR2=10;SVLEN=538;SUPPREAD=10;MAPQ=60;SVMETHOD=DeBreak;SVTYPE=DEL	GT	0/1
10	133087958	DB1108	N	<DEL>	.	PASS	END=133088336;CHR2=10;SVLEN=379;SUPPREAD=13;MAPQ=60;SVMETHOD=DeBreak;SVTYPE=DEL	GT	0/1
10	133184049	DB1109	N	<DEL>	.	PASS	END=133184513;CHR2=10;SVLEN=465;SUPPREAD=19;MAPQ=60;SVMETHOD=DeBreak;SVTYPE=DEL	GT	0/1
10	133192732	DB1110	N	<DEL>	.	PASS	END=133193180;CHR2=10;SVLEN=449;SUPPREAD=45;MAPQ=60;SVMETHOD=DeBreak;SVTYPE=DEL	GT	1/1
10	133242999	DB1111	N	<DEL>	.	PASS	END=133243101;CHR2=10;SVLEN=103;SUPPREAD=17;MAPQ=60;SVMETHOD=DeBreak;SVTYPE=DEL	GT	0/1
10	133284713	DB1112	N	<INS>	.	PASS	END=133284713;CHR2=10;SVLEN=813;SUPPREAD=8;MAPQ=60;SVMETHOD=DeBreak;SVTYPE=INS	GT	0/1
10	133656207	DB1113	N	<DEL>	.	PASS	END=133656835;CHR2=10;SVLEN=629;SUPPREAD=15;MAPQ=60;SVMETHOD=DeBreak;SVTYPE=DEL	GT	0/1
10	133752487	DB1114	N	<DEL>	.	PASS	END=133753172;CHR2=10;SVLEN=686;SUPPREAD=26;MAPQ=59;SVMETHOD=DeBreak;SVTYPE=DEL	GT	0/1
10	133831170	DB1115	N	<INS>	.	PASS	END=133831170;CHR2=10;SVLEN=54;SUPPREAD=18;MAPQ=60;SVMETHOD=DeBreak;SVTYPE=INS	GT	0/1
10	133860931	DB1116	N	<DEL>	.	PASS	END=133861359;CHR2=10;SVLEN=429;SUPPREAD=26;MAPQ=60;SVMETHOD=DeBreak;SVTYPE=DEL	GT	1/1
10	133914242	DB1117	N	<DEL>	.	PASS	END=133914361;CHR2=10;SVLEN=120;SUPPREAD=39;MAPQ=60;SVMETHOD=DeBreak;SVTYPE=DEL	GT	1/1
10	133928557	DB1118	N	<DEL>	.	PASS	END=133928977;CHR2=10;SVLEN=421;SUPPREAD=37;MAPQ=60;SVMETHOD=DeBreak;SVTYPE=DEL	GT	1/1
10	133930075	DB1119	N	<DEL>	.	PASS	END=133930311;CHR2=10;SVLEN=237;SUPPREAD=14;MAPQ=60;SVMETHOD=DeBreak;SVTYPE=DEL	GT	0/1
10	133953943	DB1120	N	<DEL>	.	PASS	END=133954355;CHR2=10;SVLEN=413;SUPPREAD=35;MAPQ=60;SVMETHOD=DeBreak;SVTYPE=DEL	GT	0/1
10	133975345	DB1121	N	<INS>	.	PASS	END=133975345;CHR2=10;SVLEN=451;SUPPREAD=29;MAPQ=55;SVMETHOD=DeBreak;SVTYPE=INS	GT	0/1
10	134081176	DB1122	N	<DEL>	.	PASS	END=134081329;CHR2=10;SVLEN=154;SUPPREAD=16;MAPQ=60;SVMETHOD=DeBreak;SVTYPE=DEL	GT	0/1
10	134171767	DB1123	N	<DEL>	.	PASS	END=134172495;CHR2=10;SVLEN=729;SUPPREAD=12;MAPQ=60;SVMETHOD=DeBreak;SVTYPE=DEL	GT	0/1
10	134175690	DB1124	N	<DUP>	.	PASS	END=134176690;CHR2=10;SVLEN=1001;SUPPREAD=28;MAPQ=57;SVMETHOD=DeBreak;SVTYPE=DUP	GT	0/1
10	134201647	DB1125	N	<INS>	.	PASS	END=134201647;CHR2=10;SVLEN=1284;SUPPREAD=12;MAPQ=60;SVMETHOD=DeBreak;SVTYPE=INS	GT	0/1
10	134217335	DB1126	N	<DEL>	.	PASS	END=134217900;CHR2=10;SVLEN=566;SUPPREAD=33;MAPQ=60;SVMETHOD=DeBreak;SVTYPE=DEL	GT	1/1
10	134319478	DB1127	N	<DEL>	.	PASS	END=134320114;CHR2=10;SVLEN=637;SUPPREAD=30;MAPQ=60;SVMETHOD=DeBreak;SVTYPE=DEL	GT	0/1
10	134335640	DB1128	N	<INS>	.	PASS	END=134335640;CHR2=10;SVLEN=512;SUPPREAD=27;MAPQ=60;SVMETHOD=DeBreak;SVTYPE=INS	GT	0/1
10	134555028	DB1129	N	<DEL>	.	PASS	END=134555520;CHR2=10;SVLEN=493;SUPPREAD=25;MAPQ=60;SVMETHOD=DeBreak;SVTYPE=DEL	GT	0/1
10	134571060	DB1130	N	<DEL>	.	PASS	END=134571531;CHR2=10;SVLEN=472;SUPPREAD=15;MAPQ=60;SVMETHOD=DeBreak;SVTYPE=DEL	GT	0/1
10	134581352	DB1131	N	<DEL>	.	PASS	END=134581701;CHR2=10;SVLEN=350;SUPPREAD=16;MAPQ=60;SVMETHOD=DeBreak;SVTYPE=DEL	GT	0/1
10	134606030	DB1132	N	<DEL>	.	PASS	END=134606242;CHR2=10;SVLEN=213;SUPPREAD=41;MAPQ=60;SVMETHOD=DeBreak;SVTYPE=DEL	GT	1/1
10	134610906	DB1133	N	<DEL>	.	PASS	END=134611460;CHR2=10;SVLEN=555;SUPPREAD=16;MAPQ=60;SVMETHOD=DeBreak;SVTYPE=DEL	GT	0/1
10	134639541	DB1134	N	<DEL>	.	PASS	END=134639696;CHR2=10;SVLEN=156;SUPPREAD=27;MAPQ=60;SVMETHOD=DeBreak;SVTYPE=DEL	GT	0/1
10	134709422	DB1135	N	<DEL>	.	PASS	END=134709495;CHR2=10;SVLEN=74;SUPPREAD=21;MAPQ=60;SVMETHOD=DeBreak;SVTYPE=DEL	GT	0/1
10	134731213	DB1136	N	<DEL>	.	PASS	END=134732007;CHR2=10;SVLEN=795;SUPPREAD=12;MAPQ=60;SVMETHOD=DeBreak;SVTYPE=DEL	GT	0/1
10	134809878	DB1137	N	<DEL>	.	PASS	END=134810235;CHR2=10;SVLEN=358;SUPPREAD=36;MAPQ=60;SVMETHOD=DeBreak;SVTYPE=DEL	GT	0/1
10	134812731	DB1138	N	<DEL>	.	PASS	END=134813045;CHR2=10;SVLEN=315;SUPPREAD=31;MAPQ=60;SVMETHOD=DeBreak;SVTYPE=DEL	GT	0/1
10	134831422	DB1139	N	<DEL>	.	PASS	END=134831964;CHR2=10;SVLEN=543;SUPPREAD=24;MAPQ=60;SVMETHOD=DeBreak;SVTYPE=DEL	GT	0/1
10	134843439	DB1140	N	<DEL>	.	PASS	END=134843616;CHR2=10;SVLEN=178;SUPPREAD=15;MAPQ=60;SVMETHOD=DeBreak;SVTYPE=DEL	GT	0/1
10	134854307	DB1141	N	<DEL>	.	PASS	END=134856102;CHR2=10;SVLEN=1796;SUPPREAD=9;MAPQ=60;SVMETHOD=DeBreak;SVTYPE=DEL	GT	0/1
10	134879119	DB1142	N	<DEL>	.	PASS	END=134879465;CHR2=10;SVLEN=347;SUPPREAD=39;MAPQ=60;SVMETHOD=DeBreak;SVTYPE=DEL	GT	0/1
10	134894307	DB1143	N	<DEL>	.	PASS	END=134894729;CHR2=10;SVLEN=423;SUPPREAD=17;MAPQ=60;SVMETHOD=DeBreak;SVTYPE=DEL	GT	0/1
10	134925741	DB1144	N	<DEL>	.	PASS	END=134925983;CHR2=10;SVLEN=243;SUPPREAD=11;MAPQ=60;SVMETHOD=DeBreak;SVTYPE=DEL	GT	0/1
10	134965077	DB1145	N	<DEL>	.	PASS	END=134965209;CHR2=10;SVLEN=133;SUPPREAD=19;MAPQ=60;SVMETHOD=DeBreak;SVTYPE=DEL	GT	0/1
10	134969176	DB1146	N	<DEL>	.	PASS	END=134969529;CHR2=10;SVLEN=354;SUPPREAD=17;MAPQ=60;SVMETHOD=DeBreak;SVTYPE=DEL	GT	0/1
10	135016422	DB1147	N	<DEL>	.	PASS	END=135017057;CHR2=10;SVLEN=636;SUPPREAD=14;MAPQ=60;SVMETHOD=DeBreak;SVTYPE=DEL	GT	0/1
10	135021757	DB1148	N	<DEL>	.	PASS	END=135022044;CHR2=10;SVLEN=288;SUPPREAD=39;MAPQ=60;SVMETHOD=DeBreak;SVTYPE=DEL	GT	1/1
10	135242131	DB1149	N	<DUP>	.	PASS	END=135245405;CHR2=10;SVLEN=3275;SUPPREAD=29;MAPQ=58;SVMETHOD=DeBreak;SVTYPE=DUP	GT	0/1
11	309886	DB1150	N	<INV>	.	PASS	END=317507;CHR2=11;SVLEN=7622;SUPPREAD=34;MAPQ=59;SVMETHOD=DeBreak;SVTYPE=INV	GT	0/1
11	319758	DB1151	N	<INS>	.	PASS	END=319758;CHR2=11;SVLEN=67;SUPPREAD=9;MAPQ=52;SVMETHOD=DeBreak;SVTYPE=INS	GT	0/1
11	321118	DB1152	N	<DUP>	.	PASS	END=322464;CHR2=11;SVLEN=1347;SUPPREAD=22;MAPQ=56;SVMETHOD=DeBreak;SVTYPE=DUP	GT	0/1
11	541945	DB1153	N	<DEL>	.	PASS	END=542153;CHR2=11;SVLEN=209;SUPPREAD=22;MAPQ=60;SVMETHOD=DeBreak;SVTYPE=DEL	GT	0/1
11	576840	DB1154	N	<DEL>	.	PASS	END=576968;CHR2=11;SVLEN=129;SUPPREAD=10;MAPQ=60;SVMETHOD=DeBreak;SVTYPE=DEL	GT	0/1
11	584419	DB1155	N	<TRA>	.	PASS	END=142643913;CHR2=8;SVLEN=0;SUPPREAD=15;MAPQ=33;SVMETHOD=DeBreak;SVTYPE=TRA	GT	0/1
11	635903	DB1156	N	<DEL>	.	PASS	END=635973;CHR2=11;SVLEN=71;SUPPREAD=22;MAPQ=60;SVMETHOD=DeBreak;SVTYPE=DEL	GT	0/1
11	664309	DB1157	N	<DEL>	.	PASS	END=665058;CHR2=11;SVLEN=750;SUPPREAD=15;MAPQ=60;SVMETHOD=DeBreak;SVTYPE=DEL	GT	0/1
11	734583	DB1158	N	<DEL>	.	PASS	END=736475;CHR2=11;SVLEN=1893;SUPPREAD=27;MAPQ=60;SVMETHOD=DeBreak;SVTYPE=DEL	GT	0/1
11	757437	DB1159	N	<DUP>	.	PASS	END=759018;CHR2=11;SVLEN=1582;SUPPREAD=23;MAPQ=58;SVMETHOD=DeBreak;SVTYPE=DUP	GT	0/1
11	772263	DB1160	N	<DEL>	.	PASS	END=772345;CHR2=11;SVLEN=83;SUPPREAD=11;MAPQ=60;SVMETHOD=DeBreak;SVTYPE=DEL	GT	0/1
11	935740	DB1161	N	<DEL>	.	PASS	END=940095;CHR2=11;SVLEN=4356;SUPPREAD=17;MAPQ=60;SVMETHOD=DeBreak;SVTYPE=DEL	GT	0/1
11	980086	DB1162	N	<DEL>	.	PASS	END=980491;CHR2=11;SVLEN=406;SUPPREAD=48;MAPQ=60;SVMETHOD=DeBreak;SVTYPE=DEL	GT	0/1
11	994354	DB1163	N	<INS>	.	PASS	END=994354;CHR2=11;SVLEN=1438;SUPPREAD=12;MAPQ=60;SVMETHOD=DeBreak;SVTYPE=INS	GT	0/1
11	1013384	DB1164	N	<TRA>	.	PASS	END=73510689;CHR2=7;SVLEN=0;SUPPREAD=19;MAPQ=57;SVMETHOD=DeBreak;SVTYPE=TRA	GT	0/1
11	1016041	DB1165	N	<INS>	.	PASS	END=1016041;CHR2=11;SVLEN=1955;SUPPREAD=9;MAPQ=59;SVMETHOD=DeBreak;SVTYPE=INS	GT	0/1
11	1016042	DB1166	N	<TRA>	.	PASS	END=30552582;CHR2=21;SVLEN=0;SUPPREAD=7;MAPQ=60;SVMETHOD=DeBreak;SVTYPE=TRA	GT	0/1
11	1017635	DB1167	N	<DEL>	.	PASS	END=1017740;CHR2=11;SVLEN=106;SUPPREAD=9;MAPQ=59;SVMETHOD=DeBreak;SVTYPE=DEL	GT	0/1
11	1059719	DB1168	N	<DEL>	.	PASS	END=1060109;CHR2=11;SVLEN=391;SUPPREAD=37;MAPQ=60;SVMETHOD=DeBreak;SVTYPE=DEL	GT	0/1
11	1076433	DB1169	N	<DEL>	.	PASS	END=1076642;CHR2=11;SVLEN=210;SUPPREAD=33;MAPQ=60;SVMETHOD=DeBreak;SVTYPE=DEL	GT	0/1
11	1079154	DB1170	N	<INS>	.	PASS	END=1079154;CHR2=11;SVLEN=672;SUPPREAD=12;MAPQ=60;SVMETHOD=DeBreak;SVTYPE=INS	GT	0/1
11	1315755	DB1171	N	<INS>	.	PASS	END=1315755;CHR2=11;SVLEN=805;SUPPREAD=19;MAPQ=60;SVMETHOD=DeBreak;SVTYPE=INS	GT	0/1
11	1451897	DB1172	N	<TRA>	.	PASS	END=40849384;CHR2=15;SVLEN=0;SUPPREAD=18;MAPQ=33;SVMETHOD=DeBreak;SVTYPE=TRA	GT	0/1
11	1531475	DB1173	N	<INS>	.	PASS	END=1531475;CHR2=11;SVLEN=625;SUPPREAD=10;MAPQ=60;SVMETHOD=DeBreak;SVTYPE=INS	GT	0/1
11	1628788	DB1174	N	<DEL>	.	PASS	END=1629383;CHR2=11;SVLEN=596;SUPPREAD=14;MAPQ=60;SVMETHOD=DeBreak;SVTYPE=DEL	GT	0/1
11	1649452	DB1175	N	<DEL>	.	PASS	END=1649884;CHR2=11;SVLEN=433;SUPPREAD=38;MAPQ=60;SVMETHOD=DeBreak;SVTYPE=DEL	GT	0/1
11	1662773	DB1176	N	<DEL>	.	PASS	END=1664405;CHR2=11;SVLEN=1633;SUPPREAD=43;MAPQ=60;SVMETHOD=DeBreak;SVTYPE=DEL	GT	0/1
11	1682302	DB1177	N	<DEL>	.	PASS	END=1682600;CHR2=11;SVLEN=299;SUPPREAD=31;MAPQ=60;SVMETHOD=DeBreak;SVTYPE=DEL	GT	1/1
11	1971649	DB1178	N	<DEL>	.	PASS	END=1972136;CHR2=11;SVLEN=488;SUPPREAD=15;MAPQ=60;SVMETHOD=DeBreak;SVTYPE=DEL	GT	0/1
11	1997730	DB1179	N	<DEL>	.	PASS	END=1997799;CHR2=11;SVLEN=70;SUPPREAD=28;MAPQ=60;SVMETHOD=DeBreak;SVTYPE=DEL	GT	0/1
11	2026824	DB1180	N	<DEL>	.	PASS	END=2026909;CHR2=11;SVLEN=86;SUPPREAD=16;MAPQ=60;SVMETHOD=DeBreak;SVTYPE=DEL	GT	0/1
11	2215378	DB1181	N	<DEL>	.	PASS	END=2215546;CHR2=11;SVLEN=169;SUPPREAD=33;MAPQ=60;SVMETHOD=DeBreak;SVTYPE=DEL	GT	1/1
11	2320821	DB1182	N	<DUP>	.	PASS	END=2321557;CHR2=11;SVLEN=737;SUPPREAD=34;MAPQ=57;SVMETHOD=DeBreak;SVTYPE=DUP	GT	0/1
11	2440950	DB1183	N	<INS>	.	PASS	END=2440950;CHR2=11;SVLEN=526;SUPPREAD=24;MAPQ=60;SVMETHOD=DeBreak;SVTYPE=INS	GT	0/1
11	2942868	DB1184	N	<DEL>	.	PASS	END=2943009;CHR2=11;SVLEN=142;SUPPREAD=27;MAPQ=60;SVMETHOD=DeBreak;SVTYPE=DEL	GT	0/1
11	3124625	DB1185	N	<DEL>	.	PASS	END=3125323;CHR2=11;SVLEN=699;SUPPREAD=16;MAPQ=60;SVMETHOD=DeBreak;SVTYPE=DEL	GT	0/1
11	3257837	DB1186	N	<DUP>	.	PASS	END=3265951;CHR2=11;SVLEN=8115;SUPPREAD=24;MAPQ=60;SVMETHOD=DeBreak;SVTYPE=DUP	GT	0/1
11	3645190	DB1187	N	<INS>	.	PASS	END=3645190;CHR2=11;SVLEN=290;SUPPREAD=41;MAPQ=60;SVMETHOD=DeBreak;SVTYPE=INS	GT	1/1
11	3675373	DB1188	N	<DEL>	.	PASS	END=3676038;CHR2=11;SVLEN=666;SUPPREAD=37;MAPQ=60;SVMETHOD=DeBreak;SVTYPE=DEL	GT	0/1
11	3944686	DB1189	N	<DEL>	.	PASS	END=3945598;CHR2=11;SVLEN=913;SUPPREAD=8;MAPQ=60;SVMETHOD=DeBreak;SVTYPE=DEL	GT	0/1
11	4310735	DB1190	N	<DUP>	.	PASS	END=4314531;CHR2=11;SVLEN=3797;SUPPREAD=16;MAPQ=37;SVMETHOD=DeBreak;SVTYPE=DUP	GT	0/1
11	4802523	DB1191	N	<DEL>	.	PASS	END=4802831;CHR2=11;SVLEN=309;SUPPREAD=16;MAPQ=60;SVMETHOD=DeBreak;SVTYPE=DEL	GT	0/1
11	4907931	DB1192	N	<INS>	.	PASS	END=4907931;CHR2=11;SVLEN=258;SUPPREAD=19;MAPQ=60;SVMETHOD=DeBreak;SVTYPE=INS	GT	0/1
11	4964194	DB1193	N	<DEL>	.	PASS	END=4964783;CHR2=11;SVLEN=590;SUPPREAD=27;MAPQ=60;SVMETHOD=DeBreak;SVTYPE=DEL	GT	0/1
11	5637314	DB1194	N	<DEL>	.	PASS	END=5638923;CHR2=11;SVLEN=1610;SUPPREAD=8;MAPQ=60;SVMETHOD=DeBreak;SVTYPE=DEL	GT	0/1
11	5760127	DB1195	N	<DEL>	.	PASS	END=5762321;CHR2=11;SVLEN=2195;SUPPREAD=17;MAPQ=60;SVMETHOD=DeBreak;SVTYPE=DEL	GT	0/1
11	5760964	DB1196	N	<DUP>	.	PASS	END=5762372;CHR2=11;SVLEN=1409;SUPPREAD=9;MAPQ=60;SVMETHOD=DeBreak;SVTYPE=DUP	GT	0/1
11	5875658	DB1197	N	<DEL>	.	PASS	END=5883463;CHR2=11;SVLEN=7806;SUPPREAD=15;MAPQ=60;SVMETHOD=DeBreak;SVTYPE=DEL	GT	0/1
11	6600862	DB1198	N	<DEL>	.	PASS	END=6601076;CHR2=11;SVLEN=215;SUPPREAD=20;MAPQ=60;SVMETHOD=DeBreak;SVTYPE=DEL	GT	0/1
11	7092772	DB1199	N	<INS>	.	PASS	END=7092772;CHR2=11;SVLEN=333;SUPPREAD=15;MAPQ=60;SVMETHOD=DeBreak;SVTYPE=INS	GT	0/1
11	7134583	DB1200	N	<DUP>	.	PASS	END=7136535;CHR2=11;SVLEN=1953;SUPPREAD=20;MAPQ=60;SVMETHOD=DeBreak;SVTYPE=DUP	GT	0/1
11	7209279	DB1201	N	<DEL>	.	PASS	END=7209639;CHR2=11;SVLEN=361;SUPPREAD=32;MAPQ=60;SVMETHOD=DeBreak;SVTYPE=DEL	GT	0/1
11	7276063	DB1202	N	<DUP>	.	PASS	END=7276896;CHR2=11;SVLEN=834;SUPPREAD=26;MAPQ=60;SVMETHOD=DeBreak;SVTYPE=DUP	GT	0/1
11	7464438	DB1203	N	<INV>	.	PASS	END=7467427;CHR2=11;SVLEN=2990;SUPPREAD=14;MAPQ=57;SVMETHOD=DeBreak;SVTYPE=INV;MULTI	GT	0/1
11	7465452	DB1204	N	<INV>	.	PASS	END=7466447;CHR2=11;SVLEN=996;SUPPREAD=12;MAPQ=57;SVMETHOD=DeBreak;SVTYPE=INV;MULTI	GT	0/1
11	7512758	DB1205	N	<INS>	.	PASS	END=7512758;CHR2=11;SVLEN=424;SUPPREAD=7;MAPQ=60;SVMETHOD=DeBreak;SVTYPE=INS	GT	0/1
11	7789914	DB1206	N	<DEL>	.	PASS	END=7793304;CHR2=11;SVLEN=3391;SUPPREAD=52;MAPQ=59;SVMETHOD=DeBreak;SVTYPE=DEL	GT	1/1
11	7829888	DB1207	N	<TRA>	.	PASS	END=96342746;CHR2=12;SVLEN=0;SUPPREAD=17;MAPQ=57;SVMETHOD=DeBreak;SVTYPE=TRA	GT	0/1
11	8180114	DB1208	N	<TRA>	.	PASS	END=17493388;CHR2=hs37d5;SVLEN=0;SUPPREAD=15;MAPQ=58;SVMETHOD=DeBreak;SVTYPE=TRA	GT	0/1
11	8353936	DB1209	N	<DEL>	.	PASS	END=8355912;CHR2=11;SVLEN=1977;SUPPREAD=40;MAPQ=60;SVMETHOD=DeBreak;SVTYPE=DEL	GT	0/1
11	8896583	DB1210	N	<TRA>	.	PASS	END=99198279;CHR2=5;SVLEN=0;SUPPREAD=8;MAPQ=30;SVMETHOD=DeBreak;SVTYPE=TRA	GT	0/1
11	8931964	DB1211	N	<DEL>	.	PASS	END=8932382;CHR2=11;SVLEN=419;SUPPREAD=23;MAPQ=60;SVMETHOD=DeBreak;SVTYPE=DEL	GT	0/1
11	8999184	DB1212	N	<TRA>	.	PASS	END=157729031;CHR2=7;SVLEN=0;SUPPREAD=16;MAPQ=35;SVMETHOD=DeBreak;SVTYPE=TRA	GT	0/1
11	9323626	DB1213	N	<DEL>	.	PASS	END=9324691;CHR2=11;SVLEN=1066;SUPPREAD=10;MAPQ=57;SVMETHOD=DeBreak;SVTYPE=DEL	GT	0/1
11	9338313	DB1214	N	<INS>	.	PASS	END=9338313;CHR2=11;SVLEN=85;SUPPREAD=24;MAPQ=60;SVMETHOD=DeBreak;SVTYPE=INS	GT	0/1
11	9757351	DB1215	N	<INS>	.	PASS	END=9757351;CHR2=11;SVLEN=1048;SUPPREAD=13;MAPQ=60;SVMETHOD=DeBreak;SVTYPE=INS	GT	0/1
11	9757955	DB1216	N	<INS>	.	PASS	END=9757955;CHR2=11;SVLEN=369;SUPPREAD=24;MAPQ=60;SVMETHOD=DeBreak;SVTYPE=INS	GT	0/1
11	9794206	DB1217	N	<DEL>	.	PASS	END=9795691;CHR2=11;SVLEN=1486;SUPPREAD=27;MAPQ=60;SVMETHOD=DeBreak;SVTYPE=DEL	GT	0/1
11	10292754	DB1218	N	<DEL>	.	PASS	END=10293810;CHR2=11;SVLEN=1057;SUPPREAD=16;MAPQ=60;SVMETHOD=DeBreak;SVTYPE=DEL	GT	0/1
11	10733363	DB1219	N	<INS>	.	PASS	END=10733363;CHR2=11;SVLEN=301;SUPPREAD=21;MAPQ=60;SVMETHOD=DeBreak;SVTYPE=INS	GT	0/1
11	11301415	DB1220	N	<DEL>	.	PASS	END=11305547;CHR2=11;SVLEN=4133;SUPPREAD=10;MAPQ=60;SVMETHOD=DeBreak;SVTYPE=DEL	GT	0/1
11	13565913	DB1221	N	<DEL>	.	PASS	END=13566284;CHR2=11;SVLEN=372;SUPPREAD=11;MAPQ=60;SVMETHOD=DeBreak;SVTYPE=DEL	GT	0/1
11	13618342	DB1222	N	<TRA>	.	PASS	END=151458399;CHR2=5;SVLEN=0;SUPPREAD=10;MAPQ=50;SVMETHOD=DeBreak;SVTYPE=TRA	GT	0/1
11	13812991	DB1223	N	<INS>	.	PASS	END=13812991;CHR2=11;SVLEN=351;SUPPREAD=15;MAPQ=60;SVMETHOD=DeBreak;SVTYPE=INS	GT	0/1
11	15507444	DB1224	N	<INS>	.	PASS	END=15507444;CHR2=11;SVLEN=398;SUPPREAD=12;MAPQ=60;SVMETHOD=DeBreak;SVTYPE=INS	GT	0/1
11	15902078	DB1225	N	<INS>	.	PASS	END=15902078;CHR2=11;SVLEN=329;SUPPREAD=34;MAPQ=60;SVMETHOD=DeBreak;SVTYPE=INS	GT	0/1
11	16153848	DB1226	N	<DEL>	.	PASS	END=16154010;CHR2=11;SVLEN=163;SUPPREAD=15;MAPQ=60;SVMETHOD=DeBreak;SVTYPE=DEL	GT	0/1
11	16587159	DB1227	N	<DEL>	.	PASS	END=16587294;CHR2=11;SVLEN=136;SUPPREAD=32;MAPQ=60;SVMETHOD=DeBreak;SVTYPE=DEL	GT	0/1
11	16852829	DB1228	N	<DEL>	.	PASS	END=16862013;CHR2=11;SVLEN=9185;SUPPREAD=41;MAPQ=60;SVMETHOD=DeBreak;SVTYPE=DEL	GT	0/1
11	16996167	DB1229	N	<DEL>	.	PASS	END=16996575;CHR2=11;SVLEN=409;SUPPREAD=35;MAPQ=60;SVMETHOD=DeBreak;SVTYPE=DEL	GT	0/1
11	17195792	DB1230	N	<DEL>	.	PASS	END=17196342;CHR2=11;SVLEN=551;SUPPREAD=18;MAPQ=60;SVMETHOD=DeBreak;SVTYPE=DEL	GT	0/1
11	17946575	DB1231	N	<DEL>	.	PASS	END=17947037;CHR2=11;SVLEN=463;SUPPREAD=25;MAPQ=60;SVMETHOD=DeBreak;SVTYPE=DEL	GT	0/1
11	18425700	DB1232	N	<DEL>	.	PASS	END=18426353;CHR2=11;SVLEN=654;SUPPREAD=7;MAPQ=60;SVMETHOD=DeBreak;SVTYPE=DEL	GT	0/1
11	19962957	DB1233	N	<INS>	.	PASS	END=19962957;CHR2=11;SVLEN=719;SUPPREAD=13;MAPQ=60;SVMETHOD=DeBreak;SVTYPE=INS;MULTI	GT	0/1
11	19962975	DB1234	N	<INS>	.	PASS	END=19962975;CHR2=11;SVLEN=342;SUPPREAD=16;MAPQ=60;SVMETHOD=DeBreak;SVTYPE=INS;MULTI	GT	1/1
11	20955184	DB1235	N	<DUP>	.	PASS	END=20963571;CHR2=11;SVLEN=8388;SUPPREAD=33;MAPQ=60;SVMETHOD=DeBreak;SVTYPE=DUP	GT	0/1
11	21668977	DB1236	N	<DEL>	.	PASS	END=21676549;CHR2=11;SVLEN=7573;SUPPREAD=45;MAPQ=60;SVMETHOD=DeBreak;SVTYPE=DEL	GT	0/1
11	21847298	DB1237	N	<DEL>	.	PASS	END=21849363;CHR2=11;SVLEN=2066;SUPPREAD=11;MAPQ=60;SVMETHOD=DeBreak;SVTYPE=DEL	GT	0/1
11	22433840	DB1238	N	<DEL>	.	PASS	END=22433982;CHR2=11;SVLEN=143;SUPPREAD=19;MAPQ=60;SVMETHOD=DeBreak;SVTYPE=DEL	GT	0/1
11	23270686	DB1239	N	<INS>	.	PASS	END=23270686;CHR2=11;SVLEN=187;SUPPREAD=47;MAPQ=60;SVMETHOD=DeBreak;SVTYPE=INS	GT	1/1
11	23358236	DB1240	N	<INS>	.	PASS	END=23358236;CHR2=11;SVLEN=1036;SUPPREAD=23;MAPQ=60;SVMETHOD=DeBreak;SVTYPE=INS	GT	1/1
11	23591196	DB1241	N	<DEL>	.	PASS	END=23591771;CHR2=11;SVLEN=576;SUPPREAD=19;MAPQ=60;SVMETHOD=DeBreak;SVTYPE=DEL	GT	0/1
11	24082204	DB1242	N	<INV>	.	PASS	END=24082769;CHR2=11;SVLEN=566;SUPPREAD=33;MAPQ=58;SVMETHOD=DeBreak;SVTYPE=INV	GT	1/1
11	24390937	DB1243	N	<INS>	.	PASS	END=24390937;CHR2=11;SVLEN=2156;SUPPREAD=9;MAPQ=59;SVMETHOD=DeBreak;SVTYPE=INS	GT	0/1
11	24778460	DB1244	N	<DUP>	.	PASS	END=24786653;CHR2=11;SVLEN=8194;SUPPREAD=17;MAPQ=60;SVMETHOD=DeBreak;SVTYPE=DUP	GT	0/1
11	24903879	DB1245	N	<INV>	.	PASS	END=24905069;CHR2=11;SVLEN=1191;SUPPREAD=16;MAPQ=58;SVMETHOD=DeBreak;SVTYPE=INV	GT	0/1
11	24941091	DB1246	N	<TRA>	.	PASS	END=127068395;CHR2=2;SVLEN=0;SUPPREAD=8;MAPQ=38;SVMETHOD=DeBreak;SVTYPE=TRA	GT	0/1
11	25071409	DB1247	N	<INS>	.	PASS	END=25071409;CHR2=11;SVLEN=85;SUPPREAD=15;MAPQ=60;SVMETHOD=DeBreak;SVTYPE=INS	GT	0/1
11	25075627	DB1248	N	<INV>	.	PASS	END=25082738;CHR2=11;SVLEN=7112;SUPPREAD=34;MAPQ=60;SVMETHOD=DeBreak;SVTYPE=INV	GT	1/1
11	25432318	DB1249	N	<DEL>	.	PASS	END=25432906;CHR2=11;SVLEN=589;SUPPREAD=14;MAPQ=60;SVMETHOD=DeBreak;SVTYPE=DEL	GT	0/1
11	25772828	DB1250	N	<DEL>	.	PASS	END=25773383;CHR2=11;SVLEN=556;SUPPREAD=28;MAPQ=60;SVMETHOD=DeBreak;SVTYPE=DEL	GT	0/1
11	25923744	DB1251	N	<DEL>	.	PASS	END=25923883;CHR2=11;SVLEN=140;SUPPREAD=35;MAPQ=60;SVMETHOD=DeBreak;SVTYPE=DEL	GT	0/1
11	26128603	DB1252	N	<INS>	.	PASS	END=26128603;CHR2=11;SVLEN=309;SUPPREAD=24;MAPQ=60;SVMETHOD=DeBreak;SVTYPE=INS	GT	1/1
11	26159952	DB1253	N	<INS>	.	PASS	END=26159952;CHR2=11;SVLEN=1943;SUPPREAD=14;MAPQ=59;SVMETHOD=DeBreak;SVTYPE=INS	GT	0/1
11	27025200	DB1254	N	<INS>	.	PASS	END=27025200;CHR2=11;SVLEN=179;SUPPREAD=13;MAPQ=60;SVMETHOD=DeBreak;SVTYPE=INS	GT	0/1
11	27307887	DB1255	N	<DEL>	.	PASS	END=27308203;CHR2=11;SVLEN=317;SUPPREAD=22;MAPQ=60;SVMETHOD=DeBreak;SVTYPE=DEL	GT	0/1
11	27589660	DB1256	N	<DEL>	.	PASS	END=27589725;CHR2=11;SVLEN=66;SUPPREAD=9;MAPQ=60;SVMETHOD=DeBreak;SVTYPE=DEL	GT	0/1
11	27804974	DB1257	N	<INS>	.	PASS	END=27804974;CHR2=11;SVLEN=156;SUPPREAD=26;MAPQ=60;SVMETHOD=DeBreak;SVTYPE=INS	GT	0/1
11	29007915	DB1258	N	<DEL>	.	PASS	END=29012425;CHR2=11;SVLEN=4511;SUPPREAD=21;MAPQ=60;SVMETHOD=DeBreak;SVTYPE=DEL	GT	0/1
11	29139538	DB1259	N	<DEL>	.	PASS	END=29139995;CHR2=11;SVLEN=458;SUPPREAD=41;MAPQ=60;SVMETHOD=DeBreak;SVTYPE=DEL	GT	1/1
11	29485146	DB1260	N	<INS>	.	PASS	END=29485146;CHR2=11;SVLEN=1232;SUPPREAD=9;MAPQ=60;SVMETHOD=DeBreak;SVTYPE=INS	GT	0/1
11	29967649	DB1261	N	<DEL>	.	PASS	END=29968467;CHR2=11;SVLEN=819;SUPPREAD=16;MAPQ=60;SVMETHOD=DeBreak;SVTYPE=DEL	GT	0/1
11	31152413	DB1262	N	<DEL>	.	PASS	END=31152752;CHR2=11;SVLEN=340;SUPPREAD=30;MAPQ=60;SVMETHOD=DeBreak;SVTYPE=DEL	GT	0/1
11	31272994	DB1263	N	<INS>	.	PASS	END=31272994;CHR2=11;SVLEN=346;SUPPREAD=21;MAPQ=60;SVMETHOD=DeBreak;SVTYPE=INS	GT	0/1
11	31393779	DB1264	N	<DUP>	.	PASS	END=31397476;CHR2=11;SVLEN=3698;SUPPREAD=34;MAPQ=60;SVMETHOD=DeBreak;SVTYPE=DUP	GT	0/1
11	31839050	DB1265	N	<INV>	.	PASS	END=31841840;CHR2=11;SVLEN=2791;SUPPREAD=10;MAPQ=59;SVMETHOD=DeBreak;SVTYPE=INV	GT	0/1
11	31916716	DB1266	N	<DEL>	.	PASS	END=31917032;CHR2=11;SVLEN=317;SUPPREAD=24;MAPQ=60;SVMETHOD=DeBreak;SVTYPE=DEL	GT	0/1
11	32192446	DB1267	N	<INS>	.	PASS	END=32192446;CHR2=11;SVLEN=358;SUPPREAD=42;MAPQ=60;SVMETHOD=DeBreak;SVTYPE=INS	GT	1/1
11	32371215	DB1268	N	<DEL>	.	PASS	END=32375668;CHR2=11;SVLEN=4454;SUPPREAD=25;MAPQ=60;SVMETHOD=DeBreak;SVTYPE=DEL	GT	0/1
11	33222218	DB1269	N	<DEL>	.	PASS	END=33222671;CHR2=11;SVLEN=454;SUPPREAD=19;MAPQ=60;SVMETHOD=DeBreak;SVTYPE=DEL	GT	0/1
11	33537688	DB1270	N	<TRA>	.	PASS	END=33537688;CHR2=hs37d5;SVLEN=0;SUPPREAD=8;MAPQ=31;SVMETHOD=DeBreak;SVTYPE=TRA	GT	0/1
11	34014822	DB1271	N	<DEL>	.	PASS	END=34018047;CHR2=11;SVLEN=3226;SUPPREAD=13;MAPQ=60;SVMETHOD=DeBreak;SVTYPE=DEL	GT	0/1
11	34865789	DB1272	N	<DEL>	.	PASS	END=34865929;CHR2=11;SVLEN=141;SUPPREAD=38;MAPQ=60;SVMETHOD=DeBreak;SVTYPE=DEL	GT	1/1
11	36076571	DB1273	N	<INS>	.	PASS	END=36076571;CHR2=11;SVLEN=326;SUPPREAD=15;MAPQ=60;SVMETHOD=DeBreak;SVTYPE=INS	GT	0/1
11	36173562	DB1274	N	<INS>	.	PASS	END=36173562;CHR2=11;SVLEN=275;SUPPREAD=24;MAPQ=60;SVMETHOD=DeBreak;SVTYPE=INS	GT	0/1
11	36341328	DB1275	N	<DUP>	.	PASS	END=36342614;CHR2=11;SVLEN=1287;SUPPREAD=8;MAPQ=60;SVMETHOD=DeBreak;SVTYPE=DUP	GT	0/1
11	36647457	DB1276	N	<DEL>	.	PASS	END=36654820;CHR2=11;SVLEN=7364;SUPPREAD=20;MAPQ=60;SVMETHOD=DeBreak;SVTYPE=DEL	GT	0/1
11	37215558	DB1277	N	<INV>	.	PASS	END=37216481;CHR2=11;SVLEN=924;SUPPREAD=11;MAPQ=59;SVMETHOD=DeBreak;SVTYPE=INV	GT	0/1
11	37544593	DB1278	N	<INS>	.	PASS	END=37544593;CHR2=11;SVLEN=301;SUPPREAD=34;MAPQ=60;SVMETHOD=DeBreak;SVTYPE=INS	GT	1/1
11	38801043	DB1279	N	<INS>	.	PASS	END=38801043;CHR2=11;SVLEN=333;SUPPREAD=9;MAPQ=60;SVMETHOD=DeBreak;SVTYPE=INS	GT	0/1
11	39032507	DB1280	N	<DEL>	.	PASS	END=39033836;CHR2=11;SVLEN=1330;SUPPREAD=27;MAPQ=60;SVMETHOD=DeBreak;SVTYPE=DEL	GT	0/1
11	39156748	DB1281	N	<INS>	.	PASS	END=39156748;CHR2=11;SVLEN=1347;SUPPREAD=23;MAPQ=60;SVMETHOD=DeBreak;SVTYPE=INS	GT	1/1
11	39157191	DB1282	N	<INS>	.	PASS	END=39157191;CHR2=11;SVLEN=327;SUPPREAD=14;MAPQ=60;SVMETHOD=DeBreak;SVTYPE=INS	GT	1/1
11	39567208	DB1283	N	<INS>	.	PASS	END=39567208;CHR2=11;SVLEN=1041;SUPPREAD=10;MAPQ=60;SVMETHOD=DeBreak;SVTYPE=INS	GT	0/1
11	39785706	DB1284	N	<DEL>	.	PASS	END=39786218;CHR2=11;SVLEN=513;SUPPREAD=33;MAPQ=60;SVMETHOD=DeBreak;SVTYPE=DEL	GT	0/1
11	39805118	DB1285	N	<DEL>	.	PASS	END=39805452;CHR2=11;SVLEN=335;SUPPREAD=24;MAPQ=60;SVMETHOD=DeBreak;SVTYPE=DEL	GT	0/1
11	40334193	DB1286	N	<DEL>	.	PASS	END=40339068;CHR2=11;SVLEN=4876;SUPPREAD=15;MAPQ=60;SVMETHOD=DeBreak;SVTYPE=DEL	GT	0/1
11	40356583	DB1287	N	<INV>	.	PASS	END=40357545;CHR2=11;SVLEN=963;SUPPREAD=14;MAPQ=59;SVMETHOD=DeBreak;SVTYPE=INV	GT	0/1
11	40406444	DB1288	N	<INV>	.	PASS	END=40409460;CHR2=11;SVLEN=3017;SUPPREAD=12;MAPQ=58;SVMETHOD=DeBreak;SVTYPE=INV	GT	0/1
11	40682952	DB1289	N	<DUP>	.	PASS	END=40685430;CHR2=11;SVLEN=2479;SUPPREAD=38;MAPQ=59;SVMETHOD=DeBreak;SVTYPE=DUP	GT	1/1
11	41307986	DB1290	N	<DEL>	.	PASS	END=41308406;CHR2=11;SVLEN=421;SUPPREAD=24;MAPQ=60;SVMETHOD=DeBreak;SVTYPE=DEL	GT	0/1
11	41339240	DB1291	N	<DUP>	.	PASS	END=41346903;CHR2=11;SVLEN=7664;SUPPREAD=16;MAPQ=60;SVMETHOD=DeBreak;SVTYPE=DUP	GT	0/1
11	41529882	DB1292	N	<INS>	.	PASS	END=41529882;CHR2=11;SVLEN=999;SUPPREAD=8;MAPQ=60;SVMETHOD=DeBreak;SVTYPE=INS	GT	0/1
11	41818133	DB1293	N	<DEL>	.	PASS	END=41818889;CHR2=11;SVLEN=757;SUPPREAD=33;MAPQ=59;SVMETHOD=DeBreak;SVTYPE=DEL	GT	1/1
11	41831677	DB1294	N	<INS>	.	PASS	END=41831677;CHR2=11;SVLEN=166;SUPPREAD=24;MAPQ=60;SVMETHOD=DeBreak;SVTYPE=INS	GT	1/1
11	42156162	DB1295	N	<TRA>	.	PASS	END=42156162;CHR2=15;SVLEN=0;SUPPREAD=19;MAPQ=34;SVMETHOD=DeBreak;SVTYPE=TRA	GT	0/1
11	42814096	DB1296	N	<DEL>	.	PASS	END=42818086;CHR2=11;SVLEN=3991;SUPPREAD=17;MAPQ=58;SVMETHOD=DeBreak;SVTYPE=DEL	GT	0/1
11	43877416	DB1297	N	<INS>	.	PASS	END=43877416;CHR2=11;SVLEN=346;SUPPREAD=22;MAPQ=60;SVMETHOD=DeBreak;SVTYPE=INS	GT	0/1
11	44014213	DB1298	N	<DUP>	.	PASS	END=44015829;CHR2=11;SVLEN=1617;SUPPREAD=23;MAPQ=60;SVMETHOD=DeBreak;SVTYPE=DUP	GT	0/1
11	44400513	DB1299	N	<DEL>	.	PASS	END=44400877;CHR2=11;SVLEN=365;SUPPREAD=36;MAPQ=60;SVMETHOD=DeBreak;SVTYPE=DEL	GT	1/1
11	45123150	DB1300	N	<DEL>	.	PASS	END=45124030;CHR2=11;SVLEN=881;SUPPREAD=11;MAPQ=60;SVMETHOD=DeBreak;SVTYPE=DEL;MULTI	GT	0/1
11	45123302	DB1301	N	<DEL>	.	PASS	END=45123749;CHR2=11;SVLEN=448;SUPPREAD=17;MAPQ=60;SVMETHOD=DeBreak;SVTYPE=DEL;MULTI	GT	0/1
11	45319587	DB1302	N	<DEL>	.	PASS	END=45320178;CHR2=11;SVLEN=592;SUPPREAD=13;MAPQ=60;SVMETHOD=DeBreak;SVTYPE=DEL	GT	0/1
11	45429847	DB1303	N	<DEL>	.	PASS	END=45431236;CHR2=11;SVLEN=1390;SUPPREAD=40;MAPQ=60;SVMETHOD=DeBreak;SVTYPE=DEL	GT	0/1
11	46036240	DB1304	N	<DEL>	.	PASS	END=46036600;CHR2=11;SVLEN=361;SUPPREAD=21;MAPQ=60;SVMETHOD=DeBreak;SVTYPE=DEL	GT	0/1
11	47391873	DB1305	N	<INS>	.	PASS	END=47391873;CHR2=11;SVLEN=1010;SUPPREAD=10;MAPQ=60;SVMETHOD=DeBreak;SVTYPE=INS;MULTI	GT	0/1
11	47391874	DB1306	N	<INS>	.	PASS	END=47391874;CHR2=11;SVLEN=90;SUPPREAD=7;MAPQ=60;SVMETHOD=DeBreak;SVTYPE=INS;MULTI	GT	0/1
11	47578591	DB1307	N	<INS>	.	PASS	END=47578591;CHR2=11;SVLEN=594;SUPPREAD=28;MAPQ=60;SVMETHOD=DeBreak;SVTYPE=INS	GT	0/1
11	47640486	DB1308	N	<DEL>	.	PASS	END=47647177;CHR2=11;SVLEN=6692;SUPPREAD=25;MAPQ=60;SVMETHOD=DeBreak;SVTYPE=DEL	GT	0/1
11	47872323	DB1309	N	<DEL>	.	PASS	END=47872473;CHR2=11;SVLEN=151;SUPPREAD=41;MAPQ=60;SVMETHOD=DeBreak;SVTYPE=DEL	GT	1/1
11	48327287	DB1310	N	<DUP>	.	PASS	END=48328395;CHR2=11;SVLEN=1109;SUPPREAD=28;MAPQ=60;SVMETHOD=DeBreak;SVTYPE=DUP	GT	0/1
11	48347607	DB1311	N	<DEL>	.	PASS	END=48347829;CHR2=11;SVLEN=223;SUPPREAD=28;MAPQ=60;SVMETHOD=DeBreak;SVTYPE=DEL	GT	0/1
11	48351632	DB1312	N	<DEL>	.	PASS	END=48352132;CHR2=11;SVLEN=501;SUPPREAD=27;MAPQ=60;SVMETHOD=DeBreak;SVTYPE=DEL	GT	0/1
11	48360685	DB1313	N	<INS>	.	PASS	END=48360685;CHR2=11;SVLEN=1220;SUPPREAD=8;MAPQ=60;SVMETHOD=DeBreak;SVTYPE=INS	GT	0/1
11	48367524	DB1314	N	<DEL>	.	PASS	END=48373641;CHR2=11;SVLEN=6118;SUPPREAD=32;MAPQ=53;SVMETHOD=DeBreak;SVTYPE=DEL	GT	0/1
11	48600973	DB1315	N	<DEL>	.	PASS	END=48604199;CHR2=11;SVLEN=3227;SUPPREAD=24;MAPQ=60;SVMETHOD=DeBreak;SVTYPE=DEL	GT	0/1
11	48809982	DB1316	N	<DEL>	.	PASS	END=48811287;CHR2=11;SVLEN=1306;SUPPREAD=8;MAPQ=60;SVMETHOD=DeBreak;SVTYPE=DEL	GT	0/1
11	48857426	DB1317	N	<INS>	.	PASS	END=48857426;CHR2=11;SVLEN=383;SUPPREAD=20;MAPQ=60;SVMETHOD=DeBreak;SVTYPE=INS	GT	0/1
11	48928941	DB1318	N	<DEL>	.	PASS	END=48929243;CHR2=11;SVLEN=303;SUPPREAD=16;MAPQ=60;SVMETHOD=DeBreak;SVTYPE=DEL	GT	0/1
11	48983157	DB1319	N	<DEL>	.	PASS	END=48983559;CHR2=11;SVLEN=403;SUPPREAD=38;MAPQ=60;SVMETHOD=DeBreak;SVTYPE=DEL	GT	0/1
11	49117453	DB1320	N	<DUP>	.	PASS	END=49119678;CHR2=11;SVLEN=2226;SUPPREAD=25;MAPQ=59;SVMETHOD=DeBreak;SVTYPE=DUP	GT	0/1
11	49119679	DB1321	N	<INV>	.	PASS	END=89470119;CHR2=11;SVLEN=40350441;SUPPREAD=8;MAPQ=55;SVMETHOD=DeBreak;SVTYPE=INV	GT	0/1
11	49424999	DB1322	N	<DEL>	.	PASS	END=49425422;CHR2=11;SVLEN=424;SUPPREAD=35;MAPQ=60;SVMETHOD=DeBreak;SVTYPE=DEL	GT	1/1
11	49442347	DB1323	N	<DEL>	.	PASS	END=49442654;CHR2=11;SVLEN=308;SUPPREAD=27;MAPQ=60;SVMETHOD=DeBreak;SVTYPE=DEL	GT	0/1
11	49759291	DB1324	N	<DEL>	.	PASS	END=49760803;CHR2=11;SVLEN=1513;SUPPREAD=41;MAPQ=60;SVMETHOD=DeBreak;SVTYPE=DEL	GT	1/1
11	50365866	DB1325	N	<DEL>	.	PASS	END=50366466;CHR2=11;SVLEN=601;SUPPREAD=42;MAPQ=60;SVMETHOD=DeBreak;SVTYPE=DEL	GT	1/1
11	50370975	DB1326	N	<DEL>	.	PASS	END=50371419;CHR2=11;SVLEN=445;SUPPREAD=35;MAPQ=60;SVMETHOD=DeBreak;SVTYPE=DEL	GT	0/1
11	50715952	DB1327	N	<TRA>	.	PASS	END=73090370;CHR2=18;SVLEN=0;SUPPREAD=29;MAPQ=31;SVMETHOD=DeBreak;SVTYPE=TRA	GT	0/1
11	50717159	DB1328	N	<TRA>	.	PASS	END=50717159;CHR2=21;SVLEN=0;SUPPREAD=7;MAPQ=54;SVMETHOD=DeBreak;SVTYPE=TRA	GT	0/1
11	55012627	DB1329	N	<DEL>	.	PASS	END=55012990;CHR2=11;SVLEN=364;SUPPREAD=27;MAPQ=60;SVMETHOD=DeBreak;SVTYPE=DEL	GT	0/1
11	55216094	DB1330	N	<DEL>	.	PASS	END=55223055;CHR2=11;SVLEN=6962;SUPPREAD=32;MAPQ=60;SVMETHOD=DeBreak;SVTYPE=DEL	GT	0/1
11	55248334	DB1331	N	<DEL>	.	PASS	END=55248457;CHR2=11;SVLEN=124;SUPPREAD=17;MAPQ=60;SVMETHOD=DeBreak;SVTYPE=DEL	GT	0/1
11	55304929	DB1332	N	<DEL>	.	PASS	END=55305363;CHR2=11;SVLEN=435;SUPPREAD=17;MAPQ=60;SVMETHOD=DeBreak;SVTYPE=DEL	GT	0/1
11	55368675	DB1333	N	<DEL>	.	PASS	END=55370846;CHR2=11;SVLEN=2172;SUPPREAD=15;MAPQ=60;SVMETHOD=DeBreak;SVTYPE=DEL	GT	0/1
11	56141286	DB1334	N	<TRA>	.	PASS	END=56141286;CHR2=15;SVLEN=0;SUPPREAD=35;MAPQ=60;SVMETHOD=DeBreak;SVTYPE=TRA	GT	0/1
11	56143570	DB1335	N	<INS>	.	PASS	END=56143570;CHR2=11;SVLEN=120;SUPPREAD=39;MAPQ=60;SVMETHOD=DeBreak;SVTYPE=INS	GT	1/1
11	56236450	DB1336	N	<DUP>	.	PASS	END=56239794;CHR2=11;SVLEN=3345;SUPPREAD=10;MAPQ=60;SVMETHOD=DeBreak;SVTYPE=DUP	GT	0/1
11	56303326	DB1337	N	<INS>	.	PASS	END=56303326;CHR2=11;SVLEN=335;SUPPREAD=14;MAPQ=60;SVMETHOD=DeBreak;SVTYPE=INS	GT	0/1
11	56628812	DB1338	N	<DEL>	.	PASS	END=56629563;CHR2=11;SVLEN=752;SUPPREAD=13;MAPQ=60;SVMETHOD=DeBreak;SVTYPE=DEL	GT	0/1
11	57502331	DB1339	N	<DEL>	.	PASS	END=57504246;CHR2=11;SVLEN=1916;SUPPREAD=30;MAPQ=60;SVMETHOD=DeBreak;SVTYPE=DEL	GT	0/1
11	57851535	DB1340	N	<DEL>	.	PASS	END=57856664;CHR2=11;SVLEN=5130;SUPPREAD=25;MAPQ=60;SVMETHOD=DeBreak;SVTYPE=DEL	GT	0/1
11	57974559	DB1341	N	<INS>	.	PASS	END=57974559;CHR2=11;SVLEN=72;SUPPREAD=9;MAPQ=59;SVMETHOD=DeBreak;SVTYPE=INS	GT	0/1
11	57979038	DB1342	N	<DUP>	.	PASS	END=57980426;CHR2=11;SVLEN=1389;SUPPREAD=11;MAPQ=57;SVMETHOD=DeBreak;SVTYPE=DUP	GT	0/1
11	57979287	DB1343	N	<DEL>	.	PASS	END=57979357;CHR2=11;SVLEN=71;SUPPREAD=15;MAPQ=60;SVMETHOD=DeBreak;SVTYPE=DEL	GT	0/1
11	58460938	DB1344	N	<INV>	.	PASS	END=58463636;CHR2=11;SVLEN=2699;SUPPREAD=9;MAPQ=56;SVMETHOD=DeBreak;SVTYPE=INV	GT	0/1
11	58631782	DB1345	N	<DEL>	.	PASS	END=58636545;CHR2=11;SVLEN=4764;SUPPREAD=16;MAPQ=60;SVMETHOD=DeBreak;SVTYPE=DEL	GT	0/1
11	58809099	DB1346	N	<DEL>	.	PASS	END=58809796;CHR2=11;SVLEN=698;SUPPREAD=31;MAPQ=60;SVMETHOD=DeBreak;SVTYPE=DEL	GT	0/1
11	59048613	DB1347	N	<TRA>	.	PASS	END=59048613;CHR2=hs37d5;SVLEN=0;SUPPREAD=18;MAPQ=60;SVMETHOD=DeBreak;SVTYPE=TRA	GT	0/1
11	60097422	DB1348	N	<DEL>	.	PASS	END=60097938;CHR2=11;SVLEN=517;SUPPREAD=20;MAPQ=60;SVMETHOD=DeBreak;SVTYPE=DEL	GT	0/1
11	60571451	DB1349	N	<DEL>	.	PASS	END=60572030;CHR2=11;SVLEN=580;SUPPREAD=38;MAPQ=60;SVMETHOD=DeBreak;SVTYPE=DEL	GT	0/1
11	60571874	DB1350	N	<TRA>	.	PASS	END=60571874;CHR2=4;SVLEN=0;SUPPREAD=20;MAPQ=59;SVMETHOD=DeBreak;SVTYPE=TRA	GT	0/1
11	60591256	DB1351	N	<DEL>	.	PASS	END=60591883;CHR2=11;SVLEN=628;SUPPREAD=29;MAPQ=60;SVMETHOD=DeBreak;SVTYPE=DEL	GT	0/1
11	60790343	DB1352	N	<INS>	.	PASS	END=60790343;CHR2=11;SVLEN=86;SUPPREAD=21;MAPQ=60;SVMETHOD=DeBreak;SVTYPE=INS	GT	0/1
11	61014655	DB1353	N	<DUP>	.	PASS	END=61021569;CHR2=11;SVLEN=6915;SUPPREAD=22;MAPQ=60;SVMETHOD=DeBreak;SVTYPE=DUP	GT	0/1
11	61741792	DB1354	N	<DEL>	.	PASS	END=61742031;CHR2=11;SVLEN=240;SUPPREAD=16;MAPQ=60;SVMETHOD=DeBreak;SVTYPE=DEL	GT	0/1
11	61859783	DB1355	N	<INV>	.	PASS	END=61867114;CHR2=11;SVLEN=7332;SUPPREAD=34;MAPQ=57;SVMETHOD=DeBreak;SVTYPE=INV	GT	0/1
11	61859787	DB1356	N	<DEL>	.	PASS	END=61863710;CHR2=11;SVLEN=3924;SUPPREAD=9;MAPQ=40;SVMETHOD=DeBreak;SVTYPE=DEL	GT	0/1
11	61910560	DB1357	N	<INS>	.	PASS	END=61910560;CHR2=11;SVLEN=337;SUPPREAD=16;MAPQ=60;SVMETHOD=DeBreak;SVTYPE=INS	GT	0/1
11	61970812	DB1358	N	<DEL>	.	PASS	END=61971606;CHR2=11;SVLEN=795;SUPPREAD=11;MAPQ=60;SVMETHOD=DeBreak;SVTYPE=DEL	GT	0/1
11	62018918	DB1359	N	<INS>	.	PASS	END=62018918;CHR2=11;SVLEN=403;SUPPREAD=31;MAPQ=60;SVMETHOD=DeBreak;SVTYPE=INS	GT	0/1
11	62877612	DB1360	N	<TRA>	.	PASS	END=62877612;CHR2=hs37d5;SVLEN=0;SUPPREAD=8;MAPQ=30;SVMETHOD=DeBreak;SVTYPE=TRA	GT	0/1
11	63145046	DB1361	N	<INS>	.	PASS	END=63145046;CHR2=11;SVLEN=1025;SUPPREAD=16;MAPQ=60;SVMETHOD=DeBreak;SVTYPE=INS	GT	0/1
11	63197921	DB1362	N	<DEL>	.	PASS	END=63202786;CHR2=11;SVLEN=4866;SUPPREAD=8;MAPQ=55;SVMETHOD=DeBreak;SVTYPE=DEL	GT	0/1
11	63676145	DB1363	N	<DEL>	.	PASS	END=63685690;CHR2=11;SVLEN=9546;SUPPREAD=36;MAPQ=60;SVMETHOD=DeBreak;SVTYPE=DEL	GT	0/1
11	63676674	DB1364	N	<INV>	.	PASS	END=63677594;CHR2=11;SVLEN=921;SUPPREAD=11;MAPQ=60;SVMETHOD=DeBreak;SVTYPE=INV	GT	0/1
11	63977444	DB1365	N	<DUP>	.	PASS	END=63985342;CHR2=11;SVLEN=7899;SUPPREAD=50;MAPQ=60;SVMETHOD=DeBreak;SVTYPE=DUP	GT	1/1
11	64623158	DB1366	N	<DEL>	.	PASS	END=64623656;CHR2=11;SVLEN=499;SUPPREAD=37;MAPQ=60;SVMETHOD=DeBreak;SVTYPE=DEL	GT	0/1
11	65266656	DB1367	N	<DEL>	.	PASS	END=65273477;CHR2=11;SVLEN=6822;SUPPREAD=33;MAPQ=60;SVMETHOD=DeBreak;SVTYPE=DEL	GT	0/1
11	65283653	DB1368	N	<INS>	.	PASS	END=65283653;CHR2=11;SVLEN=312;SUPPREAD=12;MAPQ=60;SVMETHOD=DeBreak;SVTYPE=INS	GT	0/1
11	65606689	DB1369	N	<DEL>	.	PASS	END=65607012;CHR2=11;SVLEN=324;SUPPREAD=15;MAPQ=60;SVMETHOD=DeBreak;SVTYPE=DEL	GT	0/1
11	65984236	DB1370	N	<INS>	.	PASS	END=65984236;CHR2=11;SVLEN=303;SUPPREAD=27;MAPQ=60;SVMETHOD=DeBreak;SVTYPE=INS	GT	0/1
11	66016362	DB1371	N	<INV>	.	PASS	END=66019744;CHR2=11;SVLEN=3383;SUPPREAD=55;MAPQ=59;SVMETHOD=DeBreak;SVTYPE=INV	GT	1/1
11	66712206	DB1372	N	<DUP>	.	PASS	END=66713040;CHR2=11;SVLEN=835;SUPPREAD=32;MAPQ=58;SVMETHOD=DeBreak;SVTYPE=DUP	GT	0/1
11	67062229	DB1373	N	<INV>	.	PASS	END=67062966;CHR2=11;SVLEN=738;SUPPREAD=16;MAPQ=60;SVMETHOD=DeBreak;SVTYPE=INV	GT	0/1
11	67821227	DB1374	N	<INS>	.	PASS	END=67821227;CHR2=11;SVLEN=473;SUPPREAD=11;MAPQ=54;SVMETHOD=DeBreak;SVTYPE=INS	GT	0/1
11	68183024	DB1375	N	<DEL>	.	PASS	END=68183384;CHR2=11;SVLEN=361;SUPPREAD=40;MAPQ=60;SVMETHOD=DeBreak;SVTYPE=DEL	GT	0/1
11	68797422	DB1376	N	<DEL>	.	PASS	END=68797901;CHR2=11;SVLEN=480;SUPPREAD=15;MAPQ=60;SVMETHOD=DeBreak;SVTYPE=DEL	GT	0/1
11	68811910	DB1377	N	<DUP>	.	PASS	END=68817058;CHR2=11;SVLEN=5149;SUPPREAD=24;MAPQ=60;SVMETHOD=DeBreak;SVTYPE=DUP	GT	0/1
11	68891824	DB1378	N	<INS>	.	PASS	END=68891824;CHR2=11;SVLEN=693;SUPPREAD=25;MAPQ=60;SVMETHOD=DeBreak;SVTYPE=INS	GT	1/1
11	68921885	DB1379	N	<DEL>	.	PASS	END=68922284;CHR2=11;SVLEN=400;SUPPREAD=33;MAPQ=60;SVMETHOD=DeBreak;SVTYPE=DEL	GT	0/1
11	69015447	DB1380	N	<INV>	.	PASS	END=69016316;CHR2=11;SVLEN=870;SUPPREAD=41;MAPQ=60;SVMETHOD=DeBreak;SVTYPE=INV	GT	0/1
11	69059399	DB1381	N	<INS>	.	PASS	END=69059399;CHR2=11;SVLEN=141;SUPPREAD=14;MAPQ=60;SVMETHOD=DeBreak;SVTYPE=INS	GT	0/1
11	69520764	DB1382	N	<DEL>	.	PASS	END=69523863;CHR2=11;SVLEN=3100;SUPPREAD=30;MAPQ=60;SVMETHOD=DeBreak;SVTYPE=DEL	GT	0/1
11	69624681	DB1383	N	<INV>	.	PASS	END=69627971;CHR2=11;SVLEN=3291;SUPPREAD=11;MAPQ=57;SVMETHOD=DeBreak;SVTYPE=INV	GT	0/1
11	69982610	DB1384	N	<DUP>	.	PASS	END=69984077;CHR2=11;SVLEN=1468;SUPPREAD=11;MAPQ=59;SVMETHOD=DeBreak;SVTYPE=DUP	GT	0/1
11	69983172	DB1385	N	<INS>	.	PASS	END=69983172;CHR2=11;SVLEN=458;SUPPREAD=18;MAPQ=60;SVMETHOD=DeBreak;SVTYPE=INS	GT	0/1
11	70586030	DB1386	N	<DEL>	.	PASS	END=70586460;CHR2=11;SVLEN=431;SUPPREAD=23;MAPQ=60;SVMETHOD=DeBreak;SVTYPE=DEL	GT	0/1
11	70797556	DB1387	N	<DEL>	.	PASS	END=70797931;CHR2=11;SVLEN=376;SUPPREAD=11;MAPQ=60;SVMETHOD=DeBreak;SVTYPE=DEL	GT	0/1
11	71279881	DB1388	N	<DEL>	.	PASS	END=71280489;CHR2=11;SVLEN=609;SUPPREAD=8;MAPQ=56;SVMETHOD=DeBreak;SVTYPE=DEL	GT	0/1
11	71280791	DB1389	N	<INS>	.	PASS	END=71280791;CHR2=11;SVLEN=504;SUPPREAD=7;MAPQ=58;SVMETHOD=DeBreak;SVTYPE=INS	GT	0/1
11	71289904	DB1390	N	<DEL>	.	PASS	END=71290407;CHR2=11;SVLEN=504;SUPPREAD=7;MAPQ=60;SVMETHOD=DeBreak;SVTYPE=DEL	GT	0/1
11	71861596	DB1391	N	<DEL>	.	PASS	END=71861922;CHR2=11;SVLEN=327;SUPPREAD=10;MAPQ=60;SVMETHOD=DeBreak;SVTYPE=DEL	GT	0/1
11	73981532	DB1392	N	<INS>	.	PASS	END=73981532;CHR2=11;SVLEN=241;SUPPREAD=20;MAPQ=60;SVMETHOD=DeBreak;SVTYPE=INS	GT	0/1
11	75875319	DB1393	N	<DEL>	.	PASS	END=75875933;CHR2=11;SVLEN=615;SUPPREAD=30;MAPQ=59;SVMETHOD=DeBreak;SVTYPE=DEL	GT	0/1
11	76142327	DB1394	N	<DEL>	.	PASS	END=76148550;CHR2=11;SVLEN=6224;SUPPREAD=15;MAPQ=60;SVMETHOD=DeBreak;SVTYPE=DEL	GT	0/1
11	76403508	DB1395	N	<DEL>	.	PASS	END=76403853;CHR2=11;SVLEN=346;SUPPREAD=15;MAPQ=60;SVMETHOD=DeBreak;SVTYPE=DEL	GT	0/1
11	76990546	DB1396	N	<INS>	.	PASS	END=76990546;CHR2=11;SVLEN=296;SUPPREAD=32;MAPQ=60;SVMETHOD=DeBreak;SVTYPE=INS	GT	1/1
11	77202321	DB1397	N	<INV>	.	PASS	END=77203297;CHR2=11;SVLEN=977;SUPPREAD=11;MAPQ=56;SVMETHOD=DeBreak;SVTYPE=INV	GT	0/1
11	77505457	DB1398	N	<TRA>	.	PASS	END=176347705;CHR2=2;SVLEN=0;SUPPREAD=26;MAPQ=53;SVMETHOD=DeBreak;SVTYPE=TRA	GT	0/1
11	77583265	DB1399	N	<DEL>	.	PASS	END=77593218;CHR2=11;SVLEN=9954;SUPPREAD=48;MAPQ=60;SVMETHOD=DeBreak;SVTYPE=DEL	GT	1/1
11	79226186	DB1400	N	<DEL>	.	PASS	END=79226920;CHR2=11;SVLEN=735;SUPPREAD=35;MAPQ=60;SVMETHOD=DeBreak;SVTYPE=DEL	GT	1/1
11	79783906	DB1401	N	<INS>	.	PASS	END=79783906;CHR2=11;SVLEN=1169;SUPPREAD=11;MAPQ=60;SVMETHOD=DeBreak;SVTYPE=INS	GT	0/1
11	80399239	DB1402	N	<DUP>	.	PASS	END=80402387;CHR2=11;SVLEN=3149;SUPPREAD=13;MAPQ=60;SVMETHOD=DeBreak;SVTYPE=DUP	GT	0/1
11	81189463	DB1403	N	<INS>	.	PASS	END=81189463;CHR2=11;SVLEN=85;SUPPREAD=36;MAPQ=60;SVMETHOD=DeBreak;SVTYPE=INS	GT	1/1
11	81283849	DB1404	N	<INS>	.	PASS	END=81283849;CHR2=11;SVLEN=347;SUPPREAD=8;MAPQ=60;SVMETHOD=DeBreak;SVTYPE=INS	GT	0/1
11	81471639	DB1405	N	<DUP>	.	PASS	END=81473288;CHR2=11;SVLEN=1650;SUPPREAD=10;MAPQ=60;SVMETHOD=DeBreak;SVTYPE=DUP	GT	0/1
11	81473114	DB1406	N	<DUP>	.	PASS	END=81478398;CHR2=11;SVLEN=5285;SUPPREAD=19;MAPQ=60;SVMETHOD=DeBreak;SVTYPE=DUP	GT	0/1
11	81602893	DB1407	N	<TRA>	.	PASS	END=81602893;CHR2=hs37d5;SVLEN=0;SUPPREAD=7;MAPQ=31;SVMETHOD=DeBreak;SVTYPE=TRA	GT	0/1
11	81752238	DB1408	N	<DEL>	.	PASS	END=81754816;CHR2=11;SVLEN=2579;SUPPREAD=16;MAPQ=60;SVMETHOD=DeBreak;SVTYPE=DEL	GT	0/1
11	82336279	DB1409	N	<DEL>	.	PASS	END=82336477;CHR2=11;SVLEN=199;SUPPREAD=36;MAPQ=60;SVMETHOD=DeBreak;SVTYPE=DEL	GT	0/1
11	82442109	DB1410	N	<INS>	.	PASS	END=82442109;CHR2=11;SVLEN=569;SUPPREAD=14;MAPQ=55;SVMETHOD=DeBreak;SVTYPE=INS	GT	0/1
11	82612818	DB1411	N	<DEL>	.	PASS	END=82614604;CHR2=11;SVLEN=1787;SUPPREAD=11;MAPQ=60;SVMETHOD=DeBreak;SVTYPE=DEL	GT	0/1
11	83026820	DB1412	N	<TRA>	.	PASS	END=83026820;CHR2=3;SVLEN=0;SUPPREAD=11;MAPQ=53;SVMETHOD=DeBreak;SVTYPE=TRA	GT	0/1
11	83143297	DB1413	N	<DEL>	.	PASS	END=83143681;CHR2=11;SVLEN=385;SUPPREAD=22;MAPQ=60;SVMETHOD=DeBreak;SVTYPE=DEL	GT	0/1
11	83637022	DB1414	N	<INS>	.	PASS	END=83637022;CHR2=11;SVLEN=322;SUPPREAD=31;MAPQ=60;SVMETHOD=DeBreak;SVTYPE=INS	GT	1/1
11	83660436	DB1415	N	<INS>	.	PASS	END=83660436;CHR2=11;SVLEN=242;SUPPREAD=43;MAPQ=60;SVMETHOD=DeBreak;SVTYPE=INS	GT	0/1
11	84179733	DB1416	N	<INV>	.	PASS	END=84181077;CHR2=11;SVLEN=1345;SUPPREAD=8;MAPQ=60;SVMETHOD=DeBreak;SVTYPE=INV	GT	0/1
11	84701698	DB1417	N	<INS>	.	PASS	END=84701698;CHR2=11;SVLEN=300;SUPPREAD=22;MAPQ=60;SVMETHOD=DeBreak;SVTYPE=INS	GT	0/1
11	84723152	DB1418	N	<DEL>	.	PASS	END=84723450;CHR2=11;SVLEN=299;SUPPREAD=18;MAPQ=60;SVMETHOD=DeBreak;SVTYPE=DEL	GT	0/1
11	85893436	DB1419	N	<DEL>	.	PASS	END=85894450;CHR2=11;SVLEN=1015;SUPPREAD=23;MAPQ=60;SVMETHOD=DeBreak;SVTYPE=DEL	GT	0/1
11	86304218	DB1420	N	<DEL>	.	PASS	END=86306554;CHR2=11;SVLEN=2337;SUPPREAD=35;MAPQ=60;SVMETHOD=DeBreak;SVTYPE=DEL	GT	1/1
11	87351739	DB1421	N	<INV>	.	PASS	END=87354691;CHR2=11;SVLEN=2953;SUPPREAD=8;MAPQ=60;SVMETHOD=DeBreak;SVTYPE=INV;MULTI	GT	0/1
11	87352795	DB1422	N	<INV>	.	PASS	END=87353729;CHR2=11;SVLEN=935;SUPPREAD=20;MAPQ=60;SVMETHOD=DeBreak;SVTYPE=INV;MULTI	GT	0/1
11	87666991	DB1423	N	<INV>	.	PASS	END=87669890;CHR2=11;SVLEN=2900;SUPPREAD=9;MAPQ=55;SVMETHOD=DeBreak;SVTYPE=INV;MULTI	GT	0/1
11	87667887	DB1424	N	<INV>	.	PASS	END=87669019;CHR2=11;SVLEN=1133;SUPPREAD=13;MAPQ=58;SVMETHOD=DeBreak;SVTYPE=INV;MULTI	GT	0/1
11	88378005	DB1425	N	<DEL>	.	PASS	END=88380616;CHR2=11;SVLEN=2612;SUPPREAD=22;MAPQ=60;SVMETHOD=DeBreak;SVTYPE=DEL	GT	0/1
11	89496350	DB1426	N	<DEL>	.	PASS	END=89505989;CHR2=11;SVLEN=9640;SUPPREAD=17;MAPQ=44;SVMETHOD=DeBreak;SVTYPE=DEL	GT	0/1
11	89545014	DB1427	N	<DUP>	.	PASS	END=89549915;CHR2=11;SVLEN=4902;SUPPREAD=36;MAPQ=58;SVMETHOD=DeBreak;SVTYPE=DUP	GT	0/1
11	89924439	DB1428	N	<INS>	.	PASS	END=89924439;CHR2=11;SVLEN=348;SUPPREAD=26;MAPQ=60;SVMETHOD=DeBreak;SVTYPE=INS	GT	0/1
11	89932523	DB1429	N	<DEL>	.	PASS	END=89932848;CHR2=11;SVLEN=326;SUPPREAD=33;MAPQ=60;SVMETHOD=DeBreak;SVTYPE=DEL	GT	1/1
11	90004285	DB1430	N	<DEL>	.	PASS	END=90004400;CHR2=11;SVLEN=116;SUPPREAD=22;MAPQ=60;SVMETHOD=DeBreak;SVTYPE=DEL	GT	0/1
11	90193545	DB1431	N	<DEL>	.	PASS	END=90195390;CHR2=11;SVLEN=1846;SUPPREAD=32;MAPQ=60;SVMETHOD=DeBreak;SVTYPE=DEL	GT	0/1
11	92023646	DB1432	N	<DEL>	.	PASS	END=92027391;CHR2=11;SVLEN=3746;SUPPREAD=40;MAPQ=60;SVMETHOD=DeBreak;SVTYPE=DEL	GT	1/1
11	92438536	DB1433	N	<DEL>	.	PASS	END=92439128;CHR2=11;SVLEN=593;SUPPREAD=30;MAPQ=60;SVMETHOD=DeBreak;SVTYPE=DEL	GT	0/1
11	92967999	DB1434	N	<DEL>	.	PASS	END=92972692;CHR2=11;SVLEN=4694;SUPPREAD=9;MAPQ=60;SVMETHOD=DeBreak;SVTYPE=DEL	GT	0/1
11	93640537	DB1435	N	<INS>	.	PASS	END=93640537;CHR2=11;SVLEN=510;SUPPREAD=36;MAPQ=60;SVMETHOD=DeBreak;SVTYPE=INS	GT	1/1
11	93651945	DB1436	N	<INV>	.	PASS	END=93654694;CHR2=11;SVLEN=2750;SUPPREAD=10;MAPQ=57;SVMETHOD=DeBreak;SVTYPE=INV;MULTI	GT	0/1
11	93652813	DB1437	N	<INV>	.	PASS	END=93654022;CHR2=11;SVLEN=1210;SUPPREAD=11;MAPQ=56;SVMETHOD=DeBreak;SVTYPE=INV;MULTI	GT	0/1
11	93967836	DB1438	N	<TRA>	.	PASS	END=93967836;CHR2=hs37d5;SVLEN=0;SUPPREAD=19;MAPQ=58;SVMETHOD=DeBreak;SVTYPE=TRA	GT	0/1
11	94407433	DB1439	N	<DEL>	.	PASS	END=94407996;CHR2=11;SVLEN=564;SUPPREAD=38;MAPQ=60;SVMETHOD=DeBreak;SVTYPE=DEL	GT	0/1
11	94540871	DB1440	N	<INV>	.	PASS	END=94545335;CHR2=11;SVLEN=4465;SUPPREAD=11;MAPQ=60;SVMETHOD=DeBreak;SVTYPE=INV	GT	0/1
11	94541298	DB1441	N	<DEL>	.	PASS	END=94541535;CHR2=11;SVLEN=238;SUPPREAD=11;MAPQ=60;SVMETHOD=DeBreak;SVTYPE=DEL	GT	0/1
11	94545716	DB1442	N	<INS>	.	PASS	END=94545716;CHR2=11;SVLEN=241;SUPPREAD=7;MAPQ=60;SVMETHOD=DeBreak;SVTYPE=INS	GT	0/1
11	94623514	DB1443	N	<INS>	.	PASS	END=94623514;CHR2=11;SVLEN=187;SUPPREAD=25;MAPQ=60;SVMETHOD=DeBreak;SVTYPE=INS	GT	0/1
11	95169379	DB1444	N	<DEL>	.	PASS	END=95175422;CHR2=11;SVLEN=6044;SUPPREAD=14;MAPQ=60;SVMETHOD=DeBreak;SVTYPE=DEL	GT	0/1
11	95371553	DB1445	N	<INS>	.	PASS	END=95371553;CHR2=11;SVLEN=349;SUPPREAD=35;MAPQ=60;SVMETHOD=DeBreak;SVTYPE=INS	GT	1/1
11	96001771	DB1446	N	<DEL>	.	PASS	END=96003394;CHR2=11;SVLEN=1624;SUPPREAD=17;MAPQ=60;SVMETHOD=DeBreak;SVTYPE=DEL	GT	0/1
11	96665823	DB1447	N	<INS>	.	PASS	END=96665823;CHR2=11;SVLEN=154;SUPPREAD=29;MAPQ=60;SVMETHOD=DeBreak;SVTYPE=INS	GT	1/1
11	97131680	DB1448	N	<DEL>	.	PASS	END=97132208;CHR2=11;SVLEN=529;SUPPREAD=10;MAPQ=60;SVMETHOD=DeBreak;SVTYPE=DEL	GT	0/1
11	97185032	DB1449	N	<INS>	.	PASS	END=97185032;CHR2=11;SVLEN=203;SUPPREAD=20;MAPQ=60;SVMETHOD=DeBreak;SVTYPE=INS	GT	0/1
11	97473572	DB1450	N	<INS>	.	PASS	END=97473572;CHR2=11;SVLEN=84;SUPPREAD=20;MAPQ=60;SVMETHOD=DeBreak;SVTYPE=INS	GT	0/1
11	98467335	DB1451	N	<INS>	.	PASS	END=98467335;CHR2=11;SVLEN=180;SUPPREAD=40;MAPQ=60;SVMETHOD=DeBreak;SVTYPE=INS	GT	0/1
11	98936351	DB1452	N	<INV>	.	PASS	END=98937605;CHR2=11;SVLEN=1255;SUPPREAD=17;MAPQ=58;SVMETHOD=DeBreak;SVTYPE=INV	GT	0/1
11	99185419	DB1453	N	<DEL>	.	PASS	END=99186706;CHR2=11;SVLEN=1288;SUPPREAD=25;MAPQ=60;SVMETHOD=DeBreak;SVTYPE=DEL	GT	0/1
11	99276339	DB1454	N	<TRA>	.	PASS	END=99276339;CHR2=hs37d5;SVLEN=0;SUPPREAD=11;MAPQ=51;SVMETHOD=DeBreak;SVTYPE=TRA	GT	0/1
11	99677363	DB1455	N	<INV>	.	PASS	END=99678116;CHR2=11;SVLEN=754;SUPPREAD=11;MAPQ=60;SVMETHOD=DeBreak;SVTYPE=INV	GT	0/1
11	100438657	DB1456	N	<DEL>	.	PASS	END=100438785;CHR2=11;SVLEN=129;SUPPREAD=25;MAPQ=60;SVMETHOD=DeBreak;SVTYPE=DEL	GT	0/1
11	100868962	DB1457	N	<DUP>	.	PASS	END=100878498;CHR2=11;SVLEN=9537;SUPPREAD=11;MAPQ=60;SVMETHOD=DeBreak;SVTYPE=DUP	GT	0/1
11	101290008	DB1458	N	<DEL>	.	PASS	END=101290296;CHR2=11;SVLEN=289;SUPPREAD=34;MAPQ=60;SVMETHOD=DeBreak;SVTYPE=DEL	GT	0/1
11	101416795	DB1459	N	<DEL>	.	PASS	END=101417091;CHR2=11;SVLEN=297;SUPPREAD=32;MAPQ=60;SVMETHOD=DeBreak;SVTYPE=DEL	GT	0/1
11	101521584	DB1460	N	<DEL>	.	PASS	END=101521688;CHR2=11;SVLEN=105;SUPPREAD=22;MAPQ=60;SVMETHOD=DeBreak;SVTYPE=DEL	GT	0/1
11	101736855	DB1461	N	<INS>	.	PASS	END=101736855;CHR2=11;SVLEN=86;SUPPREAD=23;MAPQ=60;SVMETHOD=DeBreak;SVTYPE=INS	GT	0/1
11	101796344	DB1462	N	<INS>	.	PASS	END=101796344;CHR2=11;SVLEN=101;SUPPREAD=14;MAPQ=60;SVMETHOD=DeBreak;SVTYPE=INS	GT	0/1
11	102353541	DB1463	N	<INS>	.	PASS	END=102353541;CHR2=11;SVLEN=853;SUPPREAD=11;MAPQ=60;SVMETHOD=DeBreak;SVTYPE=INS	GT	0/1
11	102369940	DB1464	N	<INS>	.	PASS	END=102369940;CHR2=11;SVLEN=190;SUPPREAD=33;MAPQ=60;SVMETHOD=DeBreak;SVTYPE=INS	GT	1/1
11	102471859	DB1465	N	<DEL>	.	PASS	END=102472157;CHR2=11;SVLEN=299;SUPPREAD=40;MAPQ=60;SVMETHOD=DeBreak;SVTYPE=DEL	GT	0/1
11	102525450	DB1466	N	<INS>	.	PASS	END=102525450;CHR2=11;SVLEN=340;SUPPREAD=11;MAPQ=60;SVMETHOD=DeBreak;SVTYPE=INS	GT	0/1
11	102979086	DB1467	N	<INS>	.	PASS	END=102979086;CHR2=11;SVLEN=267;SUPPREAD=16;MAPQ=60;SVMETHOD=DeBreak;SVTYPE=INS	GT	0/1
11	103048433	DB1468	N	<INS>	.	PASS	END=103048433;CHR2=11;SVLEN=434;SUPPREAD=18;MAPQ=60;SVMETHOD=DeBreak;SVTYPE=INS	GT	0/1
11	103087745	DB1469	N	<DEL>	.	PASS	END=103088289;CHR2=11;SVLEN=545;SUPPREAD=9;MAPQ=60;SVMETHOD=DeBreak;SVTYPE=DEL	GT	0/1
11	103362983	DB1470	N	<DEL>	.	PASS	END=103369368;CHR2=11;SVLEN=6386;SUPPREAD=45;MAPQ=60;SVMETHOD=DeBreak;SVTYPE=DEL	GT	0/1
11	104180381	DB1471	N	<DEL>	.	PASS	END=104180710;CHR2=11;SVLEN=330;SUPPREAD=21;MAPQ=60;SVMETHOD=DeBreak;SVTYPE=DEL	GT	0/1
11	104267328	DB1472	N	<DEL>	.	PASS	END=104273384;CHR2=11;SVLEN=6057;SUPPREAD=34;MAPQ=60;SVMETHOD=DeBreak;SVTYPE=DEL	GT	0/1
11	104277491	DB1473	N	<DEL>	.	PASS	END=104278379;CHR2=11;SVLEN=889;SUPPREAD=20;MAPQ=60;SVMETHOD=DeBreak;SVTYPE=DEL	GT	0/1
11	105723501	DB1474	N	<DEL>	.	PASS	END=105723816;CHR2=11;SVLEN=316;SUPPREAD=35;MAPQ=60;SVMETHOD=DeBreak;SVTYPE=DEL	GT	1/1
11	105765513	DB1475	N	<DEL>	.	PASS	END=105765809;CHR2=11;SVLEN=297;SUPPREAD=35;MAPQ=60;SVMETHOD=DeBreak;SVTYPE=DEL	GT	0/1
11	106160444	DB1476	N	<DEL>	.	PASS	END=106160639;CHR2=11;SVLEN=196;SUPPREAD=16;MAPQ=60;SVMETHOD=DeBreak;SVTYPE=DEL	GT	0/1
11	107733032	DB1477	N	<DEL>	.	PASS	END=107733315;CHR2=11;SVLEN=284;SUPPREAD=18;MAPQ=60;SVMETHOD=DeBreak;SVTYPE=DEL	GT	0/1
11	107784299	DB1478	N	<DEL>	.	PASS	END=107788438;CHR2=11;SVLEN=4140;SUPPREAD=20;MAPQ=59;SVMETHOD=DeBreak;SVTYPE=DEL	GT	0/1
11	107899904	DB1479	N	<DEL>	.	PASS	END=107899961;CHR2=11;SVLEN=58;SUPPREAD=13;MAPQ=60;SVMETHOD=DeBreak;SVTYPE=DEL	GT	0/1
11	107982866	DB1480	N	<TRA>	.	PASS	END=107982866;CHR2=6;SVLEN=0;SUPPREAD=14;MAPQ=60;SVMETHOD=DeBreak;SVTYPE=TRA	GT	0/1
11	108722330	DB1481	N	<INS>	.	PASS	END=108722330;CHR2=11;SVLEN=569;SUPPREAD=8;MAPQ=60;SVMETHOD=DeBreak;SVTYPE=INS	GT	0/1
11	108722736	DB1482	N	<INS>	.	PASS	END=108722736;CHR2=11;SVLEN=568;SUPPREAD=23;MAPQ=60;SVMETHOD=DeBreak;SVTYPE=INS	GT	1/1
11	108920481	DB1483	N	<DEL>	.	PASS	END=108921321;CHR2=11;SVLEN=841;SUPPREAD=30;MAPQ=60;SVMETHOD=DeBreak;SVTYPE=DEL	GT	0/1
11	109976721	DB1484	N	<DEL>	.	PASS	END=109977014;CHR2=11;SVLEN=294;SUPPREAD=30;MAPQ=60;SVMETHOD=DeBreak;SVTYPE=DEL	GT	0/1
11	110026674	DB1485	N	<DEL>	.	PASS	END=110027075;CHR2=11;SVLEN=402;SUPPREAD=39;MAPQ=60;SVMETHOD=DeBreak;SVTYPE=DEL	GT	0/1
11	110581104	DB1486	N	<DUP>	.	PASS	END=110584443;CHR2=11;SVLEN=3340;SUPPREAD=14;MAPQ=60;SVMETHOD=DeBreak;SVTYPE=DUP	GT	0/1
11	110648618	DB1487	N	<TRA>	.	PASS	END=110648618;CHR2=hs37d5;SVLEN=0;SUPPREAD=21;MAPQ=60;SVMETHOD=DeBreak;SVTYPE=TRA	GT	0/1
11	110711271	DB1488	N	<DEL>	.	PASS	END=110711693;CHR2=11;SVLEN=423;SUPPREAD=17;MAPQ=60;SVMETHOD=DeBreak;SVTYPE=DEL	GT	0/1
11	112617574	DB1489	N	<DEL>	.	PASS	END=112618336;CHR2=11;SVLEN=763;SUPPREAD=32;MAPQ=59;SVMETHOD=DeBreak;SVTYPE=DEL	GT	0/1
11	113558958	DB1490	N	<INV>	.	PASS	END=113561999;CHR2=11;SVLEN=3042;SUPPREAD=7;MAPQ=52;SVMETHOD=DeBreak;SVTYPE=INV	GT	0/1
11	113559785	DB1491	N	<INV>	.	PASS	END=113561181;CHR2=11;SVLEN=1397;SUPPREAD=19;MAPQ=55;SVMETHOD=DeBreak;SVTYPE=INV	GT	0/1
11	113992135	DB1492	N	<INV>	.	PASS	END=113995187;CHR2=11;SVLEN=3053;SUPPREAD=12;MAPQ=53;SVMETHOD=DeBreak;SVTYPE=INV	GT	0/1
11	113993034	DB1493	N	<INV>	.	PASS	END=113994332;CHR2=11;SVLEN=1299;SUPPREAD=9;MAPQ=58;SVMETHOD=DeBreak;SVTYPE=INV	GT	0/1
11	114396925	DB1494	N	<DEL>	.	PASS	END=114397403;CHR2=11;SVLEN=479;SUPPREAD=31;MAPQ=60;SVMETHOD=DeBreak;SVTYPE=DEL	GT	0/1
11	115998260	DB1495	N	<INV>	.	PASS	END=116001431;CHR2=11;SVLEN=3172;SUPPREAD=11;MAPQ=55;SVMETHOD=DeBreak;SVTYPE=INV	GT	0/1
11	115999196	DB1496	N	<INV>	.	PASS	END=116000518;CHR2=11;SVLEN=1323;SUPPREAD=12;MAPQ=56;SVMETHOD=DeBreak;SVTYPE=INV	GT	0/1
11	116712425	DB1497	N	<DEL>	.	PASS	END=116712765;CHR2=11;SVLEN=341;SUPPREAD=18;MAPQ=60;SVMETHOD=DeBreak;SVTYPE=DEL	GT	0/1
11	117191193	DB1498	N	<DEL>	.	PASS	END=117191348;CHR2=11;SVLEN=156;SUPPREAD=36;MAPQ=60;SVMETHOD=DeBreak;SVTYPE=DEL	GT	0/1
11	117327582	DB1499	N	<DEL>	.	PASS	END=117329394;CHR2=11;SVLEN=1813;SUPPREAD=13;MAPQ=60;SVMETHOD=DeBreak;SVTYPE=DEL	GT	0/1
11	117917132	DB1500	N	<TRA>	.	PASS	END=117917132;CHR2=hs37d5;SVLEN=0;SUPPREAD=44;MAPQ=32;SVMETHOD=DeBreak;SVTYPE=TRA	GT	0/1
11	118435415	DB1501	N	<INV>	.	PASS	END=118441757;CHR2=11;SVLEN=6343;SUPPREAD=76;MAPQ=59;SVMETHOD=DeBreak;SVTYPE=INV	GT	1/1
11	118746142	DB1502	N	<DEL>	.	PASS	END=118746804;CHR2=11;SVLEN=663;SUPPREAD=19;MAPQ=60;SVMETHOD=DeBreak;SVTYPE=DEL	GT	0/1
11	119123829	DB1503	N	<INS>	.	PASS	END=119123829;CHR2=11;SVLEN=934;SUPPREAD=11;MAPQ=59;SVMETHOD=DeBreak;SVTYPE=INS	GT	0/1
11	119239338	DB1504	N	<DUP>	.	PASS	END=119243587;CHR2=11;SVLEN=4250;SUPPREAD=41;MAPQ=60;SVMETHOD=DeBreak;SVTYPE=DUP	GT	1/1
11	119614522	DB1505	N	<DEL>	.	PASS	END=119615108;CHR2=11;SVLEN=587;SUPPREAD=20;MAPQ=60;SVMETHOD=DeBreak;SVTYPE=DEL	GT	0/1
11	119808900	DB1506	N	<INS>	.	PASS	END=119808900;CHR2=11;SVLEN=562;SUPPREAD=25;MAPQ=59;SVMETHOD=DeBreak;SVTYPE=INS	GT	0/1
11	119953467	DB1507	N	<TRA>	.	PASS	END=119953467;CHR2=17;SVLEN=0;SUPPREAD=22;MAPQ=53;SVMETHOD=DeBreak;SVTYPE=TRA	GT	0/1
11	121636242	DB1508	N	<DEL>	.	PASS	END=121636614;CHR2=11;SVLEN=373;SUPPREAD=45;MAPQ=60;SVMETHOD=DeBreak;SVTYPE=DEL	GT	1/1
11	121887503	DB1509	N	<DEL>	.	PASS	END=121887720;CHR2=11;SVLEN=218;SUPPREAD=17;MAPQ=60;SVMETHOD=DeBreak;SVTYPE=DEL	GT	0/1
11	122294319	DB1510	N	<INS>	.	PASS	END=122294319;CHR2=11;SVLEN=85;SUPPREAD=12;MAPQ=60;SVMETHOD=DeBreak;SVTYPE=INS	GT	0/1
11	122347600	DB1511	N	<DEL>	.	PASS	END=122349257;CHR2=11;SVLEN=1658;SUPPREAD=31;MAPQ=59;SVMETHOD=DeBreak;SVTYPE=DEL	GT	0/1
11	122607228	DB1512	N	<INV>	.	PASS	END=122608059;CHR2=11;SVLEN=832;SUPPREAD=18;MAPQ=60;SVMETHOD=DeBreak;SVTYPE=INV	GT	0/1
11	123229695	DB1513	N	<DEL>	.	PASS	END=123230290;CHR2=11;SVLEN=596;SUPPREAD=14;MAPQ=60;SVMETHOD=DeBreak;SVTYPE=DEL	GT	0/1
11	123767142	DB1514	N	<TRA>	.	PASS	END=123767142;CHR2=9;SVLEN=0;SUPPREAD=9;MAPQ=36;SVMETHOD=DeBreak;SVTYPE=TRA	GT	0/1
11	123804705	DB1515	N	<DEL>	.	PASS	END=123804859;CHR2=11;SVLEN=155;SUPPREAD=22;MAPQ=60;SVMETHOD=DeBreak;SVTYPE=DEL	GT	0/1
11	123934172	DB1516	N	<DUP>	.	PASS	END=123936656;CHR2=11;SVLEN=2485;SUPPREAD=30;MAPQ=58;SVMETHOD=DeBreak;SVTYPE=DUP	GT	0/1
11	124070725	DB1517	N	<DUP>	.	PASS	END=124077179;CHR2=11;SVLEN=6455;SUPPREAD=31;MAPQ=60;SVMETHOD=DeBreak;SVTYPE=DUP	GT	1/1
11	124078760	DB1518	N	<DEL>	.	PASS	END=124079627;CHR2=11;SVLEN=868;SUPPREAD=12;MAPQ=60;SVMETHOD=DeBreak;SVTYPE=DEL	GT	0/1
11	124110586	DB1519	N	<TRA>	.	PASS	END=124110586;CHR2=20;SVLEN=0;SUPPREAD=14;MAPQ=40;SVMETHOD=DeBreak;SVTYPE=TRA	GT	0/1
11	124240162	DB1520	N	<INS>	.	PASS	END=124240162;CHR2=11;SVLEN=285;SUPPREAD=16;MAPQ=60;SVMETHOD=DeBreak;SVTYPE=INS	GT	0/1
11	124326055	DB1521	N	<INS>	.	PASS	END=124326055;CHR2=11;SVLEN=274;SUPPREAD=16;MAPQ=60;SVMETHOD=DeBreak;SVTYPE=INS	GT	0/1
11	124829919	DB1522	N	<DEL>	.	PASS	END=124830480;CHR2=11;SVLEN=562;SUPPREAD=16;MAPQ=60;SVMETHOD=DeBreak;SVTYPE=DEL	GT	0/1
11	125107787	DB1523	N	<DEL>	.	PASS	END=125108003;CHR2=11;SVLEN=217;SUPPREAD=20;MAPQ=60;SVMETHOD=DeBreak;SVTYPE=DEL	GT	0/1
11	125295135	DB1524	N	<DEL>	.	PASS	END=125295738;CHR2=11;SVLEN=604;SUPPREAD=18;MAPQ=60;SVMETHOD=DeBreak;SVTYPE=DEL	GT	0/1
11	125934776	DB1525	N	<DEL>	.	PASS	END=125935261;CHR2=11;SVLEN=486;SUPPREAD=21;MAPQ=60;SVMETHOD=DeBreak;SVTYPE=DEL	GT	0/1
11	126094913	DB1526	N	<INV>	.	PASS	END=126097816;CHR2=11;SVLEN=2904;SUPPREAD=8;MAPQ=57;SVMETHOD=DeBreak;SVTYPE=INV;MULTI	GT	0/1
11	126095845	DB1527	N	<INV>	.	PASS	END=126097195;CHR2=11;SVLEN=1351;SUPPREAD=11;MAPQ=57;SVMETHOD=DeBreak;SVTYPE=INV;MULTI	GT	0/1
11	126357909	DB1528	N	<DEL>	.	PASS	END=126367410;CHR2=11;SVLEN=9502;SUPPREAD=12;MAPQ=60;SVMETHOD=DeBreak;SVTYPE=DEL	GT	0/1
11	126457562	DB1529	N	<INS>	.	PASS	END=126457562;CHR2=11;SVLEN=54;SUPPREAD=20;MAPQ=60;SVMETHOD=DeBreak;SVTYPE=INS	GT	0/1
11	126941101	DB1530	N	<INS>	.	PASS	END=126941101;CHR2=11;SVLEN=331;SUPPREAD=38;MAPQ=60;SVMETHOD=DeBreak;SVTYPE=INS	GT	1/1
11	128367792	DB1531	N	<INS>	.	PASS	END=128367792;CHR2=11;SVLEN=225;SUPPREAD=20;MAPQ=60;SVMETHOD=DeBreak;SVTYPE=INS	GT	0/1
11	128446660	DB1532	N	<INV>	.	PASS	END=128447683;CHR2=11;SVLEN=1024;SUPPREAD=15;MAPQ=60;SVMETHOD=DeBreak;SVTYPE=INV	GT	0/1
11	128454880	DB1533	N	<DEL>	.	PASS	END=128455079;CHR2=11;SVLEN=200;SUPPREAD=30;MAPQ=60;SVMETHOD=DeBreak;SVTYPE=DEL	GT	1/1
11	128532540	DB1534	N	<INS>	.	PASS	END=128532540;CHR2=11;SVLEN=161;SUPPREAD=30;MAPQ=60;SVMETHOD=DeBreak;SVTYPE=INS	GT	0/1
11	128800430	DB1535	N	<DEL>	.	PASS	END=128801026;CHR2=11;SVLEN=597;SUPPREAD=13;MAPQ=60;SVMETHOD=DeBreak;SVTYPE=DEL	GT	0/1
11	129137256	DB1536	N	<DEL>	.	PASS	END=129137658;CHR2=11;SVLEN=403;SUPPREAD=19;MAPQ=60;SVMETHOD=DeBreak;SVTYPE=DEL	GT	0/1
11	129376126	DB1537	N	<INS>	.	PASS	END=129376126;CHR2=11;SVLEN=84;SUPPREAD=21;MAPQ=60;SVMETHOD=DeBreak;SVTYPE=INS	GT	0/1
11	129759518	DB1538	N	<INS>	.	PASS	END=129759518;CHR2=11;SVLEN=84;SUPPREAD=39;MAPQ=60;SVMETHOD=DeBreak;SVTYPE=INS	GT	1/1
11	130675889	DB1539	N	<INS>	.	PASS	END=130675889;CHR2=11;SVLEN=340;SUPPREAD=14;MAPQ=60;SVMETHOD=DeBreak;SVTYPE=INS	GT	0/1
11	130758597	DB1540	N	<INS>	.	PASS	END=130758597;CHR2=11;SVLEN=1685;SUPPREAD=9;MAPQ=60;SVMETHOD=DeBreak;SVTYPE=INS	GT	0/1
11	131361291	DB1541	N	<INS>	.	PASS	END=131361291;CHR2=11;SVLEN=650;SUPPREAD=12;MAPQ=60;SVMETHOD=DeBreak;SVTYPE=INS;MULTI	GT	0/1
11	131361293	DB1542	N	<INS>	.	PASS	END=131361293;CHR2=11;SVLEN=359;SUPPREAD=14;MAPQ=60;SVMETHOD=DeBreak;SVTYPE=INS;MULTI	GT	0/1
11	131542614	DB1543	N	<DEL>	.	PASS	END=131543004;CHR2=11;SVLEN=391;SUPPREAD=20;MAPQ=60;SVMETHOD=DeBreak;SVTYPE=DEL	GT	0/1
11	131550863	DB1544	N	<INS>	.	PASS	END=131550863;CHR2=11;SVLEN=697;SUPPREAD=8;MAPQ=60;SVMETHOD=DeBreak;SVTYPE=INS	GT	0/1
11	131924305	DB1545	N	<DUP>	.	PASS	END=131930224;CHR2=11;SVLEN=5920;SUPPREAD=46;MAPQ=60;SVMETHOD=DeBreak;SVTYPE=DUP	GT	1/1
11	131939558	DB1546	N	<TRA>	.	PASS	END=144752793;CHR2=5;SVLEN=0;SUPPREAD=8;MAPQ=12;SVMETHOD=DeBreak;SVTYPE=TRA	GT	0/1
11	132393314	DB1547	N	<DEL>	.	PASS	END=132393389;CHR2=11;SVLEN=76;SUPPREAD=22;MAPQ=60;SVMETHOD=DeBreak;SVTYPE=DEL	GT	0/1
11	133882888	DB1548	N	<DEL>	.	PASS	END=133883069;CHR2=11;SVLEN=182;SUPPREAD=24;MAPQ=60;SVMETHOD=DeBreak;SVTYPE=DEL	GT	0/1
11	133915682	DB1549	N	<DEL>	.	PASS	END=133916336;CHR2=11;SVLEN=655;SUPPREAD=34;MAPQ=60;SVMETHOD=DeBreak;SVTYPE=DEL	GT	0/1
11	133939244	DB1550	N	<DEL>	.	PASS	END=133939651;CHR2=11;SVLEN=408;SUPPREAD=12;MAPQ=60;SVMETHOD=DeBreak;SVTYPE=DEL	GT	0/1
11	134245694	DB1551	N	<DEL>	.	PASS	END=134245957;CHR2=11;SVLEN=264;SUPPREAD=28;MAPQ=60;SVMETHOD=DeBreak;SVTYPE=DEL	GT	0/1
11	134305619	DB1552	N	<INS>	.	PASS	END=134305619;CHR2=11;SVLEN=349;SUPPREAD=13;MAPQ=60;SVMETHOD=DeBreak;SVTYPE=INS	GT	0/1
11	134356190	DB1553	N	<DEL>	.	PASS	END=134356533;CHR2=11;SVLEN=344;SUPPREAD=32;MAPQ=60;SVMETHOD=DeBreak;SVTYPE=DEL	GT	0/1
11	134377468	DB1554	N	<DEL>	.	PASS	END=134378054;CHR2=11;SVLEN=587;SUPPREAD=35;MAPQ=60;SVMETHOD=DeBreak;SVTYPE=DEL	GT	1/1
11	134605110	DB1555	N	<DEL>	.	PASS	END=134605864;CHR2=11;SVLEN=755;SUPPREAD=11;MAPQ=60;SVMETHOD=DeBreak;SVTYPE=DEL	GT	0/1
11	134608118	DB1556	N	<DUP>	.	PASS	END=134617320;CHR2=11;SVLEN=9203;SUPPREAD=37;MAPQ=60;SVMETHOD=DeBreak;SVTYPE=DUP	GT	1/1
11	134620147	DB1557	N	<DUP>	.	PASS	END=134626123;CHR2=11;SVLEN=5977;SUPPREAD=17;MAPQ=60;SVMETHOD=DeBreak;SVTYPE=DUP	GT	0/1
12	148391	DB1558	N	<DUP>	.	PASS	END=155526;CHR2=12;SVLEN=7136;SUPPREAD=39;MAPQ=59;SVMETHOD=DeBreak;SVTYPE=DUP	GT	1/1
12	306047	DB1559	N	<INS>	.	PASS	END=306047;CHR2=12;SVLEN=444;SUPPREAD=31;MAPQ=60;SVMETHOD=DeBreak;SVTYPE=INS	GT	1/1
12	528210	DB1560	N	<DEL>	.	PASS	END=528987;CHR2=12;SVLEN=778;SUPPREAD=12;MAPQ=60;SVMETHOD=DeBreak;SVTYPE=DEL;MULTI	GT	0/1
12	528663	DB1561	N	<DEL>	.	PASS	END=528819;CHR2=12;SVLEN=157;SUPPREAD=18;MAPQ=60;SVMETHOD=DeBreak;SVTYPE=DEL;MULTI	GT	0/1
12	548400	DB1562	N	<DEL>	.	PASS	END=556750;CHR2=12;SVLEN=8351;SUPPREAD=20;MAPQ=60;SVMETHOD=DeBreak;SVTYPE=DEL	GT	0/1
12	620890	DB1563	N	<DEL>	.	PASS	END=621601;CHR2=12;SVLEN=712;SUPPREAD=15;MAPQ=60;SVMETHOD=DeBreak;SVTYPE=DEL	GT	0/1
12	1188568	DB1564	N	<DEL>	.	PASS	END=1189198;CHR2=12;SVLEN=631;SUPPREAD=21;MAPQ=60;SVMETHOD=DeBreak;SVTYPE=DEL	GT	0/1
12	1438004	DB1565	N	<DEL>	.	PASS	END=1438579;CHR2=12;SVLEN=576;SUPPREAD=37;MAPQ=60;SVMETHOD=DeBreak;SVTYPE=DEL	GT	0/1
12	1480518	DB1566	N	<DEL>	.	PASS	END=1481144;CHR2=12;SVLEN=627;SUPPREAD=33;MAPQ=60;SVMETHOD=DeBreak;SVTYPE=DEL	GT	0/1
12	1730806	DB1567	N	<INS>	.	PASS	END=1730806;CHR2=12;SVLEN=840;SUPPREAD=17;MAPQ=60;SVMETHOD=DeBreak;SVTYPE=INS	GT	1/1
12	1770304	DB1568	N	<DEL>	.	PASS	END=1770577;CHR2=12;SVLEN=274;SUPPREAD=17;MAPQ=60;SVMETHOD=DeBreak;SVTYPE=DEL	GT	0/1
12	1883986	DB1569	N	<DEL>	.	PASS	END=1884204;CHR2=12;SVLEN=219;SUPPREAD=41;MAPQ=60;SVMETHOD=DeBreak;SVTYPE=DEL	GT	1/1
12	2018564	DB1570	N	<TRA>	.	PASS	END=49668912;CHR2=22;SVLEN=0;SUPPREAD=14;MAPQ=53;SVMETHOD=DeBreak;SVTYPE=TRA	GT	0/1
12	2300804	DB1571	N	<DEL>	.	PASS	END=2301233;CHR2=12;SVLEN=430;SUPPREAD=17;MAPQ=60;SVMETHOD=DeBreak;SVTYPE=DEL	GT	0/1
12	2562542	DB1572	N	<DUP>	.	PASS	END=2569459;CHR2=12;SVLEN=6918;SUPPREAD=47;MAPQ=60;SVMETHOD=DeBreak;SVTYPE=DUP	GT	1/1
12	2877419	DB1573	N	<DEL>	.	PASS	END=2877795;CHR2=12;SVLEN=377;SUPPREAD=40;MAPQ=60;SVMETHOD=DeBreak;SVTYPE=DEL	GT	1/1
12	2880557	DB1574	N	<DEL>	.	PASS	END=2880709;CHR2=12;SVLEN=153;SUPPREAD=48;MAPQ=60;SVMETHOD=DeBreak;SVTYPE=DEL	GT	1/1
12	2952877	DB1575	N	<DEL>	.	PASS	END=2953310;CHR2=12;SVLEN=434;SUPPREAD=23;MAPQ=60;SVMETHOD=DeBreak;SVTYPE=DEL	GT	0/1
12	3862911	DB1576	N	<DEL>	.	PASS	END=3863448;CHR2=12;SVLEN=538;SUPPREAD=21;MAPQ=60;SVMETHOD=DeBreak;SVTYPE=DEL	GT	0/1
12	4107971	DB1577	N	<DUP>	.	PASS	END=4109976;CHR2=12;SVLEN=2006;SUPPREAD=8;MAPQ=60;SVMETHOD=DeBreak;SVTYPE=DUP	GT	0/1
12	4388749	DB1578	N	<DEL>	.	PASS	END=4389264;CHR2=12;SVLEN=516;SUPPREAD=37;MAPQ=60;SVMETHOD=DeBreak;SVTYPE=DEL	GT	0/1
12	4742884	DB1579	N	<INS>	.	PASS	END=4742884;CHR2=12;SVLEN=85;SUPPREAD=19;MAPQ=60;SVMETHOD=DeBreak;SVTYPE=INS	GT	0/1
12	4843806	DB1580	N	<INS>	.	PASS	END=4843806;CHR2=12;SVLEN=232;SUPPREAD=20;MAPQ=60;SVMETHOD=DeBreak;SVTYPE=INS	GT	0/1
12	5082244	DB1581	N	<DEL>	.	PASS	END=5083082;CHR2=12;SVLEN=839;SUPPREAD=10;MAPQ=60;SVMETHOD=DeBreak;SVTYPE=DEL	GT	0/1
12	5221918	DB1582	N	<DUP>	.	PASS	END=5223476;CHR2=12;SVLEN=1559;SUPPREAD=17;MAPQ=60;SVMETHOD=DeBreak;SVTYPE=DUP	GT	0/1
12	5775786	DB1583	N	<DUP>	.	PASS	END=5784888;CHR2=12;SVLEN=9103;SUPPREAD=28;MAPQ=60;SVMETHOD=DeBreak;SVTYPE=DUP	GT	0/1
12	6414623	DB1584	N	<INS>	.	PASS	END=6414623;CHR2=12;SVLEN=162;SUPPREAD=37;MAPQ=60;SVMETHOD=DeBreak;SVTYPE=INS	GT	1/1
12	6647116	DB1585	N	<DEL>	.	PASS	END=6647266;CHR2=12;SVLEN=151;SUPPREAD=21;MAPQ=60;SVMETHOD=DeBreak;SVTYPE=DEL	GT	0/1
12	7094176	DB1586	N	<INS>	.	PASS	END=7094176;CHR2=12;SVLEN=743;SUPPREAD=17;MAPQ=60;SVMETHOD=DeBreak;SVTYPE=INS	GT	0/1
12	7107690	DB1587	N	<INS>	.	PASS	END=7107690;CHR2=12;SVLEN=1051;SUPPREAD=19;MAPQ=60;SVMETHOD=DeBreak;SVTYPE=INS	GT	1/1
12	7107690	DB1588	N	<TRA>	.	PASS	END=119172047;CHR2=6;SVLEN=0;SUPPREAD=12;MAPQ=60;SVMETHOD=DeBreak;SVTYPE=TRA	GT	0/1
12	7822590	DB1589	N	<DUP>	.	PASS	END=7823909;CHR2=12;SVLEN=1320;SUPPREAD=13;MAPQ=58;SVMETHOD=DeBreak;SVTYPE=DUP	GT	0/1
12	7832743	DB1590	N	<DEL>	.	PASS	END=7832962;CHR2=12;SVLEN=220;SUPPREAD=30;MAPQ=60;SVMETHOD=DeBreak;SVTYPE=DEL	GT	0/1
12	7953973	DB1591	N	<DUP>	.	PASS	END=7956608;CHR2=12;SVLEN=2636;SUPPREAD=18;MAPQ=57;SVMETHOD=DeBreak;SVTYPE=DUP	GT	0/1
12	8363112	DB1592	N	<TRA>	.	PASS	END=9390475;CHR2=hs37d5;SVLEN=0;SUPPREAD=23;MAPQ=58;SVMETHOD=DeBreak;SVTYPE=TRA	GT	0/1
12	8371109	DB1593	N	<DUP>	.	PASS	END=8378389;CHR2=12;SVLEN=7281;SUPPREAD=27;MAPQ=57;SVMETHOD=DeBreak;SVTYPE=DUP	GT	0/1
12	8599547	DB1594	N	<DEL>	.	PASS	END=8599674;CHR2=12;SVLEN=128;SUPPREAD=41;MAPQ=60;SVMETHOD=DeBreak;SVTYPE=DEL	GT	1/1
12	8601682	DB1595	N	<DEL>	.	PASS	END=8601991;CHR2=12;SVLEN=310;SUPPREAD=24;MAPQ=60;SVMETHOD=DeBreak;SVTYPE=DEL	GT	0/1
12	9052969	DB1596	N	<DEL>	.	PASS	END=9054099;CHR2=12;SVLEN=1131;SUPPREAD=31;MAPQ=59;SVMETHOD=DeBreak;SVTYPE=DEL	GT	0/1
12	9369202	DB1597	N	<INS>	.	PASS	END=9369202;CHR2=12;SVLEN=335;SUPPREAD=20;MAPQ=60;SVMETHOD=DeBreak;SVTYPE=INS	GT	0/1
12	9556012	DB1598	N	<DEL>	.	PASS	END=9556572;CHR2=12;SVLEN=561;SUPPREAD=9;MAPQ=60;SVMETHOD=DeBreak;SVTYPE=DEL	GT	0/1
12	9615455	DB1599	N	<DEL>	.	PASS	END=9615850;CHR2=12;SVLEN=396;SUPPREAD=36;MAPQ=59;SVMETHOD=DeBreak;SVTYPE=DEL	GT	0/1
12	9722059	DB1600	N	<DEL>	.	PASS	END=9722974;CHR2=12;SVLEN=916;SUPPREAD=23;MAPQ=60;SVMETHOD=DeBreak;SVTYPE=DEL	GT	0/1
12	9870362	DB1601	N	<INS>	.	PASS	END=9870362;CHR2=12;SVLEN=1072;SUPPREAD=16;MAPQ=60;SVMETHOD=DeBreak;SVTYPE=INS	GT	0/1
12	10588179	DB1602	N	<DUP>	.	PASS	END=10594731;CHR2=12;SVLEN=6553;SUPPREAD=17;MAPQ=59;SVMETHOD=DeBreak;SVTYPE=DUP	GT	0/1
12	11161494	DB1603	N	<DUP>	.	PASS	END=11164540;CHR2=12;SVLEN=3047;SUPPREAD=23;MAPQ=60;SVMETHOD=DeBreak;SVTYPE=DUP	GT	0/1
12	11237355	DB1604	N	<DEL>	.	PASS	END=11237818;CHR2=12;SVLEN=464;SUPPREAD=31;MAPQ=60;SVMETHOD=DeBreak;SVTYPE=DEL	GT	0/1
12	11341894	DB1605	N	<DEL>	.	PASS	END=11342202;CHR2=12;SVLEN=309;SUPPREAD=21;MAPQ=60;SVMETHOD=DeBreak;SVTYPE=DEL	GT	0/1
12	11457714	DB1606	N	<DUP>	.	PASS	END=11467456;CHR2=12;SVLEN=9743;SUPPREAD=26;MAPQ=60;SVMETHOD=DeBreak;SVTYPE=DUP	GT	0/1
12	11544476	DB1607	N	<DUP>	.	PASS	END=11548498;CHR2=12;SVLEN=4023;SUPPREAD=36;MAPQ=58;SVMETHOD=DeBreak;SVTYPE=DUP	GT	0/1
12	11768847	DB1608	N	<INS>	.	PASS	END=11768847;CHR2=12;SVLEN=377;SUPPREAD=7;MAPQ=60;SVMETHOD=DeBreak;SVTYPE=INS	GT	0/1
12	12541502	DB1609	N	<DEL>	.	PASS	END=12549202;CHR2=12;SVLEN=7701;SUPPREAD=19;MAPQ=60;SVMETHOD=DeBreak;SVTYPE=DEL	GT	0/1
12	12543968	DB1610	N	<INV>	.	PASS	END=12545170;CHR2=12;SVLEN=1203;SUPPREAD=26;MAPQ=59;SVMETHOD=DeBreak;SVTYPE=INV	GT	0/1
12	13017639	DB1611	N	<DEL>	.	PASS	END=13017952;CHR2=12;SVLEN=314;SUPPREAD=36;MAPQ=60;SVMETHOD=DeBreak;SVTYPE=DEL	GT	1/1
12	13177427	DB1612	N	<DEL>	.	PASS	END=13178178;CHR2=12;SVLEN=752;SUPPREAD=34;MAPQ=60;SVMETHOD=DeBreak;SVTYPE=DEL	GT	0/1
12	13198829	DB1613	N	<DEL>	.	PASS	END=13199301;CHR2=12;SVLEN=473;SUPPREAD=26;MAPQ=60;SVMETHOD=DeBreak;SVTYPE=DEL	GT	1/1
12	13550082	DB1614	N	<INV>	.	PASS	END=13550568;CHR2=12;SVLEN=487;SUPPREAD=15;MAPQ=29;SVMETHOD=DeBreak;SVTYPE=INV	GT	0/1
12	14155180	DB1615	N	<DEL>	.	PASS	END=14155742;CHR2=12;SVLEN=563;SUPPREAD=19;MAPQ=60;SVMETHOD=DeBreak;SVTYPE=DEL	GT	0/1
12	14173851	DB1616	N	<INS>	.	PASS	END=14173851;CHR2=12;SVLEN=326;SUPPREAD=36;MAPQ=60;SVMETHOD=DeBreak;SVTYPE=INS	GT	1/1
12	14258599	DB1617	N	<DEL>	.	PASS	END=14258965;CHR2=12;SVLEN=367;SUPPREAD=25;MAPQ=60;SVMETHOD=DeBreak;SVTYPE=DEL	GT	0/1
12	14323417	DB1618	N	<INS>	.	PASS	END=14323417;CHR2=12;SVLEN=769;SUPPREAD=23;MAPQ=59;SVMETHOD=DeBreak;SVTYPE=INS	GT	1/1
12	14476642	DB1619	N	<INS>	.	PASS	END=14476642;CHR2=12;SVLEN=305;SUPPREAD=24;MAPQ=60;SVMETHOD=DeBreak;SVTYPE=INS	GT	0/1
12	15232840	DB1620	N	<INS>	.	PASS	END=15232840;CHR2=12;SVLEN=352;SUPPREAD=25;MAPQ=60;SVMETHOD=DeBreak;SVTYPE=INS	GT	0/1
12	17356755	DB1621	N	<INV>	.	PASS	END=17357656;CHR2=12;SVLEN=902;SUPPREAD=8;MAPQ=60;SVMETHOD=DeBreak;SVTYPE=INV	GT	0/1
12	17444821	DB1622	N	<DEL>	.	PASS	END=17445892;CHR2=12;SVLEN=1072;SUPPREAD=19;MAPQ=60;SVMETHOD=DeBreak;SVTYPE=DEL	GT	0/1
12	18606707	DB1623	N	<INS>	.	PASS	END=18606707;CHR2=12;SVLEN=85;SUPPREAD=31;MAPQ=60;SVMETHOD=DeBreak;SVTYPE=INS	GT	0/1
12	18682026	DB1624	N	<INS>	.	PASS	END=18682026;CHR2=12;SVLEN=273;SUPPREAD=43;MAPQ=60;SVMETHOD=DeBreak;SVTYPE=INS	GT	1/1
12	19240108	DB1625	N	<DUP>	.	PASS	END=19241228;CHR2=12;SVLEN=1121;SUPPREAD=25;MAPQ=60;SVMETHOD=DeBreak;SVTYPE=DUP	GT	0/1
12	20336939	DB1626	N	<DEL>	.	PASS	END=20337052;CHR2=12;SVLEN=114;SUPPREAD=26;MAPQ=60;SVMETHOD=DeBreak;SVTYPE=DEL	GT	0/1
12	20789764	DB1627	N	<INS>	.	PASS	END=20789764;CHR2=12;SVLEN=100;SUPPREAD=37;MAPQ=60;SVMETHOD=DeBreak;SVTYPE=INS	GT	1/1
12	21189547	DB1628	N	<INV>	.	PASS	END=21192528;CHR2=12;SVLEN=2982;SUPPREAD=10;MAPQ=59;SVMETHOD=DeBreak;SVTYPE=INV;MULTI	GT	0/1
12	21190459	DB1629	N	<INV>	.	PASS	END=21191536;CHR2=12;SVLEN=1078;SUPPREAD=13;MAPQ=59;SVMETHOD=DeBreak;SVTYPE=INV;MULTI	GT	0/1
12	22085916	DB1630	N	<INS>	.	PASS	END=22085916;CHR2=12;SVLEN=85;SUPPREAD=41;MAPQ=60;SVMETHOD=DeBreak;SVTYPE=INS	GT	0/1
12	22123762	DB1631	N	<INS>	.	PASS	END=22123762;CHR2=12;SVLEN=341;SUPPREAD=20;MAPQ=60;SVMETHOD=DeBreak;SVTYPE=INS	GT	0/1
12	22131212	DB1632	N	<TRA>	.	PASS	END=45850302;CHR2=21;SVLEN=0;SUPPREAD=7;MAPQ=3;SVMETHOD=DeBreak;SVTYPE=TRA	GT	0/1
12	22417488	DB1633	N	<INS>	.	PASS	END=22417488;CHR2=12;SVLEN=319;SUPPREAD=10;MAPQ=60;SVMETHOD=DeBreak;SVTYPE=INS	GT	0/1
12	22578097	DB1634	N	<TRA>	.	PASS	END=76105905;CHR2=13;SVLEN=0;SUPPREAD=18;MAPQ=33;SVMETHOD=DeBreak;SVTYPE=TRA	GT	0/1
12	22631761	DB1635	N	<TRA>	.	PASS	END=22631761;CHR2=hs37d5;SVLEN=0;SUPPREAD=27;MAPQ=60;SVMETHOD=DeBreak;SVTYPE=TRA	GT	0/1
12	23675303	DB1636	N	<INS>	.	PASS	END=23675303;CHR2=12;SVLEN=1057;SUPPREAD=10;MAPQ=60;SVMETHOD=DeBreak;SVTYPE=INS	GT	0/1
12	23939520	DB1637	N	<DEL>	.	PASS	END=23940085;CHR2=12;SVLEN=566;SUPPREAD=25;MAPQ=60;SVMETHOD=DeBreak;SVTYPE=DEL	GT	0/1
12	24451703	DB1638	N	<INS>	.	PASS	END=24451703;CHR2=12;SVLEN=332;SUPPREAD=14;MAPQ=60;SVMETHOD=DeBreak;SVTYPE=INS	GT	0/1
12	25190326	DB1639	N	<TRA>	.	PASS	END=126047618;CHR2=7;SVLEN=0;SUPPREAD=23;MAPQ=59;SVMETHOD=DeBreak;SVTYPE=TRA	GT	0/1
12	25649357	DB1640	N	<DEL>	.	PASS	END=25652440;CHR2=12;SVLEN=3084;SUPPREAD=29;MAPQ=60;SVMETHOD=DeBreak;SVTYPE=DEL	GT	0/1
12	25956662	DB1641	N	<TRA>	.	PASS	END=65034475;CHR2=5;SVLEN=0;SUPPREAD=13;MAPQ=57;SVMETHOD=DeBreak;SVTYPE=TRA	GT	0/1
12	26303318	DB1642	N	<DEL>	.	PASS	END=26303857;CHR2=12;SVLEN=540;SUPPREAD=36;MAPQ=60;SVMETHOD=DeBreak;SVTYPE=DEL	GT	1/1
12	26391103	DB1643	N	<INV>	.	PASS	END=26392029;CHR2=12;SVLEN=927;SUPPREAD=10;MAPQ=60;SVMETHOD=DeBreak;SVTYPE=INV	GT	0/1
12	26958633	DB1644	N	<INS>	.	PASS	END=26958633;CHR2=12;SVLEN=165;SUPPREAD=36;MAPQ=60;SVMETHOD=DeBreak;SVTYPE=INS	GT	1/1
12	27130218	DB1645	N	<DEL>	.	PASS	END=27132148;CHR2=12;SVLEN=1931;SUPPREAD=13;MAPQ=60;SVMETHOD=DeBreak;SVTYPE=DEL	GT	0/1
12	27161007	DB1646	N	<DEL>	.	PASS	END=27162396;CHR2=12;SVLEN=1390;SUPPREAD=17;MAPQ=60;SVMETHOD=DeBreak;SVTYPE=DEL	GT	0/1
12	27711202	DB1647	N	<DEL>	.	PASS	END=27711718;CHR2=12;SVLEN=517;SUPPREAD=35;MAPQ=60;SVMETHOD=DeBreak;SVTYPE=DEL	GT	0/1
12	27864776	DB1648	N	<INS>	.	PASS	END=27864776;CHR2=12;SVLEN=349;SUPPREAD=39;MAPQ=60;SVMETHOD=DeBreak;SVTYPE=INS	GT	1/1
12	28288957	DB1649	N	<INS>	.	PASS	END=28288957;CHR2=12;SVLEN=350;SUPPREAD=10;MAPQ=60;SVMETHOD=DeBreak;SVTYPE=INS	GT	0/1
12	29505733	DB1650	N	<INS>	.	PASS	END=29505733;CHR2=12;SVLEN=85;SUPPREAD=46;MAPQ=60;SVMETHOD=DeBreak;SVTYPE=INS	GT	1/1
12	29573409	DB1651	N	<DEL>	.	PASS	END=29573739;CHR2=12;SVLEN=331;SUPPREAD=19;MAPQ=60;SVMETHOD=DeBreak;SVTYPE=DEL	GT	0/1
12	29597846	DB1652	N	<DEL>	.	PASS	END=29598478;CHR2=12;SVLEN=633;SUPPREAD=41;MAPQ=60;SVMETHOD=DeBreak;SVTYPE=DEL	GT	1/1
12	30471046	DB1653	N	<INS>	.	PASS	END=30471046;CHR2=12;SVLEN=320;SUPPREAD=30;MAPQ=60;SVMETHOD=DeBreak;SVTYPE=INS	GT	0/1
12	30471698	DB1654	N	<DUP>	.	PASS	END=30473493;CHR2=12;SVLEN=1796;SUPPREAD=7;MAPQ=60;SVMETHOD=DeBreak;SVTYPE=DUP	GT	0/1
12	30480585	DB1655	N	<TRA>	.	PASS	END=30480585;CHR2=2;SVLEN=0;SUPPREAD=13;MAPQ=60;SVMETHOD=DeBreak;SVTYPE=TRA	GT	0/1
12	30500141	DB1656	N	<DEL>	.	PASS	END=30500671;CHR2=12;SVLEN=531;SUPPREAD=18;MAPQ=59;SVMETHOD=DeBreak;SVTYPE=DEL	GT	0/1
12	30594119	DB1657	N	<INS>	.	PASS	END=30594119;CHR2=12;SVLEN=85;SUPPREAD=22;MAPQ=60;SVMETHOD=DeBreak;SVTYPE=INS	GT	1/1
12	30918295	DB1658	N	<DEL>	.	PASS	END=30918775;CHR2=12;SVLEN=481;SUPPREAD=41;MAPQ=60;SVMETHOD=DeBreak;SVTYPE=DEL	GT	0/1
12	31022826	DB1659	N	<DEL>	.	PASS	END=31023060;CHR2=12;SVLEN=235;SUPPREAD=43;MAPQ=60;SVMETHOD=DeBreak;SVTYPE=DEL	GT	0/1
12	31120716	DB1660	N	<INS>	.	PASS	END=31120716;CHR2=12;SVLEN=343;SUPPREAD=23;MAPQ=60;SVMETHOD=DeBreak;SVTYPE=INS	GT	0/1
12	31152431	DB1661	N	<DEL>	.	PASS	END=31152976;CHR2=12;SVLEN=546;SUPPREAD=46;MAPQ=60;SVMETHOD=DeBreak;SVTYPE=DEL	GT	1/1
12	31241413	DB1662	N	<INS>	.	PASS	END=31241413;CHR2=12;SVLEN=52;SUPPREAD=16;MAPQ=60;SVMETHOD=DeBreak;SVTYPE=INS	GT	0/1
12	31271555	DB1663	N	<DEL>	.	PASS	END=31273114;CHR2=12;SVLEN=1560;SUPPREAD=11;MAPQ=60;SVMETHOD=DeBreak;SVTYPE=DEL	GT	0/1
12	31353730	DB1664	N	<INS>	.	PASS	END=31353730;CHR2=12;SVLEN=84;SUPPREAD=21;MAPQ=60;SVMETHOD=DeBreak;SVTYPE=INS	GT	0/1
12	31406618	DB1665	N	<INS>	.	PASS	END=31406618;CHR2=12;SVLEN=330;SUPPREAD=15;MAPQ=60;SVMETHOD=DeBreak;SVTYPE=INS;MULTI	GT	0/1
12	31406619	DB1666	N	<INS>	.	PASS	END=31406619;CHR2=12;SVLEN=659;SUPPREAD=10;MAPQ=60;SVMETHOD=DeBreak;SVTYPE=INS;MULTI	GT	0/1
12	31533973	DB1667	N	<TRA>	.	PASS	END=32450087;CHR2=16;SVLEN=0;SUPPREAD=29;MAPQ=54;SVMETHOD=DeBreak;SVTYPE=TRA	GT	0/1
12	31943521	DB1668	N	<DEL>	.	PASS	END=31943809;CHR2=12;SVLEN=289;SUPPREAD=22;MAPQ=60;SVMETHOD=DeBreak;SVTYPE=DEL	GT	0/1
12	33300942	DB1669	N	<DEL>	.	PASS	END=33307376;CHR2=12;SVLEN=6435;SUPPREAD=19;MAPQ=60;SVMETHOD=DeBreak;SVTYPE=DEL	GT	0/1
12	33325776	DB1670	N	<TRA>	.	PASS	END=89681473;CHR2=4;SVLEN=0;SUPPREAD=24;MAPQ=30;SVMETHOD=DeBreak;SVTYPE=TRA	GT	0/1
12	37934038	DB1671	N	<DUP>	.	PASS	END=37942884;CHR2=12;SVLEN=8847;SUPPREAD=13;MAPQ=60;SVMETHOD=DeBreak;SVTYPE=DUP	GT	0/1
12	37994346	DB1672	N	<DEL>	.	PASS	END=37994441;CHR2=12;SVLEN=96;SUPPREAD=7;MAPQ=52;SVMETHOD=DeBreak;SVTYPE=DEL	GT	0/1
12	37994348	DB1673	N	<INS>	.	PASS	END=37994348;CHR2=12;SVLEN=73;SUPPREAD=7;MAPQ=47;SVMETHOD=DeBreak;SVTYPE=INS	GT	0/1
12	37994637	DB1674	N	<DEL>	.	PASS	END=37994975;CHR2=12;SVLEN=339;SUPPREAD=10;MAPQ=49;SVMETHOD=DeBreak;SVTYPE=DEL	GT	0/1
12	38115921	DB1675	N	<INS>	.	PASS	END=38115921;CHR2=12;SVLEN=171;SUPPREAD=8;MAPQ=60;SVMETHOD=DeBreak;SVTYPE=INS	GT	0/1
12	38442591	DB1676	N	<DUP>	.	PASS	END=38448285;CHR2=12;SVLEN=5695;SUPPREAD=35;MAPQ=60;SVMETHOD=DeBreak;SVTYPE=DUP	GT	0/1
12	39796973	DB1677	N	<INS>	.	PASS	END=39796973;CHR2=12;SVLEN=106;SUPPREAD=14;MAPQ=60;SVMETHOD=DeBreak;SVTYPE=INS	GT	0/1
12	40864962	DB1678	N	<DEL>	.	PASS	END=40865057;CHR2=12;SVLEN=96;SUPPREAD=17;MAPQ=60;SVMETHOD=DeBreak;SVTYPE=DEL	GT	0/1
12	40879368	DB1679	N	<DEL>	.	PASS	END=40880828;CHR2=12;SVLEN=1461;SUPPREAD=30;MAPQ=60;SVMETHOD=DeBreak;SVTYPE=DEL	GT	0/1
12	41659786	DB1680	N	<DEL>	.	PASS	END=41660253;CHR2=12;SVLEN=468;SUPPREAD=17;MAPQ=60;SVMETHOD=DeBreak;SVTYPE=DEL	GT	0/1
12	42600080	DB1681	N	<INV>	.	PASS	END=42601301;CHR2=12;SVLEN=1222;SUPPREAD=19;MAPQ=51;SVMETHOD=DeBreak;SVTYPE=INV	GT	0/1
12	43256883	DB1682	N	<INS>	.	PASS	END=43256883;CHR2=12;SVLEN=270;SUPPREAD=37;MAPQ=60;SVMETHOD=DeBreak;SVTYPE=INS	GT	1/1
12	43438583	DB1683	N	<DEL>	.	PASS	END=43445552;CHR2=12;SVLEN=6970;SUPPREAD=23;MAPQ=58;SVMETHOD=DeBreak;SVTYPE=DEL	GT	0/1
12	43487952	DB1684	N	<INS>	.	PASS	END=43487952;CHR2=12;SVLEN=85;SUPPREAD=38;MAPQ=60;SVMETHOD=DeBreak;SVTYPE=INS	GT	1/1
12	43654431	DB1685	N	<DEL>	.	PASS	END=43654741;CHR2=12;SVLEN=311;SUPPREAD=15;MAPQ=60;SVMETHOD=DeBreak;SVTYPE=DEL	GT	0/1
12	43670802	DB1686	N	<INS>	.	PASS	END=43670802;CHR2=12;SVLEN=118;SUPPREAD=40;MAPQ=60;SVMETHOD=DeBreak;SVTYPE=INS	GT	1/1
12	43917913	DB1687	N	<INS>	.	PASS	END=43917913;CHR2=12;SVLEN=187;SUPPREAD=16;MAPQ=60;SVMETHOD=DeBreak;SVTYPE=INS	GT	0/1
12	44139525	DB1688	N	<INS>	.	PASS	END=44139525;CHR2=12;SVLEN=333;SUPPREAD=19;MAPQ=60;SVMETHOD=DeBreak;SVTYPE=INS	GT	0/1
12	44487553	DB1689	N	<INS>	.	PASS	END=44487553;CHR2=12;SVLEN=268;SUPPREAD=19;MAPQ=60;SVMETHOD=DeBreak;SVTYPE=INS	GT	0/1
12	44674656	DB1690	N	<INS>	.	PASS	END=44674656;CHR2=12;SVLEN=181;SUPPREAD=15;MAPQ=60;SVMETHOD=DeBreak;SVTYPE=INS	GT	0/1
12	45064331	DB1691	N	<INS>	.	PASS	END=45064331;CHR2=12;SVLEN=222;SUPPREAD=32;MAPQ=60;SVMETHOD=DeBreak;SVTYPE=INS	GT	0/1
12	45191698	DB1692	N	<DEL>	.	PASS	END=45191841;CHR2=12;SVLEN=144;SUPPREAD=39;MAPQ=60;SVMETHOD=DeBreak;SVTYPE=DEL	GT	0/1
12	45432244	DB1693	N	<DEL>	.	PASS	END=45432647;CHR2=12;SVLEN=404;SUPPREAD=22;MAPQ=60;SVMETHOD=DeBreak;SVTYPE=DEL	GT	0/1
12	46175140	DB1694	N	<INS>	.	PASS	END=46175140;CHR2=12;SVLEN=85;SUPPREAD=29;MAPQ=60;SVMETHOD=DeBreak;SVTYPE=INS	GT	1/1
12	47020460	DB1695	N	<INV>	.	PASS	END=47023389;CHR2=12;SVLEN=2930;SUPPREAD=15;MAPQ=59;SVMETHOD=DeBreak;SVTYPE=INV;MULTI	GT	0/1
12	47021574	DB1696	N	<INV>	.	PASS	END=47022484;CHR2=12;SVLEN=911;SUPPREAD=10;MAPQ=60;SVMETHOD=DeBreak;SVTYPE=INV;MULTI	GT	0/1
12	47075367	DB1697	N	<DEL>	.	PASS	END=47075680;CHR2=12;SVLEN=314;SUPPREAD=39;MAPQ=60;SVMETHOD=DeBreak;SVTYPE=DEL	GT	1/1
12	47490151	DB1698	N	<INS>	.	PASS	END=47490151;CHR2=12;SVLEN=1122;SUPPREAD=9;MAPQ=60;SVMETHOD=DeBreak;SVTYPE=INS	GT	0/1
12	47527613	DB1699	N	<DUP>	.	PASS	END=47528845;CHR2=12;SVLEN=1233;SUPPREAD=19;MAPQ=58;SVMETHOD=DeBreak;SVTYPE=DUP	GT	0/1
12	48725468	DB1700	N	<DEL>	.	PASS	END=48728380;CHR2=12;SVLEN=2913;SUPPREAD=12;MAPQ=60;SVMETHOD=DeBreak;SVTYPE=DEL	GT	0/1
12	49470015	DB1701	N	<TRA>	.	PASS	END=49470015;CHR2=19;SVLEN=0;SUPPREAD=30;MAPQ=59;SVMETHOD=DeBreak;SVTYPE=TRA	GT	0/1
12	49639852	DB1702	N	<DEL>	.	PASS	END=49639999;CHR2=12;SVLEN=148;SUPPREAD=22;MAPQ=60;SVMETHOD=DeBreak;SVTYPE=DEL	GT	0/1
12	49824050	DB1703	N	<DEL>	.	PASS	END=49827111;CHR2=12;SVLEN=3062;SUPPREAD=49;MAPQ=59;SVMETHOD=DeBreak;SVTYPE=DEL	GT	1/1
12	50412884	DB1704	N	<INS>	.	PASS	END=50412884;CHR2=12;SVLEN=2888;SUPPREAD=10;MAPQ=55;SVMETHOD=DeBreak;SVTYPE=INS	GT	0/1
12	51151694	DB1705	N	<DEL>	.	PASS	END=51152223;CHR2=12;SVLEN=530;SUPPREAD=14;MAPQ=60;SVMETHOD=DeBreak;SVTYPE=DEL	GT	0/1
12	51590845	DB1706	N	<DEL>	.	PASS	END=51590952;CHR2=12;SVLEN=108;SUPPREAD=37;MAPQ=60;SVMETHOD=DeBreak;SVTYPE=DEL	GT	1/1
12	51796665	DB1707	N	<DEL>	.	PASS	END=51797240;CHR2=12;SVLEN=576;SUPPREAD=26;MAPQ=60;SVMETHOD=DeBreak;SVTYPE=DEL	GT	0/1
12	51945796	DB1708	N	<INV>	.	PASS	END=51948667;CHR2=12;SVLEN=2872;SUPPREAD=8;MAPQ=60;SVMETHOD=DeBreak;SVTYPE=INV;MULTI	GT	0/1
12	51946622	DB1709	N	<INV>	.	PASS	END=51947548;CHR2=12;SVLEN=927;SUPPREAD=22;MAPQ=58;SVMETHOD=DeBreak;SVTYPE=INV;MULTI	GT	0/1
12	52207876	DB1710	N	<DEL>	.	PASS	END=52208709;CHR2=12;SVLEN=834;SUPPREAD=26;MAPQ=60;SVMETHOD=DeBreak;SVTYPE=DEL	GT	0/1
12	52214441	DB1711	N	<DEL>	.	PASS	END=52215863;CHR2=12;SVLEN=1423;SUPPREAD=13;MAPQ=60;SVMETHOD=DeBreak;SVTYPE=DEL	GT	0/1
12	52651633	DB1712	N	<DEL>	.	PASS	END=52657631;CHR2=12;SVLEN=5999;SUPPREAD=10;MAPQ=60;SVMETHOD=DeBreak;SVTYPE=DEL	GT	0/1
12	52685411	DB1713	N	<INS>	.	PASS	END=52685411;CHR2=12;SVLEN=193;SUPPREAD=15;MAPQ=60;SVMETHOD=DeBreak;SVTYPE=INS	GT	0/1
12	53367650	DB1714	N	<DEL>	.	PASS	END=53367918;CHR2=12;SVLEN=269;SUPPREAD=20;MAPQ=60;SVMETHOD=DeBreak;SVTYPE=DEL	GT	0/1
12	53423824	DB1715	N	<DEL>	.	PASS	END=53424055;CHR2=12;SVLEN=232;SUPPREAD=14;MAPQ=60;SVMETHOD=DeBreak;SVTYPE=DEL	GT	0/1
12	53892534	DB1716	N	<DEL>	.	PASS	END=53892916;CHR2=12;SVLEN=383;SUPPREAD=11;MAPQ=60;SVMETHOD=DeBreak;SVTYPE=DEL;MULTI	GT	0/1
12	53892708	DB1717	N	<DEL>	.	PASS	END=53892857;CHR2=12;SVLEN=150;SUPPREAD=20;MAPQ=60;SVMETHOD=DeBreak;SVTYPE=DEL;MULTI	GT	0/1
12	54028677	DB1718	N	<DEL>	.	PASS	END=54030866;CHR2=12;SVLEN=2190;SUPPREAD=16;MAPQ=60;SVMETHOD=DeBreak;SVTYPE=DEL	GT	0/1
12	54456950	DB1719	N	<DEL>	.	PASS	END=54457273;CHR2=12;SVLEN=324;SUPPREAD=38;MAPQ=60;SVMETHOD=DeBreak;SVTYPE=DEL	GT	0/1
12	54477845	DB1720	N	<DUP>	.	PASS	END=54479927;CHR2=12;SVLEN=2083;SUPPREAD=11;MAPQ=57;SVMETHOD=DeBreak;SVTYPE=DUP	GT	0/1
12	54840562	DB1721	N	<DEL>	.	PASS	END=54841201;CHR2=12;SVLEN=640;SUPPREAD=16;MAPQ=60;SVMETHOD=DeBreak;SVTYPE=DEL	GT	0/1
12	55727217	DB1722	N	<DEL>	.	PASS	END=55728173;CHR2=12;SVLEN=957;SUPPREAD=22;MAPQ=60;SVMETHOD=DeBreak;SVTYPE=DEL	GT	0/1
12	56539532	DB1723	N	<DEL>	.	PASS	END=56540241;CHR2=12;SVLEN=710;SUPPREAD=18;MAPQ=60;SVMETHOD=DeBreak;SVTYPE=DEL	GT	0/1
12	56835778	DB1724	N	<DEL>	.	PASS	END=56835963;CHR2=12;SVLEN=186;SUPPREAD=19;MAPQ=60;SVMETHOD=DeBreak;SVTYPE=DEL	GT	0/1
12	57046676	DB1725	N	<INS>	.	PASS	END=57046676;CHR2=12;SVLEN=155;SUPPREAD=22;MAPQ=60;SVMETHOD=DeBreak;SVTYPE=INS	GT	0/1
12	57868570	DB1726	N	<DUP>	.	PASS	END=57870210;CHR2=12;SVLEN=1641;SUPPREAD=31;MAPQ=58;SVMETHOD=DeBreak;SVTYPE=DUP	GT	0/1
12	57982441	DB1727	N	<DEL>	.	PASS	END=57983699;CHR2=12;SVLEN=1259;SUPPREAD=30;MAPQ=60;SVMETHOD=DeBreak;SVTYPE=DEL	GT	0/1
12	58147387	DB1728	N	<INV>	.	PASS	END=58150229;CHR2=12;SVLEN=2843;SUPPREAD=11;MAPQ=59;SVMETHOD=DeBreak;SVTYPE=INV;MULTI	GT	0/1
12	58148305	DB1729	N	<INV>	.	PASS	END=58149143;CHR2=12;SVLEN=839;SUPPREAD=12;MAPQ=60;SVMETHOD=DeBreak;SVTYPE=INV;MULTI	GT	0/1
12	58359041	DB1730	N	<INS>	.	PASS	END=58359041;CHR2=12;SVLEN=330;SUPPREAD=22;MAPQ=60;SVMETHOD=DeBreak;SVTYPE=INS;MULTI	GT	0/1
12	58359041	DB1731	N	<INS>	.	PASS	END=58359041;CHR2=12;SVLEN=665;SUPPREAD=12;MAPQ=60;SVMETHOD=DeBreak;SVTYPE=INS;MULTI	GT	0/1
12	58458187	DB1732	N	<INS>	.	PASS	END=58458187;CHR2=12;SVLEN=259;SUPPREAD=35;MAPQ=60;SVMETHOD=DeBreak;SVTYPE=INS	GT	1/1
12	59028501	DB1733	N	<INS>	.	PASS	END=59028501;CHR2=12;SVLEN=2147;SUPPREAD=14;MAPQ=60;SVMETHOD=DeBreak;SVTYPE=INS	GT	1/1
12	59119967	DB1734	N	<INS>	.	PASS	END=59119967;CHR2=12;SVLEN=111;SUPPREAD=48;MAPQ=60;SVMETHOD=DeBreak;SVTYPE=INS	GT	1/1
12	59936745	DB1735	N	<TRA>	.	PASS	END=174718673;CHR2=2;SVLEN=0;SUPPREAD=18;MAPQ=52;SVMETHOD=DeBreak;SVTYPE=TRA	GT	0/1
12	60100602	DB1736	N	<INS>	.	PASS	END=60100602;CHR2=12;SVLEN=776;SUPPREAD=24;MAPQ=60;SVMETHOD=DeBreak;SVTYPE=INS	GT	1/1
12	60521852	DB1737	N	<DEL>	.	PASS	END=60525020;CHR2=12;SVLEN=3169;SUPPREAD=34;MAPQ=60;SVMETHOD=DeBreak;SVTYPE=DEL	GT	0/1
12	61450242	DB1738	N	<TRA>	.	PASS	END=61450242;CHR2=22;SVLEN=0;SUPPREAD=49;MAPQ=59;SVMETHOD=DeBreak;SVTYPE=TRA	GT	0/1
12	61704119	DB1739	N	<INS>	.	PASS	END=61704119;CHR2=12;SVLEN=326;SUPPREAD=48;MAPQ=60;SVMETHOD=DeBreak;SVTYPE=INS	GT	1/1
12	61736470	DB1740	N	<DEL>	.	PASS	END=61736736;CHR2=12;SVLEN=267;SUPPREAD=46;MAPQ=60;SVMETHOD=DeBreak;SVTYPE=DEL	GT	1/1
12	61838483	DB1741	N	<INS>	.	PASS	END=61838483;CHR2=12;SVLEN=342;SUPPREAD=13;MAPQ=60;SVMETHOD=DeBreak;SVTYPE=INS;MULTI	GT	0/1
12	61838487	DB1742	N	<INS>	.	PASS	END=61838487;CHR2=12;SVLEN=655;SUPPREAD=8;MAPQ=60;SVMETHOD=DeBreak;SVTYPE=INS;MULTI	GT	0/1
12	62295035	DB1743	N	<DEL>	.	PASS	END=62295220;CHR2=12;SVLEN=186;SUPPREAD=17;MAPQ=60;SVMETHOD=DeBreak;SVTYPE=DEL	GT	0/1
12	62417355	DB1744	N	<INS>	.	PASS	END=62417355;CHR2=12;SVLEN=665;SUPPREAD=10;MAPQ=60;SVMETHOD=DeBreak;SVTYPE=INS;MULTI	GT	0/1
12	62417356	DB1745	N	<INS>	.	PASS	END=62417356;CHR2=12;SVLEN=332;SUPPREAD=15;MAPQ=60;SVMETHOD=DeBreak;SVTYPE=INS;MULTI	GT	0/1
12	62907465	DB1746	N	<DEL>	.	PASS	END=62907867;CHR2=12;SVLEN=403;SUPPREAD=38;MAPQ=60;SVMETHOD=DeBreak;SVTYPE=DEL	GT	1/1
12	63030520	DB1747	N	<DEL>	.	PASS	END=63033400;CHR2=12;SVLEN=2881;SUPPREAD=19;MAPQ=60;SVMETHOD=DeBreak;SVTYPE=DEL	GT	0/1
12	63630451	DB1748	N	<INS>	.	PASS	END=63630451;CHR2=12;SVLEN=343;SUPPREAD=35;MAPQ=60;SVMETHOD=DeBreak;SVTYPE=INS	GT	1/1
12	63802862	DB1749	N	<DEL>	.	PASS	END=63804692;CHR2=12;SVLEN=1831;SUPPREAD=30;MAPQ=60;SVMETHOD=DeBreak;SVTYPE=DEL	GT	0/1
12	65818658	DB1750	N	<INS>	.	PASS	END=65818658;CHR2=12;SVLEN=662;SUPPREAD=15;MAPQ=60;SVMETHOD=DeBreak;SVTYPE=INS	GT	0/1
12	66207061	DB1751	N	<DEL>	.	PASS	END=66207351;CHR2=12;SVLEN=291;SUPPREAD=20;MAPQ=60;SVMETHOD=DeBreak;SVTYPE=DEL	GT	0/1
12	66527114	DB1752	N	<DEL>	.	PASS	END=66530176;CHR2=12;SVLEN=3063;SUPPREAD=39;MAPQ=59;SVMETHOD=DeBreak;SVTYPE=DEL	GT	1/1
12	66527643	DB1753	N	<DEL>	.	PASS	END=66529784;CHR2=12;SVLEN=2142;SUPPREAD=14;MAPQ=60;SVMETHOD=DeBreak;SVTYPE=DEL	GT	0/1
12	66905355	DB1754	N	<DUP>	.	PASS	END=66906752;CHR2=12;SVLEN=1398;SUPPREAD=18;MAPQ=59;SVMETHOD=DeBreak;SVTYPE=DUP	GT	0/1
12	67011550	DB1755	N	<INS>	.	PASS	END=67011550;CHR2=12;SVLEN=412;SUPPREAD=21;MAPQ=60;SVMETHOD=DeBreak;SVTYPE=INS	GT	0/1
12	67295958	DB1756	N	<DUP>	.	PASS	END=67301314;CHR2=12;SVLEN=5357;SUPPREAD=32;MAPQ=59;SVMETHOD=DeBreak;SVTYPE=DUP	GT	0/1
12	67443801	DB1757	N	<INV>	.	PASS	END=67444375;CHR2=12;SVLEN=575;SUPPREAD=19;MAPQ=60;SVMETHOD=DeBreak;SVTYPE=INV	GT	0/1
12	68648317	DB1758	N	<DEL>	.	PASS	END=68654640;CHR2=12;SVLEN=6324;SUPPREAD=12;MAPQ=60;SVMETHOD=DeBreak;SVTYPE=DEL	GT	0/1
12	69255821	DB1759	N	<DEL>	.	PASS	END=69256512;CHR2=12;SVLEN=692;SUPPREAD=18;MAPQ=59;SVMETHOD=DeBreak;SVTYPE=DEL	GT	0/1
12	69435023	DB1760	N	<DEL>	.	PASS	END=69435329;CHR2=12;SVLEN=307;SUPPREAD=34;MAPQ=60;SVMETHOD=DeBreak;SVTYPE=DEL	GT	0/1
12	69557711	DB1761	N	<DEL>	.	PASS	END=69559691;CHR2=12;SVLEN=1981;SUPPREAD=30;MAPQ=60;SVMETHOD=DeBreak;SVTYPE=DEL	GT	0/1
12	69849296	DB1762	N	<INV>	.	PASS	END=69852338;CHR2=12;SVLEN=3043;SUPPREAD=8;MAPQ=60;SVMETHOD=DeBreak;SVTYPE=INV	GT	0/1
12	69850380	DB1763	N	<INV>	.	PASS	END=69851281;CHR2=12;SVLEN=902;SUPPREAD=11;MAPQ=60;SVMETHOD=DeBreak;SVTYPE=INV	GT	0/1
12	69855555	DB1764	N	<INS>	.	PASS	END=69855555;CHR2=12;SVLEN=84;SUPPREAD=19;MAPQ=60;SVMETHOD=DeBreak;SVTYPE=INS	GT	0/1
12	70058800	DB1765	N	<DEL>	.	PASS	END=70059016;CHR2=12;SVLEN=217;SUPPREAD=36;MAPQ=60;SVMETHOD=DeBreak;SVTYPE=DEL	GT	0/1
12	70872285	DB1766	N	<DEL>	.	PASS	END=70878214;CHR2=12;SVLEN=5930;SUPPREAD=20;MAPQ=60;SVMETHOD=DeBreak;SVTYPE=DEL	GT	0/1
12	71525450	DB1767	N	<INS>	.	PASS	END=71525450;CHR2=12;SVLEN=337;SUPPREAD=28;MAPQ=60;SVMETHOD=DeBreak;SVTYPE=INS	GT	0/1
12	71528786	DB1768	N	<DEL>	.	PASS	END=71529428;CHR2=12;SVLEN=643;SUPPREAD=11;MAPQ=60;SVMETHOD=DeBreak;SVTYPE=DEL	GT	0/1
12	71532768	DB1769	N	<INV>	.	PASS	END=71533889;CHR2=12;SVLEN=1122;SUPPREAD=19;MAPQ=60;SVMETHOD=DeBreak;SVTYPE=INV	GT	0/1
12	71602349	DB1770	N	<DEL>	.	PASS	END=71604486;CHR2=12;SVLEN=2138;SUPPREAD=22;MAPQ=59;SVMETHOD=DeBreak;SVTYPE=DEL	GT	0/1
12	71820547	DB1771	N	<DEL>	.	PASS	END=71821640;CHR2=12;SVLEN=1094;SUPPREAD=16;MAPQ=60;SVMETHOD=DeBreak;SVTYPE=DEL	GT	0/1
12	71937781	DB1772	N	<INV>	.	PASS	END=71941189;CHR2=12;SVLEN=3409;SUPPREAD=30;MAPQ=54;SVMETHOD=DeBreak;SVTYPE=INV	GT	0/1
12	72120897	DB1773	N	<DEL>	.	PASS	END=72121456;CHR2=12;SVLEN=560;SUPPREAD=21;MAPQ=60;SVMETHOD=DeBreak;SVTYPE=DEL	GT	0/1
12	72357302	DB1774	N	<TRA>	.	PASS	END=72357302;CHR2=22;SVLEN=0;SUPPREAD=11;MAPQ=57;SVMETHOD=DeBreak;SVTYPE=TRA	GT	0/1
12	72617737	DB1775	N	<DEL>	.	PASS	END=72618134;CHR2=12;SVLEN=398;SUPPREAD=14;MAPQ=60;SVMETHOD=DeBreak;SVTYPE=DEL	GT	0/1
12	72690988	DB1776	N	<INV>	.	PASS	END=72693926;CHR2=12;SVLEN=2939;SUPPREAD=10;MAPQ=58;SVMETHOD=DeBreak;SVTYPE=INV	GT	0/1
12	72722216	DB1777	N	<INS>	.	PASS	END=72722216;CHR2=12;SVLEN=308;SUPPREAD=38;MAPQ=60;SVMETHOD=DeBreak;SVTYPE=INS	GT	1/1
12	73153179	DB1778	N	<DEL>	.	PASS	END=73156891;CHR2=12;SVLEN=3713;SUPPREAD=11;MAPQ=60;SVMETHOD=DeBreak;SVTYPE=DEL	GT	0/1
12	73580543	DB1779	N	<INS>	.	PASS	END=73580543;CHR2=12;SVLEN=75;SUPPREAD=18;MAPQ=60;SVMETHOD=DeBreak;SVTYPE=INS	GT	0/1
12	73711938	DB1780	N	<INV>	.	PASS	END=73715278;CHR2=12;SVLEN=3341;SUPPREAD=11;MAPQ=60;SVMETHOD=DeBreak;SVTYPE=INV	GT	0/1
12	73713088	DB1781	N	<INV>	.	PASS	END=73714350;CHR2=12;SVLEN=1263;SUPPREAD=10;MAPQ=57;SVMETHOD=DeBreak;SVTYPE=INV	GT	0/1
12	74048381	DB1782	N	<DEL>	.	PASS	END=74048519;CHR2=12;SVLEN=139;SUPPREAD=37;MAPQ=60;SVMETHOD=DeBreak;SVTYPE=DEL	GT	1/1
12	75111573	DB1783	N	<DEL>	.	PASS	END=75115466;CHR2=12;SVLEN=3894;SUPPREAD=17;MAPQ=60;SVMETHOD=DeBreak;SVTYPE=DEL	GT	0/1
12	76249728	DB1784	N	<INS>	.	PASS	END=76249728;CHR2=12;SVLEN=82;SUPPREAD=18;MAPQ=60;SVMETHOD=DeBreak;SVTYPE=INS	GT	0/1
12	76308804	DB1785	N	<INV>	.	PASS	END=76311759;CHR2=12;SVLEN=2956;SUPPREAD=12;MAPQ=57;SVMETHOD=DeBreak;SVTYPE=INV;MULTI	GT	0/1
12	76309721	DB1786	N	<INV>	.	PASS	END=76310764;CHR2=12;SVLEN=1044;SUPPREAD=11;MAPQ=59;SVMETHOD=DeBreak;SVTYPE=INV;MULTI	GT	0/1
12	77275697	DB1787	N	<INS>	.	PASS	END=77275697;CHR2=12;SVLEN=224;SUPPREAD=18;MAPQ=60;SVMETHOD=DeBreak;SVTYPE=INS	GT	0/1
12	77674050	DB1788	N	<DEL>	.	PASS	END=77674712;CHR2=12;SVLEN=663;SUPPREAD=21;MAPQ=59;SVMETHOD=DeBreak;SVTYPE=DEL	GT	0/1
12	78375999	DB1789	N	<DEL>	.	PASS	END=78376182;CHR2=12;SVLEN=184;SUPPREAD=32;MAPQ=60;SVMETHOD=DeBreak;SVTYPE=DEL	GT	0/1
12	78396914	DB1790	N	<INS>	.	PASS	END=78396914;CHR2=12;SVLEN=342;SUPPREAD=19;MAPQ=60;SVMETHOD=DeBreak;SVTYPE=INS	GT	0/1
12	78674291	DB1791	N	<DEL>	.	PASS	END=78674880;CHR2=12;SVLEN=590;SUPPREAD=13;MAPQ=60;SVMETHOD=DeBreak;SVTYPE=DEL	GT	0/1
12	79314200	DB1792	N	<INV>	.	PASS	END=79315313;CHR2=12;SVLEN=1114;SUPPREAD=8;MAPQ=59;SVMETHOD=DeBreak;SVTYPE=INV	GT	0/1
12	79337949	DB1793	N	<INS>	.	PASS	END=79337949;CHR2=12;SVLEN=76;SUPPREAD=17;MAPQ=60;SVMETHOD=DeBreak;SVTYPE=INS	GT	0/1
12	79616709	DB1794	N	<TRA>	.	PASS	END=90459934;CHR2=3;SVLEN=0;SUPPREAD=18;MAPQ=44;SVMETHOD=DeBreak;SVTYPE=TRA	GT	0/1
12	80271837	DB1795	N	<DEL>	.	PASS	END=80273569;CHR2=12;SVLEN=1733;SUPPREAD=30;MAPQ=60;SVMETHOD=DeBreak;SVTYPE=DEL	GT	0/1
12	80309771	DB1796	N	<INS>	.	PASS	END=80309771;CHR2=12;SVLEN=211;SUPPREAD=13;MAPQ=60;SVMETHOD=DeBreak;SVTYPE=INS	GT	0/1
12	80383048	DB1797	N	<INS>	.	PASS	END=80383048;CHR2=12;SVLEN=69;SUPPREAD=37;MAPQ=60;SVMETHOD=DeBreak;SVTYPE=INS	GT	1/1
12	80480693	DB1798	N	<INS>	.	PASS	END=80480693;CHR2=12;SVLEN=329;SUPPREAD=23;MAPQ=60;SVMETHOD=DeBreak;SVTYPE=INS	GT	0/1
12	80573695	DB1799	N	<DEL>	.	PASS	END=80574234;CHR2=12;SVLEN=540;SUPPREAD=15;MAPQ=60;SVMETHOD=DeBreak;SVTYPE=DEL;MULTI	GT	0/1
12	80573960	DB1800	N	<DEL>	.	PASS	END=80574018;CHR2=12;SVLEN=59;SUPPREAD=23;MAPQ=60;SVMETHOD=DeBreak;SVTYPE=DEL;MULTI	GT	0/1
12	82847009	DB1801	N	<INS>	.	PASS	END=82847009;CHR2=12;SVLEN=177;SUPPREAD=20;MAPQ=60;SVMETHOD=DeBreak;SVTYPE=INS	GT	0/1
12	82997591	DB1802	N	<INS>	.	PASS	END=82997591;CHR2=12;SVLEN=84;SUPPREAD=30;MAPQ=60;SVMETHOD=DeBreak;SVTYPE=INS	GT	0/1
12	83331446	DB1803	N	<DEL>	.	PASS	END=83331576;CHR2=12;SVLEN=131;SUPPREAD=19;MAPQ=60;SVMETHOD=DeBreak;SVTYPE=DEL	GT	0/1
12	83844064	DB1804	N	<DEL>	.	PASS	END=83844589;CHR2=12;SVLEN=526;SUPPREAD=25;MAPQ=60;SVMETHOD=DeBreak;SVTYPE=DEL	GT	0/1
12	83955564	DB1805	N	<INV>	.	PASS	END=83958319;CHR2=12;SVLEN=2756;SUPPREAD=10;MAPQ=60;SVMETHOD=DeBreak;SVTYPE=INV;MULTI	GT	0/1
12	83956476	DB1806	N	<INV>	.	PASS	END=83957433;CHR2=12;SVLEN=958;SUPPREAD=10;MAPQ=60;SVMETHOD=DeBreak;SVTYPE=INV;MULTI	GT	0/1
12	84042294	DB1807	N	<DEL>	.	PASS	END=84042569;CHR2=12;SVLEN=276;SUPPREAD=17;MAPQ=60;SVMETHOD=DeBreak;SVTYPE=DEL	GT	0/1
12	84165462	DB1808	N	<INS>	.	PASS	END=84165462;CHR2=12;SVLEN=308;SUPPREAD=27;MAPQ=60;SVMETHOD=DeBreak;SVTYPE=INS	GT	1/1
12	84484502	DB1809	N	<DEL>	.	PASS	END=84484795;CHR2=12;SVLEN=294;SUPPREAD=29;MAPQ=60;SVMETHOD=DeBreak;SVTYPE=DEL	GT	0/1
12	84593219	DB1810	N	<DUP>	.	PASS	END=84595696;CHR2=12;SVLEN=2478;SUPPREAD=28;MAPQ=59;SVMETHOD=DeBreak;SVTYPE=DUP	GT	0/1
12	86139215	DB1811	N	<INV>	.	PASS	END=86142012;CHR2=12;SVLEN=2798;SUPPREAD=10;MAPQ=56;SVMETHOD=DeBreak;SVTYPE=INV;MULTI	GT	0/1
12	86140081	DB1812	N	<INV>	.	PASS	END=86140934;CHR2=12;SVLEN=854;SUPPREAD=21;MAPQ=58;SVMETHOD=DeBreak;SVTYPE=INV;MULTI	GT	0/1
12	86143274	DB1813	N	<DEL>	.	PASS	END=86143439;CHR2=12;SVLEN=166;SUPPREAD=38;MAPQ=60;SVMETHOD=DeBreak;SVTYPE=DEL	GT	0/1
12	86300734	DB1814	N	<INS>	.	PASS	END=86300734;CHR2=12;SVLEN=86;SUPPREAD=20;MAPQ=60;SVMETHOD=DeBreak;SVTYPE=INS	GT	0/1
12	86523370	DB1815	N	<DEL>	.	PASS	END=86523620;CHR2=12;SVLEN=251;SUPPREAD=12;MAPQ=60;SVMETHOD=DeBreak;SVTYPE=DEL	GT	0/1
12	86695702	DB1816	N	<DEL>	.	PASS	END=86703051;CHR2=12;SVLEN=7350;SUPPREAD=45;MAPQ=60;SVMETHOD=DeBreak;SVTYPE=DEL	GT	1/1
12	86838250	DB1817	N	<INS>	.	PASS	END=86838250;CHR2=12;SVLEN=572;SUPPREAD=37;MAPQ=60;SVMETHOD=DeBreak;SVTYPE=INS	GT	1/1
12	87205110	DB1818	N	<DEL>	.	PASS	END=87205619;CHR2=12;SVLEN=510;SUPPREAD=17;MAPQ=60;SVMETHOD=DeBreak;SVTYPE=DEL	GT	0/1
12	88140456	DB1819	N	<DEL>	.	PASS	END=88143863;CHR2=12;SVLEN=3408;SUPPREAD=33;MAPQ=60;SVMETHOD=DeBreak;SVTYPE=DEL	GT	0/1
12	88512651	DB1820	N	<DEL>	.	PASS	END=88513085;CHR2=12;SVLEN=435;SUPPREAD=25;MAPQ=60;SVMETHOD=DeBreak;SVTYPE=DEL	GT	0/1
12	90436408	DB1821	N	<TRA>	.	PASS	END=90436408;CHR2=hs37d5;SVLEN=0;SUPPREAD=31;MAPQ=60;SVMETHOD=DeBreak;SVTYPE=TRA	GT	0/1
12	91170326	DB1822	N	<DEL>	.	PASS	END=91170448;CHR2=12;SVLEN=123;SUPPREAD=16;MAPQ=60;SVMETHOD=DeBreak;SVTYPE=DEL	GT	0/1
12	92483426	DB1823	N	<INS>	.	PASS	END=92483426;CHR2=12;SVLEN=327;SUPPREAD=18;MAPQ=60;SVMETHOD=DeBreak;SVTYPE=INS	GT	0/1
12	92497623	DB1824	N	<DEL>	.	PASS	END=92497914;CHR2=12;SVLEN=292;SUPPREAD=29;MAPQ=60;SVMETHOD=DeBreak;SVTYPE=DEL	GT	0/1
12	92625992	DB1825	N	<DEL>	.	PASS	END=92626365;CHR2=12;SVLEN=374;SUPPREAD=22;MAPQ=60;SVMETHOD=DeBreak;SVTYPE=DEL	GT	0/1
12	92889838	DB1826	N	<INS>	.	PASS	END=92889838;CHR2=12;SVLEN=85;SUPPREAD=41;MAPQ=60;SVMETHOD=DeBreak;SVTYPE=INS	GT	1/1
12	94358333	DB1827	N	<DEL>	.	PASS	END=94358642;CHR2=12;SVLEN=310;SUPPREAD=17;MAPQ=60;SVMETHOD=DeBreak;SVTYPE=DEL	GT	0/1
12	94669387	DB1828	N	<DEL>	.	PASS	END=94669648;CHR2=12;SVLEN=262;SUPPREAD=19;MAPQ=60;SVMETHOD=DeBreak;SVTYPE=DEL	GT	0/1
12	95344082	DB1829	N	<DEL>	.	PASS	END=95344353;CHR2=12;SVLEN=272;SUPPREAD=27;MAPQ=60;SVMETHOD=DeBreak;SVTYPE=DEL	GT	0/1
12	95824575	DB1830	N	<INV>	.	PASS	END=95825770;CHR2=12;SVLEN=1196;SUPPREAD=14;MAPQ=57;SVMETHOD=DeBreak;SVTYPE=INV	GT	0/1
12	95953427	DB1831	N	<INS>	.	PASS	END=95953427;CHR2=12;SVLEN=361;SUPPREAD=27;MAPQ=60;SVMETHOD=DeBreak;SVTYPE=INS	GT	1/1
12	96188599	DB1832	N	<DEL>	.	PASS	END=96191358;CHR2=12;SVLEN=2760;SUPPREAD=12;MAPQ=60;SVMETHOD=DeBreak;SVTYPE=DEL	GT	0/1
12	96197577	DB1833	N	<INV>	.	PASS	END=96200650;CHR2=12;SVLEN=3074;SUPPREAD=12;MAPQ=57;SVMETHOD=DeBreak;SVTYPE=INV	GT	0/1
12	96198591	DB1834	N	<INV>	.	PASS	END=96199858;CHR2=12;SVLEN=1268;SUPPREAD=15;MAPQ=58;SVMETHOD=DeBreak;SVTYPE=INV	GT	0/1
12	96912532	DB1835	N	<INS>	.	PASS	END=96912532;CHR2=12;SVLEN=84;SUPPREAD=33;MAPQ=60;SVMETHOD=DeBreak;SVTYPE=INS	GT	1/1
12	97420051	DB1836	N	<INS>	.	PASS	END=97420051;CHR2=12;SVLEN=291;SUPPREAD=41;MAPQ=60;SVMETHOD=DeBreak;SVTYPE=INS	GT	1/1
12	97701800	DB1837	N	<DEL>	.	PASS	END=97701866;CHR2=12;SVLEN=67;SUPPREAD=18;MAPQ=60;SVMETHOD=DeBreak;SVTYPE=DEL	GT	0/1
12	98015077	DB1838	N	<DEL>	.	PASS	END=98015896;CHR2=12;SVLEN=820;SUPPREAD=10;MAPQ=60;SVMETHOD=DeBreak;SVTYPE=DEL	GT	0/1
12	98111703	DB1839	N	<DEL>	.	PASS	END=98112750;CHR2=12;SVLEN=1048;SUPPREAD=15;MAPQ=60;SVMETHOD=DeBreak;SVTYPE=DEL	GT	0/1
12	98836638	DB1840	N	<INS>	.	PASS	END=98836638;CHR2=12;SVLEN=515;SUPPREAD=15;MAPQ=60;SVMETHOD=DeBreak;SVTYPE=INS	GT	0/1
12	98953705	DB1841	N	<DUP>	.	PASS	END=98958713;CHR2=12;SVLEN=5009;SUPPREAD=32;MAPQ=59;SVMETHOD=DeBreak;SVTYPE=DUP	GT	0/1
12	99446215	DB1842	N	<DEL>	.	PASS	END=99446524;CHR2=12;SVLEN=310;SUPPREAD=16;MAPQ=60;SVMETHOD=DeBreak;SVTYPE=DEL	GT	0/1
12	99848428	DB1843	N	<DUP>	.	PASS	END=99857010;CHR2=12;SVLEN=8583;SUPPREAD=39;MAPQ=60;SVMETHOD=DeBreak;SVTYPE=DUP	GT	0/1
12	101872206	DB1844	N	<TRA>	.	PASS	END=144753494;CHR2=5;SVLEN=0;SUPPREAD=9;MAPQ=38;SVMETHOD=DeBreak;SVTYPE=TRA	GT	0/1
12	102275746	DB1845	N	<DEL>	.	PASS	END=102277891;CHR2=12;SVLEN=2146;SUPPREAD=21;MAPQ=60;SVMETHOD=DeBreak;SVTYPE=DEL	GT	0/1
12	103173309	DB1846	N	<DEL>	.	PASS	END=103175256;CHR2=12;SVLEN=1948;SUPPREAD=40;MAPQ=60;SVMETHOD=DeBreak;SVTYPE=DEL	GT	0/1
12	104015059	DB1847	N	<INS>	.	PASS	END=104015059;CHR2=12;SVLEN=86;SUPPREAD=20;MAPQ=60;SVMETHOD=DeBreak;SVTYPE=INS	GT	0/1
12	104278808	DB1848	N	<INS>	.	PASS	END=104278808;CHR2=12;SVLEN=351;SUPPREAD=18;MAPQ=60;SVMETHOD=DeBreak;SVTYPE=INS	GT	0/1
12	104292875	DB1849	N	<DEL>	.	PASS	END=104294551;CHR2=12;SVLEN=1677;SUPPREAD=36;MAPQ=60;SVMETHOD=DeBreak;SVTYPE=DEL	GT	0/1
12	104379551	DB1850	N	<DEL>	.	PASS	END=104380724;CHR2=12;SVLEN=1174;SUPPREAD=35;MAPQ=60;SVMETHOD=DeBreak;SVTYPE=DEL	GT	1/1
12	104470265	DB1851	N	<DEL>	.	PASS	END=104471002;CHR2=12;SVLEN=738;SUPPREAD=9;MAPQ=60;SVMETHOD=DeBreak;SVTYPE=DEL;MULTI	GT	0/1
12	104470427	DB1852	N	<DEL>	.	PASS	END=104470552;CHR2=12;SVLEN=126;SUPPREAD=21;MAPQ=60;SVMETHOD=DeBreak;SVTYPE=DEL;MULTI	GT	0/1
12	104529444	DB1853	N	<INS>	.	PASS	END=104529444;CHR2=12;SVLEN=385;SUPPREAD=18;MAPQ=60;SVMETHOD=DeBreak;SVTYPE=INS	GT	0/1
12	104847197	DB1854	N	<INV>	.	PASS	END=104850306;CHR2=12;SVLEN=3110;SUPPREAD=9;MAPQ=55;SVMETHOD=DeBreak;SVTYPE=INV	GT	0/1
12	104848125	DB1855	N	<INV>	.	PASS	END=104849315;CHR2=12;SVLEN=1191;SUPPREAD=13;MAPQ=59;SVMETHOD=DeBreak;SVTYPE=INV	GT	0/1
12	105531622	DB1856	N	<INV>	.	PASS	END=105534105;CHR2=12;SVLEN=2484;SUPPREAD=7;MAPQ=58;SVMETHOD=DeBreak;SVTYPE=INV;MULTI	GT	0/1
12	105532355	DB1857	N	<INV>	.	PASS	END=105533258;CHR2=12;SVLEN=904;SUPPREAD=10;MAPQ=58;SVMETHOD=DeBreak;SVTYPE=INV;MULTI	GT	0/1
12	105772327	DB1858	N	<DEL>	.	PASS	END=105772666;CHR2=12;SVLEN=340;SUPPREAD=39;MAPQ=60;SVMETHOD=DeBreak;SVTYPE=DEL	GT	1/1
12	106946961	DB1859	N	<TRA>	.	PASS	END=106946961;CHR2=2;SVLEN=0;SUPPREAD=22;MAPQ=37;SVMETHOD=DeBreak;SVTYPE=TRA	GT	0/1
12	107122053	DB1860	N	<INS>	.	PASS	END=107122053;CHR2=12;SVLEN=85;SUPPREAD=36;MAPQ=60;SVMETHOD=DeBreak;SVTYPE=INS	GT	1/1
12	108045310	DB1861	N	<INS>	.	PASS	END=108045310;CHR2=12;SVLEN=253;SUPPREAD=8;MAPQ=60;SVMETHOD=DeBreak;SVTYPE=INS	GT	0/1
12	109028347	DB1862	N	<DEL>	.	PASS	END=109028752;CHR2=12;SVLEN=406;SUPPREAD=37;MAPQ=60;SVMETHOD=DeBreak;SVTYPE=DEL	GT	1/1
12	109630571	DB1863	N	<TRA>	.	PASS	END=109630571;CHR2=19;SVLEN=0;SUPPREAD=29;MAPQ=54;SVMETHOD=DeBreak;SVTYPE=TRA	GT	0/1
12	109795509	DB1864	N	<DEL>	.	PASS	END=109795618;CHR2=12;SVLEN=110;SUPPREAD=19;MAPQ=60;SVMETHOD=DeBreak;SVTYPE=DEL	GT	0/1
12	110073096	DB1865	N	<DEL>	.	PASS	END=110073279;CHR2=12;SVLEN=184;SUPPREAD=31;MAPQ=60;SVMETHOD=DeBreak;SVTYPE=DEL	GT	0/1
12	110573257	DB1866	N	<DEL>	.	PASS	END=110580099;CHR2=12;SVLEN=6843;SUPPREAD=20;MAPQ=60;SVMETHOD=DeBreak;SVTYPE=DEL	GT	0/1
12	111763302	DB1867	N	<INS>	.	PASS	END=111763302;CHR2=12;SVLEN=1279;SUPPREAD=10;MAPQ=60;SVMETHOD=DeBreak;SVTYPE=INS	GT	0/1
12	111763302	DB1868	N	<TRA>	.	PASS	END=111763302;CHR2=20;SVLEN=0;SUPPREAD=7;MAPQ=58;SVMETHOD=DeBreak;SVTYPE=TRA	GT	0/1
12	112592563	DB1869	N	<DEL>	.	PASS	END=112593540;CHR2=12;SVLEN=978;SUPPREAD=18;MAPQ=60;SVMETHOD=DeBreak;SVTYPE=DEL	GT	0/1
12	113011694	DB1870	N	<DUP>	.	PASS	END=113012627;CHR2=12;SVLEN=934;SUPPREAD=35;MAPQ=56;SVMETHOD=DeBreak;SVTYPE=DUP	GT	0/1
12	113071946	DB1871	N	<DEL>	.	PASS	END=113072229;CHR2=12;SVLEN=284;SUPPREAD=17;MAPQ=60;SVMETHOD=DeBreak;SVTYPE=DEL	GT	0/1
12	113150549	DB1872	N	<DEL>	.	PASS	END=113151019;CHR2=12;SVLEN=471;SUPPREAD=27;MAPQ=60;SVMETHOD=DeBreak;SVTYPE=DEL	GT	0/1
12	113683073	DB1873	N	<DEL>	.	PASS	END=113683425;CHR2=12;SVLEN=353;SUPPREAD=17;MAPQ=60;SVMETHOD=DeBreak;SVTYPE=DEL	GT	0/1
12	114545394	DB1874	N	<TRA>	.	PASS	END=114545394;CHR2=hs37d5;SVLEN=0;SUPPREAD=8;MAPQ=60;SVMETHOD=DeBreak;SVTYPE=TRA	GT	0/1
12	114545395	DB1875	N	<INS>	.	PASS	END=114545395;CHR2=12;SVLEN=657;SUPPREAD=23;MAPQ=60;SVMETHOD=DeBreak;SVTYPE=INS	GT	0/1
12	114632203	DB1876	N	<DEL>	.	PASS	END=114637907;CHR2=12;SVLEN=5705;SUPPREAD=41;MAPQ=60;SVMETHOD=DeBreak;SVTYPE=DEL	GT	0/1
12	114679606	DB1877	N	<DEL>	.	PASS	END=114679833;CHR2=12;SVLEN=228;SUPPREAD=41;MAPQ=60;SVMETHOD=DeBreak;SVTYPE=DEL	GT	0/1
12	114728305	DB1878	N	<DEL>	.	PASS	END=114728366;CHR2=12;SVLEN=62;SUPPREAD=44;MAPQ=60;SVMETHOD=DeBreak;SVTYPE=DEL	GT	1/1
12	115023761	DB1879	N	<DEL>	.	PASS	END=115023929;CHR2=12;SVLEN=169;SUPPREAD=42;MAPQ=60;SVMETHOD=DeBreak;SVTYPE=DEL	GT	1/1
12	115080016	DB1880	N	<DEL>	.	PASS	END=115082328;CHR2=12;SVLEN=2313;SUPPREAD=17;MAPQ=60;SVMETHOD=DeBreak;SVTYPE=DEL	GT	0/1
12	115735984	DB1881	N	<DEL>	.	PASS	END=115745451;CHR2=12;SVLEN=9468;SUPPREAD=16;MAPQ=60;SVMETHOD=DeBreak;SVTYPE=DEL	GT	0/1
12	116135896	DB1882	N	<INS>	.	PASS	END=116135896;CHR2=12;SVLEN=394;SUPPREAD=17;MAPQ=60;SVMETHOD=DeBreak;SVTYPE=INS	GT	0/1
12	116237152	DB1883	N	<INS>	.	PASS	END=116237152;CHR2=12;SVLEN=652;SUPPREAD=12;MAPQ=60;SVMETHOD=DeBreak;SVTYPE=INS	GT	0/1
12	116887550	DB1884	N	<DEL>	.	PASS	END=116887747;CHR2=12;SVLEN=198;SUPPREAD=43;MAPQ=60;SVMETHOD=DeBreak;SVTYPE=DEL	GT	1/1
12	117084864	DB1885	N	<DEL>	.	PASS	END=117085288;CHR2=12;SVLEN=425;SUPPREAD=23;MAPQ=60;SVMETHOD=DeBreak;SVTYPE=DEL	GT	0/1
12	117086892	DB1886	N	<DEL>	.	PASS	END=117088196;CHR2=12;SVLEN=1305;SUPPREAD=14;MAPQ=60;SVMETHOD=DeBreak;SVTYPE=DEL	GT	0/1
12	117316403	DB1887	N	<DUP>	.	PASS	END=117317265;CHR2=12;SVLEN=863;SUPPREAD=14;MAPQ=56;SVMETHOD=DeBreak;SVTYPE=DUP	GT	0/1
12	117640891	DB1888	N	<DEL>	.	PASS	END=117643573;CHR2=12;SVLEN=2683;SUPPREAD=13;MAPQ=60;SVMETHOD=DeBreak;SVTYPE=DEL	GT	0/1
12	117759669	DB1889	N	<DEL>	.	PASS	END=117759829;CHR2=12;SVLEN=161;SUPPREAD=42;MAPQ=60;SVMETHOD=DeBreak;SVTYPE=DEL	GT	1/1
12	118186880	DB1890	N	<INS>	.	PASS	END=118186880;CHR2=12;SVLEN=117;SUPPREAD=21;MAPQ=60;SVMETHOD=DeBreak;SVTYPE=INS	GT	0/1
12	118230729	DB1891	N	<DEL>	.	PASS	END=118231165;CHR2=12;SVLEN=437;SUPPREAD=16;MAPQ=60;SVMETHOD=DeBreak;SVTYPE=DEL	GT	0/1
12	118881271	DB1892	N	<INV>	.	PASS	END=118882342;CHR2=12;SVLEN=1072;SUPPREAD=14;MAPQ=58;SVMETHOD=DeBreak;SVTYPE=INV	GT	0/1
12	119119069	DB1893	N	<DEL>	.	PASS	END=119119391;CHR2=12;SVLEN=323;SUPPREAD=21;MAPQ=60;SVMETHOD=DeBreak;SVTYPE=DEL	GT	0/1
12	119985111	DB1894	N	<DEL>	.	PASS	END=119985574;CHR2=12;SVLEN=464;SUPPREAD=11;MAPQ=60;SVMETHOD=DeBreak;SVTYPE=DEL	GT	0/1
12	120094794	DB1895	N	<DEL>	.	PASS	END=120095254;CHR2=12;SVLEN=461;SUPPREAD=37;MAPQ=60;SVMETHOD=DeBreak;SVTYPE=DEL	GT	0/1
12	120389528	DB1896	N	<DEL>	.	PASS	END=120389759;CHR2=12;SVLEN=232;SUPPREAD=16;MAPQ=60;SVMETHOD=DeBreak;SVTYPE=DEL	GT	0/1
12	120879675	DB1897	N	<INS>	.	PASS	END=120879675;CHR2=12;SVLEN=822;SUPPREAD=14;MAPQ=59;SVMETHOD=DeBreak;SVTYPE=INS	GT	0/1
12	120879675	DB1898	N	<TRA>	.	PASS	END=170486030;CHR2=6;SVLEN=0;SUPPREAD=10;MAPQ=60;SVMETHOD=DeBreak;SVTYPE=TRA	GT	0/1
12	121290146	DB1899	N	<DEL>	.	PASS	END=121290450;CHR2=12;SVLEN=305;SUPPREAD=23;MAPQ=60;SVMETHOD=DeBreak;SVTYPE=DEL	GT	0/1
12	121365287	DB1900	N	<TRA>	.	PASS	END=121365287;CHR2=19;SVLEN=0;SUPPREAD=7;MAPQ=36;SVMETHOD=DeBreak;SVTYPE=TRA	GT	0/1
12	121401731	DB1901	N	<DEL>	.	PASS	END=121402050;CHR2=12;SVLEN=320;SUPPREAD=15;MAPQ=60;SVMETHOD=DeBreak;SVTYPE=DEL	GT	0/1
12	121490430	DB1902	N	<INS>	.	PASS	END=121490430;CHR2=12;SVLEN=353;SUPPREAD=15;MAPQ=60;SVMETHOD=DeBreak;SVTYPE=INS	GT	0/1
12	121692186	DB1903	N	<INS>	.	PASS	END=121692186;CHR2=12;SVLEN=1053;SUPPREAD=23;MAPQ=60;SVMETHOD=DeBreak;SVTYPE=INS	GT	1/1
12	122121595	DB1904	N	<INS>	.	PASS	END=122121595;CHR2=12;SVLEN=86;SUPPREAD=13;MAPQ=60;SVMETHOD=DeBreak;SVTYPE=INS	GT	0/1
12	122185170	DB1905	N	<DUP>	.	PASS	END=122186067;CHR2=12;SVLEN=898;SUPPREAD=7;MAPQ=48;SVMETHOD=DeBreak;SVTYPE=DUP	GT	0/1
12	122289643	DB1906	N	<DEL>	.	PASS	END=122289987;CHR2=12;SVLEN=345;SUPPREAD=19;MAPQ=60;SVMETHOD=DeBreak;SVTYPE=DEL	GT	0/1
12	123010363	DB1907	N	<DEL>	.	PASS	END=123010654;CHR2=12;SVLEN=292;SUPPREAD=28;MAPQ=60;SVMETHOD=DeBreak;SVTYPE=DEL	GT	0/1
12	124557837	DB1908	N	<INS>	.	PASS	END=124557837;CHR2=12;SVLEN=336;SUPPREAD=18;MAPQ=60;SVMETHOD=DeBreak;SVTYPE=INS	GT	0/1
12	124858286	DB1909	N	<DEL>	.	PASS	END=124858501;CHR2=12;SVLEN=216;SUPPREAD=29;MAPQ=60;SVMETHOD=DeBreak;SVTYPE=DEL	GT	0/1
12	124923768	DB1910	N	<INS>	.	PASS	END=124923768;CHR2=12;SVLEN=3455;SUPPREAD=7;MAPQ=51;SVMETHOD=DeBreak;SVTYPE=INS	GT	1/1
12	124923769	DB1911	N	<TRA>	.	PASS	END=180042696;CHR2=5;SVLEN=0;SUPPREAD=34;MAPQ=32;SVMETHOD=DeBreak;SVTYPE=TRA	GT	0/1
12	125024951	DB1912	N	<DUP>	.	PASS	END=125026395;CHR2=12;SVLEN=1445;SUPPREAD=11;MAPQ=60;SVMETHOD=DeBreak;SVTYPE=DUP	GT	0/1
12	125106734	DB1913	N	<DEL>	.	PASS	END=125107247;CHR2=12;SVLEN=514;SUPPREAD=27;MAPQ=60;SVMETHOD=DeBreak;SVTYPE=DEL	GT	0/1
12	125155889	DB1914	N	<DEL>	.	PASS	END=125156348;CHR2=12;SVLEN=460;SUPPREAD=13;MAPQ=60;SVMETHOD=DeBreak;SVTYPE=DEL;MULTI	GT	0/1
12	125156096	DB1915	N	<DEL>	.	PASS	END=125156334;CHR2=12;SVLEN=239;SUPPREAD=21;MAPQ=60;SVMETHOD=DeBreak;SVTYPE=DEL;MULTI	GT	0/1
12	125381825	DB1916	N	<DUP>	.	PASS	END=125386596;CHR2=12;SVLEN=4772;SUPPREAD=31;MAPQ=60;SVMETHOD=DeBreak;SVTYPE=DUP	GT	0/1
12	125688636	DB1917	N	<DEL>	.	PASS	END=125688997;CHR2=12;SVLEN=362;SUPPREAD=11;MAPQ=60;SVMETHOD=DeBreak;SVTYPE=DEL	GT	0/1
12	125797017	DB1918	N	<TRA>	.	PASS	END=125797017;CHR2=8;SVLEN=0;SUPPREAD=8;MAPQ=42;SVMETHOD=DeBreak;SVTYPE=TRA	GT	0/1
12	125800655	DB1919	N	<INS>	.	PASS	END=125800655;CHR2=12;SVLEN=2281;SUPPREAD=10;MAPQ=60;SVMETHOD=DeBreak;SVTYPE=INS	GT	0/1
12	125894189	DB1920	N	<DEL>	.	PASS	END=125894396;CHR2=12;SVLEN=208;SUPPREAD=29;MAPQ=60;SVMETHOD=DeBreak;SVTYPE=DEL	GT	0/1
12	126210684	DB1921	N	<DUP>	.	PASS	END=126217938;CHR2=12;SVLEN=7255;SUPPREAD=37;MAPQ=59;SVMETHOD=DeBreak;SVTYPE=DUP	GT	0/1
12	126359768	DB1922	N	<INV>	.	PASS	END=126362694;CHR2=12;SVLEN=2927;SUPPREAD=12;MAPQ=47;SVMETHOD=DeBreak;SVTYPE=INV;MULTI	GT	0/1
12	126360696	DB1923	N	<INV>	.	PASS	END=126361831;CHR2=12;SVLEN=1136;SUPPREAD=16;MAPQ=51;SVMETHOD=DeBreak;SVTYPE=INV;MULTI	GT	0/1
12	126783424	DB1924	N	<DEL>	.	PASS	END=126789662;CHR2=12;SVLEN=6239;SUPPREAD=27;MAPQ=59;SVMETHOD=DeBreak;SVTYPE=DEL	GT	0/1
12	127213059	DB1925	N	<DEL>	.	PASS	END=127213196;CHR2=12;SVLEN=138;SUPPREAD=23;MAPQ=60;SVMETHOD=DeBreak;SVTYPE=DEL	GT	0/1
12	127406404	DB1926	N	<DEL>	.	PASS	END=127414786;CHR2=12;SVLEN=8383;SUPPREAD=30;MAPQ=60;SVMETHOD=DeBreak;SVTYPE=DEL	GT	0/1
12	127502607	DB1927	N	<DEL>	.	PASS	END=127502983;CHR2=12;SVLEN=377;SUPPREAD=17;MAPQ=60;SVMETHOD=DeBreak;SVTYPE=DEL	GT	0/1
12	127660443	DB1928	N	<DEL>	.	PASS	END=127660753;CHR2=12;SVLEN=311;SUPPREAD=40;MAPQ=60;SVMETHOD=DeBreak;SVTYPE=DEL	GT	0/1
12	127713896	DB1929	N	<INS>	.	PASS	END=127713896;CHR2=12;SVLEN=813;SUPPREAD=14;MAPQ=60;SVMETHOD=DeBreak;SVTYPE=INS	GT	0/1
12	128181730	DB1930	N	<INS>	.	PASS	END=128181730;CHR2=12;SVLEN=79;SUPPREAD=15;MAPQ=60;SVMETHOD=DeBreak;SVTYPE=INS	GT	0/1
12	128776972	DB1931	N	<DEL>	.	PASS	END=128777402;CHR2=12;SVLEN=431;SUPPREAD=13;MAPQ=60;SVMETHOD=DeBreak;SVTYPE=DEL	GT	0/1
12	128957515	DB1932	N	<INS>	.	PASS	END=128957515;CHR2=12;SVLEN=779;SUPPREAD=21;MAPQ=60;SVMETHOD=DeBreak;SVTYPE=INS	GT	1/1
12	129148306	DB1933	N	<DEL>	.	PASS	END=129148564;CHR2=12;SVLEN=259;SUPPREAD=29;MAPQ=60;SVMETHOD=DeBreak;SVTYPE=DEL	GT	0/1
12	129329295	DB1934	N	<DEL>	.	PASS	END=129329696;CHR2=12;SVLEN=402;SUPPREAD=29;MAPQ=60;SVMETHOD=DeBreak;SVTYPE=DEL	GT	0/1
12	129330294	DB1935	N	<DEL>	.	PASS	END=129330565;CHR2=12;SVLEN=272;SUPPREAD=15;MAPQ=60;SVMETHOD=DeBreak;SVTYPE=DEL	GT	0/1
12	129787295	DB1936	N	<DEL>	.	PASS	END=129788342;CHR2=12;SVLEN=1048;SUPPREAD=29;MAPQ=59;SVMETHOD=DeBreak;SVTYPE=DEL	GT	0/1
12	129795512	DB1937	N	<DEL>	.	PASS	END=129795762;CHR2=12;SVLEN=251;SUPPREAD=43;MAPQ=60;SVMETHOD=DeBreak;SVTYPE=DEL	GT	1/1
12	129964120	DB1938	N	<DEL>	.	PASS	END=129964791;CHR2=12;SVLEN=672;SUPPREAD=13;MAPQ=60;SVMETHOD=DeBreak;SVTYPE=DEL	GT	0/1
12	130122753	DB1939	N	<DEL>	.	PASS	END=130123376;CHR2=12;SVLEN=624;SUPPREAD=12;MAPQ=60;SVMETHOD=DeBreak;SVTYPE=DEL	GT	0/1
12	130383702	DB1940	N	<DEL>	.	PASS	END=130384033;CHR2=12;SVLEN=332;SUPPREAD=35;MAPQ=60;SVMETHOD=DeBreak;SVTYPE=DEL	GT	0/1
12	130455009	DB1941	N	<INS>	.	PASS	END=130455009;CHR2=12;SVLEN=289;SUPPREAD=24;MAPQ=60;SVMETHOD=DeBreak;SVTYPE=INS	GT	0/1
12	130518026	DB1942	N	<DUP>	.	PASS	END=130520907;CHR2=12;SVLEN=2882;SUPPREAD=19;MAPQ=58;SVMETHOD=DeBreak;SVTYPE=DUP	GT	0/1
12	130869285	DB1943	N	<INS>	.	PASS	END=130869285;CHR2=12;SVLEN=368;SUPPREAD=36;MAPQ=60;SVMETHOD=DeBreak;SVTYPE=INS	GT	0/1
12	130967467	DB1944	N	<INS>	.	PASS	END=130967467;CHR2=12;SVLEN=482;SUPPREAD=21;MAPQ=60;SVMETHOD=DeBreak;SVTYPE=INS	GT	0/1
12	130982477	DB1945	N	<DEL>	.	PASS	END=130982915;CHR2=12;SVLEN=439;SUPPREAD=37;MAPQ=60;SVMETHOD=DeBreak;SVTYPE=DEL	GT	0/1
12	131016452	DB1946	N	<DEL>	.	PASS	END=131016601;CHR2=12;SVLEN=150;SUPPREAD=42;MAPQ=60;SVMETHOD=DeBreak;SVTYPE=DEL	GT	0/1
12	131016514	DB1947	N	<TRA>	.	PASS	END=131016514;CHR2=16;SVLEN=0;SUPPREAD=16;MAPQ=27;SVMETHOD=DeBreak;SVTYPE=TRA	GT	0/1
12	131024152	DB1948	N	<DEL>	.	PASS	END=131024585;CHR2=12;SVLEN=434;SUPPREAD=28;MAPQ=60;SVMETHOD=DeBreak;SVTYPE=DEL	GT	1/1
12	131048381	DB1949	N	<DEL>	.	PASS	END=131048951;CHR2=12;SVLEN=571;SUPPREAD=26;MAPQ=60;SVMETHOD=DeBreak;SVTYPE=DEL	GT	0/1
12	131129712	DB1950	N	<TRA>	.	PASS	END=131129712;CHR2=hs37d5;SVLEN=0;SUPPREAD=21;MAPQ=60;SVMETHOD=DeBreak;SVTYPE=TRA	GT	0/1
12	131142044	DB1951	N	<DEL>	.	PASS	END=131142465;CHR2=12;SVLEN=422;SUPPREAD=18;MAPQ=60;SVMETHOD=DeBreak;SVTYPE=DEL	GT	0/1
12	131147916	DB1952	N	<DEL>	.	PASS	END=131150293;CHR2=12;SVLEN=2378;SUPPREAD=11;MAPQ=60;SVMETHOD=DeBreak;SVTYPE=DEL	GT	0/1
12	131232973	DB1953	N	<DEL>	.	PASS	END=131233746;CHR2=12;SVLEN=774;SUPPREAD=18;MAPQ=60;SVMETHOD=DeBreak;SVTYPE=DEL	GT	0/1
12	131266188	DB1954	N	<DEL>	.	PASS	END=131266783;CHR2=12;SVLEN=596;SUPPREAD=21;MAPQ=60;SVMETHOD=DeBreak;SVTYPE=DEL	GT	0/1
12	131504310	DB1955	N	<DEL>	.	PASS	END=131504503;CHR2=12;SVLEN=194;SUPPREAD=21;MAPQ=60;SVMETHOD=DeBreak;SVTYPE=DEL	GT	0/1
12	131580364	DB1956	N	<DEL>	.	PASS	END=131580757;CHR2=12;SVLEN=394;SUPPREAD=20;MAPQ=60;SVMETHOD=DeBreak;SVTYPE=DEL	GT	0/1
12	131815618	DB1957	N	<DEL>	.	PASS	END=131816166;CHR2=12;SVLEN=549;SUPPREAD=15;MAPQ=58;SVMETHOD=DeBreak;SVTYPE=DEL	GT	0/1
12	131851802	DB1958	N	<INS>	.	PASS	END=131851802;CHR2=12;SVLEN=562;SUPPREAD=11;MAPQ=54;SVMETHOD=DeBreak;SVTYPE=INS	GT	0/1
12	131866867	DB1959	N	<DEL>	.	PASS	END=131867784;CHR2=12;SVLEN=918;SUPPREAD=12;MAPQ=60;SVMETHOD=DeBreak;SVTYPE=DEL	GT	0/1
12	132123153	DB1960	N	<DEL>	.	PASS	END=132123267;CHR2=12;SVLEN=115;SUPPREAD=11;MAPQ=60;SVMETHOD=DeBreak;SVTYPE=DEL	GT	0/1
12	132251562	DB1961	N	<DEL>	.	PASS	END=132251697;CHR2=12;SVLEN=136;SUPPREAD=34;MAPQ=60;SVMETHOD=DeBreak;SVTYPE=DEL	GT	1/1
12	132285785	DB1962	N	<DEL>	.	PASS	END=132286453;CHR2=12;SVLEN=669;SUPPREAD=23;MAPQ=60;SVMETHOD=DeBreak;SVTYPE=DEL	GT	0/1
12	132482825	DB1963	N	<INS>	.	PASS	END=132482825;CHR2=12;SVLEN=988;SUPPREAD=18;MAPQ=60;SVMETHOD=DeBreak;SVTYPE=INS	GT	1/1
12	132619414	DB1964	N	<DEL>	.	PASS	END=132620867;CHR2=12;SVLEN=1454;SUPPREAD=10;MAPQ=60;SVMETHOD=DeBreak;SVTYPE=DEL;MULTI	GT	0/1
12	132619505	DB1965	N	<DEL>	.	PASS	END=132619802;CHR2=12;SVLEN=298;SUPPREAD=23;MAPQ=60;SVMETHOD=DeBreak;SVTYPE=DEL;MULTI	GT	0/1
12	132811792	DB1966	N	<DEL>	.	PASS	END=132815684;CHR2=12;SVLEN=3893;SUPPREAD=12;MAPQ=60;SVMETHOD=DeBreak;SVTYPE=DEL	GT	0/1
12	132813484	DB1967	N	<TRA>	.	PASS	END=182868399;CHR2=3;SVLEN=0;SUPPREAD=11;MAPQ=55;SVMETHOD=DeBreak;SVTYPE=TRA	GT	0/1
12	132814137	DB1968	N	<TRA>	.	PASS	END=132814137;CHR2=19;SVLEN=0;SUPPREAD=7;MAPQ=59;SVMETHOD=DeBreak;SVTYPE=TRA	GT	0/1
12	132815345	DB1969	N	<DEL>	.	PASS	END=132821790;CHR2=12;SVLEN=6446;SUPPREAD=24;MAPQ=57;SVMETHOD=DeBreak;SVTYPE=DEL	GT	0/1
12	132817022	DB1970	N	<TRA>	.	PASS	END=132817022;CHR2=3;SVLEN=0;SUPPREAD=9;MAPQ=55;SVMETHOD=DeBreak;SVTYPE=TRA	GT	0/1
12	132867110	DB1971	N	<DEL>	.	PASS	END=132867549;CHR2=12;SVLEN=440;SUPPREAD=18;MAPQ=60;SVMETHOD=DeBreak;SVTYPE=DEL	GT	0/1
12	132881279	DB1972	N	<DEL>	.	PASS	END=132882187;CHR2=12;SVLEN=909;SUPPREAD=18;MAPQ=60;SVMETHOD=DeBreak;SVTYPE=DEL	GT	0/1
12	132935967	DB1973	N	<DEL>	.	PASS	END=132936260;CHR2=12;SVLEN=294;SUPPREAD=40;MAPQ=60;SVMETHOD=DeBreak;SVTYPE=DEL	GT	0/1
12	132942192	DB1974	N	<DEL>	.	PASS	END=132942925;CHR2=12;SVLEN=734;SUPPREAD=26;MAPQ=60;SVMETHOD=DeBreak;SVTYPE=DEL	GT	0/1
12	132954501	DB1975	N	<DEL>	.	PASS	END=132955098;CHR2=12;SVLEN=598;SUPPREAD=9;MAPQ=60;SVMETHOD=DeBreak;SVTYPE=DEL	GT	0/1
12	132957501	DB1976	N	<INS>	.	PASS	END=132957501;CHR2=12;SVLEN=100;SUPPREAD=37;MAPQ=58;SVMETHOD=DeBreak;SVTYPE=INS	GT	0/1
12	132958107	DB1977	N	<DEL>	.	PASS	END=132958160;CHR2=12;SVLEN=54;SUPPREAD=38;MAPQ=58;SVMETHOD=DeBreak;SVTYPE=DEL	GT	0/1
12	132989274	DB1978	N	<TRA>	.	PASS	END=132989274;CHR2=3;SVLEN=0;SUPPREAD=13;MAPQ=41;SVMETHOD=DeBreak;SVTYPE=TRA	GT	0/1
12	133045884	DB1979	N	<DEL>	.	PASS	END=133046535;CHR2=12;SVLEN=652;SUPPREAD=22;MAPQ=60;SVMETHOD=DeBreak;SVTYPE=DEL	GT	0/1
12	133132911	DB1980	N	<DEL>	.	PASS	END=133133653;CHR2=12;SVLEN=743;SUPPREAD=15;MAPQ=58;SVMETHOD=DeBreak;SVTYPE=DEL	GT	0/1
12	133141175	DB1981	N	<DEL>	.	PASS	END=133141390;CHR2=12;SVLEN=216;SUPPREAD=26;MAPQ=60;SVMETHOD=DeBreak;SVTYPE=DEL	GT	0/1
12	133268624	DB1982	N	<DEL>	.	PASS	END=133270940;CHR2=12;SVLEN=2317;SUPPREAD=24;MAPQ=60;SVMETHOD=DeBreak;SVTYPE=DEL	GT	0/1
12	133306697	DB1983	N	<DEL>	.	PASS	END=133307221;CHR2=12;SVLEN=525;SUPPREAD=40;MAPQ=60;SVMETHOD=DeBreak;SVTYPE=DEL	GT	0/1
12	133319019	DB1984	N	<INS>	.	PASS	END=133319019;CHR2=12;SVLEN=695;SUPPREAD=18;MAPQ=60;SVMETHOD=DeBreak;SVTYPE=INS	GT	1/1
12	133526241	DB1985	N	<DUP>	.	PASS	END=133534971;CHR2=12;SVLEN=8731;SUPPREAD=11;MAPQ=10;SVMETHOD=DeBreak;SVTYPE=DUP	GT	0/1
12	133526241	DB1986	N	<TRA>	.	PASS	END=133526241;CHR2=GL000223.1;SVLEN=0;SUPPREAD=23;MAPQ=5;SVMETHOD=DeBreak;SVTYPE=TRA	GT	0/1
12	133771446	DB1987	N	<DEL>	.	PASS	END=133771769;CHR2=12;SVLEN=324;SUPPREAD=22;MAPQ=60;SVMETHOD=DeBreak;SVTYPE=DEL	GT	0/1
13	19445331	DB1988	N	<TRA>	.	PASS	END=170643042;CHR2=2;SVLEN=0;SUPPREAD=17;MAPQ=54;SVMETHOD=DeBreak;SVTYPE=TRA	GT	0/1
13	19642000	DB1989	N	<INS>	.	PASS	END=19642000;CHR2=13;SVLEN=1038;SUPPREAD=23;MAPQ=60;SVMETHOD=DeBreak;SVTYPE=INS	GT	0/1
13	19642499	DB1990	N	<DEL>	.	PASS	END=19642761;CHR2=13;SVLEN=263;SUPPREAD=28;MAPQ=60;SVMETHOD=DeBreak;SVTYPE=DEL	GT	0/1
13	19711685	DB1991	N	<DEL>	.	PASS	END=19711909;CHR2=13;SVLEN=225;SUPPREAD=16;MAPQ=60;SVMETHOD=DeBreak;SVTYPE=DEL	GT	0/1
13	20249623	DB1992	N	<DEL>	.	PASS	END=20250709;CHR2=13;SVLEN=1087;SUPPREAD=35;MAPQ=60;SVMETHOD=DeBreak;SVTYPE=DEL	GT	0/1
13	21331562	DB1993	N	<DUP>	.	PASS	END=21332650;CHR2=13;SVLEN=1089;SUPPREAD=7;MAPQ=57;SVMETHOD=DeBreak;SVTYPE=DUP	GT	0/1
13	21732272	DB1994	N	<DEL>	.	PASS	END=21735920;CHR2=13;SVLEN=3649;SUPPREAD=11;MAPQ=60;SVMETHOD=DeBreak;SVTYPE=DEL	GT	0/1
13	22188454	DB1995	N	<INS>	.	PASS	END=22188454;CHR2=13;SVLEN=340;SUPPREAD=34;MAPQ=60;SVMETHOD=DeBreak;SVTYPE=INS	GT	1/1
13	22530326	DB1996	N	<INS>	.	PASS	END=22530326;CHR2=13;SVLEN=339;SUPPREAD=14;MAPQ=60;SVMETHOD=DeBreak;SVTYPE=INS	GT	0/1
13	23402994	DB1997	N	<DUP>	.	PASS	END=23412924;CHR2=13;SVLEN=9931;SUPPREAD=12;MAPQ=60;SVMETHOD=DeBreak;SVTYPE=DUP	GT	0/1
13	23624436	DB1998	N	<DEL>	.	PASS	END=23624563;CHR2=13;SVLEN=128;SUPPREAD=37;MAPQ=60;SVMETHOD=DeBreak;SVTYPE=DEL	GT	1/1
13	23629012	DB1999	N	<DEL>	.	PASS	END=23638220;CHR2=13;SVLEN=9209;SUPPREAD=38;MAPQ=59;SVMETHOD=DeBreak;SVTYPE=DEL	GT	0/1
13	24375216	DB2000	N	<INV>	.	PASS	END=24376255;CHR2=13;SVLEN=1040;SUPPREAD=13;MAPQ=55;SVMETHOD=DeBreak;SVTYPE=INV	GT	0/1
13	24482719	DB2001	N	<INS>	.	PASS	END=24482719;CHR2=13;SVLEN=86;SUPPREAD=14;MAPQ=60;SVMETHOD=DeBreak;SVTYPE=INS	GT	0/1
13	24626510	DB2002	N	<DUP>	.	PASS	END=24627750;CHR2=13;SVLEN=1241;SUPPREAD=20;MAPQ=57;SVMETHOD=DeBreak;SVTYPE=DUP	GT	0/1
13	24704796	DB2003	N	<TRA>	.	PASS	END=24704796;CHR2=hs37d5;SVLEN=0;SUPPREAD=10;MAPQ=60;SVMETHOD=DeBreak;SVTYPE=TRA	GT	0/1
13	24900043	DB2004	N	<DUP>	.	PASS	END=24901959;CHR2=13;SVLEN=1917;SUPPREAD=10;MAPQ=60;SVMETHOD=DeBreak;SVTYPE=DUP	GT	0/1
13	24929996	DB2005	N	<TRA>	.	PASS	END=130931782;CHR2=4;SVLEN=0;SUPPREAD=11;MAPQ=35;SVMETHOD=DeBreak;SVTYPE=TRA	GT	0/1
13	24930148	DB2006	N	<DEL>	.	PASS	END=24930374;CHR2=13;SVLEN=227;SUPPREAD=40;MAPQ=60;SVMETHOD=DeBreak;SVTYPE=DEL	GT	0/1
13	25510579	DB2007	N	<DEL>	.	PASS	END=25513204;CHR2=13;SVLEN=2626;SUPPREAD=14;MAPQ=60;SVMETHOD=DeBreak;SVTYPE=DEL	GT	0/1
13	25721011	DB2008	N	<DEL>	.	PASS	END=25721336;CHR2=13;SVLEN=326;SUPPREAD=25;MAPQ=60;SVMETHOD=DeBreak;SVTYPE=DEL	GT	0/1
13	25945326	DB2009	N	<DEL>	.	PASS	END=25945783;CHR2=13;SVLEN=458;SUPPREAD=12;MAPQ=60;SVMETHOD=DeBreak;SVTYPE=DEL	GT	0/1
13	26036859	DB2010	N	<INS>	.	PASS	END=26036859;CHR2=13;SVLEN=110;SUPPREAD=50;MAPQ=60;SVMETHOD=DeBreak;SVTYPE=INS	GT	1/1
13	26161616	DB2011	N	<INV>	.	PASS	END=26164489;CHR2=13;SVLEN=2874;SUPPREAD=8;MAPQ=60;SVMETHOD=DeBreak;SVTYPE=INV;MULTI	GT	0/1
13	26162338	DB2012	N	<INV>	.	PASS	END=26163532;CHR2=13;SVLEN=1195;SUPPREAD=13;MAPQ=60;SVMETHOD=DeBreak;SVTYPE=INV;MULTI	GT	0/1
13	26701169	DB2013	N	<INS>	.	PASS	END=26701169;CHR2=13;SVLEN=212;SUPPREAD=31;MAPQ=60;SVMETHOD=DeBreak;SVTYPE=INS	GT	0/1
13	26792617	DB2014	N	<DEL>	.	PASS	END=26794068;CHR2=13;SVLEN=1452;SUPPREAD=20;MAPQ=60;SVMETHOD=DeBreak;SVTYPE=DEL	GT	0/1
13	26816234	DB2015	N	<INS>	.	PASS	END=26816234;CHR2=13;SVLEN=337;SUPPREAD=16;MAPQ=60;SVMETHOD=DeBreak;SVTYPE=INS	GT	0/1
13	27050160	DB2016	N	<DEL>	.	PASS	END=27052317;CHR2=13;SVLEN=2158;SUPPREAD=11;MAPQ=59;SVMETHOD=DeBreak;SVTYPE=DEL	GT	0/1
13	27126487	DB2017	N	<DUP>	.	PASS	END=27134438;CHR2=13;SVLEN=7952;SUPPREAD=34;MAPQ=60;SVMETHOD=DeBreak;SVTYPE=DUP	GT	0/1
13	27488087	DB2018	N	<INS>	.	PASS	END=27488087;CHR2=13;SVLEN=968;SUPPREAD=17;MAPQ=60;SVMETHOD=DeBreak;SVTYPE=INS	GT	0/1
13	27556943	DB2019	N	<DEL>	.	PASS	END=27557335;CHR2=13;SVLEN=393;SUPPREAD=43;MAPQ=60;SVMETHOD=DeBreak;SVTYPE=DEL	GT	1/1
13	27623058	DB2020	N	<DEL>	.	PASS	END=27623151;CHR2=13;SVLEN=94;SUPPREAD=15;MAPQ=60;SVMETHOD=DeBreak;SVTYPE=DEL	GT	0/1
13	28069033	DB2021	N	<DEL>	.	PASS	END=28069443;CHR2=13;SVLEN=411;SUPPREAD=24;MAPQ=60;SVMETHOD=DeBreak;SVTYPE=DEL	GT	0/1
13	28669512	DB2022	N	<DEL>	.	PASS	END=28670241;CHR2=13;SVLEN=730;SUPPREAD=27;MAPQ=60;SVMETHOD=DeBreak;SVTYPE=DEL	GT	0/1
13	29412072	DB2023	N	<INS>	.	PASS	END=29412072;CHR2=13;SVLEN=332;SUPPREAD=19;MAPQ=60;SVMETHOD=DeBreak;SVTYPE=INS	GT	0/1
13	29538857	DB2024	N	<INS>	.	PASS	END=29538857;CHR2=13;SVLEN=330;SUPPREAD=37;MAPQ=60;SVMETHOD=DeBreak;SVTYPE=INS	GT	1/1
13	29810518	DB2025	N	<INS>	.	PASS	END=29810518;CHR2=13;SVLEN=85;SUPPREAD=23;MAPQ=60;SVMETHOD=DeBreak;SVTYPE=INS	GT	0/1
13	29891586	DB2026	N	<DEL>	.	PASS	END=29891856;CHR2=13;SVLEN=271;SUPPREAD=21;MAPQ=60;SVMETHOD=DeBreak;SVTYPE=DEL	GT	0/1
13	29963959	DB2027	N	<DEL>	.	PASS	END=29964184;CHR2=13;SVLEN=226;SUPPREAD=37;MAPQ=60;SVMETHOD=DeBreak;SVTYPE=DEL	GT	1/1
13	30218059	DB2028	N	<TRA>	.	PASS	END=34735282;CHR2=19;SVLEN=0;SUPPREAD=20;MAPQ=51;SVMETHOD=DeBreak;SVTYPE=TRA	GT	0/1
13	30220401	DB2029	N	<TRA>	.	PASS	END=35193471;CHR2=15;SVLEN=0;SUPPREAD=26;MAPQ=40;SVMETHOD=DeBreak;SVTYPE=TRA	GT	0/1
13	30746761	DB2030	N	<INS>	.	PASS	END=30746761;CHR2=13;SVLEN=294;SUPPREAD=47;MAPQ=60;SVMETHOD=DeBreak;SVTYPE=INS	GT	1/1
13	31175615	DB2031	N	<DEL>	.	PASS	END=31175908;CHR2=13;SVLEN=294;SUPPREAD=17;MAPQ=60;SVMETHOD=DeBreak;SVTYPE=DEL	GT	0/1
13	31417810	DB2032	N	<DEL>	.	PASS	END=31418781;CHR2=13;SVLEN=972;SUPPREAD=33;MAPQ=60;SVMETHOD=DeBreak;SVTYPE=DEL	GT	0/1
13	31426243	DB2033	N	<DEL>	.	PASS	END=31426425;CHR2=13;SVLEN=183;SUPPREAD=22;MAPQ=60;SVMETHOD=DeBreak;SVTYPE=DEL	GT	0/1
13	31892005	DB2034	N	<INS>	.	PASS	END=31892005;CHR2=13;SVLEN=141;SUPPREAD=33;MAPQ=60;SVMETHOD=DeBreak;SVTYPE=INS	GT	1/1
13	31909953	DB2035	N	<INS>	.	PASS	END=31909953;CHR2=13;SVLEN=361;SUPPREAD=16;MAPQ=60;SVMETHOD=DeBreak;SVTYPE=INS	GT	0/1
13	32532622	DB2036	N	<DEL>	.	PASS	END=32538788;CHR2=13;SVLEN=6167;SUPPREAD=52;MAPQ=60;SVMETHOD=DeBreak;SVTYPE=DEL	GT	1/1
13	32646574	DB2037	N	<INS>	.	PASS	END=32646574;CHR2=13;SVLEN=316;SUPPREAD=16;MAPQ=60;SVMETHOD=DeBreak;SVTYPE=INS	GT	0/1
13	33699982	DB2038	N	<DEL>	.	PASS	END=33706178;CHR2=13;SVLEN=6197;SUPPREAD=21;MAPQ=59;SVMETHOD=DeBreak;SVTYPE=DEL	GT	0/1
13	33751917	DB2039	N	<DEL>	.	PASS	END=33752106;CHR2=13;SVLEN=190;SUPPREAD=27;MAPQ=60;SVMETHOD=DeBreak;SVTYPE=DEL	GT	0/1
13	34485348	DB2040	N	<INV>	.	PASS	END=34488203;CHR2=13;SVLEN=2856;SUPPREAD=9;MAPQ=58;SVMETHOD=DeBreak;SVTYPE=INV;MULTI	GT	0/1
13	34486195	DB2041	N	<INV>	.	PASS	END=34487281;CHR2=13;SVLEN=1087;SUPPREAD=13;MAPQ=60;SVMETHOD=DeBreak;SVTYPE=INV;MULTI	GT	0/1
13	35270054	DB2042	N	<TRA>	.	PASS	END=119186995;CHR2=6;SVLEN=0;SUPPREAD=24;MAPQ=60;SVMETHOD=DeBreak;SVTYPE=TRA	GT	0/1
13	35629800	DB2043	N	<DUP>	.	PASS	END=35635709;CHR2=13;SVLEN=5910;SUPPREAD=37;MAPQ=60;SVMETHOD=DeBreak;SVTYPE=DUP	GT	0/1
13	35694396	DB2044	N	<DEL>	.	PASS	END=35695472;CHR2=13;SVLEN=1077;SUPPREAD=14;MAPQ=60;SVMETHOD=DeBreak;SVTYPE=DEL	GT	0/1
13	35890153	DB2045	N	<INS>	.	PASS	END=35890153;CHR2=13;SVLEN=291;SUPPREAD=20;MAPQ=60;SVMETHOD=DeBreak;SVTYPE=INS	GT	0/1
13	35974633	DB2046	N	<INV>	.	PASS	END=35977766;CHR2=13;SVLEN=3134;SUPPREAD=8;MAPQ=56;SVMETHOD=DeBreak;SVTYPE=INV	GT	0/1
13	35975622	DB2047	N	<INV>	.	PASS	END=35976587;CHR2=13;SVLEN=966;SUPPREAD=13;MAPQ=57;SVMETHOD=DeBreak;SVTYPE=INV	GT	0/1
13	36283722	DB2048	N	<DUP>	.	PASS	END=36285556;CHR2=13;SVLEN=1835;SUPPREAD=14;MAPQ=60;SVMETHOD=DeBreak;SVTYPE=DUP	GT	0/1
13	36293339	DB2049	N	<TRA>	.	PASS	END=36293339;CHR2=18;SVLEN=0;SUPPREAD=32;MAPQ=36;SVMETHOD=DeBreak;SVTYPE=TRA	GT	0/1
13	36325271	DB2050	N	<INS>	.	PASS	END=36325271;CHR2=13;SVLEN=1447;SUPPREAD=9;MAPQ=60;SVMETHOD=DeBreak;SVTYPE=INS	GT	0/1
13	36325277	DB2051	N	<TRA>	.	PASS	END=36325277;CHR2=hs37d5;SVLEN=0;SUPPREAD=12;MAPQ=59;SVMETHOD=DeBreak;SVTYPE=TRA	GT	0/1
13	36528109	DB2052	N	<TRA>	.	PASS	END=36528109;CHR2=hs37d5;SVLEN=0;SUPPREAD=34;MAPQ=60;SVMETHOD=DeBreak;SVTYPE=TRA	GT	0/1
13	36657132	DB2053	N	<INS>	.	PASS	END=36657132;CHR2=13;SVLEN=341;SUPPREAD=15;MAPQ=60;SVMETHOD=DeBreak;SVTYPE=INS	GT	0/1
13	37414463	DB2054	N	<DEL>	.	PASS	END=37414774;CHR2=13;SVLEN=312;SUPPREAD=38;MAPQ=60;SVMETHOD=DeBreak;SVTYPE=DEL	GT	0/1
13	37497361	DB2055	N	<DEL>	.	PASS	END=37500730;CHR2=13;SVLEN=3370;SUPPREAD=34;MAPQ=60;SVMETHOD=DeBreak;SVTYPE=DEL	GT	0/1
13	37568705	DB2056	N	<INS>	.	PASS	END=37568705;CHR2=13;SVLEN=347;SUPPREAD=46;MAPQ=60;SVMETHOD=DeBreak;SVTYPE=INS	GT	1/1
13	37887627	DB2057	N	<DUP>	.	PASS	END=37889456;CHR2=13;SVLEN=1830;SUPPREAD=7;MAPQ=60;SVMETHOD=DeBreak;SVTYPE=DUP	GT	0/1
13	37887627	DB2058	N	<INV>	.	PASS	END=37891788;CHR2=13;SVLEN=4162;SUPPREAD=54;MAPQ=60;SVMETHOD=DeBreak;SVTYPE=INV	GT	1/1
13	38047833	DB2059	N	<DEL>	.	PASS	END=38049590;CHR2=13;SVLEN=1758;SUPPREAD=26;MAPQ=60;SVMETHOD=DeBreak;SVTYPE=DEL	GT	0/1
13	38441088	DB2060	N	<INS>	.	PASS	END=38441088;CHR2=13;SVLEN=337;SUPPREAD=18;MAPQ=60;SVMETHOD=DeBreak;SVTYPE=INS	GT	0/1
13	38808148	DB2061	N	<TRA>	.	PASS	END=38808148;CHR2=hs37d5;SVLEN=0;SUPPREAD=30;MAPQ=60;SVMETHOD=DeBreak;SVTYPE=TRA	GT	0/1
13	39057347	DB2062	N	<DUP>	.	PASS	END=39060221;CHR2=13;SVLEN=2875;SUPPREAD=23;MAPQ=60;SVMETHOD=DeBreak;SVTYPE=DUP	GT	0/1
13	39335830	DB2063	N	<TRA>	.	PASS	END=39335830;CHR2=3;SVLEN=0;SUPPREAD=9;MAPQ=54;SVMETHOD=DeBreak;SVTYPE=TRA	GT	0/1
13	39379309	DB2064	N	<DEL>	.	PASS	END=39383403;CHR2=13;SVLEN=4095;SUPPREAD=11;MAPQ=58;SVMETHOD=DeBreak;SVTYPE=DEL	GT	0/1
13	39430853	DB2065	N	<INS>	.	PASS	END=39430853;CHR2=13;SVLEN=361;SUPPREAD=28;MAPQ=60;SVMETHOD=DeBreak;SVTYPE=INS	GT	1/1
13	39494025	DB2066	N	<INS>	.	PASS	END=39494025;CHR2=13;SVLEN=306;SUPPREAD=17;MAPQ=60;SVMETHOD=DeBreak;SVTYPE=INS	GT	0/1
13	39934128	DB2067	N	<DEL>	.	PASS	END=39935479;CHR2=13;SVLEN=1352;SUPPREAD=36;MAPQ=60;SVMETHOD=DeBreak;SVTYPE=DEL	GT	0/1
13	39994121	DB2068	N	<TRA>	.	PASS	END=39994121;CHR2=4;SVLEN=0;SUPPREAD=38;MAPQ=58;SVMETHOD=DeBreak;SVTYPE=TRA	GT	0/1
13	40028491	DB2069	N	<DEL>	.	PASS	END=40028781;CHR2=13;SVLEN=291;SUPPREAD=33;MAPQ=60;SVMETHOD=DeBreak;SVTYPE=DEL	GT	0/1
13	41097371	DB2070	N	<INS>	.	PASS	END=41097371;CHR2=13;SVLEN=525;SUPPREAD=16;MAPQ=60;SVMETHOD=DeBreak;SVTYPE=INS	GT	0/1
13	41616979	DB2071	N	<INV>	.	PASS	END=41618130;CHR2=13;SVLEN=1152;SUPPREAD=11;MAPQ=52;SVMETHOD=DeBreak;SVTYPE=INV	GT	0/1
13	41901268	DB2072	N	<INS>	.	PASS	END=41901268;CHR2=13;SVLEN=1119;SUPPREAD=17;MAPQ=60;SVMETHOD=DeBreak;SVTYPE=INS	GT	1/1
13	42223385	DB2073	N	<INS>	.	PASS	END=42223385;CHR2=13;SVLEN=977;SUPPREAD=31;MAPQ=60;SVMETHOD=DeBreak;SVTYPE=INS	GT	1/1
13	42236968	DB2074	N	<DUP>	.	PASS	END=42241821;CHR2=13;SVLEN=4854;SUPPREAD=9;MAPQ=60;SVMETHOD=DeBreak;SVTYPE=DUP	GT	0/1
13	42755495	DB2075	N	<DEL>	.	PASS	END=42756461;CHR2=13;SVLEN=967;SUPPREAD=18;MAPQ=60;SVMETHOD=DeBreak;SVTYPE=DEL	GT	0/1
13	42940052	DB2076	N	<INS>	.	PASS	END=42940052;CHR2=13;SVLEN=352;SUPPREAD=12;MAPQ=60;SVMETHOD=DeBreak;SVTYPE=INS	GT	0/1
13	42946061	DB2077	N	<DEL>	.	PASS	END=42946439;CHR2=13;SVLEN=379;SUPPREAD=38;MAPQ=60;SVMETHOD=DeBreak;SVTYPE=DEL	GT	0/1
13	43539816	DB2078	N	<DEL>	.	PASS	END=43541409;CHR2=13;SVLEN=1594;SUPPREAD=30;MAPQ=60;SVMETHOD=DeBreak;SVTYPE=DEL	GT	0/1
13	43540411	DB2079	N	<TRA>	.	PASS	END=111557731;CHR2=X;SVLEN=0;SUPPREAD=15;MAPQ=58;SVMETHOD=DeBreak;SVTYPE=TRA	GT	0/1
13	43599425	DB2080	N	<DUP>	.	PASS	END=43608395;CHR2=13;SVLEN=8971;SUPPREAD=15;MAPQ=60;SVMETHOD=DeBreak;SVTYPE=DUP	GT	0/1
13	43603623	DB2081	N	<INS>	.	PASS	END=43603623;CHR2=13;SVLEN=785;SUPPREAD=13;MAPQ=60;SVMETHOD=DeBreak;SVTYPE=INS	GT	0/1
13	44411761	DB2082	N	<INS>	.	PASS	END=44411761;CHR2=13;SVLEN=346;SUPPREAD=25;MAPQ=60;SVMETHOD=DeBreak;SVTYPE=INS	GT	0/1
13	45066273	DB2083	N	<INS>	.	PASS	END=45066273;CHR2=13;SVLEN=302;SUPPREAD=35;MAPQ=60;SVMETHOD=DeBreak;SVTYPE=INS	GT	0/1
13	45089735	DB2084	N	<DEL>	.	PASS	END=45099301;CHR2=13;SVLEN=9567;SUPPREAD=15;MAPQ=60;SVMETHOD=DeBreak;SVTYPE=DEL	GT	0/1
13	46091580	DB2085	N	<INS>	.	PASS	END=46091580;CHR2=13;SVLEN=458;SUPPREAD=16;MAPQ=60;SVMETHOD=DeBreak;SVTYPE=INS	GT	0/1
13	46292789	DB2086	N	<INS>	.	PASS	END=46292789;CHR2=13;SVLEN=61;SUPPREAD=35;MAPQ=60;SVMETHOD=DeBreak;SVTYPE=INS	GT	1/1
13	47293145	DB2087	N	<INS>	.	PASS	END=47293145;CHR2=13;SVLEN=276;SUPPREAD=30;MAPQ=60;SVMETHOD=DeBreak;SVTYPE=INS	GT	0/1
13	47689494	DB2088	N	<DEL>	.	PASS	END=47689752;CHR2=13;SVLEN=259;SUPPREAD=29;MAPQ=60;SVMETHOD=DeBreak;SVTYPE=DEL	GT	1/1
13	48015501	DB2089	N	<DEL>	.	PASS	END=48016024;CHR2=13;SVLEN=524;SUPPREAD=18;MAPQ=60;SVMETHOD=DeBreak;SVTYPE=DEL	GT	0/1
13	48087749	DB2090	N	<INS>	.	PASS	END=48087749;CHR2=13;SVLEN=292;SUPPREAD=19;MAPQ=60;SVMETHOD=DeBreak;SVTYPE=INS	GT	0/1
13	48189023	DB2091	N	<INV>	.	PASS	END=48193253;CHR2=13;SVLEN=4231;SUPPREAD=64;MAPQ=60;SVMETHOD=DeBreak;SVTYPE=INV	GT	1/1
13	48475942	DB2092	N	<INS>	.	PASS	END=48475942;CHR2=13;SVLEN=318;SUPPREAD=25;MAPQ=60;SVMETHOD=DeBreak;SVTYPE=INS	GT	0/1
13	48772168	DB2093	N	<INV>	.	PASS	END=48779308;CHR2=13;SVLEN=7141;SUPPREAD=33;MAPQ=60;SVMETHOD=DeBreak;SVTYPE=INV	GT	0/1
13	48866981	DB2094	N	<INS>	.	PASS	END=48866981;CHR2=13;SVLEN=285;SUPPREAD=14;MAPQ=60;SVMETHOD=DeBreak;SVTYPE=INS	GT	0/1
13	49001596	DB2095	N	<TRA>	.	PASS	END=74390193;CHR2=8;SVLEN=0;SUPPREAD=16;MAPQ=35;SVMETHOD=DeBreak;SVTYPE=TRA	GT	0/1
13	49305515	DB2096	N	<DEL>	.	PASS	END=49306259;CHR2=13;SVLEN=745;SUPPREAD=23;MAPQ=60;SVMETHOD=DeBreak;SVTYPE=DEL	GT	0/1
13	50373375	DB2097	N	<DEL>	.	PASS	END=50373939;CHR2=13;SVLEN=565;SUPPREAD=18;MAPQ=60;SVMETHOD=DeBreak;SVTYPE=DEL	GT	0/1
13	50474667	DB2098	N	<DEL>	.	PASS	END=50474912;CHR2=13;SVLEN=246;SUPPREAD=12;MAPQ=60;SVMETHOD=DeBreak;SVTYPE=DEL	GT	0/1
13	50514160	DB2099	N	<INV>	.	PASS	END=50514574;CHR2=13;SVLEN=415;SUPPREAD=18;MAPQ=60;SVMETHOD=DeBreak;SVTYPE=INV	GT	0/1
13	50609220	DB2100	N	<DEL>	.	PASS	END=50609293;CHR2=13;SVLEN=74;SUPPREAD=43;MAPQ=60;SVMETHOD=DeBreak;SVTYPE=DEL	GT	1/1
13	51069376	DB2101	N	<DUP>	.	PASS	END=51075130;CHR2=13;SVLEN=5755;SUPPREAD=17;MAPQ=60;SVMETHOD=DeBreak;SVTYPE=DUP	GT	0/1
13	51284074	DB2102	N	<INV>	.	PASS	END=51286934;CHR2=13;SVLEN=2861;SUPPREAD=7;MAPQ=60;SVMETHOD=DeBreak;SVTYPE=INV;MULTI	GT	0/1
13	51285036	DB2103	N	<INV>	.	PASS	END=51286047;CHR2=13;SVLEN=1012;SUPPREAD=15;MAPQ=59;SVMETHOD=DeBreak;SVTYPE=INV;MULTI	GT	0/1
13	51716867	DB2104	N	<TRA>	.	PASS	END=194400115;CHR2=3;SVLEN=0;SUPPREAD=20;MAPQ=60;SVMETHOD=DeBreak;SVTYPE=TRA	GT	0/1
13	51760758	DB2105	N	<DEL>	.	PASS	END=51760851;CHR2=13;SVLEN=94;SUPPREAD=21;MAPQ=60;SVMETHOD=DeBreak;SVTYPE=DEL	GT	0/1
13	51922894	DB2106	N	<INS>	.	PASS	END=51922894;CHR2=13;SVLEN=356;SUPPREAD=21;MAPQ=60;SVMETHOD=DeBreak;SVTYPE=INS	GT	0/1
13	52552319	DB2107	N	<TRA>	.	PASS	END=52552319;CHR2=2;SVLEN=0;SUPPREAD=10;MAPQ=30;SVMETHOD=DeBreak;SVTYPE=TRA	GT	0/1
13	53832179	DB2108	N	<INS>	.	PASS	END=53832179;CHR2=13;SVLEN=160;SUPPREAD=26;MAPQ=60;SVMETHOD=DeBreak;SVTYPE=INS	GT	0/1
13	54478173	DB2109	N	<INS>	.	PASS	END=54478173;CHR2=13;SVLEN=2293;SUPPREAD=9;MAPQ=60;SVMETHOD=DeBreak;SVTYPE=INS	GT	0/1
13	54871118	DB2110	N	<INS>	.	PASS	END=54871118;CHR2=13;SVLEN=272;SUPPREAD=20;MAPQ=57;SVMETHOD=DeBreak;SVTYPE=INS	GT	0/1
13	55879264	DB2111	N	<INS>	.	PASS	END=55879264;CHR2=13;SVLEN=134;SUPPREAD=23;MAPQ=60;SVMETHOD=DeBreak;SVTYPE=INS	GT	0/1
13	56186542	DB2112	N	<INS>	.	PASS	END=56186542;CHR2=13;SVLEN=304;SUPPREAD=19;MAPQ=60;SVMETHOD=DeBreak;SVTYPE=INS	GT	0/1
13	56495130	DB2113	N	<INS>	.	PASS	END=56495130;CHR2=13;SVLEN=843;SUPPREAD=16;MAPQ=60;SVMETHOD=DeBreak;SVTYPE=INS	GT	1/1
13	57074210	DB2114	N	<DEL>	.	PASS	END=57075724;CHR2=13;SVLEN=1515;SUPPREAD=17;MAPQ=60;SVMETHOD=DeBreak;SVTYPE=DEL	GT	0/1
13	57522241	DB2115	N	<DEL>	.	PASS	END=57522447;CHR2=13;SVLEN=207;SUPPREAD=37;MAPQ=60;SVMETHOD=DeBreak;SVTYPE=DEL	GT	0/1
13	57527028	DB2116	N	<INS>	.	PASS	END=57527028;CHR2=13;SVLEN=85;SUPPREAD=46;MAPQ=60;SVMETHOD=DeBreak;SVTYPE=INS	GT	1/1
13	58339703	DB2117	N	<DEL>	.	PASS	END=58340241;CHR2=13;SVLEN=539;SUPPREAD=33;MAPQ=60;SVMETHOD=DeBreak;SVTYPE=DEL	GT	0/1
13	58386052	DB2118	N	<DEL>	.	PASS	END=58386460;CHR2=13;SVLEN=409;SUPPREAD=32;MAPQ=60;SVMETHOD=DeBreak;SVTYPE=DEL	GT	0/1
13	58439567	DB2119	N	<DEL>	.	PASS	END=58443654;CHR2=13;SVLEN=4088;SUPPREAD=17;MAPQ=60;SVMETHOD=DeBreak;SVTYPE=DEL	GT	0/1
13	58621037	DB2120	N	<INS>	.	PASS	END=58621037;CHR2=13;SVLEN=301;SUPPREAD=44;MAPQ=60;SVMETHOD=DeBreak;SVTYPE=INS	GT	1/1
13	58914495	DB2121	N	<INS>	.	PASS	END=58914495;CHR2=13;SVLEN=1054;SUPPREAD=20;MAPQ=60;SVMETHOD=DeBreak;SVTYPE=INS	GT	0/1
13	59357591	DB2122	N	<INS>	.	PASS	END=59357591;CHR2=13;SVLEN=340;SUPPREAD=22;MAPQ=60;SVMETHOD=DeBreak;SVTYPE=INS	GT	0/1
13	59467791	DB2123	N	<DEL>	.	PASS	END=59471130;CHR2=13;SVLEN=3340;SUPPREAD=13;MAPQ=60;SVMETHOD=DeBreak;SVTYPE=DEL	GT	0/1
13	60786171	DB2124	N	<DEL>	.	PASS	END=60786502;CHR2=13;SVLEN=332;SUPPREAD=10;MAPQ=60;SVMETHOD=DeBreak;SVTYPE=DEL	GT	0/1
13	61221149	DB2125	N	<INS>	.	PASS	END=61221149;CHR2=13;SVLEN=1293;SUPPREAD=10;MAPQ=60;SVMETHOD=DeBreak;SVTYPE=INS	GT	0/1
13	61221151	DB2126	N	<TRA>	.	PASS	END=61221151;CHR2=8;SVLEN=0;SUPPREAD=7;MAPQ=60;SVMETHOD=DeBreak;SVTYPE=TRA	GT	0/1
13	61286839	DB2127	N	<TRA>	.	PASS	END=61286839;CHR2=4;SVLEN=0;SUPPREAD=21;MAPQ=57;SVMETHOD=DeBreak;SVTYPE=TRA	GT	0/1
13	61553028	DB2128	N	<DEL>	.	PASS	END=61553838;CHR2=13;SVLEN=811;SUPPREAD=24;MAPQ=60;SVMETHOD=DeBreak;SVTYPE=DEL	GT	0/1
13	62077075	DB2129	N	<INS>	.	PASS	END=62077075;CHR2=13;SVLEN=797;SUPPREAD=9;MAPQ=60;SVMETHOD=DeBreak;SVTYPE=INS	GT	0/1
13	62588947	DB2130	N	<INS>	.	PASS	END=62588947;CHR2=13;SVLEN=325;SUPPREAD=36;MAPQ=60;SVMETHOD=DeBreak;SVTYPE=INS	GT	1/1
13	62654789	DB2131	N	<DUP>	.	PASS	END=62657564;CHR2=13;SVLEN=2776;SUPPREAD=21;MAPQ=58;SVMETHOD=DeBreak;SVTYPE=DUP	GT	0/1
13	63523808	DB2132	N	<DEL>	.	PASS	END=63524121;CHR2=13;SVLEN=314;SUPPREAD=26;MAPQ=60;SVMETHOD=DeBreak;SVTYPE=DEL	GT	0/1
13	63598572	DB2133	N	<DEL>	.	PASS	END=63608410;CHR2=13;SVLEN=9839;SUPPREAD=21;MAPQ=60;SVMETHOD=DeBreak;SVTYPE=DEL	GT	0/1
13	63606743	DB2134	N	<INV>	.	PASS	END=63607659;CHR2=13;SVLEN=917;SUPPREAD=24;MAPQ=59;SVMETHOD=DeBreak;SVTYPE=INV	GT	0/1
13	63689152	DB2135	N	<INS>	.	PASS	END=63689152;CHR2=13;SVLEN=2160;SUPPREAD=10;MAPQ=60;SVMETHOD=DeBreak;SVTYPE=INS	GT	0/1
13	63689155	DB2136	N	<TRA>	.	PASS	END=135697564;CHR2=9;SVLEN=0;SUPPREAD=11;MAPQ=31;SVMETHOD=DeBreak;SVTYPE=TRA	GT	0/1
13	63981006	DB2137	N	<DEL>	.	PASS	END=63981436;CHR2=13;SVLEN=431;SUPPREAD=45;MAPQ=60;SVMETHOD=DeBreak;SVTYPE=DEL	GT	1/1
13	64412935	DB2138	N	<DEL>	.	PASS	END=64414818;CHR2=13;SVLEN=1884;SUPPREAD=29;MAPQ=60;SVMETHOD=DeBreak;SVTYPE=DEL	GT	0/1
13	64569813	DB2139	N	<INS>	.	PASS	END=64569813;CHR2=13;SVLEN=1084;SUPPREAD=15;MAPQ=59;SVMETHOD=DeBreak;SVTYPE=INS	GT	1/1
13	64569813	DB2140	N	<TRA>	.	PASS	END=64569813;CHR2=5;SVLEN=0;SUPPREAD=8;MAPQ=36;SVMETHOD=DeBreak;SVTYPE=TRA	GT	0/1
13	64964029	DB2141	N	<INS>	.	PASS	END=64964029;CHR2=13;SVLEN=915;SUPPREAD=11;MAPQ=60;SVMETHOD=DeBreak;SVTYPE=INS	GT	0/1
13	65189736	DB2142	N	<INV>	.	PASS	END=65191539;CHR2=13;SVLEN=1804;SUPPREAD=67;MAPQ=59;SVMETHOD=DeBreak;SVTYPE=INV	GT	1/1
13	65236388	DB2143	N	<DEL>	.	PASS	END=65242386;CHR2=13;SVLEN=5999;SUPPREAD=27;MAPQ=60;SVMETHOD=DeBreak;SVTYPE=DEL	GT	0/1
13	65637837	DB2144	N	<DEL>	.	PASS	END=65638201;CHR2=13;SVLEN=365;SUPPREAD=12;MAPQ=60;SVMETHOD=DeBreak;SVTYPE=DEL	GT	0/1
13	65870768	DB2145	N	<DEL>	.	PASS	END=65871372;CHR2=13;SVLEN=605;SUPPREAD=27;MAPQ=60;SVMETHOD=DeBreak;SVTYPE=DEL	GT	0/1
13	67011209	DB2146	N	<DUP>	.	PASS	END=67014945;CHR2=13;SVLEN=3737;SUPPREAD=17;MAPQ=60;SVMETHOD=DeBreak;SVTYPE=DUP	GT	0/1
13	67897039	DB2147	N	<DEL>	.	PASS	END=67897677;CHR2=13;SVLEN=639;SUPPREAD=35;MAPQ=60;SVMETHOD=DeBreak;SVTYPE=DEL	GT	0/1
13	67950340	DB2148	N	<DEL>	.	PASS	END=67950762;CHR2=13;SVLEN=423;SUPPREAD=46;MAPQ=60;SVMETHOD=DeBreak;SVTYPE=DEL	GT	1/1
13	68563913	DB2149	N	<INS>	.	PASS	END=68563913;CHR2=13;SVLEN=85;SUPPREAD=30;MAPQ=60;SVMETHOD=DeBreak;SVTYPE=INS	GT	1/1
13	68936896	DB2150	N	<DEL>	.	PASS	END=68937257;CHR2=13;SVLEN=362;SUPPREAD=31;MAPQ=60;SVMETHOD=DeBreak;SVTYPE=DEL	GT	0/1
13	68977888	DB2151	N	<DEL>	.	PASS	END=68978180;CHR2=13;SVLEN=293;SUPPREAD=32;MAPQ=60;SVMETHOD=DeBreak;SVTYPE=DEL	GT	0/1
13	69735206	DB2152	N	<TRA>	.	PASS	END=136878318;CHR2=9;SVLEN=0;SUPPREAD=17;MAPQ=43;SVMETHOD=DeBreak;SVTYPE=TRA	GT	0/1
13	69966653	DB2153	N	<DEL>	.	PASS	END=69966946;CHR2=13;SVLEN=294;SUPPREAD=16;MAPQ=60;SVMETHOD=DeBreak;SVTYPE=DEL	GT	0/1
13	70056927	DB2154	N	<INS>	.	PASS	END=70056927;CHR2=13;SVLEN=341;SUPPREAD=17;MAPQ=60;SVMETHOD=DeBreak;SVTYPE=INS	GT	0/1
13	70861681	DB2155	N	<DEL>	.	PASS	END=70861984;CHR2=13;SVLEN=304;SUPPREAD=34;MAPQ=60;SVMETHOD=DeBreak;SVTYPE=DEL	GT	1/1
13	72127092	DB2156	N	<DEL>	.	PASS	END=72127782;CHR2=13;SVLEN=691;SUPPREAD=33;MAPQ=60;SVMETHOD=DeBreak;SVTYPE=DEL	GT	0/1
13	72308408	DB2157	N	<DEL>	.	PASS	END=72308897;CHR2=13;SVLEN=490;SUPPREAD=16;MAPQ=60;SVMETHOD=DeBreak;SVTYPE=DEL	GT	0/1
13	72477292	DB2158	N	<DEL>	.	PASS	END=72480643;CHR2=13;SVLEN=3352;SUPPREAD=30;MAPQ=60;SVMETHOD=DeBreak;SVTYPE=DEL	GT	0/1
13	72851406	DB2159	N	<INS>	.	PASS	END=72851406;CHR2=13;SVLEN=85;SUPPREAD=39;MAPQ=60;SVMETHOD=DeBreak;SVTYPE=INS	GT	1/1
13	73644195	DB2160	N	<DEL>	.	PASS	END=73645995;CHR2=13;SVLEN=1801;SUPPREAD=17;MAPQ=60;SVMETHOD=DeBreak;SVTYPE=DEL	GT	0/1
13	73814444	DB2161	N	<DUP>	.	PASS	END=73815956;CHR2=13;SVLEN=1513;SUPPREAD=11;MAPQ=60;SVMETHOD=DeBreak;SVTYPE=DUP	GT	0/1
13	73964648	DB2162	N	<INS>	.	PASS	END=73964648;CHR2=13;SVLEN=321;SUPPREAD=16;MAPQ=60;SVMETHOD=DeBreak;SVTYPE=INS	GT	0/1
13	74383574	DB2163	N	<DEL>	.	PASS	END=74383703;CHR2=13;SVLEN=130;SUPPREAD=41;MAPQ=60;SVMETHOD=DeBreak;SVTYPE=DEL	GT	1/1
13	75294936	DB2164	N	<DEL>	.	PASS	END=75296809;CHR2=13;SVLEN=1874;SUPPREAD=40;MAPQ=60;SVMETHOD=DeBreak;SVTYPE=DEL	GT	1/1
13	75562062	DB2165	N	<DEL>	.	PASS	END=75562365;CHR2=13;SVLEN=304;SUPPREAD=17;MAPQ=60;SVMETHOD=DeBreak;SVTYPE=DEL	GT	0/1
13	75562302	DB2166	N	<TRA>	.	PASS	END=135664775;CHR2=3;SVLEN=0;SUPPREAD=16;MAPQ=32;SVMETHOD=DeBreak;SVTYPE=TRA	GT	0/1
13	75625211	DB2167	N	<DEL>	.	PASS	END=75625298;CHR2=13;SVLEN=88;SUPPREAD=22;MAPQ=60;SVMETHOD=DeBreak;SVTYPE=DEL	GT	0/1
13	76111088	DB2168	N	<DUP>	.	PASS	END=76115423;CHR2=13;SVLEN=4336;SUPPREAD=19;MAPQ=60;SVMETHOD=DeBreak;SVTYPE=DUP	GT	0/1
13	76209769	DB2169	N	<DEL>	.	PASS	END=76211117;CHR2=13;SVLEN=1349;SUPPREAD=24;MAPQ=60;SVMETHOD=DeBreak;SVTYPE=DEL	GT	0/1
13	78234534	DB2170	N	<DEL>	.	PASS	END=78234861;CHR2=13;SVLEN=328;SUPPREAD=31;MAPQ=60;SVMETHOD=DeBreak;SVTYPE=DEL	GT	1/1
13	78278494	DB2171	N	<DEL>	.	PASS	END=78278659;CHR2=13;SVLEN=166;SUPPREAD=23;MAPQ=60;SVMETHOD=DeBreak;SVTYPE=DEL	GT	0/1
13	78278936	DB2172	N	<DEL>	.	PASS	END=78279093;CHR2=13;SVLEN=158;SUPPREAD=21;MAPQ=60;SVMETHOD=DeBreak;SVTYPE=DEL	GT	0/1
13	78594168	DB2173	N	<DEL>	.	PASS	END=78594459;CHR2=13;SVLEN=292;SUPPREAD=26;MAPQ=60;SVMETHOD=DeBreak;SVTYPE=DEL	GT	0/1
13	78997611	DB2174	N	<DEL>	.	PASS	END=78998719;CHR2=13;SVLEN=1109;SUPPREAD=26;MAPQ=60;SVMETHOD=DeBreak;SVTYPE=DEL	GT	0/1
13	79203352	DB2175	N	<DEL>	.	PASS	END=79207574;CHR2=13;SVLEN=4223;SUPPREAD=40;MAPQ=60;SVMETHOD=DeBreak;SVTYPE=DEL	GT	0/1
13	79993226	DB2176	N	<DEL>	.	PASS	END=79993559;CHR2=13;SVLEN=334;SUPPREAD=40;MAPQ=60;SVMETHOD=DeBreak;SVTYPE=DEL	GT	0/1
13	80199057	DB2177	N	<INS>	.	PASS	END=80199057;CHR2=13;SVLEN=347;SUPPREAD=35;MAPQ=60;SVMETHOD=DeBreak;SVTYPE=INS	GT	1/1
13	80296947	DB2178	N	<INS>	.	PASS	END=80296947;CHR2=13;SVLEN=84;SUPPREAD=18;MAPQ=60;SVMETHOD=DeBreak;SVTYPE=INS	GT	0/1
13	80772303	DB2179	N	<INS>	.	PASS	END=80772303;CHR2=13;SVLEN=86;SUPPREAD=24;MAPQ=60;SVMETHOD=DeBreak;SVTYPE=INS	GT	0/1
13	81408688	DB2180	N	<INS>	.	PASS	END=81408688;CHR2=13;SVLEN=218;SUPPREAD=18;MAPQ=60;SVMETHOD=DeBreak;SVTYPE=INS	GT	0/1
13	81680770	DB2181	N	<DEL>	.	PASS	END=81683225;CHR2=13;SVLEN=2456;SUPPREAD=15;MAPQ=60;SVMETHOD=DeBreak;SVTYPE=DEL	GT	0/1
13	82088740	DB2182	N	<DEL>	.	PASS	END=82089198;CHR2=13;SVLEN=459;SUPPREAD=17;MAPQ=60;SVMETHOD=DeBreak;SVTYPE=DEL	GT	0/1
13	82356084	DB2183	N	<INV>	.	PASS	END=82357586;CHR2=13;SVLEN=1503;SUPPREAD=47;MAPQ=58;SVMETHOD=DeBreak;SVTYPE=INV	GT	1/1
13	82364695	DB2184	N	<INS>	.	PASS	END=82364695;CHR2=13;SVLEN=146;SUPPREAD=15;MAPQ=60;SVMETHOD=DeBreak;SVTYPE=INS	GT	0/1
13	82572471	DB2185	N	<INS>	.	PASS	END=82572471;CHR2=13;SVLEN=267;SUPPREAD=12;MAPQ=60;SVMETHOD=DeBreak;SVTYPE=INS	GT	0/1
13	82889020	DB2186	N	<DEL>	.	PASS	END=82889746;CHR2=13;SVLEN=727;SUPPREAD=23;MAPQ=60;SVMETHOD=DeBreak;SVTYPE=DEL	GT	0/1
13	83065150	DB2187	N	<DEL>	.	PASS	END=83068493;CHR2=13;SVLEN=3344;SUPPREAD=21;MAPQ=60;SVMETHOD=DeBreak;SVTYPE=DEL	GT	0/1
13	83165991	DB2188	N	<DEL>	.	PASS	END=83171355;CHR2=13;SVLEN=5365;SUPPREAD=40;MAPQ=59;SVMETHOD=DeBreak;SVTYPE=DEL	GT	0/1
13	83179543	DB2189	N	<DEL>	.	PASS	END=83179806;CHR2=13;SVLEN=264;SUPPREAD=17;MAPQ=60;SVMETHOD=DeBreak;SVTYPE=DEL	GT	0/1
13	83580148	DB2190	N	<DEL>	.	PASS	END=83581774;CHR2=13;SVLEN=1627;SUPPREAD=28;MAPQ=60;SVMETHOD=DeBreak;SVTYPE=DEL	GT	0/1
13	83749522	DB2191	N	<DEL>	.	PASS	END=83753406;CHR2=13;SVLEN=3885;SUPPREAD=30;MAPQ=60;SVMETHOD=DeBreak;SVTYPE=DEL	GT	0/1
13	84830526	DB2192	N	<TRA>	.	PASS	END=84830526;CHR2=14;SVLEN=0;SUPPREAD=18;MAPQ=54;SVMETHOD=DeBreak;SVTYPE=TRA	GT	0/1
13	84913860	DB2193	N	<TRA>	.	PASS	END=84913860;CHR2=hs37d5;SVLEN=0;SUPPREAD=17;MAPQ=60;SVMETHOD=DeBreak;SVTYPE=TRA	GT	0/1
13	85029884	DB2194	N	<INV>	.	PASS	END=85032758;CHR2=13;SVLEN=2875;SUPPREAD=8;MAPQ=60;SVMETHOD=DeBreak;SVTYPE=INV;MULTI	GT	0/1
13	85030756	DB2195	N	<INV>	.	PASS	END=85031731;CHR2=13;SVLEN=976;SUPPREAD=10;MAPQ=60;SVMETHOD=DeBreak;SVTYPE=INV;MULTI	GT	0/1
13	85223253	DB2196	N	<DEL>	.	PASS	END=85223354;CHR2=13;SVLEN=102;SUPPREAD=40;MAPQ=60;SVMETHOD=DeBreak;SVTYPE=DEL	GT	1/1
13	85333511	DB2197	N	<DEL>	.	PASS	END=85333838;CHR2=13;SVLEN=328;SUPPREAD=39;MAPQ=60;SVMETHOD=DeBreak;SVTYPE=DEL	GT	1/1
13	85548596	DB2198	N	<DUP>	.	PASS	END=85554593;CHR2=13;SVLEN=5998;SUPPREAD=26;MAPQ=60;SVMETHOD=DeBreak;SVTYPE=DUP	GT	0/1
13	85871586	DB2199	N	<INS>	.	PASS	END=85871586;CHR2=13;SVLEN=815;SUPPREAD=7;MAPQ=60;SVMETHOD=DeBreak;SVTYPE=INS	GT	0/1
13	85936735	DB2200	N	<DEL>	.	PASS	END=85937634;CHR2=13;SVLEN=900;SUPPREAD=13;MAPQ=60;SVMETHOD=DeBreak;SVTYPE=DEL	GT	0/1
13	86265183	DB2201	N	<INS>	.	PASS	END=86265183;CHR2=13;SVLEN=108;SUPPREAD=13;MAPQ=60;SVMETHOD=DeBreak;SVTYPE=INS	GT	0/1
13	86383645	DB2202	N	<INS>	.	PASS	END=86383645;CHR2=13;SVLEN=1761;SUPPREAD=12;MAPQ=60;SVMETHOD=DeBreak;SVTYPE=INS	GT	0/1
13	86914836	DB2203	N	<INV>	.	PASS	END=86917594;CHR2=13;SVLEN=2759;SUPPREAD=58;MAPQ=55;SVMETHOD=DeBreak;SVTYPE=INV	GT	1/1
13	87432040	DB2204	N	<TRA>	.	PASS	END=87432040;CHR2=hs37d5;SVLEN=0;SUPPREAD=8;MAPQ=60;SVMETHOD=DeBreak;SVTYPE=TRA	GT	0/1
13	87432041	DB2205	N	<INS>	.	PASS	END=87432041;CHR2=13;SVLEN=499;SUPPREAD=27;MAPQ=60;SVMETHOD=DeBreak;SVTYPE=INS	GT	1/1
13	87731758	DB2206	N	<DEL>	.	PASS	END=87731888;CHR2=13;SVLEN=131;SUPPREAD=35;MAPQ=60;SVMETHOD=DeBreak;SVTYPE=DEL	GT	1/1
13	88604334	DB2207	N	<INS>	.	PASS	END=88604334;CHR2=13;SVLEN=200;SUPPREAD=32;MAPQ=60;SVMETHOD=DeBreak;SVTYPE=INS	GT	0/1
13	88642141	DB2208	N	<DEL>	.	PASS	END=88644288;CHR2=13;SVLEN=2148;SUPPREAD=28;MAPQ=60;SVMETHOD=DeBreak;SVTYPE=DEL	GT	0/1
13	89073214	DB2209	N	<DEL>	.	PASS	END=89073520;CHR2=13;SVLEN=307;SUPPREAD=14;MAPQ=60;SVMETHOD=DeBreak;SVTYPE=DEL	GT	0/1
13	89149185	DB2210	N	<DEL>	.	PASS	END=89156271;CHR2=13;SVLEN=7087;SUPPREAD=11;MAPQ=60;SVMETHOD=DeBreak;SVTYPE=DEL	GT	0/1
13	89372137	DB2211	N	<DEL>	.	PASS	END=89372589;CHR2=13;SVLEN=453;SUPPREAD=19;MAPQ=60;SVMETHOD=DeBreak;SVTYPE=DEL	GT	0/1
13	89420896	DB2212	N	<DUP>	.	PASS	END=89425142;CHR2=13;SVLEN=4247;SUPPREAD=10;MAPQ=60;SVMETHOD=DeBreak;SVTYPE=DUP	GT	0/1
13	89584757	DB2213	N	<INS>	.	PASS	END=89584757;CHR2=13;SVLEN=144;SUPPREAD=37;MAPQ=60;SVMETHOD=DeBreak;SVTYPE=INS	GT	1/1
13	90862860	DB2214	N	<DEL>	.	PASS	END=90864800;CHR2=13;SVLEN=1941;SUPPREAD=33;MAPQ=60;SVMETHOD=DeBreak;SVTYPE=DEL	GT	0/1
13	90903244	DB2215	N	<INS>	.	PASS	END=90903244;CHR2=13;SVLEN=345;SUPPREAD=27;MAPQ=60;SVMETHOD=DeBreak;SVTYPE=INS	GT	0/1
13	90999252	DB2216	N	<INV>	.	PASS	END=91000442;CHR2=13;SVLEN=1191;SUPPREAD=16;MAPQ=58;SVMETHOD=DeBreak;SVTYPE=INV	GT	0/1
13	91024137	DB2217	N	<DEL>	.	PASS	END=91027605;CHR2=13;SVLEN=3469;SUPPREAD=30;MAPQ=60;SVMETHOD=DeBreak;SVTYPE=DEL	GT	0/1
13	91974722	DB2218	N	<INV>	.	PASS	END=91975587;CHR2=13;SVLEN=866;SUPPREAD=8;MAPQ=60;SVMETHOD=DeBreak;SVTYPE=INV	GT	0/1
13	92261252	DB2219	N	<INS>	.	PASS	END=92261252;CHR2=13;SVLEN=331;SUPPREAD=16;MAPQ=60;SVMETHOD=DeBreak;SVTYPE=INS	GT	0/1
13	92279176	DB2220	N	<DEL>	.	PASS	END=92279618;CHR2=13;SVLEN=443;SUPPREAD=34;MAPQ=60;SVMETHOD=DeBreak;SVTYPE=DEL	GT	1/1
13	92814250	DB2221	N	<INS>	.	PASS	END=92814250;CHR2=13;SVLEN=133;SUPPREAD=29;MAPQ=60;SVMETHOD=DeBreak;SVTYPE=INS	GT	1/1
13	92825206	DB2222	N	<INS>	.	PASS	END=92825206;CHR2=13;SVLEN=332;SUPPREAD=14;MAPQ=60;SVMETHOD=DeBreak;SVTYPE=INS	GT	0/1
13	93100746	DB2223	N	<INS>	.	PASS	END=93100746;CHR2=13;SVLEN=895;SUPPREAD=11;MAPQ=60;SVMETHOD=DeBreak;SVTYPE=INS	GT	0/1
13	93531458	DB2224	N	<INS>	.	PASS	END=93531458;CHR2=13;SVLEN=1092;SUPPREAD=9;MAPQ=60;SVMETHOD=DeBreak;SVTYPE=INS	GT	0/1
13	93531460	DB2225	N	<TRA>	.	PASS	END=93531460;CHR2=hs37d5;SVLEN=0;SUPPREAD=8;MAPQ=60;SVMETHOD=DeBreak;SVTYPE=TRA	GT	0/1
13	93650591	DB2226	N	<DEL>	.	PASS	END=93650764;CHR2=13;SVLEN=174;SUPPREAD=41;MAPQ=60;SVMETHOD=DeBreak;SVTYPE=DEL	GT	1/1
13	94470106	DB2227	N	<TRA>	.	PASS	END=94470106;CHR2=hs37d5;SVLEN=0;SUPPREAD=21;MAPQ=60;SVMETHOD=DeBreak;SVTYPE=TRA	GT	0/1
13	95154309	DB2228	N	<DEL>	.	PASS	END=95154464;CHR2=13;SVLEN=156;SUPPREAD=39;MAPQ=60;SVMETHOD=DeBreak;SVTYPE=DEL	GT	1/1
13	95781151	DB2229	N	<DEL>	.	PASS	END=95783007;CHR2=13;SVLEN=1857;SUPPREAD=10;MAPQ=60;SVMETHOD=DeBreak;SVTYPE=DEL	GT	0/1
13	95848632	DB2230	N	<DEL>	.	PASS	END=95849191;CHR2=13;SVLEN=560;SUPPREAD=24;MAPQ=60;SVMETHOD=DeBreak;SVTYPE=DEL	GT	0/1
13	96633450	DB2231	N	<DEL>	.	PASS	END=96633760;CHR2=13;SVLEN=311;SUPPREAD=32;MAPQ=60;SVMETHOD=DeBreak;SVTYPE=DEL	GT	0/1
13	97981495	DB2232	N	<INS>	.	PASS	END=97981495;CHR2=13;SVLEN=834;SUPPREAD=18;MAPQ=60;SVMETHOD=DeBreak;SVTYPE=INS	GT	1/1
13	98803276	DB2233	N	<INS>	.	PASS	END=98803276;CHR2=13;SVLEN=339;SUPPREAD=20;MAPQ=60;SVMETHOD=DeBreak;SVTYPE=INS	GT	0/1
13	99254182	DB2234	N	<DEL>	.	PASS	END=99258472;CHR2=13;SVLEN=4291;SUPPREAD=15;MAPQ=60;SVMETHOD=DeBreak;SVTYPE=DEL	GT	0/1
13	99254230	DB2235	N	<DUP>	.	PASS	END=99256427;CHR2=13;SVLEN=2198;SUPPREAD=12;MAPQ=60;SVMETHOD=DeBreak;SVTYPE=DUP	GT	0/1
13	99254418	DB2236	N	<INS>	.	PASS	END=99254418;CHR2=13;SVLEN=71;SUPPREAD=9;MAPQ=60;SVMETHOD=DeBreak;SVTYPE=INS	GT	0/1
13	99533090	DB2237	N	<INS>	.	PASS	END=99533090;CHR2=13;SVLEN=84;SUPPREAD=18;MAPQ=60;SVMETHOD=DeBreak;SVTYPE=INS	GT	0/1
13	99764978	DB2238	N	<INS>	.	PASS	END=99764978;CHR2=13;SVLEN=334;SUPPREAD=17;MAPQ=60;SVMETHOD=DeBreak;SVTYPE=INS	GT	0/1
13	100034514	DB2239	N	<INS>	.	PASS	END=100034514;CHR2=13;SVLEN=176;SUPPREAD=23;MAPQ=60;SVMETHOD=DeBreak;SVTYPE=INS	GT	1/1
13	100034707	DB2240	N	<INV>	.	PASS	END=100035403;CHR2=13;SVLEN=697;SUPPREAD=37;MAPQ=59;SVMETHOD=DeBreak;SVTYPE=INV	GT	1/1
13	100035581	DB2241	N	<DEL>	.	PASS	END=100035756;CHR2=13;SVLEN=176;SUPPREAD=20;MAPQ=60;SVMETHOD=DeBreak;SVTYPE=DEL	GT	0/1
13	101625786	DB2242	N	<DEL>	.	PASS	END=101625906;CHR2=13;SVLEN=121;SUPPREAD=23;MAPQ=60;SVMETHOD=DeBreak;SVTYPE=DEL	GT	0/1
13	101894148	DB2243	N	<TRA>	.	PASS	END=101894148;CHR2=4;SVLEN=0;SUPPREAD=16;MAPQ=59;SVMETHOD=DeBreak;SVTYPE=TRA	GT	0/1
13	102064973	DB2244	N	<DEL>	.	PASS	END=102071569;CHR2=13;SVLEN=6597;SUPPREAD=43;MAPQ=60;SVMETHOD=DeBreak;SVTYPE=DEL	GT	0/1
13	102813739	DB2245	N	<DEL>	.	PASS	END=102814221;CHR2=13;SVLEN=483;SUPPREAD=36;MAPQ=60;SVMETHOD=DeBreak;SVTYPE=DEL	GT	0/1
13	103713958	DB2246	N	<DEL>	.	PASS	END=103717881;CHR2=13;SVLEN=3924;SUPPREAD=34;MAPQ=60;SVMETHOD=DeBreak;SVTYPE=DEL	GT	0/1
13	103875310	DB2247	N	<DEL>	.	PASS	END=103875900;CHR2=13;SVLEN=591;SUPPREAD=15;MAPQ=60;SVMETHOD=DeBreak;SVTYPE=DEL	GT	0/1
13	103930894	DB2248	N	<DEL>	.	PASS	END=103932460;CHR2=13;SVLEN=1567;SUPPREAD=17;MAPQ=60;SVMETHOD=DeBreak;SVTYPE=DEL	GT	0/1
13	104091753	DB2249	N	<DEL>	.	PASS	END=104092235;CHR2=13;SVLEN=483;SUPPREAD=31;MAPQ=60;SVMETHOD=DeBreak;SVTYPE=DEL	GT	0/1
13	104558065	DB2250	N	<INS>	.	PASS	END=104558065;CHR2=13;SVLEN=338;SUPPREAD=17;MAPQ=60;SVMETHOD=DeBreak;SVTYPE=INS	GT	0/1
13	105531116	DB2251	N	<DEL>	.	PASS	END=105531522;CHR2=13;SVLEN=407;SUPPREAD=11;MAPQ=60;SVMETHOD=DeBreak;SVTYPE=DEL	GT	0/1
13	105708104	DB2252	N	<DEL>	.	PASS	END=105708385;CHR2=13;SVLEN=282;SUPPREAD=37;MAPQ=60;SVMETHOD=DeBreak;SVTYPE=DEL	GT	0/1
13	106266487	DB2253	N	<DEL>	.	PASS	END=106266839;CHR2=13;SVLEN=353;SUPPREAD=17;MAPQ=60;SVMETHOD=DeBreak;SVTYPE=DEL	GT	0/1
13	107229799	DB2254	N	<DUP>	.	PASS	END=107239716;CHR2=13;SVLEN=9918;SUPPREAD=44;MAPQ=60;SVMETHOD=DeBreak;SVTYPE=DUP	GT	1/1
13	107924354	DB2255	N	<DEL>	.	PASS	END=107925077;CHR2=13;SVLEN=724;SUPPREAD=14;MAPQ=60;SVMETHOD=DeBreak;SVTYPE=DEL	GT	0/1
13	108332869	DB2256	N	<DEL>	.	PASS	END=108332982;CHR2=13;SVLEN=114;SUPPREAD=15;MAPQ=60;SVMETHOD=DeBreak;SVTYPE=DEL	GT	0/1
13	108465329	DB2257	N	<DEL>	.	PASS	END=108472187;CHR2=13;SVLEN=6859;SUPPREAD=18;MAPQ=60;SVMETHOD=DeBreak;SVTYPE=DEL	GT	0/1
13	108699986	DB2258	N	<INS>	.	PASS	END=108699986;CHR2=13;SVLEN=95;SUPPREAD=23;MAPQ=60;SVMETHOD=DeBreak;SVTYPE=INS	GT	0/1
13	108946962	DB2259	N	<DEL>	.	PASS	END=108951811;CHR2=13;SVLEN=4850;SUPPREAD=22;MAPQ=60;SVMETHOD=DeBreak;SVTYPE=DEL	GT	0/1
13	109110716	DB2260	N	<INS>	.	PASS	END=109110716;CHR2=13;SVLEN=551;SUPPREAD=12;MAPQ=60;SVMETHOD=DeBreak;SVTYPE=INS	GT	0/1
13	109361733	DB2261	N	<DEL>	.	PASS	END=109362446;CHR2=13;SVLEN=714;SUPPREAD=30;MAPQ=60;SVMETHOD=DeBreak;SVTYPE=DEL	GT	0/1
13	110035545	DB2262	N	<DEL>	.	PASS	END=110035771;CHR2=13;SVLEN=227;SUPPREAD=14;MAPQ=60;SVMETHOD=DeBreak;SVTYPE=DEL	GT	0/1
13	110307074	DB2263	N	<DEL>	.	PASS	END=110307221;CHR2=13;SVLEN=148;SUPPREAD=46;MAPQ=60;SVMETHOD=DeBreak;SVTYPE=DEL	GT	1/1
13	110318126	DB2264	N	<DEL>	.	PASS	END=110318563;CHR2=13;SVLEN=438;SUPPREAD=33;MAPQ=60;SVMETHOD=DeBreak;SVTYPE=DEL	GT	1/1
13	110418013	DB2265	N	<DEL>	.	PASS	END=110419126;CHR2=13;SVLEN=1114;SUPPREAD=12;MAPQ=60;SVMETHOD=DeBreak;SVTYPE=DEL	GT	0/1
13	110664273	DB2266	N	<DUP>	.	PASS	END=110665486;CHR2=13;SVLEN=1214;SUPPREAD=19;MAPQ=60;SVMETHOD=DeBreak;SVTYPE=DUP	GT	0/1
13	110743411	DB2267	N	<DEL>	.	PASS	END=110743550;CHR2=13;SVLEN=140;SUPPREAD=19;MAPQ=60;SVMETHOD=DeBreak;SVTYPE=DEL	GT	0/1
13	110750350	DB2268	N	<INS>	.	PASS	END=110750350;CHR2=13;SVLEN=162;SUPPREAD=35;MAPQ=60;SVMETHOD=DeBreak;SVTYPE=INS	GT	1/1
13	110812511	DB2269	N	<DEL>	.	PASS	END=110812802;CHR2=13;SVLEN=292;SUPPREAD=45;MAPQ=60;SVMETHOD=DeBreak;SVTYPE=DEL	GT	1/1
13	111008023	DB2270	N	<DEL>	.	PASS	END=111008175;CHR2=13;SVLEN=153;SUPPREAD=30;MAPQ=60;SVMETHOD=DeBreak;SVTYPE=DEL	GT	0/1
13	111061124	DB2271	N	<DEL>	.	PASS	END=111061357;CHR2=13;SVLEN=234;SUPPREAD=43;MAPQ=60;SVMETHOD=DeBreak;SVTYPE=DEL	GT	1/1
13	111109134	DB2272	N	<DEL>	.	PASS	END=111109412;CHR2=13;SVLEN=279;SUPPREAD=12;MAPQ=60;SVMETHOD=DeBreak;SVTYPE=DEL	GT	0/1
13	111329401	DB2273	N	<DEL>	.	PASS	END=111329964;CHR2=13;SVLEN=564;SUPPREAD=22;MAPQ=60;SVMETHOD=DeBreak;SVTYPE=DEL	GT	0/1
13	111479313	DB2274	N	<DEL>	.	PASS	END=111479725;CHR2=13;SVLEN=413;SUPPREAD=30;MAPQ=60;SVMETHOD=DeBreak;SVTYPE=DEL	GT	1/1
13	111907151	DB2275	N	<DEL>	.	PASS	END=111907418;CHR2=13;SVLEN=268;SUPPREAD=36;MAPQ=60;SVMETHOD=DeBreak;SVTYPE=DEL	GT	1/1
13	112159926	DB2276	N	<DEL>	.	PASS	END=112160051;CHR2=13;SVLEN=126;SUPPREAD=19;MAPQ=60;SVMETHOD=DeBreak;SVTYPE=DEL	GT	0/1
13	112572807	DB2277	N	<DEL>	.	PASS	END=112573341;CHR2=13;SVLEN=535;SUPPREAD=9;MAPQ=60;SVMETHOD=DeBreak;SVTYPE=DEL	GT	0/1
13	112724910	DB2278	N	<DUP>	.	PASS	END=112726514;CHR2=13;SVLEN=1605;SUPPREAD=27;MAPQ=59;SVMETHOD=DeBreak;SVTYPE=DUP	GT	0/1
13	112733926	DB2279	N	<DEL>	.	PASS	END=112734335;CHR2=13;SVLEN=410;SUPPREAD=16;MAPQ=60;SVMETHOD=DeBreak;SVTYPE=DEL	GT	0/1
13	112801595	DB2280	N	<DEL>	.	PASS	END=112803827;CHR2=13;SVLEN=2233;SUPPREAD=11;MAPQ=60;SVMETHOD=DeBreak;SVTYPE=DEL	GT	0/1
13	112821849	DB2281	N	<TRA>	.	PASS	END=170641518;CHR2=2;SVLEN=0;SUPPREAD=35;MAPQ=55;SVMETHOD=DeBreak;SVTYPE=TRA	GT	0/1
13	112868687	DB2282	N	<DEL>	.	PASS	END=112869406;CHR2=13;SVLEN=720;SUPPREAD=15;MAPQ=60;SVMETHOD=DeBreak;SVTYPE=DEL;MULTI	GT	0/1
13	112869339	DB2283	N	<DEL>	.	PASS	END=112869505;CHR2=13;SVLEN=167;SUPPREAD=13;MAPQ=60;SVMETHOD=DeBreak;SVTYPE=DEL;MULTI	GT	0/1
13	113104237	DB2284	N	<DEL>	.	PASS	END=113104452;CHR2=13;SVLEN=216;SUPPREAD=17;MAPQ=60;SVMETHOD=DeBreak;SVTYPE=DEL	GT	0/1
13	113194139	DB2285	N	<DEL>	.	PASS	END=113194553;CHR2=13;SVLEN=415;SUPPREAD=38;MAPQ=60;SVMETHOD=DeBreak;SVTYPE=DEL	GT	0/1
13	113320611	DB2286	N	<DEL>	.	PASS	END=113321022;CHR2=13;SVLEN=412;SUPPREAD=13;MAPQ=60;SVMETHOD=DeBreak;SVTYPE=DEL	GT	0/1
13	113421173	DB2287	N	<DEL>	.	PASS	END=113421744;CHR2=13;SVLEN=572;SUPPREAD=20;MAPQ=60;SVMETHOD=DeBreak;SVTYPE=DEL	GT	0/1
13	113426686	DB2288	N	<DEL>	.	PASS	END=113427059;CHR2=13;SVLEN=374;SUPPREAD=24;MAPQ=60;SVMETHOD=DeBreak;SVTYPE=DEL	GT	0/1
13	113440084	DB2289	N	<DUP>	.	PASS	END=113440692;CHR2=13;SVLEN=609;SUPPREAD=7;MAPQ=55;SVMETHOD=DeBreak;SVTYPE=DUP	GT	0/1
13	113440774	DB2290	N	<INS>	.	PASS	END=113440774;CHR2=13;SVLEN=974;SUPPREAD=15;MAPQ=60;SVMETHOD=DeBreak;SVTYPE=INS	GT	0/1
13	113498658	DB2291	N	<DUP>	.	PASS	END=113500165;CHR2=13;SVLEN=1508;SUPPREAD=19;MAPQ=59;SVMETHOD=DeBreak;SVTYPE=DUP	GT	0/1
13	113516969	DB2292	N	<DUP>	.	PASS	END=113519603;CHR2=13;SVLEN=2635;SUPPREAD=32;MAPQ=60;SVMETHOD=DeBreak;SVTYPE=DUP	GT	0/1
13	113549036	DB2293	N	<DEL>	.	PASS	END=113549448;CHR2=13;SVLEN=413;SUPPREAD=29;MAPQ=60;SVMETHOD=DeBreak;SVTYPE=DEL	GT	0/1
13	113717750	DB2294	N	<DEL>	.	PASS	END=113717925;CHR2=13;SVLEN=176;SUPPREAD=19;MAPQ=60;SVMETHOD=DeBreak;SVTYPE=DEL	GT	0/1
13	113740003	DB2295	N	<DEL>	.	PASS	END=113740153;CHR2=13;SVLEN=151;SUPPREAD=21;MAPQ=60;SVMETHOD=DeBreak;SVTYPE=DEL	GT	0/1
13	113762296	DB2296	N	<DEL>	.	PASS	END=113762499;CHR2=13;SVLEN=204;SUPPREAD=25;MAPQ=60;SVMETHOD=DeBreak;SVTYPE=DEL	GT	0/1
13	113765703	DB2297	N	<DEL>	.	PASS	END=113766002;CHR2=13;SVLEN=300;SUPPREAD=17;MAPQ=60;SVMETHOD=DeBreak;SVTYPE=DEL;MULTI	GT	0/1
13	113765709	DB2298	N	<DEL>	.	PASS	END=113765863;CHR2=13;SVLEN=155;SUPPREAD=17;MAPQ=60;SVMETHOD=DeBreak;SVTYPE=DEL;MULTI	GT	0/1
13	113805837	DB2299	N	<DEL>	.	PASS	END=113805989;CHR2=13;SVLEN=153;SUPPREAD=24;MAPQ=60;SVMETHOD=DeBreak;SVTYPE=DEL	GT	0/1
13	113938686	DB2300	N	<DEL>	.	PASS	END=113939422;CHR2=13;SVLEN=737;SUPPREAD=30;MAPQ=60;SVMETHOD=DeBreak;SVTYPE=DEL	GT	0/1
13	113984552	DB2301	N	<INV>	.	PASS	END=113987527;CHR2=13;SVLEN=2976;SUPPREAD=7;MAPQ=60;SVMETHOD=DeBreak;SVTYPE=INV;MULTI	GT	0/1
13	113985499	DB2302	N	<INV>	.	PASS	END=113986403;CHR2=13;SVLEN=905;SUPPREAD=13;MAPQ=59;SVMETHOD=DeBreak;SVTYPE=INV;MULTI	GT	0/1
13	113990697	DB2303	N	<DUP>	.	PASS	END=113991993;CHR2=13;SVLEN=1297;SUPPREAD=12;MAPQ=59;SVMETHOD=DeBreak;SVTYPE=DUP	GT	0/1
13	114000279	DB2304	N	<DEL>	.	PASS	END=114000775;CHR2=13;SVLEN=497;SUPPREAD=15;MAPQ=60;SVMETHOD=DeBreak;SVTYPE=DEL	GT	0/1
13	114031822	DB2305	N	<DUP>	.	PASS	END=114035775;CHR2=13;SVLEN=3954;SUPPREAD=12;MAPQ=60;SVMETHOD=DeBreak;SVTYPE=DUP	GT	0/1
13	114032138	DB2306	N	<DEL>	.	PASS	END=114032227;CHR2=13;SVLEN=90;SUPPREAD=8;MAPQ=60;SVMETHOD=DeBreak;SVTYPE=DEL	GT	0/1
13	114088649	DB2307	N	<DEL>	.	PASS	END=114091499;CHR2=13;SVLEN=2851;SUPPREAD=32;MAPQ=60;SVMETHOD=DeBreak;SVTYPE=DEL	GT	0/1
13	114160497	DB2308	N	<DEL>	.	PASS	END=114160670;CHR2=13;SVLEN=174;SUPPREAD=25;MAPQ=60;SVMETHOD=DeBreak;SVTYPE=DEL	GT	0/1
13	114195815	DB2309	N	<DEL>	.	PASS	END=114196102;CHR2=13;SVLEN=288;SUPPREAD=36;MAPQ=60;SVMETHOD=DeBreak;SVTYPE=DEL	GT	0/1
13	114214543	DB2310	N	<DEL>	.	PASS	END=114214680;CHR2=13;SVLEN=138;SUPPREAD=11;MAPQ=60;SVMETHOD=DeBreak;SVTYPE=DEL	GT	0/1
13	114493029	DB2311	N	<DEL>	.	PASS	END=114493462;CHR2=13;SVLEN=434;SUPPREAD=11;MAPQ=60;SVMETHOD=DeBreak;SVTYPE=DEL	GT	0/1
13	114510518	DB2312	N	<DEL>	.	PASS	END=114510713;CHR2=13;SVLEN=196;SUPPREAD=29;MAPQ=60;SVMETHOD=DeBreak;SVTYPE=DEL	GT	0/1
13	114533404	DB2313	N	<DEL>	.	PASS	END=114533625;CHR2=13;SVLEN=222;SUPPREAD=28;MAPQ=60;SVMETHOD=DeBreak;SVTYPE=DEL	GT	0/1
13	114534557	DB2314	N	<DEL>	.	PASS	END=114535277;CHR2=13;SVLEN=721;SUPPREAD=25;MAPQ=60;SVMETHOD=DeBreak;SVTYPE=DEL	GT	0/1
13	114561483	DB2315	N	<DEL>	.	PASS	END=114561632;CHR2=13;SVLEN=150;SUPPREAD=18;MAPQ=60;SVMETHOD=DeBreak;SVTYPE=DEL	GT	0/1
13	114633210	DB2316	N	<DEL>	.	PASS	END=114633580;CHR2=13;SVLEN=371;SUPPREAD=18;MAPQ=60;SVMETHOD=DeBreak;SVTYPE=DEL	GT	0/1
13	114881990	DB2317	N	<INS>	.	PASS	END=114881990;CHR2=13;SVLEN=340;SUPPREAD=11;MAPQ=60;SVMETHOD=DeBreak;SVTYPE=INS	GT	0/1
13	114903633	DB2318	N	<DUP>	.	PASS	END=114905397;CHR2=13;SVLEN=1765;SUPPREAD=21;MAPQ=58;SVMETHOD=DeBreak;SVTYPE=DUP	GT	0/1
14	19037324	DB2319	N	<INS>	.	PASS	END=19037324;CHR2=14;SVLEN=95;SUPPREAD=42;MAPQ=60;SVMETHOD=DeBreak;SVTYPE=INS	GT	1/1
14	19938600	DB2320	N	<INV>	.	PASS	END=19939746;CHR2=14;SVLEN=1147;SUPPREAD=11;MAPQ=17;SVMETHOD=DeBreak;SVTYPE=INV;MULTI	GT	0/1
14	20528528	DB2321	N	<DUP>	.	PASS	END=20538393;CHR2=14;SVLEN=9866;SUPPREAD=14;MAPQ=60;SVMETHOD=DeBreak;SVTYPE=DUP	GT	0/1
14	20692968	DB2322	N	<DEL>	.	PASS	END=20697353;CHR2=14;SVLEN=4386;SUPPREAD=17;MAPQ=60;SVMETHOD=DeBreak;SVTYPE=DEL	GT	0/1
14	20967645	DB2323	N	<DUP>	.	PASS	END=20971785;CHR2=14;SVLEN=4141;SUPPREAD=21;MAPQ=60;SVMETHOD=DeBreak;SVTYPE=DUP	GT	0/1
14	21322968	DB2324	N	<INS>	.	PASS	END=21322968;CHR2=14;SVLEN=279;SUPPREAD=16;MAPQ=60;SVMETHOD=DeBreak;SVTYPE=INS	GT	0/1
14	21377681	DB2325	N	<DEL>	.	PASS	END=21378805;CHR2=14;SVLEN=1125;SUPPREAD=38;MAPQ=59;SVMETHOD=DeBreak;SVTYPE=DEL	GT	0/1
14	21422666	DB2326	N	<DUP>	.	PASS	END=21424716;CHR2=14;SVLEN=2051;SUPPREAD=30;MAPQ=58;SVMETHOD=DeBreak;SVTYPE=DUP	GT	0/1
14	21745029	DB2327	N	<INS>	.	PASS	END=21745029;CHR2=14;SVLEN=1359;SUPPREAD=10;MAPQ=59;SVMETHOD=DeBreak;SVTYPE=INS	GT	0/1
14	21952570	DB2328	N	<DEL>	.	PASS	END=21954621;CHR2=14;SVLEN=2052;SUPPREAD=18;MAPQ=60;SVMETHOD=DeBreak;SVTYPE=DEL	GT	0/1
14	22410617	DB2329	N	<DUP>	.	PASS	END=22420466;CHR2=14;SVLEN=9850;SUPPREAD=12;MAPQ=60;SVMETHOD=DeBreak;SVTYPE=DUP	GT	0/1
14	22586392	DB2330	N	<DEL>	.	PASS	END=22587751;CHR2=14;SVLEN=1360;SUPPREAD=12;MAPQ=60;SVMETHOD=DeBreak;SVTYPE=DEL	GT	0/1
14	22802947	DB2331	N	<INS>	.	PASS	END=22802947;CHR2=14;SVLEN=133;SUPPREAD=21;MAPQ=60;SVMETHOD=DeBreak;SVTYPE=INS	GT	0/1
14	22881667	DB2332	N	<DEL>	.	PASS	END=22882257;CHR2=14;SVLEN=591;SUPPREAD=29;MAPQ=60;SVMETHOD=DeBreak;SVTYPE=DEL	GT	0/1
14	22958848	DB2333	N	<INV>	.	PASS	END=22960578;CHR2=14;SVLEN=1731;SUPPREAD=16;MAPQ=55;SVMETHOD=DeBreak;SVTYPE=INV	GT	0/1
14	23097214	DB2334	N	<INS>	.	PASS	END=23097214;CHR2=14;SVLEN=178;SUPPREAD=39;MAPQ=60;SVMETHOD=DeBreak;SVTYPE=INS	GT	1/1
14	23108106	DB2335	N	<DEL>	.	PASS	END=23110592;CHR2=14;SVLEN=2487;SUPPREAD=33;MAPQ=59;SVMETHOD=DeBreak;SVTYPE=DEL	GT	1/1
14	23922263	DB2336	N	<DEL>	.	PASS	END=23922634;CHR2=14;SVLEN=372;SUPPREAD=34;MAPQ=60;SVMETHOD=DeBreak;SVTYPE=DEL	GT	1/1
14	24175014	DB2337	N	<DEL>	.	PASS	END=24175329;CHR2=14;SVLEN=316;SUPPREAD=32;MAPQ=60;SVMETHOD=DeBreak;SVTYPE=DEL	GT	0/1
14	24394416	DB2338	N	<DEL>	.	PASS	END=24394768;CHR2=14;SVLEN=353;SUPPREAD=37;MAPQ=60;SVMETHOD=DeBreak;SVTYPE=DEL	GT	1/1
14	24441586	DB2339	N	<INS>	.	PASS	END=24441586;CHR2=14;SVLEN=743;SUPPREAD=7;MAPQ=60;SVMETHOD=DeBreak;SVTYPE=INS	GT	0/1
14	24442274	DB2340	N	<INS>	.	PASS	END=24442274;CHR2=14;SVLEN=500;SUPPREAD=16;MAPQ=60;SVMETHOD=DeBreak;SVTYPE=INS	GT	0/1
14	24484828	DB2341	N	<TRA>	.	PASS	END=32683701;CHR2=8;SVLEN=0;SUPPREAD=40;MAPQ=59;SVMETHOD=DeBreak;SVTYPE=TRA	GT	0/1
14	24504628	DB2342	N	<DUP>	.	PASS	END=24505712;CHR2=14;SVLEN=1085;SUPPREAD=7;MAPQ=59;SVMETHOD=DeBreak;SVTYPE=DUP	GT	0/1
14	24794389	DB2343	N	<INS>	.	PASS	END=24794389;CHR2=14;SVLEN=85;SUPPREAD=19;MAPQ=60;SVMETHOD=DeBreak;SVTYPE=INS	GT	0/1
14	24857761	DB2344	N	<INV>	.	PASS	END=24859751;CHR2=14;SVLEN=1991;SUPPREAD=34;MAPQ=52;SVMETHOD=DeBreak;SVTYPE=INV	GT	0/1
14	25262428	DB2345	N	<DEL>	.	PASS	END=25263123;CHR2=14;SVLEN=696;SUPPREAD=20;MAPQ=60;SVMETHOD=DeBreak;SVTYPE=DEL	GT	0/1
14	25759602	DB2346	N	<DEL>	.	PASS	END=25759684;CHR2=14;SVLEN=83;SUPPREAD=19;MAPQ=60;SVMETHOD=DeBreak;SVTYPE=DEL	GT	0/1
14	26046829	DB2347	N	<INS>	.	PASS	END=26046829;CHR2=14;SVLEN=314;SUPPREAD=20;MAPQ=60;SVMETHOD=DeBreak;SVTYPE=INS	GT	0/1
14	26524412	DB2348	N	<INS>	.	PASS	END=26524412;CHR2=14;SVLEN=322;SUPPREAD=57;MAPQ=60;SVMETHOD=DeBreak;SVTYPE=INS	GT	1/1
14	26590934	DB2349	N	<DEL>	.	PASS	END=26592386;CHR2=14;SVLEN=1453;SUPPREAD=23;MAPQ=60;SVMETHOD=DeBreak;SVTYPE=DEL	GT	0/1
14	26888639	DB2350	N	<INV>	.	PASS	END=26891442;CHR2=14;SVLEN=2804;SUPPREAD=9;MAPQ=56;SVMETHOD=DeBreak;SVTYPE=INV;MULTI	GT	0/1
14	26889611	DB2351	N	<INV>	.	PASS	END=26890720;CHR2=14;SVLEN=1110;SUPPREAD=10;MAPQ=57;SVMETHOD=DeBreak;SVTYPE=INV;MULTI	GT	0/1
14	27040179	DB2352	N	<INS>	.	PASS	END=27040179;CHR2=14;SVLEN=322;SUPPREAD=8;MAPQ=60;SVMETHOD=DeBreak;SVTYPE=INS	GT	0/1
14	27765236	DB2353	N	<INS>	.	PASS	END=27765236;CHR2=14;SVLEN=270;SUPPREAD=26;MAPQ=60;SVMETHOD=DeBreak;SVTYPE=INS	GT	0/1
14	28261152	DB2354	N	<DEL>	.	PASS	END=28267150;CHR2=14;SVLEN=5999;SUPPREAD=18;MAPQ=59;SVMETHOD=DeBreak;SVTYPE=DEL	GT	0/1
14	28301230	DB2355	N	<INS>	.	PASS	END=28301230;CHR2=14;SVLEN=85;SUPPREAD=33;MAPQ=60;SVMETHOD=DeBreak;SVTYPE=INS	GT	0/1
14	28624720	DB2356	N	<INS>	.	PASS	END=28624720;CHR2=14;SVLEN=85;SUPPREAD=33;MAPQ=60;SVMETHOD=DeBreak;SVTYPE=INS	GT	1/1
14	28667600	DB2357	N	<TRA>	.	PASS	END=31709705;CHR2=hs37d5;SVLEN=0;SUPPREAD=11;MAPQ=60;SVMETHOD=DeBreak;SVTYPE=TRA	GT	0/1
14	28667670	DB2358	N	<DUP>	.	PASS	END=105274828;CHR2=14;SVLEN=76607159;SUPPREAD=14;MAPQ=39;SVMETHOD=DeBreak;SVTYPE=DUP	GT	0/1
14	28869847	DB2359	N	<DEL>	.	PASS	END=28872143;CHR2=14;SVLEN=2297;SUPPREAD=25;MAPQ=60;SVMETHOD=DeBreak;SVTYPE=DEL	GT	0/1
14	29728058	DB2360	N	<DEL>	.	PASS	END=29728779;CHR2=14;SVLEN=722;SUPPREAD=28;MAPQ=60;SVMETHOD=DeBreak;SVTYPE=DEL	GT	0/1
14	30044299	DB2361	N	<INS>	.	PASS	END=30044299;CHR2=14;SVLEN=85;SUPPREAD=12;MAPQ=60;SVMETHOD=DeBreak;SVTYPE=INS	GT	0/1
14	30522716	DB2362	N	<TRA>	.	PASS	END=30522716;CHR2=hs37d5;SVLEN=0;SUPPREAD=19;MAPQ=59;SVMETHOD=DeBreak;SVTYPE=TRA	GT	0/1
14	30986505	DB2363	N	<DEL>	.	PASS	END=30986746;CHR2=14;SVLEN=242;SUPPREAD=37;MAPQ=60;SVMETHOD=DeBreak;SVTYPE=DEL	GT	1/1
14	31813889	DB2364	N	<DEL>	.	PASS	END=31814041;CHR2=14;SVLEN=153;SUPPREAD=19;MAPQ=60;SVMETHOD=DeBreak;SVTYPE=DEL	GT	0/1
14	32671087	DB2365	N	<INS>	.	PASS	END=32671087;CHR2=14;SVLEN=447;SUPPREAD=17;MAPQ=60;SVMETHOD=DeBreak;SVTYPE=INS	GT	0/1
14	33310319	DB2366	N	<DUP>	.	PASS	END=33311586;CHR2=14;SVLEN=1268;SUPPREAD=13;MAPQ=58;SVMETHOD=DeBreak;SVTYPE=DUP	GT	0/1
14	33385529	DB2367	N	<DUP>	.	PASS	END=33392970;CHR2=14;SVLEN=7442;SUPPREAD=45;MAPQ=60;SVMETHOD=DeBreak;SVTYPE=DUP	GT	1/1
14	33827647	DB2368	N	<DUP>	.	PASS	END=33829320;CHR2=14;SVLEN=1674;SUPPREAD=28;MAPQ=59;SVMETHOD=DeBreak;SVTYPE=DUP	GT	0/1
14	34290025	DB2369	N	<DEL>	.	PASS	END=34290376;CHR2=14;SVLEN=352;SUPPREAD=19;MAPQ=60;SVMETHOD=DeBreak;SVTYPE=DEL	GT	0/1
14	34428724	DB2370	N	<DUP>	.	PASS	END=34431453;CHR2=14;SVLEN=2730;SUPPREAD=32;MAPQ=60;SVMETHOD=DeBreak;SVTYPE=DUP	GT	0/1
14	34516177	DB2371	N	<INS>	.	PASS	END=34516177;CHR2=14;SVLEN=733;SUPPREAD=18;MAPQ=60;SVMETHOD=DeBreak;SVTYPE=INS	GT	1/1
14	34581858	DB2372	N	<INS>	.	PASS	END=34581858;CHR2=14;SVLEN=84;SUPPREAD=40;MAPQ=60;SVMETHOD=DeBreak;SVTYPE=INS	GT	1/1
14	34952448	DB2373	N	<INS>	.	PASS	END=34952448;CHR2=14;SVLEN=340;SUPPREAD=37;MAPQ=60;SVMETHOD=DeBreak;SVTYPE=INS	GT	1/1
14	35248603	DB2374	N	<INS>	.	PASS	END=35248603;CHR2=14;SVLEN=85;SUPPREAD=40;MAPQ=60;SVMETHOD=DeBreak;SVTYPE=INS	GT	1/1
14	35398623	DB2375	N	<DEL>	.	PASS	END=35399422;CHR2=14;SVLEN=800;SUPPREAD=27;MAPQ=59;SVMETHOD=DeBreak;SVTYPE=DEL	GT	0/1
14	35605601	DB2376	N	<DEL>	.	PASS	END=35615057;CHR2=14;SVLEN=9457;SUPPREAD=35;MAPQ=60;SVMETHOD=DeBreak;SVTYPE=DEL	GT	1/1
14	35775688	DB2377	N	<DEL>	.	PASS	END=35776716;CHR2=14;SVLEN=1029;SUPPREAD=32;MAPQ=59;SVMETHOD=DeBreak;SVTYPE=DEL	GT	0/1
14	37567958	DB2378	N	<DEL>	.	PASS	END=37568076;CHR2=14;SVLEN=119;SUPPREAD=17;MAPQ=60;SVMETHOD=DeBreak;SVTYPE=DEL	GT	0/1
14	37890623	DB2379	N	<INS>	.	PASS	END=37890623;CHR2=14;SVLEN=950;SUPPREAD=21;MAPQ=60;SVMETHOD=DeBreak;SVTYPE=INS	GT	1/1
14	38134679	DB2380	N	<DEL>	.	PASS	END=38137604;CHR2=14;SVLEN=2926;SUPPREAD=30;MAPQ=60;SVMETHOD=DeBreak;SVTYPE=DEL	GT	1/1
14	38325436	DB2381	N	<INS>	.	PASS	END=38325436;CHR2=14;SVLEN=929;SUPPREAD=14;MAPQ=60;SVMETHOD=DeBreak;SVTYPE=INS	GT	0/1
14	38359605	DB2382	N	<INS>	.	PASS	END=38359605;CHR2=14;SVLEN=340;SUPPREAD=10;MAPQ=60;SVMETHOD=DeBreak;SVTYPE=INS	GT	0/1
14	38500962	DB2383	N	<INV>	.	PASS	END=38504006;CHR2=14;SVLEN=3045;SUPPREAD=12;MAPQ=54;SVMETHOD=DeBreak;SVTYPE=INV	GT	0/1
14	38501861	DB2384	N	<INV>	.	PASS	END=38502775;CHR2=14;SVLEN=915;SUPPREAD=17;MAPQ=56;SVMETHOD=DeBreak;SVTYPE=INV	GT	0/1
14	38630743	DB2385	N	<DEL>	.	PASS	END=38630832;CHR2=14;SVLEN=90;SUPPREAD=16;MAPQ=60;SVMETHOD=DeBreak;SVTYPE=DEL	GT	0/1
14	38744090	DB2386	N	<INS>	.	PASS	END=38744090;CHR2=14;SVLEN=93;SUPPREAD=17;MAPQ=60;SVMETHOD=DeBreak;SVTYPE=INS	GT	0/1
14	38962324	DB2387	N	<DEL>	.	PASS	END=38966283;CHR2=14;SVLEN=3960;SUPPREAD=21;MAPQ=60;SVMETHOD=DeBreak;SVTYPE=DEL	GT	0/1
14	39160723	DB2388	N	<INS>	.	PASS	END=39160723;CHR2=14;SVLEN=348;SUPPREAD=18;MAPQ=60;SVMETHOD=DeBreak;SVTYPE=INS	GT	0/1
14	39356147	DB2389	N	<DUP>	.	PASS	END=39358778;CHR2=14;SVLEN=2632;SUPPREAD=16;MAPQ=59;SVMETHOD=DeBreak;SVTYPE=DUP	GT	0/1
14	39508495	DB2390	N	<INS>	.	PASS	END=39508495;CHR2=14;SVLEN=332;SUPPREAD=19;MAPQ=60;SVMETHOD=DeBreak;SVTYPE=INS	GT	0/1
14	39720511	DB2391	N	<INS>	.	PASS	END=39720511;CHR2=14;SVLEN=293;SUPPREAD=16;MAPQ=60;SVMETHOD=DeBreak;SVTYPE=INS	GT	0/1
14	40098380	DB2392	N	<DEL>	.	PASS	END=40100195;CHR2=14;SVLEN=1816;SUPPREAD=14;MAPQ=60;SVMETHOD=DeBreak;SVTYPE=DEL	GT	0/1
14	40182900	DB2393	N	<INS>	.	PASS	END=40182900;CHR2=14;SVLEN=86;SUPPREAD=43;MAPQ=60;SVMETHOD=DeBreak;SVTYPE=INS	GT	1/1
14	40312930	DB2394	N	<INS>	.	PASS	END=40312930;CHR2=14;SVLEN=332;SUPPREAD=16;MAPQ=60;SVMETHOD=DeBreak;SVTYPE=INS	GT	0/1
14	40579654	DB2395	N	<INS>	.	PASS	END=40579654;CHR2=14;SVLEN=330;SUPPREAD=10;MAPQ=60;SVMETHOD=DeBreak;SVTYPE=INS	GT	0/1
14	40609890	DB2396	N	<DEL>	.	PASS	END=40617551;CHR2=14;SVLEN=7662;SUPPREAD=13;MAPQ=60;SVMETHOD=DeBreak;SVTYPE=DEL	GT	0/1
14	40882872	DB2397	N	<INS>	.	PASS	END=40882872;CHR2=14;SVLEN=126;SUPPREAD=44;MAPQ=60;SVMETHOD=DeBreak;SVTYPE=INS	GT	1/1
14	41126619	DB2398	N	<INS>	.	PASS	END=41126619;CHR2=14;SVLEN=173;SUPPREAD=27;MAPQ=60;SVMETHOD=DeBreak;SVTYPE=INS	GT	0/1
14	41375899	DB2399	N	<INV>	.	PASS	END=41377275;CHR2=14;SVLEN=1377;SUPPREAD=27;MAPQ=59;SVMETHOD=DeBreak;SVTYPE=INV	GT	0/1
14	41455933	DB2400	N	<INS>	.	PASS	END=41455933;CHR2=14;SVLEN=79;SUPPREAD=31;MAPQ=60;SVMETHOD=DeBreak;SVTYPE=INS	GT	0/1
14	42277568	DB2401	N	<DEL>	.	PASS	END=42277719;CHR2=14;SVLEN=152;SUPPREAD=16;MAPQ=60;SVMETHOD=DeBreak;SVTYPE=DEL	GT	0/1
14	42486135	DB2402	N	<DEL>	.	PASS	END=42486834;CHR2=14;SVLEN=700;SUPPREAD=12;MAPQ=60;SVMETHOD=DeBreak;SVTYPE=DEL	GT	0/1
14	43372901	DB2403	N	<DEL>	.	PASS	END=43373332;CHR2=14;SVLEN=432;SUPPREAD=26;MAPQ=60;SVMETHOD=DeBreak;SVTYPE=DEL	GT	0/1
14	43549597	DB2404	N	<DEL>	.	PASS	END=43550273;CHR2=14;SVLEN=677;SUPPREAD=29;MAPQ=60;SVMETHOD=DeBreak;SVTYPE=DEL	GT	0/1
14	43791736	DB2405	N	<INS>	.	PASS	END=43791736;CHR2=14;SVLEN=330;SUPPREAD=15;MAPQ=60;SVMETHOD=DeBreak;SVTYPE=INS	GT	0/1
14	43899021	DB2406	N	<DEL>	.	PASS	END=43899764;CHR2=14;SVLEN=744;SUPPREAD=32;MAPQ=60;SVMETHOD=DeBreak;SVTYPE=DEL	GT	0/1
14	44522288	DB2407	N	<INS>	.	PASS	END=44522288;CHR2=14;SVLEN=326;SUPPREAD=49;MAPQ=60;SVMETHOD=DeBreak;SVTYPE=INS	GT	0/1
14	45595461	DB2408	N	<DEL>	.	PASS	END=45597306;CHR2=14;SVLEN=1846;SUPPREAD=21;MAPQ=60;SVMETHOD=DeBreak;SVTYPE=DEL	GT	0/1
14	46320815	DB2409	N	<INS>	.	PASS	END=46320815;CHR2=14;SVLEN=537;SUPPREAD=7;MAPQ=60;SVMETHOD=DeBreak;SVTYPE=INS	GT	0/1
14	46321144	DB2410	N	<INS>	.	PASS	END=46321144;CHR2=14;SVLEN=535;SUPPREAD=8;MAPQ=60;SVMETHOD=DeBreak;SVTYPE=INS	GT	0/1
14	46601719	DB2411	N	<DEL>	.	PASS	END=46608924;CHR2=14;SVLEN=7206;SUPPREAD=18;MAPQ=60;SVMETHOD=DeBreak;SVTYPE=DEL	GT	0/1
14	46824218	DB2412	N	<DEL>	.	PASS	END=46825438;CHR2=14;SVLEN=1221;SUPPREAD=12;MAPQ=60;SVMETHOD=DeBreak;SVTYPE=DEL	GT	0/1
14	47694797	DB2413	N	<INV>	.	PASS	END=47697624;CHR2=14;SVLEN=2828;SUPPREAD=10;MAPQ=58;SVMETHOD=DeBreak;SVTYPE=INV;MULTI	GT	0/1
14	47695681	DB2414	N	<INV>	.	PASS	END=47696947;CHR2=14;SVLEN=1267;SUPPREAD=14;MAPQ=56;SVMETHOD=DeBreak;SVTYPE=INV;MULTI	GT	0/1
14	47982111	DB2415	N	<INS>	.	PASS	END=47982111;CHR2=14;SVLEN=359;SUPPREAD=19;MAPQ=60;SVMETHOD=DeBreak;SVTYPE=INS	GT	0/1
14	48333023	DB2416	N	<DEL>	.	PASS	END=48334589;CHR2=14;SVLEN=1567;SUPPREAD=12;MAPQ=60;SVMETHOD=DeBreak;SVTYPE=DEL	GT	0/1
14	48757189	DB2417	N	<DUP>	.	PASS	END=48757936;CHR2=14;SVLEN=748;SUPPREAD=28;MAPQ=60;SVMETHOD=DeBreak;SVTYPE=DUP	GT	0/1
14	48825967	DB2418	N	<DEL>	.	PASS	END=48827528;CHR2=14;SVLEN=1562;SUPPREAD=24;MAPQ=60;SVMETHOD=DeBreak;SVTYPE=DEL	GT	0/1
14	48905004	DB2419	N	<INV>	.	PASS	END=48908095;CHR2=14;SVLEN=3092;SUPPREAD=11;MAPQ=56;SVMETHOD=DeBreak;SVTYPE=INV	GT	0/1
14	48905894	DB2420	N	<INV>	.	PASS	END=48906965;CHR2=14;SVLEN=1072;SUPPREAD=18;MAPQ=56;SVMETHOD=DeBreak;SVTYPE=INV	GT	0/1
14	49672245	DB2421	N	<INS>	.	PASS	END=49672245;CHR2=14;SVLEN=637;SUPPREAD=31;MAPQ=60;SVMETHOD=DeBreak;SVTYPE=INS	GT	0/1
14	49672246	DB2422	N	<TRA>	.	PASS	END=49672246;CHR2=hs37d5;SVLEN=0;SUPPREAD=8;MAPQ=60;SVMETHOD=DeBreak;SVTYPE=TRA	GT	0/1
14	49727992	DB2423	N	<INS>	.	PASS	END=49727992;CHR2=14;SVLEN=77;SUPPREAD=36;MAPQ=60;SVMETHOD=DeBreak;SVTYPE=INS	GT	1/1
14	50192025	DB2424	N	<INS>	.	PASS	END=50192025;CHR2=14;SVLEN=933;SUPPREAD=8;MAPQ=60;SVMETHOD=DeBreak;SVTYPE=INS	GT	0/1
14	50570124	DB2425	N	<INS>	.	PASS	END=50570124;CHR2=14;SVLEN=2120;SUPPREAD=11;MAPQ=60;SVMETHOD=DeBreak;SVTYPE=INS	GT	0/1
14	50825138	DB2426	N	<DEL>	.	PASS	END=50827388;CHR2=14;SVLEN=2251;SUPPREAD=35;MAPQ=60;SVMETHOD=DeBreak;SVTYPE=DEL	GT	0/1
14	51601218	DB2427	N	<DEL>	.	PASS	END=51601829;CHR2=14;SVLEN=612;SUPPREAD=13;MAPQ=60;SVMETHOD=DeBreak;SVTYPE=DEL	GT	0/1
14	51718956	DB2428	N	<INS>	.	PASS	END=51718956;CHR2=14;SVLEN=320;SUPPREAD=22;MAPQ=60;SVMETHOD=DeBreak;SVTYPE=INS	GT	0/1
14	52310345	DB2429	N	<DUP>	.	PASS	END=52315118;CHR2=14;SVLEN=4774;SUPPREAD=19;MAPQ=60;SVMETHOD=DeBreak;SVTYPE=DUP	GT	0/1
14	52378321	DB2430	N	<DEL>	.	PASS	END=52378900;CHR2=14;SVLEN=580;SUPPREAD=16;MAPQ=60;SVMETHOD=DeBreak;SVTYPE=DEL	GT	0/1
14	52414554	DB2431	N	<INV>	.	PASS	END=52420484;CHR2=14;SVLEN=5931;SUPPREAD=57;MAPQ=60;SVMETHOD=DeBreak;SVTYPE=INV	GT	1/1
14	54023454	DB2432	N	<DUP>	.	PASS	END=54028723;CHR2=14;SVLEN=5270;SUPPREAD=46;MAPQ=60;SVMETHOD=DeBreak;SVTYPE=DUP	GT	1/1
14	55368202	DB2433	N	<INV>	.	PASS	END=55371229;CHR2=14;SVLEN=3028;SUPPREAD=9;MAPQ=60;SVMETHOD=DeBreak;SVTYPE=INV	GT	0/1
14	55369112	DB2434	N	<INV>	.	PASS	END=55370074;CHR2=14;SVLEN=963;SUPPREAD=14;MAPQ=60;SVMETHOD=DeBreak;SVTYPE=INV	GT	0/1
14	56430872	DB2435	N	<INS>	.	PASS	END=56430872;CHR2=14;SVLEN=350;SUPPREAD=33;MAPQ=60;SVMETHOD=DeBreak;SVTYPE=INS	GT	1/1
14	57507973	DB2436	N	<INS>	.	PASS	END=57507973;CHR2=14;SVLEN=332;SUPPREAD=30;MAPQ=60;SVMETHOD=DeBreak;SVTYPE=INS	GT	0/1
14	58222586	DB2437	N	<INV>	.	PASS	END=58225453;CHR2=14;SVLEN=2868;SUPPREAD=7;MAPQ=58;SVMETHOD=DeBreak;SVTYPE=INV;MULTI	GT	0/1
14	58223494	DB2438	N	<INV>	.	PASS	END=58224585;CHR2=14;SVLEN=1092;SUPPREAD=15;MAPQ=59;SVMETHOD=DeBreak;SVTYPE=INV;MULTI	GT	0/1
14	59524636	DB2439	N	<DEL>	.	PASS	END=59524863;CHR2=14;SVLEN=228;SUPPREAD=37;MAPQ=60;SVMETHOD=DeBreak;SVTYPE=DEL	GT	0/1
14	59545269	DB2440	N	<DEL>	.	PASS	END=59545591;CHR2=14;SVLEN=323;SUPPREAD=10;MAPQ=60;SVMETHOD=DeBreak;SVTYPE=DEL	GT	0/1
14	59710005	DB2441	N	<INS>	.	PASS	END=59710005;CHR2=14;SVLEN=83;SUPPREAD=19;MAPQ=60;SVMETHOD=DeBreak;SVTYPE=INS	GT	0/1
14	59894311	DB2442	N	<INS>	.	PASS	END=59894311;CHR2=14;SVLEN=99;SUPPREAD=34;MAPQ=60;SVMETHOD=DeBreak;SVTYPE=INS	GT	0/1
14	60341456	DB2443	N	<DEL>	.	PASS	END=60343225;CHR2=14;SVLEN=1770;SUPPREAD=14;MAPQ=60;SVMETHOD=DeBreak;SVTYPE=DEL	GT	0/1
14	60740877	DB2444	N	<INS>	.	PASS	END=60740877;CHR2=14;SVLEN=1371;SUPPREAD=7;MAPQ=60;SVMETHOD=DeBreak;SVTYPE=INS	GT	0/1
14	60741356	DB2445	N	<INS>	.	PASS	END=60741356;CHR2=14;SVLEN=339;SUPPREAD=14;MAPQ=60;SVMETHOD=DeBreak;SVTYPE=INS	GT	0/1
14	60781998	DB2446	N	<INS>	.	PASS	END=60781998;CHR2=14;SVLEN=875;SUPPREAD=7;MAPQ=60;SVMETHOD=DeBreak;SVTYPE=INS	GT	0/1
14	60782721	DB2447	N	<INS>	.	PASS	END=60782721;CHR2=14;SVLEN=878;SUPPREAD=7;MAPQ=60;SVMETHOD=DeBreak;SVTYPE=INS	GT	0/1
14	61547927	DB2448	N	<INS>	.	PASS	END=61547927;CHR2=14;SVLEN=322;SUPPREAD=33;MAPQ=58;SVMETHOD=DeBreak;SVTYPE=INS	GT	0/1
14	61787722	DB2449	N	<DEL>	.	PASS	END=61788734;CHR2=14;SVLEN=1013;SUPPREAD=35;MAPQ=59;SVMETHOD=DeBreak;SVTYPE=DEL	GT	0/1
14	62221633	DB2450	N	<INS>	.	PASS	END=62221633;CHR2=14;SVLEN=991;SUPPREAD=29;MAPQ=59;SVMETHOD=DeBreak;SVTYPE=INS	GT	1/1
14	62287863	DB2451	N	<INS>	.	PASS	END=62287863;CHR2=14;SVLEN=84;SUPPREAD=37;MAPQ=60;SVMETHOD=DeBreak;SVTYPE=INS	GT	1/1
14	63066489	DB2452	N	<DEL>	.	PASS	END=63066867;CHR2=14;SVLEN=379;SUPPREAD=16;MAPQ=60;SVMETHOD=DeBreak;SVTYPE=DEL	GT	0/1
14	63160638	DB2453	N	<INV>	.	PASS	END=63161665;CHR2=14;SVLEN=1028;SUPPREAD=14;MAPQ=55;SVMETHOD=DeBreak;SVTYPE=INV	GT	0/1
14	63816803	DB2454	N	<DEL>	.	PASS	END=63816950;CHR2=14;SVLEN=148;SUPPREAD=42;MAPQ=60;SVMETHOD=DeBreak;SVTYPE=DEL	GT	1/1
14	63887418	DB2455	N	<DEL>	.	PASS	END=63887976;CHR2=14;SVLEN=559;SUPPREAD=28;MAPQ=60;SVMETHOD=DeBreak;SVTYPE=DEL	GT	0/1
14	64218916	DB2456	N	<DEL>	.	PASS	END=64219212;CHR2=14;SVLEN=297;SUPPREAD=13;MAPQ=60;SVMETHOD=DeBreak;SVTYPE=DEL	GT	0/1
14	64420149	DB2457	N	<TRA>	.	PASS	END=75647122;CHR2=4;SVLEN=0;SUPPREAD=14;MAPQ=41;SVMETHOD=DeBreak;SVTYPE=TRA	GT	0/1
14	64700046	DB2458	N	<DUP>	.	PASS	END=64703593;CHR2=14;SVLEN=3548;SUPPREAD=43;MAPQ=60;SVMETHOD=DeBreak;SVTYPE=DUP	GT	1/1
14	65015083	DB2459	N	<DUP>	.	PASS	END=65020375;CHR2=14;SVLEN=5293;SUPPREAD=14;MAPQ=60;SVMETHOD=DeBreak;SVTYPE=DUP	GT	0/1
14	65360397	DB2460	N	<TRA>	.	PASS	END=65360397;CHR2=hs37d5;SVLEN=0;SUPPREAD=17;MAPQ=57;SVMETHOD=DeBreak;SVTYPE=TRA	GT	0/1
14	65527107	DB2461	N	<DEL>	.	PASS	END=65527452;CHR2=14;SVLEN=346;SUPPREAD=15;MAPQ=60;SVMETHOD=DeBreak;SVTYPE=DEL	GT	0/1
14	65827927	DB2462	N	<DEL>	.	PASS	END=65828222;CHR2=14;SVLEN=296;SUPPREAD=32;MAPQ=60;SVMETHOD=DeBreak;SVTYPE=DEL	GT	0/1
14	65840763	DB2463	N	<INV>	.	PASS	END=65843060;CHR2=14;SVLEN=2298;SUPPREAD=59;MAPQ=51;SVMETHOD=DeBreak;SVTYPE=INV	GT	1/1
14	65980740	DB2464	N	<DEL>	.	PASS	END=65981023;CHR2=14;SVLEN=284;SUPPREAD=34;MAPQ=60;SVMETHOD=DeBreak;SVTYPE=DEL	GT	0/1
14	66762053	DB2465	N	<INV>	.	PASS	END=66764606;CHR2=14;SVLEN=2554;SUPPREAD=8;MAPQ=60;SVMETHOD=DeBreak;SVTYPE=INV;MULTI	GT	0/1
14	66762786	DB2466	N	<INV>	.	PASS	END=66763723;CHR2=14;SVLEN=938;SUPPREAD=13;MAPQ=58;SVMETHOD=DeBreak;SVTYPE=INV;MULTI	GT	0/1
14	67170428	DB2467	N	<INV>	.	PASS	END=67171871;CHR2=14;SVLEN=1444;SUPPREAD=28;MAPQ=60;SVMETHOD=DeBreak;SVTYPE=INV	GT	0/1
14	67866060	DB2468	N	<DEL>	.	PASS	END=67866399;CHR2=14;SVLEN=340;SUPPREAD=29;MAPQ=60;SVMETHOD=DeBreak;SVTYPE=DEL	GT	0/1
14	68603599	DB2469	N	<TRA>	.	PASS	END=68603599;CHR2=19;SVLEN=0;SUPPREAD=16;MAPQ=53;SVMETHOD=DeBreak;SVTYPE=TRA	GT	0/1
14	68995180	DB2470	N	<DEL>	.	PASS	END=68995651;CHR2=14;SVLEN=472;SUPPREAD=16;MAPQ=60;SVMETHOD=DeBreak;SVTYPE=DEL	GT	0/1
14	70017595	DB2471	N	<DEL>	.	PASS	END=70022487;CHR2=14;SVLEN=4893;SUPPREAD=34;MAPQ=60;SVMETHOD=DeBreak;SVTYPE=DEL	GT	0/1
14	70391394	DB2472	N	<DEL>	.	PASS	END=70391543;CHR2=14;SVLEN=150;SUPPREAD=40;MAPQ=60;SVMETHOD=DeBreak;SVTYPE=DEL	GT	1/1
14	70586474	DB2473	N	<INS>	.	PASS	END=70586474;CHR2=14;SVLEN=986;SUPPREAD=10;MAPQ=60;SVMETHOD=DeBreak;SVTYPE=INS	GT	0/1
14	70798286	DB2474	N	<DEL>	.	PASS	END=70798706;CHR2=14;SVLEN=421;SUPPREAD=28;MAPQ=60;SVMETHOD=DeBreak;SVTYPE=DEL	GT	0/1
14	71005606	DB2475	N	<DEL>	.	PASS	END=71005915;CHR2=14;SVLEN=310;SUPPREAD=13;MAPQ=60;SVMETHOD=DeBreak;SVTYPE=DEL	GT	0/1
14	71437830	DB2476	N	<DEL>	.	PASS	END=71438162;CHR2=14;SVLEN=333;SUPPREAD=14;MAPQ=60;SVMETHOD=DeBreak;SVTYPE=DEL	GT	0/1
14	71480252	DB2477	N	<INS>	.	PASS	END=71480252;CHR2=14;SVLEN=339;SUPPREAD=29;MAPQ=60;SVMETHOD=DeBreak;SVTYPE=INS	GT	1/1
14	73665855	DB2478	N	<TRA>	.	PASS	END=73665855;CHR2=hs37d5;SVLEN=0;SUPPREAD=16;MAPQ=60;SVMETHOD=DeBreak;SVTYPE=TRA	GT	0/1
14	74043993	DB2479	N	<DUP>	.	PASS	END=74048523;CHR2=14;SVLEN=4531;SUPPREAD=46;MAPQ=55;SVMETHOD=DeBreak;SVTYPE=DUP	GT	1/1
14	74868247	DB2480	N	<INV>	.	PASS	END=74871531;CHR2=14;SVLEN=3285;SUPPREAD=11;MAPQ=56;SVMETHOD=DeBreak;SVTYPE=INV	GT	0/1
14	74869403	DB2481	N	<INV>	.	PASS	END=74870692;CHR2=14;SVLEN=1290;SUPPREAD=9;MAPQ=57;SVMETHOD=DeBreak;SVTYPE=INV	GT	0/1
14	75874553	DB2482	N	<DEL>	.	PASS	END=75875461;CHR2=14;SVLEN=909;SUPPREAD=12;MAPQ=60;SVMETHOD=DeBreak;SVTYPE=DEL	GT	0/1
14	76560051	DB2483	N	<DEL>	.	PASS	END=76560448;CHR2=14;SVLEN=398;SUPPREAD=14;MAPQ=60;SVMETHOD=DeBreak;SVTYPE=DEL	GT	0/1
14	76898959	DB2484	N	<DEL>	.	PASS	END=76899255;CHR2=14;SVLEN=297;SUPPREAD=38;MAPQ=60;SVMETHOD=DeBreak;SVTYPE=DEL	GT	1/1
14	77193493	DB2485	N	<DEL>	.	PASS	END=77193935;CHR2=14;SVLEN=443;SUPPREAD=8;MAPQ=60;SVMETHOD=DeBreak;SVTYPE=DEL	GT	0/1
14	77701564	DB2486	N	<DEL>	.	PASS	END=77702016;CHR2=14;SVLEN=453;SUPPREAD=27;MAPQ=60;SVMETHOD=DeBreak;SVTYPE=DEL	GT	0/1
14	77702211	DB2487	N	<TRA>	.	PASS	END=77702211;CHR2=16;SVLEN=0;SUPPREAD=20;MAPQ=58;SVMETHOD=DeBreak;SVTYPE=TRA	GT	0/1
14	77926774	DB2488	N	<INS>	.	PASS	END=77926774;CHR2=14;SVLEN=85;SUPPREAD=45;MAPQ=60;SVMETHOD=DeBreak;SVTYPE=INS	GT	1/1
14	78013074	DB2489	N	<INV>	.	PASS	END=78014366;CHR2=14;SVLEN=1293;SUPPREAD=15;MAPQ=60;SVMETHOD=DeBreak;SVTYPE=INV	GT	0/1
14	78124024	DB2490	N	<DUP>	.	PASS	END=78126627;CHR2=14;SVLEN=2604;SUPPREAD=16;MAPQ=60;SVMETHOD=DeBreak;SVTYPE=DUP	GT	0/1
14	78548985	DB2491	N	<DEL>	.	PASS	END=78549595;CHR2=14;SVLEN=611;SUPPREAD=21;MAPQ=60;SVMETHOD=DeBreak;SVTYPE=DEL	GT	0/1
14	78557834	DB2492	N	<INS>	.	PASS	END=78557834;CHR2=14;SVLEN=161;SUPPREAD=25;MAPQ=60;SVMETHOD=DeBreak;SVTYPE=INS	GT	0/1
14	80105680	DB2493	N	<DUP>	.	PASS	END=80115420;CHR2=14;SVLEN=9741;SUPPREAD=21;MAPQ=60;SVMETHOD=DeBreak;SVTYPE=DUP	GT	0/1
14	81469125	DB2494	N	<DEL>	.	PASS	END=81469424;CHR2=14;SVLEN=300;SUPPREAD=31;MAPQ=60;SVMETHOD=DeBreak;SVTYPE=DEL	GT	1/1
14	82249854	DB2495	N	<INS>	.	PASS	END=82249854;CHR2=14;SVLEN=297;SUPPREAD=19;MAPQ=60;SVMETHOD=DeBreak;SVTYPE=INS	GT	0/1
14	82499158	DB2496	N	<DEL>	.	PASS	END=82503316;CHR2=14;SVLEN=4159;SUPPREAD=19;MAPQ=60;SVMETHOD=DeBreak;SVTYPE=DEL	GT	0/1
14	82646116	DB2497	N	<DEL>	.	PASS	END=82646272;CHR2=14;SVLEN=157;SUPPREAD=44;MAPQ=60;SVMETHOD=DeBreak;SVTYPE=DEL	GT	1/1
14	83448082	DB2498	N	<DEL>	.	PASS	END=83452783;CHR2=14;SVLEN=4702;SUPPREAD=17;MAPQ=60;SVMETHOD=DeBreak;SVTYPE=DEL	GT	0/1
14	83587096	DB2499	N	<INS>	.	PASS	END=83587096;CHR2=14;SVLEN=289;SUPPREAD=36;MAPQ=60;SVMETHOD=DeBreak;SVTYPE=INS	GT	0/1
14	83805591	DB2500	N	<INS>	.	PASS	END=83805591;CHR2=14;SVLEN=86;SUPPREAD=36;MAPQ=60;SVMETHOD=DeBreak;SVTYPE=INS	GT	1/1
14	84358862	DB2501	N	<INS>	.	PASS	END=84358862;CHR2=14;SVLEN=88;SUPPREAD=24;MAPQ=60;SVMETHOD=DeBreak;SVTYPE=INS	GT	0/1
14	84406650	DB2502	N	<DEL>	.	PASS	END=84409966;CHR2=14;SVLEN=3317;SUPPREAD=36;MAPQ=60;SVMETHOD=DeBreak;SVTYPE=DEL	GT	0/1
14	85139145	DB2503	N	<DEL>	.	PASS	END=85139621;CHR2=14;SVLEN=477;SUPPREAD=33;MAPQ=60;SVMETHOD=DeBreak;SVTYPE=DEL	GT	1/1
14	85154037	DB2504	N	<DEL>	.	PASS	END=85154241;CHR2=14;SVLEN=205;SUPPREAD=28;MAPQ=60;SVMETHOD=DeBreak;SVTYPE=DEL	GT	0/1
14	86314163	DB2505	N	<DEL>	.	PASS	END=86314417;CHR2=14;SVLEN=255;SUPPREAD=27;MAPQ=60;SVMETHOD=DeBreak;SVTYPE=DEL	GT	1/1
14	86836273	DB2506	N	<INS>	.	PASS	END=86836273;CHR2=14;SVLEN=369;SUPPREAD=20;MAPQ=60;SVMETHOD=DeBreak;SVTYPE=INS	GT	0/1
14	87154916	DB2507	N	<DEL>	.	PASS	END=87155282;CHR2=14;SVLEN=367;SUPPREAD=21;MAPQ=60;SVMETHOD=DeBreak;SVTYPE=DEL	GT	0/1
14	87375530	DB2508	N	<INS>	.	PASS	END=87375530;CHR2=14;SVLEN=84;SUPPREAD=33;MAPQ=60;SVMETHOD=DeBreak;SVTYPE=INS	GT	0/1
14	87399063	DB2509	N	<INS>	.	PASS	END=87399063;CHR2=14;SVLEN=215;SUPPREAD=14;MAPQ=60;SVMETHOD=DeBreak;SVTYPE=INS	GT	0/1
14	87857182	DB2510	N	<DEL>	.	PASS	END=87858839;CHR2=14;SVLEN=1658;SUPPREAD=10;MAPQ=60;SVMETHOD=DeBreak;SVTYPE=DEL	GT	0/1
14	88045986	DB2511	N	<INV>	.	PASS	END=88049083;CHR2=14;SVLEN=3098;SUPPREAD=12;MAPQ=58;SVMETHOD=DeBreak;SVTYPE=INV	GT	0/1
14	88047018	DB2512	N	<INV>	.	PASS	END=88048380;CHR2=14;SVLEN=1363;SUPPREAD=18;MAPQ=59;SVMETHOD=DeBreak;SVTYPE=INV	GT	0/1
14	89175698	DB2513	N	<INS>	.	PASS	END=89175698;CHR2=14;SVLEN=240;SUPPREAD=12;MAPQ=60;SVMETHOD=DeBreak;SVTYPE=INS	GT	0/1
14	89408835	DB2514	N	<DEL>	.	PASS	END=89409065;CHR2=14;SVLEN=231;SUPPREAD=21;MAPQ=60;SVMETHOD=DeBreak;SVTYPE=DEL	GT	0/1
14	89828754	DB2515	N	<DEL>	.	PASS	END=89828890;CHR2=14;SVLEN=137;SUPPREAD=50;MAPQ=60;SVMETHOD=DeBreak;SVTYPE=DEL	GT	1/1
14	90766910	DB2516	N	<INS>	.	PASS	END=90766910;CHR2=14;SVLEN=899;SUPPREAD=20;MAPQ=60;SVMETHOD=DeBreak;SVTYPE=INS	GT	1/1
14	90900535	DB2517	N	<DEL>	.	PASS	END=90901829;CHR2=14;SVLEN=1295;SUPPREAD=10;MAPQ=60;SVMETHOD=DeBreak;SVTYPE=DEL	GT	0/1
14	91185159	DB2518	N	<INS>	.	PASS	END=91185159;CHR2=14;SVLEN=348;SUPPREAD=42;MAPQ=60;SVMETHOD=DeBreak;SVTYPE=INS	GT	1/1
14	91739686	DB2519	N	<INS>	.	PASS	END=91739686;CHR2=14;SVLEN=315;SUPPREAD=16;MAPQ=60;SVMETHOD=DeBreak;SVTYPE=INS	GT	0/1
14	92100727	DB2520	N	<INS>	.	PASS	END=92100727;CHR2=14;SVLEN=369;SUPPREAD=15;MAPQ=60;SVMETHOD=DeBreak;SVTYPE=INS	GT	0/1
14	93233623	DB2521	N	<DEL>	.	PASS	END=93233732;CHR2=14;SVLEN=110;SUPPREAD=10;MAPQ=53;SVMETHOD=DeBreak;SVTYPE=DEL	GT	0/1
14	93242647	DB2522	N	<INS>	.	PASS	END=93242647;CHR2=14;SVLEN=124;SUPPREAD=13;MAPQ=55;SVMETHOD=DeBreak;SVTYPE=INS	GT	0/1
14	93524480	DB2523	N	<DUP>	.	PASS	END=93527075;CHR2=14;SVLEN=2596;SUPPREAD=33;MAPQ=58;SVMETHOD=DeBreak;SVTYPE=DUP	GT	0/1
14	93618030	DB2524	N	<INV>	.	PASS	END=93621175;CHR2=14;SVLEN=3146;SUPPREAD=12;MAPQ=56;SVMETHOD=DeBreak;SVTYPE=INV	GT	0/1
14	93619047	DB2525	N	<INV>	.	PASS	END=93620517;CHR2=14;SVLEN=1471;SUPPREAD=9;MAPQ=57;SVMETHOD=DeBreak;SVTYPE=INV	GT	0/1
14	93651435	DB2526	N	<DEL>	.	PASS	END=93652544;CHR2=14;SVLEN=1110;SUPPREAD=32;MAPQ=60;SVMETHOD=DeBreak;SVTYPE=DEL	GT	0/1
14	93866330	DB2527	N	<INS>	.	PASS	END=93866330;CHR2=14;SVLEN=1007;SUPPREAD=23;MAPQ=60;SVMETHOD=DeBreak;SVTYPE=INS	GT	1/1
14	93925960	DB2528	N	<DEL>	.	PASS	END=93926015;CHR2=14;SVLEN=56;SUPPREAD=14;MAPQ=60;SVMETHOD=DeBreak;SVTYPE=DEL	GT	0/1
14	93926871	DB2529	N	<INS>	.	PASS	END=93926871;CHR2=14;SVLEN=60;SUPPREAD=11;MAPQ=60;SVMETHOD=DeBreak;SVTYPE=INS	GT	0/1
14	94235229	DB2530	N	<DEL>	.	PASS	END=94235307;CHR2=14;SVLEN=79;SUPPREAD=16;MAPQ=60;SVMETHOD=DeBreak;SVTYPE=DEL	GT	0/1
14	94303627	DB2531	N	<INV>	.	PASS	END=94306724;CHR2=14;SVLEN=3098;SUPPREAD=11;MAPQ=60;SVMETHOD=DeBreak;SVTYPE=INV	GT	0/1
14	94304739	DB2532	N	<INV>	.	PASS	END=94306021;CHR2=14;SVLEN=1283;SUPPREAD=11;MAPQ=58;SVMETHOD=DeBreak;SVTYPE=INV	GT	0/1
14	94689817	DB2533	N	<INS>	.	PASS	END=94689817;CHR2=14;SVLEN=104;SUPPREAD=36;MAPQ=60;SVMETHOD=DeBreak;SVTYPE=INS	GT	0/1
14	94690377	DB2534	N	<INV>	.	PASS	END=94691215;CHR2=14;SVLEN=839;SUPPREAD=36;MAPQ=59;SVMETHOD=DeBreak;SVTYPE=INV	GT	0/1
14	94691756	DB2535	N	<DEL>	.	PASS	END=94691859;CHR2=14;SVLEN=104;SUPPREAD=19;MAPQ=60;SVMETHOD=DeBreak;SVTYPE=DEL	GT	0/1
14	94812644	DB2536	N	<DEL>	.	PASS	END=94812770;CHR2=14;SVLEN=127;SUPPREAD=42;MAPQ=60;SVMETHOD=DeBreak;SVTYPE=DEL	GT	0/1
14	94828975	DB2537	N	<INS>	.	PASS	END=94828975;CHR2=14;SVLEN=1680;SUPPREAD=18;MAPQ=59;SVMETHOD=DeBreak;SVTYPE=INS	GT	1/1
14	95024577	DB2538	N	<INS>	.	PASS	END=95024577;CHR2=14;SVLEN=128;SUPPREAD=25;MAPQ=60;SVMETHOD=DeBreak;SVTYPE=INS;MULTI	GT	0/1
14	95024587	DB2539	N	<INS>	.	PASS	END=95024587;CHR2=14;SVLEN=266;SUPPREAD=22;MAPQ=60;SVMETHOD=DeBreak;SVTYPE=INS;MULTI	GT	0/1
14	95476822	DB2540	N	<INV>	.	PASS	END=95479745;CHR2=14;SVLEN=2924;SUPPREAD=9;MAPQ=60;SVMETHOD=DeBreak;SVTYPE=INV;MULTI	GT	0/1
14	95477653	DB2541	N	<INV>	.	PASS	END=95478656;CHR2=14;SVLEN=1004;SUPPREAD=21;MAPQ=60;SVMETHOD=DeBreak;SVTYPE=INV;MULTI	GT	0/1
14	95711367	DB2542	N	<DEL>	.	PASS	END=95711803;CHR2=14;SVLEN=437;SUPPREAD=37;MAPQ=60;SVMETHOD=DeBreak;SVTYPE=DEL	GT	1/1
14	95784725	DB2543	N	<DUP>	.	PASS	END=95787515;CHR2=14;SVLEN=2791;SUPPREAD=13;MAPQ=60;SVMETHOD=DeBreak;SVTYPE=DUP	GT	0/1
14	95889836	DB2544	N	<DEL>	.	PASS	END=95890057;CHR2=14;SVLEN=222;SUPPREAD=41;MAPQ=60;SVMETHOD=DeBreak;SVTYPE=DEL	GT	1/1
14	96394046	DB2545	N	<DEL>	.	PASS	END=96394242;CHR2=14;SVLEN=197;SUPPREAD=11;MAPQ=60;SVMETHOD=DeBreak;SVTYPE=DEL	GT	0/1
14	97284523	DB2546	N	<INS>	.	PASS	END=97284523;CHR2=14;SVLEN=485;SUPPREAD=29;MAPQ=60;SVMETHOD=DeBreak;SVTYPE=INS	GT	0/1
14	98674022	DB2547	N	<DEL>	.	PASS	END=98674612;CHR2=14;SVLEN=591;SUPPREAD=12;MAPQ=60;SVMETHOD=DeBreak;SVTYPE=DEL	GT	0/1
14	99594392	DB2548	N	<DEL>	.	PASS	END=99594999;CHR2=14;SVLEN=608;SUPPREAD=16;MAPQ=60;SVMETHOD=DeBreak;SVTYPE=DEL	GT	0/1
14	100394282	DB2549	N	<INS>	.	PASS	END=100394282;CHR2=14;SVLEN=372;SUPPREAD=26;MAPQ=60;SVMETHOD=DeBreak;SVTYPE=INS	GT	0/1
14	100415547	DB2550	N	<DEL>	.	PASS	END=100415876;CHR2=14;SVLEN=330;SUPPREAD=17;MAPQ=60;SVMETHOD=DeBreak;SVTYPE=DEL	GT	0/1
14	100845028	DB2551	N	<DEL>	.	PASS	END=100845318;CHR2=14;SVLEN=291;SUPPREAD=16;MAPQ=60;SVMETHOD=DeBreak;SVTYPE=DEL	GT	0/1
14	101990864	DB2552	N	<DEL>	.	PASS	END=101991191;CHR2=14;SVLEN=328;SUPPREAD=20;MAPQ=60;SVMETHOD=DeBreak;SVTYPE=DEL	GT	0/1
14	102351419	DB2553	N	<DEL>	.	PASS	END=102352030;CHR2=14;SVLEN=612;SUPPREAD=33;MAPQ=60;SVMETHOD=DeBreak;SVTYPE=DEL	GT	0/1
14	102783859	DB2554	N	<DUP>	.	PASS	END=102790555;CHR2=14;SVLEN=6697;SUPPREAD=24;MAPQ=60;SVMETHOD=DeBreak;SVTYPE=DUP	GT	0/1
14	102876623	DB2555	N	<DEL>	.	PASS	END=102878114;CHR2=14;SVLEN=1492;SUPPREAD=37;MAPQ=60;SVMETHOD=DeBreak;SVTYPE=DEL	GT	0/1
14	103159639	DB2556	N	<DEL>	.	PASS	END=103159992;CHR2=14;SVLEN=354;SUPPREAD=15;MAPQ=60;SVMETHOD=DeBreak;SVTYPE=DEL	GT	0/1
14	103598103	DB2557	N	<DEL>	.	PASS	END=103598618;CHR2=14;SVLEN=516;SUPPREAD=40;MAPQ=60;SVMETHOD=DeBreak;SVTYPE=DEL	GT	1/1
14	103792600	DB2558	N	<DEL>	.	PASS	END=103793034;CHR2=14;SVLEN=435;SUPPREAD=25;MAPQ=60;SVMETHOD=DeBreak;SVTYPE=DEL	GT	0/1
14	103798370	DB2559	N	<DUP>	.	PASS	END=103802765;CHR2=14;SVLEN=4396;SUPPREAD=28;MAPQ=60;SVMETHOD=DeBreak;SVTYPE=DUP	GT	0/1
14	103934036	DB2560	N	<DEL>	.	PASS	END=103936396;CHR2=14;SVLEN=2361;SUPPREAD=8;MAPQ=60;SVMETHOD=DeBreak;SVTYPE=DEL	GT	0/1
14	104360251	DB2561	N	<DUP>	.	PASS	END=104362943;CHR2=14;SVLEN=2693;SUPPREAD=21;MAPQ=59;SVMETHOD=DeBreak;SVTYPE=DUP	GT	0/1
14	104465760	DB2562	N	<DEL>	.	PASS	END=104466360;CHR2=14;SVLEN=601;SUPPREAD=41;MAPQ=60;SVMETHOD=DeBreak;SVTYPE=DEL	GT	1/1
14	104564292	DB2563	N	<DEL>	.	PASS	END=104564646;CHR2=14;SVLEN=355;SUPPREAD=16;MAPQ=60;SVMETHOD=DeBreak;SVTYPE=DEL	GT	0/1
14	104619378	DB2564	N	<INS>	.	PASS	END=104619378;CHR2=14;SVLEN=812;SUPPREAD=18;MAPQ=60;SVMETHOD=DeBreak;SVTYPE=INS	GT	1/1
14	104992520	DB2565	N	<DEL>	.	PASS	END=104992715;CHR2=14;SVLEN=196;SUPPREAD=19;MAPQ=60;SVMETHOD=DeBreak;SVTYPE=DEL	GT	0/1
14	105273999	DB2566	N	<DEL>	.	PASS	END=105274756;CHR2=14;SVLEN=758;SUPPREAD=34;MAPQ=60;SVMETHOD=DeBreak;SVTYPE=DEL	GT	0/1
14	105325704	DB2567	N	<DEL>	.	PASS	END=105325945;CHR2=14;SVLEN=242;SUPPREAD=23;MAPQ=60;SVMETHOD=DeBreak;SVTYPE=DEL	GT	0/1
14	105415250	DB2568	N	<DEL>	.	PASS	END=105415656;CHR2=14;SVLEN=407;SUPPREAD=46;MAPQ=60;SVMETHOD=DeBreak;SVTYPE=DEL	GT	1/1
14	105499621	DB2569	N	<DEL>	.	PASS	END=105500238;CHR2=14;SVLEN=618;SUPPREAD=34;MAPQ=60;SVMETHOD=DeBreak;SVTYPE=DEL	GT	0/1
14	105628389	DB2570	N	<INS>	.	PASS	END=105628389;CHR2=14;SVLEN=842;SUPPREAD=12;MAPQ=60;SVMETHOD=DeBreak;SVTYPE=INS	GT	0/1
14	105738150	DB2571	N	<DEL>	.	PASS	END=105738712;CHR2=14;SVLEN=563;SUPPREAD=19;MAPQ=60;SVMETHOD=DeBreak;SVTYPE=DEL;MULTI	GT	0/1
14	105738267	DB2572	N	<DEL>	.	PASS	END=105738528;CHR2=14;SVLEN=262;SUPPREAD=15;MAPQ=60;SVMETHOD=DeBreak;SVTYPE=DEL;MULTI	GT	0/1
14	105903375	DB2573	N	<DEL>	.	PASS	END=105903833;CHR2=14;SVLEN=459;SUPPREAD=28;MAPQ=60;SVMETHOD=DeBreak;SVTYPE=DEL	GT	0/1
14	105943608	DB2574	N	<INS>	.	PASS	END=105943608;CHR2=14;SVLEN=2058;SUPPREAD=8;MAPQ=58;SVMETHOD=DeBreak;SVTYPE=INS	GT	0/1
14	106057234	DB2575	N	<TRA>	.	PASS	END=106057234;CHR2=8;SVLEN=0;SUPPREAD=8;MAPQ=37;SVMETHOD=DeBreak;SVTYPE=TRA	GT	0/1
14	106083845	DB2576	N	<DEL>	.	PASS	END=106084355;CHR2=14;SVLEN=511;SUPPREAD=15;MAPQ=60;SVMETHOD=DeBreak;SVTYPE=DEL	GT	0/1
14	106094130	DB2577	N	<DEL>	.	PASS	END=106094697;CHR2=14;SVLEN=568;SUPPREAD=16;MAPQ=60;SVMETHOD=DeBreak;SVTYPE=DEL	GT	0/1
14	106101664	DB2578	N	<DEL>	.	PASS	END=106102394;CHR2=14;SVLEN=731;SUPPREAD=30;MAPQ=60;SVMETHOD=DeBreak;SVTYPE=DEL	GT	0/1
14	106154016	DB2579	N	<DEL>	.	PASS	END=106154197;CHR2=14;SVLEN=182;SUPPREAD=17;MAPQ=60;SVMETHOD=DeBreak;SVTYPE=DEL	GT	0/1
14	106155688	DB2580	N	<DEL>	.	PASS	END=106155867;CHR2=14;SVLEN=180;SUPPREAD=15;MAPQ=60;SVMETHOD=DeBreak;SVTYPE=DEL	GT	0/1
14	106184233	DB2581	N	<DEL>	.	PASS	END=106185197;CHR2=14;SVLEN=965;SUPPREAD=32;MAPQ=59;SVMETHOD=DeBreak;SVTYPE=DEL	GT	0/1
14	106211042	DB2582	N	<DEL>	.	PASS	END=106212889;CHR2=14;SVLEN=1848;SUPPREAD=29;MAPQ=59;SVMETHOD=DeBreak;SVTYPE=DEL	GT	0/1
14	106236311	DB2583	N	<DEL>	.	PASS	END=106237020;CHR2=14;SVLEN=710;SUPPREAD=12;MAPQ=60;SVMETHOD=DeBreak;SVTYPE=DEL	GT	0/1
14	106344885	DB2584	N	<DEL>	.	PASS	END=106345550;CHR2=14;SVLEN=666;SUPPREAD=10;MAPQ=60;SVMETHOD=DeBreak;SVTYPE=DEL	GT	0/1
14	106352707	DB2585	N	<DEL>	.	PASS	END=106354134;CHR2=14;SVLEN=1428;SUPPREAD=31;MAPQ=60;SVMETHOD=DeBreak;SVTYPE=DEL	GT	0/1
14	106418363	DB2586	N	<DEL>	.	PASS	END=106418525;CHR2=14;SVLEN=163;SUPPREAD=40;MAPQ=60;SVMETHOD=DeBreak;SVTYPE=DEL	GT	1/1
14	106449023	DB2587	N	<DEL>	.	PASS	END=106450727;CHR2=14;SVLEN=1705;SUPPREAD=34;MAPQ=60;SVMETHOD=DeBreak;SVTYPE=DEL	GT	0/1
14	106756909	DB2588	N	<INS>	.	PASS	END=106756909;CHR2=14;SVLEN=344;SUPPREAD=17;MAPQ=60;SVMETHOD=DeBreak;SVTYPE=INS	GT	0/1
14	106789177	DB2589	N	<DEL>	.	PASS	END=106790021;CHR2=14;SVLEN=845;SUPPREAD=10;MAPQ=59;SVMETHOD=DeBreak;SVTYPE=DEL	GT	0/1
14	106873292	DB2590	N	<DEL>	.	PASS	END=106873734;CHR2=14;SVLEN=443;SUPPREAD=18;MAPQ=60;SVMETHOD=DeBreak;SVTYPE=DEL	GT	0/1
14	106890556	DB2591	N	<INV>	.	PASS	END=106891312;CHR2=14;SVLEN=757;SUPPREAD=50;MAPQ=59;SVMETHOD=DeBreak;SVTYPE=INV	GT	1/1
14	107085792	DB2592	N	<INS>	.	PASS	END=107085792;CHR2=14;SVLEN=1291;SUPPREAD=8;MAPQ=58;SVMETHOD=DeBreak;SVTYPE=INS	GT	0/1
15	20023112	DB2593	N	<DUP>	.	PASS	END=79795317;CHR2=15;SVLEN=59772206;SUPPREAD=7;MAPQ=60;SVMETHOD=DeBreak;SVTYPE=DUP	GT	0/1
15	20023343	DB2594	N	<DEL>	.	PASS	END=20023506;CHR2=15;SVLEN=164;SUPPREAD=15;MAPQ=37;SVMETHOD=DeBreak;SVTYPE=DEL	GT	0/1
15	20023490	DB2595	N	<TRA>	.	PASS	END=106504216;CHR2=7;SVLEN=0;SUPPREAD=12;MAPQ=54;SVMETHOD=DeBreak;SVTYPE=TRA	GT	0/1
15	20514331	DB2596	N	<DEL>	.	PASS	END=20514596;CHR2=15;SVLEN=266;SUPPREAD=38;MAPQ=56;SVMETHOD=DeBreak;SVTYPE=DEL	GT	1/1
15	20580758	DB2597	N	<DEL>	.	PASS	END=20590325;CHR2=15;SVLEN=9568;SUPPREAD=36;MAPQ=58;SVMETHOD=DeBreak;SVTYPE=DEL	GT	0/1
15	20660098	DB2598	N	<DUP>	.	PASS	END=20662394;CHR2=15;SVLEN=2297;SUPPREAD=13;MAPQ=21;SVMETHOD=DeBreak;SVTYPE=DUP	GT	0/1
15	20834245	DB2599	N	<DUP>	.	PASS	END=20840616;CHR2=15;SVLEN=6372;SUPPREAD=20;MAPQ=22;SVMETHOD=DeBreak;SVTYPE=DUP	GT	0/1
15	20958727	DB2600	N	<TRA>	.	PASS	END=20958727;CHR2=5;SVLEN=0;SUPPREAD=12;MAPQ=39;SVMETHOD=DeBreak;SVTYPE=TRA	GT	0/1
15	21218292	DB2601	N	<DEL>	.	PASS	END=21220206;CHR2=15;SVLEN=1915;SUPPREAD=21;MAPQ=53;SVMETHOD=DeBreak;SVTYPE=DEL	GT	0/1
15	22336852	DB2602	N	<DEL>	.	PASS	END=22344090;CHR2=15;SVLEN=7239;SUPPREAD=36;MAPQ=59;SVMETHOD=DeBreak;SVTYPE=DEL	GT	0/1
15	22589858	DB2603	N	<DEL>	.	PASS	END=22595768;CHR2=15;SVLEN=5911;SUPPREAD=9;MAPQ=31;SVMETHOD=DeBreak;SVTYPE=DEL	GT	0/1
15	22658979	DB2604	N	<INV>	.	PASS	END=22666286;CHR2=15;SVLEN=7308;SUPPREAD=75;MAPQ=44;SVMETHOD=DeBreak;SVTYPE=INV	GT	1/1
15	22682883	DB2605	N	<INV>	.	PASS	END=22683877;CHR2=15;SVLEN=995;SUPPREAD=13;MAPQ=55;SVMETHOD=DeBreak;SVTYPE=INV	GT	0/1
15	22788696	DB2606	N	<INS>	.	PASS	END=22788696;CHR2=15;SVLEN=85;SUPPREAD=25;MAPQ=60;SVMETHOD=DeBreak;SVTYPE=INS	GT	0/1
15	23162219	DB2607	N	<DEL>	.	PASS	END=23163412;CHR2=15;SVLEN=1194;SUPPREAD=21;MAPQ=60;SVMETHOD=DeBreak;SVTYPE=DEL	GT	0/1
15	23177665	DB2608	N	<DEL>	.	PASS	END=23183050;CHR2=15;SVLEN=5386;SUPPREAD=22;MAPQ=53;SVMETHOD=DeBreak;SVTYPE=DEL	GT	0/1
15	23209501	DB2609	N	<DEL>	.	PASS	END=23211394;CHR2=15;SVLEN=1894;SUPPREAD=34;MAPQ=54;SVMETHOD=DeBreak;SVTYPE=DEL	GT	0/1
15	23699100	DB2610	N	<DUP>	.	PASS	END=23700177;CHR2=15;SVLEN=1078;SUPPREAD=8;MAPQ=56;SVMETHOD=DeBreak;SVTYPE=DUP	GT	0/1
15	23707420	DB2611	N	<INS>	.	PASS	END=23707420;CHR2=15;SVLEN=870;SUPPREAD=18;MAPQ=58;SVMETHOD=DeBreak;SVTYPE=INS	GT	1/1
15	23973443	DB2612	N	<DEL>	.	PASS	END=23975298;CHR2=15;SVLEN=1856;SUPPREAD=16;MAPQ=60;SVMETHOD=DeBreak;SVTYPE=DEL	GT	0/1
15	24055582	DB2613	N	<DUP>	.	PASS	END=24061600;CHR2=15;SVLEN=6019;SUPPREAD=33;MAPQ=60;SVMETHOD=DeBreak;SVTYPE=DUP	GT	0/1
15	24504350	DB2614	N	<DUP>	.	PASS	END=24510953;CHR2=15;SVLEN=6604;SUPPREAD=35;MAPQ=60;SVMETHOD=DeBreak;SVTYPE=DUP	GT	0/1
15	25067297	DB2615	N	<DUP>	.	PASS	END=25069124;CHR2=15;SVLEN=1828;SUPPREAD=27;MAPQ=58;SVMETHOD=DeBreak;SVTYPE=DUP	GT	0/1
15	25117268	DB2616	N	<TRA>	.	PASS	END=48372103;CHR2=19;SVLEN=0;SUPPREAD=17;MAPQ=59;SVMETHOD=DeBreak;SVTYPE=TRA	GT	0/1
15	25855228	DB2617	N	<INS>	.	PASS	END=25855228;CHR2=15;SVLEN=86;SUPPREAD=21;MAPQ=60;SVMETHOD=DeBreak;SVTYPE=INS	GT	0/1
15	26141217	DB2618	N	<INS>	.	PASS	END=26141217;CHR2=15;SVLEN=330;SUPPREAD=15;MAPQ=60;SVMETHOD=DeBreak;SVTYPE=INS	GT	0/1
15	26322668	DB2619	N	<DEL>	.	PASS	END=26324193;CHR2=15;SVLEN=1526;SUPPREAD=28;MAPQ=60;SVMETHOD=DeBreak;SVTYPE=DEL	GT	0/1
15	27389584	DB2620	N	<DEL>	.	PASS	END=27394493;CHR2=15;SVLEN=4910;SUPPREAD=18;MAPQ=60;SVMETHOD=DeBreak;SVTYPE=DEL	GT	0/1
15	27403329	DB2621	N	<DUP>	.	PASS	END=27409737;CHR2=15;SVLEN=6409;SUPPREAD=20;MAPQ=60;SVMETHOD=DeBreak;SVTYPE=DUP	GT	0/1
15	27483243	DB2622	N	<DEL>	.	PASS	END=27483344;CHR2=15;SVLEN=102;SUPPREAD=17;MAPQ=60;SVMETHOD=DeBreak;SVTYPE=DEL	GT	0/1
15	27764253	DB2623	N	<INS>	.	PASS	END=27764253;CHR2=15;SVLEN=572;SUPPREAD=34;MAPQ=60;SVMETHOD=DeBreak;SVTYPE=INS	GT	1/1
15	28174942	DB2624	N	<INS>	.	PASS	END=28174942;CHR2=15;SVLEN=114;SUPPREAD=20;MAPQ=60;SVMETHOD=DeBreak;SVTYPE=INS	GT	0/1
15	28663448	DB2625	N	<DEL>	.	PASS	END=28664398;CHR2=15;SVLEN=951;SUPPREAD=13;MAPQ=60;SVMETHOD=DeBreak;SVTYPE=DEL	GT	0/1
15	28901559	DB2626	N	<DEL>	.	PASS	END=28910999;CHR2=15;SVLEN=9441;SUPPREAD=30;MAPQ=46;SVMETHOD=DeBreak;SVTYPE=DEL	GT	0/1
15	29346677	DB2627	N	<DUP>	.	PASS	END=29347663;CHR2=15;SVLEN=987;SUPPREAD=9;MAPQ=53;SVMETHOD=DeBreak;SVTYPE=DUP	GT	0/1
15	29381815	DB2628	N	<DUP>	.	PASS	END=29383069;CHR2=15;SVLEN=1255;SUPPREAD=17;MAPQ=58;SVMETHOD=DeBreak;SVTYPE=DUP	GT	0/1
15	29423298	DB2629	N	<INS>	.	PASS	END=29423298;CHR2=15;SVLEN=776;SUPPREAD=10;MAPQ=60;SVMETHOD=DeBreak;SVTYPE=INS	GT	0/1
15	29860339	DB2630	N	<DUP>	.	PASS	END=29864685;CHR2=15;SVLEN=4347;SUPPREAD=18;MAPQ=60;SVMETHOD=DeBreak;SVTYPE=DUP	GT	0/1
15	31047029	DB2631	N	<INV>	.	PASS	END=31047567;CHR2=15;SVLEN=539;SUPPREAD=20;MAPQ=53;SVMETHOD=DeBreak;SVTYPE=INV	GT	0/1
15	31268207	DB2632	N	<INV>	.	PASS	END=31271135;CHR2=15;SVLEN=2929;SUPPREAD=11;MAPQ=60;SVMETHOD=DeBreak;SVTYPE=INV;MULTI	GT	0/1
15	31269280	DB2633	N	<INV>	.	PASS	END=31270077;CHR2=15;SVLEN=798;SUPPREAD=16;MAPQ=57;SVMETHOD=DeBreak;SVTYPE=INV;MULTI	GT	0/1
15	31269787	DB2634	N	<INS>	.	PASS	END=31269787;CHR2=15;SVLEN=306;SUPPREAD=13;MAPQ=60;SVMETHOD=DeBreak;SVTYPE=INS	GT	0/1
15	34184559	DB2635	N	<TRA>	.	PASS	END=34184559;CHR2=hs37d5;SVLEN=0;SUPPREAD=38;MAPQ=60;SVMETHOD=DeBreak;SVTYPE=TRA	GT	0/1
15	34848256	DB2636	N	<DUP>	.	PASS	END=34853015;CHR2=15;SVLEN=4760;SUPPREAD=14;MAPQ=24;SVMETHOD=DeBreak;SVTYPE=DUP	GT	0/1
15	34930718	DB2637	N	<DEL>	.	PASS	END=34931071;CHR2=15;SVLEN=354;SUPPREAD=24;MAPQ=60;SVMETHOD=DeBreak;SVTYPE=DEL	GT	0/1
15	34958411	DB2638	N	<INS>	.	PASS	END=34958411;CHR2=15;SVLEN=929;SUPPREAD=9;MAPQ=60;SVMETHOD=DeBreak;SVTYPE=INS	GT	0/1
15	35467482	DB2639	N	<DEL>	.	PASS	END=35468085;CHR2=15;SVLEN=604;SUPPREAD=30;MAPQ=60;SVMETHOD=DeBreak;SVTYPE=DEL	GT	0/1
15	36220004	DB2640	N	<INS>	.	PASS	END=36220004;CHR2=15;SVLEN=59;SUPPREAD=44;MAPQ=60;SVMETHOD=DeBreak;SVTYPE=INS	GT	1/1
15	36640153	DB2641	N	<INS>	.	PASS	END=36640153;CHR2=15;SVLEN=319;SUPPREAD=13;MAPQ=60;SVMETHOD=DeBreak;SVTYPE=INS	GT	0/1
15	36698499	DB2642	N	<TRA>	.	PASS	END=36698499;CHR2=hs37d5;SVLEN=0;SUPPREAD=10;MAPQ=51;SVMETHOD=DeBreak;SVTYPE=TRA	GT	0/1
15	36829084	DB2643	N	<INS>	.	PASS	END=36829084;CHR2=15;SVLEN=300;SUPPREAD=15;MAPQ=60;SVMETHOD=DeBreak;SVTYPE=INS	GT	0/1
15	37543558	DB2644	N	<DEL>	.	PASS	END=37546744;CHR2=15;SVLEN=3187;SUPPREAD=18;MAPQ=60;SVMETHOD=DeBreak;SVTYPE=DEL	GT	0/1
15	38104590	DB2645	N	<DEL>	.	PASS	END=38105054;CHR2=15;SVLEN=465;SUPPREAD=43;MAPQ=60;SVMETHOD=DeBreak;SVTYPE=DEL	GT	1/1
15	38267434	DB2646	N	<DEL>	.	PASS	END=38268480;CHR2=15;SVLEN=1047;SUPPREAD=27;MAPQ=60;SVMETHOD=DeBreak;SVTYPE=DEL	GT	0/1
15	38339211	DB2647	N	<INS>	.	PASS	END=38339211;CHR2=15;SVLEN=272;SUPPREAD=23;MAPQ=60;SVMETHOD=DeBreak;SVTYPE=INS;MULTI	GT	1/1
15	38339211	DB2648	N	<INS>	.	PASS	END=38339211;CHR2=15;SVLEN=552;SUPPREAD=19;MAPQ=60;SVMETHOD=DeBreak;SVTYPE=INS;MULTI	GT	0/1
15	38526950	DB2649	N	<DEL>	.	PASS	END=38527619;CHR2=15;SVLEN=670;SUPPREAD=18;MAPQ=60;SVMETHOD=DeBreak;SVTYPE=DEL	GT	0/1
15	38869526	DB2650	N	<INV>	.	PASS	END=38872695;CHR2=15;SVLEN=3170;SUPPREAD=17;MAPQ=55;SVMETHOD=DeBreak;SVTYPE=INV	GT	0/1
15	38870629	DB2651	N	<INV>	.	PASS	END=38871720;CHR2=15;SVLEN=1092;SUPPREAD=12;MAPQ=57;SVMETHOD=DeBreak;SVTYPE=INV	GT	0/1
15	39062516	DB2652	N	<TRA>	.	PASS	END=39062516;CHR2=21;SVLEN=0;SUPPREAD=11;MAPQ=60;SVMETHOD=DeBreak;SVTYPE=TRA	GT	0/1
15	39267030	DB2653	N	<DEL>	.	PASS	END=39267345;CHR2=15;SVLEN=316;SUPPREAD=18;MAPQ=60;SVMETHOD=DeBreak;SVTYPE=DEL	GT	0/1
15	39372336	DB2654	N	<DEL>	.	PASS	END=39373577;CHR2=15;SVLEN=1242;SUPPREAD=32;MAPQ=60;SVMETHOD=DeBreak;SVTYPE=DEL	GT	1/1
15	39520112	DB2655	N	<DEL>	.	PASS	END=39520421;CHR2=15;SVLEN=310;SUPPREAD=19;MAPQ=60;SVMETHOD=DeBreak;SVTYPE=DEL	GT	0/1
15	39744400	DB2656	N	<DEL>	.	PASS	END=39744817;CHR2=15;SVLEN=418;SUPPREAD=14;MAPQ=60;SVMETHOD=DeBreak;SVTYPE=DEL	GT	0/1
15	39811736	DB2657	N	<INS>	.	PASS	END=39811736;CHR2=15;SVLEN=356;SUPPREAD=16;MAPQ=60;SVMETHOD=DeBreak;SVTYPE=INS	GT	0/1
15	40343039	DB2658	N	<INS>	.	PASS	END=40343039;CHR2=15;SVLEN=659;SUPPREAD=14;MAPQ=60;SVMETHOD=DeBreak;SVTYPE=INS	GT	0/1
15	40909404	DB2659	N	<INV>	.	PASS	END=40916233;CHR2=15;SVLEN=6830;SUPPREAD=64;MAPQ=59;SVMETHOD=DeBreak;SVTYPE=INV	GT	1/1
15	41323356	DB2660	N	<INS>	.	PASS	END=41323356;CHR2=15;SVLEN=1044;SUPPREAD=15;MAPQ=60;SVMETHOD=DeBreak;SVTYPE=INS	GT	1/1
15	42332794	DB2661	N	<INS>	.	PASS	END=42332794;CHR2=15;SVLEN=411;SUPPREAD=14;MAPQ=60;SVMETHOD=DeBreak;SVTYPE=INS	GT	0/1
15	42849223	DB2662	N	<INS>	.	PASS	END=42849223;CHR2=15;SVLEN=532;SUPPREAD=37;MAPQ=60;SVMETHOD=DeBreak;SVTYPE=INS	GT	1/1
15	43659723	DB2663	N	<DEL>	.	PASS	END=43661346;CHR2=15;SVLEN=1624;SUPPREAD=25;MAPQ=60;SVMETHOD=DeBreak;SVTYPE=DEL	GT	0/1
15	43855228	DB2664	N	<INV>	.	PASS	END=43856178;CHR2=15;SVLEN=951;SUPPREAD=7;MAPQ=18;SVMETHOD=DeBreak;SVTYPE=INV	GT	0/1
15	44122522	DB2665	N	<DEL>	.	PASS	END=44123564;CHR2=15;SVLEN=1043;SUPPREAD=28;MAPQ=60;SVMETHOD=DeBreak;SVTYPE=DEL	GT	0/1
15	44137465	DB2666	N	<DUP>	.	PASS	END=44138411;CHR2=15;SVLEN=947;SUPPREAD=36;MAPQ=59;SVMETHOD=DeBreak;SVTYPE=DUP	GT	0/1
15	45091949	DB2667	N	<INS>	.	PASS	END=45091949;CHR2=15;SVLEN=66;SUPPREAD=20;MAPQ=60;SVMETHOD=DeBreak;SVTYPE=INS	GT	0/1
15	45115951	DB2668	N	<DEL>	.	PASS	END=45118624;CHR2=15;SVLEN=2674;SUPPREAD=42;MAPQ=52;SVMETHOD=DeBreak;SVTYPE=DEL	GT	0/1
15	45318628	DB2669	N	<DUP>	.	PASS	END=45323986;CHR2=15;SVLEN=5359;SUPPREAD=15;MAPQ=59;SVMETHOD=DeBreak;SVTYPE=DUP	GT	0/1
15	45382766	DB2670	N	<INS>	.	PASS	END=45382766;CHR2=15;SVLEN=311;SUPPREAD=33;MAPQ=60;SVMETHOD=DeBreak;SVTYPE=INS	GT	1/1
15	45907712	DB2671	N	<INV>	.	PASS	END=45910564;CHR2=15;SVLEN=2853;SUPPREAD=10;MAPQ=60;SVMETHOD=DeBreak;SVTYPE=INV;MULTI	GT	0/1
15	45908635	DB2672	N	<INV>	.	PASS	END=45909558;CHR2=15;SVLEN=924;SUPPREAD=11;MAPQ=58;SVMETHOD=DeBreak;SVTYPE=INV;MULTI	GT	0/1
15	46067967	DB2673	N	<DEL>	.	PASS	END=46068315;CHR2=15;SVLEN=349;SUPPREAD=29;MAPQ=60;SVMETHOD=DeBreak;SVTYPE=DEL	GT	0/1
15	46090360	DB2674	N	<DEL>	.	PASS	END=46091018;CHR2=15;SVLEN=659;SUPPREAD=36;MAPQ=60;SVMETHOD=DeBreak;SVTYPE=DEL	GT	0/1
15	46860713	DB2675	N	<DEL>	.	PASS	END=46861145;CHR2=15;SVLEN=433;SUPPREAD=18;MAPQ=60;SVMETHOD=DeBreak;SVTYPE=DEL	GT	0/1
15	47058462	DB2676	N	<DEL>	.	PASS	END=47063559;CHR2=15;SVLEN=5098;SUPPREAD=16;MAPQ=60;SVMETHOD=DeBreak;SVTYPE=DEL	GT	0/1
15	47292778	DB2677	N	<DEL>	.	PASS	END=47292976;CHR2=15;SVLEN=199;SUPPREAD=18;MAPQ=60;SVMETHOD=DeBreak;SVTYPE=DEL	GT	0/1
15	47720642	DB2678	N	<DEL>	.	PASS	END=47720861;CHR2=15;SVLEN=220;SUPPREAD=19;MAPQ=60;SVMETHOD=DeBreak;SVTYPE=DEL	GT	0/1
15	48003166	DB2679	N	<INV>	.	PASS	END=48004288;CHR2=15;SVLEN=1123;SUPPREAD=15;MAPQ=56;SVMETHOD=DeBreak;SVTYPE=INV	GT	0/1
15	48550261	DB2680	N	<DEL>	.	PASS	END=48550607;CHR2=15;SVLEN=347;SUPPREAD=10;MAPQ=60;SVMETHOD=DeBreak;SVTYPE=DEL	GT	0/1
15	48623200	DB2681	N	<DEL>	.	PASS	END=48623359;CHR2=15;SVLEN=160;SUPPREAD=22;MAPQ=60;SVMETHOD=DeBreak;SVTYPE=DEL	GT	0/1
15	48683879	DB2682	N	<DEL>	.	PASS	END=48683982;CHR2=15;SVLEN=104;SUPPREAD=39;MAPQ=60;SVMETHOD=DeBreak;SVTYPE=DEL	GT	1/1
15	49544863	DB2683	N	<DEL>	.	PASS	END=49547808;CHR2=15;SVLEN=2946;SUPPREAD=21;MAPQ=60;SVMETHOD=DeBreak;SVTYPE=DEL	GT	0/1
15	50747158	DB2684	N	<DEL>	.	PASS	END=50747656;CHR2=15;SVLEN=499;SUPPREAD=15;MAPQ=60;SVMETHOD=DeBreak;SVTYPE=DEL	GT	0/1
15	50787331	DB2685	N	<DEL>	.	PASS	END=50787656;CHR2=15;SVLEN=326;SUPPREAD=26;MAPQ=60;SVMETHOD=DeBreak;SVTYPE=DEL	GT	0/1
15	51101253	DB2686	N	<INV>	.	PASS	END=51104398;CHR2=15;SVLEN=3146;SUPPREAD=15;MAPQ=57;SVMETHOD=DeBreak;SVTYPE=INV	GT	0/1
15	51102276	DB2687	N	<INV>	.	PASS	END=51103352;CHR2=15;SVLEN=1077;SUPPREAD=7;MAPQ=52;SVMETHOD=DeBreak;SVTYPE=INV	GT	0/1
15	51227505	DB2688	N	<INS>	.	PASS	END=51227505;CHR2=15;SVLEN=1720;SUPPREAD=11;MAPQ=60;SVMETHOD=DeBreak;SVTYPE=INS	GT	0/1
15	52658166	DB2689	N	<DEL>	.	PASS	END=52658271;CHR2=15;SVLEN=106;SUPPREAD=14;MAPQ=60;SVMETHOD=DeBreak;SVTYPE=DEL	GT	0/1
15	52889220	DB2690	N	<DEL>	.	PASS	END=52889555;CHR2=15;SVLEN=336;SUPPREAD=26;MAPQ=60;SVMETHOD=DeBreak;SVTYPE=DEL	GT	0/1
15	53409543	DB2691	N	<DEL>	.	PASS	END=53409716;CHR2=15;SVLEN=174;SUPPREAD=18;MAPQ=60;SVMETHOD=DeBreak;SVTYPE=DEL	GT	0/1
15	53453594	DB2692	N	<INS>	.	PASS	END=53453594;CHR2=15;SVLEN=115;SUPPREAD=18;MAPQ=60;SVMETHOD=DeBreak;SVTYPE=INS	GT	0/1
15	53642117	DB2693	N	<DEL>	.	PASS	END=53642258;CHR2=15;SVLEN=142;SUPPREAD=25;MAPQ=60;SVMETHOD=DeBreak;SVTYPE=DEL	GT	0/1
15	53678887	DB2694	N	<INS>	.	PASS	END=53678887;CHR2=15;SVLEN=509;SUPPREAD=19;MAPQ=60;SVMETHOD=DeBreak;SVTYPE=INS	GT	0/1
15	53956070	DB2695	N	<TRA>	.	PASS	END=54435266;CHR2=20;SVLEN=0;SUPPREAD=12;MAPQ=58;SVMETHOD=DeBreak;SVTYPE=TRA	GT	0/1
15	54248730	DB2696	N	<INS>	.	PASS	END=54248730;CHR2=15;SVLEN=352;SUPPREAD=15;MAPQ=60;SVMETHOD=DeBreak;SVTYPE=INS	GT	0/1
15	54448956	DB2697	N	<INS>	.	PASS	END=54448956;CHR2=15;SVLEN=666;SUPPREAD=16;MAPQ=60;SVMETHOD=DeBreak;SVTYPE=INS;MULTI	GT	0/1
15	54448957	DB2698	N	<INS>	.	PASS	END=54448957;CHR2=15;SVLEN=332;SUPPREAD=20;MAPQ=60;SVMETHOD=DeBreak;SVTYPE=INS;MULTI	GT	0/1
15	54490190	DB2699	N	<DUP>	.	PASS	END=54496350;CHR2=15;SVLEN=6161;SUPPREAD=31;MAPQ=60;SVMETHOD=DeBreak;SVTYPE=DUP	GT	0/1
15	55139806	DB2700	N	<INS>	.	PASS	END=55139806;CHR2=15;SVLEN=632;SUPPREAD=8;MAPQ=60;SVMETHOD=DeBreak;SVTYPE=INS	GT	0/1
15	55218231	DB2701	N	<DEL>	.	PASS	END=55224456;CHR2=15;SVLEN=6226;SUPPREAD=44;MAPQ=60;SVMETHOD=DeBreak;SVTYPE=DEL	GT	0/1
15	55220752	DB2702	N	<TRA>	.	PASS	END=73771806;CHR2=18;SVLEN=0;SUPPREAD=10;MAPQ=30;SVMETHOD=DeBreak;SVTYPE=TRA	GT	0/1
15	55249006	DB2703	N	<INS>	.	PASS	END=55249006;CHR2=15;SVLEN=114;SUPPREAD=21;MAPQ=60;SVMETHOD=DeBreak;SVTYPE=INS	GT	0/1
15	55547738	DB2704	N	<INV>	.	PASS	END=55550805;CHR2=15;SVLEN=3068;SUPPREAD=13;MAPQ=59;SVMETHOD=DeBreak;SVTYPE=INV	GT	0/1
15	55548830	DB2705	N	<INV>	.	PASS	END=55549750;CHR2=15;SVLEN=921;SUPPREAD=15;MAPQ=58;SVMETHOD=DeBreak;SVTYPE=INV	GT	0/1
15	55702212	DB2706	N	<INS>	.	PASS	END=55702212;CHR2=15;SVLEN=86;SUPPREAD=37;MAPQ=60;SVMETHOD=DeBreak;SVTYPE=INS	GT	1/1
15	55868681	DB2707	N	<DEL>	.	PASS	END=55868956;CHR2=15;SVLEN=276;SUPPREAD=36;MAPQ=60;SVMETHOD=DeBreak;SVTYPE=DEL	GT	0/1
15	56364537	DB2708	N	<DEL>	.	PASS	END=56364752;CHR2=15;SVLEN=216;SUPPREAD=15;MAPQ=60;SVMETHOD=DeBreak;SVTYPE=DEL	GT	0/1
15	58155684	DB2709	N	<INS>	.	PASS	END=58155684;CHR2=15;SVLEN=678;SUPPREAD=29;MAPQ=60;SVMETHOD=DeBreak;SVTYPE=INS	GT	0/1
15	58282113	DB2710	N	<DEL>	.	PASS	END=58282217;CHR2=15;SVLEN=105;SUPPREAD=24;MAPQ=60;SVMETHOD=DeBreak;SVTYPE=DEL	GT	0/1
15	58776324	DB2711	N	<DUP>	.	PASS	END=58777792;CHR2=15;SVLEN=1469;SUPPREAD=12;MAPQ=59;SVMETHOD=DeBreak;SVTYPE=DUP	GT	0/1
15	59712906	DB2712	N	<DEL>	.	PASS	END=59713198;CHR2=15;SVLEN=293;SUPPREAD=14;MAPQ=60;SVMETHOD=DeBreak;SVTYPE=DEL	GT	0/1
15	59992758	DB2713	N	<DEL>	.	PASS	END=59994941;CHR2=15;SVLEN=2184;SUPPREAD=42;MAPQ=59;SVMETHOD=DeBreak;SVTYPE=DEL	GT	1/1
15	60073304	DB2714	N	<INV>	.	PASS	END=60076257;CHR2=15;SVLEN=2954;SUPPREAD=7;MAPQ=60;SVMETHOD=DeBreak;SVTYPE=INV	GT	0/1
15	60137639	DB2715	N	<INS>	.	PASS	END=60137639;CHR2=15;SVLEN=90;SUPPREAD=35;MAPQ=60;SVMETHOD=DeBreak;SVTYPE=INS	GT	1/1
15	60657226	DB2716	N	<INS>	.	PASS	END=60657226;CHR2=15;SVLEN=327;SUPPREAD=35;MAPQ=60;SVMETHOD=DeBreak;SVTYPE=INS	GT	1/1
15	60805804	DB2717	N	<TRA>	.	PASS	END=75236277;CHR2=17;SVLEN=0;SUPPREAD=23;MAPQ=40;SVMETHOD=DeBreak;SVTYPE=TRA	GT	0/1
15	61222126	DB2718	N	<INV>	.	PASS	END=61225174;CHR2=15;SVLEN=3049;SUPPREAD=9;MAPQ=60;SVMETHOD=DeBreak;SVTYPE=INV	GT	0/1
15	61222981	DB2719	N	<INV>	.	PASS	END=61223882;CHR2=15;SVLEN=902;SUPPREAD=9;MAPQ=60;SVMETHOD=DeBreak;SVTYPE=INV	GT	0/1
15	61269446	DB2720	N	<DEL>	.	PASS	END=61278219;CHR2=15;SVLEN=8774;SUPPREAD=20;MAPQ=59;SVMETHOD=DeBreak;SVTYPE=DEL	GT	0/1
15	61756113	DB2721	N	<TRA>	.	PASS	END=61756113;CHR2=X;SVLEN=0;SUPPREAD=16;MAPQ=55;SVMETHOD=DeBreak;SVTYPE=TRA	GT	0/1
15	62128619	DB2722	N	<INV>	.	PASS	END=62129644;CHR2=15;SVLEN=1026;SUPPREAD=11;MAPQ=58;SVMETHOD=DeBreak;SVTYPE=INV	GT	0/1
15	62318245	DB2723	N	<INS>	.	PASS	END=62318245;CHR2=15;SVLEN=338;SUPPREAD=13;MAPQ=60;SVMETHOD=DeBreak;SVTYPE=INS	GT	0/1
15	62706055	DB2724	N	<DUP>	.	PASS	END=62707771;CHR2=15;SVLEN=1717;SUPPREAD=42;MAPQ=58;SVMETHOD=DeBreak;SVTYPE=DUP	GT	1/1
15	63441359	DB2725	N	<DEL>	.	PASS	END=63441969;CHR2=15;SVLEN=611;SUPPREAD=17;MAPQ=60;SVMETHOD=DeBreak;SVTYPE=DEL	GT	0/1
15	63663885	DB2726	N	<INV>	.	PASS	END=63664876;CHR2=15;SVLEN=992;SUPPREAD=20;MAPQ=59;SVMETHOD=DeBreak;SVTYPE=INV	GT	0/1
15	64660938	DB2727	N	<INS>	.	PASS	END=64660938;CHR2=15;SVLEN=84;SUPPREAD=16;MAPQ=60;SVMETHOD=DeBreak;SVTYPE=INS	GT	0/1
15	65590023	DB2728	N	<DEL>	.	PASS	END=65591546;CHR2=15;SVLEN=1524;SUPPREAD=36;MAPQ=59;SVMETHOD=DeBreak;SVTYPE=DEL	GT	0/1
15	65817581	DB2729	N	<DEL>	.	PASS	END=65819166;CHR2=15;SVLEN=1586;SUPPREAD=22;MAPQ=60;SVMETHOD=DeBreak;SVTYPE=DEL	GT	0/1
15	66078161	DB2730	N	<INV>	.	PASS	END=66079465;CHR2=15;SVLEN=1305;SUPPREAD=49;MAPQ=60;SVMETHOD=DeBreak;SVTYPE=INV	GT	1/1
15	66633707	DB2731	N	<DEL>	.	PASS	END=66634101;CHR2=15;SVLEN=395;SUPPREAD=33;MAPQ=60;SVMETHOD=DeBreak;SVTYPE=DEL	GT	0/1
15	66706539	DB2732	N	<DEL>	.	PASS	END=66706670;CHR2=15;SVLEN=132;SUPPREAD=18;MAPQ=60;SVMETHOD=DeBreak;SVTYPE=DEL	GT	0/1
15	67083765	DB2733	N	<DEL>	.	PASS	END=67084055;CHR2=15;SVLEN=291;SUPPREAD=36;MAPQ=60;SVMETHOD=DeBreak;SVTYPE=DEL	GT	0/1
15	67368530	DB2734	N	<TRA>	.	PASS	END=67368530;CHR2=hs37d5;SVLEN=0;SUPPREAD=11;MAPQ=60;SVMETHOD=DeBreak;SVTYPE=TRA	GT	0/1
15	67404677	DB2735	N	<DEL>	.	PASS	END=67405604;CHR2=15;SVLEN=928;SUPPREAD=12;MAPQ=60;SVMETHOD=DeBreak;SVTYPE=DEL	GT	0/1
15	67644867	DB2736	N	<INS>	.	PASS	END=67644867;CHR2=15;SVLEN=85;SUPPREAD=44;MAPQ=60;SVMETHOD=DeBreak;SVTYPE=INS	GT	1/1
15	67833291	DB2737	N	<INV>	.	PASS	END=67836518;CHR2=15;SVLEN=3228;SUPPREAD=8;MAPQ=52;SVMETHOD=DeBreak;SVTYPE=INV	GT	0/1
15	67834554	DB2738	N	<INV>	.	PASS	END=67835711;CHR2=15;SVLEN=1158;SUPPREAD=9;MAPQ=56;SVMETHOD=DeBreak;SVTYPE=INV	GT	0/1
15	67901888	DB2739	N	<DEL>	.	PASS	END=67901976;CHR2=15;SVLEN=89;SUPPREAD=38;MAPQ=60;SVMETHOD=DeBreak;SVTYPE=DEL	GT	0/1
15	68426013	DB2740	N	<DEL>	.	PASS	END=68428909;CHR2=15;SVLEN=2897;SUPPREAD=15;MAPQ=60;SVMETHOD=DeBreak;SVTYPE=DEL	GT	0/1
15	68428055	DB2741	N	<TRA>	.	PASS	END=68428055;CHR2=3;SVLEN=0;SUPPREAD=18;MAPQ=54;SVMETHOD=DeBreak;SVTYPE=TRA	GT	0/1
15	68662944	DB2742	N	<DEL>	.	PASS	END=68665281;CHR2=15;SVLEN=2338;SUPPREAD=14;MAPQ=60;SVMETHOD=DeBreak;SVTYPE=DEL	GT	0/1
15	68713368	DB2743	N	<DEL>	.	PASS	END=68713540;CHR2=15;SVLEN=173;SUPPREAD=26;MAPQ=60;SVMETHOD=DeBreak;SVTYPE=DEL	GT	0/1
15	68983475	DB2744	N	<DEL>	.	PASS	END=68983910;CHR2=15;SVLEN=436;SUPPREAD=16;MAPQ=60;SVMETHOD=DeBreak;SVTYPE=DEL	GT	0/1
15	68992687	DB2745	N	<INS>	.	PASS	END=68992687;CHR2=15;SVLEN=212;SUPPREAD=25;MAPQ=60;SVMETHOD=DeBreak;SVTYPE=INS	GT	0/1
15	69172337	DB2746	N	<TRA>	.	PASS	END=69172337;CHR2=hs37d5;SVLEN=0;SUPPREAD=33;MAPQ=60;SVMETHOD=DeBreak;SVTYPE=TRA	GT	0/1
15	69172373	DB2747	N	<INS>	.	PASS	END=69172373;CHR2=15;SVLEN=141;SUPPREAD=17;MAPQ=54;SVMETHOD=DeBreak;SVTYPE=INS	GT	0/1
15	69532557	DB2748	N	<DEL>	.	PASS	END=69532614;CHR2=15;SVLEN=58;SUPPREAD=19;MAPQ=60;SVMETHOD=DeBreak;SVTYPE=DEL	GT	0/1
15	69592981	DB2749	N	<DEL>	.	PASS	END=69593277;CHR2=15;SVLEN=297;SUPPREAD=13;MAPQ=60;SVMETHOD=DeBreak;SVTYPE=DEL	GT	0/1
15	69647476	DB2750	N	<DEL>	.	PASS	END=69647880;CHR2=15;SVLEN=405;SUPPREAD=17;MAPQ=60;SVMETHOD=DeBreak;SVTYPE=DEL	GT	0/1
15	69676178	DB2751	N	<DEL>	.	PASS	END=69676322;CHR2=15;SVLEN=145;SUPPREAD=23;MAPQ=60;SVMETHOD=DeBreak;SVTYPE=DEL	GT	0/1
15	70203643	DB2752	N	<INV>	.	PASS	END=70206746;CHR2=15;SVLEN=3104;SUPPREAD=12;MAPQ=55;SVMETHOD=DeBreak;SVTYPE=INV	GT	0/1
15	70204691	DB2753	N	<INV>	.	PASS	END=70205797;CHR2=15;SVLEN=1107;SUPPREAD=13;MAPQ=58;SVMETHOD=DeBreak;SVTYPE=INV	GT	0/1
15	70408594	DB2754	N	<INS>	.	PASS	END=70408594;CHR2=15;SVLEN=263;SUPPREAD=44;MAPQ=60;SVMETHOD=DeBreak;SVTYPE=INS	GT	1/1
15	70573936	DB2755	N	<TRA>	.	PASS	END=170576506;CHR2=6;SVLEN=0;SUPPREAD=12;MAPQ=52;SVMETHOD=DeBreak;SVTYPE=TRA	GT	0/1
15	70771712	DB2756	N	<DEL>	.	PASS	END=70772363;CHR2=15;SVLEN=652;SUPPREAD=22;MAPQ=60;SVMETHOD=DeBreak;SVTYPE=DEL	GT	0/1
15	71021812	DB2757	N	<DEL>	.	PASS	END=71027433;CHR2=15;SVLEN=5622;SUPPREAD=16;MAPQ=60;SVMETHOD=DeBreak;SVTYPE=DEL	GT	0/1
15	71153720	DB2758	N	<INS>	.	PASS	END=71153720;CHR2=15;SVLEN=348;SUPPREAD=29;MAPQ=60;SVMETHOD=DeBreak;SVTYPE=INS	GT	0/1
15	71708602	DB2759	N	<DEL>	.	PASS	END=71713690;CHR2=15;SVLEN=5089;SUPPREAD=16;MAPQ=60;SVMETHOD=DeBreak;SVTYPE=DEL	GT	0/1
15	71881533	DB2760	N	<DEL>	.	PASS	END=71882963;CHR2=15;SVLEN=1431;SUPPREAD=25;MAPQ=60;SVMETHOD=DeBreak;SVTYPE=DEL	GT	0/1
15	71920533	DB2761	N	<DEL>	.	PASS	END=71923581;CHR2=15;SVLEN=3049;SUPPREAD=11;MAPQ=60;SVMETHOD=DeBreak;SVTYPE=DEL	GT	0/1
15	72051283	DB2762	N	<INV>	.	PASS	END=72054116;CHR2=15;SVLEN=2834;SUPPREAD=7;MAPQ=58;SVMETHOD=DeBreak;SVTYPE=INV;MULTI	GT	0/1
15	72052295	DB2763	N	<INV>	.	PASS	END=72053304;CHR2=15;SVLEN=1010;SUPPREAD=9;MAPQ=60;SVMETHOD=DeBreak;SVTYPE=INV;MULTI	GT	0/1
15	72567980	DB2764	N	<DEL>	.	PASS	END=72568676;CHR2=15;SVLEN=697;SUPPREAD=26;MAPQ=60;SVMETHOD=DeBreak;SVTYPE=DEL	GT	0/1
15	72639180	DB2765	N	<INS>	.	PASS	END=72639180;CHR2=15;SVLEN=1024;SUPPREAD=15;MAPQ=60;SVMETHOD=DeBreak;SVTYPE=INS	GT	0/1
15	73864728	DB2766	N	<DEL>	.	PASS	END=73865111;CHR2=15;SVLEN=384;SUPPREAD=16;MAPQ=60;SVMETHOD=DeBreak;SVTYPE=DEL	GT	0/1
15	73983294	DB2767	N	<INS>	.	PASS	END=73983294;CHR2=15;SVLEN=230;SUPPREAD=34;MAPQ=60;SVMETHOD=DeBreak;SVTYPE=INS	GT	1/1
15	74164005	DB2768	N	<DEL>	.	PASS	END=74164619;CHR2=15;SVLEN=615;SUPPREAD=19;MAPQ=60;SVMETHOD=DeBreak;SVTYPE=DEL	GT	0/1
15	74452555	DB2769	N	<INS>	.	PASS	END=74452555;CHR2=15;SVLEN=85;SUPPREAD=38;MAPQ=60;SVMETHOD=DeBreak;SVTYPE=INS	GT	1/1
15	74708462	DB2770	N	<DUP>	.	PASS	END=74716610;CHR2=15;SVLEN=8149;SUPPREAD=18;MAPQ=60;SVMETHOD=DeBreak;SVTYPE=DUP	GT	0/1
15	74732984	DB2771	N	<DEL>	.	PASS	END=74733170;CHR2=15;SVLEN=187;SUPPREAD=36;MAPQ=60;SVMETHOD=DeBreak;SVTYPE=DEL	GT	0/1
15	75129693	DB2772	N	<DEL>	.	PASS	END=75130084;CHR2=15;SVLEN=392;SUPPREAD=12;MAPQ=60;SVMETHOD=DeBreak;SVTYPE=DEL	GT	0/1
15	75198413	DB2773	N	<DUP>	.	PASS	END=75199524;CHR2=15;SVLEN=1112;SUPPREAD=8;MAPQ=60;SVMETHOD=DeBreak;SVTYPE=DUP	GT	0/1
15	75202982	DB2774	N	<INS>	.	PASS	END=75202982;CHR2=15;SVLEN=152;SUPPREAD=28;MAPQ=60;SVMETHOD=DeBreak;SVTYPE=INS	GT	1/1
15	75283169	DB2775	N	<DEL>	.	PASS	END=75283654;CHR2=15;SVLEN=486;SUPPREAD=16;MAPQ=60;SVMETHOD=DeBreak;SVTYPE=DEL	GT	0/1
15	76665978	DB2776	N	<INS>	.	PASS	END=76665978;CHR2=15;SVLEN=85;SUPPREAD=20;MAPQ=60;SVMETHOD=DeBreak;SVTYPE=INS	GT	0/1
15	76888032	DB2777	N	<TRA>	.	PASS	END=76888032;CHR2=hs37d5;SVLEN=0;SUPPREAD=35;MAPQ=59;SVMETHOD=DeBreak;SVTYPE=TRA	GT	0/1
15	77426661	DB2778	N	<INV>	.	PASS	END=77427638;CHR2=15;SVLEN=978;SUPPREAD=9;MAPQ=56;SVMETHOD=DeBreak;SVTYPE=INV	GT	0/1
15	77910850	DB2779	N	<DEL>	.	PASS	END=77911222;CHR2=15;SVLEN=373;SUPPREAD=37;MAPQ=60;SVMETHOD=DeBreak;SVTYPE=DEL	GT	1/1
15	79262849	DB2780	N	<DEL>	.	PASS	END=79263198;CHR2=15;SVLEN=350;SUPPREAD=35;MAPQ=60;SVMETHOD=DeBreak;SVTYPE=DEL	GT	0/1
15	79729136	DB2781	N	<DEL>	.	PASS	END=79731454;CHR2=15;SVLEN=2319;SUPPREAD=12;MAPQ=58;SVMETHOD=DeBreak;SVTYPE=DEL	GT	0/1
15	79795318	DB2782	N	<INS>	.	PASS	END=79795318;CHR2=15;SVLEN=957;SUPPREAD=19;MAPQ=58;SVMETHOD=DeBreak;SVTYPE=INS	GT	0/1
15	79844906	DB2783	N	<DEL>	.	PASS	END=79845029;CHR2=15;SVLEN=124;SUPPREAD=38;MAPQ=60;SVMETHOD=DeBreak;SVTYPE=DEL	GT	1/1
15	79867347	DB2784	N	<DEL>	.	PASS	END=79867496;CHR2=15;SVLEN=150;SUPPREAD=17;MAPQ=60;SVMETHOD=DeBreak;SVTYPE=DEL	GT	0/1
15	79969533	DB2785	N	<DEL>	.	PASS	END=79970186;CHR2=15;SVLEN=654;SUPPREAD=32;MAPQ=60;SVMETHOD=DeBreak;SVTYPE=DEL	GT	0/1
15	80619504	DB2786	N	<INS>	.	PASS	END=80619504;CHR2=15;SVLEN=83;SUPPREAD=20;MAPQ=60;SVMETHOD=DeBreak;SVTYPE=INS	GT	0/1
15	81421993	DB2787	N	<DEL>	.	PASS	END=81422413;CHR2=15;SVLEN=421;SUPPREAD=9;MAPQ=60;SVMETHOD=DeBreak;SVTYPE=DEL	GT	0/1
15	81885608	DB2788	N	<DEL>	.	PASS	END=81886034;CHR2=15;SVLEN=427;SUPPREAD=44;MAPQ=60;SVMETHOD=DeBreak;SVTYPE=DEL	GT	0/1
15	81937497	DB2789	N	<TRA>	.	PASS	END=81937497;CHR2=hs37d5;SVLEN=0;SUPPREAD=43;MAPQ=58;SVMETHOD=DeBreak;SVTYPE=TRA	GT	0/1
15	82035642	DB2790	N	<INS>	.	PASS	END=82035642;CHR2=15;SVLEN=326;SUPPREAD=13;MAPQ=60;SVMETHOD=DeBreak;SVTYPE=INS	GT	0/1
15	82783553	DB2791	N	<DUP>	.	PASS	END=82791891;CHR2=15;SVLEN=8339;SUPPREAD=18;MAPQ=19;SVMETHOD=DeBreak;SVTYPE=DUP;MULTI	GT	0/1
15	82783553	DB2792	N	<DUP>	.	PASS	END=83176468;CHR2=15;SVLEN=392916;SUPPREAD=13;MAPQ=25;SVMETHOD=DeBreak;SVTYPE=DUP;MULTI	GT	0/1
15	82792097	DB2793	N	<DUP>	.	PASS	END=83167045;CHR2=15;SVLEN=374949;SUPPREAD=8;MAPQ=21;SVMETHOD=DeBreak;SVTYPE=DUP	GT	0/1
15	83167045	DB2794	N	<DEL>	.	PASS	END=83176671;CHR2=15;SVLEN=9627;SUPPREAD=14;MAPQ=35;SVMETHOD=DeBreak;SVTYPE=DEL	GT	0/1
15	83275227	DB2795	N	<TRA>	.	PASS	END=83275227;CHR2=hs37d5;SVLEN=0;SUPPREAD=14;MAPQ=54;SVMETHOD=DeBreak;SVTYPE=TRA	GT	0/1
15	83290062	DB2796	N	<DEL>	.	PASS	END=83291984;CHR2=15;SVLEN=1923;SUPPREAD=26;MAPQ=59;SVMETHOD=DeBreak;SVTYPE=DEL	GT	0/1
15	83551616	DB2797	N	<DEL>	.	PASS	END=83557630;CHR2=15;SVLEN=6015;SUPPREAD=22;MAPQ=60;SVMETHOD=DeBreak;SVTYPE=DEL	GT	0/1
15	83899114	DB2798	N	<DEL>	.	PASS	END=83899866;CHR2=15;SVLEN=753;SUPPREAD=26;MAPQ=60;SVMETHOD=DeBreak;SVTYPE=DEL	GT	0/1
15	84280586	DB2799	N	<DEL>	.	PASS	END=84280907;CHR2=15;SVLEN=322;SUPPREAD=30;MAPQ=60;SVMETHOD=DeBreak;SVTYPE=DEL	GT	0/1
15	84541399	DB2800	N	<DEL>	.	PASS	END=84543799;CHR2=15;SVLEN=2401;SUPPREAD=13;MAPQ=60;SVMETHOD=DeBreak;SVTYPE=DEL	GT	0/1
15	84605109	DB2801	N	<DEL>	.	PASS	END=84606782;CHR2=15;SVLEN=1674;SUPPREAD=14;MAPQ=60;SVMETHOD=DeBreak;SVTYPE=DEL	GT	0/1
15	85461817	DB2802	N	<DEL>	.	PASS	END=85462362;CHR2=15;SVLEN=546;SUPPREAD=27;MAPQ=60;SVMETHOD=DeBreak;SVTYPE=DEL	GT	1/1
15	85649289	DB2803	N	<TRA>	.	PASS	END=85649289;CHR2=hs37d5;SVLEN=0;SUPPREAD=13;MAPQ=60;SVMETHOD=DeBreak;SVTYPE=TRA	GT	0/1
15	86102674	DB2804	N	<DEL>	.	PASS	END=86103193;CHR2=15;SVLEN=520;SUPPREAD=34;MAPQ=60;SVMETHOD=DeBreak;SVTYPE=DEL	GT	0/1
15	86340554	DB2805	N	<DEL>	.	PASS	END=86349993;CHR2=15;SVLEN=9440;SUPPREAD=13;MAPQ=60;SVMETHOD=DeBreak;SVTYPE=DEL	GT	0/1
15	87430947	DB2806	N	<DEL>	.	PASS	END=87438855;CHR2=15;SVLEN=7909;SUPPREAD=37;MAPQ=60;SVMETHOD=DeBreak;SVTYPE=DEL	GT	0/1
15	87700029	DB2807	N	<DEL>	.	PASS	END=87700466;CHR2=15;SVLEN=438;SUPPREAD=44;MAPQ=60;SVMETHOD=DeBreak;SVTYPE=DEL	GT	1/1
15	87824043	DB2808	N	<INV>	.	PASS	END=87827015;CHR2=15;SVLEN=2973;SUPPREAD=12;MAPQ=53;SVMETHOD=DeBreak;SVTYPE=INV;MULTI	GT	0/1
15	87825032	DB2809	N	<INV>	.	PASS	END=87826163;CHR2=15;SVLEN=1132;SUPPREAD=21;MAPQ=55;SVMETHOD=DeBreak;SVTYPE=INV;MULTI	GT	0/1
15	87905846	DB2810	N	<DUP>	.	PASS	END=87910115;CHR2=15;SVLEN=4270;SUPPREAD=44;MAPQ=60;SVMETHOD=DeBreak;SVTYPE=DUP	GT	1/1
15	88189125	DB2811	N	<DUP>	.	PASS	END=88196751;CHR2=15;SVLEN=7627;SUPPREAD=36;MAPQ=60;SVMETHOD=DeBreak;SVTYPE=DUP	GT	1/1
15	89270343	DB2812	N	<DEL>	.	PASS	END=89275584;CHR2=15;SVLEN=5242;SUPPREAD=23;MAPQ=60;SVMETHOD=DeBreak;SVTYPE=DEL	GT	0/1
15	89483969	DB2813	N	<DEL>	.	PASS	END=89486554;CHR2=15;SVLEN=2586;SUPPREAD=12;MAPQ=60;SVMETHOD=DeBreak;SVTYPE=DEL	GT	0/1
15	90059261	DB2814	N	<DEL>	.	PASS	END=90061814;CHR2=15;SVLEN=2554;SUPPREAD=18;MAPQ=60;SVMETHOD=DeBreak;SVTYPE=DEL	GT	0/1
15	90206918	DB2815	N	<INS>	.	PASS	END=90206918;CHR2=15;SVLEN=479;SUPPREAD=11;MAPQ=60;SVMETHOD=DeBreak;SVTYPE=INS	GT	0/1
15	90288943	DB2816	N	<DEL>	.	PASS	END=90289420;CHR2=15;SVLEN=478;SUPPREAD=12;MAPQ=60;SVMETHOD=DeBreak;SVTYPE=DEL	GT	0/1
15	91174004	DB2817	N	<DEL>	.	PASS	END=91174342;CHR2=15;SVLEN=339;SUPPREAD=18;MAPQ=60;SVMETHOD=DeBreak;SVTYPE=DEL	GT	0/1
15	91198455	DB2818	N	<TRA>	.	PASS	END=91198455;CHR2=8;SVLEN=0;SUPPREAD=8;MAPQ=60;SVMETHOD=DeBreak;SVTYPE=TRA	GT	0/1
15	91198456	DB2819	N	<INS>	.	PASS	END=91198456;CHR2=15;SVLEN=464;SUPPREAD=21;MAPQ=60;SVMETHOD=DeBreak;SVTYPE=INS	GT	0/1
15	91284070	DB2820	N	<INV>	.	PASS	END=91287387;CHR2=15;SVLEN=3318;SUPPREAD=15;MAPQ=57;SVMETHOD=DeBreak;SVTYPE=INV	GT	0/1
15	91285272	DB2821	N	<INV>	.	PASS	END=91286366;CHR2=15;SVLEN=1095;SUPPREAD=11;MAPQ=56;SVMETHOD=DeBreak;SVTYPE=INV	GT	0/1
15	92239497	DB2822	N	<INV>	.	PASS	END=92242360;CHR2=15;SVLEN=2864;SUPPREAD=8;MAPQ=60;SVMETHOD=DeBreak;SVTYPE=INV;MULTI	GT	0/1
15	92240475	DB2823	N	<INV>	.	PASS	END=92241537;CHR2=15;SVLEN=1063;SUPPREAD=12;MAPQ=59;SVMETHOD=DeBreak;SVTYPE=INV;MULTI	GT	0/1
15	92292365	DB2824	N	<DUP>	.	PASS	END=92294051;CHR2=15;SVLEN=1687;SUPPREAD=14;MAPQ=60;SVMETHOD=DeBreak;SVTYPE=DUP	GT	0/1
15	92307799	DB2825	N	<INS>	.	PASS	END=92307799;CHR2=15;SVLEN=305;SUPPREAD=18;MAPQ=60;SVMETHOD=DeBreak;SVTYPE=INS	GT	0/1
15	92674891	DB2826	N	<DUP>	.	PASS	END=92676610;CHR2=15;SVLEN=1720;SUPPREAD=19;MAPQ=59;SVMETHOD=DeBreak;SVTYPE=DUP	GT	0/1
15	92778700	DB2827	N	<INS>	.	PASS	END=92778700;CHR2=15;SVLEN=2952;SUPPREAD=8;MAPQ=59;SVMETHOD=DeBreak;SVTYPE=INS	GT	0/1
15	93803677	DB2828	N	<DEL>	.	PASS	END=93804057;CHR2=15;SVLEN=381;SUPPREAD=15;MAPQ=60;SVMETHOD=DeBreak;SVTYPE=DEL	GT	0/1
15	93809570	DB2829	N	<DEL>	.	PASS	END=93809887;CHR2=15;SVLEN=318;SUPPREAD=29;MAPQ=60;SVMETHOD=DeBreak;SVTYPE=DEL	GT	0/1
15	93826072	DB2830	N	<DUP>	.	PASS	END=93828429;CHR2=15;SVLEN=2358;SUPPREAD=16;MAPQ=60;SVMETHOD=DeBreak;SVTYPE=DUP	GT	0/1
15	93876516	DB2831	N	<DEL>	.	PASS	END=93876940;CHR2=15;SVLEN=425;SUPPREAD=31;MAPQ=60;SVMETHOD=DeBreak;SVTYPE=DEL	GT	0/1
15	94819868	DB2832	N	<INS>	.	PASS	END=94819868;CHR2=15;SVLEN=335;SUPPREAD=43;MAPQ=60;SVMETHOD=DeBreak;SVTYPE=INS	GT	1/1
15	95691011	DB2833	N	<INV>	.	PASS	END=95692828;CHR2=15;SVLEN=1818;SUPPREAD=27;MAPQ=60;SVMETHOD=DeBreak;SVTYPE=INV	GT	0/1
15	97585919	DB2834	N	<INS>	.	PASS	END=97585919;CHR2=15;SVLEN=253;SUPPREAD=33;MAPQ=60;SVMETHOD=DeBreak;SVTYPE=INS	GT	1/1
15	97770202	DB2835	N	<INS>	.	PASS	END=97770202;CHR2=15;SVLEN=333;SUPPREAD=17;MAPQ=60;SVMETHOD=DeBreak;SVTYPE=INS	GT	0/1
15	97808760	DB2836	N	<DUP>	.	PASS	END=97816586;CHR2=15;SVLEN=7827;SUPPREAD=8;MAPQ=60;SVMETHOD=DeBreak;SVTYPE=DUP	GT	0/1
15	97826276	DB2837	N	<DEL>	.	PASS	END=97832186;CHR2=15;SVLEN=5911;SUPPREAD=15;MAPQ=58;SVMETHOD=DeBreak;SVTYPE=DEL	GT	0/1
15	98226819	DB2838	N	<DEL>	.	PASS	END=98227204;CHR2=15;SVLEN=386;SUPPREAD=23;MAPQ=60;SVMETHOD=DeBreak;SVTYPE=DEL	GT	0/1
15	98598683	DB2839	N	<DEL>	.	PASS	END=98599014;CHR2=15;SVLEN=332;SUPPREAD=29;MAPQ=60;SVMETHOD=DeBreak;SVTYPE=DEL	GT	0/1
15	98817040	DB2840	N	<DEL>	.	PASS	END=98817497;CHR2=15;SVLEN=458;SUPPREAD=44;MAPQ=60;SVMETHOD=DeBreak;SVTYPE=DEL	GT	1/1
15	98842422	DB2841	N	<DUP>	.	PASS	END=98843818;CHR2=15;SVLEN=1397;SUPPREAD=28;MAPQ=59;SVMETHOD=DeBreak;SVTYPE=DUP	GT	0/1
15	98900068	DB2842	N	<DEL>	.	PASS	END=98900632;CHR2=15;SVLEN=565;SUPPREAD=24;MAPQ=59;SVMETHOD=DeBreak;SVTYPE=DEL	GT	0/1
15	99574505	DB2843	N	<DEL>	.	PASS	END=99575629;CHR2=15;SVLEN=1125;SUPPREAD=32;MAPQ=60;SVMETHOD=DeBreak;SVTYPE=DEL	GT	1/1
15	99656635	DB2844	N	<DEL>	.	PASS	END=99657273;CHR2=15;SVLEN=639;SUPPREAD=19;MAPQ=60;SVMETHOD=DeBreak;SVTYPE=DEL	GT	0/1
15	99894628	DB2845	N	<INS>	.	PASS	END=99894628;CHR2=15;SVLEN=85;SUPPREAD=31;MAPQ=60;SVMETHOD=DeBreak;SVTYPE=INS	GT	1/1
15	100119459	DB2846	N	<INS>	.	PASS	END=100119459;CHR2=15;SVLEN=85;SUPPREAD=33;MAPQ=60;SVMETHOD=DeBreak;SVTYPE=INS	GT	1/1
15	100339806	DB2847	N	<DEL>	.	PASS	END=100340612;CHR2=15;SVLEN=807;SUPPREAD=28;MAPQ=60;SVMETHOD=DeBreak;SVTYPE=DEL	GT	0/1
15	100416664	DB2848	N	<DEL>	.	PASS	END=100424216;CHR2=15;SVLEN=7553;SUPPREAD=17;MAPQ=60;SVMETHOD=DeBreak;SVTYPE=DEL	GT	0/1
15	100416739	DB2849	N	<DUP>	.	PASS	END=100421457;CHR2=15;SVLEN=4719;SUPPREAD=13;MAPQ=60;SVMETHOD=DeBreak;SVTYPE=DUP	GT	0/1
15	100468026	DB2850	N	<TRA>	.	PASS	END=105965754;CHR2=7;SVLEN=0;SUPPREAD=21;MAPQ=36;SVMETHOD=DeBreak;SVTYPE=TRA	GT	0/1
15	100551199	DB2851	N	<INS>	.	PASS	END=100551199;CHR2=15;SVLEN=659;SUPPREAD=13;MAPQ=59;SVMETHOD=DeBreak;SVTYPE=INS	GT	0/1
15	101094448	DB2852	N	<DUP>	.	PASS	END=101098677;CHR2=15;SVLEN=4230;SUPPREAD=10;MAPQ=59;SVMETHOD=DeBreak;SVTYPE=DUP	GT	0/1
15	101259105	DB2853	N	<DEL>	.	PASS	END=101259599;CHR2=15;SVLEN=495;SUPPREAD=14;MAPQ=60;SVMETHOD=DeBreak;SVTYPE=DEL	GT	0/1
15	101647317	DB2854	N	<DUP>	.	PASS	END=101655015;CHR2=15;SVLEN=7699;SUPPREAD=32;MAPQ=60;SVMETHOD=DeBreak;SVTYPE=DUP	GT	0/1
15	101670846	DB2855	N	<DEL>	.	PASS	END=101671237;CHR2=15;SVLEN=392;SUPPREAD=15;MAPQ=60;SVMETHOD=DeBreak;SVTYPE=DEL	GT	0/1
15	101966820	DB2856	N	<DEL>	.	PASS	END=101967234;CHR2=15;SVLEN=415;SUPPREAD=27;MAPQ=60;SVMETHOD=DeBreak;SVTYPE=DEL	GT	1/1
15	102016293	DB2857	N	<DEL>	.	PASS	END=102016448;CHR2=15;SVLEN=156;SUPPREAD=25;MAPQ=60;SVMETHOD=DeBreak;SVTYPE=DEL	GT	0/1
15	102138036	DB2858	N	<INS>	.	PASS	END=102138036;CHR2=15;SVLEN=392;SUPPREAD=44;MAPQ=60;SVMETHOD=DeBreak;SVTYPE=INS	GT	1/1
15	102384354	DB2859	N	<DEL>	.	PASS	END=102386424;CHR2=15;SVLEN=2071;SUPPREAD=31;MAPQ=60;SVMETHOD=DeBreak;SVTYPE=DEL	GT	0/1
16	223749	DB2860	N	<DEL>	.	PASS	END=226402;CHR2=16;SVLEN=2654;SUPPREAD=35;MAPQ=59;SVMETHOD=DeBreak;SVTYPE=DEL	GT	0/1
16	380390	DB2861	N	<DUP>	.	PASS	END=386361;CHR2=16;SVLEN=5972;SUPPREAD=33;MAPQ=60;SVMETHOD=DeBreak;SVTYPE=DUP	GT	0/1
16	485703	DB2862	N	<DEL>	.	PASS	END=487882;CHR2=16;SVLEN=2180;SUPPREAD=22;MAPQ=60;SVMETHOD=DeBreak;SVTYPE=DEL	GT	0/1
16	543736	DB2863	N	<DEL>	.	PASS	END=544098;CHR2=16;SVLEN=363;SUPPREAD=30;MAPQ=60;SVMETHOD=DeBreak;SVTYPE=DEL	GT	0/1
16	730142	DB2864	N	<DUP>	.	PASS	END=732766;CHR2=16;SVLEN=2625;SUPPREAD=14;MAPQ=57;SVMETHOD=DeBreak;SVTYPE=DUP	GT	0/1
16	754951	DB2865	N	<DEL>	.	PASS	END=757518;CHR2=16;SVLEN=2568;SUPPREAD=27;MAPQ=60;SVMETHOD=DeBreak;SVTYPE=DEL	GT	0/1
16	795966	DB2866	N	<DEL>	.	PASS	END=796850;CHR2=16;SVLEN=885;SUPPREAD=10;MAPQ=60;SVMETHOD=DeBreak;SVTYPE=DEL;MULTI	GT	0/1
16	796001	DB2867	N	<DEL>	.	PASS	END=796296;CHR2=16;SVLEN=296;SUPPREAD=7;MAPQ=60;SVMETHOD=DeBreak;SVTYPE=DEL;MULTI	GT	0/1
16	799435	DB2868	N	<DEL>	.	PASS	END=799906;CHR2=16;SVLEN=472;SUPPREAD=30;MAPQ=60;SVMETHOD=DeBreak;SVTYPE=DEL	GT	0/1
16	873825	DB2869	N	<INS>	.	PASS	END=873825;CHR2=16;SVLEN=946;SUPPREAD=7;MAPQ=60;SVMETHOD=DeBreak;SVTYPE=INS	GT	0/1
16	878729	DB2870	N	<DEL>	.	PASS	END=879162;CHR2=16;SVLEN=434;SUPPREAD=21;MAPQ=60;SVMETHOD=DeBreak;SVTYPE=DEL	GT	0/1
16	907475	DB2871	N	<DEL>	.	PASS	END=910027;CHR2=16;SVLEN=2553;SUPPREAD=26;MAPQ=60;SVMETHOD=DeBreak;SVTYPE=DEL	GT	0/1
16	934825	DB2872	N	<DEL>	.	PASS	END=935042;CHR2=16;SVLEN=218;SUPPREAD=13;MAPQ=60;SVMETHOD=DeBreak;SVTYPE=DEL	GT	0/1
16	954099	DB2873	N	<TRA>	.	PASS	END=15828925;CHR2=hs37d5;SVLEN=0;SUPPREAD=7;MAPQ=56;SVMETHOD=DeBreak;SVTYPE=TRA	GT	0/1
16	1001053	DB2874	N	<DEL>	.	PASS	END=1001127;CHR2=16;SVLEN=75;SUPPREAD=25;MAPQ=60;SVMETHOD=DeBreak;SVTYPE=DEL	GT	0/1
16	1002840	DB2875	N	<DEL>	.	PASS	END=1003884;CHR2=16;SVLEN=1045;SUPPREAD=16;MAPQ=60;SVMETHOD=DeBreak;SVTYPE=DEL	GT	0/1
16	1004703	DB2876	N	<DEL>	.	PASS	END=1005801;CHR2=16;SVLEN=1099;SUPPREAD=15;MAPQ=60;SVMETHOD=DeBreak;SVTYPE=DEL	GT	0/1
16	1010271	DB2877	N	<DEL>	.	PASS	END=1010410;CHR2=16;SVLEN=140;SUPPREAD=31;MAPQ=60;SVMETHOD=DeBreak;SVTYPE=DEL	GT	0/1
16	1011794	DB2878	N	<DEL>	.	PASS	END=1012364;CHR2=16;SVLEN=571;SUPPREAD=12;MAPQ=60;SVMETHOD=DeBreak;SVTYPE=DEL;MULTI	GT	0/1
16	1012076	DB2879	N	<DEL>	.	PASS	END=1012366;CHR2=16;SVLEN=291;SUPPREAD=8;MAPQ=60;SVMETHOD=DeBreak;SVTYPE=DEL;MULTI	GT	0/1
16	1086359	DB2880	N	<DEL>	.	PASS	END=1086735;CHR2=16;SVLEN=377;SUPPREAD=32;MAPQ=60;SVMETHOD=DeBreak;SVTYPE=DEL	GT	0/1
16	1090954	DB2881	N	<DEL>	.	PASS	END=1091702;CHR2=16;SVLEN=749;SUPPREAD=13;MAPQ=60;SVMETHOD=DeBreak;SVTYPE=DEL	GT	0/1
16	1093380	DB2882	N	<DEL>	.	PASS	END=1093709;CHR2=16;SVLEN=330;SUPPREAD=20;MAPQ=60;SVMETHOD=DeBreak;SVTYPE=DEL	GT	0/1
16	1235491	DB2883	N	<DEL>	.	PASS	END=1235550;CHR2=16;SVLEN=60;SUPPREAD=29;MAPQ=60;SVMETHOD=DeBreak;SVTYPE=DEL	GT	0/1
16	1290109	DB2884	N	<DEL>	.	PASS	END=1295140;CHR2=16;SVLEN=5032;SUPPREAD=14;MAPQ=60;SVMETHOD=DeBreak;SVTYPE=DEL	GT	0/1
16	1406725	DB2885	N	<DEL>	.	PASS	END=1407154;CHR2=16;SVLEN=430;SUPPREAD=37;MAPQ=60;SVMETHOD=DeBreak;SVTYPE=DEL	GT	1/1
16	1447053	DB2886	N	<DEL>	.	PASS	END=1447881;CHR2=16;SVLEN=829;SUPPREAD=15;MAPQ=60;SVMETHOD=DeBreak;SVTYPE=DEL	GT	0/1
16	1557583	DB2887	N	<DEL>	.	PASS	END=1558057;CHR2=16;SVLEN=475;SUPPREAD=32;MAPQ=60;SVMETHOD=DeBreak;SVTYPE=DEL	GT	0/1
16	1642381	DB2888	N	<DEL>	.	PASS	END=1642891;CHR2=16;SVLEN=511;SUPPREAD=14;MAPQ=60;SVMETHOD=DeBreak;SVTYPE=DEL	GT	0/1
16	1785473	DB2889	N	<DEL>	.	PASS	END=1785539;CHR2=16;SVLEN=67;SUPPREAD=13;MAPQ=60;SVMETHOD=DeBreak;SVTYPE=DEL	GT	0/1
16	1938672	DB2890	N	<INS>	.	PASS	END=1938672;CHR2=16;SVLEN=292;SUPPREAD=19;MAPQ=60;SVMETHOD=DeBreak;SVTYPE=INS	GT	0/1
16	1970021	DB2891	N	<DEL>	.	PASS	END=1970590;CHR2=16;SVLEN=570;SUPPREAD=28;MAPQ=60;SVMETHOD=DeBreak;SVTYPE=DEL	GT	0/1
16	1978328	DB2892	N	<DUP>	.	PASS	END=1983394;CHR2=16;SVLEN=5067;SUPPREAD=39;MAPQ=60;SVMETHOD=DeBreak;SVTYPE=DUP	GT	1/1
16	2347791	DB2893	N	<DEL>	.	PASS	END=2348614;CHR2=16;SVLEN=824;SUPPREAD=36;MAPQ=60;SVMETHOD=DeBreak;SVTYPE=DEL	GT	0/1
16	2649044	DB2894	N	<DUP>	.	PASS	END=2652797;CHR2=16;SVLEN=3754;SUPPREAD=29;MAPQ=57;SVMETHOD=DeBreak;SVTYPE=DUP	GT	0/1
16	2747616	DB2895	N	<DEL>	.	PASS	END=2750453;CHR2=16;SVLEN=2838;SUPPREAD=13;MAPQ=59;SVMETHOD=DeBreak;SVTYPE=DEL	GT	0/1
16	3010445	DB2896	N	<DEL>	.	PASS	END=3015261;CHR2=16;SVLEN=4817;SUPPREAD=40;MAPQ=60;SVMETHOD=DeBreak;SVTYPE=DEL	GT	1/1
16	3061418	DB2897	N	<DEL>	.	PASS	END=3061627;CHR2=16;SVLEN=210;SUPPREAD=16;MAPQ=60;SVMETHOD=DeBreak;SVTYPE=DEL	GT	0/1
16	3418648	DB2898	N	<INS>	.	PASS	END=3418648;CHR2=16;SVLEN=1674;SUPPREAD=12;MAPQ=58;SVMETHOD=DeBreak;SVTYPE=INS	GT	0/1
16	3418650	DB2899	N	<TRA>	.	PASS	END=12325756;CHR2=hs37d5;SVLEN=0;SUPPREAD=7;MAPQ=59;SVMETHOD=DeBreak;SVTYPE=TRA	GT	0/1
16	3994539	DB2900	N	<DEL>	.	PASS	END=3994721;CHR2=16;SVLEN=183;SUPPREAD=16;MAPQ=60;SVMETHOD=DeBreak;SVTYPE=DEL	GT	0/1
16	4032727	DB2901	N	<DUP>	.	PASS	END=4034067;CHR2=16;SVLEN=1341;SUPPREAD=16;MAPQ=60;SVMETHOD=DeBreak;SVTYPE=DUP	GT	0/1
16	5537852	DB2902	N	<DEL>	.	PASS	END=5538889;CHR2=16;SVLEN=1038;SUPPREAD=29;MAPQ=60;SVMETHOD=DeBreak;SVTYPE=DEL	GT	0/1
16	5607956	DB2903	N	<DEL>	.	PASS	END=5615964;CHR2=16;SVLEN=8009;SUPPREAD=27;MAPQ=60;SVMETHOD=DeBreak;SVTYPE=DEL	GT	0/1
16	5773152	DB2904	N	<DEL>	.	PASS	END=5773649;CHR2=16;SVLEN=498;SUPPREAD=37;MAPQ=60;SVMETHOD=DeBreak;SVTYPE=DEL	GT	0/1
16	6423355	DB2905	N	<TRA>	.	PASS	END=108276703;CHR2=4;SVLEN=0;SUPPREAD=16;MAPQ=47;SVMETHOD=DeBreak;SVTYPE=TRA	GT	0/1
16	6508419	DB2906	N	<DUP>	.	PASS	END=6509672;CHR2=16;SVLEN=1254;SUPPREAD=21;MAPQ=60;SVMETHOD=DeBreak;SVTYPE=DUP	GT	0/1
16	6780440	DB2907	N	<DUP>	.	PASS	END=6784276;CHR2=16;SVLEN=3837;SUPPREAD=21;MAPQ=60;SVMETHOD=DeBreak;SVTYPE=DUP	GT	0/1
16	6888491	DB2908	N	<INS>	.	PASS	END=6888491;CHR2=16;SVLEN=1915;SUPPREAD=8;MAPQ=60;SVMETHOD=DeBreak;SVTYPE=INS	GT	0/1
16	6891984	DB2909	N	<DUP>	.	PASS	END=6893466;CHR2=16;SVLEN=1483;SUPPREAD=15;MAPQ=57;SVMETHOD=DeBreak;SVTYPE=DUP	GT	0/1
16	7465003	DB2910	N	<INV>	.	PASS	END=7465875;CHR2=16;SVLEN=873;SUPPREAD=12;MAPQ=59;SVMETHOD=DeBreak;SVTYPE=INV	GT	0/1
16	7546237	DB2911	N	<INS>	.	PASS	END=7546237;CHR2=16;SVLEN=846;SUPPREAD=10;MAPQ=60;SVMETHOD=DeBreak;SVTYPE=INS	GT	0/1
16	7546596	DB2912	N	<INS>	.	PASS	END=7546596;CHR2=16;SVLEN=848;SUPPREAD=10;MAPQ=60;SVMETHOD=DeBreak;SVTYPE=INS	GT	1/1
16	7924845	DB2913	N	<INS>	.	PASS	END=7924845;CHR2=16;SVLEN=913;SUPPREAD=9;MAPQ=60;SVMETHOD=DeBreak;SVTYPE=INS	GT	0/1
16	8140815	DB2914	N	<TRA>	.	PASS	END=32035877;CHR2=hs37d5;SVLEN=0;SUPPREAD=36;MAPQ=60;SVMETHOD=DeBreak;SVTYPE=TRA	GT	0/1
16	8161731	DB2915	N	<DEL>	.	PASS	END=8161882;CHR2=16;SVLEN=152;SUPPREAD=22;MAPQ=60;SVMETHOD=DeBreak;SVTYPE=DEL	GT	0/1
16	8233606	DB2916	N	<INS>	.	PASS	END=8233606;CHR2=16;SVLEN=85;SUPPREAD=32;MAPQ=60;SVMETHOD=DeBreak;SVTYPE=INS	GT	0/1
16	8384982	DB2917	N	<INS>	.	PASS	END=8384982;CHR2=16;SVLEN=378;SUPPREAD=17;MAPQ=60;SVMETHOD=DeBreak;SVTYPE=INS	GT	0/1
16	8418144	DB2918	N	<INS>	.	PASS	END=8418144;CHR2=16;SVLEN=325;SUPPREAD=22;MAPQ=60;SVMETHOD=DeBreak;SVTYPE=INS	GT	0/1
16	8754459	DB2919	N	<DEL>	.	PASS	END=8754899;CHR2=16;SVLEN=441;SUPPREAD=18;MAPQ=60;SVMETHOD=DeBreak;SVTYPE=DEL	GT	0/1
16	9029630	DB2920	N	<DEL>	.	PASS	END=9030850;CHR2=16;SVLEN=1221;SUPPREAD=30;MAPQ=59;SVMETHOD=DeBreak;SVTYPE=DEL	GT	0/1
16	9406143	DB2921	N	<DEL>	.	PASS	END=9407330;CHR2=16;SVLEN=1188;SUPPREAD=9;MAPQ=60;SVMETHOD=DeBreak;SVTYPE=DEL	GT	0/1
16	10133356	DB2922	N	<TRA>	.	PASS	END=10133356;CHR2=hs37d5;SVLEN=0;SUPPREAD=11;MAPQ=60;SVMETHOD=DeBreak;SVTYPE=TRA	GT	0/1
16	10133359	DB2923	N	<INS>	.	PASS	END=10133359;CHR2=16;SVLEN=769;SUPPREAD=19;MAPQ=60;SVMETHOD=DeBreak;SVTYPE=INS	GT	1/1
16	10133801	DB2924	N	<INS>	.	PASS	END=10133801;CHR2=16;SVLEN=75;SUPPREAD=8;MAPQ=60;SVMETHOD=DeBreak;SVTYPE=INS	GT	0/1
16	10153165	DB2925	N	<INS>	.	PASS	END=10153165;CHR2=16;SVLEN=247;SUPPREAD=22;MAPQ=60;SVMETHOD=DeBreak;SVTYPE=INS	GT	0/1
16	10362283	DB2926	N	<DEL>	.	PASS	END=10362529;CHR2=16;SVLEN=247;SUPPREAD=23;MAPQ=60;SVMETHOD=DeBreak;SVTYPE=DEL	GT	0/1
16	10414683	DB2927	N	<DEL>	.	PASS	END=10423370;CHR2=16;SVLEN=8688;SUPPREAD=10;MAPQ=60;SVMETHOD=DeBreak;SVTYPE=DEL	GT	0/1
16	10598677	DB2928	N	<INV>	.	PASS	END=10601666;CHR2=16;SVLEN=2990;SUPPREAD=14;MAPQ=57;SVMETHOD=DeBreak;SVTYPE=INV;MULTI	GT	0/1
16	10599598	DB2929	N	<INV>	.	PASS	END=10600664;CHR2=16;SVLEN=1067;SUPPREAD=8;MAPQ=58;SVMETHOD=DeBreak;SVTYPE=INV;MULTI	GT	0/1
16	10791179	DB2930	N	<DUP>	.	PASS	END=10792800;CHR2=16;SVLEN=1622;SUPPREAD=12;MAPQ=60;SVMETHOD=DeBreak;SVTYPE=DUP	GT	0/1
16	10858387	DB2931	N	<DEL>	.	PASS	END=10858942;CHR2=16;SVLEN=556;SUPPREAD=32;MAPQ=60;SVMETHOD=DeBreak;SVTYPE=DEL	GT	0/1
16	11348144	DB2932	N	<DUP>	.	PASS	END=11351541;CHR2=16;SVLEN=3398;SUPPREAD=23;MAPQ=58;SVMETHOD=DeBreak;SVTYPE=DUP	GT	0/1
16	11389027	DB2933	N	<DEL>	.	PASS	END=11389133;CHR2=16;SVLEN=107;SUPPREAD=22;MAPQ=60;SVMETHOD=DeBreak;SVTYPE=DEL	GT	0/1
16	12363162	DB2934	N	<INS>	.	PASS	END=12363162;CHR2=16;SVLEN=271;SUPPREAD=32;MAPQ=60;SVMETHOD=DeBreak;SVTYPE=INS	GT	0/1
16	12674638	DB2935	N	<DUP>	.	PASS	END=12678178;CHR2=16;SVLEN=3541;SUPPREAD=15;MAPQ=60;SVMETHOD=DeBreak;SVTYPE=DUP	GT	0/1
16	13294435	DB2936	N	<DUP>	.	PASS	END=13297009;CHR2=16;SVLEN=2575;SUPPREAD=12;MAPQ=60;SVMETHOD=DeBreak;SVTYPE=DUP	GT	0/1
16	13312061	DB2937	N	<TRA>	.	PASS	END=49429485;CHR2=5;SVLEN=0;SUPPREAD=18;MAPQ=58;SVMETHOD=DeBreak;SVTYPE=TRA	GT	0/1
16	13546216	DB2938	N	<INS>	.	PASS	END=13546216;CHR2=16;SVLEN=86;SUPPREAD=20;MAPQ=60;SVMETHOD=DeBreak;SVTYPE=INS	GT	0/1
16	13633096	DB2939	N	<DEL>	.	PASS	END=13633228;CHR2=16;SVLEN=133;SUPPREAD=20;MAPQ=60;SVMETHOD=DeBreak;SVTYPE=DEL	GT	0/1
16	13654000	DB2940	N	<DEL>	.	PASS	END=13656660;CHR2=16;SVLEN=2661;SUPPREAD=19;MAPQ=59;SVMETHOD=DeBreak;SVTYPE=DEL	GT	0/1
16	14470440	DB2941	N	<DEL>	.	PASS	END=14470814;CHR2=16;SVLEN=375;SUPPREAD=30;MAPQ=60;SVMETHOD=DeBreak;SVTYPE=DEL	GT	1/1
16	14653414	DB2942	N	<INS>	.	PASS	END=14653414;CHR2=16;SVLEN=85;SUPPREAD=29;MAPQ=60;SVMETHOD=DeBreak;SVTYPE=INS	GT	1/1
16	14796737	DB2943	N	<DUP>	.	PASS	END=14840032;CHR2=16;SVLEN=43296;SUPPREAD=8;MAPQ=0;SVMETHOD=DeBreak;SVTYPE=DUP;MULTI	GT	0/1
16	14796740	DB2944	N	<DUP>	.	PASS	END=14800914;CHR2=16;SVLEN=4175;SUPPREAD=10;MAPQ=0;SVMETHOD=DeBreak;SVTYPE=DUP;MULTI	GT	0/1
16	14835858	DB2945	N	<DUP>	.	PASS	END=14840032;CHR2=16;SVLEN=4175;SUPPREAD=11;MAPQ=0;SVMETHOD=DeBreak;SVTYPE=DUP	GT	0/1
16	15669163	DB2946	N	<INV>	.	PASS	END=15671899;CHR2=16;SVLEN=2737;SUPPREAD=7;MAPQ=60;SVMETHOD=DeBreak;SVTYPE=INV;MULTI	GT	0/1
16	15670051	DB2947	N	<INV>	.	PASS	END=15670943;CHR2=16;SVLEN=893;SUPPREAD=16;MAPQ=60;SVMETHOD=DeBreak;SVTYPE=INV;MULTI	GT	0/1
16	15803986	DB2948	N	<DUP>	.	PASS	END=15808536;CHR2=16;SVLEN=4551;SUPPREAD=17;MAPQ=60;SVMETHOD=DeBreak;SVTYPE=DUP	GT	0/1
16	16068767	DB2949	N	<TRA>	.	PASS	END=134954459;CHR2=X;SVLEN=0;SUPPREAD=16;MAPQ=31;SVMETHOD=DeBreak;SVTYPE=TRA	GT	0/1
16	16097039	DB2950	N	<DEL>	.	PASS	END=16097230;CHR2=16;SVLEN=192;SUPPREAD=34;MAPQ=60;SVMETHOD=DeBreak;SVTYPE=DEL	GT	0/1
16	16726347	DB2951	N	<DUP>	.	PASS	END=16730833;CHR2=16;SVLEN=4487;SUPPREAD=13;MAPQ=60;SVMETHOD=DeBreak;SVTYPE=DUP	GT	0/1
16	16934039	DB2952	N	<DEL>	.	PASS	END=16940747;CHR2=16;SVLEN=6709;SUPPREAD=23;MAPQ=60;SVMETHOD=DeBreak;SVTYPE=DEL	GT	0/1
16	17475742	DB2953	N	<DEL>	.	PASS	END=17479671;CHR2=16;SVLEN=3930;SUPPREAD=46;MAPQ=59;SVMETHOD=DeBreak;SVTYPE=DEL	GT	1/1
16	17789681	DB2954	N	<DUP>	.	PASS	END=17794090;CHR2=16;SVLEN=4410;SUPPREAD=36;MAPQ=59;SVMETHOD=DeBreak;SVTYPE=DUP	GT	0/1
16	18104423	DB2955	N	<DUP>	.	PASS	END=18109185;CHR2=16;SVLEN=4763;SUPPREAD=19;MAPQ=60;SVMETHOD=DeBreak;SVTYPE=DUP	GT	0/1
16	18726715	DB2956	N	<DUP>	.	PASS	END=18733931;CHR2=16;SVLEN=7217;SUPPREAD=42;MAPQ=48;SVMETHOD=DeBreak;SVTYPE=DUP	GT	0/1
16	18832534	DB2957	N	<DEL>	.	PASS	END=18838347;CHR2=16;SVLEN=5814;SUPPREAD=34;MAPQ=60;SVMETHOD=DeBreak;SVTYPE=DEL	GT	0/1
16	19349711	DB2958	N	<DUP>	.	PASS	END=19355570;CHR2=16;SVLEN=5860;SUPPREAD=17;MAPQ=60;SVMETHOD=DeBreak;SVTYPE=DUP	GT	0/1
16	20580727	DB2959	N	<TRA>	.	PASS	END=32663187;CHR2=hs37d5;SVLEN=0;SUPPREAD=31;MAPQ=60;SVMETHOD=DeBreak;SVTYPE=TRA	GT	0/1
16	23047780	DB2960	N	<DEL>	.	PASS	END=23049514;CHR2=16;SVLEN=1735;SUPPREAD=32;MAPQ=59;SVMETHOD=DeBreak;SVTYPE=DEL	GT	0/1
16	23515074	DB2961	N	<DUP>	.	PASS	END=23522774;CHR2=16;SVLEN=7701;SUPPREAD=38;MAPQ=60;SVMETHOD=DeBreak;SVTYPE=DUP	GT	1/1
16	23528501	DB2962	N	<DEL>	.	PASS	END=23528848;CHR2=16;SVLEN=348;SUPPREAD=10;MAPQ=60;SVMETHOD=DeBreak;SVTYPE=DEL	GT	0/1
16	23910884	DB2963	N	<DEL>	.	PASS	END=23911192;CHR2=16;SVLEN=309;SUPPREAD=18;MAPQ=60;SVMETHOD=DeBreak;SVTYPE=DEL	GT	0/1
16	24981892	DB2964	N	<INS>	.	PASS	END=24981892;CHR2=16;SVLEN=84;SUPPREAD=15;MAPQ=60;SVMETHOD=DeBreak;SVTYPE=INS	GT	0/1
16	25279721	DB2965	N	<INS>	.	PASS	END=25279721;CHR2=16;SVLEN=93;SUPPREAD=26;MAPQ=60;SVMETHOD=DeBreak;SVTYPE=INS	GT	0/1
16	25524800	DB2966	N	<INV>	.	PASS	END=25525781;CHR2=16;SVLEN=982;SUPPREAD=18;MAPQ=60;SVMETHOD=DeBreak;SVTYPE=INV	GT	0/1
16	25884571	DB2967	N	<DEL>	.	PASS	END=25884784;CHR2=16;SVLEN=214;SUPPREAD=29;MAPQ=60;SVMETHOD=DeBreak;SVTYPE=DEL	GT	1/1
16	26376572	DB2968	N	<DEL>	.	PASS	END=26377044;CHR2=16;SVLEN=473;SUPPREAD=42;MAPQ=60;SVMETHOD=DeBreak;SVTYPE=DEL	GT	1/1
16	26662607	DB2969	N	<DEL>	.	PASS	END=26667664;CHR2=16;SVLEN=5058;SUPPREAD=44;MAPQ=60;SVMETHOD=DeBreak;SVTYPE=DEL	GT	1/1
16	26823104	DB2970	N	<TRA>	.	PASS	END=41695887;CHR2=22;SVLEN=0;SUPPREAD=8;MAPQ=37;SVMETHOD=DeBreak;SVTYPE=TRA	GT	0/1
16	26824129	DB2971	N	<DEL>	.	PASS	END=26825666;CHR2=16;SVLEN=1538;SUPPREAD=26;MAPQ=60;SVMETHOD=DeBreak;SVTYPE=DEL	GT	0/1
16	27373873	DB2972	N	<DEL>	.	PASS	END=27374399;CHR2=16;SVLEN=527;SUPPREAD=24;MAPQ=60;SVMETHOD=DeBreak;SVTYPE=DEL	GT	0/1
16	27853215	DB2973	N	<DEL>	.	PASS	END=27853903;CHR2=16;SVLEN=689;SUPPREAD=14;MAPQ=60;SVMETHOD=DeBreak;SVTYPE=DEL	GT	0/1
16	27953013	DB2974	N	<INV>	.	PASS	END=27953579;CHR2=16;SVLEN=567;SUPPREAD=15;MAPQ=60;SVMETHOD=DeBreak;SVTYPE=INV	GT	0/1
16	28179243	DB2975	N	<TRA>	.	PASS	END=90750197;CHR2=9;SVLEN=0;SUPPREAD=14;MAPQ=54;SVMETHOD=DeBreak;SVTYPE=TRA	GT	0/1
16	28440798	DB2976	N	<DUP>	.	PASS	END=28442946;CHR2=16;SVLEN=2149;SUPPREAD=11;MAPQ=20;SVMETHOD=DeBreak;SVTYPE=DUP	GT	0/1
16	29208460	DB2977	N	<DEL>	.	PASS	END=29208636;CHR2=16;SVLEN=177;SUPPREAD=17;MAPQ=60;SVMETHOD=DeBreak;SVTYPE=DEL	GT	0/1
16	29683608	DB2978	N	<DUP>	.	PASS	END=29692649;CHR2=16;SVLEN=9042;SUPPREAD=31;MAPQ=60;SVMETHOD=DeBreak;SVTYPE=DUP	GT	0/1
16	29856943	DB2979	N	<DUP>	.	PASS	END=29859349;CHR2=16;SVLEN=2407;SUPPREAD=38;MAPQ=58;SVMETHOD=DeBreak;SVTYPE=DUP	GT	0/1
16	30135244	DB2980	N	<INS>	.	PASS	END=30135244;CHR2=16;SVLEN=161;SUPPREAD=16;MAPQ=60;SVMETHOD=DeBreak;SVTYPE=INS	GT	0/1
16	30206470	DB2981	N	<DUP>	.	PASS	END=30215649;CHR2=16;SVLEN=9180;SUPPREAD=19;MAPQ=10;SVMETHOD=DeBreak;SVTYPE=DUP	GT	0/1
16	31086736	DB2982	N	<INS>	.	PASS	END=31086736;CHR2=16;SVLEN=630;SUPPREAD=12;MAPQ=60;SVMETHOD=DeBreak;SVTYPE=INS	GT	0/1
16	31087133	DB2983	N	<INS>	.	PASS	END=31087133;CHR2=16;SVLEN=627;SUPPREAD=10;MAPQ=60;SVMETHOD=DeBreak;SVTYPE=INS	GT	0/1
16	31463306	DB2984	N	<INV>	.	PASS	END=31465926;CHR2=16;SVLEN=2621;SUPPREAD=8;MAPQ=54;SVMETHOD=DeBreak;SVTYPE=INV	GT	0/1
16	31464303	DB2985	N	<INV>	.	PASS	END=31465212;CHR2=16;SVLEN=910;SUPPREAD=15;MAPQ=52;SVMETHOD=DeBreak;SVTYPE=INV	GT	0/1
16	32178307	DB2986	N	<DUP>	.	PASS	END=32182040;CHR2=16;SVLEN=3734;SUPPREAD=17;MAPQ=53;SVMETHOD=DeBreak;SVTYPE=DUP	GT	0/1
16	32295681	DB2987	N	<TRA>	.	PASS	END=156057906;CHR2=7;SVLEN=0;SUPPREAD=7;MAPQ=46;SVMETHOD=DeBreak;SVTYPE=TRA	GT	0/1
16	32371298	DB2988	N	<DEL>	.	PASS	END=32371960;CHR2=16;SVLEN=663;SUPPREAD=19;MAPQ=58;SVMETHOD=DeBreak;SVTYPE=DEL	GT	0/1
16	32495604	DB2989	N	<DEL>	.	PASS	END=32497784;CHR2=16;SVLEN=2181;SUPPREAD=25;MAPQ=60;SVMETHOD=DeBreak;SVTYPE=DEL	GT	0/1
16	32525591	DB2990	N	<TRA>	.	PASS	END=32525591;CHR2=hs37d5;SVLEN=0;SUPPREAD=26;MAPQ=39;SVMETHOD=DeBreak;SVTYPE=TRA	GT	0/1
16	32551724	DB2991	N	<DEL>	.	PASS	END=32553029;CHR2=16;SVLEN=1306;SUPPREAD=9;MAPQ=60;SVMETHOD=DeBreak;SVTYPE=DEL	GT	0/1
16	32600513	DB2992	N	<DEL>	.	PASS	END=32601862;CHR2=16;SVLEN=1350;SUPPREAD=13;MAPQ=60;SVMETHOD=DeBreak;SVTYPE=DEL	GT	0/1
16	32823031	DB2993	N	<DEL>	.	PASS	END=32823138;CHR2=16;SVLEN=108;SUPPREAD=44;MAPQ=60;SVMETHOD=DeBreak;SVTYPE=DEL	GT	1/1
16	33043641	DB2994	N	<DEL>	.	PASS	END=33045070;CHR2=16;SVLEN=1430;SUPPREAD=28;MAPQ=57;SVMETHOD=DeBreak;SVTYPE=DEL	GT	0/1
16	33543526	DB2995	N	<DEL>	.	PASS	END=33545414;CHR2=16;SVLEN=1889;SUPPREAD=29;MAPQ=59;SVMETHOD=DeBreak;SVTYPE=DEL	GT	0/1
16	33559157	DB2996	N	<DEL>	.	PASS	END=33559341;CHR2=16;SVLEN=185;SUPPREAD=19;MAPQ=60;SVMETHOD=DeBreak;SVTYPE=DEL	GT	0/1
16	33626522	DB2997	N	<DEL>	.	PASS	END=33626888;CHR2=16;SVLEN=367;SUPPREAD=16;MAPQ=60;SVMETHOD=DeBreak;SVTYPE=DEL	GT	0/1
16	33761087	DB2998	N	<TRA>	.	PASS	END=90860977;CHR2=9;SVLEN=0;SUPPREAD=11;MAPQ=20;SVMETHOD=DeBreak;SVTYPE=TRA	GT	0/1
16	33925254	DB2999	N	<DEL>	.	PASS	END=33925403;CHR2=16;SVLEN=150;SUPPREAD=39;MAPQ=60;SVMETHOD=DeBreak;SVTYPE=DEL	GT	1/1
16	33944018	DB3000	N	<DEL>	.	PASS	END=33944093;CHR2=16;SVLEN=76;SUPPREAD=20;MAPQ=60;SVMETHOD=DeBreak;SVTYPE=DEL	GT	0/1
16	33944408	DB3001	N	<INV>	.	PASS	END=33944905;CHR2=16;SVLEN=498;SUPPREAD=35;MAPQ=58;SVMETHOD=DeBreak;SVTYPE=INV	GT	0/1
16	33945274	DB3002	N	<INS>	.	PASS	END=33945274;CHR2=16;SVLEN=78;SUPPREAD=24;MAPQ=60;SVMETHOD=DeBreak;SVTYPE=INS	GT	1/1
16	33946636	DB3003	N	<DEL>	.	PASS	END=33947463;CHR2=16;SVLEN=828;SUPPREAD=14;MAPQ=60;SVMETHOD=DeBreak;SVTYPE=DEL	GT	0/1
16	33949691	DB3004	N	<DEL>	.	PASS	END=33950085;CHR2=16;SVLEN=395;SUPPREAD=28;MAPQ=60;SVMETHOD=DeBreak;SVTYPE=DEL	GT	0/1
16	33976244	DB3005	N	<DEL>	.	PASS	END=33977339;CHR2=16;SVLEN=1096;SUPPREAD=9;MAPQ=60;SVMETHOD=DeBreak;SVTYPE=DEL;MULTI	GT	0/1
16	33976536	DB3006	N	<DEL>	.	PASS	END=33976599;CHR2=16;SVLEN=64;SUPPREAD=7;MAPQ=60;SVMETHOD=DeBreak;SVTYPE=DEL;MULTI	GT	0/1
16	33985206	DB3007	N	<DEL>	.	PASS	END=33986189;CHR2=16;SVLEN=984;SUPPREAD=12;MAPQ=60;SVMETHOD=DeBreak;SVTYPE=DEL	GT	0/1
16	33987320	DB3008	N	<DEL>	.	PASS	END=33987985;CHR2=16;SVLEN=666;SUPPREAD=31;MAPQ=60;SVMETHOD=DeBreak;SVTYPE=DEL	GT	0/1
16	33989668	DB3009	N	<DEL>	.	PASS	END=33991376;CHR2=16;SVLEN=1709;SUPPREAD=19;MAPQ=60;SVMETHOD=DeBreak;SVTYPE=DEL	GT	0/1
16	33997457	DB3010	N	<DEL>	.	PASS	END=33997707;CHR2=16;SVLEN=251;SUPPREAD=35;MAPQ=60;SVMETHOD=DeBreak;SVTYPE=DEL	GT	0/1
16	34000379	DB3011	N	<DEL>	.	PASS	END=34003874;CHR2=16;SVLEN=3496;SUPPREAD=22;MAPQ=60;SVMETHOD=DeBreak;SVTYPE=DEL	GT	0/1
16	34009788	DB3012	N	<DEL>	.	PASS	END=34010077;CHR2=16;SVLEN=290;SUPPREAD=15;MAPQ=60;SVMETHOD=DeBreak;SVTYPE=DEL	GT	0/1
16	34015654	DB3013	N	<DEL>	.	PASS	END=34015805;CHR2=16;SVLEN=152;SUPPREAD=23;MAPQ=60;SVMETHOD=DeBreak;SVTYPE=DEL	GT	0/1
16	46388103	DB3014	N	<DEL>	.	PASS	END=46388420;CHR2=16;SVLEN=318;SUPPREAD=17;MAPQ=50;SVMETHOD=DeBreak;SVTYPE=DEL	GT	0/1
16	46390258	DB3015	N	<DEL>	.	PASS	END=46393955;CHR2=16;SVLEN=3698;SUPPREAD=23;MAPQ=46;SVMETHOD=DeBreak;SVTYPE=DEL	GT	0/1
16	46395644	DB3016	N	<DEL>	.	PASS	END=46399255;CHR2=16;SVLEN=3612;SUPPREAD=17;MAPQ=41;SVMETHOD=DeBreak;SVTYPE=DEL	GT	0/1
16	46402147	DB3017	N	<DEL>	.	PASS	END=46404352;CHR2=16;SVLEN=2206;SUPPREAD=7;MAPQ=40;SVMETHOD=DeBreak;SVTYPE=DEL	GT	0/1
16	46409769	DB3018	N	<INS>	.	PASS	END=46409769;CHR2=16;SVLEN=181;SUPPREAD=11;MAPQ=60;SVMETHOD=DeBreak;SVTYPE=INS	GT	0/1
16	46412433	DB3019	N	<DEL>	.	PASS	END=46425787;CHR2=16;SVLEN=13355;SUPPREAD=7;MAPQ=57;SVMETHOD=DeBreak;SVTYPE=DEL	GT	0/1
16	46416939	DB3020	N	<INS>	.	PASS	END=46416939;CHR2=16;SVLEN=211;SUPPREAD=14;MAPQ=60;SVMETHOD=DeBreak;SVTYPE=INS	GT	0/1
16	46419723	DB3021	N	<DEL>	.	PASS	END=46419901;CHR2=16;SVLEN=179;SUPPREAD=16;MAPQ=54;SVMETHOD=DeBreak;SVTYPE=DEL	GT	0/1
16	46426189	DB3022	N	<INS>	.	PASS	END=46426189;CHR2=16;SVLEN=212;SUPPREAD=11;MAPQ=54;SVMETHOD=DeBreak;SVTYPE=INS	GT	0/1
16	46428347	DB3023	N	<DEL>	.	PASS	END=46428675;CHR2=16;SVLEN=329;SUPPREAD=26;MAPQ=60;SVMETHOD=DeBreak;SVTYPE=DEL	GT	0/1
16	46440120	DB3024	N	<DEL>	.	PASS	END=46445172;CHR2=16;SVLEN=5053;SUPPREAD=9;MAPQ=60;SVMETHOD=DeBreak;SVTYPE=DEL	GT	0/1
16	46450415	DB3025	N	<DEL>	.	PASS	END=46452086;CHR2=16;SVLEN=1672;SUPPREAD=12;MAPQ=60;SVMETHOD=DeBreak;SVTYPE=DEL;MULTI	GT	0/1
16	46450674	DB3026	N	<DEL>	.	PASS	END=46450760;CHR2=16;SVLEN=87;SUPPREAD=24;MAPQ=60;SVMETHOD=DeBreak;SVTYPE=DEL;MULTI	GT	0/1
16	46452780	DB3027	N	<DEL>	.	PASS	END=46452888;CHR2=16;SVLEN=109;SUPPREAD=20;MAPQ=60;SVMETHOD=DeBreak;SVTYPE=DEL	GT	0/1
16	46979512	DB3028	N	<DEL>	.	PASS	END=46979915;CHR2=16;SVLEN=404;SUPPREAD=37;MAPQ=60;SVMETHOD=DeBreak;SVTYPE=DEL	GT	1/1
16	47039593	DB3029	N	<INS>	.	PASS	END=47039593;CHR2=16;SVLEN=915;SUPPREAD=25;MAPQ=60;SVMETHOD=DeBreak;SVTYPE=INS	GT	1/1
16	47177258	DB3030	N	<DEL>	.	PASS	END=47178246;CHR2=16;SVLEN=989;SUPPREAD=11;MAPQ=60;SVMETHOD=DeBreak;SVTYPE=DEL	GT	0/1
16	48509230	DB3031	N	<DEL>	.	PASS	END=48511546;CHR2=16;SVLEN=2317;SUPPREAD=18;MAPQ=60;SVMETHOD=DeBreak;SVTYPE=DEL	GT	0/1
16	48514217	DB3032	N	<INS>	.	PASS	END=48514217;CHR2=16;SVLEN=986;SUPPREAD=19;MAPQ=60;SVMETHOD=DeBreak;SVTYPE=INS	GT	1/1
16	48572101	DB3033	N	<DUP>	.	PASS	END=48576388;CHR2=16;SVLEN=4288;SUPPREAD=40;MAPQ=60;SVMETHOD=DeBreak;SVTYPE=DUP	GT	0/1
16	48650779	DB3034	N	<INV>	.	PASS	END=48651467;CHR2=16;SVLEN=689;SUPPREAD=19;MAPQ=60;SVMETHOD=DeBreak;SVTYPE=INV	GT	0/1
16	48816898	DB3035	N	<DEL>	.	PASS	END=48817187;CHR2=16;SVLEN=290;SUPPREAD=22;MAPQ=60;SVMETHOD=DeBreak;SVTYPE=DEL	GT	0/1
16	48905255	DB3036	N	<DEL>	.	PASS	END=48906056;CHR2=16;SVLEN=802;SUPPREAD=15;MAPQ=60;SVMETHOD=DeBreak;SVTYPE=DEL	GT	0/1
16	49000419	DB3037	N	<DEL>	.	PASS	END=49001168;CHR2=16;SVLEN=750;SUPPREAD=16;MAPQ=60;SVMETHOD=DeBreak;SVTYPE=DEL	GT	0/1
16	49413315	DB3038	N	<INS>	.	PASS	END=49413315;CHR2=16;SVLEN=620;SUPPREAD=16;MAPQ=60;SVMETHOD=DeBreak;SVTYPE=INS	GT	0/1
16	49540059	DB3039	N	<DEL>	.	PASS	END=49540787;CHR2=16;SVLEN=729;SUPPREAD=14;MAPQ=60;SVMETHOD=DeBreak;SVTYPE=DEL	GT	0/1
16	50509661	DB3040	N	<DEL>	.	PASS	END=50509836;CHR2=16;SVLEN=176;SUPPREAD=15;MAPQ=60;SVMETHOD=DeBreak;SVTYPE=DEL	GT	0/1
16	51048392	DB3041	N	<DEL>	.	PASS	END=51049061;CHR2=16;SVLEN=670;SUPPREAD=33;MAPQ=60;SVMETHOD=DeBreak;SVTYPE=DEL	GT	0/1
16	51184645	DB3042	N	<DEL>	.	PASS	END=51190491;CHR2=16;SVLEN=5847;SUPPREAD=25;MAPQ=60;SVMETHOD=DeBreak;SVTYPE=DEL	GT	0/1
16	51838174	DB3043	N	<TRA>	.	PASS	END=137217181;CHR2=4;SVLEN=0;SUPPREAD=8;MAPQ=30;SVMETHOD=DeBreak;SVTYPE=TRA	GT	0/1
16	52149536	DB3044	N	<DEL>	.	PASS	END=52149587;CHR2=16;SVLEN=52;SUPPREAD=7;MAPQ=60;SVMETHOD=DeBreak;SVTYPE=DEL	GT	0/1
16	52604505	DB3045	N	<DEL>	.	PASS	END=52605731;CHR2=16;SVLEN=1227;SUPPREAD=16;MAPQ=60;SVMETHOD=DeBreak;SVTYPE=DEL	GT	0/1
16	54660306	DB3046	N	<DEL>	.	PASS	END=54660637;CHR2=16;SVLEN=332;SUPPREAD=36;MAPQ=60;SVMETHOD=DeBreak;SVTYPE=DEL	GT	1/1
16	54740688	DB3047	N	<DEL>	.	PASS	END=54742214;CHR2=16;SVLEN=1527;SUPPREAD=36;MAPQ=60;SVMETHOD=DeBreak;SVTYPE=DEL	GT	0/1
16	55850176	DB3048	N	<INV>	.	PASS	END=55855603;CHR2=16;SVLEN=5428;SUPPREAD=78;MAPQ=59;SVMETHOD=DeBreak;SVTYPE=INV	GT	1/1
16	56288977	DB3049	N	<INS>	.	PASS	END=56288977;CHR2=16;SVLEN=774;SUPPREAD=23;MAPQ=60;SVMETHOD=DeBreak;SVTYPE=INS	GT	1/1
16	57326346	DB3050	N	<DEL>	.	PASS	END=57328198;CHR2=16;SVLEN=1853;SUPPREAD=32;MAPQ=59;SVMETHOD=DeBreak;SVTYPE=DEL	GT	0/1
16	57570017	DB3051	N	<DEL>	.	PASS	END=57571104;CHR2=16;SVLEN=1088;SUPPREAD=18;MAPQ=60;SVMETHOD=DeBreak;SVTYPE=DEL	GT	0/1
16	57725421	DB3052	N	<DEL>	.	PASS	END=57727436;CHR2=16;SVLEN=2016;SUPPREAD=37;MAPQ=60;SVMETHOD=DeBreak;SVTYPE=DEL	GT	0/1
16	58047369	DB3053	N	<DUP>	.	PASS	END=58052705;CHR2=16;SVLEN=5337;SUPPREAD=40;MAPQ=60;SVMETHOD=DeBreak;SVTYPE=DUP	GT	0/1
16	58054273	DB3054	N	<DEL>	.	PASS	END=58054501;CHR2=16;SVLEN=229;SUPPREAD=46;MAPQ=60;SVMETHOD=DeBreak;SVTYPE=DEL	GT	0/1
16	58153725	DB3055	N	<DEL>	.	PASS	END=58153854;CHR2=16;SVLEN=130;SUPPREAD=23;MAPQ=60;SVMETHOD=DeBreak;SVTYPE=DEL	GT	0/1
16	58290923	DB3056	N	<DEL>	.	PASS	END=58291210;CHR2=16;SVLEN=288;SUPPREAD=37;MAPQ=60;SVMETHOD=DeBreak;SVTYPE=DEL	GT	0/1
16	58647120	DB3057	N	<DEL>	.	PASS	END=58650191;CHR2=16;SVLEN=3072;SUPPREAD=29;MAPQ=60;SVMETHOD=DeBreak;SVTYPE=DEL	GT	0/1
16	58673774	DB3058	N	<DEL>	.	PASS	END=58677348;CHR2=16;SVLEN=3575;SUPPREAD=33;MAPQ=60;SVMETHOD=DeBreak;SVTYPE=DEL	GT	0/1
16	58901051	DB3059	N	<INV>	.	PASS	END=58902293;CHR2=16;SVLEN=1243;SUPPREAD=71;MAPQ=59;SVMETHOD=DeBreak;SVTYPE=INV	GT	1/1
16	58901068	DB3060	N	<INV>	.	PASS	END=58902321;CHR2=16;SVLEN=1254;SUPPREAD=7;MAPQ=60;SVMETHOD=DeBreak;SVTYPE=INV	GT	0/1
16	58945745	DB3061	N	<DEL>	.	PASS	END=58954390;CHR2=16;SVLEN=8646;SUPPREAD=21;MAPQ=60;SVMETHOD=DeBreak;SVTYPE=DEL	GT	0/1
16	58967788	DB3062	N	<DEL>	.	PASS	END=58975260;CHR2=16;SVLEN=7473;SUPPREAD=17;MAPQ=60;SVMETHOD=DeBreak;SVTYPE=DEL	GT	0/1
16	59027725	DB3063	N	<DEL>	.	PASS	END=59028175;CHR2=16;SVLEN=451;SUPPREAD=34;MAPQ=60;SVMETHOD=DeBreak;SVTYPE=DEL	GT	1/1
16	60062659	DB3064	N	<DEL>	.	PASS	END=60062891;CHR2=16;SVLEN=233;SUPPREAD=20;MAPQ=60;SVMETHOD=DeBreak;SVTYPE=DEL	GT	0/1
16	60881116	DB3065	N	<DEL>	.	PASS	END=60881539;CHR2=16;SVLEN=424;SUPPREAD=14;MAPQ=60;SVMETHOD=DeBreak;SVTYPE=DEL	GT	0/1
16	60918827	DB3066	N	<DEL>	.	PASS	END=60919079;CHR2=16;SVLEN=253;SUPPREAD=23;MAPQ=60;SVMETHOD=DeBreak;SVTYPE=DEL	GT	0/1
16	60930907	DB3067	N	<DUP>	.	PASS	END=60934767;CHR2=16;SVLEN=3861;SUPPREAD=18;MAPQ=60;SVMETHOD=DeBreak;SVTYPE=DUP	GT	0/1
16	61459677	DB3068	N	<DEL>	.	PASS	END=61459937;CHR2=16;SVLEN=261;SUPPREAD=16;MAPQ=60;SVMETHOD=DeBreak;SVTYPE=DEL	GT	0/1
16	61671572	DB3069	N	<DEL>	.	PASS	END=61671735;CHR2=16;SVLEN=164;SUPPREAD=14;MAPQ=60;SVMETHOD=DeBreak;SVTYPE=DEL	GT	0/1
16	61994261	DB3070	N	<DEL>	.	PASS	END=61994348;CHR2=16;SVLEN=88;SUPPREAD=37;MAPQ=60;SVMETHOD=DeBreak;SVTYPE=DEL	GT	1/1
16	63009082	DB3071	N	<INS>	.	PASS	END=63009082;CHR2=16;SVLEN=85;SUPPREAD=47;MAPQ=60;SVMETHOD=DeBreak;SVTYPE=INS	GT	1/1
16	63617841	DB3072	N	<DEL>	.	PASS	END=63619305;CHR2=16;SVLEN=1465;SUPPREAD=11;MAPQ=60;SVMETHOD=DeBreak;SVTYPE=DEL	GT	0/1
16	64133025	DB3073	N	<INS>	.	PASS	END=64133025;CHR2=16;SVLEN=290;SUPPREAD=16;MAPQ=60;SVMETHOD=DeBreak;SVTYPE=INS	GT	0/1
16	64133170	DB3074	N	<DEL>	.	PASS	END=64139127;CHR2=16;SVLEN=5958;SUPPREAD=20;MAPQ=60;SVMETHOD=DeBreak;SVTYPE=DEL	GT	0/1
16	64955566	DB3075	N	<DEL>	.	PASS	END=64955835;CHR2=16;SVLEN=270;SUPPREAD=11;MAPQ=60;SVMETHOD=DeBreak;SVTYPE=DEL	GT	0/1
16	65286449	DB3076	N	<DEL>	.	PASS	END=65287473;CHR2=16;SVLEN=1025;SUPPREAD=13;MAPQ=60;SVMETHOD=DeBreak;SVTYPE=DEL	GT	0/1
16	66049374	DB3077	N	<DEL>	.	PASS	END=66050187;CHR2=16;SVLEN=814;SUPPREAD=20;MAPQ=60;SVMETHOD=DeBreak;SVTYPE=DEL	GT	0/1
16	66322997	DB3078	N	<INS>	.	PASS	END=66322997;CHR2=16;SVLEN=353;SUPPREAD=7;MAPQ=60;SVMETHOD=DeBreak;SVTYPE=INS	GT	0/1
16	66735849	DB3079	N	<DEL>	.	PASS	END=66738906;CHR2=16;SVLEN=3058;SUPPREAD=11;MAPQ=60;SVMETHOD=DeBreak;SVTYPE=DEL	GT	0/1
16	66823128	DB3080	N	<DEL>	.	PASS	END=66823502;CHR2=16;SVLEN=375;SUPPREAD=18;MAPQ=60;SVMETHOD=DeBreak;SVTYPE=DEL	GT	0/1
16	67304562	DB3081	N	<INS>	.	PASS	END=67304562;CHR2=16;SVLEN=75;SUPPREAD=12;MAPQ=60;SVMETHOD=DeBreak;SVTYPE=INS	GT	0/1
16	67304634	DB3082	N	<DUP>	.	PASS	END=67305820;CHR2=16;SVLEN=1187;SUPPREAD=18;MAPQ=56;SVMETHOD=DeBreak;SVTYPE=DUP	GT	0/1
16	67744987	DB3083	N	<INS>	.	PASS	END=67744987;CHR2=16;SVLEN=2616;SUPPREAD=11;MAPQ=58;SVMETHOD=DeBreak;SVTYPE=INS	GT	0/1
16	67744987	DB3084	N	<TRA>	.	PASS	END=158136452;CHR2=7;SVLEN=0;SUPPREAD=13;MAPQ=57;SVMETHOD=DeBreak;SVTYPE=TRA	GT	0/1
16	68808397	DB3085	N	<DEL>	.	PASS	END=68808661;CHR2=16;SVLEN=265;SUPPREAD=17;MAPQ=60;SVMETHOD=DeBreak;SVTYPE=DEL	GT	0/1
16	68974468	DB3086	N	<INS>	.	PASS	END=68974468;CHR2=16;SVLEN=85;SUPPREAD=42;MAPQ=60;SVMETHOD=DeBreak;SVTYPE=INS	GT	1/1
16	69762124	DB3087	N	<INV>	.	PASS	END=69762648;CHR2=16;SVLEN=525;SUPPREAD=38;MAPQ=59;SVMETHOD=DeBreak;SVTYPE=INV	GT	1/1
16	69854380	DB3088	N	<DEL>	.	PASS	END=69854564;CHR2=16;SVLEN=185;SUPPREAD=33;MAPQ=60;SVMETHOD=DeBreak;SVTYPE=DEL	GT	1/1
16	70553011	DB3089	N	<DEL>	.	PASS	END=70553329;CHR2=16;SVLEN=319;SUPPREAD=33;MAPQ=59;SVMETHOD=DeBreak;SVTYPE=DEL	GT	1/1
16	71006252	DB3090	N	<INS>	.	PASS	END=71006252;CHR2=16;SVLEN=80;SUPPREAD=37;MAPQ=59;SVMETHOD=DeBreak;SVTYPE=INS	GT	1/1
16	71027986	DB3091	N	<INS>	.	PASS	END=71027986;CHR2=16;SVLEN=85;SUPPREAD=41;MAPQ=60;SVMETHOD=DeBreak;SVTYPE=INS	GT	1/1
16	71059597	DB3092	N	<INS>	.	PASS	END=71059597;CHR2=16;SVLEN=1094;SUPPREAD=12;MAPQ=54;SVMETHOD=DeBreak;SVTYPE=INS	GT	0/1
16	71060278	DB3093	N	<INS>	.	PASS	END=71060278;CHR2=16;SVLEN=336;SUPPREAD=20;MAPQ=59;SVMETHOD=DeBreak;SVTYPE=INS	GT	0/1
16	71151000	DB3094	N	<INV>	.	PASS	END=71151687;CHR2=16;SVLEN=688;SUPPREAD=33;MAPQ=36;SVMETHOD=DeBreak;SVTYPE=INV	GT	1/1
16	71163988	DB3095	N	<DEL>	.	PASS	END=71165415;CHR2=16;SVLEN=1428;SUPPREAD=16;MAPQ=53;SVMETHOD=DeBreak;SVTYPE=DEL	GT	0/1
16	71913960	DB3096	N	<INS>	.	PASS	END=71913960;CHR2=16;SVLEN=284;SUPPREAD=15;MAPQ=60;SVMETHOD=DeBreak;SVTYPE=INS	GT	0/1
16	72095804	DB3097	N	<INS>	.	PASS	END=72095804;CHR2=16;SVLEN=1229;SUPPREAD=17;MAPQ=60;SVMETHOD=DeBreak;SVTYPE=INS	GT	1/1
16	72125153	DB3098	N	<INS>	.	PASS	END=72125153;CHR2=16;SVLEN=171;SUPPREAD=14;MAPQ=60;SVMETHOD=DeBreak;SVTYPE=INS	GT	0/1
16	72385655	DB3099	N	<INS>	.	PASS	END=72385655;CHR2=16;SVLEN=85;SUPPREAD=36;MAPQ=60;SVMETHOD=DeBreak;SVTYPE=INS	GT	1/1
16	72753308	DB3100	N	<DEL>	.	PASS	END=72753587;CHR2=16;SVLEN=280;SUPPREAD=17;MAPQ=60;SVMETHOD=DeBreak;SVTYPE=DEL	GT	0/1
16	72846745	DB3101	N	<INV>	.	PASS	END=72849718;CHR2=16;SVLEN=2974;SUPPREAD=10;MAPQ=60;SVMETHOD=DeBreak;SVTYPE=INV;MULTI	GT	0/1
16	72847831	DB3102	N	<INV>	.	PASS	END=72848903;CHR2=16;SVLEN=1073;SUPPREAD=12;MAPQ=60;SVMETHOD=DeBreak;SVTYPE=INV;MULTI	GT	0/1
16	72992461	DB3103	N	<INS>	.	PASS	END=72992461;CHR2=16;SVLEN=759;SUPPREAD=7;MAPQ=60;SVMETHOD=DeBreak;SVTYPE=INS	GT	0/1
16	72992964	DB3104	N	<INS>	.	PASS	END=72992964;CHR2=16;SVLEN=759;SUPPREAD=7;MAPQ=60;SVMETHOD=DeBreak;SVTYPE=INS	GT	0/1
16	73907331	DB3105	N	<INS>	.	PASS	END=73907331;CHR2=16;SVLEN=222;SUPPREAD=25;MAPQ=60;SVMETHOD=DeBreak;SVTYPE=INS	GT	0/1
16	74059771	DB3106	N	<DEL>	.	PASS	END=74062201;CHR2=16;SVLEN=2431;SUPPREAD=40;MAPQ=60;SVMETHOD=DeBreak;SVTYPE=DEL	GT	0/1
16	74206596	DB3107	N	<DEL>	.	PASS	END=74209110;CHR2=16;SVLEN=2515;SUPPREAD=44;MAPQ=60;SVMETHOD=DeBreak;SVTYPE=DEL	GT	1/1
16	74477406	DB3108	N	<DEL>	.	PASS	END=74477847;CHR2=16;SVLEN=442;SUPPREAD=19;MAPQ=60;SVMETHOD=DeBreak;SVTYPE=DEL	GT	0/1
16	74795943	DB3109	N	<DEL>	.	PASS	END=74796512;CHR2=16;SVLEN=570;SUPPREAD=14;MAPQ=60;SVMETHOD=DeBreak;SVTYPE=DEL	GT	0/1
16	75095165	DB3110	N	<DEL>	.	PASS	END=75095714;CHR2=16;SVLEN=550;SUPPREAD=9;MAPQ=60;SVMETHOD=DeBreak;SVTYPE=DEL	GT	0/1
16	75230454	DB3111	N	<INS>	.	PASS	END=75230454;CHR2=16;SVLEN=682;SUPPREAD=23;MAPQ=60;SVMETHOD=DeBreak;SVTYPE=INS	GT	0/1
16	76049617	DB3112	N	<TRA>	.	PASS	END=76049617;CHR2=hs37d5;SVLEN=0;SUPPREAD=17;MAPQ=60;SVMETHOD=DeBreak;SVTYPE=TRA	GT	0/1
16	76100993	DB3113	N	<INS>	.	PASS	END=76100993;CHR2=16;SVLEN=469;SUPPREAD=33;MAPQ=60;SVMETHOD=DeBreak;SVTYPE=INS	GT	0/1
16	76105342	DB3114	N	<INS>	.	PASS	END=76105342;CHR2=16;SVLEN=143;SUPPREAD=42;MAPQ=60;SVMETHOD=DeBreak;SVTYPE=INS	GT	1/1
16	76539144	DB3115	N	<DEL>	.	PASS	END=76543961;CHR2=16;SVLEN=4818;SUPPREAD=13;MAPQ=60;SVMETHOD=DeBreak;SVTYPE=DEL	GT	0/1
16	76716392	DB3116	N	<DEL>	.	PASS	END=76719155;CHR2=16;SVLEN=2764;SUPPREAD=22;MAPQ=60;SVMETHOD=DeBreak;SVTYPE=DEL	GT	0/1
16	76899981	DB3117	N	<INS>	.	PASS	END=76899981;CHR2=16;SVLEN=307;SUPPREAD=36;MAPQ=60;SVMETHOD=DeBreak;SVTYPE=INS	GT	1/1
16	76989294	DB3118	N	<INS>	.	PASS	END=76989294;CHR2=16;SVLEN=360;SUPPREAD=16;MAPQ=60;SVMETHOD=DeBreak;SVTYPE=INS	GT	0/1
16	77227180	DB3119	N	<DEL>	.	PASS	END=77229655;CHR2=16;SVLEN=2476;SUPPREAD=31;MAPQ=60;SVMETHOD=DeBreak;SVTYPE=DEL	GT	0/1
16	77653166	DB3120	N	<DEL>	.	PASS	END=77659292;CHR2=16;SVLEN=6127;SUPPREAD=37;MAPQ=60;SVMETHOD=DeBreak;SVTYPE=DEL	GT	1/1
16	77788763	DB3121	N	<INS>	.	PASS	END=77788763;CHR2=16;SVLEN=391;SUPPREAD=21;MAPQ=60;SVMETHOD=DeBreak;SVTYPE=INS	GT	0/1
16	77840140	DB3122	N	<DEL>	.	PASS	END=77840605;CHR2=16;SVLEN=466;SUPPREAD=12;MAPQ=60;SVMETHOD=DeBreak;SVTYPE=DEL	GT	0/1
16	78062160	DB3123	N	<DUP>	.	PASS	END=78071508;CHR2=16;SVLEN=9349;SUPPREAD=19;MAPQ=60;SVMETHOD=DeBreak;SVTYPE=DUP	GT	0/1
16	78068302	DB3124	N	<DEL>	.	PASS	END=78068425;CHR2=16;SVLEN=124;SUPPREAD=23;MAPQ=60;SVMETHOD=DeBreak;SVTYPE=DEL	GT	0/1
16	78527057	DB3125	N	<DUP>	.	PASS	END=78528481;CHR2=16;SVLEN=1425;SUPPREAD=23;MAPQ=58;SVMETHOD=DeBreak;SVTYPE=DUP	GT	0/1
16	79628439	DB3126	N	<DUP>	.	PASS	END=79631346;CHR2=16;SVLEN=2908;SUPPREAD=19;MAPQ=59;SVMETHOD=DeBreak;SVTYPE=DUP	GT	0/1
16	79632685	DB3127	N	<DUP>	.	PASS	END=79633692;CHR2=16;SVLEN=1008;SUPPREAD=24;MAPQ=58;SVMETHOD=DeBreak;SVTYPE=DUP	GT	0/1
16	79812976	DB3128	N	<INV>	.	PASS	END=79816133;CHR2=16;SVLEN=3158;SUPPREAD=7;MAPQ=57;SVMETHOD=DeBreak;SVTYPE=INV	GT	0/1
16	79814007	DB3129	N	<INV>	.	PASS	END=79815024;CHR2=16;SVLEN=1018;SUPPREAD=16;MAPQ=58;SVMETHOD=DeBreak;SVTYPE=INV	GT	0/1
16	79895000	DB3130	N	<DUP>	.	PASS	END=79904800;CHR2=16;SVLEN=9801;SUPPREAD=35;MAPQ=60;SVMETHOD=DeBreak;SVTYPE=DUP	GT	0/1
16	80468572	DB3131	N	<DEL>	.	PASS	END=80469097;CHR2=16;SVLEN=526;SUPPREAD=12;MAPQ=58;SVMETHOD=DeBreak;SVTYPE=DEL	GT	0/1
16	80490228	DB3132	N	<INV>	.	PASS	END=80493150;CHR2=16;SVLEN=2923;SUPPREAD=10;MAPQ=60;SVMETHOD=DeBreak;SVTYPE=INV;MULTI	GT	0/1
16	80491297	DB3133	N	<INV>	.	PASS	END=80492350;CHR2=16;SVLEN=1054;SUPPREAD=13;MAPQ=59;SVMETHOD=DeBreak;SVTYPE=INV;MULTI	GT	0/1
16	80602010	DB3134	N	<DEL>	.	PASS	END=80602490;CHR2=16;SVLEN=481;SUPPREAD=32;MAPQ=60;SVMETHOD=DeBreak;SVTYPE=DEL	GT	1/1
16	80696966	DB3135	N	<INS>	.	PASS	END=80696966;CHR2=16;SVLEN=182;SUPPREAD=33;MAPQ=60;SVMETHOD=DeBreak;SVTYPE=INS	GT	1/1
16	80796429	DB3136	N	<INV>	.	PASS	END=80797701;CHR2=16;SVLEN=1273;SUPPREAD=47;MAPQ=58;SVMETHOD=DeBreak;SVTYPE=INV	GT	1/1
16	81054298	DB3137	N	<DUP>	.	PASS	END=81061827;CHR2=16;SVLEN=7530;SUPPREAD=15;MAPQ=60;SVMETHOD=DeBreak;SVTYPE=DUP	GT	0/1
16	81285084	DB3138	N	<INV>	.	PASS	END=81285829;CHR2=16;SVLEN=746;SUPPREAD=17;MAPQ=59;SVMETHOD=DeBreak;SVTYPE=INV	GT	0/1
16	81702896	DB3139	N	<DEL>	.	PASS	END=81703082;CHR2=16;SVLEN=187;SUPPREAD=17;MAPQ=60;SVMETHOD=DeBreak;SVTYPE=DEL;MULTI	GT	0/1
16	81703035	DB3140	N	<DEL>	.	PASS	END=81703496;CHR2=16;SVLEN=462;SUPPREAD=22;MAPQ=60;SVMETHOD=DeBreak;SVTYPE=DEL;MULTI	GT	0/1
16	81737590	DB3141	N	<INS>	.	PASS	END=81737590;CHR2=16;SVLEN=289;SUPPREAD=21;MAPQ=60;SVMETHOD=DeBreak;SVTYPE=INS	GT	0/1
16	81899730	DB3142	N	<DEL>	.	PASS	END=81900014;CHR2=16;SVLEN=285;SUPPREAD=34;MAPQ=60;SVMETHOD=DeBreak;SVTYPE=DEL	GT	0/1
16	81944121	DB3143	N	<INS>	.	PASS	END=81944121;CHR2=16;SVLEN=2483;SUPPREAD=10;MAPQ=59;SVMETHOD=DeBreak;SVTYPE=INS	GT	0/1
16	82164023	DB3144	N	<DEL>	.	PASS	END=82164171;CHR2=16;SVLEN=149;SUPPREAD=34;MAPQ=60;SVMETHOD=DeBreak;SVTYPE=DEL	GT	0/1
16	82165370	DB3145	N	<INS>	.	PASS	END=82165370;CHR2=16;SVLEN=478;SUPPREAD=9;MAPQ=60;SVMETHOD=DeBreak;SVTYPE=INS	GT	0/1
16	82165719	DB3146	N	<INS>	.	PASS	END=82165719;CHR2=16;SVLEN=476;SUPPREAD=7;MAPQ=60;SVMETHOD=DeBreak;SVTYPE=INS	GT	0/1
16	82634710	DB3147	N	<DEL>	.	PASS	END=82635094;CHR2=16;SVLEN=385;SUPPREAD=16;MAPQ=60;SVMETHOD=DeBreak;SVTYPE=DEL	GT	0/1
16	83798126	DB3148	N	<DEL>	.	PASS	END=83798539;CHR2=16;SVLEN=414;SUPPREAD=25;MAPQ=60;SVMETHOD=DeBreak;SVTYPE=DEL	GT	0/1
16	83935532	DB3149	N	<DEL>	.	PASS	END=83936538;CHR2=16;SVLEN=1007;SUPPREAD=42;MAPQ=60;SVMETHOD=DeBreak;SVTYPE=DEL	GT	0/1
16	83983804	DB3150	N	<DEL>	.	PASS	END=83984315;CHR2=16;SVLEN=512;SUPPREAD=36;MAPQ=60;SVMETHOD=DeBreak;SVTYPE=DEL	GT	0/1
16	84512866	DB3151	N	<DEL>	.	PASS	END=84513289;CHR2=16;SVLEN=424;SUPPREAD=33;MAPQ=60;SVMETHOD=DeBreak;SVTYPE=DEL	GT	0/1
16	84546376	DB3152	N	<DEL>	.	PASS	END=84546918;CHR2=16;SVLEN=543;SUPPREAD=20;MAPQ=60;SVMETHOD=DeBreak;SVTYPE=DEL	GT	0/1
16	84963316	DB3153	N	<INS>	.	PASS	END=84963316;CHR2=16;SVLEN=783;SUPPREAD=8;MAPQ=58;SVMETHOD=DeBreak;SVTYPE=INS	GT	0/1
16	85108677	DB3154	N	<INS>	.	PASS	END=85108677;CHR2=16;SVLEN=347;SUPPREAD=43;MAPQ=60;SVMETHOD=DeBreak;SVTYPE=INS	GT	1/1
16	85149500	DB3155	N	<DEL>	.	PASS	END=85150056;CHR2=16;SVLEN=557;SUPPREAD=16;MAPQ=60;SVMETHOD=DeBreak;SVTYPE=DEL	GT	0/1
16	85187346	DB3156	N	<INV>	.	PASS	END=85190142;CHR2=16;SVLEN=2797;SUPPREAD=57;MAPQ=53;SVMETHOD=DeBreak;SVTYPE=INV	GT	1/1
16	85437703	DB3157	N	<DUP>	.	PASS	END=85446231;CHR2=16;SVLEN=8529;SUPPREAD=20;MAPQ=56;SVMETHOD=DeBreak;SVTYPE=DUP	GT	0/1
16	85584843	DB3158	N	<DUP>	.	PASS	END=85593051;CHR2=16;SVLEN=8209;SUPPREAD=10;MAPQ=59;SVMETHOD=DeBreak;SVTYPE=DUP	GT	0/1
16	85800487	DB3159	N	<DEL>	.	PASS	END=85800538;CHR2=16;SVLEN=52;SUPPREAD=16;MAPQ=60;SVMETHOD=DeBreak;SVTYPE=DEL	GT	0/1
16	85916874	DB3160	N	<DEL>	.	PASS	END=85917590;CHR2=16;SVLEN=717;SUPPREAD=7;MAPQ=60;SVMETHOD=DeBreak;SVTYPE=DEL	GT	0/1
16	85996977	DB3161	N	<DEL>	.	PASS	END=85997559;CHR2=16;SVLEN=583;SUPPREAD=9;MAPQ=60;SVMETHOD=DeBreak;SVTYPE=DEL	GT	0/1
16	86073639	DB3162	N	<DEL>	.	PASS	END=86074268;CHR2=16;SVLEN=630;SUPPREAD=13;MAPQ=60;SVMETHOD=DeBreak;SVTYPE=DEL	GT	0/1
16	86284121	DB3163	N	<DEL>	.	PASS	END=86284807;CHR2=16;SVLEN=687;SUPPREAD=10;MAPQ=60;SVMETHOD=DeBreak;SVTYPE=DEL	GT	0/1
16	86379302	DB3164	N	<INS>	.	PASS	END=86379302;CHR2=16;SVLEN=133;SUPPREAD=10;MAPQ=60;SVMETHOD=DeBreak;SVTYPE=INS	GT	0/1
16	86385431	DB3165	N	<DEL>	.	PASS	END=86385562;CHR2=16;SVLEN=132;SUPPREAD=8;MAPQ=60;SVMETHOD=DeBreak;SVTYPE=DEL	GT	0/1
16	86385538	DB3166	N	<INS>	.	PASS	END=86385538;CHR2=16;SVLEN=133;SUPPREAD=15;MAPQ=60;SVMETHOD=DeBreak;SVTYPE=INS	GT	0/1
16	86452864	DB3167	N	<DEL>	.	PASS	END=86453247;CHR2=16;SVLEN=384;SUPPREAD=15;MAPQ=60;SVMETHOD=DeBreak;SVTYPE=DEL	GT	0/1
16	86464545	DB3168	N	<DEL>	.	PASS	END=86465115;CHR2=16;SVLEN=571;SUPPREAD=25;MAPQ=60;SVMETHOD=DeBreak;SVTYPE=DEL	GT	0/1
16	87296053	DB3169	N	<INS>	.	PASS	END=87296053;CHR2=16;SVLEN=759;SUPPREAD=23;MAPQ=60;SVMETHOD=DeBreak;SVTYPE=INS	GT	0/1
16	87705182	DB3170	N	<DEL>	.	PASS	END=87705231;CHR2=16;SVLEN=50;SUPPREAD=31;MAPQ=60;SVMETHOD=DeBreak;SVTYPE=DEL	GT	0/1
16	87767248	DB3171	N	<DEL>	.	PASS	END=87767360;CHR2=16;SVLEN=113;SUPPREAD=18;MAPQ=60;SVMETHOD=DeBreak;SVTYPE=DEL	GT	0/1
16	87828372	DB3172	N	<DEL>	.	PASS	END=87831346;CHR2=16;SVLEN=2975;SUPPREAD=16;MAPQ=60;SVMETHOD=DeBreak;SVTYPE=DEL	GT	0/1
16	87951197	DB3173	N	<DEL>	.	PASS	END=87951573;CHR2=16;SVLEN=377;SUPPREAD=10;MAPQ=60;SVMETHOD=DeBreak;SVTYPE=DEL	GT	0/1
16	88009398	DB3174	N	<DEL>	.	PASS	END=88009534;CHR2=16;SVLEN=137;SUPPREAD=29;MAPQ=60;SVMETHOD=DeBreak;SVTYPE=DEL	GT	0/1
16	88030133	DB3175	N	<DEL>	.	PASS	END=88030259;CHR2=16;SVLEN=127;SUPPREAD=21;MAPQ=60;SVMETHOD=DeBreak;SVTYPE=DEL	GT	0/1
16	88196859	DB3176	N	<DEL>	.	PASS	END=88197085;CHR2=16;SVLEN=227;SUPPREAD=16;MAPQ=60;SVMETHOD=DeBreak;SVTYPE=DEL	GT	0/1
16	88240457	DB3177	N	<DEL>	.	PASS	END=88241110;CHR2=16;SVLEN=654;SUPPREAD=28;MAPQ=59;SVMETHOD=DeBreak;SVTYPE=DEL	GT	0/1
16	88280647	DB3178	N	<DEL>	.	PASS	END=88281141;CHR2=16;SVLEN=495;SUPPREAD=19;MAPQ=60;SVMETHOD=DeBreak;SVTYPE=DEL	GT	0/1
16	88311363	DB3179	N	<DEL>	.	PASS	END=88312473;CHR2=16;SVLEN=1111;SUPPREAD=30;MAPQ=60;SVMETHOD=DeBreak;SVTYPE=DEL	GT	0/1
16	88314582	DB3180	N	<DEL>	.	PASS	END=88315196;CHR2=16;SVLEN=615;SUPPREAD=17;MAPQ=60;SVMETHOD=DeBreak;SVTYPE=DEL	GT	0/1
16	88328688	DB3181	N	<DEL>	.	PASS	END=88328982;CHR2=16;SVLEN=295;SUPPREAD=20;MAPQ=60;SVMETHOD=DeBreak;SVTYPE=DEL	GT	0/1
16	88464178	DB3182	N	<DUP>	.	PASS	END=88468736;CHR2=16;SVLEN=4559;SUPPREAD=15;MAPQ=58;SVMETHOD=DeBreak;SVTYPE=DUP	GT	0/1
16	88489281	DB3183	N	<DEL>	.	PASS	END=88489885;CHR2=16;SVLEN=605;SUPPREAD=32;MAPQ=60;SVMETHOD=DeBreak;SVTYPE=DEL	GT	0/1
16	88527139	DB3184	N	<DEL>	.	PASS	END=88527555;CHR2=16;SVLEN=417;SUPPREAD=15;MAPQ=60;SVMETHOD=DeBreak;SVTYPE=DEL	GT	0/1
16	88567743	DB3185	N	<INS>	.	PASS	END=88567743;CHR2=16;SVLEN=608;SUPPREAD=25;MAPQ=60;SVMETHOD=DeBreak;SVTYPE=INS	GT	0/1
16	88638736	DB3186	N	<DEL>	.	PASS	END=88642331;CHR2=16;SVLEN=3596;SUPPREAD=10;MAPQ=60;SVMETHOD=DeBreak;SVTYPE=DEL	GT	0/1
16	88734510	DB3187	N	<INS>	.	PASS	END=88734510;CHR2=16;SVLEN=471;SUPPREAD=36;MAPQ=60;SVMETHOD=DeBreak;SVTYPE=INS	GT	1/1
16	88763539	DB3188	N	<INS>	.	PASS	END=88763539;CHR2=16;SVLEN=477;SUPPREAD=29;MAPQ=60;SVMETHOD=DeBreak;SVTYPE=INS	GT	1/1
16	88808107	DB3189	N	<INS>	.	PASS	END=88808107;CHR2=16;SVLEN=582;SUPPREAD=10;MAPQ=60;SVMETHOD=DeBreak;SVTYPE=INS	GT	0/1
16	88897425	DB3190	N	<DEL>	.	PASS	END=88898413;CHR2=16;SVLEN=989;SUPPREAD=21;MAPQ=60;SVMETHOD=DeBreak;SVTYPE=DEL	GT	0/1
16	89019963	DB3191	N	<DEL>	.	PASS	END=89022436;CHR2=16;SVLEN=2474;SUPPREAD=10;MAPQ=60;SVMETHOD=DeBreak;SVTYPE=DEL	GT	0/1
16	89022084	DB3192	N	<TRA>	.	PASS	END=180472296;CHR2=5;SVLEN=0;SUPPREAD=8;MAPQ=56;SVMETHOD=DeBreak;SVTYPE=TRA	GT	0/1
16	89112107	DB3193	N	<INS>	.	PASS	END=89112107;CHR2=16;SVLEN=630;SUPPREAD=18;MAPQ=60;SVMETHOD=DeBreak;SVTYPE=INS	GT	0/1
16	89232403	DB3194	N	<DEL>	.	PASS	END=89232686;CHR2=16;SVLEN=284;SUPPREAD=27;MAPQ=60;SVMETHOD=DeBreak;SVTYPE=DEL	GT	0/1
16	89306852	DB3195	N	<DEL>	.	PASS	END=89307155;CHR2=16;SVLEN=304;SUPPREAD=22;MAPQ=60;SVMETHOD=DeBreak;SVTYPE=DEL	GT	0/1
16	89349557	DB3196	N	<DUP>	.	PASS	END=89351876;CHR2=16;SVLEN=2320;SUPPREAD=37;MAPQ=60;SVMETHOD=DeBreak;SVTYPE=DUP	GT	0/1
16	89365642	DB3197	N	<DEL>	.	PASS	END=89366021;CHR2=16;SVLEN=380;SUPPREAD=30;MAPQ=60;SVMETHOD=DeBreak;SVTYPE=DEL	GT	0/1
16	89466406	DB3198	N	<DEL>	.	PASS	END=89466635;CHR2=16;SVLEN=230;SUPPREAD=16;MAPQ=60;SVMETHOD=DeBreak;SVTYPE=DEL	GT	0/1
16	89495407	DB3199	N	<DUP>	.	PASS	END=89496936;CHR2=16;SVLEN=1530;SUPPREAD=10;MAPQ=59;SVMETHOD=DeBreak;SVTYPE=DUP	GT	0/1
16	89521364	DB3200	N	<DEL>	.	PASS	END=89521734;CHR2=16;SVLEN=371;SUPPREAD=10;MAPQ=60;SVMETHOD=DeBreak;SVTYPE=DEL	GT	0/1
16	89645821	DB3201	N	<DUP>	.	PASS	END=89647626;CHR2=16;SVLEN=1806;SUPPREAD=15;MAPQ=56;SVMETHOD=DeBreak;SVTYPE=DUP	GT	0/1
16	89646237	DB3202	N	<TRA>	.	PASS	END=202149451;CHR2=2;SVLEN=0;SUPPREAD=10;MAPQ=53;SVMETHOD=DeBreak;SVTYPE=TRA	GT	0/1
16	89650567	DB3203	N	<INV>	.	PASS	END=89653553;CHR2=16;SVLEN=2987;SUPPREAD=7;MAPQ=60;SVMETHOD=DeBreak;SVTYPE=INV	GT	0/1
16	89651638	DB3204	N	<INV>	.	PASS	END=89652764;CHR2=16;SVLEN=1127;SUPPREAD=9;MAPQ=60;SVMETHOD=DeBreak;SVTYPE=INV	GT	0/1
16	89654523	DB3205	N	<DEL>	.	PASS	END=89654723;CHR2=16;SVLEN=201;SUPPREAD=30;MAPQ=60;SVMETHOD=DeBreak;SVTYPE=DEL	GT	0/1
16	89680165	DB3206	N	<DEL>	.	PASS	END=89680594;CHR2=16;SVLEN=430;SUPPREAD=21;MAPQ=60;SVMETHOD=DeBreak;SVTYPE=DEL	GT	0/1
16	89714073	DB3207	N	<DEL>	.	PASS	END=89714783;CHR2=16;SVLEN=711;SUPPREAD=16;MAPQ=60;SVMETHOD=DeBreak;SVTYPE=DEL	GT	0/1
16	89714533	DB3208	N	<INS>	.	PASS	END=89714533;CHR2=16;SVLEN=922;SUPPREAD=13;MAPQ=60;SVMETHOD=DeBreak;SVTYPE=INS	GT	0/1
16	90283147	DB3209	N	<DUP>	.	PASS	END=90287140;CHR2=16;SVLEN=3994;SUPPREAD=15;MAPQ=19;SVMETHOD=DeBreak;SVTYPE=DUP	GT	0/1
17	20615	DB3210	N	<DEL>	.	PASS	END=21728;CHR2=17;SVLEN=1114;SUPPREAD=29;MAPQ=60;SVMETHOD=DeBreak;SVTYPE=DEL	GT	0/1
17	40644	DB3211	N	<DEL>	.	PASS	END=43140;CHR2=17;SVLEN=2497;SUPPREAD=22;MAPQ=60;SVMETHOD=DeBreak;SVTYPE=DEL	GT	0/1
17	65781	DB3212	N	<DEL>	.	PASS	END=65960;CHR2=17;SVLEN=180;SUPPREAD=37;MAPQ=60;SVMETHOD=DeBreak;SVTYPE=DEL	GT	1/1
17	83721	DB3213	N	<DEL>	.	PASS	END=84104;CHR2=17;SVLEN=384;SUPPREAD=32;MAPQ=60;SVMETHOD=DeBreak;SVTYPE=DEL	GT	1/1
17	103267	DB3214	N	<DEL>	.	PASS	END=107812;CHR2=17;SVLEN=4546;SUPPREAD=17;MAPQ=60;SVMETHOD=DeBreak;SVTYPE=DEL	GT	0/1
17	113970	DB3215	N	<DEL>	.	PASS	END=114419;CHR2=17;SVLEN=450;SUPPREAD=22;MAPQ=60;SVMETHOD=DeBreak;SVTYPE=DEL	GT	0/1
17	123144	DB3216	N	<INS>	.	PASS	END=123144;CHR2=17;SVLEN=603;SUPPREAD=14;MAPQ=60;SVMETHOD=DeBreak;SVTYPE=INS	GT	0/1
17	145947	DB3217	N	<DEL>	.	PASS	END=146182;CHR2=17;SVLEN=236;SUPPREAD=19;MAPQ=60;SVMETHOD=DeBreak;SVTYPE=DEL	GT	0/1
17	152950	DB3218	N	<DEL>	.	PASS	END=153766;CHR2=17;SVLEN=817;SUPPREAD=25;MAPQ=60;SVMETHOD=DeBreak;SVTYPE=DEL	GT	0/1
17	159937	DB3219	N	<INS>	.	PASS	END=159937;CHR2=17;SVLEN=1841;SUPPREAD=12;MAPQ=55;SVMETHOD=DeBreak;SVTYPE=INS	GT	0/1
17	159937	DB3220	N	<TRA>	.	PASS	END=5056141;CHR2=X;SVLEN=0;SUPPREAD=13;MAPQ=60;SVMETHOD=DeBreak;SVTYPE=TRA	GT	0/1
17	161779	DB3221	N	<TRA>	.	PASS	END=16622866;CHR2=hs37d5;SVLEN=0;SUPPREAD=16;MAPQ=59;SVMETHOD=DeBreak;SVTYPE=TRA	GT	0/1
17	184182	DB3222	N	<DEL>	.	PASS	END=184420;CHR2=17;SVLEN=239;SUPPREAD=32;MAPQ=60;SVMETHOD=DeBreak;SVTYPE=DEL	GT	0/1
17	194800	DB3223	N	<DEL>	.	PASS	END=197695;CHR2=17;SVLEN=2896;SUPPREAD=22;MAPQ=60;SVMETHOD=DeBreak;SVTYPE=DEL	GT	0/1
17	203139	DB3224	N	<DEL>	.	PASS	END=203593;CHR2=17;SVLEN=455;SUPPREAD=12;MAPQ=60;SVMETHOD=DeBreak;SVTYPE=DEL	GT	0/1
17	205498	DB3225	N	<DEL>	.	PASS	END=206345;CHR2=17;SVLEN=848;SUPPREAD=11;MAPQ=60;SVMETHOD=DeBreak;SVTYPE=DEL	GT	0/1
17	407977	DB3226	N	<DEL>	.	PASS	END=408088;CHR2=17;SVLEN=112;SUPPREAD=18;MAPQ=60;SVMETHOD=DeBreak;SVTYPE=DEL	GT	0/1
17	416916	DB3227	N	<DEL>	.	PASS	END=417834;CHR2=17;SVLEN=919;SUPPREAD=27;MAPQ=60;SVMETHOD=DeBreak;SVTYPE=DEL	GT	0/1
17	560814	DB3228	N	<DEL>	.	PASS	END=561159;CHR2=17;SVLEN=346;SUPPREAD=21;MAPQ=60;SVMETHOD=DeBreak;SVTYPE=DEL	GT	0/1
17	563694	DB3229	N	<DEL>	.	PASS	END=564115;CHR2=17;SVLEN=422;SUPPREAD=9;MAPQ=60;SVMETHOD=DeBreak;SVTYPE=DEL	GT	0/1
17	630831	DB3230	N	<DEL>	.	PASS	END=631186;CHR2=17;SVLEN=356;SUPPREAD=23;MAPQ=60;SVMETHOD=DeBreak;SVTYPE=DEL	GT	0/1
17	665062	DB3231	N	<DEL>	.	PASS	END=666118;CHR2=17;SVLEN=1057;SUPPREAD=22;MAPQ=60;SVMETHOD=DeBreak;SVTYPE=DEL	GT	0/1
17	670643	DB3232	N	<DEL>	.	PASS	END=672361;CHR2=17;SVLEN=1719;SUPPREAD=21;MAPQ=60;SVMETHOD=DeBreak;SVTYPE=DEL	GT	0/1
17	693763	DB3233	N	<DEL>	.	PASS	END=694318;CHR2=17;SVLEN=556;SUPPREAD=18;MAPQ=60;SVMETHOD=DeBreak;SVTYPE=DEL	GT	0/1
17	709188	DB3234	N	<DEL>	.	PASS	END=709656;CHR2=17;SVLEN=469;SUPPREAD=8;MAPQ=60;SVMETHOD=DeBreak;SVTYPE=DEL	GT	0/1
17	718385	DB3235	N	<DEL>	.	PASS	END=719154;CHR2=17;SVLEN=770;SUPPREAD=17;MAPQ=60;SVMETHOD=DeBreak;SVTYPE=DEL	GT	0/1
17	723713	DB3236	N	<TRA>	.	PASS	END=23751330;CHR2=18;SVLEN=0;SUPPREAD=29;MAPQ=56;SVMETHOD=DeBreak;SVTYPE=TRA	GT	0/1
17	794873	DB3237	N	<DEL>	.	PASS	END=795350;CHR2=17;SVLEN=478;SUPPREAD=15;MAPQ=60;SVMETHOD=DeBreak;SVTYPE=DEL;MULTI	GT	0/1
17	794930	DB3238	N	<DEL>	.	PASS	END=795175;CHR2=17;SVLEN=246;SUPPREAD=14;MAPQ=60;SVMETHOD=DeBreak;SVTYPE=DEL;MULTI	GT	0/1
17	797367	DB3239	N	<DEL>	.	PASS	END=798029;CHR2=17;SVLEN=663;SUPPREAD=29;MAPQ=60;SVMETHOD=DeBreak;SVTYPE=DEL	GT	0/1
17	844993	DB3240	N	<DEL>	.	PASS	END=846213;CHR2=17;SVLEN=1221;SUPPREAD=29;MAPQ=60;SVMETHOD=DeBreak;SVTYPE=DEL	GT	0/1
17	896772	DB3241	N	<DEL>	.	PASS	END=897358;CHR2=17;SVLEN=587;SUPPREAD=24;MAPQ=60;SVMETHOD=DeBreak;SVTYPE=DEL	GT	0/1
17	967338	DB3242	N	<DEL>	.	PASS	END=968291;CHR2=17;SVLEN=954;SUPPREAD=7;MAPQ=60;SVMETHOD=DeBreak;SVTYPE=DEL	GT	0/1
17	1034349	DB3243	N	<DEL>	.	PASS	END=1035557;CHR2=17;SVLEN=1209;SUPPREAD=13;MAPQ=60;SVMETHOD=DeBreak;SVTYPE=DEL	GT	0/1
17	1097663	DB3244	N	<DEL>	.	PASS	END=1098177;CHR2=17;SVLEN=515;SUPPREAD=29;MAPQ=60;SVMETHOD=DeBreak;SVTYPE=DEL	GT	1/1
17	1122899	DB3245	N	<INS>	.	PASS	END=1122899;CHR2=17;SVLEN=178;SUPPREAD=17;MAPQ=60;SVMETHOD=DeBreak;SVTYPE=INS	GT	0/1
17	1153354	DB3246	N	<DEL>	.	PASS	END=1153630;CHR2=17;SVLEN=277;SUPPREAD=15;MAPQ=60;SVMETHOD=DeBreak;SVTYPE=DEL	GT	0/1
17	1211965	DB3247	N	<INS>	.	PASS	END=1211965;CHR2=17;SVLEN=135;SUPPREAD=26;MAPQ=37;SVMETHOD=DeBreak;SVTYPE=INS;MULTI	GT	0/1
17	1212010	DB3248	N	<INS>	.	PASS	END=1212010;CHR2=17;SVLEN=337;SUPPREAD=11;MAPQ=32;SVMETHOD=DeBreak;SVTYPE=INS;MULTI	GT	0/1
17	1213045	DB3249	N	<INS>	.	PASS	END=1213045;CHR2=17;SVLEN=334;SUPPREAD=8;MAPQ=30;SVMETHOD=DeBreak;SVTYPE=INS;MULTI	GT	0/1
17	1213132	DB3250	N	<INS>	.	PASS	END=1213132;CHR2=17;SVLEN=134;SUPPREAD=14;MAPQ=31;SVMETHOD=DeBreak;SVTYPE=INS;MULTI	GT	0/1
17	1213748	DB3251	N	<INS>	.	PASS	END=1213748;CHR2=17;SVLEN=160;SUPPREAD=8;MAPQ=26;SVMETHOD=DeBreak;SVTYPE=INS	GT	0/1
17	1214518	DB3252	N	<INS>	.	PASS	END=1214518;CHR2=17;SVLEN=113;SUPPREAD=11;MAPQ=39;SVMETHOD=DeBreak;SVTYPE=INS	GT	0/1
17	1540045	DB3253	N	<DEL>	.	PASS	END=1540721;CHR2=17;SVLEN=677;SUPPREAD=14;MAPQ=60;SVMETHOD=DeBreak;SVTYPE=DEL	GT	0/1
17	1642124	DB3254	N	<DEL>	.	PASS	END=1645225;CHR2=17;SVLEN=3102;SUPPREAD=11;MAPQ=60;SVMETHOD=DeBreak;SVTYPE=DEL	GT	0/1
17	1644458	DB3255	N	<TRA>	.	PASS	END=76793280;CHR2=18;SVLEN=0;SUPPREAD=9;MAPQ=46;SVMETHOD=DeBreak;SVTYPE=TRA	GT	0/1
17	1645045	DB3256	N	<DEL>	.	PASS	END=1645223;CHR2=17;SVLEN=179;SUPPREAD=8;MAPQ=60;SVMETHOD=DeBreak;SVTYPE=DEL	GT	0/1
17	1912923	DB3257	N	<DEL>	.	PASS	END=1913452;CHR2=17;SVLEN=530;SUPPREAD=34;MAPQ=60;SVMETHOD=DeBreak;SVTYPE=DEL	GT	0/1
17	1938518	DB3258	N	<DEL>	.	PASS	END=1939033;CHR2=17;SVLEN=516;SUPPREAD=17;MAPQ=60;SVMETHOD=DeBreak;SVTYPE=DEL	GT	0/1
17	1955708	DB3259	N	<DEL>	.	PASS	END=1956266;CHR2=17;SVLEN=559;SUPPREAD=39;MAPQ=60;SVMETHOD=DeBreak;SVTYPE=DEL	GT	0/1
17	2056921	DB3260	N	<DEL>	.	PASS	END=2057080;CHR2=17;SVLEN=160;SUPPREAD=12;MAPQ=60;SVMETHOD=DeBreak;SVTYPE=DEL	GT	0/1
17	2194718	DB3261	N	<DEL>	.	PASS	END=2195453;CHR2=17;SVLEN=736;SUPPREAD=34;MAPQ=60;SVMETHOD=DeBreak;SVTYPE=DEL	GT	0/1
17	2258135	DB3262	N	<DEL>	.	PASS	END=2260763;CHR2=17;SVLEN=2629;SUPPREAD=14;MAPQ=60;SVMETHOD=DeBreak;SVTYPE=DEL	GT	0/1
17	2402050	DB3263	N	<DEL>	.	PASS	END=2402792;CHR2=17;SVLEN=743;SUPPREAD=12;MAPQ=60;SVMETHOD=DeBreak;SVTYPE=DEL	GT	0/1
17	3022971	DB3264	N	<DUP>	.	PASS	END=3025753;CHR2=17;SVLEN=2783;SUPPREAD=16;MAPQ=60;SVMETHOD=DeBreak;SVTYPE=DUP	GT	0/1
17	3200261	DB3265	N	<DEL>	.	PASS	END=3201689;CHR2=17;SVLEN=1429;SUPPREAD=28;MAPQ=60;SVMETHOD=DeBreak;SVTYPE=DEL	GT	0/1
17	3337711	DB3266	N	<INV>	.	PASS	END=3338641;CHR2=17;SVLEN=931;SUPPREAD=14;MAPQ=59;SVMETHOD=DeBreak;SVTYPE=INV	GT	0/1
17	3502642	DB3267	N	<INS>	.	PASS	END=3502642;CHR2=17;SVLEN=722;SUPPREAD=23;MAPQ=59;SVMETHOD=DeBreak;SVTYPE=INS	GT	1/1
17	3833191	DB3268	N	<DEL>	.	PASS	END=3833747;CHR2=17;SVLEN=557;SUPPREAD=39;MAPQ=60;SVMETHOD=DeBreak;SVTYPE=DEL	GT	1/1
17	3922257	DB3269	N	<INS>	.	PASS	END=3922257;CHR2=17;SVLEN=975;SUPPREAD=12;MAPQ=58;SVMETHOD=DeBreak;SVTYPE=INS	GT	0/1
17	3970316	DB3270	N	<INS>	.	PASS	END=3970316;CHR2=17;SVLEN=451;SUPPREAD=11;MAPQ=60;SVMETHOD=DeBreak;SVTYPE=INS	GT	0/1
17	3993222	DB3271	N	<DEL>	.	PASS	END=3993421;CHR2=17;SVLEN=200;SUPPREAD=25;MAPQ=60;SVMETHOD=DeBreak;SVTYPE=DEL	GT	0/1
17	4279480	DB3272	N	<INV>	.	PASS	END=4280338;CHR2=17;SVLEN=859;SUPPREAD=10;MAPQ=56;SVMETHOD=DeBreak;SVTYPE=INV	GT	0/1
17	4286739	DB3273	N	<INS>	.	PASS	END=4286739;CHR2=17;SVLEN=799;SUPPREAD=9;MAPQ=60;SVMETHOD=DeBreak;SVTYPE=INS	GT	0/1
17	4287652	DB3274	N	<DEL>	.	PASS	END=4290145;CHR2=17;SVLEN=2494;SUPPREAD=16;MAPQ=60;SVMETHOD=DeBreak;SVTYPE=DEL	GT	0/1
17	4366141	DB3275	N	<INS>	.	PASS	END=4366141;CHR2=17;SVLEN=129;SUPPREAD=22;MAPQ=60;SVMETHOD=DeBreak;SVTYPE=INS	GT	0/1
17	4447275	DB3276	N	<DEL>	.	PASS	END=4447680;CHR2=17;SVLEN=406;SUPPREAD=25;MAPQ=60;SVMETHOD=DeBreak;SVTYPE=DEL	GT	0/1
17	4499252	DB3277	N	<DEL>	.	PASS	END=4499463;CHR2=17;SVLEN=212;SUPPREAD=37;MAPQ=60;SVMETHOD=DeBreak;SVTYPE=DEL	GT	0/1
17	4640604	DB3278	N	<DEL>	.	PASS	END=4641567;CHR2=17;SVLEN=964;SUPPREAD=12;MAPQ=60;SVMETHOD=DeBreak;SVTYPE=DEL	GT	0/1
17	4780630	DB3279	N	<TRA>	.	PASS	END=57682270;CHR2=5;SVLEN=0;SUPPREAD=12;MAPQ=45;SVMETHOD=DeBreak;SVTYPE=TRA	GT	0/1
17	5525723	DB3280	N	<INS>	.	PASS	END=5525723;CHR2=17;SVLEN=722;SUPPREAD=18;MAPQ=60;SVMETHOD=DeBreak;SVTYPE=INS	GT	1/1
17	5885066	DB3281	N	<INV>	.	PASS	END=5888411;CHR2=17;SVLEN=3346;SUPPREAD=18;MAPQ=59;SVMETHOD=DeBreak;SVTYPE=INV	GT	0/1
17	5933632	DB3282	N	<DEL>	.	PASS	END=5933910;CHR2=17;SVLEN=279;SUPPREAD=41;MAPQ=60;SVMETHOD=DeBreak;SVTYPE=DEL	GT	1/1
17	6162688	DB3283	N	<DUP>	.	PASS	END=6163945;CHR2=17;SVLEN=1258;SUPPREAD=15;MAPQ=60;SVMETHOD=DeBreak;SVTYPE=DUP	GT	0/1
17	6204337	DB3284	N	<DEL>	.	PASS	END=6205288;CHR2=17;SVLEN=952;SUPPREAD=21;MAPQ=60;SVMETHOD=DeBreak;SVTYPE=DEL	GT	0/1
17	6271393	DB3285	N	<INS>	.	PASS	END=6271393;CHR2=17;SVLEN=85;SUPPREAD=21;MAPQ=60;SVMETHOD=DeBreak;SVTYPE=INS	GT	0/1
17	6874679	DB3286	N	<DEL>	.	PASS	END=6875039;CHR2=17;SVLEN=361;SUPPREAD=35;MAPQ=60;SVMETHOD=DeBreak;SVTYPE=DEL	GT	0/1
17	6930515	DB3287	N	<INS>	.	PASS	END=6930515;CHR2=17;SVLEN=85;SUPPREAD=17;MAPQ=60;SVMETHOD=DeBreak;SVTYPE=INS	GT	0/1
17	6972808	DB3288	N	<DEL>	.	PASS	END=6981312;CHR2=17;SVLEN=8505;SUPPREAD=17;MAPQ=60;SVMETHOD=DeBreak;SVTYPE=DEL	GT	0/1
17	7109057	DB3289	N	<DEL>	.	PASS	END=7109124;CHR2=17;SVLEN=68;SUPPREAD=19;MAPQ=60;SVMETHOD=DeBreak;SVTYPE=DEL	GT	0/1
17	7986674	DB3290	N	<DEL>	.	PASS	END=7996639;CHR2=17;SVLEN=9966;SUPPREAD=10;MAPQ=60;SVMETHOD=DeBreak;SVTYPE=DEL	GT	0/1
17	8015867	DB3291	N	<INS>	.	PASS	END=8015867;CHR2=17;SVLEN=693;SUPPREAD=12;MAPQ=60;SVMETHOD=DeBreak;SVTYPE=INS	GT	1/1
17	8016271	DB3292	N	<INS>	.	PASS	END=8016271;CHR2=17;SVLEN=689;SUPPREAD=10;MAPQ=60;SVMETHOD=DeBreak;SVTYPE=INS	GT	0/1
17	8069145	DB3293	N	<INS>	.	PASS	END=8069145;CHR2=17;SVLEN=800;SUPPREAD=10;MAPQ=58;SVMETHOD=DeBreak;SVTYPE=INS	GT	0/1
[truncated: 736,844 more chars]
