# Supplementary material for: Bayesian Integrative Detection of Structural Variations With False Discovery Rate Control
Source: Biom J. 2026 Mar 27;68(2):e70128. doi: 10.1002/bimj.70128 (PMC13022811; doi:10.1002/bimj.70128)
Supplement: Supplementary file 2 — Supporting Information [file BIMJ-68-e70128-s001.zip › Code_and_Data/Data_simulated/sim2_20_95.pbsv.vcf]

##fileformat=VCFv4.2
##fileDate=2024-03-01T09:35:34.456Z
##source=pbsv 2.9.0 (commit v2.9.0-2-gce1559a)
##PG="pbsv call ref/human_hs37d5.fasta tools/pbsv/sim2_20_95.sort.svsig.gz tools/pbsv/sim2_20_95.pbsv.vcf"
##INFO=<ID=SVTYPE,Number=1,Type=String,Description="Type of structural variant">
##INFO=<ID=END,Number=1,Type=Integer,Description="End position of the structural variant described in this record">
##INFO=<ID=SVLEN,Number=.,Type=Integer,Description="Difference in length between REF and ALT alleles">
##INFO=<ID=SVANN,Number=.,Type=String,Description="Repeat annotation of structural variant">
##INFO=<ID=CIPOS,Number=2,Type=Integer,Description="Confidence interval around POS for imprecise variants">
##INFO=<ID=MATEID,Number=.,Type=String,Description="ID of mate breakends">
##INFO=<ID=MATEDIST,Number=1,Type=Integer,Description="Distance to the mate breakend for mates on the same contig">
##INFO=<ID=IMPRECISE,Number=0,Type=Flag,Description="Imprecise structural variation">
##ALT=<ID=INV,Description="Inversion">
##ALT=<ID=DUP,Description="Duplication">
##FILTER=<ID=Decoy,Description="Variant involves a decoy sequence">
##FILTER=<ID=NearReferenceGap,Description="Variant is near (< 1000 bp) from a gap (run of >= 50 Ns) in the reference assembly">
##FILTER=<ID=NearContigEnd,Description="Variant is near (< 1000 bp) from the end of a contig">
##FILTER=<ID=InsufficientStrandEvidence,Description="Variant has insufficient number of reads per strand (< 1).">
##FORMAT=<ID=GT,Number=1,Type=String,Description="Genotype">
##FORMAT=<ID=AD,Number=R,Type=Integer,Description="Read depth per allele">
##FORMAT=<ID=DP,Number=1,Type=Integer,Description="Read depth at this position for this sample">
##FORMAT=<ID=SAC,Number=.,Type=Integer,Description="Number of reads on the forward and reverse strand supporting each allele including reference">
##FORMAT=<ID=CN,Number=1,Type=Integer,Description="Copy number genotype for imprecise events">
##INFO=<ID=NotFullySpanned,Number=0,Type=Flag,Description="Duplication variant does not have any fully spanning reads">
##reference=file://ref/human_hs37d5.fasta
##contig=<ID=1,length=249250621>
##contig=<ID=10,length=135534747>
##contig=<ID=11,length=135006516>
##contig=<ID=12,length=133851895>
##contig=<ID=13,length=115169878>
##contig=<ID=14,length=107349540>
##contig=<ID=15,length=102531392>
##contig=<ID=16,length=90354753>
##contig=<ID=17,length=81195210>
##contig=<ID=18,length=78077248>
##contig=<ID=19,length=59128983>
##contig=<ID=2,length=243199373>
##contig=<ID=20,length=63025520>
##contig=<ID=21,length=48129895>
##contig=<ID=22,length=51304566>
##contig=<ID=3,length=198022430>
##contig=<ID=4,length=191154276>
##contig=<ID=5,length=180915260>
##contig=<ID=6,length=171115067>
##contig=<ID=7,length=159138663>
##contig=<ID=8,length=146364022>
##contig=<ID=9,length=141213431>
##contig=<ID=GL000191.1,length=106433>
##contig=<ID=GL000192.1,length=547496>
##contig=<ID=GL000193.1,length=189789>
##contig=<ID=GL000194.1,length=191469>
##contig=<ID=GL000195.1,length=182896>
##contig=<ID=GL000196.1,length=38914>
##contig=<ID=GL000197.1,length=37175>
##contig=<ID=GL000198.1,length=90085>
##contig=<ID=GL000199.1,length=169874>
##contig=<ID=GL000200.1,length=187035>
##contig=<ID=GL000201.1,length=36148>
##contig=<ID=GL000202.1,length=40103>
##contig=<ID=GL000203.1,length=37498>
##contig=<ID=GL000204.1,length=81310>
##contig=<ID=GL000205.1,length=174588>
##contig=<ID=GL000206.1,length=41001>
##contig=<ID=GL000207.1,length=4262>
##contig=<ID=GL000208.1,length=92689>
##contig=<ID=GL000209.1,length=159169>
##contig=<ID=GL000210.1,length=27682>
##contig=<ID=GL000211.1,length=166566>
##contig=<ID=GL000212.1,length=186858>
##contig=<ID=GL000213.1,length=164239>
##contig=<ID=GL000214.1,length=137718>
##contig=<ID=GL000215.1,length=172545>
##contig=<ID=GL000216.1,length=172294>
##contig=<ID=GL000217.1,length=172149>
##contig=<ID=GL000218.1,length=161147>
##contig=<ID=GL000219.1,length=179198>
##contig=<ID=GL000220.1,length=161802>
##contig=<ID=GL000221.1,length=155397>
##contig=<ID=GL000222.1,length=186861>
##contig=<ID=GL000223.1,length=180455>
##contig=<ID=GL000224.1,length=179693>
##contig=<ID=GL000225.1,length=211173>
##contig=<ID=GL000226.1,length=15008>
##contig=<ID=GL000227.1,length=128374>
##contig=<ID=GL000228.1,length=129120>
##contig=<ID=GL000229.1,length=19913>
##contig=<ID=GL000230.1,length=43691>
##contig=<ID=GL000231.1,length=27386>
##contig=<ID=GL000232.1,length=40652>
##contig=<ID=GL000233.1,length=45941>
##contig=<ID=GL000234.1,length=40531>
##contig=<ID=GL000235.1,length=34474>
##contig=<ID=GL000236.1,length=41934>
##contig=<ID=GL000237.1,length=45867>
##contig=<ID=GL000238.1,length=39939>
##contig=<ID=GL000239.1,length=33824>
##contig=<ID=GL000240.1,length=41933>
##contig=<ID=GL000241.1,length=42152>
##contig=<ID=GL000242.1,length=43523>
##contig=<ID=GL000243.1,length=43341>
##contig=<ID=GL000244.1,length=39929>
##contig=<ID=GL000245.1,length=36651>
##contig=<ID=GL000246.1,length=38154>
##contig=<ID=GL000247.1,length=36422>
##contig=<ID=GL000248.1,length=39786>
##contig=<ID=GL000249.1,length=38502>
##contig=<ID=MT,length=16569>
##contig=<ID=NC_007605,length=171823>
##contig=<ID=X,length=155270560>
##contig=<ID=Y,length=59373566>
##contig=<ID=hs37d5,length=35477943>
#CHROM	POS	ID	REF	ALT	QUAL	FILTER	INFO	FORMAT	depth20_accuracy95
1	564832	pbsv.SPLIT.DUP.0	G	<DUP>	.	PASS	SVTYPE=DUP;END=570383;SVLEN=5551;NotFullySpanned	GT:AD:DP:SAC	0/1:34,16:50:22,12,4,12
1	756033	pbsv.DEL.1	CCAGCAGGTGCACCCTATCTACACTACCTGACTGTCCAGCAGATCCACCCTGTCTACACTACCTGCCTGTCCAAAAGATCCACCCTGTCTATATTACCTGCCTATACAGCAGAACTACCCTGTCTACACTACCAGCCTCCCCAGCAGATCCACCCTGTCTATACTACCTGCCTGGCCAGTAGATGCATCCTGTCTTCACTACCTGCTTGTCCAGCAGGTCCACCATGTCTACACTGCCTGCCTGGCCAGCAGATCCACCCTGTCTACACTACCTGCTTGTCCAGCAGGTCCACCCTGTCTACACTACCTGCCTGCAAAGCAGATCCACCCTGTCTACACTACCTGGCTGGCCAGTAGATCCACGCTATCTACACTACCTTCCTGTCCAGCA	C	.	PASS	SVTYPE=DEL;END=756423;SVLEN=-390	GT:AD:DP:SAC	0/1:41,15:56:20,21,9,6
1	756785	pbsv.DEL.2	TCTACATTCCCTTCCTGTCCAGCAGAGCCACCCTGTCTATACTACCTGCCTTTCGAGCCAATCCACCCTGTCTATACTACCTGCCTATCCAGCAGGTCCACGCTGTCTACACTACCTGCTTGCCCAGAAGATCCACACTGTCTACACTACCTGCCTGGCCAGTAGATCCACGGTATCTACACTACCTCCCTGGCCAGCAGATTCACCCAGTCTACACTAACTGCTTGTCCAGCAGGTCCACCCTGTCTACACTACGTGCCTGCCAGCAGATCCAAGCTGTCTACACTACCTGCCTGGCCAGTAGATCCATGCTATCTCCACTACCTGCCTATCCAACTGATCCACCCTCTCTTTACTACCTTCCTGTCCGGCAGATTGACCCTCTCTACTCTACCTGCCTGGCCAGCAGATCCACGCTATCTACACTACCTGACTTACCAGATCCACCCTGTCTACACTACATGCTTGTCCAGCAGGTCCACCCTGTCTACACTACCTGCCTCTCCAGAAGATCCACCCTGTCTATACTACCTGCCTATCCAGCATATCTACCCTGTCTACACTACCTACCTGCCCAGCAGATCCACCCTGTCTTCACTACCTACCTAGCGAGCAGATCCACCCTGTCTACTCTACCTGCTTGTCCAGCAGGTCCACCCTGTCTACACTACCTGCCTGTCCAGCAAATCCACTCTGTCTACACTACCTGGCTGTCCAGCAGATCCACCCTGTCTACACTACCTGCCTATCCAGCAGATCCACCCTGTCTATACTACCTGCCTGTCTAGCAGATCCACCCTGTCTATACTACCTGCCCATCCAGCAGGTCCACCCTGTCTACACTACCTCCCTGCCGAGTAGATCCACCCTGTCTACACTACCTGCCTGGCCAGAAGATCCACCCTGTCTACACTACCTTCCTTGCCAGTAATGCACGCTATCTACACTACCTGCCTGGCTAGCAGATCCACGCTGTCTATACTACCTCCCTGTCCAGTAGACCCACCCTGTCTATACTACCTCCCTGGCCAGCAGATCCACCCTGTCTATACTACCTGCCTGGCCAGCAGATCCACCCTGTCTATACTACCTGACTGGCCAGCAGATCCACCCTGTCTACACTACCTGCCTGCCCAGAAGATGCGCCATGTCTACACTACCTGCTTGTCCAGCAGATCCACCCTGTCTACACTAGCTGCCTGTCCAGCATGTCCACCCTATCTACACTACCTGCCTGTCCAGCAGATCCACCCTGTCTATACTACCTGCCTATCCAGCAGATCTACCCTGTCTACACTACCTGCCTGCTCAGCAGATCCACCCTGTCTATACTAACTGCCTGGCCAGCAGATCCACGCTATCTACACTACCTGCCTGGCGAGCAGATCCACCCTGTCTACACTACCTGCTTGCCCAGCAGGTCCACCCTATCTACACTACCTGCCTGCCCAGCAGATCCGCCCTGTCTGTACTACCTGCCTGGCCAGCAGATCCACCCTGTCTACACTACCTGCCTGCCCAGCAGATCCACCCTGTCCATACTACCTGCCTGGCCAGTAGATTCACGCTATCTACTCTACCTGTATGGCCAGCAGATCCACTCTGTCTATACTACCTGCCTGTCAAGCAGGTCCACCCTGTCTACACTACCTACCTGGCCAGTAGATCCACACTATCTACACTACCTGCCTGTCCAGCAGATCCACCCTGTCTATACTACCTAACTGTCGAGCAGATGCACCCTGTCTATACTACCTGCCTATCCTGCAGGTCCACCTTGTCTACACTACCTGCCTGCCCAGCAGATCCACCCTGTCTACACTACCTGCCTGTCCAGCAGACCCGCCCTTTCTATACTACCTGCCTGGCCAGCACATCCGCCCTGTCTATACTACCGGCCTGTCCAGCAGATCCACTCTGTCTATACTACCTGCCTGTCCAGCAGATCCATCCTGTCTACACTACCTGCCTACCCAACAGATCCACCCTGTCTACACTACCTGCCTGGCCAGTAGATCCATGCTATCTACACTACCTGCCTGGCCGGCAGATCC	T	.	PASS	SVTYPE=DEL;END=758838;SVLEN=-2053	GT:AD:DP:SAC	0/1:35,15:50:14,21,9,6
1	774864	pbsv.DEL.3	CACCTGGACAAACACACCTGGACACACACACCTAGACACACACACCTGGACACACACACGT	C	.	PASS	SVTYPE=DEL;END=774924;SVLEN=-60	GT:AD:DP:SAC	0/1:12,36:48:6,6,22,14
1	811076	pbsv.INS.4	A	AGAAGTGAGGAGCGTCTCTGCCCGGCAGCCACCCCGTCCGGGAGGGAGGTGGGGGGGTCAGCCCCTGCCCGGCCAGCCGCCCCATCCGGGAGGGAGGTCGGGGGTCAGCCCCCCGCCCGGCCAGCCGCCCCGTCCGGGAGGTGAGGGGCGCCTCTGCCCGGCCACCCCTACTGGGAAGTGAGGAGCCCCTCAGCCTGGCCAGCTGCCCTGTCCGGGAGGGAGGTGGGGGGGTCAGCCCTCCGCCCGGCCAGCCGCCCCGTCTGGGAGGTGAGGGGCGCCTCTGCCCGGCCGCCCCTACTGGGAAGTGAGGAGCCCCTCTGCCCGGCCAGCCGCCCCGTCCGGGAGGGAGGTGGGGGGGTCAGCCCCCTGCCCAGCCAGCCGCCCTGTCCAGGAGGGAGGTGGGGGGGTCAGCCCTCCGCCCGGCCAGCTGCCCCGTCTGGGAGGTGAGGGGCGCCTCTGCCCGGCCGCCCCTACTGGGAAGTGAGGAGCCCCTTTGCCCGGCCAGCCGCCCAGTCTGGGAGGGAGGTGGGGGGGTCAGCCCCCTGCCCGGCCAGCTGCCCCGTCCGGGAGGTGAGGGGCACCTCTGCCCGGCCGCCCCTACTGGGAAGTGAGGAGCCCCTCTGCCCGGCCAGCTGCCCCGTCTGGGAGGGAGGTGGGGGGGGGTCAGCCCCCCCGCCCGGCCAGCTGCCCCGTCCGGGAGGTGAGGGGCGCCTCTGCCCGGCCGCCCCTACTGGGAAGTGAGGAGCCCCTCTGCCCAGCCAC	.	PASS	SVTYPE=INS;END=811076;SVLEN=761	GT:AD:DP:SAC	0/1:15,23:38:7,8,9,14
1	841341	pbsv.SPLIT.DUP.5	C	<DUP>	.	PASS	SVTYPE=DUP;END=849329;SVLEN=7988;NotFullySpanned	GT:AD:DP:SAC	0/1:43,45:88:18,25,29,16
1	928680	pbsv.DEL.6	GCTTGGTAACATTAAGCCCCTGGCTTGGTCAGGAAAAGTCCAGCCGAAATCCCGCATAGTAGGTTCATTGGCCACCTCCTGGAGTGCTGCTCTCACCCCTTTCCCAACAAACCAGCTTCCTGGGGACGTGCTGATGGAGCTTCCTCTTCCTAAAGCCGAACTGGAAAAACAGAAGGTGCACAACGACACGATGTCCTGGCCCCCAGGCGTCTCCGCCGACAGCTTGGGCCTCCTCCCGGTGCATGTGAAGGAGGAAGTTTGGCCAGAGCCAGCAGACCTCATCCCTGACCGGGGCTGGGGGGGCCAAGACCAAGGGGGCCACTGGGCCTGGGGCTTAAGAGGCCATGGTTGGGGGGGATCGGCAGCTGGAGGGTCCCATGCTGGAGCACAGCCCGCCCTGCCATCTGGTGTGTTTGGCACATGCCAGTCAGTGATATGGTTTGGATCTGTGTCCCCACCCAAATCTCATGCCAAACTGTAATCCCCAGTGTTGGAGGTGGGGCCTGGTGGAAGGTATAGACCATGGGGGTGGGTTTCTCATGAATGGCTTAGTACCATCCCCCCGCCGTGGTACAGTCCTTGGGTTAGTAAGTGAGCTCGCAGGAGAGCTGGTGTTTAAAAGTGGGTGGCACCCCACCCCCAACCCCATCTCGCTCCTGCTCTGGCCATGTGACCTGCCTGCTCCCTCTTCTCCTTCTGCCAGGATTGGAAGTTTCCTGGGGCCTCCCCAAAAGCTGAGCAGGGCCAGACGCAGTGGCTCACGCCTGGAATCCCAACACTTTGGGAGGCCAAGGTGGGTGGATTGCTTGAGGTCAGGAGTTCGAGACCAGCCTGAACAACATGGGGAAACCCCGTCTCTACTAAAAATACAAAAATTAGCCTGGCGTGGTGGCACATAGCTGTAATCCCAGCTACTCGGGAGGCTGAGGCAAGAGAATTGCTTGAACCCAGGAGGCAGAGGTTGCAGTGAGTTGAGACCATGCCACTGCACTCCAGCCTGAGTAACAAAGCAAGACTGTCTCAAAAAAAAAAAAAGCTGAGCAGGTGCCAGCACCATGCTACCTGTGTAGCCTGCAGAAGCACAAGCCAATTGAGCCTCTTTTCTGTCCCCCAGGCTGGAATGCAGTGGCAAGATCTCTGCTCACTGCAGCCTCTGCCTCCTGGGATCAAGCGATTCTCCTGCCTCAGCCTCCCGAGTAGCTGGGACTACAGGCACCGCCACCACACCCGGCTAATATCTGTATTTTTAGTAGGAACGGGGTCTCACCTTGGTGGCCAGGCTGGTCTTGAACTCCTGACCTCAGGTGATCCGCCCGCCTCAGCCTCCCAAAGTGCTGGGATTCCAGGCGTGAGCCACTGTGCCTGGCCTACAGGCAACCGATTTTTCAACACAGGTGCCAAGACAATTCAATGGAGGAAAGAATGGTCTTTAACAATCACACCACTGCACTCCAGCCTGGGCAACACAGCCAGACTCCATCTCAAAAAAAAAGCAACTGACAAATAGAAGAGTGAGCTGTGGGACAACTTCAACTGATATACATGTAACTGGAGTCAGTCCCAGAAGAGGAGAGCTGCCCCAGCTCCACCTGTCCCTACCCCCAGGGTCCCCCACACCCGTTGCCCTGTCCAGGTCAGAGTGAGCCCAACGGCTCAGATGCCGCTGCCTTCCTCTGCCCACCAGCTTCCTCTCTCCACGCTCCATGCTGAGCTTATAGGCTGACTGTAAGTTCATTCTCACATTGCTATAAAGAAACGCCTGACAGTGGGCTGGGTGCGGTGGCTCAAGCCTGTAATCCCAGCACTTTGGGAGGCCAAGACAGGCAGATCACTTGAGGTCAGAAGTTCGAGACCAGCCTAGCTTCAACAAGGTGAAACCCCGTCTCTACTAAAAATACAAAAATTAGCCAGGCACGATGGTGGGTGCCTGTAATCCCAGCTACTCGGGAGACTGAGGCAGAAGAATCGCTTGAACCCGGGAGGCGGAGGTTGCAGTGAGCCGAGATTGTGCCACCGCGCTCCAGCCTGGGCGACAGAGACTCTGTCTAAACAAAACAAAAGAAAACCCAATCTAACAAAGAAAA	G	.	PASS	SVTYPE=DEL;END=930763;SVLEN=-2083	GT:AD:DP:SAC	0/1:36,15:51:13,23,10,5
1	1135240	pbsv.DEL.7	ATACTGTTCAGGAGTCCTTGGTGCCCCAAAGAGCCCAAAAGTCAATGAATAAACAAGGTTTCCAGAGAACCCAGGAACAACGGCCACATCCCCGCCGCCCAGCCCGTAAGCACCCGTCTGCGAGGTCACAACAGCATGGACCACCAGGGAGAGGGGGACTGTGGGTGCCTGAGTATCTGGCAGTACAAGGTGCTCCCCAATATTCAAGTGAAGTGACCAGCCAGGGGCCACAGGAAAGGCATCAGAACTCCTCGGGGACACGAGAAGTTCAGGCAGGGTCAGGGCGCTTCCTGGAGACGGCGCCAAGCTGGAGCCTGGGACCCAAGGTGGAGGTTCCTGACAGCTGACCCCCCCACCTCCCTCTCCCCCTCTCTCTTCCACAGGTGAGTCCTGGGTCCTGCTGCCAGGTAGCGGACTCAAGGGGAAGGTGTGGGGGATTAAGCTGCCCCCCACTCGGACCCAGGTACAGCCACACACCCTCCATCCCCACAGCCTCCATCGTGGGGCCTGGCCAGCACACTCTCACCAGCAGCGGGGGCCTGGGGTCTGCTGAGGGCCAGTGGGCCTGCGTGTCTGTTTCAGCTAAAGAGACCTCGGACCCCGGAGGACTCGAGGCCTGCGTGTCCATGGGGCCCCCTGTGCCCCCGCCCCCTCCAGCCCGTCTCCCCTGAGTGTGTCTTTAAGACGGGGACCAGGACAACTGAATTACCAACTCCGGAAAGACCCCCAATTCCTGGTTTCCAGGAAGATGAGATTTGTGAGAGGCGGGGGTCTGCTTCCTCCCCAACGCCAGGCGCCACCGCCTCCCATGAGGGTCACTGGCCGAGAGGAGCTAGCCCTCTCCTGTCCTGTCCTCAGAGCTCAGCCCAGCATCGGAGGGGACAGCAGTGATGACCCAGGTCCTGGTCAGCGGGCACAGATCCCAGCAGCTGGGGCAGCCGGGGACCACCTGTCCCTCAAGGACCTCCCCACCTGTCCTGGCGCTGGGAAAGGCTGTGTCCAGCTCTGTCTGCGAAGGGGCCCCCGCCATAGGTGTCTCTGTCAGCTGCGGGGGGTTCCCGCAGGGCCAAGTCCAGATCTCAGTGGAGGGTGGGGAGGGGGCTGGCTGGGAGGGGAGGCTCCGCAGCGGCCGGAAGCGCTTCTGGGAACAGAGGTGGCCTCCGGCCCTTTTCTCAAAAGTCCGACCCCAGCGGGAGGTTGGGGCGGCTGCGGTTTTCCGGGCAGATGGAGGCCGCCCTGTGCGAGTGGCTCGGGCTTCCAGGGGGAGCAGAGAGGGGCCCCTCCCCGTGGAGCCGAGACCACTGCGCCCCGAGTGGGAGGGGGCGGCGGCCTCTCCGCCGCGACCCCGGCCCCTTCTCCGCACCCGGCCCCGCCCGACCCTCCGCGCCCTTGGGACCCCCCCCTCCATGGCGGGTTCGCGCTGGCCTCGGCCTCCCCCACTGAGACCCCTGGAGGCGCCCCCGCCCCCACGCGCGAGAACCCGCCCGCCTCCCCCGGGCTCCGCGACGCACGCTGGGGCCCCCGCCAGGCCCGGAGGGTCGCGCTCCAGGTAAAGCGCGCGGGGCGGGCCCGGGAGGAGCCGGAGACTCCGGAGACCCCGCCCAGAGCCCGCTCCGCCGCCCGCGGAATCCCCCGCCCGTCCGCTGTGCGTCAGCCCGGCCGCCCCCGCGCTGACGTTTCCGCGCCGAGGCCCACGCGAGGCCGCCCACGAGGAGTTTCCGCGCTGAGTCAGCCCCGCGGGACCCGCGCTACGCGGGCCGCCGGTGTTTTCTGGGGCCGGTGCGGGACAGCCCCGGTGTGGGGGGCGCGTGGGGAGAGCCGGGGCCAGGCGGGGAGGATCCGGGCTGCAGGCAGGAGTGCGCGGGGCAGGGCCCGACCGCTCAGCCTCCCCGGGGCTCACACGGGAGGAGCGCGCCGAGCCAGTACCCAGCCCCGAGCCCAGTACCCAGCCTCCAGCCCAGTACCCAGCCCCGAGCCCAGTACCCAGCCTCCAGCCCAGTACCCAGCCCCGAGCCCAGTACCCAGCCTCCAGCCCAGTACCCAGCCCCGAGCCCAGTACCCAGCCTCCAGCCCAGTACCCAGCCCCGAGCCCAGTACCCAGCCTCCAGCCCAGTACCCAGCCCCGAGCCCAGTACCCAGCCTCCAGCCCAGTACCCAGCCCCGAGCCCAGTACCCAGCCTCCAGCCCAGTACCCAGCCCCGAGCCCAGTACCCAGCCTCCAGCCCAGTACCCAGCCCCGAGCCCAGTACCCAGCCTCCAGCCCAGTACCCAGCCCCGAGCCCAGTACCCAGCCTCCAGCCCAGTACCCAGCCCCGAGCCCAGTACCCAGCCTCCAGCCCAGTACCCAGCCCCGAGCCCAGTACCCAGCCTCCAGCCCAGTACCCAGCCCCGAGCCCAGTACCCAGCCTCCAGCCCAGTACCCAGCCCCCAGCCCAGTACCCAGCCCCGAGCCCAGTACCCAGCCCCCAGCCCAGTACCCAGCCTCCAGCCCAGTACCCAGCCCCGAGCCCAGTACCCAGCCTCCAGCCCAGTACCCAGCCCCGAGCCCAGTACCCAGCCCCCAGCCCAGTACCCAGCCTCCAGCCCAGTACCCAGCCTCCAGCCCAGTACCCAGCCCCGAGCCCAGTACCCAGCCCCCAGCCCAGTACCCAGCCCCGAGCCCAGTACCCAGCCCCGAGCCCAGTACCCAGCCCCGAGCCCAGCACCCAGCCTCCAGCCCAGTACCCATCCCCGAGCCCAGTACCCAGCCTCCAGCCCAGTACCCATCCCCGAGCCCAGTACCCAGCCTCCAGCCCAGTACCCATCCCCGAGCCCAGTACCCAGCCTCCAGCCCAGTACCCAGCCCCGAGCCCAGTACCCAGCCTCTAGCCCAGTACCCAGCCTCCAGCCCAGTACCCATCCCCGAGCCCAGTACCCAGCCTCCAGCCCAGTACCCATCCCCAAGCCCAGTACCCAGCCCCGAGCCCAGTACTCCACGACGCCGAAGGGCCGGGTCCTGCCTCCAGGGCTGAGCACCTTCCCCAGTGTCCCTGTGCCACCCTTGGGCTCTCCACACTCCAGGTCCCATGTTGGGGGGGGAGGGGAGCAGACGTCCCCTCTGCCCCGTCCACCTACTGTGAGCTGGGCCCACCGCCCCACTGGGAGCTGAGCTGGGGGCCAGGTGTGCTGTGCCTCCAGGGTGCTGCTGAGACGCCTGCACCAGCCTGCCCGCCACTCCCCGGCAGCTGAGGGAGCCTGTATCAGATCTCACCTGGAGCCTGGAGTGGGAGGCTGGGCGGGCCGAGGGTGGGATGGTGAGGAGAGAGGGCTGGCCTGGAGACGGGGCCGCCCAGCACCAGAAAGTGCTGGATGGCACCCGGGGGCCGGCAGGCTGTGTGGCCAGAAACCAGAGACCCAGGGGCACCAGAGAAGAGCCCCAGAACGGGGGAAGCCGCTGAGCCTGTATCCCTGAGGAGCGCTGGGCCCAGGACTGGAATGGCCCCTCCTCGGGCCCCACCCCCACCCAGCCAGGAGTTCCCAGAATGGGCCCTGGCTGCCCTCCGCTTTGCCCCCTGTGGAGGGGACCACGGCCAGGCATGAGCACGGTGCCCCAAAGCCCAGCCCCGGGTGCCCCGTCCTCCCCCAGCACCCAGCATGCATCCACTCAGGTCACTGGACAAGTGTTTATTGAAGGTCCCCTGCAGCCGGGTCCCGTGCTGGGCACTGCACACCCACGGACACAGCCTCCCGTCCTAAGACCCCACCCCATCAGGGCCAGCAAGGGAGGAAGGGGGCCATGACTGTGTCTCTCTCTCCCTCCTGCAGGGCCCAGCCGCGGCCGCCGAACTGCATGGTCCAGGGCGCTGGTCACTGCCACCTTCCTGCACCCACTTCTGCTGCCAGGGGAGCAGGGCCCGGCCCAGAGCAGAACGCAGAGCCCCTGCGGCCTGGGGAGCTCCTGGGGAGGGGCTGGCTGCGGTCGGTGGCCCCGGAGGACGGCCAGGCTCACACCCACAGGTCTCCCAGCCGCCCCTTCTCCTCTGCCGATCGCTCGCCCCGCTCTTCCTCGGGGAACTGGCAGCTTCTGGCGTCTTCGGTCGACGGCGGCACCTCCAGCAGCAGCTGGGTCTCTGCAGGGGGGCCACGGTCAGCAGGCAGCCATGCTCCCACCTCCCCGCACCAGGCTGTGACAGACCTCGGGGCCACATGCACTGACTCCTCAGCTGCCAGATGTGCAGTCCAAGCTGGGCCGAGGTCAGGAGGAGGACGCAGGCGGCCACGGCCAGGAGGACGACGGTCAGCCACCCAAGCGGCTCTGCCGGCGGGGACCCTGGGACGCACACAGCGTTGTGGGTCTTGTTCCCAGGGAACACAGTGAGAAACCCGAACTGGGTGCAGCTGGAATACATGGACGCGGCCTCCTATCAGCCCCCGGACACGGCCTCCGATCAGCCCCCGGCTGCTGCCCTCCGTGCTGTCTGGGGCAAGGGACAGGAGAGGACCCTTCCTCAGAGTGGGCCTGGACCACCCGGCCACCGGCAGGGCCCACCCAGGACTCACTCTGTCCAAGGTTTGCAGTGGCCTTCGTGGCCCCCGGAGAAGGTCCCCGAGGCACAGTCGATACACTGGAAGCCAAAACTGAATTTCCCTGGTGTGGGGTGTGGGGGGAGGGAGGGAGGGAGGCTGGTGGAGTTGCTGGGATGGATGAGGAGGGCGTCAGGCCAGTGCAGGGGTCCATCTGGGGTCTGGGTGCTGAGTAGAATGCCCCCCCCATCATCCATTCAACAGAGTTCTTCATGGCCCAGGACTGGGGCCCATGTCTGCCCGTCCCAGGTGGGGCGTCTGGGGTGGGGCCCAGTGAGGGCACCTGGGGGAGGTGCGCAGAGTGCAGTGGGCCTGCCAGGGAGGGGAAAGGCCTGCCCATTGGGGGCTGAGGGTGGGCAGAAGCCAGGCAGGACCCAGTAGAACAGAGGGTGGAGAACAGTGAGGGTCCCAGAGAGAGTGAGGCTGGGTCCCAGTTGACCCCAGACCCTGCCCCGTCCAACCTGACACAACCTCCCCAGTTGTACCTTCTCCCAGCTCTCATGTGCCCAGCCTGACCTCTCCTGTCAGGTAAACAAGCCGCTAAGAGGACTTGAGCTGCTCCTTCCAGAACAGGGTGCAGCCCCAGGCCCCAGACAGGACTCCGGGGGGCACAGGGCAGGCTCTTTCAGTATGTGGTGAGGACAGACAGGATGGGTGTCCCGGGCCTGAGAGCCAGACAGCTCCTGGAACCCGCCCCCACCTCCCCGCAGGGTTCTCACAGCCCTCGTGCTGGATGGAGAAGCCCAGGCTGAGAAAGCAGGGACAGGACACCCCCAGAGCTTCATGGCCTGTGGTGCCTGAGCATGGCCTGGCCTGCCCGGCCTCACAGGACTCCGGACCCCACACACCACATGTCCTCGCCGGACACCTGTGCCCACGAGCTCTGCCTCGGGCCCTAGTGGAACCCCTGGCCTGTGTGGACTCCCAGAGGCACCTCCAGGACTTACCCTGGGACTGTACCCCCTGGCCTGGGGGACAAGGGTGGTGCCGGCAGGTCGTGCAGCAAGGGTCTCCGCAGTGGAATTCAGGCTGGACACACATGCAGTCCCACTCGGAACAGCACTCCTCGCCTGGGCAGGAGACAGGCCAGCCCCCCAGCAGCTGGGCTGAGGCCCCCTCCTCCCCAGGCCTCCCCTCGGCCCTCCAGGGGAGTGAGGTTGTCCGTTCTCCACCCACAGTTGGCTCCAGGGAGCAGAGGGCTCCTGGCTGGGAGTCTGGACCCTGGGTTTATCCAGCTGTCTCTTTCTCCTGGGGCCATGTGGCCTGGCTACTCCCCCTTTGCGCCCCACAGCTGCCCCTGCCCAGGTGCTAACTCCATATGCAACCAGGAGCTGCCCCTGCAGGACCCAGGGGTGGCCCCCAACAGTGCACAGTCCCCTGGAGGCCCGTCGACACCTCAGAGGCCGCCTGCCTGGTGTCTGGGCGCTGCTGTCCCCACCACCAGCCACACTGGGCCTCCGGACAGAGCCTCCCTTCCCAACCCACAGGCCCTGGAGGAAGAAGCTCTGGGGTGACTTCCCTGCCAGCTTCCTCTCCAGACCAGCCGTGTCAGCTGAACCCTCATCCCCAGGTGCAGGTCAGAGGCAGGCAGCAGGCCAGACGGTGGTGCAGGGGGGCCCTCAACTGGGCAGGAGGGGGCTGGGCGATGGCCAAGGGCTCACGACCCGCCCAGCAGGACCTGGAACAGCCGTCCTCCACCTCCAGACCCCAGACCCCTCTTGAGGGCGCTCCCACCTGGCTCACCCCTGCTCCCGGCCGGGGCCACTGGCTGGAGCTGGCACACCTCCGCCTCCCTCTGGGATCCTGCCTCCCTCCGGAAGGCTCCCGCTGCTGGCGGCTCTGTGCCCACCCTCCTTAGACCTCAGCAACGCCGGTCTGAGCACGGGAAGGGGGGCGCCCACCCATCCCGGCTTCCGCGGGACGCCTTGGCCGGTCCGCGTTAAGTAAACGCGGTTTACTTACCCGGGTAATCGCGGCAGCAGCGCGTCGTGTGAACCCGGCAGCAGCGCGCGTCCGTTCCCGTCCCAAGCAGGAGGCGCCCAGGGCCGCACCCGGGACCCCCGGTGGGGCGCTGACCCAGGCTGAGCGCGCACAGCAGCGCCAGGCCGCACAGGGCCCGAAACGCGCCCATCGCCCCGTGCTGTGCCATGCTCGGGTTTCAAGAGCCCACAGCCAGTTGGACACGCCCCGTCCCCGTCCTCACCCGCCCTGCCCGGAGGTGGCTGGGACCGTTCATGACCTGAGAATCCCGACCCAGGTGAAGTGCGTGTGAGGAGGGGGTGTAGACACTGCGGACACAGCCCGGTCCCCCGCAGGTCGCCGGCAGGGGCGGGGAAACCAGGCTGGCGGGGATCAGAAAGGTTTTCTATGCAAAGTCTGCGGCCACATTGGTGTCCCCAGTGCAGGGGGCGGCGTTTATAGCACCTTGTCCCATGGGGGCCCCTTGGAGGGCGGGGGTCAGCCAATCACTCCTCCATCCCACTGCCTCCGGGTGGTATCTGCGAGTCCCCGAGAGGTCTCCACAAATTCTGGCCACCCCCAGAGAGCCTCAACCATGGAGCCCCGTGCTGGGGAACCCCACAGAATGGGGACAGGGACCCCTCGGCTCAGCACACCCCACCTGGCTGGCTTCAGGTGTGAAACTCACCATGGGCTGCAGGCCTGTGGGCTCCCCTCCCCCTTGCTTGCAGCTCTCCAGGACCCCCCTCAGGCCAACCTGGGAAGTTCCCCGGGGCTTGGGAGGGGCACCAGGAGGAGCTGGTGGGGAGACGAGAGGGTGCTGGCGCCTCCTCGGGACAGTGTCAGCCGCCCCCGCGGGCACCCAGGGCCCGGTCTCTCAGAGCCACCTTCATCCGTCACACCAGACAGATCCAGGTCCCGGAGGGAGTTGAGGAGGAGCCCCTCGCAGAGCTCTTGGGAGAC	A	.	PASS	SVTYPE=DEL;END=1142724;SVLEN=-7484	GT:AD:DP:SAC	0/1:45,17:62:23,22,5,12
1	1860723	pbsv.INS.8	A	AGGATGGGCAGGGACAGTGGGGGGGATGGGCAGGGACAGTGAGGGGGATGGGCAGGGACAGTGCGGGGGATGGGCAGGGACAGTGGGGGGGATGGGCAGGGACAGTGAGGGGGATGGGCAGGGACAGTGTTGGGGATGAGC	.	PASS	SVTYPE=INS;END=1860723;SVLEN=140	GT:AD:DP:SAC	0/1:33,18:51:17,16,11,7
1	2238089	pbsv.SPLIT.DUP.9	A	<DUP>	.	PASS	SVTYPE=DUP;END=2241980;SVLEN=3891	GT:AD:DP:SAC	0/1:39,21:60:15,24,9,12
1	2238294	pbsv.SPLIT.DUP.10	A	<DUP>	.	PASS	SVTYPE=DUP;END=2241001;SVLEN=2707	GT:AD:DP:SAC	0/1:60,28:88:23,37,19,9
1	2333225	pbsv.INS.11	C	CCCCCCCCTCCAACACTGGGAATCACATTTCAACCTGAGCTTTGGAGGGTATGAACATCCAAACCATATTGGGCTCTATCGTTTTTGAGATTTTACTCACTGGGCGACAACGTAGAGCACCCACCGCTGGGCTGATATGATTTGTTCCCGTTTCCTGG	.	PASS	SVTYPE=INS;END=2333225;SVLEN=157	GT:AD:DP:SAC	0/1:40,16:56:20,20,7,9
1	2453634	pbsv.INS.12	G	GATAATCAAACACAGTTACGGCAGGCTGCATTCGGCAGACCTGCTCCAGAAAACACGGCAGGCTGCATTCGGCAGACCTGCTCCAGAAAAGTTAAAAAAATAGCATAAAAAAAAAAAAAAAAAAAAAAAAAATATATATATAATATATATATATATATATATATATAAAAAAAAAAAAAAAAAAATATATATATAAAAGTTTATTCATTAAATTCTTTTAATTTGGCCTCTCTAACTTGAATTTGAAAAAAAGTCTTTTTTTTTTTTTTTTTTTTTTAGAAATACACACACACACACAATAATAATATTTAAAAAAAATATATATATATATAAATAAATATATATATATCCGTATATGTGTATATATACATACACACATATATACGTATATATGTACATATATACGTATATAGTGTGTAAATATAAAAAAGATAACATCCTTTATAGAATTAATTATTGAATTAGAGAGAGAGATTCTATCTATACATTATTTTTTTTTTTTCTTTCTTTCTTTCTTTATGAATATAACTTATTAATAAAATTTTTCTTTTTTTTTTTTAAAAAAAAAAATATGGATGGGAGGAACGAACAACTCGTTATATTATTTCTACTTTCTTTCTTTCTTTCTTTCTTACAAAATTTGTGTGTCACACACATATGCATGTATGTTTATATTGATATATAAATCTTTCTTTCTTTCTTTCTTTCTTTCTTTTAGTTTTTAAAAAATTTTGTTTGGGAACACAAATATATTTTATAAAGACAGTTTTGTTTTTTTTTTTTTACACACACACTTGTTTTACAAAATATTCTCT	.	PASS	SVTYPE=INS;END=2453634;SVLEN=814	GT:AD:DP:SAC	0/1:8,13:21:3,5,5,8
1	2454128	pbsv.SPLIT.DUP.13	C	<DUP>	.	PASS	SVTYPE=DUP;END=2454440;SVLEN=312	GT:AD:DP:SAC	0/1:53,17:70:24,29,7,10
1	2493011	pbsv.DEL.14	TTCACTGCCTGGGGCCCTGGGAGCCAGGGAGGCTCCCTGAGGCTGAGTGAACACTGGGCGCTGCACCTGCCTCTCCCACGTCCTCGGCCCCACTCCCGCAGGTGCAGCTGGCTGGTGACGAAGGCCGGAGCTGGGACCAGCAGCTCCCACTGGGTATGGTGGTTTCTCTCAGGGAGCCTCGTCATCGTCATTGTTTGCTCCACAGTTGGCCTAATCATATGTGTGAAAAGAAGAAAGCCAAGGGGTGAGCACACGGCGGCCCCATCAGGGCTCATGTCCCCAGCCGTCACCTCTTGGAGCTCTGTCACCCCAAGCCTGGGAGGTGGCCCCAGAGCTTTTCCAGGATCCGCGGCTCCTCCCAGGGCAGCCACTGCAGGCTGGGGCAGGTGGGCTTTCTGCTGTGGCCAGAGCCCAGGTGTCAGCTGGCCTCCCTGGGGGAAGGGA	T	.	PASS	SVTYPE=DEL;END=2493454;SVLEN=-443	GT:AD:DP:SAC	0/1:11,31:42:6,5,14,17
1	2583556	pbsv.DEL.15	CCCTGCACCCCCAGGTGAGCATCCGACAGCCTGGAACACAACCCACACCCCCAGGTGAGCATCTGACAGACTGGAACAGCACCCTGCACCCCCAAGTGAGCATCTGACGGCCTGGAACAGCACCCACACCCCCAGGTGAGCATCCGACAGCCTGGAACAGCACCCACACCCCCAGGTGAGCATCCGACAGCCTGGAGCAGCACCCACACCCCCAGGTGAGCATCTGATATCCTGGAACAGCACGCACACCCCCAGGTGAGCATCTGACAGCCTGGAGCAGCACGCACACCCCCAGTGAGCATCTGACAGCCTGGAACAGCACCCACACCCCCAGGTGAGCATCCGACAGCCTGGAGCAGAACCCACACCCCCAGGCGAGCATCTGACGGCCTGCAACAGCACCCACACCTCCAGGCGAGCATTGGAAAGCCTGGAGCAGCACCCACACCCCCAGGTGAGCATTGGACAGCCTGGAGCAGCACCCAGAAGCCCAGGCGAGCATCCGACAGCCTGGAGCAGCATCCACACCCCCAGGTGAGAACCTGACATCGTGGAGCAGCAGCCCACACCCACAGGTGAGCATCTGACAGCCTGGAGGAGCACCCACACCCCCAGGTGAGCATCTGACAGACTGGAACAGCACCCTGCACCCCCAGGTGAGCATCCGACAGCCTGGAGCAGCAACCACACCCCCAGACGAGCATCTGACAGCCTGGAATGGCACCCACACCCCCAGGTGAGCATCTGATGGTCTGGAGCAGCACCCACAACCAAAGGTGAGCATCGGAGAGTCTGGAGCAGCGCCCACACCCCCAGGCGAGCATCTGACAGCCTGGAGCAGTGCCCACACCCCCAGGTGAGCATGTGACAGCGTGGAGCAGCACCCACAGCCCAAGGTGAGCATCTGACAACCTGGAGCAGCAACCACACCCCCAGGCGAGTATCTGAACGCACGGAGCAGCACCAAAACCCCTAGGGGAGCATCCGACAGCCTGGAGCAGCACCCACACCCCCAGGTGCGCATCTGATGGTCTGGAGCAGCACCCACACCCACAGGTGAGCATCTGACAGCCTGGAACAGAACCCACACCCCCAGGTGAACATCTGACAGACTGGAACAGCACCCACATGCCCAGGTGAGCCTCTGACAACCTGGAACAGCACCCTGCACCCCCAGGTGAGCATCTGACAGCCTGGAACAGCACACACACCCCCAGGTGAGCATCTGACAGCCTGGAACAGCACCCACACCCCCAGGCGAGCATCTGACAGCATGTAACAGCACCCACACCCCCAGGTGAGCATCTGACAGCCTGGAACACCAGCCTGCACCCCCAGGTGTGCACGTGACAGCCTGGAACAGCACCCACACCCCCAGGCGAGCATCTGATGGCCTGGAACAGCACCCACACCCCCAGGTGAGTATCTGACGGCCAGGAATAGCACCCACACCCGCAGGTGAGCATCTGACATCGTGGAGCAGCACCCTACACCCACAAGTGAGCATCTGACAGCCTGGAGCAGCATCCACACCCCCAGGCGAGCATCTGACAGCCTGGAACAGCACCCACACCCCCAGGTGAGCATCTGATGGTCTGGAGCAGCACCCACAACCACAAGTGAGCATCGGAGAGTCTGGAGCAGCGCCCACACCCCCAGGCGAGCATCTGACAGCCTGGAGCAGTGCCCACACCCCCAGGTGAGCATCTGACAGCATGGAGCAGCACCCACAGCCCAAGGTGAGCATCTGATGGTCTGGAGCAGCACCCACACCCACAGGTGAGCATCCGACAGCCTGGAGCAGCACCCACACCCCCAGGTGAGCATCTGATGGTCTGGAGCAGCACCCACAACCACAGGTGAGCATCGGAGAGTCTGGAGCAGTGCCCACACCCCCAGGCGAGCATCTGACAGCCTGGAGCAGTGCCCACACCACCAGGTGAGCATCTGACAGCGTGGAGCAGCACCCACAGCCCAAGGTGAGCATCTGACAACCTGGAGCAGCACCCACACCCCCAGGCGAGCATCTGAACGCACGGAGCAGCACCCACACCCCCAGGCGAGCATCCGACAGCCTGGAGCAGCACCCACACACCCAGGTGAGCATCTGACAGCCTGGAGCAGCACCCACACCACCAGGTGAGCATCTGACAGCCTGGAAAAGCACCCTGCACCCCCAGGTGAGCATCTGACAGTCTGGAACAGCACCCATACGCTCAGATGAGCATCTGACAGCCTGGAACAGGACCCTGCACCCCCAGGTGAGCATCTGACAGTCTGGAACAGCACCCACACACCCAGGCGAGCATCTGACAGCCTGGAACAGCACCCATACGCCCAGATGAGAATCAGACGGCCTGGAAAAGCACCCTGCACCCCCAGGTGCGCACCTGACAGCCTGGAACAGCATCCACACCCCCAGGCGAGCATCTGACGGCCTGGAACGGCACCCACACCCCCAGGTGAGCATCCGACATCCTGAAACAGCTCCCACACCCCCAGGTGAGCATCCGACAGCCTGGAGCAGCACCCACACCCCCAGGTGAGTATCTGACCGCAAGGAATGGCATCCTCACCTCCAGGTGAGCATCGGACAGCCTGGAGCAGCACCCACACCCCTAGGTGAGCATCTGACAGCCTGGAACAGCAACCACACCCCGGGGCGAGCATCTGACAGCCTGGAACAGCAACCACACCCCCAGGCAAGCATCTGACAGCCTGGAACAGAACCCTGCACCCGCGAGTGAGGATCAGACAGCCTGGAGCAGCACCCACACTCCAGGTGAGCATCTGACAGCCTGAAGCAGCACCCACACCAACAGGTGAGCATCTGACAGCCTGGAACAGCACCCACACCCCCAGGTGAGCATCTGACAGCCTGGAACAGCTCTCACAACCCCAGGTGAGCATCTGACAGCCCGGAACAGCACGCTGCACCCCCAAGTGAGCACCTGACAGCCTGGAGCAGCAACCACACCCCCAGGTGAGCATCCAACAGCCTGGAACAGCACCGACACCCCCAGGTGAGCATCCGACAGCCTGGAGCAGCACCCACACCCCCAGGTGAGCATCTGATATCCTGGAACAGCACCCACACCCCCAGGTGAGCATCTGACAGGCTGGAGCAGCACGCACACCCCCAGTGAGCATCTGACAGCCTGCAACAGCTCTCACAACCCCAGGTGAGCATCTGACAGCCCGGAACAGCACGCTGCACCCCCAAGTGAGCACCTGACAGCCTGGAGCAGCAACCACACCCCCAGGTGAGCATCCAACAGCCTGGAACAGCACCGACACCCCCAGGTGAGCATCCGACAGCCTGGAGCAGCACCCACACCCCCAGGTGAGCATCTGATATCCTGGAACAGCACCCACACCCCCAGGTGAGCATCTGACAGGCTGGAGCAGCACGCACACCCCCAGTGAGCATCTGACAGCCTGCAACAGCTCTCACAACCCCAGGTTAGCATCTGACAGCCTGGAACAGCACGCTGCACCCCCAAGTGAGCATCTGACAGCCTGGAGCAGCAACCACACCCCCAGGTGAGCATCTGACAGCCTGGAACAGCACCCTGCACCCCCAGGTGAGCATCCAAAAGCCTGGAGCAGCACCCACACCCCCACGCGAGCATCTGACAGCCTGGAACGGCACCCACACACCCAGGTGAGCATCTGATGGTCTGGAGCAGCACCCACAACCACAGGTGAACATCGGAGAGTCTGGAGCAGCGCCCACACCCCCAGGCGAGCATCTGACAGCCTGGAGCAGTGCCCAAACCCCCAGGTGAGCATCTGACAGCGTGGAGCAGCACCCACAGCCCAAGGTGAGCATCTGACAACCAGGAGCAGCACCCACACCCCCAGGCGAGCATCTGAACGCACGGAGCAGCACCCACACCTCCCGGCGAGCATCCGACAGCCTGGAGCAGCACCCACACCCCCAGGTGCGCATCTGATGGTCTGGAGCAGCACCCACACACAGAGGTGAGCATCTGAGAGCCTGGAACAGAACCCACAGCCCCAGGTGAGCATCTGACAGACTGGAACAGCACCCACATGCCCAGGTGAGCCTCTGACAGCCTGGAACAGCACCCTGCACACCCAGGTGAGCATCTGACAGCCTGGAACAGCACACACACACCCAGGTGAGCATCTGAAAGCCTGGAAGAGCACCCACACCCCCAGGCGAGCATCTGACAGCATGCAACAGCACTCACACCCCCAGGTGAGCATCTGACAGCCTGGAACAGCACCCACACCCACAGGTGAGCATCTGACAGCATGTAACAGCACCCACACCCCCAGGTGAGCATCTGACAGCCTGCAACAGCACCCTGCACCCCCAGGTGCGCACGTGACAGCCTGGAAGAGCACCCACACCCCAAGGCGAGCATCTGACGGCCTGGAACGGCACCCACACCCCCAGGCGAGCATCGGACAGCCTGGAGTAGCACCCCACACCCCCAGGTGAGCATCCGACAGCCTGGAGCAGCACCCACACCCCCAGGTGAGCATGTGACAGCCTGGAAGAGCACCCACACCCCCAGGCGAGCATCTGACAGCCTGGGTCGGCAACCACACACGCAGGTGCGCATCTGATGGTCTGGAGCAGCACCCACACCAACAGGTGAGCATCTGACAGCCTGGAACAGAACCCACACCCCCAGGTGAGCATGTGACAGACTGGAACAGCACCCACATGCCCAGGTGAGCCTCTGACAGCCTGTAACAGCAGCCTGCACCCCCAGGTGCGCCCGTGACAGCCTGGAACAGCACCGACACCCACAGGCGAGCATCTGACGGCCTGGAACAGCACCCACACCCCCAGGTGAGCATTGGACAGCCTGGAGCAGCACCCACAACCCCAGGCGGGCAACCGACAACCTGGAGCAGCACCCACACCCACAGTTGAGCATCTGACTTCGTGGAGCATAACCCCACACGCACAGGTGAGCATCTGACAGCCTGGAGCTGCACCCACACCCTCAGGTGAGTCTCTGACAGCCTGGAACAGCACCCTGCACACCCAGGTGAGCATCCGACAGCCTGGAGCAGCACCCACACCCCCAGTTGAGCATCTGATGGTCTGGAGCAGCACCCACAACCACAGGTGAACATCAGAGAGTCTGGAGCAGCGCCCACAACCCCAGGCGAGCATCTGACAGCCTGGAGCCGTGCCCAAACACCCAGGTGAGCATCTGACAGCATGGAGCAGCACCCATAGCCCAAGGTGAGCATCTGACAACTTGGAGCAGCACCCACACCCCGAGGTGAGCATCTGACCTCCCGGAGCAGTACCAGTACCCCCAGGCGAGCATCTGAACTCATGGAGCAGCACCCACGCCCCCAGGCGAGCATCTGACCGAACGGAGCAGCACCCACAACCCCAGGCGAGCATCTGACAGCATGAAACAGCACCCAGAACTCCAGGTGAGCATCTGACAGCCCGCAGTAGCACCCACAAGCACAAGTGAGAATCTGACAGCCCAGAGCAGCACCCACACCCCCAGGGGAGCATCTGACCGCATGGAGCAGCACCCACACCCCCAGGAGAGCATCCGGCAGCCTGCAGCAGAACCCACACCAACAGGCGAGCATCTGACAGCCTGGGTCGGCACCCACACCCTCAGGTGAGCATCTGACGGCCTGGAACAGCACCCACACCCCCAGGTGAGCATCTGACATCGTGGAGCCGCACCCCACACCCACAGGTGAGCATCTGACAGCCTGGAGCAGCACCCACACCCCCAGGTGAGCATCTGACAGCCTGGAACAGCACCCTGCACCCCCAGGTGAGCATCCGACAGCCTGGAGCAGCACCCACCACTCCCAGGCCAGCATCCGATAACCTGGAGCAGCACCCACAACCCCAAGTGAGCATCTGATTGTCTGGAGCAGCACCCACAACCACAGGTGAGCATCGTAGAGTCTGGAGCAGCGCCCACAGCCCCACGCGAGCATCTGACAGCCCGGAGCAGTGACCACACCTCCCGGTGAGCATCTGACAACAGGGAGCAGCACCCATAGCCCATGGTGAGCATCTGACAACCTGGAGCAGCACCCACACCCCCAGGTGAGCATCTGATGATCTGGAGCAGCACCCACAACCACAGGTGAGCATCGGAGAGTCAGGAGCAGTGCCCACACACCCAGGCGAGCATCTGACAGCCTGGAGCAGTGCCCACACCCCCAGGTGAGCATCTGACAGCGTGGAGCAGCACCCACAGCCCAAGGTGAGCATCTGACAACCTGGAGCAGCACCCACGCCCCCAGGCGAGCATCTGAACACACGGAGCAGCACCCAAACCCCCAGGCGAGCATCCGACAGCCTGGAGCAGCA	C	.	PASS	SVTYPE=DEL;END=2589895;SVLEN=-6339	GT:AD:DP:SAC	0/1:24,17:41:15,9,8,9
1	2765765	pbsv.DEL.16	TGAGCCCCGTGCCCTGGGCGGGAGTGTGGAATGGAACCCTGTGCCTGGGCGGGAGTGTGGAATG	T	.	PASS	SVTYPE=DEL;END=2765828;SVLEN=-63	GT:AD:DP:SAC	0/1:51,21:72:28,23,8,13
1	3097395	pbsv.DEL.17	GGGCCCTCTGCTTACACACGCAGTCTTACGCACGGCCTTACACACGCAGTCTTACACACGGCCTCACACACGCAGTCTTACACGCAGCCTTACACACGCAGCCACACACGCAGCCTTACACACGCAGTCTTACACACTCGGTCTTACACACGCAGTCTTACACACGATCTTACACGCGGTCTTACAAATGCGGTCTTACACGCGGTCTTACACACGCAGTCTTACACGCGGTCTTACACACCCGGTCTTACACACGGCCTTACACACGCAGTCTTACACGCGGCCTTACACACGCAGTCTTACACGCGGTCTTACACACGCAGTCTTACACGCGGTCTTACGGTCTTACACACGCAGTCTTACGGTCTTACACACGGTCTTACACACGCAGTCTTACACACGGTCTTACACACAGTCTTACACACGCAGTCTTACACACGGCCTTACGCATGGTCTTACACACGCAGTCTTACACACGGTCTTACACACGCAATCTTACACAAGCAGTCTTACACACGGTCTTACACACGGTCTTACACACGCAGTCTTACACACGGCCTTACGCATGGTCTTACACACGCAGTCTTACACACGCGGTCTTACACAAGCAGTCTTACACGGTCTTACACACGGTCTTACACACGCAGTCTTACACACAGCCTTACGCATGGTCTTACACACGCAGTCTTACACAAGCGGTCTTACACACGGTCTTACACACGCAGTCTTACACACGCAGTCTTACACACGGTCTTACATATGGTCTTACACATGCAGTCTTACACACGGTCTTACACATGCAGTCTTACACACGGTCTTACACACGGTCTTACACAGTCTTACACGCGCAGTCTTACACACGGTCTTACACACGGTCTTACACACGCAGTCTTACACACGGTCTTACACACGGAGTCTTACACACGGTCTTACACACAGTCTTACACATGCAGTCTTACACATGCAGTCTTACACACGGTCTTACACATGCGGTCTTACACATTCAGTCTTACACACGGTCTTACACACGCAGTCTTACACACGGTCTTGCACACGCAGTCTTACACACGGTCTTACACACGCAGTCTTACACATGGTCTTACACATGCTTACACACACAGTCTTACACATGCCTTACACATGCAGTCACATGCTTACACATGCAGTCACATGCTTACACACACTGTCTTACACATGCTTACACAC	G	.	PASS	SVTYPE=DEL;END=3098600;SVLEN=-1205	GT:AD:DP:SAC	0/1:33,18:51:14,19,10,8
1	3130338	pbsv.INS.18	C	CATATATATATTGGTTTTTTTTTAAATAAATAAATAAATAAATAAATAAAAAAAAAAAATAAAATTTTCTGTTGATATATATATAT	.	PASS	SVTYPE=INS;END=3130338;SVLEN=85	GT:AD:DP:SAC	0/1:29,11:40:18,11,6,5
1	3177064	pbsv.INS.19	T	TCTCACTGACACACCCCACCCATGTAACTCTAACACACACACTCACATGCTCTCTGAACTCACTGACACACCCCACCCCTGTAACTCTAACACACACACACGCTCCCTGTACTCACTGACACACCTCACCCCTTTATATATACACAACAATTATCTATCTATTTTTAAGTTACACACAACACACATATTTATATTATGTATATATACACACGTGTATATATATATTTAATGTTTTTTTAAATTTTTTTTTTTTAAATTTTTATAACTTTTCCTCTGAAGTGTGGAGCCCAGGGCAAAAATTGTTTCACACACACACACACACAATTAAAATCTATATTTTTTTATGTACATATATACACACATATATACACACATATATGAAGTGTGTGAACGTTTTTTTTCTTTGAGGCAATGTAAAAGAATGAATGAATGAATATTATATATATATATATATATATATACCTTTATATATATATACTTTATAAATAATATAAATATATATATTTAATATAAATAATATAAATATATTATATATATTTAATATATATATTAAATATATTATATATATTTAATATATATAATATAAATATATTATATATATTTAATATATAGAATATAAATATATTATATATATTTAATATATAG	.	PASS	SVTYPE=INS;END=3177064;SVLEN=644	GT:AD:DP:SAC	0/1:14,20:34:11,3,11,9
1	4044754	pbsv.DEL.20	TCTAAACTGCTGGAGGGACTGCATTTGTGTTTTTTTGGGGGGGCTACCCACCAGGACAAAGTCATGAGCTTGAGGCTGGGGAAGCACCCGTGAGCCGGCGCGTTACCGCGGTCAGGGGATCTGAGGCCCTTGTATGATCAGGGAACACCAGTTCCAGAGACGTCCAGAAGGAGCGGGGAGAGAGGAAGGTTCCACATTGCTGACCTTTAACTTTTGTTCCCACTTCTGCCATGGAGGCTAATTGTTACGTTTTCCTTGCTGAGCAGCGTTCGGCTTCCTACACCCCGGTGGCTTCGCCTGTGCCTACTCCCAGTGCTCGCACGTTTGGCCTAAAGCAGTTAAACCTCTGAGCTGCCCAAAGACCTTGTAAGAATGAGAAACTGCTCCATGGTTTATTAAAAAGCAAACAAAAAAACCTTCCACAAAATAACAGCAATAAAAAAAAACCATTTAAAGTGATGTCCCTCCCTTCATAGGATGTAAGCTCATATTTAAACCATATATTGCTC	T	.	PASS	SVTYPE=DEL;END=4045262;SVLEN=-508	GT:AD:DP:SAC	0/1:36,13:49:21,15,6,7
1	4137427	pbsv.DEL.21	GTCACCTGCAGACGCAGCCGATGCACCCCACACCCAGACCCAGTGAGACCTCCCAACAGTCACCTGCAGACGCAGCCGATGCACCCCACACCCAGACCCAGTGAGACCTCCCAACAGTCACCTGCAGACGCAGCCGATGCACCCCACACCCAGACCCAGTGAGACCTCCCAACAGTCACCTGCAGACGCAGCCGATGCACCCCACACCCAGACCCAGTGAGACCTCCCAACAGTCACCTGCAGACGCAGCCGATGCACCCCACACCCAGACCCAGTGAGACCTCCCAACAGTCACCTGCAGACGCAGCCGATGCACCCCACACCCAGACCCAGTGAGACCTCCCAACAGTCACCTGCAGACGCAGCCGATGCACCCTGTACCCAGACCCAGTGAGACCTCCCAACAGTCATCTGCAGACGCAGCCGATGCACCCTGTACCCAGACCCAGTGAGACCTCCCAACAGTCATCTGCAGACGCAGCCGATGCACCCCACACCCAGACCCAGTGAGACCTCCCAACAGTCATCTGCAGACACAGCCGATGCACCCCACACCCAGACCCAGTGAGACCTCCCAACAGTCACCTGCAGACGCAGCCGATGCACCCTGTACCCAGACCCAGTGAGACCTCCCAACAGTCATCTGCAGACACAGCCGATGCACCCTGTACCCAGACCCAGTGAGACCTCCCAACAGTCAGTGAGACCTCCCAACAGTCACCTGCAGACACAGCTGATGCACCCCGTACCCAGACCCAGTGAAACCTCCCAACAGTCACCTGCAGACACAGCCGATGCGCCCCACACCAAGACCCAGTGAGACCTCCCAACAATCACCTGCAGACACAGCTGATGCACCCTGTACCCAGACCCAGTGAGACCTCCCAACAGTCACCTGCAGACACAGCTGATGCACCCCGTACCCAGACCCAGTGAAACCTCCCAACAGTCACCTGCAGACGCAGCCGATGCACCCCACACCAAGACCCAGTGAGACCTCCCAACAGTCACCTGCAGACGCAGCCGATGCACCCTGCACCCAGACCCGGTGAGACCTCCCAACAGTCACCTGCAGACGCAGCCGATGCACCCTGTACCCAGACCCAGTGAAACCTCCCAACAGTCACCTGCAGACGCAGCCGATGCACCCCGCACCCAGACCCGGTGAGACCTCCCAACAGTCACCTGCAGACACAGCTGATGCACCCTGTACCCAGACCCAGTGAAACCTCCCAACAGTCACCTGCAGACACAGCCGATGCACCCCACACCAAGACCCAGTGAGACCTCCCAACAGTCACCTGCAGATGCAGCCGATGCACCCCGCACCCAGACCCGGTGAGACCTCCCAACAGTCACCTGCAGACGCAGCTGATGCACCCCGCACCCAGACCCCGTGAGACCTCCCAACAGTCACCTGCAGATGCAGCTGATGCACCCCACACCCAGACCCCGTGAGACCTCCCAACAGTCACCTGCAGATGCAGCTGA	G	.	PASS	SVTYPE=DEL;END=4138917;SVLEN=-1490	GT:AD:DP:SAC	0/1:37,18:55:23,14,7,11
1	4403964	pbsv.INS.22	C	CCACTGCAGAGCCCCTCCCACGCAGAGCCCCCCCACGCAATAGCCCCTCCCCACTGCAGTAGCCCCTTCCACTGCAGTAGCCCCCCCCCACTGCAATAGCCCCTCCCCCACGCAATAGCCCCTCTCCCACTGCAGTAGTCCCTCCCCCACTGCAATGGCCCCTCCCCCACTGCAATGGCCCCTCCCCTGTTGCAATGGTTCCCACTCCCTATTGCAAGAATTCTTCTGAATCCAGTCTCTCCTTAGTGAGTCCAGAGTTATGCTTTTGTTTGAACTGAGCAGGTGCCATGAGAGAGCTCTGGGGAAGGGGCTGATGGTCTCTTCTGGGGGTCAGTGGTTTCCCTGCACTTGTGGACATCAAGGCTCTGAGAGCTCAGGTACCTGCCTTAATGAGGCCCTGCCCCACCTGGGTGGTCTGTATTAGAGACAGTGACTGGGATGGAGGGGTTGGAATCATGGGGTTCACTGCATCCACTCCATCCAACTAGAATCCGTGGAATCTGGAACCTCCCTGCTTTCCGTGATGATCCTAAACATGAACACAGTGAATCATCCTCAAGGCGCAGCCCCTCGAGTCATCTTATTCATGGCAGAAACTCTGAGTCCACCCACTGAGCCACCTCCACCTTTTCTTCTCACCTCCCACACCAGTCCTTTCTAATCCCATAAAGAAAAGCCTCTTTCTGCCTAACTTTTGGGATGCTTTCAGGTCTCATGGTGGGAGCCTTCTCCTCACTGCAACAGCCCTCCCCCACTGCAGTAGCCCCTCCCCCACTGCAATAGCCCCTCCCCCACTGCAGCAGCCCCACTGCAATAGCCCCTCCCCCACTGCAGTAGCCCCTCCCACTGCAGTAGCCCCTCCCCCACTGCAATAGCCCCTCCCACTGCAGTAGCCCCTCTCCCACTGCAGTAGCCCTCCCCCACTCAATGCCCCTCCCCCCTGCAAGCCC	.	PASS	IMPRECISE;SVTYPE=INS;END=4403964;SVLEN=949	GT:AD:DP:SAC	0/1:45,13:58:25,20,8,5
1	4800145	pbsv.INS.23	T	TATTATTATGTGTGTGACAATAATCCTGTTAGTTCTAGCCAGAACAATTAGGCAGCAAAAGAAATAAAAAGCATCTACATTAGAAAGAGAGAAGTAAATTATTTTTCTCTTTATAGATGGCATGATCTTACCTGTAGAAAATACTACACAATCGCCGGGCGCGGTGGCTCACGCCTGTAATCCCAGCACTTTGGGAGGCTGAGGTAGGCAGATCACGAGGTCAGGAGATTGAGACCATCCTGGGTAACACGGTGAAACTCCCTCTCTATTAAAAATACAAAAAGGTAGCGGGGCATGGTGGCGAGCGCCTGTAGTTCCAGCTACTCGGGAGGCCGAGGCAGGAGAATGGCGTGAACCCGGGAGGCAGAGCTTGCCGTGAGCAGAGATTGTGCCACTGAGCTCCAGCCTGGGCGACAGAGCGAGACTCTGTCTCAAAAAAAAAAAAAAAAAAAAAAAAAAAAAAGAAAAAAGAAAATACTAAAGAACACATGTACACAAACTGTTAGAACTAATAAAAGAATTCAGTAAGGTTAGAGGATTAAAAAATCAACAAGCAAAAATCAGATGCATGTCTACGTTCTAAAAGTAAACAATTTGAATAGAAAACTAAGCAATTTAATTTATGACATCGTCAAAAAGAATAAAATACTTAATAAACTTAACCAAGAGGCAAAAGATTTGTGTCCTGAAAACCAAAAAATGTTACCGAAAAAAATTAAAGAAGACATGAATATGTGGAAAGATATCTCTTATTGGTTACATGCACTATGATCAACATTGGCATAAACACAAAAATAACTATTGTTGGCAAATGTGTGGAGAAATTGGAACCTTTGTGCATCAATTATGAGAATGGAAAATCATGCAGCCACTCTAGGAACAGTGTCATGATTCCCAAAAAAACATGAATGTAGAATTACCGCATAATTCAGCCATTCCATATCTGGGTACTTAGACAAAAGAAATGAAAGCAAGGACTCAGTTTTGTACAACTATGTTCATAGCAGCGTAATTCATAACAGCGAAGAGATTGAAGCAACCCAAG	.	PASS	SVTYPE=INS;END=4800145;SVLEN=1044	GT:AD:DP:SAC	0/1:11,24:35:3,8,10,14
1	5172046	pbsv.INS.24	G	GTTTTTTCACACACACATGAACCCACATAGTAAACACACACTTAAACACACACACACACACAATTGATATATCAGTTTATAAGAAAGAAAGAAATTTTTTTAAAAAAATTAAAATGACATTATTTTCTGGTTTAGGATTTCTGACATATAAAAACAGGATAACTCCTGACCTCAGGTGATCTACGTTAAATAAATAAATCTTCATATATCTATATATTTCTATTGTCTCCATCTCAGGTAAGAGGTAACCGTGGTGAAGCACACACAATTATATATATATAATAATCAATGTCTTTTTCTTTCTTTCTTTTCAGAGTATGTATAGTAACTTTATCAAATACAAATTCTCACACACACACTGTTAGATATATATAATAGATATATAATATATAATATTATATATATAATAGATATATAATATATAATATTTTATTTTTATATATATATATTTTTTATTTTTTGTTATTACTAAATATATTGTGTATGTATATAGAAAAAGCATACACACACGCATACACACACGCATACACACACGCATACACACACGCATACACACACGCATACACACACGCATACACACACAAAACAACACACACACACACACACACATACTTTTTTTTTTAAATAAAATTGATTGTTATCAAAAAAAAATTAAATATCTTTATTTTTTTTGGACTCGAGTTCCAGGGCCTTCACTATTTAATAATAATAATAAAAG	.	PASS	SVTYPE=INS;END=5172046;SVLEN=717	GT:AD:DP:SAC	0/1:36,12:48:18,18,3,9
1	5220150	pbsv.INS.25	T	TAACACACGCACTGGTCTTTTTTTTTTTTTTTTTTTTTTTTTTTTGAGACGGAGTCTCGCTGTCGCCCAGGCTGGAGTGCAGTGGCGCAATCTCGGCTCACTGCAGGCTCCACCCCCTGGGGTTCACGCCATTCTCCTGCCTCAGCCTCCCGAGTAGCTGGGACTACAGGCGCCCGCCACCTCGCCCGGCTAATTTTTTGTATTTTTAGTAGAGACGGGGTTTCACCGTGTTAGCCAGGATGGTCTCGATCTCCTGACCTCGTGATCCACCCGCCTCGGCCTCCCAAAGTGTGCTTTTTTTTTTTTTTGACGATGATTAATAGTAAAACAAATTTAAAGTTTAAACCTCGTCGTGTGTTATAGTTCAAAGTGGTCATTTTAACAGCCCCCCACTTATAAACTTTTGATAGATATACTGTACTTTCAAATATGCTTTACCAGGATTGTGACTCTTTCTTTCTTTTTTTATAGTATATATATATACATATAATATATAGGTAGATAGATAGATATTTATTTATTTATTTCATATATATATATATATATAATTACACACACACACACACACTCAAACGGTAATTTTTTTTAAAGATAAAAAATATGTATATTATATATATTATATATTATATATTAATTATATATATTATATATATTATATATTATATTATAAATGAATAAAACACACAAAAAACACAACAAACACTCATTTGTTATATAAAGGTTAGGCTCATTATAACAAAAAAACT	.	PASS	SVTYPE=INS;END=5220150;SVLEN=745	GT:AD:DP:SAC	0/1:13,16:29:5,8,6,10
1	5283941	pbsv.DEL.26	ACGGGCTTTTCTAAACGTTCCCACTTGACTGTAAATGGGAGTACCCTGAGGATATGTGGATCTCCTAACAATTCACTGCAAGATTCTATTTTAATAAGTCAGATTCATCTGGGATAATTATCCATCATGCCTCAACAGTTAGGTAACATTTATTTAGGAAATGCTTGCTCTGTGCCCAGCATGGTGTTATTATTACTATTCAGGTTATCGGTATTATTATTAAACCCACTTTATTAATGATCCCTATAAGTGTACCAGTTAATGCACTGGTTAATGCACAGGAGTTCCAGAAGCAACGCTGCCTGCCAGGCTACGTCATCTGAGATCAGTATCGGCTCTCATTTAATCTTCCAACGACCTTTAAGAAGGTTAATATTAGGATCAGAGAAGTTACAGTCTCTCAGCATCACACAGCTGGTCAGAAACAGAGCTGGGGCATTCCAAAGCCCATGATCTCATCGTTGGACTTACTCACAGATGTTTATCAGATAATGCACCAGTGGGAACCTCTGCCCTCCCGGGTTCAAGCCATTCTCCTGCCTCAGCCTCCCGAGTAGCTGGGACTACAGGCACGCGCCACCATGCCTAGCTGGTTTTTGTATTTTTAGTAGAGATGGGGTTTCACCACGTTGGCCAGGAATGTCTCGATCTCTTGACCTCATGATCCTCTTGCCTCGGCCTCCCAAAGTGCTGGGATTACAGCCGTAACCCACTGCGCCTGGCCTTAAAAAGATTTTTTTTAAGGAACCTATATTTTCTTTTGCACTGGGCTCTACAAATTATAGAGTATCTGCAAAGTATTATATTCTCCACATTCCACAGCTGGGAAGGGGCAGGAAAGCCATGTGAGGAAAGCAAAGGGGGCAGGATGATGAAAGTCATACACCTTGGACTCAGACTCGCGTAAGTTCCTTGAACTTTTAAAAAATTGTGGTAAAATACACATAACATGAAATTCACCGTTGTAATTATTTTAAAATATGTGATTCAGTGGCATTTAATGCATTCAGTATGTTGTGCAACCATCACCACTATCAAGTTCCAGAACATTCTCACCATCCCAATAGCAGACCCTGTACCCACGGGCAGTCAGTTCCCATCACTCCCACCACCCAGGCCCTGGAAACCATTCACCTGCTTTCCGCCTGTGATGGCAAATTTTATGCATCAATTTGACTGAGCTTAGGGATGTCCAGATAGCTGGTAGAACATTATTTCTGGGTGTGTCTGGGAGTGTGTTTCCAGATGAGATTAGCATCTAGTCAGTGGATGAGTAAAAATCTGCCCTCACCAGTGAAGGTGGGCAGCATCCAATCCACTGAGAACCCAGATAGAAGGAAAGGCAAATTCTCCCTCTCTCCCTCTCTCTCCCTCTCTCTCCCTCTCTCTCCCTCTCTCTCCCTCTCTCTCCCTCTCTCTTCCTCTCTCTCCCTCTCTCTCCCTCTCTCTCTTTCCTTGAACTGGGACATCCATCTTCTCTGCCGTTTCACATTAGAGCTCCTGGTTCTTGGAGCTTTGCACTCCATGACTTAAACCAGCTCCTCTACCCTCTCCCCGTCCCTTGGTTCTCAGGCCTTTGGCCTCAGACTCATCTACACCTCCAGCTTTTCTGGATCTCCAGCTTTCAGACAGCCGATTGTGAGACTTCCAAGTCTCCATAATATTCACGATCATGTGAGCCAGTTCCCATAATCAATCTCTCTCTCTCTGTCTCCACACACACAGACAAACACACACATGCACACACACACTTCCCACTGGTTCTGTGGTTCTGTTTCTCCAAAGGAACACGACTGATACACTATCTGTATGGGTTTGCCAATTCTGGATATTTCACTTAAATGGAATTATACGCTGTGGGGCTGTCCTTGAACTTCAAGGTTCACATTTAACTCCTTTGTAAAACATGATAGCGATGCTTAACTCCCAGTGTGGACATGAAAGCTCCACGATAAGCTCCTTAGGCACAGCGTAAACAATGGATAAAGGGTGTTTATCTTACTAGCATTGCTGCATTACCTTTATTATTCTTCTTCTTGCTGTTGTTATTGCTGCTGCTGTTGCTATTGTAATGAAGACGAGAGAACGACAGTGGTGATTGTGATGGGAGCTAGAGGATCCAAGATCACACAATTAGCAACTGCTGAGCCCGAATCCTGGCCTTCAATTCTAATTCTTAATCCTATTGATTCTAATTCTAACTCTTTGTAATCTTCCCAATCATCTGGTTAGGATTTTCAAAGGAGCAAAGATGAGGAGCTGGTGAAGGCAGTGCTGGCAGAGAAAAATTACAAACCAAGGTCGGGAGGAAGAAAAGACAGGACAGGAAGTGGTGGGTGGAGACGAGGCCTGAGCCGCACTGGGCAGGTCAGTTGAAGCCACGTCCTGGGACCTTTAGTGCCTTTCCGTAGGGGCTGGACCACTCTCTGCTTGGGCCTTGCAGCACCCGAGAGGCCTTTGAATAGATATTCACAGGAGCCAGGCTCGCCTCTCTGGAAATATTAGCTGGAAAGAAGGGTTCTGCAGGATAAGAGGAGGCAAGCCGAGCCGATGCAGGTGTCCCTGGGAAGCACTGGGCCCAGGGCACATTCTTTCTCTATCACAGGATCAGTAATTTGTATCATCTTAAAATAACTACAATGCTTTGGCTGGAACCCCACCAGGAGCCTCCAAGCCTTTGCAAACAATGGCTCATTAGGTTTTATCCTTTATCTACCTGTCTGCGGATTAAATGGAACAGGCATGGTTTGATACCTGCCACCGCCTCCCTCCTCCCCCCCCGCCGCTTTCCTCTAGGGCTGAGGGGAGGTAGGGAGCTGGCAGACCACGGAGGATGGTGTCCCACTGCACAGTGGGCCTGGGTCAGCGGCACAGATGCACAGAAGTAAGCCCAGCTGGGTTTACAATGGACAGAAGCCTGGACAAGGGACAATAATACCCTGGCCAGGTGGACCTTGAAATGCTAATAGGTATTCATGACAGTTTTCTAGATGACTCTGGGCAGGAGATCTAGATGTCACTGGACATAAAGATTCTCCTTTTATGCAACCAGCTTTTCTCCTATGGAAGTTCATTCTGACACAGGTTAGACACCTTTATAGTCCATGAAATTGAAAACAGGTATCTTTTTCTCTGGACGAGTCAGATAGTCATGGCGCCATCTCCTT	A	.	PASS	SVTYPE=DEL;END=5287107;SVLEN=-3166	GT:AD:DP:SAC	0/1:15,33:48:11,4,19,14
1	5877010	pbsv.DEL.27	TGGATACGGGAGATTCCTGGTGTGTGGATACAGGGGATTACTGGTGTGTGGATACAGGGGATTACTGGTGTGTGGACACAGGGGATTACTGGTGTGTGGATACGGGGGATTCCTGGTGTGTGGATACGGGGGATTCCTGGTGTGTGGATACGGGGGATTCCTGGTGTGTGGATACGGGAGATTCCTGGTGTGTGGATACGGGGGATTCCTGGTGTGTGGATACGGGAGATTCCTGGTGTGTGGATACGGGGGATTACTGGTGTGTGGATACGGGAGATTCCTGGTGTGTGGATACAGGGGATTACTGGTGTGTGGATACAGGGGATTGCTGGTGTGTGGACAGA	T	.	PASS	SVTYPE=DEL;END=5877353;SVLEN=-343	GT:AD:DP:SAC	0/1:35,13:48:16,19,8,5
1	5892202	pbsv.INS.28	A	ACAGAGGTGTGGCTGAAATCCAGAGGAGGTAGAGAGGTGTGGCTGAAATCCAGAGGATTTAGATTTATTTAAAAAAAAAAAAAAAAAAAAAAAAAAGATGTCATGAGGGGAGGAAAGGCTGAGGAATAGGGGAAAAGAAATATTCTCCTTGCGTGTCCCTCGGCTCTCTCCCATTCTCCTTGCGTGTCCCTCGGCTCTCTCCTATTCTCTGTGCCGTGTCCCTCGGCTCTCTCCCATTCTCCGTGCCGTGTCCCTCGGCTCTCTCCTATTCTCCTTGCGTGTCCCTCGGCTCTCTCCCATTCTCCTTGCGTGTCCCTCGGCTCTCTCCCATTCTCCGTGCCGTGTCCCTCGGCTCTCTCCCATTCTCCGTGCCGTGTCCCTCGGCTCTCTCCCATTCTCCGTGCCGTGTCCCTCGGCTCTCTCCTATTCTCCGTGC	.	PASS	SVTYPE=INS;END=5892202;SVLEN=435	GT:AD:DP:SAC	0/1:26,14:40:12,14,8,6
1	5906336	pbsv.SPLIT.DUP.29	A	<DUP>	.	PASS	SVTYPE=DUP;END=5913620;SVLEN=7284;NotFullySpanned	GT:AD:DP:SAC	0/1:45,22:67:23,22,10,12
1	5929034	pbsv.DEL.30	CACACATCCACCCACACATGCACACACACGCACCCATACACACACACATGCACACACATACATGCACACATGCCCCCACACGCACACACATGCATGCCCACATGCATGCACCCACACATGCACACATGCATGCACCCACATGCACACACGCACAATGCACACATATCCGCCCACACATGCACACACACGCACCCACATGCACACAATGCACACATACATGCACACATATCCACCCACATGCATACACATCCACCCACATGCACACACACACACACACACATGCACACCCACATGCATGCATGCATCCATACATGTACACAGATGCACAAATACAAACATGGATGCACATACACACACACCACCCACACATGCACGCACACACACACATGCATGCACACACACATGCACACACTTCACACCT	C	.	PASS	SVTYPE=DEL;END=5929454;SVLEN=-420	GT:AD:DP:SAC	0/1:35,14:49:21,14,4,10
1	5944553	pbsv.DEL.31	ACTCCACAACCAAGATCACTGCCCAAGCTCCCAGCCGAGCCCCCGTCCTACTCCACAACCAAGATCACTGCCCAAGCTCCCAGCCGAGCCCCCGTCCTACTCCACAACCAAGATCACTGCCCAAGCTCCCAGCCGAGCC	A	.	PASS	SVTYPE=DEL;END=5944691;SVLEN=-138	GT:AD:DP:SAC	0/1:31,18:49:14,17,11,7
1	6064977	pbsv.DEL.32	GTGTTGCTGGCTGAGGGGTGAGGGTGGAGTGGGGGGATGTGGGAGCTGAGCTGAGGGATGAGGGTGCAGGCAGAGATCTGGGAGCTGAGCTAAGGGGTGAGGGTGGAGTAGGGGGACGCGGGGGCTGAGCTGAGGGGTGAGGGTAGAGTGGGGGACATGGAAGCTGAGCTGAGGGGTGAGGGTAGAGTGGGGGGATGTGGGAGCTGAGCTGAGGGGTGAGGGTGCAGTGGGGGGACGTGGGAGCTGAGCTGAGGGGTGAGGGTAGAGTGGGGGGATGTGGGAGCTGAGCTGAGGGGTGAGGGTGGAGTAGGGGGACGTGTGAGCTGAGCTGAGGGGTGGGGGTGGAGTTGGGGGATGTGGGATCTGAGCTGAGGGGTGAGGGTAGAGTGGGGGACATGGAAGCTGAGCTGAGGGGTGAGGGTAGAGTGGGGGGATGTGGGAGCTGAGCTGAGGAGTGAGGGTGAACTGGGGGATGTGGGAGCTGAGCTGAGGGGTGGGGGTGGAGTTGTGGGTTGTGTGAGCTGAGCTGAGGGGTGAGGGTGGAGGCGGGGACGTGGCAGCCCAGCTGAGGGCCTTGGAGCACACCTGGTAGGAAGCCAGCCTGTGGACCTGGAGCCGACTGAGGGTCCCCCCTACCCCCCATGAGTAGGAGTGGGATCCAACC	G	.	PASS	SVTYPE=DEL;END=6065640;SVLEN=-663	GT:AD:DP:SAC	0/1:16,23:39:7,9,14,9
1	6188096	pbsv.INV.33	G	<INV>	.	PASS	SVTYPE=INV;END=6188911;SVLEN=815	GT:AD:DP:SAC	0/1:38,10:48:15,23,7,3
1	7022963	pbsv.DEL.34	TCCTTGCCTGCCGAGCTCCTCTGGACCCACCCCTCTTTCAGTTGGGGCCCCGCCCTCATTTGGCCCCTTTCACCCGTCTGGCCCTGCCCATTCCCACCTTCCACCCTGGCCCCGCCCTGTGGCAGACCCCATTCTCCATTCCTTGTGGCCCTTCTCCTCTGGACCAACCCCTCTGTCCATTAGGGCCCCGCCTTCATTTGACCCATCCCACCCTCTGGCCTCACCCACTCCACCTTCCATTTTGACCCAGCTCCTTGGCAGGCTCCAGCCTCCATCTCTTTTGGCTCCTCCTCACCCGCCCCGCCCCTTTGGAACTACCCATCTTTCCTTTATGGGCCCCGCCCCATCTGGCTCCTCCCACCCACCTGGCCCCCCCCCCCCCCCCGCTTTCCATCCCGGCCTTGCCCTGTGACTGGCCCCGCCCTCCATCCCTTTTGGCCCCTCCTTGCCCGCGCCGCCCCTCTGGAGCCACCCCTCTTTCCAATCGGGCCCCACCCTGTTTTCCTGGCCTTCAAGCTCCCGCCTGGCGCCCCGCAGCGGCAAGCGTGATTTATAGGCCGTCTGAG	T	.	PASS	SVTYPE=DEL;END=7023528;SVLEN=-565	GT:AD:DP:SAC	0/1:40,16:56:19,21,9,7
1	7043629	pbsv.INS.35	T	TTTTAATATATATATATATATATATATATTTTAATAGAAAAAAAAAAAATTCCATCGTGTGTGTGTGTGTGATCCAGTTTTTTAAATAATAAATAATTTTTACAATTTCCTATATATATTTCCTATATATATATTTCCTATATATATATAAAAAAAAAATACACACATCTCTATCATATGATATATATACATAAATCTATATATAGGGCCACAGGGGAGGCAGGGCCTAGAGGGGAGGCGGGGCCACAGGGGAGGCGGGGCCACAGGGGAGGCGGGGCCCGGAGGGGTGGCAGCGCCACAGGGGAGGCGGGGCCCAGAGAGGAGGCGGGGCCACAGGGGAGGCAATTATTATTATTTTATCTATCAGTGTCTCTCTCTCTCTCTCTCTCTCTAGTTAAGTGTGTTTGCTATACATTATTTTACTTAGATATATATTCATATATCAATTTTATCAAAATCAAATATCCTCTACAAAATATATATATATATATATATATATAAAAAAAAACATACGGACGCCATCGGCCACGGCCACCCATCGCTCTGCAGAGAAGACAACGGCACGGACGCCATCGGCCACGGCCACCCATCGCTCTGCAGAGAAGACAACGGCACGGACGCCATCGGCCACGGCCACCCATCGCTCTGCAGAGAAGACAACGGCAAACACCCCTCTTTCTTTCTTTCTTTTTCCAAAAAAAATTAATATTAAACAGTAAGATATATATATTAAACGAAGAAGAAGAAGAAGAAATATAAAAAAAAAAAAAAAAAAAAAAAAATTCTAAACAGGCTCAAAACATTGTTTATGTGCACAGTCCTCGGCAGGTGTCTACGTGCACAGTCCTCGGCAGGTGTCTATTAGTTATTATATATATTACAACAACAATGCAACCTCTTAATTTCACACATACACACACACATATTTATTTATTTAACTCAAAAAAAGAAGAAGAATATTATTATTATTTTATTTATATATATATATATATATAGTTTTAGTGTGTGTGTTTTATAAAAAATATCTCTCTCTCTCAACATTATTACCCGACAGGCCCCTCCCCCCCAGC	.	PASS	SVTYPE=INS;END=7043629;SVLEN=1069	GT:AD:DP:SAC	0/1:8,17:25:3,5,8,9
1	7175398	pbsv.DEL.36	TCCGAAAACCTGAGACCCAGGAGAGCTGATGGTGGTGTTCCAGTGTGAGTCCGAAAACCTGAGACCCAGGAGAGCTGATGGTGGTGTTCCAGTGTGAGTCCGAAAACCTGAGACCCAGGAGAGCTGATGGTGGTGTTCCAGTGTGAGTCCGAAAACCTGAGACCCAGGAGAGCTGATGGTGGTGTTCCAGTGTGAGTCCGAAAAATCTAAGAACCAGGAGAGCTGATGATGTTGTTCCAGTCTGAATCTGAAAGCCTGAGACCCAGGAGAGCTGATGATGTTGTTCCAGTCTGAATCTGAAAGCCTGAGACCCAGGAGAGCTGATGATGTTGTTCCAGTCTGAATCTGAAAGCCTGAGACCCAGGAGAGCTGATGGTGTTGTTC	T	.	PASS	SVTYPE=DEL;END=7175781;SVLEN=-383	GT:AD:DP:SAC	0/1:38,12:50:19,19,8,4
1	7175456	pbsv.DEL.37	CTGAGACCCAGGAGAGCTGATGGTGGTGTTCCAGTGTGAGTCCGAAAACCTGAGACCCAGGAGAGCTGATGGTGGTGTTCCAGTGTGAGTCCGAAAACCTGAGACCCAGGAGAGCTGATGGTGGTGTTCCAGTGTGAGTCCGAAAAATCTAAGAACCAGGAGAGCTGATGATGTTGTTCCAGTCTGAATCTGAAAGCCTGAGACCCAGGAGAGCTGATGATGTTGTTCCAGTCTGAATCTGAAAGCCTGAGACCCAGGAGAGCTGA	C	.	PASS	SVTYPE=DEL;END=7175721;SVLEN=-265	GT:AD:DP:SAC	0/1:37,13:50:17,20,9,4
1	7569914	pbsv.SPLIT.DUP.38	T	<DUP>	.	PASS	SVTYPE=DUP;END=7571600;SVLEN=1686	GT:AD:DP:SAC	0/1:42,14:56:22,20,8,6
1	7715049	pbsv.DEL.39	CACACCCACACACACCTATACACACACCCCTATATACACAAACACACCCACCTATACACACACCTATACAAACACACCCACCTATACACACACACCCACCTATACACACACACCTATACACACACCTATACACACACCTCTATACACACAAACCCACCTATACACACACCTATACACACCCACACACACCTATACACAAACACACACCCCTATACACACAAACACACCCATCTATA	C	.	PASS	SVTYPE=DEL;END=7715284;SVLEN=-235	GT:AD:DP:SAC	0/1:39,14:53:23,16,7,7
1	7872005	pbsv.INV.40	T	<INV>	.	PASS	SVTYPE=INV;END=7872940;SVLEN=935	GT:AD:DP:SAC	0/1:24,12:36:16,8,5,7
1	7889474	pbsv.DEL.41	TCACTTAAATGCAGCACTTTATGACTTCTCTTTGGCATATCCCAATTGCTGGCATCACTCCTCTTGCACTTTGGGGCCATTATTAAGTAAAATAAATGTTACTTGAACACAAGCACTATGATACCACAGTAGATCTGATAACCAAGACGGCTACTGAGTGTGGAGGTGTGAAATAAAGGGATGATTCCTATCACAGGCTGGAAGCAATAAGACAGCTCAAAATTTTATGACACTACCAGAATGGCTGACAATTTTAAACTTATGAACTGTTTATTTCTGGAATTTTCCATTTACTATTTTTGGACCTTGGTTGACCACAGGTAACTGAAACTACAGAAAGCAAAACCATGAATAAAGGAGGACTACTGTATTTTGTGATAAGAAGATTAAAGTGTCTTTTCATGTGCCCTTACTTTCTAGCAGTGTGTTACAGGCAACAATGGCAGTGAGAGCAGTCCTGCTACTACCGGTGCACTGTCCACGGGGTCACCTCCCAGGGAGAATCCATCCCATCCTACTGCCAGCGCTCTGTCCACAGGATCGCCTCCCATGAAGAATCCATCCCATCCTACTGCCAGCGCTCTGTCCACAGGATCGCCTCCCATGAAGAATCCATCCCATCCTACTGCCAGCACACTGTCCATGGGATTGCCTCCCAGCAGGACTCCATCCCATCCTACTGCCACTGTTCTGTCCACGGGGTCACCTCCCAGCGAATCCCCATCCAGAACTGGTTCAGCAGCATCAGGTAGTGGATCAGGACAACTAATGTTTCAAACTCCAATGCCAGACATTCACTATGTGCTGAGCTCTCACTGTGTGCCCCAGGCACTGATGTGGAAGTACA	T	.	PASS	SVTYPE=DEL;END=7890320;SVLEN=-846	GT:AD:DP:SAC	0/1:19,25:44:11,8,11,14
1	7925029	pbsv.DEL.42	CTCTGTGTGTCTGTCTGTCTGATACCATCATCCCCCTGTGTCCTCCCACAGCGGTCCCTCTGTGTGTCTGTCTGTCCGATACCATCATCCCCCTGTGTCCTCCCACAGCGGTCCCTCTGTGTGTCTGTCTGTCCGATACCATCTTCCCCGTGTCCTCCCACAGCGGTCCCTCTGTGTGTCTGTCTGTCCGATACCATCATCCCCCTGTGTCCTCCCACAGCGGTCCCTCTGTGTGTCTGTCTGTCCGATACCATCTTCCCCGTGTCCTCCCACAGCGGTCCCTCTGTGTGTCTGTCTGTCCGATACCATCTTCCCCCTGTGTCCTCCCACAGCGGTCCCTCTGTGTGTCTGTCTGTCCGATACCATCTTCCCCCTGTGTCCTCCCACAGCGGTCCCTCTGTGTGTCTGTCTGTCCGATACCATCTTCCCCCTGTGTCCTCCCACAGCGGTCCCTCTGTGTGTCTGTCTGTCCGATACCATCT	C	.	PASS	SVTYPE=DEL;END=7925510;SVLEN=-481	GT:AD:DP:SAC	0/1:21,35:56:10,11,21,14
1	8182405	pbsv.DEL.43	CCGGGGGTGCCTCCCACTTACTATCTGTCTCCTTCTAGACTGACTTCTCTGTCATCATGAATACACCCCTTTAAGACATACATTTAAGAGAAAATAAGAGGATGCCTTATTTATTTAAAGGTTTGTTACAGTTTTACTAACAACCACATACCTAAAGGAAAGTCGCAAGTAGAGCTCAAAAACTTTTTTCTCTGGGGCAGTGAAGAGTCAGTTGCCAGCCAGAAGGCCCACTGAGCCTGAGCACTTCAGGGTGTGCTTCCTACAGATAAGGACATCCTCCTGCATAACAGGAAAGGGGTCCTGATCCAGACCCCAAGAGAGGGTTCTTGGATCTCGCACAAGAAAGAATTCCGGGTGAGTCTGTAAAGCGAAAGCCAGTTTATTAAGTAAAGGAGTAAAAGAATGGCTATTCCATAGACAGAGCAGCCCTGAGGGCTGCTGATTGCCCAGTTTTATGGCTGTTTCTTGATGATATGCTAAACAAGGGGTGGATTACTCATGCCTCCCCCTTTTAGACCGTAGAGGGCAAGTCCTGATGTTGCCATGGCGTTTGTAAACTGTCATGGAGCTGGTGGGAGTGAAGCAGTGAGGATGACCAGAGGTCACTCTCGGCACCATCTTGGTTTTTGGTGGGTTTTAGCCAGCTTCTTTACTGCAACCTGTTTTTTCAGCAATATCTTTATGACCTGTATCTTGTGCCGACCTCCTATCTCATCCTGTAAATTAGAATGCCATTACCATCTGGGAATGCAGCCCAGTAGGTCTCAGCCTTATTTTACTCAGCTCCTATTTAAGATGGAGTCGCTCTGGTTCGAACGGCTCTGATATAACTGCTGCTCAGCCATTGACGTCGGGAAGGTAGCACAGGCTCATTGCCACCACTGAACCCTCAGACCCCACCCAAGTGTTGCCAGTTGTTCCAATAATGTCCTTTATGGTGAAAGGACCAGATCCATGGTCACATATTGCATTGAATTGTCACGTCTTCTTCTTTAGTCTTCCCTCGACCTACATGACCTTGCCATTTTTGGAGATAATAGTTTAACAGTCCAGTGGGTTCACCTTGCCCGCTGCCTAGACAGAGCTGGTTGATCATGACAGGGGAGTTGCAATGGACAATGGAGAAAGCGTAATTCACACAGAGTCGACTGTGTGGGAGACCAGAGTTTTGTTAATACTCAAATCAGTCTCCCTGAGCATTTGGCGATTAAAGTTTTTAAAGATAATTTGGTGGGTAGGGGCTTGGGAAGTGGAGAGTGCAATGGAGATGGAATCACAGGGGGTCGAAGTGAGTTTTTCTTGCTGTTTTCTGTTCTTGGGTGGGATGGCAGAACTGGTTGAGCCAGATTACTGGTCTGGGTGGTGGTAGCTGGTCCACTGAGTGCAGGGTTTGCAAAATATCTCAAGCACTGATCTTAGGTCTTACAATAGTGATGTTATTGCCAGGAGCAATTTGGGGAGGTTCAGACTCTTGGAGTCAGAGGCTGCATGACCCCTAAACTGTAATTTCTTGTTTTGTTTGTTTGTTTTGTTATTGTTGTTTGGTTTTTTTTGAGACGGAGTTTCACTCTTGTTGCCCAGGCTGGAGTGCAATGGCATGATCTCAGCTCACCGCAACCTCCACCTCCCAGGTTCAAGCAATTCTCCTGCCTCAGCCTCCCAAGTAACTGAGATTACAGGCATGTGCCACCACGCCCGGCTAATTTTGTATTTTTAGTAGAGATGGGGTTTCTCCATGTTGGTCAGGCTGGTCTTGAACTCCTGACCTCAGGTGATCTGCCTGCCTTGGCCTCCCAACGTGCTGGGATTACAGGCATGAGCCACTGCGCCTGGCCAGTAATTTCTAATCTTGTAGCTAATTTGTTAGTCCTGCAAAGGCTGAGTGGTCCCAGGCAAGAAGGGGGTCTTTTTGGGAAAGGGGTTTTATCAATTTTGTTTCAGAGTCCAACCACGAATTGAATTCCTTCCCAAAGTTAGTTTGGCCTATGCCCAGGGATGAACAAGGACAGCTTAAAGGTTAGAAGCAAGATGGAGTTGGTTAGATCTGATTTCTTCCAGTGTCATAATTTCCTGAGTTATAATTTTGCAAAGGTGGTTTCAATAGGACACTTGCTTTGTAGCCTGCACTTTGGTTTTCATTTCTCTGATGTGCCCTCACGGTTAGGGCCAAGTGATGCATCTTTAGTGGGAATAGCTCAGGAGTAGTGCGGTCTTCTTATTGTATTATAACACATGCGGTGGCATTTGTTGGCTCAGCTTCTACACTGTAAAGTTGCTCTTTTTGCCTCTTAATGAATATGTATCTTGAGGGAGATACTAAAAAAAATCCCTTTCCTCATCAAATTCTGCATGTGTTCAGTATGGATTCATGGCTTTCTATTTTATCCACTAGGTTATAATCTGTTGCCATCTTTATTTTAATACTCAAATTCTCCCATATTCAGTGACCACCTCAAGCTGACTTCTGTATCCTTTTGACACATCTCAGTCATTCTTTGAGCACTTCCTTTTTTGCTGAGATGGGTACATGTTCTAGGCCCACCCTGTGCTTCCCCTGTCTAGTCTGGAATCAGCCGTTTCTCAAAGGAGCTTTTGGTGGAGAATGGTGTTTAGAAACCAAGATCTGGATAGCAGGTGTGCTCGCTGTGATTGGGCTATTGCTGCTCCCAATCCTCTAGATAGCCAGAACAACAACATAAAAACATGTATGTTTGGCTGGGCACGGTGGCCGATGCCTGTAATCCCAGCACTTTGGGAGGTTGAGGTGGGTGGATCACCTCAGGTCAGTTTGAGACCAGGCTGACCAACATGGTGAAACCTTGTCTCTACTAAAAATACAAAAAAATCAGCAGGGTGTGGTGGTGCATGCCTGTAATCCCAGCTACTTGGGAGGCTGAGGCAAGAGAATCGCTTGAACCCGGGAGGTGGAGGTTGCAGTGAGCCAAGATCATGCCACTGCACTCCAGCCTGGGCGACAGAGTGAGACTCTGTCCCCGAAAAAAAAAAGAAAAGTATGTTTATTTCTGTATGTTTTTACTCACACCAAAATACCTTCAATTCCAGCCCAGTACCACAGGACTTATTCTAGTTTTCTCTCTTTTCATATTTGTATCTCCTTTCTCTGACAGTGAGACCATGGCTCCCATTATTCTAAGTATACTGACTTATTTGACTAATCCCCTGTAGATGATCAGTCTCTCCTGCCTTCTCCCCCACCACATGTGGACACCCTCCTCACCCTGCCTGGCCCTGACACCCCGTGCTGGGTCTTCAACATGCACAGAGGCCCTCCTGACCCCACTCGGGCTCTGATCTTCCACACCAGACCACCCCTTCACACGGGCCCCCTCCTCCCACATTTGGGCTCCGAGTCCCCAGGCTGAGCTGCCCTTTACCTTGCTTGAACTCTGACACCCCATGCCAGGTCTCGGCCTTGCGAGGACACCTTTCTCACCTTATGCTGGAGCTCCCTGGCACAGACTGCCTTGCACTGTGCTGGACTTTGCCTGCTGCCTGGATGCACTCCTCACCATGCCTGGGCCCTGAAATCCCACTGCAGGCCATTCTCACACATGGATGCTTTCCCTACCCTGCTTGGGCCCTCACTCCCATGCTGACTCCCTCTCCCCCATTGTATTAATCCATTTTCATGCTGCTGATAAAGATATACCTGAGGCCAGGCGCAGTGGCTCATGCCTGTAATCCCAGCACTTGGGAGGCAAAGGCGGGTGGATCAACTGAGGTCAGGAGTTCGAGACCAGCCTGGCCAACATGGTGAAACCCTGTCTCTACTAAAAATACAAAAATTAGCTGGGCATGGTGGCAGGCGCCTGTAATCCCAGCTACTTGGGAGGCTGAGGCAGGAGAATTGCTTGAAACTGGGTGGCGGAGGTTGCAGTGAGCCTAGATTGCGCCATTGCACTCTAGTCTTGGGGACAAGAGTGAGACTTCGTCTCCAAATAAATAAATAAATAAAAATACATACCTGAGACTGGGCAATTTACAAAAGAAAGAGGTTTAATGGACTTACAGTTCCATGTGGCTGGGGAGGCCTCACAATCATGGTGGAAGGTGAAAGGCATGTCTCACATGGTGGCAGACAAGAGAAGAGAGCTTGTGCAGCGAAACTCCCCTTTATAAACCAGATCTTATGAGACTTATTCACTATCATGAGAACAGCACGGGAAAGACCTGCCCTCATGATTCAGTTACCTCCCACCAGGTCCCTCCCACAACACGTGGGAATTCAAGATGAGATTTGGTTGGGGACACAGCCAACCCATATCACCCATGCCTGGATGCCCTTCTCATGCTTGGGTTCTGTCATCTGCACCAGGCCTTCTGCTGCCCGTCTGTCTTACCCACCAGGACTCTGACTCTCCACGCTGGGCCACCTCTCTTCTCCAACACTGCTATGGATTGAATGTTTATGTTCTCCCCAAATTTGCATGTTGCAATCCCAATCTCCAATGCCATAGTATTAGGAGGTGGGGGCCTTTGGGAGGTGATTTGGTCATGAAGGTGGAGTCCTCACAGCTGGGATGAGTGTCCTTCTATAAGAGGCTCCAGTGAGCTCCCTCGCCCCTTCCACCATGTGGGGACACAGCGAGAAGATGCTGTCTATGAACCAGGAAACCGGCCCTTGCCAGACACTGAATCTGCACTTTGATCTTGGACTTGCAGCCTCCAGAACTGTGAGAAATAAATGTCTATCGTTTATAAGGCACTCGGTCCATGGTATTTTTGTTAAAGCAATCTAAACGGACTAAGACAGACACCTACCTTGCTCTACCAACCCTTCATGATATTAGAACTGAATTGTTCAGGAAGGAACAAAAAGGGAAGGGAAAGAGAAAGGGAAACAGAAAGGAAACAAGAGGAAGAAGAACGTGAAGTAGACAGGGAGACCATTTGCTTTTTCTTAGCTTCCCTTTTTTGTTATACCCTATTATCTGTCATCATATCAGACCTCACGTTACATTGCACAGGCGCCCCCAGCTTAGCCACCTTCCCCATCCCTCTCTTCTGTTCACACTTCCACTCCTCCATCTCCCTCCTTCCCCAGATCCAATGATCTATCCATCTTGGCCTCAGCCCTCTTGGAATCAGCTCCAGAGTGTGCAGGTCTGGACTGTCCAGTTTGTCAGCCTCATTGAGAACCAGTTATCTGAAAAGAATGAGGAATTTTAACTTCTCTCTAGAGGATAGTGAAGACATAGGACATGTGATACCTCAGATGTAATACCCTGTGATTATGAGACTGTTTCTCTGCAAGGGCAAATAGAGATAAACATGTCCTTTTAAGGTTTTTACCAGTTTTTAAAATGATAGCTAGCATTAGTATTTATCTTTTTTTTTTTTTTTTTTTTTTTTTGAGGCAGGATCTCCCTCTGTCGCCAGGCTGGAGTGAAGTGCTACAGTCATAGCTCACTGAAGCCTTGAACCCCTGGGCTCAAGCAATCCCCAAGGTTCCTGCCCCAGCCTTCCAAGTAGCTGAGACTACAGGTGTGTGCCACCACACCTGGTTAATTTTTATTTTGAATTTTTTTATAGAGAAGGGGTCTTGCTATTTTGCCCAGGCTAATCCCAAACTCCTATCCTCAAGCAATCCTCCTTCCTTGGCTTCCCAATGTGCTGGGATTACAGGTGTGAGCCACTGTGCCCAGTCTAGTATTTCTCTTTGATTCAGATCGTTTTCATTTCAGTAAGTGTAGATATTCATTACTTCAGTATTATATCAATTCAACATTCCTAAAACTAATTAAGAATGTTGGAAAAAACACAACTAAATTAATACTAAGACTTACTACAGACTCACTTTTTATTTTTATTTTATTTTGTTTTTGAGACAGTCTGTCACCCAAGGTGGAGGGCAGTGGTGTGATCTTGGCTCACTTCAACCTTTGCCTCCTGGGTTCAAGCAATTCTCCTGACTCAGCCTCTTGAGTAGCTGGGATTACAGGTGCCCACCACTATGCCTGGCTAATTTTTGTATTTTTAGTAGAGCCAGGGTTTCACCATGTTGGCCAGGCTGGTCTCGAACTCCTGACCTCAGGTGATCCACCCGCCTCGGCCTACCAAAGTGTTGGGATTACAGGCGTGAGCCAGCACACCCGGCCTATTAGAGACTTTAAGAGTAGAAATATACCCCCAGATTTCTGTTAGCATTTCAAAAGGAAGCTTGAATCAATACTATTTGCTTCCACTAGAATTAATTCATAAACAAAACCAAAAACTCTCAAAACAATTGAGCCTGTAATTTATTTCCGTTGAAATTTTAATTTTACATTACATTGGCCGGGCGTGGTGGCTCATGCCTGTAATCCCAGCACTTTGGGAGGCCGAGGTGGTGGATCACCTGAGGTCAAGAGTTCGAGACCAGCCTGGCCAACATGGCAAAACGCCGTCTCTACTATAAATACAAAAATTAGCTGGGCGTGGTGGTGTGTGCCTGTAATCCGAGCTACTTGGGAGGCTGAGGCAGGAGAATCTCTTGAACCCGGGCGGCAGAGGTTGCAGTGAGCTGAGACTGCCCCACTGCACTCCAGCCTGGGCAACAGAGGGAGACTTTGTCTAAAAAAAAGAAAAAAAAATGGGTTACATTTATCCACCACTCACATGTTCAGTTGGGAAATGGTATGTGTTAGAAATTTTAAAAATAGAAGTAAGACCAGGACAACCACAGAAAGTTCTAACACAAAAGTATTAGTCCGTTCTCACACTGCTATAAAGAAATCCCTGAGACTGGCTACTTTATAATAAAAAGAGCTTTAATTGGCTCACGGTGCCGCAGGCTGTGCAGGAGGCATGGCTGGGGAGGCCTCGGGAAACTTATCATCATGGCGGAGGGCGGAGGGCGGAGGGGAAGCCGGCACATCTTACATTCTTACATGCCTGGAACAGCAGGAAGAGGGGTCAGGGAGGTGCTCCCCCCACTTTTTTTTTTTTTTTTTTTTTGAGACGGAGTCTCGTTCTGTCACCCAGGCTGGAGAGCAGTGGCGCGATCTTGGCTCACTGCAACCTCCGCCTCCCGGGTTCAAGCGATTCTCCTGTCTCAGCTTCCTGAGTAGCTGGGATTACAGGCAGGCGCTACCACACTCAGCAAATTTTTGTATTTTTAGTAAAGGTGGGGTTTCTCCATGTTGGCCAGGTTGGTCTTGAACTCTTGACCTCAGGTGATCCACCCGCCTCGGCCTCCCAAAGTGCTGGGATTACAGGCATGAGCCACCGCGCCCGGCCAGGTGCTACACACTTTTAAACAACCAGATCTCACAACAACTCCCTCACTATCACGAGAACAGCGCCAAAGGGGAAACCAACCCTATGATTCAATCACCTCCCACCGGGCCCTGCCTCCAACATTAGGGATTACAATTTGACATGAGATTTGGGTTGGGACACAGATCCAAACCATACCAACAAGCATCCAGAGCCTTGCATGGACTAAAATGTCTCCATCCCCGGCTTCTATTCTGGGGTAACTGCATGAGCACCTCAGAGATCAAACATCTCGAAGATGAGAGTGGCCTCATTTAGAAATCTGTGGCCATGTCCCAGTGAGATGTGCTTTCGGCAGGTATCTCAGCCAAATGACAACACTGGTATTTTATTTTATTTTATATTTTTAGGGAGAGGCTCTCACTCTGTCGCCCAGGTTGGAGCGCAGTGGCACGATCATGGTTTGCTACAGCTTCAAACTCCTGGGCTCAAGTGATCTTCCTGTCTCAGCCTCCAGAGTAGCTAGGACTACAGGCACACCACCACCTTGGCTAATTTTTAAAGTTTTTGTAGAGACTCAGAATATTGGGTCTTATTATGTTGCCCAGGCTGGTCTTGAACTCCTGGCTTCAAGCCATCCTCTCGCCTTGGCCTCCCAAAGTAGTAGGATTACAGGCGTCAGCCCCAACTCATGGCCAACATTAGTATTTTAGCATTTATTTCAGTATCAAAGTTCCACTTTAAAAAACATCAGTATAGGCTGGGCGTGGTGATTGATGCCTGTAATACCAGCACTTTGGGAGGTTGAGGCTGGCAGATTACTTGAGCTCAGGAGTTCAAGACCAGCCTGGGTCACATGCCAAAACCCCGTCTCTACAAAAAATACAGAAAATTAGCCAGGTGTGGTGGTGTGCTCCTGTAATCCCAGCTACTCAGGAGACCGAGGCAGGGGAATTGCTTGAAGCTGGGAGGTCGAGGCTTCAGTGAACTGAGATTGCGTCTCTGCACTCCAACCACCTGGGTGACAAACCAAGACCCCCTCTCTCTCTCTCAAAAAAAAGGGGGGGCTATTTTGGCCAGGTGCGGTGGCTCACGCCTGTAATCCCAGCACTTTGGGAGGCTGAGGTGGGCAGATCACTTGAGGTCAGGAGTTCAAGACCAGCCTGGCCAACATGGTGAAACCCCGTCTCTACTAAAAATACAAAAATTAGCCAGACATGGTGGCACGCACCTGTAATCCCAGCTACTCGGG	C	.	PASS	SVTYPE=DEL;END=8190874;SVLEN=-8469	GT:AD:DP:SAC	0/1:38,18:56:22,16,13,5
1	8204079	pbsv.SPLIT.DUP.44	C	<DUP>	.	PASS	SVTYPE=DUP;END=8210850;SVLEN=6771;NotFullySpanned	GT:AD:DP:SAC	0/1:38,22:60:18,20,7,15
1	8361490	pbsv.DEL.45	CAATATCCTGTAGCTGGTCGGGATTCATCAATAACCTATAGCTGGCTGGGATTCGTCAATATCCTATAGCTGGCTGGGAT	C	.	PASS	SVTYPE=DEL;END=8361569;SVLEN=-79	GT:AD:DP:SAC	0/1:21,32:53:5,16,16,16
1	8381816	pbsv.INS.46	T	TGCAGGTGTGTGTTTATTGGCTGTGAGCGTGTGGGTGTGAAAAAACAAAAAACAGATATATATAAATAAAACTTTTATAATTTAAAAAAAATATAAATTAAAAACTAAAAAAATTTATTTAGCATAAAATATCAATTTTGATATTTACACACACATTTTGGGAGGCTGAAAAACTTCCGAAAACAACACAAGTGATGTTTCAGACAAAGTTTCAATTTTATACTAAATAAAAAAATATAAATGTTCTTCTTCTTCTTCTTCTAGAGATTAAAAGAGAAAGAAATTATTATATATATAATAACACACTGTATTTTTAATCCCAAGGTCCAGGTGGGGGCTCCCACAACTCACCCCATCTGGAGGGTCTCACCCTGTCTGGAGGTGAATTTTTTTTTTTTTTTTTACTTTTTGATTTTTTTTTTTTTTTTTCATCCTTTTTGTAATTATTTTTGTGTGTGTGTGTGTTTTTTTTTTTTAGTGTGTGTGTGTCAATACTAAAAATTAAAAGTATATATATATATATAAACACAAGAAAGAAAGAAAGAATCAAAAAAAAGTGTGTGTGTGTGTGTGTGTTTGTGTGTTCCAGCCTGGGCAACAAGAGCGACACTCTAGCTTAAAATAAAAAAGAATCAAGCTACCTTCAGCTACTCAGTAGGGTGAGGCACGAGAATCGATTGAAACTAGGGGGTTGGAGGTTGCAGTGAGTTGAGATTGCACCACTGCATTGTATACAAAAACTTAGCCAGGTGTGGTGGCATGTACCTGTGGTCCCAGCTACTCTGTAGGCTGAGTCAG	.	PASS	SVTYPE=INS;END=8381816;SVLEN=797	GT:AD:DP:SAC	0/1:17,13:30:9,8,6,7
1	8446609	pbsv.INS.47	T	TATAAACCCACTCTGGGAGGCTGAGGCGGGCGGATGACCTGAGGTCAGGAGTTTGAGACTAGCCTGGCCAACATGGGAAGCCCCGTCCCTACTAAAAATACAAAAATTATCCCCTTAATGAATTGTGTTGAGTCTGTTGGCAGCTGACCAATTCATAATCACTAAAAAACAAAGTCTTAATCAATAAGATTAAAAAATAAACTTATAATTACCCTGTGTGTTAATTTTTTAGGCAGGAGCCTGAGCCTGTTCTTATTTTCCTATAATTCTTTTTTTTAACGTCCGGGAGGGAGGTGGAGGGGTCAGTCCCCCGCCCGGCCAGC	.	PASS	SVTYPE=INS;END=8446609;SVLEN=322	GT:AD:DP:SAC	0/1:16,24:40:9,7,13,11
1	8501969	pbsv.INS.48	G	GATACACAATATATATATATACATATATATTAAATAAATAAATAAATAAATCTCCCTTGATATTATCTTACACTTAATTCTTAATGTTCCCCTCCATTATATTTATTATATAAACATATAACATATATATATATATACATATATATATATATATATTTTTTTTTTGTAGTAGAAGAAGCAATACTTATCCTCACTACCATCCCCACCACCATTTCCACCATTCCCACCACAGTCACCATCACCCCCACCATCCCCATCATCATCCGCACCATCCCCACCATCCCCACCACCATCTCCATTACCATCCCCACCACCATCCCCATTACCATCCCCACCACCATCCCCATTACCA	.	PASS	SVTYPE=INS;END=8501969;SVLEN=351	GT:AD:DP:SAC	0/1:21,13:34:12,9,5,8
1	8550457	pbsv.DEL.49	AGAGAGCTTCCTACGTACAAACAATCCTGCCACTCCAAGTATTTACCTGAGAGAACTGAAGATAAATGTCAACATAAAGACTCATACAACAATGTTGAAAAAACTTTTATTTATAATGGCCAAAAGCTTATAAACAACCAGAATGTTGTTTAACAAGGTTAAAGAATATGAAAAAATTGTGAATATGCATATCCATACAAGGGAATACTTATCAATAAAAAGGGGATGAACTATCGATACATGAAACACAACTGGCTCTCAAAATCCTTATGCCCAAAGAAGTCACACAATATGATTCCATTCCTGTAACATTCCGCGAAATGCAAACTACTCCAAAATGATTTTAAAAAAATAAAAAAAACATTGAAAACACGATACTTCAATGGCTATCTGAGGCTGGAAGCAGAAAATGATTATAAGAGGCCATGAGGCAACTTTTGGGGGTGTTGGAAATGTTTTGTATCTTGACATTATAGTAGTTTCACAGATTTATAAGTAGTTTCACAGATTTATATATCTGAAAACCCTCAAATTTTTTACTTTGAAACAGAGCAGTTTATTATACATAAATCTTACCTCAATAAGTTGT	A	.	PASS	SVTYPE=DEL;END=8551045;SVLEN=-588	GT:AD:DP:SAC	0/1:19,19:38:10,9,7,12
1	8706086	pbsv.DEL.50	ATACAACTAAGAGAACTGAGGAGATGTCACTCAAATGTGAAACACCTGAACCTGAGTCTACCTAACAACAAAGCTCTCAAATGTGAAACACCTGAACCTGAGTCTACCTAACAACAAAGCTCTTCCTGCCTGTTACAGGATGAGTTTGTCCTTCCCAAAATTCGTATGTTGAAGTCTTTAC	A	.	PASS	SVTYPE=DEL;END=8706266;SVLEN=-180	GT:AD:DP:SAC	0/1:13,44:57:9,4,26,18
1	9762595	pbsv.DEL.51	TGAGGCAGAGTTTTGCTCTTGCTGCCCAGGCTGGAGTGCAGTGGCGCCATCTCGGCCCACTGCAAACTCCGCCTCCTGGGTTCAAGCGATTCTCCTGCCTCAGCCTCCCGAGTAGCTGGGATTATAGGCATGTGCCACCATGCCCGGCTAACTTTTGTATTTTTAGTAGAGACGGGGTTTCACCATGTTGGTCAGGCTGGTTTCGAACTCCTGACTTCAAGTGATCCACCTGCCTCAGCCTCCCAAAGTGCTGGGATTACAGGCATGAGCCACCGTGCCCGGTCAGGGAAAGAACTTTCTAAACACTAGAAGCTTCTAAAAATGGAAGTGCAGCTGCAGTAATGAAAATAGATGTTTTTAGCTGTAAGCGGCCAAAAACTCAGCTCAAACTGCTGTAAGTTAAAAAAGAAAAAAGGCTGATGAGACTGAAGAGTCCAGGGATAGACTGTAGCTTCAGGCATGGCTGGATCCAGGGAATCAAAGTTCGTCCTCAGGACCCAGGCTTGTACTGTCTGCTTTAGCCCCACTTTCCTCTGTGTTGGTCTCTTCTCAAGTTCTGCCCCTAAAGACAGCAAACAGTTGCTAGCAGCTCTAGGTAGACAGTCTGTCGTTTCTGCTACCCCAAGAAGAAGTCCCAGAGAAGCCTAGATGTCAAAACCCACTGGACTGACTTGATAGTCATATGGCCATCCTGGAATCCTATAGTCAGGGAGATAACGTGTAGTGATAGGCTGCGCCTAAGTCTCATTCCCACCTCCAAGCCAATCCCCATGGCCTGGGCAAACTCAGGCCCCTGATTGGCTGTGTCTGAGTCTCAGGCTATCCAGGGAGCTAGGGGTGAAGTCAGCTTATCCGAACCACTTGGACTGAGTGTGTTGAGTTTTTGAAAAGTCCCCAGCTCCCAGATTAAAAAAAAAACCAACAAAAACGTAAAGTTACTAGCACCCAGAAGCCTCCCATGCGCCCTTCTAGTCACTCCCCCAAACCTGGGGTAACCCCTATTTCTTTTGCCACCATAGATTTATTAATTCTGCCTGTGTTTGTTTCTTTGTACAGTTGGAATCATGAACACATATTTTTTTTGTGGGCAGCTGCTTTTGCCCAGCTTTATGTGTGTGAGAGTCATCGATACTGTTGTGTGGACTTGTAGACTGCTCATTCTCATTGCTATATAACATTCTGCTCAGAAAGAGTATCACACATTATTTTGCCATTCCCCATTCTGTTGATGTGCATTTGGGAAGTTTCCACTTTGGAGCCATCATGAATAGTGATGCCATAGACACTCTTGCCCGTGTCTTTTGATAAATATACATGTATTTGCATTTCTCTGGGGTGTGTACTTTGGAGCGGAATTGCTGGGTCCTAGGGCATAGGCATGTTCAACTTTAGTAGATATTGTCAAACAGTTTTCCAAAGCAGTTGTACTGGTTTGCGTTCTTGGGGCATTTCTGAAGTCCCTGTACTCACTGGCATCTCTGTCCTGTACATATCAGAGAGCTATGGTTCTGGGCTTCATTCAGGGAAGAGTTAGGGCTGGTTGGCCACTGTGCTAGAGAGAGGTTCTTAGCCCAGAGAGACGGAAGGCACTTCCACTTTCTCCTGTCCTGTCTCACTGGTGACAGGACCTGGCATTTGATGTCCTGTGCAGACCAGTCTGATACTTTCTGTATTAGGAATGAGGTTTTCTGTGAAAGTATTTCCCTACATCCCATTTAGGTAAGGTGTAGTTGAAGACTTCATTTCCAGAGTGCTAAGGGGCAGGAGAGTGAGGGGTGTATTTTCCTGGAACCCAGGCTGTGGGTTGGAGTCCCTGGGAGCTCATGCCTCATGTGCTCATCTTGGGCCTCACCAGACTGAGTGGCCAAAGATACCCCTGACTTTCAAAGCCCATGGTCAAAGCCCATTTCATGTCATAAGTGGATTCTCCAGGATTCCTGACTCTCTCCCAAGTTGTTTTTTTGTTTTGCTTTGTTTTGTTTTGTTTTGTTTTTGAGACAGGGTCTCACTCTATTGCCCAGGCTGGAGTGCAGTGGCACAATCTCAGCTAACTGCAACCTCCACTTCCCTGGCTCAAGCAATCCTCCAGCCTCAGCCTCCCAAGTAGCCGGGACTACAGGCGTGAGCCACCATGACCGGCTAATTTTTGTATTTTGTGTAGAGACAGGGTTTTACCATGTTTCGCAGGCTGGTCACCAATGCCTGAGCTCAAAGTGATCCACTGGCCTCAGCCTCCCAAAGTGCTGGGATTACAGGCGTGAGCCACCACGCCCAGCCGGTCCCCCAAGTTTTGAAACAAAAGGAAGACTTTGGCTTGGCCATTCTCAGCAAGAGGAACCCAAAGTAGGATGTGGTTTTGCAATTGGAGGAAGTGGCGACCAGCAGTGGCAGTGCCTAGAGATGTGCAGCTCTCGCTCCTCAGGGCAGCTGGGGTCCAGCTGACGGTGAGGCCTGGGCCCAGCCGGCGCTGCCACCCAATCAACACCTGCCTTCAACCAAATATTTCTTTTCAACTGTTTTTACAAGTCTTTAAAATCCAAGAGAATGTGATCTTTAAGTAGAGAAGTCTTTGCTTAAAGAATAAAAATCATAAATCATAAAGGCAAAGATTGATAATTTGACCGCATCAACATTAAAAACTTCTACTCACCAGGCTGGGCATGATGGCTCATGCTTGTAATCCCAGCACTTTGGGATACTGAGGCCAGTGGATCACTTGAGCCCAGGAGTTTGGGACCAGTCTCTACTAAAAACATATATTTTTTTAAAGTCTCTATTAAAAATACCAAAAAAAAAAAAAAAAAAGGAAAAAAAAAAGGGTGTAGTGGCATACGCCTGTAGTCCCAGCTACCTGGGAGCCTGAGGTTGGGAGGATCACCTGAGCCTGGGAGGTTGAGGCTGCAGTGAGCTGTGATTGCGCCACTGCACTCCAGCCTGGATGACAGAGTGAGACCCTGTCTCCTAAAACAAAACAAAACAGCAACAACAAAAAACCTTCTACTCACCAAAAAGACACCATAAGCAAAGCAAAAAGATGACTCAGATTAGAAAATATTTCCCGCTCATTCAACCAACAAAGGAATGGAATCTAGAATATATAAAGAAATCCTACAAAGCATTAAAAAAGATTAAGTAACCCCACAGGAAAATGGGCAAAGTTTATAGTAAGTAGGCTATTTGTAGAAAATAAAGGTTTTATGGAAAATCAGGGAAATGCAAATTAAAACGAGATAATTTCATTCACATCAAATTGGCAAAAATGAGTAAATTTGACAATACCAAGTGTTGACCAATATCTGGAGATTGATCTCCATACCACAGTTCTGAGATTGCTGACGGGCACCACCGTCTTGAGGACAGTGTGGTGATATTTAGTAAAGTTAATGGTGTGGTTATACCGATCGTAGGTTATGCCACATGTGTCTCTTGAGCACTTGAAATGTGGACAGTGTGAGGAATGGAATTTTAAAACATTTAATTTAATTTAAAATTGCTGTTGATTCATTTATTGG	T	.	PASS	SVTYPE=DEL;END=9766106;SVLEN=-3511	GT:AD:DP:SAC	0/1:36,15:51:19,17,9,6
1	10195937	pbsv.SPLIT.DUP.52	T	<DUP>	.	PASS	SVTYPE=DUP;END=10200573;SVLEN=4636	GT:AD:DP:SAC	0/1:29,41:70:12,17,18,23
1	10396488	pbsv.INV.53	A	<INV>	.	PASS	SVTYPE=INV;END=10399515;SVLEN=3027	GT:AD:DP:SAC	0/1:31,16:47:14,17,10,6
1	10722089	pbsv.DEL.54	TCACACACCCACATTCTCACAATCACCTATAACACACACGCATTCTCACACACACCCTACACAGTTACATGCACACAATGACATACAACGCACACATGCATTCGCATACACTCACACACCTACACACAGTCACAACACACACATGCATTCTCATACACTCTCATATCCCCACGCACAGTCACATGCAATCACATAAAACACACACATACATTGACACCCACCCACCCCCACACACAGTCACATGCTCACAATCACATACAACACACACATACATTGACACCCACCCACCCCCACACACAGTCACATGCTCACAATCACATACAACACACATGTGCATTCTCATACTTTCACACCCACACACCCAATCACGTGCATACAATCACATACAATACACACATGCCTTATTACACACTCTCACCCGCACATACGCACAGTCATATGCACA	T	.	PASS	SVTYPE=DEL;END=10722533;SVLEN=-444	GT:AD:DP:SAC	0/1:37,14:51:23,14,6,8
1	10804246	pbsv.DEL.55	ACACATTTAATCCTGAAACTTGCCCAAAGTCCAGAATTCAGTTTCTAGGAAGCAGGTGGCATGGTAAAGAGAGCCAAGGGTGGGGTCCTGGGGCGGGAACTTTGGTACCGAGACTTCTTGGGGGTGGGGTGGGGGGCATTAGCAGAAGAGAGACACGGCACCACGAGCAGGCATGTCCTGGGCACCACGAGCAGGCATGTCCTGGGCACCACGAGCAGGCATGTCCTGGGCACCACGAGCAGGCATGTCCTGGGCACCACGAGCAGGCATGTCCTGGGCACCACGAGCAGGCATGTCCTGGGCACCACGAGCAGGCATGTCCTGGGCACCACGAGCAGGCATGTCCTGGGCACCACGAGCAGGCATGTCCTGGGCACCACGAGCAGGCATGTCCTGGGCACCACGAGCAGGCATGTCCTGGGCACCACGAGCAGGCATGTCCTGGGCACCACGAGCAGGCATGTCCTGGGCACCACGAGCAGGCATGTCCTGGGCACCACGAGCAGGCATGTCCTGGGCACCACGAGCAGGCATGTCCTGGGCGACAGGGGAACACAGTCCCAGATGGGCGGGCAAGGACTGTATGTCTGGGTAGCCAGCGAGAGCCATTCATCCTGACAGCTCTTATTTAAAGAGCTGCCTGGCACGCAGGAGAGCCGTGACCTCACCAGAGCACACAGGCACCCCGGTACACGGTACACGCAGACGCATGTCTG	A	.	PASS	SVTYPE=DEL;END=10804961;SVLEN=-715	GT:AD:DP:SAC	0/1:16,26:42:10,6,15,11
1	11101186	pbsv.DEL.56	GGATGGAAGGATGTGTTGGTAGAAGGAAGGGTAGATGGGTAGATGAATTGGATGGATGGATGGAAGCATGTGTTGGTAGAAGGAAGGGTAGATGGGTAGATGAATAGGATGGGTGGATAGAAGGATGAGTGGATGGAAGGATGGATGGGTGAGTAGATGGATAGAAGGATGGATGGATGGATAAATGGAAGGATGGGTAGGTAGAAGGATGATGGATGGATAGATAGGTGTCTGGAAGAATTGGCAGATGGATGGATGGAT	G	.	PASS	SVTYPE=DEL;END=11101446;SVLEN=-260	GT:AD:DP:SAC	0/1:28,23:51:19,9,11,12
1	12457179	pbsv.INV.57	T	<INV>	.	PASS	SVTYPE=INV;END=12460367;SVLEN=3188	GT:AD:DP:SAC	0/1:48,14:62:24,24,8,6
1	12458217	pbsv.INV.58	T	<INV>	.	PASS	SVTYPE=INV;END=12459263;SVLEN=1046	GT:AD:DP:SAC	0/1:34,13:47:22,12,6,7
1	12871326	pbsv.DEL.59	TGCAAGTTCAGAAATACTTTAGAACCCCCGATGAAAAGCCTGGAGAAGCTTTGGAATCCCAGTAGAAATTCAGTGAGTGGAACTGAGGTTAAGCCATCCCTTCAGATGGACTCAAAAGGCTGCACTGACCTGGACAGCAGAGGAGCACCTTCAGAAGCACAGGCAACCAGAACATGGTAGAAAGACCCCCCAAACTGCAGGATTCTCGCTGGGGTCCTGAGGATGGTGCAGGATTTCCCCAAGGGGTTCATTTCTCTCACAAATTCTGCAGATACACAGCTTCCACCATTCATGCTTCCAGATCGAAAAGTCTCCCTCTTTATGTCTGACCACACTGCTCCTCTCTGGGCTCTGCCCCAGCTCACACACTCAGATTCACTCTTCCCAAGCTGGTATTCTGAGGGAAGCCCAACACGTTTGTGAGTAATGATGCCTCACCTTCAAGTAGGAGCCAAGACTGTGTCTGCTCTCTCTGCCCTCAAAGACACTGTGATGCTTTAAGGATCTGCATTATCTCTTTTGTAATTATGTTTTTTTTTAAATTTTTAAACTCAATCTAGAAGGAAGTCTTTCAATCCTTTTGTCTAAATGCCCACAAAATACCTGCCATGTTTTATGTTGTCTAGCTTCCCTCCCAGGGTCCCATGAAAACACTCAGTCCTGTCCAGCCCAGCCCCCACATCACTTTGTAATTTAGGCCTGATTTCTTTCAGTGAATCCTTGACCTTAACCTTGAGATAAATTACACCCTCAGTAGTTCCTGTTTTCCACCTGAATGGGCATATGATCTACCATGTTAGGTAGCACAAAACCCAGGTGACAAGTGGATACACCAAGATTTTTATTGTGTTTTTCAGGGATGACATCACTGTCTTCTTAAAGTTGTTTTAACTCTAAAACATTTTGATGCTTTTGATGTGGCCAAAGGTTCTCTAATAAAGATACCACATATATATATATTTTTTTTTCTAATGTCAGAAACAGCTTAAATCCTTCCCTGTATCACTATGAAAGTCACATATTAGTCAAACTTTACCAGTGTTTATGGAATAAGTGAATAAATGAGTTTTAGACCTTCACCCTATTATTAATTCTTTCACTTTTATGAATCTATATCTAATTTAATCACTTAATAAGAAGAAAGTTGAAAACTCAATCAGGGTTAACTGGATGGAAGTTCAGGATCTAGTTGGATGTCATTTTTGGATTGGAAGTTGGTAATTGAGAAGGGGGTCGTGGTGAGAAAGGTCAATAAAAGCTCCTGAAGATGCACAGAAGAGACCCAAAGCCCTGGCTCCTGGAGCTACTGCTTGATTCTGGCAGAGGTCCCAGCACCCTGCAACGTGAGTCCAGATCTGGCAAGTCACCACTTATTAGGATTGGGAATGTGCCCATTTGATCTGATCTTCTGTATAGCACGTCATACAAAAAAGTCTGGAAGACGCTAGCACATACACTGTGAAGGGAAGTCACAGATAAGGGGAAGATTATAGAAGACATTTGCTCTGTGTTTTTGGAATGTTTTGCATTGAGAATTCTGTCCAGAGAAGGGAAAAAGGATGAAAATCAAATGAAGCTCACCCCCATGTACCTCTATGTACCTCTTACCATGCTGGACTTTCTTTTGTTTTGTTTTCTTTTCTCTTTTTTTTTTTTTCTGATATGGCATCTAGCTCTGTTGCCCAGGCTGGAGTGCAGTGGCATGATCTTCAATCACTGCAACCTCCACATCCTGGGTTCAAGCAATTCTCCTCCCTCAGCCTCTCCAGTAGCTGGGACTACAGGTACATGCCACCATGCCTGGTTAATTTTTTTTATTATACTTTAAGTTTTAGGGTACATGTGTACAATGTGCAGGTTACTTACATATGAATACATGTGCCATGTTGGTGTGCTGCACCCAGTAACTCGCCATTTAACATTAGGTATATCTCCAAATGATATCCCTCCCCCCTCCCCCCACCCCACAACAGGCCCCTCTGTGTGATGTTCCCCTTCCTGTGTCCCTGTGTTCTCATTGTTCAATTCCCACCTATGAGTGAGAACATGCAGTGTTCGGTTTTATGTCCTTGCGATAGTTTGCTGAGAATGATGGTTTTCAGCTTCATCCATGTCCCTACAAAGGACATGAACTCATCTTTTTTATGGTTGCATAGTATTCCATGTTGTATATGTGCCACATTTTCTTAATCCAGTCTATCATTGTTGGACATTTGGGTTGGTTCTAAGTCTTTGCTATTGTGAATAGTGCCGCAATAAACATACTTGTGCATGTGTCTTTATAGCAGCATGATTTATAATCCTTTGGGTATATACCCAGTAATGGGATGGCTGGGTCAAATGGTATTTCTAGTTCTAGATCCCTGACGAATTGCCACACTTACTTCCACAATGGTTGAACTAGTTTACAGTCCCACCAACTGTGTAAAACTGTTCCTATTTCTCCACATCCTCTCCAGCACCCCTTGTTTCCTGACTTTTTAATGATCACCATTCTAATTGGTATGAGATGGTATCTCATTGTGGTTTTGATTTGAATTTCTCTGATGGCCGGTGATGATGAGCATTTTTTCATGTGATGATGAGCATTTTTTCATGTCTCTTTTGGCTGCATAAATGTCTTCTTTTGAGAAGTGTCTGTTCATATCCTTCACCCGCTTTTGGATGGGGTTGTTTGTTTTTTTTTTGTAAATTTGTTGGAGTTCATTATAGATTCTTGATATTAGCCCTTTTTCAGATGAGTAGATTGCAAAAATTTTCTCCCATTCTGTAGGTTGCCTGTTCACTCTGATGGTAGTTTCTTTTTCTGTGCAGAAGCTCTTTAGTTTAATTAGATCCCATTTGTCAATTTTGGCTTTTATTGCCATGGCTTTTGGTGTTTTAGACTTAAAGTCCTTGCCCATGCCTATGTCCTGAATGGTATTGCCTAGGATTTCTTCTAGGGTTTTTATGTTTTTAGGTCTAATGTTTAAGTCTTGAATCCATCTTGAATTAATTTTTGTATAAGGTGTAAGGAAGGGATCCAGTTTCAGCTTTCTACATATGGCTAGCCAGTTTTCCCAGCACCATTTATTAAATAGGGAATCGTTTCCCCATTTCTTATTTTTGTCAGGTTTGTCAAAGATCAGATGGTTGTAGATATGTGGCATTATTTCTGAGGGCTCTGTTCTGTTCCATTGGTCTATATCTCTGTTTTGGTACCAGTACCATGCTGTTTTGGTTACTGTAGCCTTGTAGTATAGTTTGAAGTCAGGTAGCGTGATGCCTCCAGCTTTATTCTTTTGGCTTAGGATTGACTTGGCTATATGGGCTCTTTTTTGGTTCCATATGAACTTTAAAGTAGTTTTTTCCAATTCTGTGAGGAAAGTCATTGGTAGCTTGATGGGGATGGCATTGAATCTTTAAATTTCCTTGGGCAGTATGGCCATTTTCACAATATTGATTCTTCCTACCCATGAGCATGGAATGTTCTTCCATTTGTTTGTATCCTCTTTTATTTCATTGAGCAGTGGTTTGTAGTTCTCCTTGAAGAGGTCCTTCACATCCCTTGTAAGTTGGATTCCTAGGTATTTTATTCTCTTTGAAGCTATTGTGAATGGGAGTTCACTCATGATTTTGCTCTCTGTTTGTCTGTTATTGGTGTATAAGAATGCTTGTGACTTTGCACATTGATTTTGTATCCTGAGACTTTGCTGAAGTTGCCTATCAGGAGATTTTGGGCTGAGACGATGGGATTTTCTAGATATACAATCATGTCATCTGCAAAGAGGGACAATTTGACTTCTTCTTTTCCTAATTGAATATCCTTTATTTCCTTCTCCTGCCTGATTACCCTGGCCAGAACTTTCAACACTTTGTTGAATAGGAGTGGTGAGAGAGGGCATCCCTGTCTGGTGCCAGTTTTCAAAGGGAATGCTTCCCATTTTTGTCCATTCAGTATGATATTGGCTGTGGGTTTGTCATAGATGGCTCTTATTATCTTGAGATATGTCCCATCAATACCTAATTTACTGAGAGTTTTTAGCATGAAGGTTTTTGAATTTTGTCGAATGCCTTTTCTGCATCTATTGAGATAATCATATGGTTTTTGTCGTTGGTTCTGTTTACATGCTGGATTCTGTTTATTGATTTTCATATGCTGAACCAGCCTTGCATCCCAGGGATGAAGCCCACTTGATCATGGTGGATAAGCTTGTTGATGTGCTGCTGGATTCACTTTGCCAGTATTTTACTGAGGATATTTGCATCGATGTTCATCAGGGATATTGGTCTAAAATTCTCTTTTTTTGTTGTGTCTCTGCCAGGCTTTGGTATCAGGATGATGCTGGCCTCATAAAATGAGTTAGGGAGGATTCCCTCTTTTTCTATTGATTGGAATAGTTTCAGAAGGAATGGTACCAGCTCCTCCTTGTACCTCTGATAGAATTCGACTGTGAATCCATCTGGTCCTGGACTTTTTTTGGTTGGTAAGCTATTAATTATTGCCTCAATTTCAGAGCCTATTATGGATCTATTCAGGGATTCAACTTCTTCCTGGTTTAGTCATGGGAGGGTGTATGTGTCGAGGAATTAATCCATTTCTTCTAGATTTTCTAGTTTATTTGCATAGAGGTGTTTATAGTATTCTCTGATGGTAGTTTGTCTTTCTGTGGGATCCGTGATGATATGCCCTTTATCATTTTTTATTGCATCTATTTGTTTCTTCTCTCTTTTCTTCTTTATTAGTCTTGCTAGCAGTCTATCAATTTTGTTGATCTTTTCAAAAAACCAACTCCTGGATTCATTGATTTTTTGAAGGGTTTTTTGTGTCTCTATTTCCTTCAGGTCTGCTCTGATCTTAGCTATTTCTTGCTTTCTGCTAGCTTTTGAATATGTTTGCTCTTGCTTCTCTAGTTCTTTCAATTGTGATGTTAGGTTGTCAATTTTAGATCTTTTCTGCTTTCTCTTGTGGGCATTTAGTGCTATAAATTTCCCTCTACACACTGCTTTGAATGTGTCCCAGAGATTCTGGTATGTTGTGTCTTTTTTCTCATTGGTTTCAAAGAATGTCTTTATTTCTGTCTTCATTTCGTTATGTACCCAGTAGTCATTCAGGAGCAGGTTGTTCAATTTCCATGTAGTTGAGCGGTTTTGAGTGAGTTTCTTTTATTATTATTATTATGCTTTAAGTTTTAGGGTACATGTGAACAACGTGCAGGTTTGTTACATATGTATACGTGTGCCATGTTGGTGTGCTGCACACATTAACTCGTCATTTAGCCTTAGGTATACCTCCTAATGGTATCCTATGCAGCCATAAAAAATGATGAGTTCATGTCCTTTGTAGGGACATGGATGAAGCTGGAAACCATCATTCTCAGCAAAGTATCACAAGCACAAAAAACCAAACACTGCATGTTCTCGCTCATAGGTGGGAGTTGAACAATGAGAACACATGGACACAGGAAAGGGAACATCACACACTGAGTGAGTTTCTTAATCCTGAGTTCTAGTTTGATTGCACTGTGGTCTGAGAGACAGTTTGTTATAATTTCTGTTCTCTTACATTTGCTGAGGAGTGCTTTGCTTCCAACTATGTGGTCAATTTTTGGAATAAGTGCAGTGTGGTGCTGAGAAGAATGTATATTCTGTTGATTTTGGATTGTGAGTTCTGTAGATGTCTATTAGGTCCGCTTGGCGCAGAGCTGAGTTCAATTCTTGTATATCCTTGTTAACTTTCTGTCTCATTGATGTGTCTAAAGTTGACAGTGGGGTGTTGAAGTCTCCCATTATTATTGTGTGGGAGTCTAAGTCTCTTTGTAGGTCTCTAAGGACTTGCTTTATGAATCTGGGTGCTCCTGTATTGGGTGCATCTATATTTAGGATAGTTAGCTCTTCTTGTTGAATTGATCCCTTTACCATGATGTAATGGCCTTCTTTGTCTCTTTTGACCTTTGTTGGTTTAAAGTCTGTTTTATCAGAGACTAGGATTGCAACTCCTGCCTTTTTGTGTTTTCCATTTGCTTGGTAGATCTTCCTCCATCCCTTTATTTTGAGCCTATGTGTGTCTCTGCACGTGAGATGGGTTTCCTGAATACAGCACACTGATGGGTCTTGACTCTTTATCCAATTTGCCAGTCTGTGTCTTTTAATTGGAGCATTTAGCCCATTTACATTTTAGGGTAATATTGTTATGTGTGAATTTGATCCTGTCATTATGATGTTAGCTGGTTATTTTGCTCGTTAGTTGATGCAGTTTCTTCCTAGCCTTGATGGTCTTTACAATTTGGCATGTTTTTGAAGTGGCTTGTACCAGTTGTTCCTTTCCGTGTTTAGCACTTCCTTCAGGAGCTCTTGTGGGGCAGGCCTGGTGGTGACAAAATCTCTCAGCATTTGCTTGTCTGTAAGGAAATTTATTTCTCCTTCACTTATGAAGCTTAGTTTGGTTGGATATGAAATTCTGGGTTGAAAATTCTTTTCTTTAAGAATGTTGAATATTGGCCCCCACTCTCTTCTGGCTTGTAAAGTTTCTGCCAAGAGATCCGCTGTTAGTCTGATGGGGTTCCCTTTGTGGGTAACCCGACCTTTCTCCCTGGCTGCCCTTAACATTTTTTCCTTCATTTCAACTTTGGTGAATCTGACAATTATGTTTCTTGGAGTTGCTCTTCTCAAGGAGTATCTTTGTGGCATTCTCTGTATTTCCTGAATTTGAATGTTGGCCTGCCTTGCTAGATTGGGAAAGTTCTGCTGGATAATATCCTGAAGAGTGTTTTCCAGCTTGGTTCCATTCTCCCCATCACTTTCAGGTACACCAGTCAGATATAGATTTGGTCTTTTCACATAGTCCCATATTTCTTGGAGGCTTTGTTCATTTCCTTTTATTCTTTTTTCTCTGAACTTCTCTTCTCACTTCATTTCATTCATTTGATCTTCCATCACTAATACCCTTTCTTCTAGTTGATTGAATCAGCTACTGAGGCTTGTACATTTGTCACGTAGTTCTCATGCCATGGTTTTCAACTCCATCAGGTCCTTCAAGGAATTCTCTGCATTGGTTATTTTAGTTAGCCATTCTTCTAATTTTTTTTTCAATGTTTTTGACTTCTTTGCCATGGGTTCGAACTTCCTCCTTTAGCTCAGAGTAGTTTGATCATCTGAAGCCTTCTTCTCTCAACTCATCAAAGTCCTTCTCCATCCAGCTTTGTTCCATTGCTGGTGAGGAGCTGCATTCCTTTGGAGGAGGAGAGGCACTCTGATTTTTAGAGTTTCCCATTTTTCTGCTCTGTTTTTTCCCCATCTTTGTGGTTTTATCTACCTTTGGTCTTTGATGATGCTGATGTACAGATGGGGTTTTGGTGTGGATGTCCTTTCTGTTTGTTAGTTTTCCTTCTAACAGTCAGGACCCTCAGCTGCAAGTCTGTTGGAGTTTGCTGGAGGTCCACTCCAGAACCTGTTTGCCTGGGTATCAGCAGAAGAGGCTGCAGAACAGCGAATATTGGTGAACAGCAAATATTGCTGCCTGATCGTTCCTCTGGAAATTTTGTCTCAGAGGAGTACCTGGCCATGTGAGGTGTCAGTCTGCCTCTACTGGGGTGTGCCTCCCAGTTAGGCTACTCAGGGGTCAGGGACCCACTTGAGGAGGCAATCTGTCCGTTCTCAGATCTCCAGCTGCATGCTGGGAGAACCACTACTCTCTTCAAAGCTGTCAGACAGACAGGGACATTTAAGTCTGCAGAGGATTCTGCTGCCTTTTGTTTGGCAATGCCCGGCCCCCAGAAGTGGAGTCTACAGAGGCAGGCAGGCCTCCTTGAGCTGCAGTGGGCTCCACCCAGTTCCAGCCACCTGGCTGCTTTGTCTACGTACTCAAGCCTCGGCAATGGCAGGCGCCCCTCCCCCAGCCTTGCTGCCGCCTTGCAGTTTGATCTCAGACTGCTCTGCTAGCAATGAGTGAGGCTCCATGGGCATAGGACCCTCTGAGCCAGGCATGGGATAAAATCTCCTGGTGTGCCATTTGCTAAGACCATTGGAAAAGTGCAGTATTAGGGTGGGAGTGACCTGAATTTCCAGGTGCCGTCTGTCACCCCTTTCTTTGACTAAGAAAGGGAATTCCCTGACCCCTTGCCCTTCCCAGGAGAGGCAATGCCTTGCCCTGCTTTGGCTCATGCTCGATGCACTACACCCACTGTCCTGCACCCACTTTCTGACACTCTCCATTGAGTTGAACCTGGTACCTCAGTTGGAAATGCAGAAATCACCCGTCTTCTGCACTGTTCATGCTGGGAGCTGTAGACTGGAGCTGTTCCTATTCGGCCATCTTGGCTCAACCCCCTAGTTAATTTTTGTGTCTTTAATAGAGAAAGGGTTTCATCATATTGGCCAGAGTCGTCTCGAACTCCTGACTGAAGTGATCCACCCACCTTAGTCTCTGAAAGTGCTGGGATTACAGATGTGAGCCACTGTGCCTTGTCAATTGCTGGACTTTCATGATACACATACAGTATCCACAGTATCACAAGGGCCATTTTTTCCATAATCCAATTTATTTATATTATTGGTAGTGAGCTAATGTTGATGTCCCCAAGGTAGCAATTTAGTGACTATACCCATGATAAACGTTTCCATGCATCACGTGGTCAACAGCATTTGCTACCAAGTGCCACGTTCCATGCTCAGCAGTAGGAACATAGGATGATTGAGACAAAGTTCCTGACCTTTAGCAGCAATATCGAACAAGTGAGATTGTCAAGAAAGAAGAAATCATTGTAAAACATACCATACCCCTACAATTCCGTAATCATGCTCCTGGATATTTAATGAAATGAGTAAACCCACACCTGGATGTTTATAG	T	.	PASS	SVTYPE=DEL;END=12880152;SVLEN=-8826;SVANN=L1	GT:AD:DP:SAC	0/1:43,12:55:21,22,5,7
1	13169588	pbsv.SPLIT.DUP.60	G	<DUP>	.	PASS	SVTYPE=DUP;END=13178496;SVLEN=8908;NotFullySpanned	GT:AD:DP:SAC	0/1:39,13:52:20,19,4,9
1	13179116	pbsv.DEL.61	GCTCATGCGCAGATTTCCCTTGGTGTCATTTCCAAAGGATGCAATCTCCAAATGCTAGGGCAGGAAGATCTAAGCATCACTGAAAGCCTTCACCTACTGGAAATAGTCTTTGAAATTCTGCATCAAGGTCTTGCAGTATTGATTCATATTGTTACTGAATGATGGGCTCACTCTCCTGAGTGCATAGAACCCAATACTATGACAACATCTTTGAGAAAAGAAAAAAAGATTCGGCCAGGTGTGGTGGCTGACGCCTATAATCCCAGCACTTTAGGAGACCGAGGCAGGCAGATCCCGATGTCAGGGGTTCAAGACCAACCTGGCCAAAATGGTGAAACCCCGCTTCTGCCAAAAATACAAAAATTAGCTGGGTGTGGTTGTGTGTGCCTGTAATCCCAGCTACTTAGGTGGCTGAGGCAGGAAAACTCCTTGAACCTGGGAGGCAGAGGTTGCAGTGAGCCAAGGTAGCACCACTGTACTCCAGCCTGGGCAACAGAGACTCTGTCTCAAAAATAAATAATAATAATCCAGTTTTCTTTGTCAGTTTAGCTAATTTTAGTTTAAAGATACCATTTGTTCACTCAACCTTTATAGAATACCAAGGATAATGAAGTTAATGCTAGTGTCATTGGGTCTGTAAAATTTTATGTGTGATAACCTGCCCAGTAAACTGAATTCTCATACCATTAGAGATTTCTCCAGAATTGCCCAGAAAGGAAACACATTTTATAATCACTTATTTGCTATGACTGCATCATAAGCCTTTCTAAAAAGGTAAGCTACAACTCATCCTGAAAATGGAAACACAATCACAAGAATTTTAGCCTTTTTACACGGCTCACTGTCATCATTGGTCCATGACAACCCCCTTTCTTGCAGCTATATATGTGTATGTCTACCTATTCATATCTATATCTATATCTATCTGTTTCCTTTTATTACCATTATTCACTTCCACTCACCTTTCCATATATTGCCACTCTACTCTTTGACCTAGCCTTGAATTTGCATGTGACCTTATATAATATAAGTATATGGAAAGTATATAGCATATATACTTGCATTTTTATGTGTATTTATTTTAATCCACATATATGCTATAGCGTAGGGTGCTAGAGAAGAGGGCCTCACAATTAATTGTCCAGTCCCAGACACTTTGGAGAGTGAATGGACATGCTGTTATAATTATTAGTAGTATTTTTTGGAGATGGAGTCTTGCTCTGTGGCCAGGCTGGTGTGCAAAGGTGCTATCTTGGCTCAATGCAACCTCCACCTCTCGGGTTCAACTGTTTCTCCTGCCTCAGCCTCCCAAGTACCTGAGATTACAGATGCCTACCACCACGCCCGGCTATTTTTTGTATTTTTAGTAGAAATGGAGTTTCTCTATGTTGGCCATGCTGGTCTCAAACTCCTGATCTCAGGCGTTCCACCTGCCTTGGCTTCCCAAAGTGCTGGAATTACAGGTGTGAGCCACCGTGCCCGGCCTCTCACGTGCCTTTTTAAGTTGATGGGAAAATGACACCCAGGATAATTTATGGCCATAGTGAGAATTATTGGAAATCTTTAAGACTGTTTTTCTTACAAAACCACAATGGTAGGATTAAACAGTCTGAATGGGATGCTAGCATGTAGAGCCTTCTAAACTCTCTTTCTCTCCTTTTTTGGGGAATTTGGGATCTGCCTACTGATTACAATTAATTGCACTTTTTTAACTGTTTGATTAAGATTTTTTTTTTTCAACAGTCTGACTCTGCTGCCCAGGCTGGAGTACAGCACTGGTGTGAGCATGGCTCACTGCAGCATCAATCTTCTGGATTCAAGGGATTCTCCCACCTCAGCCACCCAAGTAGCTGGGACTACAGATGCATGCCACCATGTGTAGGGAAAAGAAAGAGAGATCAGACTGTTACTGTGTCTATGTAGAAAAGGAAGACATAAGAAACTCCATTTTGACCTGTGCCCTGAAGAATTGCTTTGCCCTGAGATGCTATTAATCTGTAACTTTGCCCCAACCTTGAGCTCACAAAAACATGTGTTGTATGGAATCAAGGTTTAAGGGATCTAGGGCAGTGCAGGATGTGCCTTGTTAACAATATGTATACAGGCAATATGCTTGGTAAAATCATCGCCATTCTCCATTCTCGATAAACCAGGGGCACAATGCACTGTGGAAAGCCACAGGGACCTCTGCCCTGGAAAGCCGGGTATTGTCTAAGGTTTCTCCCCATGTGATAGCCTGAGATATGGCCTTGTGGGATGGGAGAGACCTGACCATCCCCCAGCCCAACTCCCGTGAAGGGTCTGTGCTGAGGAGTATTAGTAAAAGAGGAAGGCCTCTTGCAGTTGAGATAAGAGGAAGGCCTCTGTCTCCTGCCTGTCCCTGGGAATGGAATGTCTCGGTATAAAACCCAATTGTAGATTTGTTCTATTCTGAGATAGGAGACAAACTGTCCTGTGTTGGGAGGTGAGACATGTTGGCAGCAATGCTGCTCTGTTATTCTTTTCTCCACTGAGATGTTTGGGTGGAGAGAAGCATACATCTGGCCTACATGCACATCCAGGCAGAGTACCTTCCCTTGAACTCATTTGTGACACAGATTCCTTTGCTCATGTTTTATGCTGAGCGCCGGTCCCCTGGGCCCCCTGTTCTTTCTCCATACTTTGTCTCTGTGTCTTATTTCTTTTCACAGTCTGTCATCCCACCTGATGCGATATACCCACAGGTATGGAGAGACTGCTCCCCTTCAACCATGCCCATCTAATTTTTTAAAAAAGAGGCAGGGCATTGGTGGCTCACTGGTGTAATCCCAGCCCTTTGGGAGGCCAAAGCAGGTGGATCACTTGAGGTTAGGAGTTTGAGACCAGCCTGGCCAACATGGTGAACCGCCGTCTCTATCCAAAATATAAAAATGAGCTGCTCATGGTGGTGGGTGGCTATAATCCCAGCTACTCAGGAGGCTGAGGCATGAGAATCGCTTGAGCCTGGGAGGCAGAGGTTGGAGTGAGCTGAGATTGTGCCACTCCATTCCAGCCTGGGTAACGGAGTGAGACTCCATCCCGCCCCTCAAAACAAATGTTTTGTAGAGATAGGGTTTTGCCATGTTGCCCAGGTTGGTCTCGAACCCCTGCGCTCAAACGATCCTCCCACCTTGGCCTCCCAAAGTGTTGTAGTTACAGGCATGAGTCATTGCTCCCACCAAGAATTTTTTTTCTTTAAATTGCTGGTTTAATAAAGAGTTGTTTATTTTCAGGGAAAAGGTCCCAAACATCAAGCTGTTCACAAAAATAACCCACGGTATCAACTTTAGAAAACACATTTGAAGACTATAACACCAATTATGTTTCTGAGGATGCATTTGACATGCCAACTCTCATTCACAAAAATACATTGTTAGATTTTTGTTGAACTGCCCCACACAGCACACTAATATGGGGTGTAACACACATACTTGTAACTCCAAGCTGCTTTCAGGAGCTACTCAACTCAATGAGATTGCCTTTGCAGTTAGGGAAGCAACTACTGAACTTATGTATGAAAGAAAAGAACTGTATTCCCTGCATAACAAGAGATTATTTTGGAGACAGTTGATAAAAACCATACATCCTTTTTACTGTTAAGTCATAAAGAGGTGTCAAAATTAAAAGCAAAAATTACAGGGTAAGACTTAGGAAAACTACTAGGGGTGTCATGGGAAGTGAAAATGGGACTAGGCACAGGGCAATATGAATTAATGAATGTGGGAAGGACAAGGATGGGGAGAACAGTAAGCATGTGCTGAAGATACTAAGGGAGAGGATCTGGTGAAAAATTTGTTGTTAGACAAGCTCCTAGGTAAAGAAACAATGGGATAAGATTTCTCAACCCCACTATGTGCTTAAGAGTCATCCTGGCCATTGGTGCTGTCTCTGTTATCCTCTCCTTCCTCAGCATCTTTTTCATTATTCTTGATCAAATGAAGCTGGTTGTCCCCCTGATCTTCATTATCATCATCATCCAGTGGGTCCCCCTCCTCAGCAGAGTCTTCTGCACCCCCCTCAGACTCCATCTTTACATGAGTCTCATCTTTCTTCATGGAGCTACTGCTCTGCTCCTCTTCTGACTTAGCATTTTTCACCTCTACCTCTTGTTTGCTCTGTTCCTTTTCAATTTTTTCCAGGTTTTCCAGGAGAGAATCCACTTTCTGTTTTATCTGGGTCAACTCCTGCTTAATGGCCTGAAGGTCATCTCCTTTCAGCTTTCCAGACTTGGAAGATCCCCGCTTTCCACTCTTAGAATTGAAGCCACTTTTGCCCCTTCGTGAGGTGTTTCCTGATATGCGCTGGTGTTTCGAGGGCACTACAGCCAGAGCAATGGGAGGAGGAGGAGGTACACGTGCTGGGAAACTGTACATCCCATCATAATAATCCCGTTGAAAGCCATAGTCCAAGTCAAAAGAGGAGCCGTACATCTCCGCTGCGGATCGTTTCACACCTGCGTTTCCTCGGTTCACTTTTGGCTCTGCAGCCAGGTTAATAACTGCAACCTGGCTAGCAATCATTCTGCCATCCTCTCCTGCTACAGCAGCCCGGGCATTTTTCTCCTTATCATATTGAACGAAGGCAAAGCCCTTATGAACAGAGCAGCCCGCAATTTTGCCATACTTGGAAAAGATCGCCTCCACATCAGATTTCTTGACAACAAGAGTGTTGAGATTCCCAATGAACACACGGGAGTTCACGGAGTGAGGATCCATCTTGTTGGTAACGTTGCTGGCCATTGTGTTGGATGATAAGGTTTCTCAAAAAGCCAAAAACAGGAGGCGGGAGGGAGAAGAGATTCGATTCTAAGTCTCCTACTGCCGGGTTCTACGGGGAGAAGCTGACTGCGGCTCGAGGCCAGAAATGCAGCCAAAACAGCTCAGTCTTCGTCTCTTCACAAAATGGCTGCCAACAAGAATTCTGAAATGATGTAAAGAAAAGCACAACAACATTTTTGAAATCACGACAAAATTGCATTTAGAAAAAAAAATCAAAGCTTCAAAGTGTTCATATGAAAAAAAGAAAAAAAGACATGATATAGTTCTATGCCATCGTAGGCTGCACTGTCACCGTTCTAGACCGGCTGACTGTAGGTCACATGGGAGTGTCCTTACAGAAATTAGTGACTTACCAGATCTGGTTGTAGTTTAGAAGGTGCTCAGACCTCAGGAAGAGCCAAGCAGGAACTCCAGGCTTGAAGACTTTGAGTTTGTCCTGTGGGTCTTTAGAAGCTTTTATTGACCTTTCTAATCACAACTCCCACCCACGCCCCTCCACGTATCCGCTGCTAGCTTCCAATCAAAAAGCGATATCTGATTGCATTTCTGAAGCTCCACTCAGTTAATCCTGATTGGGTTTTTGACTGTCCGAAGACTAATGGATTGAACGAGATATCCATTCATATCACATATGCATAATCATTTCATGAATTAAGAAATTGACAGAGTTAGGGATAGACTGGAAGTCAAGAATTCATTCACTCAAGGCCAGGTGAGGTGGCTCACACTTGTAATCCCAGCACTTTGGGAGGCCAAGGTAGGTGGATCACCTGAGGTCAGGAGTTCAAGACCAGCCTGGCCCACATGGTGAAACCCTGTCTCTACAAAAATAGAAAAGTTAGCCAGGCACGATGGTGGCTGCCTGTAGTCCAGTTACTCATGCGGCTGAGGTGGGAGAATCCCTTGAACCCTGGAGGCTGAGTTTGCAGTGAGCCAAGATTACACCATTGCCCTCCTGACTGGGTGACAGAGGGAGATTTTGTCAAAAAAAATGCATTCATTCATGAAATCCACAAACACTGATGGAATTTTACTGCTATTTCGCCTTCAAGTCCTGATGTGAGGCAGGGAAGGGGTTGATCTGTTCCAGACATTAGACAGAAAAATAAAACCTGAAAGTAGTGTTGTGGGGAGATCTTTGGCCACATCAAAATTATAAAATTTATAAAAATATTTCTAGTTAAAATAGCTGTATAAACACAGAGGAGTCGTCCCTACAAAATAAGAATAAAGATCTCCATGTATGGAATGGTCTTGTGGGTTTTATATCACCTAAGGTAGCAGTTTCTTCACTCGTGCTGGTGGAAGAGAGGTGCCACTGAGGGCTTGAGTGGTCTCAGGGCTTAGGTTAAGTCTTCTCTGGAAGAAATTGAAATGATACCTGTAAACTTTATAAGTTTAATCAGTGAAGAAGGGAGGGGGAGAAACAAAAATAAACCAAGCTTGCAGCGCATTCAGCATTCACCATGAGGTCAGCTTGCTCTCTGACCTTCTTCCTCATGGTTGCTGGCAGCTTACTGTCCCCAAATCAAGTAGACCTTAGCTTACAGTTCCCCTTAACTACCCTGCAGACAACAATTTAAGCCTTGTAAAACATTAACTTTCTCATTTGAGATATTCTTTCAGGTTCTGCATGTCAGTGAAACTACTGATGCCAGCTGATCTGAAGGGCTCTGCAAGGCACCAACTCACCAAAGAATGCAGTTTTGACATCCTGATGACTTCATCCCTCTTACCTCTACACCAACTTTCCAGCCCCTTGCTATCCAGGATCCACTGGAAACCCTCAGTACTACTTGGGGAGATGAATTTGAGGATATCCTCCTAGCTTCTCATTTAGCCACCCTGTGATCATTAAACTGTCTGCTGCAAACACTGCTGTCTCAGAATATTGGTCAGCTACTGTGCAGCAGGCATAGGAACCTGATGGTCCTGTAATAAAATCATGTCAAAATTACAAAGAGAAGTGAGGGTAGAGGATGGGCATGGTTGAGCTGGGTGTTTTAATGGGATCCTGGGAGTTAACCAAGACTTGGTAAACATGTTGGGGGTTACTGAGGGGGTGGAGGTGGAATCTATCCAACATTTCACTGATGCCCCTTTACTTTTGATTCTTAGGACCAAGGTTGAGTCTTTCAAAACAATTTGTATAATCCTCCTTATTTTTCCTTTCAAAACCTTTGTCTTCCTTTTTCTCCCAAAATAATCTCACATCTATTCCCATTGCTTTCCTCATTTCAGGATAAACACATCTTTTTTTTTTTTTTTTCTGACAGTCTCCTTCTCTGTTAAGTTTACCATATATTTTGTTGCCACTGAAGATGAGTAACTTGGTTTTATGGACAGGAAGGGTGAAAAGGATCCCATTCCTCAACAGCTGGAGGTGATATGAAGGTCATTGTTATTCTTTGTCATATCTGCACCTGCATATTGCCAGTGAAAACCTGAAGGTCTCATTGGGGCAAGCTTAAAAATTAGCCACCTATGGAAGGTCTTAGCATTGGCTTACATCCTGTCCCTGAGTAAAGAATCTGATCATGAGTTCATGAGTACCTCAAACTCTACAAGTACTGATGAAGTCTTCACCTGCTGACAGTGAGAAGGACACTGATTTTATTCTGATCATGAAGTCATGCTGGTTGTCTTGCAAGGAAAATGTTTTAGCCTGTTATGTTGTCATCTAAAGCTAACGATTGTAACCTCTGTCTTGTACCTTCCAATGGGAAAAACAAAAACAAAAACTCAACTCTATTTGAGCCTTGCCAGGTCAATAAAACAAAAGAAAATTAAAAAAAAATTGATAGGAGGAGTCCCATTCCCTTCTTTTAACCTCTCTTACAAAAGCATTCCAACTTGTAACAGACTTTGGAAAACACTCACTTTGTCAGTGTGTGTCTTCCAGGTCGATTCTCACATTTAGCTTCCAATAAAGCTTTATTTAATTATTTCTACCTCAATGGCCTTAACTTCTATTGATACCAGGTTGCATGGTAATGGTTTGAATTGGGGTGGGAAGAAAAAGTATTTCTATGAGTTTTATAAAGTAATCCTTGCATGCCATCTGCATTGAAGAATGAATAGGTTCCTCTCCAAATATGTCCTGAGTATTGATGCATCCAATAAATAAAACTATTATGTATTTCACATAGTAGAGCTATAGACACATTCTATTTGCCTCTAGAGTTTCCAATGAACCAATGTCTAGTTTCAGTAAGTTCTCTGATTAAATGGCAGAGGGTAACATGGTCATGTTCTGATTCTATGTCTATGTCGATACCTATAGCACTCCAGTCTTCATAAGGTGTGTCAAACCAAAGAGTTTGATTCTAGTGGGAATCTGCGACACTACCTAGATTAGATCCAGTTTCACTAATGTTTTTTATGCATAGAGATAAAATGCCAGTAATGTAATCAATAATAGTCATAGGCCACCCATTTGCACCTATAGCTTCTTCTCAGTGCCAAGTCATGTAATTATAAATGTTAACCAACCTTCCAAAGGAAGGATAACAAACCTTATGATGAAGTTGGCATCCTCAGTTGCTACCCAACTGTTTATGAGAGCATGTTCTACTATTTAGTTGTGATCCTT	G	.	PASS	SVTYPE=DEL;END=13187503;SVLEN=-8387	GT:AD:DP:SAC	0/1:34,10:44:13,21,8,2
1	13187504	pbsv.INS.DUP.62	C	<DUP>	.	PASS	SVTYPE=DUP;END=13187812;SVLEN=308	GT:AD:DP:SAC	0/1:27,17:44:16,11,5,12
1	13200060	pbsv.DEL.63	ACTTCTCTTTAGTCATCTGTTTTTTCATACTTTTTCGACTGTGGGGAGCAGCTCGGTCGGGCACAAAGGCACAGGCAGAAAGGGGCCATGAGGAGAAGATGGGCTTGGGGTGGTGCCGTGCTTGCACATGAAGTGTGGTTGTCAGGTTCCAAAGGCAGAGCTGGGGCCATGCTCCAGGGCCCCGAGTTGGGAAGCAGAAATGGCACCAAGTTCAATGACCTGGCCAGCTATGCATCAACTGTGTGCCCACCCTGCTAATAGTATCAAGTTCCTAGGTCTAAAAAGGAGTTCTGTGTGAATCTTCCTGAGGCTGCATTTCCAAGATCTGCCCCCAAGAGGGGTGAACACAGAGCCTGATGCTTCCGATTGCTGGGCCTGTGGACCACGATCCACTCCTAAAGGCACCACCTCTTGGCTGGGTTGTCAGCCAGGCCTGTGCCCCATGTCCCTGAGGCAGCCAACTGTGCCACCCATACCCTCTCACGGCTAAACGGGACTTGCCCCTAGGTCCGCAGTCTCCACCACAGCCTCGACCTCACTCCCCACTTTGTGCTGTTAGCCTGCAAACTCCTGGATCAGAGCGCAGTTGGGGCTCATTAAACCGGACCCAGGAGCTTCAGATTTGTTTCTGTGGGGTTGACCAGAGCTGCTGTGAACCTGCATCTCACCTGTCACCTCTGCACGGAAACAGAGAGAGGGCAAAGCTGAGGCTGTGCACACTTTGGAGCTGATGGGATCCTGGGACAAGAGGGAGTCCTGGTCCTCCCAAGTTGGCAGGGCAGTAGCTCCAAAGGCACAACTGAAGCTGCCCAGGTTGCAGTTACCAAACAAGGTCCCCTAGTGCTCTCGAGGGCCCAGGAGGTCCCCCCTTCCCCATTCTATTGCTCAATAAAGGTCCTCTTTATCTTGCTCACTCTCCACTTGTCTGCATATTTCATTCTTCCTGGTTGCAGGACAAGACCCGCCTAATGGTGGGGCTAAAAGCAGTAACACAAACAAAGCTGAAACACGCCCCTTGCTCACCAAGTTGTAGGTGAAGAGAAAAAGAGAAGAGCTACTACTCTTTTCAGGAGCCCAGACGTGGGAGCTTCCTGAGCCAGGGCTGTGATTCCCTTTTTGTGGTTCTGCAGTTCCCAGCACTTCCAAGAAGGCCCATAATGGCAGTTAATGCTAGAAAGGGGAGGTAGAGGAACCTGTGGAAGGAAAAAAAAAAATGGTGGGGCTGAGATGGAGGGCCTGGGTCCACCCACAGACGAAAGTCCCTTCCTAGCAGACCCTGCACTGGGCCCCGGGGATCCTGGCGTCCCTGGTTCACACCCACGCTGCATATCGCACCTATGGGGGGCACCCCAAAGCTTCTAGCAAGCCCAGAAAGGAAGACAAGACTTGAAAGGGGAGGTAGAGGCACCTGTGGAGGAAAAAAATGGGCACCGTAGAGGAGGGGTGCTTGGGTCCCCCCACAGAAGAATGTGCCTTCCCAGCAGCCCCTACGGAGTCCCCGGGATTTCTGGCATCCCTGGATCACACCCACGTTGCCTGTCATGGTGGTGGGGGCACCCGGAAGGGGCAAGAAAGCCCAGAAGGGAAGATAAGGTTTGAAAGGGGAGGTAGAGGCACCTGTGGAAGGAAAAAAATGGCGCAGTCGAGAAGGGGGGCCTGGGTCAACCCACGGATGAAAGTGCCCTCCCAGCAGACCCTGCACAGGGCCCGGGGGATCCTGGCATCCCTGGTTCACACCCACAGTGCGTGTTGCACCTGCGGGAGGCACCCCAAAGCATCAAGAAGGCCCAGAATGGAAGAGAAGGCTTGAAGCTTAAAGTAGAAGCACCTGTGGAAGGAATAAAAAACGGCACGGCAGAGGAGGTGGGCATGGGTCCCCCCATGGATGAAAGTGACTTCCCAGCAGCTCCTGAGCTTGGTCCTGGGGATACTGGTGTCCCTGGTTCGCCCCAACGATGCCTGTCCCTCCCACTGGGGGGAAACCCAAAGCAGCAACAGGCACTAGTGGAAGGTAAAAAATACGTGCGGCAGAGGAGGGGGGCCTGTGTCCCCACATGGACTAAAGTGCCTTCCCAGCAGCACTTGCACAGGGCTCCGGGGTTAGTTCCATCCCTGATTCACACCCAAGGTGCATGTCACACCCATGGGGGGCACCCCAAAGTGGTAAGAAGTCCCAGGATGGAAGATAAGGCTAGAAAGGGGAGGTAGAGACACCTGTGGAAGAAAAAAAATGGCGAGGCAGAGAAGGGGTGCCTGGGTCCCCCCACAGATGAAAGTGCCCTCCCAGCAGACCCTGCACAGGGCCCTGGTGATCCTGGCGTCCCTGGTGCTCACCCACGGTGCATGTCACACTCGCGGTTTTACCCCAATGGGGCAAGAAGGCCCAGAAAGGATGATAAGGCTTG	A	.	PASS	SVTYPE=DEL;END=13202464;SVLEN=-2404	GT:AD:DP:SAC	0/1:36,14:50:14,22,8,6
1	13211905	pbsv.SPLIT.DUP.64	A	<DUP>	.	NearReferenceGap	SVTYPE=DUP;END=13219911;SVLEN=8006;NotFullySpanned	GT:AD:DP:SAC	0/1:45,47:92:26,19,28,19
1	13689717	pbsv.DEL.65	ACCATGCTGAGAACTCAGGGCCTGGTGTTGTTGGGCAGGAACCTTGGGCGAGAGCCTCAGTTTTCCTGAAAAATGAGGATGATGATGTCCACCACCTGTGTGACCCTGGTAGAATCGAATGAGATGGGGCAACTTAAGGGCTTGGCATAGGGCCTGGCATACAGGAAGAGTGAAATTAATGCATTTTTTCTACTTTTTCCCTCCCAGCAGAAGCCTCCATGATTATTCATCCCTCGTTCTGAAAACTAAAAATAAAATCCTAAGCTCCCCCTATGAACTGAACAGATTCCCTCTCGGCCAAGTGTACCCAGAGAAATCTTTAAAACTGAGTTCCTGGCCATGGCAGGATGGGAGGATAGACACGTCTCATTTTACTTCCTTCCTTTCATGGTTGAGACACAAAAACTGACCAGCATTCATGTTAAAATAGAGATTATAAGGCTGACTGAATTGACTATTTAGGGTAATAAGATACCAAGTTATATACAGGACCTAAGGTCTTACCAGGCAAGGGTTAAGTCAAGGGCCCCTACCCTTAAAAAATGAACTATATACTTTTTTTTTTTTTTTTTGAGGCAGCGTCTCACTTTGTAGCCCAGGCTGAAGTGCAGTGGCATGATCTTGGCTCACTGCAACCTCTGCCTCCCAGGTTCAAGCAATTCTCCTGCCTCAGCCTCCCGAGTAGCTGGGATTACAGGTGCATGCCACCACACCTGGCTAATTTTTGTATTTTTAGTACAGACAGGGTTTCACCATGTTGGCCAGGCTGGTCTTGACCTGCTGACCTGGTTATCCACCCGCCTCAGCCTCCCAAAGTGCTGGGATTACAGGCAAGAGCCACTGTGCCCAGCTGAATGAACTATATTCTAACTGCCACAGGGTTTTTCTCTCTCTAGCAGCTGAACAAGCACTGGCCCTAAGATAAGCAATATTGAAATGATTGCAGCTCATCCATCCCAGATTCTGACTAACTGACCCCCTGTTCCACAAGCCATGACTCCAGCTTTGATTGGACAAGAGATTGATTCCAGTAACTTTCTGCTGATGAGAGGCCTCTGAGCGTTGACTGCTTCTGGCCACTTGAAAGAGACTTAGCACGCGAGCGTCTTCATGTCCCTGATGCACCATTTGATATGGGGGGGTCTAGCTGCAATGCATTGAAACATGAAGTCTCGGCGCAGCACGGTGGCTCACGCCTGTAATCCCAGCACTTTGGAACACTCTGGGAGACTGAGGCGGCAGATCACCTGAGGTCAGGCGTTCCAGACCAGCCTGGCCAACATAGTGAAACCCTATCGCTACTAAAAATAGAAAAAGTGGGCCAGGCGCGGTGGCTCACGCCTGTAATCCCAGCACTTTGGGAGGCCGAGGCGGGCGGATCACAAGGTCAGGAGATCGAGACAATCCTGGTTAACACAGAGAAACCCCGTCTCTACTAAAAATACAAAAATTAGCTGGGCGTGGCGGCGTGTGCCTGTAGTCTGAGCTGCTGGGGAGGCTGAGGCAGGAGAATGGCGTGAACCCGGGAAGTGGAGCTTGCAGTGAGCGGAGATTGCACCACTGCACTCCAGCCTGGGTGACAGAGCGAGACTCCATCTCAAAAAAAAAAAAAAAAGTAGCCAGGTGTGGTGGCATGTACCTGTAGTCTCAGCTACTTGGCTGACACAGGAGAATCGCTTGAACCTGGGAGGTGGAGGATGCAGTGAGCTGATACGGTGCCATTGCAGTCCAGCCTGGGTGACATAGCAAGACTCTGTCTCAAAAAGAAAAAGAAATGTGAAGTCTCCACCCCAAAGTGAACATGGGACATAAGCCACATGAATGTTTATTCAGTATGCATGTGCTAGGCCCCCTTCAAGAATACTCATAGCCCATTTCATGACCTGTTGAGTGTGTATACTTGGCCAACCCACTCAGCATAAATTCCTGCCTCATCACTTCCTCCCTGGAAATACCAGTGAAGGATCTTTTCTGAAAGCTGCACTTTCGAGCCTGAGGCATGGCGAGCCTACAGGCCATAAGCTACAGAAATATATCTTTTTTTTCCTTTTTAAGTAGAGACAGGATTTTGCTTTGTTGCCCAGGCTAGAACTCCTTGGTTCAAGCAATCCACCCACATCGGCCTCCCAAAGTGCTGGAATTACAGGCGTGAGCCACCTTGCTTGGCCTATAGAATTATAGCTTTTTTTTTTTTTTTTGAGAGGGAGTCTCACTCTTTGCCCAGGCTGCAGTGCAGCAGCACGATCTCGGCTCACTGCAATCTCCGCCTCCCGGGTTCAAGCGATTCTCCTTGACTCAGCCTCCTGAATAGCTGGGATTACAGGCACGTGCCACCATACGTAGCTAATTTTTGTATTTTTAGTAGAGACGGGGTTTCACCATGTTGGCCAGTATGGTCTCCATCTCTTGACCTCGTGATCCACCCGCCTCGGCCTCCCAAAGTGCTGGGATTACAGGCGTGAGCCACCACACCCGGCCTAGAAATATATGTTATAATAAAATAGAGCCATGTGTGGTGGCTCATGCCTGTAATCCCAATACTTTGTAAGGCTAAGATTGGAGCCCTGCCTGAGCCTGGCCATTCTGGACCAGCCCGGGTAATATAGAGACACTCCAGTAACGTGAGACTCTAGCACATGTTGAGTGGCAGTGGTCACATGTGGATGCTCATCGCAGCACTATTCACAACAGCAAAGACGTGGAATCCACTGGAATGCCCATCAGTGGTGGACTGGATTAACAAAATATGGTACAGATACACCATGGAAACCTACACAGCCTGAAACAAGAACAAGATAATGCCCTTTCATTAAGTCCTCATCCTCCTTTTGCTGCAACACGGATGGAGCTAGAAGCCGTTATGCTAAGCAAACTAAAGCAGGCACAGAAAACCAAACACCACATGTTCTCACTTATAAATGGGAGCCAAATATTAAGTATACATGACATAATAATGGTAACAATAGACGCCCGGGACTACTGGAGAGTGGAGGGTGGAAGGGGAGTGGGTATCAACAAACTACCAAAACTGGCTGGACATGGTGGCTCACACCTCTAATCCCAGCACTGAGGCAGTGCATCATTTGAGGTCAGGAGTTCTCCATGTCCAACATGGTGAAACCCTGTCTCTACTAAAAATACAAAAACTTAGCCTGGCGTGGTAATGCAAGTCTGTAGTCTCAGCTACTTGGGAGGCCGAGGCAGGAGAATTGCTTGACTCTGGGAGGCAGAGGTTGCAGTGAGCTGAGAGCATGCCACTACACTCCAGCCTGGGTGACAGAGTGAGACGCCGCCTCAAAAAACAAACAAACAAACAAAAACTACCAAAATTATTTATCTGATAGTTTGTCTATTATCTATAGAACAAACCTGCATCTGTATTTCTGGAACTAAAATACAAGTTTGAAAACCTGCGATTTTCAGTGATTGGTTAGAGAGCTGACAAATCACCATCTCTTTAGAGTCACCCACTAGATTTCTGCTTTGTCATTTTGGGGAGGTCACAGTTTCCTATTTGCTCTAGTTTGTTGTAGATATAGATCTGTATTTTTGCACTGAAGGAAGAATGATTTACTCCAGTTTTCTCTGTCTGGCTTGCTTTGGTTTGGACTGAATACATTCCCTTAGTGAATCTTCACCACTAGGTTGCTGCTTCCTTCTTGGCTCCAGGTGGTGGCTTAAGCCCAGGTTTACCTAAGTTTTAGTAAACCTCAAGAGTGCTGCCAGTCCCAAATGGGGAAAGTCCCAAAGGGATTCTCATGGCAGTGTAGGAGCGCTAGCTAGGTCAAGCCCAGGTTTTCCTGCTTCTTGATAAGGAGAGAAGGGAGGTGTGATAGGAAGATCTCTCACTGAAATGAGTTAGTTTCCAAAAGGATGTATATTTCCATTAATATGGACTGGAAATATTTAGAATGTATTATCCACCTAAATGATTTTAGCATTATTCTAAAAGAGAAATTGATTATCTTTACTGGACACAATCACTTTAATTCAGTAAACCCCACTAGTCACCATGAGGACAGGTCAGTGCCCTGGTTTTCCTATTTTTTGATAAGGAGAGAAGGGAGGTGTTACAGGAAGATGTCTCATTGAAATGAGTTAATTTCCAAAAGGATGCATACTGATGTGGGCTAGAAATATTTAGAATGTGTTATCTACCTAAATGATTTTAGCATTTTTCTAAGAGAAATTGGACATCTTTACTACACACAATTACATTAATTCAGTAAAACCCACTAGCCACCATGAGGACAGGCAAGTGTTGGTGATGCCATGAGGCTCCCACTAGTACACACTATGGCCATTCCCTCCCAAGGCAGGGGGCCTCACCTTGTGCAGTGAAGCCCTTTCCTGACATGGCCAATGATCAGGAACCGATTCTCCCAGATCTGCCCATTGGGAGTGAGCAGGGTCTCAGTATCTGGGGAGCAGTGAGGGCCCCTGACAAGAAGAGGGTTGACTCAATGGTTCATCATCACTGCCCACACAGAATGTTCCAGGTCCCAGGCATGCATCTTTTGTGGATGAACCCAGTAAATAACCACAGGAGAAAGTAAGGAAGAGATGACTTGGAGAGGTAAAGAATGGGCATAAATTAATCAAAGTTTAGGCTGGGCACGGTGGTTCACACCTGTAATCCTAGCACTTTGGGAGGCTTCCTTGAGGTCACTTGAGGTTAGGAGTTTGAGACCAGTCAGGCCAACATGGTGAAACCCCATCTCTACTAAAAATACAAATTCCCTTGAACCTGGGAGTTGGAGGCTGCAGTGAGCCAAGATCACACCACTGCACTCCAGCCTAGGTGACCAAGCAAGACTCCGTCAAAAAAACAAAACAAACAAACAAACAAAAACAGGTCAGGCTCGGCGGCTCATGCCTGTAATCCTAGCACTTTGGGAGGCCAAGGTGGGCAGATTACCTGAGGTCAGGAGTTCGAGACCAGCCTGATCAACATGTTGAAACACCATTTCTATTAAAAATACAAAATTAGCAGGGCATGGTGGTGCATGCCTGTGATCCCAGCTACTCAGGAGGCTGAGGCAGGAAAATCGCTTGAACCCAGGAGGCGGAGGTTGTGGTGAGCCAAGATCGTGCCATTTCACTCCAGCCTGGGCAACAAGAGCGAATCTCCGTCTAAAACAAAACAAAAAAAAAAGAAAAAAAACACAACAACAAAATGAAGTTTATTTTGATTCCTTTATTTCCTGCGGATGAACTTAAATCACAGATGAACTAGTACCTCTTTTTTTAATTCATCAGGAACTAAAGATTTCTGATGTATAAATTGCTGAAACAGGCTAATCAATCATGAAGGACAGCAGAGAGTTTCCATTTAGGTTCCCTTTACTTCCGACGTTTCTTTGTATCCATCCTTGCTGAGATAACTCCTTCACTCTAGAACTTCAGGTTCTATTTCTGACTGTCTAGGACACAGATCCCTGAGTCTCAGTGACTCCATTCAACCTTTTCCCCAGTGCTGCCCCCTGCTGGGTTTTTTTGTGTTTTTTTTCCCACTCACAGAAAGCACATGCCTGAAACAGAGGTTTCTCTGCTCCCTTTATAATACACCTATAGACCCGGCACAGCTGCTTATGCCTGTAATCCCAGAATCTTGGGAGGCCAAGCAGGGGGCTCCCTTAAGCGTAAGAGTTTGAGACCAGCCTGGACAACATAGGGAAACCCTGTCTCAAATTTTTAAATAAAAGCTGTAAAATTGTAAAATAAGGAAAAAGAAAAATAAAAGATATCTATGTCCTAGATTTTAGTTTCCAAGTGCCTGGAGAAAAAGCTTTTTATACCTCCACCCCACTAGGCAGGCCTTCCCCGCAAGCAAAAATTGAACTCCAGTTGCTCAGTGGGTGACATGCCACAGCAAGGGCAGGAGACGGGACCAAAGAAGATCCTGTTGGGCTCCCTTACTTCCCTCAGTATACGCATCAGCTCAGCCTGAAGTGGGGTGAGGAGCTCCGAAATGACACGACCCCTGTTGTCAAGACTCTCCCGAGGGGCAGGATATGTTTCCAGGCTCAAATTGCTCAGCCTGCCTGTGTGGCGCAGCAGGTCCTTCAGACCATCCATGGACGTGTCATTGCCGTGAAAGCAGAAAGTGGTGAGGTTGGAGCAGCGGCTCAGGGCAGGCAGGATGACCCTGAGTTTGGAGTACCCAATCCCACAGTCCACTAAGAAGAGGGTCTGAAGAGTGGCAGCAACTTTCTCTAGCAGAGCTCGGAGGGGCTCAAGACGGATGAAGCGCAGTGTACCATGACTCAGATTCAGCTGCTTCAGTTGACTGAGACTTGGGTACCAGGGCAGACATTTCAAGTCCTCTTCATCTAGGGAGCCATAAGTTAATGCCAATGTCTCCAACGGGCTCTTGAGGCACCTGGGGAGAGCAAGAAGTTAGTACTGGGCAATGGCACCAGTTAGAGGACGGTGGTAGAAAATAACGTCAAGGGAAGAGCCTGTTTTGCCCAAACACAAGTTTGTTCTCATCATCTAATCATGGTCCTCCCGCAAGGTGCTGCCTGATGAGGACTTGGATCATTCAGAGGCAGTCCCATTTTAGGCTCAGTCCTTTCACCATCACTGGTGTGATTGGTTCAAGGCCATAAAATCTCTAAAGCCTCTTTTCTTCATCTTCCAGCAGAAAGCTTCATCTCTGGGCCACAGGAGCCCAGTGGAAGAGATGCCCAAAGAACTGACCTGAGCAAGGTCTAGGGACATCAGCTAGGGCTACCTGCTTTCAGAGGCTCCCTGACATGGCCACATCTGCAAACCACCTGTCACTTTGTACCACTCTCGTGCCTACTCCCTCACCTCCATCCCCAGAAGCACGCATTTCCCATGTCAATTACCTTTCCTGGAGTTCAAAACAACCTTTTACAGACAGGGAATCAGAGAGAGGATCATTCACGTTCACTAAGCTGTGAGGACAGAGCTTCCTCTGTGAAACGCACAGGTTTGGTGCACTTTCTCTTCTTTTACACCCTCCCCTCTGTTGCCTCTTTTTTATCATATTAACTTTAAACACACTTCCTAACAAGGAATTCACAAAAGCTATTCATACTTATCATATTAACTTTAAACACACTTCCTAACAAGGAATTCCTAAAAGGAATTCACCCTCACTGGAGCTGAACCCCCCACTAACCAGCTCCCTACACGATGTCCCTCTCTGTAGCGTCTATGCCAGGTCATCCCTCTG	A	.	PASS	SVTYPE=DEL;END=13696920;SVLEN=-7203	GT:AD:DP:SAC	0/1:11,5:16:9,2,2,3
1	13706951	pbsv.DEL.66	AGTGTGTTCCTGAGACAGGATTGTTCCCTTGACTTTGACCTTCTTCATGGGCAGGAACTAGAGTGGCTTGTTTCACTCCGGCTGCAGTCTGTGGATGGCTGAGTGTGAACAGCTCAGTGTAGGGTCAGAGTGACAGCTTCCCGCACCTGCCCTTTTTGACACTCAAGTTCTTATTCGGTGTAAAGGAAGAACCAGGTCACATTAGCTATTTAAAGAGTAGCATAAGTGAAGGATTTTATTGGGTGATAAATGTGGCTCTCAGTGGAAAGGGGAGTTAGAAAGGGGATGGTGCTGCCAGGCGCAGTGGCTCAAGCCTGTAATCCCAGCACTTTGGGAGGCTGTAGGAGGCTGAGGCAGATGGATCACCTGAGGTCAGGAGCTCGAGACCAGCCTGGCCAACATGGTGAAACCCCATCTCAACTAAAATTGCAAAAAAATTAGCTGGGCGTGGTGGCGGGTGACTGTAATCCAAGCTACTTGGGAGGCTGAGGCAGGAGAATCTCTTAAGCCCAGGAGGCAGAGCTTGCAGTGAGCAGTGAGCTGAGATCACGCCACTGCACTCCAGCCTGGGCAACAGAGTGAGACTCCGTCTCCAAAAAAAAAAAAAAAAAAAGAAAGGGGATGGTGCAGCAAGAAGGTGATCTTCCCCTGAAGCCACACCATCTGAAGTTAGCTGCATCTCTCTGTAGGCTTTAATGCTCATCTGCTTGTATCCCCAACGTTCAGTCACTTGTATTCCGATGCTCAGCATCTTGCATCCCCGACCACTTGCAGCAGCCGCTTGTGTTGCTCTGCCAGCTGGTCTTTTTATGGGCCCAGGATAGGGTGTGGGGAAGGCCAAAAGGGCAATCATTTGGGCAGAAAAATGGGGTTAGCTGTTTTCACTTAGGGCCGAGTTTCCAGGATTGAGGGTGGGTTTAGTTGGGAGCCCAGCTGTTCTGAATCATTTCCTTATTGCTGGCCAACAAGGTAAAACCCTGTCTCTACCGAAAATTAGCTGGGTGTGGTGGGGGATGCCCGTAGTTCCAGCTACTTGGGAGGCTGAGGCAGGAGATTCCTTGAACCCGGGAGGCAGAGGTTGCAGTGAGCTGAGATCATGCCACTGCACTCCAGCCTGGTGACAGAGCAAGACTCCGTATCCAAGGAAAAAAAAAAAAAAAGAATGGGCACACAGATGCCTCAACATTTGGCAACTGAGGGACTTTTCCTCCTGGGTCATTATCCATCCATTCCAATTATGGAAAAATTCCTGCTTTCTAGAGCATTAAAGGAGAATCACCAAGAAGATATCAAGACAGGTGGTGATAAAGCCTTTTGGGTATAGTTGTTCTCACTATTGGGTTTATGCAAATGGAAATATGATAAAGACATTTTTTGGCCACTTTAGGACAGATTACAAAAGAAACCACAAAAAAATGCTGTGGGACACGGAAGTCTCTAAATCCCTTACCTTAAGTGGTTTCAGGGAAATGTTTATGTTTATAGCTAATTGCTACAAGTCTAACTAAGACCAAGGTTGCAGCAGCTCAATGCGTAGAACTTATAGATAAGTCCATTTTTGTAAGCTTGCTTTTTGGCTTTGGTTTTAGGCTTATGTTGCCTAAAAGGTTTTAAGTGTTGATGCATGCCTGCCCACCGCCACGCTCATCTGGCCTAGGATGCTTTAATTGGCTGTAAGTCTTTTGGCTCTGAATCTCACATCCACAGGAGTCCCACCTAGGGGCTGGGTGGACCAAGGCAGGTAGCTCCGCCACCCTGTCATCCACATGAGACAAATTAAAACTTTGGCCATTGATGCTGCTTCTGGCATATCCTGATGTACAGGGGGATAAATGAGAAATAACAGGGCCGGCCGCGGTGGCTCACGCCTGTAATCCCAGCACTTTGGGAGGCCGAGGTGGGTGGATCACAAGGTCAGGAGTTCAAGACCAGCCTGACCAAGATGGTGAAACCCCGTCTCTACTAAAAATACAAAAAAATTAGCCGGCCGTGGTGGTGGGCGCCTGTAATCCCAGCCACTCAGGAGGCTGAGGCAGAGAACTGCTTGAATCCGGGAGGTGGAGGTTGCAGTGAGTTGAGATCGTGCCACTGCACTCCAGCCTGGGCGACAGAGTGAGACTCGTCTCAAAAAAAAAAAAAAAGAGAAATAACAGTGAATTTCTAAGCCCCCTAACTGAAGAAACAGACCCCCTGTTGGTCAAGAGGAAACCCCAGTTATCCTTGAAAACTGAGTTCTCAAGGAGAACGAGATGTTGGGCGGGGGGGGTCCACATGCTTCACTATACCCCCTCCCTTGCTAACCACCATTAGCCTTTCTTCCTTAAGGGTCAAACAGAAACCAGCTCTTTAAGAATCTACCACTCATAGCAACCAACTGCCTGATGCTGCTTCTCCCGTCAGAGTGGCCATCCGACACTTGGCCACTCTTTTTTTTTTTTTTTTTTTGACACGGAGTCTCCTTCTGTCGCCCGGGCTGGAGTGCAGTGGCGCCATCTCGGCTCACTGCAACCTCTGCTTCCCAGGTTCAAGTGATTCTCCTGCCTCAGCCTCCCAAGTAGCTGGGATTACAGGCGTGGGCCACCATGCCCACCTGATTTTTGTATTTTTAGTAGGGACAGGGTTTCAACATGTTGGCCAGGCTGGTCTCGAACTCCTGACCTCAGGTGATCCACCCACTGGGATCAGGTGCTGGAATTCCAGCTGTGAGCCACCTTGCCTGGCCATGGCCACCTTTTATGAAAAATAAAGCTCTCCCTTCCAAACTTAAAATGAATAAGTAGTAAAATAAATGATACATACCAACAGAACACGGTATATAATAAATACACACATATAATATGTAAGCAGTAGAAAAATATAATACTAATGTCGACAAAAACAGTTCAACTCTGTAATATATGTGAAGAGATTTATTCTGAGCCAAATATGAATGACCATGGCCCATGACACAGCCCTCAAGAGGTCTGGAGAACACATGCCCAAGGTGGTTGGGGCGCAGCTTGGTTTTATACAGTTTAGGGGAACATGAGACATCAATTAAATACATCTAACAAATACATGGCCGGTCCGCCGGGCGCTGTGGCTCACGCCTGTAATCTCAGCACTTTGAGAGGCCGAGGTGGGCGGATCATTTGAGGTCAGGAGTTCGAAACCAGCCTGGCCAACATGCTGAAACCCCATCTCTACTAAAAATACAAAAATTAGCCTGGCATGGTGCTACACGCCTTTAATCCCAGCTACTCAGGAGGCTGAGGCAGAAGAATTGCTTGAATCTGGGAGGTGGAGTTTGCCGTGAGCTGAGATCGCACCACTGCACTCCAGCCTGGGCGACAGAGTGACACTCCATCTCAAAAAAAAAAAAGAAAGAAAGAAAGAAAAGAGAAATACATGGCTGGGTGCATGGTGGCTCACGCCTGTAGTCCCAGCACTTTGGGAGGCCAAGGCAGGTGGATCACCTGAGGACAGGAGTTAGAGACCAGCCTGGCCAACATGGTGAAACCCCGTCTAATTTTTGTAAAAATACAAAAATTAGCCAGGCGTGATGGTGTGTGCCTGTATTCCCAGCTACTCGGGAGGCTGAGACAGGAGAATTACTTGAACCCAGGAGACAGGGATCGCAGTAAGCCAAGAGCACACCACTGCATTTCAGCCTGGGCGACAGAGTGAGAATCCATGTGAAAGAAAGAAAGAGAGAGAGAAAGAAAAGAAAAGAATTACATTGGTTTAGCTCAGAAAGGAGAGACAACTGAAGGGTCGGGGGCTTCCAGGCTATAGGTAAATTTAAACATTTTCTGGTTGACAATTGGTTGAGTTTGTCTAAAGACCGGGGATCCATAGAAAGGAAATGGTCAGGGTGAAATAAAAGATTGTGGAGACCGAGGTTCTTTTGAAATCTCATAGTGGCCACCCTTCGAGACAACAGATGACAGATGTTTCCTATTCAGACCCTTAAAATTACCAGACAGTCCATCTCTTCAGGACTGGGAGGGCCTGCAAGAAAAAGATCTAGCTGTGTTAATAGAGATTCTTTACAGATGCAGATTTTCCCCCATAAAGGACAGCTTTGCAGGGCCATTTCAAGATATGGCAAAGAAACATGCCTTGGGGCAAAATATCTTGACTTTCTCCTCTGTCACAGGATGTTACGCCAGAGTCAGATTGGAAAGTAAGTCACCATATACAGGGCTAAAAAAAACTCATCTGATGGAAATTTATGATTTTGGGGCATGACTCTGTAGACTCAGTAGGAATTTGGGCAAGATAAAAAATTCAGACCTTAGTCCTCAGTAAAATGAAGGCATATGTACCTTCCACCCACTTTAGGGCCACCTGTCTCTCCACTCTTCTCCTTCCAATC	A	.	PASS	SVTYPE=DEL;END=13711307;SVLEN=-4356	GT:AD:DP:SAC	0/1:45,20:65:25,20,9,11
1	14454784	pbsv.DEL.67	CAAGTGGGGAGATCAGCTCAGTGAGTCATGCTGTGTTAGTTTGCTAAGAGGGAGTCATGCTGTGTTAGTTTGCTAGGACTGCCATAGTGATCCTACAGACTGGGTGGCTTAAACCATCAACATTTATTTTCTCTGGGTT	C	.	PASS	SVTYPE=DEL;END=14454922;SVLEN=-138	GT:AD:DP:SAC	0/1:18,45:63:9,9,20,25
1	14597357	pbsv.INV.68	T	<INV>	.	PASS	SVTYPE=INV;END=14598262;SVLEN=905	GT:AD:DP:SAC	0/1:29,18:47:8,21,13,5
1	15120017	pbsv.DEL.69	TTACCTAGCTATAAAATGGGAATGGGCATAACAAGAGTACCTGGTTATAGGGTTATTGTGAGGATTAAGTGAGTGTGTCTGTGCCTAGAATGGTGGGTGGCACACAGTATGTGCTCCATAAATGTTTGCTTTCATTCTTCCTGCTCAGAGCTTTCCTTACGCTCTGTGACTTGAGACAGATCAGAACAGGGCCTAGTTTGTATTTGGAAGCCAGTCTTTCATTCTTCCTGCTCAGAGCTTTCCTTACGCTCTGTGACTTGAGACAGATCAGAACAGGGCCTAGTTTGTATTTGGAAGCCAGTGAGACCTGAGATATAAATCACACTTGTGTGCCTTCCGGGTGGCTCCTCCTCTGGCAAACAAGACCACCCTCCCCAGGCCGTGCCCTCGCCTGTTAGGGGCCCCATGAAACCACACAGCCCGCAGCCTCCACCTGAGGAAATTAAAAACCAGATTGGTTATTTCAGGGTAATCAAAAGTAACACCACAGGTCCTGACCTTTTGTTCACGAGCAGTTACATAAGCAGCGTTTGCTAAAATCTCACCTTGAGCCTCAGCTCTCCTCTCCTGTGCTCCTCAGGATGCAACCTGGTTTGGAGGTGGCATCCTGGGCCCACTCTCCACCGGTTCTTCTAGGGTGCCCTCTTGTAAGTGTAGCTGTAAAGGGTCAGCAAGAGGGCACTCATTTCATGGAAAGCGCAG	T	.	PASS	SVTYPE=DEL;END=15120718;SVLEN=-701	GT:AD:DP:SAC	0/1:35,15:50:15,20,9,6
1	15365410	pbsv.DEL.70	TGTTTATTGTGCACCTACTGTATACAGACACGAATGTGCTATTACCAACAGCAGACGTTTATTGTGCACCTACTGTATACAGACATGAATGTGATATTACCAGTAGCAGATGTTTATTGTGCATCTACTGTATACAGACACGA	T	.	PASS	SVTYPE=DEL;END=15365552;SVLEN=-142	GT:AD:DP:SAC	0/1:28,13:41:12,16,6,7
1	15585612	pbsv.SPLIT.DUP.71	A	<DUP>	.	PASS	SVTYPE=DUP;END=15593665;SVLEN=8053;NotFullySpanned	GT:AD:DP:SAC	0/1:34,30:64:21,13,9,21
1	17009532	pbsv.DEL.72	GAATGAGAGAGACTGTGTTTTTCTTCTCTTCTGGTTTTCTTTTTTTTTTTTTTTAGTTTGTAAGCAAACATTTATAGCCATGATTCCACAGATGTGGTAAGTAAACCAACAGCCATTCCTAAATAAAATACAAGAATTTCCATCATGCATAGTTTACAGGCTTGGTAAGAAGCAGTCTCTTTAGGGGCTAGATGCTTAAGAAATATTCAACAAACAATGAAATCTTGGCTTTTTTTTTTTTTTTTACACAAATGTTTGGTTATTTAGCCACATTAGTGATAAAACATATTCATATTCTAACTGCAAGTGGAATAAACATTGCAACAAAAATGCAACCCAATCAAAATCATTAGTAATAACTATTACTCCCTCTTAGCAGTAAGAACCATTATTCTTGGATTTCAAACATTTTATTTTCTGTGCATAGCTTATAGCACTGTATTATAGGAATCAGAGTGTATAAGCAAAAAAATGAAATAAAACTTCTTGAAGACCATTTCCATTATTTATGATTAAATCAATGAAACTATACAATTTCCACATTAAATACAAATTAGTAAAAGAATTCCTCCAAGTAGTATTGCATATAAGCTACAACTTTACCCCAACTATTTTAATCACTATGATTCGAGATTTCCTAGGATTTAACAGCCCAAGATTGGGCTGTTACTACCTCAGCAAGAACAATCACCAGTAAATACATGAACTGGGGTTATAGCTGAATTTTTAGAAACTCTCCAGACAAACCACGTGTTAGAGGAGGTAAGTAGAAAAACTAATGTTTGAGCTGTGCTATTCCTACCAGGAACTATGTCAAATATGCAAAGTTCAAACATTCTTAGTAAAATAATATGAAAGGATCTATATATACTGTAAATTTAGCAAAAACACTTTTATGTACAGAAGCCTAAATATCTTAGGAGGTTTAGAATACCAATGAAGAGAATTGTTAATTCTTCAAGGCTGGTTTCTTATGAGGATTAAAAACCAGCCCTTAGTCTCAGATGCATTCCACCTAGATGTGTTCACGAACTCCATAGAGTAAGAAATATAAACCATGAATATGTACTCTTAATTTCCATTCTTCAACTTAATGTTCTATAGTACTTCAGATTTTTAAATCCAGAGTTTGGTGTACACTTAGGAAATTATAGTAAGAGTAGATTAGAGAAGATTTGCTTGTTTTCCTTTTGAAGCCATGTGAAGGTTTATTACCCTGTGTATTTTCATCACTGAAAAGTTCCCCGGTGACTAATAAAATAAAAGTGTCACAAGCTACATGATGGATCTCTTCTTTTAATGTTGCATACAGTTTCAGTTTGGCTAGTGAGGGCTAACTAGCTCAGCCCTAGTTTCATTTTATTAGAGTTGACCACTAAAAACTAAATAAGGAAGTTACCAGTAAAGCTAATTCCCAATACAAGCAAAAAACAAAAACAAAAAACAAAAACAAAACCATTCGCATAATAAAATATATCCTTAACACAAAATAAGGGTATAACATATTCTGCAGCATGACATTTTATTTTATTTCTCAGCTGTAGCTTTTTCATTCAGAAATTGGAGACCATCTTTTCACTGAGTTGTTATTCCTTCCTCTTCCCTTAGCTTAGGGATATGTTGAAAAAGGCTTTTCAACAAGTATTTTATTTTTTACAAGTTGCTATGAAATTAAAATTTATATATATATCTTAAGTGTTTATAAAGCACTCAAAATTGTAGCTTACATGTATATGACTTCTGAAAATAAAAATCACACTTCTAACATAATCTTTCTGCTCTGCAAAAATATTCTACATACATGCATATGATCAAAACAATCTTTTCATGTTTGGGGTATTTCTTACACATAGTAAAAGAAAAGTCAACAATTATATCAGTACTTCCCCTGTTAAGATAACTGAGTGCCACCTAGTGTTCAATTTCTGCAACTACTAAGCTTACAAATTCAATACTGCTATTAAAACCCAGGTTCTGAAAACGGCATTTTGGAAATCTTTTTTTTTTTTTTTTATGTTTACGGTGGCAAAATACGACTATGAAAAGAACATGATATCAAAATCAGTATAAAAATAGCCACAGGCTACTTAAATATGACAAACAGACTTATTTTTTTTCTTCAAATGCAGACTTCTGCCTCCCTCAAATTGTATCAAAATCTCAAGGGAATATCTAGGTAACTGGAATATACACAATGACTCTATACAATCAAGAGGCCAGGGCTTAATCAGATTCCGTGAGGACAAGGCAAATGATTTCTTCAAAACACCCATTTTCTTACTGGAAGTGGTAGGAAAAGCAGCAATGCATGGTTTTTTTTTTTTTTTTTTTTGTAATTAGTAGACATGGTCTTCTACCCATAAGCTCCATTACATTAAAAGAACAAAGTGGGCTTAACATCTCACTTAAGATAATTCAGCATTATTATCAGTTTTAAAAAAACCAAAAATATCTTAGAAACAAATCAGTCTGCTTTAACAAATTGCATTCATGCTAATGAAATTTTAATCTTCTTTGTCATGATCAAAATCCAAATTGTAGGACAATCTTCAGAAAAGATGGAATGTAAAATGTTGAGTTCAATTTAGATGTCATCAATATCTTCATCATCATCTCCAATGTCATCAAACTGAATTTCATCATCATCTCCAGGACCAAATGTATCAGTTTCATTGATTTTAGCATGCTCTGGAAGCTCGCCGTATGCCTGCAGACTTCTAGCTTCGTCTGCATTGTATTTTAAAATTACATCAGCTTTGTTATCCTGGTAGTCTCGGAGACCAACCAAAATAATGTCCGAGGTATTTATCCAAACCTTTTTTCTCAATTTTCCTCTGATGTGACATAACCTCTTTACACCATCGAAACACATTGCTTCTAGCCGTCCATTTCCCAACATTTTGATTACCTGAGCATACTCCTGACCATCCTCTTTGAATACCAGTTCTCTTTTTTCAGATTCATTCTCATTCTTACCCCTGCGTCTATTTTTACCTCCTTTACCTTTATTCTTGGGCATGGCGGTGGCGGCGACCTCGCGGCGTCTCTGACTTCTTTCCGGGTAGCGGCGACCGCGGCGGCTGCTGCTCCGAGGGGCGACACGAGGGAGCGCGCGGGACCAAGTAGGTGCTGGAGGCCAGGCAACGTGCGCGGGAGAGGCTGGCGACCCAGCTCTTCGGAGATCCGCCTGCGTCCACGCTCGGCGGCAGCAAAATGCTCTTCTGGTTTTCAATGTGGTGGGTGGCCCTATGGTTGTAGTCCTTTTATAATGCAAAACAAAATTATTTTTA	G	.	PASS	SVTYPE=DEL;END=17012821;SVLEN=-3289	GT:AD:DP:SAC	0/1:37,12:49:12,25,5,7
1	17675056	pbsv.SPLIT.DUP.73	A	<DUP>	.	PASS	SVTYPE=DUP;END=17679939;SVLEN=4883	GT:AD:DP:SAC	0/1:40,18:58:20,20,10,8
1	19052497	pbsv.INV.74	C	<INV>	.	PASS	SVTYPE=INV;END=19055503;SVLEN=3006	GT:AD:DP:SAC	0/1:32,11:43:16,16,6,5
1	19386602	pbsv.DEL.75	CACTCCACCACAGATCCCAGGACCACCATGCCCCCACCCCAACTCCACCATAGTCCCTAGACCACCATGTCCCCAACCCCCACTCCACCACGGATCCCAGGACCACCATATCCCCCACCCCCATTCCACCACAGATCCCTGGATCACCATATTCCCCACCCCCACTCCACCACAGATCCCTGGACCACCATTCCCCCACCTCCCTCTCCACCACAGATCCCTGGGACCACCATCCCCGCCACCCCCTACTCCACCACAGATCCCAGGACCACCATATCCCCAACCCCCACTCCACCACGGATCCCAGGACCACTATGCCCCCCACCCCCATTCCACCACAGATCCCTGGACCACCATATTCCCCACCCGCCGCTCCACCACAGATCCCAGGACCACCATCCCCCCCACACCCTACTCCACCACAGATCCCAGGACCACCATTCCCCCACCCCCCACTCCACCACAGATCCCTGGACCACCATCCCCCCCACCCCCCACTCCACCACAGATTCCTGGATCACCATCTCCACCCCCA	C	.	PASS	SVTYPE=DEL;END=19387136;SVLEN=-534	GT:AD:DP:SAC	0/1:35,15:50:14,21,9,6
1	19898251	pbsv.INS.76	G	GTTTATTTAGAAGTAAATTCCTCCCCACAGGACTTAGCCAGACACGGAATCCACTGGCACCTCGATGAAGCAGAAAGTAAGAGAGAGAAACTCATAAATAAAATAAAATAAAAACTTAAAGTATAAAATTATAGCTTGAGAGAATTATCAATGAAATAAGAACTCATAGACTACGGATACTCAGTATTTTTTACTATTTTTAAACACACACATAGGACTTTAATTCAAGAAATAGAAAATCAAATGAAA	.	PASS	SVTYPE=INS;END=19898251;SVLEN=248	GT:AD:DP:SAC	0/1:33,17:50:15,18,14,3
1	20497000	pbsv.DEL.77	CCAGTGGATGCTCGCTCAATACTGGGGCAAGTAAACCAATGGGCCTGGGGCTCAGCACATGTCAGCAGCAGACTCTGGATTAGAACCCAGATCACCTCGCTCTCAGCCCTGCTCCTGGGGGCAGGGGCTTGGCAAGGTGGGGGTGGGGATGACAGGGGCTGGCCTGGTCCTCACGGGCTGGGTCAGCTGAGGAGGCGGGTGCTGATGCCCTGGTACTGATGCGGAAGCCTCCTCCCACGCTAGTGCCCTGAGCAAGGCTCTGGACTCAGGAGCCCTGGTCAAGGCTTCAGGAGCAACTGGCTGCTTCTGCTCTGAAGGGGCAACGTGGGAAGAAAGTACAGCCCAGGCCACGTACTTTCGGGTCCAACTCCCAGCCCTGGCTGGCACCTCCCACCACTGCCCAGCAGTGCCACTGCCTGGGGCTCCAGCCTCTGCTCCTCAACCTTTGCTCCACTCTCCCTCATCTCCTGGGGTCCTGGGCTGGGAGGGTGAAGAGCATTGAATAGAGAAGCTTCCCTGGGTGCAGAGAGCCTAGGCCAGCCCTGGCGAGTGCAGCCAGCCCACAGGAGCCCAGGGTGGAGGCTTGGGCTGGGCCAGCCAGGTGTCCCCACCCCTGTGGCAAAGACAGGTGGGAAGAGGCCATGGGAAACTCGATCCCTGGAGGCCACCTTCTCCAGTCCCCTCTCCCCATCCCTCCCACCAGGCCCTGATCCCTTCCCCTCTCCTGAACATGGCCTTGGAGGTGTCACAGAAAAGACACTTTGCTTTAGGCCTGAGAAGGACCACACCAGAGAGCTCCAACTCAGGAAGTCTCCTTGAGCTCACGTGGGGAACAAAAGGGGGTTCTTTCCCTGTCAACCACGTGCTGGTGGCAGTGGGCAGGGCAGGCCAAGAGCTGAGGCAGGTCCTCCCGGTGCAGGG	C	.	PASS	SVTYPE=DEL;END=20497920;SVLEN=-920	GT:AD:DP:SAC	0/1:17,31:48:9,8,13,18
1	20601011	pbsv.DEL.78	ATGGCAGGGGCATAATTATGACAACTCCCTTGTGAGATTCTTGTAAAGTCTTTATTGAGATAATGCTAGCTAAGCAGTTCACAGAGTCTGATGTTTATGCATACTCATGATATAGTCAGAATATATTCATGTTATTTATAACACACAAACATTTATAACACATAAACTATTAATATAATTGTCCAAGGCAGAGGAATCTCTAGAGAGGGCAGCTACAGAGAGAGGGAGAAGTTTGCCTTTATTTAGTCACATTGTTTTCTGATTTCTTCCCTCCCCAGGTACAACAAACCCCACAGGAGGCCCAATGACACCCCCTGTCCTAACTCAGCTCAGGAAGAGGCAGCTGCCATGGTTTAAAGAATGTGGGTTTTTAGGGTAGATAGACCCCACATCTGCTCCATACCTTGCTGCATGAGTTATTTCCCTTCTCTGAGCCTTAGTTTCCTCATTACAAAAATGTAAATAAAAATATCTTCTTTACATGATCATTGTTACTAGGATGAGATGAATTTATGTATTTTTAAGAACGTGGGCCGGGCGCAGTGGCTCACGCCTGTAATCCCAGCACTTTGGGAGGCCGAGGTGGGCAGATCAGGAGGTCAGGAGATAGAGACCATCCTGGCTAACACAGTGAAACCCCGTCTCTACTAAAAATACAAAAAAATTAGCCAGATGTGGTGGCGGGCACCTGTAGTCCCAGCTACTAGGGAGGCTGAGGCAGGAGAATGGCGTGAACCTGGGAGGCGGAGCTTGCAGTGAGCCGAGATCACGCCACTGCACTCCAACCTGGGCGACAGAGCGAGACCCCATCTCAAAAAAAAGACAAAAAAAAAAAAGAACCTGGACTGGGTAGATATTCCCATCAATTCTCTCCCTCCCCTAAAGAGGCAGGGTAGATATAAATCGGGAGTTAGTCCAAGTACAGGAGAGAGATGGTCAACCAGGGGCAGAGCCATCAGGAAAAACTCTGCTCCCAGTCAGCTCTGAAAGGATAAGGCAGAGCATTCCTGGCAGAGAGCAGTATCTGGAAGTAAATCCAATGTTCCAGAAGCTGAGGGGAGGAGGGGAAGAGGGAAGGAAGGAAGGAGAGGCAGGTGTGGAAGTTGCAACCGCAATGACAGAGCTCTGCATTTCAGGCAGAGGGAAGGAAGACACAGAACAGCTTGTAATCGTGGAGGACATGATCAGAGCTGGAGTTCTGAATGGGAAACTGCTGGCCACGTGCGAGGCGGCTAACAGATGGAAAATAACAGAGGCCATGCGTCTAGTGTGGAGGAGATGAGGGGGCCTGAGCCAAGGCAGTGGCAGTGAGGAAGGGAGACTGGGGAATGGATTTTAAAAATCATTTGAAAATATCCATTGAGCACTTTCCCCCAACCTCTGACCACTCCATATCCACTCCAATCCCTCCCTCCAAAGTTTCACTCTGCAGCCAAGTGATCATTTTAAAGCAGATCTCATCACATCTCCCCTGCTTACCAGTTCTCTGATGGCTTCTGAATTCCTTTGAGATAAAAGCCCATGTTCGTTAGACCCCACAGGGTCTGGTGGTCAGCCTGTCCCATGCTGCTCCTTGCTCTTCGCTGCTCCAGCCTGTGTGTTCCCCCAGCACAGGGCCTTTGCACGGGCTGTTCCCTTTCCTGGGAGGCTCTTCCTTCTCCTCCTCCTCTGGTTAACACTCACTCATTGAGATCTCAATTCAAGTAGATGTCCCGACCTCCCTGATTAGCTCAAATTCCCCTAGGATAGGCAAGCACCCTGTAGCTCTCTTGATGGCATTTGTCATCCCAGTTGTTTTTGTACTAACTGATGGCTCCCTCCTCCACTAAAATGTAAGCTCCATGAGGGTCAGCACTGTGTGTTTCTTATCTCATTGTATCCGCAGGGCTTGGCAAATAGACGTGCTCAATAAACATGGGTTGAATGCTTGAGTGAAAGCATGAGCACGCACTGCATGACAGGTACTGTGCTAGGCATGGTGGGAGGCATTGACAGGCAGGGACTCATTCAGGAGCAGAGAACCAGCCGCCCTAGAAGAGAGCTGTCCTTCTGACCCCCTGTTCCCATTTCCCACTGGCTCCTGTCCAGCGTTCAAAGGGCCAGAGCATCTCACAGGGCCAGCATCCCCTTGGCAATGTTGCCACCAGTCAGGCATGATTTGATGCTTATCGGGACCATGCTGGCTGGGCCCAGCCTTGGAAGAGCTAAGGCGGATGCCATGGCAACGACCTAGCTCCTCAGAGGCCCTGGCTTGCTCCTAGGGCTATCAAATCAGGCTTCTCCATTCTCTGGGGACTCCACCCAGCATCCAAGGTCACAGCGACAAACGTCTGAGGGAGAAAAACCACCTTCAAATTTACTCGGAATACATCATTGCAATCAATTTCCTCTGAGAGCCCAGGGGAACCACAGATCAATTAGCCCAGCCCATAGGTCTGTCCACAAGTCCATAGTGACTGTCACCATGGGGACCTGAGTCTCCTAGGTGGAGACAGAGAAGTCACATCTTACAGCAGGTCGTGGAAAGCTCCATGCAGCAAGCAAGAGGCAGTAATATGGTACTTAGGAGAGAGGCAGGCGTCCTAGGCTCGAATCTTGGCTCTGCCTCCTACTTCCCTTCACCTCTCCGCATCCAGTGTCCTCACTTACAAAATGAGGATCATCATAAAGACTTATCTTCTGAGGCTCTTGTGAGGACCAGATCTGCTAATAAGTGAAAATTTCCCGGGCCACCGAGAGTGTACAACAAATCACAGCTGCCTTCATTGGTATCACTGTTGAGAATCCACAAACAGGACCTTATAGAGAGGTGTTGCTAGTTCTTCTCTGTAGATGCTTAAATTGGATTAGCCACCTTTGGAAAATGATGTGCCAAGGTCCTGGTTCTTTTGGTAGGGCTGAGACCAAGGGTTACCTGTCTGGATGTTGAAAGGTATGGCTTTCCTGGCCTGAGAGAGGATGGTTTATCTGAAATGAACTAAATTTCTTAAGTCTTGTGCAATGAAGATGGAGGAAGATTTCTGTGTCAACTCTGTGTGGGGTGGGGGAAGAGGCAGCTTGGCCTGTACCAGGCCCTGTGCTGAGCCCTTGACCTACCTAATCTCTTCTGTCTTCACAACAGCCCCATGAGGCAGGTATCGCCATCCTACTTTATAGAGGAGGATATTGAGTTCCGGTAACTTGCCCATGGTCCATCACGTAATGAGTTCATATATTCTCACAAATACAACTGAGAAGACACAGGGGTAGCTGCTAGCCCACATGCCGTGAAAACCACCATGGGCCATCTTTGGCCAGGAAGCCACCAGTCCCAGTCTCTCCCTGGACTCTTCCCCAACCCAAATACCAATGTTTTTTGATAAGGATGAGGATTGCATGATTGCATTTGCTTGGACGATGGTCCTGGCTGGACCCTGGGCTCTTTTGCCAGCATGTGCTAGTTTCCTCCAATTCCATAGCCGGGACTAAGGACCCAGAGCAGACAGGTGCTCCCCTGGAGGATGTCTGTGAGTTAAATAGGCGAACAGACATCCCTCAGCTCCTAAGCACTATCCCCTCCTTTTTCTCTTTGAAAAGGACTCAGCACAGGCCAGAAGCCATTTTCATTTATGCTTTTTGCCCATGTTACACAGGCCATGGAATGTCTGCAAAAGTAAGGAGCAAAGAAGCAGTTGTGAGAGATGATTTTTTTCACACGCTGTCTCCAGAAGCCCTTGTGAGAGATGATTCTGTTCATGTGTTTTCTTTTCTTTTTCTTTTTTTCTTTTTTTTGAGATGGAGTTTCACTCTGTTGCCCAGGCTGGAGTGCAGTGGTGTGATCTTGGCTCGCTGCAACCTCCGCCTCCCGAGTTCAAGCAATCCTCTGCCTCAGGTGTTTTCTCCAGAATTAAGTCATATTGTTGCAGTAAAGGCCTTCTGCCTCTATCAGAACCAACTTTAGAAGCGAGT	A	.	PASS	SVTYPE=DEL;END=20604958;SVLEN=-3947	GT:AD:DP:SAC	0/1:45,16:61:19,26,7,9
1	20789861	pbsv.INS.79	C	CATCTCGTCAACTCTGTTTATTGAGGTTTTGCTGTGTAGAAGCCTTTCAGTTTGATGTAATCCCATGTGTGCCTATTTTTACTTTGTTTTCTGTGCTTTTGAGGTCTTACTCCAAAAATTCCTTGCCCAAGCCAATGTCATAAGCATTTATCCAATTTTTTCCTCTAGTAGTTTTATAGTTTCGGATCTTACATTTAAGTCTTTAGTCCACTCTGAGTTGACTTTTGTTAAGTGGTGAGAGGTAGGAGTCTAGTTTCATTCTTCTGCATGTTTAGATTCAGTTTCCCAGCACCATTTATTGAAGAAACTGTTCTTTCCCCAGTGTGTGTTCTTGGCACCTTTATTGAAATTCAGTTGGCTTAAATGTGTGAATTTTTTTCTGGATAGTCTATTAATTTTTGTATTCATTGTAGAGACGGGGTTTTGCTATGTTGCTCAGGAGGGTCTCGA	.	PASS	SVTYPE=INS;END=20789861;SVLEN=449	GT:AD:DP:SAC	0/1:27,13:40:13,14,8,5
1	20949897	pbsv.INS.80	T	TTAATCATATATATATATAAAGGGAAGTAAACTCATAATAAAGATAGATTTAAAACATCATTTTTGTGTACAAAAACAAAGTGTATATATGTATATATGTAAATTAAAAATTAAATAGAGTGTATGGTGTGTGTGTGTGTGTGTGTGTATTTTTATATTCTTTTAATTGAGGGAGGGAATGTATAGTAAAAAAAAAATGTTAGAAGAATTAACACAAGTTATATATATATAATATTTTTTTTTATATATATTCACACACAGATATGTTTTTTGTGCAGCTCCACGACCCTCAAACTACAATAATATTGTTCCTACCTCGGTCTGCAGCTCCACGACCCTCAAACTAGAACAAGACCTCTCCTCCCTGGGCCGCCAGCTTCCTGACCTTC	.	PASS	SVTYPE=INS;END=20949897;SVLEN=388	GT:AD:DP:SAC	0/1:15,34:49:8,7,18,16
1	21786406	pbsv.DEL.81	TTGACCAGTCTTTGCCAACCAGGACACCAACCTTAGCTGGCGTGATGTTCACGAAGGTTTTTCCCTGGGACGGCGGCCCAGATGGAGGGTGAGTCCTTGTTGCCCACGATGGCCGCGAACCTAACAGGTCCCATCCGCCACGAGGCTGTAGATAGAGGCGTCCACCTGGCCGTTGCGCGGCTGCGGGGGCTCCTCTGGTCGCTGCTGCTGGGGCCGCCTGGGCTGGCGGGCAGGGGAGGCGGAGAGCTGCGTGCAGGCACTGCCGTCCTCACCACGGCTCTGCTGGCTGTGCAGTGGCCCTCGCACCGCCATATATATATATTTATTATACTTTAAGTTCTAGGATACTTGTGCACAACGTGCAGGTTTGTTACATAGG	T	.	PASS	SVTYPE=DEL;END=21786784;SVLEN=-378	GT:AD:DP:SAC	0/1:18,35:53:10,8,22,13
1	21823291	pbsv.DEL.82	ACCACCCCTCAATACTGCCACATGCAGGATTGTCAACCTTAATCTTGGAGGGGACATTCAAACCGGAGCAGCGTGTGTCCTCTTAGTTGTAGAACCAAGGAGCAAAAGTAGTTTGTGGCAGAGGGAAGTAGGATAACTGAATTTCATCATCTGGGGGCGGGGGATTGGGGGTGTCTCATCCCATTCACAGGCCAGTCCCCTCTTCTTTGGGAGCTGCCATGTTGGCACTGCATGATCCCGCCCCTATCCATGGTTGATTGGACCAGGAGTGGACCAAGCTGGGCCAATCCAATGTCTTTGGGAGCTGCCATGTTGGCATCGCATGATTCAGCCCCCATCTGTGGTTGATTGGACCAGGAGAGGACCCAGCTGGGCCAATCCAATTGTCTCTCCTGGGCACTGGGATTGCAATGCACTTGCTTGGGGAGCCCTGGGGAGGCAAGGTCCTGCTGCAACAACAAGGAGGAGGAGAAAATGGGTCTACAAGCACAGACGAACAAAGCAGGCACAGAGAGAAGAAACTCAGAGATAGGAAATGGGTTGGACTGGTAACTGATCAAATCTCTGCTTCCAGTCTCTTCTGGAGTATTGGCTGCCTTCCTGCCCTTGGCTGTCATGGACGAACCCCCCTTTTAATAAACTATTCTCTTTGGTTATGCCAGTGGAGAGGTTTTCCATTACCTGCAACTAAATTTTTCATTAATATAGATATCCAATAAAATAATGCTCATAAGAGCAGGTATATCTCTTCCAAGGGACTTACAGGTATTATTTTACATAAACTTCCCAACAACCCTCTGTGGAAGTTGTTAACATTCCCATTTCACAGATGAAGAACTGAGGCACGGAGAGCCTCACTTGCTCAAGGTCAAGCAGCTACTGGAGCCAGATTTGAGCCCAGGTAGTCTGACTTCAGAGCCTGGGCCACAGTCCATCACTATAGACCTTTTCATTTGCAACTGCTAGGAGATGAGGGCTCAGGCCTTCGGAGCCCACCCCATCACGCGCTCACTCTAGCCCTGCAAGCACACAGAAAACTGGAGGAGTTGAAATCTGAGGAGGGATGTTTGCCCTCTGTCCCCCGCTGCCCTAACCACTCCCGCCCCCTGGAGGTATGTGAAGAGTCCAGAATCCCTGGGATTCCTGACACTGCACTTTGAGGTGATAAACATTAAACCCACTAGTCTTCCTTACTCTGAGTGCCCAGAAACACCTGGGACCACGTAGAAGGAGGCTGTCAAGGAGACTGGACTGTCCTGGAGGTGTGCCACACAGTCACTCTCACCTTCCAGAAGGGCTTGTGGGCATGCCCTCTCTCTCCCCTGACAGAGACTGTGAGGCCCCGTGGTTAGGGGGCCTAGGCTGGGAGCCACATGCTGGGTGCCTGATCTTGGTTTAGCCTCCAAGCCTCCGTTTTCATTCTCTGTTGAATGGGGATCATAATAACCCCTACCCAGAGGAGTAAATGAGATAATGCATCCAAAGGGCTTAAAAACTTGGACAGGATTAGGAAAATGTTGGCGTATGATGGGAGAAAAGCAGGGACTCTCAATATGTATCATCCTACGCGCCTATCCTTTTAAAGTTTTTTTAAAAATTAGATTTGGAAAGATAAAAACCAAGGTGTTAAATGGGATATCTCTGTGTGATAAGATTACCAGGCATTTTAGTTTACTTGACTTTTTGCATTTACACTTCCTAGCATGAACCTAGATGATTTATATATTTTAAAACATATTGGACTTTACACATATACAATATTTTTATTATTATTTACTTCAAGTGCTTGCCTAAATCCTAAAGCTATTGTGTGTGGGACACTTGTGAGTTGCCTCTCCAGCACCCACTCCCCTCTTCTCTTTTCAGGGCAGATTGGGTGGGTTGAACTCCACTCCATCTCCAAGGGTGGGCCTGGATTGGCTTAAATCAATCACTGTTGTGACAGGCTTAGGGAGCTCATCGTGGAGGCTGGGTCCAGGAGATGCAATTCCAAGACTTGTGTTTGTTTGGGGAAATAGATTTTCTTTCTTTCTTTTCTTTCTTTTTTTCTTCTTCTTTTTTTTTTTTAATATATTAACAGTGACTTCCATATATCACCTGGGAACCTCTGCTTGGGTGAGAATGGGCCCAAGAGGGAGGAAGAGGAGCTGAGAATGGAAAGACAGAAAAGCAAGGTCCTGATTATATCACTGAACCACTGGGAAGACGCTCTGGATGTAGACTTTTTTTTTTTTTTTTTTTTTTGAGACAGGATCTCACTCTGTCATCCAGGCTGGAATGCAGTGGTGTGATCACTACCCGCTGCAGCCTCGACACCCCCATACCCCCTCCACCACCAGCTCAAGCCATCCTCCCACCTCAGCCTCCAAAGTAGCTGGGACTACAGGTACGTGCCATAATGCTCAACTACTTTTTGTGGGGTTTTGTTATTGTTGTTGTAGTGTTTGTTTTTTTGTAGAGATGGGATTTTGCCACATTGCCCAGGCTGGTCTCCAAGTCCTGGGCTCAAGCCATCCTCCTGCCTTGGCCTCCCAAAGTGCTAGGATTACAGGCATGAGCCATCGTGCCCTGCCTCTGGTTATAGACTTTTCATTTTAGTGAGCCCATACATTCCATTATTTTCAAAACCAGTTTGAGAAGTTGTATTTTCTGTTACTTGGAGCTTTCTAACTGGTGATGAAACTGGTACCAGAAGTGGGATGTTGCAAGTAACAGGCCTTGCACAGTGGGACTTGTAGAGCTGACAAGGTAGGTGCAGGAGACCTGGACCTGAGGCTCTTGGCTGGGAAGGTGGCAACTCTCAAATAGTTGGTAATTAAAGAATTGGTTACTCCACAGCCTGCTGAATCTTGGAATTTAAACCATGTGCCTACATAAGGCTACTTCTTTAGGAGACTTGTGGGAAAATTTTAGCATTTTGAAATGTTTGGCTGGCCACTTCTTGTGGTTTTTAGTAAATTCCTACAAGAAAGAAATATACTTCTTTTGAAACAGGGCTGCTTGAAAGAAGAGAGGGAAGAACTACAGCTTTGCTAAGAGAGGCCCTTTGGACTTGAGTCCTGCCATTCAAGTTGATGGAGAGTCCAGGAGTCCAGCCAAAAAGCTTAATTCTCTACTTCAAGCCATGTTTAGTGTAAGGGGAGGCCAGGAGGTAGGAGAGAGCAGGAGATAAAACTGAAGAATCTTCAGGCCCCTCCTAAACACAGCCTGTTAAGTATTCTTTGTTTGACAAGCAGACCCAGCTCCTCTTCTCATGTTCTTGCTGGGATGTAGAC	A	.	PASS	SVTYPE=DEL;END=21826565;SVLEN=-3274	GT:AD:DP:SAC	0/1:35,21:56:19,16,7,14
1	22128577	pbsv.SPLIT.DUP.83	C	<DUP>	.	PASS	SVTYPE=DUP;END=22137971;SVLEN=9394;NotFullySpanned	GT:AD:DP:SAC	0/1:30,43:73:17,13,23,20
1	22144502	pbsv.DEL.84	TGGGATTACAGGTGCACACCACCACGCTCAGCTAATTTTTGTATTTTTAGTAGAGACGGGATTTCTCCATGTTGGACAGGCTGGTCTCAAACTCCTGACCTCAAGTGATCCACCCGCCTTGGCCTCCCAAAGTGCTGGGATTACAGGTGCACACCACCACGCTCAGCTAATTTTTGTATTTTTAGTAGAGACGGGATTTCTCCATGTTGGACAG	T	.	PASS	SVTYPE=DEL;END=22144715;SVLEN=-213	GT:AD:DP:SAC	0/1:36,11:47:24,12,7,4
1	22886524	pbsv.DEL.85	CCCTGCTCTGCCAAGCCCAGCTCTGCCCACCGCTGCCCCCAGCTTGCCTGTTTTGTAGAACAAGGTCCCGATGTACTGATGGGAGAGGGAAAGCACTGTTCAGATTCACCTCTAGGGTTCAGGCCAAACCCACTTGGCAGGTACAGCTAGCACACCTGAACAGCTATCCAACTGTCCTGTAACTCTAGCCATGCTCACCTGGCATACTTGGCCTGCAGAGTGTGGCCCTTTTAGACAGCTGCTCATTCAGTCATTCAGCAAACGTTCCTGCAGCGTCTACAGTGCACCAGGAGGACCCAGCGGGACCCAGCCAGGACCCTGCCATGGACTCTGCTCTCAAGCAGTTCAGAATCCAGTTGGGGAGAGGAGACAAAAGAAGCCGCAAGCATCAGGGATTCCACCCATGCACCTCACAGGGCTCCCTGTCCATCAGTCCTCTCAAATCTCATTGCGCTTCTCTTTAAAATGGGTGAAATCTATGCATTGCGGGGATTCAATGAGAAAAGGCATTCCGAGTCCAGCCTGGATGGTGTTCGCAGTGCTGTGGTGGAGCTGGGGAAGATTCGCCTCAGCGGGGAGCCTGCCCCAGTCCTCCTCTGAGGCTCTCCCCACAGCCCTGTACTGCTTGACCCTTCAGGGAGGATGGAAGGTCAAGTAAACAGATGCAAGGTCAACTGTCTTCCTATGGAACTGTCATGTCCCCAAGAGCCCAGTGAGATCACCTGCCCCTCTAAGAGTTTCTTCCTTCCCATTGGCAGATGGGCAAGTTGCCCCTTTGAAACCCAGAACAGCAGAGGGGAGGGGTGGGAGAGAGAGACCCCAGGGAGAGGGCACACCTCGGCTGGGGCATCCTGGGAGTTTCACAGGGGGCAGGGAGACAGCTGAAAGCATGCTGCTCTTAGCATTCCACGGAACATTGGCAAAATGAATTCCTTATTTTGCTAAAGAGCTTTGGAATGTAGAGCAGACTTCTGACTCAGAACCATCCCTCATGCCCACCAAGTCCCTCAAGGACTCCCCAGGTCCAGAAAACTTGGCTTTCTTCAGTTTCCTCACCTACAGAATGGGCAAAACCCAGATTTGGTTGGCTTCACATACATGTGGGGATGCAGATCCCCAACCGCCAGCAAAGCCTCTCTCCACCAACAAATCTTTCTGTGAGCCTGGGATGGAGTAGGGGATGTCCAGGAGTGCTTGTGACTGTGTTCTGCATACTGTCTGCATTTTTTTCTTTTTCTTTTCTTTTTTGAGATAGGGTCTTGCTCTGTCTCCCTGGCGGGAATACAATGGCACAATCACGGCTCACTAATGGCTCGCTGCAGCCTCAGCCTCCCAAGCAATCCTTCTGCCTCAGCCTCCTGAGTAGCTGGGGCCACAGGTGTGCACCACCACGCCCAGCTAATTTTTAAACAACTTTTTGTTGAGATGAGGTCTTGCCATGTTGCTCAGATTGGTCTCAAATTCCTAGGCTCAAGCGATCCTCCTGCCTCTGCCTCCCAAAGTGCTGGGATTACAGGCATGAGCCACCGTGCCTCGCCTTGTCTGCGTTTTTCCGCCTCTCATCTGCCCACTTCTCTGACACCCCAGGAGTGAGTTCCCAGCCATGGATTCTTCCATCTGATGAGCCTTGAAGCACAGCCCGGAGGCCTGTGGGCTACGGCCACCCTACTCACAGGTCTGCCTACACTATGGTGTTATTAAAATGTTTACATTAGCTGCCAACCTTAAAAATCAAGACG	C	.	PASS	SVTYPE=DEL;END=22888262;SVLEN=-1738	GT:AD:DP:SAC	0/1:25,27:52:12,13,13,14
1	22890370	pbsv.SPLIT.DUP.86	A	<DUP>	.	PASS	SVTYPE=DUP;END=22891178;SVLEN=808	GT:AD:DP:SAC	0/1:43,13:56:27,16,8,5
1	23981104	pbsv.INS.87	A	ATTCTTATTGACCTTTTTTATATTACGTTTAATTTTCGACAGAACGAGACTCCATAAAAATGCCAGGTGTGGTGGTGCACGCCTGTAATCCCAGCTACTCAAGAGGCTGAGGCAGGAGAATCGCTTGAACCTAGGAGGCAGAGGTTGCAGTGAGCCAAGATTGCACCAGTGCACTCCAGCCTGGGGTTAAAAAGTAAGATCTGTATTCATCATCACCAAAATTTTATCATTGTCAGAAGTGACATGGAATGTGGTTCAGACTGGACAGAGGAGGGGGTGTGTGTGTATACAACGCACTAAAGGAAGGAACATTTTTTTTTTCAAATTAAATTT	.	PASS	SVTYPE=INS;END=23981104;SVLEN=332	GT:AD:DP:SAC	0/1:11,36:47:6,5,21,15
1	24223600	pbsv.DEL.88	GGTGATCCACCCGCCTCAGCCTCCCAAAGTGCTGGAATTACAGGTGTGAGCCACTGCACCCTGCCAGGAGTGGTTTTTTGATGAGATCTCAAAAGGTCCTTCAAACATGGCAGTTATGCAATTAATCACATGGGGCAGAAAACAGGGGTGTTGTCAGATTGCAAAAGAGCTGGCGAGAGAAAGGCAGATCACGAAAGCCTGGGGCAGAAGTTCTCAAACTTCGTGGTCTCAGCGACCCTTTACCGTCTTAAAAGTTACCTTGGCAATAAATAGCTTTTGTTGATGTAGGTTACACCTATTAGTACTTGCTGTATTAGAGACTAAAACTGAGAACTTAAAAAAAATTAATAATCCTATTGCATGTTAATAGAATTTTTTTTTTTGAGACCGAGTCTCAGTCTGTCACCCAAGCTGGAGTGCAGTGGTGCGATCTCGGTTCAATGCAAACTCTGCCTCCCGGTTTCAAGCAATTCTTCCACCTCAGCCTCCTGAGTAGCTGGGACCACCACACCTGGCTAATTTTTGTGTTTTTAGTAGAGACAGGGTTTCACTATGTTGGCCAGGCTGGTCTTGAACTCCTGACCTT	G	.	PASS	SVTYPE=DEL;END=24224185;SVLEN=-585	GT:AD:DP:SAC	0/1:19,31:50:12,7,16,15
1	24328736	pbsv.INS.89	T	TGGGCAACAGAGCGAGACTCCGTCTCAAAAAAAAAAAAAAAAAAAAAAAAAAAAAAATGTCAACGGTGCACAAGTATTTTTTAGTA	.	PASS	SVTYPE=INS;END=24328736;SVLEN=85	GT:AD:DP:SAC	0/1:34,21:55:20,14,12,9
1	24402970	pbsv.DEL.90	TCCATCTGTTTTATTTCCCTAATGTTTCTTTTTTTTTTTTTTTTTTTTTTTTGAGACGGAGTCTCGCTCTGTCGCCCAGGCTGGAGTGCAGTGGCGGGATCTCGGCTCATTGCAAGCTCCACCTCCCGGGTTCACGCCATTCTCCTGCCTCAGCCTCCCAAGTAGCTGGGACTACAGGCGCCCGCCACTACGCCCGGCTAATTTTTTGTATTTTTAGTAGAGACGGGGTTTCACCGTTTTTAGCCGGGATGGTCTCGATCTCCTGACCTCGTGATCCGCCCGCCTCGGCCTCCCAAAGTGCTGGGATTACAGGCGTGAGCCACCGCGCCCGG	T	.	PASS	SVTYPE=DEL;END=24403301;SVLEN=-331;SVANN=ALU	GT:AD:DP:SAC	0/1:32,12:44:18,14,8,4
1	24472604	pbsv.BND.1:24472604-hs37d5:8539611	A	A]hs37d5:8539611]	.	Decoy	SVTYPE=BND;CIPOS=-2,3;MATEID=pbsv.BND.hs37d5:8539611-1:24472604	GT:AD:DP	0/1:50,22:72
1	24520364	pbsv.DEL.91	TTCCCATTTCACAGATAAGGATACTAAAGTAAAGGGAGGTTAAGAGACATGCCCAAGGTCACACAGGTGGAAATGGGGAAGCTGGAACTCACATCCAGGACCACACAATTCCAAAGCTTCTTTCTTTATCACTCTGTGGTCTTGAGAAAGTTACATCCTTTCTCTGGGCCTCAGTTTTCTCATCTGTAATTTGGGAACTTTCATGTGTATTAGAATCACCTGGCTGGAGTGCAGTGGCATGATCACGGCTCACTGCAGCCTCAATCTCCTGGGCTCAACGATCCTCCTGCCTCAGCCTCCTGAATAGCTGGGACTATAGGTACATGCAGCCACACCCGGCTAATTTCGTTTATTTTTTGTAGAGACTTGGTTTTGCTGTGTTGCCCAGGCTGGTCTTGAACTCCTGGGTTCAAGTGATCCACCCGTTTGGGCCTCCCGAAGTGCTGGGATTACAGGCGTGAGCCATAGCTGGAGAGCTGGTTAAGACACAGGTTGCTGGGGTTCATCTCCAGAGTCCCCGGTTCCATTTTTTTTCTGAGGTGCGGCTTAAGGATTTGCATTTTAACCAGTTCCCAGGTGATGCTGGTGATGATGGTGCTGCTAGTCTGGGTTCCACACTTTCAGAAACACTGTAGTATTTGATCCCAGCTCTAACATACTATGATGTGGGGTGGTGGATATATTTTACCTTTCCATTTAGTTTGGGCTTGGACCCCTATTTTTATTATTTATTTATTTATTGAGACAGAGTCTTGCTCTGTTGCCCAGGCTGGAGGAGTGCAGTGGCGTGATCTTAGCTGATTGGGTTCAAGCAATTCTCATGCCTCAGCCTCCCAAGTAGCTGAGACTACAGCTGTGCGCCACCATGCCTGGTTAATTTTTTTGTATTTTTAGTAGAGACGGAGTTTCACCATTTTGGCCAGGCTGGTCTTGAACTCCTGACCTCAGGTGATCCACCTGCCTCGGCCTCCCTAAGTGCTGGGATTACAGGCGTGAGCCACCGCACCCGGCCAGTTTGGGCTTAGACCGGTATTAAATGGTGTGTGTGTGTGCGTGTGTGTGTGTGTGTGTGAGAGAGACAGAGAGAGAGAGAGAGAGAGCGCGCGAGCAGGCAGCCACCATTTTGCTCCACAGTAAACTTAATTCCAACAATTGTTGAATGAAATTCAAATAGGTAAAGAAGTGAAGAGAAGAGTTTGAAAATTTGAGTGTAAGCTTTGACTCCCCCAAAACTTAACTACTAATAGCCTACTGTTGATCGGAAGCCTTATTGATTACATAAACAACATATATTTTGCATGTCATATATATATATATATATACTGCACTCTTACATATATACTGTACTCTAGTAAACAGAGAAATGAAAATGTTATTACGGAAACCATAAGAAAGAGAAAATACATTTACTATTCATTAAGTGGAAGTGAGTCATCATAAAAGTCTTCATCCTCATTTTCTTCATAATGAGTAGGTGGTGGAGGAGGAGGGTTTAGTCTTGCTGTCTCGGTGGAAGAGGCAGAAGAAAATTCACATATAAGTGGACCCTCACAGTTCAAACCCATGTTCAATGGTCAGTTGTATATCAGTGGTTGCCAGGGGCTGGGGAAAGGGAGGGGTATGGGGAATGGTTACTAGTGGGTAGAGTTTATTTTCCAGGTGATGAAAACGTTCTCAGATTAGAGAGTAGAAATGGTTGCATGACTTTGTGAATATATTAAAAAGTGTGCATTTTTAATGGTGGATTTTATAGTATGTGAATTATATCTCAGTTGCGGGGTGGTCTCTAGGGGTGCAAAGTTTTGAGGGTGGTAGAACTGGGATTTGAACCCAAGGCCATGTGGCAGCCTAGGAAAGAGCCTGTGATTTCAGATCTTGGCTCAGCCCTTCATCTCGGGCCAGCCTTTTCTGTCTCAGCGGGCAGTGAGGCGTGGTGGGGGTGGGACATTCCCTCCAGGCCCTGGCGTGGAGGACTCCAAGTGTGGCCCTGCTCAAAGGATCCGAGGGAGCAAAGGCGCAGAAGAAGCGGGAGAGGAGGCGAGGGCCATTCTTATCCAAGAACCCCCTCTCCCTTTCCTGTAAGAACAGCTAGGCTCTTTCCATCCCCGCCTTTATCTGCTCCTTCCAGGCCTGGGAAGGCCGCTGGCGCTTGACAGCGGTTCCCAGGCGCACTGGCCGCCGGGCTTGCAGGGGCAGGCACGGTGCGCGCCCAGACTTTTCTGGGAAAGCGTGCGCGAACCTGCTGCCTGGCAGCTCGGTGGCTGGGAGCCCAGCCCTAGCTCACAAACGGGACTCTTCTACGCCCGGTGGGGACTCTGGTCCTACCCGTTGGACCTTGTGGGCCTACTACTGTGTGCTACATCCTCCTGTGATTCTCCTCCCTTTAGAAAATTCTTTCTGGCTCACGCCTGTAATCCCAGTATTTTGGGAAGCCGAGGCAGGAGGATCGCTTAAGCCGGTGAATTCGAAGCCAGCCTGCGCAACACGGTGAGACCCCCGTCTCTACAACAAAAATAATAAATTAGCCAGGTGTGGTGGCATGCAGCTGTTGTCCCAGCTACTTGGGAGGCTGAGGTGGGAGGATTTGTTGAGCCAGGGAGGTCGAGGCTGCAGTGAGCCAGGATTGCACCACTGCTCTCTAGCCTGGGCCAGACTGTGAGACTCAGCCTCAAAAAAAAAAAAAAAAGTTTATTTTTCTTCTTATCTCTGTCTTTCTAATAATAAATTTTAAATTACACAGGCAATCGATGAATTCATTTTCCTTTCAACACATTAAAATAGCACTGATTCATCATTCCCCTATCCTTTCTCCCCTCCCTCTCAAAAGTAATCATTATTATTATCAGTTTGGGAGCAATATTTTCAAATCTTTTTCTATAGGCCCATAGAAAATACATCATACTGTACATCCCTGTGTGTGTTTTTTTTTTTTTTTTTTTTTTTTTTTTTTTTGATACTGAGTCTCACCCTGTCACCCAGGCTGGAGTGCAGTGCCACGATCTCAGCTCACTGCAACCTCCACCTCCCAGGTTCAAGCGATTCTCCTGCCTCAGCCTCCTGAGTAGCTGGGATGCCCGCCACCACACCCAGCTAATTTTTGCATTTTTAGTAGAGACGCGGTTTCACTGTCTTGGCCAGGCTGGTCTCAAACTCCTGACCTTGTGATCCACCTGCCTTGGCCTCCCAAAGTGTTGGGATTACAGGCGTGAGCCACCTC	T	.	PASS	SVTYPE=DEL;END=24523580;SVLEN=-3216	GT:AD:DP:SAC	0/1:40,19:59:20,20,9,10
1	24774895	pbsv.INS.92	T	TTTTTATTGATAATTCTTGGGTGTTTCTCACAGAGGGGGATTTGGCAGGGTCATGGGACAATAGTGGAGGGAAGGTCAGCAGATAAACAAGTGAACAAAGGTCTCTGGTTTTCCTAGGCAGAGGACCCTGCGGCCTTCCGCAGTGTTTGTGTCCCTGATTACTTGAGATTAGGGATTGGTGATGACTCTTAACGAGCATGCTGCCTTCAAGCATCTGTTTAACAAAGCACATCTTGCACCGCCCTTAATCCATTTAACCCTGAGTGGACACAGCACATGTTTCAGAGAGCACAGGGTTGGGGGTAAGGTCACAGATCAACAGGATCCCAAGGCAGAGGAATTTTTCTTAGTGCAGAACAAAATGAAAAGTCTCCCATGTCTACTTCTTTCTACACAGACACGGCAACCATCCGATTTCTCAATCTTTTCCCCACCTTTCCCGCCTTTCTATTCCACAAAGCCGCCATTGTCATCCTGGCCCGTTCTCAATGAGCTGTTGGGCACACCTCCCAGACGGGGTGGTGGCCGGGCAGAGGGGCTCCTCACTTCCCAGTAGGGGCGGCCGGGCAGAGGCGCCCCTCACCTCCCGGACGGGGCGGCTGGCCGGGCAGGGGGGCTGACCCCCCCCACCTCCCTCCCGGACGGGGCGGCTGGCCGGGCGGGGGGCTGACCCCCCCACCTCCCTCGCGGACGGGGCGGCTGGCCGGGCAGAGGGGCTCCTCACTTCCCAGTAGGGGCGGCCGGGCAGAGGCGCCCCTCACCTCCCGGACGGGGCGGCTGGCCGGGCAGGGGGGCTGACCCCCCCCACCTCCCTCCCGGACGGGGCGGCTGGCCGGGCGGGGGGCTGACCCCCCCACCTCCCTCGCGGACGGGGCAGCTGGCCGGGCAGAGGGGCTCCTCACTTCCCAGTAGGGGCGGCCGGGCAGAGGCGCCCCTCACCTCCCAGACGGGGCGGCTGGCCGGGCGGAGGGCTGACCCCCCCACCTCCCTCCCGGACGGGGCGGCTGGCCGGGCAGAGGGGCTCCTCACTTCCCAGTAGGGGCGGCCGGGCAGAGGCGCCCCTCACCTCCCGGACCGGGCGGCTGGCCGGGCGGGGGGCTGACCCCCCCACCTCCCTCCCGGATGGCACGGCTGGCCGGGCGGGGGGCTGACCCCCCACCTCCCTCCCGGTTGGGGCGGCTGGCCGGGCGGGGGGCTGACCCCCCCTCACCTCCCTCCCGGACGGGGTGGCTGCCGGGCGGAGATGCTCCTCACTTCCCAGATGGGGTGGCTGCTGGGCGGAGAGGCTCCTCACTTCTCAGACGGGGCAGCTGCCGGGCGGGGGGGCTCCTCACTTCTCAGACGGGGTGGTTGCCAGGCAGAGGGTCTCCTCACTTCTCAGACGGGGCGGCCGGGCAGAGACGCTCCTCACCTCCCAGACGGGGTCTCGGCCGGGCAGAGGCGCTCCTCACATCCCAGATGGGGCGGTGGGGCAGAGGCGCTCCCCACATCTCAGACGATGGGCGGCCGGGCAGAGACGCTCCTCACTTCCTAGATGTGATGGCGGCTGGGAAGAGGCGCTCCTCACTTCCTAGATGGGATGGCGGCCGGGCGGAGACGCTCCTCACTTCCCAGACTGGGCGGCCGGGCAGAGGGGCTCCTCACATCCCAGACGATGGGCGGCCAGGCAGAGACACTCCTCACTTCCCAGACGGGGTGGCGGCCGGGCAGAGGCTGCAATCTCGGCACTTTGGGAGGCCAAGGCAGGCGGCTGGGAGGTGGAGGTTGTAGTGAGCCGAGATCACGCCACTGCACTCCAGCCTGGGCACCATTGAGCACTGAGTGAACGAGACTCCGTCTGCAATCCCGGCACCTCGGGAGGCCGAGGTTGGCGGATCACTCGCGGTTAGGGGCTGGAGACCGGCCCGGCCAACACAGCGAAACCCCGTCTCCACCAAAACCAGTCAGGCGTGGCGGCGCGTGCCTGCAATCGCAGGCACTCGGCAGGCTGAGGCAGGAGAATCAGGCAGGGAGGTTGCAGTGAGCCGAGATGGCAGCAGTACAGTCCAGCTTCGGCTCCGCATGAGAGGGAGACCGTGGGGAGAGGGAGACGGAGACGGAGACGGAGAGGGAGGGGGAGGGGGAGGGGGAGGGAGAGGGAGAGGGAGAGGGAGAGGGAGAGGGAGAGGGAGAGGGAGAGGGAGAGGGAGAGGGAGAGGGAGAGGGAGAGGGAGAGGGAGAGGGAGAGGGAGAGGGAGAGGGAGAGGGAGAGGGAGAGGGAGAGGCTAATTGGCAACTCTGCAATGTGCTTTTAGTGTGTTATATATATATAAATCGGTGATTGTTCCACCTCATCCACACTCCACCTCTTGGGTTTACAACAACAAAAATATATAATATATATAATATATAATATAATATATAATATATATAATATATAATATAATATATAATATATATAATATATAATATAATATATAATATATATAATATATAATATTATATATAATATATATAATATATAATATTATATATAATATATATAATATATAATATTATATATAATATATATAATATATAATATTATATATTCTTTCTAAAATGTGTGTGTGCAAAAAAATAGATAGATGTTTTTTTTTTTTAAAAAAAAACACATATATATATAAAAAAAATTATTTGCATAATATGTTCATAATGAAAAGAAAAGAAAATATATATATATATAGTTTTTTTTTTTTTTTTTTATGGAAAAGTGTTCTCTCTCTCTCAAAAAAATATTGTGGAATGTTTGTGTGGATGGATAAAAATTTATTTTATTTTTTTATATATAATAGAATAGAATAGAATAGAGTAGAATAGAATAGAATAGTGAGACACACACACACTTTTAAAATTTTAGAGAATTATTCACACTAGAAAAATTTTTTTTTACAATATATATATATATATATATATATTGTGTGTGTGTAGTCTATATCTATCAAAGTTTCTCTCTTCTTTCTTACCCTTAATATACAAAAGCCTGCGGGGGCGGAGGTGACACACAGATCCGGAGCGCGCACACAGATCCGGAGCGCGCACACAGATCCGGAGCGCGCACACAGATCCGGAGCGCGCACACAGATCCGGAGCGCGCACACAGATCCGGAGCGCGCACACAGATCCGGAGCGCGATATATATATATATAAGTATATATAAGTATATATATATAAGTGTATATATATATAAGTATATATAAGTATATATATATAAGTGGTGTGTTCTTGGAAACACACCCATCCCTGCCAGCAACCCATTTTTAAATTAGCCAGGATGCAATTATATATACATATATATGTGTATAAGTGTGTGTGTACTAATAAGTTTAATTCTAAGAGGTGTGTGTGTGTGTGTGTGTTATTAAGATAGATAGTTAGACTACTGGATTCTGAAGGACAGATTGAGGGTGGGTCTGCCTCTCCCAGCCCACTGACTCAAATGTTTATCTCCTTTGGCAACACCCTCACAAACACACCTAAGTGTGTACTTTAAAAAATTTTTCTCAATTTAGTATAGTATAGTATAGTATAGTATATATTAAAACATATAGTTGTATGTTTTTTTAAAAAAAAAAAAAAAAAATCAACAATTGGATGA	.	PASS	SVTYPE=INS;END=24774895;SVLEN=3615	GT:AD:DP:SAC	0/1:4,9:13:4,0,3,6
1	24805315	pbsv.DEL.93	AAAGAGGGCTAAGGTATTGTGGAGAGGACACTGTCAGAAGCTGCCACCCCTAGGGCTGGGGGAAGACAGGTAACAGGTTGGAATCATTAAAATGCAGGTGCCTGGAGGAGGGGCCCTGTGGAGCTGAAACTCAAGCACTGAGGAGGCAGCCTCACTAGCTGATGCTGTGTCTCAGCTTAGAGGAGAGGCCCTATAAAAAGGAGACCCAGGCCAGGTGCAGTGGCTCACGCCTGTAATCCCAGCACTTTGGGAGGCCGAGGTGGGCAGATCACCTGAAGTCAGGAGTTCGAGACCAGCCTGGCCAAGATGGTGAAACCCCATCTCTACTAAAAATACAAAAATCAGCTGGGCGTGGTGGTGTATGCCTGTAATCCCAGCTACCTAGGAGGCTGAGGCAGGAGAATTGCTTGAACCCGGGAGGTAGAGGTTGCAGTGAGCCGAGACTGCACCACTGCACTCCAGCCTAGGTGACAAAGCAAGACTCCGTCTCAGGGAAAAAAATAAAAAAAAGGAGACCCAGACCCATGAGGCTCTGGATGAGCCCTGGAGACCACAGATTGAAAAAGAGACACTCCCTGACCTTAAGTGGGAGAGAAAACAATTATTTAACCATGCCAAGAATATCTGTTAGTGGTTCCTGTTCAACATGGCAACCTAGGCACACACATTCACCTCCTCTCTGCCCCAGAGTGGCTCTGAGCTCAGACAGTAAGTGAGAAGAACAAGTGTGCTATGGGCAGCAATCTGGATTAAAGGGAAGACTATTTATAGGTCCTGTGGACACAGAACAACATCAGCCCCAGAGGGAACCCTAAGAATTACTCTAAACAGCGGAAGATGGCCAGACGCGGTGACTCACACCTGTAATCCCAGCACTTTGGGAGGCCAAGGCGGGTGGTTCACCTGAGGTCGGGAGTTTGAGATCAGCCTCGCCAACATGGTGAAACCCCATCTCTACTAAAAATACAAAAATTAGCCAGGCATGGGAGCACATACCTGTAATCCCAGCTACTCGGGAGGCTGAGGCAGGAGAATGGCTTGAACCTGGGAGGCGGAGGTTGCAGTGAGCCAAGATCACGCCATTGCACTCCAGCCCGGGTGACAGACTGAGACTCCGTCTGAAAAAAAAAAAAAAGAGTGGTAGATTTGGCTGTGGACGGCCCATGGTAGGGATATTGGAGCAGCAGGCAAGGAAACGAATGGACCTCCAGCTCTGTTCTGTCGGGAGACAGACCTATGGAGAGCTGGAGCCGAGTCCCATGTCCTTCAGCAGATGTCTTGTCCCAAGGCAGCCAGCAGCTCCATGCTCATGCACCTGAGGAGGAAGCCGATGACCAGGCCTGCTCACTTCCTCCAAGATGAAAATCCCCCCTCACATTCAGGGGATGATGGTACGCCTTCGGGTAAACAAATGCACACAACTGCAAAGGAAATCTCTAGTAAGTACTGTAGTTCTTTATTTATAAATGGGATTGTCCACCAAGAATCGCAAGACATTTGAGGAAATTCAACAGCTTGAAAGAGAGAGACTAAAATGACTGAGGCCGGGCACAGTGGTTCACACCTACAATCCCAGCACTTTAAGAGGCCGAGGCGGGAGGATTGCTTGAGACCGGGAGTTTGAGACCAGCCTGGGCAACCTGGTAAAACAATGCACACAATGCATGGTGCATGAGAGGCCCTGTCTCTACAAACGGTGAGACCCTGTCTCTACAAAAATACAAAAAATTAGATGGGCATGGTGGTGCACACTTGGAGTCCCAGCTACTTGGGGAGCCGAGGTGGGAGGATCACCTGAGCCCATTGATATGGAGGCTGCAGTAAGCCATGATTGCACCACTGCACTCTAGCCTGAGCGACAGAGCAAGACCCTGTCTCAAAAAATTTAAAAAATAAAATAATTGAGTTAATATAAGAATGGCAGGATAATGCAGACAGGGCAGTGGTTCATTAAATTACTTTCTCTATTTTATGTCTACATGAAGTGGTTT	A	.	PASS	SVTYPE=DEL;END=24807305;SVLEN=-1990	GT:AD:DP:SAC	0/1:17,24:41:9,8,10,14
1	24941242	pbsv.INS.94	G	GTAAAAAAAACAGTTTTTTATTATAAATATATAAATAATATACTATACAATGTGTGTGTATATACATATATATACATATATATGTAATATATACAAATTCATGTATATATATATATATATATATATATACACAACACACTTTACATAATATATATTGAAGTAAAAAAACAAATTCCCAGTCACCTGCTCTGACCTGAGTCATCACATTTTTTTTTATGTGTGTGGTTAGCCAACACTGCACCACTCCACTCCAGCCTGGGCGACAGAACGAGACTCTCTCAAAAAAAAAAAAAAAAAAAAAAAAAAAAAGTTTCATTATGTTGTCACAAATTTTTTTTTACTTATTGATTT	.	PASS	SVTYPE=INS;END=24941242;SVLEN=350	GT:AD:DP:SAC	0/1:27,14:41:16,11,4,10
1	25158544	pbsv.DEL.95	CGTTTCCTGGAATTCTTACTGACCTAGCTGTTTCTCACATTGTATTCTCCTGTTAATTTATAAACTTTACATTTCAGCTAACTATATGCATTATTGCTGGCCTGAATATAATTAATAAAAATTTATGTTTATTATTTTATGTTTTTGATTTTTTATTTTTTTTATTTTTTATTTTTTTTTTCTTTTGAGCAGTAACGTTTTATTTTTTATTTTTTTATTTTTTATTTTTTTTATTTTTTATTTTTATTGATCATTCTTGGGTGTTTCTCGCAGAGGGGGATTTGGCAGGGTCATAGGACAATAGTGGAGGGAAGGTCAGCAGATAAACAAGTGAACAAAGGTCTCTGGTTTTCCTAGGCAGAGGACCCTGCTGCCTTCCGCAGTGTTTGTGTCCCTGGGTACTTAAGATTAGGGAGTGGTGATGACTCTTAACGAGCATGCTGCCTTCAAGCATCTGTTTAACAAAGCACATCTTGCACCGCCCTTAATCCATTTAACCCTGAGTGGACACAGCACATGTCTCAGAGAGCACAGGGTTGGGGATAAGGTCACAGATCAACAGGATCCCAAGGCAGAAGAATTTTTCTTAGTACAGAACAAAATGAAAAGTCTCCCATGTCTACTTCTATCCACACAGACCCAGCAACCATCCGATTTCTCAATTTTTTCCCCACCCTTCCCGCCTTTCTATTCCACAAAACCGCCATTGTCATCATGGCCCATCCCCAATGAGCCGCTGGGCACACCTCCCAGACGGGGTCGTGGCCGGGCAGAGGGGCTCCTCACTTCCCAGTAGGGGCGGCCCGGCAGAAGTGCCCCTCACCTCCCAGATGGGGCGGCTGGCCGGGCGGGGGGCTGACCCCCCCACCGCCCTCCCGGACGGGGCGGCTGGCCAGGCAGAGGGGCTCCTCACTTCCCAGTAGGGGCGGCCGGGCAGAGGCGCCCCTCACCTCCTGGATAGGGCGGCTGGCCGGGCGGGGGGCTGTTCCCCCCACCTCCCTCCCGGACGGGGCGGCTGGCCGGGCAGAGGGGTCCTCACTTCCCAGTAGGGGCGGCCGGGCAGAGGCGCCCCTCACCTCCCGGACGGGGCGGCTGGCCAGGCAGGGGGCTGATCCCCCCACCTCCCTCCCGGACGGGGCGGCTGGCCGGGCGGGGGGCTGACCCCCCCCACCTCCCTCCCGGACGGGGCGGCTGGCTGGGCAGAGGGGTCCTCACTTCCCAGTAGGGGCGGCCGGGCAGAGGCGCCCCTCACCTCCCGGACGGGGCGGCTGGCCAGGCAGGGGGCTGATCCCCCCACCTCCCTCCCGGACGGGGCGGCTGGCCGGGCAGGGGGCTGACCCCCCCACCTCCCTCCCGGACGGGGCGGCTGGCCGGGCAGGGGGCTGACCCCCCCTCCCCCCTCCCGGACGGGGCGGCTGGCCGGGCGGGGGGCTGACCCCCCCACCTCCCTCCCGGATGGGGCGGCTGGCCAGGCGGGGGGCTGACCCCCCCACCTCCCTCCTGGGCGGGGCGGCTGGCCGGGCAGAGGGGCTCCTCACTTCCCAGTAGGGGCGGCCGGGCAGAGGCGCCCCTCACCTCCCGGACGGGGCGGCTGGCCAGGCGGGGGGCTGACCCCCCACCTCCCTCCCGGACTGGGCGGCTGGCCGGGCGGGGGGTTGACCCCCCCACCTCCCTCCTGGACGGGGCGACTGGCCGGGCAGAGGGGCTCCTCACTTCCCAGTAGGGGCGGCCGGGCAGAGGAGCCCCTCACCTCCCGGCCGGGGCGGCTGGCCGACCCCCCCCCCCCCCCCCCGCCTCCCTCCCGGACGGGGCGGCTGGCCGGGCAGAGGGGCTCCTCACTTCCCAGTAGGGGCGGCCGGGCAGAGGAGCCCCTCACCTCCCGGACGGGGCGGCTGGCCGGGCAGGGGGCTGACCCCCCCCACCTCCCTCCCGGACGGGGTGGCTGCCGGGCGGAGACGCTCCTCACTTCCCAGACGGGGTGGTTGCCAGACGGAGGGGCTCCTCACTTCTCAGACGGGGCGGTTGCCAGGCAGAGGGTTTCCTCACTTCTCAGACGGAGCGGCCGGGCAGAGACACTCCTCACCTCCCAGACAGGGTTGCGGCCCAGCAGAGGCGCTCCTCACATCCCAGACAGGGCGGTGGGGCAGAGGTGCTCCCCACATCTCAGACGATGGGCGGCCGGGCAGAGACGCTCCTCACTTCCTAGATGGGATGGCGGCGGGGAAGAGGCGCTTCTCGCTTCCTAGATGGGATGGCGGCCGGGCAGAGACGCTCCTCACTTTCCACACTGGGCAGCCAGGCAGAGGGGCTCCTCACATCCCAGACGATGGGTGGCCAAGCAGAGACGCTCCTCACTTCCCAGACGGGGTGGCGGCCGGGCAGAGGCTGCAATCTCGGCTCTTTGGGAGGCCAAGGCAGGCGGCTGGGAGGTGGTTGTAGCGAGCCGAGATCACGCCACTGCACTCCAGCCTGGGCACCATTGAGCACTGAGTGAACGAGACTCCATCTGCAATCCCGGCACCTCGGGAGGCCGAGGCTGGCGGATCACTCGCGGTTAGGAGCTGGAGACCAGCCCGGCCAACACAGCGAAACCCCATCTCCACCAAAAAAAAACGAAAACCAGTCAGGCGTGGCGGCGCGCGCCTGCAATCGCAGGCACTCGGCAGGCTGAGGCAGGAGAATCAGGCAGGGAGGTTGCAGTGAGCCGAGATGGCAGCAGTACCGTCCAGCTTTGGCTCGGCATGAGAGGGAGAGGGAGACGGGAGAGGGAGAGGGAGACGGGAGAGGGAGAGGGAGACGGGAGAGGGAGAGGGAGACGGGAGAGGGAGACGGGAGAGGGAGAGGGAGACGGGAGAGGGAGACGGGAGAGGGAGAGGGAGAGGGAGACGGGAGAGGGAGAGGGAGACGGGAGAGGGAGACGGGAGAGGGAGAGGGAGACGGGAGAGGGCGAGCAGTAACGTTTTATATTGATTTTTTATTTTTAAGTGGCTTGTTTCTCTTGTCACTTCTGTAGTTGAGCTCTGCTAATGTCTCAACTTTATTTTACTGGGTTCCAGTGCCCTCTGCTGGTTATGTTTCATCTAAGAAATAAGCTAACTTGATCATTGGCTATGGCTAGCATGATCCTTTAATAATAAAATGGGTAGATCTTTGACCTTGCCACTTATCACTTAGGTAGGTAACACATTCTAATTTGT	C	.	PASS	SVTYPE=DEL;END=25161740;SVLEN=-3196	GT:AD:DP:SAC	0/1:14,22:36:9,5,9,13
1	25159311	pbsv.BND.1:25159311-21:28732258	G	]21:28732258]G	.	PASS	SVTYPE=BND;CIPOS=0,6;MATEID=pbsv.BND.21:28732258-1:25159311	GT:AD:DP	0/1:46,14:60
1	25201987	pbsv.DEL.96	CTGGACAGTCCTTTCTGGGTGTGGATAAAGACCAGGCTTGTGCCCTCTGGGGACCGTTCAAAGCAGTCTTCAGGGTCGGACCTCAGACTCATCCCTGTGATGATTGTTTCAGGTCCTAGCGAGTTACTTTCCCAACCTGTGAGCTTCTGCAACTGTGTTTTTTTGTTTTTTGTTATTGTTGTTTGTTTGTTTTAATATTTTTTTCTTTTCTTTTTTTTTTGAGACAGAGTCTTGCTCTGTTGCCCAGGCTGGAGTGCAGTGGTGCGATCTCGGCTCACTGCAACCTCCACCTCCTGGGTTCAAGCGATTCTTCTGCCTCAGCCTCGCGAGTAGCTGGGATTACAGACGTGTGCCACCACACCAGCTAATCTTTGTATTTTTAGTAGAGACAGGGTTTCGCCATGTTGCCCAGACTAGTCTCAAACTCCTGACCTCAAGTGATCCACCCACCTCGACCTCCCAAAGTGTTGGGACTACAGGGGTGAGCCACTGTGCCTGGCCATGCAACTGTGTTTTAATCACCTTTGTGTTCCCAAGGCCCTGACATGGAACAAGCACCCAGTAAGTATTTGAATGAATGAGCAAATGAAAGGCCAGGAAGGGAGAGCCTTTATTTTGAAGCCTGCCCGCCGGGCTGCCCTTGGGAAAGCCACTTTCTGCAAAAGTCACAGGAGCAAATGAGACAAAGATGCAAAATTGCTCTGCCTGAGCTGTGAGGGCTTAACTGTGAATGTCTTTAGGTGACCTTCTTGGAGACCTCAAGACCACCCCTCTGTGACTTGGTTCAGGCTGCCCTGCTGTGATGCCTGCTGGGGCCAAGGCCTGGATCCCTGGGTGGGGTGGGGTGGGGTGGGGCGGGGCGGGGAGGGGCGGGGCGGGGCGGGGCAGGAGTGGCAGCAGGAAGGATCCGGCTGAGACTTGCCCTGGGGGGCCAGGGAAGGAGGGTGGCAGGAGGCAGAATCCACAAATGAAGTAGATCTGGAGCCAGGCAGATCAGCCCTTAGATATAATCTCAGAAGGGGTTGGGAGAATGGAAGGATTTTGTTGAGGATGGAGTGAGAGGGTTGGAGGGTTGGGTATGTTCCTGAGCATATTTCCCTGTCTATGGGGCCATTCAGAGAGAAGCCCACGTGCTCCAGGCCAGTGGTGGAGCCTTCAACGTGGAGCTGGAAGACCTGGGCTCGAGTCCCACCTCTGCCATGTCCCATCCTCCCTCATGACTCCCAGTAGTTACCGCCTTCTCTGGGCCTCAGTTTCCCCAACTGGAAATTAAAGAAAATTACCCTGTTCCTGCATCAGATGGTTGGTTGTGGATATCACTGAAATCTCCTCACGTGGTATTGAGCCGCTGCTCTTGGCCAGACACAGAGCAATTTACATGAAATGATTTTCGAAGTCTGGTCCGGGGACCAGCAGTGTCAGCATCACTTGGGAACTTT	C	.	PASS	SVTYPE=DEL;END=25203425;SVLEN=-1438	GT:AD:DP:SAC	0/1:29,9:38:14,15,3,6
1	25317865	pbsv.INV.97	C	<INV>	.	PASS	SVTYPE=INV;END=25320665;SVLEN=2800	GT:AD:DP:SAC	0/1:34,13:47:22,12,6,7
1	25688263	pbsv.SPLIT.DUP.98	T	<DUP>	.	PASS	SVTYPE=DUP;END=25695725;SVLEN=7462;NotFullySpanned	GT:AD:DP:SAC	0/1:39,23:62:24,15,9,14
1	26134589	pbsv.DEL.99	TCCCTGGGAGGAGACTTGGAGAGGAGACTGGGGAGGGAGAGTAGGGCTGCTGGAGGGCCAGGGAAGCCAGGCAGGGTGGTGGCACCCAAGGCTGGCCCATGGGCTTATGCATAGGATGGAGGTGGGACTATGTGAGGCACAGAGCCCCACCATCCCCATTCCAACCTTGCCCTCGAGCGAGCTGCTCTGGCCTGGGCTGCGCCTGGGTGGGCTGTGCCTGGGTGGGCTGTGCCTGGGTGGGCTGTGCCTGGGTGGGCTGTGCCTGGGTGGGCTGCAGAGGCACTGCAGCAGGGAGAGGAGCCTCTCTCTGGCGGGATATTGCTAAGCTTGTGGCCATCATAAGGGCAGGAACCTCCCTGGGGTCCATCTGCTCCCTTGGTGTGGGCTGGCTCGGGGCTTGAGGGAGACCTCCACCCACATGGTACAGGAGACCCCGGAGTCAGGTTCTC	T	.	PASS	SVTYPE=DEL;END=26135037;SVLEN=-448	GT:AD:DP:SAC	0/1:16,42:58:7,9,20,22
1	26459569	pbsv.SPLIT.DUP.100	G	<DUP>	.	PASS	SVTYPE=DUP;END=26464008;SVLEN=4439	GT:AD:DP:SAC	0/1:36,33:69:11,25,20,13
1	26489840	pbsv.DEL.101	TTTTTTTTTTTTTTGAGACGGAGTCTCGCTCTGTCGCCCAGGCTGGAGTGCAGTGGCGGGATCTCGGCTCACTGCAAGCTCCGCCTCCCGGGTTCACGCCATTCTCCTGCCTCAGCCTCCCAAGTAGCTGGGACTACAGGCGCCCGCCACTACGCCCGGCTAATTTTTTGTATTTTTAGTAGAGACGGGGTTTCACCGTTTTAGCCGGGATGGTCTCGATCTCCTGACCTCGTGATCCGCCCGCCTCGGCCTCCCAAAGTGCTGGGATTACAGGCGTGAGCCACC	T	.	PASS	SVTYPE=DEL;END=26490124;SVLEN=-284;SVANN=ALU	GT:AD:DP:SAC	0/1:13,25:38:7,6,10,15
1	26966209	pbsv.DEL.102	CGTGATCCACCCGCCTTGGCCTCCCAAA	C	.	PASS	SVTYPE=DEL;END=26966236;SVLEN=-27	GT:AD:DP:SAC	0/1:49,30:79:25,24,19,11
1	27464892	pbsv.DEL.103	CCTGACACTGCTTTGTCCACATCCAATGCTCCATGCTGGCATGGGAGCCCCCTGACATCAGGAGCCTCTTCTGTCTTGTTCCTGGCTGTGTCCTCAGATCCAGAATAGTGTCTGACATGGGGGTAGAGGCAGCTGGTGGGGCGTGTGCTGCCCGTTAGACTGGACAGTCAGGGAGGCCTCTCTGAAGAGATGACGTTTGATCTAGGGCCTGAAGGAGAGCACCGGCGCGAGGCAGTCTATGGGCAGTGCTCCAGGCTGGGGATCGAGCAAATGCCACAGCTGTATGGAGGAACAGGCCTGGCAAGGCAGATGTGCGTTAGGGACACAGGAAGGCCGGTGCGACTGGAACAGGGAAAGGGTAGTGGGGCATGAAGTGGAGAAAGGGGTGGGCCACACTTTCCTTGCATTTTCTCCCAAGTTCATCAGGAAGCATTTGAAAGGTTTTCAGCAGGGGAAACACCATGCTCTGGTTTACAGGTCTCAAAGCTCCCTGCGGCTGCTCTGGGGAGAGCTGCCTGCAGGCAGACAGCAGTGGAGCCGCAAGACCATTCAGGAGGCCCGGGAATCACCCGGGTTGGAGAAGATGGAGTGAAGAGGCAAGCCTTTGACAGGTGTGGTTGTGTTTGCCACCAGTCTGAGGAGCCCTGGCCAAGTCTACACCCCTCTGGAGTTCCAGATGCTTCATCCAGCCCCGCCCACCTACTGTCTTATTTCTCACTGACTCCTCACCCAGACTTTTCCTGCAGCTGGCTGGGCTCCCCAACAGGTGCCTGCCCATACCTAGTACTCAGAGCCTGCAAAGAGCCTTAACCGGTGTCACGGCCATTGCCTGATTGGTCACCTTCCCTCCCTCTTAGAAGGGTCTGGTGAAGGTGTCTGCACAAAGATCTCTGCTCCATGTTCATTCCAGCCACATTTCTCCCCTTCCTAAAGGTCTCCTGTTCTTTGAGGCAACAGCACAGCAATCCTCGAGCACTTAATTATTCCCTGTTTCACTTTCCTAAAGTAGCTGTAAGCTAAATAAAGCTAGATACCATGACTCGCACCCTTCGGGGCCGTCACATAGTGCAGAAGGCAATGATGCACTATGCGAAGCCCTGAGCACAAAGCCAGGCACTGGCAGGGTCTCAGTAAGTGGTAGGTAGCTCTGTCCTCACTGCCTATACCAGGGCGACAGCCATCACAGGTGCTCAGTGCCCCACAGGTGCAGTTAGCTTCTCTGCCCA	C	.	PASS	SVTYPE=DEL;END=27466117;SVLEN=-1225	GT:AD:DP:SAC	0/1:36,17:53:20,16,8,9
1	28204691	pbsv.INS.104	G	GACTGGGCAGGGTGGGTGGAGAAAGGAGAAATGTTGATCAGAGGGTACAAAGTTTCATGTAGGCAGGAGGAATAAGTTCTGGTGAACTACTGCAGAACAAGGTGACTACAGTTAATGGTAATGTATTGTGTATTTCAAAATTACTTGAAAATGGATCTTAAATGTTCTCATCACAAAGCAATGATAAGTGTATGAGGTGATGGGCATAATAATTAGTCGGAGATGTTCAATTCGCACTGTATACATGTACTGAAGCATTGCATTTTACCCCATACATGT	.	PASS	SVTYPE=INS;END=28204691;SVLEN=278	GT:AD:DP:SAC	0/1:30,22:52:18,12,11,11
1	28247837	pbsv.DEL.105	CCCAGCACTTTGGGAGGCCGAGGCGGGTGGATCATGAGGTCAGGAGATCGAGACCATCCTGGCTAACAAGGTGAAACCCCGTCTCTACTAAAAATACAAAAAATTAGCCGGGCGCGGTGGCGGGCGCCTGTAGTCCCAGCTACTCGGGAGGCTGAGGCAGGAGAATGGCGTGAACCCGGGAAGCGGAGCTTGCAGTGAGCCGAGATTGCGCCACTGCAGTCCGCAGTCCGGCCTGGGCGACAGAGCGAGACTCCGTCTCAAAAAAAAAAAAAGAA	C	.	PASS	SVTYPE=DEL;END=28248111;SVLEN=-274	GT:AD:DP:SAC	0/1:12,32:44:6,6,13,19
1	29862371	pbsv.INS.106	A	AGGATCAACTGGTGTTTTTTTTTTTTTTTGAGATGGAGTTTAGCTGTTTTTACCCAGGCTGGAGAGTGCAATGGCACGATCTTGGCAGCTCACTGCAACCTCCGGCCCCTAGGTTCAAGCGATTCTCCTGCTTCAGCCTCCCAAGTAGCTGGGATTACAGGTGCCCGCCACCATGCCCAGTGAATTTTTGTATTTTTAGTAGAGACGGTATTTCACCATGTTGGCCAGGCTGGTCTCGAACTCCTGACCTCAGGTGATCCACCTGCCTTGGCCTCCCAAAGTGCTAGGATTACAGGCGTGAGCC	.	PASS	SVTYPE=INS;END=29862371;SVLEN=303	GT:AD:DP:SAC	0/1:34,15:49:16,18,11,4
1	30151084	pbsv.DEL.107	TTTTTTTTTGAGATGGAGTCTTGCTCTTGTCACCCAGGCTGGAGTGCAATGGCACAATCTCGGCTCACTGCAACCTCCACCTCCTGGGTTCGAGCGATTCTCCTGCCTCAGCCTCCTGAGTAGCTGGGATTGCAGGCGCCTGCCACCACGCCTGGCTAATTTTTGAATTTTTAGTAGAGATGGGGTTTTG	T	.	PASS	SVTYPE=DEL;END=30151273;SVLEN=-189	GT:AD:DP:SAC	0/1:23,18:41:18,5,7,11
1	30435740	pbsv.DEL.108	CCACTGTCCTCCAGCCACTCCCAGGAAGGGAGCCCTGTCCACCAGCCGCTCCCAGGAAGGGAGCCCTGTCCTCTTGCCACTCCCTGGAAGGGATCCCTGTCCTCCAGCCACTCCCAGGAAGGGAGCCCTGTCCTCTTGCCACTCCCTGGAAGGGATCCCTGTCCACCACCCACTCCCTGGAAGGGATCCCTGTCCACCACCCACTCCCAGGAAGGGATCCCTGTCCTCCAGCCACTCCCAGGGAAGGAGCCCTGTCCTCCAGCCTCTCCCAGGGAGGGAGCCATGTCCTCCGGCCACTCCCAGGGAGGGAGCCCTGACCTCCTGCCACTCCCAGGGAGGGAGCCCTCTCCTCCAGCCACTCCCAGGGAGGGAGCCCTGTCCTCCAGCCACTCCCAGGGAGGGAGCCCTGTCCTCCAGCCACTCCCAGGGAGGGAGCCCTGTCCTCCAGCCACTCCCAGGGAGGGAGCCCTGTCCTCCACCCACTCCCAGGAAGGGAT	C	.	PASS	SVTYPE=DEL;END=30436236;SVLEN=-496	GT:AD:DP:SAC	0/1:38,18:56:20,18,13,5
1	30657041	pbsv.DEL.109	TCCCCAATTGGGAGAGTTCAGTGGGGGTGGACCTTTGGATGCCGGCTGTGGTAGCAGCCCCTCCCCCTCCCTCTTTCCCACAGTCTTTTTCTCCCACCCCTACTCCTCCTATGTCCATCATTTTCTCTTGGTCCTCTCACTGCTATTCCTGGCCCCTTTCTCTCCTTCCTCATTTTCACCTTCTCTATCTCCTTCTCTCCTCTCTTCTTCCCTCTTCCTCCTCTCCCTGTCCTTCCCCCTTCTTCCCCTTCTTCACTCCTTCCTCATTTTCACCTTCTCTATCTCCTTCTCTCCTCTCTTCTTCCCTCTTCCTCCTCTCCCTGTCCTTCCACCTTCTTCCCCTTCTTCACTCCTTCTTTTCCATCACTTCTTCTCCTCCTCCTCCCACCCTCTTTTCTCTTCTCTAGTTCTCCTCCTGTCTTTTCCTTCTTCCCTTTCTCCCACCTCCATCTTCTTTCCTTTAGTCCATCTTTCCTCTCTTTCCTCTTTCTGTTTCCTCCAGGGAGTCCCTCTGGCCACTCTGGAGAGATGACCCTTATCTCCAGCCTGCAGACCTCTCAAGTTGCACTGAGGCTCTTTGCTAAAAACTTCTGCCACTGGGCTTGCTGCCAGAAAAAAATGACAC	T	.	PASS	SVTYPE=DEL;END=30657665;SVLEN=-624	GT:AD:DP:SAC	0/1:30,12:42:14,16,8,4
1	30879053	pbsv.INS.110	T	TAGCCAGAGAGGGACAGGGGCTTTCCGTGAGCCGGAGGCAGGAGGACCTGCCCGAAGCTCAGCAGGACAGGGCCAGGCACAGCCGGGTAGCTGCTGGAAACACAGACAGGACCCGCTACTGGCCCAGCTCCCGATATGGCAGACCACGATCTCATCCACTGCTCACAGCAGCCCCGTGAGGCAAGCATCATGACCCAAGGTGTACATGGGGAAACTGAGGTTCAGAGGTGCCACCCTCCAAACCACAGGGGTCATTCTGGAAACCAAGGCATATCTGTGAACAGGCAGGGTGTTCAGCATGAGGGGACAGGCTTTCCGTAGCGGAGCGGAGAGACCTCC	.	PASS	IMPRECISE;SVTYPE=INS;END=30879053;SVLEN=338	GT:AD:DP:SAC	0/1:19,27:46:8,11,9,18
1	31033841	pbsv.INV.111	G	<INV>	.	PASS	SVTYPE=INV;END=31034053;SVLEN=212	GT:AD:DP:SAC	0/1:13,45:58:3,10,24,21
1	31205134	pbsv.INS.112	G	GCTAAACTTCCCTTCTCGCTTCATTTCATTCATTTCATCTTCCATTGCTGATACCCTTTCTTCCAGTTGATCGCATCGGCTCCTGAGGCTTCTGCATTCTTCACGTAGTTCTCGAGCCTTGGTTTTCAGCTCCATCAGCTCCTTTAAGCACTTCTCTGTATTGGTTATTCTAGTTATACATTCTTCTAAATTTTTTTCAAAGTTTTCAACTTCTTTGCCTTTGGTTTGAATGTCCTCCCG	.	PASS	SVTYPE=INS;END=31205134;SVLEN=239	GT:AD:DP:SAC	0/1:28,19:47:13,15,11,8
1	31244421	pbsv.DEL.113	GAAAAATAGCTTTCCCTACTGTACTTGCGATGTCCTTATATGTTTGAGATTGTTAAAAAATCAGAAAGGAGATGGGGACTTCAGAAATGTCAGGTCAGAGCCAAGATGGTCAGGCAGGAGGCAGGAAGAAGGAGCCTGCCTTGAAACATATCCCTCACTTTTTTTTTTCCTTTGGAGACAAGGTCTCGCTCTGTCACCCAGGCTGGAGTGCAGTGGTGCAATCACAGCTAACTGCAACCTTTTCCCTCACTTTTTTTTTTCCCCTTTGGAGACAGGGTCTCACTCTGTCACCCAGACTGGAGTGCAGTGGTGCGATCACAGCTCACTGC	G	.	PASS	SVTYPE=DEL;END=31244749;SVLEN=-328	GT:AD:DP:SAC	0/1:16,27:43:8,8,14,13
1	31367299	pbsv.DEL.114	TGGGGGGGTGGATGAGTGTGTGGGGGGGTGTGGATGAATGTGGGGGGTGAGTATGAGTGGGTGAGAGTGTGAGTGGGTGAGAGTGTGCGTGGATGAGTGTGTGTGGGTGAGAGTGTGTGGGTGTATGTGTGGGCTACGTGTGTGTGGGTGTGTGTGGATGAGTGTGAGTGTGGGTGAGAGTGTGTGGGTGTGTGTGGGGTGTGTGTGGGTGAGTGTGTGTGGATGACTGTGAGTGTGTGGGTGAGAGTGTGTGGGTGTGTGTGGGGAGTGTGTGTGTGTATGTGTGAATGTGTGGGCGTACACAGGCATGCACATGCACACATCCAAGCACATTCAGGGGTATTTCTGGGCGTGTGTGTCTGTCTAGGTGCATCCATGTGTGTATGCCTAGGGCTGTCTCGAGTGGCTTAGATGCCTGTGTGGGTCTGAGTGTGTCC	T	.	PASS	SVTYPE=DEL;END=31367735;SVLEN=-436	GT:AD:DP:SAC	0/1:39,15:54:20,19,10,5
1	31470645	pbsv.DEL.115	AGGTTCAAGTGATTCTCCTGCCTCAGCCTCCCCAGTAGCAAAGATTACCGGCATGCACCACCACGCCCGGCATGGCCTGAAATCTTGACTGCTAAGTTACACTTTCAGCCACTAATTTACATTCTCAGTTATACTGCCACGGGC	A	.	PASS	SVTYPE=DEL;END=31470788;SVLEN=-143	GT:AD:DP:SAC	0/1:19,31:50:14,5,16,15
1	31904750	pbsv.DEL.116	ATAGGGTGGATAGGGTGGTTAGGGTGGATAGGGTGGTTAGGGTGGTTAGGGTGGT	A	.	PASS	SVTYPE=DEL;END=31904804;SVLEN=-54	GT:AD:DP:SAC	0/1:69,21:90:31,38,8,13
1	32011970	pbsv.DEL.117	CCATCCATTTGTTCATCCATCCATGCATCCATCCATCCATCCATCCATCCATCCATGTATCCATTTATCCAACCATGCATCTATCCATCCATCCATGCATTCATCCATCCATCCCTCCATGCATCCACCCATCCATCCATGAA	C	.	PASS	SVTYPE=DEL;END=32012112;SVLEN=-142	GT:AD:DP:SAC	0/1:21,15:36:11,10,6,9
1	32373517	pbsv.DEL.118	CATTGGTTAGGGAAGAGAAGAATTCGACTCTCAGGTAAGTTGAGAAGAGACTCCTCTTAAAATGCCATTTCTCCACTAATTTATCAAAATAAAAACAAAACAAAAGGCTCTTGGCTACTTTGCCTAGTATTAGATAGGGTTTTGAAGAAACTAACATGAACACCCTTTCATCAGTAAAGACTAAAAACCACCTGGAAAATATATATATATATATATATATTATATTATATATATATATATATATATATATATATATATATATATATATATATATATATATATATATATATATCACTGCTGTTTTTTTGGTGTTGTTTTTTGTTTTTTTTTTTTTTTTATCTAAAAGTGCCCAGGTGGGCTTAAGGCTGCCAGACTGCACGCACATCTACAGCAACAAGGGCTTCTATTCCATCTACAACTTGGATCGGGGGAAAAGGGAGATGTAGGAGAGGAAGGAAAAAAGAGGGGAAAAATATACCACCAACCCTCCCCCACAAAAAAAGGGAAAAAAAAAATCCCACCACAGGGAGATCTATGTGCCAAGCATAATGGAA	C	.	PASS	SVTYPE=DEL;END=32374070;SVLEN=-553	GT:AD:DP:SAC	0/1:37,16:53:20,17,4,12
1	32411247	pbsv.INS.119	G	GCATATAATATATTATATATTATATATTATGTTATATAATATATATTATATTATATATAATATATATTATATTATATATAATATAT	.	PASS	SVTYPE=INS;END=32411247;SVLEN=85	GT:AD:DP:SAC	0/1:40,13:53:27,13,6,7
1	32449242	pbsv.DEL.120	GTCTACCAAAAAGACATATGTAAAAGAATGTTTGTAACAGCATTATTCAGAATAACCAAAAGCTAGAAACAACCCAAATGCCTCCATTGTTATATGTTCATTTGATAGAATACTATACCACATACATAAAAAAACAAGTACTAAGTACTAACATGGATGAATTTTATAGCTATAATATTGAGTGAAAGAAGCCAGAACAAAAATAATGTACACCATGCAATTCCATTTAGAAAAATCTCAAAAACAGGTATAGTTAGTTGATGGTAATGGAGGTCAGAAATAATCGTTTCTATTGTGACAGGGGGTATGTCTGAAAGGCGGCCAAGAGAACCTTCTAGGGTCCTGGAAATAATCCGGATTTTGATCTGGTTGATGGTTATACAGGTATATACATGTATAAAACTTCAAGTTGGGTGTGGTGGTATGTGCCTATAGTCCCAGCTACTCAGGAGCCTGAGGAAAGAGGATTGCTTGACCCAAGGAGTTTGAGGCTGCAGTAAGCTATGATTGCACCTGTGAATAGCCACTATACTCCAGCCTGGGCAACATAGCAAGACCCTGTCACTAAAAACAAAAACAAAAACAAAATATTTTTAATTTAAAAAATCAGACAGTAGGCCGGGCATGGTGAGTCAGGCCTATAATCCCAGCACTTTAAGAGGCCAAGGCAAGCAGATCGCCTGAGGTCAGGAGTTTGAGATCAGCCTGGCCAACATGGTGAAAACCCTTCTCTACTAAAAATACAAAAAATAGCTGGGCTTGGTGGCAGGTGCCTGTAATCACAGCTACTTGGGAGGTTGAGGCAGGAGAATTGCTTGAACCTGGGAGGTGGAGGTTGCAGTGAGCTGAGATCACGCCATTGCACTCCAGCCTGGGCGACAAGAACGAGACTTCGTCTCAAAAAAAAAAAAAAAAAAAACAGAAAGTATTCATCTAGTTGCTCATTTAAGGTTTGTGCACATTACCGTATCTATTTTATACCTAAAGGTGGGGGTGAAGGAAAGTTTATCCCCTCTTCCCAAAGCCAAAATTAGTACTGATCCAGGGACTGTGGATGCTTTACAATTTGTGATATGATGTGACAGTTTCATGAGGCCCATCTTGATGAAGTTCCCCAGGACAAGAGCCTCTCTTTTGATTGTTTTCTCTACTGTTCCAAAGCATCTATACTGGGGCTCAGATCACAGCAGGCCCACAATGTCTGTGACTCAGTATCTGCTTGGAACAGCACACCCAGCCCTTCAGTGTTCAACTCGACACTCACTTCCTGAGTGTCTGCTCTATGCCAGGCCTTGTGCTGAGAGCTAGAGGTACAAACACAAGTAAGACAACCATCCCTACACTTGAAAAGTGGCCAAGCAAGAGGTGGGTACCCCAGGATGAAGGACAGGAACTTGCAGCAGCCAACCCATCCATCAACACATGTAAAATAATATTAGTAACAAATAACCACCATTTATGAACTGCCAGGTGCTTTATGGTGTAACAGATTTTTTTTTTCTTAATTGCTATTTTAAACCACAACTGCCTGCAGCTACTTTTGTCTATTAGGGGAGTGGCACAATTTTTCTCTGGGTAGAGGGTTCTTTGTTTGGGAAAATACTTCATAAGTTGCTTTGGCATGAAGAATGAAGCTCTCCAGAGCTAGGGCAAGACAAAGACAGCTGAACTGCTTTGCAAATTAGAGAAAAATGTGGCAGCAGAGGGAGCGGGGGGTCTAAACGCAGAAGGAAGGGAGACATTAGGAGATATAGTTAGAGAGATCTATGTTGCTTTTGTTTTCCCAGGCTCAGTGCTTTAGAGAACCATCCCTTTGCCTTACTAATCTTACTTATTCTTCAGGTTTTACCCTTCAAAAATCACTTCCTTATACCACACAGCCACCAAAAAGAATGAGGTGAAGCTCTCTGTACTAACATGGAAAAAATGCCCTGGGTATATTGTGAAGTGGAGGCAGGGGAAGTCACCAGCTGGATAGGAGCGTAGTAACAACCCCGTTTTTAAAGAGGACGGCCCTGTATATGTACTTACACTTGAATACATTTGGAAAGTCCCCCGGAAAAGTACATAACACTCTGTTAACAGCTGTTACCACCAGGGAAGATGGTGGGGAGTAATTTGGAGCTTCTGATTTCAATTTTTATCCTTTATTTTTAAATATTTTACCATGAGATTTTATCTCTATTTGTTTATTTTTTTATCTGTTTTTGAGACAGGATCTTGCTCTGTTACCCAGGCTGGAGTGCAGTGGCACCAACACAACTCACTGCAGCCTCAACCTCCTGGGCTGTAAGTGATCCTCCTGCCTCAGCCTCCCAAGTAGCTGGAAACACAGGTGTACCACACCAAGCCCAGCTCATTTTTTAAAAACTTTTTTTTGTAGAGACTAGCCACTACACTGCAAAGTGCTGGGATTACAGGCATGAGCCACCTTACCCAGCCCGAGACTCTTAAAAACGGGGTAGGCTTGGTGCAGTGGCTCACGCCTGAAATTCCAGCACTTTGGGAGGCAAGGCAGGAGGATTGCTTGAGGCCAAGACCAGCCTGGGCAACAGGGTGAGACCCCTGTCTCTCTGAAAAATTTAAAAATTAGCCAGGCATGGTGGAGCATGTC	G	.	PASS	SVTYPE=DEL;END=32451855;SVLEN=-2613	GT:AD:DP:SAC	0/1:37,16:53:16,21,10,6
1	33355922	pbsv.DEL.121	GCCTTTTGTTAGTACAAGTTTAAGTGTGCTGCATGTTAGCTTTATTTCAGAAACCACCCATCCCCTCAGCCCAGCCTTGAAGATGGCCAGGGCTCTGGCTCTATTTTATCTGCCTTTTTCCTAAGGCTTTACACATTTTTTCACCTGTAAAGTGGGGGTGTTAATCCCCTGCCTCACAAGGCTATTGCAGGGATAGAGTGAGATAAGGACTTGAGCGGAAGGCTTGGCATATAATTGGTACTTGGTAGACATTAGCAATTGTCTGTTATTATTTTCTCCTCTGCACATCCTCTGCTCTAGCCAGAAGGGCCTTTTCAGCATCTTTGAAATGTGCCCTGACTAATCCTGTCACGCAGCTTTGCACAAGCTCTTGCCCCCTTTCCTTCTGCATCTCTGAATCCTTTCCCTTCTGGTCCCTCAGCTCCACAGACTGCTGCCCCAGCCACTGCTGGACTCTTGACTTTGGCTTCTCCTCTTGCTAAGGTCTGGGTCTTCTCTCCAGGTGGAGATGTGATGCCCTCCCCATACCTATGGCTAGAGAGGGGAAAGCCCTAATGTTTGCCATGGACTCCTGTGAGCCAGGCATTTGACTCTTTAGTTGCTTGATGGTAGGGGGATCTGGGGGTCCTGATGGTAGGGCCAGGTGGCCAGAATGGTGGAGGATCACCCGGACATGGACAGCAGCTGGGTACTGACTATCTGAAGGAATGTTGGCATTTTACCACTTAGTGTGTTGCACTGGTGTGTACTGGTAAACCCCAGTCCTGCTGGAGCCACCACGCCCGGGTGTCAGTCAAGCTAGACCCATTCCCTGGGCATCCTCAGGACCCCTTTCTGGTGGCCTCTGCTATCCAGACCCTGGCTTCTTTTAGGGCGGCCCGGGGGCCCCAGACAGCTGGTGCACACAGAGCTCTGCAAGCCCCAGTGCCTGATTAATGACAAGTTGGCTCCCATGAAACCATGAGTAAGCAGCAATTCCAGACAATTAGTTAGGAGGCCCAGGAGAAGGCTATCACAGGGTTACTGGTCACTGGCCCAGTTCTTCTCAAGACCCAGCCCTCTGCCAGGTAATGGACACACTGGAGAGGAAGAGACTGCGCCTCTTGGGGCTCCCACTCTGGTGGGGGAGACAGATGTGTAGGTCACACTGACAAGCTCAGTGACAGGGGTGTAAAGGTGTCATCTGGGAACCAGGGGACTACTGAGTGGCAGGGAAGACTTGAGGATGTGGAGGATGAATAATGACTATAATATGAGCTGCTGTTTACTGACCACCCACTCTAGCCAGCCACGGTTCCTCACACATAATCTCATTTAATCTGAGGAAACTGAGGCTCACAGATACATATATGTCCAAGGCTACACAGTTAGTGAGTAGTTCAACCAGGACACCACTCCAGGTCCATCTAACTTTAGAAACTTGAGACTACCAGACCCCTCTATTCATGTGCTGGTCAGACAGGTAGTGATATCCAGTCACAACTGTGGCTACCATTCATTGAGCAGTTACTACAGACCGGGTCTAATGCTAAAGGCCCTGCTGATTATCACCACCCCACACTGCCCAAGCATCCCTCCAGCAGCTAAGAGGGAACAGGTACAAATCGAGTCTCTGCCATCAATTTCCTTCTGAGCCTCAGTTTCTTATCTGGAAAATGGGGATCATGATACCTGTTTTTCAGGGCTTGCGTGAGGTTTAGAAATAGTGCATGTGAAGTACTTGGCACAGAGCGGGCCCCTGATAAGTGGTACTTAGTATCGTTATTCCAGGCAAAGACTGTAAATGCTGGAGAATCTGAAGGGCCAGGGGTGTTTGGCTGTTGGCAGAATCACCCAGCCAGGGGAGACCTGATGGAGGAGGGTCAGCAGTGGACAGATTGTAAAGCGTCTTAAATCCCAAGGGCTGAATGGTTTGAACTTGGTACAGAGGGCAGTGGGAAGTGCCAATGGCTTTTAAATAGGGAAGTCCCTGCCTGGTCCCAGGTTCTGGGGATATGGGCATTAGCTAGACGTCCATGTTTGCAGGAACAACCCTGCAAAGACATAATTACTTCTGGAGAGATGTCTGCAAAGGAAAAGTCCGCCAGGCTCTGGGCCCATATGCACCCTGACCCAGCCTGGGTTGGAGAAGACCTCGCTAAGAAAACAGCTTGTAAACTGAGCCCCAAGGAGAAGTGGGAAGCAGCAGCAGGAGCTGGGTGCAAGGCGGGCCTAAGAGGAGGCCTGTGTGTGACGGGAGTGAGGGGGTGGTGTGCAGGCTGGGGACGTAACAGTGGAGATCTGTGTTCGGAAAGAGCTTTCAGAGGCAGCATGGGGGACAGACCCGAGGGACAGAGGCTGGAAGAGACCAGTGTGGAGGCTGAAGCTGGATCTGAGGCAGCAGAAGTTTATGGGATGGGAGAAGGGAGGCTTCTTGGAGGAAGTGTCGGTCGGGTAAAGCTGGAAGATTGAGGAGACAGGTTCGGTCCTTGAGCTCCAAGGCACTGCGACCCAGGCTACAGGCCAAGCCCTACGTGCTCTGTACATTTAGCGCAAGAACTCTCTTTCACGTCGCCTCGGGAGCTACTGCACGTGGCGGCTGCCGCCCTCTGCCCAGCCCAGCCTAGCCAAGCCTGGCGGTCCCTGCCCGCTGCAGATGCTCATTTGCATTCATTTGCATACTGTTCCCCGCCCCTCTGGGCCCAGCTGCCTCTGGCCCTCCAGCCCGCGCCGCGCCCCCTGCCGGCAGCAGACGGCCCCGCAGCGCAGTGCCGCCCCCTTGGCCCGGCGCCCCCTTTCGACCACCGAGCGCGGGCCGCCCTGGGCCCGGGTGCCAGCCCGGTACTTACCCCCGACGCGCGTGCCCCGGGGCACGCGCTCCTGAGCCCGCCGCTCCAGGCCCTCCACTGTCGGGCCCCGGTGTCCTCCAACATCTCTCCTGACCCCTGCGCCCGCTCGGAGCTTCCACCTGCGGCGCCTTTGCTCCTTTCCCACCCAGCCCTCCAAGGGAGCGCGGCAGGGCCCGCCCGATAGCCCTCTCTTCTGGGAGGCCTTCCCGGACACGCCTTCCCGAAGCCCTCGGCTCCCCACGCCTCCGTGATTCCCCACTCCACCTTGCCCAGGCGGGGGCAGCAAACGTCAGAGAGCCCGGGGGCGCCTCTGAATCTTGCGGGTGGGGGCTCGGGCAGGCTCCTCTCACTCCCCGCCTCCCCTCCCGCCCCCAGGCCATTTACAAGATGGTTTCGTCCGTGATGAAGATGCCGGAGGACGAGTCGACCCCGGAAAAGAGGACTGAGAAAATCTTCCGCCAAATGGACACAAACAACGACGGTGAGGGGCAGGGGCGGGACGGGGTGGACGGGGCGGGCGCCTTTCCCTCCCTCCCTCCCTGCCTCCCTTTCCCGCTCCGCCTCCCCTCGCTAGGCTGCCGCCTCCTCCCCCATCACCGCTCCCCTCGCCCTGCAGGCAAGCTGTCCTTGGAGGAGTTCATCCGCGGGGCCAAAAGCGACCCGTCCATCGTGCGTCTGCTGCAGTGCGACCCCAGCAGCGCCTCCCAGTTCTGAGAGGAGCCAGGTTCCCCTTCCTCCCTCCCTTCACCGGCCCCCTCCCGGCTCTTAGCTTCCACTCCCTTGTGTGTATTCTGGCTGGGGGCCAGATTGGGGAAGCCCTTCTCCCCGGGTCTGCCCTGTGGGGGGCTTCCGGAAAAGGGAACCCTGCGGTACCCCCAGGCCAAAGCAAGTAAGCGGTTAGCACCCCCCAATCCCAGAGGCAACAATAGAGACACAGGCTGGGTTGGTCTGCCCCTCAGTCAGGCCCCCTTACCCACCCACCAGCCCCAAGGCCCGACCCCTCCCCCAAAGGGGCAGTCCCCTTCTTGCAGGTCTCAGCTTGCGGGGTGGGGGGAGTCATGCCCAGGGGAGGAGACTTTTTATCTGGAGGGGAGAGAAGGATTCTAGGGGTGTGGAGTTGGAGAAAGAGGCTTCCTTGAGCCACCCTTCCCACCCCAGCCCTTGCTGGTCCCTAGGCCAAGCCACCAAGTGAAACCTTCCAGGATACTAGCCCGCCAGCTGTGGGCCCCAGAAAGCCAGCCTGCCTTTTAGCACTTGGATACACACAGACCCACGGAGCTCTCTGTGTTTGGCCTCTCACACACACACAGGCCCATAGACAGATGGGCAGATGCACCCAGAGCCCCATGCACAGTGTCCTGCGTGGGAAAGAGACACGGTCCCCCTGGCTGAGCCCCTGTCCTCCCCTCTGTCCCCCCAACCGCCCCCCCTGCATGCAGCCAAATGGAGCATCTCTGTTCTTTTTAATAATTTCAGAATAAAGTCTCATTTCAGTGCAGTGGGCTGGGTGGTGGGGGAGAGGGTTGAAAGCCCCACTTGGGTCCCCGAGGGTCCATTGAGCCCTCTCAGGCCAGCTCCAGGAATCCTGGCCTGGTCACAGAGCAGAGTTGCTTGCAGGGTCCTAGTGGCCATCGGGCCTGGGCAGGACATCATCTCTCAGAGGGTCAGAGGCTCAGAGCTGGTGCAGCTCAGCAGGTCACGGCCCTCCACCAGCTCTGGGTTCTCCCGCATCTGCAGAGACACAGGAGGCTGCCAGACCCACTGGTTCTCAGCCTGGGTCTCCTCCTCCAGGACATCCGGGAAATGGAAGGAGGTGAGGGCTGGAAGGCTCTCTGGGGGCAAAGGGGCATCACTACCCACTCCACTGCAAGAGCCAGGCCTGACCTTTGCAATGCCCTCAGTGCGAGCCCAGACACCCCTGCCCCTCCCTCAAGACTCATCCTGGGCCCTAGGAGAGCCAGGTGTCAGCTGTGTGACTCTGCTGGGAGATCTCACCTCTCCCAGCCTCCAGGCCTCTCCCTTTGCTCCTGGGGAGAAAACTTCTGCCCCATTTCTCAAGGTGGGGGCCCATACATAGGGGTGGGGCAGAGCAGCTTGGGCACCCTGGCAGGGGCTCCCAGGAAATTCGGGGAGTCAGGGCTGTGGAGGGAACTTACCATGTGGTGGCTGCTTTTCCCCCACCAGGGCCTCAGCTCCAGCAGCTGGTGGGTGAGCTGAGCACAGCGTACAGCAAACACGTTCTCCGCCACGCAGAGCACTAGGGCGATGCCCCAGAGGCACAGGCTGGAGCTCTGCGGGGCATGGGGCAGAGATGGCTGGCTGGAGTTGGGGGTGGAGGGTGGATTCCAAGAGCCCTTCCCACCCGTGCGAGGGCCTGGTGCCCCTACTCCAGGCCTAGGTACTCACATAAATGCGTGTGGGGTCGAAGGGACAGTCAGGTGCGAGGGCCAGTAGTTCAGAGCTCCCAAAAGTGCAGGCAGCCAGCAGTGCCTTGCCCTGGGTGGCAAAGGTCATGGCGATGGAGGCCAAGAGGCCGA	G	.	PASS	SVTYPE=DEL;END=33361286;SVLEN=-5364	GT:AD:DP:SAC	0/1:42,14:56:24,18,9,5
1	33476413	pbsv.DEL.122	CGCCTGGCCTTCTGATACTAGGCTGAAATAGAGAGGAAACAAGAGAGAACAAAATGGGTTTTTAAAAACCAAGTACATATCAGAGGAGGCTGGCATGTAAGCCCCAGCAACCAAATGCATTAAACACTGGACATTTCTGTGACAGGTAAAAGCAGAACCTGCTGAGGCTGAGGAACTCTGGAATTAAATGAAGCAAAAACAGAATCCTAACCATACTGAGAAGGGTATATGCATTCCCTATGAATCTTCCAGTTCTTATGGGCAGCCCAAATATTACTTGTACATGTTGTATGCACACGTGAATCTATGTGGACGGATGACAAATATTTGGGCAAGGATCATGCACATAAAATTAGCAAACATTCAAGAACCTCAACTTTGAGGCCAAGTGCTTACAATTGTCCCTAGTTAAAGGGGAGCTGATTCTAAGATTCATGATGCCACTGTCACCCAGAGAAGGATCCCAGACCAGGCACACATAGCTGACAGTTTTTGTTTCACTCCTCTTCCTTGCCCATTCCCAGAAGTCATGTGCTTCCCAGAAACACACAAAGCCAGACTGAGTTTCCATTAAGAGTGGGTGGAGTTGGTTTAGAGCCAGGAAAACAAGGCAGGACAGAGGCAGCAGACACTCACTTGGACCAGGCAAAGAGGGAAGCAAGGTGGCCAGGTACTCATGCCCAGTTGCCATGTGGACAGCAGATAAGACCTCTGGTAGTCTCACAGATGGCAGGAGAGCTCAGGTCAGGAGGCTGGGCACTTTAGAGTCCACTGAATCGAGTCAGCAGCAGATTATGCTGAGGCTGGCGATATTATTTACTGGATCTGCCACTGACTTTCTAATGGTTTTTCCAGAGGCTGCCGTTTTTGTGGTCCTTCATAGCAGTCTGTTACTTCATCTGTTTGCCACAAATCAAACCAGAGACCAAAAGACAGCAGGGACCTTAGAAAATGCTCAATAGTTGGGAAGCTAAGGTTATGAATAAAAGCTGGTAACTGTCACAGGTGGTCTTATTTCTGGGTGATCTTTTCTTGGGGAAGTCCATGGCTATAGCCATCATAAAATTAGGGGTGAAGGGTTGGATCTAGAAAGGAGAGGGTTTGGGCTTAAAAAGAACATATCTGATTTCAGTTTTATGTCCTGGAGAGAGACTGGGTTTGAATAAATACTGATCAAAATGAATCCAAGAATAGATCACACACTGTTTTGTTCACACTTGGAAACACAGGCAAACATTAAAAATAAAAGCAAATAAACCTACCCTGGTCTCTTTTTGGGGAAGTAGATTTGACTGCTCTCAGATGATCAGCCTGGATGTTCAGAAGACAATCTGAATTCAAAAGGACCTTTCACCTGGTTTAATTCTCTGGCAACAATTCAGTTTTCAAACCCAATTCCCAAATAATTGCTATTTTCAGCATCATGATGCAGATCACAAAAATATTCCAATTTGGCCTGGCTCTTTTTATGACGATATCCTCTCCCAGTAATTTCTGTAACCTGCAAAGTAAGTGCCTTTTTCCTTCCACCTAGGGGGAAAAAATTAATGATCCCTGTTCACACACTGACTCACGTGGGTTTTCATCATGGGTTAGAAAACAAAATGGAATTCTCTGTCCATAATGTGCCATCAGGAACTGTGACCCTGCCTGACTTCACATGATCCTGGACTTCTAATCAGCTGCTGGAAATGGAAGAAATACTATGAGGTTCTGGAATTGCGGTCCCTGGAAGATTACCTGGGTTAGTTCATTTTGGTCAAAAAATAAAATCAAAAGTATGGTTAAAGAAGTAAACAGCTGGGCTGGGTGTAGTGGCTCACGTCTGTGATCCTGGCACTTCAGGAGGCCAAGGTGGGTGGATTGCTTAAGCCTAGGAGTTCAAGACCAGCCTGGGCAACTTGGCAAAATCCTGTCTCTACAAAAAATACAAATATCAGCCAGGTGTTGTGGCATGCACCTGTAGTCCCAGCTGCTCAGGAGGCTGAGGTGGGATAATTGCTTGAGCCCCAGGAGGCAGAGGTTGCCGTGAGCCAAGATCACGCCACTGCACTCCAGCCAGGGTGGCAGAGCGAAACCTTGTCTCAAAACAACAACAAAAAAGAAGTAAACAGCTGGTAAAGCAACCTAGCCTAAAACTTACAAAGTAGCAGAGTGAACACATATGTGCATGCACACACACACACACACAACACACATACACACAGATGAGAGTAGCACACACGCCAAAGATACATCAAGCAAGTGCTTTTTTAATCAATACATCAAATGATATTTTTGCTAGCCTGAGGAAGCTTCTCTTTGCCTGTCCTATCATTCCCACCCATTGCCTCACAGGGATGGAAAGAAATTCCTTCTTGGACCCAACATTA	C	.	PASS	SVTYPE=DEL;END=33478784;SVLEN=-2371	GT:AD:DP:SAC	0/1:29,28:57:11,18,16,12
1	33651810	pbsv.INS.123	T	TACAGCTCACTCTCACCGCACGGCAGCTCACTCTCACCACACCACAGCTCACTCTCACCACACGGCAGCTCACTCTCACCACACGGCAGCTCACACCACACGGAATGTGTGTGTTCAATATATTAGATAGACCTAAGTGCTTTGAAGAGAAAAAGTATATTATTTTTTCACATATATAGGCAACCCAATATTATAACTGATGTGTGTTAATCAACACAATTTTTTATTTTTAATATTATATTATATTATAATATATTTTAATATTATATTATATTATAATATATTATTAATATTATATTATATTATAATATATTATTAATATTATATTATATTATAATATATTATTAATATTATAATACATATTGTATATAATGTTATATATAATATATTATGTTATATATATTATTATTATATAACATAATATATTATATATAATATATATAATTATTCATATTAATATTATTAATATATAATATATTAGAGATATTATCTATAATATATTAGAGATATTATCTATAATATATTAATAATAAAAAATTACCCTGGGAGACGGAGCCTCACTGTGGGGCTCAAATATCTTAAAGTTATATGATAGATATGTATAATTTTGTGTGTGTGTGTGTTTTTTTAAGTATG	.	PASS	SVTYPE=INS;END=33651810;SVLEN=635	GT:AD:DP:SAC	0/1:15,24:39:5,10,16,8
1	35006664	pbsv.INS.124	A	ACGCAGAGGAGTGAGCCAGACCCTCGCCTCCCAGGAGAACTGGATATCCACACGCAGAGGAGTGTGCTTTTTTTTTTTTTGCACACACAAATGTTTTTTAATTATTAACACTAAACATGATTATTTTTTTTTTTTTTTAATAAAATATATAGTGTCTGTTAGTTTTTTTTTTTTTTATCATTTTCTTTTCTAACTTGTGATATAATTTTATTATATTATTTTGATATTCTTCACTTCCTCTTTGTCACAATTAAAAATGACATTCTTTCTGATGGGTGGGGAGGTATATATATATACACACATATATGTGTGTGTATATATATATACACACATACACATATATGTTTTTTTTTTTTTTTTCTTTTTTTTTTTTTAAACACACTTAAATTTTTTTTTTTTTTTTAATCAAAAAAAAAAATATGTGTGTGTGTGT	.	PASS	SVTYPE=INS;END=35006664;SVLEN=432	GT:AD:DP:SAC	0/1:32,18:50:16,16,12,6
1	35407814	pbsv.INS.125	A	ACCACACATCAGACCCCACGACCGCCATCCACAGTCACCACATCAGACCCCACGACCGCCATCCACAGTCACCACATCAGACCCCACGACCGCCATCCACAGTCACCACACATCAGACCCCCGGGACCAACCGCCATCCACAGTCACCACACATCAGACCCCACGACCGCCATCCACAGTCACCACATCAGACCCCACGACCGCCATCCACAGTCACCACATCAGACCCCTTCTGTGTGTACAAAAAATTTTTTTTTTTTTTTTTTT	.	PASS	SVTYPE=INS;END=35407814;SVLEN=266	GT:AD:DP:SAC	0/1:12,29:41:6,6,16,13
1	36733264	pbsv.DEL.126	GATTCTTTTGTTATTTGTTAACTGATACTAGGGCTTGAAAGGAGGTAAGTCAAGAAGAGGTAGGATGGGCTCCCTGCTGGATAGACGGGAGCCCATATTCCCCGCACCCACTCACAGAATACGGGGCATCCGGGGGCTTTCGGAGACTGAGTTCTGTTAGAAAAGGTCTGTTTTACAACTGGGAATCCAAAACATCCAAAGTGAATAGCAGTACTTTTAGAAAGGAATTACCCTAGGCCGGGCACGGTGACTCACGCCTGTAATCCTAGTACTTTGGGAGGCCGAGGCAGATGGA	G	.	PASS	SVTYPE=DEL;END=36733558;SVLEN=-294	GT:AD:DP:SAC	0/1:33,18:51:17,16,9,9
1	36749097	pbsv.DEL.127	TGGGAAATATTGGTGTATTTAAATTGGTGTGCTGAAGAGGAATCTTTGTACATTTTCATTCTTTTTCCCACAAGTACATTAGCAAGGAGATGATTTGTCATGTTTGACACTTGGAACCCCTGCTGTTTATTTCAGATGAGTATCTAGAATCCTTGTCTTAGATGAATTGATTAGCTGTTTATTTCAGATGAGTATCTAGAATCCTTGTCTTAGATGAATTGATTACGACATTTAAAATAAACCTCAGAAGTCAGTGATTAAACTTTTACTCTTGATGATTTCCAGAGCCCTATAGTACTTCTAAGGGGTCTATTAAACAAAGGATTAGTAGTTTTGTTTTTTTACCATTTAACAAAAACAAGGTAGATATTAAATGGAGTCTATGAGAAGCCAGCCTGAAAAAGCAGGTATGCATAAATATTGAAAAGGGAAACCC	T	.	PASS	SVTYPE=DEL;END=36749532;SVLEN=-435	GT:AD:DP:SAC	0/1:22,25:47:11,11,9,16
1	37206068	pbsv.DEL.128	CCTGTTCTTGCCTGAGCTTTAGGGGCAGGCATTTGGGGTGCAAAGGTGGGGGAAGGTGCCAAGGAAGCTGCCAGGTCTGTCTGCTGTTTTCAGCTCAGAGCCACCCAGGATGCAGACTGAGGTTCCAGAGCTCCTCCTGATCCAGCTTAGGCCCTCAGACAGCAGCTGGGGTCTGGGGCTGAAGCCTCAGCCTCGGGAAGTCCCTCATTATCCCCTCCTGTCCAGCCCAGGCCCTCAGACAGCAGCTGGGGTCTGGGGCTGAAGCCTCAGCCTCAGGAAGTCCCTCATCATCCCCTCCTGTCCAGCCCATGGGAGAAGCTGGCTGCTTGGAGTTCAGAAGTTCTGTCTCTATCATCTGCCTGAAACATTAGCTCCTATTGCACTTACTACAGGCCAGGTTCAGCACTGTGAGTTCCACTGACATTGT	C	.	PASS	SVTYPE=DEL;END=37206494;SVLEN=-426	GT:AD:DP:SAC	0/1:35,13:48:13,22,5,8
1	37211636	pbsv.INS.129	A	ACGCGCATAGTTCTCCCGGAAACGTCACACGCACCCGTTTTTTTTTTTTTTTTTTTAAAAACACAATAAAATTGTATAAAACATATATATATATATATATATATATATATATATATATTTGTAATAACCAGAAAAAAAAATCCGCTGATTGGTCCATTTTACAGAGCACACACAATTTACGTGTGTATATATAGACATACACACACACGTGTGTATATAGACATACACACACACGTGTGTATATAGACATACACACACACGTGTGTATATAGACATACACACACACGTGTGTATATAGACATACACACACAATATAGTTTTAAATAAAATATATATATATATATGTATGTATATATA	.	PASS	SVTYPE=INS;END=37211636;SVLEN=356	GT:AD:DP:SAC	0/1:38,17:55:16,22,7,10
1	37215777	pbsv.INS.130	A	AAATATATATTTATATATTTATATATATTTATATATATACATAAATATATATTTATATATATTTATATATAAATATATATTTATATATTTATATATATTTATGTATATTTATATACATAAATATATATTTATATATATTTATATATATTTATATACATAAATATATATTTATATATATTTATATACATAAATATATATTTATATATATTTATATACATAAATATATATTTATATATATTTATATACATAAATATATACAGAAAGTTTATTTATTTATTTATTTATTTAAGAATATATATATGCATATATATACAAATATGTGTTTGTCTTTCTTTCTT	.	PASS	SVTYPE=INS;END=37215777;SVLEN=337	GT:AD:DP:SAC	0/1:20,29:49:11,9,20,9
1	37687131	pbsv.INS.131	A	ATTACTGTCATTAGTAAAGATATAGCCAGTGGCCAGGTGCAGTGGCTCACTCCTGTAATCCCAGCACTTTGGGAGGCAAAGACAGG	.	PASS	SVTYPE=INS;END=37687131;SVLEN=85	GT:AD:DP:SAC	0/1:30,16:46:19,11,7,9
1	37911591	pbsv.INS.132	T	TTCTGAGAAACTGCTTTGTGAATTTGGATTTGTCTCACAGGGTTAAATATTTCTTTTGATTGAAGAGTTTGGAAACACGGTTTTTGTAGTATCTGCAAAGGGATATTTGGCAGTGCATTCAGGCATATGGTGGGAAATATCTTCACATAAAAACTAGAAAGAAGCTTTCTGAGAAATTGTTTTGTGATGTGTGCATTCATCTACCAGACTCAAAATTTTCTTTTGGTTGAGCAGTTTGGAACTACTGTTTTTGTAAAATCTCCAAACTTATATTTGGGAACACATTGTGACCAATGGTGAAAAAGGAAATATCTTCAGATAAAAACTTCAGTGGAGCTTTCTGAGAAACTGCTTTGTGATGTGTGCATTCACCTCACAGAGTTAAAAATTGTTGAAGTATATATGTGTATATAAACACAATGTACTTACAAATAAAGTTCGATACAGGAAAAATTATACCAAGGGTAAACACGCCGGGCGCGGTGGCTCACGCCTGTAATCCCAGCACTTTGGGAGGC	.	PASS	SVTYPE=INS;END=37911591;SVLEN=517	GT:AD:DP:SAC	0/1:33,14:47:17,16,8,6
1	38121933	pbsv.DEL.133	ATCAGAGGGCTCTTCACACTTGAGCTTGCACTGAGATTGAGGACACGCCCGAGTGTGTCTGAAGTGGTGTGCCCCAGCCGTGTGGACTGTGAACACGTGTCAGTGTGGGTGTGTGTGCCAGCTGTGGGTTGACATATACATGCCTGAGTGTGTACTCACGAAAGTGTGCTTGAGTGTGTAAGAGACTCTATTTTTTTTTTTGAGGCAGAGTCTCACTCTGTCACCCAGTGCAGTGGTGTGCTCTCGGCTCACTGCAACCTCCATCTCCTGGGTTCAAGCAATTCTCCTGCCTCAGCATTCTGAGTAGCTGGGATTACAGGCGCGCGCCACCACATCCGGCTAATTTTTGTATTTTTAGTAGCGATGGGGTTGCATCATGTTGGCCAGGCTGGTCTCAAACTCCTGACCTCAAACCATCCTCCCGCCTCGGCCTCCCCAAAGTGTTGGGATTATAGGCGTGAGCCACCACGCCCGGCTGTAAGAGACTAAGTGCCTCCCTAGGGTGGCTGTCTCTGTGTGTCCATGTGTGTTGGTACCTGGGGGGCACATGTGTGTGTTTGAGTGTGTGTGTGTGCATGTCAGTAACTGGAGGGAGCATCTCACATGGGTCTCTGTGTGCCTACAGGGCTGTGGTGGGGCGTGTTTGTGTGCAGTGAGATGTGACCGGGAGCTCTGGCAGCCTGACATTCACACCCTGCCCATCCCTGGCAGCCCTGCCTTGCAGGGCTCAGACTCTCGGAGAGCATTTTGGAAGGTTTGAGAAGGCGGCATCCTGGCCCCTTGCAGTCACCCAGACAGACACACTGGGTGGGAGGAAACCGGAAACCGGAGCCTTCGGAGGCTTCCATGGACCTAACTTGGTTACACGCTCATTACTCAATTTCCCCACTGTAAGCCCAACGCTGCTGGCACAGGGTGGGGTGCAGCATGCACCCCCTCCACCGCAGCTCTGCAGCCCTCTCACGGGGTGTGGGGAAGGCTGAGGGAGGGCCCCCAGCCCTCAGGGACCCCAGTGTGAGGGGAGACACGACCCTGCTTTGGGGGAGGCCTAATAAGAAGAGTGGTCCTAGAGGATTCCAGAGGTGGGCAGTTAGTCCATCCTGTGAAGCAGATAACATCAGCATGGCCTCATCTCACTAGCCTCAGCCCCAATCATCCCCTCGTCTCAAGGAATCCTCTCCCCTCGGACTGGCACTTGGTGCGGGTGAGGGCACAGCCATCTCCCGTGGCTGAGAGCCACCCGGGAAGTGGGAGGGGCCTGACTGCTCTCCCCCTCCAGGAGATGTGAGGTGCAGAGATGCGCAGTTCCTCACATCCCCAAACCTTCACCATTAGAGGTCCAGTTTGCAAAACCCAACGCCAGCCTAATGAGAAGCACATTGTCTCCCAGAAGACGCTGGGAGGAGAGGAGAGGGCAGCTCCCGCACCCTGCCATCCCGGGGAAGGCCTCCAAGCTACAGGGAAGAAGGCCAGCTGGCCCTTCTGCCCACCCCTTCTGGCATCCCCCGCCCTCCCTTGCTCTGTCTTCCCTTACCACAGGGTCCCCAGCCTTCGCCTTCCCTCCTGGGGGGTCATTTGGGAGCCAGATGTGGAGCTCCAGCCTCTGGGAGGGAGGAGCACAGAAGGAGAGAGAGGGAGAGTGGCCTTTGGAATCAAACAGATGTAGACATTGGAATGCGGGCTCCACCACTTGCTCACGAACTCTGATCTTGGGCAAGTTTCCGAAACTTTCTGGGCCTTTGTGCCAACGCACCCACCTCCAAGGATGGCCTGAGGATGACAGCAGATCCCTAAGGCCACACCTGGGAAGCAGTGCCTGGCACATCACAGGTGCTCCATGCTTGGAGGTGCTACGGGGATGTCAAGGAGGGAAAAGACATGGGGGAGTTTCCTAGCCAGTGCTGAGGAGGAACAGCAAAGGCAAAGGAGCAGGCCGTGTGGGTGGAGGCGAGAGCCGGGTGCTGAGTGCAGGAAGCCTGTGGGAATTCCAGCTCTTCCCCTGGTGCTCCCTAGGGCTTGGGGCAGGCAGAGCCAAAAAGAAGCTGCAGGGTGGGGGCCAACTGCCCAGGCTCAGCTCCCAGCTCCTCACTTACTGGGTGTGACCTCGGACAAGACAGTCACAGTCCCCTCTCCAAGCCAGGCTTGCCTCCTTTGCAAAATGGAGAGGATAATAGTACTTACTGCTACCCCAAAGTTGTGGTGTAAGAAGGAAAGGGCTATAGTGTGCTTTCATCTGTGCCTGCCTTGTAGTAAGTCTGCAAAGAAATTTCTCCTCTCCTTCTCGCTCCTTAACCCATGTAAGATGACCTATTTACTGACCCAATTACGTTACGCACAGTATCTTATTCAACCCTTAAAATACCCTATGAACAACCCAGAGGTCCATCAGTGGGTGAAGGGATAGCACACGGCCATCCACACTGTGGAATACTATTCAGCAGTGAAAAAGGATGAAGTGGGCCATACATGGAGGAATCTCAAAGCATTCTGAGAGAAGCCAGACACAAAAGACCACAGGCTGCATGATTTATTTTAATGAAGTGTCCAGAAAAGACAAATCTATAGAGAAAGAAAATAGGGCTGGGCACGGTGGCTCACACCTGTAATCCCAGCACTTTGGACGGCCAAGACAGGTGGATCACTTGAGGTCAGGACTTTGAGACCAGCCTGGCCAACATGGTGAAACCCCATCTCTACTAAAAATACAAAAAAAAAAAAAAATTAGCCGGGTGTTGTGGCACATGTCTGTAATCCCAGCTACTCAGGAGCCTGAGGCAGGAGAATCGCTTGACCCCGGGAGGCGGAGGTTGCAGTGAGCCAAGATTGCACCACTGCACTCCAGCCTGGGCACCAGAGTGAGACTCCGTCTCAAAAACAAAAACAAAAAAGACAAGTGGTGGCTCAGGATAGAAATGGGGAGTGATTGCAAATGGGCATGAGAGACATTTTGGGGGTGATGGAAAGGTTCTAGAATTGGGTGGTGATGATGGTTGCACAACTGTACACATTTACTCAAGATCATTGAATTGTGCACTTAAAGTGGGTACATTTTACGTGTAAATTTTATACCTGAAGAAAGTTATTTAAGAAAAAAAAGCTATGAGATCAACATATATTAGCCATTTGCCCTTAAAAACTTCATAGTAGGTTTCGGGAATTCAGTGCCAGGTTTGTTTGTCTCCAAAGCTCATGGTCAAGTTCTTTAGTTTGGGAGATAAAAGGAAAAACAACAACATGAGGTGAGCATTCTTTTTTTTTTTTTTTTTTTTTTTTTTTTTTTTTGAGACAGGGTCTCACTCTGTTGCCCAGGCTGGAGTGCAGTGGCACAATCACAGCTCACTGCAGCCTCGGCCTCCCGGGCCCAAGCCGTCCTCCCACCTCCACCTCAGCCTCTCAAGCAGCTGGGACTACAGACGCACACCACCACGCCCGGCTAACTTTAATTTAATTTAATTTTTTGAGACAGAGTCTCACTCTGTCTCCCAAGCTGGAGGGCAGTGGCACAATCTCAACTCACTGCAACTTCTGCCTCCCAGGTTCAAGTGATTCTCCTGCCTCAGTCCCCCGAGTAGCTGGGACCACAGGCACATGCCACCACACCTGGCTAATTTTTGTATTTTTAGTAGAGACGGGGTTTCACCATGTTGGCCAGGCTGGTTCGAACTCCTGACCTCAAGTGATCTGCCCACCTCAGCCTCCCAAAGTGCTGGGATTCCAGGCGTGAGCACCTGGTCAAGGTGAACATTCTAGGACTCCAGTTTGTTTTCCACTTAGTAGCCACGAATTGGCTCACAGAAGTAAGGTGATGAATACGGAAAAGGAGCCTGGACCCCAGAAACAGTCATCTCCAGGGAAGAGGTCCTGCAACTCAGAGTCCTGTTCTGCTCAAGGGCAGTGGGGGCTTCCCAGGCACCACTGAGCTCTCTCTGTCCCTTCTGCCTTCTGTCTCTCTGTCTATGCTTCTGATACTACAAAGTAAGGATTATTACTCCATTTTGCAGACGAGAAACGGAGGCTCAAGTAGATGAAGTAGCTTGCCCAAGCCCACACGACTGGGTACCAGGCGTGACTTTAAATGCAGTTGAAAGTCCCCAAACCTGTTTTTCCCACCATGCCAAGCTGCCCTGGACCTCTCCTCCATTTCTCTCGGCCTCTCTGTGTCTACCTCCTTCTGTATCTGTCTTCCCAGCTCCGTCTTCTATCTGTCTGTCTTTCTTTGTCTCTCTTTGCTTGCCTCTGTCTCTCAGCCTCTCTGTCTCTCCCTCTGTGTCTCTGTCTCTGGCTCATTTATTTTTTAATAACCACAATAATGAGAAAAGCTCCTTCCCGACCCTCCTGGGGAGGGAGACAAAAGGAGGGGAGCCCAGGGAAGAAGGGGAGGGATAACCTCCCCTCTTGCTCCTGAGAAATTTAATAAAGGGCCTGAGAAAGTGCTGGGCTCCACGGCCAGCCAGTACCCTGGGAAAGGGGGCGGCCCCCTCCCCCACCACAGACACCAGCTCTGCACGGGCCTAGGGTCAGGGAGGGAGTGTCTCGGTGCTGGGCCCCCCTTCTTCAGCTCACAGGCTTTATCTCTCCCCTCCCTGCTGGTGGGAGCAGTTCCCCCGGCTAATCCGTCCCTGAATATGGTCCATACCAGACTCCCTCCCCTTGACCCAGACCTGCGGCTTTCCCAGGAGAGCAGCCCAGAGGCTCCGAGGGGAGAATCAATCACAGAATCATAGCCTCTGGACTCACAGGAGGTCAGGCGGTGCAGCCGCCTGCCTCTGCTGTGTCCAGGGCAGCTCCCCATGAGGCCATGCCCAGCCCCCTACCAACATCAGTAGAGAGGGGGCTGGGCCTTCCCACCCCCATCCTGGCTTGCAAAGGCACCTGATGCCAAAGTGCCCAGTTGGCTTCTGGCCAGAGACAGCCCAGGATCCCAGGCGGGAGGTTACCAGGCCTCCCGCCTCTGCCTCCTTGAGGGCCAGCATTGGCCAAGATGGAGAAAGCGAGTCATAGCATCCTTCAGTCCGGCCCCGGCCTCACCTCTCCCTCCATGGGTGGTTCATTCGGACAGGGGCTTAGCAGGTCAGAGTGGAAGAATGCCCTGGTCCAACCTCTGGGAGAACCAAGGGGATGAAAGCTGCTGGTTGATAGGTGAGAGGGGGGCTTCCCAGGGGGCCGAGAAAGGAGGCCTGGCTGCTGCCAGGCTGCTGAAATGGACCCACAGAGAGGAGTC	A	.	PASS	SVTYPE=DEL;END=38127153;SVLEN=-5220	GT:AD:DP:SAC	0/1:25,37:62:16,9,17,20
1	38208310	pbsv.DEL.134	TGAACCAAGCTTTAACTCTAGCCCTCTTATGTGAGCTAAGAAATCATTTAAGTTAAAGTCAGTTAGGGCCCAGCACTGTGGCTCATGCCTATAATCCCA	T	.	PASS	SVTYPE=DEL;END=38208408;SVLEN=-98	GT:AD:DP:SAC	0/1:11,27:38:7,4,17,10
1	38219293	pbsv.DEL.135	TCGAGGGCGGATGAGCCCGGGGCAAGCGGGAGCAGGGGCGAGCGGGAGCAGGGGTGAGTGGGAGCAGGGGCGAGCGGGAGCAGGGGTGAGTGGGAGCAGGGGCGAGCGGGAGGAGGGGCTTGCCCCGGGAAGGGTCAGAGACGGGGGCGTGGGGGCCCTTGGGAGGTCGGAATGTGAGAGTGGCGGGGCAGTTGGTGAGGATTTGGGAGGAGGTTAGTGAGGAACCGAGGATGGCAGCATGGGGACCGAACCGATGGTGCGAAGGTCGGGAGCCCCCCTTTCGGCTGGAGG	T	.	PASS	SVTYPE=DEL;END=38219583;SVLEN=-290	GT:AD:DP:SAC	0/1:31,24:55:16,15,13,11
1	38239324	pbsv.INS.136	A	AATATATATATATATATATATATATATATATTAAAAATCTATATAAATAAAAATAAAAAAAAAAAAAAAAAAAATATTAATTTATATTTAGTTTGTTTGTTTTGTTAGATAGATATTTAAATAGTTTATATATATATATATATAAATTTGATTCTTATTTTTTTTAATTTTAGGCAGAGTATATAGATAAAGAATGTGTGTAAAAAAAAAAAAAAAAAATTCTTTACACAACATTACTTTTTTTTATTTTATTTATTATAATTGTTATATATAGTGCTCTCTCTCTTCAAATTTTTAATAATCTATATATTTCAATTTTAAATATATATTACTTTACACATACATATATATATATATAAAAAAAAAAAAATATGTATATATCTATATACATATCTTCATGTTATATGTTATATATTTCTATATACATATCTTCATGTTATATGTTATATATTTCTATATACATATCTTCATGTTATATGTTATATATTTCTATATACATATCTTCATGTTATATGTTATATATTTCTATATACATATCTTCATGTTATATGTTATATATTTCTATATACATATCTTCATGTTATATGTTATATATTTCTATATACATATCTTCATGTTATATGTTATATATTTCTATATACATATCTTCATGTTATATGTTATATATTTCTATATACATATCTTCATGTTATATGTTATATATTTATATATACATATCTTCATGTTATATGTTATATATTTGTCATTCCCCCTCACTGACACCCCATCTCACGCCACACTTGTGTGTGTGTATAAATATATATATATTTATATATATATATATTAATAAAAAACATAAATTTTTATATATATAGGAGAAATAATTCACATTTCCTATTATTGTTATAATCTTAAAATAGTTAAAAAAAGTGTATCACACACACAATTCTGTGTGTGTGTGTATTTTTGTTATATTTTTTAATATAAATATCCAACGACTACACTCCACTTTGGCCAGCCAACAGTCCTTCTGGAATCATCCAATGACTACACTCCACTTTGGCCAGCCAACAGTCCTTCTGGAAAAATAAATAAATAAATATAATCACACACTAAGAAAGAAAGATTTTTTTTTTTATTTTTCCAACGACAGAGTCAGCCAACGACAGAGTCAGAGTAGATACCTATAGGCAAGCTCCATCTCCTCCTCCCCAGCTCCTCCCCTAGTGCACAGATACCAATAAGCAAGCTCCATCTCCTCCTCCCCAGCTCCTCCCCTAGTGCACAGATACCTATCGGCAGGCTCCATCTCCTCCTCCCCAGCTCCTCCCCTAGTGCAATTTATTTATTTATTTTAAATATATATATATATGTGTGTGTGTGTGTGTGTGTTATATGTTTTTTTTTTTTTTTTTTTTTTTTTTTTTTTTTTTTTTTTTTTTTTTTTTGAGACGGAGTCTCGCTCTGTCGCCCAGGCTGGAGTGCAGTGGCGGGATCTCGGCTCACTGCAAGCTCCGCCTCCCGGGTTCACGCCATTCTCCTGCCTCAGCCTCCCAAGTAGCTGGGACTACAGGCGCCCGCCACTATGCCCGGCTAATTTTTTTGTATTTTTAGTAGAGACGGGGTTTCACCGTTTTAGCCGGGATGGTCTCGATCTCTTGACCTCGTG	.	PASS	SVTYPE=INS;END=38239324;SVLEN=1647	GT:AD:DP:SAC	1/1:2,18:20:1,1,7,11
1	39083930	pbsv.DEL.137	CCTCGAATAGCACATTTAAAAGTACCTAAGTAATGAAATGGTACATGTCACCTGATCCCAACGTGAAGAGGAATTGGGGCTATGAATGACATCTCCTCAAGAATAATTTTCTGAGGCCAGGCACGGTGGCTCACGCCTGTAATCCCAGCACTTTGGGAGGCCAAGGAGGGTGGATCACCTGAGGTCAGGAGTTCGAGACCAGCCTGACCAACTGGAGAAACCCCGTCTCTACTAAAAATACAAAATTAGCCGGGCGTGATGGTACATGCCTGTAATCCCAGCTACTCGGGGGGGCTGAGGCAGGAGAATCACTTGAACCCGGGAGGCAGAGGTTGCGGTGAGCCAAGATCATGTCATTGCACTCCAGCCTGGGCAACAAGAGTGAAACTCCATCTCAAAAAAAAAAAAATAATTTTCTTGGTTTGGGCAGGGATGGTCTTTAAGCCCCACTTTCCCTTCATCCAGAAACTCCATTTATATCTGATTTACATTTTCAGTTTCCATTAAATAAAGGAGTCTATAATTTTTAAAAATATAAGAACTACTGGTTTACTCATAGGTACGGTGGTTTAAGATATTTATAAAGTGACATGAATATTGATTGACTTCACAATGTCTTATTTAAAGTGCAAAAAAGGAAAGTAGTCATTGATAGTATCTTTAAAAGAAATTCATCTGAACTGGCCAATCATCAGATTCTAACAAGATAAAATAATGATTAAAAATAATAATGTTAATAATAATTAGCATGTATTTAGAAAGTACTATATGTTAGGGACTCCTCAAAGTACTTTAGAGGAATTAATTCATTTGATTGTCCCCATAACGCTGTGAGGCAGGTACAGAGCATTCACAAGAGGTGATTCACACGGGGTCATGCACTAAGGTTAAGCAGCACCAACTAACTGCACAAAGGAGGGCTGGATCTGCAGAGAAACTGTAGATAATAATGAAAGGAAAGGAGTTCTGATAGACCCCATGCATCATCTCAGTTGGCAGAGTGATAATGCCACCAAATAAGTAGGAATTGGGATGACTCTAACATCCAGTTGTGACTCCCTGGCTGTTTGAGCTTGAGAACGGTGGGCAGATAGGAGCAGATCAAGTGACTGCAAAGTCCCCTTCGAAGTCAGAGTTTCTGTAGTTTCCATTTAGAGATGGAGGGTCTTCTGAACAACCCAGGCTTTGAGCACACAGGACATACAAGGAGGGTTGGGGTTGCAACAGCTTCATCATAATCACCAATTGAACCTCCACTGGGAAGAAATGAATAGTTCATGCAAATGAGAGCTTGAGATTTGCTCATACTAGGCTTGAGAGAGAAACAGAAGGAGAAAATGGCAAAGTTTGAATAAACTCTTAGGATAAATTCCACCATAAAGATATTGTATAACTCTTTAGGGAAGATAGTTATCCAACATTTCAGAAGCACTCAGTTGTCTACAAACAGTATTTATGTTTCCATTTATTATATCAATCTTCATGATTCTATTCATTAGTGCAAATCCCTGCAGACCTGCCCTGGCTCCATGCCTTCAGTCAGCTTGTCTTTACTCAGCTGCCTCCTGGTGTCAGACACTACGCTGGGCTCTAGAGGATGCAGTGGTAAAATAAAAGCATGGAACACTCATTTTAGATTGGCACTGACCAATACCGTAACTACTAGCCAATGTGGCTATTTAAATTCAGATTTTAATTAGTTAAAAGCAAGTAAAATTGGCCAGGTGCAGTGGCTCACATCTGTAATCCCAGCACTTTGGGAGGCCGAGGCGGGTGGATCACCTGAGGTCGAGAGTTCAAGACCAGCCTGACCAATGTGGAGAAACCCCGTCTCTACTAAAAGTACAAAATTAGCCGGGCGTGGTGGTACGTGCCTGTAATCCCAGCTACTCAGGAGGCTGAGGCAGGAGAATCACTTGAACCTGGGAGGCGGAGGTTGCGGTGAGCTGAAATCGCACCATTGCACTCCAGCCTGGGCAACAAGAGTGAAACTCCATCTCAAAAAAAAAAAAAAAGGAAATAAAAT	C	.	PASS	SVTYPE=DEL;END=39085955;SVLEN=-2025	GT:AD:DP:SAC	0/1:45,12:57:22,23,7,5
1	39634016	pbsv.INV.138	C	<INV>	.	PASS	SVTYPE=INV;END=39634890;SVLEN=874	GT:AD:DP:SAC	0/1:36,11:47:20,16,6,5
1	40129695	pbsv.INS.139	T	TTTCTGCCTTTTCGTTGAAGGCTGATGATACAGATTTCAACATTGAGATCGGGTTCCCACCACACGAGGGGCTAAGGAAGAGTATGTGTGATATGTCTAGAGAGCTTCTTAGTCCTCCTGTGTTTTTCGATTAGAGTTAATGGAAAATCACAGCAACCCCATCCAGGCAGGATATCTAATGGTTCAGACTCTTCCGTAATGAAGGTTTGAGTCATCCTGCCAGGCCAAGCATCATGACCAACTGACATGCTATCTCAGGGCAAAGGGAATGCGAAACGGGTAGCGAAAGAAGGTAGTTATAAACGCCAGCTACATCAGTGTGAGCTGCTGCAGAAACCACGACTGTAATAGTATTTACCTAATGGGTTAATAATATCTACCAGCACAGGTGGGAATACAAAATAACCAAAACACAAGTTATCCTTTCAAATAAAACGCTTTGGGAAAAAGAACATCTTTTACTAACAGAAATTTCTTAGCCTCTGGAAGGCCAGTTGATTCGGTAACATATGCCAGGAGACTTCAGCAATATCCTGCTCCATTGTAGAAAACAGCAATCTGATCCTTTTCTCTCCTCAATCATTAACGAGATTATGCATTTGGGGTGTGATAATCCTCCAGGGACAAGTATTCTCAAATCATACGTTTCAGTTTCTTCTTAAGGTGCTTAACAAAGTCTCGTCTCATACATCTGAAGAGAAAGAGACATGTCATTAACCAAAAGATAGCCAAAGAACCTATGCTGTAGGAAGCGCTGTGACAGATAGAAAGATGAAGTAACAGTCAGCATGGAAATAGAAATGTATCTGCATGGTAAGAGGCAGTCTAGCCGGCATAACAAATGCTGGCAAGGGTGTGGAGAAAAGGGAACCCTCATACACTGTTGGTGAGAACATAAATTACTACAACAACTA	.	PASS	SVTYPE=INS;END=40129695;SVLEN=913	GT:AD:DP:SAC	0/1:14,23:37:8,6,15,8
1	41994016	pbsv.DEL.140	TCACACTCCACACCCCGCCCTTACACTCACCTTCACACAGTCCACACGCCCACCCTCACCTTCACACACCCTTGCCCTCACACCCTCAGACTCACATCCCACCCTCACACACACCCCACCCTCACCTTCACACACTCCACACCCCCACCCTCACTCACCTTCACACTCACACCCCTGCCCTCACATTCACCCTGACTCACACCCCACCCTCACACACCCCACCCTCACACACCCCACCCTCACACACCCCACCCTCA	T	.	PASS	SVTYPE=DEL;END=41994272;SVLEN=-256	GT:AD:DP:SAC	0/1:31,14:45:23,8,8,6
1	41997079	pbsv.DEL.141	CAGGAGAGATGGAGGACAGGGGAGATGGAAGACAGGGGAGATGGAGGACATGAGAGATAGAGGACAGGGGAGATGGAGGACAGGAGAGATGGAAGACAGGGGCGATAGAGGACAGGAGAGATGGAGGACAGGGGAGATGGAGGACAGGAGAGATGGAAGACAGGGGAGATGGAGGACAGGAGAGATGGAGGACAGGGGAGATGGAGGACAGGAGAGATGGAAGACGGG	C	.	PASS	SVTYPE=DEL;END=41997306;SVLEN=-227	GT:AD:DP:SAC	0/1:38,17:55:24,14,8,9
1	43370279	pbsv.INV.142	G	<INV>	.	PASS	SVTYPE=INV;END=43370511;SVLEN=232	GT:AD:DP:SAC	0/1:24,49:73:24,0,17,32
1	43842305	pbsv.INS.143	C	CTAAAAACCTGAGCTGGGGGCTCCGAAGGGGTGGACAAAAAAATTTGATAAAAAATTATATTCTGTTAAAATTTGATTTATGACATTGCATCTGCATCTGCATATCATTACAAAATCTTTGTAATGCTAAGTTTCTCTCTCTCGAAAAAAATTTGACCGTAAAAAGGTGTGGGGGATGGGGTGTGTGGGGTGTCGGGGATGGGGCATGGAAAGGGTGTGTGGGGTGTGGGGATAGGGTGAGGGGATGGCGTGGGGGGTGTGGCATGGGGATGGCAGGTGTGGCATGGGGATGGGGAGTGTGATATCAAAAACAAAACAAAAAGTTTTTTTATACTAGTATTATTTTTATATAAGAATGTGGT	.	PASS	SVTYPE=INS;END=43842305;SVLEN=361	GT:AD:DP:SAC	0/1:28,12:40:14,14,5,7
1	44059223	pbsv.INV.144	T	<INV>	.	PASS	SVTYPE=INV;END=44060005;SVLEN=782	GT:AD:DP:SAC	0/1:31,18:49:10,21,12,6
1	44059307	pbsv.INV.145	A	<INV>	.	PASS	SVTYPE=INV;END=44059651;SVLEN=344	GT:AD:DP:SAC	0/1:28,19:47:23,5,6,13
1	44208880	pbsv.INS.146	A	AGAATGTTTCTTTCTAGTTTTTATCTGAAGATAATTCCTTTTCCAACATAGGCTTCAAAAGGAAAGAAATGTCCACTTGCAGATTCTACAAAAAGAGTGTCTCAAAACTGCTCTATAAAAAGGAAGGTTCAACTCTGTGAGTTGAATGCACACATCACAAAGAAGTCTCTGAGAATGGTTCTATCTACTTTTTATATGAAGATAATTCCCTTTTTACCATTGACATCAAAGCGCTCCATGTATCCACTTGCACATTCTAAAAAAAGTGTGTTTCAAAACTTCTCTATCAAAAGAAAGGTTCTACTCTGTGAGTTGAATGCACACATCACAAAGGATTTTCT	.	PASS	SVTYPE=INS;END=44208880;SVLEN=340	GT:AD:DP:SAC	0/1:27,13:40:8,19,7,6
1	44353467	pbsv.INS.147	A	ATGGATGGACAAGTGCATGGATCCATACAGAGTGAATGCATGGATGGACGAGTGCATGGATCCATAGAGAGAGTGAATGCATGGATGGACGAGTGCATGGATCTGTAGAGAGAATGAATGCATGGATGGACGAGTTCATGGGTCCATAGAGTGAATGCTTGAATGGACAAGTGCATGGATCCATAGAGAGAGTGAATGCATGGATGGACGAGTGCATGGATCCGTAGACAGAGCGAATGCACGGATGGACAGATGCATGGATCCATAGAGTGATTGTGTGCATGGATGGATGAATGCATGGATGGATGAATGCATGAATCCACAGAGAGTGAATGCATGGATGGATGAGTGCAT	.	PASS	SVTYPE=INS;END=44353467;SVLEN=353	GT:AD:DP:SAC	0/1:42,17:59:20,22,9,8
1	46207293	pbsv.DEL.148	TTCTTTTTTTTTTTTTTTTTTTTTTTGAGACGGAGTCCCGCTCTTTAGCCCAGGCCGGATTGCAGTGGCACAATCTTGGCTCACTGCAAGCTCCGCCTCCCAGGTTCACGCCATTCTCCTGCCTCAGCCTCCCGAGTAGCTGGGACTACAGGCGCCCGCCACTGCGCCCGGCTAATTTTTTGTATTTTTAGTAGAGACGGGGTTTCACCGTGTTAGCCAAGATGGTCTCGATCTCCTGACCTTGTGATCCGCCCGCCTCGGCCTCCCAAAGTGCTGGGATTACAGGCGTGAGCCACCGCGCCCAGCCTTATTTTCATATTAAAGA	T	.	PASS	SVTYPE=DEL;END=46207617;SVLEN=-324	GT:AD:DP:SAC	0/1:22,28:50:8,14,19,9
1	46679008	pbsv.INS.149	C	CTGAATGTTGGTACATTCATCCACCCTTTCATCTAAGTGAGACAGAATCCTTCATTTCCAATAGAGGCTGAATGTGTTTGGAAACCCAATGATTAATAACATATATACTGTACAATACAGACTTAGTAGTCCTAGATAAAACTATAGAAGTTAGTAGCTCAAAGCTAATAGACACTTTAAATCACCGCATTCCCTGTCAAATTTCTTGAGGTGGCTAAAAGTTTCCTCTTCTGAATGTTGGTACATTCATCAACCCTTTCATCTAGGTGAGACAGAATCTTTCATATACAATAGAGGCTGAACGGGGTTGGAAACCCAATGCTAAATAAATAACGTATATTCTTTAGAAT	.	PASS	SVTYPE=INS;END=46679008;SVLEN=349	GT:AD:DP:SAC	0/1:27,16:43:11,16,5,11
1	47441000	pbsv.DEL.150	CCCCCCTGGGACCTTTTGTAAGGCAGTTCTGGTGGTAATGAATTCCCTAAGTGCTTACTTTCCTGAGAAGGATTTTATTTCTCTTTTGCTTATGAAGCTTAGTTTGGCTGGATATGAAATTCTTGGTTGGGATTTCTTTTCTTTAAGGGTGCTAAATATACACCCCAATCTCCTCTGGTTTGTAGATTTTCTCCTGAAATGTCTACTCTTAGCCTGATTAGGTTCCCTTGGAGGATGACCTGCCCCTTCTTTCTAGCTGCATTTCATATGTTTTCTTTTGTGTTGACCGTGGACAACCTGATGACTTATGTGTCTTGGGGATGGCCATCTTATATAGTATCTTGCAGGGATTCTCTGAATTTCTTGTATTTGCATGGCAACCTCTCTAGTGAGGCTTGGGAAATTTTTGTGAACAATATTCTCAAATAAGTTTTCCAAGTTGCTGTTCTCTCTCCCTGTCTTTCATGCATGTTGGTGAGTCATGGACTTGGGCTCTTTACATAATCCTATATCTCTCTAATTTTGTTCATCAAAAAAATTTTTTTTCTTTATTTTTATTTGAGTTAATTCTAAGAACTGGTCTTTGAGCTCTGAGATTCTTTCCTCAGCTTGGTCTATTCTGCTGTTGATAATTCCAATTGTGGGATCCATTCCAAGATGGCTAAATAGTAACAGCTCTGGTCTGCAGCTTCTCGTGTGATCGATGCAGAAGATGGGTGATTTCTGCATTTCCAGCTGAGGTACCTGGTTCATCTCATTGGGACTGGTTGGACAGTGGATGCAGCCCATGGAGGGCAAGCCAAAGAAGGGTGGGGCATCACCTCACCTGGGAAGTGCAAGGGGTCTGGGGATTTCCTTTTCCTAGCCAAGGGAAGCCGTGACAGGCTGTACCAGGAAAATTGGGACACTGCCACCTAAATACTGCACTTTTCCAAAGATCTTAGCAAAAGGCATATCAGGAGATTATATCCCACGCCTGGATCCGTGGGTCCCATGCCCATGGAGCCTTGCTCACTGCTAGCACAGCAGTCCGAGATTGAAGTGCTAGGTGGCAGCCTGGCTGAGGGAGGGGCATCCACCATTGCTGAGGCTTGAGTAGGTAAACAAAGCAGCAGGGAATCTCGAACTAGGTGGAGCCCACCGCAGCTCAATGAGGCCTGCCTGCCTCTGTAGACTCCACCTCTGTAGGCATGGCATCGCTGAACAAAAGGTAGCAGAAACTTCTGCAGACTTAAACATCCCTGTCTGACAGCTCTGAAGAGAGCAATGGTTCTCCCAGCATGGTGTTTGAGCTCTGAGAATGAACAGACTGCCTCCTCAAGTGGGTCCCTGACCCCACTGTAGCCTAACTGGGAGACATCTCCCACTAGGGGCCAACACACACCTCATACAGCTGGGTGCCCCTCTGAGATGAAGCTTTCAGAGGAAGGATCAGGCAGCAATATTTGCTGTTCTGCAATATTTGCTGCTCTGCAGCCTCTGCTGGTGATACCCAGGCAAACAGTGTTGGGAGTGGACCTCCAGCAAACTCCAACAGACCAGCAGCTGAGGGACCTGACTGTTAGAAGGAAAACTGACAGACAGAAAAGAATTGCATCAACATCAACAAAAAGGACACCCACACCAAAACCCCATCTGTAGGTCACCATCATCAAAGGCCAAAGGTAGATAAAACCACAAAGATGGGGAGAAACCAGAGCAGGAAAGCTAAAAATTCTAAAAACCAGGGCACCTCTTCTCCTCCAAAGGATCACAGCTCCTCACTAGTAATGGAACAAAGCTGGACAGAGAATGACTTTGATGAGTTGGCAGAAGTAGGTTTCAGAAGGTCAGTAATAACAAACTTCTCTGAGCTAAAGGAGGATGTTCAAACCCATCACAAGGAAGCAAAAAGCCTTGAAAAGAGATTAGATGAATGGCTAACTAGAATAAACAGTGTAGAGCAGACTTTAAATCACCCAATGGAGCTGAAAACCATGGCACGAGAACTATGTGATACATGCACAAGCTTCAGTAGACAATTCGATCAAGTGGAGGAAAGGGTATCAGTGATTGAAGATCAAATTATTGAAATGAAGTAAGAAGAGAAGTTTAGAGAAAAAGGAGTAAAAAGAAATGAACAAAGCCTCCAAGAAATATGGGACTATGTGAAAAGATCAAATCTACATCAGATTGGTGTACTCGAAAGTGACCGAGAGAATGGAGCCAAGTTGGAAAACACTCTTCAGGATATTATGTAGGAGAACTTCCCCAACCTAGCAAGGTAGGCCAACATCCAAATTCAGGAAATACAGAGACCAACAAAAAGATACTCCACGACAAGAGCACCCCCAAGACACATAATTGTCAGATTCACCAAGGTTGAAATGAGGGAAAAAATGTTAAGACAGCCAGAGAGAACGGTCGGGTTACCAATAAAGGGAAGCCCATCAGACTAACAGCTGATCTCTCGGCACAAACTCTACAAGCCAGGAAAGAGTGGGGGTCAATATTCAACATTCTTAAAAAAAAGAATTTTCAACCCAGAATTTCATATCCAGCCAAACTAAGCTTCATAAGAGAAGGAGAAATAAAATACTTTACAGACAAGCAAATGCTGAGAGATTTTGTCACCACCAGGACTGCCTTACAAGAGCTCCTGAAGGAAGCACTAAAGATGGAAAGGAACAACCAGTACCAGCCACTGCAAAAACATGCCAGATTGTAAAGACCATCAATGCTAGGAAGAAACTGCATCAACTAATGAGCAAAATAACCAGCTAACATCATAATGACAGGATCAAATTCATGCATAACAATATTAACCTTAAATGTAAATGGGCTAAATGCTCCAATTAAAAGACACAGACTGGCAAATTGGATAAAGAGTCAAGACCCATCAGTGTGCTGTATTGAGGAGACCCATCTCATGTGCAGCAACACACAAAGGCTCAAAATAAAGGGATGGAGGAAGTTCTGCCAAGCAAATGGAAAGCAAAAAAAAGGCAGGGGTTGCAATCCTAGTCTCTGAAAAAACAGACTTCAAACCAACAAAGATCAAAAGATACAAAGAAGACCATTACAACAATGGTAAAGGGATCAATTCAACAAGAAGAGCTAACTATTCTAAACATATATGCACCCAATACAGGAGCACCCAGATTCATAAAGCAAGTCCTTAGAGACCTACAAAGAGACTTAGACTCCCACACAATAATGGGAGACTTTAACACCCCACTGTCAATATTAGATGTATCAATGAGACAGAAGGTTAACAAGGATATCCAGGACTTAAACTCAGCTCTGCACCACGCAGACCTAATAGACATCTACAGAACTCTCCACCCCAAATCAATAGAATATACATTCTTCTCAGGACCACATCATATTTATTCCAAAATTGACCACATAGTTGGAAGTGAAGCACCCCTTAGCAAATGT	C	.	PASS	SVTYPE=DEL;END=47444419;SVLEN=-3419	GT:AD:DP:SAC	0/1:34,15:49:13,21,5,10
1	48893341	pbsv.INV.151	A	<INV>	.	PASS	SVTYPE=INV;END=48894279;SVLEN=938	GT:AD:DP:SAC	0/1:19,19:38:13,6,11,8
1	48972502	pbsv.INS.152	G	GTTAACACCTTGTGGTCAACACAGGGTTTTATTTTATTATATATATGTGTGTGAAAAGGTTTTCAAATTTTTTAATATTTTGGAATATTTTTTTCTAAAAAAAAAAAAAATGTGCCGTGTGTGTAATCTATACCTTTAAATTTAAAAAAAAAAAAAAAAAAAAAAAAAAAACTTATATACAATTATGAATTTGTGGTAGAAAAAATTATTATAACACACATTGATGACTGATCTTTAAAATAAAATAAAAGAAGCAAAGATATTTTGTGTGTGTTTCTTCTTTAAAACACTATTATAAATAAATAAATAAATAAATGATACACACACACACACCCTA	.	PASS	SVTYPE=INS;END=48972502;SVLEN=336	GT:AD:DP:SAC	0/1:31,12:43:15,16,6,6
1	49344973	pbsv.INS.153	G	GAAGAGAGAGAAAGAAAGAAAGAAAGATACTGTATGTGGACACCAGGAGACTGGAGAGGTTGAGGATAGACAAATCTTTTTTCTTGAAGTAAAGAAAAACATTTACATTAAAAAACATTTTTTTTTTTTTTTTTTTTTGTTGTTGTTGTTGTTGTTGTGATATATTAAAAATTCAAGCTATTTATTTTTTTTTATATATATATATATTTTTAAGTGTAACAGGCGGACTTGATATTCTCGTAAGTGTGTTTTTTTTAGTTATATATATATATATATATATATAAAATATCAAGTGAAAAATATATATATATTTCTCTCTCGAGAT	.	PASS	SVTYPE=INS;END=49344973;SVLEN=324	GT:AD:DP:SAC	0/1:21,15:36:11,10,9,6
1	51827631	pbsv.INS.154	T	TGGAAACTTGGTAGTCTTAGGCAGTCTCCAGCCAAGTGGCTGCTGGGAGTCTGCACAGCTCCCTGCTTGGTACCCAAGGCCCTGGTGGCATGGGCTCACAAGGGATAAAGGGCCAAGATGGCTGACTAGAAACAGCTGCAGTTGGAGGCTCCCACCAGAAGGAAAATGGTAAGTGAATCCTGCACCAGCAACTGAAGCATCCAGGTTCTCTCACTGGGACTGACTAGGTGGTCCCCACAACCCATGGAGAACAAGGAAAAGCACAGTGGTGTGACCGCCTACCTGGGAGCCACATGGGGAAAGAGGAGCTCCCATCCCCAGCCAAGGAGGCGGTGAGTGACGGAGCTACCCAGCCTGGGAAACCATGCTTTTTACATGGATC	.	PASS	SVTYPE=INS;END=51827631;SVLEN=381	GT:AD:DP:SAC	0/1:35,16:51:18,17,4,12
1	52571089	pbsv.INV.155	C	<INV>	.	PASS	SVTYPE=INV;END=52573703;SVLEN=2614	GT:AD:DP:SAC	0/1:48,13:61:23,25,8,5
1	52572014	pbsv.INV.156	A	<INV>	.	PASS	SVTYPE=INV;END=52572929;SVLEN=915	GT:AD:DP:SAC	0/1:33,15:48:17,16,7,8
1	53007584	pbsv.INS.157	T	TTAGAGGTGGAGGTTGCAGTGAGCTGAGATCGCACCACTGCACTCCAGCTTGGGCGACAGAGTGAGACTCCGTCTCAAAAACAAAAAAAAAGTAACTTTGATGTTTTAAAAACATTTCGATTTCCAGTTCTTTGGAACTTGGAAAATAAAAACATTTTATTAAAAAATCTCAAGCATGCAGAAAAATTAATAATTTACCTATGCATCCACCACCAAGGCTAAACCGATGTTAACATTTTGCCCTTTTTTGCTTAACATCCCCTGCCTTCTTCCTTCTTTTTATTTTTTCAGACAGAGTCTCACTCTGTTGCCCAGGCTGGAGTGCAGTGGCACAATCTCGGCTCACTGTAACCTCCACCTCCTGGGTTCAAGCCATTCTCGTGCCTCAGTCTCCTGAGTTGCTGAGATTACAGGCATGCACCACCATGCCTGGCTAATTTCTGTATTTTTAGTAGAGACGGGATTTTGCCATGTTGCCCAGGCTGGCCTCAAACTCCTGGCCTCAAGTCATCCACCAGCCTCGGCCTCCCATACTGCTGTGATTACAGGCATGAGCCACTGCGCCCGGCCTTGCCTTCTTAAAATATTTTATTATTTTTTGAAACAAGGTCTCACTATGTTGCCAAAGGTGGTCTTGAACTCCTGGGCTCAAGCCATCCTCTCATTTGGTCATCTCTCAAAGTCCTGTGATTACAGGGGTGAGCCACTATGCCTGGCCTTGCGGTCTTAAAATAAAGTGCCACAGACAAAGCTGAAGTTTCATCTCTCATCCCTCCCTTTTCCCACAAGTAAACTACCATGCCTTCATGTACAATTTGGTGAGGCTTTTAAACTGTAAATATTTAGGCCGGGTGCGGTGGCTCACACCTGTAATCCCAGCACTTTGGGAGGCCGAGGCGGGTGGATCACAAGGTCAGGAGATTGAGACCATCCTGGTTAACATGGTGAAACCCTGTCTCTACTAAAAATACAAAAAAAATTAGCCGGGCGTGGTGATGGGCACTTGTAGTGCCAGCTACTCAAGAGGATGAGGCAGGAGAAAGGTGTGAACCCGGGAGGCAGAGCTTGCAGTGACCCGAGATCACGCCACTACACTCCAGCCTGGGCGTCAGAGCAAGTCTCCGTCTCAAAAAAAAAAAAAAAAAAAAATTTAATATAACGCACAGAATAGTGCGCAAAACACAAAAGTACAAGTAAAAAATAATTAAAAGGCAAACATCCATATAGCCATAATCTAGGTCAAGGAAAATCCTTTTTTTCCCCAAGACAAAATCTCACTCTGTCACCCAAGCTGGAGTGCAGTGGTGCAATCCCAGCTCACCATAGCCTCGACCTAAGGGGCTCAAGTGATCTTCTCCCCTCTGCTTCCTGAGTATCGGGAACCACAGGCATGTAACATCACACCTGGCTAATGTTTTTTTTTTTTAAATTTTTGTAGAGGAGGTCTCACTATGTTGCCCCGGCTGGTCTCAAACTTCTGGGCTCAAGCAGTTCCCCAGCCTCAGCCTCCAAAAGTGCTGGGATGACAGACATGATCCACCAGTTCTAGCCAAGGAAAGTCATTGTCATTATCCCAGACATGTGGTTCCTCCTCTCCATCTCCCAACAAATAACCACTACCCTGAATTTTATGTTTACTTTGTTATATTCTTTTTTTTTTTTTTTTTGAGACGGAGTTTCGCACTTGTTGCCCAGGCTGGAGTGCAATGGCACCATCTTGGCTCACTGCAACCTCCGCCTCCCGGGTTTAAGCGATTCTCCAGCCTCAGCCTCCTGAGTAGCTGGGATTACAGGTGTGCACCACCACATCTGGCTAATTTTTTTG	.	PASS	SVTYPE=INS;END=53007584;SVLEN=1824	GT:AD:DP:SAC	0/1:7,14:21:1,6,10,4
1	53292422	pbsv.INS.DUP.158	A	<DUP>	.	PASS	SVTYPE=DUP;END=53292521;SVLEN=99	GT:AD:DP:SAC	0/1:33,14:47:23,10,7,7
1	53594064	pbsv.DEL.159	GATTGAGCCCTGGAGTTGAAAGTTACAGTGAGCTGTGGTCATGCCACTGCACTCCAGCCTGAGGGACAGAGTAAGACCCTGTCTCAATTAAAAACAAAAAAGAATAGGAATTCATGACAGATAAGGAGGCTCTGACTGTCATGGCGCAAGGAATGGCTCTGGGTGCCAGGTGAGTGCATCATGGAGAAGTGGGCAGGACCTGGCCAGGGCCCCTGCGGAGGCCCTGTGGATGTGCAGGTGTGCACGACTCAGGTGAAGCAGGGCATGCTGCATGGTCTGTACCAGTGTTGAGGGAGCACCCGGGTGTGCCTCAGTCAAGGGTGGCTTTCCAGGGCAGGGGACAGGTGAGCTGCAGGTGCTAATTAGAACCATGAAGATGGAAGAAGCCATCCAAGGGGCTTCCTGCTGAGAGCAGTGACAGAGGTGGCCACGGGCTGGGGGAGCATTCATGACACATCTGAGGAGCCTGGTGATGCTTTAATAAGTTAGAAAAACATGGGACATCTGCCAGGCATGGTGGCTCACGCATGTAATCCTAGCACTTTGGGAGGCCAAGGTGGGCGGATCACCTGAGGTCAGGAGTTCGAGACCAGCCTGGCCAACATGGTGAAACCCCGTCTCTACTAAGAATTCAAAAATTTGCTGGTCATGGTGGCGGGTGCCTGTAATCCCAGCTACTTGGGAGGCTGAGGCAGGAGAATTGCTTGAACCCGGGAGGTGGAGATTGCAGTGAGCTGAGATCATGCCACTGCACTCCAGCCTGGGTGACAGAGTGAGACTATGTCTCAAAAAAGAAAAAAAAAAAGAAAAAAGAAAAACATGGGACATCCATAACGTACCAGGAGCCATGCTGGGTCTTCACGTACATTCTCTT	G	.	PASS	SVTYPE=DEL;END=53594937;SVLEN=-873	GT:AD:DP:SAC	0/1:32,16:48:16,16,10,6
1	53749175	pbsv.DEL.160	ACTTACTACATACCCGGGCCACTTACTTACTACATACCCGGGCCACTTACTTACTTACTACATACCCGGGCCACTTACTTACTACATACCCGGGCCACTTACTTACTACATACCCGGGCCACTTACTTACTTACTACATACCCGGGCCACTTACTTACTACATACCCGGGCCACTTACTTACTACATACCCGGGCCACTTACTTACTTACTACATACCCGGGCCACTTACTTACTACATACCCGGGCCTTACCTACTACATACCCGGGCCGCTTACTTACCTACTACATACCCGGGCCGCTTACTTACCTACTACATACCCGGGCCGCTTACTTACCTACTACATACCCGGGCCGCTTACTTACCTACTACATACCCGGGCCGCTTACTTACCTACTACATACCCGGGCCGCTTACTTACCTACTACATACCCGGGCCGCTTACTTACCTACTACATACCCGGGCCGCTTACTTACCTACTACATACCCGGGCCGCTTACTTACCTACTACATACCCGGGCCGCTTACTTACCTACTACAT	A	.	PASS	SVTYPE=DEL;END=53749715;SVLEN=-540	GT:AD:DP:SAC	0/1:39,10:49:17,22,7,3
1	53749602	pbsv.DEL.161	ATACCCGGGCCGCTTACTTACCTACTACATACCCGGGCCGCTTACTTACCTACTACATACCCGGGCCGCTTACTTACCTACTACATACCCGGGCCGCTTACTTACCTACTACATACCCGGGCCGCTTACTTACCTACTACATACCCGGGCCGCTTACTTACCTACTACATACCCGGGCCGCTTACTTACCTACTACATACCCGGGCCGCTTACTTACCTACTACATACCCGGGCCGCTTACTTACCTACTACATACCCGGGCCGCTTACTTACCTACTACATACCCGGGCCACTTACC	A	.	PASS	SVTYPE=DEL;END=53749899;SVLEN=-297	GT:AD:DP:SAC	0/1:32,18:50:18,14,7,11
1	53968003	pbsv.DEL.162	AGAGAGGGATGAGGGGGATGGGGAGAGAGGAGAAGGGGGAGGGACAGGGAAAGAGGAGAGGGGGGAGGGAGAGGGAGAGAAGAGAGGGATGAGGGGGATGGGGAGAGAGGAGAAGGGGGAGGG	A	.	PASS	SVTYPE=DEL;END=53968125;SVLEN=-122	GT:AD:DP:SAC	0/1:17,31:48:6,11,14,17
1	55287537	pbsv.DEL.163	CTAATTTAGATGCCTCTTATTTCTTTTTTTTTTTTTTTTTTTTTTTTTTTTTTGAGACGGAGTCTCGCTCTGTCGCCCAGGCTGGAGTGCAGTGGCGGGATCTCGGCTCACTGCAAGCTCCGCCTCCCGGGTTCACGCCATTCTCCCGCCTCAGCCTCCCAAGTAGCTGGGACTACAGGCGCCCACCACTACGCCCGGCTAATTTTTTGTATTTTTAGTAGAGACGGGGTTTCACCATTTTAGCCGGGATGGTCTCGATCTTCTGACCTCGTGATCCGCCCGCCTCGGCCTCCCAAAGTGCTGGGATTACAGGCGTGAGCCACCGCGCCCGGCCT	C	.	PASS	SVTYPE=DEL;END=55287871;SVLEN=-334;SVANN=ALU	GT:AD:DP:SAC	0/1:54,23:77:28,26,13,10
1	55385595	pbsv.INS.DUP.164	A	<DUP>	.	PASS	SVTYPE=DUP;END=55385726;SVLEN=131	GT:AD:DP:SAC	0/1:10,39:49:4,6,20,19
1	55486577	pbsv.BND.1:55486577-7:73829401	C	]7:73829401]C	.	PASS	SVTYPE=BND;CIPOS=0,6;MATEID=pbsv.BND.7:73829401-1:55486577	GT:AD:DP	1/1:8,39:47
1	55974722	pbsv.DEL.165	TATTAATTACAGTCATGTAATTAATTGCATTAATTACAGTCATGTAATTAATTGC	T	.	PASS	SVTYPE=DEL;END=55974776;SVLEN=-54	GT:AD:DP:SAC	0/1:28,9:37:11,17,3,6
1	56129276	pbsv.DEL.166	ACATATACTTGTTATATATATGGTACATATATACGGTATATATATGGTACATACATACGGTATATATGTACATACATACGGTAAATATATGGTACGTACATACGGTATAGATATGGTACGTATATACGGTATATATATGGTACGTATATACGGTATATATATGGTACGTATATACGGTATATATATGGTACGTATATACGGTATATATATGGTACGTATATACGGTATATATATGGTACGTATATACGGTATATATATGGTACGTATATACGGTATATATATGGTACGTATATATGGAATATATATGGTACGTATATATGGTATATATATGGTATATACATATAGTATATATATGGTT	A	.	PASS	SVTYPE=DEL;END=56129633;SVLEN=-357	GT:AD:DP:SAC	0/1:26,19:45:13,13,9,10
1	56401285	pbsv.DEL.167	AAATATAGGGGCCGGGCGCGGTGGCTCACGCCTGTAATCCCAGCACTTTGGGAGGCCGAGGCGGGCGGATCACGAGGTCAGGAGATCGAGACCATCCTGGCTAAAACGGTGAAACCCCGTCTCTACTAAAAATACAAAAAAAAAATTAGCCGGGCGTAGTGGCGGGCACCTGTAGTCCCAGCTACTTGGGAGGCTGAGGCAGGAGAATGGCGTGAACCCAGGAGGCGGAGCTTGCAGTGAGCCGAGATCCCGCCACTGCACTCCAGCCTGGGCAACAGAGCGAGACTCCGTCTCAAAAAAAAAAAAAAAAAAAAAAAAAAG	A	.	PASS	SVTYPE=DEL;END=56401605;SVLEN=-320;SVANN=ALU	GT:AD:DP:SAC	0/1:39,14:53:17,22,5,9
1	56887706	pbsv.DEL.168	CTTTTTTTTTTTTTTTTTTTTTTTTTTTTTTTTGAGACGGAGTCTCGCTCTGTCGCCCAGGCTGGAGTGCAGTGGCGGGATCTCGGCTCACTGCAAGCTCCGCCTCCCGGGTTCACGCCATTCTCCTGCCTCAGCCTCCCAAGTAGCTGGGACTACAGGCGCCCGCCACTACGCCCGGCTAATTTTTTGTATTTTTAGTAGAGACGGGGTTTCACCGTTTTAGCCGGGATGGTCTCGATCTCCTGACCTCGTGATCCGCCCGCCTCGGCCTCCCAAAGTGCTGGGATTACAGG	C	.	PASS	SVTYPE=DEL;END=56887998;SVLEN=-292;SVANN=ALU	GT:AD:DP:SAC	0/1:16,33:49:6,10,17,16
1	57003319	pbsv.INS.169	A	ACTTCTGTCTGCTCCTCTGGCCTCTGCCTCTGTGCCCCTGGCTCTGCCCTTGGAGTCATTCTTGCTTTTTCTTGAAGGATCGCATG	.	PASS	SVTYPE=INS;END=57003319;SVLEN=85	GT:AD:DP:SAC	0/1:35,11:46:17,18,4,7
1	57100777	pbsv.INS.170	A	AGAGATTGTCAGAATTGATTTAAAAAAAAAAAAAGACCCAACTATAAGATGTTTACACAAAACCCATATTTCATTTTATTTTTTATTTCAATAGTTTTTGGGGTACAGGTGGTATTTTGGTTATGTGGATGAGTTCTTTAGTGCTGATTTCTGAGATTTTGGTGCCCCCATCATCTGAGCACTACACACTGTACCCAATAAGCAGTCTTTTGTCGCTCACCCCACTCCCACCATTCCCCGAGTCCCCAAAGTCCATTATATCATTCTCATGCTTTTGCGTCCTCACAGCTTAGCTTCTACTTGTAAGTGAGAACAAACAATATTTGAAAACCCATACTTTAAATATAAAGACACGTACAGATTAAAAGTGAAAGGACAGAGAAAGATTTATCACTCCAACAATAATCATTAAAAAGCAGGAGGTAAGAGGTAGTGATGCCAGCAACATGGCAGAACAGGAAGCTCCTGACTCTCCCTCCACCCACAAAAGCACCAAATAAACATCTATTCACGAATCAGTTCCCTCCGAGAGAAAGTCAGGGACCAGCTGAGAGACTCCTACACACTGGGCGACTAAGAAAATTTCCACATCAAATGGGAAGGAAAAGCTGAGGCATAGGACCCTGCCTTAGACACTGCTCCACATTATCTGGAAAGGACTCCCTAATATCAAGCTTCTTCCTGTGGAGAAGAGGATTTGTACTCACATGTAGAACCCTAACTCTAAGGTTTCCCATGGTCTGGTTCTTAATTCACCGGCTCTGAGAACAAAGAGGATTAAACACCCAAGACTCTCTAGACCACAATAAAATTGTGGTGGTTTGCTATGGGCACTCGAGTACTTCTGGGGCTTCATCCCCCAAGAGCAGTGCAGAGAAGGGGCCTAAAATATGCAGCCCCTTCTTTCTGCCTGGAAGGAATCTATAACACACTCTTCTGGTGGCTACATGCCTGCTTGTCTTCTAACGAACTTGCTTCAGGAAGTTAAAGAGGCAGACAAATATAGCTTGGCTGACAGCCTAAGAAGTGGACCGGCACTTCTTGAGTCTTCTCCCCTGGCTCATGCCAGAGGTAACTCCAGGTTTATTAATCTCTCATGGAAGAGAGTCTGACTGTATATTGAGCACCCACAATTTTACAGCTCCCACTCAACGGACTGTGTCCTAAACTTCCTATCTCTGAAACCAGAGGGAACAAAGTATATGTGAGTCTATCTGCACCACAGAAAAAAGTGCCAGTTTTATATGGGCATGTAGGCATTTCAGGGACGTCATACCATAGGGGCAGTGCAGAGAAGGGGCTTTAAAAACAGCTATTTCTCCTCAAATGGGGTTTATGCCACATATCAAGTGCTCCAACTTTTATAGCACCTCCCTAAATATTCCCTCTCTAAACTACTCTTAGCTCTGACAGCAG	.	PASS	SVTYPE=INS;END=57100777;SVLEN=1415	GT:AD:DP:SAC	0/1:18,13:31:10,8,5,8
1	57242623	pbsv.DEL.171	CAGGCCGGGCGCGGTGGCTCACGCCTGTAATCCCAGCACTTTGGGAGGCCGAGGCGGGCGGATCACGAGGTCAGGAGATCGAGACCATCCCGGCTAAAACGGTGAAACCCCGTCTCTACTAAAAAATACAAAAAATTAGCCGGGCGTAGTGGCGGGCGCCTGTGGTCCCAGCTACTTGGGAGGCTGAGGCAGGAGAATGGCGGGAACCCGGGAGGCGGAGCTTGCAGTGAGCCGAGATCCCGCCACTGCACTCCAGCCTGGGCGACAGAGCGAGACTCCGTCTCAAAAACAAAAAAAAAAAAAAAAAAAAAA	C	.	PASS	SVTYPE=DEL;END=57242934;SVLEN=-311;SVANN=ALU	GT:AD:DP:SAC	0/1:31,9:40:26,5,4,5
1	57394230	pbsv.INS.172	T	TATATATATAATTTCATATCATTATTTAGATATTCTTTTTTCTTTTTTATGTATGTGTGTTTTATTTATTTGTAAAGCAATATCCATACAGATAGTTTTACTTATAAGTAATTAATTTTTCCCAGCACTTAAAAAAAAAATATATGTATATAATATAAAATAAGTATGATGGATGCACACACACACACACACAAAAAAACTAATTTTTTTTTTTTGGCACACACACAGGATTTTAGTACATATAGAGATTTTTAATTTTAATGTTCACAATGTGTGCTTAAAAAGTGTTATAGGGCTCTTTTTTTTTTTTTTTTTTTTTTTTTATTAATAAATGTGTGCACGTGCACGTGTTTTTGCACCATTGTACTCCAGCTGGGTGACAAGAGTGAACCAAAACTCCATCTCAAAAAATAAAAATAAAAAAAAAAATAAAAAGAACTAGTTCAAGTCATCTAGCTTGGAAAAGAAGCTGTGGTTGGATGCTAATGGATGTTGGGTCAGACTGAAGAGTGTACTTTCTATAGTCTGAGTCTTTCTTAGATGGCGGCTTCTAAAAATAGAAAGTACAGGCTGGGTACAGTAGCTCACACCTGTAATCCCAGCACTTTGGGAGGCCGAGGTGGGTGGATCACCTGAGGTCAGGAGTTCAAGACCAGCCAGGCCAACATGGTGAAACCCCATCTATATTAAAAATACAAAAAATAGCCAGGCGTGGTGGCGGGCACCTGTAATCCCAGCTACTCAGGAGGCTGAGGTAGGAGAATTGCTTGAACCTGGGAGGTGGAGGTTGCAGTGAGCTGAGATCATATAGTGTAAAATTGAAGATAACATTTTTATCTGCAGGTGGAAAATAAAAAAAAAATCTTTGTGTTTCAATTTATAAGGAAGGAGGGAGGGAGGGAGGGATTATATATATAATTAAATT	.	PASS	SVTYPE=INS;END=57394230;SVLEN=924	GT:AD:DP:SAC	0/1:14,24:38:4,10,14,10
1	58096391	pbsv.INV.173	T	<INV>	.	PASS	SVTYPE=INV;END=58099599;SVLEN=3208	GT:AD:DP:SAC	0/1:31,19:50:18,13,8,11
1	58097568	pbsv.INV.174	T	<INV>	.	PASS	SVTYPE=INV;END=58098616;SVLEN=1048	GT:AD:DP:SAC	0/1:46,15:61:24,22,7,8
1	58706983	pbsv.DEL.175	TGAAATACATTTGGATATCACAAACAAATCATTTCCTACAATCCATTGTTAAATGAAATACATTTGGATAGTCAGGGTTAGAACCATTTATTCTGTACCTAAACCCCTTTGAGCC	T	.	PASS	SVTYPE=DEL;END=58707097;SVLEN=-114	GT:AD:DP:SAC	0/1:15,29:44:11,4,15,14
1	58743873	pbsv.DEL.176	TCTAATGGTTTTATAAGTGTTTGACAGTTTCTCCTACACACGCATACTGTCTCTCGCCTGCTGCCATGTAAGATGTGCCTGCTTCACCTTCTGCCATGATTGTAAGTTTCCTGAGGCCTCTCCAGCCATGTGGAACTGTGGATCAATTAAACCTCTTTCCTTTATAAATTACCCAGTCTCAGATGTTTCTTTTATAGCAATGTGAGAACAGACTAATACAAAGGCCCAGCTCAAATGTTCCCTGCCATATGAAGCTTTCCTTGATTTTATGGGCAGTCACTCCTAGTTCTTTGTGCCCACAGCATTCTCTTATTATCTCTATCATAGCATTTACTGCACCGTTTTGAAATGTATTAATTTACTTGTCTGCATCTCTTACTAGGCAGGGCTAGAAGAGTGTGACCCTTTATTTGGGATACAGAATCAGGCGGTGCACCAGTTAAGGTAAAGCAAACTGCTCTAACAAAATTGGAAATGATCCAGCATATGATTTTCAACCAGATTTTCCTGATCAGCAGCAGGCGGGGGGGGCCTGTGCTCCATACAGTCATTCAGGGACGAATCTGATTAAAATTCTGCCATTTTCATGGCATCCAAGATCTCCTTCATCAAGTCAGCAGGTGAGTGAAAAAATAACTAAGAAGGCACACTTTTCCCTAACCACTTCAGGCCAGAAGGGGCAAACGAAGGTCTCTCTTCATATCTCACTGGAGAGAACTGAGCATGTGGCCCCTCCTGGAGAAGGAGAAGGATTAGAAACTAAGCCCTGGCCTAGAAGCCACTTTCCAGTGATGATTCTACACTGCAGAAAAGGAGCAGAGATCTTTGGAGGACAGCTGGCCATCTCTACCAAGGGTAACAAAAATGGACTCTTTAGACACAAACCTACCCTACTCAGGAGGTAAATAGTGAATTTCTACCTGAAGCTTTCTG	T	.	PASS	SVTYPE=DEL;END=58744805;SVLEN=-932	GT:AD:DP:SAC	0/1:26,23:49:12,14,7,16
1	60413471	pbsv.DEL.177	GGGAGGCACACTCATTGCTCTGTGCTTCTGCATGTATAATCTTGTGGGCTGGAATGCCCTATGCATCCCTTTCTACTGGAAGAAGTATCCATAATATTTGAAAACTTAGCTTAAAAATTATCTGTAACCCTTGTGTCTCTGCCACTAAGAGCCTGAGTCATTTTGGGAAGAATGCAATGGTTCTTTCGGTTTTGCATCTCCCAGACCCCTAAGATTAGGTGGATTTGCATTTGCACCAGGGGTTGCACAGGATTCTCTGTCAGGATGAAAATGGAGAATCTTCATTTTTCTAGTGAAAGTTGGTGCCCACTAGAAAGTTGGTGCCCTTTGCTTTAACATAGTCTTAATTGCATTTTATTTCAAGAGGTTTAAATAATCAAAACCACCTAATCTGGCACCCTTATTTCCCACCTTGACTATTCTTAAGTGGTCTCCTTGCATCCATTCTTTTCTCCCTCAATTATTCTCTAAACAGTTATGAGAATGGTATGTCCAAAAACTCACAGTAAGAGACTGTTTTATATGAAATCCCCTGATGGCTGTCCATCACTTGCCAGAGTGGCCTTCAGATGTTTTGAGTATGCACATCTATTAGTAAAATACTTTGCAGCATGCACCAACAACATAAACTTATTTAGGCATTTATAAATCATATAACTGTACTACTATGGTCATAAATTATTTATGTTATAAAACATACAAAAATAAAAATTAAAAATTAAGATAGAAAAATATTAATACTCATATTGTTATTAGATTGGTGCAAAAGGTTTTGCCATAATGGCAAAAACCACAATTACTTTTGCACCAACCTAATATTAACAGTATACACTACCTTATTGCACTAATAATCATATTTTTGATGACAGCAATGCAATTGGATGCATTTGATTATTTTTGAAAACCTCAGTTAAACCCTGTGTTGTTCTACCTTCAGTTTATTTGGGTATTTCATTTAAAGGACTGCTGTAGCAATATTATCATTATCAAAATTTTTTTTCAGCATCCTGATGGAGAATGTAGTGCAACCCTTGGTGCAAATGCAAACCCATTTTGGAAAATACTGACTTAAAGAAGAAAATCCAAGCTGGGTGAAGTGACTCACACCTGTAGTCCCAGCTACTCAGGAGGCTGAGGAAGGAGGATGGCTTGAGCCTAGCAGTTAGAGGCTGTAGTGTGCCATGATTGTGCCTGTGAATGGTCACTGCACTGCAGCTTGGGCAACATAGTGAGACCACATCTCTGAAAAAAAAAATGAAAGAAAAAGAACAGAATTCAAACTCTCCTGATGGCATTCAGAAGTCTTTACAGGC	G	.	PASS	SVTYPE=DEL;END=60414783;SVLEN=-1312	GT:AD:DP:SAC	0/1:39,15:54:23,16,8,7
1	60465730	pbsv.INV.178	G	<INV>	.	PASS	SVTYPE=INV;END=60466592;SVLEN=862	GT:AD:DP:SAC	0/1:42,13:55:20,22,6,7
1	60470569	pbsv.INS.179	G	GAATAAACACAGTTGTGTGTGTTTTTATATATATAAAAGAAAGAAAAAAAAAAACATAAGTCAAGTACGAGTTTAAAATATATATAATATATATTATATATAAAATATATAATATATATTATATAAAATATATATAATATATATTATATATAAAATATATAATATATATTATATAAAATATATAATATATATTATATAAAATATATAATATATATTATATATAAAATATATAAT	.	PASS	SVTYPE=INS;END=60470569;SVLEN=233	GT:AD:DP:SAC	0/1:17,19:36:11,6,9,10
1	61858633	pbsv.INS.180	G	GTTATATAATATATTATATATAATATTGATAATATATATTTATTATATATTAATAATGTATATTTATAATATACTAATATATAATGAATATATATTATTTATTTATAATTATCTATTTATAATAATATATAATTTAAAATTATATCTATAATATAATATATATAATTTAAAATTATAGATAACATATTTATTTATTTAAAACTAGACTAAATACTTTTTTTTTTTTAGTGTGTGATAAAAAAAAAAAAAAAAATTTTTTTTTTTTATAATTCTCCCCATCTCCTCTGTCGTGAGATTACCAGGTGCTTTTCCTATTTTTCTGTGCTTATTTTGTATGCCACTTTTTCTGCCAAGTATTTTTTTAAACAAAAAAACAAACACAAAATATATCTGTCTTTTTTTTA	.	PASS	SVTYPE=INS;END=61858633;SVLEN=403	GT:AD:DP:SAC	0/1:31,20:51:16,15,11,9
1	62417790	pbsv.DEL.181	GCATAGTTTTCCAGGCAGCTTTCACCTGCTGACAGAGGTGACTGTTTAGCTTGAGGACTAGCTTGAAATTAGCTTAATTGATTGCTTTTCCTGATATAAATAGATTGACAGGTTGCCCTTAAAGAGAACAAAATCTGAGAGAGAGAGAGAGAGAGAGAGAGAAAAATAGGCCCAAGGTCGTCAGAAGAGAGAGGAGTCTGTGGTGAGGATTTGAGCTGCGTCCAGCATTGGATATTTGTCAGGAATGCAGATACCCTGAAGGGAACACAACAATGGTCCAAGGGGGTTTCCCAGGTAAGATTTCTGTTGCCTGTGTGATCTGTGGTTCTTTCGGAATGCAATCTGATGCTGTTTTAGTGTTGGTGCAGAATGTGGTTTTAAAGGTTTAGACAATGGTAAGCCAAGGCATTTTTCTTAAGTAAGAGAGCGAGGGCACATATGCATGTGCAAGGTGATTGTACATTAGAAACAAACCCCTGCAATTTTCTTTCATGTGCACTGTAGTTTGAAT	G	.	PASS	SVTYPE=DEL;END=62418300;SVLEN=-510	GT:AD:DP:SAC	0/1:31,16:47:20,11,9,7
1	63151831	pbsv.DEL.182	TTTTTTTTTTTTTTTTTTTTTTTTTTTTTTTTTGAGACGGAGTCTCGCTCTGTCGCCCAGGCCGGACTGCGGACTGCAGTGGCGCAATCTCGGCTCACTGCAAGCTCCGCTTCCCGGGTTCACGCCATTCTCCTGCCTCAGCCTCCCGAGTAGCTGGGACTACAGGCGCCCGCCACCGCGCCCGGCTAATTTTTTGTATTTTTTTTTTTTAGTAGAGACGGGGTTTCACCTTGTTAGCCAGGATGGTCTCGATCTCCTGACCTCATGATCCACCCGCCTCGGCCTCCCAAAGTGCTGGGATTACAGGCGTGAGCCACCGCGCCCG	T	.	PASS	SVTYPE=DEL;END=63152155;SVLEN=-324;SVANN=ALU	GT:AD:DP:SAC	0/1:30,15:45:11,19,10,5
1	63392665	pbsv.SPLIT.DUP.183	G	<DUP>	.	PASS	SVTYPE=DUP;END=63396116;SVLEN=3451	GT:AD:DP:SAC	0/1:48,15:63:23,25,8,7
1	63705373	pbsv.DEL.184	TTTATTTATTTATTTATTTATTTATTTATTTATTTATTTTTATTATACTCTAAGTTTTAGGGTACATGTGCACATTGTGCAGGTTAGTTACATATGTATACATGTGCCATGCTGGTGCGCTGCACCCACTAACGTGTCATCTAGCATTAGGTATATCTCCCAATGCTATCCCTCCCCCTTCCCCCGACCCCACCACAGTCCCCAGAGTGTGATATTCCCCTTCCTGTGTCCATGTGATCTCATTGTTCAATTCCCACCTATGAGTGAGAATATGCGGTGTTTGGTTTTTTGTTCTTGCGATAGTTTACTGAGAATGATGGTTTCCAATTTCATCCATGTCCCTACAAAGGACATGAACTCATCATTTTTTATGGCTGCATAGTATTCCATGGTGTATATGTGCCACATTTTCTTAATCCAGTCTATCATTGTTGGACATTTGGGTTGGTTCCAAGTCTTTGCTATTGTGAATAGTGCCGCAATAAACATACGTGTGCATGTGTCTTTATAGCAGCATGATTTATAGTCATTTGGGTATATACCCAGTAATGGGATGGCTGGGTCAAATGGTATTTCTAGTTCTAGATCCCTGAGGAATCGCCACACTGACTTCCACAATGGTTGAACTAGTTTACAGTCCCACCAACAGTGTAAAAGTGTTCCTATTTCTCCACATCCTCTCCAGCACCTGTTGTTTCCTGACTTTTTAATGATTGCCATTCTAACTGGTGTGAGATGATATCTCATAGTGGTTTTGATTTGCATTTCTCTGATGGCCAGTGATGATGAGCATTTCTTCATGTGTTTTTTGGCTGCATAAATGTCTTCTTTTGAGAAGTGTCTGTTCATGTCCTTCGCCCAAGACTAAACCAGGAAGAAGTTGAATCTCTGAATAGACCAATAACAGGCTCTGAAATTGTGGCAATAATCAATAGTTTACCAACCAAAAAGAGTCCAGGACCAGATGGATTCACAGCCGAATTCTACCAGAGGTACAAGGAGGAACTGGTACCATTCCTTCTGAAACTATTCCAATCAATAGAAAAAGAGGGAATCCTCCCTAACTCATTTTATGAGGCCAGCATCATTCTGATACCAAAGCCGGGCAGAGACACAACCAAAAAAGAGAATTTTAGACCAATATCCTTGATGAACATTGATGCAAAAATCCTCAATAAAATACTGGCAAACTGAATCCAGCAGCACATCAAAAAGCTTATCCACCATGATCAAGTGGGCTTCATCCCTGGGATGCAAGGCTGGTTCAATATACGCAAATCAATAAATGTAATCCAGCATATAAACAGAGCCAAAGACAAAAACCACATGATTATCTCAATAGATGCAGAAAAAGCCTTTGACAAAATTCAACAACCCTTCATGCTAAAAACTCTCAATAAATTAGGTATTGATGGGACGTATTTCAAAATAATAAGAGCTATCTATGACAAAACCACAGCCAATATCATACTGAATGGGCAAAAACTGGAAGCATTCCCTTTGAAAACTGGCACAAGACAGGGATGCCCTCTCTCACCGCTCCTATTCAACATAGTGTTGGAAGTTCTGGCCAGGGCAATCAGGCAGGAGAAGGAAATAAAGGGTATTCAATTAGGAAAAGAGGAAGTCAGATTGTCCCTGTTTGCAGATGACATGATTGTTTATCTAGAAAACCCCATCGTCTCAGCCCAAAATCTCCTTAAGCTGATAAGCAACTTCAGCAAAGTCTCAGGATACAAAATCAATGTACAAAAATCACAAGCATTCTTATACACCAACAACAGACAACCAGAGAGCCAAATCATGAGTGAACTCCCATTCACAATTGCTTCAAAGAGAATAAAATACCTAGGAATCCAACTTACAAGGGAGGTGAAGGACCTCTTCAAGGAGAACTACAAACCACTGCTCAAGGAAATAAAAGAGGACACAAACAAATGGAAGAACATTCCATGCTCATGGGTAGGAAGAATCAATATCGTGAAAATGGCCATACTGCCCAAGGTAATTTACAGATTCAATGCCATCCCCATCAAGCTACCAATGACTTTCTTCACAGAATTGGAAAAAACTACTTTAAAGTTCATATGGAACCAAAAAAGAGCCCGCATCGCCAAGTCAATCCTAAGCCAAAAGAACAAAGCTGGAGGCATCACACTACCTGACTTCAAACTATACTACAAGGCTACAGTAACCAAAACAGCATGGTACTGGTACCAAAACAGAGATATAGATCAATGGAACAGAACAGAGCCCTCAGAAATAATGCCGCATATCTACAACTATCTGATCTTTGACAAACCTGAGAAAAACAAGCAATGGGGAAAGGATTCCCTATTTAATAAATGGTGCTGGGAAAACTGGCTAGCCATATGTAGAAAGCTGAAACTGGATCCCTTCCTTACACCTTATACAAAAATCAGTTCAAGATGGATTAAAGATTTAAACGTTAGACCTAAAACCATAAAAACCCTAGAAGAAAACCTAGGCATTACCATTGAGGACATAGGCGTGGGCAAGGACTTCATGTCCAAAACACCAAAAGCAATGGCAACAAAAGCCAAAATTGACAAATGGGATCTAATTAAACTAAAGAGCTTCTGCACAGCAAAAGAAACTACCATCAGAGTGAACAGGCAACCTACAACATGGGAGAAAATTTTCGCAACCTACTCATC	T	.	PASS	SVTYPE=DEL;END=63708050;SVLEN=-2677	GT:AD:DP:SAC	0/1:30,24:54:12,18,11,13
1	65200155	pbsv.DEL.185	AAAAATGGGGTAGGAAGAGCTCCAGGCTGCAGTGCAGCTCTGAGAAGTCTTGACCAGGTGATTGGGAAGGCCTCTTGCAAAGGCCGTCCATTAGAAGAAGCTTCTGTCAGGCAGAAATGGCCCAGCAATAGTACTCCACTGTACTCAGGTATTGCCTGGGAGCAGTGTTGGGGAGAGGGGAGAGAGGCCTGAGTATGAATGCTGCAGATCTGTAGGTACAGCCACTAGCTGGAGGCTGCTGGCCAACTACACTCAGACGGCGTGTTCTCTAGAAGGGAGAGAGGCCTGAGTATGAATGCTGCAGATCTGTAGGTACAGCCACTAGCTGGAGGCTGCTGGCCAACTACACTCAGACGGCGTGTTCTCTAGAAGGGAGATCTGAAGGGTACACCTACACAATCAAGTCTAAGCGGCAGGAGCAGTAAATTAAGCCAAGGCCAGGAAGCCAGCTGGAAAATGGGATGGGAGCCTGCAAAGGGGCTCCCATTGTAGGTAATAAGCAAAGGCATGCGCAAATTCTACCTTTATTTACATGTGC	A	.	PASS	SVTYPE=DEL;END=65200692;SVLEN=-537	GT:AD:DP:SAC	0/1:25,22:47:11,14,12,10
1	65604542	pbsv.DEL.186	GTGTTGAATGAATAGTAGCAATAGCTAATATTTATTGAGTGCTTATGATGTGTTTGATGTGATTTTTCAGAGATAATTTAATCCTCAAAAACCTTATGAAAATAGATATTGGTATTATTAGTGGTAATTATTCCCCTTTGGGGATATAGGAGAATTAAGGTTAAACAATAGGTCTAAATCACCCAGCTTGTAAGTGATCGTTGGAGCTCAGAAATTAATACCCCAAAATATGGGGCTTTGACTTGCTGAATTGAAGAAGTCTCAAGATCTCTCTGACCTCCCACCTCCACCGTCTCTCCCAAAGCACAGGATGAAGTTGAAGTTCCTTTATCTGCCTAAGATCTAGACCTACCAAGAACAATTGTTTTTAATTATCCTCCTTTTAAGACCAAAAATGTAACCACAGCTGAATAGACCCTTTCACGAAGTAACGTGTTCGCCTCTCTGTCTCATTCAAATTCCAAAGAGAATGATTTACAAGTTAATCTCTGTTCACATTCACTTATCTATTCATTTTTCCTCTTCTCCCCTCCAAAAATCTATTTTTCCACCATAACCTGTTTTGCTAAGATGATATATAACTTTCTGAACCCTACTGGGAGGGTATGTAATCACTGTGTGATCCTCCCCGTGTACACGTTAATAAAATATGTATGCCTTTTCTCCAATTAATTTGTCTTTTGCAAATTGATTTTTCAGGGAATCTTAGGAGAGCAAAGAAGTATTTCCCTTGGCCCCTAGAATAACATTTAAAAATAATCTCTAAATATTTAGAGATTAAAAATAATCTCTAAATAATAATCTCTAAATAATCTCATAATTAAGCGGGGTGCAGTGGCTCACACCTGTAATCCCAACACTTTGGGAGGCCAAGGTGGGTGGATCACCTGAGGTCAGGAATTCGGGACCAGCCTGACCAATATGGTGAAACCCCGTCTGCAGGGAAAAGGAAGAGAGATCAGATTGTTACTGTGTCTGTGTAGAAAGAAGTAGACATAGGAGACTCCATTTTGTTCTGTACTAAGAAAAATTCTTCTGCCTTGAGATGCTGTTAATCTATAACCTTACCCCCAACCCCGTGCTCTCTGAAACATGTGCTGTGTCAACTCAGGGTTAAATGGATTAAGGGCTGTGTGGGATGTGCTTTGTTAAACAGATGCTTGAAGGCAGCATGCTCGTTAAGAGTCATCACCATTCCCTAATCTCAAGTACCCAGGGACACAAACACTGCAGAAGGCCGCAGGGACCTCTGCCTAGGAAAGCCAGGTATTGTCCAAGGTTTCTCCCCATGTGATAGTCTGAAATATGGCCTCATGGGAAGGGAAGGACCTGACCATCCCCCAGCCCGACACCTCTAAAGGGTCTGTGCTGAGGAGGATTAGTATAAGAGGAAGGCATGCCTCTTTGCAGTTGAGACAAGAGGAAGGCATCTGTCTCCTGCCCGTCCCTGGGCAATGGAATGTCTCGGTATAAAACCCGATTGTATGTTCCATCTACTGAGATAGGGGAAAACCACCTTAGGGCTGGAGGTGGGACATGCGGGCAACAACACTGCTCTGTAAGGCATTGAGATGTTTATGTGTATGCATATCTAAAGCACAGCACTTAATTCTTTACCTTGTCTATGATGCAGAGACCCTTGTTCACGTTTATCTGCTGACCTTCTCTCCACTATTATCCTATGACCCTGCCACATCCCCCTCTCCGAGAAACACCCAAGAATGATCAATAAATACTAAGGGAACTCAGAGGCTGGCGGGATCCTCCGTATGCTGAACGCTGGTACCCTGGGCCCCCTTATTTCTTTCTCTATACTTTGTCTCTGTGTCTTTTTCTTTTCCAAAGTCTCTCGTTCCACCTAACAAGAAACACCCACAGGTGTGGAGGGGCAACCCACCCCTTCACCCATCTCTACTAAAAATACAAAAATTAGGCCCGGCACGGTGACTCACGCCTGTAATCCCTGCACTTTGGGAGGCAGAGGCAGGTGGATCATTTGAGGTCAGGAATTCGAGACCAGTCTGGCCAACATGGTGAAACCCCATCTCTAAAAAAGATACAAAAAATTAGCCAGGCGTGATGGCAGCCGCCTGTAATCCCAGCTACTTGGGAGGCTGAGACAGGAGAATTGCTTGAATCCAGGAGGCGGAGGTTGCAGTGAGCTGAGATCGCACCACTGTACTCCAGATGGGGCGACAGAGCAAGGCTGTGTCTCAAATATAAGTAAATAAATAAAATAAAAAATAAAAATACAAAAATTGGCCAGGTGTGGTGGCAGGCGCCTGTATTCCCAGCTACTTGGGAGACTGAGACAGGAGAATTGCTTCAACCTGGGAGGCAGAGGTTGCAGTGAGTCGAGATCGCGCCACTGCATTCCAGCCTGGGCAACAGAGTAAGACTCCATCTCAAAAAAAAATTTTTTTTCCTTTAAAATTATTATATCTCTATTTATCTACCTATATCTTAGAGATTCCCCGGCACATAGTAATTACTCAATACACACTAATTATCATCTTCTGCTCTTAACAGAAGCCCAAACTTAGAAGTCTCTCCTAAGTGGGATCCCCTTT	G	.	PASS	SVTYPE=DEL;END=65607111;SVLEN=-2569	GT:AD:DP:SAC	0/1:20,36:56:10,10,17,19
1	66024186	pbsv.DEL.187	TTTTTTTTTTTTTTGAATCAGAAGTTTTTTTTTTTGTTTTTTTTTTGTTTTTTTTTTTTTTTATACTTTAAGTTTTAGGGTACATGTGCACATTGTGCAGGTTAGTTACATATGTATACATGTGCCATGCTGGTGCGCTGCACCCACTAACTTGTCATCTAGCATTAGGTATATCTCCCAATGCTATCCCTCCCCCCTCCCCCCACCCCACAACAGTCCCCAGAGTGTGATATTCCCCTTCCTGTGTCCATGTGATCTCATTGTTCAGTTCCCACCTATGAGTGAGAATATGCAGTGTTTGGTTTTTTGTTCTTGCGATAGTTTACTGAGAATGATGATTTCCAATTTCATCCATGTCCCTACAAAGGACATGAACTCATCATTTTTTATGGCTGCATAGTATTCCATGGTGTATATGTGCCACATTTTCTTAATCCAGTCTATCATTGTTGGACATTTGGGTTGGTTCCAAGTCTTTGCTATTGTGAATAATGCCGCAATAAACATACGTGTGCATGTGTCTTTATAGCAGCATGATTTATAGTCATTTGGGTATATACCCAGTAATGGGATGGCTGGGTCAAATGGTATTTCTAGTTCTAGATCCCTGAGGAATCGCCACACTGACTTCCACAATGGTTGAACTAGTTTAGAGTCCCACCAACAGTGTAAAAGTGTTCCTATTTCTCCACATCCTCTCCAGCACCTGTTGTTTCCTGACTTTTTAATGATTGCCATTCTAACTGGTGTGAGATGGTATCTCATTATGGTTTTGATTTGCATTTCTCTGATGGCCAGTGATGATGAGCATTTTTTCATGTGTTTTTTGGCTGCATAAATGTCTTCTTTTGAGAAGTGTCTGTTCATGTCCTTCGCCCACTTTTTGATGGGGTTGTTTGTTTTTTTCTTGTAAATTTGTTGGAGTTCATTGTAGATTCTGGATATTAGCCCTTTGTCAGATGAGTAGGTTGTGAAAATTTTCTCCCATTTTGTAGGTTGCCTGTTCACTCTGATGGTAGTTTCTTTTGCTGTGCAGAAGCTCTTTAGTTTAATTAGATCCCATTTGTCAATTTTGGCTTTTGTTGCCATTGCTTTTGGTGTTTTGGACATGAAGTCCTTGCCCATGCCTATGTCCTGAATGGTCATGCCTAGGTTTTCTTCTAGGGTTTTTATGGTTTTAGGTCTAACGTTTAAATCTTTAATCCATCTTGAATTGATTTTTGTGTAAGGTGTAAGGAAGGGATCCAGTTTCAGCTTCCTACATATGGCTAGCCAGTTTTCCCAGCACCATTTATTAAATAGGGAATCCTTTCCCCATTGCTTGTTTTTCTCAGGTTTGTCAAAGATCAGATAGTTGTAGGTATGCGGCATTATTTCTGAGGGCTCTGTTCTGTTCCATTGATCTATATCTCTGTTTTGGTACCAGTACCATGCTGTTTTGGTTACTGTAGCCTTGTAGTACAGTTTGAAGTCAGGTAGTGTAATGCCTCCAGCTTTGTTCTTTTGGCTTAGGATTGACTTGGTGATGCGGGCTCTTTTTTGGTTCCATATGAACTTGAAAGTAGTTTTTTCCAATTCTGTGAAGAAAGTCATTGGTAGCTTGATGGGGATGGCATTGAATCTGTAAATGACCTTGGGCAGTATGGCCATTTTCACGATATTGATTCTTCCTACCCATGAGCATGGAATGTTCTTCCATTTGTTTGTATCCTCTTTTATTTCCTTGAGCAGTGGTTTGTAGTTCTCCTTGAAGAGGTCCTTCACATCCCTTGTAAGTTGGATTCCTAGGTATTTTATTCTCTTTGAAGCAATTGTGAATGGGAGTTCACTCATGATTTGGCTCTCTGTTTGTCTGTTGTTGGTGTATAAGAATGCTTGTGATTTTTGTACATTGATTTTGTATCCTGAGACTTTGCTGAAGTTGCTTATCAGCTTAAGGAGATTTTGGGCTGAGACAATGGGGTTTTCTAGATATAGAATCATGTCATCTGCAAACAGGGACAATTTGACTTCCTCTTTTCCTAATTGGATACCCTTTATTTCCTTCTCTTGCCTAATTGCCCTGGCCAGAACTTCCAACACTATGTTGAATAGGAGTGGTGAGAGAGGGCATCCCTGTCTTGTGCCAGTTTTCAAAGGGAATGCTTCCAGTTTTTGCCCATTCAGTATGATATTGGCTGTGGGTTTGTCATAGATAGCTCTTATTATTTTGAAATACGTCCCATCAATACCTAATTTCTTGAGAGTTTTTAGCATGAAGGGTTGTTGAATTTTGTCAAAGGCTTTTTCTGCATCTATTGAGATAATCATGTGGTTTTTGTCTTTGGCTCTGTTTATATGCTGGATTACATTTATTGATTTGTGTATATTGAACCAGCCTTGCATCACAGGGATGAAGCCCACTTGATCATGGTGGATAAGCTTTTTGATGTGCTGCTGGATTCGGTTTGCCAGTATTTTATTGAGGATTTTTGCATCAATGTTCATCAAGGATATTGGTCTAAAATTCTCTTTTTTGGTTGTGTCTCTGCCCAGCTTTGGTATCAGAATGATGCTGGCCTCATAAAATGAGTTAGGGAGGATTCCCTCTTTTTCTATTGATTGGAATAGTTTCAGAAGGAATGGTACCAGTTCCTCCTTGTACCTCTGGTAGAATTCAGCTGTGAATCCATCTGGTCCTGGACTCTTTTTGGTTGGTAAACTATCGATTATTGCCACAATTTCAGCTCCTGTTACTGGTCTATTCAGAGATTCAACTTCTTCCTGGTTTAGTCTTGGGAGAGTGTATGTGTTGAGGAATTTATCCATTTCTTCTAGATTTTCTAGTTTATTTGCGTAGAGGTGTTTGTAGTATTCTCTGATGGTAGTTTGTATTTCTGTGGGATCGGTGGTGATATCCCCTTTATCATTTTTTATTGTGTCTATTTGATTCTTCTCTCTTTTTTTCTTTATTAGTCTTGCTAGTGGTCTATCAATTTTGTTGATCCTTTCAAAAAACCAGCTCCTGGATTCATTGATTTTTTGAAGGGTTTTTTGTGTCTCTATTTCCTTCAGTTCTGCTCTGATTTTACATATTTCTTGCCTTCTGCTAGCTTTTGAATGTGTTTGCTCTTGCTTTTCTAGTTCTTTTAATTGTGATGTTAGGGTGTCAATTTTGGATCTTTCCTGCTTTCTCTTGTGGGCATTTAGTGCTATAAATTTCCCTCTACACACTGCTTTGAATGCGTCCCAGAGATTCTGGTATGTTGTGTCTTTGTTCTCGTTGGTTTCAAAGAACATCTTTATTTCTGCCTTCATTTCGTTATGTACCCAGTAGTCATTCAGGAGCAGGTTGTTCAGTTTCCATGTAGTTGAGCGGCTTTGAGTGAGATTCTTAATCCTGAGTTCTAGTTTGATTGCACTGTGGTCTGAGAGATAGTTTGTTATAATTTCTGTTCTTTTACATTTGCTGAGGAGAGCTTTACTTCCAACTATGTGGTCAATTTTGGAATAGGTGTGGTGTGGTGCTGAAAAAAATGTATATTCTGTTGATTTGGGTTGGAGAGTTCTGTAGATGTCTATTAGGTCCGCTTGGTGCAGAGCTGAGTTCAATTCCTGGGTATCCTTGTTGACTTTCTATCTCGTTGATCTGTCTAATGTTGACAGTGGGGTGTTAAAGTCTCCCATTATTAATGCGTGGGAGTCTAAGTCTCTTTGTAGGTCACTCAGGACTTGCTTTATGAATCTGGGTGCTCCTGTATTGGGTGCATATATATTTAGGATAGTTAGCTCTTCTTGTTGAATTGATCCCTTTACCATTATGTAATGGCCTTCTTTGTCTCTTTTGATCTTTGTTGGTTTAAAGTCTGTTTTATCAGAGACTAGGATTGCAACCCCTGCCTTTTTTTGTTTTCCATTTGCTTGGTAGATCTTCCTCCATCCTTTTATTTTGAGCCTATGTGTGTCTCTGCACATGAGATGGGTTTCCTGAATACAGCACACTGATGGGTCTTGACTCTTTATCCAATTTGCCAGTCTGTGTCTTTTCATTGGAGCATTTAGTCCATTTACATTTAAAGTTAATATTGTTATGTGTGCATTTGATCCTGTCATTATGATGTTAGCTGGTGATTTTGCTCGTTAGTTGATGCAGTTTCTTCCTAGTCTCGATGGTCTTTACATTTTGGCATGATTTTGCAGCGGCTGGTACCGGTTGTTCCTTTCCATGTTTAGTGCTTCCTTCAGGAGCTCTTTTAGGGCAGGCCTGGTGGTGACAAAATCTCTCAGCATTTGCTTGTCTGTAAAGGATTTTATTTCTCCTTCACCTATGAAGCTTAGTTTGGCTGGATATGAAATTCTGGGTTGAAAATTCTTTTCTTTAAGAATGTTGAATATTGGCCCCCACTCTCTTCTGGCTTGTAGGGTTTCTGATGAGAGATCCGCTGTTAGTCTGATGGGCTTCCCTTTGAGGGTAACCCGACCTTTCTCTCTGGCTGCCTTTAACATTTTTTCCTTCATTTCAACTTTGGTGAATCTGACAATTATGTGTCTTGGAGTTGCTCTTCTCGAGGAGTATCTTTGTGGCGTTCTCTGTATTTCCTGAATCTGAACGTTGGCCTGCCTTGCTAGATTGGGGAAGTTCTCCTGGATAATATCCTGCAGAGTTTTTTCCAACTTGGTTCCATTCTCCCCATCACTTTCAGGTACACCAATCAGACGTAGATTTGGTCTTTTCACATAGTCCCATATTTCTTGGAGGCTTTGCTCATTTCTTTTTATTCGTTTTTCTCTAAACTTCCCTTCTCGCTTCATTTCATTCATTTCATCTTCCATCGCTGATACCCTTTCTTCCAGTTGATCGCATCGGCTCCTGAGGCTTCTGCATTCTTCACGTAGTTCTCGAGCCTTGGTTTTCAGCTCCATCAGCTCCTTTAAGCACTTCTCTGTATTGGTTATTCTAGTTATACATTCTTCTAAATTTTTTTCAAAGTTTTCAACTTCTTTGCCTTTGGTTTGAATGTCCTCCCGTAGCTCAGAGTAATTTGATCGTCTGAAGCCTTCTTCTCTCAGCTCGTCAAAGTCATTCTCCATCCAGCTTTGTTCCGTTGCTGGTGAGGAACTGCGTTCCTTTGGAGGAGGAGAGACGCTCTGCGTTTTAGAGTTTCCAGTTTTTCTGTTCTGTTTTTTCCCCATCTTTGTGGTTTTATCTACTTTTGGTCTTTGATGATGGTGATGTACAGATGGGTTTTCGGTGTGGATGTCCTTTCTGTTTGTTAGTTTTCCTTCTAACAGACAGGACCCTCAGCTGCAGGTCTGTTGGAATACCCTGCCGTGTGAGGTGTCAGGGTGCTCCTGCTGGGGGGTGCCTCCCAGTTAGGCTGCTCGGGGGTCAGGGGTCAGGAACCCACTTGAGGAGGCAGTCTGCCGGTTCTCAGATCTCCAGCTGCGTGCTGGGAGAGCCACTGCTCTCTTCAAAGCTGTCAGACAGGGACATTTAAGTCTGCAGAGGTTACTGCTGTCTTTTTGTTTGTCTGTGCCCTGCCCCCAGAGGTGGAGCCTACAGAGGCAGGCAGGCCTCCTTGAGCTGTGGTGGGCTCCACCCAGTTGGAGCTTCCCGCTGCTTTGTTTACCTGATCAAGCCTGGGCAATGGTGGGCGCCCCTCCCCCAGCCTCGCTGCCGCCTTGCAGTTTGATCTCAGACTGCTGTGCTAGCAATCAGCGAGATTCCGTGGGCGTAGGACCCTCCGAGCCAGGTGTGGGATATAATCTCGTGGTGCGCCGTTTTTTAAGTCAGTCAGAAAAGCGCAGTATTCGGGTGGGAGTGACCCGATTTTCCAGGTGCGTCCGTCACCCCTTTCTTTGACTCGGAAAGGGAACTCCCTGACCCCTTGCGCTTCCCAGGTGAGGCAATGCCTCGCCCTGCTTCGGCTCGCACACGGTGCGTGCACCCACTGGCCTGCGCCCACTGTCTGGCACTCCCTAGTGAGATGAACCCGGTACCTCAGATGGAAATGCAGAAATCACCCGTCTTCTGCGTTGCTCATGCTGGGAGCTGTAGACCGGAGCTGTTCCTATTCGGCCATCTTGGC	T	.	PASS	SVTYPE=DEL;END=66030253;SVLEN=-6067;SVANN=L1	GT:AD:DP:SAC	0/1:36,17:53:19,17,8,9
1	66055905	pbsv.INS.188	T	TAGGGGCGGCCGGGCAGAGGCGCCCCTCACCTCCCGGACGGGGCGGCTGGCCGGGCAGGGGGCTGACCCCCCCACCTCCCTCCCGGACGGGGCGGCTGGCCGGGCGGGGGGGCTGACCCCCCCCACCTCCTTCCCGGACGGGGCGGCTGGCCGGGCGGGGGGCTGACCCCCCCACCTCCCTCCCGGACGGGGCGGCTGGCCGGGCAGAGGGGCTCCTCACTTCCCAGTAGGGGCGGCCGGGCAGAGGCGCCCCTCACCTCCCGGACGGGGCGGCTGGCCGGGCAGGGGGGCTGACCCCCCCCCACCTCCCTCCCGGACGGGGCGGCTGGCCGGG	.	PASS	SVTYPE=INS;END=66055905;SVLEN=333	GT:AD:DP:SAC	0/1:32,15:47:11,21,8,7
1	66127612	pbsv.DEL.189	TTTCTCTATGTTTTCTTCTAGTATTTTTATAGTTTTAGGTCTTACATTTAAGTATTTAATCTGTTTTGAGATGATTTTATTGTAAATGGTGTGACATACGGTCCAATTTCTTTTCTCTTTCTTTTCTTTTTTCTTTTCTTTTCTTTCTTTCTCTTCTTTCTTTCTTTCTTTCTTTCTTTCTTTCTTTCTTTCTTTCTCTTTCTCTTTCTTTCTTTCTTTCTTTCTTTCTTTCTTTCTTTCTTCTTTCTTTCTTTCTTTCTTTCTTTCTTTCTTTCTTTCTTTTTCTTTCTTTCTTTTTTGCATGTGGATATCCAGTTTTCCCAATACCTTTTATTGAAGAGAGTATTCTTTTTTCATCTGTGTTCCTGGCACTTTTGTCATAGATAAGTTG	T	.	PASS	SVTYPE=DEL;END=66128002;SVLEN=-390	GT:AD:DP:SAC	0/1:19,38:57:14,5,14,24
1	66694569	pbsv.DEL.190	TATGTTGTAAAGTCTGTCTTCTATAGTCTGCACTGCCTGAAATTGCTTATTTTTC	T	.	PASS	SVTYPE=DEL;END=66694623;SVLEN=-54	GT:AD:DP:SAC	0/1:37,16:53:19,18,11,5
1	67255199	pbsv.INS.191	A	AGTTGTTTCACACACATTTATCTTTTTAATTTTTTTAATAGATATTTTTTTAAACACACCTGCAGCAGGAGCAGAGGCGGGGGGTAGCAGGGGG	.	PASS	SVTYPE=INS;END=67255199;SVLEN=93	GT:AD:DP:SAC	0/1:33,11:44:17,16,3,8
1	67624391	pbsv.DEL.192	AGTACCATCTCTTACCTCAAAAGTAGATAAGTATTGATAAGGTTTGGATTTGTGTGCCAGCCTAAATCTCATGTGAAATTGGAGGAGGGGCCTGGTGGGAGATGATTGGATCATGGGGGCAGATTTTACCCTTGGTGTTCTCCTGATAGTGAGACTATCACTATCAGTGATTGATAGTGAGACTATCACTATCAGTGATTGATAGTGAGACTATCACTATCAGTGATTGATAGTGAGACTATCACTATCAGTGATTGATAGTGAGACTATCACTATCATCAGTGATTGATAGTGAGACTATCACTATCATCAGTGATTGATAGTGAGACTATCACTATCAGTGATTGATAGTGAGACTATCACTATCAGTGATTGATAGTGAGACTATCACTATCAGTGATTGATAGTGAGACTATCACTATCAGTGATTGATAGTGAGACTATCACTATCAGTGATTGATAGTGAGACTATCACTATCAGTGATTGATAGTGAGACTATCACTATCAGTGATTGATAGTGAGACTATCACTATCAGTGATTGATAGTGAGACTATCACTATCAGTGATAATGAGTGAGTTCTCAGAAGATCTAATTGTTTAAAAGTGTGTGGCACTTTCCCCTGCTCGCTCTCTCTCCTGCCACCATGTGAAAAAGGTGTTTGCTTCCCCTTCGTCTTCCATCATGATT	A	.	PASS	SVTYPE=DEL;END=67625080;SVLEN=-689	GT:AD:DP:SAC	0/1:27,27:54:14,13,13,14
1	68577398	pbsv.DEL.193	AAGCATGCAGGTCTCCACCCAAACCCACAGGTCAGATGGCTGCTGTCCAAACTTTAGGATCTTTAGGGCTGCAGATGAGATGCTCTGTTCTGGTGTATGTCCTGCTTGGGGGGCTGCCCCTCCTTGCCAGAAGAAGATTTAGTTGAATTCAATTGAAGTGTACTATTACCAACCATTTGCTCCCTTGTTCTGACAGCCAGCAGGAGCAGAAAACTGGCTTGCTCTGGTACTAACTGCATTCTCAGAACCGTGCATGCAGTGCTTTATCGTTCTGTTCAAAGCTAAGCAGTGCCCTCCTTGGGACACTCTGGGAATGTACAGTATTCATTGCTCTAAGAAAATGCCTTGGCCACAAGGAGAAAACATTCGCTGGCTGTGGCTTGAGCCAACTGGGTCAGCGCCAGCCTGTGCAGATGTCTTTGTGGACAGAGAAGAAGTCCCTCTGGGAGAAGGCAGCCCATGCTAGGGTGCATAGATTGATGAGAGGAGTGACAACTGTATTTCTGTCCTTACTTGCTCTCCTGGCCAGGTGCTCTTATGCAGTGCACTAGCTGTACAACAGTACCTACTGGCTGGACCCTCTCATTCTCTACCAATTCAGCAGTCTCCTCTTGGCTTCATTCAGGAGGCTGTCTCCCCATGGTTGCCTGAACCCAAAAGCAAAATGTGTGGGTCCCACCTACTTCTCACGCTCTAGTTCTAAAGAATGGGCCCAGGTGTCCAGCCTCCACGGCCTGACATTCAATGCTGTGTACACTCCGGTTCCAAGTTGCTTTTCTACTCACTGCACCCCAGACTCTCTGCTAAACAGGCTACTTTAGTCATTGCCACCCAAATAATGCTTGTGAAGTTGCATCTCCACACTCTCATACTCTTCCCTTACCCTCACCTTTTATCCAACTCTTTCAAGGCTCGGCTCATTTTCAGTCTTCTGGGAAGCCCTCTCAATTGCCCCCAATCAGGAGTTACTGAAAAGTGTCCTTGTACCTCCCATTGGTCACCGACTGCACGGTTCATGTATTGGGAACCTTGATTGTTAAGAAGATTTTAAGTTCCTTGAAGGTGGAAACCTAATGAGAAGACTTGCCCTTCAGGCTCCTCTACTTAAGAATCATTCCAAGCAATTACCATGGAAACAAATATCTTCTCTTCCTGGCCTCTTGGACCAAAACAAACAGACAAACTGTTAAAGAGCAAGGAATTTGGCTCCCTGCCTAGGTTGGCAGTGAGAGCGTCAGAACAAGGTTGAGGCCAAATCCATGAACCTCATTTAGTTAGCTGCCCACGAACTTGGCTTGGAACGCCTTGGCCCCATCTTAAAGAAAGCCCTTCATTCTGGGGACGCTGGTCAGCCTGAGGCCCATGCTCCTTAGTCCCACCACAGGAAGCCTTCTCTCTCCATCTGTCACTCTGAGACCATATTGGCTGAAGCTCTGGGCTTACTCATATCCTGAGTCATCCAACCTCGCATGTCCGTAAAAATATCCGTATCCTTATAGGTGGAGGCCTTATAGATAGGTTGTTGAGTCAGATTTATGAGTTTGAGAAAGAGATGCTTTGGATGCAAAGGACCTTTGGTGAGTTTGCAGAAGCCCTGGACTCAAATCTACCACCACTCAGAACAGTGAATGCCAGAAAATTCCTGGAAAAGGGCATCTCTTTGCTGAATGACCCTAGTAATCTACTCATTCCCCAGGTAATTACTGAGCCACTCTGTGTTCCAGGCACAGTTCTAGTTTCTGGAAATATACCTGAGAACAAAACAGACAGAAATTCTGCCCTTATGAGCCTCCACTTCAGCTCCTGGCCAAGTCTGTTTTTCATATGATCCAAGCACTTTGGCAGGTGTTAGGGCTGTAAAAGGGATGGCATGGGACCCCCTTGGGTAGGGGACGTGGCAGACACATCTCTTAGAAATATTGCCGCAAGCCTCACTGTTCAAGTCTGGTGTGTGGAGCAGCTGCATCAGCACCTCCAGGGAGCATGTTAGAAATGCATCGTCTCAGGCCCTTCCCAAGCCCTTCTGAGTAAGAAACTGCACTTTACAATATGCTCCCAGGTGAACTGTCCGCAGGGAAAGGCTTGAAAAGCCTTGCTACAGGACAGCAAATCCCACAAGCTGTCCTACAGTGAAAGGGAGCAGAACGATAATGTGCATTTGAGAAAGAGTACATCCCATGCCTCAGATTTAGAAAGGTGGCGTGTTCAAGACTGAGATCTCCTCAGAAAGAAACATGCTTAAAAATCCAATGCTACTCAACTGTATTTGATGGCTCAACAACAAATCACCGACTGTAATCACTCAACAGAACCAGCATCCTGTGAAACACACCTTGAGAAACCAGTAGTGGACCTTCTGGCATTCCCGGATTCAACTTTCTTGGCTTCAATGACTGCAGATGGAGTGAGCCCATGGGGTGATAACTGGCAGTTTTGCTGAGGAACAAATCTGAATCATGCCTACTGCCAGGCTGAGGCTCTGGGCCAAGGTCTCAGCTTGGGATAGGGTGAGGATCAGAAGGCTGGAAAGATAGAGGGACTCGGAGACTGCCAGCTACTGGTTAACTTGTGGCATAAGGAGGATATATACAGAAAACACTGGATTCTATAGCTGAAATATGTCATTTGGAGAAATTTAGGAGCCAATATAAGCATTCCTTATTTGTCATTTCATGGGCTATATATATTCCACAGGTGTCAAGAATCTATAATGATGATGATGATGGCAAAGACAATGATAGATACCTTTTTAAAACTTACTATATGCCAAGCACTGTCCTAATTCATATGTTCCCAACAGCAATGCTAAGTGGTATAATCCTCATTTCTGCAGATGAAGAAATTGAGGCACAGAGCTGGCTCCTCGTTTTAATCCGTTTCATGCTAAATGTGACTTCTGAGACCTAGGTGACAGGCATCTGACTGGTGCAGACTAAACTGGCCAGATGATGGAGTGACCACTGGTCCCCTTTATCCCTCGAGCCAGCCCCTGAAGGCTGAGAGACTTGCTCAGAGCCCCGTCCCAGAAGTGGGCAAGATTCATATTTGTGCCTTAGCAAAACTGCCAGTTATCATACTATGGGCTTATTCCTTCTGGAATAGGGTAAAGCAAGAACAGAGAACCCCCTCTGGGGGTGCCACTTAGGTGTGAAGCAGCCCTAATTGGGCAGGTATAGGCTGGAGTGACCTCAGTGGTAGGCCTGGGAGGGGACACCTGGTTTGCTCTGGGGCAGTCGTAGAAGGCTCAGCACAGTGCTGGACTGCAGGTAGGACTAAGCTTGGATTATAAGGCCTGGGATCTTCTCATAATGCTGGTCTGCAGCCACTGTGTGGCCTGTGACAGGCCTTTCCCTGGGTCTCAGTCTTTGAAAATAATGATACACCCCCCACCACACCCGGTCATGGGTTGCACCTTGGGTTTCAACTCAATGACTGCTTTTCAGGAGGTCCCTCTGGGGCTCCTTAGGGTTATGGCTGCTCCAGGCTGGCAAATCCAGATCATGCAAGAGGTGGCTTAACCCTCTCCCTCTCAGGGACACGAAGAAGATCTGTTGCTTCCAGATTGCACCAACACACATGCCTAGAACCCCAGTAATGAAGCTGGAACCTCTGCTGTGTGGTCAGACAAACCCAAGGATAAATTGCCCCTGCTTCTTGGGATGACACTAGGAATTCGCCATTCTTCACGAGGCAGTCCCTGGGGCCTAGAGCCAATTCATTCAGTTTAACATTCCCTCCCTTTGAGACAAAGTATAGGGTGGTGATAATGAAGTCAGTCGGGCACAGCCTTGAGTGCTGGCTGTGTGACACAGGGCAAGTCACTCAACCTCTCTGAGCTCCAGCATGCTCATTGGTAATTGGTATAAATGAAAGTACCTATATCATGGGACTACTGTGAGGTGCCAGCACATTATCAGTGCTTTGTAAAGAGCCGCTATTACTCTTGTTGTTGCTTGGACATTTGTTATGAGGGGGGAATACTTTTTAAAATTTGCTTTTTAAAAACATCAACAAATTTCTGAAGGCATTTTCAAATGAGACTTTAAAATATGTTTTTCTCTTCTTATAAAGTTAAAATTTTTGTATGAGGTTAGGCATAATTTTTTTTTGTTTTAAATTAACAAATAGCAATCAAGGGCTTCTAAGCAATTCCAAGGACCCCCTTGCTGCTCTATTCCACTAGTCTTCCACCCTCTCCCTCCTGGCAGCAGTCGTTGGCATTTTTGTATGTCTCACCCTGGAGGCTGGCAAGCTCTGCACCTCCTGGTCGGGAGCTTCCAGCTCTCCCCTGCAGCTGTCCTGAATTCCTCTTGCTGTAGGTTGTCCCTTTGTCCCAGAGCACTCACCCTAACAGGGAAGTCCCTCATTTCTTCATTAACTTCCAGGTTGCTCCCTCCCCATTAATGCTGAGCTGGAGAAGCAGGGTTCACAGGACCTTACAATAGGGACCAGGAGCAGCAGCTCGGAGATTCAGGCCGCCTTTGGCTTCCTTGACCCTCCTGTACCCAGGGCCAGCATCAGGGAGGGAGGAAGAGGACAGGGACAACAATCAGCAGGGCCCGTGTAAGCATACACTTCTTATGGATGACTCCTCTGACAAC	A	.	PASS	SVTYPE=DEL;END=68581998;SVLEN=-4600	GT:AD:DP:SAC	0/1:35,19:54:21,14,11,8
1	70068144	pbsv.INS.194	G	GTTGTTGTTGTTTTTTGTTTTGTTTTGTTTTTGAGACAGAGTCTCGCTCTATGGCCCAGGCTGGAATGCAGTGGCACAATCTCGGCTCACTGCAACCTCCACCTCCCAGGTTCAAGAGATTCTGCCTCAGCCTCCCAAGTAGCTGGGAATACAGGCATGCACCATTACACCCAGCTAATTTTTGTATTTTTAGTAGAGATGGGCTTTCACCATGTTGGCCAGGCTGGTGTTGAATTCCTGACCTCAGGTGACCCACCTGCCTTGGCCTCCCAAAGTGCTGGGA	.	PASS	SVTYPE=INS;END=70068144;SVLEN=282	GT:AD:DP:SAC	0/1:16,29:45:8,8,13,16
1	70093421	pbsv.INS.195	G	GGTCTACACAAATAAATGAAGAATGTGTGTGTGTGTGTGTGTGTGTTTTAGACAAATTAAATTGAATACAAAGTATTTGGTGTATTAACACAAAGAAAAAATTTTAGATTTATCTGCACAGGCCGGGCAGGATGCCCCTCCCATCAGGCTTGGGGTCCCCCGGGCCCCCCCCCAAGTCGGAGCCAGA	.	PASS	SVTYPE=INS;END=70093421;SVLEN=186	GT:AD:DP:SAC	0/1:36,19:55:15,21,14,5
1	70106335	pbsv.INS.196	T	TGGGCTGCTGCTGCAGCTGCAGGAGCGGAGGTGCCAGGCCTTGTTCTTCTCATGCTGGCATCCCTGCTTGCAGCTGTGAAGGGGGCAGGAATCAGCGAGGTGACCTGGGCTGAGTCCCGGGAGTGGGAAGAGGTGGCAGGAAGGGGATCTGAGGAGGAGAACAGGGGTCCTGGTGGTCTGTGCTTCTTCCCAGACACGGGAGCTGTAGAGGGGACCTCTGCAG	.	PASS	SVTYPE=INS;END=70106335;SVLEN=222	GT:AD:DP:SAC	0/1:30,12:42:16,14,6,6
1	70357502	pbsv.DEL.197	AGACATGAGTGAGCACATGCTGTTGGAAAAATGGTGCCAATAGACTTGCTCAACACAGGGTTGCCACAAACCTTCAATGTGTAAAAAATGAAATACCTGTGAAGCACAATAAAGTAAAGTGCAATAAAATGACACGTGCCTGTATTCTCATCACAAAAAAAGAAAAAAAAAGTGAAGTGATGGGTATCTTTATTCACTTGATTGTGGTAATAATTTCACAATGTATACATATATTGAAACATCAGTCTGTATATTGAATATATACTACTTGTTTATGTCAATTATAACTCAATAAAACTGAATAAATTGAAAACTCCAAAGTATCGTAAAAGGGGAGCAGTTATATTTCAACTATTGGAAAGACGGCAGCAGCATATCAGGCAGAGAAAATAGTGGATGTAGGAAAGTCTGACATATATTTAGTGAATGAGGAGTGGCCTGGTTTTCTGATCAGGGAAGTAAGTTAAAAACAGTGGTAGAAATAAAAGTGGAAAGGTAGGGTGAGGAGTTTGGACCTCACTAAGTGGTAACTCTTAAAGATTACCTATGTGAGTAGCAAGGACACAGTTGGTACTCAAGGCATGAGTTAAAAACTCAAATGAGAAAAAAATGTTGGAGCAACACCACGCAGATAAATCCAATGATGTATTTAAATATGATACAATACAATACACATCTTTAAAATTCCTTCTGGTACTGTAATTGACCTGAAGATACATGAAATCGTATGAATTACGACTCAAACTGTCATCCCTCTAACAAAACAGTAAGCCAGACAAAACTGATTTAGCCTATAAGTTGTCCCTTATTCCATAATAATGAGAGGTAGATACTATTTATTTACTGGACATGCCAAGCTCTTTACCTACATGTATTATTTCACTGACCCTTGTAACAACTGAGTGAGGTATGTGTTGTCATCCTGTTACACATGAGAAAATTGAGTCTCAGAGAAATTAAACAATTATTTACTCAAGAACACTTTGATAGAAAGTGGCAGAAACCAGATTCAAACCCCTTCTCTCCAGTACTCCATCTTGTATCAACTTGACTGTTTTGCCTACAGAGTATAGTTTTGCTTGAATTCTGTTTAAGAAATCAAATTACTTATGCTAGTGTTGCTTATTTGATTTACCTCCAAGGCACTTGATTAAGAATCAAATTATATTAATGTTTCTTGTGAATGACAGATATTCATCACATGTTACAAGAATTGCTTATTCTCTTGAGGTGTTTTTCATTTTTAAAAACACATCCAGGTACATTTTGGGTTCTTGAATCACAGATTAACCATTCAGTCCTCACAATGGGAGATTGAAGAAATAATCAATGGGTTTCATATGGTTAAAAGAGTATCAGTTTCTTTGCAATAATGTAATACTGTCCTTAATTTACAACTCAATGTCTTTAGCTATCAATTTTATTTTTCCAACCTTTTAAAATCAAGGTGGTTTCTTTTGCATTTCCTAAGATTCAAGATTGAAAATGTAACAAAATCTCAGACAGCTAACATGTATTAAACTTTTCAAAGCACATGAAACAATGCTTTCAAAAATATGTTTTTTGAACTACGCATTAACCTCGTAAGAGGAGCATAAAAATATTTCCCATTCAACTAATAAGAACTTTAATGTCATTTGGTATGGATAATACACTAATTTTTGTTTCAGCTTATGCTATGTATTGAAATACATTCTATATTTTTTTCTTGAAAAAGTGTTTGGAATTGTAATTTTTATTATAAGTAGAAACTTTGTAGAAGAATTTTATACAAACTGGTAAAACTTTGAAATGTAAATTATTTCCTACAATAATTACCATAAATAT	A	.	PASS	SVTYPE=DEL;END=70359328;SVLEN=-1826	GT:AD:DP:SAC	0/1:38,16:54:17,21,8,8
1	70412321	pbsv.INS.198	T	TTTAGTTGTTGGGGTGGCAGGACGAATACTACATGGCTGGAGCAGTAGAATGGGAGACTTTTCACTGTATACTGTTATGCTTTTAA	.	PASS	SVTYPE=INS;END=70412321;SVLEN=85	GT:AD:DP:SAC	0/1:24,22:46:17,7,9,13
1	70912395	pbsv.INS.199	A	ATATATTATATAAAATATATATTATATTATATAATATATATTATATAAAATATATATTATATTATAAACACAAATGTCCAGCTGTCTTTCTTTCTTTCTTTCTTTCTTTCTTTCTTTCTTTCTTTCTTTCTTTCTTTCTTTCTTTCTTTCTTTCTCTCTCTCTCTCCTTGGGTTTGTGTGTTATTGGGTAATAAATAAAGAAAGAAAGAAAGAAAGTACTCTGAAAAAATGTAACATATATATTATATATAAATATATATAAATATACGGGAGGTGAGGAGCGCCTCTGCCCGGCCCGGCTGCCCCTACTGGGAAGTGAGGAGCCCCTCTGCCCGGCCAGC	.	PASS	SVTYPE=INS;END=70912395;SVLEN=340	GT:AD:DP:SAC	0/1:35,11:46:19,16,7,4
1	70946202	pbsv.DEL.200	TCTTTTTTTTTTTTTTTTTTTTTTTTTTTGAGACGGAGTCTCGCTCTGTCGCCCAGGCTGGAGTGCAGTGGCGCGATCTCGGCTCACTGCAAGCTCCGCTTCCCGGGTTCACGCCATTCTCCTGCCTCAGCCTCCCGAGTAGCTGGGACTACAGGCGCCCGCTACCACGCCCGGCTAATTTTTTGTATTTTTTTTTTTTTTAGTAGAGACGGGGTTTCACCGTGTTAGCCAGGATGGTCTCGATCTCCTGACCTCGTGATCCACCCGCCTCGGCCTCCCAAAGTGCTGGGATTACAGGCGTGAGCCACCGCGCCC	T	.	PASS	SVTYPE=DEL;END=70946516;SVLEN=-314;SVANN=ALU	GT:AD:DP:SAC	0/1:20,25:45:15,5,11,14
1	71237371	pbsv.DEL.201	TTATATGTGGATTTGATCCTGTCATTGTGCTGTTAGCTGGTTATTATGCTGGCTTGTTTGTATGGTTGCTTTCTAGTGACATTGGTCTGTGTGTTTAAGTGTGTGTTTGTATTAGCTGGTGTTAATGGTGGAGGGTCTCCAGGTTCTTGGTGTCTTGAACAAAGAATTGCACAAAACACACAAACAAAGCAAGGAAGAGATGAAGGGATTTATAAAAAATGAAAGTACACTCCACAGTGTGGGAGTGGACCCAAGCATGGGAGCACAAAGGCCCTGTTACAGTTTTTGTGAGTTTAAACGCCCTCTACTTGGGATATGCCCTATGTAAATGGAGAGGATGAAGTAAAATTACAAAGTCATTTACTTGGTCTATGCCCTATGGAGAGGATATTTCATATCATAGCTGAAGTGTGAATCAGCCTTATGTTCTCTGCCTCCAAACCCTATTTTCCTGTCTCACTGGTAGCAGTCTTTTTTTTCTACATTTAGTGCTCCTTTCAAGATCTCTTGTACAGCAGGTCCAGTGGTAATGAATTCCCTCAATATTTGCTCATCTGAAAAGGATCTTATTTCTCCTTCACTTAGGAAGCTTAGTGTAGATGGATATGAAATTCTTGGTTAAACTTTTTTTTTTTTAAAGAATGTTTGATATAGGCCCCCAGTCCCTTCTAGCTTATAGGGTTTCATCAGAGAGGCCCACTGTTAGCCTGATGGGGTCCCCTTGTAGGTGACTTGCTCTTTCTCTCTAGTTGCCTTTAACATTCTTTCTTGCATTTTGACCTTGGAAAATCTGATGATTATGTGTCTTGGGATAATCTTGTGTAGAATCTTGCAGGAGTTCTCTGTATTTCCTGAATTTGACTCTTGGCCTCTCTAGCAAGGTTGGGGAAGTTTTTATGAATGATATCCTGAAATATGTTTTCCAAGTTGTTTGCTTTCTCCCTGTCCCTTTCAGGGATGCCAGTGATTCATAGAATTTGCCTCTTTACGTAAACCCATACATCTTGGAGGTTTTGTTCATTTCTTTTTATTGTGTTTTTATTTTTGCCTGACTATCTTATTTTGAGACCCAGTCTTCAAGTTCTGAGATTCTTTCCTCAGCTTGGTTTATTCTGCTGTTAATGCTTGTGATTGCATTGTGAAATTTTTGTATTGTGTTAGCTAGCTCTGTCAGACCTGTTAGGTTTTCGTTTATACTGGCTATTTCATCCTTCAGCTCCTGTATAGCTTTATTGAAATTCTTATTTTTTTCTGGATTGGGTTTTGCCATCTTCCTCTATCTCAATGATCTTTGTTTCTATTCATATTCTGAATTTTACTTCTGTCATTCCAGCTAGTTCAGCCTGGTTAAGAACTCCTAGAGAATGGATGCAATCAGTTGGAGAACATATAAAACACTCTGGTCTTTTGAGGTTTTTTTTTTTTTTTTTTTTTCTAATCTCTGCATGTGGGTGTTCCTTTAAGTGCAGTGTAGATTGAGTACTGTCAACAGACTTCTGTTCTAAATGTTTTCACTGGGCTGAGGCTTTGTGCAGGGTCTTCACTTGAAACTGACTTCTTGTCTCTGGTTTCAGAGGCTGGTACGTTAGCAAGGTATTTTTGGTATTGAAGCTTTGGGGAATGATCCAGCAGGTGGCACTTAGGCTGACTGGTCAGTTGGTAGACTCTAGCTCAGTTGTGTAGCTCCTCTATGTTTCCTGACAGTTGCAGCCATGTTCTCTCTCAATGCTCTGAAAGTGTGGGTTTCTTTCCCCCTTGAGTGCTGGCTGTAGATTGTGGCTTGGGACTCCTGTGCTGCCCACTGCAGCTCTGGGGTGATCTCAGTGTTTCTTCCTCAACTCTGAGGCAGCAGAGGAAGGGACCTTAGTAGTGGCTATAACCAAGGGTCATTTGCTTGTTTCTTGGAGGCTCCACCCCAGAGAGATGCAGGTCGGCAATCACTCAGTGCAATCAGCCCAGAATGGAGGGTCTGTGCTGTGGGCCCAAGTCACAGGTTTCCTGTCCGGTGATGAGCAGTGGGAGGTGTTTGGGACCCAGGGGAGACAGATTGGCCTCATCTCCTTGGGTCAGCTGCAGCTTGTTGGAGGTGTGGATAAGGCACTTAGGGTCTTTTCTCCTTCATTAGTCTGATGGTGGCAAGGGCAGTTCCACTGCGGAGACAGTGGTAGAAAGGCATTCAGTTGCCCCTGGAGGCTCTGTCCAGGGAGTTGCTGAGTTACCACTGGCTTGATAGCTCTGACAGCATGTGGCTGGAGGCCTAGGCCTGGAACACCTGCCTATTGAGGAGATAAGGGAACAGGCACCCATGTAACACCCTGGCCCCTTTTCTATAGGGCTGCTGCAGTATGCTTGGGGCCTGTTGCAGTCTCTAGTCATCTCATATTTTCCAGTTCCTGGAGGGTTCACCTGTAAAGGCTGAGAAATAGAAAAGAGGGCAGCCTGCTTCTCCCTCTGGGAGCTTCATCCTAGGGAGGTACAGGTCTGTTGCCAGCCAAACACACCTGTAGGATGTGGCTGAAGACTGGTTGGGAAGTCCCATCCAGTGAGGAGGAATGAGATCGGAGACCCACCCAAAGAGAAGTCTGGTCACATTTTGGTAGAGCAGTTCTGCTGTGCTGGAGTCTGCCTCAATCCCTGGTCACCTCGAACACTCCAAAGCTCAAAGGCTAGAACAGCTAAGTCACCCAAACAGCAAAGATGGCGGCCTGCCCATTCCTCTGGGAGCTCTGTCCCAGAGAGTTTTCAAATCTCTCTTGGCTGGAGAACACAGGCAGGGGTGACTAGAGGGCCCACCCAGTGAGGAGGAATGGGATCAGGGACCTGCTTAACAAAGCAGTCTGGCCACATTTTGGTAGAGCAGTTGTGCTGTGCTGGAGGACCACTTCTGCCCCTGGTCAGCTCAGACTCTCCAAAGCCCAAAAACTAGAGAGCTAAGTCACCCAAATGGCAAAGAGGGCAGTCCACTCCTTCTCCTGGGAGTTCC	T	.	PASS	SVTYPE=DEL;END=71240353;SVLEN=-2982	GT:AD:DP:SAC	0/1:29,20:49:13,16,7,13
1	72036907	pbsv.BND.1:72036907-6:170484211	T	T[6:170484211[	.	PASS	SVTYPE=BND;CIPOS=-2,1;MATEID=pbsv.BND.6:170484211-1:72036907	GT:AD:DP	0/1:34,20:54
1	72394040	pbsv.INS.202	T	TAACACGGTGAAACCCCGTCTCTACTAAAAATACAAAAAATTAGCCGGGCGTGGTAGCGGGCGCCTGTAGTCCCAGCTACTCGGGAGGCTGAGGCAGGAGAATGGCGTGAACCTGGGAGGCGGAGCTTGCAGTGAGCCGAGATCGCGCCACTGCACTCCAGCCTGGGCGACAGAGCGAGACTCCGTCTCAAAAAAAAAAAAAAAAAAAAAAAAAAAAAAAAAAAAAGAATAAAGTCGTTCTTTCATATATAATTTTTTTACCTTAATTAGTCAACCTCCCAGAGTGATTATTTTTTTTTTTTAATTTGCACACCAAATGCAGTGCCTGCCACGCGCACAGCTCCCCCCTCTTTGCACACCAAATGCAGTGCCTGCCACGCGCACAGCTCCCCCCTATTTTTTTTTTTTTTTTGTTCCGTTGTTTTTTAGTACGTAAAAAATCTGATAATCCAAGATTAATTTTTTTAGTTTTTTGTTTTAATAATTTTGTTCATTTTTTAACATATATACATATGTGTACATATATTTTAATAAAAAACACACAGCAGATATACGTGTATACACGTATATACATGTGTATATACGTAAACACACCTCTCCCCTGGCACCTGCCACACTCTAATTAATATTCTCTCTCAATGTGAACTGAGGGCTATGCATGTTCCTCTAGATGCTGTTGTTACGTGAACTGAGGGCTATGCATGTTCCTCTAGATGCTGCTGTTATGTGAACTGAGGGCTATGCATGTTCCTCTAGACACTGTTGTTATGTGAACTGAGGGCTATGCATGTTCCTCTAGACGCTGTTGTTATGTGAACTGAGGGCTATGCATGTTCCTCTAGACACTGCTGTTATGTGAACTGAGGGCTATGCATGTTCCTCTAGACACTGTTGTTATGTGAACTGAGGGCTATGCATGTTCCTCTAGCACTGCTGTTACGTGAACTGAGGGCTATGCATGTTCCTCTAGACACTGTTGTTACGTGAACTGAGGGCTATACATGTTCCTCTAGACACTGCTGTTACGTGAACTGAGGGCTATGCATGTTCCTCTAGACACTGCTGTTACGTGAACTGAGG	.	PASS	SVTYPE=INS;END=72394040;SVLEN=1079	GT:AD:DP:SAC	0/1:35,12:47:13,22,4,8
1	72477220	pbsv.SPLIT.DUP.203	C	<DUP>	.	PASS	SVTYPE=DUP;END=72482644;SVLEN=5424	GT:AD:DP:SAC	0/1:43,24:67:25,18,14,10
1	72514085	pbsv.INS.204	A	AGCGGTGGCTCACGCCTGTAATCCCAGCACTTTGGGAGGCCGAGGCGGGCGGATCACGAGGTCAGGAGATCGAGACCATCCCGGCTAAAACGGTGAAACCCCGTCTCTACTAAAAATACAAAAAATTAGCCGGGCGTAGTGGCGGGCGCCTGTAGTCCCAGCTACTCGGGAGGCTGAGGCAGGAGAATGGCGTGAACCCGGGAGGCGGAGCTTGCAGTGAGCCGAGATCCCGCCACTGCACTCCAGCCTGGGCGACAGAGCGAGACTCCGTCTCAAAAAAAAAAAAAAAAAAAAAAAAATGATTACTTTTGAGAACAATATAAAAAATACAC	.	PASS	SVTYPE=INS;END=72514085;SVLEN=331	GT:AD:DP:SAC	0/1:23,11:34:14,9,5,6
1	73335262	pbsv.DEL.205	CTTGCTGAGCTCAGAAGGATGAATTAAATGCAACATGTCCACTTGGTTGAAGATATTATGCTAGGGGGATAAATTTGTGCCTGTAATAAAATTTCATTGTCCTGGAGAATAAAAATCATGTTAGTTTCCAGTGATCATGTAAAAATGATCTAAATATTCTTGTCCCCAACATACCCACTGAAAGGAGAAAGAGAGAGAGAGAGGAGGAAGGAAGGAAAGGAGGAAGGAAGGAAGGAAGGAAGGAAGGAAGGAAGGAAGGAAGGAAGGAAGGAAGGAAGGAAGGAAGGAAGGAAGGAAGGAAAGAAGAAGCAAGGAAGGAAGGAAGGAAGGAAGGAAAAAATGTTTTATCCTAGCAATTCTATCCAGAAGTTACCTGCAGCTTAAATGTACATTTTCATTTCACAACTGAATCTTTCTTTCTTTACCTTCTCACTACATTGCCTGTCTGGTTGAATTTATGACCACTGAACTGCATTTTGCTTTATTCTTCTAAAAGTGGTTTAAAAGTGTTCTGGAACTCTCCAAACAATAAAATCTAACAAGAGTAATGTCTTCTAAACAATAACTCATTTTTAAATGGTCAATAAATACAAACAAAGCAGGTCCCCAAAGTTCTCTTTGTAACTTACTAGTGAGAAGGATTAGGAAGAAAAACCCATGTGGACCTGTTGCATAGTGACAGTTATATGGATCCCTTCCAGGCCAGCACTGAACCCCAAGCCAGCTCACTGTAGGTCATTCAGCACAATGTAGTTGGA	C	.	PASS	SVTYPE=DEL;END=73336019;SVLEN=-757	GT:AD:DP:SAC	0/1:41,13:54:22,19,7,6
1	73768782	pbsv.DEL.206	TTGAGACTCTAAAATCGGCCGGGCGCGGTGGCTCACGCCTGTAATCCCAGCACTTTGGGAGGCCGAGGCGGGCGGATCACGAGGTCAGGAGATCGAGACCATCCTGGCTAACACAGTGAAACCCCGTCTCTACTAAAAAACACAAAAAAATTAGCCGGGCGTGGTGGCGGGCGCCTGTAGTCCCAGCTACTTGGGAGGCTGAGGCAGGAGAATGGCGTGAACCCGGGAGGCGGAGCTTGCAGTGAGCCGAGATCCCGCCACTGCACTCCAGCCTGGGCGACAGAGCGAGACTCCGTCTCAAAAAAAAAAAAAAAAAAAAAAGAAAAAGAAAAAAGAAAAAAGAAAAAAGAA	T	.	PASS	SVTYPE=DEL;END=73769132;SVLEN=-350;SVANN=ALU	GT:AD:DP:SAC	0/1:39,18:57:19,20,11,7
1	73813674	pbsv.DEL.207	TACTGTCATTTTTACTTAGCACCTAGTAAATGTTTGTACTGGATTTTCCCCTTCATAAAAAATTAATTCTCACAAAATAAAATTATAATTAATAACTATTATGAAGATTCATTGAATAATATTTCCTCTGTTTTATATTTTAGTAGATCAATAAACCAAACTCCCTGTCACCTCAGACTCTGCACCTGTTAAAGCCCTGTAAAGAGCCGACATGTAAGGACTTATACTGACTGGATACAGAGAATATGGAGCAAATCAAACGTATTTAAATAGTAAATTATCATATTGTTATAAATAAAAATTTACATTGCATTTCCTTTTAGAATGTTACTTGGATATATATTCTTCAACATTTACAAATGCTGATGCTTCATGTACTTAAAAACGGAATAATTTTTTTATTTGAATTTCAATCTCTTGAGTTTGAGCGTGAAGACTTTAATATTAATTAGTCAGAGATTAAGCTGAATATGTCTTAAGTCTCAATGTTCTATCTTTCTAACCATGTCAGGCATGGTCTTGTGATCATTACACAGAAAATCTCTTTAGGCAGAAAAGCCAAGTGGAATTCAATAAGAGAAACTATGGCAACAAACACAATAAAAATTTTTATTCTCTTTGCTTAGGATGTTCAGTGAAGGCTCAGATCAATGAGTGTAAGTAATATTGGGTTTGAAGTACTTGGTTCACAAAGATCTACAAAAAATTGACTTATTTGAAGTTAAACGAGATAGGATAGATGCAAGAAGACAAGTGAAAAGAGATATTTTAATTTCATTCACTGTCACTTAAAAGTAGAACGATTTGCATGTGTTCTTGTGGTTGATATATATAAAAAAATAATTATACATCACATGGAACCAGGTAAAAATTAAATACGGATACAGGTTAGATTCTCAACATTTATTTAGTGACATAGCTACAGAGGGTGAAATGTGAGGTAAAACAAAATACAGCTTGCTATCAGGTTCCAAAGGAAATGAATACTTACTCATATCCAGAGTGATTATGGAAGACTTTGCAGAGGACATTGAATTTGTTTGATAGCGAAGAATAGCTACTCTTTTAAGAAATAGTTGGAGGGGGAAAAAGAAGGCTCTTCCTGATTATATTTTCAAAGAAAGGTCCATTTACCTGTTAGTCTCTTCTAGAACTTATTTTACAACGTAGTTTGAAAAGCATACACACAGGCGCGCACGCACACACACACACACACACACCTGTAATATGGGATTGTTTTAAGAGTTAAATGAGAAAAGAATATAAAACTTTTAGTGCTGCATTTTGGCACATGGGTAGAAATATATAAATCTGAGTTCATGCTATTATTTTTTGTTATTATATCAGAAGAAAACATCTTTCTGTGTTTTCCAATCAATATTTGGAATGTTTCCTTAATGTTCAGAAGTTTATTTGGTTAGTAATATTCCATGC	T	.	PASS	SVTYPE=DEL;END=73815107;SVLEN=-1433	GT:AD:DP:SAC	0/1:35,19:54:23,12,10,9
1	73855691	pbsv.BND.1:73855691-hs37d5:6174659	C	C[hs37d5:6174659[	.	Decoy	SVTYPE=BND;CIPOS=0,0;MATEID=pbsv.BND.hs37d5:6174659-1:73855691	GT:AD:DP	0/1:34,18:52
1	74038788	pbsv.DEL.208	ATATATATATATATATATATATATATATATATATATATATATATATAAAGTTTATCTTTCTGATATTTATATAAATGCACTAAACTTTGAGACTCTTATCTAGCACAAACAGACTTAACATTATATATGT	A	.	PASS	SVTYPE=DEL;END=74038917;SVLEN=-129	GT:AD:DP:SAC	0/1:37,14:51:21,16,9,5
1	74984438	pbsv.DEL.209	AAGTAAAGGGTGTGTTTTTAAAACAACATTTACAAATATGGATTATTTAAGGAGTATTTAGTCTTCAATTTAAAACAAATTACCTTACTTTATTTTTTATTTTATTTTATTTTTTTTCCCCTTTTTTTTTTTTTTTTTTTTATTATACTCTAAGTTTTAGGGTACATGTGCACATTGTGCAGGTTAGTTACATATGTATACATGTGCCATGCTGGTGCGCTGCACCCACTAATGTGTCATCTAGCATTAGGTATATCTCCCAATGCTATCCCTTCCCCCTCCCCCGACCCCACCACAGTCCCCAGAGTGTGATATTCCCCTTCCTGTGTCCATGTGATCTCATTGTTCAATTCCCACCTATGAGTGAGAATATGCGGTGTTTGGTTTTTTGTTCTTGTGATAGTTTACTGAGAATGATGGTTTCCAATTTCATCCATGTCCCTACAAAGGATATGAACTCATCATATTTTATGGCTGCATAGTATTCCATGGTGTATATGTGCCACATTTTCTTAATCCAGTCTATCATTGTTGGACATTTGGGTTGGTTCTAAGTCTTTGCTATTGTGAATAGTGCCGCAATAAACATACGTGTGCATGTGTCTTTATAGCAGCATGATTTATACTCATTTGGGTATATACCCAGTAATGGGATGGCTGGGTCAAATGGTATTTCTAGTTCTAGATCCCTGAGGAATCGCCACACTGACTTCCACAATGGTTGAACTAGTTTACAGTCCCACCAACAGTGTAAAAGTGTTCCTATTTCTCCGCATCCTCTCCAGCACCTGTTGTTTCCTGACTTTTT	A	.	PASS	SVTYPE=DEL;END=74985245;SVLEN=-807	GT:AD:DP:SAC	0/1:16,29:45:6,10,9,20
1	77100178	pbsv.DEL.210	TAGAAGAAAGTGTAAATGCACAGTTGTACGTTTGTTGAGAGTTTTTATGGCATTATAGTGCTTTATTTATAAGCATTGTGTCTTAGAATAAAGCTTACAAAATGGCAAAGAGCTATTGGCATATTTCAGTTTGTTTTACAACAGGACAAGTAAGGATATGTTAATAAAGCCAGAGGGAAAAGGCGGTATGGGATTTTTTTTTTTTTTTTTTTTTTTTTTTTTTTTGAGACGGAGTCTCGCTCTGTCGCCCAGGCTGGAGTGCAGTGGCGGGATCTCGGCTCACTGCAAGCTCCGCCTCCCGGGTTCACGCCATTCTCCTGCCTCAGCCTCCCAAGTAGCTGGGACTACAGGCGCCCGCCACTACGCCCGGCTAATTTTTTGTATTTTTAGTAGAGACGGGGTTTCACCGTTTTAGCCGGGATGGTCTCGATCTCCTGACCTCGTGATCCGCCCGCCTCGGCCTCCCAAAGTGGGGATTTTTAATATACTTGATATCCAAGTCGGAAACATATCCAGAATACTACTATAAACAATAACAAGAGAAAATGTTGGTCTGCCTCTGGAATTTGTTTTGTCCATATTAACTATCTGATGCTGACATATATTTCTTTTTTTGCTGTGTCAGACATATTAACAAAGTTGGGTTAGCACATAAGCTGCATAGAACAA	T	.	PASS	SVTYPE=DEL;END=77100846;SVLEN=-668	GT:AD:DP:SAC	0/1:20,24:44:10,10,17,7
1	77774502	pbsv.DEL.211	AAATTAGCTGGGTGTGATGACGTGTGCCTACAGTCCCAGCTACTCGGAAGGCTGAGGTGGGAAAATTGCTTGAGCCTGGGAGGCTGAGGCTGCAGTGAGCTGACATGGTGCCACTGTACTCCAGCCTAGCTGACAGAGTGAGACACTGTCTTAAAAAAAAAAAGACAACCGAGCACCACATGTTCTCACTTATAAGTGGGAGCAGAACAATGAGAACACATAGACACAGGAAGAGGACCAGCATACACTGGGGCCTGCAGGGTGGTGGGGTCGGGGGAGGGAGAACATTAGGAAAAATAGCTAATGCATGTGGGGCTTAATACCTAGGTGATGAGTTGACAGGTGTGCAAAGTACTGTGGCACACTTTTACCTATGTACCTGTGTAACAAACCTGCACATCCTGCACGTGTCCTGGAACTTAAAATAAAAATAAAAATTGAAAAAAAGAAAGAAAATGAAGGAGGGAAGTCTATAGCAAATCTATAAACACACACGAACACTCAAATTGATCGTGATTAACAATATATTCAACTATCTGGTCCCAACTAATTTTCCAGTTTTATATACCTGTCTACACGTTCGACATGCTGTACCACTTCCTGTTTTTCACAGTGATCTGCTCCTGCTCTTTCCTCAGTGCTATTTATATAATTCTATAACTTGCTTTTATCACTGTGCATTCTGTTTTTGAGCTTATCTGTGTTGATACATATAGACCTAGCTCATCCTTATAACGATTTCATGTTACACTCTATAAATACATTATATTTTATTAGTGAACTTTCATGTTGCTTTAAAATTTGTTTTATCATCAGTACTTACCTTTTTATTTTATTTATCTGATGGATTAGAAGTGTTTCTGTATCACTATTTTAATTTGCATTCTTCAAATTACTAGTGAACTGAAACATTTAGAAATGTGTTTTTTGGCCACTTGTATTTCATTTTTTGAGAATTTCTAAAACATAACCCTGCCCCCACTCTTTTCTTGTTAGATTGTTTGAGTTTTTAAAATCGATTTGGATGTTCTAGATACTAATCCTTTGCTACATATCTTATAATATTTTCTTTCATTTATATTTTTTCTCAGTCATGTTCGAGATATGTTTTGTCCTGCAGAAATTTTAAATTGGAATTGGTGTATTTTTCATTATTTTCCCTTTGGCTTTTGCATTTGGATCTTAAGAAAGTGTTCCCCATAATCTCATAAAAATCTTCTATAGTTTTCTAGTTATTTTTAGTTTTGTTTTAAAGGTCCAGGTATTTATTCTATGTGCACTAATTCTTTTGTATAGTGTGAGGTAGCAATATAACTTTATTGCATGTTTTGAATGGAAATGAAAAATGTATTCAGTGGTCCAAAGAACGTTTGTTGACTTGCGCATCTTTTCCTTCATTGAAATGACTTATTCCTGTATAGACACTGGTCTGTATATGGTTTCTCTATTCAGTTCTTTCTTCTGTTTATATATTTCTGCACCAATATCATGGTTCCAGTTGAAGAAATCTAAATTATATCCTGATATCCAAAGAACAATCCCACCCCTTCTGTTTTTTTGGTTTTTATTTTTTTTTCTTTTGAGACAGAGTCTTACTCAGTAGCCCAGGCTGGAGTGCAGTGATGCGATCTCGGCTCACTGCAAGCTCCGCCTTCCGGGTTCACGCCACTCTCCCGCCTCAGCCTCCCGAGTAGCTGGGACTACAGGCACTCGCAACCACGCCCGGCTAATTTTTTTTGTATTTTTAGTAGAGACGGGGTTTCACCGTGTTAGCCAGGATGGTCTCAATCTCCTGACCTGGTGATCCACCCGCCTCGGCCTCCCAAAGTGCTGGGATTACAGGCATGAGCCACCGCACCCGGCCCTATTCTTTTTTAAGTTAGGTATGCCTATACATTTATTCTTCTTTATAAATTTTAGTATCAGTTTGTCAGATTCTGCTGAGATTTTGATTTGAATTTCAATATAGATTATATTATGTATATAGATTAATTTTAAGAGAACTCACATATTCCCATCCATGAACATTGTCATGTCACTCTGTTTATTCAAGTCTAGCTTTATGTTCTTCATTAAATAAGGTTTTATAATTTTTCATATAAATATCTTGTATGGTTTTGTTAGTTTTGTTCCTAAATATAATCGTTTATAGGTTTGCTACTATTGTGAATGAGCTACTTTTTTCTAACCAATTCTTAACGCTCCATCTTTATAGAATTATTGTTTGTGTTTGTGGGTATGTCTGTTTGTCTCCCTAGACAGCCTTCTTTTCTGTTCTCTTTACGGCACAGCTGACTCATTCATGTTGTAAACTTCCTTCTTTTCTTCTTCCCTTCTTACCACTGCCACCTTCAGGACCCTCACACCTGCCTGCCAACTTAGAACATTCCTTTACTACACTGAGTTCTATTAAATGTATGTTGATTTGAAGTGGCAAATAAATATTTGTGTCATGGATATTCAGAAAAAGGAAAGATTCAAGTGGCTGCATAAAAAGTGATCTTGAGTTTAATTTCTGAGATTCTTATTTCTCAGCTCCTCATATAAATCAATAGAGTTAATTATAGCATCAGCGAAGTATAGTAGTTTGACTCTCATTCAATGTGTACTACTGGCTAATTTATGGACCCTCTTGAAGCCTCGGTGTTTGCCTTTCAAGAATGAGAATAATAATGTCTCACAAGATTATTGTGAAGATTAAATGATATAAAATATCTATAGTTCTAGTACAGTTTGTGGCTCATGGTAAACACTCAATAAAAGAAAGTCGTTATTGTCGTTAGACCATATTAAAGATAAACACTCCATAGATTTATAAGGAGAAGAGCCAACTCTTCCCTTTCTTTTGTCAGAGCTTTTTCCCCCTGATACTGAATCCATTACTCATTGTCAGAGGCTTTGAAGGCAGAAGAACCAGGTTCCTTCTAGGGACTGTTTTTCAAATTGGTTGATGAAACCCTTAGAGGCCACTTTGAGGTGTTAAAGGCTGCCCAGAACAGTTCTGATTTTGTTCTGTTCTGAGGTTCCATGTAAGACTTTGAAGAAGGTTTTCAACTGCTAAGAATGGCTGGAAACCACTCTAGTGATCTGTCAGCTGGAGTCCTGGGACATTCACACCACTGGGCAAGAAGCATTTAGAAGCCCACTAATGAGCACAACCCATTTCCCTCATCCCTTCCTCCCCTACAGCTCCTGAAGCAAAAAAGAAATAATAATTCGTTATTTTCGGCCAGAAGGGATGATAATCCAGAGTTCCAAAATAAGTCCATGGTAGCAGAAGTAATATTTAGGAAGTACGTGCCAAGTGCCAGGCACCTAGCTGTGGTTTAAATACATGATTACAATTCACGTCAATTCTATGAGGAAGTTGTTGACAATCCCGTCTCTAAATTAGCATTGGGTGGTCTCACTTCTTCTAGGTACATGGATATGGGTTGAGTTGTATAGTCGCTGTGCCCTTCACCATAATCTTCTATCAACTCTGCCTTCTAAGAATTGGTTCCTAAAGCAATCTAAGGCTGGACATGGTGGCTCATGCCTGTTATCCCAGCACTTTGGGAGGCCGAGGCAGGTGGATGACTTGAGGTCAGGAGTTCAAGACCAGGCTGGCCAATATGGCAAAACCCTGTCTCTACTAAAAATACAAAAATCAGCCAGGCGTGGTGGCACATGCCTGTAATCCCAACTACTTGAGAGGCTGAGGCAGGAGAATCACTTGAAGCCAGGAGGCGGAGGTTGCAGTGAGGCAAGATTGCATCACCACACTCCAGCCTGGGTGACAGAGCGAGTCTGTCTAAAAAAAAAAAAAAAAAACAAAAAGTCCCTTAAGCAATCTGGTTCATTCACATCACCACGGATGCAATCAGCACAGACAACCACAGAGCTGAGGTGTTCTTAAATATGCATCTTGGTTTTATATATTTAGTGTAACCCAAAGTCCCTCCATTACACGTACTGTCTTTTTTTCCATCCAGTTTTTCTTCCAGTTTTTCCCTCTGAGGGGTTGATCCCACAGTGCTGCCTTCTTCCCTGTCCTAATTAGGCTTGTATATTCACTTCCATGTGATTTTCATGTGAGGAGTGGTTTCGTGTCCCCAGCTGCCTTTTAAGAACCTATGCAGACCTTCCTTCATAATGATGCTGGCTAGTTCTCTTCCAAATGTGTACCAAAAAAATTATTTCTGTGACCCCAAATGTTGCAAAGATCCAGACTTCTTCTTTCTATTGTATTTATAGACACTGATTGATGTTAAACTGATCTGGTTTTTCCACCATTTCTGTATTTATTTTCTGTTTTTGGTACAAGCAAAGTATATTGTTTCTACAATAGTATTTATATTTGAATGTATACATTTTATTCCTGATTTTTATCATGTTATCACTTTACTCCCCAAGATTAGCTGTCATTATTCCACTTTACAGGTAAGGAAACCAAGGCTCAGATGATAACTTGCTTAAAGCCACCAGCAGGCAAGAACAGAGCTAGGCTTCCAATCTTGGAGGGCATACAGACTCTAGACCACTAGCTTTCTCTAACCTTGAGGTCACAAACAGGCAGCCCTGAGGCTGAATGTGGGCTGCAGACAATTTTTTAGGTGTGCACCAAATTTTAAAATTGGGAGGTTACCAATTCAAAAGCAGACTTTTGCTTTTCTTGAAAATTTTGGAGATTTGGCAGCTTTGAGTCTACATTCCTACATGTGTGTAGTGTCTGTTGTTAGGCAAGGTAGGTGCTCCCCAGTTCACAGCAGCTTCCCTCCCTCCCTAGCCCGGCCCTCTCTCTCCTTTCCATCACCAACCTGGTCCTTATAAGGCGATGGAGTCCATACTCTACAGCACACCCTGTCCTCCCCTGTCTCAGTTATGGCCCTCTGCTGGCAGAACTGGGTTTGTGGGTTTGCTTTCCGTACCCTGTGGTACCATGGCAGCTGCTGCCGTGATTCTTAGGATCCTGTTACTTCTTTTACTTCTTTTTCAGTACAGCCTACGCCCTCAGACAAAGATGCCTGTGCAGTCAGATCCTCTCCCTTACGCTGCTCCCTGCGGGGTATGTCCAGTCCGTCAAGATTCTCCCTAAAGACACAGCCTGTAAGAAAGCAGAAGTCTTTGCCTCTGCCTGCCACATATCTTCCTTGAGGCAATGAAGTACAGAGCTGGCTATTTGCTTGATGGACAAAGGGGAAGAGGGGGAGAAATAATAAAATAATTGTAGTCATAGTAATGACAATATTGAACATATATTGAGAATTTGCTATGTGCCATTGTTCTGAACCCATATATGTTAATATATTGATGTTAATCCTCAAAACAATCTTATGATATGAATTGAAGAGTCGTTCTAATTTTATATGTGAGGAGATGGAGGCTACGTTTTCAAGGAGGCTGGAGAATCTGCTCCAAGTCACATGTATCAAGAGGCAGAGGTGGTATTTGAACCAGGCTAAGCAGGTCCTGAGGCTTCAGTCTTAACTACCACCTACTTTTTTAGAAACATAGATTAATATGCCGGAATATTCTCTAGCTACAATTGTTGGGCTTTTATAACCTAAAATCAACTCATACTAAATGAATCAAACAAACGACAACCAAAAAAATAAAAAAAAAAAAGACCAGGAGAATGGACCAAGAAATACAGATGATATAAACACAATACATTTAAAGATATTATTTTTTGTACTTTTTAATGTAGCTTAATTTTTTAATTGATACACAATCATATATTTATGGAGTACAGAATGATGTTTCAATACATATAGTGTATGGTGATCAGATCAGGGTGATTAGCATATCCATCATCTCAAACATTTATCATTTCTTTATGTTGGGAACATTCAATATCCTCCATCCTCCTTTTAGCTATTTGAAACTATATATTTATTGTTAAGTATAGTCATCCTACAGTGGCATAGAACACTAGAACTTATTTATTCAATCTAGCTATAATTTTGTAAAGGTACTGTTTAATTCTAGCAGGAGAATAAAGTGAATGGGAGAGAGGCGAACACCTGTAAGGTCCATAGTATTCCAGATTATGAAATGACACAGATATCTCAGGAGAAGATGAGAGCTTTTCACATAATCATTCCAAGAAGTTTCATTTAACAACAGATATTTATTGAGATGCTATCATGTTCTAGGCTATTGTACTTTGTCCTGGAAACACAAAGATGAATGAATAATGTACCCTTACGGTAAAATACGTGTACATATAATCATGCATAATAGAGTATAAATACATACAATGATTAGCATATGGTCTCTCATTTTTTTAAACTTTAATTTCAAATAGACAACACATTTAGGTAGCTGAATATTTTAAGGATATAAAATTACATACACTGGAAACTCTCTCTTATTCTTGTCTCCAGGTACCTTCCCAGAAAGCAGACACCTTATCCTTCCAGAGATATTTTATACAAGGAAGGATGTGTATAGATTCTTGCTCTCACATTTTTGTTTTTTTCACTTAACACATTTGGATATTATTCGCCATACTTTTTTGGTCATGCATACTACCAGTAAGTTATTTGAGCCCTTAGTATACATTAGAAAGTGAATTATAAAACATAGAGAATATTTAAGAAGGAGAAATGAAGGTGAAATAACCAATAATTTTAGCAATTTATATTCTATTTTAGTATAAAAATGATTTTATCTCACTAACATTTTAAGCACAATGTGATTTAAAATGAAACTACTTTGAAGAAACTTGGTTAAAACTTTATGAAATAGGATTCAAAGATTTGATTAAAAACTTTATGAGACAGGATTCAAAGGTTTGATTAAAACTAAACTGATTGGATAGTGATACTTGATTTTATTTGTTGTTTTGTCACAAAAAATAAAATGTATCACAAAATATGTAGCTCCTATGTAGGCGACAGGTGACTGATACAGTGGGCGCCACAATGTCAGTCTTTATGCCAAAGACTGGTGAAGCTTAATTTATTCTGCTTGTTAAATTTAAAAAGTCAATTTGAACAGAAGATATAATATTTCTTTTTGCACCCCAATTTATCATCTCGAGCCATCCTCCTGGATGTGTGCACCCTACTTAAGGAATCCCGGGCTAGGGAATCAAACATGT	A	.	PASS	SVTYPE=DEL;END=77781588;SVLEN=-7086	GT:AD:DP:SAC	0/1:27,24:51:11,16,14,10
1	78607035	pbsv.INS.212	A	AATCTAAATACTTAACTGAAGGAAGGAAGAAAGGAAGGAAGTAAAGTTTTTCAATAGAAGTGTAACACTAAACTCCATCTCAAAAAAAAAAAAAAAAAAAAGTATATGAAATCATATGATAAACAAGTTCTTTATTCTTTTTTCTTATTACAGTATGAGTTTTATTTAAAGAAAAATAATTTTTTTTTTTTTTTTTGAGACGGAGTCTCGCTCTGTCGCCCAGGCCGGACTGCGGACTGCAGTGGCGCAATCTCGGCTCACTGCAAGCTCCGCTTCCCGGGTTCACGCCATTCTCCTGCCTCAGCCTCCCGAGTAGCTGGGACTACAG	.	PASS	SVTYPE=INS;END=78607035;SVLEN=327	GT:AD:DP:SAC	0/1:31,17:48:15,16,8,9
1	79401535	pbsv.DEL.213	GCGGTGGCTCACGCTTGTAATCCCAGCACTTTGGGAGGCCGAGGCGGGCGGATCACGAGGTCAGGAGATCGAGACCATCCTGGCTAACACGGTGAAACCCCGTCTCTACTAAAAATACAAAAAAATTAGCCGGGCGTGATGGCGGGCGCCTGTAGTCCCAGCTACTCGGGAGGCTGAGGCAGGAGAATGGCGTGAACCCGGGAGGCGGAGCTTGCAGTGAGCCGAGATTGCGCCACTGCACTCCCGCCTGGGCCACAGAGCGAGACTCCGTCT	G	.	PASS	SVTYPE=DEL;END=79401807;SVLEN=-272;SVANN=ALU	GT:AD:DP:SAC	0/1:37,15:52:17,20,7,8
1	79466705	pbsv.DEL.214	ACTTGTAATTTTTGAAATAATCCTTAAATATTATCTGAAAATCAGGAGCCACCTCCTTTTGAGGATTGTAATTTAAAAAACAAGAAAGAGAGAACGAAGGAAAAGAAGCAAGGAAGGGAAGGAGGAAGGAAGACAGAAGGAAGGAAGGAAGGGAGAGGGGGGGGAGGGAGGGAGGAAGGAAGGAAGGAAGGGAGGAAGGGAGAGAGGGAGGGAGGGAGGGAGGGAGGAAGGAAGGTATGAATGAATTATGAATGCTGGTCCGGGTACTACTCAACTCAATTGACTACTCCTAAATTTCAATACTTAAAAATAAAAGGACAAGAAAAGTTTCAGATGAACTACCAGAGGCTGATAATGT	A	.	PASS	SVTYPE=DEL;END=79467062;SVLEN=-357	GT:AD:DP:SAC	0/1:31,26:57:15,16,13,13
1	80221144	pbsv.SPLIT.DUP.215	A	<DUP>	.	PASS	SVTYPE=DUP;END=80223380;SVLEN=2236	GT:AD:DP:SAC	0/1:47,22:69:24,23,11,11
1	80299084	pbsv.INS.216	A	AATCAGTAAAATAGTGTGTGTGTGTAAATATTATTATTATTATTCCACACACACATTTTTATTAAGTGTGTACTCATGACCCCTATAAAAAGTTATAATTCAAGTTGTAATGAAAAGAGTAAAATGTCGTCACAGAACTTAAAAAAAAAAAAAAATAATTGGATCATATAAAAGACACACACACACACACACACACATAATAGCATCTTTTTTTTTCTCTCTCTTTTTGCTTGAGCAGAACCACTGCACACGTGGACAGCACACATTAAAAAATAATTAGGAGCAGGCTGG	.	PASS	SVTYPE=INS;END=80299084;SVLEN=290	GT:AD:DP:SAC	0/1:27,16:43:15,12,5,11
1	80773166	pbsv.INS.217	G	GTTCTTTTTTTTTTTATTATTATTATACTTTAAGTTCTAGGGTACATTTGCATAATGTGCAGGTTTGTTACATATGTATACATGTGCCATGTTGGTGTGCTGCACCCATTAACTTGTCATTTACATTAGGTATATCTCCTAATGCTATCCCTCCCCACCCCCACCCCACAACAGACCCCGGTGTGTGATGTTCCCCTTCCTGTGAAAATGCTGACATCTTTCTAGTGAGTATATATCTTTATTTTTCACTTGTATCATACAATGTTCCCATGTCATTTAAAACTCTTCATGAATATAAATTACTGAATTCATAATAGTCTATCACATGGATGCATGATCATTTATGTAACCATAATGAATGTAATAATAATAAGGTAATGGCTTACAAATGCTAATAGAGGAAGTCATGATCCCTAGGAGCCAGCTCTCATTAATTAACTCATTCTTTTACTCGGTCAATAAATATTTATTGTCTACTTACGTGCAGGCCTCATCTAAAGCTGGACACACAGCCATGAACAAAACAAATATAAATCCTTATCCTCACGGAGCCTTTTTTTTTTTTTTTTTTTTTTTTTTTTAAGATGGAGTCTCACTCTGTCACCCAGGCTGACTTTTATTCATCTCTGGAATTTGTTACATATTTTCTTAAAGAATTTTAATAGATTTACAATAATCTGTATTTTTCTCTGGAGCAGTTCATTCATAAAGGCCAATTGATTATCAATTTCTTTCTTTCTTGTGTGTGTGTGTGTTACGTTACTCTACAATATATAGAAAAAACTTTTAAAAAAGTGATAGCATATAGAAGTACAATAATTACATGAAAGTGTAATTTAAAAATAAAAAGATACACACACATTTGAGTATAGTGAGGTTTAGATAGGATGCGAGGTTTAGATAGGATGCGTTGTTTAGGTAGGATGCGAGGTTTAGGTAGGATGCGTGGTTTAGATAGGATGCGAGGTTTAGATAGGATGCGAGGTTTAGATAGGATGCGAGGTTTAGATAGGATGCATGGTTTAGATAGG	.	PASS	SVTYPE=INS;END=80773166;SVLEN=1030	GT:AD:DP:SAC	0/1:31,9:40:11,20,2,7
1	81008020	pbsv.INS.218	A	AGCAGGCACTTACAGCTAAAAAATTCACCTGTTAGTACGGCTTTCACTGTATTTCATAGGTTTTGGTATGTTGTGTTTCCATCACCGTTCGTTCCAAGAATTTTTTCAATTTCCTCTTTGCTTTTCTCATTCAGGAGCATATTGTTTAATTTCCATGTGTTTGTATAGTTTCCAAAATTCCTCCTGTTAAACTGATTTTTAATTTTATTGTAGTCAGGGAACATACATGACTCAATTTCAGGGTTTTTTTATTTTTTAAGATTTGTTTTGTGGCCCAATATGCCAGGC	.	PASS	SVTYPE=INS;END=81008020;SVLEN=287	GT:AD:DP:SAC	0/1:12,30:42:4,8,18,12
1	81119246	pbsv.DEL.219	CACTGCAAGCTCCGCCTCCCGGGTTCACGCCATTCTCCTGCCTCAGCCTCCCAAGTAGCTTGGACTACAGGCGCCCGCCACTACGCCCGGCTAATTTTTTGTATTTTTAGTAGAGACGGGGTTTCACCATTTTAGCCGGGATGGTCTCGATCTCCTGACCTCGTGATCCGCCCGCCTCGGCCTCCCAAAGTGCTGGGATTACAGGCGTGAGCCACCGCGCCCGGACCACATGGTATTTCTAGTGGCCATCTTCTTTTTTTTTTGAGATGGAGTCTCGCGGTGTCTCCCAGGCTGGAGTGCAGTGGCGCGATCTCGGCTCACTGCAAGCTCCCCCTCCCAGGTTCATGCCATTCTCCTGCCTCAGCCTCCCTAGTCGCTGGGACTACAGGCGCCCGCCACCACGCCCCGCTAAGTTTTTGTACTTTTTAGTAGAGACGGGGTTTCACCA	C	.	PASS	SVTYPE=DEL;END=81119693;SVLEN=-447	GT:AD:DP:SAC	0/1:16,28:44:6,10,18,10
1	81351511	pbsv.INS.220	G	GCCACCAGGCCCCACCTCCAACACTGAGGATTAAATTTCAACATGAGATTTGGTGAGAAATCCACCCCCATGATCCAATCACCTCCCACCAGGCCCCACCTCCAACACTGAGGATTAAATTTCAACATGAGATTTGGTGAGAAATCCACCCCCA	.	PASS	SVTYPE=INS;END=81351511;SVLEN=153	GT:AD:DP:SAC	0/1:17,30:47:10,7,15,15
1	81659633	pbsv.INV.221	G	<INV>	.	PASS	SVTYPE=INV;END=81661551;SVLEN=1918	GT:AD:DP:SAC	0/1:29,23:52:15,14,11,12
1	81660524	pbsv.INV.222	A	<INV>	.	PASS	SVTYPE=INV;END=81661373;SVLEN=849	GT:AD:DP:SAC	0/1:31,24:55:21,10,9,15
1	82079547	pbsv.INV.223	G	<INV>	.	PASS	SVTYPE=INV;END=82081873;SVLEN=2326	GT:AD:DP:SAC	0/1:25,30:55:11,14,17,13
1	83042669	pbsv.DEL.224	TTTTTTTTTTTTTTTGAGACGGAGTCTCGCTCTGTCGCCCAGGCTGGAGTGCAGTGGCGGGATCTCGGCTCACTGCAAGCTCCGCCTCCCGGGTTCACGCCATTCTCCCGCCTCAGCCTCCCAAGTAGCTGGGACTACAGGCGCCCGCCACTACGCCCGGCTAATTTTTTGTATTTTTAGTAGAGACGGGGTTTCACCGTTTTAGCCGGGATGGTCTCGATCTCCTGACCTCGTGATCCGCCCGCCTCGGCCTCCCAAAGTGCTGGGATTACAGGCGTGAGCCA	T	.	PASS	SVTYPE=DEL;END=83042952;SVLEN=-283;SVANN=ALU	GT:AD:DP:SAC	0/1:38,15:53:21,17,8,7
1	83478943	pbsv.DEL.225	TTATTTTTCTAACAATTCTTTGGCTTAATGACATTTATTTAGACTGATCATAACATTTCACTGTTGCAGGCAATATTTCAATAAATATCTTTGGAGGAGTCTGAGTATTTGTTGTAATTTCTCTAGTAGGGTGATTTTCATATTGAGGGACACAATCAGGATCAATTGAGTAATGAAATCAATTAGTGGTATGGGACCAGAGTGGAGTAGATTGGGTTGAAGTAGAGTGACATTGAACAGAATCGTATAGAATGGAATAGGATCAAATAATAGAATAGAATAGAATAGAGTAGAATAGAATAGAATAGAATAGAATAGAATAGAATAGAATAGAATAGAATAGAATAGAATAGAATAGAATAGAATAGAATAGAATCCAATAGAATAGAATAGAATAGAATAATAGAATGATTCTATCAAATGAAATGCAGAAGATTATTTTATTGTGAACTTTTACTTCAGTTATGTGTATGAATATGCATGTATATATTCTGTTTTGCAATGTGAAACAGTTTTTGTTAGCTTATTTTGTTTTGTTCTGCTATGGATTGCTGCAAAAAAAAAAAGTTTGAAAGCACCTTTTCTAGAGTTTATAAGTCAAAGTGGAATTGCCAGGTCATAGGATATATTTGACTTTTGTGGA	T	.	PASS	SVTYPE=DEL;END=83479585;SVLEN=-642	GT:AD:DP:SAC	0/1:25,30:55:12,13,13,17
1	84202305	pbsv.INV.226	G	<INV>	.	PASS	SVTYPE=INV;END=84205220;SVLEN=2915	GT:AD:DP:SAC	0/1:43,11:54:23,20,5,6
1	84234133	pbsv.DEL.227	GTCATCTTTCATCCATACTACACCTTCAGTGTAATTTGGCAAAACGGTCAAGAAACATTTTTGTTGGTATTCTTGACACAAAGTTGAAAGGAAGGCAGGAACAACTCAAGCTGTGCTGGCCCTTCCGAAACTTTGTGAGATTTAGGACAAAGTTCAAAAGATGCTTGACTTGACAAGTAGGGGATTCTGACACACAACTTTTTAAAAGCACCCTTTCTCCCAGGCAGACAGAGCCAGGATACAAGGCTTGGTGAAAACACTGCCATTTGCAGTAAGCATCCTACAGATATATCACTATAACCATGATGAACCCTGTGGTCAGACCTGGAGAGCCCTGATGGCAAGAGTGCACATTTTAGGAAAGGAGAACTTTGCTTCTTCCAGAGCCCAGATACTGAATCAGTTCAACAAGGCAATGGCAGCAGCCAGGGCTGAAGTTGGGAGACAGTTTAAGCAGATGTACAAAAATGCATCAACACTGAAGAAAAAAATCACAAATTTACTTTATTCTCCAAATTTCCCATCTTCATCCTAAGTCCAAGTGTTGGTTTTGAGTAGGCAGCCATACAGGGCAGTACCATGCCATATCTCGAATTGCAGCTTAGATGTGCTGACATTAGATTACTATCCAATATAGCTCACAATATTCAGTCACATATTGTCCACTGGTGTTTGGGAACTGCTTTCGATAGGCAGACCACTAGAAGCTATAGGCACATTTGAGAAAAAAAAAAAAAAAGTAGCATTTGGTGATAGAAATACCATATATCTTTGTTTAGAAGTAGTGGCTTCTATTAAATTTAATTACTTCCCCTGTGGCTTTAAATCAAGGGCAGCTTCTGTTAAATTTAATTACTTTCCCCTGCGGTTTACATGGCAAAGGTGTCATTACTACTTTCGGAGTGCTTCTGGCCAAAGTGAAAGCTTGGATATGATTTGCTCCATTATACCAAAGCCTTCCTTCATAATTTTACCTTTTCCCTCTATCCAATAACACATTTATATGGACATTTTATTCATGAAACCTGCCCTCAGTATCTTAAAAATTATTCAGTTAGTAGCATGTGATTGACAGTTGAAATCTGAAGAAAAAAAGCAATGTTGATAAATTTCAACACAAAGATACTCTGGATTTATTTCACAGTTTCACTGTACAGATGTTTATGTAGCACACCAGCACTTTAAAGGTATTATTATGCATATTCTACATAAAGGTGCACTTTCTTAAATTTTCTGAATGAGGTAGTTTATTATCACTTTTATTTTATTAGTTCCGTGCCAAGCTAACAATTTTTACTACTAATTATGTTGACACCAATTCCAATGGCTCTTCTGCCCCCAACTGTCAAAGTTCACATTTAAGTGTAGCTACCTAACAACGTTGCCCTTTATTGATTTGTCATTGGAATATATTCACAGAAGTGAATTCCTAAAAGTTTGCTTCTCTCAAGATGAAATGGATCTTCATTAACATTCTGAAAATGAAATGCAGCTTCATAAAAAAAAAAAGGCAGCTTTCAGACCATTTTAGAATTTCAGAGGAATTTTGCATTATCTTTCCCATGATTCTATGCTGATGTCAGGCTGTATTTCAACTGAAATGACAATGAAATCATTTCAATTCCATGCAATGTGCAAAAAAACAGTCAATTTTTCACTTGGCAAGCTGAAGTCTAAAGTAATTAAGCACTGCTGTGTGGGAGGCAGCTTCCTGCTCTGAAGTCAGCCTGAGATAATTACCATATTAAAGTCAAAACATCATGTGCCGTGCTGATAGATAGATGGATGGAGAGATTGGGCATCTATTAAATGATCCATTTTGTTATGCTTCCTGGGAAATGTGCCATTGATGCCAATTAAGAAATATATATTCCAAGTGAGTATTTCTAAGTGGAAAAACTTCTATCTGGTAAATTGAATTTATTATTTACTGATCATGAAGTACTTAAAGTCATAAAATCTAGATAGAGAGCAACCTATGAGGAGAATTACATGCTCTGTCTTGGTTTACAAACCCCTCATTACCTAATTGCCATGTT	G	.	PASS	SVTYPE=DEL;END=84236171;SVLEN=-2038	GT:AD:DP:SAC	0/1:41,13:54:20,21,8,5
1	84310191	pbsv.DEL.228	AGGGACTCTCTAAATCTTGAGTGAGTTGTGTTATATGTGTGTTCACATTGTCCACATTCATTGAATTGTACACTGGCAATTTATGGAATGAATGGTGACTGTGATTTACAAAAGAATAAACTGAGTTGAATAAAGGTTCCAGGAGAATCCATGGTCAGTGTTTAACACCGGTCAAAATACTTAGATATTTTGCATATATGTATACATGCATACAAACCCCAGTGACCGAGATGGGGCAGGGGAGAGAGGGAGACAGAGAATAGGAAAAGGGAAAGTAGAAAGTGGAGTGCTATGGTTTGAATATGTCCCCTCCAGAATTCATGTAGAAACCTAATCCCCATTGTAATGGTATTAAAATGTGTTACTTTTGCGAGATGATTAAGTCATGAGGGCTTTCCCCTCATCATGAATGGATTAGTGCCTTATAAAAGGGCTAGGGGCAACCAGCCTAGGCCTCTTTTTGTTTTTTTCTCCCCATCCCCTCCCAAGGATGCAACAACAAGGCGCCATCTTGGAAGCAGACAGCAGCCCTCACGAGACACCAAACTTGCTGGTGCCTTGATCTTAGCCTTCTGCCTCCAGAACTGTAAAAAAAAAAAAAAAAATGAATTTCTCTTCTTTACAAATTACCCAGTATGTGGTATTTTGTTATAGCAGCGTGAACAAGCTAAAACATGAAACTGGAAAGTAGGGATAATTCTTTGGGGGAAGTTCTGCTATAAAGAGATTCCAAAAAATGGAGCATGAAGGAAAGGCAGAGGCAAAATTGGCTCAAGTTTTTATAAAGCCATGAGATATTTAAGCATTTTTGTACCATGAGGATTATTCAGAAAAGAAGGAACGTATGAAGATGCAGGAAAAAGAGGGCACACATGTGGAAGTGATGTCTTTGTGAAGGTGAGAAGGGGAGAATCCAGTGTACAAAAAAGGGCTCTTCTGAGAGGCCCTTGAACAACCAGCCTGTTTCTTTAAAACACCCCAAATTCAAAGAGATGGTGTGCTTAAAATGTTTATTGCGGTATATATTCAGTTAAGAAACTAATTATTATTGGCAGCTGCTCTTCCTTTCTCTTTCCCTTGATTACACAAATTACATCCCATGGGTGATTGCACAACAACTTACACTCCAAGCACGCACAGAAAGCAAACTTTGTACTAGGGAAGGATGATGAATGTGCATTAAGGGATTGTCACAAAAGATTTTAGAAACTGATAACTTTAATAGTTATTCTCAAAAGAAAAGTACAGCAAAAAGTGGAAATGTAAAAAACTTCTTGGTCCAATCGAGGTTCAGGGCTGAGTAAAAGTTACAGTAGACTAACTGTTAATCATCCTTTCCTCATTTTGAACTGATTGAAAGCTCCAACTCTTACATAAGTGCTACAAATATCCTAAACTGCCTGTGATTTTCCTAAGCCTCACTGGTTTAGAATTAATATCACTAAAGCTCCATTCTCACCACATACAGGACTATCTCACAAAAAAAGCCTGTGTTCACCATCGACAAATACCCACAGCTTGAGATTAATAGTCAGGATTTAGGAGGGCAGGAACCTTCCATAAAAACCACATGTGAAGGCCAAAGTGGATTTTTAATATTGGGGACAACAAGCATTAACTAATTTTTCCTACTGGAGTGCACTGTCCTTTAGTCTCTATTTTTGCTCCTAATTGTTCCTGCAGGTAGTAGGTTAACATGTAACGTACTTACAGAAGGAAGCAATTGAACATGGCATAGATACTGAAAGAAAGGGCTCAATAAAAGAGCAGCATGTGCTCTAATCTGGCCTTTTACAACATCCACTATCAAAGAGCTTTGGGGGTTTAAGGGGATTAGATACCATAACCCATCTGTCAGGTCATTATGGAAGGAAACACTCCTGCTGTTTTCAAGGGAAGATGCCCTACTGTATATTATTATCATTAAGCATTTACAGAGTACTGTAGGCTTGCAAAGCACTTTGAAAGCATTTTTATTTGTTGTTCCTCATAAAATGCTGTCAACTCTAAGAATTATCTACAAATGAAGAAACTGAGGTTCAGGAAGATGGTGACAAATGTTTCAGTCACCCAGGGAGTGGCAGGAGCTATGAGGAGTACTTGGATCCTTCAGAAGAGGGAATACCTTCTATCTCCTACCTAAAAACATGCCAAAGGTGTGTGCTTGTGTGTGTGTGTGTGTGTGTGTGTGTGTGTGTGTGTGTGTAAGGCCTAAACCAATTCTCTTGGGTTTTCCTGCAATCTTATACATTATTCCATAACGAGCACTTATGAGTTATTTTCTGTAGACACAGGATGTATCTTAACAGCAGTCGTACGTCATGATTGACACCGTTCCATATGGGAGGAGAAGCAGGATGCATTCAAGCATGTGGATGTGTAAAGATGGACTGACATATCGCAGCTATCATTTACAAAACTGGAGATCCCAAATCTAAAGCATAATGAGGCAAAAATGAAATACTACATGCCCATTCATCCGTGTTGCTTGTAATTTGCTAGAAATAATTTAACATTCCAGTAAATTCTAAGCAAGTGACTTAGTATACAGGGCAAAAGATAAAGATGTCTACTGGAAAACAGCAAAGCTATCTAATATGGGCTCCCAGGAGGGGAGCTCTAACACTCACAATAACATGGCTGCAGTTACCTGATATCGTTTCTTTTTCTGAGATTCTCCCTTCTATTTAGAACAGAATTATGGGAGTTATTTTTGTGAGTCTTACAATTGAGGGGATTATCATTTTCTTTTAAAAGGGAATTAATCTCCATTAAAATAAGGAACAAATAGCACTGATACATTTAGACATTAAAGGGAGACATTGCCTCAATTGTTTAAATATACTGATCAAACTGGATGACTTAATTAAATGGCTATGTTTTGTATCTTTTAAAGTTGTTGTGTCTTGAAGAAAATGGAGAAAAACCATTTTTCATACTATTTTTTAATCATGAGTTGGTAAAAATGATTACTGATATTCACTTATTTATTCTATACTGAGCATCATCTATATGCTAGACACAATCTCTTTCCCAAGGAGTTCACAGCCTGATAAAAGAGATAAGATATATTCACATATAACTATATTACAATATATGGGGTGATGGTTCCATAGCGAATTATAGGTAAATTACCCTGGAGCTTGAGGGAAGGTCCAGTGCTTGAGAGGATTATCATCTCATTCACGGAAGCTGGGGTCAGGTAAGAAAGGAGGGGGAACATGGGAAGGCTTTACAGGACAGATTTCAACCAAGGTGCTTCTCCAAGGTTGTGTAGGGATTGGGCAAACAGGAAAGGAGAAAATGAGACATTCCTGGTAAAGGCACAGGGGCAAAGAAGCAGCTGGTAGGGGAGCTCAAACAGTATCTGGTAGTAGTTCACAGTTACTACATGCTTAAGCTAAGTCATACATAACTAGATGTAAAATGAAGGAGGAGAGAAGGCGAAAGCAGACCAATTCGTGCCATGGTTCCCAAATCTGGCTAATCCAAGAGATCCTGAATCCTGGAGATTCTGGTTTTGGCTTCATAGATTCAAAGCCCTTCTACCCTAGCCTGTGAATCTATGTAGCTGTAATTATCCAGCTACTTGCAATCCTCTGTCATTCAACTTATCACTTCATTTCATACCCAGTGCCCTACCTCTGGTCCTTCTTATCTCTCACCTGGATGATTGCAGTAGCTTCCTGCCTTGCTTTCTTATTACTGCTAGAATCATGTTTCTATAATAAAATGTATTTCTTCACTGCCCTACTTCAAAGCCATTAATGGCTCCATGTTGCATAACAAAGTACATGGTATACTAGGTTAGTCAAAATCTGGGCAAAACCTACCATTCCCCCGGCACAAATGCACACATACACGCATACTCTCTAAACATTCCCTAAAACCCATTCAGCCTCCGTCGGGATGCTTTGTGCTCCTCTTGTCTCCCAGCAGAAATATTAATAACATTTAGCATTTCATTCCTGGGAATCCATCCTAAGGAAATAATCTAAAATGTTAAAATATCTCTCTTTAGCCTCATCTCTTGTGATTTCCCACCTCACTCTAGCTCCAGTTGTAAGAAAGTACTGGGCGTTCTCATTGCCTCTGGGCCCCTTTGCAAAGGGTGTTCCCTCTGCCTGATGGCTTCCTGCTGGTAGATTTTTTCCTTCTTGCTTTTTTTTTCTGTATTTCAGCCTTAAAAGTATCAGTTAAAACATCCGTACTCTGTTGAATCTTCTCCATTCTGCTAAGCATTTAGCTATTCCCTTCACCAGTTTTCCACAGCACCTTGAACACATCTCCACTATCACGCTAATCACATTGAATTATAATGGCTTAGAAGTCCATCCCTCTCTAAACCACAAGAGCCAGGAGAACAAGAAGCATTTCTTGTCTATCCCCGTGCTTTATCGCTAGCATTGAGCCCTCCAACATTTGTGAACAGTTCAAATGAAAATTATGAAAGCTTCAACCAGGAGTGTTTGGAAGTCTATAGCAGAGGTAGAATTTATAGGGATTGTTAAACGTGTATGGAATAACGAAGAGAGGTGTCAAAGGCAAGGTCAAGCCCAGGT	A	.	PASS	SVTYPE=DEL;END=84314752;SVLEN=-4561	GT:AD:DP:SAC	0/1:29,30:59:15,14,12,18
1	84517973	pbsv.DEL.229	TTTATGGGGCACATTCAGCTCCTCTCACATATTCTTCTTTGTTTTATTTATAATTTTTTTTTTTACAATTCTTTTTTTTTTTTTTTTTTTTTTTTTTTTTATTATACTCTAAGTTTTAGGGTACATGTGCACATTGTGCAGGTTAGTTACATATGTATACATGTGCCATGCTGGTGCACTGCACCCACTAATGTGTCATCTAGCATTAGGTATATCTCCCAATGCTATCCCTCCCCCCTCCCCCGACCCCACCACAGTCCCCAGAGTGTGATATTCCCCTTCCTGTGTCCATGTGATCTCATTGTTCAATTCCCACCTATGAGTGAGAATATGCGGTGTTTGGTTTTTTGTTCTTGCGATAGTTTACTGAGAATGATGGTTTCCAATTTCATCCATGCCCCTACAAAGGATATGAACTCATCATTTTTTATGGCTGCATAGTATTCCATGGTGTATATGTGCCACATTTTCTTAATCCAGTCTATCATTGTTGGGCATTTGGGTTGGTTCCAAGTCTTTGCTATTGTGAATAGTGCTGCAATAAACATACGTGTGCATGTGTCTTTATAGCAGCATGATTTATACTCATTTGGGTATATACCCAGTAATGGGATGGCTGGGTCAAATGGTATTTCTAGTTCTAGATCCCTGAGGAATCGCCACACTGACTTCCACAATGGTTGAACTAGTTTACAGTCCCACCAACAGTGTAAAAGTGTTCCTATTTCTCCGCATCCTCTCCAGCACCTGTTGTTTCCTGACTTTTTAATGATTGCCATTCTAACTGGTGTGAGATGATATCTCATAGTGGTTTTGATTTGCATTTCTCTGATGGCCAGTGATGATGAGCATTTCTTCATGTGTTTTTTGGCTGCATAAATGTCTTCTTTTGAGAAGTGTCTGTTCATGTCCTTCGCCCACTTTTTGATGGGGTTGTTTGTTTTTTTCTTGTAAATTTGTTTGAGTTCATTGTAGATTCTGGATATTAGCCCTTTGTCAGATGAGTAGGTTGCAAAAATTTTCTCCCATGTTGTAGGTTGCCTGTTCACTCTGATGGTAGTTTCTTTTGCTGTGCAGAAGCTCTTTAGTTTAATTAGATCCCATTTGTCAATTTTGTCTTTTGTTGCCATTGCTTTTGGTGTTTTGGACATGAAGTCCTTGCCCACGCCTATGTCCTGAATGGTAATGCCTAGGTTTTCTTCTAGGGTTTTTATGGTTTTAGGTTTAACGTTTAAATCTTTAATCCATCTTGAATTGATTTTTGTATAAGGTGTAAGGAAGGGATCCAGTTTCAGCTTTCTACATATGGCTAGCCAGTTTTCCCAGCACCATTTATTAAATAGGGAATCCTTTCCCCATTGCTTGTTTTTCTCAGGTTTGTCAAAGATCAGATAGTTGTAGATATGCGGCATTATTTCTGAGGGCTCTGTTCTGTTCCATTGATCTATATCTCTGTTTTGGTACCAGTACCATGCTGTTTTGGTTACTGTAGCCTTGTAGTATAGTTTGAAGTCAGGTAGTGTGATGCCTCCAGCTTTGTTCTTTTGGCTTAGGATTGACTTGGCAATGCGGGCTCTTTTTTGGTTCCATATGAACTTTAAAGTAGTTTTTTCCAATTCTGTGAAGAAAGTCATTGGTAGCTTGATGGGGATGGCATTGAATCTGTAAATTACCTTGGGCAGTATGGCCATTTTCACGATATTGATTCTTCCTACCCATGAGCATGGAATGTTCTTCCATTTGTTTGTATCCTCTTTTATTTCCTTGAGCAGTGGTTTGTAGTTCTCCTTGAAGAGGTCCTTCACATCCCTTGTAAGTTGGATTCCTAGGTATTTTATTCTCTTTGAAGCAATTGTGAATGGGAGTTCACCCATGATTTGGCTCTCTGTTTGTCTGTTGTTGGTGTATAAGAATGCTTGTGATTTTTGTACATTGATTTTGTATCCTGAGACTTTGCTGAAGTTGCTTATCAGCTTAAGGAGATTTTGGGCTGAGACGATGGGGTTTTCTAGATAAACAATCATGTCGTCTGCAAACAGGGACAATTTGACTTCCTCTTTTCCTAATTGAATACCCTTTATTTCCTTCTCCTGCCTGATTGCCCTGGCCAGAACTTCCAACACTATGTTGAATAGGAGCGGTGAGAGAGGGCATCCCTGTCTTGTGCCGGTTTTCAAAGGGAATGCTTCCAGTTTTTGCCCATTCAGTATGATATTGGCTGTGGGTTTGTCATAGATAGCTCTTATTATTTTGAAATACGTCCCATCAATACCTAATTTATTGAGAGTTTTTAGCATGAAGGGTTGTTGAATTTTGTCAAAGGCTTTTTCTGCATCTATTGAGATAATCATGTGGTTTTTGTCTTTGGCTCTGTTTATATGCTGGATTACATTTATTGATTTGCGTATATTGAACCAGCCTTGCATCCCAGGGATGAAGCCCACTTGATCATGGTGGATAAGCTTTTTGATGTGCTGCTGGATTCGGTTTGCCAGTATTTTATTGAGGATTTTTGCATCAATGTTCATCAAGGATATTGGTCTAAAATTCTCTTTTTTGGTTGTGTCTCTGCCCGGCTTTGGTATCAGTATGATGCTGGCCTCATAAAATGAGTTAGGGAGGATTCCCTCTTTTTCTATTGATTGGAATAGTTTCAGAAGGAATGGTACCAGTTCCTCCTTGTACCTCTGGTAGAATTCGGCTGTGAATCCATCTGGTCCTGGACTCTTTTTGGTTGGTAAACTATTGATTATTGCCACAATTTCAGAGCCTGTTATTGGTCGATTCAGAGATTCAACTTCTTCCTGGTTTAGTCTTGGGAGAGTGTATGTGTCGAGGAATGTATCCATTTCTTCTAGATTTTCTAGTTTATTTGCGTAGAGGTGTTTGTAGTATTCTCTGATGGTAGTTTGTATTTCTGTGGGATCGGTGGTGATATCCCCTTTATCATTTTTTATTGTGTCTATTTGATTCTTCTCTCTTTTTTTCTTTATTAGTCTTGCTAGCGGTCTATCAATTTTGTTGATCCTTTCAAAAAACCAGCTCCTGGATTCATTGATTTTTTGAAGGGTTTTTTGTGTCTCTATTTCCTTCAGTTCTGCTCTGATTTTAGTTATTTCTTGCCTTCTGCTAGCTTTTGAATGTGTTTGCTCTTGCTTTTCTAGTTCTTTTAATTGTGATGTTAGGGTGTCAATTTTGGATCTTTCCTGCTTTCTCTTGTAGGCATTTAGTGCTATAAATTTCCCTCTACACACTGCTTTGAGTGCGTCCCAGAGATTCTGGTATGTGGTGTCTTTGTTCTCGTTGGTTTCAAAGAACATCTTTATTTCTGCCTTCATTTCATTATGTACCCAGTAGTCATTCAGGAGCAGGTTGTTCAGTTTCCATGTAGTTGAGCGGCTTTGAGTGAGATTCTTAATCCTGAGTTCTAGTTTGATTGCACTGTGGTCTGAGAGATAGTTTGTTATAATTTCTGTTCTTTTACATTTGCTGAGGAGAGCTTTACTTCCAACTATGTGGTCAATTTTGGAATAGGTGTGGTGTGGTGCTGAAAAAAATGTATATTCTGTTGATTTGGGGTGGAGAGTTCTGTAGATGTCTATTAGGTCTGCTTGGTGCAGAGCTGAGTTCAATTCCTGGGTATCCTTGTTGACTTTCTGTCTCGTTGATCTGTCTAATGTTGACAGTGGGGTGTTAAAGTCTCCCATTATTAATGTGTGGGAGTCTAAGTCTCTTTGTAGGTCACTCAGGACTTGCTTTATGAATCTGGGTGCTCCTGTATTGGGTGCATAAATATTTAGGATAGTTAGCTCCTCTTGTTGAATTGATCCCTTTACCATTATGTAATGGCCTTCTTTGTCTCTTTTGATCTTTGTTGGTTTAAAGTCTGTTTTATCAGAGACTAAGATTGCAACCCCTGCCTTTTTTTGTTTTCCATTGGCTTGGTAGATCTTCCTCCATCCTTTTATTTTGAGCCTATGTGTGTCTCTGCACGTGAGATGGGTTTCCTGAATATAGCACACTGATGGGTCTTGACTCTTTATCCAACTTGCCAGTCTGTGTCTTTTAATTGCAGAATTTAGTCCATTTATATTTAAAGTTAATATTGTTATGTGTGAATTTGATCCTGTCATTATGATGTTAGCTGGTGATTTTGCTCATTAGTTGATGCAGTTTCTTCCTAGTCTCGATGGTCTTTACATTTTGGCATGATTTTGCAGCGGCTGGTACCGGTTGTTCCTTTCCATGTTTAGCGCTTCCTTCAGGAGCTCTTTTAGGGCAGGCCTGGTGGTGACAAAATCTCTCAACATTTGCTTGTCTATAAAGTATTTTATTTCTCCTTCACTTATGAAGCTTAGTTTGGCTGGATATGAAATTCTGGGTTGAAAATTCTTTTCTTTAAGAATGTTGAATATTGGCCCCCACTCTCTTCTGGCTTGTAGGGTTTCTGCCGAGAGATCCGCTGTTAGTCTGATGGGCTTTCCTTTGAGGGTAACCCGACCTTTCTCTCTGGCTGCCCTTAACATTTTTTCCTTCATTTCAACTTTGGTGAATCTGACAATTATGTGTCTTGGAGTTGCTCTTCTCGAGGAGTATCTTTGTGGCGTTCTCTGTATTTCCTGAATCTGAACGTTGGCCTGCCTTGCTAGATTGGGGAAGTTCTCCTGGATAATATCCTGCAGAGTGTTTTCCAACTTGGTTCCATTCTCCACATCACTTTCAGGTACACCAATCAGACGTAGATTTGGTCTTTTCACATAGTCCCATATTTCTTGGAGGCTTTGCTCATTTCTTTTTATTCTTTTTTCTCTAAACTTCCCTTCTCGCTTCATTTCATTCATTTCATCTTCCATTGCTGATACCCTTTCTTCCAGTTGATCGCATCGGCTCCTGAGGCTTCTGCATTCTTCACGTAGTTCTCGAGCCTTGGTTTTCAGCTCCATCAGCTCCTTTAAGCACTTCTCTGTATTGGTTATTCTAGTTATACATTCTTCTAAATTTTTTTCAAAGTTTTCAACTTCTTTGCCTTTGGTTTGAATGTCCTCCCGTAGCTCAGAGTAATTTGATCGTCTGAAGCCTTCTTCTCTCAGCTCGTCAAAATCATTCTCCATCCAGCTTTGTTCTGTTGCTGGTGAGGAACTGCGTTCCTTTGGAGGAGGAGAGGCGCTCTGCGTTTTAGAGTTTCCAGTTTTTCTGTTCTGTTTTTTCCCCATCTTTGTGGTTTTATCTACTTTTGGTCTTTGATGATGGTGATGTACAGATGGGTTTTCGGTGTAGATGTCCTTTCTGGTTGTTAGTTTTCCTTCTAACAGACAGGACCCTCAGCTGCAGGTCTGTTGGAATACCCTGCCGTGTGAGGTGTCAGTGTGCCTCTGCTGGGGGGTGCCTCCCAGTTAGGCTGCTCGGGGGTCAGGAGTCAGGGACCCACTTGAGGAGGCAGTCTGCCCGTTCTCAGATCTCCAGCTGCGTGCTGGGAGAACCACTGGTGTCTTCAAAGCTGTCAGACAGGGACACTTAAGTCTGCAGAGGTTACTGCTGTCTTTTTGTTTGTCTGTGCCCTGCCCCCAGAGGTGGAGCCTACAGAGGCAGGCAGGCCTCCTTGAGCTGTGGTGGGCTCCACCCAGTTCGAGCTTCCCGGCTGCTTTGTTTACCTAAGCAAGCCTGGGCAATGGCGGGCGCCCCTCCCCCAGCCTCGTTGCCGCCTTGCAGTTTGATCTCAGACTGCTGTGCTAGCAATCAGCGAGATTCCGTGGGCGTAGGACCCTCCGAGCCAGGTGTGGGATATAGTCTCGTGGTGCGCCGTTTCTTAAGCCGGTCTGAAAAGCGCAATATTCGGGTGGGAGTGACCCGATTTTCCAGGTGCGTCCGTCACCCCTTTCTTTGACTCGGAAAGGGAACTCCCTGACCCCTTGCGCTTCCCAGGTGAGGCAATGCCTCGCCCTGCTTCGGCTCGCGCACGGTGCGCACACACACTGGCCTGCGCCCACTGTCTGGCACTCCCTAGTGAGATGAACCCGGTACCTCAGATGGAAATGCAGAAATCACCGTCTTCTGCGTCGCTCACGCTGGGAGCTGTAGACCGGAGCTGTTCCTATTCGGCCATCTTGGCTCCTCCCCTACAATTCTTCCACTGTGAGAGTTACCCAAAGCTCGGCGTCTGTGATGGTCTACCGGGCCTCCGAGGCGATCGAGCAGCATCAGTCTTCAGCCGCTAAGCCGAGAAGGAGTCTGTCAGAGAGCCTTGGGCCAGAGTTCCACAGGCTCTGGGAGTGGCTGCCAGGTGAGTTGAACAGTCCAATTTCCAGTGGGGTCCCGCACAGATGGGACACAGCTTAGGAGGAATCCTGGGCTGCAGGCATTCCTTGGCCTGGTGGTCAGATTTCTGGCACTTGTAGAGAGCTCCTGGGGGAGGAGTTTCTGGAGGAACGCCTGGCCGCTGCAGTTCAGGCGTTTGGAAGTTCTTGTGTGCTGGAGATGTGGCGGATTTGAAATTGGTGAGATGTTTCTTGGGCTGGTCGGTCTGAAGACCTGAGGTCGTAGGTTGATCTTTCTCACGGAGCAAAGAGCAGGAGGACGGGGGATTGATCTCCCAAGGGAGGTCCCCCGATCTGAGTCACGGCACCAAATTTCACGCG	T	.	PASS	SVTYPE=DEL;END=84524607;SVLEN=-6634;SVANN=L1	GT:AD:DP:SAC	0/1:15,37:52:4,11,24,13
1	86401363	pbsv.DEL.230	ATACAGTATCAGACTGAAGTCATCTGAAGGCTTGACTGACAGTTTATTAATTCGGGAGCACTTTCCAAGTATCAGACTGTATCCCTTATGCCTACTGCCTGGGATACATAAGATAACATACGTAGAATGAATGAGTGAACAACTTAGAGCAGTAGTGGTGGAAACAGAGGTGAGCCACCCACATTCCCTTTTTATGACATATCTTATTAACCCTGCAATAAGCTCCTTCAAGATTTAGGCCTTAGCAGAGAGGCCTATATCCAAAGCCTGATTAAGGCGGGGTATAAAAGTCTGGCCATTTGGGCCCAATGTCTGACTACTCTGATGGTCCAAACATTTGGTTGGTCTCTTCCCTCCTTCTGGGGGATTGCAGAGAAGATTGGGTAAAAGCCAGGATTTAAAATCAAAGTGACCAAATTCCAGAGAAGGTCCAACTCCTAACCAAGACAAGTCTGTTATGCCAAAGTCAGGGTCTTGGTTAGAAAAAAAAAAATGGAACTCTGATACTTGTGAAAACAGTATCTGGGCAGAGGTCCCTGAAGATTTTGAACTGCTAGTCTCTGAACTCTACCAGCTTACACAAGTGGCCTACTTCTTATTATAATTTAGCATTCTCCCCTAACATAACCTCTCCCCTGTAAGAAAACGTAACCCAGTTAGGATTCCCACCACCTCCTCTTCTAGCCATTATGCCAATAACTAGGGTTAAATCACAGCATAACTTGCTGCACCTGATATAGGCAGAAGGGACTATGACCCAAGGGGATAAAAGATCTCGTCAGTATGTACTGGTAGGAGAAGGGGGCATATATGTGGATCTGATTGCACAGGTATTTGATCAAGAGAACCATAATATAACATAAATAACATAAAATTAGATACGGAAAAGTTTATTAATTTGGGAGCACTTTCCAAGATAGAGGAATTAACACTCTGGCAAGGACCCCAGGAGGTTGCACAAGCTCCTACAGTGGGTCCAAGCTGTGAGGCAAGCAGTCCTGTACTTTGGGCCACATGACCTGGCAGACCCTACGGTATTAGAGGAATCAATGGTGGAAAAATAAGTTATGCAAAGCCTATGTTAAGCCTTGATGGGAAGATCACAGTGCAGGCTCCTGAGATTTTGTATCAAGGCTCTGCCACCTGCAGCAGAGATTTAAACACATTTTGAAAAATGAATTCCAGCATACCGGTAGCCTTAGTAGAGTCTGGGCACTTAATCACAGGACACCAAATGACTACACATCTGAATCTCCTATAAGCTGAGTTCCATCAGATTCATCAAGTCATAAGGCCAACCAGTTCCAGTGCATTCTGGGAAGGAATATGAGCAACACAGAGGCACAAGCAGACTGCATAAGCAAGTTGTCCATATTCCCAGCCAGTACCTCTTCTTTAGCTGACACCTTTGCTCTCTGGGGGATCCCTTACGACCAGCTGTCAGAAGGAGAAAGCCCAAACTTGGTTTATGGATAGTAGGCTTCTTACGTAGGTGCAAACTGAAGATGGATGGCAGCTGAGCTACAGCTTCACCCAGAAGTGCCTTAAAAGGCAGTAACAGGGAACATCTTCTAATGAGCAAGTCTCAGGCAGTGTACCAGATCATTCACTTTGTGAGCAAGAGAGGTTGCTTGAGGTTAGAATAGGTACAGACTAATGGAAATTTGTGAGTGACCTGGCTGGTTGATTAGGCACCTAAAAGGAAGAATATTGTAAGACTGGGGCCAAGAAGATGTGAGAAACAGGAATATGGGAGGACATACTGGAGTAGGCACGAAGTGTGAAGATCTTTGTATCACATGTCAATATTTACCAGAGGGTCAAACATGAAAGAGTATCTGCAGGTAGATTTAATGACTCAGAAAGCTGACATCAGCAAGCCTTGATCATCAGTCACTTCAGTGCTGGATGATGGATATATGAATGGAATGGACATGGTAGAAGAGATGGAAGGTATGCATGAGTCTGACATCATAGGGTGCAATTCAACAAGGCTAATATAAATACTGCTTCCACTGAATATCCAAACTGCCAACAACAGAGAACCATATTAAGCCCACAACATGGTACCATTCTTTGAGAAGCCCAACCAGCTAGTTGGAGGCAAGTTCATTCTGGAAAGGCCAAAGATTTATTCTAGCAGAAATGACATATGCTTTGAAAATGGGTGGCCTTCCCCACACTGAGGCCTCAATTAGTACCAGTATTTAGTAGCTTAAAAAGTGTCTAATTTACCATATGGGATCCCCAAAATATTATGTCAGAGCAGGGGACTCATTTTATGCAAACAGTGCAGAAGTGGGCCTATGACCATGAGATCTAATTGTCATATTACATCACATCAAGAATTTTCCAACTTGAGAGAGCATTGGAATAGCCTGCTAAAGGTACAAACTAAAGTGCCAGCTAGGAGGTGATGCTTTATGAGGATGAGGCACTATCCTATAGGATGAAGTATATACACTGACTCAAAGACATTTATATGGTACTGGGTCTCTAATAGGAAATATGGATGGGTCTGAAACCAAAGTGTGGAAGCAGAATTAGTTCCACTTACTATCACTCTCAATGTCCCAGTGGAGGACTCTGTGCTTTCCATTCCCACAAAATGTGAGCTCTGCAGACATGGAGGCCCTCGTCCTCAAAGGGAACACATTTTCACCAAGTGACACAGTGAGAGTCTCACTGAACTATAAGCTATGGCAATCTCTTGAGCCCTTCAATTTCCCTGTGTCCACACCCCAGCAGGCAAAAATAAGTCACCATCTTGGCACAGTTAATTCACCCTGATCATCAGAAGAGGGAGAAGATTAATATCACTGAAGTCTTAAAATCAGCTGCAGTGCTAGGGGCTGTAATTTGTATGACTGATTCCTCTTCTAAGCTTCCCTCAGGAAGAGAATCCACTAGAATCCTAGGACAGCATCTCCCTAAAAGGATATGAAGAAGTAGATCCAAGCAGAACAAGGAGTAGACTGTGGTGAACACCAAGATATGCTTCCAAGGTACTCCTTCAAGGAAGAACTTGTGTGGCCCAAGCTGTCAGTAGCTTCATGGTTTGCCTTAGTTCCAGAGAGCCTTCTTGACCAAAGGTACATATACCTTTCCCAGGTTGGTCCATATACAGTGACTGCTTGGAGTAAACTATAAAAGCCCAG	A	.	PASS	SVTYPE=DEL;END=86404520;SVLEN=-3157	GT:AD:DP:SAC	0/1:46,15:61:25,21,9,6
1	86402243	pbsv.DEL.231	ACGGAAAAGTTTATTAATTTGGGAGCACTTTCCAAGATAGAGGAATTAACACTCTGGCAAGGACCCCAGGAGGTTGCACAAGCTCCTACAGTGGGTCCAAGCTGTGAGGCAAGCAGTCCTGTACTTTGGGCCACATGACCTGGCAGACCCTACGGTATTAGAGGAATCAATGGTGGAAAAATAAGTTATGCAAAGCCTATGTTAAGCCTTGATGGGAAGATCACAGTGCAGGCTCCTGAGATTTTGTATCAAGGCTCTGCCACCTGCAGCAGAGATTTAAACACATTTTGAAAAATGAATTCCAGCATACCGGTAGCCTTAGTAGAGTCTGGGCACTTAATCACAGGACACCAAATGACTACACATCTGAATCTCCTATAAGCTGAGTTCCATCAGATTCATCAAGTCATAAGGCCAACCAGTTCCAGTGCATTCTGGGAAGGAATATGAGCAACACAGAGGCACAAGCAGACTGCATAAGCAAGTTGTCCATATTCCCAGCCAGTACCTCTTCTTTAGCTGACACCTTTGCTCTCTGGGGGATCCCTTACGACCAGCTGTCAGAAGGAGAAAGCCCAAACTTGGTTTATGGATAGTAGGCTTCTTACGTAGGTGCAAACTGAAGATGGATGGCAGCTGAGCTACAGCTTCACCCAGAAGTGCCTTAAAAGGCAGTAACAGGGAACATCTTCTAATGAGCAAGTCTCAGGCAGTGTACCAGATCATTCACTTTGTGAGCAAGAGAGGTTGCTTGAGGTTAGAATAGGTACAGACTAATGGAAATTTGTGAGTGACCTGGCTGGTTGATTAGGCACCTAAAAGGAAGAATATTGTAAGACTGGGGCCAAGAAGATGTGAGAAACAGGAATATGGGAGGACATACTGGAGTAGGCACGAAGTGTGAAGATCTTTGTATCACATGTCAATATTTACCAGAGGGTCAAACATGAAAGAGTATCTGCAGGTAGATTTAATGACTCAGAAAGCTGACATCAGCAAGCCTTGATCATCAGTCACTTCAGTGCTGGATGATGGATATATGAATGGAATGGACATGGTAGAAGAGATGGAAGGTATGCATGAGTCTGACATCATAGGGTGCAATTCAACAAGGCTAATATAAATACTGCTTCCACTGAATATCCAAACTGCCAACAACAGAGAACCATATTAAGCCCACAACATGGTACCATTCTTTGAGAAGCCCAACCAGCTAGTTGGAGGCAAGTTCATTCTGGAAAGGCCAAAGATTTATTCTAGCAGAAATGACATATGCTTTGAAAATGGGTGGCCTTCCCCACACTGAGGCCTCAATTAGTACCAGTATTTAGTAGCTTAAAAAGTGTCTAATTTACCATATGGGATCCCCAAAATATTATGTCAGAGCAGGGGACTCATTTTATGCAAACAGTGCAGAAGTGGGCCTATGACCATGAGATCTAATTGTCATATTACATCACATCAAGAATTTTCCAACTTGAGAGAGCATTGGAATAGCCTGCTAAAGGTACAAACTAAAGTGCCAGCTAGGAGGTGATGCTTTATGAGGATGAGGCACTATCCTATAGGATGAAGTATATACACTGACTCAAAGACATTTATATGGTACTGGGTCTCTAATAGGAAATATGGATGGGTCTGAAACCAAAGTGTGGAAGCAGAATTAGTTCCACTTACTATCACTCTCAATGTCCCAGTGGAGGACTCTGTGCTTTCCATTCCCACAAAATGTGAGCTCTGCAGACATGGAGGCCCTCGTCCTCAAAGGGAACACATTTTCACCAAGTGACACAGTGAGAGTCTCACTGAACTATAAGCTATGGCAATCTCTTGAGCCCTTCAATTTCCCTGTGTCCACACCCCAGCAGGCAAAAATAAGTCACCATCTTGGCACAGTTAATTCACCCTGATCATCAGAAGAGGGAGAAGATTAATATCACTGAAGTCTTAAAATCAGCTGCAGTGCTAGGGGCTGTAATTTGTATGACTGATTCCTCTTCTAAGCTTCCCTCAGGAAGAGAATCCACTAGAATCCTAGGACAGCATCTCCCTAAAAGGATATGAAGAAGTAGATCCAAGCAG	A	.	PASS	SVTYPE=DEL;END=86404324;SVLEN=-2081	GT:AD:DP:SAC	0/1:36,17:53:22,14,9,8
1	86405796	pbsv.DEL.232	GTGCCATAAGGGCCGGGCGCGGTGGCTCACGCCTGTAATCCCAGCACTTTGGGAGGCCGAGGCGGGCGGATCACGAGGTCAGGAGATCGAGACCATCCTGGCTAACACGGTGAAACCCCGTCTCTACTAAAAATACAAAAAATTAGCCGGGCGTGGTAGCGGGCGCCTGTAGTCCCAGCTACTCGGGAGGCTGAGGCAGGAGAATGGCGTGAACCCGGGAGGCGGAGCTTGCAGTGAGCCGAGATCGCGCCACTGCACTCCAGCCTGGGCGACAGAGCGAGACTCCGTCTCAAAAAAAAAAAAAAAAAAAAAAAAAAAAAAAAAAAAAGTGCCATAAGATATAT	G	.	PASS	SVTYPE=DEL;END=86406139;SVLEN=-343;SVANN=ALU	GT:AD:DP:SAC	0/1:24,39:63:12,12,22,17
1	87509962	pbsv.INS.233	A	AATTGCGTGTGTGTAGTTAATAAAAAAATTGACACTTTCTTTCTTTCTGTTAATGTGTGTGAATTATATCTTTCTTTCTTTCTTAGGTGTGTTTTTTTTTTTTTTTTTTTTTTTTTTTTTCATGAGAACTTTCACATAAGTAGTAATTCATCAAATCATAAAACTTCACGTATATATATACGTTTTTAAATATATATATATATATATATATATATATTTTTTTTTTTTTGATAGATAGATAATTGTATAGTTATGTACAATATATAAAATAACTACATATTATATAGTTATGTACAATATATAAAATAACTACATATATAGTTATGTATAATATATAAAATAACTACATATCATATAGTTATGTACAATATATAAAATACATATCATATAGTTTTACACAATATATAAAATAACTACATATTATATAGTTTTACACAATATATAAAATAACTACATATTATATAGTTTTACACAACATATACAATAACTACATATTATATAGTTTTACGCAATATATACCATAACTACATATTATATAGTTTTACGCAATATGTAAAATAACTACATATTATATAGTTTTACGCAATATGTAAAATAAGTACATATTATATAGTTTTACACAATATATAAAATACATATATAGTTTTACGCAATATATAAAATAACTACATATTATATAGTTTTACGCAATATATAAAATAACTACATATTATATAGTTTTACGCAATATATAAAAAAACTACATATTATATATTGTTATACAACATATAAATTAACTACATATTATATAGTGTTATACAATATATAAAATAACTACTTATTATATAGTGTTATACAATATATAAAATAACTACATATATATTCATATACAATATATAAAATAACTACATATTATATAGTCTTATACAATATATAAAATAACTACATATTATATATTCTTATACAATGTGTAAAATAACTACATATTATATATTCTTATACAATATATAAAATACATATTATATATTCTTATACAATATATGAAATAACTACATATTATATAGTCTTATACAATATATGAAATTATATATTATATAGTCTTATAGAATATATAAAATAACTATATATTATAGTCTTATACAATATATAAAAGAAGTATATATTATATATTCTTATACAATATATAAAATAACTAGATATTATATATTCTTATACAATATATAAAATAACTAGATATTATATATTCTTATACAATGTATAAAATAACTAGATATTATATATTCTTATACAATGTATAAAATAACTATATGTTATATATTCTTACACAGTATATAAAATAATTAGATATTAAGACTTTTTTGTAATACTTGGACAATAAATTTTATAAAAAATATGGAGGAAACTGTGGGGCGTATGGAAGAAACTGGGCATATGGAGGAAACTGTGGGGCTTATTTTTTTTTTTTTTAATCAATTTTATTTATTTATTTTTTTTTTTTTTAATACATACTATTTACTTACACACGAGAGAGAGAGAGAGAGAGAGTTTTAATATATAAAAATTTTTTTAAAATATATATACAATTAATTTTCAAAGTTTAAGAAATTGTTAAATTTTTGAACTTTTATCAAAATTTTTTTTAAAAATTAAAATAGAAATAGTGTTAGTGATAGTATTTAAATAGTATTTAAATACTATTTAAATAGTATTTAAATAGTATTTAAATACTATTTAAATAGTATTTAAATAGTATTTAAATAGTATTTAAAACACAAACTCATTATAATTTTATTATATATAATTCCCCATTATATATAATAAAATTTTATTTATAATTTTATTAATGTACAAAAACTCTAAAAAAAATACTCAGCATGTAGTAGTAAAAAAAAAAAAAAAATTCACACAGTATATATATATATATATATAATATGTATATTTCTTTGCAACCTACAGGTTTTTTTTTTTTCTGTGTGTAATGAACGTTGTTCCTTCCTTCCTTCCCATTTATTCTTTTTTTTTATACTAGTTATTTTATATTTTATATTTAGATTTAAATATAAAATATAAATATTCATATTACATATATAGTAAAAAAAAAAAAAAATAAAAAAAAAAAAAAATGTTTAAAACTAATTTATTTTAAAATTAAGGTTTTTTCTTACCACATATCACACATTTTTTAATATGGGATATATATAAAAGAATTGAGAAATAAACAATTTTTTTTTTTTTTTTTTTATAAAATAACACATATTTACACTATTTATGACAAATTATAAAAGAAAACACAAAACACTCAGAACCCAGAAACAGTTTCCTTGAATCCTATGTGAGGGAGAACTAACTCAAATGAATTAATTCTATTTTTTTTTTTTTTTTTTTTTTTTTTTATATACTAAACAAGTCTCTTCTCTTCTCTTCTCTTCTCTTCTCTTCTCTTGTAGAAATATATATATTTCTATATATGTAGAAATATATATATTTCTATAT	.	PASS	SVTYPE=INS;END=87509962;SVLEN=2471	GT:AD:DP:SAC	0/1:6,17:23:0,6,12,5
1	87614295	pbsv.INS.234	T	TACACCTGGTAATGAAGAGCAAATGAGAAAAAGATGACAACACTTTGTAAACTGTAAAGGGTGCAAATATACTTGTTATTGTTACCTAGCAATACTCGGGGATTTTCCTTGTTTGGTTCCAGTTTAAGTAACCAGGGCCTGTGTTAGGCTTGGAAGCTTCAATTACAACTGAAGGGTGAAATTAGGTGATAAAGGCTTTAATATAGGTTTTGTGTTGAGGACCTAAGACAACACTAAGAGTGAACCCTGTATGAGTCCACAATCCTGAACAGTTGCTTTGGGTGGTAGCTAGCCGTTCCTTCTCACCAGGGATTGGTCATGTATTTAATGGCAGACTCTCCCTTCCCCTACCTTCCCTGCTTCCCCACGTTTTCCCCTGGGTGTCCTAAAGGCTTGGCACCCTTAACAGTGCCTTCTCCTCCCATGGGCTCAGCCACAGGTATTTCTTAGGAGTCTCACCTCCTCGGGTGACTTTTCCAGCCTGTCTTCCTGGCTCATCCCACTGCCTTGTCTGGGCTCAACGGCTGATGCTTTGGTCTGCGATCTGGCCATTTTTACTTCAGCTACGGGTAAGTTGCCTTCTTCACAGCC	.	PASS	IMPRECISE;SVTYPE=INS;END=87614295;SVLEN=590	GT:AD:DP:SAC	0/1:39,21:60:20,19,12,9
1	88047130	pbsv.DEL.235	TTTATGTCCTTGATGACTAGTGATGTTAAACACCTTTTCTGGTACTCACTGAACTTTTGTAGTGTCTGTTCAAATCTTTCTGCTATTTTTAATGCATGATTTGTCTTATTATTAAATTGTAAGACTATTTTATATATGCTGGATACAAGTCTTTTTC	T	.	PASS	SVTYPE=DEL;END=88047286;SVLEN=-156	GT:AD:DP:SAC	0/1:31,15:46:21,10,2,13
1	88813582	pbsv.INS.236	G	GATATATGACATATATATGATATATATATGATATATATATGAGATATATGAGATATATATGATATATATATGAGATATATATGAGATATATAAGATATATATGAGATATATATGATATATATATGAGATATATATGAGATATATATATGAGATATATATATGAGATATATATGAGATATATATGAGATATATATATGAGATATATATGAGATATATGTATGATATATATATCTCATATATATGATATATATATGAGATATATATCTCATATATATGATATATATGAGATATATATATCATATATATGAGATATATATGAGATATATATATCATATATATGATATATATATGAGATATAT	.	PASS	SVTYPE=INS;END=88813582;SVLEN=358	GT:AD:DP:SAC	0/1:31,16:47:17,14,7,9
1	89094527	pbsv.DEL.237	GTATTTCACATCCATTATTTTATAATACCTTTCTGAGTAAATAAAGAAACAAGAGAAGATCTCACTTTTAAAATATGAGTATAAAGACTGTTAAAAGATTAGAAAATGCAGAGAGTTTAAAGTGACATAAGAAAACCTAACTGGAGGGGAAATCTGTTACTGAAAACTAACTCTGTACTCTTTCTGTTCATCTACACTACTCTCAAGCTGATATTGGCAATGTTTTCAGGCAAAGTCTTCTTAATCACTCAAATCAGATGATGAATAAGTTCATCTCAATGATAAATGTTTTAGCTGCCTTGTTGTCCTGTATTTTATAGGTACTACTCCACCTCTGTGGTTGAAGATCAAGGGCTCAAGTACTGAGAAAGGCCACCAAGAAACCCAAGCAGTGTGACTCTTAATACAAAACAAGAAATTAATCTACTGCTAGCTTAAAATCTTCAAACGTTTGCATTAGTAAGAATAAAGATACACTCAACTATGTTAAAAAAAAGTTAATTGAATATGACCCACCTGCAAACTAATATGATTGTATGTACTGTGCACAATGGCCATGTGTTTTGCATATTGTTGTTTTCAAGGGAACTATGATTGCAATTTTGATTAATTGGACTAGTTCTTGAATTTAGGATCAAACTGAAAGCTGTATAATTTCTTAGGCCCGTTTAATGTCCTTTACATACTTTATTGGAGGTCTTGAAAATCATTTTTAAAAACTGAAATTCGTTTTTGTCCTAATCCCCTAGAGATTGATGCAGTGAAATTTATCATGCCATGATGATTAAAAATGCTGA	G	.	PASS	SVTYPE=DEL;END=89095323;SVLEN=-796	GT:AD:DP:SAC	0/1:38,12:50:26,12,7,5
1	89247066	pbsv.INS.238	G	GGTTAAGATTATAAATATAGAAAAATTCTTAACTCAAATAAGTGTCTCCGCCAGAAAAAGACTTACTTACTTACACAATGTGTGTGGTATTTTTTTTTTTTTTTTTTTTTTTTTTTTTTTTTTATCTTTAATTCACATAC	.	PASS	SVTYPE=INS;END=89247066;SVLEN=139	GT:AD:DP:SAC	0/1:19,28:47:8,11,12,16
1	89424736	pbsv.INV.239	G	<INV>	.	PASS	SVTYPE=INV;END=89425759;SVLEN=1023	GT:AD:DP:SAC	0/1:46,12:58:19,27,8,4
1	90370478	pbsv.INS.240	A	ATCCGACCTGGGCGACAGAGAGAGACTCCGTCTCAAAAAAAAAAAAAAAAAAAAAACGTGGGGTGAGTGACCTGGTTTTAGTGACTTAACACACATTTTATTTATTTATTTATTTATTTATTTTTATCAATTTTTTTAATT	.	PASS	SVTYPE=INS;END=90370478;SVLEN=140	GT:AD:DP:SAC	0/1:35,20:55:15,20,10,10
1	90914466	pbsv.INS.241	T	TCTTCATACCATAATGTTTATGGTATAAAACATACCATAATGTTTATGGTATAAAAGTGGTTTTTTTTTTTGTGACTTAAAAGTTTTTTTCTCAATTAACACACACAAATAAAAATAAACAAAACAAAACAAATATATATATATATATATTTTTTTTTTTTTTTTTTTTTCACAAGTTTATTTCCATCAATAATCCTTAAAAAAACACACACAATATCAAAAAAAAAAATAGTCAATCGATGCATGTTTGTTTGGAATTGGTTATTGGTATTATCTAATCTCCAGTGTGTGTTAAATTATTATTATTATTTTTAAGCCTACTTGAATTTATTTTGTATACAAAATTAAAAACTCAGTAGAAAGGTCAGTTTTTATTAATAGATCCAGCGATTGTTTATGAGTGTTAAAATCAAGATAAATATGTGTGTGTGTTTTGTGCGCGCGCACACACACACTTCAAATAGTATTTCGATAGATATTTCTTTTTTTTAAAGTTTGATGCGTAAGAAATGTGTTATGTTTGATAGATAGATAAAATACTTTAAAAAAAAAAAAAAAAATTTTGTTCTATACTATACTATACTATACTATAAATATTTTAACACACACCAGTTTAATTGTATATTTTAGAGCTTGAGAGAGAGAGATATAAATTGACAGCCCTACAAAGACTTTATCTTGAGCTTATATATAGTTATATATATAGTTATATATATAGTTATATATATATAGTTATATATATATAGTTATATATATATAGTTATATATATAGTTATATATATATAGTAGGCTTAAAAAAAAAGTTTAAAGTTATAAGAAAGAAAGAGAATTTTAAAGATTGTGTGTGTGTGTGTGTTAAATAAAGCGCGCGCGCGCACACACTTACTGTGTGTGTGTGTGAACACACACACACACATATAGAGATTGATAGATAGATAGATAGATAATCAACATATATACATATACACACATATATGCATATATAAAGGAAGATCTCTCTACGTTTTTTTTTTCAAAGGGCTGTCTCATTACTGAGTGTGCATCCAGCTCCACGGTTCCTGTTCTGCACAAAGCCTCCTCCCCATCCTCCTCTCTGGACACTGAGCACCCAGAACAACCGGCAGCCCCAGGACCCCTGGCAGGGCTGTCTCATTACTGAGTGTGCATCCAGCTCCACGGTTCCTGTTCTGCACAAAGCCTCCTCCCCATCCTCCTCTCTGGACACTGAGCACCCAGAACAACCGGCAGCCCCAGGACCCCTGGCAAAGTTTTATATATATATATAAAAACACTCACCCAGACTTCTCACACTCACCCCTCCCAGACTTCTCACACTCACCCCCAATAATATATATATTTTTTTTTTTTTTTTTTTTTTTTTTTTTTTTTTTTTTGAGACGGAGTCTCGCTCTGTCGCCCAGGTCGGACTGCGGACTGCAGTGGCGCAATCTCGGCTCACTGCAAGCTCCGCTTCCCGGGTTCACGCCATTCTCCTGCCTCAGCCTCCCGAGTAGCTGGGACTACAGGCGCCCGCCACCGCGCCCGGCTAATTTTTTGTATTTTTAGTAGAGACGGGGTTTCACCTTGTTAGCCAGGATGGTCTCGATCTCCTGACCTCATGATCCACCCGCCTCGGCCTCCCAAAGTGCTGGGATTACAGGCGTGAGCCACCGCGCCCGGCCGTAAAAA	.	PASS	SVTYPE=INS;END=90914466;SVLEN=1688;SVANN=ALU	GT:AD:DP:SAC	0/1:8,22:30:0,8,10,12
1	91040159	pbsv.DEL.242	TGCTAAATTTTGGAGACCTTATATTTACCCCAGGGTTGGTCTAGAAGTTCCCACACTTGGTTTTTCAGTTATCTATTGCCACAGCATTTCCACATACCAACACCAAAAATCTGGTGGTGTACAACAATTACCATATATTTAATTCACAAGTTTGAGGATTCAGCTGATCTTGATCGGCCTTGGCTGATCTTGCCTGGCTCACTCATACATCTGCAGTTAGCTGTGGATTGACTAAGAGTCTCTGCTAATCTTAGCTGGGCTTGCTGACATGTCTGG	T	.	PASS	SVTYPE=DEL;END=91040434;SVLEN=-275	GT:AD:DP:SAC	0/1:29,14:43:7,22,7,7
1	91225967	pbsv.DEL.243	GTAATGTATGGTGGAACACCCTGCATCTAATAATAGTTTTCCATTGATTAATGCAGTTTGTATAGCTTACAATTGAAAATGTTAGTATCACATCCCTTAAAATTTGTTCCAAACTGGCTTTGTTTCCAAAGCCCATTTTTAAGATGATGCATACTTCTAATTTGTCTTTACAGTGGAGCTCAGGGCAAACAATGCCACACAAATGTGACCCTTGGAAACAGATTTTGAACAACTGCCATGGGGCAAAGCTAGTGCTTTTTGTGTTCACTTGATTTTTCTCATATATCCAATTCTACAAAATAATATAATAACTGCTGCTTATCTTTTTTAAAAATAAAATAACTGTAGCAACAACAGATTACATTTGCATATTACTTTACAGTTTACAGAACACTTTGAATAACTGAGAGATACGGAGATGAAAATTATGACAACCCACATTCACTTTCATATTTCATAGGCCTCCTCTATCTCATACATTGTATTACATAGATCGAGCTTCCCTACCTATATGCAAACCCCTTAAGGGTTGAAAGTGAGCCACAAGTGCCAGGATCAGAATTTAGGTATGGGAAATAAAGGGGAGCAATTTTCTTTTTTAAAAGAAGTTGATTACGCCACCCAAAGCTGCTGGGGCTCAGAATTTAAGGCCAAGGATGAATCCCACCTGGCCAACTATCTGATAGATCATTAGAGGTAAAGTCAAGTTAATCAGCAACAGCATTGACGAGGCACAAGGTGAGCCCCTCAATTCTCTCCCAATCTGCATTTTAGAAGGAAGGAGATACCAGTGTCTGGGGCAGTGGAGTGAGGCAGAGCAGCAGGAATTGCTATAAGGTGCCACTCCCTTCCGTACCAGCTTGGTGCGCTGTGTCCTGGCTGGACTGAGGGAGCAACGCTGCAGGCAGCCCCAGGAGCACACACAGCTGCCCGGTCTGTTCTACATGGACCCATTGCCAGTGTCAGATAAGTCCACAGTAGTGCTTTTACCTTCTCAGTTCCAGATTATGGTTCTCATAAAAGGCCAAGACACGTTCTCTGTCTGTAGTCACCCTTTGGCCACTGCCCTGAGCTGGGATCAAGTCACGACACATGGTGCTTCCCTGGGATCTAGGAAAGTCAGGCTGCGAGCAGGGGCCTTGACAGGATGGGTCTCTGTTTATGAAATATCTTTGTGCTGAAACTGTACTTTTAGATGTAGAGCAAGAGGTAAGTGACTTTTCGCTGTAAACTGAGAAAGGTTTCTTCGAACACACGGAGCTTTGGCGTAGGGGGTGGAAGGGGAGAAGTATTCATTAAAGCCATTTGCATTTTCAAGTTCCATTATTCCTGATCCTTCAGAACATGCTGCCCGGCTGGTGCCTCTGCCATGTGGCAGACGCAAGCTCAAGGTCAACCTCCGGCTGTTAGCCAAACAATTGGGATCCGCAGAACACTAAACTTCCCCCTTTCTTGTCACCCTCCCTGGCTATTAACCACCCCTAGGGCACCCTCAGGGGCCGCAAATTTTCTCCTGGCGCCTCCTCTGACTTGTGAAAATTCTAGAGGCCTGTGAGGTGAATGAAGAGCAAGCACAGGGCCATATGCAGGGCCTTTGATGATCTGACATCAGACAGCCGAGGGAGGAGGGACGGTGGCTGGGTGGCTGCTGTATTGTCCACCCTTTGATTTGACTCATTCTGGCTGCCCTGCATGGCTGCTGCCAGTGGGCTGGCCAGAGAGAAGGTGGCCAAACAGCAGAACAATGGCACAGCCTTTCACAGCTGGAAAATCATTTTTTAAAGACCTCCAGGAGGCACCAGTTGGTCCTGGCAGCTGATATTTGATCTAGGGAGTGTGGAGCAGCTGATGCCAAAGTAGGAGTCTCCGGCCCCATTCCAACTGCAGGCTGGCTATGGAGCTGCTCGTTCACTCACCTTCCTTCTGCACCGAAAAAGCCTGGGGCATATCTCCATGCTACATCTCCTGTATTCAAAGACAGAGTCACCTGAGCTCTTCTACCCCTCCCTCCCCAGCCCAACACACACTCATTTTTCACCAAGCTCTCAGAAAGAAAAACAATAAACGCTATTCATAAGACAGATTTCTGCAAGAAAGAATGTCAATTTCACATTCCAGATACTCCGAGAAACAGGAAAATTCTTTGCAAGTGGTCCTGCTTGGACAATTTTGATAGGCTATTTATCTATGCCCATGAGAGTGACACTCATTCACTTAAAAGTGACAGTTGCTTTTAAAAAAATACTAGTTTGATTACAATTTGTCTGGAGTCAGTGCAATTTGGTCTAAGTTTAAATGACTACAATTAAGAGTGTATTATATTTAGAGTAATCATATAGTTAATCATCCAAACTATGACATTTTTTATTTTTTATTTTATTTTATTGAGACGGAGTCTCACTCTGTTGCCCAGATTGGAGTGCAGTGGTGTGATCTTGGCTCACTGCAACCTCCATCTCCTGGTTTCAAGTGATTCTCCTGCCTCAGCCTCCCGAGTAGCTGGGATTACAGGCACCCACTATCACGCCCGGGTAATTTTTGTATTTTTAGTAAAGACAGGGTTTCACCATGTTGGCCAGGCTGGTCTCAAATTCCTGACCTCAAGTGATCCACCCACTTCGGTCTGCCAAAGCGCTGGGATTACAGGTGTGAGCCACTGCGCCCTGCCCAAACTATGACAATTTTTAGAGTGAAAGGGGACTATTATTAACTCTAAAACTGGCATAAACTGCATTGTGTACTAGTGAAACTGGGATTTCTGCATCTTCCTATTGTTTTCACATCATCCTCACAATATCCTTTTCAGAGTAAAGAGTCCAGAAACCACAGAGGACAAATCTACTTTCTATTATTAGTCTGATCTTCTCACTTTTAAAAGGGAGAAACACTTGAAGTCTCAAACCACACATCTAACCACTACATAGCAAAATGGGAACAAGCATAAAACTCACATTGTCAGGTTTTGGAAAAAGGACTGAATTTGGAGTCCGGATGTGTAATTTAAATCCTAGTGTTATGAAAACAGGTCGCAATCCAGACCCCAAGAGAGGGTTCTTGGACCTCGCACAAGAAAGAATCTGGGGCAAGTCCATATAGTAAAGTGAAGGCAAGTTTATTAAGAAAGTAAAAGAATAAAAGAATGGCTACTCCATAGGCAGAGCAGCGATGTGGGCTGCTCAACTGAATATACTTATAGTTATTTCTTGATTATATGCTAAACAGGGGGTGGACTACTCATGAGTTTTCTAGGAAGGGGTGGGGATTTCCCTGGAACTGAGGATTCCTCCTCCTTTTAGACCATATACGGTAACTTCCTGACATTGCCATGACATTTGTAAATTGTCATGGTGCTGGTGGGAGTGTCTTAGCATGTTAATGCATTATAATTAGCATATAATGATCAGCCAGGACGACTAGAAGTCACATTCTTTTTTTTTTATTATTTTATTTATTCATTTATTATTTATTTATTTGAGACAGGGTCTTACTCTGTTGCCCAGGCTGGAGTGCAGTGGCACAATCTCGGCTCTCTGCAACCTCCATCTCCCGGGTTCAAGCAATTCTTCTGCCTCAGCCTCCCAAGTAACTGGGATTATAGGCACTTGCCACCACGCCCAGCTAACAGAAGTCACTTTCATTGCCGTCTTGATTTTGGTGAGTTTTGGCCAGCTTTTTTACCACATCCTGTTTTATCAGCAGGGTCTTTGTGATCTGTATCTTGTGCCAACCTCCTATCTCATCTTGTGACTAAGAATGCCTGACCTTTTGGGAAGGCAGCCCAGTAGGTCTCATCTTCATTTTACCCAGCCTGTATTCACGATGGAGTCGCTCTGATTTGAATGCCTCTGACACTAGCTCAGCTGCTCCTGATGCTGCTATAACATCTATTACTACTACTATTACCCCTGGTAGTAGTACTATTACTACTAATGCTACTATTACTCCTACTGTTACTATTTCTACTAAGAGCTACTATTTATTGAACACTTACTGTGTACCAGGCACTGTGTTAATTGAAAACCTGTGCAGAGCCTCATAATAGTCTCAATAAGGAGGTTAAACAGGGGTTTACCATATGATAATTAGGTACCTTATAGGCACAATAATCTATGATGTAAGTATTGTTATCATTCTCATTTAAGAGAGGAGGAAACTGAGCCTCTGGAAAGTTGAGTAGGTCTGATACAAAGCTCACATTCTTGACCACTATACCACATTGCTACAAAGAGCTTGCCACCTCTTCTTCCGGCTCCCCAATAGCATTCTCTCAGTGTTGGCTCTTAAATATTTATATATGCATAACATAAAATTATGTGGCTTCACAAGCCTTCAAAAATGTAGAAGGCATGACCAATGATCCACAGTAAAGATGATGTAGGGCAAAATAGCTGAGGATGAAGATCACTAAGATTCCATGTAAATCGGAATCATTAGAACAGACTACAAGGCCCAAATAAATTACGAATGCAGAGGAGTGCCTGGCACTTGGTCGACCTCAGTGGATATCAGTCGAGTGATCTGCCCATCAGATGCTCACAATCCACCTCTATATCACTGTGCAGCTTCTGCTTAAACATTTCCAGGGACAGGTTGCTCACTACCCACAAAGGGAAGCCATTTCCTTTTACAGCAGGGATGGTGATTATAAAATATTTTCTTATGCTAAGCCAAAATTCCAACTTCCTGTAATTGCCAGTCTTTGATCTTCGTTATACTCTTTACGTACCTACATAATACGTTCTCTGCTCCACATATTTTCCAATAGAGAAACATCTCTATTTACCAACAAGTTATAAATTGATACCTGTCCTTGGGTCCTTTGGTTTCCAAGTCCACAGAGGCAAAGAAGGTTTTCTCTTTGCAGTCTCTGGATGCATTTTCACAAAATAGAAATATGAGTTGATATTTCAAAGCTTTACAACCAAGCGTAGTCTCTTCTTTACTGCTAGTTCTATTGGGCCTCCTTTTCCATTTATAATCTGGCATTATCTTTTTTTTCACATATGCTTTTCTTTTTTAAAAATATAATTTTAAGTTCTGGGATATATGTGGAGGATGTGCAGGTTTGTTACACAGGTAAATGTGTGCCATGGTGGTATACGTATCAACTCATCACCTAGGTATTAAGCCCCACATGCCTTAGCTATTTGTCACGATGCTCTCCCTCACCCTGCCCTTCCAACAGGGCCCAGTGTGTGTTGTTCCCCTGCCTGTGTCCATGTGTTCTCATTGTTCAGCTCCCATATATAAGTGAGAACATGTGGTATTTGGTTTTCTGTTCCTGTGTTAGTTTGCTGAGGATAATGGCTTCCAGCTCCATCCATGTCCTTGCAAAGGACATGATGTCATTCCTTTTTATGGCTGCATAGTATTCCATGGTGTATATGTAGCACATTTTCTTTATCCAGTCTATTATTGATGGGCCTTTGGGTTGATTCCATGTCTCTCCTATTGTGAATAGTGTTCCAATAAACATATGCATGCATATATCTTTATAATAGAATGATTTATATTCCTTTGGGTATATACTCAGTAATGGGATTGCTGGGTCAAATGGTATTTCTGGTTCTAGATCTTTGAGGAATCACCACACCATCTTCCACAATGGTTGAACTAATTTACATTCCCACTAACAGCATAAAAGCTTTCCTATTTCTCCACAGCCTCACCAGCATCTGTTGTTTCTTGACTTTTAATAGTCACCATTCTGACTGGCATGAAATGGTATCTCATTGTGGTCTTCATTTGCATTTCTCTAATGATCAGTGATGTTGAGCTTTCATGTTTGATGGCTACATAAATGTCTTCTTTTGAAAAGTGTCTGTTCATGTCCTTTGCCCACCTTTTGATGGGATTGTTTTTCTCTTGTAAATTTGTTTAAGTTCCTTGTAGATTCTGGATATTAGACCTTTGTCAGATGGATAGATTGCAAAAATTTTCTCCCATTCTGTAGGTTGTCTATTTACTCTGATGATAGTTTCTTTTGCTGTACAGAAGCCCT	G	.	PASS	SVTYPE=DEL;END=91231967;SVLEN=-6000	GT:AD:DP:SAC	0/1:36,19:55:22,14,10,9
1	91634867	pbsv.DEL.244	GTATATACGTGTATACACGTATATACATGTGTATATACGTGTATACACATATATGTATATATACGTATATACACATATATGTATATGCATTTATACGCATATATACATATACACATATGTATATATGTATATATGTATATATGTATGTAT	G	.	PASS	SVTYPE=DEL;END=91635016;SVLEN=-149	GT:AD:DP:SAC	0/1:32,15:47:17,15,6,9
1	91938897	pbsv.INS.245	G	GCAGTGTGGACCCCCCTCCACACTCCCCACCTTCATCCACGCTCCCCTCTCCTCAGTGGGACCCCCCTCCACACCCCCACGTGTGCCACGCTCCCCTCTCCTAAGTGTGGACCCCCCCCCACACTCCCCATCTTCATCCACGCTCCCCTCTCCTCAGTGGGGACCCCCCTCCACACTCCCCACCTTCATCCACGCTCCCCTCTCCTCAGTGAACACATTAAAAAAAAAAA	.	PASS	SVTYPE=INS;END=91938897;SVLEN=229	GT:AD:DP:SAC	0/1:36,12:48:20,16,8,4
1	92131742	pbsv.INV.246	C	<INV>	.	PASS	SVTYPE=INV;END=92135717;SVLEN=3975	GT:AD:DP:SAC	1/1:1,58:59:1,0,25,33
1	92680975	pbsv.DEL.247	CAGGCTCTGGATATATTTTGAAAGTACAGGCAACAAGACTTCCTGATGGCTGAAAAGGGTATGTAAGACAGTCAAAGTATTTAAATAAAATATGTGTAATCTTTAATTGAGATAAGGAAGACTATAGATGGTGCAGCATTGGGAGGGGAAGTCAGAAGTTCAGTTTTGGACATGTGAAATTTGAGATGTCTATTACTGGAAATATTAAACAGCAATTGGTTATACCAGTTTGGAGTTCAGGGGAAAGGCCAGGGCTGTAGATAGATATTTGGAATTTGTCAGCACATGGATGATATCTAACACTATGAGTTAAGGAGGACACCAAAGTAACAAATATACCCAGAGAAGAAAAGAGGTCCAAGGACTGAGCTTGCGGCACTCCAAGCAAGATTAAAAGGTTGGGTTTTGAGGAAGAACCAATAAGGATGCTGATAAATGGCCAGTGAGGCTGGAGGGAAACCATGAGAGCATGATATGGGGAAGCCAAGGAAAGAAAGTTTTTCCAGGAGGAGGGAATGATCAACTGTAACAAGTACTGCTGATTGACCAAGTAAAATTAGTATTGACAGCTGTTTGCTGGATTTACCAATGACTTTGACATGAGCAATTTCTGTGGTATGGTGGAAATGAAAAAGTCTGATTGGAATAAATTTGATAAAGAATGGGAAAAAAGGGCATTAGCAACAGAAATTATAGACAATCCTTTTGAGTTTTTCTGTAAAGAGAGCAGAGAAATGGATTGTTAGCTGGTGTGGGAGAGGAGATTAAGAGATTTTAAGATGAGAGAAATAATGGCATATTTATTTGCTATTGAGACTATTCAGTGGAGAGGAGAAAATTGAAGATTGT	C	.	PASS	SVTYPE=DEL;END=92681823;SVLEN=-848	GT:AD:DP:SAC	0/1:30,22:52:14,16,16,6
1	93498194	pbsv.INS.248	A	AAGGAGAGGCCTTTCCCACCTGGAGAGAAACTTCCAGACCAGCCCCTCACACCACAGCCAAGGACAAAAAAAAAAACTTCAACATTTTTTTTTTCTACTGTTCTTTGAAAAAATTATTTTTTTTTTTATTCGTGTGTGTGTCTTTTTAATCTTTTTTTTTTTTTAAAAAAAAATTATATTATATATAAATTATATATTTATATTATATATAAATTATATATTTATATTATATATAAATATATATATTATATATAATATAAATATATATATTTATATATGTATATTTATATATAATATAAATTATATAATTTATATTATATATAAATTATATAATTTATAT	.	PASS	SVTYPE=INS;END=93498194;SVLEN=339	GT:AD:DP:SAC	0/1:24,9:33:16,8,4,5
1	93498195	pbsv.INS.249	A	AGGAGAGGCCTTTCCCACCTGGAGAGAAACTTCCAGACCAGCCCCTCACACCACAGCCAAGGACAAAAAAAAAAACTTCAACATTTTTTTTTTCTACTGTTCTTTGAAAAAATTATTTTTTTTTTTATTCGTGTGTGTGTCTTTTTAATCTTTTTTTTTTTTTAAAAAAAAATTATATTATATATAAATTATATATTTATATTATATATAAATTATATATTTATATTATATATAAATATATATATTATATATAATATAAATATATATATTTATATATGTATATTTATATATAATATAAATTATATAATTTATATTATATATAAATTATATAATTTATATAGAGAAAAGAGAGTCTGAGGGGAGGTGGTCATAATCTTAGACTATGAGAAAAAATAAATAACTTGTTATCTAATTTATTTTTTGTATCGAATCCTATAGATACCCTCCCAGCCAAAAAAACCTTCCCGTGCTCACCCGCAGTTCGGTTAAAAAAGTGTTAAAAACATACAATTTCCCCTCCCCCAAGATTTTAGATAAATTAAATAAATTATATCGTGTATATATATATATATATAATTTAAAAAAAAAAAAAAAAAAAAAGAAATATAAAAAACTGTAAAATAAAATAAAAATTTCTATTTTTTAATTTTAATTTACTTGGAGAAGAGAATTAAAGT	.	PASS	SVTYPE=INS;END=93498195;SVLEN=676	GT:AD:DP:SAC	0/1:22,11:33:15,7,5,6
1	94288345	pbsv.SPLIT.DUP.250	T	<DUP>	.	PASS	SVTYPE=DUP;END=94291375;SVLEN=3030	GT:AD:DP:SAC	0/1:30,36:66:12,18,24,12
1	94303606	pbsv.DEL.251	GCAAGTAAGATCATCCAGAGAAATGGGGGAAGGGATGGCCCCTTTCTTTCTCTCTTTATGCTCCTGGCCTTAGTCTGTTTTGTATTGCTATAAAAGAATACTGGAGACTGGGTAATTCATAAAGAAAAGAGGTTTGCTTAGCTCACAGTTCTGCAGGCTGAGAAGTTCAAGGGCATGGCCCTGCTTCCCGCAAGGGCTTTTGTGCTGCATCACAACATGGCAAAGGAGATCAAAAGGGAAGTGGACATGTGTGAAGGGGGAGAAAAACCTGAGGAGCATCCTGTCTTTATTACAACCCACTCCCTGGAAACCAATCCATATCCATGAGAAGTAATCCAGTCTAGCAACAGTGAGAACACATGTACTACTATGAGAGTAGCACGAAGCCATTCATAAAGGATCCACCCTCATTACCCAAATACCCCCCACTAGGTCTGACCTCCAACACTGCCACACTGGGGATCAAATATCAACATGCATTTTGGTGGGGACAAACTAACTCTATGCAAACCATAGCACCTCTCCATTACTAGTGTTGAAAAACTTGATACTAAGTAGCCCTCCCCTTTCTAGTCATTTATAGTCTGCTACTGAAGATCTGAGAAAAACGGGATGCTAACCTTACCATTCTACAAACGCAGTTATTATACAATTACACTGTCAGGGATCCAGAAGTAAATAATTTGCATTCAAGGGCAGACATTCCAAGCAAGGAGGGCAATTTCAGCCGGTGTATTTGCTACTGGTTGTGACTATCTACCTGATGTCTTGAGATATAATAAAATGCACAGAATGGATCATTTCAAGGAAAAAGTGGGCAAAGACCAAAAAATAGTGAAATAGTGAAATAAGGAGCATCCCAGTGGACCTCCATGTCCTTCAGATGAACTGGGACACATTCTGAGTCTAGTTCCAAAT	G	.	PASS	SVTYPE=DEL;END=94304523;SVLEN=-917	GT:AD:DP:SAC	0/1:32,9:41:19,13,5,4
1	94699179	pbsv.BND.1:94699179-6:119207837	G	]6:119207837]G	.	PASS	SVTYPE=BND;CIPOS=0,4;MATEID=pbsv.BND.6:119207837-1:94699179	GT:AD:DP	0/1:38,40:78
1	95157201	pbsv.SPLIT.DUP.252	G	<DUP>	.	PASS	SVTYPE=DUP;END=95159039;SVLEN=1838	GT:AD:DP:SAC	0/1:42,14:56:25,17,6,8
1	95342667	pbsv.INS.253	A	AATTCTCAGATATATATATATAATACACACACACGAAGAAAGAAAGACACGTGTGTGTGTGTAGTTTGCCAGTGCTTTCTAAAATTTCCATTT	.	PASS	SVTYPE=INS;END=95342667;SVLEN=92	GT:AD:DP:SAC	0/1:21,42:63:13,8,17,25
1	95690383	pbsv.DEL.254	CAGGAGTTTGAGAACAGCCTGGACAACACAGCAAGACCCTGTTTCTACAAATAATAATAATAAAATAAAAAGTGATACATAAAGAATACTAGACTGCCCATATCACTACAGGTACCTCACTTTGTCAAAAATAAATATAATTGGCCGGGCGCGGTGGCTCACGCCTGTAATCCCAGCACTTTGGGAGGCCGAGGCGGGCGGATCACGAGGTCAGGAGATCGAGACCATCCCGGCTAAAAAACGGTGAAACCCCGTCTCTACTAAAAATACAAAAAATTAGCCGGGCGTAGTGGCGGGCGCCTGTAGTCCCAGCTACTCGGGAGGCTGAGGCAGGAGAATGGCGTGAACCCGGGAGGCGGAGCTTGCAGTGAGCCGAGATCCCGCCACTGCACTCCAGCCTGGGCGACAGAGCGAGACTCCGTCTCAAAAAAAAAAAAAAA	C	.	PASS	SVTYPE=DEL;END=95690822;SVLEN=-439;SVANN=ALU	GT:AD:DP:SAC	0/1:36,18:54:18,18,11,7
1	95713132	pbsv.INS.255	T	TTTTTTATTTCTTATGAAATCGGTCAAAACATGGTGAAACATACTTATCATGACCTAAAACTATGTAATTTTCTGGCTAATTTTCTTGTAATTAAATGATTTTTTAAAAAAGATTTGTTTTCATGTTTGCTTTTCTTATGTTTATATTTTTAGCATTTGATCGCCATTTTCCCCCATCCAGGTTATGTCTAATGTTTTAATAAATGTTAAGAAAAATATAACACTGATTTTTTTTAATGGAATTGCATAAATTGTTTAACTGCAAAGTTCTATAAAACAAGATTTATAGTTGCTTTTTGAGGGTGTTCTAGAATAGCATGATACTTGCTAGCCTTAGGACTAGAGATTTGATTCCAATTAAAATTCTTATTTGAAAAATTGAACTTCTTGTTTTATAAGAAGAGAAATGTTCATACAGAATGAACCTGGCTTGCAAGATGGAGGAAATTATATAAAAATACTA	.	PASS	SVTYPE=INS;END=95713132;SVLEN=462	GT:AD:DP:SAC	0/1:34,14:48:14,20,6,8
1	96446007	pbsv.INS.256	T	TCTGCAAGCTCCGCCTCCCGGGTTCACGCCATTCTCCTGCCTCAGCCTCCCAAGTAGCTGGGACTACAGGCGCCCGCCACTACGCCCGGCTAATTTTTTTTTTTGTATTTTTAGTAGAGACGGGGTTTCACCATTTTAGCCGGGATGGTCTCGATCTCCTGACCTCGTGATCCGCCCGCCTCGGCCTCCCAAAGTGCTGGGATTACAGGCGTGAGCCACCGCGCCCGGCCTCATTCTTTTATTTTTGGGGGAAATATTCATTCAATGTGTGTGTGTGTGTACTTTTAAGTGTGTGTGTAATCATTTAGAAAATTTTTAATTTGAAAAAATTTCAAAAAGTTTTTTTTTTTTTTTAAAACAATGTCAATTCACACAGCTTTTTTTTTATAAATCTAAGGAAAGGAAAGGAAAGGATTGATCTTTCTTTCTTTCTTTCTTGTTTGAAAAGACATTTTTTTTCAATATGTTGCCAAGGAAGGAAGGAAGGAAGGAAGGAAGGAAGGAAGGAAGGAACGTGAAGTGTAAATCCTTTTTTGCAGTGCATGGTGCTGTGAGATCAGCATGTGTGTGTGTGTGTGTGAGTGTATGGCACCTGGCCTTTTTTTTTTTTTTTTTTTTTTTTTGAGACAGAGTGTTGCTCTGTTGCCCAGGCTGGAGTGCAGTGGCGAGAACTCCGCTCACTGCAACCTCTGCCTTTCGGGTTCAAGCGATTCTCCTGCCTCAGCCTCCCAAGTAGCCGGGATTACAGGCACCCCCCCACCATGCCCGACTAATTTTTGTATTTTTAGTAGAGACGGGGTTTCACCATGTTGGCCAGGCTGGTCTCGAACTCCTGACCTCAAGTGATCTGCCCTCAGCCTCCCAAAGTGCTGGGATTACAGGTGTGCACCACGCACGCAGCTTGGAGCCAGAACTTTTAACAACTAAAGTGCGTGCTTTGTGCCAGACAGTTTGCTAAGGCTACAGTATTCAACCCCAAAAGGCCTCGATCTCCTGATCTCGTGATCCGCCCGCCTCAGC	.	PASS	SVTYPE=INS;END=96446007;SVLEN=1019	GT:AD:DP:SAC	0/1:14,14:28:8,6,5,9
1	96483116	pbsv.DEL.257	ATGTATATATACACATACATGTATATGTATGTATATATACACATACATGTATATGTATGTATATATACACATACATGTATATGTATGTATATATATATACACATAC	A	.	PASS	SVTYPE=DEL;END=96483221;SVLEN=-105	GT:AD:DP:SAC	0/1:29,14:43:15,14,9,5
1	97511085	pbsv.INV.258	T	<INV>	.	PASS	SVTYPE=INV;END=97511615;SVLEN=530	GT:AD:DP:SAC	0/1:28,26:54:10,18,17,9
1	97717608	pbsv.INS.259	C	CCCATCCCGGCTAAAACGGTGAAACCCCGTCTCTACTAAAAATACAAAAAAATTAGCCGGGCGTAGTGGCGGGCGCCTGTAGTCCCAGCTACTTGGGAGGCTGAGGCAGGAGAATGGCGTGAACCCGGGAGGCGGAGCTTGCAGTGAGCCGAGATCCCGCCACTGCACTCCAGCCTGGGCGACAGAGCGAGACTCCGTCTCAAAAAAAAAAAAAAAAAAAAAAAAAATATTTAAAGTTTCTGTATATATATATATATAAATATCAATTGGTACATTGCCGGTAAAAAAGAAAGAAAGAAAGAAAGAAAGAAAGAAAGAAAGTA	.	PASS	SVTYPE=INS;END=97717608;SVLEN=322	GT:AD:DP:SAC	0/1:30,15:45:10,20,7,8
1	97991355	pbsv.DEL.260	TGTTTTAGGCCAGTCTCTCCAAGAGCATCTAGTGGGAAGAGTAAGTAATTGCCCTGGGTAATTAAGAGTGTGCGTGTGTGTGTGTGTGCGCGCGCGCGTGTGTGTGTGTGTGTGTTTTAGGCCAGTCTCTCCAAGAGCTATCTAGTGGGAAGAGTAAGTAATTGCCCTGGGTAATTAAG	T	.	PASS	SVTYPE=DEL;END=97991533;SVLEN=-178	GT:AD:DP:SAC	0/1:30,9:39:15,15,5,4
1	98038177	pbsv.SPLIT.DUP.261	T	<DUP>	.	PASS	SVTYPE=DUP;END=98041720;SVLEN=3543	GT:AD:DP:SAC	0/1:40,20:60:22,18,11,9
1	99698410	pbsv.INS.262	T	TCTAGAACATCAGCTCCTCTGTAAATAGCGTGAGCCACCGCGCCCGGCCTGAAGTGCCCAATTGTATTTCTTTAAATTTACTGAAGTACAAAATTTAAGGTAGGAAGAAGATGA	.	PASS	SVTYPE=INS;END=99698410;SVLEN=113	GT:AD:DP:SAC	0/1:33,15:48:16,17,6,9
1	100198073	pbsv.DEL.263	TCAGAAAAGACAGTAATTAAGCAGACCTTAGAAGATAAAACATATTTATAGGAGGACAAGGTAAAGATGAGATTAAAGGAAAGATTTTCCAAGTTGAAGGACTTCTAGGACCAATGATATAGAAATATGAAAATTTTAAGAAACAGGTAGTTTTGCTAGCTAAAATATATAAAGGATAAAAAGAGAGCTCTAAGGCTGAAAATTCTAGAAGTATTCCCAAAGTATTGAGCACCATGCTTTAAGAAAAGAACAGTTTTTCTATAATTATTATATAATTCTATAATTACTAAAGTTTTGCCAAAGGTTTGGAGGGATATTTTTGAGACAATTTTTTTTTTTTTTTTTGAGGCAGGATCTTGTTCTGTCACCTAGGCTGGAATGCAGTGGTGCAAATACAGCTCACTGCAGCTTTGACCTCCTGGGATCAAGTGATCCTCCCACCTCAGCCTCCCAGGTATCTGGAACCACAGCTGCATGCCACTACGCCCAGCTAATTTTTTATGAATTTTTTGTAGAGATGAGGGTCTCGCCATGTGTTCCCAGGCTCATCTTGAATTCCTGGGCTCAAGCAATCCTCCCACCACAGACTCCCAAAGTGCTGGGATTATAGGCATGAGCCACCACGCCCAGCCAAGACGATCTTAAATGTGGCTTGGGGAGAAAATTCCAATGGCTGTGTGAAGGATGAAATGAAAGAGGAAATCATGGAAGCAAGAGGACTAATGGCGGGTTACTACAGCAGTCCAGGAAGCAGACAGTAAAACTACAAGCCAAGTCAGAGATAGTGACAATGCAACAAAGAGAATGAAAGAGGTACGTCAAAGATAGAATCAGAAGTACCTGGAGATCAGTAGCAGTGAACATATTAGCACCCAAATCTTGATTTCTAGATCTATTCCTACTAAAAGGAAATAAAGCTCTTTTGAGAAATGATGAAATGCATGAAAGTATGAATGGAGAACATCTTGTTACACCAGAAACAAAGACATGCTCAAAAGTGGTGGAGACACATCAAAAGGGCACAGAAGCCTGCTTGAAAGGGCTCCCATTGGCCGAATTGGCGTCAGTATGACCCTGTGAAAGAATGAATGGTGGTAATAAACTACAACACAATGGACAAAAGAAACCCATTAGTCCACAGTGTTATATAAAAGGGAAAGGCAAGTGCAGAGGAAAGAAAACTCGTATTTTCATAAGAATGCCAGCTAATAAGTAAGTTAGAAGATCACCATTTTGCAACCACAAATGTAACAATTGATTCATAGGAGAAACATCAATAAATGCAAAAACCTAGTTACAGGCTATTGGGGAACAGATTATTCATACAGACTCAAAGTATCATCCCACATATTACTTATTACAAAAAGAAAACAGACTTCATGATACAGAAATCTGACAGACACCAGTGATCAAACATAGCATCATCAATAATAGAACAATTGGACATTATGAAACTTTTGAAATAATGCACTGATGTGGAAATAATATCCCTTACATAGCATTTGTGCCAAAAAGTCTTAACATAAATCTATTATATAAATTGTAGAATATTCTACAAATAACTGGCCTGAATTTAATTTATAAAAAAGAAAAAGGATTAAGTAACTGTTCTAAAGTAAAGGAGATCCAAGAGATGTAACAACCAAATGCCCTGAGTAATAACTGATTGGATCCTGAATAAGAAATATTTTTATAAAACAAAGGACTTTATTGGGACAGCTGGGAAAATTGGAATACAGATCGTCTGTTACATAAAATTAACGTTAAATTTTCTTAATGTGATAAAAATATTGTGGTAATTGTAGGAGAATGTCCATGTTCTTAGAAGACACATGTTGAAAACCTTAGAGATGAAATGTCATGACTATCTGTAATTTACTTTCAAATAATTCAAGAAAAAAATATGTATTTATATACACCACAAAAATCAACTTAGGTAGATAGAAATAGAAAGATAAAGTGGCAAATCTAGGTGAAGGGCTTATGGGTGTTCACTGTACTATCTTTTTAACTTTTATTGAGGTTTAAAACTTTTCAAAACAAAAAATTGGAAATGGCAGAAGGAAGGACCTGAAAGATGGATGAAAGGAAGGAATCCAAGTCAAAACCAACATTTCTCTGAATACCAAAAAAGATGCTGGCAGCAGTAACTGATGTGTTTATAAATTGCCTAGGACAGTACCCAACAAGAAACAAGCCATCAACAATGGTAGGTGCTTTCCTAACATTGCTGATCACCAAGAATGGGGAAGACAAGGAGACATCAGGGGGCATAATAAAAAGTTCAGTCTTTTAGATGTTGCTTTGTGCTGTCCAGGAACACACATCTGGACGAGACCAGCCTGCAGCTGGAAATCACAGTCTGGAGTCCAAGGGAGTTCAGGATTGGGGACATCCTGGAATTGGGGCATGGAGAGATCATGTATGGAATAAGATGATACAGCGCAGTGGAAGGAGAAGGAAGGAAGCTAATGCGCATACTTGATAGACTTTACATTATTTAACAAAATATCTCAAATAGGAAAGAGGTATGTACAGTACATCTTCACTTAAACTCATAGGTAAGTTCTTGAAAATTGTGACTTTAAGCAAAACAACATACAACATGGCCAATATTCTTTCCTCATCAATGTCATAACAAAACGATATTGAAGGAAATGATATTATTCAAGGAACTGCTGTATGTAGCCTCACTTAAAGTCAGAGGCTCCAAGAACCTATTGACGACATGAAGTGAGGACTTATTGTACTTGGAAATTCAGTTAAAATTCACACATTAGCAAGTCATTATTATCAGAAATAGGGTAAATTACACATTTTGATTTTAGTGATGAGGTCTAACATACCAAAATAATTGCTAACATTAATTTACAAGCCAAATTGAAAAAGGGGTATAATTTAGGTTATCGAATGAGTATTCGTGACATCAGATACCTTCAGTATTTAAATTTACATTATACACTCCAAAGAAATAGCAGGTCACAAAAATACCTGAAAGTTTTAAAAGTAATAACCAAAAATAGAAATAACCACTTAAAAATATATTTTGAGGATGATTCATTTCCCCCAAGTTAGTCAAACAGGTGTACAGATTATTTTAATCATTAAACAGGATTTCTCTGTAAATCAACTGCACCTGCGTAATTAAGCCTTTTTTGTAAACATTTTTGAGGAGTACTATACTGGAAACAGATAAGATTTCTAAGTAAGATAAATATATCTTGAATTAGAGAGAAATGCTTTTGTGCCATCAATGCCTACAATTTAGAACAGAATAACTGACCTACCTGTGGGCTACTCATTACCATACTGAATGCAGTAACAGTCTTTCCCTCTTGCTTACAGGTTTTACGTAACCAGTAAAAGGAAATGTATCCGTATACTATAGCATGAATCTTGGCTATAAAGTGACTGGAATAAGTTGGATTTTTTTTTAAGTGGCTAGAGCATATATCTAAATGAGTGCTGTAACTCAGAGATGAACCTTAATGAAACTATACATTCATTCAACAGGTTAATCCTTTTTGGACTCATTTTCAGAATTTCCTTTCTAGCCAGTTTTATCACATTCACATGACAGCAGCACTACCACCACCTATCATTATTGCTTTATAGTCACATTTTATTTTCAACTCAACCTCATTCACCTTATACACTAAACATTGTTCATTTTTGCCAACACTAAGAATATCCAAAAGAATATGCTACAGGTCTGATGGCAATCACAAAAGGAAGTGGGGAAGATGTTTTGAACAATCAGCGCATCAGCTGAGCAAGTATAAAATTTCCTATACAAGCAACTTGGAAGGGGAAGGATTCATTATTTCTTATATGTTATTTTTTTAAGTACATGGTATCTTTTGTATCTCATAGACTTAAGGTATATCTTTTGTTTAATGAAAGAAGATAGAAGTGCATTCTAGAGGTGTCTAGTGAAATATGTAGGTCATATATACATACTGAAATGGTATCCTACATCATTCTCAGCAAACTATCGCAAGGACAAAAAACCAAACACCGCATGTTCTCACTCATAAGTGGGAATTGAACAATGAGAACACATGGACACAGGAAGGGGGACATCACACTCCGGGGACTGTTGTGGGGTGGGGAGAGTGGGGAGGGATAGCATTAGGAGATATACCTAATGTTAAATGACCAGTTAATGGGTGCAGCACACCAACATGGCACATGTATACATATGTAACAAACCTGCACATTGTGCACATGTACCCTAAAACTTAAAGTGTACTAATAATAAAATAAAAATAAATAAAATAAAAATAAAAAAGAATAAAAAAAAGAATTAGGACAATTAAAAAAAAAAAAGAAAGTTAGTTACATCCAGCGTCTTACAATACTTGCAAACACTGCTCCAGGACCAATGTGATCAAGTGCACTTTCAGGACGAGCATTAGTTTTTCTATTACAGCCATGTCAGAGTTCCTTTTCTTTTTCTGAAATATGATTCCCTAAAGAAGTGGTGTTAAGTTTAAATCCTGATAAGAAGAAAACCCTCAAGACAAGAACGCCTGTGCTAATAAGGGGCTTTCTCCATTTCTGGTCATCCCTATGCCCCAAGGCCCACTCTGCTTGAACAGGACTTATACACGTCCTGGCCACAATACTCTTCCTGCTCCCTAGGAAAGCGAGATGTTTATGCAGGCCTCTGCTCTTCCACACCACAGCACAAGGCTGCCACCTACAGAATCATTTAATCCATTTCAGCACTACCCAGGATGAGTGAGAATCGGCTTAAAATAAATGCTGCCTTCTGCTGATTTGACAAAGGAGCCTACTGTAATACATGCTGCCTGGATATACAAGTTTAATTCTCTTTTTAGGAAAGGCACTGATGACTACTAAAATAGGACAAAAGAGCAGGAACACATGTTTTAGTTCTGGCCACTTGAATAAACAATTCTGGTTTGAAAAGCATTACAAAAAACATGACATTTTATGCAGAACAACTTTTCTTAACTGTATTTCCTGCTTTATCGCAAAGAGACAGACAGACATAAAATGGCAAATACACTGGAAATAAAATGATCTTCCAAACTTTCCTTAGGACAGCCTGTTCTTGGAAGTAATTGCCCAACTGTTAAAATCATACAGTACTCAAAGCCGTTTAACTTAGAATCTGTTCTAAGTTAGCTTCTCCTGGATGATCATTTGACCCTGGAACAAACAGTTTCAATGATTCTCCTTTTGGTTTTTTGTTTGTTTGTTTTGGGGGGGTTTTTTTAGATGGAGTCTCACTCTGTCGCCCAGGCTGGAGTGCAGTGGCACAATCTTGGCTCACTGCAACCTCCACCTCCCAGGTTCAAGTGATTCTCCTGCCTCAGCCTCCCGTGCAGCCGGGATTACAAGCGCCCGCCACGACGCTAGGCTAATTTTTGTATTTTTAGTAGAGGTGGGGTTTCACCATCTCGGCCAGGCTGGTCTTGAACTCCCGACCTCGTGATCCACCTGCCTCGGCCTCCCAAAGTGCTGGGATTACAGGCATGAGCCACCATGCCTAGCCGTGATTCTCCTTTTGTTACCACTTATGTAAGTGAGAGGTACCAACCATCCACTGATCATGAGACAATGCAAAGGATAAATAGCCTTTACTGGGGCCGCTCATTTCAACCATCACCGATTGGTCATCTCTTGTGAAGGACAAGAAGACACAGGAAGCCTCCTTCTCTGGGTCACAGTTCAAAGGACTCCTAATACAGAACTTCTTGTTCCCACAATCTGAGGCACTGAACTAGAAAAATGACAGAGGAAAAAAAAATCTTAATTATCAAACAAGCAGTTCATTGGCAATGACAGAAGAATAACTACCTTCAAGTACGGGTAGCTCCCAAATTAATGAGAATACCTTTCCATAATAAGCATTCAAATAAGGAAACAAAAGACACATCCCAAATTAAAAATGATCGGAGCAGTAGTTAGGTTATGAACTTTTAAACTTAATTAATTTTAATTAAAATTTGGAAAACATACACTTGTTGGGCTGTAATTGTGCAAGGGTATTAAAGCTCCTGTAATACACAAAACATTTCACATTAAGTAAGTTTTGGAGCAAAGTTTCTGATAGGTTTTGAGAAATTTTTGAGTTAATATTTCAGTCCCTAAGACTTAAATGACACTAACGTTCCTGCCTAAAGGGTATCCTCTAGTTCTCAGAGATGAAGATTTAAAAAGCAAACAAATAAATACTTAGAAAGCTATTATATTTAGGTTGTGGATTCTGCTTCTAGAATTCTGATTCAAATTTCGTACTAAAATGACATAAGAAAAAAATGGTCGCCCCAATTTACCAGCATTCCAAATAACCATAGTGATTTATTGGGGGGAGAAATAAGCAACAATCGGATGACTTAATCCCGAGCTTCTTGATAA	T	.	PASS	SVTYPE=DEL;END=100204462;SVLEN=-6389	GT:AD:DP:SAC	0/1:39,12:51:21,18,7,5
1	100573463	pbsv.INS.264	A	ATTCAGTTGTACTTGATTTTCACATTTCTCAACCACCTTTATTTTTAAAAAATGAATAATTAGGGCATTTGTGTTTACTTATAAATATGATTATCAATTTCTGAGAAAAATTTAAAAGTAGACCTTTTGTTCCTGGATTGTATCAAATGCCTCTTTTGTTCTTAAAACAAGCTGGTCCTTATCCTTGATTTCCTGTTCTAAAACTGCCACTTTTGTTTGTAGCTGATTAACGTGCTTTTCTTTCTCGTGGCATTCAACATCTAGTGTAGAATTCTCTCTTCGCAAAGAGAGGACTTCTTGCTTAGTCCGCTGTAGCTCCTAGAATGGGAAAAGAAAGAAATTAAGCTTGATAATTTCATTTGCCTATAAAAGAGCTTCATATGTATATTTCTATGTAATTTAATGAAATACTAGTCTATAAAATTTTTAAAACAAACCTTCAGAAGTTCTGCAGATAATGATTTTATTGTAGCTTCAAGCTTTCTAGTTGTACTTGATTTTCACCTTCTTCTAAACACCTGATA	.	PASS	IMPRECISE;SVTYPE=INS;END=100573463;SVLEN=523	GT:AD:DP:SAC	0/1:29,27:56:16,13,14,13
1	100781360	pbsv.INS.265	A	ATGTGGGGTGGCTGGTCAGTGCCAGCAGAGCACAGGAGGGCTACAGTGTTAGAGCTCCTTTTGCACCTGGCTTTTGATGGGTCCCAGGTTCTTGTCCTGCGTCCAAGAAGAATGAGGTTACATGGACAAACAGAGAGTAAGCAAGGTGGAGAAGAGTTTTATTGAGCAACAGACCAAT	.	PASS	SVTYPE=INS;END=100781360;SVLEN=177	GT:AD:DP:SAC	0/1:43,14:57:16,27,6,8
1	101167303	pbsv.INS.266	T	TTAAAAAAAAAATTTTCGAGTGTTTAGTGTGTGTATAAAAGTTTCAAAAACCTGTTTGACGTGTATTAGGGAGAATATTATTGTTGTTGTTGTTGTTGTTGCTGTTATATATATATATATATTTTGTGTGGGGGGGGGTGGTAGAGAGAGAGAGAGAGAGTGTAAATTGTGTGAGTGATAAGTTTTTTTTCATTTTCTTAGTTTTTTTTTTTTAAATTCTTTAATATATATGTATATCATATATATGTATATCATATATATGTATATCATATATATGTATATCATATATATGTATATCATATATATGTATATCATATATATGTATATCATATATATGTATATCATATATATGTATATCAT	.	PASS	SVTYPE=INS;END=101167303;SVLEN=359	GT:AD:DP:SAC	0/1:29,14:43:18,11,6,8
1	101231456	pbsv.DEL.267	TTAGAAGCATTATTCATTCAGCATTGTGAAGAGTAGATAGGTATTACAGGAGAGGAAGAAAGCCATTAGTTAAGGCTTCTTGAAAAAATAAAAAAGGAATTAATGTTGGCCTTAATGGGAGTGGTGGTAGGTTAGGAGTAGGGGATCTGAGTAAGAACCCAAAGTGGGAACTTAAGGACATATTACCTAATCGAATCATGGAGCTGGCTGTGTATAGAGCCAAAATGGGAAATAAAAGATGGAACATCAGGTAGTTATCCTTATTTAGGATATGACAGAACAGGTTGAGAACAACTAACCCCATTAAACTCACCCCAGCTGATCTGAAACCAAGAGAAACTCCTTAATAACTATAAAATTTCAAGCACTTGAAATGTAAGGCTTTGGTTCTTTTCATGGTTTCTTTCTTCATTCAAGTTGATGATAGAAGAAAGTTAAATTTAAACTTCTACTTGAATCTGAGCTGATCAGGTTAGTTAACAAACAAGAAGGCCTAGAAGCAATGGGGGAGAAAAACATTTTCTCACAGAAGCTAAAGGAAGAGGGAGTGTCAAGGATGGAGTGTTCTACTGTTTCAGGTGCTACAGAGTAGTAATGCAAGAATTGAAAAGTGGCCACGTATTTAGATTCAAGGCACATCCTACAGATTCATATATTAATACCAAGATTATAGGAAATGATGTAAACTTTTTAATATATGGTGGTAAATAAAGTCTTGTAATCATTACTGAGATTTGGAGAGAGAGAATTCAAAATTAGAATATAATAAAGGAAGGATATTTTTAAACATTGTAAGAGACTACTTAATAGGGAAGCAAAACTTCATTAATAGGGAAGAAGAGGGGAAACTTGCCAAGAAGATATATGGCTGAGTAGATATCTATGGACCTAAAGACAGAAGAGATTATGGAGAATATTTGGATGAGTACAAAGTGGATAGTAACTAATTTAATGAATGCAA	T	.	PASS	SVTYPE=DEL;END=101232416;SVLEN=-960	GT:AD:DP:SAC	0/1:20,23:43:9,11,14,9
1	101770033	pbsv.INS.268	A	AACCAAAAAAACACACAATATATATATATATATATATATATACACACACACACACACAAGTTTTTTCTAAAAAAGAAGAATAAGAGATATACAGTTTTGTTTTGTTAATAACACGCTCTCTCTCTCTCTCTCTCTCTCTCTCTCTCTCTCTCTCTCTCTCTTTCTTTCTTTCTTTTTTTTTCCATCCATTATAACTAAGTTATATATTTAAGTTAATCTCTCTCTTAAAAAAAAAAAAAAAAGTTTTGCTCTTAAAGTTGAAGGAAGGAAGGAAGTAAATATGTCTGGGTAGAGGCGGGTGCCCAGGAGGTTAAAAAAAAAAAAAATGTTTGTTTGGATTT	.	PASS	SVTYPE=INS;END=101770033;SVLEN=340	GT:AD:DP:SAC	0/1:17,29:46:8,9,16,13
1	102548869	pbsv.INV.269	C	<INV>	.	PASS	SVTYPE=INV;END=102552270;SVLEN=3401	GT:AD:DP:SAC	0/1:37,12:49:24,13,2,10
1	103096073	pbsv.DEL.270	AATGTTTTTTTTTTTTTTTTTTTTTTTTTTTTGAGACCGAGTCTCGCTCTGTCGCCCAGGCTGGAGTGCAGTGGCGGGATCTCGGCTCACTGCAAGCTCCGCCTCCCGGGTTCACGCCATTCTCCCGCCTCAGCCTCCCAAGTAGCTGGGACTACAGGCGCCCGCCACTACGCCCGGCTAATTTTTTGTATTTTTAGTAGAGACGGGGTTTCACCGTTTTAGCCGGGATGGTCTCGATCTCCTGACCTCGTAATCCGCCCGCCTCGGCCTCCCAAAGTGCTGGGATTACAGGCGTGAGCCACCGCGCCCGGCCAGTAAT	A	.	PASS	SVTYPE=DEL;END=103096391;SVLEN=-318;SVANN=ALU	GT:AD:DP:SAC	0/1:30,36:66:16,14,15,21
1	103110861	pbsv.DEL.271	TTTAAAAGATGAAATTAAGGAAGTTTATATTCCTCCTTTTCTCAATACTTCAAAGGAAGTGGCTATCCTACTGAAGGAATGCTACAAACCAAGAGATGTGTGCTGGGCCCTGCTCACAGAAGCTTTTCACCAGGATGCCAACCAGACAGAAGAAAAGAACCCAAACTCCTAGAGAAGATGAAGTGGAGGGGAGGACCCAGGATGCCAACCAGACAGAAGAAAAGAACCCAAACTCCTAGAGAAGATGAAGTGGAGGGGAGGACCCTGGAGAAGAGGACTGTTGCCCTCTAGAGAAAAGAGCAACATGGTGTCACCACAATTGGGACTGGGAAAATTTACCCTCTTTTTGCCTGTCGTCCACCACAAGGCAATAAGAACAAAA	T	.	PASS	SVTYPE=DEL;END=103111242;SVLEN=-381	GT:AD:DP:SAC	0/1:22,22:44:10,12,12,10
1	103498021	pbsv.BND.1:103498021-3:8721031	T	]3:8721031]T	.	PASS	SVTYPE=BND;CIPOS=0,5;MATEID=pbsv.BND.3:8721031-1:103498021	GT:AD:DP	0/1:27,18:45
1	103718739	pbsv.INS.272	A	ATGCGACTCTGTGATCCACTGGGGCAAATTTAGAAAGGATTTATTTATTTACGTGTGTGTGTGTGTGTGTGTACAAGTAAATCACACACACACACACAAAAGTTTTGAATATACTAAAATACAGCTCTCTCTCTTATATTAAGATATATCAATAAGTATATAATTTTTTTAATAATTTTTTTTCTCACAACATATTAAAAAAAAAAAAAAAAAAAAAAATTCCAATATATAAAAAAAAGTGTAACAAATAGAATGTTGTGATGTCATTTTTAAATGGTAAAAAAATATACACACATGTATATGTACACATATACACACATGTATATGTAC	.	PASS	SVTYPE=INS;END=103718739;SVLEN=329	GT:AD:DP:SAC	0/1:30,18:48:17,13,11,7
1	104103685	pbsv.SPLIT.DUP.273	G	<DUP>	.	PASS	SVTYPE=DUP;END=104113237;SVLEN=9552;NotFullySpanned	GT:AD:DP:SAC	0/1:36,36:72:16,20,20,16
1	104310408	pbsv.SPLIT.DUP.274	T	<DUP>	.	PASS	SVTYPE=DUP;END=104318794;SVLEN=8386;NotFullySpanned	GT:AD:DP:SAC	0/1:43,29:72:23,20,12,17
1	104492991	pbsv.INS.275	C	CATATATATATGGAATACATACATATGGAATACATATATATGAAAATTAAATATAAAATAAAAAATAAACATTCGTAGGTAGATACAAAAACGGGCCGGGGCCGGGGCCCTTTCTTTTTTAGTCACATTAAAATTCTCAGAGTATATTATTTTAAAAAAAAAAACAATCTATCTACAAGGAGAGGAGATCTATGTAGGAAAGGGGACCCAAATTGTAACAGCCACAGGACACCTTCCCCCAACTTACTATTTCAAGCCCTTCCACCCCCTCCACATAATGACTCATTGTA	.	PASS	SVTYPE=INS;END=104492991;SVLEN=289	GT:AD:DP:SAC	0/1:22,23:45:17,5,13,10
1	105028017	pbsv.INS.276	A	ACTCCAGCCTGAGCAACAGAGTGACACTCTGTCTCAAAATAAAATAAAATAAAATAAAAATTTTAAAAAGTGTGATTCCCAGCATGAACTGGGAAAACATGTTGGGCTCATGGCTCTGCTGCCCGCCAGGCCCTCCACCAGCTGTGGGAGAAGCCGCATCCTCAGCTGCCGCAAACCTTCATGCAGGAAAAGGCCAGCCTGGCAAACCACAGGCACGCGGGTGGCACCCGGCCACACGGGCGGCAGTTCTGACCCTCATCCCCCGTGCAGCCCAAAAGCCAATCATGGGGGAGGCCCCAGGCTTGGGCCCAGACCCAGTCCTCCCTCCCCGGGCTCGCTGCCTGC	.	PASS	SVTYPE=INS;END=105028017;SVLEN=344	GT:AD:DP:SAC	0/1:23,26:49:12,11,12,14
1	105054051	pbsv.INS.277	C	CTATATATATATATATATATATATTGTCTACGTATGAAATCGATAAAAATCAACACTTTTATATTGGATGGATGGATGGATGGATGTCTTGAAATCTCACTTTAAGAAGATTATTTTTTTTTTTTATAAATTATTTATTTATTTTTTGAAAAGACAATGAATAAATGTGTGTGTGTGTGTGTGTATTATTATATATTATATAATATATATTATATAATATATGTAATATATGATGTATAAATATCATATATTATATATATTATATAATATATATTATATAATATATGTAATATATGATGTATAAATATCATATATTATATATATTATA	.	PASS	SVTYPE=INS;END=105054051;SVLEN=327	GT:AD:DP:SAC	0/1:20,18:38:7,13,7,11
1	105428374	pbsv.DEL.278	CGCCCAGGCTGGAGTGCAGTGGCGGGATCTCGGCTCACTGCAAGCTCCGCCTCCCGGGTTCACGCCATTCTCCTGCCTCAGCCTCCCAAGTAGCTGGGACCACAGGCGCCCGCCACTACGCCCGGCTAATTTTTTGTATTTTTTAGTAG	C	.	PASS	SVTYPE=DEL;END=105428522;SVLEN=-148;SVANN=ALU	GT:AD:DP:SAC	0/1:30,37:67:17,13,25,12
1	105667552	pbsv.DEL.279	CATACATATATACATGTGTATTTATATATACATAAACACATATACATATTACAGATTATATATTATATTAGTTTATTTGCACTACTACATAAATTGTCATAGACCGGGGAACTTACAAGCAACAGAAATTTAATTCTCACTTCTGGGGAATAGAAAGTCCTGGACCAAGGTACTGGTGTCTGGGAGACTCTGTTCTTCATAGATGGCCGCTTCTAGCTCTGATCTCACCTGGAAGAAGCAGATAGCTAGCACTCTGGGGTCTCGTTTTTAAGGGCACTAATCCCATTAATTGGTGCTCTATCCTCATGACTCAATCTCTTCTTCAAAGCCCCACCTTCTAATAGCATTATCTTTGGCATTAGCATTTCAGCATTTAAATGCTGGGACACAAACATTCAGACCATAGCATATACGTACATACATTAATGTGTGTGTGTATGTGGAGAGACAGAACAGGAAAGAGGGAGGGAGGGAGAAAGAGAGAGAGAGAGAACAAGAGCAAGGGAGAGAAGAGACAGAGACACATAGAAACAGATAATAAAAGAAACTTTAAAACTCATATTACAGAATATATATGTCTATGTTCATAGTTGTGTGTATGCACACATACATTACCTATGTATTGAATGTATTGAACAGTTACTAAACCTTTCTGTAAACATTTTATTAGCATTAGATAATTTTTCTCTTTCCCTCCAAACACTTTTTTTTTATGATGCTGTTGGAGTGCTCATGGGCATTTTTGGAATCAGTTACAGGAAGCAGACAACTTTTTTTTAACTTTGTGTGCAAAGATACCTCCATTCATACTGAAGATGTTCCTGGTCATCCCCAGAGAAAATACCATGCAGGAGAATAACATTCTGCTGCTCACCAAATTGACTCACCTTGCACAGTGACCCA	C	.	PASS	SVTYPE=DEL;END=105668454;SVLEN=-902	GT:AD:DP:SAC	0/1:22,20:42:10,12,8,12
1	106220460	pbsv.SPLIT.DUP.280	A	<DUP>	.	PASS	SVTYPE=DUP;END=106221574;SVLEN=1114	GT:AD:DP:SAC	0/1:51,13:64:32,19,7,6
1	106371117	pbsv.INS.281	T	TGTCCTAAGAAGGTATGGACACATCCATGTTATTTCTGTAGCAGTTCAGAGTAAATAAAAATTACAGATGGTCCCTGACTCCCTGACTTATAATGGTCAGTATTCAGTAGAAAATGTAGCTTGAGTACTCATATAATCCTTCCACTTCCACCTTTAGCTATAGTATTCAATAAATTTCGTGAGATCTTCAACACTTTATTATAAAAAGGCTTTGTGTTATATAATTTTCCCAACTGTAGGCTGATGTAAATGTTCTGAGCATATTTAAGGTAGGCAAAGCTAAGTTACGATGTTCCATAGGTGAGGTGTATAAAATGCATCTTTAATTTACAACATTTTC	.	PASS	SVTYPE=INS;END=106371117;SVLEN=339	GT:AD:DP:SAC	0/1:31,14:45:13,18,3,11
1	108477441	pbsv.SPLIT.DUP.282	T	<DUP>	.	PASS	SVTYPE=DUP;END=108478892;SVLEN=1451	GT:AD:DP:SAC	0/1:47,15:62:20,27,5,10
1	108731761	pbsv.SPLIT.DUP.283	A	<DUP>	.	PASS	SVTYPE=DUP;END=108739579;SVLEN=7818;NotFullySpanned	GT:AD:DP:SAC	0/1:38,46:84:17,21,20,26
1	109808788	pbsv.DEL.284	CGGGCTGCCTGCTGCTGCTCCCTGTCCCAAAGGCTCCTTTGGTAGGTGTTGGAGGCCCCGATGTGATGTCGAGGACATGGCCTCTGCTGTTAGTGGGATGAGGGCAGGAAGCTCCTGGCTGAAGATCCGGGGACCCCACTTTCTGGCCTCCAGGTCCTGGGATTTCATTTCCCATCTTCCTTGGTTCACATTCCCCCTTCCCCATGTTGCCCAGGTGTGCCTACATCTTGGACTGTTTTGTTTTGTTTTGGTTTGGTTTTTTTTCTGGGACAGAGTCTGTCACTGTCACCCAGGCTGGTGTGCAGTGGCGTGATCTCCGCTCGCTGCAACCTCTGCCTCCCAGGTTCAAGCAATTTTCCTGCCTAAGCCTCTGGCCGCCACCACACCTGGCTAATTTTTTTTTTTTTTTTTTTTTTTTTGTATTTTTAGTAGAGACAGGGTTTCACCATGTTGGCCAGTCTGGTCTCGAACTCCTGACCTCATGATCCGCCTGCCTCGGCCTCCCAAAGTGCTGGGATTACAGGCGTGAGCCACTGCACCCCACCACATTTTGGACTTTTTTTTTTTTTTTTTGAGACGGAGTCTCGCTCTGTCATCAGGCTACAATGCAGTGGCATGATCTCGGCTCTCTGCAACCTCCACCTCACAGGTTCAAGCGATTCTCCTACCTCAGCCTTCCGAGTAGCTGGTACTACAGGCGTGTGCTACCATGCCCAGCTAATTTTTTATATTTTTTTAGTAGAGACAGGGTTTCACCATGTTGGCCAGGATGGTCTCGATCTCTTGACCTTGTGATCAGCCCGCCTCGGCCTCCCAAAGTGCCGAGATTACAGGCGTGAGCCACCGTGCCCAGCCCACATCTTGGACTCTTAACAAAAATGCTGAAAAACCTGCACTGTGCTTGGCATAGGGCTGTGCTAGAGATTCAAAGATGAATCATGCAGGGTTCCAATCGTCAGCTCACCACCGAGTCCTGGAGTTACGCCACCACAAAGGCAGACAGTCTGGGGAGTAGGGGGTGTTGGCTGCTGACCCAGGACACCCAGCCCAGGATGGGGGCTGGCGCTGGTCCTGGACTGGCAATGAGCAGGTTCATAGGCAGGAAGTGGCGGAGAGCACAAAGTGGTGGCTGGAGACAGGCAGGATGGGGGCTCAAGGAGGTCGTATGCCCTGTTCCCCTAGAGCCCATGTGTGGACTGATCTTGCGGAGATTTTTGGCCCTGGTGTTCTACATACCTGTCTTCCTGTTTCACCAGGGCCCTTGTTTGCTAGTTACTGTCCCCGGCCCATGAGGTGCTGGCCTCCAGCAGAACCTCTCAGCCAGTCTCAGGGGCTTCCTGTGTGTCTCCCTGAGGCCGGCCCTTTTGGCTTCCTTCCCCCAGGGACTGCTGTGCGCCACTGTGATGAGCACAGGGGGTGGCTCCCCCCAAACCTCTTCAACTGCACGTCCATCACCTTCTCAGAACTGAAGGGCTTCGTAAGTGAACCCCCTCATCTCCATCTTTTCCCTGTCCTTCGTCCTGAGTCTCACTTGCCCCCACTCCCATCTTTGAGAACGGGGCTTCTGGAATTCCAGCCTGTGTGTTCCTGGGCTCCCAGCTGGAGAGGCCGTCTCTCACCTCCTGAGGTCCTTTTGCTCCAGAGTTCCTGCCCTCACTCCTGCTCCTCCGCTCCGTCCTGTCTAGGCTGAGCGGCTACAGCGGAATGAGTCAGGCCTAGACTCAGGGCGCTCCCAGCAGCTAGCCCTGCTCCTGCGCAACGCCACGCAGCACACAGCTGGCTACTTCGGCAGCGACGTCAAGGTGGCCTACCAGCTGGCCACGCGGCTGCTGGCCCACGAGAGCACCCAGCGGGGCTTTGGGCTGTCTGCCACACAGGACGTGCACTTCACTGAGGTGGGGCTTGGAGGATGCAGGGCTGGCTGGTTAGATAGGGGTCATGGTGAGTGAGCCTGCTCATGGCAACCTGGGGGGCAGAGGGGGCCCTCCCATCCCACCTACAAGGAGCTCCCTGCTGGCAGGAGGCCTCCATGAAACCCTGTGACCCCTGGCCCAGCCCTCTTCCCAACCCTTCTCATAGTAACATATGTGTGTTGGGGCATGGTCTGACCCAGAGCAGAGGCCTGCCTGTGGTACCATGGGCTGGGAGGAAGCAGTATCTCAGGACATGTGTGTGGGTCCAGGCACAGGGCTGGGAAGCTCTTATGTAGAGAATGAGGAGGAGGGCTTAGGGGCAGAGCATCCAGTGACCTGAGTGGGCAGTGCGGTCCAGGAGCATTTCAGGGGAGGCAACAGTGAGCACAGAGGGAGGGGCCTGGTGGGGAGCAGGGACTGGCCCGGGCACAGGCCGGGGCTCCATGGTGGGGATGTCAGGTGTGGGTTGTGAGCACACCCACCGTGACCTTGCCCACCCCAGAATCTGCTGCGGGTGGGCAGCGCCCTCCTGGACACAGCCAACAAGCGGCACTGGGAGCTGATCCAGCAGACAGAGGGTGGCACCGCCTGGCTGCTCCAGCACTATGAGGCCTACGCCAGTGCCCTGGCCCAGAACATGCGGCACACCTACCTAAGCCCCTTCACCATCGTCACGCCCAACATTGGTAAGGCTGGTGCCTGGGTTGGGGAGGGGTTTGTGGAGGGAGTCCCCGACAAGAGCGGCTGTGCTGGGGTCCTGCCTGCCTCACAGGTCCGATCTGTGACCATCCCCTTCCTTAGTCATCTCCGTAGTGCGCTTGGACAAAGGGAACTTTGCTGGGGCCAAGCTGCCCCGCTACGAGGCCCTGCGTGGGGAGCAGCCCCCGGACCTTGAGACAACAGTCATTCTGCCTGAGTCTGTCTTCAGAGGTCAGTGGTGGCCATGGATTGAGTTGGGAGCTGGACCCCAGTGTCTGTGCAGACTCCACAGAGAGCAGGGCCCAGCTAAGTGTGACAGTGTCCCCTCCCAGAGACGCCCCCCGTGGTCAGGCCCGCAGGCCCCGGAGAGGCCCAGGAGCCAGAGGAGCTGGCACGGCGACAGCGACGGCACCCGGAGCTGAGCCAGGGTGAGGCTGTGGCCAGCGTCATCATCTACCGCACCCTGGCCGGGCTACTGCCTCATAACTATGACCCTGACAAGCGCAGCTTGAGGTCAGCAGCTAGGGGACAGGTGTGGGTAGGGGTATGGGTCGGGCGGTGAGTGCTGAGGCATGGAGGGGGTCGGGGGCGTCTCCCCAGTCATGTGACTGCCGTGGTGACTGTGCACCTGACTGCCCCACATCAGAGTCCCCAAACGCCCGATCATCAACACACCCGTGGTGAGCATCAGCGTCCATGATGATGAGGAGCTTCTGCCCCGGGCCCTGGACAAACCCGTCACGGTGCAGTTCCGCCTGCTGGAGACAGAGGAGCGGACCAAGCCCATCTGTGTCTTCTGGAACCATTCAATCCTGTGAGCCTGCACTGCCCTCGCCCCCTCAGGCTTCGGGCTGAAAGTCCAGGCCCCTGCATGCCTCACCCTCCTTGTCTCCCTGACCCTGCCTTCCTCACACAGGGTCAGTGGCACAGGTGGCTGGTCGGCCAGAGGCTGTGAAGTCGTCTTCCGCAATGAGAGCCACGTCAGCTGCCAGTGCAACCACATGACGAGCTTCGCTGTGCTCATGGACGTTTCTCGGCGGGAGGTCGGGCCCACAGGGGCAGCTGCAGAGCCGTGGGTGGGCACCCAGGGCACGGGGCTGGGTGCTCAGGTCCTGCCCTTCCTAATTCCCTGGCCCCCTGCCACCTACTCTGCAGAATGGGGAGATCCTGCCACTGAAGACACTGACATACGTGGCTCTAGGTGTCACCTTGGCTGCCCTTCTGCTCACCTTCTTCTTCCTCACTCTCTTGCGTATCCTGCGCTCCAACCAACACGGCATCCGACGTAACCTGACAGCTGCCCTGGGCCTGGCTCAGCTGGTCTTCCTCCTGGGAATCAACCAGGCTGACCTCCCTGTAAGATGCTCCTACTGCCCAGAAACTGTCCCCACCTTCTCAGGCCGCCTCCCCAGCCCCCACTGGCAACCCCTGCTCCTGCACCATGAACTCTAATAAGGTGCCTAGTGCAGCACCTGGCCCAGGGTTTCCTCTTCTGTGGCTCCCCCGGGATCCCCCAGCACCTGCCTCTGGCCCAGGCTTCCCTGGAAGCAGTTCCCAACACCCAGGCCCTCCTCCATGCCTGACCCGAAGCAGAGCCTGTGCTCTGGGCGGGCCCCGGTCGCTGACCTGCCCTGGCCTGGGCCCTCAGTTTGCCTGCACAGTCATTGCCATCCTGCTGCACTTCCTGTACCTCTGCACCTTTTCCTGGGCTCTGCTGGAGGCCTTGCACCTGTACCGGGCACTCACTGAGGTGCGCGATGTCAACACCGGCCCCATGCGCTTCTACTACATGCTGGGCTGGGGCGTGCCTGCCTTCATCACAGGTACTCCCACCCATTCCCAGTCTTGGGGTCCCACATCCCTGGGTCCACCTTTGTGCCATGTTCTCTCCACCCACATACAGGCCCTGAGGCCCCACATCCCCATGCCCCAGGCCGCCTTATTCACAGGTGTCCCTCTGGTTTAACCCAGACTCTGCAGCCGCCACCCAGGCGTCACTCCCTTATCCTGGGGAGATCGGTAGGGGCCGATGGTGGGCAGAACCCTTTTCCATGCTTCATGCCTGGCCCTGTGAGCCCACCTGCCCGCAGCCCTACTTCCCAGGCCCCTCATCACCCCTCCACTGCTCCCGTCTGTCTCCATGCTCCAGGGCTAGCCGTGGGCCTGGACCCCGAGGGCTACGGGAACCCTGACTTCTGCTGGCTCTCCATCTATGACACGCTCATCTGGAGTTTTGCTGGCCCGGTGGCCTTTGCCGTCTCGGTGAGTGCTAGCAGGTGGGTTGGGTGTCACCTGTGGCCCTCCTTTGCTGTCCTCCTGCTGCTGGGGCCGCGTGTCCTCAGGACTCCCTTTAGGAACAGCTGAGGCCACGGGGCCCTGTGGGCTGGGTGGAAGCTGTTTGTCCCCACTGAGCACCCCATGCCCTCTGCCCCTGCCTAGATGAGTGTCTTCCTGTACATCCTGGCGGCCCGGGCCTCCTGTGCTGCCCAGCGGCAGGGCTTTGAGAAGAAAGGTCCTGTGTGAGTATAGGGTTGGGGTGCCTGGGCCATGGGCAGGCACCAGCATGGGAGGTCTCATGGCCGGACTCATGGCCTGTCCCTATCCCCAGCTCGGGCCTGCAGCCCTCCTTCGCCGTCCTCCTGCTGCTGAGCGCCACGTGGCTGCTGGCACTGCTCTCTGTCAACAGCGACACCCTCCTCTTCCACTACCTCTTTGCTACCTGCAATTGCATCCAGGTACCTGGCCCAGCCTGTGGAGAAGGGAGGCACCTGGGCTGTGGATGCCTGAATATGCACAGACCGTTGCTGCCTCTTGCCTGCCAGGGCCCCTTCATCTTCCTCTCCTATGTGGTGCTTAGCAAGGAGGTCCGGAAAGCACTCAAGCTTGCCTGCAGCCGCAAGCCCAGCCCTGACCCTGCTCTGACCACCAAGTCCACCCTGACCTCGGTGAGGGAGCCAGGGGTCTCAGGAGGGCGGTGAAGGGAGGGAGAGGCAGGAGGCCCAGTGAGCCTGTACTTTTGGCCCCACTCCCCTTTCTCTTTTCTCCATCCCTTCCTGGAAGGTGGAAGGGGAGGTGAAATGCTGTGTTCGGCCTGGGGAGGAGATGTTGGAAAGGGTGTGTAGGATTTTGACTTGAGGGAGATGGGGCTGAGACAGATAATCAGGTAATAAGTGCCTTGCACCTGAGAATCTCTCATGAATTTTAGTAAATTTTCTGTCTCCCAAGGTGCTCTCAGGAGACAATTTCTGGTCTCATCTTTTACAGAGCCATTATATAGTGAGTCCAGGATCCCTGGGGGCATGCAGGGGTAGCACAGCTGTGGCAGAGCTGTGACCACTGCCAGGCCTCAATATGGGGACAGCGGAGAAGCAGGGCCCTCTCTTTCAGACCTGAGCATGTGGAAGGTGGAACTTAGGGCAAGTTCCCTCCACCCTCCTTCTTCCCAGCCTGGGGCCAGCCATCCCACTCCCCACTTACTGACCTCTCTGTTCCCTGCCTAGTCCTACAACTGCCCCAGCCCCTACGCAGATGGGCGGCTGTACCAGCCCTACGGAGACTCGGCCGGCTCTCTGCACAGCACCAGTCGCTCGGGCAAGAGTCAGCCCAGCTACATCCCCTTCTTGCTGAGGTGAATCCCGGAGATGGGAGGGTGGAGGAGGGGAGGAGGGGCCCACGCATGCTGGACCCAGGCCAGCCAGCTGTTGGGAGTTGAGGAGCACACACTGTGGCTGACGTGGGGGCCAGCTTGGATTAGAAGCTGTAAGGGACCCACAGCAGGAACCAGGATCCCAGGGGAGAGGAGAGACTGGGACCCTGGGCAAGGGGCCAGGCTGACCCCTCCAGCATGGTCTCATCTTCCTAGGGAGGAGTCCGCACTGAACCCTGGCCAAGGGCCCCCTGGCCTGGGGGATCCAGGCAGCCTGTTCCTGGAAGGTCAAGACCAGCAGCATGGTGAGGACAGAACGCTCTGGCCACCCAGCAGGGCAGTTGGCTGGCTTTTACTGAAGGTGGGTGGAGGTGGCTGGGCTGGCTGTGATCTCTCCCTGGCCTCCTAGATCCTGACACGGACTCCGACAGTGACCTGTCCTTAGAAGACGACCAGAGTGGCTCCTATGCCTCTACCCACTCATCAGACAGTGAGGAGGAAGAAGAGGAGGAGGAAGAGGAGGCCGCCTTCCCTGGAGAGCAGGGCTGGGATAGCCTGCTGGGGCCTGGAGCAGAGAGACTGCCCCTGCACAGTACTCCCAAGGGTGGGCCAGCACTGGGGCTGTGGCCTTTGGGGCCAGTGGGAGGACAGTGGGCCTGGGGTTCTTGGGAAGCAGGACTGGGGTGGTGGCCTCCTGGCTATCTGCCCTCTGTGGGCCTCATCTACTTCCTTTCCCCACCAGATGGGGGCCCAGGGCCTGGCAAGGCCCCCTGGCCAGGAGACTTTGGGACCACAGCAAAAGAGAGTAGTGGCAACGGGGCCCCTGAGGAGCGGCTGCGGGAGAATGGAGATGCCCTGTCTCGAGAGGGGTCCCTAGGCCCCCTTCCAGGCTCTTCTGCCCAGCCTCACAAAGGTGAGTGGGGCACCCCCAGCTGCCGAGCTCCCCTAGTCAGCAGCCTCATACCTCACATTCTCCTGTGGCCGCACCTCACAGCCCCGCCCCGGCCCACAGGCATCCTTAAGAAGAAGTGTCTGCCCACCATCAGCGAGAAGAGCAGCCTCCTGCGGCTCCCCCTGGAGCAATGCACAGGGTCTTCCCGGGGCTCCTCCGCTAGTGAGGGCAGCCGGGGAGGCCCCCCTCCCCGCCCACCGCCCCGGCAGAGCCTCCAGGAGCAGCTGAACGGGGTCATGCCCATCGCCATGAGCATCAAGGCAGGCACGGTGGATGAGGACTCGTCAGGCTCCGAGTGAGTGTGGCCGGGTGGGCGGGACGGGGTGCAGCCCCTCGGAGGCCTCACCTGGGCCCAGAGCTGCCTCCGGGCCTCCCCAGGTGACTCTGGATGGCATTTGGAGGACAAATGGGCAGAACTGGCCCAGCTCCCTTACTATGCCGTGCCCACAAACCATGGTGCCTTGCGGGGAGGGCCACCCCTCCTAGGCTCTACGCGGCGCAGCCCAGCCTAGGGCAGAGTGCGGGAGGATGGGGAGCTGGGGGTGCTTTCCTGTTTCCTTCGTCTGGTGAAAGCTTTCACTCTCTCCTCTGTTTCAACTAACCCTCTGTCTGCCTTTTCTGCCACTTTCCTTTCCTGCCTCTCCAGATTTCTCTTCTTTAACTTCCTGCATTAACCCTGGGCCGTGGTTCCTACGCCCGAGGCTCCCTTCCCTTCCCCAGCCGCACTCATGCCCTGCTCCTGTCTTGTGCTTTATCCTGCCCCGCTCCCCATCGCCTGCCCGCAGCAGCGACGAAACGTCCATCTGAGGAGCCTGGGCCTTGCCGGGAGGGGTACTCACCCCACCTAAGGCCATCTAGTGCCAACTCCCCCCCCACCATTCCCCTCACTGCACTTTGGACCCCTGGGGCCAACATCTCCAAGACAAAGTTTTTCAGAAAAGAGGAAAAAAAGAATTTAAAAAAGGATCTCCACTCTTCATGACTTCAGGGATTCATTTTTTTTATACGCTGGAAATTGACTCCCCTTTCCCTTCCCAAAGAGGATAGGACCTCCCAGGATGCTTCCCAGCCTCTCCTCAGTTTCCCATCTGCTGTGCCTCTGGGAGGAGAGGGACTCCTGGGGGGCCTGCCCCTCATACGCCATCACCAAAAGGAAAGGACAAAGCCACACGCAGCCAGGGCTTCACACCCTTCAGGCTGCACCCGGGCAGGCCTCAGAACGGTGAGGGGCCAGGGCAAAGGGTGTGCCTCGTCCTGCCCGCACTGCCTCTCCCAGGAACTGGAAAAGCCCTGTCCGGTGAGGGGGCAGAAGGACTCAGCGCCCCTGGACCCCCAAATGCTGCATGAACACATTTTCAGGGGAGCCTGTGCCCCCAGGCGGGGGTCGGGCAGCCCCAGCCCCTCTCCTTTTCCTGGACTCTGGCCGTGCGCGGCAGCCCAGGTGTTTGCTCAGTTGCTGACCCAAAAGTGCTTCATTTTTCGTGCCCGCCCCGCGCCCCGGGCAGGCCAGTCATGTGTTAAGTTGCGCTTCTTTGCTGTGATGTGGGTGGGGGAGGAAGAGTAAACACAGTGCTGGCTCGGCTGCCCTGAGGGTGCTCAATCAAGCACAGGTTTCAAGTCTGGGTTCTGGTGTCCACTCACCCACCCCACCCCCCAAAATCAGACAAATGCTACTTTGTCTAACCTGCTGTGGCCTCTGAGACATGTTCTATTTTTAACCCCTTCTTGGAATTGGCTCTCTTCTTCAAAGGACCAGGTCCTGTTCCTCTTTCTCCCCGACTCCACCCCAGCTCCCTGTGAAGAGAGAGTTAATATATTTGTTTTATTTATTTGCTTTTTG	C	.	PASS	SVTYPE=DEL;END=109817837;SVLEN=-9049	GT:AD:DP:SAC	0/1:37,11:48:21,16,5,6
1	110228132	pbsv.SPLIT.DUP.285	C	<DUP>	.	PASS	SVTYPE=DUP;END=110229905;SVLEN=1773	GT:AD:DP:SAC	0/1:37,18:55:19,18,10,8
1	111112303	pbsv.DEL.286	AATGTTCTATAAGTTCTATATAACTTATATAATGTTCTATAAGTTCTATATAACTTATATAATGTTCTATAAGTTCTATATAACTTATATAATGTTCTATAAGTTCTATATAACTTATATAATGTTATATAAGTTCCAAATAATTTGG	A	.	PASS	SVTYPE=DEL;END=111112450;SVLEN=-147	GT:AD:DP:SAC	0/1:30,11:41:14,16,6,5
1	111316192	pbsv.DEL.287	TTTCATGTGTACACAGTTTCAGTCTGGAACCATGAAAAAGTTCTGGAGATGGATAGTGGTGATGCTTGTAAAACATTGTAAATGTAGGTAATGCCATGGAATTGTACCCTCAAGAATTATTAAAATGGTAAATTTTGCTATGTACATTTTACCACAATAAAGAATCACCCCCTCCCACCAAAAAAAACAAAAGTTCATAGATTAGAGGAAGAGAGAGAGAGAAGAGAGAGAGAGGAGAGAGAGAAGAGAGAGAGGTGAGAGAGAAGAGAGAGAGAGGAGAGAGAGAAGAGAGAGAGGTGAGAGAGAAGAGAGGAGAGAGAAGAGAGAGAGAGGAGAGAGAGAAGAGAGAGAGGTGAGAGAGAAGAGAGGAGAGAGGAGAGAGAGAGAGGAAAGGGAGAAAGAGAGGAGAGAGGAGAGATAGGAGAGAGAGGAGAGAGAGGAGAGATAGGAGAGAGAGGAGAGAGGAGAGAGAGAGAGAGAAAGAGAGAGAGAGAGAGAGACAAAGAGAAAGCCTAGCTAAGCTTGCCAGCTTTGGTTCTGAGCAGAACTGTGTGTGGTGGAGATGCAGTGCTCC	T	.	PASS	SVTYPE=DEL;END=111316765;SVLEN=-573	GT:AD:DP:SAC	0/1:25,23:48:14,11,17,6
1	111472688	pbsv.DEL.288	ACAGACCTTATTTGATTTTCACACATTTTTTTCCTATGTGTTCTTTTTCTGTCTGGCATCCTATCCAGAGTCATATACTGTTTTTGTTTTCCTTTCTTAGTCATTTCCAGTCGGCAACAGTTCTTCAATTTTTTCCTTATCTTTCATGACTTGACACTTGGAAGATTGTTAATCAGCCATTTTGTAGAATGCCCCTCAATTTGGGTTTATTTGTTAAAGCATTTTTCTCATGATTGGAAATTGTAATAGTCTGCTCAAGCTACCATAACAATGAAACACGGATTGGATGGTTTAAACAACAGAAATTTATTTCTTACGGTTCTGAAAGCTAGGATCAAGAGTTCAGCTGATCCGTTTGTGGTGAGGGCTCTTTTCCCCGCTTGCAGATGCCTACCTTCTCACTGTTTCCTTACATGGCCTTTCCTCTGTGTGCAGGCATGGAGCGGTGGGGAATTAGAAAATGAGCTGTCTGATGCCCTTTCTTATAAGGACTCTAATATTATACTATTGGATTAAGGTCCCACCTTTATGATCTCAAGTAACTATAACCTTAATTACTTTCATAGAGGCATCATCTCCAAATACAGTTATACTGGGGGTTAATGCTTCAATCTATGAATTTTAGGGGGGACAAAAACATTCAGTCCATAACAGAAGGCTTTGTATTTTTGGCAAGACTACCACAATATGCACAAAAAATCTTTCATTATGCATCATATTAAGGTATTGATGATGTTGATATGTCTTTTTTTAAATAATAGCAATGTTTATTAGAATATCCTATTCAAAACCAGCAATCTGTGCAACATACTCAGCTTTTAGGAGACGGGCTGGCCCCAAGTTTCTTTCTGATAATGGACTTAGGGGGCTGGCATCTTGACCCTGTCGTCCAGCCTGTGGTACCATCAAAAGGCAGCATGACATTTTTTTTTTTAATACTTTAAGTTCTAGGGTACATGTGCACAACATGCAGGTTTATTACATAGGTATACATGTGCCATGCTGGTTTGCTGCATCCATCAACTCGTCATTTACATTAGGTATTTCTCCTAATGCTATCCCTACCCCAGCCCCCCAACCCCTGACAGGCCCTGCTGTGTGATGTTCCCCTCTGTGTGTCCATGTGTTCTCGTTGTTCAATTCCCACCTATGAGTGAGAACATGCGGTGTTTGGTTTTCTCTCCTTGTGACAGTTTGCTTAGAATGATGGTTTCCAGCTTCATCCATGTTCCTGCAAAGGACATGAACTCATCCTTTTTCATGGCTGCATAGTATTCCATGGTGTATATGTGCCACATTTTCTTAATCCAGTCTATCATTGATGGACATTTGGGTTGGCTCCAAATCTTTGCTATTGTGAATAGTGGCGCAAGAAACATATGTGTGCATGTGTCTTTATAGTAGCATGATTTAAAATCCTTTGGGTATATACCCAGTAATGGGATTGCTGGGTCAAATGGTATTTCTAGTTCTAGATCCTTGAGGAATCACCACACTGTCTTCCACAATGGTTGAACTAATTTATACTCCCACCAACAGTGTAAAAGTGTTCCTATTTCTCCACATCCTCTCCAGTATCTGTTGTTTCATGACTTTTAAATGCTCGCCATTCTAACTGGCATGAGATGGTATCTCATTGTGGTTTTGATTTGCATTTCTCTGATGACCAATGATGATGAGCATTTTTTCATATGTTTGTTGGCTGCATAAATGTATTCTTTTGAGATGTGTCTGTTCATATCCTTTGCCCCCTTTTTGTTGGAGTTGTTTGTTTTTTTCTTGGAAATTTGTTTAAGTTCTTTGTATATTCTGGATATTAGCCCTTTATCAGATGGGTAGATTGCAAAGATTTTCTCCCATTCTGTAGGTTGCCTGTTCACTCTGATGAGTTTCTTTTGCTGTGCAGAAGCTCTTTGGTTTAATTAGATCCCATTTGTCTATTTTGGCTTTTGTTGCCATTGCTTTTGGTGTTTTAGTCATGAAGTCTTTGCCCATGCCTATGTCCTGAATGGTATTGCCTAGACTTTCTTCTAGGGTTTTTATGGTGTTAGGTCTTACATTTAAGTCTTCAATCCATTTTGAGTGAATTTTTGAATACGGTGTAAGTAAGGGATCCAGTTTCAGCTTTCTACATATGGCTAGCCAGTTTTCCCAGCACCATTTATTAAATAGGGAATCTTTCCCCATTTCTTGTTTTTGTCAGGTTTGTCAAAGATCAGATGGTTGTAGATGTGTGGTGTTATTTCTGATGCCTCTGTACTGTTCCATTGGTCTATATATCTGTTTTGGTACCAGTACCATGCTGTTTTGGTTACTGTAACCTTGTAGTATAGTTTGAAGTCAGGTAGCGTGATGCCTCCAGCTTTGTTCTTTTTGCTTAGGATTGTCTTGGCAATGTGGGCTCTTTTTTGGTTCCATGTGAACTTTAAAGTAGTTTTTTCCAATTCTGTGAAGAAACTCAGTGGTAGCTTAATGGGGATAGCATTGAATCTATGAATTACCTTGGGCAATACGGCCATTTTTACGATATTGATTCTTCCTATCCATGAGCATGTAATGTTTTATTATTGATGCTTATCTTGATCATTTTTGTTGGTATCTGCTAGGTTTCTCTGCTACAAAGCTGCTATCTTTCTGTTTATATTTAATAAGTATCTTCTTTGGAGGCTATGGAAATCCTATTTCTCCTCGAACTTTTGCCCACTCATTTTAGCATCCATTGGTGAATCTTGTCTGCAGCTACTATTACTAGGGCATTTGCAGTGATGAATCTCTATTTTCTCTTTCCATCAACAATTATTAATTGGAATTCAACTGTAATGAAGAATGCTTCCTCTCCCCTCATTTATTTACTTGATTTTTATATTGGTATAGATTAAAAAGTTTCCCTCTTGGGATAGTTGGCAGTGCTTCAGTCTCATATTGGTATAGATTAATAGGTATATTTTATTCTAGAGGTCAAATACTATTTATTTTATTGTTCAAATTATTCCAACTTTGGTTGTTAGTAACTTCTTTAGGTTGGCTCCTCTGTTTCTTTGATAAGCCCCCATTTATTACAAAATATTTAATTACCTTCTGACATCACAAGATGCTCTAGGCTCATCTTATATTTTCCTTGCTCAGCTCCGAAATCAGCTTCTCCAAAAAGCACTGGTTTCTCATGTTGAGAATGTTGTTTAGAAGCCAAGATCTTGAGGCAGAGCAAGATGGCAGAATAGACGGCTCCACCAATGGTCCCTGCTGCCCCCACAAGGTCACTAATTTAGCAACTATCTACACAGAAAGAACACCTTCATAAGAACCAAAAATCAGGTGAGCACTCAGTACCTGGTTTTAACTATGTACTGCTGAAAGAGGCCTTGAAGACATAGAAAAAAAAGCCTTGAATCACTGACACCACCCCTCCCCAAACCCCCCAACAGCAGCCAGGTGGTGTAGAGGCCAGGTTGTGTGGAGGGCATCTCTGGGTGCTGAGGAGGGAGAGCACAGCAATTGCGGGGCATTGAACTCAGTGCTGTCTTGTTGGAGAAAACGAAACTCACCTGATGCCCACCCATGGAGGGAGAACTTAAACCAGCCCTAGCCAGAGGGGAATCACCCATCCCAGAGGTCGAAACTTGAGTTAATGCAAACCTTGCCATGGAGAGCTACAGTATTCTGAGTTGCTTAGTAAACTTGAAAGGCAGTCCAGGCTATAAGGACTACAACTCACAGGTGAGTCCATGTGCTGAACTGGGCCAAGAAACAGTAGACTTGGGGGACATGTGACCTATGGAGACACCAGCTGGGGTGGCTAAAGGAGTGCTGACATAACCTCTCCCCTAACCACAGGGTGCACAGATCACAGCTCCAAAAGAGACCCCTTCCTTCTGCCTGAGGAGAGGAAAGGGAATAGTAGGAGGGACTTTGTCTTGTATCTTGTATACCAGCTCAGCCACAGAAGGATGGGGCACAGGTCAGAGTTCAGAGACCCTTGTTCCAGACCCTAGCTCCTGGATGACATTTCTAAACACACCCTGGATGAGAAGGGAACCTGCTGCCTTGAAGGGAAGGACCCAGTCCTGGCAGCATTCATCACCTGCTAACTGAAAAGCCCTTCAGTCCTGAATTACTAGCAGTGATACCCAGGTACTATGTTGAGGGCTTTAGGTGAGCCACTGAGACTTGCTGGCTTCAGGTGAGACTCAGCACATTACCAGCTATGGTGGTTATTGGATGAAACTCCTCTGCTTGAGAAAAGCAGAAGGAAAAGTAAAGGAGACTTTGTCTTGCACCTTAGGTACCAGCATGGCAACAGGCGGATCAAGAACCAAGCATGCTCTTGGGTTCCCCGATTCCAGGATTTGACTCTTAGATGGCATCCTTGGACCTGCCCTGTGTCGGAAGGGAGCCCCCTGCCATTAAGGGTGATTCTCAGGCTGGGCAAGATTCACCACAGCTAACTGACAAGCTCTTGGGCCTTAAGAAAACATTGGAGGTCCTCCAGCAGTACTCTCCATGGCTTGTGGTGGCAGTGGCTACAGCATGAGGCTCCTCCGCCTTTGGAAAGGGGAAGGAAGAGTGGGAAACACTGTGTTTTGTAGTTTGAATGCTGGTTCAGTCACAGTATAATAGAACACCAGGTAGATGTCTAAGGTTTTTTACCCTAGTCCCTGACTTCCAGGTGGCACCTCTGGACCTACGCAGGGCCTGAGGGAACTTTCCAACCTAAAGGGAAGGAGGCGGGCCTGGCTGGCTTTGCCACCTGCTGATTGTAGAGTCCCAGGGCCTTAAGTGAACATAGACAATAGCCAGGGGGTAGTATCTTGAGTGAGATCCAGTGCTATGCTAGCTTCAGGTATGACACAGCATTGTCATAGTGGTGGTGGCCACAGAGGTGCTTGTGTCACTTCATCCCCAGCTTTAGGTGGTTCAGGACAGAGAGAAACACTCTGCTTCTTTGGAAGAAAGTGAGGAAAGAGAACAGGAGCCTCTGCCTAGTAATCCAGAGAATTCTGGATTTGTCCAAGACCGTCAAGGCAGTACC	A	.	PASS	SVTYPE=DEL;END=111477716;SVLEN=-5028	GT:AD:DP:SAC	0/1:21,23:44:15,6,11,12
1	111829494	pbsv.DEL.289	GGACTAAGCCCTGAGCATTTCAGCATTCAGAGGGAGGCTGGAGAGAAGAGTAGGAACAAGTAATGAAGACCAAAAAAGGAGGGCTAAGTGAGGTAGAAGGAAAACCAAGTGTCAAGTATCCTGAAAGCCAAGGAAAGAACCATATTAAGGAGGAGAAAGCGATCAAGTTTGTCAAATACTACTTAGGTCAGGTCAGATGAAGTCTGAGAATTGACCATTATGTTTAACAACCTGTAGATCATTGACAAACTTGACAGAAGTGGGGTTGGTAAACATCTTGGTGGCAAATGCCTGAGTGCAGTAGGTTTCAGAGAGAATGGAAAGGTAAGAATTGAAGACAGTAAGGATACAAAAACCTGTCTTATATGTGTTAAAGGGAAGCAAAAAATGGGATTAAGAATAAAAGATTATGGAAAACAGAAGCTGAATTTATGTTTTCAAACCCACATTTACTTATTTAGAGATATGGGAGATAAAAATCTAACATTCTTTCCATACCTCTCACTTTCTTATTTTTATTATTATTTTCACAGAGTCAAAAAATTTTTTTAACTTAAAAATTTTTATTTTTGGGACAAGGTCTCATTCTGTTCCCCACGCTGGAGTACAAAGGCACGAACATGGCTCAGTGCACCCTCGACCTCCTGGACTCAAGCAATTCTCTAGCCTCAGCCTCCTAAAGTGCTGGGATTACAGGCATGAGCCACCACATCCAGCCCCAAATTTTTAATATCACTTTGTTTTATAACAGAACTGAAGTCCTATATTTAAATCAATGCAATATTCATCCCCTATACTTACACTACAGCTTATCCAATATTCATTTCTTTAATTATCTTGTTGTTTGTTTTGTTTTTGTTTGCCAAGAAGGACTTGGAGTATCTTCCATTTTCTTGCATGTATGAAAGTGCCTGACTGTTGCCTTTATACTTGATTGGTAACTTTTTGGACATAGATATTGGCTCACTCTTTTACTCAAAATTTTGTAAATATTACTGCTTTTTATTCTGGCATTGAATATTGAGCTAGTGTTTTTCCTATGGCTCTTTCATTTACTTTTTCAGGTTTGGATGTTTTGTAGTTGAACAGTTTTTTCAAGTAGTTCTGTGGCTGCCACAGGCCTTAAGTTCTTTTATACGTGAGAATATCTGCCTGTCTCCTCGGTTCTTGAAAAGTATACTTCAAGAATATTATACTTGGTAGAGTATAATACGATAGGCTTGTACTTTCTTTTCCTCAGAACTCTTCAGGTGTAGACAAAACTTCTTAACATTATTTCAAATCATCTCTGCCTTACCTTTTAATTCCAGTTGAAGCTACAGCCACCAATTCTGCATAAGCCTTAATGGTCTTCATGGCGTTATGGAATCTTACCTCAGATCTGTGTTGTGTACTTCTTGCTACCCTTCCTAGGGCTTCTGAGATACAGGTTTCCACTCAAGCAGGTACAATCTAGACATGCAGAGGGGTTACTGTCACTTACAAACATCAGGGAAACGTAATGTTTCCACCTTTCCTCCCCTGATGTTCTAGAAGCACATTTTGTAAGACTTTTAACACCGTTCCAAAGGGATAGAGCATTTAGTTGTTTCTACCAGTGGCTAATATGATAAAAGCATGATTTTATTGGCCCTCCCTTCTTCCCTGTTTCACTCCCCTGTCTCTTACTTATTCTTTGCATTCCACTCCCAAATTACTCTCACATGAGCTACTTCCAGGTGAACTTAGCCTTAGATAGTAGGCATTGCTCCACTGTGTCCTGGCATTGAATATTGTTGTAGGGATGTTTGAAGACAGTGGATAATCACTACCCTTTCTTTAATCCACACTTTTAAAGTTATTTGATTTTTTTCCTGTGAGTGCCTGAAGAATTCATGATTTATTCTTGAAGTTCAATAACTTAACAAGGTTATACCTTGATTATGATGGTTTTTGTCAATTTCTCCTATAAAACAGTTGAGAGGTAAGATTTAACTTGCCTGAGTTAACAGACCTGCAGGCGGCCTCCTGGAAAAGAAAGTTGGCCTGTTGCCTCTGGAAACCAGCTATAATCTATAGCCTAGGTCCTAATGCAATCCATCCTGGCAGAGAGCTGACCATGGTGAATGAGAACTTCAGCCAAGTTTACACCAAGCAGTTGTGCATAATCACGGGGTTGGATTACACCAGAAGAAAGCCAAGTGTTCTCCCAACAGATGAATGCTAAGGTAGTAGATAAGACTGAAAGCCAAGGTTCTGCTATATCATACTGCTATTAGATCCCATATCCTAATCTCACTAAAGAAGAGTTTTGTTAAGAAGCTTAAAAGTCCCAACATCCAAAGCCCAGAGCCTCTTTCTCAGAGCTAGATATGTGCTATGTTAGATTGTTGTATGCTGCCTGAGAATAAAATAAACACCAGAGGATCACTCATCTGCCATCGCTTCTGTCTCTGACTTTTTACCCAGAAGTACTATTCCAGAAAGCCCAGTGTGCATGCTGCTTGGCTACTCACCCTGAATCACTTGACAACTGGTGTAGAGAGCTGGATGTCAGACTAGGGGCACCTACCATGGCCTTCTAGAAGTGAACCAAGGGACTTGGGATTTAAAAAGTGTTTCTCAGATGATCCCATCGCTTTCAAAGATTCGTATGGCAGTCATGGGGACTAGTCCACTAAATTCCTGAAGATACAGAGTGATAAAAGTGATACTGCGTAGTTAAGATCATCGAGCCTAGCATTCCATGATTGTTATTATTGGCCTTGGAAGAATTAGCTCTAAGGAGGCAGACCGAGGGGAACTTGACTCAGCATCT	G	.	PASS	SVTYPE=DEL;END=111832290;SVLEN=-2796	GT:AD:DP:SAC	0/1:39,16:55:14,25,9,7
1	111957293	pbsv.DEL.290	CAAGTTACCCATCCTGGGGTGAGTGCCCACCTCAGAAGTCAAATTCTCCCCTCTTAAAGGCATAGTCTGCCCTTCAGGGGTGACTGATATGTTTCTGGAGGGGACAGTCACCTTTTCACGGGCCACAGCCTTCCTTCTAGGGGCCACTGTATTCTGTCTAAGGGTCTCAGTCTGAAAATGGACAGGGGTCATAGTCGTTCCTCCAGGGCTCACAGACTGATGACTCACAGGGGTCACAGACTGATGACCCACAGGGGTCAGGGTCTTTTCCCCAGGGGTCACAGACTGATAACCCACAGAGGTCAGGGTCTTCTGTCCAGTGGTCACAGATTGATGACCCACAGGGGTCAGGGCCTTCTCTCCAGGGGTCATGGACTGATGACCCACAGAAGTCATGGTCATTGCCCCAGTGATCTCAGTCTTCTCTCCTAGAGCTACAGTGTGCTTTCCAAGGGATACAGTTTCCTTTGTAGGGGTCACAGTTGTACCTCTAGGGGTTATAGTCATATTTTCACACTTTCCGTGGATCTCAGTGACCCCAGCCTCTCCTCCTGGGGGCAAAATCTTACTATCAGTGGTCCATGCCGTGGTCACAGCCAGCCTTTCAGGGTCAG	C	.	PASS	SVTYPE=DEL;END=111957906;SVLEN=-613	GT:AD:DP:SAC	0/1:19,31:50:8,11,14,17
1	112001231	pbsv.INS.291	A	AAGGGGTGTTGTCCCATTCAGTGGTCCACAACATGAAGAATAGTGGCTATAATTAGTAGTGGGGCAACTTACAACATGGAAGTATC	.	PASS	SVTYPE=INS;END=112001231;SVLEN=85	GT:AD:DP:SAC	0/1:25,22:47:12,13,10,12
1	112007773	pbsv.INS.292	T	TGTGGTAGCGGGCGCCTGTAGTCCCAGCTACTCGGGAGGCTGAGGCAGGAGAATGGCGTGAACCCGGGAGGCGGAGCTTGCAGTGAGCCGAGATCGCGCCACTGCACTCCAGCCTGGGCGACAGAGCGAGACTCCGTCTCAAAAAAAAAAAAAAAGAAAAAAAAAGACTTGTACTCAAAATTTTTTTTTACAAAACTTTCATTTAAAAATTTCCTGTAGGGGAGAGACTGTTGTGAGGTAAATCCATATAAAGCCCTGGAAAAAGCCTGTAGGGGAGAGACTGTTGTGAGGTTAATCCATATAAAGCCCTGGAAAAAGCCTGTAGGGGAGAGACTGTTGTGAGGTTAATCCATATAAAGCCCTGGAAAAAGCCTGTAGGGGAGAGACTGTTGTGAGGTTAATCCATATAAAGCCCTGGAAAAAGCCTGTAGGGGAGAGACTGTTGTGAGGTTAATCCATATAAAGCCCTGGAAAAAGCCTGTAGGGGAGAGACTGTTGTGAGGTTAATCCATATAAAGCCCTGGGAAAAGTCTGTAGGGGAGAGACTGTTGTGAGGTAAATCCATATAAAGCCCTGGAAAAAGTCTGTAGGGGAGAGACTGTTGTGAGGTTAATCCATATAAAGCCCTGGAAAAAGTCTGTAGGGGAGAGACTGTTGTGAGGTAAATCCATATAAAGCCCTGGAAAAAGTCTGTAGGGGAGAGACTGTTGTGA	.	PASS	SVTYPE=INS;END=112007773;SVLEN=712	GT:AD:DP:SAC	0/1:25,9:34:16,9,4,5
1	112087192	pbsv.DEL.293	CATTATATACCACATTTTGTTTATCCCCTTATCAGCTGATAAACATTTGGTTTGTTCCATTTTCAGGCTATTATGAATAACACTGCTATGAACATTGGTGTACAAGTTTTTGCGTGAACATATGTTTTTGAATTATACATTCAAAACGTACATGAACATCCATTTTTGGTATATACCCAATTTCTTGGGTATATCCAATTTGGTACATACCCAATTTCTTGGGTATATCCAATTTGGTACATACCCAATTTCTTGGGTATATCCAATTTGGTACATACCCAATTTCTTGGGTATATCCAATTTGGTACATACCCAATTTCTTGGGTATATCCAATTTGGTACATACCCAATTTCTTGGGTATATCCAATTTGGTACATACCCAATTTCTTGGGTATATCCAATTTGGTACATACCCAATTTCTTGGGTATATCCAATTTGGTACATACCCAATTTCTTGGGTATATCCAATTTGGTACATACCCAATTTCTTGGGTATATCCAATTTGGTACATACCCAATTTCTTGGGTATATCCAATTTGGTATATACCCAATTTCTTGGGTATATACCAAGAAGCAGAATTGCTGAATCATACAGTAACTTTATTTTCAACTTTTTGAGGAGCTACCAAACTGTTTTCCATAGCAGCTGCACCATTTCATTCCCACCGGCAATGTATGAGGATTCCCATTTCTCCCTATCCTTGCCAACACTTATTTTTCCTTTTTTTTAATTAAAGCCATCCTGGTGGATGTGAAGTGGTATCTCATTGTAGTCTT	C	.	PASS	SVTYPE=DEL;END=112087971;SVLEN=-779	GT:AD:DP:SAC	0/1:32,17:49:17,15,11,6
1	113036669	pbsv.DEL.294	TGCCTGTAATCCCAGCACTTTGGGAGGCTGAGGCGGGTGGATTGCCTGAGATCAGGAGTTCAAGACCAGCCTGACCAATATGGTGAAACCCCATCTCTACTAAAAATACAAAAATTAGCCATGCTTGGTGGCGTGCGCCTGTAGTCCCAGCTACTCGGGAGGCTGAGGCGGGAGAATCGTTTGAACCCGAGAAGCGGAGGTTGCAGTGAACAGAGATCGTGCCACTGCACTCTAGCCTGGGCAACAGAGAGACGATCCGTTTCAAAAAAAAAAATTATATCTACCTTCTCCTCAGGAACTATGCAAGCAAGAAGAAAGCGGAGAAAAATATATATATTTTAAGACACGGTCTTGCTCTATCACCCAGGCTAGAGTACAGTGGCACAATCATGGCTCACTGCAACCATGACCTCCTGGGCTCCAGCAATCATCCTGCCTCAGCTTCTGAGTAGCTAGAGCCACAGGCACACACCACCACACCTGGCTAATTATTTTATCTTATTTTTGTAGAGACAAAGTCTCTCTTTTGTAGAGAAGGGCCCAGGCTGGAGTAAAATATTTAAAGTATTGAGATATAAAAACCACTACCTTAGAAATCTGAACCATGTGAAATTATCCTTTAAAAATGAAGGTGAAGTAAACACTGTCTCAGACAAACAAAAAATAGGAGAATTTGTTGCCATTGGACTGGCCTTGCCAGAAATGTTAAAAGAAATTCTTTAGAGAGAAGCAAAATAATAGGTCAGAAACGTGGATCTACTTAAAGGAAGAAAGAACATCAGAGAAGGAACAAGTGAAGGTAAAACAAAAACTTTTCATATTCTTAATTGTTCTAACAGATAACAGTTTGTTCAAAATAAAAATAGCAATAGTATATTTGATTATGTATGCTTATATATATTCACATGCTTATGTACAAGTGAAATAAATGACAGAAATAATACAAGGGATTAGAGGGAGGAACTAGTATTATTTTGTTATTACAAGGTACTCACCCTACTGATGAAGCAGTATAGTATTATTTGAAAGTGGATTTGGGTTAGTTATAAATGTCTATTCTGACCACTAAGCAATGTAAAAAAATAAGTATAACTAATATGCTAAGAAAGGAGGGAAAATTGAATCATATGAAATGTTTATTTAAAACCACAAAAGGCAGATAAAAGAGCAGAAGACAAAAATAGGTACAAAGTATAAAAGCAACAACAGAAAACAGTAACAAATATGGTAGATATAAATCCAGCTATAGGCCAGGCGTGGTGGCTCAC	T	.	PASS	SVTYPE=DEL;END=113037936;SVLEN=-1267	GT:AD:DP:SAC	0/1:27,23:50:10,17,14,9
1	113610262	pbsv.DEL.295	GGAAAAGGAAATGGGAAGGAAGAGATGGAAGGAGACAAAAATGCATTCTCACTAGATTTGGGCATATTTACAGAGAAGCAGTGAAATTAACAGTAATTTTTTTTTTTTTTTGAAATGGAGTCTTTCTCTGTTGCCCATGCTGGAGTGCAGTGGTGCAATCTCGGCTCACTGCAACCTCCGCCTCTCAGGTTCAAGCAATCCTCGTGCCTCAGCCTCCCCAGCTGGGATTACAGGTGTGCAGCACCAAGCCTAATTTTTGTATTTTTAATAAAGACGGGATTTTGCCATGTTAGCCAGGCTTGTCTCGAACTCCTGAGTTCAAGTAATCTGCCGGCCTCGGCCTCCAAAAGTGCTGGGATTACAGGCATGAGCCACTGCATCCGGCCAAATTAACAGTAATTTAGTCAACAATAAATATTTATTCAGCATTGCCTATATTCCAGACACTGCTCTTAGCAATGGAGATATAAAATGAGAAAACATATCTGTAACATTATGCTTTGGAAAGATAATTCTAGTGACAGCTTAGAGACTTGGAGACAGGAGAGACTGGAGGACAGGAGATGGGTGCAAAGGTTATTGAAATAGTAGTCATATGAGATGAAGGTCTGAACTAAGTAGCAGTGGGGATGGAGAGCTGGGGAAAGATGTGAGACATTCCTGAGGGGGAATCAAGAGAGTCTAGTGATTAGATGTGACAGGAAAGAATGGGGGGAAAGCACAGGCAATCCTGAGACTTCTAGTTTGAAAGAATAGAATTGATCAGGTTAGTTAGCTATGACTTTGCAAAGAGTAAAGTCCCGAGGTAAGGAGATATAGGGCAGCTAAATTGTAAGGGATTGGGGTTTATGTTAAGGTGTGGAACAAGGGATATCAAGTGAGTAGTTTTTTTTTTTTTAAGTAATCTGGAGCTGGGGTATTCTGTGCTTATGGATTCCACTGAACTCTAAAATCTCAGCCCAGGTACTTTAGCACCCACGAATTAATTAGACAATTTAGGGCAATGAATATAAAAGCTCTATATTCCATTGTTAATCAGAAATGAATCATTAAATTCTGTTAAAAACACATATTTGCGCTAGAAAAAGTAAATTATGGGAGTCGGCGCCGGCGAGCGCCGCCCGGGAGGCAGCGGCTGGAGGAGCGGACGGGCCCCGCGGGGCCCGAGGGCAAGGAGCAGCCGCCTGCCTTGGCCTCCCAAAGTGCCGAGATTGCAGCCTCTGCCCGGCTGCCACCCCGTCTGGGAAGTGAGGAGTGTCTCTGCCTGGCCGCCCATCGTCTGGGATGTGAGGAGCCCCTCTGCCTGGCTGCCCAGTCTGGAAAGTGAGGAGCGTCTCCGCCCGGCCGCCATCCCATCTAGGAAGTGAGGAGCGCCTCTTCCCAGCCGCCATCACATCTAGGAAGTGAGGAGCGTCTCTGCCCGGCCGCCCATCGTCTGAGATGTGGGGAGCGCCTCTGCCCCGCCGCCCCATCTGGGATGTGAGGAGCGCCTCTGCCCGGCCGAGACCCCGTCTGGGAGGTGAGGAGCGTCTCTGCCCGGCCGCCCCGTCTGAGAAGTGAGGAGACCCTCTGCCTGGCAACCACCCCGTCTGAGAAGTGAGGAGCCCCTCCACCCGGCAGCTGCCCCGTCTGAGAAGTGAGGAGCCTCTCCGCCCGGCAGCCACCCCATCTGGGAAGTGAGGAGCGTCTCCGCCCGGCAGCCACCCCGTCCGGGAAGGAGGTGGGGGGGGGTCAGCCCCCCGCCCGGCCAGCCGCCCCATCCGGGAGGGAGGTGGGGGGTCAGCCCCCACGCCCGGCCAGCCGTGCCATCCGGGAGGGAGGTGGGGGGGTCAGCCCCCCGCCTGGCCAGCCGTGCCATCCGGGAGGGAGGTGGGGGGGTCAGCCCCCCGCCCGGCCAGCTGCCCCGTCCGGGAGGTGAGGGGCGCCTCTGCCCGGCCGCCCCTACTGGGAAGTGAGGAGCTCCTCAGCCCAGCCAGCCAACCCGTCCGGGAGGGAGATGGGGGGGTCAGCCCCCCCACCCGGCCAGCCGCCCCGTCCGGTAGGGAGGTAGGGGGGTCAGCCCCCCGCCTGGCCAGCCGCCCCGTCCGGGAGGGAGGTGGGGGGGTCAGCCCTCCGCCCAGCCAGCCGCCCCGTCTGGGAGGTGAGGGGCGCCTCTGCCCAGCCGCCCCTACTGGGAAGTGAGGAGCCCCTCTGCCCGGCCAGCCGCCCCGTCCGGGAGGGAGGTGGGGGGGGTCAGCCCCCCGCCCGGCCAGCCGCCATGTCCGGGAGGGAGGTGGGGGGGTCAGCCCTCCGCCCGGCCAGCCGCCCCGTCTGGGAGGTGAGGGGCGCCTCTGCCCGGCCGCCCCTACTGGGAAGTGAGGAGCCCCTCTGCCCGGCCAGCCGCCCCGTCCGGGAGGGAGGTGGGGGGGTCGGCCCCCCGCCCGGCCAGCCGCCCCGTCCGGGAGGGAGGTGGGGGGGTCGGCCCCCCGCCCGGCCAGCCGCCCCGTCCGGGAGGGAGGTGGGGGGGGTCAGCCCCCCCGCCCAGCCAGCCGCCCTGTCCGGGAGGTGAGGGGCGCCTCTGCCCGGCCGCCCCTACTGGGAAGTGAGGAGCCCCTCTGCCCGGCCAGCCGCCCCGTCCGGGAGGGAGGTGGGGGGGTCGGCCCCCCGCCCGGCCAGCCGCCCCGTCCGGGAGGGAGGTGGGGGGGGTCGGCCCCCCTGCCCGGCCAGCCGCCCCGTCCGGGAGGTGAGGGGCGCCTCTGCCCGGCCAGCCGCCCCGTCCGGGAGGGAGGTGGGGGGGTCAGCCCCCCGCCCGGCCAGCCGCCCCGTCCGGGAGGGAGGTTGGGGGGTCAGCCCCCCGCCCGGCCAGCCGCCCCGTCCGGGAGGGAGGTGGGGGGGGTCAGCCCCCCTGCCCGGCCAGCCGCCCCGTCCGGGAGGTGAGGGGCGCCTCTGCCCGGCCGCCCCTACTGGGAAGTGAGGAGCCCCTCTGCCCGGCCACCACCCCGTCTGGGAGGTGTGCCCAACAGCTCATTGAGAACGGGCCAGGATGACAATGGCGGCTTTGTGGAATAGAAAGGCGGGAAAGGTGGGGAAAAGATTGAGAAATCGGATGGTTGCCGTGTCTGTGTAGAAAGAAGTAGACATGGGAGACTTTTCATTTTGTTCTGCACTAAGAAAAATTCCTCTGCCTTGGGATCCTGTTGATCTGTGACCTTACCCCCAACCCTGTGCTCTCTGAAACATGTGCTGTGTCCACTCAGGGTTAAATGGATTAAGGGCGGTGCAAGATGTGCTTTGTTAAACAGATGCTTGAAGGCAGCATGCTCGTTAAGAGTCATCACCACTCCCTAATCTCAAGTACCCAGGGACACAAACACTGCGGAAGGCCGCAGGGTCCTCTGCCTAGGAAAACCAGAGACCTTTGTTCACTTGTTTATCTGCTGACCTTCCCTCCACTATTGTCCCATGACCCTGCCAAATCCCCCTCTGTGAGAAACACCCAAGAATTATCAATAAAAAAATAAATTAAAAAAAAAAAAAAAAAACACATATTTGCGGCTGGGTGTGGTGGCTCATGCTTGAAATCCCAGCACTCTGGGAGGCCGAGGCGGGCGGATCACCTAAGGTTGGGAGTTCGAGACCAGCCTGACCAACATGGAGAAACCCCATCTCTACTAAAACTACAAAATTAGCTGGGCGTGGTGGCGCATGACTGTAATCCCAGCTACTCAGGAGGCTGAGGCAGGAGAATCGCTTGAATCCAGGAGGCGGAGGTTGCGGTGAGCCGAGATTGTGCCATTGCACTCCAGCCTGGGCAACAATAATGAAATTTTGTCTCAAAAAAAAAACAAAAAAAACAAAAAAAACAAAAAAAACGTGTATTTGTGGCCAGTCACAGTGGCTCATGCCTGTAATCCCAGCACTTTGAGAGCCCGAGGTGGGTGGATCACCTGAGGTCAGGAGTTCGAGACCAGCCTGGCCAAAAAGGCAAAACCCCGTCTCTACTAAAAATACAAAAATTAGCCGGGCATGGTGGTGCACACCTGTAGTCCCAGCTACTAGGCAGGCTGAGGCAGGAGAATCGCTTGAATACGGCAGGCAGAGATTGCAGTGAGCCACTTACTGCGGAGGATACAGGTTAGAGAGCATTAATTTCTAATGGCCCCATTTGGTATAGTTTCATAGGAAAGCTCTGAAACTATAATGTAGAAAGGAACTAAACTGCCTCCTTTTTTTTTTTGTAAGGTTCCTGCCTATGCCGGATTTCTTACCAGAGTTTGTTAAGTCTGCTCAACAGCTAAGGGAAGAAGGCTAAGAGTAAGTTTCATTCCGCTGTCTTGGCTTTAAAAGTTTGGTTTGGACTGTAGCATTGGATATGGCCTTGTTTCCAATATATACTTCAATATTAAAAAAAAAAAACAGAAAAAGGTTTTTAAAAACATAATTATGACTCCATAATCTGCCATGGGAAAGATTGCTTTCAGTTACTTTCTATGAGAACCCTAACCTAGGCATTATCATTCTTTTTAACCTGCTCAGATTTTCAATTTATGTCAGAAAACCCATGTTAATGTCGAACCTGCCCCTGCCTCAAGAGTAACTTGGTTTAACCTCTTGGGGCTTGTTGCATCATCAGCAATAATTGTCTTGCCAATGTCACAGTCACTGAAGGAGCAAACAAGATAACAGATGCAAACGCCCTTTGAAAAGTTCACTACGTATAAGTGAACCATCACTATTATTCTCAAAGTCTTATTTACAACCTTGGATGGCTGAATGAGCATAAGATGGCCAGACTTCACTGTTCCTAGTAAGTTTTCCATAGCCTCTGCTTTAGGAGAAATAAATTTCCTCACATCCAGTCTTTGCTTTGTTGACTGCTCAACACCCTCTTGTCTCGCTTGCTTTTCTGAGAGTGACCTTGACAGCATCCCTCCAAAGAGAAGGGTATTTCCTTTATATAGACATGCAGGTGCAGTCCCACCAAAATTTATTGAACTCCAAGCTAGAACAAAAGGTGGAGGTGCACCGATGAAGAAACAGGGCCTCTGCCTTCAGGAGCTTACAAGGCCATTAACAGAGAGTGATATTGATCTTATGCAAATGGCAGTTGCCGCCTACTTGCAGAAGAGCAGGGGCTACAGCCAAGCAGCAGGGGGCAGAAGAGGCTCGAGCTCGGCTCTGGAGGCCGATCTGGCCAAAGCCAGGATAGAAGCTCCCGTGACCCATTCGTGTGTGCGACTTGGAAGGCAGCCCTTCTGCCACTCCCCTTTCTTAAAGCCCAGAGCAAATAAAAGATCCTTTTCTACTACAGTAGATATACCTGTAGTCAGGACTTTGAACTCACAGCTATTCGCCGCACCATTCCCTCTTAAGGAACTACTGCGCCCTCCAGCGGAAGAACAGCGGCGGAACTCCACAGCGGCAGCTAAAATCCCTGAACGCTTTAAAGTCCTTCTCCTCAAGATACTCGGCTGCGTCTGGCCCCGCCCCTCACTGAGTTCCGCCCCGGGCGCAACCTCATCTTATGGCACCGATTGGCTGGCCCCTGTGCGTGAGGACGTTGCGCCGTGGGGAGGGGCGGACGAGAGGTGTCCGTCAGGCCGTGTGTCCCAGGCCGTCGACCCCGCTGTCGCGCTGCGTCTGCTCCTTGCATGCCTTTAGATGGTACAGCCTTCAGCCGGGGCTTCGGGAGACAGTGCAGCCACCGAGCATCTCTGCTGAGCTTCTCCGCCGATCCTCCTTTTCTAGCAGGCAGCTCTTCTAGGCCACGTCCAGGTCGAGGGGGAAAATGGCGCCGGCGCCCCTAGGCGTCCCGGAGGAGCAGTTGCTGGGGTGTCGATCTAGAGTGCTTTCTCGGTTACTCTTCATTGCCCAGACCGCTCTCCTCCTGTTGCCCGCCGCCGGAGCAGGTCTCTGCCCCGCGCCCTGCTCCTGCCGCATTCCTCTCCTGGACTGCAGTCGCAGGAAATTGCCCGCACCGAGCTGGAGGGCGCTGTCGGGCTTGCTGCCCCCCGACACCGCTATCCTGTGAGTAGAGCGGCCAGGCAGAGTGA	G	.	PASS	SVTYPE=DEL;END=113616293;SVLEN=-6031	GT:AD:DP:SAC	0/1:36,20:56:23,13,6,14
1	113715546	pbsv.DEL.296	GATGGCCATGACGTCCACACTGGAAGGGTGTGGGTTTACCGAAATGAGGGCAAGGAACACCTGGCCCACCCAGGGCAGAAAACCACTTAAAGGTGTTCTTTTTTTTTTTTTTTTTTTTTGAGACGGAGTCTCGCTCTGTCGCCCAGGCTGGAGTGCAGTGGCGGGACCTCGGCTCACTGCAAGCTCCGCCTCCCGGGTTCACGCCATTCTCCTGCCTCAGCCTCCCAAGTAGCTGGGACTACAGGCGCCCGCCACTACGCCCGGCTAATTTTTTGTATTTTTAGTAGAGACGGGGTTTCACCGTTTTAGCCGGGATGGTCTCGATCTCCTGACCTCGTGATCCGCCCGCCTCGGCCTCCCAAAGTGCTGGGATTATT	G	.	PASS	SVTYPE=DEL;END=113715922;SVLEN=-376	GT:AD:DP:SAC	0/1:15,30:45:8,7,21,9
1	114039849	pbsv.DEL.297	GAACAGCTCCGGTCTACAGCTCCCAGCGTGAGCGACGCAGAAGACGGGTGATTTCTGCATTTCCATCTGAGGTACCGGGTTCATCTCACTAGGGAGTGCCAGACAGTGGGCGCAGGCCAGTGTGTGTGCGCACCGTGCGCGAGCCGAAGCAGGGCGAGGCATTGCCTCACCTGGGAAGCGCAAGGGGTCAGGGAGTTCCCTTTCCGAGTCAAAGAAAGGGGTGATGGACGCACCTGGAAAATCGGGTCACTCCCACCCGAATATTGCGCTTTTCAGACCGGCTTAAGAAACGGCGCACCACGAGACTATATCCCACACCTGGCTCAGAGGGTCCTACGCCCACGGAATCTCGCTGATTGCTAGCACAGCAGTCTGAGATCAAACTGCAAGGCGGCAACGAGGCTGGGGGAGGGGCGCCCGCCATTGCCCAGGCTTGCTTAGGTAAACAAAGCAGCCGGGAAGCTCGAACTGGGTGGAGCCCACCACAGCTCAAGGAGGCCTGCCTGCCTCTGTAGGCTCCACCTCTGGGAGCAGGGCACAGACAAACAAAAAGGCAGCAGTAACCTCTGCAGACTTAAGTGTCCCTGTCTGACAGCTTTGAAGAGAGCAGTGGTTCTCCCAGCACGCAGCTGGAGATCTGAGAACGGGCAGACTGCCTCCTCAAGTGGGTCCCTGACCCCTGACCCCCGAGCAGCCTAACTGGGAGGCACCCCCCAGCAGGGGCACACTGACACCTCACACGGCAGGGTATTCCAACAGACCTGCAGCTGAGGGTCCTGTCTGTTAGAAGGAAAACTAACAACCAGAAAGGACATCTACACCGAAAACCCATCTGTACATCACCATCATCAAAGACCAAAAGTAGATAAAACCACAAAGATGGGGAAAAAACAGAACAGAAAAACTGGAAACTCTAAAACGCAGAGCGCCTCTCCTCCTCCAAAGGAACGCAGTTCCTCACCAGCAACAGAACAAAGCTGGATGGAGAATGATTTTGACGAGCTGAGAGAAGAAGGCTTCAGACGATCAAATTACTCTGAGCTACGGGAGGACATTCAAACCAAAGGCAAAGAAGTTGAAAACTTTGAAAAAAATTTAGAAGAATGTATAACTAGAATAACCAATACAGAGAAGTGCTTAAAGGAGCTGATGGAGCTGAAAACCAAGGCTCGAGAACTACGTGAAGAATGCAGAAGCCTCAGGAGCCGATGCGATCAACTGGAAGAAAGGGTATCAGCAATGGAAGATGAAATGAATGAAATGAAGCGAGAAGGGAAGTTTAGAGAAAAAAGAATAAAAAGAAATGAGCAAAGCCTCCAAGAAATATGGGACTATGTGAAAAGACCAAATCTACGTCTGATTGGTGTACCTGAAAGTGATGTGGAGAATGGAACCAAGTTGGAAAACACTCTGCAGGATATTATCCAGGAGAACTTCCCCAATCTAGCAAGGCAGGCCAACGTTCAGATTCAGGAAATACAGAGAACGCCACAAAGATACTCCTCGAGAAGAGCAACTCCAAGACACATAATTGTCAGATTCACCAAAGTTGAAATGAAGGAAAAAATGTTAAGGGCAGCCAGAGAGAAAGGTCGGGTTACCCTCAAAGGGAAGCCTATCAGACTAACAGCAGATCTCTCGGCAGAAACCCTACAAGCCAGAAGAGAGTGGGGGCCAATATTCAACATTCTTAAAGAAAAGAATTTTCAACCCAGAATTTCATTTCCAGCCAAACTAAGCTTCATAAGTGAAGGAGAAAGAAAATACTTTACAGACAAGCAAATGCTGAGAGATTTTGTCACCACCAGGCCTACCCTAAAAGAGCTCCTGAAGGAAGCACTAAACATGGAAAGGAACAACCGGTACCAGCCGCTGCAAAATCATGCCAAAATGTAAAGACCATCGAGACTAGGAAGAAACTGCATCAACTAATGAGCAAAATCACCAGCTAACATCATAATGACAGGATCAAATTCACACATAACAATATTAACTTTAAATATAAATGGACTAAATTCTGCAATTAAAAGACACAGACTGGCAAGTTGGATAAAGAGTCAAGACCCATCAGTGTGCTGTATTCAGGAAACCCATCTCATGTGCAGAGACACACATAGGCTCAAAATAAAAGGATGGAGGAAGATCTACCAAGCAAATGGAAAACAAAAAAAGGCAGGGGTTGCAATCCTAGTCTCTGATAAAACAGACTTTAAACCAACAAAGATCAAAAGAGACAAAGAAGGCCATTACATAATGGTAAAGGGATCAATTCAACAAGAGGAGCTAACTATCCTAAATATTTATGCACCCAATACAGGAGCACCCAGATTCATAAAGCAAGTCCTGAGTGACCTACAAAGAGACTTAGACTCCCACACATTAATAATGGGAGACTTTAACACCCCACTGTCAATATTAGACAGATCAACGAGACAGAAAGTCAACAAGGATACCCAGGAATTGAACTCAGCTCTGCACCAAGCAGACCTAATAGACATCTACAGAACTCTCCACCCCAAATCAACAGAATATACATTTTTTTCAGCACCACACCACACCTATTCCAAAATCGACCACATAGTTGGAAGTAAAGCTCTCCTCAGCAAATGTAAAAGAACAGAAATTATAACAAACTATCTCTCAGACCACAGTGCAATCAAACTAGAACTCAGGATTAAGAATCTCACTCAAAGCCGCTCAACTACATGGAAACTGAACAACCTGCTCCTGAATGACTACTGGGTACATAACGAAATGAAGGCAGAAATAAAGATGTTCTTTGAAACCAACGAGAACAAAGACACCACATACCAGAATCTCTGGGACGCATTCAAAGCAGTGTGTAGAGGGAAATTTATAGCACTAAATGCCTACAAGAGAAAGCAGGAAAGATCCAAAATTGACACCCTAACATCACAATTAAAAGAACTAGAAAAGCAAGAGCAAACACATTCAAAAGCTAGCAGAAGGCAAGAAATAACTAAAATCAGAGCAGAACTGAAGGAAATAGAGACACAAAAAACCCTTCAAAAAATCAATGAATCCAGGAGCTGGTTTTTTGAAAGGATCAACAAAATTGATAGACCGCTAGCAAGACTAATAAAGAAAAAAAGAGAGAAGAATCAAATAGACACAATAAAAAATGATAAAGGGGATATCACCACCGATCCCACAGAAATACAAACTACCATCAGAGAATACTACAAACACCTCTACGCAAATAAACTAGAAAATCTAGAAGAAATGGATACATTCCTCGACACATACACTCTCCCAAGACTAAAACAGGAAGAAGTTGAATCTCTGAATGGACCAATAACAGGCTCTGAAATTGTGGCAATAATCAATAGTTTACCAACCAAAAAGAGTCCAGGACCAGATGGATTCACAGCCGAATTCTACCAGAGGTACAAGGAGGAACTGGTACCATTCCTTCTGAAACTATTCCAATCAATAGAAAAAGAGGGAATCCTCCCTAACTCATTTTATGAGGCCAGCATCATTCTGATACCAAAGCCGGGCAGAGACACAACCAAAAAAGAGAATTTTAGACCAATATCCTTGATGAACATTGATGCAAAAATCCTCAATAAAATACTGGCAAACCGAATCCAGCAGCACATCAAAAAGCTTATCCACCATGATCAAGTGGGCTTCATCCCTGGGATGCAAGGCTGGTTCAATATACGCAAATCAATAAATGTAATCCAGCATATAAACAGAGCCAAAGACAAAAACCACATGATTATCTCAATAGATGCAGAAAAAGCCTTTGACAAAATTCAACAACCCTTCATGCTAAAAACTCTCAATAAATTAGGTATTGATGGGACGTATTTCAAAATAATAAGAGCTATCTATGACAAACCCACAGCCAATATCATACTGAATGGGCAAAAACTGGAAGCATTCCCTTTGAAAACTGGCACAAGACAGGGATGCCCTCTCTCACCGCTCCTATTCAACATAGTGTTGGAAGTTCTGGCCAGGGCAATCAGGCAGGAGAAGGAAATAAAGGGTATTCAATTAGGAAAAGAGGAAGTCAAATTGTCCCTGTTTGCAGACGACATGATTGTTTATCTAGAAAACCCCATTGTCTCAGCCCAAAATCTCCTTAAGCTGATAAGCAACTTCAGCAAAGTCTCAGGATACAAAATCAATGTACAAAAATCACAAGCATTCTTATACACCAACAACAGACAAACAGAGAGCCAAATCATGGGTGAACTCCCATTCACAATTGCTTCAAAGAGAATAAAATACCTAGGAATCCAACTTACAAGGGATGTGAAGGACCTCTTCAAGGAGAACTACAAACCACTGCTCAAGGAAATAAAAGAGGACACAAACAAATGGAAGAACATTCCATGCTCATGGGTAGGAAGAATCAATATCGTGAAAATGGCCATACTGCCCAAGGTAATTTACAGATTCAATGCCATCCCCATCAAGCTACCAATGACTTTCTTCACAGAATTGGAAAAAACTACTTTAAAGTTCATATGGAACCAAAAAAGAGCCCGCATTGCCAAGTCAATCCTAAGCCAAAAGAACAAAGCTGGAGGCATCACACTACCTTACTTCAAACTATACTACAAGGCTACAGTAACCAAAACAGCATGGTACTGGTACCAAAACAGAGATATAGATCAATGGAACAGAACAGAGCCCTCAGAAATAATGCCACATATCTACAACTATCTGATCTTTGACAAACCTGAGAAAAACAAGCAATGGGGAAAGGATTCCCTATTTAATAAATGGTGCTGGGAAAACTGGCTAGCCATATGTAGAAAGCTGAAACTGGATCTCTTCCTTACACCTTATACAAAAATCAATTCAAGATGGATTAAAGATTTAAACGTTAAACCTAAAACCATAAAAACCCTAGAAGAAAACCTAGGCATTACCATTCAGGACATAGGCGTGGGCAAGGACTTCATGTCCAAAACACCAAAAGCAATGGCAACAAAAGACAAAATTGACAAATGGGATCTAATTAAACTAAAGAGCTTCTGCACAGCAAAAGAAACTACCATCAGAGTGAACAGGCAACCTACAACATGGGAGAAAATTTTCGCAACCTACTCATCTGACAAAGGGCTAATATCCAGAATCTACAATGAACTCAAACAAATTTACAAGAAAAAAACAAACAACCCCATCAAAAAGTGGGCGAAGGACATGAACAGACACTTCTCAAAAGAAGACATTTATGCAGCCAAAAAACACATGAAGAAATGCTCATCATCACTGGCCATCAGAGAAATGCAAATCAAAACCACTATGAGATATCATCTCACACCAGTTAGAATGGCAATCATTAAAAAGTCAGGAAACAACAGGTGCTGGAGAGGATGCGGAGAAATAGGAACACTTTTACACTGTTGGTGGGACTGTAAACTAGTTCAACCATTGTGGAAGTCAGTGTGGCGATTCCTCAGGGATCTAGAACTAGAAATACCATTTGACCCAGCCATCCCATTACTGGGTATATACCCAAAGGACTATAAATCATGCTGCTATAAAGACACATGCACTCGTATGTTTATTGCGGCACTATTCACAATAGCAAAAACTTGGAACCAACCCAAATGTCCAACAATGATAGACTGGATTAAGAAAATGTGGCACATATACACCATGGAATATTATGCAGCCATAAAAAATGATGAGTTCATATCCTTTGTAGGGACATGGATGAAATTGGAAACCATCATTCTCAGTAAACTATCGCAAGAACAAAAAACCAAACACCGCATATTCTCACTCATAGGTGGGAATTGAACAATGAGATCACATGGACACAGGAAGGGGAATATCACACTCTGGGGACTGTGGTGGGGTCGGGGGAGGGGGGAGGGGTAGCATTGGGAGATATACCTAATGCTAGATGACACATTAGTGGGTGCAGCGCACCAGCATGGCACATGTATACATATGTAACTAACCTGCACAATGTGCACATGTACCCTAAAACTTAGAGTATAATTAAAAAAAAAAAAAAAAAAAAAAAAAAAAAAAAAAAAAAGATCACACCACTGC	G	.	PASS	SVTYPE=DEL;END=114045893;SVLEN=-6044;SVANN=L1	GT:AD:DP:SAC	0/1:43,15:58:23,20,10,5
1	114649246	pbsv.DEL.298	ATGGCTGGTATATTGTTGGTCCTTCTTGTCAAAATGCCTCCCCTTCTCCTCTTTGCTTGGATACTCCTATACCTACATCATGCCCCCACACCACACCCCCATGGACCCTTGCCCAGGGTCCAGCCCACAGTAAGCATCTCTCCCGAACACCCCTGCAGGGCTTCCTGTCCTCGAACAGCTCACAGGAGTCACCAAGTCCCCTTTGCCCTGCAGCTGTGCCCCCCAGCATCTAGTGACGAGAGCCCCTTTTGGGACAGGGTCCTTGCCTTGCACCTGCTTGTGCTTCAGCATGCCCAGCAGGACACAAAAGCAGCTACAGAAATGCTTGCAGAAAGGGGTGCTCACATTTTAGTAAAAGAACTCTGGAAGGAGTGGTTCTTCACGCAGTGTTATGATCAAGTTAGGGCCCTGGGAAGAACTCTGGAAGCTCCTGTGGCCCCTCTGAGAGGGAGCAAACAAAAGGCCACTGTCACCATTTCCCCACCACCAAGTCCTACAGATGCGGAGTTGCCTGCGCTTTCACAGGCTGTCTCTTTTGGGGGAGTCTGAGTTGATTTGTTATGGACCTGGGAGGCTTGCCTGGGGATATGAGGGGTCCCTCGGGGTAAACAGCATTGCCCCAGGCTCTATGAACTGCTGTCAGGATGGCTCCCTCCAGGGGAGCAGTGACCCGCAGACCTCCCTGGTTTTTGCAGGACCCCTGCTCTTTCTCATAGGACCGTGGCAGCTGGCGACATGCAGGTGCTGAGTCTGCAGTGTGGTGTGGCCCGTGCACCCAAAAATGAACTGCACCCTCCATCCATGGGCGCAGCCAGGTGAAAGGACTGGCTCAAGATCCCACTATGACCTGGAGGCAGGGAGGAAACCAGGGCCAGAAGACAAAAGCCTGGCTCCAGGCTTCGCACGGGGGAGTGGCTGGCCCTCACTGTGCCTGGTGGCAAGTCAGCAGCTCTTGGTTCACTGTTCCCCTGCACACACAAGCAGCGGAGGACTGGATTATTTAATAAAGGAAATTAAACAGGTTAATTTTGAGTAAATAAGAGATGAGAGCTAAACAGAGAGGGTCAGCATCTCCTGGTAGTCACTCTCTCTCTCTGGAAAGCCAGGCCCCAGCTCGGCCCTCACCAGGTCCTCTCTCTGCACTACCCTCTCTCAGGCGGTTTCAGTCAGATCCCACATGGCTTACCAGCCTTTTATCCTCATTAGAGGTGTTTGAGACTTTGGACTTCAATAAAACAAGGGGTGACCAGGGGCTTCAGAACAGCTAGCACATTATTGCTTTCATCTTCACCTGCTGTCAGGAGAGGCTGCCTTAGGGCCCCTGACTGGTAATGAGCTCTCTGGTGCAGGAGAGGTCACTGCTGTCCAGAAAGCAGCAGAAACCAGCGTAGCCCTCTAGACTTCTAACCTAGGAGCTGATAGGGTAGATCTGAGCTCAGTAGCAGCTGGCTGAAAGTCTTGGCTAGTGCTTGCAGGAGGTGGACCTGCTGGCAGGGGAGGGGAAGCCAGGATGTTGGCTTCTGGAGAAATCTGTCCTTTAGTGCAACTTGTCCACCTGATGTCGCTGCCCATATTAGTAGCATTCTCCTTGGCTGCAGTGCACAGGGCATCTGGAGAGTAAGATTCTTAAAGGCTCACCTATCTATAGCACAACACTGTGCTCCCTGGCTTCCCAGAGGCCCATCTGCAACAACTGATTAAAGCACTTCTCTCTACTTGATGCAGTCACATAGTCCTGGGCATAGAAAAAGAGATCCTATTTGTGGGCTGCCCATGAAAGAGCAGTGAACCATGAATCAGGAGACCTGGACTTTAGACCCTCTACCCCCAGTTAGCTGTGAGACCTTGAGCAAATCATTTCCCATCTCTGGTCCTTGGGCTATAAAATGAAGGGGTTGTTCTAGATGAGATGCTCTATCCTCAAGGTCCCTGTCAGCCATGAGAACCCAAGATTCCAACTGGAAAATCTATCAGCCATCACCAACTGAGACGACCCAAGGATGCTTAAGTGGTGTCTATCGCCTGCCTCAGGGAATCTAGCAATTTCGTTTTGAAATCCAAATGCTCCCATTTTTTAAGTTCCCATTGCCCCTCAAATGTTTTGTTCTTCTCCAAGGCCAGTCATGTTTCCTCCTGAATAAGCAGCGAGTGGCGTCAGTGCCTGTGAGTCCATCTTGGGAATGCAGGCTAAGCAAAGCAAGAACAATGCTTCCCCATTTCTTACAGAGCACTTCTAGTCTCTTAGTCATTAAGTGGCTTGTCTGAATCTCTCATCATCAGCAGAGAAGCATCCGCTATACTTTCAGGAAAGCCATAGGAGACCTAAAAAGATCTCAGAAGCACTGGGCAGGAAGTGCTGTTAAGTTCCCCAGGGGTTGTGGGAGGGTAGGGGGGCTGGAAGAGAGATGAGGTAGAAGCCAGTTGGACTCCAATGGCTAAAGAAACCCCGCATTGTAGGCCTGGGGCTCTGTGTTGGGGGTACAGAGATGAGTCAGATGTGGAAGCCAGATACCTGGAGCTGAGCCAGCCCCTGTGATATCTCCTCCCATAGCAACACAGGCCTCCTCTTCATAGCACACACTACAACTCTAACTTTTATGTTGATCTGGGGACTACATGATGAATGCCTGTGTTTCTCACCAGATTGTATGCTCTTTGAAGGCACGAATGGGGTCTGGTTTTATTCATCCTTATACCTCTCATGTGTAGCCCAGTGCCTGATGTGTAGTAAGTGCTCAGCAAATACTGGCTAATGAACAAATGGTTGAGAATGTGGATTTGGGGTCAGGCAGATCCAGCTTCCAGCTCTTAAGACTATGAAAGCTTAAGTACTCCTAAGAGAGTAGTATGGCTTACTTAACCTTTCATAATCTTGGCTTCCTAACCTGTACACTGTACAGTGGGATGAATATAGGACCCACCTCTTAGGGTTGCCGCAGAGATTAAATGAGGTAATTTGTGCAAAGTGCTTACTTAGCACAGTGGCTGGCACAGAGTAGGTGCTTAGTAAGTATTGGCAACTATTATAATTATTACTACTGTTATAAAGAGCTCACGGTCTTGGAACAGGGGCAGGGAAAGGCATGTCAGTAGGTAGTACTGTTTGGTTTGGTCGGTGCAGTAATAGAGGTGTGGACAAGACGTGGGCATGCAGAGCAAGGAAGAAGGAATTCAGCCCCAGATTTCAAGCTAGGCTTCCCAAAGAGGGTGATATTTGATAGGATCTAGACAGGTCAGTAAAAGTAGATTTCTAGCAGAAAAAAGTAAGCAAGCGCTTTTGCTTTTTTTCTCTGGAGAGGGATCAACAGTGCCTAAAGACACAGAAGGGGCAGGGAGTGTTCGGGGCGCATGAGAGGTTCCCTGTGGCTGACAGCATGGTGATGACAGGGGCGGAGAGCTCCCAGATGAGGCTAGAAACAGGGCCCCAGGCAAGGGCCAGCCTTGCCTGCCTCTTAGCCCATACTTGGGAGTTTGTCCTTGATTCTGCAGACAATGGGAGACTGGCTCTACCCCTGCCCTTCCTGCTTTACTTCCTACTCAGTCCACTGTGTCACCTTCAACCCAGACACCCACACCAGAGACCATTTTCATGTGTGTCATTCATTTGTCACACACCCACTAAATGTTGGAGGATCTGGAGAGATAGTAATGATAAGACAAAGTCCCAGCCCTCCAGGAACTTGTATTCTAAGGGAGGAAGACAAAAGTACACTAAGCAAGATGGTACCCAAGGGCAGCGAGGGAGCCAGGGACCTGACCAAGGGTAGTGAGTGGGTGTGCGGCCGCTTTATTCATAGTGGTCCTGAAAGATGGGGAGGAGCAGCCAAGAATGGAAGGAGAGCTCTCAGCAGAGGCTAGCAAAGAGTGCTGTGGGTCTGGCTGGGGGAAGCGGATGGTGGCTATGATACCAGAGTAAGCAAAGGGTAAGAGGGAGGTTAAGGGAGGACTTGCAAGTGCTTGGATTTTGCTTCCTATGAAAAGCAGAGCCCTTTGAGGACTTGCAGCAGTTTGGGACTTCAGCAGCTTGTAAAGAATGGGTGGCAGGGGCCGGGAGAAAGTGAGCATGAGTTCAGATGCTACGGCCTCCACAGCTACTCAGTTCCCAAGCTGCACAGCTTCTCCCTTCTGAGTGTCCCCAAACTCTGAGGCCCTCTCCTCCCATCCTCGCTGCACTACCTCAGCTCTGGCCTGCACCATCTCTGCCAGATCCTTGCAGTTTTCTAACTCCCCCTGCCCACTCCCTCCAATCCATCCTCCTTGCTGTAACCAGGTGGTTGGTCTCCTGCTCAGAATTCTTCAGTGGCTTCTCATTTCACACTTGTTTTGTAGTTGGAAAGCCTCTTCTTCAAATGAAGTATCATCCAAAAGCCCAATCATATACAGCAGCTGAAGAGTGGCTCAGAAACAGGGCATCCAGAGTACCTTCAAC	A	.	PASS	SVTYPE=DEL;END=114653674;SVLEN=-4428	GT:AD:DP:SAC	0/1:28,17:45:17,11,9,8
1	115319083	pbsv.DEL.299	GTGAAGATATTAAGGAAACAAAGGTGGAAAAATCACCTGTTCTGTAGATATAAAGAACGTAAAAGCATGTGCATTACGATTTTTAAAAGTTCATTTAATCTATGATACAGAAGTTACAATGGAGTTTCCCTACAATTTTAGTCCTCAGACATGAAGCCATAGTAAAGTGACCTTGTATTCACGGATATTTTTTTTTTTTTCTTTCAAAAAATCAATTGTGGAAGACAGTGTGGTGATTCCTCAAGGATCTAGAACTAGAAATACCATTTGACCCAGCAATCCCATTACTGGGTATATACCCAAAGGATTGTAAATCATGCTACTATAAAGACACATGCACACATGTTTATTGCGGCACTATTCACAATAGCAAAGACTTGGAACCAACCCAAATGTCCATCAATGATAGACTGGATTAAGAAAATGTGGCACATATATACCATGGAATACTATGCAGCCATAAAAAAGGATGAGTTCATGTCCTTTGTAGGGACATGGATGAAGCTGGAAACCATCATTCTGAGCAAACTATCACAAAGACAGAAAACCAAACACCGCATGTTCTCACTCATAGGTGGGAATTGAACAATGAGAACACTTGGACACAGGGTGGGGAACATCACACACCGGGGCCTGTCATAGGGTTGGGGGAGTGGGGACGGATAGCATTAGGAGGAATACCTAATGTAAAGGACGAGTTAATGGGTGCAGCACACCATCATGGCACATGTATACATATGTTAACAAACCTGCACGTTTTGCACATGTACCCTAGAACTTATTTAAAAAACAAACAAAAAAAAGGCCTCCTTAAGGGGATCCTCATTCCAGTTGTATATGTTCTATTGATACCACTACTAAGGAATACAGTTTTTTAAAATATATATAATGTTTCTTATATTTAAAACCAAGAAGTGAAGAGTAGAATGCATTTTCTGTTTTCGCTCTTTGCCCAGACATCAAGTTGATAATCATATGGTTATCTGTGATATGCATCAGCTCATAAGTAACCCTTTGGTATGTGAACATGGGGAATTTTAAAATACTGGGCTCTTCAATATGGATTTGTGTTACACTCATGTCATCATCTCATGCCTTCCAAGATTTCAAAGGATCTGATGGCTGTAATTGCAGAGAATAAATGAGTAATCTTTAGTCTATTTCAGAAATAGAAGGCCACATGATTCCCTTTCCATAAAGGACTAAGGTTTCATCCAATGCCAACTCTGGTAAGGCCTTAGTCATTTTTGTGGGTGAAATCTGATTCGATGCAAGCAATGTTATTTTCATTTCTGAAAATTATCTATGTCCAGTGCATCAATCCCCCAGTAGGTCCACACTCCAATAAAAAGATTTGAAATGGAAAAAAAAAATCAATTGTAGTTTAACTACCCATTGGATGTTGGATACTATCTCTAAGTGGCTGTTTAACTTAAATTTGAATACTTTTACTGGCAGGAAGCTTACTACATTCCAAGGTGCTTTATTCCATCTTTGGACATATCACTTAGAAAGTTTATCTATCTGAGTAAACTCTGTCTCTTTCAAGGTTCAAGTTTTTTCCTCCATACGAGAAGAAAATCTATTTTTCTCTTCCAGATGAAAGCCATTCAAATATTTAAAATATCTGTTTCCTAAAACTTTTAAGTCAGTAAAATGCATTCAATGGAATTTAAGATGAAGCTTATATTTCACTACATCTCACAGAAGTAGTAGGCTCCAACCCTATACATCTAGAATTAAATGATACAGTACACAAGAATGTACAATGACAACCATGAAGCACCTATAAACATAAGAACAATTACTGAGTCTCCCAAATTAGCAAAGAACAGAAACTATGCCATGTTTGTTTTTTTAAAAAACCATACTTCTCTCCCCTAACAACATAGTATGATACTATGTGGTTCAGTTTATAAAAGGTTTACTGACTGCCTGCTGTATGTCAGGTACTATGTTAGGAATAAAATGTGAATTCATGCGCCTTACAAGCAAGGAGCTTAAGTTAAATGTATAAGTAATAACCAACCAAGTGTTTACCAGGCAGCTTCAACACTAACTGGCATTATGTTTGGTGGGAGCGCTAAGAATTAATGAACATTTTCAAAAGAGATCTTGGTGAGGGAGGGGGAACCTTAGTCCCACTCAAATAAAAGGATCTGAGCAGCCCCTATCCTCCTTCTTTCTATTCATATCTTTACAAAGCCATGGCAAAATAAACAACAAATGTGATAAACATGAAAGGAAAATGAGCTTACTTTTCTTCAAAAACAAGCACACATGGCCAGGCGCAGTGGTTCATGCCTATAATCCCAGCACTTTGGAAGGCTAACGTGGGTGGATCGCTTGAGCCCAGGAGTTTCAGACCAGCCTGGGCAACATGGCGAAATGTCATCTCTACCAAAAAACAAACAAACAAACAAACAAACAAACAACCCCACAAAAATTAACAGGGCGTGGTGGTGTGCACCTGTAGTCCCAGCTGCTCCGGAGGCAGAGGTGAGACGATGGCTTGAGCCCAGGAGGCAGAGGTTGCAGTGAGCCGAGATCGTGCCATTACACCACGGCCTGGTCGACAAGAGCCAGACCCTATCTCACAAAGCAAAAAAACAAGCACACAATCTAAAACAATCTCAAGATTTCAATTTGGTTCATTTCGAATTTATTCAAAGTTTCTTACTGCA	G	.	PASS	SVTYPE=DEL;END=115321766;SVLEN=-2683	GT:AD:DP:SAC	0/1:40,18:58:13,27,4,14
1	117078187	pbsv.DEL.300	GGCGCGGTGGCTCACGCCTGTAATCCCAGCACTTTGGGAGGCCGAGGCGGGCGGATCACGAGGTCAGGAGATCGAGACCATCCTGGCTAACACGGTGAAACCCCGTCTCTACTAAAAATACAAAAAATTAGCCGGGCGTGGTGGCGGGCGCCTGTAGTCCCAGCTACTCGGGAGGCTGAGGCAGGAGAATGGCGTGAACCCAGGAGGCGGAGCTTGCAGTGAGCCGAGATCGCGCCACTGCACTCCAGCCTGGGCGACAGAGCGAGACTCTGTCTCAAAAAAAAA	G	.	PASS	SVTYPE=DEL;END=117078471;SVLEN=-284;SVANN=ALU	GT:AD:DP:SAC	0/1:33,12:45:16,17,3,9
1	118310973	pbsv.INV.301	C	<INV>	.	PASS	SVTYPE=INV;END=118311993;SVLEN=1020	GT:AD:DP:SAC	0/1:50,18:68:29,21,8,10
1	118379648	pbsv.INS.302	A	AGAACAACAGCTCTGAGGCCTCCACTCACTGAGACAATAGACCCAAGCACATCAGCTCTGAGGCCTCCACTCACTGAGACAATAGACCCAAGCACATCAGCTCTGAGGCCTCCACTCACTGAGACAATAGACCCAAGCACAACAGCTCTGAGGCCTCCACTCACTGAGACAATAGACCCAAGCACATCAGCTCTGAGGCCTCCACTCGGTGAGACAATAGACCCAAGCACAACAGCTCTGAGGGCTCCACTCACTGAGACAATAGACCCAAGTG	.	PASS	SVTYPE=INS;END=118379648;SVLEN=273	GT:AD:DP:SAC	0/1:35,17:52:21,14,8,9
1	119436198	pbsv.BND.1:119436198-hs37d5:141923	A	]hs37d5:141923]A	.	Decoy	SVTYPE=BND;CIPOS=0,4;MATEID=pbsv.BND.hs37d5:141923-1:119436198	GT:AD:DP	0/1:31,24:55
1	119553326	pbsv.INS.303	T	TCATAAGTCTGAAACTTATTTTTTTTTTTATAATTTTACTATATATAGGTATATACCTATATATTTACTATATATAGGTATATACCTATATATTTACTATATATAGGTATATACCTATATAGTTACTATATATAGGTATATACCTATATAGTTACTATATATAGGTATATACCTATATAGTTACTATATATAGGTATATACCTATATAGTTACTATATATAGGTATATACCTATATAGAAAAAAAAAAAAAAAAAAAAAAAAGCCATTTATACAACATACAATAAAGCTGGGCGCGGTGGCTCACGCCTGTAATCCCAGCACTTTGGGAGGCCGAGGCGGGCGGATCACGAGGTCAGGAGATCGAGACGATCCCGGCTAAAACGGTGAAACCCCGTCTCTACTAAAAATACAAAAAATTAGCCGGGCGTAGTGGCGGGCGCCTGTAGTCCCAGCTACTTGGGAGGCTGAGGCAGGAGAATGGCGTGAACCCGGGAGGCGGAGCTTGCAGTGAGCCGAGATCCCGCCACTGCACTCCAGCCTGGGCGACAGAGTGAGACTCCGTCTCAAAAAAAAAAAAAAAAAAAAGACAAGTGACAGGCAATTTAGGTGAGGAAACCTCGATAATAAAATGGCTTTTAAAGTCATATTAACTAATCACAATGTATGCATCTTATCAGAATACTCATTCAAATAGATATAATTACACAGATGTATACTGGAACGGATATTTTAAAAAAAAAAAGATTTTTTTTTTGTGTGTGTGTGTTAGATATATATATATATAAACACACAAATTTTGTAAACTTCCTTCCTTCCTTCCTTCCTTCCTTCCTTCTTTCTTTCTTTTAAAAGGTTAAAAAAAGGTATATATACATATGTGTATATATTTCACCCTTCCTTCCTTTCCTAAAAGTATTATTTGAGATTTGTTTGATCTATCTATCCTTTGAGACGTGTTAAAAAAGTGTTAAGTGAGGTTCGTGTATATATGTGTTTTTGATTAAAAAAGTTATTATTTTTTTTTTTTTTTTTTTTTTTTTGAGACGGAGTCTCGCTCTGTCGCCCAGGCCGGAC	.	PASS	SVTYPE=INS;END=119553326;SVLEN=1074	GT:AD:DP:SAC	0/1:30,14:44:14,16,5,9
1	120012834	pbsv.DEL.304	TCCTCATCTAAACTTTGGCACAGACATTCTGATTAATCTCTTGATCCCCTGGCTTTCTCATATCCCCTATACCAGTCCATTTTATATCCTTGAGGCAAGGTTAACTTCCTACACTACAATTCTGCTTCTGTTTTTCTTTTTCTTTTTGAAACAGGATTTTGCTGTGCCACCCAGGCTGGAGTCCAGAGGCATGATCTCTGCTCACTGCCACCTTCACCTCCTGGGACCCATCCATCCTCCTACCTCAGGCTTCTTATTAGCTGGGAGTGTAGGCATTCACCACTATGTCTGGCTAATTTGTGTATTTTTGGTAGAGACGGGGTTTCACCAAGTTGTCCAGGCTGGTCTCAACCTCCTGGATGCAAGCGATCCACCTGCCTCAGTCTCCCAAATTGCTAGAATCACAGGTGTGAGCCACCACCCCTGGCCTGTTTCTCTACTTGTTCCAAATATAAATAAGGGGTTTTCTGTGACATGGTGCTGGAGACCGAAAATCACAATTCTGCATTACCTACAGAATTAAATTCAAACTTTTCCCTCTTATACCCAACTCTCCACAATCACCCTACTCTCCTTAAAAATTTTGGTGAGTCTCCCATGACCCTAGCCGTGCTTATATTCCAGGCACACCTGACAGCTCATTGCTCAGATTACTTTTCTGAAATGAGATGGGGTAGAAACAGATGTTTGCTCTTTCCCAAAAAATTGCTAAACGTGCTGACTTCTGTGCCTTTGTTTAATTGTTCCTTCCATGGAGTGTACATCCTCCA	T	.	PASS	SVTYPE=DEL;END=120013603;SVLEN=-769	GT:AD:DP:SAC	0/1:42,22:64:18,24,8,14
1	120916467	pbsv.SPLIT.DUP.305	G	<DUP>	.	PASS	SVTYPE=DUP;END=120922460;SVLEN=5993	GT:AD:DP:SAC	0/1:37,28:65:16,21,12,16
1	121484370	pbsv.INS.306	T	TCGTTGGAAACCGTATTTTTTCATATTATGCTAGACAGAAGAATTCTCAGTAATTTC	.	PASS	SVTYPE=INS;END=121484370;SVLEN=56	GT:AD:DP:SAC	0/1:33,23:56:14,19,8,15
1	121485035	pbsv.INS.307	A	ATATATATATGCATATATATATGTATGTTTTTTAAAAGCTTCTACAAAAAAAAAATGAGGGGACAGTCAGCTCCCAGAAGGGATAGTCAGCTCATAGAGGGGACAGTCAGCTCCCAGCAGAGGGG	.	NearReferenceGap	SVTYPE=INS;END=121485035;SVLEN=124	GT:AD:DP:SAC	0/1:39,24:63:16,23,9,15
1	142655255	pbsv.DEL.308	CTCATAGCAGTGTTCTGGAATCCTTTGGGAGGGACAAACTTTCAGACCCCAGCAGGAGGGTTCTGGAATCCTGTGTGAGGGACCAACATTCAGACCCTCGTAGCAGTGTTCTGGAATGCTATGTGAAAGGCAACCATTCAGACCCTCATAGCAATGTTCTGGAATCCTATGTCAGG	C	.	PASS	SVTYPE=DEL;END=142655430;SVLEN=-175	GT:AD:DP:SAC	0/1:31,15:46:9,22,11,4
1	143280451	pbsv.INV.309	G	<INV>	.	PASS	SVTYPE=INV;END=143281730;SVLEN=1279	GT:AD:DP:SAC	1/1:10,46:56:0,10,27,19
1	143495728	pbsv.DEL.310	GTTATTTTTGAGATTTGGGTGCACCCATCACCCGAGCAGTGTACACTGCACCTTATTTGTTATCTTTTATCCCTTGCCCCCCACCCTATTAAATAATAGACAAAAAATAATGGGTTTAGAATAAATGAGTTCAAATGAATTGTC	G	.	PASS	SVTYPE=DEL;END=143495871;SVLEN=-143	GT:AD:DP:SAC	0/1:34,20:54:16,18,9,11
1	143526201	pbsv.INS.311	C	CCTCTCACAATTGGAATAATAATAATAAAAAAAAAAATTATTACTGTTTGTTTTTTTTTTTTTTTTTTCCTTCCTTCCTTCCTTCCTTCCTTCCTTCCTTATTTTATTATTTCCTCTCTAATCTTTCTTTTTAAGAATTTTAAAAAAAAAAAAAAATTTAAGAAAGATATAATCTTACTTTTCTTTTCTTTCTTTTCAGAATGGAACATCTAAGAGTATATATATCTTTAAATAAAATACTGAATTTACATTCTTTTTGCTTTTCAATATAATCATTTCAAAATCTTTCTACATTGTTTGTTTTTACATTTTGAACATGTTATTTAATAATCCTCTCGTACGTTGTGTTCACACATATGTATTGTGTTTAATTGTGTGTGTGTATATACACACACACACACACAATTATATATAAGAATGTATAAAATCTTTCTTTCTTTCTTTTATAAAACAACACACACACACTTATATAGTGCTATATATATATATATATTATATATATATATATATCATTAACAAATAATTTTTTATTAATAATATTTGTTTGTAATTTTTCGCGTTTAAAATATATATATATATTATCTATCTATATCCTTTTATATAAGTGCAAAGGATTGGAAACTTATTTACTGTATTTGATAGTTTAAATATCAAAATGCAAGTGTTTTGATTTTAAAAAAAAAAAAAAAAAAAAAAAAATTCTTTCTACCAGCTAATTAAAATTATAATTTTTTTTTCACAAGTTAAAGTTTATATATATATATATATATATATATATTAGCCGGGCGTAGTGGCGGGCGCCTGTAGTCCCAGCTACTTGGGAGGCTGAGGCAGGAGAATGGCGTGAACCCGGGAGGCGGAGCTTGCAGTGAGCCGAGATCCCGCCACTGCACTCCAGCCTGGGCGACAGAGCGAGACTCCGTCTCAAAAAAAAAAAAAAAAAAAAAAAAAAAAAAGAACTGAAGAGCTTCAAAGTGCTCTGCTTTTTAC	.	PASS	SVTYPE=INS;END=143526201;SVLEN=989	GT:AD:DP:SAC	0/1:26,10:36:10,16,8,2
1	143542195	pbsv.DEL.312	AAAAGAAGATAATGCCCTCTCCCTCTCCCCACGTTCCCCTCTCTCTCTCTTTCCACGGTCTCCCTCTCCCTCTCTTTCCACGGTCTCCCTCTGATGCCCAGCCGAAGCTGGACTGTACTGCTGCCATTTTGACTCACTGCAACCTCCCTGCCTGATTCTCCTGCCTCAGCCTGCCGAGTGCCTGCAATTGCGGGCGTGCGCCGCCACACCTGACTGGTTTTCGTATTTTTTTGGTGGAGACGGGGTTTCGCTGTGTTGGCCGGGCTGGTCCCCAGCTCCTAACTGCGAGTGATCCGCCAGCCTCGGCCTCCCGAGGTGCCGGGATTGCAGACAGAGTCTCGTTCACTCAGTGCTCAATGGTGCCCAGGCTGGAGTGCAGTGGTGTGATCTCTGCTCGCTACAACCTCCACCTTCCAGCTGCCTGCCTTGGCCTCCCAACGTGCCGAGATTGCAGCCTCTGCCCGGCTGCCACCCCGTCTGGGAAGTGAGGAGCATCTGCCTGGCCGCCCATCGTCTGGGATGTGAGGAGCCCCTCTGCCTGGCTGCCCAGTCTGGAAAGTGAGGAGCATCTCTGCCCGGCCGCCATCCCATCTAGGAAGTGAGGAGCGTCTCTGCCTGGCCGCCCATCGTCCGAGATGTGGGGAGCACCTCTGCCCGGCCGCGACCCTGTCTGGGAGGTGAGGAGCGTCTCTGCCCGGCCGCCCCATCTGAGAAGTGAGGAGCGTCTCCGCTCGGCAGCCACCCCGTCCGGGAGGGAGGTGGGGGTCAGCCCACGCCCGGCCGGCCGCCCCGTCTGGGAGGGAGGTGGGGGGTCAGCGCCCGCCCGGCCAGCTGCCCCGTCCGTTAGGTGAGGGGTGCCTCTGCCCGGCCGCCCCTACTGGGAAGTGAGGAGCCCCTCTGCCCAGCCACCACCCCGTCTGGGAGGTGTACCCAACAGCTCATTGAGAACAGGCCATCATGACAATGGCGGTTTTGTGGAATAGAAAAGGGGGAAAGGTGGGGAAAAGATTGAGAAATCGGATGGTCGCTGTGTCTGTGTAGAAAGAAGTAGACATGGGAGACTTTTCATTTTGTTCTGTACTAAGAAAAATTCTTCTGCCTTGTGATCCTGTTGATCTATGACCTTACCCCCAACCCTGTGCTCTCTGAAACATGTGCTGTGTCCACTCAGGGTTAAATTGATTAAGGGTGGTGCAAGATGTGCTTTGTTAAACAGATGCTTGAAGGCAGTATGCTCGTTAAGAGTCATCACCACTCCCTAATCTCAAGTACCCAGGGACACAAACACTGTGGAAGGCCGCAGGGTCCTCTGCCTAGGAAAACCAGAGACCTTTGTTCACTTGTTTATCTGCTGACCTTCCCTCCACTATTGTCCTATGACCCT	A	.	NearReferenceGap	SVTYPE=DEL;END=143543578;SVLEN=-1383	GT:AD:DP:SAC	0/1:19,29:48:5,14,12,17
1	144618043	pbsv.SPLIT.DUP.313	C	<DUP>	.	NearReferenceGap	SVTYPE=DUP;END=144622189;SVLEN=4146	GT:AD:DP:SAC	0/1:48,15:63:22,26,7,8
1	145061696	pbsv.INS.314	T	TATGAATCACCTATAGTTATGAGGCTGCTCTAGCAAATAAATCTAAGAGAACAGGCAACTTCATGAAGAGGTTAAAGTGTCCTAGGGCAGTGGTCTCC	.	PASS	SVTYPE=INS;END=145061696;SVLEN=97	GT:AD:DP:SAC	0/1:17,39:56:6,11,25,14
1	145090960	pbsv.SPLIT.DUP.315	C	<DUP>	.	PASS	SVTYPE=DUP;END=145098268;SVLEN=7308;NotFullySpanned	GT:AD:DP:SAC	0/1:46,33:79:25,21,18,15
1	145211288	pbsv.INS.316	A	ACTTCTTCCCTTCCTTCCTTCCTTCTTTCAAAATAAAATTTTAAATATATAAAAAATTTTTTTTTTTTTTTTTTTTTTTTTTTTTT	.	PASS	SVTYPE=INS;END=145211288;SVLEN=85	GT:AD:DP:SAC	0/1:19,27:46:11,8,17,10
1	145471519	pbsv.SPLIT.DUP.317	T	<DUP>	.	PASS	SVTYPE=DUP;END=145475035;SVLEN=3516	GT:AD:DP:SAC	0/1:39,16:55:28,11,3,13
1	146163753	pbsv.SPLIT.DUP.318	T	<DUP>	.	NearReferenceGap	SVTYPE=DUP;END=146164617;SVLEN=864	GT:AD:DP:SAC	0/1:47,12:59:24,23,6,6
1	148003583	pbsv.BND.1:148003583-6:520192	A	]6:520192]A	.	PASS	SVTYPE=BND;CIPOS=-16,3;MATEID=pbsv.BND.6:520192-1:148003583	GT:AD:DP	0/1:30,7:37
1	149051046	pbsv.SPLIT.DUP.319	T	<DUP>	.	PASS	SVTYPE=DUP;END=149060277;SVLEN=9231;NotFullySpanned	GT:AD:DP:SAC	0/1:38,22:60:14,24,9,13
1	150200105	pbsv.INS.320	T	TACGGGGTTTCACCTTGTTAGCCAGGATGGTCTCGATCTCCTGACCTCATGATCCACCCGCCTCGGCCTCCCAAAGTGCTGGGATT	.	PASS	SVTYPE=INS;END=150200105;SVLEN=85	GT:AD:DP:SAC	0/1:37,17:54:17,20,9,8
1	150691456	pbsv.DEL.321	GGCGCGGTGGCTCACGCCTGTAATCCCAGCACTTTGGGAGGCCGAGGCGGGCGGATCACGAGGTCAGGAGATCGAGACCATCCCGGCTAAAACGGTGAAACCCCGTCTCTACTAAAAATACAAAAAATTAGCCGGGCGTAGTGGCGGGCGCCTGTAGTCCCAGCTACTTGGGAGGCTGAGGCAGGAGAATGGCGTGAACCCGGGAGGCGGAGCTTGCAGTGAGCCGAGATCCCGCCACTGCACTCCAGCCTGGGCGACAGAGCGAGACTCTGTCTCAAAAAAAAAAAAAAAAAA	G	.	PASS	SVTYPE=DEL;END=150691749;SVLEN=-293;SVANN=ALU	GT:AD:DP:SAC	0/1:20,30:50:12,8,14,16
1	151819559	pbsv.DEL.322	AAGGCCCTGGGCCGAGAATGGGACTGTGAGACTTTATTTACTCAGAGAAAAGGGTCCTTTCCCTCGCCTCACCAATTGCTGCTTGAGGACCCCTCCCTGCTCTTTGATGGGTCCCAGGCAGGCAGGGGAGGCAGGAGGCAGGAGGCAGGCAGGGGAGGCAGGAGGCAGGAGGCAGGCAGGGGAGGCAGGAGGCAGGCAGGGGAGGCAGGAGGCAGGAGGCAGGCAGGGGAGGCAGGAGGCAGGAGGCAGGCAGGGGAGGCAGTGGCTCTCCTGCAGGCACAGTGACTGTTACTGGGGAGACTCTTCTTCCAACTGCAGCTGAAGGAAAACACCTGCAAGAGAAGGGTGAGTTGAGCTGC	A	.	PASS	SVTYPE=DEL;END=151819917;SVLEN=-358	GT:AD:DP:SAC	0/1:22,30:52:14,8,18,12
1	152081834	pbsv.DEL.323	GCCAGCGCCTCCTCTCTTGCTCACGATCTCGCTCTTGCTGTTCACCCAGCAGGTGCTGCAGATCTTGCTGGGATTGTCTGTCGCGCAGCTGGGAATCTTCCAACTGCCGGAACTGTTCATTCTCTCTGCCTTTGCAGTAAACCTTGTTATCACGAACTGCATTTTCTTTTTCTGGTTCCCACTGCCATTTCAGATCACTGCGCTGATCCTCATCCCGGTATCGCTGCTTCCTTTTCTGGCGCTGAAGCTCTTCCTCCTCCCGATACTGCCTCTCCCGCTCCTGGCGCCTTTTCTCCTGTTCCTCTCTCAGCAGCTGCTCTTCCTCCTGCTGCAGCTCCTCTTCCTCGCGGTATTGCCTCTCCAGCTCCTGGCGCCTTCTCTTCTCCGGTTCCTCTCTCAGCAGCTGCTCTTCCTCCTGCTGCACCTCCTCTTCCTCCCGATATTGCCTCTCCAGCTCCTGGCGCCTTCTCTTCTCCCGTTCCTCTCTCAGCAGCTGCTCTTCCTCCTGCTGCAGCTCCTCTTCCTCCCGACATTGCCTCTCCCGCTCCTGGCGCCTTCTCTTCTCCGGTTCCTCTCTCAGCAGCTGCTCTTCCTCCTGCTGCAGCTCCTCTTCCTTCCGATATTGCCTCTCCAGCTCCTGGCGCCTTCTCGTCTCCCGTTCCTCTCCCAGCAGCTGCTCTTCCTCCTGCTGCAGCTCCTCTTCCTCCCGATATTGCCTCTCCCGCTCCTGGAGTCTTCTTTTCTCCCGTTCCTCTCTCAGCAGCTGCTCTTCTTCCTGCTGCAGCTCGTCTTTTTTGCGGTACTGCCTCTCCCACTCCTGGCGCCTTCTCTTCTCCCGTTCCTCTCTCAGCAGCTGCTCTTCCTCCTGCTGCAA	G	.	PASS	SVTYPE=DEL;END=152082707;SVLEN=-873	GT:AD:DP:SAC	0/1:35,16:51:14,21,10,6
1	152279473	pbsv.BND.1:152279473-13:60308629	T	T[13:60308629[	.	PASS	SVTYPE=BND;CIPOS=-3,1;MATEID=pbsv.BND.13:60308629-1:152279473	GT:AD:DP	0/1:41,17:58
1	152323146	pbsv.DEL.324	ACTGATGCTTTTTCTGCTGCCACCAGAAGGCCCATACCCAGTGTGCCCATAGTCATATTCTGCAGGTCCATAGCTGCCATGTTTCCAAACCTGACTTGATCCATGCCTTTGCCTTTCACTACTATGTGACTGAAAATGACTTGCTCTACTAGATCTGGAACCTGTCTGTGTGGATTGTCCATAACCAGAATGGCCATGTCTAGTGGTATCTCCTGTCTGTCCATGAGTAGTTTCCAGTCTCCCATGAACTGTGGATCCTGGCTGTCTTTGTTGAGATCCAGCTTGGCCCTGAATGTGTCCTGAATGTGTGTGTGAGCCCCATGAGTGCACTTCACTGTCACTGGACTCACTGTGGCCAGATCCCCTTCTTCCAGTTGTCCTGGACCCTCTCTGTGTGGATTGTCCATAACCATAGTGGGCATGTCTAGTGGTATCTCCTGTCTGTCCATGAGTAGTTCCCTGTCTCCCATGACCTGAGGATCCTGACTGTCCATGTCGAGATCCGGCTTGGCTGTGAGTGTGTCCTGAATGTGTGGGTGAGGCCTCTGAGTGCACTTCACTATCACTGGACTCACTGTGACTAGATCTTTGTCTTCCAGTTGTCCTGGAACCTGTCTGTGTGGACTGTCCATGACCAGACTGGCCATGTCTAGTGGTATCTCCTGTCTGTCCATGTATAGTTCCCTGTCTCCCGTGAATGGCAGATCCTGACTCTCCATGTTGAGATCTGGCTTGGCCATAAGTGTGTCCTGAATGTGTGTGTGAGACCCCTGAGTGCACTTCACTGTCACTGGACTCACTGTGGCCAGATCCCCTTCTTCCAGCTGTCCTTGACCCTCTCTGTGTGGACTGTCCATGACCAGAGTGAGCATGTCTAGTGGTATCTCCTGTCTGTCCATGAGTAGTTCCGTGTCTCTCATGAACTGAGGATCCTGACTCTCCATGTTGAGATCCGGCTTGGCCATGAGCGTGTCCTGAATGTGTGTGTGAGACCCCTGAGTGCCCTTCACTGTCACTGTACTCACTGTGGCCAGATGCCCTTCTTCCAGTTGTCCTGGACCCTCTCTGTGTGGACTGTCCATGACCAGAGTGGCCATGTCTAGTGGTATCTGCTGTTTGTCCATGAGTAGTTCCGTGTCTCTCATGAACTGAGGATCCTGACTCTGGATAGTGAGATCCAGCTTGACCGTGAGTGTGTCCTGAATGTGTGTGTGAGACCCCTGAGGGCCCTTCACTGTCACTGTACTCACTGTGGCCAGATCCCCTTCTTCCAGTTGTCCTGGACCCTGTCTGTATGGTTTGTCCATGACTAGGGTGGCCATGTTCAGTGGTATCTCCTGTCTGTCCATGAGTAGTTTGGTGTCTCTTGTGAACTGTGGATTCTGACTCTCCATGTTGAGACCTGGCTTGGCTGTGTGTGTGTCCTGAATGTGTATGTGAGCCCCCTGAGTGCACTTCACTGTCACTGGACTCACTGTGGCCAGATCTCCTTCTTCCAGTTGTACTGGATCCTGACTGTGTGGACTGT	A	.	PASS	SVTYPE=DEL;END=152324673;SVLEN=-1527	GT:AD:DP:SAC	0/1:45,12:57:19,26,6,6
1	152327248	pbsv.DEL.325	CCAGAACCATGTTGGCCATAATTAGACTGACTTGATCTAGACTCATGCTGTCCAAAGCCAGAGGATTTTCCTGAGCCTGACTCATGTTGTCCAAAGCCAGAGGACTGACCTGAGCCTGATCCATGTTGGCCAAAGCCAGAGGATTGACCTGAGCCTGACCTGTGTTGTCCAAATCCAAAAGTCTGTCCTGAACTTGACCCATGTTGACCATAGCCAGATGACTGACTTGAGCCAGAACCATGTTGGCCATAGCTAGACTGATGTGATCTAGACTCATGTTGTCCAAAACCAGAGTATTGTCCTGAGCCAGTCCCATGTTGTCCAAAGCCACTGGACTGACCTGAGCCTGATCCATGTTGTCCAAAGCCAGAGTATTGACCTGAGCTTGACCTGTGTTGTCCAAAGCCAGATGTCTGTCCCGAACTTGACCCATGTTGACCATAGCCAGATGATTGACTTGAGCCAGAACCATGTTGGCCATAGCTGGACTGATGTGATCTAGACTCATGCTGTCCAAAGCCAGAGGATTGTCCTGAGCCAGACCCATGTTGTCCAAAGCCAGCGGACTGACCTGAGCCTGATCCATATTGGCCAAAGCCAGTGGATTGACTTGAGCCTGACCCATGTTGTCCAAAG	C	.	PASS	SVTYPE=DEL;END=152327883;SVLEN=-635	GT:AD:DP:SAC	0/1:23,28:51:10,13,16,12
1	152443884	pbsv.INS.326	T	TATATATATATATATATATATATATATATATATATATACACACACAATAAAAAATATATATATATATACCAGGTGTGGTGGCTCAC	.	PASS	SVTYPE=INS;END=152443884;SVLEN=85	GT:AD:DP:SAC	0/1:36,16:52:18,18,8,8
1	152649887	pbsv.SPLIT.DUP.327	A	<DUP>	.	PASS	SVTYPE=DUP;END=152655743;SVLEN=5856;NotFullySpanned	GT:AD:DP:SAC	0/1:35,42:77:21,14,17,25
1	152760416	pbsv.SPLIT.DUP.328	T	<DUP>	.	PASS	SVTYPE=DUP;END=152770277;SVLEN=9861;NotFullySpanned	GT:AD:DP:SAC	0/1:44,12:56:20,24,6,6
1	154352168	pbsv.DEL.329	TCCTTACTTCCCAGATGGTTGGCGGCTGGGCAGAGGCGCTCCTCACTTCTCAGACGGTTGGCGGCCAGGCAAAGGCACTCCTCACTTCCCCGGATGGGAGGGCAGCCAGGCAAAGGCACTCCTCACTTCCCAGATGGTTGGCGGCCAGGCAGAGGCACTCCTCACTTCCCAGACAGTTGGCGGCCAAGCAGAGGCGCTCCTCACTTCCCAGATGGGGCAGGAGCCAGGCAAAGGCGATCCTCACTTCCCAGACAGTTGGCGGCCAAGCAGAGGCGCTCCTCACTTCCCAGATGGGGCAGGAGCCAGGCAAAGGCGATCCTCACTTCCCAGACAGTTGGCGGCTGGGCAGAGGCGTTCCTTACTTCCCGGACTGTGGGGAGCTGGGCAGAGGTGCTCCTCACTTCCCAGATGGGGCGGCAGCCAGGCAGAGGCACTCCTCACATCCCAGACAGTGGGGCGGCCGGGCAGAGGCCCTCATCACTTCCCAGATAGTTGGCGGCCAGGCAGAGGCACTCCTCACTAAGGGAAGACATTTCTTAAGCAGCAAGGTGCCAGAGTCCCTGGACCTGACCTTGTTCACCCATGCCAATTAATTGTATTCCCTTTTTTTTTCTTTTGACACAGAGTTTTGCTCTATCACCCAGGCTAAAGTGCACTGGCA	T	.	PASS	SVTYPE=DEL;END=154352828;SVLEN=-660	GT:AD:DP:SAC	0/1:27,25:52:15,12,17,8
1	154999687	pbsv.DEL.330	TTTTTTTTTTGTAAAGAGATAGGGTTTCACCATGCTGGCCAGGCTGGTCTCAAACTCCTGAGCTCAAGCAATCCGCCTGCCTTAGCCTCCCAAAGTGCTAGGATTACAGGTGTGAGCCACCGAGTAAGACCCCCAGAAACATTTATTGGCTGAGCACTGACTGTGTAGCAGACACTTCGCCTGCC	T	.	PASS	SVTYPE=DEL;END=154999871;SVLEN=-184	GT:AD:DP:SAC	0/1:32,14:46:20,12,10,4
1	155189135	pbsv.SPLIT.DUP.331	C	<DUP>	.	PASS	SVTYPE=DUP;END=155197119;SVLEN=7984;NotFullySpanned	GT:AD:DP:SAC	0/1:32,25:57:17,15,17,8
1	156526671	pbsv.DEL.332	CAAGAGGCTCTGTAAGAAGCAATTTGTCAGGCCTAGAAATTGAGTAGCTCAGCCTCTGCCCCGCCGCCCTGTCTGGGATGTGAGGAGCACCTCTGCTGGGCCGCAACCCTGTCTGGGATGTGAGGAGTGCCTCTGCCCGGCCGCCCCGTCTGAGAAGTGAGGAAACCCTCTGCCTGGCAACCGCCCCGTCTGAGAAGTGAGGAGCCCCTCCGTCCGGCAGCCACCCCGTCTGGGAAGTGAGGAGCGTCTCCGCCCGGCAGCCACCCCGTCCGGGAGGGAGGTGGCGGGGGGGTCAGCCCCACGCCCGGCCAGCCGCCCCGTCCGGGAGGTGAGGGGCTCCTCTGCCCGGCCGCCCCTACTGGGAAGTGAGGAGCCCCTCTGCCCGGCCAGCCGCCCCGTCCGGGAGGGAGGTGGGGGGTCAGCCCCCCGCCCGGCCAGCCGCCCAGTCCGGGAGGGAGGTGGGGGGTCAGCCCCCCACCCGGCCAGCCGCCCCGTCCGGGAGGGAGGTGGGGGGGTCAGCCCCCCGCCCGGCCAGCCGCCCCGTCCGGGAGGGAGGTGGGGGGGGTCAGCCCCCCGCCTGGCCAGCCACCCCGTCCGGGAGGTGAGGGGCGCCTCTGCCCGGCTGCCCCTACTGGGAAGTGAGGACCCCTCTGCCCGGCCAGCCGCCCCGTCCGGGAGGGAGGTGGGGGGGTCAGCCCCCCGCCCGGCCAGCCGCCCCATCCGGGAGGGAGGTGGGGGGGTCAGCCCCCCGCCCGGCCAGCCGCCCCGTCCGGGAGGGAGGTGGGGGGGGTCAGCCCCCCGCCCGGCCAGCCGCCCTGTCCGGGAGGGAGGCGCGGGGGGGGGTCGGCCAGCCGCCCCGTCCGGGAGGGAGGTGGGGGGGTCAGCCCCCCGCCCGGCCAGCCGCCCAGTCCGGGAGGGAGGTGGGGGGATCAGCCCCCCGCCTGGCCAGCCACCCCGTCCGGGAGGTGAGGGGCGCCTCTGCCCGGCCGCCCCTACTGGGAAGTGAGGAGCCCCTCTGCCCGGCCAGCCGCCCCGTCCGGGAGGGAGGTGGGGGGGTCAGCCCCCCGCCCAGCCAGCCGCCCCATCCGGGAGGGAGGTGGGGGGGTCAGCCCCCCGCCCGGCCAGCCGCCCCGTCCGGGAGGGAGGTGGGGGGGGTCAGCCCCCCGCCCGGCCAGCCGCCCCGTCCGGGAGGGAGGTGGGGGGATCAGCCCCCCGCCTGGCCAGCCACCCCGTCCGGGAGGTGAGGGGCGCCTCTGCCCGGCCGCCCCTACTGGGAAGTGAGGAGCCCCTCTGCCCGGCCAGCCGCCCCGTCCGGGAGGGAGGCGCGGGGGGGGGGCCGGCCAGCCGCCCTGTCCGGGAGGGAGGTGGGGGGGTCAGCCCCCCGCCCGGCCGGCCGCCCCGTCCGGGAGGTGAGGGGCGCCTCTGCCCGGCCGCCCCTACTGGGAAGTGAGGAGCCCCTCTGCCTGGCGAGCCGCCCCGTCCGGGAGGGTGGTGGGGGGGTCAGCCCCCCGCCCGGCCAGCCGCCCTATCCAGGAGGTGAGGGGCGCCTCTGCCCGGCCGCCCCTACTGGGAAGTGAGGAGCCCCTCTGCCTGGCCAGCCGCCCCGTCCGGGAGGGTGGTGGGGGGGTCAGCCCCCCGCCCGGCCAGCCGCCCCACCCGGGAGGTGAGGGGCGCTTCTGCCCGGCCGCCCCTACTGGGAAGTGAGGAGCCCCTCTGCCCGGCCACGACCCCGTCTGGGAGGTGTGCCCAGCGGCTCATTGGGGATGGGCCATGATGACAATGGCGGTTTTGTGGAATAGAAAGGCGGGAAGGGTGGGGAAAAAATTGAGAAATCAGATGGTTGCCGGGTCTGTGTGGATAGAAGTAGACATGGGAGACTTTTCATTTTGTTCTGTACTAAGAAAAATTCTTCTGCCTTGGGATCCTGTTGATCTGTGACCTTATCCCCAACCCTGTGCTCTCTGAAACATGTGCTGTGTCCACTCAGGGTTAAATGGATTAAGGGCGGTGCAAGATGTGCTTTGTTAAACAGATGCTTGAAGGCAGCATGCTCGTTAAGAGTCATCACCACTCCCTAATCTTAAGTACCCAGGGACACAAACACTGCGGAAGGCCGCAGGGTCCTCTGCCTAGGAAAACCAGAGACCTTTGTTCACTTGTTTATCTGCTGACCTTCCCTCCACTATTGTCCTATGACCCTGCCAAATCCCCCTCTGCGAGAAACACCCAAGAATGATCAATAAAAAAAAAAAAAAAAAAAAAAAAAGAAATTGAGTAGCTCAGCATGTAACACAGAGTGGCTGTCATAGCAGAGGGTGAGTTCCTAAGGTGGTGAGCACA	C	.	PASS	SVTYPE=DEL;END=156529010;SVLEN=-2339	GT:AD:DP:SAC	0/1:20,24:44:11,9,8,16
1	157173863	pbsv.DEL.333	AACCAGGGCCTGAGGATGCAGCTCCTTTGTAAAAGCTCCCTCTCCCTAACCCACCCTGTATAGTCTCTTCTATGGGTGAGCCCTTAGGCTCACAGGGAAGCATGATAAATGGCAGTAGTGACCACAGGTGTTCATCCTTCTCATAGGAAGCTGACCGTGGATTATGTACTCAGAGGTGGTAATCATCTGCAGAAAGGGGATGTCTGGCATGCAGAAAAAAACAATAGACATCCATCAGCCTGCATGGGCCATGCATGTCCAGCCCATCCAGGGAGGGAATCTGTGTCTGGGGAGACAAGCACTCCAGGGCTGGGGGGTGTCCTGAGGGTTTATCAGGCCTCACTCCTCAAGTCCTCCTCCCCTTCTTGGATTTTGATGAGCAATCCAGCCTCCCAGGCTCCTTGATGCTGGAAACAGGGTGTCCAAGTGCCAGTCCCACATTTATGTCTCGGACAATGTGGCCATCTCCAAATATTGGCCCAACTTCTGGACTTGCAGGTTTGAAGACTGTAACAAGGATATGGTTGTTCACTGAGGTGGGGACCTTCTGATTGCACCACATGAATAGCCTTAGTGCTCCTCAGTTCCATTACTTTCCTGAGTCTTCCCAGTCTTGCCTCTACCCCATTCTCTGCCATCCCATTTCCATCACTCTTCCTGGGAGATCACACCTCTCTAAGGACAGATGCTTTCTAGTTCAAAGTTTGCATTCTGGTCTGCAGGGTTGCTCACTATACAGGTGAGGTGACCATTCAGCTGGGTCAGAGGAAGGCTCATGTTTAGCTTCCTGGAGTTGGGGGCTGGCACCAGTGTCCCTCTCTGCTCCAGCTTCCTTGGGAGGACCTTGCTCAGCCAGGTCACAGTTAGGTTCTCTGTGGCCCCTGGAGTCCCACACTCCAGGCTGATATTGTATCAACCTGATGTATTGGATGATGAATTAATCAGAATTTGAGGATTAGGTATGGGTTCTGGGGCAAGAAAGGAAAAAGAGAAATGGAGCTTCAGGATTGGAGGCTCACCTGAGTATCTCACCCACTCTCACCTATGTGAAGCAGCAATGTGAGGCTGCCCATTCTCTGAACATAGGCCTGGGGAAGGAACCAATCCTCCTGGCCCAGGGGTTCTGACTCTTAGCCCAGGGGCAGATGGTTGAGGCCCTTCCCACTCAGAGAGGGAACCCGGAGCACCTCACCACTCATCTACTCTAAGGAGCAAGGTGAGCATCACTTCCTGGACTTTCCCCAGGCTGCCCTGGCCCCTCATCACACCTCCCATGCCTCCTTGGCTATTCAAATTTCCCTGCTCAGAGATTTTCCACGACCTCTGTGGGAGATTTGAACCTAGAATGCATACCCCTCCTAGCAAGCGTTAGACTAAAAGGGTAAAACAAAGACACTTTAAAACATACTAATAATTACAAAGTTAATCACCTGTCTAAAGGAAACTCAAAGATGTTCAGGGAAAAAAATTTTAATGAATTCAAGAACAAGGAAGAAACGAGATATAGCAATGATC	A	.	PASS	SVTYPE=DEL;END=157175377;SVLEN=-1514	GT:AD:DP:SAC	0/1:32,25:57:20,12,11,14
1	157711806	pbsv.INV.334	A	<INV>	.	PASS	SVTYPE=INV;END=157713731;SVLEN=1925	GT:AD:DP:SAC	0/1:34,16:50:18,16,6,10
1	157886226	pbsv.DEL.335	AGGGTTCCCTCCTCCCCCTAATATCCAGGTAATTCTCTCCGAGCTGGGAAATGTTGCACTTGGAACAGAATCATTCATTGTTTAAACTGAGCCCTGTATCTTTTAGCAGCATATCAGTTAAGCAGTTCAAGTTTTTGCCACTGCCAAAGCAAAATTTAGATCCACCTGGGGGAGGCCCTGCTTACTCCACCCAATCACCTGGGGCTTGTCATTGACTCATTCCCTTGAGCCAAAGTCTTCCTTTGCTTTCAAAATATCCTCACAACATTTAAAACTCACCAAAATTGAGCCTGGGTCTGTGCAAAACTCAGTATTTAATCCCCAGAGGCCATAACCTCAGACCTTGTGATGGAATCAGACCAGATTTTAATAATAAAGAACACTGAAAATTACAGTAGCCCAGTGTCTAGTACCACATTACATAGCTTCCTGAAATCTTGACTTCCATATTTCCTTATGGTTCTACCAGTCCTGGGAGAAGGAGACTTTTGTCTTGCCTGAGTTGACTTTTTTATTTGATGGGGGACTAAATCAGCATAATGAAATGCTAGAATGAGGCATTCCCCATATAGATGTTAGGGGTTTTTTTAGAACTATGGGGTCATTTCCCAGACAACTGCAACTTGCTGACATGTTCTGGGGTGGTTTCCCAGACAGCTGGAACATGCTGACATGTTCCCATTTACCCTCCCTGGCAGCAGAAAGATGGCCATGAACACCAGTTTAAATCCTTTAACTTTGTGTTGGGTATCTCTACTCTTGGGAGCAGTGCTTGGGTATTCCCTGTTCCAAAATGACCTCAACTTCCTGGGCAATCAATACATGCACCTGCTTCTGCAGCCTGAATCAGAGTCTTTGTGCTTACACTTGTACATTTTCCTGATCATTCTCAGTTCTGGGGCAAGACAGGAGTTCCTGTTAGTGCAGAGGAACATTAGAAAATTGATGATTTAGGATATTACTAAATAGCAGTCATGAATATGACCCAGTTATAGTGACTAACTGCACCCTGGCTCTCTCCATATGCATGGTAGGCTGATGGCCAGACCTAGCATACAGCTGGGAGATGCCCAGCACGACCATCACCCACCTGCCAAATGTACCACAGATTCTAGGCTGATCCTTCACAGGCTATGCTAGACTTAGAGACACCACCCCACTTCACTGTTTGAAAATCATTCTATGTCAGTATTAACAACCTTTCTATGTCAGTATCAGTGATCAGTCATATGGGGTTCAGGATACCAGTGAGATGCGCCATTGGAGGCCAGAAAGTCTGCCACCCGCAGTACTGCTGGAGGTCCCTTGGGGACCTTTGATTGGAAAAGTAATCTTTCCTAGGACCTCCAGCAGTACTGCGGGTGGCAGACTTTCTGGCCTCCAATGGCGCATCTCACTGGTATCCTGAACCCCACATGACTGATCACTGATACTGACATAGAAATGTTGTTAATACTGACATAGAATGATTTTCAAAGAGCGAAGTGGGGTGGTGTCTCTAGGTCTAACACAGCCTGTGAAAAATCAGCCTAGAATCTGTGGTACATTTGGCAGGTTGGTGATGGTCGTGCTGGGTATCTCCCAGCTGTATGCTAGGTCTGGCCATCAGCCTACCATGCATATGGAGAGAGCCAGGGTGCAGTTAGTGACTATAACTGGGTCATATTCATGACTGCAATTTAATAATATCCTAAATCATCAATTTTCTAATGTATCTCTGCACTAACTAAGTGTTGTTTCACATTTGATTGGATTTGTTGCCTGAAGCTCCACAGTCTCCCCGCTCCAGTAGGAGTGACAGATCTCTTGAACATGGCTCACCACCAAGGGATGTTACCTCAGGACTCTTCCCATTCTGCAGGCAATTTCCTCCAGACTGGAGACATGAAGGAAAGACAGCAGGGCATGCATAAAATTTCTCAAAGGATTGCAAGATTTAAAGTATAAGAAGTCCTGCCTCGGCTAATCTCAGAATCTTCACCCACTAGTGTGTATGTAGTTAGTTATGTGGGTTCCTCTTCTTTTTATTCTTTCAAACCTCTGGGTCTATGGTATCAGAGGACAGAAAACTATTAGATGCCCATTTCAGTGACCACTGCCTGCCCTTCCCCTTTTGCCAAAGGCTTCAGGGATGAGCTCTCCTGCTTTTCCCGGTGTGAGATCTTCCTGTTCTGAGGATATATCAATCCCTGCCCTGACACTTGCCCATTCTCCTGGGTGAACAAATCCTCACTCAACCTGGGAAAGCCCAAAGCTGGGAGGAAGACAACACACCTATGGAGGAAAGGGTATCTGTGGAGTTGAAAGATGTTGGAAGAATCCCTTTACGGCAAACTGAAAGATACTCCAAGATTTCTGATTTCGCCAGTGGGGTGTCCTCTCCAGAGGATGCAGGATGCTCTAGAGAACAGAAGCCATAGCAGATCTGAAATCTGAGAAATCCTATATTCTCAGCTTGGTTAATAAACTGGCAAAAGCTCACCATGTTTCCCCTCATGGCTTAAAATTCTAACATAATTAACAAAGAAAAGAGTCAGCTTTTACCATCCACTGCAAAAGTCATATTTTTCTGGAACCTGTCCTTTGAAAATATAATTGATCATCTCTATCCTGCCTTGTCTTTGCTGCTGTACAGAAATAGGCTAGTGGCTCTTATCTGATTTCCCTGGACCACATCTGAAAGTGTTTGAACCTCCAAAATTGCCTGAAAAAAACCTTTTTACCTTTGTATGTTTGTAGTATTTGAAAGGATAAAGTGTCTGTATATTATAACACAATCTCAAAGGAGCATGTTCAGAATGATGAGCCATGATTCCAGATAGTACCAAATTTGGAGTCCATCTGCTGCTGGACAGACCCATGTCTTATAGTTTAAGCCTTGGTTCTTGTTTGAAATATCCCAGTAAAATCATTTCTTCTCTGCTTCTAGTCCTGCAATTTATTCCCTTCTTGGTCACAGAATCTTGTTCTTTCTCAAACATGCCTTTGACTTAAACCATTTAAATTTCTACTTCTGATTGAAAGCTTTCTGGGAACATTTACTTGTCCACTGTTCTAGAGGGTGAAACAACAAAGGTATTACAAGATAAAATGCATATGGATGTGATTTCTTCAGTACCCTCTCTTCTCGCACTCATGCAGCAAGGCAAGCCTGGAGTGTGTACCTTCATATGTCAACCCTCCTGCTTCTGCTTCCCCACAGACCCCAAATATAAACCCATCAGCAGAGAAAGACTTTACCTGGTAGCCTAGGCAAGTTCTGGTTTGCTTCACCTCTTATGCTCACATCTTTACTCCCGGGGTAGAATGACTGAGGGAGAAGAAGTTTGTCAAGTCATGAAGGTCTACAGATTAGACTAAAAATAGCTACCTGTAGAATTCTGGTCTGAAATTGCTAGTAAAAAAGTGTTAATTTGCAGTGTTTATTATTTGGTCAGTATTCCTTTCTAGAGTGGCTGACTGAAGATAATCAAGGTATTATGTTTGCCTGACCTTAATATCTTATTCTCACCTAAACACCCCACACACTGACAGCATTGGGTGGGAATGGGAAGATTCCAACATGGGAAAATAAAGGCTTTTGCTGGGAAGGAGCTCCTAGCACTGGTGTAATCTCTTTTTCCACATTGAGGACTACACTGGATATTCTGCATTAGAGCCACCCCATCCCACTCCCCCACCACATCCATTCTCCTTCATCCTCTGCTGCTCTGTGCCCTAGGAGCTATGCCCTATGGACTGCATCAACCAGCCTCTCTGGCTTACAATTTGGCTCCATCAATAGGAGGCACCAACGAGGGACCAGACAGCAGGAAGGAGAGAGGTCAAGGTATTTCCCCCCTTCCCACTCTCCCACCACCTGTTGGCTTAGCTTGGTGCCTTATCTCTGGCAGGAGCAATGTCTTCCACAATCGCAATTCCACCTGGTGGCCCCTCCAATTCTCACTGGGCTTTTGTAGCAGTCCTTCCTCTCCTTGCTCCTTCAGCTCTGAAGGTGGTGGCAGCTTTCCACCACGGCTGGTCTCTGGATGGCTCACTGTCTATAGTCTATTATTTAAGTCCTGTCCATATCATTCTAGGTAGTCCTTTCATTAAAGTCATTTTTTATTCATTAGGGTGGATTCTATTTCCAGCCTGATACAAGGGATCTCTTCTAAAATTTAATCTTGAACTTTGGACCTGATCTCTCCTGAGCATGTTAAGGCCCTTTACATCACTGCACTGTAGTTTGGAGCTAAAGCTTCAGGTAGCCATAGGGTGTGCATATTACCTCATCCTTTCTGCATGTATCTGGCTGGAACATCTCATGGGCAGAGGTGACTTGAGTTGGGCAGGATTTGTGTCTTCCTGAGTCCCTGGACCACACACAACACCTCTAATATCATACCAATCCCATCATCATTTCTGACAAATGCCTGCTTGTCTCTTGATGTAGTCTGAGTAGACCTCTGCAGAGCAGCATTGATGTGGTATTGACATGGTGTCACAATATTAGAAATTGTGTAACAAATCATGCATCTTGAATGGTAAAGGGGTTTTCCCTTTGAAACAGACCAAGCAAGTGACTTGAATCTCAGAAGGCCCAGAACTCGGCGTTCTCCACAAAGTCAAAATGAGTTGGAAAGCTTAGATATAGGATAAAGACACTTGACATTTTATGGAGCATTTCTGATCAATACACAAACATCTGAGCAAGTCTGTAAAGGAGAAACAATTTACTTTCTCCTTATCCATGGGAGTGGGGAAAATGCTGATTGACAGAGAGCTTTTCTACTTCCTTTTTTCTATTTTATATAATCCCTACTGAACCACAGGGCCAAATCCTGGCTTCACGGTCCATGCAGACAAACAGCTGCCCTAAGGACCTAAGCTGCACCTGACAGTTGCTGGTAGAACTTCTTGCCTTAGCCCTTATGCTGCTCTGGACACTACTTCTGGTCATTGGTGGGTAGAATGCTAGAGCAGGACTGAGGTGGGCAGAATCACCTGTCCCTGGGCATCCCGGAAGCTATTCTTGAGCACATTCTTTCTGCTGGGATGAGTACGGTGGGCTTCAGCTCCTAACTCCGTAACAACAGATACTATGCAAATGGGTATTGAGCAGAGCAGGGTTCCTAGGAAAAACAAAAAACTATGAATCTCTTTACTAAATATTCATTACTTCTCATTTATTTAACATCCATTTCTGCTTTGATCTCTAGGAAAACTGGAAAATTTATTAAAAGGACATCAAAGAAATTTTCTGTCAGGGTGAATTCTAGTTCCAGCCCACATAAATCCTACTCTGCCCTAACCCCCACTTCCACTCTAAGCTACTACATATCTGGCTGAACTCTTACTTCCCTAGACTTAGATTTCAGAGAGGCTTCAAATCTTGCTAACCGTAGAGGAGATCATGGCTTCTGCTGATAAATATGTCTCTCTTATATGGACTCAAACACAATGTTAGGCCTAGAATAGGAATGGAAGGATAAATGGTATCAGTGAAATATGAGAGGACACTTCCATTTCCTACATGGGCCTTCTGGGCTTCATGTTGCCCCCCAGGCAGGCAATGTATCTCAGACAAAATAGGATACTTTAAAAAGAGAAGATAAGGCCAGGCGCAGTGGCTCACGATTGTAATCCCAGCACTTTGGGAGGCCAAGGCGGGCGGATCATAAGGTCAAGAGATTGAGACCATCCTGGCCAACATGGTGAAGCCTTATCTCTACTAAAAATAGAAAAATTAACCTGGCATGGTGGCGCGTACCTGTAGTCCCAGCTACACTAGAGGCTGAGGCAGGAGAATCGCTTGAACCCAGGAGGCAGAGGTTGCAGTGGGCTCCGTAGGAGCGTTGTTTGTTATTGATGGAAGGAAGAAAGGAAAGAAGGAAGAAGGAGGAAGAGAAGGAGGGGAAAAGAATAGAAGAAATGAGGGAGGTAGGATATAAGGGCAGAAAAAGTGGAGGTGGGGGGAAGAAACAGAAAGAAAGTTGGGGAAAGATAATTGTTGGAAAGT	A	.	PASS	SVTYPE=DEL;END=157892226;SVLEN=-6000	GT:AD:DP:SAC	0/1:12,39:51:6,6,20,19
1	158041773	pbsv.INV.336	T	<INV>	.	PASS	SVTYPE=INV;END=158042361;SVLEN=588	GT:AD:DP:SAC	0/1:27,22:49:15,12,12,10
1	158488316	pbsv.DEL.337	ATCTCGGCTCACTGCAAGCTCTGCCTCCTGGGTTCATGCCATTCTCCTGCCTCAGCCTCCCAAGTAGCCGGGACTACAGGCGTTGGCCACCACAACCAGCTAATTTTTTGTGTTTTTAGTAGAGACGGGATTTCACCGTGTTAGGCAGGAAGGTCTGGATCTCCTGACCTTGTGATTTGCCCGCCTCGACCTCCCTGTCAAGCTTTTATAGGTAGGAAAAGCAGCCTTAGTATAGATATTGGAAAATAAAGGAGAGAAATTGACTGACTAATAGCAATTTAATAAATAAATAAAGCTGCCTTTAAGAGTCTATCAATTATTTACTCTTTCATCAACTATATAT	A	.	PASS	SVTYPE=DEL;END=158488658;SVLEN=-342	GT:AD:DP:SAC	0/1:13,34:47:7,6,14,20
1	158712069	pbsv.DEL.338	CTGTAATCCCAGCACTTTGGGAGGCCGAGGCGGGCGGATCACGAGGTCAGGAGATCGAGACCATCCCGGCTAAAACGGTGAAACCCCGTCTCTACTAAAAATACAAAAAATTAGCCGGGCGTAGTGGCGCGCGCCTGTAGTCCCAGCTACTTGGGAGGCTGAGGCAGGAGAATGGCGTGAACCCGGGAGGCGGAGCTTGCAGTGAGCCGAGATCCCGCCACTGCACTCCAGCCTGGGCGACAGAGCGAGACTCCGTCTCAAAAAAAAAAAAAA	C	.	PASS	SVTYPE=DEL;END=158712341;SVLEN=-272;SVANN=ALU	GT:AD:DP:SAC	0/1:32,9:41:14,18,8,1
1	158726489	pbsv.SPLIT.DUP.339	G	<DUP>	.	PASS	SVTYPE=DUP;END=158727971;SVLEN=1482	GT:AD:DP:SAC	0/1:38,25:63:19,19,10,15
1	158851440	pbsv.DEL.340	CCTAAAACAGTACAAAAACAAACAAAGTGGTGGAATAGGATGGAGAGTTGAAATTGTGGAAATCCAGGCAGAAGGAAGACTATACACCACGTCTTGGAAAATAAAGGAAGTGGGTTGCAATTTATAATTACGTGTTCATTCTTATTAGGTTGTACTACTTTTAAAGTGGCTTCTCATATTTTGCTATATCTCACATCATTGTTCATCTGATAATATATGAAAACTCCAATGTGTTTCTTATTCCAGAAAGGGGAGTAATTCTTATTCATGATATGAAAACTCTAATGTGTTTCTTATTCCAGAAAAGGGAGTAATTCTTATTCATGAATAAACACTGACGGAGAAAGATTATGGATCATAGTGGGAAAAGCCACAATACCATCTACATTCTCTCTCTCTCATTTTTTCTACTTAGGTAAAACATGATTACTTTAGAACTTGAGGAAATGGTTAAAACCCACAAGTCAAACAAAAAGTAATTAATTTTTAATTAATTGAAACCTTCCCAAGCAGATATTAATAAATTTTTCTCTGTATTTTTAGATATACTCTTTATAAGCTTGCATTTTTTGCAATATAGTATCCTACAATGATTACTATTTTAGTACTTGTTTTATTCATTTAACTATCAGATCTATCTTTTCAAGTCTATGAATTAAAATACAAA	C	.	PASS	SVTYPE=DEL;END=158852106;SVLEN=-666	GT:AD:DP:SAC	0/1:28,10:38:13,15,4,6
1	158851449	pbsv.DEL.341	GTACAAAAACAAACAAAGTGGTGGAATAGGATGGAGAGTTGAAATTGTGGAAATCCAGGCAGAAGGAAGACTATACACCACGTCTTGGAAAATAAAGGAAGTGGGTTGCAATTTATAATTACGTGTTCATTCTTATTAGGTTGTACTACTTTTAAAGTGGCTTCTCATATTTTGCTATATCTCACATCATTGTTCATCTGATAATATATGAAAACTCCAATGTGTTTCTTATTCCAGAAAGGGGAGTAATTCTTATTCATGATATGAAAACTCTAATGTGTTTCTTATTCCAGAAAAGGGAGTAATTCTTATTCATGAATAAACACTGACGGAGAAAGATTATGGATCATAGTGGGAAAAGCCACAATACCATCTACATTCTCTCTCTCTCATTTTTTCTACTTAGGTAAAACATGATTACTTTAGAACT	G	.	PASS	SVTYPE=DEL;END=158851878;SVLEN=-429	GT:AD:DP:SAC	0/1:30,8:38:11,19,6,2
1	158867410	pbsv.DEL.342	TTTCTAGGTCCTTGAGGCATAATGTTAGGCTATTAATTTGAGATCTTTCTTTTTTTTTTAATGTAGGCATTTGTAGGTCAAAGGATACAAAGTAGCGGATAGCTAGAATGACAAGGTTAGAGATCTATGTACCAAATAAGGACTAAAGTTAGTAAAATAGTACTAGGAATTTTTGTTAAATAAGTAGATTTTAGCTTTTCTTGTCACAAAAAAGTAGCTGTTTCAGATTATTAATATATTCATCTGCTTCACTCTAGTAATCATTTTACTATCTATATTATACCCACACTTCACATTGTAAACCTCAAATATACACAATAAAATCTATTTTTTAAAAATTCTGCATCAAGCAATATTGTACTGAGTGGTATAAATAGTGGGTATAAATAGCCTGACATTAGTTCAATTCTGACTTTGCTTCCAAGTAAGTACTGATTGAAAATATTTTTTTAAGTAATAAATTTTTTGAGCTTTAAGAATTTTGTAATTATGAGTAATGATTTGGCTAGATGTGCCTTAAATATCACTCCAGTCTCCAGATTTCTGCTGTCAGTCTGAGTTTGATTCCGTTGTATATGATGTGTTCTTTATCTCTAGGTGCTTCTTCTTGCTGGTGTCCTTTTAATTACATTATGTGTGTAGGTGGTTGTTTATGTTTCCTTCTACCCAGTTTGGCACATTGTATTTTTTTATTGAGAACACTTATCTCTCTTTAATTCTTGGCATTTACCGATGTATTTTATTCACATACACCTCCCCTAATCCCTTCTACATGTTCCTTTTCTCCTAAAATTACTGCTATTGGGATGTTGACAACTCTATACTTTTTGTCTTTTATGTTTTCTTTTATTATTTCAACTTTTTTCTGTTTTGCTGCTTCCTTCTGTGGGAGTTACTCAATATGAACCTCTAATTAAGAAATACAATTTTTTTTTCCATTCCATAATCTAACCAATGCCTTGTATTCTTTATTTTGACTACCACATTTTATTAGTGGATATTTCCGCTTGACTATTTTATGATTTCTTTTTCTTATTTTAGCTGCTAATTAGGTATATTTGGCTTACTGATTTTAAAATCATGCTTCCTCTATTATTGTATTTGAGTTCAATAGGTACATGCTGTTTGGTTTGCAGTTTTACTTTCAAGGTAATCATTAAGGTTTTTGTTGTTGTTGTTAGATAAATTTGCTCTTCAGATATATACACAGCATTCCCTGTGACCTCATAGCCCCATAAAGGAATGTACTACATTGTTTGGTAAAGTCTTTTGCTTGGTAAAGTCTAATAGCCCAAAGGCAAATTTTGCATTTGGGACAGTCAGACATTAGGAAGATGATTTCAGAAGCAACAAGTTCAGACACCGCAAAACCACAGTTAATCTCACCATTCCAGGCAAAGTATTAATCATAGTTTAAATTTTAAATCTTTAAAAGGATTATCTTTAGGAAAAGTCAACTTCTCTGTGCGATAATACACCAGCACCAGGGCTATGAGGGATAATGGTGGAAGAATAATTTACACTTGTTCTATCTGCTGCTTATCCTGACCTATCTCTTGCTTTGTCCTAGTTTCGTCCTTGTAGACTCCGGTATCAGGGCCTCTGTGGGGAACTGACAAGCAAAGACTGCTGTAAGGCAACATGAGGAATAAACAAGACTTTACTGTTTAAAAATGTTCTAAATGAAGCCCCCAGATGTTCTCTGCTCCAAGCTGCAGCCTCCACCCACAACCCACACAGAAGACACTAAGACAAAGACTTTGCTATAGTTAGGGAGTCTCTCAAAGAATTTTGCTTGTTTGTTAAATCTAAAAATCTCTTCTTACTCTGTAGTTTCTCCAAATTTTATTTAAAAACTTGGGGAACAGAGCCAGCAGCCTGTGCCTGTTAGCCATGTAGGCTTAGGTGGTCACAGATGGAGCCCTTTTTCATCATTGCCACTTTAAGCCCATTATTTCTTGGCCACCTCAATGATGTAAGTGAACATCTCAAGACAGCTCTACTTTTCCAATATGTGCTGTCTTGATAGTATATGATGGGACACTTTCTAAGGCCCTGCCTGCTTAAACATGCCACACAGAAAATTTAGGGTTATTGAATTGTTGCTATTCCTATCATTTTGTCAGAGTACTTAAGTAGGTAGGGATATATTACAAATTTATAATACTATTCTTACATTTCCTAAAGTGTCTTTATGGCAATACTGTTATCCAGACTTTATATTGAGTAATGAATCCCATTCATCCAAGAAGTCTAACTGAGGAGGCATATTGCTCAGTTAAGTGATGACTATATAAGTGCATGAATTAATTTTGCCAACTTAGTATCCCACAATGAAGGATTCTATTCTAGCACTTAGGCATAGGAGGTGTAGAAGTTTTTAATTTTACTATGCCCAAGACGCTACTTCTATTTCCTTCTCAAAGAATACAGGCCTTACTCACATATTTTTATTTTTAAATTTTAGGGCCTAATAGGGACATTAAAGGTCCTAAATGCTGTTTCTTGGAGAAATTTCTCTTTTACTTGCTCACATTCTTCTCTGTAAGAGACTTCTGTCACTTTCCA	T	.	PASS	SVTYPE=DEL;END=158869977;SVLEN=-2567	GT:AD:DP:SAC	0/1:22,34:56:10,12,23,11
1	158961364	pbsv.DEL.343	AAAAAAAAGAAAAGGAAATCTTTGGCCACACATGGTGGTTCATGCCTGTAATCCCAGCACTTTGGGGGGCCAAGGCGGGTGGATCACTTGAGGCCAGGAGTTTGAGACCAGCCTGGCCAACATGGTGAAACCCCATCTCTACTAAAAATACAAAAATTGACCGGGCATGGGGCAGATGCCTATAATCCCACCTACTTAGGAGGCTGAGGAGGGAAAATCACCTGAATCTGGAAGGCAGAGGTTGCAGTGAGCCAAGATGGTGCCATTGCACTCCAGCCTGGGCCACAAGAGTGAGACACTGTCTCAAACAAACAAACAAACAAACAAAAAACCAGGATAACAAACACAAACACAAGTCTATTACATAGTCGTACATTTCTCAGCTTTGTCTTTAAATGCAAAGGCTGACCAAAAAGCTAGCAGTGCTGCAAATGTGATGCCCAGACCAGCACCTCAGGGCTCCATTCTCTGTTTCCATTATCAGCCTACACATGTGTGGACCTGCCTCACTCCATTAGGGCAATAGGAATATTCCATCCACCTGTGCTAGTTGAGTAACGCAAATGACCTCTGACCTGGTTTTCTCTACTGGCCTTTCACTTTGGAGTTCAGTAGTGTATGTCAAGTTTGTTAACTTAAACCACACACACACACACACACATACACAATTTGTCTCTGGCCAAGGCCAGAGACAGGCACTTCAAAGGAGGAGGGGTTGGGGTAAGAGCTTTATGCTGAATAGACAGGCTAAACATACATATTCAACAGGTTACAGAAAGAGCTATAAATATGCACGAAGGTGGTTGCCCAAAGCTGTGGGGTCCCATCTCTTGCTTCAGCATGACCTGGATGTGAGACATGGAGTATAACATTTTGGAACTTTAAGGTTTAACGACTACTCTATTGGATTTTGGACTTGCATGGGGCATGCGGCCCTTTTGTTTTTGTCAATATCTCTTATTTGGAACGAATGTATTTACCCAATACCTGTAGCCCCATTGTATCTAGGAAGTAACTAACTTGCTTTGGATTTCATAGGCTCATAGGTGGAAGGGACTTGACTTGTCTCAGGTGAGACTTTGAACTTGGAATTTTGTGTTAATGCTTGAATGAGTTAAGAATTTGGGGGACTGTTGGAAGGGCATGATTGTGTCTTGAACTGTGAGGACATGAGATTTGGGAGGAACCATGGGCTAAGTGATAAGGTTTGGCTCTGTGTCCCCACCCAAATCTCACCTTGAATTGTAATAATTGCCATGTGTCATGGAAGGGACCCAGTGGGAGGGTAATTGGATCATGAGGACAGTTTCCCCCATGCTGTTCTTGTGATAGTGAGGGACTTCTTACGAGATCTGATGGTTCCATAAGGGGCTTCCCCCTGTGCTTGGCACTCATTCTCTCTCCTGCTGCCCTGTGAAGAGGTGCTTTCCGCTATGATCGTAATTGTCGTGAGGCCTCCCAGCCATGCTGAACTGTGAGTCAATTAAGCCTCTTTCCTTTATAAATTACCCAGTCTTGCATATGTCTTTATTAGCAGTGTGAGAATGAATTAGTCAGTAGTCTTGACACATGCACATGCATACAGAACAAACATTCATGTAGTATATGACCCATGTTCACTTTGTGGTGTAGAGTTAATATTGAAATGTATTACAATTAGAACATATACATCAAAAGGTCTTTTCAGGACACAAAGGTACACAATTGCACAGTCTCTGCAAACTGGCCAGTCAGCCCATGTTTGGTCATCTTCTTATCAGGATAACAATATTGAAATCAGTATTTTGTCCAATCAAAGCTGTAGCTATGGCTGATGGAACAGGAGCTCAGTTAATCAGCACCTGTGAGCTGGATGAGTTGTAATTGTTTTAATATTGCTTATTTCAAGGTCAGTGCTTGTTTGGCTGCTAGATATTTAAAAAAATAACTTTGTCACACTTAGACCATAGTTTATCCTTTTTTAAACATTTATTTTAGGTTCAGGGTTACATTTGCAGGTTTGTTATATAGTTAAACTCATGTCACAGGAGTTGGTTGTACAGATCATTTTGTCACCCAGGTACTAACCCTAGTACCCAATGGTTATTTTTTCTAATCCTCTCCCTCCTCCAACTCTCTACCCTCAGGTAAACCCCAGTGTATGTTGTTCCCTTCTTTGTATCCATAAGTTCTCATCATTTAGATCCTGCTTATAAGTGAGAACATGTTGTATTTGGTTCTCTGTTACTGTGTTAGTTTGCTAAGGATAATGGCCTCCAGCTGCATTTATGTTCCCACAAAAGACATAATCTTACTCTTTTTTATGGCTGCATAGTATTCCATGGTGTATATATACCACATATTCTTTATCCAGTCTACCACTGATGGGCATTTATGTTGATTCCATGTCTTTGCTATTGTGAATAGTGCTGCAATGAACATTCACATGCATGTGTCTTTATGGTAGAATGATTTATCTTCCTTCATGTATGTACCCAGTAGTGAGATTGCTGGGTTGAATAGTAGTTCTGTTTTTGGCTGTTTGAGAAAACACCACACTGCTTTCCACAATAGTTGAACTAATTTACACCCCACCAACAGTGTATAAGCATTCCTTTTGCCCCACAACCTTGTCAGCATGTTATTTTTTGATTTTTTAATAATAACCATTTGGGCCAGGGGCGGTGGCTCACATCTGTAATCTCAGCACTTTCAGTGGCCAAGGTGGGTAGATCACCTGAGGTCAGGAGTTCAAGACCAACCTGGCCAACATGACAAAGCCCTGTCCCTACTAAAAATATAAAAAGTAGCTGGGCGCAGTGGCGGGCACCTGTAATCTCAGGTACTAGGGAGGCTGAGGCAGGAGAATTGCTTGAGCTCAGGAGGCAGAGGTTGCAGTGAGCCGAGATTTCACCACTGCATTCCACCTTGGGTGACAGAATGAGACTCCATCTCAAAAAAAAAAAAAAATTAAAAATTAAAAATAAAATAATAGCCATTCTGACTGGTGTGAGATATATCTCATTGTGGTTTTGATTTGCATTTTTCTCATGATCAGTCCTATTGAGCTTTTACTCATGTGCTTTTTGGCCACACATATGTCTTCTTTGAAAAACATCTGTTCACATTCTTTGCCCGCTTTTCAACAAGGTTGTTTGTTTTTTTCTTGTAAATTTGTTTAAGTTCCTTATAGATGCTGGATATTAGACATTTGTCAGATGCATAGTTTGCAAAATTTTCTTTTATTCTATAGATTGTCTGTTTACTCTGTTGATAGTTTCTTTTGCTGTACAGAAGCTCTTACGTTTAATTAGATTCCATTTTTCAATTTTTGCTTTTGTTATGATTGCTTTTGGCATCTTTGTTATGAAATCTTTGACCGTTCCTATGTCCAGATGGTATTGCCTAAGTTGTCGTCAGGATTTTTATAGTTTTGGGTTTTACATTTAAGTCTTTAATCCAGCTTGAGTTGATTTTTGTATATGGTATAAGGAAGAGGTCTAGTTTCAATCTTGTTCGTATGGGTAGCCAGTTCTCCTAGCACCATTTATTGAAAAGGGAGTCCTTTCCCCATTGCTTGCTTCTGTCAGCTTTGCCAAAGATCAGATGGTTGTAGGTGTACGGCCTTATTTCTGAGCTATCTATTCTGTTCCACTGGTCTGTGTATCTGTTTTTGTACCAATGCCATGCTGCTTTGGTTACTGTAGCCCTGTAGTATGTTTGCAGTCAGGTAACATGATGCCTCCAGCTTTATTCCTTTTGCTTAGGATTGTCTTGGCTATTCGGGCTCTTTTTTGATTCCATATTAATTTTAGAGTAGATTTTTCTAGTTCTGTGAAGAATGTCAATGGTAATTTGATAGGAATAGCATTGAATCTGTAAATTGCTTTGGGCAGTATGGACATTTTAGTGAAATTAATTCTTCTTATCCATGAGCGTGAAATGTTTTTCAATTTGTTTGTGTCATCTCAGATTTCTTTGAGAAGTGTTCTATAACCCTCAATGTAGAAATCTTTCACCTTCCTGGTTAGCTGTATTCCTGGGTATTTTATTCTTTTATTGGCAGTTGTGAATGGGATTGAATTCCTGTTTTGGCGCTCCGGTTGGCAGTTGTTAGTGTATAGGAATACTACTTATTTTTGTACATTGATTTTGTATCCTAAAACTTTGCTGAAGTTGTTTATCAGCTGATAGAGCTTTGGGGCTGAGACTATGGTTTTTTAGATATAGAATCATGTTATCTGCAAAAAAGGATAGTTTGACTTACTCTTGCCCTTTATTGTTTTTTCTCTTGCCTAATTCCTCTGGCCTGGACTGGAAGTACTAGAACATTATTTATTCTTTAAGTGTTGGAGTGCACGACTTAATCTTTGCCTGGCATGGCCCTAGGTCCTGTGTATAATTTGGTATTTTTTGGCCATGAAGAGTCTGTTCTGTCAGTTTTATGATCTCTGTTTTAACAATCCTGATCAGTTGTTGTGTCTAAACCATAAAAGGGAGGTAGGGTATAGTGAAGTGTGTCTGACCTCCCACCCATCATGGCCAGAAACTCAGTTTTAAGGTTTTCCTGGGGTCCCCTTGGCCAAGAAGGGATCTGTTCAGTCAGTGAAGGGCTTAACATTTTACTTTTCATTGATAAGCCACACGTCTTTCTCCATGCTTTTTGTATGTGTGGAACAGTCCTCAGTTACCTGGACCCAGGTGTTTCTAACTTAGGGGTTCATCAATCATGCCCTGTCAGGTTCTGTAGATTCAACTAGAACTGGCCAGAGCTGCTGACACCAGTGTGCATAGCCTTCCTTACAAAGGGCCATTTGTCTAGCCACCAAAGCCACCTTTTGCACTCAATGT	A	.	PASS	SVTYPE=DEL;END=158966193;SVLEN=-4829	GT:AD:DP:SAC	0/1:33,9:42:15,18,2,7
1	159002802	pbsv.BND.1:159002802-hs37d5:3826522	A	A[hs37d5:3826522[	.	Decoy	SVTYPE=BND;CIPOS=-1,1;MATEID=pbsv.BND.hs37d5:3826522-1:159002802	GT:AD:DP	0/1:33,17:50
1	159002975	pbsv.BND.1:159002975-hs37d5:14058847	A	[hs37d5:14058847[A	.	Decoy	SVTYPE=BND;CIPOS=0,4;MATEID=pbsv.BND.hs37d5:14058847-1:159002975	GT:AD:DP	0/1:35,9:44
1	159012419	pbsv.DEL.344	GAATAGATCATATTTTCTCATTGTTTGCCTTCATAGGTACCTTTCTATTTCTTTAGAGCATTTATCATAGCTATAATAAACCTATGACTTTCTTCCCT	G	.	PASS	SVTYPE=DEL;END=159012516;SVLEN=-97	GT:AD:DP:SAC	0/1:23,23:46:10,13,12,11
1	159012419	pbsv.DEL.345	GAATAGATCATATTTTCTCATTGTTTGCCTTCATAGGTACCTTTCTATTTCTTTAGAGCATTTATCATAGCTATAATAAACCTATGACTTTCTTCCCTACTCAGCAATAAATGTAGATTATAGATACCCTTTCCTAGGGGAAGACAACACAGGGGTGGGAAAGTGAGTTTACACTTGTGTGTTGTCAACACTTACCCAGCTTGCCTTTTGTTCTGCCCTGATATCACCCCCTGTGTTACCTACAATCCAGCGTTATGGGGCCTATACCCAAGGCAAATGGGCAGGGAAGGTATGGGCAGGGAAATACTGACCCATGGCAACTTGAGGGATAGGGAACACTAAGATTTACATTATTATTCTCCAATATCATTTCTCACCCAAGCCCCAAGCTGCCCCCGGCCCAGGTTGCAGACCTGAGCACCATCACACATGTCAGTTGAGGACAGGCTTTCTACATGTGGGTTTTCTCAATTTTTTAGACAGTCATTTTTTTGGTTATTAATTTCAAGATTTCATATTTCCCCCTATATAGTCTTTCCTGGTTCTTCTTGGGCAGAACTAGCTGCTTGTAACTGTTGCCATCTTGGGACTTACCATCAAGGCCACAGGTAGAGCCCATGTGTAGTCATGAAAATCTCAGGCCCACTGTCTCTCTGTTACTGCAATGACATACATAGACATCATAAGACAACTACTCTGTCCATGCATACTGGCTTGGAAGTGACACTTTCTAAGACCTTGCCTGCCTAAATATGCAGCACAATCATTTCTACTTGCATAGGAATCATTCTGCTGCTCTGAAAGCACAAGATCCAAGGCAGACTCATCCACCTAAACATACACCACGTAGTCATTTCTTCTCTGGGATCCAGCCATCTTCACAGGAGGCCTGCAAAAATGGTGTCTGACCAATCAGTCTGTGATTCGCAACGTAAGCCGGGAATCCTTGCTCTTATACATCACAGCTTCTCCCAAGTAGTTTTTCTATAATAGAGTTCTTTCTGACTTTTTAATTCAAAGCCGGAAACAGACTATTACCTTTGATTTATGCTGTTACGTATCCTGAAGTGAACAGTACACAAGGGCATAATTCATGAACAGGGTAGGGTAGAGGAGGATTTATTCTGAGGGAAAACAAATGCTTGCACTTTTAAAATATTATTCAAACAAAGATTATAATTTCATCATCCAAACTGGGCTATTGTGATGACAGTTTAAGATTTCACTTATTTTTAAAAGATTATATCTCAAGACAATCTTGTCAATAAAATTACATTGCTACACATGGCAGATCTGAAGAGAGGGGCTTCTCTCCTATTATGCTTCCTATATTACCTCCATACAAGGTTTCCATCAACAAGGGCATCATAAAGCATGAAATATCTGTTCACCGGAGCAGACATGCAAACCCCTAATAGATCGTGGAAAAATAATAGCAACAAAGATTTATTTATTGAGCATTTACTGAGCTCTGGACTCTAAAACCCATTCTTTGTGCACATTACCTAAATTATTCTTTATAACACCATAAAAAAATGCTATGGCTAGTCCCATCTCACATGTGGGAAAACTGAGGTGCAAAGAAATCTTCCTCAGGGTCACACAGATAGTATTAGAGTCAGGATTCAAATGCAGCCTTATTGAACTTAAAATGTTAACATTTAAAATGTGAACCTTTAATGAGCATAGATTGAATCCACAGTAGGTGTGCAAATGTTAAAATGTCTGCAGTTTATTTTTAAACAATTTTGAAAATACAGTGTTTTGTTTGGGGTTTATTTCCATAGTCCAGGTGCTCAGTGGTGGTCAGAGACTGTTCTAATCAAGAAGCTGTTCTCCATGTGAGCTCACTACAAGCAGTTCTTTTGTGTACCTCTCTATCAACAATTGCCACTTAAAAAATTAGGTTACTGAATGGGAAAACTGCTAAAATAATGTGCCACATTGGCCAAATAGGATGAATATTTTTTGGACTTCCATTGGTTTAATTAAAAGTAGTCAAGGTATGTGATTTTAGAGATATTCCCCAATTTTACTTGAAAAATGTATAAAAATATAGCTAATGGGAATGCTTTAGGTGGAATATTAAATTCTTCTGAATACAGCTAAAAACTCTGAAAGATTCTGATTGCCTGATCCATACTGTAGTGATCATAGAACCTTCCCTGAGGAATTGTGAATTTGAGAGAATCTTCTTATTATGGCTATGATCAGAGATCCCTAAAGGATGGAGATCTGGGTTTCTTGTATGCTGAAGAGCACTTGAGAGAGACTGGTTTGTGTATCTAATTGATGAGAAAGGCCTAGTTAATAAATGTCCATAAATGTAGCCAACTTTATTGCAAGCCATGCTGCCCCCAAAATAGCCCTAAGAGTTGTACCTGACCAAATAACTCAGTCCAGTTTTACAGGACGTGAAGACTGAGTATTCCATCCCCAGACAATGCAATTTCAGTTATCTGAGTTTTTAATCCTGACTGGGATGAGAGAAGGCTGAGTGATAGAAGTATCTGAATATGTGGTATTATTCCTCCTGCAACTCAGGGAAAAACAGAGAAACTGGCAAAGTGAACATCCTATTTAAAAAAGAAAAAAGGAAAAGATGTGTTTCATCTGATCTTGAAAAACATTAACTAGAAAAAAAGAACAAACATCTATTTTCCTTTAGAAAAGTGAAGACACAATCTCCAAAATGAATGACTTCATGAGGATGCAGATACTGAAGGAAGGGAGTCATTTTCCAGGACCGTTCATGACCAGCATAGGCCCAGCTGAGAGCCATCCCCACACTCCTCAGATGCCTCCATCAACACCAAGCAGCAGTTTCTTAACCACGGTACAAGTTCCCTCTTCCCAATACATTCCCCTCACTACAATGTAATGACAAGGATTAACACAACCTTGAAAGCACCTCACCAATCCCCTACTACATACAATGCTTTAATTTAACCAAATCAGTCATTTATTTATCAAGTGTGTATTTTGAGGTCCTATCCAAAATTAAAATTCTATTTTTATCATCTCTATTCCATAGCAGGTATAATTAGATATCTTTTTAATTTTATTTTCCTTTTGGCTTACCTTTTTGTTTTTCCCTCAATACACCACGAAAATAATACTTTAAGGTAGAACAAGGTGGGAAAAAACAGAGCCAACCATAACACTATCACTGATTCTTTCTCTTTCATTTATTATAACTCAAATAATACCATCTTTAAAAATTTAGGAAAAGAAGGTACATAAGCAAAAATAATTAATTTTTAACTATCAGAAATCTTTATCTAATGCCACATTTCAGTACATGGTCTTTCTGACTTTACACCTTTCATTATGTATATACAAAGAGTCTTATTATATTCTCTCAGAGTAAATCACATTACGCATATTTTTCTATAACTCATGCTTTTTATTAATATATCTTGAACTGCCATTCAACCATACAATATAGATTTAAATTACTTTATTGTACCAGAAAAATTGCATGGTTATTCCATACATTATAAAATGATCCTACGTTATTTGGCTTATGTTGTTTCTAGTATTCTGTGAATTTACAATGAACATAGTAAGAACAAATGTCTCTCAGATCTTCTTTCATTACCCTCAGAGTAGCTTTATAATTATTTCCTTAGGTCCTGTGCACCTTGTGTCAGGGTACTAATGTCATGGCTATTGTAAGGTGATTTGATACTGATTAACTTCATTGGGAACGGGTTTCCTAATGTTATGGAAAATTGGCCACATTGATGAGTTTTGTGTGTGATATGCGTTATTCCTGGTTTTGATTTGAAAACCAGAAGGATAACATTTTTATATTTGATATCTTCTACCATGTCTCCCTTTAAATAAACAACATACAATGATTTGAGATATGAACAGGAATAATTGCTATTTTTTCCTGAATAACAATTCCACCAGTATTATTATTACCAATATGTTCATCCTCTACATTCCAGTTTCTTTGCAATCCTTTCTCTTTTGCTCTCTCACCATACATCAGAGGTTAGTTTCACTATCCATGCTCTTAACCACATCAAGGGTTTTGATACTTCCTTTGATATCAAATTTTTCCATCTCAATTCTGTCCCCAAATAAGTTCAACCACGAGGTACCAGTCTCATCTATTCCTTGAGCAAGTTCTCACTAATACCCTCCTCCCAGAATAGATCATATTTTCTCATTGTTTGCCTTCATAGGTACCTTTCTATTTCTTTAGAGCATTTATCATAGCTATAATAAACCTATGACTTTCTTCCCT	G	.	PASS	SVTYPE=DEL;END=159016676;SVLEN=-4257	GT:AD:DP:SAC	0/1:35,11:46:18,17,4,7
1	159014134	pbsv.DEL.346	GTTAAAATGTCTGCAGTTTATTT	G	.	PASS	SVTYPE=DEL;END=159014156;SVLEN=-22	GT:AD:DP:SAC	0/1:30,11:41:13,17,5,6
1	160684145	pbsv.DEL.347	GGGGCATGTCACAGCTCTTATTTAGTCTTGCTGCCTGCAGTTCAGTGAATGGGGGTGTGTCACAGCTCTCACTTGGTCCCAGTGCCCACAGCTCAGCAAATACGGGTATGTTACAGCTTGTTCCTGCCACCTGCAGCTCAGCAAATGAGGGCACCTCACAGCTCTTGTTCAGTCCCACTGCCTGCAGCTCAGCAAATGGGGGCATGTCACAGCTCTTATTTAGTCTTGCTGCCTGCAGTTCAGT	G	.	PASS	SVTYPE=DEL;END=160684388;SVLEN=-243	GT:AD:DP:SAC	0/1:27,19:46:17,10,8,11
1	160934959	pbsv.DEL.348	GAATGGGCAACAAGCACATGAAAAGATATTCAACACCACTCATCATTAGGGAAATGCAAATCAAAACTACAGTGAAAGGCCGGGCGCGGTGGCTCACGCCTGTAATCCCAGCACTTTGGGAGGCCGAGGTGGGCGGATCACGAGGTCAGGAGATCGAGACCATCCCGGCTAAAACGGTGAAACCCCGTCTCTACTAAAAATACAAAAAATTAGCCGGGCGTAGTGGCGGGCGCCTGTAGTCCCAGCTACTTGGGAGGCTGAGGCAGGAGAATGGCGTGAACCCGGGAGGCGGAGCTTGCAGTGAGCCGAGATCGCGCCACTGCACTCCAGCCTGGGCGACAGAGCGAGACTCCGTCTCAAAAA	G	.	PASS	SVTYPE=DEL;END=160935321;SVLEN=-362;SVANN=ALU	GT:AD:DP:SAC	0/1:20,25:45:18,2,14,11
1	160954870	pbsv.DEL.349	TGGGAGGCAGAGGCGGGTAGATCACCTGAGGTCAGGAGTTCAAGACCAGCCTGGCCAACATGGAGAAACCCCATCTCTACTAAAAATACAAAAATTAGCTGGACGTGGTGATGTGCGCCTGTAGTCCCAGCTACTCGGGAGGCTGAGGCAGGAGAATTGCTTGAACCCAGGAGGCAGAGGTTGCAGTGAGCCAAGATCGCACCATTGCACTCCAGCCTAGGCAACAAGAGACTCCATCTCAAACAAATAAAAAAATAAAAAATAAAAGTTTCGGCTGGGCGTGGTGGCTCACACCTGTAATCCAGCACTTTGAGAGGCCAAGGCGGGTGGATCACCTGAGGTCAAGAGTTCGAGACCAGCCTGGCTAACATGGTGAAACCCCGTTTCTACTAAAAATACAAAAAATTAGCCAGGCGTGGTGGTGCACGCTTGTAGTCCCAGGTACTTGGGAGGCTGATGCA	T	.	PASS	SVTYPE=DEL;END=160955330;SVLEN=-460	GT:AD:DP:SAC	0/1:36,15:51:13,23,10,5
1	161005091	pbsv.INS.350	A	ACTAGATTTAGATAAGAGAGAGAGAGAGAGATATACATACATATATATACACTTTATATATATATATATATATAGATAGATATTTATTTTCAAAAAATTTAATTTAAAATTTAAAAAAATTAAAAAAATGTGTATGTAATCCCCTGTGTGCAGTGTCATGGAACCTTACCATGTGTTGTGTGTTATCCCCTGTGTGCAGTGTCATGGAACCTTACCATGTCTTACGATTGATATTTTTTTTATAACTTCAATTACTTTTTGTTATTCCATTTTATTTAGCAGGATTTTCAAAATTAGTATGCACAATTTATAATTTAAGACTCCATTAAATGTAATATATAATGTTTTAATCAAATCTATCTATCTAAATATAAAATAAAAAAAAAAAAATGTGTATGTGTGTGTGTGTGTGTGCATATACAGAAAAAAAAAAAAAAAAAAATTTTTTTCTTTAAGGAAGGAAGGAGTGGAGAACATATATACATATATATATATATATATAAAAAAAAAAAAAAATGTATAAAGGAAGGAAGGAAGGAAGGAATTTTATTTTTAAACACTAATTTAATATATATATATAGGAAATCTTTTAATATATATTAAATAAAAAATTTAGTATATTTATAAAAAGCTTTTTTTTTTTTTAAATGTAGGTGTCTCTTATTTATTTATTATTTGAAAAGATAGATAATTAAAAAAAAAAAAATGGAATGGAATGGAATGGGTGTGTTTATTTTATTGACTAAATTGAAATCCTATGGGGCGTGAACCCGGGAGGCGGAGCTTGCAGTGAGCCGAGATCGCGCCACTGCACTCCAGCCTGGGCGACAGAGCGAGACTCCGTCTCAAAAAAAAAAAAAAAAAAAAAAAAAAAAAAAAAAAAGAATTGTTTGTTTAATTTCAAAAACTTTGTTTGTTGTTTTTTTTTTTTTTTAATGA	.	PASS	SVTYPE=INS;END=161005091;SVLEN=938	GT:AD:DP:SAC	0/1:15,17:32:12,3,8,9
1	161703017	pbsv.DEL.351	ACGGAATGATAATAGTACATGCCTATAGAATTGCTAGAAGGATTAAATGAGATTTGTAAGTAGTACATCTAATACATAAGAAGCAGTAAACTGTTATTATGACTGTAATTCATTGAATCTAAAATGATATTAATTATAGGATACACCATTAAAGAAAGCATAAGAAAAGGGAAAACATGGC	A	.	PASS	SVTYPE=DEL;END=161703197;SVLEN=-180	GT:AD:DP:SAC	0/1:30,12:42:12,18,9,3
1	161838521	pbsv.INS.352	T	TATATAATATATCACACACACACACACTAATTAGGATCACACTTTTTTAATTAAATTACAAAAAAAACTTGAATTTTATTATATATAATATATAAATATATATATTTATATATAATATATAAATATATATTAAATTTCTTGGGGGCTCAGAAAACAATTTGGTATTTGTGTGTTAATATTTTCAAAATATCTATAAAAATGAAAGTAAAAATCAATGATAAGCCATAATCAGAATAAAATAAATGCAAACAAAAACAAACAAACAAACAAATTTACTTATATAACAAAAAAAAACAATTTCAAAATTACCCCACTAGTAACAAAACAAATGAAAGTTACTCTCTCT	.	PASS	SVTYPE=INS;END=161838521;SVLEN=345	GT:AD:DP:SAC	0/1:26,12:38:11,15,6,6
1	162052689	pbsv.DEL.353	TTTTTTTTTTTTTTTTGAGACGGAGTCTCCCTCTGTCGCCCAGGCTGGAGTGCAGTGGCGGGATCTCGGCTCACTGCAAGCTCCGCCTCCCGGGTTCACGCCATTCTCCTGCCTCAGCCTCCCAAGTAGCTGGGACTACAGGCGCCCGCCACTACGCCCGGCTAATTTTTTGTATTTTTAGTAGAGACGGGGTTTCACCGTTTTAGCCGGGATGGTCTCGATCTCCTGACCTCGTGATCCGCCCGCCTCGGCCTCCCAAAGTGCTGGGATTACAGGCGTGAGCCACCGCGCCCGGCC	T	.	PASS	SVTYPE=DEL;END=162052985;SVLEN=-296;SVANN=ALU	GT:AD:DP:SAC	0/1:33,14:47:17,16,6,8
1	162747441	pbsv.INS.354	C	CCTTCTTTGTGATGTGTGCATTCATCTGACAGAGCTGAACCTTTTTTTTTTTTTTGATTGCACAGTTTGGATGCAGTCTTTTGGTAGAATCTGCAAATGGATATTTGGAATGTTTGAGGCCTATGGTGAAACAGGAAATATCTTAACATAAAAACTAGGCAGAAGCTTTCTGAGAAACTTATTTGTGATGTGTGCATTCA	.	PASS	SVTYPE=INS;END=162747441;SVLEN=199	GT:AD:DP:SAC	0/1:36,14:50:20,16,7,7
1	162840314	pbsv.SPLIT.DUP.355	C	<DUP>	.	PASS	SVTYPE=DUP;END=162841223;SVLEN=909	GT:AD:DP:SAC	0/1:36,12:48:19,17,7,5
1	162865111	pbsv.INS.356	T	TTTCTGTATATATACACATATATATACATATATATACATATATATTGAGGGGCAGGCAGAAAAAAAAAAAAATAATAATAATAATAAGAAACTGAATTCTCTGTGGACTTTCAGGTTTATGGGGGAGTTTTGGTTGTGTTTCTTGGTTTTATTTCAGACAAATGTGTCTGCCTTTGATTTTTAAATAAAAGCATAAGTGGTCTATATATATGTTCACC	.	PASS	SVTYPE=INS;END=162865111;SVLEN=217	GT:AD:DP:SAC	0/1:35,14:49:17,18,7,7
1	163088769	pbsv.INS.357	A	AAGCCGAGATTGCGCCACTGCAGTCCGCAGTCCGGCCTGGGCGACAGAGCGAGACTCCGTCTCAAAAAAAAAAAAAAAAAAAAAAAAAAAAAAAAAAAAAAAGAAACTGGTGAAATATATATATATTATATATATTATATATATTGCCGGGCGCGGTGGCTCACGCCTGTAATCCCAGCACTTTGGGAGGCCGAGGCGGGCGGATCACGAGGTCAGGAGATCGAGACCATCCCGGCTAAAACGGTGAAACCCCGTCTCTACTAAAAATACAAAAAAATTAGCCGGGCGTAGTGGCGGGCGCCTGTAGTCCCAGCTACTTGGCAGGCTGAGGCAGGAGAATGGCGTGAACCCGGGAGGCGGAGCTTGCAGTGAGCCGAGATCCCGCCACTGCACTCCAGC	.	PASS	SVTYPE=INS;END=163088769;SVLEN=398	GT:AD:DP:SAC	0/1:32,12:44:17,15,7,5
1	163217217	pbsv.INS.358	A	ATATACACACATTTTTAATATTTTTTTTTTAGTATTTTTGTTTTTTGTTTTTAAAACACACACAAAATCCTTCCTTTTTTTAAACC	.	PASS	SVTYPE=INS;END=163217217;SVLEN=85	GT:AD:DP:SAC	0/1:16,33:49:8,8,15,18
1	163314407	pbsv.INS.359	G	GTGAAAGGTCAGTGTTTATAAGGAAATCACTGACTGAACAACAACAAAATCAACAGCACTTATTGAGCATCTCTTGCATTCTAGGCATAGGTCCTAGGCCCTCTCACATCCATCCTCTCTTTTGTCTCCCCCCTTCAAAGCAAAGAGAGAAGAATCACTGTCCATTATCCACACCTATACTACGTAGCATGCTAAAATATCAAGGGAACTACAGTCAGAACAATCTGAATTGGAATTACACTTCCACCGTTTTGACCATTCAGTAAGTGTTTATTACTCAGCCCCTAGCTAATAAAAGACAACACTTTGCTAAATGCCAGGACTATCATGGTGAATATGA	.	PASS	SVTYPE=INS;END=163314407;SVLEN=339	GT:AD:DP:SAC	0/1:35,17:52:17,18,8,9
1	164350467	pbsv.INS.360	A	ACGTTGGTTATTCTTCATAAAATCATTTGGTCTGAGTACTGTAGCCGAACAAACCGTGATTTCAGTGAATCTGCCTTGAACAATTTCCATTTAGGAATCAGTTGTTTAGTTCATGGGTGACTCCTGAGTCCAATAGAGGGTCTGCTAGTCTCTTAAAGCTGGAAGGGATTTTAGAGATAATAGTTTCTATCCTCCTCATTTTATAGTCCTAGGATGACTATTATATTAAAATGTAGGCTTGTTATTCTATCTTGAATACTAGCTTTGTAATGGGACACACAGGGGAGAAATTCTTCTTAAGTCTAAATGTATACTTTTTTAAACGTGTACATCTTCTGAATCACTAGTTCCTCTTGTCCCAGTATTTGGACACTGTGCTTTGCAAATAACATGTGCTTGATAAATGTAGATTAAATATTAAACAGTCTGGTCAACGGGAAGGAAACCATGGCACCTAGAAAAATTGTCAGGAGAATTTCACATCCCTGGCAGTCTTTCTCCCAGACCAGGGCTTCATGTCCCTAAATTGGGACAGGGTGAAGGAAAATGAGGACAGGTGGTAAATTTCATGAAAAAGTAAAAAGCT	.	PASS	SVTYPE=INS;END=164350467;SVLEN=585	GT:AD:DP:SAC	0/1:35,26:61:14,21,9,17
1	164748427	pbsv.DEL.361	TATTTAGTTCTTCTCTACCACATTGTCCACATACCTGTTCTAGCAATTTCACTTTGTATATTAGCTCTTTCCCCCATGATTCTGCACACTTGTCTTATTTCTGGTCAAGTTTCCCCAGCTGAAATATAGGTTCTGTCAAAGAGTAGATCCTCAGTATATTATGTTGAATGAACAACTGACCGAGAGACCAACTGGGGTCCTTGTTGGAGTAGCAATGTTGGCAAAATTGTGCAGCCCAGTCACACTTTGTGCGGGTTGAGAGATTTTTATTTTAACTGAGCTGTAAGGCTGTCACTGAACATAAGTGGACATGACCAGTCTGGCAGAGTCAAACAGAGTGCTGCTAGAAAGCAGGCAGCACCGAAAGAGAAAAGCAAATTTGGCTTCTAAGATGACCATATGTCTGTTACCCCAGAAAGCATGAGCCCCTGCAAAGTTCTCTGCTGAAGTGGGGAGAGTTGGAGCCTCCTGTCTGTTCTGCAAAGGATTTGCAGGGTGCTTAGCATGCTGGCCCCAGTGTCCTCATGGAAATACGGATGGCTTGCTAGGGGCTGTCCCATACAACCAGAGTGGGGTTCAATGAAGTGCCATCAACAAGGTGCCTACGAAGGGCCATGCTAATGTCTGGCCAGTGAAACAGGGGAACTTCCAGAGCAGATATCACATGGGTTGGAGAGATGTTGCTTTACACAGTGAGCAGGAAAGCCAGACACCTCTTCAGAGAAATACAGTAAGAACCACAGTAAATAAGGCCCAGCCTCAGGGAGGCAGATATTTAAAGGAAAATTAAGACGGCTCCTCATCTATCTCTCTGTCACCCGTTGATGCATTTAGCCAGCATCTTGTGGTGCTAAATGCTTTTTGATGATGATGGTTCATGATGACCACTGTATCTCCCCACAGGGGTGGGCGCCTCCGATGTGAGAGTTCTTAGTGGGGGGCTCCATCTCCAGTGCACAGAAAGAAGGAATGGTCCAGAGACCCCCTGCTCTCCCCAAATTCCCGATTTTACCAGCATGTAAAAGCAAGTGGAGGCAACAACCACCACAAAAAAGCCCGTCTGAAAATCAGAGCCTAATCACTCCCATCTGCTCCAGTGCTGCTTCCTCTCGCTGCCTGCCAGGATGTTTGCCGCAGATGCTAAGTAGCACATTATTTTCGATAAGTTGCAATCATTTACTTGAAATCTACTTCTCCTTTAAAATGTCCCCCTGGAAACTTGAATCGGCAGTCGAGAAGCCTTGTTCAGGATGGAATTTGAATGCTCGCACTCAAGTTCAAGAAAAGTTAAACCCATTTGACCTCCAGGTGTTGATGAATTGTAAATTTCAGCCCCTTAGACTCTGTTGAGAAGAGAGGAAGAGGCACCAGGGAAGACGTCTGGGAGAACAGAGCCATTCCTTAGGCCTCATTTCCCCAAGGGAAGGCACAGTGCTGAGATGAGAGACAGGAAATGATGGCTCCATGGAATCGTCCCCAAAGCAGAAATGTCACACATCCCCGAAGACATTAAGTCAGTAGCTTTCTTGGTCCCCATGAGATGTTATCTCTTTTATCCAGAGACTGGTCTAGTGAAGATTAAAGGCATAATTTGCAATCTGGAGCTCATAATCTCAGTCGCCCTTACCCCATTCCACTGTCACAACTAGGATTTCTTATTTACTGCCTCTTGTCCAGGACACCGTTAGTATCACCGTTAGTATCATGTCCTGCCATCCGCTCTTCCCTGTCAGTTAAAGGCTTAGTGCGTTCAGGGGCTACTTGGAAAGTTCTGAGAAGCAGCAAATGCCTCCTGCTTTTCATGCAGCCTGTTTGCCTGTGTGTTCCGTGGCTCCTTGTGTCTAAGGACAGCACGAGTGACTCATTAGCAGCACGGCATGTGCTTGGGGTGGTTTTTGTAATGAGTGGTGATGGATCATCCACATACTCTCCCTGAAGGACCCTGACTGACCTTGTATGCATTTGTGAGATGACTGTCTGGGGTCACAGGTGTTGTTTGTGGTCATGGAAAAAGAAAAGCTAATTGGCGTGTGTTTTGAAATGGACCTGGGGCACCCATAAATAGACCCAGTGTCCTTCAGCTGGAGAATTCTGCTTCCACTAAAGTGAACAGAGGTGATTTCTCCTCTAAGTAGGGTGCATTGGGATCTCTCTTCCAATCCTCTGTACCTGACAAATTGAGCAGGCTGGTTAGAGTAAAAACCTGATTTTATTAGTATAGTGTAAGGAAACATCCCACTACAAGATATAGATCAATATATGCAGAAAGGCAAATTACAGGTACTCAGCCTAAAGTAATTTGTTAGAACTTGGTCTCACAGGTTTACAGTTTAGTCCACCTTAGAATTCCCTTGGTCAAGATAGAGTCTTCTCTTCTACTCCCTCATCACAGAGGCTCTTGGCTGGTTTCCATATACAGCCACTCCTCACCACCTACCACTGTATTCTCAGTCTAAACTCCTCAAGGGCACCCGATACCCTCACTAGGTGATGTCTTTCCCTGTTCCCTCATCCCGGACTTCCTGGGCCTTCTTTTGCCTCTGCTGATAGCCGTGGTAGTACCCAAGAGAGGCCCCTCTAATGACCAAGGTCTCTTTGATCTGTTCTAAAACCTCCTCTTTTTGCCAGGAGTTCCCCACAGTGACTACTCAGGTTTTTCTGTGACTTGCCTCTGGTTATTAAATCTGCCTTTTTCTAATTTTCTCTGTAATACTCTACATGAGATCACTGTGCAATACTCTACATGAAAACACTCTGCCTTCTAGA	T	.	PASS	SVTYPE=DEL;END=164751192;SVLEN=-2765	GT:AD:DP:SAC	0/1:41,13:54:20,21,6,7
1	165322544	pbsv.DEL.362	AGACCATGCCAAACCTGGCCGGGACCCGCTCCTGATCCCTTCACATCCACGGATTCCCCCAGCGCCCCCCACCCCAGGGAACTCCTGCTAATCAACCAAGCTGAAACCTGGAAAAAATCAAGCCAAGTGGCGTTTCTAATAAACGGAGACTATGTGAGAAGGTTTAATTCCAAGCGGGGGAGGGTATAGAAATCAATAATTGGCCTTTAATTAACAAACATACCCAGGTATGCTCGCAAACGTCTGCACATCCTGTAAGATTAAATTACATACAAATTTGTGCTCTCAGGTTTATTACGTCGTAATTAATTATTAAATCACTATGCCTGTCTCTACTGACTGTTTTAAAAACTGAGAATGCATAAGAACAATTTGGATTTTTCTTTGTTAAAACGCAGAGTTCTGTTCTATTTTTTGAGGGGGAACAAAATTTTCTCTTTTCTTCCTAAAAAGTCCTGGGGGTACAGAAAAATACCGTCTCACTCCGAAGCAAACCTAATATTATTCAAACCGATGAACCCCAAACTGCTGCGTCTTGACTGGCATGCATATTGCACATGGGTTTTTGATAACTAAGAAGCGTCAAAACAGAGGGAGGGAAAAAAATAGCGGAAGAAGCAAGCCGCTGAGTGTCCCGGCCGGGATTCCCGATGCCAGGCGCGTTCGGCAGCAGTGCTTGAGGGCGAAACGGGCCTCAAAGTGACTCAGCGGAGGCAGGAAATCCACTCTTTGCTACCCCTTGGACTTTGTGTTTTGTTCCTTTAGTTTGTGGGGGGCGGAGAGGTGGTTCAGGTGGCGACGCTTGGCCACCTATATTGGCACTTTTCACAGCTATTTAAAGAAGGCCTTGTCCCCCAGCAACAACACTCTTGCCCTTGTCCCCCCAGTACCAACACTCTTGCGCTCCCCATTTCCCGGCTGCACTCTTCTCATTCTCCCCTTCCGAGAGGCCCGGCCACCGGCTCGGGAGCTGGGCCGGTCGCTTTGGGAGCGGATGAGGAAGGTTAGGAGAAGCAGCGAGATAGATCCCAATTTTACAATTCTATTTTCTTTCGGTAGGGTCTCGGCGTCCTGGGCCACGTTGAGAGCGAACGTGGGCCGAGCGGAGGACACAGAGTAAAAAGCGACGCCCGCTGTATACATAAATCCGCACCCGCTGCCCGCCCGGGTACTGCCTGCTCTGGCTTCCGCTCTCTTCCGAGGCTGGGCAAGTCCAAAAGTTCCCGAAAGGGGGGTTCAAAGAGGGGCGCTCAGTGCACGTGATTTCGTTTCATCTAGGGTGTTGGGGGTGGGGAGATTCCTCACTGGATTTGGTTTCTCCAGCAGAACTGTCTCATCCTCCACATTCATGCCGCTCTAGCGGTTCCGAGTGAAAGAGGCAAGAGGTTTAAAGGACAGAAGGAAAACTCCCTCCTGCTAAAAATAAATAAATAAAATAAAATAAAATAAAATACGGGCTTCCCAAACTTGAAAAGCTCCAAGGGCAGAGTGGGTGGGGGAGCCGTAACCAGAATCTCTGGCTTCAGCTCTGCAAGACCCGTGTGTGGACACTCTTCCGGGGTCCTTGACTCGCTGCTCCTCCTCTGTCGCTGCAAAGGAGTTGTGAGGGGGGACCCACAGGACCCGACATCCAGCTCCAGTTAATTAACGCGGAGCCTAGGGCCCAGCCGCGCGGTCTAATCCCCGCGCTGCGTTGCCTACTGGCCCAGAAAAGTCTCTCTCGGCCTTGCCCATGGCTGAAATTGGGGCTGGAGTTGGTGGGGGAGAGAAGCCTCCTCGAACTTGGGCGCTCCAGGCCTCGGGTCTCGGATGCTATTGCCTCTAGGCCGCGAGAAGAGGGCGGCATTTATGAGACGTCGATCAGCTCCGAGATTAAAAATCCAGCCCTGGGTATTTTTAATCACTTGCCACTCAGACGCCTACGAACAAGCTCGCCCGCCCCTCGCGGCTTTGGGGAATTCGGTGCCCAGTGCGTGAGGCCTGGGGCGGCTTGTTGGATTTATTTGGGTAGGGACGACCCACAAGCACTGACGGACAGATAGTGATGGGGCTCAATTTAGTGTATGAAGAGGGGCGCTAGCTTCCCTATCGCGGACCAGGTCCCAGAGAGCGGGGCTCCAGAGCTCAGCGCCAAGCGGAAAGAGAGTGCGCCCAGGACGCACGGCCTGAACACTCACCCAGCAGCGAGGAGAAGGAGGCCGAGGTGTCGATCGCGCTTTGGAAGTTCTCCTCCATCTTTAGGCCGTCCAGCATGTTCGGGCCGGGCCGGGAGGACCTGTAGAGGAGAAGAAACGATGCGTCTGACGTCCGTGCCCGCTGGGACTCGGCGCCAGCAGCCACCGCACTCCTGGGAAAGAACTGAGGGAGTGTCCAGGGCGACCAGAATCAGCCAGGAGGATAGGGTCCAGCCAAGAGAATGTAGGGTGGGAGGAGAGATCAGTCACAGCGAACTGCTCTGGCTGATCTGATTTCACTTGAAGTCAACACGTTATGTACTTAGGCCTCCGCCCCCCAACTGCGTTTCTCCTTCTCCTGCCCCCCTCACCCCCACCTACATCCCTTGCCCCAGGTTTTCCATCCCGAATCCGACTCCGCCCCAACCTATACGAAGGTGGGCCCTCGGGACGTCTCTGCAGGAACGCAGCTACTGGGGTATATTGGGTATATAAAGAGTGGGTACCCTCCCTCGAGCGACCGGGTCCAGGCACGCGGGACGATGGGGTTTGCAATCCCGCGTCCCAGCCGCCCCGTTGCGGCCCTCACCTGCCCCAGGTCGAGAAGGGGCACTGTAAGGGACCCGGAGGGCGTCCCGCCCGCTTCTGGACTCCTGGCGCTGCGCTCTGTTGGGGTGCGCGCAGGAGCCGGTGTGCGGGGCGCGCGGGGAGGTCCTCCCGCCAGTCGGCCAGTGCCGGGAATGTCTGCAGAAGCAAAAGAGTCGCCTCGGGGAGGAGCCCCGGCTGGCCCGGCTCACTCTTGGATGCATTTCAAGTCAACTTTCAGAAACACGCCCGCCCGAGCCACAGCCTAGGCACGGGCAGCCTTACTTACCTGGTAGGCGAGCTCTCTCCCAGTGACTGGAGCAGAGAGAAGTTGCGGAGCGCTGCTGGAAGCTTCTGCCCGGGAAGGCGTCGCCCCCGAGACTGCAGCCGGAGGAGCCGCCCTCGGCTTCGGAGCGCCGGGGAGGGAGCCGGAGCGAACGCCGGCCGCTGGCTCTGCTCCTCGGCGCGCCCAGGCTGGGCCGGGACGTGGTCGCGAGCTGCCGGCCTTCCCGGGACGTCCTACCAGCCCGCGTCGCTCCTCAGCGGGAGGAGAGGGCCAGTTGCTTCTCCAAGGCTAGGAGGGAAGGCAGAGGCCCAGGGTCCTGGGTGCGAGTCGGCCCTGCTTCGCCGGGGCGGATCCTGCAGCTTCTGACAGGGGCCGCGGCGCTGCGTGCGCGGCGGCGGAGAGGGGGTGGGGTGCGCTGGGCGGGGGGCTGGCAGCGCGTCCCGTGGCGGGGCCGTGGTGCTCCCTTTCCCAGCCTGGCTGCGCGGCCACCACACGGCCGCTGCCCTCTGAGCCCCTCCGCCTCTGGGAGCTCTCGGACACGCTAAGTTTCCTCCCCTCCACGTGTAACTGTTACCTCGGGGCGCTCTGGCCCGGTCGCCCCCCAGTGCCCCTCACCCCGACTGGGCCTTTGCGGAGATGTCGGCGCCTCCTGGACAGCGGTGCCGCCACGAGGATTCCCCCGCCGCTCTCCAACTGCTGCTATAAAAGCGCTGCAATCCTTACCCGGGCCCCGGGAAGCGCTGAGAAGCTGTTTAGCGCCAGTAGATGTGGGCCCAGCAGCTCCTAGCTCCTCAAACCCCTCATCACCCGAGGGCTCATGCCAGTTTCCAACTTCCTTTAAGGTCGAACCATATTCACTCATGGGGCGTACAGAGGCCATGGGACTCACGGCCTAAGAATCATGCTCTTGGGAGACACTAGGTGGGATCTGCCCCCCAGATGATGAACTTGCAATGACACTCAACAGGAAATCAGGTAAAGGGACATTGTTAGGGGAACAAAGTATCTGGGGAGAAATGTGAATTATCTGCACCTCCTAACTTTAATTTACAATAACAGACCTTTAGCCCCCTCCAGAGCAGGAATAAGGCCTTATCCGTCTG	A	.	PASS	SVTYPE=DEL;END=165326691;SVLEN=-4147	GT:AD:DP:SAC	0/1:19,33:52:6,13,17,16
1	165861357	pbsv.INS.363	C	CTATAATTATATTATATATAATTATATATATATATTTTTTCAAAATTATTTATTACATTTCTTTCTTTCTTTAAAGGAGGATTCACACACACACATACACTTTTTTTTTTTTTAGTGTATGTATGTATATATATATATATATATATATTTTATTTTATTTTATTTTCCCTAACTCTCAATAAGTTCATATGCATATATATACACATATATATGCATATGCATATATATACACATATATATGCATATGCATATATATACACATATATATGTAAATGATTGAAATGTGTAAATATAAATGAAAAAAAAAAAAAATGATATAATATTGTGTGTGTGTGTTAGATAGAAAGAGAGAAAACGTTTGATAGATAAAGTTTGTGTTTTTTTAAGCTAGCTATTATCTCCTAAGAGTTTTTGTTATGTGAAAAAAAAAAAAAGACGGACGAAAAACAAAATCACACACACACACAATTAAAAAATTTATATGATATTATGTGATATGGTATGATATTATGTGATATGGTTTTTTTATTATTATTATTATTATTTATTCATCCCTCCCTCCCATTTTTTGTATATCAGTAAAATAGTGTGTGTGTGTAAATATTATTATTATTATTCCACACACACATTTTTATTAAGTGTGTACTCATGACCCCTATAAAAAGTTATAATTCAAGTTGTAATGAAAAGAGTAAAATGTCGTCACAGAACTTAAAAAAAAAAAAAAATAATTGGATCATATAAAAGACACACACACACACACACACACATAATAGCATCTTTTTTTTTCTCTCTCTTTTTGCTTGAGCAGAACCACTGCACACGTGGACAGCACACATTAAAAAATAATTAGGAGCAGGCTGGGTGGGGAGCACTCTTGTGTTCACTTTGGTGGAAAGGATAAAATAATTATTTAAAAATAATAATTATTAAAATAATTATTTAAAAATAATAATTATTAAAATAATTATTTAAAAATAATTATTCGGGGGCACAAAGAACCTGAGGGGATGGGGGCACAAGGAACCTGAGGGGATGGGGGCACAAGGAACCTCAGGGGATGTGGGCACAAGGAACCTCAGGGGATGGGGGCACAAGGAACCTGAGGGGATGGGGGCACAAGGAACCTCAGGGGATTAAAAAAAAAAAAAAATTTATGTGCTCTGAGATATATTATTTATAATGCTCTAAAGTGAAACCAAGTAGAAAACTTTTTTTTTTTTTTTTTTTTTTTTTTTTATAAATAAATAATTATTTATTTATCAATGATTAGCACAGGCTGGGCCTGTTGAACAAAATTCAATATTTTTAACATTAACTTTAATTATGTGTGTGTGTAGATAAAGATGTGTGTATATATATATATATATATATATATATATAACTATTATATATAATGGAATTTTATGTGATGTGTATGTATTTAGTAAACTTTGGTAATTTATTGTATAATTTTTTTTTTAATTTAATATATATATAAATATAAATATATATTTAGAGAGAGAAAGAAATATATAAATATTGTTAAAGTTTTTTTTTTTTATTATATATATATATATATATATATATATTAAATTTAGTAAAATAAATATGTATATAGAGTGTTATCTATTAAAAGAATCAAT	.	PASS	SVTYPE=INS;END=165861357;SVLEN=1624	GT:AD:DP:SAC	0/1:30,9:39:19,11,6,3
1	167177163	pbsv.INS.364	T	TCAGGCTCATGACTATTCCATGGTCTTTAAGTTGCCTTCAAGCATGAAGGCCAATGGCTCAAGCCTATCTGACCATTAATTTGTCCAAAGAGAAAGGGATATATTTACATAGTCAGGACAGCTTGTTTTTAAAACTGCCCCTTTTCTCTGAAAGTAATTGTGAAAGTGCAGAGATAAGACCCTTTGGTTCTTGTATAAAATTCAGGATCTTGAGTATTTTTCTTAAATATGCTTCCTAGTTATCTGTTACTGCATAACAAGCTATCCCATAATGTAGTGGCTCAAAACAAAATATATTACCTTTCACAACTCTGGACTGACTGAGTTCAGTTGCACAGTTCTTGCTTGGGGTCTCTCATGCAGTTACACTCAGGTGGAGCTGGAGCTGAGGTCACTGAAGGCTCAAAACAGCATACTATATGCCTACAATACACACTCAACTCTCCCACAATACAGACTCAACTCCCCTACAATACAGACTCAACTTCCCTATAATACAGACTCAACTCTCTTTTTTTCTAAGGTAAAAATTTTTCACGCACAGGTGCCCACACACAGATGCCCGTTTATTATATATATATATTTCTCTTGTGTGTGTGTGTGTTTTCCTACATATACGTATATGTATAGTGTGTATTCGGCGGGATGAGCAAAAGAAGGTATAAAATATCTATGGAGAACTTTATTCACAAATGAAAATTTAATATATATATATATATTTACTATATATATATATATATATATATATAAAGACACACACACACACACATTATGTACACACAACTCTAAAAGAAAGAAAGAAAGAATTGTTGTCTTTTTTTCCCAGTTTAAATAAATAAATAAACTAAACATATATATATATAAGGATTATTCCATTCCATTCCATTCCATTCCAGTTCTTTTTTTTAGGATTTACCCAAAGTTACTATCTATTTATATATATATATATATATATATATAGAGAGTTTCCTGTGGACCATCTTACAGTCACTGTAGACGTGGCTGGCAGGAGGATAATGGTGGCCCCGCTTTTTTATTAGCCATCACATTTTTTTTTTTTTTTTTTTTTTTTTTTTTTTTTTTTTGAGACGGAGTCTCGCTGTCGCCCAGGCTGGAGTGCAGTGGCGCAATCTCGGCTCACTGCAGGCTCCGCCCCCTGGGGTTCACGCCATTCTCCTGCCTCAGCCTCCCGAGTAGCTGGGACTACAGGCGCCCGCCACCTCGCCCGGCTAATTTTTTGTATTTTTAGTAGAGACGGGGTTTCACCGTGTTAGCCAGGATGGTCTCGATCTCCTGACCTCGTGATCCACCCGCCTCGGCCTCCCAAAGTGCTGGGATTACAGGCACCTATTTAGTTTTTTTGTAAATAAATAAATTCTCACACACACAGGGAAATCATGTTTTGTATCAGTGTCTTCTAAATTATATAAGTATTCCCCTTCTATGTTTTAATGAGATTACTTATTTTAAAAATTTTATATATTCAACACACACACACACAGTGTGTGTTAAATAAATAGTTTTTTTTTTTTTAGTTTTTAATCCCAAAAAAGTGAAACTTAATCTGACACACGTGTGTGTAAAAAAATGTTTTTTGTTTTTATATATATTTATTTATCTTTTTTTTTTTTTTTTTAGGGATAGCCAGAAAAAGGTCCAGTTCTAAAAAAAAATATATATATATTTATGGCAGCTAGAGATAAAAACGGTCAAAATTTAAAAAAAAAGATTTTTTTTTTTTTTTTTGACTGAACAGCCACCAGACAACCCATAGAAAGAAAGAAAAAGAGTTTTAGAAACACAATGATTGTTATTTAAGTTGAACTTAAATGCTCACAGAGTTTTTTTGTGTTTAATTATTCAGCCCTCCCAACGCCTCAACCGGGTCACCGCGATCGCGGCTAGGGGTCACCCTGGTGGGTCACCGCGATCGCGGCTAGGGGTCACCCTGCAAAAAATAAAACAATGTGTGTGTGTTTTTACCTTATATATATATATATTCTCACTACCACATACACCTTTCATAGGTGTGTGTGATTTAAAAAGGTTAAGTGTATGTTTTTTTTTTTTTTTTTCCTTCCTTCCTTTTTCTATAAAAAAAAAAACACAGTGTGTGTGTCAAAACATCTAGGAACACACACACACACACACATGTATGTATGTATTAAGACTCTCTCTCTCTGTGTGTGTGTTATATTTTTTTTTTTTTTTTTTTTTTTTGATTACACTGTATAAGAAATGAATGAAAGCACACACACACATTCACTTTTTTTGCAGCTACCTAGAAAGAAAACATACTAAATAATATATAAATATATATATTATATATATATACATATATAATTAGAATGTTTATAGTGTGACAGTGGAATAGTGTGAAAGTGGAATAGTATGACAGGAACAGTGTGACGGGAATAGTGTGATGGGAATAGTGTGAAAGTGGAATAGTGTGACAGTGGAATAGAGTGACAGTGGAACAGTGTGATGGGAACAGTGTGACGGGAATAGTGTGATGGGAATAATGTGACAGTGGAATAGTGTGATGGGAACAGTGTGACGGGAACTTCCTGAATTCAAATCCAAATATTTGTGTGTGTGTATTATTTAGATTTTTTAAAATTTCATATTTTTTTTTTTACACACGCTTTAAACAAACAATCTACACACACACACACACACATGAAATTGTAAAAAATATATATATATATATAATTTTGGTACCAGCATTCCTTGGCTAACACTTCTAAACACACACGAAAAAAAAAAACACACTGGCTGTGGACGGCCGGGGTGAGGGGCCACCACCCTCTTCCCCCTGGGAGGGGAGGCCAAAGGCTCTGGGAAGGAGCTGGGGGCCACTGCCCTGCTGGTAACTTTAA	.	PASS	SVTYPE=INS;END=167177163;SVLEN=2878	GT:AD:DP:SAC	0/1:26,12:38:13,13,4,8
1	168048667	pbsv.BND.1:168048667-21:44009720	G	]21:44009720]G	.	PASS	SVTYPE=BND;CIPOS=0,2;MATEID=pbsv.BND.21:44009720-1:168048667	GT:AD:DP	0/1:29,15:44
1	168364507	pbsv.INS.365	G	GCCACAATTTTGTTAATACATACATACATACATACATCGGGTATATTTCGTGAAAAAACCAGAAATCCAATGATCAGCTCATCCAGGTCTTAAGAAAGATATATACAGGAATATATATATATAGGAATATTTTGTTAAATAGCTTTCTTTGTTTTTTCTAGAAGAAAAATTTTTTTATTTTAAGTAAATTTTTTTTTAGGAATTTCACACACACACACTGTGTGTTGTCTAAATATATGTAGGTGTATATGTGATTAAATGTTTTACTATGCATTTGAAACTTATTTATATATATATATATATATATATAGATTTTTAATGCTCATGTTTTGTGAAGTTAACAAGCAAAAAGAGAATAGTAACAAAAACTTAAAAGTGTATATGGTAATAAACTACAGGTGCGCACTA	.	PASS	SVTYPE=INS;END=168364507;SVLEN=407	GT:AD:DP:SAC	0/1:13,31:44:4,9,8,23
1	168379634	pbsv.INS.366	T	TACTCACAGAGACACATGCACACACAGACACGTGTACAGAGTTATGCACACACACAGACACGTGTACACACACCAAGAAACATGCACACACAGAGACACATGCACACACAAACATGTGTACACGCACAGAGATAGGCACAAAGAGGCACGTGCACACACACCAAAACACATGCACACACACAGAGACACATGCACACACCATGACATGTGCACATACACCAAGACACATGT	.	PASS	SVTYPE=INS;END=168379634;SVLEN=230	GT:AD:DP:SAC	0/1:36,16:52:22,14,9,7
1	169024545	pbsv.DEL.367	GTCTGATTTTAACTTTCCATGGAATTCTAACATGGTAGTATTCACTAACTTTCAATGGAATCCTAACACAAGGTGTTCCACTACCAAATGTCCCAAATAAACCTCAGCTCAGCACGTGGGACAGAAGAAAGCTGCCACCCTACCACAATTTACTTTCCCTCTAAGATTCCTATTTTCTTTCTTTCTTTCTTTCTTTCTTTCTTTCTTTCTTTCTTTCTTTCTTTCTTTCTTTCTTTCTTTCTCTCTCTCTCTCTCTCTCTCTCTCTTTCTTTCTTTCTTTCTTTCTCTCTCTCTCTCTCTCTCTCTCTCTTTCTTTCTTTCTCTTTCCTTATTTTTAAATTTGAGACCGGGTCTCTCTCTCTCTCTCTCTCTCTCTCTCTTTCTTTCTTTCTCTTTCCTTATTTTTAAATTTGAGACCGGGTCTGCTCGGTCACCCAGGCTGGAGTTCGGTGATGTCGTCAGAGCTCACTGCAGTCTCGAACTCCTGGGCTCAAGTC	G	.	PASS	SVTYPE=DEL;END=169025041;SVLEN=-496	GT:AD:DP:SAC	0/1:19,27:46:8,11,13,14
1	169058404	pbsv.INS.368	T	TTTTTTTCAGAGTTCAATCAGTTATTTTTCAGCCTCCCACTTTAACTAATAATAATAATAATAATAATGATAATATATATATATATATATATACACACACATAAAGAATTTCTTCATGAGTTCAAATGTGATTAACTCAGATAGATAGATAGAAAAATTAAATGAGTCGAAAGAAAGGAATGGAATGCAATGGGGTGAAATGGAGTGGATTGAAGTGGAGTGGAGTGGAGTGGAATGGAGTGGAGTGGAGTGGAATGGAGTGGAGTGGAGTGGAATGGAATGGAATGAAATGGAGAAAAGAAATGTGTGCTGAGATTGTTCCACGACGCACAATGGAATCGAATGGAACCATCGAATGGAATCAAAAAGAATCATCATTGAATGGAATCGAATGGAATCATCATCGAATGGAATGCAATGGAATGGAATGGAATGGAATGGAATGGAATGGAATGGAACGGGAGCTGAGATTGTGCCACTGCACTCCGGGCTGGGTGACAGAGTGAGATACTTTTGAAAGAAAGGAATATAATGGAATGCAGTGGAATGGAATGGAGTGGACTGGAATGGAGTGTAGTGGAGTGAAGTGGCATGGAGTGGAATGGAGAGGAATGGAATGGGATGGAATGGAATGGAATGAAGTGGAGTGGAGTGGGGTGGGGTGGATTGCAGTGGAAAGGAGTGGAATGGAATGGGATGGAATGGAAAGGAATGGAGTGGAGTGCAATGGAGTGGAGAGGAGTGAAAAGGAGTGGAATGGAATCGGATGTAATGGAATGTAGTGGAGTGGAGTGGAACGCAGTGAAATGGAATGGAATTGAATGGAATGGAATGGAATGGAATGGAATGGAATGGAATGGAATAGAATAGAATGAAATGCAATGAAAATTTTACATGTAATGTGAGCTGAGATTGTGCCACTACACTCCAGCCTGGGTGACACAGTGATATCCTGTCGAAAGAAAGGAATGGTATG	.	PASS	SVTYPE=INS;END=169058404;SVLEN=975	GT:AD:DP:SAC	0/1:14,19:33:8,6,10,9
1	169975090	pbsv.INS.369	A	ATACTCTGGTAGTTGAATGCAAACATCACAAAGAAGTTTCTCAGAATGCTTCTGTCTAGTTTTTAGAGGCAGATATTTCTTTTTCTACCATAGGCCTCAAAGCGCTCCAAATATCCACTTGCAGATTCTCCAAAAACAGTGTTTCAAAACTGCTCCATAAAAAGGAAGGTTCAACTCTGTGAGTTGAATGGACAGATCACAAAGTAGTTTCTGAGAATGCTTCTGCCTAGTGTTTATGTGAAGATATTCCCGTCTCCGATGAAGGCCTCAAAGCAGTCCAAATATCCACTTGCAGATTCTACAAAAATAGTGTCTCAAAACTACTCTATGGAAAGGTATGTTCAACACTGTGAGATGAATGCAAACGTCACAAAGAAGTTGCTGAGAATGCTTCAGTCTAGTTTCCATGGGAAGACATTTCCTTTGGCACCACAGCCCTCAAAGCACTCCAAATGTCTACTTGCAGATTCGACAAAAGAGTTTTTCAAAACTGCTCTATCAAAAGAAAGGTTCAACGCTGTCAGATGAATCAACATATCACAAAAAAGTTTCTGAGAATGCCTCTATCTACTTTTTCTGTGAAGATATTCCGGTTTCCAACGAAGGCCTCAAAGCGCTCCAAATATCTACTTGCAGATTCTAGAAGAAGAGTGTTTCAAAACTGCTCTATTAAAGGAAGGTTCAACTCTGTGAGTTGAATTCACACATCACAAAGAACTTTCTGACAATGCTTCTATCTAG	.	PASS	SVTYPE=INS;END=169975090;SVLEN=740	GT:AD:DP:SAC	0/1:29,9:38:17,12,5,4
1	171189921	pbsv.DEL.370	GTGTGGGGGACTGCCTGGGGCCAGGACTGCAGCTGTGCAAATCCCACCCAGCCCAAGAAACTAAGTGTAGGAAGAAAGGGGAAAAAAAAGTAAAAAGGGAAATCGGAAAACAAACAAACAAACAAAAACAGGAGAAACAGATGGCAATGTATGCGCAGGGGTGGGGCCCGTGCCGTGGCCTGACCCTGCCGTTGGTGGGAGCGAGAGAACTCAGGAGGGGAAAAGGAAACGGGATGACAGAGAGAGAGAGAGAAACAGAGTGCAAATGAGAGAGAGATAAATAGATGGAAAGAGTAAGTAAGAGAGAAACTGGAAGAGACAGAAATCAAAGAAAGACACAGAAGGTGAAACTACGAAAACAAAGAGTGTAAAAGGAAGGCAGAAAGTTAAGGCATGTTGAAGATTGTGAAAGTTGTAAGAAAAGTTATGAAAAGGAATTTATGCCAGAAATATTGTATAATTTAAAAAGTAAGTAGGCCTCCTGAATGTAAAATTATTTGAAAAACAGTTTATTTACAAGGTATGTAAGAAAAATAA	G	.	PASS	SVTYPE=DEL;END=171190457;SVLEN=-536	GT:AD:DP:SAC	0/1:29,15:44:19,10,7,8
1	172636800	pbsv.INS.DUP.371	G	<DUP>	.	PASS	SVTYPE=DUP;END=172636876;SVLEN=76	GT:AD:DP:SAC	0/1:35,21:56:16,19,10,11
1	172685440	pbsv.DEL.372	GGAGATGCCTGAGCAGCATGTCTAAAACAAACCAGTTTCTACTTCATCAGAGTGAGCCCCTGGAGGGGGGTCAAGACAGTCTGGAAGGTCATCCAGCAGACACAGTCTATTCCAGTGTTTGTCACAAAAGCTATTGTTCAGGTCAACTGACTTGCCCATAATTCCAGAGCTGAGCTTCTTAACATACTTTAATAATCATTGTTCAGAGTATCACCCGGTGTAGGTGAAGATAAAGTTACTGATTTGCAGACTTTTGGACTGACTCCCCAGAACCATATGTAATCACTGCCGCCCACTCAAAGCATTATTTCTCTCCCTCTTGGCATAGGCTGGGGTGGTATCATTTAGAGTCCTGTCTTTCATCTTCCTCCACTTGTGCATAGGCAGGGTTTCCTATCCTCACCTCCTCCTCTCCCTCCCTGTGACTCTCTGTCATGTGATGGAAACATGCAGAGGAGATTCATCTTGTTGTGCTGCTCTCTGGGGAGGCCTATTCTAAAGTACAAACAGAAGACCAAATAGAATGATTGAAAAAAATAGTTGAGATTATTTTGAATAGTCAATAAGAAAACCATGTTGCAAAACCCACATCAAAAGCCCAGCTGTTGGGGTATACCTTTCAAATTCCACTAACTACAGAGGCCACATACAGGGAGGGGGCCATGGAGGAGGAGGTGTGCTTGCAAAAAGACAGAAAAGGTCAGGGTGATAATGAAAAATAATTGCTAGAAAAACAAGCTGGAGGCCGGGCGCGGTGGCTCACGCCTGTAATCCCAGCACTTTGGGAGGCCGAGGCGGGCGGATCACGAGGTCAGGAGATCGAGACCATCCTGGCTAACACGGTGAAACCCCGTCTCTACTAAAAATACAAAAAATTAGCCGGGCGTGGTAGCGGGCGCCTGTAGTCCCAGCTACTCGGGGAGGCTGAGGCAGGAGAATGGCGTGAACCCGGGAGGCGGAGCTTGCAGTGAGCCGAGATCGCGCCACTGCACTCCAGCCTGGGCGACAGAGCGAGACTCCGTCTCAAAAAAAAAAAAAAAAGAAAAACAAGCTGGAAGCAGTGAGGCAAAATATTTCTATCACAAAGACTGAAGAGTTTAGCTGCCAAGAGACATAGGTGACCTCTTATTGTCATCTTACTTTGTGAGCAATTATTTTCAGAAAGTCTTTCTGGTGGATATCACTGGAAAATATTTTGATGAGCTTTCCCCCATCTGAGCTTTTTTTTTTTTTTTTTTTAAATCATGAAATAAACCCTACAGATCCACCTTAGAAAAGGGTGATTTTGTAGCTTGGCTAAGTGAAAGTGGGCAATGGGCAGTTTGAGCATGGTGGGGGCTGGGGGACATTTGAGAGCCTTTTCCCAGACTCAATCTGAGAGTGGA	G	.	PASS	SVTYPE=DEL;END=172686824;SVLEN=-1384;SVANN=ALU	GT:AD:DP:SAC	0/1:21,26:47:6,15,17,9
1	174483900	pbsv.INS.373	C	CCTTTATTAAAAATGAGTTGACTATATTTATTATTATTATTACTTAAAATTGAAAATTGTCTTGAAAATTACATGCAGACACAAACACACATTACCTATGTGTTCTGTTTCTCTATATCTCTAATCTGTCTGTTTATTAATTCATCTAGTAGATATTTATTTGTGTTTTTTTAAGGTTGTTAAATGGTTGTACTCTTTAGTAAATTTCATTATTTCTTAATCTGGCATGTAAGATATCTTTTCATGTGGTAATAATATTTCCCACCTACTCTGCAAGTACCTTTCTGAACCTTTTCTACTATTTTTATTCCATCCAAATTGGATTTCTCACTATCATAAATCCAGCTCATCCTTTGTTTCTTTTAGCATTTTTATATTATTTTTCTTACAAATAATTCCTTTCTCTATCCCTTCTGCTATCAATATTCTATTTATTTTTTCTGAAGTTCTTTGTAACATACTAATTATATACTACAACTTGCTTCTTAATCTTTTGCTATTATCTTCATTTTCAAACAACTTTTCATTGATCTCAGTTTACAGATTTTACTCAATGATGTAATAATTTATTCCTCATTTGAAAGATAAAAATAGTAAGAATACAGGATTTGCCAAAATAATCAGCGAATTCAGTGTCAGTTATGGCATCTGTAAACTGAGGAATCTGCAAATTTTTGGTCTTCATTTATTTACCTATAAATATAAAATAATAATATGTTCTCAAATATTTTAAAAGTTTCCTATGATATACCAATTAGATAAATTAATGTAAATATGATATATGATCTGTAATTCATTGTATGACTCTCAGAAAATATCTGCTTTTGCTCCTGGTCTCTATCTTAAATTAAAAAAGCATAACTGAATGCATTATTTTGAAGTATGCTAGATGTATGTATCTATGTATGCATCTAAAAATT	.	PASS	SVTYPE=INS;END=174483900;SVLEN=919	GT:AD:DP:SAC	0/1:13,14:27:10,3,10,4
1	175200211	pbsv.INV.374	T	<INV>	.	PASS	SVTYPE=INV;END=175202074;SVLEN=1863	GT:AD:DP:SAC	0/1:33,19:52:26,7,4,15
1	175200796	pbsv.INV.375	T	<INV>	.	PASS	SVTYPE=INV;END=175201776;SVLEN=980	GT:AD:DP:SAC	0/1:30,19:49:14,16,9,10
1	176101589	pbsv.DEL.376	TGTCATTATGTGATCATAGAGTATACTTACACAAACCAAGATGGGGGTATGTATGTGTGTGTGTATATACACACACACATATATGAATATATACACACATATACACATATGTACGTATATATACTATATATACACACATATACACATATGTACGTATATATACTATATATACACACATATACACATATGTACGTATATATACTATATATACACACATATACACATATGTACGTATA	T	.	PASS	SVTYPE=DEL;END=176101824;SVLEN=-235	GT:AD:DP:SAC	0/1:36,15:51:18,18,10,5
[truncated: 6,712,002 more chars]
