# Supplementary material for: Bayesian Integrative Detection of Structural Variations With False Discovery Rate Control
Source: Biom J. 2026 Mar 27;68(2):e70128. doi: 10.1002/bimj.70128 (PMC13022811; doi:10.1002/bimj.70128)
Supplement: Supplementary file 2 — Supporting Information [file BIMJ-68-e70128-s001.zip › Code_and_Data/Data_simulated/sim2_20_95.sniffles.vcf]

##fileformat=VCFv4.2
##source=Sniffles2_2.2
##command="/home/eeslian/miniconda3/bin/sniffles -i alns/sim2_20_95.sort.bam -v tools/sniffles/sim2_20_95.sniffles.vcf"
##fileDate="2024/03/01 19:29:02"
##contig=<ID=1,length=249250621>
##contig=<ID=2,length=243199373>
##contig=<ID=3,length=198022430>
##contig=<ID=4,length=191154276>
##contig=<ID=5,length=180915260>
##contig=<ID=6,length=171115067>
##contig=<ID=7,length=159138663>
##contig=<ID=8,length=146364022>
##contig=<ID=9,length=141213431>
##contig=<ID=10,length=135534747>
##contig=<ID=11,length=135006516>
##contig=<ID=12,length=133851895>
##contig=<ID=13,length=115169878>
##contig=<ID=14,length=107349540>
##contig=<ID=15,length=102531392>
##contig=<ID=16,length=90354753>
##contig=<ID=17,length=81195210>
##contig=<ID=18,length=78077248>
##contig=<ID=19,length=59128983>
##contig=<ID=20,length=63025520>
##contig=<ID=21,length=48129895>
##contig=<ID=22,length=51304566>
##contig=<ID=X,length=155270560>
##contig=<ID=Y,length=59373566>
##contig=<ID=MT,length=16569>
##contig=<ID=GL000207.1,length=4262>
##contig=<ID=GL000226.1,length=15008>
##contig=<ID=GL000229.1,length=19913>
##contig=<ID=GL000231.1,length=27386>
##contig=<ID=GL000210.1,length=27682>
##contig=<ID=GL000239.1,length=33824>
##contig=<ID=GL000235.1,length=34474>
##contig=<ID=GL000201.1,length=36148>
##contig=<ID=GL000247.1,length=36422>
##contig=<ID=GL000245.1,length=36651>
##contig=<ID=GL000197.1,length=37175>
##contig=<ID=GL000203.1,length=37498>
##contig=<ID=GL000246.1,length=38154>
##contig=<ID=GL000249.1,length=38502>
##contig=<ID=GL000196.1,length=38914>
##contig=<ID=GL000248.1,length=39786>
##contig=<ID=GL000244.1,length=39929>
##contig=<ID=GL000238.1,length=39939>
##contig=<ID=GL000202.1,length=40103>
##contig=<ID=GL000234.1,length=40531>
##contig=<ID=GL000232.1,length=40652>
##contig=<ID=GL000206.1,length=41001>
##contig=<ID=GL000240.1,length=41933>
##contig=<ID=GL000236.1,length=41934>
##contig=<ID=GL000241.1,length=42152>
##contig=<ID=GL000243.1,length=43341>
##contig=<ID=GL000242.1,length=43523>
##contig=<ID=GL000230.1,length=43691>
##contig=<ID=GL000237.1,length=45867>
##contig=<ID=GL000233.1,length=45941>
##contig=<ID=GL000204.1,length=81310>
##contig=<ID=GL000198.1,length=90085>
##contig=<ID=GL000208.1,length=92689>
##contig=<ID=GL000191.1,length=106433>
##contig=<ID=GL000227.1,length=128374>
##contig=<ID=GL000228.1,length=129120>
##contig=<ID=GL000214.1,length=137718>
##contig=<ID=GL000221.1,length=155397>
##contig=<ID=GL000209.1,length=159169>
##contig=<ID=GL000218.1,length=161147>
##contig=<ID=GL000220.1,length=161802>
##contig=<ID=GL000213.1,length=164239>
##contig=<ID=GL000211.1,length=166566>
##contig=<ID=GL000199.1,length=169874>
##contig=<ID=GL000217.1,length=172149>
##contig=<ID=GL000216.1,length=172294>
##contig=<ID=GL000215.1,length=172545>
##contig=<ID=GL000205.1,length=174588>
##contig=<ID=GL000219.1,length=179198>
##contig=<ID=GL000224.1,length=179693>
##contig=<ID=GL000223.1,length=180455>
##contig=<ID=GL000195.1,length=182896>
##contig=<ID=GL000212.1,length=186858>
##contig=<ID=GL000222.1,length=186861>
##contig=<ID=GL000200.1,length=187035>
##contig=<ID=GL000193.1,length=189789>
##contig=<ID=GL000194.1,length=191469>
##contig=<ID=GL000225.1,length=211173>
##contig=<ID=GL000192.1,length=547496>
##contig=<ID=NC_007605,length=171823>
##contig=<ID=hs37d5,length=35477943>
##ALT=<ID=INS,Description="Insertion">
##ALT=<ID=DEL,Description="Deletion">
##ALT=<ID=DUP,Description="Duplication">
##ALT=<ID=INV,Description="Inversion">
##ALT=<ID=BND,Description="Breakend; Translocation">
##FORMAT=<ID=GT,Number=1,Type=String,Description="Genotype">
##FORMAT=<ID=GQ,Number=1,Type=Integer,Description="Genotype quality">
##FORMAT=<ID=DR,Number=1,Type=Integer,Description="Number of reference reads">
##FORMAT=<ID=DV,Number=1,Type=Integer,Description="Number of variant reads">
##FORMAT=<ID=ID,Number=1,Type=String,Description="Individual sample SV ID for multi-sample output">
##FILTER=<ID=PASS,Description="All filters passed">
##FILTER=<ID=GT,Description="Genotype filter">
##FILTER=<ID=SUPPORT_MIN,Description="Minimum read support filter">
##FILTER=<ID=STDEV_POS,Description="SV Breakpoint standard deviation filter">
##FILTER=<ID=STDEV_LEN,Description="SV length standard deviation filter">
##FILTER=<ID=COV_MIN,Description="Minimum coverage filter">
##FILTER=<ID=COV_CHANGE,Description="Coverage change filter">
##FILTER=<ID=COV_CHANGE_FRAC,Description="Coverage fractional change filter">
##FILTER=<ID=MOSAIC_AF,Description="Mosaic maximum allele frequency filter">
##FILTER=<ID=ALN_NM,Description="Length adjusted mismatch filter">
##FILTER=<ID=STRAND,Description="Strand support filter">
##FILTER=<ID=SVLEN_MIN,Description="SV length filter">
##INFO=<ID=PRECISE,Number=0,Type=Flag,Description="Structural variation with precise breakpoints">
##INFO=<ID=IMPRECISE,Number=0,Type=Flag,Description="Structural variation with imprecise breakpoints">
##INFO=<ID=MOSAIC,Number=0,Type=Flag,Description="Structural variation classified as putative mosaic">
##INFO=<ID=SVLEN,Number=1,Type=Integer,Description="Length of structural variation">
##INFO=<ID=SVTYPE,Number=1,Type=String,Description="Type of structural variation">
##INFO=<ID=CHR2,Number=1,Type=String,Description="Mate chromsome for BND SVs">
##INFO=<ID=SUPPORT,Number=1,Type=Integer,Description="Number of reads supporting the structural variation">
##INFO=<ID=SUPPORT_INLINE,Number=1,Type=Integer,Description="Number of reads supporting an INS/DEL SV (non-split events only)">
##INFO=<ID=SUPPORT_LONG,Number=1,Type=Integer,Description="Number of soft-clipped reads putatively supporting the long insertion SV">
##INFO=<ID=END,Number=1,Type=Integer,Description="End position of structural variation">
##INFO=<ID=STDEV_POS,Number=1,Type=Float,Description="Standard deviation of structural variation start position">
##INFO=<ID=STDEV_LEN,Number=1,Type=Float,Description="Standard deviation of structural variation length">
##INFO=<ID=COVERAGE,Number=.,Type=Float,Description="Coverages near upstream, start, center, end, downstream of structural variation">
##INFO=<ID=STRAND,Number=1,Type=String,Description="Strands of supporting reads for structural variant">
##INFO=<ID=AC,Number=.,Type=Integer,Description="Allele count, summed up over all samples">
##INFO=<ID=SUPP_VEC,Number=1,Type=String,Description="List of read support for all samples">
##INFO=<ID=CONSENSUS_SUPPORT,Number=1,Type=Integer,Description="Number of reads that support the generated insertion (INS) consensus sequence">
##INFO=<ID=RNAMES,Number=.,Type=String,Description="Names of supporting reads (if enabled with --output-rnames)">
##INFO=<ID=AF,Number=1,Type=Float,Description="Allele Frequency">
##INFO=<ID=NM,Number=.,Type=Float,Description="Mean number of query alignment length adjusted mismatches of supporting reads">
##INFO=<ID=PHASE,Number=.,Type=String,Description="Phasing information derived from supporting reads, represented as list of: HAPLOTYPE,PHASESET,HAPLOTYPE_SUPPORT,PHASESET_SUPPORT,HAPLOTYPE_FILTER,PHASESET_FILTER">
#CHROM	POS	ID	REF	ALT	QUAL	FILTER	INFO	FORMAT	SAMPLE
1	564834	Sniffles2.DUP.30CS0	N	<DUP>	60	PASS	PRECISE;SVTYPE=DUP;SVLEN=5551;END=570385;SUPPORT=16;COVERAGE=61,65,67,47,51;STRAND=+-;AF=0.235;STDEV_LEN=0.000;STDEV_POS=0.000	GT:GQ:DR:DV	0/1:15:52:16
1	755959	Sniffles2.DEL.167S0	N	<DEL>	60	GT	PRECISE;SVTYPE=DEL;SVLEN=-664;END=756623;SUPPORT=11;COVERAGE=53,51,50,47,46;STRAND=+-;AF=0.224;STDEV_LEN=0.535;STDEV_POS=3.402	GT:GQ:DR:DV	0/1:4:38:11
1	756034	Sniffles2.DEL.166S0	N	<DEL>	59	PASS	PRECISE;SVTYPE=DEL;SVLEN=-390;END=756424;SUPPORT=15;COVERAGE=54,51,50,49,46;STRAND=+-;AF=0.300;STDEV_LEN=1.986;STDEV_POS=2.667	GT:GQ:DR:DV	0/1:52:35:15
1	756786	Sniffles2.DEL.169S0	N	<DEL>	59	PASS	PRECISE;SVTYPE=DEL;SVLEN=-2053;END=758839;SUPPORT=15;COVERAGE=50,48,44,43,45;STRAND=+-;AF=0.333;STDEV_LEN=0.000;STDEV_POS=0.000	GT:GQ:DR:DV	0/1:60:30:15
1	774865	Sniffles2.DEL.16AS0	N	<DEL>	60	PASS	PRECISE;SVTYPE=DEL;SVLEN=-60;END=774925;SUPPORT=42;COVERAGE=48,51,50,48,45;STRAND=+-;AF=0.840;STDEV_LEN=0.213;STDEV_POS=0.000	GT:GQ:DR:DV	1/1:37:8:42
1	811078	Sniffles2.INS.1S0	N	AGTGAGGAGCGTCTCTGCCCCGGCACCACCCGGTCCGGGAGGGAGGTGGGGGGGTCAGCCCCTGCCCAGGCCAGCCGCCCCATCCGGGAGGGAGGTCGGGGGTCAGCCCCCCGCCCGGCCAGCCGCCCCGTCCGGGAGTGAGGGGCGCCTCTGCCCGGCCACCCCTACTGGGAAGTGAGGAGCCCCTCAGCCTGGCCAGCTTGCCCTGTCCGGGAGGGAGGTGGGGCGTCAGCCCTCTCCGCCCGGCCAGCCGCCCCGTGTGGGAGGTGAGGGGCGCCTCTGCCCGGTCCGCCCCTACTGGGAAGTGAGGAGCCCCTCTGCCCGGCCAGCCGCCCCGTCCGGGAGGGAGGTGGGTGGGGTCCAGCCCCCTGCCCAGCCAGCCGCCCTGTCCAGGAGGAGGTGGGGGGGTCAGCCCTCCGCCCGGCCAGCTGCCCCGTCTGGGAGGTGAGGGGCGGCCTCTGCCCCGGCCGCCCCTACTGGGAAGTGAGGAGCCCCTTGCCCAGGCCAGCCGCCCAGTCTGGGAGGGAGGTGGGGGGGTCAGCCCCCTGCCCGGCCAGCTGCCCCGTCCGGGAGGTGAGGGGCACCTCTGCCGGCCGCCCCTACTGGGAAGTGAGGAGCCCCTCTGCCCGGCCAGCTGCCCCGTCTGGGAGGGAGGTGGGGGGGGGTCAGCCCCCCCGCCCGGCCAGCTGCCCCGTCCGGGAGGTGAGGGGCGCCTCTGCCCGGCCGCCCCTACTGGGAAGTGAGGAGCCCCTCTGCCCAGCCACC	60	PASS	PRECISE;SVTYPE=INS;SVLEN=765;END=811078;SUPPORT=30;COVERAGE=65,53,53,55,63;STRAND=+-;AF=0.566;STDEV_LEN=2.082;STDEV_POS=0.000;SUPPORT_LONG=0	GT:GQ:DR:DV	0/1:60:23:30
1	841342	Sniffles2.DUP.30DS0	N	<DUP>	60	PASS	PRECISE;SVTYPE=DUP;SVLEN=7989;END=849331;SUPPORT=45;COVERAGE=66,61,100,55,54;STRAND=+-;AF=0.489;STDEV_LEN=0.000;STDEV_POS=0.000	GT:GQ:DR:DV	0/1:60:47:45
1	928681	Sniffles2.DEL.16BS0	N	<DEL>	59	PASS	PRECISE;SVTYPE=DEL;SVLEN=-2083;END=930764;SUPPORT=25;COVERAGE=63,56,59,57,59;STRAND=+-;AF=0.439;STDEV_LEN=0.439;STDEV_POS=0.000	GT:GQ:DR:DV	0/1:60:32:25
1	1135241	Sniffles2.DEL.16CS0	N	<DEL>	60	PASS	PRECISE;SVTYPE=DEL;SVLEN=-7484;END=1142725;SUPPORT=25;COVERAGE=62,49,49,53,62;STRAND=+-;AF=0.500;STDEV_LEN=0.277;STDEV_POS=0.000	GT:GQ:DR:DV	0/1:60:25:25
1	1286303	Sniffles2.INS.7S0	N	GGCTGGAGCGCGGGGGGAGTGAGGAGGGGGCCTGGACCGGGGCAGGAGCGACGGGGGGAGTGAGAGGGGGCCCTGGACC	56	GT	IMPRECISE;SVTYPE=INS;SVLEN=160;END=1286303;SUPPORT=10;COVERAGE=66,64,62,65,57;STRAND=+-;AF=0.161;STDEV_LEN=35.896;STDEV_POS=205.573;SUPPORT_LONG=0	GT:GQ:DR:DV	0/0:44:52:10
1	1860724	Sniffles2.INS.AS0	N	GGATGGGCAGGGACAGTGGGGGGGATGGGCAGGGACAGTGAGGGGGATGGGCAGGGACAGTGCGGGGGATGGGCAGGGGCAGTGGGGGGGATGGGAGGGACAGTGAGGGGGGATGGGCCAGGGACAGGTGTTGGGGATTGAGC	60	PASS	PRECISE;SVTYPE=INS;SVLEN=143;END=1860724;SUPPORT=19;COVERAGE=51,51,51,53,58;STRAND=+-;AF=0.373;STDEV_LEN=1.421;STDEV_POS=0.000;SUPPORT_LONG=0	GT:GQ:DR:DV	0/1:60:32:19
1	2211919	Sniffles2.DUP.30FS0	N	<DUP>	60	GT	PRECISE;SVTYPE=DUP;SVLEN=2022;END=2213941;SUPPORT=8;COVERAGE=52,51,76,67,73;STRAND=+-;AF=0.123;STDEV_LEN=0.000;STDEV_POS=0.000	GT:GQ:DR:DV	0/0:60:57:8
1	2212680	Sniffles2.DEL.16DS0	N	<DEL>	60	GT	PRECISE;SVTYPE=DEL;SVLEN=-1260;END=2213940;SUPPORT=14;COVERAGE=51,71,80,67,73;STRAND=+-;AF=0.192;STDEV_LEN=0.707;STDEV_POS=0.707	GT:GQ:DR:DV	0/0:24:59:14
1	2238090	Sniffles2.DUP.310S0	N	<DUP>	60	PASS	PRECISE;SVTYPE=DUP;SVLEN=3892;END=2241982;SUPPORT=21;COVERAGE=51,52,96,55,53;STRAND=+-;AF=0.300;STDEV_LEN=0.000;STDEV_POS=0.000	GT:GQ:DR:DV	0/1:60:49:21
1	2238295	Sniffles2.DUP.311S0	N	<DUP>	60	PASS	PRECISE;SVTYPE=DUP;SVLEN=2708;END=2241003;SUPPORT=28;COVERAGE=52,53,98,76,73;STRAND=+-;AF=0.329;STDEV_LEN=0.000;STDEV_POS=0.000	GT:GQ:DR:DV	0/1:60:57:28
1	2333226	Sniffles2.INS.11S0	N	CCCCCCCTCCAACCGACTGGGAATCACATTTCAACCTGAGCTTTGGAGGGTATGAACATCCAAACCATATTGGGCTCTATCGTTTTTGAGATTTTACTCACTGGGCGACAACGTAGAGCACCCACCGCTGGGCTGATATGATTTGTTCCCGTTTCCTGG	60	PASS	PRECISE;SVTYPE=INS;SVLEN=159;END=2333226;SUPPORT=18;COVERAGE=58,56,55,55,53;STRAND=+-;AF=0.327;STDEV_LEN=1.160;STDEV_POS=0.000;SUPPORT_LONG=0	GT:GQ:DR:DV	0/1:60:37:18
1	2453635	Sniffles2.INS.13S0	N	ATAATTCAAACACAGTTACGGCAGGCTGCATTCGGCAGACCTGCTCCAGAAAACAACGGCAGGCTGCATTCGGCAGACCTGCTCCAGAAAAGTTAAAAAAATAGCATAAAAAAAAAAAAAAAAAAAAAAAAAATATATATATAAATATATATATATATATATATATATAAAAAAAAAAAAAAAAAAATATATATATAAAAGTTTATTCATTAAATTTCTTTTAATTTGGCCTCTCTAACTTGAATCTGAAAAAAAGTCTTTATTTTTTTTTTTTTTTTTTAAAATACACACACACACACAATAATAATATTTAAAAAAAATATATATATATATAAATAAATATATATATAGCCGTATATGTGTATTATACATCACACACATATATACGTATATATGTACATATATACGTATATAGTGTGTAAATATAAAAAAGATACATCCTTTATAGAATTAATTATTGAATTAGAGAGAGAGATTCTATCTATACATTATTTTTTTTTTTTCTTTCTTTCTTTCTTTATGAATATAACTTATTAATAAAATTTTTCTTTTTTTTTTTTAAAAAAAAAAATATGGATGGTGAGGAACGAACAACTCGTTATATTATTTCTACTTTCTGTTCTTTCTTTCTTTCTTACAAAATTTGTGTGTCACCACATATGCATGTATGTTTATATTGATATATAAATCTTTCTTTCTTTCTTTCTTTCTTTCTTTTAGTTTTTAAAAAATTTTTGTTTGGGAACACAAATATATTTTATAAAAGACAGTTTTGTTTTTTTTTTTTTACACACACACTTGTTTTACAAAATATTCTC	60	PASS	PRECISE;SVTYPE=INS;SVLEN=818;END=2453635;SUPPORT=21;COVERAGE=54,41,44,44,55;STRAND=+-;AF=0.477;STDEV_LEN=2.844;STDEV_POS=0.000;SUPPORT_LONG=0	GT:GQ:DR:DV	0/1:60:23:21
1	2493012	Sniffles2.DEL.16ES0	N	<DEL>	60	PASS	PRECISE;SVTYPE=DEL;SVLEN=-443;END=2493455;SUPPORT=39;COVERAGE=51,50,51,50,53;STRAND=+-;AF=0.780;STDEV_LEN=0.000;STDEV_POS=0.000	GT:GQ:DR:DV	0/1:1:11:39
1	2583557	Sniffles2.DEL.171S0	N	<DEL>	50	PASS	PRECISE;SVTYPE=DEL;SVLEN=-6339;END=2589896;SUPPORT=17;COVERAGE=43,39,32,30,43;STRAND=+-;AF=0.500;STDEV_LEN=0.000;STDEV_POS=0.000	GT:GQ:DR:DV	0/1:60:17:17
1	3097396	Sniffles2.DEL.172S0	N	<DEL>	60	PASS	PRECISE;SVTYPE=DEL;SVLEN=-1205;END=3098601;SUPPORT=27;COVERAGE=49,47,45,46,50;STRAND=+-;AF=0.587;STDEV_LEN=0.258;STDEV_POS=0.000	GT:GQ:DR:DV	0/1:60:19:27
1	3130339	Sniffles2.INS.16S0	N	ATATATATATTGGTTTTTTTTTAAATAAATAAATAAATAAATAAATAAAAAAAAAAATATAAAATTTTCTGTTGATATATATTAT	60	PASS	PRECISE;SVTYPE=INS;SVLEN=85;END=3130339;SUPPORT=18;COVERAGE=51,55,54,54,49;STRAND=+-;AF=0.333;STDEV_LEN=0.568;STDEV_POS=0.000;SUPPORT_LONG=0	GT:GQ:DR:DV	0/1:60:36:18
1	3177065	Sniffles2.INS.17S0	N	TCACTGACACACCCCCAACCCCATGTAACTCTAACACACACACTCACATGCTCTCTGAACTCACTGACACACCCCACCCCTGTAACTCTAACACACACACACCCTCCCTGTACATCACTGACAACCTCACCCCTTTATATATAACAACAATTACTATCTATTTTTAAGTTACACACAACACACATATTTAGTATTATGTATATATACACACGTTATATATATATTTAATCGTTTTTTAAATTTTTTTTTTTTAGAATTTTTATAACTTTTCCTCTGAAGGTGGAGCCCGGGCAAAAATTGTTTCACACACACACACACACAATTAAAATCTATATTTTTTTTGTACATATATACACACATATATACACACATATATGAAGTGTGTGTAACTTTTTTTTTTCTTGAGGCAATGTAAAAGAATGAATGAATGAATATTATATATTAGTATATATATATATACCTTTATATATATATACTTTATGAAATAATATAAATATAATATATTTAATATAAATAAATATAAATATATTATATATATTAATATATATATTAAATTATTATATATATTTAATATATATAATATAAATATATTATATATATTTAATATATAGAATATAAAATTATTATATATAATTTTAATATATAG	60	PASS	PRECISE;SVTYPE=INS;SVLEN=646;END=3177065;SUPPORT=23;COVERAGE=53,38,37,38,49;STRAND=+-;AF=0.622;STDEV_LEN=2.082;STDEV_POS=0.000;SUPPORT_LONG=0	GT:GQ:DR:DV	0/1:60:14:23
1	4044755	Sniffles2.DEL.176S0	N	<DEL>	60	PASS	PRECISE;SVTYPE=DEL;SVLEN=-508;END=4045263;SUPPORT=14;COVERAGE=51,45,50,48,48;STRAND=+-;AF=0.292;STDEV_LEN=0.000;STDEV_POS=0.000	GT:GQ:DR:DV	0/1:45:34:14
1	4137428	Sniffles2.DEL.178S0	N	<DEL>	60	PASS	PRECISE;SVTYPE=DEL;SVLEN=-1490;END=4138918;SUPPORT=26;COVERAGE=54,45,45,50,53;STRAND=+-;AF=0.553;STDEV_LEN=0.000;STDEV_POS=0.000	GT:GQ:DR:DV	0/1:60:21:26
1	4403666	Sniffles2.INS.18S0	N	TTCCCCCACTGCAATAGCACCCTCCCCCAGCATAGCCCCTCTCCACTGCAGTAGTCCCTCCCCCACTCAATGGCCCCTCCCCCAACTGCAATGGCCCCTCCCCTGTTGCAATGGACCCACTCCCAATTGCAAGAATTCTTCTGAATCCAGTCTCTCCCCTTAGTGAGTCCAGAGTTGATGCTTTTGTTTGAACTGAGCAGGTGCCATGAGGAGCTCTGGGGAAGGGGCTGATGGTCTCTTCTGGGGTCAGTGGTTTCCCTGCACTTGTGGACATCAAGGCGTCTGAGAGCTCAGGTACCTGCCTAATGAGGCCCTGCCCCACCTGGGTGGTCTGTATTAGAGACAGTGACGGGATGGAGGGGTTGGAATCATGGGGTTCACTGCATCCACTCCATCCAACTAGAATCCGTGGAATCTGGAACCTCCATGCTTTCCGTGATGATCCTAAACATGAACACAGTGAATCATCCTCAAGGGCAGCCCCTCGAGTCATCTTATTCATGGCACGAAACTCTGAGTCCACCCACTGAGCCACCTCCACCTTTTCTTCTCACCTCCCACACCAGTCCTTTCTAAATCCCATAAAGAAAAGCCTCTTTCTGCCTAACTTTTGGGATGCTTTCAGGTCTCATGGTGGGAGCCTTCTCCTCACTGCAACAGCCCTCCCCCACTGCAGGTAGCCCCTCCCCCACTGCAATAGCCCCTCCCCCACTGCAGCAGCCCCACTGCAATAGCCCCTCCCCCACTGCAGTGCCCCTCCCAATGCAGTAGCCCCCTCCCCCACTGCAATAGCCCCCTCCCCACTGCAGTAGCCCCTCTCCCACTGCAGTAGCCCC	60	PASS	IMPRECISE;SVTYPE=INS;SVLEN=836;END=4403666;SUPPORT=14;COVERAGE=58,54,57,58,57;STRAND=+-;AF=0.246;STDEV_LEN=3.703;STDEV_POS=116.318;SUPPORT_LONG=0	GT:GQ:DR:DV	0/1:20:43:14
1	4603291	Sniffles2.INS.1AS0	N	TTTTTTCTTAAAGCCAGATCCTGCCAACACTAAGAAATGGTTTTTATATTTCTAATAAACACACACACTCTGTAGATAAAGTTTGATTTATTTCAGATGTCTATTTTTTTTTTTTTTCGCTAAGATCAGAAGAGATCTATATATATGTGTGTGTGTAATTTATTTACACAAAAAAATATATATATATAATATATATATATATATATTTTGAGTCTTCTATTTTAAGAGCCATAGTGACTTCCCTTTTGTGGATTTAAAAAGAAAAAAAAAGGTAGTTCCAGAGGATGGTTGAGATATTAAAAAAGTTTTGATGTGTATATACATATATGTGTAAATATATTTTTTAAACTTAATAAATATGTTATGTTATGTGATTGTAGAAAGAAAGAAAAAGGTTATCTTAGTTGTTGTTTTTGTAAAGAAAAATTTTTAAAGAGAGAGAGCTTTTTTCTATTTTTCTCCTCTTTGCAGAAGGCAGAGGGCAGAGGTTTTTTTTTTTTTTTTTTTTATTTATTTATTTATTTATTTATTTATTTAAACAAAAAATTTTTTCTGATTTAAAATAATTTATTTATTTATTTTATAAATTATAGATAGACAGTTTACAAACAAGTGTGTGTTTTAACAAAGTGTGTTTTTTTTTTTTCAAATTGAAGAGTACACTGAAAACTATAAAACATTGATGAAATCCACTCTTTTTTTTTTAAAGTATATAATAATATATATATATATACATAATATACAAAATTTATTTATTTATTTTAATGATATATGTATATCTATACTTCTTTTTTACGCAACATAAAAAAAAAGTGTGTATATATATATATATATAATATATATATATATATATATATATCTCACTCACTACAACACACACACAAAATCCCTTTTTTTTTTTTTTAACTTCTAATTTTTTTAAAAAAAAAAAATATATATATATAATTTAACCGATGAAAGAAAGAAAGATTTTTTCACACAACACACACACAAATTAAAAAAAAAAAGTTTAATAAATTTTATTTTTTTTTTCTTTTTTTTTTTAATACTTTGAAAATATATATATACAAAAAAAAAAAATTAGTTTTTTTTA	55	GT	PRECISE;SVTYPE=INS;SVLEN=1093;END=4603291;SUPPORT=6;COVERAGE=38,35,37,36,49;STRAND=+-;AF=0.162;STDEV_LEN=5.196;STDEV_POS=0.577;SUPPORT_LONG=0	GT:GQ:DR:DV	0/0:26:31:6
1	4800147	Sniffles2.INS.1CS0	N	TTTTATGTGTGTGACCAATAATCCTGTTAGTTCTAGCCAGACCCAATTAGGCAGCAAAAGAAATAAAAAGCATCTACATGAGAAAGAGAGAGTAAATTATTTTCTCTTTATAGATGGCATGATTCTTACCTGTAGAAACATACTACACAATCGCCGGGCGCGGTGGCTCACGCCTGTCATCCCAGCACTTTGGAGGCTTGAGGTAGGCAGATCACGAGGTCAGGAGATTGAGACCATCCTGGTAAACGGTGAAACCTCCCTCTCTATTAAAAACAAAAGGTAGCGGGCATGTGCGCGCGCGCCTGTAGTTCCAGCTACTCGCGAGGCCGAGGCAGGAGAATGGCGTGAACCCGGGAGGCAGAAGCTTGCCGTGAGCAAGATTGTGGCCACTGAGCTCCCAGCCTGGGCCGACAGAGCGAGACTCTGTCTCAAAAAAAAAAAAAAAAAAAAAAAAAAAAAGAAAAAAGAAAAATACTAAAGAACACATGTACACAAACTGTTAGAACTAATAAAAGAATTAGTAAGGTAAGGATTAGAAAAATCAACAAGCAAAAATCAGATGATGTCTACGTTCTAAAAGTAAACAATTTGAATAGAAAACTAAGCAATTTAATTTATGACATTTCGTCAAAAGAATAAAATACTTAATAAACCTTAACCAAAGAGGCACAAAGAATTTTGTCCTGAAAACCAAAAAATGTTACCGAAAAAAATTAAAGAAGACATGAATATGTGGAAAGATATCTCTTATTGGTTACATGCACTATGATCAACATTGGGCATAAACACAAAAATAACTATTGTTGGCAAATGTGTGGAAGAAATTGGGAACCTTTCCGTGCTCAATTATGAGAATGAAAATCATGCGCCACTGTAGAACAGTGTCATGATTTCCCAAAAAAACATGAATGAAGAATCCGATAATTCAGCCATTCCATATCTGGGTACTTAGACAAAGGAAAATGAAGCAAAGGACTAGTTTTGTACAACTATGTTCATAGCAGCGGTAATTCATAACAGCGAAGAGATTGAGAGCAACCCAAGA	60	PASS	PRECISE;SVTYPE=INS;SVLEN=1046;END=4800147;SUPPORT=26;COVERAGE=53,41,41,41,55;STRAND=+-;AF=0.634;STDEV_LEN=2.082;STDEV_POS=0.000;SUPPORT_LONG=0	GT:GQ:DR:DV	0/1:60:15:26
1	5172046	Sniffles2.INS.1DS0	N	GTTTTTTTCACACACACATGAACCACATAGTAAACACACACTTAAACACACACACACACACAATTGATATATCAGTTTATAAGAAAAAAGAAATTTTTTAAAAAAATTAAAATGACATTATTTCTGGTTTAAGGTTCTGACATATAAAAACAGGATAACTCCTGACCCTTCAGGTATCTACGTTAAAAATAAATCTTCATATTCTATATATTTCTATATGTCTCCATCTCAGGGTAAGAGGTAGACCGTGGTGAAGCACACAAATTTATATATATATTAATAATCAATGACTTTTTCTTTCTTTCTTTTTCAGAGTATGTATAGTAACTTTATCAAATACAATTCTCACACACACACTGTTAGATATATATAATAGATATATTAATATATAAATATTATATTATATAATAGAATATATAATATAAATATTTTATTTTTATATCATATATATTTTTTAATTTTTTGTATTACTAAATATATTGTGTATGCTATATAGAAAAAAGCATACACACACGCATAAAACACACGCATACACACACGCATACACACACGCATATACACAGGCATACAACACGCATACCACACAAAACAACACACACACACACACACCAATACTTTTTTATTTTAAAATAAAATTGATTGTTATCAAAAAAAAATTAAATATCTTATTTTTTTGGGACTCGAGTTCGCAGGGGCCTTCACTATTTAATAATAATAATAAAA	60	PASS	PRECISE;SVTYPE=INS;SVLEN=723;END=5172046;SUPPORT=16;COVERAGE=61,53,51,52,60;STRAND=+-;AF=0.314;STDEV_LEN=3.503;STDEV_POS=0.000;SUPPORT_LONG=0	GT:GQ:DR:DV	0/1:60:35:16
1	5220149	Sniffles2.INS.1ES0	N	CTAACACACGCACTGGTCTTTTTTTTTTTTTTTTTTTTTTTTTTTTGAGACGGAGTCTCGCTGTCGCCCAGGCTGGAGTGCAGTGGCGCAATCTCGGCTCACTGCAGGCTCCACCCCCTGGGGTTCACGCCATTCTCCTGCCTCAGCCTCCCGAGTAGCTGGGACTACAGGCGCCCGCCACCGCGCCCGGCTAATTTTTTGTATTTTTAGTAGAGACGGGGTTTCACCGTGTTAGCCAGGATGGTCTCGATCTCCTGACCTCGTGATCCACCGCCTCGGCCTCCCAAAGTGTGCTTTTTTTTTTTTTTGACGATGATTAATAGTAAAACAAATTTAAAGTTTAAACCTCGTCGTGTGTTATAGTTCAAAGTGGTCATTTTAACAGCCCCCCACTTATAAACTTTTGATAGATATACTGTACTTTCAAATATGCTTTACCAGGATTGTGACTCTTTCTTTCTTTTTTTATAGTATATATATATACATATAATATATAGGTAGATAGATAGATATTTTATTTATTTATTTCATATATATATATATATATAATTACACACACACACACACACTCAAACGGTAATTTTTTTTAAAGATAAAAATATGTATATTATATATATTATATATTATATATTAATTATATATATTATATATATTATATATTATATTATAAATGAATAAAACACACAAAAAACACAACAAACACTCATTTGTTATATAAAGGTTAGGCTCATTATAACAAAAAAA	60	PASS	PRECISE;SVTYPE=INS;SVLEN=744;END=5220149;SUPPORT=13;COVERAGE=45,28,28,29,46;STRAND=+-;AF=0.464;STDEV_LEN=0.577;STDEV_POS=0.000;SUPPORT_LONG=0	GT:GQ:DR:DV	0/1:60:15:13
1	5283942	Sniffles2.DEL.179S0	N	<DEL>	60	PASS	PRECISE;SVTYPE=DEL;SVLEN=-3166;END=5287108;SUPPORT=35;COVERAGE=44,36,36,40,48;STRAND=+-;AF=0.946;STDEV_LEN=0.000;STDEV_POS=0.000	GT:GQ:DR:DV	1/1:60:2:35
1	5877011	Sniffles2.DEL.17CS0	N	<DEL>	60	PASS	PRECISE;SVTYPE=DEL;SVLEN=-343;END=5877354;SUPPORT=16;COVERAGE=51,53,52,55,59;STRAND=+-;AF=0.302;STDEV_LEN=0.463;STDEV_POS=0.000	GT:GQ:DR:DV	0/1:56:37:16
1	5892203	Sniffles2.INS.1FS0	N	CAGAGTTGTGGCTGAAATCCAGAGGAGTAGAGAGGTGTGGCCAAAATCCAGAGGATTAGATTTATTTAAAAAAAAAAAAAAAAAAAAAAAAAAAATGTCAATGAGGGGAGGAAAGGCTGGGGAATAGGGTGGAAAAGAAATATTCTCCTGCGTGTCCCTCGGCCTCTCTCCCATTCCCCTTGCGTTGTCCCTCGGCTCTCTCCTATTCTCATGTGCCAGGTCCCTCGGGCTCTCTCCCATTTCTCCGTCCGTGTCCTCGGCTCTCTCCTATTCTCCTTGCGTGTCCCTCGGCTCTCTCCATTCTCCTCGCGTGTCCTCGCTCTCTCCCATTTCCGTGCGTGTCCCTGCGGCTCCTCTCCCATTCCTCCGTGCCGTGTCCCTCGGCTCTCCTCCCATTCTCCGTGCCGTGTCCCTCGGCTCTCTCCTACTTCTCGTG	60	PASS	PRECISE;SVTYPE=INS;SVLEN=436;END=5892203;SUPPORT=18;COVERAGE=50,45,44,42,43;STRAND=+-;AF=0.409;STDEV_LEN=1.333;STDEV_POS=0.000;SUPPORT_LONG=0	GT:GQ:DR:DV	0/1:60:26:18
1	5906337	Sniffles2.DUP.315S0	N	<DUP>	60	PASS	PRECISE;SVTYPE=DUP;SVLEN=7285;END=5913622;SUPPORT=22;COVERAGE=47,44,70,65,72;STRAND=+-;AF=0.314;STDEV_LEN=0.289;STDEV_POS=0.000	GT:GQ:DR:DV	0/1:60:48:22
1	5929035	Sniffles2.DEL.17DS0	N	<DEL>	60	PASS	PRECISE;SVTYPE=DEL;SVLEN=-420;END=5929455;SUPPORT=15;COVERAGE=49,48,49,48,49;STRAND=+-;AF=0.312;STDEV_LEN=0.000;STDEV_POS=0.000	GT:GQ:DR:DV	0/1:58:33:15
1	5944554	Sniffles2.DEL.17ES0	N	<DEL>	60	PASS	PRECISE;SVTYPE=DEL;SVLEN=-138;END=5944692;SUPPORT=24;COVERAGE=62,64,61,59,59;STRAND=+-;AF=0.393;STDEV_LEN=0.000;STDEV_POS=0.000	GT:GQ:DR:DV	0/1:60:37:24
1	6064978	Sniffles2.DEL.17FS0	N	<DEL>	60	PASS	PRECISE;SVTYPE=DEL;SVLEN=-663;END=6065641;SUPPORT=27;COVERAGE=49,39,41,41,45;STRAND=+-;AF=0.675;STDEV_LEN=0.000;STDEV_POS=0.000	GT:GQ:DR:DV	0/1:54:13:27
1	6186995	Sniffles2.INV.3AFS0	N	<INV>	56	GT	PRECISE;SVTYPE=INV;SVLEN=2740;END=6189735;SUPPORT=8;COVERAGE=64,48,46,52,53;STRAND=-;AF=0.129;STDEV_LEN=0.000;STDEV_POS=0.000	GT:GQ:DR:DV	0/0:60:54:8
1	6188098	Sniffles2.INV.3B0S0	N	<INV>	60	GT	PRECISE;SVTYPE=INV;SVLEN=816;END=6188914;SUPPORT=12;COVERAGE=47,46,47,49,57;STRAND=+;AF=0.207;STDEV_LEN=1.506;STDEV_POS=1.506	GT:GQ:DR:DV	0/0:8:46:12
1	7022964	Sniffles2.DEL.181S0	N	<DEL>	60	PASS	PRECISE;SVTYPE=DEL;SVLEN=-565;END=7023529;SUPPORT=20;COVERAGE=58,56,57,58,56;STRAND=+-;AF=0.351;STDEV_LEN=0.000;STDEV_POS=0.000	GT:GQ:DR:DV	0/1:60:37:20
1	7043630	Sniffles2.INS.21S0	N	TTTAATATATATATATATATATTATATATTTTAGATAGAAAAAAAAAAAATTCCATCGTGTGTGTGTGTGTGATCCAGTTTTTTAAATAATAAATCATTTTTACAATTTCCATATATATTTCCCAATATATATATTTCCTATATATATATAAAAAAAAAATACACACATCTCTATCATATGATATATATACATAAATCTATATATGGGCCACCAGGGGAAGGCAGGGCCTAGAGGGGAGGCGGGGCCACAGGGGAGGCGGGGCCACAGGGGAGGCGGGGCCCGGAGGGGTGGCAGCGCCACAGGGGAGGCGGGGCCCAGAGAGGAGGCGGGGCCACGGGGAGGCAATTATTATTATTTTTATCTATTCAAGTGTCTCTCTCTCTCTCTCTCTCTCTAGTTAAGTGTGTTGCTATATACATTATTTTACTTAGATATATATTCATATATCAATTTTATCAAAATCAAATATCCTCTACAAAATATATATATATATATATATATATAAAAAAAAACATACGGACGCCATCGGCCACGGCCACCCATCGCTCTGCAGAGAAGACAACGGCACGGACGCCATCGGCCACGGCCACCCATCGCTCTGCAGAGAAGACAACGGCACGGACGCCATCGGCCACGGCCACCCATCGCTCTGCAGAGAAGACAACGGGCAAACACCCTCTTTCTTTCTTTCTTTTTCCAAAAAAAATTAATATTAAACAGTAAGATATATATATTAAACGAAGAAGAAGAAGAGAAATATAAAAAAAAAAAAAAAAAAAAAAAAATTCTAAACAGGCTCAAAACATTGTTTATGTGCACAGTCCTCGGCAGGTGTCTACGTGCACAGATCCTCGGCAGGTGTCTATTAGTTATTATATATATTACAACAACAATGCAACCTCTTAATTTCACACATACACACACACATATTTATTTATTTAACTCAAAAAGAAGAAGAATATTATTATTATTTTATTTATATATATATATATATATAGTTTTAGTGTGTGTGTTTTATAAAAAATATCTCTCTCTCTCAACATTATTACCCGACAGGCCCCTCCCCCCCAGC	60	PASS	PRECISE;SVTYPE=INS;SVLEN=1073;END=7043630;SUPPORT=23;COVERAGE=50,38,38,37,58;STRAND=+-;AF=0.605;STDEV_LEN=3.295;STDEV_POS=0.000;SUPPORT_LONG=0	GT:GQ:DR:DV	0/1:60:15:23
1	7175092	Sniffles2.DEL.182S0	N	<DEL>	60	GT	IMPRECISE;SVTYPE=DEL;SVLEN=-97;END=7175189;SUPPORT=8;COVERAGE=50,51,49,50,53;STRAND=+-;AF=0.160;STDEV_LEN=1.000;STDEV_POS=86.954	GT:GQ:DR:DV	0/0:37:42:8
1	7175399	Sniffles2.DEL.183S0	N	<DEL>	60	PASS	IMPRECISE;SVTYPE=DEL;SVLEN=-383;END=7175782;SUPPORT=35;COVERAGE=51,50,53,51,48;STRAND=+-;AF=0.686;STDEV_LEN=54.788;STDEV_POS=29.133	GT:GQ:DR:DV	0/1:60:16:35
1	7569584	Sniffles2.DUP.316S0	N	<DUP>	60	PASS	PRECISE;SVTYPE=DUP;SVLEN=1932;END=7571516;SUPPORT=12;COVERAGE=35,32,62,46,44;STRAND=+-;AF=0.250;STDEV_LEN=0.000;STDEV_POS=0.000	GT:GQ:DR:DV	0/1:19:36:12
1	7569915	Sniffles2.DUP.317S0	N	<DUP>	60	PASS	PRECISE;SVTYPE=DUP;SVLEN=1687;END=7571602;SUPPORT=14;COVERAGE=32,44,64,45,44;STRAND=+-;AF=0.259;STDEV_LEN=0.000;STDEV_POS=0.000	GT:GQ:DR:DV	0/1:28:40:14
1	7715050	Sniffles2.DEL.184S0	N	<DEL>	60	PASS	PRECISE;SVTYPE=DEL;SVLEN=-235;END=7715285;SUPPORT=20;COVERAGE=61,60,60,58,62;STRAND=+-;AF=0.339;STDEV_LEN=0.000;STDEV_POS=0.000	GT:GQ:DR:DV	0/1:60:39:20
1	7872005	Sniffles2.INV.3B2S0	N	<INV>	58	PASS	PRECISE;SVTYPE=INV;SVLEN=935;END=7872940;SUPPORT=16;COVERAGE=52,35,39,41,44;STRAND=-;AF=0.286;STDEV_LEN=0.707;STDEV_POS=0.000	GT:GQ:DR:DV	0/1:48:40:16
1	7889475	Sniffles2.DEL.186S0	N	<DEL>	60	PASS	PRECISE;SVTYPE=DEL;SVLEN=-846;END=7890321;SUPPORT=29;COVERAGE=55,45,43,40,50;STRAND=+-;AF=0.674;STDEV_LEN=0.000;STDEV_POS=0.000	GT:GQ:DR:DV	0/1:59:14:29
1	7925030	Sniffles2.DEL.188S0	N	<DEL>	60	PASS	PRECISE;SVTYPE=DEL;SVLEN=-481;END=7925511;SUPPORT=48;COVERAGE=71,69,69,71,71;STRAND=+-;AF=0.686;STDEV_LEN=0.000;STDEV_POS=0.000	GT:GQ:DR:DV	0/1:60:22:48
1	8182406	Sniffles2.DEL.189S0	N	<DEL>	58	PASS	PRECISE;SVTYPE=DEL;SVLEN=-8469;END=8190875;SUPPORT=20;COVERAGE=53,39,37,39,53;STRAND=+-;AF=0.526;STDEV_LEN=0.000;STDEV_POS=0.000	GT:GQ:DR:DV	0/1:60:18:20
1	8204080	Sniffles2.DUP.31AS0	N	<DUP>	60	PASS	PRECISE;SVTYPE=DUP;SVLEN=6773;END=8210853;SUPPORT=22;COVERAGE=50,54,70,44,47;STRAND=+-;AF=0.338;STDEV_LEN=0.000;STDEV_POS=0.000	GT:GQ:DR:DV	0/1:60:43:22
1	8361491	Sniffles2.DEL.18AS0	N	<DEL>	60	PASS	PRECISE;SVTYPE=DEL;SVLEN=-79;END=8361570;SUPPORT=40;COVERAGE=61,61,58,58,61;STRAND=+-;AF=0.678;STDEV_LEN=0.000;STDEV_POS=0.000	GT:GQ:DR:DV	0/1:60:19:40
1	8381817	Sniffles2.INS.29S0	N	GCAGGTGTGTGTTTATTGGCTGTGAGCGTGTGGGTGTGAAAAAACAAAAAACAGATATATATAAATAAAACTTTTATAATTTAAAAAAAATATAAATTAAAAACTAAAAAAATTTATTTAGCATAAAATATCAATTTTGATTATTTACACACACATTTTGGGAGGCTGAAAAACTTCCGAAAACAACACAAGTGATGTTTCAGACAAAGTTTCAATTTTATACCTAAATAAAAAAATATAAATGTTCTTCTTCTTCTTCTTCTAGAGATTAAAAGAGAAAGAAATTATATATATATAATAACACACTGTATTTTTAATCCCAAGGTCCAGGTGTGGGGCTCCCACAACTCACCCCATCTGGAGGGTCTCACCCTGTCTGGAGGTGAATTTTTTTTTTTTTTTTTACTTTTTGATTTTTTTTTTTTTTTTTTCATCCTTTTTGTAATTATTTTTGTGTGTGTGTGTGTTTTTTTTTTTTAGTGTGTGTGTGTCAATACTAAAAATTAAAAGTATTATATATATATATAAACACAAGAAAGAAAGAAAGAATCAAAAAAAAGTGTGTGTGTGTGTGTGTGTTTGTGTGTTCCAGCCTGGGCAACAAGAGCGACACTCTAGCTTAAAATAAAAAAGAATCAAGCTACCTTCAGCTACTCAGTAGGGTGAGGCACGAGAATCGATTGAAACTAGGGGGTTGGAGGTTGCAGTGAGTTGAGATTGCACCACTGCATTGTATACAAAAACTTAGCCAGGTGTGGTGGCATGTACCTGTGGTCCCAGCTACTCTGTAGGCTGAGTCAG	60	PASS	PRECISE;SVTYPE=INS;SVLEN=802;END=8381817;SUPPORT=19;COVERAGE=43,38,39,41,52;STRAND=+-;AF=0.487;STDEV_LEN=1.293;STDEV_POS=0.000;SUPPORT_LONG=0	GT:GQ:DR:DV	0/1:60:20:19
1	8446610	Sniffles2.INS.2AS0	N	ATAAACCCACTCTGGGAGCTGAGGCGGGCGTATGACCTGAGGTCAGGAGTTTGAGACTAGCCTTTGGCCAACATGGGAAGCCCGTCCCTACTAAAATACAAAAATTATCCCCTTAATGAATTGTGTTGAGTCTGTTGGCAGCTGACCAATTCATAATCACTAAAAAACAAAGTCTTAATCAATAAGATTAAAAAATAAACTTATAATTACCCTGTGTGTTAATTTTTTAGGCAGGAGCCTGAGCCTGTTCTTATTTTCCTATAATTCCTTTTTTTTAACGTCCGGGAGGGATGGTGGAGGGGTCAGTCCCCCGCCCGGCCAGC	60	PASS	PRECISE;SVTYPE=INS;SVLEN=323;END=8446610;SUPPORT=25;COVERAGE=37,38,37,38,39;STRAND=+-;AF=0.676;STDEV_LEN=1.605;STDEV_POS=0.000;SUPPORT_LONG=0	GT:GQ:DR:DV	0/1:50:12:25
1	8501970	Sniffles2.INS.2BS0	N	ATACACAATTATATATATATACATATATATTAAATAAATAAATAAATAAATCTCCCTTGATATATCTTACACTTAATTCTTAATGTTCCCCTCCATTATATTTATTATATAAACATATAACATAATATATATATATACATATATATATATATATATTTTTTTTTTGTAGTAGAAGAAGCAATACTTATATCCTCACTACCATCCCCACCACCATTTCCACCATTCCCACCACAGTCACCATCACCCCCACCATCCCCATCATCATCCGCACCATCCCACCATCACCCACCACCATCTCCATTACCATCCCCACCACCATCCCCATTACCATCCCCACCACCAACCGCCATTACCA	60	PASS	PRECISE;SVTYPE=INS;SVLEN=355;END=8501970;SUPPORT=16;COVERAGE=47,45,46,47,49;STRAND=+-;AF=0.348;STDEV_LEN=1.923;STDEV_POS=0.000;SUPPORT_LONG=0	GT:GQ:DR:DV	0/1:60:30:16
1	8550458	Sniffles2.DEL.18BS0	N	<DEL>	60	PASS	PRECISE;SVTYPE=DEL;SVLEN=-588;END=8551046;SUPPORT=31;COVERAGE=52,46,46,46,50;STRAND=+-;AF=0.674;STDEV_LEN=0.000;STDEV_POS=0.000	GT:GQ:DR:DV	0/1:60:15:31
1	8706087	Sniffles2.DEL.18CS0	N	<DEL>	60	PASS	PRECISE;SVTYPE=DEL;SVLEN=-180;END=8706267;SUPPORT=55;COVERAGE=67,67,70,69,70;STRAND=+-;AF=0.797;STDEV_LEN=0.000;STDEV_POS=0.000	GT:GQ:DR:DV	1/1:13:14:55
1	9595458	Sniffles2.DEL.18DS0	N	<DEL>	60	GT	PRECISE;SVTYPE=DEL;SVLEN=-2203;END=9597661;SUPPORT=11;COVERAGE=61,54,53,54,59;STRAND=+-;AF=0.204;STDEV_LEN=0.976;STDEV_POS=0.756	GT:GQ:DR:DV	0/0:9:43:11
1	9684007	Sniffles2.INS.2CS0	N	TGCAGCATCCCCTATGGGAGCTGAGAAAGTCCAGTCCTGAGATGGGACACGGCTGCCCAGAGGTGTGTGGTTGGGCCCTGACAGCAGTCTCCCAAAATGTGACTATATTGCCAGGCTCAGTTCCAGGCAATGCTGAGAAGTGCCCAATACAGCGAGGATGCACCTGGAGCCCATCCTTGTCTAATGACTCTGATCATCCCGCATCCGCTTGCCTCTCCTGCATATCGGCCACCACCCCTTCTCTTTTCCTCATTTCTCCATCGTGTCTGACCCAGAGGCTGTGACCCTCTCTCCAGCCCCAGTGGCCCTTCTTTTCCCTTGTCCTGTCAGAGGCCCTGAGCAAGACTTCCCAGATCCAGCCACATGCCTGGCTGGTCCACTTACTAATTGTGTTGCTCTGCACTGCTGGGGTGGTGCCAGAGGCAATGAGGGTGACTGAGGGCCCCACAGGTGTCCAGCTTTGCCATTTACCCCACCCCTAGCCTCAGGGGGTTTCTCATGGCTGTCAGCCAGCAGCCCTGGCTTGGGGCACCTGGCTGTCCTCCTCCCACTGTTCTGACTCAGCCTCACCCACCTGTCCTCTGTCCGTGGTGCTGACCAAGCCAGCAGGTAGCAGGCCCCAGAGGGTACAGCTGGGCTTTGGGGACCCCACAGAGGCTCCTCTGGCTGAGGGGTCCCAGGTGAGTCACTGCCCCTGGTTCTACATCATCTGTGTCCTCTTCAGCATCATCCACCCCACCCCAGGCCGGCTCCATGCAGATGCATCCCCGAGTCACCAGTCTCAGGGCCCTCTGTATGTAGGCTGGAGATTACTGTACCTTCTGTACACTTATACCTGTAGGAGCATGTCATGTCATGTATATATTGAGAGGAGAATATTAAACTTTCTTTGAGAAAAAAAACCTGAAAAATTTTGTCTAATATTAAATAAATAATTTGCTGTTCTGCAATTTTATATAATATCACAATTTAAACAAACAAAAACACACACACACACACAAATAGATAGATGATACACCCTGACGAAAAAAAATCATATCTTCACAAAGAAAAAGATAAATCTCTACTATATATATATATATATATATATAATAGGAATGGTACTGTGTAAATAGAAAAAAAAATAAACTTCCTTCAATAAAAAAAAAAAAATATGTATATGTACACACACATATATTAATAATTTTTATTAAATAGCAGCACGTTTTTTTTTTTAAAATATTACACACATGAAAAGCCCATTTCTTTCTCAAAAGGGCCACGATCCCTCTTGCTGCCCAGACCACCAGAGCTAACATTTGGTTCCGGTGAAATGGAAACCTCGAAATGACGAAGGAGGTATGTACATATACGTGTGTGTGGGTGTTTTAGTGTGTATATATATATAATATATGTAATGGAATTAAAAGAGCAACAAAAAGTGTGTGTGTGTACACAAAAAAGTTGTGTGTATATTAAAAAAATCAAAAAAAAAAAAAAAAAAAAAAAAAAAACAGAATTCAGTATACTATATAC	48	GT	PRECISE;SVTYPE=INS;SVLEN=1515;END=9684007;SUPPORT=6;COVERAGE=53,37,37,37,47;STRAND=+;AF=0.162;STDEV_LEN=9.037;STDEV_POS=0.000;SUPPORT_LONG=0	GT:GQ:DR:DV	0/0:26:31:6
1	9762596	Sniffles2.DEL.18ES0	N	<DEL>	60	PASS	PRECISE;SVTYPE=DEL;SVLEN=-3512;END=9766108;SUPPORT=17;COVERAGE=64,61,52,46,57;STRAND=+-;AF=0.321;STDEV_LEN=0.333;STDEV_POS=0.000	GT:GQ:DR:DV	0/1:60:36:17
1	10195940	Sniffles2.DUP.31CS0	N	<DUP>	59	PASS	PRECISE;SVTYPE=DUP;SVLEN=4635;END=10200575;SUPPORT=41;COVERAGE=65,63,85,51,52;STRAND=+-;AF=0.466;STDEV_LEN=0.000;STDEV_POS=0.000	GT:GQ:DR:DV	0/1:60:47:41
1	10396489	Sniffles2.INV.3B3S0	N	<INV>	53	PASS	PRECISE;SVTYPE=INV;SVLEN=3026;END=10399515;SUPPORT=16;COVERAGE=54,34,57,61,65;STRAND=-;AF=0.235;STDEV_LEN=0.000;STDEV_POS=0.000	GT:GQ:DR:DV	0/1:15:52:16
1	10397359	Sniffles2.INV.3B4S0	N	<INV>	59	PASS	PRECISE;SVTYPE=INV;SVLEN=1046;END=10398405;SUPPORT=20;COVERAGE=37,38,59,52,71;STRAND=+;AF=0.312;STDEV_LEN=0.000;STDEV_POS=0.000	GT:GQ:DR:DV	0/1:60:44:20
1	10722090	Sniffles2.DEL.18FS0	N	<DEL>	60	PASS	PRECISE;SVTYPE=DEL;SVLEN=-444;END=10722534;SUPPORT=19;COVERAGE=65,65,62,64,59;STRAND=+-;AF=0.297;STDEV_LEN=0.000;STDEV_POS=0.603	GT:GQ:DR:DV	0/1:60:45:19
1	10804247	Sniffles2.DEL.190S0	N	<DEL>	60	PASS	PRECISE;SVTYPE=DEL;SVLEN=-715;END=10804962;SUPPORT=28;COVERAGE=43,38,39,42,47;STRAND=+-;AF=0.700;STDEV_LEN=0.000;STDEV_POS=0.000	GT:GQ:DR:DV	0/1:41:12:28
1	11101187	Sniffles2.DEL.191S0	N	<DEL>	60	PASS	PRECISE;SVTYPE=DEL;SVLEN=-260;END=11101447;SUPPORT=29;COVERAGE=55,59,60,58,59;STRAND=+-;AF=0.492;STDEV_LEN=1.183;STDEV_POS=2.063	GT:GQ:DR:DV	0/1:60:30:29
1	12031071	Sniffles2.INS.2DS0	N	GAGCAGGGGTGGGGTGGGAAGTGGTAGAGAAGCTGTGGAGGGGTTGAGAGGAGTAGGGAGCCTGGGAGGGGCAGGGGTGAGTGGGAGTGGAAAGCCTAGAGGGGCGGGGGGGCAGCGGGTGAGGGAGTGGAGGAGACTGGAAGGGGCAGGAGTTGGTGGGGAGGTCGAGGCCAGTGTGGGGCAGGGGGATGGGGTGGGAGGGGTAAGGGTGGAGTGGGGGGCTTGGGTGGAAGGGCCAGGGGTGGGTGGGCGGCTGGAGAGTCTCGCAAGGGGGAGGGGCTGGGGAAGGGGTGTGGGTTGGAGTACGGGTGGAGGAACATCCCAGCTTATGGGAGAGGCCTGGATATTTGGTCCCCAGGCAGGAGTGAGGTCTCACCGCACACACCCCCTCCATCTAGTAGCGTGTGGGAAGACAGGGTGCTGGGCTGGGACTCTAGGGCCGGCTAATCCACATGAACCAGATCGGCTTTGAGCGGGGTGGCACAAATTCCTGCTGGAGTACATTGCGCCCATGACGGAGAAGCTCTACCCGGCTACTACACCAGGGTGGGCAAGCCTGGGGCATAGCCAGGATGCGGGGACAGTTGGGTGGGGTGTCAGTGGAGTGGCTGGGACTGGTGGGGGTAGGGTGGGAGGTGGAGAAACTGGGAGGGGCCGAGGTGGAGTGAGGGTGTGGGGAGCGTGGGAGGGGCAAGGGTGGGGCATGAGGTAGAGGACTGAGGGGTGGGGATGGGGTTGGGAAG	60	GT	IMPRECISE;SVTYPE=INS;SVLEN=740;END=12031071;SUPPORT=9;COVERAGE=44,48,52,51,48;STRAND=+-;AF=0.173;STDEV_LEN=2.387;STDEV_POS=156.403;SUPPORT_LONG=0	GT:GQ:DR:DV	0/0:29:43:9
1	12457179	Sniffles2.INV.3B5S0	N	<INV>	55	PASS	PRECISE;SVTYPE=INV;SVLEN=3187;END=12460366;SUPPORT=13;COVERAGE=48,54,53,31,46;STRAND=+;AF=0.245;STDEV_LEN=0.000;STDEV_POS=0.000	GT:GQ:DR:DV	0/1:18:40:13
1	12458217	Sniffles2.INV.3B6S0	N	<INV>	59	PASS	PRECISE;SVTYPE=INV;SVLEN=1049;END=12459266;SUPPORT=23;COVERAGE=67,47,53,37,35;STRAND=-;AF=0.365;STDEV_LEN=1.935;STDEV_POS=0.000	GT:GQ:DR:DV	0/1:60:40:23
1	12871327	Sniffles2.DEL.192S0	N	<DEL>	58	PASS	PRECISE;SVTYPE=DEL;SVLEN=-8826;END=12880153;SUPPORT=14;COVERAGE=56,44,44,41,48;STRAND=+-;AF=0.326;STDEV_LEN=0.000;STDEV_POS=0.000	GT:GQ:DR:DV	0/1:59:29:14
1	13169589	Sniffles2.DUP.321S0	N	<DUP>	60	PASS	PRECISE;SVTYPE=DUP;SVLEN=8909;END=13178498;SUPPORT=12;COVERAGE=31,32,68,36,32;STRAND=+-;AF=0.279;STDEV_LEN=1.225;STDEV_POS=0.000	GT:GQ:DR:DV	0/1:33:31:12
1	13179112	Sniffles2.INS.2FS0	N	TGTGCCCCTTTCATGTAAATGACTCCATAGCCAGGCAATTTGCTTTGGTTAGTGAGGTGGCTACATTTTGAACAGAAGACCTTAGAAAGTGTTTGGTTTGAGTGGAGAAAGTACCTAACAACATAAAATATAGGTTTGAGCATTTTGTTTTAAGTACAAAACAAAACCAAGTCTCAGTCAATGGAAGAAGATCAAATGGAGTCTTGTTCCATTGTCTTGGAAAACTGTCTACCATGTGATGATGTCTGCTTCCAAGGAAGGCTTTTCCTTGGTTATCCTTAGTTTTAAGTCATCTGGTACAGTCCCATCCAGG	60	GT	PRECISE;SVTYPE=INS;SVLEN=311;END=13179112;SUPPORT=5;COVERAGE=36,32,31,30,23;STRAND=+-;AF=0.161;STDEV_LEN=1.528;STDEV_POS=3.464;SUPPORT_LONG=0	GT:GQ:DR:DV	0/0:22:26:5
1	13179117	Sniffles2.DEL.193S0	N	<DEL>	59	PASS	PRECISE;SVTYPE=DEL;SVLEN=-8387;END=13187504;SUPPORT=11;COVERAGE=36,32,26,43,46;STRAND=+-;AF=0.324;STDEV_LEN=0.000;STDEV_POS=0.000	GT:GQ:DR:DV	0/1:45:23:11
1	13187504	Sniffles2.INS.30S0	N	CCCTTTTCATCTAAATGACCCCATAGCCAGCAATTGCTTTGGTTAGTGAAGAGTGGCTACATTTTGAACAGGAGACCTTAGAAAGTGTTTGGTTGTGAGTGATGAAAGTACCTTAACAGATATAAAATACAGGTTTGAGAATTTTGTGTTAATAAAAAAAAACCAAGTCTCAGTCAATGGAAGAAGATCAAATGGAGTCTTGTTCCATTGTCTTGGAAAAGCTGTCTACCATGTGAATGATGTCTGCTTCTAGGGAAGGCTTTTCCTCGGATATCTTTACTTTCGTCATCTGGTACAGTCCCATCCATTGTGG	58	PASS	PRECISE;SVTYPE=INS;SVLEN=313;END=13187504;SUPPORT=16;COVERAGE=36,41,43,43,46;STRAND=+-;AF=0.372;STDEV_LEN=0.535;STDEV_POS=3.703;SUPPORT_LONG=0	GT:GQ:DR:DV	0/1:60:27:16
1	13200061	Sniffles2.DEL.194S0	N	<DEL>	47	PASS	PRECISE;SVTYPE=DEL;SVLEN=-2404;END=13202465;SUPPORT=14;COVERAGE=47,48,49,44,43;STRAND=+-;AF=0.298;STDEV_LEN=0.000;STDEV_POS=0.000	GT:GQ:DR:DV	0/1:48:33:14
1	13211906	Sniffles2.DUP.322S0	N	<DUP>	53	PASS	PRECISE;SVTYPE=DUP;SVLEN=8007;END=13219913;SUPPORT=38;COVERAGE=57,59,80,0,0;STRAND=+-;AF=0.437;STDEV_LEN=0.000;STDEV_POS=0.000	GT:GQ:DR:DV	0/1:60:49:38
1	13341680	Sniffles2.DEL.195S0	N	<DEL>	31	PASS	PRECISE;SVTYPE=DEL;SVLEN=-4595;END=13346275;SUPPORT=4;COVERAGE=7,6,9,25,37;STRAND=+-;AF=0.308;STDEV_LEN=0.000;STDEV_POS=0.000	GT:GQ:DR:DV	0/1:14:9:4
1	13706952	Sniffles2.DEL.196S0	N	<DEL>	30	PASS	PRECISE;SVTYPE=DEL;SVLEN=-4356;END=13711308;SUPPORT=13;COVERAGE=55,51,53,51,53;STRAND=+-;AF=0.250;STDEV_LEN=0.000;STDEV_POS=0.000	GT:GQ:DR:DV	0/1:21:39:13
1	14454785	Sniffles2.DEL.197S0	N	<DEL>	60	PASS	PRECISE;SVTYPE=DEL;SVLEN=-138;END=14454923;SUPPORT=59;COVERAGE=80,79,80,77,78;STRAND=+-;AF=0.747;STDEV_LEN=0.000;STDEV_POS=0.000	GT:GQ:DR:DV	0/1:35:20:59
1	14597357	Sniffles2.INV.3B9S0	N	<INV>	60	PASS	PRECISE;SVTYPE=INV;SVLEN=907;END=14598264;SUPPORT=20;COVERAGE=49,32,30,29,30;STRAND=-;AF=0.400;STDEV_LEN=0.000;STDEV_POS=0.000	GT:GQ:DR:DV	0/1:60:30:20
1	15120018	Sniffles2.DEL.198S0	N	<DEL>	60	PASS	PRECISE;SVTYPE=DEL;SVLEN=-701;END=15120719;SUPPORT=17;COVERAGE=61,55,58,57,62;STRAND=+-;AF=0.298;STDEV_LEN=0.000;STDEV_POS=0.000	GT:GQ:DR:DV	0/1:58:40:17
1	15365323	Sniffles2.DEL.19AS0	N	<DEL>	60	PASS	PRECISE;SVTYPE=DEL;SVLEN=-258;END=15365581;SUPPORT=24;COVERAGE=68,67,65,61,65;STRAND=+-;AF=0.375;STDEV_LEN=0.000;STDEV_POS=0.000	GT:GQ:DR:DV	0/1:60:40:24
1	15365411	Sniffles2.DEL.199S0	N	<DEL>	60	PASS	PRECISE;SVTYPE=DEL;SVLEN=-142;END=15365553;SUPPORT=26;COVERAGE=64,68,65,61,65;STRAND=+-;AF=0.400;STDEV_LEN=0.000;STDEV_POS=0.000	GT:GQ:DR:DV	0/1:60:39:26
1	15376047	Sniffles2.DEL.19BS0	N	<DEL>	60	PASS	PRECISE;SVTYPE=DEL;SVLEN=-913;END=15376960;SUPPORT=11;COVERAGE=52,44,42,36,41;STRAND=+-;AF=0.268;STDEV_LEN=0.756;STDEV_POS=0.000	GT:GQ:DR:DV	0/1:26:30:11
1	15585613	Sniffles2.DUP.323S0	N	<DUP>	60	PASS	PRECISE;SVTYPE=DUP;SVLEN=8054;END=15593667;SUPPORT=30;COVERAGE=52,48,69,44,44;STRAND=+-;AF=0.441;STDEV_LEN=0.000;STDEV_POS=0.000	GT:GQ:DR:DV	0/1:60:38:30
1	16360453	Sniffles2.INS.32S0	N	AGTACACTGTCACCAAGGGCAGGCAAAGATGCCCTTGGGGTTGTCTGGTTCCCAGTGAGAGGCTCCCTGAGAAAAATAAAGCTGGTTCCCAGAGCTGCTGTCCATCCCTCATCTCAGCTGCAGGGTTGCTGGTCTGGGACTGGAGCTCCTTACCTGCGCTGAGCCCAGAGTGAGTTTCCCGTGGTCACGTGGGCCTGCAGGCTCGGGCCCCTGGGCTCCTCCTCATGCTCCATTTCTTGGCAGGGAGATGATAGGGAGAGAGGTTCTCCCACCAGGTCTATGATGCTTGTCCTCATGAATAAGTGGGATACTGTGTCACTCAAACCCTAGTCTCCTGCTTGGCTGGGCCACAGCTCATAAAGCCAGGACCGAAGTGTGGCTCCTTCTGGAGTCCACAGAGCCCTGGGCATCCTCCATGAGCCTTCTATGCCTGGGTGGGCTACTGAGGTTGGGCTGAGACCCTGCTTTCTTTCCCCCATCACCACCTGCCCCTCCCTCCAGCCCAGCTCCATTCTTTGGCATAACAGGCAACTCTAACCTAGCCCAGAAGAGGATGGCTCATCCTGGGTGGGACGATGGCTCCTGCCTTGGAAAGACAAAAATCCCACCTTGGGCAGAGCTGAGTGTGAGAAGATGGAAAACCAGTATCTGCCAGGTGCTCAGTGACTGGCCATCACATTAATGAATGACGAGATGGC	60	GT	IMPRECISE;SVTYPE=INS;SVLEN=697;END=16360453;SUPPORT=8;COVERAGE=57,50,56,50,51;STRAND=+-;AF=0.143;STDEV_LEN=1.732;STDEV_POS=34.989;SUPPORT_LONG=0	GT:GQ:DR:DV	0/0:53:48:8
1	16886895	Sniffles2.INS.34S0	N	AAAATTTTTTTTGTTTGAAATATACAAAGACACGATAACGTTGTTATTTAACAAATATATATTCTCTCTCATATATATGCATATATATGTATATATATATCAACATCACACACACACACACATTTTTTTTTTTTTTATTGGATTCAGGTTCGTGAAGGAACTGTGTTAGACTATATACATCCCTCCGTTTCTTTCTTTCCTTTCTTTAATATTAAAGTAAAAAAAAAAAAAAAAAAATAAATGTTTTTAATCACATAAACACTTTTTTATCTTAATATAAATGTGTTGTTCAATTCTAAAAAAAAAAAAAAAAAAAAAAAATCTGTGATGGTCACCTCCACATGTGATTCCTGCACACATAAAAAAAAAAAAAATAATAAAAAAAAGAGTTGTTGTTGTTCGAAGGAAGGAAGTTTACCATTCAAATGTATAGAACCAATATTATCTATCGTGTACAATTCACAGTTTCACAAATAACTTTATGTGAAAAATAGCATAATCTCTCTCTCTCTCTCTCTCTCTCTCTCTCTATTCCCTTCGGTCCGCCAGACCATGTACCTGGCTCCAACTTATTTTTCTTACATTTCTGGTCCTTCATGGCCTCTCTGTCTCCTTCTCTCCAAAAAGTACCTGAGAGGGAGAGAGAGAGGGAGAGGGAGAAAAGAAGGTGCTTACGTACTTTTAAACAACCAGGTCTTGTGAGAACTCACTCATGAGAACAGCACCAAGGGAACAGTGCTAAATTATTCATGACAAACTGCCCATAATGATCCAATCCCTCTTACCACACCCCACCTCCAATATTGGGGATCACAATTCCACATGAGATTTGGGTGGGAACATAGATCCAAACCATATCACTTGTGTTGTTGTTTTAATTTAACTAAGATGTAACTTAAAAAAATGTTCTTGGAGGAATGGAGGAAAATGGTGAAAAGGAAGCAGGAATAGGAACATCACACTCTGGGGACTGTTGTGGGTTGGGGGAGGGGATTTTTGTCTTATTAAGACTGCACACACGAGTTGTGATAATATAATAAATAAATAAACCACTTTTATACTCCAAGAGATTTTTTTAAAATAAAATTTAACTATCATGTTTTATTTATTTAGTTAGAAGAAAAAAAAAATAACTTATTTTTTTTGTGTGTGTGTATCTTCACAGGATTTCACTTTTTTCTTAACAAATATCTTTTTTTAACCTGTTTTTATTTTTTAAGAATTTTGCATTGCCCTAGACTTATTTCCAAATAAAATGTGTTGTGTGTCTAATGTTAGATTTATATAATAAAATAAACATTATACAATAATGTGAATTTTCTTTCTTTCTTTCTTTCTTTCTTTTATTGTGGTGTGTGTGTGTGTGTTATATATTTATATATAAATGTATAATTTTATATAGTATTTTTACATAGTAAGTGCTTTCATAGCTTTTAAATTTTATTTTTACTTTGCTTTTTTTTTTTTTTTTTATTATTCTATATTTTGTCATAAAAAAAAAGAAACACATTTGTGTGTGTGTGTTTTTTTATGATTTAAATATATATATATGGATATATATATATGGATATATATATATGGATATATATATATGGATATATATATGGATATATATATATGGATATATATATGATATATATATGGATATATATATGATATATATATGGATATATATATGATATATATATGGATATATATAATGATATATATATGGATATATATATGGATATATATATGGATTATATGGATATATGGATATATATATGGATATATATGGATATATATGGATAGATAATATTTTATTTGAATGGATTAATAAAATATTTTGTGATAAAACAATTTCACACTGAAATGCCGAGAATCAAGGAGAAAGGAAGTGCCCGGTGTGAAATGCCGAGATCAAGGGAGAAAGGAAGTGCCCGGTGCGAAATGCCCACAGTCAAGGAGAAAGGAAGTGCCCGGTGTCAAAGGCCCACAGTCAAGGAGAAAGGAAGTGCCCGGTGTGAAATGCCGAGAATCAAGGAGAAAGGAAGTGCCCGGTGTGAAATGCCGAGAATCAAGGAGAAAGGAAGTGCCCGGTGCGAAATGCCCACAGTCAAGGCAGAAAGGAAGTGCCCAGTGTGAAATGCCGAGAATCAAGGAGAAAGGAAGTGCCCGGTGTAAAAGACCGACAGTGGTGTGTGCAGTATAGCTGATGAATCATGACTTGTGACAACTTTGGGCAGTGGGTCTCAACGAATTCAGCGTCCTAGGCCTTCAGAATTAACTTAAATGAGTATAGCTGATGAATCAATGACTTGTGACAACTTTGCGGAGTGGGTCTCAACGAATTCAGCTTCCTTAGGCCTTCAGAATTAACTTACAATGAGTATAGCTGATGAATCATGACTTGTGACAACTTTGGGCAGTGGGTCTCAACGAATTTCAGCTTCCTAGGCCTTCAGAATTAACTTAAATGAAAGTAGTTTTGAAACTTTGTTCGTATGTGCCCCCCCTAACTTTATATATAATATATATTTTAGTGTTATCTTTACACACACACAAAAAAAACAATTTCTTTAATATACATATACATATACATATACTCTGTCATATATTATACAAAAATGGAGAAATTTTCACACACACACAATTTTTTTTGTACTATTTAATATTTGTTTTCTATTTACTCACAAACTCTTTCTTTCTTTCTTTATTAAAACACAGGAGCGTCGGGACCTGGTAAGGTGTTACCTGAGAAACTTCTTTGTGATGTGTGCATTCATCTCACGGTGTTAAACACACACTTAATTAACACACCACCTAAATTTATTTTAAATAAATAAATAAAAATAGATAAAGATAAAAAAATTATTGGTAAGATGTTAGACTATTTTTTCTTTCTTTCTTTCTTTCGTCATAAAATATAAAACAAATTAACAAAATTATTTTTTGGGAGGCTGAGGCAGAAGAATTGCTTGAATCACACACTCTAGATTCTTTTCTTGTCTTTTACAAACACACACACATTTTACGTCTGCATATAGTTGTGTGTTAAATACGGAAGGAAAAGAAGGAAAGAAAAAGAAAGAAGAAGAACAACAGAGAGAGGGCAGGGATGGAGAAAGGAAGAAGAAAAGAGAAATGGAGAAAGGGAGGAGGAAGGAAGAAGGAAGAAAGGAAATTTCACATTAAGTGGTGTGTGTTGTTTAATCTGAAGGTGGGTGTAGTGAGGGCAGTGATGGTCAGGTCAAAAAAAATTCCTAAAAAAACTATCTATTTTTTTAAGCAAAAAAAAAAAAAAAAAAAAAAATTTATTTATTTTGTGCCTACGTACACATCCATCCATCACTTCTTGTCCAATAAACTAATTTTATATATATATTATATATAATATATTATATATTTTATATATATATTATATAATATAATATATTATAATTTTATATATATTATATATATAATAATTATATATTTTATATCATATATTATATATATAATATATTATATATTTTATATATATATTATATATAAATATATTATATATTGTATTGTATTGTATTGTATTATATATTGTATTGTATTGTATTGTATTATATATTGTATTGTATTGTATTGTATATGTATATATATGTATTCTTTACACACATTTTTTTTTTATAATCTGTGTGTGTGAGCCATATTATGGCGCCACCTGCTTTTATTCTCTTATCTGGCGCCACCTGCTTTTACTTCTCTTATTGCATCTTTTGAATACATTATATATATATATATTTAGACAATTTCTCCTATCTATCTATCAGATTTAAAAATACATTTTTTTTTATATATATATAAATAAAAAAGAGAGAGAAGTAATTTATTTTTTTTGTAATCAATACACACTTTTTCTACACACACACATTTTTTTTTTTTTTTATATATATATATACCATCTTTATATATATTTATTTATTTAATTTGTAAATTTATATAACAAAAAAACCTTCCTTCCTTGGTGGGTAGGGACAGGCGGGACACAGGATGGGCTCAGCTCGGTGGGTAGGGACAGGCAGGCCACAGAGATGGGCTCAGCTCGGTGGGTAGGGACAGGCGGGCCACAGGATGGGCTCAGCTCTGTGTGTAGGGACAGGCGGGACACAGGATGGGCTCCGCTCTGTTTGTTTGTAAATATATAATATATTTTATGTTATATTTCAGGAGTTTAACATTTTGTTCTTTCTTTCTTTCTAATAATTAAATAATATTTATCTTTTTTTGAGAGAGAGATTATTAGTTTTTTTTTAGTATTCGGTATATATTATATATATGTAAATATATAATATATATTATATATTATACATATTTTATATTATTTTTCACACAATGTTTAAAAAAAAAATAGGAAGGTTTTTGTTTTTTTTTCTTTTAAAATATCTTTAATTATTATTATTATTATTAGAAAACAAACACACTACACGAAAAATATATATAAACCTATGGGAGGCCCAAGGTGGGTGGATCACCTGAGGTCAGGGAGTTTGAAACCAGCCTGGCAAGCATGGTGAAACCCCATCCTACTAAAAATACAAAAATTAGCCAGCTGTGTGGCGGGCACCTGTAATCCCAGCATTCGGGAAGCTGAGGCAGGAGTATTGCTTGGAACCCGGGAGGCAGAGGTTGCAGTGAGCCGAGATCGTGCTATTTATTGCACTCTAGCCTGGGCAACAGAGCAAGATTCATCTCAAAAAAAAAAAAAAAAGAAAAAGAA	29	PASS	PRECISE;SVTYPE=INS;SVLEN=4729;END=16886895;SUPPORT=2;COVERAGE=57,44,44,44,59;STRAND=+;AF=0.159;STDEV_LEN=0;STDEV_POS=0;SUPPORT_LONG=1	GT:GQ:DR:DV	./.:33:37:7
1	17009533	Sniffles2.DEL.19FS0	N	<DEL>	55	PASS	PRECISE;SVTYPE=DEL;SVLEN=-3289;END=17012822;SUPPORT=13;COVERAGE=48,45,48,48,53;STRAND=+-;AF=0.277;STDEV_LEN=0.000;STDEV_POS=0.000	GT:GQ:DR:DV	0/1:35:34:13
1	17675057	Sniffles2.DUP.325S0	N	<DUP>	60	PASS	PRECISE;SVTYPE=DUP;SVLEN=4884;END=17679941;SUPPORT=18;COVERAGE=68,65,66,49,51;STRAND=+-;AF=0.254;STDEV_LEN=1.160;STDEV_POS=0.316	GT:GQ:DR:DV	0/1:32:53:18
1	19052497	Sniffles2.INV.3BAS0	N	<INV>	55	GT	PRECISE;SVTYPE=INV;SVLEN=3006;END=19055503;SUPPORT=9;COVERAGE=53,34,50,49,53;STRAND=-;AF=0.158;STDEV_LEN=0.000;STDEV_POS=0.000	GT:GQ:DR:DV	0/0:43:48:9
1	19053464	Sniffles2.INV.3BBS0	N	<INV>	59	PASS	PRECISE;SVTYPE=INV;SVLEN=1057;END=19054521;SUPPORT=16;COVERAGE=31,31,50,38,55;STRAND=+;AF=0.314;STDEV_LEN=0.000;STDEV_POS=0.000	GT:GQ:DR:DV	0/1:60:35:16
1	19386603	Sniffles2.DEL.1A1S0	N	<DEL>	60	PASS	PRECISE;SVTYPE=DEL;SVLEN=-534;END=19387137;SUPPORT=21;COVERAGE=61,59,61,59,59;STRAND=+-;AF=0.350;STDEV_LEN=0.688;STDEV_POS=0.000	GT:GQ:DR:DV	0/1:60:39:21
1	19898252	Sniffles2.INS.36S0	N	TTTATTTAGAGTAAATTCCTCCCCACAGGACTTAGGCCAGACACCGGAATCCACTGGCACCTCGATGAAGCAGAAAGTAAGAGAGAGAAACTCATAAAATAAAATAAAATAAAAACTTAAAGTATAAAATTATAGCTTGAGAGAATTATCTAATGAAACTATGAACTCATAGACTACGGATACTCAGTATTTTTTACTATTTTTAAACACACACATAGGACTTTAATTCAAGAAATAGAAAATCAAATGAAA	60	PASS	PRECISE;SVTYPE=INS;SVLEN=252;END=19898252;SUPPORT=17;COVERAGE=49,48,46,48,43;STRAND=+-;AF=0.370;STDEV_LEN=1.856;STDEV_POS=0.000;SUPPORT_LONG=0	GT:GQ:DR:DV	0/1:60:29:17
1	20497001	Sniffles2.DEL.1A2S0	N	<DEL>	60	PASS	PRECISE;SVTYPE=DEL;SVLEN=-920;END=20497921;SUPPORT=34;COVERAGE=51,43,45,45,53;STRAND=+-;AF=0.773;STDEV_LEN=0.000;STDEV_POS=0.000	GT:GQ:DR:DV	0/1:5:10:34
1	20601012	Sniffles2.DEL.1A3S0	N	<DEL>	60	PASS	PRECISE;SVTYPE=DEL;SVLEN=-3947;END=20604959;SUPPORT=16;COVERAGE=63,67,54,43,44;STRAND=+-;AF=0.291;STDEV_LEN=0.000;STDEV_POS=0.000	GT:GQ:DR:DV	0/1:51:39:16
1	20708578	Sniffles2.INS.37S0	N	GCTCAAATAATTTTAATTCACACATTTTTTTTTTTTTTTTGATAGAAATAATTTATATTTTGAATATATATATATAAGAAAAATTCTATTAAGTAATTTATCATATAAGATAGATAGATAAAAAAATGAATAAAAAAAAAGAAGTGTGTTATACTTTTGAGCACAAAACCTTATTATTATTATTATATAAATAATAAATAAATAAAATATATAATATATAAAAATGATATTTGATTGACTGGTAATTTAATTTTAAGGAAAAAGAAAAATTTTTTTTTTTTTTTATGTGTGGATATGTCATGGATATATACATATTTTTTTTTTTTTGTACTTTTTTTTTTTTTTTAGGAAATTATTTATTTATTTAAGAACACACACACACACAGTTTGCTCTCTCTCTCTTATGTGTTTGTTGTATAAATAAATATATTAATTATATATATTAATAAAAAAAGGAAGGAAGGAAGGAAGGAGTATTCAGTGAGTTTCTAATAATTTACATAATTTTCTTAGCCGTTACTTCAGTATAGTATTTGAGTTTATTAAATTAAATTAGAGAGAGAGAAGAGAGAGAGATTTTTATGTTTTTTTTTTCTTTAGCACACGGTTATATATAGTAGTTATATATACTATATATACTATATTATAGTAAGTTATATATACTATATATACTATATATAGTAGTTATATATACTATATATACTATATATAGTAGTTTATATATACTATATATTACTATATATAGTTTATATATATACTATATATAGTTTTAGACACACGACAAAAAAAAAAAAAAAAAAAAAAGAATAAATAAAGTGCAAAACAAGGTGGATCAACAGTTGCACACCCACACACACTCCAAGGTGGATCAACGTATGCACACCCACGCACATTCCGGGTGGTAAACAGTATGCACACCCACGCACAC	60	GT	PRECISE;SVTYPE=INS;SVLEN=928;END=20708578;SUPPORT=6;COVERAGE=47,36,37,37,43;STRAND=+-;AF=0.162;STDEV_LEN=5.500;STDEV_POS=0.000;SUPPORT_LONG=0	GT:GQ:DR:DV	0/0:26:31:6
1	20789862	Sniffles2.INS.38S0	N	TTCGTCAACTCTGTTTTATTGAGGTTTTGCTGTGTAGAAGCCTTTCAAGTTTGATGTAATCCCATGTTGTGCCTATTTTTAGCTTTGTTTTCTGTGCTTTTGAGGTCTTACTCCAAAAATTCCTGCCCAAGCCAATGTCATAAGCATTATCCAATTTGTCCCTCAGTAGTTTTATAGTTTCGGATCTTACATTTAAAAGTCTTTAGTCCACTCCTGAGTTGACTTTTTGTTAAGTGGTGAGAGGTAGGAGTCTATTTCATTCTTCTGCATGTTTTAGATTCAGTTTCCCGCAACCCATTATTGAAGAAACTGTTCTTTCCCCAGTGTGTGTTCTTGGCACCTTTATTGAAATTCAGTTGGGCTTAAATGTGTCGATTTTTTTCTGGATAGTCTATTATTTTTGTATTCATTGTAGAGACGGGGTTTTGCTATGTTGCTCAGGAGGTGTCTCGAC	60	PASS	PRECISE;SVTYPE=INS;SVLEN=454;END=20789862;SUPPORT=24;COVERAGE=52,56,56,56,56;STRAND=+-;AF=0.429;STDEV_LEN=1.883;STDEV_POS=0.000;SUPPORT_LONG=0	GT:GQ:DR:DV	0/1:60:32:24
1	20949898	Sniffles2.INS.39S0	N	TAATCATATATATATATAAAGGGAAGTAAACTCATAATAAAGACTAGATTTTAAAGATCATTTTTGTGTACAAAAACAAAGTGTATTAATTGTATATATGTAAATTAAAAATTAAATAGAGTGTATGGTGTGTGTGTGTGTGTGTGTGTATTTTTTATATTCTTTTAATTGAGGAGGGAATTATAGTAAAAAAAAAATGTTAGAAGAATTAACACAAGTTATATATATATAATATTTTTTTTTATATATATTCACACACAGATAAGTTTTTGTGCACTCCACCGACCCTCAAACTACAATAATTATTGTTCCTACCTCGGTCTGCAGCTCACGACCCCAAACTAGAACAAGACCCTCTCCCTCCCTGGGCCCCAGCTTCCTGACCTTC	60	PASS	PRECISE;SVTYPE=INS;SVLEN=388;END=20949898;SUPPORT=42;COVERAGE=58,56,57,59,62;STRAND=+-;AF=0.737;STDEV_LEN=1.327;STDEV_POS=0.000;SUPPORT_LONG=0	GT:GQ:DR:DV	0/1:32:15:42
1	21786407	Sniffles2.DEL.1A4S0	N	<DEL>	60	PASS	PRECISE;SVTYPE=DEL;SVLEN=-378;END=21786785;SUPPORT=39;COVERAGE=55,57,57,54,55;STRAND=+-;AF=0.696;STDEV_LEN=0.000;STDEV_POS=0.000	GT:GQ:DR:DV	0/1:60:17:39
1	21823292	Sniffles2.DEL.1A5S0	N	<DEL>	60	PASS	PRECISE;SVTYPE=DEL;SVLEN=-3274;END=21826566;SUPPORT=23;COVERAGE=64,60,59,55,60;STRAND=+-;AF=0.397;STDEV_LEN=0.000;STDEV_POS=0.000	GT:GQ:DR:DV	0/1:60:35:23
1	22128578	Sniffles2.DUP.326S0	N	<DUP>	59	PASS	PRECISE;SVTYPE=DUP;SVLEN=9394;END=22137972;SUPPORT=43;COVERAGE=48,54,86,61,58;STRAND=+-;AF=0.478;STDEV_LEN=0.000;STDEV_POS=0.000	GT:GQ:DR:DV	0/1:60:47:43
1	22144503	Sniffles2.DEL.1A6S0	N	<DEL>	60	PASS	PRECISE;SVTYPE=DEL;SVLEN=-213;END=22144716;SUPPORT=13;COVERAGE=55,53,55,53,59;STRAND=+-;AF=0.241;STDEV_LEN=0.000;STDEV_POS=0.000	GT:GQ:DR:DV	0/1:15:41:13
1	22834550	Sniffles2.BND.42ES0	N	[14:65360396[N	60	PASS	PRECISE;SVTYPE=BND;SUPPORT=10;COVERAGE=48,27,49,50,46;STRAND=+-;AF=0.238;CHR2=14;STDEV_POS=0.000	GT:GQ:DR:DV	0/1:10:32:10
1	22886525	Sniffles2.DEL.1A7S0	N	<DEL>	59	PASS	PRECISE;SVTYPE=DEL;SVLEN=-1738;END=22888263;SUPPORT=29;COVERAGE=54,45,43,44,48;STRAND=+-;AF=0.659;STDEV_LEN=0.000;STDEV_POS=0.000	GT:GQ:DR:DV	0/1:60:15:29
1	22890371	Sniffles2.DUP.327S0	N	<DUP>	58	PASS	PRECISE;SVTYPE=DUP;SVLEN=809;END=22891180;SUPPORT=14;COVERAGE=37,36,46,37,40;STRAND=+-;AF=0.304;STDEV_LEN=0.354;STDEV_POS=0.000	GT:GQ:DR:DV	0/1:50:32:14
1	23736136	Sniffles2.DEL.1A8S0	N	<DEL>	60	PASS	PRECISE;SVTYPE=DEL;SVLEN=-1720;END=23737856;SUPPORT=12;COVERAGE=43,45,46,58,59;STRAND=+-;AF=0.240;STDEV_LEN=0.000;STDEV_POS=0.000	GT:GQ:DR:DV	0/1:14:38:12
1	23981105	Sniffles2.INS.3ES0	N	TTCTTATTGACCTTTTTTAGTATTACGTTTAATTTTTCACAGACGAGACTCCATAAAAATGCCAGGTGTGGTGGTGCACGCCTGTAATCCCAGCTAGCTCAAGAGGCTGAGGCAGGAGAATCGCTTGAACCCTAGGAGGCAGAGGTTGCAGGAGCCAAGATTGCACCAGTGCACTCCGCCTGGGGTTTAAAAAGTAAGATCTGTATTCATCATCACCAAAATTATTATCATTGCAGAAGTGACATGAATGTGGTTCAGACTGGACAGAGGAGGGGGTGGGTGTGATACAACGCACTAAAGGATAGGAACATTTTTTTTTTCAAATTAAAATTT	60	PASS	PRECISE;SVTYPE=INS;SVLEN=333;END=23981105;SUPPORT=43;COVERAGE=64,53,55,55,56;STRAND=+-;AF=0.782;STDEV_LEN=1.620;STDEV_POS=0.000;SUPPORT_LONG=0	GT:GQ:DR:DV	0/1:0:12:43
1	24223601	Sniffles2.DEL.1AAS0	N	<DEL>	60	PASS	PRECISE;SVTYPE=DEL;SVLEN=-585;END=24224186;SUPPORT=41;COVERAGE=57,54,54,51,60;STRAND=+-;AF=0.774;STDEV_LEN=0.539;STDEV_POS=3.576	GT:GQ:DR:DV	0/1:5:12:41
1	24328736	Sniffles2.INS.40S0	N	TGGGCAACAGAGCGAGACTCCGTCTCAAAAAAAAAAAAAAAAAAAAAAAAAAAAAAATGTCAACGGTGCACAAGTATTTTTTAG	43	PASS	PRECISE;SVTYPE=INS;SVLEN=84;END=24328736;SUPPORT=25;COVERAGE=61,60,60,61,59;STRAND=+-;AF=0.417;STDEV_LEN=0.707;STDEV_POS=0.277;SUPPORT_LONG=0	GT:GQ:DR:DV	0/1:60:35:25
1	24402971	Sniffles2.DEL.1ACS0	N	<DEL>	60	PASS	PRECISE;SVTYPE=DEL;SVLEN=-331;END=24403302;SUPPORT=17;COVERAGE=48,49,49,49,50;STRAND=+-;AF=0.347;STDEV_LEN=0.000;STDEV_POS=0.000	GT:GQ:DR:DV	0/1:60:32:17
1	24472605	Sniffles2.BND.42FS0	N	N]hs37d5:8537033]	60	GT	PRECISE;SVTYPE=BND;SUPPORT=12;COVERAGE=65,44,60,67,69;STRAND=+-;AF=0.211;CHR2=hs37d5;STDEV_POS=0.000	GT:GQ:DR:DV	0/0:5:45:12
1	24520365	Sniffles2.DEL.1ADS0	N	<DEL>	60	PASS	PRECISE;SVTYPE=DEL;SVLEN=-3216;END=24523581;SUPPORT=26;COVERAGE=67,59,58,50,60;STRAND=+-;AF=0.464;STDEV_LEN=0.267;STDEV_POS=0.000	GT:GQ:DR:DV	0/1:60:30:26
1	24774896	Sniffles2.BND.430S0	N	[7:55286783[N	60	PASS	PRECISE;SVTYPE=BND;SUPPORT=14;COVERAGE=42,13,57,63,64;STRAND=+-;AF=0.318;CHR2=7;STDEV_POS=0.000	GT:GQ:DR:DV	0/1:56:30:14
1	24805316	Sniffles2.DEL.1AES0	N	<DEL>	60	PASS	PRECISE;SVTYPE=DEL;SVLEN=-1990;END=24807306;SUPPORT=28;COVERAGE=39,33,34,32,43;STRAND=+-;AF=0.848;STDEV_LEN=0.000;STDEV_POS=0.000	GT:GQ:DR:DV	1/1:28:5:28
1	24941243	Sniffles2.INS.41S0	N	TAAAAAAACAGTTTTTTATTAGAAATATATAAATAATATACTATACAATGTGTGTGTATATACATTATATACAAATATATATGTAATATATACAAATTCATGTATATATATATATATAGATATATAACACAACACACTTTACATAATATATATTGAAGTGAAAAAAAACCAAATTCCCAGTCACCGCTCTGACCTGAGCATCACATTTTTTTTTATGTGTGTGGGTTAGCCAACTACTGCACCACTCACTCCAGCCTGGGCGACAGAACGAGACTCTCTCAAAAAAAAAAAAAAAAAAAAAAAAAAAAGTTTCATTATGTTGTCAAAATTTTTTTTTTACTTATTGATTT	60	PASS	PRECISE;SVTYPE=INS;SVLEN=350;END=24941243;SUPPORT=18;COVERAGE=59,52,53,52,57;STRAND=+-;AF=0.340;STDEV_LEN=1.101;STDEV_POS=0.000;SUPPORT_LONG=0	GT:GQ:DR:DV	0/1:60:35:18
1	25158545	Sniffles2.DEL.1AFS0	N	<DEL>	60	PASS	PRECISE;SVTYPE=DEL;SVLEN=-3196;END=25161741;SUPPORT=33;COVERAGE=51,45,85,46,54;STRAND=+-;AF=0.559;STDEV_LEN=0.000;STDEV_POS=0.000	GT:GQ:DR:DV	0/1:60:26:33
1	25201988	Sniffles2.DEL.1B1S0	N	<DEL>	60	PASS	PRECISE;SVTYPE=DEL;SVLEN=-1438;END=25203426;SUPPORT=12;COVERAGE=51,47,47,46,49;STRAND=+-;AF=0.255;STDEV_LEN=0.000;STDEV_POS=0.000	GT:GQ:DR:DV	0/1:22:35:12
1	25317865	Sniffles2.INV.3BCS0	N	<INV>	60	PASS	PRECISE;SVTYPE=INV;SVLEN=2800;END=25320665;SUPPORT=13;COVERAGE=43,30,40,50,52;STRAND=-;AF=0.241;STDEV_LEN=0.000;STDEV_POS=0.000	GT:GQ:DR:DV	0/1:15:41:13
1	25318764	Sniffles2.INV.3BDS0	N	<INV>	57	PASS	PRECISE;SVTYPE=INV;SVLEN=875;END=25319639;SUPPORT=13;COVERAGE=31,32,40,46,58;STRAND=+;AF=0.260;STDEV_LEN=0.000;STDEV_POS=0.000	GT:GQ:DR:DV	0/1:26:37:13
1	25688264	Sniffles2.DUP.328S0	N	<DUP>	57	PASS	PRECISE;SVTYPE=DUP;SVLEN=7463;END=25695727;SUPPORT=23;COVERAGE=51,52,63,55,53;STRAND=+-;AF=0.324;STDEV_LEN=0.000;STDEV_POS=0.000	GT:GQ:DR:DV	0/1:60:48:23
1	26134590	Sniffles2.DEL.1B3S0	N	<DEL>	60	PASS	PRECISE;SVTYPE=DEL;SVLEN=-448;END=26135038;SUPPORT=29;COVERAGE=58,62,62,64,69;STRAND=+-;AF=0.460;STDEV_LEN=0.000;STDEV_POS=0.000	GT:GQ:DR:DV	0/1:60:34:29
1	26134646	Sniffles2.DEL.1B2S0	N	<DEL>	60	PASS	PRECISE;SVTYPE=DEL;SVLEN=-333;END=26134979;SUPPORT=20;COVERAGE=59,62,62,64,68;STRAND=+-;AF=0.317;STDEV_LEN=0.000;STDEV_POS=0.000	GT:GQ:DR:DV	0/1:60:43:20
1	26459570	Sniffles2.DUP.329S0	N	<DUP>	59	PASS	PRECISE;SVTYPE=DUP;SVLEN=4440;END=26464010;SUPPORT=33;COVERAGE=49,48,86,53,55;STRAND=+-;AF=0.440;STDEV_LEN=0.000;STDEV_POS=0.000	GT:GQ:DR:DV	0/1:60:42:33
1	26489841	Sniffles2.DEL.1B4S0	N	<DEL>	60	PASS	PRECISE;SVTYPE=DEL;SVLEN=-284;END=26490125;SUPPORT=29;COVERAGE=40,44,45,42,45;STRAND=+-;AF=0.659;STDEV_LEN=0.414;STDEV_POS=0.000	GT:GQ:DR:DV	0/1:60:15:29
1	26966259	Sniffles2.INV.3BFS0	N	<INV>	51	GT	PRECISE;SVTYPE=INV;SVLEN=6424;END=26972683;SUPPORT=6;COVERAGE=51,15,64,12,47;STRAND=+-;AF=0.115;STDEV_LEN=3.403;STDEV_POS=1.500	GT:GQ:DR:DV	0/0:60:46:6
1	27464893	Sniffles2.DEL.1B5S0	N	<DEL>	60	PASS	PRECISE;SVTYPE=DEL;SVLEN=-1225;END=27466118;SUPPORT=23;COVERAGE=71,57,62,64,63;STRAND=+-;AF=0.377;STDEV_LEN=0.000;STDEV_POS=0.000	GT:GQ:DR:DV	0/1:60:38:23
1	28204692	Sniffles2.INS.43S0	N	ACTGGGCAGGGTGGGTGGAGAAAGGAGAAATGTTGATCAGAGGGTACAAAGTTTCATGTAGGCAGGAGGAATAAGTTCTGGTGAACTACTGCAGAACAAGGTGGACTACAGTTAATGGTAATGTATTGTGTATTTCAAAATTACTTGAAAATGGATCTTAAATGTTCTCATCACAAAGCAATGATAAGTGTATGAGGTGATGGGCATAATAATTAGTCGGAGATGTTCAATTCGCACTTGTATACATGTACTGAGCATTGCATTTTACCCCATACATGT	60	PASS	PRECISE;SVTYPE=INS;SVLEN=279;END=28204692;SUPPORT=29;COVERAGE=59,59,60,61,52;STRAND=+-;AF=0.483;STDEV_LEN=1.291;STDEV_POS=0.000;SUPPORT_LONG=0	GT:GQ:DR:DV	0/1:60:31:29
1	28247838	Sniffles2.DEL.1B7S0	N	<DEL>	60	PASS	PRECISE;SVTYPE=DEL;SVLEN=-274;END=28248112;SUPPORT=40;COVERAGE=53,51,54,52,47;STRAND=+-;AF=0.769;STDEV_LEN=0.000;STDEV_POS=0.000	GT:GQ:DR:DV	0/1:8:12:40
1	28410669	Sniffles2.INV.3C1S0	N	<INV>	59	PASS	PRECISE;SVTYPE=INV;SVLEN=1049;END=28411718;SUPPORT=14;COVERAGE=49,48,62,52,59;STRAND=+;AF=0.230;STDEV_LEN=0.354;STDEV_POS=0.000	GT:GQ:DR:DV	0/1:8:47:14
1	29862372	Sniffles2.INS.44S0	N	GGACAACTGGTGTTTTTTTTTTTTTTTGAGATGGAGTTTAGGCTGTTTTTACCCAGGCTGGAGAGTGCAATGGCACGATCTTGGCAGCTCACTGCAACCTCCGGCCCCTAGGTTCAAGCGATTCTCCTGCTCAGCCTCCCAAGAGCTGGGATTACAGGTGCCCGCCACCATGCCCAGTGAATTTTTGTATTTTTAGTAGACGACGGTATTTCACCATGTTGGCCAGGCTGGTCTCGAACTCCTGACCTCAGGTGATCCACCTGCCTTGGCCTCCCAAAGTGCTAGGATTACAGGCGTGAGCC	60	PASS	PRECISE;SVTYPE=INS;SVLEN=302;END=29862372;SUPPORT=20;COVERAGE=56,60,60,62,62;STRAND=+-;AF=0.333;STDEV_LEN=1.135;STDEV_POS=0.000;SUPPORT_LONG=0	GT:GQ:DR:DV	0/1:60:40:20
1	30151085	Sniffles2.DEL.1B8S0	N	<DEL>	60	PASS	PRECISE;SVTYPE=DEL;SVLEN=-189;END=30151274;SUPPORT=25;COVERAGE=42,44,44,43,41;STRAND=+-;AF=0.568;STDEV_LEN=0.277;STDEV_POS=0.000	GT:GQ:DR:DV	0/1:60:19:25
1	30435741	Sniffles2.DEL.1B9S0	N	<DEL>	60	PASS	PRECISE;SVTYPE=DEL;SVLEN=-496;END=30436237;SUPPORT=21;COVERAGE=46,52,56,63,65;STRAND=+-;AF=0.368;STDEV_LEN=0.505;STDEV_POS=1.206	GT:GQ:DR:DV	0/1:60:36:21
1	30657042	Sniffles2.DEL.1BAS0	N	<DEL>	60	PASS	PRECISE;SVTYPE=DEL;SVLEN=-624;END=30657666;SUPPORT=14;COVERAGE=55,51,47,44,46;STRAND=+-;AF=0.298;STDEV_LEN=0.000;STDEV_POS=0.000	GT:GQ:DR:DV	0/1:48:33:14
1	30878694	Sniffles2.INS.45S0	N	AGGACCCGCTACTGGCCCAGCTCCCGATATGGCAGACCAGATCTCATCCACTGCTCACAGCAGCCCCGTGAGGCAAGCATCATGACCCAAGGTGTACATGGGGAAACTGAGGTTCAGAGGTGCCACCCTCCAAACCACAGGGGTCATTCTGGAACCAAGGCATATCTGTGAAAGGCAGGGTGTTCAGCATCAGAGAGGGGAGCAGGGGCTTCTCCGTGAGCCAGGAGGCAGGAAGAGACCTGCCGAAGCTCAGCAGGACAGGGCCAGGCACAGCCGGGTAGCTGCTGGAAACACAGA	60	PASS	IMPRECISE;SVTYPE=INS;SVLEN=302;END=30878694;SUPPORT=32;COVERAGE=47,43,43,42,46;STRAND=+-;AF=0.744;STDEV_LEN=1.063;STDEV_POS=67.137;SUPPORT_LONG=0	GT:GQ:DR:DV	0/1:20:11:32
1	31033842	Sniffles2.INV.3C3S0	N	<INV>	60	PASS	PRECISE;SVTYPE=INV;SVLEN=211;END=31034053;SUPPORT=44;COVERAGE=65,18,18,17,51;STRAND=+-;AF=0.550;STDEV_LEN=0.000;STDEV_POS=0.000	GT:GQ:DR:DV	0/1:60:36:44
1	31205134	Sniffles2.INS.47S0	N	GCTAAACTTCCCTTCTCGCTTCATTTCATTTCATTTCATCTTCCATTGCTGTACCCTTTCTTTCCTAGTGATCGGCATCGGCTCCGAGGCTTCTGCATTCTTCACGTAGTTCTCGAGCCTTGGTCTTCAGCTCCATCAGCTCCTTTAAGCACTTCTCTGTATTGGTTATTCTAGTTATACATTCTTCTAAATTTTTTTCAAAGTTTTAACTTCTTTGCCGTTGGTTTGAATGGTCCTCCC	60	PASS	PRECISE;SVTYPE=INS;SVLEN=240;END=31205134;SUPPORT=19;COVERAGE=50,50,50,49,48;STRAND=+-;AF=0.380;STDEV_LEN=1.549;STDEV_POS=0.000;SUPPORT_LONG=0	GT:GQ:DR:DV	0/1:60:31:19
1	31244422	Sniffles2.DEL.1BCS0	N	<DEL>	60	PASS	PRECISE;SVTYPE=DEL;SVLEN=-328;END=31244750;SUPPORT=29;COVERAGE=38,39,42,40,45;STRAND=+-;AF=0.725;STDEV_LEN=0.000;STDEV_POS=0.000	GT:GQ:DR:DV	0/1:29:11:29
1	31367300	Sniffles2.DEL.1BDS0	N	<DEL>	60	PASS	PRECISE;SVTYPE=DEL;SVLEN=-436;END=31367736;SUPPORT=16;COVERAGE=47,51,49,47,45;STRAND=+-;AF=0.327;STDEV_LEN=1.061;STDEV_POS=1.642	GT:GQ:DR:DV	0/1:60:33:16
1	31470646	Sniffles2.DEL.1BES0	N	<DEL>	60	PASS	PRECISE;SVTYPE=DEL;SVLEN=-143;END=31470789;SUPPORT=41;COVERAGE=61,62,62,62,59;STRAND=+-;AF=0.661;STDEV_LEN=0.000;STDEV_POS=0.000	GT:GQ:DR:DV	0/1:60:21:41
1	32011971	Sniffles2.DEL.1C0S0	N	<DEL>	60	PASS	PRECISE;SVTYPE=DEL;SVLEN=-142;END=32012113;SUPPORT=17;COVERAGE=39,38,39,41,41;STRAND=+-;AF=0.436;STDEV_LEN=0.000;STDEV_POS=0.000	GT:GQ:DR:DV	0/1:60:22:17
1	32373518	Sniffles2.DEL.1C1S0	N	<DEL>	60	PASS	PRECISE;SVTYPE=DEL;SVLEN=-553;END=32374071;SUPPORT=20;COVERAGE=54,53,51,49,55;STRAND=+-;AF=0.392;STDEV_LEN=0.000;STDEV_POS=0.000	GT:GQ:DR:DV	0/1:60:31:20
1	32411248	Sniffles2.INS.48S0	N	CATATAATATATTATATATTAATATATTATGTTATATAATATATATTATATTACATATAATATATATTATATTATATATAATATAT	60	PASS	PRECISE;SVTYPE=INS;SVLEN=86;END=32411248;SUPPORT=15;COVERAGE=55,56,57,59,61;STRAND=+-;AF=0.263;STDEV_LEN=0.972;STDEV_POS=0.000;SUPPORT_LONG=0	GT:GQ:DR:DV	0/1:32:42:15
1	32449243	Sniffles2.DEL.1C2S0	N	<DEL>	60	PASS	PRECISE;SVTYPE=DEL;SVLEN=-2613;END=32451856;SUPPORT=19;COVERAGE=51,48,53,53,62;STRAND=+-;AF=0.373;STDEV_LEN=0.302;STDEV_POS=0.000	GT:GQ:DR:DV	0/1:60:32:19
1	33355923	Sniffles2.DEL.1C3S0	N	<DEL>	60	PASS	PRECISE;SVTYPE=DEL;SVLEN=-5364;END=33361287;SUPPORT=21;COVERAGE=51,46,52,49,46;STRAND=+-;AF=0.429;STDEV_LEN=0.405;STDEV_POS=0.000	GT:GQ:DR:DV	0/1:60:28:21
1	33418172	Sniffles2.DEL.1C4S0	N	<DEL>	60	GT	PRECISE;SVTYPE=DEL;SVLEN=-2988;END=33421160;SUPPORT=7;COVERAGE=50,46,41,38,47;STRAND=+-;AF=0.167;STDEV_LEN=0.548;STDEV_POS=0.894	GT:GQ:DR:DV	0/0:27:35:7
1	33476414	Sniffles2.DEL.1C5S0	N	<DEL>	60	PASS	PRECISE;SVTYPE=DEL;SVLEN=-2371;END=33478785;SUPPORT=34;COVERAGE=54,52,54,53,62;STRAND=+-;AF=0.642;STDEV_LEN=0.000;STDEV_POS=0.000	GT:GQ:DR:DV	0/1:60:19:34
1	33651812	Sniffles2.INS.49S0	N	AGCTCACCTCTCACCGCACGGCAGCTCACTCCTCACCACACCACCGCTCACTCTCACCACACGGAAGTCACTCTCACCACACGGCAGCTCACACCACACGGAATGTGTGTGTTCAATATATTAGATAGACCTAAGTGCTTTGAAGAGAAAAAGTATATTATTTTTTCACATATATAGGCAACCCAATATTATAACTGATGTGTGTTAATCAACACAATTTTTTATTTTTAATATTATATTATATTTAATATATTTAATATTATATTAATATTATATATATATTATTAATATTATATTATATTATTATATATTATTAATATTATATTATATTATAATATATTATTAATATTTATAATACATATTGTATATAATGTTATATATAATATATTATGTTAATATATTATTATTATATAACATAATATATTTATATATAATATATATAATTATTCATATTAATATTATTAATATATATATATTAGAGATATTATCTATAATAATATTAGAGATATTATCTATAATATATTAATAATAAAAAATTACCCTGGGAGACGGAGCCTCACTGTGGGGCTCAAATATCTTAAAGTTATATGATAGATATGTATAGATTTTGTTGTGATGTGTGTTTTTTTAAGTATGT	60	PASS	PRECISE;SVTYPE=INS;SVLEN=637;END=33651812;SUPPORT=26;COVERAGE=56,47,44,44,49;STRAND=+-;AF=0.591;STDEV_LEN=3.038;STDEV_POS=0.000;SUPPORT_LONG=0	GT:GQ:DR:DV	0/1:60:18:26
1	35006665	Sniffles2.INS.4AS0	N	CGCAGAGGAGTGAGCCAGACCCTCGCCTCCCAGGAGAACTGGATATCCACACGCAGAGGAGTGTGCTTTTTTTTTTTTTGCACACACAAATGTTTTTTAATTATTAACACTAAACATGATTATTTTTTTTTTTTTTTAATAAAATATATAGTGTCTGTTAGTTTTTTTTTTTTTTATCATTTTCTTTTCTAACTTGTGATATAATTTTATTATATTATTTTGATATTCTTCACTTCCTCTTTGTCACAATTAAAAATGACATTCTTTCTGATGGGTGGGGAGGTATATATATATACACACATATATGTGTGTGTATATATAATATACACACATACACATATATGTTTTTTTTTTTTTTTTCTATTTTTTTTTTTTAAAACACACTTAAATTTTTTTTTTTTTTTTGAATCAAAAAAAAAAATATGTGTGTGTGTGT	60	PASS	PRECISE;SVTYPE=INS;SVLEN=435;END=35006665;SUPPORT=20;COVERAGE=55,54,54,55,53;STRAND=+-;AF=0.370;STDEV_LEN=2.234;STDEV_POS=0.000;SUPPORT_LONG=0	GT:GQ:DR:DV	0/1:60:34:20
1	35407815	Sniffles2.INS.4BS0	N	CCACACATCAGACCCCACGACCGCCATCCACAGTCACCACATCAGACCCCACGACCGCCATCCACAGTCACCACATCAGACCCCACGACCGCCATCCACAGTCACCACACATCAGACCCCCGGGACCAACCGCCATCCACAGTCACCACACATCAGACCCCACGACCGCCATCCACAGTCACCACATCAGACCCCACGACCGCCATCCACAGTCACCACATCCAGACCCCTTCTGTGTGTACAAAAAATTTTTTTTTTTTTTTTTTT	60	PASS	PRECISE;SVTYPE=INS;SVLEN=267;END=35407815;SUPPORT=30;COVERAGE=44,41,41,40,37;STRAND=+-;AF=0.732;STDEV_LEN=1.571;STDEV_POS=0.000;SUPPORT_LONG=0	GT:GQ:DR:DV	0/1:26:11:30
1	35898854	Sniffles2.DUP.32CS0	N	<DUP>	60	GT	PRECISE;SVTYPE=DUP;SVLEN=1519;END=35900373;SUPPORT=11;COVERAGE=60,62,70,59,54;STRAND=+-;AF=0.162;STDEV_LEN=0.000;STDEV_POS=0.000	GT:GQ:DR:DV	0/0:48:57:11
1	36733265	Sniffles2.DEL.1C6S0	N	<DEL>	60	PASS	PRECISE;SVTYPE=DEL;SVLEN=-294;END=36733559;SUPPORT=19;COVERAGE=49,51,51,50,55;STRAND=+-;AF=0.373;STDEV_LEN=0.000;STDEV_POS=0.000	GT:GQ:DR:DV	0/1:60:32:19
1	36749098	Sniffles2.DEL.1C7S0	N	<DEL>	60	PASS	PRECISE;SVTYPE=DEL;SVLEN=-435;END=36749533;SUPPORT=25;COVERAGE=49,45,44,45,44;STRAND=+-;AF=0.556;STDEV_LEN=0.000;STDEV_POS=0.000	GT:GQ:DR:DV	0/1:60:20:25
1	37206069	Sniffles2.DEL.1C8S0	N	<DEL>	60	PASS	PRECISE;SVTYPE=DEL;SVLEN=-426;END=37206495;SUPPORT=22;COVERAGE=64,63,58,55,60;STRAND=+-;AF=0.373;STDEV_LEN=0.000;STDEV_POS=0.000	GT:GQ:DR:DV	0/1:60:37:22
1	37211637	Sniffles2.INS.4ES0	N	CGCCATAGTTCTCCCGGAAACGTCACACGCACCCGTTTTTTTTTTTTTTTTTTTTAAAAACACAATAAAATTGTATAAAACATTATATATATATATATATATATATTATCTATATTTGTAATAACCAGAAAAAAAAATCCGCTGATTAGGTCCATTTTACAGAGCACACACAAATTTACGTGTGTATATATAGACATACACACACACGTGTGTATATAGACATACACACACACGTGTGTATATAGACATACACACACACGTGTGATATATAGACATACACAACACACGTGTGTATATAGACATAACACACACAATATAGTTTTTAAATAAAATATATATATATATATGTATGTATATAT	60	PASS	PRECISE;SVTYPE=INS;SVLEN=358;END=37211637;SUPPORT=21;COVERAGE=61,63,63,65,68;STRAND=+-;AF=0.333;STDEV_LEN=1.640;STDEV_POS=0.000;SUPPORT_LONG=0	GT:GQ:DR:DV	0/1:60:42:21
1	37215778	Sniffles2.INS.4FS0	N	AAAATATATATTTATATTATTTATAGTATATTTATATATATACATAAATATAATTTATAATATATTTATATATAAATATATATTTATATATTTATATATATTTACTGTATATTTATACACATAAATATATTTATCTATATATATATATATTTTTATTACATAAATAAATATTATTTGATATTTATATGACATAAATATATTTTATATATATTTATATACATAAATATCATATTATATATATATAACATAAATATATACAGAAATTTTATTTATTTATTTATTTATTTAGAATATAGTATATGCATATAACATACAAATAGTGTTTGTCTCTCTTTCTT	60	PASS	PRECISE;SVTYPE=INS;SVLEN=338;END=37215778;SUPPORT=34;COVERAGE=52,55,58,58,59;STRAND=+-;AF=0.586;STDEV_LEN=1.581;STDEV_POS=0.000;SUPPORT_LONG=0	GT:GQ:DR:DV	0/1:60:24:34
1	37424272	Sniffles2.DEL.1C9S0	N	<DEL>	60	GT	PRECISE;SVTYPE=DEL;SVLEN=-1254;END=37425526;SUPPORT=9;COVERAGE=48,47,47,47,45;STRAND=+-;AF=0.191;STDEV_LEN=0.447;STDEV_POS=0.000	GT:GQ:DR:DV	0/0:15:38:9
1	37687132	Sniffles2.INS.50S0	N	TTACTGTCATTAGTAAAGATATAGCCAGTGGCCAGGTGCAGTGGCTCACTCCTGTAATCCCAGCACTTTGGGAGGCAAAGACAGG	60	PASS	PRECISE;SVTYPE=INS;SVLEN=85;END=37687132;SUPPORT=20;COVERAGE=47,46,45,46,51;STRAND=+-;AF=0.444;STDEV_LEN=0.919;STDEV_POS=0.000;SUPPORT_LONG=0	GT:GQ:DR:DV	0/1:60:25:20
1	37911592	Sniffles2.INS.51S0	N	CTGAGAAACTGCTTTGTGTAATTTTGGATTTGTCTCACAGGGTTAAATATTTCTTTTGATTGAAGAGTTTGGAAAACACGGTTTCTTGTAGTATCTGCAAAGGGGATATTTGGCAGTGCATTCAGGCATATGTGGGAAAATCTTCACATTAAAAACTAGAAAGAAGCTTTCTGTAGGAATTGTTTTGTGATGTGTGCATTCATCTACCAGACTCAAAATTTTCTTTTGGTTGAGCAGTTTGGAACTACTGTTTTTGTAAAATCTCCAAACTTATATTTGGGAAACACATTGTGACCAATGGTGAAAAAGGAAATATCTTCAGATAAAATTCAGTGGAGCTTTCTGAGAAACTGCTTTGTGTGTGTGCATTCAGCCTCACAGAGTTAAGAAATTGTTGAAGTATATATGTGTATTAAACAACAATGTACTTACAAATAAAGTTCGATACAGGAAAAATTATACCAAGGCTAAACACGCCGGCGCGGTGGCTCACGCCTGTAATCCCAGCACTTTTGGGAGGC	60	PASS	PRECISE;SVTYPE=INS;SVLEN=521;END=37911592;SUPPORT=15;COVERAGE=55,51,53,52,58;STRAND=+-;AF=0.283;STDEV_LEN=1.936;STDEV_POS=0.000;SUPPORT_LONG=0	GT:GQ:DR:DV	0/1:44:38:15
1	38121934	Sniffles2.DEL.1CCS0	N	<DEL>	60	PASS	PRECISE;SVTYPE=DEL;SVLEN=-5220;END=38127154;SUPPORT=40;COVERAGE=55,44,46,51,60;STRAND=+-;AF=0.851;STDEV_LEN=0.000;STDEV_POS=0.000	GT:GQ:DR:DV	1/1:41:7:40
1	38208311	Sniffles2.DEL.1CDS0	N	<DEL>	60	PASS	PRECISE;SVTYPE=DEL;SVLEN=-98;END=38208409;SUPPORT=41;COVERAGE=48,48,49,48,49;STRAND=+-;AF=0.854;STDEV_LEN=0.000;STDEV_POS=0.000	GT:GQ:DR:DV	1/1:44:7:41
1	38219294	Sniffles2.DEL.1CES0	N	<DEL>	60	PASS	PRECISE;SVTYPE=DEL;SVLEN=-290;END=38219584;SUPPORT=27;COVERAGE=52,54,58,57,59;STRAND=+-;AF=0.482;STDEV_LEN=0.000;STDEV_POS=0.000	GT:GQ:DR:DV	0/1:60:29:27
1	38239325	Sniffles2.INS.52S0	N	ATATATATAATATATATATATATATATATATGTAAAACCTATAAAATAAAAATAAAAAAAAAAAAAAAAAAAATATTAATTTATATTTAGTTTGTTTTGTTTTTTAGATAGATATTTAAATAGCTATATATATATATATATAAATTTTGATTCTTATTTTTTTAATTTTGAGCCAGAGTTATATGATAAAGAATGGGTGTAAAAAAAAAAAAAAAATTCTTTTACCAACATTACTTTTTTTTTTATTTTATTATTATAATTGTTATATATACGTGCTCTCTCTCTTCAAATTTTTTTAATAATCTATATTATTTAATTTTAAATCATAAATTACTTTACACATACATATAATATATATATAAAAAAAAAAAATATGTATATATCTATATACATATCTTCATGTTATACTGTTATATATTTCTATATACATGAACTTCATGTTACATGTTATATATTTCATATAATACATATCTTCTGTTATATGTTATATATTTCTTATACATATCTCTGTTATATGTTAATATATTTACTATATACATATCTTCATGTTATATGTTATAATATTTCGTATATGACATATCTCATTTATATGTTTATTATTAACTATATACATATCTTAAATGTTATTGTTATATATTTCTATAAAACATATTCTTCATGTTAATGTTATATACTTTCTATATACATATCTCATGGTGTATTGTATATATATTTTATATATACATATCTTCAGTTATATGTTATATATTTGTCATTCCCCCTCACTGACACTCGCCACCTACGCCACACTTTGTGTGTGTGTATAAAATATATTATATTTATATATATATATATTAATAAAAAACACTAAATTCTTTATATATATAGGAGAAATAATTTCACATTCCTATTATTGTTATAATCTTAAAATAGTTAATAAAAGTGTATCACACACACAATTTACTGTGTGTGTGTGTATTTTGTTTTATTTTTTAATAAAATATCCAAGACTACACTCCACTTTGGCCAGCCAAGTCCTTCTGGAATCATCCATGACTGCACTCCACTTGTGGCCAGCCAACAGTCCCTTCTGGAAAAATAAAATAAATAATCATAATCACACACTAAAGAAAGAATATTTTTTTTTATATTTCCAACGACAGAGTCAGCCAACGACAGAGTTCAGAGTAGATACCTATAGGCAAGCTCCATCTCCTCCTCCCCAGCTCCTCCCCTAGTGCACAGATACAATATGCAAAGCTCCATCTCCTCCTCCCCAGACTTCCTCCCCTAGTGACAGAATACCTATCGCAGGCTCCTTCTCCTCCTCCCCAGCTCGCTCCCCTAGTGCAGGTTTTATTTATTTATTTTAAATATATATATATATGTGTGTGTGTGTGTGTTGTTATATTTTTTTTTTTTTTTTTTTTTTTTTTTTTTTTTTTTTTTTTTTTTTTTTTGAGAGGAGTCTCCGCTCTGTCGCCCAGGCTGGAGTGCAGTGGCGGGATCCTCGGCTCCTCCAAGCTCCGCTCCGGGGTTCACGCCATTCTCCTGCCTCAGCCTCCCAAGTGCTGGGACTACAGGCGCCCGCCCAACTATGCCCGGCTAATTTTTGTTGTATTTTTAGTAGAGACGGGGTTTCACCGTTTCAGCCGGGAGATGGTCTCGATCTCTTTGACCTCGTG	54	PASS	PRECISE;SVTYPE=INS;SVLEN=1664;END=38239325;SUPPORT=15;COVERAGE=48,26,26,27,49;STRAND=+-;AF=0.577;STDEV_LEN=6.534;STDEV_POS=0.000;SUPPORT_LONG=0	GT:GQ:DR:DV	0/1:60:11:15
1	39083931	Sniffles2.DEL.1D0S0	N	<DEL>	60	PASS	PRECISE;SVTYPE=DEL;SVLEN=-2025;END=39085956;SUPPORT=12;COVERAGE=67,64,51,44,46;STRAND=+-;AF=0.226;STDEV_LEN=0.000;STDEV_POS=0.000	GT:GQ:DR:DV	0/1:5:41:12
1	39634016	Sniffles2.INV.3C4S0	N	<INV>	55	PASS	PRECISE;SVTYPE=INV;SVLEN=875;END=39634891;SUPPORT=15;COVERAGE=50,40,42,36,37;STRAND=-;AF=0.288;STDEV_LEN=1.054;STDEV_POS=0.000	GT:GQ:DR:DV	0/1:46:37:15
1	40129696	Sniffles2.INS.53S0	N	TTCTGCCTTTTCGTTGAAGGCTGATGATACAGATTTCAACATTGAGATCGGGTTCCCACCACGACGAGGGGCTAAGGAAGAGTATGTGTGATATGTCTAGAGAGCTTCTTAGTCCTCCTGTGTTTTTCGATTAGAGTTAATGGAAAATCACAGGCAACCCCATCCAGGCCGGATATCTAATTGGTTCAGACTCTTCCGTAATGAAGGTTTGATCATCCTGCCAGGCCAAGACATATGACCAACTGACATGCTATCTCAGGGCAAAGGGAATGCGAAACGGGTAGCGAAAGAAGGTAGTTATAAACGCCAGCTACATCAGAGTGAGCTGCTGCAGAAACCACGACTGGTAATAGTATTTACCTAATGGGTTAATAATATCTACCAGCACAGGTGGGAATACAAAATAACCAAAACACAAGTTATCCTTCAAATAAAACGCTTTGGGAAAAAGAACATCTTTTACTAACAGAAATTTCTATAGCCTCTTGGAAGGCCAGTTGATTCGGTAACATATGCCAGGAGACTTCAGCAATATCCTTGCTCCATTGTAGAAAACAGCAATCTGATCCTTTTCTCTCCTCAATCATTAACGAGATTAAGCATTTGGGGGTGTGATAATCCTCCAGGGACAAGTATTTCTCAAAATCATACGTTTCATTTCTTCTTAAGGTGCTTAACAAAGTCTCGTCTCATACATTGAAGAGAAAGAGACATCGTCATTAACCAAAGATAGCCAAAGAACCTATGCTTGTAGGAAGCGCTGTGACAGATTAGAAAGATGAAGTAACAGTCAGCATGGAAATAGAAATGTATCTGCATGGTAAGAGGCAGTCTAGCCGGCATAACAAATGCTGGGCAAGGGTTGTGGAGAAAAGGGAACCCTCATACACTGTTGGTGAGACACATAAATTACTACAACAACTA	60	PASS	PRECISE;SVTYPE=INS;SVLEN=921;END=40129696;SUPPORT=26;COVERAGE=63,42,42,43,58;STRAND=+-;AF=0.619;STDEV_LEN=3.319;STDEV_POS=0.000;SUPPORT_LONG=0	GT:GQ:DR:DV	0/1:60:16:26
1	41994017	Sniffles2.DEL.1D1S0	N	<DEL>	60	PASS	PRECISE;SVTYPE=DEL;SVLEN=-256;END=41994273;SUPPORT=15;COVERAGE=43,42,43,43,44;STRAND=+-;AF=0.349;STDEV_LEN=0.441;STDEV_POS=1.014	GT:GQ:DR:DV	0/1:60:28:15
1	41997080	Sniffles2.DEL.1D2S0	N	<DEL>	60	PASS	PRECISE;SVTYPE=DEL;SVLEN=-227;END=41997307;SUPPORT=21;COVERAGE=54,63,62,64,60;STRAND=+-;AF=0.333;STDEV_LEN=0.000;STDEV_POS=0.000	GT:GQ:DR:DV	0/1:60:42:21
1	43370280	Sniffles2.INV.3C5S0	N	<INV>	59	PASS	PRECISE;SVTYPE=INV;SVLEN=231;END=43370511;SUPPORT=48;COVERAGE=64,26,25,23,65;STRAND=+-;AF=0.545;STDEV_LEN=0.000;STDEV_POS=0.000	GT:GQ:DR:DV	0/1:60:40:48
1	43842307	Sniffles2.INS.54S0	N	ACAAACCTGAGCTGGGGGCTCCGAAGGGGGTGGACAAAAAAATTTGATAAAAAATTATATTCTGTTAAAATTTGATTTATGACAATTGCATCTGCATCTGCATATCATTACAAAATCTTTGTAATGCTAAGTTTCTCTCTCTCGAAAAAAATTTGACCGTAAAAAGGTGTGGGGGATGGGGTGTGTGGGGTGTCGGGGATGGGCATGGAAAGGGTGTGTGGGGTGTGGGGATAGGGTGAGGGGATGGCGTGGGGGGTGTGGCATGGGGATGGCAGGTGTGGCATGGGGTGGGGAGTGTGATATCAAAAACAAAACAAAAAGTTTTTTTATACTAGTATTATTTTTATATAAGAATGTGGTT	60	PASS	PRECISE;SVTYPE=INS;SVLEN=361;END=43842307;SUPPORT=22;COVERAGE=57,56,54,54,58;STRAND=+-;AF=0.407;STDEV_LEN=2.575;STDEV_POS=0.000;SUPPORT_LONG=0	GT:GQ:DR:DV	0/1:60:32:22
1	44059224	Sniffles2.INV.3C7S0	N	<INV>	60	PASS	PRECISE;SVTYPE=INV;SVLEN=781;END=44060005;SUPPORT=18;COVERAGE=50,17,19,37,50;STRAND=+-;AF=0.305;STDEV_LEN=0.000;STDEV_POS=0.000	GT:GQ:DR:DV	0/1:60:41:18
1	44059307	Sniffles2.INV.3C6S0	N	<INV>	59	PASS	PRECISE;SVTYPE=INV;SVLEN=344;END=44059651;SUPPORT=20;COVERAGE=48,18,18,19,37;STRAND=+-;AF=0.385;STDEV_LEN=0.000;STDEV_POS=0.000	GT:GQ:DR:DV	0/1:60:32:20
1	44208881	Sniffles2.INS.55S0	N	GAATGTTTCTTTCTAGTTTTTATCTGAAGATAATTCCTTTTCCAACATAGGCTTCAAAAGGAAAGAAATGTCCACTTGCAGATTCTACAAAAAGAGTGTCTCAAAACTGCTCTATAAAAAGGAAGGTTCAACTCTGTGAGTTGAATGCACACATCACAAAGAAGTCTCTGAGAATGGGTTCTATCTACTTTTTATTGAAGATAATTCCCTTTTTACCCATTGACATCAAAGCGCTCCATGTATCCACTTGCACATTCTAAAAAAAGTGTGTTTCAAAACTTCTCTATCAAAAGAAAGGTTCTACTCTGTGAGTTGAATGCACACATCACAAAGGATTTTCT	60	PASS	PRECISE;SVTYPE=INS;SVLEN=341;END=44208881;SUPPORT=16;COVERAGE=46,46,46,46,51;STRAND=+-;AF=0.348;STDEV_LEN=1.126;STDEV_POS=0.000;SUPPORT_LONG=0	GT:GQ:DR:DV	0/1:60:30:16
1	44353468	Sniffles2.INS.56S0	N	TGGATGGACAAGTGCATGGATCCATACAGAGTGAATGCATGGATGGGACGAGTGCATGGAATCCATAGAGAGAGTGAATGCATGGATGGACGAGTGCATGGATCTGTAGAGAGAATGAAATGCATTGGATGGACGAGTTCATGGGTCCAAGAGTGAATCTTGAATGGACAAGTGCATGGATCCATAGAGAGAGTGAATGCATGGATGGACGAGTGCATGGATCCGTAGACAGAGCGAATGCACGGATGGACAGATGCATGGATCCATAGAGTGATTGTGTGCATGGATGGATGAATGCATGGATGGATGAATGCATGAATCCACAGAGAGTGAATGCATGGATGGATGAGTGCAT	60	PASS	PRECISE;SVTYPE=INS;SVLEN=355;END=44353468;SUPPORT=23;COVERAGE=69,68,68,70,75;STRAND=+-;AF=0.338;STDEV_LEN=1.710;STDEV_POS=0.000;SUPPORT_LONG=0	GT:GQ:DR:DV	0/1:60:45:23
1	46207323	Sniffles2.DEL.1D3S0	N	<DEL>	60	PASS	IMPRECISE;SVTYPE=DEL;SVLEN=-259;END=46207582;SUPPORT=28;COVERAGE=50,48,46,47,48;STRAND=+-;AF=0.596;STDEV_LEN=29.791;STDEV_POS=15.925	GT:GQ:DR:DV	0/1:60:19:28
1	46679009	Sniffles2.INS.57S0	N	TGAATGTTGGTACATTCATCCACCCTTCATCTAAGTGAGACAGAATCCTTCATTCTTAATAGAAGGCTGAATGTGTTTGGAAACCCAATGATTAATAACATATATACTGTACAATACAGACTTAGTAGTCCTAGATAAAACTATTAGAAGGTTAGTAGCTCAAAGCGATACGACCACTTTAAATCCACCGCATTCCCTGTCAAATTTCTTGAGGTGGACTAAAAGTTTCCTCTTCTTGAATGTTGGTACATTCATCAACCCTTTCATTAGGTGAGACCAGAATCTTTCATATACAATAGAGGCTGACACGGGGTTGGAAACCCAATGCTAAATAAAATATCCGTATAGTCTTTAGA	60	PASS	PRECISE;SVTYPE=INS;SVLEN=356;END=46679009;SUPPORT=20;COVERAGE=58,52,53,52,50;STRAND=+-;AF=0.377;STDEV_LEN=1.897;STDEV_POS=0.000;SUPPORT_LONG=0	GT:GQ:DR:DV	0/1:60:33:20
1	47441001	Sniffles2.DEL.1D4S0	N	<DEL>	59	PASS	PRECISE;SVTYPE=DEL;SVLEN=-3419;END=47444420;SUPPORT=22;COVERAGE=66,61,58,51,50;STRAND=+-;AF=0.386;STDEV_LEN=0.000;STDEV_POS=0.000	GT:GQ:DR:DV	0/1:60:35:22
1	48893341	Sniffles2.INV.3C9S0	N	<INV>	58	PASS	PRECISE;SVTYPE=INV;SVLEN=938;END=48894279;SUPPORT=24;COVERAGE=55,32,35,37,40;STRAND=-;AF=0.400;STDEV_LEN=0.000;STDEV_POS=0.000	GT:GQ:DR:DV	0/1:60:36:24
1	48972503	Sniffles2.INS.59S0	N	TTAACACCTTGTGGTCAACACAGGGTTTTATTTTATTATATATATGTGTGTGAAAAAGGTTTTCAAATTTTTTATTATTTTGGAATATTTTTTTCTAAAAAAAAAAAAAATGTGTCCGTGTGTGTAATCTATACTTTAAATTTAAAAAAAAAAAAAAAAAAAAAAAAAAACTTATATACAATTATGAATTTGTGGTAGAAAAAATTATTATAACACAATTGATGACTGATCTTTAAAATAAAATAAAAGAAGCAAAGATATTTTTGTGTGTGTTTCTTCTTTAAAACACTATTATAAATAAATAAATAAATAAATGATACACACCACACACCCT	60	PASS	PRECISE;SVTYPE=INS;SVLEN=334;END=48972503;SUPPORT=14;COVERAGE=61,59,60,58,54;STRAND=+-;AF=0.233;STDEV_LEN=2.138;STDEV_POS=0.000;SUPPORT_LONG=0	GT:GQ:DR:DV	0/1:11:46:14
1	49177007	Sniffles2.INS.5CS0	N	GCTTTAATGGCCTCTTATGCTTTTGGGGTGAGCCTGTCAGGTTCCCATCTGTGTGAGTTTGTGGGTCCCAGCATTCCTTGTCTTACCAGGGAAGTCATTAACCTTTGGTGTTAATGTGACTTGTCTGCATACAATCAGGGAGATAAGCACCAGGCACCGCTATGCATGGATTTCTCCAATCTCTCCTCTTTGGGACACGCCTCACTCCTGGCACTGTGCATCCTTGTCTGTCTGTCTGCCCCTACTGCTCACCCCTGATCACCCTTGACTGGAGTCCTCCAGGGCCTGACCGCAGGTGAATCCACCTCCAGGTCCAGGGTCCCAGCTCCAGCCCAGCCCATGGTCAGCACCACAGAGTCTACTGACTGGAAGGATGACAAAGGCTGGCTGCACCTCTTGGGGGGCTGTGGAGGAGCAGGGATCAGCAAAGGAGGGAGCCCTGAGGTTCAGAGATGCTGGAAAATGCTACATATTGGAGGTGAGACTAGCTTGGGCCTTGATGTGATGCTACTACCAACTGAACAAG	60	GT	IMPRECISE;SVTYPE=INS;SVLEN=528;END=49177007;SUPPORT=9;COVERAGE=46,44,46,46,43;STRAND=+-;AF=0.196;STDEV_LEN=1.789;STDEV_POS=62.472;SUPPORT_LONG=0	GT:GQ:DR:DV	0/0:13:37:9
1	49344974	Sniffles2.INS.5DS0	N	AAGAAGAGAAAGAAAGAAAGAAAGATACTGTATGTGACACCAGGAGACTGGAGAGGTTGAGGATAGACAAATCTTTTTTCTTGAAGTAAAGAAAAACCATTTACATTAAAAAACATTTTTTTTTTTTTTTTTTTTGTTGTTGTTGTTGTTGTTGTGATATATTAAAAATTCAAGCTATTTATTTTTTTTTATATATATATATATTTTTAAGTGTAACAGGCGGACTTGATATTCTCGTAAGTGTGTTTTTTTTAGTTATATATATATATATATATATATAAAATTATCAAGGTGAAAAATATATATATATTTCTCTCTTCGAGA	60	PASS	PRECISE;SVTYPE=INS;SVLEN=326;END=49344974;SUPPORT=18;COVERAGE=43,40,38,40,41;STRAND=+-;AF=0.474;STDEV_LEN=1.687;STDEV_POS=0.632;SUPPORT_LONG=0	GT:GQ:DR:DV	0/1:60:20:18
1	51827632	Sniffles2.INS.5ES0	N	GGAAACTTGGTAGTCTTAGGCAGTCTCCACCAAGTGGCTGCTGGGAGTCTGCACAGCTCCCTGCTTGGTACCAAGGCCCTGGTGCATGGGCTATCACAAGGGATAAAGGGCCAAGATGGCTGACTAGAAGCAGCTGCAGTTGGAGGCTCCCACCAGAAGGAAAATGGTAAGTGAATCCTGCACCAGCAACGTGAAGCATCCAGGTTTCTCTCACTGGGACTGACTAGGTGGTCCCCCACAACCCATGAAAACAAGGAAAAGCACAGGTGGTGTGGCCGCCTACCTGGGAGCCACATGGGGAAAGAGGAGCTCCCCATCCCCAGCCAAGGAGGCTGGTGAGTGACGGAGCTACCCACCTGGGAACCATGCTTTTTACATGGATC	60	PASS	PRECISE;SVTYPE=INS;SVLEN=383;END=51827632;SUPPORT=18;COVERAGE=54,55,55,55,50;STRAND=+-;AF=0.327;STDEV_LEN=1.889;STDEV_POS=0.000;SUPPORT_LONG=0	GT:GQ:DR:DV	0/1:60:37:18
1	52571089	Sniffles2.INV.3CAS0	N	<INV>	57	GT	PRECISE;SVTYPE=INV;SVLEN=2579;END=52573668;SUPPORT=13;COVERAGE=51,51,38,39,60;STRAND=+;AF=0.210;STDEV_LEN=0.378;STDEV_POS=0.000	GT:GQ:DR:DV	0/0:6:49:13
1	52572014	Sniffles2.INV.3CBS0	N	<INV>	54	PASS	PRECISE;SVTYPE=INV;SVLEN=916;END=52572930;SUPPORT=18;COVERAGE=58,41,35,34,38;STRAND=-;AF=0.316;STDEV_LEN=0.483;STDEV_POS=0.000	GT:GQ:DR:DV	0/1:60:39:18
1	53007585	Sniffles2.INS.5FS0	N	TAGAGGTGGAGGTTGCAGTGAGCTGAGATGCGCACCACTGAACTCCAGCTTGGGCGACAGAGTGAGACTCCGTCTCAAAAACAAAAAAAAAGTAACTTTGATGTTTTAAAAACATTTCGATTTCCAGTTCTTTGGAACTTGGAAAATAAAAACATTTTATTAAAAAATCTCAAGCATGCAGAAAAATTAATAATTTACCTATGCATCCACCACCAAGGCTAAACCGATGTTAACATTTTGCCCTTTTTTGCTTAACATCCCCTGCCTTCTTCCTTCTTTTTATTTTTTCAGACAGAGTCCTCACTCTGTTGCCCAGGCTGGAGTGCAGTGGCACAATCTCGGGCTCACTGTAACCTCCACCTCCTGGGTTCAAGCCATTCTCGTGCCTCAGTCTCCTGAGTTGCTGAGATTACAGGCGATGCACCACCATGCTGGCTAATTTCTGTATTTTTAGTAGAGACGGGATTTTGCCATGTTGCCCAGGCTGGCCTCAAACTCCTGGCCTCAAGTCATCCACCAGCCTCGGCCTCCCATACTGCTGTGATTACAGGCATGAGCCACTGCGCCCGGCCTTGCCTTCTTAAAATATTTTATTATTTTTTGAAACAAGGTCTCACTATGTTGCCAAAGGTGGTCTTGAACTCCTGGGCTCAAGCCATCCTCTCATTTGGTCATCTCTCAAAGTCCTGTGATTACAGGGGTGAGCCACTATGCCTGGCCTTGCGGTCTTAAAATAAAGTGCCACAGACAAAGCTGAAGTTTCATCTCTCATCCCTCCCTTTTCCCACAAGTAAACTACCCATGCCTTCATGTACAATTTGGTGAGGCTTTTAAACTGTAAATATTTAGGCCGGGTGCGGTGGCTCACACCTGTAATCCAGCACTTTGGGAGGCCGAGGCGGGTGGATCACAAGGTCAGGAGATTGAGACCATCCTGGTTAACATGTGAAACCCTGTCTCTACTAAAAATACAAAAAAAATTAGCCGGGCGTGGTGATGGGCACTTGTAGTGCCAGCTACTCAAGAGGATGAGGCAGGAGAAAGGTGTGAACCCGGGAGGCAGAGCTTGCAGTGACCCGAGATCGACGCCACTACACTCCAGCCTGGGCGTCAGAGCAAGTCTCCGTCTCAAAAAAAAAAAAAAAAAAAAATTTAATATAACGCACAGAATAGTGCGCAAAACACAAAAGTACAAGTAAAAAATAATTAAAAGGCAAACATCCATATAGCCATAATCTAGGTCAAGGAAAATCCTTTTTTTCCCCAAGACAAAATCTCACTCTGTCACCCAAGCTGGAGTGCAGTGGTGCAATCCCAGCTCACCATAGCCTCGACCTAAGGGGCTCAAGTGATCTTCTCGCCCTCTGCTTCCTGAGTATCGGGAACCACAGGCATGTAACATCACACCTGGCTAATGTTTTTTTTTTTTAAATTTTTGTAGAGGAGGTCTCACTATGTTGCCCCGGCTGGTCTCAAACTTCTGGGCTCAAGCAGTTCCCCAGCCTCAGCCTCCAAAAGTGCTGGGATGACAGACATGATCCACCAGTTCTAGCCAAGGAAAGTCATTGTCATTATCCCAGACATGTGGTTCCTCCTCTCCATCTCCCAACAAATAACCACTACCCTGAATTTTATGTTTACTTTGTTATATTCTTTTTTTTTTTTTTTTTGAGACGGAGTTTCGCAACTTGTTGCCCAGGCTGGAGTGCAATGGCACCATCTTGGCTCACTGCAACCTCCGCCTCCCGGGTTTAAGCGATTTCTCCAGCCTCAGCCTCCTGAGATAGCTGGGATTACAGGTGTGCACCACCACATCTGGCTAATTTTTTTG	53	PASS	PRECISE;SVTYPE=INS;SVLEN=1832;END=53007585;SUPPORT=15;COVERAGE=48,30,30,31,51;STRAND=+-;AF=0.500;STDEV_LEN=5.761;STDEV_POS=0.000;SUPPORT_LONG=0	GT:GQ:DR:DV	0/1:60:15:15
1	53007585	Sniffles2.BND.433S0	N	[hs37d5:6699070[N	60	PASS	PRECISE;SVTYPE=BND;SUPPORT=20;COVERAGE=48,30,51,54,55;STRAND=+-;AF=0.444;CHR2=hs37d5;STDEV_POS=0.843	GT:GQ:DR:DV	0/1:60:25:20
1	53292422	Sniffles2.INS.60S0	N	AATATATTCCAAATCCAAGTTTATTCAAATTATTTTGTGGGATAATCATCAATCCTACTTTTATAATGTTATGTGTTTATTTTGGTACTTATTTTGGGAAAAA	60	PASS	PRECISE;SVTYPE=INS;SVLEN=103;END=53292422;SUPPORT=18;COVERAGE=50,52,52,52,56;STRAND=+-;AF=0.346;STDEV_LEN=0.738;STDEV_POS=23.712;SUPPORT_LONG=0	GT:GQ:DR:DV	0/1:60:34:18
1	53594065	Sniffles2.DEL.1D7S0	N	<DEL>	60	PASS	PRECISE;SVTYPE=DEL;SVLEN=-873;END=53594938;SUPPORT=17;COVERAGE=54,49,48,49,55;STRAND=+-;AF=0.347;STDEV_LEN=0.000;STDEV_POS=0.000	GT:GQ:DR:DV	0/1:60:32:17
1	53749176	Sniffles2.DEL.1DBS0	N	<DEL>	60	PASS	PRECISE;SVTYPE=DEL;SVLEN=-540;END=53749716;SUPPORT=17;COVERAGE=63,65,64,64,60;STRAND=+-;AF=0.266;STDEV_LEN=1.414;STDEV_POS=0.000	GT:GQ:DR:DV	0/1:38:47:17
1	53749603	Sniffles2.DEL.1DAS0	N	<DEL>	60	PASS	PRECISE;SVTYPE=DEL;SVLEN=-297;END=53749900;SUPPORT=27;COVERAGE=66,64,65,64,60;STRAND=+-;AF=0.422;STDEV_LEN=0.414;STDEV_POS=0.000	GT:GQ:DR:DV	0/1:60:37:27
1	53968004	Sniffles2.DEL.1DCS0	N	<DEL>	60	PASS	PRECISE;SVTYPE=DEL;SVLEN=-122;END=53968126;SUPPORT=36;COVERAGE=48,48,48,48,49;STRAND=+-;AF=0.750;STDEV_LEN=0.000;STDEV_POS=0.000	GT:GQ:DR:DV	0/1:19:12:36
1	54704679	Sniffles2.INV.3CCS0	N	<INV>	60	GT	PRECISE;SVTYPE=INV;SVLEN=2804;END=54707483;SUPPORT=8;COVERAGE=48,36,47,54,61;STRAND=-;AF=0.138;STDEV_LEN=0.000;STDEV_POS=0.000	GT:GQ:DR:DV	0/0:59:50:8
1	54705666	Sniffles2.INV.3CDS0	N	<INV>	59	GT	PRECISE;SVTYPE=INV;SVLEN=951;END=54706617;SUPPORT=7;COVERAGE=37,38,47,47,52;STRAND=+;AF=0.146;STDEV_LEN=0.447;STDEV_POS=0.447	GT:GQ:DR:DV	0/0:44:41:7
1	54705666	Sniffles2.INV.3CES0	N	<INV>	37	GT	PRECISE;SVTYPE=INV;SVLEN=1817;END=54707483;SUPPORT=6;COVERAGE=37,38,47,54,61;STRAND=+;AF=0.115;STDEV_LEN=0.000;STDEV_POS=0.000	GT:GQ:DR:DV	0/0:60:46:6
1	55287538	Sniffles2.DEL.1DDS0	N	<DEL>	60	PASS	PRECISE;SVTYPE=DEL;SVLEN=-334;END=55287872;SUPPORT=43;COVERAGE=56,59,61,58,63;STRAND=+-;AF=0.729;STDEV_LEN=0.000;STDEV_POS=0.000	GT:GQ:DR:DV	0/1:40:16:43
1	55385586	Sniffles2.INS.61S0	N	CATCCACTTAAAAAGGCTGTATTCGTAGAAAATAAATTAGTGCTTATAAAGCACTTAGCAAAGTGGCCAGTACAAGCAAGTACTCAATAAAATATCTCTGTTTTTACTACTAAACATATGTTGTTCCGCAATTATAAAATTGT	60	PASS	IMPRECISE;SVTYPE=INS;SVLEN=143;END=55385586;SUPPORT=49;COVERAGE=61,62,62,62,57;STRAND=+-;AF=0.790;STDEV_LEN=1.061;STDEV_POS=30.437;SUPPORT_LONG=0	GT:GQ:DR:DV	1/1:6:13:49
1	55974810	Sniffles2.DEL.1DES0	N	<DEL>	60	PASS	IMPRECISE;SVTYPE=DEL;SVLEN=-53;END=55974863;SUPPORT=10;COVERAGE=40,37,35,33,38;STRAND=+-;AF=0.286;STDEV_LEN=0.632;STDEV_POS=31.496	GT:GQ:DR:DV	0/1:30:25:10
1	56129277	Sniffles2.DEL.1E0S0	N	<DEL>	60	PASS	PRECISE;SVTYPE=DEL;SVLEN=-357;END=56129634;SUPPORT=22;COVERAGE=47,46,49,48,46;STRAND=+-;AF=0.458;STDEV_LEN=0.000;STDEV_POS=0.000	GT:GQ:DR:DV	0/1:60:26:22
1	56401286	Sniffles2.DEL.1E1S0	N	<DEL>	60	PASS	PRECISE;SVTYPE=DEL;SVLEN=-320;END=56401606;SUPPORT=16;COVERAGE=48,49,53,52,50;STRAND=+-;AF=0.314;STDEV_LEN=0.000;STDEV_POS=0.000	GT:GQ:DR:DV	0/1:60:35:16
1	56887707	Sniffles2.DEL.1E2S0	N	<DEL>	60	PASS	PRECISE;SVTYPE=DEL;SVLEN=-292;END=56887999;SUPPORT=44;COVERAGE=64,65,66,66,65;STRAND=+-;AF=0.667;STDEV_LEN=0.000;STDEV_POS=0.000	GT:GQ:DR:DV	0/1:60:22:44
1	57003320	Sniffles2.INS.63S0	N	CTTCTGTCTGCTCCTCTGGCCTCTGCCTCTGTGCCCCTGGCTCTGCCCTTGGAGTTCATTCTTGCTTTTTCTTGAAGGATCGCATG	60	PASS	PRECISE;SVTYPE=INS;SVLEN=86;END=57003320;SUPPORT=13;COVERAGE=47,49,48,49,52;STRAND=+-;AF=0.271;STDEV_LEN=0.378;STDEV_POS=0.000;SUPPORT_LONG=0	GT:GQ:DR:DV	0/1:32:35:13
1	57100778	Sniffles2.INS.64S0	N	GAGATGTCAGAATTGATTTAAAAAAAAAAAAGACCCAACTATAAGATGTTTACACAAAACCCATATTTCATTTTATTTTTTATTTCAATAGTTTTTGGGGTACAGGTGGTATTTTGGTTTGTGGATGAGTTACTTTAGTGCTGATTTCTGAGATTTTGGTGCCCCCATCATCTGAGCACTACACACTGTACCCAATAAGCAGTCTTTTGTCGCTCACCCACTCCCACCATTCCCCGAGTCCCCGAAAGTCCATTATATCATTCTCATGCTTTTGCGTCCTCACAGCTTAGCTTCTACTTGTAAGTGAGAACAAACAATATTTGAAAACCCATACTTTAAATATAAAGACACGTACAGATTAAAAGTGAAAGGACAGAGAAAGATTTATCACTCCAACAATAATCATTAAATAAGCAGGAGGTAAGAGGTAGTGATGCCAGGCAACATGGCAGAACAGGAAGCCTCCTGACTCTCCCTCCACCCACAAAAGCACCAAATAAACATCTATTCACGAATCAGTTCCCTCCGAGAGAAAGTCAGGGACCAGCTGAGAGACTCCTACACACTGGGCGACTAAGAAAATTTCCACATCAAATGGGAAGGAAAAGCTGAGGCATAGGACCCTGCCTTAGAACACTGCTCCACATTATCTGGAAAGGACTCCCTAATATCAAGCTTCTTCCCTGTGGAAAGAGGATTTGGTACTCACATGTAGAACCCTAACTCTAAGGTTTCCCATGGTCTGGTTCTTAATTCACCGGCTCTGAGAACAAAGAGGATTAAACACCCAAGACTCTCTAGACCACAATAAAATTGTGGTGGTTTGCTATGGGCACTCGAGTACTTCTGGGGGCTTCATCCCCAAGAGCAGTGCAGAGAAGGGGCCTAAAATATGCAGCCCCTTCTTTCTGCCTGGAAGGAATCTATAACACACTCTTCTGGTGGCTACATGCCTATTGTCTTCTAACGAACTTGCTTCAGGAAGTTAAAGAGGCAGACAAATATAGCTTGGCTGACAGCCTAAGAAGTGGACCGGCACTTCTTGAGTCTTCTCCCCTGGCTATGCCAGAGGTAACTCCAGGTTTATTAATCTCTCATGGAAGAGAGTCTGACTGTATATTGAGCACCCCACAATTTTACAGCTCCCACTCAACGGACTGTGTCTAAACTTCCTATCTCTGAAACCAGAGGGAACAAAGTATATGTGAGTCTATCTGCACCACAGAAAAAAGTGCCAGTTTTATATGGGCATGTAGGCATTTCAGGGACGTCATACCATAGGGGGCAGTGCAGAGAAGGGGCTTTAAAAAACAGCTTTTCTCCTCAAATGGGGTTTATGCCACATATCAAGTGCTCCAACTTTTATAGCACCTCCCTAAATATTCCCTCTCTGAAACTACTCTTAGCTCTGACAGCAG	58	PASS	PRECISE;SVTYPE=INS;SVLEN=1418;END=57100778;SUPPORT=9;COVERAGE=42,33,35,34,47;STRAND=+-;AF=0.257;STDEV_LEN=6.301;STDEV_POS=0.000;SUPPORT_LONG=0	GT:GQ:DR:DV	0/1:17:26:9
1	57100778	Sniffles2.BND.434S0	N	N[6:119185148[	60	GT	PRECISE;SVTYPE=BND;SUPPORT=9;COVERAGE=42,33,47,52,47;STRAND=+-;AF=0.205;CHR2=6;STDEV_POS=0.000	GT:GQ:DR:DV	0/0:7:35:9
1	57242624	Sniffles2.DEL.1E3S0	N	<DEL>	60	PASS	PRECISE;SVTYPE=DEL;SVLEN=-312;END=57242936;SUPPORT=17;COVERAGE=42,44,47,44,48;STRAND=+-;AF=0.378;STDEV_LEN=0.000;STDEV_POS=0.000	GT:GQ:DR:DV	0/1:60:28:17
1	57394229	Sniffles2.INS.65S0	N	TTAATATATAATATATCATATCATTATTTAGATAATTCTTTTTTCTTTTTTATGATGTGTGTTTTATTTATTTGTAAAGCAATATCCATACAGTAGTTTTACTTATAAGTAATTAATTTTTCCCAGCACTTAAAAAAAAAATATATGTATATAATTATAAAATAAGTATGATGGATGCACACACACACACACACAAAAAAACTAATTTTTTTTTTTTGGCACACACACAGGATTTTAGTACATATAGAGATTTTTAATTTTAATGTTCACAATGTGTGCTTAAAAAGTGTTATAGGGCTCTTTTTTTTTTTTTTTTTTTTTTTTTATTAATAAATGTGTGCACGTGCACGTGTTTTTGCACCATTGTACTCCAGCTGGGTGACAAGAGTGAACCAAAACTCCATCTCAAAAAATAAAAATAAAAAAAAAAATAAAAAGAACTAGTTCAAGTCATCTAGCTTGGAAAAGAAGCTGTGGTTGGATGCTAATGGATGTTGGGTCAGACTGAAGAGTGTACTTTCTATAGTCTGAAGTCTTTCTTAGATGGCGGCTTCTAAAAATAGAAAGTACAGGCCTGGGTACAGTAGCTCCACCTGTAATCCCAGCACTTTGGGAGGCCGAGGTGGGTGGATCACCTGAGGTCAGGAGTTCAAGACCAGCCAGGCCAACATGGTGAAACCCCATCTATATTAAAAATACAAAAAATAGCCAGGCGTGGTGGCGGGCACCTGTAATCCCAGCTACTCAGGAGGCTGAGGTAGGAGAATTGCTTGAACCTGGGAGGTGGAGGTTGCAGTGAGCTGAGATCATATAGTGTAAAATTGAAGATAACATTTTTATCTGCAGGTTGGAAAATAAAAAAAAAATCTTGTGTTTCAATTTATAAGGAAGGAGGGAGGGAGGGAGGGATTATATATATAATTAAA	60	PASS	PRECISE;SVTYPE=INS;SVLEN=930;END=57394229;SUPPORT=33;COVERAGE=75,55,54,54,73;STRAND=+-;AF=0.611;STDEV_LEN=4.524;STDEV_POS=0.243;SUPPORT_LONG=0	GT:GQ:DR:DV	0/1:60:21:33
1	58096391	Sniffles2.INV.3CFS0	N	<INV>	57	PASS	PRECISE;SVTYPE=INV;SVLEN=3209;END=58099600;SUPPORT=19;COVERAGE=62,32,55,58,57;STRAND=-;AF=0.271;STDEV_LEN=0.302;STDEV_POS=0.000	GT:GQ:DR:DV	0/1:47:51:19
1	58097568	Sniffles2.INV.3D0S0	N	<INV>	59	PASS	PRECISE;SVTYPE=INV;SVLEN=1047;END=58098615;SUPPORT=16;COVERAGE=32,32,56,43,70;STRAND=+;AF=0.271;STDEV_LEN=0.000;STDEV_POS=0.000	GT:GQ:DR:DV	0/1:40:43:16
1	58097568	Sniffles2.INV.3D1S0	N	<INV>	59	GT	PRECISE;SVTYPE=INV;SVLEN=2032;END=58099600;SUPPORT=8;COVERAGE=32,32,45,58,57;STRAND=+;AF=0.167;STDEV_LEN=0.000;STDEV_POS=0.000	GT:GQ:DR:DV	0/0:31:40:8
1	58098615	Sniffles2.DUP.32FS0	N	<DUP>	57	GT	PRECISE;SVTYPE=DUP;SVLEN=1072;END=58099687;SUPPORT=8;COVERAGE=55,45,70,60,59;STRAND=+-;AF=0.138;STDEV_LEN=0.000;STDEV_POS=0.000	GT:GQ:DR:DV	0/0:59:50:8
1	58706984	Sniffles2.DEL.1E4S0	N	<DEL>	60	PASS	PRECISE;SVTYPE=DEL;SVLEN=-114;END=58707098;SUPPORT=38;COVERAGE=56,53,53,54,51;STRAND=+-;AF=0.717;STDEV_LEN=0.000;STDEV_POS=0.000	GT:GQ:DR:DV	0/1:44:15:38
1	58743874	Sniffles2.DEL.1E5S0	N	<DEL>	60	PASS	PRECISE;SVTYPE=DEL;SVLEN=-932;END=58744806;SUPPORT=33;COVERAGE=52,43,44,45,53;STRAND=+-;AF=0.750;STDEV_LEN=0.000;STDEV_POS=0.000	GT:GQ:DR:DV	0/1:18:11:33
1	59059649	Sniffles2.DEL.1E6S0	N	<DEL>	60	PASS	PRECISE;SVTYPE=DEL;SVLEN=-243;END=59059892;SUPPORT=13;COVERAGE=53,48,45,47,44;STRAND=+-;AF=0.277;STDEV_LEN=0.000;STDEV_POS=0.000	GT:GQ:DR:DV	0/1:35:34:13
1	60106175	Sniffles2.DUP.330S0	N	<DUP>	60	GT	PRECISE;SVTYPE=DUP;SVLEN=993;END=60107168;SUPPORT=9;COVERAGE=54,56,60,49,42;STRAND=+-;AF=0.153;STDEV_LEN=0.000;STDEV_POS=0.000	GT:GQ:DR:DV	0/0:49:50:9
1	60106701	Sniffles2.INS.66S0	N	AAAGACGGATTGCCCAACCTGGTCCAGCGGTACAGAAAGCGTCCAGGACAGGAAGTAACTTGACACTGAGTGAGCTGGGAAACGGGGTTTGAGGCCAAGGGAATCACTATATGTGCAGTATTCTAGAGGCAAGAGAGCACATGGCATGTGAATGTCTACAATTTGGCTCCTTGTATCATTGTCTAACCAATGATAGGATGCCTTTACATGTTATCTTAATAATAAAAAAAGAAAAATTTTCTTCGGATTTTCTCAGGGAACCACTTGATATCTGTATATTCCGGCTTTGGCAGCGTTGCACTCTCCCAGTTCTCTACTCTCCCCTCAGGTGACTCTTTTCTTGGCATGTTAAAACATTTACCCGTTCAGCTGTGTTTTTATGAATACCTGCTATGTGCAGGCCTGTTGCTAAACCCAGGGTAATACAAAGAAAACCAGAAAAGTACCTATCCTAAGTTCACCATAAAAGTGTTGGGAGTGGCGAGTGCTTGAAACAAATGTTAAAGGAAACTAGCAGGATAATTCCAATAAAGCAAGATCCATGTACAATTTATTCTTTTGGCCCCTAAAACGTTATCCCTGGACACAGAGTAAGTGCTTCAGTATATGCTTTTTATAATTTATAGGCAACATAGAGATAATAAAGAGGTCATTCGTTGCCTAGATAAAACCAAACATATGAAGAATTTAATAAACCAAATGAATTAAGTGGCTACTGAACACAGGACTATCCATATCGTAAGTATTTAATAACCCAATATTAATTTCCAAGTAAATGAAGATAAAGTCCAATTTATCATAATTATGAGACTGTTTTATTCATCAAACAAATTACAGGCCCCTGTTACAGTTGGTTGGGGGTATAAGAGTAGCTAGAACAATCCCAGCCCCTCAGGAAATATCATCCATCTTGGTGAGTGCAGACCAAATATATAAACAGGGAATGGAAAGAGTAGTATTAAGCTCCAGATGTCCTTCACTTCCGAGCTCTCCAGATGCAGGGA	60	GT	IMPRECISE;SVTYPE=INS;SVLEN=995;END=60106701;SUPPORT=12;COVERAGE=56,60,60,55,49;STRAND=+-;AF=0.200;STDEV_LEN=3.011;STDEV_POS=252.860;SUPPORT_LONG=0	GT:GQ:DR:DV	0/0:13:48:12
1	60413472	Sniffles2.DEL.1E7S0	N	<DEL>	58	PASS	PRECISE;SVTYPE=DEL;SVLEN=-1312;END=60414784;SUPPORT=22;COVERAGE=68,64,58,64,67;STRAND=+-;AF=0.355;STDEV_LEN=0.000;STDEV_POS=0.000	GT:GQ:DR:DV	0/1:60:40:22
1	60464761	Sniffles2.DUP.331S0	N	<DUP>	60	GT	PRECISE;SVTYPE=DUP;SVLEN=1058;END=60465819;SUPPORT=7;COVERAGE=64,65,68,47,34;STRAND=+-;AF=0.115;STDEV_LEN=0.000;STDEV_POS=0.000	GT:GQ:DR:DV	0/0:60:54:7
1	60465730	Sniffles2.INV.3D3S0	N	<INV>	57	PASS	PRECISE;SVTYPE=INV;SVLEN=864;END=60466594;SUPPORT=20;COVERAGE=68,51,45,33,32;STRAND=-;AF=0.333;STDEV_LEN=1.033;STDEV_POS=0.000	GT:GQ:DR:DV	0/1:60:40:20
1	60470570	Sniffles2.INS.67S0	N	AATAAACACAGTTGTGTGTGTTTTTATATATATAAAAGAAAGAAAAAAAAAAACATAAGTCAAGTACGAGTTTAAAATATATATAATATATATTATATATAAAATATATAATATATATTATATAAAATATATATAATATATATTATATATAAAATATATAATATATATTATATAAAATATATAAAATATATTATATAAAATATATAAATATATATTATATATAAAATATATAAT	60	PASS	PRECISE;SVTYPE=INS;SVLEN=234;END=60470570;SUPPORT=28;COVERAGE=44,46,46,47,52;STRAND=+-;AF=0.609;STDEV_LEN=0.825;STDEV_POS=0.000;SUPPORT_LONG=0	GT:GQ:DR:DV	0/1:60:18:28
1	61858634	Sniffles2.INS.68S0	N	TTATATAATATATTATATATAATATTGATAATATATATTTATTATATATTAATAATGTATATTTATAATTATACTAATATATAATGAATATATATTATTTATTTATAATTATCTATTTATAAATAATATATAATTTAAAATTATATCTATAATATAATATATATAATTTAAAATTATAGATAACATATTTATTTATTTAAAACTAGACTAAATACTTTTTTTTTTTTAGTGTGTGATAAAAAAAAAAAAAAAAATTTTTTTTTTTTATAATTCTCCCCATCTCCTCTGTCGTGAGATTACCAGGTGCTTTTCCTATTTTTCTGTGCTTATTTTGTATGCCACTTTTTCTGCCAAGTATTTTTTTAAACAAAAAACAAACACAAAATATATCTGTCTTTTTTTTA	60	PASS	PRECISE;SVTYPE=INS;SVLEN=404;END=61858634;SUPPORT=25;COVERAGE=62,61,58,55,55;STRAND=+-;AF=0.431;STDEV_LEN=1.706;STDEV_POS=0.000;SUPPORT_LONG=0	GT:GQ:DR:DV	0/1:60:33:25
1	62417791	Sniffles2.DEL.1E8S0	N	<DEL>	60	PASS	PRECISE;SVTYPE=DEL;SVLEN=-510;END=62418301;SUPPORT=18;COVERAGE=52,50,52,52,49;STRAND=+-;AF=0.353;STDEV_LEN=0.000;STDEV_POS=0.000	GT:GQ:DR:DV	0/1:60:33:18
1	63151832	Sniffles2.DEL.1E9S0	N	<DEL>	60	PASS	PRECISE;SVTYPE=DEL;SVLEN=-324;END=63152156;SUPPORT=18;COVERAGE=52,49,52,55,54;STRAND=+-;AF=0.346;STDEV_LEN=0.000;STDEV_POS=0.000	GT:GQ:DR:DV	0/1:60:34:18
1	63392665	Sniffles2.DUP.332S0	N	<DUP>	60	PASS	PRECISE;SVTYPE=DUP;SVLEN=3453;END=63396118;SUPPORT=15;COVERAGE=51,57,67,47,47;STRAND=+-;AF=0.238;STDEV_LEN=0.707;STDEV_POS=0.667	GT:GQ:DR:DV	0/1:16:48:15
1	63705374	Sniffles2.DEL.1EAS0	N	<DEL>	60	PASS	PRECISE;SVTYPE=DEL;SVLEN=-2677;END=63708051;SUPPORT=33;COVERAGE=52,43,41,40,47;STRAND=+-;AF=0.805;STDEV_LEN=0.393;STDEV_POS=0.000	GT:GQ:DR:DV	1/1:11:8:33
1	65200156	Sniffles2.DEL.1ECS0	N	<DEL>	60	PASS	PRECISE;SVTYPE=DEL;SVLEN=-537;END=65200693;SUPPORT=22;COVERAGE=46,41,41,41,45;STRAND=+-;AF=0.537;STDEV_LEN=0.389;STDEV_POS=0.000	GT:GQ:DR:DV	0/1:60:19:22
1	65604543	Sniffles2.DEL.1EDS0	N	<DEL>	60	PASS	PRECISE;SVTYPE=DEL;SVLEN=-2569;END=65607112;SUPPORT=45;COVERAGE=57,52,54,55,63;STRAND=+-;AF=0.833;STDEV_LEN=0.000;STDEV_POS=0.000	GT:GQ:DR:DV	1/1:35:9:45
1	66024187	Sniffles2.DEL.1EES0	N	<DEL>	60	PASS	PRECISE;SVTYPE=DEL;SVLEN=-6067;END=66030254;SUPPORT=27;COVERAGE=47,36,28,37,52;STRAND=+-;AF=0.794;STDEV_LEN=0.488;STDEV_POS=0.000	GT:GQ:DR:DV	1/1:5:7:27
1	66055906	Sniffles2.INS.6BS0	N	AGGGGCGGCCGGGCAGAGGCGCCCCTCACCTCCCGGACGGGGCGGGCTGGCCGGGCAGGGGGCTGACCCCCCCACCTCCCTCCCGGACGGGGCGGCTGGCCGGGGGGGGGGGCTGACCCCCCCCACCTCCTTCCCGGACGGGGCGGCTGGCCGGGCGGGGGGCTGACCCCCCCACCTCCCTCCCGGACGGGGCGGCCTGGCCGGGCAGAGGGGCTCCTCACTTCCCAGTAGGGGCGGCCGGGCAGAGGCGCCCCTCACCTCCCGGACGGGGCGGCTGGCCGGGCAGGGGGGCTGACCCCCCCCCACCTCCCTCCCGGACGGGGCGGCTGGCCGG	60	PASS	PRECISE;SVTYPE=INS;SVLEN=334;END=66055906;SUPPORT=15;COVERAGE=44,42,43,43,42;STRAND=+-;AF=0.349;STDEV_LEN=1.810;STDEV_POS=0.000;SUPPORT_LONG=0	GT:GQ:DR:DV	0/1:60:28:15
1	66127613	Sniffles2.DEL.1EFS0	N	<DEL>	60	PASS	PRECISE;SVTYPE=DEL;SVLEN=-390;END=66128003;SUPPORT=48;COVERAGE=71,72,68,65,64;STRAND=+-;AF=0.706;STDEV_LEN=0.000;STDEV_POS=0.000	GT:GQ:DR:DV	0/1:60:20:48
1	66694570	Sniffles2.DEL.1F0S0	N	<DEL>	60	PASS	PRECISE;SVTYPE=DEL;SVLEN=-54;END=66694624;SUPPORT=19;COVERAGE=50,53,53,53,52;STRAND=+-;AF=0.358;STDEV_LEN=0.000;STDEV_POS=0.000	GT:GQ:DR:DV	0/1:60:34:19
1	67255200	Sniffles2.INS.6CS0	N	GTTGGTTCACACACATTTATCTTTTTAATTTTTTTAATAGATATTTTTTAAACACACCTGCAGCAGGAGCAGAGGCGGGGGGTAGCAGGGGGG	60	PASS	PRECISE;SVTYPE=INS;SVLEN=93;END=67255200;SUPPORT=17;COVERAGE=58,57,56,55,55;STRAND=+-;AF=0.304;STDEV_LEN=0.782;STDEV_POS=0.000;SUPPORT_LONG=0	GT:GQ:DR:DV	0/1:60:39:17
1	67495158	Sniffles2.BND.435S0	N	N[5:83944[	60	GT	PRECISE;SVTYPE=BND;SUPPORT=9;COVERAGE=66,36,51,44,45;STRAND=+-;AF=0.205;CHR2=5;STDEV_POS=0.000	GT:GQ:DR:DV	0/0:7:35:9
1	67624392	Sniffles2.DEL.1F1S0	N	<DEL>	60	PASS	PRECISE;SVTYPE=DEL;SVLEN=-689;END=67625081;SUPPORT=29;COVERAGE=52,50,48,45,53;STRAND=+-;AF=0.604;STDEV_LEN=0.000;STDEV_POS=0.000	GT:GQ:DR:DV	0/1:60:19:29
1	68577399	Sniffles2.DEL.1F2S0	N	<DEL>	60	PASS	PRECISE;SVTYPE=DEL;SVLEN=-4600;END=68581999;SUPPORT=20;COVERAGE=54,47,61,52,55;STRAND=+-;AF=0.377;STDEV_LEN=0.000;STDEV_POS=0.000	GT:GQ:DR:DV	0/1:60:33:20
1	69943735	Sniffles2.DEL.1F3S0	N	<DEL>	60	PASS	PRECISE;SVTYPE=DEL;SVLEN=-269;END=69944004;SUPPORT=19;COVERAGE=62,58,57,62,61;STRAND=+-;AF=0.322;STDEV_LEN=0.302;STDEV_POS=0.000	GT:GQ:DR:DV	0/1:60:40:19
1	70068143	Sniffles2.INS.6DS0	N	GGTTGTTGTTGTTTTTTGTTTTGTTTTGTTTTTGAGACAGAGTCTCGCTCTAGGCCCAGGCTGGAATGCAGTGGCACAATCTCGGCTCACTGCAACCTCCACCTCCCAGGTTCAAGAGATTCTGCCTCAGCCTCCCAAGTAGCTGGGAATACAGGCATGCACCATTACACCCAGCTAATTTTTGTATTTTTAGTAGAGATGGGCTTTCACCATGTTGGCCAGGCTGGTGTTGAATTCCTGACCTCAGGTGACCCACCTGCCTTGGCCTCCCAAAAGTGCTG	60	PASS	PRECISE;SVTYPE=INS;SVLEN=281;END=70068143;SUPPORT=46;COVERAGE=64,65,65,65,68;STRAND=+-;AF=0.708;STDEV_LEN=1.613;STDEV_POS=0.000;SUPPORT_LONG=0	GT:GQ:DR:DV	0/1:60:19:46
1	70093422	Sniffles2.INS.6ES0	N	GTCTACACAAATAAATGAAGAATGTGTGTGTGTGTGTGTGTGTGTTTTAGACAAATTAAATTGAATACAAAGTATTTGGTGTATTAACACAAAGAAAAAATTTTAGATTTATCTGCACAGGCCGGGGCAGGATGCCCTCCCATTAGGCTTGGGGGTCCCCCGGGCCCCCCCCAAGTCGGAGCCCACAC	60	PASS	PRECISE;SVTYPE=INS;SVLEN=188;END=70093422;SUPPORT=27;COVERAGE=67,61,63,60,68;STRAND=+-;AF=0.429;STDEV_LEN=0.986;STDEV_POS=0.000;SUPPORT_LONG=0	GT:GQ:DR:DV	0/1:60:36:27
1	70106336	Sniffles2.INS.6FS0	N	GGTGCTGCTGAGCTGCAGGAGCGGAGGTGCCGAGGCCTTGGTTCTTCTCATCTGGATCCCCTGCCTTGCAGCCTGTTGAAGGGGGCAGGAATCGCGAGTGTGACCCTGGGCTGAGATCCCGGGAGTGGGAAGAGGTGGCAGGAAGGGGTTCTGACGGAGGAGAAACAGGGGCCCTTGGTGGTCTGTGCTTCTTTCCCAGACACGGGAGCTGTAGAGGCCTCTGCG	60	PASS	PRECISE;SVTYPE=INS;SVLEN=225;END=70106336;SUPPORT=14;COVERAGE=46,47,47,48,49;STRAND=+-;AF=0.298;STDEV_LEN=1.389;STDEV_POS=0.000;SUPPORT_LONG=0	GT:GQ:DR:DV	0/1:48:33:14
1	70357503	Sniffles2.DEL.1F4S0	N	<DEL>	58	PASS	PRECISE;SVTYPE=DEL;SVLEN=-1826;END=70359329;SUPPORT=21;COVERAGE=50,49,49,48,54;STRAND=+-;AF=0.429;STDEV_LEN=0.467;STDEV_POS=0.000	GT:GQ:DR:DV	0/1:60:28:21
1	70412322	Sniffles2.INS.70S0	N	TTTAGTTGTTGGGGTGGCAGGACGAATACTACATGGCTGGAGCAGTAGAATGGGAGACTTTTCACTTATACTGTTATGCTTTTA	60	PASS	PRECISE;SVTYPE=INS;SVLEN=84;END=70412322;SUPPORT=22;COVERAGE=43,46,45,45,50;STRAND=+-;AF=0.489;STDEV_LEN=0.669;STDEV_POS=0.000;SUPPORT_LONG=0	GT:GQ:DR:DV	0/1:60:23:22
1	70912396	Sniffles2.INS.71S0	N	TATATTATATAAAATATATATTATATTATATAATATATATTATATAAAATATATATTATATTATAAACACAAATGTCCAGCTGTCTTTCTTTCTTTCTTTTCTTTCTTTCTTTCTTTCTTTCTTTCTTCTTTCTTTCTTTCTTTCTTTCTTTCTCTCTCTCTCTCCTTGGGTTTGTGTGTTATTGGGTAATAAATAAAGAAAGAAAGAAAGAAAGTACTCTGAAAAAATGTAACATATATATTATATATAAATATATATAAATATACGGGAGGTGAGGAGCGCCTCTGCCCGGCCCGGCTGCCCCTACTGGGAAGTGAGGAGCCCCTCTGCCGCGGCCAGC	60	PASS	PRECISE;SVTYPE=INS;SVLEN=340;END=70912396;SUPPORT=17;COVERAGE=55,59,58,59,63;STRAND=+-;AF=0.293;STDEV_LEN=1.732;STDEV_POS=0.000;SUPPORT_LONG=0	GT:GQ:DR:DV	0/1:55:41:17
1	70946203	Sniffles2.DEL.1F5S0	N	<DEL>	60	PASS	PRECISE;SVTYPE=DEL;SVLEN=-314;END=70946517;SUPPORT=32;COVERAGE=53,52,50,44,41;STRAND=+-;AF=0.653;STDEV_LEN=0.000;STDEV_POS=0.000	GT:GQ:DR:DV	0/1:60:17:32
1	71237372	Sniffles2.DEL.1F6S0	N	<DEL>	60	PASS	PRECISE;SVTYPE=DEL;SVLEN=-2982;END=71240354;SUPPORT=22;COVERAGE=54,46,44,51,56;STRAND=+-;AF=0.468;STDEV_LEN=0.000;STDEV_POS=0.000	GT:GQ:DR:DV	0/1:60:25:22
1	72394041	Sniffles2.INS.74S0	N	ACACGGTGAAACCCCGTCTGCTACTAAAAATAAAAAAATTAGCCGGGCGTGGTAGCGGGCGCCTGTAGTCCCAGCTACTCGGGAGGCTGAGGCAGGAGAATGGCGTGAACCTGGGAGGCGGAGCTTGCAGTGAGCCGAGATCGCGCCACTGCACTCCAGACCTGGGCGACCAGAGCGAGACTCCGTCTCAAAAAAAGAAAAAAAAAAAAAAAAAAAAAAAAAAAAACAAGAATAAAGTCGTTCTTATATATAATTTTTTTACCTTTAATTAGTCCAACCTCCCAGAGTGATTATTTTTTTTTTTTTAATTTGCACACCAAATGCAGTGCCTGCCACGCGCACAGCTCCCCCCTCTTTGCACACCAAATGCAGTGCCTGCCACGCGCACAGCTCCCCCCTATTTTTTTTTTTTTTTTTGTTCCGTTGTTTTTTGTACGTAAAAAATCTGATAATCCAAGATTAATTTTTTTAGTTTTTTGTTTAATAATTTTGTTCATTTTTTAACATATATTACATATGTGTAATATATTTTAATAAAAAACACACAGCAGATATACGTGTATACACGTATTATACATGTGTATATACGTAAACACACCTCTCCCCTGGCACCTGCCACACTCTAATTAATATCTCTCTCAATGTGAACTGAGGGCTATGCATGTTCCTCTAGATGCTGTTGTTATCGTGAACTGAGGGCTATGCAATGTTCCTCTAGATGCTGCTGTTATGTGAACTGAGGGGCTATGCATGTTCCCTCTAGACACTTGTTGTTATGTGAACTGAGGCTATGCATGTTCCTCTAGACGTGTTGTTATGTGAGCTGAGGGCTATGCATGTTCCTCTAGACACTGCTGTTATGTGAACTGAGGGCTATGCTGTTCCTCTAGACACTGTTGTTATGTGAACTGAGGGCTATTGCATGTTCCTTTAGCACTGCTGTTACGTGAACTGAGGGCTATGCATGTTCCTCTAGACACTGTTGTTACGTGAACTGAGGGCTATACATGTTCCTCTAGACACTGCTGTTACGTCAACTGAGGGCTATGCATGTTCCTCTAGACACTGCTGTTACGTGAACTGAGG	60	GT	PRECISE;SVTYPE=INS;SVLEN=1086;END=72394041;SUPPORT=11;COVERAGE=66,57,59,59,70;STRAND=+-;AF=0.186;STDEV_LEN=3.952;STDEV_POS=0.000;SUPPORT_LONG=0	GT:GQ:DR:DV	0/0:23:48:11
1	72477221	Sniffles2.DUP.334S0	N	<DUP>	60	PASS	PRECISE;SVTYPE=DUP;SVLEN=5425;END=72482646;SUPPORT=24;COVERAGE=43,49,82,63,62;STRAND=+-;AF=0.324;STDEV_LEN=0.000;STDEV_POS=0.000	GT:GQ:DR:DV	0/1:60:50:24
1	72514086	Sniffles2.INS.75S0	N	CGCGGTGGCTCACGCCTGTAATCCCAGCACTTTGGGAGGCCGAGGCGGGCGGATCACGAGGTCAGGAGATCGAGACCATCCCGGCTAAAACGGTGAAACCCCGTCTCTACTAAAAATACAAAAAATTAGCCGGGCGTAGTGGCGGGGAGCCTGTAGTCCCGCTACTCGGGAGGCTGAGGCAGGAGAATGGCGTGAACCCGAGAGGCGGAGCTTGCAGTGAGCCGAGATCCCGCCACTGCACTCCAGCCTGGGCGACAGAGCGAGACTCCGTCTCAAAAAAAAAAAAAAAAAAAAAAAAATGATTACTTTTGAGAACAATATAAAAAATACAGC	60	PASS	PRECISE;SVTYPE=INS;SVLEN=333;END=72514086;SUPPORT=15;COVERAGE=42,42,43,44,52;STRAND=+-;AF=0.349;STDEV_LEN=2.500;STDEV_POS=0.000;SUPPORT_LONG=0	GT:GQ:DR:DV	0/1:60:28:15
1	72755442	Sniffles2.DEL.1F8S0	N	<DEL>	60	PASS	PRECISE;SVTYPE=DEL;SVLEN=-8594;END=72764036;SUPPORT=17;COVERAGE=48,37,34,42,52;STRAND=+-;AF=0.447;STDEV_LEN=2.539;STDEV_POS=0.000	GT:GQ:DR:DV	0/1:60:21:17
1	73335263	Sniffles2.DEL.1F9S0	N	<DEL>	60	PASS	PRECISE;SVTYPE=DEL;SVLEN=-757;END=73336020;SUPPORT=18;COVERAGE=69,66,65,64,67;STRAND=+-;AF=0.277;STDEV_LEN=0.000;STDEV_POS=0.000	GT:GQ:DR:DV	0/1:48:47:18
1	73768783	Sniffles2.DEL.1FAS0	N	<DEL>	60	PASS	PRECISE;SVTYPE=DEL;SVLEN=-350;END=73769133;SUPPORT=21;COVERAGE=65,66,64,63,57;STRAND=+-;AF=0.328;STDEV_LEN=0.000;STDEV_POS=0.000	GT:GQ:DR:DV	0/1:60:43:21
1	73813675	Sniffles2.DEL.1FBS0	N	<DEL>	59	PASS	PRECISE;SVTYPE=DEL;SVLEN=-1433;END=73815108;SUPPORT=20;COVERAGE=52,49,49,51,55;STRAND=+-;AF=0.400;STDEV_LEN=0.000;STDEV_POS=0.000	GT:GQ:DR:DV	0/1:60:30:20
1	73855692	Sniffles2.BND.437S0	N	N[hs37d5:6174664[	60	GT	PRECISE;SVTYPE=BND;SUPPORT=7;COVERAGE=57,18,47,48,49;STRAND=+-;AF=0.184;CHR2=hs37d5;STDEV_POS=0.000	GT:GQ:DR:DV	0/0:16:31:7
1	74038789	Sniffles2.DEL.1FCS0	N	<DEL>	60	PASS	PRECISE;SVTYPE=DEL;SVLEN=-129;END=74038918;SUPPORT=18;COVERAGE=50,53,50,52,57;STRAND=+-;AF=0.346;STDEV_LEN=0.000;STDEV_POS=0.000	GT:GQ:DR:DV	0/1:60:34:18
1	74984439	Sniffles2.DEL.1FDS0	N	<DEL>	60	PASS	PRECISE;SVTYPE=DEL;SVLEN=-807;END=74985246;SUPPORT=36;COVERAGE=59,53,50,51,55;STRAND=+-;AF=0.706;STDEV_LEN=0.000;STDEV_POS=0.000	GT:GQ:DR:DV	0/1:49:15:36
1	75844593	Sniffles2.BND.438S0	N	N[15:30504636[	57	GT	PRECISE;SVTYPE=BND;SUPPORT=11;COVERAGE=64,53,55,64,64;STRAND=+-;AF=0.193;CHR2=15;STDEV_POS=0.000	GT:GQ:DR:DV	0/0:18:46:11
1	77100179	Sniffles2.DEL.1FES0	N	<DEL>	59	PASS	PRECISE;SVTYPE=DEL;SVLEN=-668;END=77100847;SUPPORT=37;COVERAGE=53,50,52,54,61;STRAND=+-;AF=0.712;STDEV_LEN=0.000;STDEV_POS=0.000	GT:GQ:DR:DV	0/1:46:15:37
1	77774503	Sniffles2.DEL.1FFS0	N	<DEL>	60	PASS	PRECISE;SVTYPE=DEL;SVLEN=-7086;END=77781589;SUPPORT=25;COVERAGE=53,44,42,43,55;STRAND=+-;AF=0.581;STDEV_LEN=0.277;STDEV_POS=0.277	GT:GQ:DR:DV	0/1:60:18:25
1	77832849	Sniffles2.INV.3D5S0	N	<INV>	60	GT	PRECISE;SVTYPE=INV;SVLEN=820;END=77833669;SUPPORT=5;COVERAGE=38,33,39,33,33;STRAND=+-;AF=0.132;STDEV_LEN=0.000;STDEV_POS=0.000	GT:GQ:DR:DV	0/0:41:33:5
1	78607037	Sniffles2.INS.78S0	N	CTAAATACTTAACTGAGGAAGGAAGAAAGGAAGGAAGTAAAGTTTTTTCAATAGAAGTGTAACAACTAAACTCCATCTCAAAAAAAAAAAAAAAAAAATATATGAAATCCATATGATAAACAAGTTCTTTAATTCTTTTTCTTATTACAGTAATGAGTTTTATTTAAAGAAAAATAATTTTTTTTTTTTTTTTGAGACGGGTCTCGCTCTGTCGCCAGGGGCCGGACTGGGACTGCAAGTGGTCGCAATCTCGGCTCACTGCAAGCTCCGCTTCCCGGGTTCACGCCATTCTCCTACGCCTCAGCCTCCCCGGTAGCTGGGACTCAGG	60	PASS	PRECISE;SVTYPE=INS;SVLEN=328;END=78607037;SUPPORT=20;COVERAGE=62,54,53,55,56;STRAND=+-;AF=0.377;STDEV_LEN=0.966;STDEV_POS=0.000;SUPPORT_LONG=0	GT:GQ:DR:DV	0/1:60:33:20
1	79401536	Sniffles2.DEL.200S0	N	<DEL>	60	PASS	PRECISE;SVTYPE=DEL;SVLEN=-272;END=79401808;SUPPORT=19;COVERAGE=55,57,56,56,57;STRAND=+-;AF=0.339;STDEV_LEN=0.302;STDEV_POS=0.603	GT:GQ:DR:DV	0/1:60:37:19
1	79466706	Sniffles2.DEL.201S0	N	<DEL>	60	PASS	PRECISE;SVTYPE=DEL;SVLEN=-357;END=79467063;SUPPORT=29;COVERAGE=69,67,66,63,62;STRAND=+-;AF=0.446;STDEV_LEN=0.000;STDEV_POS=0.000	GT:GQ:DR:DV	0/1:60:36:29
1	80221142	Sniffles2.DUP.335S0	N	<DUP>	60	PASS	PRECISE;SVTYPE=DUP;SVLEN=2240;END=80223382;SUPPORT=21;COVERAGE=46,50,107,72,69;STRAND=+-;AF=0.273;STDEV_LEN=0.000;STDEV_POS=0.000	GT:GQ:DR:DV	0/1:53:56:21
1	80221682	Sniffles2.DUP.337S0	N	<DUP>	60	GT	PRECISE;SVTYPE=DUP;SVLEN=1281;END=80222963;SUPPORT=12;COVERAGE=51,75,111,72,72;STRAND=+-;AF=0.145;STDEV_LEN=2.449;STDEV_POS=3.674	GT:GQ:DR:DV	0/0:60:71:12
1	80288894	Sniffles2.INS.7ES0	N	AATAACATTTCAATATCAACAACTTATTCCTCATAATCTTATAATAAATTGAAAGTGATTTAAAAGTGATTTAGTAGGGGGAAAACATATTTTTTCATGTAAATGTACATGCATTACTCTTCTTTTAAACTACTGTAGGCAATATATTAATGGACTGTGAAATCTTTAGTAGGTTTCCATCAACATTTTAAAAAATTAGTAAGAGAAAATATCAGCGTTTATTGCCTATGTGTAGCATACAAAAATTCATGAAATATTTTTCATGAATGTATGTGCATGTTTATGTGTCTATATAATGAGTAACTGTATAAAGTACTCCTGTTACATTCAAAATGTTTAATCTATACATATACAGTATCTATATGTATACTTGAGTGAAAGAGAAGTCCACTGTACTATCGTAACTTTTATGAGTTTGATTGAAGTAGCATGTACTTTCAATTGTGGATATATGCAAGAGTACATAGGGGAGAAAAAACTTAGGTAGAATTTGGAGATGAAAATAATAACATGATAAATTATTTGTT	60	GT	IMPRECISE;SVTYPE=INS;SVLEN=527;END=80288894;SUPPORT=9;COVERAGE=54,53,50,47,47;STRAND=+-;AF=0.180;STDEV_LEN=1.817;STDEV_POS=71.821;SUPPORT_LONG=0	GT:GQ:DR:DV	0/0:24:41:9
1	80299086	Sniffles2.INS.80S0	N	CAGATAAAATAGTGTGTGTGTGTAAATATTATATAATTATTCACCTGACACACTTTTTATTAAGTGTGTACTCATGACCCCTAAAAAATTATAATTTCAAGTTGTAAATGAAAAAGAGTTAAATGTCGTCACAGAACTTAAAAAAAAAAAAAAATAATTGGATCATATAAAGACACACACACACACACACACACATAATAGCATCTCTTTTTTTTCTCTCTCTTTTTGCTTGAGCAGAACCACTGCACACGTGGCAAGCACACATTAAAAAATAATTAGGAGCAGGCTGGG	60	PASS	PRECISE;SVTYPE=INS;SVLEN=291;END=80299086;SUPPORT=22;COVERAGE=62,50,52,49,50;STRAND=+-;AF=0.423;STDEV_LEN=1.288;STDEV_POS=0.000;SUPPORT_LONG=0	GT:GQ:DR:DV	0/1:60:30:22
1	80773166	Sniffles2.INS.81S0	N	GTTCTTTTTTTTTTTTATTATTATTATACTTTAAGTTCTAGGGTACATTTGCATAATGTGCAGGTTTGTTACATATGCTATACATGTGCCATGTTGGTGTGCTGCACCCATTAACTTGTCATTTACATTAGGTATATCTCCTAATGCTATCCCTCCCCACCCCCCCCCACAACAGACCCCGGTGTGTGATGTTCCCCCTTCCTGTGAAATGCTGACATCTTTCTAGTGAGTATATATCTTTATTTTTCACTTGTATACATACAATGTTCCCATGTCATTTAAAACTCTTCAATGAATATAAATTACTGAATTCATAATAGTCTATCACATGGATGCATGATCATTTATGTAACCATAATGAATGTAATAATAATAAGTAATGGCTTACAAATGCTAATAGACGGAAGTCATGATCCCAGGAGCCAGCTCTCATTAATTAACTCATTCTTTTACTCGGTCAATAAATATTTATTGTCTACTTACGTGACAGGCCTCATCTAAAGCTGGACACACAGCCATGAACAAAACAAATATAAATCCTTATTCCTCACGGAGCCTTTTTTTTTTTTTTTTTTTTTTTTTTTTAAGATGGAGTCTCACCTGTCACCCAGGCTGACTTTTATTCATCTCTGGAATTTGTTACATATTTTCTTAAAGAATTTTAATAGATTTACAATAATCTGTATTTTTCTCTGGAGCAGTTCATTCACTAAAGGCCAATTGATTATCAATTTCTTTCTTTCTTGTGTGTGTGTGTGTTACGTTTACTCTACAATATATAGAAAAAACTTTTAAAAAAGTGATAGCATATAGAAGTACAATAATTACATGAAAGTGTAATTTAAAAATAAAAAGATACACACACATTTGAGTATAGTGAGGTTTAGATAGGATGCGAGGTTTAGATAGGATGCGTTGTTTAGGTAGGATGCGAGAGTTTAGGTAGGATGCGTGGTTTAGATAGGATCGAGGTTTAGATAGGATGCGAGGTTTAGATAGGATGCGAGGTTTTAGATAGGATGCATGGTTTAGATAG	60	PASS	PRECISE;SVTYPE=INS;SVLEN=1036;END=80773166;SUPPORT=11;COVERAGE=54,46,46,46,53;STRAND=+-;AF=0.239;STDEV_LEN=2.812;STDEV_POS=0.000;SUPPORT_LONG=0	GT:GQ:DR:DV	0/1:12:35:11
1	81008021	Sniffles2.INS.82S0	N	GCAGGCACTTACAGCTAAAAAATTACACCTGTTAGTACGGCTTTCACTGTATTTCATAGGTTTTGGTATGTTGATGTTTCCATCACCGTTCGTTCCAAGAATTTTTTCAATATCCTTTTGCTTTTCTCATCAGGAGCATATTGTTTAATTTCCATAGTGTTGTGATAGTTTCCAAAATTCCTCTGTTAAACTGATTTTTAATTTTATTGTAGTCAGGGAACATACATGACTCAATTTCAGGGTTTTTTATTTTTTTAAGACTTTGTTTTTGTGGCCCAAATGCCAGGC	60	PASS	PRECISE;SVTYPE=INS;SVLEN=288;END=81008021;SUPPORT=37;COVERAGE=50,50,48,48,46;STRAND=+-;AF=0.771;STDEV_LEN=0.970;STDEV_POS=0.000;SUPPORT_LONG=0	GT:GQ:DR:DV	0/1:6:11:37
1	81119247	Sniffles2.DEL.202S0	N	<DEL>	60	PASS	PRECISE;SVTYPE=DEL;SVLEN=-447;END=81119694;SUPPORT=34;COVERAGE=56,49,50,51,50;STRAND=+-;AF=0.680;STDEV_LEN=0.000;STDEV_POS=0.000	GT:GQ:DR:DV	0/1:60:16:34
1	81351512	Sniffles2.INS.83S0	N	CCACCAGGCCCCACCCTCCAACACTGAGGATTTAAATTTCAACATGAGATTTGGTGAGAAATCCACCCCCATGATCCAATCACCTCCCACCAGGCCCCTCCTCCAACACTGAGGATTAAATTTCAACATGAGATTTGGTGAGAAATCCACCCCC	60	PASS	PRECISE;SVTYPE=INS;SVLEN=155;END=81351512;SUPPORT=35;COVERAGE=48,49,49,50,58;STRAND=+-;AF=0.714;STDEV_LEN=1.300;STDEV_POS=0.000;SUPPORT_LONG=0	GT:GQ:DR:DV	0/1:42:14:35
1	81404739	Sniffles2.DEL.203S0	N	<DEL>	60	PASS	PRECISE;SVTYPE=DEL;SVLEN=-6199;END=81410938;SUPPORT=34;COVERAGE=41,24,27,36,50;STRAND=+-;AF=1.000;STDEV_LEN=14.467;STDEV_POS=3.827	GT:GQ:DR:DV	1/1:60:0:34
1	81659633	Sniffles2.INV.3D6S0	N	<INV>	59	PASS	PRECISE;SVTYPE=INV;SVLEN=1917;END=81661550;SUPPORT=22;COVERAGE=52,40,26,30,53;STRAND=+-;AF=0.349;STDEV_LEN=0.000;STDEV_POS=0.000	GT:GQ:DR:DV	0/1:60:41:22
1	81660525	Sniffles2.INV.3D7S0	N	<INV>	60	PASS	PRECISE;SVTYPE=INV;SVLEN=848;END=81661373;SUPPORT=24;COVERAGE=51,27,28,14,50;STRAND=+-;AF=0.387;STDEV_LEN=0.218;STDEV_POS=0.000	GT:GQ:DR:DV	0/1:60:38:24
1	82079547	Sniffles2.INV.3D8S0	N	<INV>	56	PASS	PRECISE;SVTYPE=INV;SVLEN=2325;END=82081872;SUPPORT=28;COVERAGE=55,36,58,29,45;STRAND=+-;AF=0.438;STDEV_LEN=0.000;STDEV_POS=0.000	GT:GQ:DR:DV	0/1:60:36:28
1	82312027	Sniffles2.INS.84S0	N	TTTTTTTTTCTTTCTTTCTTTTTTTTTTTTTTTTTAACCCCTCTGCTCCCCTCTGCAACACACACTTGATTTTTTTTGTAATAATAATATTTCTAGTTGTGTGTGTGTTATATACACCTTTTCTTTTCTTTTCTTTTTCAAATTTCTATGATGGATGAATGTTTTATATTTTATTTTATTTAATAAAATAAATAAATAAATCATATATATCATATATAAAAAATGTAACTGGTTTTTTAGTTCAAAAAAAAGTCCTCTACCTCCTCTACCTAGATAAAATGAATATATATATAAATGTCCCCATCCCCCATGTTAAAAAAAAAAAAAATATTTTAC	60	GT	PRECISE;SVTYPE=INS;SVLEN=336;END=82312027;SUPPORT=11;COVERAGE=54,51,51,50,53;STRAND=+-;AF=0.216;STDEV_LEN=1.496;STDEV_POS=2.582;SUPPORT_LONG=0	GT:GQ:DR:DV	0/0:1:40:11
1	82863730	Sniffles2.INV.3D9S0	N	<INV>	58	GT	PRECISE;SVTYPE=INV;SVLEN=3190;END=82866920;SUPPORT=10;COVERAGE=50,38,54,57,60;STRAND=-;AF=0.167;STDEV_LEN=0.816;STDEV_POS=0.000	GT:GQ:DR:DV	0/0:39:50:10
1	82864909	Sniffles2.INV.3DAS0	N	<INV>	59	GT	PRECISE;SVTYPE=INV;SVLEN=1094;END=82866003;SUPPORT=10;COVERAGE=41,35,54,47,67;STRAND=+;AF=0.169;STDEV_LEN=0.408;STDEV_POS=0.000	GT:GQ:DR:DV	0/0:36:49:10
1	82864909	Sniffles2.INV.3DBS0	N	<INV>	55	PASS	PRECISE;SVTYPE=INV;SVLEN=2007;END=82866916;SUPPORT=14;COVERAGE=41,35,48,57,60;STRAND=+;AF=0.246;STDEV_LEN=0.000;STDEV_POS=0.000	GT:GQ:DR:DV	0/1:20:43:14
1	82866003	Sniffles2.DUP.33BS0	N	<DUP>	58	GT	PRECISE;SVTYPE=DUP;SVLEN=1013;END=82867016;SUPPORT=13;COVERAGE=56,48,67,57,60;STRAND=+-;AF=0.210;STDEV_LEN=0.000;STDEV_POS=0.000	GT:GQ:DR:DV	0/0:6:49:13
1	83042670	Sniffles2.DEL.204S0	N	<DEL>	60	PASS	PRECISE;SVTYPE=DEL;SVLEN=-283;END=83042953;SUPPORT=18;COVERAGE=56,54,56,55,52;STRAND=+-;AF=0.327;STDEV_LEN=0.422;STDEV_POS=0.000	GT:GQ:DR:DV	0/1:60:37:18
1	83478944	Sniffles2.DEL.205S0	N	<DEL>	60	PASS	PRECISE;SVTYPE=DEL;SVLEN=-642;END=83479586;SUPPORT=35;COVERAGE=59,54,55,55,55;STRAND=+-;AF=0.636;STDEV_LEN=0.000;STDEV_POS=0.000	GT:GQ:DR:DV	0/1:60:20:35
1	84202305	Sniffles2.INV.3DCS0	N	<INV>	60	GT	PRECISE;SVTYPE=INV;SVLEN=2915;END=84205220;SUPPORT=10;COVERAGE=51,33,58,64,66;STRAND=-;AF=0.159;STDEV_LEN=0.000;STDEV_POS=0.000	GT:GQ:DR:DV	0/0:47:53:10
1	84203331	Sniffles2.INV.3DDS0	N	<INV>	59	GT	PRECISE;SVTYPE=INV;SVLEN=1012;END=84204343;SUPPORT=7;COVERAGE=38,41,60,62,78;STRAND=+;AF=0.113;STDEV_LEN=0.000;STDEV_POS=0.000	GT:GQ:DR:DV	0/0:60:55:7
1	84203331	Sniffles2.INV.3DES0	N	<INV>	56	GT	PRECISE;SVTYPE=INV;SVLEN=1887;END=84205218;SUPPORT=9;COVERAGE=38,41,60,64,66;STRAND=+;AF=0.161;STDEV_LEN=0.000;STDEV_POS=0.000	GT:GQ:DR:DV	0/0:41:47:9
1	84204343	Sniffles2.DUP.33CS0	N	<DUP>	58	GT	PRECISE;SVTYPE=DUP;SVLEN=978;END=84205321;SUPPORT=9;COVERAGE=60,60,78,65,66;STRAND=+-;AF=0.130;STDEV_LEN=0.000;STDEV_POS=0.000	GT:GQ:DR:DV	0/0:60:60:9
1	84234134	Sniffles2.DEL.206S0	N	<DEL>	60	PASS	PRECISE;SVTYPE=DEL;SVLEN=-2038;END=84236172;SUPPORT=14;COVERAGE=56,55,59,58,61;STRAND=+-;AF=0.246;STDEV_LEN=0.000;STDEV_POS=0.000	GT:GQ:DR:DV	0/1:20:43:14
1	84310192	Sniffles2.DEL.207S0	N	<DEL>	59	PASS	PRECISE;SVTYPE=DEL;SVLEN=-4561;END=84314753;SUPPORT=46;COVERAGE=58,53,53,53,64;STRAND=+-;AF=0.868;STDEV_LEN=0.000;STDEV_POS=0.000	GT:GQ:DR:DV	1/1:58:7:46
1	84517974	Sniffles2.DEL.208S0	N	<DEL>	60	PASS	PRECISE;SVTYPE=DEL;SVLEN=-6634;END=84524608;SUPPORT=40;COVERAGE=48,30,31,35,57;STRAND=+-;AF=1.000;STDEV_LEN=0.000;STDEV_POS=0.000	GT:GQ:DR:DV	1/1:60:0:40
1	84712032	Sniffles2.DEL.209S0	N	<DEL>	60	PASS	PRECISE;SVTYPE=DEL;SVLEN=-3808;END=84715840;SUPPORT=21;COVERAGE=59,56,61,52,57;STRAND=+-;AF=0.375;STDEV_LEN=0.000;STDEV_POS=0.000	GT:GQ:DR:DV	0/1:60:35:21
1	86401364	Sniffles2.DEL.20BS0	N	<DEL>	60	PASS	PRECISE;SVTYPE=DEL;SVLEN=-3157;END=86404521;SUPPORT=21;COVERAGE=49,49,52,56,60;STRAND=+-;AF=0.404;STDEV_LEN=0.302;STDEV_POS=0.000	GT:GQ:DR:DV	0/1:60:31:21
1	86402244	Sniffles2.DEL.20AS0	N	<DEL>	60	PASS	PRECISE;SVTYPE=DEL;SVLEN=-2081;END=86404325;SUPPORT=18;COVERAGE=50,49,54,51,60;STRAND=+-;AF=0.353;STDEV_LEN=0.000;STDEV_POS=0.000	GT:GQ:DR:DV	0/1:60:33:18
1	86405797	Sniffles2.DEL.20CS0	N	<DEL>	60	PASS	PRECISE;SVTYPE=DEL;SVLEN=-343;END=86406140;SUPPORT=45;COVERAGE=63,63,64,63,66;STRAND=+-;AF=0.714;STDEV_LEN=0.000;STDEV_POS=0.000	GT:GQ:DR:DV	0/1:54:18:45
1	86740971	Sniffles2.DEL.20DS0	N	<DEL>	60	GT	PRECISE;SVTYPE=DEL;SVLEN=-716;END=86741687;SUPPORT=9;COVERAGE=57,60,58,59,61;STRAND=+-;AF=0.153;STDEV_LEN=0.707;STDEV_POS=0.707	GT:GQ:DR:DV	0/0:49:50:9
1	87509963	Sniffles2.INS.86S0	N	ATTGCGTGTGTGGTATTAATAAAAAAAATTGACACTTTCTTTCTTTCTGTTAATGTGTGTGAATTATATCTTTTTTCTTTCTTAGGTGTGTTTTTTTTTTTTTTTTTTTTTTTTTTTCATGAGAACTTTCACATAAGTAGTAATTCATCAAATCATAAACTTACGTATATATATACGTTTTTAAATATATATATATAATATATATATATATTTTTTTTTTTTTGTAGATAGATAATTGTATAGTTAGGTACAAATATATAAATAACTACATATTATATAGTTATGTACAATATATAAAATAACTACATTATAGTTATGATAATATATCAAATAACTACATATCATATAGTTATGACAATATATAAAAATACATATCATATAGTTTTACACAATATATAACAATAACTACATATTATATAGTTTTGACACAATATATAAATAACTACCATATTATATAAGTTTTACACAACATATACAATAACCTACATATTATATAGTTTAACGCAATATTATACCATAACTACATATATATAGTTTTATGCATATGTAAAATAACTACATATTATATAGTTTTACGCATATGTAAAAATAAGTACCATATTATTATAGTTTTACACAATATATAAAATACATATATAGTTTTACGCAATATATTAAAATTAACTACATATCTATTTAGTTTTAATGCAATATATAAAATAATCTACATTCATATATTTTACGCATATATAAAAAATAGCTGACATATTATATATTAGTTATACAACGATATAAATTAAACTAATATTATATGAGTGTTATACAATATATAAAATAACTACTTATTTATATGTGTTATACAATATATAAAATAATACATATATATTCATATAGCAATATATAAAATAACTACATATTATATAGTCTTATACAATATATCAAAATAACTACATATTATATACTCTCTTTATACCAATGTTAAAATAACTACATATTATATATTCTTAATACAATATATAAAACACAACATATTATATATTCTTATACAATATATGAAATAACTACATATTAATAGTCTTATACAATATATGAAATTATATATTATATAGTCTTATAGAATATATAAAATAACTATATTATTATAAGTCTTATACAATATATAAAGAAGTATATATTATATATCTTATAAAATATATAAAATTAACTAGATATTATATATTCTTTATACAATATAAAATAACTAGATATTATATATTCTTATACAATGTATAAAATAACTAGATATTATATTATTCTTATGACAAATGTATAAAATAACTATATGTTATATATTCTTACACAGTTATATAAAATAATTAGATATTAGACTTTTTTGTAATACTTGGACAATAAATTTTATAAAAATATGGAGGAAACTGAGGGGCTATGGAAGAAACTGGGGCATATGGAGGAACTGTGGGGCTTATTTTTTCTTTTTTTAATTCAATTTTATTTTTTTATTTTTTTTTTTTTTAATACATACTATTTATTTACACACGAGAGAGAGAGGAGAGAGAGTTTTAATATATAAAAATTTTTTTAAAATATATATACAATTAATTTCAAAGTTTAAGAAATTGGTTAATTTTGACTTTTATCAAATTTTTTTTAAAATTAAAATAGAATATGTGTTAGTGCATGTTTTAAATGTATTTAAATACTGATGTTAAATAGTATTTAAATAGTATTAAATACTATTTAAATAGTATTTAAATAGTATTTAAATAGTATTTAAAACACAAAACTCATTATATTTTATTATATATAATCCCCATTATATATAATAAAATTTTATTTTATAATTTTTATTAATGTACAAAAACCTCATAAAAAAGATACTCAGCATTGTAGTGTAAAAAAAAAAAAAAAATTCACACAGTATATAATTATTATATATATAATATGTATATTTCTTTGCAACTACAGGTTTTTTTTTTTTTTCTGTGTTAATGAAACCGTTGTTCCTTCCTTCCTTCCCATTTATTCTTTTTTTTTATACTAGTTATTTTATTTTATAATTTAGATTTAAAATAGTACAAATTTAAAATATTCATATTACCATATATAGTAAAAAAAAAAAAAAAAATAAAAACAAAAAAAATGTTTAAAACTAATTTATTTTAAAATTAAGGTTTTTTCTTACCCACATATCACAATTTTTTATATATGGGATAGTATATAAGAGAATCTGAGAAATAAACAATTTTTTTTTTTTTTTTTATAAAATAACACATATTTACACTATTTATGACAAATTATAAAAGAAAACACAAAACACTCAGAACCCGAAACAGTTTCCTATGAATCCTATGTGAGGAGAACTAACTCAAATGAATTAATTCTTTTTTTTTTTTTTTTTTTTTTTTTTATATACTAAACAAGTCTCTTCTCTTCTCTTCTCTTCTCTTCTCTTTCTCTTGGTAGAAATATATATATTTCTATATTTGTAGAAACTATCATATATTTCTATCAT	56	PASS	PRECISE;SVTYPE=INS;SVLEN=2491;END=87509963;SUPPORT=12;COVERAGE=55,25,25,25,48;STRAND=+-;AF=0.480;STDEV_LEN=4.416;STDEV_POS=0.000;SUPPORT_LONG=0	GT:GQ:DR:DV	0/1:60:13:12
1	87613611	Sniffles2.DUP.33DS0	N	<DUP>	59	GT	IMPRECISE;SVTYPE=DUP;SVLEN=675;END=87614286;SUPPORT=10;COVERAGE=55,56,53,53,54;STRAND=+-;AF=0.161;STDEV_LEN=41.054;STDEV_POS=42.335	GT:GQ:DR:DV	0/0:44:52:10
1	87613985	Sniffles2.INS.87S0	N	GTGAACCCTGTATGAGTCCACAATCCTGAACAGTTGCTTTGGGTGGTAGCTAGCCGTTCCTTCTCACCAGGGATTGGTCATGTATTTAATGGCAGACTCTCCCTTCCCCTACCTTCCCTCTTCCCCACGTTTTCCCCTGGGTGTCCTAAAGGCTTGGCACCCTTAACAGTGCCTTCTCCTCCCATGGGCTCAGCCACAGGTATTTCTTAGGAGTCTCACCTCCTCGGGTGACTTTTCCAGCCTGTCTTCCTGGCTCATCCCACTGCCTTGTCTGGGCTCAAACGGCTGATGCTTTGGTCTGCGATCTGGCCATTTTTACTTCCTAGGCTACGGGTAAGTTGCCTTCTTCACAGCCTGGTAATGAAGAGCAAATGAGAAAAATGATGACAACACTTTGTAAACTGTAAAGTGGTGCAAATATTACTTGTTATTGTTACCTGCAATACTCGGGGATTTTCCTTGTTTGGTTCCAGTTTAAGTAACCAGGGCCTGTGTTAGGCTTGGGAAGCTTCAATTACAACTGAAGGGTGAAATTAGGTGATAAAGGCTTTAATATAGGTTTTGTGTTGAGGACCTAAGACAACACTAAG	60	PASS	IMPRECISE;SVTYPE=INS;SVLEN=599;END=87613985;SUPPORT=29;COVERAGE=58,59,53,56,54;STRAND=+-;AF=0.547;STDEV_LEN=21.133;STDEV_POS=125.014;SUPPORT_LONG=0	GT:GQ:DR:DV	0/1:60:24:29
1	88047131	Sniffles2.DEL.20ES0	N	<DEL>	60	PASS	PRECISE;SVTYPE=DEL;SVLEN=-156;END=88047287;SUPPORT=20;COVERAGE=48,54,54,55,53;STRAND=+-;AF=0.370;STDEV_LEN=0.000;STDEV_POS=0.000	GT:GQ:DR:DV	0/1:60:34:20
1	88813583	Sniffles2.INS.88S0	N	GTATATGACAATATATGAAATATATGATATATATATGAGATATATGAGATATAGATGATATATATATGAGATATATTGAGATATATAAAGATATATTGAGATATATATGTTATATATATGAGATATATATGGATATATATATGAGATATATATATGAGATATATATTTGAGATATATATGAGATATATAATGAGATATATATGAGGTACATGTATGATATATATATCCATATATATGATACTATATATGGAGATATATATCTTATATATATGATATATATGAGCATATATATGTCATATATATGAGATATATATGAGATATATATATCATATATATGATATAACTATGAGATATATAT	59	PASS	PRECISE;SVTYPE=INS;SVLEN=358;END=88813583;SUPPORT=22;COVERAGE=62,63,60,60,60;STRAND=+-;AF=0.367;STDEV_LEN=1.564;STDEV_POS=0.000;SUPPORT_LONG=0	GT:GQ:DR:DV	0/1:60:38:22
1	89094528	Sniffles2.DEL.20FS0	N	<DEL>	60	PASS	PRECISE;SVTYPE=DEL;SVLEN=-796;END=89095324;SUPPORT=17;COVERAGE=63,61,61,60,64;STRAND=+-;AF=0.279;STDEV_LEN=0.000;STDEV_POS=0.000	GT:GQ:DR:DV	0/1:47:44:17
1	89247067	Sniffles2.INS.8AS0	N	GTTAAGATTATAAATATAGAAAAATCTTAACTCAAATAAGTGTCTCCGCCAGAAAAAGAACTTACTTTACTTACACAATGTGTGTAGGTATTTTTTTTTTTTTTTTTTTGTTTTTTTTTTTTTTATCTTTAATTCACATA	60	PASS	PRECISE;SVTYPE=INS;SVLEN=139;END=89247067;SUPPORT=39;COVERAGE=58,57,57,57,59;STRAND=+-;AF=0.684;STDEV_LEN=1.078;STDEV_POS=0.000;SUPPORT_LONG=0	GT:GQ:DR:DV	0/1:60:18:39
1	89424737	Sniffles2.INV.3E0S0	N	<INV>	60	PASS	PRECISE;SVTYPE=INV;SVLEN=1022;END=89425759;SUPPORT=21;COVERAGE=60,44,56,35,36;STRAND=-;AF=0.362;STDEV_LEN=0.000;STDEV_POS=0.000	GT:GQ:DR:DV	0/1:60:37:21
1	90370479	Sniffles2.INS.8BS0	N	TCCGACCTGGGCGACAGAGAGAGAACTCCGTCTCAAAAAAAAAAAAAAAAAAAAAACGTGGGGTGAGTGACCTGGTTTTAGTGACTTAACACACATTTTATTTATTTATTTATTTATTTATTTTTATCAATTTTTTTAATT	60	PASS	PRECISE;SVTYPE=INS;SVLEN=141;END=90370479;SUPPORT=21;COVERAGE=48,49,50,53,50;STRAND=+-;AF=0.420;STDEV_LEN=0.674;STDEV_POS=0.000;SUPPORT_LONG=0	GT:GQ:DR:DV	0/1:60:29:21
1	90914468	Sniffles2.INS.8CS0	N	TCATACCATAATGTTTAGGTGTATAAAACAATACCAGAATGTTTATGGTATAAAAGTGGTTTTTTTTTTGTGACTTAAAAGTTTTTTCTCCAATTAACACACACAAATTAAAATAAACAAAACAAAACAAATATAATTATATATATATTTTTTTTTTTTTTTTTTTTTTTCACAAGTTTATTTCCATCAATAATCCTTAAAAAAAAACCACAATATCAAAAAAAAAAATAGTTCACATCGATGCATGGTTTTGTTTGGATTGGTTATTGGTATTATCTAATCTCCAGTGTGTGTAAATTTATTATTATTATTTTAAGCCTACTTGAATTATATTTGTATACAAAATTAAAAACTTAGTAGAAAGGTCAGTTTTTAATTAATAGATCCAGCGATTGTTTATGAGTGGTTAAAGATCAAGATAAATATGTGTGTGTGTTTTGTCGCGGCGCACACACACACTTTCAAAAGTATTTCGAATAGATATTTCTTTTTTTTAAAGTTTGATGCGTCAGAATGTGTTAATGTTTGATTAGATAGATAAATACTTTAAAAAAATAAAAAAAAAATTTTGTTCTATACTTACTTATACTATACTATAAATATTTAAACACACCAGTTTAATTGTATATTTTAGAGCTTGAGAGAGAGGAGATATAAATTGACAGCCCTACATAAGACTTTATCTTGAGCTTATATATAGTTATATATATAGTTATATATATAGTTATATATATATAGTTATATATTATAGTTAATATATATATAGTTATATATATAGTTATATATATATAGTAGGCTTAAAAAACAATTTAAAGTTAAAGAAAGAAAGAGAATTTTAAAGATTGTGTGTGTTGTGTGTGTTAAATAAAGCGCGCGCGCGCACACACTTAATGTGTGTGTGTTGAACACACACACACACATAAGAGATTGATAGATAGATAAAGAGTAGATAACAACATATATACATATACACACATATTATGGCATATATAAAGGAAGATCTCTCTACGTTTTTTTTTTCAAAGGGCTGTCTCATTACTGAGTGTGCATCCAGCTCCACGGTTCCTGTTCTGCACAAAGCCTCCCATCCCCATCCTCCTCTCTGGAACTGAAGCACCAGAACAACCGGCGCCCCAGGACCCCTGGCAGGTGTCTCATTCCTGAGGTGCATCCAGCTCCACGGTTCTGTTCCGCACAAAGCCCCTCCACCATTCCTCCTCTCTGGACACTGAAGCACCCAGAACAACCGAGCCCACAGGACCCCTGGCAAAGTTTTTATATATATATATAAAAACACTCACCCAAGACTTCTCACACTCACCCCTCCCAGACTTCTCCACTCACCCCCAATAATATATATATTTTTTTTTTTTTTTTTTCTTTTTTTTTTTTTTTTTTGGAGAGGAGTCTCGTCTTGTCGCCCAGGTCGGACTGCGTGACTGCCAGTGGCGCAGATCTCGTGCTCACTGCAACTCCGCTTCCGGGTTCACGCCGATTCTCCTCGCCTCAGCCTCCCGAGTAGCTGGGACTAACAGGCGCCCGCCACCGGCCCGGCCTAATTTTTTTGTATTTTTTAGTAGAGCCGGGGTTTCACCTTGTTAGCCAGGATGGTCTCGATCCCTGACCTCATGATCCCACCCTCCTCGGCCTCCCAAGTGCTGGGATTACAGGCGTGAGCCCACCCCCGGCCTAAAAAA	60	PASS	PRECISE;SVTYPE=INS;SVLEN=1697;END=90914468;SUPPORT=17;COVERAGE=62,31,32,33,55;STRAND=+-;AF=0.531;STDEV_LEN=3.887;STDEV_POS=0.000;SUPPORT_LONG=0	GT:GQ:DR:DV	0/1:60:15:17
1	91040160	Sniffles2.DEL.211S0	N	<DEL>	60	PASS	PRECISE;SVTYPE=DEL;SVLEN=-275;END=91040435;SUPPORT=18;COVERAGE=44,48,48,48,52;STRAND=+-;AF=0.375;STDEV_LEN=0.000;STDEV_POS=0.000	GT:GQ:DR:DV	0/1:60:30:18
1	91225969	Sniffles2.DEL.212S0	N	<DEL>	60	PASS	PRECISE;SVTYPE=DEL;SVLEN=-5999;END=91231968;SUPPORT=33;COVERAGE=49,35,35,32,46;STRAND=+-;AF=0.971;STDEV_LEN=0.507;STDEV_POS=0.000	GT:GQ:DR:DV	1/1:60:1:33
1	91634868	Sniffles2.DEL.213S0	N	<DEL>	60	PASS	PRECISE;SVTYPE=DEL;SVLEN=-149;END=91635017;SUPPORT=19;COVERAGE=56,56,59,57,57;STRAND=+-;AF=0.333;STDEV_LEN=0.000;STDEV_POS=0.000	GT:GQ:DR:DV	0/1:60:38:19
1	91938898	Sniffles2.INS.8DS0	N	CAGTGTGGACCCCTCTCCACACTCCCCACCTTCATCCACGCTCCCTTCTCCTCAGTGGACCCCGCCCTCCACACCCCCACGTGTGCCACCTTCCCTCTCCTAAGTGTGGACCCCCCCCCACACTCCCCATCTTCATCCACGCCTCCCCTCTCCTCGTGGGGACCCCCCTCCACACTCCCCACCTTTCATCCACGCTCCCCTCTCCTCAGTGAACACATTAAAAAAAAAAA	60	PASS	PRECISE;SVTYPE=INS;SVLEN=230;END=91938898;SUPPORT=15;COVERAGE=59,57,58,58,61;STRAND=+-;AF=0.259;STDEV_LEN=1.803;STDEV_POS=0.000;SUPPORT_LONG=0	GT:GQ:DR:DV	0/1:30:43:15
1	92128576	Sniffles2.INV.3E2S0	N	<INV>	59	PASS	PRECISE;SVTYPE=INV;SVLEN=4034;END=92132610;SUPPORT=26;COVERAGE=53,42,44,40,50;STRAND=+-;AF=0.400;STDEV_LEN=0.000;STDEV_POS=0.000	GT:GQ:DR:DV	0/1:60:39:26
1	92131786	Sniffles2.INV.3E3S0	N	<INV>	60	PASS	PRECISE;SVTYPE=INV;SVLEN=3931;END=92135717;SUPPORT=33;COVERAGE=42,30,49,35,50;STRAND=+-;AF=0.532;STDEV_LEN=0.000;STDEV_POS=0.000	GT:GQ:DR:DV	0/1:60:29:33
1	92680976	Sniffles2.DEL.215S0	N	<DEL>	60	PASS	PRECISE;SVTYPE=DEL;SVLEN=-848;END=92681824;SUPPORT=33;COVERAGE=55,47,47,51,56;STRAND=+-;AF=0.688;STDEV_LEN=0.000;STDEV_POS=0.000	GT:GQ:DR:DV	0/1:58:15:33
1	93498195	Sniffles2.INS.8ES0	N	AGGAGAGGCCTTCTCCCACTGGAGAGAAACTTCCAGACCAGCCCCTCACACCACAGCCAAGGACAAAAAAAAAAACTTCAACATTTTTTTTTTCTACTGTTCTTTGAAAAAATTATTTTTTTTTTTATTCGTGTGTGTGTCTTTTTAATCTTTTTTTTTTTTAAAAAAAATTATATTATATATAAATTATATGTTTATATTATATATAAATTATATATTTATATTATATATAAATATATATATTATATATAATATAAATATATATATTTATATATGTATATTTATATATAATATAAATTATATAATTTATATTATATATAAATTATAAATTTTAT	60	GT	PRECISE;SVTYPE=INS;SVLEN=338;END=93498195;SUPPORT=10;COVERAGE=50,45,47,48,60;STRAND=+-;AF=0.213;STDEV_LEN=1.169;STDEV_POS=0.000;SUPPORT_LONG=0	GT:GQ:DR:DV	0/0:3:37:10
1	93498196	Sniffles2.INS.8FS0	N	GGAGGAGGCCTTTCCCACCTGGAGAGAAACTTCCAGACCAGCCCCTCACACCACAGCCAAGGACAAAAAAAAAAAACTTCAACATTTTTTTTTTCTACTGTTCTTTGAAAAAATTCTTTTTTTTTTTATTCGTGTGTGTGTCTTTTTAATCTTTTTTTTTTTTAAAAAAAATTATATTATATATAAATTATGATATTTATATTATATATAAATTATATATTTATATTATAATAAATATATATATTATATATAATATAAATTATATATTTATATATGTATATTTATAGTATAATATAAATTATATAATTTATATTATATATAAATTATATAATTTATATAGAGAAAAGGAGTCTGAGGGGAGGTGGTCATAATCTTAACTATGAGAAAAAATAAATAACTGTTATCTAATTTATTTTTTGTATCGAATCCTATAGATACCTCCCAGCCAAAAAAACCTTCCCGTGGCTCACCCGCAGTTTCGGTTAAAAAAGTGTTAAAAACATACAATTTCCCCTCCCCAAGATTTTAGATAAATTATAATAAATTATATCGGTGTATATATATATATATATAATTTAAAAAAAAAAAAAAAAAAAAAAATATAAAGAACTGTAAAATCAAAATAAAAATTTCTATTTTTTTAATTTTAATTTACTTGGAGAAGAGAATTAAAGT	60	PASS	PRECISE;SVTYPE=INS;SVLEN=677;END=93498196;SUPPORT=17;COVERAGE=50,45,47,48,60;STRAND=+-;AF=0.362;STDEV_LEN=2.345;STDEV_POS=0.000;SUPPORT_LONG=0	GT:GQ:DR:DV	0/1:60:30:17
1	94288344	Sniffles2.DUP.33FS0	N	<DUP>	60	PASS	PRECISE;SVTYPE=DUP;SVLEN=3032;END=94291376;SUPPORT=35;COVERAGE=51,48,122,60,58;STRAND=+-;AF=0.438;STDEV_LEN=0.229;STDEV_POS=0.000	GT:GQ:DR:DV	0/1:60:45:35
1	94303607	Sniffles2.DEL.216S0	N	<DEL>	60	PASS	PRECISE;SVTYPE=DEL;SVLEN=-917;END=94304524;SUPPORT=14;COVERAGE=49,45,43,50,55;STRAND=+-;AF=0.304;STDEV_LEN=0.000;STDEV_POS=0.000	GT:GQ:DR:DV	0/1:50:32:14
1	94699179	Sniffles2.BND.43AS0	N	N[6:119205460[	60	PASS	PRECISE;SVTYPE=BND;SUPPORT=26;COVERAGE=19,19,57,60,59;STRAND=+-;AF=0.578;CHR2=6;STDEV_POS=0.000	GT:GQ:DR:DV	0/1:60:19:26
1	95157198	Sniffles2.DUP.341S0	N	<DUP>	60	GT	PRECISE;SVTYPE=DUP;SVLEN=1844;END=95159042;SUPPORT=13;COVERAGE=51,49,58,51,54;STRAND=+-;AF=0.217;STDEV_LEN=0.000;STDEV_POS=0.000	GT:GQ:DR:DV	0/0:1:47:13
1	95342668	Sniffles2.INS.97S0	N	ATTCTCAGATATATATATATAATACACACACACGAAGAAAGAAAGACACGTGTGTGTGTGTAGGTTTGCCAGTGCTTTCTAAAATTTCCATT	60	PASS	PRECISE;SVTYPE=INS;SVLEN=92;END=95342668;SUPPORT=55;COVERAGE=65,72,73,74,73;STRAND=+-;AF=0.753;STDEV_LEN=0.468;STDEV_POS=0.000;SUPPORT_LONG=0	GT:GQ:DR:DV	0/1:26:18:55
1	95690384	Sniffles2.DEL.218S0	N	<DEL>	60	PASS	PRECISE;SVTYPE=DEL;SVLEN=-439;END=95690823;SUPPORT=25;COVERAGE=70,67,63,61,66;STRAND=+-;AF=0.391;STDEV_LEN=0.000;STDEV_POS=0.000	GT:GQ:DR:DV	0/1:60:39:25
1	95713007	Sniffles2.INS.98S0	N	ACTAGAGATTTGATTCCAATTAAAATTCTTATTTGAAAAATTGAACTTCTTGTTTTATAAGAAGAGAAATGTTCATACCAGAATGAACCTGGCTTGCAAGATGGAGGAAATTATATAAAAATACTATTTTTTATTTCTTATGAAATCGGTCAAAACATGGTGAAACATACTTATCATGACCTAAAACTATGTAATTTTCTGGCTAATTTTCTTGGTAATTAAATGATTTTTTAAAAAAGATTTGTTTTCATGTTTGCTTTTCTTATGTTTATATTTTTAGCATTTGATCGCCATTTTCCCCCATCCAGGTTTATGTCTAATGTTTTAATAAATGTTAAGAAAAATATAACACTGTTTTTTTTAATGGAATTGCATAAATTGTTTAACTGCAAAGTTCTATAAAACAAGATTATAGTTGCTTTTGAGGGTGTTCTAGAATAGCATGATACTTGCTAGCCTTAGGA	60	PASS	IMPRECISE;SVTYPE=INS;SVLEN=466;END=95713007;SUPPORT=17;COVERAGE=49,50,58,59,64;STRAND=+-;AF=0.293;STDEV_LEN=2.028;STDEV_POS=77.413;SUPPORT_LONG=0	GT:GQ:DR:DV	0/1:55:41:17
1	96446008	Sniffles2.INS.99S0	N	CTGCAGCTCCCGCCTCCCGGGTTCACGCCATTCTCCTGCCTCACCTCCCAAGTAGCTGGGACTACAGGCGCCCGCCACTACGCCCGGCTAATTTTTTTTTTTGTATTTTTAGTAGAGACGGGGTTTCACCATTTTAGCCGGGATGGTCTCGGATCCTCTGACCCGTGATCCGCCCGTCCTCCGGCCTCCCAAAGTGCTGGGATTACAGGCGTGAGCCACCACGCCCGGCCTCATTCTTTTTATTTTTGGGGGAAATATTCATTCAATGTTGTGTGTGTGTACTTCTTAAGTGTGTGTGTAATCATTTAGGAAAATTTTTAATTTGAAAAAATTTCAAAAAGTTTTTTTTTTTTTTTAAAACAATGTCAATTCACACAGCTTTTTTTTTATAAATCTAAGAAAGGAAAGGAAAGGATGATCTTTGCTTTCTTTCTTTCTTGTTTGAAAAGACATTTTTTTTCAATATGTTGCCAAGGAAGGAAGGAAGGAAGGAAAGGAAGGAAGGAAGGAAGGAACGTGAAGTGTAAATCCTTTTTTGCAGTGCATGGTGCTGTTGAGATCAGCATGTGTTGTGTGTGTGTGAGTGTATGGCCCTGGCCTTTTTTTTTTTTTTTTTTTTTTTTTGAGCAGAGTGTTGCTCTGTTCCCAGGCTGGAGTGCAGTGGCGAGAACTCCGCTCACTGCAACCTCTGCCTTTCGGGTTCAAGCATTTCTCCTGCCTCAGCCTCCCAAGTAGCCGGGATTACAGGGCACCCCCCCACCATGCCCGACTAATTTTTGTATCTTTTAGTAGAGACGGGGTTTCACCATGTTGGCCAGGTGGTCTCGAACTCCTGACCTCAAGTGACTCTGCCCTCAGCCTCCCAAGTGCTGGGATTACAGGTGTGCACCACGCACGCAGCTTGGAGCCAGAACTTTTAACAACTAAAGTGCGTGCGTTGTGCCAGACAGTTTGCTAAGGCACAGTATTCAACCCCAAAAGGCCTCGATCTCCTGATCTCGTGATCCGCCCCGCCTCAGC	60	PASS	PRECISE;SVTYPE=INS;SVLEN=1020;END=96446008;SUPPORT=16;COVERAGE=50,35,35,35,55;STRAND=+-;AF=0.457;STDEV_LEN=3.327;STDEV_POS=0.000;SUPPORT_LONG=0	GT:GQ:DR:DV	0/1:60:19:16
1	96483117	Sniffles2.DEL.219S0	N	<DEL>	60	PASS	PRECISE;SVTYPE=DEL;SVLEN=-105;END=96483222;SUPPORT=16;COVERAGE=42,43,43,45,47;STRAND=+-;AF=0.364;STDEV_LEN=0.000;STDEV_POS=0.000	GT:GQ:DR:DV	0/1:60:28:16
1	96868735	Sniffles2.DEL.21AS0	N	<DEL>	60	GT	PRECISE;SVTYPE=DEL;SVLEN=-116;END=96868851;SUPPORT=10;COVERAGE=44,46,48,50,57;STRAND=+-;AF=0.208;STDEV_LEN=2.401;STDEV_POS=8.666	GT:GQ:DR:DV	0/0:5:38:10
1	97511085	Sniffles2.INV.3E4S0	N	<INV>	59	PASS	PRECISE;SVTYPE=INV;SVLEN=530;END=97511615;SUPPORT=26;COVERAGE=58,34,32,29,46;STRAND=+-;AF=0.400;STDEV_LEN=0.000;STDEV_POS=0.000	GT:GQ:DR:DV	0/1:60:39:26
1	97717609	Sniffles2.INS.9AS0	N	CCATCCCGGCTAAAACGGTGAAACCCCGTCTCCTACTAAAAAATACAAAAAAATTAGCCGGGCGTAGTGGCGGGCGCCTGTAGTCCCAGCTACTTGGGAGGCTGAGGCAGGACGAATGGCGTGAACCCGGGAGGCGGAGCTTGCATGAGCCGAGATCCCGCCACTGCACTCCAGCCTGGGCGACAGAGCGAGACTCCGTCTCAAAAAAAAAAAACAAAAAAAAAACAAATATTTAAAGTTTCTGTATATATATATATATAAATATCAATTTGGTACATGCCGGTAAAAAAGAAAGAAGAAAGAAAGAAAGAAAGAAAGAAAGTA	60	PASS	PRECISE;SVTYPE=INS;SVLEN=324;END=97717609;SUPPORT=19;COVERAGE=52,48,49,50,50;STRAND=+-;AF=0.388;STDEV_LEN=1.618;STDEV_POS=0.000;SUPPORT_LONG=0	GT:GQ:DR:DV	0/1:60:30:19
1	97991356	Sniffles2.DEL.21BS0	N	<DEL>	60	PASS	PRECISE;SVTYPE=DEL;SVLEN=-178;END=97991534;SUPPORT=15;COVERAGE=43,45,46,46,50;STRAND=+-;AF=0.326;STDEV_LEN=0.000;STDEV_POS=0.000	GT:GQ:DR:DV	0/1:60:31:15
1	98038178	Sniffles2.DUP.345S0	N	<DUP>	60	PASS	PRECISE;SVTYPE=DUP;SVLEN=3543;END=98041721;SUPPORT=20;COVERAGE=57,54,67,57,60;STRAND=+-;AF=0.282;STDEV_LEN=0.000;STDEV_POS=0.000	GT:GQ:DR:DV	0/1:57:51:20
1	99698411	Sniffles2.INS.9CS0	N	CTAGAACATCAGCTCCTCTGTAAATAGCGTGAGCCACCGCGCCCGGCCTGAAGTGCCCAATTGTATTTCTTTAAATTTACTGAAGTACAAAATTTAAGGTAGGAAGAAGATGA	60	PASS	PRECISE;SVTYPE=INS;SVLEN=114;END=99698411;SUPPORT=16;COVERAGE=49,46,45,47,49;STRAND=+-;AF=0.356;STDEV_LEN=1.188;STDEV_POS=0.000;SUPPORT_LONG=0	GT:GQ:DR:DV	0/1:60:29:16
1	100198074	Sniffles2.DEL.21CS0	N	<DEL>	60	PASS	PRECISE;SVTYPE=DEL;SVLEN=-6389;END=100204463;SUPPORT=14;COVERAGE=53,46,36,48,54;STRAND=+-;AF=0.326;STDEV_LEN=0.354;STDEV_POS=0.000	GT:GQ:DR:DV	0/1:59:29:14
1	100573305	Sniffles2.INS.9DS0	N	GGGGCATTTGTGTTTACTTATAAATATGATTATCAATTTCTGAGAAAAATTTAAAAGTAGACCTTTTGTCCTGGATTGTTAAAATGCACTCTTTTGTTCTTAAAACAAGCTGGTCCTTATCCTTGATTCCTGTTCTAAAAACTGCCACTTTTGTTTGTAGCTGATTAACGTGCTTTTCTTTCTCGTGGCATTCAACATCTAGTGTAAATTCTCTCTTCGCAAAGAGGAGGACTTTCTTGCTTAGTCGCTGTAGCTCCTAGATGGGAAAAGAAAGAAATTAATGTTGATAATTTCATTTGCCTATAAAAGAGCTTCATATGTATATTTCTATGTAATTTAATGAAATACTAGTCTATAAAATTTTTAAAACAACCTTCAGAAGTTCCTGCAGATAATGATTTTATTGTGCTTCAAGCTTTCCTAGTTGTACTTGAATTTTTCTTCACCATTTTCTTCTAAAACCACCTCGATATATTTTTTAAAAACATGAATAATTAGA	60	PASS	IMPRECISE;SVTYPE=INS;SVLEN=500;END=100573305;SUPPORT=33;COVERAGE=58,51,55,55,58;STRAND=+-;AF=0.600;STDEV_LEN=1.869;STDEV_POS=76.436;SUPPORT_LONG=0	GT:GQ:DR:DV	0/1:60:22:33
1	100781471	Sniffles2.INS.9ES0	N	ATGAGGTTACATGGACAAACAGAGAGTAAGCAAGGTGGGAAGAGTTTTATTGAGCAACAGACCAATTGTGGGGTGGTGGTCAGTGCCAGCCAGAGCACAGGAGGGCTACAGTGTTAGAGCTCCTTTTTCGCACCTGGCTTTGATGGTCCCAAGTTCTTGTCCTGCGTCCAAGAAG	60	PASS	IMPRECISE;SVTYPE=INS;SVLEN=177;END=100781471;SUPPORT=17;COVERAGE=64,65,64,65,72;STRAND=+-;AF=0.266;STDEV_LEN=1.167;STDEV_POS=50.818;SUPPORT_LONG=0	GT:GQ:DR:DV	0/1:38:47:17
1	101167303	Sniffles2.INS.9FS0	N	TTAAAAAAAAAATTTTCGAGTGTTTAGTGTGTTGTATAAAAGTTTCAAAACCTGTTTGACGTGTATTAGGGAGAATATTATTGTTGTTGTTGTTGTTGTTGCTGTTATATATATATATATAATTTTGTGTGGGGGGGGGGGGTGGAGAGAGAGAGAGGAGTGTAAATTGTGTGAGTGATAAGTTTTTTTTCATTTTCTTAGTTTTTTTTTTTTAAATTCTTTAAATATATATGTATATCATATATATGATATCATATATATGTATATCATATTATGTATATCATATATATGTATATCATATATATGTATATCATATATATGTAATCATATATATGTATATACATATATATGTATATCA	60	PASS	PRECISE;SVTYPE=INS;SVLEN=358;END=101167303;SUPPORT=18;COVERAGE=52,55,56,56,49;STRAND=+-;AF=0.321;STDEV_LEN=1.506;STDEV_POS=0.000;SUPPORT_LONG=0	GT:GQ:DR:DV	0/1:60:38:18
1	101231457	Sniffles2.DEL.21DS0	N	<DEL>	60	PASS	PRECISE;SVTYPE=DEL;SVLEN=-960;END=101232417;SUPPORT=24;COVERAGE=40,36,35,38,49;STRAND=+-;AF=0.667;STDEV_LEN=0.000;STDEV_POS=0.000	GT:GQ:DR:DV	0/1:53:12:24
1	101770034	Sniffles2.INS.A0S0	N	ACCAAAAAAACACACAATATATATATATATATATATATATACACAACACACACACACAAGTTTTTTCTAAAAAAGAGAATAAGAGATATACAGTTTTGTTTTGTTAATAACACGCTCTCTCTCTCTCTCTCTCTCTCTCTCTCTCTCTCTCTCTCTCTCTTTCTTTCTTTCTTTTTTTTTCCATCCATTATAACTAAGTTATATATTTAAGTTAATCTCTCTCTTAACAAAAAAAAAAAAAAAAGTTTTGCTCTTAAAGTTGAAGAAGGAAGGAAGTAAATATGTCTGGGTAGAGGCGGGTGCCCAGGAGGTTAAAAAAAAAAAAAAATGTTTGTTTGGATTT	60	PASS	PRECISE;SVTYPE=INS;SVLEN=343;END=101770034;SUPPORT=32;COVERAGE=52,49,49,48,54;STRAND=+-;AF=0.653;STDEV_LEN=1.124;STDEV_POS=0.000;SUPPORT_LONG=0	GT:GQ:DR:DV	0/1:60:17:32
1	102548870	Sniffles2.INV.3E5S0	N	<INV>	58	GT	PRECISE;SVTYPE=INV;SVLEN=3400;END=102552270;SUPPORT=11;COVERAGE=52,37,45,44,46;STRAND=-;AF=0.200;STDEV_LEN=0.000;STDEV_POS=0.000	GT:GQ:DR:DV	0/0:12:44:11
1	102550061	Sniffles2.INV.3E7S0	N	<INV>	48	GT	PRECISE;SVTYPE=INV;SVLEN=2209;END=102552270;SUPPORT=8;COVERAGE=36,33,41,44,46;STRAND=+;AF=0.178;STDEV_LEN=0.000;STDEV_POS=0.000	GT:GQ:DR:DV	0/0:23:37:8
1	102551158	Sniffles2.DUP.348S0	N	<DUP>	59	GT	PRECISE;SVTYPE=DUP;SVLEN=1218;END=102552376;SUPPORT=6;COVERAGE=44,40,53,44,48;STRAND=+-;AF=0.130;STDEV_LEN=0.000;STDEV_POS=0.000	GT:GQ:DR:DV	0/0:51:40:6
1	102920502	Sniffles2.INS.A2S0	N	CCATTCCAATTGCTTCAAAGAGAATAAAATACCTAGGAATTTCCAACTTACAGGGATGTGAGGACCTCTTCAAGGAGAACTACCAAACCACTGCTCAAGGAAATAAAAGAGGACACAAACAAATGGAAGAACAACTTCCATGCTCATGGGTAGGAAGAATCAATATCGTGAAAATGGCCCATACTGCCCAAGGTAAATTTACAGATTCAATGCATCCCCATCAATGCTACAATGACTTTCTTCACAGAATTGGAAAAAAACTACTTTTAAAGTTCATATGGACCAAAAAAAGAGCCGCATCGCCAAGTCAATCCTAAGCCAAAGAACAAAG	60	GT	PRECISE;SVTYPE=INS;SVLEN=331;END=102920502;SUPPORT=10;COVERAGE=57,45,47,46,50;STRAND=+-;AF=0.213;STDEV_LEN=2.229;STDEV_POS=0.816;SUPPORT_LONG=0	GT:GQ:DR:DV	0/0:3:37:10
1	103096074	Sniffles2.DEL.21ES0	N	<DEL>	60	PASS	PRECISE;SVTYPE=DEL;SVLEN=-318;END=103096392;SUPPORT=52;COVERAGE=68,71,72,70,72;STRAND=+-;AF=0.732;STDEV_LEN=0.000;STDEV_POS=3.301	GT:GQ:DR:DV	0/1:45:19:52
1	103110862	Sniffles2.DEL.21FS0	N	<DEL>	58	PASS	IMPRECISE;SVTYPE=DEL;SVLEN=-381;END=103111243;SUPPORT=34;COVERAGE=56,55,57,55,56;STRAND=+-;AF=0.607;STDEV_LEN=35.843;STDEV_POS=18.289	GT:GQ:DR:DV	0/1:60:22:34
1	103718741	Sniffles2.INS.A4S0	N	CGACTCTGTGATCCACTGGGGCAAATTTAGAAAGGATTTATTTATTTACGTGTGTGTGTGGTGTGTGTACAAGTAAAATCACACACACACACACAAAAGTTTTGAATATACTAAAATACAGCTCTCTCTCTATATTAAGATATATCAATAAGTATATAATTTTTTTAATAATTTTTTTTCTTCACAACATATTAAAAAAAAAAAAAAAAAAAAAAATTCCAATATATAAAAAAAAGTGTAACAAATAGAATGTTGTGATGTCATTTTTAAATGGTAAAAAAATATACACACATGTATATGTACACATATACACACATGTATATGTACA	60	PASS	PRECISE;SVTYPE=INS;SVLEN=328;END=103718741;SUPPORT=21;COVERAGE=60,54,54,49,48;STRAND=+-;AF=0.389;STDEV_LEN=1.814;STDEV_POS=0.000;SUPPORT_LONG=0	GT:GQ:DR:DV	0/1:60:33:21
1	104103686	Sniffles2.DUP.349S0	N	<DUP>	60	PASS	PRECISE;SVTYPE=DUP;SVLEN=9553;END=104113239;SUPPORT=36;COVERAGE=56,59,96,51,48;STRAND=+-;AF=0.439;STDEV_LEN=0.000;STDEV_POS=0.000	GT:GQ:DR:DV	0/1:60:46:36
1	104310409	Sniffles2.DUP.34BS0	N	<DUP>	59	PASS	PRECISE;SVTYPE=DUP;SVLEN=8387;END=104318796;SUPPORT=29;COVERAGE=52,50,63,47,49;STRAND=+-;AF=0.414;STDEV_LEN=0.000;STDEV_POS=0.000	GT:GQ:DR:DV	0/1:60:41:29
1	104492992	Sniffles2.INS.A5S0	N	ATATATATATGGAATACATGACATATGGAATACATATATATGAAAATTAAATATAAAATAAAAAATAAACATTCGTAGGTAGATACAAAAACGGGCCGGGGCCGGGGCCCTTTCTTTTTTAGTCACATTAAAATTCTCAGAGTATATTATTTTAAAAAAAAAAACAATCTATCTACAAGGAGAGGAGATCTATGTAGGAAAGGGGACCCAAATTGTAACAGCCACAGGACACCTTCCCCCAACTTACTATTTCAAGCCCTTCCACCCCCTCCACATAATGACTCATTGTA	60	PASS	PRECISE;SVTYPE=INS;SVLEN=290;END=104492992;SUPPORT=36;COVERAGE=65,59,60,59,61;STRAND=+-;AF=0.600;STDEV_LEN=1.383;STDEV_POS=0.000;SUPPORT_LONG=0	GT:GQ:DR:DV	0/1:60:24:36
1	104669917	Sniffles2.INS.A9S0	N	CCATCAAATAAAACTGTTCTTTCAGAGACCAATAGTTAGAGGAAGAAACAAATTATATGGACCTCTGGTACAATTTCCCAATCTGATGAGCTACCAGACCTGAGTGTTTTGGTAAGAGGTCCACAAAATCAAAATATAACATTCCATTGTCTGCAGACCAGTTAATGACTGCGTACCAACCTGAGTGTTTTGGTAAGAGGTCCACAAAATCAAATATAACATTCCATTGTCTGCGACAGTTAATGACTGCATAGTATTTTAATGTATGTCATATGTACAAATACAAAATATCCTCCAAAATGGGAAGATTGGGAACACAAATTAGAGCCATCAAATAAAACTGTTCTTTCAGAGACCAATAGTTAGAGGAAGAAACAAATTATATGGACCTCTGGTACAATTTCCCAATCTGTGAGCTACCAGACCTAGTGTTTTGGTAAGAGGTTCCACAAAATCAAATATTAACATTCCATTGTCTGCAGACCAAGTTAATGACTGCATAGTATTTTAATGTATGTCATATGTACAAATACAAAAATATCCTCCAAAATGGGAAGATTGGGAACATAAATTAGAC	60	GT	IMPRECISE;SVTYPE=INS;SVLEN=582;END=104669917;SUPPORT=7;COVERAGE=53,55,55,52,56;STRAND=+-;AF=0.127;STDEV_LEN=1.924;STDEV_POS=69.472;SUPPORT_LONG=0	GT:GQ:DR:DV	0/0:60:48:7
1	104677180	Sniffles2.DEL.221S0	N	<DEL>	60	PASS	PRECISE;SVTYPE=DEL;SVLEN=-1197;END=104678377;SUPPORT=13;COVERAGE=55,54,55,54,55;STRAND=+-;AF=0.241;STDEV_LEN=0.000;STDEV_POS=0.000	GT:GQ:DR:DV	0/1:15:41:13
1	105028018	Sniffles2.INS.ABS0	N	CTCCAGCCTGAGCAACAGAGTGACACTCTGTCTCAAAATAAAATAAAATAAAATAAAAATTTTAAAAAAGTGTGATTCCCAGCATGAACTGGGAAAACATGTGGGCTCATGGCTCTGCTGCCCGCCAGGCCCTCCACCAGCGTGGGAGAAGCCGCATCCTCAGCTGCCCGCAAACCTTTCATGCAGGAAAAGGCCAGCCTGGCAAACACAGGCACGCGGGTGGCACCCGGCCACACGGGCGGGCGTTCTTGACCCTCATCCCCCGTGCCAGCCCAAAAAGCAATCATGGGGGAGGACCCAGGCTTGGGCCCAGACCCAGTCCTCCCTCCCGGGCTCGCTTGCCCTGC	60	PASS	PRECISE;SVTYPE=INS;SVLEN=346;END=105028018;SUPPORT=33;COVERAGE=61,60,60,57,56;STRAND=+-;AF=0.550;STDEV_LEN=2.494;STDEV_POS=0.000;SUPPORT_LONG=0	GT:GQ:DR:DV	0/1:60:27:33
1	105054052	Sniffles2.INS.ACS0	N	TATATTATATATATAATATATATTGTCTACGTATGAAATCGATAAAAATCAACACTTTTATATTGGATGGATGATGGATGGATGTCTTGAAATCTCACTTTAAGAAGATTATTTTTTTTTTTTATAAATTTATTTATTTATTTTTTGAAAAGACAATGAATAAATGTGTGTGTGTGTGTGTGTATTATTATATATTATATAATATATATTATATAATATATGTAATATATGATGTATAAATATCATATATTATATATATTATTATAATATATATTATATAATATATGTAATATATGATGTAAAATATCATATATTATATATATTATA	60	PASS	PRECISE;SVTYPE=INS;SVLEN=327;END=105054052;SUPPORT=29;COVERAGE=56,49,49,49,54;STRAND=+-;AF=0.592;STDEV_LEN=2.350;STDEV_POS=0.000;SUPPORT_LONG=0	GT:GQ:DR:DV	0/1:60:20:29
1	105254918	Sniffles2.DUP.34DS0	N	<DUP>	60	GT	PRECISE;SVTYPE=DUP;SVLEN=1382;END=105256300;SUPPORT=9;COVERAGE=55,48,57,50,51;STRAND=+-;AF=0.161;STDEV_LEN=1.342;STDEV_POS=0.000	GT:GQ:DR:DV	0/0:41:47:9
1	105428375	Sniffles2.DEL.222S0	N	<DEL>	60	PASS	PRECISE;SVTYPE=DEL;SVLEN=-148;END=105428523;SUPPORT=43;COVERAGE=53,57,57,51,52;STRAND=+-;AF=0.782;STDEV_LEN=0.000;STDEV_POS=0.000	GT:GQ:DR:DV	0/1:0:12:43
1	105667553	Sniffles2.DEL.223S0	N	<DEL>	58	PASS	PRECISE;SVTYPE=DEL;SVLEN=-902;END=105668455;SUPPORT=30;COVERAGE=54,45,44,44,54;STRAND=+-;AF=0.682;STDEV_LEN=0.000;STDEV_POS=0.000	GT:GQ:DR:DV	0/1:56:14:30
1	106218291	Sniffles2.INV.3E8S0	N	<INV>	60	GT	PRECISE;SVTYPE=INV;SVLEN=3169;END=106221460;SUPPORT=9;COVERAGE=52,39,59,58,59;STRAND=-;AF=0.150;STDEV_LEN=0.000;STDEV_POS=0.000	GT:GQ:DR:DV	0/0:52:51:9
1	106219299	Sniffles2.INV.3E9S0	N	<INV>	57	GT	PRECISE;SVTYPE=INV;SVLEN=1162;END=106220461;SUPPORT=8;COVERAGE=39,45,59,44,62;STRAND=+;AF=0.148;STDEV_LEN=0.000;STDEV_POS=0.000	GT:GQ:DR:DV	0/0:48:46:8
1	106219299	Sniffles2.INV.3EAS0	N	<INV>	59	GT	PRECISE;SVTYPE=INV;SVLEN=2161;END=106221460;SUPPORT=11;COVERAGE=39,45,48,58,59;STRAND=+;AF=0.200;STDEV_LEN=0.378;STDEV_POS=0.000	GT:GQ:DR:DV	0/0:12:44:11
1	106220461	Sniffles2.DUP.34FS0	N	<DUP>	56	GT	PRECISE;SVTYPE=DUP;SVLEN=1114;END=106221575;SUPPORT=13;COVERAGE=58,48,63,58,61;STRAND=+-;AF=0.206;STDEV_LEN=0.000;STDEV_POS=0.000	GT:GQ:DR:DV	0/0:9:50:13
1	106371119	Sniffles2.INS.B1S0	N	CCTAAGAAGGTATGACACATCCATGTTATTTCTGTAGCAGTTCAGAGTAAATAAAAATTACAGATGGTCCCTGACTCCCTGACTTATAATGGTCAGTATTAGTAGAAAATGTAGCTTGGAGTACTCATATTAATCCTTCCACTTCCACCTTTAGCTATAGTATTCAATAAATTCGTGAGATCTTCAACACTTTATTATAAAAAGGCTTTGTGTTATATAATTTTCCCAACTGTAGGCTGATGTAAATGTTCTGAGATCATTTTAAGGTAGGCAAAAGCTAAGTTACGATGTTCCATAGGTGAGGTGTATAAAATGCAATCTTTAATTTACAACATTTTCA	60	PASS	PRECISE;SVTYPE=INS;SVLEN=340;END=106371119;SUPPORT=18;COVERAGE=53,56,55,55,58;STRAND=+-;AF=0.327;STDEV_LEN=0.949;STDEV_POS=0.000;SUPPORT_LONG=0	GT:GQ:DR:DV	0/1:60:37:18
1	107220682	Sniffles2.DEL.224S0	N	<DEL>	58	PASS	PRECISE;SVTYPE=DEL;SVLEN=-3990;END=107224672;SUPPORT=20;COVERAGE=67,55,57,50,56;STRAND=+-;AF=0.370;STDEV_LEN=0.516;STDEV_POS=0.000	GT:GQ:DR:DV	0/1:60:34:20
1	107759244	Sniffles2.DEL.225S0	N	<DEL>	60	PASS	PRECISE;SVTYPE=DEL;SVLEN=-3899;END=107763143;SUPPORT=14;COVERAGE=52,43,52,53,57;STRAND=+-;AF=0.286;STDEV_LEN=1.458;STDEV_POS=0.000	GT:GQ:DR:DV	0/1:42:35:14
1	108477442	Sniffles2.DUP.350S0	N	<DUP>	60	GT	PRECISE;SVTYPE=DUP;SVLEN=1452;END=108478894;SUPPORT=14;COVERAGE=54,57,77,59,58;STRAND=+-;AF=0.206;STDEV_LEN=0.000;STDEV_POS=0.000	GT:GQ:DR:DV	0/0:10:54:14
1	108731762	Sniffles2.DUP.352S0	N	<DUP>	60	PASS	PRECISE;SVTYPE=DUP;SVLEN=7819;END=108739581;SUPPORT=46;COVERAGE=61,61,78,45,51;STRAND=+-;AF=0.529;STDEV_LEN=0.000;STDEV_POS=0.000	GT:GQ:DR:DV	0/1:60:41:46
1	109808789	Sniffles2.DEL.226S0	N	<DEL>	60	PASS	PRECISE;SVTYPE=DEL;SVLEN=-9049;END=109817838;SUPPORT=13;COVERAGE=58,48,46,38,42;STRAND=+-;AF=0.295;STDEV_LEN=0.000;STDEV_POS=0.000	GT:GQ:DR:DV	0/1:43:31:13
1	110228132	Sniffles2.DUP.353S0	N	<DUP>	59	PASS	PRECISE;SVTYPE=DUP;SVLEN=1774;END=110229906;SUPPORT=15;COVERAGE=53,51,77,56,52;STRAND=+-;AF=0.231;STDEV_LEN=0.333;STDEV_POS=0.000	GT:GQ:DR:DV	0/1:10:50:15
1	110902168	Sniffles2.INV.3EBS0	N	<INV>	59	PASS	PRECISE;SVTYPE=INV;SVLEN=586;END=110902754;SUPPORT=47;COVERAGE=57,15,19,20,53;STRAND=+-;AF=0.595;STDEV_LEN=0.000;STDEV_POS=0.000	GT:GQ:DR:DV	0/1:60:32:47
1	111112304	Sniffles2.DEL.228S0	N	<DEL>	60	PASS	PRECISE;SVTYPE=DEL;SVLEN=-147;END=111112451;SUPPORT=13;COVERAGE=54,55,55,57,60;STRAND=+-;AF=0.232;STDEV_LEN=0.000;STDEV_POS=0.000	GT:GQ:DR:DV	0/1:10:43:13
1	111316193	Sniffles2.DEL.229S0	N	<DEL>	60	PASS	PRECISE;SVTYPE=DEL;SVLEN=-573;END=111316766;SUPPORT=25;COVERAGE=52,46,47,48,51;STRAND=+-;AF=0.532;STDEV_LEN=0.376;STDEV_POS=0.000	GT:GQ:DR:DV	0/1:60:22:25
1	111472689	Sniffles2.DEL.22AS0	N	<DEL>	60	PASS	PRECISE;SVTYPE=DEL;SVLEN=-5028;END=111477717;SUPPORT=26;COVERAGE=51,43,36,35,47;STRAND=+-;AF=0.684;STDEV_LEN=0.000;STDEV_POS=0.000	GT:GQ:DR:DV	0/1:47:12:26
1	111829495	Sniffles2.DEL.22BS0	N	<DEL>	60	PASS	PRECISE;SVTYPE=DEL;SVLEN=-2796;END=111832291;SUPPORT=19;COVERAGE=50,51,53,57,60;STRAND=+-;AF=0.352;STDEV_LEN=0.000;STDEV_POS=0.000	GT:GQ:DR:DV	0/1:60:35:19
1	111957294	Sniffles2.DEL.22CS0	N	<DEL>	58	PASS	PRECISE;SVTYPE=DEL;SVLEN=-613;END=111957907;SUPPORT=35;COVERAGE=53,47,50,48,58;STRAND=+-;AF=0.729;STDEV_LEN=0.000;STDEV_POS=0.000	GT:GQ:DR:DV	0/1:32:13:35
1	112001232	Sniffles2.INS.BBS0	N	AGGGGTGTTGTCCCATTCAGTGGTCCACAACATGAAGAATAGTGGCTATAATTAGTAGTGGGGCAACTTACAACATGGAAGTATC	60	PASS	PRECISE;SVTYPE=INS;SVLEN=85;END=112001232;SUPPORT=25;COVERAGE=55,54,54,55,51;STRAND=+-;AF=0.463;STDEV_LEN=0.967;STDEV_POS=0.000;SUPPORT_LONG=0	GT:GQ:DR:DV	0/1:60:29:25
1	112007774	Sniffles2.INS.BCS0	N	GTGGTAGCGGGCGCCTGTAGTCCCAGCTACTCGGGAGGCTGAGGCAGGAGAATGGCGTGAACCCGGGAGGCGGAGCTTGCAGTGAGCCGAGATCGCGCCACTGCACTCCAGCCTGGGCGACAGAGCGAGACTCCGTCTCAAAAAAAAAAAAAAGAAAAAAAAAAGACTTGTACTCAAAATTTTTTTTTACAAAACTTTCATTTAAAAATTTCCTGTAGGGGAGAGACTGTTGTGAGGTAAATCCATATAAAGCCCGGAAAAAGCCTGTAGGGGAGAGACTGTTGTGAGGTAATCCATATAAAGCCCTGGAAAAAGCCTGTAGGGGAGAGACTGTTGTGAGGTTAATCCATATAAAGCCCTGGAAAAAGCCTGTAGGGGAGAGTACTGTTGTGAGGTTAATCCATATAAAAGCCCTGGAAAAAGCCTGTAGGGGAGAGACTGTTGTGAGGTTAATCCATATAAAGCCCTGGAAAAAGCCTGTAGGGGAGAGACTGTTGTGAGGTTAATCCATATAAAGCCCTGGGAAAAGTCTGTAGGGGAGAGACTGTTGTGAGGTAAATCCATATAAAGCCCTGGAAAAAGTCTGTAGGGGAGAGACTGTTGTGAGGTTAATCCATATAAAGCCCTGGAAAAAGTCTGTAGGGGAGAGACTGTTGTGAGGTAAATCCATATAAAGGCCCTGGAAAAAGTCTGTAGGGGAGAGACTGTTGTGA	60	PASS	PRECISE;SVTYPE=INS;SVLEN=713;END=112007774;SUPPORT=11;COVERAGE=50,44,45,43,46;STRAND=+-;AF=0.244;STDEV_LEN=3.302;STDEV_POS=0.000;SUPPORT_LONG=0	GT:GQ:DR:DV	0/1:15:34:11
1	112087193	Sniffles2.DEL.22DS0	N	<DEL>	60	PASS	PRECISE;SVTYPE=DEL;SVLEN=-779;END=112087972;SUPPORT=20;COVERAGE=59,57,58,56,58;STRAND=+-;AF=0.351;STDEV_LEN=0.000;STDEV_POS=0.000	GT:GQ:DR:DV	0/1:60:37:20
1	112835441	Sniffles2.BND.43BS0	N	[5:44886631[N	55	PASS	PRECISE;SVTYPE=BND;SUPPORT=28;COVERAGE=65,62,114,114,109;STRAND=+-;AF=0.289;CHR2=5;STDEV_POS=0.000	GT:GQ:DR:DV	0/1:60:69:28
1	113036671	Sniffles2.DEL.22FS0	N	<DEL>	60	PASS	PRECISE;SVTYPE=DEL;SVLEN=-1266;END=113037937;SUPPORT=39;COVERAGE=71,63,48,53,42;STRAND=+-;AF=0.709;STDEV_LEN=0.402;STDEV_POS=5.828	GT:GQ:DR:DV	0/1:51:16:39
1	113036778	Sniffles2.DUP.354S0	N	<DUP>	56	GT	PRECISE;SVTYPE=DUP;SVLEN=749;END=113037527;SUPPORT=7;COVERAGE=70,55,46,54,53;STRAND=+-;AF=0.119;STDEV_LEN=0.000;STDEV_POS=0.000	GT:GQ:DR:DV	0/0:60:52:7
1	113037400	Sniffles2.INV.3EDS0	N	<INV>	58	PASS	PRECISE;SVTYPE=INV;SVLEN=1155;END=113038555;SUPPORT=16;COVERAGE=54,46,53,42,42;STRAND=-;AF=0.286;STDEV_LEN=0.000;STDEV_POS=0.000	GT:GQ:DR:DV	0/1:48:40:16
1	113037400	Sniffles2.INV.3EES0	N	<INV>	60	GT	PRECISE;SVTYPE=INV;SVLEN=2115;END=113039515;SUPPORT=6;COVERAGE=54,46,42,40,47;STRAND=+;AF=0.113;STDEV_LEN=0.000;STDEV_POS=0.000	GT:GQ:DR:DV	0/0:60:47:6
1	113610276	Sniffles2.DEL.230S0	N	<DEL>	60	PASS	PRECISE;SVTYPE=DEL;SVLEN=-6018;END=113616294;SUPPORT=53;COVERAGE=69,38,32,31,52;STRAND=+-;AF=1.000;STDEV_LEN=5.403;STDEV_POS=2.461	GT:GQ:DR:DV	1/1:60:0:53
1	113715547	Sniffles2.DEL.231S0	N	<DEL>	60	PASS	PRECISE;SVTYPE=DEL;SVLEN=-376;END=113715923;SUPPORT=32;COVERAGE=38,42,45,43,44;STRAND=+-;AF=0.744;STDEV_LEN=0.000;STDEV_POS=0.000	GT:GQ:DR:DV	0/1:20:11:32
1	114039850	Sniffles2.DEL.232S0	N	<DEL>	60	PASS	PRECISE;SVTYPE=DEL;SVLEN=-6044;END=114045894;SUPPORT=20;COVERAGE=59,54,48,47,60;STRAND=+-;AF=0.400;STDEV_LEN=1.636;STDEV_POS=0.632	GT:GQ:DR:DV	0/1:60:30:20
1	114649247	Sniffles2.DEL.233S0	N	<DEL>	60	PASS	PRECISE;SVTYPE=DEL;SVLEN=-4428;END=114653675;SUPPORT=21;COVERAGE=53,46,49,39,48;STRAND=+-;AF=0.467;STDEV_LEN=0.000;STDEV_POS=0.000	GT:GQ:DR:DV	0/1:60:24:21
1	115319084	Sniffles2.DEL.234S0	N	<DEL>	60	PASS	PRECISE;SVTYPE=DEL;SVLEN=-2683;END=115321767;SUPPORT=17;COVERAGE=55,46,44,50,50;STRAND=+-;AF=0.362;STDEV_LEN=0.000;STDEV_POS=0.000	GT:GQ:DR:DV	0/1:60:30:17
1	117078189	Sniffles2.DEL.235S0	N	<DEL>	60	PASS	PRECISE;SVTYPE=DEL;SVLEN=-283;END=117078472;SUPPORT=14;COVERAGE=43,47,45,45,48;STRAND=+-;AF=0.304;STDEV_LEN=0.463;STDEV_POS=0.463	GT:GQ:DR:DV	0/1:50:32:14
1	118310218	Sniffles2.DUP.356S0	N	<DUP>	60	GT	PRECISE;SVTYPE=DUP;SVLEN=886;END=118311104;SUPPORT=8;COVERAGE=60,56,39,53,36;STRAND=+-;AF=0.133;STDEV_LEN=0.000;STDEV_POS=0.000	GT:GQ:DR:DV	0/0:60:52:8
1	118310971	Sniffles2.INV.3F1S0	N	<INV>	57	GT	PRECISE;SVTYPE=INV;SVLEN=2002;END=118312973;SUPPORT=10;COVERAGE=56,40,35,46,70;STRAND=+;AF=0.147;STDEV_LEN=0.000;STDEV_POS=0.000	GT:GQ:DR:DV	0/0:60:58:10
1	118310973	Sniffles2.INV.3F0S0	N	<INV>	57	PASS	PRECISE;SVTYPE=INV;SVLEN=1020;END=118311993;SUPPORT=23;COVERAGE=56,40,56,39,38;STRAND=-;AF=0.390;STDEV_LEN=0.000;STDEV_POS=0.000	GT:GQ:DR:DV	0/1:60:36:23
1	118379650	Sniffles2.INS.BES0	N	ACAAAGCTCTGAGGCCTCCACTCACTGGAGACAAATAGACCCAAGCACATCAGCTCTGAGGCCTCCACCTCACTGAGACAATAGACCCAAGCACATCCAGCTCTGAGGCCTCCACTCCACTGAGACAATAGACCCAAGCACAACAGCTCCTGAAGCCTCCACTCCTGAGACAATAGCCCCAAGCACATCAGCTCTGAGGTCCTCCACTCGGTAGACAATAGACCCAAGTCAAACAGCTCTGAGGGCTCCACCACTGAGACAATAGACCAAGTGC	60	PASS	PRECISE;SVTYPE=INS;SVLEN=274;END=118379650;SUPPORT=20;COVERAGE=53,58,57,58,60;STRAND=+-;AF=0.351;STDEV_LEN=1.764;STDEV_POS=0.000;SUPPORT_LONG=0	GT:GQ:DR:DV	0/1:60:37:20
1	119436198	Sniffles2.BND.43CS0	N	[hs37d5:140076[N	60	PASS	PRECISE;SVTYPE=BND;SUPPORT=16;COVERAGE=53,37,59,51,50;STRAND=+-;AF=0.327;CHR2=hs37d5;STDEV_POS=0.000	GT:GQ:DR:DV	0/1:60:33:16
1	119553327	Sniffles2.INS.BFS0	N	CATAAGTCTGAAACTTATTTTTTTTTTTATAATTTTACTTATATAGGTATATACCTATATATTTACTATATATAGTATATACCTATATAATTTACTATAATTATAGAGTATATACCTATATAGTTACTAGTATATAGGTAATACCTATATAGATATATATATAGGTATATACCTATATAGTTACTATATCATAGGGTATATACCCTATATATTACTATATATAGGTATATACCTATATAGAAAAAAAAAAAAAAAAAAAAAAAGCCATTTATACAACATACTAATAAAGCTGGGCGCGGTGGCTCACGCCTGTAATCCCAGCACTTTGGGAGGCCGAGGCGGGCGGATCACGAGGGTCAGGAGATCGAGACGATCCCGGGCTAAAACGGTGAAACCCCGTCTCTACTAAAAAATACAAAAAATTAGCCGGGCGTAGTGGCGGGCGCCTGTAGTCCCAGCTACTTGGGAGGCTGAGGCAGGGGAATGGCGTGAACCCGGGAGGCGGAGCTTGCAGTGAGCCGGAGATCCCGCCACTGCACTCCAGCCTGGGGCGACAAGAGTTGAGACTCCGTCTCAAAAAAAAAAAAAAAAAAAAAAAGACAAGTGACAGGGCAATTTATGTGAGGAAACCTCGATAATAATATGGCTTTTAAATCATTTAACTAATCACAATGTATGCATCTTATTCAGAAATACTCATTCAAATAGATATAATTACACAGATGTATACTGGAACGGGATATTATAAAAAAAAAAAGATTTTTTTTTTGTGTTGTTGTGTTAGATATATATATATATAAACACACAAATTTTGTAAACTTCCGTTCCTTCCTCCTTCCTTCCTTCCTTTTCTTTCTTTTAAAAGGTTAAAAAAGGTAATTACATATGTTGTATATATTTCACCCTTCCTTCCTTTCCTAAAGTATTATTTTGAGATTTGTTTGATCTATCTATCCTTTGAGACGTGTTAAAAAAGTGTTAAGTGAGGTTCGTGTATATATGTGTTTTTGATTAAAAAAGTTATTAATTTTTTTTTTTTTTATTTTTTTTTTTTGAGACGGAGTCTCGCTCTGTCGCCCAGGCGGAC	60	PASS	PRECISE;SVTYPE=INS;SVLEN=1087;END=119553327;SUPPORT=15;COVERAGE=64,48,51,50,51;STRAND=+-;AF=0.294;STDEV_LEN=6.635;STDEV_POS=0.000;SUPPORT_LONG=0	GT:GQ:DR:DV	0/1:49:36:15
1	120012835	Sniffles2.DEL.236S0	N	<DEL>	60	PASS	PRECISE;SVTYPE=DEL;SVLEN=-769;END=120013604;SUPPORT=23;COVERAGE=65,68,70,69,74;STRAND=+-;AF=0.333;STDEV_LEN=0.000;STDEV_POS=0.000	GT:GQ:DR:DV	0/1:60:46:23
1	120916468	Sniffles2.DUP.357S0	N	<DUP>	55	PASS	PRECISE;SVTYPE=DUP;SVLEN=5994;END=120922462;SUPPORT=28;COVERAGE=61,63,91,56,54;STRAND=+-;AF=0.346;STDEV_LEN=0.000;STDEV_POS=0.000	GT:GQ:DR:DV	0/1:60:53:28
1	121480912	Sniffles2.BND.43DS0	N	[hs37d5:178851[N	60	GT	PRECISE;SVTYPE=BND;SUPPORT=10;COVERAGE=62,46,66,65,63;STRAND=+-;AF=0.169;CHR2=hs37d5;STDEV_POS=0.000	GT:GQ:DR:DV	0/0:36:49:10
1	121484371	Sniffles2.INS.C1S0	N	TCGTTGGAAACCGTATTTTTTCAATATTATGCTAGACAGAAGAATGCTCAGTAATTTC	59	PASS	PRECISE;SVTYPE=INS;SVLEN=58;END=121484371;SUPPORT=23;COVERAGE=51,53,54,55,57;STRAND=+-;AF=0.426;STDEV_LEN=1.038;STDEV_POS=14.964;SUPPORT_LONG=0	GT:GQ:DR:DV	0/1:60:31:23
1	142655256	Sniffles2.DEL.237S0	N	<DEL>	60	PASS	PRECISE;SVTYPE=DEL;SVLEN=-175;END=142655431;SUPPORT=20;COVERAGE=53,51,51,52,51;STRAND=+-;AF=0.392;STDEV_LEN=0.000;STDEV_POS=0.000	GT:GQ:DR:DV	0/1:60:31:20
1	143280437	Sniffles2.INV.3F2S0	N	<INV>	57	PASS	IMPRECISE;SVTYPE=INV;SVLEN=1293;END=143281730;SUPPORT=44;COVERAGE=41,14,40,13,50;STRAND=+-;AF=0.647;STDEV_LEN=15.322;STDEV_POS=47.783	GT:GQ:DR:DV	0/1:60:24:44
1	143495729	Sniffles2.DEL.238S0	N	<DEL>	60	PASS	PRECISE;SVTYPE=DEL;SVLEN=-143;END=143495872;SUPPORT=23;COVERAGE=59,56,54,57,54;STRAND=+-;AF=0.411;STDEV_LEN=0.000;STDEV_POS=0.000	GT:GQ:DR:DV	0/1:60:33:23
1	143526203	Sniffles2.INS.C3S0	N	CTCACAATTGGAATTAATAATAATAAAAAAAAAAATTATTACTGTATTGTTTTTTTTTTTTTTTTTTCCTTCCTTCCTTCCTTCCTTCCTTCCTTCCTTTTTTTATCTATTTCCTCTCTAATCTTTTCTTTTTAAGAATTTTAAAAAAAAAAAAAAATTTAAGAAAGATATAACTCTTACTTTTCTTTTCTTTCTTTTCAGAATGGAACATCTAAGAGTATATATATCTTTAAATAAAATACTGAATTTACATTCTTTTTGCTTTTCAATATAATCATTTCAAAATCTTTCTACATTGTTTGTTTTTACATTTTGAACATGTTATTTAATAATCCTCTCGTACGTTGTGTTCACACATATGTATTGTTGTTTAATTGTGTGTGTGTATATACACACACACACACACAATTATATATAAGAATGTATAAAATCTTTCTTTTCTTTCTTTTATAAAACAACACACACACCTTATATAGTGCATATATATTATATATTATATATATATATAATATCATTAACAAGATAATTTTTTATTAATTAATATTTGTTTGTAATTTTTTCGCGTTTAAAATATATATATATATTATCTATCTATATCCTTTTATATAAGTGCAAAGGATTGGAAACTTATTTACTGTATTTGATAGTTTAAATATCAAAATGAAGTGTTTTGATTTTAAAAAAAAAAAAAAAAAAAAAAAAATTCTTTCTACCAGCTAATTAGAAATTATAATTTTTTTTTCACAAGTTAAAGTTTATATATATATATATATATATATATATTAGCCGGGCGTAGTGGCGGGCGCCTGTAGTCCCAGCTACTTGGGAGGCTAGCAGGAGAATGGCGTGAACCCGGGAGGCGGAGCTTGCAGTGAGCCGAGATCCCGCACTGCACTCCAGCCTGGGCGACAGAGCAGACTCCGTCTCAAAAAAAAAAAAAAAAAAAAAAAAAAAAAGAACTGAAGAGCTTCAAAGTGCTCTGCTTTTTACG	42	PASS	PRECISE;SVTYPE=INS;SVLEN=991;END=143526203;SUPPORT=13;COVERAGE=50,36,36,37,44;STRAND=+-;AF=0.361;STDEV_LEN=2.380;STDEV_POS=0.000;SUPPORT_LONG=0	GT:GQ:DR:DV	0/1:60:23:13
1	143542196	Sniffles2.DEL.239S0	N	<DEL>	51	PASS	PRECISE;SVTYPE=DEL;SVLEN=-1383;END=143543579;SUPPORT=33;COVERAGE=52,46,46,47,44;STRAND=+-;AF=0.717;STDEV_LEN=0.000;STDEV_POS=0.000	GT:GQ:DR:DV	0/1:38:13:33
1	143762460	Sniffles2.DUP.358S0	N	<DUP>	49	GT	PRECISE;SVTYPE=DUP;SVLEN=8164;END=143770624;SUPPORT=10;COVERAGE=64,65,71,0,0;STRAND=+-;AF=0.137;STDEV_LEN=1.225;STDEV_POS=0.000	GT:GQ:DR:DV	0/0:60:63:10
1	144340782	Sniffles2.INS.C4S0	N	CGGAGGAGGAGGAGGAGGAGGAGGAGGTGGAGGAGGAGGGGGAGGTCGGCTTTCCATTTCCAGATGTGACCGCCCAGCTGCTGCTCGCCGCTGCTGGATTCCAATTTCTCCCCTTCTGGCGATGGATTGGTGATGAAACCGAGTCTCACTTTCTACCTTCCCCCGCCCGGACCAACCGCCGTGGGGGGCCGAGGGTGCCGGGGACGGCCGGAGAGCGATCACCGGCTGGGCGGCGGGAGCCGACGAGGGGCGAGCCCGCTCCGGCTCAAGCGCGCACACCCCTCACGGCCCGCACTCCGGCCTTCCACACCCGTGCACACTCTCGCCCGCGGGCGGCGGCAGCCGTGCCCAGGCTGCTTGCAGCGCCACCCGCCCGCCGCGGACCCTCCGCGCCCTCCGCCTAGTCACCCGGCCCGGCCGCGGGCCGCCGGGGCTCGCAGAGTGTCAGCCATCCGGGCAGGAGTCGCGTCTCCCCACCCCGACCTCCACTCGCGCCGGGAGCTGAGCGGCAGTGTAGGTAGTGAAGACTCCCTGGGGCTCCCAGCCTTCCCTCTCCGCGCTCTCCCCCCATCACTTTTATGAATTCGACTCCACTTTCTAAAGGAATTATGAGTCTTGTGGCAAACATTGAACACATCCCCATTTAAATAAATCCTTGGAAAAGAAGCAGCCGCTATTTCCACCCCACCCCCCTCGCACGCTTTCAGCTTTCGTAAATATTCAGTTAAAAATGAAACCTCTGGCCGAGGCAGGGGCTGAAGGCCAAGTGGTTTCGGAAGTGATCCTGGGTGAGAGGAGGAGGAGGAGGAGGAA	56	PASS	IMPRECISE;SVTYPE=INS;SVLEN=811;END=144340782;SUPPORT=13;COVERAGE=54,55,55,55,57;STRAND=+-;AF=0.236;STDEV_LEN=1.496;STDEV_POS=71.957;SUPPORT_LONG=0	GT:GQ:DR:DV	0/1:12:42:13
1	144618044	Sniffles2.DUP.359S0	N	<DUP>	59	PASS	PRECISE;SVTYPE=DUP;SVLEN=4147;END=144622191;SUPPORT=15;COVERAGE=49,48,69,0,0;STRAND=+-;AF=0.254;STDEV_LEN=0.333;STDEV_POS=0.333	GT:GQ:DR:DV	0/1:27:44:15
1	145061697	Sniffles2.INS.C5S0	N	ATGAATCACCTATAGTTATGAGGCTGCTCTAGCAAATAAATCTAAGAGAACAGGCAACTTCATGAAGAGGTTAAAGTTGTCCTAGGGCAGTGGTCTCC	60	PASS	PRECISE;SVTYPE=INS;SVLEN=98;END=145061697;SUPPORT=48;COVERAGE=59,63,62,63,65;STRAND=+-;AF=0.774;STDEV_LEN=0.884;STDEV_POS=22.926;SUPPORT_LONG=0	GT:GQ:DR:DV	0/1:6:14:48
1	145090961	Sniffles2.DUP.35AS0	N	<DUP>	60	PASS	PRECISE;SVTYPE=DUP;SVLEN=7310;END=145098271;SUPPORT=33;COVERAGE=69,68,85,48,51;STRAND=+-;AF=0.398;STDEV_LEN=0.000;STDEV_POS=0.000	GT:GQ:DR:DV	0/1:60:50:33
1	145211289	Sniffles2.INS.C6S0	N	CTTCTTCCCTTCCTTCCTTCCTTCTTTCAAAATAAAATTTTAAATATATAAAAAATTTTTTTTTTTTTTTTTTTTTTTTTTTTTT	60	PASS	PRECISE;SVTYPE=INS;SVLEN=85;END=145211289;SUPPORT=37;COVERAGE=49,48,49,48,55;STRAND=+-;AF=0.755;STDEV_LEN=0.567;STDEV_POS=0.000;SUPPORT_LONG=0	GT:GQ:DR:DV	0/1:16:12:37
1	145295074	Sniffles2.DUP.35BS0	N	<DUP>	59	GT	PRECISE;SVTYPE=DUP;SVLEN=7995;END=145303069;SUPPORT=7;COVERAGE=38,41,66,56,59;STRAND=+-;AF=0.132;STDEV_LEN=0.548;STDEV_POS=0.447	GT:GQ:DR:DV	0/0:58:46:7
1	145471520	Sniffles2.DUP.35CS0	N	<DUP>	60	PASS	PRECISE;SVTYPE=DUP;SVLEN=3517;END=145475037;SUPPORT=16;COVERAGE=52,53,69,45,44;STRAND=+-;AF=0.262;STDEV_LEN=0.000;STDEV_POS=0.000	GT:GQ:DR:DV	0/1:34:45:16
1	149051047	Sniffles2.DUP.35DS0	N	<DUP>	59	PASS	PRECISE;SVTYPE=DUP;SVLEN=9232;END=149060279;SUPPORT=22;COVERAGE=55,52,72,62,59;STRAND=+-;AF=0.301;STDEV_LEN=0.651;STDEV_POS=0.289	GT:GQ:DR:DV	0/1:60:51:22
1	149750638	Sniffles2.DUP.360S0	N	<DUP>	53	GT	PRECISE;SVTYPE=DUP;SVLEN=2935;END=149753573;SUPPORT=7;COVERAGE=43,39,49,42,47;STRAND=+-;AF=0.156;STDEV_LEN=1.342;STDEV_POS=0.447	GT:GQ:DR:DV	0/0:35:38:7
1	150200105	Sniffles2.INS.C9S0	N	ACGGGCGTTTCACCTTTGTTAGCCAGGGATGGTTCGATCTCCTGACCTCATGATCCACCCGCCTCGCCTCACCAAAGTGCTGGGA	60	PASS	PRECISE;SVTYPE=INS;SVLEN=85;END=150200105;SUPPORT=25;COVERAGE=62,67,64,62,64;STRAND=+-;AF=0.391;STDEV_LEN=0.961;STDEV_POS=0.000;SUPPORT_LONG=0	GT:GQ:DR:DV	0/1:60:39:25
1	150691457	Sniffles2.DEL.23FS0	N	<DEL>	60	PASS	PRECISE;SVTYPE=DEL;SVLEN=-293;END=150691750;SUPPORT=36;COVERAGE=54,53,53,54,58;STRAND=+-;AF=0.679;STDEV_LEN=0.502;STDEV_POS=0.511	GT:GQ:DR:DV	0/1:60:17:36
1	151819560	Sniffles2.DEL.240S0	N	<DEL>	60	PASS	PRECISE;SVTYPE=DEL;SVLEN=-358;END=151819918;SUPPORT=31;COVERAGE=42,49,50,46,46;STRAND=+-;AF=0.646;STDEV_LEN=0.000;STDEV_POS=0.000	GT:GQ:DR:DV	0/1:60:17:31
1	152081835	Sniffles2.DEL.243S0	N	<DEL>	60	PASS	PRECISE;SVTYPE=DEL;SVLEN=-873;END=152082708;SUPPORT=24;COVERAGE=56,59,57,58,67;STRAND=+-;AF=0.414;STDEV_LEN=0.000;STDEV_POS=0.000	GT:GQ:DR:DV	0/1:60:34:24
1	152187992	Sniffles2.DEL.244S0	N	<DEL>	60	GT	IMPRECISE;SVTYPE=DEL;SVLEN=-2817;END=152190809;SUPPORT=6;COVERAGE=34,33,45,32,33;STRAND=+-;AF=0.162;STDEV_LEN=1.000;STDEV_POS=29.950	GT:GQ:DR:DV	0/0:26:31:6
1	152323147	Sniffles2.DEL.246S0	N	<DEL>	60	PASS	PRECISE;SVTYPE=DEL;SVLEN=-1527;END=152324674;SUPPORT=14;COVERAGE=60,57,52,50,57;STRAND=+-;AF=0.264;STDEV_LEN=0.463;STDEV_POS=0.000	GT:GQ:DR:DV	0/1:31:39:14
1	152327249	Sniffles2.DEL.249S0	N	<DEL>	60	PASS	PRECISE;SVTYPE=DEL;SVLEN=-635;END=152327884;SUPPORT=31;COVERAGE=53,49,50,53,55;STRAND=+-;AF=0.608;STDEV_LEN=0.000;STDEV_POS=0.000	GT:GQ:DR:DV	0/1:60:20:31
1	152443885	Sniffles2.INS.CDS0	N	ATAATATATATATATAATATATATATAACTATATATATACACACACAATAAAAATATTATATTATATATACGCAGTGGGTGGTCAC	60	PASS	PRECISE;SVTYPE=INS;SVLEN=86;END=152443885;SUPPORT=18;COVERAGE=52,55,56,57,55;STRAND=+-;AF=0.321;STDEV_LEN=0.876;STDEV_POS=0.000;SUPPORT_LONG=0	GT:GQ:DR:DV	0/1:60:38:18
1	152649888	Sniffles2.DUP.361S0	N	<DUP>	59	PASS	PRECISE;SVTYPE=DUP;SVLEN=5857;END=152655745;SUPPORT=40;COVERAGE=48,47,81,56,57;STRAND=+-;AF=0.488;STDEV_LEN=0.000;STDEV_POS=0.000	GT:GQ:DR:DV	0/1:60:42:40
1	152760417	Sniffles2.DUP.362S0	N	<DUP>	56	GT	PRECISE;SVTYPE=DUP;SVLEN=9862;END=152770279;SUPPORT=12;COVERAGE=45,43,69,53,51;STRAND=+-;AF=0.211;STDEV_LEN=0.000;STDEV_POS=0.000	GT:GQ:DR:DV	0/0:5:45:12
1	154352169	Sniffles2.DEL.24CS0	N	<DEL>	60	PASS	PRECISE;SVTYPE=DEL;SVLEN=-660;END=154352829;SUPPORT=32;COVERAGE=58,55,55,56,65;STRAND=+-;AF=0.582;STDEV_LEN=0.000;STDEV_POS=0.000	GT:GQ:DR:DV	0/1:60:23:32
1	154999689	Sniffles2.DEL.24DS0	N	<DEL>	60	PASS	PRECISE;SVTYPE=DEL;SVLEN=-183;END=154999872;SUPPORT=14;COVERAGE=42,41,40,41,40;STRAND=+-;AF=0.341;STDEV_LEN=0.535;STDEV_POS=0.000	GT:GQ:DR:DV	0/1:60:27:14
1	155189136	Sniffles2.DUP.363S0	N	<DUP>	60	PASS	PRECISE;SVTYPE=DUP;SVLEN=7985;END=155197121;SUPPORT=25;COVERAGE=38,37,87,51,55;STRAND=+-;AF=0.397;STDEV_LEN=0.000;STDEV_POS=0.000	GT:GQ:DR:DV	0/1:60:38:25
1	156526672	Sniffles2.DEL.24ES0	N	<DEL>	60	PASS	PRECISE;SVTYPE=DEL;SVLEN=-2339;END=156529011;SUPPORT=43;COVERAGE=60,56,54,53,58;STRAND=+-;AF=0.796;STDEV_LEN=0.000;STDEV_POS=0.000	GT:GQ:DR:DV	1/1:9:11:43
1	157173864	Sniffles2.DEL.24FS0	N	<DEL>	60	PASS	PRECISE;SVTYPE=DEL;SVLEN=-1514;END=157175378;SUPPORT=30;COVERAGE=54,48,49,51,53;STRAND=+-;AF=0.612;STDEV_LEN=0.250;STDEV_POS=0.000	GT:GQ:DR:DV	0/1:60:19:30
1	157711992	Sniffles2.INV.3F5S0	N	<INV>	58	GT	PRECISE;SVTYPE=INV;SVLEN=1739;END=157713731;SUPPORT=7;COVERAGE=42,35,41,26,37;STRAND=+-;AF=0.159;STDEV_LEN=0.518;STDEV_POS=0.518	GT:GQ:DR:DV	0/0:33:37:7
1	157886227	Sniffles2.DEL.251S0	N	<DEL>	60	PASS	PRECISE;SVTYPE=DEL;SVLEN=-6000;END=157892227;SUPPORT=39;COVERAGE=54,39,35,36,52;STRAND=+-;AF=1.000;STDEV_LEN=0.000;STDEV_POS=0.000	GT:GQ:DR:DV	1/1:60:0:39
1	158041773	Sniffles2.INV.3F6S0	N	<INV>	60	PASS	PRECISE;SVTYPE=INV;SVLEN=588;END=158042361;SUPPORT=22;COVERAGE=43,27,28,26,45;STRAND=+-;AF=0.400;STDEV_LEN=0.000;STDEV_POS=0.000	GT:GQ:DR:DV	0/1:60:33:22
1	158488317	Sniffles2.DEL.252S0	N	<DEL>	60	PASS	PRECISE;SVTYPE=DEL;SVLEN=-342;END=158488659;SUPPORT=35;COVERAGE=46,47,48,46,50;STRAND=+-;AF=0.745;STDEV_LEN=0.000;STDEV_POS=0.000	GT:GQ:DR:DV	0/1:22:12:35
1	158712070	Sniffles2.DEL.253S0	N	<DEL>	60	PASS	PRECISE;SVTYPE=DEL;SVLEN=-273;END=158712343;SUPPORT=13;COVERAGE=42,43,45,42,45;STRAND=+-;AF=0.302;STDEV_LEN=0.488;STDEV_POS=0.488	GT:GQ:DR:DV	0/1:46:30:13
1	158726485	Sniffles2.DUP.365S0	N	<DUP>	58	PASS	PRECISE;SVTYPE=DUP;SVLEN=1488;END=158727973;SUPPORT=22;COVERAGE=45,44,67,46,43;STRAND=+-;AF=0.361;STDEV_LEN=0.000;STDEV_POS=0.000	GT:GQ:DR:DV	0/1:60:39:22
1	158851441	Sniffles2.DEL.255S0	N	<DEL>	60	PASS	PRECISE;SVTYPE=DEL;SVLEN=-666;END=158852107;SUPPORT=11;COVERAGE=40,40,40,37,39;STRAND=+-;AF=0.282;STDEV_LEN=0.378;STDEV_POS=0.000	GT:GQ:DR:DV	0/1:31:28:11
1	158851450	Sniffles2.DEL.254S0	N	<DEL>	60	PASS	PRECISE;SVTYPE=DEL;SVLEN=-429;END=158851879;SUPPORT=11;COVERAGE=40,40,42,37,34;STRAND=+-;AF=0.275;STDEV_LEN=0.000;STDEV_POS=0.000	GT:GQ:DR:DV	0/1:29:29:11
1	158867411	Sniffles2.DEL.256S0	N	<DEL>	58	PASS	PRECISE;SVTYPE=DEL;SVLEN=-2567;END=158869978;SUPPORT=34;COVERAGE=48,38,44,48,50;STRAND=+-;AF=0.791;STDEV_LEN=0.000;STDEV_POS=0.000	GT:GQ:DR:DV	1/1:4:9:34
1	158961365	Sniffles2.DEL.257S0	N	<DEL>	52	PASS	PRECISE;SVTYPE=DEL;SVLEN=-4829;END=158966194;SUPPORT=9;COVERAGE=24,24,29,35,40;STRAND=+-;AF=0.310;STDEV_LEN=0.000;STDEV_POS=0.000	GT:GQ:DR:DV	0/1:34:20:9
1	159002804	Sniffles2.BND.43ES0	N	[hs37d5:3826521[N	60	PASS	PRECISE;SVTYPE=BND;SUPPORT=18;COVERAGE=44,14,31,31,33;STRAND=+-;AF=0.720;CHR2=hs37d5;STDEV_POS=0.000	GT:GQ:DR:DV	0/1:19:7:18
1	159012420	Sniffles2.DEL.258S0	N	<DEL>	60	PASS	PRECISE;SVTYPE=DEL;SVLEN=-97;END=159012517;SUPPORT=29;COVERAGE=61,57,55,52,48;STRAND=+-;AF=0.527;STDEV_LEN=0.000;STDEV_POS=0.000	GT:GQ:DR:DV	0/1:60:26:29
1	159012420	Sniffles2.DEL.25AS0	N	<DEL>	60	PASS	PRECISE;SVTYPE=DEL;SVLEN=-4257;END=159016677;SUPPORT=12;COVERAGE=61,57,39,36,38;STRAND=+-;AF=0.273;STDEV_LEN=0.000;STDEV_POS=0.000	GT:GQ:DR:DV	0/1:30:32:12
1	159648756	Sniffles2.DEL.25BS0	N	<DEL>	60	PASS	PRECISE;SVTYPE=DEL;SVLEN=-904;END=159649660;SUPPORT=15;COVERAGE=54,48,49,46,54;STRAND=+-;AF=0.312;STDEV_LEN=0.000;STDEV_POS=0.000	GT:GQ:DR:DV	0/1:58:33:15
1	160684146	Sniffles2.DEL.25DS0	N	<DEL>	60	PASS	PRECISE;SVTYPE=DEL;SVLEN=-243;END=160684389;SUPPORT=19;COVERAGE=41,39,40,39,36;STRAND=+-;AF=0.487;STDEV_LEN=0.000;STDEV_POS=0.000	GT:GQ:DR:DV	0/1:60:20:19
1	160690553	Sniffles2.DEL.25FS0	N	<DEL>	60	PASS	PRECISE;SVTYPE=DEL;SVLEN=-2887;END=160693440;SUPPORT=12;COVERAGE=45,49,53,55,50;STRAND=+-;AF=0.231;STDEV_LEN=0.000;STDEV_POS=0.000	GT:GQ:DR:DV	0/1:8:40:12
1	160934960	Sniffles2.DEL.260S0	N	<DEL>	60	PASS	IMPRECISE;SVTYPE=DEL;SVLEN=-362;END=160935322;SUPPORT=29;COVERAGE=55,46,45,42,42;STRAND=+-;AF=0.659;STDEV_LEN=31.776;STDEV_POS=0.986	GT:GQ:DR:DV	0/1:60:15:29
1	160954871	Sniffles2.DEL.261S0	N	<DEL>	60	PASS	PRECISE;SVTYPE=DEL;SVLEN=-460;END=160955331;SUPPORT=16;COVERAGE=52,46,45,40,40;STRAND=+-;AF=0.364;STDEV_LEN=0.000;STDEV_POS=0.000	GT:GQ:DR:DV	0/1:60:28:16
1	161005091	Sniffles2.INS.D5S0	N	ACTAGATTTAGATAAGAGAGAGAGAGAGAGATATACATACATATATATACACTTTATATATATATATATATATAGATAGATATTTATTTTCAAAAAATTTAATTTAAAATTTAAAAAAATTAAAAAAATGTGTATGGTAATCCCCTGTGTGCAGTGTCATGGAACCTTACCATGTGTTGTGTGTTATCCCCTGTGTGCAGTGCATGGAACCTTACCATGTCTTACGATTGATATTTTTTTTATAACTTCAATTACTTTTTGTTATTCCATTTTTATTTAGCAGGATTTTCAAAATTAGTATGCACAATTTATAATTTAAGACTCCATTAAATGTAATATATAATGTTTTAATCAAATCTATCTATCTAAATATAAATAAAAAAAAAAAAATGTGTATGTGTGTGTGTGTGTGTGCATATACAGAAAAAAAAAAAAAAAAAAATTTTTTTCTTTAAGGAAGGAAGGAGTGGAGAACATATATACATATATATATATATATATAAAAAAAAAAAAAAATGTATAAAGGAAGGAAGGAAGGAAGGAATTTTATTTTTAAACACCTAATTTAATATATATATATAGGAAATCTTTTAATATATATTAAATAAAAAATTTAGTATATTTTATAAAAAGCTTTTTTTTTTTTTAAATGTAGGTGTCTCTTATTTATTTATTATTTGAAAAGATAGATAATTAAAAAAAAAAAAATGGAATGGAATGGAATGGGTGTGTTTATTTTATTGACTAAATTGAAATCCTAATGGGGCGTGAACCCGGGAGGCGGAGCTTGCAGTGAGCCGAGATCGCGCCACTGCACTCCAGCCTGGAGCGACAGAGCGAGACTCCGTCTCAAAAAAAAAAAAAAAAAAAAAAAAAAAAAAAAAAAAGAATTGTTTGTTTAATTTCAAAAACTTTGTTTGTTGTTTTTTTTTTTTTTTAATG	60	PASS	PRECISE;SVTYPE=INS;SVLEN=941;END=161005091;SUPPORT=19;COVERAGE=52,35,35,35,50;STRAND=+-;AF=0.543;STDEV_LEN=2.569;STDEV_POS=0.302;SUPPORT_LONG=0	GT:GQ:DR:DV	0/1:60:16:19
1	161703018	Sniffles2.DEL.262S0	N	<DEL>	60	PASS	PRECISE;SVTYPE=DEL;SVLEN=-180;END=161703198;SUPPORT=18;COVERAGE=46,45,47,48,44;STRAND=+-;AF=0.383;STDEV_LEN=0.000;STDEV_POS=0.000	GT:GQ:DR:DV	0/1:60:29:18
1	161838520	Sniffles2.INS.D6S0	N	CTATATAATATATCACACACACACACACTAATTAGGATCACACTTTTTTAATTAAATTACAAAAAAAACTTGAATTTTATTATATATAATATATAATATATATATTTATATATAATATATAAATATATATTAAATTTCTGGGCGCTCAGAAAAACAATTTGGTATTTTGTGTGTTAATATTTTCAAAATATCTATAAAAATGAAAGTAAAAATCAATGATAAGCCATAATCAGAATAAAATAAATGCAAACAACAAACAAACAAACAAACAAATTTACTTATATAACAAAAAAAAACAATTTCAAAATTACCCCACTAGTAACAAAACAAATGAAAGTTACTCTCT	60	PASS	PRECISE;SVTYPE=INS;SVLEN=346;END=161838520;SUPPORT=15;COVERAGE=50,46,45,45,46;STRAND=+-;AF=0.333;STDEV_LEN=1.093;STDEV_POS=0.000;SUPPORT_LONG=0	GT:GQ:DR:DV	0/1:60:30:15
1	162052690	Sniffles2.DEL.263S0	N	<DEL>	60	PASS	PRECISE;SVTYPE=DEL;SVLEN=-296;END=162052986;SUPPORT=17;COVERAGE=47,47,44,45,47;STRAND=+-;AF=0.378;STDEV_LEN=0.333;STDEV_POS=0.000	GT:GQ:DR:DV	0/1:60:28:17
1	162747441	Sniffles2.INS.D7S0	N	CCTTTCTTTGTGATGTGTGCATTCATCTGACCAGAGCTGAACCTTTTTTGTTTTTTTTGATTGCACAGTTTTGGATGTAAGTCTTTTGGTAGAATCTGCAATGGATATTTGGAATGTTTGAGCCTATGGTGAAACAGGAAATATCTTAACATAAAAACTAGGCAGAAGTTTCTGGAAACTTATTTGTGATGTGTGCATT	60	PASS	PRECISE;SVTYPE=INS;SVLEN=199;END=162747441;SUPPORT=19;COVERAGE=56,55,54,56,57;STRAND=+-;AF=0.352;STDEV_LEN=1.293;STDEV_POS=0.000;SUPPORT_LONG=0	GT:GQ:DR:DV	0/1:60:35:19
1	162838111	Sniffles2.INV.3F7S0	N	<INV>	57	PASS	PRECISE;SVTYPE=INV;SVLEN=2970;END=162841081;SUPPORT=10;COVERAGE=31,21,34,47,47;STRAND=-;AF=0.227;STDEV_LEN=0.000;STDEV_POS=0.000	GT:GQ:DR:DV	0/1:5:34:10
1	162839137	Sniffles2.INV.3F9S0	N	<INV>	53	PASS	PRECISE;SVTYPE=INV;SVLEN=1944;END=162841081;SUPPORT=11;COVERAGE=24,25,39,47,47;STRAND=+;AF=0.262;STDEV_LEN=0.000;STDEV_POS=0.000	GT:GQ:DR:DV	0/1:23:31:11
1	162840316	Sniffles2.DUP.367S0	N	<DUP>	60	GT	PRECISE;SVTYPE=DUP;SVLEN=908;END=162841224;SUPPORT=11;COVERAGE=40,39,47,48,46;STRAND=+-;AF=0.212;STDEV_LEN=0.000;STDEV_POS=0.000	GT:GQ:DR:DV	0/0:4:41:11
1	162865112	Sniffles2.INS.D8S0	N	TTCTGTATATATACAACATATATAACATATATATACATATATATTGAGGGGCAGGCAGAAAAAAAAAAAAATATAATAATAAATAAGAAACCTAATTTTCTGTGGACTTTCAGGTTTATGGGGGAGTTTTGGTTGTGTTTCTTGGTTTTATTTCAGACAAATGTGTCTGCCTTATTTTATAAATAAAAGCATAAAGTGGTTTATATATATTTGTTCACC	60	PASS	PRECISE;SVTYPE=INS;SVLEN=219;END=162865112;SUPPORT=18;COVERAGE=43,46,47,49,55;STRAND=+-;AF=0.383;STDEV_LEN=1.581;STDEV_POS=0.000;SUPPORT_LONG=0	GT:GQ:DR:DV	0/1:60:29:18
1	163088771	Sniffles2.INS.D9S0	N	CCGAGATTGCGCCACTGCAGTCCGCAGTCCGGCCTGGGCGACAGAGCGAGACTCCGGTCTCAAAAAAAAAAAAAAAAAAAAAAAAAAAAAAAAAAAAAAGAAACTGGTGAAATATATATATATTTATATATATTATATATATTGCCGGGCGCGGTGGCTCACGCCTGTAATCCCAGCACTTTGGGAGGCCGAGGCGGGCGGGATCACGAGGTCAGGAGATCGAGACCATCCCGGCTAAAACGGTGAAACCCCGTCTCTACTAAAAATACAAAAAAATTAGCCGGGCGTAGTGGCGGGCGCCTGTAGTCCCAGCTACTTGGCAGGCTGAGGCAGGAGAATGGCGTGAACCCGGGAGGCGGAGCTTGCAGTGAGCCGAGATCCCGCCACTGCACTCCAGCC	60	PASS	PRECISE;SVTYPE=INS;SVLEN=400;END=163088771;SUPPORT=17;COVERAGE=48,48,48,46,52;STRAND=+-;AF=0.354;STDEV_LEN=1.856;STDEV_POS=0.000;SUPPORT_LONG=0	GT:GQ:DR:DV	0/1:60:31:17
1	163217218	Sniffles2.INS.DAS0	N	TATACACACATTTTTAATATTTTTTTTTTAGTATTTTTGTTTTTTGTTTTTAAAACACACACAAAATCCTTCCCTTTTTTTAAACC	60	PASS	PRECISE;SVTYPE=INS;SVLEN=86;END=163217218;SUPPORT=37;COVERAGE=54,53,52,53,51;STRAND=+-;AF=0.712;STDEV_LEN=0.582;STDEV_POS=0.000;SUPPORT_LONG=0	GT:GQ:DR:DV	0/1:46:15:37
1	163314407	Sniffles2.INS.DBS0	N	GTGAAAGGTCAGTGTTTATAAGGAAATCACTGACTGAACAACAACAAAATCAACAGCACTTATTGAGCATCTCTTGCATTCTAGGCATAGGTCCTAGGCCCTCTCACATCCATCCTCTCTTTTGTCTCCCCCCTTCAAAGCAAAGAGAGAAGAATCACGTCCATTATCCACACCTATACTACGTAGCATGCTAAAATATCAAGGGAACTACAGTCAGAACAATCTGAATTGGAATTACACTTCCACCGTTTTGACCATTCAGTAAGTGTTTATTACTCAGCCCCTAGCTAATAACAAGGACAACACTTTGCTAAATGCCAGGACTATCATGGTGAATAT	60	PASS	PRECISE;SVTYPE=INS;SVLEN=339;END=163314407;SUPPORT=17;COVERAGE=44,44,47,48,46;STRAND=+-;AF=0.362;STDEV_LEN=2.062;STDEV_POS=0.000;SUPPORT_LONG=0	GT:GQ:DR:DV	0/1:60:30:17
1	164350836	Sniffles2.INS.DES0	N	CTCTTGTCCCAGTATTTGGACCTGTGCTTTGCAAATAACATGTGCTTGGTAAATGTAGATTACATATTATACAGTCTGGTCAACGGGAAGGAAACCATGGCACCTAGAAAAATTGTCAGGAGAATTTCACACCCTGGCAGTCTTTCTCCCAAGACCAGGGCTTCATGTCCCTAAATTGGGACAGGGTGAAGGAAAATGAGGACAGGTGGTAAATTTCATGAAAAAGTAAAAAGCTCGTTTGGTTATCATTCTTCATAATAATCATCTGTGGGTCTGCAGTAACTGTAGGCCTGAACAAACCAGGGATTTTTCAGGTGAATCTGCCCTCTGAAACAAATTTCCATCTTAGGAATCAGTTGTTAGTTCATGGGTGACTCCTGAGTCCAATAGAGGGTCTGCAGTCTCTTAAAGCTGGAAGGGATTTTAGAGATAATAGTTTCTATCTCCTCATTTTATAGTCCTAGGATGACTATTATATTAAAATGTAGGCTTGTTAATTTCTATCTTGAATACTAGCTTTGTAATTGGGACACACCAGGGGAGAAATTCTTCTTAAGTCTAAATGTATCTTTTTTAAACGTGGTACATCTTCTGAATCACTAGTT	60	PASS	IMPRECISE;SVTYPE=INS;SVLEN=603;END=164350836;SUPPORT=30;COVERAGE=58,54,55,53,57;STRAND=+-;AF=0.545;STDEV_LEN=2.306;STDEV_POS=141.332;SUPPORT_LONG=0	GT:GQ:DR:DV	0/1:60:25:30
1	164748428	Sniffles2.DEL.265S0	N	<DEL>	60	PASS	PRECISE;SVTYPE=DEL;SVLEN=-2765;END=164751193;SUPPORT=17;COVERAGE=48,44,41,50,54;STRAND=+-;AF=0.378;STDEV_LEN=0.000;STDEV_POS=0.000	GT:GQ:DR:DV	0/1:60:28:17
1	165322545	Sniffles2.DEL.266S0	N	<DEL>	60	PASS	PRECISE;SVTYPE=DEL;SVLEN=-4147;END=165326692;SUPPORT=36;COVERAGE=45,38,44,45,52;STRAND=+-;AF=0.857;STDEV_LEN=0.000;STDEV_POS=0.000	GT:GQ:DR:DV	1/1:40:6:36
1	165861358	Sniffles2.INS.DFS0	N	TATAATTATATATATTATAATATATATAATTTTTTCAAAGTTTATTTATTACATTTCTTTCTTTCTTTAAGGAGGATTCAACACACACTTACACTTTTTTTTTTTTCTAGTGTATGTATGTATCCATATATATAATATATATTTTATTTTATTTTATTTTCCCTAACTCTCAATAAGTTCATCATCAGTATTATACACATATATATGCATATGCATATATATACACATTTAATATTGACATATCAATATTTTATATAACAACATATATATTAAATGATTGAAATGTGTAAAATATAAATGAAAAAAAAAAAATGATGATAAATTGTGTGAGTGTGTTAGATAGAAAGACGAGAAAACGTTTGATAGATAAAGTTTGTGTTTTTTTAAGCTAGCTATATATCTCCTAAGAGTTTTTGTTGCATGTGAACAAAAAAAAAAAGACGGAACGAAAAACAAAATCACACACACACACAATTAAAAAAATTTTATGATATTATGTGATATGGTATGATATTTGTGATATGGTTTTTTTATCATTATTATTATTATTTATTTCATCCCTCCCTCCCATTTTGTATATCAGTAAAATAGTGTGGTGTGTGTAAATACTTAGTTATTATATCCACACACCATTTTTATTAGTGTTACTCATGGACCCCCTATAAAAATGTTATAATTCAAAGTTGTAATAAAAAGTAAAAATGTCGTCACAGAACTTAAAAAAAAAAAAAAATAATTGGAATCATATTAAAAGACCAACACACACACACACAATCATAATAGCATCTGTTTTTTTTTCTCTCCTTTTTGTGAGCAGAACCACTGCACACGTGGACAGCACACCATAAAAAATAATAGGAGCAGGCTGGGTGGGGAGCACTCTTGGCTTCACTTTGGTGGAAAGGATAAAATAATTATTTAAAAATAATAATTATTAAAATAATTATTTAAAAATAATATTATTAAAATAATTATTTAAAATAATTATTCGAGGTGCACAAAGAACCTGAGGGGATGGGGCACGACCTGAGGGGATGGGGGGCCACAAGGAACCTCAGGGGATATGGGCAACAAGGAACTCAGGGGATGGGGGGCAACAGGGAACCTGGGGGATGGGGGCAACAAGGAACGCTCCAGGGGATTAAAAAAAAAAAAAATATTTATGTGCCTGAGATATATTATTTATAGTGGCTCTAAAGTGAAACCCAAGTAGAAAACTTTTTTTTTTTTTTTTTTTTTTTTTTTATAATAAATAATATTTATTTATCAATGATTAGGCACAGGCTGGGCCTGTTGAACAAAATCAATATTTTTAACATTAACTTTATTATGTGTGTTGTAGAATAAAGATGTGTGTTATATATATATATATATATATATATATAACTATTATATATAATGGGAAATTTTATGTGATGTGGATGTATTTAGTAAACTTTGGTAATTTATCTGTATAATTTTTTTTTTAATTTAATATATAATAAATATAAATTATTATATTATAGAGAGAGGAAAGAAATATATAAATATGTTAAAGTTTTTTATTTTATTATATATATATATATGATATATATATATTACATTTAGTAATAATAAATATGTTTATAGTAGAGTGTTTCTATTAAAAGAATCAAT	60	GT	PRECISE;SVTYPE=INS;SVLEN=1635;END=165861358;SUPPORT=9;COVERAGE=56,50,49,51,59;STRAND=+-;AF=0.184;STDEV_LEN=2.775;STDEV_POS=0.000;SUPPORT_LONG=0	GT:GQ:DR:DV	0/0:21:40:9
1	167177164	Sniffles2.INS.E0S0	N	CAGGCTCATGACTATTCCATGGTCTTTAAGTTGCCTTCAAACATGAAGGCCAATGGCTCAAGCCTATCTGACCATTAATTTGTCCAAAGAGAAAGGGATATATTTACATAGTCAGGACAGCTTGTTTTTAAAACTGCCCCCTTTTCTCTGAAAGTAATTGTGAAAGTGCAGAGATAAGACCCTTTGTGTTCTTGTATAAAAGTTCAGGATCTTGAGTATTTTTCTTAAATATGCTTCCTAGTTATCTGTTACTGCGATAACAAGCTATCCCATAATGTAGTGGCTCAAAACAAAATATATTACCCTTTCACAACTCTGGACTGACTGAGTTCATTGCACAGTTCTTGCTTGGGGTCTCTCATGCAGTTACACTCAGGTGGAGCTGGAGCTGAGGTCACTGAAGGCTCAAACAAGCATACTATATGCCTACAATACACACTAACTCTCCCACAATACAGACTCAACTCCCCTACAATACAGACTAACTTCCCTATAATACAGACTCAACTCTCTTTTTTTCTAAGGTAAAATTTTTCCGCACAGGTGCCCACACACAGATGCCCGTTATTATATATATATATTTTCTAGTGTGTGTGTGTGTTTTCCTACATATACGTATATGTATAGTGTGTATTCGGCGGGAATTGAGCAAAAGAAGGTATAAAATATCTATGGAGAACTTTATTCACAAATGAAAATTTCAATATATATATATATATTTACTATATATATATATATATATATATTAAAGACACACACACACACACATTATGTACACACAACTCTAAAAGAAAGAAAGAAGAATTGTGTCTTTTTTTCCCAGTTTAAATAGAATAAATAAACTAAACATATATATATATAAGGATTATTCCATTCCATTCCATTCCATTCCAGTTCTTTTTTTTAGGATTTAACCCAAAGTTACTATCTATTTATATATATATATATATATATATATAGAGAGTTTCCTGTGGACATCTTACAGTCACTGTAGACGTGGCTGGCAGGAGGATAATGGTGGCCCCGCCTTTTTTTATTAGCCATCACATTTTTTTTTTTTTTTTTTTTTTTTTTTTTTTTTTTTTGAGACGGAGTCTCGCTGTCGCCAGGCTGGAGTGCAGTGGCGCAATCTCGGGCTCACTATGCGGCTCCCCCCCTGGGGTTCACGCCTTCTCCTGCCTCAGCCTCCCGAGTAGCTGGACTACAGGCGCCCGCCACCTCGCCCGGCTAATTTTTTGTATTTTTAGTAGAGACGGGGGGTTTCACCGTGTTAGCCAGGGATGGTCTCGATCTCCTGTACCTCGTGAATCCACCCGCCTCGGCCTCCCAAAGTGCTGGGATACAGGCCCTATTTAGTTTTTTTGTAAATAAAATAAATTCTCACACACACAGGGAAATCATGTTTTGTATCAGTGTCTTCTAAATTATATAAGTATTCCCCTTCTATGTTTTAATGAGATTACTTATTTTAAAAAAATTTTATATATTCAACACACACACACACAGTGTGTGTTAAATAAATAGTTTTTTTTTTTTAGTTTTTAATCCCAAAAAAGGTGAAATTAATCTGACACACGTGTGTGTAAAAAAATGTTTTTTGTTTTTATATATATTTTATTTATCTTTTTTTTTTTTTTTTTAGGGATGCCAGAAAAAGGTCCAGTTCTAAAAAAAATATATATATTATTTATGGCAGCTAGGATAAAAAACGGTCAAAATTTAAAAAAAAAAGATTTTTTTTTTTTTTTTTGACTGAACAGCCACCAGACAACCCATAGAAAGAAAGAAAAAGAGTTTTTAGAAACACATGATTGTTATTTAAGTTGAACTTAAATGCTCACAGAGTTTTTTTGTGTTTAATTATTCAGCCCTCCCAACGCCTCAACCGGGTCACGCGATCGCGGCTAGGGGTCACCTGGTGGGTCACCGCGATCGCGCGCTAGGGTCACCCTGCAAAAAATAAAACAATGTGTGTGTGTTTTTACCTTATATATATATATATTCTCACTACCACATACACCTTTCATAGGGTGTGTGTGATTTAAAAAGGTTAAGTGTATGTTTTTTTTTTTTTTTTTCCTTCCTTCCTTTTTCTATAAAAAAAAAAACACAGTGTGTGTGTCAAAAACATCTAGGAACACACACACACACACACATGTATTGTATGTATTAAGACTCTCTCTCTCTGTGTGTGTGTTATATTTTTTTTTTTTTTTTTTTTTTTTGATTACACTGTATAAGAAATGAATGAAAGCACACACACACATTCACTTTTTTTGCAGCTACCTAGAAAGAAAACATACTTAAATTAATATATAAATATATATATTATATATATATACATTAATATAATTAGAATGTTTATAGTGTGACAGTGGAATAGTGTGAAAGTGGAATAGTATGCAGGAACAGTGTGACGGGAATAGTGTGATGGGAATAGTGTGGAAAGTGGAATAGTGTGACAAGTGGAATAGAGTGACAGGTGGAACAGTGTGATGGGAAGCAGTGTGACGGGAATAGTGTGATGGGAATAATGTGACAGTGGAATAGTGTGATGGGAACAGTGTGAACGGGAACTTCCTGAATTCAAATCCAAATATTTGTGTGTGTGTATTATTTAGATTTTTTAAAATTTCATATTTTTTTTTTTACACACGCTTTAAACAAACAATCTACACACACACACACACACATGAAATTGTAAAAAATATAGTATTATATATAATTTTGGTACCAGCATTCCTTGGCTAACACTTCTAAACACACACGAAAAAAAAAAACACACTGGCTGTGGACGGCCGGGGGTGAGGGGCACCACCCTCTTCCCCCTGGGAGGGGAGGCCAAAGGCTCTGGGAAGGAGCTGGGGGCCACTGCCCTGCTGGTAACTTTA	57	PASS	PRECISE;SVTYPE=INS;SVLEN=2891;END=167177164;SUPPORT=5;COVERAGE=58,43,42,42,49;STRAND=+-;AF=0.238;STDEV_LEN=8.544;STDEV_POS=0.000;SUPPORT_LONG=0	GT:GQ:DR:DV	0/1:10:32:10
1	168364508	Sniffles2.INS.E1S0	N	CCACAATTTTGTTAATACATACATTACATACATACATCGGGTATATTTCGTGAAAAACCAGAAATCCAATGATCAGCTCATCCAGGTCTTAAGAAAGATAAAGACAGGAATATATATATATAGAATATTTTTGTTAAATAGCTTTCTTTGTTTTTTCTAGAAGAAAAATTTTTTTATTTTAAGTAAATTTTTTTTTAGGAAGTTCACACACACACACTGTGTGTTGTCTAAATATATTGTAGGTGTATATGTGATTAAATGTTTTACTATGCATTTGAAATTATTTATATATATATATATATATATATAGATTTTTAATGCTCATGTTTTGTGAAGTTAACAAGCAAAAAGAGAATTAGTAACAAAAACTTAAAAGTGTAATATGGTAATAAACTACAGGTGCGCACTA	60	PASS	PRECISE;SVTYPE=INS;SVLEN=409;END=168364508;SUPPORT=31;COVERAGE=49,42,42,42,45;STRAND=+-;AF=0.738;STDEV_LEN=1.169;STDEV_POS=0.000;SUPPORT_LONG=0	GT:GQ:DR:DV	0/1:23:11:31
1	168379636	Sniffles2.INS.E2S0	N	TCACAGAGACACATGCACACACAGACACGTGTACAGAGTTATGCACACACACAGACACGTGTACACACACCAAGAAACATGCACACACAGAGACACATGCACACACAAACATGTGTACACGCACAGAGATAGGCACAAAGAGGCACGTGCACACACACCAAAACACATGCACACACACAGAGACACATGCACACACCATGAACATGTGTCACATACACCAAGACACATGTA	60	PASS	PRECISE;SVTYPE=INS;SVLEN=230;END=168379636;SUPPORT=22;COVERAGE=62,61,61,61,55;STRAND=+-;AF=0.361;STDEV_LEN=1.030;STDEV_POS=0.000;SUPPORT_LONG=0	GT:GQ:DR:DV	0/1:60:39:22
1	169024546	Sniffles2.DEL.267S0	N	<DEL>	60	PASS	PRECISE;SVTYPE=DEL;SVLEN=-496;END=169025042;SUPPORT=28;COVERAGE=46,43,43,40,44;STRAND=+-;AF=0.667;STDEV_LEN=0.426;STDEV_POS=3.155	GT:GQ:DR:DV	0/1:60:14:28
1	169058405	Sniffles2.INS.E3S0	N	TTTTTTCAGAGTTCAATCAGTTATTTTTCAGCCTCCCACTTTAACTAATAATAATAATAATAATAATGATAATATATATATATATATATATACACACACATAAAGAATTTCTTCATGAGTTCCAAATGTGATTAACTCAGATAGATAGATAGAAAAATTAAATGAGTCGAAAGAAAGGAATGAATGCAATGGGGTGAAATGGAGTGGATTGAAGTGAGTGGAAGTGGAGTGGAATGGAGTGAGTGGAGTGGAATGGAGGTGGAGTGGAGTGGAATGGAATGGAATGAAATGGAGAAAAGAAATGTGTGCTGAGCATTGTTCCACGACGCACAATGGAATCGAATGGAACCATCGAATGGAATCAAAAAGAATCATCATTGAATGGAATCGAATGGAATCATCATCGAATGGAATGCAATGGAATGGAATGGAATGGAATGAATGGAATGGAATTGGAACGGGAGCTGAGATTGTCCACTGCACTCCGGGCTGGGTGACAGAGTGAGATACTTTTGAAAGAAAGGAATATAATGGAATGCAGTGGAATGGAATGGAGTGGACTGGAATGGAGTTAGTGGAGTGAAAGTGGCATGGAGTTGGAATGGAGAGGAATGGAATGGGATGGAATGGAATGGGAATGAAGTGGAGTGGAGTGGGGTGGGGTGGATTGGCAGTGGAAAGGAGTGGAATGGAATGGGATGGAATGGAAAGGAATGGAGTGGAGTGCAATGGAGTGGAGAGGAGTGAAAAGGAGTGGAATGAATCGATGTAATGGAATGTAGTGGAGTGGAGTGGATACGCAGTGAAATGGAATGGAATTGAATGGAATGGAATGGAATGGAATGGAATGGAATGGAATGGAATAGAATAGAATGAAATGCAATGAAAATTTTACATGTAATGTGAGCTGAGATTGTGCCACTACCTCCAGCCTGGGTGACACAGTGATATCCTGTCGAAAGAAAAGGAATGGTATG	60	PASS	PRECISE;SVTYPE=INS;SVLEN=977;END=169058405;SUPPORT=20;COVERAGE=53,40,38,37,46;STRAND=+-;AF=0.526;STDEV_LEN=2.150;STDEV_POS=0.000;SUPPORT_LONG=0	GT:GQ:DR:DV	0/1:60:18:20
1	169975091	Sniffles2.INS.E4S0	N	TACTCTGGTTAGTTGAATGCAAACATCACAAAGAAGTTTCTCAGAATGCTTCTGTCTTAGTTTTGAGGCCAGGATATTTCTTTTTCTAACCAAGGCCTCAAGCGCTCCAAATATCCAGTGGCAGAATCTCCAAAAACAGTGTTTCAAAACTGCTCCATAAAAAGGAAGGTTCAACTCTGTTGAGTTGAATGACAGGATCAAAAGGAGTTTCTGAGAATTGCTTCTGCCTAGTGTTTATGTGAAAGATTATTCCCGTCTCCGATGAAGGCCTCAAGCAGCCCAAAATATCCACTTGCAGATTCTACAAAAATAGGTGTCTCAAAAGCTACTCTAGGAGAGGTATGTTCAACACTGTGAGATGAATGCATAACGTCACAAAGAAGTTGCTGAGATGCTTCAGTCTAAGTTCTCCAGGGGAAGACAATTCCCTTTGCGCACCACAGCCCCTCAAAGCACTCCAAATGTTAGCGATTCGACAAAAGAGTTTTTCAAAACTGCTACTATCAAAAGAAAGGTTTCAACGCTGTCAGATGAATTCAAATATCACAAAAAAAGGTTTCTATGGAATGCCTCTATCCTACTTTTTCTGTGAAAGATATTCCGGTTTCCAACGAAGGCCTCAAAGCGCTCCAAATATCTACTTGCAGATTCTAGAAGAATAGTGTTTCAAAATTGCTCTATTAAAGGAAGGTTCAACTCTGTGGTTTGAATTCACACATCACAAAGAACTTTCTGAAATGCTTCATCTAG	60	GT	PRECISE;SVTYPE=INS;SVLEN=749;END=169975091;SUPPORT=7;COVERAGE=44,35,37,35,38;STRAND=+-;AF=0.189;STDEV_LEN=4.743;STDEV_POS=0.000;SUPPORT_LONG=0	GT:GQ:DR:DV	0/0:13:30:7
1	171189922	Sniffles2.DEL.268S0	N	<DEL>	60	PASS	PRECISE;SVTYPE=DEL;SVLEN=-536;END=171190458;SUPPORT=17;COVERAGE=45,41,40,42,47;STRAND=+-;AF=0.415;STDEV_LEN=0.333;STDEV_POS=0.000	GT:GQ:DR:DV	0/1:60:24:17
1	172636800	Sniffles2.INS.E5S0	N	GCTCCTTCCACGTCTTCACTTCTCTCTATGTCCAGCATAAATGTCATCATCTGTCATGACAACCAGCACCTTGGAAAG	60	PASS	PRECISE;SVTYPE=INS;SVLEN=78;END=172636800;SUPPORT=25;COVERAGE=58,63,63,60,55;STRAND=+-;AF=0.397;STDEV_LEN=0.439;STDEV_POS=19.500;SUPPORT_LONG=0	GT:GQ:DR:DV	0/1:60:38:25
1	172685441	Sniffles2.DEL.269S0	N	<DEL>	60	PASS	PRECISE;SVTYPE=DEL;SVLEN=-1384;END=172686825;SUPPORT=32;COVERAGE=47,40,40,44,46;STRAND=+-;AF=0.780;STDEV_LEN=0.250;STDEV_POS=0.000	GT:GQ:DR:DV	0/1:0:9:32
1	174483901	Sniffles2.INS.E6S0	N	CTTTATTAAAAATGAGTTGACTATATTTATTATTATTATTACTTAAAATTGAAAATTGTCTTGAAAATTACATGCAGACACAAACACACATTACCTATGTGTTCTGTTTCTCTATATCTCTAATCTGTCTGTTTATTAATTCATCTAGTAGATATTTATTTGTGTTTTTTTAAGGTTGTTAAATGGTTGTACTCTTTAGTAAATTTCATTATTTCTTAATCTGGCATGTAAGATATCTTTTCATGTGGAATAATATTTCCCACCTACTCTGCAAGTATCTTTCTGAACCTTTTCTACTATTTTTATTCCATCCAAATTGGATTTCTCACTATCATAAATCCAGCTCATCCTTTGTTTCTTTTAGCATTTTTATATTATTTTTCTACAAATAATTCCTTTCTCTATCCCTTCTGCTATCAATATTCTATTTATTTTTTCTGAAGTTCTTTGTAAACATACTAATTATATACTACAACTTGCTTCTTAATCTTTTGCTATTATCTTCATGTTTCAAACAACTTTTCATTGATCTCAGTTTACAGATTTTACTCAATGATGTAACTAATTTTATTCCTCATTTGAAAGATAAAAATAGTAAGAATACAGGATTTGCCAAAATAATCAGCGAAATTCAGTGTCAGTTATGGCATCTGTAAACTGAGGAATCTGCAAATTTTTGGTCTTCATTTATTTACCTATAAATATAAAATAATAATATGTTCTCAAAAATTTTAAAAGTTTCCTATGATATACCAATTAGATAAATTAATGTAAATATGATATATGGATCTGTAATTCATTGTATGACTCTCAGAAAATATCTGCTTTTGCTCCTGGTCTCTATCTTAAATTAAAAAAGCATAACTGAATGCATTATTTTGAAGTATGCTAGATGTATGTATCTATGTATGCATCTAAAAATT	60	PASS	PRECISE;SVTYPE=INS;SVLEN=926;END=174483901;SUPPORT=17;COVERAGE=44,35,35,35,50;STRAND=+-;AF=0.486;STDEV_LEN=4.522;STDEV_POS=0.000;SUPPORT_LONG=0	GT:GQ:DR:DV	0/1:60:18:17
1	175200212	Sniffles2.INV.3FAS0	N	<INV>	58	PASS	PRECISE;SVTYPE=INV;SVLEN=1862;END=175202074;SUPPORT=19;COVERAGE=40,28,26,38,57;STRAND=+-;AF=0.328;STDEV_LEN=0.000;STDEV_POS=0.000	GT:GQ:DR:DV	0/1:60:39:19
1	175200796	Sniffles2.INV.3FBS0	N	<INV>	58	PASS	PRECISE;SVTYPE=INV;SVLEN=978;END=175201774;SUPPORT=19;COVERAGE=28,26,26,21,38;STRAND=+-;AF=0.442;STDEV_LEN=1.536;STDEV_POS=1.251	GT:GQ:DR:DV	0/1:60:24:19
1	175911022	Sniffles2.DUP.369S0	N	<DUP>	56	GT	PRECISE;SVTYPE=DUP;SVLEN=1041;END=175912063;SUPPORT=8;COVERAGE=47,46,51,36,30;STRAND=+-;AF=0.170;STDEV_LEN=0.000;STDEV_POS=0.000	GT:GQ:DR:DV	0/0:28:39:8
1	175911921	Sniffles2.INV.3FDS0	N	<INV>	59	PASS	PRECISE;SVTYPE=INV;SVLEN=939;END=175912860;SUPPORT=19;COVERAGE=49,36,36,31,33;STRAND=-;AF=0.373;STDEV_LEN=0.000;STDEV_POS=0.000	GT:GQ:DR:DV	0/1:60:32:19
1	175911921	Sniffles2.INV.3FES0	N	<INV>	57	GT	PRECISE;SVTYPE=INV;SVLEN=1910;END=175913831;SUPPORT=9;COVERAGE=49,36,31,31,48;STRAND=+;AF=0.173;STDEV_LEN=0.000;STDEV_POS=0.000	GT:GQ:DR:DV	0/0:29:43:9
1	176101590	Sniffles2.DEL.26DS0	N	<DEL>	60	PASS	PRECISE;SVTYPE=DEL;SVLEN=-235;END=176101825;SUPPORT=15;COVERAGE=46,48,44,44,45;STRAND=+-;AF=0.333;STDEV_LEN=0.000;STDEV_POS=0.000	GT:GQ:DR:DV	0/1:60:30:15
1	176477006	Sniffles2.DEL.26FS0	N	<DEL>	59	PASS	PRECISE;SVTYPE=DEL;SVLEN=-2435;END=176479441;SUPPORT=26;COVERAGE=65,60,56,56,62;STRAND=+-;AF=0.456;STDEV_LEN=0.000;STDEV_POS=0.000	GT:GQ:DR:DV	0/1:60:31:26
1	176651249	Sniffles2.DUP.36AS0	N	<DUP>	60	PASS	PRECISE;SVTYPE=DUP;SVLEN=1013;END=176652262;SUPPORT=17;COVERAGE=50,47,60,49,47;STRAND=+-;AF=0.279;STDEV_LEN=0.000;STDEV_POS=0.000	GT:GQ:DR:DV	0/1:47:44:17
1	176651386	Sniffles2.INS.E8S0	N	GGAACCCACAGAAGGTGGAGGGGGGATTGGATCTTTCAAGAAGTTTTGGCGTGAAGGCATAAAAGCACTAGTGTGAGAAGTGATGCTTAGAGGGTGATGAAGAAAGTTTTGGAATTGAAAAGAGACTTGAGCATGGTTACAGTCTACAACCTGATGGACTGCACCTTGTCATGACAAGCGTAGTAGCTTTTGTTATTTTTGTTTGTTTTTATTGTTATGGATCTTAATATTTAATTTTTTAAAAATTTTAATTATGGGTACATAATAGTTTTGTACATATTTATGGGGTACATTGTAATTCTGATGAGGATACAACGTGTGGTGATGCAGTTATTTCTTTGTGTATAAGAACATTGTTATTCTTTAGTTATTTAAAAATATCCATAAAATTATACTATAAAAATAAAGGATTCACTTCTTTTCTAGCTCCAGTTATTATTATTATTTTTAATCGTCTCCATTTCTTTCTCCTCCCTTTGCTACCAGTCCACCTACACCACTTTTTCTTTCCTTGCCCTGACTTGAAGTGCCCTTCCTTGGACCCCAAGTCACAGTTTTATAACTTTGTCGTGCTCATATGTGGACAGCATGTTTTGAAGGGAGCAGAGTTTCACCATCACTGGAAGTAATTACAGTAGGCACATGCATGACAGCCCTCAACCTCCCCGTTTATGGGATATAATATTCCAGCCCTAAAAATTTACAAACTTGTTTTAGAGTTTTTCAAGCCAATATCCTTTTCTCAAGTTGCCGCAAGCTATTTCATTTATTATTATTTATTTATTTATTTATTTATTTATTGTATTTGCTGGAAGTGGCTTTGGGAATCATCCTCTTTACATGAGCCACTTGGGCATTCATGTGTTTAAAGCCTGGTGTGATACATTCATGGAATGAAGCCTCAGGTGCTAAGAACTAACCACTGATATAGGTAAGGGGAAGTCTTTGGTAACGTCAACCAGATTGTTTCTGTGGAGTCTGGGGTGCAGAAACCAAAGTGGACAGGTAGAG	60	GT	IMPRECISE;SVTYPE=INS;SVLEN=1012;END=176651386;SUPPORT=7;COVERAGE=50,47,48,49,61;STRAND=+-;AF=0.146;STDEV_LEN=5.320;STDEV_POS=111.581;SUPPORT_LONG=0	GT:GQ:DR:DV	0/0:44:41:7
1	177388527	Sniffles2.INS.ECS0	N	ACGTGTGACTTGCTGTCTGCCCTTGTTTTTGCTTTGTAGACGTAATTCAATTTCGGTAATTTTTTCCGCATACACCACTTTCTTTTTGATGCAGTCATCAATTTCCATGGCTTTAAATGTCATCTATATGCTGCTGATTCCTCAAATATAAATTGTACTTCAGGGCTAGAGCAAGCTCCACCACTCAAATGCGTGTTGAATCAGGCACCTAAGTTGTGTAGGTGAAGGCCTGATCTTCCTTGGTCAGACAGCTTAAAAGTCCCCCACAGACCAAGGCTGGTATGTTCAATATCGTGCTTGTTAGATCCTGGACCTTGACCGGAAATGCATAACCAATGGAAATCTGAACATATAGTTTAAAAAGCCTAATCCAAGATTTTTCCACCAAGGAATGATGGCCTGGCAACCTAGGTGC	60	PASS	IMPRECISE;SVTYPE=INS;SVLEN=412;END=177388527;SUPPORT=15;COVERAGE=43,41,47,47,49;STRAND=+-;AF=0.319;STDEV_LEN=2.179;STDEV_POS=86.378;SUPPORT_LONG=0	GT:GQ:DR:DV	0/1:60:32:15
1	178397576	Sniffles2.INS.EDS0	N	TCCACTAAATTCTTTAAAAAATACATATATAAATACATATATAAATATATAAATAAATATATATAAATATATACTTAAGTAGGGTCTCTAAAAAAAAAAAAAAAAAAAAAAAAAGAAAATTGTGTGATGTGTTTTTTTTTTAAAAAAAAAAATGCCAAATTTTTTTATATGAGATATATGTATATACATATGTGTATGAGATATATGTATATACATATGTGTATGAGATATATGTATATACATATGTGTATGAGATATATGTATATACATATGTGTATGAGATATATGTATATACATATGTGTATGAGATATATGTATATACATATGTGTATGGGATATATG	60	PASS	PRECISE;SVTYPE=INS;SVLEN=342;END=178397576;SUPPORT=25;COVERAGE=42,41,44,45,53;STRAND=+-;AF=0.568;STDEV_LEN=1.225;STDEV_POS=0.000;SUPPORT_LONG=0	GT:GQ:DR:DV	0/1:60:19:25
1	179650713	Sniffles2.INS.EES0	N	TTTTATATATATCACACACACAAAGGTAGAGAGAATATTATTATTATTCTTTTACTAACTAGATATAGTTAGAATATATTATAATAATTTATATTATATCCACATAAACCAATTTTATTATATTTATTAATTTATTTATTTATTTGACACAAGTAAGAGAAACTTCCAGAGTGGGAGGGATGTGTAGGGCTCATCCCCTCATGTAGTGTTATTAATAATTTATTACACATCACTTTTTTTTGTTTTATTTTAAAATATATAAAATATATTAATGGAATCAAAAACGTATTTACAAAATGTTTTTTTTTTTTTTTTTTTTTTTGAGACGGAGTCTCGTCTCTGTGCGCCCAGGCTGGAGGTGCGTGGCGCGATCTCGCTCACTGACAAGCTCCCGCTTCCGGGTTCACGCGCATTCTCCTGCCTCAGCCTCCCCGAGTACTGGACTAAGGCGCCCCTACCACGCTCCGGCTAATGTTTTGGTATTTTTAGTAGAACGGGGTTTCACCCCGTGTTAGCCCAGAATGGTCCCGTCTCCTTGAGCCTCGTGATCCGCCCGCTCGGCCTCCCAAAGTGCTGGATTACGGCGTGAGCCACCGCGC	60	PASS	PRECISE;SVTYPE=INS;SVLEN=599;END=179650713;SUPPORT=31;COVERAGE=51,44,44,44,51;STRAND=+-;AF=0.705;STDEV_LEN=2.714;STDEV_POS=0.000;SUPPORT_LONG=0	GT:GQ:DR:DV	0/1:43:13:31
1	180841170	Sniffles2.BND.443S0	N	]4:89771969]N	36	PASS	PRECISE;SVTYPE=BND;SUPPORT=10;COVERAGE=55,40,43,47,49;STRAND=+-;AF=0.233;CHR2=4;STDEV_POS=0.000	GT:GQ:DR:DV	0/1:8:33:10
1	181131719	Sniffles2.DUP.36DS0	N	<DUP>	60	GT	PRECISE;SVTYPE=DUP;SVLEN=1557;END=181133276;SUPPORT=11;COVERAGE=63,64,64,55,57;STRAND=+-;AF=0.162;STDEV_LEN=0.378;STDEV_POS=0.378	GT:GQ:DR:DV	0/0:48:57:11
1	181605165	Sniffles2.DUP.36FS0	N	<DUP>	60	PASS	PRECISE;SVTYPE=DUP;SVLEN=6877;END=181612042;SUPPORT=36;COVERAGE=59,61,63,59,59;STRAND=+-;AF=0.414;STDEV_LEN=0.000;STDEV_POS=0.000	GT:GQ:DR:DV	0/1:60:51:36
1	182108839	Sniffles2.INV.3FFS0	N	<INV>	58	GT	PRECISE;SVTYPE=INV;SVLEN=3307;END=182112146;SUPPORT=9;COVERAGE=45,29,44,46,49;STRAND=-;AF=0.176;STDEV_LEN=0.000;STDEV_POS=0.000	GT:GQ:DR:DV	0/0:27:42:9
1	182109979	Sniffles2.INV.400S0	N	<INV>	57	GT	PRECISE;SVTYPE=INV;SVLEN=1117;END=182111096;SUPPORT=8;COVERAGE=37,35,44,33,48;STRAND=+;AF=0.174;STDEV_LEN=0.000;STDEV_POS=0.000	GT:GQ:DR:DV	0/0:25:38:8
1	182111096	Sniffles2.DUP.370S0	N	<DUP>	58	GT	PRECISE;SVTYPE=DUP;SVLEN=1197;END=182112293;SUPPORT=6;COVERAGE=44,33,48,46,47;STRAND=+-;AF=0.136;STDEV_LEN=0.500;STDEV_POS=0.000	GT:GQ:DR:DV	0/0:45:38:6
1	182289345	Sniffles2.DEL.270S0	N	<DEL>	60	PASS	PRECISE;SVTYPE=DEL;SVLEN=-289;END=182289634;SUPPORT=25;COVERAGE=49,57,58,58,57;STRAND=+-;AF=0.431;STDEV_LEN=0.000;STDEV_POS=0.000	GT:GQ:DR:DV	0/1:60:33:25
1	183577527	Sniffles2.INV.403S0	N	<INV>	58	PASS	PRECISE;SVTYPE=INV;SVLEN=1199;END=183578726;SUPPORT=12;COVERAGE=36,31,52,38,54;STRAND=+;AF=0.235;STDEV_LEN=0.000;STDEV_POS=0.000	GT:GQ:DR:DV	0/1:11:39:12
1	183577527	Sniffles2.INV.404S0	N	<INV>	57	GT	PRECISE;SVTYPE=INV;SVLEN=1973;END=183579500;SUPPORT=11;COVERAGE=36,31,40,53,55;STRAND=+;AF=0.212;STDEV_LEN=0.000;STDEV_POS=0.000	GT:GQ:DR:DV	0/0:4:41:11
1	183578726	Sniffles2.DUP.371S0	N	<DUP>	60	GT	PRECISE;SVTYPE=DUP;SVLEN=935;END=183579661;SUPPORT=11;COVERAGE=53,41,59,56,55;STRAND=+-;AF=0.196;STDEV_LEN=0.000;STDEV_POS=0.000	GT:GQ:DR:DV	0/0:15:45:11
1	184937052	Sniffles2.DEL.271S0	N	<DEL>	60	PASS	PRECISE;SVTYPE=DEL;SVLEN=-273;END=184937325;SUPPORT=36;COVERAGE=51,51,53,52,54;STRAND=+-;AF=0.692;STDEV_LEN=0.000;STDEV_POS=0.000	GT:GQ:DR:DV	0/1:59:16:36
1	185373060	Sniffles2.DEL.272S0	N	<DEL>	60	PASS	PRECISE;SVTYPE=DEL;SVLEN=-359;END=185373419;SUPPORT=29;COVERAGE=40,40,41,40,47;STRAND=+-;AF=0.725;STDEV_LEN=0.000;STDEV_POS=0.000	GT:GQ:DR:DV	0/1:29:11:29
1	185504674	Sniffles2.INS.F3S0	N	AATATATAATATTAATATAATATTATATTATATATAATAATTAATATATATTATATATTATATAATATTAATATAAATATATATTAATATAAATATTATATATATATTATATATAAATATTATATATCAATATTTAAATATCATATTAATATATAAATGTTATATATATTATATATAATAGTGTATTATATATTATATATATTATATATAATATATATAATTATATAAATATTATATATTATATATAATATATAATATATATATTATATATTATATATATTATATATAAATATTATATGTTACGTATAAATATTATATATAATATATAATAATTTATATATTATATATCTAACATTATATATTAT	60	PASS	PRECISE;SVTYPE=INS;SVLEN=365;END=185504674;SUPPORT=14;COVERAGE=49,48,47,47,49;STRAND=+-;AF=0.298;STDEV_LEN=3.586;STDEV_POS=0.000;SUPPORT_LONG=0	GT:GQ:DR:DV	0/1:48:33:14
1	185766849	Sniffles2.DEL.273S0	N	<DEL>	60	PASS	PRECISE;SVTYPE=DEL;SVLEN=-267;END=185767116;SUPPORT=17;COVERAGE=54,57,58,58,55;STRAND=+-;AF=0.293;STDEV_LEN=0.333;STDEV_POS=0.333	GT:GQ:DR:DV	0/1:55:41:17
1	185826795	Sniffles2.INV.405S0	N	<INV>	60	GT	PRECISE;SVTYPE=INV;SVLEN=3169;END=185829964;SUPPORT=12;COVERAGE=60,42,44,56,58;STRAND=-;AF=0.185;STDEV_LEN=0.000;STDEV_POS=0.000	GT:GQ:DR:DV	0/0:27:53:12
1	185827959	Sniffles2.INV.406S0	N	<INV>	54	PASS	PRECISE;SVTYPE=INV;SVLEN=1142;END=185829101;SUPPORT=11;COVERAGE=31,28,44,37,50;STRAND=+;AF=0.239;STDEV_LEN=0.000;STDEV_POS=0.000	GT:GQ:DR:DV	0/1:12:35:11
1	185827959	Sniffles2.INV.407S0	N	<INV>	60	GT	PRECISE;SVTYPE=INV;SVLEN=2002;END=185829961;SUPPORT=8;COVERAGE=31,28,36,56,58;STRAND=+;AF=0.167;STDEV_LEN=0.000;STDEV_POS=0.000	GT:GQ:DR:DV	0/0:31:40:8
1	185829101	Sniffles2.DUP.372S0	N	<DUP>	60	GT	PRECISE;SVTYPE=DUP;SVLEN=1026;END=185830127;SUPPORT=8;COVERAGE=45,36,50,60,54;STRAND=+-;AF=0.148;STDEV_LEN=1.000;STDEV_POS=0.000	GT:GQ:DR:DV	0/0:48:46:8
1	186839729	Sniffles2.DEL.274S0	N	<DEL>	60	PASS	PRECISE;SVTYPE=DEL;SVLEN=-229;END=186839958;SUPPORT=38;COVERAGE=50,47,48,46,48;STRAND=+-;AF=0.809;STDEV_LEN=0.503;STDEV_POS=6.296	GT:GQ:DR:DV	1/1:15:9:38
1	187464830	Sniffles2.INV.408S0	N	<INV>	57	PASS	PRECISE;SVTYPE=INV;SVLEN=1656;END=187466486;SUPPORT=23;COVERAGE=49,15,49,33,44;STRAND=+-;AF=0.397;STDEV_LEN=0.428;STDEV_POS=0.000	GT:GQ:DR:DV	0/1:60:35:23
1	187464912	Sniffles2.INV.409S0	N	<INV>	58	PASS	PRECISE;SVTYPE=INV;SVLEN=2465;END=187467377;SUPPORT=26;COVERAGE=48,15,33,33,46;STRAND=+-;AF=0.433;STDEV_LEN=0.250;STDEV_POS=0.000	GT:GQ:DR:DV	0/1:60:34:26
1	187893836	Sniffles2.INS.F6S0	N	TACTGCTCTGGAGAAGAAATGTTCAACTGTGTTAGTTTGAATGCCCACATCACAAGACGATTGTGATGAAATTTCCTGTCTAGTT	60	PASS	PRECISE;SVTYPE=INS;SVLEN=85;END=187893836;SUPPORT=39;COVERAGE=51,47,49,50,48;STRAND=+-;AF=0.796;STDEV_LEN=0.507;STDEV_POS=0.000;SUPPORT_LONG=0	GT:GQ:DR:DV	1/1:8:10:39
1	187939993	Sniffles2.DUP.373S0	N	<DUP>	60	GT	PRECISE;SVTYPE=DUP;SVLEN=875;END=187940868;SUPPORT=10;COVERAGE=62,59,55,50,49;STRAND=+-;AF=0.161;STDEV_LEN=0.816;STDEV_POS=0.516	GT:GQ:DR:DV	0/0:44:52:10
1	187940485	Sniffles2.INS.F7S0	N	TATTATTCCTAATTGGTCCTAGGAAATTTTCATTCTTGGAAAACAATAAATCATCACTGGCCTGTGGCTAGAAAGCTGCTAGATATTTCTCCAAATATCCATTTCCCTTTTCTGAAACAAGGTAGACGATTTTTCCAGCTTCCCTTGTAGTAAAGGTGTGCGCATATTACTGAGTTCTAGCCCAATGGAATTTGGGCAGAGGAATGTGCCCATGTTCAGGTCAGATATATTTTAAAGGAGAAGTGCTTCCAGTTTTTCTTTTTTCTTTCACCAGCCTTATACACGGGATCGTCCCGTGGATGGCATGAAGCCACAGAATTCCTTGGATTTATGTAAACAAGACTCCATTCTATTTATATTTGATCTATGGACTGCATATTAGCCACCAAATGTCCATGCACAATTCCCAGAAACATGTGAATGTTTATTTAGAGGCAAAAGGAATTTACAGATGTGATTAGTAAGGGCTCTTAATATGGGGAGATTATCCTGTGGGCTATCCAGTCAACCCAATTAATTTAATAAAGCTATATAAGAAGGATCATAAGGAGATCAAGAGTCAGAAAAGGTAATGATATAATGAAGAAAGGAGAAAGGGAGATTAAAAAGGAAATGAGAGCTGATGTGGTGCAGGCTGTGATGCCAGAAATGACAGACAGCCTCTAGTAAGGCTGTAAAAGTCATGGGATAATGAAATGCCGTTAGGATCTCCAGAAAGAAAACACAGCCCGGCTGACGCTTGATTTTATCCCCTTTGAGGACTGAGTTCTGACGTTATATCAACAAAACAGTAAGATAATAAATTTGATGGTGTTTTTACAGCAGAACTATGTGTATTTTGTTACAACAGCACTTGAGAAACTAATACTCCCCT	60	PASS	IMPRECISE;SVTYPE=INS;SVLEN=880;END=187940485;SUPPORT=24;COVERAGE=59,57,55,47,50;STRAND=+-;AF=0.436;STDEV_LEN=3.451;STDEV_POS=220.528;SUPPORT_LONG=0	GT:GQ:DR:DV	0/1:60:31:24
1	187955360	Sniffles2.INS.F8S0	N	TCTAGTCAGACCAGTTGTCTGCATCCCGAACCCTGTTTCCTGTTTAAGATGTTTATCAAGACAATGTGTGCCCAGCAGGACATGAACCTCATTGTAATTCTATTTCAACCCCTTGCCTTATGATCTTGCTCTGACCTTTTGGCTTGTAGATCTTTTACTTGCCCTTTGAAGCATGTGATCTCTGTGACCCTCTTCCCTATTCATACCCCCCTCCCCTTTTGAAATGCCTAATAAAAACTTGCTGGTTTTGTGGCTTGGGGTCACCATCACAGTCTACCTATATGTGATGCACCCCACAGAGGCCCAGCTGTAAAATTTCTCTCTTTGTACTTTTCTCTTTATTTCTCAGGATGGCCG	60	PASS	PRECISE;SVTYPE=INS;SVLEN=357;END=187955360;SUPPORT=33;COVERAGE=51,50,50,50,47;STRAND=+-;AF=0.660;STDEV_LEN=1.237;STDEV_POS=0.000;SUPPORT_LONG=0	GT:GQ:DR:DV	0/1:60:17:33
1	188174624	Sniffles2.INS.F9S0	N	GCGGGTGACTGGTAAGAAAAATTAGAAAAAAAAAAAAGGATTTTTTCTTTTTATAATCTCTTCTCTCTCTCTCTCCTCTCTCTCTCTCTCTCTTCTCTCTCTCTCTCTCTCTCTCTCTCTCTCTCTCTCTA	60	PASS	PRECISE;SVTYPE=INS;SVLEN=131;END=188174624;SUPPORT=17;COVERAGE=41,42,43,43,43;STRAND=+-;AF=0.395;STDEV_LEN=1.414;STDEV_POS=0.000;SUPPORT_LONG=0	GT:GQ:DR:DV	0/1:60:26:17
1	188374344	Sniffles2.INS.FAS0	N	AGAAACATCATAAAAGACACACAAAGGTTCACACGTGGATCAAATGTGGGAAGACAAGGTTAAACATGAAACCCCCATCTTGGCTGTAGCTAATTTTTAGTGAATTTTCAACTCACAAGTAAAATTCCAGGAAACACATTCTATATTATTTCAAACTCATATAACATTCCTATCAAATATTTGTAGAAAAATATTAGAAAATGTAATATTATGCATAATATATTTATAATGAATAATAGTTTAATTTGAGGTGTTCCTAGTTGGTGGATGACTCTGTTCCATGAAATTTAAAGATGCAGCCTTCTTTTATTTTATGGCCTTGATTTTATCAAGGGCAAGATAATCTTCTATAGAAAGGAAGAAAAGCTAATAGTTTTTGGCAGGGAGGAAGTATGACATACTCACTGGAGCTCAGGAAAATAAAAATATTATATTGAGAG	60	PASS	IMPRECISE;SVTYPE=INS;SVLEN=442;END=188374344;SUPPORT=27;COVERAGE=49,38,38,43,39;STRAND=+-;AF=0.711;STDEV_LEN=2.178;STDEV_POS=70.980;SUPPORT_LONG=0	GT:GQ:DR:DV	0/1:34:11:27
1	188376718	Sniffles2.INS.FBS0	N	AAATAGTCACAAGGAAAGCTGCCTATATAAATAGGAATCTTGGAAAAAGTATTCTGAGAAGCAAGTAGATATTTGGAGACATAAGCGATAAGGCTAGTGATAGATAGATAGCAATATATGTCTACCTTATGCTTGGTGGTCTAAGTCACAACGATTTAATATATCTTTTAAATTTTTAAAACCAAGATTCATTTTTTATTTACCACATAATTTATAGTAAGTGCAATAATGTGTAGAATGTTTAATTAAGTCATTGGAAACACAACATCATGAGAAAAGCTGCCAAAGGTGTTTGTTTTGCTACATCCAAAGTTTATGAGTTTGAGCAATATATTCAGAAACACTTTTAAAATGTGCTTTTTTCAGATTTTGAGGATCCTCCTATTTTTTACACTAGTAAAAAACAATTGCCAAAATAGAAATACATAGCTGTGATACATTTTCCTCATACAACCATGGCCTCCACAATTCTATGCTAACTAAAAAATCAACGTAGGCACTATATATAGCTTATTAACAATGTTCTATGAGGAGAGAATTCTGCACATATTTTCTGTGAGTTAAGTATCATTATTTTGGATTGTGTTCTTATCAATTTAAGTTAAGCTGGGAACTATGCTTTTCAAAATTTATTCATCTGGTACTAAATGTTTTTCATTCTACCTTAAAAAAGTTTTTGTTTCATTGTTTATGAAAATTATAGAAGTATAAATTACATAATAAAACATATGATTCTAAATGTTACATTATTGAGAAGCTTGAGAAGGGT	60	PASS	IMPRECISE;SVTYPE=INS;SVLEN=776;END=188376718;SUPPORT=14;COVERAGE=41,45,45,42,44;STRAND=+-;AF=0.311;STDEV_LEN=2.357;STDEV_POS=156.726;SUPPORT_LONG=0	GT:GQ:DR:DV	0/1:53:31:14
1	188438186	Sniffles2.INS.FCS0	N	TTTTGAAAATTTCAAAAAAACATCCATCTTTTAATAAGCTGTGTATTTTACAAGAATTGTGTGATCTTGAGGAAATCTTGTAATCATTTTCTTTCTTTTTTGAGAAGAAGATGATTGAAAAAAAAGAAAGAAAGAAAGAAAGAAAGAAAGAAAGAAAGAATTTTTTTTTTTCAACAACAAATAAATGGTGGAGGTTGCAGTGAGAAAAAAAAAAAAAATATATATATATATATATATATATATATAATCATAGACAATTTATTAGGGGTTTTTGTGTGTTTGTTTGTTGTGTTCCACATATATTTTAGCACATTAGTTTTTTTTTT	60	PASS	PRECISE;SVTYPE=INS;SVLEN=326;END=188438186;SUPPORT=20;COVERAGE=59,57,58,60,60;STRAND=+-;AF=0.345;STDEV_LEN=1.430;STDEV_POS=0.000;SUPPORT_LONG=0	GT:GQ:DR:DV	0/1:60:38:20
1	188539465	Sniffles2.DEL.275S0	N	<DEL>	60	PASS	PRECISE;SVTYPE=DEL;SVLEN=-745;END=188540210;SUPPORT=23;COVERAGE=61,55,57,60,59;STRAND=+-;AF=0.404;STDEV_LEN=0.000;STDEV_POS=0.000	GT:GQ:DR:DV	0/1:60:34:23
1	188548543	Sniffles2.INS.FDS0	N	AAATTATAATTTTAATAGAAATAAAATAAAATAAATTTAATGTAACCTAAATGATATAGAAGAGCCGTATATTAATCTTCGTAGAA	60	PASS	PRECISE;SVTYPE=INS;SVLEN=86;END=188548543;SUPPORT=35;COVERAGE=44,43,42,45,44;STRAND=+-;AF=0.833;STDEV_LEN=0.737;STDEV_POS=0.000;SUPPORT_LONG=0	GT:GQ:DR:DV	1/1:27:7:35
1	188832818	Sniffles2.INS.FES0	N	CCTCTTCCCCCCCTGGCTCTTAGGACCCCCATCGCAGTGGGGGGGGACCCCCCGTGAGGTTGGGGATTGAGAGCCAGCCCCTCTT	60	PASS	PRECISE;SVTYPE=INS;SVLEN=85;END=188832818;SUPPORT=18;COVERAGE=52,50,48,48,47;STRAND=+-;AF=0.375;STDEV_LEN=0.972;STDEV_POS=0.000;SUPPORT_LONG=0	GT:GQ:DR:DV	0/1:60:30:18
1	189032874	Sniffles2.DEL.276S0	N	<DEL>	60	PASS	PRECISE;SVTYPE=DEL;SVLEN=-311;END=189033185;SUPPORT=14;COVERAGE=41,44,46,45,46;STRAND=+-;AF=0.311;STDEV_LEN=0.000;STDEV_POS=0.000	GT:GQ:DR:DV	0/1:53:31:14
1	189247009	Sniffles2.INS.FFS0	N	GAAAAGAAAGAAACAAAGAAGTTTTATTTTTTTATTTATTTTACGGAAGGAAGCGAAATTATAAAATTTCTTTAAAATAAAAAAATATAATGTTATAGAATTTGATGGATAATTTTGTATTTATTTAAATATTCTTATTTATTTATTTATTTACCTATTTTAAAAAAAATGGATTACTTAAAATTTCCCAATTGCTGAGCGACATATAAGTTTCTGTGTGTGTGTGAAATTCTATTTTTAGATAATAGATATAGATATGTGTTATTATTAGGTTTCTAAGTGTGTTCCACCACCCATAAACAAAAAAAAAAAAAAAACCACAATTATG	60	PASS	PRECISE;SVTYPE=INS;SVLEN=328;END=189247009;SUPPORT=20;COVERAGE=62,57,56,55,58;STRAND=+-;AF=0.357;STDEV_LEN=1.563;STDEV_POS=0.000;SUPPORT_LONG=0	GT:GQ:DR:DV	0/1:60:36:20
1	189292555	Sniffles2.INS.100S0	N	TCTGGAATAACAGACCCCCACTGCGAAGCACCTTCTGTAAGCATGGAGGAAGAAAAGGCTGGCACAGTGGCTGATGCCTGCAATCCCAGCACTTTGGGAGACCCGAGGCGGGCAGGTCACCTGAGTTAGAGGTGGAGACCAGCCTGGCCAATACTGGTGAACCCCAATCTCTACTAAAAATACAAAAACTAGCTGGCATGATGACACGTGCCTGGTAATCCTAGCTACTCGAGGCTGAGGCAAGGAGAATCACTTGAAACCTGGGAATGCGAGACTGCGTGAGCCGAGATCTGCCATTACCA	60	PASS	PRECISE;SVTYPE=INS;SVLEN=302;END=189292555;SUPPORT=34;COVERAGE=44,44,42,41,45;STRAND=+-;AF=0.810;STDEV_LEN=1.757;STDEV_POS=0.984;SUPPORT_LONG=0	GT:GQ:DR:DV	1/1:14:8:34
1	189430891	Sniffles2.DUP.378S0	N	<DUP>	60	GT	PRECISE;SVTYPE=DUP;SVLEN=875;END=189431766;SUPPORT=6;COVERAGE=57,61,42,36,30;STRAND=+-;AF=0.115;STDEV_LEN=0.000;STDEV_POS=0.000	GT:GQ:DR:DV	0/0:60:46:6
1	189431597	Sniffles2.INV.40AS0	N	<INV>	60	PASS	PRECISE;SVTYPE=INV;SVLEN=872;END=189432469;SUPPORT=24;COVERAGE=58,41,33,27,27;STRAND=-;AF=0.444;STDEV_LEN=0.000;STDEV_POS=0.000	GT:GQ:DR:DV	0/1:60:30:24
1	189772005	Sniffles2.DEL.277S0	N	<DEL>	60	PASS	PRECISE;SVTYPE=DEL;SVLEN=-518;END=189772523;SUPPORT=11;COVERAGE=39,37,40,40,43;STRAND=+-;AF=0.282;STDEV_LEN=0.000;STDEV_POS=0.000	GT:GQ:DR:DV	0/1:31:28:11
1	190376759	Sniffles2.DUP.379S0	N	<DUP>	59	GT	PRECISE;SVTYPE=DUP;SVLEN=4763;END=190381522;SUPPORT=10;COVERAGE=50,50,77,47,46;STRAND=+-;AF=0.179;STDEV_LEN=16.008;STDEV_POS=0.000	GT:GQ:DR:DV	0/0:28:46:10
1	190381528	Sniffles2.INS.101S0	N	ACTTAACCTCTTAATAATGTATGTAATGTTTTAAATTTTTATGCCTTTGGTTTTCATTTAAAGCAAATATTGTACCTATAACTTAAAATAAAAGTTGAAACCTGTAACAAATTTATCTTGGAATATATCCATAATAAACAAAAAGTCAATATCACATGTAACACCTAAAGCCCTGTATGTTGGCTGAGAAGAATTTCCAAACTAATTTGAAAGGTGGATCACACAATTATTTTACCCCTTGACATACCATATCCTCCTCATTGGAATGTCTTTTATATTCCATGACGATGT	60	PASS	PRECISE;SVTYPE=INS;SVLEN=283;END=190381528;SUPPORT=22;COVERAGE=73,70,48,47,46;STRAND=+-;AF=0.458;STDEV_LEN=5.316;STDEV_POS=4.030;SUPPORT_LONG=0	GT:GQ:DR:DV	0/1:60:26:22
1	190597838	Sniffles2.DEL.278S0	N	<DEL>	60	PASS	PRECISE;SVTYPE=DEL;SVLEN=-394;END=190598232;SUPPORT=28;COVERAGE=49,44,46,45,46;STRAND=+-;AF=0.622;STDEV_LEN=0.000;STDEV_POS=0.000	GT:GQ:DR:DV	0/1:60:17:28
1	190638400	Sniffles2.DUP.37AS0	N	<DUP>	60	PASS	PRECISE;SVTYPE=DUP;SVLEN=8408;END=190646808;SUPPORT=15;COVERAGE=42,42,60,45,44;STRAND=+-;AF=0.273;STDEV_LEN=0.000;STDEV_POS=0.000	GT:GQ:DR:DV	0/1:38:40:15
1	191786726	Sniffles2.DEL.27AS0	N	<DEL>	60	PASS	PRECISE;SVTYPE=DEL;SVLEN=-453;END=191787179;SUPPORT=23;COVERAGE=40,42,42,47,47;STRAND=+-;AF=0.523;STDEV_LEN=0.000;STDEV_POS=0.000	GT:GQ:DR:DV	0/1:60:21:23
1	191911218	Sniffles2.DUP.37BS0	N	<DUP>	60	PASS	PRECISE;SVTYPE=DUP;SVLEN=4905;END=191916123;SUPPORT=34;COVERAGE=43,40,68,46,48;STRAND=+-;AF=0.493;STDEV_LEN=0.000;STDEV_POS=0.000	GT:GQ:DR:DV	0/1:60:35:34
1	192242218	Sniffles2.INS.102S0	N	TGCGATTTAATTAAGTACTGTAAAAAAAACCGGAAATTTTATATAAAAGACTTGATATTTTGAGAGATAAAAAAAAAAAATAGTTTTTATCTGAATATGGCAAAAAAAAATAACAAAACAAAAAAAAAAAAAAAATTGATTTTCATTACTAAGAGAACTAGTTTACAAGATATATTTTCGTTTTGTTTTTTTTTATGCGTCATCCTATCAAGCCTATATATATAGAAGT	60	PASS	PRECISE;SVTYPE=INS;SVLEN=230;END=192242218;SUPPORT=39;COVERAGE=51,52,51,54,58;STRAND=+-;AF=0.765;STDEV_LEN=1.826;STDEV_POS=0.000;SUPPORT_LONG=0	GT:GQ:DR:DV	0/1:11:12:39
1	192610350	Sniffles2.DEL.27CS0	N	<DEL>	60	PASS	PRECISE;SVTYPE=DEL;SVLEN=-119;END=192610469;SUPPORT=18;COVERAGE=61,61,60,58,56;STRAND=+-;AF=0.300;STDEV_LEN=0.516;STDEV_POS=3.134	GT:GQ:DR:DV	0/1:60:42:18
1	193235427	Sniffles2.DEL.27DS0	N	<DEL>	60	PASS	PRECISE;SVTYPE=DEL;SVLEN=-252;END=193235679;SUPPORT=15;COVERAGE=48,48,49,49,44;STRAND=+-;AF=0.306;STDEV_LEN=0.000;STDEV_POS=0.000	GT:GQ:DR:DV	0/1:55:34:15
1	193515215	Sniffles2.INV.40CS0	N	<INV>	59	PASS	PRECISE;SVTYPE=INV;SVLEN=531;END=193515746;SUPPORT=33;COVERAGE=45,16,17,15,34;STRAND=+-;AF=0.589;STDEV_LEN=0.180;STDEV_POS=0.000	GT:GQ:DR:DV	0/1:60:23:33
1	193999106	Sniffles2.DEL.27ES0	N	<DEL>	60	PASS	PRECISE;SVTYPE=DEL;SVLEN=-1009;END=194000115;SUPPORT=9;COVERAGE=42,40,37,34,35;STRAND=+-;AF=0.243;STDEV_LEN=0.000;STDEV_POS=0.000	GT:GQ:DR:DV	0/1:11:28:9
1	194637502	Sniffles2.INV.40ES0	N	<INV>	59	PASS	PRECISE;SVTYPE=INV;SVLEN=1935;END=194639437;SUPPORT=25;COVERAGE=51,31,34,33,50;STRAND=+-;AF=0.403;STDEV_LEN=0.000;STDEV_POS=0.000	GT:GQ:DR:DV	0/1:60:37:25
1	194638692	Sniffles2.INV.40FS0	N	<INV>	60	PASS	PRECISE;SVTYPE=INV;SVLEN=197;END=194638889;SUPPORT=14;COVERAGE=45,33,32,34,35;STRAND=+-;AF=0.298;STDEV_LEN=0.000;STDEV_POS=0.000	GT:GQ:DR:DV	0/1:48:33:14
1	194934618	Sniffles2.INS.104S0	N	TGACCCCCCCACCTCCCTCCCGGACGGGGCGGCTGGCCGGGCAGAGGGGTCCTCACTTCCCAGTAGGGGCGGCCGGGCAGAGGCGCCCCTCACCTCCCGGACGGGGCGGCCGGCCGGGCGGGGGGGCTGACCCCCACACCTCCCTCCCGGACAGGGCAGCTGGCCGACCCCCCCCCGCCTCCCTCCCGGACAGGGCGGCTGGCCGGGCAGAGGGGCTCCTCACTTCCCAGTAGGGGCGGCCGGGCAGAGGCGCCCCTCACCTCCCGGACGGGGCGGCTGGCCAGGCGGGGGCTGATCCCCCCACCTCCCTCCCGGACGGGGCGGCTGGCCGGGCGGGGGGCTGACCCCGCACCTCCCTCCCGGACTGGGCGGCTGGCCGGGCGAGCTCTTCATTCTACGTGTATTTTTAAATAAAGGGCCCGGCGCTGGAGATGTGAACAAAACATAATAGTGGAAGGAAGCTGTGTGGTCCAGAGCCAGTGTTACATAAACATATGTGTGTATATATAATTGTTCCACACTAAAAAATTGTAAATTTTTTAACAGAAATTTTATTTATTTATTAAAGATTAAAAAATTTAACTATTATTGTGTAAATTTTTTCAGAATGAATGAATGATCACATCTCGTGTGTAGAATAAGTAAAATTTTTTTTTCTAATAATATATATATATATATATATATATATATATATATCTTGTTCATTCCATTCCTTAAAGGCTGATTCACAGCTCACTCTCACCGCACGGCAGCTCACTCTCACCACACCACAGCTCACTCTCACCACACGGCAGCTCACTCTCACCACACGGCAGCTCACACCACCACGGAATGTGTGTGTTCAATATATTAGATAGACCTAAGTGCTTTGAAGAGAAAAAGTATATTATTTTTTCACATATATAGGCAACCCAATATTATAACTGATGTGTGTTAATCAACACAATTTTTTATTTTTAATATTATATTATATTATAATATATTTTAATATTATATTATATTAATAATATATTATTAAATATTATATTATTTATAATATATTAT	60	GT	PRECISE;SVTYPE=INS;SVLEN=1044;END=194934618;SUPPORT=8;COVERAGE=47,41,40,42,50;STRAND=+-;AF=0.200;STDEV_LEN=3.304;STDEV_POS=0.000;SUPPORT_LONG=0	GT:GQ:DR:DV	0/0:9:32:8
1	195013809	Sniffles2.DEL.27FS0	N	<DEL>	60	PASS	PRECISE;SVTYPE=DEL;SVLEN=-5949;END=195019758;SUPPORT=36;COVERAGE=42,29,25,31,49;STRAND=+-;AF=1.000;STDEV_LEN=4.793;STDEV_POS=5.177	GT:GQ:DR:DV	1/1:60:0:36
1	195775772	Sniffles2.INV.410S0	N	<INV>	60	GT	PRECISE;SVTYPE=INV;SVLEN=2945;END=195778717;SUPPORT=10;COVERAGE=48,34,60,54,56;STRAND=-;AF=0.175;STDEV_LEN=0.000;STDEV_POS=0.000	GT:GQ:DR:DV	0/0:31:47:10
1	195776778	Sniffles2.INV.411S0	N	<INV>	53	GT	PRECISE;SVTYPE=INV;SVLEN=1100;END=195777878;SUPPORT=10;COVERAGE=34,33,63,45,63;STRAND=+;AF=0.189;STDEV_LEN=0.408;STDEV_POS=0.000	GT:GQ:DR:DV	0/0:19:43:10
1	195776778	Sniffles2.INV.412S0	N	<INV>	58	GT	PRECISE;SVTYPE=INV;SVLEN=1937;END=195778715;SUPPORT=10;COVERAGE=34,33,49,54,56;STRAND=+;AF=0.200;STDEV_LEN=0.000;STDEV_POS=0.000	GT:GQ:DR:DV	0/0:11:40:10
1	195777878	Sniffles2.DUP.37CS0	N	<DUP>	55	GT	PRECISE;SVTYPE=DUP;SVLEN=1015;END=195778893;SUPPORT=12;COVERAGE=63,49,63,56,57;STRAND=+-;AF=0.197;STDEV_LEN=0.000;STDEV_POS=0.000	GT:GQ:DR:DV	0/0:16:49:12
1	196547126	Sniffles2.DEL.280S0	N	<DEL>	60	PASS	PRECISE;SVTYPE=DEL;SVLEN=-431;END=196547557;SUPPORT=14;COVERAGE=47,46,45,46,43;STRAND=+-;AF=0.304;STDEV_LEN=0.000;STDEV_POS=0.000	GT:GQ:DR:DV	0/1:50:32:14
1	196656271	Sniffles2.DUP.37DS0	N	<DUP>	60	PASS	PRECISE;SVTYPE=DUP;SVLEN=5343;END=196661614;SUPPORT=21;COVERAGE=43,41,56,42,41;STRAND=+-;AF=0.362;STDEV_LEN=0.000;STDEV_POS=0.000	GT:GQ:DR:DV	0/1:60:37:21
1	196711134	Sniffles2.DEL.281S0	N	<DEL>	58	PASS	PRECISE;SVTYPE=DEL;SVLEN=-5840;END=196716974;SUPPORT=25;COVERAGE=45,34,43,44,51;STRAND=+-;AF=0.625;STDEV_LEN=0.000;STDEV_POS=0.000	GT:GQ:DR:DV	0/1:60:15:25
1	196736087	Sniffles2.DEL.282S0	N	<DEL>	60	PASS	PRECISE;SVTYPE=DEL;SVLEN=-61;END=196736148;SUPPORT=15;COVERAGE=35,34,34,31,28;STRAND=+-;AF=0.455;STDEV_LEN=0.000;STDEV_POS=0.000	GT:GQ:DR:DV	0/1:60:18:15
1	196745344	Sniffles2.DEL.283S0	N	<DEL>	60	PASS	PRECISE;SVTYPE=DEL;SVLEN=-61;END=196745405;SUPPORT=14;COVERAGE=33,33,33,34,37;STRAND=+-;AF=0.424;STDEV_LEN=0.000;STDEV_POS=0.000	GT:GQ:DR:DV	0/1:60:19:14
1	197756799	Sniffles2.INV.413S0	N	<INV>	56	PASS	PRECISE;SVTYPE=INV;SVLEN=1193;END=197757992;SUPPORT=23;COVERAGE=44,30,48,29,45;STRAND=+-;AF=0.411;STDEV_LEN=7.804;STDEV_POS=5.081	GT:GQ:DR:DV	0/1:60:33:23
1	197894040	Sniffles2.DEL.285S0	N	<DEL>	60	PASS	PRECISE;SVTYPE=DEL;SVLEN=-262;END=197894302;SUPPORT=21;COVERAGE=53,60,60,61,57;STRAND=+-;AF=0.350;STDEV_LEN=0.000;STDEV_POS=0.000	GT:GQ:DR:DV	0/1:60:39:21
1	198118729	Sniffles2.BND.444S0	N	[hs37d5:12301720[N	60	PASS	PRECISE;SVTYPE=BND;SUPPORT=10;COVERAGE=48,38,46,49,49;STRAND=+-;AF=0.227;CHR2=hs37d5;STDEV_POS=0.000	GT:GQ:DR:DV	0/1:5:34:10
1	198475094	Sniffles2.BND.445S0	N	N[18:66205427[	60	PASS	PRECISE;SVTYPE=BND;SUPPORT=16;COVERAGE=44,10,44,37,40;STRAND=+-;AF=0.533;CHR2=18;STDEV_POS=0.000	GT:GQ:DR:DV	0/1:60:14:16
1	198773791	Sniffles2.DEL.286S0	N	<DEL>	60	PASS	PRECISE;SVTYPE=DEL;SVLEN=-1607;END=198775398;SUPPORT=28;COVERAGE=44,41,40,41,50;STRAND=+-;AF=0.683;STDEV_LEN=0.000;STDEV_POS=0.000	GT:GQ:DR:DV	0/1:51:13:28
1	199436932	Sniffles2.INS.106S0	N	AATCTACATCCTAACCAGAGGGACCTATCAAGATTATTAGTTAGTATATGAAACATCCATAATCAAGAGTCTACACCACAGGTGTACTTAGTTTACACTTGGCATAGAAATCAGCACTACAGGGGTGCAGGGCAATTATTTAAATATAAACTTAACTTATGACTCATTTAAAAAAGATAGTTCCTAAAAGCTATTAATAGCATATGGAGGAAAAAATCTAATGTATACAAAAATGAAATATGAATGAGAACCCATTTTTTATAAAAGCTAAATTTAATATTATTTAAAGAATTTCTTCTGCGTGTAGATGAACTAGACACAATTTACCTGGGATAGCTTAAGTTACTATATGTTTTCACTTAAAATGTATTGTGGTTTTAATAAATTACATGATAATCCTATTTATGAGGGTTTTTTATACTTTACACTATTATAGTCTATTGTTTTTCTTTAAAGTAGTTCAACATAAGTAGTATGTATTTGTATGTAAATTATCTTTA	60	PASS	IMPRECISE;SVTYPE=INS;SVLEN=499;END=199436932;SUPPORT=19;COVERAGE=48,51,52,55,55;STRAND=+-;AF=0.365;STDEV_LEN=2.149;STDEV_POS=106.014;SUPPORT_LONG=0	GT:GQ:DR:DV	0/1:60:33:19
1	199438745	Sniffles2.DEL.287S0	N	<DEL>	60	PASS	PRECISE;SVTYPE=DEL;SVLEN=-1450;END=199440195;SUPPORT=16;COVERAGE=62,59,49,51,56;STRAND=+-;AF=0.302;STDEV_LEN=0.000;STDEV_POS=0.000	GT:GQ:DR:DV	0/1:56:37:16
1	199564177	Sniffles2.DUP.37FS0	N	<DUP>	60	GT	PRECISE;SVTYPE=DUP;SVLEN=2475;END=199566652;SUPPORT=10;COVERAGE=65,58,71,47,46;STRAND=+-;AF=0.167;STDEV_LEN=0.000;STDEV_POS=0.000	GT:GQ:DR:DV	0/0:39:50:10
1	200084960	Sniffles2.INV.415S0	N	<INV>	60	GT	PRECISE;SVTYPE=INV;SVLEN=1184;END=200086144;SUPPORT=11;COVERAGE=35,37,44,39,52;STRAND=+;AF=0.220;STDEV_LEN=0.000;STDEV_POS=0.000	GT:GQ:DR:DV	0/1:1:39:11
1	200110997	Sniffles2.BND.446S0	N	N[hs37d5:11876632[	60	PASS	PRECISE;SVTYPE=BND;SUPPORT=23;COVERAGE=12,16,46,48,52;STRAND=+-;AF=0.622;CHR2=hs37d5;STDEV_POS=0.000	GT:GQ:DR:DV	0/1:60:14:23
1	200255615	Sniffles2.DUP.380S0	N	<DUP>	60	GT	PRECISE;SVTYPE=DUP;SVLEN=3995;END=200259610;SUPPORT=9;COVERAGE=46,44,53,38,37;STRAND=+-;AF=0.188;STDEV_LEN=3.834;STDEV_POS=3.834	GT:GQ:DR:DV	0/0:18:39:9
1	200879949	Sniffles2.DEL.288S0	N	<DEL>	60	PASS	PRECISE;SVTYPE=DEL;SVLEN=-466;END=200880415;SUPPORT=26;COVERAGE=41,38,37,34,38;STRAND=+-;AF=0.722;STDEV_LEN=0.000;STDEV_POS=0.000	GT:GQ:DR:DV	0/1:27:10:26
1	201178939	Sniffles2.DEL.28AS0	N	<DEL>	60	PASS	PRECISE;SVTYPE=DEL;SVLEN=-1166;END=201180105;SUPPORT=35;COVERAGE=61,54,51,53,54;STRAND=+-;AF=0.660;STDEV_LEN=0.000;STDEV_POS=0.000	GT:GQ:DR:DV	0/1:60:18:35
1	201226993	Sniffles2.DEL.290S0	N	<DEL>	60	PASS	PRECISE;SVTYPE=DEL;SVLEN=-544;END=201227537;SUPPORT=12;COVERAGE=48,48,49,56,56;STRAND=+-;AF=0.235;STDEV_LEN=0.000;STDEV_POS=0.000	GT:GQ:DR:DV	0/1:11:39:12
1	202001138	Sniffles2.DEL.291S0	N	<DEL>	60	PASS	PRECISE;SVTYPE=DEL;SVLEN=-672;END=202001810;SUPPORT=24;COVERAGE=46,41,41,42,48;STRAND=+-;AF=0.585;STDEV_LEN=0.000;STDEV_POS=0.000	GT:GQ:DR:DV	0/1:60:17:24
1	202084235	Sniffles2.INV.417S0	N	<INV>	58	PASS	PRECISE;SVTYPE=INV;SVLEN=847;END=202085082;SUPPORT=24;COVERAGE=59,46,39,33,33;STRAND=-;AF=0.414;STDEV_LEN=0.000;STDEV_POS=0.000	GT:GQ:DR:DV	0/1:60:34:24
1	202173936	Sniffles2.DEL.294S0	N	<DEL>	60	PASS	PRECISE;SVTYPE=DEL;SVLEN=-538;END=202174474;SUPPORT=17;COVERAGE=63,57,61,64,64;STRAND=+-;AF=0.279;STDEV_LEN=0.882;STDEV_POS=0.000	GT:GQ:DR:DV	0/1:47:44:17
1	202360576	Sniffles2.DEL.295S0	N	<DEL>	54	PASS	PRECISE;SVTYPE=DEL;SVLEN=-811;END=202361387;SUPPORT=11;COVERAGE=51,41,42,42,44;STRAND=+-;AF=0.262;STDEV_LEN=0.488;STDEV_POS=0.000	GT:GQ:DR:DV	0/1:23:31:11
1	203064092	Sniffles2.DUP.382S0	N	<DUP>	60	PASS	PRECISE;SVTYPE=DUP;SVLEN=1113;END=203065205;SUPPORT=14;COVERAGE=45,42,54,42,41;STRAND=+-;AF=0.269;STDEV_LEN=0.926;STDEV_POS=0.000	GT:GQ:DR:DV	0/1:34:38:14
1	203064443	Sniffles2.INS.109S0	N	TCTATATCCAGTGAAAATATGATTTCAGGAATGAAGGCAAAATAACTTTTTCAGACAACCATATATGGCTGGGAGAATTCATCACTAGCCATTCTTCGACTATAACGAAATGTCAGAGGAAGTTTTTTACACAGAAGGGAAATGATACGAGATGGGAATGTAAAGTACATAAAGGAATGAAGAGCATCAGAAGTGGTAAACATATGGCAAATATAAAAAGACTGTTCCCCCTTGTTTTAAAATGTCTTTTAAAAGATAGTTGCCTACTTAAAGCAAAAATAATAATGTGTTGGGGGGTTTACAGCATAAATAGAGATAAAATGTATGACAACAATAGGATGAAGAATGGGGGTGGGGAACTAGAAGTATACTGTTGTAAGGTTCTCTCACATTATATGAGAAGTGGTATAATATTATTTGAAGGTAGACTGTGATAAATTAAAGATGCATATTATTAACACTAGAGCAATTACTAAAAAACAAAACCGTTACAGCTAATCAGAGATAAATTGAATGTTTTTAAAATACTCAGTTAATCTAGAAGAATACAGGAAAAGAAGCAAGAAAAGGAACAAAGAGAAGATGAGACAATTTGAAAACTATTAGCAAGATGGTAGATTTAAACTCAGCCATATCTATAGCTGCATTAAACATAATAGACTGGATTTAAAAGCAGATCCAACTTTGGCTTGTCTGCAAGATAACTAATTTGACATATAAAGATACAGCTTAGAGTACAAGGATGGAAAAGGTGTATGCCATGCAAAACAAGTGGGCTAACATATGTGTTATTGAAGTTCCAGAAAAGGGCAGAAAAGCCTAGAAGAAATAATGTTCTAGGTTCCACATCTTAATAAAAACTGTAAACTCACGATCTAAATAATTCAATAAGTCCCAAAAGAATAAACACAAGAAATCCACACCAAGGCACATCATCAAATTGCTGAAAGCCAGTGATAAAGAGAAAAAATTTTAAAGCAGCCAAAGAAAAAGGAGACACATTATGTATATAGGAACCAGATAGGAAACTGATGATTTCCCATCAGATACAATGAAGGCCAGAAGACAATGGAGCAACATTTTAAAGTGCCAAAAGAAATAGGCTGTCAACCAAGAATG	60	GT	IMPRECISE;SVTYPE=INS;SVLEN=1119;END=203064443;SUPPORT=11;COVERAGE=42,53,54,53,42;STRAND=+-;AF=0.204;STDEV_LEN=3.132;STDEV_POS=116.122;SUPPORT_LONG=0	GT:GQ:DR:DV	0/0:9:43:11
1	203684929	Sniffles2.DUP.384S0	N	<DUP>	58	PASS	PRECISE;SVTYPE=DUP;SVLEN=1105;END=203686034;SUPPORT=11;COVERAGE=46,43,48,38,44;STRAND=+-;AF=0.229;STDEV_LEN=1.464;STDEV_POS=0.000	GT:GQ:DR:DV	0/1:6:37:11
1	204440012	Sniffles2.DEL.297S0	N	<DEL>	60	PASS	PRECISE;SVTYPE=DEL;SVLEN=-608;END=204440620;SUPPORT=21;COVERAGE=47,42,39,38,35;STRAND=+-;AF=0.525;STDEV_LEN=0.302;STDEV_POS=0.000	GT:GQ:DR:DV	0/1:60:19:21
1	204440023	Sniffles2.DEL.298S0	N	<DEL>	60	PASS	PRECISE;SVTYPE=DEL;SVLEN=-1112;END=204441135;SUPPORT=11;COVERAGE=47,42,39,35,39;STRAND=+-;AF=0.282;STDEV_LEN=0.000;STDEV_POS=0.000	GT:GQ:DR:DV	0/1:31:28:11
1	205853580	Sniffles2.DEL.299S0	N	<DEL>	60	PASS	PRECISE;SVTYPE=DEL;SVLEN=-134;END=205853714;SUPPORT=33;COVERAGE=48,45,45,43,42;STRAND=+-;AF=0.750;STDEV_LEN=0.000;STDEV_POS=0.000	GT:GQ:DR:DV	0/1:18:11:33
1	206223556	Sniffles2.DUP.386S0	N	<DUP>	56	GT	PRECISE;SVTYPE=DUP;SVLEN=6346;END=206229902;SUPPORT=10;COVERAGE=53,53,48,44,45;STRAND=+-;AF=0.179;STDEV_LEN=0.000;STDEV_POS=0.000	GT:GQ:DR:DV	0/0:28:46:10
1	206280913	Sniffles2.INS.10FS0	N	TTTCTTATTTCTATTACAATCCTTCCTTTCTTTGAAATTATCTTTCTTTAGTTACACACACACACACTGTTATATCATACACAAAACACAAAAAAAAAAAAAACTCTCTCCTTACACAGTTTTTTTTTAAAAACAAATTCTCATTAATAATAAGAAAAGAAAGAAAGAAAGAAGTTTGTCCTCAAATGTGTGAGACACACACACACACATTCTTTCTTTCTTTAAAAAAAAAAAAATAAATGTTAAGAGATAACTTATTTTTTTTTTTTTTTTTTTTTTTTTTTTTTTTTTTTTTTTTTGAGACGGAGTCTCGCTCTGTCGCCCAGGCTGGAGTGCCAGTGGCGGGATCTCGGCTCACTGCAAGCTCCGCCTCCCCGGGTTCACGCCATTCTCCCGCCTCAGCCTCCCAAGTAGCTGGGACTACAGGCGCCCGCCACTACGCCCGGCTAATTTTTGTATTTTTAGTAGAGACGGGGTTTCACCGTTTAGCCGGGATGGTCTCGGATCTCCTGACCCTCGTGATCCGCCCGCCTCGGCCTCCCAAAGTGCTGGGGATTACAGGCGTGAGCCACCGCGCCCGGCCATGACATCACATTTACACACAAAGTCAAATTTGTGAATCCATTTTTTTTTTTGACTCAAAAAAAAAAAAAAAAATTTTAGTCTAGTCAACATAAAAGTTTTTTTTTTTTGATGATAAAAATTTATATATATATATATATATATATAAAATTTATGAATTTTTTTTAAAAAAACAATTTTTAAAACTTGATTTCACTCGGTGTGATAAAAAGTCTCATTCCATCTGTCTATCCATTGTTCATCCATTCGTCCATCCTTCCATCTGTCCATCTGTCTGAAAGCAATTTTTATTTTTAAAAAACACAAGCTATTTAAAAGAAAGAAAAAAAGAAAGAAAGAAAGATTTTATATACTATATATAGTATCTATACTATATATAGTATGTAATTCATAAAATAAAATAAAATGCTTCTTGTTATGTTGTTAATTCAAAAAAAAAGTATACTAAATGAATTTTTTAAAATGCCCTACATTAACGGTTTTGTTTTTTTTTTTTTTTTTTTCCAACAGTACGTCACACAATGTCAATAGGGTTCATTCTTTCTTTCTTCTCCTTGTGTGACTCCGAGGCGCCCGTATCACACGTAGCTAGCATCAGGTTTATGTGTGTGTGTTTGTGTGTGTGTGCAATAAGAAGATTTTCTAAGAAAAGAAAAGAAAAGAAAAGAAAATACATATTTTCTTTTTTTTCATTATTCATATACACAACATATAATGTAAAGGGAGAAATTAATGTTACTTTATACACACACACACACACATTCATACGGGTGCTGTCTCTAAACCTTGAGGTAGTAGGCACCAGTGAGCTGATGTGAAAGGTTTTAAAGTATATTAAAAGACCCAGTCATCCTCCCACTGGGGCCACCACACTGTGCCCTTCCAAAAATCACCCTCCCACCCAGGGCCACCACACTGTGCCTTTCCACAGTCATCCTCCCACCGGGGCCACCGCACTGTGCCTTTCCACAATCAATCTCCCCACCCGGGGCCACCGCACTGTGCCTTTCCAAAATCACCCTCCCACCCAGGGCCACACACTGTGC	60	GT	PRECISE;SVTYPE=INS;SVLEN=1628;END=206280913;SUPPORT=8;COVERAGE=47,38,38,39,47;STRAND=+-;AF=0.211;STDEV_LEN=4.193;STDEV_POS=0.000;SUPPORT_LONG=0	GT:GQ:DR:DV	0/0:3:30:8
1	206282529	Sniffles2.BND.449S0	N	N[2:19206786[	60	GT	PRECISE;SVTYPE=BND;SUPPORT=6;COVERAGE=45,34,48,51,54;STRAND=+-;AF=0.136;CHR2=2;STDEV_POS=0.000	GT:GQ:DR:DV	0/0:45:38:6
1	206285683	Sniffles2.INS.110S0	N	AATGCAACAAAAGACAAAATTGACAATGGGATCTAATTAAACTAAAGGCTTCTGCACTAGCCAAAAGAAACTACCATCAGAGTGAACAGGCAACCTACAAAATGGGAGAAAATTTTCCCAACCTACTCATCTGACAAAGGCTAATATCCAGAATCTACAATGAACTCAAACAAATTTACAAGAAAAAAACAAACAACCCCATCAAAAAGTGGGCGAAGGACATGAACAGACACTTGCTCAAAAGAAGACATTTATGCAGCCAAAAAACACGAAGAAATGCTCATCATCACTTGGCCATCAGA	60	PASS	PRECISE;SVTYPE=INS;SVLEN=302;END=206285683;SUPPORT=28;COVERAGE=46,43,45,45,42;STRAND=+-;AF=0.622;STDEV_LEN=2.234;STDEV_POS=0.000;SUPPORT_LONG=0	GT:GQ:DR:DV	0/1:60:17:28
1	206856623	Sniffles2.DUP.387S0	N	<DUP>	60	PASS	PRECISE;SVTYPE=DUP;SVLEN=3141;END=206859764;SUPPORT=17;COVERAGE=45,45,65,39,39;STRAND=+-;AF=0.309;STDEV_LEN=0.000;STDEV_POS=0.000	GT:GQ:DR:DV	0/1:60:38:17
1	207119657	Sniffles2.INS.112S0	N	CACACACAGAAAAAAAAACTTGTGTGTGTGTTCACTAGTGTGTGTGTGTGTGGTGTAAAATTTTTTTTTTTTTTTTTTTTTTGTGT	60	PASS	PRECISE;SVTYPE=INS;SVLEN=86;END=207119657;SUPPORT=23;COVERAGE=56,47,45,45,48;STRAND=+-;AF=0.511;STDEV_LEN=0.967;STDEV_POS=0.000;SUPPORT_LONG=0	GT:GQ:DR:DV	0/1:60:22:23
1	207292385	Sniffles2.DEL.29AS0	N	<DEL>	58	PASS	PRECISE;SVTYPE=DEL;SVLEN=-654;END=207293039;SUPPORT=22;COVERAGE=45,38,36,37,45;STRAND=+-;AF=0.595;STDEV_LEN=0.000;STDEV_POS=0.000	GT:GQ:DR:DV	0/1:60:15:22
1	207541995	Sniffles2.DUP.389S0	N	<DUP>	60	GT	PRECISE;SVTYPE=DUP;SVLEN=1908;END=207543903;SUPPORT=12;COVERAGE=56,58,91,73,74;STRAND=+-;AF=0.160;STDEV_LEN=0.000;STDEV_POS=0.000	GT:GQ:DR:DV	0/0:55:63:12
1	207542237	Sniffles2.DUP.38AS0	N	<DUP>	57	PASS	PRECISE;SVTYPE=DUP;SVLEN=3342;END=207545579;SUPPORT=18;COVERAGE=59,64,73,53,56;STRAND=+-;AF=0.250;STDEV_LEN=0.000;STDEV_POS=0.000	GT:GQ:DR:DV	0/1:29:54:18
1	207821693	Sniffles2.DUP.38CS0	N	<DUP>	60	PASS	PRECISE;SVTYPE=DUP;SVLEN=5932;END=207827625;SUPPORT=41;COVERAGE=51,47,91,52,49;STRAND=+-;AF=0.506;STDEV_LEN=0.402;STDEV_POS=0.000	GT:GQ:DR:DV	0/1:60:40:41
1	208689531	Sniffles2.BND.44BS0	N	N[X:11955476[	59	PASS	PRECISE;SVTYPE=BND;SUPPORT=9;COVERAGE=46,19,43,42,41;STRAND=+-;AF=0.257;CHR2=X;STDEV_POS=0.000	GT:GQ:DR:DV	0/1:17:26:9
1	208762784	Sniffles2.INS.119S0	N	GCCTCTTTTTTACTCATATATATAGCGTGTATATATACATATATACGTATATAATGTATATATACGTATATATATGTTATATATAACGTATATATACGTATATATATACGTATATATATACGTATATATATACGTATATATATATGTATATATATACGTATATATATATGTGTATATATATATATATAGTGTGTGTGTGATATAATCTACACACCACGTGTTATATTAAACAAAGATTCTTTGTCTTTCTTTTTTAAA	60	PASS	PRECISE;SVTYPE=INS;SVLEN=258;END=208762784;SUPPORT=40;COVERAGE=56,55,53,54,56;STRAND=+-;AF=0.755;STDEV_LEN=0.858;STDEV_POS=0.000;SUPPORT_LONG=0	GT:GQ:DR:DV	0/1:18:13:40
1	209621801	Sniffles2.DEL.29CS0	N	<DEL>	59	PASS	PRECISE;SVTYPE=DEL;SVLEN=-6609;END=209628410;SUPPORT=23;COVERAGE=49,41,46,43,52;STRAND=+-;AF=0.535;STDEV_LEN=0.000;STDEV_POS=0.000	GT:GQ:DR:DV	0/1:60:20:23
1	209822562	Sniffles2.INV.41AS0	N	<INV>	57	GT	PRECISE;SVTYPE=INV;SVLEN=3050;END=209825612;SUPPORT=7;COVERAGE=42,31,49,49,47;STRAND=-;AF=0.146;STDEV_LEN=0.000;STDEV_POS=0.000	GT:GQ:DR:DV	0/0:44:41:7
1	209823575	Sniffles2.INV.41BS0	N	<INV>	60	GT	PRECISE;SVTYPE=INV;SVLEN=1215;END=209824790;SUPPORT=8;COVERAGE=32,37,50,44,57;STRAND=+;AF=0.167;STDEV_LEN=0.000;STDEV_POS=0.000	GT:GQ:DR:DV	0/0:31:40:8
1	209823581	Sniffles2.INV.41CS0	N	<INV>	59	GT	PRECISE;SVTYPE=INV;SVLEN=2037;END=209825618;SUPPORT=6;COVERAGE=32,37,41,49,47;STRAND=+;AF=0.140;STDEV_LEN=3.000;STDEV_POS=3.000	GT:GQ:DR:DV	0/0:43:37:6
1	209935343	Sniffles2.DEL.29DS0	N	<DEL>	60	PASS	PRECISE;SVTYPE=DEL;SVLEN=-500;END=209935843;SUPPORT=41;COVERAGE=54,57,61,61,64;STRAND=+-;AF=0.683;STDEV_LEN=0.000;STDEV_POS=0.000	GT:GQ:DR:DV	0/1:60:19:41
1	209944982	Sniffles2.DEL.29FS0	N	<DEL>	60	PASS	PRECISE;SVTYPE=DEL;SVLEN=-341;END=209945323;SUPPORT=17;COVERAGE=49,50,52,49,46;STRAND=+-;AF=0.340;STDEV_LEN=0.000;STDEV_POS=0.000	GT:GQ:DR:DV	0/1:60:33:17
1	210078068	Sniffles2.DEL.2A0S0	N	<DEL>	58	PASS	PRECISE;SVTYPE=DEL;SVLEN=-7894;END=210085962;SUPPORT=20;COVERAGE=51,39,37,35,53;STRAND=+-;AF=0.541;STDEV_LEN=0.000;STDEV_POS=0.000	GT:GQ:DR:DV	0/1:60:17:20
1	210295126	Sniffles2.DEL.2A1S0	N	<DEL>	60	PASS	PRECISE;SVTYPE=DEL;SVLEN=-690;END=210295816;SUPPORT=16;COVERAGE=50,51,51,48,53;STRAND=+-;AF=0.320;STDEV_LEN=0.000;STDEV_POS=0.000	GT:GQ:DR:DV	0/1:60:34:16
1	210381258	Sniffles2.DEL.2A2S0	N	<DEL>	58	PASS	PRECISE;SVTYPE=DEL;SVLEN=-5327;END=210386585;SUPPORT=17;COVERAGE=46,38,33,41,47;STRAND=+-;AF=0.459;STDEV_LEN=0.500;STDEV_POS=0.000	GT:GQ:DR:DV	0/1:60:20:17
1	210593995	Sniffles2.DEL.2A3S0	N	<DEL>	60	PASS	PRECISE;SVTYPE=DEL;SVLEN=-1621;END=210595616;SUPPORT=11;COVERAGE=41,36,36,37,42;STRAND=+-;AF=0.306;STDEV_LEN=0.000;STDEV_POS=0.000	GT:GQ:DR:DV	0/1:40:25:11
1	211152696	Sniffles2.DUP.38ES0	N	<DUP>	59	PASS	PRECISE;SVTYPE=DUP;SVLEN=2919;END=211155615;SUPPORT=37;COVERAGE=54,51,89,59,61;STRAND=+-;AF=0.446;STDEV_LEN=0.000;STDEV_POS=0.000	GT:GQ:DR:DV	0/1:60:46:37
1	211965639	Sniffles2.INS.11AS0	N	CCCTCTGCCCGGCCAGCCGCCCCGTCCAGGAGGGAGGTGGGGGGGTCAGCCCCCGGCCCGGCCAGCCGCCCCGTCCAGGAGGGAGGTGGGGGGGTCAGCCCCCCTCCCGGCCAGCCGCCCCATCCGGGAGGTGA	60	PASS	PRECISE;SVTYPE=INS;SVLEN=134;END=211965639;SUPPORT=32;COVERAGE=57,54,52,50,54;STRAND=+-;AF=0.615;STDEV_LEN=0.516;STDEV_POS=0.000;SUPPORT_LONG=0	GT:GQ:DR:DV	0/1:60:20:32
1	212363442	Sniffles2.DEL.2A4S0	N	<DEL>	60	PASS	PRECISE;SVTYPE=DEL;SVLEN=-377;END=212363819;SUPPORT=40;COVERAGE=54,57,57,53,54;STRAND=+-;AF=0.714;STDEV_LEN=0.000;STDEV_POS=0.000	GT:GQ:DR:DV	0/1:48:16:40
1	212470408	Sniffles2.DEL.2A5S0	N	<DEL>	60	PASS	PRECISE;SVTYPE=DEL;SVLEN=-2997;END=212473405;SUPPORT=34;COVERAGE=52,41,40,41,48;STRAND=+-;AF=0.829;STDEV_LEN=0.000;STDEV_POS=0.000	GT:GQ:DR:DV	1/1:24:7:34
1	212641686	Sniffles2.INS.11BS0	N	GCAAGCGGTCAACGCGGGGCCACACTGGAAGGGTGTGGAGAGATGGGACCCTGGGCGGCTTCCCTGGCCTCGACCCAGGGGGCTAGGGATGCCCAGATCATGACATACACCCAGGAAGTGCCACTTTCTGAAGGAAAGAGCATTTACCTAGGAGTCCAAAGGCACCGGGCTCGATCTCGGCTCCCACTCACCAGCCAAGGGACCCAGTTACTTACTCACTAGTGTAAGATGGAGGTGACACCCCACTCCTTCCCTTCCTTCACTGGGTCATACTGTGAGTGCCAGTATGCTCTGAAAACTGTTGAGTGCTGGTTGACAACGCTAAGGTGTGCGTGGCTCTGGTCACAGTCCCCAAGTGAGGAGGAGGGCCAGGGCTCTCCTGGGGCATTTGGGGCCAGCCCTTGGCCTGGTGCTTCTGGGCTGAGCTTGAGAGAATGGGAGAGTCACAACTTACGTCGTGGGCAGGGTTCGCTTGGGAGGTCCTGGCCTGTCTTGGTCCATTTTTGTGTTGCTTAACAGAGCTCCCTGAGGCTGGGCATTATTAAAAAAAAAAAAAAAACAAAAAGAGCCCGGGTGTGGTGGCTCATGCTGTAATTCCACACCTTGGGAGGGCGGAAGATGGCAGATTCCTGAGCTCAGAGTTTGCGACCAGCCTGGGCAACACGGTGAAACCCCGTCTCTACTAAAATACAAAAAAATTAGCTGGGCTGGTGGCACGTACTGTAGTCCCAGCTACTTGGGGAGGCTGAGGCAGGAGAATCCTTGAACCCGGGAAGCAAGGTTGCAGTGAACCGAGATTGCACCTTGCATTCCAGCCTGGGCAACAGAGTGAGACTCTTATCTCAAAAATAAAAGAGGCTTATTGGAAGAGGCTTATTTGGCTCAGAATTCTTGGTGGCTGGAAGGCCTTCAGATTGGGCAGCTGTACTGGTGAAAGTACTCAGGCTGCTTCAACTCATTGGAGAGAAAGAAAGGGGAATGAGTGTGTGCATGGAGATCACATGGGAGAGACAGGAAGCAAAGAGAGAAACCTGAGGAAGCAAGACTCTTCCTTAGCAACCCTGCGTTTTGGGGACTAATCTATTCTCTTGAGAGCCAGAATGCACCAAATGAATCTATTCAACGAAGGATCTGCCCCATGACCCAAACACCTCCCACTACACCACCACACTGGGGATCAAATTTCAACATGGTTTTTTGGCGGGGACAACCCACATCCAAATTGGTAGCAT	60	PASS	PRECISE;SVTYPE=INS;SVLEN=1184;END=212641686;SUPPORT=10;COVERAGE=54,43,42,42,47;STRAND=+-;AF=0.238;STDEV_LEN=3.061;STDEV_POS=0.837;SUPPORT_LONG=0	GT:GQ:DR:DV	0/1:10:32:10
1	213027173	Sniffles2.DEL.2A7S0	N	<DEL>	60	GT	PRECISE;SVTYPE=DEL;SVLEN=-1972;END=213029145;SUPPORT=10;COVERAGE=47,48,45,43,48;STRAND=+-;AF=0.222;STDEV_LEN=0.000;STDEV_POS=0.000	GT:GQ:DR:DV	0/1:2:35:10
1	213440138	Sniffles2.DEL.2A8S0	N	<DEL>	60	PASS	PRECISE;SVTYPE=DEL;SVLEN=-1487;END=213441625;SUPPORT=12;COVERAGE=39,40,38,36,37;STRAND=+-;AF=0.316;STDEV_LEN=0.000;STDEV_POS=0.000	GT:GQ:DR:DV	0/1:47:26:12
1	215400903	Sniffles2.INS.11CS0	N	AGCTTTTCAATCAATGCAGCTCTGGTCTTTCAATCAATGCAGCTCTGGTCTTTCAATCAATGCAGCTCTGGTTATTAGTTGTATA	60	PASS	PRECISE;SVTYPE=INS;SVLEN=85;END=215400903;SUPPORT=40;COVERAGE=50,48,49,51,53;STRAND=+-;AF=0.816;STDEV_LEN=0.716;STDEV_POS=0.000;SUPPORT_LONG=0	GT:GQ:DR:DV	1/1:21:9:40
1	217085527	Sniffles2.DEL.2A9S0	N	<DEL>	60	PASS	PRECISE;SVTYPE=DEL;SVLEN=-180;END=217085707;SUPPORT=42;COVERAGE=57,57,57,56,53;STRAND=+-;AF=0.737;STDEV_LEN=0.000;STDEV_POS=0.000	GT:GQ:DR:DV	0/1:32:15:42
1	218165846	Sniffles2.BND.450S0	N	]hs37d5:14408861]N	60	GT	PRECISE;SVTYPE=BND;SUPPORT=9;COVERAGE=43,30,44,48,47;STRAND=+-;AF=0.220;CHR2=hs37d5;STDEV_POS=0.000	GT:GQ:DR:DV	0/1:0:32:9
1	218182381	Sniffles2.DEL.2AAS0	N	<DEL>	60	PASS	PRECISE;SVTYPE=DEL;SVLEN=-6492;END=218188873;SUPPORT=36;COVERAGE=49,35,36,32,49;STRAND=+-;AF=1.000;STDEV_LEN=0.461;STDEV_POS=0.000	GT:GQ:DR:DV	1/1:60:0:36
1	218418531	Sniffles2.DEL.2ABS0	N	<DEL>	56	PASS	PRECISE;SVTYPE=DEL;SVLEN=-3038;END=218421569;SUPPORT=18;COVERAGE=47,43,40,39,43;STRAND=+-;AF=0.439;STDEV_LEN=0.823;STDEV_POS=0.000	GT:GQ:DR:DV	0/1:60:23:18
1	218785909	Sniffles2.DEL.2ACS0	N	<DEL>	60	PASS	PRECISE;SVTYPE=DEL;SVLEN=-311;END=218786220;SUPPORT=17;COVERAGE=39,40,41,39,38;STRAND=+-;AF=0.425;STDEV_LEN=0.000;STDEV_POS=0.000	GT:GQ:DR:DV	0/1:60:23:17
1	219929076	Sniffles2.INV.41DS0	N	<INV>	55	GT	PRECISE;SVTYPE=INV;SVLEN=2876;END=219931952;SUPPORT=12;COVERAGE=48,24,42,51,53;STRAND=-;AF=0.214;STDEV_LEN=0.000;STDEV_POS=0.000	GT:GQ:DR:DV	0/0:2:44:12
1	219930170	Sniffles2.INV.41ES0	N	<INV>	59	GT	PRECISE;SVTYPE=INV;SVLEN=1098;END=219931268;SUPPORT=8;COVERAGE=22,25,44,43,54;STRAND=+;AF=0.190;STDEV_LEN=1.000;STDEV_POS=0.000	GT:GQ:DR:DV	0/0:14:34:8
1	219930170	Sniffles2.INV.41FS0	N	<INV>	60	GT	PRECISE;SVTYPE=INV;SVLEN=1782;END=219931952;SUPPORT=9;COVERAGE=22,25,39,51,53;STRAND=+;AF=0.214;STDEV_LEN=0.000;STDEV_POS=0.000	GT:GQ:DR:DV	0/0:1:33:9
1	219931266	Sniffles2.DUP.391S0	N	<DUP>	53	GT	PRECISE;SVTYPE=DUP;SVLEN=891;END=219932157;SUPPORT=9;COVERAGE=44,41,54,53,54;STRAND=+-;AF=0.167;STDEV_LEN=1.517;STDEV_POS=0.000	GT:GQ:DR:DV	0/0:35:45:9
1	220114516	Sniffles2.DEL.2AES0	N	<DEL>	60	PASS	PRECISE;SVTYPE=DEL;SVLEN=-635;END=220115151;SUPPORT=15;COVERAGE=58,51,51,50,54;STRAND=+-;AF=0.294;STDEV_LEN=0.000;STDEV_POS=0.000	GT:GQ:DR:DV	0/1:49:36:15
1	220114652	Sniffles2.DEL.2ADS0	N	<DEL>	60	PASS	PRECISE;SVTYPE=DEL;SVLEN=-461;END=220115113;SUPPORT=18;COVERAGE=59,50,51,50,54;STRAND=+-;AF=0.360;STDEV_LEN=0.000;STDEV_POS=0.000	GT:GQ:DR:DV	0/1:60:32:18
1	220221535	Sniffles2.DEL.2AFS0	N	<DEL>	60	PASS	PRECISE;SVTYPE=DEL;SVLEN=-2911;END=220224446;SUPPORT=39;COVERAGE=50,43,46,46,53;STRAND=+-;AF=0.867;STDEV_LEN=0.784;STDEV_POS=0.000	GT:GQ:DR:DV	1/1:48:6:39
1	220502931	Sniffles2.DEL.2B0S0	N	<DEL>	60	PASS	PRECISE;SVTYPE=DEL;SVLEN=-641;END=220503572;SUPPORT=20;COVERAGE=42,39,39,39,43;STRAND=+-;AF=0.513;STDEV_LEN=0.316;STDEV_POS=0.000	GT:GQ:DR:DV	0/1:60:19:20
1	220840381	Sniffles2.DEL.2B2S0	N	<DEL>	60	PASS	PRECISE;SVTYPE=DEL;SVLEN=-868;END=220841249;SUPPORT=27;COVERAGE=52,46,50,52,56;STRAND=+-;AF=0.551;STDEV_LEN=0.000;STDEV_POS=0.000	GT:GQ:DR:DV	0/1:60:22:27
1	221898932	Sniffles2.INS.11ES0	N	AAGGAAGACAGCTAATATCCTGTCAAAGAAATTATCTCCTATTTAAAGGGCACTTTACTCAATAACCAATTCACATATTTTATCA	60	PASS	PRECISE;SVTYPE=INS;SVLEN=86;END=221898932;SUPPORT=15;COVERAGE=34,37,36,36,36;STRAND=+-;AF=0.417;STDEV_LEN=0.782;STDEV_POS=21.839;SUPPORT_LONG=0	GT:GQ:DR:DV	0/1:60:21:15
1	222143810	Sniffles2.DEL.2B3S0	N	<DEL>	57	GT	PRECISE;SVTYPE=DEL;SVLEN=-100;END=222143910;SUPPORT=13;COVERAGE=56,58,60,56,62;STRAND=+-;AF=0.224;STDEV_LEN=0.000;STDEV_POS=0.000	GT:GQ:DR:DV	0/1:4:45:13
1	222143869	Sniffles2.INS.11FS0	N	TACAGCCCATTAGAGCTCCTGTATAGATGCTCCTTTTTATTACAATACTTTTACCACTTTCCCCTTCTCAGAATTCAGGCCTGTCCTTGGAATGCTACAGGG	58	GT	IMPRECISE;SVTYPE=INS;SVLEN=102;END=222143869;SUPPORT=13;COVERAGE=56,58,60,57,58;STRAND=+-;AF=0.217;STDEV_LEN=27.189;STDEV_POS=53.820;SUPPORT_LONG=0	GT:GQ:DR:DV	0/0:1:47:13
1	222147503	Sniffles2.DEL.2B5S0	N	<DEL>	60	GT	PRECISE;SVTYPE=DEL;SVLEN=-101;END=222147604;SUPPORT=8;COVERAGE=58,59,60,60,62;STRAND=+-;AF=0.133;STDEV_LEN=0.000;STDEV_POS=0.000	GT:GQ:DR:DV	0/0:60:52:8
1	222147587	Sniffles2.INS.120S0	N	AAGTGTAAAATATTGGAATAAAAGGAGACTATACGGAGCTTCAAATTGGGGCTGTAAGCTCTGCACATTTCCAAGGACAGGCTGAATCGAGAAGGG	60	GT	PRECISE;SVTYPE=INS;SVLEN=101;END=222147587;SUPPORT=10;COVERAGE=58,59,60,62,62;STRAND=+-;AF=0.167;STDEV_LEN=1.169;STDEV_POS=10.482;SUPPORT_LONG=0	GT:GQ:DR:DV	0/0:39:50:10
1	222296116	Sniffles2.INS.121S0	N	AAAACAAATTTAAATGTTTTAAAAAAAAAAAAAAATAGTTTCTCTTTAAAATCATATATATATATATATATATATTATACTTTATAAAATGTGTCTTAAAGAAGAAAACACCGCCGACCCGTGCCACGCACCGGGAGGGTCCCTACGCGACGACAAGTTACGTGTTGCGGTGTGTGAGAAACTGCCCTATTAAGGAAGGAAATATATATATTTTAGATTTATATTTCCTCTTTTTTTTGGTCTTAAAAATGTGTGTGTGTCATA	60	PASS	PRECISE;SVTYPE=INS;SVLEN=265;END=222296116;SUPPORT=41;COVERAGE=52,53,57,56,65;STRAND=+-;AF=0.719;STDEV_LEN=1.750;STDEV_POS=0.000;SUPPORT_LONG=0	GT:GQ:DR:DV	0/1:45:16:41
1	222373943	Sniffles2.DUP.392S0	N	<DUP>	60	PASS	PRECISE;SVTYPE=DUP;SVLEN=4720;END=222378663;SUPPORT=16;COVERAGE=39,41,51,33,33;STRAND=+-;AF=0.327;STDEV_LEN=2.828;STDEV_POS=0.000	GT:GQ:DR:DV	0/1:60:33:16
1	223204568	Sniffles2.DEL.2B6S0	N	<DEL>	60	PASS	PRECISE;SVTYPE=DEL;SVLEN=-439;END=223205007;SUPPORT=32;COVERAGE=44,49,48,48,48;STRAND=+-;AF=0.667;STDEV_LEN=0.000;STDEV_POS=0.000	GT:GQ:DR:DV	0/1:60:16:32
1	223824077	Sniffles2.DEL.2BDS0	N	<DEL>	60	GT	PRECISE;SVTYPE=DEL;SVLEN=-1092;END=223825169;SUPPORT=7;COVERAGE=41,44,48,49,53;STRAND=+-;AF=0.149;STDEV_LEN=0.000;STDEV_POS=0.447	GT:GQ:DR:DV	0/0:41:40:7
1	223824270	Sniffles2.DEL.2BBS0	N	<DEL>	60	PASS	PRECISE;SVTYPE=DEL;SVLEN=-242;END=223824512;SUPPORT=18;COVERAGE=40,46,47,48,46;STRAND=+-;AF=0.383;STDEV_LEN=0.000;STDEV_POS=0.000	GT:GQ:DR:DV	0/1:60:29:18
1	223824452	Sniffles2.DEL.2B9S0	N	<DEL>	60	GT	PRECISE;SVTYPE=DEL;SVLEN=-60;END=223824512;SUPPORT=6;COVERAGE=44,47,47,48,46;STRAND=+-;AF=0.128;STDEV_LEN=0.000;STDEV_POS=0.000	GT:GQ:DR:DV	0/0:54:41:6
1	224201228	Sniffles2.DEL.2BES0	N	<DEL>	53	PASS	PRECISE;SVTYPE=DEL;SVLEN=-2505;END=224203733;SUPPORT=25;COVERAGE=43,41,38,42,48;STRAND=+-;AF=0.625;STDEV_LEN=1.502;STDEV_POS=3.176	GT:GQ:DR:DV	0/1:60:15:25
1	224263205	Sniffles2.DUP.393S0	N	<DUP>	58	PASS	PRECISE;SVTYPE=DUP;SVLEN=1761;END=224264966;SUPPORT=21;COVERAGE=53,56,74,53,52;STRAND=+-;AF=0.300;STDEV_LEN=0.000;STDEV_POS=0.000	GT:GQ:DR:DV	0/1:60:49:21
1	225256497	Sniffles2.DEL.2BFS0	N	<DEL>	60	PASS	PRECISE;SVTYPE=DEL;SVLEN=-285;END=225256782;SUPPORT=39;COVERAGE=51,48,50,48,47;STRAND=+-;AF=0.796;STDEV_LEN=0.000;STDEV_POS=0.000	GT:GQ:DR:DV	1/1:8:10:39
1	225266299	Sniffles2.DEL.2C0S0	N	<DEL>	60	PASS	PRECISE;SVTYPE=DEL;SVLEN=-449;END=225266748;SUPPORT=31;COVERAGE=54,52,51,53,51;STRAND=+-;AF=0.596;STDEV_LEN=0.000;STDEV_POS=0.000	GT:GQ:DR:DV	0/1:60:21:31
1	225762240	Sniffles2.DEL.2C1S0	N	<DEL>	60	PASS	PRECISE;SVTYPE=DEL;SVLEN=-305;END=225762545;SUPPORT=15;COVERAGE=40,45,45,40,42;STRAND=+-;AF=0.349;STDEV_LEN=0.000;STDEV_POS=0.000	GT:GQ:DR:DV	0/1:60:28:15
1	226006740	Sniffles2.DEL.2C2S0	N	<DEL>	60	PASS	PRECISE;SVTYPE=DEL;SVLEN=-209;END=226006949;SUPPORT=14;COVERAGE=44,43,46,45,46;STRAND=+-;AF=0.311;STDEV_LEN=0.000;STDEV_POS=0.000	GT:GQ:DR:DV	0/1:53:31:14
1	226543826	Sniffles2.DEL.2C3S0	N	<DEL>	60	PASS	PRECISE;SVTYPE=DEL;SVLEN=-434;END=226544260;SUPPORT=15;COVERAGE=44,45,43,42,46;STRAND=+-;AF=0.349;STDEV_LEN=0.000;STDEV_POS=0.000	GT:GQ:DR:DV	0/1:60:28:15
1	227502417	Sniffles2.INS.125S0	N	TTTTTACACTTCCCATCTAAGTAAGAAGTTCTGGCGTATACTGTCTCCTGTATTATGTTATTGTATATATAGACTTTGATTTATATTACATAAACATATATTATATATACATATAATATGATATATTTTTATATATACATATGAATATGATATATATTATATATATCATATAATATGATATATATTATATATCTATAATATGATATATATTAA	60	PASS	PRECISE;SVTYPE=INS;SVLEN=213;END=227502417;SUPPORT=31;COVERAGE=49,50,51,51,47;STRAND=+-;AF=0.608;STDEV_LEN=1.661;STDEV_POS=0.000;SUPPORT_LONG=0	GT:GQ:DR:DV	0/1:60:20:31
1	227681539	Sniffles2.INV.421S0	N	<INV>	58	PASS	PRECISE;SVTYPE=INV;SVLEN=1930;END=227683469;SUPPORT=11;COVERAGE=40,20,31,21,37;STRAND=+-;AF=0.250;STDEV_LEN=1.949;STDEV_POS=1.809	GT:GQ:DR:DV	0/1:18:33:11
1	227759460	Sniffles2.DEL.2C4S0	N	<DEL>	60	PASS	PRECISE;SVTYPE=DEL;SVLEN=-405;END=227759865;SUPPORT=15;COVERAGE=37,40,40,42,43;STRAND=+-;AF=0.366;STDEV_LEN=0.000;STDEV_POS=0.000	GT:GQ:DR:DV	0/1:60:26:15
1	228024108	Sniffles2.DEL.2C5S0	N	<DEL>	60	PASS	PRECISE;SVTYPE=DEL;SVLEN=-273;END=228024381;SUPPORT=30;COVERAGE=42,43,43,44,43;STRAND=+-;AF=0.698;STDEV_LEN=0.000;STDEV_POS=0.000	GT:GQ:DR:DV	0/1:46:13:30
1	228246802	Sniffles2.DUP.395S0	N	<DUP>	60	GT	PRECISE;SVTYPE=DUP;SVLEN=853;END=228247655;SUPPORT=8;COVERAGE=48,48,54,43,44;STRAND=+-;AF=0.154;STDEV_LEN=0.000;STDEV_POS=0.000	GT:GQ:DR:DV	0/0:42:44:8
1	228247541	Sniffles2.INS.128S0	N	GTGGCTCTGGGTGGGCCGGGGCACTAGGTAGGCTTCTACCTGCAGGCGGGGTCTCCTCCTGAAGGAGGCGGGGCTCTAGGATGGGGCACGGCTCTGGGGTAGGCTGCTCCCTGAGGAGGACAAGTACGACAGCGCCCGGAGATGGTGGTGGAGAAGCACCGGGAGGTCCCGCGGCTGGGTGGAGACCCTGCGGCCGCGCTACACCTACTTCAAGGTGCCACGGAGCGCGACCTGGTCTACTACGAGGCCTCGCCCACTTCTGCGAGCCCAACCCTGAGACGGGCTCCTTCGGCACGCGCGACCGCACCTGCAACGTCAGCTCGCACGGCATCGACGGCTGCGACCTGCTGTGCTGCGGCGCGGCCGACAACGCGCGAGCGGAGGCGGCGCCGGGAGGAAGTGCCGCTGCGTGTTCCACTGGTGCTGCTACGTCAGCTGCCAGGAGTGCACCGCGTCTACGACGTGCACACCTGCAAGTAGGCACCGGCGCGGCTCCCCCTGGACGGGGCGGGCCCTGCGCTGAGGGTGGGCTTTTCCCTGGGTGAGCAGGACTCCACCTAAACGGGGCAGTACTCCTCCCTGGGCGGGACTCCTCCCTGGGGGTGGGGCTCCTACCTGGGGGCAGAACTCCTACCTGAAGGCAGGGCTCCTCCCTGGAGCTAGTGTCTCCTCTCTGGTGGCTGGGCTGCTCCTGAGATGAGGCGGAGCTCCAGGTATGGGGAGGGGCTCTGCGTTGGCTTCTCCCTGGGGACGGGGCTCCCCCTGGACAGAGGCGGGGCTACAGATTGGGCGGGGCTTCTCTTGGGTGGGACAGGGCTTCTCCTGCGGGGGCGAGGCCCCTCCCAGTAAGGG	60	GT	IMPRECISE;SVTYPE=INS;SVLEN=856;END=228247541;SUPPORT=7;COVERAGE=48,44,44,43,43;STRAND=+-;AF=0.159;STDEV_LEN=1.789;STDEV_POS=92.219;SUPPORT_LONG=0	GT:GQ:DR:DV	0/0:33:37:7
1	228255494	Sniffles2.DUP.396S0	N	<DUP>	60	PASS	IMPRECISE;SVTYPE=DUP;SVLEN=5707;END=228261201;SUPPORT=38;COVERAGE=47,46,84,40,39;STRAND=+-;AF=0.535;STDEV_LEN=490.778;STDEV_POS=63.194	GT:GQ:DR:DV	0/1:60:33:38
1	228344737	Sniffles2.DUP.397S0	N	<DUP>	57	PASS	PRECISE;SVTYPE=DUP;SVLEN=2728;END=228347465;SUPPORT=15;COVERAGE=49,47,64,48,48;STRAND=+-;AF=0.254;STDEV_LEN=0.726;STDEV_POS=0.000	GT:GQ:DR:DV	0/1:27:44:15
1	228572174	Sniffles2.DEL.2C7S0	N	<DEL>	60	PASS	PRECISE;SVTYPE=DEL;SVLEN=-305;END=228572479;SUPPORT=38;COVERAGE=50,50,52,53,58;STRAND=+-;AF=0.731;STDEV_LEN=0.000;STDEV_POS=0.000	GT:GQ:DR:DV	0/1:34:14:38
1	228819873	Sniffles2.DEL.2C8S0	N	<DEL>	60	PASS	PRECISE;SVTYPE=DEL;SVLEN=-354;END=228820227;SUPPORT=10;COVERAGE=41,39,37,41,42;STRAND=+-;AF=0.256;STDEV_LEN=0.000;STDEV_POS=0.000	GT:GQ:DR:DV	0/1:19:29:10
1	228959896	Sniffles2.INS.129S0	N	ATAAAGATATTTAAGGTTTTTTTTTTTTTTATAATCTCTCTATAAGCTGGGGGGTGCGGGCCCGGGGACTTTTCTCTCGTAAAAAAA	60	PASS	PRECISE;SVTYPE=INS;SVLEN=87;END=228959896;SUPPORT=18;COVERAGE=55,51,51,51,51;STRAND=+-;AF=0.353;STDEV_LEN=0.943;STDEV_POS=0.316;SUPPORT_LONG=0	GT:GQ:DR:DV	0/1:60:33:18
1	228959899	Sniffles2.INS.12AS0	N	TAAAGATATTTAAGGATTTTTTTTTTTTTTATAATCTCTCTATAGGCTGGGGGGTGGGGCCCGGGGACTTTTCTCTCTAAAAAAAATATCTCTTTCTTTCTTTGTGGTAATAAATAAATAAATAATATTGTGCAAAGAAGAAAGAAAGTTAAAAAAATATAAGAACATATTTCCCTCAGCAGGGCCTTTATTAGGAAGTTGATGCCCATCCATATATATATATATATATATATATTTAAAAAAAAACATCATACATTTATATAACTGAAAACAAACTTTTCCCCCTCACTGAGCCCCCATCCCCCCACTCAGCCCCCATCTACCACTGAGCCCAATCCCCTCACTAAGCCCTCACCCTTTCACTGAGCCCCATCCCCTCACTGAGCCCCCATCCTCTCACTGGCCTCACATCCCCCGACTCAGCCCC	60	PASS	PRECISE;SVTYPE=INS;SVLEN=428;END=228959899;SUPPORT=15;COVERAGE=55,51,51,51,51;STRAND=+-;AF=0.294;STDEV_LEN=2.500;STDEV_POS=0.000;SUPPORT_LONG=0	GT:GQ:DR:DV	0/1:49:36:15
1	229433945	Sniffles2.INS.12BS0	N	ATTTTTAGAACCAAAAACTAGAATCCTAATATCAATATTTGGACTCTAGATCCAAATTATATTGTAACTTGACAGTTTCTTGCTAAGAAAATAAACATGAGAGAAATCCATATGCCATCATGACAGTTTTTAAAAAGCTGTTTAGAAATCAGAAGTTTAGAATGTTAACAAAGATTTAAAACATATATTGGAATTTCAAGATTAAACTAGATTTAGGAAATGTGGAATTTCCAATTGTTTTTTTCTATAAATTAGACCTATTAAGCATATTTTTAGTATATTGCATTCTGCCTGCAGAAGTATACTATAATGATAAAAGCAAATGTAGTAACATTATGTAATGACTTTTCAGTCTAGGGTCTTTGAATATTAGAGATCTTGGGCTAAAGTGAAATTAATAATATTTAAAGACTCTAACCAAATGATTCATTATTTTTTAATGTATCTTTGAAGGAAATTTGGTGAAATATTAACCCAAATAGAAAGGGAAGCGGAAGAAGAAATACTTGGCTTTTTGGCTTCATTTTAAGTCATTTGGTTATAGACAACTTTGAAACTTTTTTGAATTTCCATATAGAATACATGAAAATGCCACATAAAATTAATGGTTGCTTAATTAATGGATAAGAGAATGATTTTTTAAAACTTCAGACATTTTAAAATAACTTT	60	PASS	IMPRECISE;SVTYPE=INS;SVLEN=674;END=229433945;SUPPORT=20;COVERAGE=58,65,68,69,68;STRAND=+-;AF=0.294;STDEV_LEN=3.923;STDEV_POS=89.842;SUPPORT_LONG=0	GT:GQ:DR:DV	0/1:60:48:20
1	229693792	Sniffles2.DEL.2C9S0	N	<DEL>	60	PASS	PRECISE;SVTYPE=DEL;SVLEN=-930;END=229694722;SUPPORT=31;COVERAGE=47,45,44,42,57;STRAND=+-;AF=0.705;STDEV_LEN=0.000;STDEV_POS=0.000	GT:GQ:DR:DV	0/1:43:13:31
1	231146524	Sniffles2.INS.12CS0	N	GAGAAGCTGTCAGTTGATTAGACTCCAAGGAGTGACTGCACAGTTGGTAGATGTCACATTAAAAATGATAATAACTTTTGATTTCTGAGGACATCCATTATGTCGAGAGAATTGGCAAGGGCCCTTCAGAACTGGGGTGGTGACTATCTGTCATGCCCCCCTGTTCTCCATCCTGTACAGATATGAGGTGTGCTAGGGTCAGAGTCTCATCACATGCTGGTATGGGCTGGTGACACAGGAAAGAAGGTGGCTTGGATTCTATTGGCTGTGGTGTCTTCTTCTCAAGGGCTGGCAGGGTAGAGTGAGCTGGAGTGACTTTTCCTGGGATTCCTCCTCACTGTGGCTGGGCTGAGGCTTGTGGGAGGAGAGGTTAGGCAAAGGAAGACACACTTCCCAGGGGTCCAAGTGCTCAGCTCCTTGGCTTCTAGTGCTCGTCTAGTCCCTGGGCCACTTTTGGCCATCGAAACCCTTGCTGATGGTCTGCCTGTTCCACCCACCTCCAAGACATAAGGAGACCACTCCCCCTCTTGTTTATCCAAGGTAATAGCGAATATATACGATTTTATAGAAAAAGATGCTACACTTATTTGTCATTCTACCAAACACATATTGACTCCGAAGTTAACATACATGAGTAGACATTTTAGCAGAGAAAGATGTCAGTGAGGCTTCCCTGAAGGTGACCTGTAGGGAGGAGAGTGGAGGGTGAAGAGGGGTGATGAGGCAGTGGGCAGAGCACTTTGGGGGGCCCCAAGCTGCCAGCAAGATGGCTCCTTCGAAGCTGGCAGGCCTGTGCAGTGGGGCAGAGGCTCCAGGGGGAGAAGATGGGGGATGGAGGGGTGGGGTGGATTCTCACCTCCAAGGTCAAATCATCCACGACTT	60	PASS	PRECISE;SVTYPE=INS;SVLEN=882;END=231146524;SUPPORT=13;COVERAGE=49,41,41,42,44;STRAND=+-;AF=0.317;STDEV_LEN=1.704;STDEV_POS=0.000;SUPPORT_LONG=0	GT:GQ:DR:DV	0/1:51:28:13
1	231337651	Sniffles2.INS.12DS0	N	AGCATGGTACTGGTACCAAAACAGAGATATAGATCAATGGAACAGAACAGAGCCCTCAGAAATAATGCCGCATAATCTACAACTATCTGATCTTTGACAAACCTGAGAAAAACAAGCAATGGGGAAAGGATTCCCTATTTAATTAAATGGTGCTGGGAAAACTGGCTAGCCATATGTAGAAAGCTGAAACTGGATCCCTTCCTTACACCTTATACAAAAATCAATTCAAGATGGATTAAAGATTTAAACGTTAAACCTAAAACCATAAAAACCCTGAAGAAAACCTAGGCATTACCATTCAGGACAAAATATATATTTCCCTGACAACCTCAGGTCACACAGCTACCCTTCAACTGACAACCTCAGGTCACACAGCCACCCCTCCCCTGACAACCTCCGGTCACACAGCCACCCCTCCCCTACAACCTCAGGTCACACAGCCACCCCTCTCCTGACAACTTCAGGTCACACAGCCACCCCTCCCCTGACAACCCTCAGGTCACACAGCCACCCCTCGATAATAATTTGTTGTTTAACGTGTGAGAGGGGTTTAAGGAAGGAATCTCTCTCTCTCTT	60	PASS	PRECISE;SVTYPE=INS;SVLEN=576;END=231337651;SUPPORT=28;COVERAGE=56,47,47,48,61;STRAND=+-;AF=0.596;STDEV_LEN=1.089;STDEV_POS=0.000;SUPPORT_LONG=0	GT:GQ:DR:DV	0/1:60:19:28
1	231897886	Sniffles2.DEL.2CAS0	N	<DEL>	60	PASS	PRECISE;SVTYPE=DEL;SVLEN=-143;END=231898029;SUPPORT=37;COVERAGE=50,53,52,49,48;STRAND=+-;AF=0.725;STDEV_LEN=0.749;STDEV_POS=0.000	GT:GQ:DR:DV	0/1:36:14:37
1	232349998	Sniffles2.INS.12ES0	N	AGGATAGTCTCGATCTCCTGACCTCATGATCCACCCGCCTCGGCCTCCCAAAGTGCTGGGATTACAGGCGTGAGCCACCGCGCCACGGCCGCTAGTAGCTTTTTATAGAAAGAAGTGTATATTATATATATATATTCTTTTTTTTTTTAACTTACACTTTTACTCAAAAAATTTTTTTTTTTTTAAAAAAAAACTATATATATATATATATAATTCTTTCTTTCTTTCTTTCTTTCTCTCTCTCTCTCTCTCTCTTTCTTTCTTTCTTTGATAAAGATTTACACACATATACACACACCAAACACACACATCTTTCTAAAAATTTAAAAAAAATATAGCAGACTTCTATCTATTATAAAGTTAAAGACAAAAAACAAAGAATCACAG	60	PASS	PRECISE;SVTYPE=INS;SVLEN=387;END=232349998;SUPPORT=37;COVERAGE=54,47,53,56,64;STRAND=+-;AF=0.698;STDEV_LEN=1.147;STDEV_POS=0.000;SUPPORT_LONG=0	GT:GQ:DR:DV	0/1:56:16:37
1	232458607	Sniffles2.DEL.2CBS0	N	<DEL>	59	PASS	IMPRECISE;SVTYPE=DEL;SVLEN=-1609;END=232460216;SUPPORT=39;COVERAGE=67,58,55,53,62;STRAND=+-;AF=0.709;STDEV_LEN=33.805;STDEV_POS=38.392	GT:GQ:DR:DV	0/1:51:16:39
1	232504906	Sniffles2.INS.12FS0	N	CTGTCTGTCCATCCATACATCTCTCTCTCTGTCTCACTCAGCTGGCTTCCTCTGCGTTCAACAGTCCAAATGACCTTTATTTCAAATATGCACTGTTCTCTAACAACCTCATCTTTTCTTACTACTTCTCAAGGTCCAAATGTTATGTCCTTTCACTTCCTCATGTTTACTTCTTCCTGCCTCCTGTCTGTCCATCCATCTATACATCTCTCTCTGTCTCTGTTCTTTCTCTCTCACTCAGCTAGCTTCCCTCTCATTTTTACCTCTTCCTGCCTTC	60	PASS	IMPRECISE;SVTYPE=INS;SVLEN=277;END=232504906;SUPPORT=25;COVERAGE=43,35,34,39,40;STRAND=+-;AF=0.735;STDEV_LEN=1.463;STDEV_POS=51.123;SUPPORT_LONG=0	GT:GQ:DR:DV	0/1:20:9:25
1	232836559	Sniffles2.DEL.2CCS0	N	<DEL>	60	PASS	PRECISE;SVTYPE=DEL;SVLEN=-252;END=232836811;SUPPORT=11;COVERAGE=47,47,45,43,44;STRAND=+-;AF=0.244;STDEV_LEN=0.378;STDEV_POS=0.787	GT:GQ:DR:DV	0/1:15:34:11
1	232852299	Sniffles2.DEL.2CDS0	N	<DEL>	60	GT	PRECISE;SVTYPE=DEL;SVLEN=-586;END=232852885;SUPPORT=9;COVERAGE=46,44,47,48,49;STRAND=+-;AF=0.196;STDEV_LEN=0.000;STDEV_POS=0.000	GT:GQ:DR:DV	0/0:13:37:9
1	232891503	Sniffles2.DEL.2CES0	N	<DEL>	59	PASS	PRECISE;SVTYPE=DEL;SVLEN=-6475;END=232897978;SUPPORT=28;COVERAGE=39,30,27,31,44;STRAND=+-;AF=0.966;STDEV_LEN=0.000;STDEV_POS=0.000	GT:GQ:DR:DV	1/1:60:1:28
1	233519112	Sniffles2.INS.130S0	N	AGTATATATATATATATATATTATATATATATTAAAAATAAAAAAAAATTATCTCTGTGTCCCCAATCCCTTATTTCCACACCCCGAACTCTTATCTCTGCGCCCCAATCCCTTATTTCCACACCCCAACCTCAATACATATATATATCCTTATATATAAATATATATATTAAATAATATATATCTCATTACATATATGTATATATGTGTATATATGTATATGCGTGTATACGTACATTTTTTTTGGTTTACATATATAACTCTCTTCTATTTTTTTTTTTTTTCATATGTATTCCATATATATTCTTTTATTTCACCTAGTAGAATACA	60	PASS	PRECISE;SVTYPE=INS;SVLEN=330;END=233519112;SUPPORT=30;COVERAGE=52,48,44,45,51;STRAND=+-;AF=0.682;STDEV_LEN=1.211;STDEV_POS=0.000;SUPPORT_LONG=0	GT:GQ:DR:DV	0/1:56:14:30
1	235314877	Sniffles2.DUP.39AS0	N	<DUP>	60	GT	PRECISE;SVTYPE=DUP;SVLEN=1054;END=235315931;SUPPORT=10;COVERAGE=42,41,34,44,44;STRAND=+-;AF=0.200;STDEV_LEN=2.449;STDEV_POS=1.633	GT:GQ:DR:DV	0/0:11:40:10
1	235315722	Sniffles2.INV.422S0	N	<INV>	59	PASS	PRECISE;SVTYPE=INV;SVLEN=1156;END=235316878;SUPPORT=13;COVERAGE=42,34,45,30,29;STRAND=-;AF=0.310;STDEV_LEN=1.512;STDEV_POS=0.756	GT:GQ:DR:DV	0/1:49:29:13
1	235315722	Sniffles2.INV.423S0	N	<INV>	60	GT	PRECISE;SVTYPE=INV;SVLEN=2018;END=235317740;SUPPORT=6;COVERAGE=42,34,32,29,50;STRAND=+;AF=0.122;STDEV_LEN=0.000;STDEV_POS=0.000	GT:GQ:DR:DV	0/0:59:43:6
1	235457617	Sniffles2.DEL.2D0S0	N	<DEL>	60	PASS	PRECISE;SVTYPE=DEL;SVLEN=-265;END=235457882;SUPPORT=25;COVERAGE=52,52,54,51,51;STRAND=+-;AF=0.481;STDEV_LEN=0.277;STDEV_POS=0.000	GT:GQ:DR:DV	0/1:60:27:25
1	235536195	Sniffles2.DEL.2D1S0	N	<DEL>	60	PASS	PRECISE;SVTYPE=DEL;SVLEN=-2147;END=235538342;SUPPORT=11;COVERAGE=51,44,43,45,47;STRAND=+-;AF=0.250;STDEV_LEN=0.000;STDEV_POS=0.000	GT:GQ:DR:DV	0/1:18:33:11
1	235603359	Sniffles2.DEL.2D2S0	N	<DEL>	60	PASS	PRECISE;SVTYPE=DEL;SVLEN=-53;END=235603412;SUPPORT=23;COVERAGE=56,30,30,30,30;STRAND=+-;AF=0.767;STDEV_LEN=0.000;STDEV_POS=0.000	GT:GQ:DR:DV	0/1:5:7:23
1	235603580	Sniffles2.DEL.2D3S0	N	<DEL>	59	PASS	IMPRECISE;SVTYPE=DEL;SVLEN=-6038;END=235609618;SUPPORT=42;COVERAGE=53,30,29,28,56;STRAND=+-;AF=1.000;STDEV_LEN=103.362;STDEV_POS=0.000	GT:GQ:DR:DV	1/1:60:0:42
1	236259844	Sniffles2.INS.131S0	N	TTGGCTTAGATGTGGCCCACGCAGAGCACTCCCAAATGGTAGCAGAGTTAAAGATCTGAGTTGAGGCCAGGGCATGGTGGGCTCATGCCTGTAATCCCAGCACTTTGGGAGGCCGATGCGGGTGGATCCCTAAGGTCAGGAGTTTTGAGACCAGCCGTGGCCAACATGGCAAAACCCTGTCTCTACTAAAAATACAAAAATTAGCTGGGCGTGGTGGTGCACTCCTGTAATCCCAGCTATTGGGAAGCTGAGGCAGGAGAATCGCTTGAACCTGGGAGGCGGAGGTTGCACTGAGTTGAGATTGCGCCATTGCACTCCAGCCTGGGTGAAAAGAGCAAAACTCCATCTCAAAACAAAGATCTGAGTTGGATGTGGGGGTGTCTTGAGCCAGCAATGCAGCTGCACACCCCACCAGGCCTGGAAAAGAGCTTGTTCTTGGAGAGCCCATACCCCACCTTTCAGCTCAGCTCAGCCTCCACCCTGCCCTGTGAATCTAGGTGTTCCCCAGAGCACACAGGGCCAAGGGAGGGCAGGGG	60	PASS	PRECISE;SVTYPE=INS;SVLEN=536;END=236259844;SUPPORT=13;COVERAGE=50,46,45,39,40;STRAND=+-;AF=0.289;STDEV_LEN=3.237;STDEV_POS=0.000;SUPPORT_LONG=0	GT:GQ:DR:DV	0/1:40:32:13
1	236260209	Sniffles2.INS.132S0	N	TTTTTTTATATTTTCTTTTTTTTTTTTTTTTTTTTTTTTTTTTTTTTGAGACGGAGTTCGCTCTGTTGGCCCAGGTGGGAGTGCAGTGGCGCAATCTCGGCTCACTGCAAGCTCCGCCTCCCGGGTTCACGCCATTCTCCTGCCTCAGCCTCCCGAGTAGTGGGACTACAGGCGCCCGCCATCACGCCCGGCTAATTTTTTTGTATTGTTTTAGTAGAGACAGGGTTTCACCGTGTTAGCCAGGATGGTCTCGATCTCCTGACCTCGTGATCCGCCCGCCTCGGCCTCCCAAAGTGCTGGGATTACAAGCGTGAGCCACCGCGCCCGGCCGGTCAACTGATTTTCTGAAAGAGTGCCAAATTCCATCATTGGAGAAAAAGTCTTTCAACAAGTGATACGAACCACTAATTTCTTAAGTCAAATTCCGGCGCCCACCCGGAACCCGCGCCGGCTAGTTTCTCTAAAAAAAATATATAATTGTGAATATATTTTTATATTTAATTTATATATTATATACTATATATATATATATATATAT	60	PASS	PRECISE;SVTYPE=INS;SVLEN=538;END=236260209;SUPPORT=26;COVERAGE=46,41,41,40,41;STRAND=+-;AF=0.634;STDEV_LEN=1.956;STDEV_POS=0.000;SUPPORT_LONG=0	GT:GQ:DR:DV	0/1:60:15:26
1	236282657	Sniffles2.DEL.2D4S0	N	<DEL>	60	PASS	PRECISE;SVTYPE=DEL;SVLEN=-8375;END=236291032;SUPPORT=37;COVERAGE=51,28,32,25,38;STRAND=+-;AF=1.000;STDEV_LEN=0.000;STDEV_POS=0.000	GT:GQ:DR:DV	1/1:60:0:37
1	236304744	Sniffles2.DUP.39BS0	N	<DUP>	60	PASS	PRECISE;SVTYPE=DUP;SVLEN=2035;END=236306779;SUPPORT=19;COVERAGE=48,46,63,42,46;STRAND=+-;AF=0.328;STDEV_LEN=0.000;STDEV_POS=0.000	GT:GQ:DR:DV	0/1:60:39:19
1	236549087	Sniffles2.DEL.2D5S0	N	<DEL>	60	PASS	PRECISE;SVTYPE=DEL;SVLEN=-2243;END=236551330;SUPPORT=26;COVERAGE=44,41,77,36,41;STRAND=+-;AF=0.510;STDEV_LEN=0.646;STDEV_POS=2.155	GT:GQ:DR:DV	0/1:60:25:26
1	236550817	Sniffles2.BND.451S0	N	N[6:100491138[	57	PASS	PRECISE;SVTYPE=BND;SUPPORT=19;COVERAGE=76,39,36,42,45;STRAND=+-;AF=0.487;CHR2=6;STDEV_POS=0.000	GT:GQ:DR:DV	0/1:60:20:19
1	236875719	Sniffles2.DEL.2DAS0	N	<DEL>	60	PASS	PRECISE;SVTYPE=DEL;SVLEN=-3788;END=236879507;SUPPORT=18;COVERAGE=61,55,50,49,53;STRAND=+-;AF=0.353;STDEV_LEN=0.516;STDEV_POS=0.483	GT:GQ:DR:DV	0/1:60:33:18
1	237123766	Sniffles2.DUP.39ES0	N	<DUP>	60	PASS	PRECISE;SVTYPE=DUP;SVLEN=8955;END=237132721;SUPPORT=31;COVERAGE=59,59,67,53,56;STRAND=+-;AF=0.392;STDEV_LEN=0.000;STDEV_POS=0.000	GT:GQ:DR:DV	0/1:60:48:31
1	237795352	Sniffles2.INS.13ES0	N	TCCTGATTTGTAAAATTTCCTGTACTTATACTGTGTAATTTTTGGCCTCCTAAATATTCTCTTTTAGGAGGATATTTAGAAGCTGAAGCTATCTCATTAGGGGATATTTAGAAACTAGAAACATAAAAATGTACTCTATGTGTTAATTTATTTTTAAAATTTTGAAATTATAATTCAGTTCTCTCAACGTTACCAGTCCATGGCCACAAGCATGTTCTTCAGACCTCCACCATCCTCCATGAACAAGACATTGTTGTTTCACTGTAATTTCCAATCCAGATTGAGATTTGATGATAGATTACTCTTGGATGTAGTTTGTTGTAGAATTCTAAAGTTGAATTCTTTTTTTTTTGTTTTTTTTTTGAGACGGCAGTCTTCAGTCTCTTGCCCCAGGCTGGAGTGCAGTGGCGTGACCTAGCCACTGCAACCTCCGCCTCCCAGGTTCACTACATTCTCCTTCCTCAGCCTGCACTCTAGCCTCCCGAGGAGCTGGGGATTAGAGGCGCCCGCCACCTCGCCCGGCTAATTTTTTTGGTTTTTAGTAGGACGGGTTTCACTGTGGTTAGCCAGGTGGTCCTTCGGATCTCCTTGACCTCGTGATCCGCCCGCCTTGGCCTCCCCTCCGAAGTGCTGGGATTACAGGCGTGAGCCCCGCGCCCAGCCAGATTGTAGATTCTTAATGAGAATTTCTTAAATCCCTTAGGATGACTTGTCTTTTAAAGAAGACCTTTTTGAAAAAAACCACAACAAACCTTAGGGAGTTAACGTACTACTAGTTTTAATTTG	60	GT	IMPRECISE;SVTYPE=INS;SVLEN=782;END=237795352;SUPPORT=8;COVERAGE=43,48,48,48,42;STRAND=+-;AF=0.167;STDEV_LEN=2.630;STDEV_POS=95.524;SUPPORT_LONG=0	GT:GQ:DR:DV	0/0:31:40:8
1	237963563	Sniffles2.DUP.39FS0	N	<DUP>	60	PASS	PRECISE;SVTYPE=DUP;SVLEN=2615;END=237966178;SUPPORT=14;COVERAGE=45,44,61,51,49;STRAND=+-;AF=0.241;STDEV_LEN=0.000;STDEV_POS=0.000	GT:GQ:DR:DV	0/1:17:44:14
1	237967596	Sniffles2.INS.140S0	N	ATGTTGTGACTTTGTAACATGATAGACAGACAGAGCCTTTTATGAGAGAGAGAGAGAAGATTTATAGAGTAAAAAAAAAAAAAATATATATATATATTTTTTTTTTGGCGGCAGGATTTCAGAAGGCACACGGCCCTGAGTTCACGCACCTGGGGATGCTCTCATTCGTCTCTCATATATTAACAGGCAGACAGAGCCCAGGAGATTGACGGCTACACACACACACACACGTGTCCCTGCGCTCACCACCTGGGGATGCACTCATTCCACTCTATTAACAGGGCAGACAGAGCCCAGGAGAGTTGGTGGCCACACACACACACACAC	60	PASS	PRECISE;SVTYPE=INS;SVLEN=327;END=237967596;SUPPORT=34;COVERAGE=52,54,56,52,52;STRAND=+-;AF=0.607;STDEV_LEN=1.854;STDEV_POS=0.000;SUPPORT_LONG=0	GT:GQ:DR:DV	0/1:60:22:34
1	238657845	Sniffles2.DEL.2DCS0	N	<DEL>	60	PASS	PRECISE;SVTYPE=DEL;SVLEN=-440;END=238658285;SUPPORT=26;COVERAGE=45,48,48,47,46;STRAND=+-;AF=0.542;STDEV_LEN=0.000;STDEV_POS=0.000	GT:GQ:DR:DV	0/1:60:22:26
1	238852441	Sniffles2.DEL.2DDS0	N	<DEL>	59	PASS	PRECISE;SVTYPE=DEL;SVLEN=-828;END=238853269;SUPPORT=32;COVERAGE=54,47,50,53,59;STRAND=+-;AF=0.640;STDEV_LEN=0.000;STDEV_POS=0.000	GT:GQ:DR:DV	0/1:60:18:32
1	239779533	Sniffles2.INS.141S0	N	GCTTCCTCATGCCATTATTATAATTCTCATGAAACCCTTCGAGGTAAGACTGCAATTGGTTCACCCCCATTGTATGGATGAGCAGCTGAGGGGATGGAGCTGTCGCAGTGTGTTCTGGGAAAATGTTAGACCAGGGGGTCTGCCCAGCTCACTGCACTGAATCCCTACACACCGCCCAGAAATGGGCGCTATTTTCTTTTGATTATGTGTGTGGAATCAAAAACATATATAAGAACTTCATTTCTGGTATGAAAGCTGAATCCCTGTTGCCCCCTCCTGGCTCTCGGACCCTCCTGGCCAACGTCATCAGACCCTTCTCCTCCTTGAACAAAAAGACACACATGTTGCATGTTTTTTTTTTTCTTTCTTTGAGGCAATTATTTATTATTTATAATAACTGATTGAAAGACAAAACAGAATAGATCCACTTAAAGTATATAAGAATCATATATATATATATATATATATATCATTAATTATTTAAAAAAAATGTATATATTTAAAAGAAAGAAGCTATTATGTAACACACAAACAATTTTGTAATAAAAAAAAAAAAAAAAACAAAACTTTCTTTATATACACACGCCTCGTCCTGGGTCGCCGGGCTGGGGCTCTGGTTTCTGAGTGTTGCTGGCTTTTATTAATTATCTTTTCTTCTGTCTTGCAATGAAGTGCTTGTGTGGTTTTAAATAAATAAAATCGGCTAAGACACACACACAAACACACACAATGTGTGTACTTTTTTTTTTTCAAGTGTGAAAAAGATATTTTTTTCACAGACACCACACAAAAAATTTTTTTTAATCTTTTAACGGTACCACACACACATATTATTATTATAAAAATTTTTTTGAAGGAAGGGAAGGAAGGGAAGGAAGCAAAATTTTTCACTAGCCATTATAAAAGGATTATTATATTATAAATTTTTTGTCAAAGTTTTAAAAATAGTTTATCTTTTGTTCTAAAACAAAGTTTAAAAAACTTACTACAAATGAAACATAGGACTAGCTACCACATTTCATTTGCACTTCATCATAG	60	PASS	PRECISE;SVTYPE=INS;SVLEN=1038;END=239779533;SUPPORT=10;COVERAGE=47,43,41,40,47;STRAND=+-;AF=0.244;STDEV_LEN=4.037;STDEV_POS=0.000;SUPPORT_LONG=0	GT:GQ:DR:DV	0/1:13:31:10
1	240115960	Sniffles2.INV.424S0	N	<INV>	60	PASS	PRECISE;SVTYPE=INV;SVLEN=910;END=240116870;SUPPORT=28;COVERAGE=52,17,18,31,53;STRAND=+-;AF=0.424;STDEV_LEN=0.000;STDEV_POS=0.000	GT:GQ:DR:DV	0/1:60:38:28
1	240116113	Sniffles2.INV.425S0	N	<INV>	58	PASS	PRECISE;SVTYPE=INV;SVLEN=227;END=240116340;SUPPORT=14;COVERAGE=27,18,17,18,29;STRAND=+-;AF=0.400;STDEV_LEN=0.000;STDEV_POS=0.000	GT:GQ:DR:DV	0/1:60:21:14
1	240171208	Sniffles2.DUP.3A1S0	N	<DUP>	60	GT	PRECISE;SVTYPE=DUP;SVLEN=3084;END=240174292;SUPPORT=12;COVERAGE=52,55,64,46,43;STRAND=+-;AF=0.203;STDEV_LEN=0.000;STDEV_POS=0.000	GT:GQ:DR:DV	0/0:11:47:12
1	240176657	Sniffles2.INS.142S0	N	AGACATCAATTTCAAACATATACCATAATAGAGCTTTCTTATTGTTGACTATCGACTTAATGGAACTTTATAGGTAAAGTAACTCTTGCTTTTTAGGGATGCTGGGAATAAGGGATTCTGTTTTATTTTTTTTTCTTTTTTTTGGACGGAGTCTCTCCTCTTTGTTTGCCCAGTGTGGGGTCGCAGTAGGAACGTGGTTCTTCCCCCAAGTAGAAAATTGTGGGGCAAGAGAATCAGCGCGAAAACGGATGGGCAGCAGTCTCATAAAGCGCTCATTTGGACAAAGGCAGCAAAACAATATGTGGAAGCGCAACGTTGAAAACTTTTTCTGGTGTCTACAGTTGAAACTCACAGGCAAGGTATATAATACTGGAATTCGCCCAGAGCTTTCAACTTCTTAAACAAAAATTGACTAAATAAAGTGTATCTCCACAGTAAAAAAAGAAAAAAAAAATTTTGGCTATTTATCTGCTTGGTTGGATAAGTTAATAGTGGCAGCAAAAAATATAATCCTTGCAAATTCTATAGCAAACAAAC	60	PASS	IMPRECISE;SVTYPE=INS;SVLEN=518;END=240176657;SUPPORT=25;COVERAGE=47,41,45,45,45;STRAND=+-;AF=0.556;STDEV_LEN=1.710;STDEV_POS=136.194;SUPPORT_LONG=0	GT:GQ:DR:DV	0/1:60:20:25
1	240641140	Sniffles2.DEL.2DES0	N	<DEL>	60	PASS	PRECISE;SVTYPE=DEL;SVLEN=-430;END=240641570;SUPPORT=19;COVERAGE=55,55,51,49,52;STRAND=+-;AF=0.365;STDEV_LEN=0.000;STDEV_POS=0.000	GT:GQ:DR:DV	0/1:60:33:19
1	241425962	Sniffles2.DEL.2DFS0	N	<DEL>	60	PASS	PRECISE;SVTYPE=DEL;SVLEN=-254;END=241426216;SUPPORT=14;COVERAGE=51,48,48,46,48;STRAND=+-;AF=0.298;STDEV_LEN=0.000;STDEV_POS=0.707	GT:GQ:DR:DV	0/1:48:33:14
1	242859878	Sniffles2.DEL.2E0S0	N	<DEL>	60	PASS	PRECISE;SVTYPE=DEL;SVLEN=-679;END=242860557;SUPPORT=27;COVERAGE=40,41,43,43,48;STRAND=+-;AF=0.643;STDEV_LEN=0.000;STDEV_POS=0.000	GT:GQ:DR:DV	0/1:60:15:27
1	243264932	Sniffles2.DEL.2E1S0	N	<DEL>	59	PASS	PRECISE;SVTYPE=DEL;SVLEN=-403;END=243265335;SUPPORT=16;COVERAGE=47,46,46,44,51;STRAND=+-;AF=0.356;STDEV_LEN=0.000;STDEV_POS=0.000	GT:GQ:DR:DV	0/1:60:29:16
1	243480328	Sniffles2.BND.453S0	N	N[X:134953397[	60	PASS	PRECISE;SVTYPE=BND;SUPPORT=37;COVERAGE=54,20,58,58,57;STRAND=+-;AF=0.822;CHR2=X;STDEV_POS=0.000	GT:GQ:DR:DV	1/1:23:8:37
1	243636778	Sniffles2.DEL.2E2S0	N	<DEL>	59	PASS	PRECISE;SVTYPE=DEL;SVLEN=-688;END=243637466;SUPPORT=27;COVERAGE=42,40,41,42,46;STRAND=+-;AF=0.659;STDEV_LEN=0.000;STDEV_POS=0.000	GT:GQ:DR:DV	0/1:60:14:27
1	245574739	Sniffles2.INS.144S0	N	CACAGGGTTAGGAGGCATCCCAGTCTTCCCTCCTCAGTGAGTCATTTCTTGTTTCTCTGCCTGCAAGGAAGAAATAACATACTCCATAAAATGAAGCATGTTCACCTCGCCGGCGGGAGTGGCTTGAAGTGAGAGGCATGCATCTGTGGGTGTCAAGCAATGAGTCTTGTAGCTGCTTGTCCTTGACCTGGAATGGGAGGGTCTGGGGTGGGGTGGACAAAGTGACATCTGCTCCTTAGAGGGAGCCTTGTTCTTGGAGACCGCTCCTGCCAGATACATTTTTATAGTCAGCTCCAGAAGTGACTTGATGTGGGGATTGAGACATCATTCCTGCAGTCAAAGACTCATACATAGAAAGGGACAATAATTTTTTTTTCTTTCTCTTCTTATGAGCAAAGACTGAATAAGCTTATGTGACTCTATCACTGCATCGTGATGACTGGAGTAAGGTGCCTCCGTCCATCATCGTCAGCTTTCCTATTCTGTGTCTGACTGGAAGTGGAACAATCGGGCGTGATCAACTCTACAATTATTTAACTTTTTGTCCTGATACCTTGGAGTTTCAGGAAGCACGGGAAAAAGAGTTTGAGTGAATAGCTTAGGAGGTCTGCAGGCTTGCCTGATCCAGAGGAGACACTGACAAAGACACAGACGGCTGCAGAAGAGGAAGCCGT	60	GT	IMPRECISE;SVTYPE=INS;SVLEN=668;END=245574739;SUPPORT=12;COVERAGE=61,60,58,56,56;STRAND=+-;AF=0.207;STDEV_LEN=2.483;STDEV_POS=56.084;SUPPORT_LONG=0	GT:GQ:DR:DV	0/0:8:46:12
1	245606199	Sniffles2.DEL.2E5S0	N	<DEL>	60	PASS	PRECISE;SVTYPE=DEL;SVLEN=-57;END=245606256;SUPPORT=16;COVERAGE=46,45,47,47,47;STRAND=+-;AF=0.348;STDEV_LEN=0.354;STDEV_POS=19.455	GT:GQ:DR:DV	0/1:60:30:16
1	245763205	Sniffles2.INS.146S0	N	GGAGGGAGGAGGCTGCCCGGTGGATCCCAGAGGAAGACGAGCAGAGAGGGAGGAGGCTGCCCGGTGGATCCCAGAGGAAGACGAGCAGAGAGGGAGGAGGCTGCCCAAAAAAAAGCATTTGTGTGTTAAGATTGCCCTAATTTCATTAAGCTTAACAAAATTTCACACACACCAAATTAGACATTTTTTTTTGTGTCCTTTATTTCATTTAAAAAAAAAATTATATATATATATATATATTATTAGCTTGACAAAATCTCTATTCTTTACAATTCCATTCCATTTTTATTTGTTTTGTGTACATATATGTATATACACACACACTTCTTTTTTTGAAAGAAAGAAAGAGAGAAGAAAGAGAATTTATATATATATAAAAAAATTCAGAAAGGAAAGAAAGAAAGAAAGAAAGAAAGATAGTTATATACTAATTATTTTTAAATTCCATTCCATTCCATTCCCTTTAAAGTCACAATCAAAAGTTAGGAATAGAGGAGGTGGCATTGTATAAAGATTATCACACACATCACATATACACACACAACGCCACACACACACCACACACATCACACATATACACACACATACGCCACACACACACCACAACTCAAACACACATATATGAGTTTTTGTTTTTTCTTTCTCATTTTTTTTACCCTTCCTCCCTCTCCTAGGAGAAACCTTCCTCCCTCTTCTAGAACCCTTCCTCCCTCTCCTAGGAGACGTGTAACACACGAGTTTCTATAACTAATAAAGAAAGAAAGAAAAGAAAGAACTGTAAAATCCCACACACACATTTTTTTTTTTGGTACACACACTTTATTTACTTATTTATAAATATATATGTACATATATTTATCGGAATTAAAAAAAAAAAAAAAGTAAAACAAAAAAACAAAAAAGGCACACACAAACTAAAAAGTTATAAGGTTACATACATCACACACACACACAGACCACCTTTTTGGTTTTTAAAATTGAGAAAGAAGAAGGAAGGAAA	60	PASS	PRECISE;SVTYPE=INS;SVLEN=1000;END=245763205;SUPPORT=13;COVERAGE=51,40,38,35,40;STRAND=+-;AF=0.342;STDEV_LEN=1.496;STDEV_POS=0.000;SUPPORT_LONG=0	GT:GQ:DR:DV	0/1:60:25:13
1	245777941	Sniffles2.DEL.2E6S0	N	<DEL>	60	PASS	IMPRECISE;SVTYPE=DEL;SVLEN=-610;END=245778551;SUPPORT=37;COVERAGE=58,55,55,56,55;STRAND=+-;AF=0.673;STDEV_LEN=15.916;STDEV_POS=11.728	GT:GQ:DR:DV	0/1:60:18:37
1	245961273	Sniffles2.INS.147S0	N	GGCCGGACTGCGGACTGCAGTGGCGCAATCTCGGCTCACTGCAAGCTCCGCTTCCCGGGTTCACGCCCATTTCTCCTGCCTCAGCCTCCCGAGTAGCTGGGACTACAGGCGCCCGCCCACCGCGCCCGGCTAATTTTTTGTATTTTTAGTAGAGACGGGGTTTCACCTTGTTAGCCAGGATGGTCTCGATCTCCCGACCTCATGATCCACCCGCCTCCGGCCTCCCAAAGTGCTGGGATTACAGGCGTGAGCCACCGCGCCCGGCCTTCATTTCTCGAGAAAAAAGAAAGAAAGAAAGAAAGATGTCAATTAATTCTCTGTGTATATATATACGTATATATACGTATATATATATTGTTCTTTTAATGTTAAATGTGTGTACAAGTCTTATAAAAATTTTAAACAAAAAAAAAAATTTTTTTGTGTGTGAGTTTTTAACTACTCTATATATTGGGAGGCAGGAGAATTGCTTGAACCTGTTCTGTTTTAGTGTGTGTGTTATTTTATTTTATTTATTTTAAACAAATCTATCTATCTATCTATCTATCTATTAATATATATATATATATATATAATATATTAAACCTGTGTATATATATATATATAACACATGGGTTTCTCAAATAAAAAAAAATTTTGTGATTTACTATTAGCGACCCCTATCTTTCTTTCTTTTTTTTTTTTTTTTTATTAATTTATATTTAAAAATTACCTCCATCGCCCCAACCACTCTTCTACCTCCATCGCCCCAACCAACTCTTCTCCCTTCCATCGCCCCAACCAACTCTTCTAGTTTATTTCCTACGTATATTTATATATGTGTATATAATATATACTCAACATTTTTTTCACACACAGAAACTACTTTCTGAGAGAGAGTTTGGGTGGGGGGGGGCTTTTTATTATCATAGATTCTACTGTCTCCTTTAACCTTCTTGCCTTCCCTTCATTCAAACCTC	60	PASS	PRECISE;SVTYPE=INS;SVLEN=959;END=245961273;SUPPORT=10;COVERAGE=52,42,44,44,56;STRAND=+-;AF=0.227;STDEV_LEN=3.764;STDEV_POS=0.000;SUPPORT_LONG=0	GT:GQ:DR:DV	0/1:5:34:10
1	246035370	Sniffles2.DEL.2E7S0	N	<DEL>	60	PASS	PRECISE;SVTYPE=DEL;SVLEN=-578;END=246035948;SUPPORT=30;COVERAGE=40,36,39,39,36;STRAND=+-;AF=0.789;STDEV_LEN=0.000;STDEV_POS=0.000	GT:GQ:DR:DV	1/1:3:8:30
1	246137752	Sniffles2.DEL.2E8S0	N	<DEL>	60	PASS	PRECISE;SVTYPE=DEL;SVLEN=-2631;END=246140383;SUPPORT=40;COVERAGE=44,39,38,43,52;STRAND=+-;AF=1.000;STDEV_LEN=0.000;STDEV_POS=0.000	GT:GQ:DR:DV	1/1:60:0:40
1	246155130	Sniffles2.DEL.2E9S0	N	<DEL>	60	PASS	PRECISE;SVTYPE=DEL;SVLEN=-422;END=246155552;SUPPORT=13;COVERAGE=42,39,35,35,38;STRAND=+-;AF=0.361;STDEV_LEN=0.000;STDEV_POS=0.000	GT:GQ:DR:DV	0/1:60:23:13
1	246155908	Sniffles2.DEL.2EAS0	N	<DEL>	60	PASS	PRECISE;SVTYPE=DEL;SVLEN=-302;END=246156210;SUPPORT=29;COVERAGE=34,38,38,38,41;STRAND=+-;AF=0.763;STDEV_LEN=13.864;STDEV_POS=2.992	GT:GQ:DR:DV	0/1:9:9:29
1	246156707	Sniffles2.DEL.2EBS0	N	<DEL>	60	PASS	PRECISE;SVTYPE=DEL;SVLEN=-389;END=246157096;SUPPORT=14;COVERAGE=38,39,43,41,42;STRAND=+-;AF=0.341;STDEV_LEN=0.000;STDEV_POS=0.000	GT:GQ:DR:DV	0/1:60:27:14
1	246552901	Sniffles2.DEL.2EFS0	N	<DEL>	60	PASS	PRECISE;SVTYPE=DEL;SVLEN=-294;END=246553195;SUPPORT=21;COVERAGE=60,58,58,58,54;STRAND=+-;AF=0.362;STDEV_LEN=0.405;STDEV_POS=0.000	GT:GQ:DR:DV	0/1:60:37:21
1	246558760	Sniffles2.DEL.2F0S0	N	<DEL>	60	PASS	PRECISE;SVTYPE=DEL;SVLEN=-498;END=246559258;SUPPORT=28;COVERAGE=48,46,43,44,45;STRAND=+-;AF=0.636;STDEV_LEN=0.000;STDEV_POS=0.000	GT:GQ:DR:DV	0/1:60:16:28
1	246625338	Sniffles2.DEL.2F1S0	N	<DEL>	60	PASS	PRECISE;SVTYPE=DEL;SVLEN=-423;END=246625761;SUPPORT=35;COVERAGE=46,47,47,46,50;STRAND=+-;AF=0.745;STDEV_LEN=5.662;STDEV_POS=1.374	GT:GQ:DR:DV	0/1:22:12:35
1	246684660	Sniffles2.DEL.2F3S0	N	<DEL>	60	PASS	PRECISE;SVTYPE=DEL;SVLEN=-255;END=246684915;SUPPORT=12;COVERAGE=46,49,45,46,46;STRAND=+-;AF=0.255;STDEV_LEN=1.602;STDEV_POS=0.000	GT:GQ:DR:DV	0/1:22:35:12
1	246927637	Sniffles2.DEL.2F5S0	N	<DEL>	57	PASS	PRECISE;SVTYPE=DEL;SVLEN=-1434;END=246929071;SUPPORT=15;COVERAGE=59,56,58,56,58;STRAND=+-;AF=0.263;STDEV_LEN=0.000;STDEV_POS=0.000	GT:GQ:DR:DV	0/1:32:42:15
1	246928242	Sniffles2.DEL.2F4S0	N	<DEL>	60	PASS	IMPRECISE;SVTYPE=DEL;SVLEN=-219;END=246928461;SUPPORT=22;COVERAGE=55,55,58,58,55;STRAND=+-;AF=0.386;STDEV_LEN=1.969;STDEV_POS=25.165	GT:GQ:DR:DV	0/1:60:35:22
1	246946581	Sniffles2.INS.14CS0	N	TCCATCTACACACCGTAGTCACAAGAGACCCCCAGACACAGCCTTCCAGAAGCCTCCATCTACACACCGTGTCACAAGAGACCCCCAGACCACAGCCGTTCCAGAAGCCTCCATCTACACACCGTGTCACAAGAGACCCCCAGACCCACAGCCTTTCCAGAACGCCTCCATCTACACACCGTGTCACAAGAGACCTCACACTACGCCTTCCAGAAGCCTCCATCTACATTACCATGTCACAGGAGACCCTCAGACCGCAGCCTTCAGAATGCCTCCATCTTACACACCCATGTCACAAGAGACCCCTCAGACTACAGCCTTCCAGACAGCCCCATCTACATACCATAACCCTGTCACAAGAGGACCCCCCAGACCAGCGCCTTGCAGAAGCCTCCATTACACACCGTGTCACAAGAGAGCCCCCAGGCCACCCAGCCTTCCAGAAGCCTCCTATCTACACACCGTGTCACAAGAACCCCCAGACCACAGCCTTCCAGAAGCCTCCATCTACACACCGTGTCACAAGGAGACCCCCCAGACCACAGCCTTCCAGAACCTCCTATCTACACACCCTGTCACAAGAGACCCCCAGACCACAGCCTTCCAGAAGCCT	60	PASS	IMPRECISE;SVTYPE=INS;SVLEN=599;END=246946581;SUPPORT=18;COVERAGE=58,61,64,59,51;STRAND=+-;AF=0.281;STDEV_LEN=13.841;STDEV_POS=99.176;SUPPORT_LONG=0	GT:GQ:DR:DV	0/1:51:46:18
1	246969898	Sniffles2.DEL.2F6S0	N	<DEL>	60	PASS	PRECISE;SVTYPE=DEL;SVLEN=-88;END=246969986;SUPPORT=46;COVERAGE=55,52,54,55,51;STRAND=+-;AF=0.852;STDEV_LEN=0.000;STDEV_POS=0.000	GT:GQ:DR:DV	1/1:48:8:46
1	246989157	Sniffles2.DEL.2F7S0	N	<DEL>	60	PASS	PRECISE;SVTYPE=DEL;SVLEN=-140;END=246989297;SUPPORT=17;COVERAGE=41,43,45,44,50;STRAND=+-;AF=0.386;STDEV_LEN=0.667;STDEV_POS=1.000	GT:GQ:DR:DV	0/1:60:27:17
1	247291106	Sniffles2.INV.426S0	N	<INV>	59	PASS	PRECISE;SVTYPE=INV;SVLEN=311;END=247291417;SUPPORT=14;COVERAGE=43,31,31,31,46;STRAND=+-;AF=0.275;STDEV_LEN=0.000;STDEV_POS=0.000	GT:GQ:DR:DV	0/1:36:37:14
1	247292214	Sniffles2.DEL.2F9S0	N	<DEL>	60	PASS	PRECISE;SVTYPE=DEL;SVLEN=-212;END=247292426;SUPPORT=15;COVERAGE=46,47,48,50,46;STRAND=+-;AF=0.312;STDEV_LEN=0.000;STDEV_POS=0.000	GT:GQ:DR:DV	0/1:58:33:15
1	247333628	Sniffles2.INV.427S0	N	<INV>	60	PASS	PRECISE;SVTYPE=INV;SVLEN=312;END=247333940;SUPPORT=18;COVERAGE=45,36,35,41,59;STRAND=+-;AF=0.295;STDEV_LEN=0.000;STDEV_POS=0.229	GT:GQ:DR:DV	0/1:60:43:18
1	247431771	Sniffles2.BND.454S0	N	N]hs37d5:14019255]	60	PASS	PRECISE;SVTYPE=BND;SUPPORT=11;COVERAGE=41,23,44,51,50;STRAND=+-;AF=0.282;CHR2=hs37d5;STDEV_POS=0.000	GT:GQ:DR:DV	0/1:31:28:11
1	247526392	Sniffles2.INS.152S0	N	GAGATGGGAGATTTTTGTTCTTCTTTTGATGAGACGGAACCTCGCACCGTGGCCCAGGCTGGAGTGCAGTGGAGTGACCTCGGGCTCACTGCAAGCTCTGCCTCCTGGGGTCATGCCATTCTCCTGCCTCAGCCTCCCAAAGAGCTGGGACTACAGGCGCCCGACACCACGCCCAGCTAAGGTTTTGCATTTTTTATTTTGTTTTACAAACAAAGAACTT	60	PASS	PRECISE;SVTYPE=INS;SVLEN=220;END=247526392;SUPPORT=29;COVERAGE=49,43,45,42,47;STRAND=+-;AF=0.644;STDEV_LEN=1.656;STDEV_POS=0.000;SUPPORT_LONG=0	GT:GQ:DR:DV	0/1:60:16:29
1	247850469	Sniffles2.DEL.2FCS0	N	<DEL>	60	PASS	PRECISE;SVTYPE=DEL;SVLEN=-6026;END=247856495;SUPPORT=21;COVERAGE=50,46,36,37,47;STRAND=+-;AF=0.525;STDEV_LEN=1.250;STDEV_POS=0.000	GT:GQ:DR:DV	0/1:60:19:21
1	247852845	Sniffles2.BND.455S0	N	[5:1329814[N	45	GT	PRECISE;SVTYPE=BND;SUPPORT=10;COVERAGE=77,60,55,30,31;STRAND=+-;AF=0.208;CHR2=5;STDEV_POS=0.000	GT:GQ:DR:DV	0/0:5:38:10
1	247853736	Sniffles2.BND.456S0	N	[3:98743638[N	41	PASS	PRECISE;SVTYPE=BND;SUPPORT=13;COVERAGE=56,34,31,33,35;STRAND=+-;AF=0.394;CHR2=3;STDEV_POS=0.000	GT:GQ:DR:DV	0/1:60:20:13
1	248207828	Sniffles2.DEL.2FDS0	N	<DEL>	60	PASS	PRECISE;SVTYPE=DEL;SVLEN=-296;END=248208124;SUPPORT=16;COVERAGE=54,52,53,52,48;STRAND=+-;AF=0.308;STDEV_LEN=0.354;STDEV_POS=0.354	GT:GQ:DR:DV	0/1:59:36:16
1	248546410	Sniffles2.DEL.304S0	N	<DEL>	60	PASS	PRECISE;SVTYPE=DEL;SVLEN=-1045;END=248547455;SUPPORT=17;COVERAGE=34,33,55,27,31;STRAND=+-;AF=0.447;STDEV_LEN=19.047;STDEV_POS=1.581	GT:GQ:DR:DV	0/1:60:21:17
1	248571549	Sniffles2.INS.156S0	N	TGGGCCTAGAGCATTTGACTTGGTAAGATAGTGGCAGATGGATCACGAGGAGTTAGCTTGGGCTTAGCGCATTTGACGTAGATAGTGGCAGATGGTCACGGGAGTTTCAGCTTGGGCTAGCGCATTTGACTTAGATAGTGGCCAGGAAGGTCACGAGGAGTTTAGTA	60	GT	IMPRECISE;SVTYPE=INS;SVLEN=167;END=248571549;SUPPORT=6;COVERAGE=44,41,51,54,51;STRAND=+-;AF=0.118;STDEV_LEN=2.872;STDEV_POS=71.974;SUPPORT_LONG=0	GT:GQ:DR:DV	0/0:60:45:6
1	248571636	Sniffles2.INS.158S0	N	ATAGTGGCAGATGGGTCACGGGAGTTTAGCTTGGGCGTAGCGATTTCGACTGTAGATAGTGAGCAGATGGTCACGGAGTTAGCTTGGGCTAGCGCATTTGACTGTAGATAGTGGCAGATGGTCACGGGAGTTTAGCTAGGGCTAGAGCATTTGACTGTAGATAGTGGCAGATGGTCACGGGAGTTTAGCTTGGGCTAGAGCATTTGACTGTAGATAGTGGCAGATGGTCACGGGAGTTAGCTTGGGCTAGCGCATTTGCACTTAGATAGTGGCAGAGGTCACGGGGAGTTTAGCTTGGGCTAGCGCATTTGACTGTAGATAGTGGCAGATGGTCACGGGAGTTTAGCTTGGGCTAGAGCATTTGACTGTAGATAGTGGCAGATGGTTCAGGAGTTGAGCTTGGGCTAGAGGCATTTGACTGTAAGATAGTGGCAGATGGTCACGGGAGTTTAGCTTAGGCTAGAGGCACTATTGACTGTAGATAGTGGCAGATGGTCTACGGGAGTTTAGCTTGGGGCTAGAGCAATTTGACTGTAGATAGTGGCAGATGGTCACGGGAGTTTAGCTTGGCTAGAGCATTGACTGTAGATAGTGGCAGATGGTCACCGGAGTTTAGCTTTGGACTAGCGCATTTGACTGTAGATAGTGGCCGAGGTCACGAGAGTTTAGCTTGGGCTAGCGCATTTGACATGTAGATAGTGGCAGATGGGTCATAGGAGTTTAGCTTGGGCTAGACGCATTTGACTGTAGATAGTGGCCGAATGGACAATTGGGGCTTTTAATTGGCACTGGAAATGGAAGGCAGTGTTAGGGACGAGCCCTCACCCTGTGGGGATCTGACACTATCTCCAGATAGATAGGTGGCAGATGGTCATGGGAGTTTAGCTTGGGCTAGAGCATTTGTACTGTAGATAGTGGCAGATGGTCACGGGAGTTTAGCTTGGGCCTAGCGCATTTGACTGTA	60	GT	IMPRECISE;SVTYPE=INS;SVLEN=926;END=248571636;SUPPORT=12;COVERAGE=43,51,54,54,37;STRAND=+-;AF=0.222;STDEV_LEN=136.689;STDEV_POS=112.068;SUPPORT_LONG=0	GT:GQ:DR:DV	0/1:2:42:12
1	248571889	Sniffles2.INS.155S0	N	GGGCTAAGCGCATTTGACTGTAGATGAGTGGCAGATGGTCACGGGAGTTTAGCTTGGGCTACTGCATTTGACTGTAGATAGTGGCAGAATGGTCACGGGTAGTTTAGCTA	60	GT	IMPRECISE;SVTYPE=INS;SVLEN=106;END=248571889;SUPPORT=10;COVERAGE=42,54,54,54,34;STRAND=+-;AF=0.185;STDEV_LEN=26.397;STDEV_POS=185.917;SUPPORT_LONG=0	GT:GQ:DR:DV	0/0:22:44:10
1	248633776	Sniffles2.DUP.3AAS0	N	<DUP>	56	GT	PRECISE;SVTYPE=DUP;SVLEN=2752;END=248636528;SUPPORT=12;COVERAGE=44,47,57,46,47;STRAND=+-;AF=0.218;STDEV_LEN=0.000;STDEV_POS=0.000	GT:GQ:DR:DV	0/1:0:43:12
1	248666882	Sniffles2.INV.429S0	N	<INV>	35	PASS	PRECISE;SVTYPE=INV;SVLEN=554;END=248667436;SUPPORT=12;COVERAGE=36,15,16,16,32;STRAND=+-;AF=0.300;STDEV_LEN=0.389;STDEV_POS=0.389	GT:GQ:DR:DV	0/1:41:28:12
1	248682566	Sniffles2.INS.15BS0	N	GTGTGGATGTCCTTTCTGTTTGTCGTTTTCCTTCTAACAGACAGGACCCTCGCTGCAGGCTGTTGGAGTACCGCTGCCGTGTGAGGGTGTCAGTCTGCCCCTGCTGGGGGGTGCCTCCCAGTTAGGCTGCTCAGGGGTAGGGGTCAAGGGCCCACTTGAGGAGGCAGTCTGCCCGTTCTCAGATCTCCAGCTGCGTGCTGGGAGAACCAGTGCTCTCTATCAAAGCCTGTCAGACAGGGACATTTAAGTTCTGCAGAGGTTACTGCTGTCTTTGTCTGTGCCCTGCCCTCAGAGGTGGAGCCTACAGAGGCAGGCAGGCCTCCTTGAGCTGTGGTGGGCTCCACCCAGTTCGAGCTTCCTGGCTGCTTTGTTTACCTAAGCAAGCCTGGGCAATGGCGGGTGCCCCTCCCCCAGCCTTGCTGCCGCCTTGCAGTTTGATCTTCAGACTGCTGTGCTAGCAATAGCGAGACTCC	56	PASS	PRECISE;SVTYPE=INS;SVLEN=474;END=248682566;SUPPORT=16;COVERAGE=40,42,44,44,47;STRAND=+-;AF=0.364;STDEV_LEN=2.605;STDEV_POS=0.354;SUPPORT_LONG=0	GT:GQ:DR:DV	0/1:60:28:16
1	248691626	Sniffles2.DEL.305S0	N	<DEL>	57	PASS	PRECISE;SVTYPE=DEL;SVLEN=-472;END=248692098;SUPPORT=16;COVERAGE=43,42,41,42,40;STRAND=+-;AF=0.381;STDEV_LEN=0.000;STDEV_POS=0.000	GT:GQ:DR:DV	0/1:60:26:16
1	248706999	Sniffles2.INV.42CS0	N	<INV>	37	PASS	PRECISE;SVTYPE=INV;SVLEN=783;END=248707782;SUPPORT=15;COVERAGE=30,15,14,14,38;STRAND=+-;AF=0.357;STDEV_LEN=0.363;STDEV_POS=0.000	GT:GQ:DR:DV	0/1:60:27:15
1	248758803	Sniffles2.DUP.3ABS0	N	<DUP>	60	PASS	PRECISE;SVTYPE=DUP;SVLEN=2063;END=248760866;SUPPORT=29;COVERAGE=34,33,68,55,54;STRAND=+-;AF=0.439;STDEV_LEN=0.258;STDEV_POS=0.000	GT:GQ:DR:DV	0/1:60:37:29
1	248849860	Sniffles2.DEL.307S0	N	<DEL>	60	PASS	PRECISE;SVTYPE=DEL;SVLEN=-277;END=248850137;SUPPORT=29;COVERAGE=43,43,44,44,47;STRAND=+-;AF=0.659;STDEV_LEN=0.000;STDEV_POS=0.000	GT:GQ:DR:DV	0/1:60:15:29
1	249144921	Sniffles2.DEL.308S0	N	<DEL>	60	PASS	PRECISE;SVTYPE=DEL;SVLEN=-5626;END=249150547;SUPPORT=17;COVERAGE=35,30,39,39,52;STRAND=+-;AF=0.472;STDEV_LEN=0.000;STDEV_POS=0.000	GT:GQ:DR:DV	0/1:60:19:17
2	419612	Sniffles2.DUP.369S1	N	<DUP>	58	PASS	PRECISE;SVTYPE=DUP;SVLEN=1625;END=421237;SUPPORT=27;COVERAGE=58,63,102,72,75;STRAND=+-;AF=0.307;STDEV_LEN=1.234;STDEV_POS=0.000	GT:GQ:DR:DV	0/1:60:61:27
2	420788	Sniffles2.INS.8S1	N	GCGCGCGGCCTGTGGCTAGACGAGGTTCACGTGGGTTTGCCTGGAGGCGTTGCTGCGCGCGGCCTGTGGCTGGACGAGGTCACCGTGGGGTTTGCCTGGAGGCGTTGCTGCGCGCGGCCTGTGGCTGGACGAGGTTCACGTGGGTTTGCCTGGAGGCGTTGCTGCGCGCGGCCTGTGGCTGGACGAGGTTCCGTGGGTTTGCCTGGAGGCGTTGCTGCGCGCGGCCTGTGGCTAGACGAGGTTCACGTGGGTTTGCCTGGAGGCGTTGCTGCGCGCGGCCTGTGGCTGGACGAGGTTCACGTGGGTTTACCTGGAGGCGTTGCTGCGCGCGGCCTGTGGCTGGACGAGGTTCACGTGGGTTTTGCTGTGAAGAGGCTGTCCAGAAGCGGGGGTAGAGAAAGGGTGATTTTTATCGCAGAACAAGTCATGTTGTTTTAATCTAAACCAGAGGACATGCCTTAAACATCCAGGCTCTCTTTCCTCCAAGTGCTAAGTTCCCTTTAAAATACAGCCGCTTGCTACGAAAACACAGTCAGTTAACATAATATCCCTGGGTTCATGTGGACCTTTAATATCTGCTTTTGAGACTGAGACAAATTGTGAGAGCTGACTCACAAACACTTGCTTTTGAATCTGAAAATGCTACATAATTTTAAGGTTAAAAGGCCCACAGTATAGCATTCAGAAATAACTTTAAACCATATGTGCCCAGATACATTGTAAATTACACTCCAGATGTGTCCTTTCCATGAAACTGTAACATGTTGGAGACATAGCCCTTGAAACGGAGTTACTCAGTCCAATATAAAAATAAAATTCCCAAACCAAAGAAAATTAAAAACTTTTGCCTGGAGGCACTGCTGCGCACAGCCTGTGGCTAGACGAGGTTCCCGTGGGTTTGCCTGGAGGCGTTGCTGCACGCAGCCTGTGGCTAGACGAGGTTCACGTGGGTTTGCCTGGATGCGTTGCTGCGCGCGGCCTGTGGCTAGACGAGGTTCACGTGGGTTTGCCTGGAGGCATTCTGCACACGGCCTGTGGCTAGACGAGGTTCACGTGGGTTTGCCTGGAGGCGTTGCTGCGCGCGGCCTGTGGCTAGACGAGGTTCACGTGGGTTTGCCTGGAGGCGTTGCTGCGCGCGGCCTGTGGCTGGACGAGGTTCACGTGGGTTTGCCTGGAGGCGTTGCTGCGCGCGGCCTGTGGCTAGACGAGGTTCACGTGGGTTTACCTGGAGGCGTTGCTGCGCACGGCCTGTGGCTGGACGAGGTTCACGTGGGTTTGCCTGGAGGCGTTGCTGCGCGCGGCCTGTGGCTAGACGAGGTTCACGTGGGTTTGCCTGGAGGCGTTGCTGCGCGCGGCCTGTGGCTAGACGAGGTTCACGTGGGTTTGCCTGGAGGCGTTGCTGCGCGCGGCCTGTGGCTAGACGAGGTTCACGTGGGTTTGCCTGGAGGCGTTGCTGCGCGCGGCCTGTGGCTAGACGAGGTTCACGTGGGTTTGCCTGGAGGCGTTGCTGCGCGCGGCCTGTGGCTAGACGAGGTTCACGTGGGTTTGCCTGGAGGCGTTGCTGCGCGCGGCCTGTGGCTAGACGAGGTTCACGTGGGTTTGCCTGGAGGCGTTGC	60	GT	IMPRECISE;SVTYPE=INS;SVLEN=1620;END=420788;SUPPORT=14;COVERAGE=98,102,101,100,70;STRAND=+-;AF=0.139;STDEV_LEN=3.338;STDEV_POS=177.692;SUPPORT_LONG=0	GT:GQ:DR:DV	0/0:60:87:14
2	502913	Sniffles2.DEL.179S1	N	<DEL>	60	PASS	PRECISE;SVTYPE=DEL;SVLEN=-413;END=503326;SUPPORT=38;COVERAGE=58,61,63,65,73;STRAND=+-;AF=0.603;STDEV_LEN=0.000;STDEV_POS=0.000	GT:GQ:DR:DV	0/1:60:25:38
2	547305	Sniffles2.DEL.17AS1	N	<DEL>	60	PASS	PRECISE;SVTYPE=DEL;SVLEN=-148;END=547453;SUPPORT=13;COVERAGE=49,47,46,48,50;STRAND=+-;AF=0.277;STDEV_LEN=0.000;STDEV_POS=0.000	GT:GQ:DR:DV	0/1:35:34:13
2	582274	Sniffles2.DEL.17BS1	N	<DEL>	60	PASS	PRECISE;SVTYPE=DEL;SVLEN=-389;END=582663;SUPPORT=13;COVERAGE=57,56,54,51,51;STRAND=+-;AF=0.241;STDEV_LEN=0.000;STDEV_POS=0.000	GT:GQ:DR:DV	0/1:15:41:13
2	604241	Sniffles2.INS.9S1	N	ACACGGCCCCCCGGTGTTTACCCGCGTGTCACCACAGATACACGGCCCCCCGTGTCACCCACAGATACACGGCCCCCGTGTCACCCGGAGAAAAATACATCTTATTTCTTTTTTTTTCCCTTTAAAAGTCAAATATTCACACACACACAACCTTCCTTCTTCCTTCCTTCCTTACACACACAATCCCCCCATTTTTTGTTTTTTTTTGGCTCCTAGCGAGACAGTAGCTCTCTCTGCTAGGGAGGTCATCCCAATGAGTGTTCATATATACATATAAAATTTATATATATAAGGAAGGAAAGTTGTTATATAACACAAGGAAAGTGGCATGATCCTGGCTCACTGCAACTTTATACACACACAACACACATATAGGATGCATCAGGAAGGTCATTTATTTATCTATTGTGCAGATATTATATTTAAATATATATATATATATATATATATATTTTAAAATATATATATATATATATATATAAAATAAAATTGTTATAAAAAGGGATCACACTGCCTGTGTGTGTGATGTGTGTGTGTGTGTGTGTTGGAACCCCGTGTTATCCCTGAGCCTGAGCCCCTCCCCAGCGTTATCCTGAGCCTGAGTTCCTTAATAAAAATTTCCTCTTGCAGTCAATATTTTAGTGTAATATATATATATATATATATAAAACAAAACATATGATTTTTTACATCATTTATTAAGAGTTATGATATTTTTTAGATATATATATAAATTTAATTGAACTCCAACAAATTTACAAGAAAAAACAAACAACCCCATCAAAAAAGTGGGGAAGGACATGAACAGACACTTTCTCAAAAGAGACATTTATGCAGCCAAAAAACACATGAAAAAATGCTCACCATCACTGGCCATCAGAGAAATGCAAATCAAAACCACAATGAGATACCAATCTCACACCAGTTAGATGCGATCATTAAAAAGTCAGGAAACAACAGGTGCTGGAGAGGATGTGGAGAAATAGGAACACTTTTACACTGTTGGTGGGACTGGTAAACTAGTTCAACCATGTGGAAGCAGTGTGGCGAT	60	GT	PRECISE;SVTYPE=INS;SVLEN=1050;END=604241;SUPPORT=11;COVERAGE=62,58,58,57,58;STRAND=+-;AF=0.190;STDEV_LEN=3.579;STDEV_POS=0.000;SUPPORT_LONG=0	GT:GQ:DR:DV	0/0:21:47:11
2	652639	Sniffles2.INS.AS1	N	CCCATCTTCATTTTTCCCTAGTCCCTTTCCTGGTATATATCCCATCTTTGGTCATGATTTTTTGACTCGTGGGGGCTATATAAATGGAGGCGGGCATGGTGATTTCCGCACCCCCTTGTTTAATAAATCTCGACCCCACAGATTAGAGGAATTTAAGTAATCATTGGCTGAACAGTACTTTCTTGATTATCTGGCCCTAAGCAATGTAAAATCTCCATACTTTGATACACTTCTGAGGCTGTGCCTATG	60	PASS	PRECISE;SVTYPE=INS;SVLEN=249;END=652639;SUPPORT=46;COVERAGE=61,63,65,65,63;STRAND=+-;AF=0.708;STDEV_LEN=1.167;STDEV_POS=0.000;SUPPORT_LONG=0	GT:GQ:DR:DV	0/1:60:19:46
2	725186	Sniffles2.DEL.17CS1	N	<DEL>	60	PASS	PRECISE;SVTYPE=DEL;SVLEN=-673;END=725859;SUPPORT=11;COVERAGE=53,49,47,48,48;STRAND=+-;AF=0.229;STDEV_LEN=0.378;STDEV_POS=0.378	GT:GQ:DR:DV	0/1:6:37:11
2	842996	Sniffles2.DEL.17ES1	N	<DEL>	60	PASS	PRECISE;SVTYPE=DEL;SVLEN=-223;END=843219;SUPPORT=23;COVERAGE=45,45,46,46,51;STRAND=+-;AF=0.500;STDEV_LEN=0.000;STDEV_POS=0.000	GT:GQ:DR:DV	0/1:60:23:23
2	975419	Sniffles2.DUP.36AS1	N	<DUP>	56	GT	PRECISE;SVTYPE=DUP;SVLEN=599;END=976018;SUPPORT=6;COVERAGE=44,39,37,40,44;STRAND=+-;AF=0.136;STDEV_LEN=1.414;STDEV_POS=0.000	GT:GQ:DR:DV	0/0:45:38:6
2	975541	Sniffles2.INS.DS1	N	AAAGTTATTAGCCAAATTTATAGAGATTATAATTTAAGTTATGTTAAAATACATTATTGAAAAGAATTATGCCACATTTATGTTAATAATTAAGTATATAAAAATTAAGTATAAAAAACCAAAACACAAAAAGTAAGTAAATTTTTATTCAAATTTTTGAATGGATGAAATTCTTTTTAGAAGATAGGTTATTTTAATTAAAATTTTATTGCCAGAGAGTATCTATGACTTCATGTGACTTGTTTGAATTCAAGTGAGCTCCAAATACAGATATTCCAATTCCATCCTCCCTTATAGTTAATTCTTCATCACAACAGCCATCTAAACAAGTGCTGTGTATTCATGTTAGGGTCCCAGGTACAGTTGTATGTAACAGTTACATGTAGGATCCAGTGCTCAGTTCAACTCGGTCCTGGGCCTCCTCTTTAAAGGTGAGCAGGTGGGAGAGAGAGTTTCCTTAGTAAACACGAGAAGAATAAGCATGGTTTCTTTCAAAGCAAGCTGCTACATGGAGTGATTTTCCATTTTTAGATCTATTTACTCTTAGTGGCCTATTTGCCAACTTTCTAACACGCATTTGAATGTCCACAGAGAACTTAACAACCTTGTATAT	60	PASS	IMPRECISE;SVTYPE=INS;SVLEN=610;END=975541;SUPPORT=16;COVERAGE=41,40,38,37,38;STRAND=+-;AF=0.421;STDEV_LEN=3.059;STDEV_POS=161.977;SUPPORT_LONG=0	GT:GQ:DR:DV	0/1:60:22:16
2	1101955	Sniffles2.INS.ES1	N	GGTAAATAGTGGACGCACGCTGTCACTGGAGGCGCAGGGTATGGAGAGCTGGGATGCACAGCTTCATCATGACATGTCATACTTTC	59	GT	IMPRECISE;SVTYPE=INS;SVLEN=135;END=1101955;SUPPORT=10;COVERAGE=57,62,73,74,79;STRAND=+-;AF=0.137;STDEV_LEN=26.359;STDEV_POS=22.045;SUPPORT_LONG=0	GT:GQ:DR:DV	0/0:60:63:10
2	1108658	Sniffles2.DEL.182S1	N	<DEL>	60	PASS	PRECISE;SVTYPE=DEL;SVLEN=-147;END=1108805;SUPPORT=19;COVERAGE=56,56,59,55,56;STRAND=+-;AF=0.333;STDEV_LEN=0.000;STDEV_POS=0.000	GT:GQ:DR:DV	0/1:60:38:19
2	1194837	Sniffles2.INS.19S1	N	CCCCAGCGACCACCCCCACCCCACAGGCCACTCACCTCCCCGGCTGGGCACCCCGTGGGCCACTCACCTCCCCAGCACCTGCACCGCAGGCCACTCACCTCCCCTTTTTTTTTATTCTAAATTTGACAGAAAAAAAAAAAAGATTTGTTTGTTTTTAATAATACTTTTTGAATGAAAATTTAGTGTGTTTTTTTTTTTTTTTTTTTTTTTTTTTTTTTTTTTTGAGACGGAGTCTCGCTCTGTCGCCCAGGCTGGAGTGCAGTGGCGGGATCTCGGCTCACTGCAAGCTCCGCCTCCCGGGTTCACGCCATTCTCCTGCCTCAGCCTCCCA	60	PASS	PRECISE;SVTYPE=INS;SVLEN=331;END=1194837;SUPPORT=39;COVERAGE=58,61,62,65,73;STRAND=+-;AF=0.629;STDEV_LEN=1.179;STDEV_POS=0.000;SUPPORT_LONG=0	GT:GQ:DR:DV	0/1:60:23:39
2	1234639	Sniffles2.DEL.185S1	N	<DEL>	60	PASS	PRECISE;SVTYPE=DEL;SVLEN=-203;END=1234842;SUPPORT=17;COVERAGE=51,49,51,52,54;STRAND=+-;AF=0.333;STDEV_LEN=0.000;STDEV_POS=0.000	GT:GQ:DR:DV	0/1:60:34:17
2	1284407	Sniffles2.INS.1CS1	N	CCAGCCGCCATTTAAATAAAAAAAAAAATATAACGTAAAAAAAAAGTATGAATGAAACTATAATATATACACCAAAAAATTTATTATAAAGAAAAAAAAAAAAGACACACACACACACATTTTTTTTTGGGAGGCCGAGGCCGGGTGGATCACGAGGTCCAGAGATCCGAGACCATCCTGGCTAACAAGGTGAAACCCCGTCTCTACTAAAAAATACAAAAAAATTAGCCGGGCGCGGTGGTCAGGGCCTGTAGTCCCAGCTACTTCGGGAGGCTGGAGGCAGGAGAATAGGCGTGAACCCGGGGAAGCAGAGCTTGCAGTGAGCCGAATTGCGCCACTGCAGTCCGCAGGTCCGGCCTGGGCGACAGAGCGAGACTCCGTTCAAAAAAAAAAAAAAAAAAAAAAGAGATCATTTAACATGCAATAATAAGATTTTAGAGGCGGGTTAAAATGGTCTGACCTGGGAAGGAGGGAGAGGAGGAGGATGTTATAATAAAGTTTATATATATAAAATGGCTAGGGATCTTCATAGGAAACGGAATACATTTCTTTTTATTAAAAAACTTATTTCTTTTTACTGTTAGCCCCTGTGTGCTGCCTCACTGTGCGCTGCTTTTGTTAATAACTTAAAGAGTTTTGTCTATAACACACACACACACAACCACAATTCACTCGGTGGGTCAGACCCATCCAGCATGCACTGAACTTGTGGGTCGACCCATTCGACTGTGCACTGAACTCGGTGGGTCAGACCCATCCAGCATGCACTGAACTTGGTGGGTCGGACCCATTCACTGTGCACTGAACTCGGTGGGTCAGACCCATCCAGCGTCCACTGAACTCGGTGGGTCAGACCATGCAGCGTGCACGAACTCTGGTTGGGTCAGACCCATCCGGTGTGCACTGAACTCGGTGGGTCGGACCCATTCGCTGTGCACTGTAACTCGGTGGGTCGGACCCATCCGCGGTGGCACTGAACCGTGGGTCGGACCCAATTCGCTGTGCACTGAAGCTCG	60	PASS	PRECISE;SVTYPE=INS;SVLEN=1016;END=1284407;SUPPORT=25;COVERAGE=54,39,39,39,69;STRAND=+-;AF=0.641;STDEV_LEN=4.619;STDEV_POS=0.000;SUPPORT_LONG=0	GT:GQ:DR:DV	0/1:60:14:25
2	1303590	Sniffles2.DEL.186S1	N	<DEL>	60	PASS	PRECISE;SVTYPE=DEL;SVLEN=-214;END=1303804;SUPPORT=19;COVERAGE=46,44,44,41,40;STRAND=+-;AF=0.442;STDEV_LEN=0.000;STDEV_POS=0.000	GT:GQ:DR:DV	0/1:60:24:19
2	1349681	Sniffles2.DEL.189S1	N	<DEL>	60	PASS	PRECISE;SVTYPE=DEL;SVLEN=-444;END=1350125;SUPPORT=39;COVERAGE=56,56,60,62,58;STRAND=+-;AF=0.661;STDEV_LEN=0.000;STDEV_POS=0.000	GT:GQ:DR:DV	0/1:60:20:39
2	1358076	Sniffles2.DEL.18AS1	N	<DEL>	60	PASS	PRECISE;SVTYPE=DEL;SVLEN=-373;END=1358449;SUPPORT=44;COVERAGE=68,62,60,59,63;STRAND=+-;AF=0.733;STDEV_LEN=0.000;STDEV_POS=0.000	GT:GQ:DR:DV	0/1:37:16:44
2	1365303	Sniffles2.DEL.18DS1	N	<DEL>	60	PASS	PRECISE;SVTYPE=DEL;SVLEN=-1218;END=1366521;SUPPORT=26;COVERAGE=46,42,44,45,57;STRAND=+-;AF=0.591;STDEV_LEN=0.000;STDEV_POS=0.000	GT:GQ:DR:DV	0/1:60:18:26
2	1428520	Sniffles2.DEL.18ES1	N	<DEL>	60	PASS	PRECISE;SVTYPE=DEL;SVLEN=-414;END=1428934;SUPPORT=13;COVERAGE=44,47,44,46,48;STRAND=+-;AF=0.283;STDEV_LEN=0.000;STDEV_POS=0.000	GT:GQ:DR:DV	0/1:38:33:13
2	1461176	Sniffles2.DEL.18FS1	N	<DEL>	60	PASS	PRECISE;SVTYPE=DEL;SVLEN=-165;END=1461341;SUPPORT=36;COVERAGE=48,47,47,43,40;STRAND=+-;AF=0.783;STDEV_LEN=0.000;STDEV_POS=0.000	GT:GQ:DR:DV	1/1:0:10:36
2	1521180	Sniffles2.DEL.190S1	N	<DEL>	60	PASS	PRECISE;SVTYPE=DEL;SVLEN=-480;END=1521660;SUPPORT=24;COVERAGE=60,61,57,58,57;STRAND=+-;AF=0.407;STDEV_LEN=0.000;STDEV_POS=0.000	GT:GQ:DR:DV	0/1:60:35:24
2	1529674	Sniffles2.DEL.192S1	N	<DEL>	60	PASS	PRECISE;SVTYPE=DEL;SVLEN=-3503;END=1533177;SUPPORT=25;COVERAGE=52,51,44,44,45;STRAND=+-;AF=0.543;STDEV_LEN=0.000;STDEV_POS=0.000	GT:GQ:DR:DV	0/1:60:21:25
2	1534089	Sniffles2.DEL.196S1	N	<DEL>	60	PASS	PRECISE;SVTYPE=DEL;SVLEN=-2009;END=1536098;SUPPORT=28;COVERAGE=46,41,38,44,53;STRAND=+-;AF=0.683;STDEV_LEN=0.000;STDEV_POS=0.000	GT:GQ:DR:DV	0/1:51:13:28
2	1584517	Sniffles2.DEL.199S1	N	<DEL>	60	PASS	PRECISE;SVTYPE=DEL;SVLEN=-755;END=1585272;SUPPORT=17;COVERAGE=56,56,51,50,53;STRAND=+-;AF=0.327;STDEV_LEN=0.000;STDEV_POS=0.000	GT:GQ:DR:DV	0/1:60:35:17
2	1613937	Sniffles2.DEL.19AS1	N	<DEL>	60	PASS	PRECISE;SVTYPE=DEL;SVLEN=-192;END=1614129;SUPPORT=11;COVERAGE=39,37,37,38,39;STRAND=+-;AF=0.297;STDEV_LEN=0.000;STDEV_POS=0.000	GT:GQ:DR:DV	0/1:37:26:11
2	1614642	Sniffles2.DEL.19BS1	N	<DEL>	60	PASS	PRECISE;SVTYPE=DEL;SVLEN=-462;END=1615104;SUPPORT=12;COVERAGE=37,42,39,41,48;STRAND=+-;AF=0.293;STDEV_LEN=0.000;STDEV_POS=0.408	GT:GQ:DR:DV	0/1:39:29:12
2	1625693	Sniffles2.DEL.19CS1	N	<DEL>	58	PASS	PRECISE;SVTYPE=DEL;SVLEN=-579;END=1626272;SUPPORT=35;COVERAGE=52,46,49,49,50;STRAND=+-;AF=0.729;STDEV_LEN=0.000;STDEV_POS=0.000	GT:GQ:DR:DV	0/1:32:13:35
2	1642603	Sniffles2.DEL.19DS1	N	<DEL>	60	PASS	PRECISE;SVTYPE=DEL;SVLEN=-497;END=1643100;SUPPORT=35;COVERAGE=59,60,60,57,58;STRAND=+-;AF=0.593;STDEV_LEN=0.000;STDEV_POS=0.000	GT:GQ:DR:DV	0/1:60:24:35
2	1826332	Sniffles2.DEL.19ES1	N	<DEL>	60	PASS	PRECISE;SVTYPE=DEL;SVLEN=-468;END=1826800;SUPPORT=22;COVERAGE=61,62,61,55,53;STRAND=+-;AF=0.373;STDEV_LEN=0.000;STDEV_POS=0.000	GT:GQ:DR:DV	0/1:60:37:22
2	1851860	Sniffles2.DEL.19FS1	N	<DEL>	60	PASS	PRECISE;SVTYPE=DEL;SVLEN=-477;END=1852337;SUPPORT=15;COVERAGE=46,49,48,46,53;STRAND=+-;AF=0.312;STDEV_LEN=0.000;STDEV_POS=0.000	GT:GQ:DR:DV	0/1:58:33:15
2	1912722	Sniffles2.INV.3F2S1	N	<INV>	60	GT	PRECISE;SVTYPE=INV;SVLEN=2939;END=1915661;SUPPORT=7;COVERAGE=47,34,45,59,60;STRAND=-;AF=0.121;STDEV_LEN=1.342;STDEV_POS=0.447	GT:GQ:DR:DV	0/0:60:51:7
2	1913753	Sniffles2.INV.3F3S1	N	<INV>	59	PASS	PRECISE;SVTYPE=INV;SVLEN=864;END=1914617;SUPPORT=21;COVERAGE=32,36,45,43,59;STRAND=+;AF=0.375;STDEV_LEN=0.000;STDEV_POS=0.000	GT:GQ:DR:DV	0/1:60:35:21
2	1959951	Sniffles2.DEL.1A0S1	N	<DEL>	60	PASS	PRECISE;SVTYPE=DEL;SVLEN=-96;END=1960047;SUPPORT=48;COVERAGE=69,74,72,73,73;STRAND=+-;AF=0.658;STDEV_LEN=0.000;STDEV_POS=0.000	GT:GQ:DR:DV	0/1:60:25:48
2	2189101	Sniffles2.DEL.1A5S1	N	<DEL>	60	PASS	PRECISE;SVTYPE=DEL;SVLEN=-417;END=2189518;SUPPORT=26;COVERAGE=45,44,45,43,44;STRAND=+-;AF=0.591;STDEV_LEN=9.833;STDEV_POS=12.103	GT:GQ:DR:DV	0/1:60:18:26
2	2261221	Sniffles2.DEL.1A6S1	N	<DEL>	60	PASS	PRECISE;SVTYPE=DEL;SVLEN=-2177;END=2263398;SUPPORT=14;COVERAGE=43,37,38,43,48;STRAND=+-;AF=0.359;STDEV_LEN=0.000;STDEV_POS=0.000	GT:GQ:DR:DV	0/1:60:25:14
2	2311387	Sniffles2.DEL.1A7S1	N	<DEL>	60	PASS	PRECISE;SVTYPE=DEL;SVLEN=-436;END=2311823;SUPPORT=34;COVERAGE=49,49,46,46,44;STRAND=+-;AF=0.723;STDEV_LEN=0.000;STDEV_POS=0.000	GT:GQ:DR:DV	0/1:35:13:34
2	2466067	Sniffles2.DEL.1A8S1	N	<DEL>	60	PASS	PRECISE;SVTYPE=DEL;SVLEN=-354;END=2466421;SUPPORT=16;COVERAGE=55,52,50,50,50;STRAND=+-;AF=0.314;STDEV_LEN=0.000;STDEV_POS=0.000	GT:GQ:DR:DV	0/1:60:35:16
2	2627237	Sniffles2.DEL.1A9S1	N	<DEL>	60	PASS	PRECISE;SVTYPE=DEL;SVLEN=-1524;END=2628761;SUPPORT=22;COVERAGE=69,62,56,52,55;STRAND=+-;AF=0.386;STDEV_LEN=0.000;STDEV_POS=0.000	GT:GQ:DR:DV	0/1:60:35:22
2	2720252	Sniffles2.DEL.1AAS1	N	<DEL>	60	PASS	PRECISE;SVTYPE=DEL;SVLEN=-474;END=2720726;SUPPORT=25;COVERAGE=63,63,63,63,60;STRAND=+-;AF=0.397;STDEV_LEN=0.000;STDEV_POS=0.000	GT:GQ:DR:DV	0/1:60:38:25
2	2726528	Sniffles2.INS.1FS1	N	ACGAAGATCACACCAACCGGTGGTCACGAGGACAGTCTGAGGTAAAGAGCAGGCGCCCCACAACATCCCAATGGAGAATCGCACTGCCGGTGGTCATGAGATAGACTGGGGCACAAGCAGGCGCCCACAACATCCCAATGGAGGATCACACCGCGCGTGGCAAGTGTGGGGCACAGAGCAGGTGCCCACAACATCCCAACGGGGGGATCACACGGAGGATCACACGGAGGATCACACCACCGGTGGTCACGAGACAACTGAGGTAAAGAGCAGGCGCCCACAACATCCCAAGGGGAGGATCACACGGAGGATCACACCGCCGGTGGTCACGAGACAGACTCCGGGCACAGAGCAGGCGCCCACAACATCCCAATGGAGGATACACACGGAGGATCACACCACCAGTGGGTCATGAGACAGACTGGGAGCACAGAGCAGGCTCCCACAACATCCCAACGGAGGATCACACGGAGGATCACGCCACCAGTGGTCACAAGACAGACTGGGGCACAGAGAAGGCCGCCCACAACATTCCCAACGGAGGATCA	60	PASS	IMPRECISE;SVTYPE=INS;SVLEN=546;END=2726528;SUPPORT=20;COVERAGE=60,59,60,61,64;STRAND=+-;AF=0.333;STDEV_LEN=2.584;STDEV_POS=62.601;SUPPORT_LONG=0	GT:GQ:DR:DV	0/1:60:40:20
2	2796561	Sniffles2.DEL.1ABS1	N	<DEL>	60	PASS	PRECISE;SVTYPE=DEL;SVLEN=-208;END=2796769;SUPPORT=18;COVERAGE=58,53,52,51,49;STRAND=+-;AF=0.346;STDEV_LEN=0.316;STDEV_POS=0.000	GT:GQ:DR:DV	0/1:60:34:18
2	2798800	Sniffles2.DEL.1ACS1	N	<DEL>	60	PASS	PRECISE;SVTYPE=DEL;SVLEN=-411;END=2799211;SUPPORT=32;COVERAGE=46,46,46,45,46;STRAND=+-;AF=0.696;STDEV_LEN=1.414;STDEV_POS=2.839	GT:GQ:DR:DV	0/1:50:14:32
2	2910187	Sniffles2.DEL.1AES1	N	<DEL>	60	PASS	PRECISE;SVTYPE=DEL;SVLEN=-477;END=2910664;SUPPORT=39;COVERAGE=64,65,62,61,57;STRAND=+-;AF=0.619;STDEV_LEN=0.000;STDEV_POS=0.000	GT:GQ:DR:DV	0/1:60:24:39
2	2940431	Sniffles2.DEL.1AFS1	N	<DEL>	60	PASS	PRECISE;SVTYPE=DEL;SVLEN=-597;END=2941028;SUPPORT=24;COVERAGE=68,66,64,69,72;STRAND=+-;AF=0.364;STDEV_LEN=0.289;STDEV_POS=0.577	GT:GQ:DR:DV	0/1:60:42:24
2	3027969	Sniffles2.DEL.1B0S1	N	<DEL>	60	PASS	PRECISE;SVTYPE=DEL;SVLEN=-575;END=3028544;SUPPORT=21;COVERAGE=60,61,60,59,65;STRAND=+-;AF=0.350;STDEV_LEN=0.000;STDEV_POS=0.000	GT:GQ:DR:DV	0/1:60:39:21
2	3183430	Sniffles2.INS.20S1	N	TTCAACTCTGTGAATTGAATGGACGAGATCACAAAGTAGTTTCTGAGAATGCTTCTGCCTAGTGTTTATGTGAAGATATTCCCGTCTCCGAATGAAGGCCTCAAAGCAGTCCAAATATCCGCTTGCAGATTCTACAAAAATAGTGTCTCAAAACTACTCTATGGAAAGGTATGTCAACACTGTGAGATGAATGCAAACTCACAAAGAAGTTGCTGAGAATGCTTCAGTCTAGTTTCCATGGGAAGACATTTCCTTTGGCACCACAGACCTCAAAGCACTCCAAATGTCTACTTGCAGATTTCGACAAAAGAGTTTTTCAAAACTGCTCTATCAAAAGAAAGGTTCAACGCTGTCAGATGAATCAACATATCACAAAAAAGTTTCTGAGAATGCCTCTATCTACTTTTTCTGTGAAGTTATTCCGGTTTCCAACGAAGGCCTCAAAGCGCTCCAAATATCTAACTTGCAGATTCTAGAAGAAGAGTGTTTCAAAACTGCTCTATTAAAGGAAGGTTTCAACTCTGTGAGTTGAATTCACACATCACAAAGAACTTTCTGACAATGCTTCTATCTAGTTTTTATGTGAAGGTATTACTGTTTCCTATGAAGGCCTCAAAGTGGTCCGAATATCCACTTGCAGATTCTACAAAAAGAGGTTTTCAAAACTGCTCTATGAAGAGGTATGTTCAAACTCTGTGTAGTTGAATGCAAACATCACAAAGTAGTTTCTGAGAATGCTTCTGTCTAGTTTTTAGGGGAAGATATCTCCATTGGCACAATAGCCCTCAAAGCGCTCCAAGTATCCACGGCAGATTCTAGCAAAAGAGTGTTTCAAAACTGCTCTGTGACAGAAGAAATGTTCAACTGTGTTAGTTGAATGCCCACATCACAAAGACGATTGTGAGGAATATTTCTGTCTAGTTTTTATTAGAAGATATTCCCGTTTCCACCAAAGGACACAAAGCGAAGCCCATTATCCGCTTGCAGACCTTACAAAAACACGCTTTCAAAACTGCTCTATCAAAGGAAAGGTTCATCTCTCTGGGTTCAACGCACACATCACAAAGAAGTTTCTGAGAATGCTTCTGGCTAGTTTGTGTGTGAAGATATTCCCATTTCCAACAAAGGCTTCAAAGCGCTCCAAAGATTCACCTGCAATTGTTCAAAAGAGTGTTTCAAAAACTGTTCTATCAAAAGGAAGGTTCAACTCTGTGAGTTGAAGGCACGCTTCACATAAATGTTTCCGAGAATGCTTCTTTCT	60	PASS	PRECISE;SVTYPE=INS;SVLEN=1261;END=3183430;SUPPORT=10;COVERAGE=55,40,38,39,46;STRAND=+-;AF=0.263;STDEV_LEN=2.345;STDEV_POS=0.000;SUPPORT_LONG=0	GT:GQ:DR:DV	0/1:21:28:10
2	3185025	Sniffles2.INS.22S1	N	TGCTCACTATTCCGAGCGCTAAACGGGACGTTTTCACCCTATTCCAGCACCGACACGGGGACGTTCACCCTTCCAGCACCACACGGGGACGTTTACTATTCCAGCACCGACCAGGGGCACTGAACAGGGGAATGCACACTATTCCAGCACTGACACAGGTATTGCTACATTCCAGCACGGACACGGGTCACTGACACAGTGAACGGGCCCACTTATTCCTGCCGAGCAAGGCACCGATATGGGGACGCTCACTATTCAAGCGCCGACCATGGGAACAACTCACTAGTATTCCAGTACACGGGTCGCTCATATTCCAGCACCCGACACAGGGCACTCACTCTTCCAGCACACGACACGGGGCACCGACACGGGGCACGCTCACTATTCCAGCACCGACAACGGGGACGCTCACTATTCAGACCGACACGGGCACCGACACGGGGACGCTCACTGTTCCCAGCACCATAACGGGGCACCAACCATGAGGACGTTACTATTGCAAGCATCCGATACAGGG	60	PASS	IMPRECISE;SVTYPE=INS;SVLEN=514;END=3185025;SUPPORT=28;COVERAGE=50,53,51,49,47;STRAND=+-;AF=0.549;STDEV_LEN=2.098;STDEV_POS=118.581;SUPPORT_LONG=0	GT:GQ:DR:DV	0/1:60:23:28
2	3203571	Sniffles2.DEL.1B1S1	N	<DEL>	60	PASS	PRECISE;SVTYPE=DEL;SVLEN=-57;END=3203628;SUPPORT=36;COVERAGE=55,56,54,56,52;STRAND=+-;AF=0.655;STDEV_LEN=0.000;STDEV_POS=0.000	GT:GQ:DR:DV	0/1:60:19:36
2	3244119	Sniffles2.DEL.1B4S1	N	<DEL>	60	PASS	PRECISE;SVTYPE=DEL;SVLEN=-721;END=3244840;SUPPORT=31;COVERAGE=52,49,50,54,55;STRAND=+-;AF=0.608;STDEV_LEN=9.451;STDEV_POS=4.319	GT:GQ:DR:DV	0/1:60:20:31
2	3250797	Sniffles2.DEL.1B5S1	N	<DEL>	60	PASS	PRECISE;SVTYPE=DEL;SVLEN=-142;END=3250939;SUPPORT=19;COVERAGE=63,65,63,63,63;STRAND=+-;AF=0.297;STDEV_LEN=4.460;STDEV_POS=0.000	GT:GQ:DR:DV	0/1:60:45:19
2	3314666	Sniffles2.INV.3F5S1	N	<INV>	60	GT	PRECISE;SVTYPE=INV;SVLEN=3055;END=3317721;SUPPORT=14;COVERAGE=51,55,61,45,65;STRAND=+;AF=0.215;STDEV_LEN=0.000;STDEV_POS=0.000	GT:GQ:DR:DV	0/0:2:51:14
2	3315628	Sniffles2.INV.3F6S1	N	<INV>	59	GT	PRECISE;SVTYPE=INV;SVLEN=1093;END=3316721;SUPPORT=11;COVERAGE=68,50,61,47,46;STRAND=-;AF=0.175;STDEV_LEN=0.000;STDEV_POS=0.000	GT:GQ:DR:DV	0/0:34:52:11
2	3323316	Sniffles2.DEL.1B6S1	N	<DEL>	60	PASS	PRECISE;SVTYPE=DEL;SVLEN=-610;END=3323926;SUPPORT=34;COVERAGE=54,53,55,54,52;STRAND=+-;AF=0.630;STDEV_LEN=0.000;STDEV_POS=0.000	GT:GQ:DR:DV	0/1:60:20:34
2	3332069	Sniffles2.DEL.1B8S1	N	<DEL>	60	PASS	PRECISE;SVTYPE=DEL;SVLEN=-565;END=3332634;SUPPORT=35;COVERAGE=59,62,60,59,59;STRAND=+-;AF=0.583;STDEV_LEN=0.000;STDEV_POS=0.000	GT:GQ:DR:DV	0/1:60:25:35
2	3421897	Sniffles2.INS.23S1	N	AAACACACCTTCTTTAAATAAATAAATAAATAAATTTAAATTTCTAAATATTTCAACCTGAG	60	PASS	PRECISE;SVTYPE=INS;SVLEN=62;END=3421897;SUPPORT=21;COVERAGE=43,43,43,43,49;STRAND=+-;AF=0.488;STDEV_LEN=0.632;STDEV_POS=0.000;SUPPORT_LONG=0	GT:GQ:DR:DV	0/1:60:22:21
2	3719354	Sniffles2.DEL.1BCS1	N	<DEL>	60	PASS	PRECISE;SVTYPE=DEL;SVLEN=-994;END=3720348;SUPPORT=29;COVERAGE=63,57,57,56,55;STRAND=+-;AF=0.509;STDEV_LEN=0.000;STDEV_POS=0.000	GT:GQ:DR:DV	0/1:60:28:29
2	3772888	Sniffles2.DEL.1BES1	N	<DEL>	60	PASS	PRECISE;SVTYPE=DEL;SVLEN=-482;END=3773370;SUPPORT=40;COVERAGE=64,60,59,57,58;STRAND=+-;AF=0.678;STDEV_LEN=0.000;STDEV_POS=0.000	GT:GQ:DR:DV	0/1:60:19:40
2	4140103	Sniffles2.DUP.370S1	N	<DUP>	58	PASS	PRECISE;SVTYPE=DUP;SVLEN=1191;END=4141294;SUPPORT=16;COVERAGE=47,48,52,34,35;STRAND=+-;AF=0.302;STDEV_LEN=0.000;STDEV_POS=0.000	GT:GQ:DR:DV	0/1:56:37:16
2	4140766	Sniffles2.INS.26S1	N	GATGGCGGTGCTGATTTCACTATTGGCAAGTAGTTTGTAAAATGGCATGGCTTCAGAAGTGGGGCCATTGCTCTCAAAAGTACCTTTCCTCAGGTTTTCTAACATCTGTAACTCTTATCTCAAGCATTTTAGACAGCCTTAAGATACTTCTTTGGTTCATGTAATATTAGAAGTCATAGAAAATTACATAGTTTGTATGGTGACTACGTGGCTGATATCAATTATTTTAAAAGGAGATATGCTGGTGCAGGAAAACACCCTTTTACAACTCAACATGCTCTGGGCTGGCTTCCCCGTGGGGCTCTCAGGGACGGGACAGGATGATGGAGACAGGACTCGTCTAATACCCTAGAATAAAACTCTGTGTACCTACCTGATGATCACAGGTTTTGTAATTCTACCTTGCTCTTTTAAATTGGCTGCAATTCTGTGGATGTTTCAGACCTGAAACTTGTTGTAGGTGTTTGTTATCACTAAGTAATGAGAACCCAATCATAGATTATTCTGTAGCTAGCAACTTCTCTGTTAGATGCGTTCTGCCGGTTATATCTGAGGTCTATGCTCTGAGCATGCCTTCCTGGCCTTAGGATATTCTCAAAAGTATTTTGTTCGGGCTTATCTTTGCTTTCTAGTTTTGTACAAGATGGAGTGTAATCTTTTCTTGCTTCCCTATTGATACCATTACATTATTTTTTATGATGATTTCCATTTTTAACACTCCAAGAATGCCGCACACAGACAAAACAAAATGGGCCCAACCCTTTATTAACTACAAAACAGTAGAAAAGAAAACAGATCTGGTCTTTGGTTTACAATCAAAAGGTAGACTCTAGTTTTCTTCTGGTTAGAGCTGGTCAATACACTTAGGAGAATGCATTTTAAAAATAGCAATTAAATGGCTATTTTTTGATGAATTATTTTGAAATAAGTACTTTATTTCCTTGTTTTGGACACTGTAAAAAGTAAGAGTGTCTGAAAAGCCCTCAATTGTTCATATTTTCAAAAATATTTGAAGGCACTTGAATTCAAAAAGATTTGAGCATGCACACGTTCATCTGAGTCTGCATCGTGTGTGTGTGTGTGTGTGTGTGTGTGTGTGTGTATGTTTGCGTGTCACAAAGAATGAGAATCAAGAGCCCAGAAGAAAGGAAAGCCAAGGGCTTGCTTCATAGTTATTTTTCTTAGAAGAC	60	PASS	IMPRECISE;SVTYPE=INS;SVLEN=1196;END=4140766;SUPPORT=14;COVERAGE=48,52,53,52,34;STRAND=+-;AF=0.264;STDEV_LEN=3.251;STDEV_POS=122.593;SUPPORT_LONG=0	GT:GQ:DR:DV	0/1:31:39:14
2	4613470	Sniffles2.DEL.1BFS1	N	<DEL>	59	PASS	PRECISE;SVTYPE=DEL;SVLEN=-519;END=4613989;SUPPORT=39;COVERAGE=56,51,52,51,56;STRAND=+-;AF=0.765;STDEV_LEN=0.000;STDEV_POS=0.000	GT:GQ:DR:DV	0/1:11:12:39
2	4781287	Sniffles2.DEL.1C0S1	N	<DEL>	59	PASS	PRECISE;SVTYPE=DEL;SVLEN=-6010;END=4787297;SUPPORT=44;COVERAGE=49,29,37,39,58;STRAND=+-;AF=1.000;STDEV_LEN=0.426;STDEV_POS=0.000	GT:GQ:DR:DV	1/1:60:0:44
2	4881892	Sniffles2.DEL.1C1S1	N	<DEL>	60	PASS	PRECISE;SVTYPE=DEL;SVLEN=-5992;END=4887884;SUPPORT=17;COVERAGE=43,43,42,50,58;STRAND=+-;AF=0.378;STDEV_LEN=1.000;STDEV_POS=0.000	GT:GQ:DR:DV	0/1:60:28:17
2	5487791	Sniffles2.DEL.1C2S1	N	<DEL>	60	PASS	PRECISE;SVTYPE=DEL;SVLEN=-235;END=5488026;SUPPORT=17;COVERAGE=46,50,49,47,50;STRAND=+-;AF=0.347;STDEV_LEN=0.000;STDEV_POS=0.000	GT:GQ:DR:DV	0/1:60:32:17
2	5647853	Sniffles2.DEL.1C3S1	N	<DEL>	60	PASS	PRECISE;SVTYPE=DEL;SVLEN=-418;END=5648271;SUPPORT=33;COVERAGE=47,48,48,50,53;STRAND=+-;AF=0.673;STDEV_LEN=0.000;STDEV_POS=0.000	GT:GQ:DR:DV	0/1:60:16:33
2	5704287	Sniffles2.DEL.1C4S1	N	<DEL>	60	PASS	PRECISE;SVTYPE=DEL;SVLEN=-341;END=5704628;SUPPORT=16;COVERAGE=41,42,45,47,48;STRAND=+-;AF=0.356;STDEV_LEN=0.000;STDEV_POS=0.000	GT:GQ:DR:DV	0/1:60:29:16
2	5887870	Sniffles2.DEL.1C5S1	N	<DEL>	60	PASS	PRECISE;SVTYPE=DEL;SVLEN=-960;END=5888830;SUPPORT=29;COVERAGE=49,48,45,44,45;STRAND=+-;AF=0.630;STDEV_LEN=0.000;STDEV_POS=0.000	GT:GQ:DR:DV	0/1:60:17:29
2	7261172	Sniffles2.DEL.1C7S1	N	<DEL>	60	PASS	PRECISE;SVTYPE=DEL;SVLEN=-348;END=7261520;SUPPORT=24;COVERAGE=54,58,60,62,61;STRAND=+-;AF=0.400;STDEV_LEN=0.000;STDEV_POS=1.168	GT:GQ:DR:DV	0/1:60:36:24
2	7660195	Sniffles2.DEL.1C9S1	N	<DEL>	60	PASS	PRECISE;SVTYPE=DEL;SVLEN=-200;END=7660395;SUPPORT=16;COVERAGE=53,49,51,51,48;STRAND=+-;AF=0.320;STDEV_LEN=0.000;STDEV_POS=0.354	GT:GQ:DR:DV	0/1:60:34:16
2	8043625	Sniffles2.DEL.1CAS1	N	<DEL>	60	PASS	PRECISE;SVTYPE=DEL;SVLEN=-192;END=8043817;SUPPORT=37;COVERAGE=52,50,51,49,47;STRAND=+-;AF=0.740;STDEV_LEN=0.000;STDEV_POS=0.000	GT:GQ:DR:DV	0/1:26:13:37
2	8616755	Sniffles2.DEL.1CBS1	N	<DEL>	60	PASS	PRECISE;SVTYPE=DEL;SVLEN=-416;END=8617171;SUPPORT=23;COVERAGE=40,34,34,34,37;STRAND=+-;AF=0.676;STDEV_LEN=0.000;STDEV_POS=0.000	GT:GQ:DR:DV	0/1:45:11:23
2	9437961	Sniffles2.INS.29S1	N	TTTCAACTTTGGTGAATCTGACAATTATGTGTCTTGGAGTTGCTCTTCTCGAGGAGTATCTTTGTGGCGTTCTCTGTATTTCCTGAATCTGAACGTTGGCCTGCCTTGCTAGATTGGGGAAGTTCTCCTGGATAATATCCTGCAGAGTGTTTTCCAACTTGGTTCCATTCTCCACATCACTTTCAGGTACCACCAATCAGACGAAGATTTGGTCTTTCACATGTCCCATATTTCTTGGAGGCTTTGCTCATTTCTTTTTTTCTTTTTTCTCTAAACTTCCCTTCTCGATTCATTTCATTCATTTCATCTTCCATTGCTGATACCTCTTT	60	PASS	PRECISE;SVTYPE=INS;SVLEN=329;END=9437961;SUPPORT=42;COVERAGE=62,56,55,55,61;STRAND=+-;AF=0.764;STDEV_LEN=1.549;STDEV_POS=0.000;SUPPORT_LONG=0	GT:GQ:DR:DV	0/1:12:13:42
2	9444557	Sniffles2.DUP.372S1	N	<DUP>	59	PASS	PRECISE;SVTYPE=DUP;SVLEN=1872;END=9446429;SUPPORT=32;COVERAGE=60,58,81,57,59;STRAND=+-;AF=0.390;STDEV_LEN=5.066;STDEV_POS=5.225	GT:GQ:DR:DV	0/1:60:50:32
2	9546225	Sniffles2.DEL.1CES1	N	<DEL>	60	PASS	PRECISE;SVTYPE=DEL;SVLEN=-377;END=9546602;SUPPORT=12;COVERAGE=40,35,37,36,36;STRAND=+-;AF=0.333;STDEV_LEN=0.816;STDEV_POS=0.000	GT:GQ:DR:DV	0/1:53:24:12
2	9877277	Sniffles2.INS.2FS1	N	TAACTTTAAGAAAAGAAAGATATTTCCGGGTAAAAAAAAAAAAAGAAAATTAAATCTTTTCTTCCTTCACACACATAAAAAAAAAAAAATATAATTTTAATAGTTGCCTGCTGGAGGGGCTTTGATAAATTGAGGGAGGTGTGTGTACCTGGGATGAGAGTAGTGTGTGTCACAATAATTTATATCAAATATATATTAAAAATCTTTAGTGTCATATATTTTATATTATATTAAATATATAATTATGTGTGTGTGTGTGTGTGTGTCTACCCATAAACTAAATACCAAATATATAGATAGATAGTGTGTGTGACATGTATTATAAAAAAATAAAATATATATGAAAAAAAAATTACATTTAGAAAAAATTTTTTTGCCTCCCTTCTTTACTTCCTCCCTCCCTCCTTTACTTCCTCCCTCCCTCCTTTACTTCCTCCCTCCCTTCTTTACTTCCTCCCTCCCTTCTTTACTTCCTCCCTCCCTCCTTTACTTCCTCCCTCCCTCCTTTACTTCCTCCCTCCCTTCTTTACTTCCTCCCTTCTTTACTTCCTCCCTTCTTTACTTCTTCCCTCCCTCCTTTACTTCCTCTCTCCCTTCTTTACTTCTTCCCTCCCTCCTTTACTTCCTCTCTCCCTTCTTTACTTCCTCCCTCCCTTCTTTACTTCCTCCCTTCCTTCTTTACTTCTTCCCTCCCTCCTTTACTTCCTCTCTCCCTTCTTTACTTCCTCCCTCCCTTCTTTACTTCCTCCCTTCCTTCTTTACTTCCTCCCTCCCTCCTTTACTTCCTCCCTCCCTCCTTTACTTGCTCCCTCCCTCCCTTCTTTACTTCCTCCCAGACGATCTCCAGACACTCAGGACTTGATTCCTTTAAATATTACATCATACAGTTTTTCAGAGTATTAGACAGATAGAAAGAAAGAAAGAAAGAAAGAAAGAAAGAAAGAATAATTTAAAATAGT	60	PASS	PRECISE;SVTYPE=INS;SVLEN=959;END=9877277;SUPPORT=12;COVERAGE=52,43,42,41,45;STRAND=+-;AF=0.286;STDEV_LEN=2.530;STDEV_POS=0.000;SUPPORT_LONG=0	GT:GQ:DR:DV	0/1:36:30:12
2	9888772	Sniffles2.INS.30S1	N	GAGGGTCCTACGCCCACGGAATCTGCTGATTGCTAGCACAGCAGTCTGAGATCAAACTGCAAGGCGGCAACGAGGCTGGGGGAGGGGCGCCCGCCATTGCACCAGGCTTGCTTAGGTAAACAAAGAAGCCCGGGAAGCTCGAACTGGGTGGAGCCCACCACACTCAAGGAGGCCTGCCTGCCTCTGTAGGCCCCACCTCTGGGGGGCAGGGCACAGACAAACAAAAAGACAGCAGTAACCTCTGCAGACTTAAGTGTCCCTGTCTGACAGCTTTGAAGAGAGCATGGTTCTCCCAGCACGCAGCTGGAGATCTGAGAACGGCGCAGACGCCTCCTCAAGTGGGTCC	60	GT	PRECISE;SVTYPE=INS;SVLEN=346;END=9888772;SUPPORT=10;COVERAGE=50,44,47,48,53;STRAND=+-;AF=0.213;STDEV_LEN=1.211;STDEV_POS=0.000;SUPPORT_LONG=0	GT:GQ:DR:DV	0/0:3:37:10
2	9948333	Sniffles2.DEL.1CFS1	N	<DEL>	60	PASS	PRECISE;SVTYPE=DEL;SVLEN=-5615;END=9953948;SUPPORT=36;COVERAGE=49,40,40,39,56;STRAND=+-;AF=0.900;STDEV_LEN=0.514;STDEV_POS=0.000	GT:GQ:DR:DV	1/1:60:4:36
2	9959298	Sniffles2.DEL.1D0S1	N	<DEL>	60	PASS	PRECISE;SVTYPE=DEL;SVLEN=-264;END=9959562;SUPPORT=45;COVERAGE=62,64,66,64,64;STRAND=+-;AF=0.692;STDEV_LEN=0.000;STDEV_POS=0.000	GT:GQ:DR:DV	0/1:60:20:45
2	10152597	Sniffles2.DEL.1D3S1	N	<DEL>	60	PASS	PRECISE;SVTYPE=DEL;SVLEN=-2509;END=10155106;SUPPORT=28;COVERAGE=50,51,51,50,56;STRAND=+-;AF=0.549;STDEV_LEN=7.682;STDEV_POS=5.917	GT:GQ:DR:DV	0/1:60:23:28
2	10696583	Sniffles2.DEL.1D4S1	N	<DEL>	60	PASS	PRECISE;SVTYPE=DEL;SVLEN=-9056;END=10705639;SUPPORT=25;COVERAGE=63,46,37,34,55;STRAND=+-;AF=0.641;STDEV_LEN=0.000;STDEV_POS=0.000	GT:GQ:DR:DV	0/1:60:14:25
2	11253725	Sniffles2.DEL.1D6S1	N	<DEL>	60	PASS	PRECISE;SVTYPE=DEL;SVLEN=-84;END=11253809;SUPPORT=35;COVERAGE=51,49,50,50,53;STRAND=+-;AF=0.700;STDEV_LEN=0.459;STDEV_POS=0.000	GT:GQ:DR:DV	0/1:52:15:35
2	11353669	Sniffles2.INS.32S1	N	CTTCTCCTTGAAGAAAAATTTTACCAAAACCTGCACTAAGCTAACACTACACATATGAAGAAAGACGCATTCTAAGACCAACTGAGAACCTTAGCCAAGTGTTTGTTAGAACTTTACAGACTTCCTTGCCTTGCAAGTATTATTAATTAGTAAATGTGTAATGATTTGGTTATGCAGCACAATCTGGCTGGTATACCAATGAGCAATAGGTCAGATCACAAAATTAGAAAATCAAGCATTACAATGAAGTAGAAATAAAAAACACGAATTGGTGGGCCAGGCACCCGGTGGCTTTACGACCTGTATCTCAGCACTCTGGCAGGCCAGGTGCCAGACTACCTG	60	GT	PRECISE;SVTYPE=INS;SVLEN=342;END=11353669;SUPPORT=7;COVERAGE=43,39,39,39,43;STRAND=+-;AF=0.179;STDEV_LEN=1.817;STDEV_POS=0.000;SUPPORT_LONG=0	GT:GQ:DR:DV	0/0:19:32:7
2	11758080	Sniffles2.DEL.1D7S1	N	<DEL>	60	PASS	PRECISE;SVTYPE=DEL;SVLEN=-463;END=11758543;SUPPORT=33;COVERAGE=59,59,58,59,60;STRAND=+-;AF=0.559;STDEV_LEN=0.000;STDEV_POS=0.000	GT:GQ:DR:DV	0/1:60:26:33
2	11993978	Sniffles2.DEL.1DAS1	N	<DEL>	60	PASS	PRECISE;SVTYPE=DEL;SVLEN=-519;END=11994497;SUPPORT=11;COVERAGE=40,36,34,34,34;STRAND=+-;AF=0.314;STDEV_LEN=0.000;STDEV_POS=0.000	GT:GQ:DR:DV	0/1:43:24:11
2	12988352	Sniffles2.INV.3F7S1	N	<INV>	60	PASS	PRECISE;SVTYPE=INV;SVLEN=463;END=12988815;SUPPORT=21;COVERAGE=58,37,36,41,55;STRAND=+-;AF=0.318;STDEV_LEN=0.000;STDEV_POS=0.000	GT:GQ:DR:DV	0/1:60:45:21
2	13620696	Sniffles2.INS.38S1	N	ATTTTATTTATTAGATAATAAAACAAAAAATACACCTCCCACAGAGGAGTGATTGTGTTGTAAAAAAAAAAAATTTGAGTGTAGGTGCCTGCAGCAGAAGCCTATTTTTAAAAAATAAAATTTTTATATATATATAAAGACAGAGATTTGTGTGTGTATAATGTGTGTGTGTGTGTAAAAACTTTCTTTGAAAAAAAAAATTTTATATATATATAAAATAAAAAAAATATATTAATTTTTATATATATAATTT	60	PASS	PRECISE;SVTYPE=INS;SVLEN=253;END=13620696;SUPPORT=18;COVERAGE=62,60,59,58,63;STRAND=+-;AF=0.305;STDEV_LEN=1.449;STDEV_POS=0.316;SUPPORT_LONG=0	GT:GQ:DR:DV	0/1:60:41:18
2	14531270	Sniffles2.DEL.1DBS1	N	<DEL>	60	PASS	PRECISE;SVTYPE=DEL;SVLEN=-331;END=14531601;SUPPORT=21;COVERAGE=47,51,52,49,48;STRAND=+-;AF=0.412;STDEV_LEN=0.000;STDEV_POS=0.000	GT:GQ:DR:DV	0/1:60:30:21
2	15166293	Sniffles2.DEL.1DCS1	N	<DEL>	60	PASS	PRECISE;SVTYPE=DEL;SVLEN=-376;END=15166669;SUPPORT=24;COVERAGE=49,45,43,43,44;STRAND=+-;AF=0.545;STDEV_LEN=0.000;STDEV_POS=0.000	GT:GQ:DR:DV	0/1:60:20:24
2	16436754	Sniffles2.INV.3F9S1	N	<INV>	55	PASS	PRECISE;SVTYPE=INV;SVLEN=3199;END=16439953;SUPPORT=12;COVERAGE=46,46,43,33,48;STRAND=+;AF=0.226;STDEV_LEN=0.000;STDEV_POS=0.000	GT:GQ:DR:DV	0/1:5:41:12
2	16437565	Sniffles2.INV.3FAS1	N	<INV>	60	GT	PRECISE;SVTYPE=INV;SVLEN=1315;END=16438880;SUPPORT=11;COVERAGE=55,36,44,34,36;STRAND=-;AF=0.212;STDEV_LEN=0.000;STDEV_POS=0.000	GT:GQ:DR:DV	0/0:4:41:11
2	16571005	Sniffles2.DEL.1DDS1	N	<DEL>	60	PASS	PRECISE;SVTYPE=DEL;SVLEN=-377;END=16571382;SUPPORT=13;COVERAGE=45,46,49,51,54;STRAND=+-;AF=0.265;STDEV_LEN=0.000;STDEV_POS=0.000	GT:GQ:DR:DV	0/1:29:36:13
2	16576770	Sniffles2.INS.39S1	N	ACACAACCAACACACACCTCACACACCATAGAGATCCTCCCACACCATAGAGACACA	60	PASS	PRECISE;SVTYPE=INS;SVLEN=56;END=16576770;SUPPORT=36;COVERAGE=53,51,51,50,51;STRAND=+-;AF=0.706;STDEV_LEN=0.752;STDEV_POS=14.995;SUPPORT_LONG=0	GT:GQ:DR:DV	0/1:49:15:36
2	16932484	Sniffles2.DEL.1DES1	N	<DEL>	60	PASS	PRECISE;SVTYPE=DEL;SVLEN=-2549;END=16935033;SUPPORT=17;COVERAGE=55,53,50,51,50;STRAND=+-;AF=0.333;STDEV_LEN=0.000;STDEV_POS=0.000	GT:GQ:DR:DV	0/1:60:34:17
2	18118950	Sniffles2.DEL.1DFS1	N	<DEL>	58	PASS	PRECISE;SVTYPE=DEL;SVLEN=-1072;END=18120022;SUPPORT=20;COVERAGE=57,58,57,55,58;STRAND=+-;AF=0.351;STDEV_LEN=0.000;STDEV_POS=0.000	GT:GQ:DR:DV	0/1:60:37:20
2	19002874	Sniffles2.DEL.1E0S1	N	<DEL>	60	PASS	IMPRECISE;SVTYPE=DEL;SVLEN=-447;END=19003321;SUPPORT=29;COVERAGE=51,47,47,48,54;STRAND=+-;AF=0.617;STDEV_LEN=41.500;STDEV_POS=25.057	GT:GQ:DR:DV	0/1:60:18:29
2	19107722	Sniffles2.INV.3FBS1	N	<INV>	60	GT	PRECISE;SVTYPE=INV;SVLEN=1913;END=19109635;SUPPORT=8;COVERAGE=47,32,35,38,55;STRAND=-;AF=0.145;STDEV_LEN=0.000;STDEV_POS=0.000	GT:GQ:DR:DV	0/0:51:47:8
2	19108798	Sniffles2.INV.3FDS1	N	<INV>	58	PASS	PRECISE;SVTYPE=INV;SVLEN=837;END=19109635;SUPPORT=16;COVERAGE=35,35,39,38,55;STRAND=+;AF=0.302;STDEV_LEN=0.535;STDEV_POS=0.535	GT:GQ:DR:DV	0/1:56:37:16
2	19109447	Sniffles2.DUP.376S1	N	<DUP>	58	GT	PRECISE;SVTYPE=DUP;SVLEN=1059;END=19110506;SUPPORT=6;COVERAGE=33,38,53,54,55;STRAND=+-;AF=0.120;STDEV_LEN=1.000;STDEV_POS=0.000	GT:GQ:DR:DV	0/0:60:44:6
2	19207096	Sniffles2.BND.46DS1	N	N[8:60101541[	58	PASS	PRECISE;SVTYPE=BND;SUPPORT=31;COVERAGE=109,56,49,41,37;STRAND=+-;AF=0.633;CHR2=8;STDEV_POS=0.000	GT:GQ:DR:DV	0/1:60:18:31
2	19553143	Sniffles2.INS.3AS1	N	AGCCTGGGCCCTCCCCGCGACCGAGCTTGGCCGGATCTTCTTGCGTTGCTGGCCAAGGCCAGGTTGGCAAAATCAAAGCGCGGCTTGGTCTTGAGCGCTGGAACGCTGCCTCCAGCGGTGATCTCGGGCTTGGGTTGAATGACATGAGGGAACCAGGGAAAGGCGGGCAGCTGGAAGCGCGCATCCACCAAGCTGGACACCGTGCCCGGCACCTTTGGAGAAAGAAAGAGCGCGGCAAGTGCATGGCCAGGGTAGCCCAGCGTCCACTGATGCAGGTGCACAGCGTGCAACGCGCTGAAACCATTACAGGTTTGGTCTTGCCTCCGGAAGGCTTTGTGGCAGATGTCACAGGTGTAGGGCCGCTCGTCGGTGTGCGTCCGCTCATGGATAAGTAGGTTGTAGGACTTGGTGAAGTGGCGGCCACAGAACTTGCAGACGAATTCCTTCTTGGTCTTGGAAGGCAGACGTCCCCTTGTGGGCTTCTTTTCTGGAGACAGCTTGGTCACGTCGAGGAGGGCACCCAGCCCACCTGCAGGGGT	60	PASS	IMPRECISE;SVTYPE=INS;SVLEN=536;END=19553143;SUPPORT=23;COVERAGE=53,48,38,43,44;STRAND=+-;AF=0.605;STDEV_LEN=1.166;STDEV_POS=97.887;SUPPORT_LONG=0	GT:GQ:DR:DV	0/1:60:15:23
2	19748384	Sniffles2.INS.3BS1	N	TATGATGTCATATATACACATGTGTATATACATAGAATAGTGATATCTAAAATTATTTATTGTGAAATAGAAAGGATGGATAAACTTGTTTATATTTTATAAAAAAATTTTTTATATTTTATAAAAAATATAAAAAAATTTTTTATATTTTATAAAAAAAAAAAAAAAAAAATTGTGAATGTGCATTAAAAAAAAAAGTGTTTCCGTTTTTGTGTGTTCCCTAATTCAAAAAATTTAAAAAAAAAAAAAATCTATAATACCACCACCACCACCACCACCACCACCACTGATAAATTTTACACACACACACACACACTGTGCTAACAAACTTTTTTTTTTT	60	PASS	PRECISE;SVTYPE=INS;SVLEN=340;END=19748384;SUPPORT=30;COVERAGE=70,73,71,69,69;STRAND=+-;AF=0.423;STDEV_LEN=1.797;STDEV_POS=0.000;SUPPORT_LONG=0	GT:GQ:DR:DV	0/1:60:41:30
2	19890243	Sniffles2.DEL.1E1S1	N	<DEL>	60	PASS	PRECISE;SVTYPE=DEL;SVLEN=-51;END=19890294;SUPPORT=42;COVERAGE=51,54,55,53,58;STRAND=+-;AF=0.778;STDEV_LEN=0.000;STDEV_POS=0.000	GT:GQ:DR:DV	0/1:2:12:42
2	20177399	Sniffles2.INS.3CS1	N	TTCACCCCTGCCACCTGCACCCCTGCCACCCTTCACACTTTTCAAGCACATATGTCTCTCACACACCAAAATATATTGAATTCTAATCCACACATTTTTTTAAAAATTACAAAAAAAAAGAAAGAAAGAAAGAAAGAAAGAAGAAAATAGAGTACAACACACACACACACACAAAAAATTAAAGTAGATCGTTGGCAGTGGGTGAGGCTGGCCCCCTCCTCCGCTTTAGTTCCGGGAGGCCTTCCGTAGAGTCTGTAGGGCTCGAGCTGGCATTTCGTTTGGTGCCGAGTCTGGTCCGGGAGGTCTGGGATCTCTGGTTATATCTCACTTCTGACCTCTGGGCACCT	60	PASS	PRECISE;SVTYPE=INS;SVLEN=347;END=20177399;SUPPORT=14;COVERAGE=55,56,56,57,61;STRAND=+-;AF=0.250;STDEV_LEN=2.188;STDEV_POS=0.000;SUPPORT_LONG=0	GT:GQ:DR:DV	0/1:22:42:14
2	20666675	Sniffles2.DEL.1E2S1	N	<DEL>	60	PASS	PRECISE;SVTYPE=DEL;SVLEN=-306;END=20666981;SUPPORT=19;COVERAGE=52,56,59,62,69;STRAND=+-;AF=0.322;STDEV_LEN=0.000;STDEV_POS=0.000	GT:GQ:DR:DV	0/1:60:40:19
2	20971373	Sniffles2.DEL.1E3S1	N	<DEL>	60	PASS	PRECISE;SVTYPE=DEL;SVLEN=-364;END=20971737;SUPPORT=32;COVERAGE=52,58,59,58,52;STRAND=+-;AF=0.552;STDEV_LEN=0.000;STDEV_POS=0.000	GT:GQ:DR:DV	0/1:60:26:32
2	21796794	Sniffles2.INS.3DS1	N	AAGTCCGCCCCCGGGTTTCACGCCATTCTCCTGCCTCAGCCCTCCCCGTGTCAGCCTGGGACTACAGGCACGCGCCACCATTGCCCGCTTAATTTTTGTACTTTTTAGGGAGACGGGTTTTCACGGTTAGCAGGGGAGGTCTCGTCTCCTGACCTGTGATCCGCCCGTCTCGGCCTCCCAAAGCTGCTGAGGATTACCGGGCGTGAGTCCAACCGCGCCCGGCCCTTCCTTCATTTGCCTTATATATAAAAGTGTCTCAAAAATGTTTTTAATGCTTTATAGAAAGTTTACTGTTAAATAACAATTTTACTTTTATATATA	60	PASS	PRECISE;SVTYPE=INS;SVLEN=321;END=21796794;SUPPORT=24;COVERAGE=43,45,44,46,54;STRAND=+-;AF=0.545;STDEV_LEN=1.128;STDEV_POS=0.000;SUPPORT_LONG=0	GT:GQ:DR:DV	0/1:60:20:24
2	21919538	Sniffles2.BND.46FS1	N	N[5:49421437[	60	PASS	PRECISE;SVTYPE=BND;SUPPORT=15;COVERAGE=47,10,48,46,44;STRAND=+-;AF=0.429;CHR2=5;STDEV_POS=0.000	GT:GQ:DR:DV	0/1:60:20:15
2	22043234	Sniffles2.BND.470S1	N	[hs37d5:17898771[N	60	PASS	PRECISE;SVTYPE=BND;SUPPORT=25;COVERAGE=57,24,51,49,44;STRAND=+-;AF=0.610;CHR2=hs37d5;STDEV_POS=0.000	GT:GQ:DR:DV	0/1:60:16:25
2	22673332	Sniffles2.DEL.1E4S1	N	<DEL>	60	PASS	PRECISE;SVTYPE=DEL;SVLEN=-82;END=22673414;SUPPORT=47;COVERAGE=60,64,61,58,57;STRAND=+-;AF=0.770;STDEV_LEN=0.000;STDEV_POS=0.000	GT:GQ:DR:DV	0/1:8:14:47
2	22706303	Sniffles2.INS.3FS1	N	TAAAAAAGATCTGATCTGTTGTGATGATTAGTTATTTACTTTTTCCAGAAAAAACAATTAGACTTTAAAAAGACCTTAAAGTCCCCTACCCCCGACGACACCCAGGCACACATTTAGATGAATCTGAGCTTGTGTGCACAAGTTTTTTTTGTGTGTGTTGAAGTTTCACCACCACCGACCACCATCACCATCACTACCACCATCACCACCAACCACCACCATCATTTTAAAAGAGATAGTATAGATATACTTTCTTGTCTTACGTCCCGAGTGACAAAAGTGTGTGAAGATTCATTTTTGAGTTCCTATGTATACATAGATACTATATTATTATCATGTCTAATCAGGAAAAAATGCAAGTATTGTTTTTTTTTTTTTTTTTAAACAACTTATCATCTGTACCTAAATTTGTATAAAAAAAAAAAAAAAAACATATTTAATGTTTTATATATAACTATTGTGGAGACTTAAAGTGTGTAGGCCGGGCGCGGTGGCTCACGGCCTGTAATCCCAGCACTTTGGGGAGGCCGAGGCGGGCGGATACGAGGTCAGAGATCGAGACCATCCCGGCTAAAAAAACGGTTGAAACGCCCGTCTCTACCTAAAAATACAAAAAATTAGCCGGGCGTAGTGGCGGGCGCCTGTAGTCCCAGCTACTTGGGAGGCTGAGGCAGGAGAATGGCGTGAACCCGGGAGGCGGAGCTTGCGGAGCCGAGATCCCGCCACTCACTCCAGCCTGGGCGACAGAGCGAGACTCCGTTCAAAAACATAAAAAAAAAAAAAAAAAAAAAAAAAAAAAAAAAGAGTGACAGCCAAAACAAAAAAAGTATATATATATAGTTATGAAGTAAAAACAAAGTATATATATATGTATATATATATGTAATAATATGTATATAATATATACCAGTCCCTTTGGATATCAACATGGCATAATTCTTTTTTTATGCACACACACACACCAAAAAAAACTTTGTTTTTTGTGTGTGCAATTAGCTCGCTGTTCAT	60	PASS	PRECISE;SVTYPE=INS;SVLEN=1008;END=22706303;SUPPORT=10;COVERAGE=50,43,43,43,49;STRAND=+-;AF=0.233;STDEV_LEN=4.274;STDEV_POS=0.000;SUPPORT_LONG=0	GT:GQ:DR:DV	0/1:8:33:10
2	22940557	Sniffles2.INS.40S1	N	GCAATTTTGTCCAAAACTTTTTTTTTAAGTCTTTTTTTTATTTTGAGACGGGAGTCTTGCCTGTCGCCCAGGCCGGGACTGCCGAC	60	PASS	PRECISE;SVTYPE=INS;SVLEN=86;END=22940557;SUPPORT=17;COVERAGE=60,59,59,57,61;STRAND=+-;AF=0.288;STDEV_LEN=0.707;STDEV_POS=0.000;SUPPORT_LONG=0	GT:GQ:DR:DV	0/1:52:42:17
2	23055017	Sniffles2.INV.400S1	N	<INV>	59	PASS	PRECISE;SVTYPE=INV;SVLEN=978;END=23055995;SUPPORT=15;COVERAGE=30,28,33,41,47;STRAND=+;AF=0.326;STDEV_LEN=1.269;STDEV_POS=1.269	GT:GQ:DR:DV	0/1:60:31:15
2	23190980	Sniffles2.BND.472S1	N	N[5:49421667[	60	PASS	PRECISE;SVTYPE=BND;SUPPORT=20;COVERAGE=52,19,57,60,54;STRAND=+-;AF=0.444;CHR2=5;STDEV_POS=0.000	GT:GQ:DR:DV	0/1:60:25:20
2	23446714	Sniffles2.INS.41S1	N	TTGCAAGTATAAAGAGTTGCCTTCTAGAAGAGAGCAGACAACTCACAGCGGGGCCCTGATTCTGGCCATGAACTACAGGAGTTATCATGGTGTGTTGAATCTTCCATTTGCACCCCAGATCACTCTCGTATCTTCTTTCCCGGAAGGCCTGCCTACGAATCACAGATCGGGGCTTTCTTGCTTCCTTCTTTCTAATTGGGTTTTAAGCAATGGAGGGGGTCCAAAGTAACGCCACTGAATCATCTTCCATATCCATAATTCCTTCCCCTTTCCACCCCACCACTCAAGTGTCCAGAGCAGTTACAACAGACACACCTGGGGCTGCTTTCTCACTAGAGCCCACCTGAACCTGAGACCTTTGGCACCCACCCATACTGCCATTTCTACCCCTTATTCAACGATGTCCCTGCCTGTGTTCCCACCCCTAAACAGATGATGGCCAGCCATTTCATGGACCACCTCCAGACCCTTTTGTACTTAAAAGGGAAGGGTGTCACTTTCCCAAGTTTGAAAT	60	PASS	IMPRECISE;SVTYPE=INS;SVLEN=520;END=23446714;SUPPORT=30;COVERAGE=48,40,42,42,43;STRAND=+-;AF=0.714;STDEV_LEN=2.029;STDEV_POS=120.754;SUPPORT_LONG=0	GT:GQ:DR:DV	0/1:36:12:30
2	23571091	Sniffles2.DEL.1E5S1	N	<DEL>	60	PASS	PRECISE;SVTYPE=DEL;SVLEN=-110;END=23571201;SUPPORT=15;COVERAGE=59,59,57,57,57;STRAND=+-;AF=0.259;STDEV_LEN=0.000;STDEV_POS=0.000	GT:GQ:DR:DV	0/1:30:43:15
2	25148406	Sniffles2.DEL.1E6S1	N	<DEL>	60	PASS	PRECISE;SVTYPE=DEL;SVLEN=-149;END=25148555;SUPPORT=49;COVERAGE=66,75,76,71,71;STRAND=+-;AF=0.662;STDEV_LEN=0.600;STDEV_POS=3.275	GT:GQ:DR:DV	0/1:60:25:49
2	26086325	Sniffles2.DEL.1E8S1	N	<DEL>	56	GT	PRECISE;SVTYPE=DEL;SVLEN=-5948;END=26092273;SUPPORT=8;COVERAGE=48,35,38,38,40;STRAND=+-;AF=0.216;STDEV_LEN=1.500;STDEV_POS=0.000	GT:GQ:DR:DV	0/0:0:29:8
2	26473911	Sniffles2.INS.42S1	N	AAATAATGTGTGAATAATATATATTATATGTTACATATAATATATAATATAAATAATATATATTATATGAACACAATAATATATATTATTCATATTATATATTATATATGTTACATATAATATATAATATTTCTTCTTCTTTCTTCTCTTAAAAAAATTTTCTTCTTTCTTTCCTATTGGGAGGGCTTGATATATATATATTATATATATATATATATAATATATATATAATAGTCTGGTTGAATTTAACATATTATTTTCACACAGAAAGAAAAAGAAAGGGATCTTAAGAGAGATTTTTTCTACACACACACTTCATCATTTATCTTATTATTTAACAAAA	60	GT	PRECISE;SVTYPE=INS;SVLEN=343;END=26473911;SUPPORT=14;COVERAGE=71,69,69,69,71;STRAND=+-;AF=0.203;STDEV_LEN=0.991;STDEV_POS=0.000;SUPPORT_LONG=0	GT:GQ:DR:DV	0/0:13:55:14
2	26503892	Sniffles2.INV.403S1	N	<INV>	58	GT	PRECISE;SVTYPE=INV;SVLEN=1028;END=26504920;SUPPORT=12;COVERAGE=44,47,56,46,61;STRAND=+;AF=0.207;STDEV_LEN=2.317;STDEV_POS=2.317	GT:GQ:DR:DV	0/0:8:46:12
2	26546253	Sniffles2.BND.473S1	N	[hs37d5:15852948[N	60	PASS	PRECISE;SVTYPE=BND;SUPPORT=21;COVERAGE=49,23,60,63,65;STRAND=+-;AF=0.429;CHR2=hs37d5;STDEV_POS=0.000	GT:GQ:DR:DV	0/1:60:28:21
2	26623647	Sniffles2.INS.44S1	N	TCCCTCTGCTGATACTACAAAAAGACCTGTTACCAAAATGCTCCTCAAAAGAAAGGTTCAACTCTGGGAGATGAATGCACACATCACAAAGGAGATTCTCAGAATGCTTCTGTCTGGTTTTTATGTAAAGATATTTCTTTTTCACATAGGCCTGCAATGGGCTCAGAAATATTTCCTATTTCACCAGAGGCTATAAAAGGCTCACACAATACCCTTTGCAGATTAATATGTAAAGACTGTTTCCAAACTTGCTCACATCAAAAGATAGGTTCAACTCTGTGAGATGAATGGACACATCATAAAGAAGTTTCTTAGAATGCTTCTGCCTAGTTTTTATGTGAAGATATTT	60	PASS	PRECISE;SVTYPE=INS;SVLEN=349;END=26623647;SUPPORT=15;COVERAGE=50,46,46,48,50;STRAND=+-;AF=0.326;STDEV_LEN=2.007;STDEV_POS=0.000;SUPPORT_LONG=0	GT:GQ:DR:DV	0/1:60:31:15
2	26878028	Sniffles2.DEL.1E9S1	N	<DEL>	60	PASS	PRECISE;SVTYPE=DEL;SVLEN=-102;END=26878130;SUPPORT=43;COVERAGE=57,60,61,59,59;STRAND=+-;AF=0.717;STDEV_LEN=0.209;STDEV_POS=0.000	GT:GQ:DR:DV	0/1:50:17:43
2	27324056	Sniffles2.DEL.1EAS1	N	<DEL>	60	PASS	PRECISE;SVTYPE=DEL;SVLEN=-544;END=27324600;SUPPORT=34;COVERAGE=48,47,50,50,51;STRAND=+-;AF=0.694;STDEV_LEN=0.000;STDEV_POS=0.000	GT:GQ:DR:DV	0/1:55:15:34
2	27372002	Sniffles2.DUP.37CS1	N	<DUP>	60	PASS	PRECISE;SVTYPE=DUP;SVLEN=3733;END=27375735;SUPPORT=19;COVERAGE=45,47,74,63,62;STRAND=+-;AF=0.275;STDEV_LEN=0.603;STDEV_POS=0.467	GT:GQ:DR:DV	0/1:50:50:19
2	28054058	Sniffles2.INS.46S1	N	ATTTGCACTTTGATTTTTTTTTTTTTTTTTTTTTTTTTTATGGGTGCAGGGTGCTTCGATGTGTTAAAAAAAGTTATACTGCTGTTGTTGATTTTGCCACAAGCGTCTAAAAAAATTTGTATAAATAATAAAAAAATTATTTTTTTTTTTGTTAACAATAATATATCATATAAATATATATTTATATATTAAGTGTTAAAAATTTATTTTCTGTGTTTTTTTGATTCTTTCATTCATTCAACAAAAAAAGAATATATATAATATAGATATATAATACATATATTATAAATATATATAATATAGATATATAAAACATATATTATATTACG	60	PASS	PRECISE;SVTYPE=INS;SVLEN=329;END=28054058;SUPPORT=14;COVERAGE=41,41,43,44,42;STRAND=+-;AF=0.326;STDEV_LEN=1.832;STDEV_POS=0.000;SUPPORT_LONG=0	GT:GQ:DR:DV	0/1:59:29:14
2	28133146	Sniffles2.INS.47S1	N	CACATAATAATTTTTTTTTTTTTTCATTTCTTTCTTTCTTTCTTTTCTTTCTTTCTTTTTCTTTTTCTTTCTATTGTTTCCTGTTGTTTTGGGATGGTGGGGTGATTTCTGTAGCTTTTCCACGTGTGGGTGTTGAATGAGGC	60	PASS	PRECISE;SVTYPE=INS;SVLEN=143;END=28133146;SUPPORT=19;COVERAGE=53,54,53,54,58;STRAND=+-;AF=0.358;STDEV_LEN=0.809;STDEV_POS=0.000;SUPPORT_LONG=0	GT:GQ:DR:DV	0/1:60:34:19
2	29228444	Sniffles2.DEL.1EBS1	N	<DEL>	60	PASS	PRECISE;SVTYPE=DEL;SVLEN=-294;END=29228738;SUPPORT=21;COVERAGE=55,52,52,50,50;STRAND=+-;AF=0.412;STDEV_LEN=0.522;STDEV_POS=0.302	GT:GQ:DR:DV	0/1:60:30:21
2	29999104	Sniffles2.DEL.1ECS1	N	<DEL>	60	PASS	PRECISE;SVTYPE=DEL;SVLEN=-181;END=29999285;SUPPORT=19;COVERAGE=63,62,60,61,58;STRAND=+-;AF=0.311;STDEV_LEN=0.505;STDEV_POS=0.000	GT:GQ:DR:DV	0/1:60:42:19
2	31109890	Sniffles2.INS.4BS1	N	ACGGAAAGAAATTAAAAAAAAAAAAAGATTGTCAGAAATGGAAATCCTAGAAGGTTTTCATGAAGAAGCGAGTGAACAACTGTCAAATTGCTGCTGAGAAAGTTAATGGTAATGTCAGCCGAAAACTGTTAACCTTGACAAGGACAGTTTCTCTGGAGGGATGGGCAGGAGCATGAGGAGGACGTGAGGACAGGCTTACTTACTCATTTGCTTTGGAC	60	PASS	PRECISE;SVTYPE=INS;SVLEN=218;END=31109890;SUPPORT=19;COVERAGE=62,60,60,60,60;STRAND=+-;AF=0.317;STDEV_LEN=0.831;STDEV_POS=0.000;SUPPORT_LONG=0	GT:GQ:DR:DV	0/1:60:41:19
2	31249617	Sniffles2.INV.406S1	N	<INV>	58	PASS	PRECISE;SVTYPE=INV;SVLEN=981;END=31250598;SUPPORT=23;COVERAGE=43,38,54,49,71;STRAND=+;AF=0.333;STDEV_LEN=0.599;STDEV_POS=0.277	GT:GQ:DR:DV	0/1:60:46:23
2	31527424	Sniffles2.INS.4CS1	N	AGTCTGTCTCAAAAAAAGAAAGAAATAAATCCTTATCTCCCTTACTCCTCATATCCAACCAAATCCTATGGCTTCTACAATTGATTGTCCTTATACCTCTTTTTTTTTTTTTTTTGAGACAGAGTCTCGCTCTGTCGCCCAGGCTGGAGTGCAGTGGTGCGATCTCGGCTCACTGTAAGCTCCACCTCCAGGGTTCACGCCATTCTCCTGCCTCCAGCCTCCCGAGTAGCTGGGACTACAGGTGTGTGCCACCACACCCGGCTAATTTTTTTGTATTTTT	60	PASS	PRECISE;SVTYPE=INS;SVLEN=280;END=31527424;SUPPORT=16;COVERAGE=52,46,45,44,47;STRAND=+-;AF=0.356;STDEV_LEN=0.518;STDEV_POS=1.061;SUPPORT_LONG=0	GT:GQ:DR:DV	0/1:60:29:16
2	31527424	Sniffles2.INS.4DS1	N	GGAAGTGGAGCACATAATCATAACAGTATATACTGTGTGTAGAGTATATACTGTGATATAGAGCCAAGGAAACAAAGGTTTGGGGGATAAAGTTCCTTATAACTTTGCAACATTTTTTCTTTTCTTTCTTTCTTTCTTTCTTTCTTAATGTTTTGATTTTATTTATTTTGCTTAAAAAGCAAGTAGACTTAAATTTTTATATAAATACGACACAGGTCCCCCGCAGAGGGGTTCAGCTCAGGGGACGGCGTTGTGCTCCAACTAGCAAGGAGAGTTTTATTTAAAAAAAAGAAAAGATAAATAATGAGTCTGTCTCAAAAAAAGAAAGAAATAAATCCATTATCTCCCTTACTCCTCATATCCAACCAAATCCTATGGCTTCTACAATTGATTGTCCTTCATACCTCTTTTTTTTTTTTTTTTGAGACAGAGTCTCGCTCTGTCGCCCAGGCTGGAGTGCAGTGGGTGCGATCTCGGCTCACTGTAAGCATCCACCTCCAGGGTTCACGCCATTCTCCTGCCTCAGCCTCCCGATAGTGGGACTACAGGTGTGTGCCACCACACCCGGCTAATTTTTTTGTATTTTT	60	PASS	PRECISE;SVTYPE=INS;SVLEN=587;END=31527424;SUPPORT=14;COVERAGE=52,46,45,44,47;STRAND=+-;AF=0.311;STDEV_LEN=1.604;STDEV_POS=0.000;SUPPORT_LONG=0	GT:GQ:DR:DV	0/1:53:31:14
2	31559042	Sniffles2.INS.4ES1	N	GCTAACTCCTTGATGTGGTAGGTAGAAGACTGAGTTCTTTATTGGGTAAGAGTTCTGACCCATTTCTCAGGGCCAGTTGTCTTCCTGCTCTTTATTACCATAACAGAGATTGATATCCAAGAATTAGGGAGTATTCACCGACTGCCTCTGGTTGCAATGTGCAGGACCATAGGTTTAAACCTGAGTGCCCTGTGTTCTTTACTGGGAAGGGACTTACATTCCCAATTACAGGCCAACTAGTTCAAATTTGAGGAGCCTTATGGTAAAGGCAATAGGCCAGGAGGGCTCTAAGTGAATAACTTAATACACACAGATACATAAAAGACCTCCCTTCCACTGCAATTACTTCTCAAGTAGACCCCTCTGGAAATAGCAGTGCGGTAGAGCCGTTAATGTAACCCCCAGTCCAGGTACCTTGAAGCCCAATGTTGGGTTACCCATGGAGGAAACATATCCATGAGCCTGAACACAACTGGGCATTACAACCCTGATTAGCAAAAGTTTCTAAGTATGGACTACTACAGCCACTGGCGTCCCCATGTAATACCCCCATCCTTTGTGTTAAGATAGGTAAAATGGGGAATCACAGATTTAGCCCTGAGGACAGTTAATGAGATATTAGTCACTGCCTACCCAATTAGTTCCTAACCCTTACACAATATTACCAATGCCGAAGATGCTAATTGGTTCCAGTATAGATTTTAAATGAGCTTTATTTTACATATCTTTTACCCCAGACGTCCCAGTATATTTCTGCTTGTTGAATGGACCTGATCCAGACCCTCATGCTATATCCAGTTTACCTGGACTCTTTCCTCCAAGGTCATAGGGACAGTCCTCATCTCTTTGGGATGCATTGACAAAATAATTAAAGGGAACTTATAAGTTAAAAAATGGATCCATTTTACAATAATGTAG	60	PASS	PRECISE;SVTYPE=INS;SVLEN=918;END=31559042;SUPPORT=19;COVERAGE=53,35,36,37,51;STRAND=+-;AF=0.528;STDEV_LEN=3.202;STDEV_POS=0.000;SUPPORT_LONG=0	GT:GQ:DR:DV	0/1:60:17:19
2	31952164	Sniffles2.INS.4FS1	N	AATTTTGTCTTTTAAATCTTTCAACATAAAAAGTAAAATTATAGTCGATTTATAAAGTCTATTTTGATATCTCACTATTTTGAAGCCCCATATATACCTGTTCTGTTTTTGTTTTCTCTTGTTTGCTATTCGATTTGTCTTATAATATCTGGCTTAATGTTTTATTAAGGTTTCTGATATTAATTTGCAAAACTTTTATAAAAAATAAACTTCCAATACTAGGATAATGTTACAATGTCATCTTTTCAAAAATTATTTCCAGTTACTTTCTGCCAGGTACAAGCCTGTGTGCGCGTTCCTTCTGTTTGACACATCGCGCATAGTTCTCCCGGAAACGTCACACGCACCC	60	PASS	PRECISE;SVTYPE=INS;SVLEN=348;END=31952164;SUPPORT=11;COVERAGE=43,46,46,45,50;STRAND=+-;AF=0.239;STDEV_LEN=3.552;STDEV_POS=0.378;SUPPORT_LONG=0	GT:GQ:DR:DV	0/1:12:35:11
2	32748990	Sniffles2.INV.408S1	N	<INV>	60	GT	PRECISE;SVTYPE=INV;SVLEN=2956;END=32751946;SUPPORT=9;COVERAGE=52,50,41,37,51;STRAND=+;AF=0.161;STDEV_LEN=0.000;STDEV_POS=0.000	GT:GQ:DR:DV	0/0:41:47:9
2	32749892	Sniffles2.INV.409S1	N	<INV>	60	PASS	PRECISE;SVTYPE=INV;SVLEN=857;END=32750749;SUPPORT=16;COVERAGE=64,43,44,38,37;STRAND=-;AF=0.276;STDEV_LEN=0.000;STDEV_POS=0.000	GT:GQ:DR:DV	0/1:42:42:16
2	32837434	Sniffles2.DEL.1EES1	N	<DEL>	60	PASS	PRECISE;SVTYPE=DEL;SVLEN=-197;END=32837631;SUPPORT=15;COVERAGE=46,43,42,45,44;STRAND=+-;AF=0.349;STDEV_LEN=0.000;STDEV_POS=0.000	GT:GQ:DR:DV	0/1:60:28:15
2	32996345	Sniffles2.INV.40BS1	N	<INV>	52	GT	PRECISE;SVTYPE=INV;SVLEN=2951;END=32999296;SUPPORT=12;COVERAGE=57,57,59,40,62;STRAND=+;AF=0.182;STDEV_LEN=0.000;STDEV_POS=0.000	GT:GQ:DR:DV	0/0:30:54:12
2	32996346	Sniffles2.INV.40AS1	N	<INV>	60	GT	PRECISE;SVTYPE=INV;SVLEN=2032;END=32998378;SUPPORT=6;COVERAGE=57,57,44,37,38;STRAND=-;AF=0.118;STDEV_LEN=0.500;STDEV_POS=0.500	GT:GQ:DR:DV	0/0:60:45:6
2	32997157	Sniffles2.INV.40CS1	N	<INV>	58	PASS	PRECISE;SVTYPE=INV;SVLEN=1220;END=32998377;SUPPORT=21;COVERAGE=63,43,59,37,38;STRAND=-;AF=0.350;STDEV_LEN=0.000;STDEV_POS=0.000	GT:GQ:DR:DV	0/1:60:39:21
2	33225619	Sniffles2.DUP.381S1	N	<DUP>	58	PASS	PRECISE;SVTYPE=DUP;SVLEN=1647;END=33227266;SUPPORT=33;COVERAGE=53,55,78,52,53;STRAND=+-;AF=0.418;STDEV_LEN=0.000;STDEV_POS=0.000	GT:GQ:DR:DV	0/1:60:46:33
2	33765955	Sniffles2.DEL.1F0S1	N	<DEL>	60	PASS	PRECISE;SVTYPE=DEL;SVLEN=-6569;END=33772524;SUPPORT=25;COVERAGE=57,45,46,54,74;STRAND=+-;AF=0.521;STDEV_LEN=0.480;STDEV_POS=0.000	GT:GQ:DR:DV	0/1:60:23:25
2	34015402	Sniffles2.INS.56S1	N	AGGTCTATGCCTATTACCTGGGTGAGGAAATAATCTGCACACCAAACCCCCGTGAACTTGCTAATTTACCTTGATATGACAAATAGCCGTGGACCCGAATCTGAAGTACAAATTAAGGAAAAAA	60	PASS	PRECISE;SVTYPE=INS;SVLEN=124;END=34015402;SUPPORT=17;COVERAGE=72,69,68,67,70;STRAND=+-;AF=0.250;STDEV_LEN=0.707;STDEV_POS=0.000;SUPPORT_LONG=0	GT:GQ:DR:DV	0/1:27:51:17
2	34200383	Sniffles2.DEL.1F1S1	N	<DEL>	60	PASS	PRECISE;SVTYPE=DEL;SVLEN=-117;END=34200500;SUPPORT=39;COVERAGE=51,50,52,52,46;STRAND=+-;AF=0.765;STDEV_LEN=12.646;STDEV_POS=3.270	GT:GQ:DR:DV	0/1:11:12:39
2	34467421	Sniffles2.INS.58S1	N	TATGTGTGTGTGTGTGTTAATTTACGTTTAAGTGTGTATTTTTTTTAACTGAGGTGGGAGGATACAAAACAAATCAAGTTATAAGAAAGAGGAAGTTCGATATCTATAAATATATAGATCTATATATTTCATCAATTTTGGATTCACACAAGTCCCACATTCTAGCA	60	PASS	PRECISE;SVTYPE=INS;SVLEN=167;END=34467421;SUPPORT=19;COVERAGE=40,42,44,44,54;STRAND=+-;AF=0.432;STDEV_LEN=0.688;STDEV_POS=0.000;SUPPORT_LONG=0	GT:GQ:DR:DV	0/1:60:25:19
2	34467432	Sniffles2.INS.59S1	N	CGCTGTCTTTTTGTTTGTCTGTGCCCTGCCCCCAGGGTGGAGCCTACAGAGGCAAGGCAGGCGTCCCTTGAGCTGTTGGTGGGCTCCACCCAGTTCGAGCTTCCCGGCTGCTTTGTTTACCTAAGCAAGCCTGGGCAATGGCGGGCGCCCCCCCCCAGCCTCGCTCCGCGCTTGCAAGTTTGATCTCAGACTGCTGTGCTCAGCAATCACGGATTCCGTGGGCGTAGGACCCTCCCGGAGCCAGGTGGGGATATAGTCTCGTGGTGCG	60	GT	PRECISE;SVTYPE=INS;SVLEN=267;END=34467432;SUPPORT=8;COVERAGE=40,42,44,44,54;STRAND=+-;AF=0.182;STDEV_LEN=0.957;STDEV_POS=0.000;SUPPORT_LONG=0	GT:GQ:DR:DV	0/0:20:36:8
2	34505291	Sniffles2.DUP.382S1	N	<DUP>	57	GT	PRECISE;SVTYPE=DUP;SVLEN=1058;END=34506349;SUPPORT=11;COVERAGE=56,58,60,49,53;STRAND=+-;AF=0.177;STDEV_LEN=0.000;STDEV_POS=0.000	GT:GQ:DR:DV	0/0:32:51:11
2	34545264	Sniffles2.DEL.1F2S1	N	<DEL>	60	PASS	PRECISE;SVTYPE=DEL;SVLEN=-745;END=34546009;SUPPORT=18;COVERAGE=53,45,49,52,57;STRAND=+-;AF=0.367;STDEV_LEN=0.000;STDEV_POS=0.000	GT:GQ:DR:DV	0/1:60:31:18
2	34643660	Sniffles2.DEL.1F3S1	N	<DEL>	60	PASS	PRECISE;SVTYPE=DEL;SVLEN=-314;END=34643974;SUPPORT=15;COVERAGE=60,56,56,56,61;STRAND=+-;AF=0.268;STDEV_LEN=0.000;STDEV_POS=0.000	GT:GQ:DR:DV	0/1:35:41:15
2	34797638	Sniffles2.DEL.1F4S1	N	<DEL>	60	PASS	PRECISE;SVTYPE=DEL;SVLEN=-3857;END=34801495;SUPPORT=10;COVERAGE=43,40,42,41,46;STRAND=+-;AF=0.244;STDEV_LEN=0.000;STDEV_POS=0.000	GT:GQ:DR:DV	0/1:13:31:10
2	34828922	Sniffles2.DEL.1F6S1	N	<DEL>	60	PASS	PRECISE;SVTYPE=DEL;SVLEN=-329;END=34829251;SUPPORT=39;COVERAGE=50,52,52,52,60;STRAND=+-;AF=0.750;STDEV_LEN=6.478;STDEV_POS=0.512	GT:GQ:DR:DV	0/1:21:13:39
2	34921795	Sniffles2.DUP.383S1	N	<DUP>	60	PASS	PRECISE;SVTYPE=DUP;SVLEN=2228;END=34924023;SUPPORT=22;COVERAGE=46,50,78,64,67;STRAND=+-;AF=0.301;STDEV_LEN=0.000;STDEV_POS=0.000	GT:GQ:DR:DV	0/1:60:51:22
2	35678716	Sniffles2.DEL.1F7S1	N	<DEL>	60	PASS	PRECISE;SVTYPE=DEL;SVLEN=-343;END=35679059;SUPPORT=21;COVERAGE=51,55,61,61,66;STRAND=+-;AF=0.356;STDEV_LEN=0.000;STDEV_POS=0.000	GT:GQ:DR:DV	0/1:60:38:21
2	36090524	Sniffles2.DEL.1F8S1	N	<DEL>	60	PASS	PRECISE;SVTYPE=DEL;SVLEN=-291;END=36090815;SUPPORT=22;COVERAGE=63,60,60,60,57;STRAND=+-;AF=0.367;STDEV_LEN=0.000;STDEV_POS=0.000	GT:GQ:DR:DV	0/1:60:38:22
2	36732536	Sniffles2.DEL.1FDS1	N	<DEL>	60	PASS	PRECISE;SVTYPE=DEL;SVLEN=-329;END=36732865;SUPPORT=17;COVERAGE=58,54,54,55,55;STRAND=+-;AF=0.315;STDEV_LEN=0.000;STDEV_POS=0.000	GT:GQ:DR:DV	0/1:60:37:17
2	36899518	Sniffles2.INS.60S1	N	CTAAAGGGCATCTGCAAAACTCAATAGTGCCCCATTGTGGAACTGTGGGACAACTGACAGCTAATCCAGGCTTTGCTATTCTTTCTTCTGTTTTGTTTTCTTTATAAGATAAACTTTCTCTAGTTTAGAAACTACAACTAAATTTCTTTAGGTGTTAACAAAAACAAAGAACCAATCATATCCATGAATATGTAAATATACTTAAGAAGAATGTATATTTCTTAGAAACAAAATGCTTTTAATATTTCCTAACTTGTTACTTTAATGACTATTCCAAAGAGTAAAGAGAAAATAAACGCTACTTGTCAAAAGTACTGCCTTAATTTTTTCTACATATCGTGCCCCAAAGGTAAGTACATTAAAAACTATAAAAAGAACATAGGCGATATCACAGAAAAATCTCTTCTTCTAAGGAAGTGGGAGGAAAATAGTTATAAAATATAATGGCACCTTATTTTCAAGCTTCATCTCATGATTGAAACAATTAAATTTTAAGAGACAGTATATATCATAATTCACACGCATATTTTTTATATTTTTACATTTCTAAAGAGAAAGCATAGACTTGTTCATGTCTCCAAAGTTTCAGGCCCAATTAATACCATTTAAAAGAAGATTGTGATATATTTGAAGTAAGATTATACAAAACATATACTCAGCTTTTTAGTGAGGAATTGTTATTTCCATTTAAAGAAAACTATGTATTACATAATTAATTTACGAGAAATCAACTTAGTGCCTTTTAGGTGATCATTTGTGTCAAGGGTTCCCTTTC	60	GT	IMPRECISE;SVTYPE=INS;SVLEN=779;END=36899518;SUPPORT=7;COVERAGE=59,55,59,59,51;STRAND=+-;AF=0.119;STDEV_LEN=1.643;STDEV_POS=152.100;SUPPORT_LONG=0	GT:GQ:DR:DV	0/0:60:52:7
2	36955665	Sniffles2.DEL.1FES1	N	<DEL>	60	PASS	PRECISE;SVTYPE=DEL;SVLEN=-296;END=36955961;SUPPORT=12;COVERAGE=45,46,45,42,47;STRAND=+-;AF=0.273;STDEV_LEN=0.000;STDEV_POS=0.000	GT:GQ:DR:DV	0/1:30:32:12
2	36986225	Sniffles2.DUP.386S1	N	<DUP>	60	PASS	PRECISE;SVTYPE=DUP;SVLEN=4805;END=36991030;SUPPORT=19;COVERAGE=46,44,81,53,48;STRAND=+-;AF=0.306;STDEV_LEN=0.000;STDEV_POS=0.000	GT:GQ:DR:DV	0/1:60:43:19
2	36986500	Sniffles2.DUP.387S1	N	<DUP>	60	PASS	PRECISE;SVTYPE=DUP;SVLEN=4530;END=36991030;SUPPORT=14;COVERAGE=48,42,81,53,48;STRAND=+-;AF=0.241;STDEV_LEN=0.000;STDEV_POS=0.000	GT:GQ:DR:DV	0/1:17:44:14
2	37346918	Sniffles2.DEL.1FFS1	N	<DEL>	60	PASS	PRECISE;SVTYPE=DEL;SVLEN=-2125;END=37349043;SUPPORT=16;COVERAGE=50,46,47,43,45;STRAND=+-;AF=0.356;STDEV_LEN=0.000;STDEV_POS=0.000	GT:GQ:DR:DV	0/1:60:29:16
2	37393107	Sniffles2.INS.61S1	N	CCTTATTTTCTTCTTCTTTCTTCTTCTTTAAATGTAATATATATATATATTATACTGAGATTATATATTTATACTCACACACAACATTTTTACACAGAGACTTAAACATTTTGGTGAATTATTCATGTGTAGGAGTTGTTGTTTAATAACCGGGTGCGGTAACTTCGTGTATACAGTACTGCTCTGTGGTGGTGTTTGGTGCAGTTGTTTTCCTTTAGTCTTTAGAGGAGGGAGGGAGATCAGAAAACTACACGTAGTGTAGTTTATGTCTATCATCTATCTAATCATCTATCTAATCTACAAACATTTTTTTTTTTTTTTTTTTTTTTTTTGAGACGGAGTCTCGCTCTGTCGCCCGGGCCGGACTGCGGACTGCAGTGGCGCAATCTCGGCTCACTGCAAGCTCCGCTTCCCGGGTTCCGCCATTCTCCTGCCTCAGCCTCCCGAGTAGCTGGGACTACAGGCGCCCGCCACCGCGCCCGGCTAATTTTTTGTATTTTTAGTAGAACGGGGTTTCACCTTGTTAGCCAGGATGGTCTCGATCTCTTGACCTCATGATCCACCCGCCTCGGCCTCCCAAAGTGCTGGGATTACAGGCGTGAGCCACCGCGCCCGGCCGATATTTGTCTTTGACACACACACACTCAACTGGCAATGGGGTTTTTTTTAACAAAGTCTCTATATTTTATATTTTTATATATTATATTATATATGATATATATTTTTATGACTTTATTTTTTTTCACAAAGAGGGAGGGAAGGAAGGAAGGAAGGAAGTAA	60	PASS	PRECISE;SVTYPE=INS;SVLEN=781;END=37393107;SUPPORT=11;COVERAGE=45,31,32,32,53;STRAND=+-;AF=0.344;STDEV_LEN=2.360;STDEV_POS=0.000;SUPPORT_LONG=0	GT:GQ:DR:DV	0/1:51:21:11
2	37985731	Sniffles2.DUP.388S1	N	<DUP>	58	PASS	PRECISE;SVTYPE=DUP;SVLEN=3711;END=37989442;SUPPORT=28;COVERAGE=61,62,76,53,45;STRAND=+-;AF=0.354;STDEV_LEN=0.000;STDEV_POS=0.000	GT:GQ:DR:DV	0/1:60:51:28
2	39071496	Sniffles2.DEL.200S1	N	<DEL>	60	PASS	PRECISE;SVTYPE=DEL;SVLEN=-309;END=39071805;SUPPORT=15;COVERAGE=47,44,44,47,45;STRAND=+-;AF=0.333;STDEV_LEN=0.000;STDEV_POS=0.000	GT:GQ:DR:DV	0/1:60:30:15
2	39623773	Sniffles2.DEL.201S1	N	<DEL>	58	PASS	PRECISE;SVTYPE=DEL;SVLEN=-1520;END=39625293;SUPPORT=19;COVERAGE=46,45,51,52,55;STRAND=+-;AF=0.388;STDEV_LEN=0.000;STDEV_POS=0.000	GT:GQ:DR:DV	0/1:60:30:19
2	40332850	Sniffles2.DUP.389S1	N	<DUP>	60	PASS	PRECISE;SVTYPE=DUP;SVLEN=5218;END=40338068;SUPPORT=21;COVERAGE=55,53,69,51,54;STRAND=+-;AF=0.309;STDEV_LEN=0.000;STDEV_POS=0.000	GT:GQ:DR:DV	0/1:60:47:21
2	40446810	Sniffles2.DEL.202S1	N	<DEL>	60	PASS	PRECISE;SVTYPE=DEL;SVLEN=-414;END=40447224;SUPPORT=14;COVERAGE=52,50,50,48,48;STRAND=+-;AF=0.286;STDEV_LEN=0.000;STDEV_POS=0.000	GT:GQ:DR:DV	0/1:42:35:14
2	40978129	Sniffles2.DEL.203S1	N	<DEL>	60	PASS	PRECISE;SVTYPE=DEL;SVLEN=-324;END=40978453;SUPPORT=19;COVERAGE=46,44,44,43,43;STRAND=+-;AF=0.432;STDEV_LEN=0.000;STDEV_POS=0.000	GT:GQ:DR:DV	0/1:60:25:19
2	41238644	Sniffles2.DUP.38AS1	N	<DUP>	60	GT	PRECISE;SVTYPE=DUP;SVLEN=1437;END=41240081;SUPPORT=6;COVERAGE=41,46,45,38,40;STRAND=+-;AF=0.130;STDEV_LEN=0.000;STDEV_POS=0.000	GT:GQ:DR:DV	0/0:51:40:6
2	41239458	Sniffles2.DEL.204S1	N	<DEL>	60	PASS	PRECISE;SVTYPE=DEL;SVLEN=-5591;END=41245049;SUPPORT=23;COVERAGE=52,45,42,44,58;STRAND=+-;AF=0.523;STDEV_LEN=0.480;STDEV_POS=0.000	GT:GQ:DR:DV	0/1:60:21:23
2	41785050	Sniffles2.INV.40ES1	N	<INV>	57	GT	PRECISE;SVTYPE=INV;SVLEN=2050;END=41787100;SUPPORT=10;COVERAGE=47,30,34,38,52;STRAND=-;AF=0.182;STDEV_LEN=1.633;STDEV_POS=0.000	GT:GQ:DR:DV	0/0:25:45:10
2	41785933	Sniffles2.INV.410S1	N	<INV>	60	PASS	PRECISE;SVTYPE=INV;SVLEN=1163;END=41787096;SUPPORT=12;COVERAGE=29,32,44,38,52;STRAND=+;AF=0.261;STDEV_LEN=1.225;STDEV_POS=1.225	GT:GQ:DR:DV	0/1:25:34:12
2	41786947	Sniffles2.DUP.38BS1	N	<DUP>	55	GT	PRECISE;SVTYPE=DUP;SVLEN=1020;END=41787967;SUPPORT=9;COVERAGE=43,37,53,49,43;STRAND=+-;AF=0.180;STDEV_LEN=3.130;STDEV_POS=0.000	GT:GQ:DR:DV	0/0:24:41:9
2	41973231	Sniffles2.DEL.206S1	N	<DEL>	60	PASS	IMPRECISE;SVTYPE=DEL;SVLEN=-2646;END=41975877;SUPPORT=39;COVERAGE=59,56,57,54,58;STRAND=+-;AF=0.696;STDEV_LEN=81.732;STDEV_POS=4.489	GT:GQ:DR:DV	0/1:60:17:39
2	42346300	Sniffles2.DEL.207S1	N	<DEL>	60	PASS	PRECISE;SVTYPE=DEL;SVLEN=-1063;END=42347363;SUPPORT=39;COVERAGE=63,59,57,54,62;STRAND=+-;AF=0.684;STDEV_LEN=1.990;STDEV_POS=22.259	GT:GQ:DR:DV	0/1:60:18:39
2	43024046	Sniffles2.INS.67S1	N	ATGGCGTGAACCCGGGAGGCGGAGCTTGCAGTGAGCCGAGATCCCGCCACTGACTCCAGCCTGGCGACAGAGCGAGACTCCGTCCCAAAAAAAAAAAAAAAAAAAAAATAACATAATTTTTTTTTTTTTTTTAATTTATTATTTGATGATTATTATTATTATTTTAACTCAGAGGTGTTTTATTTATTAACGAGGACGGGGCAGGGAGGCGAGGACGGGGCAGGGAGGAAATTTATATTTTCCTGTAATCCCCAGCACTTTGGAGGCCCCGAGGCGGGCGGATCACGAGGTCAGGAGATCGAGACCATCCCGGCTAAAACGGTGAAACCCC	60	PASS	PRECISE;SVTYPE=INS;SVLEN=331;END=43024046;SUPPORT=15;COVERAGE=42,44,44,43,48;STRAND=+-;AF=0.341;STDEV_LEN=1.481;STDEV_POS=0.000;SUPPORT_LONG=0	GT:GQ:DR:DV	0/1:60:29:15
2	43359716	Sniffles2.DEL.208S1	N	<DEL>	60	PASS	PRECISE;SVTYPE=DEL;SVLEN=-177;END=43359893;SUPPORT=21;COVERAGE=51,52,50,50,52;STRAND=+-;AF=0.412;STDEV_LEN=0.000;STDEV_POS=0.000	GT:GQ:DR:DV	0/1:60:30:21
2	43451297	Sniffles2.DUP.38CS1	N	<DUP>	60	PASS	PRECISE;SVTYPE=DUP;SVLEN=3813;END=43455110;SUPPORT=22;COVERAGE=58,55,72,42,44;STRAND=+-;AF=0.344;STDEV_LEN=0.000;STDEV_POS=0.000	GT:GQ:DR:DV	0/1:60:42:22
2	44237953	Sniffles2.INS.68S1	N	GTGTGAAAAAAAAAAAAAAAGAACACACACACAACCACACACACAGTCTAATTTTTTTTTTTTTTTTTTTTTGAGACGGAGTCCTC	60	PASS	PRECISE;SVTYPE=INS;SVLEN=86;END=44237953;SUPPORT=43;COVERAGE=52,60,60,59,56;STRAND=+-;AF=0.717;STDEV_LEN=0.689;STDEV_POS=0.000;SUPPORT_LONG=0	GT:GQ:DR:DV	0/1:50:17:43
2	44466921	Sniffles2.DEL.20AS1	N	<DEL>	58	PASS	PRECISE;SVTYPE=DEL;SVLEN=-1628;END=44468549;SUPPORT=13;COVERAGE=54,45,43,47,51;STRAND=+-;AF=0.289;STDEV_LEN=0.000;STDEV_POS=0.000	GT:GQ:DR:DV	0/1:40:32:13
2	44467099	Sniffles2.DEL.209S1	N	<DEL>	60	PASS	PRECISE;SVTYPE=DEL;SVLEN=-973;END=44468072;SUPPORT=15;COVERAGE=54,46,43,42,45;STRAND=+-;AF=0.341;STDEV_LEN=0.000;STDEV_POS=0.000	GT:GQ:DR:DV	0/1:60:29:15
2	44545271	Sniffles2.INV.412S1	N	<INV>	59	PASS	PRECISE;SVTYPE=INV;SVLEN=1030;END=44546301;SUPPORT=26;COVERAGE=56,35,55,35,57;STRAND=+-;AF=0.377;STDEV_LEN=0.000;STDEV_POS=0.000	GT:GQ:DR:DV	0/1:60:43:26
2	44635873	Sniffles2.DEL.20BS1	N	<DEL>	60	PASS	PRECISE;SVTYPE=DEL;SVLEN=-840;END=44636713;SUPPORT=14;COVERAGE=46,42,41,42,48;STRAND=+-;AF=0.333;STDEV_LEN=0.000;STDEV_POS=0.000	GT:GQ:DR:DV	0/1:60:28:14
2	44816087	Sniffles2.DEL.20CS1	N	<DEL>	60	PASS	PRECISE;SVTYPE=DEL;SVLEN=-85;END=44816172;SUPPORT=18;COVERAGE=53,50,48,51,51;STRAND=+-;AF=0.360;STDEV_LEN=0.527;STDEV_POS=1.780	GT:GQ:DR:DV	0/1:60:32:18
2	45270469	Sniffles2.INV.413S1	N	<INV>	55	GT	PRECISE;SVTYPE=INV;SVLEN=2870;END=45273339;SUPPORT=7;COVERAGE=55,58,50,36,48;STRAND=+;AF=0.125;STDEV_LEN=0.000;STDEV_POS=0.000	GT:GQ:DR:DV	0/0:60:49:7
2	45271153	Sniffles2.INV.414S1	N	<INV>	60	PASS	PRECISE;SVTYPE=INV;SVLEN=1220;END=45272373;SUPPORT=15;COVERAGE=55,44,51,32,33;STRAND=-;AF=0.288;STDEV_LEN=0.000;STDEV_POS=0.000	GT:GQ:DR:DV	0/1:46:37:15
2	45641736	Sniffles2.DEL.20ES1	N	<DEL>	60	PASS	PRECISE;SVTYPE=DEL;SVLEN=-923;END=45642659;SUPPORT=16;COVERAGE=53,53,52,50,53;STRAND=+-;AF=0.308;STDEV_LEN=0.518;STDEV_POS=0.000	GT:GQ:DR:DV	0/1:59:36:16
2	46433170	Sniffles2.DEL.20FS1	N	<DEL>	60	PASS	PRECISE;SVTYPE=DEL;SVLEN=-1527;END=46434697;SUPPORT=26;COVERAGE=49,37,39,42,47;STRAND=+-;AF=0.667;STDEV_LEN=0.000;STDEV_POS=0.000	GT:GQ:DR:DV	0/1:57:13:26
2	46909938	Sniffles2.DEL.210S1	N	<DEL>	60	PASS	PRECISE;SVTYPE=DEL;SVLEN=-724;END=46910662;SUPPORT=28;COVERAGE=61,50,48,46,47;STRAND=+-;AF=0.583;STDEV_LEN=0.000;STDEV_POS=0.000	GT:GQ:DR:DV	0/1:60:20:28
2	47026143	Sniffles2.DEL.211S1	N	<DEL>	60	PASS	PRECISE;SVTYPE=DEL;SVLEN=-459;END=47026602;SUPPORT=14;COVERAGE=57,56,55,57,59;STRAND=+-;AF=0.250;STDEV_LEN=0.000;STDEV_POS=0.000	GT:GQ:DR:DV	0/1:22:42:14
2	48783721	Sniffles2.BND.477S1	N	N[10:22143785[	60	GT	PRECISE;SVTYPE=BND;SUPPORT=11;COVERAGE=125,114,109,50,49;STRAND=+-;AF=0.121;CHR2=10;STDEV_POS=0.378	GT:GQ:DR:DV	0/0:60:80:11
2	48851175	Sniffles2.DEL.212S1	N	<DEL>	60	PASS	PRECISE;SVTYPE=DEL;SVLEN=-6766;END=48857941;SUPPORT=18;COVERAGE=43,39,45,50,53;STRAND=+-;AF=0.400;STDEV_LEN=0.000;STDEV_POS=0.000	GT:GQ:DR:DV	0/1:60:27:18
2	49354945	Sniffles2.DEL.214S1	N	<DEL>	60	PASS	PRECISE;SVTYPE=DEL;SVLEN=-138;END=49355083;SUPPORT=35;COVERAGE=56,59,61,61,68;STRAND=+-;AF=0.583;STDEV_LEN=15.458;STDEV_POS=2.447	GT:GQ:DR:DV	0/1:60:25:35
2	49626781	Sniffles2.DEL.215S1	N	<DEL>	60	PASS	PRECISE;SVTYPE=DEL;SVLEN=-3852;END=49630633;SUPPORT=16;COVERAGE=54,50,49,42,47;STRAND=+-;AF=0.340;STDEV_LEN=0.000;STDEV_POS=0.000	GT:GQ:DR:DV	0/1:60:31:16
2	50027567	Sniffles2.DUP.38DS1	N	<DUP>	60	GT	PRECISE;SVTYPE=DUP;SVLEN=822;END=50028389;SUPPORT=7;COVERAGE=58,64,63,58,59;STRAND=+-;AF=0.106;STDEV_LEN=0.837;STDEV_POS=0.000	GT:GQ:DR:DV	0/0:60:59:7
2	50027911	Sniffles2.INS.69S1	N	TCCCACTCCAATGTATTTGTTCCTACTGAAAGCCAAAGTGACCTTCCTAAAGGACGTACTCAATTATTTCACTATCCCAACCTAAAAGCAGATAAACCATAAGATAGTTTAAGCAGAAATAACTTTATTAAAAATAATTAAACAACAACAGACCAGATATATTAGGACAGAAAGGCTAATCAGGCTTAGAGACTATATCAACAGGAGGAAAATAAATTTCTGAATTTACCACCCAACTGCTCTTGCAGAGACTCTGTCTCTGCTTATTGCTAGTCACAGCAAAGATCACCAGCCCTGGACACTACAAGATGCCACTGCTAGCCCTTCAGTTTTCTGTCACTGTTTTTTGTTGTGTTGTTTTTTCCCTCCCCGAGACGGAGTCTTGCTCTGTCACTCAGGCTGGAGTGGAATGGTGCAATCTCAGCCCATTGCAGCTTCCGCCTCCAGGGTTCAAGCAATTCCAATGCTGGCTGCTTCTTGCCCAGGCACAAGACACACTTTGAATCATCTTCTCCAGTATTTATTTTATTGTTTGCCTCCTCCATTCTCCATGAGAACAGCTTCGTCATCTTACTCATTTACTGATTATTATTCTCCAGGCACCTGGAATCATCTCTAGACATTAAAAATAAATAAATACCTGAAAATAAATGAATAAATCTTGATGTAGAAGGATAAAATGCAGGAGAGTGCACATGGATAACTTTAGGGCATTACTGTACATTAAGTTATGAGATGAGTTAATTTCATTGATTCGCATCCCTTGCTTCCACCTTGCTCAGGCCCCCGGAATTCTGACTCAACCCACTGCAATGACCCTGCCCTGGATCTTGT	60	PASS	IMPRECISE;SVTYPE=INS;SVLEN=828;END=50027911;SUPPORT=17;COVERAGE=64,64,63,61,58;STRAND=+-;AF=0.270;STDEV_LEN=2.088;STDEV_POS=177.806;SUPPORT_LONG=0	GT:GQ:DR:DV	0/1:41:46:17
2	50294985	Sniffles2.INV.416S1	N	<INV>	58	GT	PRECISE;SVTYPE=INV;SVLEN=3069;END=50298054;SUPPORT=13;COVERAGE=70,65,57,33,52;STRAND=+;AF=0.194;STDEV_LEN=0.000;STDEV_POS=0.000	GT:GQ:DR:DV	0/0:20:54:13
2	50295893	Sniffles2.INV.417S1	N	<INV>	57	GT	PRECISE;SVTYPE=INV;SVLEN=1187;END=50297080;SUPPORT=12;COVERAGE=65,49,56,43,40;STRAND=-;AF=0.207;STDEV_LEN=0.408;STDEV_POS=0.000	GT:GQ:DR:DV	0/0:8:46:12
2	50473378	Sniffles2.DEL.216S1	N	<DEL>	60	PASS	PRECISE;SVTYPE=DEL;SVLEN=-7633;END=50481011;SUPPORT=21;COVERAGE=66,54,44,47,55;STRAND=+-;AF=0.438;STDEV_LEN=0.522;STDEV_POS=0.000	GT:GQ:DR:DV	0/1:60:27:21
2	50814530	Sniffles2.INV.418S1	N	<INV>	58	GT	PRECISE;SVTYPE=INV;SVLEN=1969;END=50816499;SUPPORT=10;COVERAGE=48,39,53,40,48;STRAND=+-;AF=0.189;STDEV_LEN=0.000;STDEV_POS=0.000	GT:GQ:DR:DV	0/0:19:43:10
2	50816500	Sniffles2.DEL.217S1	N	<DEL>	60	GT	PRECISE;SVTYPE=DEL;SVLEN=-106;END=50816606;SUPPORT=9;COVERAGE=54,42,40,46,47;STRAND=+-;AF=0.209;STDEV_LEN=0.548;STDEV_POS=0.894	GT:GQ:DR:DV	0/0:4:34:9
2	51009200	Sniffles2.DEL.218S1	N	<DEL>	60	PASS	PRECISE;SVTYPE=DEL;SVLEN=-6802;END=51016002;SUPPORT=45;COVERAGE=48,36,42,35,55;STRAND=+-;AF=1.000;STDEV_LEN=0.000;STDEV_POS=0.000	GT:GQ:DR:DV	1/1:60:0:45
2	51430680	Sniffles2.INS.6BS1	N	GTGTGTATAGATAGAGATTTTTTTTCTTAAAGTTTAAAACTTTTTTAATAATCGAAGTTTTCATTATATATATATATATATATATATAATTTCATTAAAAAAATTTACGAATTTTTACACACACATTTTCTTTCTACAATTTTCCCACACACAACTTTTCAATAAAAGACATTTTAAACACACACACAAAAAAAACACACACACAAAAAAAGAAAGCACATTTTATATATTTTATATATATATATATCTCGGGAGGCTGAGGCAGGAGAATGGCGTGAACCCAGGAGGCGGAGCTTGCAGTGAGCCAAGATCATGCCACTGCACCACTCCAGCCTGGGAGACAGAGCAAGACTCCATCTCAA	60	PASS	PRECISE;SVTYPE=INS;SVLEN=362;END=51430680;SUPPORT=36;COVERAGE=50,47,48,46,48;STRAND=+-;AF=0.750;STDEV_LEN=1.383;STDEV_POS=0.000;SUPPORT_LONG=0	GT:GQ:DR:DV	0/1:19:12:36
2	51973831	Sniffles2.DEL.219S1	N	<DEL>	60	PASS	PRECISE;SVTYPE=DEL;SVLEN=-397;END=51974228;SUPPORT=38;COVERAGE=51,52,53,49,55;STRAND=+-;AF=0.745;STDEV_LEN=1.875;STDEV_POS=3.426	GT:GQ:DR:DV	0/1:24:13:38
2	52008687	Sniffles2.INV.41BS1	N	<INV>	58	PASS	PRECISE;SVTYPE=INV;SVLEN=1014;END=52009701;SUPPORT=18;COVERAGE=32,34,52,41,49;STRAND=+;AF=0.367;STDEV_LEN=1.524;STDEV_POS=1.524	GT:GQ:DR:DV	0/1:60:31:18
2	52162900	Sniffles2.DEL.21AS1	N	<DEL>	60	GT	PRECISE;SVTYPE=DEL;SVLEN=-661;END=52163561;SUPPORT=12;COVERAGE=58,59,63,64,66;STRAND=+-;AF=0.194;STDEV_LEN=0.000;STDEV_POS=0.000	GT:GQ:DR:DV	0/0:19:50:12
2	52825694	Sniffles2.DEL.21BS1	N	<DEL>	60	PASS	PRECISE;SVTYPE=DEL;SVLEN=-167;END=52825861;SUPPORT=32;COVERAGE=54,51,51,50,50;STRAND=+-;AF=0.627;STDEV_LEN=0.000;STDEV_POS=0.000	GT:GQ:DR:DV	0/1:60:19:32
2	53153549	Sniffles2.INS.6CS1	N	ATATTAACAAATTAATTTAATAAAGATAAGAAAAGCTTTAAATTTGTGTGTTTTAGTGTGTGTGTGTGTGGTGTTCTGATAGATAACACACGTTTGTTTTTATTTTTTAACGTATAGATATATATATTAAAAAAAAAACAGAAGTTCCCTCCATTGGGTGCCATATACATATATATTTTAACTTTCTTTCTTTCTTTCTTTCTTTCTTTCTTTCTTTCTTTCTTTGAGAGAGAATTCGGTTATATTAAGAGAAAACAACCTTCCTTCACACTTTTAAAATAAATAAATGTGTTATCTATCAGTACTTAGCCAGTTTAAAATAAA	60	PASS	PRECISE;SVTYPE=INS;SVLEN=324;END=53153549;SUPPORT=16;COVERAGE=51,48,48,48,54;STRAND=+-;AF=0.333;STDEV_LEN=1.195;STDEV_POS=0.000;SUPPORT_LONG=0	GT:GQ:DR:DV	0/1:60:32:16
2	53249473	Sniffles2.DEL.21DS1	N	<DEL>	60	PASS	PRECISE;SVTYPE=DEL;SVLEN=-3131;END=53252604;SUPPORT=33;COVERAGE=56,39,39,37,46;STRAND=+-;AF=0.868;STDEV_LEN=0.000;STDEV_POS=0.000	GT:GQ:DR:DV	1/1:41:5:33
2	53557924	Sniffles2.DUP.391S1	N	<DUP>	55	PASS	PRECISE;SVTYPE=DUP;SVLEN=2137;END=53560061;SUPPORT=15;COVERAGE=50,46,54,51,46;STRAND=+-;AF=0.254;STDEV_LEN=0.000;STDEV_POS=0.000	GT:GQ:DR:DV	0/1:27:44:15
2	53558084	Sniffles2.DEL.21ES1	N	<DEL>	60	PASS	PRECISE;SVTYPE=DEL;SVLEN=-1693;END=53559777;SUPPORT=18;COVERAGE=47,46,54,45,51;STRAND=+-;AF=0.375;STDEV_LEN=0.000;STDEV_POS=23.052	GT:GQ:DR:DV	0/1:60:30:18
2	54565491	Sniffles2.DEL.21FS1	N	<DEL>	60	PASS	IMPRECISE;SVTYPE=DEL;SVLEN=-1983;END=54567474;SUPPORT=32;COVERAGE=51,43,40,38,42;STRAND=+-;AF=0.800;STDEV_LEN=28.477;STDEV_POS=16.339	GT:GQ:DR:DV	1/1:9:8:32
2	54578272	Sniffles2.INV.41ES1	N	<INV>	57	PASS	PRECISE;SVTYPE=INV;SVLEN=984;END=54579256;SUPPORT=20;COVERAGE=28,32,43,46,63;STRAND=+;AF=0.357;STDEV_LEN=0.000;STDEV_POS=0.000	GT:GQ:DR:DV	0/1:60:36:20
2	54673564	Sniffles2.INS.6DS1	N	ATTTTTTTTTTTTATGTGTATATAATATATATATATAAAGCATTTTTCAATGTGATATTTTTTTTTTTTTTTTTTTTTTTTACTCGTAAAAAGGTTTTTTTTTTTTTTTTTTTTAATAGCTTATATATATATAGCTTTATATATATATATATATATATATATATATATATATATATATATATATATAAATCTTCATAAATCGTGTGACTTTTCATGTAAATTAAAAATGACGTTTATTGTATAACTGTTTTATTATATGTGAACAAAAATTTTTTTTGCTATATGTACATGCAGGTGGGGGGGGGCGGACGTGCAGGTGGGGGTGGGGCGGAAAAAAATGAAAAA	60	PASS	PRECISE;SVTYPE=INS;SVLEN=345;END=54673564;SUPPORT=17;COVERAGE=40,42,42,43,49;STRAND=+-;AF=0.405;STDEV_LEN=0.972;STDEV_POS=0.000;SUPPORT_LONG=0	GT:GQ:DR:DV	0/1:60:25:17
2	55064132	Sniffles2.DUP.393S1	N	<DUP>	60	GT	PRECISE;SVTYPE=DUP;SVLEN=2180;END=55066312;SUPPORT=11;COVERAGE=62,57,65,54,48;STRAND=+-;AF=0.172;STDEV_LEN=0.000;STDEV_POS=0.000	GT:GQ:DR:DV	0/0:37:53:11
2	55634250	Sniffles2.DEL.220S1	N	<DEL>	57	PASS	PRECISE;SVTYPE=DEL;SVLEN=-1941;END=55636191;SUPPORT=14;COVERAGE=48,47,48,43,50;STRAND=+-;AF=0.304;STDEV_LEN=0.354;STDEV_POS=0.000	GT:GQ:DR:DV	0/1:50:32:14
2	56492391	Sniffles2.DEL.221S1	N	<DEL>	60	PASS	PRECISE;SVTYPE=DEL;SVLEN=-464;END=56492855;SUPPORT=34;COVERAGE=42,37,37,38,37;STRAND=+-;AF=0.919;STDEV_LEN=0.000;STDEV_POS=0.000	GT:GQ:DR:DV	1/1:60:3:34
2	56654387	Sniffles2.DUP.395S1	N	<DUP>	60	GT	PRECISE;SVTYPE=DUP;SVLEN=1315;END=56655702;SUPPORT=11;COVERAGE=62,62,77,63,62;STRAND=+-;AF=0.157;STDEV_LEN=0.000;STDEV_POS=0.000	GT:GQ:DR:DV	0/0:54:59:11
2	56739130	Sniffles2.INS.72S1	N	AAATATGTATATATGTATATATATGTGTATATATGTATATATGTGTATATATGTATATATGTATATATATGTATATATATAGTGTTTCAAAATATATTAATACTCTTTTAAAATAATTTTTTTTTTTTTTGTAAAATATATATATATACCGTGTGATATATATAAAAAATTTTTGTAAAACCAAAAAAATGATAACAAAAAACACACACACATCTTGGAATAAATAAATAAATAAATAAAGTGTGTGTGTTTATTTGAAAATTCTATTGTTTATCTTATTTTTATTTTCACATCTCTTCCCCACGCACACTACTTTTTTTTTAGAATCTTTTTTTTTTTTTTTACCATGCCCAGCGGGATATAAGAAATCGTTTATATATAAAGGCTTTCGCATAGATGCGTGCATATATACTGCATATATAGGTGCATATACAGGTGGATATATATGTGCATATAAAGGCGCATAATATAGGCGCATATATAGGTGCATATAATGCGTGCATATATAGGCGCATATATAGGTTGATATAACGTGCATATAAAGGTGCATATATGCGTGCATATATAGGGCATATATGCGTGCATATATAGGTGCATTATATGCGCGCATATATACGTGCATACATAGTTGCATATATAGGCGCAGATATGCGTGCCTATATACGTGCATATATAGGTGATATTATACGTGCATATATACCTGCATATATAGGCGCATATATACGTGCATATATAGGTGCGCATATAGGCTCATATATGCGTGCATATATAGGTTGCACACACACATGTTTTTTTTTTTTTTTTTTTTTAGCAATTGTCTAAAAAAAAAAACCTGTTTTAGGTTCTTTTCGGGAGAGGGAGTTATAAAAAATCAAACAAACAAAAAATTTTCTTATTTTAACGTGAAAAAAGAAAAAGATTTTGTGTGTGTGTGTTACCTGTGTAACAGACAGTAAATTTTTTCCTTTAACAAAAATAACGATTTAGTTGAATGCAGCAGCAGCAGCAGCAGCAGCAGCAGCAGCAGCAGCAGCAGCCACAAAAGTCAAATTATATATATTTTTTTTTTTTTTTTTTTATATATTATAGTAATATTAAAAAAATTTACAAAAATAGTGTGTGTGTAAAATAAGGTTATGTTTTCATATTTATTATATATGAATTATATATAAAATGAATTATATATATTATATATAAAATGATGTTTTAGTGTGAAAAAAAAATCACAAGGAGGAAGGAGGAAGGAAAATATTCTTTAATCTCAACAATCACAAAAAAATGGTTCTTCTCTTTTGGAGACAGAATCCACCGAAAAATCTAGATCTGATACTATAAATTTATTTTTATTGAAGTACATACAGGTATTCCTTAGTAAAAACATAACAATAGCTGCCTGAAAGAATGAATGAATGAAATCTAAAGGGAGGGGAGTTTCTTCCTCACTCAGTTCCTCATAGTTCCACACTCAGTTCTCACTCACACACTCTCTCTCTCCTCTCTTTTATATCACACACACACACAAAAAAAAAAAAAGAAAATAAATTTTATTTAATTTATCTATCTATCTATCTATCTATCTATCTATCCTATCTATCATCTATCATCTATCTGCCATCTATCTATCAGAAAAAAATTAACACCCTTAAAATAAAAGTACATTTTTATTTTATATTAAAAAAAAAAAACACTTTGTTTACATTGTGTCAGCAGGTCTATATATGTTTAATCAAATAATATGTTGTTTCACATGTTAAGATGTTGTACAAGTTATTTATTTATTACACTTTTTTTTTTGTATTGTATTGTATTGTATTGTGTACTCTTTAAAGGTTACGAGATTATATACAATATATATGAT	60	GT	PRECISE;SVTYPE=INS;SVLEN=1858;END=56739130;SUPPORT=9;COVERAGE=58,44,44,43,49;STRAND=+-;AF=0.205;STDEV_LEN=5.933;STDEV_POS=0.000;SUPPORT_LONG=0	GT:GQ:DR:DV	0/0:7:35:9
2	56872825	Sniffles2.INS.73S1	N	GCGGCTGGCCAGGCGGGGGGCTGACCCCCCCCCACCTCCCTCCCCGACGGGTGGCGGCCGGTGGGAGTCTTCACTTCCAGATGGGGTGGCTGCTCGGGCGGAGAGGTCCTCACTTCCTCAGACGGGGCAGCTGCCGGCGGGAGGGGGCTCACCTCACTTCTC	60	PASS	PRECISE;SVTYPE=INS;SVLEN=162;END=56872825;SUPPORT=20;COVERAGE=57,53,53,53,54;STRAND=+-;AF=0.377;STDEV_LEN=0.850;STDEV_POS=0.000;SUPPORT_LONG=0	GT:GQ:DR:DV	0/1:60:33:20
2	57982242	Sniffles2.DEL.223S1	N	<DEL>	60	PASS	PRECISE;SVTYPE=DEL;SVLEN=-67;END=57982309;SUPPORT=41;COVERAGE=61,56,54,53,55;STRAND=+-;AF=0.759;STDEV_LEN=1.153;STDEV_POS=3.807	GT:GQ:DR:DV	0/1:15:13:41
2	59213694	Sniffles2.INS.75S1	N	GGAGCCCCTCACCTCCCGGCCGGGGCGGCGGCCGACCCCCCCCCCCCGCCTCCCTCCCGGACGGGGGGCTGGCCGGCAGAGGGGCTCCTCACTTCCCAGTAGGGGCCGCCGGGCAGAGGAGCCCTCTCACCTCCCGGACGGGGCGGCTGGCCGGGACGGGGGGCTGACACCCCCCCACCTCCCTCCCGGACGGGGTGGCTGCCGGGCGGAGACGCTCCTCACTTTCCCAGACGGGGTGGTTTCGCCGAGGAGGGCTCCTCACTTCTCAGACCGGGGGCGTTGCCAGGCAGAGGGTTTCCTCACTT	60	PASS	PRECISE;SVTYPE=INS;SVLEN=305;END=59213694;SUPPORT=16;COVERAGE=50,52,51,53,56;STRAND=+-;AF=0.314;STDEV_LEN=1.690;STDEV_POS=0.000;SUPPORT_LONG=0	GT:GQ:DR:DV	0/1:60:35:16
2	59553385	Sniffles2.INS.76S1	N	AGAAATTTATAGAGGCCAAGGGAGTATAAATTCACGTTCTTTATGAGAAGACATAGATGGGAAGGAGCAAGATGGCCGAAATAGGAACAGCTCCGCTCTACGCTCCCAGTGTGAGTGACGCAGAAGACGGGTGATTTCTGCATTTCCAACTGAGGTACCGGTTCATTTCACTGGGTGGTTGCCTGGTAAAATATTGACTGTAGAACTCTAATATATTTCCTATTAAATAATATGAACTATACAAATGATTCCACAAAAGTTACCATCCAAATTCTTGGACATGCTAACACTGCAGGCCAGAACCCACTCCGATATAAACAACATTCGAGAAATTACCCAGAAAGAACATATTAATAATGGTATTCTTCTTTCAAAGAGAATGTGGCACATTAGCATACATTACATTTGCTTATTCACAAATCTCAGATACATTCAAAAAAAAACGTTCTCCTTGAATTTTGGAAAGGGTATAAAACTACATGATACAT	60	PASS	IMPRECISE;SVTYPE=INS;SVLEN=488;END=59553385;SUPPORT=15;COVERAGE=41,40,43,43,45;STRAND=+-;AF=0.349;STDEV_LEN=3.395;STDEV_POS=95.627;SUPPORT_LONG=0	GT:GQ:DR:DV	0/1:60:28:15
2	59769634	Sniffles2.INS.77S1	N	TATTACAGCATGGAGAGGTACTTTTTGTATCTCTGTCCCACTGCTATCAACCCTTCCCCTCACTTCCATGGCTTCTCAGTAGAAAAAGACCAAACTAGACAGGTTCCATGTTTGAATTGTAGATACTACAAACTAGAAATATTTGGCCTCGTCTTTCCCCCATTAGCATGTGGCATGGTTCTAGGATTCACAAGAATGTTCCTCCATGAAAGACTTTCCCATTCATTGATGGATTTTGACTAGTTGTCCTTCATGATCCGCACTAATCCT	60	PASS	IMPRECISE;SVTYPE=INS;SVLEN=270;END=59769634;SUPPORT=19;COVERAGE=54,54,54,55,57;STRAND=+-;AF=0.352;STDEV_LEN=1.214;STDEV_POS=45.542;SUPPORT_LONG=0	GT:GQ:DR:DV	0/1:60:35:19
2	60616157	Sniffles2.DEL.224S1	N	<DEL>	60	PASS	PRECISE;SVTYPE=DEL;SVLEN=-312;END=60616469;SUPPORT=34;COVERAGE=55,55,53,50,51;STRAND=+-;AF=0.642;STDEV_LEN=0.000;STDEV_POS=0.000	GT:GQ:DR:DV	0/1:60:19:34
2	61880237	Sniffles2.DEL.225S1	N	<DEL>	60	PASS	PRECISE;SVTYPE=DEL;SVLEN=-865;END=61881102;SUPPORT=15;COVERAGE=41,42,42,46,50;STRAND=+-;AF=0.349;STDEV_LEN=0.000;STDEV_POS=0.667	GT:GQ:DR:DV	0/1:60:28:15
2	62057945	Sniffles2.DEL.226S1	N	<DEL>	60	PASS	PRECISE;SVTYPE=DEL;SVLEN=-1111;END=62059056;SUPPORT=33;COVERAGE=56,46,46,46,54;STRAND=+-;AF=0.717;STDEV_LEN=0.000;STDEV_POS=0.000	GT:GQ:DR:DV	0/1:38:13:33
2	62655280	Sniffles2.INV.41FS1	N	<INV>	59	PASS	PRECISE;SVTYPE=INV;SVLEN=1523;END=62656803;SUPPORT=50;COVERAGE=52,17,49,17,45;STRAND=+-;AF=0.685;STDEV_LEN=0.000;STDEV_POS=0.000	GT:GQ:DR:DV	0/1:60:23:50
2	64113018	Sniffles2.DEL.228S1	N	<DEL>	60	PASS	PRECISE;SVTYPE=DEL;SVLEN=-448;END=64113466;SUPPORT=37;COVERAGE=52,55,56,56,56;STRAND=+-;AF=0.661;STDEV_LEN=0.000;STDEV_POS=0.000	GT:GQ:DR:DV	0/1:60:19:37
2	64315562	Sniffles2.DEL.229S1	N	<DEL>	60	PASS	PRECISE;SVTYPE=DEL;SVLEN=-813;END=64316375;SUPPORT=29;COVERAGE=48,41,40,42,49;STRAND=+-;AF=0.707;STDEV_LEN=0.000;STDEV_POS=0.000	GT:GQ:DR:DV	0/1:39:12:29
2	64632278	Sniffles2.INS.79S1	N	TTACCGTGGTAAATTTCCAATATGTATATTTTGACACAGTAAAAAAAGTAAAAACCAAATAGTCAACCAACTAACCAATTCAGATTTTCCTGGAGAAGAACAAATTCTGTCTCCTGTCTGCAGTAATAGTTCCTATGCGGACTTTTCCACCTACAGGTAGGTCTGCCCTACAGATTATAAAATTCCCAGTTCACATGTTATATTTATATTT	60	PASS	PRECISE;SVTYPE=INS;SVLEN=212;END=64632278;SUPPORT=32;COVERAGE=43,45,47,47,45;STRAND=+-;AF=0.681;STDEV_LEN=1.352;STDEV_POS=0.000;SUPPORT_LONG=0	GT:GQ:DR:DV	0/1:60:15:32
2	64826620	Sniffles2.DEL.22AS1	N	<DEL>	60	PASS	PRECISE;SVTYPE=DEL;SVLEN=-2531;END=64829151;SUPPORT=12;COVERAGE=46,40,45,40,43;STRAND=+-;AF=0.286;STDEV_LEN=0.408;STDEV_POS=0.816	GT:GQ:DR:DV	0/1:36:30:12
2	65103489	Sniffles2.DEL.22BS1	N	<DEL>	60	PASS	PRECISE;SVTYPE=DEL;SVLEN=-6000;END=65109489;SUPPORT=13;COVERAGE=62,54,31,39,49;STRAND=+-;AF=0.317;STDEV_LEN=0.000;STDEV_POS=0.000	GT:GQ:DR:DV	0/1:51:28:13
2	65393732	Sniffles2.DEL.22CS1	N	<DEL>	60	PASS	PRECISE;SVTYPE=DEL;SVLEN=-242;END=65393974;SUPPORT=19;COVERAGE=49,54,55,55,52;STRAND=+-;AF=0.345;STDEV_LEN=0.000;STDEV_POS=0.000	GT:GQ:DR:DV	0/1:60:36:19
2	65596597	Sniffles2.DEL.22DS1	N	<DEL>	60	PASS	PRECISE;SVTYPE=DEL;SVLEN=-411;END=65597008;SUPPORT=22;COVERAGE=45,44,45,43,41;STRAND=+-;AF=0.500;STDEV_LEN=0.000;STDEV_POS=0.000	GT:GQ:DR:DV	0/1:60:22:22
2	65746424	Sniffles2.INS.7BS1	N	TCTTTCTGGTATTATATATATACATATGAGACATTTTTTTTTTTTTGGTGAACTCATCCACCATCATCACCAAGACCACCACCACCAGCATCATGTTAAATTTATTTATAAAAAAAATTGGCAGTGGGCACAGGTGCTCCTCACATCCCAGACGGTAAATCTTTTTAAGTACACCTTCTTCTTCTTTGTTTTTTGCACAAATTTTTTGTCCCTGCTGTCCCTCTGACGAAATATTTTTTTTATTTGATATTTAGGATGTCACTAATTATTATTTTTAACTCAAAACTCTTTTCAAAGAAGTTTAAAAAAAAAAAAAAAAGATAAATAAAAAAATTTTTTTTTTTTTTTACACATTATATAAATACTTTAGTTAAAATTGGCCTCCTATATATTCATTTGTTAAATTGTGTGTGTGTGAAACTCAAAAAGTAAAAAATTTAATTTTGGTGAATAAAGTGGTTTACTTGATTTGAGAGAGAAACCACACACACACACATCTATAAGGTTCTTTGAGCTTCTGCCTGCCATAGGGACGGCTGGGGGTTAGGGAGACCAAGAGGTCAGGGAGGCCAGGGGTTAGGGAAGGCCTAGGGTTAGGGAGGCCGGGGTTAGGGAGGCCTAGGGGTTAGGGAGGCCGGGGCATAACTATTAGAAAGAAAGAAGGAAAGAATTTAGTGTTTTTATTAAAAAATTAATCAAAAAAAGGTTTATTATAAATATGACAAAAACTTTATTTTTGTGTTGGATGGAAAAACAACAACTAAAAAAATTTTTTTTTTCTTATATTTTTTTTTTTTTTTTTTCTGATCATCTACATATAATCTATATCTATATATAGATCTATAACACTAAAACTCACACTATATAGAAAGTGTTCAAAAAGGTATTATATGTAGTAAAATTTTTCAATTTTAAAAAATAAAAAAGAGAAAAAAACTATATATACACATATATTATATATACATATATAGAGAGTGTGTGTGTAAAACATGTATATTTTAACTATGATAATTTTTAATTTACAAAAATTAAGAATATAGAGAAATAATTACATTTTTTTTTTTTTTTTTGAGACGAGTCTCGCTCTGTCGCCCAGGCTGGAGTGCAGTGGCGCGATCTCGGCTCACTGCAAGCCCGCCTCCCGGGTTCACGCCATTCTCCTGCCTCAGCCTCCCGCGTAGCTGGGACTACAGGCGCCCGCCACCACGCCCGGCTAATTTTTTTGTGTGTTTTTTAGTAGAGACGGGGTTTCACTGTGTTAGCCAGGATGGTCTCGATCTCCTGACCTCGTGATCCGCCCGCCTCGGCCTCCCAAAGTGCTGGGATTACAGGCGTGAGCCACCGCGCCCGGCCTTATGTTTCTGTTTTATTTTGACACACATAAAATTGTTTACTTGTATGATGAGTATATTTGTGTGTTCACACACAGTAGAGGTGTAAAAATTTAAAAAATATTCTCATATTATATATGAAATAGATAATGATAAAGTTCACGTCACGTGGTGTAGAGGGAAATTTGTAGCACTAAATGCCCACAAGTTTTTTTAAGTATGTGTGTGTGTGAGAGAGATCTTTTTTTTCTAACTGTGTAATATATATATATATATATAAAAAAAAAAAAAAAAATGTGTGTGTTTTTGTGTGTGTTGTGTGGTGGTCAATCAAATGGTTAAGAAAAAAAAAATAGATAGAATCCTGTTACAGATTTACACATAGAAAAAGAAAGAAAGAGACTTTATATATAATATATAAATGATTTTTTGTTTTTGTAGTGTGAACAAAAAGGAGGCTTTTACTCACACACACACAAACACTTATATATATATACAATATATATGTGTGAATAAAATATATATATATATGTGTGTGTGTGTGTGTTTTGATTTTACACACACACAGCCCCCAAAACAGAAATTTTTTTTTTTTTTTTATTGTGACCTACTGTGCTTAAAAAAATTTCTAATAATTTTATATATATATATACATTTTTTTTTGAGACGGAGTCTCCGCTCTTGTCCCCAGGCTGGAGTGCAGTGGCGCAATCTCGGCTCACTGCAGGCTCGCCCCCCTGGGGTTCACGCCAATTCTCCTGCCTCAGCCTCCCGAGTAGCTGGGACTACAGGCGCCCGCCACCTCGCCCCGGCTAATTTTTTGTATTTTTAGTAGAGACGCGGTTTCACCGTGTTAGCCAGGATGGTCTCGATCTCCTGACCTGTGATCCGCCCGCCTCGGCCTCCCAAAGTGCTGGGATTACAGGCGTGAGCCACCGCGCCCCGGCCGACTTTTTTTTTAAAAATTAAATTTTTTTTTTTGCCTCTTTTATTTTATAAAAATATATATGTGTGTATATGTGTGTGTATATACATATATGTGTATATACGTATATACACATATATGTGTGTATTTATGTGTATATATATACATATATACACCATTATTCTCTGCCCCGCCGCCCTGTCTGGGATGTGAGGAAGACCTCTGCTGGGCCGCAACCCTGTCTGGGATGTGAAGGAGTGCCTCTGGCCCGGCCGCCCCGCTCTGAGAAGTGAGAAACCCTCTGCCTGGCAACCGCCCCGTCTGAGAAGTGAGGAGCCCCTCCGTCCGGCAGCCACCCCGTCTGGGAAGTAGGAGCGTCTCCGCCCGGCAGCCACCCCGTCCGGAGGGAGTGGCGGGGGGGTCAGCCCCACGCCCGGCCAGCCGCCCCGTCCGGGAGGTGAGGGGCTCCTCTGCCCGGCCGCCCCTACTGGGAAGTGAGGAGCCCCTCTGCCCGGCCAGCCGCCCCTCCGGGAGGGAGGTGGGGGGTCAGCCCCCCGCCCGGCCAGCCGCCCAGTCCGGGAGGGAGGTGGGGGCGTCAGCCCCCCACCCGGCCAGCCGCCCCGTCCGGGAGGGAGGTGGGGGGGTCAGCCCTCCCGCCCGGCCAGCCGCCCCGTCCGGGAGGGAGGTGGGGGGGGTCAGCCCCCCGCCTGGCCAGCCACCCCGTCCGGGAGGTGAGGGGCGCCTCTGCCCGGCTGCCCTACTGGGAAGTGAGGACCCCTCTGCCCGGCCAGCCGCCCCGTCCGGGAGGGAGGTGGGGGGGTCAGCCCCCCGCCCGGCCAGCCGCCCCATCCGGGAGGGAGGTGGGGGGGTCAGCCCCCCGCCCGGCCAGCCGCCCCGTCCGGGAGGGAGGTGGGGGGGGTCAGCCCCCCGCCCGGCCAGCCGCCCTGTCCGGGAGGGAGGCGCGGGGGGGGGTCGGCCAGCCGCCCCGTCCGGGAGGGAGGTGGGGGGGTCACCCCCCGCCCGGCCAGCCGCCCAGTCCGGGAGGAAGGTG	50	PASS	PRECISE;SVTYPE=INS;SVLEN=3307;END=65746424;SUPPORT=5;COVERAGE=54,27,27,27,56;STRAND=-;AF=0.630;STDEV_LEN=4.950;STDEV_POS=0.000;SUPPORT_LONG=3	GT:GQ:DR:DV	0/1:52:10:17
2	66008595	Sniffles2.DEL.22ES1	N	<DEL>	60	PASS	PRECISE;SVTYPE=DEL;SVLEN=-1131;END=66009726;SUPPORT=24;COVERAGE=40,42,41,42,54;STRAND=+-;AF=0.571;STDEV_LEN=0.000;STDEV_POS=0.000	GT:GQ:DR:DV	0/1:60:18:24
2	66505593	Sniffles2.DEL.22FS1	N	<DEL>	60	PASS	PRECISE;SVTYPE=DEL;SVLEN=-1828;END=66507421;SUPPORT=13;COVERAGE=56,53,51,45,47;STRAND=+-;AF=0.260;STDEV_LEN=0.000;STDEV_POS=0.000	GT:GQ:DR:DV	0/1:26:37:13
2	67507596	Sniffles2.DEL.230S1	N	<DEL>	60	PASS	PRECISE;SVTYPE=DEL;SVLEN=-408;END=67508004;SUPPORT=35;COVERAGE=50,47,50,51,55;STRAND=+-;AF=0.714;STDEV_LEN=0.000;STDEV_POS=0.000	GT:GQ:DR:DV	0/1:42:14:35
2	67819058	Sniffles2.INS.7CS1	N	CAGAGTGCAGTGTATACGCGTATACATACATGATGTGTTTTTCTTTTTAAACAAAAAATTAACTAATTTTTGTTAGCAAAAAGGCCTCTGTTAAATGTGTGGGAGAAAGAAAAACTTTTCTTGTGTCGGAAAATGTGAAGATTCAAAAGATAAGTTGAAACATGATTTTAAAACGTATTTAACATTTATTTAGAAAGTACTAAATATATATGTTTTTTTTTTTTTTTTTTTTTTTTTATATTTTTTTTTAAGAATTTAATATATATATATTATATATAATACTATATAATAATATATATTATATATAATACTATATAATAAATTATATATATATAATACTATATAATAATATTTTTTAATAGAAATTGAGGGTGTGTTCTGGCCTTTCTACTATCGTTATTAAAAACGCAGTGTAAAATAAAAAAAGAGTTTTTTTTTTTATTTTACACACACACTCTCCTGCGAGGGTGGGTATTATGAACTCTTTATATATATATAAATTAATCTTTTGAAAAAAAAAAAAAAAAAAAAAAAAATACTATCCAGAAATTACACACACACACAC	60	PASS	PRECISE;SVTYPE=INS;SVLEN=565;END=67819058;SUPPORT=16;COVERAGE=46,47,45,45,45;STRAND=+-;AF=0.356;STDEV_LEN=1.768;STDEV_POS=0.000;SUPPORT_LONG=0	GT:GQ:DR:DV	0/1:60:29:16
2	68405591	Sniffles2.INS.7DS1	N	TGATGGGGATGGCATTTGAACCTATAAATTACTTTGGACAGTATGGCCATTTCCATGATATTGATTCTTCCTACCCATGAGCATGGAATGTTTTTCCATTTATTTGTGTCCTCAATTTTTC	60	PASS	PRECISE;SVTYPE=INS;SVLEN=121;END=68405591;SUPPORT=37;COVERAGE=47,44,45,47,51;STRAND=+-;AF=0.822;STDEV_LEN=0.918;STDEV_POS=0.478;SUPPORT_LONG=0	GT:GQ:DR:DV	1/1:23:8:37
2	68648183	Sniffles2.INS.7ES1	N	CTGCGGGGGACGTTCCCAGCATGTGAGTCTGGGGGGACGTTCCAGCCTGTGAGCCTGCGGGGGACGTTCCAGCCTGTGAGCCTGCGGGGGACGTTCCCGCATGTGAGCCTGCGGGGGACGTTCCAGCATGTGAGCCTGCGGGGGACGTTCCAGCATGTGAGCCTGCGGGGGACGTTCCCGCATGTGAGCCTGCGGGGGACGTTCCAGCATGTGAGCCTGCGGGGGACGTTCCAGCCTGTGAGCCTGCGGGGGACGTTCCAGCCTGTGAGCCTGCGGGGGACGTTCCCGCATGTGAGCCTGCGGGGGACGTTCCAGCATGTGAGCCTGCGGGGGACGT	60	PASS	PRECISE;SVTYPE=INS;SVLEN=337;END=68648183;SUPPORT=27;COVERAGE=52,45,44,42,49;STRAND=+-;AF=0.614;STDEV_LEN=0.799;STDEV_POS=0.000;SUPPORT_LONG=0	GT:GQ:DR:DV	0/1:60:17:27
2	69744636	Sniffles2.INS.7FS1	N	TATGAAGAAGATTCTAGCACACTATCTACCTTTTATCAAGCAAATGTAACACTGATAAGCCAGACAGAAAGTACAAGAAAATACAA	60	PASS	PRECISE;SVTYPE=INS;SVLEN=86;END=69744636;SUPPORT=35;COVERAGE=49,49,49,50,56;STRAND=+-;AF=0.714;STDEV_LEN=1.032;STDEV_POS=0.000;SUPPORT_LONG=0	GT:GQ:DR:DV	0/1:42:14:35
2	70661323	Sniffles2.DEL.232S1	N	<DEL>	60	PASS	PRECISE;SVTYPE=DEL;SVLEN=-994;END=70662317;SUPPORT=26;COVERAGE=57,50,47,48,54;STRAND=+-;AF=0.542;STDEV_LEN=2.359;STDEV_POS=0.000	GT:GQ:DR:DV	0/1:60:22:26
2	71163954	Sniffles2.DEL.233S1	N	<DEL>	60	PASS	IMPRECISE;SVTYPE=DEL;SVLEN=-458;END=71164412;SUPPORT=25;COVERAGE=41,35,38,36,41;STRAND=+-;AF=0.694;STDEV_LEN=83.566;STDEV_POS=36.141	GT:GQ:DR:DV	0/1:40:11:25
2	71342538	Sniffles2.DEL.234S1	N	<DEL>	60	PASS	PRECISE;SVTYPE=DEL;SVLEN=-5348;END=71347886;SUPPORT=19;COVERAGE=49,39,40,39,41;STRAND=+-;AF=0.487;STDEV_LEN=0.000;STDEV_POS=0.000	GT:GQ:DR:DV	0/1:60:20:19
2	73723689	Sniffles2.INS.81S1	N	TCCCAAGTAGCTGGGACTACAGGGCACCTGCCACCACACCCAGCTATTTTTTTGTATTTTTAGTAGGAGACCAGGGTTTCACCGTGTTATCCAGGATGGTCTAATCTCCTGACCTCGTGATCCAACCTGCCTCAGCCCCCAAAGTGCTGGGATTACAGGCGTGAGCCACTGCGCCCGGCCGCCTGGCCTATTATATTCTTAATAGTTAAAAAGAATGAGGTACCGTGCTGGAGGGGGCTGAGGACGTCGGGGGGCCCTGTTCTCAGAGCCCTTGAGGCACCGTGCTGGAGGGCTGAGGACGTCGGGGGGCCCTGTTCTCAGAGCCCTTTATTAG	60	PASS	PRECISE;SVTYPE=INS;SVLEN=335;END=73723689;SUPPORT=19;COVERAGE=58,60,60,61,62;STRAND=+-;AF=0.317;STDEV_LEN=1.514;STDEV_POS=0.000;SUPPORT_LONG=0	GT:GQ:DR:DV	0/1:60:41:19
2	74030662	Sniffles2.DEL.236S1	N	<DEL>	49	PASS	PRECISE;SVTYPE=DEL;SVLEN=-2832;END=74033494;SUPPORT=25;COVERAGE=75,72,72,63,72;STRAND=+-;AF=0.362;STDEV_LEN=0.000;STDEV_POS=0.000	GT:GQ:DR:DV	0/1:60:44:25
2	74033494	Sniffles2.DUP.397S1	N	<DUP>	56	GT	PRECISE;SVTYPE=DUP;SVLEN=2067;END=74035561;SUPPORT=7;COVERAGE=66,64,68,46,48;STRAND=+-;AF=0.117;STDEV_LEN=0.894;STDEV_POS=0.000	GT:GQ:DR:DV	0/0:60:53:7
2	76107276	Sniffles2.DUP.398S1	N	<DUP>	60	PASS	PRECISE;SVTYPE=DUP;SVLEN=5588;END=76112864;SUPPORT=16;COVERAGE=55,55,76,57,52;STRAND=+-;AF=0.235;STDEV_LEN=0.000;STDEV_POS=0.000	GT:GQ:DR:DV	0/1:15:52:16
2	76257682	Sniffles2.INS.82S1	N	TTTAATAACTCCTTTTTAAAGGTAATTTAGTATCTATTATTGGAGACACACATCAAAATTTTTGTTTTTTAATAAAAAAAAAATGCTCCGTAGTGCTTTCCATCGACATAAATTCTGTTTCCAAGGTTATTGGTTTTGGACTCCATTCCACACACAAACTCAGCTTTTTTAAAAAGAATAGATAGATAGAGTATGTATAAAAAAAAAAA	60	PASS	PRECISE;SVTYPE=INS;SVLEN=209;END=76257682;SUPPORT=36;COVERAGE=54,49,49,50,52;STRAND=+-;AF=0.735;STDEV_LEN=1.060;STDEV_POS=0.000;SUPPORT_LONG=0	GT:GQ:DR:DV	0/1:29:13:36
2	76410430	Sniffles2.DEL.237S1	N	<DEL>	60	PASS	PRECISE;SVTYPE=DEL;SVLEN=-3606;END=76414036;SUPPORT=33;COVERAGE=45,39,39,44,56;STRAND=+-;AF=0.805;STDEV_LEN=0.000;STDEV_POS=0.000	GT:GQ:DR:DV	1/1:11:8:33
2	76526511	Sniffles2.DEL.238S1	N	<DEL>	60	PASS	PRECISE;SVTYPE=DEL;SVLEN=-2379;END=76528890;SUPPORT=30;COVERAGE=44,42,41,39,43;STRAND=+-;AF=0.732;STDEV_LEN=0.000;STDEV_POS=0.000	GT:GQ:DR:DV	0/1:26:11:30
2	76773715	Sniffles2.DUP.399S1	N	<DUP>	60	GT	PRECISE;SVTYPE=DUP;SVLEN=1698;END=76775413;SUPPORT=10;COVERAGE=57,56,62,53,54;STRAND=+-;AF=0.161;STDEV_LEN=5.164;STDEV_POS=5.164	GT:GQ:DR:DV	0/0:44:52:10
2	76844757	Sniffles2.DEL.239S1	N	<DEL>	59	PASS	PRECISE;SVTYPE=DEL;SVLEN=-747;END=76845504;SUPPORT=29;COVERAGE=57,45,43,42,53;STRAND=+-;AF=0.674;STDEV_LEN=0.000;STDEV_POS=0.000	GT:GQ:DR:DV	0/1:59:14:29
2	77343641	Sniffles2.INS.86S1	N	ACTATTATTTTAGATTTCTCATTTTCTAACCACAATGAACATAATCAACTTATGCTTCATATCCTTTTGCTTGTAGCAC	60	PASS	PRECISE;SVTYPE=INS;SVLEN=79;END=77343641;SUPPORT=19;COVERAGE=47,45,44,44,43;STRAND=+-;AF=0.432;STDEV_LEN=1.214;STDEV_POS=15.963;SUPPORT_LONG=0	GT:GQ:DR:DV	0/1:60:25:19
2	77363856	Sniffles2.DEL.23AS1	N	<DEL>	60	PASS	PRECISE;SVTYPE=DEL;SVLEN=-844;END=77364700;SUPPORT=13;COVERAGE=64,58,54,54,56;STRAND=+-;AF=0.236;STDEV_LEN=0.000;STDEV_POS=0.000	GT:GQ:DR:DV	0/1:12:42:13
2	77789337	Sniffles2.INS.88S1	N	TTAAGAACAAATTCTCTTATATTTCATACAGAAAGATAATGTTGTTTATTTTAGTTATATAACATTTCTAAAAATGTATTCCATTTCGTTTAAATTGATTTTATGTAAAATTGATTTCTAAACAGGAGAGATAATACTCTTTTGACGATATTAATTGCAGGTATGTTTTACATTCTTTAAAATGATAACAGAAAAGAAACAATAAACGAGCAAATGAAATGCAAATTGAATCAACATGAAAAAACAATTCTTTGTAAGACATTCTGGGGTTACAAAAAATAAATGTGATTGAAGAAAGATACTTTAAAATTTTTTTAGCAATGTTTTAACGGTTATCAAACTAATGCAATTTTTAAAACCTTCAGTATATAACTTATAAAGGTGAATATATTTAGATGAATTTTACTAATGAACATACTAAAATTATCACCTGTAAACTATTTAAACTATATAAATTATTGTCAAAATGTCTTGCCATACCAACTAAAACGAGAAATAAAATGAAGGAAGATAAATGTGAAAA	60	GT	IMPRECISE;SVTYPE=INS;SVLEN=533;END=77789337;SUPPORT=12;COVERAGE=52,57,57,57,60;STRAND=+-;AF=0.211;STDEV_LEN=3.011;STDEV_POS=104.958;SUPPORT_LONG=0	GT:GQ:DR:DV	0/0:5:45:12
2	78117902	Sniffles2.DEL.23BS1	N	<DEL>	60	PASS	PRECISE;SVTYPE=DEL;SVLEN=-439;END=78118341;SUPPORT=45;COVERAGE=58,68,69,68,69;STRAND=+-;AF=0.662;STDEV_LEN=0.000;STDEV_POS=0.000	GT:GQ:DR:DV	0/1:60:23:45
2	78456163	Sniffles2.DEL.23CS1	N	<DEL>	60	PASS	PRECISE;SVTYPE=DEL;SVLEN=-383;END=78456546;SUPPORT=48;COVERAGE=68,63,65,64,66;STRAND=+-;AF=0.750;STDEV_LEN=0.000;STDEV_POS=0.000	GT:GQ:DR:DV	0/1:26:16:48
2	78748257	Sniffles2.DEL.23DS1	N	<DEL>	58	PASS	PRECISE;SVTYPE=DEL;SVLEN=-702;END=78748959;SUPPORT=27;COVERAGE=49,48,49,47,52;STRAND=+-;AF=0.562;STDEV_LEN=0.000;STDEV_POS=0.000	GT:GQ:DR:DV	0/1:60:21:27
2	78965394	Sniffles2.INS.89S1	N	ACTTATACCTTAGGTTAAAAAAAAGAAAAAAAAGGCCGGGCGCGGTGGCTCACGCCTGTAATCCCAGCACTTTGGGAGGCCGAGGCGGGTGGATCATGAGGTCAGGAGATCGAGACCATCCCTGGCTAACAAGGTGAAACCCCGTCTCTACTAAAAATACAAAAAAATTAGCCGGGCGCGGTGGCGGGCGCCTGTAGTCCCAGCTACTCGGGAGGCTGAGGCAGGAGAATGGCGTGAACCCGGGAAGCGGAGCTTGCAGTGAGCCGAGATTGCGCCACTGCAGTCCGCAGTCCGGCCTGGGCGACAGAGCGAGACTCCGTCTCAA	60	PASS	PRECISE;SVTYPE=INS;SVLEN=325;END=78965394;SUPPORT=26;COVERAGE=55,46,45,48,45;STRAND=+-;AF=0.578;STDEV_LEN=0.745;STDEV_POS=0.000;SUPPORT_LONG=0	GT:GQ:DR:DV	0/1:60:19:26
2	79076638	Sniffles2.DEL.23ES1	N	<DEL>	58	PASS	PRECISE;SVTYPE=DEL;SVLEN=-4612;END=79081250;SUPPORT=21;COVERAGE=51,45,44,43,52;STRAND=+-;AF=0.477;STDEV_LEN=0.000;STDEV_POS=0.000	GT:GQ:DR:DV	0/1:60:23:21
2	79895090	Sniffles2.DEL.23FS1	N	<DEL>	60	PASS	PRECISE;SVTYPE=DEL;SVLEN=-296;END=79895386;SUPPORT=28;COVERAGE=58,58,56,55,50;STRAND=+-;AF=0.500;STDEV_LEN=0.000;STDEV_POS=0.000	GT:GQ:DR:DV	0/1:60:28:28
2	79900059	Sniffles2.INS.8AS1	N	TCTGACCTCAGGTGATCTGCCTGCCTCGGCCTCCCAAAGTGCTGGGATTACAGGTGTGAGCCACAGGGCACGGCCTCTGTGCAACATTTTCAACATGATTGAGGTTAAAAAAAATAGTTTATATTGTCAATATTTACCAATGACATTAAAAAAAACTTAGAAAATAAAAAATAGGATAACTACCTGAAACATAGATTTTTTCCTAATATTTTCCGATGCACATTTTCTTTTTTCTTTTTTTTTTTTTTTTTGAGACGGAGTTTTGCTCTTCTGCCCAGGCTGGAATGCAGTGGCACAATCCTCAGCTCACTGCAACCTCTGCCTCCCAGGTTCAAGTGATTTGCCTGCCTCAGCCTCCTGAGTAGCTGAGATTACAGGCGCCTGCCACCATGCCCAGCTAATTTTTGTATTTTTAGTAGAGACAAGGTTTCCATGTAGGCCAGGCTGATCTCGAAC	60	PASS	IMPRECISE;SVTYPE=INS;SVLEN=461;END=79900059;SUPPORT=18;COVERAGE=43,41,44,45,41;STRAND=+-;AF=0.409;STDEV_LEN=1.636;STDEV_POS=99.704;SUPPORT_LONG=0	GT:GQ:DR:DV	0/1:60:26:18
2	79941150	Sniffles2.INV.422S1	N	<INV>	56	PASS	PRECISE;SVTYPE=INV;SVLEN=861;END=79942011;SUPPORT=18;COVERAGE=36,37,46,41,47;STRAND=+;AF=0.353;STDEV_LEN=1.524;STDEV_POS=1.265	GT:GQ:DR:DV	0/1:60:33:18
2	81768469	Sniffles2.DEL.240S1	N	<DEL>	60	PASS	PRECISE;SVTYPE=DEL;SVLEN=-6000;END=81774469;SUPPORT=22;COVERAGE=58,51,47,42,51;STRAND=+-;AF=0.468;STDEV_LEN=0.622;STDEV_POS=0.000	GT:GQ:DR:DV	0/1:60:25:22
2	82097166	Sniffles2.BND.478S1	N	[6:119179123[N	60	PASS	PRECISE;SVTYPE=BND;SUPPORT=59;COVERAGE=54,10,43,44,40;STRAND=+-;AF=1.000;CHR2=6;STDEV_POS=0.860	GT:GQ:DR:DV	1/1:60:0:59
2	82194158	Sniffles2.INS.8BS1	N	ACTACTGGGAATTGCCACGCCTCGGTATCTCCTTCCTTTCTTGACTTATCAAATAATTTCATGTAATTCACTACCCTGTCTACTAGGTGGTGCCGTAGGATTAAGTCTCCTAGTGGGCGGCTGAGGGTATGGCGCCCTGCCCTGTGGTGCTGGGAGCATTTCTGG	60	PASS	PRECISE;SVTYPE=INS;SVLEN=165;END=82194158;SUPPORT=34;COVERAGE=55,56,55,55,49;STRAND=+-;AF=0.618;STDEV_LEN=1.957;STDEV_POS=0.323;SUPPORT_LONG=0	GT:GQ:DR:DV	0/1:60:21:34
2	82340468	Sniffles2.DEL.241S1	N	<DEL>	60	PASS	PRECISE;SVTYPE=DEL;SVLEN=-212;END=82340680;SUPPORT=24;COVERAGE=61,57,55,55,52;STRAND=+-;AF=0.429;STDEV_LEN=0.000;STDEV_POS=0.000	GT:GQ:DR:DV	0/1:60:32:24
2	82362140	Sniffles2.DEL.242S1	N	<DEL>	60	PASS	PRECISE;SVTYPE=DEL;SVLEN=-472;END=82362612;SUPPORT=21;COVERAGE=54,57,57,55,56;STRAND=+-;AF=0.375;STDEV_LEN=0.000;STDEV_POS=0.000	GT:GQ:DR:DV	0/1:60:35:21
2	82756073	Sniffles2.DEL.243S1	N	<DEL>	60	PASS	PRECISE;SVTYPE=DEL;SVLEN=-1428;END=82757501;SUPPORT=11;COVERAGE=47,48,46,48,49;STRAND=+-;AF=0.234;STDEV_LEN=0.000;STDEV_POS=0.000	GT:GQ:DR:DV	0/1:9:36:11
2	82969916	Sniffles2.INS.8CS1	N	TTCGTTTCCATTCGATGATGATTCCATTTGATTCCATTCAATGATTCCATTCAATTCCATTTGATGATGATTCCATTCGATGATTCCATTCGATTCCATTTCCATGATGATTCCATTCGATACCATTCGATGATTCCATTTGATTCCATTCGATAAAGAAGTCCTTGGTTTCCATTTGATGATTCCATTTGATTCCA	60	PASS	PRECISE;SVTYPE=INS;SVLEN=196;END=82969916;SUPPORT=36;COVERAGE=51,49,47,47,52;STRAND=+-;AF=0.766;STDEV_LEN=0.924;STDEV_POS=0.000;SUPPORT_LONG=0	GT:GQ:DR:DV	0/1:9:11:36
2	83035629	Sniffles2.DEL.244S1	N	<DEL>	59	PASS	PRECISE;SVTYPE=DEL;SVLEN=-814;END=83036443;SUPPORT=29;COVERAGE=49,41,40,41,49;STRAND=+-;AF=0.707;STDEV_LEN=0.258;STDEV_POS=0.000	GT:GQ:DR:DV	0/1:39:12:29
2	83186755	Sniffles2.BND.479S1	N	[7:100639598[N	60	PASS	PRECISE;SVTYPE=BND;SUPPORT=23;COVERAGE=47,34,58,67,72;STRAND=+-;AF=0.434;CHR2=7;STDEV_POS=0.492	GT:GQ:DR:DV	0/1:60:30:23
2	83831698	Sniffles2.INS.8ES1	N	TCACTCTGTCGCCCAGGCTGGAGTGCAGTGGCGCGATCTCGGCTCACTGCAAGCTCCACCTCCCAGGTTCACGCCATTCTCCTGC	60	PASS	PRECISE;SVTYPE=INS;SVLEN=85;END=83831698;SUPPORT=51;COVERAGE=59,60,63,62,64;STRAND=+-;AF=0.810;STDEV_LEN=0.770;STDEV_POS=0.320;SUPPORT_LONG=0	GT:GQ:DR:DV	1/1:22:12:51
2	84432413	Sniffles2.DEL.247S1	N	<DEL>	60	PASS	PRECISE;SVTYPE=DEL;SVLEN=-373;END=84432786;SUPPORT=18;COVERAGE=62,60,59,60,57;STRAND=+-;AF=0.300;STDEV_LEN=0.000;STDEV_POS=0.843	GT:GQ:DR:DV	0/1:60:42:18
2	84643546	Sniffles2.INS.8FS1	N	AAAAGAAATAGCAGACAAAAAAAAAAAAAAAAAAAAATTTATCTATTGCCAATTTTGAATACACAAAAAAAAAAAATAAAAAAAAGTGGTGTATTTGTTGTATAGAGTGTGTGTTTTAGAAAGAAAAGAAAGAAAGAAAACATTTTTTTTTTTTTGAATTTAAATAAAAACATTTCATTTTTTTTTATCTTTATTTTTTTATTTTTTTTTAATGTTGT	60	PASS	PRECISE;SVTYPE=INS;SVLEN=217;END=84643546;SUPPORT=23;COVERAGE=61,59,59,58,56;STRAND=+-;AF=0.390;STDEV_LEN=1.013;STDEV_POS=0.000;SUPPORT_LONG=0	GT:GQ:DR:DV	0/1:60:36:23
2	84728327	Sniffles2.INS.90S1	N	TCCACTGTGCAGATTACACAAAAAGAGTGTTTCAGAACTTCTCTATCTGGAGAAATATTCAACTCTGTGAGGTGAATGCAACATCAAAAAGTAGTTCCTGGAATGCTTCTGTCTAATTTTTATATGAAGATATTTCCTTTTCTACAGTATCCTCAAAGCACTCTAAATATACACATGCCAATTCTACAAAAAGAGTGTTTAAAAGACTGTGCTATTCAAAAGAAAGGTTAAGCTCTGTGAGTTGAAGGCACACATCACAAAGTAGTTTCTGAGCATGATTCTGTCTCGTTTTTATATGAAGATATATTCTTTTTATAGCTTAGGTCTCAAAGCACTCTAAATACCCACTGGAAATTCTACGAAAAGAAGTGTTTCAAAACGGCTCTATCGAAAGAAACGTTCAGCTCTCTGAGTTGAATGCACACATCACAAAGAATTTTCTTGAGATTTTTCTGTATAGTTTTTATATGAAGAAATTCACGTTTCCAAGGAAGGTCTCAAAGAGGTCCAAATATACACTTGCAGATTCTACAAAAAGAGTGTTACAAAACTGCTCTATCAAAAGGAATGTTCAACTATGTGAGTTTGAATGCAAACACAGAAAGTATTTTCTCAGAATGATTCTGCGTAGTTTTTCTATGAAGATATTTCCTTTTCTTACCATTGGCCCAGAAGCGCTGTAAATATCCACTTGCAAATTCACAAAAAGAGTGTTTCAAATCTGCTCTATCAAAAGGAAGCTTAAATTCTGTGAGTTGAGTTGCAGACATCACAAAGAAGTTTCTCAGAATTCTTCTGTCTACTTTTTATGTGAAGATACTTCCGCTTCAAAGAAGGCCTCAAAGCACACCAAATATCCACTTTCAGACTTTACAAGCAGGACGTGTTTCAAAACTGCTCTATTAAAAGAAAGGTTAAACTCTGTGAGTTGGACGAACACATCACAGGCAGTTTCAGAGATGAAGTTCTGTCTAGTTTTTCTGTGAAGATATTTCCTTTC	60	PASS	PRECISE;SVTYPE=INS;SVLEN=1001;END=84728327;SUPPORT=17;COVERAGE=63,59,58,58,64;STRAND=+-;AF=0.293;STDEV_LEN=1.323;STDEV_POS=0.000;SUPPORT_LONG=0	GT:GQ:DR:DV	0/1:55:41:17
2	85235385	Sniffles2.DEL.248S1	N	<DEL>	60	PASS	PRECISE;SVTYPE=DEL;SVLEN=-285;END=85235670;SUPPORT=33;COVERAGE=50,53,54,48,49;STRAND=+-;AF=0.635;STDEV_LEN=0.000;STDEV_POS=0.000	GT:GQ:DR:DV	0/1:60:19:33
2	85939230	Sniffles2.DEL.24AS1	N	<DEL>	60	PASS	PRECISE;SVTYPE=DEL;SVLEN=-224;END=85939454;SUPPORT=16;COVERAGE=49,54,56,55,51;STRAND=+-;AF=0.291;STDEV_LEN=0.000;STDEV_POS=0.000	GT:GQ:DR:DV	0/1:51:39:16
2	85939233	Sniffles2.DEL.249S1	N	<DEL>	60	PASS	PRECISE;SVTYPE=DEL;SVLEN=-125;END=85939358;SUPPORT=22;COVERAGE=49,54,57,55,50;STRAND=+-;AF=0.400;STDEV_LEN=0.000;STDEV_POS=0.000	GT:GQ:DR:DV	0/1:60:33:22
2	86371746	Sniffles2.INV.425S1	N	<INV>	58	PASS	PRECISE;SVTYPE=INV;SVLEN=982;END=86372728;SUPPORT=21;COVERAGE=38,32,44,38,53;STRAND=+;AF=0.375;STDEV_LEN=1.502;STDEV_POS=1.027	GT:GQ:DR:DV	0/1:60:35:21
2	86822035	Sniffles2.DEL.24BS1	N	<DEL>	60	PASS	PRECISE;SVTYPE=DEL;SVLEN=-190;END=86822225;SUPPORT=15;COVERAGE=51,54,54,56,54;STRAND=+-;AF=0.273;STDEV_LEN=0.000;STDEV_POS=0.000	GT:GQ:DR:DV	0/1:38:40:15
2	87139902	Sniffles2.DEL.24ES1	N	<DEL>	52	GT	PRECISE;SVTYPE=DEL;SVLEN=-530;END=87140432;SUPPORT=16;COVERAGE=76,78,74,73,72;STRAND=+-;AF=0.213;STDEV_LEN=2.416;STDEV_POS=4.868	GT:GQ:DR:DV	0/0:4:59:16
2	87140747	Sniffles2.DEL.24FS1	N	<DEL>	55	PASS	IMPRECISE;SVTYPE=DEL;SVLEN=-1780;END=87142527;SUPPORT=29;COVERAGE=72,72,70,71,74;STRAND=+-;AF=0.408;STDEV_LEN=205.915;STDEV_POS=9.271	GT:GQ:DR:DV	0/1:60:42:29
2	87538571	Sniffles2.INV.427S1	N	<INV>	57	PASS	PRECISE;SVTYPE=INV;SVLEN=855;END=87539426;SUPPORT=14;COVERAGE=28,28,34,38,45;STRAND=+;AF=0.326;STDEV_LEN=1.389;STDEV_POS=1.126	GT:GQ:DR:DV	0/1:59:29:14
2	87771196	Sniffles2.DUP.3A1S1	N	<DUP>	50	PASS	PRECISE;SVTYPE=DUP;SVLEN=5111;END=87776307;SUPPORT=14;COVERAGE=57,56,66,47,47;STRAND=+-;AF=0.226;STDEV_LEN=0.000;STDEV_POS=0.000	GT:GQ:DR:DV	0/1:6:48:14
2	88480468	Sniffles2.INS.92S1	N	CACACAATTAAATAAAATAAAATAAAATAAAATAAAATAAAATAAAATAAAATAAAAATAAGTTAGATAGAATCTTTTAGGTTGTTTGGTTGGAGCGGAGCTCGACCTGACGGTCCTGGCTGTTCCCTTATTGTTTGGTTGGAGCAGAGCTGACTTGACGGTTCCCGGCTGTTCCCTGTTGTTTGGTTGGAGCGGGGCTGACCTGACGGTTCCAGGCTGTTCCCCTGTTGTTTGGTTGGAGCGGAGCTGACTTGACGGTTCCAGCGCTGTCCCTGTTGTTTGGTTGGAGCAGAGCTGACCTGACGGTTCCCAGCGCTGTCCCCTGTTTGGTTGGAGCGAGCTGACTGACGGTCCCAGCGCTGTCCCCTGTTGTTTGGTTGGAGCGGAGCTGACCGTGATTGGTTCCAGGCTGTTCCCTGTTGTTTGGTTGGACGACTGTCCCCTGTTGTTTGGTTGGAGCGGAGCTGACTTGATGGTTCGAGACTGTTCCCTGTTGTTTGGTTGGAGCATGGCTGACCTGACGGTCCTGGCTGTTCCCTGTTGTTTGGTTGGACGCGTCCCCGTTGTTTGGTTGGAGCGGAGCTGACCTGACGGTCCAGGCTGTTCCCTGTTGTTTGGTTGGACGCTGTCCCCTGTTGTTTGGTTGGAGCGGAGCTGACATTGATGGTTCCAGGCTGTTCCCTGTTGTTTGGTTGGAGCGGGGCTGACCTGACGGTCCTGGCTGTTCCCTCAATAAGGAGATATAATAAAGTTTTTTATTAGCTAGAACCTTTTTTGGAGTTCCACAATTTTTTTTTTTTTACTTTATAATTCACATTAACACACACAAATATCTATCTATCTTAAAAAAACATTTATGGAATTTATATATATATATTATTAAAATAAGATAATTATCCCCAAGACACACAGGCACCCGCTTAACATTTTTTACTGT	60	PASS	PRECISE;SVTYPE=INS;SVLEN=937;END=88480468;SUPPORT=21;COVERAGE=66,48,47,47,59;STRAND=+-;AF=0.447;STDEV_LEN=2.832;STDEV_POS=0.000;SUPPORT_LONG=0	GT:GQ:DR:DV	0/1:60:26:21
2	88828013	Sniffles2.DUP.3A3S1	N	<DUP>	60	PASS	PRECISE;SVTYPE=DUP;SVLEN=3030;END=88831043;SUPPORT=36;COVERAGE=52,48,81,46,44;STRAND=+-;AF=0.486;STDEV_LEN=0.000;STDEV_POS=0.000	GT:GQ:DR:DV	0/1:60:38:36
2	89832040	Sniffles2.DEL.251S1	N	<DEL>	60	PASS	PRECISE;SVTYPE=DEL;SVLEN=-1208;END=89833248;SUPPORT=23;COVERAGE=51,52,52,53,56;STRAND=+-;AF=0.442;STDEV_LEN=0.000;STDEV_POS=0.000	GT:GQ:DR:DV	0/1:60:29:23
2	89854274	Sniffles2.DEL.252S1	N	<DEL>	60	GT	PRECISE;SVTYPE=DEL;SVLEN=-2169;END=89856443;SUPPORT=9;COVERAGE=51,50,45,46,48;STRAND=+-;AF=0.191;STDEV_LEN=0.447;STDEV_POS=0.548	GT:GQ:DR:DV	0/0:15:38:9
2	90449660	Sniffles2.DEL.253S1	N	<DEL>	60	PASS	PRECISE;SVTYPE=DEL;SVLEN=-569;END=90450229;SUPPORT=12;COVERAGE=48,47,46,49,49;STRAND=+-;AF=0.255;STDEV_LEN=0.000;STDEV_POS=0.000	GT:GQ:DR:DV	0/1:22:35:12
2	91759879	Sniffles2.DUP.3A5S1	N	<DUP>	60	PASS	PRECISE;SVTYPE=DUP;SVLEN=7560;END=91767439;SUPPORT=22;COVERAGE=58,55,86,60,56;STRAND=+-;AF=0.297;STDEV_LEN=0.000;STDEV_POS=0.000	GT:GQ:DR:DV	0/1:60:52:22
2	91775691	Sniffles2.INS.95S1	N	AGCCTTCCTGCAGACTTGGGCTCCTCCCAGGCCCCCTGGTGGTAGCCTGCTCAAGGGTGCTGTGCTGCTTACTCTGTCCCCACCCCCAAGCTCCTAGAAGTTGAGGGGCTAAGTCTCACAGGTCACGCTCCCCAACTTTCCAGTG	59	PASS	IMPRECISE;SVTYPE=INS;SVLEN=145;END=91775691;SUPPORT=15;COVERAGE=54,48,38,55,52;STRAND=+-;AF=0.395;STDEV_LEN=0.866;STDEV_POS=26.106;SUPPORT_LONG=0	GT:GQ:DR:DV	0/1:60:23:15
2	91775694	Sniffles2.DEL.254S1	N	<DEL>	60	GT	PRECISE;SVTYPE=DEL;SVLEN=-144;END=91775838;SUPPORT=10;COVERAGE=54,48,55,52,49;STRAND=+-;AF=0.192;STDEV_LEN=0.983;STDEV_POS=0.408	GT:GQ:DR:DV	0/0:17:42:10
2	91782904	Sniffles2.INS.96S1	N	TTGACTGGGAAGCTGGGGAGCGTGACCTGTGAGACTTAGCCCTCAACTTCTAAGAGCTTGGGGGTGGGGACAGAGTAAGCAGCACAGCACCCTTGAGCAGGGCTACCACCAGGGGCCTGGGAGGAGCCCAGGTCTGCAGGAAGG	60	PASS	PRECISE;SVTYPE=INS;SVLEN=144;END=91782904;SUPPORT=12;COVERAGE=43,43,42,47,59;STRAND=+-;AF=0.286;STDEV_LEN=0.548;STDEV_POS=0.000;SUPPORT_LONG=0	GT:GQ:DR:DV	0/1:36:30:12
2	91782904	Sniffles2.DEL.255S1	N	<DEL>	59	GT	PRECISE;SVTYPE=DEL;SVLEN=-144;END=91783048;SUPPORT=8;COVERAGE=43,43,42,49,58;STRAND=+-;AF=0.178;STDEV_LEN=0.000;STDEV_POS=0.000	GT:GQ:DR:DV	0/0:23:37:8
2	91961500	Sniffles2.DUP.3A6S1	N	<DUP>	59	PASS	PRECISE;SVTYPE=DUP;SVLEN=8113;END=91969613;SUPPORT=43;COVERAGE=51,53,94,56,55;STRAND=+-;AF=0.500;STDEV_LEN=0.000;STDEV_POS=0.000	GT:GQ:DR:DV	0/1:60:43:43
2	92312805	Sniffles2.INS.98S1	N	AGTTAATCTATGGTATACACACTAAGTAGATAGTTATATATCTCTGAGATCACAGAGTCTTTC	59	PASS	PRECISE;SVTYPE=INS;SVLEN=63;END=92312805;SUPPORT=18;COVERAGE=45,41,40,40,43;STRAND=+-;AF=0.450;STDEV_LEN=0.919;STDEV_POS=0.632;SUPPORT_LONG=0	GT:GQ:DR:DV	0/1:60:22:18
2	95562478	Sniffles2.DEL.257S1	N	<DEL>	60	PASS	PRECISE;SVTYPE=DEL;SVLEN=-5123;END=95567601;SUPPORT=16;COVERAGE=50,36,45,35,44;STRAND=+-;AF=0.410;STDEV_LEN=0.000;STDEV_POS=0.000	GT:GQ:DR:DV	0/1:60:23:16
2	96011563	Sniffles2.DUP.3A7S1	N	<DUP>	58	PASS	PRECISE;SVTYPE=DUP;SVLEN=2813;END=96014376;SUPPORT=15;COVERAGE=48,51,68,62,62;STRAND=+-;AF=0.224;STDEV_LEN=0.000;STDEV_POS=0.000	GT:GQ:DR:DV	0/1:5:52:15
2	96611247	Sniffles2.DEL.258S1	N	<DEL>	38	PASS	PRECISE;SVTYPE=DEL;SVLEN=-6190;END=96617437;SUPPORT=13;COVERAGE=39,38,31,37,44;STRAND=+-;AF=0.371;STDEV_LEN=0.000;STDEV_POS=0.000	GT:GQ:DR:DV	0/1:60:22:13
2	96667427	Sniffles2.DEL.259S1	N	<DEL>	53	PASS	PRECISE;SVTYPE=DEL;SVLEN=-7343;END=96674770;SUPPORT=16;COVERAGE=47,40,33,39,46;STRAND=+-;AF=0.432;STDEV_LEN=0.916;STDEV_POS=0.000	GT:GQ:DR:DV	0/1:60:21:16
2	96750715	Sniffles2.DEL.25BS1	N	<DEL>	60	PASS	PRECISE;SVTYPE=DEL;SVLEN=-558;END=96751273;SUPPORT=23;COVERAGE=61,56,58,57,51;STRAND=+-;AF=0.404;STDEV_LEN=0.000;STDEV_POS=0.000	GT:GQ:DR:DV	0/1:60:34:23
2	96750805	Sniffles2.DEL.25AS1	N	<DEL>	60	PASS	PRECISE;SVTYPE=DEL;SVLEN=-407;END=96751212;SUPPORT=22;COVERAGE=60,58,58,57,51;STRAND=+-;AF=0.379;STDEV_LEN=0.000;STDEV_POS=0.000	GT:GQ:DR:DV	0/1:60:36:22
2	97425454	Sniffles2.INS.9BS1	N	CACCTACTGGACACAGGGCTAGGGCCCATTCAGGAAGCAGTCATTTCAGGATAGGCCCACTGCCGCGCCTGCCTGCTCATGTCCTACAAGCAGCTGCCCAGTTTCTGTTTAGGCTCCTTCCGTTTGGTACTGATTGCTGCTTTTATTAGCAAACATTACACCAAAATGAAAATAAATACAAGTGTCAGTGCGGGAAGGGAGTAAAGTGGGTATCTGTGTCTTCAGTACTGGCAAAAGATTTGCTGTGAGACCCTTGGTGTCAACCGAGTACCTGATCTTCTCTTGTGCACCTTGCAATTATGTAAGGAGTTTATCTGTCTGTCTTCTTCCCCCTCACAGGGCGGGCAGCTGTGGTCTTCCTTAT	60	PASS	IMPRECISE;SVTYPE=INS;SVLEN=367;END=97425454;SUPPORT=33;COVERAGE=65,59,63,64,65;STRAND=+-;AF=0.524;STDEV_LEN=1.759;STDEV_POS=66.024;SUPPORT_LONG=0	GT:GQ:DR:DV	0/1:60:30:33
2	97912889	Sniffles2.INV.42BS1	N	<INV>	46	GT	PRECISE;SVTYPE=INV;SVLEN=214772;END=98127661;SUPPORT=7;COVERAGE=41,37,50,49,52;STRAND=-;AF=0.140;STDEV_LEN=0.000;STDEV_POS=0.000	GT:GQ:DR:DV	0/0:49:43:7
2	98340271	Sniffles2.DUP.3ACS1	N	<DUP>	60	PASS	PRECISE;SVTYPE=DUP;SVLEN=4884;END=98345155;SUPPORT=30;COVERAGE=60,55,84,46,46;STRAND=+-;AF=0.417;STDEV_LEN=0.894;STDEV_POS=0.000	GT:GQ:DR:DV	0/1:60:42:30
2	99272433	Sniffles2.BND.47BS1	N	N[hs37d5:11833833[	60	PASS	PRECISE;SVTYPE=BND;SUPPORT=20;COVERAGE=49,35,45,44,41;STRAND=+-;AF=0.488;CHR2=hs37d5;STDEV_POS=0.994	GT:GQ:DR:DV	0/1:60:21:20
2	99361481	Sniffles2.DEL.25CS1	N	<DEL>	60	PASS	PRECISE;SVTYPE=DEL;SVLEN=-7494;END=99368975;SUPPORT=38;COVERAGE=48,32,37,41,55;STRAND=+-;AF=1.000;STDEV_LEN=2.830;STDEV_POS=2.425	GT:GQ:DR:DV	1/1:60:0:38
2	99916264	Sniffles2.INS.A2S1	N	TTACTTTGGCCAGGCACGGCTGCTTACGCCTGTATCCCAGCACTATGGGAGGCCGAGGCGGGCGGATCACGAGGTCAGGAGATCGAGACCATCCTGGCTAACATGGTGAAACCCCGTCTCCACTAAAAAATTAGCCAGGCGTGGTGGCGAGCACCTGTAGTCCCAGCTACTTGGGAGGCTGAGGCAGGAGAATGGCATGAACCCGGGAGGCGGAGCTTGCAGTGAGCCAAGATTGCACCACTGCACTCCAGCCTGGGCGACAGAGCAAAACTCCATCTCAAAAAAAAAAA	60	GT	PRECISE;SVTYPE=INS;SVLEN=290;END=99916264;SUPPORT=9;COVERAGE=43,49,46,47,48;STRAND=+-;AF=0.196;STDEV_LEN=3.286;STDEV_POS=1.225;SUPPORT_LONG=0	GT:GQ:DR:DV	0/0:13:37:9
2	99918601	Sniffles2.DEL.25ES1	N	<DEL>	60	PASS	PRECISE;SVTYPE=DEL;SVLEN=-205;END=99918806;SUPPORT=41;COVERAGE=56,52,55,55,59;STRAND=+-;AF=0.759;STDEV_LEN=0.000;STDEV_POS=0.000	GT:GQ:DR:DV	0/1:15:13:41
2	99922856	Sniffles2.INS.A3S1	N	AGTCTTATAAATGAAGTAGCCAGATTCACAGCTCTCACGGAGCTTGTGTTTGAGTTGTGGTATGGGGAGGGAGCTAAGGCAGGGGGATGCAGAAGAAACAGACTGTATACCAGTCAGCCGATAACAAGCCATTGATTCCACGTGTTTTACTGAGTGTCTAATATGTATCATGCAGAGTGTTGCATGCTGGTATTATAAAGACGAAA	59	PASS	PRECISE;SVTYPE=INS;SVLEN=206;END=99922856;SUPPORT=37;COVERAGE=58,54,53,53,58;STRAND=+-;AF=0.698;STDEV_LEN=1.177;STDEV_POS=0.000;SUPPORT_LONG=0	GT:GQ:DR:DV	0/1:56:16:37
2	99925174	Sniffles2.DEL.25FS1	N	<DEL>	56	GT	PRECISE;SVTYPE=DEL;SVLEN=-286;END=99925460;SUPPORT=10;COVERAGE=56,58,60,56,54;STRAND=+-;AF=0.172;STDEV_LEN=1.329;STDEV_POS=0.000	GT:GQ:DR:DV	0/0:33:48:10
2	100103726	Sniffles2.DUP.3ADS1	N	<DUP>	60	GT	PRECISE;SVTYPE=DUP;SVLEN=1287;END=100105013;SUPPORT=11;COVERAGE=55,55,62,53,57;STRAND=+-;AF=0.177;STDEV_LEN=1.397;STDEV_POS=1.069	GT:GQ:DR:DV	0/0:32:51:11
2	100415963	Sniffles2.INS.A8S1	N	TCATGATTTGGAAGAATCGATATTGTTAAGATTGCCAATTCTTTCTAAATTCTTTGTAGATTCAATGCAATCATAATAA	60	PASS	PRECISE;SVTYPE=INS;SVLEN=79;END=100415963;SUPPORT=38;COVERAGE=53,53,54,54,57;STRAND=+-;AF=0.704;STDEV_LEN=0.716;STDEV_POS=20.054;SUPPORT_LONG=0	GT:GQ:DR:DV	0/1:54:16:38
2	101061758	Sniffles2.DEL.260S1	N	<DEL>	60	PASS	PRECISE;SVTYPE=DEL;SVLEN=-315;END=101062073;SUPPORT=36;COVERAGE=47,50,56,56,52;STRAND=+-;AF=0.667;STDEV_LEN=10.882;STDEV_POS=8.855	GT:GQ:DR:DV	0/1:60:18:36
2	101301136	Sniffles2.INS.A9S1	N	GTCATGTTATCACATATATATGATATATATCATATATCATAATTTTATGTGGGGCCGGGCGCGGTGGCTCACGCCTGTAATCCCAGCACTTTGGCGAGGCCGAGGCGGGGGATCAAT	60	PASS	PRECISE;SVTYPE=INS;SVLEN=117;END=101301136;SUPPORT=35;COVERAGE=50,48,49,49,46;STRAND=+-;AF=0.714;STDEV_LEN=0.733;STDEV_POS=0.000;SUPPORT_LONG=0	GT:GQ:DR:DV	0/1:42:14:35
2	102069356	Sniffles2.DEL.261S1	N	<DEL>	60	PASS	PRECISE;SVTYPE=DEL;SVLEN=-344;END=102069700;SUPPORT=16;COVERAGE=52,51,52,53,52;STRAND=+-;AF=0.308;STDEV_LEN=0.000;STDEV_POS=0.000	GT:GQ:DR:DV	0/1:59:36:16
2	102620013	Sniffles2.DEL.263S1	N	<DEL>	60	PASS	PRECISE;SVTYPE=DEL;SVLEN=-238;END=102620251;SUPPORT=40;COVERAGE=56,55,54,53,52;STRAND=+-;AF=0.741;STDEV_LEN=0.000;STDEV_POS=0.000	GT:GQ:DR:DV	0/1:28:14:40
2	102811694	Sniffles2.DEL.264S1	N	<DEL>	60	PASS	PRECISE;SVTYPE=DEL;SVLEN=-632;END=102812326;SUPPORT=13;COVERAGE=54,53,53,49,58;STRAND=+-;AF=0.250;STDEV_LEN=0.000;STDEV_POS=0.000	GT:GQ:DR:DV	0/1:21:39:13
2	102912411	Sniffles2.INS.AAS1	N	ACCCACATTGGGGATCACATTTCAGCGTGAGATGTTATCTATCAAAAGGAATGTTCAACTCTGTGAGTTGAATGCAAACATCACA	60	PASS	PRECISE;SVTYPE=INS;SVLEN=85;END=102912411;SUPPORT=41;COVERAGE=55,49,48,51,54;STRAND=+-;AF=0.854;STDEV_LEN=0.478;STDEV_POS=0.000;SUPPORT_LONG=0	GT:GQ:DR:DV	1/1:44:7:41
2	103322506	Sniffles2.DEL.265S1	N	<DEL>	59	PASS	PRECISE;SVTYPE=DEL;SVLEN=-452;END=103322958;SUPPORT=38;COVERAGE=55,56,57,54,58;STRAND=+-;AF=0.679;STDEV_LEN=0.000;STDEV_POS=0.000	GT:GQ:DR:DV	0/1:60:18:38
2	103333147	Sniffles2.INS.ABS1	N	AATTACTTGTAGCATTACTAAAATATTTACAAGTATGCATGTGTAAGTTGGAAAAACAGGTCAATCCATCCTAGGG	60	PASS	PRECISE;SVTYPE=INS;SVLEN=73;END=103333147;SUPPORT=23;COVERAGE=53,55,56,56,56;STRAND=+-;AF=0.411;STDEV_LEN=1.251;STDEV_POS=17.473;SUPPORT_LONG=0	GT:GQ:DR:DV	0/1:60:33:23
2	105107851	Sniffles2.INV.42DS1	N	<INV>	60	GT	PRECISE;SVTYPE=INV;SVLEN=2052;END=105109903;SUPPORT=6;COVERAGE=47,27,34,44,49;STRAND=-;AF=0.118;STDEV_LEN=0.000;STDEV_POS=0.000	GT:GQ:DR:DV	0/0:60:45:6
2	105108849	Sniffles2.INV.42FS1	N	<INV>	59	PASS	PRECISE;SVTYPE=INV;SVLEN=1053;END=105109902;SUPPORT=13;COVERAGE=28,32,47,44,49;STRAND=+;AF=0.295;STDEV_LEN=0.488;STDEV_POS=0.488	GT:GQ:DR:DV	0/1:43:31:13
2	105339624	Sniffles2.INS.ACS1	N	AAAAGATTTTGATCAACACATAGTGAGAGAGAGAGAGAGAGAAGTATTTTTTTTTTTTTTTTTTTTTTTTTTTTTTTGTCCACCTA	60	PASS	PRECISE;SVTYPE=INS;SVLEN=86;END=105339624;SUPPORT=27;COVERAGE=43,43,44,44,42;STRAND=+-;AF=0.614;STDEV_LEN=0.900;STDEV_POS=0.000;SUPPORT_LONG=0	GT:GQ:DR:DV	0/1:60:17:27
2	105452325	Sniffles2.DEL.266S1	N	<DEL>	60	PASS	PRECISE;SVTYPE=DEL;SVLEN=-2264;END=105454589;SUPPORT=19;COVERAGE=59,56,48,43,52;STRAND=+-;AF=0.388;STDEV_LEN=0.467;STDEV_POS=0.302	GT:GQ:DR:DV	0/1:60:30:19
2	106695065	Sniffles2.DEL.267S1	N	<DEL>	60	PASS	PRECISE;SVTYPE=DEL;SVLEN=-797;END=106695862;SUPPORT=23;COVERAGE=46,39,42,45,52;STRAND=+-;AF=0.548;STDEV_LEN=0.000;STDEV_POS=0.000	GT:GQ:DR:DV	0/1:60:19:23
2	106890404	Sniffles2.DEL.268S1	N	<DEL>	60	PASS	PRECISE;SVTYPE=DEL;SVLEN=-232;END=106890636;SUPPORT=23;COVERAGE=57,59,59,60,64;STRAND=+-;AF=0.390;STDEV_LEN=0.439;STDEV_POS=0.832	GT:GQ:DR:DV	0/1:60:36:23
2	106930493	Sniffles2.DEL.269S1	N	<DEL>	60	PASS	PRECISE;SVTYPE=DEL;SVLEN=-362;END=106930855;SUPPORT=27;COVERAGE=71,74,72,73,81;STRAND=+-;AF=0.370;STDEV_LEN=0.000;STDEV_POS=0.000	GT:GQ:DR:DV	0/1:60:46:27
2	107926365	Sniffles2.DEL.26AS1	N	<DEL>	60	PASS	PRECISE;SVTYPE=DEL;SVLEN=-334;END=107926699;SUPPORT=11;COVERAGE=42,39,38,37,37;STRAND=+-;AF=0.289;STDEV_LEN=0.488;STDEV_POS=0.378	GT:GQ:DR:DV	0/1:34:27:11
2	108275391	Sniffles2.DEL.26BS1	N	<DEL>	60	PASS	PRECISE;SVTYPE=DEL;SVLEN=-2234;END=108277625;SUPPORT=26;COVERAGE=35,33,33,36,44;STRAND=+-;AF=0.765;STDEV_LEN=0.000;STDEV_POS=0.000	GT:GQ:DR:DV	0/1:7:8:26
2	108559035	Sniffles2.INS.ADS1	N	AAAATAGATAGATTTACATAGATTACCTATACAAAAATAGATATATATTGTGTGAATTTATAAAAGTTTACTGACAGCTATTTACCTCCTCCTTTTTTTTAAATAAGAATCCAGAGTTTGTTTGTCTAACTCTAAGGTCTTTTTTTTTTTTTTTTTTTTGAGACGGAGGTCTCGCT	60	PASS	PRECISE;SVTYPE=INS;SVLEN=176;END=108559035;SUPPORT=23;COVERAGE=69,72,73,73,72;STRAND=+-;AF=0.315;STDEV_LEN=1.000;STDEV_POS=0.000;SUPPORT_LONG=0	GT:GQ:DR:DV	0/1:60:50:23
2	108797199	Sniffles2.INS.AES1	N	CCGAGATTGCGCCACTGCAGTCCGCAGTCCGGCCTGGGCGACAGAGCGAGACTCCGTCTCAAAAAAAATAAATAAATAAATAAAAAAAAAAAAGAAAGTAAAGGAATGTTTATAGAAATTTTCGGAGCACTGGTGCCCGCCGGTCACCTCCCTTCTCCACTTCCTATATACACGTGTATATATATACACGTGTATATATACACATATATATACACACAGTGTTTTTGCGATATATATATTTTTCAAGTCAAAAAAAAAATTTTATATCACATAGTTTTATATATACGTATGTATGCATGCATACGTTTCACAAATATACACAGAGTTTTTTTTTTTAAAGTATTTTTTTCTTGACTTATAATAGAGTTCCAAAAAAAAAAAAAAAAAAAAAAAATATATATATATATATATATATATATATATATATAAAAATAGATAAAGATTTTTAATATATATTAGTTTATATATATCAAGTACATACAAAACAAATAAAAGGAAATAATTTCTCTAAAATTTCTTTTTGAAACTTTCACACACATAAAATAACAAAGCCACCCCGCCACCCCTCCATGCACTCCCCCCGCCACCCCCCCATGCACTGCCCCCCCGCCACCCCGCCACCCCTCCATGCACTGCCCCCCGCCACCACCCCATGCACTGCCCCCCCCGCCACCCCGCCACCCCCCCATGCACTTCCCCCCCGCCACCCCGCCACCCCCCATGCACTGCCCCCCCCGACACCCCGACACCCCCCATGCACTGCCCCCCCGCCACCCCGCCACCCCCCATGCACTGCCCCCCCCGACACCCCGACACCCCCCATGCACTGCCCCCCCGCCACCCCGGCCACCCCCCATGCACTGCCCCCCCGCCCACCCCGCCACCCCTC	60	PASS	PRECISE;SVTYPE=INS;SVLEN=890;END=108797199;SUPPORT=19;COVERAGE=48,34,33,34,42;STRAND=+-;AF=0.576;STDEV_LEN=1.508;STDEV_POS=0.000;SUPPORT_LONG=0	GT:GQ:DR:DV	0/1:60:14:19
2	108855944	Sniffles2.INS.B0S1	N	GGTTTTCATGGTTTTATTACAGGCCTTGTGGTTTCCTAAAATGTAACTTTATTCTACACCGAATTTTAACTACGGATTCAGTAAAGGAGGCAAGAGAATATATTTTTTCTACAGGGTCAAAGGGAACAGGATGAATAATTGTCAAGTTCCTGTCCTGAGAGCTGGTCGGGAAGACCTTCAGTATAAATATGGGCTCCCTGGGATAATTAATGAATTATTGGTTTGTATTCCCTCATGTTGGACCTGTTCATTTACATTTCTGAGTAGCTGGTTAGGGTATTTTCTGCAAGACATCAAGCTCAGCAGCCAAGTGTATGATGATATGAACCACCAACGTGCCGGACATCCTTTGTCCTGGGCACTGTTCTGATGCTCTACATAATTCACGTCACATGGATTCCTAAACCAGGTTGCCAGAAAATGAGAGAACACAGCCATATGGCTTCAAAGTCATCCCTAAGGCTCTGTGTTTTAGGCTCAATCATAGAACAAAAGTTCAGAAAGAGATTACAAAGCAATGACTTTGTCTCAAAAGTATAACTGAAATTGAAGATTAGGAATGGTCTCTGGGAGTCTTGCAAAACAGAGGACAGACAATGTAAATTATATGGAATTTTAACATGAACTCTGTACAATATTTACTTTAACTCCAGTATACTGAGTGTTACTATGTATAATAAAAAGGTAAAATCAATAATTAGATCATCTCAACAGATGGAAATTTTACTAAGCACCAGGTGAGGAGTGCAAGATCAGAAGCTCTGGAGACATGTTCTCCCCTGCCCACACTCCACGGACAACCACATGTGCTCCCACTCGCATCCACTAACCCCCGAATTCTTGCCCATGAAATACACACACACACACACACACACACACACACCCACACACACAGAGGGGGACAGGA	60	PASS	IMPRECISE;SVTYPE=INS;SVLEN=901;END=108855944;SUPPORT=19;COVERAGE=58,64,58,61,61;STRAND=+-;AF=0.328;STDEV_LEN=2.501;STDEV_POS=169.325;SUPPORT_LONG=0	GT:GQ:DR:DV	0/1:60:39:19
2	108914462	Sniffles2.DUP.3B0S1	N	<DUP>	60	PASS	PRECISE;SVTYPE=DUP;SVLEN=3086;END=108917548;SUPPORT=39;COVERAGE=50,53,102,44,46;STRAND=+-;AF=0.506;STDEV_LEN=0.000;STDEV_POS=0.000	GT:GQ:DR:DV	0/1:60:38:39
2	109739370	Sniffles2.INV.430S1	N	<INV>	60	GT	PRECISE;SVTYPE=INV;SVLEN=3107;END=109742477;SUPPORT=8;COVERAGE=55,56,57,44,61;STRAND=+;AF=0.129;STDEV_LEN=0.500;STDEV_POS=0.500	GT:GQ:DR:DV	0/0:60:54:8
2	109740263	Sniffles2.INV.431S1	N	<INV>	59	PASS	PRECISE;SVTYPE=INV;SVLEN=1075;END=109741338;SUPPORT=14;COVERAGE=57,39,57,48,46;STRAND=-;AF=0.237;STDEV_LEN=0.000;STDEV_POS=0.000	GT:GQ:DR:DV	0/1:14:45:14
2	109763431	Sniffles2.INS.B2S1	N	CCTGGGCCTTCCCTGGGATCATCTCCCAACCCTGATGTTGTCTCTAGGCTTTCTCCTAAGTAGAGGCTCGCCCTCCCAACAACTGTCCAAACAAAGTTCTCTTCTTCCCTGTCTCGTTTTCCCCTCCTTGGTGACCCTGGAGCGAGTCAGAGGGTGGGTTTCTTTTTGTCCAAAAAGACAGAAGGTTGGCTGGCACTTCCTCAAGGTGCCTGGGAGAAAAGACCGGGATGCCTGGACTTTCTTGGATATTACAGCTGTCCGCTGCTGCTGAGATCCTTCCTTCCGAAAACTTGCGGATCCTCCTTTCCTTTAGTGCCCGCCCCCATTCCCTTCTGTTTTCCTCTGTTCCTCCCCTTCCTAACCCTCCCCACCCCTCCCCTCCCATCTCTTCCCCTTTCTCTTGCTTTTTTCCCTCCCCCCCCCCCCCCCCCCCCAATAACCTATGAAGGCCCAGAGTCCGTTAGAAAACACTTTGGCGTAACGTTCCCATCTTTCC	60	PASS	IMPRECISE;SVTYPE=INS;SVLEN=495;END=109763431;SUPPORT=27;COVERAGE=45,38,38,45,47;STRAND=+-;AF=0.711;STDEV_LEN=1.496;STDEV_POS=87.104;SUPPORT_LONG=0	GT:GQ:DR:DV	0/1:34:11:27
2	110278130	Sniffles2.DEL.26ES1	N	<DEL>	60	PASS	PRECISE;SVTYPE=DEL;SVLEN=-446;END=110278576;SUPPORT=43;COVERAGE=60,57,57,57,59;STRAND=+-;AF=0.754;STDEV_LEN=0.000;STDEV_POS=0.000	GT:GQ:DR:DV	0/1:20:14:43
2	111682343	Sniffles2.INS.B4S1	N	GGAAAGTGTGTATTATTTCCTACTCCATCCCCCCTCCTCAGGGCCGGACCTCCCCGATCAGTCACGTTCCTGCTTATGGTCTCCATCTCCCCCTCAGGCTGACCCCCCCGATCAGTCACTTCCTGCTCTATGGAACCACAAAAAATGGAAATATGGAAAGAGAAGGGGACGAGGTGGGTCACGCGCGGAGGGTGGAGAAATATGTAAATATTCCTTTACTGAAAAAAAAACAACTCACAACACTCACACCCAATTTCTCAAATGTTTATATTCCGAATAATTTATATACAGTAAATTTATATACATATATTAACCTATAAAGATAGCAGAGATTGCAAACTTTTCCTGTAAAGCGCCAGATAGGAAATATGTTAGGGCTATGTGGTTCTATTCACAGCTATTCAGCTCTCAATGTAGGGTTGAAAGCAGTCATGGCATGATTGTACGCCAATAAAACTTTGTATTAAAAGTCCATTAGTAAGCTGAATTTAGCCTGTGGCCTATAGTTTGCTGGCCCTTCCTATGGAAATAGGATGGGAGAGTAATCACATAAAAAAGTTAAAGACAAAGGAGCTTTTGTAGTAGTTCATTCTATAGTTCTCTTTTTTTTTTTTGGTTCACCAATTTGT	60	PASS	PRECISE;SVTYPE=INS;SVLEN=628;END=111682343;SUPPORT=13;COVERAGE=51,42,41,42,48;STRAND=+-;AF=0.317;STDEV_LEN=2.410;STDEV_POS=0.756;SUPPORT_LONG=0	GT:GQ:DR:DV	0/1:51:28:13
2	111682344	Sniffles2.INS.B3S1	N	GAAAGTGTGTATTATTTCCTACTCCATCCCCCCCTCAGGCCGACCTCCCCGATCAGTCACTTCCTGCTCTATGGTCTCCATCTCCCCCTCAGGCTGACCCCCCCGATCAGTCACTTCCTGCTCTATGGAACACAAAAATGGAAAATGGAAAGAGAAGGGGACGAGGTGGGTCACGCGCGGAGAGGTGGAGAAATATGTAATATTCCTTTACTGAAAAAAAAAAAGTCACACACACACACACCCAATTTCTCAATGTTATATTCCGAATAAATTTATATACATGTAAATTTATATACATATTTAACTATAAAGAT	60	PASS	PRECISE;SVTYPE=INS;SVLEN=314;END=111682344;SUPPORT=11;COVERAGE=51,42,41,42,48;STRAND=+-;AF=0.268;STDEV_LEN=1.000;STDEV_POS=0.000;SUPPORT_LONG=0	GT:GQ:DR:DV	0/1:26:30:11
2	112276736	Sniffles2.DUP.3B1S1	N	<DUP>	60	PASS	PRECISE;SVTYPE=DUP;SVLEN=6073;END=112282809;SUPPORT=45;COVERAGE=49,53,90,55,48;STRAND=+-;AF=0.511;STDEV_LEN=0.388;STDEV_POS=0.000	GT:GQ:DR:DV	0/1:60:43:45
2	112596241	Sniffles2.DUP.3B2S1	N	<DUP>	56	GT	PRECISE;SVTYPE=DUP;SVLEN=7364;END=112603605;SUPPORT=13;COVERAGE=55,54,80,52,51;STRAND=+-;AF=0.206;STDEV_LEN=0.000;STDEV_POS=0.000	GT:GQ:DR:DV	0/0:9:50:13
2	112701859	Sniffles2.INS.B7S1	N	GGCAGAGACGCTCCTCACTTATGAATGATTGAAATAAATTGTAGCTTCTCTCCACACACACACATAACGATATCAATAATGTGTGTGTGTGTACAAACTTATATATATAAAAGAAAGAAAGACATACACTTTAAAAAAGACCCCAGTAATATAACACACAACACACACTTAAATAATAATAATTTTTTTTATATAGAGAGAGATTATATATATATATTCTGAATTTAATCCTATATATATTATATGTATATTATATATATCTATATATATTATATATATATTATATGTATCTATATATATTATATATATATTATATATATCTATATATATTATATATATATTATATAGATCTATATATATTATATATATCATTATATATAACTATATATATTATATATATATATTATATATATCTATATATATTATATATAATATATAGATATATATTATATATCTATATATAATATCTATAATTATTATTATATATATTATATATTAAATTTTTTTTCCTTTCCTTTCCTCCCTCCCTCCTTTCTTTCCTCCCTTCCTCCTTGCCTTCCTCCCTCCCTTTCCTCCCTCCCTCCCTCCTTTCCTTCCTCCTCCCTCCTTTCTTTCCTCCCTTCCTCCTTTCCTTCCTTGGTTTTTATGGGAAAACCAAGTTATTCATCTAAACACACACTACACACTATATATATATATATATATATATATTATGATTGATAACTGCAATTGTTACTACCAAGAGGGTTGTTAAAAAAAAAAAAAAAAAAATCATTTTATATATATATATATATATATATAGATGATAAGTGTGTAAAAAAAAAAAAAAAAAAATAAACCACCAAGTTTCTCTTCTCTTCTCTCTCTTTGTGTGTAGGCAGGCATTTTTTTTTTTTTTTTGTGTTTTATTTATGGCTGTAACAAAAACAGATACACACATATAT	60	PASS	PRECISE;SVTYPE=INS;SVLEN=944;END=112701859;SUPPORT=9;COVERAGE=51,40,38,37,50;STRAND=+-;AF=0.237;STDEV_LEN=1.924;STDEV_POS=0.000;SUPPORT_LONG=0	GT:GQ:DR:DV	0/1:9:29:9
2	112701973	Sniffles2.INS.B5S1	N	TGGTTTTTATGGGAAAACCAAGTTATTCATCTAAACACACACTACACACTATATATATATATATATATATATATTATGATTGACTAACTGCAATTGTTACTACCAAGAGGGTTGTTAAAAAAAAAAAAAAAAAAATCATTTATAATATATATATATATATATTATAGATGGATAAGTTGTAAAAAAAAAAAAAAAAAAATAAACCACCAAAGTTTCTCTTCTCTTCTCTTCTCTTTGTGTGTAGGCAGGCATTTTTTTTTTTTTTTTGTGTTTTATTTAGGCTGTAACAAAAACAGATACACACATATTAT	60	PASS	PRECISE;SVTYPE=INS;SVLEN=311;END=112701973;SUPPORT=13;COVERAGE=48,38,37,38,51;STRAND=+-;AF=0.351;STDEV_LEN=0.787;STDEV_POS=0.000;SUPPORT_LONG=0	GT:GQ:DR:DV	0/1:60:24:13
2	112763783	Sniffles2.DEL.270S1	N	<DEL>	60	PASS	PRECISE;SVTYPE=DEL;SVLEN=-1604;END=112765387;SUPPORT=12;COVERAGE=44,43,50,50,53;STRAND=+-;AF=0.250;STDEV_LEN=0.000;STDEV_POS=0.000	GT:GQ:DR:DV	0/1:19:36:12
2	112871272	Sniffles2.DEL.271S1	N	<DEL>	60	PASS	IMPRECISE;SVTYPE=DEL;SVLEN=-214;END=112871486;SUPPORT=21;COVERAGE=53,58,63,61,62;STRAND=+-;AF=0.344;STDEV_LEN=14.967;STDEV_POS=10.458	GT:GQ:DR:DV	0/1:60:40:21
2	112872677	Sniffles2.DEL.274S1	N	<DEL>	60	PASS	PRECISE;SVTYPE=DEL;SVLEN=-135;END=112872812;SUPPORT=41;COVERAGE=64,63,61,63,65;STRAND=+-;AF=0.661;STDEV_LEN=0.213;STDEV_POS=0.000	GT:GQ:DR:DV	0/1:60:21:41
2	112896789	Sniffles2.DEL.277S1	N	<DEL>	60	GT	PRECISE;SVTYPE=DEL;SVLEN=-1067;END=112897856;SUPPORT=6;COVERAGE=38,38,42,44,42;STRAND=+-;AF=0.146;STDEV_LEN=0.000;STDEV_POS=0.000	GT:GQ:DR:DV	0/0:37:35:6
2	112897271	Sniffles2.DEL.276S1	N	<DEL>	60	PASS	PRECISE;SVTYPE=DEL;SVLEN=-54;END=112897325;SUPPORT=17;COVERAGE=38,39,42,41,44;STRAND=+-;AF=0.415;STDEV_LEN=0.500;STDEV_POS=0.667	GT:GQ:DR:DV	0/1:60:24:17
2	113001390	Sniffles2.INS.B8S1	N	CCTGGGAGGTGAGGGGCGCCTCTGCCCGGCCGCCCCCTTTTTTTTTTTTTTTTTTTTTTTTTTTCTTTTTGAAGACGGAGTTTCGCCTCTGTCGCCCAAGCTGGAGTGCAGTGCGGGATCTCGGCCTCACTGCAAGCTCCGCCTCCCGGGTTCACGCCATTCTCTGCCTGCAGCACTCCCAACGTAGCTGGGACTAAGGCCGCCCGCACTACGCCGGCTAATTTTTTGTATTTTTAGTAGAGACGGGGTTTAACCGTTTTTTAGCCGGGATGGTCTCGACTCGACTCGTGAGTCCGCCCG	60	PASS	PRECISE;SVTYPE=INS;SVLEN=300;END=113001390;SUPPORT=34;COVERAGE=60,51,50,50,48;STRAND=+-;AF=0.680;STDEV_LEN=2.007;STDEV_POS=0.000;SUPPORT_LONG=0	GT:GQ:DR:DV	0/1:60:16:34
2	113044722	Sniffles2.DUP.3B3S1	N	<DUP>	60	GT	PRECISE;SVTYPE=DUP;SVLEN=5624;END=113050346;SUPPORT=13;COVERAGE=50,47,60,49,46;STRAND=+-;AF=0.224;STDEV_LEN=0.000;STDEV_POS=0.000	GT:GQ:DR:DV	0/1:4:45:13
2	113479614	Sniffles2.DEL.278S1	N	<DEL>	60	PASS	PRECISE;SVTYPE=DEL;SVLEN=-1933;END=113481547;SUPPORT=20;COVERAGE=52,51,54,54,55;STRAND=+-;AF=0.377;STDEV_LEN=0.000;STDEV_POS=0.000	GT:GQ:DR:DV	0/1:60:33:20
2	113534122	Sniffles2.DEL.279S1	N	<DEL>	60	PASS	IMPRECISE;SVTYPE=DEL;SVLEN=-91;END=113534213;SUPPORT=33;COVERAGE=51,50,50,51,53;STRAND=+-;AF=0.660;STDEV_LEN=13.503;STDEV_POS=75.972	GT:GQ:DR:DV	0/1:60:17:33
2	113856442	Sniffles2.DEL.27AS1	N	<DEL>	60	PASS	PRECISE;SVTYPE=DEL;SVLEN=-207;END=113856649;SUPPORT=23;COVERAGE=52,52,54,53,57;STRAND=+-;AF=0.434;STDEV_LEN=0.000;STDEV_POS=0.000	GT:GQ:DR:DV	0/1:60:30:23
2	114288820	Sniffles2.DUP.3B4S1	N	<DUP>	54	PASS	PRECISE;SVTYPE=DUP;SVLEN=3915;END=114292735;SUPPORT=29;COVERAGE=52,46,89,45,48;STRAND=+-;AF=0.426;STDEV_LEN=0.000;STDEV_POS=0.000	GT:GQ:DR:DV	0/1:60:39:29
2	114358517	Sniffles2.INV.432S1	N	<INV>	57	PASS	PRECISE;SVTYPE=INV;SVLEN=2763;END=114361280;SUPPORT=21;COVERAGE=38,23,46,39,58;STRAND=+-;AF=0.362;STDEV_LEN=0.000;STDEV_POS=0.492	GT:GQ:DR:DV	0/1:60:37:21
2	115188388	Sniffles2.INS.BBS1	N	TTCATCCTATCCTGAAGTGTTTCCTAGTGGTTTATCATCATGGGTAAAGCACTGCACTAGCCTGAGTGTGCTCATCCTATCCTGATGTGTTTCCTAGTGTTATTGTCATGGGTAAAGCACTGCACTAGCCTGAGTGTGCTCATCCTATCCTGAAGTGTTTCCTAGTGTTATCATCATGGAGAAAGCACTGCACTAGCCTGAGTGTGCTCATCCTCTCCTGAAGTGTTTCCTAATGTTATTGTCATGGGTAAACACTGCACTAGCCTGAGTGTGCTCATCCTATCCTGATGTGTTTCCTAGTGTTA	60	PASS	PRECISE;SVTYPE=INS;SVLEN=305;END=115188388;SUPPORT=40;COVERAGE=58,59,56,56,63;STRAND=+-;AF=0.714;STDEV_LEN=1.196;STDEV_POS=0.000;SUPPORT_LONG=0	GT:GQ:DR:DV	0/1:48:16:40
2	115539071	Sniffles2.INS.BCS1	N	ACCTCAACAACAAAGCGCGGTTTCTTCCCTCGCCATCCTTCCTCATGGTCGCGCACCCGGCTTACCTCACATTCGTGTGTGTGTGTCCACACATTAAAAAAATACTAACATATATTTATTTATATAAAAGAACTGCTCCGCTTGCCGAATTGTGTGTGGAAAAAATATTTAAACTTTCTTTTTATTTTTTTTTTATACCATCCACCCCATTTATTTTTAAACGTAGTAAGACCCGGTACACTGACTGATGACCTGGTGTAGTAAGACCCAGTGCAGTGAGTGTGACCCGGACACATTAAGTTTTTTTTTTTTTTTTTTTTAACGTGTTAGT	60	GT	PRECISE;SVTYPE=INS;SVLEN=331;END=115539071;SUPPORT=11;COVERAGE=52,55,55,54,59;STRAND=+-;AF=0.200;STDEV_LEN=0.900;STDEV_POS=0.378;SUPPORT_LONG=0	GT:GQ:DR:DV	0/0:12:44:11
2	115627901	Sniffles2.DUP.3B5S1	N	<DUP>	60	GT	PRECISE;SVTYPE=DUP;SVLEN=962;END=115628863;SUPPORT=7;COVERAGE=49,41,48,38,43;STRAND=+-;AF=0.156;STDEV_LEN=0.894;STDEV_POS=0.000	GT:GQ:DR:DV	0/0:35:38:7
2	115628089	Sniffles2.DEL.27DS1	N	<DEL>	60	PASS	PRECISE;SVTYPE=DEL;SVLEN=-745;END=115628834;SUPPORT=12;COVERAGE=48,40,47,38,43;STRAND=+-;AF=0.286;STDEV_LEN=0.000;STDEV_POS=0.000	GT:GQ:DR:DV	0/1:36:30:12
2	116662080	Sniffles2.DEL.27ES1	N	<DEL>	60	PASS	PRECISE;SVTYPE=DEL;SVLEN=-564;END=116662644;SUPPORT=20;COVERAGE=63,62,62,59,58;STRAND=+-;AF=0.328;STDEV_LEN=0.000;STDEV_POS=0.000	GT:GQ:DR:DV	0/1:60:41:20
2	116662106	Sniffles2.INS.C0S1	N	ATCAAACCCAGTTTGCTTATATTGCAAATTTTAAAACTCGTAGTGGGGAGATTTCCAGTTGCAAACAACAAGTCTTGGCTTTAATTATGAGTTCAACCAGTTTTTTTTCTCCTAATTTTTAAATCTCAGTTCATCAATAATGTCTGGGCCTTGTCTGATTTTGGCATAGGGATATAATTAAGAAGTAGTGAATGAAGGCCTAGCTGTTGCTTTGATGTCAGCAGACACCCATTTCTCTTTCCAAACTGCTTTTAAAAAGTCAAACAACTTCCTTCTCTTCTTGCCTCACTCTCTCTTTAATGTGATTTTCTTTTAATTTATGAAGGAAATAAAATCATTGCTTTTTAGAATCATCCAACCAAGTCATTAAAGATTATCTGGAATTCAAGATGTAGTCAAAATATTTCAAGGGCATTACAATATCCTCTGTCTTCTCTAATCTCATCAGGCAGTAAAACGGTACCAAGTGCAGAGATAGAACACTGCTGTCAAAGTGGGTTAAAATCTTGACAGTAATCCGTGGCTTCTGATTTTAATTTCTCAATTAACTTATACAAATGAATAACTACCGTTTCTAGTTCTATAATTCTGCCTGAGGCACTCTGAGCCCCAACCATCAACAGGAAACAAACAAATAAAAAACCTGCTAATTTACCTCTCCAATGAAACCTTTCCAGAATTATCTGTGTAGAGTTTCCTAATTGCTGCAATATT	60	GT	IMPRECISE;SVTYPE=INS;SVLEN=711;END=116662106;SUPPORT=10;COVERAGE=63,61,61,64,60;STRAND=+-;AF=0.164;STDEV_LEN=1.633;STDEV_POS=95.924;SUPPORT_LONG=0	GT:GQ:DR:DV	0/0:42:51:10
2	116692931	Sniffles2.BND.47ES1	N	[hs37d5:11835425[N	60	GT	PRECISE;SVTYPE=BND;SUPPORT=10;COVERAGE=48,35,54,61,62;STRAND=+-;AF=0.200;CHR2=hs37d5;STDEV_POS=0.000	GT:GQ:DR:DV	0/0:11:40:10
2	116974604	Sniffles2.INV.433S1	N	<INV>	60	PASS	PRECISE;SVTYPE=INV;SVLEN=7277;END=116981881;SUPPORT=42;COVERAGE=53,15,38,27,61;STRAND=+-;AF=0.538;STDEV_LEN=0.000;STDEV_POS=0.395	GT:GQ:DR:DV	0/1:60:36:42
2	116974702	Sniffles2.DEL.27FS1	N	<DEL>	60	PASS	PRECISE;SVTYPE=DEL;SVLEN=-3351;END=116978053;SUPPORT=19;COVERAGE=49,15,45,39,49;STRAND=+-;AF=0.576;STDEV_LEN=0.000;STDEV_POS=0.000	GT:GQ:DR:DV	0/1:60:14:19
2	116978298	Sniffles2.INV.434S1	N	<INV>	60	PASS	PRECISE;SVTYPE=INV;SVLEN=3768;END=116982066;SUPPORT=30;COVERAGE=37,39,59,49,63;STRAND=+-;AF=0.462;STDEV_LEN=0.000;STDEV_POS=0.447	GT:GQ:DR:DV	0/1:60:35:30
2	117239633	Sniffles2.DEL.280S1	N	<DEL>	60	PASS	PRECISE;SVTYPE=DEL;SVLEN=-383;END=117240016;SUPPORT=36;COVERAGE=49,49,49,48,50;STRAND=+-;AF=0.735;STDEV_LEN=0.000;STDEV_POS=0.000	GT:GQ:DR:DV	0/1:29:13:36
2	117334940	Sniffles2.DEL.281S1	N	<DEL>	60	PASS	PRECISE;SVTYPE=DEL;SVLEN=-301;END=117335241;SUPPORT=52;COVERAGE=74,72,73,69,71;STRAND=+-;AF=0.732;STDEV_LEN=8.433;STDEV_POS=10.128	GT:GQ:DR:DV	0/1:45:19:52
2	117792015	Sniffles2.INV.435S1	N	<INV>	59	PASS	PRECISE;SVTYPE=INV;SVLEN=4275;END=117796290;SUPPORT=64;COVERAGE=56,20,45,23,48;STRAND=+-;AF=0.762;STDEV_LEN=0.000;STDEV_POS=0.000	GT:GQ:DR:DV	0/1:21:20:64
2	118171349	Sniffles2.DEL.282S1	N	<DEL>	60	PASS	PRECISE;SVTYPE=DEL;SVLEN=-65;END=118171414;SUPPORT=18;COVERAGE=47,50,50,50,52;STRAND=+-;AF=0.360;STDEV_LEN=0.316;STDEV_POS=3.742	GT:GQ:DR:DV	0/1:60:32:18
2	118882059	Sniffles2.INS.C3S1	N	TTAAACCATTAACCCATGTCATCCAGCAAATGACAACACTCTTGCTGCCACAAATACAGCTTTCTGTGCATTTGTGAGGGGCAGCGATGCACAGCAGGAAGGCTCTGGATAAAGGTCCAAATACAGGGGTCTAGTTTTAGTTCTCCCGGCAGCTTGCAGTAAAGTTGATACACTGGGTCAGTCTCCCCAGATATGTCATACTCCTTTCTTTTTTCATAATTACTGGAATGAATGTGGAATGGAATGAAAAAATAATAAAAATCTCACCATCTGAACCCAAGCTATGCAGGGAGATGTTAGATCACTTTTGGCAACAGAGAAAGGCTCTGCAAGCTGGAACTTTAGGAGATAAATACCAGCAGTCATCCCTTTATGTACTATATTTTAATGGCCATCCTCTCCCCTGAGGGCTGACTAGTATTCTCTCCTATTGGCTAAATTAGTTCTTACTTGTTCTTGGGAAAATGCCTGTTTCCCAAGGGTGACACCCACCAATCTAATAAACAAAGAATGAAGTGTCATGTGCATGGGAATTGGAGAGAGAGGAGGTGCTTATAAAAAATACAGTCTTTCCCACCTAGAAGGCATTTGGCCCTTGTGGAATTTTAGTTTTCTTTACTTCCAATCCCCCCAGTCCTAAATCATTTTATATATCCTAGTAATATTAAACATGAATGGTATTCCACAGCTGGGTGATTTATTCAGGACTCAAAAAGTATACATTATTTAAGATAAATTTGATTACATCATCTTTATTTCCTCCTATGGTGCTGGCCCTGCAGTCCTGTGAGGTGAGGTAGGCAGGAGTTGCT	60	GT	IMPRECISE;SVTYPE=INS;SVLEN=803;END=118882059;SUPPORT=8;COVERAGE=53,54,53,51,59;STRAND=+-;AF=0.151;STDEV_LEN=3.416;STDEV_POS=160.369;SUPPORT_LONG=0	GT:GQ:DR:DV	0/0:45:45:8
2	118905876	Sniffles2.DEL.283S1	N	<DEL>	60	PASS	PRECISE;SVTYPE=DEL;SVLEN=-757;END=118906633;SUPPORT=25;COVERAGE=69,67,63,61,67;STRAND=+-;AF=0.391;STDEV_LEN=0.000;STDEV_POS=0.000	GT:GQ:DR:DV	0/1:60:39:25
2	118996935	Sniffles2.DEL.284S1	N	<DEL>	60	PASS	PRECISE;SVTYPE=DEL;SVLEN=-5057;END=119001992;SUPPORT=37;COVERAGE=51,36,41,41,59;STRAND=+-;AF=0.949;STDEV_LEN=1.988;STDEV_POS=0.000	GT:GQ:DR:DV	1/1:60:2:37
2	119155689	Sniffles2.INS.C4S1	N	GTATCACAAAATATCTCTCTCTTCACAAAAAAAAAAAAATGTAATAATAACACACATATACTTTATTTAGAAAGAAAGAAAGAAAGAAGAGAGAGAACCCTGTAAATCACTAATTTTTTGTTAGCGTGTATATAATGCTTTCTTGAATGAATAATAATTATTATTATTATTATTATGCCCTGGGGGCCCCACTCAACACTTTTTTTTTTGTAACAGAAACAACTTCAAAATATCGCGCCACTGCACTCCAGCCTGGGCGACAGAGCGAGCGCCGTCTCAAAAAAAAAAAAAAAAAAAAAAAAAAAAAAAGAATTAATGAGAATTTCAGAGAGGAAATTTTTTAATAGAAA	60	PASS	PRECISE;SVTYPE=INS;SVLEN=350;END=119155689;SUPPORT=17;COVERAGE=49,47,47,48,51;STRAND=+-;AF=0.362;STDEV_LEN=1.878;STDEV_POS=0.000;SUPPORT_LONG=0	GT:GQ:DR:DV	0/1:60:30:17
2	119432954	Sniffles2.DEL.285S1	N	<DEL>	60	PASS	PRECISE;SVTYPE=DEL;SVLEN=-3496;END=119436450;SUPPORT=21;COVERAGE=57,52,50,49,51;STRAND=+-;AF=0.420;STDEV_LEN=0.505;STDEV_POS=0.000	GT:GQ:DR:DV	0/1:60:29:21
2	119653386	Sniffles2.DEL.286S1	N	<DEL>	60	PASS	PRECISE;SVTYPE=DEL;SVLEN=-5976;END=119659362;SUPPORT=23;COVERAGE=52,41,45,56,62;STRAND=+-;AF=0.489;STDEV_LEN=0.000;STDEV_POS=0.000	GT:GQ:DR:DV	0/1:60:24:23
2	119893851	Sniffles2.DEL.287S1	N	<DEL>	54	GT	PRECISE;SVTYPE=DEL;SVLEN=-813;END=119894664;SUPPORT=7;COVERAGE=43,38,40,39,46;STRAND=+-;AF=0.179;STDEV_LEN=0.000;STDEV_POS=0.000	GT:GQ:DR:DV	0/0:19:32:7
2	120155190	Sniffles2.DEL.288S1	N	<DEL>	60	PASS	PRECISE;SVTYPE=DEL;SVLEN=-394;END=120155584;SUPPORT=22;COVERAGE=67,62,57,56,49;STRAND=+-;AF=0.379;STDEV_LEN=0.000;STDEV_POS=0.000	GT:GQ:DR:DV	0/1:60:36:22
2	120202148	Sniffles2.DEL.28BS1	N	<DEL>	60	PASS	IMPRECISE;SVTYPE=DEL;SVLEN=-580;END=120202728;SUPPORT=30;COVERAGE=52,48,50,52,49;STRAND=+-;AF=0.600;STDEV_LEN=51.338;STDEV_POS=38.956	GT:GQ:DR:DV	0/1:60:20:30
2	120282660	Sniffles2.INS.C5S1	N	CCACTGCAACTCCAGCCAGGGGCGACAGAGCGAAACCCCGTCTAAAAAAAAAAAAAAAAAAAAAAAAAAAAAAACATAAGGAATATATAAACAACCTGGCTTTTGCTGAATACTTAGTGTGTGTGGTGTTTTTTTTTTTTTTGCTAAATTTATTTTTTCAGTTTGTGTTGCTCATAGTCTGCGTTTTTCTTAAAGCTTGCGGGTGTCTGTGTGCTCATAGCTGCTTTTTCTTACAAGCTTGCGGGTGTCTGTGTGCTCATAGTCTGCTTTTCTTACAAGGCTTGGGGTGTCTGTGTGCTATAGTCTGCTTTTCTTCCAAGCTTGCGGTGTCTGTGTGCTCATAGTCTCTTTTCTTACAAGCATGCGGGTGTCCGTGGGTTGTGTGTGTTGGTGTGTAAAGAATAGCCATATATAAATAATAGTGTGTGTGTGTGTACCATCCATCACACAGGAGGCTTCACCTGCTCCGTAAGTGTTTTATATATATATATATTTATATATTTTTTTTTTTTTTTTTTTTTTAAGATAGTAAACAATATAGTGTGTAGAAATAATATGTTTTTAAAAAAAAAAAAAAAATATATATATATATGTATTGAGTTTTTGTGGTGTGTGTGTGTTATAACAACATGTAAAAAGAAATTATATATAAATATATATATAATTAAAGTAGTATCTCTGGAGCAGGATCTGGAAACCCAGAGAGACGCCGTAGGTCCATCCTGCAGCGAGGAAAGGCCGGCTCTCCATAGAAAAAATGCTATTGAGAGAGAGAGAGGCTCCATTTTACACACACATATGAGCTGCTCCCCGCCTAGAAAAAGTTTTTGTGTGTGTGTAGCCCGGCCGCCCCTACTGGGAAGATGAGGAGACCCCTGCCCGGCCAGCCACCCCGGGAGGGAGGTGGGGGGGTCAGCCCCCCGCCCGGCCAGCCAC	60	PASS	PRECISE;SVTYPE=INS;SVLEN=936;END=120282660;SUPPORT=14;COVERAGE=61,52,50,51,53;STRAND=+-;AF=0.280;STDEV_LEN=4.838;STDEV_POS=0.000;SUPPORT_LONG=0	GT:GQ:DR:DV	0/1:39:36:14
2	120417197	Sniffles2.DEL.28CS1	N	<DEL>	60	PASS	PRECISE;SVTYPE=DEL;SVLEN=-1166;END=120418363;SUPPORT=12;COVERAGE=62,55,53,51,63;STRAND=+-;AF=0.226;STDEV_LEN=0.000;STDEV_POS=0.000	GT:GQ:DR:DV	0/1:5:41:12
2	121148753	Sniffles2.INS.C6S1	N	TCCTCCTCCTCCCCTTTCGTCCTCCTCCTCCATATATATATACAAGAAGTAATATAAATATACTGAAGGAGTAATACAAAATAATAATAAAATATATATGAGCAAAAAAAAAAATTTTTGTTTATCTAAATATAGTGTGTAAAAAAAAAAAAACTTTAAACTTTCAAATTTTTCTAATTTCTATATATAATATAAATATATTATATATATTATATATAATATAAATATATTAATATATTATATATAATATAAATATATATATATATTTATATATAATTAAATATATTATATATATTATATATAATATAAATATATTATATATATTTATATATAATATAAATATATTTATATATCATTTAGAAACACCCTTATCTATCTATCTATCTATCTATCTATTAAAAAAAAAAAAAAAACAAAATTCTTAACTTTCTTTTTTTTTTTTTTTTTTATATATATATATATATAGTTTAAGTTTTTTAATTTTT	60	PASS	PRECISE;SVTYPE=INS;SVLEN=485;END=121148753;SUPPORT=16;COVERAGE=56,49,48,48,52;STRAND=+-;AF=0.333;STDEV_LEN=1.808;STDEV_POS=0.000;SUPPORT_LONG=0	GT:GQ:DR:DV	0/1:60:32:16
2	121304547	Sniffles2.DEL.28DS1	N	<DEL>	60	PASS	PRECISE;SVTYPE=DEL;SVLEN=-2134;END=121306681;SUPPORT=26;COVERAGE=41,34,32,37,44;STRAND=+-;AF=0.765;STDEV_LEN=0.000;STDEV_POS=0.000	GT:GQ:DR:DV	0/1:7:8:26
2	121797526	Sniffles2.DUP.3B8S1	N	<DUP>	59	GT	PRECISE;SVTYPE=DUP;SVLEN=1188;END=121798714;SUPPORT=9;COVERAGE=51,51,61,53,54;STRAND=+-;AF=0.153;STDEV_LEN=0.000;STDEV_POS=0.000	GT:GQ:DR:DV	0/0:49:50:9
2	121873512	Sniffles2.DEL.28ES1	N	<DEL>	60	PASS	PRECISE;SVTYPE=DEL;SVLEN=-353;END=121873865;SUPPORT=13;COVERAGE=46,49,50,48,45;STRAND=+-;AF=0.265;STDEV_LEN=0.000;STDEV_POS=0.000	GT:GQ:DR:DV	0/1:29:36:13
2	121891926	Sniffles2.DEL.28FS1	N	<DEL>	60	PASS	PRECISE;SVTYPE=DEL;SVLEN=-545;END=121892471;SUPPORT=13;COVERAGE=47,50,50,48,48;STRAND=+-;AF=0.265;STDEV_LEN=0.000;STDEV_POS=0.000	GT:GQ:DR:DV	0/1:29:36:13
2	122564406	Sniffles2.DEL.290S1	N	<DEL>	60	PASS	PRECISE;SVTYPE=DEL;SVLEN=-301;END=122564707;SUPPORT=13;COVERAGE=46,49,48,51,49;STRAND=+-;AF=0.265;STDEV_LEN=0.000;STDEV_POS=0.000	GT:GQ:DR:DV	0/1:29:36:13
2	122847313	Sniffles2.INV.437S1	N	<INV>	56	GT	PRECISE;SVTYPE=INV;SVLEN=2735;END=122850048;SUPPORT=8;COVERAGE=52,34,38,58,58;STRAND=-;AF=0.136;STDEV_LEN=0.500;STDEV_POS=0.000	GT:GQ:DR:DV	0/0:60:51:8
2	122848213	Sniffles2.INV.438S1	N	<INV>	59	PASS	PRECISE;SVTYPE=INV;SVLEN=978;END=122849191;SUPPORT=24;COVERAGE=30,31,40,44,60;STRAND=+;AF=0.421;STDEV_LEN=0.985;STDEV_POS=0.900	GT:GQ:DR:DV	0/1:60:33:24
2	123364835	Sniffles2.DEL.292S1	N	<DEL>	58	PASS	PRECISE;SVTYPE=DEL;SVLEN=-591;END=123365426;SUPPORT=27;COVERAGE=46,44,45,43,42;STRAND=+-;AF=0.614;STDEV_LEN=0.000;STDEV_POS=0.000	GT:GQ:DR:DV	0/1:60:17:27
2	123476774	Sniffles2.INV.439S1	N	<INV>	59	PASS	PRECISE;SVTYPE=INV;SVLEN=5741;END=123482515;SUPPORT=37;COVERAGE=53,33,61,29,41;STRAND=+-;AF=0.569;STDEV_LEN=2.679;STDEV_POS=3.762	GT:GQ:DR:DV	0/1:60:28:37
2	123616764	Sniffles2.DEL.293S1	N	<DEL>	60	PASS	PRECISE;SVTYPE=DEL;SVLEN=-288;END=123617052;SUPPORT=17;COVERAGE=45,44,45,46,45;STRAND=+-;AF=0.378;STDEV_LEN=0.000;STDEV_POS=0.000	GT:GQ:DR:DV	0/1:60:28:17
2	123990941	Sniffles2.DEL.294S1	N	<DEL>	58	PASS	PRECISE;SVTYPE=DEL;SVLEN=-2671;END=123993612;SUPPORT=17;COVERAGE=54,53,55,47,50;STRAND=+-;AF=0.327;STDEV_LEN=0.000;STDEV_POS=0.000	GT:GQ:DR:DV	0/1:60:35:17
2	124074277	Sniffles2.DEL.295S1	N	<DEL>	60	PASS	PRECISE;SVTYPE=DEL;SVLEN=-59;END=124074336;SUPPORT=14;COVERAGE=47,48,48,49,52;STRAND=+-;AF=0.292;STDEV_LEN=0.000;STDEV_POS=0.000	GT:GQ:DR:DV	0/1:45:34:14
2	124440215	Sniffles2.BND.480S1	N	[hs37d5:17337427[N	60	PASS	PRECISE;SVTYPE=BND;SUPPORT=25;COVERAGE=68,29,61,63,64;STRAND=+-;AF=0.490;CHR2=hs37d5;STDEV_POS=0.000	GT:GQ:DR:DV	0/1:60:26:25
2	125052950	Sniffles2.INV.43AS1	N	<INV>	58	PASS	PRECISE;SVTYPE=INV;SVLEN=1480;END=125054430;SUPPORT=53;COVERAGE=51,16,52,13,52;STRAND=+-;AF=0.679;STDEV_LEN=0.000;STDEV_POS=0.000	GT:GQ:DR:DV	0/1:60:25:53
2	125427984	Sniffles2.DEL.296S1	N	<DEL>	60	PASS	PRECISE;SVTYPE=DEL;SVLEN=-499;END=125428483;SUPPORT=36;COVERAGE=51,55,55,54,51;STRAND=+-;AF=0.655;STDEV_LEN=0.000;STDEV_POS=0.000	GT:GQ:DR:DV	0/1:60:19:36
2	125639339	Sniffles2.DEL.297S1	N	<DEL>	60	PASS	PRECISE;SVTYPE=DEL;SVLEN=-5666;END=125645005;SUPPORT=19;COVERAGE=51,50,45,50,60;STRAND=+-;AF=0.396;STDEV_LEN=1.940;STDEV_POS=0.000	GT:GQ:DR:DV	0/1:60:29:19
2	125766536	Sniffles2.DEL.298S1	N	<DEL>	60	PASS	PRECISE;SVTYPE=DEL;SVLEN=-1613;END=125768149;SUPPORT=13;COVERAGE=50,49,45,40,42;STRAND=+-;AF=0.289;STDEV_LEN=0.488;STDEV_POS=0.000	GT:GQ:DR:DV	0/1:40:32:13
2	126009136	Sniffles2.DEL.299S1	N	<DEL>	60	PASS	PRECISE;SVTYPE=DEL;SVLEN=-806;END=126009942;SUPPORT=9;COVERAGE=39,38,40,38,44;STRAND=+-;AF=0.231;STDEV_LEN=0.000;STDEV_POS=0.000	GT:GQ:DR:DV	0/1:6:30:9
2	126051064	Sniffles2.INS.CAS1	N	TAAAATTAAATATATCATATATATATATTTTTTTTTAAAGGAAGGAATTTTGTTTTTAAAATACACACACACACACACACACATGCCAGAAAAAAAAAAAAAAAAAAACTGTGAATA	60	PASS	PRECISE;SVTYPE=INS;SVLEN=117;END=126051064;SUPPORT=36;COVERAGE=56,57,59,60,67;STRAND=+-;AF=0.610;STDEV_LEN=0.616;STDEV_POS=0.000;SUPPORT_LONG=0	GT:GQ:DR:DV	0/1:60:23:36
2	126128724	Sniffles2.INS.CBS1	N	TTATTGAAAAAAACTGACACACACTTCTCTCTCTCTCAACAAATATTTGTTCAAGGACTGTTACAGTTTTCTTCTTTTCTTTTCTTTTCTTTTCTTTGTTTAAAAGTGTGTGTGTGAAGCTGGGTTAAAACCTGCCAAATCATCTAGCTCAAAAACACAACTTTCTTTGTCTTGCTGGCCGGGCGGGGGCTGCCCCCCACCTCCCGGATGGGGCAAATTTTTTTTTTCAATTAACCACACACACATCCCAGCCAGCCGCCCCGTCCGGGAGGGAGGTGGGGGGCTCAGCCCCCCTTTAA	60	PASS	PRECISE;SVTYPE=INS;SVLEN=299;END=126128724;SUPPORT=31;COVERAGE=50,49,50,50,53;STRAND=+-;AF=0.620;STDEV_LEN=1.404;STDEV_POS=0.000;SUPPORT_LONG=0	GT:GQ:DR:DV	0/1:60:19:31
2	126367590	Sniffles2.DEL.29AS1	N	<DEL>	60	PASS	PRECISE;SVTYPE=DEL;SVLEN=-2702;END=126370292;SUPPORT=38;COVERAGE=41,44,47,49,57;STRAND=+-;AF=0.809;STDEV_LEN=0.000;STDEV_POS=0.000	GT:GQ:DR:DV	1/1:15:9:38
2	127449069	Sniffles2.DEL.29BS1	N	<DEL>	60	GT	PRECISE;SVTYPE=DEL;SVLEN=-3513;END=127452582;SUPPORT=9;COVERAGE=45,42,45,53,54;STRAND=+-;AF=0.191;STDEV_LEN=0.000;STDEV_POS=0.000	GT:GQ:DR:DV	0/0:15:38:9
2	127452621	Sniffles2.INS.CDS1	N	AGTCCTGCTCCTCCTGCAGACTCACCCCCAGTCCCTGCCATTACCCTCTCCCACTTCAGTCCCTTTGTGGGCC	60	GT	PRECISE;SVTYPE=INS;SVLEN=73;END=127452621;SUPPORT=9;COVERAGE=49,53,53,52,54;STRAND=+-;AF=0.170;STDEV_LEN=1.342;STDEV_POS=18.987;SUPPORT_LONG=0	GT:GQ:DR:DV	0/0:32:44:9
2	127729075	Sniffles2.DEL.29CS1	N	<DEL>	60	PASS	PRECISE;SVTYPE=DEL;SVLEN=-431;END=127729506;SUPPORT=21;COVERAGE=61,62,61,57,52;STRAND=+-;AF=0.350;STDEV_LEN=0.000;STDEV_POS=0.000	GT:GQ:DR:DV	0/1:60:39:21
2	127825972	Sniffles2.DEL.29DS1	N	<DEL>	60	PASS	PRECISE;SVTYPE=DEL;SVLEN=-8164;END=127834136;SUPPORT=14;COVERAGE=48,42,40,40,49;STRAND=+-;AF=0.341;STDEV_LEN=1.923;STDEV_POS=0.000	GT:GQ:DR:DV	0/1:60:27:14
2	127855763	Sniffles2.DUP.3BAS1	N	<DUP>	60	PASS	PRECISE;SVTYPE=DUP;SVLEN=3515;END=127859278;SUPPORT=17;COVERAGE=52,60,76,64,63;STRAND=+-;AF=0.227;STDEV_LEN=0.000;STDEV_POS=0.000	GT:GQ:DR:DV	0/1:8:58:17
2	128737074	Sniffles2.DEL.29FS1	N	<DEL>	60	PASS	PRECISE;SVTYPE=DEL;SVLEN=-89;END=128737163;SUPPORT=17;COVERAGE=54,55,57,55,53;STRAND=+-;AF=0.304;STDEV_LEN=0.000;STDEV_POS=0.000	GT:GQ:DR:DV	0/1:60:39:17
2	128871242	Sniffles2.DEL.2A0S1	N	<DEL>	60	PASS	PRECISE;SVTYPE=DEL;SVLEN=-328;END=128871570;SUPPORT=49;COVERAGE=58,58,59,58,57;STRAND=+-;AF=0.845;STDEV_LEN=0.000;STDEV_POS=0.000	GT:GQ:DR:DV	1/1:46:9:49
2	129098117	Sniffles2.DEL.2A2S1	N	<DEL>	60	PASS	PRECISE;SVTYPE=DEL;SVLEN=-741;END=129098858;SUPPORT=25;COVERAGE=56,54,52,57,54;STRAND=+-;AF=0.463;STDEV_LEN=0.000;STDEV_POS=0.000	GT:GQ:DR:DV	0/1:60:29:25
2	129098212	Sniffles2.DEL.2A1S1	N	<DEL>	60	GT	PRECISE;SVTYPE=DEL;SVLEN=-488;END=129098700;SUPPORT=11;COVERAGE=57,53,52,57,57;STRAND=+-;AF=0.204;STDEV_LEN=3.645;STDEV_POS=19.591	GT:GQ:DR:DV	0/0:9:43:11
2	129229041	Sniffles2.DEL.2A5S1	N	<DEL>	60	PASS	PRECISE;SVTYPE=DEL;SVLEN=-499;END=129229540;SUPPORT=15;COVERAGE=47,46,48,50,55;STRAND=+-;AF=0.312;STDEV_LEN=0.000;STDEV_POS=0.000	GT:GQ:DR:DV	0/1:58:33:15
2	129638746	Sniffles2.DEL.2A6S1	N	<DEL>	60	PASS	PRECISE;SVTYPE=DEL;SVLEN=-7846;END=129646592;SUPPORT=13;COVERAGE=38,34,39,49,59;STRAND=+-;AF=0.317;STDEV_LEN=0.535;STDEV_POS=0.000	GT:GQ:DR:DV	0/1:51:28:13
2	129685038	Sniffles2.INV.43BS1	N	<INV>	59	PASS	PRECISE;SVTYPE=INV;SVLEN=1060;END=129686098;SUPPORT=51;COVERAGE=61,20,57,23,56;STRAND=+-;AF=0.607;STDEV_LEN=0.000;STDEV_POS=0.000	GT:GQ:DR:DV	0/1:60:33:51
2	130037109	Sniffles2.DEL.2A7S1	N	<DEL>	60	PASS	PRECISE;SVTYPE=DEL;SVLEN=-287;END=130037396;SUPPORT=36;COVERAGE=49,53,54,54,55;STRAND=+-;AF=0.667;STDEV_LEN=0.000;STDEV_POS=0.000	GT:GQ:DR:DV	0/1:60:18:36
2	130215524	Sniffles2.DUP.3BCS1	N	<DUP>	59	PASS	PRECISE;SVTYPE=DUP;SVLEN=1690;END=130217214;SUPPORT=24;COVERAGE=46,49,75,46,44;STRAND=+-;AF=0.364;STDEV_LEN=0.778;STDEV_POS=0.000	GT:GQ:DR:DV	0/1:60:42:24
2	130492538	Sniffles2.DEL.2AAS1	N	<DEL>	58	PASS	PRECISE;SVTYPE=DEL;SVLEN=-889;END=130493427;SUPPORT=17;COVERAGE=54,51,51,48,47;STRAND=+-;AF=0.340;STDEV_LEN=0.441;STDEV_POS=0.000	GT:GQ:DR:DV	0/1:60:33:17
2	130492992	Sniffles2.DEL.2A9S1	N	<DEL>	60	PASS	PRECISE;SVTYPE=DEL;SVLEN=-388;END=130493380;SUPPORT=19;COVERAGE=51,51,48,47,47;STRAND=+-;AF=0.388;STDEV_LEN=0.924;STDEV_POS=1.206	GT:GQ:DR:DV	0/1:60:30:19
2	130817087	Sniffles2.INS.D6S1	N	GACAGCGCACACCCTGCTGCTGAGCCTGCTGCTCATTTCCTTTTTGGGCTCCGTTTGTAGCACAGTAGTTGCACTGAGGCTTGTGCATCCCGAGCAAGGCCAAGCTGGCTCAAAG	60	GT	PRECISE;SVTYPE=INS;SVLEN=115;END=130817087;SUPPORT=8;COVERAGE=62,59,62,71,82;STRAND=+-;AF=0.129;STDEV_LEN=0.957;STDEV_POS=2.217;SUPPORT_LONG=0	GT:GQ:DR:DV	0/0:60:54:8
2	130824812	Sniffles2.DEL.2ACS1	N	<DEL>	60	GT	PRECISE;SVTYPE=DEL;SVLEN=-485;END=130825297;SUPPORT=8;COVERAGE=82,77,77,75,54;STRAND=+-;AF=0.105;STDEV_LEN=0.000;STDEV_POS=0.000	GT:GQ:DR:DV	0/0:60:68:8
2	130824872	Sniffles2.DEL.2ABS1	N	<DEL>	60	GT	PRECISE;SVTYPE=DEL;SVLEN=-225;END=130825097;SUPPORT=12;COVERAGE=82,77,76,76,71;STRAND=+-;AF=0.158;STDEV_LEN=0.000;STDEV_POS=0.000	GT:GQ:DR:DV	0/0:58:64:12
2	131200121	Sniffles2.DUP.3BFS1	N	<DUP>	41	GT	PRECISE;SVTYPE=DUP;SVLEN=7525;END=131207646;SUPPORT=12;COVERAGE=55,55,96,55,56;STRAND=+-;AF=0.188;STDEV_LEN=0.000;STDEV_POS=0.000	GT:GQ:DR:DV	0/0:24:52:12
2	131844162	Sniffles2.DEL.2AES1	N	<DEL>	58	PASS	PRECISE;SVTYPE=DEL;SVLEN=-642;END=131844804;SUPPORT=43;COVERAGE=65,61,62,60,62;STRAND=+-;AF=0.705;STDEV_LEN=0.000;STDEV_POS=0.000	GT:GQ:DR:DV	0/1:60:18:43
2	131886706	Sniffles2.INV.43CS1	N	<INV>	60	PASS	PRECISE;SVTYPE=INV;SVLEN=464;END=131887170;SUPPORT=23;COVERAGE=67,49,47,45,65;STRAND=+-;AF=0.295;STDEV_LEN=0.000;STDEV_POS=0.000	GT:GQ:DR:DV	0/1:60:55:23
2	132490502	Sniffles2.DUP.3C0S1	N	<DUP>	60	PASS	PRECISE;SVTYPE=DUP;SVLEN=4257;END=132494759;SUPPORT=27;COVERAGE=47,44,70,62,55;STRAND=+-;AF=0.370;STDEV_LEN=1.033;STDEV_POS=1.033	GT:GQ:DR:DV	0/1:60:46:27
2	132872031	Sniffles2.DEL.2AFS1	N	<DEL>	60	PASS	PRECISE;SVTYPE=DEL;SVLEN=-138;END=132872169;SUPPORT=20;COVERAGE=55,55,54,54,53;STRAND=+-;AF=0.370;STDEV_LEN=0.000;STDEV_POS=0.000	GT:GQ:DR:DV	0/1:60:34:20
2	132997669	Sniffles2.DEL.2B1S1	N	<DEL>	60	PASS	PRECISE;SVTYPE=DEL;SVLEN=-4739;END=133002408;SUPPORT=32;COVERAGE=64,60,56,64,66;STRAND=+-;AF=0.533;STDEV_LEN=0.000;STDEV_POS=0.000	GT:GQ:DR:DV	0/1:60:28:32
2	133016935	Sniffles2.DUP.3C1S1	N	<DUP>	59	PASS	PRECISE;SVTYPE=DUP;SVLEN=6689;END=133023624;SUPPORT=20;COVERAGE=56,56,72,59,56;STRAND=+-;AF=0.274;STDEV_LEN=1.265;STDEV_POS=1.265	GT:GQ:DR:DV	0/1:52:53:20
2	133036945	Sniffles2.DUP.3C2S1	N	<DUP>	60	GT	IMPRECISE;SVTYPE=DUP;SVLEN=2159;END=133039104;SUPPORT=7;COVERAGE=69,64,53,40,35;STRAND=+-;AF=0.123;STDEV_LEN=16.888;STDEV_POS=16.888	GT:GQ:DR:DV	0/0:60:50:7
2	133040069	Sniffles2.DEL.2B2S1	N	<DEL>	56	GT	PRECISE;SVTYPE=DEL;SVLEN=-5871;END=133045940;SUPPORT=8;COVERAGE=36,36,42,53,57;STRAND=+-;AF=0.182;STDEV_LEN=0.000;STDEV_POS=0.000	GT:GQ:DR:DV	0/0:20:36:8
2	133115527	Sniffles2.DEL.2B3S1	N	<DEL>	60	PASS	PRECISE;SVTYPE=DEL;SVLEN=-260;END=133115787;SUPPORT=18;COVERAGE=61,59,63,58,56;STRAND=+-;AF=0.300;STDEV_LEN=0.000;STDEV_POS=0.000	GT:GQ:DR:DV	0/1:60:42:18
2	133238937	Sniffles2.DEL.2B4S1	N	<DEL>	60	PASS	PRECISE;SVTYPE=DEL;SVLEN=-6000;END=133244937;SUPPORT=34;COVERAGE=42,27,29,31,43;STRAND=+-;AF=1.000;STDEV_LEN=0.000;STDEV_POS=0.000	GT:GQ:DR:DV	1/1:60:0:34
2	134460292	Sniffles2.DEL.2B5S1	N	<DEL>	60	PASS	PRECISE;SVTYPE=DEL;SVLEN=-265;END=134460557;SUPPORT=44;COVERAGE=53,55,59,56,55;STRAND=+-;AF=0.772;STDEV_LEN=0.000;STDEV_POS=0.000	GT:GQ:DR:DV	0/1:7:13:44
2	134546180	Sniffles2.DEL.2B6S1	N	<DEL>	60	PASS	PRECISE;SVTYPE=DEL;SVLEN=-370;END=134546550;SUPPORT=35;COVERAGE=57,53,52,50,48;STRAND=+-;AF=0.673;STDEV_LEN=0.000;STDEV_POS=0.000	GT:GQ:DR:DV	0/1:60:17:35
2	134745636	Sniffles2.DEL.2B7S1	N	<DEL>	60	PASS	PRECISE;SVTYPE=DEL;SVLEN=-8456;END=134754092;SUPPORT=39;COVERAGE=47,27,27,28,53;STRAND=+-;AF=1.000;STDEV_LEN=0.218;STDEV_POS=0.000	GT:GQ:DR:DV	1/1:60:0:39
2	134966756	Sniffles2.DEL.2B8S1	N	<DEL>	59	PASS	PRECISE;SVTYPE=DEL;SVLEN=-3321;END=134970077;SUPPORT=24;COVERAGE=60,53,54,54,63;STRAND=+-;AF=0.444;STDEV_LEN=0.000;STDEV_POS=0.000	GT:GQ:DR:DV	0/1:60:30:24
2	136879032	Sniffles2.INS.E0S1	N	GAGGGGGTTGTCCTAGGGATGCCGCTGGCTCCCCTGGAAGCCCCCGTATCCTTAGATTTCCACTGGGGAAGCCAGGAAGGGCAGGTAGGGCCACCTGGCTGGGCAAATTTGGGGTCCAGGCTTGTTTTCTGGGGTGAAAGTTGGAGCCCCAGGAGAGCCCCGCGGATGGCCCCCAGGTTCCCAAGCCTGCAGCCGCGCCGGACCAGACTCGGGCCCCCACCCCGGAATCCACCTGACCACCCCCCTGGACCTCGGCGGGGG	60	PASS	PRECISE;SVTYPE=INS;SVLEN=261;END=136879032;SUPPORT=18;COVERAGE=50,51,52,53,53;STRAND=+-;AF=0.346;STDEV_LEN=0.471;STDEV_POS=0.000;SUPPORT_LONG=0	GT:GQ:DR:DV	0/1:60:34:18
2	137509508	Sniffles2.INV.43DS1	N	<INV>	60	GT	PRECISE;SVTYPE=INV;SVLEN=2827;END=137512335;SUPPORT=7;COVERAGE=54,58,46,37,53;STRAND=+;AF=0.121;STDEV_LEN=0.000;STDEV_POS=0.000	GT:GQ:DR:DV	0/0:60:51:7
2	137510477	Sniffles2.INV.43ES1	N	<INV>	60	PASS	PRECISE;SVTYPE=INV;SVLEN=852;END=137511329;SUPPORT=18;COVERAGE=61,44,46,42,43;STRAND=-;AF=0.295;STDEV_LEN=0.000;STDEV_POS=0.000	GT:GQ:DR:DV	0/1:60:43:18
2	138176980	Sniffles2.INS.E1S1	N	CCATCGTCTCTAGACCAGGGAAAGCCATCGTCTCCGGCCCAGGGAAAGCCATCGTCTCCGGCCCAGGGAAAGCCATCGTCCTCCGGCCCAGGGAAAGCCATCGTCTCCGCCTCAGGGAAAGCCATCGTCTCTAGCCCGGGAAAGCCATCGTCTCCGGCCCAGGGAAAAGCCATCGTCTCTAGCC	60	PASS	PRECISE;SVTYPE=INS;SVLEN=184;END=138176980;SUPPORT=19;COVERAGE=44,44,43,43,42;STRAND=+-;AF=0.442;STDEV_LEN=1.044;STDEV_POS=0.000;SUPPORT_LONG=0	GT:GQ:DR:DV	0/1:60:24:19
2	138259771	Sniffles2.INS.E2S1	N	TCATTCCATTCCATTCCATGACATTCCATTCGTTTCGTATTCCATTCGTTTCCATTCCATTCGAGTCCATTTCATTCGAGTTTCATTCCATTCCATTCCATTCCATTCCATTTCGAGCCATTCATTCGATTCTATTCCATTCGACTCCATTGTTTTAGAATATTAAAAAATGTAAGAGAATTTTGTAATATATATATATATATCATTTTAATTTATAGATTTTTACATTTTAAATTTCTTTCTTGTCTTTCTTTCTTTCTTTTGTCGGGGGCTGCCTGACTGTGTGTTTGCTGGGAGATGCCTGACTGTGTGTTCATCGGGGGCTGCC	60	PASS	PRECISE;SVTYPE=INS;SVLEN=328;END=138259771;SUPPORT=26;COVERAGE=44,38,36,36,44;STRAND=+-;AF=0.722;STDEV_LEN=2.054;STDEV_POS=0.000;SUPPORT_LONG=0	GT:GQ:DR:DV	0/1:27:10:26
2	138611472	Sniffles2.INS.E3S1	N	AGTTGGTTTGTTGATACGCAGATGAAAATGCAGGAGGGTAGCTGAACAAATCAATATAGGATCCTGGAGCCAAAGCAGAACTTTGGTTTTTTCTAGGTGAAAAGTAGCAGAGGCTTCAGGAAGCCTGCCTGTTTCTGCCTGTTTTTTCATTATCTGTCTGAATGTCTGTGATGAGTAGAGAAAGAATCTCAGATAGCTGCTGCCCTTTCACCTCTGGCTCCCAGCAGATTGTTGAAACTGCTTCTTGAGGTATGTCATCGATGCTTTGG	60	PASS	PRECISE;SVTYPE=INS;SVLEN=269;END=138611472;SUPPORT=27;COVERAGE=43,41,40,40,59;STRAND=+-;AF=0.675;STDEV_LEN=1.125;STDEV_POS=0.516;SUPPORT_LONG=0	GT:GQ:DR:DV	0/1:54:13:27
2	138615336	Sniffles2.DEL.2BBS1	N	<DEL>	60	PASS	PRECISE;SVTYPE=DEL;SVLEN=-268;END=138615604;SUPPORT=27;COVERAGE=66,68,41,43,52;STRAND=+-;AF=0.529;STDEV_LEN=0.000;STDEV_POS=0.000	GT:GQ:DR:DV	0/1:60:24:27
2	139003203	Sniffles2.INV.440S1	N	<INV>	60	PASS	PRECISE;SVTYPE=INV;SVLEN=4139;END=139007342;SUPPORT=28;COVERAGE=52,42,61,32,45;STRAND=+-;AF=0.452;STDEV_LEN=0.000;STDEV_POS=0.488	GT:GQ:DR:DV	0/1:60:34:28
2	139003856	Sniffles2.INV.441S1	N	<INV>	60	PASS	PRECISE;SVTYPE=INV;SVLEN=4549;END=139008405;SUPPORT=28;COVERAGE=39,46,58,31,44;STRAND=+-;AF=0.500;STDEV_LEN=0.000;STDEV_POS=0.363	GT:GQ:DR:DV	0/1:60:28:28
2	139380758	Sniffles2.INS.E4S1	N	GGGCGTGGGCAAGGACTTCGATTGTCCAAAACACCCAAAAGCAATGCAACAAAAGACAAAATTTGACAAATGGATTAATTAAACTAAAGAGCTTCTGCCACAGCAAAAGAACTACCATCGAGTGAACAGGCAACCTCACAAAATGGGAGAAAATTTCCCAACCTCTCTCTGACAAAGGGCTAATATCCAGAAATCTACAATGAACTCAAACCAAATTTACAAGAAAAAAACAAACAACCCCATCAAAAAGTGGGCGAAGGACATGAACAGACACTTCTCAAAAGAAGACATTCTATGCAGCCAAAAAACACGAAGAAATGCTCAATCAT	60	PASS	PRECISE;SVTYPE=INS;SVLEN=329;END=139380758;SUPPORT=16;COVERAGE=52,56,56,57,53;STRAND=+-;AF=0.286;STDEV_LEN=1.982;STDEV_POS=0.000;SUPPORT_LONG=0	GT:GQ:DR:DV	0/1:48:40:16
2	141767264	Sniffles2.INV.442S1	N	<INV>	56	PASS	PRECISE;SVTYPE=INV;SVLEN=3092;END=141770356;SUPPORT=13;COVERAGE=51,54,48,27,45;STRAND=+;AF=0.241;STDEV_LEN=0.000;STDEV_POS=1.134	GT:GQ:DR:DV	0/1:15:41:13
2	141768309	Sniffles2.INV.443S1	N	<INV>	58	PASS	PRECISE;SVTYPE=INV;SVLEN=1126;END=141769435;SUPPORT=16;COVERAGE=61,42,48,30,28;STRAND=-;AF=0.308;STDEV_LEN=0.000;STDEV_POS=0.000	GT:GQ:DR:DV	0/1:59:36:16
2	142008868	Sniffles2.DEL.2BCS1	N	<DEL>	60	PASS	PRECISE;SVTYPE=DEL;SVLEN=-438;END=142009306;SUPPORT=38;COVERAGE=53,53,52,47,47;STRAND=+-;AF=0.745;STDEV_LEN=0.000;STDEV_POS=0.000	GT:GQ:DR:DV	0/1:24:13:38
2	142196640	Sniffles2.INS.E5S1	N	TCTATAAACCTGAAAAACCAACCCATACAGCAAAACAACTTAATGTTTAAAAATGTTAAGATTTCTATTGTTTTGCCTTAAGAAGCGAAGTAAATTTCTTCCTATCATCAGCTTCCCTATATATATGGGCTGTGAAATCATTTATTATGTACTACACGGGAACATATTAAATGTGAGAAGTTCGTATTGCCTTTAGCACAAACTTTCCACAGTATAATTTTTTAATGGTTTTCTTGCAGTGTTCCGGAAGGTAACAGCAAGAAGTTTGAAATCATTTGTTTCTGAACGTGAAATGAATTTTTTTACAATTATGTCAGATATCCCTTATTATTCCACTTTAGAACTAGAATCAATAACTATAATATAATTGAAGAAAATTAATAATTTTTTAAAAATCTTATTTATAATAATTTTTATATAGAATTATAAGTAATAACACATAAACTGCAGCTATTGCTCTGTATGAATTATACATTTTCTCTAATTATACAGCTAGCTACATGGCTCAGTCTTAAATCAATATTTATGCTTAAAGCATTTCAAATCTTTATGTTGGTGTATGATCAAAATTGTATAATTTTGATCCAATTTGAAAAATTGGAATTTACAATTTCAACCATTATTATATAATGTTCATAAAA	60	GT	IMPRECISE;SVTYPE=INS;SVLEN=648;END=142196640;SUPPORT=8;COVERAGE=50,51,51,53,58;STRAND=+-;AF=0.157;STDEV_LEN=3.500;STDEV_POS=44.470;SUPPORT_LONG=0	GT:GQ:DR:DV	0/0:39:43:8
2	142229807	Sniffles2.DEL.2BDS1	N	<DEL>	60	PASS	PRECISE;SVTYPE=DEL;SVLEN=-844;END=142230651;SUPPORT=29;COVERAGE=55,47,47,47,51;STRAND=+-;AF=0.617;STDEV_LEN=0.000;STDEV_POS=0.000	GT:GQ:DR:DV	0/1:60:18:29
2	142350989	Sniffles2.DEL.2BES1	N	<DEL>	60	PASS	PRECISE;SVTYPE=DEL;SVLEN=-337;END=142351326;SUPPORT=34;COVERAGE=59,57,57,51,48;STRAND=+-;AF=0.618;STDEV_LEN=0.000;STDEV_POS=0.000	GT:GQ:DR:DV	0/1:60:21:34
2	143389508	Sniffles2.INV.444S1	N	<INV>	60	PASS	PRECISE;SVTYPE=INV;SVLEN=1041;END=143390549;SUPPORT=17;COVERAGE=56,36,55,31,51;STRAND=+-;AF=0.274;STDEV_LEN=0.000;STDEV_POS=0.000	GT:GQ:DR:DV	0/1:44:45:17
2	143927132	Sniffles2.DEL.2C0S1	N	<DEL>	60	PASS	PRECISE;SVTYPE=DEL;SVLEN=-409;END=143927541;SUPPORT=22;COVERAGE=52,51,50,51,49;STRAND=+-;AF=0.431;STDEV_LEN=0.000;STDEV_POS=0.000	GT:GQ:DR:DV	0/1:60:29:22
2	143988118	Sniffles2.DEL.2C1S1	N	<DEL>	60	PASS	PRECISE;SVTYPE=DEL;SVLEN=-8392;END=143996510;SUPPORT=40;COVERAGE=52,30,25,32,59;STRAND=+-;AF=1.000;STDEV_LEN=0.000;STDEV_POS=0.000	GT:GQ:DR:DV	1/1:60:0:40
2	145039284	Sniffles2.INS.E8S1	N	ATCTGGTGCGCTGCACCCACTAACGTGTCATCTAGCATTAGATATATCTCCCAATGCTATCCCTCCCCACTCCCCCGACCCCACCACAGTCCCCAGAGTGTGATATTCCCCTTCCTGTGTCCATGTGATCTCATTGTTCAATCTCCCACCTATGAGTGAGAATATGTGGTGTTTGGTTTTTTGTTCTTGCGATAGTTTACTGAGAATGATGGTTTCCAATTTCATCCATGTCCCTACAAAGGACATTGAACTCATCATTTTTTATGGCTGCATGTATTTCCATGGTGT	60	PASS	PRECISE;SVTYPE=INS;SVLEN=288;END=145039284;SUPPORT=17;COVERAGE=47,44,44,44,48;STRAND=+-;AF=0.386;STDEV_LEN=1.302;STDEV_POS=0.000;SUPPORT_LONG=0	GT:GQ:DR:DV	0/1:60:27:17
2	145346730	Sniffles2.INS.E9S1	N	GTAATCCCAGCACTTTGGGAGGCTAAGGCAGGCAGATCGCTTGAGGCCAGGAGTTTGAGACCAACCTGGGGCAATATGGTACCCCTGTCTCTACCAAAAAATATAAAAATTAGCCAGGCATGGTGTGCACCTGTAGTCCAGCTACTCAGGAGGCTGAGGTAGGAAGATTGAGCCCATAAGGCTGAGGCTGAAGTGAGCTGACATCATGCCACTGCACTCCACCCTGGGTAACAGAGTGAGACTGTCTCAAAAAATAAATAATAACAATAATAATTCCCAGCTCATAAAAACTAGGAAAAGAACAAGAAAGCAAAACAAAAGAAAACACAAAGACAAAAATAAAGGAAAA	60	PASS	PRECISE;SVTYPE=INS;SVLEN=349;END=145346730;SUPPORT=39;COVERAGE=56,57,58,56,62;STRAND=+-;AF=0.672;STDEV_LEN=1.189;STDEV_POS=0.000;SUPPORT_LONG=0	GT:GQ:DR:DV	0/1:60:19:39
2	145628076	Sniffles2.INV.445S1	N	<INV>	60	PASS	PRECISE;SVTYPE=INV;SVLEN=660;END=145628736;SUPPORT=32;COVERAGE=52,28,25,24,55;STRAND=+-;AF=0.457;STDEV_LEN=0.177;STDEV_POS=0.000	GT:GQ:DR:DV	0/1:60:38:32
2	146887555	Sniffles2.DEL.2C2S1	N	<DEL>	60	PASS	PRECISE;SVTYPE=DEL;SVLEN=-2013;END=146889568;SUPPORT=14;COVERAGE=61,56,58,55,52;STRAND=+-;AF=0.250;STDEV_LEN=0.000;STDEV_POS=0.000	GT:GQ:DR:DV	0/1:22:42:14
2	147941328	Sniffles2.DEL.2C3S1	N	<DEL>	60	PASS	PRECISE;SVTYPE=DEL;SVLEN=-5340;END=147946668;SUPPORT=36;COVERAGE=57,46,36,42,54;STRAND=+-;AF=0.878;STDEV_LEN=0.647;STDEV_POS=0.000	GT:GQ:DR:DV	1/1:50:5:36
2	148782094	Sniffles2.INS.EAS1	N	TTATAGTTTTTCATTTTGTTGTATTGACCATATTCAACAATAACATTTCCTCATGCCACCAAATATTCTTCAAAAACCTAAATTT	60	PASS	PRECISE;SVTYPE=INS;SVLEN=85;END=148782094;SUPPORT=14;COVERAGE=50,48,44,42,43;STRAND=+-;AF=0.318;STDEV_LEN=0.916;STDEV_POS=0.000;SUPPORT_LONG=0	GT:GQ:DR:DV	0/1:56:30:14
2	150538587	Sniffles2.INV.446S1	N	<INV>	60	PASS	PRECISE;SVTYPE=INV;SVLEN=927;END=150539514;SUPPORT=24;COVERAGE=49,34,36,39,54;STRAND=+-;AF=0.375;STDEV_LEN=0.749;STDEV_POS=0.000	GT:GQ:DR:DV	0/1:60:40:24
2	150627067	Sniffles2.DEL.2C4S1	N	<DEL>	60	PASS	PRECISE;SVTYPE=DEL;SVLEN=-209;END=150627276;SUPPORT=18;COVERAGE=48,48,44,46,42;STRAND=+-;AF=0.391;STDEV_LEN=0.316;STDEV_POS=0.000	GT:GQ:DR:DV	0/1:60:28:18
2	151447063	Sniffles2.DEL.2C5S1	N	<DEL>	60	PASS	PRECISE;SVTYPE=DEL;SVLEN=-4978;END=151452041;SUPPORT=33;COVERAGE=53,36,33,36,48;STRAND=+-;AF=0.943;STDEV_LEN=0.514;STDEV_POS=0.000	GT:GQ:DR:DV	1/1:60:2:33
2	152617304	Sniffles2.DEL.2C6S1	N	<DEL>	60	PASS	PRECISE;SVTYPE=DEL;SVLEN=-283;END=152617587;SUPPORT=11;COVERAGE=43,42,45,40,42;STRAND=+-;AF=0.262;STDEV_LEN=0.378;STDEV_POS=0.000	GT:GQ:DR:DV	0/1:23:31:11
2	152930926	Sniffles2.DEL.2C7S1	N	<DEL>	60	PASS	PRECISE;SVTYPE=DEL;SVLEN=-506;END=152931432;SUPPORT=19;COVERAGE=56,51,51,51,54;STRAND=+-;AF=0.373;STDEV_LEN=0.467;STDEV_POS=0.000	GT:GQ:DR:DV	0/1:60:32:19
2	153153410	Sniffles2.DEL.2C8S1	N	<DEL>	60	PASS	PRECISE;SVTYPE=DEL;SVLEN=-67;END=153153477;SUPPORT=23;COVERAGE=53,55,54,55,55;STRAND=+-;AF=0.418;STDEV_LEN=0.000;STDEV_POS=0.000	GT:GQ:DR:DV	0/1:60:32:23
2	153457375	Sniffles2.INV.447S1	N	<INV>	59	PASS	PRECISE;SVTYPE=INV;SVLEN=4018;END=153461393;SUPPORT=62;COVERAGE=44,19,52,10,49;STRAND=+-;AF=0.805;STDEV_LEN=0.000;STDEV_POS=0.440	GT:GQ:DR:DV	1/1:22:15:62
2	153795735	Sniffles2.DUP.3C5S1	N	<DUP>	60	PASS	PRECISE;SVTYPE=DUP;SVLEN=4032;END=153799767;SUPPORT=25;COVERAGE=47,51,72,54,56;STRAND=+-;AF=0.352;STDEV_LEN=0.000;STDEV_POS=0.000	GT:GQ:DR:DV	0/1:60:46:25
2	154160654	Sniffles2.INS.EBS1	N	CGCTGTTATTATTATTAGAGACACAGTCTCGCTCTGTTATTTTATTATTATTAGAGACAGAGTCTCGCTCTGTTATTATTATTAATGTCTTTCTTTAGTTTTTAAAGATTAAAAGATGTATTAAATACCCTCTGCAATGGTAAAAACAAATATATTAAATTAGTCTAGAAAATTTTCTCCTACTTCTGTAGGTTGCATTGTTGGAGTCCTTCCTATATATCATATAATATATAAGATATTTATTATATACATTTTATATCATATAATTATATATTATATATACATTTTATAGTTATCGAGGGGGTCCACTCCTGTGACCC	60	PASS	PRECISE;SVTYPE=INS;SVLEN=321;END=154160654;SUPPORT=32;COVERAGE=58,52,52,50,47;STRAND=+-;AF=0.615;STDEV_LEN=1.708;STDEV_POS=0.000;SUPPORT_LONG=0	GT:GQ:DR:DV	0/1:60:20:32
2	154411710	Sniffles2.DEL.2C9S1	N	<DEL>	60	PASS	PRECISE;SVTYPE=DEL;SVLEN=-286;END=154411996;SUPPORT=20;COVERAGE=58,60,62,64,61;STRAND=+-;AF=0.323;STDEV_LEN=0.422;STDEV_POS=0.000	GT:GQ:DR:DV	0/1:60:42:20
2	154633634	Sniffles2.INS.ECS1	N	CCCCATAAATCTATACAACTGAAAGTAAATAAATAAAAATTAAAATTCAATAGGTGGTCCAGAAGATGGAATTAAAGAAAATCTCC	60	PASS	PRECISE;SVTYPE=INS;SVLEN=85;END=154633634;SUPPORT=23;COVERAGE=56,58,59,61,63;STRAND=+-;AF=0.390;STDEV_LEN=1.127;STDEV_POS=0.000;SUPPORT_LONG=0	GT:GQ:DR:DV	0/1:60:36:23
2	154896013	Sniffles2.DUP.3C6S1	N	<DUP>	60	PASS	PRECISE;SVTYPE=DUP;SVLEN=3158;END=154899171;SUPPORT=25;COVERAGE=46,42,74,54,54;STRAND=+-;AF=0.373;STDEV_LEN=0.277;STDEV_POS=0.000	GT:GQ:DR:DV	0/1:60:42:25
2	155171109	Sniffles2.INV.448S1	N	<INV>	60	PASS	PRECISE;SVTYPE=INV;SVLEN=3031;END=155174140;SUPPORT=19;COVERAGE=54,53,57,39,60;STRAND=+;AF=0.284;STDEV_LEN=0.302;STDEV_POS=0.000	GT:GQ:DR:DV	0/1:56:48:19
2	155172104	Sniffles2.INV.449S1	N	<INV>	58	PASS	PRECISE;SVTYPE=INV;SVLEN=1112;END=155173216;SUPPORT=17;COVERAGE=66,52,57,38,39;STRAND=-;AF=0.283;STDEV_LEN=0.000;STDEV_POS=0.000	GT:GQ:DR:DV	0/1:50:43:17
2	155373778	Sniffles2.DEL.2CAS1	N	<DEL>	60	PASS	PRECISE;SVTYPE=DEL;SVLEN=-853;END=155374631;SUPPORT=32;COVERAGE=62,61,56,58,67;STRAND=+-;AF=0.552;STDEV_LEN=0.000;STDEV_POS=0.000	GT:GQ:DR:DV	0/1:60:26:32
2	155891102	Sniffles2.DEL.2CBS1	N	<DEL>	60	PASS	PRECISE;SVTYPE=DEL;SVLEN=-449;END=155891551;SUPPORT=50;COVERAGE=65,63,64,62,58;STRAND=+-;AF=0.794;STDEV_LEN=0.000;STDEV_POS=0.000	GT:GQ:DR:DV	1/1:9:13:50
2	156526890	Sniffles2.INS.EDS1	N	CATTGCGTTTCATTCCATTGCATCCACCCTAGGGTTGATTCCAATTCCTTTTGCATTCCATTCAATTTCATTCCATACCCTTCGGTTTGATTCGTTTGCATTCCATTCCATTCCATACCATTCCACTCCATTTCCGCTCCATTCCATTCTGTTTGAATTCCGTTCCATTCCATGCCCTTTTATTCCATTCCAATCCATTCGCATTCCATACCATTCCACCAAAGTTGATTGCATGTTCATTCCATTCCATTCCATTCCTATTTATAAATAAAAAAAAAATGTCGGTTATATTTATTTATTTATTTATTTATTTTATTTATTTTATTTTTAATTTTTTTTGAGACGGAGTCTCGCTCTGTCGCCCAGGCTGGAGGCAGTGGCGCGATCTCGGCTCACTGCCAAGCTCCGCCTCCCGGGTCTCACGCCATTCTCCTGCCTCAGCCTCCCGAGTACTGGGACTACAGCGCCCGCTACCACGCCCGGCTAATATTTTGTATTTTTAGTAGAGACGGGGTTTCACCGTGTTAGCCAGGATGGTCTCCGATCTCCTGACCCGTGATCCGGCCCGCCTCGGCCTCCCAAAGTGCTGGGATGGTTTGTAATTTATTTATATTAAGAACAATTTTCCAGAGATAGAGGTTTTCTCTCTCTTTTTTTTTCTTGAGATACACACACACACACACACACAAAAAAAAAAACATTTTTTTTTCATTTCTAATAGGGAGTTTTTATTCTCTCTTAACAATTGAGAGAGAGACGTCTTACTTCCTTAAAATCTCTAGCACGTGTGTATATATAATGAATTTTTTTTTTATAAATATATATATTTTTTAAAAAGAGAGTGAGGAAAGATATATTCAGAGAATAGATTCAAATCTCTAAATACTTTCTTTTACACATCTTATATAAGTGCTAGGAATTAGGAGCATTAAAAAAAAAAACCAAACACACACACACATTATCATTGAGACAAGGAAAGTCCCTTCTGCCTATCAGTATTAATTATTACATGTTTTTAATTAGAATCACATAAAACAGCCCAATAAATTATAATATATATATATATATAATATATAGGGTGAAGGGGCCCGGAACACCTGCTCTCACCTGAGCCCCTTTGTATCCCTAAAAGTGAGGTCTGAGTCGGTGGAGTAATGTGCGAGTTTGAATTATGTGTGAAAACAAATGGTTTACACAGATTAGACTCTCTCTCTCTCTCTCTCTCTTACACACAAAAAAAACAGAAAAAAATTTTATAATGTGTGTGTGTGTGTGTTACACATAATTAATAAAAAGTAACTACACACACCCCATCCATTTTGATGGAAAAAATCCATTGTTGCTTCCGAAAGAAAAAAAAAAAAAAAAACCCTTTCATTATATATATATATATAATTATTAAAAGAACTAGTCTGTCTGTCTCAATATAAATATCTATCTATCTAAATTTTTATTTTAATAATAAACATTATATATTATATATATAAAAAAAAATAAGGTTTGTTTCATAAAAAAATAAATAAATAAGTCAAAAAATTGTGTGTGTATTAAAAAAACTTTTCATGATCCCAAACAGAAACTCTAGAAATATATATATATATATATATATATAAGAAAATTGTATTATGTATATGTGTATACTACACACCTTATTTAACACTTTTTAAGTCAAACACACACACACACAATATAAATAAATAAAACATAAAAACTGTTGGACATTGTACCGCAGCTCTTTGTGTGTCTCTCTCTTCTGGGACTCA	59	PASS	PRECISE;SVTYPE=INS;SVLEN=1763;END=156526890;SUPPORT=23;COVERAGE=64,41,41,42,60;STRAND=+-;AF=0.561;STDEV_LEN=5.728;STDEV_POS=0.000;SUPPORT_LONG=0	GT:GQ:DR:DV	0/1:60:18:23
2	156656752	Sniffles2.DEL.2CCS1	N	<DEL>	60	PASS	PRECISE;SVTYPE=DEL;SVLEN=-95;END=156656847;SUPPORT=19;COVERAGE=55,53,53,51,55;STRAND=+-;AF=0.365;STDEV_LEN=0.000;STDEV_POS=0.000	GT:GQ:DR:DV	0/1:60:33:19
2	156680525	Sniffles2.INS.EES1	N	TCGGGCGGGAGGCTGACCCCCCCACCTCCCTCCCGGACGGGGCGGCTGGCCGGGCGGGGGGCTGACCCCCCCCCCACCTCCCTCTCCGGACGGGGCGGCTGGCCGGGCAGAGGGGCTCCTCACTTCCCAGTAGGGGCGGCCGGGCAGAGGCACCCC	60	PASS	PRECISE;SVTYPE=INS;SVLEN=156;END=156680525;SUPPORT=21;COVERAGE=55,55,55,53,52;STRAND=+-;AF=0.382;STDEV_LEN=0.505;STDEV_POS=0.000;SUPPORT_LONG=0	GT:GQ:DR:DV	0/1:60:34:21
2	157509003	Sniffles2.BND.485S1	N	[5:49420430[N	60	PASS	PRECISE;SVTYPE=BND;SUPPORT=26;COVERAGE=55,20,56,60,60;STRAND=+-;AF=0.578;CHR2=5;STDEV_POS=0.363	GT:GQ:DR:DV	0/1:60:19:26
[truncated: 2,835,272 more chars]
