# Supplementary material for: Bayesian Integrative Detection of Structural Variations With False Discovery Rate Control
Source: Biom J. 2026 Mar 27;68(2):e70128. doi: 10.1002/bimj.70128 (PMC13022811; doi:10.1002/bimj.70128)
Supplement: Supplementary file 2 — Supporting Information [file BIMJ-68-e70128-s001.zip › Code_and_Data/Data_simulated/sim2_20_95.svim.vcf]

##fileformat=VCFv4.2
##fileDate=2024-03-01|06:41:04PM|HKT|+0800
##source=SVIM-v2.0.0
##contig=<ID=1,length=249250621>
##contig=<ID=2,length=243199373>
##contig=<ID=3,length=198022430>
##contig=<ID=4,length=191154276>
##contig=<ID=5,length=180915260>
##contig=<ID=6,length=171115067>
##contig=<ID=7,length=159138663>
##contig=<ID=8,length=146364022>
##contig=<ID=9,length=141213431>
##contig=<ID=10,length=135534747>
##contig=<ID=11,length=135006516>
##contig=<ID=12,length=133851895>
##contig=<ID=13,length=115169878>
##contig=<ID=14,length=107349540>
##contig=<ID=15,length=102531392>
##contig=<ID=16,length=90354753>
##contig=<ID=17,length=81195210>
##contig=<ID=18,length=78077248>
##contig=<ID=19,length=59128983>
##contig=<ID=20,length=63025520>
##contig=<ID=21,length=48129895>
##contig=<ID=22,length=51304566>
##contig=<ID=X,length=155270560>
##contig=<ID=Y,length=59373566>
##contig=<ID=MT,length=16569>
##contig=<ID=GL000207.1,length=4262>
##contig=<ID=GL000226.1,length=15008>
##contig=<ID=GL000229.1,length=19913>
##contig=<ID=GL000231.1,length=27386>
##contig=<ID=GL000210.1,length=27682>
##contig=<ID=GL000239.1,length=33824>
##contig=<ID=GL000235.1,length=34474>
##contig=<ID=GL000201.1,length=36148>
##contig=<ID=GL000247.1,length=36422>
##contig=<ID=GL000245.1,length=36651>
##contig=<ID=GL000197.1,length=37175>
##contig=<ID=GL000203.1,length=37498>
##contig=<ID=GL000246.1,length=38154>
##contig=<ID=GL000249.1,length=38502>
##contig=<ID=GL000196.1,length=38914>
##contig=<ID=GL000248.1,length=39786>
##contig=<ID=GL000244.1,length=39929>
##contig=<ID=GL000238.1,length=39939>
##contig=<ID=GL000202.1,length=40103>
##contig=<ID=GL000234.1,length=40531>
##contig=<ID=GL000232.1,length=40652>
##contig=<ID=GL000206.1,length=41001>
##contig=<ID=GL000240.1,length=41933>
##contig=<ID=GL000236.1,length=41934>
##contig=<ID=GL000241.1,length=42152>
##contig=<ID=GL000243.1,length=43341>
##contig=<ID=GL000242.1,length=43523>
##contig=<ID=GL000230.1,length=43691>
##contig=<ID=GL000237.1,length=45867>
##contig=<ID=GL000233.1,length=45941>
##contig=<ID=GL000204.1,length=81310>
##contig=<ID=GL000198.1,length=90085>
##contig=<ID=GL000208.1,length=92689>
##contig=<ID=GL000191.1,length=106433>
##contig=<ID=GL000227.1,length=128374>
##contig=<ID=GL000228.1,length=129120>
##contig=<ID=GL000214.1,length=137718>
##contig=<ID=GL000221.1,length=155397>
##contig=<ID=GL000209.1,length=159169>
##contig=<ID=GL000218.1,length=161147>
##contig=<ID=GL000220.1,length=161802>
##contig=<ID=GL000213.1,length=164239>
##contig=<ID=GL000211.1,length=166566>
##contig=<ID=GL000199.1,length=169874>
##contig=<ID=GL000217.1,length=172149>
##contig=<ID=GL000216.1,length=172294>
##contig=<ID=GL000215.1,length=172545>
##contig=<ID=GL000205.1,length=174588>
##contig=<ID=GL000219.1,length=179198>
##contig=<ID=GL000224.1,length=179693>
##contig=<ID=GL000223.1,length=180455>
##contig=<ID=GL000195.1,length=182896>
##contig=<ID=GL000212.1,length=186858>
##contig=<ID=GL000222.1,length=186861>
##contig=<ID=GL000200.1,length=187035>
##contig=<ID=GL000193.1,length=189789>
##contig=<ID=GL000194.1,length=191469>
##contig=<ID=GL000225.1,length=211173>
##contig=<ID=GL000192.1,length=547496>
##contig=<ID=NC_007605,length=171823>
##contig=<ID=hs37d5,length=35477943>
##ALT=<ID=DEL,Description="Deletion">
##ALT=<ID=INV,Description="Inversion">
##ALT=<ID=DUP,Description="Duplication">
##ALT=<ID=DUP:TANDEM,Description="Tandem Duplication">
##ALT=<ID=DUP:INT,Description="Interspersed Duplication">
##ALT=<ID=INS,Description="Insertion">
##ALT=<ID=BND,Description="Breakend">
##INFO=<ID=SVTYPE,Number=1,Type=String,Description="Type of structural variant">
##INFO=<ID=CUTPASTE,Number=0,Type=Flag,Description="Genomic origin of interspersed duplication seems to be deleted">
##INFO=<ID=END,Number=1,Type=Integer,Description="End position of the variant described in this record">
##INFO=<ID=SVLEN,Number=1,Type=Integer,Description="Difference in length between REF and ALT alleles">
##INFO=<ID=SUPPORT,Number=1,Type=Integer,Description="Number of reads supporting this variant">
##INFO=<ID=STD_SPAN,Number=1,Type=Float,Description="Standard deviation in span of merged SV signatures">
##INFO=<ID=STD_POS,Number=1,Type=Float,Description="Standard deviation in position of merged SV signatures">
##INFO=<ID=STD_POS1,Number=1,Type=Float,Description="Standard deviation of breakend 1 position">
##INFO=<ID=STD_POS2,Number=1,Type=Float,Description="Standard deviation of breakend 2 position">
##FILTER=<ID=hom_ref,Description="Genotype is homozygous reference">
##FILTER=<ID=not_fully_covered,Description="Tandem duplication is not fully covered by a single read">
##FORMAT=<ID=GT,Number=1,Type=String,Description="Genotype">
##FORMAT=<ID=DP,Number=1,Type=Integer,Description="Read depth">
##FORMAT=<ID=AD,Number=R,Type=Integer,Description="Read depth for each allele">
##FORMAT=<ID=CN,Number=1,Type=Integer,Description="Copy number of tandem duplication (e.g. 2 for one additional copy)">
#CHROM	POS	ID	REF	ALT	QUAL	FILTER	INFO	FORMAT	Sample
1	10289	svim.INS.1	C	CCCTAACCATAACCCTAAACCTAAACCTAACCCTAACCCTAACCCTAACCCTAACC	1	PASS	SVTYPE=INS;END=10289;SVLEN=55;SUPPORT=1;STD_SPAN=.;STD_POS=.	GT:DP:AD	./.:.:.,.
1	30664	svim.BND.1	N	N]12:75935]	1	PASS	SVTYPE=BND;SUPPORT=1;STD_POS1=.;STD_POS2=.	GT:DP:AD	./.:.:.,.
1	385709	svim.DEL.1	AGAGGCCCTGGTGTGTGTTGTTCCCCTCCATGTATCCACGTGTTTGTCCTGATGGTCTCCTACCCCCTGTCCCCCTG	A	1	PASS	SVTYPE=DEL;END=385785;SVLEN=-76;SUPPORT=1;STD_SPAN=.;STD_POS=.	GT:DP:AD	./.:.:.,.
1	385920	svim.DEL.2	TCCTACCCCCTGTCCCCCTGAGAGGCCCTGGTGTGTGTTGTTCCCCTCCATGTATCCACGTGTTTGTCCTGATGGTCTCCTACCCCCTGTCCCCCTGAGAGGCCCTGGTGTGTGTTGTTCCCCTCCATGTATCCACGTGTTTGTCCTGATGGTC	T	2	PASS	SVTYPE=DEL;END=386073;SVLEN=-153;SUPPORT=2;STD_SPAN=1.41;STD_POS=187.38	GT:DP:AD	./.:.:.,.
1	564834	svim.DUP_TANDEM.1	N	<DUP:TANDEM>	19	PASS	SVTYPE=DUP:TANDEM;END=570384;SVLEN=5551;SUPPORT=16;STD_SPAN=1.0;STD_POS=0.54	GT:CN:DP:AD	./.:2:.:.,.
1	755999	svim.DEL.3	CAGCAGGTCCACACTGTCTACACTACCTGCCTGTCCAGCAGGTGCACCCTATCTACACTACCTGACTGTCCAGCAGATCCACCCTGTCTACACTACCTGCCTGTCCAAAAGATCCACCCTGTCTATATTACCTGCCTATACAGCAGAACTACCCTGTCTACACTACCAGCCTCCCCAGCAGATCCACCCTGTCTATACTACCTGCCTGGCCAGTAGATGCATCCTGTCTTCACTACCTGCTTGTCCAGCAGGTCCACCATGTCTACACTGCCTGCCTGGCCAGCAGATCCACCCTGTCTACACTACCTGCTTGTCCAGCAGGTCCACCCTGTCTACACTACCTGCCTGCAAAGCAGATCCACCCTGTCTACACTACCTGGCTGGCCAGTAGATCCACGCTATCTACACTACCTTCCTGTCCAGCAGATCCAACCTGTCTATACTACCTGCCTGTCGAGCAGATCCACCCTGTCTATACTACCTGCCTGTCCAGCAGGTCCACCCTG	C	31	PASS	SVTYPE=DEL;END=756504;SVLEN=-505;SUPPORT=26;STD_SPAN=139.18;STD_POS=38.43	GT:DP:AD	0/1:52:26,26
1	756033	svim.DEL.4	CCAGCAGGTGCACCCTATCTACACTACCTGACTGTCCAGCAGATCCACCCTGTCTACACTACCTGCCTGTCCAAAAGATCCACCCTGTCTATATTACCTGCCTATACAGCAGAACTACCCTGTCTACACTACCAGCCTCCCCAGCA	C	1	PASS	SVTYPE=DEL;END=756178;SVLEN=-145;SUPPORT=1;STD_SPAN=.;STD_POS=.	GT:DP:AD	./.:.:.,.
1	756785	svim.DEL.5	TCTACATTCCCTTCCTGTCCAGCAGAGCCACCCTGTCTATACTACCTGCCTTTCGAGCCAATCCACCCTGTCTATACTACCTGCCTATCCAGCAGGTCCACGCTGTCTACACTACCTGCTTGCCCAGAAGATCCACACTGTCTACACTACCTGCCTGGCCAGTAGATCCACGGTATCTACACTACCTCCCTGGCCAGCAGATTCACCCAGTCTACACTAACTGCTTGTCCAGCAGGTCCACCCTGTCTACACTACGTGCCTGCCAGCAGATCCAAGCTGTCTACACTACCTGCCTGGCCAGTAGATCCATGCTATCTCCACTACCTGCCTATCCAACTGATCCACCCTCTCTTTACTACCTTCCTGTCCGGCAGATTGACCCTCTCTACTCTACCTGCCTGGCCAGCAGATCCACGCTATCTACACTACCTGACTTACCAGATCCACCCTGTCTACACTACATGCTTGTCCAGCAGGTCCACCCTGTCTACACTACCTGCCTCTCCAGAAGATCCACCCTGTCTATACTACCTGCCTATCCAGCATATCTACCCTGTCTACACTACCTACCTGCCCAGCAGATCCACCCTGTCTTCACTACCTACCTAGCGAGCAGATCCACCCTGTCTACTCTACCTGCTTGTCCAGCAGGTCCACCCTGTCTACACTACCTGCCTGTCCAGCAAATCCACTCTGTCTACACTACCTGGCTGTCCAGCAGATCCACCCTGTCTACACTACCTGCCTATCCAGCAGATCCACCCTGTCTATACTACCTGCCTGTCTAGCAGATCCACCCTGTCTATACTACCTGCCCATCCAGCAGGTCCACCCTGTCTACACTACCTCCCTGCCGAGTAGATCCACCCTGTCTACACTACCTGCCTGGCCAGAAGATCCACCCTGTCTACACTACCTTCCTTGCCAGTAATGCACGCTATCTACACTACCTGCCTGGCTAGCAGATCCACGCTGTCTATACTACCTCCCTGTCCAGTAGACCCACCCTGTCTATACTACCTCCCTGGCCAGCAGATCCACCCTGTCTATACTACCTGCCTGGCCAGCAGATCCACCCTGTCTATACTACCTGACTGGCCAGCAGATCCACCCTGTCTACACTACCTGCCTGCCCAGAAGATGCGCCATGTCTACACTACCTGCTTGTCCAGCAGATCCACCCTGTCTACACTAGCTGCCTGTCCAGCATGTCCACCCTATCTACACTACCTGCCTGTCCAGCAGATCCACCCTGTCTATACTACCTGCCTATCCAGCAGATCTACCCTGTCTACACTACCTGCCTGCTCAGCAGATCCACCCTGTCTATACTAACTGCCTGGCCAGCAGATCCACGCTATCTACACTACCTGCCTGGCGAGCAGATCCACCCTGTCTACACTACCTGCTTGCCCAGCAGGTCCACCCTATCTACACTACCTGCCTGCCCAGCAGATCCGCCCTGTCTGTACTACCTGCCTGGCCAGCAGATCCACCCTGTCTACACTACCTGCCTGCCCAGCAGATCCACCCTGTCCATACTACCTGCCTGGCCAGTAGATTCACGCTATCTACTCTACCTGTATGGCCAGCAGATCCACTCTGTCTATACTACCTGCCTGTCAAGCAGGTCCACCCTGTCTACACTACCTACCTGGCCAGTAGATCCACACTATCTACACTACCTGCCTGTCCAGCAGATCCACCCTGTCTATACTACCTAACTGTCGAGCAGATGCACCCTGTCTATACTACCTGCCTATCCTGCAGGTCCACCTTGTCTACACTACCTGCCTGCCCAGCAGATCCACCCTGTCTACACTACCTGCCTGTCCAGCAGACCCGCCCTTTCTATACTACCTGCCTGGCCAGCACATCCGCCCTGTCTATACTACCGGCCTGTCCAGCAGATCCACTCTGTCTATACTACCTGCCTGTCCAGCAGATCCATCCTGTCTACACTACCTGCCTACCCAACAGATCCACCCTGTCTACACTACCTGCCTGGCCAGTAGATCCATGCTATCTACACTACCTGCCTGGCCGGCAGATC	T	18	PASS	SVTYPE=DEL;END=758837;SVLEN=-2052;SUPPORT=15;STD_SPAN=1.29;STD_POS=1.43	GT:DP:AD	0/1:46:31,15
1	758396	svim.DEL.6	CTACCTGCCTGTCAAGCAGGTCCACCCTGTCTACACTACCTACCTGGCCAGTAGATCCACACTATCTACACTACCTGCCTGTCCAGCAGATCCACCCTGTCTATACTACCTAACTGTCGAGCA	C	2	PASS	SVTYPE=DEL;END=758518;SVLEN=-122;SUPPORT=2;STD_SPAN=25.46;STD_POS=111.02	GT:DP:AD	./.:.:.,.
1	774862	svim.DEL.7	CACACCTGGACAAACACACCTGGACACACACACCTAGACACACACACCTGGACACACACA	C	52	PASS	SVTYPE=DEL;END=774921;SVLEN=-59;SUPPORT=43;STD_SPAN=3.12;STD_POS=9.25	GT:DP:AD	0/1:56:13,43
1	811076	svim.BND.2	N	N[12:66528562[	6	PASS	SVTYPE=BND;SUPPORT=5;STD_POS1=.;STD_POS2=0.89	GT:DP:AD	./.:.:.,.
1	811079	svim.BND.3	N	]12:66529322]N	4	PASS	SVTYPE=BND;SUPPORT=4;STD_POS1=2.0;STD_POS2=1.5	GT:DP:AD	./.:.:.,.
1	841343	svim.DUP_TANDEM.2	N	<DUP:TANDEM>	56	not_fully_covered	SVTYPE=DUP:TANDEM;END=849330;SVLEN=7988;SUPPORT=45;STD_SPAN=1.35;STD_POS=0.7	GT:CN:DP:AD	./.:2:.:.,.
1	870046	svim.DEL.8	CGTTACAGGTGGGCGGGGGAGGCGGCTCCGTTACAGGTGGGCGGGGGAGGCGGCTGCGTTACAGGTGGGCGGGGGAGGCGGCTG	C	1	PASS	SVTYPE=DEL;END=870129;SVLEN=-83;SUPPORT=1;STD_SPAN=.;STD_POS=.	GT:DP:AD	./.:.:.,.
1	928681	svim.DEL.9	CTTGGTAACATTAAGCCCCTGGCTTGGTCAGGAAAAGTCCAGCCGAAATCCCGCATAGTAGGTTCATTGGCCACCTCCTGGAGTGCTGCTCTCACCCCTTTCCCAACAAACCAGCTTCCTGGGGACGTGCTGATGGAGCTTCCTCTTCCTAAAGCCGAACTGGAAAAACAGAAGGTGCACAACGACACGATGTCCTGGCCCCCAGGCGTCTCCGCCGACAGCTTGGGCCTCCTCCCGGTGCATGTGAAGGAGGAAGTTTGGCCAGAGCCAGCAGACCTCATCCCTGACCGGGGCTGGGGGGGCCAAGACCAAGGGGGCCACTGGGCCTGGGGCTTAAGAGGCCATGGTTGGGGGGGATCGGCAGCTGGAGGGTCCCATGCTGGAGCACAGCCCGCCCTGCCATCTGGTGTGTTTGGCACATGCCAGTCAGTGATATGGTTTGGATCTGTGTCCCCACCCAAATCTCATGCCAAACTGTAATCCCCAGTGTTGGAGGTGGGGCCTGGTGGAAGGTATAGACCATGGGGGTGGGTTTCTCATGAATGGCTTAGTACCATCCCCCCGCCGTGGTACAGTCCTTGGGTTAGTAAGTGAGCTCGCAGGAGAGCTGGTGTTTAAAAGTGGGTGGCACCCCACCCCCAACCCCATCTCGCTCCTGCTCTGGCCATGTGACCTGCCTGCTCCCTCTTCTCCTTCTGCCAGGATTGGAAGTTTCCTGGGGCCTCCCCAAAAGCTGAGCAGGGCCAGACGCAGTGGCTCACGCCTGGAATCCCAACACTTTGGGAGGCCAAGGTGGGTGGATTGCTTGAGGTCAGGAGTTCGAGACCAGCCTGAACAACATGGGGAAACCCCGTCTCTACTAAAAATACAAAAATTAGCCTGGCGTGGTGGCACATAGCTGTAATCCCAGCTACTCGGGAGGCTGAGGCAAGAGAATTGCTTGAACCCAGGAGGCAGAGGTTGCAGTGAGTTGAGACCATGCCACTGCACTCCAGCCTGAGTAACAAAGCAAGACTGTCTCAAAAAAAAAAAAAGCTGAGCAGGTGCCAGCACCATGCTACCTGTGTAGCCTGCAGAAGCACAAGCCAATTGAGCCTCTTTTCTGTCCCCCAGGCTGGAATGCAGTGGCAAGATCTCTGCTCACTGCAGCCTCTGCCTCCTGGGATCAAGCGATTCTCCTGCCTCAGCCTCCCGAGTAGCTGGGACTACAGGCACCGCCACCACACCCGGCTAATATCTGTATTTTTAGTAGGAACGGGGTCTCACCTTGGTGGCCAGGCTGGTCTTGAACTCCTGACCTCAGGTGATCCGCCCGCCTCAGCCTCCCAAAGTGCTGGGATTCCAGGCGTGAGCCACTGTGCCTGGCCTACAGGCAACCGATTTTTCAACACAGGTGCCAAGACAATTCAATGGAGGAAAGAATGGTCTTTAACAATCACACCACTGCACTCCAGCCTGGGCAACACAGCCAGACTCCATCTCAAAAAAAAAGCAACTGACAAATAGAAGAGTGAGCTGTGGGACAACTTCAACTGATATACATGTAACTGGAGTCAGTCCCAGAAGAGGAGAGCTGCCCCAGCTCCACCTGTCCCTACCCCCAGGGTCCCCCACACCCGTTGCCCTGTCCAGGTCAGAGTGAGCCCAACGGCTCAGATGCCGCTGCCTTCCTCTGCCCACCAGCTTCCTCTCTCCACGCTCCATGCTGAGCTTATAGGCTGACTGTAAGTTCATTCTCACATTGCTATAAAGAAACGCCTGACAGTGGGCTGGGTGCGGTGGCTCAAGCCTGTAATCCCAGCACTTTGGGAGGCCAAGACAGGCAGATCACTTGAGGTCAGAAGTTCGAGACCAGCCTAGCTTCAACAAGGTGAAACCCCGTCTCTACTAAAAATACAAAAATTAGCCAGGCACGATGGTGGGTGCCTGTAATCCCAGCTACTCGGGAGACTGAGGCAGAAGAATCGCTTGAACCCGGGAGGCGGAGGTTGCAGTGAGCCGAGATTGTGCCACCGCGCTCCAGCCTGGGCGACAGAGACTCTGTCTAAACAAAACAAAAGAAAACCCAATCTAACAAAGAAAA	C	31	PASS	SVTYPE=DEL;END=930763;SVLEN=-2082;SUPPORT=25;STD_SPAN=1.58;STD_POS=1.17	GT:DP:AD	0/1:70:45,25
1	965852	svim.BND.4	N	]1:78527428]N	3	PASS	SVTYPE=BND;SUPPORT=3;STD_POS1=.;STD_POS2=.	GT:DP:AD	./.:.:.,.
1	1135240	svim.DEL.10	ATACTGTTCAGGAGTCCTTGGTGCCCCAAAGAGCCCAAAAGTCAATGAATAAACAAGGTTTCCAGAGAACCCAGGAACAACGGCCACATCCCCGCCGCCCAGCCCGTAAGCACCCGTCTGCGAGGTCACAACAGCATGGACCACCAGGGAGAGGGGGACTGTGGGTGCCTGAGTATCTGGCAGTACAAGGTGCTCCCCAATATTCAAGTGAAGTGACCAGCCAGGGGCCACAGGAAAGGCATCAGAACTCCTCGGGGACACGAGAAGTTCAGGCAGGGTCAGGGCGCTTCCTGGAGACGGCGCCAAGCTGGAGCCTGGGACCCAAGGTGGAGGTTCCTGACAGCTGACCCCCCCACCTCCCTCTCCCCCTCTCTCTTCCACAGGTGAGTCCTGGGTCCTGCTGCCAGGTAGCGGACTCAAGGGGAAGGTGTGGGGGATTAAGCTGCCCCCCACTCGGACCCAGGTACAGCCACACACCCTCCATCCCCACAGCCTCCATCGTGGGGCCTGGCCAGCACACTCTCACCAGCAGCGGGGGCCTGGGGTCTGCTGAGGGCCAGTGGGCCTGCGTGTCTGTTTCAGCTAAAGAGACCTCGGACCCCGGAGGACTCGAGGCCTGCGTGTCCATGGGGCCCCCTGTGCCCCCGCCCCCTCCAGCCCGTCTCCCCTGAGTGTGTCTTTAAGACGGGGACCAGGACAACTGAATTACCAACTCCGGAAAGACCCCCAATTCCTGGTTTCCAGGAAGATGAGATTTGTGAGAGGCGGGGGTCTGCTTCCTCCCCAACGCCAGGCGCCACCGCCTCCCATGAGGGTCACTGGCCGAGAGGAGCTAGCCCTCTCCTGTCCTGTCCTCAGAGCTCAGCCCAGCATCGGAGGGGACAGCAGTGATGACCCAGGTCCTGGTCAGCGGGCACAGATCCCAGCAGCTGGGGCAGCCGGGGACCACCTGTCCCTCAAGGACCTCCCCACCTGTCCTGGCGCTGGGAAAGGCTGTGTCCAGCTCTGTCTGCGAAGGGGCCCCCGCCATAGGTGTCTCTGTCAGCTGCGGGGGGTTCCCGCAGGGCCAAGTCCAGATCTCAGTGGAGGGTGGGGAGGGGGCTGGCTGGGAGGGGAGGCTCCGCAGCGGCCGGAAGCGCTTCTGGGAACAGAGGTGGCCTCCGGCCCTTTTCTCAAAAGTCCGACCCCAGCGGGAGGTTGGGGCGGCTGCGGTTTTCCGGGCAGATGGAGGCCGCCCTGTGCGAGTGGCTCGGGCTTCCAGGGGGAGCAGAGAGGGGCCCCTCCCCGTGGAGCCGAGACCACTGCGCCCCGAGTGGGAGGGGGCGGCGGCCTCTCCGCCGCGACCCCGGCCCCTTCTCCGCACCCGGCCCCGCCCGACCCTCCGCGCCCTTGGGACCCCCCCCTCCATGGCGGGTTCGCGCTGGCCTCGGCCTCCCCCACTGAGACCCCTGGAGGCGCCCCCGCCCCCACGCGCGAGAACCCGCCCGCCTCCCCCGGGCTCCGCGACGCACGCTGGGGCCCCCGCCAGGCCCGGAGGGTCGCGCTCCAGGTAAAGCGCGCGGGGCGGGCCCGGGAGGAGCCGGAGACTCCGGAGACCCCGCCCAGAGCCCGCTCCGCCGCCCGCGGAATCCCCCGCCCGTCCGCTGTGCGTCAGCCCGGCCGCCCCCGCGCTGACGTTTCCGCGCCGAGGCCCACGCGAGGCCGCCCACGAGGAGTTTCCGCGCTGAGTCAGCCCCGCGGGACCCGCGCTACGCGGGCCGCCGGTGTTTTCTGGGGCCGGTGCGGGACAGCCCCGGTGTGGGGGGCGCGTGGGGAGAGCCGGGGCCAGGCGGGGAGGATCCGGGCTGCAGGCAGGAGTGCGCGGGGCAGGGCCCGACCGCTCAGCCTCCCCGGGGCTCACACGGGAGGAGCGCGCCGAGCCAGTACCCAGCCCCGAGCCCAGTACCCAGCCTCCAGCCCAGTACCCAGCCCCGAGCCCAGTACCCAGCCTCCAGCCCAGTACCCAGCCCCGAGCCCAGTACCCAGCCTCCAGCCCAGTACCCAGCCCCGAGCCCAGTACCCAGCCTCCAGCCCAGTACCCAGCCCCGAGCCCAGTACCCAGCCTCCAGCCCAGTACCCAGCCCCGAGCCCAGTACCCAGCCTCCAGCCCAGTACCCAGCCCCGAGCCCAGTACCCAGCCTCCAGCCCAGTACCCAGCCCCGAGCCCAGTACCCAGCCTCCAGCCCAGTACCCAGCCCCGAGCCCAGTACCCAGCCTCCAGCCCAGTACCCAGCCCCGAGCCCAGTACCCAGCCTCCAGCCCAGTACCCAGCCCCGAGCCCAGTACCCAGCCTCCAGCCCAGTACCCAGCCCCGAGCCCAGTACCCAGCCTCCAGCCCAGTACCCAGCCCCGAGCCCAGTACCCAGCCTCCAGCCCAGTACCCAGCCCCCAGCCCAGTACCCAGCCCCGAGCCCAGTACCCAGCCCCCAGCCCAGTACCCAGCCTCCAGCCCAGTACCCAGCCCCGAGCCCAGTACCCAGCCTCCAGCCCAGTACCCAGCCCCGAGCCCAGTACCCAGCCCCCAGCCCAGTACCCAGCCTCCAGCCCAGTACCCAGCCTCCAGCCCAGTACCCAGCCCCGAGCCCAGTACCCAGCCCCCAGCCCAGTACCCAGCCCCGAGCCCAGTACCCAGCCCCGAGCCCAGTACCCAGCCCCGAGCCCAGCACCCAGCCTCCAGCCCAGTACCCATCCCCGAGCCCAGTACCCAGCCTCCAGCCCAGTACCCATCCCCGAGCCCAGTACCCAGCCTCCAGCCCAGTACCCATCCCCGAGCCCAGTACCCAGCCTCCAGCCCAGTACCCAGCCCCGAGCCCAGTACCCAGCCTCTAGCCCAGTACCCAGCCTCCAGCCCAGTACCCATCCCCGAGCCCAGTACCCAGCCTCCAGCCCAGTACCCATCCCCAAGCCCAGTACCCAGCCCCGAGCCCAGTACTCCACGACGCCGAAGGGCCGGGTCCTGCCTCCAGGGCTGAGCACCTTCCCCAGTGTCCCTGTGCCACCCTTGGGCTCTCCACACTCCAGGTCCCATGTTGGGGGGGGAGGGGAGCAGACGTCCCCTCTGCCCCGTCCACCTACTGTGAGCTGGGCCCACCGCCCCACTGGGAGCTGAGCTGGGGGCCAGGTGTGCTGTGCCTCCAGGGTGCTGCTGAGACGCCTGCACCAGCCTGCCCGCCACTCCCCGGCAGCTGAGGGAGCCTGTATCAGATCTCACCTGGAGCCTGGAGTGGGAGGCTGGGCGGGCCGAGGGTGGGATGGTGAGGAGAGAGGGCTGGCCTGGAGACGGGGCCGCCCAGCACCAGAAAGTGCTGGATGGCACCCGGGGGCCGGCAGGCTGTGTGGCCAGAAACCAGAGACCCAGGGGCACCAGAGAAGAGCCCCAGAACGGGGGAAGCCGCTGAGCCTGTATCCCTGAGGAGCGCTGGGCCCAGGACTGGAATGGCCCCTCCTCGGGCCCCACCCCCACCCAGCCAGGAGTTCCCAGAATGGGCCCTGGCTGCCCTCCGCTTTGCCCCCTGTGGAGGGGACCACGGCCAGGCATGAGCACGGTGCCCCAAAGCCCAGCCCCGGGTGCCCCGTCCTCCCCCAGCACCCAGCATGCATCCACTCAGGTCACTGGACAAGTGTTTATTGAAGGTCCCCTGCAGCCGGGTCCCGTGCTGGGCACTGCACACCCACGGACACAGCCTCCCGTCCTAAGACCCCACCCCATCAGGGCCAGCAAGGGAGGAAGGGGGCCATGACTGTGTCTCTCTCTCCCTCCTGCAGGGCCCAGCCGCGGCCGCCGAACTGCATGGTCCAGGGCGCTGGTCACTGCCACCTTCCTGCACCCACTTCTGCTGCCAGGGGAGCAGGGCCCGGCCCAGAGCAGAACGCAGAGCCCCTGCGGCCTGGGGAGCTCCTGGGGAGGGGCTGGCTGCGGTCGGTGGCCCCGGAGGACGGCCAGGCTCACACCCACAGGTCTCCCAGCCGCCCCTTCTCCTCTGCCGATCGCTCGCCCCGCTCTTCCTCGGGGAACTGGCAGCTTCTGGCGTCTTCGGTCGACGGCGGCACCTCCAGCAGCAGCTGGGTCTCTGCAGGGGGGCCACGGTCAGCAGGCAGCCATGCTCCCACCTCCCCGCACCAGGCTGTGACAGACCTCGGGGCCACATGCACTGACTCCTCAGCTGCCAGATGTGCAGTCCAAGCTGGGCCGAGGTCAGGAGGAGGACGCAGGCGGCCACGGCCAGGAGGACGACGGTCAGCCACCCAAGCGGCTCTGCCGGCGGGGACCCTGGGACGCACACAGCGTTGTGGGTCTTGTTCCCAGGGAACACAGTGAGAAACCCGAACTGGGTGCAGCTGGAATACATGGACGCGGCCTCCTATCAGCCCCCGGACACGGCCTCCGATCAGCCCCCGGCTGCTGCCCTCCGTGCTGTCTGGGGCAAGGGACAGGAGAGGACCCTTCCTCAGAGTGGGCCTGGACCACCCGGCCACCGGCAGGGCCCACCCAGGACTCACTCTGTCCAAGGTTTGCAGTGGCCTTCGTGGCCCCCGGAGAAGGTCCCCGAGGCACAGTCGATACACTGGAAGCCAAAACTGAATTTCCCTGGTGTGGGGTGTGGGGGGAGGGAGGGAGGGAGGCTGGTGGAGTTGCTGGGATGGATGAGGAGGGCGTCAGGCCAGTGCAGGGGTCCATCTGGGGTCTGGGTGCTGAGTAGAATGCCCCCCCCATCATCCATTCAACAGAGTTCTTCATGGCCCAGGACTGGGGCCCATGTCTGCCCGTCCCAGGTGGGGCGTCTGGGGTGGGGCCCAGTGAGGGCACCTGGGGGAGGTGCGCAGAGTGCAGTGGGCCTGCCAGGGAGGGGAAAGGCCTGCCCATTGGGGGCTGAGGGTGGGCAGAAGCCAGGCAGGACCCAGTAGAACAGAGGGTGGAGAACAGTGAGGGTCCCAGAGAGAGTGAGGCTGGGTCCCAGTTGACCCCAGACCCTGCCCCGTCCAACCTGACACAACCTCCCCAGTTGTACCTTCTCCCAGCTCTCATGTGCCCAGCCTGACCTCTCCTGTCAGGTAAACAAGCCGCTAAGAGGACTTGAGCTGCTCCTTCCAGAACAGGGTGCAGCCCCAGGCCCCAGACAGGACTCCGGGGGGCACAGGGCAGGCTCTTTCAGTATGTGGTGAGGACAGACAGGATGGGTGTCCCGGGCCTGAGAGCCAGACAGCTCCTGGAACCCGCCCCCACCTCCCCGCAGGGTTCTCACAGCCCTCGTGCTGGATGGAGAAGCCCAGGCTGAGAAAGCAGGGACAGGACACCCCCAGAGCTTCATGGCCTGTGGTGCCTGAGCATGGCCTGGCCTGCCCGGCCTCACAGGACTCCGGACCCCACACACCACATGTCCTCGCCGGACACCTGTGCCCACGAGCTCTGCCTCGGGCCCTAGTGGAACCCCTGGCCTGTGTGGACTCCCAGAGGCACCTCCAGGACTTACCCTGGGACTGTACCCCCTGGCCTGGGGGACAAGGGTGGTGCCGGCAGGTCGTGCAGCAAGGGTCTCCGCAGTGGAATTCAGGCTGGACACACATGCAGTCCCACTCGGAACAGCACTCCTCGCCTGGGCAGGAGACAGGCCAGCCCCCCAGCAGCTGGGCTGAGGCCCCCTCCTCCCCAGGCCTCCCCTCGGCCCTCCAGGGGAGTGAGGTTGTCCGTTCTCCACCCACAGTTGGCTCCAGGGAGCAGAGGGCTCCTGGCTGGGAGTCTGGACCCTGGGTTTATCCAGCTGTCTCTTTCTCCTGGGGCCATGTGGCCTGGCTACTCCCCCTTTGCGCCCCACAGCTGCCCCTGCCCAGGTGCTAACTCCATATGCAACCAGGAGCTGCCCCTGCAGGACCCAGGGGTGGCCCCCAACAGTGCACAGTCCCCTGGAGGCCCGTCGACACCTCAGAGGCCGCCTGCCTGGTGTCTGGGCGCTGCTGTCCCCACCACCAGCCACACTGGGCCTCCGGACAGAGCCTCCCTTCCCAACCCACAGGCCCTGGAGGAAGAAGCTCTGGGGTGACTTCCCTGCCAGCTTCCTCTCCAGACCAGCCGTGTCAGCTGAACCCTCATCCCCAGGTGCAGGTCAGAGGCAGGCAGCAGGCCAGACGGTGGTGCAGGGGGGCCCTCAACTGGGCAGGAGGGGGCTGGGCGATGGCCAAGGGCTCACGACCCGCCCAGCAGGACCTGGAACAGCCGTCCTCCACCTCCAGACCCCAGACCCCTCTTGAGGGCGCTCCCACCTGGCTCACCCCTGCTCCCGGCCGGGGCCACTGGCTGGAGCTGGCACACCTCCGCCTCCCTCTGGGATCCTGCCTCCCTCCGGAAGGCTCCCGCTGCTGGCGGCTCTGTGCCCACCCTCCTTAGACCTCAGCAACGCCGGTCTGAGCACGGGAAGGGGGGCGCCCACCCATCCCGGCTTCCGCGGGACGCCTTGGCCGGTCCGCGTTAAGTAAACGCGGTTTACTTACCCGGGTAATCGCGGCAGCAGCGCGTCGTGTGAACCCGGCAGCAGCGCGCGTCCGTTCCCGTCCCAAGCAGGAGGCGCCCAGGGCCGCACCCGGGACCCCCGGTGGGGCGCTGACCCAGGCTGAGCGCGCACAGCAGCGCCAGGCCGCACAGGGCCCGAAACGCGCCCATCGCCCCGTGCTGTGCCATGCTCGGGTTTCAAGAGCCCACAGCCAGTTGGACACGCCCCGTCCCCGTCCTCACCCGCCCTGCCCGGAGGTGGCTGGGACCGTTCATGACCTGAGAATCCCGACCCAGGTGAAGTGCGTGTGAGGAGGGGGTGTAGACACTGCGGACACAGCCCGGTCCCCCGCAGGTCGCCGGCAGGGGCGGGGAAACCAGGCTGGCGGGGATCAGAAAGGTTTTCTATGCAAAGTCTGCGGCCACATTGGTGTCCCCAGTGCAGGGGGCGGCGTTTATAGCACCTTGTCCCATGGGGGCCCCTTGGAGGGCGGGGGTCAGCCAATCACTCCTCCATCCCACTGCCTCCGGGTGGTATCTGCGAGTCCCCGAGAGGTCTCCACAAATTCTGGCCACCCCCAGAGAGCCTCAACCATGGAGCCCCGTGCTGGGGAACCCCACAGAATGGGGACAGGGACCCCTCGGCTCAGCACACCCCACCTGGCTGGCTTCAGGTGTGAAACTCACCATGGGCTGCAGGCCTGTGGGCTCCCCTCCCCCTTGCTTGCAGCTCTCCAGGACCCCCCTCAGGCCAACCTGGGAAGTTCCCCGGGGCTTGGGAGGGGCACCAGGAGGAGCTGGTGGGGAGACGAGAGGGTGCTGGCGCCTCCTCGGGACAGTGTCAGCCGCCCCCGCGGGCACCCAGGGCCCGGTCTCTCAGAGCCACCTTCATCCGTCACACCAGACAGATCCAGGTCCCGGAGGGAGTTGAGGAGGAGCCCCTCGCAGAGCTCTTGGGAGAC	A	31	PASS	SVTYPE=DEL;END=1142724;SVLEN=-7484;SUPPORT=25;STD_SPAN=0.4;STD_POS=1.06	GT:DP:AD	0/1:69:44,25
1	1223790	svim.INS.2	C	CTGCCCCGTCCCCCATGTCTTCTGCTCCGTACCCCCGAGTCTCATGCTCCGTCCCGTGT	1	PASS	SVTYPE=INS;END=1223790;SVLEN=58;SUPPORT=1;STD_SPAN=.;STD_POS=.	GT:DP:AD	./.:.:.,.
1	1223894	svim.INS.3	C	CCTCTGCTCGTCCCGTGCTCTCTGCTCCGTCACCCGTGTCCCTAGCTCCGTCCCGTGTCCCTGCCCCGTCCGTGTCTTGCCCCGTGCCGTGTCTCCTGCTCCGTCCCCCGTGTTCGCTCCGTCCTCCCGTGTCTCTGTTCCGTCCCCGTGTTCTCTGTCCGTCCCCCGTGTCTCGCTCCGTCCCGTGTCTCTGCTCCGTCCCGTGTC	2	PASS	SVTYPE=INS;END=1223894;SVLEN=176;SUPPORT=2;STD_SPAN=43.84;STD_POS=24.04	GT:DP:AD	./.:.:.,.
1	1223967	svim.INS.4	T	TCCCTGTCTCTGCTCCGTCCCGTGTCCTGCCCCGTCCCCGTGTCCCTGCTCCGTCCCGTGGTCTCTGCTCCGTCC	1	PASS	SVTYPE=INS;END=1223967;SVLEN=74;SUPPORT=1;STD_SPAN=.;STD_POS=.	GT:DP:AD	./.:.:.,.
1	1224135	svim.INS.5	T	TCCCCCGTGTCTCTGGCTCCGTCCCCCGTGTCTTCTGCTCGTCCCGTGTCTCTGCTCCGCC	1	PASS	SVTYPE=INS;END=1224135;SVLEN=60;SUPPORT=1;STD_SPAN=.;STD_POS=.	GT:DP:AD	./.:.:.,.
1	1224229	svim.BND.5	N	N[hs37d5:7148712[	2	PASS	SVTYPE=BND;SUPPORT=2;STD_POS1=.;STD_POS2=.	GT:DP:AD	./.:.:.,.
1	1224255	svim.INS.6	C	CTCTGCCCTCCTCCCCGTGTCTCTGCTCCGTCCCGTGTCTCTGCTCGTCCCCCTG	1	PASS	SVTYPE=INS;END=1224255;SVLEN=54;SUPPORT=1;STD_SPAN=.;STD_POS=.	GT:DP:AD	./.:.:.,.
1	1224454	svim.INS.7	C	CGTTCCCTGCTCCGTCCCGATGTCTCCTGGCCCCGTCCCCCATGTCTCTGCTCCGTCCCCCGAGTCATCTGCTCCGTCCCGGTCTCCTCGCCCGGTCCTGCTACGTCCCGTGTCTCTGCCCCCGTCCTCCCCGGTGTCTCTGCTCCGTCCCGTGTCCCTTGCTCCGTCCCTGTCCCTGCTCCGTCCCGTGTCCCTGCTCCGTCCCGTGTCCCGCTCGT	1	PASS	SVTYPE=INS;END=1224454;SVLEN=217;SUPPORT=1;STD_SPAN=.;STD_POS=.	GT:DP:AD	./.:.:.,.
1	1224536	svim.INS.8	C	CGCTCCGTCCGTGTCTCTGCTCCGTCCCCCGTGTCTCTGGCCTCGTCCCCCGTGTCTCGCTCCGTCCCTTGTCT	1	PASS	SVTYPE=INS;END=1224536;SVLEN=73;SUPPORT=1;STD_SPAN=.;STD_POS=.	GT:DP:AD	./.:.:.,.
1	1224675	svim.INS.9	C	CCGTTCCCGTGTCCTCTGCTCAGTCCCGTGTCCCTGCTCCGTCCCGTGTCTCTGCTCCGTCCCCCGTCTCCCTGTTCGTTCCCCCGAGTCTCTGCTCCGTCCCGGCTCTGCTCCGTCCCGGGTGTCTCTCTCCGTCCCGTGTCTTGCTCCGTCCCCGGCCCCTGCTCCGTCCCGTGTCTCTGCTCCGTCCCCCGTGTCCTCTGTTCGTCCCCCGATCTCTCCCGTCCGATGTCTCTGCTCCGTCCCGTGTCTCTGCTCCGTCCCGTGTCTCTGCTCCGTCCCGTGTCCCTGCTCCGTCCCCCGAGTTCTGCTCCGTCCGTTTCTCTGCTCCGTCCCCCGAGTCTCTGCGTCCGTCCCCCGTGTTCCCGCTCCGTCCCGTTCCCTTGCT	1	PASS	SVTYPE=INS;END=1224675;SVLEN=387;SUPPORT=1;STD_SPAN=.;STD_POS=.	GT:DP:AD	./.:.:.,.
1	1224797	svim.INS.10	G	GTGTTCTGCTCGCCCCCCGTGGTTTCTGCTCCGACCGTGTCTCTGCCCCGTACCCCAGTGTCTCTGCTCCCGTCCCGTGTCTCCGCTCCCTGTCCTCCCGTTTGCCGTCCGTGTCCCGCTCCTTCCCGAGCGCCCTGCTCCGTCCCGTGTTCCGCTCCGTCCCCGTGTCTCTGCCTCCCGTCCCGTGTCTCGCTCCGTCCCGTGTCTCTGCTCGTCCCAGTGTTCTTGCTCGTCCCTGTCCCTCTCGTCCTCCGAGTCTCTGCCCGTCCCGT	1	PASS	SVTYPE=INS;END=1224797;SVLEN=271;SUPPORT=1;STD_SPAN=.;STD_POS=.	GT:DP:AD	./.:.:.,.
1	1224868	svim.INS.11	G	GCCCGTGTCTCTCCCCGTCCCTGGTCCCTGCTCCGTCCCCCGTTCTCTGCTCCGTCCCCCGTGATCTCTGCTCCGTCCGTGTCTCGCTCCTGTCCCCCTGTGTCTCTGTCCGTCCCAGTGTCTCTGCTCCG	2	PASS	SVTYPE=INS;END=1224868;SVLEN=161;SUPPORT=2;STD_SPAN=43.13;STD_POS=49.14	GT:DP:AD	./.:.:.,.
1	1224949	svim.INS.12	C	CTCTGCCCGTCCCTGTCCCTGCCCGTCCCTTCCTGCCTCCGTCCGTGTCCTGTGCTCGGTCCCGTGATCTCTGCTCCGTCCCGTGTCTCGCCCGTCCCCCGTGCTCTCTGCTCCGGTCCGTGTCTCTGCTCCGTCCGTGGATTCCCGCTCCGTTTGCGTCCCATGCCCTCCGTCCCGTGTCTCTGCCCCGGCCCCCAATGTTCCTAGCTCCGCCCCCGAGTCTCTGCTCCGTCCCGTGCTGGTCCGTCCCGTGTCCCAGCTCCGTTTTCCCGTTCTCTGCCCCGTCCCCCGTGTTTCTCTCCGGTCCCGTGTCCTTGCTCCGTCCCGTGTCCCTGTCCCTCCCGTGTCCCTCCGTCCCGTTCCCTGCTCCGTTCCCGTGTCTCGCTCCGTCCCCCGTGTCTCTTGATCCGTCCCGTGTCTCTGCTCGTCCCGTTCTCTGCCCCGTCCCGTCCCCTGCCTCACGTTCCCGTGTCCT	1	PASS	SVTYPE=INS;END=1224949;SVLEN=474;SUPPORT=1;STD_SPAN=.;STD_POS=.	GT:DP:AD	./.:.:.,.
1	1225184	svim.INS.13	C	CCTCTGCTCCTCCCGTGTCTCTGCTCCGGTCCCGTGTGCACCCTGCTCCCGTCCCCCGAGTCTCTGCTCCGTCCCGTGCTCTGCTCCGTCCCGTGTTCCGCCTGCTCCGTCCCCCGTGTCTCTGCTCCCGTCCCCGTGTCTCTGCTCCGTCCCGG	2	PASS	SVTYPE=INS;END=1225184;SVLEN=162;SUPPORT=2;STD_SPAN=10.61;STD_POS=51.27	GT:DP:AD	./.:.:.,.
1	1225333	svim.INS.14	T	TCCTGCTCCGTCCCCCGTGTCTGCTCCGTCCCGTGTCCCTGCGTCGTCCCGTGTCCCTGCTCCGTCCGTGCTCTGCTCCGTCCCGTGTCCCTGATTCCGTCCCGGTCTCTGCTCCGTCCCGTGTCTCTGCTCCGTCCCGTGTCTCTGCTCCGTCCCGTGTCTCTGCTCCGTGCCCCCGTGTCTCTGCTCCGTCCCGTGTCTCTGCTCCGTCCCGTGTCCCTGCTCCGTCCCGTGTCCCCTGCTCCGTCCCGTGTCTCTGCCCCGTCCCCACGTCTTCTGCTCCGTCCCCCGAGTCTCTGCTCCGTCCCGTGTCTGCTCCGTCCCGTGTCCCTGCTCCGTCCCGTGTCTCTGCCCCGTCCCCCGTGTCCTGTCCGTCCCGTGTCCCTGCTCCGTCCCGTGTCCCTGCTCCGGTCCCGTGTCCCTGCTCCGTCCCGTGTCCCTGCTCCGTCCCGTGTCTCTGCTCCGTCCCCCGTGTCTCTGCTCCGTCCCGTCTCTCTGCTCCCGTCCCGTGTCTTGCCCCTCCCGTTGTCCCTGCTCCGTCCCGTGTCTCTGCTCCGTCCCCCGTGTCTCTGCCTCCGTCCCCCCGTGTCTCTGCTCCGTCCCGTGTCTTGCTCCGTCCCCCCGTGTCTTCTGCTCCGTCCCCCGTGTCTTCTGCCCCGTCCCGTTGTCTCTGCTCCTCCCGTGTCTCTGCTCGTCCCGTGTCCCTGCTCCGTTCCCCGAGTCTCTGCTCCGTCCCGTGTCTCTGCTCCGTCCCGTGTCTCTGCTCCGTCCCGTGTCCCGCTACCGTCCCGGCTCTCTGCTCCGTCCCCCGGTCCCTGTTCCGTCCCCCGAGTCTCTGACTCCGTCCCGTTCTCTGCTCCGTCCCGTGTCTCCTGCTCCTCCCGTGTCTCTGCTCCGTCCGTGTCCCTGCTCCGTCCCGTGTCTCTGCTCCGTCCCCCGTGTCCCTGTTCCGTCCCCCGAGTCTCTCGCTCCGTCCCGTGTCTCTGCTCCGTCCCGTGTCTCTGCTCCGTCCCGTGTCTCTGCTCCGTCCCGTGTCCCTGCTCCTCCCCCGAGTCTCCTGCTCCGTCCCGTGTCTCTGCTCCGTCCCCCGAGTCTCCTGCTCCGTCCCCCGTGTCCCTGCTCCGTCCCGTGTCCCTGCTCCGTCCCGTGTCTCTGCCCGTCCCGTGTCCCCGCTCCGTCCCCCGTGTCTCTGCTCCGTCCCCCGTGTCTCTGCTCCGTCCCGTGTCCTCTGCTCCGTCCCCCGTGTCTCTGTCCGTCCCGTGTCTCTGCTCCCGTCCCCCGTGTCCCTGCTCCGTCCCGGTTCCCTGCCCCGTCCCGTGTCTCTGCCCCGTCCCGTGTCCCTGCTCCGTCCCCCGTGTCCTGCTCCGTCCCCCGTGTCCTCTGCTCCGTCCCGTGTCTCTGCGTCCGTCCCCCGTGTCTCTGCCCGTCCCGTGTTCTCTGCTCCGTCCCCCGTGTCTCTGCTCCGTCCCGTGTCTCTGCCCCGTCCCCCCGTGTCTCTGCTCCGACCTGTCTTGTCCGTCCCCCGTGTCTGCTCCGTCCCGTGTCCCTGCTCCGTCCCGTGTCCCTGCTCCGTCCCGGTGTCCCTGCTCCGTCCCGTGTCTCTGCTCCGTCCCGTGTCTCTGCTCCGTCCCCGTGTCTCTGCTCCGTCCCGTTGTCTGCCTCCGTCCCGTTCCCTGCTCCGTCCCCCGAGTCTCTGCTCCGTCCCGTGTCTCTGCTCGTCCCGTGTCCCGGCTCCGTCCCCCGTGTCTCTGCTCCGTCCCCCGTCGTCTCTGCTCCGTCCCGTGTCTCTGCTCCGTCCCCCGTGTCCCCTGCTCCGTCCCGTGTCTCTGCTCCGTCCCCCGTGTCTTCTGCCCCGTCGCGTGTCCGTCCCCCGGTTCTTCTCCATCCCGTGTCTCTGCTCCGTCCCGTGTCTACTGCTCCGTGCCCGGTGCTCTCTGCCCCGTCCCCCGTGTCTCTGCTCCGTCCCGTGTC	1	PASS	SVTYPE=INS;END=1225333;SVLEN=1970;SUPPORT=1;STD_SPAN=.;STD_POS=.	GT:DP:AD	./.:.:.,.
1	1285381	svim.INS.15	G	GGGGCAGGAGCGACGGGGGGAGTGAGGAGGGGGCCTGGACGGGGCAGGAGCGACGGGGGGAGTGAGGAGGGGGCCTGGACGGGGCAGGAGCGACGGGGGGAGTGAGGAGGGGGCCTGGACGGGGCAGGAGCGACGGGGGGAGTGAGGAGGGGGCCTGGACGGGGCAGGAGCGACGGGGGGAGTGAGGAGGGGGCCTGGACGGGGCAGGAGCGACGGGGGGAGTGAGGGAGGGGGCCTGGACGGGGCAGGAGCGACGGGGGGAGTGAGGAGGGGGGCCTGGGACGGGGCAGGAGCGACGGGGGGAGTGAGGGAGGGGGCCTGGACGGGGCAGGAGCGACGGGGGGAGTGAGGAGGGGGCCTGGACGGGGCTGGAGCGACGGGGGGAGTGAGGAGGGGGGCCTGGACC	4	hom_ref	SVTYPE=INS;END=1285381;SVLEN=405;SUPPORT=4;STD_SPAN=51.99;STD_POS=124.29	GT:DP:AD	0/0:69:65,4
1	1285586	svim.INS.16	A	AGGGAGCACGGGGGGGTGAGGGGGGCCTGGACGGGTAAGAGCGACGGTGGGAGGAGGGAGGGGGCCTGGACGGGGCAGAGAGCGACGGGGGGGAGTGAGGAGGCGGCCCTTGGAACGGGGCAGGAGAGACGGGGGGAGGAGGGAGGGGGGGCCTGGACGGGGCTGGAGCGACGGGGGAGTGAGGAGAGGGGCCCTGACCGGCGACGCCGACGGGGGGAGTGAGGAGGGGCTGGACCGGGCAGGAGCGACGGGGGGAGTGAGGAGGGGGCCCTGTGACGGGGCAGGGCGAACGGTGGGAGTGAGGAGGGGGCCTGGACGGGCAAGGAGCACGGGGGGAGGTGAGGAGGGGGGCCTCGGGGCAGAGCGACGGTGGGAGTGGGAGGGGGCCCTGGAAACGGGGGCAGGAGCGCGGGGGGAGTGAGGAGGGGGGCTGGACGGGGCGGAGCGACCGGGGCGGAGTGAGGAGGGGGCCCGGAACGGAGGCGGAGCGACGGGGGGAGTGAGGAGGCGCTGGACGGGGCAGGAGCGACGGTGGGGAGTGAGGAGGGGCCTAGGACGGGGCAGGAGCGACGGGGTGGAGTGAGGAGGGGGCCTGGACCGGGGCAGGAGCGACGGGGGCGGTGAGAGGGGCCTGGCGGGCCAGGAGCGACGGGGGGGAGTGGAGGAGGGGGCCTGGACGGGGCAGGCGACGGGGGGGAGTGAGCGAGGGGGCCTGGACGGGGCAGGAGCGACGGGGGGGAGTGAGGGGGGGCCTGGACGGCAGGAGCGACGGGAGGGAAGTGGAAGGAGGGGGCCCTGGACCGGGCCAGGAGCGACGGAGGGGAGTGAGAGGGGGCCGGACCGCAGGACGAGGGGGGAGTGGGGGGGGCCTGGACGGGGAGGAGCGACGGGGGGAGTGAGGAGGGAGCCTGGACGGGGAGGGAGCGACGGGGGGAGTGAGGGGACGGCCTGGACGGGGCTTGGGAGCGACGGGGGAGTGAGGAGGGGGCCTGGAGGGGGCCG	1	PASS	SVTYPE=INS;END=1285586;SVLEN=1001;SUPPORT=1;STD_SPAN=.;STD_POS=.	GT:DP:AD	./.:.:.,.
1	1285696	svim.INS.17	T	TGCGACGGGGCAGGACCGACGGGGGGGATAGGAGGGGGCCTGGACGGGGCAGGAGCGACGGGGGGATGTGAGAGGGGGCCTGGACGGGGCTGGAGCACGGGGGAGTGAGGAGGGGGCC	1	PASS	SVTYPE=INS;END=1285696;SVLEN=117;SUPPORT=1;STD_SPAN=.;STD_POS=.	GT:DP:AD	./.:.:.,.
1	1285821	svim.INS.18	C	CGGGCAGGAGCGACGGGGGGAGTGAGGAGGGGGCCTGGACG	3	hom_ref	SVTYPE=INS;END=1285821;SVLEN=40;SUPPORT=3;STD_SPAN=1.53;STD_POS=144.17	GT:DP:AD	0/0:71:68,3
1	1285821	svim.INS.19	C	CGGGCAGGAGCGACGGGGGGAGTGAGGAGGGGGCCTGGACGGGGCAGGAGCGACGGGGGGAGTGAGGAGGGGGCCTGGACG	4	hom_ref	SVTYPE=INS;END=1285821;SVLEN=80;SUPPORT=4;STD_SPAN=28.71;STD_POS=45.89	GT:DP:AD	0/0:71:67,4
1	1285821	svim.INS.20	C	CGGGCAGGAGCGACGGGGGGAGTGAGGAGGGGGCCTCGGACGGGGCAGGAGCGACGGGGGGAGTGAGGAGGGGGCCTGGACGGGGCAGGAGCGACGGGGGGGAGTGAGGAGGGGGCCTGGACGGGGCAGGAGCGACGGGGGGAGTGAGGAGGGGGCCTGGACCGGGCAGGAGCGACGGGGGGAGTGAGGAGGGGGCCTGGACG	3	hom_ref	SVTYPE=INS;END=1285821;SVLEN=202;SUPPORT=3;STD_SPAN=36.75;STD_POS=87.12	GT:DP:AD	0/0:71:68,3
1	1286014	svim.INS.21	C	CCTGGACGGGGCAGGAGCGACGGGGGGAGTGAGGAGGGGGCCTGGACGGGGCAGGAGCGACGGGGGGAAGTGAGAGAGGGGGCCTGGACGGGGAGGAGCGACGGGGGGAGTGAGGAGGGGGCCTGGACGGGGCAGGAGCGACGGGGGGAGTGAGGAGGGGG	3	hom_ref	SVTYPE=INS;END=1286014;SVLEN=160;SUPPORT=3;STD_SPAN=26.76;STD_POS=34.5	GT:DP:AD	0/0:66:63,3
1	1286245	svim.INS.22	A	AGGAGGGGGCCTGGACGGGGCAGGAGCGACGGGGGGAGTGAGGAGGGGGCCTGGACGGGGCAGGAGCGACGGGGGGAGTGAGGAGGGGGCCTGGACGGGGCAGGGAGCGACGGGGGGAGTGAGGAGGGGGGCCTGGACGGGGCTGGAGCGACGGGGGGAGTGAGGAGGGCGGCCTGGACGGGGCAGGACCGGGCAGGAGCGACGGGGGGAGTGAGGGGAGGGGGCCTGGACGGGGCAGGAGCGACGGGGGGAGTGAGGAGGGGGCCTGGACGGGGCAGGAGCGACGGGGGGAGTGAGGAGGGGGCCTGGACGGGGCAGGAGCGACGGGGGGAGTGAGGAGGGGGCCTGGACGGGGCAGGAGCGACGGGGGGAGTGAG	4	hom_ref	SVTYPE=INS;END=1286245;SVLEN=376;SUPPORT=4;STD_SPAN=42.39;STD_POS=122.9	GT:DP:AD	0/0:66:62,4
1	1286301	svim.INS.23	G	GGGGCAGGAGCGACGGGGGGAGTGAGGAGGGGGCCTGGACGGGGCAGGAGCGACGGGGGGAGTGAGGAGGGGGCCTGGACC	3	hom_ref	SVTYPE=INS;END=1286301;SVLEN=80;SUPPORT=3;STD_SPAN=.;STD_POS=122.31	GT:DP:AD	0/0:67:64,3
1	1286360	svim.INS.24	G	GGGGCAGGAGCGACGGGGGGAGGTGAGGAGGGGGCCTGGACGGGGCAGGAGCGACGGGGGGAGTGAGGGAGGGGGCCTGGACGGGGCAGGAGCGACGGGGGGAGTGAGGAGGGGGCCTTGGACGGAGCAGGAGCGACGGGGGGAGTGAGGAGGGGGCCTGGACGGGGCAGGAGCGACGGGGGAGTGAGGAGGGGGCCTGGACCGGCAGGAGCGACGGGGGGAGTAGGAGGGGGCCTGGACCGGGCAGGAGCGACGGGGGGAGTGAGGAGGGGGCCTGGACGGGGCAGGAGCGACGGGGGGAGTGGGAGGGGGCCTGGACGGGGCAGGGCGACGGGGGGAGTGAGGAGGGGGCCTGGACGGGGCTGGAGCGACGGGGGGAGTGAGGAGGGGGCCTGGACGGGGCAGGAGCGACGGGGGAGTGAGGAGGGGGCCTGGACGGGGCAGGAGCGACGGGGGGAGTGAGGAGGGGGCCTGGACCGCGGCAGGAGCGACGGGGGGAGTGAGGAGGGGGCCTTAGGACGGGGCAGGAGCGACGGGGGGAGTGAGGAGGGGGCCTGGACGGGGGCAGGAGCGACGGGGGAGAGCTGAGGAGGGGGCCTGGACGGGGCAGGAGCGACGGGGGGAGTGAGGAGGGGCCGAGTGAGGAGGGGGCCTGGACGGGGCAGGAGCGACGGGGGGAGTGAGGAGGGGGCCTGGACGGGGCAGGAGCGACGGGGGGAGTGAGGAGGGGGCCTGGACGGGGCAGGAGCGACGGGAGGAGTGAGGAGGGGGCCTGGACGGGGGCAGGAGCGACGGGGGGAGTGAGGAGGGGGCCTGGACGGGGATGGAGCGACGGGGGGAGTGAGGAGGGGGCCTGGACGGGGCAGGAGCGACGGGGGGGAGTGAGGAGGGGGCCTGGACGGGGCAGGAGCGACGGGGGGATGAGGAGGGGGCCTGGACGGGGCAGGAGCGACGGGGGGAGTGAGGAGGGGGCCTGGACGGGGCTGGAGCGACGGGGGAGTGAGGAGGGGGCCTGGACCGGGGCAGGAGCGACGGGGGGAGTGAGGAGGGGGCCTGGACCGGGCAGGAGCGACGGGGGGAGTGAGGAGGGGGCCTGGACAGGGCAGGAGCGACGGGGGGAGTGAGGAGGGGGCCTGGACGGGGCAGGAGCGACGGGGGGAGTGAGGAGGGGGCCTGGACGGGGCAGGAGCGACGGGGGGAGTGAGGAGGGGGGACCTGGACGGGGCAGGAGCGACGGGGGGAGTGAGGAGGGGGCCTGGACGGGGCAGGAGCGACGGGGGGAGTGAGGAGGGGGCCTGGACGGGGAGGAGCGACGGGGGGAGTGAGGAGGGGGCCTGGACG	2	PASS	SVTYPE=INS;END=1286360;SVLEN=1342;SUPPORT=2;STD_SPAN=4.24;STD_POS=254.56	GT:DP:AD	./.:.:.,.
1	1286381	svim.INS.25	C	CGGGCAGGAGCGACGGGGGGAGTGAGGAGGGGGCCTGGACCGGGCAGGAGCGACGGGGGGAGTGAGGAGGGGGCCTGGACGGGGCAGGAGCGACGGGGGGAGTGAGGAGGGGGCCTGGACGGGGCAGGAGCGACCGGGGGGAGTGAGGAGGGGGCCTGGACG	4	hom_ref	SVTYPE=INS;END=1286381;SVLEN=161;SUPPORT=4;STD_SPAN=21.14;STD_POS=134.62	GT:DP:AD	0/0:69:65,4
1	1286544	svim.INS.26	G	GATGAGGAGGGGGCCTGGACGGTGGCAGGAGCGACGGGGGGAGTGAGAGGGGGCTGGACCGGGCAGGAGCGACGGGGGGAGTAGGAGGGGGCCTGGACGGGGCAGGAGCGACGGGGGGAGTGAGGAGGGGGCCTGGACGGGGCAGGAAGCGACGGGGGAGTGAGGAGGGGGCCTGGACGGGTCAGGAGCGACGGGGGAGTGGGAGGGGGCCTGGACGGGGCAGGGAGCGACGGGGGGT	2	PASS	SVTYPE=INS;END=1286544;SVLEN=236;SUPPORT=2;STD_SPAN=2.83;STD_POS=89.8	GT:DP:AD	./.:.:.,.
1	1286546	svim.INS.27	T	TGGAGCGACGGGGGGAGTGAGGAGGGGGCCTGGACGGGGCA	3	hom_ref	SVTYPE=INS;END=1286546;SVLEN=40;SUPPORT=3;STD_SPAN=1.15;STD_POS=147.6	GT:DP:AD	0/0:72:69,3
1	1286621	svim.INS.28	G	GGGGCAGGAGCGACGGGGGGGTAGAGGAGGGGCCTGGGACCGGGCAGGAGCGACGGGGGGGAGTGAGGAGGGGGGCCTGGACC	2	PASS	SVTYPE=INS;END=1286621;SVLEN=79;SUPPORT=2;STD_SPAN=4.24;STD_POS=54.45	GT:DP:AD	./.:.:.,.
1	1860723	svim.INS.29	A	AGGATGGGCAGGGACAGTGGGGGGGATGGGCAGGGACAGTGAGGGGGATGGGCAGGGACAGTGCGGGGGATGGGCAGGGACAGTGGGGGGGATGGGCAGGGACAGTGAGGGGGATGGGCAGGGACAGTGTTGGGGATGAGC	23	PASS	SVTYPE=INS;END=1860723;SVLEN=140;SUPPORT=19;STD_SPAN=2.12;STD_POS=1.06	GT:DP:AD	0/1:55:36,19
1	2211964	svim.DUP_TANDEM.3	N	<DUP:TANDEM>	11	PASS	SVTYPE=DUP:TANDEM;END=2213940;SVLEN=1977;SUPPORT=9;STD_SPAN=133.32;STD_POS=66.77	GT:CN:DP:AD	./.:2:.:.,.
1	2212316	svim.INS.30	A	AGACAGGCGGTGCGGAGATCTTCAGAGAGAGGACGCCCGAGAG	1	PASS	SVTYPE=INS;END=2212316;SVLEN=42;SUPPORT=1;STD_SPAN=.;STD_POS=.	GT:DP:AD	./.:.:.,.
1	2212407	svim.INS.31	G	GGCGGTGGTGGAGACTTCAGAGAGAAAATACCCCGGAATGGTCTTGGAAGGCCCACTTCTGGAGTCTTCCCCTTACCCGCCACCACCCTTTTACAAGAGAAAACCTGAAGACACCTGAGAAGATCA	1	PASS	SVTYPE=INS;END=2212407;SVLEN=125;SUPPORT=1;STD_SPAN=.;STD_POS=.	GT:DP:AD	./.:.:.,.
1	2212562	svim.INS.32	G	GGACGCCCGAGAAGACAGGCGGTGGCGGAGATCTTCAGAGAAGA	1	PASS	SVTYPE=INS;END=2212562;SVLEN=43;SUPPORT=1;STD_SPAN=.;STD_POS=.	GT:DP:AD	./.:.:.,.
1	2212679	svim.DEL.11	TCTTCAGAGAGAGAGATGCCCGAGAAGACAGGCGGTGGCGGAGATCTTCAGAGAGAGGACGCCCGAGAAGACAGGCGGTGGCGGAGATCTTCAGAGAGAGAGATGCCCGAGAAGACAGGCGGTGGCGGAGATCTTCAGAGAGAGGACGCCCGAGAAGACAGGCGGTGGCGGAGATCTTCAGAGAGAGGATGCCCGAGAAGACAGGCGGTGGCGGAGATCTTCAGAGAGAGGACGCCCGAGAGGACAGGCGGTGGTGGAGATCTTCAGAGAGAGGACGCCCGAGAGGACAGGCGGTGGTGGAGATCTTCATAGAGAGGACGCCCGAGAGGACAGGCGGTGGCGGAGATCTTCAGAGAGAGGACGCCCGAGAAGACAGGCGGTGGCGGAGATCTTCAGAGAGAGGATGCCCGAGAAGACAGGCGGTGGCGGAGATCTTCAGAGAGAGGACGCCCGAGAGGACAGGCGGTGGTGGAGATCTTCAGAGAGAGGACGCCCGAGAAGACAGGCGGTGGCGGAGATCTTCAGAGAGAGGACGCCCGAGAAGACAGGCGGTGGCGGAGATCTTCAGAGAGAGGACGCCCGAGAGGACAGGCGGTGGTGGAGATCTTCAGAGAGAGGACGCCCGAGAAGACAGGCGGTGGCGGAGATCTTCAGAGAGAGGACGCCCGAGAGGACAGGCGGTGGCGGAGATCTTCAGAGAGAGGACGCCTGAGAAGACAGGCGGTGGCGGAGATCTTCAGAGAGAGGACGCCCGAGAAGACAGGCGGTGGCGGAGATCTTCAGAGAGAGGACGCCCGAGAAGACAGGCGGTGGCGGAGATCTTCAGAGAGAGGACGCCCGAGAAGACAGGCGGTGGCGGAGATCTTCAGAGAGAGAGATGCCCGAGAAGACAGGCGGTGGCGGAGATCTTCAGAGAGAGGACGCCCGAGAAGACAGGCGGTGGCGGAGATCTTCAGAGAGAGGACGCCTGAGAAGACAGGCGGTGGCGGAGATCTTCAGAGAGAGGACGCCCGAGAAGACAGGCGGTGGCGGAGATCTTCAGAGAGAGGACGCCTGAGAAGACAGGCGGTGGCGGAGATCTTCAGAGAGAGGACGCCCGAGAAGACAGGCGGTGGCGGAGATCTTCAGAGAGAGGACGCCCGAGAAGACAGGCGGTGGCGGAGATCTTCAGAGAGAGGATGCCCGAGAAGACAGGCGGTGGCGGAGATCTTCAGAGAGAGGACGCCTGAGAAGACAGGCGGTGGTGGAGATCTTCAGAGA	T	17	hom_ref	SVTYPE=DEL;END=2213938;SVLEN=-1259;SUPPORT=14;STD_SPAN=1.08;STD_POS=0.97	GT:DP:AD	0/0:77:63,14
1	2212724	svim.INS.33	C	CTTCAGAGAGAGGAATAGCCCCGAGAGAGACAGGCGGTGGGCGGAGATTTCAGAGAGAGGACCCCGGAAGACAGCGGTGGGCGGATGATCTTCATGAGAGAGGGGCCTGAGAAGACCGGCGGTGGCGGATTCT	1	PASS	SVTYPE=INS;END=2212724;SVLEN=132;SUPPORT=1;STD_SPAN=.;STD_POS=.	GT:DP:AD	./.:.:.,.
1	2212936	svim.INS.34	A	AGATCTTCAGAGAGAAAATACCCCGGAATGGTCTTGGAAAGAGCCACTTCTGGGAGTCTTCCCTTCCCGCCACACACCTTTTAAAGAGAAACCTGAAGACACCTGAGAAGACAGGCGGCGGCGGCGATCTTCAGAGAGAAGATGCCCGAGAAGACAGGCGGCGGCGGCGATCTTCAGAGAGAGGACACCCGAGAAGACAGGCGGCGGCGGC	1	PASS	SVTYPE=INS;END=2212936;SVLEN=210;SUPPORT=1;STD_SPAN=.;STD_POS=.	GT:DP:AD	./.:.:.,.
1	2212989	svim.INS.35	A	AGAGGGAGAAAATACCCGGAATGGTCTGGAAAAGAGCCACTTCTGGGAGTTTCCCCATTTACCCGCCACACACCTTT	2	PASS	SVTYPE=INS;END=2212989;SVLEN=81;SUPPORT=2;STD_SPAN=7.07;STD_POS=6.36	GT:DP:AD	./.:.:.,.
1	2212994	svim.INS.36	G	GGACCCCGAGAGGACAGGCGAGTGGCGGAGACTTCAGAGAGAGGACCCCGAGAAGACAGGCGGTGCGGAGATCTTCAGAGAGAGGATGCCCGAGAAGACAGGCGGTGGCGAGATCTTCAGAGAGA	1	PASS	SVTYPE=INS;END=2212994;SVLEN=124;SUPPORT=1;STD_SPAN=.;STD_POS=.	GT:DP:AD	./.:.:.,.
1	2213062	svim.INS.37	C	CGGAGATCTTCAGAGAGAGGACCCCGAGAAGACAGGCGGTGGCGGAGATCTTCCAGAAGAGAGGACGCCCGAGAGGACAGGCGGTGGTGGAGATCTTCAGAGAGAGGACGCCGAGAAGACAGGCGGTGGCGGAGATCTTCAGAGAGAGGACCCCGAGAGGACAGGCGGTGGCGGAGATCTCAGAGAGAGGACGCCTGAGAAGACAGGCGGTGGCGAGATCTTCAGAGAGAGGACGCCCGAGAAGACAGGCGGTGGCGGAGATCTTCAGAGAGAGGACGCCCGAGAAGACAGGCGGTGGCGGAGATCTTCAGAGAGAGGACGCCCGAGAAGACAGGCGGTGGCGGAGATCTTCAGAGAGAGAGATGCCCGAGAAGACAGGCGGTGGCGGAGATCTTCAAGAGAGAGGACGCCCGGAGAAGGACAGGCGGTGGCGGAGATCTTCAGAGGAGAGGACGCCTGAGAAGACAGGCGGTGGCGGAGATCTTCAGAGAGAGGCGCCCGAGAAGACAGGCGGTGGCGGAGATCTTCAGAGAGAGGAAGCCTGAGAAGACAGGCGGTGGCGGAGATCTTCAGAGAGAGGACGCCCGAGAAGACAGGCGGTGGCGGAGATCTTCAGAGAGAGGACGCCCGAGAAGACAGGCGGTGGCGGAGATCTTCAGAGAGAGGATGCCGAGAAGACAGGCGGTGGCGGAGATCTTCAGAGAGAGGACGCCTGAGAAGACAGGCGGTGGTGGAGATCTTCAGAGAAGAAAATACCCCGGAATTGTCTTGGAAAGAGCCACTTCTGGGAGTCTCCCTTACCCGCCACACACCTTTTAAAGAGAAACCTGAAGACACCTGAGAAGACAGGCGGCGGCGGCGTCTTCAGAGAGAAGATGCCCGAGAAGACAGGCGGCGGCGGCGGATCTTCAGAGAGAGGACACCCGAGAAGACAGGCGGGCGGCGATCTTCAGAGAGAGGGACGCCCGAGAAGACAGGCGGCGGCGGCGATCTTCAGAGAGAGAGATGCCCGAGAAGACAGGCGGTGGCGGAGATTCTTCAGAGAGAGGCGCCCGAGAAGAAAGGCGGTGGCGGAGATCTTCAGAGAGAGGACGCCCGAGAAGACAGGCGGCGGCGGCGATCTTCAGAGAGAGGACGCCCGAGAAGACAGGCGGCTGCGCGATCTTCAGGAGAGAGGACGCCCGAGAAGACAGGCGGCGGCGGCATCTTCAGAGAGAGGACGCCCGAGAAGACAGGCGGGGCGGCGATCTTCAGAGAGAGGACGCCCGAGAAGACAGGCGGCGGCGGCGATCTTCAGAGAGAGGACGCCCGAGAAGACACGGCGGCGGCGGCGATCTTCAGAGAGCGGACGCTCCGAGAAACAGGCGGCGGCGGAGATCTTCAGAGAGAGGATGCCCGAGAAGACAGGCGGTTGGCGGAGATCTTCAAGGAGAGAGGAACGCCCGAGAGGACAATGGCGGTGGCGGAGATCTTCATAAGAGAGGACGCCCGAGAAGACAGGCGGTGGCGGAGATCTTCAGAGGAGAGAGATGCCCGAGAAGACAAGGCGGTGCGGAGATCTCTCCAGAGAGAGGACGCCCCGAGAAGACAGGCGGTGGCGGAGATCTTCAGAGAGAGAGATGCCCGAAAGACAGGCGGTGGCGGAGATCTTCAGAGAGAGGACGCCCGAGAAGACAGGCGGTGGCGGAGATCTTCAGAGAGAGGATGCCCGAGAAGACAGGCGGTGGCGAGATCTTCCAGAGGAGGAGGACGCCCGAGAGGACAGGCGGTGGTGGAGATCTTCAGAGAGAGGACGCCCGAGAGGACAGGCGGTGGTGGAGATCTTCATAGAGAGGACGCCCGAGAGGACAGGCGGTGTGCGGAGATCTTCAGAGAGAGGACGCCCGAGAAGACAGGCGGGTGG	1	PASS	SVTYPE=INS;END=2213062;SVLEN=1902;SUPPORT=1;STD_SPAN=.;STD_POS=.	GT:DP:AD	./.:.:.,.
1	2213073	svim.DEL.12	AGAGAGAGGATGCCCGAGAAGACAGGCGGTGGCGGAGATCTTCAGAGAGAGGACGCCCGAGAGGACAGGCGGTGGTGGAGATCTTC	A	1	PASS	SVTYPE=DEL;END=2213158;SVLEN=-85;SUPPORT=1;STD_SPAN=.;STD_POS=.	GT:DP:AD	./.:.:.,.
1	2213294	svim.INS.38	A	AGGACGCCCGAGAAGACAGGCGGCGGCGGCGATCTTCAGAGAGC	1	PASS	SVTYPE=INS;END=2213294;SVLEN=43;SUPPORT=1;STD_SPAN=.;STD_POS=.	GT:DP:AD	./.:.:.,.
1	2213434	svim.INS.39	G	GACCAGGCGGGCGGCGATCTTCAGAGAAGGGACGCCCGAGAAGACAGGGCGGCGCGGCGATCTTCAGAGAGCGGCGCCCGAGAAGACAGGCGGCGGCGGAGATCTTCAGAAGAGGATGCCCCGA	1	PASS	SVTYPE=INS;END=2213434;SVLEN=123;SUPPORT=1;STD_SPAN=.;STD_POS=.	GT:DP:AD	./.:.:.,.
1	2213602	svim.INS.40	C	CAAAGAGGACCGCCAGAGAAGACAGGCGTGGCGGATGCATCTTCCAGAGAGAGTAGATGCCCGGAGAAACGACAGGCGGTGGGCGGAGAATCTTCAGAGC	2	PASS	SVTYPE=INS;END=2213602;SVLEN=92;SUPPORT=2;STD_SPAN=10.61;STD_POS=7.42	GT:DP:AD	./.:.:.,.
1	2213680	svim.INS.41	A	AGAAAATACCCCGGGAATGGTCTTGGAAAAGACCACTTCTGGGAGTCTTCCCTTACCCGCACACACCTTTTAAAGAGAAACCT	1	PASS	SVTYPE=INS;END=2213680;SVLEN=82;SUPPORT=1;STD_SPAN=.;STD_POS=.	GT:DP:AD	./.:.:.,.
1	2213719	svim.INS.42	A	AGAGAGAGGACGCCCGAGAAGACAGGCGGTGGCGGAGATCTTCAGGAGAGAGGATGCACCGGAGAAGACAGGCGGTGGCGGAGATCATCAGAGAGAGGACGCCTGAGAAGACAGGCGGTGGTGGGAGATCTTCAGAGAGAAAATACCCCGGAATGGTCTTGGAAAAGAGCCACTTCTGGGAGTCTTCCCTTACCCGCCACACACCTTTTAAAGAGAAACCTGAAGACACCTGAGAAGACAGGCGGCGGCGGCGATCTTCAGAGAGAAGATGCCCGAGAAGACAGGCGGCGGCGGCGATCTTCAGAAGAGAGGACACCCCGAGAAGACAGGCGGCGCGCGGCATCTTCAGAGAGAGGACGCCCGAGAAGGACAGGCGGCGGCGGCGATCTTCAGAGAGAGAGATGCCCGAGAAACAGGCGGTGGCGGAGATCTTCAGGAGAGAGGACGCCCCGAGAAGACAGGCGGTGGCGGAGATCTTCAGAGAGAGGACGCCCGAGAAGACAGGCGGCGGCGGCGATCTTCAGAGAGAGGCGCCCGAGAAGACAGGCGGCGGCGCGATCTTCAGAGAGAGGACGCCCGAGAAGACAGGCGGCGGCGGCGATCTTCAGAGAGAGGACGCCCGAGAAGACAGGCGGCGGCGGCGGATCTTCAGAGAGAGGACGCCCGAGAAGACAGGCGGCGGCGGCGATCTCTCAGGAGAGGACGCCCGAGAAGACAGGCGGCGGCGGCGATCTTCAGAGAGCGGACGCCCGAGAAGACAGGCGGCGGCGAGATCTTCAGGGAGAGGATGCCCGAGAGAGACAGGCGGTGGCGGAGATCTTCAGATGAAGGGACGCCCGAGAGGACAGGCGGTGGCGGAGATCTTCATAGAGAGGACGCCCCGAGAAGACAGGCGGTGGCGGAGATCTTCAGAGAGAGAGATGCCCGAGAAGACAGCGGTGGCGGAGATCTTCAGAGAAGGACGCCCGAGAAGACAGGCGGTGGGCGGAGATCTTCAGAGAGAGAGATGCCCGAGAAGACAGGCGTTGGCGGAGATCTTCAGAGAGAGGACGCCCGAGAAGACAGGCGGTGGCGGAGATCTTCAAGAGAGAGGATGCCCGAGAAGACAGGCGGTGGGCGGAGATCTTCAGAGAGAGGACGCCCGAGAGGACAGGCGGTGGTGGAGATCTTCAGAGAGAGGAGCCCGAGAGAGACAGGGGTGGTGGAGATCTTCATAGAGAGGACGCCCGAGAGGACAGGCGGTGGCGGAGATCTTCAGAGAGAGGACGCCCGAGAAGACAGGCGGTGGCGGAGATCTTCAGAGAGAGGATGGCCCGAGAAGACAGGCGGTGGCGGAGATCTTCAGAGAGAGGACGCCCGAGAGGACAGGCGGTGGGTGGAGATCTTCAGAGAGAGGACGCCCGAGAAGATCAGGCGGTGGCGGAGATTTCAGAGAGAGGACGCCCGAGAAGACAGGCGGTGGCGGAAGATCTTCAGAGAGAGGACGCCCGAGAGGACCGGCGTTGGTGGAGATCTTCAGAGAGAGGACGCCCGAGAAGACAGGCGGTGGCGGAGATCTTCAGAGAGAGGACGCCCGAGAGGACAGGCGGTGGCGGAGATCTTCAGAGAGAGGACGCCTGAGAAGACAGGCGGTGGCGGAGATTTCAGAGAAGGACGCCGAGAAGCAGGCGGTGGCGGAGATCTTCAGAGAGAGGACGCCCGAGAAGACAGGGGTGGCGGAGATCCTTCAGGAGAGGACGCCCGAGAAGACAGGCGGTGGCGGAGATCTTCAGAGGAGAGAGATGCCCGAGAAGACAGGCGGTGGCGGAGATCTTCAGAGAGAGGACGCCCGAGAAGACAGGCGGTGGCGGAGATCTTCAGAGAGAGACGCCTGAGAAGACAGGCGGTGGCCCGGAGATCTTCAG	1	PASS	SVTYPE=INS;END=2213719;SVLEN=1903;SUPPORT=1;STD_SPAN=.;STD_POS=.	GT:DP:AD	./.:.:.,.
1	2213733	svim.INS.43	T	TGAGAAGACAGGCGGTGGCGGAGATCTTCAGAGAGAGGACGCCC	3	hom_ref	SVTYPE=INS;END=2213733;SVLEN=43;SUPPORT=3;STD_SPAN=0.58;STD_POS=104.55	GT:DP:AD	0/0:75:72,3
1	2238091	svim.DUP_TANDEM.4	N	<DUP:TANDEM>	26	PASS	SVTYPE=DUP:TANDEM;END=2241981;SVLEN=3891;SUPPORT=21;STD_SPAN=1.89;STD_POS=0.84	GT:CN:DP:AD	./.:2:.:.,.
1	2238295	svim.DUP_TANDEM.5	N	<DUP:TANDEM>	34	PASS	SVTYPE=DUP:TANDEM;END=2241002;SVLEN=2708;SUPPORT=28;STD_SPAN=1.34;STD_POS=0.63	GT:CN:DP:AD	./.:2:.:.,.
1	2333225	svim.BND.6	N	N]hs37d5:6186196]	1	PASS	SVTYPE=BND;SUPPORT=1;STD_POS1=.;STD_POS2=.	GT:DP:AD	./.:.:.,.
1	2333225	svim.INS.44	C	CCCCCCCCTCCAACACTGGGAATCACATTTCAACCTGAGCTTTGGAGGGTATGAACATCCAAACCATATTGGGCTCTATCGTTTTTGAGATTTTACTCACTGGGCGACAACGTAGAGCACCCACCGCTGGGCTGATATGATTTGTTCCCGTTTCCTGG	22	PASS	SVTYPE=INS;END=2333225;SVLEN=157;SUPPORT=18;STD_SPAN=1.69;STD_POS=0.84	GT:DP:AD	0/1:60:42,18
1	2390859	svim.INS.45	C	CCTTCCGGTGGTCCTCCTTGCGGTGTCCTCCTTCCTAGGTGGTTCTACCTTCCTGGTGGTCCT	1	PASS	SVTYPE=INS;END=2390859;SVLEN=62;SUPPORT=1;STD_SPAN=.;STD_POS=.	GT:DP:AD	./.:.:.,.
1	2453634	svim.INS.46	G	GATAATCAAACACAGTTACGGCAGGCTGCATTCGGCAGACCTGCTCCAGAAAACACGGCAGGCTGCATTCGGCAGACCTGCTCCAGAAAAGTTAAAAAAATAGCATAAAAAAAAAAAAAAAAAAAAAAAAAATATATATATAATATATATATATATATATATATATAAAAAAAAAAAAAAAAAAATATATATATAAAAGTTTATTCATTAAATTCTTTTAATTTGGCCTCTCTAACTTGAATTTGAAAAAAAGTCTTTTTTTTTTTTTTTTTTTTTTAGAAATACACACACACACACAATAATAATATTTAAAAAAAATATATATATATATAAATAAATATATATATATCCGTATATGTGTATATATACATACACACATATATACGTATATATGTACATATATACGTATATAGTGTGTAAATATAAAAAAGATAACATCCTTTATAGAATTAATTATTGAATTAGAGAGAGAGATTCTATCTATACATTATTTTTTTTTTTTCTTTCTTTCTTTCTTTATGAATATAACTTATTAATAAAATTTTTCTTTTTTTTTTTTAAAAAAAAAAATATGGATGGGAGGAACGAACAACTCGTTATATTATTTCTACTTTCTTTCTTTCTTTCTTTCTTACAAAATTTGTGTGTCACACACATATGCATGTATGTTTATATTGATATATAAATCTTTCTTTCTTTCTTTCTTTCTTTCTTTTAGTTTTTAAAAAATTTTGTTTGGGAACACAAATATATTTTATAAAGACAGTTTTGTTTTTTTTTTTTTACACACACACTTGTTTTACAAAATATTCTC	28	PASS	SVTYPE=INS;END=2453634;SVLEN=813;SUPPORT=23;STD_SPAN=7.43;STD_POS=4.0	GT:DP:AD	0/1:46:23,23
1	2454129	svim.BND.7	N	]1:12150291]N	2	PASS	SVTYPE=BND;SUPPORT=2;STD_POS1=.;STD_POS2=.	GT:DP:AD	./.:.:.,.
1	2454302	svim.INS.47	T	TGGTGCTTATAGTGACTTAACGGAGGGCATTGTGGTGCTATAGTGACTTAATGGAGGGCCACGTAC	2	PASS	SVTYPE=INS;END=2454302;SVLEN=66;SUPPORT=2;STD_SPAN=0.71;STD_POS=15.91	GT:DP:AD	./.:.:.,.
1	2454343	svim.INS.48	A	ACGTACGGTGCTAATAGTGACTTAACGAGGGCACTGTGTGTGCTAAAGTGACGTTAAGCGGAACGGGGACCGTGTGGTGTTTATGTGACTAACGG	1	PASS	SVTYPE=INS;END=2454343;SVLEN=94;SUPPORT=1;STD_SPAN=.;STD_POS=.	GT:DP:AD	./.:.:.,.
1	2454355	svim.INS.49	A	ACGGTGCTATAGTGACTTAACGAGGGCACTGTGTGTCTAAAGTGACTTAACGGAGGGGACCGTTGTGGTGTTATAATGACTTAACGGAGGGCACCCTGGGTGGGCTATAGTGACTTAACGGAAGGGACCGTGTGGTGTTAATAGTGACTTAACGGACGGCACTGG	1	PASS	SVTYPE=INS;END=2454355;SVLEN=164;SUPPORT=1;STD_SPAN=.;STD_POS=.	GT:DP:AD	./.:.:.,.
1	2493011	svim.DEL.13	TTCACTGCCTGGGGCCCTGGGAGCCAGGGAGGCTCCCTGAGGCTGAGTGAACACTGGGCGCTGCACCTGCCTCTCCCACGTCCTCGGCCCCACTCCCGCAGGTGCAGCTGGCTGGTGACGAAGGCCGGAGCTGGGACCAGCAGCTCCCACTGGGTATGGTGGTTTCTCTCAGGGAGCCTCGTCATCGTCATTGTTTGCTCCACAGTTGGCCTAATCATATGTGTGAAAAGAAGAAAGCCAAGGGGTGAGCACACGGCGGCCCCATCAGGGCTCATGTCCCCAGCCGTCACCTCTTGGAGCTCTGTCACCCCAAGCCTGGGAGGTGGCCCCAGAGCTTTTCCAGGATCCGCGGCTCCTCCCAGGGCAGCCACTGCAGGCTGGGGCAGGTGGGCTTTCTGCTGTGGCCAGAGCCCAGGTGTCAGCTGGCCTCCCTGGGGGAAGGGA	T	48	PASS	SVTYPE=DEL;END=2493454;SVLEN=-443;SUPPORT=39;STD_SPAN=0.88;STD_POS=0.61	GT:DP:AD	0/1:52:13,39
1	2583556	svim.DEL.14	CCCTGCACCCCCAGGTGAGCATCCGACAGCCTGGAACACAACCCACACCCCCAGGTGAGCATCTGACAGACTGGAACAGCACCCTGCACCCCCAAGTGAGCATCTGACGGCCTGGAACAGCACCCACACCCCCAGGTGAGCATCCGACAGCCTGGAACAGCACCCACACCCCCAGGTGAGCATCCGACAGCCTGGAGCAGCACCCACACCCCCAGGTGAGCATCTGATATCCTGGAACAGCACGCACACCCCCAGGTGAGCATCTGACAGCCTGGAGCAGCACGCACACCCCCAGTGAGCATCTGACAGCCTGGAACAGCACCCACACCCCCAGGTGAGCATCCGACAGCCTGGAGCAGAACCCACACCCCCAGGCGAGCATCTGACGGCCTGCAACAGCACCCACACCTCCAGGCGAGCATTGGAAAGCCTGGAGCAGCACCCACACCCCCAGGTGAGCATTGGACAGCCTGGAGCAGCACCCAGAAGCCCAGGCGAGCATCCGACAGCCTGGAGCAGCATCCACACCCCCAGGTGAGAACCTGACATCGTGGAGCAGCAGCCCACACCCACAGGTGAGCATCTGACAGCCTGGAGGAGCACCCACACCCCCAGGTGAGCATCTGACAGACTGGAACAGCACCCTGCACCCCCAGGTGAGCATCCGACAGCCTGGAGCAGCAACCACACCCCCAGACGAGCATCTGACAGCCTGGAATGGCACCCACACCCCCAGGTGAGCATCTGATGGTCTGGAGCAGCACCCACAACCAAAGGTGAGCATCGGAGAGTCTGGAGCAGCGCCCACACCCCCAGGCGAGCATCTGACAGCCTGGAGCAGTGCCCACACCCCCAGGTGAGCATGTGACAGCGTGGAGCAGCACCCACAGCCCAAGGTGAGCATCTGACAACCTGGAGCAGCAACCACACCCCCAGGCGAGTATCTGAACGCACGGAGCAGCACCAAAACCCCTAGGGGAGCATCCGACAGCCTGGAGCAGCACCCACACCCCCAGGTGCGCATCTGATGGTCTGGAGCAGCACCCACACCCACAGGTGAGCATCTGACAGCCTGGAACAGAACCCACACCCCCAGGTGAACATCTGACAGACTGGAACAGCACCCACATGCCCAGGTGAGCCTCTGACAACCTGGAACAGCACCCTGCACCCCCAGGTGAGCATCTGACAGCCTGGAACAGCACACACACCCCCAGGTGAGCATCTGACAGCCTGGAACAGCACCCACACCCCCAGGCGAGCATCTGACAGCATGTAACAGCACCCACACCCCCAGGTGAGCATCTGACAGCCTGGAACACCAGCCTGCACCCCCAGGTGTGCACGTGACAGCCTGGAACAGCACCCACACCCCCAGGCGAGCATCTGATGGCCTGGAACAGCACCCACACCCCCAGGTGAGTATCTGACGGCCAGGAATAGCACCCACACCCGCAGGTGAGCATCTGACATCGTGGAGCAGCACCCTACACCCACAAGTGAGCATCTGACAGCCTGGAGCAGCATCCACACCCCCAGGCGAGCATCTGACAGCCTGGAACAGCACCCACACCCCCAGGTGAGCATCTGATGGTCTGGAGCAGCACCCACAACCACAAGTGAGCATCGGAGAGTCTGGAGCAGCGCCCACACCCCCAGGCGAGCATCTGACAGCCTGGAGCAGTGCCCACACCCCCAGGTGAGCATCTGACAGCATGGAGCAGCACCCACAGCCCAAGGTGAGCATCTGATGGTCTGGAGCAGCACCCACACCCACAGGTGAGCATCCGACAGCCTGGAGCAGCACCCACACCCCCAGGTGAGCATCTGATGGTCTGGAGCAGCACCCACAACCACAGGTGAGCATCGGAGAGTCTGGAGCAGTGCCCACACCCCCAGGCGAGCATCTGACAGCCTGGAGCAGTGCCCACACCACCAGGTGAGCATCTGACAGCGTGGAGCAGCACCCACAGCCCAAGGTGAGCATCTGACAACCTGGAGCAGCACCCACACCCCCAGGCGAGCATCTGAACGCACGGAGCAGCACCCACACCCCCAGGCGAGCATCCGACAGCCTGGAGCAGCACCCACACACCCAGGTGAGCATCTGACAGCCTGGAGCAGCACCCACACCACCAGGTGAGCATCTGACAGCCTGGAAAAGCACCCTGCACCCCCAGGTGAGCATCTGACAGTCTGGAACAGCACCCATACGCTCAGATGAGCATCTGACAGCCTGGAACAGGACCCTGCACCCCCAGGTGAGCATCTGACAGTCTGGAACAGCACCCACACACCCAGGCGAGCATCTGACAGCCTGGAACAGCACCCATACGCCCAGATGAGAATCAGACGGCCTGGAAAAGCACCCTGCACCCCCAGGTGCGCACCTGACAGCCTGGAACAGCATCCACACCCCCAGGCGAGCATCTGACGGCCTGGAACGGCACCCACACCCCCAGGTGAGCATCCGACATCCTGAAACAGCTCCCACACCCCCAGGTGAGCATCCGACAGCCTGGAGCAGCACCCACACCCCCAGGTGAGTATCTGACCGCAAGGAATGGCATCCTCACCTCCAGGTGAGCATCGGACAGCCTGGAGCAGCACCCACACCCCTAGGTGAGCATCTGACAGCCTGGAACAGCAACCACACCCCGGGGCGAGCATCTGACAGCCTGGAACAGCAACCACACCCCCAGGCAAGCATCTGACAGCCTGGAACAGAACCCTGCACCCGCGAGTGAGGATCAGACAGCCTGGAGCAGCACCCACACTCCAGGTGAGCATCTGACAGCCTGAAGCAGCACCCACACCAACAGGTGAGCATCTGACAGCCTGGAACAGCACCCACACCCCCAGGTGAGCATCTGACAGCCTGGAACAGCTCTCACAACCCCAGGTGAGCATCTGACAGCCCGGAACAGCACGCTGCACCCCCAAGTGAGCACCTGACAGCCTGGAGCAGCAACCACACCCCCAGGTGAGCATCCAACAGCCTGGAACAGCACCGACACCCCCAGGTGAGCATCCGACAGCCTGGAGCAGCACCCACACCCCCAGGTGAGCATCTGATATCCTGGAACAGCACCCACACCCCCAGGTGAGCATCTGACAGGCTGGAGCAGCACGCACACCCCCAGTGAGCATCTGACAGCCTGCAACAGCTCTCACAACCCCAGGTGAGCATCTGACAGCCCGGAACAGCACGCTGCACCCCCAAGTGAGCACCTGACAGCCTGGAGCAGCAACCACACCCCCAGGTGAGCATCCAACAGCCTGGAACAGCACCGACACCCCCAGGTGAGCATCCGACAGCCTGGAGCAGCACCCACACCCCCAGGTGAGCATCTGATATCCTGGAACAGCACCCACACCCCCAGGTGAGCATCTGACAGGCTGGAGCAGCACGCACACCCCCAGTGAGCATCTGACAGCCTGCAACAGCTCTCACAACCCCAGGTTAGCATCTGACAGCCTGGAACAGCACGCTGCACCCCCAAGTGAGCATCTGACAGCCTGGAGCAGCAACCACACCCCCAGGTGAGCATCTGACAGCCTGGAACAGCACCCTGCACCCCCAGGTGAGCATCCAAAAGCCTGGAGCAGCACCCACACCCCCACGCGAGCATCTGACAGCCTGGAACGGCACCCACACACCCAGGTGAGCATCTGATGGTCTGGAGCAGCACCCACAACCACAGGTGAACATCGGAGAGTCTGGAGCAGCGCCCACACCCCCAGGCGAGCATCTGACAGCCTGGAGCAGTGCCCAAACCCCCAGGTGAGCATCTGACAGCGTGGAGCAGCACCCACAGCCCAAGGTGAGCATCTGACAACCAGGAGCAGCACCCACACCCCCAGGCGAGCATCTGAACGCACGGAGCAGCACCCACACCTCCCGGCGAGCATCCGACAGCCTGGAGCAGCACCCACACCCCCAGGTGCGCATCTGATGGTCTGGAGCAGCACCCACACACAGAGGTGAGCATCTGAGAGCCTGGAACAGAACCCACAGCCCCAGGTGAGCATCTGACAGACTGGAACAGCACCCACATGCCCAGGTGAGCCTCTGACAGCCTGGAACAGCACCCTGCACACCCAGGTGAGCATCTGACAGCCTGGAACAGCACACACACACCCAGGTGAGCATCTGAAAGCCTGGAAGAGCACCCACACCCCCAGGCGAGCATCTGACAGCATGCAACAGCACTCACACCCCCAGGTGAGCATCTGACAGCCTGGAACAGCACCCACACCCACAGGTGAGCATCTGACAGCATGTAACAGCACCCACACCCCCAGGTGAGCATCTGACAGCCTGCAACAGCACCCTGCACCCCCAGGTGCGCACGTGACAGCCTGGAAGAGCACCCACACCCCAAGGCGAGCATCTGACGGCCTGGAACGGCACCCACACCCCCAGGCGAGCATCGGACAGCCTGGAGTAGCACCCCACACCCCCAGGTGAGCATCCGACAGCCTGGAGCAGCACCCACACCCCCAGGTGAGCATGTGACAGCCTGGAAGAGCACCCACACCCCCAGGCGAGCATCTGACAGCCTGGGTCGGCAACCACACACGCAGGTGCGCATCTGATGGTCTGGAGCAGCACCCACACCAACAGGTGAGCATCTGACAGCCTGGAACAGAACCCACACCCCCAGGTGAGCATGTGACAGACTGGAACAGCACCCACATGCCCAGGTGAGCCTCTGACAGCCTGTAACAGCAGCCTGCACCCCCAGGTGCGCCCGTGACAGCCTGGAACAGCACCGACACCCACAGGCGAGCATCTGACGGCCTGGAACAGCACCCACACCCCCAGGTGAGCATTGGACAGCCTGGAGCAGCACCCACAACCCCAGGCGGGCAACCGACAACCTGGAGCAGCACCCACACCCACAGTTGAGCATCTGACTTCGTGGAGCATAACCCCACACGCACAGGTGAGCATCTGACAGCCTGGAGCTGCACCCACACCCTCAGGTGAGTCTCTGACAGCCTGGAACAGCACCCTGCACACCCAGGTGAGCATCCGACAGCCTGGAGCAGCACCCACACCCCCAGTTGAGCATCTGATGGTCTGGAGCAGCACCCACAACCACAGGTGAACATCAGAGAGTCTGGAGCAGCGCCCACAACCCCAGGCGAGCATCTGACAGCCTGGAGCCGTGCCCAAACACCCAGGTGAGCATCTGACAGCATGGAGCAGCACCCATAGCCCAAGGTGAGCATCTGACAACTTGGAGCAGCACCCACACCCCGAGGTGAGCATCTGACCTCCCGGAGCAGTACCAGTACCCCCAGGCGAGCATCTGAACTCATGGAGCAGCACCCACGCCCCCAGGCGAGCATCTGACCGAACGGAGCAGCACCCACAACCCCAGGCGAGCATCTGACAGCATGAAACAGCACCCAGAACTCCAGGTGAGCATCTGACAGCCCGCAGTAGCACCCACAAGCACAAGTGAGAATCTGACAGCCCAGAGCAGCACCCACACCCCCAGGGGAGCATCTGACCGCATGGAGCAGCACCCACACCCCCAGGAGAGCATCCGGCAGCCTGCAGCAGAACCCACACCAACAGGCGAGCATCTGACAGCCTGGGTCGGCACCCACACCCTCAGGTGAGCATCTGACGGCCTGGAACAGCACCCACACCCCCAGGTGAGCATCTGACATCGTGGAGCCGCACCCCACACCCACAGGTGAGCATCTGACAGCCTGGAGCAGCACCCACACCCCCAGGTGAGCATCTGACAGCCTGGAACAGCACCCTGCACCCCCAGGTGAGCATCCGACAGCCTGGAGCAGCACCCACCACTCCCAGGCCAGCATCCGATAACCTGGAGCAGCACCCACAACCCCAAGTGAGCATCTGATTGTCTGGAGCAGCACCCACAACCACAGGTGAGCATCGTAGAGTCTGGAGCAGCGCCCACAGCCCCACGCGAGCATCTGACAGCCCGGAGCAGTGACCACACCTCCCGGTGAGCATCTGACAACAGGGAGCAGCACCCATAGCCCATGGTGAGCATCTGACAACCTGGAGCAGCACCCACACCCCCAGGTGAGCATCTGATGATCTGGAGCAGCACCCACAACCACAGGTGAGCATCGGAGAGTCAGGAGCAGTGCCCACACACCCAGGCGAGCATCTGACAGCCTGGAGCAGTGCCCACACCCCCAGGTGAGCATCTGACAGCGTGGAGCAGCACCCACAGCCCAAGGTGAGCATCTGACAACCTGGAGCAGCACCCACGCCCCCAGGCGAGCATCTGAACACACGGAGCAGCACCCAAACCCCCAGGCGAGCATCCGACAGCCTGGAGCAGCA	C	21	PASS	SVTYPE=DEL;END=2589895;SVLEN=-6339;SUPPORT=17;STD_SPAN=0.49;STD_POS=1.25	GT:DP:AD	0/1:33:16,17
1	2583838	svim.DEL.15	CGCACACCCCCAGTGAGCATCTGACAGCCTGGAACAGCACCCACACCCCCAGGTGAGCATCCGACAGCCTGGAGCAGAACCCACACCCCCAGGCGAGCATCTGACGGCCTGCAACAGCACCCACACCTCCAGGCGAGCATTGGAAAGCCTGGAGCAGCACCCACACCCCCAGGTGAGCATTGGACAGCCTGGAGCAGCACCCAGAAGCCCAGGCGAGCATCCGACAGCCTGGAGCAGCATCCACACCCCCAGGTGAGAACCTGACATCGTGGAGCAGCAGCCCACACCCACAGGTGAGCATCTGACAGCCTGGAGGAGCACCCACACCCCCAGGTGAGCATCTGACAGACTGGAACAGCACCCTGCACCCCCAGGTGAGCATCCGACAGCCTGGAGCAGCAACCACACCCCCAGACGAGCATCTGACAGCCTGGA	C	1	PASS	SVTYPE=DEL;END=2584272;SVLEN=-434;SUPPORT=1;STD_SPAN=.;STD_POS=.	GT:DP:AD	./.:.:.,.
1	2583936	svim.DEL.16	ATCTGACGGCCTGCAACAGCACCCACACCTCCAGGCGAGCATTGGAAAGCCTGGAGCAGCACCCACACCCCCAGGTGAGCATTGGACAGCCTGGAGCAGCACCCAGAAGCCCAGGCGAGCATCCGACAGCCTGGAGCAGCATCCACACCCCCAGGTGAGAACCTGACATCGTGGAGCAGCAGCCCACACCCACAGGTGAGCA	A	2	PASS	SVTYPE=DEL;END=2584137;SVLEN=-201;SUPPORT=2;STD_SPAN=0.71;STD_POS=6.72	GT:DP:AD	./.:.:.,.
1	2583942	svim.DEL.17	CGGCCTGCAACAGCACCCACACCTCCAGGCGAGCATTGGAAA	C	1	PASS	SVTYPE=DEL;END=2583983;SVLEN=-41;SUPPORT=1;STD_SPAN=.;STD_POS=.	GT:DP:AD	./.:.:.,.
1	2584493	svim.DEL.18	CGAGTATCTGAACGCACGGAGCAGCACCAAAACCCCTAGGG	C	1	PASS	SVTYPE=DEL;END=2584533;SVLEN=-40;SUPPORT=1;STD_SPAN=.;STD_POS=.	GT:DP:AD	./.:.:.,.
1	2589691	svim.INS.50	C	CGGGTACCACCAATTAGGTGAGCCTCTGATGGACTCAAACAACAACTCACATTTTGGGTGAGCAGCTGAGAAACTA	1	PASS	SVTYPE=INS;END=2589691;SVLEN=75;SUPPORT=1;STD_SPAN=.;STD_POS=.	GT:DP:AD	./.:.:.,.
1	2598420	svim.BND.8	N	]1:204822244]N	1	PASS	SVTYPE=BND;SUPPORT=1;STD_POS1=.;STD_POS2=.	GT:DP:AD	./.:.:.,.
1	2609117	svim.INS.51	A	ACAAGCCACCACCCCCTAGGCGAAATCTGAACAGCCCTGGAA	1	PASS	SVTYPE=INS;END=2609117;SVLEN=41;SUPPORT=1;STD_SPAN=.;STD_POS=.	GT:DP:AD	./.:.:.,.
1	2684320	svim.DEL.19	TTGAGCATCTGACAGCCTGGGGCAGCACCCACACTCCCAGG	T	1	PASS	SVTYPE=DEL;END=2684360;SVLEN=-40;SUPPORT=1;STD_SPAN=.;STD_POS=.	GT:DP:AD	./.:.:.,.
1	2765797	svim.DEL.20	GGAACCCTGTGCCTGGGCGGGAGTGTGGAATGGAACCCTGTGCCCTGGGTGGGAGTGTGGAATGGAACCCTGTGCCCTGGGTGGGAGTG	G	14	hom_ref	SVTYPE=DEL;END=2765885;SVLEN=-88;SUPPORT=13;STD_SPAN=13.64;STD_POS=89.45	GT:DP:AD	0/0:100:87,13
1	2765851	svim.INS.52	G	GTGTGGAATGGAGCCCTGTGTCCTCGGTGGGAGTGTGTATTGAACCCTGTGCCTGGGCGGGAAGA	1	PASS	SVTYPE=INS;END=2765851;SVLEN=64;SUPPORT=1;STD_SPAN=.;STD_POS=.	GT:DP:AD	./.:.:.,.
1	2866538	svim.INS.53	A	AGGGGTGGTGCGGCAGCTCTGTGGCGGTGCGGGCTGCTGGGTACGGAGG	1	PASS	SVTYPE=INS;END=2866538;SVLEN=48;SUPPORT=1;STD_SPAN=.;STD_POS=.	GT:DP:AD	./.:.:.,.
1	2893530	svim.DEL.21	TGGTCTGGATGGTGGGGTGCTGGTGTGGATGGTGGGTGCTG	T	1	PASS	SVTYPE=DEL;END=2893570;SVLEN=-40;SUPPORT=1;STD_SPAN=.;STD_POS=.	GT:DP:AD	./.:.:.,.
1	3097395	svim.DEL.22	GGGCCCTCTGCTTACACACGCAGTCTTACGCACGGCCTTACACACGCAGTCTTACACACGGCCTCACACACGCAGTCTTACACGCAGCCTTACACACGCAGCCACACACGCAGCCTTACACACGCAGTCTTACACACTCGGTCTTACACACGCAGTCTTACACACGATCTTACACGCGGTCTTACAAATGCGGTCTTACACGCGGTCTTACACACGCAGTCTTACACGCGGTCTTACACACCCGGTCTTACACACGGCCTTACACACGCAGTCTTACACGCGGCCTTACACACGCAGTCTTACACGCGGTCTTACACACGCAGTCTTACACGCGGTCTTACGGTCTTACACACGCAGTCTTACGGTCTTACACACGGTCTTACACACGCAGTCTTACACACGGTCTTACACACAGTCTTACACACGCAGTCTTACACACGGCCTTACGCATGGTCTTACACACGCAGTCTTACACACGGTCTTACACACGCAATCTTACACAAGCAGTCTTACACACGGTCTTACACACGGTCTTACACACGCAGTCTTACACACGGCCTTACGCATGGTCTTACACACGCAGTCTTACACACGCGGTCTTACACAAGCAGTCTTACACGGTCTTACACACGGTCTTACACACGCAGTCTTACACACAGCCTTACGCATGGTCTTACACACGCAGTCTTACACAAGCGGTCTTACACACGGTCTTACACACGCAGTCTTACACACGCAGTCTTACACACGGTCTTACATATGGTCTTACACATGCAGTCTTACACACGGTCTTACACATGCAGTCTTACACACGGTCTTACACACGGTCTTACACAGTCTTACACGCGCAGTCTTACACACGGTCTTACACACGGTCTTACACACGCAGTCTTACACACGGTCTTACACACGGAGTCTTACACACGGTCTTACACACAGTCTTACACATGCAGTCTTACACATGCAGTCTTACACACGGTCTTACACATGCGGTCTTACACATTCAGTCTTACACACGGTCTTACACACGCAGTCTTACACACGGTCTTGCACACGCAGTCTTACACACGGTCTTACACACGCAGTCTTACACATGGTCTTACACATGCTTACACACACAGTCTTACACATGCCTTACACATGCAGTCACATGCTTACACATGCAGTCACATGCTTACACACACTGTCTTACACATGCTTACACAC	G	27	PASS	SVTYPE=DEL;END=3098600;SVLEN=-1205;SUPPORT=22;STD_SPAN=0.47;STD_POS=0.24	GT:DP:AD	0/1:47:25,22
1	3130338	svim.INS.54	C	CATATATATATTGGTTTTTTTTTAAATAAATAAATAAATAAATAAATAAAAAAAAAAAATAAAATTTTCTGTTGATATATATATAT	22	PASS	SVTYPE=INS;END=3130338;SVLEN=85;SUPPORT=18;STD_SPAN=1.65;STD_POS=1.81	GT:DP:AD	0/1:57:39,18
1	3177064	svim.INS.55	T	TCTCACTGACACACCCCACCCATGTAACTCTAACACACACACTCACATGCTCTCTGAACTCACTGACACACCCCACCCCTGTAACTCTAACACACACACACGCTCCCTGTACTCACTGACACACCTCACCCCTTTATATATACACAACAATTATCTATCTATTTTTAAGTTACACACAACACACATATTTATATTATGTATATATACACACGTGTATATATATATTTAATGTTTTTTTAAATTTTTTTTTTTTAAATTTTTATAACTTTTCCTCTGAAGTGTGGAGCCCAGGGCAAAAATTGTTTCACACACACACACACACAATTAAAATCTATATTTTTTTATGTACATATATACACACATATATACACACATATATGAAGTGTGTGAACGTTTTTTTTCTTTGAGGCAATGTAAAAGAATGAATGAATGAATATTATATATATATATATATATATATACCTTTATATATATATACTTTATAAATAATATAAATATATATATTTAATATAAATAATATAAATATATTATATATATTTAATATATATATTAAATATATTATATATATTTAATATATATAATATAAATATATTATATATATTTAATATATAGAATATAAATATATTATATATATTTAATATATAG	29	PASS	SVTYPE=INS;END=3177064;SVLEN=644;SUPPORT=24;STD_SPAN=5.46;STD_POS=2.8	GT:DP:AD	0/1:42:18,24
1	3391974	svim.DEL.23	ACAGCGCTGACAGGGAAACTGAGGCCCAGAGGTTCCCAGATTATCCATCCCAGGCCTTTCA	A	2	PASS	SVTYPE=DEL;END=3392034;SVLEN=-60;SUPPORT=2;STD_SPAN=.;STD_POS=292.04	GT:DP:AD	./.:.:.,.
1	3418569	svim.BND.9	N	]9:3876226]N	1	PASS	SVTYPE=BND;SUPPORT=1;STD_POS1=.;STD_POS2=.	GT:DP:AD	./.:.:.,.
1	3495330	svim.BND.10	N	]1:242860388]N	3	PASS	SVTYPE=BND;SUPPORT=3;STD_POS1=.;STD_POS2=.	GT:DP:AD	./.:.:.,.
1	3560732	svim.DEL.24	GCGGCCCCGCTGAGCCCCGGACATGGGGTCGCGCCTTCGGAAGGGGACCCA	G	1	PASS	SVTYPE=DEL;END=3560782;SVLEN=-50;SUPPORT=1;STD_SPAN=.;STD_POS=.	GT:DP:AD	./.:.:.,.
1	4044754	svim.DEL.25	TCTAAACTGCTGGAGGGACTGCATTTGTGTTTTTTTGGGGGGGCTACCCACCAGGACAAAGTCATGAGCTTGAGGCTGGGGAAGCACCCGTGAGCCGGCGCGTTACCGCGGTCAGGGGATCTGAGGCCCTTGTATGATCAGGGAACACCAGTTCCAGAGACGTCCAGAAGGAGCGGGGAGAGAGGAAGGTTCCACATTGCTGACCTTTAACTTTTGTTCCCACTTCTGCCATGGAGGCTAATTGTTACGTTTTCCTTGCTGAGCAGCGTTCGGCTTCCTACACCCCGGTGGCTTCGCCTGTGCCTACTCCCAGTGCTCGCACGTTTGGCCTAAAGCAGTTAAACCTCTGAGCTGCCCAAAGACCTTGTAAGAATGAGAAACTGCTCCATGGTTTATTAAAAAGCAAACAAAAAAACCTTCCACAAAATAACAGCAATAAAAAAAAACCATTTAAAGTGATGTCCCTCCCTTCATAGGATGTAAGCTCATATTTAAACCATATATTGCTC	T	17	PASS	SVTYPE=DEL;END=4045262;SVLEN=-508;SUPPORT=14;STD_SPAN=1.65;STD_POS=1.23	GT:DP:AD	0/1:50:36,14
1	4137427	svim.DEL.26	GTCACCTGCAGACGCAGCCGATGCACCCCACACCCAGACCCAGTGAGACCTCCCAACAGTCACCTGCAGACGCAGCCGATGCACCCCACACCCAGACCCAGTGAGACCTCCCAACAGTCACCTGCAGACGCAGCCGATGCACCCCACACCCAGACCCAGTGAGACCTCCCAACAGTCACCTGCAGACGCAGCCGATGCACCCCACACCCAGACCCAGTGAGACCTCCCAACAGTCACCTGCAGACGCAGCCGATGCACCCCACACCCAGACCCAGTGAGACCTCCCAACAGTCACCTGCAGACGCAGCCGATGCACCCCACACCCAGACCCAGTGAGACCTCCCAACAGTCACCTGCAGACGCAGCCGATGCACCCTGTACCCAGACCCAGTGAGACCTCCCAACAGTCATCTGCAGACGCAGCCGATGCACCCTGTACCCAGACCCAGTGAGACCTCCCAACAGTCATCTGCAGACGCAGCCGATGCACCCCACACCCAGACCCAGTGAGACCTCCCAACAGTCATCTGCAGACACAGCCGATGCACCCCACACCCAGACCCAGTGAGACCTCCCAACAGTCACCTGCAGACGCAGCCGATGCACCCTGTACCCAGACCCAGTGAGACCTCCCAACAGTCATCTGCAGACACAGCCGATGCACCCTGTACCCAGACCCAGTGAGACCTCCCAACAGTCAGTGAGACCTCCCAACAGTCACCTGCAGACACAGCTGATGCACCCCGTACCCAGACCCAGTGAAACCTCCCAACAGTCACCTGCAGACACAGCCGATGCGCCCCACACCAAGACCCAGTGAGACCTCCCAACAATCACCTGCAGACACAGCTGATGCACCCTGTACCCAGACCCAGTGAGACCTCCCAACAGTCACCTGCAGACACAGCTGATGCACCCCGTACCCAGACCCAGTGAAACCTCCCAACAGTCACCTGCAGACGCAGCCGATGCACCCCACACCAAGACCCAGTGAGACCTCCCAACAGTCACCTGCAGACGCAGCCGATGCACCCTGCACCCAGACCCGGTGAGACCTCCCAACAGTCACCTGCAGACGCAGCCGATGCACCCTGTACCCAGACCCAGTGAAACCTCCCAACAGTCACCTGCAGACGCAGCCGATGCACCCCGCACCCAGACCCGGTGAGACCTCCCAACAGTCACCTGCAGACACAGCTGATGCACCCTGTACCCAGACCCAGTGAAACCTCCCAACAGTCACCTGCAGACACAGCCGATGCACCCCACACCAAGACCCAGTGAGACCTCCCAACAGTCACCTGCAGATGCAGCCGATGCACCCCGCACCCAGACCCGGTGAGACCTCCCAACAGTCACCTGCAGACGCAGCTGATGCACCCCGCACCCAGACCCCGTGAGACCTCCCAACAGTCACCTGCAGATGCAGCTGATGCACCCCACACCCAGACCCCGTGAGACCTCCCAACAGTCACCTGCAGATGCAGCTGA	G	26	PASS	SVTYPE=DEL;END=4138917;SVLEN=-1490;SUPPORT=21;STD_SPAN=1.12;STD_POS=0.99	GT:DP:AD	0/1:48:27,21
1	4138723	svim.DEL.27	GTCACCTGCAGATGCAGCCGATGCACCCCGCACCCAGACCCGGTGAGACCTCCCAACAGTCACCTGCAGACGCAGCTGATGCACCCCGCACCCAGACCCCGTGAGACCTCCCAACAGTCACCTGCAGATGCAGCTGATGCACCCCACACCCAGACCCCGTGAGACCTCCCAACAGTCACCTGCAGATGCAGCTGA	G	1	PASS	SVTYPE=DEL;END=4138917;SVLEN=-194;SUPPORT=1;STD_SPAN=.;STD_POS=.	GT:DP:AD	./.:.:.,.
1	4403354	svim.INS.56	T	TCCCACTGAGCCACCTCCACCTTTTCTTCTCACCTCCCACACCAGTCCTTTCTAATCCCATAAAGAAAAGCCTCTTTCTGCCTAACTTTTGGGATGCTTTCAGGTCTCATGGTGGGAGCCTTCTCCTCACTGCAACAGCCCTCCCCCACTGCAGTAGCCCCTCCCCCACTGCAATAGCCCCTCCCCCACTGCAGCAGCCCCACTGCAATAGCCCCTCCCCCACTGCAGTAGCCCCTCCCACTGCAGTAGCCCCTCCCCCACTGCAATAGCCCCTCCCCACTGCAGTAGCCCCTCTCCCACTGCAGTAGCCCCTCCCCCACTGCAATAGCCCCTCCCCCACTGCAATAGCCCCTCTCCCACTGCAGTAGTCCCTCCCCCACTGCAATGGCCCCTCCCCCACTGCAATGGCCCCTCCCCTGTTGCAATGGTTCCCACTCCCTATTGCAAGAATTCTTCTGAATCCAGTCTCTCCTTAGTGAGTCCAGAGTTATGCTTTTGTTTGAACTGAGCAGGTGCCATGAGAGAGCTCTGGGGAAGGGGCTGATGGTCTCTTCTGGGGGTCAGTGGTTTCCCTGCACTTGTGGACATCAAAGGCTCTGAGAGCTCAGGTACCTGCCTTAATGAGGCCCTGCCCCACCTGGGTGGTCTGTATTAGAGACAGTGACTGGGATGGAGGGGTTGGAATCATGGGGTTCACTGCATCCACTCCATCCAACTAGAATCCGTGGAATCTGGAACCTCCCTGCTTTCCGTGATGATCCTAAACATGAACACAGTGAATCATCCTCAAGGCGCAGCCCCTCGAGTCATCTTATTCATGGCAGAAACTCTGAGTCCA	8	hom_ref	SVTYPE=INS;END=4403354;SVLEN=837;SUPPORT=7;STD_SPAN=14.98;STD_POS=90.73	GT:DP:AD	0/0:61:54,7
1	4403355	svim.DUP_TANDEM.6	N	<DUP:TANDEM>	1	PASS	SVTYPE=DUP:TANDEM;END=4404193;SVLEN=839;SUPPORT=1;STD_SPAN=.;STD_POS=.	GT:CN:DP:AD	./.:2:.:.,.
1	4403565	svim.INS.57	C	CCCCTCCCCCACTGCAGTAGCCCCTCCCACTGCAGTAGCCCCTCCCCCACTGCAATAGCCCCTCCCCACTGCAGTAGCCCCTCTCCCACTGCAGTAGCCCCTCCCCCACTGCAATAGCCCCTCCCCCACTGCAATAGCCCCTCTCCCACTGCAGTAGTCCCTCCCCCACTGCAATGGCCCCTCCCCCACTGCAATGGCCCCTCCCCTGTTGCAATGGTTCCCACTCCCTATTGCAAGAATTCTTCTGAATCCAGTCTCTCCTTAGTGAGTCCAGAGTTATGCTTTTGTTTGAACTGAGCAGGTGCCATGAGAGAGCTCTGGGGAAGGGGCTGATGGTCTCTTCTGGGGGTCAGTGGTTTCCCTGCACTTGTGGACATCAAGGCTCTGAGAGCTCAGGTACCTGCCTTAATGAGGCCCTGCCCCACCTGGGTGGTCTGTATTAGAGACAGTGACTGGGATGGAGGGGTTGGAATCATGGGGTTCACTGCATCCACTCCATCCAACTAGAATCCGTGGAATCTGGAACCTCCCTGCTTTCCGTGATGATCCTAAACATGAACACAGTGAATCATCCTCAAGGCGCAGCCCCTCGAGTCATCTTATTCATGGCAGAAACTCTGAGTCCACCCACTGAGCCACCTCCACCTTTTCTTCTCACCTCCCACACCAGTCCTTTCTAATCCCATAAAGAAAAGCCTCTTTCTGCCTAACTTTTGGGATGCTTTCAGGTCTCATGGTGGGAGCCTTCTCCTCACTGCAACAGCCCTCCCCCACTGCAGTAGCCCCTCCCCCACTGCAATAGCCCCTCCCCCACTGCAGCAGCCCCACTGCAATAGC	9	hom_ref	SVTYPE=INS;END=4403565;SVLEN=836;SUPPORT=8;STD_SPAN=3.36;STD_POS=163.38	GT:DP:AD	0/0:63:55,8
1	4603289	svim.INS.58	G	GGTTTTTTTCTTAAAGCCAGATCCTGCCAACATAAGAAATGGTTTTTATATTTTCTAATAAACACACACACTCTAGATAAAGTTTGATTTATTTCAGATGTCTATTTTTTTTTTTTTTTCGCTAAGATCAGAAGAGATCTATATATATGTGTGTGTGTAATTTATTTACACAAAAAAATATATATATATATATATATATATATATATATTTTGAGTCTTCTATTTTAAGAGCCATAGTGACTCCTTTTGTGGATTTAAAAAAAAAAAAAAGGTAGTTCCAGAGGGATGGTTGAGATATTAAAAAAAGTTTTGATGTGTATATACATATATGTGTAAATATATTTTTTAACTTAATAAATATGTTATGTTATGTGATGTAGAAAGAAAGAAAAAGGTTATCTTAGTTGTTGTTTGTAAAGAAAAATTTTAAAGAGAGAGAGCTTTTTCTTTTTTCTCTCTTTGCAGAAGGCAGAGGGCAGAGGTTTTTTTTTTTTTTTTTTTATTTATTTATTTATTTATTTATTTATTTAAACAAAAAATTTTTTCTGATTATAAAATAATTTATTTATTTATTTTATAAATATAGATAGACAGTTTACAAACAAGTGTGTGTTTTAAAAAGTGTGTTTTTTTTTTTTCAAATTGAAGAGTACACTGAAAACTATAAAACATTGATGAAATCACTACTTTTTTTTTAAAGTATATATATATATATATATATATATACATAATATACAAAATTTATTTATTTATTTTAATGATATATGTATATCTATACTTCTTTTTTACGCAACATAAAAAAAAAGTGTGTATATATATATATATATATATATATATATATATATATATATCTCACATCACTACACACACACACACAAAATCCCTTTTTTTTTTTTTTAACTTCTATTTTTTTAAAAAAAAAAAATATATATATATAATTTAACGATGAAAGAAAGAAAGATTTTTTCACACACACACACACAAATTAAAAAAAAAAAGTTTAATAAATTTATTTTTTTTTTTTTTTTTTTTTAATACTTTGAAAATATATATATACAAAAAAAAACAATTAGTTTTTTTTA	7	hom_ref	SVTYPE=INS;END=4603289;SVLEN=1081;SUPPORT=6;STD_SPAN=6.63;STD_POS=2.73	GT:DP:AD	0/0:44:38,6
1	4692862	svim.INS.59	C	CGTACCAACACCCCCAGCACACCAGGCATAAGCACGACAGGCACCACA	1	PASS	SVTYPE=INS;END=4692862;SVLEN=47;SUPPORT=1;STD_SPAN=.;STD_POS=.	GT:DP:AD	./.:.:.,.
1	4800147	svim.BND.11	N	]hs37d5:16486815]N	7	PASS	SVTYPE=BND;SUPPORT=6;STD_POS1=.;STD_POS2=1.22	GT:DP:AD	./.:.:.,.
1	4800146	svim.INS.60	T	TTATTATGTGTGTGACAATAATCCTGTTAGTTCTAGCCAGAACAATTAGGCAGCAAAAGAAATAAAAAGCATCTACATTAGAAAGAGAGAAGTAAATTATTTTTCTCTTTATAGATGGCATGATCTTACCTGTAGAAAATACTACACAATCGCCGGGCGCGGTGGCTCACGCCTGTAATCCCAGCACTTTGGGAGGCTGAGGTAGGCAGATCACGAGGTCAGGAGATTGAGACCATCCTGGGTAACACGGTGAAACTCCCTCTCTATTAAAAATACAAAAAGGTAGCGGGGCATGGTGGCGAGCGCCTGTAGTTCCAGCTACTCGGGAGGCCGAGGCAGGAGAATGGCGTGAACCCGGGAGGCAGAGCTTGCCGTGAGCAGAGATTGTGCCACTGAGCTCCAGCCTGGGCGACAGAGCGAGACTCTGTCTCAAAAAAAAAAAAAAAAAAAAAAAAAAAAAAGAAAAAAGAAAATACTAAAGAACACATGTACACAAACTGTTAGAACTAATAAAAGAATTCAGTAAGGTTAGAGGATTAAAAAATCAACAAGCAAAAATCAGATGCATGTCTACGTTCTAAAAGTAAACAATTTGAATAGAAAACTAAGCAATTTAATTTATGACATCGTCAAAAAGAATAAAATACTTAATAAACTTAACCAAGAGGCAAAAGATTTGTGTCCTGAAAACCAAAAAATGTTACCGAAAAAAATTAAAGAAGACATGAATATGTGGAAAGATATCTCTTATTGGTTACATGCACTATGATCAACATTGGCATAAACACAAAAATAACTATTGTTGGCAAATGTGTGGAGAAATTGGAACCTTTGTGCATCAATTATGAGAATGGAAAATCATGCAGCCACTCTAGGAACAGTGTCATGATTCCCAAAAAAACATGAATGTAGAATTACCGCATAATTCAGCCATTCCATATCTGGGTACTTAGACAAAAGAAATGAAAGCAAGGACTCAGTTTTGTACAACTATGTTCATAGCAGCGTAATTCATAACAGCGAAGAGATTGAAGCAACCCAAGA	32	PASS	SVTYPE=INS;END=4800146;SVLEN=1043;SUPPORT=26;STD_SPAN=7.55;STD_POS=3.9	GT:DP:AD	0/1:42:16,26
1	5172045	svim.INS.61	T	TGTTTTTTCACACACACATGAACCCACATAGTAAACACACACTTAAACACACACACACACACAATTGATATATCAGTTTATAAGAAAGAAAGAAATTTTTTTAAAAAAATTAAAATGACATTATTTTCTGGTTTAGGATTTCTGACATATAAAAACAGGATAACTCCTGACCTCAGGTGATCTACGTTAAATAAATAAATCTTCATATATCTATATATTTCTATTGTCTCCATCTCAGGTAAGAGGTAACCGTGGTGAAGCACACACAATTATATATATATAATAATCAATGTCTTTTTCTTTCTTTCTTTTCAGAGTATGTATAGTAACTTTATCAAATACAAATTCTCACACACACACTGTTAGATATATATAATAGATATATAATATATAATATTATATATATAATAGATATATAATATATAATATTTTATTTTTATATATATATATTTTTTATTTTTTGTTATTACTAAATATATTGTGTATGTATATAGAAAAAGCATACACACACGCATACACACACGCATACACACACGCATACACACACGCATACACACACGCATACACACACGCATACACACACAAAACAACACACACACACACACACACATACTTTTTTTTTTAAATAAAATTGATTGTTATCAAAAAAAAATTAAATATCTTTATTTTTTTTGGACTCGAGTTCCAGGGCCTTCACTATTTAATAATAATAATAAAA	22	PASS	SVTYPE=INS;END=5172045;SVLEN=717;SUPPORT=18;STD_SPAN=6.75;STD_POS=3.36	GT:DP:AD	0/1:59:41,18
1	5220148	svim.INS.62	C	CCTAACACACGCACTGGTCTTTTTTTTTTTTTTTTTTTTTTTTTTTTGAGACGGAGTCTCGCTGTCGCCCAGGCTGGAGTGCAGTGGCGCAATCTCGGCTCACTGCAGGCTCCACCCCCTGGGGTTCACGCCATTCTCCTGCCTCAGCCTCCCGAGTAGCTGGGACTACAGGCGCCCGCCACCTCGCCCGGCTAATTTTTTGTATTTTTAGTAGAGACGGGGTTTCACCGTGTTAGCCAGGATGGTCTCGATCTCCTGACCTCGTGATCCACCCGCCTCGGCCTCCCAAAGTGTGCTTTTTTTTTTTTTTGACGATGATTAATAGTAAAACAAATTTAAAGTTTAAACCTCGTCGTGTGTTATAGTTCAAAGTGGTCATTTTAACAGCCCCCCACTTATAAACTTTTGATAGATATACTGTACTTTCAAATATGCTTTACCAGGATTGTGACTCTTTCTTTCTTTTTTTATAGTATATATATATACATATAATATATAGGTAGATAGATAGATATTTATTTATTTATTTCATATATATATATATATATAATTACACACACACACACACACTCAAACGGTAATTTTTTTTAAAGATAAAAAATATGTATATTATATATATTATATATTATATATTAATTATATATATTATATATATTATATATTATATTATAAATGAATAAAACACACAAAAAACACAACAAACACTCATTTGTTATATAAAGGTTAGGCTCATTATAACAAAAAAA	17	PASS	SVTYPE=INS;END=5220148;SVLEN=745;SUPPORT=14;STD_SPAN=12.95;STD_POS=7.73	GT:DP:AD	0/1:30:16,14
1	5220161	svim.BND.12	N	N[3:68870490[	1	PASS	SVTYPE=BND;SUPPORT=1;STD_POS1=.;STD_POS2=.	GT:DP:AD	./.:.:.,.
1	5283941	svim.DEL.28	ACGGGCTTTTCTAAACGTTCCCACTTGACTGTAAATGGGAGTACCCTGAGGATATGTGGATCTCCTAACAATTCACTGCAAGATTCTATTTTAATAAGTCAGATTCATCTGGGATAATTATCCATCATGCCTCAACAGTTAGGTAACATTTATTTAGGAAATGCTTGCTCTGTGCCCAGCATGGTGTTATTATTACTATTCAGGTTATCGGTATTATTATTAAACCCACTTTATTAATGATCCCTATAAGTGTACCAGTTAATGCACTGGTTAATGCACAGGAGTTCCAGAAGCAACGCTGCCTGCCAGGCTACGTCATCTGAGATCAGTATCGGCTCTCATTTAATCTTCCAACGACCTTTAAGAAGGTTAATATTAGGATCAGAGAAGTTACAGTCTCTCAGCATCACACAGCTGGTCAGAAACAGAGCTGGGGCATTCCAAAGCCCATGATCTCATCGTTGGACTTACTCACAGATGTTTATCAGATAATGCACCAGTGGGAACCTCTGCCCTCCCGGGTTCAAGCCATTCTCCTGCCTCAGCCTCCCGAGTAGCTGGGACTACAGGCACGCGCCACCATGCCTAGCTGGTTTTTGTATTTTTAGTAGAGATGGGGTTTCACCACGTTGGCCAGGAATGTCTCGATCTCTTGACCTCATGATCCTCTTGCCTCGGCCTCCCAAAGTGCTGGGATTACAGCCGTAACCCACTGCGCCTGGCCTTAAAAAGATTTTTTTTAAGGAACCTATATTTTCTTTTGCACTGGGCTCTACAAATTATAGAGTATCTGCAAAGTATTATATTCTCCACATTCCACAGCTGGGAAGGGGCAGGAAAGCCATGTGAGGAAAGCAAAGGGGGCAGGATGATGAAAGTCATACACCTTGGACTCAGACTCGCGTAAGTTCCTTGAACTTTTAAAAAATTGTGGTAAAATACACATAACATGAAATTCACCGTTGTAATTATTTTAAAATATGTGATTCAGTGGCATTTAATGCATTCAGTATGTTGTGCAACCATCACCACTATCAAGTTCCAGAACATTCTCACCATCCCAATAGCAGACCCTGTACCCACGGGCAGTCAGTTCCCATCACTCCCACCACCCAGGCCCTGGAAACCATTCACCTGCTTTCCGCCTGTGATGGCAAATTTTATGCATCAATTTGACTGAGCTTAGGGATGTCCAGATAGCTGGTAGAACATTATTTCTGGGTGTGTCTGGGAGTGTGTTTCCAGATGAGATTAGCATCTAGTCAGTGGATGAGTAAAAATCTGCCCTCACCAGTGAAGGTGGGCAGCATCCAATCCACTGAGAACCCAGATAGAAGGAAAGGCAAATTCTCCCTCTCTCCCTCTCTCTCCCTCTCTCTCCCTCTCTCTCCCTCTCTCTCCCTCTCTCTCCCTCTCTCTTCCTCTCTCTCCCTCTCTCTCCCTCTCTCTCTTTCCTTGAACTGGGACATCCATCTTCTCTGCCGTTTCACATTAGAGCTCCTGGTTCTTGGAGCTTTGCACTCCATGACTTAAACCAGCTCCTCTACCCTCTCCCCGTCCCTTGGTTCTCAGGCCTTTGGCCTCAGACTCATCTACACCTCCAGCTTTTCTGGATCTCCAGCTTTCAGACAGCCGATTGTGAGACTTCCAAGTCTCCATAATATTCACGATCATGTGAGCCAGTTCCCATAATCAATCTCTCTCTCTCTGTCTCCACACACACAGACAAACACACACATGCACACACACACTTCCCACTGGTTCTGTGGTTCTGTTTCTCCAAAGGAACACGACTGATACACTATCTGTATGGGTTTGCCAATTCTGGATATTTCACTTAAATGGAATTATACGCTGTGGGGCTGTCCTTGAACTTCAAGGTTCACATTTAACTCCTTTGTAAAACATGATAGCGATGCTTAACTCCCAGTGTGGACATGAAAGCTCCACGATAAGCTCCTTAGGCACAGCGTAAACAATGGATAAAGGGTGTTTATCTTACTAGCATTGCTGCATTACCTTTATTATTCTTCTTCTTGCTGTTGTTATTGCTGCTGCTGTTGCTATTGTAATGAAGACGAGAGAACGACAGTGGTGATTGTGATGGGAGCTAGAGGATCCAAGATCACACAATTAGCAACTGCTGAGCCCGAATCCTGGCCTTCAATTCTAATTCTTAATCCTATTGATTCTAATTCTAACTCTTTGTAATCTTCCCAATCATCTGGTTAGGATTTTCAAAGGAGCAAAGATGAGGAGCTGGTGAAGGCAGTGCTGGCAGAGAAAAATTACAAACCAAGGTCGGGAGGAAGAAAAGACAGGACAGGAAGTGGTGGGTGGAGACGAGGCCTGAGCCGCACTGGGCAGGTCAGTTGAAGCCACGTCCTGGGACCTTTAGTGCCTTTCCGTAGGGGCTGGACCACTCTCTGCTTGGGCCTTGCAGCACCCGAGAGGCCTTTGAATAGATATTCACAGGAGCCAGGCTCGCCTCTCTGGAAATATTAGCTGGAAAGAAGGGTTCTGCAGGATAAGAGGAGGCAAGCCGAGCCGATGCAGGTGTCCCTGGGAAGCACTGGGCCCAGGGCACATTCTTTCTCTATCACAGGATCAGTAATTTGTATCATCTTAAAATAACTACAATGCTTTGGCTGGAACCCCACCAGGAGCCTCCAAGCCTTTGCAAACAATGGCTCATTAGGTTTTATCCTTTATCTACCTGTCTGCGGATTAAATGGAACAGGCATGGTTTGATACCTGCCACCGCCTCCCTCCTCCCCCCCCGCCGCTTTCCTCTAGGGCTGAGGGGAGGTAGGGAGCTGGCAGACCACGGAGGATGGTGTCCCACTGCACAGTGGGCCTGGGTCAGCGGCACAGATGCACAGAAGTAAGCCCAGCTGGGTTTACAATGGACAGAAGCCTGGACAAGGGACAATAATACCCTGGCCAGGTGGACCTTGAAATGCTAATAGGTATTCATGACAGTTTTCTAGATGACTCTGGGCAGGAGATCTAGATGTCACTGGACATAAAGATTCTCCTTTTATGCAACCAGCTTTTCTCCTATGGAAGTTCATTCTGACACAGGTTAGACACCTTTATAGTCCATGAAATTGAAAACAGGTATCTTTTTCTCTGGACGAGTCAGATAGTCATGGCGCCATCTCCTT	A	43	PASS	SVTYPE=DEL;END=5287107;SVLEN=-3166;SUPPORT=35;STD_SPAN=0.37;STD_POS=0.72	GT:DP:AD	0/1:49:14,35
1	5877010	svim.DEL.29	TGGATACGGGAGATTCCTGGTGTGTGGATACAGGGGATTACTGGTGTGTGGATACAGGGGATTACTGGTGTGTGGACACAGGGGATTACTGGTGTGTGGATACGGGGGATTCCTGGTGTGTGGATACGGGGGATTCCTGGTGTGTGGATACGGGGGATTCCTGGTGTGTGGATACGGGAGATTCCTGGTGTGTGGATACGGGGGATTCCTGGTGTGTGGATACGGGAGATTCCTGGTGTGTGGATACGGGGGATTACTGGTGTGTGGATACGGGAGATTCCTGGTGTGTGGATACAGGGGATTACTGGTGTGTGGATACAGGGGATT	T	20	PASS	SVTYPE=DEL;END=5877336;SVLEN=-326;SUPPORT=17;STD_SPAN=35.13;STD_POS=20.8	GT:DP:AD	0/1:59:42,17
1	5877312	svim.DEL.30	TACTGGTGTGTGGATACAGGGGATTGCTGGTGTGTGGACAGAGGGGATTACTGGTGTGTGGACAGAGGGGATCACTGGTGTGTGGA	T	3	hom_ref	SVTYPE=DEL;END=5877397;SVLEN=-85;SUPPORT=3;STD_SPAN=5.51;STD_POS=59.08	GT:DP:AD	0/0:59:56,3
1	5892203	svim.BND.13	N	]hs37d5:7230082]N	1	PASS	SVTYPE=BND;SUPPORT=1;STD_POS1=.;STD_POS2=.	GT:DP:AD	./.:.:.,.
1	5892202	svim.INS.63	A	ACAGAGGTGTGGCTGAAATCCAGAGGAGGTAGAGAGGTGTGGCTGAAATCCAGAGGATTTAGATTTATTTAAAAAAAAAAAAAAAAAAAAAAAAAAGATGTCATGAGGGGAGGAAAGGCTGAGGAATAGGGGAAAAGAAATATTCTCCTTGCGTGTCCCTCGGCTCTCTCCCATTCTCCTTGCGTGTCCCTCGGCTCTCTCCTATTCTCTGTGCCGTGTCCCTCGGCTCTCTCCCATTCTCCGTGCCGTGTCCCTCGGCTCTCTCCTATTCTCCTTGCGTGTCCCTCGGCTCTCTCCCATTCTCCTTGCGTGTCCCTCGGCTCTCTCCCATTCTCCGTGCCGTGTCCCTCGGCTCTCTCCCATTCTCCGTGCCGTGTCCCTCGGCTCTCTCCCATTCTCCGTGCCGTGTCCTCGGCTCTCTCCTATTCTCCGTGC	22	PASS	SVTYPE=INS;END=5892202;SVLEN=434;SUPPORT=18;STD_SPAN=6.29;STD_POS=3.21	GT:DP:AD	0/1:49:31,18
1	5906337	svim.DUP_TANDEM.7	N	<DUP:TANDEM>	27	not_fully_covered	SVTYPE=DUP:TANDEM;END=5913621;SVLEN=7285;SUPPORT=22;STD_SPAN=1.43;STD_POS=0.79	GT:CN:DP:AD	./.:2:.:.,.
1	5929034	svim.DEL.31	CACACATCCACCCACACATGCACACACACGCACCCATACACACACACATGCACACACATACATGCACACATGCCCCCACACGCACACACATGCATGCCCACATGCATGCACCCACACATGCACACATGCATGCACCCACATGCACACACGCACAATGCACACATATCCGCCCACACATGCACACACACGCACCCACATGCACACAATGCACACATACATGCACACATATCCACCCACATGCATACACATCCACCCACATGCACACACACACACACACACATGCACACCCACATGCATGCATGCATCCATACATGTACACAGATGCACAAATACAAACATGGATGCACATACACACACACCACCCACACATGCACGCACACACACACATGCATGCACACACACATGCACACACTTCACACC	C	18	PASS	SVTYPE=DEL;END=5929453;SVLEN=-419;SUPPORT=15;STD_SPAN=4.13;STD_POS=1.46	GT:DP:AD	0/1:52:37,15
1	5944553	svim.DEL.32	ACTCCACAACCAAGATCACTGCCCAAGCTCCCAGCCGAGCCCCCGTCCTACTCCACAACCAAGATCACTGCCCAAGCTCCCAGCCGAGCCCCCGTCCTACTCCACAACCAAGATCACTGCCCAAGCTCCCAGCCGAGCC	A	29	PASS	SVTYPE=DEL;END=5944691;SVLEN=-138;SUPPORT=24;STD_SPAN=0.65;STD_POS=0.69	GT:DP:AD	0/1:68:44,24
1	6064977	svim.DEL.33	GTGTTGCTGGCTGAGGGGTGAGGGTGGAGTGGGGGGATGTGGGAGCTGAGCTGAGGGATGAGGGTGCAGGCAGAGATCTGGGAGCTGAGCTAAGGGGTGAGGGTGGAGTAGGGGGACGCGGGGGCTGAGCTGAGGGGTGAGGGTAGAGTGGGGGACATGGAAGCTGAGCTGAGGGGTGAGGGTAGAGTGGGGGGATGTGGGAGCTGAGCTGAGGGGTGAGGGTGCAGTGGGGGGACGTGGGAGCTGAGCTGAGGGGTGAGGGTAGAGTGGGGGGATGTGGGAGCTGAGCTGAGGGGTGAGGGTGGAGTAGGGGGACGTGTGAGCTGAGCTGAGGGGTGGGGGTGGAGTTGGGGGATGTGGGATCTGAGCTGAGGGGTGAGGGTAGAGTGGGGGACATGGAAGCTGAGCTGAGGGGTGAGGGTAGAGTGGGGGGATGTGGGAGCTGAGCTGAGGAGTGAGGGTGAACTGGGGGATGTGGGAGCTGAGCTGAGGGGTGGGGGTGGAGTTGTGGGTTGTGTGAGCTGAGCTGAGGGGTGAGGGTGGAGGCGGGGACGTGGCAGCCCAGCTGAGGGCCTTGGAGCACACCTGGTAGGAAGCCAGCCTGTGGACCTGGAGCCGACTGAGGGTCCCCCCTACCCCCCATGAGTAGGAGTGGGATCCAACC	G	33	PASS	SVTYPE=DEL;END=6065640;SVLEN=-663;SUPPORT=27;STD_SPAN=0.58;STD_POS=0.55	GT:DP:AD	0/1:43:16,27
1	6167724	svim.DEL.34	AAGGGATGATGGAGGGATAATATAGGGATGGAGGGATGATGGAGAGATGGAGGGATGATGGAGGGATG	A	1	PASS	SVTYPE=DEL;END=6167791;SVLEN=-67;SUPPORT=1;STD_SPAN=.;STD_POS=.	GT:DP:AD	./.:.:.,.
1	6167796	svim.INS.64	A	ATGCAGTGGAGAGGCGATAAATAGGGATGGAGGGCATGATGGAAAAGAGGAGGATGATGGGGGATCGTGGG	1	PASS	SVTYPE=INS;END=6167796;SVLEN=70;SUPPORT=1;STD_SPAN=.;STD_POS=.	GT:DP:AD	./.:.:.,.
1	6186994	svim.INV.1	CCAGTCAATCATTTACTTATTCATCCATCCATTCACAAAGCAAGTATTTCCTCGCCTCCTGTCAAGCACTGAGGTACTGAGTTGAATAAGCTCCCCCTTGCCTGCCCTCAGGAGGCTCCTGGTTTCAAAGGAAAAGGTCATGGGCTCACCAGGTCTGCACGGAGGGTGGGGAGCAGAGGAGGAAACGGAAAGGCCTCCAGGAGAGACCCACAAGGAGCTCTTCGGGGACAGCTGGGGTTTGCCCGGTAGAGAAGGGAGAAAAGTGTGGGGTGGACCAGGCGTGGTGGCTCATTCCTTAACCCCAGAACTTTGGGAGGCCGAAGCAGGTAGATCACCTGAGGTCAGGAGTTCAAAACCAGCCTGGCCAACATGGCAAAGTCCCATCTCTACTAAAAATACAAAGATTAGACAGGCGTGGTGGTGCATGCCAGTAATCCCAGCTACTTGGGAGCTGAGGCACGAGAATCACTTAAACCTGGGAGGCGTTGGTTGCAGTGAGCTGATACTGCGCCACTGCACTCCAGCCGGGGCGACAGAGCGAGACTCCATTTCAAGAAAAAAAAAAAAAGAAAATTGTGGGCCGTCCTGGAACGTTGGCGGTCCAGGTGCAGGGCCGAGATGCAGGCCCTGAGGAAGGGGCGGGAGGGTGCAGCTGGGTAGGGACTGAAACCAGACCCCGGGGACAGGGCTCTGTGCAACGGGGTGGCAGATCAGCTTGCACTTCAGAGAGTGGGGAAGCTGGACTGGAGCCGGGATGACGCCACGGAGCAGGCGGCTGATGTGTGCAAGGGCAGTGGCCGGCCCATGTGGCTGTACTGCCCTCAGCGCTGCCTCCGTCCCTTCCCTCACTGTTGTGTCTCTAGTCCTGAGCCCGCGGGTGGAGCGACAGGGCCGCCCTGCAGAGGCCGGAGCACGTGGTTGGAGGGCGGAGCACACGCTGGAGTGCGGGGCACAGCAGGGAGGGCGGGGCTGCGGCTGGAGGGCGGGGTCACAGCTTGGAGGGCTGGCTGCGGCGGGAGGGCGGGGTCACAGTGGAAGGCGTGGACACAGTGGGGGGCGGGGCTGCGGATGGAGGGCGGGGCTGCGGATGGAGGGCGGGCCGGGGACCTTACCACGCCGTCCTCCTCGCGCACCACGTACTGCGCCACCTTGAAGGAGCTCAGGTACTCGTTCATGTTCTGTAGCTCCGTGTCATCTGTAGCGTCCTGGTTCCGGTCCAGCAGCTTGGAGATGGCCGCATCGTCATAGTGGATCACACTGCTGTCCTCCACGTCCTTGTTGTCACCTGGGGAGCAGGCAAATGCAGTGTGAGGACAAAGACTGCCCTGGTCCAGCCCCGGGGTCCCAGGAACAGACTCCCAACAATGGCCCTTCCCATCCCCAGCAGGGGCTGCAGCTGAGAGGCATGGTGACCAGACAGAGGAAACTGCGCTGTAACAGCCCCACTCGCCGCCCACCTGGCAGTCCCAGGACGCCCAAGTGAGGGCAGGTCAGGGAACCCCTCCTCTGCAGGAGCAGCCACCTGGTCGGAGGAGGAGCTGAGGCTGGGCTGGGTTGGCCCCTACCTGGCGGGGTGCTACCGTGCTTCTTCTTTGCACTGGCGGCCAAGTTCCCCCCTTTGGAGGACTGGACATCAGGGATGGGTGTGACCGGCCTCTGGCCCTGAGACATCATGCCTGTCAGACAGAGAAGGAAAGCACTGGTGCAGGACCACAGAGGGCTGCAGGGTTGGCGGGCAGTGCCCAGAGACACCACCCTGGGCTGTCCTAGCCAGGAGATACAGGTGGGGGGTGCAGAAGAGAGGCTGTGTGTTGGAGCGGGCAGGGACCCAAGCAAGCCCTGGATGGGTGTCTCAGCCGGGCCACCCCAGTCCCCTGCCACGCTCCCTCGGAACAGAGGCCCACCCTCCACGTCGTCCTTGAAGAGTTCCTCCGTGCCGAACTTGAGGATGTCGTCCAGCTCCTGCTTGGTCATGGACCCCGACTTGGAGCCGAGGCCGGGCCGCACCACCAGGTGGGTGAGCATCATCTTGCGCTTGGCCACCTGCGTGATGCGCTCCTCCACCGAGGCCCGAGTCACGAAGCGGTAGATCATCACCTTCTTGTTCTGGCCGATGCGGTGGGCGCGGCTGAAGGCCTGGGGAGACCTGCACCTCAGCACCCGTGGCTCACCCAGGGCTCCAGGCAATGGAGGAGATCACACCCATGAGCTCAAGAGCATGGAATGGGCTGCATGACTGTGTAGGGAAAGGCGTGTGGTGCGTCCAGGTGTGTGGAGCCCACCACTGCAGCTGGGCTCCCTCCCTGACTGCGGAGCCTCCCACAAGCCTGGGTGCCAGGCTGGGTTTGGAGTGGAAAAGCTTCTAGCCATTGGAAGCAGGCAGGACTGCAGGTGTGCAAGAGTGTGTGAGGGATGATACGGCCAGTGTGCTGGGTGTAACTGAAGCCACACAGAGCTTCGTGGGGGCCACGGGGAGGTAGGAGGCTGCATTTCCCTGTGAGCGAACCACTAATGGGACCACAAGACCATGTGCTGGAGACACGCAGCCACCTTCTGAGGGCAGCAAGGAGCTGAATCTGCCCAGTATAATACAAGGAAGTGCCTGAGACTCTGTGCAGCCCTACATGAGGTGACCTGGGTGTGGCCGTGTATATCTGTGTATGTGCATGGGCGCACACACATGTGAATGAGACATCAATTTGTATGTGTTCCCCTACATTTGTAAGCATTCAATGTGTGTG	CACACACATTGAATGCTTACAAATGTAGGGGAACACATACAAATTGATGTCTCATTCACATGTGTGTGCGCCCATGCACATACACAGATATACACGGCCACACCCAGGTCACCTCATGTAGGGCTGCACAGAGTCTCAGGCACTTCCTTGTATTATACTGGGCAGATTCAGCTCCTTGCTGCCCTCAGAAGGTGGCTGCGTGTCTCCAGCACATGGTCTTGTGGTCCCATTAGTGGTTCGCTCACAGGGAAATGCAGCCTCCTACCTCCCCGTGGCCCCCACGAAGCTCTGTGTGGCTTCAGTTACACCCAGCACACTGGCCGTATCATCCCTCACACACTCTTGCACACCTGCAGTCCTGCCTGCTTCCAATGGCTAGAAGCTTTTCCACTCCAAACCCAGCCTGGCACCCAGGCTTGTGGGAGGCTCCGCAGTCAGGGAGGGAGCCCAGCTGCAGTGGTGGGCTCCACACACCTGGACGCACCACACGCCTTTCCCTACACAGTCATGCAGCCCATTCCATGCTCTTGAGCTCATGGGTGTGATCTCCTCCATTGCCTGGAGCCCTGGGTGAGCCACGGGTGCTGAGGTGCAGGTCTCCCCAGGCCTTCAGCCGCGCCCACCGCATCGGCCAGAACAAGAAGGTGATGATCTACCGCTTCGTGACTCGGGCCTCGGTGGAGGAGCGCATCACGCAGGTGGCCAAGCGCAAGATGATGCTCACCCACCTGGTGGTGCGGCCCGGCCTCGGCTCCAAGTCGGGGTCCATGACCAAGCAGGAGCTGGACGACATCCTCAAGTTCGGCACGGAGGAACTCTTCAAGGACGACGTGGAGGGTGGGCCTCTGTTCCGAGGGAGCGTGGCAGGGGACTGGGGTGGCCCGGCTGAGACACCCATCCAGGGCTTGCTTGGGTCCCTGCCCGCTCCAACACACAGCCTCTCTTCTGCACCCCCCACCTGTATCTCCTGGCTAGGACAGCCCAGGGTGGTGTCTCTGGGCACTGCCCGCCAACCCTGCAGCCCTCTGTGGTCCTGCACCAGTGCTTTCCTTCTCTGTCTGACAGGCATGATGTCTCAGGGCCAGAGGCCGGTCACACCCATCCCTGATGTCCAGTCCTCCAAAGGGGGGAACTTGGCCGCCAGTGCAAAGAAGAAGCACGGTAGCACCCCGCCAGGTAGGGGCCAACCCAGCCCAGCCTCAGCTCCTCCTCCGACCAGGTGGCTGCTCCTGCAGAGGAGGGGTTCCCTGACCTGCCCTCACTTGGGCGTCCTGGGACTGCCAGGTGGGCGGCGAGTGGGGCTGTTACAGCGCAGTTTCCTCTGTCTGGTCACCATGCCTCTCAGCTGCAGCCCCTGCTGGGGATGGGAAGGGCCATTGTTGGGAGTCTGTTCCTGGGACCCCGGGGCTGGACCAGGGCAGTCTTTGTCCTCACACTGCATTTGCCTGCTCCCCAGGTGACAACAAGGACGTGGAGGACAGCAGTGTGATCCACTATGACGATGCGGCCATCTCCAAGCTGCTGGACCGGAACCAGGACGCTACAGATGACACGGAGCTACAGAACATGAACGAGTACCTGAGCTCCTTCAAGGTGGCGCAGTACGTGGTGCGCGAGGAGGACGGCGTGGTAAGGTCCCCGGCCCGCCCTCCATCCGCAGCCCCGCCCTCCATCCGCAGCCCCGCCCCCCACTGTGTCCACGCCTTCCACTGTGACCCCGCCCTCCCGCCGCAGCCAGCCCTCCAAGCTGTGACCCCGCCCTCCAGCCGCAGCCCCGCCCTCCCTGCTGTGCCCCGCACTCCAGCGTGTGCTCCGCCCTCCAACCACGTGCTCCGGCCTCTGCAGGGCGGCCCTGTCGCTCCACCCGCGGGCTCAGGACTAGAGACACAACAGTGAGGGAAGGGACGGAGGCAGCGCTGAGGGCAGTACAGCCACATGGGCCGGCCACTGCCCTTGCACACATCAGCCGCCTGCTCCGTGGCGTCATCCCGGCTCCAGTCCAGCTTCCCCACTCTCTGAAGTGCAAGCTGATCTGCCACCCCGTTGCACAGAGCCCTGTCCCCGGGGTCTGGTTTCAGTCCCTACCCAGCTGCACCCTCCCGCCCCTTCCTCAGGGCCTGCATCTCGGCCCTGCACCTGGACCGCCAACGTTCCAGGACGGCCCACAATTTTCTTTTTTTTTTTTTCTTGAAATGGAGTCTCGCTCTGTCGCCCCGGCTGGAGTGCAGTGGCGCAGTATCAGCTCACTGCAACCAACGCCTCCCAGGTTTAAGTGATTCTCGTGCCTCAGCTCCCAAGTAGCTGGGATTACTGGCATGCACCACCACGCCTGTCTAATCTTTGTATTTTTAGTAGAGATGGGACTTTGCCATGTTGGCCAGGCTGGTTTTGAACTCCTGACCTCAGGTGATCTACCTGCTTCGGCCTCCCAAAGTTCTGGGGTTAAGGAATGAGCCACCACGCCTGGTCCACCCCACACTTTTCTCCCTTCTCTACCGGGCAAACCCCAGCTGTCCCCGAAGAGCTCCTTGTGGGTCTCTCCTGGAGGCCTTTCCGTTTCCTCCTCTGCTCCCCACCCTCCGTGCAGACCTGGTGAGCCCATGACCTTTTCCTTTGAAACCAGGAGCCTCCTGAGGGCAGGCAAGGGGGAGCTTATTCAACTCAGTACCTCAGTGCTTGACAGGAGGCGAGGAAATACTTGCTTTGTGAATGGATGGATGAATAAGTAAATGATTGACTGG	0	PASS	SVTYPE=INV;END=6189734;SUPPORT=8;STD_SPAN=1.49;STD_POS=0.74	GT:DP:AD	./.:.:.,.
1	6188097	svim.INV.2	GGACCTTACCACGCCGTCCTCCTCGCGCACCACGTACTGCGCCACCTTGAAGGAGCTCAGGTACTCGTTCATGTTCTGTAGCTCCGTGTCATCTGTAGCGTCCTGGTTCCGGTCCAGCAGCTTGGAGATGGCCGCATCGTCATAGTGGATCACACTGCTGTCCTCCACGTCCTTGTTGTCACCTGGGGAGCAGGCAAATGCAGTGTGAGGACAAAGACTGCCCTGGTCCAGCCCCGGGGTCCCAGGAACAGACTCCCAACAATGGCCCTTCCCATCCCCAGCAGGGGCTGCAGCTGAGAGGCATGGTGACCAGACAGAGGAAACTGCGCTGTAACAGCCCCACTCGCCGCCCACCTGGCAGTCCCAGGACGCCCAAGTGAGGGCAGGTCAGGGAACCCCTCCTCTGCAGGAGCAGCCACCTGGTCGGAGGAGGAGCTGAGGCTGGGCTGGGTTGGCCCCTACCTGGCGGGGTGCTACCGTGCTTCTTCTTTGCACTGGCGGCCAAGTTCCCCCCTTTGGAGGACTGGACATCAGGGATGGGTGTGACCGGCCTCTGGCCCTGAGACATCATGCCTGTCAGACAGAGAAGGAAAGCACTGGTGCAGGACCACAGAGGGCTGCAGGGTTGGCGGGCAGTGCCCAGAGACACCACCCTGGGCTGTCCTAGCCAGGAGATACAGGTGGGGGGTGCAGAAGAGAGGCTGTGTGTTGGAGCGGGCAGGGACCCAAGCAAGCCCTGGATGGGTGTCTCAGCCGGGCCACCCCAGTCCCCTGCCACGCTCCCTCGGAACAGAGGCCCACCCTCCACGTCGTC	GACGACGTGGAGGGTGGGCCTCTGTTCCGAGGGAGCGTGGCAGGGGACTGGGGTGGCCCGGCTGAGACACCCATCCAGGGCTTGCTTGGGTCCCTGCCCGCTCCAACACACAGCCTCTCTTCTGCACCCCCCACCTGTATCTCCTGGCTAGGACAGCCCAGGGTGGTGTCTCTGGGCACTGCCCGCCAACCCTGCAGCCCTCTGTGGTCCTGCACCAGTGCTTTCCTTCTCTGTCTGACAGGCATGATGTCTCAGGGCCAGAGGCCGGTCACACCCATCCCTGATGTCCAGTCCTCCAAAGGGGGGAACTTGGCCGCCAGTGCAAAGAAGAAGCACGGTAGCACCCCGCCAGGTAGGGGCCAACCCAGCCCAGCCTCAGCTCCTCCTCCGACCAGGTGGCTGCTCCTGCAGAGGAGGGGTTCCCTGACCTGCCCTCACTTGGGCGTCCTGGGACTGCCAGGTGGGCGGCGAGTGGGGCTGTTACAGCGCAGTTTCCTCTGTCTGGTCACCATGCCTCTCAGCTGCAGCCCCTGCTGGGGATGGGAAGGGCCATTGTTGGGAGTCTGTTCCTGGGACCCCGGGGCTGGACCAGGGCAGTCTTTGTCCTCACACTGCATTTGCCTGCTCCCCAGGTGACAACAAGGACGTGGAGGACAGCAGTGTGATCCACTATGACGATGCGGCCATCTCCAAGCTGCTGGACCGGAACCAGGACGCTACAGATGACACGGAGCTACAGAACATGAACGAGTACCTGAGCTCCTTCAAGGTGGCGCAGTACGTGGTGCGCGAGGAGGACGGCGTGGTAAGGTCC	0	PASS	SVTYPE=INV;END=6188910;SUPPORT=9;STD_SPAN=3.04;STD_POS=0.83	GT:DP:AD	./.:.:.,.
1	6255204	svim.BND.14	N	N[hs37d5:16165623[	1	PASS	SVTYPE=BND;SUPPORT=1;STD_POS1=.;STD_POS2=.	GT:DP:AD	./.:.:.,.
1	7022963	svim.DEL.35	TCCTTGCCTGCCGAGCTCCTCTGGACCCACCCCTCTTTCAGTTGGGGCCCCGCCCTCATTTGGCCCCTTTCACCCGTCTGGCCCTGCCCATTCCCACCTTCCACCCTGGCCCCGCCCTGTGGCAGACCCCATTCTCCATTCCTTGTGGCCCTTCTCCTCTGGACCAACCCCTCTGTCCATTAGGGCCCCGCCTTCATTTGACCCATCCCACCCTCTGGCCTCACCCACTCCACCTTCCATTTTGACCCAGCTCCTTGGCAGGCTCCAGCCTCCATCTCTTTTGGCTCCTCCTCACCCGCCCCGCCCCTTTGGAACTACCCATCTTTCCTTTATGGGCCCCGCCCCATCTGGCTCCTCCCACCCACCTGGCCCCCCCCCCCCCCCCGCTTTCCATCCCGGCCTTGCCCTGTGACTGGCCCCGCCCTCCATCCCTTTTGGCCCCTCCTTGCCCGCGCCGCCCCTCTGGAGCCACCCCTCTTTCCAATCGGGCCCCACCCTGTTTTCCTGGCCTTCAAGCTCCCGCCTGGCGCCCCGCAGCGGCAAGCGTGATTTATAGGCCGTCTGAG	T	24	PASS	SVTYPE=DEL;END=7023528;SVLEN=-565;SUPPORT=20;STD_SPAN=0.69;STD_POS=0.26	GT:DP:AD	0/1:60:40,20
1	7043629	svim.INS.65	T	TTTTAATATATATATATATATATATATATTTTAATAGAAAAAAAAAAAATTCCATCGTGTGTGTGTGTGTGATCCAGTTTTTTAAATAATAAATAATTTTTACAATTTCCTATATATATTTCCTATATATATATTTCCTATATATATATAAAAAAAAAATACACACATCTCTATCATATGATATATATACATAAATCTATATATAGGGCCACAGGGGAGGCAGGGCCTAGAGGGGAGGCGGGGCCACAGGGGAGGCGGGGCCACAGGGGAGGCGGGGCCCGGAGGGGTGGCAGCGCCACAGGGGAGGCGGGGCCCAGAGAGGAGGCGGGGCCACAGGGGAGGCAATTATTATTATTTTATCTATCAGTGTCTCTCTCTCTCTCTCTCTCTCTAGTTAAGTGTGTTTGCTATACATTATTTTACTTAGATATATATTCATATATCAATTTTATCAAAATCAAATATCCTCTACAAAATATATATATATATATATATATATAAAAAAAAACATACGGACGCCATCGGCCACGGCCACCCATCGCTCTGCAGAGAAGACAACGGCACGGACGCCATCGGCCACGGCCACCCATCGCTCTGCAGAGAAGACAACGGCACGGACGCCATCGGCCACGGCCACCCATCGCTCTGCAGAGAAGACAACGGCAAACACCCCTCTTTCTTTCTTTCTTTTTCCAAAAAAAATTAATATTAAACAGTAAGATATATATATTAAACGAAGAAGAAGAAGAAGAAATATAAAAAAAAAAAAAAAAAAAAAAAAATTCTAAACAGGCTCAAAACATTGTTTATGTGCACAGTCCTCGGCAGGTGTCTACGTGCACAGTCCTCGGCAGGTGTCTATTAGTTATTATATATATTACAACAACAATGCAACCTCTTAATTTCACACATACACACACACATATTTATTTATTTAACTCAAAAAAAGAAGAAGAATATTATTATTATTTTATTTATATATATATATATATATAGTTTTAGTGTGTGTGTTTTATAAAAAATATCTCTCTCTCTCAACATTATTACCCGACAGGCCCCTCCCCCCCAGC	31	PASS	SVTYPE=INS;END=7043629;SVLEN=1069;SUPPORT=25;STD_SPAN=9.81;STD_POS=5.5	GT:DP:AD	0/1:40:15,25
1	7174948	svim.DEL.36	CAGTGTGAGTCCGAAAACCTGAGACCCAGGAGAGCTGATGGTGGTGTTCCAGTGTGAGTCCGAAAACCTGAGACCCAGGAGAGCTGATGGTGGTGTTCCAGTGTGAGTCCG	C	6	hom_ref	SVTYPE=DEL;END=7175058;SVLEN=-110;SUPPORT=6;STD_SPAN=21.45;STD_POS=129.26	GT:DP:AD	0/0:57:51,6
1	7175216	svim.DEL.37	ACCCAGGAGAGCTGATGGTGGTGTTCCAGTGTGAGTCCGAAAACCTGAG	A	2	PASS	SVTYPE=DEL;END=7175264;SVLEN=-48;SUPPORT=2;STD_SPAN=.;STD_POS=107.48	GT:DP:AD	./.:.:.,.
1	7175453	svim.DEL.38	AACCTGAGACCCAGGAGAGCTGATGGTGGTGTTCCAGTGTGAGTCCGAAAACCTGAGACCCAGGAGAGCTGATGGTGGTGTTCCAGTGTGAGTCCGAAAACCTGAGACCCAGGAGAGCTGATGGTGGTGTTCCAGTGTGAGTCCGAAAAATCTAAGAACCAGGAGAGCTGATGATGTTGTTCCAGTCTGAATCTGAAAGCCTGAGACCCAGGAGAGCTGATGATGTTGTTCCAGTCTGAATCTGAAAGCCTGAGACCCAGGAGAGCTGATGATGTTGTTCCAGTCTGAATCTGAAAGCCTGAG	A	42	PASS	SVTYPE=DEL;END=7175755;SVLEN=-302;SUPPORT=35;STD_SPAN=75.33;STD_POS=27.55	GT:DP:AD	0/1:55:20,35
1	7569583	svim.INS.66	C	CTGTAAGTTTCTGAATGGCCCAGATCCCTGAGTGGTTTATAAATTAGGGCATGTATTCTGGGAGCACCCAGTAGTGCTGCTGTATTTTAGTGGTGTCAGAGTTTCCATTGATAAACCCCATTTCTCAGAGGTTTATAACTTGGCCGGTAAAAACGTACTGAGGCCTGAGGCTGGGACCCTACGGTGCACAGCTGCTGGGTCCCTTCCATGCCCCCAGGTGGGGACATCCAGTGGCCTACAACAGAGAACAAGAGGCTAGGAGACGTGGGCTTTGCCTCCTGGTGTGAGGGGATGTGGGACATGGGGCCTCCTCCTTTTGCCAGCTAGGCGAGCTATGTGGTCCAAAGTCTGCTCATAAAGGTTTTCCATGAGTCACAAGGCCATGAAGCTTTTTAGCAGCCCAGCGACCAAGGGGGAAAAGCTACCCTGACTCTCATGACCTACAACCTCTGTCACTCCCGAGTCAGTCCTGCAAAAACAAACAAAACAAACAACAAAAAAAAAAAACACTGTCCTCCGAGGCCATCCAGCCCCCTTTGTACAAGCTCCTGACCCAGTGACCCAACAGATACATTTCAGACTGATTTTCACATCAGGAGGAGATTCCACGCTTGGTACGACGGCACTCGAGATAACACTCCCCGTTTTCATTAAAGGGCAAGCTACCAAGGGTCACTGTTTGGGATATTGAAGGGGGTAAAGGCCAACAGTTCTTAGGGTCTAAGGAGTTTGTAAAAATATGCAAATGCCTGGGCCCCACCCCCGGGAATTCTGGGTGCCCCACCTGGGGTAGAGCCCAGAATGGCTGTTTTGTTCAGCGATTCCCAGGCTGGCATTGAGGGTCCATCCCACCTCTGACACCTGCTGGCATTGATGCACCTTGGCTTCGACCCTCTGGGGGCTCACCTGTCCCCATGGGGAAGAAGGTATGCCACCTTCCCACCTTGTTAGAGGATCAGGGGCAGTGCCCTCCCAATTAGTGACACATAGGTCACAGCTGTAGCTCGTACTATGACTGCGATGGGCAGAGCCCAGTCTGCCACAGGACTGGAGAAGGAAGAGGATTCTCACACAGAGTCCAGAGTCCATCAACAATCCATCAGAAATGACGCAAGAATCTTTCAAGTGATGAAATTCTTGGGGCGAGAATGTGTGGTTTATCAAGCAGCCTTTACTCCAGCCTTTCCAGATAACTCACATAAAATGAGTTTCTCCATTGTGTTTACCCTACTGGGGACAGCAGGACCTTTGTCCTCCTGTTCCAGGATGGCTCTCTACCTTCCAGGCATCCCAGTTCAAAAACCACACTGTAATTCCTACTTTTGTTTGAGAGCATTGCTGGGGTCCCGGTGGTTTGGGAGTCACTGTACCTTTGCCAGCGTGACCCTGCCCCATCTGCCTGTCCACATCCTACACCCTCCATCGCCCACTCTAAAGCCCACCTTTTTCCAGGGAGGCTCCTGGGAGCTTCGAGCCTCCCCTCTTTAAATCTCTCCGTGTGTGTTACTCCTTCGGCACTCGCCCGATTGCCCGAGGCATTCTTTCCACAGCCAGAAACTCAGCACCTGCTACTGGGTGTAAGCCGAGCCCCTGGAAGGCAGGAACTGTGCCTACGAGCATTTCCAACCCCCTTCCCAATTAGCAAGGGCACCTTGCCATAGTAGGTTTTATCAAACTTTCATTAAGCCAGGATAATGCAGGGATAGCACCAGTGGGACACTTCAGACTTCGAATCAGAAAGCCTTGAGTTCACATCCTGGAGGGACACCCTAGTAGCTCCGTGACCTTGAGTGTCCACTTTCTTTCTGTAATGTGGAGGATCATCAACCCATATATTAAGTGTTATGAGAAAAAGAAATAATGAATGTAAATCACTTGGCATCTTTGTGGCATTGTAAGCATGTGCAGGATGATAATTATCATTATCACCCATGGACACA	1	PASS	SVTYPE=INS;END=7569583;SVLEN=1939;SUPPORT=1;STD_SPAN=.;STD_POS=.	GT:DP:AD	./.:.:.,.
1	7569762	svim.DUP_TANDEM.8	N	<DUP:TANDEM>	32	PASS	SVTYPE=DUP:TANDEM;END=7571561;SVLEN=1800;SUPPORT=26;STD_SPAN=124.42;STD_POS=106.07	GT:CN:DP:AD	./.:2:.:.,.
1	7569927	svim.INS.67	C	CGTTGCTCATAAAGGATTTTCCATGAGTTCACAAGGCCTATTGAAGCTTTTTGCCAGCCCAGCGCACCAGAGGGGAGAAAAGCTACCTGTACTCTCAGTGACACCAACCTCTGTCACTCCCGAGTCATCCTGCAAAACAAACCAAACCAAACAACAATAAAAAAGAAAACACTGTCCTCCGAGGTCTCCAGGCCCCCTTTGTCCAAGCCCTGACCCAGTGACCCAACGATACATTTCAGACGATTTTCACATCACGGAGGAGATTTCCACGTTGGTACGACGCACTCGAGATATACTCCCCTTTTCATTAAAGGGCAAGCTACCAAGGGGTCCCTTGTTTGGGATATTGAAGGGGTAAAGGCCAACAGTTCTTAGGTCTAAGGTGTTTACGTAAAAAAATATGCAAATGCTAGGGCCCCACCCCCGGGAATCTGGGTGCCCCCACTCTGGGGTAGAGCCCAGAATGGCTGTTTGTTCAGCGATTCCCTAGGCTAGGCATTGGAGGGTCCGCATCCCACCTCTGAACCTGCTGGCATTGATGGAGCACCTTGCTTCGCCCCTGGGGGGGCTCACCTGTCCCATGGGAGGAAGGTAGTCCACCTTCCCCACTTGTTAAGAGGATCAGCGCAGCTGCCCTCCCAAATATACACATAGGTCACAGCTGTAGCTCGTACTATGACTGCGATGGGCAGAAGCCCAGTCTGCCACAGGCACTGGAAGAAGAAGAGGATTTCACAAGAGGTTCCAGAGTCCCATCAACAAATCCATCAGAAAGGACGTCAAGAATCTTTAAGTGATGAAATTCTTGGGGCGAGAATGTGTGGTTTATACAAGCAGCCTTTACCTCCCAGCCTTTCCAGAAACTCCATAAAATAGTTTTCCATTGTGTTTAACCAATGGGATACGCAGGACCTTTTGTCCTTCCTGTCCAGGAAATGGCGCTCTCTACCTTCCAAGGCATCACCAAGTTCATAAACACACACTGTAATTCCTAACTTTTTGTTTGAGAGCATTGCTTGGGGTCCCGTGCTTTGGAGTCACTGTACCTTTGCCAGCGTGACCCTGCCCCATCTGCCTTAGTCCACATCCTACACCCTCCATCGCCCCACTCTAAAGCCACCTTTTCAGGGAGGCTCCTGGGGAGCCTTCGAGCCTCCCCTCTTAAACTCTCCGGTGTGTGTTACTCCTTCGGCACTCGCCACCGATTGCCCGAGGCATCTCTTTCCCACAAGCCAGAAACCAGCACCGTCTACTGGGTGTCGCCGAGCCTCCGGAAGGCAGGAACTGTGCCTACGAGCATTCCAACCCCCTTCCCAATTAGCAGGGCACCTTGCATAGGTAGGTTTATCAACTTCAGTTAAGCCAGGATAATGCAGGATAGCACCAGGGGACACTTCAACTTCCGAATCAGAAAGCCTTGGTTCACATCCTGGAGGGACACCCCTAGTAGCTCCGTGACCCTTAGTGTCCACTTTCTTTCTTGTAATGTGGGGGCAATCACCCATATATTAAGTGTAGAGAAAAAGAAATAATGAATGGAAATCACTTGACATCTTTGTGCATTTAAGCATGTGCAGGTGATAATTATCATTATCACCCATGGCACAAGCTCCTTGTTCTGGGAGAATAGCCCAAAGCACAGGATCCTGGGGTGCCCAGGTGTTTCCTGGATATGTCTGTGGCGTCTCTCCAGTGCGTCC	2	PASS	SVTYPE=INS;END=7569927;SVLEN=1691;SUPPORT=2;STD_SPAN=10.61;STD_POS=1.77	GT:DP:AD	./.:.:.,.
1	7570368	svim.INS.68	G	GAGGGTCACTTTTGGGATATTGAAGGGGTAAAGGCCAACAGTTCTTAGGTCTACAGGAGTTTGTAAAAAATATGCAATGCCTGGGCCCCACCCCCGGGAATTCTGGGTGCCCCACTCTGGGGTAGACCCGAATGCTGTTTTGTTCAGCGATTCCCAGGCTGGCATTGGAGGGTCCATCCCACCTCATGACACCTGCTGGCACTGATGCACTTGCTTCGCCCCTGGGGTGTCACCTGTCCCATGGGAAGGAGGTATGCCACCTTCCCACGTTGTTAAGAGATCAGGGGCAGTGCCCTCCCAATAGTGACACATAGGTCACAGCTGTAGCTCGTACTATGACTGCGATGGGCAAGAGCCCAAGTCTGCACAGGCACTGGAGAAGGAAGAGGATTTCACACGAGGTTTCCAGAGTCATCAACAATCCATTCAAGAAATGACGTCAAGAATCTTTCAAGTGTGAAATTCTTGGGGCGAGAATGTGTGGTTTATACAAGCAGCCTTTACCTCCAGCCTTTCCAGAAACTCAATAAAATGAGTTTCCTCCATTGTGTTTACCCTACTGGGACAGCAGGACCTTTGTCCTCCTGCTCCAGATGGCTCTCTACCTTCCAGGCACCCAGTTCATAAACACACACTGTAATTCCTACTTTTGTTTGAGACGCATTGCTTGGGGTCCCGGTGGTTTGGCGAGTCACTGTCCTTTGCCAGCGTGACCCTGGCCCATCTGCCTGTCCACATCTACACCCTCCATCGCCCCACTCTAAAGCCACCTTTTCCAGGGAGGCTCCGGGAGCTTCGAGCCTCCCCTCTTTAAACTCTCCGTGTGTGTTACTCCTTCGGCACTCGCCACGATTGCCCGAGGCATGTCTTTCACAGCCAGAAACTCAGACACACTGCTACTGGATGTCCAGCCGAGCCTCCTGGAAGGCAGGAACTGTGGCCTACGAGCATTTCCAACCCCCTTCCCAATTAGCAGGGCACCTTGCATTTAGTAGGTTTATCAACTTTCAGTTAAGCCAGGATAATGCAGGACAGCACCAGGGACACTTCAAGACTATCGAATCAGAAAGCCTTGAGTTCACATCCTGGAGGGACACCCTAGTAGCTCCGTGACCTTGAGTGTCCACTATTCTTTCCTGTAATGTGGGGATCATCACCCATATATTAAGTGTTATGAGAAAAAGAATAATGAATTAAATCACTTGGCATCTTTTGTGTGCATTTAAGCATGTGCAGGATGATAATTATCATTATCCACCATGGACACAAGCTCCTGGTTCTGGAGAGAATAGCCCAAGGCACAGGATCCTTGGGGTGCCCAGGTGTTCCTGAGATATGTCTGTGGCTGTCTCTCCAGTGGTCCAAAGTCTGCTCATAAAGGGATTTTCCATGAGTCACAAGCGCCATGAACTTTTTACAGCCCAGCGACCAACGGCGGGAAAAGCTACCCTGACTCTCATGACCACAACCTCGTCCTCCCGAGTCATCCTGCAAAAACAAACAAACAAACAACAAAAAAAAAAAACACTGTCCTCCGAGGCCATCCAGGCCCCCTTTGTACAAGCTCCTGACCCAGTCGACCAACAGATACATTTCAGACTGATTTCACATCAGGAGGAGATTCCACGCTTGGTACGACGGCACTCGAGATAACACTCCCCCGTTTTCATTAAAGGGCAAGCTATCC	2	PASS	SVTYPE=INS;END=7570368;SVLEN=1698;SUPPORT=2;STD_SPAN=16.97;STD_POS=179.61	GT:DP:AD	./.:.:.,.
1	7570750	svim.DUP_TANDEM.9	N	<DUP:TANDEM>	1	PASS	SVTYPE=DUP:TANDEM;END=7571600;SVLEN=851;SUPPORT=1;STD_SPAN=.;STD_POS=.	GT:CN:DP:AD	./.:2:.:.,.
1	7570897	svim.INS.69	T	TCTACTTTATGTTTGGAGCATTGCTTGGAGGTCCCGGCTGGTTGGGCAGTCACTGTACCTTTGCCGCGTTGACCCTGCCCCATCCCTGCCTGTACCACATCGCACACCCCTATCCATCGCCCCCACTCTAAAGCCACCTTTTCCAGGGCAGGCTCCTGTAGCTTCGAGCCCCCCTCTTTTAAACTCTCCGTGTGTGTTACTCCTTCGCACTTCGCCCGATTCCCGAGGCATTCTTTCCACAGCCCCAGAAACTAGCACCTGCTACTTGGGGTATCAGCCGAGCCTCCTTGACAGGCAGAGAACTGTGCCTACGAGCATTTTCCAACCCCCTTCCCCAATCAGCACGGGCACCTTGCATAGTAGGTTTATCAACTTTCAGGTTAAGCCAGGATGTATGCAGGGATTAGCACCCCAGGGGCACTTCAGGATTCGAATCAGAAACCTTGAGTTCACAATCCTGGAGGGACACCCAGTAGCTCCGTGACCTTGAGTGTCCACTTTCTTCCTGTAAATGTGGGATCATCACCCAATATTAAGTGTTATGAAGAAAAAGAATATACAGTGAATGTAAATCACTTGGCATCTTTGTGGCATTAAGCATGTGCAGGATGATAATATCATTATCACCCATGGGACACAAGCTCTGTTTCTGTGAGAATACCCAAGGCACAGGATCCCTGGGGGTGTCCCAAGGTGTTTCCCTGAAATATGTCTGGTGGCTGTCTTCCAGTTGGTCCAAAGTCTGCCTCATAAAGTATTTCCATGAGATTCTACAAAGGCAATGAGCTTTTTAGCAGCCCCAGCGGACCAAGGGGAAAAAGCTACCCTGACTCTCAGTGACCACAACCTTCTGTCCACTCCCGAGTACCTGCTAAAAAAAACAAACAAACAAACAAAAAAAAAACACTGTCTCCGAGGCCATCAGGCTCCCCTTTGTACAAGGCTATGACCCAGTGACCCAACAGATACATTTCAGACTGATTTTCACATCAGGAGGAGGATTCCCGCTTGGGTACGGACGGCACTCGAGATAACCATCCCCGTTTTCTTAAAGGGCAAGCTACCAAGGGTCACCTGTTTTGGGGTATTGAAGGGGTAAAGGCCAACAGTTCTTGGTCTAAGGAGTTTGTAAAAAATATGCAAATGCCTGGGCCCCACCCCAGGGGAATTCTGGGTGCCCCACTCTGGGGTAAAGACCCCAGAATGGCTGTTCTTGTTCAGCGAATTCCCAAGGCTGGCATTGGAGGGTCCATCCCACCTCTGGCACCTTGCTGGCATTGATGCAACCGGCTTCGCCCCTGGGGGCTCACCTGTCCCATGGAAAGGAAGGTAGTGCCACCTTCCCACTTGTTAAGAGGATCAGGCGGCAGTATGCCCTCCCAATAGTGCTACAAGGTCACAGCTGTAGCTCGTACTATACTGCGATGGGCAGAGCCCAAGTTCTGCCACAGGCACTGGAGAAGGAAAGAGGATTTCACACAGAGTCTCCAGAGTCCATCAAGAATCCATCAGAATATGACGCAAGATCTTTCAAGTGGATGAATTCTTGGGGGAGAAATGTTGGTTATACAGCCGCCTTTACCTTCCAGCCTTCCAGAAAACTCACATAAAGAATGAGTTCCTCCATTGTGTTACCCTACTGGGACAGCAAGGACCTTTGTCTCCTGCTCCACGGATGGCTCTCTACACTTCCAGGCATACCCAGTTCATAAACACACACTGCAA	1	PASS	SVTYPE=INS;END=7570897;SVLEN=1724;SUPPORT=1;STD_SPAN=.;STD_POS=.	GT:DP:AD	./.:.:.,.
1	7571601	svim.INS.70	A	AGTGGTCCACAAGTCTGCTCATAAAGGATTTTCATGATTACAAGGCCATGAAGCTTTTCTAGCAGCCCAGCGACCAAGGGGAAAAGCTCCCTGACATCTCAGTGACCACAACCTCGTCACTCCCGAGTCATCCTGCAAAAACAAACAAAACAAACAACAAAAAAAAAAACACTGTCCTCCGAGCCATCCAGGCCCCCTTTTGTACAAGCTCCTGACCCAGTGGCCCACAGTACATTTCCAGATGATTTTCACATCAGGAGGGATTCACGCTTGGTACGACGGCATCGAGATAACACTCCCCGTTTTCATTAAAGGGCAGCTCAAGGGTTCACCTTGTTTGGGATATTGATAGGGGGTAAAAGGCAACAGTTCTTAGTCTAAGGAGTATTGTAAAAATATGCAAATGCCTGGGCCCCACCCCCGGGAATTCTGGGTGCCCCCACTCTGGGTAGAGCCCAGAATGGCTGTTTTGTTCAGCGATTCCCAGGCTGTGCATTGGAGGGTCCATCCCACCTTCTGACACCGCTGGCATTGATGCACTCTTGCTTCGCCCCTGGGGGCTCAACCTGTCCCCAGGGAAGGAAGGTAGTGCCCCTTCCACTTTGTTAAGAGGATCAGGGGCAGTGCCCTCCCAATAAGTGACACATAGGTCCAGCTGTAGCTCGTACTATGGACTCGATGGGCAGAGCCCAGTCTGCCACCCAGTGCCTGGAGACAGGAAGAGGATTTCACACAGAGGTTCCAGATCCATCAACAGATCCATCAGAAATGACTCAAGAATCTTTGAAGGTGATGAAATTCTTGGGGCGAGAAGTGTGGTTTATACAAGCAGCCTTTACCTCCAGCCTTTTCCAGAAGACTCACATAAAATGAGTTTATCCTCCATTGTGTTTACCCTAACTGGGGGACAGCAGGACCTTTGTCCTCCTGCTCCAGGCATGGCTCTCTACCTTCCAGGCATCCCAGTTCATAAACACACACTGTAATTCCACTTTGTTGAGAGCATTCTTGGGGTCCCCGTGGTTTGGGAGTCACTGTACCTTCTGCCAGCCGTGACCCCTGCCCCATGCTGCCTGTCCACATCCCTACACCCTCCATCGCCCACTCTAAAGCCACCTTTTCCCAGGGAGGGCTCCATGGGAGCTTCGAGCACTCCCCTCTTTAAACTTCCGTGTGTGTTACCCTTCGGCACTCGGCCCCGATTGCCCGAGGCATCTTTCCACAGCCAGAAACTCAGCACCTGTGCTACTGGTGTCAGCCGAGCCTTCCTGGAAGGCAGCGAACTGTGCCTACGAGCATTTCCAACCCCCTTTCCCAAATTAGCAGGGCACCTTGCATAGTAGGTTTATCAACTTCAGTTAAGCCAGGATTATGCAGGATAGCACCAGGGGACACTTCAGACTCTCGAAATCAGAAAGCCTGAGTTCACATCCTGGAGGGACACCCTAAGGTAGCTCCGTGACCTTTGAGTGTCCACTTCTTCCTGTAATGTGGGGATCATCACCCATATATTAAGTGTTTATGAGAAAAAGAATAATTGAATGTAAATCCTTCGGCATTCTTTGTGGCATTTAAGCTGTGCCAGGATGATAATTTCATTATTCACCAGTGGACACAAGCTCCTGTTCTGGGAGAATAGCCCAAAGGCACAGGGATCCTGGGGTGCCCAGGTGTTCCTGAGATATGTTGTGGGCTGTCTTCTCC	1	PASS	SVTYPE=INS;END=7571601;SVLEN=1703;SUPPORT=1;STD_SPAN=.;STD_POS=.	GT:DP:AD	./.:.:.,.
1	7715054	svim.DEL.39	CCACACACACCTATACACACACCCCTATATACACAAACACACCCACCTATACACACACCTATACAAACACACCCACCTATACACACACACCCACCTATACACACACACCTATACACACACCTATACACACACCTCTATACACACAAACCCACCTATACACACACCTATACACACCCACACACACCTATACACAAACACACACCCCTATACACACAAACACACCCATCTATACACA	C	24	PASS	SVTYPE=DEL;END=7715288;SVLEN=-234;SUPPORT=20;STD_SPAN=4.85;STD_POS=19.09	GT:DP:AD	0/1:63:43,20
1	7803273	svim.DEL.40	GATGAAAATTTATAAAATTATCCACAATAAGCATTTTTAACAGCTTTATTGAGGTATAATTTACGTA	G	1	PASS	SVTYPE=DEL;END=7803339;SVLEN=-66;SUPPORT=1;STD_SPAN=.;STD_POS=.	GT:DP:AD	./.:.:.,.
1	7803383	svim.INS.71	A	AGCTTTTTGAGGGGTATACATTGTACTATGATCAAAATTTAAAATCATCCACAAATAAGCATTTTAAC	1	PASS	SVTYPE=INS;END=7803383;SVLEN=67;SUPPORT=1;STD_SPAN=.;STD_POS=.	GT:DP:AD	./.:.:.,.
1	7871235	svim.INV.3	TTTAAATTTAGCTAACTTTCCCTTCATTTTTCTTCCTGAATGTTAATATAACTTGGAAGTTGTGATGGATCTTGGTCACTAAATGTTATTAACCTCTATCATTGTCAAATGTAGACGTTTTACACAGTGGGGTGAAATTTTTGAGGTCAATAATGATAACAGCTATATGCTTCAGGACTTGACATGATTTACACCACAGAAAGTCAAACTGCTGCTCCCAGAGGTGACATCACTGGGAACTTTCTTAGTTTGTACTGCTGTAACAAAATACCTGTGACTAGATAATGGATAAAGAACAGAAACCTATTTCTTACAGTTTTGGAGGCGAGGAAGTCCAAGATCAGGGCACCGGCAGGTTCAGTGTCTAGCGAGGGCCAGGTCTGTGCTTCTCAGAGAACATCACTTCCTTGAAGGGGACAAACGCTGTGTCCTCACATGGCACAAGGGACAGAAAGGCAGAAAGAGACTTAGCTAGTTCCTTCTAGCCCTTTTGAAAGGTTGCAAATCCCATTCATGAGAACAGAGTCCTCATGACTTTGTCACTTCCTAAAGGCCGTGGCTGTTCACTGTCACATTGAGTTTTAAGTTGCAACATAGGAGTCATGGGGGACACACACATTCAAACCATAGTAGAGCCCATTGGACTCCCCAGACAGAGCAAGTCCTGTTCTTTCATTTTTTTTCTTTTCACCTCGATAGGAAGTTGAGCATTCCATTGGTTTCTTCTGCTGTTACATGTAAGGGCACAAGATAGGAATCACAGCTGCTTTTTTTATTGTCCCTTGAAACCCCTACATTTCTCCTCTGCAAAAGAATTTATCTTAAATACAATTTTTACTATATAGATTATTATTCCATGTCCTAGCAGAGAGAATTCTTTTAGGAGGTTTTTAAAGCTAAAGTGTCTAAATGTTTTTCTCATTGTCTGGTCCTGCTAGTCCTGCTCACAGCTGCCTGGGCCTAGGATCTCATGGTAGTATCACAGTTTCACACACTGACCTCTGTCCTCATCTCAGTATAGCTTCCCTTCTCACTTGCTGCATTATTCAGTTTCTTATCATCGACCATGGATCTTGTAATGCCATCGGTACTATTTTTTTTTGAAGGCTATATCTTTAAGTAGATGGCAATATTCCATCATTCACTTTTTATAAAATTGAAGCTGCAGGTGGCCGGGTGCAGTGGCTCATGCCTGTAATCCCAGCACTTTGGGAGCCCGAGGTGGGCAGATCACGAGGTCAGGAGATCGAGACCATCCTGGCTAACATGGTGAAACCCCGTCTCTACTAAAAATACAAAAATTAGCCGGGCGTGGTGGTGGGCGCCTCTAGTCCCAGCTACCTGGGAGGCTGAGGCAGGAGAATGGCGTGAATCCGGGAGGTGGAGCTTGCAGTGAGCCGAGATCGCGCCACTGCACTCCAGCCTGGGCAACAGAGCAAGACTCCGTCTCAAAAAAAAAAAAAAAAAAAAAAAAATTGAAGCTGCAGGTAACTCCGTGTGCTTATGCAGCTACTTTAGAAACTGAAATGTTCCCACTCCTTAGATAGATTCTTACATTTGGCTCTAATAGCACACACAGGATGTGACTTTGGAGAAGAAGGAAGATCTCTTGCCATTTGGCACAGCTTTGGAGAACCAATGTTTCTGGGAGATCTTGATTTTATTAACATTTGGAGACCTACAAGTTTAAAGAGCTACAGAAACCTTTATACTCTTTGCTTGAGAGACATGAGGATGCAACTTAAAAATGTTATAATTTAAATGTTAGAAATTGACTAGAGATGTATACCAATGAAAAGGAAAATGCTTAGTTAAGCATGATCATTGTTTACATGTGTTATAGGAACTTAAGTTTAAAATTTATATTTATCTTTCTTACAACCTAAGAGCAAATAATGCTTTAAAGAGAGATTTTAAAAGTTAGTATGAGTTAATATGGGAGGGCAAGGAATAACAGGGATATGTAAAGCCCCTTCAGCTACATGTACAGAGGCCAACTACAAGAGACATCATTGAGGAAATCTGGGAAAAGTAAGTGTCCATGTCTAGGGTGATGGAATGTCTGAGTGAGAGAAGAGGACCCTTAAGTTGAACAGGTTCAGAGTGAGATTGCTTCCAGTTTCTGCTCAGGGATGTAGAGAGCCAGAAACAGCATCACCCCAGACTTAACAACAGAAAAATCTAGATGAAAGGCAAGTTCAAGACCTTTCTTGACTTCAGAGTGCTGAGGTTACAGAGCAGCCAGCAGGCCTAAAATCTAAGGAGAGAAACATATTTGCAGGGAGGAGCAAGATGCAGCACTGGATTCCAGTGCACCGACAGCCTGAGTCAAGTAACTTGCAAAAGACAGACCCTCTCGAAGGCACAATGCCAAGGAAAGACCAAAAGCTGAAAGTGGAGCAGATACTGAGAAAAAACAAAAAAATTACCCACCAAACCAGCCACCAGCTGAGGCAAGAAGTATAACTAGAGGAATTTGAAAGCTGTTGTACATGCTGTAGAACCATTACAATACTCAAACCTGGCCTAAAAAATAGATTAATTCAGAGGTCTAAAAGAAGGAAAGGCATGCCCAGTCTCTGTGTCCTACACAAGTTACACAGTTCTCAACAAGAAATTATGTAGCATATGATGGGCAAGAAGGGAAAAAAGAAACCTCCCAAGAGACAAAACCATCATCAGAACAAGACTCAGAGAGGACACAGAAGTTGGAACTATCTGACAGGGAAAGTAAAATAATTATGAATGATGTATTAAAGGCTAGTGGACAAAGTGGGCACCATGCAGGACCGGGTGGGTAATCACAGCGTAGAGATG	CATCTCTACGCTGTGATTACCCACCCGGTCCTGCATGGTGCCCACTTTGTCCACTAGCCTTTAATACATCATTCATAATTATTTTACTTTCCCTGTCAGATAGTTCCAACTTCTGTGTCCTCTCTGAGTCTTGTTCTGATGATGGTTTTGTCTCTTGGGAGGTTTCTTTTTTCCCTTCTTGCCCATCATATGCTACATAATTTCTTGTTGAGAACTGTGTAACTTGTGTAGGACACAGAGACTGGGCATGCCTTTCCTTCTTTTAGACCTCTGAATTAATCTATTTTTTAGGCCAGGTTTGAGTATTGTAATGGTTCTACAGCATGTACAACAGCTTTCAAATTCCTCTAGTTATACTTCTTGCCTCAGCTGGTGGCTGGTTTGGTGGGTAATTTTTTTGTTTTTTCTCAGTATCTGCTCCACTTTCAGCTTTTGGTCTTTCCTTGGCATTGTGCCTTCGAGAGGGTCTGTCTTTTGCAAGTTACTTGACTCAGGCTGTCGGTGCACTGGAATCCAGTGCTGCATCTTGCTCCTCCCTGCAAATATGTTTCTCTCCTTAGATTTTAGGCCTGCTGGCTGCTCTGTAACCTCAGCACTCTGAAGTCAAGAAAGGTCTTGAACTTGCCTTTCATCTAGATTTTTCTGTTGTTAAGTCTGGGGTGATGCTGTTTCTGGCTCTCTACATCCCTGAGCAGAAACTGGAAGCAATCTCACTCTGAACCTGTTCAACTTAAGGGTCCTCTTCTCTCACTCAGACATTCCATCACCCTAGACATGGACACTTACTTTTCCCAGATTTCCTCAATGATGTCTCTTGTAGTTGGCCTCTGTACATGTAGCTGAAGGGGCTTTACATATCCCTGTTATTCCTTGCCCTCCCATATTAACTCATACTAACTTTTAAAATCTCTCTTTAAAGCATTATTTGCTCTTAGGTTGTAAGAAAGATAAATATAAATTTTAAACTTAAGTTCCTATAACACATGTAAACAATGATCATGCTTAACTAAGCATTTTCCTTTTCATTGGTATACATCTCTAGTCAATTTCTAACATTTAAATTATAACATTTTTAAGTTGCATCCTCATGTCTCTCAAGCAAAGAGTATAAAGGTTTCTGTAGCTCTTTAAACTTGTAGGTCTCCAAATGTTAATAAAATCAAGATCTCCCAGAAACATTGGTTCTCCAAAGCTGTGCCAAATGGCAAGAGATCTTCCTTCTTCTCCAAAGTCACATCCTGTGTGTGCTATTAGAGCCAAATGTAAGAATCTATCTAAGGAGTGGGAACATTTCAGTTTCTAAAGTAGCTGCATAAGCACACGGAGTTACCTGCAGCTTCAATTTTTTTTTTTTTTTTTTTTTTTTTGAGACGGAGTCTTGCTCTGTTGCCCAGGCTGGAGTGCAGTGGCGCGATCTCGGCTCACTGCAAGCTCCACCTCCCGGATTCACGCCATTCTCCTGCCTCAGCCTCCCAGGTAGCTGGGACTAGAGGCGCCCACCACCACGCCCGGCTAATTTTTGTATTTTTAGTAGAGACGGGGTTTCACCATGTTAGCCAGGATGGTCTCGATCTCCTGACCTCGTGATCTGCCCACCTCGGGCTCCCAAAGTGCTGGGATTACAGGCATGAGCCACTGCACCCGGCCACCTGCAGCTTCAATTTTATAAAAAGTGAATGATGGAATATTGCCATCTACTTAAAGATATAGCCTTCAAAAAAAAATAGTACCGATGGCATTACAAGATCCATGGTCGATGATAAGAAACTGAATAATGCAGCAAGTGAGAAGGGAAGCTATACTGAGATGAGGACAGAGGTCAGTGTGTGAAACTGTGATACTACCATGAGATCCTAGGCCCAGGCAGCTGTGAGCAGGACTAGCAGGACCAGACAATGAGAAAAACATTTAGACACTTTAGCTTTAAAAACCTCCTAAAAGAATTCTCTCTGCTAGGACATGGAATAATAATCTATATAGTAAAAATTGTATTTAAGATAAATTCTTTTGCAGAGGAGAAATGTAGGGGTTTCAAGGGACAATAAAAAAAGCAGCTGTGATTCCTATCTTGTGCCCTTACATGTAACAGCAGAAGAAACCAATGGAATGCTCAACTTCCTATCGAGGTGAAAAGAAAAAAAATGAAAGAACAGGACTTGCTCTGTCTGGGGAGTCCAATGGGCTCTACTATGGTTTGAATGTGTGTGTCCCCCATGACTCCTATGTTGCAACTTAAAACTCAATGTGACAGTGAACAGCCACGGCCTTTAGGAAGTGACAAAGTCATGAGGACTCTGTTCTCATGAATGGGATTTGCAACCTTTCAAAAGGGCTAGAAGGAACTAGCTAAGTCTCTTTCTGCCTTTCTGTCCCTTGTGCCATGTGAGGACACAGCGTTTGTCCCCTTCAAGGAAGTGATGTTCTCTGAGAAGCACAGACCTGGCCCTCGCTAGACACTGAACCTGCCGGTGCCCTGATCTTGGACTTCCTCGCCTCCAAAACTGTAAGAAATAGGTTTCTGTTCTTTATCCATTATCTAGTCACAGGTATTTTGTTACAGCAGTACAAACTAAGAAAGTTCCCAGTGATGTCACCTCTGGGAGCAGCAGTTTGACTTTCTGTGGTGTAAATCATGTCAAGTCCTGAAGCATATAGCTGTTATCATTATTGACCTCAAAAATTTCACCCCACTGTGTAAAACGTCTACATTTGACAATGATAGAGGTTAATAACATTTAGTGACCAAGATCCATCACAACTTCCAAGTTATATTAACATTCAGGAAGAAAAATGAAGGGAAAGTTAGCTAAATTTAAA	0	PASS	SVTYPE=INV;END=7874051;SUPPORT=4;STD_SPAN=.;STD_POS=.	GT:DP:AD	./.:.:.,.
1	7872005	svim.INV.4	TTTTATTGTCCCTTGAAACCCCTACATTTCTCCTCTGCAAAAGAATTTATCTTAAATACAATTTTTACTATATAGATTATTATTCCATGTCCTAGCAGAGAGAATTCTTTTAGGAGGTTTTTAAAGCTAAAGTGTCTAAATGTTTTTCTCATTGTCTGGTCCTGCTAGTCCTGCTCACAGCTGCCTGGGCCTAGGATCTCATGGTAGTATCACAGTTTCACACACTGACCTCTGTCCTCATCTCAGTATAGCTTCCCTTCTCACTTGCTGCATTATTCAGTTTCTTATCATCGACCATGGATCTTGTAATGCCATCGGTACTATTTTTTTTTGAAGGCTATATCTTTAAGTAGATGGCAATATTCCATCATTCACTTTTTATAAAATTGAAGCTGCAGGTGGCCGGGTGCAGTGGCTCATGCCTGTAATCCCAGCACTTTGGGAGCCCGAGGTGGGCAGATCACGAGGTCAGGAGATCGAGACCATCCTGGCTAACATGGTGAAACCCCGTCTCTACTAAAAATACAAAAATTAGCCGGGCGTGGTGGTGGGCGCCTCTAGTCCCAGCTACCTGGGAGGCTGAGGCAGGAGAATGGCGTGAATCCGGGAGGTGGAGCTTGCAGTGAGCCGAGATCGCGCCACTGCACTCCAGCCTGGGCAACAGAGCAAGACTCCGTCTCAAAAAAAAAAAAAAAAAAAAAAAAATTGAAGCTGCAGGTAACTCCGTGTGCTTATGCAGCTACTTTAGAAACTGAAATGTTCCCACTCCTTAGATAGATTCTTACATTTGGCTCTAATAGCACACACAGGATGTGACTTTGGAGAAGAAGGAAGATCTCTTGCCATTTGGCACAGCTTTGGAGAACCAATGTTTCTGGGAGATCTTGATTTTATTAACATTTGGAGACCTACAAGTTTAAAGAGCTACAGAAAC	GTTTCTGTAGCTCTTTAAACTTGTAGGTCTCCAAATGTTAATAAAATCAAGATCTCCCAGAAACATTGGTTCTCCAAAGCTGTGCCAAATGGCAAGAGATCTTCCTTCTTCTCCAAAGTCACATCCTGTGTGTGCTATTAGAGCCAAATGTAAGAATCTATCTAAGGAGTGGGAACATTTCAGTTTCTAAAGTAGCTGCATAAGCACACGGAGTTACCTGCAGCTTCAATTTTTTTTTTTTTTTTTTTTTTTTTGAGACGGAGTCTTGCTCTGTTGCCCAGGCTGGAGTGCAGTGGCGCGATCTCGGCTCACTGCAAGCTCCACCTCCCGGATTCACGCCATTCTCCTGCCTCAGCCTCCCAGGTAGCTGGGACTAGAGGCGCCCACCACCACGCCCGGCTAATTTTTGTATTTTTAGTAGAGACGGGGTTTCACCATGTTAGCCAGGATGGTCTCGATCTCCTGACCTCGTGATCTGCCCACCTCGGGCTCCCAAAGTGCTGGGATTACAGGCATGAGCCACTGCACCCGGCCACCTGCAGCTTCAATTTTATAAAAAGTGAATGATGGAATATTGCCATCTACTTAAAGATATAGCCTTCAAAAAAAAATAGTACCGATGGCATTACAAGATCCATGGTCGATGATAAGAAACTGAATAATGCAGCAAGTGAGAAGGGAAGCTATACTGAGATGAGGACAGAGGTCAGTGTGTGAAACTGTGATACTACCATGAGATCCTAGGCCCAGGCAGCTGTGAGCAGGACTAGCAGGACCAGACAATGAGAAAAACATTTAGACACTTTAGCTTTAAAAACCTCCTAAAAGAATTCTCTCTGCTAGGACATGGAATAATAATCTATATAGTAAAAATTGTATTTAAGATAAATTCTTTTGCAGAGGAGAAATGTAGGGGTTTCAAGGGACAATAAAA	0	PASS	SVTYPE=INV;END=7872938;SUPPORT=12;STD_SPAN=1.73;STD_POS=0.77	GT:DP:AD	./.:.:.,.
1	7889474	svim.DEL.41	TCACTTAAATGCAGCACTTTATGACTTCTCTTTGGCATATCCCAATTGCTGGCATCACTCCTCTTGCACTTTGGGGCCATTATTAAGTAAAATAAATGTTACTTGAACACAAGCACTATGATACCACAGTAGATCTGATAACCAAGACGGCTACTGAGTGTGGAGGTGTGAAATAAAGGGATGATTCCTATCACAGGCTGGAAGCAATAAGACAGCTCAAAATTTTATGACACTACCAGAATGGCTGACAATTTTAAACTTATGAACTGTTTATTTCTGGAATTTTCCATTTACTATTTTTGGACCTTGGTTGACCACAGGTAACTGAAACTACAGAAAGCAAAACCATGAATAAAGGAGGACTACTGTATTTTGTGATAAGAAGATTAAAGTGTCTTTTCATGTGCCCTTACTTTCTAGCAGTGTGTTACAGGCAACAATGGCAGTGAGAGCAGTCCTGCTACTACCGGTGCACTGTCCACGGGGTCACCTCCCAGGGAGAATCCATCCCATCCTACTGCCAGCGCTCTGTCCACAGGATCGCCTCCCATGAAGAATCCATCCCATCCTACTGCCAGCGCTCTGTCCACAGGATCGCCTCCCATGAAGAATCCATCCCATCCTACTGCCAGCACACTGTCCATGGGATTGCCTCCCAGCAGGACTCCATCCCATCCTACTGCCACTGTTCTGTCCACGGGGTCACCTCCCAGCGAATCCCCATCCAGAACTGGTTCAGCAGCATCAGGTAGTGGATCAGGACAACTAATGTTTCAAACTCCAATGCCAGACATTCACTATGTGCTGAGCTCTCACTGTGTGCCCCAGGCACTGATGTGGAAGTACA	T	36	PASS	SVTYPE=DEL;END=7890320;SVLEN=-846;SUPPORT=29;STD_SPAN=0.19;STD_POS=0.09	GT:DP:AD	0/1:50:21,29
1	7925029	svim.DEL.42	CTCTGTGTGTCTGTCTGTCTGATACCATCATCCCCCTGTGTCCTCCCACAGCGGTCCCTCTGTGTGTCTGTCTGTCCGATACCATCATCCCCCTGTGTCCTCCCACAGCGGTCCCTCTGTGTGTCTGTCTGTCCGATACCATCTTCCCCGTGTCCTCCCACAGCGGTCCCTCTGTGTGTCTGTCTGTCCGATACCATCATCCCCCTGTGTCCTCCCACAGCGGTCCCTCTGTGTGTCTGTCTGTCCGATACCATCTTCCCCGTGTCCTCCCACAGCGGTCCCTCTGTGTGTCTGTCTGTCCGATACCATCTTCCCCCTGTGTCCTCCCACAGCGGTCCCTCTGTGTGTCTGTCTGTCCGATACCATCTTCCCCCTGTGTCCTCCCACAGCGGTCCCTCTGTGTGTCTGTCTGTCCGATACCATCTTCCCCCTGTGTCCTCCCACAGCGGTCCCTCTGTGTGTCTGTCTGTCCGATACCATC	C	59	PASS	SVTYPE=DEL;END=7925509;SVLEN=-480;SUPPORT=48;STD_SPAN=4.51;STD_POS=6.02	GT:DP:AD	0/1:71:23,48
1	8182405	svim.DEL.43	CCGGGGGTGCCTCCCACTTACTATCTGTCTCCTTCTAGACTGACTTCTCTGTCATCATGAATACACCCCTTTAAGACATACATTTAAGAGAAAATAAGAGGATGCCTTATTTATTTAAAGGTTTGTTACAGTTTTACTAACAACCACATACCTAAAGGAAAGTCGCAAGTAGAGCTCAAAAACTTTTTTCTCTGGGGCAGTGAAGAGTCAGTTGCCAGCCAGAAGGCCCACTGAGCCTGAGCACTTCAGGGTGTGCTTCCTACAGATAAGGACATCCTCCTGCATAACAGGAAAGGGGTCCTGATCCAGACCCCAAGAGAGGGTTCTTGGATCTCGCACAAGAAAGAATTCCGGGTGAGTCTGTAAAGCGAAAGCCAGTTTATTAAGTAAAGGAGTAAAAGAATGGCTATTCCATAGACAGAGCAGCCCTGAGGGCTGCTGATTGCCCAGTTTTATGGCTGTTTCTTGATGATATGCTAAACAAGGGGTGGATTACTCATGCCTCCCCCTTTTAGACCGTAGAGGGCAAGTCCTGATGTTGCCATGGCGTTTGTAAACTGTCATGGAGCTGGTGGGAGTGAAGCAGTGAGGATGACCAGAGGTCACTCTCGGCACCATCTTGGTTTTTGGTGGGTTTTAGCCAGCTTCTTTACTGCAACCTGTTTTTTCAGCAATATCTTTATGACCTGTATCTTGTGCCGACCTCCTATCTCATCCTGTAAATTAGAATGCCATTACCATCTGGGAATGCAGCCCAGTAGGTCTCAGCCTTATTTTACTCAGCTCCTATTTAAGATGGAGTCGCTCTGGTTCGAACGGCTCTGATATAACTGCTGCTCAGCCATTGACGTCGGGAAGGTAGCACAGGCTCATTGCCACCACTGAACCCTCAGACCCCACCCAAGTGTTGCCAGTTGTTCCAATAATGTCCTTTATGGTGAAAGGACCAGATCCATGGTCACATATTGCATTGAATTGTCACGTCTTCTTCTTTAGTCTTCCCTCGACCTACATGACCTTGCCATTTTTGGAGATAATAGTTTAACAGTCCAGTGGGTTCACCTTGCCCGCTGCCTAGACAGAGCTGGTTGATCATGACAGGGGAGTTGCAATGGACAATGGAGAAAGCGTAATTCACACAGAGTCGACTGTGTGGGAGACCAGAGTTTTGTTAATACTCAAATCAGTCTCCCTGAGCATTTGGCGATTAAAGTTTTTAAAGATAATTTGGTGGGTAGGGGCTTGGGAAGTGGAGAGTGCAATGGAGATGGAATCACAGGGGGTCGAAGTGAGTTTTTCTTGCTGTTTTCTGTTCTTGGGTGGGATGGCAGAACTGGTTGAGCCAGATTACTGGTCTGGGTGGTGGTAGCTGGTCCACTGAGTGCAGGGTTTGCAAAATATCTCAAGCACTGATCTTAGGTCTTACAATAGTGATGTTATTGCCAGGAGCAATTTGGGGAGGTTCAGACTCTTGGAGTCAGAGGCTGCATGACCCCTAAACTGTAATTTCTTGTTTTGTTTGTTTGTTTTGTTATTGTTGTTTGGTTTTTTTTGAGACGGAGTTTCACTCTTGTTGCCCAGGCTGGAGTGCAATGGCATGATCTCAGCTCACCGCAACCTCCACCTCCCAGGTTCAAGCAATTCTCCTGCCTCAGCCTCCCAAGTAACTGAGATTACAGGCATGTGCCACCACGCCCGGCTAATTTTGTATTTTTAGTAGAGATGGGGTTTCTCCATGTTGGTCAGGCTGGTCTTGAACTCCTGACCTCAGGTGATCTGCCTGCCTTGGCCTCCCAACGTGCTGGGATTACAGGCATGAGCCACTGCGCCTGGCCAGTAATTTCTAATCTTGTAGCTAATTTGTTAGTCCTGCAAAGGCTGAGTGGTCCCAGGCAAGAAGGGGGTCTTTTTGGGAAAGGGGTTTTATCAATTTTGTTTCAGAGTCCAACCACGAATTGAATTCCTTCCCAAAGTTAGTTTGGCCTATGCCCAGGGATGAACAAGGACAGCTTAAAGGTTAGAAGCAAGATGGAGTTGGTTAGATCTGATTTCTTCCAGTGTCATAATTTCCTGAGTTATAATTTTGCAAAGGTGGTTTCAATAGGACACTTGCTTTGTAGCCTGCACTTTGGTTTTCATTTCTCTGATGTGCCCTCACGGTTAGGGCCAAGTGATGCATCTTTAGTGGGAATAGCTCAGGAGTAGTGCGGTCTTCTTATTGTATTATAACACATGCGGTGGCATTTGTTGGCTCAGCTTCTACACTGTAAAGTTGCTCTTTTTGCCTCTTAATGAATATGTATCTTGAGGGAGATACTAAAAAAAATCCCTTTCCTCATCAAATTCTGCATGTGTTCAGTATGGATTCATGGCTTTCTATTTTATCCACTAGGTTATAATCTGTTGCCATCTTTATTTTAATACTCAAATTCTCCCATATTCAGTGACCACCTCAAGCTGACTTCTGTATCCTTTTGACACATCTCAGTCATTCTTTGAGCACTTCCTTTTTTGCTGAGATGGGTACATGTTCTAGGCCCACCCTGTGCTTCCCCTGTCTAGTCTGGAATCAGCCGTTTCTCAAAGGAGCTTTTGGTGGAGAATGGTGTTTAGAAACCAAGATCTGGATAGCAGGTGTGCTCGCTGTGATTGGGCTATTGCTGCTCCCAATCCTCTAGATAGCCAGAACAACAACATAAAAACATGTATGTTTGGCTGGGCACGGTGGCCGATGCCTGTAATCCCAGCACTTTGGGAGGTTGAGGTGGGTGGATCACCTCAGGTCAGTTTGAGACCAGGCTGACCAACATGGTGAAACCTTGTCTCTACTAAAAATACAAAAAAATCAGCAGGGTGTGGTGGTGCATGCCTGTAATCCCAGCTACTTGGGAGGCTGAGGCAAGAGAATCGCTTGAACCCGGGAGGTGGAGGTTGCAGTGAGCCAAGATCATGCCACTGCACTCCAGCCTGGGCGACAGAGTGAGACTCTGTCCCCGAAAAAAAAAAGAAAAGTATGTTTATTTCTGTATGTTTTTACTCACACCAAAATACCTTCAATTCCAGCCCAGTACCACAGGACTTATTCTAGTTTTCTCTCTTTTCATATTTGTATCTCCTTTCTCTGACAGTGAGACCATGGCTCCCATTATTCTAAGTATACTGACTTATTTGACTAATCCCCTGTAGATGATCAGTCTCTCCTGCCTTCTCCCCCACCACATGTGGACACCCTCCTCACCCTGCCTGGCCCTGACACCCCGTGCTGGGTCTTCAACATGCACAGAGGCCCTCCTGACCCCACTCGGGCTCTGATCTTCCACACCAGACCACCCCTTCACACGGGCCCCCTCCTCCCACATTTGGGCTCCGAGTCCCCAGGCTGAGCTGCCCTTTACCTTGCTTGAACTCTGACACCCCATGCCAGGTCTCGGCCTTGCGAGGACACCTTTCTCACCTTATGCTGGAGCTCCCTGGCACAGACTGCCTTGCACTGTGCTGGACTTTGCCTGCTGCCTGGATGCACTCCTCACCATGCCTGGGCCCTGAAATCCCACTGCAGGCCATTCTCACACATGGATGCTTTCCCTACCCTGCTTGGGCCCTCACTCCCATGCTGACTCCCTCTCCCCCATTGTATTAATCCATTTTCATGCTGCTGATAAAGATATACCTGAGGCCAGGCGCAGTGGCTCATGCCTGTAATCCCAGCACTTGGGAGGCAAAGGCGGGTGGATCAACTGAGGTCAGGAGTTCGAGACCAGCCTGGCCAACATGGTGAAACCCTGTCTCTACTAAAAATACAAAAATTAGCTGGGCATGGTGGCAGGCGCCTGTAATCCCAGCTACTTGGGAGGCTGAGGCAGGAGAATTGCTTGAAACTGGGTGGCGGAGGTTGCAGTGAGCCTAGATTGCGCCATTGCACTCTAGTCTTGGGGACAAGAGTGAGACTTCGTCTCCAAATAAATAAATAAATAAAAATACATACCTGAGACTGGGCAATTTACAAAAGAAAGAGGTTTAATGGACTTACAGTTCCATGTGGCTGGGGAGGCCTCACAATCATGGTGGAAGGTGAAAGGCATGTCTCACATGGTGGCAGACAAGAGAAGAGAGCTTGTGCAGCGAAACTCCCCTTTATAAACCAGATCTTATGAGACTTATTCACTATCATGAGAACAGCACGGGAAAGACCTGCCCTCATGATTCAGTTACCTCCCACCAGGTCCCTCCCACAACACGTGGGAATTCAAGATGAGATTTGGTTGGGGACACAGCCAACCCATATCACCCATGCCTGGATGCCCTTCTCATGCTTGGGTTCTGTCATCTGCACCAGGCCTTCTGCTGCCCGTCTGTCTTACCCACCAGGACTCTGACTCTCCACGCTGGGCCACCTCTCTTCTCCAACACTGCTATGGATTGAATGTTTATGTTCTCCCCAAATTTGCATGTTGCAATCCCAATCTCCAATGCCATAGTATTAGGAGGTGGGGGCCTTTGGGAGGTGATTTGGTCATGAAGGTGGAGTCCTCACAGCTGGGATGAGTGTCCTTCTATAAGAGGCTCCAGTGAGCTCCCTCGCCCCTTCCACCATGTGGGGACACAGCGAGAAGATGCTGTCTATGAACCAGGAAACCGGCCCTTGCCAGACACTGAATCTGCACTTTGATCTTGGACTTGCAGCCTCCAGAACTGTGAGAAATAAATGTCTATCGTTTATAAGGCACTCGGTCCATGGTATTTTTGTTAAAGCAATCTAAACGGACTAAGACAGACACCTACCTTGCTCTACCAACCCTTCATGATATTAGAACTGAATTGTTCAGGAAGGAACAAAAAGGGAAGGGAAAGAGAAAGGGAAACAGAAAGGAAACAAGAGGAAGAAGAACGTGAAGTAGACAGGGAGACCATTTGCTTTTTCTTAGCTTCCCTTTTTTGTTATACCCTATTATCTGTCATCATATCAGACCTCACGTTACATTGCACAGGCGCCCCCAGCTTAGCCACCTTCCCCATCCCTCTCTTCTGTTCACACTTCCACTCCTCCATCTCCCTCCTTCCCCAGATCCAATGATCTATCCATCTTGGCCTCAGCCCTCTTGGAATCAGCTCCAGAGTGTGCAGGTCTGGACTGTCCAGTTTGTCAGCCTCATTGAGAACCAGTTATCTGAAAAGAATGAGGAATTTTAACTTCTCTCTAGAGGATAGTGAAGACATAGGACATGTGATACCTCAGATGTAATACCCTGTGATTATGAGACTGTTTCTCTGCAAGGGCAAATAGAGATAAACATGTCCTTTTAAGGTTTTTACCAGTTTTTAAAATGATAGCTAGCATTAGTATTTATCTTTTTTTTTTTTTTTTTTTTTTTTTGAGGCAGGATCTCCCTCTGTCGCCAGGCTGGAGTGAAGTGCTACAGTCATAGCTCACTGAAGCCTTGAACCCCTGGGCTCAAGCAATCCCCAAGGTTCCTGCCCCAGCCTTCCAAGTAGCTGAGACTACAGGTGTGTGCCACCACACCTGGTTAATTTTTATTTTGAATTTTTTTATAGAGAAGGGGTCTTGCTATTTTGCCCAGGCTAATCCCAAACTCCTATCCTCAAGCAATCCTCCTTCCTTGGCTTCCCAATGTGCTGGGATTACAGGTGTGAGCCACTGTGCCCAGTCTAGTATTTCTCTTTGATTCAGATCGTTTTCATTTCAGTAAGTGTAGATATTCATTACTTCAGTATTATATCAATTCAACATTCCTAAAACTAATTAAGAATGTTGGAAAAAACACAACTAAATTAATACTAAGACTTACTACAGACTCACTTTTTATTTTTATTTTATTTTGTTTTTGAGACAGTCTGTCACCCAAGGTGGAGGGCAGTGGTGTGATCTTGGCTCACTTCAACCTTTGCCTCCTGGGTTCAAGCAATTCTCCTGACTCAGCCTCTTGAGTAGCTGGGATTACAGGTGCCCACCACTATGCCTGGCTAATTTTTGTATTTTTAGTAGAGCCAGGGTTTCACCATGTTGGCCAGGCTGGTCTCGAACTCCTGACCTCAGGTGATCCACCCGCCTCGGCCTACCAAAGTGTTGGGATTACAGGCGTGAGCCAGCACACCCGGCCTATTAGAGACTTTAAGAGTAGAAATATACCCCCAGATTTCTGTTAGCATTTCAAAAGGAAGCTTGAATCAATACTATTTGCTTCCACTAGAATTAATTCATAAACAAAACCAAAAACTCTCAAAACAATTGAGCCTGTAATTTATTTCCGTTGAAATTTTAATTTTACATTACATTGGCCGGGCGTGGTGGCTCATGCCTGTAATCCCAGCACTTTGGGAGGCCGAGGTGGTGGATCACCTGAGGTCAAGAGTTCGAGACCAGCCTGGCCAACATGGCAAAACGCCGTCTCTACTATAAATACAAAAATTAGCTGGGCGTGGTGGTGTGTGCCTGTAATCCGAGCTACTTGGGAGGCTGAGGCAGGAGAATCTCTTGAACCCGGGCGGCAGAGGTTGCAGTGAGCTGAGACTGCCCCACTGCACTCCAGCCTGGGCAACAGAGGGAGACTTTGTCTAAAAAAAAGAAAAAAAAATGGGTTACATTTATCCACCACTCACATGTTCAGTTGGGAAATGGTATGTGTTAGAAATTTTAAAAATAGAAGTAAGACCAGGACAACCACAGAAAGTTCTAACACAAAAGTATTAGTCCGTTCTCACACTGCTATAAAGAAATCCCTGAGACTGGCTACTTTATAATAAAAAGAGCTTTAATTGGCTCACGGTGCCGCAGGCTGTGCAGGAGGCATGGCTGGGGAGGCCTCGGGAAACTTATCATCATGGCGGAGGGCGGAGGGCGGAGGGGAAGCCGGCACATCTTACATTCTTACATGCCTGGAACAGCAGGAAGAGGGGTCAGGGAGGTGCTCCCCCCACTTTTTTTTTTTTTTTTTTTTTGAGACGGAGTCTCGTTCTGTCACCCAGGCTGGAGAGCAGTGGCGCGATCTTGGCTCACTGCAACCTCCGCCTCCCGGGTTCAAGCGATTCTCCTGTCTCAGCTTCCTGAGTAGCTGGGATTACAGGCAGGCGCTACCACACTCAGCAAATTTTTGTATTTTTAGTAAAGGTGGGGTTTCTCCATGTTGGCCAGGTTGGTCTTGAACTCTTGACCTCAGGTGATCCACCCGCCTCGGCCTCCCAAAGTGCTGGGATTACAGGCATGAGCCACCGCGCCCGGCCAGGTGCTACACACTTTTAAACAACCAGATCTCACAACAACTCCCTCACTATCACGAGAACAGCGCCAAAGGGGAAACCAACCCTATGATTCAATCACCTCCCACCGGGCCCTGCCTCCAACATTAGGGATTACAATTTGACATGAGATTTGGGTTGGGACACAGATCCAAACCATACCAACAAGCATCCAGAGCCTTGCATGGACTAAAATGTCTCCATCCCCGGCTTCTATTCTGGGGTAACTGCATGAGCACCTCAGAGATCAAACATCTCGAAGATGAGAGTGGCCTCATTTAGAAATCTGTGGCCATGTCCCAGTGAGATGTGCTTTCGGCAGGTATCTCAGCCAAATGACAACACTGGTATTTTATTTTATTTTATATTTTTAGGGAGAGGCTCTCACTCTGTCGCCCAGGTTGGAGCGCAGTGGCACGATCATGGTTTGCTACAGCTTCAAACTCCTGGGCTCAAGTGATCTTCCTGTCTCAGCCTCCAGAGTAGCTAGGACTACAGGCACACCACCACCTTGGCTAATTTTTAAAGTTTTTGTAGAGACTCAGAATATTGGGTCTTATTATGTTGCCCAGGCTGGTCTTGAACTCCTGGCTTCAAGCCATCCTCTCGCCTTGGCCTCCCAAAGTAGTAGGATTACAGGCGTCAGCCCCAACTCATGGCCAACATTAGTATTTTAGCATTTATTTCAGTATCAAAGTTCCACTTTAAAAAACATCAGTATAGGCTGGGCGTGGTGATTGATGCCTGTAATACCAGCACTTTGGGAGGTTGAGGCTGGCAGATTACTTGAGCTCAGGAGTTCAAGACCAGCCTGGGTCACATGCCAAAACCCCGTCTCTACAAAAAATACAGAAAATTAGCCAGGTGTGGTGGTGTGCTCCTGTAATCCCAGCTACTCAGGAGACCGAGGCAGGGGAATTGCTTGAAGCTGGGAGGTCGAGGCTTCAGTGAACTGAGATTGCGTCTCTGCACTCCAACCACCTGGGTGACAAACCAAGACCCCCTCTCTCTCTCTCAAAAAAAAGGGGGGGCTATTTTGGCCAGGTGCGGTGGCTCACGCCTGTAATCCCAGCACTTTGGGAGGCTGAGGTGGGCAGATCACTTGAGGTCAGGAGTTCAAGACCAGCCTGGCCAACATGGTGAAACCCCGTCTCTACTAAAAATACAAAAATTAGCCAGACATGGTGGCACGCACCTGTAATCCCAGCTACTCGG	C	24	PASS	SVTYPE=DEL;END=8190873;SVLEN=-8468;SUPPORT=20;STD_SPAN=1.23;STD_POS=1.03	GT:DP:AD	0/1:71:51,20
1	8204080	svim.DUP_TANDEM.10	N	<DUP:TANDEM>	27	not_fully_covered	SVTYPE=DUP:TANDEM;END=8210850;SVLEN=6771;SUPPORT=22;STD_SPAN=4.5;STD_POS=2.28	GT:CN:DP:AD	./.:2:.:.,.
1	8361490	svim.DEL.44	CAATATCCTGTAGCTGGTCGGGATTCATCAATAACCTATAGCTGGCTGGGATTCGTCAATATCCTATAGCTGGCTGGGAT	C	49	PASS	SVTYPE=DEL;END=8361569;SVLEN=-79;SUPPORT=40;STD_SPAN=1.19;STD_POS=0.77	GT:DP:AD	0/1:65:25,40
1	8381816	svim.INS.72	T	TGCAGGTGTGTGTTTATTGGCTGTGAGCGTGTGGGTGTGAAAAAACAAAAAACAGATATATATAAATAAAACTTTTATAATTTAAAAAAAATATAAATTAAAAACTAAAAAAATTTATTTAGCATAAAATATCAATTTTGATATTTACACACACATTTTGGGAGGCTGAAAAACTTCCGAAAACAACACAAGTGATGTTTCAGACAAAGTTTCAATTTTATACTAAATAAAAAAATATAAATGTTCTTCTTCTTCTTCTTCTAGAGATTAAAAGAGAAAGAAATTATTATATATATAATAACACACTGTATTTTTAATCCCAAGGTCCAGGTGGGGGCTCCCACAACTCACCCCATCTGGAGGGTCTCACCCTGTCTGGAGGTGAATTTTTTTTTTTTTTTTTACTTTTTGATTTTTTTTTTTTTTTTTCATCCTTTTTGTAATTATTTTTGTGTGTGTGTGTGTTTTTTTTTTTTAGTGTGTGTGTGTCAATACTAAAAATTAAAAGTATATATATATATATAAACACAAGAAAGAAAGAAAGAATCAAAAAAAAGTGTGTGTGTGTGTGTGTGTTTGTGTGTTCCAGCCTGGGCAACAAGAGCGACACTCTAGCTTAAAATAAAAAAGAATCAAGCTACCTTCAGCTACTCAGTAGGGTGAGGCACGAGAATCGATTGAAACTAGGGGGTTGGAGGTTGCAGTGAGTTGAGATTGCACCACTGCATTGTATACAAAAACTTAGCCAGGTGTGGTGGCATGTACCTGTGGTCCCAGCTACTCTGTAGGCTGAGTCAG	23	PASS	SVTYPE=INS;END=8381816;SVLEN=797;SUPPORT=19;STD_SPAN=4.74;STD_POS=2.37	GT:DP:AD	0/1:41:22,19
1	8446609	svim.INS.73	T	TATAAACCCACTCTGGGAGGCTGAGGCGGGCGGATGACCTGAGGTCAGGAGTTTGAGACTAGCCTGGCCAACATGGGAAGCCCCGTCCCTACTAAAAATACAAAAATTATCCCCTTAATGAATTGTGTTGAGTCTGTTGGCAGCTGACCAATTCATAATCACTAAAAAACAAAGTCTTAATCAATAAGATTAAAAAATAAACTTATAATTACCCTGTGTGTTAATTTTTTAGGCAGGAGCCTGAGCCTGTTCTTATTTTCCTATAATTCTTTTTTTTAACGTCCGGGAGGGAGGTGGAGGGGTCAGTCCCCCGCCCGGCCAGC	31	PASS	SVTYPE=INS;END=8446609;SVLEN=322;SUPPORT=25;STD_SPAN=4.23;STD_POS=2.23	GT:DP:AD	0/1:42:17,25
1	8493610	svim.BND.15	N	]1:113003148]N	1	PASS	SVTYPE=BND;SUPPORT=1;STD_POS1=.;STD_POS2=.	GT:DP:AD	./.:.:.,.
1	8501969	svim.INS.74	G	GATACACAATATATATATATACATATATATTAAATAAATAAATAAATAAATCTCCCTTGATATTATCTTACACTTAATTCTTAATGTTCCCCTCCATTATATTTATTATATAAACATATAACATATATATATATATACATATATATATATATATATTTTTTTTTTGTAGTAGAAGAAGCAATACTTATCCTCACTACCATCCCCACCACCATTTCCACCATTCCCACCACAGTCACCATCACCCCCACCATCCCCATCATCATCCGCACCATCCCCACCATCCCCACCACCATCTCCATTACCATCCCCACCACCATCCCCATTACCATCCCCACCACCATCCCCATTACCA	19	PASS	SVTYPE=INS;END=8501969;SVLEN=351;SUPPORT=16;STD_SPAN=4.5;STD_POS=2.25	GT:DP:AD	0/1:47:31,16
1	8550457	svim.DEL.45	AGAGAGCTTCCTACGTACAAACAATCCTGCCACTCCAAGTATTTACCTGAGAGAACTGAAGATAAATGTCAACATAAAGACTCATACAACAATGTTGAAAAAACTTTTATTTATAATGGCCAAAAGCTTATAAACAACCAGAATGTTGTTTAACAAGGTTAAAGAATATGAAAAAATTGTGAATATGCATATCCATACAAGGGAATACTTATCAATAAAAAGGGGATGAACTATCGATACATGAAACACAACTGGCTCTCAAAATCCTTATGCCCAAAGAAGTCACACAATATGATTCCATTCCTGTAACATTCCGCGAAATGCAAACTACTCCAAAATGATTTTAAAAAAATAAAAAAAACATTGAAAACACGATACTTCAATGGCTATCTGAGGCTGGAAGCAGAAAATGATTATAAGAGGCCATGAGGCAACTTTTGGGGGTGTTGGAAATGTTTTGTATCTTGACATTATAGTAGTTTCACAGATTTATAAGTAGTTTCACAGATTTATATATCTGAAAACCCTCAAATTTTTTACTTTGAAACAGAGCAGTTTATTATACATAAATCTTACCTCAATAAGTTGT	A	38	PASS	SVTYPE=DEL;END=8551045;SVLEN=-588;SUPPORT=31;STD_SPAN=1.09;STD_POS=1.22	GT:DP:AD	0/1:51:20,31
1	8706086	svim.DEL.46	ATACAACTAAGAGAACTGAGGAGATGTCACTCAAATGTGAAACACCTGAACCTGAGTCTACCTAACAACAAAGCTCTCAAATGTGAAACACCTGAACCTGAGTCTACCTAACAACAAAGCTCTTCCTGCCTGTTACAGGATGAGTTTGTCCTTCCCAAAATTCGTATGTTGAAGTCTTTAC	A	68	PASS	SVTYPE=DEL;END=8706266;SVLEN=-180;SUPPORT=55;STD_SPAN=1.22;STD_POS=0.98	GT:DP:AD	0/1:73:18,55
1	8966706	svim.BND.16	N	]8:124831783]N	1	PASS	SVTYPE=BND;SUPPORT=1;STD_POS1=.;STD_POS2=.	GT:DP:AD	./.:.:.,.
1	8966953	svim.INS.75	A	AACCTCTTCTTAAAGCCATTTTTAACTGTATACAAAGTGAAGGGACAGGTATTTTCTAAAAAGTTTTTTTTTTTT	1	PASS	SVTYPE=INS;END=8966953;SVLEN=74;SUPPORT=1;STD_SPAN=.;STD_POS=.	GT:DP:AD	./.:.:.,.
1	9595456	svim.DEL.47	GACCAGCCTGGCCAACATGGTGAAACCCTGTCTCTACTAAAAATACAGAAAAATTAGCCAGGCATGGTGGCACGTGCCTGTAATCCAGCTACTCGTGAGGCAGAGGCAGGAGAATTGCTTGAACCCAGGAGGTGGAGGTTGCAGTGAGCTGAGATCATGCCACTGCACTCCAGCCTGGGTGACAGAGTGAGACTTCATCTAAAAAAATAAATAAAAATAAATAAAATAAAATAGAGATGGGGTCTTGCTATGTTGCCCAGGTTAGTCTAGAGCCGAAATGATCCTCCCACCGTGGCCTCCCAAAGTGATGAGATTACAGAGGTGAGCCACCACACCCAGCCTGTAAAAATAATTTTTTTCTTTTTTGACACGGAGTTTCACTCTTGTCACCCAGGCTGGAGTGCAATGGCATGTTCTCAGCTCACCACAACTCCCACCTCTTGGGTTCAAGCCATTCTCCTGCCTCAGCCTCCCAAGCAGGTGGGATTACAGCCGCCCACCACCATGCCGAAGTTAATTTTTGTATTTTTAGTAGCAGCTTATGGGCCAGGCTGGTCTCAAACTCCTGACCTCAGGTGATCTGCCTGCCTCAGCCTCTCAAAGTGCTGGGATTACTGGCGTGAGCCACCGCGCCTGGCCTAAAAATAATTTTTAAAATTTTTATATTAAAATTGCTGCTAGCAAAACCTTTTTTTTTGTATATTGACCTTATTTCCTGTGATCTTGCTAAATTCACTAATTAGTTCTAGTAGTTGTTATATAGATTACTTAGAATTTTCTAGTAAACAGTTACATCATCTATGACTGAAGACAGTTTCACTTCTTTATGATCTTTACACATTTTTTTTTCTTGCCTTACTGCACTGACTAGGGCCTCTAGCACAACATTGAGTAAGTGGTAACGGCAAATATCTTTGCTTATTGCCAATCTTAGGGGCAGGTGGTCAGTTATTTAATGTTGTGTGTGATGTTAGCTATAGGTTTGGGGTAGACGCTTTATATCAGATAGAGGAATTCCCTCCTGTTCCTTGTTTGCTGAGAGCTTTTTTTCATGAATAGGTGTTCAGTTTTTTCAAATGCTTTTCTGCATCAATTTACATGGTCATCAGGTTTTTTTCCATTATTCTCTCTTTCTCTTTCACTGTTTTTTTTTTCTTTTTTTCCTTTTTTTTTTTTTTTTTTTTTTTTTGCTGTTGACACAGCCCCAGGAGGTCCTGGGAACATGTGTCCCTGTTATTCTCTTAATATGCTGAATTATATGGATTGATTTTTTGAATGTTAAACCAATCTCTAATTCCTGGGCATCTCTCATTTCGTCCTGATGTATTATCCTTTTTCTATATTGCTGGATTTGATTGCCAATGTTTCATTAAAGGTTTTTATCTATTGGAATCTCTGTTGTATACCCAGTACATGGCCATGGCCAATGCCTGAGCTGGTGTCAGAGGAGCTCTAGAAGTCTAGGAAGGGGGCCATCCTAGTCAGGGAAAATAGCAGGTTCAAGCCAGGCGTGGTGGCTCACACCTGTAATCTCAGCACTTTGGGAGGCCAAGGCGGGCGGATCACCTGAGGTCAGGAGTTCGAGCCCAGCCTGGCCAACATAGTGAAACCCTGTCTCTACTAAAAATACAAAAATTAACCAGGCATGGTTGCGGGCGCCTGTAATCCCAGCTACTCGGGAGGCTGAGGCAGGAGAAACGCTTGAACCCAAGAGGTGGGGGTCGCAGTGAGCCGAGAACGCACCATTGCACTCCAGCCTGGGCAACAAGAGTGAAACACCGTGTCAAAAAAAAAAAAAAAGAAAAAACCAACAAAAATTAGCCAAGCATGGTGGCATATGTCTGTAATCCCAGCTACTCAGGAGGCTGAGGCAGGACAATCGCTTGAATCTGGGAGGTGGAGTATGCAGTGAGCCAAGATGGTGCCACTGCACTCCAGCCTGGGTGACAGAATGAGGCCTCCTCTTAAAATAATAGGCCAGGTGCGGTGACTCACGCCTGTAACCCCAGCACTCTGGGAGGCTGAGGTGGGCGGATCACGAGGTCAGGAGTTTGAGACCAGCCTGACCAACATGGTGAAACCCTGTCTCTACTAAAAATACAAAAATTAGCCCAGTGTGGTGGTGCATGCCTGTAATCCCAGCTACTCAGGAGGCTGAGGCAGGAGAATTGCTTGAACCCGGGAGGCAGAGGTTGCAGTGAGACGA	G	13	hom_ref	SVTYPE=DEL;END=9597661;SVLEN=-2205;SUPPORT=11;STD_SPAN=1.18;STD_POS=1.17	GT:DP:AD	0/0:60:49,11
1	9684006	svim.BND.17	N	N[hs37d5:8199868[	13	PASS	SVTYPE=BND;SUPPORT=11;STD_POS1=2.02;STD_POS2=1.04	GT:DP:AD	./.:.:.,.
1	9684006	svim.INS.76	G	GTGCAGCATCCCCTATGGGAGCTGAGAAAGTCCAGTCCTGAGATGGGACACGGCTGCCCAGAGGTGTGTGGTTGGGCCCTGACAGCAGTCTCCCAAAATGTGACTATATTGCCAGGCTCAGTTCCAGGCAATGCTGAGAAGTGCCCAATACAGCGAGGATGCACCTGGAGCCCATCCTGTCTAATGGACTCTGATCATCCCGCATCCGCTTGCCTCTCCTGCATATCGGCCACCACCCCTTCTCTTTTCCTCATTTCTCCATCGTGTCTGACCCAGAGGCTGTGACCCTCTCTCCAGCCCCAGTGGCCCTTCTTTTCCCTTGTCCTGTCAGAGGCCCTGAGCAAGACTTCCCAGATCCAGCCACATGCCTGGCTGGTCCACTTACTAATTGTGTTGCTCTGCACTGCTGGGGTGGTGCCAGAGGCAATGAGGGTGACTGAGGGCCCCACAGGTGTCCAGCTTTGCCATTTACCCCACCCCTAGCCTCAGGGGGTTCTCATGGCTGTCAGCCAGCAGCCCTGGCTTGGGGCACCTGGCTGTCCTCCTCCCACTGTTCTGACTCAGCCTCACCCACCTGTCCTCTGTCCGTGGTGCTGACCAAGCCAGCAGGTAGCAGGTCCCCAGAGGGTACAGCTGGGCTTTGGGGACCCACAGAGGCTCCTCTGCTGAGGGGTCCCAGGTGAGTCACTGCCCCTGGTTCTACATCATCTGCTGTCCTCTTCAGCATCATCCACCCCACCCCAGGCCGGCTCCATGCAGATGCATCCCCGAGTCACCAGTCTCAGGGCCCTCTGTTGTAGGCTGGAGATTACTGTACCTTCTGTACACTTATACCTGTAGGAGCATGTCATGTCATGTATATATTGAGAGGAGAATATATAAACTTTCTTTGAGAAAAAAACCTGAAAAAATTTTGTCTAATATTAAATAAATATTTGCTGTTCTGCAATTTTATATAATATCACAATTTAAACAAACAAAAACACACACACACACACAAATAGATAGATGATACACCTGACGAAAAAAAATCATATCTTCACAAAGAAAAAGATAAATCTCTACTATATATATATATATATATATATAATAGGAATGGTACTGTGTAAATAGAAAAAAAAATAAACTTCCTTCAATAAAAAAAAAAAAATATGTATATGTACACACACATATATTAATAATTTTTATTAAATAGCAGCACGTTTTTTTTTTTAAAATATTACACACATGAAAAGCCCATTTCTTTCTCAAAAGGGCCACGATCCCTCTTGCTGTCCCAGACCACCAGAGCTAACATTTGGTTCCGGTGAAATGGAAACCTCGAAATGACGAAGGAGTATGTACATATACGTGTGTGTGTGTGTTTTAGTGTGTATATATATATAATATATGTAATGGAATTAAAAGAGCAACAAAAAGTGTGTGTGTGTACACAAAAAAGTTGTGTGTATATTAAAAAAATCAAAAAAAAAAAAAAAAAAAAAAAAAAAACAGAATTCAGTATACTATATAC	7	hom_ref	SVTYPE=INS;END=9684006;SVLEN=1512;SUPPORT=6;STD_SPAN=10.21;STD_POS=6.54	GT:DP:AD	0/0:42:36,6
1	9762595	svim.DEL.48	TGAGGCAGAGTTTTGCTCTTGCTGCCCAGGCTGGAGTGCAGTGGCGCCATCTCGGCCCACTGCAAACTCCGCCTCCTGGGTTCAAGCGATTCTCCTGCCTCAGCCTCCCGAGTAGCTGGGATTATAGGCATGTGCCACCATGCCCGGCTAACTTTTGTATTTTTAGTAGAGACGGGGTTTCACCATGTTGGTCAGGCTGGTTTCGAACTCCTGACTTCAAGTGATCCACCTGCCTCAGCCTCCCAAAGTGCTGGGATTACAGGCATGAGCCACCGTGCCCGGTCAGGGAAAGAACTTTCTAAACACTAGAAGCTTCTAAAAATGGAAGTGCAGCTGCAGTAATGAAAATAGATGTTTTTAGCTGTAAGCGGCCAAAAACTCAGCTCAAACTGCTGTAAGTTAAAAAAGAAAAAAGGCTGATGAGACTGAAGAGTCCAGGGATAGACTGTAGCTTCAGGCATGGCTGGATCCAGGGAATCAAAGTTCGTCCTCAGGACCCAGGCTTGTACTGTCTGCTTTAGCCCCACTTTCCTCTGTGTTGGTCTCTTCTCAAGTTCTGCCCCTAAAGACAGCAAACAGTTGCTAGCAGCTCTAGGTAGACAGTCTGTCGTTTCTGCTACCCCAAGAAGAAGTCCCAGAGAAGCCTAGATGTCAAAACCCACTGGACTGACTTGATAGTCATATGGCCATCCTGGAATCCTATAGTCAGGGAGATAACGTGTAGTGATAGGCTGCGCCTAAGTCTCATTCCCACCTCCAAGCCAATCCCCATGGCCTGGGCAAACTCAGGCCCCTGATTGGCTGTGTCTGAGTCTCAGGCTATCCAGGGAGCTAGGGGTGAAGTCAGCTTATCCGAACCACTTGGACTGAGTGTGTTGAGTTTTTGAAAAGTCCCCAGCTCCCAGATTAAAAAAAAAACCAACAAAAACGTAAAGTTACTAGCACCCAGAAGCCTCCCATGCGCCCTTCTAGTCACTCCCCCAAACCTGGGGTAACCCCTATTTCTTTTGCCACCATAGATTTATTAATTCTGCCTGTGTTTGTTTCTTTGTACAGTTGGAATCATGAACACATATTTTTTTTGTGGGCAGCTGCTTTTGCCCAGCTTTATGTGTGTGAGAGTCATCGATACTGTTGTGTGGACTTGTAGACTGCTCATTCTCATTGCTATATAACATTCTGCTCAGAAAGAGTATCACACATTATTTTGCCATTCCCCATTCTGTTGATGTGCATTTGGGAAGTTTCCACTTTGGAGCCATCATGAATAGTGATGCCATAGACACTCTTGCCCGTGTCTTTTGATAAATATACATGTATTTGCATTTCTCTGGGGTGTGTACTTTGGAGCGGAATTGCTGGGTCCTAGGGCATAGGCATGTTCAACTTTAGTAGATATTGTCAAACAGTTTTCCAAAGCAGTTGTACTGGTTTGCGTTCTTGGGGCATTTCTGAAGTCCCTGTACTCACTGGCATCTCTGTCCTGTACATATCAGAGAGCTATGGTTCTGGGCTTCATTCAGGGAAGAGTTAGGGCTGGTTGGCCACTGTGCTAGAGAGAGGTTCTTAGCCCAGAGAGACGGAAGGCACTTCCACTTTCTCCTGTCCTGTCTCACTGGTGACAGGACCTGGCATTTGATGTCCTGTGCAGACCAGTCTGATACTTTCTGTATTAGGAATGAGGTTTTCTGTGAAAGTATTTCCCTACATCCCATTTAGGTAAGGTGTAGTTGAAGACTTCATTTCCAGAGTGCTAAGGGGCAGGAGAGTGAGGGGTGTATTTTCCTGGAACCCAGGCTGTGGGTTGGAGTCCCTGGGAGCTCATGCCTCATGTGCTCATCTTGGGCCTCACCAGACTGAGTGGCCAAAGATACCCCTGACTTTCAAAGCCCATGGTCAAAGCCCATTTCATGTCATAAGTGGATTCTCCAGGATTCCTGACTCTCTCCCAAGTTGTTTTTTTGTTTTGCTTTGTTTTGTTTTGTTTTGTTTTTGAGACAGGGTCTCACTCTATTGCCCAGGCTGGAGTGCAGTGGCACAATCTCAGCTAACTGCAACCTCCACTTCCCTGGCTCAAGCAATCCTCCAGCCTCAGCCTCCCAAGTAGCCGGGACTACAGGCGTGAGCCACCATGACCGGCTAATTTTTGTATTTTGTGTAGAGACAGGGTTTTACCATGTTTCGCAGGCTGGTCACCAATGCCTGAGCTCAAAGTGATCCACTGGCCTCAGCCTCCCAAAGTGCTGGGATTACAGGCGTGAGCCACCACGCCCAGCCGGTCCCCCAAGTTTTGAAACAAAAGGAAGACTTTGGCTTGGCCATTCTCAGCAAGAGGAACCCAAAGTAGGATGTGGTTTTGCAATTGGAGGAAGTGGCGACCAGCAGTGGCAGTGCCTAGAGATGTGCAGCTCTCGCTCCTCAGGGCAGCTGGGGTCCAGCTGACGGTGAGGCCTGGGCCCAGCCGGCGCTGCCACCCAATCAACACCTGCCTTCAACCAAATATTTCTTTTCAACTGTTTTTACAAGTCTTTAAAATCCAAGAGAATGTGATCTTTAAGTAGAGAAGTCTTTGCTTAAAGAATAAAAATCATAAATCATAAAGGCAAAGATTGATAATTTGACCGCATCAACATTAAAAACTTCTACTCACCAGGCTGGGCATGATGGCTCATGCTTGTAATCCCAGCACTTTGGGATACTGAGGCCAGTGGATCACTTGAGCCCAGGAGTTTGGGACCAGTCTCTACTAAAAACATATATTTTTTTAAAGTCTCTATTAAAAATACCAAAAAAAAAAAAAAAAAAGGAAAAAAAAAAGGGTGTAGTGGCATACGCCTGTAGTCCCAGCTACCTGGGAGCCTGAGGTTGGGAGGATCACCTGAGCCTGGGAGGTTGAGGCTGCAGTGAGCTGTGATTGCGCCACTGCACTCCAGCCTGGATGACAGAGTGAGACCCTGTCTCCTAAAACAAAACAAAACAGCAACAACAAAAAACCTTCTACTCACCAAAAAGACACCATAAGCAAAGCAAAAAGATGACTCAGATTAGAAAATATTTCCCGCTCATTCAACCAACAAAGGAATGGAATCTAGAATATATAAAGAAATCCTACAAAGCATTAAAAAAGATTAAGTAACCCCACAGGAAAATGGGCAAAGTTTATAGTAAGTAGGCTATTTGTAGAAAATAAAGGTTTTATGGAAAATCAGGGAAATGCAAATTAAAACGAGATAATTTCATTCACATCAAATTGGCAAAAATGAGTAAATTTGACAATACCAAGTGTTGACCAATATCTGGAGATTGATCTCCATACCACAGTTCTGAGATTGCTGACGGGCACCACCGTCTTGAGGACAGTGTGGTGATATTTAGTAAAGTTAATGGTGTGGTTATACCGATCGTAGGTTATGCCACATGTGTCTCTTGAGCACTTGAAATGTGGACAGTGTGAGGAATGGAATTTTAAAACATTTAATTTAATTTAAAATTGCTGTTGATTCATTTATTGG	T	21	PASS	SVTYPE=DEL;END=9766106;SVLEN=-3511;SUPPORT=17;STD_SPAN=2.77;STD_POS=1.2	GT:DP:AD	0/1:64:47,17
1	10195940	svim.DUP_TANDEM.11	N	<DUP:TANDEM>	47	PASS	SVTYPE=DUP:TANDEM;END=10200574;SVLEN=4635;SUPPORT=38;STD_SPAN=1.58;STD_POS=0.94	GT:CN:DP:AD	./.:2:.:.,.
1	10396488	svim.INV.5	AGCCACCGCACCCGGCCTGAAACCGATTCTTTATTGACTAGTCTCATTTGAGCTGAGGAAGTTGATAAATCTACATGAATAGAGTGCGAAGCAGCCCATGCCGTGTTACTACTTTGGTATCATTCTCTCATGCCAAAGACTTGAGTTTATAATCCAGCAAGAGCTTTTTCCCTCCCTCCCCCTGTGTAGTCTCACTCAATTCTTGCTAATTTTTTTTTCTGCTTTAGCGGATGAAGAAGCTCCTGATTATGGCTCTGGAATTCGACAGTCAGGAACAGCTAAAATATCTTTTGATAATGAATACTTTAATCAGGTGAGAAACCGTCAGGAAGAAGGAAAACCCTGTGGAAAGAGAAAGAATGTTCAGCATTGGAGATCAGTTCTCCTGTAAAACTGAAAAATACAGGGTGCTGGTTGCCACAGAGTAGTTCAATAGAATATGGGACATGTCTAACAATTATGAAGGTAAAGGTGTATAGACTCAATATTCATATTTTATTCATTGCCTTTCCTCAGACAGCCCTCAGTCCATATAATTTTCCAGTCACTATTATTTGTTGGACAGATAAACAGAAGTAAGGCAACTGGGGAAAAATACGTTTTTATACTACTTTACCATGTATCTGCCCCTGCCTTTTTTTCAGAGTGACTTTTCGTCTGTTGCAATGACTCGTTCTGGTCTGTCCTTGGAGGAGTTGAGGATTGTGGAAGGACAGGGTCAGAGTTCTGAGGTCATCACTCCTCCAGAAGAAATCAGTCGAATTAATGACTTGGGTATGTAGACATAGTTTACTGTGCTTGGGGACATTTTCGACAAAGGGAAAATATTGACCATTATCAAGGGACATAGTGGCCTTCATCAACTAGGAATGGAAAGCATGCCCAACTCCCTCCTCTTTGCATTATTTGAACCATCTGTGTCTTCATTTGACCCTCTTTAGATTTGAAGTCAAGCACTTTGCTGGATGGTAAGATGGTAATGGAAGGGTTTTCTGAAGAGATTGGCAACCACCTGAAACTGGGCAGTGCCTTCACTTTCCGAGTAACAGTGTTGCAGGCCAGTGGAATCCTCCCAGAGTATGCAGATATCTTCTGTCAGTTCAAGTAAGCTGCCCCTTTGCTCTGCCTCCCAGCTAGCTGCTAACCGAGGTGACATCTCTTGTGCACTGTAGAGTGCTTTACATGTGTGAGGGATTAACACTCTTGAGACAAAGACTGATCAGTCTCTGAAGGAAAATACTTTCATCACTCCTATGGGAGTGAGAACCAGAAACCTGTCCTGGAATGCAACAGGGTTCCCTGGCAGGAGGAGCATGCTGCACATCCTGCTGCAGGGCTCTGCTGTGAGCGGTCCCCCTTTACCAGGAATGTAGGGTCTGATCACATAAGCCTGTTGATGAGTCTTTCTAGTCCTCTTCATGTTGAAATGTCTTATTAATAAGCCTGAAAGCAATGACTTATCTAGCTAGCAATTACGCCTATTTAATACTCGGGAAAAGGAAAATTTAAACAATGTAAAGAAGGATAAATTCTACATCAACTGAAAAAAGCTAGTATGTAGGGAAGATGTGATACCTCTCATTTCTCATCTACATAGGACTTGCTCTTTCCCGCGGCCCTCTCAAACCCTGTGCTCTGGATGCTTTCTTCTCAAGACTGCCCCAGGAAAACATTTTTTTGTGAATCTTCAGTTTTAATACCTCCAAACTTCAATTTGTCTTTTCAGTACTTGGAAAGGGCCACAGTACAAGAGACTGAAGTGTGACCCCTCCATACCTACCGCCCTCAGTTTGCCACTGGTGCCACCAAGAGGCTGCTTTGGGTTCTGCCATCCCTCTCCCCTCAGAATGTGCCTTGGCCGTCCCATGGGTCCTAGTGCAGTTTATAAAGCTTTTGTATAGGTTTTATCACAGAAAATTGAGTCAAATGTGATTTAAATTAAATGTGATCACTATATAGTAAGCCACTAATATCATTTGCTACAAGTCATAGTTGTTGGAATATTACCCATTGAGCATTGATTTCACCTATTTAATGTGTTTTCACTCATACCCTCAAACTTAGGGCAGGATAGTGTTCACCAGATGAATCTGTTTTTTGGAACTGTTGCTATTATTCTAATCAGGCAACTGATACGTTTTATGGAAAACATCTATTTGGTTAACTGATGTCTGAAGTGACAATAATAGTGAGTTGACCTTTGTCCTACAATCTCCTAAAAAGAGCAGCATCTCTACCTGGTGTTAGCTCTGGGGAAAAGGGCATGTTGCTTCTGTTGAAAGCAGCCTCAAAGGCGTCCTGTGTTTTTATAGTCGCTCCTCTGGCCTGTGCCGGGAAGGTATGGCTGCAGAGCACTGTGAATGAGTTCACCTGTCGTCAGGGAACCCCAGGAATGCTGCGGTGCCAGCAATACAGGAATCAGGGATTTGGAGCACTTGGCAAAAGCATGCTAGTGTTCTCAGACGGGTGAACTAATTTGGAAGACAACAAGTTCATATTACCAGTCTGTCTGTCCCCCCAGTTGAAAATAGTTTCTTTTTCTCCATTTTTTCTTGATGGAAGGGGTGTCCTTCTGATGGATTTTTCTATCTGGCAGTAAATCTTTGTGTTGGGTCCTCTTTAACTGTGCAGTTCTTTTTATTTCAGACTAATAATAGGGAGAGAGAGAGAGAGAACGATAACATCTCACTATCTGTGAAAATAACTAAATATAGCCCATTGTTTTAACAAATCTTTCCAGAGTATCTTCTGTGTGTCGAGACCTGTGGGAAAACGCTTGCTGTCTGGGGGAGAGAGGCATATAAATACATTATTACAGTGAAATCATTGCTATTAAGGAAAAAAACATTACTAGTAATGTGGGAACACAAAGCTGCCAGGGTAAGTCAGGAAAGACTGCCTGGAAGAGGTGACATTTGAATCCACAACAGACTCTTATGTAACTATGCCATCCACAGGCTCTCGCACTAACTGTGGAAGCTTGAGTCTGCTAAATTTTGTCTGTACAAAATGACATTGTTTTTATT	AATAAAAACAATGTCATTTTGTACAGACAAAATTTAGCAGACTCAAGCTTCCACAGTTAGTGCGAGAGCCTGTGGATGGCATAGTTACATAAGAGTCTGTTGTGGATTCAAATGTCACCTCTTCCAGGCAGTCTTTCCTGACTTACCCTGGCAGCTTTGTGTTCCCACATTACTAGTAATGTTTTTTTCCTTAATAGCAATGATTTCACTGTAATAATGTATTTATATGCCTCTCTCCCCCAGACAGCAAGCGTTTTCCCACAGGTCTCGACACACAGAAGATACTCTGGAAAGATTTGTTAAAACAATGGGCTATATTTAGTTATTTTCACAGATAGTGAGATGTTATCGTTCTCTCTCTCTCTCTCCCTATTATTAGTCTGAAATAAAAAGAACTGCACAGTTAAAGAGGACCCAACACAAAGATTTACTGCCAGATAGAAAAATCCATCAGAAGGACACCCCTTCCATCAAGAAAAAATGGAGAAAAAGAAACTATTTTCAACTGGGGGGACAGACAGACTGGTAATATGAACTTGTTGTCTTCCAAATTAGTTCACCCGTCTGAGAACACTAGCATGCTTTTGCCAAGTGCTCCAAATCCCTGATTCCTGTATTGCTGGCACCGCAGCATTCCTGGGGTTCCCTGACGACAGGTGAACTCATTCACAGTGCTCTGCAGCCATACCTTCCCGGCACAGGCCAGAGGAGCGACTATAAAAACACAGGACGCCTTTGAGGCTGCTTTCAACAGAAGCAACATGCCCTTTTCCCCAGAGCTAACACCAGGTAGAGATGCTGCTCTTTTTAGGAGATTGTAGGACAAAGGTCAACTCACTATTATTGTCACTTCAGACATCAGTTAACCAAATAGATGTTTTCCATAAAACGTATCAGTTGCCTGATTAGAATAATAGCAACAGTTCCAAAAAACAGATTCATCTGGTGAACACTATCCTGCCCTAAGTTTGAGGGTATGAGTGAAAACACATTAAATAGGTGAAATCAATGCTCAATGGGTAATATTCCAACAACTATGACTTGTAGCAAATGATATTAGTGGCTTACTATATAGTGATCACATTTAATTTAAATCACATTTGACTCAATTTTCTGTGATAAAACCTATACAAAAGCTTTATAAACTGCACTAGGACCCATGGGACGGCCAAGGCACATTCTGAGGGGAGAGGGATGGCAGAACCCAAAGCAGCCTCTTGGTGGCACCAGTGGCAAACTGAGGGCGGTAGGTATGGAGGGGTCACACTTCAGTCTCTTGTACTGTGGCCCTTTCCAAGTACTGAAAAGACAAATTGAAGTTTGGAGGTATTAAAACTGAAGATTCACAAAAAAATGTTTTCCTGGGGCAGTCTTGAGAAGAAAGCATCCAGAGCACAGGGTTTGAGAGGGCCGCGGGAAAGAGCAAGTCCTATGTAGATGAGAAATGAGAGGTATCACATCTTCCCTACATACTAGCTTTTTTCAGTTGATGTAGAATTTATCCTTCTTTACATTGTTTAAATTTTCCTTTTCCCGAGTATTAAATAGGCGTAATTGCTAGCTAGATAAGTCATTGCTTTCAGGCTTATTAATAAGACATTTCAACATGAAGAGGACTAGAAAGACTCATCAACAGGCTTATGTGATCAGACCCTACATTCCTGGTAAAGGGGGACCGCTCACAGCAGAGCCCTGCAGCAGGATGTGCAGCATGCTCCTCCTGCCAGGGAACCCTGTTGCATTCCAGGACAGGTTTCTGGTTCTCACTCCCATAGGAGTGATGAAAGTATTTTCCTTCAGAGACTGATCAGTCTTTGTCTCAAGAGTGTTAATCCCTCACACATGTAAAGCACTCTACAGTGCACAAGAGATGTCACCTCGGTTAGCAGCTAGCTGGGAGGCAGAGCAAAGGGGCAGCTTACTTGAACTGACAGAAGATATCTGCATACTCTGGGAGGATTCCACTGGCCTGCAACACTGTTACTCGGAAAGTGAAGGCACTGCCCAGTTTCAGGTGGTTGCCAATCTCTTCAGAAAACCCTTCCATTACCATCTTACCATCCAGCAAAGTGCTTGACTTCAAATCTAAAGAGGGTCAAATGAAGACACAGATGGTTCAAATAATGCAAAGAGGAGGGAGTTGGGCATGCTTTCCATTCCTAGTTGATGAAGGCCACTATGTCCCTTGATAATGGTCAATATTTTCCCTTTGTCGAAAATGTCCCCAAGCACAGTAAACTATGTCTACATACCCAAGTCATTAATTCGACTGATTTCTTCTGGAGGAGTGATGACCTCAGAACTCTGACCCTGTCCTTCCACAATCCTCAACTCCTCCAAGGACAGACCAGAACGAGTCATTGCAACAGACGAAAAGTCACTCTGAAAAAAAGGCAGGGGCAGATACATGGTAAAGTAGTATAAAAACGTATTTTTCCCCAGTTGCCTTACTTCTGTTTATCTGTCCAACAAATAATAGTGACTGGAAAATTATATGGACTGAGGGCTGTCTGAGGAAAGGCAATGAATAAAATATGAATATTGAGTCTATACACCTTTACCTTCATAATTGTTAGACATGTCCCATATTCTATTGAACTACTCTGTGGCAACCAGCACCCTGTATTTTTCAGTTTTACAGGAGAACTGATCTCCAATGCTGAACATTCTTTCTCTTTCCACAGGGTTTTCCTTCTTCCTGACGGTTTCTCACCTGATTAAAGTATTCATTATCAAAAGATATTTTAGCTGTTCCTGACTGTCGAATTCCAGAGCCATAATCAGGAGCTTCTTCATCCGCTAAAGCAGAAAAAAAAATTAGCAAGAATTGAGTGAGACTACACAGGGGGAGGGAGGGAAAAAGCTCTTGCTGGATTATAAACTCAAGTCTTTGGCATGAGAGAATGATACCAAAGTAGTAACACGGCATGGGCTGCTTCGCACTCTATTCATGTAGATTTATCAACTTCCTCAGCTCAAATGAGACTAGTCAATAAAGAATCGGTTTCAGGCCGGGTGCGGTGGCT	0	PASS	SVTYPE=INV;END=10399513;SUPPORT=16;STD_SPAN=1.67;STD_POS=1.5	GT:DP:AD	./.:.:.,.
1	10722090	svim.DEL.49	CACACACCCACATTCTCACAATCACCTATAACACACACGCATTCTCACACACACCCTACACAGTTACATGCACACAATGACATACAACGCACACATGCATTCGCATACACTCACACACCTACACACAGTCACAACACACACATGCATTCTCATACACTCTCATATCCCCACGCACAGTCACATGCAATCACATAAAACACACACATACATTGACACCCACCCACCCCCACACACAGTCACATGCTCACAATCACATACAACACACACATACATTGACACCCACCCACCCCCACACACAGTCACATGCTCACAATCACATACAACACACATGTGCATTCTCATACTTTCACACCCACACACCCAATCACGTGCATACAATCACATACAATACACACATGCCTTATTACACACTCTCACCCGCACATACGCACAGTCATATGCACAC	C	23	PASS	SVTYPE=DEL;END=10722534;SVLEN=-444;SUPPORT=19;STD_SPAN=0.52;STD_POS=1.23	GT:DP:AD	0/1:72:53,19
1	10804246	svim.DEL.50	ACACATTTAATCCTGAAACTTGCCCAAAGTCCAGAATTCAGTTTCTAGGAAGCAGGTGGCATGGTAAAGAGAGCCAAGGGTGGGGTCCTGGGGCGGGAACTTTGGTACCGAGACTTCTTGGGGGTGGGGTGGGGGGCATTAGCAGAAGAGAGACACGGCACCACGAGCAGGCATGTCCTGGGCACCACGAGCAGGCATGTCCTGGGCACCACGAGCAGGCATGTCCTGGGCACCACGAGCAGGCATGTCCTGGGCACCACGAGCAGGCATGTCCTGGGCACCACGAGCAGGCATGTCCTGGGCACCACGAGCAGGCATGTCCTGGGCACCACGAGCAGGCATGTCCTGGGCACCACGAGCAGGCATGTCCTGGGCACCACGAGCAGGCATGTCCTGGGCACCACGAGCAGGCATGTCCTGGGCACCACGAGCAGGCATGTCCTGGGCACCACGAGCAGGCATGTCCTGGGCACCACGAGCAGGCATGTCCTGGGCACCACGAGCAGGCATGTCCTGGGCACCACGAGCAGGCATGTCCTGGGCGACAGGGGAACACAGTCCCAGATGGGCGGGCAAGGACTGTATGTCTGGGTAGCCAGCGAGAGCCATTCATCCTGACAGCTCTTATTTAAAGAGCTGCCTGGCACGCAGGAGAGCCGTGACCTCACCAGAGCACACAGGCACCCCGGTACACGGTACACGCAGACGCATGTCTG	A	34	PASS	SVTYPE=DEL;END=10804961;SVLEN=-715;SUPPORT=28;STD_SPAN=0.89;STD_POS=0.62	GT:DP:AD	0/1:40:12,28
1	11043854	svim.BND.18	N	]16:12636884]N	23	PASS	SVTYPE=BND;SUPPORT=19;STD_POS1=1.74;STD_POS2=1.37	GT:DP:AD	./.:.:.,.
1	11101185	svim.DEL.51	TGGATGGAAGGATGTGTTGGTAGAAGGAAGGGTAGATGGGTAGATGAATTGGATGGATGGATGGAAGCATGTGTTGGTAGAAGGAAGGGTAGATGGGTAGATGAATAGGATGGGTGGATAGAAGGATGAGTGGATGGAAGGATGGATGGGTGAGTAGATGGATAGAAGGATGGATGGATGGATAAATGGAAGGATGGGTAGGTAGAAGGATGATGGATGGATAGATAGGTGTCTGGAAGAATTGGCAGATGGATGGATG	T	36	PASS	SVTYPE=DEL;END=11101443;SVLEN=-258;SUPPORT=29;STD_SPAN=3.39;STD_POS=4.59	GT:DP:AD	0/1:64:35,29
1	12030769	svim.INS.77	G	GACATCCACATGAACCAGATCGGCTTTGAGCGGGAGTGGCACAAATTCCTGCTGGAGTACATTGCGCCCATGACGGAGAAGCTCTACCCCGGCTACTACACCAGGGTGGGCAAGCCTGGGGCATAGCCAGGATGCGGGGACAGTTGGGTGGGGTGTCAGTGGAGTGGCTGGGACTGGTGGGGGTAGGGTGGGAGGTGGAGAAACTGGGAGGGGCCGAGGTGGAGTGAGGGTGTGGGGAGCGTGGGAGGGGCAAGGGTGGGGCATGAGGTAGAGGGACTGAGGGGTGGGGATGGGGTTGGGAAGAGCAGGGGTGGGGTGGGAAGTGGTAGAGAAGCTGGGAGGGGTGGAGAGGAGTAGGGAGCCTGGGAGGGGCAGGGGTGAGTGGGAGTGGAAAGCCTAGAGGGGCGGGGGGGCAGGGGTGAGGGAGTGGAGAGACTGGAAGGGGCAGGAGTTGGTGGGGAGGTCGAGGCCAGTGTGGGGCAGGGGGATGGGGTGGGAGGGGTAGGGTGGAGTGGGGGGCTTGGGTGGAAGGGCCAGGGGTGGGTGGGGGCTGGAGAGTCTGGCAAGGGGAGGGGCTGGGGAAGGGGTTGGGTTGGAGTACGGGTGGAGGAACATCCCAGCTTATGGGAGAGGCCTGGATATTTGGTCCCCAGGCAGGAGTGAGGTCTCACCGCACACACCCCCTCCATCTAGTAGCGTGTGGGAAGACAGGGTGCTGGGCTGGGACTCTAGGGCCGGCT	7	hom_ref	SVTYPE=INS;END=12030769;SVLEN=739;SUPPORT=6;STD_SPAN=13.84;STD_POS=133.66	GT:DP:AD	0/0:52:46,6
1	12030770	svim.DUP_TANDEM.12	N	<DUP:TANDEM>	3	PASS	SVTYPE=DUP:TANDEM;END=12031509;SVLEN=740;SUPPORT=3;STD_SPAN=.;STD_POS=.	GT:CN:DP:AD	./.:2:.:.,.
1	12031233	svim.INS.78	C	CGAGGCCAGTGTGGGGCAGGGGGATGGGGTGGGAGGGGTAGGGTGGAGTGGGGGGCTTGGGTGGAAGGGCCAGGGGTGGGTGGGGGCTGGAGAGTCTGGCAAGGGGAGGGGCTGGGGAAGGGGTTGGGTTGGAGTACGGGTGGAGGAACATCCCAGCTTATGGGAGAGGCCTGGATATTTGGTCCCCAGGCAGGAGTGAGGTCTCACCGCACACACCCCCTCCATCTAGTAGCGTGTGGGAAGACAGGGTGCTGGGCTGGGACTCTAGGGCCGGCTACATCCACATGAACCAGATCGGCTTTGAGCCGGGAGTGGCACAAATTCCTGCTGGAGTACATTGCGCCCATGACGGAGAAGCTCTACCCCGGCTACTACACCAGGGTGGGCAAGCCTGGGGCATAGCCAGGATGCGGGGACAGTTGGGTGGGGTGTCAGTGGAGTGGCTGGGACTGGTGGGGGTAGGGTGGGAGGTGGAGAAACTGGGAGGGGCCGAGGTGGAGTGAGGGTGTGGGGAGCGTGGGAGGGGCAAGGGTGGGGCATGAGGTAGAGGGACTGAGGGGTGGGGATGGGGTTGGGAAGAGCAGGGGTGGGGTGGGAAGTGGTAGAGAAGCTGGGAGGGGTGGAGAGGAGTAGGGAGCCTGGGAGGGGCAGGGGTGAGTGGGAGTGGAAAGCCTAGAGGGGCGGGGGGGCAGGGGTGAGGGAGTGGAGAGACTGGAAGGGGCAGGAGTTGGTGGGGAGGTCA	3	hom_ref	SVTYPE=INS;END=12031233;SVLEN=741;SUPPORT=3;STD_SPAN=3.79;STD_POS=90.63	GT:DP:AD	0/0:56:53,3
1	12150291	svim.BND.19	N	N[1:2454129[	2	PASS	SVTYPE=BND;SUPPORT=2;STD_POS1=.;STD_POS2=.	GT:DP:AD	./.:.:.,.
1	12458217	svim.INV.6	TACTCCAAGTCTCTTGCCCTTATCCCTGCCCTGAGAACAAACAGAAGAAAAGTCATTTCCAGTTGTACAGAAATGTCTATTTGGAAATCCCTGCAATACAATGGAGAGGTCAGAGGATTCGGTGCCAGAAATCTCTGCATTTGTATCCCACCTCTTCCACTTACAAGCTGTGCGAATGAGGGCAAGTAGTTTAACTTTTTTTTCTTTTTTTTTTTTTTGAGACGGAGTCTCGTTCTGTTGCCAACATAATTTAACTTCATTAAGCTTCTGTCTACTTGTTTGTAAAATGAGGAGGAATAATACCTAGCCTTTAGGGGTTTAGGAAGTGATATGATAGGGGGTGTGTGGAAAGTACCTGCAGATGGTCTCTTAGGGGTACCCAAAAAGATGGTCTGTCCTCTTTCCTCTTCCTGGTGGTGAACTTCGATGTGAGACAGAACAGGAAGATGGCTGCTTCCTGCAAGGAGCCTCTAGACATCCATGCATGTCTGAGTGTGGCAAGTGTCCTCTGTGATGGCACTGATACTGATCAGGGCTGTGTAAATAGAGTCAACCCTAATGCCGCTGACTTAATCGTTTCGTTCCCGAGAAGGGAGTTGACCTTAGTAGAGGAAACTGTTACAATTTGGTAGCCATTTGAGCTCCTGGTTCTCTAATTTAAATTGTCTTGAAGGAATTTGGAGCAAGAGAGAAGCATCGATAGCATAGTGTTTAGGAGTGCTGGCCTTGGGGTCAGACAGACCGAGATTCAAGTTCTAGTTTTGCCACTGACCAGCAGTGTGACCTGAAGCAAGGGCCTCTCTTCTCAGCTTCTTCCTCTGTGATATAAGGACAGAGCTCATGAAGTTGTCATAAGGATGGCAGCAAACCCTTAGTTTAACCACCAGCGTTACAGGTATGATGTGACTTGGGATCATGCATATGAAGTGGCTAGCATGGAGCTTCGCACATAGTATCACCTGTTTTATTTTTTTAATTAAATTTTTTGTTTCATTCAGCAGGTTGTGGACTTAAAAAATTACTTTTTTCAAATAGTTGATTTT	AAAATCAACTATTTGAAAAAAGTAATTTTTTAAGTCCACAACCTGCTGAATGAAACAAAAAATTTAATTAAAAAAATAAAACAGGTGATACTATGTGCGAAGCTCCATGCTAGCCACTTCATATGCATGATCCCAAGTCACATCATACCTGTAACGCTGGTGGTTAAACTAAGGGTTTGCTGCCATCCTTATGACAACTTCATGAGCTCTGTCCTTATATCACAGAGGAAGAAGCTGAGAAGAGAGGCCCTTGCTTCAGGTCACACTGCTGGTCAGTGGCAAAACTAGAACTTGAATCTCGGTCTGTCTGACCCCAAGGCCAGCACTCCTAAACACTATGCTATCGATGCTTCTCTCTTGCTCCAAATTCCTTCAAGACAATTTAAATTAGAGAACCAGGAGCTCAAATGGCTACCAAATTGTAACAGTTTCCTCTACTAAGGTCAACTCCCTTCTCGGGAACGAAACGATTAAGTCAGCGGCATTAGGGTTGACTCTATTTACACAGCCCTGATCAGTATCAGTGCCATCACAGAGGACACTTGCCACACTCAGACATGCATGGATGTCTAGAGGCTCCTTGCAGGAAGCAGCCATCTTCCTGTTCTGTCTCACATCGAAGTTCACCACCAGGAAGAGGAAAGAGGACAGACCATCTTTTTGGGTACCCCTAAGAGACCATCTGCAGGTACTTTCCACACACCCCCTATCATATCACTTCCTAAACCCCTAAAGGCTAGGTATTATTCCTCCTCATTTTACAAACAAGTAGACAGAAGCTTAATGAAGTTAAATTATGTTGGCAACAGAACGAGACTCCGTCTCAAAAAAAAAAAAAAGAAAAAAAAGTTAAACTACTTGCCCTCATTCGCACAGCTTGTAAGTGGAAGAGGTGGGATACAAATGCAGAGATTTCTGGCACCGAATCCTCTGACCTCTCCATTGTATTGCAGGGATTTCCAAATAGACATTTCTGTACAACTGGAAATGACTTTTCTTCTGTTTGTTCTCAGGGCAGGGATAAGGGCAAGAGACTTGGAGTA	0	PASS	SVTYPE=INV;END=12459259;SUPPORT=7;STD_SPAN=0.9;STD_POS=0.45	GT:DP:AD	./.:.:.,.
1	12871326	svim.DEL.52	TGCAAGTTCAGAAATACTTTAGAACCCCCGATGAAAAGCCTGGAGAAGCTTTGGAATCCCAGTAGAAATTCAGTGAGTGGAACTGAGGTTAAGCCATCCCTTCAGATGGACTCAAAAGGCTGCACTGACCTGGACAGCAGAGGAGCACCTTCAGAAGCACAGGCAACCAGAACATGGTAGAAAGACCCCCCAAACTGCAGGATTCTCGCTGGGGTCCTGAGGATGGTGCAGGATTTCCCCAAGGGGTTCATTTCTCTCACAAATTCTGCAGATACACAGCTTCCACCATTCATGCTTCCAGATCGAAAAGTCTCCCTCTTTATGTCTGACCACACTGCTCCTCTCTGGGCTCTGCCCCAGCTCACACACTCAGATTCACTCTTCCCAAGCTGGTATTCTGAGGGAAGCCCAACACGTTTGTGAGTAATGATGCCTCACCTTCAAGTAGGAGCCAAGACTGTGTCTGCTCTCTCTGCCCTCAAAGACACTGTGATGCTTTAAGGATCTGCATTATCTCTTTTGTAATTATGTTTTTTTTTAAATTTTTAAACTCAATCTAGAAGGAAGTCTTTCAATCCTTTTGTCTAAATGCCCACAAAATACCTGCCATGTTTTATGTTGTCTAGCTTCCCTCCCAGGGTCCCATGAAAACACTCAGTCCTGTCCAGCCCAGCCCCCACATCACTTTGTAATTTAGGCCTGATTTCTTTCAGTGAATCCTTGACCTTAACCTTGAGATAAATTACACCCTCAGTAGTTCCTGTTTTCCACCTGAATGGGCATATGATCTACCATGTTAGGTAGCACAAAACCCAGGTGACAAGTGGATACACCAAGATTTTTATTGTGTTTTTCAGGGATGACATCACTGTCTTCTTAAAGTTGTTTTAACTCTAAAACATTTTGATGCTTTTGATGTGGCCAAAGGTTCTCTAATAAAGATACCACATATATATATATTTTTTTTTCTAATGTCAGAAACAGCTTAAATCCTTCCCTGTATCACTATGAAAGTCACATATTAGTCAAACTTTACCAGTGTTTATGGAATAAGTGAATAAATGAGTTTTAGACCTTCACCCTATTATTAATTCTTTCACTTTTATGAATCTATATCTAATTTAATCACTTAATAAGAAGAAAGTTGAAAACTCAATCAGGGTTAACTGGATGGAAGTTCAGGATCTAGTTGGATGTCATTTTTGGATTGGAAGTTGGTAATTGAGAAGGGGGTCGTGGTGAGAAAGGTCAATAAAAGCTCCTGAAGATGCACAGAAGAGACCCAAAGCCCTGGCTCCTGGAGCTACTGCTTGATTCTGGCAGAGGTCCCAGCACCCTGCAACGTGAGTCCAGATCTGGCAAGTCACCACTTATTAGGATTGGGAATGTGCCCATTTGATCTGATCTTCTGTATAGCACGTCATACAAAAAAGTCTGGAAGACGCTAGCACATACACTGTGAAGGGAAGTCACAGATAAGGGGAAGATTATAGAAGACATTTGCTCTGTGTTTTTGGAATGTTTTGCATTGAGAATTCTGTCCAGAGAAGGGAAAAAGGATGAAAATCAAATGAAGCTCACCCCCATGTACCTCTATGTACCTCTTACCATGCTGGACTTTCTTTTGTTTTGTTTTCTTTTCTCTTTTTTTTTTTTTCTGATATGGCATCTAGCTCTGTTGCCCAGGCTGGAGTGCAGTGGCATGATCTTCAATCACTGCAACCTCCACATCCTGGGTTCAAGCAATTCTCCTCCCTCAGCCTCTCCAGTAGCTGGGACTACAGGTACATGCCACCATGCCTGGTTAATTTTTTTTATTATACTTTAAGTTTTAGGGTACATGTGTACAATGTGCAGGTTACTTACATATGAATACATGTGCCATGTTGGTGTGCTGCACCCAGTAACTCGCCATTTAACATTAGGTATATCTCCAAATGATATCCCTCCCCCCTCCCCCCACCCCACAACAGGCCCCTCTGTGTGATGTTCCCCTTCCTGTGTCCCTGTGTTCTCATTGTTCAATTCCCACCTATGAGTGAGAACATGCAGTGTTCGGTTTTATGTCCTTGCGATAGTTTGCTGAGAATGATGGTTTTCAGCTTCATCCATGTCCCTACAAAGGACATGAACTCATCTTTTTTATGGTTGCATAGTATTCCATGTTGTATATGTGCCACATTTTCTTAATCCAGTCTATCATTGTTGGACATTTGGGTTGGTTCTAAGTCTTTGCTATTGTGAATAGTGCCGCAATAAACATACTTGTGCATGTGTCTTTATAGCAGCATGATTTATAATCCTTTGGGTATATACCCAGTAATGGGATGGCTGGGTCAAATGGTATTTCTAGTTCTAGATCCCTGACGAATTGCCACACTTACTTCCACAATGGTTGAACTAGTTTACAGTCCCACCAACTGTGTAAAACTGTTCCTATTTCTCCACATCCTCTCCAGCACCCCTTGTTTCCTGACTTTTTAATGATCACCATTCTAATTGGTATGAGATGGTATCTCATTGTGGTTTTGATTTGAATTTCTCTGATGGCCGGTGATGATGAGCATTTTTTCATGTGATGATGAGCATTTTTTCATGTCTCTTTTGGCTGCATAAATGTCTTCTTTTGAGAAGTGTCTGTTCATATCCTTCACCCGCTTTTGGATGGGGTTGTTTGTTTTTTTTTTGTAAATTTGTTGGAGTTCATTATAGATTCTTGATATTAGCCCTTTTTCAGATGAGTAGATTGCAAAAATTTTCTCCCATTCTGTAGGTTGCCTGTTCACTCTGATGGTAGTTTCTTTTTCTGTGCAGAAGCTCTTTAGTTTAATTAGATCCCATTTGTCAATTTTGGCTTTTATTGCCATGGCTTTTGGTGTTTTAGACTTAAAGTCCTTGCCCATGCCTATGTCCTGAATGGTATTGCCTAGGATTTCTTCTAGGGTTTTTATGTTTTTAGGTCTAATGTTTAAGTCTTGAATCCATCTTGAATTAATTTTTGTATAAGGTGTAAGGAAGGGATCCAGTTTCAGCTTTCTACATATGGCTAGCCAGTTTTCCCAGCACCATTTATTAAATAGGGAATCGTTTCCCCATTTCTTATTTTTGTCAGGTTTGTCAAAGATCAGATGGTTGTAGATATGTGGCATTATTTCTGAGGGCTCTGTTCTGTTCCATTGGTCTATATCTCTGTTTTGGTACCAGTACCATGCTGTTTTGGTTACTGTAGCCTTGTAGTATAGTTTGAAGTCAGGTAGCGTGATGCCTCCAGCTTTATTCTTTTGGCTTAGGATTGACTTGGCTATATGGGCTCTTTTTTGGTTCCATATGAACTTTAAAGTAGTTTTTTCCAATTCTGTGAGGAAAGTCATTGGTAGCTTGATGGGGATGGCATTGAATCTTTAAATTTCCTTGGGCAGTATGGCCATTTTCACAATATTGATTCTTCCTACCCATGAGCATGGAATGTTCTTCCATTTGTTTGTATCCTCTTTTATTTCATTGAGCAGTGGTTTGTAGTTCTCCTTGAAGAGGTCCTTCACATCCCTTGTAAGTTGGATTCCTAGGTATTTTATTCTCTTTGAAGCTATTGTGAATGGGAGTTCACTCATGATTTTGCTCTCTGTTTGTCTGTTATTGGTGTATAAGAATGCTTGTGACTTTGCACATTGATTTTGTATCCTGAGACTTTGCTGAAGTTGCCTATCAGGAGATTTTGGGCTGAGACGATGGGATTTTCTAGATATACAATCATGTCATCTGCAAAGAGGGACAATTTGACTTCTTCTTTTCCTAATTGAATATCCTTTATTTCCTTCTCCTGCCTGATTACCCTGGCCAGAACTTTCAACACTTTGTTGAATAGGAGTGGTGAGAGAGGGCATCCCTGTCTGGTGCCAGTTTTCAAAGGGAATGCTTCCCATTTTTGTCCATTCAGTATGATATTGGCTGTGGGTTTGTCATAGATGGCTCTTATTATCTTGAGATATGTCCCATCAATACCTAATTTACTGAGAGTTTTTAGCATGAAGGTTTTTGAATTTTGTCGAATGCCTTTTCTGCATCTATTGAGATAATCATATGGTTTTTGTCGTTGGTTCTGTTTACATGCTGGATTCTGTTTATTGATTTTCATATGCTGAACCAGCCTTGCATCCCAGGGATGAAGCCCACTTGATCATGGTGGATAAGCTTGTTGATGTGCTGCTGGATTCACTTTGCCAGTATTTTACTGAGGATATTTGCATCGATGTTCATCAGGGATATTGGTCTAAAATTCTCTTTTTTTGTTGTGTCTCTGCCAGGCTTTGGTATCAGGATGATGCTGGCCTCATAAAATGAGTTAGGGAGGATTCCCTCTTTTTCTATTGATTGGAATAGTTTCAGAAGGAATGGTACCAGCTCCTCCTTGTACCTCTGATAGAATTCGACTGTGAATCCATCTGGTCCTGGACTTTTTTTGGTTGGTAAGCTATTAATTATTGCCTCAATTTCAGAGCCTATTATGGATCTATTCAGGGATTCAACTTCTTCCTGGTTTAGTCATGGGAGGGTGTATGTGTCGAGGAATTAATCCATTTCTTCTAGATTTTCTAGTTTATTTGCATAGAGGTGTTTATAGTATTCTCTGATGGTAGTTTGTCTTTCTGTGGGATCCGTGATGATATGCCCTTTATCATTTTTTATTGCATCTATTTGTTTCTTCTCTCTTTTCTTCTTTATTAGTCTTGCTAGCAGTCTATCAATTTTGTTGATCTTTTCAAAAAACCAACTCCTGGATTCATTGATTTTTTGAAGGGTTTTTTGTGTCTCTATTTCCTTCAGGTCTGCTCTGATCTTAGCTATTTCTTGCTTTCTGCTAGCTTTTGAATATGTTTGCTCTTGCTTCTCTAGTTCTTTCAATTGTGATGTTAGGTTGTCAATTTTAGATCTTTTCTGCTTTCTCTTGTGGGCATTTAGTGCTATAAATTTCCCTCTACACACTGCTTTGAATGTGTCCCAGAGATTCTGGTATGTTGTGTCTTTTTTCTCATTGGTTTCAAAGAATGTCTTTATTTCTGTCTTCATTTCGTTATGTACCCAGTAGTCATTCAGGAGCAGGTTGTTCAATTTCCATGTAGTTGAGCGGTTTTGAGTGAGTTTCTTTTATTATTATTATTATGCTTTAAGTTTTAGGGTACATGTGAACAACGTGCAGGTTTGTTACATATGTATACGTGTGCCATGTTGGTGTGCTGCACACATTAACTCGTCATTTAGCCTTAGGTATACCTCCTAATGGTATCCTATGCAGCCATAAAAAATGATGAGTTCATGTCCTTTGTAGGGACATGGATGAAGCTGGAAACCATCATTCTCAGCAAAGTATCACAAGCACAAAAAACCAAACACTGCATGTTCTCGCTCATAGGTGGGAGTTGAACAATGAGAACACATGGACACAGGAAAGGGAACATCACACACTGAGTGAGTTTCTTAATCCTGAGTTCTAGTTTGATTGCACTGTGGTCTGAGAGACAGTTTGTTATAATTTCTGTTCTCTTACATTTGCTGAGGAGTGCTTTGCTTCCAACTATGTGGTCAATTTTTGGAATAAGTGCAGTGTGGTGCTGAGAAGAATGTATATTCTGTTGATTTTGGATTGTGAGTTCTGTAGATGTCTATTAGGTCCGCTTGGCGCAGAGCTGAGTTCAATTCTTGTATATCCTTGTTAACTTTCTGTCTCATTGATGTGTCTAAAGTTGACAGTGGGGTGTTGAAGTCTCCCATTATTATTGTGTGGGAGTCTAAGTCTCTTTGTAGGTCTCTAAGGACTTGCTTTATGAATCTGGGTGCTCCTGTATTGGGTGCATCTATATTTAGGATAGTTAGCTCTTCTTGTTGAATTGATCCCTTTACCATGATGTAATGGCCTTCTTTGTCTCTTTTGACCTTTGTTGGTTTAAAGTCTGTTTTATCAGAGACTAGGATTGCAACTCCTGCCTTTTTGTGTTTTCCATTTGCTTGGTAGATCTTCCTCCATCCCTTTATTTTGAGCCTATGTGTGTCTCTGCACGTGAGATGGGTTTCCTGAATACAGCACACTGATGGGTCTTGACTCTTTATCCAATTTGCCAGTCTGTGTCTTTTAATTGGAGCATTTAGCCCATTTACATTTTAGGGTAATATTGTTATGTGTGAATTTGATCCTGTCATTATGATGTTAGCTGGTTATTTTGCTCGTTAGTTGATGCAGTTTCTTCCTAGCCTTGATGGTCTTTACAATTTGGCATGTTTTTGAAGTGGCTTGTACCAGTTGTTCCTTTCCGTGTTTAGCACTTCCTTCAGGAGCTCTTGTGGGGCAGGCCTGGTGGTGACAAAATCTCTCAGCATTTGCTTGTCTGTAAGGAAATTTATTTCTCCTTCACTTATGAAGCTTAGTTTGGTTGGATATGAAATTCTGGGTTGAAAATTCTTTTCTTTAAGAATGTTGAATATTGGCCCCCACTCTCTTCTGGCTTGTAAAGTTTCTGCCAAGAGATCCGCTGTTAGTCTGATGGGGTTCCCTTTGTGGGTAACCCGACCTTTCTCCCTGGCTGCCCTTAACATTTTTTCCTTCATTTCAACTTTGGTGAATCTGACAATTATGTTTCTTGGAGTTGCTCTTCTCAAGGAGTATCTTTGTGGCATTCTCTGTATTTCCTGAATTTGAATGTTGGCCTGCCTTGCTAGATTGGGAAAGTTCTGCTGGATAATATCCTGAAGAGTGTTTTCCAGCTTGGTTCCATTCTCCCCATCACTTTCAGGTACACCAGTCAGATATAGATTTGGTCTTTTCACATAGTCCCATATTTCTTGGAGGCTTTGTTCATTTCCTTTTATTCTTTTTTCTCTGAACTTCTCTTCTCACTTCATTTCATTCATTTGATCTTCCATCACTAATACCCTTTCTTCTAGTTGATTGAATCAGCTACTGAGGCTTGTACATTTGTCACGTAGTTCTCATGCCATGGTTTTCAACTCCATCAGGTCCTTCAAGGAATTCTCTGCATTGGTTATTTTAGTTAGCCATTCTTCTAATTTTTTTTTCAATGTTTTTGACTTCTTTGCCATGGGTTCGAACTTCCTCCTTTAGCTCAGAGTAGTTTGATCATCTGAAGCCTTCTTCTCTCAACTCATCAAAGTCCTTCTCCATCCAGCTTTGTTCCATTGCTGGTGAGGAGCTGCATTCCTTTGGAGGAGGAGAGGCACTCTGATTTTTAGAGTTTCCCATTTTTCTGCTCTGTTTTTTCCCCATCTTTGTGGTTTTATCTACCTTTGGTCTTTGATGATGCTGATGTACAGATGGGGTTTTGGTGTGGATGTCCTTTCTGTTTGTTAGTTTTCCTTCTAACAGTCAGGACCCTCAGCTGCAAGTCTGTTGGAGTTTGCTGGAGGTCCACTCCAGAACCTGTTTGCCTGGGTATCAGCAGAAGAGGCTGCAGAACAGCGAATATTGGTGAACAGCAAATATTGCTGCCTGATCGTTCCTCTGGAAATTTTGTCTCAGAGGAGTACCTGGCCATGTGAGGTGTCAGTCTGCCTCTACTGGGGTGTGCCTCCCAGTTAGGCTACTCAGGGGTCAGGGACCCACTTGAGGAGGCAATCTGTCCGTTCTCAGATCTCCAGCTGCATGCTGGGAGAACCACTACTCTCTTCAAAGCTGTCAGACAGACAGGGACATTTAAGTCTGCAGAGGATTCTGCTGCCTTTTGTTTGGCAATGCCCGGCCCCCAGAAGTGGAGTCTACAGAGGCAGGCAGGCCTCCTTGAGCTGCAGTGGGCTCCACCCAGTTCCAGCCACCTGGCTGCTTTGTCTACGTACTCAAGCCTCGGCAATGGCAGGCGCCCCTCCCCCAGCCTTGCTGCCGCCTTGCAGTTTGATCTCAGACTGCTCTGCTAGCAATGAGTGAGGCTCCATGGGCATAGGACCCTCTGAGCCAGGCATGGGATAAAATCTCCTGGTGTGCCATTTGCTAAGACCATTGGAAAAGTGCAGTATTAGGGTGGGAGTGACCTGAATTTCCAGGTGCCGTCTGTCACCCCTTTCTTTGACTAAGAAAGGGAATTCCCTGACCCCTTGCCCTTCCCAGGAGAGGCAATGCCTTGCCCTGCTTTGGCTCATGCTCGATGCACTACACCCACTGTCCTGCACCCACTTTCTGACACTCTCCATTGAGTTGAACCTGGTACCTCAGTTGGAAATGCAGAAATCACCCGTCTTCTGCACTGTTCATGCTGGGAGCTGTAGACTGGAGCTGTTCCTATTCGGCCATCTTGGCTCAACCCCCTAGTTAATTTTTGTGTCTTTAATAGAGAAAGGGTTTCATCATATTGGCCAGAGTCGTCTCGAACTCCTGACTGAAGTGATCCACCCACCTTAGTCTCTGAAAGTGCTGGGATTACAGATGTGAGCCACTGTGCCTTGTCAATTGCTGGACTTTCATGATACACATACAGTATCCACAGTATCACAAGGGCCATTTTTTCCATAATCCAATTTATTTATATTATTGGTAGTGAGCTAATGTTGATGTCCCCAAGGTAGCAATTTAGTGACTATACCCATGATAAACGTTTCCATGCATCACGTGGTCAACAGCATTTGCTACCAAGTGCCACGTTCCATGCTCAGCAGTAGGAACATAGGATGATTGAGACAAAGTTCCTGACCTTTAGCAGCAATATCGAACAAGTGAGATTGTCAAGAAAGAAGAAATCATTGTAAAACATACCATACCCCTACAATTCCGTAATCATGCTCCTGGATATTTAATGAAATGAGTAAACCCACACCTGGATGTTTATA	T	17	PASS	SVTYPE=DEL;END=12880151;SVLEN=-8825;SUPPORT=14;STD_SPAN=0.77;STD_POS=1.12	GT:DP:AD	0/1:65:51,14
1	13050825	svim.DUP_TANDEM.13	N	<DUP:TANDEM>	6	PASS	SVTYPE=DUP:TANDEM;END=13052938;SVLEN=2114;SUPPORT=5;STD_SPAN=1.34;STD_POS=0.67	GT:CN:DP:AD	./.:2:.:.,.
1	13131197	svim.INS.79	T	TTGTGGGAGTGCAGGCGTGAGCCACTGCTACGATGGGCCCAATCATGCATGACTGGACACGGTTATCAAACACTTAAAGAAGAATTTTACAAATTTTAGTGGCACCTACAATTGCCCTTGTTTTTCTCAGCCTTCTACAAAGGTTGAATGACAAATGGTATCTGAAACTAAAAATTAGTAAATCAGGCTAGAGGCACGGGGCCACATCTGTAATCCCAGCACTTGGGAGGCATGAGCGGGTGATACACTTGTCAAGGAGTTCGGAGACCAGCCTGGCCAACACGGGTGGAAACCCTCTCTTCTAAGAGGTAAAAAAAGAAGCTGGGCATGGTGGTGCACGCCTGTATTCCCGCTACTAGGGAGGTTGAGGCAGGAGAATCACTTGAACCCAGAGGCCAGAGGTTGCGTTGAGCCGAGATCGACCATTGTAACTCCGGTCTGGCAGACAGAGGAAGACTCTGTCTCAATAAAATAATAATAATTAAAAATAAAAAAAATTAGTACATCTATAGGAAGACTAGGATTACACTAACCGAAAGTTTTTTTTGGTTTTTTTTTTTTTAGGACCGAGTCTTGCCTCTGTCACCGAGGCTGGAGTGCAGTGGCATGATCTTGGCTCAAACTCAAGCTCTGCCTCCTGGGTTCATGCCATTCCTCTCTCCTCAGCCTCCTGAGTAGCTAGGGGACTACAGCACCTGCCCCACACAACGCCTGCTATTTTTTTTTCTATTTTTAGTAGAGTGCGTTTCACCATGTTAGCCCATGGATGGTGTCGATCTCCTACCTTCCATGATCTGCCCCCTTTGGCCTCCACAAG	1	PASS	SVTYPE=INS;END=13131197;SVLEN=816;SUPPORT=1;STD_SPAN=.;STD_POS=.	GT:DP:AD	./.:.:.,.
1	13165313	svim.INV.7	AAGGCCTCCAGGAAGAGTGGGAGGTAGAGCTCCCTGGGCAGCTCCTCCAGGGCAGAGATGGCCAAGGGCTTGTCTCTCAGCAGACTCTGCCCCGCCAGCTCCAGGAGTCTGGGTGGGGCCTGGATGCTCATCCTGATGAATCTGTAAGGAAAAACTCTAGAAGACAAATCCAGAGAAAAGGCATCACTTTCAGGCCAAACACAATCACCTCATCTTCTCCTAAGGCCAATAGCATTGCTCTGGTAGAGGTAGAAAAATTACCACTTTACCCCAATTCCACTCTGCACTTGGTGGCCACAAATCTATATTTCTGCTTCTGCTGGTACCAGGAAGAATGTCTTCCAAACACCAAGGAGGGAGGGGTCAAAGAGACCACTGGCCCATTAATTTTCATCCATGGCTCCACTGAATCCCAGTACCACTGGAAAGTGTCACTGAGGATCCTGAAAGCCAAGCTCTACCTCTTTGAGGAAAATTTTCTTGTCACTTACCGCCCTAAAGCAATGAGAATGAGAGTGTCCTGTGGCCCCAGACAGCCTCCATTCTCAGTTTTCACCATGAACATGCTGGGGGAACACTAAAGGGACTCCCTAAAGTCAATGCCATTATTTTTTATTTTGAAAAATTTCAACCAGAAACTGACCGGGTGCTGTGGCTCATGTCTGTAATCCCAGCACTGTGGGAGGCCAAAACAGGCAGATCACTTGAGGTTAGGAGTTCGAGAACAGCCTGGCTTACGTAATGAACTCTGTCTCTACTAAATATAAAAAAATTAAAAATCATTTGACTCCAAAAGGCAGAGGTTGCAGTGAGCCGAGATCCCACCACTGCACTCCAGTCTGGACAAAAGAGTTAGACTCTGTCTCAAATAATAATAATAATAATAATAATAATAATAATAATTAATTAATTAAAATGTTAGCCAGGTGTGGTGGTGCAGTCCTATAATCCTAGCTACTCTGGAGGCAGAGGAAGAAGAATCACTTGAATCCCGG	CCGGGATTCAAGTGATTCTTCTTCCTCTGCCTCCAGAGTAGCTAGGATTATAGGACTGCACCACCACACCTGGCTAACATTTTAATTAATTAATTATTATTATTATTATTATTATTATTATTATTATTTGAGACAGAGTCTAACTCTTTTGTCCAGACTGGAGTGCAGTGGTGGGATCTCGGCTCACTGCAACCTCTGCCTTTTGGAGTCAAATGATTTTTAATTTTTTTATATTTAGTAGAGACAGAGTTCATTACGTAAGCCAGGCTGTTCTCGAACTCCTAACCTCAAGTGATCTGCCTGTTTTGGCCTCCCACAGTGCTGGGATTACAGACATGAGCCACAGCACCCGGTCAGTTTCTGGTTGAAATTTTTCAAAATAAAAAATAATGGCATTGACTTTAGGGAGTCCCTTTAGTGTTCCCCCAGCATGTTCATGGTGAAAACTGAGAATGGAGGCTGTCTGGGGCCACAGGACACTCTCATTCTCATTGCTTTAGGGCGGTAAGTGACAAGAAAATTTTCCTCAAAGAGGTAGAGCTTGGCTTTCAGGATCCTCAGTGACACTTTCCAGTGGTACTGGGATTCAGTGGAGCCATGGATGAAAATTAATGGGCCAGTGGTCTCTTTGACCCCTCCCTCCTTGGTGTTTGGAAGACATTCTTCCTGGTACCAGCAGAAGCAGAAATATAGATTTGTGGCCACCAAGTGCAGAGTGGAATTGGGGTAAAGTGGTAATTTTTCTACCTCTACCAGAGCAATGCTATTGGCCTTAGGAGAAGATGAGGTGATTGTGTTTGGCCTGAAAGTGATGCCTTTTCTCTGGATTTGTCTTCTAGAGTTTTTCCTTACAGATTCATCAGGATGAGCATCCAGGCCCCACCCAGACTCCTGGAGCTGGCGGGGCAGAGTCTGCTGAGAGACAAGCCCTTGGCCATCTCTGCCCTGGAGGAGCTGCCCAGGGAGCTCTACCTCCCACTCTTCCTGGAGGCCTT	0	PASS	SVTYPE=INV;END=13166307;SUPPORT=1;STD_SPAN=.;STD_POS=.	GT:DP:AD	./.:.:.,.
1	13169590	svim.DUP_TANDEM.14	N	<DUP:TANDEM>	14	not_fully_covered	SVTYPE=DUP:TANDEM;END=13178496;SVLEN=8907;SUPPORT=12;STD_SPAN=2.84;STD_POS=1.22	GT:CN:DP:AD	./.:2:.:.,.
1	13179111	svim.INS.80	T	TTGCTGCCCTTTCATGTAAATGACTCCATAGCCAGCAATTGCTTTGGTTAGTGAGAGTGGCTACATTTTGAACAGAAGACCTTAGAAAGTGTTTGGTTTGAGTGGAGAAAGTACCTAACAACATAAAATATAGGTTTGAGCATTTTGTTTTAATACAAAACAAAACCAAGTCTCAGTCAATGGAAGAAGATCAAATGGAGTCTTGTTCCATTGTCTTGGAAAACTGTCTACCATGTGATGATGTCTGCTTCTAAGGAAGGCTTTTCCTTGGTTATCCTTAGTTTTAAGTCATCTGGTACAGTCCCATCCAG	6	hom_ref	SVTYPE=INS;END=13179111;SVLEN=310;SUPPORT=5;STD_SPAN=3.05;STD_POS=8.74	GT:DP:AD	0/0:33:28,5
1	13179116	svim.DEL.53	GCTCATGCGCAGATTTCCCTTGGTGTCATTTCCAAAGGATGCAATCTCCAAATGCTAGGGCAGGAAGATCTAAGCATCACTGAAAGCCTTCACCTACTGGAAATAGTCTTTGAAATTCTGCATCAAGGTCTTGCAGTATTGATTCATATTGTTACTGAATGATGGGCTCACTCTCCTGAGTGCATAGAACCCAATACTATGACAACATCTTTGAGAAAAGAAAAAAAGATTCGGCCAGGTGTGGTGGCTGACGCCTATAATCCCAGCACTTTAGGAGACCGAGGCAGGCAGATCCCGATGTCAGGGGTTCAAGACCAACCTGGCCAAAATGGTGAAACCCCGCTTCTGCCAAAAATACAAAAATTAGCTGGGTGTGGTTGTGTGTGCCTGTAATCCCAGCTACTTAGGTGGCTGAGGCAGGAAAACTCCTTGAACCTGGGAGGCAGAGGTTGCAGTGAGCCAAGGTAGCACCACTGTACTCCAGCCTGGGCAACAGAGACTCTGTCTCAAAAATAAATAATAATAATCCAGTTTTCTTTGTCAGTTTAGCTAATTTTAGTTTAAAGATACCATTTGTTCACTCAACCTTTATAGAATACCAAGGATAATGAAGTTAATGCTAGTGTCATTGGGTCTGTAAAATTTTATGTGTGATAACCTGCCCAGTAAACTGAATTCTCATACCATTAGAGATTTCTCCAGAATTGCCCAGAAAGGAAACACATTTTATAATCACTTATTTGCTATGACTGCATCATAAGCCTTTCTAAAAAGGTAAGCTACAACTCATCCTGAAAATGGAAACACAATCACAAGAATTTTAGCCTTTTTACACGGCTCACTGTCATCATTGGTCCATGACAACCCCCTTTCTTGCAGCTATATATGTGTATGTCTACCTATTCATATCTATATCTATATCTATCTGTTTCCTTTTATTACCATTATTCACTTCCACTCACCTTTCCATATATTGCCACTCTACTCTTTGACCTAGCCTTGAATTTGCATGTGACCTTATATAATATAAGTATATGGAAAGTATATAGCATATATACTTGCATTTTTATGTGTATTTATTTTAATCCACATATATGCTATAGCGTAGGGTGCTAGAGAAGAGGGCCTCACAATTAATTGTCCAGTCCCAGACACTTTGGAGAGTGAATGGACATGCTGTTATAATTATTAGTAGTATTTTTTGGAGATGGAGTCTTGCTCTGTGGCCAGGCTGGTGTGCAAAGGTGCTATCTTGGCTCAATGCAACCTCCACCTCTCGGGTTCAACTGTTTCTCCTGCCTCAGCCTCCCAAGTACCTGAGATTACAGATGCCTACCACCACGCCCGGCTATTTTTTGTATTTTTAGTAGAAATGGAGTTTCTCTATGTTGGCCATGCTGGTCTCAAACTCCTGATCTCAGGCGTTCCACCTGCCTTGGCTTCCCAAAGTGCTGGAATTACAGGTGTGAGCCACCGTGCCCGGCCTCTCACGTGCCTTTTTAAGTTGATGGGAAAATGACACCCAGGATAATTTATGGCCATAGTGAGAATTATTGGAAATCTTTAAGACTGTTTTTCTTACAAAACCACAATGGTAGGATTAAACAGTCTGAATGGGATGCTAGCATGTAGAGCCTTCTAAACTCTCTTTCTCTCCTTTTTTGGGGAATTTGGGATCTGCCTACTGATTACAATTAATTGCACTTTTTTAACTGTTTGATTAAGATTTTTTTTTTTCAACAGTCTGACTCTGCTGCCCAGGCTGGAGTACAGCACTGGTGTGAGCATGGCTCACTGCAGCATCAATCTTCTGGATTCAAGGGATTCTCCCACCTCAGCCACCCAAGTAGCTGGGACTACAGATGCATGCCACCATGTGTAGGGAAAAGAAAGAGAGATCAGACTGTTACTGTGTCTATGTAGAAAAGGAAGACATAAGAAACTCCATTTTGACCTGTGCCCTGAAGAATTGCTTTGCCCTGAGATGCTATTAATCTGTAACTTTGCCCCAACCTTGAGCTCACAAAAACATGTGTTGTATGGAATCAAGGTTTAAGGGATCTAGGGCAGTGCAGGATGTGCCTTGTTAACAATATGTATACAGGCAATATGCTTGGTAAAATCATCGCCATTCTCCATTCTCGATAAACCAGGGGCACAATGCACTGTGGAAAGCCACAGGGACCTCTGCCCTGGAAAGCCGGGTATTGTCTAAGGTTTCTCCCCATGTGATAGCCTGAGATATGGCCTTGTGGGATGGGAGAGACCTGACCATCCCCCAGCCCAACTCCCGTGAAGGGTCTGTGCTGAGGAGTATTAGTAAAAGAGGAAGGCCTCTTGCAGTTGAGATAAGAGGAAGGCCTCTGTCTCCTGCCTGTCCCTGGGAATGGAATGTCTCGGTATAAAACCCAATTGTAGATTTGTTCTATTCTGAGATAGGAGACAAACTGTCCTGTGTTGGGAGGTGAGACATGTTGGCAGCAATGCTGCTCTGTTATTCTTTTCTCCACTGAGATGTTTGGGTGGAGAGAAGCATACATCTGGCCTACATGCACATCCAGGCAGAGTACCTTCCCTTGAACTCATTTGTGACACAGATTCCTTTGCTCATGTTTTATGCTGAGCGCCGGTCCCCTGGGCCCCCTGTTCTTTCTCCATACTTTGTCTCTGTGTCTTATTTCTTTTCACAGTCTGTCATCCCACCTGATGCGATATACCCACAGGTATGGAGAGACTGCTCCCCTTCAACCATGCCCATCTAATTTTTTAAAAAAGAGGCAGGGCATTGGTGGCTCACTGGTGTAATCCCAGCCCTTTGGGAGGCCAAAGCAGGTGGATCACTTGAGGTTAGGAGTTTGAGACCAGCCTGGCCAACATGGTGAACCGCCGTCTCTATCCAAAATATAAAAATGAGCTGCTCATGGTGGTGGGTGGCTATAATCCCAGCTACTCAGGAGGCTGAGGCATGAGAATCGCTTGAGCCTGGGAGGCAGAGGTTGGAGTGAGCTGAGATTGTGCCACTCCATTCCAGCCTGGGTAACGGAGTGAGACTCCATCCCGCCCCTCAAAACAAATGTTTTGTAGAGATAGGGTTTTGCCATGTTGCCCAGGTTGGTCTCGAACCCCTGCGCTCAAACGATCCTCCCACCTTGGCCTCCCAAAGTGTTGTAGTTACAGGCATGAGTCATTGCTCCCACCAAGAATTTTTTTTCTTTAAATTGCTGGTTTAATAAAGAGTTGTTTATTTTCAGGGAAAAGGTCCCAAACATCAAGCTGTTCACAAAAATAACCCACGGTATCAACTTTAGAAAACACATTTGAAGACTATAACACCAATTATGTTTCTGAGGATGCATTTGACATGCCAACTCTCATTCACAAAAATACATTGTTAGATTTTTGTTGAACTGCCCCACACAGCACACTAATATGGGGTGTAACACACATACTTGTAACTCCAAGCTGCTTTCAGGAGCTACTCAACTCAATGAGATTGCCTTTGCAGTTAGGGAAGCAACTACTGAACTTATGTATGAAAGAAAAGAACTGTATTCCCTGCATAACAAGAGATTATTTTGGAGACAGTTGATAAAAACCATACATCCTTTTTACTGTTAAGTCATAAAGAGGTGTCAAAATTAAAAGCAAAAATTACAGGGTAAGACTTAGGAAAACTACTAGGGGTGTCATGGGAAGTGAAAATGGGACTAGGCACAGGGCAATATGAATTAATGAATGTGGGAAGGACAAGGATGGGGAGAACAGTAAGCATGTGCTGAAGATACTAAGGGAGAGGATCTGGTGAAAAATTTGTTGTTAGACAAGCTCCTAGGTAAAGAAACAATGGGATAAGATTTCTCAACCCCACTATGTGCTTAAGAGTCATCCTGGCCATTGGTGCTGTCTCTGTTATCCTCTCCTTCCTCAGCATCTTTTTCATTATTCTTGATCAAATGAAGCTGGTTGTCCCCCTGATCTTCATTATCATCATCATCCAGTGGGTCCCCCTCCTCAGCAGAGTCTTCTGCACCCCCCTCAGACTCCATCTTTACATGAGTCTCATCTTTCTTCATGGAGCTACTGCTCTGCTCCTCTTCTGACTTAGCATTTTTCACCTCTACCTCTTGTTTGCTCTGTTCCTTTTCAATTTTTTCCAGGTTTTCCAGGAGAGAATCCACTTTCTGTTTTATCTGGGTCAACTCCTGCTTAATGGCCTGAAGGTCATCTCCTTTCAGCTTTCCAGACTTGGAAGATCCCCGCTTTCCACTCTTAGAATTGAAGCCACTTTTGCCCCTTCGTGAGGTGTTTCCTGATATGCGCTGGTGTTTCGAGGGCACTACAGCCAGAGCAATGGGAGGAGGAGGAGGTACACGTGCTGGGAAACTGTACATCCCATCATAATAATCCCGTTGAAAGCCATAGTCCAAGTCAAAAGAGGAGCCGTACATCTCCGCTGCGGATCGTTTCACACCTGCGTTTCCTCGGTTCACTTTTGGCTCTGCAGCCAGGTTAATAACTGCAACCTGGCTAGCAATCATTCTGCCATCCTCTCCTGCTACAGCAGCCCGGGCATTTTTCTCCTTATCATATTGAACGAAGGCAAAGCCCTTATGAACAGAGCAGCCCGCAATTTTGCCATACTTGGAAAAGATCGCCTCCACATCAGATTTCTTGACAACAAGAGTGTTGAGATTCCCAATGAACACACGGGAGTTCACGGAGTGAGGATCCATCTTGTTGGTAACGTTGCTGGCCATTGTGTTGGATGATAAGGTTTCTCAAAAAGCCAAAAACAGGAGGCGGGAGGGAGAAGAGATTCGATTCTAAGTCTCCTACTGCCGGGTTCTACGGGGAGAAGCTGACTGCGGCTCGAGGCCAGAAATGCAGCCAAAACAGCTCAGTCTTCGTCTCTTCACAAAATGGCTGCCAACAAGAATTCTGAAATGATGTAAAGAAAAGCACAACAACATTTTTGAAATCACGACAAAATTGCATTTAGAAAAAAAAATCAAAGCTTCAAAGTGTTCATATGAAAAAAAGAAAAAAAGACATGATATAGTTCTATGCCATCGTAGGCTGCACTGTCACCGTTCTAGACCGGCTGACTGTAGGTCACATGGGAGTGTCCTTACAGAAATTAGTGACTTACCAGATCTGGTTGTAGTTTAGAAGGTGCTCAGACCTCAGGAAGAGCCAAGCAGGAACTCCAGGCTTGAAGACTTTGAGTTTGTCCTGTGGGTCTTTAGAAGCTTTTATTGACCTTTCTAATCACAACTCCCACCCACGCCCCTCCACGTATCCGCTGCTAGCTTCCAATCAAAAAGCGATATCTGATTGCATTTCTGAAGCTCCACTCAGTTAATCCTGATTGGGTTTTTGACTGTCCGAAGACTAATGGATTGAACGAGATATCCATTCATATCACATATGCATAATCATTTCATGAATTAAGAAATTGACAGAGTTAGGGATAGACTGGAAGTCAAGAATTCATTCACTCAAGGCCAGGTGAGGTGGCTCACACTTGTAATCCCAGCACTTTGGGAGGCCAAGGTAGGTGGATCACCTGAGGTCAGGAGTTCAAGACCAGCCTGGCCCACATGGTGAAACCCTGTCTCTACAAAAATAGAAAAGTTAGCCAGGCACGATGGTGGCTGCCTGTAGTCCAGTTACTCATGCGGCTGAGGTGGGAGAATCCCTTGAACCCTGGAGGCTGAGTTTGCAGTGAGCCAAGATTACACCATTGCCCTCCTGACTGGGTGACAGAGGGAGATTTTGTCAAAAAAAATGCATTCATTCATGAAATCCACAAACACTGATGGAATTTTACTGCTATTTCGCCTTCAAGTCCTGATGTGAGGCAGGGAAGGGGTTGATCTGTTCCAGACATTAGACAGAAAAATAAAACCTGAAAGTAGTGTTGTGGGGAGATCTTTGGCCACATCAAAATTATAAAATTTATAAAAATATTTCTAGTTAAAATAGCTGTATAAACACAGAGGAGTCGTCCCTACAAAATAAGAATAAAGATCTCCATGTATGGAATGGTCTTGTGGGTTTTATATCACCTAAGGTAGCAGTTTCTTCACTCGTGCTGGTGGAAGAGAGGTGCCACTGAGGGCTTGAGTGGTCTCAGGGCTTAGGTTAAGTCTTCTCTGGAAGAAATTGAAATGATACCTGTAAACTTTATAAGTTTAATCAGTGAAGAAGGGAGGGGGAGAAACAAAAATAAACCAAGCTTGCAGCGCATTCAGCATTCACCATGAGGTCAGCTTGCTCTCTGACCTTCTTCCTCATGGTTGCTGGCAGCTTACTGTCCCCAAATCAAGTAGACCTTAGCTTACAGTTCCCCTTAACTACCCTGCAGACAACAATTTAAGCCTTGTAAAACATTAACTTTCTCATTTGAGATATTCTTTCAGGTTCTGCATGTCAGTGAAACTACTGATGCCAGCTGATCTGAAGGGCTCTGCAAGGCACCAACTCACCAAAGAATGCAGTTTTGACATCCTGATGACTTCATCCCTCTTACCTCTACACCAACTTTCCAGCCCCTTGCTATCCAGGATCCACTGGAAACCCTCAGTACTACTTGGGGAGATGAATTTGAGGATATCCTCCTAGCTTCTCATTTAGCCACCCTGTGATCATTAAACTGTCTGCTGCAAACACTGCTGTCTCAGAATATTGGTCAGCTACTGTGCAGCAGGCATAGGAACCTGATGGTCCTGTAATAAAATCATGTCAAAATTACAAAGAGAAGTGAGGGTAGAGGATGGGCATGGTTGAGCTGGGTGTTTTAATGGGATCCTGGGAGTTAACCAAGACTTGGTAAACATGTTGGGGGTTACTGAGGGGGTGGAGGTGGAATCTATCCAACATTTCACTGATGCCCCTTTACTTTTGATTCTTAGGACCAAGGTTGAGTCTTTCAAAACAATTTGTATAATCCTCCTTATTTTTCCTTTCAAAACCTTTGTCTTCCTTTTTCTCCCAAAATAATCTCACATCTATTCCCATTGCTTTCCTCATTTCAGGATAAACACATCTTTTTTTTTTTTTTTTCTGACAGTCTCCTTCTCTGTTAAGTTTACCATATATTTTGTTGCCACTGAAGATGAGTAACTTGGTTTTATGGACAGGAAGGGTGAAAAGGATCCCATTCCTCAACAGCTGGAGGTGATATGAAGGTCATTGTTATTCTTTGTCATATCTGCACCTGCATATTGCCAGTGAAAACCTGAAGGTCTCATTGGGGCAAGCTTAAAAATTAGCCACCTATGGAAGGTCTTAGCATTGGCTTACATCCTGTCCCTGAGTAAAGAATCTGATCATGAGTTCATGAGTACCTCAAACTCTACAAGTACTGATGAAGTCTTCACCTGCTGACAGTGAGAAGGACACTGATTTTATTCTGATCATGAAGTCATGCTGGTTGTCTTGCAAGGAAAATGTTTTAGCCTGTTATGTTGTCATCTAAAGCTAACGATTGTAACCTCTGTCTTGTACCTTCCAATGGGAAAAACAAAAACAAAAACTCAACTCTATTTGAGCCTTGCCAGGTCAATAAAACAAAAGAAAATTAAAAAAAAATTGATAGGAGGAGTCCCATTCCCTTCTTTTAACCTCTCTTACAAAAGCATTCCAACTTGTAACAGACTTTGGAAAACACTCACTTTGTCAGTGTGTGTCTTCCAGGTCGATTCTCACATTTAGCTTCCAATAAAGCTTTATTTAATTATTTCTACCTCAATGGCCTTAACTTCTATTGATACCAGGTTGCATGGTAATGGTTTGAATTGGGGTGGGAAGAAAAAGTATTTCTATGAGTTTTATAAAGTAATCCTTGCATGCCATCTGCATTGAAGAATGAATAGGTTCCTCTCCAAATATGTCCTGAGTATTGATGCATCCAATAAATAAAACTATTATGTATTTCACATAGTAGAGCTATAGACACATTCTATTTGCCTCTAGAGTTTCCAATGAACCAATGTCTAGTTTCAGTAAGTTCTCTGATTAAATGGCAGAGGGTAACATGGTCATGTTCTGATTCTATGTCTATGTCGATACCTATAGCACTCCAGTCTTCATAAGGTGTGTCAAACCAAAGAGTTTGATTCTAGTGGGAATCTGCGACACTACCTAGATTAGATCCAGTTTCACTAATGTTTTTTATGCATAGAGATAAAATGCCAGTAATGTAATCAATAATAGTCATAGGCCACCCATTTGCACCTATAGCTTCTTCTCAGTGCCAAGTCATGTAATTATAAATGTTAACCAACCTTCCAAAGGAAGGATAACAAACCTTATGATGAAGTTGGCATCCTCAGTTGCTACCCAACTGTTTATGAGAGCATGTTCTACTATTTAGTTGTGATCCTT	G	13	PASS	SVTYPE=DEL;END=13187503;SVLEN=-8387;SUPPORT=11;STD_SPAN=0.3;STD_POS=0.15	GT:DP:AD	0/1:31:20,11
1	13187503	svim.INS.81	T	TCCCTTTCATCTAAATGACCCCATAGCCAGCAATTGCTTTGGTTAGTGAGAGTGGCTACATTTTGAACAGGAGACCTTAGAAAGTGTTTGGTTTGAGTGATGAAAGTACCTAACAATATAAAATACAGGTTTGAGAATTTTGTGTTAATACAAAACAAAACCAAGTCTCAGTCAATGGAAGAAGATCAAATGGAGTCTTGTTCCATTGTCTTGGAAAAGCTGTCTACCATGTGATGATGTCTGCTTCTAGGGAAGGCTTTTCCTCGGATATCTTTACGTTTCAGTCATCTGGTACAGTCCCATCCATTGCTG	20	PASS	SVTYPE=INS;END=13187503;SVLEN=311;SUPPORT=17;STD_SPAN=5.14;STD_POS=61.25	GT:DP:AD	0/1:45:28,17
1	13200060	svim.DEL.54	ACTTCTCTTTAGTCATCTGTTTTTTCATACTTTTTCGACTGTGGGGAGCAGCTCGGTCGGGCACAAAGGCACAGGCAGAAAGGGGCCATGAGGAGAAGATGGGCTTGGGGTGGTGCCGTGCTTGCACATGAAGTGTGGTTGTCAGGTTCCAAAGGCAGAGCTGGGGCCATGCTCCAGGGCCCCGAGTTGGGAAGCAGAAATGGCACCAAGTTCAATGACCTGGCCAGCTATGCATCAACTGTGTGCCCACCCTGCTAATAGTATCAAGTTCCTAGGTCTAAAAAGGAGTTCTGTGTGAATCTTCCTGAGGCTGCATTTCCAAGATCTGCCCCCAAGAGGGGTGAACACAGAGCCTGATGCTTCCGATTGCTGGGCCTGTGGACCACGATCCACTCCTAAAGGCACCACCTCTTGGCTGGGTTGTCAGCCAGGCCTGTGCCCCATGTCCCTGAGGCAGCCAACTGTGCCACCCATACCCTCTCACGGCTAAACGGGACTTGCCCCTAGGTCCGCAGTCTCCACCACAGCCTCGACCTCACTCCCCACTTTGTGCTGTTAGCCTGCAAACTCCTGGATCAGAGCGCAGTTGGGGCTCATTAAACCGGACCCAGGAGCTTCAGATTTGTTTCTGTGGGGTTGACCAGAGCTGCTGTGAACCTGCATCTCACCTGTCACCTCTGCACGGAAACAGAGAGAGGGCAAAGCTGAGGCTGTGCACACTTTGGAGCTGATGGGATCCTGGGACAAGAGGGAGTCCTGGTCCTCCCAAGTTGGCAGGGCAGTAGCTCCAAAGGCACAACTGAAGCTGCCCAGGTTGCAGTTACCAAACAAGGTCCCCTAGTGCTCTCGAGGGCCCAGGAGGTCCCCCCTTCCCCATTCTATTGCTCAATAAAGGTCCTCTTTATCTTGCTCACTCTCCACTTGTCTGCATATTTCATTCTTCCTGGTTGCAGGACAAGACCCGCCTAATGGTGGGGCTAAAAGCAGTAACACAAACAAAGCTGAAACACGCCCCTTGCTCACCAAGTTGTAGGTGAAGAGAAAAAGAGAAGAGCTACTACTCTTTTCAGGAGCCCAGACGTGGGAGCTTCCTGAGCCAGGGCTGTGATTCCCTTTTTGTGGTTCTGCAGTTCCCAGCACTTCCAAGAAGGCCCATAATGGCAGTTAATGCTAGAAAGGGGAGGTAGAGGAACCTGTGGAAGGAAAAAAAAAAATGGTGGGGCTGAGATGGAGGGCCTGGGTCCACCCACAGACGAAAGTCCCTTCCTAGCAGACCCTGCACTGGGCCCCGGGGATCCTGGCGTCCCTGGTTCACACCCACGCTGCATATCGCACCTATGGGGGGCACCCCAAAGCTTCTAGCAAGCCCAGAAAGGAAGACAAGACTTGAAAGGGGAGGTAGAGGCACCTGTGGAGGAAAAAAATGGGCACCGTAGAGGAGGGGTGCTTGGGTCCCCCCACAGAAGAATGTGCCTTCCCAGCAGCCCCTACGGAGTCCCCGGGATTTCTGGCATCCCTGGATCACACCCACGTTGCCTGTCATGGTGGTGGGGGCACCCGGAAGGGGCAAGAAAGCCCAGAAGGGAAGATAAGGTTTGAAAGGGGAGGTAGAGGCACCTGTGGAAGGAAAAAAATGGCGCAGTCGAGAAGGGGGGCCTGGGTCAACCCACGGATGAAAGTGCCCTCCCAGCAGACCCTGCACAGGGCCCGGGGGATCCTGGCATCCCTGGTTCACACCCACAGTGCGTGTTGCACCTGCGGGAGGCACCCCAAAGCATCAAGAAGGCCCAGAATGGAAGAGAAGGCTTGAAGCTTAAAGTAGAAGCACCTGTGGAAGGAATAAAAAACGGCACGGCAGAGGAGGTGGGCATGGGTCCCCCCATGGATGAAAGTGACTTCCCAGCAGCTCCTGAGCTTGGTCCTGGGGATACTGGTGTCCCTGGTTCGCCCCAACGATGCCTGTCCCTCCCACTGGGGGGAAACCCAAAGCAGCAACAGGCACTAGTGGAAGGTAAAAAATACGTGCGGCAGAGGAGGGGGGCCTGTGTCCCCACATGGACTAAAGTGCCTTCCCAGCAGCACTTGCACAGGGCTCCGGGGTTAGTTCCATCCCTGATTCACACCCAAGGTGCATGTCACACCCATGGGGGGCACCCCAAAGTGGTAAGAAGTCCCAGGATGGAAGATAAGGCTAGAAAGGGGAGGTAGAGACACCTGTGGAAGAAAAAAAATGGCGAGGCAGAGAAGGGGTGCCTGGGTCCCCCCACAGATGAAAGTGCCCTCCCAGCAGACCCTGCACAGGGCCCTGGTGATCCTGGCGTCCCTGGTGCTCACCCACGGTGCATGTCACACTCGCGGTTTTACCCCAATGGGGCAAGAAGGCCCAGAAAGGATGATAAGGCTTG	A	17	PASS	SVTYPE=DEL;END=13202464;SVLEN=-2404;SUPPORT=14;STD_SPAN=0.68;STD_POS=0.54	GT:DP:AD	0/1:52:38,14
1	13211906	svim.DUP_TANDEM.15	N	<DUP:TANDEM>	47	not_fully_covered	SVTYPE=DUP:TANDEM;END=13219912;SVLEN=8007;SUPPORT=38;STD_SPAN=0.96;STD_POS=0.46	GT:CN:DP:AD	./.:2:.:.,.
1	13341679	svim.DEL.55	TAAAGTGTGTTCCTGAGACAGGATTGTTCCCTTGACTTTGACCTTCTTCATGGGCAGGAACTAGAGTGGTTTGTTTCACTCCGGCTGCAGTCTGTGGATGGCTGAGTGTGAACAGCTCAGTGTATGGTCAGAGTGACAGCTTCCCGCACCTGCCCTTTTTGACACTCAAGTTCTTATTCGGTGTAAAGGAAGAACCAGGTCACATTAGCTATTTAAAGAGTAGCATAAGTGAAGGATTTTATTGGGTGATAAATGTGGCTCTCAGTGGAAAGGGGAGTTAGAAAGGGGATGGTGCTGCCAGGCGCAGTGGCTCAAGCCTGTAATCCCAGCACTTTGGAAGGCTGTGGGAGGCTGAGGCAGATGGATCACCTGAGGTCAGGAGCTCGAGACCAGCCTGGCCAACATGGTGAAACCCCATCTCAAATAAAAATGCAAAAAAATTAGCTGGGCGTGGTGGCGGGTGACTGTAATCCCAGCTACTTGGGAGGCTGAGGCAGGAGAATCTCTTAAGCCCAGGAGGCAGAGCTTGCAGTGAGCAGTGAGCTGAGATCACGCCACTGCACTCCAGCCTGGGCAACAGAGTGAGACTCCGTCTCAAAAAAAAAAAAAAAAAAGAAAGGGGATGGTGCAGCAAGAAGGTGATCTTCCCCTGAAGCCACACCATCTGAAGTTAGCTGCATCTCTCTGTAGGCTTTAATGCTCATCTGCTTGTATCCCCAACGTTCAGCCACTTGTATTCCGATGCTCAGCATCTTGCATCCCCAACCACTTGCAGCAGCCGCTTGTGTTGCTCTGCCAGCTGGTCTTTTTATGGGCCCAGGATAGGGTGTGAGGAAGGCCAAAAGGGCAATCATTTGGGCAGAAAAATGGGGTTAGCTGTTTTCACTTAGGGCCGAGTTTCCAGGATTGAGGGTGGGTTTAGTTGGGAGCCCAGCTGTTCTGAATCATTTCCTTATTGCTGGCCAACAAGGTAAAACCCTGTCTCTACCGAAAATTAGCTGGGTGTGGTGGGGGATGCCTGTAGTTCCAGCTACTTGGGAGGCTGAGGCAGGAGATTCCTTGAACCCAGGAAGCAGAGGTTGCAGTGAGCTGAGATCGTGCCACTGCACTCCAGCCTGGTGACAGAGCAAGACTCCGTATCCAAAAAAAGAAGAATGGGCACACAGATGCCTCAACATTTGGCAACTGAGGGACTTTTCCTCCTGGGTCATTATCCATCCATTCCAATTATGGAAAAATTCCTGCTTTCTAGAGCATTAAAGGAGAATCACCAAGAGGATATCAAGACAGGTGGTGATAAAGCCTTTTGGGTATAGTTGTTCTCACTATTGGGTTTATGCAAATGGAGATATGATAAAGACTTTTTTGGCCACTTTAGGACAGATTACAAAAGAAACCACAAAAAAATGCTGTGGGACACAGAAGTCTCTAAATTCCTTACCTTAAGTGGTTTCAGGGAAATGTTTATGTTTATAGCTAATTGCTACAAGTCTAACTAAAACCAAGGTTGCAGTAGCTCAATGCATAGAACTTATAGATAAGTCCATTTTTGTAAGGTTGCTTTTTGGCTTTGGTTTTAGGCTTATGTTGCCTAAAAGGTTTTAAGTGTTGATGCATGCCTGCCCACCGCCACGCTCATCTGGCCTAGGATGCTTTAATTGGCTGTAAGTCTTTTGGCTCTGAATCTCACGTCCATAGGAGTCCCACCTAGGGGCTGGGTGGACCAAGGCAGGTAGCTCCGCCACCCTGTCATCCACATGAGACAAATTAAAACTTTGGCCATTGATGCTGCTTCTGGCATATCCTGATGAACAGGGGGGAAAATGAGAAATAACAGTGAATTTCTAAGCCCCCTAACTGAAGAAACAGACCCCCTGTTGGTCAAGAGGAAACCCCAGTTATCCTTGAAAACTGAGTTCTCAAGGAGAACGAGATGTTGGGCGGGGGGGGTCCACATGCTTCACTATACCCCCTCCCTTGCTAACCACCATTAGCCTTTCTTCCTTAAGGGTCAAACAGAAACCAGCTCTTTAAGAATCTACCACTCATAGCAACCAACTGCCTGATGCTGCTTCTCCTGTCAGAGTGGCCATCCGACACTTGGCCACTCTTTTTTTTTTTTTTTTTTTTTTTTTTTGACACGGAGTCTCCTTCTGTCGCCCAGGCTGGAGTGCAGTGGCGCCATCTCGGCTCACTGCAACCTCTGCTTCCCAGGTTCAAGTCATTCTCCTGCCTCAACCTCCCAAGTAGCTGGGATTACAGGCGTGGGCCACCATGCCCAGCTGATTTTTGTATTTTTAGTAGGGACAGGGTTTCAACATGTTGGCCAGGCTGGTCTCGATCTCCCGACATCAGGTTATCCACTCACTGGGATCAGGTGCTGGAATTCCAGCTGTGAGCCACCTTGCCTGGCCATGGCCACCTTTTATGAAAAATAAAGCTCTCCCTTCCAAACTTAAAATAAATAAGTAGTAAAATAAATGATACATACCAACAGAACACTGTATATAGTAAATACACACATATAATATGTATGCAGTTGAAAAATATAATAGTAATGTTGACAAAAAGAGTCAAACTCTGTAATATATGTGAAGAGATTTATTCTGAGCCAAATATGAATGACCATGGCCCATGACACAGCCCTCAAGAGGTCTGGAGAGGCTGGGCGCAGTGGCTCATGCCTGTAATCCCAGCACTTTGGGAGGCCGAGGCAGGCGGATCACGAGGTCAGGAGATCGAGACCATCCTGGCTAAAATGGTGAAACCCTGTCTCTACTAAAAATACAAAAAAAAATTAGGTGGGCATGGTGGTGGGCGCCTGTAGTCCCAGCTACTCGGGAGGCTGAGGCAGGAGAATGGCGTGAACCCGGGAGGCAGAGCTTGCATTGAGCCGAGATCGTGCCACTGCACTCCAGCCTGGGTGACAGAGCAAGACTCCATCTCAAAAAAAAAAAAAAAAAAAAGAGGTCTGGAGAACACGTGCCCAGGGTTGTTTGGGGCGCAGGTTGGTTTTATACAGTTTAGGGGTACATGAAACATCAATTAAATACATCTAAGAAATATATGGCCAGTCCCCCTGGTTCTGTGGCTCACGCCTGTAATCCCAGCACTTTCAGAGGTTGAGGTGGGTGGATCATTTGAGGTCAGGAGTTCGAGACCAGCCTGGCCAACATGCTGAAACCCCATCTCTACTAAAAATACAAAAATTAGCCTGTCACGGTGCTACACAACTTTAATCCCAGCTACTCAGGAGGCTGAGGCAGAAGAATTGCTTGAATCTGGGAGGTGGAGTTTGCAGGGAGCTGAGATCACACCACTGCATCCCAGACTGGGTGACAGAGCCAGAATCCATCTCAAAAAAAAAAAAAAAAAAAGAAAGAAAGAAAAAAGAAATACATGGCTGGGTGAGTGGTGGCTCACGCCTGTAATCCCAGCACTTTAGGAGGCCGAGGCGGGTGGATCATCTGAGGTCAGGAGTTAGAGACCAGCCTGGCCAACATAGTGAAACCCCGTCTAATTTTTGTAAAAATACAAAAATTAGCCAGGTGTGATGGTGTGTGCCTGTATTCCCAGCTACTCGGGAGGCTGAGACAGGAGAATTACTTGAACCTGGGAGACAGGGATCGCAGTAAGCCAAGAGCACACCACCGCATTTCAGCCTGGGAGACAGGGATCGCAGTAAGCCAAGAGCACACCACCGCATTTCAGCCTGGGTGACAGAGTGAGAATCTGTGTGAAAGAAAGAAAGAGAGAGGGAGAGAGGGAGGGAGGGGGAGAGAAAGAGAGAGAGAAGAAAAGAAAAGAGAAGAGAAGAAAAGAAAAGAAAAGAAAAGAAAAGAAAAGAAAAGAAAAGAAAAGAAAAGAATTACATTGGTTTGGCTCAGAAAGGAGAGACAACTGAAGGGTCGGGGGCTTCCAGGCTATAGGTAAATTTAAACATTTTCTGGTTGACAATTGGTTGAGTTTGTCTAAAGACCGGGGATCCATAGAAAGGAAATGGTCAGGGTGAAATAAAAGATTGTGGAGACCGAGGTTCTTTTGAAATCTCATAGTGGCCACCCTTCGAGACAACAGATGACAGATGTTTGCTATTCAGACCCTTAAAATTACCAGACAGTCCATCTCTTCAGGACTGGGAGGGCCTGCAAGAAAAAGATCTAGCTGTGTTAATAGAGATTCTTTACAGATGCAGATTTTCCCCCATAAAGGACAGCTTTGCAGGGCCATTTCAAGATATGGCAAAGAAACATGCCTTGGGGCAAAATATCTTGACTTTCTCCTCTGTCACAGGATGTTATGCCAGAGTCAGATTGGAAAGTAAGTCACCATATACAGGGCTAAAAAAACTCATCTGATGGGAATTTATGATTTTGGGGCATGACTCTGTAGACTCCTTAGGAATTTGGGCAAGATAAAAAATTCAGACCTTAGTCCTCAGTAAAATGAAGGCATATATACCTTCCACCCACTTTAGGGCCACCTGTCTCTCCACTCTTCTCCTTCCAATCCCATCCACCTATGTGTCTTCCAACAATTTATAAAAGTGACCAAAGGGACAATGAAAATGGTTTTAACATTTGAATATCAACCAAA	T	5	PASS	SVTYPE=DEL;END=13346274;SVLEN=-4595;SUPPORT=4;STD_SPAN=.;STD_POS=.	GT:DP:AD	0/1:13:9,4
1	13706951	svim.DEL.56	AGTGTGTTCCTGAGACAGGATTGTTCCCTTGACTTTGACCTTCTTCATGGGCAGGAACTAGAGTGGCTTGTTTCACTCCGGCTGCAGTCTGTGGATGGCTGAGTGTGAACAGCTCAGTGTAGGGTCAGAGTGACAGCTTCCCGCACCTGCCCTTTTTGACACTCAAGTTCTTATTCGGTGTAAAGGAAGAACCAGGTCACATTAGCTATTTAAAGAGTAGCATAAGTGAAGGATTTTATTGGGTGATAAATGTGGCTCTCAGTGGAAAGGGGAGTTAGAAAGGGGATGGTGCTGCCAGGCGCAGTGGCTCAAGCCTGTAATCCCAGCACTTTGGGAGGCTGTAGGAGGCTGAGGCAGATGGATCACCTGAGGTCAGGAGCTCGAGACCAGCCTGGCCAACATGGTGAAACCCCATCTCAACTAAAATTGCAAAAAAATTAGCTGGGCGTGGTGGCGGGTGACTGTAATCCAAGCTACTTGGGAGGCTGAGGCAGGAGAATCTCTTAAGCCCAGGAGGCAGAGCTTGCAGTGAGCAGTGAGCTGAGATCACGCCACTGCACTCCAGCCTGGGCAACAGAGTGAGACTCCGTCTCCAAAAAAAAAAAAAAAAAAAGAAAGGGGATGGTGCAGCAAGAAGGTGATCTTCCCCTGAAGCCACACCATCTGAAGTTAGCTGCATCTCTCTGTAGGCTTTAATGCTCATCTGCTTGTATCCCCAACGTTCAGTCACTTGTATTCCGATGCTCAGCATCTTGCATCCCCGACCACTTGCAGCAGCCGCTTGTGTTGCTCTGCCAGCTGGTCTTTTTATGGGCCCAGGATAGGGTGTGGGGAAGGCCAAAAGGGCAATCATTTGGGCAGAAAAATGGGGTTAGCTGTTTTCACTTAGGGCCGAGTTTCCAGGATTGAGGGTGGGTTTAGTTGGGAGCCCAGCTGTTCTGAATCATTTCCTTATTGCTGGCCAACAAGGTAAAACCCTGTCTCTACCGAAAATTAGCTGGGTGTGGTGGGGGATGCCCGTAGTTCCAGCTACTTGGGAGGCTGAGGCAGGAGATTCCTTGAACCCGGGAGGCAGAGGTTGCAGTGAGCTGAGATCATGCCACTGCACTCCAGCCTGGTGACAGAGCAAGACTCCGTATCCAAGGAAAAAAAAAAAAAAAGAATGGGCACACAGATGCCTCAACATTTGGCAACTGAGGGACTTTTCCTCCTGGGTCATTATCCATCCATTCCAATTATGGAAAAATTCCTGCTTTCTAGAGCATTAAAGGAGAATCACCAAGAAGATATCAAGACAGGTGGTGATAAAGCCTTTTGGGTATAGTTGTTCTCACTATTGGGTTTATGCAAATGGAAATATGATAAAGACATTTTTTGGCCACTTTAGGACAGATTACAAAAGAAACCACAAAAAAATGCTGTGGGACACGGAAGTCTCTAAATCCCTTACCTTAAGTGGTTTCAGGGAAATGTTTATGTTTATAGCTAATTGCTACAAGTCTAACTAAGACCAAGGTTGCAGCAGCTCAATGCGTAGAACTTATAGATAAGTCCATTTTTGTAAGCTTGCTTTTTGGCTTTGGTTTTAGGCTTATGTTGCCTAAAAGGTTTTAAGTGTTGATGCATGCCTGCCCACCGCCACGCTCATCTGGCCTAGGATGCTTTAATTGGCTGTAAGTCTTTTGGCTCTGAATCTCACATCCACAGGAGTCCCACCTAGGGGCTGGGTGGACCAAGGCAGGTAGCTCCGCCACCCTGTCATCCACATGAGACAAATTAAAACTTTGGCCATTGATGCTGCTTCTGGCATATCCTGATGTACAGGGGGATAAATGAGAAATAACAGGGCCGGCCGCGGTGGCTCACGCCTGTAATCCCAGCACTTTGGGAGGCCGAGGTGGGTGGATCACAAGGTCAGGAGTTCAAGACCAGCCTGACCAAGATGGTGAAACCCCGTCTCTACTAAAAATACAAAAAAATTAGCCGGCCGTGGTGGTGGGCGCCTGTAATCCCAGCCACTCAGGAGGCTGAGGCAGAGAACTGCTTGAATCCGGGAGGTGGAGGTTGCAGTGAGTTGAGATCGTGCCACTGCACTCCAGCCTGGGCGACAGAGTGAGACTCGTCTCAAAAAAAAAAAAAAAGAGAAATAACAGTGAATTTCTAAGCCCCCTAACTGAAGAAACAGACCCCCTGTTGGTCAAGAGGAAACCCCAGTTATCCTTGAAAACTGAGTTCTCAAGGAGAACGAGATGTTGGGCGGGGGGGGTCCACATGCTTCACTATACCCCCTCCCTTGCTAACCACCATTAGCCTTTCTTCCTTAAGGGTCAAACAGAAACCAGCTCTTTAAGAATCTACCACTCATAGCAACCAACTGCCTGATGCTGCTTCTCCCGTCAGAGTGGCCATCCGACACTTGGCCACTCTTTTTTTTTTTTTTTTTTTGACACGGAGTCTCCTTCTGTCGCCCGGGCTGGAGTGCAGTGGCGCCATCTCGGCTCACTGCAACCTCTGCTTCCCAGGTTCAAGTGATTCTCCTGCCTCAGCCTCCCAAGTAGCTGGGATTACAGGCGTGGGCCACCATGCCCACCTGATTTTTGTATTTTTAGTAGGGACAGGGTTTCAACATGTTGGCCAGGCTGGTCTCGAACTCCTGACCTCAGGTGATCCACCCACTGGGATCAGGTGCTGGAATTCCAGCTGTGAGCCACCTTGCCTGGCCATGGCCACCTTTTATGAAAAATAAAGCTCTCCCTTCCAAACTTAAAATGAATAAGTAGTAAAATAAATGATACATACCAACAGAACACGGTATATAATAAATACACACATATAATATGTAAGCAGTAGAAAAATATAATACTAATGTCGACAAAAACAGTTCAACTCTGTAATATATGTGAAGAGATTTATTCTGAGCCAAATATGAATGACCATGGCCCATGACACAGCCCTCAAGAGGTCTGGAGAACACATGCCCAAGGTGGTTGGGGCGCAGCTTGGTTTTATACAGTTTAGGGGAACATGAGACATCAATTAAATACATCTAACAAATACATGGCCGGTCCGCCGGGCGCTGTGGCTCACGCCTGTAATCTCAGCACTTTGAGAGGCCGAGGTGGGCGGATCATTTGAGGTCAGGAGTTCGAAACCAGCCTGGCCAACATGCTGAAACCCCATCTCTACTAAAAATACAAAAATTAGCCTGGCATGGTGCTACACGCCTTTAATCCCAGCTACTCAGGAGGCTGAGGCAGAAGAATTGCTTGAATCTGGGAGGTGGAGTTTGCCGTGAGCTGAGATCGCACCACTGCACTCCAGCCTGGGCGACAGAGTGACACTCCATCTCAAAAAAAAAAAAGAAAGAAAGAAAGAAAAGAGAAATACATGGCTGGGTGCATGGTGGCTCACGCCTGTAGTCCCAGCACTTTGGGAGGCCAAGGCAGGTGGATCACCTGAGGACAGGAGTTAGAGACCAGCCTGGCCAACATGGTGAAACCCCGTCTAATTTTTGTAAAAATACAAAAATTAGCCAGGCGTGATGGTGTGTGCCTGTATTCCCAGCTACTCGGGAGGCTGAGACAGGAGAATTACTTGAACCCAGGAGACAGGGATCGCAGTAAGCCAAGAGCACACCACTGCATTTCAGCCTGGGCGACAGAGTGAGAATCCATGTGAAAGAAAGAAAGAGAGAGAGAAAGAAAAGAAAAGAATTACATTGGTTTAGCTCAGAAAGGAGAGACAACTGAAGGGTCGGGGGCTTCCAGGCTATAGGTAAATTTAAACATTTTCTGGTTGACAATTGGTTGAGTTTGTCTAAAGACCGGGGATCCATAGAAAGGAAATGGTCAGGGTGAAATAAAAGATTGTGGAGACCGAGGTTCTTTTGAAATCTCATAGTGGCCACCCTTCGAGACAACAGATGACAGATGTTTCCTATTCAGACCCTTAAAATTACCAGACAGTCCATCTCTTCAGGACTGGGAGGGCCTGCAAGAAAAAGATCTAGCTGTGTTAATAGAGATTCTTTACAGATGCAGATTTTCCCCCATAAAGGACAGCTTTGCAGGGCCATTTCAAGATATGGCAAAGAAACATGCCTTGGGGCAAAATATCTTGACTTTCTCCTCTGTCACAGGATGTTACGCCAGAGTCAGATTGGAAAGTAAGTCACCATATACAGGGCTAAAAAAAACTCATCTGATGGAAATTTATGATTTTGGGGCATGACTCTGTAGACTCAGTAGGAATTTGGGCAAGATAAAAAATTCAGACCTTAGTCCTCAGTAAAATGAAGGCATATGTACCTTCCACCCACTTTAGGGCCACCTGTCTCTCCACTCTTCTCCTTCCAATC	A	16	PASS	SVTYPE=DEL;END=13711307;SVLEN=-4356;SUPPORT=13;STD_SPAN=0.49;STD_POS=0.25	GT:DP:AD	0/1:58:45,13
1	14454784	svim.DEL.57	CAAGTGGGGAGATCAGCTCAGTGAGTCATGCTGTGTTAGTTTGCTAAGAGGGAGTCATGCTGTGTTAGTTTGCTAGGACTGCCATAGTGATCCTACAGACTGGGTGGCTTAAACCATCAACATTTATTTTCTCTGGGTT	C	73	PASS	SVTYPE=DEL;END=14454922;SVLEN=-138;SUPPORT=59;STD_SPAN=0.34;STD_POS=0.31	GT:DP:AD	0/1:84:25,59
1	14597358	svim.INV.8	TCCATCCTCACTTGAATAGTGCCTGGTAATGACACAGTTTGCCCAGAAATGGGGGACAGCCTTTGAGAAGCAAAGCACCCTCATGGCGCACGGAGAAAGGGTTTGCTACAGTGTCCGTTTGCTCCGGCTGCCATCGCAAAGTACCACCAGATGGGAAGCTTCAACAACAGAAATTTATTTTCTCACAGCCTGGAGGCTGGAAGTCCAGCAGGGTTGGCTACTCCGAAGGCTCTCTCCTTACTTTGCAAATGGCGTCTTCTCCCTGTGTCCTCACAGGGTCTTCCCTCTCTGTATGTCTGTGTCCTATCTTCCTCTTATGAGGACACCAGCCATATTGGATTAGGGCCCACCCTCATGACCTCATTTTACCTTGATTACCTCTTTCAAGACTATCTCCAAATATAGTTGTATTCTGAGGTTCCTGAAGGGTAGAGCTTCAGCATATAAATTTTGGTAGCAGGTAAGGGGAGGAACCCTCAGCGCATATCAGTCGCTTATACACTGTGAGGCTGTGAAGAAGTCTCTTAGCTACCCAGTTGTGATTAACTGAAATCCATTCAAGCTAGCACAAGTAAGAAGAGTTTACTGAAGAGTTTGCTAAAGAGTTGCAAGGTATAATCTGAGGCAGGAACAGAAATCTAGCCGTCCAACCGGAAATCAAAATCTCTATTTCTATTTCTCAGGACTGGAAATATAACTGTCATCTCTGCCTTATTGTATATTCTGTCTATTTCCTCTCTCTCTGTCTCTCTCATCTTTTTATCTACTTACACATGGTCCAACAAAGCAACTAATCCCTAGTCAATATGATCCTTCATCTCTAAATAGTTTTTGTCTCTAAATCTTAATTCTAATTCTCAAGATAGAGAATCTGATTGGTCATTGGCCATCCCTGATTGGTTGAT	ATCAACCAATCAGGGATGGCCAATGACCAATCAGATTCTCTATCTTGAGAATTAGAATTAAGATTTAGAGACAAAAACTATTTAGAGATGAAGGATCATATTGACTAGGGATTAGTTGCTTTGTTGGACCATGTGTAAGTAGATAAAAAGATGAGAGAGACAGAGAGAGAGGAAATAGACAGAATATACAATAAGGCAGAGATGACAGTTATATTTCCAGTCCTGAGAAATAGAAATAGAGATTTTGATTTCCGGTTGGACGGCTAGATTTCTGTTCCTGCCTCAGATTATACCTTGCAACTCTTTAGCAAACTCTTCAGTAAACTCTTCTTACTTGTGCTAGCTTGAATGGATTTCAGTTAATCACAACTGGGTAGCTAAGAGACTTCTTCACAGCCTCACAGTGTATAAGCGACTGATATGCGCTGAGGGTTCCTCCCCTTACCTGCTACCAAAATTTATATGCTGAAGCTCTACCCTTCAGGAACCTCAGAATACAACTATATTTGGAGATAGTCTTGAAAGAGGTAATCAAGGTAAAATGAGGTCATGAGGGTGGGCCCTAATCCAATATGGCTGGTGTCCTCATAAGAGGAAGATAGGACACAGACATACAGAGAGGGAAGACCCTGTGAGGACACAGGGAGAAGACGCCATTTGCAAAGTAAGGAGAGAGCCTTCGGAGTAGCCAACCCTGCTGGACTTCCAGCCTCCAGGCTGTGAGAAAATAAATTTCTGTTGTTGAAGCTTCCCATCTGGTGGTACTTTGCGATGGCAGCCGGAGCAAACGGACACTGTAGCAAACCCTTTCTCCGTGCGCCATGAGGGTGCTTTGCTTCTCAAAGGCTGTCCCCCATTTCTGGGCAAACTGTGTCATTACCAGGCACTATTCAAGTGAGGATGGA	0	PASS	SVTYPE=INV;END=14598262;SUPPORT=17;STD_SPAN=4.78;STD_POS=0.92	GT:DP:AD	./.:.:.,.
1	15120017	svim.DEL.58	TTACCTAGCTATAAAATGGGAATGGGCATAACAAGAGTACCTGGTTATAGGGTTATTGTGAGGATTAAGTGAGTGTGTCTGTGCCTAGAATGGTGGGTGGCACACAGTATGTGCTCCATAAATGTTTGCTTTCATTCTTCCTGCTCAGAGCTTTCCTTACGCTCTGTGACTTGAGACAGATCAGAACAGGGCCTAGTTTGTATTTGGAAGCCAGTCTTTCATTCTTCCTGCTCAGAGCTTTCCTTACGCTCTGTGACTTGAGACAGATCAGAACAGGGCCTAGTTTGTATTTGGAAGCCAGTGAGACCTGAGATATAAATCACACTTGTGTGCCTTCCGGGTGGCTCCTCCTCTGGCAAACAAGACCACCCTCCCCAGGCCGTGCCCTCGCCTGTTAGGGGCCCCATGAAACCACACAGCCCGCAGCCTCCACCTGAGGAAATTAAAAACCAGATTGGTTATTTCAGGGTAATCAAAAGTAACACCACAGGTCCTGACCTTTTGTTCACGAGCAGTTACATAAGCAGCGTTTGCTAAAATCTCACCTTGAGCCTCAGCTCTCCTCTCCTGTGCTCCTCAGGATGCAACCTGGTTTGGAGGTGGCATCCTGGGCCCACTCTCCACCGGTTCTTCTAGGGTGCCCTCTTGTAAGTGTAGCTGTAAAGGGTCAGCAAGAGGGCACTCATTTCATGGAAAGCGCAG	T	21	PASS	SVTYPE=DEL;END=15120718;SVLEN=-701;SUPPORT=17;STD_SPAN=0.86;STD_POS=0.24	GT:DP:AD	0/1:59:42,17
1	15365322	svim.DEL.59	TACAGACATGAATGTGCTATTACCAACAGCAGACGTTTATTGTGCACCTACTGTATACAGACATGAATGTGATATTACCAGTAGCAGATGTTTA	T	1	PASS	SVTYPE=DEL;END=15365415;SVLEN=-93;SUPPORT=1;STD_SPAN=.;STD_POS=.	GT:DP:AD	./.:.:.,.
1	15365370	svim.DEL.60	TACTGTATACAGACATGAATGTGATATTACCAGTAGCAGATGTTTATTGTGCACCTACTGTATACAGACACGAATGTGCTATTACCAACAGCAGACGTTTATTGTGCACCTACTGTATACAGACATGAATGTGATATTACCAGTAGCAGATGTTTATTGTGCATCTACTGTATACAGACACGAATGTGCTATTACCAA	T	59	PASS	SVTYPE=DEL;END=15365567;SVLEN=-197;SUPPORT=50;STD_SPAN=59.0;STD_POS=20.68	GT:DP:AD	0/1:72:22,50
1	15376047	svim.DEL.61	CAGACTGGAAGCACCCCTCCATCAAGTAGGACATTTTGCAAGAATCAGACGTTCCTATCTGTCTGGGCCTGGGCTGTTTGAGTCTAGCAGAGTCCCAGTTTGGGTCCTGTTATTTTCTGTCTGTGTGACCCTTGACAAGGGACTTAACCTTTCTGAGCCTCAGTTTCCTCCTGTATAAAATCAGAACTATAGGCCAGGTGTGGTGGCACACACCTGTAATCCCAGCACTTTGGGGAGGCCGAGGCAGGTGGATCACCTGAGGTCAGGAGTTCAAGACTAGGTTGGCCAACATGGTGAAACCCGTCTCTACTAAAAATACAAAAATTAGCCAGGCATGATGGCAGGCGCCTGTAATCCCAGCTACTCTGGAGGCTGAGGCAGGAGAATCGCTTGAACCCAGGAGGGTTGCAGTGAGCTGAGATCACACCATTGCCCTCCAGCCTGGATGACAGAGTGAGACTCCATCAGAGTAGAGTAGGGTAGGGTAGGGTAGGGTAGGGTAGGGTAGGGTAGGGTAGAGTAGAGTAGAGTACAGTAGAGTACAGTAGAGTAGAGTAGAGTAGAGTAGTAGAGTAGGTCTCCATCTCAATAGAATAATAGAATAGAATGGAATAGAATAGAATAGAATAGAATAGAATAGAATAGAATAGAATAGAATAGAATAGAATAGAACCTTCCCCCTAGAGTGACAGTGCAGGGAAGTGAGGCAGTGGGTGAATCAGGCAGGCACGCTGCAGAACTCGGTCAGCGTTCACAGCTCTGTGCTGAGGTTGCTCTAGAGCCACCCTGTCCTCAGACCCCACTGGGGAGGAAGAGGCGTGGATTCTCATGCCTGTTCCACTCATCAGTATTTGACCTCGCACATGTCACCTTTAACCTTTTCCTGCCTCAGTTTCCTCATCTGTAAAAACGAC	C	13	PASS	SVTYPE=DEL;END=15376960;SVLEN=-913;SUPPORT=11;STD_SPAN=0.6;STD_POS=1.58	GT:DP:AD	0/1:47:36,11
1	15585613	svim.DUP_TANDEM.16	N	<DUP:TANDEM>	37	not_fully_covered	SVTYPE=DUP:TANDEM;END=15593666;SVLEN=8054;SUPPORT=30;STD_SPAN=1.38;STD_POS=0.32	GT:CN:DP:AD	./.:2:.:.,.
1	16360193	svim.INS.82	T	TGGTACTGAGGTTGGGCTGAGACCCTGCTTCTCTTCCCCCATCACCACCTGCCCCTCCCTCCAGCCCAGCTCCATTCTTTGGCATAACAGGCAACTCTAACCTAGCCCAGAAGAGGATGGCTCATCCTGGGTGGGACGATGGCTCCTGCCTTGAAAGACAAAAATCCCACCTTGGGCAGAGCTGAGTGTGAGAAGATGGAAAACCAGTATCTGCCAGGTGCTCAGTGACTGGCCATCACATTAATGAATGACGAGATTGGAGTACACTGTCACCAAGGGCAGGCAAAGATGCCCTCTGGGGTTGTCTGGTTCCCAGTGAGAGGCTCCTGAGAAAAATAAAGCTGGTTCCCAGAGCTGCTGTCCATCCCTCATCTCAGCTGCAAGGTTGCTGGTCTGGGACTGGAGCTCCTTACCTGCGCTGGCCCAGAGTGAGTTTCCCGTGGTCACGTGGGCACTGCAGGCTCGGGCCCCTGGGCTCCTCCTCATGCTCCATTTCTTGGCAGGGAGATGATAGGGAGAGAGGTTCTCCCACCAGGTCTATGATGCTTGTCCTCATGAATAAGTGGGATACTGTGTCACTCAAACCCTAGTCTCCTGCTTGGCTGGGCCACAGCTCATAAAGCCAGGACCGAAGTGTGGCTCCTTCTGGAGTCCACAGAGCCCTGGGCATCCTCCATGAGCCTTCTATGCCTGGGTG	10	hom_ref	SVTYPE=INS;END=16360193;SVLEN=696;SUPPORT=9;STD_SPAN=10.79;STD_POS=204.16	GT:DP:AD	0/0:60:51,9
1	16360194	svim.DUP_TANDEM.17	N	<DUP:TANDEM>	1	PASS	SVTYPE=DUP:TANDEM;END=16360890;SVLEN=697;SUPPORT=1;STD_SPAN=.;STD_POS=.	GT:CN:DP:AD	./.:2:.:.,.
1	16878518	svim.DEL.62	AATGAGAGAGACTGTGTTTTTCTTCTCTTCTCGTTTTGAATGTGGTGGGTGGCCCTATAGTTGTAGTCCTTTTATAATGCAAACCAAAATTATTTTTAA	A	2	PASS	SVTYPE=DEL;END=16878616;SVLEN=-98;SUPPORT=2;STD_SPAN=0.71;STD_POS=1.06	GT:DP:AD	./.:.:.,.
1	16886895	svim.BND.20	N	]hs37d5:6494979]N	18	PASS	SVTYPE=BND;SUPPORT=15;STD_POS1=.;STD_POS2=0.64	GT:DP:AD	./.:.:.,.
1	16886896	svim.INS.83	A	AAAAATTTTTTTTGTTTGAAATATACAAAGACACGATAACGTTGTTATTTAACAAATATATATTCTCTCTCATATATATGCATATATATGTATATATATATCAACATCACACACACACACACATTTTTTTTTTTTTTATTGGATTCAGGTTCGTGAAGGAACTGTGTTAGACTATATACATCCCTCCGTTTCTTTCTTTCCTTTCTTTAATATTAAAGTAAAAAAAAAAAAAAAAAAATAAATGTTTTTAATCACATAAACACTTTTTTATCTTAATATAAATGTGTTGTTCAATTCTAAAAAAAAAAAAAAAAAAAAAAAATCTGTGATGGTCACCTCCACATGTGATTCCTGCACACATAAAAAAAAAAAAAATAATAAAAAAAAGAGTTGTTGTTGTTCGAAGGAAGGAAGTTTACCATTCAAATGTATAGAACCAATATTATCTATCGTGTACAATTCACAGTTTCACAAATAACTTTATGTGAAAAATAGCATAATCTCTCTCTCTCTCTCTCTCTCTCTCTCTCTATTCCCTTCGGTCCGCCAGACCATGTACCTGGCTCCAACTTATTTTTCTTACATTTCTGGTCCTTCATGGCCTCTCTGTCTCCTTCTCTCCAAAAAGTACCTGAGAGGGAGAGAGAGAGGGAGAGGGAGAAAAGAAGGTGCTTACGTACTTTTAAACAACCAGGTCTTGTGAGAACTCACTCATGAGAACAGCACCAAGGGAACAGTGCTAAATTATTCATGACAAACTGCCCATAATGATCCAATCCCTCTTACCACACCCCACCTCCAATATTGGGGATCACAATTCCACATGAGATTTGGGTGGGAACATAGATCCAAACCATATCACTTGTGTTGTTGTTTTAATTTAACTAAGATGTAACTTAAAAAAATGTTCTTGGAGGAATGGAGGAAAATGGTGAAAAGGAAGCAGGAATAGGAACATCACACTCTGGGGACTGTTGTGGGTTGGGGGAGGGGATTTTTGTCTTATTAAGACTGCACACACGAGTTGTGATAATATAATAAATAAATAAACCACTTTTATACTCCAAGAGATTTTTTTAAAATAAAATTTAACTATCATGTTTTATTTATTTAGTTAGAAGAAAAAAAAAATAACTTATTTTTTTTGTGTGTGTGTATCTTCACAGGATTTCACTTTTTTCTTAACAAATATCTTTTTTTAACCTGTTTTTATTTTTTAAGAATTTTGCATTGCCCTAGACTTATTTCCAAATAAAATGTGTTGTGTGTCTAATGTTAGATTTATATAATAAAATAAACATTATACAATAATGTGAATTTTCTTTCTTTCTTTCTTTCTTTCTTTTATTGTGGTGTGTGTGTGTGTGTTATATATTTATATATAAATGTATAATTTTATATAGTATTTTTACATAGTAAGTGCTTTCATAGCTTTTAAATTTTATTTTTACTTTGCTTTTTTTTTTTTTTTTTATTATTCTATATTTTGTCATAAAAAAAAAGAAACACATTTGTGTGTGTGTGTTTTTTTATGATTTAAATATATATATATGGATATATATATATGGATATATATATATGGATATATATATATGGATATATATATGGATATATATATATGGATATATATATGATATATATATGGATATATATATGATATATATATGGATATATATATGATATATATATGGATATATATAATGATATATATATGGATATATATATGGATATATATATGGATTATATGGATATATGGATATATATATGGATATATATGGATATATATGGATAGATAATATTTTATTTGAATGGATTAATAAAATATTTTGTGATAAAACAATTTCACACTGAAATGCCGAGAATCAAGGAGAAAGGAAGTGCCCGGTGTGAAATGCCGAGATCAAGGGAGAAAGGAAGTGCCCGGTGCGAAATGCCCACAGTCAAGGAGAAAGGAAGTGCCCGGTGTCAAAGGCCCACAGTCAAGGAGAAAGGAAGTGCCCGGTGTGAAATGCCGAGAATCAAGGAGAAAGGAAGTGCCCGGTGTGAAATGCCGAGAATCAAGGAGAAAGGAAGTGCCCGGTGCGAAATGCCCACAGTCAAGGCAGAAAGGAAGTGCCCAGTGTGAAATGCCGAGAATCAAGGAGAAAGGAAGTGCCCGGTGTAAAAGACCGACAGTGGTGTGTGCAGTATAGCTGATGAATCATGACTTGTGACAACTTTGGGCAGTGGGTCTCAACGAATTCAGCGTCCTAGGCCTTCAGAATTAACTTAAATGAGTATAGCTGATGAATCAATGACTTGTGACAACTTTGCGGAGTGGGTCTCAACGAATTCAGCTTCCTTAGGCCTTCAGAATTAACTTACAATGAGTATAGCTGATGAATCATGACTTGTGACAACTTTGGGCAGTGGGTCTCAACGAATTTCAGCTTCCTAGGCCTTCAGAATTAACTTAAATGAAAGTAGTTTTGAAACTTTGTTCGTATGTGCCCCCCCTAACTTTATATATAATATATATTTTAGTGTTATCTTTACACACACACAAAAAAAACAATTTCTTTAATATACATATACATATACATATACTCTGTCATATATTATACAAAAATGGAGAAATTTTCACACACACACAATTTTTTTTGTACTATTTAATATTTGTTTTCTATTTACTCACAAACTCTTTCTTTCTTTCTTTATTAAAACACAGGAGCGTCGGGACCTGGTAAGGTGTTACCTGAGAAACTTCTTTGTGATGTGTGCATTCATCTCACGGTGTTAAACACACACTTAATTAACACACCACCTAAATTTATTTTAAATAAATAAATAAAAATAGATAAAGATAAAAAAATTATTGGTAAGATGTTAGACTATTTTTTCTTTCTTTCTTTCTTTCGTCATAAAATATAAAACAAATTAACAAAATTATTTTTTGGGAGGCTGAGGCAGAAGAATTGCTTGAATCACACACTCTAGATTCTTTTCTTGTCTTTTACAAACACACACACATTTTACGTCTGCATATAGTTGTGTGTTAAATACGGAAGGAAAAGAAGGAAAGAAAAAGAAAGAAGAAGAACAACAGAGAGAGGGCAGGGATGGAGAAAGGAAGAAGAAAAGAGAAATGGAGAAAGGGAGGAGGAAGGAAGAAGGAAGAAAGGAAATTTCACATTAAGTGGTGTGTGTTGTTTAATCTGAAGGTGGGTGTAGTGAGGGCAGTGATGGTCAGGTCAAAAAAAATTCCTAAAAAAACTATCTATTTTTTTAAGCAAAAAAAAAAAAAAAAAAAAAAATTTATTTATTTTGTGCCTACGTACACATCCATCCATCACTTCTTGTCCAATAAACTAATTTTATATATATATTATATATAATATATTATATATTTTATATATATATTATATAATATAATATATTATAATTTTATATATATTATATATATAATAATTATATATTTTATATCATATATTATATATATAATATATTATATATTTTATATATATATTATATATAAATATATTATATATTGTATTGTATTGTATTGTATTATATATTGTATTGTATTGTATTGTATTATATATTGTATTGTATTGTATTGTATATGTATATATATGTATTCTTTACACACATTTTTTTTTTATAATCTGTGTGTGTGAGCCATATTATGGCGCCACCTGCTTTTATTCTCTTATCTGGCGCCACCTGCTTTTACTTCTCTTATTGCATCTTTTGAATACATTATATATATATATATTTAGACAATTTCTCCTATCTATCTATCAGATTTAAAAATACATTTTTTTTTATATATATATAAATAAAAAAGAGAGAGAAGTAATTTATTTTTTTTGTAATCAATACACACTTTTTCTACACACACACATTTTTTTTTTTTTTTATATATATATATACCATCTTTATATATATTTATTTATTTAATTTGTAAATTTATATAACAAAAAAACCTTCCTTCCTTGGTGGGTAGGGACAGGCGGGACACAGGATGGGCTCAGCTCGGTGGGTAGGGACAGGCAGGCCACAGAGATGGGCTCAGCTCGGTGGGTAGGGACAGGCGGGCCACAGGATGGGCTCAGCTCTGTGTGTAGGGACAGGCGGGACACAGGATGGGCTCCGCTCTGTTTGTTTGTAAATATATAATATATTTTATGTTATATTTCAGGAGTTTAACATTTTGTTCTTTCTTTCTTTCTAATAATTAAATAATATTTATCTTTTTTTGAGAGAGAGATTATTAGTTTTTTTTTAGTATTCGGTATATATTATATATATGTAAATATATAATATATATTATATATTATACATATTTTATATTATTTTTCACACAATGTTTAAAAAAAAAATAGGAAGGTTTTTGTTTTTTTTTCTTTTAAAATATCTTTAATTATTATTATTATTATTAGAAAACAAACACACTACACGAAAAATATATATAAACCTATGGGAGGCCCAAGGTGGGTGGATCACCTGAGGTCAGGGAGTTTGAAACCAGCCTGGCAAGCATGGTGAAACCCCATCCTACTAAAAATACAAAAATTAGCCAGCTGTGTGGCGGGCACCTGTAATCCCAGCATTCGGGAAGCTGAGGCAGGAGTATTGCTTGGAACCCGGGAGGCAGAGGTTGCAGTGAGCCGAGATCGTGCTATTTATTGCACTCTAGCCTGGGCAACAGAGCAAGATTCATCTCAAAAAAAAAAAAAAAAGAAAAAGAA	2	PASS	SVTYPE=INS;END=16886896;SVLEN=4752;SUPPORT=2;STD_SPAN=32.53;STD_POS=19.09	GT:DP:AD	./.:.:.,.
1	16910540	svim.DEL.63	CATGAAGTAGTGATTTCTTGTACAGTCGGGAAGGCCCCTAGGACTATGGGACTGACGGTTTCCCTTTTACTGGGAATTTCAAAGACAAGTATGCGAAAGATTTTAAAAATCTTTGATTTTTAAATCATATCTTCAGTTATGATTTTAAGAATCATATCTGAAGCATAAAGTGTGACACATAACACCATAAGGTCATGAAGGAAATATGCCCAAATGCTAATAAAGTTTGTGTTAATTTAGAAACAGCAGAATGAAGAACTAATAGATAGTGTTTACTGTGTGCCAATAAATGTTCTAGGAGATTGACAAGAAATAGCTCATGTAATTCACTGCAGCAATTTACAGAGGTAGGTATTATTGTAGTACCCTCTGAACAGGTGAGGAAACTGAGGGACAGACAAGACAAGCAACTTGGATGGAGCCCAGGAGACAGGCCCACGGTCTCTGCTCTGTACACTGCACTGCTACCTCCACACATTCTCAGGTGCGATCTTTCTTCCTCTTTAGGAACAAGACTCTGTGCCCCAGGAAGCAGGACTTCACTCTCACCAAGCTACACTCTGCTTCTTATTCTTATTTTTATTTATCATTATTATTATTATTATTATTATTATTATTTTTACCAGTCTTGCCCTGTCACCCAGAGTGGAGTGCAATGGCAAAATCTTGGCTCACTGCAACCTCAGCCTCCTGGGTTCAAAGGATTCTCCTGCCTCAGCCTCCTGAGCAGGGGTGATTACAGTCACCTGCCACCATGCCCATCTACTTTTTGTATTTTTAGTGGAGATGGGGTTTCTCCATGTTGCCCAGGCTGGTCTCAAACTCCTGACCTTGTGATCTGCCCGCCTCAGCCTCCCAAAGGGCTGGGATTACAGGAGTGAGCCACCATGCACAGCCCCTACTCCCTGCTCTTGATGCTGTCACTTATAGATAGCACAGGTTCTATTAGGAGCAGACTCCTCTTGAAGCCCCTCAGAGCGGGTACTGGCTACTATCACCAAGTTTCCCTCAGAGTCACTAGAACAGAGCTGTGCCTGTTGGGCCTCAACAGAAACTTGAACTGAATAAAAGTTCACTAGTCTCAGACATTTAGAACAACAGACTAGATGTTATTTGTCTGCAGGATCTTACATGGTACAGAGAGGATTCTTGGAAACATGATTGAGCCTCTTGGAGAAAACAGGTCATTCTGTGCCTGTGTCAGAAATCAATAAATGGCAGTTTAACTCTAGTCCCACCCCCACCTGATTGCAAACATGGAAAGTTGCTAAATACTTTGGTACCTCTCTCTTCCAACTTTAACAAAATGTTAAAATACCCATTTCTGTTTTCCTAGAAGTATGGGGAGGATGACATTATTTTAGATGGAGAGAGCACTTAGTTTCTCAGAGAGAAGACAGGACTTCGTTCATCACTTTCGTGATGGTGAGCCTATAGATCTTACTGTATTTGTTCTGCTGGTTGGCCAGGAAGCAGGCCAGTTGAGTTACAAAACATTTCTCTTTGAGGTTTCTGAACTGCTGTTTCTTCTCTGCCAGCTGGGGATGCAATTTCTCGTTGATTTCTAGAATGTTCATCTCTGCCTTCTCGCTGGACAAAGGGCCGGCTGATACCACCATGCTGACGTTTGTGGCAGAAGAGGTGGGGCCAGGGACTGGGGAGAAGAAAGGCAAACACATGATGGGTTAAAAACTGGTGAAATCAAATAGGTTTAATCACACTGAGGGATGTCAGTGGCAGCCTTGTCTACTTATTTGAAAATGTTGTTTCCCTGGTTTCACTCTTGTCATCTCCAGTCTTGATCTCCTTTAAGTCAACTTGTCTTAGCTATGCAGTCACCTTGAAACCAGGACATAAACACTTCTACACTTTTCTTGCTTATAAGTTTCTATAAAGCAAGGCTGGGCCCTGAGATTTTTACCCCATGAGTGGCCAATGTTTCTGTGTAGCACAAAAGATTGCATTTTCCTTTTTCGATATTTTTCTCTTTTGGTTTTTTGTTTTTTGTTTGAGACGGAGTCTCACTCTGTCACGCAGGCTGCAGTGCAGTGGCGCAATCTCAGCTCACTGCCACCTCTGCCTCCCGGGTTCAAGTGATTCTCATCCCTCAGCCTGCCAAACATCTGGGATTACAAGCGCCAAGTAACATGCCAGCTAATTTTTGCATTTTTAGTAGAGATTGGGTTTCGCCATCTTGGACAGGCTGGTTTCGAACTCCTGACCTCAGGTGTTCCGCCCACCTTGGCCTCCCAAAGTGCTGGGATTAAGATGTGAGCCAGCACCCCCGGTCAGAGACTTTTTTTTTTTTTTTTTTTGAGATGGAGTCTCGCTCTGTCTCCCAGGCTGGAGTGCAGTGGCACAATCTAGGCTCACTGCAAGCTCCGGTTCCTGGGTTCATGCCATTCTCCTGCCACAGCCTCCCGAGTAGCTGGGACTACAGGCGCCCAACACCGTGCCCAGCTAATTTTTTTTTTTTGTATTTTTAGTAACGACGGGGTTTCACCGTGTTAGCCAGGATGGTCTCGATCTCCTGACCTCGTGATCCACCCGCCCCGGCCTCCCAAAGTGCTGGGATTACATGTGTGAGCCACCGCGCCCGGCCGAGACTTCTTATTAATAGCTAAGACAAGCCAATGAAAAGGAGAGAGAGTCTAGCCTGAGAGGAGTGAACCAGGGTGGGAGGATCGTCTCAGCCGATCCTCCCACCTAAGTCTCCTGAGCAGTTGGGACTAGAGGCACGCAGCACCATGCCTGCCTAATTTTTTGTATTCTTTGTAAAGATGGGTTTCACCATATTGTCCAGGCTGGTCTTCAACTCCTGAACTCAAGTCATCCTCCCACTTGGGCCTTCCAAAGTGCTGTGATTATATGTGTGAGTCACAGAACCTAGCTCCATCCTAGTTTCTGACTAAAAGAATAACAATATGTGTATATACAGCCTGTCCTCAGAATTGATCTTCCATAGCCTAGACAGAGGTATGAGACACAAGGAAAATAGAGGCTACCTGGGAGAATGTTTACAGCATCCTGACATTCATCATGAGAGGATTCTCTGTCTACAACCAGAGTTGAGTTGACTTTGTCTTCCTCAAAGGTGATGTTGATGTTCTTGTGAGGCTGGTTGGAGTCACAAGGGCTGTGGCTATTTGAACAAGTGATGGCACATTCCTCCAGTGAGTCCTCAGGGACTTTGCTTTCTTCAGCCTTCTGCACCTCCCTGATGAGCCAGGTGGGACAGAGATGACAGAAGATTAAACACAGAGGGATTGGACCCCAGGGAGTCCTAGCTGGTTTTGACAGGCGGCATTAAGACAGTGGTCCCAGAAAGCAAAATGGAGGTTCCCTTTAAGGGGGAACAGGCAATCCTCTTCTCTCTGCAACAGAGCATGGCTGCCATGGGAGCCAGAGAGGAAGAGAGCAGCTGGTGTTCAGTGCACTGGACAGATAGGAGCTGAGGAGGATGAAGACTCAGCTATCCCTGTATGGTACAGACATGACACTTGGCACACATAGAGAAACACGACAGCTGCCGCACCCTGTGTCTAAGCTGGGTTGAATTTCACATACTGTGGCCAAGCGAATGCGGGCTTTTGGCCCATCATAGATGCCAGAGAGGGTGTGCCTCCTACACATTTTCATATGTTACCACCCATTACTTGCTCCCGAGTATTCAGTGTTACCTGGGGGCAGATGATTCCAGTACTTTCTCAGCCTCCTCAACTTGAACATCTTCATCCTCATCTTCGTCATTTTCTGTAAATACAAAATGTTCGTTCAGATATTTCCCACTTCACATTCTGCAAGCACAGTCAGCCCAATGTGCACAGAGACATGAACATCTATGTATGGTTCAGCACTGTACTGAAAACTGTCATATTTTATCTTTCACAAAATGCCCTGGCATGGTTTCCTGGTCCATCGGGCAATGCATTTCTGATCTGGAGGGCCACCATCAAGATGTGGTCAAATATTGAAAAGACCTTTTGCTTCCCATATCACTGGAGGCTTGTGCAGCCTCTCTCTGGACTTTGGCAGCTGTCGCCCCCATCCTGCCACATATCTGATTCCCAGGAACAGGCTTGGTGTCCTGTCACAGTTCGCATTTCAAACCTCATTCTTTCTCTTAGGAGAGGACAAACTTGTCCCACAGTCCTCTATGCATCATGAGACTGCACAGGCCCTCCATGTGGCTTCTGCTGTGTTATTCAGGGACATTCTATCCACGGGGAGTGCTCCAGTCTGAAGCACTTCCTACCACCAAATGCCCCTACACCAAGTGCCTTCTCCAACACCAAACGGAGAGGGGCTTCATCTCATTTTAAAAAGCATTCGTAAGTGTTCCCATATTTGGATGCTTCAGACCCTTGCAAGAGACAATTTGTTTGCCTTTGCAGATGGAGAGAGAGAAACTCTGGAAAGATAAATCACTCACTCACCGACAGTTACTAAGAACATTGTCAAAAAGACAGCCTGGGAACCTTCATTCTTAGCCCAGAGCTCTTTTCACTCCAACAAGCGCCCTCCCATCACAGCCTCCTTCCTGTCCTTTAAAACTAGACAGATGCTGCCTCTTGCTCCAAAGACCACCTTCCATCAAGGAAGGA	C	1	PASS	SVTYPE=DEL;END=16915143;SVLEN=-4603;SUPPORT=1;STD_SPAN=.;STD_POS=.	GT:DP:AD	./.:.:.,.
1	16917058	svim.DEL.64	TATTTTATTAGTATGACAGGCAGCATCAAGATTTAGATTAGTTGTGTTAATTTAGAAACA	T	1	PASS	SVTYPE=DEL;END=16917117;SVLEN=-59;SUPPORT=1;STD_SPAN=.;STD_POS=.	GT:DP:AD	./.:.:.,.
1	17009532	svim.DEL.65	GAATGAGAGAGACTGTGTTTTTCTTCTCTTCTGGTTTTCTTTTTTTTTTTTTTTAGTTTGTAAGCAAACATTTATAGCCATGATTCCACAGATGTGGTAAGTAAACCAACAGCCATTCCTAAATAAAATACAAGAATTTCCATCATGCATAGTTTACAGGCTTGGTAAGAAGCAGTCTCTTTAGGGGCTAGATGCTTAAGAAATATTCAACAAACAATGAAATCTTGGCTTTTTTTTTTTTTTTTACACAAATGTTTGGTTATTTAGCCACATTAGTGATAAAACATATTCATATTCTAACTGCAAGTGGAATAAACATTGCAACAAAAATGCAACCCAATCAAAATCATTAGTAATAACTATTACTCCCTCTTAGCAGTAAGAACCATTATTCTTGGATTTCAAACATTTTATTTTCTGTGCATAGCTTATAGCACTGTATTATAGGAATCAGAGTGTATAAGCAAAAAAATGAAATAAAACTTCTTGAAGACCATTTCCATTATTTATGATTAAATCAATGAAACTATACAATTTCCACATTAAATACAAATTAGTAAAAGAATTCCTCCAAGTAGTATTGCATATAAGCTACAACTTTACCCCAACTATTTTAATCACTATGATTCGAGATTTCCTAGGATTTAACAGCCCAAGATTGGGCTGTTACTACCTCAGCAAGAACAATCACCAGTAAATACATGAACTGGGGTTATAGCTGAATTTTTAGAAACTCTCCAGACAAACCACGTGTTAGAGGAGGTAAGTAGAAAAACTAATGTTTGAGCTGTGCTATTCCTACCAGGAACTATGTCAAATATGCAAAGTTCAAACATTCTTAGTAAAATAATATGAAAGGATCTATATATACTGTAAATTTAGCAAAAACACTTTTATGTACAGAAGCCTAAATATCTTAGGAGGTTTAGAATACCAATGAAGAGAATTGTTAATTCTTCAAGGCTGGTTTCTTATGAGGATTAAAAACCAGCCCTTAGTCTCAGATGCATTCCACCTAGATGTGTTCACGAACTCCATAGAGTAAGAAATATAAACCATGAATATGTACTCTTAATTTCCATTCTTCAACTTAATGTTCTATAGTACTTCAGATTTTTAAATCCAGAGTTTGGTGTACACTTAGGAAATTATAGTAAGAGTAGATTAGAGAAGATTTGCTTGTTTTCCTTTTGAAGCCATGTGAAGGTTTATTACCCTGTGTATTTTCATCACTGAAAAGTTCCCCGGTGACTAATAAAATAAAAGTGTCACAAGCTACATGATGGATCTCTTCTTTTAATGTTGCATACAGTTTCAGTTTGGCTAGTGAGGGCTAACTAGCTCAGCCCTAGTTTCATTTTATTAGAGTTGACCACTAAAAACTAAATAAGGAAGTTACCAGTAAAGCTAATTCCCAATACAAGCAAAAAACAAAAACAAAAAACAAAAACAAAACCATTCGCATAATAAAATATATCCTTAACACAAAATAAGGGTATAACATATTCTGCAGCATGACATTTTATTTTATTTCTCAGCTGTAGCTTTTTCATTCAGAAATTGGAGACCATCTTTTCACTGAGTTGTTATTCCTTCCTCTTCCCTTAGCTTAGGGATATGTTGAAAAAGGCTTTTCAACAAGTATTTTATTTTTTACAAGTTGCTATGAAATTAAAATTTATATATATATCTTAAGTGTTTATAAAGCACTCAAAATTGTAGCTTACATGTATATGACTTCTGAAAATAAAAATCACACTTCTAACATAATCTTTCTGCTCTGCAAAAATATTCTACATACATGCATATGATCAAAACAATCTTTTCATGTTTGGGGTATTTCTTACACATAGTAAAAGAAAAGTCAACAATTATATCAGTACTTCCCCTGTTAAGATAACTGAGTGCCACCTAGTGTTCAATTTCTGCAACTACTAAGCTTACAAATTCAATACTGCTATTAAAACCCAGGTTCTGAAAACGGCATTTTGGAAATCTTTTTTTTTTTTTTTTATGTTTACGGTGGCAAAATACGACTATGAAAAGAACATGATATCAAAATCAGTATAAAAATAGCCACAGGCTACTTAAATATGACAAACAGACTTATTTTTTTTCTTCAAATGCAGACTTCTGCCTCCCTCAAATTGTATCAAAATCTCAAGGGAATATCTAGGTAACTGGAATATACACAATGACTCTATACAATCAAGAGGCCAGGGCTTAATCAGATTCCGTGAGGACAAGGCAAATGATTTCTTCAAAACACCCATTTTCTTACTGGAAGTGGTAGGAAAAGCAGCAATGCATGGTTTTTTTTTTTTTTTTTTTTGTAATTAGTAGACATGGTCTTCTACCCATAAGCTCCATTACATTAAAAGAACAAAGTGGGCTTAACATCTCACTTAAGATAATTCAGCATTATTATCAGTTTTAAAAAAACCAAAAATATCTTAGAAACAAATCAGTCTGCTTTAACAAATTGCATTCATGCTAATGAAATTTTAATCTTCTTTGTCATGATCAAAATCCAAATTGTAGGACAATCTTCAGAAAAGATGGAATGTAAAATGTTGAGTTCAATTTAGATGTCATCAATATCTTCATCATCATCTCCAATGTCATCAAACTGAATTTCATCATCATCTCCAGGACCAAATGTATCAGTTTCATTGATTTTAGCATGCTCTGGAAGCTCGCCGTATGCCTGCAGACTTCTAGCTTCGTCTGCATTGTATTTTAAAATTACATCAGCTTTGTTATCCTGGTAGTCTCGGAGACCAACCAAAATAATGTCCGAGGTATTTATCCAAACCTTTTTTCTCAATTTTCCTCTGATGTGACATAACCTCTTTACACCATCGAAACACATTGCTTCTAGCCGTCCATTTCCCAACATTTTGATTACCTGAGCATACTCCTGACCATCCTCTTTGAATACCAGTTCTCTTTTTTCAGATTCATTCTCATTCTTACCCCTGCGTCTATTTTTACCTCCTTTACCTTTATTCTTGGGCATGGCGGTGGCGGCGACCTCGCGGCGTCTCTGACTTCTTTCCGGGTAGCGGCGACCGCGGCGGCTGCTGCTCCGAGGGGCGACACGAGGGAGCGCGCGGGACCAAGTAGGTGCTGGAGGCCAGGCAACGTGCGCGGGAGAGGCTGGCGACCCAGCTCTTCGGAGATCCGCCTGCGTCCACGCTCGGCGGCAGCAAAATGCTCTTCTGGTTTTCAATGTGGTGGGTGGCCCTATGGTTGTAGTCCTTTTATAATGCAAAACAAAATTATTTTTA	G	16	PASS	SVTYPE=DEL;END=17012821;SVLEN=-3289;SUPPORT=13;STD_SPAN=0.55;STD_POS=0.6	GT:DP:AD	0/1:53:40,13
1	17675058	svim.DUP_TANDEM.18	N	<DUP:TANDEM>	22	PASS	SVTYPE=DUP:TANDEM;END=17679939;SVLEN=4882;SUPPORT=18;STD_SPAN=3.04;STD_POS=1.49	GT:CN:DP:AD	./.:2:.:.,.
1	18009746	svim.INS.84	T	TCAACCCGGGTGCTCATGCCCCCTGCTCTTCACCGGGGTGCTCAGCTGCCCCCTGCTCTC	1	PASS	SVTYPE=INS;END=18009746;SVLEN=59;SUPPORT=1;STD_SPAN=.;STD_POS=.	GT:DP:AD	./.:.:.,.
1	18009894	svim.DEL.66	GTGCTCACTGCCTCCTGCTCTCACCCGGGTGCTCACTGCCCCCTGCTCTCAC	G	1	PASS	SVTYPE=DEL;END=18009945;SVLEN=-51;SUPPORT=1;STD_SPAN=.;STD_POS=.	GT:DP:AD	./.:.:.,.
1	19052497	svim.INV.9	CGCGTGCGCGCGTGTGTGTGCGTGTGTTTGTGTGTGTGTGTGTCTTTGACTTCTTGGACAATAAGTGGAATGCCATTCTGTTCCTCCCTCCGCCCCCACCTCACCTCTAGACATCTTATAAAACAGACATTGGAAGAGTGTGAGTGTGTGTGTGTGTGTGTGTGTGTGTGTGTGTGTCTTTGACTTCTTGGACAATGAGTGGAAAGCCATTCTGTTCCTCCCTCCACCCCCACCTCACCTCTAGACAGTCCTTAACTAAAAGCCTCCAAGGACCCCTGGAATGGGGAGGGGGCACTTAGAAACCCATTGGGTTGGAGGATGTTTGCAATATGTCCCCTCAATTTATTCTTTTCCTCCAACCAACTCTGTGCTAGATCCTGTGCTCAGGATAAAAAGATAAATTCATTTCTTCATTCATGAATTCCTCACTTAGCAAATGTTTATTGGGTGCCTTCTGTGTCCCAGGCACTGGGAATAAGACGCCAAGTCTGTCCCCAGGCAGCTCCTGGCCAAATCCAGGCACGTCATGGCCAAATCCAGGCACGTCATGGCCACAAGAAAACAACAAACAGGGTGAGGCTCAGTCTGTTCCCAGGCAGAGGGTTGGGCCTTAGTGGGACTGAAAGTTTCCACGGGGTAAGGCTTGAACACAGGGACCTCACAGCCTCTTTTGGCTGCACCTCCCAGGGTCTCTCCCTCACACACCAGAAGGTTCTTACCAAAGTCTCAGCTGGATGTCTTCTGCTGCAGTTTCACAAATTATCCCCTCTGCTTTCCTCTTCACTCAGACAGAGCCGGCCTCATGAGTCTTTCCAAGTCTGTATATCAAGCTGCACGTGGGAGGAGAAGAGACCCCACCAGGGTTGTGGGTGGCTAGCCCCCACCCTGGTCAGAGATGGCAGTCAATGACCCGGTGTTCACCACGTATCCTCTGAGCTTCCAAGGTCCCCGAGCTTCAGCCTGTACTCTGGGTTGGGGCACACAGGATCTGTGCCCTATACATGTGCAGTGCTCACATGCACACACACCATGCACACACAGTAGTAGATACTGCATGCACATGCAATACTTATGCACACACAATACTCACAGAAACACATAAAAAATTCACACATATACACACAAATACTTGCACATGCACACACAGATTCTACACATGCACATACAATACTCCCATGCACATATAACACACAGGCACATACAAAGACACAATGCTCACACATCACACAAGGACTTAGAAGCATGCATACAACACACACACACAGTACTTCCATGTGCACAAGTTGCATGAACACACAGTACTCACACATGCACACACAGTATTCACACATGCACACACTCTCTCATCCTCTCTCTCTCTCTCTCTCATACACACACACACACACACACACACACACACACACACACAGAGTTAACACTCAGGTAATAAATGACCCTGAGCCACCTATGGTAAATGAAGGCCACAGCCAGGCACAAGGCGATCACCTTCTAGCATCAGACCAGAAGTCGAGAGTCAAGGGTCCTTGCCCCAGTCCTGTCACTCATCCCCCAGGTGATTCTGGGTGAGCCGCTAAGCCTCAGTTTTCTCATCTGAAAAATGGGGTCACAGTACTTCCTAGAGTCATGATGAGGCTTAAAGGGAAATACTTCACAAACTGTAAAGTGCTGTGCTTGTGCAAGAGAATGCCATCAGCCAGGCTTAGAAAAGCGTTCATGGAGGGCTTCGAGGGTGACAAATGAGAGGGAACCAGGAGTCAGGGGGCTGGGTCGGGAGAGGGAAGGGAACCTTCTTGCCCACACGGCAGGTGCAGGGCTTCGGTGTGGGATGCTGGTAGTGGAGGGGGTTGGGTGTGGAGGCCATAAGCAGAGATGGAAACTGAAGTGGGGGACAGGGAGACCTGCAGGAAATCTTGTTTGGAAGCTCCAAGTCAGCACCCGAAGCCTATTACCGCTGTCCACAGGGGGAAAGGAGGGGGAGGGTCCAGATCCTCTTAGTGGAGTATTGAGAGGAAGAGGGGGTGAGGGTGGGCAGCTGCCCGGGTGGGTAATTTCTGGCTTGCACTAATCCCAGTGTGGGGCTGGGAACAGGCAGCCGCCAGTAGGGGCATGCGTGTGTCTGGGTGTCCCCTGGGGGCTGGAGGAGGGTGAAGGGCGCACAGGTTTGCGTGAGTGAGCTGACGAAGGCGGAGTTGTGGGGTGGCAGTGTGTGGGTGCGTGAGGGTCTGTGTACCTCTTTGTGTGCACATCGGGGAGGCCGGTGGATCTGTGGCCAGCGGGATGGGTGCCTGCGGGTTTTCATGGATGTCGTTCTCTGTCTGTTCGTGTTGGCGTGTCTGTAATGTGTGTGTCTTCCTGCACGGGTGTCTGGGTGTGTGTTGGTGCGTCTGTAATGTGTGTGTCTTCCTGCATCGGTGTCTGGGTGTTTTTTGTGTGCATCCCATATCTTCGCCTGTATGAGTATGGATGTGTCATGGTATTACGCGTGTGTAGCAATTCACAGTGATGTCTTGAGACTAGTGGCCGTCAAACTTGGCTGCTCATTAGAATCACCCGGGAGCTTTAAAAACTCCTGACCTGACCGGGCGTCGTGGCTCACGCCTGTAGTCCCAGCACTTTGGGAGGCCAAGGCAGCCAGATCACCTGAGGTCAGGAGTTCGAGACCAGCGTGACCAACATAGAGAAACCCCATTCTACTAAAAAAAAAAAAAAAAAATTAGCCGGGCTTGGTGGTGCATGCCTGTAATCCCAGCTACTCAGGAGGCTGAGCCAGGAGAATTGCTTGAACCTGGGAGGCAGAGGTTGCGGTGAGCCGAGATCACACCATTGCACTCCAGCCTGGGCAACAAGAGTGAAACTCCGTCTCAAAAAAAAAAACAAAAAACTCCTGACCCCCAGACCCCCAAGTGATTCCAGTGGACAGTCAAGACGGAGAACCAGTGATGGAGCAGACAGACCCAGGGGAGAGGCCCATCTCTCTTGCCCAGTCCTCAGCCTGCTCTGACAGGA	TCCTGTCAGAGCAGGCTGAGGACTGGGCAAGAGAGATGGGCCTCTCCCCTGGGTCTGTCTGCTCCATCACTGGTTCTCCGTCTTGACTGTCCACTGGAATCACTTGGGGGTCTGGGGGTCAGGAGTTTTTTGTTTTTTTTTTTGAGACGGAGTTTCACTCTTGTTGCCCAGGCTGGAGTGCAATGGTGTGATCTCGGCTCACCGCAACCTCTGCCTCCCAGGTTCAAGCAATTCTCCTGGCTCAGCCTCCTGAGTAGCTGGGATTACAGGCATGCACCACCAAGCCCGGCTAATTTTTTTTTTTTTTTTTTAGTAGAATGGGGTTTCTCTATGTTGGTCACGCTGGTCTCGAACTCCTGACCTCAGGTGATCTGGCTGCCTTGGCCTCCCAAAGTGCTGGGACTACAGGCGTGAGCCACGACGCCCGGTCAGGTCAGGAGTTTTTAAAGCTCCCGGGTGATTCTAATGAGCAGCCAAGTTTGACGGCCACTAGTCTCAAGACATCACTGTGAATTGCTACACACGCGTAATACCATGACACATCCATACTCATACAGGCGAAGATATGGGATGCACACAAAAAACACCCAGACACCGATGCAGGAAGACACACACATTACAGACGCACCAACACACACCCAGACACCCGTGCAGGAAGACACACACATTACAGACACGCCAACACGAACAGACAGAGAACGACATCCATGAAAACCCGCAGGCACCCATCCCGCTGGCCACAGATCCACCGGCCTCCCCGATGTGCACACAAAGAGGTACACAGACCCTCACGCACCCACACACTGCCACCCCACAACTCCGCCTTCGTCAGCTCACTCACGCAAACCTGTGCGCCCTTCACCCTCCTCCAGCCCCCAGGGGACACCCAGACACACGCATGCCCCTACTGGCGGCTGCCTGTTCCCAGCCCCACACTGGGATTAGTGCAAGCCAGAAATTACCCACCCGGGCAGCTGCCCACCCTCACCCCCTCTTCCTCTCAATACTCCACTAAGAGGATCTGGACCCTCCCCCTCCTTTCCCCCTGTGGACAGCGGTAATAGGCTTCGGGTGCTGACTTGGAGCTTCCAAACAAGATTTCCTGCAGGTCTCCCTGTCCCCCACTTCAGTTTCCATCTCTGCTTATGGCCTCCACACCCAACCCCCTCCACTACCAGCATCCCACACCGAAGCCCTGCACCTGCCGTGTGGGCAAGAAGGTTCCCTTCCCTCTCCCGACCCAGCCCCCTGACTCCTGGTTCCCTCTCATTTGTCACCCTCGAAGCCCTCCATGAACGCTTTTCTAAGCCTGGCTGATGGCATTCTCTTGCACAAGCACAGCACTTTACAGTTTGTGAAGTATTTCCCTTTAAGCCTCATCATGACTCTAGGAAGTACTGTGACCCCATTTTTCAGATGAGAAAACTGAGGCTTAGCGGCTCACCCAGAATCACCTGGGGGATGAGTGACAGGACTGGGGCAAGGACCCTTGACTCTCGACTTCTGGTCTGATGCTAGAAGGTGATCGCCTTGTGCCTGGCTGTGGCCTTCATTTACCATAGGTGGCTCAGGGTCATTTATTACCTGAGTGTTAACTCTGTGTGTGTGTGTGTGTGTGTGTGTGTGTGTGTGTGTGTATGAGAGAGAGAGAGAGAGAGGATGAGAGAGTGTGTGCATGTGTGAATACTGTGTGTGCATGTGTGAGTACTGTGTGTTCATGCAACTTGTGCACATGGAAGTACTGTGTGTGTGTGTTGTATGCATGCTTCTAAGTCCTTGTGTGATGTGTGAGCATTGTGTCTTTGTATGTGCCTGTGTGTTATATGTGCATGGGAGTATTGTATGTGCATGTGTAGAATCTGTGTGTGCATGTGCAAGTATTTGTGTGTATATGTGTGAATTTTTTATGTGTTTCTGTGAGTATTGTGTGTGCATAAGTATTGCATGTGCATGCAGTATCTACTACTGTGTGTGCATGGTGTGTGTGCATGTGAGCACTGCACATGTATAGGGCACAGATCCTGTGTGCCCCAACCCAGAGTACAGGCTGAAGCTCGGGGACCTTGGAAGCTCAGAGGATACGTGGTGAACACCGGGTCATTGACTGCCATCTCTGACCAGGGTGGGGGCTAGCCACCCACAACCCTGGTGGGGTCTCTTCTCCTCCCACGTGCAGCTTGATATACAGACTTGGAAAGACTCATGAGGCCGGCTCTGTCTGAGTGAAGAGGAAAGCAGAGGGGATAATTTGTGAAACTGCAGCAGAAGACATCCAGCTGAGACTTTGGTAAGAACCTTCTGGTGTGTGAGGGAGAGACCCTGGGAGGTGCAGCCAAAAGAGGCTGTGAGGTCCCTGTGTTCAAGCCTTACCCCGTGGAAACTTTCAGTCCCACTAAGGCCCAACCCTCTGCCTGGGAACAGACTGAGCCTCACCCTGTTTGTTGTTTTCTTGTGGCCATGACGTGCCTGGATTTGGCCATGACGTGCCTGGATTTGGCCAGGAGCTGCCTGGGGACAGACTTGGCGTCTTATTCCCAGTGCCTGGGACACAGAAGGCACCCAATAAACATTTGCTAAGTGAGGAATTCATGAATGAAGAAATGAATTTATCTTTTTATCCTGAGCACAGGATCTAGCACAGAGTTGGTTGGAGGAAAAGAATAAATTGAGGGGACATATTGCAAACATCCTCCAACCCAATGGGTTTCTAAGTGCCCCCTCCCCATTCCAGGGGTCCTTGGAGGCTTTTAGTTAAGGACTGTCTAGAGGTGAGGTGGGGGTGGAGGGAGGAACAGAATGGCTTTCCACTCATTGTCCAAGAAGTCAAAGACACACACACACACACACACACACACACACACACTCACACTCTTCCAATGTCTGTTTTATAAGATGTCTAGAGGTGAGGTGGGGGCGGAGGGAGGAACAGAATGGCATTCCACTTATTGTCCAAGAAGTCAAAGACACACACACACACAAACACACGCACACACACGCGCGCACGCG	0	PASS	SVTYPE=INV;END=19055502;SUPPORT=9;STD_SPAN=.;STD_POS=.	GT:DP:AD	./.:.:.,.
1	19381466	svim.BND.21	N	]8:232557]N	2	PASS	SVTYPE=BND;SUPPORT=2;STD_POS1=1.41;STD_POS2=14.85	GT:DP:AD	./.:.:.,.
1	19381472	svim.BND.22	N	]1:49534060]N	1	PASS	SVTYPE=BND;SUPPORT=1;STD_POS1=.;STD_POS2=.	GT:DP:AD	./.:.:.,.
1	19386606	svim.DEL.67	CCACCACAGATCCCAGGACCACCATGCCCCCACCCCAACTCCACCATAGTCCCTAGACCACCATGTCCCCAACCCCCACTCCACCACGGATCCCAGGACCACCATATCCCCCACCCCCATTCCACCACAGATCCCTGGATCACCATATTCCCCACCCCCACTCCACCACAGATCCCTGGACCACCATTCCCCCACCTCCCTCTCCACCACAGATCCCTGGGACCACCATCCCCGCCACCCCCTACTCCACCACAGATCCCAGGACCACCATATCCCCAACCCCCACTCCACCACGGATCCCAGGACCACTATGCCCCCCACCCCCATTCCACCACAGATCCCTGGACCACCATATTCCCCACCCGCCGCTCCACCACAGATCCCAGGACCACCATCCCCCCCACACCCTACTCCACCACAGATCCCAGGACCACCATTCCCCCACCCCCCACTCCACCACAGATCCCTGGACCACCATCCCCCCCACCCCCCACTCCACCACAGATTCCTGGATCACCATCTCCACCCCCAACT	C	26	PASS	SVTYPE=DEL;END=19387139;SVLEN=-533;SUPPORT=21;STD_SPAN=1.14;STD_POS=11.8	GT:DP:AD	0/1:64:43,21
1	19898251	svim.INS.85	G	GTTTATTTAGAAGTAAATTCCTCCCCACAGGACTTAGCCAGACACGGAATCCACTGGCACCTCGATGAAGCAGAAAGTAAGAGAGAGAAACTCATAAATAAAATAAAATAAAAACTTAAAGTATAAAATTATAGCTTGAGAGAATTATCAATGAAATAAGAACTCATAGACTACGGATACTCAGTATTTTTTACTATTTTTAAACACACACATAGGACTTTAATTCAAGAAATAGAAAATCAAATGAAA	21	PASS	SVTYPE=INS;END=19898251;SVLEN=248;SUPPORT=17;STD_SPAN=4.23;STD_POS=2.26	GT:DP:AD	0/1:51:34,17
1	20497000	svim.DEL.68	CCAGTGGATGCTCGCTCAATACTGGGGCAAGTAAACCAATGGGCCTGGGGCTCAGCACATGTCAGCAGCAGACTCTGGATTAGAACCCAGATCACCTCGCTCTCAGCCCTGCTCCTGGGGGCAGGGGCTTGGCAAGGTGGGGGTGGGGATGACAGGGGCTGGCCTGGTCCTCACGGGCTGGGTCAGCTGAGGAGGCGGGTGCTGATGCCCTGGTACTGATGCGGAAGCCTCCTCCCACGCTAGTGCCCTGAGCAAGGCTCTGGACTCAGGAGCCCTGGTCAAGGCTTCAGGAGCAACTGGCTGCTTCTGCTCTGAAGGGGCAACGTGGGAAGAAAGTACAGCCCAGGCCACGTACTTTCGGGTCCAACTCCCAGCCCTGGCTGGCACCTCCCACCACTGCCCAGCAGTGCCACTGCCTGGGGCTCCAGCCTCTGCTCCTCAACCTTTGCTCCACTCTCCCTCATCTCCTGGGGTCCTGGGCTGGGAGGGTGAAGAGCATTGAATAGAGAAGCTTCCCTGGGTGCAGAGAGCCTAGGCCAGCCCTGGCGAGTGCAGCCAGCCCACAGGAGCCCAGGGTGGAGGCTTGGGCTGGGCCAGCCAGGTGTCCCCACCCCTGTGGCAAAGACAGGTGGGAAGAGGCCATGGGAAACTCGATCCCTGGAGGCCACCTTCTCCAGTCCCCTCTCCCCATCCCTCCCACCAGGCCCTGATCCCTTCCCCTCTCCTGAACATGGCCTTGGAGGTGTCACAGAAAAGACACTTTGCTTTAGGCCTGAGAAGGACCACACCAGAGAGCTCCAACTCAGGAAGTCTCCTTGAGCTCACGTGGGGAACAAAAGGGGGTTCTTTCCCTGTCAACCACGTGCTGGTGGCAGTGGGCAGGGCAGGCCAAGAGCTGAGGCAGGTCCTCCCGGTGCAGGG	C	42	PASS	SVTYPE=DEL;END=20497920;SVLEN=-920;SUPPORT=34;STD_SPAN=0.39;STD_POS=0.19	GT:DP:AD	0/1:46:12,34
1	20601011	svim.DEL.69	ATGGCAGGGGCATAATTATGACAACTCCCTTGTGAGATTCTTGTAAAGTCTTTATTGAGATAATGCTAGCTAAGCAGTTCACAGAGTCTGATGTTTATGCATACTCATGATATAGTCAGAATATATTCATGTTATTTATAACACACAAACATTTATAACACATAAACTATTAATATAATTGTCCAAGGCAGAGGAATCTCTAGAGAGGGCAGCTACAGAGAGAGGGAGAAGTTTGCCTTTATTTAGTCACATTGTTTTCTGATTTCTTCCCTCCCCAGGTACAACAAACCCCACAGGAGGCCCAATGACACCCCCTGTCCTAACTCAGCTCAGGAAGAGGCAGCTGCCATGGTTTAAAGAATGTGGGTTTTTAGGGTAGATAGACCCCACATCTGCTCCATACCTTGCTGCATGAGTTATTTCCCTTCTCTGAGCCTTAGTTTCCTCATTACAAAAATGTAAATAAAAATATCTTCTTTACATGATCATTGTTACTAGGATGAGATGAATTTATGTATTTTTAAGAACGTGGGCCGGGCGCAGTGGCTCACGCCTGTAATCCCAGCACTTTGGGAGGCCGAGGTGGGCAGATCAGGAGGTCAGGAGATAGAGACCATCCTGGCTAACACAGTGAAACCCCGTCTCTACTAAAAATACAAAAAAATTAGCCAGATGTGGTGGCGGGCACCTGTAGTCCCAGCTACTAGGGAGGCTGAGGCAGGAGAATGGCGTGAACCTGGGAGGCGGAGCTTGCAGTGAGCCGAGATCACGCCACTGCACTCCAACCTGGGCGACAGAGCGAGACCCCATCTCAAAAAAAAGACAAAAAAAAAAAAGAACCTGGACTGGGTAGATATTCCCATCAATTCTCTCCCTCCCCTAAAGAGGCAGGGTAGATATAAATCGGGAGTTAGTCCAAGTACAGGAGAGAGATGGTCAACCAGGGGCAGAGCCATCAGGAAAAACTCTGCTCCCAGTCAGCTCTGAAAGGATAAGGCAGAGCATTCCTGGCAGAGAGCAGTATCTGGAAGTAAATCCAATGTTCCAGAAGCTGAGGGGAGGAGGGGAAGAGGGAAGGAAGGAAGGAGAGGCAGGTGTGGAAGTTGCAACCGCAATGACAGAGCTCTGCATTTCAGGCAGAGGGAAGGAAGACACAGAACAGCTTGTAATCGTGGAGGACATGATCAGAGCTGGAGTTCTGAATGGGAAACTGCTGGCCACGTGCGAGGCGGCTAACAGATGGAAAATAACAGAGGCCATGCGTCTAGTGTGGAGGAGATGAGGGGGCCTGAGCCAAGGCAGTGGCAGTGAGGAAGGGAGACTGGGGAATGGATTTTAAAAATCATTTGAAAATATCCATTGAGCACTTTCCCCCAACCTCTGACCACTCCATATCCACTCCAATCCCTCCCTCCAAAGTTTCACTCTGCAGCCAAGTGATCATTTTAAAGCAGATCTCATCACATCTCCCCTGCTTACCAGTTCTCTGATGGCTTCTGAATTCCTTTGAGATAAAAGCCCATGTTCGTTAGACCCCACAGGGTCTGGTGGTCAGCCTGTCCCATGCTGCTCCTTGCTCTTCGCTGCTCCAGCCTGTGTGTTCCCCCAGCACAGGGCCTTTGCACGGGCTGTTCCCTTTCCTGGGAGGCTCTTCCTTCTCCTCCTCCTCTGGTTAACACTCACTCATTGAGATCTCAATTCAAGTAGATGTCCCGACCTCCCTGATTAGCTCAAATTCCCCTAGGATAGGCAAGCACCCTGTAGCTCTCTTGATGGCATTTGTCATCCCAGTTGTTTTTGTACTAACTGATGGCTCCCTCCTCCACTAAAATGTAAGCTCCATGAGGGTCAGCACTGTGTGTTTCTTATCTCATTGTATCCGCAGGGCTTGGCAAATAGACGTGCTCAATAAACATGGGTTGAATGCTTGAGTGAAAGCATGAGCACGCACTGCATGACAGGTACTGTGCTAGGCATGGTGGGAGGCATTGACAGGCAGGGACTCATTCAGGAGCAGAGAACCAGCCGCCCTAGAAGAGAGCTGTCCTTCTGACCCCCTGTTCCCATTTCCCACTGGCTCCTGTCCAGCGTTCAAAGGGCCAGAGCATCTCACAGGGCCAGCATCCCCTTGGCAATGTTGCCACCAGTCAGGCATGATTTGATGCTTATCGGGACCATGCTGGCTGGGCCCAGCCTTGGAAGAGCTAAGGCGGATGCCATGGCAACGACCTAGCTCCTCAGAGGCCCTGGCTTGCTCCTAGGGCTATCAAATCAGGCTTCTCCATTCTCTGGGGACTCCACCCAGCATCCAAGGTCACAGCGACAAACGTCTGAGGGAGAAAAACCACCTTCAAATTTACTCGGAATACATCATTGCAATCAATTTCCTCTGAGAGCCCAGGGGAACCACAGATCAATTAGCCCAGCCCATAGGTCTGTCCACAAGTCCATAGTGACTGTCACCATGGGGACCTGAGTCTCCTAGGTGGAGACAGAGAAGTCACATCTTACAGCAGGTCGTGGAAAGCTCCATGCAGCAAGCAAGAGGCAGTAATATGGTACTTAGGAGAGAGGCAGGCGTCCTAGGCTCGAATCTTGGCTCTGCCTCCTACTTCCCTTCACCTCTCCGCATCCAGTGTCCTCACTTACAAAATGAGGATCATCATAAAGACTTATCTTCTGAGGCTCTTGTGAGGACCAGATCTGCTAATAAGTGAAAATTTCCCGGGCCACCGAGAGTGTACAACAAATCACAGCTGCCTTCATTGGTATCACTGTTGAGAATCCACAAACAGGACCTTATAGAGAGGTGTTGCTAGTTCTTCTCTGTAGATGCTTAAATTGGATTAGCCACCTTTGGAAAATGATGTGCCAAGGTCCTGGTTCTTTTGGTAGGGCTGAGACCAAGGGTTACCTGTCTGGATGTTGAAAGGTATGGCTTTCCTGGCCTGAGAGAGGATGGTTTATCTGAAATGAACTAAATTTCTTAAGTCTTGTGCAATGAAGATGGAGGAAGATTTCTGTGTCAACTCTGTGTGGGGTGGGGGAAGAGGCAGCTTGGCCTGTACCAGGCCCTGTGCTGAGCCCTTGACCTACCTAATCTCTTCTGTCTTCACAACAGCCCCATGAGGCAGGTATCGCCATCCTACTTTATAGAGGAGGATATTGAGTTCCGGTAACTTGCCCATGGTCCATCACGTAATGAGTTCATATATTCTCACAAATACAACTGAGAAGACACAGGGGTAGCTGCTAGCCCACATGCCGTGAAAACCACCATGGGCCATCTTTGGCCAGGAAGCCACCAGTCCCAGTCTCTCCCTGGACTCTTCCCCAACCCAAATACCAATGTTTTTTGATAAGGATGAGGATTGCATGATTGCATTTGCTTGGACGATGGTCCTGGCTGGACCCTGGGCTCTTTTGCCAGCATGTGCTAGTTTCCTCCAATTCCATAGCCGGGACTAAGGACCCAGAGCAGACAGGTGCTCCCCTGGAGGATGTCTGTGAGTTAAATAGGCGAACAGACATCCCTCAGCTCCTAAGCACTATCCCCTCCTTTTTCTCTTTGAAAAGGACTCAGCACAGGCCAGAAGCCATTTTCATTTATGCTTTTTGCCCATGTTACACAGGCCATGGAATGTCTGCAAAAGTAAGGAGCAAAGAAGCAGTTGTGAGAGATGATTTTTTTCACACGCTGTCTCCAGAAGCCCTTGTGAGAGATGATTCTGTTCATGTGTTTTCTTTTCTTTTTCTTTTTTTCTTTTTTTTGAGATGGAGTTTCACTCTGTTGCCCAGGCTGGAGTGCAGTGGTGTGATCTTGGCTCGCTGCAACCTCCGCCTCCCGAGTTCAAGCAATCCTCTGCCTCAGGTGTTTTCTCCAGAATTAAGTCATATTGTTGCAGTAAAGGCCTTCTGCCTCTATCAGAACCAACTTTAGAAGCGAGT	A	19	PASS	SVTYPE=DEL;END=20604958;SVLEN=-3947;SUPPORT=16;STD_SPAN=1.54;STD_POS=1.02	GT:DP:AD	0/1:62:46,16
1	20708577	svim.INS.86	T	TGCTCAAATAATTTTTAATTCACACATTTTTTTTTTTTTTTGATAGAATAAATTTTATATTTTGAATATATATATATAAGAAAAATTCTATTAAGTAATTTATCATATAAGATAGATAGATAAAAAAATGGAATAAAAAAAAAGAAGTGTGTTATACTTTTGAGCACACACAACCATTATTATTATTATTATATAAATAAATAAATAAATAAAATATATAATATATAAAATATATTTGATTGACTGGTAATTTAATTTTAAGGAAAAGAAAAATTTTTTTTTTTTTTTATGTGTGGATATGTCATGGATATATACATATTTTTTTTTTTTGTACTTTTTTTTTTTTTTAGAAATTATTTATTTATTTAAGAACACACACACACACAGTTTTGCTCTCTCTCTCTTATGTGTGTTGTATAAATAAATATATTAATTATATATATTAATAAAAAAGGAAGGAAGGAAGGAAGGAGTATTCAGTGAGTTTCTAATAATTTAACATAAATTTTCTTACCGTTACTTCAGTATAGTATTTTAGTTTATTAAATTAAATTAGAGAGAGAGAGAGAGAGAGATTTTTATGTTTTTTTTTTCTTTAGCACACGGTTATATATAGTAGTTATATATACTATATATACTATATATAGTAGTTATATATACTATATATACTATATATAGTAGTTATATATACTATATATACTATATATAGTAGTTATATATACTATATATACTATATATAGTTTATATATATACTATATATAGTTTTAGACACACACATAAAAAAAAAAAAAAAAAAAAAATAAATAAAGTGCAAAACAAGGTGGATCAACAGTATGCACACCCACACACACTCCAGGTGGATCAACAGTATGCACACCCACGCACATTCCGGGTGGATAAACAGTATGCACACCCACGCACAC	8	hom_ref	SVTYPE=INS;END=20708577;SVLEN=922;SUPPORT=7;STD_SPAN=8.58;STD_POS=4.29	GT:DP:AD	0/0:42:35,7
1	20789862	svim.BND.23	N	N[hs37d5:6162141[	1	PASS	SVTYPE=BND;SUPPORT=1;STD_POS1=.;STD_POS2=.	GT:DP:AD	./.:.:.,.
1	20789861	svim.INS.87	C	CATCTCGTCAACTCTGTTTATTGAGGTTTTGCTGTGTAGAAGCCTTTCAGTTTGATGTAATCCCATGTGTGCCTATTTTTACTTTGTTTTCTGTGCTTTTGAGGTCTTACTCCAAAAATTCCTTGCCCAAGCCAATGTCATAAGCATTTATCCAATTTTTTCCTCTAGTAGTTTTATAGTTTCGGATCTTACATTTAAGTCTTTAGTCCACTCTGAGTTGACTTTTGTTAAGTGGTGAGAGGTAGGAGTCTAGTTTCATTCTTCTGCATGTTTAGATTCAGTTTCCCAGCACCATTTATTGAAGAAACTGTTCTTTCCCCAGTGTGTGTTCTTGGCACCTTTATTGAAATTCAGTTGGCTTAAATGTGTGAATTTTTTTCTGGATAGTCTATTAATTTTTGTATTCATTGTAGAGACGGGGTTTTGCTATGTTGCTCAGGAGGGTCTCGA	29	PASS	SVTYPE=INS;END=20789861;SVLEN=449;SUPPORT=24;STD_SPAN=4.42;STD_POS=2.27	GT:DP:AD	0/1:58:34,24
1	20949898	svim.BND.24	N	]hs37d5:17818440]N	3	PASS	SVTYPE=BND;SUPPORT=3;STD_POS1=.;STD_POS2=.	GT:DP:AD	./.:.:.,.
1	20949897	svim.INS.88	T	TTAATCATATATATATATAAAGGGAAGTAAACTCATAATAAAGATAGATTTAAAACATCATTTTTGTGTACAAAAACAAAGTGTATATATGTATATATGTAAATTAAAAATTAAATAGAGTGTATGGTGTGTGTGTGTGTGTGTGTGTATTTTTATATTCTTTTAATTGAGGGAGGGAATGTATAGTAAAAAAAAAATGTTAGAAGAATTAACACAAGTTATATATATATAATATTTTTTTTTATATATATTCACACACAGATATGTTTTTTGTGCAGCTCCACGACCCTCAAACTACAATAATATTGTTCCTACCTCGGTCTGCAGCTCCACGACCCTCAAACTAGAACAAGACCTCTCCTCCCTGGGCCGCCAGCTTCCTGACCTTC	52	PASS	SVTYPE=INS;END=20949897;SVLEN=388;SUPPORT=42;STD_SPAN=3.27;STD_POS=1.64	GT:DP:AD	0/1:62:20,42
1	21786406	svim.DEL.70	TTGACCAGTCTTTGCCAACCAGGACACCAACCTTAGCTGGCGTGATGTTCACGAAGGTTTTTCCCTGGGACGGCGGCCCAGATGGAGGGTGAGTCCTTGTTGCCCACGATGGCCGCGAACCTAACAGGTCCCATCCGCCACGAGGCTGTAGATAGAGGCGTCCACCTGGCCGTTGCGCGGCTGCGGGGGCTCCTCTGGTCGCTGCTGCTGGGGCCGCCTGGGCTGGCGGGCAGGGGAGGCGGAGAGCTGCGTGCAGGCACTGCCGTCCTCACCACGGCTCTGCTGGCTGTGCAGTGGCCCTCGCACCGCCATATATATATATTTATTATACTTTAAGTTCTAGGATACTTGTGCACAACGTGCAGGTTTGTTACATAGG	T	48	PASS	SVTYPE=DEL;END=21786784;SVLEN=-378;SUPPORT=39;STD_SPAN=0.41;STD_POS=1.14	GT:DP:AD	0/1:58:19,39
1	21823291	svim.DEL.71	ACCACCCCTCAATACTGCCACATGCAGGATTGTCAACCTTAATCTTGGAGGGGACATTCAAACCGGAGCAGCGTGTGTCCTCTTAGTTGTAGAACCAAGGAGCAAAAGTAGTTTGTGGCAGAGGGAAGTAGGATAACTGAATTTCATCATCTGGGGGCGGGGGATTGGGGGTGTCTCATCCCATTCACAGGCCAGTCCCCTCTTCTTTGGGAGCTGCCATGTTGGCACTGCATGATCCCGCCCCTATCCATGGTTGATTGGACCAGGAGTGGACCAAGCTGGGCCAATCCAATGTCTTTGGGAGCTGCCATGTTGGCATCGCATGATTCAGCCCCCATCTGTGGTTGATTGGACCAGGAGAGGACCCAGCTGGGCCAATCCAATTGTCTCTCCTGGGCACTGGGATTGCAATGCACTTGCTTGGGGAGCCCTGGGGAGGCAAGGTCCTGCTGCAACAACAAGGAGGAGGAGAAAATGGGTCTACAAGCACAGACGAACAAAGCAGGCACAGAGAGAAGAAACTCAGAGATAGGAAATGGGTTGGACTGGTAACTGATCAAATCTCTGCTTCCAGTCTCTTCTGGAGTATTGGCTGCCTTCCTGCCCTTGGCTGTCATGGACGAACCCCCCTTTTAATAAACTATTCTCTTTGGTTATGCCAGTGGAGAGGTTTTCCATTACCTGCAACTAAATTTTTCATTAATATAGATATCCAATAAAATAATGCTCATAAGAGCAGGTATATCTCTTCCAAGGGACTTACAGGTATTATTTTACATAAACTTCCCAACAACCCTCTGTGGAAGTTGTTAACATTCCCATTTCACAGATGAAGAACTGAGGCACGGAGAGCCTCACTTGCTCAAGGTCAAGCAGCTACTGGAGCCAGATTTGAGCCCAGGTAGTCTGACTTCAGAGCCTGGGCCACAGTCCATCACTATAGACCTTTTCATTTGCAACTGCTAGGAGATGAGGGCTCAGGCCTTCGGAGCCCACCCCATCACGCGCTCACTCTAGCCCTGCAAGCACACAGAAAACTGGAGGAGTTGAAATCTGAGGAGGGATGTTTGCCCTCTGTCCCCCGCTGCCCTAACCACTCCCGCCCCCTGGAGGTATGTGAAGAGTCCAGAATCCCTGGGATTCCTGACACTGCACTTTGAGGTGATAAACATTAAACCCACTAGTCTTCCTTACTCTGAGTGCCCAGAAACACCTGGGACCACGTAGAAGGAGGCTGTCAAGGAGACTGGACTGTCCTGGAGGTGTGCCACACAGTCACTCTCACCTTCCAGAAGGGCTTGTGGGCATGCCCTCTCTCTCCCCTGACAGAGACTGTGAGGCCCCGTGGTTAGGGGGCCTAGGCTGGGAGCCACATGCTGGGTGCCTGATCTTGGTTTAGCCTCCAAGCCTCCGTTTTCATTCTCTGTTGAATGGGGATCATAATAACCCCTACCCAGAGGAGTAAATGAGATAATGCATCCAAAGGGCTTAAAAACTTGGACAGGATTAGGAAAATGTTGGCGTATGATGGGAGAAAAGCAGGGACTCTCAATATGTATCATCCTACGCGCCTATCCTTTTAAAGTTTTTTTAAAAATTAGATTTGGAAAGATAAAAACCAAGGTGTTAAATGGGATATCTCTGTGTGATAAGATTACCAGGCATTTTAGTTTACTTGACTTTTTGCATTTACACTTCCTAGCATGAACCTAGATGATTTATATATTTTAAAACATATTGGACTTTACACATATACAATATTTTTATTATTATTTACTTCAAGTGCTTGCCTAAATCCTAAAGCTATTGTGTGTGGGACACTTGTGAGTTGCCTCTCCAGCACCCACTCCCCTCTTCTCTTTTCAGGGCAGATTGGGTGGGTTGAACTCCACTCCATCTCCAAGGGTGGGCCTGGATTGGCTTAAATCAATCACTGTTGTGACAGGCTTAGGGAGCTCATCGTGGAGGCTGGGTCCAGGAGATGCAATTCCAAGACTTGTGTTTGTTTGGGGAAATAGATTTTCTTTCTTTCTTTTCTTTCTTTTTTTCTTCTTCTTTTTTTTTTTTAATATATTAACAGTGACTTCCATATATCACCTGGGAACCTCTGCTTGGGTGAGAATGGGCCCAAGAGGGAGGAAGAGGAGCTGAGAATGGAAAGACAGAAAAGCAAGGTCCTGATTATATCACTGAACCACTGGGAAGACGCTCTGGATGTAGACTTTTTTTTTTTTTTTTTTTTTTGAGACAGGATCTCACTCTGTCATCCAGGCTGGAATGCAGTGGTGTGATCACTACCCGCTGCAGCCTCGACACCCCCATACCCCCTCCACCACCAGCTCAAGCCATCCTCCCACCTCAGCCTCCAAAGTAGCTGGGACTACAGGTACGTGCCATAATGCTCAACTACTTTTTGTGGGGTTTTGTTATTGTTGTTGTAGTGTTTGTTTTTTTGTAGAGATGGGATTTTGCCACATTGCCCAGGCTGGTCTCCAAGTCCTGGGCTCAAGCCATCCTCCTGCCTTGGCCTCCCAAAGTGCTAGGATTACAGGCATGAGCCATCGTGCCCTGCCTCTGGTTATAGACTTTTCATTTTAGTGAGCCCATACATTCCATTATTTTCAAAACCAGTTTGAGAAGTTGTATTTTCTGTTACTTGGAGCTTTCTAACTGGTGATGAAACTGGTACCAGAAGTGGGATGTTGCAAGTAACAGGCCTTGCACAGTGGGACTTGTAGAGCTGACAAGGTAGGTGCAGGAGACCTGGACCTGAGGCTCTTGGCTGGGAAGGTGGCAACTCTCAAATAGTTGGTAATTAAAGAATTGGTTACTCCACAGCCTGCTGAATCTTGGAATTTAAACCATGTGCCTACATAAGGCTACTTCTTTAGGAGACTTGTGGGAAAATTTTAGCATTTTGAAATGTTTGGCTGGCCACTTCTTGTGGTTTTTAGTAAATTCCTACAAGAAAGAAATATACTTCTTTTGAAACAGGGCTGCTTGAAAGAAGAGAGGGAAGAACTACAGCTTTGCTAAGAGAGGCCCTTTGGACTTGAGTCCTGCCATTCAAGTTGATGGAGAGTCCAGGAGTCCAGCCAAAAAGCTTAATTCTCTACTTCAAGCCATGTTTAGTGTAAGGGGAGGCCAGGAGGTAGGAGAGAGCAGGAGATAAAACTGAAGAATCTTCAGGCCCCTCCTAAACACAGCCTGTTAAGTATTCTTTGTTTGACAAGCAGACCCAGCTCCTCTTCTCATGTTCTTGCTGGGATGTAGAC	A	28	PASS	SVTYPE=DEL;END=21826565;SVLEN=-3274;SUPPORT=23;STD_SPAN=0.69;STD_POS=0.63	GT:DP:AD	0/1:66:43,23
1	22128579	svim.DUP_TANDEM.19	N	<DUP:TANDEM>	53	not_fully_covered	SVTYPE=DUP:TANDEM;END=22137971;SVLEN=9393;SUPPORT=43;STD_SPAN=2.5;STD_POS=1.43	GT:CN:DP:AD	./.:2:.:.,.
1	22144502	svim.DEL.72	TGGGATTACAGGTGCACACCACCACGCTCAGCTAATTTTTGTATTTTTAGTAGAGACGGGATTTCTCCATGTTGGACAGGCTGGTCTCAAACTCCTGACCTCAAGTGATCCACCCGCCTTGGCCTCCCAAAGTGCTGGGATTACAGGTGCACACCACCACGCTCAGCTAATTTTTGTATTTTTAGTAGAGACGGGATTTCTCCATGTTGGACAG	T	16	PASS	SVTYPE=DEL;END=22144715;SVLEN=-213;SUPPORT=13;STD_SPAN=0.49;STD_POS=0.72	GT:DP:AD	0/1:60:47,13
1	22834548	svim.BND.25	N	N[3:195826459[	23	PASS	SVTYPE=BND;SUPPORT=19;STD_POS1=0.46;STD_POS2=0.69	GT:DP:AD	./.:.:.,.
1	22834550	svim.BND.26	N	]14:65362438]N	19	PASS	SVTYPE=BND;SUPPORT=16;STD_POS1=1.01;STD_POS2=0.25	GT:DP:AD	./.:.:.,.
1	22886524	svim.DEL.73	CCCTGCTCTGCCAAGCCCAGCTCTGCCCACCGCTGCCCCCAGCTTGCCTGTTTTGTAGAACAAGGTCCCGATGTACTGATGGGAGAGGGAAAGCACTGTTCAGATTCACCTCTAGGGTTCAGGCCAAACCCACTTGGCAGGTACAGCTAGCACACCTGAACAGCTATCCAACTGTCCTGTAACTCTAGCCATGCTCACCTGGCATACTTGGCCTGCAGAGTGTGGCCCTTTTAGACAGCTGCTCATTCAGTCATTCAGCAAACGTTCCTGCAGCGTCTACAGTGCACCAGGAGGACCCAGCGGGACCCAGCCAGGACCCTGCCATGGACTCTGCTCTCAAGCAGTTCAGAATCCAGTTGGGGAGAGGAGACAAAAGAAGCCGCAAGCATCAGGGATTCCACCCATGCACCTCACAGGGCTCCCTGTCCATCAGTCCTCTCAAATCTCATTGCGCTTCTCTTTAAAATGGGTGAAATCTATGCATTGCGGGGATTCAATGAGAAAAGGCATTCCGAGTCCAGCCTGGATGGTGTTCGCAGTGCTGTGGTGGAGCTGGGGAAGATTCGCCTCAGCGGGGAGCCTGCCCCAGTCCTCCTCTGAGGCTCTCCCCACAGCCCTGTACTGCTTGACCCTTCAGGGAGGATGGAAGGTCAAGTAAACAGATGCAAGGTCAACTGTCTTCCTATGGAACTGTCATGTCCCCAAGAGCCCAGTGAGATCACCTGCCCCTCTAAGAGTTTCTTCCTTCCCATTGGCAGATGGGCAAGTTGCCCCTTTGAAACCCAGAACAGCAGAGGGGAGGGGTGGGAGAGAGAGACCCCAGGGAGAGGGCACACCTCGGCTGGGGCATCCTGGGAGTTTCACAGGGGGCAGGGAGACAGCTGAAAGCATGCTGCTCTTAGCATTCCACGGAACATTGGCAAAATGAATTCCTTATTTTGCTAAAGAGCTTTGGAATGTAGAGCAGACTTCTGACTCAGAACCATCCCTCATGCCCACCAAGTCCCTCAAGGACTCCCCAGGTCCAGAAAACTTGGCTTTCTTCAGTTTCCTCACCTACAGAATGGGCAAAACCCAGATTTGGTTGGCTTCACATACATGTGGGGATGCAGATCCCCAACCGCCAGCAAAGCCTCTCTCCACCAACAAATCTTTCTGTGAGCCTGGGATGGAGTAGGGGATGTCCAGGAGTGCTTGTGACTGTGTTCTGCATACTGTCTGCATTTTTTTCTTTTTCTTTTCTTTTTTGAGATAGGGTCTTGCTCTGTCTCCCTGGCGGGAATACAATGGCACAATCACGGCTCACTAATGGCTCGCTGCAGCCTCAGCCTCCCAAGCAATCCTTCTGCCTCAGCCTCCTGAGTAGCTGGGGCCACAGGTGTGCACCACCACGCCCAGCTAATTTTTAAACAACTTTTTGTTGAGATGAGGTCTTGCCATGTTGCTCAGATTGGTCTCAAATTCCTAGGCTCAAGCGATCCTCCTGCCTCTGCCTCCCAAAGTGCTGGGATTACAGGCATGAGCCACCGTGCCTCGCCTTGTCTGCGTTTTTCCGCCTCTCATCTGCCCACTTCTCTGACACCCCAGGAGTGAGTTCCCAGCCATGGATTCTTCCATCTGATGAGCCTTGAAGCACAGCCCGGAGGCCTGTGGGCTACGGCCACCCTACTCACAGGTCTGCCTACACTATGGTGTTATTAAAATGTTTACATTAGCTGCCAACCTTAAAAATCAAGACG	C	34	PASS	SVTYPE=DEL;END=22888262;SVLEN=-1738;SUPPORT=28;STD_SPAN=1.07;STD_POS=0.88	GT:DP:AD	0/1:50:22,28
1	22890373	svim.DUP_TANDEM.20	N	<DUP:TANDEM>	1	PASS	SVTYPE=DUP:TANDEM;END=22891179;SVLEN=807;SUPPORT=1;STD_SPAN=.;STD_POS=.	GT:CN:DP:AD	./.:2:.:.,.
1	22890378	svim.INS.89	G	GGGATTAAGGGACAGAGCGGTGGAGATGGGAACCCGCGAGCTTGAGGAAGACGGACAGGTACCGGGGACTGGGGGACAGTGGGAAAGGACAGGAGACAGGACTGAGGGATGTGCAGCTGGGGACAGAATACTGAGGGTCGGACGCCGGGGACAAGGGGACAGGACTGGACAGAAGACAAGAGAAGAGGTAAGGAGGAGAGGGTACAGTGAGGTAGGGCAAGGAACAGGGTTGGGGACAGAGGACAGGGGGGTAGGCACTGGGGTTGGAGGGACAGGAGAATGGGGGAGGAGGTTCAGAGGGCAGAAGGCAAAGGGGGTGGGGACAGCATTGAGAGATAGGAGCCAGGCGCTGAGAAACGGGACCCCGGAGAGCAGGACTGGCTTTGAGGGGAGGCAGGAAGGAGGGGTGCGGAATGAGAGTCTGGGAGAGGGGTCAGGGCCCGAGGGCCACAGTCTGGCGACGGGCTGGGGAGAAGAAGGGAGGGCAGGGGAGTTCCAGCTGGAGGAGAGGCAGCTTCGTGGGCAGCGGGAGCGGCTTGGGGAGGAGAGGGCTGGGGGATGGGGAGGCCACAGAGAGATTGAGGCAGGCAGGCCCCGGAGAGCAAAGTCTTGTCAGAGAAGGCTGGGATGGCAGGGTCACTCTGGGGCCCTGTGTGGGAGGAAGGATTGGGGTGGGGAGGTGCACTGAGTCGTTGGGACCAAAAAGGTCTGGGAAATGACTTCTGGTGGTGGGGGCACAAGAAGAGCTGAGAGGGAGCACCTAAGCCTGCCACCCACACACCCGTTAGCTCCCTGGAGACCC	9	PASS	SVTYPE=INS;END=22890378;SVLEN=801;SUPPORT=8;STD_SPAN=6.34;STD_POS=193.96	GT:DP:AD	0/1:37:29,8
1	22891172	svim.INS.90	G	GCCTGGAGACCCGGATTAAGGAACAGAGCGGGTGGAGATTGGGACCCGCGAGCCTTGACAAACGGACAGGTACCGGGGGACTGGGGGACAGTGGGAAAGGACAGGAGACAGGACTTGAGGGATGTGAGCTGGGGACAGAATCACTGAGGGGTCGGACGCCGGGGACAAGGGGACAGGACTGGACAGAAGACAAGAGAAGAGGTAAAGGAGGAGAGGGTACAGTGAGGTAGGGGCAAGGATCAGGGTTGGGGACAGAGGACCAGGGGGGTAGGCACTGGGTTGAGGGACAGGAGAATGGGGGAGGAAGTTCAGAGGGCAGAAGGCAAAGGAGGGTGGGGACAGCATTTGAGAAGATAGGACCAGCCGCCTGAGAAACGGACCCCCGGAGACAGGGACTGGCTTTGAGGGGTAAGGGCAGGAAGGCAGGGGGCGGAATGAGATGCTGGGAGAGGGTCTAGGTGCCCGAGGGCCACAGTCTGGCGAACGGGCTGCGGGAGAAGAGGGAGGGGCAAGGGGAGTTCCAGCTGGAGGAGAGGCCGCTTCGTGGGCAGCGGGAGCGGCTTGGGGAGGAGAGGGCTGGGGGATGGGGAGGGCCACAGAGAAGATTGAGGCAGGCAGGCCCCGGAGAGCAAAGTCTTGTCAGAGAAGCTGATGGCAGGGTCACCTGGGGCCCTGGTGTGGAGGAAGGATTTGGGGTGGGGAGGTGCACTGAGTCGTTTGGGACCAAAAAGGTCCTGGGGAAATGCTTCTGGTAGTGGGGGGGCCAAGATAAGCTGAGAGGGAGCACCCTAAGCCTGTCCACCCAACACCCGTTAGCTCC	2	PASS	SVTYPE=INS;END=22891172;SVLEN=810;SUPPORT=2;STD_SPAN=12.73;STD_POS=0.71	GT:DP:AD	./.:.:.,.
1	23736135	svim.DEL.74	GGTTCAAGTGACTCTCCTGCCTCAGCCTCCTGGGTAGCTGGGACTTACAGGCGTGTGCCACCATGCCTAGCTAATTTTTATATTCTTAGTAGAGAGGGGGTTTCACCATGTTGGCCAGGCTGGTCTCAAACTCCTGACATCAGGTGATCTGCCCACCTCGGCCTCCCAAAGTGTTGGGATTACAGGTGTGAGCCACTGTGTCTGGCCAATTTACTTATTTATATTTAATTATATTTATTGTCCGACACCCCATGTAAATTCCACAAGAGCAGCATTTGGTGGGTTTTGGTCACTGTGGTGAACATTGTCTGTGCTCAGCCCAGTTTCCCTTGGGTGCTCACTCTCTCAGTGCCTCTGGACCCAAGAGCTGCCTCCTGCAAGCTCCCCAGGGCCTCTGTCTGAGGGAGTTCTTCCCCACAGCTAGGCTGGCTGGAAGTGCTGGTCACTAATTAATGACCCCAGGAACAGCCCTCCACCAGACACATGGGAGAGGGGAAGAGAGGTCCTCATTCACATGCCCCTGCACTCCCACAACAGGCCCTGGGAGTTCTTCTGTGGGGCTTCTCCCTAGTGCACCTTGGGGATAGACAATGCAAGCAGGAACCATAAGCTGGAATTCCTACAGTGGGAGAGGGGAGAGAAGACACGAGACTCCACCCTGGAGAACCACTTTCTGACTCTTCCTCATTGCTTTTCTTTTTAGAATAAATCAGAAATACTCCGCAGTTATTGCAAATGACTGTTATGAAAACTGTTCAGGAACATAAAAAAATGCTTAGAATACAATAGCAAGATAAATAAAAAGGTGACATATTAGTCGATACTAGAGCTAGAGCATCAGGAAAAGTCTAAAGATTAGACCGTAAGAAAATAGAAACCAGCTGGGCGCAGTGGCTCACACCTGTAATCCCAGCACTTTGGGAGGCCAAAGTGGGCAGATCACTTGAGTCAGGAGTTCAAAACCAGCCTGGCCAACATGGTGAAACCCCATCTCTACTAAAAATACAAAAATTAGCCGGGCATGGTGGTGTGCACGTGTAATCCCAGCTACTCGGAGGCTGAGGCAGAGGAATCACTTGAACCTGGGAGATGGTGGTTCCAGTGAGCTGAGATTGTGCCACTGCACTCCAGCCTAGGCAACAGAGGGAGACTCCATCTCAAAAGAAAAGAAAAGAAAGAAAATAGAAACCATGTTTCAAAGACCTGTATTACAGGTACTTCATCAGTTTGTAAGGCATGAGTCCAAAACAGCTAGCAGTTTGGTTCTTGAAAGATCCCTGAATTGTATGCAGTTACTTGGACAAGTGGGTTAGGACCTTATCATGAGACAGATGGAAGGAAATACTCCAGCACAATATTTTCTCTAGCAACAAATGAGATGTGGTGATCAGGGGACAGGAAAGTGTACCAAATGGGTGATGTCTGTCAAGATGACATGGCACAGAATATCAGCATTCTAGCCAGGCCCTGGAGATGTGGCACATCAGTGAAAAAGGGGTCTGGAATTTATGTTTATTTTTATTTATTTATTTTGAGATGGAGTCTCAATCTGTCACCCAGGCTGGAGTGCAGGGGCACCATCTTGGCTCACTGCAACCTCCATCCCCTGGGTTCAAGAGATTCCCATGCCTCAGCCTCCCGAGTAGCTGGGATTACAGGCACGCGCCACCATTCCCGGCTAATTTTTTGTATTTTTAGTAGAGATGGGGTTTTGCCATGTT	G	14	PASS	SVTYPE=DEL;END=23737855;SVLEN=-1720;SUPPORT=12;STD_SPAN=0.39;STD_POS=0.19	GT:DP:AD	0/1:52:40,12
1	23981104	svim.INS.91	A	ATTCTTATTGACCTTTTTTATATTACGTTTAATTTTCGACAGAACGAGACTCCATAAAAATGCCAGGTGTGGTGGTGCACGCCTGTAATCCCAGCTACTCAAGAGGCTGAGGCAGGAGAATCGCTTGAACCTAGGAGGCAGAGGTTGCAGTGAGCCAAGATTGCACCAGTGCACTCCAGCCTGGGGTTAAAAAGTAAGATCTGTATTCATCATCACCAAAATTTTATCATTGTCAGAAGTGACATGGAATGTGGTTCAGACTGGACAGAGGAGGGGGTGTGTGTGTATACAACGCACTAAAGGAAGGAACATTTTTTTTTTCAAATTAAATTT	53	PASS	SVTYPE=INS;END=23981104;SVLEN=332;SUPPORT=43;STD_SPAN=5.14;STD_POS=2.64	GT:DP:AD	0/1:58:15,43
1	24037211	svim.DEL.75	TTGGATTCAGGTTCGTGAAGGAACTGTGTTAGATTATATACATCCCTC	T	1	PASS	SVTYPE=DEL;END=24037258;SVLEN=-47;SUPPORT=1;STD_SPAN=.;STD_POS=.	GT:DP:AD	./.:.:.,.
1	24223606	svim.DEL.76	CCACCCGCCTCAGCCTCCCAAAGTGCTGGAATTACAGGTGTGAGCCACTGCACCCTGCCAGGAGTGGTTTTTTGATGAGATCTCAAAAGGTCCTTCAAACATGGCAGTTATGCAATTAATCACATGGGGCAGAAAACAGGGGTGTTGTCAGATTGCAAAAGAGCTGGCGAGAGAAAGGCAGATCACGAAAGCCTGGGGCAGAAGTTCTCAAACTTCGTGGTCTCAGCGACCCTTTACCGTCTTAAAAGTTACCTTGGCAATAAATAGCTTTTGTTGATGTAGGTTACACCTATTAGTACTTGCTGTATTAGAGACTAAAACTGAGAACTTAAAAAAAATTAATAATCCTATTGCATGTTAATAGAATTTTTTTTTTTGAGACCGAGTCTCAGTCTGTCACCCAAGCTGGAGTGCAGTGGTGCGATCTCGGTTCAATGCAAACTCTGCCTCCCGGTTTCAAGCAATTCTTCCACCTCAGCCTCCTGAGTAGCTGGGACCACCACACCTGGCTAATTTTTGTGTTTTTAGTAGAGACAGGGTTTCACTATGTTGGCCAGGCTGGTCTTGAACTCCTGACCTTGTGATC	C	51	PASS	SVTYPE=DEL;END=24224191;SVLEN=-585;SUPPORT=41;STD_SPAN=1.2;STD_POS=7.4	GT:DP:AD	0/1:55:14,41
1	24320160	svim.DEL.77	CCTCCCTCCCGGACGGGGCGGCTGGCCGGGCGGGGGGCCGACCCCCCCA	C	1	PASS	SVTYPE=DEL;END=24320208;SVLEN=-48;SUPPORT=1;STD_SPAN=.;STD_POS=.	GT:DP:AD	./.:.:.,.
1	24320310	svim.INS.92	C	CCCTCCCGGACGAGGGGCGCTGGCGGGCGGGGGCCGACCCCCCCCACCT	1	PASS	SVTYPE=INS;END=24320310;SVLEN=48;SUPPORT=1;STD_SPAN=.;STD_POS=.	GT:DP:AD	./.:.:.,.
1	24328735	svim.INS.93	C	CTGGGCAACAGAGCGAGACTCCGTCTCAAAAAAAAAAAAAAAAAAAAAAAAAAAAAAATGTCAACGGTGCACAAGTATTTTTTAG	31	PASS	SVTYPE=INS;END=24328735;SVLEN=84;SUPPORT=25;STD_SPAN=3.65;STD_POS=1.91	GT:DP:AD	0/1:66:41,25
1	24402970	svim.DEL.78	TCCATCTGTTTTATTTCCCTAATGTTTCTTTTTTTTTTTTTTTTTTTTTTTTGAGACGGAGTCTCGCTCTGTCGCCCAGGCTGGAGTGCAGTGGCGGGATCTCGGCTCATTGCAAGCTCCACCTCCCGGGTTCACGCCATTCTCCTGCCTCAGCCTCCCAAGTAGCTGGGACTACAGGCGCCCGCCACTACGCCCGGCTAATTTTTTGTATTTTTAGTAGAGACGGGGTTTCACCGTTTTTAGCCGGGATGGTCTCGATCTCCTGACCTCGTGATCCGCCCGCCTCGGCCTCCCAAAGTGCTGGGATTACAGGCGTGAGCCACCGCGCCCGG	T	21	PASS	SVTYPE=DEL;END=24403301;SVLEN=-331;SUPPORT=17;STD_SPAN=0.35;STD_POS=0.17	GT:DP:AD	0/1:55:38,17
1	24472604	svim.BND.27	N	N]hs37d5:8539611]	27	PASS	SVTYPE=BND;SUPPORT=22;STD_POS1=0.82;STD_POS2=2.01	GT:DP:AD	./.:.:.,.
1	24520365	svim.DEL.79	TCCCATTTCACAGATAAGGATACTAAAGTAAAGGGAGGTTAAGAGACATGCCCAAGGTCACACAGGTGGAAATGGGGAAGCTGGAACTCACATCCAGGACCACACAATTCCAAAGCTTCTTTCTTTATCACTCTGTGGTCTTGAGAAAGTTACATCCTTTCTCTGGGCCTCAGTTTTCTCATCTGTAATTTGGGAACTTTCATGTGTATTAGAATCACCTGGCTGGAGTGCAGTGGCATGATCACGGCTCACTGCAGCCTCAATCTCCTGGGCTCAACGATCCTCCTGCCTCAGCCTCCTGAATAGCTGGGACTATAGGTACATGCAGCCACACCCGGCTAATTTCGTTTATTTTTTGTAGAGACTTGGTTTTGCTGTGTTGCCCAGGCTGGTCTTGAACTCCTGGGTTCAAGTGATCCACCCGTTTGGGCCTCCCGAAGTGCTGGGATTACAGGCGTGAGCCATAGCTGGAGAGCTGGTTAAGACACAGGTTGCTGGGGTTCATCTCCAGAGTCCCCGGTTCCATTTTTTTTCTGAGGTGCGGCTTAAGGATTTGCATTTTAACCAGTTCCCAGGTGATGCTGGTGATGATGGTGCTGCTAGTCTGGGTTCCACACTTTCAGAAACACTGTAGTATTTGATCCCAGCTCTAACATACTATGATGTGGGGTGGTGGATATATTTTACCTTTCCATTTAGTTTGGGCTTGGACCCCTATTTTTATTATTTATTTATTTATTGAGACAGAGTCTTGCTCTGTTGCCCAGGCTGGAGGAGTGCAGTGGCGTGATCTTAGCTGATTGGGTTCAAGCAATTCTCATGCCTCAGCCTCCCAAGTAGCTGAGACTACAGCTGTGCGCCACCATGCCTGGTTAATTTTTTTGTATTTTTAGTAGAGACGGAGTTTCACCATTTTGGCCAGGCTGGTCTTGAACTCCTGACCTCAGGTGATCCACCTGCCTCGGCCTCCCTAAGTGCTGGGATTACAGGCGTGAGCCACCGCACCCGGCCAGTTTGGGCTTAGACCGGTATTAAATGGTGTGTGTGTGTGCGTGTGTGTGTGTGTGTGTGAGAGAGACAGAGAGAGAGAGAGAGAGAGCGCGCGAGCAGGCAGCCACCATTTTGCTCCACAGTAAACTTAATTCCAACAATTGTTGAATGAAATTCAAATAGGTAAAGAAGTGAAGAGAAGAGTTTGAAAATTTGAGTGTAAGCTTTGACTCCCCCAAAACTTAACTACTAATAGCCTACTGTTGATCGGAAGCCTTATTGATTACATAAACAACATATATTTTGCATGTCATATATATATATATATATACTGCACTCTTACATATATACTGTACTCTAGTAAACAGAGAAATGAAAATGTTATTACGGAAACCATAAGAAAGAGAAAATACATTTACTATTCATTAAGTGGAAGTGAGTCATCATAAAAGTCTTCATCCTCATTTTCTTCATAATGAGTAGGTGGTGGAGGAGGAGGGTTTAGTCTTGCTGTCTCGGTGGAAGAGGCAGAAGAAAATTCACATATAAGTGGACCCTCACAGTTCAAACCCATGTTCAATGGTCAGTTGTATATCAGTGGTTGCCAGGGGCTGGGGAAAGGGAGGGGTATGGGGAATGGTTACTAGTGGGTAGAGTTTATTTTCCAGGTGATGAAAACGTTCTCAGATTAGAGAGTAGAAATGGTTGCATGACTTTGTGAATATATTAAAAAGTGTGCATTTTTAATGGTGGATTTTATAGTATGTGAATTATATCTCAGTTGCGGGGTGGTCTCTAGGGGTGCAAAGTTTTGAGGGTGGTAGAACTGGGATTTGAACCCAAGGCCATGTGGCAGCCTAGGAAAGAGCCTGTGATTTCAGATCTTGGCTCAGCCCTTCATCTCGGGCCAGCCTTTTCTGTCTCAGCGGGCAGTGAGGCGTGGTGGGGGTGGGACATTCCCTCCAGGCCCTGGCGTGGAGGACTCCAAGTGTGGCCCTGCTCAAAGGATCCGAGGGAGCAAAGGCGCAGAAGAAGCGGGAGAGGAGGCGAGGGCCATTCTTATCCAAGAACCCCCTCTCCCTTTCCTGTAAGAACAGCTAGGCTCTTTCCATCCCCGCCTTTATCTGCTCCTTCCAGGCCTGGGAAGGCCGCTGGCGCTTGACAGCGGTTCCCAGGCGCACTGGCCGCCGGGCTTGCAGGGGCAGGCACGGTGCGCGCCCAGACTTTTCTGGGAAAGCGTGCGCGAACCTGCTGCCTGGCAGCTCGGTGGCTGGGAGCCCAGCCCTAGCTCACAAACGGGACTCTTCTACGCCCGGTGGGGACTCTGGTCCTACCCGTTGGACCTTGTGGGCCTACTACTGTGTGCTACATCCTCCTGTGATTCTCCTCCCTTTAGAAAATTCTTTCTGGCTCACGCCTGTAATCCCAGTATTTTGGGAAGCCGAGGCAGGAGGATCGCTTAAGCCGGTGAATTCGAAGCCAGCCTGCGCAACACGGTGAGACCCCCGTCTCTACAACAAAAATAATAAATTAGCCAGGTGTGGTGGCATGCAGCTGTTGTCCCAGCTACTTGGGAGGCTGAGGTGGGAGGATTTGTTGAGCCAGGGAGGTCGAGGCTGCAGTGAGCCAGGATTGCACCACTGCTCTCTAGCCTGGGCCAGACTGTGAGACTCAGCCTCAAAAAAAAAAAAAAAAGTTTATTTTTCTTCTTATCTCTGTCTTTCTAATAATAAATTTTAAATTACACAGGCAATCGATGAATTCATTTTCCTTTCAACACATTAAAATAGCACTGATTCATCATTCCCCTATCCTTTCTCCCCTCCCTCTCAAAAGTAATCATTATTATTATCAGTTTGGGAGCAATATTTTCAAATCTTTTTCTATAGGCCCATAGAAAATACATCATACTGTACATCCCTGTGTGTGTTTTTTTTTTTTTTTTTTTTTTTTTTTTTTTTGATACTGAGTCTCACCCTGTCACCCAGGCTGGAGTGCAGTGCCACGATCTCAGCTCACTGCAACCTCCACCTCCCAGGTTCAAGCGATTCTCCTGCCTCAGCCTCCTGAGTAGCTGGGATGCCCGCCACCACACCCAGCTAATTTTTGCATTTTTAGTAGAGACGCGGTTTCACTGTCTTGGCCAGGCTGGTCTCAAACTCCTGACCTTGTGATCCACCTGCCTTGGCCTCCCAAAGTGTTGGGATTACAGGCGTGAGCCACCTC	T	32	PASS	SVTYPE=DEL;END=24523580;SVLEN=-3215;SUPPORT=26;STD_SPAN=0.73;STD_POS=1.77	GT:DP:AD	0/1:72:46,26
1	24774895	svim.BND.28	N	N[7:55286784[	26	PASS	SVTYPE=BND;SUPPORT=21;STD_POS1=1.57;STD_POS2=0.59	GT:DP:AD	./.:.:.,.
1	24805315	svim.DEL.80	AAAGAGGGCTAAGGTATTGTGGAGAGGACACTGTCAGAAGCTGCCACCCCTAGGGCTGGGGGAAGACAGGTAACAGGTTGGAATCATTAAAATGCAGGTGCCTGGAGGAGGGGCCCTGTGGAGCTGAAACTCAAGCACTGAGGAGGCAGCCTCACTAGCTGATGCTGTGTCTCAGCTTAGAGGAGAGGCCCTATAAAAAGGAGACCCAGGCCAGGTGCAGTGGCTCACGCCTGTAATCCCAGCACTTTGGGAGGCCGAGGTGGGCAGATCACCTGAAGTCAGGAGTTCGAGACCAGCCTGGCCAAGATGGTGAAACCCCATCTCTACTAAAAATACAAAAATCAGCTGGGCGTGGTGGTGTATGCCTGTAATCCCAGCTACCTAGGAGGCTGAGGCAGGAGAATTGCTTGAACCCGGGAGGTAGAGGTTGCAGTGAGCCGAGACTGCACCACTGCACTCCAGCCTAGGTGACAAAGCAAGACTCCGTCTCAGGGAAAAAAATAAAAAAAAGGAGACCCAGACCCATGAGGCTCTGGATGAGCCCTGGAGACCACAGATTGAAAAAGAGACACTCCCTGACCTTAAGTGGGAGAGAAAACAATTATTTAACCATGCCAAGAATATCTGTTAGTGGTTCCTGTTCAACATGGCAACCTAGGCACACACATTCACCTCCTCTCTGCCCCAGAGTGGCTCTGAGCTCAGACAGTAAGTGAGAAGAACAAGTGTGCTATGGGCAGCAATCTGGATTAAAGGGAAGACTATTTATAGGTCCTGTGGACACAGAACAACATCAGCCCCAGAGGGAACCCTAAGAATTACTCTAAACAGCGGAAGATGGCCAGACGCGGTGACTCACACCTGTAATCCCAGCACTTTGGGAGGCCAAGGCGGGTGGTTCACCTGAGGTCGGGAGTTTGAGATCAGCCTCGCCAACATGGTGAAACCCCATCTCTACTAAAAATACAAAAATTAGCCAGGCATGGGAGCACATACCTGTAATCCCAGCTACTCGGGAGGCTGAGGCAGGAGAATGGCTTGAACCTGGGAGGCGGAGGTTGCAGTGAGCCAAGATCACGCCATTGCACTCCAGCCCGGGTGACAGACTGAGACTCCGTCTGAAAAAAAAAAAAAAGAGTGGTAGATTTGGCTGTGGACGGCCCATGGTAGGGATATTGGAGCAGCAGGCAAGGAAACGAATGGACCTCCAGCTCTGTTCTGTCGGGAGACAGACCTATGGAGAGCTGGAGCCGAGTCCCATGTCCTTCAGCAGATGTCTTGTCCCAAGGCAGCCAGCAGCTCCATGCTCATGCACCTGAGGAGGAAGCCGATGACCAGGCCTGCTCACTTCCTCCAAGATGAAAATCCCCCCTCACATTCAGGGGATGATGGTACGCCTTCGGGTAAACAAATGCACACAACTGCAAAGGAAATCTCTAGTAAGTACTGTAGTTCTTTATTTATAAATGGGATTGTCCACCAAGAATCGCAAGACATTTGAGGAAATTCAACAGCTTGAAAGAGAGAGACTAAAATGACTGAGGCCGGGCACAGTGGTTCACACCTACAATCCCAGCACTTTAAGAGGCCGAGGCGGGAGGATTGCTTGAGACCGGGAGTTTGAGACCAGCCTGGGCAACCTGGTAAAACAATGCACACAATGCATGGTGCATGAGAGGCCCTGTCTCTACAAACGGTGAGACCCTGTCTCTACAAAAATACAAAAAATTAGATGGGCATGGTGGTGCACACTTGGAGTCCCAGCTACTTGGGGAGCCGAGGTGGGAGGATCACCTGAGCCCATTGATATGGAGGCTGCAGTAAGCCATGATTGCACCACTGCACTCTAGCCTGAGCGACAGAGCAAGACCCTGTCTCAAAAAATTTAAAAAATAAAATAATTGAGTTAATATAAGAATGGCAGGATAATGCAGACAGGGCAGTGGTTCATTAAATTACTTTCTCTATTTTATGTCTACATGAAGTGGTTT	A	33	PASS	SVTYPE=DEL;END=24807305;SVLEN=-1990;SUPPORT=27;STD_SPAN=0.58;STD_POS=0.56	GT:DP:AD	0/1:43:16,27
1	24941242	svim.INS.94	G	GTAAAAAAAACAGTTTTTTATTATAAATATATAAATAATATACTATACAATGTGTGTGTATATACATATATATACATATATATGTAATATATACAAATTCATGTATATATATATATATATATATATATACACAACACACTTTACATAATATATATTGAAGTAAAAAAACAAATTCCCAGTCACCTGCTCTGACCTGAGTCATCACATTTTTTTTTATGTGTGTGGTTAGCCAACACTGCACCACTCCACTCCAGCCTGGGCGACAGAACGAGACTCTCTCAAAAAAAAAAAAAAAAAAAAAAAAAAAAAGTTTCATTATGTTGTCACAAATTTTTTTTTACTTATTGATTT	22	PASS	SVTYPE=INS;END=24941242;SVLEN=350;SUPPORT=18;STD_SPAN=4.22;STD_POS=2.24	GT:DP:AD	0/1:57:39,18
1	25126890	svim.BND.29	N	[16:32450087[N	1	PASS	SVTYPE=BND;SUPPORT=1;STD_POS1=.;STD_POS2=.	GT:DP:AD	./.:.:.,.
1	25158544	svim.DEL.81	CGTTTCCTGGAATTCTTACTGACCTAGCTGTTTCTCACATTGTATTCTCCTGTTAATTTATAAACTTTACATTTCAGCTAACTATATGCATTATTGCTGGCCTGAATATAATTAATAAAAATTTATGTTTATTATTTTATGTTTTTGATTTTTTATTTTTTTTATTTTTTATTTTTTTTTTCTTTTGAGCAGTAACGTTTTATTTTTTATTTTTTTATTTTTTATTTTTTTTATTTTTTATTTTTATTGATCATTCTTGGGTGTTTCTCGCAGAGGGGGATTTGGCAGGGTCATAGGACAATAGTGGAGGGAAGGTCAGCAGATAAACAAGTGAACAAAGGTCTCTGGTTTTCCTAGGCAGAGGACCCTGCTGCCTTCCGCAGTGTTTGTGTCCCTGGGTACTTAAGATTAGGGAGTGGTGATGACTCTTAACGAGCATGCTGCCTTCAAGCATCTGTTTAACAAAGCACATCTTGCACCGCCCTTAATCCATTTAACCCTGAGTGGACACAGCACATGTCTCAGAGAGCACAGGGTTGGGGATAAGGTCACAGATCAACAGGATCCCAAGGCAGAAGAATTTTTCTTAGTACAGAACAAAATGAAAAGTCTCCCATGTCTACTTCTATCCACACAGACCCAGCAACCATCCGATTTCTCAATTTTTTCCCCACCCTTCCCGCCTTTCTATTCCACAAAACCGCCATTGTCATCATGGCCCATCCCCAATGAGCCGCTGGGCACACCTCCCAGACGGGGTCGTGGCCGGGCAGAGGGGCTCCTCACTTCCCAGTAGGGGCGGCCCGGCAGAAGTGCCCCTCACCTCCCAGATGGGGCGGCTGGCCGGGCGGGGGGCTGACCCCCCCACCGCCCTCCCGGACGGGGCGGCTGGCCAGGCAGAGGGGCTCCTCACTTCCCAGTAGGGGCGGCCGGGCAGAGGCGCCCCTCACCTCCTGGATAGGGCGGCTGGCCGGGCGGGGGGCTGTTCCCCCCACCTCCCTCCCGGACGGGGCGGCTGGCCGGGCAGAGGGGTCCTCACTTCCCAGTAGGGGCGGCCGGGCAGAGGCGCCCCTCACCTCCCGGACGGGGCGGCTGGCCAGGCAGGGGGCTGATCCCCCCACCTCCCTCCCGGACGGGGCGGCTGGCCGGGCGGGGGGCTGACCCCCCCCACCTCCCTCCCGGACGGGGCGGCTGGCTGGGCAGAGGGGTCCTCACTTCCCAGTAGGGGCGGCCGGGCAGAGGCGCCCCTCACCTCCCGGACGGGGCGGCTGGCCAGGCAGGGGGCTGATCCCCCCACCTCCCTCCCGGACGGGGCGGCTGGCCGGGCAGGGGGCTGACCCCCCCACCTCCCTCCCGGACGGGGCGGCTGGCCGGGCAGGGGGCTGACCCCCCCTCCCCCCTCCCGGACGGGGCGGCTGGCCGGGCGGGGGGCTGACCCCCCCACCTCCCTCCCGGATGGGGCGGCTGGCCAGGCGGGGGGCTGACCCCCCCACCTCCCTCCTGGGCGGGGCGGCTGGCCGGGCAGAGGGGCTCCTCACTTCCCAGTAGGGGCGGCCGGGCAGAGGCGCCCCTCACCTCCCGGACGGGGCGGCTGGCCAGGCGGGGGGCTGACCCCCCACCTCCCTCCCGGACTGGGCGGCTGGCCGGGCGGGGGGTTGACCCCCCCACCTCCCTCCTGGACGGGGCGACTGGCCGGGCAGAGGGGCTCCTCACTTCCCAGTAGGGGCGGCCGGGCAGAGGAGCCCCTCACCTCCCGGCCGGGGCGGCTGGCCGACCCCCCCCCCCCCCCCCCGCCTCCCTCCCGGACGGGGCGGCTGGCCGGGCAGAGGGGCTCCTCACTTCCCAGTAGGGGCGGCCGGGCAGAGGAGCCCCTCACCTCCCGGACGGGGCGGCTGGCCGGGCAGGGGGCTGACCCCCCCCACCTCCCTCCCGGACGGGGTGGCTGCCGGGCGGAGACGCTCCTCACTTCCCAGACGGGGTGGTTGCCAGACGGAGGGGCTCCTCACTTCTCAGACGGGGCGGTTGCCAGGCAGAGGGTTTCCTCACTTCTCAGACGGAGCGGCCGGGCAGAGACACTCCTCACCTCCCAGACAGGGTTGCGGCCCAGCAGAGGCGCTCCTCACATCCCAGACAGGGCGGTGGGGCAGAGGTGCTCCCCACATCTCAGACGATGGGCGGCCGGGCAGAGACGCTCCTCACTTCCTAGATGGGATGGCGGCGGGGAAGAGGCGCTTCTCGCTTCCTAGATGGGATGGCGGCCGGGCAGAGACGCTCCTCACTTTCCACACTGGGCAGCCAGGCAGAGGGGCTCCTCACATCCCAGACGATGGGTGGCCAAGCAGAGACGCTCCTCACTTCCCAGACGGGGTGGCGGCCGGGCAGAGGCTGCAATCTCGGCTCTTTGGGAGGCCAAGGCAGGCGGCTGGGAGGTGGTTGTAGCGAGCCGAGATCACGCCACTGCACTCCAGCCTGGGCACCATTGAGCACTGAGTGAACGAGACTCCATCTGCAATCCCGGCACCTCGGGAGGCCGAGGCTGGCGGATCACTCGCGGTTAGGAGCTGGAGACCAGCCCGGCCAACACAGCGAAACCCCATCTCCACCAAAAAAAAACGAAAACCAGTCAGGCGTGGCGGCGCGCGCCTGCAATCGCAGGCACTCGGCAGGCTGAGGCAGGAGAATCAGGCAGGGAGGTTGCAGTGAGCCGAGATGGCAGCAGTACCGTCCAGCTTTGGCTCGGCATGAGAGGGAGAGGGAGACGGGAGAGGGAGAGGGAGACGGGAGAGGGAGAGGGAGACGGGAGAGGGAGAGGGAGACGGGAGAGGGAGACGGGAGAGGGAGAGGGAGACGGGAGAGGGAGACGGGAGAGGGAGAGGGAGAGGGAGACGGGAGAGGGAGAGGGAGACGGGAGAGGGAGACGGGAGAGGGAGAGGGAGACGGGAGAGGGCGAGCAGTAACGTTTTATATTGATTTTTTATTTTTAAGTGGCTTGTTTCTCTTGTCACTTCTGTAGTTGAGCTCTGCTAATGTCTCAACTTTATTTTACTGGGTTCCAGTGCCCTCTGCTGGTTATGTTTCATCTAAGAAATAAGCTAACTTGATCATTGGCTATGGCTAGCATGATCCTTTAATAATAAAATGGGTAGATCTTTGACCTTGCCACTTATCACTTAGGTAGGTAACACATTCTAATTTGT	C	41	PASS	SVTYPE=DEL;END=25161740;SVLEN=-3196;SUPPORT=33;STD_SPAN=0.97;STD_POS=0.55	GT:DP:AD	0/1:49:16,33
1	25159311	svim.BND.30	N	]21:28732258]N	17	PASS	SVTYPE=BND;SUPPORT=14;STD_POS1=1.61;STD_POS2=2.99	GT:DP:AD	./.:.:.,.
1	25160109	svim.BND.31	N	]22:50084106]N	2	PASS	SVTYPE=BND;SUPPORT=2;STD_POS1=.;STD_POS2=.	GT:DP:AD	./.:.:.,.
1	25160109	svim.DUP_INT.1	N	<DUP:INT>	18	PASS	SVTYPE=DUP:INT;END=25160728;SVLEN=620;SUPPORT=18;STD_SPAN=5.85;STD_POS=2.98	GT:DP:AD	0/1:56:38,18
1	25160729	svim.BND.32	N	N[22:50084108[	2	PASS	SVTYPE=BND;SUPPORT=2;STD_POS1=.;STD_POS2=.	GT:DP:AD	./.:.:.,.
1	25161297	svim.BND.33	N	]7:97813016]N	32	PASS	SVTYPE=BND;SUPPORT=26;STD_POS1=1.41;STD_POS2=2.81	GT:DP:AD	./.:.:.,.
1	25201987	svim.DEL.82	CTGGACAGTCCTTTCTGGGTGTGGATAAAGACCAGGCTTGTGCCCTCTGGGGACCGTTCAAAGCAGTCTTCAGGGTCGGACCTCAGACTCATCCCTGTGATGATTGTTTCAGGTCCTAGCGAGTTACTTTCCCAACCTGTGAGCTTCTGCAACTGTGTTTTTTTGTTTTTTGTTATTGTTGTTTGTTTGTTTTAATATTTTTTTCTTTTCTTTTTTTTTTGAGACAGAGTCTTGCTCTGTTGCCCAGGCTGGAGTGCAGTGGTGCGATCTCGGCTCACTGCAACCTCCACCTCCTGGGTTCAAGCGATTCTTCTGCCTCAGCCTCGCGAGTAGCTGGGATTACAGACGTGTGCCACCACACCAGCTAATCTTTGTATTTTTAGTAGAGACAGGGTTTCGCCATGTTGCCCAGACTAGTCTCAAACTCCTGACCTCAAGTGATCCACCCACCTCGACCTCCCAAAGTGTTGGGACTACAGGGGTGAGCCACTGTGCCTGGCCATGCAACTGTGTTTTAATCACCTTTGTGTTCCCAAGGCCCTGACATGGAACAAGCACCCAGTAAGTATTTGAATGAATGAGCAAATGAAAGGCCAGGAAGGGAGAGCCTTTATTTTGAAGCCTGCCCGCCGGGCTGCCCTTGGGAAAGCCACTTTCTGCAAAAGTCACAGGAGCAAATGAGACAAAGATGCAAAATTGCTCTGCCTGAGCTGTGAGGGCTTAACTGTGAATGTCTTTAGGTGACCTTCTTGGAGACCTCAAGACCACCCCTCTGTGACTTGGTTCAGGCTGCCCTGCTGTGATGCCTGCTGGGGCCAAGGCCTGGATCCCTGGGTGGGGTGGGGTGGGGTGGGGCGGGGCGGGGAGGGGCGGGGCGGGGCGGGGCAGGAGTGGCAGCAGGAAGGATCCGGCTGAGACTTGCCCTGGGGGGCCAGGGAAGGAGGGTGGCAGGAGGCAGAATCCACAAATGAAGTAGATCTGGAGCCAGGCAGATCAGCCCTTAGATATAATCTCAGAAGGGGTTGGGAGAATGGAAGGATTTTGTTGAGGATGGAGTGAGAGGGTTGGAGGGTTGGGTATGTTCCTGAGCATATTTCCCTGTCTATGGGGCCATTCAGAGAGAAGCCCACGTGCTCCAGGCCAGTGGTGGAGCCTTCAACGTGGAGCTGGAAGACCTGGGCTCGAGTCCCACCTCTGCCATGTCCCATCCTCCCTCATGACTCCCAGTAGTTACCGCCTTCTCTGGGCCTCAGTTTCCCCAACTGGAAATTAAAGAAAATTACCCTGTTCCTGCATCAGATGGTTGGTTGTGGATATCACTGAAATCTCCTCACGTGGTATTGAGCCGCTGCTCTTGGCCAGACACAGAGCAATTTACATGAAATGATTTTCGAAGTCTGGTCCGGGGACCAGCAGTGTCAGCATCACTTGGGAACTTT	C	14	PASS	SVTYPE=DEL;END=25203425;SVLEN=-1438;SUPPORT=12;STD_SPAN=0.29;STD_POS=0.72	GT:DP:AD	0/1:52:40,12
1	25202051	svim.DEL.83	AGTCTTCAGGGTCGGACCTCAGACTCATCCCTGTGATGATTGTTTCAGGTCCTAGCGAGTTACTTTCCCAACCTGTGAGCTTCTGCAACTGTGTTTTTTTGTTTTTTGTTATTGTTGTTTGTTT	A	1	PASS	SVTYPE=DEL;END=25202174;SVLEN=-123;SUPPORT=1;STD_SPAN=.;STD_POS=.	GT:DP:AD	./.:.:.,.
1	25317865	svim.INV.10	CTTTAGCATCTCCATGTATTGCAATCCTGCCAGCCTGCAAAGGGGGCAGCCCTGCACTGGAATTGGCTGCTTGCGGGCCTGTGTCTCCTCTCACCGTGAGCTCCTAGAGGGCAGGGGAAACACATGTTCTGTGTCCTCATCTCTTAGTTTGGGCAGGTGAGCAGGAAATATTGGCTGAATGAATGAATGATGAATGAATACATTATAATTGAATGATGAAAGAGAGAGGTGAGAGACGGAGGGAGGGGAGAGAAGGGCAGGGAGGACAATCCAGTTCGAATGTTACCTTCCTTGGGAGCATCCCCTGAATCCCATTTTCAAAGTCCGCTGTGATTTATTTCTCAGCACCAGTCATTTCTGGATGTGCCACCTCATCTCCCTGTCCTGTGATTCCAGGAAACATGTCTTAGTCGTCTCTTTTGCTCCTGCCTCCTCCTCCCCTCCTGTGCCCTCCCTGGCATGCTGTGCCTACAAGGGCTTAACGGCTGCTGACTTAAGAAGACTAAAGGCCTTGTAAACATACCAGTGTCCTCCGCTCTCAGGATGATCAGCATTTTCCTACTGAAATAGTGCAAGGCTCAGCTCCATTATTCTCGAGCAGGAGAACCTCAGGCATAAAAAGGAAGTGAGAAGGGTGGAAGAGGACAGGCTTGTGAGTTCTCCAGAGAAGAAGGGGACAGTGGTTGAGTGCCTGCTGTGTGTGGATGCTCCGTACACACTCGGAATTTATTTTCGCTAAAGCCCTGTGAGATGAGTATTGGTCTTCTAATTGCACAGGTGAAGAAACTGAGGCTCAAAGAGGTGGAATGACAAGATCAAGGTCACACAGCTGTTCAGAGACATGGCTGGAATTGTACCCCAGGCCCTAGGCAATGAATGGTATGCTAGTGGTAAACTGGCTCTCAAAAACAAAACAAAACAAAACAAAAGCCCCAATTTGTAGTGTTTGCCAATTCCTGTGGTGTAAATACTCCCCACCAAGGCCATTTTCAAGCTACCAACACGGGCCTGTAAAATTCCCAAATATTTCACAATTGCCTCGTACAAGCTGGTAGCAGCCCAGGCCAGCCATGTCCAGCACGCCACTGATAGTCTGTCTGACCCCATAGCGAGGCTTCTTCCCACCGTCCTGGAAGAGGTGGGGGGTGGAAGGACTGGATGATGTTGCTGCGATGTTGCTGCTGCTGGACAGAGGGAGGTGCCGGGGATGGAGGTGGGGTGGGGACCTCCACCAGCCTCAAGCGTTCCTGTGCTGCTCTGTATCTTGCTGGCTCCCCGTCCCTCTGCCTCTGCAGCAACTTCTCGGCTACTTCCGAAGCTTCCCTGCACCAGGTCTCCATCTTAGATGCCCTCTCTGCTAGGTCTCTCCTTCTTCTGGTTCTTCATCCTCGTGCTGTGTTTTCCCTCCCATTTCTATCTGCAGGTTTCTCTATCGTTTCTTTTCGTGAACTCTTCCTCCCTCTCAGGAAACATTTCAAAGTCTGTTTAAAAAACAACACAGAGACTGAATTTACAGGTTTTTTTCCTCTCTTCTTGAGAACAGGACGTGAGAAGGCCAGGTTGAATTTCCTGTGTGAAATGGTGTGTGGGCTTTCTGAGCAAAACAAGGGTCAGGCTGTGGTCCTAAAGGAGCCGATGCCAAGGTCACCTGGAATCCAGTCTCCGGCAGTGCAGCCCTCCGGGATGCCCAGGCCACTCCTGCCCTCCCTGGGGATGAGTTTTCCAGACGTGTGCTGGGGAGAGAGCTGGGACGGGCACAGAATGTTCTACCACACACCACAGTCGCGCCCCATTTATCCAGGTCCTCACCGCAGGGCCAGAGGTCCCCCACCCCCCTCCCAGCCCCTAAGTCCAGGCCCTGCTCCACCTCCTCCTGCTGTGGGTATTAGCTGGGGCAAGTCACTGTGCCTCTGTGAGCCTCAGTTTCCTCATCTGTGAAATGGGGATGATGAAGCCGACTTGGGGGTCTTGCCAGGGGGACTACATGTAGATAACACACCTAGCAGAACGCCTGGTAAGTAGGCAGTATTGAGATAACCTTAGACCAGCAGGGAGCGGGTGGAGAGGCAGAAGAAAGGGAAGCGTTCCCTATAAATGCTAACTGAGGTCTTCTCCCATTATATGGCAAAACCGTGATGAATTGAATTTCTCTTGATGGAAACTTCCAATCATTAGCTGTGGGGTCTTAGATGAGTTAACCTATTTGTGCCTTAGTTTCCTAATCTATAAGACAGAGTTTATAATAGGACCTACCACATAGGAGTATTGCACGAATTAAATGAGTTAATAGATGAAACGTGCTTAGGACAATGCCTAGCACATAGTAAGTGCTTAATCAATGTCAGCTATTATTATTATCAGTTATTCAAACGATTCTAATAGCCATTCAGCAGGAGAACATGTAATAATTCTCAGTTAAATTCAAGGAGGCCTCTGATGGGGACACTTGCCATACATTTTGCTCCAAGACATCATGATTAAGGCGTTTTAACCTCCTATGCTGCCCTGGTGTTCTCACCGGTGACATGGGCTAGAACAGTCCCCGCTTGATAGTGAGCATCTGGGCGTGGGCATCCCTAGGCAGTGCTTAGAAACCATGGCAGGGATTATGTACTTTCTTGTCCCAGGCTCGAATTCCACAGGTGGGGGATGCACAGGGCTTTGTCCCTCTGTGGGCATCAGGGCCTGGAGGTCAAGTCCCTGGGGCTCTGGGACCTGCTGCAGCCCCATCTCCGGGTGGCACCTAACCCAGATGGGACACTGCGGCTTCCCACCCCTTGGTCAAGGTGATTGGTTGATT	AATCAACCAATCACCTTGACCAAGGGGTGGGAAGCCGCAGTGTCCCATCTGGGTTAGGTGCCACCCGGAGATGGGGCTGCAGCAGGTCCCAGAGCCCCAGGGACTTGACCTCCAGGCCCTGATGCCCACAGAGGGACAAAGCCCTGTGCATCCCCCACCTGTGGAATTCGAGCCTGGGACAAGAAAGTACATAATCCCTGCCATGGTTTCTAAGCACTGCCTAGGGATGCCCACGCCCAGATGCTCACTATCAAGCGGGGACTGTTCTAGCCCATGTCACCGGTGAGAACACCAGGGCAGCATAGGAGGTTAAAACGCCTTAATCATGATGTCTTGGAGCAAAATGTATGGCAAGTGTCCCCATCAGAGGCCTCCTTGAATTTAACTGAGAATTATTACATGTTCTCCTGCTGAATGGCTATTAGAATCGTTTGAATAACTGATAATAATAATAGCTGACATTGATTAAGCACTTACTATGTGCTAGGCATTGTCCTAAGCACGTTTCATCTATTAACTCATTTAATTCGTGCAATACTCCTATGTGGTAGGTCCTATTATAAACTCTGTCTTATAGATTAGGAAACTAAGGCACAAATAGGTTAACTCATCTAAGACCCCACAGCTAATGATTGGAAGTTTCCATCAAGAGAAATTCAATTCATCACGGTTTTGCCATATAATGGGAGAAGACCTCAGTTAGCATTTATAGGGAACGCTTCCCTTTCTTCTGCCTCTCCACCCGCTCCCTGCTGGTCTAAGGTTATCTCAATACTGCCTACTTACCAGGCGTTCTGCTAGGTGTGTTATCTACATGTAGTCCCCCTGGCAAGACCCCCAAGTCGGCTTCATCATCCCCATTTCACAGATGAGGAAACTGAGGCTCACAGAGGCACAGTGACTTGCCCCAGCTAATACCCACAGCAGGAGGAGGTGGAGCAGGGCCTGGACTTAGGGGCTGGGAGGGGGGTGGGGGACCTCTGGCCCTGCGGTGAGGACCTGGATAAATGGGGCGCGACTGTGGTGTGTGGTAGAACATTCTGTGCCCGTCCCAGCTCTCTCCCCAGCACACGTCTGGAAAACTCATCCCCAGGGAGGGCAGGAGTGGCCTGGGCATCCCGGAGGGCTGCACTGCCGGAGACTGGATTCCAGGTGACCTTGGCATCGGCTCCTTTAGGACCACAGCCTGACCCTTGTTTTGCTCAGAAAGCCCACACACCATTTCACACAGGAAATTCAACCTGGCCTTCTCACGTCCTGTTCTCAAGAAGAGAGGAAAAAAACCTGTAAATTCAGTCTCTGTGTTGTTTTTTAAACAGACTTTGAAATGTTTCCTGAGAGGGAGGAAGAGTTCACGAAAAGAAACGATAGAGAAACCTGCAGATAGAAATGGGAGGGAAAACACAGCACGAGGATGAAGAACCAGAAGAAGGAGAGACCTAGCAGAGAGGGCATCTAAGATGGAGACCTGGTGCAGGGAAGCTTCGGAAGTAGCCGAGAAGTTGCTGCAGAGGCAGAGGGACGGGGAGCCAGCAAGATACAGAGCAGCACAGGAACGCTTGAGGCTGGTGGAGGTCCCCACCCCACCTCCATCCCCGGCACCTCCCTCTGTCCAGCAGCAGCAACATCGCAGCAACATCATCCAGTCCTTCCACCCCCCACCTCTTCCAGGACGGTGGGAAGAAGCCTCGCTATGGGGTCAGACAGACTATCAGTGGCGTGCTGGACATGGCTGGCCTGGGCTGCTACCAGCTTGTACGAGGCAATTGTGAAATATTTGGGAATTTTACAGGCCCGTGTTGGTAGCTTGAAAATGGCCTTGGTGGGGAGTATTTACACCACAGGAATTGGCAAACACTACAAATTGGGGCTTTTGTTTTGTTTTGTTTTGTTTTTGAGAGCCAGTTTACCACTAGCATACCATTCATTGCCTAGGGCCTGGGGTACAATTCCAGCCATGTCTCTGAACAGCTGTGTGACCTTGATCTTGTCATTCCACCTCTTTGAGCCTCAGTTTCTTCACCTGTGCAATTAGAAGACCAATACTCATCTCACAGGGCTTTAGCGAAAATAAATTCCGAGTGTGTACGGAGCATCCACACACAGCAGGCACTCAACCACTGTCCCCTTCTTCTCTGGAGAACTCACAAGCCTGTCCTCTTCCACCCTTCTCACTTCCTTTTTATGCCTGAGGTTCTCCTGCTCGAGAATAATGGAGCTGAGCCTTGCACTATTTCAGTAGGAAAATGCTGATCATCCTGAGAGCGGAGGACACTGGTATGTTTACAAGGCCTTTAGTCTTCTTAAGTCAGCAGCCGTTAAGCCCTTGTAGGCACAGCATGCCAGGGAGGGCACAGGAGGGGAGGAGGAGGCAGGAGCAAAAGAGACGACTAAGACATGTTTCCTGGAATCACAGGACAGGGAGATGAGGTGGCACATCCAGAAATGACTGGTGCTGAGAAATAAATCACAGCGGACTTTGAAAATGGGATTCAGGGGATGCTCCCAAGGAAGGTAACATTCGAACTGGATTGTCCTCCCTGCCCTTCTCTCCCCTCCCTCCGTCTCTCACCTCTCTCTTTCATCATTCAATTATAATGTATTCATTCATCATTCATTCATTCAGCCAATATTTCCTGCTCACCTGCCCAAACTAAGAGATGAGGACACAGAACATGTGTTTCCCCTGCCCTCTAGGAGCTCACGGTGAGAGGAGACACAGGCCCGCAAGCAGCCAATTCCAGTGCAGGGCTGCCCCCTTTGCAGGCTGGCAGGATTGCAATACATGGAGATGCTAAAG	0	PASS	SVTYPE=INV;END=25320664;SUPPORT=12;STD_SPAN=0.58;STD_POS=0.29	GT:DP:AD	./.:.:.,.
1	25688264	svim.DUP_TANDEM.21	N	<DUP:TANDEM>	28	not_fully_covered	SVTYPE=DUP:TANDEM;END=25695726;SVLEN=7463;SUPPORT=23;STD_SPAN=1.3;STD_POS=0.87	GT:CN:DP:AD	./.:2:.:.,.
1	26134612	svim.DEL.84	GAGACTGGGGAGGGAGAGTAGGGCTGCTGGAGGGCCAGGGAAGCCAGGCAGGGTGGTGGCACCCAAGGCTGGCCCATGGGCTTATGCATAGGATGGAGGTGGGACTATGTGAGGCACAGAGCCCCACCATCCCCATTCCAACCTTGCCCTCGAGCGAGCTGCTCTGGCCTGGGCTGCGCCTGGGTGGGCTGTGCCTGGGTGGGCTGTGCCTGGGTGGGCTGTGCCTGGGTGGGCTGTGCCTGGGTGGGCTGCAGAGGCACTGCAGCAGGGAGAGGAGCCTCTCTCTGGCGGGATATTGCTAAGCTTGTGGCCATCATAAGGGCAGGAACCTCCCTGGGGTCCATCTGCTCCCTTGGTGTGGGCTGGCTCGGGGCTTGAGGGAGACCTCCACCCACATGGTAC	G	60	PASS	SVTYPE=DEL;END=26135013;SVLEN=-401;SUPPORT=49;STD_SPAN=57.07;STD_POS=0.86	GT:DP:AD	0/1:69:20,49
1	26459570	svim.DUP_TANDEM.22	N	<DUP:TANDEM>	41	PASS	SVTYPE=DUP:TANDEM;END=26464008;SVLEN=4439;SUPPORT=33;STD_SPAN=1.59;STD_POS=0.85	GT:CN:DP:AD	./.:2:.:.,.
1	26489840	svim.DEL.85	TTTTTTTTTTTTTTGAGACGGAGTCTCGCTCTGTCGCCCAGGCTGGAGTGCAGTGGCGGGATCTCGGCTCACTGCAAGCTCCGCCTCCCGGGTTCACGCCATTCTCCTGCCTCAGCCTCCCAAGTAGCTGGGACTACAGGCGCCCGCCACTACGCCCGGCTAATTTTTTGTATTTTTAGTAGAGACGGGGTTTCACCGTTTTAGCCGGGATGGTCTCGATCTCCTGACCTCGTGATCCGCCCGCCTCGGCCTCCCAAAGTGCTGGGATTACAGGCGTGAGCCACC	T	36	PASS	SVTYPE=DEL;END=26490124;SVLEN=-284;SUPPORT=29;STD_SPAN=1.45;STD_POS=0.68	GT:DP:AD	0/1:47:18,29
1	26966258	svim.INV.11	GCCACTGTGCCCAGCACCTAGATTTGTTCTTTTGTGACGTCAGTATGATTACAGCAGCTTCTAGAAGGGCCATCTGTGTTTTCTTCACCTCAAATAGGAAGATAATATCTCTCAAGGAAACTCCTTCAGAATAACAAGAAAGTATGCTTTCCAGAAGCCCCAGCAAAGGTCTTTTTATATCTCACTGGCCTGAATTAAGGTCACCTGTTCATCACTGATCTAGTCAATGTCTATGGGGATAAGCGTGTGCCGGGCTTAAGCCAAGTTACCCCTGGATGTAAGAGTGGAGTCAGCTTCCTTATGTGGTTACACGTAAGAGAATACGCATCCTGTTACTAAGAGGAAAGAGAAAGACTGTTGGGCAGTCAAAACCAACAAAAATCCACTGCATGATGCTGACCACATTCAACTACTTCTGTATTAATACCTTGATTAGTACACTAATGAAAATTTCTGTATAAATTAATGTTCACACAAAAACTTGTACATGAACATTCATGGCATCAGTATTTTTTGTTTGTGTGTCCATTTTTTAACTCAAAGACTTTGTTTTATTACAGTACATAGACTGGGATCGATGGGAAGATGTAGATGTCGTGGGCAACCATGGTTAGCATCGTTAGCCCATCCCCATCGTCATGAATGTATCAAAGATGCCTCTACTCTGCATCATGGTTTTCCCAATGCCGCCCATCACCTCCTGATCCTGCATCCCAATCCTGAGACAGAGGGTGCTGAGGAGCACCGTGGCCACCATGGCCACTGTTCAACCCATTATCAAAGCCTATCTCCATGCAGTCAAAGCAGCCTGGCTGAGACTGTCCCTAGGGACCCACAACCACTGGCATCTCGCTCTCAGCCTTGGTCGCTCAGCTCTCCATAGCATTGAATTCATAATAGCCAAAAAGTGGAAACAATTCTAGGGTCCATCAGCTGATGGATAAACAAAATGTGACATAGCCACAAAATGGAATATTATTCAGCAATAAAAACGAGTGAAATACTGATACCTGCTATAACATGCATGGAACTGAAAACATTATGCTAAGTGAAAGAAGCCAGTCACACCAGGCCACAAATTGTGTGACTTATTTTATATAAAATATGTACAAAGTAGATTAGTGATCACCAGAGGCTAAAGGAATAGGGTTTAGGGCATGACTGCTAATGAGTAGAGGGTTTTCTTTGGGGGTGAAAGAATGTGCTGGAATTAGGTAGTGGTGTGAATATACTCAAATCACTGGATTGTGCACTTTATTTTATTTATTTATTTTTGAGACAGAGTCCCAGTGAGTTGCCCAGGCTGGAGTACAGTGGCGTGCTATTGGCTCACTGCAACCTCTGCCTCCTGGGTTCAAGTGATTCTCGTGCCTCAGCCTCCCAAGTAGCTGGGATTACAGGCATGTGCCACCATGTCCGGCGAATTTTTGCATTTTTAGTAGAGACAGGATTTTCCATGTTGGTCAAGCTGGTCTCAAACTCGTGGCCTCAAGTGATCTGCCTGCCTCAACCTCCCAAAGTGGTGGGATTACAGGCGTGAGCCACCGCGACTGGCCCTCTTTTTTTTTCTTTTTTTTTTTGAGACGGAGTTTCGCTCTTGTTGCCCAGGTTGGGGTGCAATGGTGCAATCTTGGCTTACCGCAACCTCTGCCTCCCAGGTTCAAGCCATTCTCCTGCCTCAGCCTCCCAAGTAGCTGGGATTACAGGCATGCGCCACCATGCCTGGATAATTGTTTTTGTATTTGTAGTAGAGACGGGGTTTCTCCATGTTGGTCAGGCTGGTCTCAAAGTCTCAACCTCAGGTGATATGCCAGCCCTGGGCTCCCAGAGCGCTGGGATTACAGGTGTGAGCCACCGCACCTGGCCCAGGCTCTCTTTCTTAAATTAGCAATGCACATGAATGCAGACCAGCATCTTTGCAGCTAAGAACTAAAAGTACATTTGAAGATTATTCTTTAGTTGGTTTATTTTGTGATTTGTCACTTGCATAGATGCCATTTGGTCACATATCATTACAGAATTGAACTGATTAGTCCATGTTTTCCTCATTTCCATAGTATTTATTTTACTGATTTACCTGCAAAAAATTGCTTTCATTTCCTTTTCAACTTTGAAAGCAAAGAGTTCAGCTACAGCTTTGAATTAGTTTTGTCTGATTACTGCTTATAATATTTACATTGTTTTAAAAACACTATTACCTTGTTTTTTGTTTTTGTTTTTTTGAGACAGAGTCTCACTCTGTTGCCTAGGCTGGAGTGCAATGGCATTGCCTGGGCTCACTGCAACCTCCGCCTCCCGGGTTCAAGCGATTCTCCTGCCTCAGCCTCCCAAGTAGCTGGGATTACAGGCGCCTGCCACCACACCTGGCTAATTTTTGTATTTTTAGTAGAGATGGGGTTTCACCATCTTGGCCAGGCTGGTCTCGAACTCCTGACCTCGTGATCTGCCCGCCTCAGCCTCCCAAAGTGCTGGGATTACAGGCGTGAGCCACTGCGCCCAGCCCTTTTTCCTCTTTTTCATGTCAGACAGGTAATGTGCCAACATCATAACAATGTTTGTGGATGGCACATTTCACACATCCATGTGAATGCCCAATCATCATGCTTATGAACTACAAAATGATCTGATTATTTCTTTATAATTAAAGGTAAATATTTTTGGCAAAAATACTATATAAGTGGCCACTTGTTCAATAAAGAATGTGCTCAGGCCAGGCTCAGTGATTCACACCTGTAACCCTAGCACTTTGGGATGCTTAAGCTCTGGAGTTCAAGACCAGCCTGGGGAACATAGTGAAATCTCATCTCTACAAAAAGTACAAAAATTTGGCTGGTAGGGTAATCCTAGCACTTTGGGAGGCCGAGGCGGGCAGATCATTTGAGGCCAGAAGTTCGAGACCAGCCTGGCCAACATGACAAAACCCCGTCTCTACTAAAAATACAAAAATTATCTGGGTGTGGTGGCACATGACTGTAGACCCAGCTACTTGGGAGGCTGAGGCACGAGAATCCCTTGAACCTGGGGGGCGGAGGTTGCAGTGAGCTGAGATCATGCCATTGCACTCCAGCCTGGGCGACAGAGCAAGACTCTGTCTCAAAAAAAGAAAGAAAAAATTACAAAAATTAACCGGGTGTGGTGGCTCACACCAGTAGTCCCAGCTACTAGGGGGCAGGCTGAGGCAGGGGATCACCTGAACTTGGGAGATCAAGACTACAGTGAGCCGAGATTGTGCCACTGCACTCCATCCTGGGTGACAATGTAAGACCCTGTCTCAAAAAAAAAAAAAAAAAAAGAGTGTGCTCAAAGGGTAATCAGCCACTTGCTCTGTCCCTGATATCCCTCCCAATTCTTCACTGCTAGCCGTTTGTTCATCTACCAAACATTTGCCAAAGAGGCCTTTAAAAATTTATTACAGGCCGGGTGTGGTGGCTCATGCCTGTAATCCTAGCACTTTAGGAGGCCGAGGCGGGTAGATTGCCTGAGGTCAGGAGTTCAAGACTAGTCTGGCCAACATGGTGAAACCCCGTCTCTATTAAAAATACAAAAAAAGGGCCAGGTGCGGTGGCTCACACCTGTAATCCCAGCACTTTGGGAGGCCGAGACGGGCGGATCACGAGGTCAGCAGTTCGAGACCAGCCTGACCAACATGGTGAAACCCCGTCTCTACTAAAAATACAAAAAAATTAGCTGGGCGTGGTGGTGGGCGCCTGTAATCCCAGCTACTTGGGAGGCTGAGGCAGGAGAATCTCTTGAAACCGGAAGGTGGAGGTTGCAGTGAGCCGAGATTGCACCACTAGCCTAGGCAACGAGGCAACGAGAGCAAAACTCCGTTTCAAAAAAAAAAAAATACAAAAACAATTAGCCGGGCATGGTGGCGTGCACCTGTAATCCCAGCTACTCAGGAGGCTGAGGCAGGGGAATTGCTTGAACCAGGGAGGTGGAGGTTGCAGTGAGCCGAGATCGCGCCAGTGTACTCCAGCCTGGGTGACAGAACGAGCTCAAAAAAACAAAAAAAAGTATTACAGCTTGGATAACATAATGAGACCCTGTCTGTACAAAAACTACAAAAATTAGCTGGGTGTGGTGGTGTGTGCCTGTAGTCCCAGCTACTCAGAAATCGGAGGTGAACAGATTGCTTGAGCCCAGGAAGTTGAGGCTGCAGTGAGCTATGATCACACCGCTGCACTTCAACCTGGGTGACAGAGCAAGACCCTGTCTCAGAAAAAAAAAAAAAAAAAGTGTATTGTCTATTTTCACTTTTCTTTAGCCCACCCCCAAGCTTCAAAACTTTTTTTCTGTGTACAAAAATACAAATATTGGTTTGAAGACTATACTTTCAGGGATCATTTCTTCTTTGTTTTCGAGACTGAGTCTTGCTCTATCGCCCAGGCTGGAGTGCAGTGGCACAACCTTGGCTCACTGCAACCACCTCCGCCTCCCAGGTTCAAGTGATTCTCATGCCTCAGCCTCCTGAGTAGCTGAGACTACAGGTGCCCACCACCATGCCCAGCTCATTTTTGTATTTTTAGTAGAGATGGGGTTTTACCATGTTGGCCAGGCTGGTCTTGAACTCCTGACCTCAAGTGATCTGCCCACCTCAGCCTCCCAAACTGCGGGGATTACAGATGTGAGCCACCACACCTGGCCTCAGGGATCATTTCTATAGTTCGCTACAAATATTGCGTTGGAGCAGGTGAGTTTCTTGAACACAATACACTGAAAATTCCCATGCAGACCTTGAGAAATTATATTAAAGTCACATGGGTTGTCACTAATGTTTCTGGGAGATAACGGCAGCAACTAGTGAAAAAGAAGCCTTTCAAAGGATTAAAGAAATGGTTTAAATTAGTACTTTTGGAACACTGGAAGTTTCTCACTGTTGCTTTTTTTTTTTTTTTTTTTGAGACAGAGTCTTGCTCTGTCGCCCAGGCTGGAGTGCAGTGGCTCACTGCGATCTTGGCTCACTGCAAGCTCCGCCTCCCAGTTTCATGCCATTCTCCTGCCTCAGCCTCCCGAGTAGCTGGGACTACAGGTGCCTGCCACCACGCCCGGATAATTTTTTGTATTTTTAGTAGAGACAGGGTTTCACCGTGTTGGCCAGGATGGTCTCGATCTCCTGACCTCTTATCCGCCCGCCTTGGCCTCCCAAAGTGCTGGGATTACAGGCGTGAGCCACTGCGCCCGGCCATTTCTCACTATTGCTAATTTAGGAAAAAAGGAAATCCACTTTGTGATTTAGTCTTTGGTAAACTTGTATTATTCTTTTTATTTAGTTTCTCCTTTAGTTTTAGGTTACTGGTCCTTCTCTAGAGACAGTGGATATATTCACATTAAAGTTGAAGCAACTAGATAGCAACCAGCACCAGGACCATCACGCGCAGGCCAGGACCTGTGCCATGGCGTTGCTCTCAGATGCTGCTGATATTACTGATGTTGTCAGAGGTACCCTGGAGGGTGGAGCGCCCTGCCTTTGCCCGGGGAGAACCTTCTGGGGTTCCTGCCTTGGATGAGCACTCTGATCCATATGTCTCCAGGTTCCAGGAGTTGCAGAAATGCCACCAGGATCTGCAGAACACATTGCAAGACAAGGAGAGCTGGGAGGACTCAGACCCTGACCTCATCCAAAAGTGAAAAACCAATCCTGCCAAAGTGAATGTATTTTCTCTCCCCAAAGGCAGACTTGAGACCCCCAGCTTCAGGGTGGCTTCTGCCTGACTTCCAGAGCTCCAGCCAGTGCCTTTTGTCTGAAACCTCCATGTCCAGGACCCTTGGGCGGAGAAGAATCTGCTGGACACTGCTTGGGGCTGGACCCTGAGAGCGCTCACATTTGACACCCCAGAAAGCAAATAAAACAGTTGAAATATGTAAAAAAAAAAAAAAAAAAGAGCTGAAGCAACTACTAGATGGCAATTTTTTCTTGCATCCTTCCAGCTTTGTACACTTGGTCACACTTCATCTTCTCTTTTTGTTCCCCCTGAAAGAGCTGCTAACACTATTGGCTTTCTCTCTGTTTTTCTTTCCAGTCTCTACTTTTTTGGGAATATGGTTAAACAGATGCATCCTCTTCCCTTATTCTGATGAAATGTATTGCTGATGGCCTATCTGGCCACACTGCCCTCTTAATCTTTCTCAAAGGTGGCTCCTTGGTAATCACAACATTTTGCCATCTCTACCTTGGAGAGCAACTGTTAGAACCGGTTGAAGGAGTCCAGAGGAATGCTCTGAATTTGTTAGCAATTGCTTTGATTCCTTATTAAACATGATGTATGTTCAAGGTCCCTGATTTTCATAAAAATTATAGAACTGTGTAGATAAAAAGTTGTGTGTTTCTTTTGCACCACTTAACCAGTAGTGTGATCAATAAATGTTCTTTAGGCCGGGCGTGGTAGCTCACGCCTGTAATTCTAGCACTTTGGGAGA	TCTCCCAAAGTGCTAGAATTACAGGCGTGAGCTACCACGCCCGGCCTAAAGAACATTTATTGATCACACTACTGGTTAAGTGGTGCAAAAGAAACACACAACTTTTTATCTACACAGTTCTATAATTTTTATGAAAATCAGGGACCTTGAACATACATCATGTTTAATAAGGAATCAAAGCAATTGCTAACAAATTCAGAGCATTCCTCTGGACTCCTTCAACCGGTTCTAACAGTTGCTCTCCAAGGTAGAGATGGCAAAATGTTGTGATTACCAAGGAGCCACCTTTGAGAAAGATTAAGAGGGCAGTGTGGCCAGATAGGCCATCAGCAATACATTTCATCAGAATAAGGGAAGAGGATGCATCTGTTTAACCATATTCCCAAAAAAGTAGAGACTGGAAAGAAAAACAGAGAGAAAGCCAATAGTGTTAGCAGCTCTTTCAGGGGGAACAAAAAGAGAAGATGAAGTGTGACCAAGTGTACAAAGCTGGAAGGATGCAAGAAAAAATTGCCATCTAGTAGTTGCTTCAGCTCTTTTTTTTTTTTTTTTTTACATATTTCAACTGTTTTATTTGCTTTCTGGGGTGTCAAATGTGAGCGCTCTCAGGGTCCAGCCCCAAGCAGTGTCCAGCAGATTCTTCTCCGCCCAAGGGTCCTGGACATGGAGGTTTCAGACAAAAGGCACTGGCTGGAGCTCTGGAAGTCAGGCAGAAGCCACCCTGAAGCTGGGGGTCTCAAGTCTGCCTTTGGGGAGAGAAAATACATTCACTTTGGCAGGATTGGTTTTTCACTTTTGGATGAGGTCAGGGTCTGAGTCCTCCCAGCTCTCCTTGTCTTGCAATGTGTTCTGCAGATCCTGGTGGCATTTCTGCAACTCCTGGAACCTGGAGACATATGGATCAGAGTGCTCATCCAAGGCAGGAACCCCAGAAGGTTCTCCCCGGGCAAAGGCAGGGCGCTCCACCCTCCAGGGTACCTCTGACAACATCAGTAATATCAGCAGCATCTGAGAGCAACGCCATGGCACAGGTCCTGGCCTGCGCGTGATGGTCCTGGTGCTGGTTGCTATCTAGTTGCTTCAACTTTAATGTGAATATATCCACTGTCTCTAGAGAAGGACCAGTAACCTAAAACTAAAGGAGAAACTAAATAAAAAGAATAATACAAGTTTACCAAAGACTAAATCACAAAGTGGATTTCCTTTTTTCCTAAATTAGCAATAGTGAGAAATGGCCGGGCGCAGTGGCTCACGCCTGTAATCCCAGCACTTTGGGAGGCCAAGGCGGGCGGATAAGAGGTCAGGAGATCGAGACCATCCTGGCCAACACGGTGAAACCCTGTCTCTACTAAAAATACAAAAAATTATCCGGGCGTGGTGGCAGGCACCTGTAGTCCCAGCTACTCGGGAGGCTGAGGCAGGAGAATGGCATGAAACTGGGAGGCGGAGCTTGCAGTGAGCCAAGATCGCAGTGAGCCACTGCACTCCAGCCTGGGCGACAGAGCAAGACTCTGTCTCAAAAAAAAAAAAAAAAAAAGCAACAGTGAGAAACTTCCAGTGTTCCAAAAGTACTAATTTAAACCATTTCTTTAATCCTTTGAAAGGCTTCTTTTTCACTAGTTGCTGCCGTTATCTCCCAGAAACATTAGTGACAACCCATGTGACTTTAATATAATTTCTCAAGGTCTGCATGGGAATTTTCAGTGTATTGTGTTCAAGAAACTCACCTGCTCCAACGCAATATTTGTAGCGAACTATAGAAATGATCCCTGAGGCCAGGTGTGGTGGCTCACATCTGTAATCCCCGCAGTTTGGGAGGCTGAGGTGGGCAGATCACTTGAGGTCAGGAGTTCAAGACCAGCCTGGCCAACATGGTAAAACCCCATCTCTACTAAAAATACAAAAATGAGCTGGGCATGGTGGTGGGCACCTGTAGTCTCAGCTACTCAGGAGGCTGAGGCATGAGAATCACTTGAACCTGGGAGGCGGAGGTGGTTGCAGTGAGCCAAGGTTGTGCCACTGCACTCCAGCCTGGGCGATAGAGCAAGACTCAGTCTCGAAAACAAAGAAGAAATGATCCCTGAAAGTATAGTCTTCAAACCAATATTTGTATTTTTGTACACAGAAAAAAAGTTTTGAAGCTTGGGGGTGGGCTAAAGAAAAGTGAAAATAGACAATACACTTTTTTTTTTTTTTTTTCTGAGACAGGGTCTTGCTCTGTCACCCAGGTTGAAGTGCAGCGGTGTGATCATAGCTCACTGCAGCCTCAACTTCCTGGGCTCAAGCAATCTGTTCACCTCCGATTTCTGAGTAGCTGGGACTACAGGCACACACCACCACACCCAGCTAATTTTTGTAGTTTTTGTACAGACAGGGTCTCATTATGTTATCCAAGCTGTAATACTTTTTTTTGTTTTTTTGAGCTCGTTCTGTCACCCAGGCTGGAGTACACTGGCGCGATCTCGGCTCACTGCAACCTCCACCTCCCTGGTTCAAGCAATTCCCCTGCCTCAGCCTCCTGAGTAGCTGGGATTACAGGTGCACGCCACCATGCCCGGCTAATTGTTTTTGTATTTTTTTTTTTTTGAAACGGAGTTTTGCTCTCGTTGCCTCGTTGCCTAGGCTAGTGGTGCAATCTCGGCTCACTGCAACCTCCACCTTCCGGTTTCAAGAGATTCTCCTGCCTCAGCCTCCCAAGTAGCTGGGATTACAGGCGCCCACCACCACGCCCAGCTAATTTTTTTGTATTTTTAGTAGAGACGGGGTTTCACCATGTTGGTCAGGCTGGTCTCGAACTGCTGACCTCGTGATCCGCCCGTCTCGGCCTCCCAAAGTGCTGGGATTACAGGTGTGAGCCACCGCACCTGGCCCTTTTTTTGTATTTTTAATAGAGACGGGGTTTCACCATGTTGGCCAGACTAGTCTTGAACTCCTGACCTCAGGCAATCTACCCGCCTCGGCCTCCTAAAGTGCTAGGATTACAGGCATGAGCCACCACACCCGGCCTGTAATAAATTTTTAAAGGCCTCTTTGGCAAATGTTTGGTAGATGAACAAACGGCTAGCAGTGAAGAATTGGGAGGGATATCAGGGACAGAGCAAGTGGCTGATTACCCTTTGAGCACACTCTTTTTTTTTTTTTTTTTTTGAGACAGGGTCTTACATTGTCACCCAGGATGGAGTGCAGTGGCACAATCTCGGCTCACTGTAGTCTTGATCTCCCAAGTTCAGGTGATCCCCTGCCTCAGCCTGCCCCCTAGTAGCTGGGACTACTGGTGTGAGCCACCACACCCGGTTAATTTTTGTAATTTTTTCTTTCTTTTTTTGAGACAGAGTCTTGCTCTGTCGCCCAGGCTGGAGTGCAATGGCATGATCTCAGCTCACTGCAACCTCCGCCCCCCAGGTTCAAGGGATTCTCGTGCCTCAGCCTCCCAAGTAGCTGGGTCTACAGTCATGTGCCACCACACCCAGATAATTTTTGTATTTTTAGTAGAGACGGGGTTTTGTCATGTTGGCCAGGCTGGTCTCGAACTTCTGGCCTCAAATGATCTGCCCGCCTCGGCCTCCCAAAGTGCTAGGATTACCCTACCAGCCAAATTTTTGTACTTTTTGTAGAGATGAGATTTCACTATGTTCCCCAGGCTGGTCTTGAACTCCAGAGCTTAAGCATCCCAAAGTGCTAGGGTTACAGGTGTGAATCACTGAGCCTGGCCTGAGCACATTCTTTATTGAACAAGTGGCCACTTATATAGTATTTTTGCCAAAAATATTTACCTTTAATTATAAAGAAATAATCAGATCATTTTGTAGTTCATAAGCATGATGATTGGGCATTCACATGGATGTGTGAAATGTGCCATCCACAAACATTGTTATGATGTTGGCACATTACCTGTCTGACATGAAAAAGAGGAAAAAGGGCTGGGCGCAGTGGCTCACGCCTGTAATCCCAGCACTTTGGGAGGCTGAGGCGGGCAGATCACGAGGTCAGGAGTTCGAGACCAGCCTGGCCAAGATGGTGAAACCCCATCTCTACTAAAAATACAAAAATTAGCCAGGTGTGGTGGCAGGCGCCTGTAATCCCAGCTACTTGGGAGGCTGAGGCAGGAGAATCGCTTGAACCCGGGAGGCGGAGGTTGCAGTGAGCCCAGGCAATGCCATTGCACTCCAGCCTAGGCAACAGAGTGAGACTCTGTCTCAAAAAAACAAAAACAAAAAACAAGGTAATAGTGTTTTTAAAACAATGTAAATATTATAAGCAGTAATCAGACAAAACTAATTCAAAGCTGTAGCTGAACTCTTTGCTTTCAAAGTTGAAAAGGAAATGAAAGCAATTTTTTGCAGGTAAATCAGTAAAATAAATACTATGGAAATGAGGAAAACATGGACTAATCAGTTCAATTCTGTAATGATATGTGACCAAATGGCATCTATGCAAGTGACAAATCACAAAATAAACCAACTAAAGAATAATCTTCAAATGTACTTTTAGTTCTTAGCTGCAAAGATGCTGGTCTGCATTCATGTGCATTGCTAATTTAAGAAAGAGAGCCTGGGCCAGGTGCGGTGGCTCACACCTGTAATCCCAGCGCTCTGGGAGCCCAGGGCTGGCATATCACCTGAGGTTGAGACTTTGAGACCAGCCTGACCAACATGGAGAAACCCCGTCTCTACTACAAATACAAAAACAATTATCCAGGCATGGTGGCGCATGCCTGTAATCCCAGCTACTTGGGAGGCTGAGGCAGGAGAATGGCTTGAACCTGGGAGGCAGAGGTTGCGGTAAGCCAAGATTGCACCATTGCACCCCAACCTGGGCAACAAGAGCGAAACTCCGTCTCAAAAAAAAAAAGAAAAAAAAAGAGGGCCAGTCGCGGTGGCTCACGCCTGTAATCCCACCACTTTGGGAGGTTGAGGCAGGCAGATCACTTGAGGCCACGAGTTTGAGACCAGCTTGACCAACATGGAAAATCCTGTCTCTACTAAAAATGCAAAAATTCGCCGGACATGGTGGCACATGCCTGTAATCCCAGCTACTTGGGAGGCTGAGGCACGAGAATCACTTGAACCCAGGAGGCAGAGGTTGCAGTGAGCCAATAGCACGCCACTGTACTCCAGCCTGGGCAACTCACTGGGACTCTGTCTCAAAAATAAATAAATAAAATAAAGTGCACAATCCAGTGATTTGAGTATATTCACACCACTACCTAATTCCAGCACATTCTTTCACCCCCAAAGAAAACCCTCTACTCATTAGCAGTCATGCCCTAAACCCTATTCCTTTAGCCTCTGGTGATCACTAATCTACTTTGTACATATTTTATATAAAATAAGTCACACAATTTGTGGCCTGGTGTGACTGGCTTCTTTCACTTAGCATAATGTTTTCAGTTCCATGCATGTTATAGCAGGTATCAGTATTTCACTCGTTTTTATTGCTGAATAATATTCCATTTTGTGGCTATGTCACATTTTGTTTATCCATCAGCTGATGGACCCTAGAATTGTTTCCACTTTTTGGCTATTATGAATTCAATGCTATGGAGAGCTGAGCGACCAAGGCTGAGAGCGAGATGCCAGTGGTTGTGGGTCCCTAGGGACAGTCTCAGCCAGGCTGCTTTGACTGCATGGAGATAGGCTTTGATAATGGGTTGAACAGTGGCCATGGTGGCCACGGTGCTCCTCAGCACCCTCTGTCTCAGGATTGGGATGCAGGATCAGGAGGTGATGGGCGGCATTGGGAAAACCATGATGCAGAGTAGAGGCATCTTTGATACATTCATGACGATGGGGATGGGCTAACGATGCTAACCATGGTTGCCCACGACATCTACATCTTCCCATCGATCCCAGTCTATGTACTGTAATAAAACAAAGTCTTTGAGTTAAAAAATGGACACACAAACAAAAAATACTGATGCCATGAATGTTCATGTACAAGTTTTTGTGTGAACATTAATTTATACAGAAATTTTCATTAGTGTACTAATCAAGGTATTAATACAGAAGTAGTTGAATGTGGTCAGCATCATGCAGTGGATTTTTGTTGGTTTTGACTGCCCAACAGTCTTTCTCTTTCCTCTTAGTAACAGGATGCGTATTCTCTTACGTGTAACCACATAAGGAAGCTGACTCCACTCTTACATCCAGGGGTAACTTGGCTTAAGCCCGGCACACGCTTATCCCCATAGACATTGACTAGATCAGTGATGAACAGGTGACCTTAATTCAGGCCAGTGAGATATAAAAAGACCTTTGCTGGGGCTTCTGGAAAGCATACTTTCTTGTTATTCTGAAGGAGTTTCCTTGAGAGATATTATCTTCCTATTTGAGGTGAAGAAAACACAGATGGCCCTTCTAGAAGCTGCTGTAATCATACTGACGTCACAAAAGAACAAATCTAGGTGCTGGGCACAGTGGC	0	PASS	SVTYPE=INV;END=26972677;SUPPORT=4;STD_SPAN=3.4;STD_POS=0.95	GT:DP:AD	./.:.:.,.
1	27464892	svim.DEL.86	CCTGACACTGCTTTGTCCACATCCAATGCTCCATGCTGGCATGGGAGCCCCCTGACATCAGGAGCCTCTTCTGTCTTGTTCCTGGCTGTGTCCTCAGATCCAGAATAGTGTCTGACATGGGGGTAGAGGCAGCTGGTGGGGCGTGTGCTGCCCGTTAGACTGGACAGTCAGGGAGGCCTCTCTGAAGAGATGACGTTTGATCTAGGGCCTGAAGGAGAGCACCGGCGCGAGGCAGTCTATGGGCAGTGCTCCAGGCTGGGGATCGAGCAAATGCCACAGCTGTATGGAGGAACAGGCCTGGCAAGGCAGATGTGCGTTAGGGACACAGGAAGGCCGGTGCGACTGGAACAGGGAAAGGGTAGTGGGGCATGAAGTGGAGAAAGGGGTGGGCCACACTTTCCTTGCATTTTCTCCCAAGTTCATCAGGAAGCATTTGAAAGGTTTTCAGCAGGGGAAACACCATGCTCTGGTTTACAGGTCTCAAAGCTCCCTGCGGCTGCTCTGGGGAGAGCTGCCTGCAGGCAGACAGCAGTGGAGCCGCAAGACCATTCAGGAGGCCCGGGAATCACCCGGGTTGGAGAAGATGGAGTGAAGAGGCAAGCCTTTGACAGGTGTGGTTGTGTTTGCCACCAGTCTGAGGAGCCCTGGCCAAGTCTACACCCCTCTGGAGTTCCAGATGCTTCATCCAGCCCCGCCCACCTACTGTCTTATTTCTCACTGACTCCTCACCCAGACTTTTCCTGCAGCTGGCTGGGCTCCCCAACAGGTGCCTGCCCATACCTAGTACTCAGAGCCTGCAAAGAGCCTTAACCGGTGTCACGGCCATTGCCTGATTGGTCACCTTCCCTCCCTCTTAGAAGGGTCTGGTGAAGGTGTCTGCACAAAGATCTCTGCTCCATGTTCATTCCAGCCACATTTCTCCCCTTCCTAAAGGTCTCCTGTTCTTTGAGGCAACAGCACAGCAATCCTCGAGCACTTAATTATTCCCTGTTTCACTTTCCTAAAGTAGCTGTAAGCTAAATAAAGCTAGATACCATGACTCGCACCCTTCGGGGCCGTCACATAGTGCAGAAGGCAATGATGCACTATGCGAAGCCCTGAGCACAAAGCCAGGCACTGGCAGGGTCTCAGTAAGTGGTAGGTAGCTCTGTCCTCACTGCCTATACCAGGGCGACAGCCATCACAGGTGCTCAGTGCCCCACAGGTGCAGTTAGCTTCTCTGCCCA	C	27	PASS	SVTYPE=DEL;END=27466117;SVLEN=-1225;SUPPORT=22;STD_SPAN=0.53;STD_POS=0.63	GT:DP:AD	0/1:69:47,22
1	27487323	svim.BND.34	N	N[2:174718692[	12	PASS	SVTYPE=BND;SUPPORT=10;STD_POS1=0.63;STD_POS2=1.26	GT:DP:AD	./.:.:.,.
1	28180431	svim.INS.95	G	GCCGCCTCGCCGGGAGGGGTGGGGGGGGTCAGCCCCACGATCCGGTCCAGA	1	PASS	SVTYPE=INS;END=28180431;SVLEN=50;SUPPORT=1;STD_SPAN=.;STD_POS=.	GT:DP:AD	./.:.:.,.
1	28180465	svim.DEL.87	CCCCACGCCCGGCCAGCCGCCTCGTCCGGGAGGGAGGTGGGGGGGTCAG	C	1	PASS	SVTYPE=DEL;END=28180513;SVLEN=-48;SUPPORT=1;STD_SPAN=.;STD_POS=.	GT:DP:AD	./.:.:.,.
1	28204692	svim.BND.35	N	N]hs37d5:6712770]	1	PASS	SVTYPE=BND;SUPPORT=1;STD_POS1=.;STD_POS2=.	GT:DP:AD	./.:.:.,.
1	28204691	svim.INS.96	G	GACTGGGCAGGGTGGGTGGAGAAAGGAGAAATGTTGATCAGAGGGTACAAAGTTTCATGTAGGCAGGAGGAATAAGTTCTGGTGAACTACTGCAGAACAAGGTGACTACAGTTAATGGTAATGTATTGTGTATTTCAAAATTACTTGAAAATGGATCTTAAATGTTCTCATCACAAAGCAATGATAAGTGTATGAGGTGATGGGCATAATAATTAGTCGGAGATGTTCAATTCGCACTGTATACATGTACTGAAGCATTGCATTTTACCCCATACATGT	36	PASS	SVTYPE=INS;END=28204691;SVLEN=278;SUPPORT=29;STD_SPAN=3.39;STD_POS=1.67	GT:DP:AD	0/1:65:36,29
1	28247837	svim.DEL.88	CCCAGCACTTTGGGAGGCCGAGGCGGGTGGATCATGAGGTCAGGAGATCGAGACCATCCTGGCTAACAAGGTGAAACCCCGTCTCTACTAAAAATACAAAAAATTAGCCGGGCGCGGTGGCGGGCGCCTGTAGTCCCAGCTACTCGGGAGGCTGAGGCAGGAGAATGGCGTGAACCCGGGAAGCGGAGCTTGCAGTGAGCCGAGATTGCGCCACTGCAGTCCGCAGTCCGGCCTGGGCGACAGAGCGAGACTCCGTCTCAAAAAAAAAAAAAGAA	C	49	PASS	SVTYPE=DEL;END=28248111;SVLEN=-274;SUPPORT=40;STD_SPAN=0.94;STD_POS=0.49	GT:DP:AD	0/1:56:16,40
1	28409551	svim.INV.12	AGATTTTTAACCTCAACCTATAAAGAAAGAAATCACTAAAGTAGCAGACCCTTGTACAAATAAGATTAACTCAGGAGCCAAAAAGACTAAGTTCAAATCCAGCTCTTTGATAACTAGTTGTGTTACTTTGGGCAAGTTACATAACTTCTGTACCTCAGTTTCCTTATATGTAAAATGGAGATAGTAAGAAGAGTACCCTTGGCTGGGCACGGTGGCTCACGCCTGTAATCTCAGCACTTTGGGAGGCTGAGGCAGGCAGATCACGAGGTCAGGAGTTCAAGACCAGCCTGACCAACATGGTGAAACCCCATCTCTACTAAAAATACAAAAATTAGCCGGGCTTGGTGGCACACGCCTGTAATCCCAGCTACTCAGGAGGCTGAGGCAGGAGAATCACTTGAGCCCAGGAGGCAGAGGTTGCAGTGACCAGAGATTGTGCCACTGCACTCTAGCCTGGGCGACAGGGCAAGACTCCGTCTCAAAAAAAAAAAAGAATAGTACCCTTATTTCATAGGGTTGTAAAGATTAAAGAGTTAATACATGTAAACTACTTAAAATAGTTCCTGGTACATAGTAAGTGCTGTATAAAGTTCACTTTTATTTTTACTGTTTTACCACTACAGAGTTTCATGGTTCAGTTGTGAAAGTTTCCCAAGTGAAAATTATTTGATTGTATCTATAACGAAAGAACATGATTTTATGTTAATTAAGTTTATTTAATTCTAATTATGTTGTCTTACGTTTAATTCAGAAATGTACAAATAAGATCAAATTCAGAATTTAAGTGTACATATCAGCCTGGTACAATATTACCTAGCCACATAAATAGCCTAAATATGTATTACTGTAACTGTACACAGTAGGTGCCTAAACAATATTTGCTGAAATAAATGTATTACAAAGAGTATTGCTAATTATTTTCTAGGGAAGAAAATGAAAACCATCTAACTGCTACAAACATTAACCACAGCTAATAAGTTAAAGTGCATCCAAAACAATCTGTAGTAAGATCTTCACGATATTAAGCACTGACTGCCTTGGGCTGATCTGTTAACTTATTTACAGTAAGTTGGCACTATTTAAACTACACATTCCTTTTCTGATTCAAAATACTATTGCATACTTAAATGGGAAAACAGCAAAGACAAATTTTAGGAAGCCCATATTTTAAATGGCTGTTTTTAAATATACTACTATAAAGAACAGAGAAAATGCCTAAATTACTTCTACATTTAATAATTAGCTACCCTGGAACTTAGGTTGATGGAACTAAATAAAAATATCAAGGATGATATGTTCCATTATTTGCTATGTTATCTGACAGTAAAAGATACCAGTATCAACAGGGTAGTTTAGAGCTTAAGCCATACACTTTGTAAAAGAATATGCACTTGTATTTTTAAGTTAATTAGAAAACAGAAAGTCCACCTATTTTCCACCTTACTATCAATATAACAATTCAACCTTTTGGTATAAACCAATTAGATGAACATCTGGGAAGCATTGACTATTCCAAAATATATATATATATATATATATATATATATATATATATATTTTTTTTTTTTTTTTTTTTTTTTTTTTTTTTGAGATGAGTCTCGCTCTGTCGCCTAGGGTGGAGTGCAGTAGCACGATCTCAGCTCACTGCAACCTCCGCCTCCCTGGTTCAAGCAATTCTCCTGCCTCAGTCTCCCGAGTAGCTGGGACTACAGGCATACGCCGCCACGCCCAGCTAATTTTTTGTATTTTAGTAGAGATGGGGTTTCACCGTGTTGCCCAGGCTGTTCTCCAACTCCTGAACTCAGGCAATCTGCCTGCCTTGGCCTCCCAAAGTGCTGACTATTCCTAATATTTTAAAATACACATTTCTATTTTGAACTATTCTTCCTCCATTTAAATCATACATGAGCTAAAGTATCCTGTTGTTACATGCAGAACAGAAATATCTTTTGGACAAACCGCTACCTAAAAAGAAGTTCCATGAGGCTTTTATTTATAATCAAAACAAAATAAATGAAGTCATGAAACAGCTTAGGCACAGCACAGAAACCATAATGCTACAAGGTACAAGTGACAAGGACTTGTTGGAGGTATACTTTGTTTCTTAAATTTTCAAAACTACATCAGCCGCCTGTGGGTGGTGGCTCACACCTTTAATCTCAGCACTTTGAGAGCCCGAGGCAGGCAGATTGCTTGAGTCCAGGAGTTTGAGATCAGCCTGGGCAACATGGTGAAACTCTGCCTCTCCAAAAAAATTTCAAAATTAGCCAGGTATGGTGGCATGAACCTGTAGTCCCAGCTATTCTGGAGGCTGTGGGAGGATGACTTCAGCCCAGGAGGTCAGGGCTGCAGTGAGCCGAGATCGTGCCACTGCACTACAGCCTGGCCAACAGAGCAAGGTTTTGTTTTGTTTTTTGTCTCAAAAAAACAAACAAACAAACAAAAAACTACATCTCCGTAAACACAGGATTCAAGGACCAAAAAACAAACAAACAAAACAAGTAAGACAAAGTACATTAGCAAATAAAATGACAAAAAAGAACCAAAAATAATCAAACCAAACCAAAATAAGAAAACTTGGTAAGCCTAAAACTAATATGCAGAAACATATTTTAAATTGAGCCCTTAGGGCTACCAACTAAAGTAGAAATTTTTGTAGAAAATCAACGGTAATTTTTTTTCCTGAGCTTTAAAAACAAACACACATTAAGCTGTCTCTGGGTTTGTTTGTTTGTTTGTTTGTTTGTTTTGGTTTGGCAGCTAGGTGGAGGGTCAGGCTTGAAGATCAGCAGCATGGAACACAACTGCTCCAATGACTACACAGGATGCTCATTTCATTTAATGGCTTCAATGCAGAATATACAGGCCAAAGTCATTTTAGAAGAACAAAAGACTCCTAAAACTTTTCAACTTCTACTTCTGCACAAAACAGTTTCTTTCTCTAGTCACTCTTTGAAGGCAAAATGACTTCGGCTTTGGATTTTAAAATCCATGTCACAGATTTCTTATCCTAATAGTCTCATTCATATATGACA	TGTCATATATGAATGAGACTATTAGGATAAGAAATCTGTGACATGGATTTTAAAATCCAAAGCCGAAGTCATTTTGCCTTCAAAGAGTGACTAGAGAAAGAAACTGTTTTGTGCAGAAGTAGAAGTTGAAAAGTTTTAGGAGTCTTTTGTTCTTCTAAAATGACTTTGGCCTGTATATTCTGCATTGAAGCCATTAAATGAAATGAGCATCCTGTGTAGTCATTGGAGCAGTTGTGTTCCATGCTGCTGATCTTCAAGCCTGACCCTCCACCTAGCTGCCAAACCAAAACAAACAAACAAACAAACAAACAAACCCAGAGACAGCTTAATGTGTGTTTGTTTTTAAAGCTCAGGAAAAAAAATTACCGTTGATTTTCTACAAAAATTTCTACTTTAGTTGGTAGCCCTAAGGGCTCAATTTAAAATATGTTTCTGCATATTAGTTTTAGGCTTACCAAGTTTTCTTATTTTGGTTTGGTTTGATTATTTTTGGTTCTTTTTTGTCATTTTATTTGCTAATGTACTTTGTCTTACTTGTTTTGTTTGTTTGTTTTTTGGTCCTTGAATCCTGTGTTTACGGAGATGTAGTTTTTTGTTTGTTTGTTTGTTTTTTTGAGACAAAAAACAAAACAAAACCTTGCTCTGTTGGCCAGGCTGTAGTGCAGTGGCACGATCTCGGCTCACTGCAGCCCTGACCTCCTGGGCTGAAGTCATCCTCCCACAGCCTCCAGAATAGCTGGGACTACAGGTTCATGCCACCATACCTGGCTAATTTTGAAATTTTTTTGGAGAGGCAGAGTTTCACCATGTTGCCCAGGCTGATCTCAAACTCCTGGACTCAAGCAATCTGCCTGCCTCGGGCTCTCAAAGTGCTGAGATTAAAGGTGTGAGCCACCACCCACAGGCGGCTGATGTAGTTTTGAAAATTTAAGAAACAAAGTATACCTCCAACAAGTCCTTGTCACTTGTACCTTGTAGCATTATGGTTTCTGTGCTGTGCCTAAGCTGTTTCATGACTTCATTTATTTTGTTTTGATTATAAATAAAAGCCTCATGGAACTTCTTTTTAGGTAGCGGTTTGTCCAAAAGATATTTCTGTTCTGCATGTAACAACAGGATACTTTAGCTCATGTATGATTTAAATGGAGGAAGAATAGTTCAAAATAGAAATGTGTATTTTAAAATATTAGGAATAGTCAGCACTTTGGGAGGCCAAGGCAGGCAGATTGCCTGAGTTCAGGAGTTGGAGAACAGCCTGGGCAACACGGTGAAACCCCATCTCTACTAAAATACAAAAAATTAGCTGGGCGTGGCGGCGTATGCCTGTAGTCCCAGCTACTCGGGAGACTGAGGCAGGAGAATTGCTTGAACCAGGGAGGCGGAGGTTGCAGTGAGCTGAGATCGTGCTACTGCACTCCACCCTAGGCGACAGAGCGAGACTCATCTCAAAAAAAAAAAAAAAAAAAAAAAAAAAAAAAATATATATATATATATATATATATATATATATATATATATTTTGGAATAGTCAATGCTTCCCAGATGTTCATCTAATTGGTTTATACCAAAAGGTTGAATTGTTATATTGATAGTAAGGTGGAAAATAGGTGGACTTTCTGTTTTCTAATTAACTTAAAAATACAAGTGCATATTCTTTTACAAAGTGTATGGCTTAAGCTCTAAACTACCCTGTTGATACTGGTATCTTTTACTGTCAGATAACATAGCAAATAATGGAACATATCATCCTTGATATTTTTATTTAGTTCCATCAACCTAAGTTCCAGGGTAGCTAATTATTAAATGTAGAAGTAATTTAGGCATTTTCTCTGTTCTTTATAGTAGTATATTTAAAAACAGCCATTTAAAATATGGGCTTCCTAAAATTTGTCTTTGCTGTTTTCCCATTTAAGTATGCAATAGTATTTTGAATCAGAAAAGGAATGTGTAGTTTAAATAGTGCCAACTTACTGTAAATAAGTTAACAGATCAGCCCAAGGCAGTCAGTGCTTAATATCGTGAAGATCTTACTACAGATTGTTTTGGATGCACTTTAACTTATTAGCTGTGGTTAATGTTTGTAGCAGTTAGATGGTTTTCATTTTCTTCCCTAGAAAATAATTAGCAATACTCTTTGTAATACATTTATTTCAGCAAATATTGTTTAGGCACCTACTGTGTACAGTTACAGTAATACATATTTAGGCTATTTATGTGGCTAGGTAATATTGTACCAGGCTGATATGTACACTTAAATTCTGAATTTGATCTTATTTGTACATTTCTGAATTAAACGTAAGACAACATAATTAGAATTAAATAAACTTAATTAACATAAAATCATGTTCTTTCGTTATAGATACAATCAAATAATTTTCACTTGGGAAACTTTCACAACTGAACCATGAAACTCTGTAGTGGTAAAACAGTAAAAATAAAAGTGAACTTTATACAGCACTTACTATGTACCAGGAACTATTTTAAGTAGTTTACATGTATTAACTCTTTAATCTTTACAACCCTATGAAATAAGGGTACTATTCTTTTTTTTTTTTGAGACGGAGTCTTGCCCTGTCGCCCAGGCTAGAGTGCAGTGGCACAATCTCTGGTCACTGCAACCTCTGCCTCCTGGGCTCAAGTGATTCTCCTGCCTCAGCCTCCTGAGTAGCTGGGATTACAGGCGTGTGCCACCAAGCCCGGCTAATTTTTGTATTTTTAGTAGAGATGGGGTTTCACCATGTTGGTCAGGCTGGTCTTGAACTCCTGACCTCGTGATCTGCCTGCCTCAGCCTCCCAAAGTGCTGAGATTACAGGCGTGAGCCACCGTGCCCAGCCAAGGGTACTCTTCTTACTATCTCCATTTTACATATAAGGAAACTGAGGTACAGAAGTTATGTAACTTGCCCAAAGTAACACAACTAGTTATCAAAGAGCTGGATTTGAACTTAGTCTTTTTGGCTCCTGAGTTAATCTTATTTGTACAAGGGTCTGCTACTTTAGTGATTTCTTTCTTTATAGGTTGAGGTTAAAAATCT	0	PASS	SVTYPE=INV;END=28412585;SUPPORT=6;STD_SPAN=1.94;STD_POS=1.75	GT:DP:AD	./.:.:.,.
1	28410669	svim.INV.13	CATACTTAAATGGGAAAACAGCAAAGACAAATTTTAGGAAGCCCATATTTTAAATGGCTGTTTTTAAATATACTACTATAAAGAACAGAGAAAATGCCTAAATTACTTCTACATTTAATAATTAGCTACCCTGGAACTTAGGTTGATGGAACTAAATAAAAATATCAAGGATGATATGTTCCATTATTTGCTATGTTATCTGACAGTAAAAGATACCAGTATCAACAGGGTAGTTTAGAGCTTAAGCCATACACTTTGTAAAAGAATATGCACTTGTATTTTTAAGTTAATTAGAAAACAGAAAGTCCACCTATTTTCCACCTTACTATCAATATAACAATTCAACCTTTTGGTATAAACCAATTAGATGAACATCTGGGAAGCATTGACTATTCCAAAATATATATATATATATATATATATATATATATATATATATTTTTTTTTTTTTTTTTTTTTTTTTTTTTTTTGAGATGAGTCTCGCTCTGTCGCCTAGGGTGGAGTGCAGTAGCACGATCTCAGCTCACTGCAACCTCCGCCTCCCTGGTTCAAGCAATTCTCCTGCCTCAGTCTCCCGAGTAGCTGGGACTACAGGCATACGCCGCCACGCCCAGCTAATTTTTTGTATTTTAGTAGAGATGGGGTTTCACCGTGTTGCCCAGGCTGTTCTCCAACTCCTGAACTCAGGCAATCTGCCTGCCTTGGCCTCCCAAAGTGCTGACTATTCCTAATATTTTAAAATACACATTTCTATTTTGAACTATTCTTCCTCCATTTAAATCATACATGAGCTAAAGTATCCTGTTGTTACATGCAGAACAGAAATATCTTTTGGACAAACCGCTACCTAAAAAGAAGTTCCATGAGGCTTTTATTTATAATCAAAACAAAATAAATGAAGTCATGAAACAGCTTAGGCACAGCACAGAAACCATAATGCTACAAGGTACAAGTGACAAGGACTTGTTGGAGGTATACTTTGTTTCTTAAATTTTCAAAACTACATCAGCCGCCTGTGGGTGGTGGCTCACACCTTTAATCTCAGCACTTTGAGAGCCCGAGGCAGGCAGATTGCTTGAGTCCAGGAGTTTGAGATCAGCCTGGGCAACATGGTGAAACTCTGCCTCTCCAAAAAAATTTCAAAATTAGCCAGGTATGGTGGCATGAACCTGTAGTCCCAGCTATTCTGGAGGCTGTGGGAGGATGACTTCAGCCCAGGAGGTCAGGGCTGCAGTGAGCCGAGATCGTGCCACTGCACTACAGCCTGGCCAACAGAGCAAGGTTTTGTTTTGTTTTTTGTCTCAAAAAAACAAACAAACAAACAAAAAACTACATCTCCGTAAACACAGGATTCAAGGACCAAAAAACAAACAAACAAAACAAGTAAGACAAAGTACATTAGCAAATAAAATGACAAAAAAGAACCAAAAATAATCAAACCAAACCAAAATAAGAAAACTTGGTAAGCCTAAAACTAATATGCAGAAACATATTTTAAATTGAGCCCTTAGGGCTACCAACTAAAGTAGAAATTTTTGTAGAAAATCAACGGTAATTTTTTTTCCTGAGCTTTAAAAACAAACACACATTAAGCTGTCTCTGGGTTTGTTTGTTTGTTTGTTTGTTTGTTTTGGTTTGGCAGCTAGGTGGAGGGTCAGGCTTGAAGATCAGCAGCATGGAACACAACTGCTCCAATGACTACACAGGATGCTCATTTCATTTAATGGCTTCAATGCAGAATATACAGGCCAAAGTCATTTTAGAAGAACAAAAGACTCCTAAAACTTTTCAACTTCTACTTCTGCACAAAACAGTTTCTTTCTCTAGTCACTCTTTGAAGGCAAAATGACTTCGGCTTTGGATTTTAAAATCCATGTCACAGATTTCTTATCCTAATAGTCTCATTCATATATGACAT	ATGTCATATATGAATGAGACTATTAGGATAAGAAATCTGTGACATGGATTTTAAAATCCAAAGCCGAAGTCATTTTGCCTTCAAAGAGTGACTAGAGAAAGAAACTGTTTTGTGCAGAAGTAGAAGTTGAAAAGTTTTAGGAGTCTTTTGTTCTTCTAAAATGACTTTGGCCTGTATATTCTGCATTGAAGCCATTAAATGAAATGAGCATCCTGTGTAGTCATTGGAGCAGTTGTGTTCCATGCTGCTGATCTTCAAGCCTGACCCTCCACCTAGCTGCCAAACCAAAACAAACAAACAAACAAACAAACAAACCCAGAGACAGCTTAATGTGTGTTTGTTTTTAAAGCTCAGGAAAAAAAATTACCGTTGATTTTCTACAAAAATTTCTACTTTAGTTGGTAGCCCTAAGGGCTCAATTTAAAATATGTTTCTGCATATTAGTTTTAGGCTTACCAAGTTTTCTTATTTTGGTTTGGTTTGATTATTTTTGGTTCTTTTTTGTCATTTTATTTGCTAATGTACTTTGTCTTACTTGTTTTGTTTGTTTGTTTTTTGGTCCTTGAATCCTGTGTTTACGGAGATGTAGTTTTTTGTTTGTTTGTTTGTTTTTTTGAGACAAAAAACAAAACAAAACCTTGCTCTGTTGGCCAGGCTGTAGTGCAGTGGCACGATCTCGGCTCACTGCAGCCCTGACCTCCTGGGCTGAAGTCATCCTCCCACAGCCTCCAGAATAGCTGGGACTACAGGTTCATGCCACCATACCTGGCTAATTTTGAAATTTTTTTGGAGAGGCAGAGTTTCACCATGTTGCCCAGGCTGATCTCAAACTCCTGGACTCAAGCAATCTGCCTGCCTCGGGCTCTCAAAGTGCTGAGATTAAAGGTGTGAGCCACCACCCACAGGCGGCTGATGTAGTTTTGAAAATTTAAGAAACAAAGTATACCTCCAACAAGTCCTTGTCACTTGTACCTTGTAGCATTATGGTTTCTGTGCTGTGCCTAAGCTGTTTCATGACTTCATTTATTTTGTTTTGATTATAAATAAAAGCCTCATGGAACTTCTTTTTAGGTAGCGGTTTGTCCAAAAGATATTTCTGTTCTGCATGTAACAACAGGATACTTTAGCTCATGTATGATTTAAATGGAGGAAGAATAGTTCAAAATAGAAATGTGTATTTTAAAATATTAGGAATAGTCAGCACTTTGGGAGGCCAAGGCAGGCAGATTGCCTGAGTTCAGGAGTTGGAGAACAGCCTGGGCAACACGGTGAAACCCCATCTCTACTAAAATACAAAAAATTAGCTGGGCGTGGCGGCGTATGCCTGTAGTCCCAGCTACTCGGGAGACTGAGGCAGGAGAATTGCTTGAACCAGGGAGGCGGAGGTTGCAGTGAGCTGAGATCGTGCTACTGCACTCCACCCTAGGCGACAGAGCGAGACTCATCTCAAAAAAAAAAAAAAAAAAAAAAAAAAAAAAAATATATATATATATATATATATATATATATATATATATATTTTGGAATAGTCAATGCTTCCCAGATGTTCATCTAATTGGTTTATACCAAAAGGTTGAATTGTTATATTGATAGTAAGGTGGAAAATAGGTGGACTTTCTGTTTTCTAATTAACTTAAAAATACAAGTGCATATTCTTTTACAAAGTGTATGGCTTAAGCTCTAAACTACCCTGTTGATACTGGTATCTTTTACTGTCAGATAACATAGCAAATAATGGAACATATCATCCTTGATATTTTTATTTAGTTCCATCAACCTAAGTTCCAGGGTAGCTAATTATTAAATGTAGAAGTAATTTAGGCATTTTCTCTGTTCTTTATAGTAGTATATTTAAAAACAGCCATTTAAAATATGGGCTTCCTAAAATTTGTCTTTGCTGTTTTCCCATTTAAGTATG	0	PASS	SVTYPE=INV;END=28412586;SUPPORT=1;STD_SPAN=.;STD_POS=.	GT:DP:AD	./.:.:.,.
1	28411718	svim.DUP_TANDEM.23	N	<DUP:TANDEM>	1	PASS	SVTYPE=DUP:TANDEM;END=28412641;SVLEN=924;SUPPORT=1;STD_SPAN=.;STD_POS=.	GT:CN:DP:AD	./.:2:.:.,.
1	29862371	svim.BND.36	N	N[hs37d5:381771[	1	PASS	SVTYPE=BND;SUPPORT=1;STD_POS1=.;STD_POS2=.	GT:DP:AD	./.:.:.,.
1	29862373	svim.BND.37	N	]hs37d5:382073]N	2	PASS	SVTYPE=BND;SUPPORT=2;STD_POS1=.;STD_POS2=2.12	GT:DP:AD	./.:.:.,.
1	30151085	svim.DEL.89	TTTTTTTTGAGATGGAGTCTTGCTCTTGTCACCCAGGCTGGAGTGCAATGGCACAATCTCGGCTCACTGCAACCTCCACCTCCTGGGTTCGAGCGATTCTCCTGCCTCAGCCTCCTGAGTAGCTGGGATTGCAGGCGCCTGCCACCACGCCTGGCTAATTTTTGAATTTTTAGTAGAGATGGGGTTTTG	T	31	PASS	SVTYPE=DEL;END=30151273;SVLEN=-188;SUPPORT=25;STD_SPAN=1.77;STD_POS=1.31	GT:DP:AD	0/1:49:24,25
1	30435745	svim.DEL.90	GTCCTCCAGCCACTCCCAGGAAGGGAGCCCTGTCCACCAGCCGCTCCCAGGAAGGGAGCCCTGTCCTCTTGCCACTCCCTGGAAGGGATCCCTGTCCTCCAGCCACTCCCAGGAAGGGAGCCCTGTCCTCTTGCCACTCCCTGGAAGGGATCCCTGTCCACCACCCACTCCCTGGAAGGGATCCCTGTCCACCACCCACTCCCAGGAAGGGATCCCTGTCCTCCAGCCACTCCCAGGGAAGGAGCCCTGTCCTCCAGCCTCTCCCAGGGAGGGAGCCATGTCCTCCGGCCACTCCCAGGGAGGGAGCCCTGACCTCCTGCCACTCCCAGGGAGGGAGCCCTCTCCTCCAGCCACTCCCAGGGAGGGAGCCCTGTCCTCCAGCCACTCCCAGGGAGGGAGCCCTGTCCTCCAGCCACTCCCAGGGAGGGAGCCCTGTCCTCCAGCCACTCCCAGGGAGGGAGCCCTGTCCTCCACCCACTCCCAGGAAGGGATCCCT	G	26	PASS	SVTYPE=DEL;END=30436240;SVLEN=-495;SUPPORT=21;STD_SPAN=0.51;STD_POS=7.92	GT:DP:AD	0/1:63:42,21
1	30657041	svim.DEL.91	TCCCCAATTGGGAGAGTTCAGTGGGGGTGGACCTTTGGATGCCGGCTGTGGTAGCAGCCCCTCCCCCTCCCTCTTTCCCACAGTCTTTTTCTCCCACCCCTACTCCTCCTATGTCCATCATTTTCTCTTGGTCCTCTCACTGCTATTCCTGGCCCCTTTCTCTCCTTCCTCATTTTCACCTTCTCTATCTCCTTCTCTCCTCTCTTCTTCCCTCTTCCTCCTCTCCCTGTCCTTCCCCCTTCTTCCCCTTCTTCACTCCTTCCTCATTTTCACCTTCTCTATCTCCTTCTCTCCTCTCTTCTTCCCTCTTCCTCCTCTCCCTGTCCTTCCACCTTCTTCCCCTTCTTCACTCCTTCTTTTCCATCACTTCTTCTCCTCCTCCTCCCACCCTCTTTTCTCTTCTCTAGTTCTCCTCCTGTCTTTTCCTTCTTCCCTTTCTCCCACCTCCATCTTCTTTCCTTTAGTCCATCTTTCCTCTCTTTCCTCTTTCTGTTTCCTCCAGGGAGTCCCTCTGGCCACTCTGGAGAGATGACCCTTATCTCCAGCCTGCAGACCTCTCAAGTTGCACTGAGGCTCTTTGCTAAAAACTTCTGCCACTGGGCTTGCTGCCAGAAAAAAATGACAC	T	17	PASS	SVTYPE=DEL;END=30657665;SVLEN=-624;SUPPORT=14;STD_SPAN=0.61;STD_POS=0.47	GT:DP:AD	0/1:54:40,14
1	30878514	svim.BND.38	N	]hs37d5:6363257]N	1	PASS	SVTYPE=BND;SUPPORT=1;STD_POS1=.;STD_POS2=.	GT:DP:AD	./.:.:.,.
1	30878513	svim.INS.97	A	AGCCACCCTCCAAACCACAGGGGTCATTCTGGAAACCAAGGCATATCTGTGAACAGGCAGGGTGTTCAGCATCAGAGAGGGGAGCAGGGGCTTCTCCGTGAGCCAGGAGGCAGGAAGAGACCTGCCCGAAGCTCAGCAGGACAGGGCCAGGCACAGCCGGGTAGCTGCTGGAAACACAGACAGGACCCGCTACTGGCCCAGCTCCCGATATGGCAGACCACGATCTCATCCACTGCTCACAGCAGCCCCGTGAGGCAAGCATCATGACCCAAGGTGTACATGGGGAAACTGAGGTTCAGAGGT	38	PASS	SVTYPE=INS;END=30878513;SVLEN=302;SUPPORT=32;STD_SPAN=3.28;STD_POS=107.55	GT:DP:AD	0/1:52:20,32
1	30952375	svim.INS.98	C	CCAACCCTCCCCTCAGCCACCTCTTTCCCTCCACCCCTACCCCCAGCTACCCCTCCCTCGCACCTCTCCCCCTAGCCCACCCTTTCCCTCA	1	PASS	SVTYPE=INS;END=30952375;SVLEN=90;SUPPORT=1;STD_SPAN=.;STD_POS=.	GT:DP:AD	./.:.:.,.
1	30952376	svim.DEL.92	ACCCCTCCCCCAGCCCACTCTTCCCTCCACCCCTCCCCCAGCTCACCCCTCCCTCCACCTCTCCCCTAGCCCACCCTTCCCTCCACC	A	1	PASS	SVTYPE=DEL;END=30952462;SVLEN=-86;SUPPORT=1;STD_SPAN=.;STD_POS=.	GT:DP:AD	./.:.:.,.
1	31033842	svim.INV.14	AAAACAAAAATTAAACCTCTGTGAAAGTTTTCAGAATCAATATGCAGTCACTAATGTGAAAAAACCCTGACGAAGTCAGAGAAGGCTAAGAAGAGAGGATTCTCACATTTGTATGCCTGTTAACAAAAACTTTCACAAAATACTCTGCAAGAAACACAGTCTTTCACCAAGGCCAATGCAACCTTACACAAAAAATACTTATTCAAGAACA	TGTTCTTGAATAAGTATTTTTTGTGTAAGGTTGCATTGGCCTTGGTGAAAGACTGTGTTTCTTGCAGAGTATTTTGTGAAAGTTTTTGTTAACAGGCATACAAATGTGAGAATCCTCTCTTCTTAGCCTTCTCTGACTTCGTCAGGGTTTTTTCACATTAGTGACTGCATATTGATTCTGAAAACTTTCACAGAGGTTTAATTTTTGTTTT	52	PASS	SVTYPE=INV;END=31034052;SUPPORT=44;STD_SPAN=1.12;STD_POS=0.57	GT:DP:AD	0/1:65:21,44
1	31205133	svim.INS.99	T	TGCTAAACTTCCCTTCTCGCTTCATTTCATTCATTTCATCTTCCATTGCTGATACCCCTTTCTTCCAGTTGATCGCATCGGCTCCTGAGGCTTCTGCATTCTTCACGTAGTTCTCGAGCCTTGGTTTTCAGCTCCATCAGCTCCTTTAAGCACTTCTCTGTATTGGTTATTCTAGTTATACATTCTTCTAAATTTTTTTCAAAGTTTTCAACTTCTTTGCCTTTGGTTTGAATGTCCTCCC	23	PASS	SVTYPE=INS;END=31205133;SVLEN=240;SUPPORT=19;STD_SPAN=5.21;STD_POS=2.53	GT:DP:AD	0/1:52:33,19
1	31244421	svim.DEL.93	GAAAAATAGCTTTCCCTACTGTACTTGCGATGTCCTTATATGTTTGAGATTGTTAAAAAATCAGAAAGGAGATGGGGACTTCAGAAATGTCAGGTCAGAGCCAAGATGGTCAGGCAGGAGGCAGGAAGAAGGAGCCTGCCTTGAAACATATCCCTCACTTTTTTTTTTCCTTTGGAGACAAGGTCTCGCTCTGTCACCCAGGCTGGAGTGCAGTGGTGCAATCACAGCTAACTGCAACCTTTTCCCTCACTTTTTTTTTTCCCCTTTGGAGACAGGGTCTCACTCTGTCACCCAGACTGGAGTGCAGTGGTGCGATCACAGCTCACTGC	G	36	PASS	SVTYPE=DEL;END=31244749;SVLEN=-328;SUPPORT=29;STD_SPAN=0.46;STD_POS=0.44	GT:DP:AD	0/1:44:15,29
1	31269960	svim.DEL.94	GCACACATGTGAGCACATAGGTGAACATACGTGCACACTCATGCACTCTCTAGCTGCACCTGCTCCAACAACAGTACCCCTAGACAGCCCCCCGCCACAGTGGACAGCAAAGCCCACCATGCGGATACAGGCACTTTCCAAACTCACCCTCACACACTGTGACCTTTGCAGAGCCAGGTACCCACTTGAGCACAGGCACACGTGGTCTTGGAGACACCTGGGGGA	G	1	PASS	SVTYPE=DEL;END=31270184;SVLEN=-224;SUPPORT=1;STD_SPAN=.;STD_POS=.	GT:DP:AD	./.:.:.,.
1	31367297	svim.DEL.95	TGTGGGGGGGTGGATGAGTGTGTGGGGGGGTGTGGATGAATGTGGGGGGTGAGTATGAGTGGGTGAGAGTGTGAGTGGGTGAGAGTGTGCGTGGATGAGTGTGTGTGGGTGAGAGTGTGTGGGTGTATGTGTGGGCTACGTGTGTGTGGGTGTGTGTGGATGAGTGTGAGTGTGGGTGAGAGTGTGTGGGTGTGTGTGGGGTGTGTGTGGGTGAGTGTGTGTGGATGACTGTGAGTGTGTGGGTGAGAGTGTGTGGGTGTGTGTGGGGAGTGTGTGTGTGTATGTGTGAATGTGTGGGCGTACACAGGCATGCACATGCACACATCCAAGCACATTCAGGGGTATTTCTGGGCGTGTGTGTCTGTCTAGGTGCATCCATGTGTGTATGCCTAGGGCTGTCTCGAGTGGCTTAGATGCCTGTGTGGGTCTGAGTGTG	T	19	PASS	SVTYPE=DEL;END=31367732;SVLEN=-435;SUPPORT=16;STD_SPAN=2.0;STD_POS=4.91	GT:DP:AD	0/1:56:40,16
1	31470645	svim.DEL.96	AGGTTCAAGTGATTCTCCTGCCTCAGCCTCCCCAGTAGCAAAGATTACCGGCATGCACCACCACGCCCGGCATGGCCTGAAATCTTGACTGCTAAGTTACACTTTCAGCCACTAATTTACATTCTCAGTTATACTGCCACGGG	A	51	PASS	SVTYPE=DEL;END=31470787;SVLEN=-142;SUPPORT=41;STD_SPAN=1.66;STD_POS=1.33	GT:DP:AD	0/1:65:24,41
1	31904763	svim.DEL.97	GGTGGTTAGGGTGGATAGGGTGGTTAGGGTGGTTAGGGTGGTTAGGGTGGATA	G	21	hom_ref	SVTYPE=DEL;END=31904815;SVLEN=-52;SUPPORT=19;STD_SPAN=3.2;STD_POS=49.51	GT:DP:AD	0/0:100:81,19
1	32011970	svim.DEL.98	CCATCCATTTGTTCATCCATCCATGCATCCATCCATCCATCCATCCATCCATCCATGTATCCATTTATCCAACCATGCATCTATCCATCCATCCATGCATTCATCCATCCATCCCTCCATGCATCCACCCATCCATCCATGAA	C	21	PASS	SVTYPE=DEL;END=32012112;SVLEN=-142;SUPPORT=17;STD_SPAN=1.87;STD_POS=1.79	GT:DP:AD	0/1:41:24,17
1	32373517	svim.DEL.99	CATTGGTTAGGGAAGAGAAGAATTCGACTCTCAGGTAAGTTGAGAAGAGACTCCTCTTAAAATGCCATTTCTCCACTAATTTATCAAAATAAAAACAAAACAAAAGGCTCTTGGCTACTTTGCCTAGTATTAGATAGGGTTTTGAAGAAACTAACATGAACACCCTTTCATCAGTAAAGACTAAAAACCACCTGGAAAATATATATATATATATATATATTATATTATATATATATATATATATATATATATATATATATATATATATATATATATATATATATATATATATCACTGCTGTTTTTTTGGTGTTGTTTTTTGTTTTTTTTTTTTTTTTATCTAAAAGTGCCCAGGTGGGCTTAAGGCTGCCAGACTGCACGCACATCTACAGCAACAAGGGCTTCTATTCCATCTACAACTTGGATCGGGGGAAAAGGGAGATGTAGGAGAGGAAGGAAAAAAGAGGGGAAAAATATACCACCAACCCTCCCCCACAAAAAAAGGGAAAAAAAAAATCCCACCACAGGGAGATCTATGTGCCAAGCATAATGGAA	C	24	PASS	SVTYPE=DEL;END=32374070;SVLEN=-553;SUPPORT=20;STD_SPAN=0.22;STD_POS=0.34	GT:DP:AD	0/1:55:35,20
1	32411247	svim.INS.100	G	GCATATAATATATTATATATTATATATTATGTTATATAATATATATTATATTATATATAATATATATTATATTATATATAATATAT	18	PASS	SVTYPE=INS;END=32411247;SVLEN=85;SUPPORT=15;STD_SPAN=1.84;STD_POS=1.1	GT:DP:AD	0/1:63:48,15
1	32449242	svim.DEL.100	GTCTACCAAAAAGACATATGTAAAAGAATGTTTGTAACAGCATTATTCAGAATAACCAAAAGCTAGAAACAACCCAAATGCCTCCATTGTTATATGTTCATTTGATAGAATACTATACCACATACATAAAAAAACAAGTACTAAGTACTAACATGGATGAATTTTATAGCTATAATATTGAGTGAAAGAAGCCAGAACAAAAATAATGTACACCATGCAATTCCATTTAGAAAAATCTCAAAAACAGGTATAGTTAGTTGATGGTAATGGAGGTCAGAAATAATCGTTTCTATTGTGACAGGGGGTATGTCTGAAAGGCGGCCAAGAGAACCTTCTAGGGTCCTGGAAATAATCCGGATTTTGATCTGGTTGATGGTTATACAGGTATATACATGTATAAAACTTCAAGTTGGGTGTGGTGGTATGTGCCTATAGTCCCAGCTACTCAGGAGCCTGAGGAAAGAGGATTGCTTGACCCAAGGAGTTTGAGGCTGCAGTAAGCTATGATTGCACCTGTGAATAGCCACTATACTCCAGCCTGGGCAACATAGCAAGACCCTGTCACTAAAAACAAAAACAAAAACAAAATATTTTTAATTTAAAAAATCAGACAGTAGGCCGGGCATGGTGAGTCAGGCCTATAATCCCAGCACTTTAAGAGGCCAAGGCAAGCAGATCGCCTGAGGTCAGGAGTTTGAGATCAGCCTGGCCAACATGGTGAAAACCCTTCTCTACTAAAAATACAAAAAATAGCTGGGCTTGGTGGCAGGTGCCTGTAATCACAGCTACTTGGGAGGTTGAGGCAGGAGAATTGCTTGAACCTGGGAGGTGGAGGTTGCAGTGAGCTGAGATCACGCCATTGCACTCCAGCCTGGGCGACAAGAACGAGACTTCGTCTCAAAAAAAAAAAAAAAAAAAACAGAAAGTATTCATCTAGTTGCTCATTTAAGGTTTGTGCACATTACCGTATCTATTTTATACCTAAAGGTGGGGGTGAAGGAAAGTTTATCCCCTCTTCCCAAAGCCAAAATTAGTACTGATCCAGGGACTGTGGATGCTTTACAATTTGTGATATGATGTGACAGTTTCATGAGGCCCATCTTGATGAAGTTCCCCAGGACAAGAGCCTCTCTTTTGATTGTTTTCTCTACTGTTCCAAAGCATCTATACTGGGGCTCAGATCACAGCAGGCCCACAATGTCTGTGACTCAGTATCTGCTTGGAACAGCACACCCAGCCCTTCAGTGTTCAACTCGACACTCACTTCCTGAGTGTCTGCTCTATGCCAGGCCTTGTGCTGAGAGCTAGAGGTACAAACACAAGTAAGACAACCATCCCTACACTTGAAAAGTGGCCAAGCAAGAGGTGGGTACCCCAGGATGAAGGACAGGAACTTGCAGCAGCCAACCCATCCATCAACACATGTAAAATAATATTAGTAACAAATAACCACCATTTATGAACTGCCAGGTGCTTTATGGTGTAACAGATTTTTTTTTTCTTAATTGCTATTTTAAACCACAACTGCCTGCAGCTACTTTTGTCTATTAGGGGAGTGGCACAATTTTTCTCTGGGTAGAGGGTTCTTTGTTTGGGAAAATACTTCATAAGTTGCTTTGGCATGAAGAATGAAGCTCTCCAGAGCTAGGGCAAGACAAAGACAGCTGAACTGCTTTGCAAATTAGAGAAAAATGTGGCAGCAGAGGGAGCGGGGGGTCTAAACGCAGAAGGAAGGGAGACATTAGGAGATATAGTTAGAGAGATCTATGTTGCTTTTGTTTTCCCAGGCTCAGTGCTTTAGAGAACCATCCCTTTGCCTTACTAATCTTACTTATTCTTCAGGTTTTACCCTTCAAAAATCACTTCCTTATACCACACAGCCACCAAAAAGAATGAGGTGAAGCTCTCTGTACTAACATGGAAAAAATGCCCTGGGTATATTGTGAAGTGGAGGCAGGGGAAGTCACCAGCTGGATAGGAGCGTAGTAACAACCCCGTTTTTAAAGAGGACGGCCCTGTATATGTACTTACACTTGAATACATTTGGAAAGTCCCCCGGAAAAGTACATAACACTCTGTTAACAGCTGTTACCACCAGGGAAGATGGTGGGGAGTAATTTGGAGCTTCTGATTTCAATTTTTATCCTTTATTTTTAAATATTTTACCATGAGATTTTATCTCTATTTGTTTATTTTTTTATCTGTTTTTGAGACAGGATCTTGCTCTGTTACCCAGGCTGGAGTGCAGTGGCACCAACACAACTCACTGCAGCCTCAACCTCCTGGGCTGTAAGTGATCCTCCTGCCTCAGCCTCCCAAGTAGCTGGAAACACAGGTGTACCACACCAAGCCCAGCTCATTTTTTAAAAACTTTTTTTTGTAGAGACTAGCCACTACACTGCAAAGTGCTGGGATTACAGGCATGAGCCACCTTACCCAGCCCGAGACTCTTAAAAACGGGGTAGGCTTGGTGCAGTGGCTCACGCCTGAAATTCCAGCACTTTGGGAGGCAAGGCAGGAGGATTGCTTGAGGCCAAGACCAGCCTGGGCAACAGGGTGAGACCCCTGTCTCTCTGAAAAATTTAAAAATTAGCCAGGCATGGTGGAGCATGTC	G	23	PASS	SVTYPE=DEL;END=32451855;SVLEN=-2613;SUPPORT=19;STD_SPAN=0.66;STD_POS=0.96	GT:DP:AD	0/1:66:47,19
1	33355922	svim.DEL.101	GCCTTTTGTTAGTACAAGTTTAAGTGTGCTGCATGTTAGCTTTATTTCAGAAACCACCCATCCCCTCAGCCCAGCCTTGAAGATGGCCAGGGCTCTGGCTCTATTTTATCTGCCTTTTTCCTAAGGCTTTACACATTTTTTCACCTGTAAAGTGGGGGTGTTAATCCCCTGCCTCACAAGGCTATTGCAGGGATAGAGTGAGATAAGGACTTGAGCGGAAGGCTTGGCATATAATTGGTACTTGGTAGACATTAGCAATTGTCTGTTATTATTTTCTCCTCTGCACATCCTCTGCTCTAGCCAGAAGGGCCTTTTCAGCATCTTTGAAATGTGCCCTGACTAATCCTGTCACGCAGCTTTGCACAAGCTCTTGCCCCCTTTCCTTCTGCATCTCTGAATCCTTTCCCTTCTGGTCCCTCAGCTCCACAGACTGCTGCCCCAGCCACTGCTGGACTCTTGACTTTGGCTTCTCCTCTTGCTAAGGTCTGGGTCTTCTCTCCAGGTGGAGATGTGATGCCCTCCCCATACCTATGGCTAGAGAGGGGAAAGCCCTAATGTTTGCCATGGACTCCTGTGAGCCAGGCATTTGACTCTTTAGTTGCTTGATGGTAGGGGGATCTGGGGGTCCTGATGGTAGGGCCAGGTGGCCAGAATGGTGGAGGATCACCCGGACATGGACAGCAGCTGGGTACTGACTATCTGAAGGAATGTTGGCATTTTACCACTTAGTGTGTTGCACTGGTGTGTACTGGTAAACCCCAGTCCTGCTGGAGCCACCACGCCCGGGTGTCAGTCAAGCTAGACCCATTCCCTGGGCATCCTCAGGACCCCTTTCTGGTGGCCTCTGCTATCCAGACCCTGGCTTCTTTTAGGGCGGCCCGGGGGCCCCAGACAGCTGGTGCACACAGAGCTCTGCAAGCCCCAGTGCCTGATTAATGACAAGTTGGCTCCCATGAAACCATGAGTAAGCAGCAATTCCAGACAATTAGTTAGGAGGCCCAGGAGAAGGCTATCACAGGGTTACTGGTCACTGGCCCAGTTCTTCTCAAGACCCAGCCCTCTGCCAGGTAATGGACACACTGGAGAGGAAGAGACTGCGCCTCTTGGGGCTCCCACTCTGGTGGGGGAGACAGATGTGTAGGTCACACTGACAAGCTCAGTGACAGGGGTGTAAAGGTGTCATCTGGGAACCAGGGGACTACTGAGTGGCAGGGAAGACTTGAGGATGTGGAGGATGAATAATGACTATAATATGAGCTGCTGTTTACTGACCACCCACTCTAGCCAGCCACGGTTCCTCACACATAATCTCATTTAATCTGAGGAAACTGAGGCTCACAGATACATATATGTCCAAGGCTACACAGTTAGTGAGTAGTTCAACCAGGACACCACTCCAGGTCCATCTAACTTTAGAAACTTGAGACTACCAGACCCCTCTATTCATGTGCTGGTCAGACAGGTAGTGATATCCAGTCACAACTGTGGCTACCATTCATTGAGCAGTTACTACAGACCGGGTCTAATGCTAAAGGCCCTGCTGATTATCACCACCCCACACTGCCCAAGCATCCCTCCAGCAGCTAAGAGGGAACAGGTACAAATCGAGTCTCTGCCATCAATTTCCTTCTGAGCCTCAGTTTCTTATCTGGAAAATGGGGATCATGATACCTGTTTTTCAGGGCTTGCGTGAGGTTTAGAAATAGTGCATGTGAAGTACTTGGCACAGAGCGGGCCCCTGATAAGTGGTACTTAGTATCGTTATTCCAGGCAAAGACTGTAAATGCTGGAGAATCTGAAGGGCCAGGGGTGTTTGGCTGTTGGCAGAATCACCCAGCCAGGGGAGACCTGATGGAGGAGGGTCAGCAGTGGACAGATTGTAAAGCGTCTTAAATCCCAAGGGCTGAATGGTTTGAACTTGGTACAGAGGGCAGTGGGAAGTGCCAATGGCTTTTAAATAGGGAAGTCCCTGCCTGGTCCCAGGTTCTGGGGATATGGGCATTAGCTAGACGTCCATGTTTGCAGGAACAACCCTGCAAAGACATAATTACTTCTGGAGAGATGTCTGCAAAGGAAAAGTCCGCCAGGCTCTGGGCCCATATGCACCCTGACCCAGCCTGGGTTGGAGAAGACCTCGCTAAGAAAACAGCTTGTAAACTGAGCCCCAAGGAGAAGTGGGAAGCAGCAGCAGGAGCTGGGTGCAAGGCGGGCCTAAGAGGAGGCCTGTGTGTGACGGGAGTGAGGGGGTGGTGTGCAGGCTGGGGACGTAACAGTGGAGATCTGTGTTCGGAAAGAGCTTTCAGAGGCAGCATGGGGGACAGACCCGAGGGACAGAGGCTGGAAGAGACCAGTGTGGAGGCTGAAGCTGGATCTGAGGCAGCAGAAGTTTATGGGATGGGAGAAGGGAGGCTTCTTGGAGGAAGTGTCGGTCGGGTAAAGCTGGAAGATTGAGGAGACAGGTTCGGTCCTTGAGCTCCAAGGCACTGCGACCCAGGCTACAGGCCAAGCCCTACGTGCTCTGTACATTTAGCGCAAGAACTCTCTTTCACGTCGCCTCGGGAGCTACTGCACGTGGCGGCTGCCGCCCTCTGCCCAGCCCAGCCTAGCCAAGCCTGGCGGTCCCTGCCCGCTGCAGATGCTCATTTGCATTCATTTGCATACTGTTCCCCGCCCCTCTGGGCCCAGCTGCCTCTGGCCCTCCAGCCCGCGCCGCGCCCCCTGCCGGCAGCAGACGGCCCCGCAGCGCAGTGCCGCCCCCTTGGCCCGGCGCCCCCTTTCGACCACCGAGCGCGGGCCGCCCTGGGCCCGGGTGCCAGCCCGGTACTTACCCCCGACGCGCGTGCCCCGGGGCACGCGCTCCTGAGCCCGCCGCTCCAGGCCCTCCACTGTCGGGCCCCGGTGTCCTCCAACATCTCTCCTGACCCCTGCGCCCGCTCGGAGCTTCCACCTGCGGCGCCTTTGCTCCTTTCCCACCCAGCCCTCCAAGGGAGCGCGGCAGGGCCCGCCCGATAGCCCTCTCTTCTGGGAGGCCTTCCCGGACACGCCTTCCCGAAGCCCTCGGCTCCCCACGCCTCCGTGATTCCCCACTCCACCTTGCCCAGGCGGGGGCAGCAAACGTCAGAGAGCCCGGGGGCGCCTCTGAATCTTGCGGGTGGGGGCTCGGGCAGGCTCCTCTCACTCCCCGCCTCCCCTCCCGCCCCCAGGCCATTTACAAGATGGTTTCGTCCGTGATGAAGATGCCGGAGGACGAGTCGACCCCGGAAAAGAGGACTGAGAAAATCTTCCGCCAAATGGACACAAACAACGACGGTGAGGGGCAGGGGCGGGACGGGGTGGACGGGGCGGGCGCCTTTCCCTCCCTCCCTCCCTGCCTCCCTTTCCCGCTCCGCCTCCCCTCGCTAGGCTGCCGCCTCCTCCCCCATCACCGCTCCCCTCGCCCTGCAGGCAAGCTGTCCTTGGAGGAGTTCATCCGCGGGGCCAAAAGCGACCCGTCCATCGTGCGTCTGCTGCAGTGCGACCCCAGCAGCGCCTCCCAGTTCTGAGAGGAGCCAGGTTCCCCTTCCTCCCTCCCTTCACCGGCCCCCTCCCGGCTCTTAGCTTCCACTCCCTTGTGTGTATTCTGGCTGGGGGCCAGATTGGGGAAGCCCTTCTCCCCGGGTCTGCCCTGTGGGGGGCTTCCGGAAAAGGGAACCCTGCGGTACCCCCAGGCCAAAGCAAGTAAGCGGTTAGCACCCCCCAATCCCAGAGGCAACAATAGAGACACAGGCTGGGTTGGTCTGCCCCTCAGTCAGGCCCCCTTACCCACCCACCAGCCCCAAGGCCCGACCCCTCCCCCAAAGGGGCAGTCCCCTTCTTGCAGGTCTCAGCTTGCGGGGTGGGGGGAGTCATGCCCAGGGGAGGAGACTTTTTATCTGGAGGGGAGAGAAGGATTCTAGGGGTGTGGAGTTGGAGAAAGAGGCTTCCTTGAGCCACCCTTCCCACCCCAGCCCTTGCTGGTCCCTAGGCCAAGCCACCAAGTGAAACCTTCCAGGATACTAGCCCGCCAGCTGTGGGCCCCAGAAAGCCAGCCTGCCTTTTAGCACTTGGATACACACAGACCCACGGAGCTCTCTGTGTTTGGCCTCTCACACACACACAGGCCCATAGACAGATGGGCAGATGCACCCAGAGCCCCATGCACAGTGTCCTGCGTGGGAAAGAGACACGGTCCCCCTGGCTGAGCCCCTGTCCTCCCCTCTGTCCCCCCAACCGCCCCCCCTGCATGCAGCCAAATGGAGCATCTCTGTTCTTTTTAATAATTTCAGAATAAAGTCTCATTTCAGTGCAGTGGGCTGGGTGGTGGGGGAGAGGGTTGAAAGCCCCACTTGGGTCCCCGAGGGTCCATTGAGCCCTCTCAGGCCAGCTCCAGGAATCCTGGCCTGGTCACAGAGCAGAGTTGCTTGCAGGGTCCTAGTGGCCATCGGGCCTGGGCAGGACATCATCTCTCAGAGGGTCAGAGGCTCAGAGCTGGTGCAGCTCAGCAGGTCACGGCCCTCCACCAGCTCTGGGTTCTCCCGCATCTGCAGAGACACAGGAGGCTGCCAGACCCACTGGTTCTCAGCCTGGGTCTCCTCCTCCAGGACATCCGGGAAATGGAAGGAGGTGAGGGCTGGAAGGCTCTCTGGGGGCAAAGGGGCATCACTACCCACTCCACTGCAAGAGCCAGGCCTGACCTTTGCAATGCCCTCAGTGCGAGCCCAGACACCCCTGCCCCTCCCTCAAGACTCATCCTGGGCCCTAGGAGAGCCAGGTGTCAGCTGTGTGACTCTGCTGGGAGATCTCACCTCTCCCAGCCTCCAGGCCTCTCCCTTTGCTCCTGGGGAGAAAACTTCTGCCCCATTTCTCAAGGTGGGGGCCCATACATAGGGGTGGGGCAGAGCAGCTTGGGCACCCTGGCAGGGGCTCCCAGGAAATTCGGGGAGTCAGGGCTGTGGAGGGAACTTACCATGTGGTGGCTGCTTTTCCCCCACCAGGGCCTCAGCTCCAGCAGCTGGTGGGTGAGCTGAGCACAGCGTACAGCAAACACGTTCTCCGCCACGCAGAGCACTAGGGCGATGCCCCAGAGGCACAGGCTGGAGCTCTGCGGGGCATGGGGCAGAGATGGCTGGCTGGAGTTGGGGGTGGAGGGTGGATTCCAAGAGCCCTTCCCACCCGTGCGAGGGCCTGGTGCCCCTACTCCAGGCCTAGGTACTCACATAAATGCGTGTGGGGTCGAAGGGACAGTCAGGTGCGAGGGCCAGTAGTTCAGAGCTCCCAAAAGTGCAGGCAGCCAGCAGTGCCTTGCCCTGGGTGGCAAAGGTCATGGCGATGGAGGCCAAGAGGCCGAG	G	26	PASS	SVTYPE=DEL;END=33361287;SVLEN=-5365;SUPPORT=21;STD_SPAN=1.42;STD_POS=1.38	GT:DP:AD	0/1:70:49,21
1	33418171	svim.DEL.102	GTCTCTACTAAAAATACAAAAAATTAGCTGGGCATGGTGGCGGGCGCCTGTAATCCCAGCTACTCAGGAGGCTGAGGGAGGAGAATCGCTTGAACCCGGGAGGTGGAGGTTGCAGTGAGCAGAGATTGCGCCACCATGGGTGTCACTCCAGCCTGGGTGACAGTGTGAGACTCCATCTCAAAAAAAAAAAAAAATCAGCCAGGTATGGTGACACAGGCCTGCAGTCACAGCTACTTGGGAGGCTGAGGTGGGAGGACTGCTTGAGGCTGGGAGGTTGAGGCTCCAGTGAGCCACGTTTGCGCCACTGCACTCCAGCCTGGGTGACAGAGTGAGATTCTGTCTAAAAAAAATAATAAATAAATAAATGGAAAGTTATGAAAGTTAATCACACAATTTTTTTTTTTTTTTTTTTTTTGAAGACAAGGTCCCACTCTGTTGCCCAGCTTCTGGACAGTGGTGTGATGATAGCTCATTGCAACCTGAAACTCCTGGGCTCAAGTGATCCCACCTCAGGCCTCCAAGTACCAGTGCATACCACCATGCCCAGCTAACTTTTTCTTTTTTCTTTTTATTTTTTTTTTGTAGAGACAGGGTTGGTCTTGCTATGTTGCCCAGGCTGGTCTGGAACTTCTGTCTTCAAGCAACCCTCCCGCCTTAGCCTCCCAAAGCATTGGGATTACAGGCGTGAGCCACCAAGCTTGGTCTATGACACACATTTTTAAAAACATCAGTAATTGCAGGTTTCCGTGTTGCCATCTGCACTCTGTCCTCTATTCCAATACTCTCCCGCAATATTCAAAGACCTCAAATAACGTGTACAAAAAGCTAATAACATTTTCTGGGATTTATTCTACAGTTTGCTTGTTTATTTGAATGTACATGAGATGTTAATCATAGCAACTCAAGTTCTCAGGTTTATCATAGAGTCTGCAAATTGACTTGAGAATGATGCTGAAAATATAAATGACAATGTATCCCCTATGTTATATAATACAGGCTGTATTAAAACTCTTTTCAGAAAGAACAAAGTGAGAACAGGTCAGTCTATGAATGCAAATGATTCATATCCTGTAGGAGTTCTGGGCAAATTTACCCCACCTAGCTGCAAAATAACTACTAAAGATAAACAACGTGTCTCCTCAAGACAGTGACTAGCTTGTTATTTTGCATTAAATGGGAAAGTTACTGGATGACCTCAGAAAAGCACTAAGTCAACTTCTAAAGATACAAATTAAGTGGACATCCAGTAGGGAGCCTTGAACACTTCATCATCCATTCCTACCTCACATGGCAGAAGTAAATGTTTATTAACATTCCCCCAGCCCCCACTTCTTTTTTTTTTTTTTTTTTTTTTTTGAGACGGAGTTTCACTCTTGTTGCCCAGGCTGGAGTGCAATGGCGTGCTCTCGGCTTACTGCAACCTCTGCCTCCTGGGTTCAAGCGATTCTCCTGCCTCAGCCTCCCAAGTAGCTGGGCTTACAGGCGCCCGCCACCATGCCCAGCTACATTTTTTGTATTTTTAGTAGAGATGGGGTTTCACCATGTTGGCCAGGCTGGTCTCGAACTCCTGGCCTTCAAGTGATCCTCCTGCCTCAGCCTCCCAAAGTGCTGGGATTACAAGTGTGAGCCACCGTGCCCAGCCCACTTTTTTTTTTTTCTTGAAAAAGAAGAACATTGGATAGGATCAACAATGTCAATTTTGAGTGTGTAATTTGGTGCCAAGGAAGTAAAATAACCCCAAATTACTCATGAATCCACAGCAATCTATTACTACGACACAGAATTACTCAGGGCACGAGATTTGGCATTCCTGTTTTTGGGTACCTGGTCTGAGCTCTTGCCTCTGACTCATGCTGCATGACATGAAGCTATTAAAATCTCCAAACCGGCCTGGTGCAGTCACTCACGCCTGTAATCCCAGCACTCTGGGAGGCCGAGGCAGGTGGATCACCTGAGGTCAGGAGTTCAAGACCAGCCTGGCCAACATGGTGAAATCCCGTCTCAACTAAAAATACAAAAATTAGCCAGGCATGGTGGCGCATGCCTGTAATCCAGCTACTCGGGAGGCTGAGGCAGGAGAATTGCTTGAAACTGGGAGGCGGAGGTTGCAGTGAGCCAAGACCACACCACTGCACTCCAGCCTGGGCAACAAAAGAGGAATTCCATCTCAAAAAAAAAAAAAAACAATCTCCAAACCTTAGCTTCTATTCCACCAAATGGAGGTATAGGTACTTGTCACATTCAAACGTAGCTAAACACGTTCTAAAACTGCATGTGAGACCTTGTCCTCAAAGATATATGGCGTAAAAACATCGTACACTCTGTCCTACTTTCTGGCTTTTACATACTCTATTCCTTCTACCTAGAAATGTCTTGTCCTTACTTCTTGCCCTGACAAGTACCCATTTAAGAACCAACTCAGGTGTCATTTTCTCTGTAAAATATACTTAACCTCTCTAGGCAGCTCGTTGCCTACTTCGTGGGTGTGCACAATTATTTTATAACACTTACATTATAATGTAACTAACTGTTTATATGCTTGCCTTCCAAACCACACTGGACTTAAGGAGACATATCATCCACTTTTTAATCTCAGTCTAGTATACTGGTTCATGCTCAAAATACCTGTGTTGCATGAATGACAGAGACCCTCTCTTGTTTTGGTTGTTTGACCTTCCCTAGGACATTCTAGGTCTTCTCCTAGGCCATCACTCTGCTCTAAAGCAATCTTTTCAATGTATCCATGTATCTATTGGCTTATTATATGCCAGGTACTATAACCTAATCCTAAAATTTCATATAAACCCACTTTAGTGGTAAACCCCTAAGTTCTGAATACGGTAATCTTCTTCCCGAATAGTTGGAAAAAAAAAACCTCGCCTGGGCATGGTGGATCACACCTGTAATCCCAGCACTTTGGGAAGCCAAGGTGGGTGGATTGCTTGAGCTCAGGAGTTCGAGACCAGTCTGGGCAACATGGCAAAACCCCA	G	8	hom_ref	SVTYPE=DEL;END=33421160;SVLEN=-2989;SUPPORT=7;STD_SPAN=0.53;STD_POS=1.75	GT:DP:AD	0/0:47:40,7
1	33476413	svim.DEL.103	CGCCTGGCCTTCTGATACTAGGCTGAAATAGAGAGGAAACAAGAGAGAACAAAATGGGTTTTTAAAAACCAAGTACATATCAGAGGAGGCTGGCATGTAAGCCCCAGCAACCAAATGCATTAAACACTGGACATTTCTGTGACAGGTAAAAGCAGAACCTGCTGAGGCTGAGGAACTCTGGAATTAAATGAAGCAAAAACAGAATCCTAACCATACTGAGAAGGGTATATGCATTCCCTATGAATCTTCCAGTTCTTATGGGCAGCCCAAATATTACTTGTACATGTTGTATGCACACGTGAATCTATGTGGACGGATGACAAATATTTGGGCAAGGATCATGCACATAAAATTAGCAAACATTCAAGAACCTCAACTTTGAGGCCAAGTGCTTACAATTGTCCCTAGTTAAAGGGGAGCTGATTCTAAGATTCATGATGCCACTGTCACCCAGAGAAGGATCCCAGACCAGGCACACATAGCTGACAGTTTTTGTTTCACTCCTCTTCCTTGCCCATTCCCAGAAGTCATGTGCTTCCCAGAAACACACAAAGCCAGACTGAGTTTCCATTAAGAGTGGGTGGAGTTGGTTTAGAGCCAGGAAAACAAGGCAGGACAGAGGCAGCAGACACTCACTTGGACCAGGCAAAGAGGGAAGCAAGGTGGCCAGGTACTCATGCCCAGTTGCCATGTGGACAGCAGATAAGACCTCTGGTAGTCTCACAGATGGCAGGAGAGCTCAGGTCAGGAGGCTGGGCACTTTAGAGTCCACTGAATCGAGTCAGCAGCAGATTATGCTGAGGCTGGCGATATTATTTACTGGATCTGCCACTGACTTTCTAATGGTTTTTCCAGAGGCTGCCGTTTTTGTGGTCCTTCATAGCAGTCTGTTACTTCATCTGTTTGCCACAAATCAAACCAGAGACCAAAAGACAGCAGGGACCTTAGAAAATGCTCAATAGTTGGGAAGCTAAGGTTATGAATAAAAGCTGGTAACTGTCACAGGTGGTCTTATTTCTGGGTGATCTTTTCTTGGGGAAGTCCATGGCTATAGCCATCATAAAATTAGGGGTGAAGGGTTGGATCTAGAAAGGAGAGGGTTTGGGCTTAAAAAGAACATATCTGATTTCAGTTTTATGTCCTGGAGAGAGACTGGGTTTGAATAAATACTGATCAAAATGAATCCAAGAATAGATCACACACTGTTTTGTTCACACTTGGAAACACAGGCAAACATTAAAAATAAAAGCAAATAAACCTACCCTGGTCTCTTTTTGGGGAAGTAGATTTGACTGCTCTCAGATGATCAGCCTGGATGTTCAGAAGACAATCTGAATTCAAAAGGACCTTTCACCTGGTTTAATTCTCTGGCAACAATTCAGTTTTCAAACCCAATTCCCAAATAATTGCTATTTTCAGCATCATGATGCAGATCACAAAAATATTCCAATTTGGCCTGGCTCTTTTTATGACGATATCCTCTCCCAGTAATTTCTGTAACCTGCAAAGTAAGTGCCTTTTTCCTTCCACCTAGGGGGAAAAAATTAATGATCCCTGTTCACACACTGACTCACGTGGGTTTTCATCATGGGTTAGAAAACAAAATGGAATTCTCTGTCCATAATGTGCCATCAGGAACTGTGACCCTGCCTGACTTCACATGATCCTGGACTTCTAATCAGCTGCTGGAAATGGAAGAAATACTATGAGGTTCTGGAATTGCGGTCCCTGGAAGATTACCTGGGTTAGTTCATTTTGGTCAAAAAATAAAATCAAAAGTATGGTTAAAGAAGTAAACAGCTGGGCTGGGTGTAGTGGCTCACGTCTGTGATCCTGGCACTTCAGGAGGCCAAGGTGGGTGGATTGCTTAAGCCTAGGAGTTCAAGACCAGCCTGGGCAACTTGGCAAAATCCTGTCTCTACAAAAAATACAAATATCAGCCAGGTGTTGTGGCATGCACCTGTAGTCCCAGCTGCTCAGGAGGCTGAGGTGGGATAATTGCTTGAGCCCCAGGAGGCAGAGGTTGCCGTGAGCCAAGATCACGCCACTGCACTCCAGCCAGGGTGGCAGAGCGAAACCTTGTCTCAAAACAACAACAAAAAAGAAGTAAACAGCTGGTAAAGCAACCTAGCCTAAAACTTACAAAGTAGCAGAGTGAACACATATGTGCATGCACACACACACACACACAACACACATACACACAGATGAGAGTAGCACACACGCCAAAGATACATCAAGCAAGTGCTTTTTTAATCAATACATCAAATGATATTTTTGCTAGCCTGAGGAAGCTTCTCTTTGCCTGTCCTATCATTCCCACCCATTGCCTCACAGGGATGGAAAGAAATTCCTTCTTGGACCCAACATTA	C	42	PASS	SVTYPE=DEL;END=33478784;SVLEN=-2371;SUPPORT=34;STD_SPAN=0.42;STD_POS=0.61	GT:DP:AD	0/1:63:29,34
1	33651811	svim.INS.101	C	CAGCTCACTCTCACCGCACGGCAGCTCACTCTCACCACACCACAGCTCACTCTCACCACACGGCAGCTCACTCTCACCACACGGCAGCTCACACCACACGGAATGTGTGTGTTCAATATATTAGATAGACCTAAGTGCTTTGAAGAGAAAAAGTATATTATTTTTTCACATATATAGGCAACCCAATATTATAACTGATGTGTGTTAATCAACACAATTTTTTATTTTTAATATTATATTATATTATAATATATTTTAATATTATATTATATTATAATATATTATTAATATTATATTATATTATAATATATTATTAATATTATATTATATTATAATATATTATTAATATTATAATACATATTGTATATAATGTTATATATAATATATTATGTTATATATATTATTATTATATAACATAATATATTATATATAATATATATAATTATTCATATTAATATTATTAATATATAATATATTAGAGATATTATCTATAATATATTAGAGATATTATCTATAATATATTAATAATAAAAAATTACCCTGGGAGACGGAGCCTCACTGTGGGGCTCAAATATCTTAAAGTTATATGATAGATATGTATAATTTTGTGTGTGTGTGTGTTTTTTTAAGTATGT	33	PASS	SVTYPE=INS;END=33651811;SVLEN=634;SUPPORT=27;STD_SPAN=7.25;STD_POS=3.69	GT:DP:AD	0/1:49:22,27
1	34568022	svim.DEL.104	TAAAGATTGGTTGGCTTCTCATCTCACTCAACATAAAAGCCAAAGTCCTCACCATAGTCCTCAAAGCTTTAAATGAATGGGTACCC	T	10	hom_ref	SVTYPE=DEL;END=34568107;SVLEN=-85;SUPPORT=9;STD_SPAN=24.02;STD_POS=55.85	GT:DP:AD	0/0:81:72,9
1	34568273	svim.BND.39	N	N]hs37d5:15274715]	10	PASS	SVTYPE=BND;SUPPORT=8;STD_POS1=.;STD_POS2=.	GT:DP:AD	./.:.:.,.
1	35006664	svim.INS.102	A	ACGCAGAGGAGTGAGCCAGACCCTCGCCTCCCAGGAGAACTGGATATCCACACGCAGAGGAGTGTGCTTTTTTTTTTTTTGCACACACAAATGTTTTTTAATTATTAACACTAAACATGATTATTTTTTTTTTTTTTTTAATAAAATATATAGTGTCTGTTAGTTTTTTTTTTTTTTATCATTTTCTTTTCTAACTTGTGATATAATTTTATTATATTATTTTGATATTCTTCACTTCCTCTTTGTCACAATTAAAAATGACATTCTTTCTGATGGGTGGGGAGGTATATATATATACACACATATATGTGTGTGTATATATATATACACACATACACATATATGTTTTTTTTTTTTTTTTCTTTTTTTTTTTTTAAACACACTTAAATTTTTTTTTTTTTTTTAATCAAAAAAAAAAATATGTGTGTGTGTGT	24	PASS	SVTYPE=INS;END=35006664;SVLEN=433;SUPPORT=20;STD_SPAN=6.03;STD_POS=2.96	GT:DP:AD	0/1:58:38,20
1	35031663	svim.BND.40	N	]1:212472635]N	1	PASS	SVTYPE=BND;SUPPORT=1;STD_POS1=.;STD_POS2=.	GT:DP:AD	./.:.:.,.
1	35407814	svim.BND.41	N	N[5:1273632[	1	PASS	SVTYPE=BND;SUPPORT=1;STD_POS1=.;STD_POS2=.	GT:DP:AD	./.:.:.,.
1	35407814	svim.INS.103	A	ACCACACATCAGACCCCACGACCGCCATCCACAGTCACCACATCAGACCCCACGACCGCCATCCACAGTCACCACATCAGACCCCACGACCGCCATCCACAGTCACCACACATCAGACCCCCGGGACCAACCGCCATCCACAGTCACCACACATCAGACCCCACGACCGCCATCCACAGTCACCACATCAGACCCCACGACCGCCATCCACAGTCACCACATCAGACCCCTTCTGTGTGTACAAAAAATTTTTTTTTTTTTTTTTTT	37	PASS	SVTYPE=INS;END=35407814;SVLEN=266;SUPPORT=30;STD_SPAN=3.49;STD_POS=1.74	GT:DP:AD	0/1:43:13,30
1	35898854	svim.DUP_TANDEM.24	N	<DUP:TANDEM>	13	PASS	SVTYPE=DUP:TANDEM;END=35900372;SVLEN=1519;SUPPORT=11;STD_SPAN=1.21;STD_POS=0.67	GT:CN:DP:AD	./.:2:.:.,.
1	35899913	svim.INS.104	C	CTAAGGCATACGCCACCAAACCCGGCTAATTTTTTTTTTTATTTTTAGTAGAGATGGGGTTTCACCGTGTTAGCCAGGGTTGGTCTTGATCTCCTGACCTCATGATCCGCCCGCTCTCGGCCTCCCAAGAGTGCTGGGATTACAGGCGTGAGCCACCGCGCCCGGCCATCATTTCTATGTACCACTCAGCATCTGTGGTGAGGGGAGGGGTGCCACTTCCTTTTGCCCAGCGAGAGGGCGTACTCTACCCCAGAGAGGGAAACACCATGCCCACAGTGCTTGGTTTTGCACTCAGGTGTGCGGGCAGCACAGCAGGCCTCACTTGCAGCACTCTGGGCACAATGACACTGTCCACTGGGGAGCTGCAGAGCTTAGCAGCTGGCTGGGTCTGCCCTCGGGGGGAGGCGGAGGGTTTGCAAAAAAAGGAGGCCCTGAGGTGAGGATATCTGGGGGCCCACCAGACAGGTTTAAAGAGGAAACCTCTTCATTCACGCTTCGTTGAGGGGTTACTGGAGGACGTCTCTGGATTCAAGTCCCAGGGGTTCTGGACAAAAGATATGGAGAAGGGACATCAACCCTCCTCCCTTAAAGCCAGCAGGGGTACTGGGGTGGTGCACTCCCACCCACCAGTGGCAGGCAGGGCCCAGCACCACTGCCTTGCATGTGCTGATGCCAGGCCCAAAACTTCCTTGCCAGAGGACACGACCTCACAGGGCTGCCCAGGGGGTGGGAGCTGTGCACGGGTCCGAGACGTAGCGTGAAGCAGCACACCCAGCAGACAGAGTGGCACAGTTAAATACCATGTTTAATCATCCCACAATGGACAGTAGTGCAGTAGTAGAAATTATAAGTGTCTCTTTAAAAAGTCACTCCCCCAAAGTTTCCATTCCCCAATACCCAGATCACCATGGTGGAACAGGGCCAGGGTGAGGGGGACTCAGGAAGTCTTGGTTCCAAGGAGATGAAATCTTTCCAAGTCAAATTTGCCTTGTGAGCAGCCAAAGAGCCCAATGAGTTGATGCATACGCGCTCACTCTAACACGCACACATGCAAGGGACACAGAACACATACAGATGGAGGGACAGAGAGGGGACCACAGCGGGGCCATCGCACACATGCGCTCTCATGCCACAACATATCCAGTCCATCTGGGGCTATCTCCTCCTGGGGACAGGGAGCGGTGGCCTAAGCCCCGAAGCAGCAGGTGCCGGTCCAGATGGAGAGGAGGGAGGCCGTCTGTCCAGCCTTGGCTGCTCTGACAAGGGCCCTGGCAGCGAGAGAGGCCACCCGCCATCCCGACACAGTCAATCCTCCCTAATCTCGGGCCGGATGGGAGAGGGAAGTGGGCTCCAGTGTTAAGGGGGGGCCAGATATCATTTCTGTTTTTTTTATTTTTATTTTTTTGACGGAGTCTTGCTCTGTCACTCAGGCTGGAAGTGCAGTGGCACGATCTTGGCTCACTGCAGCCTCCACCTCCCAGGTTTAAGCAATTCTCCTGCCTCAGCCTCCCGAGTAGCTGGGA	2	PASS	SVTYPE=INS;END=35899913;SVLEN=1524;SUPPORT=2;STD_SPAN=2.83;STD_POS=128.69	GT:DP:AD	./.:.:.,.
1	36733264	svim.DEL.105	GATTCTTTTGTTATTTGTTAACTGATACTAGGGCTTGAAAGGAGGTAAGTCAAGAAGAGGTAGGATGGGCTCCCTGCTGGATAGACGGGAGCCCATATTCCCCGCACCCACTCACAGAATACGGGGCATCCGGGGGCTTTCGGAGACTGAGTTCTGTTAGAAAAGGTCTGTTTTACAACTGGGAATCCAAAACATCCAAAGTGAATAGCAGTACTTTTAGAAAGGAATTACCCTAGGCCGGGCACGGTGACTCACGCCTGTAATCCTAGTACTTTGGGAGGCCGAGGCAGATGG	G	23	PASS	SVTYPE=DEL;END=36733557;SVLEN=-293;SUPPORT=19;STD_SPAN=2.0;STD_POS=3.45	GT:DP:AD	0/1:55:36,19
1	36749097	svim.DEL.106	TGGGAAATATTGGTGTATTTAAATTGGTGTGCTGAAGAGGAATCTTTGTACATTTTCATTCTTTTTCCCACAAGTACATTAGCAAGGAGATGATTTGTCATGTTTGACACTTGGAACCCCTGCTGTTTATTTCAGATGAGTATCTAGAATCCTTGTCTTAGATGAATTGATTAGCTGTTTATTTCAGATGAGTATCTAGAATCCTTGTCTTAGATGAATTGATTACGACATTTAAAATAAACCTCAGAAGTCAGTGATTAAACTTTTACTCTTGATGATTTCCAGAGCCCTATAGTACTTCTAAGGGGTCTATTAAACAAAGGATTAGTAGTTTTGTTTTTTTACCATTTAACAAAAACAAGGTAGATATTAAATGGAGTCTATGAGAAGCCAGCCTGAAAAAGCAGGTATGCATAAATATTGAAAAGGGAAACCC	T	31	PASS	SVTYPE=DEL;END=36749532;SVLEN=-435;SUPPORT=25;STD_SPAN=0.29;STD_POS=0.24	GT:DP:AD	0/1:46:21,25
1	37206068	svim.DEL.107	CCTGTTCTTGCCTGAGCTTTAGGGGCAGGCATTTGGGGTGCAAAGGTGGGGGAAGGTGCCAAGGAAGCTGCCAGGTCTGTCTGCTGTTTTCAGCTCAGAGCCACCCAGGATGCAGACTGAGGTTCCAGAGCTCCTCCTGATCCAGCTTAGGCCCTCAGACAGCAGCTGGGGTCTGGGGCTGAAGCCTCAGCCTCGGGAAGTCCCTCATTATCCCCTCCTGTCCAGCCCAGGCCCTCAGACAGCAGCTGGGGTCTGGGGCTGAAGCCTCAGCCTCAGGAAGTCCCTCATCATCCCCTCCTGTCCAGCCCATGGGAGAAGCTGGCTGCTTGGAGTTCAGAAGTTCTGTCTCTATCATCTGCCTGAAACATTAGCTCCTATTGCACTTACTACAGGCCAGGTTCAGCACTGTGAGTTCCACTGACATTGT	C	27	PASS	SVTYPE=DEL;END=37206494;SVLEN=-426;SUPPORT=22;STD_SPAN=0.43;STD_POS=0.53	GT:DP:AD	0/1:66:44,22
1	37211636	svim.INS.105	A	ACGCGCATAGTTCTCCCGGAAACGTCACACGCACCCGTTTTTTTTTTTTTTTTTTTAAAAACACAATAAAATTGTATAAAACATATATATATATATATATATATATATATATATATATTTGTAATAACCAGAAAAAAAAATCCGCTGATTGGTCCATTTTACAGAGCACACACAATTTACGTGTGTATATATAGACATACACACACACGTGTGTATATAGACATACACACACACGTGTGTATATAGACATACACACACACGTGTGTATATAGACATACACACACACGTGTGTATATAGACATACACACACAATATAGTTTTAAATAAAATATATATATATATATGTATGTATATAT	26	PASS	SVTYPE=INS;END=37211636;SVLEN=355;SUPPORT=21;STD_SPAN=5.5;STD_POS=2.78	GT:DP:AD	0/1:67:46,21
1	37215777	svim.INS.106	A	AAATATATATTTATATATTTATATATATTTATATATATACATAAATATATATTTATATATATTTATATATAAATATATATTTATATATTTATATATATTTATGTATATTTATATACATAAATATATATTTATATATATTTATATATATTTATATACATAAATATATATTTATATATATTTATATACATAAATATATATTTATATATATTTATATACATAAATATATATTTATATATATTTATATACATAAATATATACAGAAAGTTTATTTATTTATTTATTTATTTAAGAATATATATATGCATATATATACAAATATGTGTTTGTCTTTCTTTCTT	42	PASS	SVTYPE=INS;END=37215777;SVLEN=337;SUPPORT=34;STD_SPAN=5.32;STD_POS=2.76	GT:DP:AD	0/1:58:24,34
1	37424272	svim.DEL.108	TGTGTGCCCTGTGAGTCTGTGCCTTGTGACTCTGTGCCCCATGACTCTGTGCCCCGTGAGCCTGTGTGTCCCATGAACCTGTGTGCCCTGCGAGCCTGTGTGCCCTGTGACTGTGTGCCCAATGAGCCTGTGTCCCGTGAGCCTGTGTGCCCTGTGAGTCTGTGCCTTGTGACTCTGTGCCCCATGAGCCTGTGTGTCCTGTGAGCCTGTGTGCCCTGTGAGTCTGTGCCTTGTGACTCTGTGCCCCATGAGCCTGTGTGCCCTGTGAGCCTGTGTGCCCTGTGAGCCTGCACCCCATGAGCCTCTGTGACCTGTGAGTTTGTGAGTCTGTGCCCCGTGACTCTGTGCCCCATGAGCCTGTGTGCCCTGTGAGTCTGTGTGCCCTGTGAGCCTGCACCCCATGAGCGTCTATGACCTGTGAGTCTGTGAGTCTGTGCCCCATGACTCTGTGCCCCATGAACCTGTGTGTCCTGTGAGCCTGTGTGCCCTGTGAGCCTGTGTGTCCCATGACTCTGTGTCCCGTGAGCCTGTGTGCCCTGTGAACCTGTGTGCCCCATGACTCTGTGTCCCATGACCTGTGTGTCCGGTAAGTCTGTGCCCCGTGAGCCTGTGCCTGTGAGCCTGTGCCCTGTGAGCCTCTGTGCCCCATGACTCTGTGTGCCCGGTGAGCCTGTGTGTCCCGTGAGCCTGTGTGCCCTGTGAGTCTGTGTGCCCTGTGAGCCTGCACCCCATGAGCCTCTGTGATCTGTGAGTCTGTGAGTCTGTGCCCCGTGACTCTGTGCCCCATGAGCCTGTGTGGCCCCTGACTCTGTGCCCTGTGAGCCTGTGTGCCCTGTGACTGTGTGCCCTGTGAGCCTGTGTGCCCTGTAAGCCTGGGTGTCCCATGACTGTGTGCTCCATGAGCCTGTGTGCCCCATGACTCTGTACCCCATGAGCCTGTGTGCCCCGTAACTCTGTGCCCTGTGAGCCTATGTGTCCCATAAGCTTGTATGCCCTGTGAGTCTGTGTGCCCTGTGACTCTGTGCCCCTTGAGCCTGTGTGCTTTGTGAGTCGGTGTGTCCCATGAGTCTGTGCGCCCCATTGAGTCTGTGTGCCCTGTGAGCCTGTGTGCCCTGTGAGCCTGTGTACCCCATGACTCTGTGCCCCATGAGCCTGTGTGCCCTGTGAGTCTGTGTGCCCTGTGAGCCTGTGTGCCCCATGAGCCGTGTGCCCCATGATTCTGTGCCCCATGAGCCTGTGTGCCCTGTGAGCCTG	T	11	hom_ref	SVTYPE=DEL;END=37425525;SVLEN=-1253;SUPPORT=9;STD_SPAN=1.41;STD_POS=2.55	GT:DP:AD	0/0:50:41,9
1	37687131	svim.INS.107	A	ATTACTGTCATTAGTAAAGATATAGCCAGTGGCCAGGTGCAGTGGCTCACTCCTGTAATCCCAGCACTTTGGGAGGCAAAGACAGG	24	PASS	SVTYPE=INS;END=37687131;SVLEN=85;SUPPORT=20;STD_SPAN=2.16;STD_POS=1.08	GT:DP:AD	0/1:53:33,20
1	37911591	svim.BND.42	N	N[hs37d5:16422170[	2	PASS	SVTYPE=BND;SUPPORT=2;STD_POS1=.;STD_POS2=.	GT:DP:AD	./.:.:.,.
1	37911591	svim.INS.108	T	TTCTGAGAAACTGCTTTGTGAATTTGGATTTGTCTCACAGGGTTAAATATTTCTTTTGATTGAAGAGTTTGGAAACACGGTTTTTGTAGTATCTGCAAAGGGATATTTGGCAGTGCATTCAGGCATATGGTGGGAAATATCTTCACATAAAAACTAGAAAGAAGCTTTCTGAGAAATTGTTTTGTGATGTGTGCATTCATCTACCAGACTCAAAATTTTCTTTTGGTTGAGCAGTTTGGAACTACTGTTTTTGTAAAATCTCCAAACTTATATTTGGGAACACATTGTGACCAATGGTGAAAAAGGAAATATCTTCAGATAAAAACTTCAGTGGAGCTTTCTGAGAAACTGCTTTGTGATGTGTGCATTCACCTCACAGAGTTAAAAATTGTTGAAGTATATATGTGTATATAAACACAATGTACTTACAAATAAAGTTCGATACAGGAAAAATTATACCAAGGGTAAACACGCCGGGCGCGGTGGCTCACGCCTGTAATCCCAGCACTTTGGGAGGC	18	PASS	SVTYPE=INS;END=37911591;SVLEN=517;SUPPORT=15;STD_SPAN=3.38;STD_POS=1.78	GT:DP:AD	0/1:56:41,15
1	38121918	svim.DEL.109	TTCCTCCAGCTGGGAATCAGAGGGCTCTTCACACTTGAGCTTGCACTGAGATTGAGGACACGCCCGAGTGTGTCTGAAGTGGTGTGCCCCAGCCGTGTGGACTGTGAACACGTGTCAGTGTGGGTGTGTGTGCCAGCTGTGGGTTGACATATACATGCCTGAGTGTGTACTCACGAAAGTGTGCTTGAGTGTGTAAGAGACTCTATTTTTTTTTTTGAGGCAGAGTCTCACTCTGTCACCCAGTGCAGTGGTGTGCTCTCGGCTCACTGCAACCTCCATCTCCTGGGTTCAAGCAATTCTCCTGCCTCAGCATTCTGAGTAGCTGGGATTACAGGCGCGCGCCACCACATCCGGCTAATTTTTGTATTTTTAGTAGCGATGGGGTTGCATCATGTTGGCCAGGCTGGTCTCAAACTCCTGACCTCAAACCATCCTCCCGCCTCGGCCTCCCCAAAGTGTTGGGATTATAGGCGTGAGCCACCACGCCCGGCTGTAAGAGACTAAGTGCCTCCCTAGGGTGGCTGTCTCTGTGTGTCCATGTGTGTTGGTACCTGGGGGGCACATGTGTGTGTTTGAGTGTGTGTGTGTGCATGTCAGTAACTGGAGGGAGCATCTCACATGGGTCTCTGTGTGCCTACAGGGCTGTGGTGGGGCGTGTTTGTGTGCAGTGAGATGTGACCGGGAGCTCTGGCAGCCTGACATTCACACCCTGCCCATCCCTGGCAGCCCTGCCTTGCAGGGCTCAGACTCTCGGAGAGCATTTTGGAAGGTTTGAGAAGGCGGCATCCTGGCCCCTTGCAGTCACCCAGACAGACACACTGGGTGGGAGGAAACCGGAAACCGGAGCCTTCGGAGGCTTCCATGGACCTAACTTGGTTACACGCTCATTACTCAATTTCCCCACTGTAAGCCCAACGCTGCTGGCACAGGGTGGGGTGCAGCATGCACCCCCTCCACCGCAGCTCTGCAGCCCTCTCACGGGGTGTGGGGAAGGCTGAGGGAGGGCCCCCAGCCCTCAGGGACCCCAGTGTGAGGGGAGACACGACCCTGCTTTGGGGGAGGCCTAATAAGAAGAGTGGTCCTAGAGGATTCCAGAGGTGGGCAGTTAGTCCATCCTGTGAAGCAGATAACATCAGCATGGCCTCATCTCACTAGCCTCAGCCCCAATCATCCCCTCGTCTCAAGGAATCCTCTCCCCTCGGACTGGCACTTGGTGCGGGTGAGGGCACAGCCATCTCCCGTGGCTGAGAGCCACCCGGGAAGTGGGAGGGGCCTGACTGCTCTCCCCCTCCAGGAGATGTGAGGTGCAGAGATGCGCAGTTCCTCACATCCCCAAACCTTCACCATTAGAGGTCCAGTTTGCAAAACCCAACGCCAGCCTAATGAGAAGCACATTGTCTCCCAGAAGACGCTGGGAGGAGAGGAGAGGGCAGCTCCCGCACCCTGCCATCCCGGGGAAGGCCTCCAAGCTACAGGGAAGAAGGCCAGCTGGCCCTTCTGCCCACCCCTTCTGGCATCCCCCGCCCTCCCTTGCTCTGTCTTCCCTTACCACAGGGTCCCCAGCCTTCGCCTTCCCTCCTGGGGGGTCATTTGGGAGCCAGATGTGGAGCTCCAGCCTCTGGGAGGGAGGAGCACAGAAGGAGAGAGAGGGAGAGTGGCCTTTGGAATCAAACAGATGTAGACATTGGAATGCGGGCTCCACCACTTGCTCACGAACTCTGATCTTGGGCAAGTTTCCGAAACTTTCTGGGCCTTTGTGCCAACGCACCCACCTCCAAGGATGGCCTGAGGATGACAGCAGATCCCTAAGGCCACACCTGGGAAGCAGTGCCTGGCACATCACAGGTGCTCCATGCTTGGAGGTGCTACGGGGATGTCAAGGAGGGAAAAGACATGGGGGAGTTTCCTAGCCAGTGCTGAGGAGGAACAGCAAAGGCAAAGGAGCAGGCCGTGTGGGTGGAGGCGAGAGCCGGGTGCTGAGTGCAGGAAGCCTGTGGGAATTCCAGCTCTTCCCCTGGTGCTCCCTAGGGCTTGGGGCAGGCAGAGCCAAAAAGAAGCTGCAGGGTGGGGGCCAACTGCCCAGGCTCAGCTCCCAGCTCCTCACTTACTGGGTGTGACCTCGGACAAGACAGTCACAGTCCCCTCTCCAAGCCAGGCTTGCCTCCTTTGCAAAATGGAGAGGATAATAGTACTTACTGCTACCCCAAAGTTGTGGTGTAAGAAGGAAAGGGCTATAGTGTGCTTTCATCTGTGCCTGCCTTGTAGTAAGTCTGCAAAGAAATTTCTCCTCTCCTTCTCGCTCCTTAACCCATGTAAGATGACCTATTTACTGACCCAATTACGTTACGCACAGTATCTTATTCAACCCTTAAAATACCCTATGAACAACCCAGAGGTCCATCAGTGGGTGAAGGGATAGCACACGGCCATCCACACTGTGGAATACTATTCAGCAGTGAAAAAGGATGAAGTGGGCCATACATGGAGGAATCTCAAAGCATTCTGAGAGAAGCCAGACACAAAAGACCACAGGCTGCATGATTTATTTTAATGAAGTGTCCAGAAAAGACAAATCTATAGAGAAAGAAAATAGGGCTGGGCACGGTGGCTCACACCTGTAATCCCAGCACTTTGGACGGCCAAGACAGGTGGATCACTTGAGGTCAGGACTTTGAGACCAGCCTGGCCAACATGGTGAAACCCCATCTCTACTAAAAATACAAAAAAAAAAAAAAATTAGCCGGGTGTTGTGGCACATGTCTGTAATCCCAGCTACTCAGGAGCCTGAGGCAGGAGAATCGCTTGACCCCGGGAGGCGGAGGTTGCAGTGAGCCAAGATTGCACCACTGCACTCCAGCCTGGGCACCAGAGTGAGACTCCGTCTCAAAAACAAAAACAAAAAAGACAAGTGGTGGCTCAGGATAGAAATGGGGAGTGATTGCAAATGGGCATGAGAGACATTTTGGGGGTGATGGAAAGGTTCTAGAATTGGGTGGTGATGATGGTTGCACAACTGTACACATTTACTCAAGATCATTGAATTGTGCACTTAAAGTGGGTACATTTTACGTGTAAATTTTATACCTGAAGAAAGTTATTTAAGAAAAAAAAGCTATGAGATCAACATATATTAGCCATTTGCCCTTAAAAACTTCATAGTAGGTTTCGGGAATTCAGTGCCAGGTTTGTTTGTCTCCAAAGCTCATGGTCAAGTTCTTTAGTTTGGGAGATAAAAGGAAAAACAACAACATGAGGTGAGCATTCTTTTTTTTTTTTTTTTTTTTTTTTTTTTTTTTTGAGACAGGGTCTCACTCTGTTGCCCAGGCTGGAGTGCAGTGGCACAATCACAGCTCACTGCAGCCTCGGCCTCCCGGGCCCAAGCCGTCCTCCCACCTCCACCTCAGCCTCTCAAGCAGCTGGGACTACAGACGCACACCACCACGCCCGGCTAACTTTAATTTAATTTAATTTTTTGAGACAGAGTCTCACTCTGTCTCCCAAGCTGGAGGGCAGTGGCACAATCTCAACTCACTGCAACTTCTGCCTCCCAGGTTCAAGTGATTCTCCTGCCTCAGTCCCCCGAGTAGCTGGGACCACAGGCACATGCCACCACACCTGGCTAATTTTTGTATTTTTAGTAGAGACGGGGTTTCACCATGTTGGCCAGGCTGGTTCGAACTCCTGACCTCAAGTGATCTGCCCACCTCAGCCTCCCAAAGTGCTGGGATTCCAGGCGTGAGCACCTGGTCAAGGTGAACATTCTAGGACTCCAGTTTGTTTTCCACTTAGTAGCCACGAATTGGCTCACAGAAGTAAGGTGATGAATACGGAAAAGGAGCCTGGACCCCAGAAACAGTCATCTCCAGGGAAGAGGTCCTGCAACTCAGAGTCCTGTTCTGCTCAAGGGCAGTGGGGGCTTCCCAGGCACCACTGAGCTCTCTCTGTCCCTTCTGCCTTCTGTCTCTCTGTCTATGCTTCTGATACTACAAAGTAAGGATTATTACTCCATTTTGCAGACGAGAAACGGAGGCTCAAGTAGATGAAGTAGCTTGCCCAAGCCCACACGACTGGGTACCAGGCGTGACTTTAAATGCAGTTGAAAGTCCCCAAACCTGTTTTTCCCACCATGCCAAGCTGCCCTGGACCTCTCCTCCATTTCTCTCGGCCTCTCTGTGTCTACCTCCTTCTGTATCTGTCTTCCCAGCTCC	T	1	PASS	SVTYPE=DEL;END=38126125;SVLEN=-4207;SUPPORT=1;STD_SPAN=.;STD_POS=.	GT:DP:AD	./.:.:.,.
1	38121933	svim.DEL.110	ATCAGAGGGCTCTTCACACTTGAGCTTGCACTGAGATTGAGGACACGCCCGAGTGTGTCTGAAGTGGTGTGCCCCAGCCGTGTGGACTGTGAACACGTGTCAGTGTGGGTGTGTGTGCCAGCTGTGGGTTGACATATACATGCCTGAGTGTGTACTCACGAAAGTGTGCTTGAGTGTGTAAGAGACTCTATTTTTTTTTTTGAGGCAGAGTCTCACTCTGTCACCCAGTGCAGTGGTGTGCTCTCGGCTCACTGCAACCTCCATCTCCTGGGTTCAAGCAATTCTCCTGCCTCAGCATTCTGAGTAGCTGGGATTACAGGCGCGCGCCACCACATCCGGCTAATTTTTGTATTTTTAGTAGCGATGGGGTTGCATCATGTTGGCCAGGCTGGTCTCAAACTCCTGACCTCAAACCATCCTCCCGCCTCGGCCTCCCCAAAGTGTTGGGATTATAGGCGTGAGCCACCACGCCCGGCTGTAAGAGACTAAGTGCCTCCCTAGGGTGGCTGTCTCTGTGTGTCCATGTGTGTTGGTACCTGGGGGGCACATGTGTGTGTTTGAGTGTGTGTGTGTGCATGTCAGTAACTGGAGGGAGCATCTCACATGGGTCTCTGTGTGCCTACAGGGCTGTGGTGGGGCGTGTTTGTGTGCAGTGAGATGTGACCGGGAGCTCTGGCAGCCTGACATTCACACCCTGCCCATCCCTGGCAGCCCTGCCTTGCAGGGCTCAGACTCTCGGAGAGCATTTTGGAAGGTTTGAGAAGGCGGCATCCTGGCCCCTTGCAGTCACCCAGACAGACACACTGGGTGGGAGGAAACCGGAAACCGGAGCCTTCGGAGGCTTCCATGGACCTAACTTGGTTACACGCTCATTACTCAATTTCCCCACTGTAAGCCCAACGCTGCTGGCACAGGGTGGGGTGCAGCATGCACCCCCTCCACCGCAGCTCTGCAGCCCTCTCACGGGGTGTGGGGAAGGCTGAGGGAGGGCCCCCAGCCCTCAGGGACCCCAGTGTGAGGGGAGACACGACCCTGCTTTGGGGGAGGCCTAATAAGAAGAGTGGTCCTAGAGGATTCCAGAGGTGGGCAGTTAGTCCATCCTGTGAAGCAGATAACATCAGCATGGCCTCATCTCACTAGCCTCAGCCCCAATCATCCCCTCGTCTCAAGGAATCCTCTCCCCTCGGACTGGCACTTGGTGCGGGTGAGGGCACAGCCATCTCCCGTGGCTGAGAGCCACCCGGGAAGTGGGAGGGGCCTGACTGCTCTCCCCCTCCAGGAGATGTGAGGTGCAGAGATGCGCAGTTCCTCACATCCCCAAACCTTCACCATTAGAGGTCCAGTTTGCAAAACCCAACGCCAGCCTAATGAGAAGCACATTGTCTCCCAGAAGACGCTGGGAGGAGAGGAGAGGGCAGCTCCCGCACCCTGCCATCCCGGGGAAGGCCTCCAAGCTACAGGGAAGAAGGCCAGCTGGCCCTTCTGCCCACCCCTTCTGGCATCCCCCGCCCTCCCTTGCTCTGTCTTCCCTTACCACAGGGTCCCCAGCCTTCGCCTTCCCTCCTGGGGGGTCATTTGGGAGCCAGATGTGGAGCTCCAGCCTCTGGGAGGGAGGAGCACAGAAGGAGAGAGAGGGAGAGTGGCCTTTGGAATCAAACAGATGTAGACATTGGAATGCGGGCTCCACCACTTGCTCACGAACTCTGATCTTGGGCAAGTTTCCGAAACTTTCTGGGCCTTTGTGCCAACGCACCCACCTCCAAGGATGGCCTGAGGATGACAGCAGATCCCTAAGGCCACACCTGGGAAGCAGTGCCTGGCACATCACAGGTGCTCCATGCTTGGAGGTGCTACGGGGATGTCAAGGAGGGAAAAGACATGGGGGAGTTTCCTAGCCAGTGCTGAGGAGGAACAGCAAAGGCAAAGGAGCAGGCCGTGTGGGTGGAGGCGAGAGCCGGGTGCTGAGTGCAGGAAGCCTGTGGGAATTCCAGCTCTTCCCCTGGTGCTCCCTAGGGCTTGGGGCAGGCAGAGCCAAAAAGAAGCTGCAGGGTGGGGGCCAACTGCCCAGGCTCAGCTCCCAGCTCCTCACTTACTGGGTGTGACCTCGGACAAGACAGTCACAGTCCCCTCTCCAAGCCAGGCTTGCCTCCTTTGCAAAATGGAGAGGATAATAGTACTTACTGCTACCCCAAAGTTGTGGTGTAAGAAGGAAAGGGCTATAGTGTGCTTTCATCTGTGCCTGCCTTGTAGTAAGTCTGCAAAGAAATTTCTCCTCTCCTTCTCGCTCCTTAACCCATGTAAGATGACCTATTTACTGACCCAATTACGTTACGCACAGTATCTTATTCAACCCTTAAAATACCCTATGAACAACCCAGAGGTCCATCAGTGGGTGAAGGGATAGCACACGGCCATCCACACTGTGGAATACTATTCAGCAGTGAAAAAGGATGAAGTGGGCCATACATGGAGGAATCTCAAAGCATTCTGAGAGAAGCCAGACACAAAAGACCACAGGCTGCATGATTTATTTTAATGAAGTGTCCAGAAAAGACAAATCTATAGAGAAAGAAAATAGGGCTGGGCACGGTGGCTCACACCTGTAATCCCAGCACTTTGGACGGCCAAGACAGGTGGATCACTTGAGGTCAGGACTTTGAGACCAGCCTGGCCAACATGGTGAAACCCCATCTCTACTAAAAATACAAAAAAAAAAAAAAATTAGCCGGGTGTTGTGGCACATGTCTGTAATCCCAGCTACTCAGGAGCCTGAGGCAGGAGAATCGCTTGACCCCGGGAGGCGGAGGTTGCAGTGAGCCAAGATTGCACCACTGCACTCCAGCCTGGGCACCAGAGTGAGACTCCGTCTCAAAAACAAAAACAAAAAAGACAAGTGGTGGCTCAGGATAGAAATGGGGAGTGATTGCAAATGGGCATGAGAGACATTTTGGGGGTGATGGAAAGGTTCTAGAATTGGGTGGTGATGATGGTTGCACAACTGTACACATTTACTCAAGATCATTGAATTGTGCACTTAAAGTGGGTACATTTTACGTGTAAATTTTATACCTGAAGAAAGTTATTTAAGAAAAAAAAGCTATGAGATCAACATATATTAGCCATTTGCCCTTAAAAACTTCATAGTAGGTTTCGGGAATTCAGTGCCAGGTTTGTTTGTCTCCAAAGCTCATGGTCAAGTTCTTTAGTTTGGGAGATAAAAGGAAAAACAACAACATGAGGTGAGCATTCTTTTTTTTTTTTTTTTTTTTTTTTTTTTTTTTTGAGACAGGGTCTCACTCTGTTGCCCAGGCTGGAGTGCAGTGGCACAATCACAGCTCACTGCAGCCTCGGCCTCCCGGGCCCAAGCCGTCCTCCCACCTCCACCTCAGCCTCTCAAGCAGCTGGGACTACAGACGCACACCACCACGCCCGGCTAACTTTAATTTAATTTAATTTTTTGAGACAGAGTCTCACTCTGTCTCCCAAGCTGGAGGGCAGTGGCACAATCTCAACTCACTGCAACTTCTGCCTCCCAGGTTCAAGTGATTCTCCTGCCTCAGTCCCCCGAGTAGCTGGGACCACAGGCACATGCCACCACACCTGGCTAATTTTTGTATTTTTAGTAGAGACGGGGTTTCACCATGTTGGCCAGGCTGGTTCGAACTCCTGACCTCAAGTGATCTGCCCACCTCAGCCTCCCAAAGTGCTGGGATTCCAGGCGTGAGCACCTGGTCAAGGTGAACATTCTAGGACTCCAGTTTGTTTTCCACTTAGTAGCCACGAATTGGCTCACAGAAGTAAGGTGATGAATACGGAAAAGGAGCCTGGACCCCAGAAACAGTCATCTCCAGGGAAGAGGTCCTGCAACTCAGAGTCCTGTTCTGCTCAAGGGCAGTGGGGGCTTCCCAGGCACCACTGAGCTCTCTCTGTCCCTTCTGCCTTCTGTCTCTCTGTCTATGCTTCTGATACTACAAAGTAAGGATTATTACTCCATTTTGCAGACGAGAAACGGAGGCTCAAGTAGATGAAGTAGCTTGCCCAAGCCCACACGACTGGGTACCAGGCGTGACTTTAAATGCAGTTGAAAGTCCCCAAACCTGTTTTTCCCACCATGCCAAGCTGCCCTGGACCTCTCCTCCATTTCTCTCGGCCTCTCTGTGTCTACCTCCTTCTGTATCTGTCTTCCCAGCTCCGTCTTCTATCTGTCTGTCTTTCTTTGTCTCTCTTTGCTTGCCTCTGTCTCTCAGCCTCTCTGTCTCTCCCTCTGTGTCTCTGTCTCTGGCTCATTTATTTTTTAATAACCACAATAATGAGAAAAGCTCCTTCCCGACCCTCCTGGGGAGGGAGACAAAAGGAGGGGAGCCCAGGGAAGAAGGGGAGGGATAACCTCCCCTCTTGCTCCTGAGAAATTTAATAAAGGGCCTGAGAAAGTGCTGGGCTCCACGGCCAGCCAGTACCCTGGGAAAGGGGGCGGCCCCCTCCCCCACCACAGACACCAGCTCTGCACGGGCCTAGGGTCAGGGAGGGAGTGTCTCGGTGCTGGGCCCCCCTTCTTCAGCTCACAGGCTTTATCTCTCCCCTCCCTGCTGGTGGGAGCAGTTCCCCCGGCTAATCCGTCCCTGAATATGGTCCATACCAGACTCCCTCCCCTTGACCCAGACCTGCGGCTTTCCCAGGAGAGCAGCCCAGAGGCTCCGAGGGGAGAATCAATCACAGAATCATAGCCTCTGGACTCACAGGAGGTCAGGCGGTGCAGCCGCCTGCCTCTGCTGTGTCCAGGGCAGCTCCCCATGAGGCCATGCCCAGCCCCCTACCAACATCAGTAGAGAGGGGGCTGGGCCTTCCCACCCCCATCCTGGCTTGCAAAGGCACCTGATGCCAAAGTGCCCAGTTGGCTTCTGGCCAGAGACAGCCCAGGATCCCAGGCGGGAGGTTACCAGGCCTCCCGCCTCTGCCTCCTTGAGGGCCAGCATTGGCCAAGATGGAGAAAGCGAGTCATAGCATCCTTCAGTCCGGCCCCGGCCTCACCTCTCCCTCCATGGGTGGTTCATTCGGACAGGGGCTTAGCAGGTCAGAGTGGAAGAATGCCCTGGTCCAACCTCTGGGAGAACCAAGGGGATGAAAGCTGCTGGTTGATAGGTGAGAGGGGGGCTTCCCAGGGGGCCGAGAAAGGAGGCCTGGCTGCTGCCAGGCTGCTGAAATGGACCCACAGAGAGGAGTC	A	49	PASS	SVTYPE=DEL;END=38127153;SVLEN=-5220;SUPPORT=40;STD_SPAN=0.65;STD_POS=0.85	GT:DP:AD	0/1:64:24,40
1	38126139	svim.DEL.111	CTGTCTTTCTTTGTCTCTCTTTGCTTGCCTCTGTCTCTCAGCCTCTCTGTCTCTCCCTCTGTGTCTCTGTCTCTGGCTCATTTATTTTTTAATAACCACAATAATGAGAAAAGCTCCTTCCCGACCCTCCTGGGGAGGGAGACAAAAGGAGGGGAGCCCAGGGAAGAAGGGGAGGGATAACCTCCCCTCTTGCTCCTGAGAAATTTAATAAAGGGCCTGAGAAAGTGCTGGGCTCCACGGCCAGCCAGTACCCTGGGAAAGGGGGCGGCCCCCTCCCCCACCACAGACACCAGCTCTGCACGGGCCTAGGGTCAGGGAGGGAGTGTCTCGGTGCTGGGCCCCCCTTCTTCAGCTCACAGGCTTTATCTCTCCCCTCCCTGCTGGTGGGAGCAGTTCCCCCGGCTAATCCGTCCCTGAATATGGTCCATACCAGACTCCCTCCCCTTGACCCAGACCTGCGGCTTTCCCAGGAGAGCAGCCCAGAGGCTCCGAGGGGAGAATCAATCACAGAATCATAGCCTCTGGACTCACAGGAGGTCAGGCGGTGCAGCCGCCTGCCTCTGCTGTGTCCAGGGCAGCTCCCCATGAGGCCATGCCCAGCCCCCTACCAACATCAGTAGAGAGGGGGCTGGGCCTTCCCACCCCCATCCTGGCTTGCAAAGGCACCTGATGCCAAAGTGCCCAGTTGGCTTCTGGCCAGAGACAGCCCAGGATCCCAGGCGGGAGGTTACCAGGCCTCCCGCCTCTGCCTCCTTGAGGGCCAGCATTGGCCAAGATGGAGAAAGCGAGTCATAGCATCCTTCAGTCCGGCCCCGGCCTCACCTCTCCCTCCATGGGTGGTTCATTCGGACAGGGGCTTAGCAGGTCAGAGTGGAAGAATGCCCTGGTCCAACCTCTGGGAGAACCAAGGGGATGAAAGCTGCTGGTTGATAGGTGAGAGGGGGGCTTCCCAGGGGGCCGAGAAAGGAGGCCTGGCTGCTGCCAGGCTGCTGAAATGGACCCACAGAG	C	1	PASS	SVTYPE=DEL;END=38127146;SVLEN=-1007;SUPPORT=1;STD_SPAN=.;STD_POS=.	GT:DP:AD	./.:.:.,.
1	38208310	svim.DEL.112	TGAACCAAGCTTTAACTCTAGCCCTCTTATGTGAGCTAAGAAATCATTTAAGTTAAAGTCAGTTAGGGCCCAGCACTGTGGCTCATGCCTATAATCCCA	T	51	PASS	SVTYPE=DEL;END=38208408;SVLEN=-98;SUPPORT=41;STD_SPAN=1.15;STD_POS=1.05	GT:DP:AD	0/1:54:13,41
1	38219293	svim.DEL.113	TCGAGGGCGGATGAGCCCGGGGCAAGCGGGAGCAGGGGCGAGCGGGAGCAGGGGTGAGTGGGAGCAGGGGCGAGCGGGAGCAGGGGTGAGTGGGAGCAGGGGCGAGCGGGAGGAGGGGCTTGCCCCGGGAAGGGTCAGAGACGGGGGCGTGGGGGCCCTTGGGAGGTCGGAATGTGAGAGTGGCGGGGCAGTTGGTGAGGATTTGGGAGGAGGTTAGTGAGGAACCGAGGATGGCAGCATGGGGACCGAACCGATGGTGCGAAGGTCGGGAGCCCCCCTTTCGGCTGGAGG	T	33	PASS	SVTYPE=DEL;END=38219583;SVLEN=-290;SUPPORT=27;STD_SPAN=0.64;STD_POS=1.24	GT:DP:AD	0/1:61:34,27
1	38239325	svim.BND.43	N	]6:53413970]N	1	PASS	SVTYPE=BND;SUPPORT=1;STD_POS1=.;STD_POS2=.	GT:DP:AD	./.:.:.,.
1	38239324	svim.INS.109	A	AATATATATATATATATATATATATATATATTAAAAATCTATATAAATAAAAATAAAAAAAAAAAAAAAAAAAATATTAATTTATATTTAGTTTGTTTGTTTTGTTAGATAGATATTTAAATAGTTTATATATATATATATATAAATTTGATTCTTATTTTTTTTAATTTTAGGCAGAGTATATAGATAAAGAATGTGTGTAAAAAAAAAAAAAAAAAATTCTTTACACAACATTACTTTTTTTTATTTTATTTATTATAATTGTTATATATAGTGCTCTCTCTCTTCAAATTTTTAATAATCTATATATTTCAATTTTAAATATATATTACTTTACACATACATATATATATATATAAAAAAAAAAAAATATGTATATATCTATATACATATCTTCATGTTATATGTTATATATTTCTATATACATATCTTCATGTTATATGTTATATATTTCTATATACATATCTTCATGTTATATGTTATATATTTCTATATACATATCTTCATGTTATATGTTATATATTTCTATATACATATCTTCATGTTATATGTTATATATTTCTATATACATATCTTCATGTTATATGTTATATATTTCTATATACATATCTTCATGTTATATGTTATATATTTCTATATACATATCTTCATGTTATATGTTATATATTTCTATATACATATCTTCATGTTATATGTTATATATTTATATATACATATCTTCATGTTATATGTTATATATTTGTCATTCCCCCTCACTGACACCCCATCTCACGCCACACTTGTGTGTGTGTATAAATATATATATATTTATATATATATATATTAATAAAAAACATAAATTTTTATATATATAGGAGAAATAATTCACATTTCCTATTATTGTTATAATCTTAAAATAGTTAAAAAAAGTGTATCACACACACAATTCTGTGTGTGTGTGTATTTTTGTTATATTTTTTAATATAAATATCCAACGACTACACTCCACTTTGGCCAGCCAACAGTCCTTCTGGAATCATCCAATGACTACACTCCACTTTGGCCAGCCAACAGTCCTTCTGGAAAAATAAATAAATAAATATAATCACACACTAAGAAAGAAAGATTTTTTTTTTTATTTTTCCAACGACAGAGTCAGCCAACGACAGAGTCAGAGTAGATACCTATAGGCAAGCTCCATCTCCTCCTCCCCAGCTCCTCCCCTAGTGCACAGATACCAATAAGCAAGCTCCATCTCCTCCTCCCCAGCTCCTCCCCTAGTGCACAGATACCTATCGGCAGGCTCCATCTCCTCCTCCCCAGCTCCTCCCCTAGTGCAATTTATTTATTTATTTTAAATATATATATATATGTGTGTGTGTGTGTGTGTGTTATATGTTTTTTTTTTTTTTTTTTTTTTTTTTTTTTTTTTTTTTTTTTTTTTTTTTTGAGACGGAGTCTCGCTCTGTCGCCCAGGCTGGAGTGCAGTGGCGGGATCTCGGCTCACTGCAAGCTCCGCCTCCCGGGTTCACGCCATTCTCCTGCCTCAGCCTCCCAAGTAGCTGGGACTACAGGCGCCCGCCACTATGCCCGGCTAATTTTTTTGTATTTTTAGTAGAGACGGGGTTTCACCGTTTTAGCCGGGATGGTCTCGATCTCTTGACCTCGTG	26	PASS	SVTYPE=INS;END=38239324;SVLEN=1648;SUPPORT=21;STD_SPAN=12.11;STD_POS=6.11	GT:DP:AD	0/1:34:13,21
1	38239326	svim.BND.44	N	[4:100581582[N	1	PASS	SVTYPE=BND;SUPPORT=1;STD_POS1=.;STD_POS2=.	GT:DP:AD	./.:.:.,.
1	38239326	svim.BND.45	N	[16:77153897[N	1	PASS	SVTYPE=BND;SUPPORT=1;STD_POS1=.;STD_POS2=.	GT:DP:AD	./.:.:.,.
1	39083930	svim.DEL.114	CCTCGAATAGCACATTTAAAAGTACCTAAGTAATGAAATGGTACATGTCACCTGATCCCAACGTGAAGAGGAATTGGGGCTATGAATGACATCTCCTCAAGAATAATTTTCTGAGGCCAGGCACGGTGGCTCACGCCTGTAATCCCAGCACTTTGGGAGGCCAAGGAGGGTGGATCACCTGAGGTCAGGAGTTCGAGACCAGCCTGACCAACTGGAGAAACCCCGTCTCTACTAAAAATACAAAATTAGCCGGGCGTGATGGTACATGCCTGTAATCCCAGCTACTCGGGGGGGCTGAGGCAGGAGAATCACTTGAACCCGGGAGGCAGAGGTTGCGGTGAGCCAAGATCATGTCATTGCACTCCAGCCTGGGCAACAAGAGTGAAACTCCATCTCAAAAAAAAAAAAATAATTTTCTTGGTTTGGGCAGGGATGGTCTTTAAGCCCCACTTTCCCTTCATCCAGAAACTCCATTTATATCTGATTTACATTTTCAGTTTCCATTAAATAAAGGAGTCTATAATTTTTAAAAATATAAGAACTACTGGTTTACTCATAGGTACGGTGGTTTAAGATATTTATAAAGTGACATGAATATTGATTGACTTCACAATGTCTTATTTAAAGTGCAAAAAAGGAAAGTAGTCATTGATAGTATCTTTAAAAGAAATTCATCTGAACTGGCCAATCATCAGATTCTAACAAGATAAAATAATGATTAAAAATAATAATGTTAATAATAATTAGCATGTATTTAGAAAGTACTATATGTTAGGGACTCCTCAAAGTACTTTAGAGGAATTAATTCATTTGATTGTCCCCATAACGCTGTGAGGCAGGTACAGAGCATTCACAAGAGGTGATTCACACGGGGTCATGCACTAAGGTTAAGCAGCACCAACTAACTGCACAAAGGAGGGCTGGATCTGCAGAGAAACTGTAGATAATAATGAAAGGAAAGGAGTTCTGATAGACCCCATGCATCATCTCAGTTGGCAGAGTGATAATGCCACCAAATAAGTAGGAATTGGGATGACTCTAACATCCAGTTGTGACTCCCTGGCTGTTTGAGCTTGAGAACGGTGGGCAGATAGGAGCAGATCAAGTGACTGCAAAGTCCCCTTCGAAGTCAGAGTTTCTGTAGTTTCCATTTAGAGATGGAGGGTCTTCTGAACAACCCAGGCTTTGAGCACACAGGACATACAAGGAGGGTTGGGGTTGCAACAGCTTCATCATAATCACCAATTGAACCTCCACTGGGAAGAAATGAATAGTTCATGCAAATGAGAGCTTGAGATTTGCTCATACTAGGCTTGAGAGAGAAACAGAAGGAGAAAATGGCAAAGTTTGAATAAACTCTTAGGATAAATTCCACCATAAAGATATTGTATAACTCTTTAGGGAAGATAGTTATCCAACATTTCAGAAGCACTCAGTTGTCTACAAACAGTATTTATGTTTCCATTTATTATATCAATCTTCATGATTCTATTCATTAGTGCAAATCCCTGCAGACCTGCCCTGGCTCCATGCCTTCAGTCAGCTTGTCTTTACTCAGCTGCCTCCTGGTGTCAGACACTACGCTGGGCTCTAGAGGATGCAGTGGTAAAATAAAAGCATGGAACACTCATTTTAGATTGGCACTGACCAATACCGTAACTACTAGCCAATGTGGCTATTTAAATTCAGATTTTAATTAGTTAAAAGCAAGTAAAATTGGCCAGGTGCAGTGGCTCACATCTGTAATCCCAGCACTTTGGGAGGCCGAGGCGGGTGGATCACCTGAGGTCGAGAGTTCAAGACCAGCCTGACCAATGTGGAGAAACCCCGTCTCTACTAAAAGTACAAAATTAGCCGGGCGTGGTGGTACGTGCCTGTAATCCCAGCTACTCAGGAGGCTGAGGCAGGAGAATCACTTGAACCTGGGAGGCGGAGGTTGCGGTGAGCTGAAATCGCACCATTGCACTCCAGCCTGGGCAACAAGAGTGAAACTCCATCTCAAAAAAAAAAAAAAAGGAAATAAAAT	C	14	PASS	SVTYPE=DEL;END=39085955;SVLEN=-2025;SUPPORT=12;STD_SPAN=0.51;STD_POS=1.03	GT:DP:AD	0/1:55:43,12
1	39083931	svim.DEL.115	CTCGAATAGCACATTTAAAAGTACCTAAGTAATGAAATGGTACATGTCACCTGATCCCAACGTGAAGAGGAATTGGGGCTATGAATGACATCTCCTC	C	3	hom_ref	SVTYPE=DEL;END=39084027;SVLEN=-96;SUPPORT=3;STD_SPAN=1.15;STD_POS=4.62	GT:DP:AD	0/0:66:63,3
1	39634016	svim.INV.15	CTATCTGATTGCTGTTTGTCTGCTTTGTTGGGTCTTTTTCTTCTTCTGACTCTTAACTGTGGCAGTTTTCTAAGGGGTAAGGCAGTGTAGTGAAGTGGGAAGAACATGGGCTTTGGATCCAGGCAGGGCTGGGTTCAAATATATGTTTTTTGTGTGTGTGCGTGTGTGTGGAGAACGGTCTCGCTATATTGCCCAGGCAGGTCTCGAACTCCTGGGCTCAAACTATCTTCCCGCCTCTGCAGAGCTCCCTGAGAGCTGGGATTACAGGCGTGAGCCACTGCGCCTGGCTCAAATCTGTGTTTCTACATTTATCAGCTGAGTGACCTGGGGCAAGTTACTCACTTTTCCTGAGCCTCAGTTTTTTCATCTGTAAAATGGGGATAATAATATCTTCCATATAAAATTATGAGGATTAAACAGAGTAGTATAAGTAAATTTTCTTATTGCCTGATTGATCGGTTGATCGTAGAGATGGGGGTCTCTGTGTGTTGTACAGGCTGGTCTGAAACTCCTGGGCTCAAGTGATCCATCCCCTTGGCCTCCTAAAGTGCTGGGATTACAGGTGTGAGCCACTGTGCCCAGCCCAAACTCAGTATTTTCAAACCAAGCTTAAATTTGGCTTTTCTATCCTAGTCCCCATTTTTTGACAGTTGAACTCACATTCTTCCAGTCTCTGAGATTAGAAACCTTGCAGACATCTGTTAACTCTTTTCTCTTCATCAACCCCATTTTCAATCTGTCATTGAGTTCTTTTGTTCTTCAGAGTTTCTCTTAAATTTGTCTTTTTCTCCCCATTCTCTATTCCATGACTCTAGTCCAGTCACTTATCACTTTGTACCTGAATTACAGCAACCGCCTCATATTTTGTTTTCT	AGAAAACAAAATATGAGGCGGTTGCTGTAATTCAGGTACAAAGTGATAAGTGACTGGACTAGAGTCATGGAATAGAGAATGGGGAGAAAAAGACAAATTTAAGAGAAACTCTGAAGAACAAAAGAACTCAATGACAGATTGAAAATGGGGTTGATGAAGAGAAAAGAGTTAACAGATGTCTGCAAGGTTTCTAATCTCAGAGACTGGAAGAATGTGAGTTCAACTGTCAAAAAATGGGGACTAGGATAGAAAAGCCAAATTTAAGCTTGGTTTGAAAATACTGAGTTTGGGCTGGGCACAGTGGCTCACACCTGTAATCCCAGCACTTTAGGAGGCCAAGGGGATGGATCACTTGAGCCCAGGAGTTTCAGACCAGCCTGTACAACACACAGAGACCCCCATCTCTACGATCAACCGATCAATCAGGCAATAAGAAAATTTACTTATACTACTCTGTTTAATCCTCATAATTTTATATGGAAGATATTATTATCCCCATTTTACAGATGAAAAAACTGAGGCTCAGGAAAAGTGAGTAACTTGCCCCAGGTCACTCAGCTGATAAATGTAGAAACACAGATTTGAGCCAGGCGCAGTGGCTCACGCCTGTAATCCCAGCTCTCAGGGAGCTCTGCAGAGGCGGGAAGATAGTTTGAGCCCAGGAGTTCGAGACCTGCCTGGGCAATATAGCGAGACCGTTCTCCACACACACGCACACACACAAAAAACATATATTTGAACCCAGCCCTGCCTGGATCCAAAGCCCATGTTCTTCCCACTTCACTACACTGCCTTACCCCTTAGAAAACTGCCACAGTTAAGAGTCAGAAGAAGAAAAAGACCCAACAAAGCAGACAAACAGCAATCAGATAG	0	PASS	SVTYPE=INV;END=39634888;SUPPORT=10;STD_SPAN=1.94;STD_POS=0.84	GT:DP:AD	./.:.:.,.
1	40129696	svim.BND.46	N	N[X:134962776[	2	PASS	SVTYPE=BND;SUPPORT=2;STD_POS1=.;STD_POS2=.	GT:DP:AD	./.:.:.,.
1	40129696	svim.BND.47	N	]X:134963687]N	2	PASS	SVTYPE=BND;SUPPORT=2;STD_POS1=.;STD_POS2=2.83	GT:DP:AD	./.:.:.,.
1	41994017	svim.DEL.116	CACACTCCACACCCCGCCCTTACACTCACCTTCACACAGTCCACACGCCCACCCTCACCTTCACACACCCTTGCCCTCACACCCTCAGACTCACATCCCACCCTCACACACACCCCACCCTCACCTTCACACACTCCACACCCCCACCCTCACTCACCTTCACACTCACACCCCTGCCCTCACATTCACCCTGACTCACACCCCACCCTCACACACCCCACCCTCACACACCCCACCCTCACACACCCCACCCTCAC	C	18	PASS	SVTYPE=DEL;END=41994273;SVLEN=-256;SUPPORT=15;STD_SPAN=0.72;STD_POS=1.96	GT:DP:AD	0/1:48:33,15
1	41997107	svim.DEL.117	AAGACAGGGGAGATGGAGGACATGAGAGATAGAGGACAGGGGAGATGGAGGACAGGAGAGATGGAAGACAGGGGCGATAGAGGACAGGAGAGATGGAGGACAGGGGAGATGGAGGACAGGAGAGATGGAAGACAGGGGAGATGGAGGACAGGAGAGATGGAGGACAGGGGAGATGGAGGACAGGAGAGATGGAAGACGGGAGATGGAGGACAGGAGAGATGGAGGA	A	25	PASS	SVTYPE=DEL;END=41997332;SVLEN=-225;SUPPORT=21;STD_SPAN=6.69;STD_POS=66.74	GT:DP:AD	0/1:68:47,21
1	43370280	svim.INV.16	AGCTAGCAAGGGAAGATAGCCACTGTGACACTCCTTTCTCAGCATATGTGGGTCTGAAGTAAAGGTGGAGGTGGACTTCTGGGAGTGAAGAGGGAATAGCCTACCCTCCTGGCCAAACACAAACCCTGATGCTATTACATCTGGGCTCAGGACAGCTGTCCATTTCTCACCACTTCGATTAGGGTTTTCAAGAGAAACATAATGAACCTCTATTAGGGTTTTCAAGAGAAA	TTTCTCTTGAAAACCCTAATAGAGGTTCATTATGTTTCTCTTGAAAACCCTAATCGAAGTGGTGAGAAATGGACAGCTGTCCTGAGCCCAGATGTAATAGCATCAGGGTTTGTGTTTGGCCAGGAGGGTAGGCTATTCCCTCTTCACTCCCAGAAGTCCACCTCCACCTTTACTTCAGACCCACATATGCTGAGAAAGGAGTGTCACAGTGGCTATCTTCCCTTGCTAGCT	57	PASS	SVTYPE=INV;END=43370510;SUPPORT=48;STD_SPAN=1.56;STD_POS=0.9	GT:DP:AD	0/1:75:27,48
1	43842306	svim.INS.110	A	AAAAACCTGAGCTGGGGGCTCCGAAGGGGTGGACAAAAAAATTTGATAAAAAATTATATTCTGTTAAAATTTGATTTATGACATTGCATCTGCATCTGCATATCATTACAAAATCTTTGTAATGCTAAGTTTCTCTCTCTCGAAAAAAATTTGACCGTAAAAAGGTGTGGGGGATGGGGTGTGTGGGGTGTCGGGGATGGGGCATGGAAAGGGTGTGTGGGGTGTGGGGATAGGGTGAGGGGATGGCGTGGGGGGTGTGGCATGGGGATGGCAGGTGTGGCATGGGGATGGGGAGTGTGATATCAAAAACAAAACAAAAAGTTTTTTTATACTAGTATTATTTTTATATAAGAATGTGGTT	27	PASS	SVTYPE=INS;END=43842306;SVLEN=360;SUPPORT=22;STD_SPAN=4.79;STD_POS=2.33	GT:DP:AD	0/1:59:37,22
1	44059224	svim.INV.17	GGTGACCACATCTGATGTGGCCATGTGATGACCAGAAACATGGCGGTGTCTGAAGTGGTCCTTATGAAGTGGGTTATGGTCACAAGGTAAGCCACCGTGCCTGGCTCTTCCATCCTACTTTACACAAATGTCATTAAAAGCTCATTTGGAGGCCAGGCACGGTGGCTCACACCTGTAATCCCAGCACTTTGGGGAGGCCAAGGTGGGCGGATCACCTGAGGTCAGGAGTTAGAGACCAGCCTGGCCAACATGGTGAAACTTTGTCTTTACTAAAAATACAAAAATTAGCCAGGCGTGGTGGTGGTTGCCTGCAATCCCACATACTCGGGAGGCTGAGGCAGGAGAATCACTTGACCCCAGCAGGCAGAGGTTGCAGTGAGCCGAGATGGTGCCATTGTACTGCAGCCTGGGTGACGAGCAAAACTCCGTCTTGAAAAATAAATAAAATAAAAAAGCTCATTTGGGTAATTACAGGTGCAATGTCTGTCTGCCCTGCTGGAATGCAGGATCCCCATGGGCAGACACCATGTGTCTGGTCATGCTGCCAGCCCTGTACCGTGCATGGGGCCTGGCCCCCAGCTGCAGCACAGCAGGTGCTTCTGGAATGAATCCATGAATACAAGGTCACACACAGCCTCTTGACATCACTGGTACATGCACATGTACCCTGCTCCTGTTCATTTACCAGTTGGCTCCCACCCTTCCTTCAGGCCTTGGGAAAGTGTCACCTCCCCAAGGCCTGAAGGAAGGGTGGGAGCCAACTGGTAAATGAACAGGAGCA	TGCTCCTGTTCATTTACCAGTTGGCTCCCACCCTTCCTTCAGGCCTTGGGGAGGTGACACTTTCCCAAGGCCTGAAGGAAGGGTGGGAGCCAACTGGTAAATGAACAGGAGCAGGGTACATGTGCATGTACCAGTGATGTCAAGAGGCTGTGTGTGACCTTGTATTCATGGATTCATTCCAGAAGCACCTGCTGTGCTGCAGCTGGGGGCCAGGCCCCATGCACGGTACAGGGCTGGCAGCATGACCAGACACATGGTGTCTGCCCATGGGGATCCTGCATTCCAGCAGGGCAGACAGACATTGCACCTGTAATTACCCAAATGAGCTTTTTTATTTTATTTATTTTTCAAGACGGAGTTTTGCTCGTCACCCAGGCTGCAGTACAATGGCACCATCTCGGCTCACTGCAACCTCTGCCTGCTGGGGTCAAGTGATTCTCCTGCCTCAGCCTCCCGAGTATGTGGGATTGCAGGCAACCACCACCACGCCTGGCTAATTTTTGTATTTTTAGTAAAGACAAAGTTTCACCATGTTGGCCAGGCTGGTCTCTAACTCCTGACCTCAGGTGATCCGCCCACCTTGGCCTCCCCAAAGTGCTGGGATTACAGGTGTGAGCCACCGTGCCTGGCCTCCAAATGAGCTTTTAATGACATTTGTGTAAAGTAGGATGGAAGAGCCAGGCACGGTGGCTTACCTTGTGACCATAACCCACTTCATAAGGACCACTTCAGACACCGCCATGTTTCTGGTCATCACATGGCCACATCAGATGTGGTCACC	17	PASS	SVTYPE=INV;END=44060004;SUPPORT=18;STD_SPAN=1.43;STD_POS=0.74	GT:DP:AD	0/1:39:21,18
1	44059307	svim.INV.18	AAGGTAAGCCACCGTGCCTGGCTCTTCCATCCTACTTTACACAAATGTCATTAAAAGCTCATTTGGAGGCCAGGCACGGTGGCTCACACCTGTAATCCCAGCACTTTGGGGAGGCCAAGGTGGGCGGATCACCTGAGGTCAGGAGTTAGAGACCAGCCTGGCCAACATGGTGAAACTTTGTCTTTACTAAAAATACAAAAATTAGCCAGGCGTGGTGGTGGTTGCCTGCAATCCCACATACTCGGGAGGCTGAGGCAGGAGAATCACTTGACCCCAGCAGGCAGAGGTTGCAGTGAGCCGAGATGGTGCCATTGTACTGCAGCCTGGGTGACGAGCAAAACTCC	GGAGTTTTGCTCGTCACCCAGGCTGCAGTACAATGGCACCATCTCGGCTCACTGCAACCTCTGCCTGCTGGGGTCAAGTGATTCTCCTGCCTCAGCCTCCCGAGTATGTGGGATTGCAGGCAACCACCACCACGCCTGGCTAATTTTTGTATTTTTAGTAAAGACAAAGTTTCACCATGTTGGCCAGGCTGGTCTCTAACTCCTGACCTCAGGTGATCCGCCCACCTTGGCCTCCCCAAAGTGCTGGGATTACAGGTGTGAGCCACCGTGCCTGGCCTCCAAATGAGCTTTTAATGACATTTGTGTAAAGTAGGATGGAAGAGCCAGGCACGGTGGCTTACCTT	23	PASS	SVTYPE=INV;END=44059650;SUPPORT=20;STD_SPAN=1.65;STD_POS=1.02	GT:DP:AD	0/1:55:35,20
1	44208881	svim.BND.48	N	[hs37d5:14038795[N	2	PASS	SVTYPE=BND;SUPPORT=2;STD_POS1=.;STD_POS2=2.12	GT:DP:AD	./.:.:.,.
1	44208881	svim.BND.49	N	N]hs37d5:14039130]	1	PASS	SVTYPE=BND;SUPPORT=1;STD_POS1=.;STD_POS2=.	GT:DP:AD	./.:.:.,.
1	44208880	svim.INS.111	A	AGAATGTTTCTTTCTAGTTTTTATCTGAAGATAATTCCTTTTCCAACATAGGCTTCAAAAGGAAAGAAATGTCCACTTGCAGATTCTACAAAAAGAGTGTCTCAAAACTGCTCTATAAAAAGGAAGGTTCAACTCTGTGAGTTGAATGCACACATCACAAAGAAGTCTCTGAGAATGGTTCTATCTACTTTTTATATGAAGATAATTCCCTTTTTACCATTGACATCAAAGCGCTCCATGTATCCACTTGCACATTCTAAAAAAAGTGTGTTTCAAAACTTCTCTATCAAAAGAAAGGTTCTACTCTGTGAGTTGAATGCACACATCACAAAGGATTTTCT	19	PASS	SVTYPE=INS;END=44208880;SVLEN=340;SUPPORT=16;STD_SPAN=3.98;STD_POS=2.02	GT:DP:AD	0/1:48:32,16
1	44353467	svim.BND.50	N	N[hs37d5:17904954[	1	PASS	SVTYPE=BND;SUPPORT=1;STD_POS1=.;STD_POS2=.	GT:DP:AD	./.:.:.,.
1	44353469	svim.BND.51	N	]hs37d5:17905309]N	1	PASS	SVTYPE=BND;SUPPORT=1;STD_POS1=.;STD_POS2=.	GT:DP:AD	./.:.:.,.
1	44645971	svim.BND.52	N	]20:49470326]N	1	PASS	SVTYPE=BND;SUPPORT=1;STD_POS1=.;STD_POS2=.	GT:DP:AD	./.:.:.,.
1	46207311	svim.DEL.118	TTTTTTTTGAGACGGAGTCCCGCTCTTTAGCCCAGGCCGGATTGCAGTGGCACAATCTTGGCTCACTGCAAGCTCCGCCTCCCAGGTTCACGCCATTCTCCTGCCTCAGCCTCCCGAGTAGCTGGGACTACAGGCGCCCGCCACTGCGCCCGGCTAATTTTTTGTATTTTTAGTAGAGACGGGGTTTCACCGTGTTAGCCAAGATGGTCTCGATCTCCTGACCTTGTGATCCGCCCGCCTCGGCCTCCCAAAGTGCTGGGATTACAGGCGTGAGCCACCGCGCCC	T	34	PASS	SVTYPE=DEL;END=46207595;SVLEN=-284;SUPPORT=28;STD_SPAN=32.16;STD_POS=1.9	GT:DP:AD	0/1:53:25,28
1	46679007	svim.BND.53	N	N[hs37d5:144337[	4	PASS	SVTYPE=BND;SUPPORT=4;STD_POS1=1.0;STD_POS2=0.96	GT:DP:AD	./.:.:.,.
1	46679009	svim.BND.54	N	]hs37d5:144686]N	1	PASS	SVTYPE=BND;SUPPORT=1;STD_POS1=.;STD_POS2=.	GT:DP:AD	./.:.:.,.
1	47302353	svim.BND.55	N	N]3:19861296]	1	PASS	SVTYPE=BND;SUPPORT=1;STD_POS1=.;STD_POS2=.	GT:DP:AD	./.:.:.,.
1	47441000	svim.DEL.119	CCCCCCTGGGACCTTTTGTAAGGCAGTTCTGGTGGTAATGAATTCCCTAAGTGCTTACTTTCCTGAGAAGGATTTTATTTCTCTTTTGCTTATGAAGCTTAGTTTGGCTGGATATGAAATTCTTGGTTGGGATTTCTTTTCTTTAAGGGTGCTAAATATACACCCCAATCTCCTCTGGTTTGTAGATTTTCTCCTGAAATGTCTACTCTTAGCCTGATTAGGTTCCCTTGGAGGATGACCTGCCCCTTCTTTCTAGCTGCATTTCATATGTTTTCTTTTGTGTTGACCGTGGACAACCTGATGACTTATGTGTCTTGGGGATGGCCATCTTATATAGTATCTTGCAGGGATTCTCTGAATTTCTTGTATTTGCATGGCAACCTCTCTAGTGAGGCTTGGGAAATTTTTGTGAACAATATTCTCAAATAAGTTTTCCAAGTTGCTGTTCTCTCTCCCTGTCTTTCATGCATGTTGGTGAGTCATGGACTTGGGCTCTTTACATAATCCTATATCTCTCTAATTTTGTTCATCAAAAAAATTTTTTTTCTTTATTTTTATTTGAGTTAATTCTAAGAACTGGTCTTTGAGCTCTGAGATTCTTTCCTCAGCTTGGTCTATTCTGCTGTTGATAATTCCAATTGTGGGATCCATTCCAAGATGGCTAAATAGTAACAGCTCTGGTCTGCAGCTTCTCGTGTGATCGATGCAGAAGATGGGTGATTTCTGCATTTCCAGCTGAGGTACCTGGTTCATCTCATTGGGACTGGTTGGACAGTGGATGCAGCCCATGGAGGGCAAGCCAAAGAAGGGTGGGGCATCACCTCACCTGGGAAGTGCAAGGGGTCTGGGGATTTCCTTTTCCTAGCCAAGGGAAGCCGTGACAGGCTGTACCAGGAAAATTGGGACACTGCCACCTAAATACTGCACTTTTCCAAAGATCTTAGCAAAAGGCATATCAGGAGATTATATCCCACGCCTGGATCCGTGGGTCCCATGCCCATGGAGCCTTGCTCACTGCTAGCACAGCAGTCCGAGATTGAAGTGCTAGGTGGCAGCCTGGCTGAGGGAGGGGCATCCACCATTGCTGAGGCTTGAGTAGGTAAACAAAGCAGCAGGGAATCTCGAACTAGGTGGAGCCCACCGCAGCTCAATGAGGCCTGCCTGCCTCTGTAGACTCCACCTCTGTAGGCATGGCATCGCTGAACAAAAGGTAGCAGAAACTTCTGCAGACTTAAACATCCCTGTCTGACAGCTCTGAAGAGAGCAATGGTTCTCCCAGCATGGTGTTTGAGCTCTGAGAATGAACAGACTGCCTCCTCAAGTGGGTCCCTGACCCCACTGTAGCCTAACTGGGAGACATCTCCCACTAGGGGCCAACACACACCTCATACAGCTGGGTGCCCCTCTGAGATGAAGCTTTCAGAGGAAGGATCAGGCAGCAATATTTGCTGTTCTGCAATATTTGCTGCTCTGCAGCCTCTGCTGGTGATACCCAGGCAAACAGTGTTGGGAGTGGACCTCCAGCAAACTCCAACAGACCAGCAGCTGAGGGACCTGACTGTTAGAAGGAAAACTGACAGACAGAAAAGAATTGCATCAACATCAACAAAAAGGACACCCACACCAAAACCCCATCTGTAGGTCACCATCATCAAAGGCCAAAGGTAGATAAAACCACAAAGATGGGGAGAAACCAGAGCAGGAAAGCTAAAAATTCTAAAAACCAGGGCACCTCTTCTCCTCCAAAGGATCACAGCTCCTCACTAGTAATGGAACAAAGCTGGACAGAGAATGACTTTGATGAGTTGGCAGAAGTAGGTTTCAGAAGGTCAGTAATAACAAACTTCTCTGAGCTAAAGGAGGATGTTCAAACCCATCACAAGGAAGCAAAAAGCCTTGAAAAGAGATTAGATGAATGGCTAACTAGAATAAACAGTGTAGAGCAGACTTTAAATCACCCAATGGAGCTGAAAACCATGGCACGAGAACTATGTGATACATGCACAAGCTTCAGTAGACAATTCGATCAAGTGGAGGAAAGGGTATCAGTGATTGAAGATCAAATTATTGAAATGAAGTAAGAAGAGAAGTTTAGAGAAAAAGGAGTAAAAAGAAATGAACAAAGCCTCCAAGAAATATGGGACTATGTGAAAAGATCAAATCTACATCAGATTGGTGTACTCGAAAGTGACCGAGAGAATGGAGCCAAGTTGGAAAACACTCTTCAGGATATTATGTAGGAGAACTTCCCCAACCTAGCAAGGTAGGCCAACATCCAAATTCAGGAAATACAGAGACCAACAAAAAGATACTCCACGACAAGAGCACCCCCAAGACACATAATTGTCAGATTCACCAAGGTTGAAATGAGGGAAAAAATGTTAAGACAGCCAGAGAGAACGGTCGGGTTACCAATAAAGGGAAGCCCATCAGACTAACAGCTGATCTCTCGGCACAAACTCTACAAGCCAGGAAAGAGTGGGGGTCAATATTCAACATTCTTAAAAAAAAGAATTTTCAACCCAGAATTTCATATCCAGCCAAACTAAGCTTCATAAGAGAAGGAGAAATAAAATACTTTACAGACAAGCAAATGCTGAGAGATTTTGTCACCACCAGGACTGCCTTACAAGAGCTCCTGAAGGAAGCACTAAAGATGGAAAGGAACAACCAGTACCAGCCACTGCAAAAACATGCCAGATTGTAAAGACCATCAATGCTAGGAAGAAACTGCATCAACTAATGAGCAAAATAACCAGCTAACATCATAATGACAGGATCAAATTCATGCATAACAATATTAACCTTAAATGTAAATGGGCTAAATGCTCCAATTAAAAGACACAGACTGGCAAATTGGATAAAGAGTCAAGACCCATCAGTGTGCTGTATTGAGGAGACCCATCTCATGTGCAGCAACACACAAAGGCTCAAAATAAAGGGATGGAGGAAGTTCTGCCAAGCAAATGGAAAGCAAAAAAAAGGCAGGGGTTGCAATCCTAGTCTCTGAAAAAACAGACTTCAAACCAACAAAGATCAAAAGATACAAAGAAGACCATTACAACAATGGTAAAGGGATCAATTCAACAAGAAGAGCTAACTATTCTAAACATATATGCACCCAATACAGGAGCACCCAGATTCATAAAGCAAGTCCTTAGAGACCTACAAAGAGACTTAGACTCCCACACAATAATGGGAGACTTTAACACCCCACTGTCAATATTAGATGTATCAATGAGACAGAAGGTTAACAAGGATATCCAGGACTTAAACTCAGCTCTGCACCACGCAGACCTAATAGACATCTACAGAACTCTCCACCCCAAATCAATAGAATATACATTCTTCTCAGGACCACATCATATTTATTCCAAAATTGACCACATAGTTGGAAGTGAAGCACCCCTTAGCAAATGT	C	27	PASS	SVTYPE=DEL;END=47444419;SVLEN=-3419;SUPPORT=22;STD_SPAN=0.38;STD_POS=0.19	GT:DP:AD	0/1:67:45,22
1	47973535	svim.INS.112	C	CTCGAGCCCAGCTACTGTGGCAGCTCAGGCGGGGCTGAGCTGGCCT	1	PASS	SVTYPE=INS;END=47973535;SVLEN=45;SUPPORT=1;STD_SPAN=.;STD_POS=.	GT:DP:AD	./.:.:.,.
1	47973535	svim.DEL.120	CTCGAGTCTCAGCTGGACTGTGGCATCAGGCCGGGGCTGAGCTGGGCCT	C	1	PASS	SVTYPE=DEL;END=47973583;SVLEN=-48;SUPPORT=1;STD_SPAN=.;STD_POS=.	GT:DP:AD	./.:.:.,.
1	48893341	svim.INV.19	ACATGGGGGCTAGGGCCATCAAACCCACACACTGTTGAAAACCTCCATATAACTTTTTTTTAACTTAGAGGGTACATGTGCAGGTTTGTTACATGGATAAAAACTGCATGATGCTGAGGTATGGGTTTCTATTAATCATAATTCCATTGCCCAGGTAGTGCACATAGCACCTGTGACAGCTATTAATAGCTTTTCAACCCTTTCCCCTTTCCTTCCCTTCACCTTTTTGAAATCTCCAGTGTTTATTGTTCCCATCTTTGTGTCCATGTATACCCAGTGTTTAGCTCCTACTTGTAAGAGAGAACACACTGTATTTGGTTTTCTGCTTTTGCATTAATTCACTTAGGATAATGGCCTCCAGCTGCATCCATGCTGCTGCAAAAGACATGATTTTATTCTTTCTTGTAGCTCCATGCATATGGAACCATATGCATCTGGCTCCCTAAAAACTTAACTACTAATAGCCTACCACTGACCCAAAGCCTTAATAATAACATAAAAACAGGCCGGGCACAGTGGCTTATGCCTGTAATCCCAGCACTTTGGGAGACTGAGCCAGGCAGATCACCTGAAGTCAGGAATTCGAGACCAGCCTGACCAACATGGAGAAACCCCGTCTCTACCAAAAATACAAAAATAGCTGGGCGTGGTGGCACATGCCTGTAATTCCAGCTACTCTGAAGCCTGAGGCAGGAGAATCGCTGAACCCAGGAGGTGGATGTTGCGGTGAGCTGAGATCATGCCATTGCACTCCAGCCTGGGCAACAAGAGCGAAACTCCGTCTCTAATAATAATAATAACATAAAAACATAGTCAACATGTTTTGTGCATTGCACATATATTATATTAAGAAACTAGGGAAAAACATTAATAAGAAAATCATAAGGGAGAGAAAATATGTTTACTATTTATTAAGTGGAAATATGTATGAACATAAA	TTTATGTTCATACATATTTCCACTTAATAAATAGTAAACATATTTTCTCTCCCTTATGATTTTCTTATTAATGTTTTTCCCTAGTTTCTTAATATAATATATGTGCAATGCACAAAACATGTTGACTATGTTTTTATGTTATTATTATTATTAGAGACGGAGTTTCGCTCTTGTTGCCCAGGCTGGAGTGCAATGGCATGATCTCAGCTCACCGCAACATCCACCTCCTGGGTTCAGCGATTCTCCTGCCTCAGGCTTCAGAGTAGCTGGAATTACAGGCATGTGCCACCACGCCCAGCTATTTTTGTATTTTTGGTAGAGACGGGGTTTCTCCATGTTGGTCAGGCTGGTCTCGAATTCCTGACTTCAGGTGATCTGCCTGGCTCAGTCTCCCAAAGTGCTGGGATTACAGGCATAAGCCACTGTGCCCGGCCTGTTTTTATGTTATTATTAAGGCTTTGGGTCAGTGGTAGGCTATTAGTAGTTAAGTTTTTAGGGAGCCAGATGCATATGGTTCCATATGCATGGAGCTACAAGAAAGAATAAAATCATGTCTTTTGCAGCAGCATGGATGCAGCTGGAGGCCATTATCCTAAGTGAATTAATGCAAAAGCAGAAAACCAAATACAGTGTGTTCTCTCTTACAAGTAGGAGCTAAACACTGGGTATACATGGACACAAAGATGGGAACAATAAACACTGGAGATTTCAAAAAGGTGAAGGGAAGGAAAGGGGAAAGGGTTGAAAAGCTATTAATAGCTGTCACAGGTGCTATGTGCACTACCTGGGCAATGGAATTATGATTAATAGAAACCCATACCTCAGCATCATGCAGTTTTTATCCATGTAACAAACCTGCACATGTACCCTCTAAGTTAAAAAAAAGTTATATGGAGGTTTTCAACAGTGTGTGGGTTTGATGGCCCTAGCCCCCATGT	0	PASS	SVTYPE=INV;END=48894278;SUPPORT=19;STD_SPAN=0.23;STD_POS=0.11	GT:DP:AD	./.:.:.,.
1	48972502	svim.INS.113	G	GTTAACACCTTGTGGTCAACACAGGGTTTTATTTTATTATATATATGTGTGTGAAAAGGTTTTCAAATTTTTTAATATTTTGGAATATTTTTTTCTAAAAAAAAAAAAAATGTGCCGTGTGTGTAATCTATACCTTTAAATTTAAAAAAAAAAAAAAAAAAAAAAAAAAAACTTATATACAATTATGAATTTGTGGTAGAAAAAATTATTATAACACACATTGATGACTGATCTTTAAAATAAAATAAAAGAAGCAAAGATATTTTGTGTGTGTTTCTTCTTTAAAACACTATTATAAATAAATAAATAAATAAATGATACACACACACACACCCT	17	PASS	SVTYPE=INS;END=48972502;SVLEN=335;SUPPORT=14;STD_SPAN=3.52;STD_POS=1.99	GT:DP:AD	0/1:61:47,14
1	49162773	svim.INS.114	G	GGTATAAAAAAAAAGAAAAATTGCTTCCTTCCTTCCTTCCTTCCTTCCTCCTTCCTTCCTTAAACACACACACACACAATGTTTTTTTTATTACGTGTGTAATATATATATATTATATATATATATATATATATATATATTATTACGGTGTAAAGTTTAAATTTTATTTTTTATGTGTGTGTGTGTTATAATATATATAAATTGAGCACAGCAGCTGCTGGTCATAGTTTATATACCATTAGAATGTATAAAAATACCTATAGTTTTATACATATTCTATGTATTTATATACATAGAATGTATAAAAATATTCCTATATTTGTATACATATTCTATGTATTGTGTGGATTACACACTCTTAAAGAAAGTTTTTTTTTTTTTTTTTTTTTGGGTGCAGCACACCGGAAAAGTCCCTGCTTCCCTCCTTCCTTCCTAATATATTTTGGTATATAAAAGTGATATAAAGATCTCCATAAATTTTTTTATAGAGAATTTGTTTACACATCACAGCGAATTTCCAAAGTACTTTCTTAATATATATATATTTATAATCGATATAACACACACACACACAAATTTTTTTTTTTTGTGTCTTTAAACTTTCACACAACATTTAATGTGTGTGTGTGTGTGTGTGTGTGTGTGTGTGTGTGTGTGTGTGTGTGTGTGCCCTGCAGCCTCCGCCCCTCCTCCCGCAATCCCCAGCCCTGCAGCCTCCGCCCCTCCTCCCGCAATCCCAGCCCCTGCAGCCCCTCAGCCCCTCCTCCTGCAATCCCACAATTTTTTCGTCTCTCTGTTGATAATAATATTTATTGATAAATATTTTATTTTATTTAGGTGTGTGTGTGTAAACACATGAATGAATGATCCATCATTTATATATATAATATATAATATATTTTATATATATAATAATAATATATTTTTTCATACATAGTTATACCATAAAATATACACACACAACAAAAAATATTATTATTATTGACTGAACAAAGTGGCTTTGTGTGTGTCAATTTGTTGATAAAATTTTCTCTTATATTTTTTTTTCAAAAAAAAGCAGCAGCAGCCTAGAGAGAGAGAGAAACATTAAAATAGTTGATCAGATGATGTAGTTCCTTCCAAATAAAATTGAAAAATTAAAAGAAGGAAGGAAGGAAGTTAAGAAGAAACTTTTTTTTTTTTTTTTTTAAAATTTGATTTTACTAAGAAGCACAAAAAAAAAATCTTGAACACATCTATATATAGGATCTTTTTTTATGGAGGGGAGCCCTCTGGTCATCACAGAGGTGTCCGGGGTGGAGGGGAGGCCTCCGCTCATCACAGAGGTGTTCGGGGATGGAGGGGAGCCCTCTGCTCATCACCCAGGAGGTGTCCGGGGATGGAGGGGAGCCCTCTGCTCATCACAGAGGTGTCCGGGGTGGAGGGAGGCCTCCGCTCATCACAAGGTGACCGGCGGGGATGGAGGGGAGCCCTCTGCTCATCACAGAGGTGTCCGGGGTGGGGGAGGGGGTGCCTCCGCTCATCACAGAGGTGTCCGGGGATGGAGGGGAGGCCTCCGCTCATCACAGGAGGTGTCCGGGGGTGGAGGGGAGGCCCCGCTCATCTACAGAGGTGTCCCGGGGAGTGGAGGGGGAGCCCTCTGCTCATCACAGGAGGTGTCCAGGGAATGGAGGGGAGGCCTCCGCTCATCACAGAGGTGTCCGGGGTGGAGGGGACGGCCTCCGCTCATCACAGAGGGTGACCGGGGATGGAGGGGAGCCCTCTGCTCATCACAGAGGTGTCCGGGGGTGGAGGGGGTGCCTCCGCTCATCACAGAGGTGTCCGGGGATGGAGGGGGGGGCCTCCGCTCATCACAGAGGTGTCCGGGGGTGGATGGGGAGGCCTCCGCTCATCACAGAGGTGTCCGGGGATGGAGGGGAGCCCTCTGCTCATCACAGAGGTGTCCGGGGTGGAGGGGAGGCCTCCGCTCATCACAAGAGGTGTCCGGGGATGGAGGGGAGCCCTCTGCTCATCACAGAGGTGTCCGGGGGTGGTAGGGGAGGCCTCCGCTCATCACAGATGTGTCCGGGGAATTGAAAAAGCAACAAACATTTATTTTCCAACTAAATTTTCATTATTGGGGGGGCTGTGGTCCCGGGGGGCTGTGGTCCTAGGGGGCTGTGGTCCTAAATGGGGCTGTGGTCCTGGGGGGCTGTGGTCCTATACACACATGTTAATTAATAAACATTTTTCTCACACACACATTCCTCCCTTCCTCCCTCATTTTTTGTGCAGATATACGTCCTCCCTCCTGATGATGTTGATAAAAAAAACCTAAAAAATATGTACAAAAAAACAACACAATATATATAATATATATGTGATATATATTTTATATATATATAATATATATGTGGATATATATTTTATATTAAATTTTGTGTGGTGGTCATCAAATGGTTAAGAAAAAAAAAATAGATAGAATCCTGTTACAGATATACACATAGAAAAAGAAAGAAAGAGACTTTATATATATATATATAAATGATTTTTTGTTTTTGTAGTGTGAACAAAAAGGAGGCTTTTACTCACACACACACAAACACTATATATAATATACATATATTATATGTGTGAATAAAATATATATATATATGTGTGTGTGTGTGTGTTTTGATTTTACACACACACACCCCCAAAACAGAAATTTTTTTTTTTTTTTTATTGTGACCTACTGTGCTTAAAAAAATTTCTAATAATTTTATATATATAATATACATTTTT	3	hom_ref	SVTYPE=INS;END=49162773;SVLEN=2762;SUPPORT=3;STD_SPAN=21.73;STD_POS=10.87	GT:DP:AD	0/0:47:44,3
1	49176645	svim.DUP_TANDEM.25	N	<DUP:TANDEM>	3	PASS	SVTYPE=DUP:TANDEM;END=49177169;SVLEN=525;SUPPORT=3;STD_SPAN=1.15;STD_POS=0.58	GT:CN:DP:AD	./.:2:.:.,.
1	49176644	svim.INS.115	A	ACATGGATTTCTCCATCTCTCCTCTTTGGGACACGCCTCACTCCTGGCACTGTGCATCCTTGTCTGTCTGTCTGCCCCTACTGCTCACCCCTGATCACCCTTGACTGGAGGTCCTCCAGGGCCTGACCGCAGGTGATCCACCTCCAGGTCCCAGGGTCCAGCTCCAGCCCAGCCCATGGTCAGCATCCACAGAGTCTACTGACTGGAGGATGACAAAGGCTGGGCTGCACTCTTGGGGGGCTGTGGAGGAGCAGGGATCAGCAAAGGAGGAGAGCCCTGAGGTTCAGAGATGCTGGAAAATGCTACATATTGGAGGTGAGACTAGCTTGGGCCTTGAGTGATGCTACTACCAACTGAACAAGTGCTTTAATGGCCTCTTATGCTTTTGGGGTGAGCCTGTCAGTTCCCATCTGTGTGAGTTTGTGGGTCCCAGCATTCCTTGTCTTACCAGGGAAGTCATTAACCTTTGGTGTTAAATGTGACTTGTCTGCATACAATCAGGGAGATAAGCACCAGGCACCGCTATG	13	PASS	SVTYPE=INS;END=49176644;SVLEN=526;SUPPORT=11;STD_SPAN=4.65;STD_POS=159.83	GT:DP:AD	0/1:51:40,11
1	49344973	svim.INS.116	G	GAAGAGAGAGAAAGAAAGAAAGAAAGATACTGTATGTGGACACCAGGAGACTGGAGAGGTTGAGGATAGACAAATCTTTTTTCTTGAAGTAAAGAAAAACATTTACATTAAAAAACATTTTTTTTTTTTTTTTTTTTTGTTGTTGTTGTTGTTGTTGTGATATATTAAAAATTCAAGCTATTTATTTTTTTTTATATATATATATATTTTTAAGTGTAACAGGCGGACTTGATATTCTCGTAAGTGTGTTTTTTTTAGTTATATATATATATATATATATATAAAATATCAAGTGAAAAATATATATATATTTCTCTCTCGAGA	22	PASS	SVTYPE=INS;END=49344973;SVLEN=323;SUPPORT=18;STD_SPAN=3.4;STD_POS=3.14	GT:DP:AD	0/1:44:26,18
1	49428696	svim.BND.56	N	N[7:158790784[	46	PASS	SVTYPE=BND;SUPPORT=37;STD_POS1=1.34;STD_POS2=0.69	GT:DP:AD	./.:.:.,.
1	49533860	svim.BND.57	N	]12:69679198]N	1	PASS	SVTYPE=BND;SUPPORT=1;STD_POS1=.;STD_POS2=.	GT:DP:AD	./.:.:.,.
1	49534060	svim.BND.58	N	N[1:19381472[	1	PASS	SVTYPE=BND;SUPPORT=1;STD_POS1=.;STD_POS2=.	GT:DP:AD	./.:.:.,.
1	50011982	svim.INS.117	T	TAATGTATTACTTTCCATCCTATATAATGTACCATATGTATAGTA	1	PASS	SVTYPE=INS;END=50011982;SVLEN=44;SUPPORT=1;STD_SPAN=.;STD_POS=.	GT:DP:AD	./.:.:.,.
1	50012012	svim.DEL.121	TGTATATATGTATATATATATTCCATCATTATATATATACATATATA	T	1	PASS	SVTYPE=DEL;END=50012058;SVLEN=-46;SUPPORT=1;STD_SPAN=.;STD_POS=.	GT:DP:AD	./.:.:.,.
1	51827632	svim.BND.59	N	N[hs37d5:17844157[	1	PASS	SVTYPE=BND;SUPPORT=1;STD_POS1=.;STD_POS2=.	GT:DP:AD	./.:.:.,.
1	51827633	svim.BND.60	N	]hs37d5:17844537]N	2	PASS	SVTYPE=BND;SUPPORT=2;STD_POS1=0.71;STD_POS2=2.12	GT:DP:AD	./.:.:.,.
1	52270250	svim.BND.61	N	N[hs37d5:14104624[	3	PASS	SVTYPE=BND;SUPPORT=3;STD_POS1=.;STD_POS2=.	GT:DP:AD	./.:.:.,.
1	52572014	svim.INV.20	AATTAACTTACTCAAGTAGTCAAGTTAGTGAATGGAAAAGTCAGGTCCGTGAGACTTCAAAACCTGATCTTTCCCATTACATCATGCTGTGTCTGCTGGTGAAATCATTGCTAGTTCATATAACGATTCTCGCTGTCAGTAATCTGTGATGTTTTGCGAAGAGCACTGTGACTTCTAGGAGCTCTACTACCTAAACATGTTTGAAAATCCCTGGACCTCATGACTTTAATGGTGTTTTCCACCCCCTAGGATTCTGTATGATTCTGTAAATTCTTTGTTTTTTTTTTTTTTTGAGATGGAGTTTTGCTCTTATTGCCCAGGCTGGAGTGCAATGGCGTGATCTTGGCTCACTGCAAACTTCGCCTCCCAGGTTCAAGCAATTCTCCTGCCTCAGCCTCCCGAGTAGCTGGGATTACAGGCATGCACCACCAGGCCTGGCTAATTTTATATTTTTAGTAGAGGTGGGGTTTCCCTATGTTGAGGCTGGTCTCGAACTCCTGACCTCAGGTGATCTGCCCGCCTTGGCCTCCCAAAGTGCTGGGATTCCAGGTGTGAGCCACCACGCCAGGCCTGATTCTATAAATTCTAAGCACACTGCCACTGATAGATTATCACCATTGTTATTTAACATTTACAGAGGACCTGTACTTCAGCTTTGCACAAAAATGAGAACTTTCTATTTTACTTACTAGCATTTATTCCTCTCAGAAAGTAATTTTCATGGGATTGGGAAAGGAATGCTTATGAGAACATGAAGATCAAGTGAAAAAGAAATGGGCTTAGGCCAGGCGCAGTGGTTTATGTCTGTAATCCCAGTACTTTGGGAGGCCAACGAGGGCGGATCACCTGAGGCCACGAGTCGAGACCAGCCTGGCCAACATGGTAAAACTCCATCTCTACTATTGAAATAAATAA	TTATTTATTTCAATAGTAGAGATGGAGTTTTACCATGTTGGCCAGGCTGGTCTCGACTCGTGGCCTCAGGTGATCCGCCCTCGTTGGCCTCCCAAAGTACTGGGATTACAGACATAAACCACTGCGCCTGGCCTAAGCCCATTTCTTTTTCACTTGATCTTCATGTTCTCATAAGCATTCCTTTCCCAATCCCATGAAAATTACTTTCTGAGAGGAATAAATGCTAGTAAGTAAAATAGAAAGTTCTCATTTTTGTGCAAAGCTGAAGTACAGGTCCTCTGTAAATGTTAAATAACAATGGTGATAATCTATCAGTGGCAGTGTGCTTAGAATTTATAGAATCAGGCCTGGCGTGGTGGCTCACACCTGGAATCCCAGCACTTTGGGAGGCCAAGGCGGGCAGATCACCTGAGGTCAGGAGTTCGAGACCAGCCTCAACATAGGGAAACCCCACCTCTACTAAAAATATAAAATTAGCCAGGCCTGGTGGTGCATGCCTGTAATCCCAGCTACTCGGGAGGCTGAGGCAGGAGAATTGCTTGAACCTGGGAGGCGAAGTTTGCAGTGAGCCAAGATCACGCCATTGCACTCCAGCCTGGGCAATAAGAGCAAAACTCCATCTCAAAAAAAAAAAAAAACAAAGAATTTACAGAATCATACAGAATCCTAGGGGGTGGAAAACACCATTAAAGTCATGAGGTCCAGGGATTTTCAAACATGTTTAGGTAGTAGAGCTCCTAGAAGTCACAGTGCTCTTCGCAAAACATCACAGATTACTGACAGCGAGAATCGTTATATGAACTAGCAATGATTTCACCAGCAGACACAGCATGATGTAATGGGAAAGATCAGGTTTTGAAGTCTCACGGACCTGACTTTTCCATTCACTAACTTGACTACTTGAGTAAGTTAATT	0	PASS	SVTYPE=INV;END=52572928;SUPPORT=15;STD_SPAN=2.63;STD_POS=0.55	GT:DP:AD	./.:.:.,.
1	53007585	svim.BND.62	N	]hs37d5:6700897]N	26	PASS	SVTYPE=BND;SUPPORT=21;STD_POS1=0.5;STD_POS2=1.89	GT:DP:AD	./.:.:.,.
1	53007586	svim.BND.63	N	N[hs37d5:6699072[	22	PASS	SVTYPE=BND;SUPPORT=18;STD_POS1=1.14;STD_POS2=0.92	GT:DP:AD	./.:.:.,.
1	53292421	svim.INS.118	G	GAATATTTCCAAAATCCAAGTTTATCAAAATTATTTTGTGGGAAATCATCAATCTATTTTATTAATGTTATGTGTTTAATTTTGGACTTATTTTGGGAAAAA	21	PASS	SVTYPE=INS;END=53292421;SVLEN=101;SUPPORT=18;STD_SPAN=2.26;STD_POS=36.32	GT:DP:AD	0/1:55:37,18
1	53594064	svim.DEL.122	GATTGAGCCCTGGAGTTGAAAGTTACAGTGAGCTGTGGTCATGCCACTGCACTCCAGCCTGAGGGACAGAGTAAGACCCTGTCTCAATTAAAAACAAAAAAGAATAGGAATTCATGACAGATAAGGAGGCTCTGACTGTCATGGCGCAAGGAATGGCTCTGGGTGCCAGGTGAGTGCATCATGGAGAAGTGGGCAGGACCTGGCCAGGGCCCCTGCGGAGGCCCTGTGGATGTGCAGGTGTGCACGACTCAGGTGAAGCAGGGCATGCTGCATGGTCTGTACCAGTGTTGAGGGAGCACCCGGGTGTGCCTCAGTCAAGGGTGGCTTTCCAGGGCAGGGGACAGGTGAGCTGCAGGTGCTAATTAGAACCATGAAGATGGAAGAAGCCATCCAAGGGGCTTCCTGCTGAGAGCAGTGACAGAGGTGGCCACGGGCTGGGGGAGCATTCATGACACATCTGAGGAGCCTGGTGATGCTTTAATAAGTTAGAAAAACATGGGACATCTGCCAGGCATGGTGGCTCACGCATGTAATCCTAGCACTTTGGGAGGCCAAGGTGGGCGGATCACCTGAGGTCAGGAGTTCGAGACCAGCCTGGCCAACATGGTGAAACCCCGTCTCTACTAAGAATTCAAAAATTTGCTGGTCATGGTGGCGGGTGCCTGTAATCCCAGCTACTTGGGAGGCTGAGGCAGGAGAATTGCTTGAACCCGGGAGGTGGAGATTGCAGTGAGCTGAGATCATGCCACTGCACTCCAGCCTGGGTGACAGAGTGAGACTATGTCTCAAAAAAGAAAAAAAAAAAGAAAAAAGAAAAACATGGGACATCCATAACGTACCAGGAGCCATGCTGGGTCTTCACGTACATTCTCTT	G	21	PASS	SVTYPE=DEL;END=53594937;SVLEN=-873;SUPPORT=17;STD_SPAN=0.97;STD_POS=0.24	GT:DP:AD	0/1:54:37,17
1	53749083	svim.DEL.123	CATACCCGGGCCACTTACTTACTACATACCCGGGCCACTTACTTACTA	C	1	PASS	SVTYPE=DEL;END=53749130;SVLEN=-47;SUPPORT=1;STD_SPAN=.;STD_POS=.	GT:DP:AD	./.:.:.,.
1	53749179	svim.DEL.124	ACTACATACCCGGGCCACTTACTTACTACATACCCGGGCCACTTACTTACTTACTACATACCCGGGCCACTTACTTACTACATACCCGGGCCACTTACTTACTACATACCCGGGCCACTTACTTACTTACTACATACCCGGGCCACTTACTTACTACATACCCGGGCCACTTACTTACTACATACCCGGGCCACTTACTTACTTACTACATACCCGGGCCACTTACTTACTACATACCCGGGCCTTACCTACTACATACCCGGGCCGCTTACTTACCTACTACATACCCGGGCCGCTTACTTACCTACTACATACCCGGGCCGCTTACTTACCTACTACATACCCGGGCCGCTTACTTACCTACTACATACCCGGGCCGCTTACTTACCTACTACATACCCGGGCCGCTTACTTACCTACTACATACCCGGGCCGCTTACTTACCTACTACATACCCGGGCCGCTTACTTACCTACTACATACCCGGGCCGCTTACTTACCTACTACATACCCGGGCCGCTTACTTACCTAC	A	21	PASS	SVTYPE=DEL;END=53749710;SVLEN=-531;SUPPORT=17;STD_SPAN=19.26;STD_POS=10.36	GT:DP:AD	0/1:68:51,17
1	53749595	svim.DEL.125	CTACTACATACCCGGGCCGCTTACTTACCTACTACATACCCGGGCCGCTTACTTACCTACTACATACCCGGGCCGCTTACTTACCTACTACATACCCGGGCCGCTTACTTACCTACTACATACCCGGGCCGCTTACTTACCTACTACATACCCGGGCCGCTTACTTACCTACTACATACCCGGGCCGCTTACTTACCTACTACATACCCGGGCCGCTTACTTACCTACTACATACCCGGGCCGCTTACTTACCTACTACATACCCGGGCCGCTTACTTACCTACTACATACCCGGG	C	33	PASS	SVTYPE=DEL;END=53749890;SVLEN=-295;SUPPORT=27;STD_SPAN=5.46;STD_POS=29.29	GT:DP:AD	0/1:68:41,27
1	53749842	svim.DEL.126	CTTACCTACTACATACCCGGGCCGCTTACTTACCTACTACATACCCGGGCCACTTACCTA	C	2	PASS	SVTYPE=DEL;END=53749901;SVLEN=-59;SUPPORT=2;STD_SPAN=20.51;STD_POS=7.42	GT:DP:AD	./.:.:.,.
1	53968003	svim.DEL.127	AGAGAGGGATGAGGGGGATGGGGAGAGAGGAGAAGGGGGAGGG	A	2	PASS	SVTYPE=DEL;END=53968045;SVLEN=-42;SUPPORT=2;STD_SPAN=.;STD_POS=.	GT:DP:AD	./.:.:.,.
1	53968003	svim.DEL.128	AGAGAGGGATGAGGGGGATGGGGAGAGAGGAGAAGGGGGAGGGACAGGGAAAGAGGAGAGGGGGGAGGGAGAGGGAGAGAAGAGAGGGATGAGGGGGATGGGGAGAGAGGAGAAGGGGGAGGG	A	44	PASS	SVTYPE=DEL;END=53968125;SVLEN=-122;SUPPORT=36;STD_SPAN=0.91;STD_POS=0.36	GT:DP:AD	0/1:55:19,36
1	54178937	svim.DEL.129	AGACCTCATCTCTTCAAGAGCAGCCTGGGCAACATGGTGAG	A	1	PASS	SVTYPE=DEL;END=54178977;SVLEN=-40;SUPPORT=1;STD_SPAN=.;STD_POS=.	GT:DP:AD	./.:.:.,.
1	54704679	svim.INV.21	TATTTTATTCATCTTTGGTAACAAATGGCTGAAATCAATTAAACTTGCTTTCCCCTCAGCTGATGAAGTTAATTATGATTTGTTATGGTGTCTGATATGTAAATTATTAGAAAGCAGACTTACGTTGGACCGGCTGCCTCCAGGCGGCACTGGATTAATCATTGTGTAGATGTTGTCACTGGAATTTGTTGAATCTGTAGAACAGTGGAAACCCACAAGTCGGGGTGATTAATTCGTTTCTTAATTAAAACAAACTCATGGCACTGGAACTCATTCTTTTGTATTTTATAACCTAAAATTTCCTCTAAGTACCACCATTTTCTGGCTAATTTGTATTTAATGAAGATTCACAAAGTTTTTAATCACAGAAAATTCAACTGTGAAAACCACTCAACCCCAGCAGTGTGGACACGGCACAGGGGGATTACGGGTTCAAATTCTTGTCTCCCCACCCCACACCGAATCTGGTCCCCAGACACTGCCTGGGACAACATGGGGGCAGCAGAACCACCACCTGTGCTCTCCTCCCACCACCTGTGCTCTCCCACCACCCTACAAAGTGGTTTTAATCAAATCAGGGAAAGGGAAACGTGGCAAATTACCCAGAGGCCACCCTGCCAGGCTGATGGGGCAGGAGGGAGAGGCAGGGATGGGGCTGGAAACGCATTCACATATGGAGTGGGTGCATGTGGCCCAGTCGGAATGTAGGTCATGCAGCTCATCAAAATGCAGCAGCAGAAAGAGAGAGCCGGAGTGGGAGCCCAGGATCCCGGCTGCGGCCAGCTCCACCCCTGCAGCTGAGCAGCTTCCCTGCTATGGGGAGCCGAGGAGGGGGCGGGGGAGAGTCCCCTCCATCTCCCCAGTTAGCCAAAAAAGTCTCCAGCTAAAACGTTTCTATCAGGAGCAGGCGCTGTAATTCTTGGGCAGAAATCCAGCTACCTCTCACTTTTTATTTTTGGGGTGGGTAAGGATCGTATGTTGAATTCCTTCTAGCTGGCTGGTATGCTATTCTTAGCTGGGAAAGAAACATAATTGTGATGGGGTGTGTGTGTGTGTGTGTGTGTGTGTGTGTGTGTGTGTGTGCGCGCGCGCGCGTGTGCGTGCGCGCGCGCGCGCAACACATGCCCACGTATGTGCACGCATGCCCTCTTTTGTTTAAAGAAACAGGGAGGGCTGGGTGTGGTGGCTCATGCCTGTAATCCCAGCACTTTGGGAGGCTGAGGCGGGTGGATCACCTGAGGTCAGGAGTTCAAGGCCAGCCTGGGTACATGGTGAAACCCCATCTCTACTAAAAATACAAAAATTAGCCGGGCATGGTGGTGCGTGCCTGTAATCCCAGCTACTTGGGAGGCTGAGACAGGAGAATCGCTTGAGCCTGGGAGGTGGAGATTGCAGTGAGCTGAGATTACGCCATTGCACTCCAGCCTGGGTGACAGCAAGATTCTACCTCAAAAAAGAAAAAAAAAAGGGGGGGGGGGCGGGGGGGAGAAGGGATCTCCTATATAGAGGACCAGAAGCCAGGAGCTACGGAAACTCCAAAGGTAGCATGCCTCAGAATCCTGGTCCCAGGATGGCAGAACCCCAAGGCCCCTTTTTGAGTCATTTGGGGAAATGCCCACCCTGAACAGGGTTCTTCCCAACAAAAGGGATTCAAAGGCAACGAGAATCCCTGTTCCTGGACTGCTCTGCTCAGCCCTGTCCTTTATGGAGCAGCATCAGAGGAGTAGGTTAGTGTCATCAAGGGACCCCCTGCCCTCTAAATGCCCAGTGGAAGATGTGCTGCCCAGGAAGGAGTGGCTGGTAAGCTCTGGCTCTGCAACAGTGCCCCTCCAGGTCTCTCTGGCAACATGCCCCACCCTCCACCACCAGACCCCCCACTTTCCCCTCAAGCGCTCTTACCTGCGGGACTGGGCATAATGGGTGTTCCTGGAGGACCGCCACCACCAGGGGGTCCCTAAAGATGAGACAAAACTGACATCAGACACCCACGGTGGTAACGAACATGGGGAGGGGCCGGCATCCTCCCTCCCTGGTCAGCAGCAACTGCTCGCCCCAGGCCCAGCCGCTATTCATCTTGCTACACCCCCAGCGCTCACTCAAAGTACTCAAGCTTGAGAAGGGGACCTGGATGTCCCCTGTCCCTTTCTTCAGACCAAGCGGCCCCTGTGGGTGTGTGTGCCTGCATTATGTGCTCACAGGCATGCCCACTAGAGAGGCCTGCGGTGGACGCCAAGCAGCCCACTGGTCAGCTCCCCAGAAGGCAATTCCACCCCCAGGTCTGGTTTGGGGATTTCTGGGCCACCTTGGGTCTGTACAGATGACTGAATATTGACAGCAAGTTCTAGCAGTTTGGAACCTCTGCTCAGAAGAATGTGTGAAAGGGAAAGAAACGGGGACCCCAGACCAGTTCTCTTGCACACTCAGTCCCACGTGGCTAGACATGCAATGCCCCAAACCCACACACTTACCACATAGGTACCAGGTGATGAGGAGGAGTATGGAATCTAAAAACAAGATGTCAGGGAGCCCCACGTCAGAGTCACTGAGTGCCCTCAGCTGCCAAACCTCCCTGAGGACACGACCCACTCTTCACAGGAAAGGCATCGCCACCCAGTGAGCTGGCCACCCACTTGGTTCCCCTGGGAGGGCTGGGACGTGGCTGAAGCCCAGTTCTCTCTGCTACATTGAACTGACCCTGAGACCCTGGTCTCTTACTCCCCAGTCCTGGGAGGGAGCCACAGACACAGGGAGGACATAGAAGGCCCTCCGGTTTGAGAGGGCAGGAAACAGCTTTACCCCACATT	AATGTGGGGTAAAGCTGTTTCCTGCCCTCTCAAACCGGAGGGCCTTCTATGTCCTCCCTGTGTCTGTGGCTCCCTCCCAGGACTGGGGAGTAAGAGACCAGGGTCTCAGGGTCAGTTCAATGTAGCAGAGAGAACTGGGCTTCAGCCACGTCCCAGCCCTCCCAGGGGAACCAAGTGGGTGGCCAGCTCACTGGGTGGCGATGCCTTTCCTGTGAAGAGTGGGTCGTGTCCTCAGGGAGGTTTGGCAGCTGAGGGCACTCAGTGACTCTGACGTGGGGCTCCCTGACATCTTGTTTTTAGATTCCATACTCCTCCTCATCACCTGGTACCTATGTGGTAAGTGTGTGGGTTTGGGGCATTGCATGTCTAGCCACGTGGGACTGAGTGTGCAAGAGAACTGGTCTGGGGTCCCCGTTTCTTTCCCTTTCACACATTCTTCTGAGCAGAGGTTCCAAACTGCTAGAACTTGCTGTCAATATTCAGTCATCTGTACAGACCCAAGGTGGCCCAGAAATCCCCAAACCAGACCTGGGGGTGGAATTGCCTTCTGGGGAGCTGACCAGTGGGCTGCTTGGCGTCCACCGCAGGCCTCTCTAGTGGGCATGCCTGTGAGCACATAATGCAGGCACACACACCCACAGGGGCCGCTTGGTCTGAAGAAAGGGACAGGGGACATCCAGGTCCCCTTCTCAAGCTTGAGTACTTTGAGTGAGCGCTGGGGGTGTAGCAAGATGAATAGCGGCTGGGCCTGGGGCGAGCAGTTGCTGCTGACCAGGGAGGGAGGATGCCGGCCCCTCCCCATGTTCGTTACCACCGTGGGTGTCTGATGTCAGTTTTGTCTCATCTTTAGGGACCCCCTGGTGGTGGCGGTCCTCCAGGAACACCCATTATGCCCAGTCCCGCAGGTAAGAGCGCTTGAGGGGAAAGTGGGGGGTCTGGTGGTGGAGGGTGGGGCATGTTGCCAGAGAGACCTGGAGGGGCACTGTTGCAGAGCCAGAGCTTACCAGCCACTCCTTCCTGGGCAGCACATCTTCCACTGGGCATTTAGAGGGCAGGGGGTCCCTTGATGACACTAACCTACTCCTCTGATGCTGCTCCATAAAGGACAGGGCTGAGCAGAGCAGTCCAGGAACAGGGATTCTCGTTGCCTTTGAATCCCTTTTGTTGGGAAGAACCCTGTTCAGGGTGGGCATTTCCCCAAATGACTCAAAAAGGGGCCTTGGGGTTCTGCCATCCTGGGACCAGGATTCTGAGGCATGCTACCTTTGGAGTTTCCGTAGCTCCTGGCTTCTGGTCCTCTATATAGGAGATCCCTTCTCCCCCCCGCCCCCCCCCCCTTTTTTTTTTCTTTTTTGAGGTAGAATCTTGCTGTCACCCAGGCTGGAGTGCAATGGCGTAATCTCAGCTCACTGCAATCTCCACCTCCCAGGCTCAAGCGATTCTCCTGTCTCAGCCTCCCAAGTAGCTGGGATTACAGGCACGCACCACCATGCCCGGCTAATTTTTGTATTTTTAGTAGAGATGGGGTTTCACCATGTACCCAGGCTGGCCTTGAACTCCTGACCTCAGGTGATCCACCCGCCTCAGCCTCCCAAAGTGCTGGGATTACAGGCATGAGCCACCACACCCAGCCCTCCCTGTTTCTTTAAACAAAAGAGGGCATGCGTGCACATACGTGGGCATGTGTTGCGCGCGCGCGCGCACGCACACGCGCGCGCGCGCACACACACACACACACACACACACACACACACACACACACCCCATCACAATTATGTTTCTTTCCCAGCTAAGAATAGCATACCAGCCAGCTAGAAGGAATTCAACATACGATCCTTACCCACCCCAAAAATAAAAAGTGAGAGGTAGCTGGATTTCTGCCCAAGAATTACAGCGCCTGCTCCTGATAGAAACGTTTTAGCTGGAGACTTTTTTGGCTAACTGGGGAGATGGAGGGGACTCTCCCCCGCCCCCTCCTCGGCTCCCCATAGCAGGGAAGCTGCTCAGCTGCAGGGGTGGAGCTGGCCGCAGCCGGGATCCTGGGCTCCCACTCCGGCTCTCTCTTTCTGCTGCTGCATTTTGATGAGCTGCATGACCTACATTCCGACTGGGCCACATGCACCCACTCCATATGTGAATGCGTTTCCAGCCCCATCCCTGCCTCTCCCTCCTGCCCCATCAGCCTGGCAGGGTGGCCTCTGGGTAATTTGCCACGTTTCCCTTTCCCTGATTTGATTAAAACCACTTTGTAGGGTGGTGGGAGAGCACAGGTGGTGGGAGGAGAGCACAGGTGGTGGTTCTGCTGCCCCCATGTTGTCCCAGGCAGTGTCTGGGGACCAGATTCGGTGTGGGGTGGGGAGACAAGAATTTGAACCCGTAATCCCCCTGTGCCGTGTCCACACTGCTGGGGTTGAGTGGTTTTCACAGTTGAATTTTCTGTGATTAAAAACTTTGTGAATCTTCATTAAATACAAATTAGCCAGAAAATGGTGGTACTTAGAGGAAATTTTAGGTTATAAAATACAAAAGAATGAGTTCCAGTGCCATGAGTTTGTTTTAATTAAGAAACGAATTAATCACCCCGACTTGTGGGTTTCCACTGTTCTACAGATTCAACAAATTCCAGTGACAACATCTACACAATGATTAATCCAGTGCCGCCTGGAGGCAGCCGGTCCAACGTAAGTCTGCTTTCTAATAATTTACATATCAGACACCATAACAAATCATAATTAACTTCATCAGCTGAGGGGAAAGCAAGTTTAATTGATTTCAGCCATTTGTTACCAAAGATGAATAAAATA	0	PASS	SVTYPE=INV;END=54707482;SUPPORT=8;STD_SPAN=1.36;STD_POS=0.68	GT:DP:AD	./.:.:.,.
1	54705666	svim.INV.22	TTCTAGCTGGCTGGTATGCTATTCTTAGCTGGGAAAGAAACATAATTGTGATGGGGTGTGTGTGTGTGTGTGTGTGTGTGTGTGTGTGTGTGTGTGCGCGCGCGCGCGTGTGCGTGCGCGCGCGCGCGCAACACATGCCCACGTATGTGCACGCATGCCCTCTTTTGTTTAAAGAAACAGGGAGGGCTGGGTGTGGTGGCTCATGCCTGTAATCCCAGCACTTTGGGAGGCTGAGGCGGGTGGATCACCTGAGGTCAGGAGTTCAAGGCCAGCCTGGGTACATGGTGAAACCCCATCTCTACTAAAAATACAAAAATTAGCCGGGCATGGTGGTGCGTGCCTGTAATCCCAGCTACTTGGGAGGCTGAGACAGGAGAATCGCTTGAGCCTGGGAGGTGGAGATTGCAGTGAGCTGAGATTACGCCATTGCACTCCAGCCTGGGTGACAGCAAGATTCTACCTCAAAAAAGAAAAAAAAAAGGGGGGGGGGGCGGGGGGGAGAAGGGATCTCCTATATAGAGGACCAGAAGCCAGGAGCTACGGAAACTCCAAAGGTAGCATGCCTCAGAATCCTGGTCCCAGGATGGCAGAACCCCAAGGCCCCTTTTTGAGTCATTTGGGGAAATGCCCACCCTGAACAGGGTTCTTCCCAACAAAAGGGATTCAAAGGCAACGAGAATCCCTGTTCCTGGACTGCTCTGCTCAGCCCTGTCCTTTATGGAGCAGCATCAGAGGAGTAGGTTAGTGTCATCAAGGGACCCCCTGCCCTCTAAATGCCCAGTGGAAGATGTGCTGCCCAGGAAGGAGTGGCTGGTAAGCTCTGGCTCTGCAACAGTGCCCCTCCAGGTCTCTCTGGCAACATGCCCCACCCTCCACCACCAGACCCCCCACTTTCCCCTCAAGCGCTCTTACCTGCGGGACTGGGCATAATGGGTGTTCCTGGAGGACCGCCACCACCAGGGGGTCCCTAAAGATGAGACAAAACTGACATCAGACACCCACGGTGGTAACGAACATGGGGAGGGGCCGGCATCCTCCCTCCCTGGTCAGCAGCAACTGCTCGCCCCAGGCCCAGCCGCTATTCATCTTGCTACACCCCCAGCGCTCACTCAAAGTACTCAAGCTTGAGAAGGGGACCTGGATGTCCCCTGTCCCTTTCTTCAGACCAAGCGGCCCCTGTGGGTGTGTGTGCCTGCATTATGTGCTCACAGGCATGCCCACTAGAGAGGCCTGCGGTGGACGCCAAGCAGCCCACTGGTCAGCTCCCCAGAAGGCAATTCCACCCCCAGGTCTGGTTTGGGGATTTCTGGGCCACCTTGGGTCTGTACAGATGACTGAATATTGACAGCAAGTTCTAGCAGTTTGGAACCTCTGCTCAGAAGAATGTGTGAAAGGGAAAGAAACGGGGACCCCAGACCAGTTCTCTTGCACACTCAGTCCCACGTGGCTAGACATGCAATGCCCCAAACCCACACACTTACCACATAGGTACCAGGTGATGAGGAGGAGTATGGAATCTAAAAACAAGATGTCAGGGAGCCCCACGTCAGAGTCACTGAGTGCCCTCAGCTGCCAAACCTCCCTGAGGACACGACCCACTCTTCACAGGAAAGGCATCGCCACCCAGTGAGCTGGCCACCCACTTGGTTCCCCTGGGAGGGCTGGGACGTGGCTGAAGCCCAGTTCTCTCTGCTACATTGAACTGACCCTGAGACCCTGGTCTCTTACTCCCCAGTCCTGGGAGGGAGCCACAGACACAGGGAGGACATAGAAGGCCCTCCGGTTTGAGAGGGCAGGAAACAGCTTTACCCCACATT	AATGTGGGGTAAAGCTGTTTCCTGCCCTCTCAAACCGGAGGGCCTTCTATGTCCTCCCTGTGTCTGTGGCTCCCTCCCAGGACTGGGGAGTAAGAGACCAGGGTCTCAGGGTCAGTTCAATGTAGCAGAGAGAACTGGGCTTCAGCCACGTCCCAGCCCTCCCAGGGGAACCAAGTGGGTGGCCAGCTCACTGGGTGGCGATGCCTTTCCTGTGAAGAGTGGGTCGTGTCCTCAGGGAGGTTTGGCAGCTGAGGGCACTCAGTGACTCTGACGTGGGGCTCCCTGACATCTTGTTTTTAGATTCCATACTCCTCCTCATCACCTGGTACCTATGTGGTAAGTGTGTGGGTTTGGGGCATTGCATGTCTAGCCACGTGGGACTGAGTGTGCAAGAGAACTGGTCTGGGGTCCCCGTTTCTTTCCCTTTCACACATTCTTCTGAGCAGAGGTTCCAAACTGCTAGAACTTGCTGTCAATATTCAGTCATCTGTACAGACCCAAGGTGGCCCAGAAATCCCCAAACCAGACCTGGGGGTGGAATTGCCTTCTGGGGAGCTGACCAGTGGGCTGCTTGGCGTCCACCGCAGGCCTCTCTAGTGGGCATGCCTGTGAGCACATAATGCAGGCACACACACCCACAGGGGCCGCTTGGTCTGAAGAAAGGGACAGGGGACATCCAGGTCCCCTTCTCAAGCTTGAGTACTTTGAGTGAGCGCTGGGGGTGTAGCAAGATGAATAGCGGCTGGGCCTGGGGCGAGCAGTTGCTGCTGACCAGGGAGGGAGGATGCCGGCCCCTCCCCATGTTCGTTACCACCGTGGGTGTCTGATGTCAGTTTTGTCTCATCTTTAGGGACCCCCTGGTGGTGGCGGTCCTCCAGGAACACCCATTATGCCCAGTCCCGCAGGTAAGAGCGCTTGAGGGGAAAGTGGGGGGTCTGGTGGTGGAGGGTGGGGCATGTTGCCAGAGAGACCTGGAGGGGCACTGTTGCAGAGCCAGAGCTTACCAGCCACTCCTTCCTGGGCAGCACATCTTCCACTGGGCATTTAGAGGGCAGGGGGTCCCTTGATGACACTAACCTACTCCTCTGATGCTGCTCCATAAAGGACAGGGCTGAGCAGAGCAGTCCAGGAACAGGGATTCTCGTTGCCTTTGAATCCCTTTTGTTGGGAAGAACCCTGTTCAGGGTGGGCATTTCCCCAAATGACTCAAAAAGGGGCCTTGGGGTTCTGCCATCCTGGGACCAGGATTCTGAGGCATGCTACCTTTGGAGTTTCCGTAGCTCCTGGCTTCTGGTCCTCTATATAGGAGATCCCTTCTCCCCCCCGCCCCCCCCCCCTTTTTTTTTTCTTTTTTGAGGTAGAATCTTGCTGTCACCCAGGCTGGAGTGCAATGGCGTAATCTCAGCTCACTGCAATCTCCACCTCCCAGGCTCAAGCGATTCTCCTGTCTCAGCCTCCCAAGTAGCTGGGATTACAGGCACGCACCACCATGCCCGGCTAATTTTTGTATTTTTAGTAGAGATGGGGTTTCACCATGTACCCAGGCTGGCCTTGAACTCCTGACCTCAGGTGATCCACCCGCCTCAGCCTCCCAAAGTGCTGGGATTACAGGCATGAGCCACCACACCCAGCCCTCCCTGTTTCTTTAAACAAAAGAGGGCATGCGTGCACATACGTGGGCATGTGTTGCGCGCGCGCGCGCACGCACACGCGCGCGCGCGCACACACACACACACACACACACACACACACACACACACACCCCATCACAATTATGTTTCTTTCCCAGCTAAGAATAGCATACCAGCCAGCTAGAA	0	PASS	SVTYPE=INV;END=54707482;SUPPORT=6;STD_SPAN=.;STD_POS=.	GT:DP:AD	./.:.:.,.
1	54706617	svim.DUP_TANDEM.26	N	<DUP:TANDEM>	7	PASS	SVTYPE=DUP:TANDEM;END=54707560;SVLEN=944;SUPPORT=6;STD_SPAN=.;STD_POS=.	GT:CN:DP:AD	./.:2:.:.,.
1	55026747	svim.INS.119	G	GGTTTAGATTTTTGTGTGTGTGTATATATATATAATATATATACTTGTATATATATATT	1	PASS	SVTYPE=INS;END=55026747;SVLEN=58;SUPPORT=1;STD_SPAN=.;STD_POS=.	GT:DP:AD	./.:.:.,.
1	55027060	svim.BND.64	N	N[16:12636888[	1	PASS	SVTYPE=BND;SUPPORT=1;STD_POS1=.;STD_POS2=.	GT:DP:AD	./.:.:.,.
1	55287537	svim.DEL.130	CTAATTTAGATGCCTCTTATTTCTTTTTTTTTTTTTTTTTTTTTTTTTTTTTTGAGACGGAGTCTCGCTCTGTCGCCCAGGCTGGAGTGCAGTGGCGGGATCTCGGCTCACTGCAAGCTCCGCCTCCCGGGTTCACGCCATTCTCCCGCCTCAGCCTCCCAAGTAGCTGGGACTACAGGCGCCCACCACTACGCCCGGCTAATTTTTTGTATTTTTAGTAGAGACGGGGTTTCACCATTTTAGCCGGGATGGTCTCGATCTTCTGACCTCGTGATCCGCCCGCCTCGGCCTCCCAAAGTGCTGGGATTACAGGCGTGAGCCACCGCGCCCGGCCT	C	53	PASS	SVTYPE=DEL;END=55287871;SVLEN=-334;SUPPORT=43;STD_SPAN=0.7;STD_POS=1.39	GT:DP:AD	0/1:66:23,43
1	55385585	svim.INS.120	G	GCATCCACTTAAAAAGGCTGCTATTCGTAGAAAATAAATTAGTGCTTATAAAGCACTTAGCAAAGTGGCCAGTACAAGCAAGTACTCAATAAATATCTCTGTTTTTACTACTAAACATATGTGTTCAGCAATTATAAAATTGT	58	PASS	SVTYPE=INS;END=55385585;SVLEN=142;SUPPORT=49;STD_SPAN=3.38;STD_POS=49.51	GT:DP:AD	0/1:65:16,49
1	55486577	svim.BND.65	N	]7:73829401]N	47	PASS	SVTYPE=BND;SUPPORT=38;STD_POS1=1.27;STD_POS2=1.25	GT:DP:AD	./.:.:.,.
1	55974787	svim.DEL.131	GTCATGTAATTAATTGCATTAATTACAGTCATGTAATTAATTGCATTAATTACA	G	11	PASS	SVTYPE=DEL;END=55974840;SVLEN=-53;SUPPORT=10;STD_SPAN=1.29;STD_POS=43.06	GT:DP:AD	0/1:43:33,10
1	55992144	svim.INS.121	C	CCTTTTTTAACCTCTGGTCTTTGGCAACTGCCTTAAATGGTCTGTG	1	PASS	SVTYPE=INS;END=55992144;SVLEN=45;SUPPORT=1;STD_SPAN=.;STD_POS=.	GT:DP:AD	./.:.:.,.
1	55992168	svim.DEL.132	CACACTGCCTTAAATGGTCTGTGCATTTTCTTACCTCTGGGTCTTTG	C	1	PASS	SVTYPE=DEL;END=55992214;SVLEN=-46;SUPPORT=1;STD_SPAN=.;STD_POS=.	GT:DP:AD	./.:.:.,.
1	56129275	svim.DEL.133	TACATATACTTGTTATATATATGGTACATATATACGGTATATATATGGTACATACATACGGTATATATGTACATACATACGGTAAATATATGGTACGTACATACGGTATAGATATGGTACGTATATACGGTATATATATGGTACGTATATACGGTATATATATGGTACGTATATACGGTATATATATGGTACGTATATACGGTATATATATGGTACGTATATACGGTATATATATGGTACGTATATACGGTATATATATGGTACGTATATACGGTATATATATGGTACGTATATATGGAATATATATGGTACGTATATATGGTATATATATGGTATATACATATAGTATATATATGGT	T	27	PASS	SVTYPE=DEL;END=56129632;SVLEN=-357;SUPPORT=22;STD_SPAN=0.63;STD_POS=1.47	GT:DP:AD	0/1:51:29,22
1	56401285	svim.DEL.134	AAATATAGGGGCCGGGCGCGGTGGCTCACGCCTGTAATCCCAGCACTTTGGGAGGCCGAGGCGGGCGGATCACGAGGTCAGGAGATCGAGACCATCCTGGCTAAAACGGTGAAACCCCGTCTCTACTAAAAATACAAAAAAAAAATTAGCCGGGCGTAGTGGCGGGCACCTGTAGTCCCAGCTACTTGGGAGGCTGAGGCAGGAGAATGGCGTGAACCCAGGAGGCGGAGCTTGCAGTGAGCCGAGATCCCGCCACTGCACTCCAGCCTGGGCAACAGAGCGAGACTCCGTCTCAAAAAAAAAAAAAAAAAAAAAAAAAAG	A	19	PASS	SVTYPE=DEL;END=56401605;SVLEN=-320;SUPPORT=16;STD_SPAN=0.57;STD_POS=1.11	GT:DP:AD	0/1:58:42,16
1	56887706	svim.DEL.135	CTTTTTTTTTTTTTTTTTTTTTTTTTTTTTTTTGAGACGGAGTCTCGCTCTGTCGCCCAGGCTGGAGTGCAGTGGCGGGATCTCGGCTCACTGCAAGCTCCGCCTCCCGGGTTCACGCCATTCTCCTGCCTCAGCCTCCCAAGTAGCTGGGACTACAGGCGCCCGCCACTACGCCCGGCTAATTTTTTGTATTTTTAGTAGAGACGGGGTTTCACCGTTTTAGCCGGGATGGTCTCGATCTCCTGACCTCGTGATCCGCCCGCCTCGGCCTCCCAAAGTGCTGGGATTACAGG	C	54	PASS	SVTYPE=DEL;END=56887998;SVLEN=-292;SUPPORT=44;STD_SPAN=0.7;STD_POS=0.33	GT:DP:AD	0/1:68:24,44
1	57003320	svim.BND.66	N	N[8:42192078[	1	PASS	SVTYPE=BND;SUPPORT=1;STD_POS1=.;STD_POS2=.	GT:DP:AD	./.:.:.,.
1	57003319	svim.INS.122	A	ACTTCTGTCTGCTCCTCTGGCCTCTGCCTCTGTGCCCCTGGCTCTGCCCTTGGAGTCATTCTTGCTTTTTCTTGAAGGATCGCATG	16	PASS	SVTYPE=INS;END=57003319;SVLEN=85;SUPPORT=13;STD_SPAN=1.3;STD_POS=0.65	GT:DP:AD	0/1:52:39,13
1	57100776	svim.BND.67	N	N[6:119185150[	8	PASS	SVTYPE=BND;SUPPORT=7;STD_POS1=1.13;STD_POS2=0.98	GT:DP:AD	./.:.:.,.
1	57100779	svim.BND.68	N	]6:119186565]N	11	PASS	SVTYPE=BND;SUPPORT=9;STD_POS1=1.33;STD_POS2=2.5	GT:DP:AD	./.:.:.,.
1	57242623	svim.DEL.136	CAGGCCGGGCGCGGTGGCTCACGCCTGTAATCCCAGCACTTTGGGAGGCCGAGGCGGGCGGATCACGAGGTCAGGAGATCGAGACCATCCCGGCTAAAACGGTGAAACCCCGTCTCTACTAAAAAATACAAAAAATTAGCCGGGCGTAGTGGCGGGCGCCTGTGGTCCCAGCTACTTGGGAGGCTGAGGCAGGAGAATGGCGGGAACCCGGGAGGCGGAGCTTGCAGTGAGCCGAGATCCCGCCACTGCACTCCAGCCTGGGCGACAGAGCGAGACTCCGTCTCAAAAACAAAAAAAAAAAAAAAAAAAAAAA	C	21	PASS	SVTYPE=DEL;END=57242935;SVLEN=-312;SUPPORT=17;STD_SPAN=0.64;STD_POS=0.39	GT:DP:AD	0/1:50:33,17
1	57242812	svim.BND.69	N	]18:44828650]N	2	PASS	SVTYPE=BND;SUPPORT=2;STD_POS1=.;STD_POS2=.	GT:DP:AD	./.:.:.,.
1	57394228	svim.INS.123	T	TTTATATATATAATTTCATATCATTATTTAGATATTCTTTTTTCTTTTTTATGTATGTGTGTTTTATTTATTTGTAAAGCAATATCCATACAGATAGTTTTACTTATAAGTAATTAATTTTTCCCAGCACTTAAAAAAAAAATATATGTATATAATATAAAATAAGTATGATGGATGCACACACACACACACACAAAAAAACTAATTTTTTTTTTTTGGCACACACACAGGATTTTAGTACATATAGAGATTTTTAATTTTAATGTTCACAATGTGTGCTTAAAAAGTGTTATAGGGCTCTTTTTTTTTTTTTTTTTTTTTTTTTATTAATAAATGTGTGCACGTGCACGTGTTTTTGCACCATTGTACTCCAGCTGGGTGACAAGAGTGAACCAAAACTCCATCTCAAAAAATAAAAATAAAAAAAAAAATAAAAAGAACTAGTTCAAGTCATCTAGCTTGGAAAAGAAGCTGTGGTTGGATGCTAATGGATGTTGGGTCAGACTGAAGAGTGTACTTTCTATAGTCTGAGTCTTTCTTAGATGGCGGCTTCTAAAAATAGAAAGTACAGGCTGGGTACAGTAGCTCACACCTGTAATCCCAGCACTTTGGGAGGCCGAGGTGGGTGGATCACCTGAGGTCAGGAGTTCAAGACCAGCCAGGCCAACATGGTGAAACCCCATCTATATTAAAAATACAAAAAATAGCCAGGCGTGGTGGCGGGCACCTGTAATCCCAGCTACTCAGGAGGCTGAGGTAGGAGAATTGCTTGAACCTGGGAGGTGGAGGTTGCAGTGAGCTGAGATCATATAGTGTAAAATTGAAGATAACATTTTTATCTGCAGGTGGAAAATAAAAAAAAAATCTTTGTGTTTCAATTTATAAGGAAGGAGGGAGGGAGGGAGGGATTATATATATAATTAAA	41	PASS	SVTYPE=INS;END=57394228;SVLEN=924;SUPPORT=33;STD_SPAN=7.71;STD_POS=5.19	GT:DP:AD	0/1:56:23,33
1	58096391	svim.INV.23	TTGTGGAATTAAAATATACTCTGCTATTTTACCACTGAAATATCCACGGATTTGTTGGTATGCTATTTTCATTATTTTTAAGTCCAAAATTGTAGGTATTAATATCTGTAGAGAAAGATCAACAATTTAATTATTCAAATTATGTGAAAAGACAAACTGATACAAAGTCTACAAGTCTAAACATGTCCAGACCTTCATGAATTGTAATAAGCAACCATATTATGGTCCTGCAAAGCTCCTGTTGAAAGAATAATTATTACTGCAGTTCAAAAAATTTCTGAGAAAACAGAATATGAATGTGACAATATGGAAATGGATACAGGGACTTGTGCATCAGAGCCACCAACTACACATGATAAAAATACAGAAGATGTAGACTTATCAAATATATTTTCTTTGGTGGGGGTGGGCAGGAAACATAGCTCCTTCTCAATACAAAACCTGTGTATAGTCTTTATTGGGATGGTCATGGAAGGAAGGGTTGTTCAAACAAAAACTCAAAATTATCAAATAAGAAATAAAGTTATTTAAAGATGAAATTCAGAGGAAAATATTTAGGGTTAGCTCTTAAGTGTCTCTTCACCATTCTTCTGACTATTCACAAAATCACCAGAAAAGCTTTTTCAGCAGCAAGTAAAGCTTGCATAAAAATATATTTGCAAATCATTGATGTCACTTGACTCATTTCATTTTTTAATTAGCACATTTTAAAAAGAGCAAGTAACATTTTCATTTTCAATTTCCATAATTAAGTGCATTTTTCTAGTTTATATGCTATTTAGTTTATGGTTTGAATATTTAACTTAGTGATTTACATCTACAAATAATTTATATGACAGTTATGTTTACATTTTGTAAAATGTCCCTGATGTTTATAGTATCTATATGTTTTTGTATTTGAAGTACATTAAATAGCTTTGTTTCTTTGAGCCTTTTACTTCATAAATTTTGTGTACTTTCAAAATAAAATACTGATAGTATGTAAAATAAAAATTGAAATAACAGAATTGTTACCTTGCCGCAGCACTGCAATCACTAAAATGGAGTTAGCAAACTGAGAGTAACCTGACATTCAGCAGGGAAATGTACCAGGACCCAAAGGAGGGGTCAGTAGCCCAAATCAGCAGAGGCAAAGAAGACTGGCTTTTTTCTCACTTAAGGCTGGTACCTTCCCTGCTCCATGTTACCAGGACACAGGACCCTCTGATAGATGGTAATTGGGTATTAGCATCAGGAGACATATCAGAGTTATTGATCAGGGAAGTGGGAAAGGGTTATATCAGGCACAACAAATATTCCATTGTAGGCTTCTGAGGGAACAGTCTACAGGGAGTAGAAGATATTGTCTGAGGTATATGGGATTTAGGGAGGCCAGGGACCTGGTATACCTAAATTGCAGAACTACTTTAAGAATTAAATATTAGAGAGTCTCCAAAGGACTCTTATAATAATTCCACATGTGTAAGAGGATTACTACAACGTAGTGCTGCATAGGCGTGGAACTTGGTGCAAATTCTACTCTAGTATAAATTATTAGTGGAGTACTACTCTAGTATACATTATTACCAGATGTTTCTAAATTAAAGTGTTATTAGAAAAATAAATCTTTTCTTTAATAGCGTTTGTGTGAAATTTGGTGTGTGTTTATCATGAGTGGACTTCCAGTTTAACATGAAATTGGGATCAGCCACAGCGGATGAAAGGTGTCAGTATCAGTACTCTATGAGACTAGAAGCAGAGAGGAAAGTGGTAGGTGACTAGCGTGGTAGAGGAAGCTAAAACGCTAAGACAGGATGCAGATGGGGTTGGATGCCATCAATAAATTCACAATTTCACTGAAGAAATTCAGCACCAGGCAGACACAGACAGAGGAAGGTTGGGGTGGAGTTGAAACAGTGGGGAGGAGTATTGTGTGAGAGTTGTGAGGAGAAGGGAAACTCAGGAGAATGGAATTCTCACTCATGGTAAGAGGAAGTCAAGAGATAACACCTGAAACTGACAAATCAAAAAATAGCAATGTAAGTGTGTTATTTAGAATGGAGTAAAATAACAGAAGAAAATGTTAAAATAATAAAAGTTTCAGAGTGGTGGGTATATAGGAAGTAAGGAATTGTTATTCTCTGACAGGAGTTGTAGTACTATGTGTTTTAAATGGATCATAAGGATACTTTTCTTTTAAATTTAAAGCAAATAGAATGTACTAGATTAAACAGTAGTTCTTATTATGCTGTATTAGATAAGACCAAAGATATGATCAAAATGGGAAAGGTTAGTAATATGATTTTTCTAAAGCAGACAGTAAGTATTCAGTAAACATGGCTTTTCCATATGTTTTACAGTTAAGAATATTGTTCTCTAAATCAGGCTCAAAGCTATGTACCAAATATGTCAGGATCTGAGCCCCTGAGTAGAGCTCTCTGTCACTTTAGTTGTGGCTTGATGGAAGAGCAAGATCGGGAGAAGCTGTGTCCTGTTGTCTAACACTACAGGGCCAAGGCTGTGAGGAGAGGAGGGGGCCGAGATGACACTTCTCATTCAGGAATTCTCAAACTTGAGCACGCATCTGAATAACCAGAAGGGCTTGTGAAAACAGAGGGCTGGCCTCACTCCCAGGGTTTCTGATTAAGTGGCTTCGGGATGAAGCCTGAGTTTCTTTATTTCTAGTAAGTTCCCTGGTGATGCTGATGCTGCTGAACCTGGGACCACACTGAGAATCATTGGCCCAATGTGTGGTGGGCAAGTGGATTGCAAGGGCAGGCTGCTGAGGACCGGCTGAAGGAAGAATGCTGTTCCTGGAAAGGTGTTTGAATAAGCTTTGTGCTGGGAAGGGAGGGACAGAGTGGGGAATCTAGGTGTCCCATATATTTTCTAAGGCTGGCATTGTAATGTCTTTTAATAATCTCCTTGGCTCAGCCCAACAATCTCTACTTTAAAGAAATGTCTGATTCCCACAATTCTAATAATATGTGCCCAGAAGAGAGCCCACCAATGAAAGTCTGAAAAATAGATTCAATTACCCTTCTCCACTATTGAACCTAAGTGATGCCATTAGAGGAAGGGAGAGAGCCGGAGTGAAACACACGTACATTTTGCCAGGTATCTAAGAAGAAAGAGAATAGGTACAAAGAAGCAGACCTAACCTGGGAGTGACTGAACAATCTTTTAAAAATGATTAGGTCATATAACGTTTGTCAATATTTTTAATGGTC	GACCATTAAAAATATTGACAAACGTTATATGACCTAATCATTTTTAAAAGATTGTTCAGTCACTCCCAGGTTAGGTCTGCTTCTTTGTACCTATTCTCTTTCTTCTTAGATACCTGGCAAAATGTACGTGTGTTTCACTCCGGCTCTCTCCCTTCCTCTAATGGCATCACTTAGGTTCAATAGTGGAGAAGGGTAATTGAATCTATTTTTCAGACTTTCATTGGTGGGCTCTCTTCTGGGCACATATTATTAGAATTGTGGGAATCAGACATTTCTTTAAAGTAGAGATTGTTGGGCTGAGCCAAGGAGATTATTAAAAGACATTACAATGCCAGCCTTAGAAAATATATGGGACACCTAGATTCCCCACTCTGTCCCTCCCTTCCCAGCACAAAGCTTATTCAAACACCTTTCCAGGAACAGCATTCTTCCTTCAGCCGGTCCTCAGCAGCCTGCCCTTGCAATCCACTTGCCCACCACACATTGGGCCAATGATTCTCAGTGTGGTCCCAGGTTCAGCAGCATCAGCATCACCAGGGAACTTACTAGAAATAAAGAAACTCAGGCTTCATCCCGAAGCCACTTAATCAGAAACCCTGGGAGTGAGGCCAGCCCTCTGTTTTCACAAGCCCTTCTGGTTATTCAGATGCGTGCTCAAGTTTGAGAATTCCTGAATGAGAAGTGTCATCTCGGCCCCCTCCTCTCCTCACAGCCTTGGCCCTGTAGTGTTAGACAACAGGACACAGCTTCTCCCGATCTTGCTCTTCCATCAAGCCACAACTAAAGTGACAGAGAGCTCTACTCAGGGGCTCAGATCCTGACATATTTGGTACATAGCTTTGAGCCTGATTTAGAGAACAATATTCTTAACTGTAAAACATATGGAAAAGCCATGTTTACTGAATACTTACTGTCTGCTTTAGAAAAATCATATTACTAACCTTTCCCATTTTGATCATATCTTTGGTCTTATCTAATACAGCATAATAAGAACTACTGTTTAATCTAGTACATTCTATTTGCTTTAAATTTAAAAGAAAAGTATCCTTATGATCCATTTAAAACACATAGTACTACAACTCCTGTCAGAGAATAACAATTCCTTACTTCCTATATACCCACCACTCTGAAACTTTTATTATTTTAACATTTTCTTCTGTTATTTTACTCCATTCTAAATAACACACTTACATTGCTATTTTTTGATTTGTCAGTTTCAGGTGTTATCTCTTGACTTCCTCTTACCATGAGTGAGAATTCCATTCTCCTGAGTTTCCCTTCTCCTCACAACTCTCACACAATACTCCTCCCCACTGTTTCAACTCCACCCCAACCTTCCTCTGTCTGTGTCTGCCTGGTGCTGAATTTCTTCAGTGAAATTGTGAATTTATTGATGGCATCCAACCCCATCTGCATCCTGTCTTAGCGTTTTAGCTTCCTCTACCACGCTAGTCACCTACCACTTTCCTCTCTGCTTCTAGTCTCATAGAGTACTGATACTGACACCTTTCATCCGCTGTGGCTGATCCCAATTTCATGTTAAACTGGAAGTCCACTCATGATAAACACACACCAAATTTCACACAAACGCTATTAAAGAAAAGATTTATTTTTCTAATAACACTTTAATTTAGAAACATCTGGTAATAATGTATACTAGAGTAGTACTCCACTAATAATTTATACTAGAGTAGAATTTGCACCAAGTTCCACGCCTATGCAGCACTACGTTGTAGTAATCCTCTTACACATGTGGAATTATTATAAGAGTCCTTTGGAGACTCTCTAATATTTAATTCTTAAAGTAGTTCTGCAATTTAGGTATACCAGGTCCCTGGCCTCCCTAAATCCCATATACCTCAGACAATATCTTCTACTCCCTGTAGACTGTTCCCTCAGAAGCCTACAATGGAATATTTGTTGTGCCTGATATAACCCTTTCCCACTTCCCTGATCAATAACTCTGATATGTCTCCTGATGCTAATACCCAATTACCATCTATCAGAGGGTCCTGTGTCCTGGTAACATGGAGCAGGGAAGGTACCAGCCTTAAGTGAGAAAAAAGCCAGTCTTCTTTGCCTCTGCTGATTTGGGCTACTGACCCCTCCTTTGGGTCCTGGTACATTTCCCTGCTGAATGTCAGGTTACTCTCAGTTTGCTAACTCCATTTTAGTGATTGCAGTGCTGCGGCAAGGTAACAATTCTGTTATTTCAATTTTTATTTTACATACTATCAGTATTTTATTTTGAAAGTACACAAAATTTATGAAGTAAAAGGCTCAAAGAAACAAAGCTATTTAATGTACTTCAAATACAAAAACATATAGATACTATAAACATCAGGGACATTTTACAAAATGTAAACATAACTGTCATATAAATTATTTGTAGATGTAAATCACTAAGTTAAATATTCAAACCATAAACTAAATAGCATATAAACTAGAAAAATGCACTTAATTATGGAAATTGAAAATGAAAATGTTACTTGCTCTTTTTAAAATGTGCTAATTAAAAAATGAAATGAGTCAAGTGACATCAATGATTTGCAAATATATTTTTATGCAAGCTTTACTTGCTGCTGAAAAAGCTTTTCTGGTGATTTTGTGAATAGTCAGAAGAATGGTGAAGAGACACTTAAGAGCTAACCCTAAATATTTTCCTCTGAATTTCATCTTTAAATAACTTTATTTCTTATTTGATAATTTTGAGTTTTTGTTTGAACAACCCTTCCTTCCATGACCATCCCAATAAAGACTATACACAGGTTTTGTATTGAGAAGGAGCTATGTTTCCTGCCCACCCCCACCAAAGAAAATATATTTGATAAGTCTACATCTTCTGTATTTTTATCATGTGTAGTTGGTGGCTCTGATGCACAAGTCCCTGTATCCATTTCCATATTGTCACATTCATATTCTGTTTTCTCAGAAATTTTTTGAACTGCAGTAATAATTATTCTTTCAACAGGAGCTTTGCAGGACCATAATATGGTTGCTTATTACAATTCATGAAGGTCTGGACATGTTTAGACTTGTAGACTTTGTATCAGTTTGTCTTTTCACATAATTTGAATAATTAAATTGTTGATCTTTCTCTACAGATATTAATACCTACAATTTTGGACTTAAAAATAATGAAAATAGCATACCAACAAATCCGTGGATATTTCAGTGGTAAAATAGCAGAGTATATTTTAATTCCACAA	0	PASS	SVTYPE=INV;END=58099599;SUPPORT=17;STD_SPAN=1.03;STD_POS=0.44	GT:DP:AD	./.:.:.,.
1	58097568	svim.INV.24	TCCATGTTACCAGGACACAGGACCCTCTGATAGATGGTAATTGGGTATTAGCATCAGGAGACATATCAGAGTTATTGATCAGGGAAGTGGGAAAGGGTTATATCAGGCACAACAAATATTCCATTGTAGGCTTCTGAGGGAACAGTCTACAGGGAGTAGAAGATATTGTCTGAGGTATATGGGATTTAGGGAGGCCAGGGACCTGGTATACCTAAATTGCAGAACTACTTTAAGAATTAAATATTAGAGAGTCTCCAAAGGACTCTTATAATAATTCCACATGTGTAAGAGGATTACTACAACGTAGTGCTGCATAGGCGTGGAACTTGGTGCAAATTCTACTCTAGTATAAATTATTAGTGGAGTACTACTCTAGTATACATTATTACCAGATGTTTCTAAATTAAAGTGTTATTAGAAAAATAAATCTTTTCTTTAATAGCGTTTGTGTGAAATTTGGTGTGTGTTTATCATGAGTGGACTTCCAGTTTAACATGAAATTGGGATCAGCCACAGCGGATGAAAGGTGTCAGTATCAGTACTCTATGAGACTAGAAGCAGAGAGGAAAGTGGTAGGTGACTAGCGTGGTAGAGGAAGCTAAAACGCTAAGACAGGATGCAGATGGGGTTGGATGCCATCAATAAATTCACAATTTCACTGAAGAAATTCAGCACCAGGCAGACACAGACAGAGGAAGGTTGGGGTGGAGTTGAAACAGTGGGGAGGAGTATTGTGTGAGAGTTGTGAGGAGAAGGGAAACTCAGGAGAATGGAATTCTCACTCATGGTAAGAGGAAGTCAAGAGATAACACCTGAAACTGACAAATCAAAAAATAGCAATGTAAGTGTGTTATTTAGAATGGAGTAAAATAACAGAAGAAAATGTTAAAATAATAAAAGTTTCAGAGTGGTGGGTATATAGGAAGTAAGGAATTGTTATTCTCTGACAGGAGTTGTAGTACTATGTGTTTTAAATGGATCATAAGGATACTTTTCTTTTAAATTTAAAGCAAATAGAATGTACTAGATTAAACAGTAGTTCTTATTATGCTGTATTAGATAAGACCAAAGATATGATCAAAATGGGAAAGGTTAGTAATATGATTTTTCTAAAGCAGACAGTAAGTATTCAGTAAACATGGCTTTTCCATATGTTTTACAGTTAAGAATATTGTTCTCTAAATCAGGCTCAAAGCTATGTACCAAATATGTCAGGATCTGAGCCCCTGAGTAGAGCTCTCTGTCACTTTAGTTGTGGCTTGATGGAAGAGCAAGATCGGGAGAAGCTGTGTCCTGTTGTCTAACACTACAGGGCCAAGGCTGTGAGGAGAGGAGGGGGCCGAGATGACACTTCTCATTCAGGAATTCTCAAACTTGAGCACGCATCTGAATAACCAGAAGGGCTTGTGAAAACAGAGGGCTGGCCTCACTCCCAGGGTTTCTGATTAAGTGGCTTCGGGATGAAGCCTGAGTTTCTTTATTTCTAGTAAGTTCCCTGGTGATGCTGATGCTGCTGAACCTGGGACCACACTGAGAATCATTGGCCCAATGTGTGGTGGGCAAGTGGATTGCAAGGGCAGGCTGCTGAGGACCGGCTGAAGGAAGAATGCTGTTCCTGGAAAGGTGTTTGAATAAGCTTTGTGCTGGGAAGGGAGGGACAGAGTGGGGAATCTAGGTGTCCCATATATTTTCTAAGGCTGGCATTGTAATGTCTTTTAATAATCTCCTTGGCTCAGCCCAACAATCTCTACTTTAAAGAAATGTCTGATTCCCACAATTCTAATAATATGTGCCCAGAAGAGAGCCCACCAATGAAAGTCTGAAAAATAGATTCAATTACCCTTCTCCACTATTGAACCTAAGTGATGCCATTAGAGGAAGGGAGAGAGCCGGAGTGAAACACACGTACATTTTGCCAGGTATCTAAGAAGAAAGAGAATAGGTACAAAGAAGCAGACCTAACCTGGGAGTGACTGAACAATCTTTTAAAAATGATTAGGTCATATAACGTTTGTCAATATTTTTAATGGTC	GACCATTAAAAATATTGACAAACGTTATATGACCTAATCATTTTTAAAAGATTGTTCAGTCACTCCCAGGTTAGGTCTGCTTCTTTGTACCTATTCTCTTTCTTCTTAGATACCTGGCAAAATGTACGTGTGTTTCACTCCGGCTCTCTCCCTTCCTCTAATGGCATCACTTAGGTTCAATAGTGGAGAAGGGTAATTGAATCTATTTTTCAGACTTTCATTGGTGGGCTCTCTTCTGGGCACATATTATTAGAATTGTGGGAATCAGACATTTCTTTAAAGTAGAGATTGTTGGGCTGAGCCAAGGAGATTATTAAAAGACATTACAATGCCAGCCTTAGAAAATATATGGGACACCTAGATTCCCCACTCTGTCCCTCCCTTCCCAGCACAAAGCTTATTCAAACACCTTTCCAGGAACAGCATTCTTCCTTCAGCCGGTCCTCAGCAGCCTGCCCTTGCAATCCACTTGCCCACCACACATTGGGCCAATGATTCTCAGTGTGGTCCCAGGTTCAGCAGCATCAGCATCACCAGGGAACTTACTAGAAATAAAGAAACTCAGGCTTCATCCCGAAGCCACTTAATCAGAAACCCTGGGAGTGAGGCCAGCCCTCTGTTTTCACAAGCCCTTCTGGTTATTCAGATGCGTGCTCAAGTTTGAGAATTCCTGAATGAGAAGTGTCATCTCGGCCCCCTCCTCTCCTCACAGCCTTGGCCCTGTAGTGTTAGACAACAGGACACAGCTTCTCCCGATCTTGCTCTTCCATCAAGCCACAACTAAAGTGACAGAGAGCTCTACTCAGGGGCTCAGATCCTGACATATTTGGTACATAGCTTTGAGCCTGATTTAGAGAACAATATTCTTAACTGTAAAACATATGGAAAAGCCATGTTTACTGAATACTTACTGTCTGCTTTAGAAAAATCATATTACTAACCTTTCCCATTTTGATCATATCTTTGGTCTTATCTAATACAGCATAATAAGAACTACTGTTTAATCTAGTACATTCTATTTGCTTTAAATTTAAAAGAAAAGTATCCTTATGATCCATTTAAAACACATAGTACTACAACTCCTGTCAGAGAATAACAATTCCTTACTTCCTATATACCCACCACTCTGAAACTTTTATTATTTTAACATTTTCTTCTGTTATTTTACTCCATTCTAAATAACACACTTACATTGCTATTTTTTGATTTGTCAGTTTCAGGTGTTATCTCTTGACTTCCTCTTACCATGAGTGAGAATTCCATTCTCCTGAGTTTCCCTTCTCCTCACAACTCTCACACAATACTCCTCCCCACTGTTTCAACTCCACCCCAACCTTCCTCTGTCTGTGTCTGCCTGGTGCTGAATTTCTTCAGTGAAATTGTGAATTTATTGATGGCATCCAACCCCATCTGCATCCTGTCTTAGCGTTTTAGCTTCCTCTACCACGCTAGTCACCTACCACTTTCCTCTCTGCTTCTAGTCTCATAGAGTACTGATACTGACACCTTTCATCCGCTGTGGCTGATCCCAATTTCATGTTAAACTGGAAGTCCACTCATGATAAACACACACCAAATTTCACACAAACGCTATTAAAGAAAAGATTTATTTTTCTAATAACACTTTAATTTAGAAACATCTGGTAATAATGTATACTAGAGTAGTACTCCACTAATAATTTATACTAGAGTAGAATTTGCACCAAGTTCCACGCCTATGCAGCACTACGTTGTAGTAATCCTCTTACACATGTGGAATTATTATAAGAGTCCTTTGGAGACTCTCTAATATTTAATTCTTAAAGTAGTTCTGCAATTTAGGTATACCAGGTCCCTGGCCTCCCTAAATCCCATATACCTCAGACAATATCTTCTACTCCCTGTAGACTGTTCCCTCAGAAGCCTACAATGGAATATTTGTTGTGCCTGATATAACCCTTTCCCACTTCCCTGATCAATAACTCTGATATGTCTCCTGATGCTAATACCCAATTACCATCTATCAGAGGGTCCTGTGTCCTGGTAACATGGA	0	PASS	SVTYPE=INV;END=58099599;SUPPORT=8;STD_SPAN=.;STD_POS=.	GT:DP:AD	./.:.:.,.
1	58098615	svim.DUP_TANDEM.27	N	<DUP:TANDEM>	10	PASS	SVTYPE=DUP:TANDEM;END=58099686;SVLEN=1072;SUPPORT=8;STD_SPAN=.;STD_POS=.	GT:CN:DP:AD	./.:2:.:.,.
1	58706983	svim.DEL.137	TGAAATACATTTGGATATCACAAACAAATCATTTCCTACAATCCATTGTTAAATGAAATACATTTGGATAGTCAGGGTTAGAACCATTTATTCTGTACCTAAACCCCTTTGAGC	T	47	PASS	SVTYPE=DEL;END=58707096;SVLEN=-113;SUPPORT=38;STD_SPAN=2.2;STD_POS=1.09	GT:DP:AD	0/1:58:20,38
1	58743873	svim.DEL.138	TCTAATGGTTTTATAAGTGTTTGACAGTTTCTCCTACACACGCATACTGTCTCTCGCCTGCTGCCATGTAAGATGTGCCTGCTTCACCTTCTGCCATGATTGTAAGTTTCCTGAGGCCTCTCCAGCCATGTGGAACTGTGGATCAATTAAACCTCTTTCCTTTATAAATTACCCAGTCTCAGATGTTTCTTTTATAGCAATGTGAGAACAGACTAATACAAAGGCCCAGCTCAAATGTTCCCTGCCATATGAAGCTTTCCTTGATTTTATGGGCAGTCACTCCTAGTTCTTTGTGCCCACAGCATTCTCTTATTATCTCTATCATAGCATTTACTGCACCGTTTTGAAATGTATTAATTTACTTGTCTGCATCTCTTACTAGGCAGGGCTAGAAGAGTGTGACCCTTTATTTGGGATACAGAATCAGGCGGTGCACCAGTTAAGGTAAAGCAAACTGCTCTAACAAAATTGGAAATGATCCAGCATATGATTTTCAACCAGATTTTCCTGATCAGCAGCAGGCGGGGGGGGCCTGTGCTCCATACAGTCATTCAGGGACGAATCTGATTAAAATTCTGCCATTTTCATGGCATCCAAGATCTCCTTCATCAAGTCAGCAGGTGAGTGAAAAAATAACTAAGAAGGCACACTTTTCCCTAACCACTTCAGGCCAGAAGGGGCAAACGAAGGTCTCTCTTCATATCTCACTGGAGAGAACTGAGCATGTGGCCCCTCCTGGAGAAGGAGAAGGATTAGAAACTAAGCCCTGGCCTAGAAGCCACTTTCCAGTGATGATTCTACACTGCAGAAAAGGAGCAGAGATCTTTGGAGGACAGCTGGCCATCTCTACCAAGGGTAACAAAAATGGACTCTTTAGACACAAACCTACCCTACTCAGGAGGTAAATAGTGAATTTCTACCTGAAGCTTTCTG	T	41	PASS	SVTYPE=DEL;END=58744805;SVLEN=-932;SUPPORT=33;STD_SPAN=0.5;STD_POS=1.11	GT:DP:AD	0/1:46:13,33
1	58744455	svim.BND.70	N	N[X:111551839[	16	PASS	SVTYPE=BND;SUPPORT=13;STD_POS1=0.55;STD_POS2=0.63	GT:DP:AD	./.:.:.,.
1	59059648	svim.DEL.139	TTTTTTTTTTTTTGAGACGGAGTCTCGCTCTGTCGCCCAGGCTGGAGTGCAGTGGCGGGATCTCGGCTCACTGCAAGCTCCGCCTCCCGGGTTCACGCCATTCTCCTGCCTCAGCCTCCCAAGTAGCTGGGACTACAGGCGCCCGCCACTACGCCCGGCTAATTTTTTGTATTTTTAGTAGAGACGGGGTTTCACCGTTTTAGCCGGGATGGTCTCGATCTCCTGACCTCGTGATCCGCCCGCC	T	16	PASS	SVTYPE=DEL;END=59059891;SVLEN=-243;SUPPORT=13;STD_SPAN=0.73;STD_POS=0.6	GT:DP:AD	0/1:55:42,13
1	59096025	svim.BND.71	N	]7:106947540]N	32	PASS	SVTYPE=BND;SUPPORT=26;STD_POS1=1.14;STD_POS2=0.57	GT:DP:AD	./.:.:.,.
1	60106174	svim.INS.124	A	AAGTTGGGAGTGGGCGAGTGCTTGAAAAAATGTTAATAGGAACTAGCAGGATAATTCCAATAAAGCAAGATCCATGTACAATTTCTTCTTTTGGCCCCTAAAACGTTTCCCTGGACACAGAGTAAGTGCTCAGTATATGCTTATTTATAATTTATAGGCAACATAGAGATAATAAAGAGGTCATTTGTTGCCTTAGATAAAACAAACATATGAAGAATTTAATAATACCAAATGAATTAAGTGGCTACTGACACTGACTATCCATATCGTAAGTATTTAATACCAATATTAATTTCCAAGTAAATGAAGATAAACTCCAATTGTATCATAATTATGAGACTGTTTATTCATCAAACAAATACAGGCCCTGTTACAGTTGTTGGGGGATATAAGAGTAGCTAGACACAATCCCAGCCCTCAGGAATATCACCATCTTTGGGAGGCAGACAAAATATATAAACAGGGAATGGAAAGATAGTATTAAGCTCCAGATGTCCTTCACTGTCCAGAGCTCTCCAGATGCATGGAAGACGATTGCCCAACCTGGTCCCAGCGGTCAGGAAAGCTCCAGACAGGAAGTAACATTGACACTGAGTGAAGCTGGGAAGGGGGTTTGAGGCCAAGGGAATCATAGTATGTGCAGTATTCTAGAGGGAAGAGAGCATGGCATGTGAATGTCTACAATTTTGGCTCCTTGTATCATTGTCTAACCAATGATAGATTGCCTTTAGCATTTTATCTTAATAATAAAAAAAGAAAATTTTCTCGGATTTCTCAGAGAACCACTGGATATCTGTATATTCCGGCTTTGGCAGCGTTGCACTCTCCCAGTTCTCTACTCTCCCCTCAGGTGACTCTTTTCTTGCATTGTTAAACATTTACCCATTCACTGTGTTTTTATTGAATACCTGCTATGTGCAGGCCTGTGCTAAACCCAGGTAATACAAAGAAAACAGAAAAGTACCTATCCTAAGTTCACATAAAAGT	6	hom_ref	SVTYPE=INS;END=60106174;SVLEN=986;SUPPORT=5;STD_SPAN=4.6;STD_POS=82.01	GT:DP:AD	0/0:59:54,5
1	60106176	svim.DUP_TANDEM.28	N	<DUP:TANDEM>	2	PASS	SVTYPE=DUP:TANDEM;END=60107162;SVLEN=987;SUPPORT=2;STD_SPAN=1.41;STD_POS=0.71	GT:CN:DP:AD	./.:2:.:.,.
1	60106697	svim.INS.125	A	ATGGAAGACGATTGCCCAACCTGGTCCCAGCGGTCATGGAAAGCTCCAGACAGGAAGTAACATTGACACTGAGTGAAGCTGGGAAGGGGGGTTTGAGGCCAAGGGAATCATAGTATGTGCAGTATTCTAGAGGGAAGAGAGCATGGCATGTGAATGTCTACAATTTTGGCTCCTTGTATCATTGTCTAACCAATGATAAGATGCCTTTAGCATTTTATCTTAATAATAAAAAAAAGAAAATTTTCTCGGATTTCTCAGAGAACCACTGGATATCTGTATATTCCGGCTTTGGGCAGCGTTGCACTCTCCCAGTTCTCTACTCTCCCCTCAGGTTGACTCTTTTCTTGCATTGGTTAAACATTTACCCATTCACTGTGTTTTTATGAATACCTGCTATGTGCAGGCCTGTTGCTAAACCCAGGGTAATACAAAGAAAACCAGAAAAGTACCTATCCTAAGTTCACATAAAAGTAGGTTGGGAGTTGGGCGAGTGCTTGAAAAAATGTTAATAGGAAACTAGCAGGATAATTCCAATAAAGCAAGATCCATGTACAATTTCTTCTTTTGGCCCCTAAAACGTTTTCCCTGGACACAGAGTAAGTGCTTCAGTATATGCTTATTTATAATTTATAGGCAACATAGAGATAATAAAGAGGTCATTTGTTGCCTTAGATAAAACAAACATATGAAGAATTTAATATATACCAAATGAATTAAGTGGCTACTGACACTGGACTATCCATATCGTAAAGTATTTAATACCAATATTAATTTCCAAGTAAATGAAGATAAACTCCAATTGTATCATAATTATGAGACTGTTTTATTCATCAAACAAATACAGGCCCTGTTACAGTTGTTGGGGGATATAAGAGTAGCTACGACACAATCCCAGCCCCTCAGGAATATCATCCATCTTTGGTGAGGCAGACAAAATATATAAACAGGGAATGGAAAGAGTAGTATTAAGCTCCAGATGTCCTTCACTGTCCAGAGCTCTCCAGATGCAC	3	hom_ref	SVTYPE=INS;END=60106697;SVLEN=1009;SUPPORT=3;STD_SPAN=4.73;STD_POS=41.05	GT:DP:AD	0/0:67:64,3
1	60107067	svim.INS.126	G	GTTTTTATTGAATACCTGCTATGTGCAGGCCTGTGCTAAACCCAGGTAATACAAAGAAAACAGAAAAGTACCTATCCTAAGTTCACATAAAAAGTAGTTGGGAGTGGGCGAGTGCTTGAAAAAATGTTTAATAGGAACTAGCAGGATAATTCCAATAAAGCAAGATCCATGTAACAATTTCTTCTTTTGGCCCCTAAAACGTTTCCCTGGACACAGAGTAAGTGCTCAGTATATGCTTATTTATAATTTATAGGCAACATAGAGATAATAAAGAGGTCATTTGTTGCCTTAGATAAAACAAACATATGAAGAATTTAATAATACCAAATGAATTAAGTGGCTACTGACACTGACTATCCATATCGTAAGTATTTAATACCAATATTAATTTCCAAGTAAATGAAGATAAACTCCAATTGTATCATAATTATGAGACTGTTTATTCATCAAACAAATACAGGCCCTGTTAACAGTTGTTGGGGGATATAAGAGTAGCTAGACACCAATCCCAGCCCTCAGGAATATCACCATCTTTGGGAGGCAGACAAAATATATAAACAGGGAATGGAAAGATAGTATTAAGCTCCAGATGTCCTTCACTGTCCAGAGCTCTCCAGATGCATGGAAGACGATTGCCCAACCTGGTCCCAGCGGTCAGGAAAGCTCCAGACAGGAAGTAACATTGACACTGAGTGAAAGGGCTGGGAAGGGGGTTTGAGGCCAAGGGAATCATAGTATGTGCAGTATTCTAGAGGGGAAGAGAGCATGGCATGTGAATGTCTACAATTTTGGCTCCTTGTATCATTGTCTAACCAATGATAGATTGCCTTTAGCATTTTATCTTAATAATAAAAAAAGAAAAATTTTCTCGGATTTCTCAGAGAACCACTGGATATCTGTATATTCCGGCTTTGGCAGCGTTGCACTCTCCCAGTTTCTCTACTCTCCCCTCAGGTGACTCTTTTCTTGCATTGTTAAACATTTACCCATTACTGTGTTT	4	hom_ref	SVTYPE=INS;END=60107067;SVLEN=999;SUPPORT=4;STD_SPAN=13.5;STD_POS=60.3	GT:DP:AD	0/0:57:53,4
1	60115827	svim.BND.72	N	N]3:89510575]	1	PASS	SVTYPE=BND;SUPPORT=1;STD_POS1=.;STD_POS2=.	GT:DP:AD	./.:.:.,.
1	60413471	svim.DEL.140	GGGAGGCACACTCATTGCTCTGTGCTTCTGCATGTATAATCTTGTGGGCTGGAATGCCCTATGCATCCCTTTCTACTGGAAGAAGTATCCATAATATTTGAAAACTTAGCTTAAAAATTATCTGTAACCCTTGTGTCTCTGCCACTAAGAGCCTGAGTCATTTTGGGAAGAATGCAATGGTTCTTTCGGTTTTGCATCTCCCAGACCCCTAAGATTAGGTGGATTTGCATTTGCACCAGGGGTTGCACAGGATTCTCTGTCAGGATGAAAATGGAGAATCTTCATTTTTCTAGTGAAAGTTGGTGCCCACTAGAAAGTTGGTGCCCTTTGCTTTAACATAGTCTTAATTGCATTTTATTTCAAGAGGTTTAAATAATCAAAACCACCTAATCTGGCACCCTTATTTCCCACCTTGACTATTCTTAAGTGGTCTCCTTGCATCCATTCTTTTCTCCCTCAATTATTCTCTAAACAGTTATGAGAATGGTATGTCCAAAAACTCACAGTAAGAGACTGTTTTATATGAAATCCCCTGATGGCTGTCCATCACTTGCCAGAGTGGCCTTCAGATGTTTTGAGTATGCACATCTATTAGTAAAATACTTTGCAGCATGCACCAACAACATAAACTTATTTAGGCATTTATAAATCATATAACTGTACTACTATGGTCATAAATTATTTATGTTATAAAACATACAAAAATAAAAATTAAAAATTAAGATAGAAAAATATTAATACTCATATTGTTATTAGATTGGTGCAAAAGGTTTTGCCATAATGGCAAAAACCACAATTACTTTTGCACCAACCTAATATTAACAGTATACACTACCTTATTGCACTAATAATCATATTTTTGATGACAGCAATGCAATTGGATGCATTTGATTATTTTTGAAAACCTCAGTTAAACCCTGTGTTGTTCTACCTTCAGTTTATTTGGGTATTTCATTTAAAGGACTGCTGTAGCAATATTATCATTATCAAAATTTTTTTTCAGCATCCTGATGGAGAATGTAGTGCAACCCTTGGTGCAAATGCAAACCCATTTTGGAAAATACTGACTTAAAGAAGAAAATCCAAGCTGGGTGAAGTGACTCACACCTGTAGTCCCAGCTACTCAGGAGGCTGAGGAAGGAGGATGGCTTGAGCCTAGCAGTTAGAGGCTGTAGTGTGCCATGATTGTGCCTGTGAATGGTCACTGCACTGCAGCTTGGGCAACATAGTGAGACCACATCTCTGAAAAAAAAAATGAAAGAAAAAGAACAGAATTCAAACTCTCCTGATGGCATTCAGAAGTCTTTACAGG	G	27	PASS	SVTYPE=DEL;END=60414782;SVLEN=-1311;SUPPORT=22;STD_SPAN=2.29;STD_POS=1.32	GT:DP:AD	0/1:70:48,22
1	60464761	svim.DUP_TANDEM.29	N	<DUP:TANDEM>	8	PASS	SVTYPE=DUP:TANDEM;END=60465818;SVLEN=1058;SUPPORT=7;STD_SPAN=.;STD_POS=.	GT:CN:DP:AD	./.:2:.:.,.
1	60465728	svim.INV.25	GAGCCTGTGAGATAGTTTTTAATGTATCCTTGAGGTCTGGCTAGTGGCTGGCACACAGTAGGTTGTCAAGACATGTTTAATGAATGAATAAGTGAATGAATGAATGATTTTCTCAGGGACAATAGGAAACTTGCTTTACCAGACCCCTGCTTCAATTTGCCTTTCTAAAAAGTGGGACAATCAATTCCGTTTGTACAGGAATGTGAGAAGAATCAATTATCGCAGAGATGCAATAAATTCTTTAAACAAGAAGCAAAATAAAAGAGCAAAGTATATTTTTTATAATCTTATTCACAACAGACTTAACACTCAAGGAGAAAAGCATTTGCTGTTGTTTCTTGCATGGCAAGAGGCTTGCCAAAATGGGTACTATTTTCTAAAATATTTCAACGTGTGAAGTGCATGAGGAGGCCTCCCGTCATTTTAAGATGAATTATGTTCTAATCCGGGCATTTAAAAAACAACAACAGAAAAACTCAGGCTGTTTTTAAATTCTGTCTACAACTTCTCCTGGCTAAATGCTGGGAATATTAAAATGGGTTTTAACTGCTTGCCAGATTTTTTTCTTTCTTTCTTCTTTTTAATCAGAGAGGCTATTACATTTTAAAATGTGGTGTCTGGGGAAAAGGTCACCCTCAGTTTCTGGAAGTTGGAATTAAGATGTTAAAATAGATCTCATAATCACTCTTTATTTTGATGGCAGTTTGTGAATCGGTCACAAGCTTTGGAAGGACACCCAGACGTATGCTACAAGTCCAATTTCTTGGGGCAGGTGGCAAGCCCATCACCACGTGATGGCAATAGGTTTCTGCAAACCAGCAAGGACAGAAACTAACCCACACTTAAGTAGTTCTTTTGCCTCCTTCTTTGCCCAAGGAGAGTCTTGAAGTCAAAGACAGTCTGACATCAAGGGTTTGGGAGAAAATCAAAACCCACAGGAGAGAGCCCCATCCAGCATCAGAGAAAAGGCCAAGTATCCATGAAAACCTTCCCCCAAACTCTATATACCCCAGGTGCATACCATATGTTCAGTTTTGCTTTGAGACATCTCGGGGACTTCAGGCTCCATTGGAGGGGCAGGGGCTTTCTTTTCATTCTTCCCTGAACAAGAATAAAAAAAAAAAAAGGAAGGGTTTAGCTTGGTCTCTTCATTTAACACACACATATACACAAGGCAACAACAACAGCAACAACAAAAAAATGGAGGCTTTGCTCTGTGGTTGGCACTGTGTTAGGTAATGGGAACACTCTGATGAGTGAGAAAAACCTGATTCCCACCCTGGTGGACCTCAGATTTGGAAGTAGATGTTAAACAATGACTCTAAATTTTTATTTAGTTACAACTTACTATAAATAAAACTAAAGAAAAATATGAGAAAATAGGAAAGTATTTAAACTTCTTTGGAGGCCGGGGTAACAGTGGTGGGGGTTTCGGAGGAAGTGACACAAATTCGCAACCTGAAGGATTGGTTTTAGTTGTGTTTGTAGCACTTATCACTACTGAAGAGGAGTTATCCAGGCAAAGATGATGATGGTGATGCACACAGAGCAGAGAGTTCCAGAAAAGCAGAGACAACAACCTGTAGCAAGGCCCTAAGAAAGGCTTTTGTAACTTAGGGAGTTGAAGGGACGTCTTCCTGTGGTCCTGCCTCTTAAGAACCTCTGCCCCTCCTTTTACACACACATGCACCCAAAGGACCAGGCACAACCTTTCTCATCTTCCTTCCTTGCTTCTTTCAATGGTCGGTGGTACTGGACGGGAAGAGGTTGAACAGCCTCATCCCTAATCCAGTGGATTCTGTTTTCCAGGTACTACTTGCAGCAGGCTGCTGCCTTCATGAACAGAAGAGATTTCCACAGGAT	ATCCTGTGGAAATCTCTTCTGTTCATGAAGGCAGCAGCCTGCTGCAAGTAGTACCTGGAAAACAGAATCCACTGGATTAGGGATGAGGCTGTTCAACCTCTTCCCGTCCAGTACCACCGACCATTGAAAGAAGCAAGGAAGGAAGATGAGAAAGGTTGTGCCTGGTCCTTTGGGTGCATGTGTGTGTAAAAGGAGGGGCAGAGGTTCTTAAGAGGCAGGACCACAGGAAGACGTCCCTTCAACTCCCTAAGTTACAAAAGCCTTTCTTAGGGCCTTGCTACAGGTTGTTGTCTCTGCTTTTCTGGAACTCTCTGCTCTGTGTGCATCACCATCATCATCTTTGCCTGGATAACTCCTCTTCAGTAGTGATAAGTGCTACAAACACAACTAAAACCAATCCTTCAGGTTGCGAATTTGTGTCACTTCCTCCGAAACCCCCACCACTGTTACCCCGGCCTCCAAAGAAGTTTAAATACTTTCCTATTTTCTCATATTTTTCTTTAGTTTTATTTATAGTAAGTTGTAACTAAATAAAAATTTAGAGTCATTGTTTAACATCTACTTCCAAATCTGAGGTCCACCAGGGTGGGAATCAGGTTTTTCTCACTCATCAGAGTGTTCCCATTACCTAACACAGTGCCAACCACAGAGCAAAGCCTCCATTTTTTTGTTGTTGCTGTTGTTGTTGCCTTGTGTATATGTGTGTGTTAAATGAAGAGACCAAGCTAAACCCTTCCTTTTTTTTTTTTTATTCTTGTTCAGGGAAGAATGAAAAGAAAGCCCCTGCCCCTCCAATGGAGCCTGAAGTCCCCGAGATGTCTCAAAGCAAAACTGAACATATGGTATGCACCTGGGGTATATAGAGTTTGGGGGAAGGTTTTCATGGATACTTGGCCTTTTCTCTGATGCTGGATGGGGCTCTCTCCTGTGGGTTTTGATTTTCTCCCAAACCCTTGATGTCAGACTGTCTTTGACTTCAAGACTCTCCTTGGGCAAAGAAGGAGGCAAAAGAACTACTTAAGTGTGGGTTAGTTTCTGTCCTTGCTGGTTTGCAGAAACCTATTGCCATCACGTGGTGATGGGCTTGCCACCTGCCCCAAGAAATTGGACTTGTAGCATACGTCTGGGTGTCCTTCCAAAGCTTGTGACCGATTCACAAACTGCCATCAAAATAAAGAGTGATTATGAGATCTATTTTAACATCTTAATTCCAACTTCCAGAAACTGAGGGTGACCTTTTCCCCAGACACCACATTTTAAAATGTAATAGCCTCTCTGATTAAAAAGAAGAAAGAAAGAAAAAAATCTGGCAAGCAGTTAAAACCCATTTTAATATTCCCAGCATTTAGCCAGGAGAAGTTGTAGACAGAATTTAAAAACAGCCTGAGTTTTTCTGTTGTTGTTTTTTAAATGCCCGGATTAGAACATAATTCATCTTAAAATGACGGGAGGCCTCCTCATGCACTTCACACGTTGAAATATTTTAGAAAATAGTACCCATTTTGGCAAGCCTCTTGCCATGCAAGAAACAACAGCAAATGCTTTTCTCCTTGAGTGTTAAGTCTGTTGTGAATAAGATTATAAAAAATATACTTTGCTCTTTTATTTTGCTTCTTGTTTAAAGAATTTATTGCATCTCTGCGATAATTGATTCTTCTCACATTCCTGTACAAACGGAATTGATTGTCCCACTTTTTAGAAAGGCAAATTGAAGCAGGGGTCTGGTAAAGCAAGTTTCCTATTGTCCCTGAGAAAATCATTCATTCATTCACTTATTCATTCATTAAACATGTCTTGACAACCTACTGTGTGCCAGCCACTAGCCAGACCTCAAGGATACATTAAAAACTATCTCACAGGCTC	0	PASS	SVTYPE=INV;END=60467590;SUPPORT=5;STD_SPAN=1.34;STD_POS=0.67	GT:DP:AD	./.:.:.,.
1	60465730	svim.INV.26	GCCTGTGAGATAGTTTTTAATGTATCCTTGAGGTCTGGCTAGTGGCTGGCACACAGTAGGTTGTCAAGACATGTTTAATGAATGAATAAGTGAATGAATGAATGATTTTCTCAGGGACAATAGGAAACTTGCTTTACCAGACCCCTGCTTCAATTTGCCTTTCTAAAAAGTGGGACAATCAATTCCGTTTGTACAGGAATGTGAGAAGAATCAATTATCGCAGAGATGCAATAAATTCTTTAAACAAGAAGCAAAATAAAAGAGCAAAGTATATTTTTTATAATCTTATTCACAACAGACTTAACACTCAAGGAGAAAAGCATTTGCTGTTGTTTCTTGCATGGCAAGAGGCTTGCCAAAATGGGTACTATTTTCTAAAATATTTCAACGTGTGAAGTGCATGAGGAGGCCTCCCGTCATTTTAAGATGAATTATGTTCTAATCCGGGCATTTAAAAAACAACAACAGAAAAACTCAGGCTGTTTTTAAATTCTGTCTACAACTTCTCCTGGCTAAATGCTGGGAATATTAAAATGGGTTTTAACTGCTTGCCAGATTTTTTTCTTTCTTTCTTCTTTTTAATCAGAGAGGCTATTACATTTTAAAATGTGGTGTCTGGGGAAAAGGTCACCCTCAGTTTCTGGAAGTTGGAATTAAGATGTTAAAATAGATCTCATAATCACTCTTTATTTTGATGGCAGTTTGTGAATCGGTCACAAGCTTTGGAAGGACACCCAGACGTATGCTACAAGTCCAATTTCTTGGGGCAGGTGGCAAGCCCATCACCACGTGATGGCAATAGGTTTCTGCAAACCAGCAAGGACAGAAACTAACCCACACTTAAGTAGTTCTTTTGCCTCCT	AGGAGGCAAAAGAACTACTTAAGTGTGGGTTAGTTTCTGTCCTTGCTGGTTTGCAGAAACCTATTGCCATCACGTGGTGATGGGCTTGCCACCTGCCCCAAGAAATTGGACTTGTAGCATACGTCTGGGTGTCCTTCCAAAGCTTGTGACCGATTCACAAACTGCCATCAAAATAAAGAGTGATTATGAGATCTATTTTAACATCTTAATTCCAACTTCCAGAAACTGAGGGTGACCTTTTCCCCAGACACCACATTTTAAAATGTAATAGCCTCTCTGATTAAAAAGAAGAAAGAAAGAAAAAAATCTGGCAAGCAGTTAAAACCCATTTTAATATTCCCAGCATTTAGCCAGGAGAAGTTGTAGACAGAATTTAAAAACAGCCTGAGTTTTTCTGTTGTTGTTTTTTAAATGCCCGGATTAGAACATAATTCATCTTAAAATGACGGGAGGCCTCCTCATGCACTTCACACGTTGAAATATTTTAGAAAATAGTACCCATTTTGGCAAGCCTCTTGCCATGCAAGAAACAACAGCAAATGCTTTTCTCCTTGAGTGTTAAGTCTGTTGTGAATAAGATTATAAAAAATATACTTTGCTCTTTTATTTTGCTTCTTGTTTAAAGAATTTATTGCATCTCTGCGATAATTGATTCTTCTCACATTCCTGTACAAACGGAATTGATTGTCCCACTTTTTAGAAAGGCAAATTGAAGCAGGGGTCTGGTAAAGCAAGTTTCCTATTGTCCCTGAGAAAATCATTCATTCATTCACTTATTCATTCATTAAACATGTCTTGACAACCTACTGTGTGCCAGCCACTAGCCAGACCTCAAGGATACATTAAAAACTATCTCACAGGC	0	PASS	SVTYPE=INV;END=60466591;SUPPORT=13;STD_SPAN=1.78;STD_POS=0.79	GT:DP:AD	./.:.:.,.
1	60470569	svim.INS.127	G	GAATAAACACAGTTGTGTGTGTTTTTATATATATAAAAGAAAGAAAAAAAAAAACATAAGTCAAGTACGAGTTTAAAATATATATAATATATATTATATATAAAATATATAATATATATTATATAAAATATATATAATATATATTATATATAAAATATATAATATATATTATATAAAATATATAATATATATTATATAAAATATATAATATATATTATATATAAAATATATAAT	34	PASS	SVTYPE=INS;END=60470569;SVLEN=233;SUPPORT=28;STD_SPAN=2.55;STD_POS=1.9	GT:DP:AD	0/1:49:21,28
1	61858633	svim.INS.128	G	GTTATATAATATATTATATATAATATTGATAATATATATTTATTATATATTAATAATGTATATTTATAATATACTAATATATAATGAATATATATTATTTATTTATAATTATCTATTTATAATAATATATAATTTAAAATTATATCTATAATATAATATATATAATTTAAAATTATAGATAACATATTTATTTATTTAAAACTAGACTAAATACTTTTTTTTTTTTAGTGTGTGATAAAAAAAAAAAAAAAAATTTTTTTTTTTTATAATTCTCCCCATCTCCTCTGTCGTGAGATTACCAGGTGCTTTTCCTATTTTTCTGTGCTTATTTTGTATGCCACTTTTTCTGCCAAGTATTTTTTTAAACAAAAAACAAACACAAAATATATCTGTCTTTTTTTTA	31	PASS	SVTYPE=INS;END=61858633;SVLEN=402;SUPPORT=25;STD_SPAN=7.45;STD_POS=3.92	GT:DP:AD	0/1:62:37,25
1	62417790	svim.DEL.141	GCATAGTTTTCCAGGCAGCTTTCACCTGCTGACAGAGGTGACTGTTTAGCTTGAGGACTAGCTTGAAATTAGCTTAATTGATTGCTTTTCCTGATATAAATAGATTGACAGGTTGCCCTTAAAGAGAACAAAATCTGAGAGAGAGAGAGAGAGAGAGAGAGAAAAATAGGCCCAAGGTCGTCAGAAGAGAGAGGAGTCTGTGGTGAGGATTTGAGCTGCGTCCAGCATTGGATATTTGTCAGGAATGCAGATACCCTGAAGGGAACACAACAATGGTCCAAGGGGGTTTCCCAGGTAAGATTTCTGTTGCCTGTGTGATCTGTGGTTCTTTCGGAATGCAATCTGATGCTGTTTTAGTGTTGGTGCAGAATGTGGTTTTAAAGGTTTAGACAATGGTAAGCCAAGGCATTTTTCTTAAGTAAGAGAGCGAGGGCACATATGCATGTGCAAGGTGATTGTACATTAGAAACAAACCCCTGCAATTTTCTTTCATGTGCACTGTAGTTTGAAT	G	22	PASS	SVTYPE=DEL;END=62418300;SVLEN=-510;SUPPORT=18;STD_SPAN=0.32;STD_POS=0.38	GT:DP:AD	0/1:57:39,18
1	62846952	svim.INS.129	A	AATGTTGGGATTGTTTAAAAGGGCCGGGCGCGGGTGGCTACACGCCTTGTAATCCCAGCACTTTGGGAGGCCGAGGCGGGCGGATCACGAGGTCAGGAGATCAGACCCATCCTGGCTAACACGGTG	1	PASS	SVTYPE=INS;END=62846952;SVLEN=125;SUPPORT=1;STD_SPAN=.;STD_POS=.	GT:DP:AD	./.:.:.,.
1	63151831	svim.DEL.142	TTTTTTTTTTTTTTTTTTTTTTTTTTTTTTTTTGAGACGGAGTCTCGCTCTGTCGCCCAGGCCGGACTGCGGACTGCAGTGGCGCAATCTCGGCTCACTGCAAGCTCCGCTTCCCGGGTTCACGCCATTCTCCTGCCTCAGCCTCCCGAGTAGCTGGGACTACAGGCGCCCGCCACCGCGCCCGGCTAATTTTTTGTATTTTTTTTTTTTAGTAGAGACGGGGTTTCACCTTGTTAGCCAGGATGGTCTCGATCTCCTGACCTCATGATCCACCCGCCTCGGCCTCCCAAAGTGCTGGGATTACAGGCGTGAGCCACCGCGCCCG	T	22	PASS	SVTYPE=DEL;END=63152155;SVLEN=-324;SUPPORT=18;STD_SPAN=0.54;STD_POS=0.27	GT:DP:AD	0/1:60:42,18
1	63392666	svim.DUP_TANDEM.30	N	<DUP:TANDEM>	18	PASS	SVTYPE=DUP:TANDEM;END=63396117;SVLEN=3452;SUPPORT=15;STD_SPAN=2.87;STD_POS=1.22	GT:CN:DP:AD	./.:2:.:.,.
1	63705374	svim.DEL.143	TTATTTATTTATTTATTTATTTATTTATTTATTTATTTTTATTATACTCTAAGTTTTAGGGTACATGTGCACATTGTGCAGGTTAGTTACATATGTATACATGTGCCATGCTGGTGCGCTGCACCCACTAACGTGTCATCTAGCATTAGGTATATCTCCCAATGCTATCCCTCCCCCTTCCCCCGACCCCACCACAGTCCCCAGAGTGTGATATTCCCCTTCCTGTGTCCATGTGATCTCATTGTTCAATTCCCACCTATGAGTGAGAATATGCGGTGTTTGGTTTTTTGTTCTTGCGATAGTTTACTGAGAATGATGGTTTCCAATTTCATCCATGTCCCTACAAAGGACATGAACTCATCATTTTTTATGGCTGCATAGTATTCCATGGTGTATATGTGCCACATTTTCTTAATCCAGTCTATCATTGTTGGACATTTGGGTTGGTTCCAAGTCTTTGCTATTGTGAATAGTGCCGCAATAAACATACGTGTGCATGTGTCTTTATAGCAGCATGATTTATAGTCATTTGGGTATATACCCAGTAATGGGATGGCTGGGTCAAATGGTATTTCTAGTTCTAGATCCCTGAGGAATCGCCACACTGACTTCCACAATGGTTGAACTAGTTTACAGTCCCACCAACAGTGTAAAAGTGTTCCTATTTCTCCACATCCTCTCCAGCACCTGTTGTTTCCTGACTTTTTAATGATTGCCATTCTAACTGGTGTGAGATGATATCTCATAGTGGTTTTGATTTGCATTTCTCTGATGGCCAGTGATGATGAGCATTTCTTCATGTGTTTTTTGGCTGCATAAATGTCTTCTTTTGAGAAGTGTCTGTTCATGTCCTTCGCCCAAGACTAAACCAGGAAGAAGTTGAATCTCTGAATAGACCAATAACAGGCTCTGAAATTGTGGCAATAATCAATAGTTTACCAACCAAAAAGAGTCCAGGACCAGATGGATTCACAGCCGAATTCTACCAGAGGTACAAGGAGGAACTGGTACCATTCCTTCTGAAACTATTCCAATCAATAGAAAAAGAGGGAATCCTCCCTAACTCATTTTATGAGGCCAGCATCATTCTGATACCAAAGCCGGGCAGAGACACAACCAAAAAAGAGAATTTTAGACCAATATCCTTGATGAACATTGATGCAAAAATCCTCAATAAAATACTGGCAAACTGAATCCAGCAGCACATCAAAAAGCTTATCCACCATGATCAAGTGGGCTTCATCCCTGGGATGCAAGGCTGGTTCAATATACGCAAATCAATAAATGTAATCCAGCATATAAACAGAGCCAAAGACAAAAACCACATGATTATCTCAATAGATGCAGAAAAAGCCTTTGACAAAATTCAACAACCCTTCATGCTAAAAACTCTCAATAAATTAGGTATTGATGGGACGTATTTCAAAATAATAAGAGCTATCTATGACAAAACCACAGCCAATATCATACTGAATGGGCAAAAACTGGAAGCATTCCCTTTGAAAACTGGCACAAGACAGGGATGCCCTCTCTCACCGCTCCTATTCAACATAGTGTTGGAAGTTCTGGCCAGGGCAATCAGGCAGGAGAAGGAAATAAAGGGTATTCAATTAGGAAAAGAGGAAGTCAGATTGTCCCTGTTTGCAGATGACATGATTGTTTATCTAGAAAACCCCATCGTCTCAGCCCAAAATCTCCTTAAGCTGATAAGCAACTTCAGCAAAGTCTCAGGATACAAAATCAATGTACAAAAATCACAAGCATTCTTATACACCAACAACAGACAACCAGAGAGCCAAATCATGAGTGAACTCCCATTCACAATTGCTTCAAAGAGAATAAAATACCTAGGAATCCAACTTACAAGGGAGGTGAAGGACCTCTTCAAGGAGAACTACAAACCACTGCTCAAGGAAATAAAAGAGGACACAAACAAATGGAAGAACATTCCATGCTCATGGGTAGGAAGAATCAATATCGTGAAAATGGCCATACTGCCCAAGGTAATTTACAGATTCAATGCCATCCCCATCAAGCTACCAATGACTTTCTTCACAGAATTGGAAAAAACTACTTTAAAGTTCATATGGAACCAAAAAAGAGCCCGCATCGCCAAGTCAATCCTAAGCCAAAAGAACAAAGCTGGAGGCATCACACTACCTGACTTCAAACTATACTACAAGGCTACAGTAACCAAAACAGCATGGTACTGGTACCAAAACAGAGATATAGATCAATGGAACAGAACAGAGCCCTCAGAAATAATGCCGCATATCTACAACTATCTGATCTTTGACAAACCTGAGAAAAACAAGCAATGGGGAAAGGATTCCCTATTTAATAAATGGTGCTGGGAAAACTGGCTAGCCATATGTAGAAAGCTGAAACTGGATCCCTTCCTTACACCTTATACAAAAATCAGTTCAAGATGGATTAAAGATTTAAACGTTAGACCTAAAACCATAAAAACCCTAGAAGAAAACCTAGGCATTACCATTGAGGACATAGGCGTGGGCAAGGACTTCATGTCCAAAACACCAAAAGCAATGGCAACAAAAGCCAAAATTGACAAATGGGATCTAATTAAACTAAAGAGCTTCTGCACAGCAAAAGAAACTACCATCAGAGTGAACAGGCAACCTACAACATGGGAGAAAATTTTCGCAACCTACTCATC	T	41	PASS	SVTYPE=DEL;END=63708050;SVLEN=-2676;SUPPORT=33;STD_SPAN=1.12;STD_POS=0.98	GT:DP:AD	0/1:51:18,33
1	63707752	svim.BND.73	N	]2:23189441]N	12	PASS	SVTYPE=BND;SUPPORT=10;STD_POS1=1.03;STD_POS2=.	GT:DP:AD	./.:.:.,.
1	64152523	svim.DEL.144	ATCCCCCATCCATTCATCCATTCACCATCCATCCTTCCATCCATTCATCCATCC	A	1	PASS	SVTYPE=DEL;END=64152576;SVLEN=-53;SUPPORT=1;STD_SPAN=.;STD_POS=.	GT:DP:AD	./.:.:.,.
1	64152632	svim.INS.130	T	TCCAATATCATTCACCACCATTCCAACCCCTTTACCTCCCATCCCTCCTTCTTCATCCATCTCATCCACCCCCAATCCCCA	1	PASS	SVTYPE=INS;END=64152632;SVLEN=80;SUPPORT=1;STD_SPAN=.;STD_POS=.	GT:DP:AD	./.:.:.,.
1	64882514	svim.DEL.145	TAAAAAAAAAAAAAAAAAAAAAAAAAAAAAAAAAAAAAAAAAAAA	T	1	PASS	SVTYPE=DEL;END=64882558;SVLEN=-44;SUPPORT=1;STD_SPAN=.;STD_POS=.	GT:DP:AD	./.:.:.,.
1	64882558	svim.INS.131	A	AAAGAAAAAAAAAAAAAAAAAAAAAAAAAAAAAAAAAAAAAAAAAA	1	PASS	SVTYPE=INS;END=64882558;SVLEN=45;SUPPORT=1;STD_SPAN=.;STD_POS=.	GT:DP:AD	./.:.:.,.
1	65200155	svim.DEL.146	AAAAATGGGGTAGGAAGAGCTCCAGGCTGCAGTGCAGCTCTGAGAAGTCTTGACCAGGTGATTGGGAAGGCCTCTTGCAAAGGCCGTCCATTAGAAGAAGCTTCTGTCAGGCAGAAATGGCCCAGCAATAGTACTCCACTGTACTCAGGTATTGCCTGGGAGCAGTGTTGGGGAGAGGGGAGAGAGGCCTGAGTATGAATGCTGCAGATCTGTAGGTACAGCCACTAGCTGGAGGCTGCTGGCCAACTACACTCAGACGGCGTGTTCTCTAGAAGGGAGAGAGGCCTGAGTATGAATGCTGCAGATCTGTAGGTACAGCCACTAGCTGGAGGCTGCTGGCCAACTACACTCAGACGGCGTGTTCTCTAGAAGGGAGATCTGAAGGGTACACCTACACAATCAAGTCTAAGCGGCAGGAGCAGTAAATTAAGCCAAGGCCAGGAAGCCAGCTGGAAAATGGGATGGGAGCCTGCAAAGGGGCTCCCATTGTAGGTAATAAGCAAAGGCATGCGCAAATTCTACCTTTATTTACATGTGC	A	27	PASS	SVTYPE=DEL;END=65200692;SVLEN=-537;SUPPORT=22;STD_SPAN=1.96;STD_POS=0.77	GT:DP:AD	0/1:44:22,22
1	65604542	svim.DEL.147	GTGTTGAATGAATAGTAGCAATAGCTAATATTTATTGAGTGCTTATGATGTGTTTGATGTGATTTTTCAGAGATAATTTAATCCTCAAAAACCTTATGAAAATAGATATTGGTATTATTAGTGGTAATTATTCCCCTTTGGGGATATAGGAGAATTAAGGTTAAACAATAGGTCTAAATCACCCAGCTTGTAAGTGATCGTTGGAGCTCAGAAATTAATACCCCAAAATATGGGGCTTTGACTTGCTGAATTGAAGAAGTCTCAAGATCTCTCTGACCTCCCACCTCCACCGTCTCTCCCAAAGCACAGGATGAAGTTGAAGTTCCTTTATCTGCCTAAGATCTAGACCTACCAAGAACAATTGTTTTTAATTATCCTCCTTTTAAGACCAAAAATGTAACCACAGCTGAATAGACCCTTTCACGAAGTAACGTGTTCGCCTCTCTGTCTCATTCAAATTCCAAAGAGAATGATTTACAAGTTAATCTCTGTTCACATTCACTTATCTATTCATTTTTCCTCTTCTCCCCTCCAAAAATCTATTTTTCCACCATAACCTGTTTTGCTAAGATGATATATAACTTTCTGAACCCTACTGGGAGGGTATGTAATCACTGTGTGATCCTCCCCGTGTACACGTTAATAAAATATGTATGCCTTTTCTCCAATTAATTTGTCTTTTGCAAATTGATTTTTCAGGGAATCTTAGGAGAGCAAAGAAGTATTTCCCTTGGCCCCTAGAATAACATTTAAAAATAATCTCTAAATATTTAGAGATTAAAAATAATCTCTAAATAATAATCTCTAAATAATCTCATAATTAAGCGGGGTGCAGTGGCTCACACCTGTAATCCCAACACTTTGGGAGGCCAAGGTGGGTGGATCACCTGAGGTCAGGAATTCGGGACCAGCCTGACCAATATGGTGAAACCCCGTCTGCAGGGAAAAGGAAGAGAGATCAGATTGTTACTGTGTCTGTGTAGAAAGAAGTAGACATAGGAGACTCCATTTTGTTCTGTACTAAGAAAAATTCTTCTGCCTTGAGATGCTGTTAATCTATAACCTTACCCCCAACCCCGTGCTCTCTGAAACATGTGCTGTGTCAACTCAGGGTTAAATGGATTAAGGGCTGTGTGGGATGTGCTTTGTTAAACAGATGCTTGAAGGCAGCATGCTCGTTAAGAGTCATCACCATTCCCTAATCTCAAGTACCCAGGGACACAAACACTGCAGAAGGCCGCAGGGACCTCTGCCTAGGAAAGCCAGGTATTGTCCAAGGTTTCTCCCCATGTGATAGTCTGAAATATGGCCTCATGGGAAGGGAAGGACCTGACCATCCCCCAGCCCGACACCTCTAAAGGGTCTGTGCTGAGGAGGATTAGTATAAGAGGAAGGCATGCCTCTTTGCAGTTGAGACAAGAGGAAGGCATCTGTCTCCTGCCCGTCCCTGGGCAATGGAATGTCTCGGTATAAAACCCGATTGTATGTTCCATCTACTGAGATAGGGGAAAACCACCTTAGGGCTGGAGGTGGGACATGCGGGCAACAACACTGCTCTGTAAGGCATTGAGATGTTTATGTGTATGCATATCTAAAGCACAGCACTTAATTCTTTACCTTGTCTATGATGCAGAGACCCTTGTTCACGTTTATCTGCTGACCTTCTCTCCACTATTATCCTATGACCCTGCCACATCCCCCTCTCCGAGAAACACCCAAGAATGATCAATAAATACTAAGGGAACTCAGAGGCTGGCGGGATCCTCCGTATGCTGAACGCTGGTACCCTGGGCCCCCTTATTTCTTTCTCTATACTTTGTCTCTGTGTCTTTTTCTTTTCCAAAGTCTCTCGTTCCACCTAACAAGAAACACCCACAGGTGTGGAGGGGCAACCCACCCCTTCACCCATCTCTACTAAAAATACAAAAATTAGGCCCGGCACGGTGACTCACGCCTGTAATCCCTGCACTTTGGGAGGCAGAGGCAGGTGGATCATTTGAGGTCAGGAATTCGAGACCAGTCTGGCCAACATGGTGAAACCCCATCTCTAAAAAAGATACAAAAAATTAGCCAGGCGTGATGGCAGCCGCCTGTAATCCCAGCTACTTGGGAGGCTGAGACAGGAGAATTGCTTGAATCCAGGAGGCGGAGGTTGCAGTGAGCTGAGATCGCACCACTGTACTCCAGATGGGGCGACAGAGCAAGGCTGTGTCTCAAATATAAGTAAATAAATAAAATAAAAAATAAAAATACAAAAATTGGCCAGGTGTGGTGGCAGGCGCCTGTATTCCCAGCTACTTGGGAGACTGAGACAGGAGAATTGCTTCAACCTGGGAGGCAGAGGTTGCAGTGAGTCGAGATCGCGCCACTGCATTCCAGCCTGGGCAACAGAGTAAGACTCCATCTCAAAAAAAAATTTTTTTTCCTTTAAAATTATTATATCTCTATTTATCTACCTATATCTTAGAGATTCCCCGGCACATAGTAATTACTCAATACACACTAATTATCATCTTCTGCTCTTAACAGAAGCCCAAACTTAGAAGTCTCTCCTAAGTGGGATCCCCTTT	G	56	PASS	SVTYPE=DEL;END=65607111;SVLEN=-2569;SUPPORT=45;STD_SPAN=0.45;STD_POS=0.4	GT:DP:AD	0/1:67:22,45
1	66024187	svim.DEL.148	TTTTTTTTTTTTTGAATCAGAAGTTTTTTTTTTTGTTTTTTTTTTGTTTTTTTTTTTTTTTATACTTTAAGTTTTAGGGTACATGTGCACATTGTGCAGGTTAGTTACATATGTATACATGTGCCATGCTGGTGCGCTGCACCCACTAACTTGTCATCTAGCATTAGGTATATCTCCCAATGCTATCCCTCCCCCCTCCCCCCACCCCACAACAGTCCCCAGAGTGTGATATTCCCCTTCCTGTGTCCATGTGATCTCATTGTTCAGTTCCCACCTATGAGTGAGAATATGCAGTGTTTGGTTTTTTGTTCTTGCGATAGTTTACTGAGAATGATGATTTCCAATTTCATCCATGTCCCTACAAAGGACATGAACTCATCATTTTTTATGGCTGCATAGTATTCCATGGTGTATATGTGCCACATTTTCTTAATCCAGTCTATCATTGTTGGACATTTGGGTTGGTTCCAAGTCTTTGCTATTGTGAATAATGCCGCAATAAACATACGTGTGCATGTGTCTTTATAGCAGCATGATTTATAGTCATTTGGGTATATACCCAGTAATGGGATGGCTGGGTCAAATGGTATTTCTAGTTCTAGATCCCTGAGGAATCGCCACACTGACTTCCACAATGGTTGAACTAGTTTAGAGTCCCACCAACAGTGTAAAAGTGTTCCTATTTCTCCACATCCTCTCCAGCACCTGTTGTTTCCTGACTTTTTAATGATTGCCATTCTAACTGGTGTGAGATGGTATCTCATTATGGTTTTGATTTGCATTTCTCTGATGGCCAGTGATGATGAGCATTTTTTCATGTGTTTTTTGGCTGCATAAATGTCTTCTTTTGAGAAGTGTCTGTTCATGTCCTTCGCCCACTTTTTGATGGGGTTGTTTGTTTTTTTCTTGTAAATTTGTTGGAGTTCATTGTAGATTCTGGATATTAGCCCTTTGTCAGATGAGTAGGTTGTGAAAATTTTCTCCCATTTTGTAGGTTGCCTGTTCACTCTGATGGTAGTTTCTTTTGCTGTGCAGAAGCTCTTTAGTTTAATTAGATCCCATTTGTCAATTTTGGCTTTTGTTGCCATTGCTTTTGGTGTTTTGGACATGAAGTCCTTGCCCATGCCTATGTCCTGAATGGTCATGCCTAGGTTTTCTTCTAGGGTTTTTATGGTTTTAGGTCTAACGTTTAAATCTTTAATCCATCTTGAATTGATTTTTGTGTAAGGTGTAAGGAAGGGATCCAGTTTCAGCTTCCTACATATGGCTAGCCAGTTTTCCCAGCACCATTTATTAAATAGGGAATCCTTTCCCCATTGCTTGTTTTTCTCAGGTTTGTCAAAGATCAGATAGTTGTAGGTATGCGGCATTATTTCTGAGGGCTCTGTTCTGTTCCATTGATCTATATCTCTGTTTTGGTACCAGTACCATGCTGTTTTGGTTACTGTAGCCTTGTAGTACAGTTTGAAGTCAGGTAGTGTAATGCCTCCAGCTTTGTTCTTTTGGCTTAGGATTGACTTGGTGATGCGGGCTCTTTTTTGGTTCCATATGAACTTGAAAGTAGTTTTTTCCAATTCTGTGAAGAAAGTCATTGGTAGCTTGATGGGGATGGCATTGAATCTGTAAATGACCTTGGGCAGTATGGCCATTTTCACGATATTGATTCTTCCTACCCATGAGCATGGAATGTTCTTCCATTTGTTTGTATCCTCTTTTATTTCCTTGAGCAGTGGTTTGTAGTTCTCCTTGAAGAGGTCCTTCACATCCCTTGTAAGTTGGATTCCTAGGTATTTTATTCTCTTTGAAGCAATTGTGAATGGGAGTTCACTCATGATTTGGCTCTCTGTTTGTCTGTTGTTGGTGTATAAGAATGCTTGTGATTTTTGTACATTGATTTTGTATCCTGAGACTTTGCTGAAGTTGCTTATCAGCTTAAGGAGATTTTGGGCTGAGACAATGGGGTTTTCTAGATATAGAATCATGTCATCTGCAAACAGGGACAATTTGACTTCCTCTTTTCCTAATTGGATACCCTTTATTTCCTTCTCTTGCCTAATTGCCCTGGCCAGAACTTCCAACACTATGTTGAATAGGAGTGGTGAGAGAGGGCATCCCTGTCTTGTGCCAGTTTTCAAAGGGAATGCTTCCAGTTTTTGCCCATTCAGTATGATATTGGCTGTGGGTTTGTCATAGATAGCTCTTATTATTTTGAAATACGTCCCATCAATACCTAATTTCTTGAGAGTTTTTAGCATGAAGGGTTGTTGAATTTTGTCAAAGGCTTTTTCTGCATCTATTGAGATAATCATGTGGTTTTTGTCTTTGGCTCTGTTTATATGCTGGATTACATTTATTGATTTGTGTATATTGAACCAGCCTTGCATCACAGGGATGAAGCCCACTTGATCATGGTGGATAAGCTTTTTGATGTGCTGCTGGATTCGGTTTGCCAGTATTTTATTGAGGATTTTTGCATCAATGTTCATCAAGGATATTGGTCTAAAATTCTCTTTTTTGGTTGTGTCTCTGCCCAGCTTTGGTATCAGAATGATGCTGGCCTCATAAAATGAGTTAGGGAGGATTCCCTCTTTTTCTATTGATTGGAATAGTTTCAGAAGGAATGGTACCAGTTCCTCCTTGTACCTCTGGTAGAATTCAGCTGTGAATCCATCTGGTCCTGGACTCTTTTTGGTTGGTAAACTATCGATTATTGCCACAATTTCAGCTCCTGTTACTGGTCTATTCAGAGATTCAACTTCTTCCTGGTTTAGTCTTGGGAGAGTGTATGTGTTGAGGAATTTATCCATTTCTTCTAGATTTTCTAGTTTATTTGCGTAGAGGTGTTTGTAGTATTCTCTGATGGTAGTTTGTATTTCTGTGGGATCGGTGGTGATATCCCCTTTATCATTTTTTATTGTGTCTATTTGATTCTTCTCTCTTTTTTTCTTTATTAGTCTTGCTAGTGGTCTATCAATTTTGTTGATCCTTTCAAAAAACCAGCTCCTGGATTCATTGATTTTTTGAAGGGTTTTTTGTGTCTCTATTTCCTTCAGTTCTGCTCTGATTTTACATATTTCTTGCCTTCTGCTAGCTTTTGAATGTGTTTGCTCTTGCTTTTCTAGTTCTTTTAATTGTGATGTTAGGGTGTCAATTTTGGATCTTTCCTGCTTTCTCTTGTGGGCATTTAGTGCTATAAATTTCCCTCTACACACTGCTTTGAATGCGTCCCAGAGATTCTGGTATGTTGTGTCTTTGTTCTCGTTGGTTTCAAAGAACATCTTTATTTCTGCCTTCATTTCGTTATGTACCCAGTAGTCATTCAGGAGCAGGTTGTTCAGTTTCCATGTAGTTGAGCGGCTTTGAGTGAGATTCTTAATCCTGAGTTCTAGTTTGATTGCACTGTGGTCTGAGAGATAGTTTGTTATAATTTCTGTTCTTTTACATTTGCTGAGGAGAGCTTTACTTCCAACTATGTGGTCAATTTTGGAATAGGTGTGGTGTGGTGCTGAAAAAAATGTATATTCTGTTGATTTGGGTTGGAGAGTTCTGTAGATGTCTATTAGGTCCGCTTGGTGCAGAGCTGAGTTCAATTCCTGGGTATCCTTGTTGACTTTCTATCTCGTTGATCTGTCTAATGTTGACAGTGGGGTGTTAAAGTCTCCCATTATTAATGCGTGGGAGTCTAAGTCTCTTTGTAGGTCACTCAGGACTTGCTTTATGAATCTGGGTGCTCCTGTATTGGGTGCATATATATTTAGGATAGTTAGCTCTTCTTGTTGAATTGATCCCTTTACCATTATGTAATGGCCTTCTTTGTCTCTTTTGATCTTTGTTGGTTTAAAGTCTGTTTTATCAGAGACTAGGATTGCAACCCCTGCCTTTTTTTGTTTTCCATTTGCTTGGTAGATCTTCCTCCATCCTTTTATTTTGAGCCTATGTGTGTCTCTGCACATGAGATGGGTTTCCTGAATACAGCACACTGATGGGTCTTGACTCTTTATCCAATTTGCCAGTCTGTGTCTTTTCATTGGAGCATTTAGTCCATTTACATTTAAAGTTAATATTGTTATGTGTGCATTTGATCCTGTCATTATGATGTTAGCTGGTGATTTTGCTCGTTAGTTGATGCAGTTTCTTCCTAGTCTCGATGGTCTTTACATTTTGGCATGATTTTGCAGCGGCTGGTACCGGTTGTTCCTTTCCATGTTTAGTGCTTCCTTCAGGAGCTCTTTTAGGGCAGGCCTGGTGGTGACAAAATCTCTCAGCATTTGCTTGTCTGTAAAGGATTTTATTTCTCCTTCACCTATGAAGCTTAGTTTGGCTGGATATGAAATTCTGGGTTGAAAATTCTTTTCTTTAAGAATGTTGAATATTGGCCCCCACTCTCTTCTGGCTTGTAGGGTTTCTGATGAGAGATCCGCTGTTAGTCTGATGGGCTTCCCTTTGAGGGTAACCCGACCTTTCTCTCTGGCTGCCTTTAACATTTTTTCCTTCATTTCAACTTTGGTGAATCTGACAATTATGTGTCTTGGAGTTGCTCTTCTCGAGGAGTATCTTTGTGGCGTTCTCTGTATTTCCTGAATCTGAACGTTGGCCTGCCTTGCTAGATTGGGGAAGTTCTCCTGGATAATATCCTGCAGAGTTTTTTCCAACTTGGTTCCATTCTCCCCATCACTTTCAGGTACACCAATCAGACGTAGATTTGGTCTTTTCACATAGTCCCATATTTCTTGGAGGCTTTGCTCATTTCTTTTTATTCGTTTTTCTCTAAACTTCCCTTCTCGCTTCATTTCATTCATTTCATCTTCCATCGCTGATACCCTTTCTTCCAGTTGATCGCATCGGCTCCTGAGGCTTCTGCATTCTTCACGTAGTTCTCGAGCCTTGGTTTTCAGCTCCATCAGCTCCTTTAAGCACTTCTCTGTATTGGTTATTCTAGTTATACATTCTTCTAAATTTTTTTCAAAGTTTTCAACTTCTTTGCCTTTGGTTTGAATGTCCTCCCGTAGCTCAGAGTAATTTGATCGTCTGAAGCCTTCTTCTCTCAGCTCGTCAAAGTCATTCTCCATCCAGCTTTGTTCCGTTGCTGGTGAGGAACTGCGTTCCTTTGGAGGAGGAGAGACGCTCTGCGTTTTAGAGTTTCCAGTTTTTCTGTTCTGTTTTTTCCCCATCTTTGTGGTTTTATCTACTTTTGGTCTTTGATGATGGTGATGTACAGATGGGTTTTCGGTGTGGATGTCCTTTCTGTTTGTTAGTTTTCCTTCTAACAGACAGGACCCTCAGCTGCAGGTCTGTTGGAATACCCTGCCGTGTGAGGTGTCAGGGTGCTCCTGCTGGGGGGTGCCTCCCAGTTAGGCTGCTCGGGGGTCAGGGGTCAGGAACCCACTTGAGGAGGCAGTCTGCCGGTTCTCAGATCTCCAGCTGCGTGCTGGGAGAGCCACTGCTCTCTTCAAAGCTGTCAGACAGGGACATTTAAGTCTGCAGAGGTTACTGCTGTCTTTTTGTTTGTCTGTGCCCTGCCCCCAGAGGTGGAGCCTACAGAGGCAGGCAGGCCTCCTTGAGCTGTGGTGGGCTCCACCCAGTTGGAGCTTCCCGCTGCTTTGTTTACCTGATCAAGCCTGGGCAATGGTGGGCGCCCCTCCCCCAGCCTCGCTGCCGCCTTGCAGTTTGATCTCAGACTGCTGTGCTAGCAATCAGCGAGATTCCGTGGGCGTAGGACCCTCCGAGCCAGGTGTGGGATATAATCTCGTGGTGCGCCGTTTTTTAAGTCAGTCAGAAAAGCGCAGTATTCGGGTGGGAGTGACCCGATTTTCCAGGTGCGTCCGTCACCCCTTTCTTTGACTCGGAAAGGGAACTCCCTGACCCCTTGCGCTTCCCAGGTGAGGCAATGCCTCGCCCTGCTTCGGCTCGCACACGGTGCGTGCACCCACTGGCCTGCGCCCACTGTCTGGCACTCCCTAGTGAGATGAACCCGGTACCTCAGATGGAAATGCAGAAATCACCCGTCTTCTGCGTTGCTCATGCTGGGAGCTGTAGACCGGAGCTGTTCCTATTCGGCCATCTTGGCT	T	33	PASS	SVTYPE=DEL;END=66030254;SVLEN=-6067;SUPPORT=27;STD_SPAN=0.62;STD_POS=0.61	GT:DP:AD	0/1:60:33,27
1	66055905	svim.INS.132	T	TAGGGGCGGCCGGGCAGAGGCGCCCCTCACCTCCCGGACGGGGCGGCTGGCCGGGCAGGGGGCTGACCCCCCCACCTCCCTCCCGGACGGGGCGGCTGGCCGGGCGGGGGGGCTGACCCCCCCCACCTCCTTCCCGGACGGGGCGGCTGGCCGGGCGGGGGGCTGACCCCCCCACCTCCCTCCCGGACGGGGCGGCTGGCCGGGCAGAGGGGCTCCTCACTTCCCAGTAGGGGCGGCCGGGCAGAGGCGCCCCTCACCTCCCGGACGGGGCGGCTGGCCGGGCAGGGGGGCTGACCCCCCCCCACCTCCCTCCCGGACGGGGCGGCTGGCCGGG	18	PASS	SVTYPE=INS;END=66055905;SVLEN=333;SUPPORT=15;STD_SPAN=3.33;STD_POS=1.67	GT:DP:AD	0/1:46:31,15
1	66127612	svim.DEL.149	TTTCTCTATGTTTTCTTCTAGTATTTTTATAGTTTTAGGTCTTACATTTAAGTATTTAATCTGTTTTGAGATGATTTTATTGTAAATGGTGTGACATACGGTCCAATTTCTTTTCTCTTTCTTTTCTTTTTTCTTTTCTTTTCTTTCTTTCTCTTCTTTCTTTCTTTCTTTCTTTCTTTCTTTCTTTCTTTCTTTCTCTTTCTCTTTCTTTCTTTCTTTCTTTCTTTCTTTCTTTCTTTCTTCTTTCTTTCTTTCTTTCTTTCTTTCTTTCTTTCTTTCTTTTTCTTTCTTTCTTTTTTGCATGTGGATATCCAGTTTTCCCAATACCTTTTATTGAAGAGAGTATTCTTTTTTCATCTGTGTTCCTGGCACTTTTGTCATAGATAAGTTG	T	59	PASS	SVTYPE=DEL;END=66128002;SVLEN=-390;SUPPORT=48;STD_SPAN=0.77;STD_POS=0.38	GT:DP:AD	0/1:74:26,48
1	66694569	svim.DEL.150	TATGTTGTAAAGTCTGTCTTCTATAGTCTGCACTGCCTGAAATTGCTTATTTTTC	T	23	PASS	SVTYPE=DEL;END=66694623;SVLEN=-54;SUPPORT=19;STD_SPAN=1.28;STD_POS=1.45	GT:DP:AD	0/1:58:39,19
1	67255199	svim.INS.133	A	AGTTGTTTCACACACATTTATCTTTTTAATTTTTTTAATAGATATTTTTTTAAACACACCTGCAGCAGGAGCAGAGGCGGGGGGTAGCAGGGGG	21	PASS	SVTYPE=INS;END=67255199;SVLEN=93;SUPPORT=17;STD_SPAN=1.5;STD_POS=0.96	GT:DP:AD	0/1:61:44,17
1	67624391	svim.DEL.151	AGTACCATCTCTTACCTCAAAAGTAGATAAGTATTGATAAGGTTTGGATTTGTGTGCCAGCCTAAATCTCATGTGAAATTGGAGGAGGGGCCTGGTGGGAGATGATTGGATCATGGGGGCAGATTTTACCCTTGGTGTTCTCCTGATAGTGAGACTATCACTATCAGTGATTGATAGTGAGACTATCACTATCAGTGATTGATAGTGAGACTATCACTATCAGTGATTGATAGTGAGACTATCACTATCAGTGATTGATAGTGAGACTATCACTATCATCAGTGATTGATAGTGAGACTATCACTATCATCAGTGATTGATAGTGAGACTATCACTATCAGTGATTGATAGTGAGACTATCACTATCAGTGATTGATAGTGAGACTATCACTATCAGTGATTGATAGTGAGACTATCACTATCAGTGATTGATAGTGAGACTATCACTATCAGTGATTGATAGTGAGACTATCACTATCAGTGATTGATAGTGAGACTATCACTATCAGTGATTGATAGTGAGACTATCACTATCAGTGATTGATAGTGAGACTATCACTATCAGTGATAATGAGTGAGTTCTCAGAAGATCTAATTGTTTAAAAGTGTGTGGCACTTTCCCCTGCTCGCTCTCTCTCCTGCCACCATGTGAAAAAGGTGTTTGCTTCCCCTTCGTCTTCCATCATGATT	A	36	PASS	SVTYPE=DEL;END=67625080;SVLEN=-689;SUPPORT=29;STD_SPAN=1.13;STD_POS=2.36	GT:DP:AD	0/1:52:23,29
1	68577398	svim.DEL.152	AAGCATGCAGGTCTCCACCCAAACCCACAGGTCAGATGGCTGCTGTCCAAACTTTAGGATCTTTAGGGCTGCAGATGAGATGCTCTGTTCTGGTGTATGTCCTGCTTGGGGGGCTGCCCCTCCTTGCCAGAAGAAGATTTAGTTGAATTCAATTGAAGTGTACTATTACCAACCATTTGCTCCCTTGTTCTGACAGCCAGCAGGAGCAGAAAACTGGCTTGCTCTGGTACTAACTGCATTCTCAGAACCGTGCATGCAGTGCTTTATCGTTCTGTTCAAAGCTAAGCAGTGCCCTCCTTGGGACACTCTGGGAATGTACAGTATTCATTGCTCTAAGAAAATGCCTTGGCCACAAGGAGAAAACATTCGCTGGCTGTGGCTTGAGCCAACTGGGTCAGCGCCAGCCTGTGCAGATGTCTTTGTGGACAGAGAAGAAGTCCCTCTGGGAGAAGGCAGCCCATGCTAGGGTGCATAGATTGATGAGAGGAGTGACAACTGTATTTCTGTCCTTACTTGCTCTCCTGGCCAGGTGCTCTTATGCAGTGCACTAGCTGTACAACAGTACCTACTGGCTGGACCCTCTCATTCTCTACCAATTCAGCAGTCTCCTCTTGGCTTCATTCAGGAGGCTGTCTCCCCATGGTTGCCTGAACCCAAAAGCAAAATGTGTGGGTCCCACCTACTTCTCACGCTCTAGTTCTAAAGAATGGGCCCAGGTGTCCAGCCTCCACGGCCTGACATTCAATGCTGTGTACACTCCGGTTCCAAGTTGCTTTTCTACTCACTGCACCCCAGACTCTCTGCTAAACAGGCTACTTTAGTCATTGCCACCCAAATAATGCTTGTGAAGTTGCATCTCCACACTCTCATACTCTTCCCTTACCCTCACCTTTTATCCAACTCTTTCAAGGCTCGGCTCATTTTCAGTCTTCTGGGAAGCCCTCTCAATTGCCCCCAATCAGGAGTTACTGAAAAGTGTCCTTGTACCTCCCATTGGTCACCGACTGCACGGTTCATGTATTGGGAACCTTGATTGTTAAGAAGATTTTAAGTTCCTTGAAGGTGGAAACCTAATGAGAAGACTTGCCCTTCAGGCTCCTCTACTTAAGAATCATTCCAAGCAATTACCATGGAAACAAATATCTTCTCTTCCTGGCCTCTTGGACCAAAACAAACAGACAAACTGTTAAAGAGCAAGGAATTTGGCTCCCTGCCTAGGTTGGCAGTGAGAGCGTCAGAACAAGGTTGAGGCCAAATCCATGAACCTCATTTAGTTAGCTGCCCACGAACTTGGCTTGGAACGCCTTGGCCCCATCTTAAAGAAAGCCCTTCATTCTGGGGACGCTGGTCAGCCTGAGGCCCATGCTCCTTAGTCCCACCACAGGAAGCCTTCTCTCTCCATCTGTCACTCTGAGACCATATTGGCTGAAGCTCTGGGCTTACTCATATCCTGAGTCATCCAACCTCGCATGTCCGTAAAAATATCCGTATCCTTATAGGTGGAGGCCTTATAGATAGGTTGTTGAGTCAGATTTATGAGTTTGAGAAAGAGATGCTTTGGATGCAAAGGACCTTTGGTGAGTTTGCAGAAGCCCTGGACTCAAATCTACCACCACTCAGAACAGTGAATGCCAGAAAATTCCTGGAAAAGGGCATCTCTTTGCTGAATGACCCTAGTAATCTACTCATTCCCCAGGTAATTACTGAGCCACTCTGTGTTCCAGGCACAGTTCTAGTTTCTGGAAATATACCTGAGAACAAAACAGACAGAAATTCTGCCCTTATGAGCCTCCACTTCAGCTCCTGGCCAAGTCTGTTTTTCATATGATCCAAGCACTTTGGCAGGTGTTAGGGCTGTAAAAGGGATGGCATGGGACCCCCTTGGGTAGGGGACGTGGCAGACACATCTCTTAGAAATATTGCCGCAAGCCTCACTGTTCAAGTCTGGTGTGTGGAGCAGCTGCATCAGCACCTCCAGGGAGCATGTTAGAAATGCATCGTCTCAGGCCCTTCCCAAGCCCTTCTGAGTAAGAAACTGCACTTTACAATATGCTCCCAGGTGAACTGTCCGCAGGGAAAGGCTTGAAAAGCCTTGCTACAGGACAGCAAATCCCACAAGCTGTCCTACAGTGAAAGGGAGCAGAACGATAATGTGCATTTGAGAAAGAGTACATCCCATGCCTCAGATTTAGAAAGGTGGCGTGTTCAAGACTGAGATCTCCTCAGAAAGAAACATGCTTAAAAATCCAATGCTACTCAACTGTATTTGATGGCTCAACAACAAATCACCGACTGTAATCACTCAACAGAACCAGCATCCTGTGAAACACACCTTGAGAAACCAGTAGTGGACCTTCTGGCATTCCCGGATTCAACTTTCTTGGCTTCAATGACTGCAGATGGAGTGAGCCCATGGGGTGATAACTGGCAGTTTTGCTGAGGAACAAATCTGAATCATGCCTACTGCCAGGCTGAGGCTCTGGGCCAAGGTCTCAGCTTGGGATAGGGTGAGGATCAGAAGGCTGGAAAGATAGAGGGACTCGGAGACTGCCAGCTACTGGTTAACTTGTGGCATAAGGAGGATATATACAGAAAACACTGGATTCTATAGCTGAAATATGTCATTTGGAGAAATTTAGGAGCCAATATAAGCATTCCTTATTTGTCATTTCATGGGCTATATATATTCCACAGGTGTCAAGAATCTATAATGATGATGATGATGGCAAAGACAATGATAGATACCTTTTTAAAACTTACTATATGCCAAGCACTGTCCTAATTCATATGTTCCCAACAGCAATGCTAAGTGGTATAATCCTCATTTCTGCAGATGAAGAAATTGAGGCACAGAGCTGGCTCCTCGTTTTAATCCGTTTCATGCTAAATGTGACTTCTGAGACCTAGGTGACAGGCATCTGACTGGTGCAGACTAAACTGGCCAGATGATGGAGTGACCACTGGTCCCCTTTATCCCTCGAGCCAGCCCCTGAAGGCTGAGAGACTTGCTCAGAGCCCCGTCCCAGAAGTGGGCAAGATTCATATTTGTGCCTTAGCAAAACTGCCAGTTATCATACTATGGGCTTATTCCTTCTGGAATAGGGTAAAGCAAGAACAGAGAACCCCCTCTGGGGGTGCCACTTAGGTGTGAAGCAGCCCTAATTGGGCAGGTATAGGCTGGAGTGACCTCAGTGGTAGGCCTGGGAGGGGACACCTGGTTTGCTCTGGGGCAGTCGTAGAAGGCTCAGCACAGTGCTGGACTGCAGGTAGGACTAAGCTTGGATTATAAGGCCTGGGATCTTCTCATAATGCTGGTCTGCAGCCACTGTGTGGCCTGTGACAGGCCTTTCCCTGGGTCTCAGTCTTTGAAAATAATGATACACCCCCCACCACACCCGGTCATGGGTTGCACCTTGGGTTTCAACTCAATGACTGCTTTTCAGGAGGTCCCTCTGGGGCTCCTTAGGGTTATGGCTGCTCCAGGCTGGCAAATCCAGATCATGCAAGAGGTGGCTTAACCCTCTCCCTCTCAGGGACACGAAGAAGATCTGTTGCTTCCAGATTGCACCAACACACATGCCTAGAACCCCAGTAATGAAGCTGGAACCTCTGCTGTGTGGTCAGACAAACCCAAGGATAAATTGCCCCTGCTTCTTGGGATGACACTAGGAATTCGCCATTCTTCACGAGGCAGTCCCTGGGGCCTAGAGCCAATTCATTCAGTTTAACATTCCCTCCCTTTGAGACAAAGTATAGGGTGGTGATAATGAAGTCAGTCGGGCACAGCCTTGAGTGCTGGCTGTGTGACACAGGGCAAGTCACTCAACCTCTCTGAGCTCCAGCATGCTCATTGGTAATTGGTATAAATGAAAGTACCTATATCATGGGACTACTGTGAGGTGCCAGCACATTATCAGTGCTTTGTAAAGAGCCGCTATTACTCTTGTTGTTGCTTGGACATTTGTTATGAGGGGGGAATACTTTTTAAAATTTGCTTTTTAAAAACATCAACAAATTTCTGAAGGCATTTTCAAATGAGACTTTAAAATATGTTTTTCTCTTCTTATAAAGTTAAAATTTTTGTATGAGGTTAGGCATAATTTTTTTTTGTTTTAAATTAACAAATAGCAATCAAGGGCTTCTAAGCAATTCCAAGGACCCCCTTGCTGCTCTATTCCACTAGTCTTCCACCCTCTCCCTCCTGGCAGCAGTCGTTGGCATTTTTGTATGTCTCACCCTGGAGGCTGGCAAGCTCTGCACCTCCTGGTCGGGAGCTTCCAGCTCTCCCCTGCAGCTGTCCTGAATTCCTCTTGCTGTAGGTTGTCCCTTTGTCCCAGAGCACTCACCCTAACAGGGAAGTCCCTCATTTCTTCATTAACTTCCAGGTTGCTCCCTCCCCATTAATGCTGAGCTGGAGAAGCAGGGTTCACAGGACCTTACAATAGGGACCAGGAGCAGCAGCTCGGAGATTCAGGCCGCCTTTGGCTTCCTTGACCCTCCTGTACCCAGGGCCAGCATCAGGGAGGGAGGAAGAGGACAGGGACAACAATCAGCAGGGCCCGTGTAAGCATACACTTCTTATGGATGACTCCTCTGACAAC	A	24	PASS	SVTYPE=DEL;END=68581998;SVLEN=-4600;SUPPORT=20;STD_SPAN=0.51;STD_POS=0.67	GT:DP:AD	0/1:73:53,20
1	69943734	svim.DEL.153	TTTTTGAGACGGAGTCTCGCTCTGTCGCCCAGGCTGGAGTGCAGTGGCGGGATCTCGGCTCACTGCAAGCTCCGCCTCCCGGGTTCACGCCATTCTCCTGCCTCAGCCTCCCAAGTAGCTGGGACTACAGGCGCCCGCCACTACGCCCGGCTAATTTTTTTGTATTTTTAGTAGAGACGGGGTTTCACCATTTCTTAGCCGGGATGGTCTCAATCTCCTGACCTCGTGATCCGCCCGCCTCGGCCTCCCAAAGTGCTGGGATTACAGGCG	T	23	PASS	SVTYPE=DEL;END=69944003;SVLEN=-269;SUPPORT=19;STD_SPAN=1.31;STD_POS=0.73	GT:DP:AD	0/1:67:48,19
1	70068142	svim.INS.134	T	TGGTTGTTGTTGTTTTTTGTTTTGTTTTGTTTTTGAGACAGAGTCTCGCTCTATGGCCCAGGCTGGAATGCAGTGGCACAATCTCGGCTCACTGCAACCTCCACCTCCCAGGTTCAAGAGATTCTGCCTCAGCCTCCCAAGTAGCTGGGAATACAGGCATGCACCATTACACCCAGCTAATTTTTGTATTTTTAGTAGAGATGGGCTTTCACCATGTTGGCCAGGCTGGTGTTGAATTCCTGACCTCAGGTGACCCACCTGCCTTGGCCTCCCAAAGTGCTG	57	PASS	SVTYPE=INS;END=70068142;SVLEN=281;SUPPORT=46;STD_SPAN=4.89;STD_POS=3.04	GT:DP:AD	0/1:68:22,46
1	70068146	svim.BND.74	N	]3:32103869]N	5	PASS	SVTYPE=BND;SUPPORT=4;STD_POS1=.;STD_POS2=.	GT:DP:AD	./.:.:.,.
1	70093421	svim.INS.135	G	GGTCTACACAAATAAATGAAGAATGTGTGTGTGTGTGTGTGTGTGTTTTAGACAAATTAAATTGAATACAAAGTATTTGGTGTATTAACACAAAGAAAAAATTTTAGATTTATCTGCACAGGCCGGGCAGGATGCCCCTCCCATCAGGCTTGGGGTCCCCCGGGCCCCCCCCCAAGTCGGAGCCAGA	33	PASS	SVTYPE=INS;END=70093421;SVLEN=186;SUPPORT=27;STD_SPAN=1.93;STD_POS=1.52	GT:DP:AD	0/1:69:42,27
1	70106335	svim.BND.75	N	N[5:21482302[	1	PASS	SVTYPE=BND;SUPPORT=1;STD_POS1=.;STD_POS2=.	GT:DP:AD	./.:.:.,.
1	70106335	svim.INS.136	T	TGGGCTGCTGCTGCAGCTGCAGGAGCGGAGGTGCCAGGCCTTGTTCTTCTCATGCTGGCATCCCTGCTTGCAGCTGTGAAGGGGGCAGGAATCAGCGAGGTGACCTGGGCTGAGTCCCGGGAGTGGGAAGAGGTGGCAGGAAGGGGATCTGAGGAGGAGAACAGGGGTCCTGGTGGTCTGTGCTTCTTCCCAGACACGGGAGCTGTAGAGGGGACCTCTGCAG	17	PASS	SVTYPE=INS;END=70106335;SVLEN=222;SUPPORT=14;STD_SPAN=3.02;STD_POS=1.85	GT:DP:AD	0/1:50:36,14
1	70357502	svim.DEL.154	AGACATGAGTGAGCACATGCTGTTGGAAAAATGGTGCCAATAGACTTGCTCAACACAGGGTTGCCACAAACCTTCAATGTGTAAAAAATGAAATACCTGTGAAGCACAATAAAGTAAAGTGCAATAAAATGACACGTGCCTGTATTCTCATCACAAAAAAAGAAAAAAAAAGTGAAGTGATGGGTATCTTTATTCACTTGATTGTGGTAATAATTTCACAATGTATACATATATTGAAACATCAGTCTGTATATTGAATATATACTACTTGTTTATGTCAATTATAACTCAATAAAACTGAATAAATTGAAAACTCCAAAGTATCGTAAAAGGGGAGCAGTTATATTTCAACTATTGGAAAGACGGCAGCAGCATATCAGGCAGAGAAAATAGTGGATGTAGGAAAGTCTGACATATATTTAGTGAATGAGGAGTGGCCTGGTTTTCTGATCAGGGAAGTAAGTTAAAAACAGTGGTAGAAATAAAAGTGGAAAGGTAGGGTGAGGAGTTTGGACCTCACTAAGTGGTAACTCTTAAAGATTACCTATGTGAGTAGCAAGGACACAGTTGGTACTCAAGGCATGAGTTAAAAACTCAAATGAGAAAAAAATGTTGGAGCAACACCACGCAGATAAATCCAATGATGTATTTAAATATGATACAATACAATACACATCTTTAAAATTCCTTCTGGTACTGTAATTGACCTGAAGATACATGAAATCGTATGAATTACGACTCAAACTGTCATCCCTCTAACAAAACAGTAAGCCAGACAAAACTGATTTAGCCTATAAGTTGTCCCTTATTCCATAATAATGAGAGGTAGATACTATTTATTTACTGGACATGCCAAGCTCTTTACCTACATGTATTATTTCACTGACCCTTGTAACAACTGAGTGAGGTATGTGTTGTCATCCTGTTACACATGAGAAAATTGAGTCTCAGAGAAATTAAACAATTATTTACTCAAGAACACTTTGATAGAAAGTGGCAGAAACCAGATTCAAACCCCTTCTCTCCAGTACTCCATCTTGTATCAACTTGACTGTTTTGCCTACAGAGTATAGTTTTGCTTGAATTCTGTTTAAGAAATCAAATTACTTATGCTAGTGTTGCTTATTTGATTTACCTCCAAGGCACTTGATTAAGAATCAAATTATATTAATGTTTCTTGTGAATGACAGATATTCATCACATGTTACAAGAATTGCTTATTCTCTTGAGGTGTTTTTCATTTTTAAAAACACATCCAGGTACATTTTGGGTTCTTGAATCACAGATTAACCATTCAGTCCTCACAATGGGAGATTGAAGAAATAATCAATGGGTTTCATATGGTTAAAAGAGTATCAGTTTCTTTGCAATAATGTAATACTGTCCTTAATTTACAACTCAATGTCTTTAGCTATCAATTTTATTTTTCCAACCTTTTAAAATCAAGGTGGTTTCTTTTGCATTTCCTAAGATTCAAGATTGAAAATGTAACAAAATCTCAGACAGCTAACATGTATTAAACTTTTCAAAGCACATGAAACAATGCTTTCAAAAATATGTTTTTTGAACTACGCATTAACCTCGTAAGAGGAGCATAAAAATATTTCCCATTCAACTAATAAGAACTTTAATGTCATTTGGTATGGATAATACACTAATTTTTGTTTCAGCTTATGCTATGTATTGAAATACATTCTATATTTTTTTCTTGAAAAAGTGTTTGGAATTGTAATTTTTATTATAAGTAGAAACTTTGTAGAAGAATTTTATACAAACTGGTAAAACTTTGAAATGTAAATTATTTCCTACAATAATTACCATAAATAT	A	26	PASS	SVTYPE=DEL;END=70359328;SVLEN=-1826;SUPPORT=21;STD_SPAN=0.89;STD_POS=1.04	GT:DP:AD	0/1:54:33,21
1	70412321	svim.INS.137	T	TTTAGTTGTTGGGGTGGCAGGACGAATACTACATGGCTGGAGCAGTAGAATGGGAGACTTTTCACTGTATACTGTTATGCTTTTA	27	PASS	SVTYPE=INS;END=70412321;SVLEN=84;SUPPORT=22;STD_SPAN=2.84;STD_POS=1.68	GT:DP:AD	0/1:51:29,22
1	70412323	svim.BND.76	N	]3:32807497]N	1	PASS	SVTYPE=BND;SUPPORT=1;STD_POS1=.;STD_POS2=.	GT:DP:AD	./.:.:.,.
1	70912395	svim.INS.138	A	ATATATTATATAAAATATATATTATATTATATAATATATATTATATAAAATATATATTATATTATAAACACAAATGTCCAGCTGTCTTTCTTTCTTTCTTTCTTTCTTTCTTTCTTTCTTTCTTTCTTTCTTTCTTTCTTTCTTTCTTTCTTTCTCTCTCTCTCTCCTTGGGTTTGTGTGTTATTGGGTAATAAATAAAGAAAGAAAGAAAGAAAGTACTCTGAAAAAATGTAACATATATATTATATATAAATATATATAAATATACGGGAGGTGAGGAGCGCCTCTGCCCGGCCCGGCTGCCCCTACTGGGAAGTGAGGAGCCCCTCTGCCCGGCCAGC	21	PASS	SVTYPE=INS;END=70912395;SVLEN=340;SUPPORT=17;STD_SPAN=3.61;STD_POS=2.39	GT:DP:AD	0/1:63:46,17
1	70946202	svim.DEL.155	TCTTTTTTTTTTTTTTTTTTTTTTTTTTTGAGACGGAGTCTCGCTCTGTCGCCCAGGCTGGAGTGCAGTGGCGCGATCTCGGCTCACTGCAAGCTCCGCTTCCCGGGTTCACGCCATTCTCCTGCCTCAGCCTCCCGAGTAGCTGGGACTACAGGCGCCCGCTACCACGCCCGGCTAATTTTTTGTATTTTTTTTTTTTTTAGTAGAGACGGGGTTTCACCGTGTTAGCCAGGATGGTCTCGATCTCCTGACCTCGTGATCCACCCGCCTCGGCCTCCCAAAGTGCTGGGATTACAGGCGTGAGCCACCGCGCCC	T	39	PASS	SVTYPE=DEL;END=70946516;SVLEN=-314;SUPPORT=32;STD_SPAN=0.69;STD_POS=0.36	GT:DP:AD	0/1:54:22,32
1	71237371	svim.DEL.156	TTATATGTGGATTTGATCCTGTCATTGTGCTGTTAGCTGGTTATTATGCTGGCTTGTTTGTATGGTTGCTTTCTAGTGACATTGGTCTGTGTGTTTAAGTGTGTGTTTGTATTAGCTGGTGTTAATGGTGGAGGGTCTCCAGGTTCTTGGTGTCTTGAACAAAGAATTGCACAAAACACACAAACAAAGCAAGGAAGAGATGAAGGGATTTATAAAAAATGAAAGTACACTCCACAGTGTGGGAGTGGACCCAAGCATGGGAGCACAAAGGCCCTGTTACAGTTTTTGTGAGTTTAAACGCCCTCTACTTGGGATATGCCCTATGTAAATGGAGAGGATGAAGTAAAATTACAAAGTCATTTACTTGGTCTATGCCCTATGGAGAGGATATTTCATATCATAGCTGAAGTGTGAATCAGCCTTATGTTCTCTGCCTCCAAACCCTATTTTCCTGTCTCACTGGTAGCAGTCTTTTTTTTCTACATTTAGTGCTCCTTTCAAGATCTCTTGTACAGCAGGTCCAGTGGTAATGAATTCCCTCAATATTTGCTCATCTGAAAAGGATCTTATTTCTCCTTCACTTAGGAAGCTTAGTGTAGATGGATATGAAATTCTTGGTTAAACTTTTTTTTTTTTAAAGAATGTTTGATATAGGCCCCCAGTCCCTTCTAGCTTATAGGGTTTCATCAGAGAGGCCCACTGTTAGCCTGATGGGGTCCCCTTGTAGGTGACTTGCTCTTTCTCTCTAGTTGCCTTTAACATTCTTTCTTGCATTTTGACCTTGGAAAATCTGATGATTATGTGTCTTGGGATAATCTTGTGTAGAATCTTGCAGGAGTTCTCTGTATTTCCTGAATTTGACTCTTGGCCTCTCTAGCAAGGTTGGGGAAGTTTTTATGAATGATATCCTGAAATATGTTTTCCAAGTTGTTTGCTTTCTCCCTGTCCCTTTCAGGGATGCCAGTGATTCATAGAATTTGCCTCTTTACGTAAACCCATACATCTTGGAGGTTTTGTTCATTTCTTTTTATTGTGTTTTTATTTTTGCCTGACTATCTTATTTTGAGACCCAGTCTTCAAGTTCTGAGATTCTTTCCTCAGCTTGGTTTATTCTGCTGTTAATGCTTGTGATTGCATTGTGAAATTTTTGTATTGTGTTAGCTAGCTCTGTCAGACCTGTTAGGTTTTCGTTTATACTGGCTATTTCATCCTTCAGCTCCTGTATAGCTTTATTGAAATTCTTATTTTTTTCTGGATTGGGTTTTGCCATCTTCCTCTATCTCAATGATCTTTGTTTCTATTCATATTCTGAATTTTACTTCTGTCATTCCAGCTAGTTCAGCCTGGTTAAGAACTCCTAGAGAATGGATGCAATCAGTTGGAGAACATATAAAACACTCTGGTCTTTTGAGGTTTTTTTTTTTTTTTTTTTTTCTAATCTCTGCATGTGGGTGTTCCTTTAAGTGCAGTGTAGATTGAGTACTGTCAACAGACTTCTGTTCTAAATGTTTTCACTGGGCTGAGGCTTTGTGCAGGGTCTTCACTTGAAACTGACTTCTTGTCTCTGGTTTCAGAGGCTGGTACGTTAGCAAGGTATTTTTGGTATTGAAGCTTTGGGGAATGATCCAGCAGGTGGCACTTAGGCTGACTGGTCAGTTGGTAGACTCTAGCTCAGTTGTGTAGCTCCTCTATGTTTCCTGACAGTTGCAGCCATGTTCTCTCTCAATGCTCTGAAAGTGTGGGTTTCTTTCCCCCTTGAGTGCTGGCTGTAGATTGTGGCTTGGGACTCCTGTGCTGCCCACTGCAGCTCTGGGGTGATCTCAGTGTTTCTTCCTCAACTCTGAGGCAGCAGAGGAAGGGACCTTAGTAGTGGCTATAACCAAGGGTCATTTGCTTGTTTCTTGGAGGCTCCACCCCAGAGAGATGCAGGTCGGCAATCACTCAGTGCAATCAGCCCAGAATGGAGGGTCTGTGCTGTGGGCCCAAGTCACAGGTTTCCTGTCCGGTGATGAGCAGTGGGAGGTGTTTGGGACCCAGGGGAGACAGATTGGCCTCATCTCCTTGGGTCAGCTGCAGCTTGTTGGAGGTGTGGATAAGGCACTTAGGGTCTTTTCTCCTTCATTAGTCTGATGGTGGCAAGGGCAGTTCCACTGCGGAGACAGTGGTAGAAAGGCATTCAGTTGCCCCTGGAGGCTCTGTCCAGGGAGTTGCTGAGTTACCACTGGCTTGATAGCTCTGACAGCATGTGGCTGGAGGCCTAGGCCTGGAACACCTGCCTATTGAGGAGATAAGGGAACAGGCACCCATGTAACACCCTGGCCCCTTTTCTATAGGGCTGCTGCAGTATGCTTGGGGCCTGTTGCAGTCTCTAGTCATCTCATATTTTCCAGTTCCTGGAGGGTTCACCTGTAAAGGCTGAGAAATAGAAAAGAGGGCAGCCTGCTTCTCCCTCTGGGAGCTTCATCCTAGGGAGGTACAGGTCTGTTGCCAGCCAAACACACCTGTAGGATGTGGCTGAAGACTGGTTGGGAAGTCCCATCCAGTGAGGAGGAATGAGATCGGAGACCCACCCAAAGAGAAGTCTGGTCACATTTTGGTAGAGCAGTTCTGCTGTGCTGGAGTCTGCCTCAATCCCTGGTCACCTCGAACACTCCAAAGCTCAAAGGCTAGAACAGCTAAGTCACCCAAACAGCAAAGATGGCGGCCTGCCCATTCCTCTGGGAGCTCTGTCCCAGAGAGTTTTCAAATCTCTCTTGGCTGGAGAACACAGGCAGGGGTGACTAGAGGGCCCACCCAGTGAGGAGGAATGGGATCAGGGACCTGCTTAACAAAGCAGTCTGGCCACATTTTGGTAGAGCAGTTGTGCTGTGCTGGAGGACCACTTCTGCCCCTGGTCAGCTCAGACTCTCCAAAGCCCAAAAACTAGAGAGCTAAGTCACCCAAATGGCAAAGAGGGCAGTCCACTCCTTCTCCTGGGAGTTCC	T	27	PASS	SVTYPE=DEL;END=71240353;SVLEN=-2982;SUPPORT=22;STD_SPAN=0.53;STD_POS=0.88	GT:DP:AD	0/1:64:42,22
1	71269224	svim.DEL.157	TCCAGGGCATGCCAAAGGTCTTCATGGCAGCCCTTCCCATCACTGGCCTGGAAAATGTC	T	1	PASS	SVTYPE=DEL;END=71269282;SVLEN=-58;SUPPORT=1;STD_SPAN=.;STD_POS=.	GT:DP:AD	./.:.:.,.
1	71269313	svim.INS.139	C	CCCTCCTTACTGGCGCTGAAAATTCTCCCAGGGCATCAAATGGTCTTCATGGAGTAGCT	1	PASS	SVTYPE=INS;END=71269313;SVLEN=58;SUPPORT=1;STD_SPAN=.;STD_POS=.	GT:DP:AD	./.:.:.,.
1	72036907	svim.BND.77	N	N[6:170484211[	23	PASS	SVTYPE=BND;SUPPORT=19;STD_POS1=1.07;STD_POS2=2.81	GT:DP:AD	./.:.:.,.
[truncated: 16,909,385 more chars]
