# Supplementary material for: Bayesian Integrative Detection of Structural Variations With False Discovery Rate Control
Source: Biom J. 2026 Mar 27;68(2):e70128. doi: 10.1002/bimj.70128 (PMC13022811; doi:10.1002/bimj.70128)
Supplement: Supplementary file 2 — Supporting Information [file BIMJ-68-e70128-s001.zip › Code_and_Data/Data_simulated/sim2_20_95_combisv.vcf]

##fileformat=VCFv4.2
##source=combiSV-v2.2
##fileDate=Thu May 16 14:07:13 2024
##contig=<ID=1,length=249250621>
##contig=<ID=2,length=243199373>
##contig=<ID=3,length=198022430>
##contig=<ID=4,length=191154276>
##contig=<ID=5,length=180915260>
##contig=<ID=6,length=171115067>
##contig=<ID=7,length=159138663>
##contig=<ID=8,length=146364022>
##contig=<ID=9,length=141213431>
##contig=<ID=10,length=135534747>
##contig=<ID=11,length=135006516>
##contig=<ID=12,length=133851895>
##contig=<ID=13,length=115169878>
##contig=<ID=14,length=107349540>
##contig=<ID=15,length=102531392>
##contig=<ID=16,length=90354753>
##contig=<ID=17,length=81195210>
##contig=<ID=18,length=78077248>
##contig=<ID=19,length=59128983>
##contig=<ID=20,length=63025520>
##contig=<ID=21,length=48129895>
##contig=<ID=22,length=51304566>
##contig=<ID=X,length=155270560>
##contig=<ID=Y,length=59373566>
##contig=<ID=MT,length=16569>
##contig=<ID=GL000207.1,length=4262>
##contig=<ID=GL000226.1,length=15008>
##contig=<ID=GL000229.1,length=19913>
##contig=<ID=GL000231.1,length=27386>
##contig=<ID=GL000210.1,length=27682>
##contig=<ID=GL000239.1,length=33824>
##contig=<ID=GL000235.1,length=34474>
##contig=<ID=GL000201.1,length=36148>
##contig=<ID=GL000247.1,length=36422>
##contig=<ID=GL000245.1,length=36651>
##contig=<ID=GL000197.1,length=37175>
##contig=<ID=GL000203.1,length=37498>
##contig=<ID=GL000246.1,length=38154>
##contig=<ID=GL000249.1,length=38502>
##contig=<ID=GL000196.1,length=38914>
##contig=<ID=GL000248.1,length=39786>
##contig=<ID=GL000244.1,length=39929>
##contig=<ID=GL000238.1,length=39939>
##contig=<ID=GL000202.1,length=40103>
##contig=<ID=GL000234.1,length=40531>
##contig=<ID=GL000232.1,length=40652>
##contig=<ID=GL000206.1,length=41001>
##contig=<ID=GL000240.1,length=41933>
##contig=<ID=GL000236.1,length=41934>
##contig=<ID=GL000241.1,length=42152>
##contig=<ID=GL000243.1,length=43341>
##contig=<ID=GL000242.1,length=43523>
##contig=<ID=GL000230.1,length=43691>
##contig=<ID=GL000237.1,length=45867>
##contig=<ID=GL000233.1,length=45941>
##contig=<ID=GL000204.1,length=81310>
##contig=<ID=GL000198.1,length=90085>
##contig=<ID=GL000208.1,length=92689>
##contig=<ID=GL000191.1,length=106433>
##contig=<ID=GL000227.1,length=128374>
##contig=<ID=GL000228.1,length=129120>
##contig=<ID=GL000214.1,length=137718>
##contig=<ID=GL000221.1,length=155397>
##contig=<ID=GL000209.1,length=159169>
##contig=<ID=GL000218.1,length=161147>
##contig=<ID=GL000220.1,length=161802>
##contig=<ID=GL000213.1,length=164239>
##contig=<ID=GL000211.1,length=166566>
##contig=<ID=GL000199.1,length=169874>
##contig=<ID=GL000217.1,length=172149>
##contig=<ID=GL000216.1,length=172294>
##contig=<ID=GL000215.1,length=172545>
##contig=<ID=GL000205.1,length=174588>
##contig=<ID=GL000219.1,length=179198>
##contig=<ID=GL000224.1,length=179693>
##contig=<ID=GL000223.1,length=180455>
##contig=<ID=GL000195.1,length=182896>
##contig=<ID=GL000212.1,length=186858>
##contig=<ID=GL000222.1,length=186861>
##contig=<ID=GL000200.1,length=187035>
##contig=<ID=GL000193.1,length=189789>
##contig=<ID=GL000194.1,length=191469>
##contig=<ID=GL000225.1,length=211173>
##contig=<ID=GL000192.1,length=547496>
##contig=<ID=NC_007605,length=171823>
##contig=<ID=hs37d5,length=35477943>
##ALT=<ID=DEL,Description="Deletion">
##ALT=<ID=INV,Description="Inversion">
##ALT=<ID=DUP,Description="Duplication">
##ALT=<ID=INS,Description="Insertion">
##INFO=<ID=SVTYPE,Number=1,Type=String,Description="Type of structural variant">
##INFO=<ID=SVLEN,Number=1,Type=Integer,Description="Difference in length between REF and ALT alleles">
##INFO=<ID=END,Number=1,Type=Integer,Description="End position of the variant described in this record">
##INFO=<ID=SVCALLERS,Number=.,Type=String,Description="SV callers that support this SV">
##FORMAT=<ID=GT,Number=1,Type=String,Description="Genotype">
##FORMAT=<ID=DR,Number=1,Type=Integer,Description="# High-quality reference reads">
##FORMAT=<ID=DV,Number=1,Type=Integer,Description="# High-quality variant reads">
#CHROM	POS	ID	REF	ALT	QUAL	FILTER	INFO	FORMAT	Sample
1	564832	id.1	N	<DUP>	.	PASS	SVTYPE=DUP;SVLEN=5551;END=570383;SVCALLERS=Sniffles,pbsv	GT:DR:DV	0/1:34:16
1	756034	id.2	N	<DEL>	.	PASS	SVTYPE=DEL;SVLEN=390;END=756424;SVCALLERS=Sniffles,SVIM	GT:DR:DV	0/1:52:35
1	756786	id.3	N	<DEL>	.	PASS	SVTYPE=DEL;SVLEN=2053;END=758839;SVCALLERS=Sniffles,SVIM	GT:DR:DV	0/1:60:30
1	774864	id.4	N	<DEL>	.	PASS	SVTYPE=DEL;SVLEN=60;END=774924;SVCALLERS=Sniffles,pbsv,SVIM	GT:DR:DV	0/1:12:36
1	811076	id.5	N	<INS>	.	PASS	SVTYPE=INS;SVLEN=761;END=811076;SVCALLERS=Sniffles,pbsv	GT:DR:DV	0/1:15:23
1	841341	id.6	N	<DUP>	.	PASS	SVTYPE=DUP;SVLEN=7988;END=849329;SVCALLERS=Sniffles,pbsv	GT:DR:DV	0/1:43:45
1	928681	id.7	N	<DEL>	.	PASS	SVTYPE=DEL;SVLEN=2083;END=930764;SVCALLERS=Sniffles,SVIM	GT:DR:DV	0/1::
1	1135241	id.8	N	<DEL>	.	PASS	SVTYPE=DEL;SVLEN=7484;END=1142725;SVCALLERS=Sniffles,SVIM	GT:DR:DV	0/1:60:25
1	1860723	id.9	N	<INS>	.	PASS	SVTYPE=INS;SVLEN=140;END=1860723;SVCALLERS=Sniffles,pbsv,SVIM	GT:DR:DV	0/1::
1	2238089	id.10	N	<DUP>	.	PASS	SVTYPE=DUP;SVLEN=3891;END=2241980;SVCALLERS=Sniffles,pbsv	GT:DR:DV	0/1:39:21
1	2238294	id.11	N	<DUP>	.	PASS	SVTYPE=DUP;SVLEN=2707;END=2241001;SVCALLERS=Sniffles,pbsv	GT:DR:DV	0/1:60:28
1	2333226	id.12	N	<INS>	.	PASS	SVTYPE=INS;SVLEN=159;END=2333226;SVCALLERS=Sniffles,SVIM	GT:DR:DV	0/1:60:37
1	2453634	id.13	N	<INS>	.	PASS	SVTYPE=INS;SVLEN=814;END=2453634;SVCALLERS=Sniffles,pbsv,SVIM	GT:DR:DV	0/1::
1	2493011	id.14	N	<DEL>	.	PASS	SVTYPE=DEL;SVLEN=443;END=2493454;SVCALLERS=Sniffles,pbsv,SVIM	GT:DR:DV	0/1::
1	2583556	id.15	N	<DEL>	.	PASS	SVTYPE=DEL;SVLEN=6339;END=2589895;SVCALLERS=Sniffles,pbsv,SVIM	GT:DR:DV	0/1::
1	3097395	id.16	N	<DEL>	.	PASS	SVTYPE=DEL;SVLEN=1205;END=3098600;SVCALLERS=Sniffles,pbsv,SVIM	GT:DR:DV	0/1::
1	3130339	id.17	N	<INS>	.	PASS	SVTYPE=INS;SVLEN=85;END=3130339;SVCALLERS=Sniffles,SVIM	GT:DR:DV	0/1:60:36
1	3177064	id.18	N	<INS>	.	PASS	SVTYPE=INS;SVLEN=644;END=3177064;SVCALLERS=Sniffles,pbsv,SVIM	GT:DR:DV	0/1::
1	4044755	id.19	N	<DEL>	.	PASS	SVTYPE=DEL;SVLEN=508;END=4045263;SVCALLERS=Sniffles,SVIM	GT:DR:DV	0/1:45:34
1	4137427	id.20	N	<DEL>	.	PASS	SVTYPE=DEL;SVLEN=1490;END=4138917;SVCALLERS=Sniffles,pbsv,SVIM	GT:DR:DV	0/1::
1	4403666	id.21	N	<INS>	.	PASS	SVTYPE=INS;SVLEN=836;END=4403666;SVCALLERS=Sniffles	GT:DR:DV	0/1:20:43
1	4800145	id.22	N	<INS>	.	PASS	SVTYPE=INS;SVLEN=1044;END=4800145;SVCALLERS=Sniffles,pbsv,SVIM	GT:DR:DV	0/1:11:24
1	5172046	id.23	N	<INS>	.	PASS	SVTYPE=INS;SVLEN=723;END=5172046;SVCALLERS=Sniffles,SVIM	GT:DR:DV	0/1:60:35
1	5220150	id.24	N	<INS>	.	PASS	SVTYPE=INS;SVLEN=745;END=5220150;SVCALLERS=Sniffles,pbsv,SVIM	GT:DR:DV	0/1:13:16
1	5283941	id.25	N	<DEL>	.	PASS	SVTYPE=DEL;SVLEN=3166;END=5287107;SVCALLERS=pbsv,SVIM	GT:DR:DV	0/1::
1	5877011	id.26	N	<DEL>	.	PASS	SVTYPE=DEL;SVLEN=343;END=5877354;SVCALLERS=Sniffles,SVIM	GT:DR:DV	0/1:56:37
1	5892202	id.27	N	<INS>	.	PASS	SVTYPE=INS;SVLEN=435;END=5892202;SVCALLERS=Sniffles,pbsv,SVIM	GT:DR:DV	0/1::
1	5906336	id.28	N	<DUP>	.	PASS	SVTYPE=DUP;SVLEN=7284;END=5913620;SVCALLERS=Sniffles,pbsv	GT:DR:DV	0/1:45:22
1	5929035	id.29	N	<DEL>	.	PASS	SVTYPE=DEL;SVLEN=420;END=5929455;SVCALLERS=Sniffles,SVIM	GT:DR:DV	0/1:58:33
1	5944553	id.30	N	<DEL>	.	PASS	SVTYPE=DEL;SVLEN=138;END=5944691;SVCALLERS=Sniffles,pbsv,SVIM	GT:DR:DV	0/1::
1	6064977	id.31	N	<DEL>	.	PASS	SVTYPE=DEL;SVLEN=663;END=6065640;SVCALLERS=Sniffles,pbsv,SVIM	GT:DR:DV	0/1::
1	7022964	id.32	N	<DEL>	.	PASS	SVTYPE=DEL;SVLEN=565;END=7023529;SVCALLERS=Sniffles,SVIM	GT:DR:DV	0/1:60:37
1	7043629	id.33	N	<INS>	.	PASS	SVTYPE=INS;SVLEN=1069;END=7043629;SVCALLERS=Sniffles,pbsv,SVIM	GT:DR:DV	0/1::
1	7175399	id.34	N	<DEL>	.	PASS	SVTYPE=DEL;SVLEN=383;END=7175782;SVCALLERS=Sniffles,SVIM	GT:DR:DV	0/1:60:16
1	7715050	id.35	N	<DEL>	.	PASS	SVTYPE=DEL;SVLEN=235;END=7715285;SVCALLERS=Sniffles,SVIM	GT:DR:DV	0/1:60:39
1	7872005	id.36	N	<INV>	.	PASS	SVTYPE=INV;SVLEN=935;END=7872940;SVCALLERS=Sniffles,pbsv	GT:DR:DV	0/1:24:12
1	7889474	id.37	N	<DEL>	.	PASS	SVTYPE=DEL;SVLEN=846;END=7890320;SVCALLERS=Sniffles,pbsv,SVIM	GT:DR:DV	0/1::
1	7925029	id.38	N	<DEL>	.	PASS	SVTYPE=DEL;SVLEN=481;END=7925510;SVCALLERS=Sniffles,pbsv,SVIM	GT:DR:DV	0/1::
1	8182405	id.39	N	<DEL>	.	PASS	SVTYPE=DEL;SVLEN=8469;END=8190874;SVCALLERS=Sniffles,pbsv,SVIM	GT:DR:DV	0/1::
1	8204079	id.40	N	<DUP>	.	PASS	SVTYPE=DUP;SVLEN=6771;END=8210850;SVCALLERS=Sniffles,pbsv	GT:DR:DV	0/1:38:22
1	8361490	id.41	N	<DEL>	.	PASS	SVTYPE=DEL;SVLEN=79;END=8361569;SVCALLERS=Sniffles,pbsv,SVIM	GT:DR:DV	0/1::
1	8381816	id.42	N	<INS>	.	PASS	SVTYPE=INS;SVLEN=797;END=8381816;SVCALLERS=Sniffles,pbsv,SVIM	GT:DR:DV	0/1::
1	8446609	id.43	N	<INS>	.	PASS	SVTYPE=INS;SVLEN=322;END=8446609;SVCALLERS=Sniffles,pbsv,SVIM	GT:DR:DV	0/1::
1	8501969	id.44	N	<INS>	.	PASS	SVTYPE=INS;SVLEN=351;END=8501969;SVCALLERS=Sniffles,pbsv,SVIM	GT:DR:DV	0/1::
1	8550457	id.45	N	<DEL>	.	PASS	SVTYPE=DEL;SVLEN=588;END=8551045;SVCALLERS=Sniffles,pbsv,SVIM	GT:DR:DV	0/1::
1	8706086	id.46	N	<DEL>	.	PASS	SVTYPE=DEL;SVLEN=180;END=8706266;SVCALLERS=Sniffles,pbsv,SVIM	GT:DR:DV	0/1::
1	9762596	id.47	N	<DEL>	.	PASS	SVTYPE=DEL;SVLEN=3512;END=9766108;SVCALLERS=Sniffles,SVIM	GT:DR:DV	0/1:60:36
1	10195937	id.48	N	<DUP>	.	PASS	SVTYPE=DUP;SVLEN=4636;END=10200573;SVCALLERS=Sniffles,pbsv	GT:DR:DV	0/1:29:41
1	10396489	id.49	N	<INV>	.	PASS	SVTYPE=INV;SVLEN=3026;END=10399515;SVCALLERS=Sniffles,pbsv	GT:DR:DV	0/1:31:16
1	10722090	id.50	N	<DEL>	.	PASS	SVTYPE=DEL;SVLEN=444;END=10722534;SVCALLERS=Sniffles,SVIM	GT:DR:DV	0/1::
1	10804246	id.51	N	<DEL>	.	PASS	SVTYPE=DEL;SVLEN=715;END=10804961;SVCALLERS=Sniffles,pbsv,SVIM	GT:DR:DV	0/1::
1	11101186	id.52	N	<DEL>	.	PASS	SVTYPE=DEL;SVLEN=260;END=11101446;SVCALLERS=Sniffles,pbsv,SVIM	GT:DR:DV	0/1:28:23
1	12871327	id.53	N	<DEL>	.	PASS	SVTYPE=DEL;SVLEN=8826;END=12880153;SVCALLERS=Sniffles,SVIM	GT:DR:DV	0/1:59:29
1	13179117	id.54	N	<DEL>	.	PASS	SVTYPE=DEL;SVLEN=8387;END=13187504;SVCALLERS=Sniffles,SVIM	GT:DR:DV	0/1:45:23
1	13187504	id.55	N	<INS>	.	PASS	SVTYPE=INS;SVLEN=313;END=13187504;SVCALLERS=Sniffles,pbsv,SVIM	GT:DR:DV	0/1:27:17
1	13200061	id.56	N	<DEL>	.	PASS	SVTYPE=DEL;SVLEN=2404;END=13202465;SVCALLERS=Sniffles,SVIM	GT:DR:DV	0/1:48:33
1	13341680	id.57	N	<DEL>	.	PASS	SVTYPE=DEL;SVLEN=4595;END=13346275;SVCALLERS=Sniffles,SVIM	GT:DR:DV	0/1:14:9
1	13706951	id.58	N	<DEL>	.	PASS	SVTYPE=DEL;SVLEN=4356;END=13711307;SVCALLERS=Sniffles,pbsv,SVIM	GT:DR:DV	0/1::
1	14454784	id.59	N	<DEL>	.	PASS	SVTYPE=DEL;SVLEN=138;END=14454922;SVCALLERS=Sniffles,pbsv,SVIM	GT:DR:DV	0/1::
1	14597357	id.60	N	<INV>	.	PASS	SVTYPE=INV;SVLEN=907;END=14598264;SVCALLERS=Sniffles,pbsv	GT:DR:DV	0/1:29:18
1	15120018	id.61	N	<DEL>	.	PASS	SVTYPE=DEL;SVLEN=701;END=15120719;SVCALLERS=Sniffles,SVIM	GT:DR:DV	0/1:58:40
1	15365410	id.62	N	<DEL>	.	PASS	SVTYPE=DEL;SVLEN=142;END=15365552;SVCALLERS=Sniffles,pbsv,SVIM	GT:DR:DV	0/1:28:13
1	15365411	id.63	N	<DEL>	.	PASS	SVTYPE=DEL;SVLEN=142;END=15365553;SVCALLERS=Sniffles	GT:DR:DV	0/1:60:39
1	15376047	id.64	N	<DEL>	.	PASS	SVTYPE=DEL;SVLEN=913;END=15376960;SVCALLERS=Sniffles,SVIM	GT:DR:DV	0/1::
1	15585612	id.65	N	<DUP>	.	PASS	SVTYPE=DUP;SVLEN=8053;END=15593665;SVCALLERS=Sniffles,pbsv	GT:DR:DV	0/1:34:30
1	17009533	id.66	N	<DEL>	.	PASS	SVTYPE=DEL;SVLEN=3289;END=17012822;SVCALLERS=Sniffles,SVIM	GT:DR:DV	0/1:35:34
1	17675056	id.67	N	<DUP>	.	PASS	SVTYPE=DUP;SVLEN=4883;END=17679939;SVCALLERS=Sniffles,pbsv	GT:DR:DV	0/1:40:18
1	19386603	id.68	N	<DEL>	.	PASS	SVTYPE=DEL;SVLEN=534;END=19387137;SVCALLERS=Sniffles,SVIM	GT:DR:DV	0/1:60:39
1	19898251	id.69	N	<INS>	.	PASS	SVTYPE=INS;SVLEN=248;END=19898251;SVCALLERS=Sniffles,pbsv,SVIM	GT:DR:DV	0/1::
1	20497000	id.70	N	<DEL>	.	PASS	SVTYPE=DEL;SVLEN=920;END=20497920;SVCALLERS=Sniffles,pbsv,SVIM	GT:DR:DV	0/1::
1	20601012	id.71	N	<DEL>	.	PASS	SVTYPE=DEL;SVLEN=3947;END=20604959;SVCALLERS=Sniffles,SVIM	GT:DR:DV	0/1:51:39
1	20789861	id.72	N	<INS>	.	PASS	SVTYPE=INS;SVLEN=449;END=20789861;SVCALLERS=Sniffles,pbsv,SVIM	GT:DR:DV	0/1::
1	20949897	id.73	N	<INS>	.	PASS	SVTYPE=INS;SVLEN=388;END=20949897;SVCALLERS=Sniffles,pbsv,SVIM	GT:DR:DV	0/1::
1	21786406	id.74	N	<DEL>	.	PASS	SVTYPE=DEL;SVLEN=378;END=21786784;SVCALLERS=Sniffles,pbsv,SVIM	GT:DR:DV	0/1::
1	21823291	id.75	N	<DEL>	.	PASS	SVTYPE=DEL;SVLEN=3274;END=21826565;SVCALLERS=Sniffles,pbsv,SVIM	GT:DR:DV	0/1::
1	22128577	id.76	N	<DUP>	.	PASS	SVTYPE=DUP;SVLEN=9394;END=22137971;SVCALLERS=Sniffles,pbsv	GT:DR:DV	0/1:30:43
1	22144503	id.77	N	<DEL>	.	PASS	SVTYPE=DEL;SVLEN=213;END=22144716;SVCALLERS=Sniffles,SVIM	GT:DR:DV	0/1:15:41
1	22886524	id.78	N	<DEL>	.	PASS	SVTYPE=DEL;SVLEN=1738;END=22888262;SVCALLERS=Sniffles,pbsv,SVIM	GT:DR:DV	0/1::
1	23736136	id.79	N	<DEL>	.	PASS	SVTYPE=DEL;SVLEN=1720;END=23737856;SVCALLERS=Sniffles,SVIM	GT:DR:DV	0/1:14:38
1	23981104	id.80	N	<INS>	.	PASS	SVTYPE=INS;SVLEN=332;END=23981104;SVCALLERS=Sniffles,pbsv,SVIM	GT:DR:DV	0/1::
1	24223600	id.81	N	<DEL>	.	PASS	SVTYPE=DEL;SVLEN=585;END=24224185;SVCALLERS=Sniffles,pbsv,SVIM	GT:DR:DV	0/1:19:31
1	24328736	id.82	N	<INS>	.	PASS	SVTYPE=INS;SVLEN=85;END=24328736;SVCALLERS=Sniffles,pbsv,SVIM	GT:DR:DV	0/1:34:21
1	24402971	id.83	N	<DEL>	.	PASS	SVTYPE=DEL;SVLEN=331;END=24403302;SVCALLERS=Sniffles,SVIM	GT:DR:DV	0/1:60:32
1	24520364	id.84	N	<DEL>	.	PASS	SVTYPE=DEL;SVLEN=3216;END=24523580;SVCALLERS=Sniffles,pbsv,SVIM	GT:DR:DV	0/1:40:19
1	24805315	id.85	N	<DEL>	.	PASS	SVTYPE=DEL;SVLEN=1990;END=24807305;SVCALLERS=Sniffles,pbsv,SVIM	GT:DR:DV	0/1::
1	24941242	id.86	N	<INS>	.	PASS	SVTYPE=INS;SVLEN=350;END=24941242;SVCALLERS=Sniffles,pbsv,SVIM	GT:DR:DV	0/1::
1	25158544	id.87	N	<DEL>	.	PASS	SVTYPE=DEL;SVLEN=3196;END=25161740;SVCALLERS=Sniffles,pbsv,SVIM	GT:DR:DV	0/1::
1	25201988	id.88	N	<DEL>	.	PASS	SVTYPE=DEL;SVLEN=1438;END=25203426;SVCALLERS=Sniffles,SVIM	GT:DR:DV	0/1:22:35
1	25688263	id.89	N	<DUP>	.	PASS	SVTYPE=DUP;SVLEN=7462;END=25695725;SVCALLERS=Sniffles,pbsv	GT:DR:DV	0/1:39:23
1	26134589	id.90	N	<DEL>	.	PASS	SVTYPE=DEL;SVLEN=448;END=26135037;SVCALLERS=Sniffles,pbsv,SVIM	GT:DR:DV	0/1:16:42
1	26134646	id.91	N	<DEL>	.	PASS	SVTYPE=DEL;SVLEN=333;END=26134979;SVCALLERS=Sniffles	GT:DR:DV	0/1:60:43
1	26459569	id.92	N	<DUP>	.	PASS	SVTYPE=DUP;SVLEN=4439;END=26464008;SVCALLERS=Sniffles,pbsv	GT:DR:DV	0/1:36:33
1	26489840	id.93	N	<DEL>	.	PASS	SVTYPE=DEL;SVLEN=284;END=26490124;SVCALLERS=Sniffles,pbsv,SVIM	GT:DR:DV	0/1::
1	27464892	id.94	N	<DEL>	.	PASS	SVTYPE=DEL;SVLEN=1225;END=27466117;SVCALLERS=Sniffles,pbsv,SVIM	GT:DR:DV	0/1::
1	28204691	id.95	N	<INS>	.	PASS	SVTYPE=INS;SVLEN=278;END=28204691;SVCALLERS=Sniffles,pbsv,SVIM	GT:DR:DV	0/1::
1	28247837	id.96	N	<DEL>	.	PASS	SVTYPE=DEL;SVLEN=274;END=28248111;SVCALLERS=Sniffles,pbsv,SVIM	GT:DR:DV	0/1::
1	29862371	id.97	N	<INS>	.	PASS	SVTYPE=INS;SVLEN=303;END=29862371;SVCALLERS=Sniffles,pbsv	GT:DR:DV	0/1:34:15
1	30151084	id.98	N	<DEL>	.	PASS	SVTYPE=DEL;SVLEN=189;END=30151273;SVCALLERS=Sniffles,pbsv,SVIM	GT:DR:DV	0/1:23:18
1	30435740	id.99	N	<DEL>	.	PASS	SVTYPE=DEL;SVLEN=496;END=30436236;SVCALLERS=Sniffles,pbsv,SVIM	GT:DR:DV	0/1:38:18
1	30657042	id.100	N	<DEL>	.	PASS	SVTYPE=DEL;SVLEN=624;END=30657666;SVCALLERS=Sniffles,SVIM	GT:DR:DV	0/1:48:33
1	30879053	id.101	N	<INS>	.	PASS	SVTYPE=INS;SVLEN=338;END=30879053;SVCALLERS=Sniffles,pbsv,SVIM	GT:DR:DV	0/1:19:27
1	31033842	id.102	N	<INV>	.	PASS	SVTYPE=INV;SVLEN=211;END=31034053;SVCALLERS=Sniffles,pbsv,SVIM	GT:DR:DV	0/1::
1	31205134	id.103	N	<INS>	.	PASS	SVTYPE=INS;SVLEN=239;END=31205134;SVCALLERS=Sniffles,pbsv,SVIM	GT:DR:DV	0/1:28:19
1	31244421	id.104	N	<DEL>	.	PASS	SVTYPE=DEL;SVLEN=328;END=31244749;SVCALLERS=Sniffles,pbsv,SVIM	GT:DR:DV	0/1::
1	31367300	id.105	N	<DEL>	.	PASS	SVTYPE=DEL;SVLEN=436;END=31367736;SVCALLERS=Sniffles,SVIM	GT:DR:DV	0/1:60:33
1	31470645	id.106	N	<DEL>	.	PASS	SVTYPE=DEL;SVLEN=143;END=31470788;SVCALLERS=Sniffles,pbsv,SVIM	GT:DR:DV	0/1::
1	32011970	id.107	N	<DEL>	.	PASS	SVTYPE=DEL;SVLEN=142;END=32012112;SVCALLERS=Sniffles,pbsv,SVIM	GT:DR:DV	0/1::
1	32373517	id.108	N	<DEL>	.	PASS	SVTYPE=DEL;SVLEN=553;END=32374070;SVCALLERS=Sniffles,pbsv,SVIM	GT:DR:DV	0/1::
1	32411248	id.109	N	<INS>	.	PASS	SVTYPE=INS;SVLEN=86;END=32411248;SVCALLERS=Sniffles,SVIM	GT:DR:DV	0/1:32:42
1	32449242	id.110	N	<DEL>	.	PASS	SVTYPE=DEL;SVLEN=2613;END=32451855;SVCALLERS=Sniffles,pbsv,SVIM	GT:DR:DV	0/1::
1	33355923	id.111	N	<DEL>	.	PASS	SVTYPE=DEL;SVLEN=5364;END=33361287;SVCALLERS=Sniffles,SVIM	GT:DR:DV	0/1:60:28
1	33476413	id.112	N	<DEL>	.	PASS	SVTYPE=DEL;SVLEN=2371;END=33478784;SVCALLERS=Sniffles,pbsv,SVIM	GT:DR:DV	0/1::
1	33651810	id.113	N	<INS>	.	PASS	SVTYPE=INS;SVLEN=635;END=33651810;SVCALLERS=Sniffles,pbsv,SVIM	GT:DR:DV	0/1:15:24
1	35006664	id.114	N	<INS>	.	PASS	SVTYPE=INS;SVLEN=432;END=35006664;SVCALLERS=Sniffles,pbsv,SVIM	GT:DR:DV	0/1::
1	35407814	id.115	N	<INS>	.	PASS	SVTYPE=INS;SVLEN=266;END=35407814;SVCALLERS=Sniffles,pbsv,SVIM	GT:DR:DV	0/1::
1	36733264	id.116	N	<DEL>	.	PASS	SVTYPE=DEL;SVLEN=294;END=36733558;SVCALLERS=Sniffles,pbsv,SVIM	GT:DR:DV	0/1::
1	36749097	id.117	N	<DEL>	.	PASS	SVTYPE=DEL;SVLEN=435;END=36749532;SVCALLERS=Sniffles,pbsv,SVIM	GT:DR:DV	0/1::
1	37206069	id.118	N	<DEL>	.	PASS	SVTYPE=DEL;SVLEN=426;END=37206495;SVCALLERS=Sniffles,SVIM	GT:DR:DV	0/1:60:37
1	37211636	id.119	N	<INS>	.	PASS	SVTYPE=INS;SVLEN=356;END=37211636;SVCALLERS=Sniffles,pbsv,SVIM	GT:DR:DV	0/1::
1	37215777	id.120	N	<INS>	.	PASS	SVTYPE=INS;SVLEN=337;END=37215777;SVCALLERS=Sniffles,pbsv,SVIM	GT:DR:DV	0/1::
1	37687131	id.121	N	<INS>	.	PASS	SVTYPE=INS;SVLEN=85;END=37687131;SVCALLERS=Sniffles,pbsv,SVIM	GT:DR:DV	0/1::
1	37911592	id.122	N	<INS>	.	PASS	SVTYPE=INS;SVLEN=521;END=37911592;SVCALLERS=Sniffles,SVIM	GT:DR:DV	0/1:44:38
1	38121933	id.123	N	<DEL>	.	PASS	SVTYPE=DEL;SVLEN=5220;END=38127153;SVCALLERS=Sniffles,pbsv,SVIM	GT:DR:DV	0/1::
1	38208310	id.124	N	<DEL>	.	PASS	SVTYPE=DEL;SVLEN=98;END=38208408;SVCALLERS=Sniffles,pbsv,SVIM	GT:DR:DV	0/1::
1	38219293	id.125	N	<DEL>	.	PASS	SVTYPE=DEL;SVLEN=290;END=38219583;SVCALLERS=Sniffles,pbsv,SVIM	GT:DR:DV	0/1::
1	38239324	id.126	N	<INS>	.	PASS	SVTYPE=INS;SVLEN=1647;END=38239324;SVCALLERS=Sniffles,pbsv,SVIM	GT:DR:DV	1/1::
1	39083931	id.127	N	<DEL>	.	PASS	SVTYPE=DEL;SVLEN=2025;END=39085956;SVCALLERS=Sniffles,SVIM	GT:DR:DV	0/1:5:41
1	40129695	id.128	N	<INS>	.	PASS	SVTYPE=INS;SVLEN=913;END=40129695;SVCALLERS=Sniffles,pbsv	GT:DR:DV	0/1:14:23
1	41994016	id.129	N	<DEL>	.	PASS	SVTYPE=DEL;SVLEN=256;END=41994272;SVCALLERS=Sniffles,pbsv,SVIM	GT:DR:DV	0/1:31:14
1	41997079	id.130	N	<DEL>	.	PASS	SVTYPE=DEL;SVLEN=227;END=41997306;SVCALLERS=Sniffles,pbsv,SVIM	GT:DR:DV	0/1:38:17
1	43370280	id.131	N	<INV>	.	PASS	SVTYPE=INV;SVLEN=231;END=43370511;SVCALLERS=Sniffles,pbsv,SVIM	GT:DR:DV	0/1::
1	43842307	id.132	N	<INS>	.	PASS	SVTYPE=INS;SVLEN=361;END=43842307;SVCALLERS=Sniffles,SVIM	GT:DR:DV	0/1:60:32
1	44059224	id.133	N	<INV>	.	PASS	SVTYPE=INV;SVLEN=781;END=44060005;SVCALLERS=Sniffles,pbsv,SVIM	GT:DR:DV	0/1::
1	44059307	id.134	N	<INV>	.	PASS	SVTYPE=INV;SVLEN=344;END=44059651;SVCALLERS=Sniffles,pbsv,SVIM	GT:DR:DV	0/1::
1	44208880	id.135	N	<INS>	.	PASS	SVTYPE=INS;SVLEN=340;END=44208880;SVCALLERS=Sniffles,pbsv,SVIM	GT:DR:DV	0/1::
1	44353468	id.136	N	<INS>	.	PASS	SVTYPE=INS;SVLEN=355;END=44353468;SVCALLERS=Sniffles	GT:DR:DV	0/1:60:45
1	46207293	id.137	N	<DEL>	.	PASS	SVTYPE=DEL;SVLEN=324;END=46207617;SVCALLERS=Sniffles,pbsv,SVIM	GT:DR:DV	0/1:22:28
1	46679008	id.138	N	<INS>	.	PASS	SVTYPE=INS;SVLEN=349;END=46679008;SVCALLERS=Sniffles,pbsv	GT:DR:DV	0/1:27:16
1	47441000	id.139	N	<DEL>	.	PASS	SVTYPE=DEL;SVLEN=3419;END=47444419;SVCALLERS=Sniffles,pbsv,SVIM	GT:DR:DV	0/1::
1	48893341	id.140	N	<INV>	.	PASS	SVTYPE=INV;SVLEN=938;END=48894279;SVCALLERS=Sniffles,pbsv	GT:DR:DV	0/1:19:19
1	48972503	id.141	N	<INS>	.	PASS	SVTYPE=INS;SVLEN=334;END=48972503;SVCALLERS=Sniffles,SVIM	GT:DR:DV	0/1:11:46
1	49344973	id.142	N	<INS>	.	PASS	SVTYPE=INS;SVLEN=324;END=49344973;SVCALLERS=Sniffles,pbsv,SVIM	GT:DR:DV	0/1::
1	51827631	id.143	N	<INS>	.	PASS	SVTYPE=INS;SVLEN=381;END=51827631;SVCALLERS=Sniffles,pbsv	GT:DR:DV	0/1:35:16
1	52572014	id.144	N	<INV>	.	PASS	SVTYPE=INV;SVLEN=916;END=52572930;SVCALLERS=Sniffles,pbsv	GT:DR:DV	0/1:33:15
1	53007584	id.145	N	<INS>	.	PASS	SVTYPE=INS;SVLEN=1824;END=53007584;SVCALLERS=Sniffles,pbsv	GT:DR:DV	0/1:7:14
1	53292422	id.146	N	<INS>	.	PASS	SVTYPE=INS;SVLEN=103;END=53292422;SVCALLERS=Sniffles,SVIM	GT:DR:DV	0/1:60:34
1	53594064	id.147	N	<DEL>	.	PASS	SVTYPE=DEL;SVLEN=873;END=53594937;SVCALLERS=Sniffles,pbsv,SVIM	GT:DR:DV	0/1::
1	53749602	id.148	N	<DEL>	.	PASS	SVTYPE=DEL;SVLEN=297;END=53749899;SVCALLERS=Sniffles,pbsv,SVIM	GT:DR:DV	0/1:32:18
1	53749603	id.149	N	<DEL>	.	PASS	SVTYPE=DEL;SVLEN=297;END=53749900;SVCALLERS=Sniffles,SVIM	GT:DR:DV	0/1:60:37
1	53968003	id.150	N	<DEL>	.	PASS	SVTYPE=DEL;SVLEN=122;END=53968125;SVCALLERS=Sniffles,pbsv,SVIM	GT:DR:DV	0/1::
1	55287538	id.151	N	<DEL>	.	PASS	SVTYPE=DEL;SVLEN=334;END=55287872;SVCALLERS=Sniffles,SVIM	GT:DR:DV	0/1:40:16
1	55385595	id.152	N	<INS>	.	PASS	SVTYPE=INS;SVLEN=143;END=55385586;SVCALLERS=Sniffles,pbsv,SVIM	GT:DR:DV	0/1:10:39
1	55974810	id.153	N	<DEL>	.	PASS	SVTYPE=DEL;SVLEN=53;END=55974863;SVCALLERS=Sniffles,SVIM	GT:DR:DV	0/1:30:25
1	56129276	id.154	N	<DEL>	.	PASS	SVTYPE=DEL;SVLEN=357;END=56129633;SVCALLERS=Sniffles,pbsv,SVIM	GT:DR:DV	0/1:26:19
1	56401286	id.155	N	<DEL>	.	PASS	SVTYPE=DEL;SVLEN=320;END=56401606;SVCALLERS=Sniffles,SVIM	GT:DR:DV	0/1:60:35
1	56887706	id.156	N	<DEL>	.	PASS	SVTYPE=DEL;SVLEN=292;END=56887998;SVCALLERS=Sniffles,pbsv,SVIM	GT:DR:DV	0/1::
1	57003320	id.157	N	<INS>	.	PASS	SVTYPE=INS;SVLEN=86;END=57003320;SVCALLERS=Sniffles,SVIM	GT:DR:DV	0/1:32:35
1	57100777	id.158	N	<INS>	.	PASS	SVTYPE=INS;SVLEN=1415;END=57100777;SVCALLERS=Sniffles,pbsv	GT:DR:DV	0/1:18:13
1	57242624	id.159	N	<DEL>	.	PASS	SVTYPE=DEL;SVLEN=312;END=57242936;SVCALLERS=Sniffles,SVIM	GT:DR:DV	0/1:60:28
1	57394230	id.160	N	<INS>	.	PASS	SVTYPE=INS;SVLEN=924;END=57394230;SVCALLERS=Sniffles,pbsv,SVIM	GT:DR:DV	0/1:14:24
1	58096391	id.161	N	<INV>	.	PASS	SVTYPE=INV;SVLEN=3209;END=58099600;SVCALLERS=Sniffles,pbsv	GT:DR:DV	0/1:31:19
1	58706983	id.162	N	<DEL>	.	PASS	SVTYPE=DEL;SVLEN=114;END=58707097;SVCALLERS=Sniffles,pbsv,SVIM	GT:DR:DV	0/1::
1	58743873	id.163	N	<DEL>	.	PASS	SVTYPE=DEL;SVLEN=932;END=58744805;SVCALLERS=Sniffles,pbsv,SVIM	GT:DR:DV	0/1::
1	59059649	id.164	N	<DEL>	.	PASS	SVTYPE=DEL;SVLEN=243;END=59059892;SVCALLERS=Sniffles,SVIM	GT:DR:DV	0/1:35:34
1	60413472	id.165	N	<DEL>	.	PASS	SVTYPE=DEL;SVLEN=1312;END=60414784;SVCALLERS=Sniffles,SVIM	GT:DR:DV	0/1:60:40
1	60470569	id.166	N	<INS>	.	PASS	SVTYPE=INS;SVLEN=233;END=60470569;SVCALLERS=Sniffles,pbsv,SVIM	GT:DR:DV	0/1::
1	61858633	id.167	N	<INS>	.	PASS	SVTYPE=INS;SVLEN=403;END=61858633;SVCALLERS=Sniffles,pbsv,SVIM	GT:DR:DV	0/1::
1	62417790	id.168	N	<DEL>	.	PASS	SVTYPE=DEL;SVLEN=510;END=62418300;SVCALLERS=Sniffles,pbsv,SVIM	GT:DR:DV	0/1::
1	63151831	id.169	N	<DEL>	.	PASS	SVTYPE=DEL;SVLEN=324;END=63152155;SVCALLERS=Sniffles,pbsv,SVIM	GT:DR:DV	0/1::
1	63705373	id.170	N	<DEL>	.	PASS	SVTYPE=DEL;SVLEN=2677;END=63708050;SVCALLERS=Sniffles,pbsv,SVIM	GT:DR:DV	0/1:30:24
1	65200155	id.171	N	<DEL>	.	PASS	SVTYPE=DEL;SVLEN=537;END=65200692;SVCALLERS=Sniffles,pbsv,SVIM	GT:DR:DV	0/1::
1	65604542	id.172	N	<DEL>	.	PASS	SVTYPE=DEL;SVLEN=2569;END=65607111;SVCALLERS=Sniffles,pbsv,SVIM	GT:DR:DV	0/1::
1	66024186	id.173	N	<DEL>	.	PASS	SVTYPE=DEL;SVLEN=6067;END=66030253;SVCALLERS=Sniffles,pbsv,SVIM	GT:DR:DV	0/1:36:17
1	66055905	id.174	N	<INS>	.	PASS	SVTYPE=INS;SVLEN=333;END=66055905;SVCALLERS=Sniffles,pbsv,SVIM	GT:DR:DV	0/1::
1	66127612	id.175	N	<DEL>	.	PASS	SVTYPE=DEL;SVLEN=390;END=66128002;SVCALLERS=Sniffles,pbsv,SVIM	GT:DR:DV	0/1::
1	66694569	id.176	N	<DEL>	.	PASS	SVTYPE=DEL;SVLEN=54;END=66694623;SVCALLERS=Sniffles,pbsv,SVIM	GT:DR:DV	0/1::
1	67255200	id.177	N	<INS>	.	PASS	SVTYPE=INS;SVLEN=93;END=67255200;SVCALLERS=Sniffles,SVIM	GT:DR:DV	0/1:60:39
1	67624391	id.178	N	<DEL>	.	PASS	SVTYPE=DEL;SVLEN=689;END=67625080;SVCALLERS=Sniffles,pbsv,SVIM	GT:DR:DV	0/1::
1	68577398	id.179	N	<DEL>	.	PASS	SVTYPE=DEL;SVLEN=4600;END=68581998;SVCALLERS=Sniffles,pbsv,SVIM	GT:DR:DV	0/1::
1	69943735	id.180	N	<DEL>	.	PASS	SVTYPE=DEL;SVLEN=269;END=69944004;SVCALLERS=Sniffles,SVIM	GT:DR:DV	0/1:60:40
1	70068144	id.181	N	<INS>	.	PASS	SVTYPE=INS;SVLEN=282;END=70068144;SVCALLERS=Sniffles,pbsv,SVIM	GT:DR:DV	0/1:16:29
1	70093421	id.182	N	<INS>	.	PASS	SVTYPE=INS;SVLEN=186;END=70093421;SVCALLERS=Sniffles,pbsv,SVIM	GT:DR:DV	0/1::
1	70106336	id.183	N	<INS>	.	PASS	SVTYPE=INS;SVLEN=225;END=70106336;SVCALLERS=Sniffles,SVIM	GT:DR:DV	0/1:48:33
1	70357503	id.184	N	<DEL>	.	PASS	SVTYPE=DEL;SVLEN=1826;END=70359329;SVCALLERS=Sniffles,SVIM	GT:DR:DV	0/1:60:28
1	70412321	id.185	N	<INS>	.	PASS	SVTYPE=INS;SVLEN=85;END=70412321;SVCALLERS=Sniffles,pbsv,SVIM	GT:DR:DV	0/1::
1	70912396	id.186	N	<INS>	.	PASS	SVTYPE=INS;SVLEN=340;END=70912396;SVCALLERS=Sniffles,SVIM	GT:DR:DV	0/1:55:41
1	70946202	id.187	N	<DEL>	.	PASS	SVTYPE=DEL;SVLEN=314;END=70946516;SVCALLERS=Sniffles,pbsv,SVIM	GT:DR:DV	0/1::
1	71237371	id.188	N	<DEL>	.	PASS	SVTYPE=DEL;SVLEN=2982;END=71240353;SVCALLERS=Sniffles,pbsv,SVIM	GT:DR:DV	0/1::
1	72477220	id.189	N	<DUP>	.	PASS	SVTYPE=DUP;SVLEN=5424;END=72482644;SVCALLERS=Sniffles,pbsv	GT:DR:DV	0/1:43:24
1	72514085	id.190	N	<INS>	.	PASS	SVTYPE=INS;SVLEN=331;END=72514085;SVCALLERS=Sniffles,pbsv,SVIM	GT:DR:DV	0/1::
1	72755442	id.191	N	<DEL>	.	PASS	SVTYPE=DEL;SVLEN=8594;END=72764036;SVCALLERS=Sniffles	GT:DR:DV	0/1:60:21
1	73335263	id.192	N	<DEL>	.	PASS	SVTYPE=DEL;SVLEN=757;END=73336020;SVCALLERS=Sniffles,SVIM	GT:DR:DV	0/1:48:47
1	73768782	id.193	N	<DEL>	.	PASS	SVTYPE=DEL;SVLEN=350;END=73769132;SVCALLERS=Sniffles,pbsv,SVIM	GT:DR:DV	0/1:39:18
1	73813674	id.194	N	<DEL>	.	PASS	SVTYPE=DEL;SVLEN=1433;END=73815107;SVCALLERS=Sniffles,pbsv,SVIM	GT:DR:DV	0/1::
1	74038789	id.195	N	<DEL>	.	PASS	SVTYPE=DEL;SVLEN=129;END=74038918;SVCALLERS=Sniffles,SVIM	GT:DR:DV	0/1:60:34
1	74984438	id.196	N	<DEL>	.	PASS	SVTYPE=DEL;SVLEN=807;END=74985245;SVCALLERS=Sniffles,pbsv,SVIM	GT:DR:DV	0/1::
1	77100178	id.197	N	<DEL>	.	PASS	SVTYPE=DEL;SVLEN=668;END=77100846;SVCALLERS=Sniffles,pbsv,SVIM	GT:DR:DV	0/1:20:24
1	77774502	id.198	N	<DEL>	.	PASS	SVTYPE=DEL;SVLEN=7086;END=77781588;SVCALLERS=Sniffles,pbsv,SVIM	GT:DR:DV	0/1:27:24
1	78607035	id.199	N	<INS>	.	PASS	SVTYPE=INS;SVLEN=327;END=78607035;SVCALLERS=Sniffles,pbsv,SVIM	GT:DR:DV	0/1:31:17
1	79401536	id.200	N	<DEL>	.	PASS	SVTYPE=DEL;SVLEN=272;END=79401808;SVCALLERS=Sniffles,SVIM	GT:DR:DV	0/1:60:37
1	79466705	id.201	N	<DEL>	.	PASS	SVTYPE=DEL;SVLEN=357;END=79467062;SVCALLERS=Sniffles,pbsv,SVIM	GT:DR:DV	0/1::
1	80221144	id.202	N	<DUP>	.	PASS	SVTYPE=DUP;SVLEN=2236;END=80223380;SVCALLERS=Sniffles,pbsv	GT:DR:DV	0/1:47:22
1	80299084	id.203	N	<INS>	.	PASS	SVTYPE=INS;SVLEN=290;END=80299084;SVCALLERS=Sniffles,pbsv,SVIM	GT:DR:DV	0/1:27:16
1	80773166	id.204	N	<INS>	.	PASS	SVTYPE=INS;SVLEN=1036;END=80773166;SVCALLERS=Sniffles,SVIM	GT:DR:DV	0/1:12:35
1	81008020	id.205	N	<INS>	.	PASS	SVTYPE=INS;SVLEN=287;END=81008020;SVCALLERS=Sniffles,pbsv	GT:DR:DV	0/1:12:30
1	81119246	id.206	N	<DEL>	.	PASS	SVTYPE=DEL;SVLEN=447;END=81119693;SVCALLERS=Sniffles,pbsv,SVIM	GT:DR:DV	0/1::
1	81351511	id.207	N	<INS>	.	PASS	SVTYPE=INS;SVLEN=153;END=81351511;SVCALLERS=Sniffles,pbsv,SVIM	GT:DR:DV	0/1::
1	81659633	id.208	N	<INV>	.	PASS	SVTYPE=INV;SVLEN=1917;END=81661550;SVCALLERS=Sniffles,pbsv,SVIM	GT:DR:DV	0/1::
1	81660525	id.209	N	<INV>	.	PASS	SVTYPE=INV;SVLEN=848;END=81661373;SVCALLERS=Sniffles,pbsv,SVIM	GT:DR:DV	0/1::
1	82079547	id.210	N	<INV>	.	PASS	SVTYPE=INV;SVLEN=2325;END=82081872;SVCALLERS=Sniffles,pbsv,SVIM	GT:DR:DV	0/1::
1	83042670	id.211	N	<DEL>	.	PASS	SVTYPE=DEL;SVLEN=283;END=83042953;SVCALLERS=Sniffles,SVIM	GT:DR:DV	0/1:60:37
1	83478943	id.212	N	<DEL>	.	PASS	SVTYPE=DEL;SVLEN=642;END=83479585;SVCALLERS=Sniffles,pbsv,SVIM	GT:DR:DV	0/1::
1	84234134	id.213	N	<DEL>	.	PASS	SVTYPE=DEL;SVLEN=2038;END=84236172;SVCALLERS=Sniffles,SVIM	GT:DR:DV	0/1:20:43
1	84310191	id.214	N	<DEL>	.	PASS	SVTYPE=DEL;SVLEN=4561;END=84314752;SVCALLERS=Sniffles,pbsv,SVIM	GT:DR:DV	0/1::
1	84517973	id.215	N	<DEL>	.	PASS	SVTYPE=DEL;SVLEN=6634;END=84524607;SVCALLERS=pbsv,SVIM	GT:DR:DV	0/1:15:37
1	84712032	id.216	N	<DEL>	.	PASS	SVTYPE=DEL;SVLEN=3808;END=84715840;SVCALLERS=Sniffles,SVIM	GT:DR:DV	0/1::
1	86401364	id.217	N	<DEL>	.	PASS	SVTYPE=DEL;SVLEN=3157;END=86404521;SVCALLERS=Sniffles,SVIM	GT:DR:DV	0/1:60:31
1	86402243	id.218	N	<DEL>	.	PASS	SVTYPE=DEL;SVLEN=2081;END=86404324;SVCALLERS=Sniffles,pbsv,SVIM	GT:DR:DV	0/1::
1	86405796	id.219	N	<DEL>	.	PASS	SVTYPE=DEL;SVLEN=343;END=86406139;SVCALLERS=Sniffles,pbsv,SVIM	GT:DR:DV	0/1::
1	87509962	id.220	N	<INS>	.	PASS	SVTYPE=INS;SVLEN=2471;END=87509962;SVCALLERS=Sniffles,pbsv,SVIM	GT:DR:DV	0/1::
1	87614295	id.221	N	<INS>	.	PASS	SVTYPE=INS;SVLEN=590;END=87614295;SVCALLERS=Sniffles,pbsv,SVIM	GT:DR:DV	0/1:39:21
1	88047130	id.222	N	<DEL>	.	PASS	SVTYPE=DEL;SVLEN=156;END=88047286;SVCALLERS=Sniffles,pbsv,SVIM	GT:DR:DV	0/1::
1	88813582	id.223	N	<INS>	.	PASS	SVTYPE=INS;SVLEN=358;END=88813582;SVCALLERS=Sniffles,pbsv,SVIM	GT:DR:DV	0/1::
1	89094528	id.224	N	<DEL>	.	PASS	SVTYPE=DEL;SVLEN=796;END=89095324;SVCALLERS=Sniffles,SVIM	GT:DR:DV	0/1:47:44
1	89247066	id.225	N	<INS>	.	PASS	SVTYPE=INS;SVLEN=139;END=89247066;SVCALLERS=Sniffles,pbsv,SVIM	GT:DR:DV	0/1::
1	90370478	id.226	N	<INS>	.	PASS	SVTYPE=INS;SVLEN=140;END=90370478;SVCALLERS=Sniffles,pbsv,SVIM	GT:DR:DV	0/1::
1	90914466	id.227	N	<INS>	.	PASS	SVTYPE=INS;SVLEN=1688;END=90914466;SVCALLERS=Sniffles,pbsv,SVIM	GT:DR:DV	0/1:8:22
1	91040159	id.228	N	<DEL>	.	PASS	SVTYPE=DEL;SVLEN=275;END=91040434;SVCALLERS=Sniffles,pbsv,SVIM	GT:DR:DV	0/1::
1	91225967	id.229	N	<DEL>	.	PASS	SVTYPE=DEL;SVLEN=6000;END=91231967;SVCALLERS=pbsv,SVIM	GT:DR:DV	0/1::
1	91634867	id.230	N	<DEL>	.	PASS	SVTYPE=DEL;SVLEN=149;END=91635016;SVCALLERS=Sniffles,pbsv,SVIM	GT:DR:DV	0/1::
1	91938898	id.231	N	<INS>	.	PASS	SVTYPE=INS;SVLEN=230;END=91938898;SVCALLERS=Sniffles,SVIM	GT:DR:DV	0/1:30:43
1	92128576	id.232	N	<INV>	.	PASS	SVTYPE=INV;SVLEN=4034;END=92132610;SVCALLERS=Sniffles,SVIM	GT:DR:DV	0/1::
1	92131786	id.233	N	<INV>	.	PASS	SVTYPE=INV;SVLEN=3931;END=92135717;SVCALLERS=Sniffles,pbsv,SVIM	GT:DR:DV	1/1::
1	92680975	id.234	N	<DEL>	.	PASS	SVTYPE=DEL;SVLEN=848;END=92681823;SVCALLERS=Sniffles,pbsv,SVIM	GT:DR:DV	0/1::
1	93498195	id.235	N	<INS>	.	PASS	SVTYPE=INS;SVLEN=676;END=93498195;SVCALLERS=Sniffles,pbsv,SVIM	GT:DR:DV	0/1:22:11
1	94288345	id.236	N	<DUP>	.	PASS	SVTYPE=DUP;SVLEN=3030;END=94291375;SVCALLERS=Sniffles,pbsv	GT:DR:DV	0/1:30:36
1	94303607	id.237	N	<DEL>	.	PASS	SVTYPE=DEL;SVLEN=917;END=94304524;SVCALLERS=Sniffles,SVIM	GT:DR:DV	0/1:50:32
1	95342667	id.238	N	<INS>	.	PASS	SVTYPE=INS;SVLEN=92;END=95342667;SVCALLERS=Sniffles,pbsv,SVIM	GT:DR:DV	0/1::
1	95690383	id.239	N	<DEL>	.	PASS	SVTYPE=DEL;SVLEN=439;END=95690822;SVCALLERS=Sniffles,pbsv,SVIM	GT:DR:DV	0/1::
1	95713007	id.240	N	<INS>	.	PASS	SVTYPE=INS;SVLEN=466;END=95713007;SVCALLERS=Sniffles,SVIM	GT:DR:DV	0/1:55:41
1	96446007	id.241	N	<INS>	.	PASS	SVTYPE=INS;SVLEN=1019;END=96446007;SVCALLERS=Sniffles,pbsv,SVIM	GT:DR:DV	0/1::
1	96483116	id.242	N	<DEL>	.	PASS	SVTYPE=DEL;SVLEN=105;END=96483221;SVCALLERS=Sniffles,pbsv,SVIM	GT:DR:DV	0/1:29:14
1	97511085	id.243	N	<INV>	.	PASS	SVTYPE=INV;SVLEN=530;END=97511615;SVCALLERS=Sniffles,pbsv,SVIM	GT:DR:DV	0/1::
1	97717608	id.244	N	<INS>	.	PASS	SVTYPE=INS;SVLEN=322;END=97717608;SVCALLERS=Sniffles,pbsv,SVIM	GT:DR:DV	0/1::
1	97991356	id.245	N	<DEL>	.	PASS	SVTYPE=DEL;SVLEN=178;END=97991534;SVCALLERS=Sniffles,SVIM	GT:DR:DV	0/1:60:31
1	98038177	id.246	N	<DUP>	.	PASS	SVTYPE=DUP;SVLEN=3543;END=98041720;SVCALLERS=Sniffles,pbsv	GT:DR:DV	0/1:40:20
1	99698410	id.247	N	<INS>	.	PASS	SVTYPE=INS;SVLEN=113;END=99698410;SVCALLERS=Sniffles,pbsv,SVIM	GT:DR:DV	0/1::
1	100198074	id.248	N	<DEL>	.	PASS	SVTYPE=DEL;SVLEN=6389;END=100204463;SVCALLERS=Sniffles,SVIM	GT:DR:DV	0/1:59:29
1	100573463	id.249	N	<INS>	.	PASS	SVTYPE=INS;SVLEN=523;END=100573463;SVCALLERS=Sniffles,pbsv,SVIM	GT:DR:DV	0/1:29:27
1	100781471	id.250	N	<INS>	.	PASS	SVTYPE=INS;SVLEN=177;END=100781471;SVCALLERS=Sniffles,SVIM	GT:DR:DV	0/1:38:47
1	101167303	id.251	N	<INS>	.	PASS	SVTYPE=INS;SVLEN=359;END=101167303;SVCALLERS=Sniffles,pbsv,SVIM	GT:DR:DV	0/1:29:14
1	101231456	id.252	N	<DEL>	.	PASS	SVTYPE=DEL;SVLEN=960;END=101232416;SVCALLERS=Sniffles,pbsv,SVIM	GT:DR:DV	0/1::
1	101770033	id.253	N	<INS>	.	PASS	SVTYPE=INS;SVLEN=340;END=101770033;SVCALLERS=Sniffles,pbsv,SVIM	GT:DR:DV	0/1::
1	103096073	id.254	N	<DEL>	.	PASS	SVTYPE=DEL;SVLEN=318;END=103096391;SVCALLERS=Sniffles,pbsv,SVIM	GT:DR:DV	0/1:30:36
1	103110861	id.255	N	<DEL>	.	PASS	SVTYPE=DEL;SVLEN=381;END=103111242;SVCALLERS=Sniffles,pbsv,SVIM	GT:DR:DV	0/1:22:22
1	103718739	id.256	N	<INS>	.	PASS	SVTYPE=INS;SVLEN=329;END=103718739;SVCALLERS=Sniffles,pbsv,SVIM	GT:DR:DV	0/1:30:18
1	104103685	id.257	N	<DUP>	.	PASS	SVTYPE=DUP;SVLEN=9552;END=104113237;SVCALLERS=Sniffles,pbsv	GT:DR:DV	0/1:36:36
1	104310408	id.258	N	<DUP>	.	PASS	SVTYPE=DUP;SVLEN=8386;END=104318794;SVCALLERS=Sniffles,pbsv	GT:DR:DV	0/1:43:29
1	104492991	id.259	N	<INS>	.	PASS	SVTYPE=INS;SVLEN=289;END=104492991;SVCALLERS=Sniffles,pbsv,SVIM	GT:DR:DV	0/1::
1	104677180	id.260	N	<DEL>	.	PASS	SVTYPE=DEL;SVLEN=1197;END=104678377;SVCALLERS=Sniffles,SVIM	GT:DR:DV	0/1:15:41
1	105028017	id.261	N	<INS>	.	PASS	SVTYPE=INS;SVLEN=344;END=105028017;SVCALLERS=Sniffles,pbsv,SVIM	GT:DR:DV	0/1::
1	105054051	id.262	N	<INS>	.	PASS	SVTYPE=INS;SVLEN=327;END=105054051;SVCALLERS=Sniffles,pbsv,SVIM	GT:DR:DV	0/1::
1	105428374	id.263	N	<DEL>	.	PASS	SVTYPE=DEL;SVLEN=148;END=105428522;SVCALLERS=Sniffles,pbsv,SVIM	GT:DR:DV	0/1::
1	105667552	id.264	N	<DEL>	.	PASS	SVTYPE=DEL;SVLEN=902;END=105668454;SVCALLERS=Sniffles,pbsv,SVIM	GT:DR:DV	0/1::
1	106371117	id.265	N	<INS>	.	PASS	SVTYPE=INS;SVLEN=339;END=106371117;SVCALLERS=Sniffles,pbsv,SVIM	GT:DR:DV	0/1:31:14
1	107220682	id.266	N	<DEL>	.	PASS	SVTYPE=DEL;SVLEN=3990;END=107224672;SVCALLERS=Sniffles,SVIM	GT:DR:DV	0/1:60:34
1	107759244	id.267	N	<DEL>	.	PASS	SVTYPE=DEL;SVLEN=3899;END=107763143;SVCALLERS=Sniffles,SVIM	GT:DR:DV	0/1::
1	108731761	id.268	N	<DUP>	.	PASS	SVTYPE=DUP;SVLEN=7818;END=108739579;SVCALLERS=Sniffles,pbsv	GT:DR:DV	0/1:38:46
1	109808789	id.269	N	<DEL>	.	PASS	SVTYPE=DEL;SVLEN=9049;END=109817838;SVCALLERS=Sniffles	GT:DR:DV	0/1:43:31
1	110228132	id.270	N	<DUP>	.	PASS	SVTYPE=DUP;SVLEN=1773;END=110229905;SVCALLERS=Sniffles,pbsv	GT:DR:DV	0/1:37:18
1	110902168	id.271	N	<INV>	.	PASS	SVTYPE=INV;SVLEN=586;END=110902754;SVCALLERS=Sniffles,SVIM	GT:DR:DV	0/1::
1	111112304	id.272	N	<DEL>	.	PASS	SVTYPE=DEL;SVLEN=147;END=111112451;SVCALLERS=Sniffles,SVIM	GT:DR:DV	0/1:10:43
1	111316192	id.273	N	<DEL>	.	PASS	SVTYPE=DEL;SVLEN=573;END=111316765;SVCALLERS=Sniffles,pbsv,SVIM	GT:DR:DV	0/1:25:23
1	111472688	id.274	N	<DEL>	.	PASS	SVTYPE=DEL;SVLEN=5028;END=111477716;SVCALLERS=Sniffles,pbsv,SVIM	GT:DR:DV	0/1::
1	111829495	id.275	N	<DEL>	.	PASS	SVTYPE=DEL;SVLEN=2796;END=111832291;SVCALLERS=Sniffles,SVIM	GT:DR:DV	0/1:60:35
1	111957293	id.276	N	<DEL>	.	PASS	SVTYPE=DEL;SVLEN=613;END=111957906;SVCALLERS=Sniffles,pbsv,SVIM	GT:DR:DV	0/1::
1	112001231	id.277	N	<INS>	.	PASS	SVTYPE=INS;SVLEN=85;END=112001231;SVCALLERS=Sniffles,pbsv,SVIM	GT:DR:DV	0/1::
1	112007774	id.278	N	<INS>	.	PASS	SVTYPE=INS;SVLEN=713;END=112007774;SVCALLERS=Sniffles,SVIM	GT:DR:DV	0/1:15:34
1	112087192	id.279	N	<DEL>	.	PASS	SVTYPE=DEL;SVLEN=779;END=112087971;SVCALLERS=Sniffles,pbsv,SVIM	GT:DR:DV	0/1::
1	113036669	id.280	N	<DEL>	.	PASS	SVTYPE=DEL;SVLEN=1267;END=113037936;SVCALLERS=Sniffles,pbsv,SVIM	GT:DR:DV	0/1:27:23
1	113610262	id.281	N	<DEL>	.	PASS	SVTYPE=DEL;SVLEN=6031;END=113616293;SVCALLERS=pbsv,SVIM	GT:DR:DV	0/1::
1	113715546	id.282	N	<DEL>	.	PASS	SVTYPE=DEL;SVLEN=376;END=113715922;SVCALLERS=Sniffles,pbsv,SVIM	GT:DR:DV	0/1::
1	114039850	id.283	N	<DEL>	.	PASS	SVTYPE=DEL;SVLEN=6044;END=114045894;SVCALLERS=Sniffles,SVIM	GT:DR:DV	0/1:60:30
1	114649246	id.284	N	<DEL>	.	PASS	SVTYPE=DEL;SVLEN=4428;END=114653674;SVCALLERS=Sniffles,pbsv,SVIM	GT:DR:DV	0/1::
1	115319083	id.285	N	<DEL>	.	PASS	SVTYPE=DEL;SVLEN=2683;END=115321766;SVCALLERS=Sniffles,pbsv,SVIM	GT:DR:DV	0/1:40:18
1	117078189	id.286	N	<DEL>	.	PASS	SVTYPE=DEL;SVLEN=283;END=117078472;SVCALLERS=Sniffles,SVIM	GT:DR:DV	0/1:50:32
1	118379648	id.287	N	<INS>	.	PASS	SVTYPE=INS;SVLEN=273;END=118379648;SVCALLERS=Sniffles,pbsv,SVIM	GT:DR:DV	0/1:35:17
1	119553326	id.288	N	<INS>	.	PASS	SVTYPE=INS;SVLEN=1074;END=119553326;SVCALLERS=Sniffles,pbsv,SVIM	GT:DR:DV	0/1::
1	120012834	id.289	N	<DEL>	.	PASS	SVTYPE=DEL;SVLEN=769;END=120013603;SVCALLERS=Sniffles,pbsv,SVIM	GT:DR:DV	0/1::
1	120916467	id.290	N	<DUP>	.	PASS	SVTYPE=DUP;SVLEN=5993;END=120922460;SVCALLERS=Sniffles,pbsv	GT:DR:DV	0/1:37:28
1	121484370	id.291	N	<INS>	.	PASS	SVTYPE=INS;SVLEN=56;END=121484370;SVCALLERS=Sniffles,pbsv,SVIM	GT:DR:DV	0/1::
1	142655255	id.292	N	<DEL>	.	PASS	SVTYPE=DEL;SVLEN=175;END=142655430;SVCALLERS=Sniffles,pbsv,SVIM	GT:DR:DV	0/1::
1	143280437	id.293	N	<INV>	.	PASS	SVTYPE=INV;SVLEN=1293;END=143281730;SVCALLERS=Sniffles,pbsv	GT:DR:DV	1/1:10:46
1	143495728	id.294	N	<DEL>	.	PASS	SVTYPE=DEL;SVLEN=143;END=143495871;SVCALLERS=Sniffles,pbsv,SVIM	GT:DR:DV	0/1::
1	143526203	id.295	N	<INS>	.	PASS	SVTYPE=INS;SVLEN=991;END=143526203;SVCALLERS=Sniffles,SVIM	GT:DR:DV	0/1:60:23
1	143542196	id.296	N	<DEL>	.	PASS	SVTYPE=DEL;SVLEN=1383;END=143543579;SVCALLERS=Sniffles,SVIM	GT:DR:DV	0/1:38:13
1	144340782	id.297	N	<INS>	.	PASS	SVTYPE=INS;SVLEN=811;END=144340782;SVCALLERS=Sniffles	GT:DR:DV	0/1:12:42
1	145061696	id.298	N	<INS>	.	PASS	SVTYPE=INS;SVLEN=97;END=145061696;SVCALLERS=Sniffles,pbsv,SVIM	GT:DR:DV	0/1::
1	145090960	id.299	N	<DUP>	.	PASS	SVTYPE=DUP;SVLEN=7308;END=145098268;SVCALLERS=Sniffles,pbsv	GT:DR:DV	0/1:46:33
1	145211288	id.300	N	<INS>	.	PASS	SVTYPE=INS;SVLEN=85;END=145211288;SVCALLERS=Sniffles,pbsv,SVIM	GT:DR:DV	0/1::
1	149051046	id.301	N	<DUP>	.	PASS	SVTYPE=DUP;SVLEN=9231;END=149060277;SVCALLERS=Sniffles,pbsv	GT:DR:DV	0/1:38:22
1	150200105	id.302	N	<INS>	.	PASS	SVTYPE=INS;SVLEN=85;END=150200105;SVCALLERS=Sniffles,pbsv,SVIM	GT:DR:DV	0/1:37:17
1	150691456	id.303	N	<DEL>	.	PASS	SVTYPE=DEL;SVLEN=293;END=150691749;SVCALLERS=Sniffles,pbsv,SVIM	GT:DR:DV	0/1::
1	151819559	id.304	N	<DEL>	.	PASS	SVTYPE=DEL;SVLEN=358;END=151819917;SVCALLERS=Sniffles,pbsv,SVIM	GT:DR:DV	0/1::
1	152081834	id.305	N	<DEL>	.	PASS	SVTYPE=DEL;SVLEN=873;END=152082707;SVCALLERS=Sniffles,pbsv,SVIM	GT:DR:DV	0/1::
1	152323147	id.306	N	<DEL>	.	PASS	SVTYPE=DEL;SVLEN=1527;END=152324674;SVCALLERS=Sniffles,SVIM	GT:DR:DV	0/1:31:39
1	152327248	id.307	N	<DEL>	.	PASS	SVTYPE=DEL;SVLEN=635;END=152327883;SVCALLERS=Sniffles,pbsv,SVIM	GT:DR:DV	0/1::
1	152443884	id.308	N	<INS>	.	PASS	SVTYPE=INS;SVLEN=85;END=152443884;SVCALLERS=Sniffles,pbsv,SVIM	GT:DR:DV	0/1::
1	152649887	id.309	N	<DUP>	.	PASS	SVTYPE=DUP;SVLEN=5856;END=152655743;SVCALLERS=Sniffles,pbsv	GT:DR:DV	0/1:35:42
1	154352168	id.310	N	<DEL>	.	PASS	SVTYPE=DEL;SVLEN=660;END=154352828;SVCALLERS=Sniffles,pbsv,SVIM	GT:DR:DV	0/1::
1	154999687	id.311	N	<DEL>	.	PASS	SVTYPE=DEL;SVLEN=184;END=154999871;SVCALLERS=Sniffles,pbsv,SVIM	GT:DR:DV	0/1:32:14
1	155189135	id.312	N	<DUP>	.	PASS	SVTYPE=DUP;SVLEN=7984;END=155197119;SVCALLERS=Sniffles,pbsv	GT:DR:DV	0/1:32:25
1	156526671	id.313	N	<DEL>	.	PASS	SVTYPE=DEL;SVLEN=2339;END=156529010;SVCALLERS=Sniffles,pbsv,SVIM	GT:DR:DV	0/1::
1	157173863	id.314	N	<DEL>	.	PASS	SVTYPE=DEL;SVLEN=1514;END=157175377;SVCALLERS=Sniffles,pbsv,SVIM	GT:DR:DV	0/1::
1	157711806	id.315	N	<INV>	.	PASS	SVTYPE=INV;SVLEN=1925;END=157713731;SVCALLERS=pbsv	GT:DR:DV	0/1:34:16
1	157886226	id.316	N	<DEL>	.	PASS	SVTYPE=DEL;SVLEN=6000;END=157892226;SVCALLERS=pbsv,SVIM	GT:DR:DV	0/1::
1	158041773	id.317	N	<INV>	.	PASS	SVTYPE=INV;SVLEN=588;END=158042361;SVCALLERS=Sniffles,pbsv,SVIM	GT:DR:DV	0/1::
1	158488316	id.318	N	<DEL>	.	PASS	SVTYPE=DEL;SVLEN=342;END=158488658;SVCALLERS=Sniffles,pbsv,SVIM	GT:DR:DV	0/1:13:34
1	158712070	id.319	N	<DEL>	.	PASS	SVTYPE=DEL;SVLEN=273;END=158712343;SVCALLERS=Sniffles,SVIM	GT:DR:DV	0/1:46:30
1	158726489	id.320	N	<DUP>	.	PASS	SVTYPE=DUP;SVLEN=1482;END=158727971;SVCALLERS=Sniffles,pbsv	GT:DR:DV	0/1:38:25
1	158851441	id.321	N	<DEL>	.	PASS	SVTYPE=DEL;SVLEN=666;END=158852107;SVCALLERS=Sniffles,SVIM	GT:DR:DV	0/1:31:28
1	158851450	id.322	N	<DEL>	.	PASS	SVTYPE=DEL;SVLEN=429;END=158851879;SVCALLERS=Sniffles	GT:DR:DV	0/1:29:29
1	158867410	id.323	N	<DEL>	.	PASS	SVTYPE=DEL;SVLEN=2567;END=158869977;SVCALLERS=Sniffles,pbsv,SVIM	GT:DR:DV	0/1::
1	158961365	id.324	N	<DEL>	.	PASS	SVTYPE=DEL;SVLEN=4829;END=158966194;SVCALLERS=Sniffles,SVIM	GT:DR:DV	0/1:34:20
1	159012419	id.325	N	<DEL>	.	PASS	SVTYPE=DEL;SVLEN=97;END=159012516;SVCALLERS=Sniffles,pbsv,SVIM	GT:DR:DV	0/1::
1	159012420	id.326	N	<DEL>	.	PASS	SVTYPE=DEL;SVLEN=4257;END=159016677;SVCALLERS=Sniffles	GT:DR:DV	0/1:30:32
1	159648756	id.327	N	<DEL>	.	PASS	SVTYPE=DEL;SVLEN=904;END=159649660;SVCALLERS=Sniffles,SVIM	GT:DR:DV	0/1:58:33
1	160684145	id.328	N	<DEL>	.	PASS	SVTYPE=DEL;SVLEN=243;END=160684388;SVCALLERS=Sniffles,pbsv,SVIM	GT:DR:DV	0/1::
1	160690553	id.329	N	<DEL>	.	PASS	SVTYPE=DEL;SVLEN=2887;END=160693440;SVCALLERS=Sniffles,SVIM	GT:DR:DV	0/1:8:40
1	160934959	id.330	N	<DEL>	.	PASS	SVTYPE=DEL;SVLEN=362;END=160935321;SVCALLERS=Sniffles,pbsv,SVIM	GT:DR:DV	0/1:20:25
1	160954871	id.331	N	<DEL>	.	PASS	SVTYPE=DEL;SVLEN=460;END=160955331;SVCALLERS=Sniffles,SVIM	GT:DR:DV	0/1:60:28
1	161005091	id.332	N	<INS>	.	PASS	SVTYPE=INS;SVLEN=938;END=161005091;SVCALLERS=Sniffles,pbsv,SVIM	GT:DR:DV	0/1:15:17
1	161703018	id.333	N	<DEL>	.	PASS	SVTYPE=DEL;SVLEN=180;END=161703198;SVCALLERS=Sniffles,SVIM	GT:DR:DV	0/1:60:29
1	161838521	id.334	N	<INS>	.	PASS	SVTYPE=INS;SVLEN=345;END=161838521;SVCALLERS=Sniffles,pbsv,SVIM	GT:DR:DV	0/1:26:12
1	162052690	id.335	N	<DEL>	.	PASS	SVTYPE=DEL;SVLEN=296;END=162052986;SVCALLERS=Sniffles,SVIM	GT:DR:DV	0/1:60:28
1	162747441	id.336	N	<INS>	.	PASS	SVTYPE=INS;SVLEN=199;END=162747441;SVCALLERS=Sniffles,SVIM	GT:DR:DV	0/1:60:35
1	162865112	id.337	N	<INS>	.	PASS	SVTYPE=INS;SVLEN=219;END=162865112;SVCALLERS=Sniffles,SVIM	GT:DR:DV	0/1:60:29
1	163088771	id.338	N	<INS>	.	PASS	SVTYPE=INS;SVLEN=400;END=163088771;SVCALLERS=Sniffles,SVIM	GT:DR:DV	0/1:60:31
1	163217217	id.339	N	<INS>	.	PASS	SVTYPE=INS;SVLEN=85;END=163217217;SVCALLERS=Sniffles,pbsv,SVIM	GT:DR:DV	0/1::
1	163314407	id.340	N	<INS>	.	PASS	SVTYPE=INS;SVLEN=339;END=163314407;SVCALLERS=Sniffles,pbsv,SVIM	GT:DR:DV	0/1:35:17
1	164350467	id.341	N	<INS>	.	PASS	SVTYPE=INS;SVLEN=585;END=164350467;SVCALLERS=Sniffles,pbsv,SVIM	GT:DR:DV	0/1::
1	164748428	id.342	N	<DEL>	.	PASS	SVTYPE=DEL;SVLEN=2765;END=164751193;SVCALLERS=Sniffles,SVIM	GT:DR:DV	0/1::
1	165322544	id.343	N	<DEL>	.	PASS	SVTYPE=DEL;SVLEN=4147;END=165326691;SVCALLERS=Sniffles,pbsv,SVIM	GT:DR:DV	0/1::
1	167177163	id.344	N	<INS>	.	PASS	SVTYPE=INS;SVLEN=2878;END=167177163;SVCALLERS=Sniffles,pbsv	GT:DR:DV	0/1:26:12
1	168364507	id.345	N	<INS>	.	PASS	SVTYPE=INS;SVLEN=407;END=168364507;SVCALLERS=Sniffles,pbsv,SVIM	GT:DR:DV	0/1::
1	168379634	id.346	N	<INS>	.	PASS	SVTYPE=INS;SVLEN=230;END=168379634;SVCALLERS=Sniffles,pbsv	GT:DR:DV	0/1:36:16
1	169024545	id.347	N	<DEL>	.	PASS	SVTYPE=DEL;SVLEN=496;END=169025041;SVCALLERS=Sniffles,pbsv,SVIM	GT:DR:DV	0/1:19:27
1	169058404	id.348	N	<INS>	.	PASS	SVTYPE=INS;SVLEN=975;END=169058404;SVCALLERS=Sniffles,pbsv,SVIM	GT:DR:DV	0/1::
1	171189921	id.349	N	<DEL>	.	PASS	SVTYPE=DEL;SVLEN=536;END=171190457;SVCALLERS=Sniffles,pbsv,SVIM	GT:DR:DV	0/1::
1	172636800	id.350	N	<INS>	.	PASS	SVTYPE=INS;SVLEN=78;END=172636800;SVCALLERS=Sniffles,pbsv,SVIM	GT:DR:DV	0/1:35:21
1	172685440	id.351	N	<DEL>	.	PASS	SVTYPE=DEL;SVLEN=1384;END=172686824;SVCALLERS=Sniffles,pbsv,SVIM	GT:DR:DV	0/1::
1	174483900	id.352	N	<INS>	.	PASS	SVTYPE=INS;SVLEN=919;END=174483900;SVCALLERS=Sniffles,pbsv	GT:DR:DV	0/1:13:14
1	175200212	id.353	N	<INV>	.	PASS	SVTYPE=INV;SVLEN=1862;END=175202074;SVCALLERS=Sniffles,pbsv,SVIM	GT:DR:DV	0/1::
1	175200796	id.354	N	<INV>	.	PASS	SVTYPE=INV;SVLEN=978;END=175201774;SVCALLERS=Sniffles,pbsv	GT:DR:DV	0/1:30:19
1	176101590	id.355	N	<DEL>	.	PASS	SVTYPE=DEL;SVLEN=235;END=176101825;SVCALLERS=Sniffles,SVIM	GT:DR:DV	0/1:60:30
1	176477005	id.356	N	<DEL>	.	PASS	SVTYPE=DEL;SVLEN=2435;END=176479440;SVCALLERS=Sniffles,pbsv,SVIM	GT:DR:DV	0/1::
1	177388527	id.357	N	<INS>	.	PASS	SVTYPE=INS;SVLEN=412;END=177388527;SVCALLERS=Sniffles,SVIM	GT:DR:DV	0/1:60:32
1	178397576	id.358	N	<INS>	.	PASS	SVTYPE=INS;SVLEN=341;END=178397576;SVCALLERS=Sniffles,pbsv,SVIM	GT:DR:DV	0/1:23:25
1	179650712	id.359	N	<INS>	.	PASS	SVTYPE=INS;SVLEN=597;END=179650712;SVCALLERS=Sniffles,pbsv,SVIM	GT:DR:DV	0/1::
1	181605164	id.360	N	<DUP>	.	PASS	SVTYPE=DUP;SVLEN=6876;END=181612040;SVCALLERS=Sniffles,pbsv	GT:DR:DV	0/1:35:36
1	182289344	id.361	N	<DEL>	.	PASS	SVTYPE=DEL;SVLEN=289;END=182289633;SVCALLERS=Sniffles,pbsv,SVIM	GT:DR:DV	0/1::
1	184937051	id.362	N	<DEL>	.	PASS	SVTYPE=DEL;SVLEN=273;END=184937324;SVCALLERS=Sniffles,pbsv,SVIM	GT:DR:DV	0/1::
1	185373059	id.363	N	<DEL>	.	PASS	SVTYPE=DEL;SVLEN=359;END=185373418;SVCALLERS=Sniffles,pbsv,SVIM	GT:DR:DV	0/1::
1	185504674	id.364	N	<INS>	.	PASS	SVTYPE=INS;SVLEN=360;END=185504674;SVCALLERS=Sniffles,pbsv,SVIM	GT:DR:DV	0/1:32:14
1	185766848	id.365	N	<DEL>	.	PASS	SVTYPE=DEL;SVLEN=267;END=185767115;SVCALLERS=Sniffles,pbsv,SVIM	GT:DR:DV	0/1::
1	186839727	id.366	N	<DEL>	.	PASS	SVTYPE=DEL;SVLEN=230;END=186839957;SVCALLERS=Sniffles,pbsv,SVIM	GT:DR:DV	0/1:15:37
1	187464830	id.367	N	<INV>	.	PASS	SVTYPE=INV;SVLEN=1656;END=187466486;SVCALLERS=Sniffles,pbsv,SVIM	GT:DR:DV	0/1::
1	187464912	id.368	N	<INV>	.	PASS	SVTYPE=INV;SVLEN=2465;END=187467377;SVCALLERS=Sniffles,pbsv,SVIM	GT:DR:DV	0/1::
1	187893835	id.369	N	<INS>	.	PASS	SVTYPE=INS;SVLEN=85;END=187893835;SVCALLERS=Sniffles,pbsv,SVIM	GT:DR:DV	0/1::
1	187940485	id.370	N	<INS>	.	PASS	SVTYPE=INS;SVLEN=880;END=187940485;SVCALLERS=Sniffles	GT:DR:DV	0/1:60:31
1	187955359	id.371	N	<INS>	.	PASS	SVTYPE=INS;SVLEN=355;END=187955359;SVCALLERS=Sniffles,pbsv	GT:DR:DV	0/1:15:30
1	188174623	id.372	N	<INS>	.	PASS	SVTYPE=INS;SVLEN=131;END=188174623;SVCALLERS=Sniffles,pbsv,SVIM	GT:DR:DV	0/1::
1	188374344	id.373	N	<INS>	.	PASS	SVTYPE=INS;SVLEN=442;END=188374344;SVCALLERS=Sniffles,SVIM	GT:DR:DV	0/1:34:11
1	188376718	id.374	N	<INS>	.	PASS	SVTYPE=INS;SVLEN=776;END=188376718;SVCALLERS=Sniffles	GT:DR:DV	0/1:53:31
1	188438186	id.375	N	<INS>	.	PASS	SVTYPE=INS;SVLEN=326;END=188438186;SVCALLERS=Sniffles,SVIM	GT:DR:DV	0/1:60:38
1	188539465	id.376	N	<DEL>	.	PASS	SVTYPE=DEL;SVLEN=745;END=188540210;SVCALLERS=Sniffles,SVIM	GT:DR:DV	0/1:60:34
1	188548542	id.377	N	<INS>	.	PASS	SVTYPE=INS;SVLEN=85;END=188548542;SVCALLERS=Sniffles,pbsv,SVIM	GT:DR:DV	0/1::
1	188832818	id.378	N	<INS>	.	PASS	SVTYPE=INS;SVLEN=85;END=188832818;SVCALLERS=Sniffles,SVIM	GT:DR:DV	0/1:60:30
1	189032874	id.379	N	<DEL>	.	PASS	SVTYPE=DEL;SVLEN=311;END=189033185;SVCALLERS=Sniffles,SVIM	GT:DR:DV	0/1:53:31
1	189247008	id.380	N	<INS>	.	PASS	SVTYPE=INS;SVLEN=327;END=189247008;SVCALLERS=Sniffles,pbsv,SVIM	GT:DR:DV	0/1::
1	189292557	id.381	N	<INS>	.	PASS	SVTYPE=INS;SVLEN=304;END=189292557;SVCALLERS=Sniffles,pbsv	GT:DR:DV	0/1:10:33
1	189431597	id.382	N	<INV>	.	PASS	SVTYPE=INV;SVLEN=872;END=189432469;SVCALLERS=Sniffles,pbsv	GT:DR:DV	0/1:46:20
1	189772005	id.383	N	<DEL>	.	PASS	SVTYPE=DEL;SVLEN=518;END=189772523;SVCALLERS=Sniffles,SVIM	GT:DR:DV	0/1:31:28
1	190381528	id.384	N	<INS>	.	PASS	SVTYPE=INS;SVLEN=283;END=190381528;SVCALLERS=Sniffles,SVIM	GT:DR:DV	0/1:60:26
1	190597837	id.385	N	<DEL>	.	PASS	SVTYPE=DEL;SVLEN=394;END=190598231;SVCALLERS=Sniffles,pbsv,SVIM	GT:DR:DV	0/1:22:25
1	191786725	id.386	N	<DEL>	.	PASS	SVTYPE=DEL;SVLEN=453;END=191787178;SVCALLERS=Sniffles,pbsv,SVIM	GT:DR:DV	0/1::
1	191911217	id.387	N	<DUP>	.	PASS	SVTYPE=DUP;SVLEN=4904;END=191916121;SVCALLERS=Sniffles,pbsv	GT:DR:DV	0/1:35:34
1	192242217	id.388	N	<INS>	.	PASS	SVTYPE=INS;SVLEN=227;END=192242217;SVCALLERS=Sniffles,pbsv,SVIM	GT:DR:DV	0/1::
1	192610350	id.389	N	<DEL>	.	PASS	SVTYPE=DEL;SVLEN=119;END=192610469;SVCALLERS=Sniffles,SVIM	GT:DR:DV	0/1:60:42
1	193235427	id.390	N	<DEL>	.	PASS	SVTYPE=DEL;SVLEN=252;END=193235679;SVCALLERS=Sniffles,SVIM	GT:DR:DV	0/1:55:34
1	193515215	id.391	N	<INV>	.	PASS	SVTYPE=INV;SVLEN=531;END=193515746;SVCALLERS=Sniffles,pbsv,SVIM	GT:DR:DV	0/1::
1	193999106	id.392	N	<DEL>	.	PASS	SVTYPE=DEL;SVLEN=1009;END=194000115;SVCALLERS=Sniffles,SVIM	GT:DR:DV	0/1:11:28
1	194637502	id.393	N	<INV>	.	PASS	SVTYPE=INV;SVLEN=1935;END=194639437;SVCALLERS=Sniffles,pbsv,SVIM	GT:DR:DV	0/1::
1	194638692	id.394	N	<INV>	.	PASS	SVTYPE=INV;SVLEN=197;END=194638889;SVCALLERS=Sniffles,pbsv,SVIM	GT:DR:DV	0/1::
1	195013808	id.395	N	<DEL>	.	PASS	SVTYPE=DEL;SVLEN=5949;END=195019757;SVCALLERS=pbsv,SVIM	GT:DR:DV	0/1::
1	196547126	id.396	N	<DEL>	.	PASS	SVTYPE=DEL;SVLEN=431;END=196547557;SVCALLERS=Sniffles,SVIM	GT:DR:DV	0/1:50:32
1	196656270	id.397	N	<DUP>	.	PASS	SVTYPE=DUP;SVLEN=5342;END=196661612;SVCALLERS=Sniffles,pbsv	GT:DR:DV	0/1:37:20
1	196711133	id.398	N	<DEL>	.	PASS	SVTYPE=DEL;SVLEN=5840;END=196716973;SVCALLERS=Sniffles,pbsv,SVIM	GT:DR:DV	0/1::
1	196736086	id.399	N	<DEL>	.	PASS	SVTYPE=DEL;SVLEN=61;END=196736147;SVCALLERS=Sniffles,pbsv,SVIM	GT:DR:DV	0/1::
1	196745343	id.400	N	<DEL>	.	PASS	SVTYPE=DEL;SVLEN=61;END=196745404;SVCALLERS=Sniffles,pbsv,SVIM	GT:DR:DV	0/1::
1	197756799	id.401	N	<INV>	.	PASS	SVTYPE=INV;SVLEN=1193;END=197757992;SVCALLERS=Sniffles,pbsv	GT:DR:DV	0/1:16:23
1	197894039	id.402	N	<DEL>	.	PASS	SVTYPE=DEL;SVLEN=262;END=197894301;SVCALLERS=Sniffles,pbsv,SVIM	GT:DR:DV	0/1::
1	198773790	id.403	N	<DEL>	.	PASS	SVTYPE=DEL;SVLEN=1607;END=198775397;SVCALLERS=Sniffles,pbsv,SVIM	GT:DR:DV	0/1::
1	199436932	id.404	N	<INS>	.	PASS	SVTYPE=INS;SVLEN=499;END=199436932;SVCALLERS=Sniffles,SVIM	GT:DR:DV	0/1:60:33
1	199438745	id.405	N	<DEL>	.	PASS	SVTYPE=DEL;SVLEN=1450;END=199440195;SVCALLERS=Sniffles,SVIM	GT:DR:DV	0/1:56:37
1	200879948	id.406	N	<DEL>	.	PASS	SVTYPE=DEL;SVLEN=466;END=200880414;SVCALLERS=Sniffles,pbsv,SVIM	GT:DR:DV	0/1::
1	201178938	id.407	N	<DEL>	.	PASS	SVTYPE=DEL;SVLEN=1166;END=201180104;SVCALLERS=Sniffles,pbsv,SVIM	GT:DR:DV	0/1:31:30
1	201226993	id.408	N	<DEL>	.	PASS	SVTYPE=DEL;SVLEN=544;END=201227537;SVCALLERS=Sniffles,SVIM	GT:DR:DV	0/1:11:39
1	202001137	id.409	N	<DEL>	.	PASS	SVTYPE=DEL;SVLEN=672;END=202001809;SVCALLERS=Sniffles,pbsv,SVIM	GT:DR:DV	0/1::
1	202173936	id.410	N	<DEL>	.	PASS	SVTYPE=DEL;SVLEN=538;END=202174474;SVCALLERS=Sniffles,SVIM	GT:DR:DV	0/1:47:44
1	202360576	id.411	N	<DEL>	.	PASS	SVTYPE=DEL;SVLEN=811;END=202361387;SVCALLERS=Sniffles,SVIM	GT:DR:DV	0/1:23:31
1	204440011	id.412	N	<DEL>	.	PASS	SVTYPE=DEL;SVLEN=608;END=204440619;SVCALLERS=Sniffles,pbsv,SVIM	GT:DR:DV	0/1::
1	204440023	id.413	N	<DEL>	.	PASS	SVTYPE=DEL;SVLEN=1112;END=204441135;SVCALLERS=Sniffles,SVIM	GT:DR:DV	0/1:31:28
1	205853579	id.414	N	<DEL>	.	PASS	SVTYPE=DEL;SVLEN=134;END=205853713;SVCALLERS=Sniffles,pbsv,SVIM	GT:DR:DV	0/1::
1	206285682	id.415	N	<INS>	.	PASS	SVTYPE=INS;SVLEN=303;END=206285682;SVCALLERS=Sniffles,pbsv,SVIM	GT:DR:DV	0/1::
1	206856626	id.416	N	<DUP>	.	PASS	SVTYPE=DUP;SVLEN=3136;END=206859762;SVCALLERS=Sniffles,pbsv	GT:DR:DV	0/1:38:18
1	207119656	id.417	N	<INS>	.	PASS	SVTYPE=INS;SVLEN=85;END=207119656;SVCALLERS=Sniffles,pbsv,SVIM	GT:DR:DV	0/1::
1	207292384	id.418	N	<DEL>	.	PASS	SVTYPE=DEL;SVLEN=654;END=207293038;SVCALLERS=Sniffles,pbsv,SVIM	GT:DR:DV	0/1::
1	207821692	id.419	N	<DUP>	.	PASS	SVTYPE=DUP;SVLEN=5931;END=207827623;SVCALLERS=Sniffles,pbsv	GT:DR:DV	0/1:29:41
1	208762783	id.420	N	<INS>	.	PASS	SVTYPE=INS;SVLEN=258;END=208762783;SVCALLERS=Sniffles,pbsv,SVIM	GT:DR:DV	0/1::
1	209621800	id.421	N	<DEL>	.	PASS	SVTYPE=DEL;SVLEN=6609;END=209628409;SVCALLERS=Sniffles,pbsv,SVIM	GT:DR:DV	0/1::
1	209935342	id.422	N	<DEL>	.	PASS	SVTYPE=DEL;SVLEN=500;END=209935842;SVCALLERS=Sniffles,pbsv,SVIM	GT:DR:DV	0/1::
1	209944982	id.423	N	<DEL>	.	PASS	SVTYPE=DEL;SVLEN=341;END=209945323;SVCALLERS=Sniffles,SVIM	GT:DR:DV	0/1:60:33
1	210078067	id.424	N	<DEL>	.	PASS	SVTYPE=DEL;SVLEN=7894;END=210085961;SVCALLERS=Sniffles,pbsv,SVIM	GT:DR:DV	0/1:34:19
1	210295126	id.425	N	<DEL>	.	PASS	SVTYPE=DEL;SVLEN=690;END=210295816;SVCALLERS=Sniffles,SVIM	GT:DR:DV	0/1:60:34
1	210381258	id.426	N	<DEL>	.	PASS	SVTYPE=DEL;SVLEN=5327;END=210386585;SVCALLERS=Sniffles,SVIM	GT:DR:DV	0/1:60:20
1	210593995	id.427	N	<DEL>	.	PASS	SVTYPE=DEL;SVLEN=1621;END=210595616;SVCALLERS=Sniffles,SVIM	GT:DR:DV	0/1:40:25
1	211152695	id.428	N	<DUP>	.	PASS	SVTYPE=DUP;SVLEN=2918;END=211155613;SVCALLERS=Sniffles,pbsv	GT:DR:DV	0/1:40:37
1	211965637	id.429	N	<INS>	.	PASS	SVTYPE=INS;SVLEN=135;END=211965637;SVCALLERS=Sniffles,pbsv,SVIM	GT:DR:DV	0/1:23:30
1	212363441	id.430	N	<DEL>	.	PASS	SVTYPE=DEL;SVLEN=377;END=212363818;SVCALLERS=Sniffles,pbsv,SVIM	GT:DR:DV	0/1::
1	212470407	id.431	N	<DEL>	.	PASS	SVTYPE=DEL;SVLEN=2997;END=212473404;SVCALLERS=Sniffles,pbsv,SVIM	GT:DR:DV	0/1::
1	212641686	id.432	N	<INS>	.	PASS	SVTYPE=INS;SVLEN=1184;END=212641686;SVCALLERS=Sniffles	GT:DR:DV	0/1:10:32
1	213440138	id.433	N	<DEL>	.	PASS	SVTYPE=DEL;SVLEN=1487;END=213441625;SVCALLERS=Sniffles,SVIM	GT:DR:DV	0/1:47:26
1	215400903	id.434	N	<INS>	.	PASS	SVTYPE=INS;SVLEN=85;END=215400903;SVCALLERS=Sniffles,pbsv,SVIM	GT:DR:DV	0/1:15:36
1	217085526	id.435	N	<DEL>	.	PASS	SVTYPE=DEL;SVLEN=180;END=217085706;SVCALLERS=Sniffles,pbsv,SVIM	GT:DR:DV	0/1::
1	218182380	id.436	N	<DEL>	.	PASS	SVTYPE=DEL;SVLEN=6492;END=218188872;SVCALLERS=pbsv,SVIM	GT:DR:DV	0/1::
1	218418531	id.437	N	<DEL>	.	PASS	SVTYPE=DEL;SVLEN=3038;END=218421569;SVCALLERS=Sniffles,SVIM	GT:DR:DV	0/1:60:23
1	218785908	id.438	N	<DEL>	.	PASS	SVTYPE=DEL;SVLEN=311;END=218786219;SVCALLERS=Sniffles,pbsv,SVIM	GT:DR:DV	0/1::
1	220114651	id.439	N	<DEL>	.	PASS	SVTYPE=DEL;SVLEN=461;END=220115112;SVCALLERS=Sniffles,pbsv,SVIM	GT:DR:DV	0/1:30:16
1	220114652	id.440	N	<DEL>	.	PASS	SVTYPE=DEL;SVLEN=461;END=220115113;SVCALLERS=Sniffles	GT:DR:DV	0/1:60:32
1	220221534	id.441	N	<DEL>	.	PASS	SVTYPE=DEL;SVLEN=2911;END=220224445;SVCALLERS=Sniffles,pbsv,SVIM	GT:DR:DV	0/1:26:29
1	220502930	id.442	N	<DEL>	.	PASS	SVTYPE=DEL;SVLEN=641;END=220503571;SVCALLERS=Sniffles,pbsv,SVIM	GT:DR:DV	0/1::
1	220840380	id.443	N	<DEL>	.	PASS	SVTYPE=DEL;SVLEN=868;END=220841248;SVCALLERS=Sniffles,pbsv,SVIM	GT:DR:DV	0/1:26:27
1	221898910	id.444	N	<INS>	.	PASS	SVTYPE=INS;SVLEN=85;END=221898910;SVCALLERS=Sniffles,pbsv,SVIM	GT:DR:DV	0/1::
1	222296115	id.445	N	<INS>	.	PASS	SVTYPE=INS;SVLEN=264;END=222296115;SVCALLERS=Sniffles,pbsv,SVIM	GT:DR:DV	0/1::
1	223204567	id.446	N	<DEL>	.	PASS	SVTYPE=DEL;SVLEN=439;END=223205006;SVCALLERS=Sniffles,pbsv,SVIM	GT:DR:DV	0/1::
1	223824270	id.447	N	<DEL>	.	PASS	SVTYPE=DEL;SVLEN=242;END=223824512;SVCALLERS=Sniffles,SVIM	GT:DR:DV	0/1:60:29
1	224201227	id.448	N	<DEL>	.	PASS	SVTYPE=DEL;SVLEN=2505;END=224203732;SVCALLERS=Sniffles,pbsv,SVIM	GT:DR:DV	0/1:21:24
1	224263203	id.449	N	<DUP>	.	PASS	SVTYPE=DUP;SVLEN=1761;END=224264964;SVCALLERS=Sniffles,pbsv	GT:DR:DV	0/1:47:22
1	225256496	id.450	N	<DEL>	.	PASS	SVTYPE=DEL;SVLEN=285;END=225256781;SVCALLERS=Sniffles,pbsv,SVIM	GT:DR:DV	0/1::
1	225266298	id.451	N	<DEL>	.	PASS	SVTYPE=DEL;SVLEN=449;END=225266747;SVCALLERS=Sniffles,pbsv,SVIM	GT:DR:DV	0/1::
1	225762240	id.452	N	<DEL>	.	PASS	SVTYPE=DEL;SVLEN=305;END=225762545;SVCALLERS=Sniffles,SVIM	GT:DR:DV	0/1::
1	226006740	id.453	N	<DEL>	.	PASS	SVTYPE=DEL;SVLEN=209;END=226006949;SVCALLERS=Sniffles,SVIM	GT:DR:DV	0/1:53:31
1	226543826	id.454	N	<DEL>	.	PASS	SVTYPE=DEL;SVLEN=434;END=226544260;SVCALLERS=Sniffles,SVIM	GT:DR:DV	0/1::
1	227502417	id.455	N	<INS>	.	PASS	SVTYPE=INS;SVLEN=211;END=227502417;SVCALLERS=Sniffles,pbsv,SVIM	GT:DR:DV	0/1:16:28
1	227681539	id.456	N	<INV>	.	PASS	SVTYPE=INV;SVLEN=1930;END=227683469;SVCALLERS=Sniffles,pbsv	GT:DR:DV	0/1:20:21
1	227759459	id.457	N	<DEL>	.	PASS	SVTYPE=DEL;SVLEN=405;END=227759864;SVCALLERS=Sniffles,pbsv,SVIM	GT:DR:DV	0/1::
1	228024107	id.458	N	<DEL>	.	PASS	SVTYPE=DEL;SVLEN=273;END=228024380;SVCALLERS=Sniffles,pbsv,SVIM	GT:DR:DV	0/1::
1	228572173	id.459	N	<DEL>	.	PASS	SVTYPE=DEL;SVLEN=305;END=228572478;SVCALLERS=Sniffles,pbsv,SVIM	GT:DR:DV	0/1::
1	228819873	id.460	N	<DEL>	.	PASS	SVTYPE=DEL;SVLEN=354;END=228820227;SVCALLERS=Sniffles,SVIM	GT:DR:DV	0/1:19:29
1	228959895	id.461	N	<INS>	.	PASS	SVTYPE=INS;SVLEN=85;END=228959895;SVCALLERS=Sniffles,pbsv,SVIM	GT:DR:DV	0/1::
1	228959899	id.462	N	<INS>	.	PASS	SVTYPE=INS;SVLEN=428;END=228959899;SVCALLERS=Sniffles,SVIM	GT:DR:DV	0/1:49:36
1	229434122	id.463	N	<INS>	.	PASS	SVTYPE=INS;SVLEN=640;END=229434122;SVCALLERS=Sniffles,pbsv,SVIM	GT:DR:DV	0/1:40:20
1	229693791	id.464	N	<DEL>	.	PASS	SVTYPE=DEL;SVLEN=930;END=229694721;SVCALLERS=Sniffles,pbsv,SVIM	GT:DR:DV	0/1::
1	231146523	id.465	N	<INS>	.	PASS	SVTYPE=INS;SVLEN=878;END=231146523;SVCALLERS=Sniffles,pbsv,SVIM	GT:DR:DV	0/1::
1	231337650	id.466	N	<INS>	.	PASS	SVTYPE=INS;SVLEN=575;END=231337650;SVCALLERS=Sniffles,pbsv,SVIM	GT:DR:DV	0/1::
1	231897885	id.467	N	<DEL>	.	PASS	SVTYPE=DEL;SVLEN=143;END=231898028;SVCALLERS=Sniffles,pbsv,SVIM	GT:DR:DV	0/1::
1	232349999	id.468	N	<INS>	.	PASS	SVTYPE=INS;SVLEN=385;END=232349999;SVCALLERS=Sniffles,pbsv,SVIM	GT:DR:DV	0/1:23:32
1	232458595	id.469	N	<DEL>	.	PASS	SVTYPE=DEL;SVLEN=1524;END=232460119;SVCALLERS=Sniffles,pbsv,SVIM	GT:DR:DV	0/1:30:31
1	232504906	id.470	N	<INS>	.	PASS	SVTYPE=INS;SVLEN=277;END=232504906;SVCALLERS=Sniffles,SVIM	GT:DR:DV	0/1:20:9
1	232836559	id.471	N	<DEL>	.	PASS	SVTYPE=DEL;SVLEN=252;END=232836811;SVCALLERS=Sniffles,SVIM	GT:DR:DV	0/1::
1	232891502	id.472	N	<DEL>	.	PASS	SVTYPE=DEL;SVLEN=6475;END=232897977;SVCALLERS=pbsv,SVIM	GT:DR:DV	0/1::
1	233519111	id.473	N	<INS>	.	PASS	SVTYPE=INS;SVLEN=329;END=233519111;SVCALLERS=Sniffles,pbsv,SVIM	GT:DR:DV	0/1::
1	235457616	id.474	N	<DEL>	.	PASS	SVTYPE=DEL;SVLEN=265;END=235457881;SVCALLERS=Sniffles,pbsv,SVIM	GT:DR:DV	0/1::
1	235536195	id.475	N	<DEL>	.	PASS	SVTYPE=DEL;SVLEN=2147;END=235538342;SVCALLERS=Sniffles,SVIM	GT:DR:DV	0/1:18:33
1	235603358	id.476	N	<DEL>	.	PASS	SVTYPE=DEL;SVLEN=53;END=235603411;SVCALLERS=Sniffles,pbsv,SVIM	GT:DR:DV	0/1::
1	236260208	id.477	N	<INS>	.	PASS	SVTYPE=INS;SVLEN=534;END=236260208;SVCALLERS=Sniffles,pbsv	GT:DR:DV	0/1:11:25
1	236260209	id.478	N	<INS>	.	PASS	SVTYPE=INS;SVLEN=538;END=236260209;SVCALLERS=Sniffles	GT:DR:DV	0/1:60:15
1	236282656	id.479	N	<DEL>	.	PASS	SVTYPE=DEL;SVLEN=8375;END=236291031;SVCALLERS=pbsv,SVIM	GT:DR:DV	0/1::
1	236304743	id.480	N	<DUP>	.	PASS	SVTYPE=DUP;SVLEN=2034;END=236306777;SVCALLERS=Sniffles,pbsv	GT:DR:DV	0/1:36:19
1	236549087	id.481	N	<DEL>	.	PASS	SVTYPE=DEL;SVLEN=2243;END=236551330;SVCALLERS=Sniffles,SVIM	GT:DR:DV	0/1:60:25
1	236875719	id.482	N	<DEL>	.	PASS	SVTYPE=DEL;SVLEN=3788;END=236879507;SVCALLERS=Sniffles,SVIM	GT:DR:DV	0/1:60:33
1	237123766	id.483	N	<DUP>	.	PASS	SVTYPE=DUP;SVLEN=8953;END=237132719;SVCALLERS=Sniffles,pbsv	GT:DR:DV	0/1:37:31
1	237967596	id.484	N	<INS>	.	PASS	SVTYPE=INS;SVLEN=327;END=237967596;SVCALLERS=Sniffles,pbsv,SVIM	GT:DR:DV	0/1:15:27
1	238657844	id.485	N	<DEL>	.	PASS	SVTYPE=DEL;SVLEN=440;END=238658284;SVCALLERS=Sniffles,pbsv,SVIM	GT:DR:DV	0/1::
1	238852440	id.486	N	<DEL>	.	PASS	SVTYPE=DEL;SVLEN=828;END=238853268;SVCALLERS=Sniffles,pbsv,SVIM	GT:DR:DV	0/1::
1	239779533	id.487	N	<INS>	.	PASS	SVTYPE=INS;SVLEN=1038;END=239779533;SVCALLERS=Sniffles,SVIM	GT:DR:DV	0/1:13:31
1	240115960	id.488	N	<INV>	.	PASS	SVTYPE=INV;SVLEN=910;END=240116870;SVCALLERS=Sniffles,pbsv,SVIM	GT:DR:DV	0/1::
1	240116113	id.489	N	<INV>	.	PASS	SVTYPE=INV;SVLEN=227;END=240116340;SVCALLERS=Sniffles,SVIM	GT:DR:DV	0/1::
1	240176335	id.490	N	<INS>	.	PASS	SVTYPE=INS;SVLEN=518;END=240176657;SVCALLERS=Sniffles,pbsv,SVIM	GT:DR:DV	0/1:24:19
1	240641140	id.491	N	<DEL>	.	PASS	SVTYPE=DEL;SVLEN=430;END=240641570;SVCALLERS=Sniffles,SVIM	GT:DR:DV	0/1:60:33
1	241425962	id.492	N	<DEL>	.	PASS	SVTYPE=DEL;SVLEN=254;END=241426216;SVCALLERS=Sniffles,SVIM	GT:DR:DV	0/1::
1	242859877	id.493	N	<DEL>	.	PASS	SVTYPE=DEL;SVLEN=679;END=242860556;SVCALLERS=Sniffles,pbsv,SVIM	GT:DR:DV	0/1::
1	243264931	id.494	N	<DEL>	.	PASS	SVTYPE=DEL;SVLEN=403;END=243265334;SVCALLERS=Sniffles,pbsv,SVIM	GT:DR:DV	0/1::
1	243636777	id.495	N	<DEL>	.	PASS	SVTYPE=DEL;SVLEN=688;END=243637465;SVCALLERS=Sniffles,pbsv,SVIM	GT:DR:DV	0/1::
1	245606199	id.496	N	<DEL>	.	PASS	SVTYPE=DEL;SVLEN=57;END=245606256;SVCALLERS=Sniffles,SVIM	GT:DR:DV	0/1:60:30
1	245763205	id.497	N	<INS>	.	PASS	SVTYPE=INS;SVLEN=999;END=245763205;SVCALLERS=Sniffles,pbsv,SVIM	GT:DR:DV	0/1:24:13
1	245777940	id.498	N	<DEL>	.	PASS	SVTYPE=DEL;SVLEN=610;END=245778550;SVCALLERS=Sniffles,pbsv,SVIM	GT:DR:DV	0/1:17:32
1	245961273	id.499	N	<INS>	.	PASS	SVTYPE=INS;SVLEN=959;END=245961273;SVCALLERS=Sniffles,SVIM	GT:DR:DV	0/1:5:34
1	246035369	id.500	N	<DEL>	.	PASS	SVTYPE=DEL;SVLEN=578;END=246035947;SVCALLERS=Sniffles,pbsv,SVIM	GT:DR:DV	0/1::
1	246137751	id.501	N	<DEL>	.	PASS	SVTYPE=DEL;SVLEN=2631;END=246140382;SVCALLERS=pbsv,SVIM	GT:DR:DV	0/1::
1	246155130	id.502	N	<DEL>	.	PASS	SVTYPE=DEL;SVLEN=422;END=246155552;SVCALLERS=Sniffles,SVIM	GT:DR:DV	0/1:60:23
1	246156706	id.503	N	<DEL>	.	PASS	SVTYPE=DEL;SVLEN=389;END=246157095;SVCALLERS=Sniffles,pbsv,SVIM	GT:DR:DV	0/1::
1	246156707	id.504	N	<DEL>	.	PASS	SVTYPE=DEL;SVLEN=389;END=246157096;SVCALLERS=Sniffles	GT:DR:DV	0/1:60:27
1	246552901	id.505	N	<DEL>	.	PASS	SVTYPE=DEL;SVLEN=294;END=246553195;SVCALLERS=Sniffles,SVIM	GT:DR:DV	0/1:60:37
1	246558759	id.506	N	<DEL>	.	PASS	SVTYPE=DEL;SVLEN=498;END=246559257;SVCALLERS=Sniffles,pbsv,SVIM	GT:DR:DV	0/1::
1	246625337	id.507	N	<DEL>	.	PASS	SVTYPE=DEL;SVLEN=423;END=246625760;SVCALLERS=Sniffles,pbsv,SVIM	GT:DR:DV	0/1:15:30
1	246684660	id.508	N	<DEL>	.	PASS	SVTYPE=DEL;SVLEN=255;END=246684915;SVCALLERS=Sniffles	GT:DR:DV	0/1:22:35
1	246927637	id.509	N	<DEL>	.	PASS	SVTYPE=DEL;SVLEN=1434;END=246929071;SVCALLERS=Sniffles,SVIM	GT:DR:DV	0/1:32:42
1	246928237	id.510	N	<DEL>	.	PASS	SVTYPE=DEL;SVLEN=223;END=246928460;SVCALLERS=Sniffles,pbsv,SVIM	GT:DR:DV	0/1:32:18
1	246946581	id.511	N	<INS>	.	PASS	SVTYPE=INS;SVLEN=599;END=246946581;SVCALLERS=Sniffles	GT:DR:DV	0/1:51:46
1	246969897	id.512	N	<DEL>	.	PASS	SVTYPE=DEL;SVLEN=88;END=246969985;SVCALLERS=Sniffles,pbsv,SVIM	GT:DR:DV	1/1::
1	246989156	id.513	N	<DEL>	.	PASS	SVTYPE=DEL;SVLEN=140;END=246989296;SVCALLERS=Sniffles,pbsv,SVIM	GT:DR:DV	0/1:36:17
1	247291106	id.514	N	<INV>	.	PASS	SVTYPE=INV;SVLEN=311;END=247291417;SVCALLERS=Sniffles,pbsv	GT:DR:DV	0/1:32:14
1	247292214	id.515	N	<DEL>	.	PASS	SVTYPE=DEL;SVLEN=212;END=247292426;SVCALLERS=Sniffles,SVIM	GT:DR:DV	0/1:58:33
1	247333628	id.516	N	<INV>	.	PASS	SVTYPE=INV;SVLEN=312;END=247333940;SVCALLERS=Sniffles,pbsv,SVIM	GT:DR:DV	0/1::
1	247526391	id.517	N	<INS>	.	PASS	SVTYPE=INS;SVLEN=219;END=247526391;SVCALLERS=Sniffles,pbsv,SVIM	GT:DR:DV	0/1::
1	247850469	id.518	N	<DEL>	.	PASS	SVTYPE=DEL;SVLEN=6026;END=247856495;SVCALLERS=Sniffles,SVIM	GT:DR:DV	0/1::
1	248207828	id.519	N	<DEL>	.	PASS	SVTYPE=DEL;SVLEN=296;END=248208124;SVCALLERS=Sniffles,SVIM	GT:DR:DV	0/1:59:36
1	248546410	id.520	N	<DEL>	.	PASS	SVTYPE=DEL;SVLEN=1045;END=248547455;SVCALLERS=Sniffles,SVIM	GT:DR:DV	0/1:60:21
1	248666882	id.521	N	<INV>	.	PASS	SVTYPE=INV;SVLEN=554;END=248667436;SVCALLERS=Sniffles,pbsv,SVIM	GT:DR:DV	0/1::
1	248682565	id.522	N	<INS>	.	PASS	SVTYPE=INS;SVLEN=472;END=248682565;SVCALLERS=Sniffles,pbsv,SVIM	GT:DR:DV	0/1::
1	248691625	id.523	N	<DEL>	.	PASS	SVTYPE=DEL;SVLEN=472;END=248692097;SVCALLERS=Sniffles,pbsv,SVIM	GT:DR:DV	0/1::
1	248706999	id.524	N	<INV>	.	PASS	SVTYPE=INV;SVLEN=783;END=248707782;SVCALLERS=Sniffles,pbsv	GT:DR:DV	0/1:9:29
1	248758803	id.525	N	<DUP>	.	PASS	SVTYPE=DUP;SVLEN=2060;END=248760863;SVCALLERS=Sniffles,pbsv	GT:DR:DV	0/1:42:29
1	248849859	id.526	N	<DEL>	.	PASS	SVTYPE=DEL;SVLEN=277;END=248850136;SVCALLERS=Sniffles,pbsv,SVIM	GT:DR:DV	0/1::
1	249144920	id.527	N	<DEL>	.	PASS	SVTYPE=DEL;SVLEN=5626;END=249150546;SVCALLERS=Sniffles,pbsv,SVIM	GT:DR:DV	0/1::
2	419616	id.528	N	<DUP>	.	PASS	SVTYPE=DUP;SVLEN=1617;END=421233;SVCALLERS=Sniffles,pbsv	GT:DR:DV	0/1:51:30
2	502912	id.529	N	<DEL>	.	PASS	SVTYPE=DEL;SVLEN=413;END=503325;SVCALLERS=Sniffles,pbsv,SVIM	GT:DR:DV	0/1::
2	547305	id.530	N	<DEL>	.	PASS	SVTYPE=DEL;SVLEN=148;END=547453;SVCALLERS=Sniffles,SVIM	GT:DR:DV	0/1::
2	582274	id.531	N	<DEL>	.	PASS	SVTYPE=DEL;SVLEN=389;END=582663;SVCALLERS=Sniffles,SVIM	GT:DR:DV	0/1:15:41
2	652639	id.532	N	<INS>	.	PASS	SVTYPE=INS;SVLEN=247;END=652639;SVCALLERS=Sniffles,pbsv,SVIM	GT:DR:DV	0/1:17:39
2	725186	id.533	N	<DEL>	.	PASS	SVTYPE=DEL;SVLEN=673;END=725859;SVCALLERS=Sniffles	GT:DR:DV	0/1:6:37
2	842995	id.534	N	<DEL>	.	PASS	SVTYPE=DEL;SVLEN=223;END=843218;SVCALLERS=Sniffles,pbsv,SVIM	GT:DR:DV	0/1:25:21
2	975541	id.535	N	<INS>	.	PASS	SVTYPE=INS;SVLEN=610;END=975541;SVCALLERS=Sniffles,SVIM	GT:DR:DV	0/1:60:22
2	1108657	id.536	N	<DEL>	.	PASS	SVTYPE=DEL;SVLEN=147;END=1108804;SVCALLERS=Sniffles,pbsv,SVIM	GT:DR:DV	0/1::
2	1194835	id.537	N	<INS>	.	PASS	SVTYPE=INS;SVLEN=331;END=1194835;SVCALLERS=Sniffles,pbsv,SVIM	GT:DR:DV	0/1:21:27
2	1234639	id.538	N	<DEL>	.	PASS	SVTYPE=DEL;SVLEN=203;END=1234842;SVCALLERS=Sniffles,SVIM	GT:DR:DV	0/1:60:34
2	1284406	id.539	N	<INS>	.	PASS	SVTYPE=INS;SVLEN=1008;END=1284406;SVCALLERS=Sniffles,pbsv,SVIM	GT:DR:DV	0/1::
2	1303589	id.540	N	<DEL>	.	PASS	SVTYPE=DEL;SVLEN=214;END=1303803;SVCALLERS=Sniffles,pbsv,SVIM	GT:DR:DV	0/1::
2	1349680	id.541	N	<DEL>	.	PASS	SVTYPE=DEL;SVLEN=444;END=1350124;SVCALLERS=Sniffles,pbsv,SVIM	GT:DR:DV	0/1::
2	1358075	id.542	N	<DEL>	.	PASS	SVTYPE=DEL;SVLEN=373;END=1358448;SVCALLERS=Sniffles,pbsv,SVIM	GT:DR:DV	0/1::
2	1365302	id.543	N	<DEL>	.	PASS	SVTYPE=DEL;SVLEN=1218;END=1366520;SVCALLERS=Sniffles,pbsv,SVIM	GT:DR:DV	0/1::
2	1428520	id.544	N	<DEL>	.	PASS	SVTYPE=DEL;SVLEN=414;END=1428934;SVCALLERS=Sniffles,SVIM	GT:DR:DV	0/1:38:33
2	1461175	id.545	N	<DEL>	.	PASS	SVTYPE=DEL;SVLEN=165;END=1461340;SVCALLERS=Sniffles,pbsv,SVIM	GT:DR:DV	0/1::
2	1521179	id.546	N	<DEL>	.	PASS	SVTYPE=DEL;SVLEN=480;END=1521659;SVCALLERS=Sniffles,pbsv,SVIM	GT:DR:DV	0/1::
2	1529673	id.547	N	<DEL>	.	PASS	SVTYPE=DEL;SVLEN=3503;END=1533176;SVCALLERS=Sniffles,pbsv,SVIM	GT:DR:DV	0/1:24:24
2	1534088	id.548	N	<DEL>	.	PASS	SVTYPE=DEL;SVLEN=2009;END=1536097;SVCALLERS=Sniffles,pbsv,SVIM	GT:DR:DV	0/1::
2	1584516	id.549	N	<DEL>	.	PASS	SVTYPE=DEL;SVLEN=755;END=1585271;SVCALLERS=Sniffles,pbsv,SVIM	GT:DR:DV	0/1::
2	1613937	id.550	N	<DEL>	.	PASS	SVTYPE=DEL;SVLEN=192;END=1614129;SVCALLERS=Sniffles,SVIM	GT:DR:DV	0/1:37:26
2	1614642	id.551	N	<DEL>	.	PASS	SVTYPE=DEL;SVLEN=462;END=1615104;SVCALLERS=Sniffles,SVIM	GT:DR:DV	0/1::
2	1625692	id.552	N	<DEL>	.	PASS	SVTYPE=DEL;SVLEN=579;END=1626271;SVCALLERS=Sniffles,pbsv,SVIM	GT:DR:DV	0/1::
2	1642602	id.553	N	<DEL>	.	PASS	SVTYPE=DEL;SVLEN=497;END=1643099;SVCALLERS=Sniffles,pbsv,SVIM	GT:DR:DV	0/1::
2	1826331	id.554	N	<DEL>	.	PASS	SVTYPE=DEL;SVLEN=468;END=1826799;SVCALLERS=Sniffles,pbsv,SVIM	GT:DR:DV	0/1::
2	1851859	id.555	N	<DEL>	.	PASS	SVTYPE=DEL;SVLEN=477;END=1852336;SVCALLERS=Sniffles,pbsv,SVIM	GT:DR:DV	0/1::
2	1959950	id.556	N	<DEL>	.	PASS	SVTYPE=DEL;SVLEN=96;END=1960046;SVCALLERS=Sniffles,pbsv,SVIM	GT:DR:DV	0/1:18:33
2	2189076	id.557	N	<DEL>	.	PASS	SVTYPE=DEL;SVLEN=417;END=2189493;SVCALLERS=Sniffles,pbsv,SVIM	GT:DR:DV	0/1:21:22
2	2261221	id.558	N	<DEL>	.	PASS	SVTYPE=DEL;SVLEN=2177;END=2263398;SVCALLERS=Sniffles,SVIM	GT:DR:DV	0/1:60:25
2	2311386	id.559	N	<DEL>	.	PASS	SVTYPE=DEL;SVLEN=436;END=2311822;SVCALLERS=Sniffles,pbsv,SVIM	GT:DR:DV	0/1::
2	2466067	id.560	N	<DEL>	.	PASS	SVTYPE=DEL;SVLEN=354;END=2466421;SVCALLERS=Sniffles,SVIM	GT:DR:DV	0/1:60:35
2	2627237	id.561	N	<DEL>	.	PASS	SVTYPE=DEL;SVLEN=1524;END=2628761;SVCALLERS=Sniffles,SVIM	GT:DR:DV	0/1:60:35
2	2720251	id.562	N	<DEL>	.	PASS	SVTYPE=DEL;SVLEN=474;END=2720725;SVCALLERS=Sniffles,pbsv,SVIM	GT:DR:DV	0/1::
2	2726853	id.563	N	<INS>	.	PASS	SVTYPE=INS;SVLEN=591;END=2726853;SVCALLERS=Sniffles,pbsv,SVIM	GT:DR:DV	0/1:32:18
2	2796561	id.564	N	<DEL>	.	PASS	SVTYPE=DEL;SVLEN=208;END=2796769;SVCALLERS=Sniffles,SVIM	GT:DR:DV	0/1:60:34
2	2798799	id.565	N	<DEL>	.	PASS	SVTYPE=DEL;SVLEN=411;END=2799210;SVCALLERS=Sniffles,pbsv,SVIM	GT:DR:DV	0/1:15:30
2	2910186	id.566	N	<DEL>	.	PASS	SVTYPE=DEL;SVLEN=477;END=2910663;SVCALLERS=Sniffles,pbsv,SVIM	GT:DR:DV	0/1::
2	2940431	id.567	N	<DEL>	.	PASS	SVTYPE=DEL;SVLEN=597;END=2941028;SVCALLERS=Sniffles,SVIM	GT:DR:DV	0/1:60:42
2	3027969	id.568	N	<DEL>	.	PASS	SVTYPE=DEL;SVLEN=575;END=3028544;SVCALLERS=Sniffles,SVIM	GT:DR:DV	0/1:60:39
2	3183430	id.569	N	<INS>	.	PASS	SVTYPE=INS;SVLEN=1261;END=3183430;SVCALLERS=Sniffles	GT:DR:DV	0/1:21:28
2	3184837	id.570	N	<INS>	.	PASS	SVTYPE=INS;SVLEN=514;END=3185025;SVCALLERS=Sniffles,pbsv,SVIM	GT:DR:DV	0/1:25:21
2	3203570	id.571	N	<DEL>	.	PASS	SVTYPE=DEL;SVLEN=57;END=3203627;SVCALLERS=Sniffles,pbsv,SVIM	GT:DR:DV	0/1:23:32
2	3244118	id.572	N	<DEL>	.	PASS	SVTYPE=DEL;SVLEN=710;END=3244828;SVCALLERS=Sniffles,pbsv,SVIM	GT:DR:DV	0/1:17:19
2	3250797	id.573	N	<DEL>	.	PASS	SVTYPE=DEL;SVLEN=142;END=3250939;SVCALLERS=Sniffles,SVIM	GT:DR:DV	0/1:60:45
2	3323315	id.574	N	<DEL>	.	PASS	SVTYPE=DEL;SVLEN=610;END=3323925;SVCALLERS=Sniffles,pbsv,SVIM	GT:DR:DV	0/1::
2	3332068	id.575	N	<DEL>	.	PASS	SVTYPE=DEL;SVLEN=565;END=3332633;SVCALLERS=Sniffles,pbsv,SVIM	GT:DR:DV	0/1:23:25
2	3421896	id.576	N	<INS>	.	PASS	SVTYPE=INS;SVLEN=62;END=3421896;SVCALLERS=Sniffles,pbsv,SVIM	GT:DR:DV	0/1::
2	3719353	id.577	N	<DEL>	.	PASS	SVTYPE=DEL;SVLEN=994;END=3720347;SVCALLERS=Sniffles,pbsv,SVIM	GT:DR:DV	0/1:28:20
2	3772887	id.578	N	<DEL>	.	PASS	SVTYPE=DEL;SVLEN=482;END=3773369;SVCALLERS=Sniffles,pbsv,SVIM	GT:DR:DV	0/1::
2	4140766	id.579	N	<INS>	.	PASS	SVTYPE=INS;SVLEN=1196;END=4140766;SVCALLERS=Sniffles	GT:DR:DV	0/1:31:39
2	4613469	id.580	N	<DEL>	.	PASS	SVTYPE=DEL;SVLEN=519;END=4613988;SVCALLERS=Sniffles,pbsv,SVIM	GT:DR:DV	0/1::
2	4781286	id.581	N	<DEL>	.	PASS	SVTYPE=DEL;SVLEN=6010;END=4787296;SVCALLERS=pbsv,SVIM	GT:DR:DV	0/1::
2	4881892	id.582	N	<DEL>	.	PASS	SVTYPE=DEL;SVLEN=5992;END=4887884;SVCALLERS=Sniffles,SVIM	GT:DR:DV	0/1:60:28
2	5487790	id.583	N	<DEL>	.	PASS	SVTYPE=DEL;SVLEN=235;END=5488025;SVCALLERS=Sniffles,pbsv,SVIM	GT:DR:DV	0/1::
2	5647852	id.584	N	<DEL>	.	PASS	SVTYPE=DEL;SVLEN=418;END=5648270;SVCALLERS=Sniffles,pbsv,SVIM	GT:DR:DV	0/1::
2	5704286	id.585	N	<DEL>	.	PASS	SVTYPE=DEL;SVLEN=341;END=5704627;SVCALLERS=Sniffles,pbsv,SVIM	GT:DR:DV	0/1::
2	5887869	id.586	N	<DEL>	.	PASS	SVTYPE=DEL;SVLEN=960;END=5888829;SVCALLERS=Sniffles,pbsv,SVIM	GT:DR:DV	0/1::
2	7261171	id.587	N	<DEL>	.	PASS	SVTYPE=DEL;SVLEN=348;END=7261519;SVCALLERS=Sniffles,pbsv,SVIM	GT:DR:DV	0/1:24:20
2	7660195	id.588	N	<DEL>	.	PASS	SVTYPE=DEL;SVLEN=200;END=7660395;SVCALLERS=Sniffles,SVIM	GT:DR:DV	0/1:60:34
2	8043624	id.589	N	<DEL>	.	PASS	SVTYPE=DEL;SVLEN=192;END=8043816;SVCALLERS=Sniffles,pbsv,SVIM	GT:DR:DV	0/1:16:31
2	8616754	id.590	N	<DEL>	.	PASS	SVTYPE=DEL;SVLEN=416;END=8617170;SVCALLERS=Sniffles,pbsv,SVIM	GT:DR:DV	0/1::
2	9437960	id.591	N	<INS>	.	PASS	SVTYPE=INS;SVLEN=330;END=9437960;SVCALLERS=Sniffles,pbsv,SVIM	GT:DR:DV	0/1::
2	9444563	id.592	N	<DUP>	.	PASS	SVTYPE=DUP;SVLEN=1865;END=9446428;SVCALLERS=Sniffles,pbsv	GT:DR:DV	0/1:27:34
2	9546225	id.593	N	<DEL>	.	PASS	SVTYPE=DEL;SVLEN=377;END=9546602;SVCALLERS=Sniffles,SVIM	GT:DR:DV	0/1::
2	9877277	id.594	N	<INS>	.	PASS	SVTYPE=INS;SVLEN=959;END=9877277;SVCALLERS=Sniffles,SVIM	GT:DR:DV	0/1:36:30
2	9948332	id.595	N	<DEL>	.	PASS	SVTYPE=DEL;SVLEN=5615;END=9953947;SVCALLERS=pbsv,SVIM	GT:DR:DV	0/1:30:28
2	9959297	id.596	N	<DEL>	.	PASS	SVTYPE=DEL;SVLEN=264;END=9959561;SVCALLERS=Sniffles,pbsv,SVIM	GT:DR:DV	0/1::
2	10152580	id.597	N	<DEL>	.	PASS	SVTYPE=DEL;SVLEN=2525;END=10155105;SVCALLERS=Sniffles,pbsv,SVIM	GT:DR:DV	0/1:23:19
2	10696582	id.598	N	<DEL>	.	PASS	SVTYPE=DEL;SVLEN=9056;END=10705638;SVCALLERS=Sniffles,pbsv,SVIM	GT:DR:DV	0/1::
2	11253724	id.599	N	<DEL>	.	PASS	SVTYPE=DEL;SVLEN=84;END=11253808;SVCALLERS=Sniffles,pbsv,SVIM	GT:DR:DV	0/1:18:32
2	11758079	id.600	N	<DEL>	.	PASS	SVTYPE=DEL;SVLEN=463;END=11758542;SVCALLERS=Sniffles,pbsv,SVIM	GT:DR:DV	0/1::
2	11993978	id.601	N	<DEL>	.	PASS	SVTYPE=DEL;SVLEN=519;END=11994497;SVCALLERS=Sniffles,SVIM	GT:DR:DV	0/1:43:24
2	12988352	id.602	N	<INV>	.	PASS	SVTYPE=INV;SVLEN=463;END=12988815;SVCALLERS=Sniffles,SVIM	GT:DR:DV	0/1::
2	13620698	id.603	N	<INS>	.	PASS	SVTYPE=INS;SVLEN=253;END=13620698;SVCALLERS=Sniffles,pbsv,SVIM	GT:DR:DV	0/1:34:15
2	14531269	id.604	N	<DEL>	.	PASS	SVTYPE=DEL;SVLEN=331;END=14531600;SVCALLERS=Sniffles,pbsv,SVIM	GT:DR:DV	0/1::
2	15166292	id.605	N	<DEL>	.	PASS	SVTYPE=DEL;SVLEN=376;END=15166668;SVCALLERS=Sniffles,pbsv,SVIM	GT:DR:DV	0/1::
2	16436754	id.606	N	<INV>	.	PASS	SVTYPE=INV;SVLEN=3199;END=16439953;SVCALLERS=Sniffles,pbsv	GT:DR:DV	0/1:27:13
2	16571005	id.607	N	<DEL>	.	PASS	SVTYPE=DEL;SVLEN=377;END=16571382;SVCALLERS=Sniffles,SVIM	GT:DR:DV	0/1:29:36
2	16576770	id.608	N	<INS>	.	PASS	SVTYPE=INS;SVLEN=56;END=16576770;SVCALLERS=Sniffles,pbsv,SVIM	GT:DR:DV	0/1:13:30
2	16932484	id.609	N	<DEL>	.	PASS	SVTYPE=DEL;SVLEN=2549;END=16935033;SVCALLERS=Sniffles,SVIM	GT:DR:DV	0/1:60:34
2	18118949	id.610	N	<DEL>	.	PASS	SVTYPE=DEL;SVLEN=1072;END=18120021;SVCALLERS=Sniffles,pbsv,SVIM	GT:DR:DV	0/1::
2	19002873	id.611	N	<DEL>	.	PASS	SVTYPE=DEL;SVLEN=447;END=19003320;SVCALLERS=Sniffles,pbsv,SVIM	GT:DR:DV	0/1:20:24
2	19553386	id.612	N	<INS>	.	PASS	SVTYPE=INS;SVLEN=541;END=19553386;SVCALLERS=Sniffles,pbsv,SVIM	GT:DR:DV	0/1:28:22
2	19748382	id.613	N	<INS>	.	PASS	SVTYPE=INS;SVLEN=339;END=19748382;SVCALLERS=Sniffles,pbsv,SVIM	GT:DR:DV	0/1:34:19
2	19890242	id.614	N	<DEL>	.	PASS	SVTYPE=DEL;SVLEN=51;END=19890293;SVCALLERS=Sniffles,pbsv,SVIM	GT:DR:DV	0/1::
2	20177399	id.615	N	<INS>	.	PASS	SVTYPE=INS;SVLEN=347;END=20177399;SVCALLERS=Sniffles,SVIM	GT:DR:DV	0/1:22:42
2	20666674	id.616	N	<DEL>	.	PASS	SVTYPE=DEL;SVLEN=306;END=20666980;SVCALLERS=Sniffles,pbsv,SVIM	GT:DR:DV	0/1::
2	20971372	id.617	N	<DEL>	.	PASS	SVTYPE=DEL;SVLEN=364;END=20971736;SVCALLERS=Sniffles,pbsv,SVIM	GT:DR:DV	0/1::
2	21796792	id.618	N	<INS>	.	PASS	SVTYPE=INS;SVLEN=320;END=21796792;SVCALLERS=Sniffles,pbsv,SVIM	GT:DR:DV	0/1:21:16
2	21919537	id.619	N	<INS>	.	PASS	SVTYPE=INS;SVLEN=3722;END=21919537;SVCALLERS=pbsv	GT:DR:DV	1/1:0:7
2	22673331	id.620	N	<DEL>	.	PASS	SVTYPE=DEL;SVLEN=82;END=22673413;SVCALLERS=Sniffles,pbsv,SVIM	GT:DR:DV	0/1::
2	22706303	id.621	N	<INS>	.	PASS	SVTYPE=INS;SVLEN=1008;END=22706303;SVCALLERS=Sniffles,SVIM	GT:DR:DV	0/1:8:33
2	22940557	id.622	N	<INS>	.	PASS	SVTYPE=INS;SVLEN=86;END=22940557;SVCALLERS=Sniffles,SVIM	GT:DR:DV	0/1:52:42
2	23446897	id.623	N	<INS>	.	PASS	SVTYPE=INS;SVLEN=517;END=23446897;SVCALLERS=Sniffles,pbsv,SVIM	GT:DR:DV	0/1:23:25
2	23571091	id.624	N	<DEL>	.	PASS	SVTYPE=DEL;SVLEN=110;END=23571201;SVCALLERS=Sniffles,SVIM	GT:DR:DV	0/1:30:43
2	25148405	id.625	N	<DEL>	.	PASS	SVTYPE=DEL;SVLEN=149;END=25148554;SVCALLERS=Sniffles,pbsv,SVIM	GT:DR:DV	0/1:25:37
2	26623645	id.626	N	<INS>	.	PASS	SVTYPE=INS;SVLEN=347;END=26623645;SVCALLERS=Sniffles,pbsv	GT:DR:DV	0/1:26:12
2	26878027	id.627	N	<DEL>	.	PASS	SVTYPE=DEL;SVLEN=102;END=26878129;SVCALLERS=Sniffles,pbsv,SVIM	GT:DR:DV	0/1:20:38
2	27324055	id.628	N	<DEL>	.	PASS	SVTYPE=DEL;SVLEN=544;END=27324599;SVCALLERS=Sniffles,pbsv,SVIM	GT:DR:DV	0/1::
2	27372002	id.629	N	<DUP>	.	PASS	SVTYPE=DUP;SVLEN=3732;END=27375734;SVCALLERS=Sniffles,pbsv	GT:DR:DV	0/1:31:19
2	28054057	id.630	N	<INS>	.	PASS	SVTYPE=INS;SVLEN=326;END=28054057;SVCALLERS=Sniffles,pbsv,SVIM	GT:DR:DV	0/1::
2	28133145	id.631	N	<INS>	.	PASS	SVTYPE=INS;SVLEN=143;END=28133145;SVCALLERS=Sniffles,pbsv,SVIM	GT:DR:DV	0/1::
2	29228442	id.632	N	<DEL>	.	PASS	SVTYPE=DEL;SVLEN=295;END=29228737;SVCALLERS=Sniffles,pbsv,SVIM	GT:DR:DV	0/1:31:16
2	29999103	id.633	N	<DEL>	.	PASS	SVTYPE=DEL;SVLEN=181;END=29999284;SVCALLERS=Sniffles,pbsv,SVIM	GT:DR:DV	0/1:41:18
2	31109890	id.634	N	<INS>	.	PASS	SVTYPE=INS;SVLEN=218;END=31109890;SVCALLERS=Sniffles,SVIM	GT:DR:DV	0/1:60:41
2	31527419	id.635	N	<INS>	.	PASS	SVTYPE=INS;SVLEN=589;END=31527419;SVCALLERS=Sniffles,pbsv	GT:DR:DV	0/1:30:13
2	31527426	id.636	N	<INS>	.	PASS	SVTYPE=INS;SVLEN=280;END=31527426;SVCALLERS=Sniffles,pbsv,SVIM	GT:DR:DV	0/1:29:14
2	31559041	id.637	N	<INS>	.	PASS	SVTYPE=INS;SVLEN=914;END=31559041;SVCALLERS=Sniffles,pbsv	GT:DR:DV	0/1:9:19
2	31952164	id.638	N	<INS>	.	PASS	SVTYPE=INS;SVLEN=348;END=31952164;SVCALLERS=Sniffles,SVIM	GT:DR:DV	0/1:12:35
2	32837433	id.639	N	<DEL>	.	PASS	SVTYPE=DEL;SVLEN=197;END=32837630;SVCALLERS=Sniffles,pbsv,SVIM	GT:DR:DV	0/1::
2	33225619	id.640	N	<DUP>	.	PASS	SVTYPE=DUP;SVLEN=1645;END=33227264;SVCALLERS=Sniffles,pbsv	GT:DR:DV	0/1:39:33
2	33765955	id.641	N	<DEL>	.	PASS	SVTYPE=DEL;SVLEN=6569;END=33772524;SVCALLERS=Sniffles,SVIM	GT:DR:DV	0/1:60:23
2	34015402	id.642	N	<INS>	.	PASS	SVTYPE=INS;SVLEN=124;END=34015402;SVCALLERS=Sniffles,SVIM	GT:DR:DV	0/1:27:51
2	34200363	id.643	N	<DEL>	.	PASS	SVTYPE=DEL;SVLEN=143;END=34200506;SVCALLERS=Sniffles,pbsv,SVIM	GT:DR:DV	0/1:15:33
2	34467420	id.644	N	<INS>	.	PASS	SVTYPE=INS;SVLEN=167;END=34467420;SVCALLERS=Sniffles,pbsv	GT:DR:DV	0/1:30:18
2	34545263	id.645	N	<DEL>	.	PASS	SVTYPE=DEL;SVLEN=745;END=34546008;SVCALLERS=Sniffles,pbsv,SVIM	GT:DR:DV	0/1::
2	34643660	id.646	N	<DEL>	.	PASS	SVTYPE=DEL;SVLEN=314;END=34643974;SVCALLERS=Sniffles,SVIM	GT:DR:DV	0/1:35:41
2	34797638	id.647	N	<DEL>	.	PASS	SVTYPE=DEL;SVLEN=3857;END=34801495;SVCALLERS=Sniffles	GT:DR:DV	0/1:13:31
2	34828920	id.648	N	<DEL>	.	PASS	SVTYPE=DEL;SVLEN=329;END=34829249;SVCALLERS=Sniffles,pbsv,SVIM	GT:DR:DV	0/1:57:27
2	35678715	id.649	N	<DEL>	.	PASS	SVTYPE=DEL;SVLEN=343;END=35679058;SVCALLERS=Sniffles,pbsv,SVIM	GT:DR:DV	0/1::
2	36090524	id.650	N	<DEL>	.	PASS	SVTYPE=DEL;SVLEN=291;END=36090815;SVCALLERS=Sniffles,SVIM	GT:DR:DV	0/1:60:38
2	36732536	id.651	N	<DEL>	.	PASS	SVTYPE=DEL;SVLEN=329;END=36732865;SVCALLERS=Sniffles,SVIM	GT:DR:DV	0/1::
2	36955665	id.652	N	<DEL>	.	PASS	SVTYPE=DEL;SVLEN=296;END=36955961;SVCALLERS=Sniffles,SVIM	GT:DR:DV	0/1:30:32
2	36986224	id.653	N	<DUP>	.	PASS	SVTYPE=DUP;SVLEN=4805;END=36991029;SVCALLERS=Sniffles,pbsv	GT:DR:DV	0/1:32:19
2	37346918	id.654	N	<DEL>	.	PASS	SVTYPE=DEL;SVLEN=2125;END=37349043;SVCALLERS=Sniffles,SVIM	GT:DR:DV	0/1:60:29
2	37393106	id.655	N	<INS>	.	PASS	SVTYPE=INS;SVLEN=780;END=37393106;SVCALLERS=Sniffles,pbsv,SVIM	GT:DR:DV	0/1::
2	37985730	id.656	N	<DUP>	.	PASS	SVTYPE=DUP;SVLEN=3710;END=37989440;SVCALLERS=Sniffles,pbsv	GT:DR:DV	0/1:40:28
2	39071496	id.657	N	<DEL>	.	PASS	SVTYPE=DEL;SVLEN=309;END=39071805;SVCALLERS=Sniffles,SVIM	GT:DR:DV	0/1:60:30
2	39623772	id.658	N	<DEL>	.	PASS	SVTYPE=DEL;SVLEN=1520;END=39625292;SVCALLERS=Sniffles,pbsv,SVIM	GT:DR:DV	0/1::
2	40332849	id.659	N	<DUP>	.	PASS	SVTYPE=DUP;SVLEN=5217;END=40338066;SVCALLERS=Sniffles,pbsv	GT:DR:DV	0/1:44:21
2	40446810	id.660	N	<DEL>	.	PASS	SVTYPE=DEL;SVLEN=414;END=40447224;SVCALLERS=Sniffles,SVIM	GT:DR:DV	0/1:42:35
2	40978128	id.661	N	<DEL>	.	PASS	SVTYPE=DEL;SVLEN=324;END=40978452;SVCALLERS=Sniffles,pbsv,SVIM	GT:DR:DV	0/1::
2	41239458	id.662	N	<DEL>	.	PASS	SVTYPE=DEL;SVLEN=5591;END=41245049;SVCALLERS=Sniffles,SVIM	GT:DR:DV	0/1:60:21
2	41973068	id.663	N	<DEL>	.	PASS	SVTYPE=DEL;SVLEN=2808;END=41975876;SVCALLERS=Sniffles,pbsv,SVIM	GT:DR:DV	0/1:23:36
2	42346258	id.664	N	<DEL>	.	PASS	SVTYPE=DEL;SVLEN=1059;END=42347317;SVCALLERS=Sniffles,pbsv,SVIM	GT:DR:DV	0/1:21:28
2	43024046	id.665	N	<INS>	.	PASS	SVTYPE=INS;SVLEN=331;END=43024046;SVCALLERS=Sniffles,SVIM	GT:DR:DV	0/1:60:29
2	43359715	id.666	N	<DEL>	.	PASS	SVTYPE=DEL;SVLEN=177;END=43359892;SVCALLERS=Sniffles,pbsv,SVIM	GT:DR:DV	0/1::
2	43451296	id.667	N	<DUP>	.	PASS	SVTYPE=DUP;SVLEN=3813;END=43455109;SVCALLERS=Sniffles,pbsv	GT:DR:DV	0/1:41:21
2	44237952	id.668	N	<INS>	.	PASS	SVTYPE=INS;SVLEN=85;END=44237952;SVCALLERS=Sniffles,pbsv,SVIM	GT:DR:DV	0/1::
2	44467098	id.669	N	<DEL>	.	PASS	SVTYPE=DEL;SVLEN=973;END=44468071;SVCALLERS=Sniffles,pbsv,SVIM	GT:DR:DV	0/1:26:13
2	44467099	id.670	N	<DEL>	.	PASS	SVTYPE=DEL;SVLEN=973;END=44468072;SVCALLERS=Sniffles	GT:DR:DV	0/1:60:29
2	44545271	id.671	N	<INV>	.	PASS	SVTYPE=INV;SVLEN=1030;END=44546301;SVCALLERS=Sniffles,pbsv,SVIM	GT:DR:DV	0/1::
2	44635872	id.672	N	<DEL>	.	PASS	SVTYPE=DEL;SVLEN=840;END=44636712;SVCALLERS=Sniffles,pbsv,SVIM	GT:DR:DV	0/1::
2	44816085	id.673	N	<DEL>	.	PASS	SVTYPE=DEL;SVLEN=86;END=44816171;SVCALLERS=Sniffles,pbsv,SVIM	GT:DR:DV	0/1:35:16
2	45641736	id.674	N	<DEL>	.	PASS	SVTYPE=DEL;SVLEN=923;END=45642659;SVCALLERS=Sniffles,SVIM	GT:DR:DV	0/1:59:36
2	46433169	id.675	N	<DEL>	.	PASS	SVTYPE=DEL;SVLEN=1527;END=46434696;SVCALLERS=Sniffles,pbsv,SVIM	GT:DR:DV	0/1::
2	46909937	id.676	N	<DEL>	.	PASS	SVTYPE=DEL;SVLEN=724;END=46910661;SVCALLERS=Sniffles,pbsv,SVIM	GT:DR:DV	0/1::
2	47026143	id.677	N	<DEL>	.	PASS	SVTYPE=DEL;SVLEN=459;END=47026602;SVCALLERS=Sniffles,SVIM	GT:DR:DV	0/1:22:42
2	48851175	id.678	N	<DEL>	.	PASS	SVTYPE=DEL;SVLEN=6766;END=48857941;SVCALLERS=Sniffles,SVIM	GT:DR:DV	0/1:60:27
2	49354910	id.679	N	<DEL>	.	PASS	SVTYPE=DEL;SVLEN=167;END=49355077;SVCALLERS=Sniffles,pbsv,SVIM	GT:DR:DV	0/1:25:28
2	49626781	id.680	N	<DEL>	.	PASS	SVTYPE=DEL;SVLEN=3852;END=49630633;SVCALLERS=Sniffles,SVIM	GT:DR:DV	0/1:60:31
2	50027911	id.681	N	<INS>	.	PASS	SVTYPE=INS;SVLEN=828;END=50027911;SVCALLERS=Sniffles	GT:DR:DV	0/1:41:46
2	50473378	id.682	N	<DEL>	.	PASS	SVTYPE=DEL;SVLEN=7633;END=50481011;SVCALLERS=Sniffles,SVIM	GT:DR:DV	0/1:60:27
2	50814528	id.683	N	<INV>	.	PASS	SVTYPE=INV;SVLEN=2169;END=50816697;SVCALLERS=pbsv	GT:DR:DV	0/1:31:19
2	51009199	id.684	N	<DEL>	.	PASS	SVTYPE=DEL;SVLEN=6802;END=51016001;SVCALLERS=pbsv,SVIM	GT:DR:DV	0/1::
2	51430679	id.685	N	<INS>	.	PASS	SVTYPE=INS;SVLEN=360;END=51430679;SVCALLERS=Sniffles,pbsv,SVIM	GT:DR:DV	0/1::
2	51973827	id.686	N	<DEL>	.	PASS	SVTYPE=DEL;SVLEN=393;END=51974220;SVCALLERS=Sniffles,pbsv,SVIM	GT:DR:DV	0/1:14:33
2	52825693	id.687	N	<DEL>	.	PASS	SVTYPE=DEL;SVLEN=167;END=52825860;SVCALLERS=Sniffles,pbsv,SVIM	GT:DR:DV	0/1::
2	53153549	id.688	N	<INS>	.	PASS	SVTYPE=INS;SVLEN=324;END=53153549;SVCALLERS=Sniffles,SVIM	GT:DR:DV	0/1:60:32
2	53249472	id.689	N	<DEL>	.	PASS	SVTYPE=DEL;SVLEN=3131;END=53252603;SVCALLERS=Sniffles,pbsv,SVIM	GT:DR:DV	0/1:14:30
2	53558084	id.690	N	<DEL>	.	PASS	SVTYPE=DEL;SVLEN=1693;END=53559777;SVCALLERS=Sniffles,SVIM	GT:DR:DV	0/1:60:30
2	54565490	id.691	N	<DEL>	.	PASS	SVTYPE=DEL;SVLEN=1983;END=54567473;SVCALLERS=Sniffles,pbsv,SVIM	GT:DR:DV	0/1:21:32
2	54673564	id.692	N	<INS>	.	PASS	SVTYPE=INS;SVLEN=342;END=54673564;SVCALLERS=Sniffles,pbsv,SVIM	GT:DR:DV	0/1:29:14
2	55634250	id.693	N	<DEL>	.	PASS	SVTYPE=DEL;SVLEN=1941;END=55636191;SVCALLERS=Sniffles,SVIM	GT:DR:DV	0/1:50:32
2	56492390	id.694	N	<DEL>	.	PASS	SVTYPE=DEL;SVLEN=464;END=56492854;SVCALLERS=pbsv,SVIM	GT:DR:DV	1/1::
2	56872824	id.695	N	<INS>	.	PASS	SVTYPE=INS;SVLEN=162;END=56872824;SVCALLERS=Sniffles,pbsv,SVIM	GT:DR:DV	0/1::
2	57982241	id.696	N	<DEL>	.	PASS	SVTYPE=DEL;SVLEN=67;END=57982308;SVCALLERS=Sniffles,pbsv,SVIM	GT:DR:DV	0/1:17:35
2	59213692	id.697	N	<INS>	.	PASS	SVTYPE=INS;SVLEN=305;END=59213692;SVCALLERS=Sniffles,pbsv,SVIM	GT:DR:DV	0/1:28:13
2	59553628	id.698	N	<INS>	.	PASS	SVTYPE=INS;SVLEN=577;END=59553628;SVCALLERS=Sniffles,pbsv,SVIM	GT:DR:DV	0/1:30:13
2	59769491	id.699	N	<INS>	.	PASS	SVTYPE=INS;SVLEN=268;END=59769491;SVCALLERS=Sniffles,pbsv,SVIM	GT:DR:DV	0/1::
2	60616156	id.700	N	<DEL>	.	PASS	SVTYPE=DEL;SVLEN=312;END=60616468;SVCALLERS=Sniffles,pbsv,SVIM	GT:DR:DV	0/1:25:31
2	61880236	id.701	N	<DEL>	.	PASS	SVTYPE=DEL;SVLEN=865;END=61881101;SVCALLERS=Sniffles,pbsv,SVIM	GT:DR:DV	0/1:30:13
2	62057944	id.702	N	<DEL>	.	PASS	SVTYPE=DEL;SVLEN=1111;END=62059055;SVCALLERS=Sniffles,pbsv,SVIM	GT:DR:DV	0/1::
2	62655280	id.703	N	<INV>	.	PASS	SVTYPE=INV;SVLEN=1523;END=62656803;SVCALLERS=Sniffles,pbsv,SVIM	GT:DR:DV	1/1::
2	64113017	id.704	N	<DEL>	.	PASS	SVTYPE=DEL;SVLEN=448;END=64113465;SVCALLERS=Sniffles,pbsv,SVIM	GT:DR:DV	0/1::
2	64315561	id.705	N	<DEL>	.	PASS	SVTYPE=DEL;SVLEN=813;END=64316374;SVCALLERS=Sniffles,pbsv,SVIM	GT:DR:DV	0/1::
2	64632278	id.706	N	<INS>	.	PASS	SVTYPE=INS;SVLEN=212;END=64632278;SVCALLERS=Sniffles,pbsv,SVIM	GT:DR:DV	0/1:15:28
2	64826620	id.707	N	<DEL>	.	PASS	SVTYPE=DEL;SVLEN=2531;END=64829151;SVCALLERS=Sniffles,SVIM	GT:DR:DV	0/1:36:30
2	65103489	id.708	N	<DEL>	.	PASS	SVTYPE=DEL;SVLEN=6000;END=65109489;SVCALLERS=Sniffles,SVIM	GT:DR:DV	0/1:51:28
2	65393731	id.709	N	<DEL>	.	PASS	SVTYPE=DEL;SVLEN=242;END=65393973;SVCALLERS=Sniffles,pbsv,SVIM	GT:DR:DV	0/1:33:16
2	65596596	id.710	N	<DEL>	.	PASS	SVTYPE=DEL;SVLEN=411;END=65597007;SVCALLERS=Sniffles,pbsv,SVIM	GT:DR:DV	0/1::
2	65746423	id.711	N	<INS>	.	PASS	SVTYPE=INS;SVLEN=3296;END=65746423;SVCALLERS=Sniffles,pbsv,SVIM	GT:DR:DV	0/1::
2	66008594	id.712	N	<DEL>	.	PASS	SVTYPE=DEL;SVLEN=1131;END=66009725;SVCALLERS=Sniffles,pbsv,SVIM	GT:DR:DV	0/1::
2	66505593	id.713	N	<DEL>	.	PASS	SVTYPE=DEL;SVLEN=1828;END=66507421;SVCALLERS=Sniffles,SVIM	GT:DR:DV	0/1:26:37
2	67507595	id.714	N	<DEL>	.	PASS	SVTYPE=DEL;SVLEN=408;END=67508003;SVCALLERS=Sniffles,pbsv,SVIM	GT:DR:DV	0/1::
2	67819057	id.715	N	<INS>	.	PASS	SVTYPE=INS;SVLEN=561;END=67819057;SVCALLERS=Sniffles,pbsv,SVIM	GT:DR:DV	0/1::
2	68405590	id.716	N	<INS>	.	PASS	SVTYPE=INS;SVLEN=121;END=68405590;SVCALLERS=Sniffles,pbsv,SVIM	GT:DR:DV	0/1::
2	68648182	id.717	N	<INS>	.	PASS	SVTYPE=INS;SVLEN=337;END=68648182;SVCALLERS=Sniffles,pbsv,SVIM	GT:DR:DV	0/1::
2	69744635	id.718	N	<INS>	.	PASS	SVTYPE=INS;SVLEN=85;END=69744635;SVCALLERS=Sniffles,pbsv,SVIM	GT:DR:DV	0/1::
2	70661322	id.719	N	<DEL>	.	PASS	SVTYPE=DEL;SVLEN=994;END=70662316;SVCALLERS=Sniffles,pbsv,SVIM	GT:DR:DV	0/1:27:26
2	71163861	id.720	N	<DEL>	.	PASS	SVTYPE=DEL;SVLEN=620;END=71164481;SVCALLERS=Sniffles,pbsv,SVIM	GT:DR:DV	0/1:17:23
2	71342537	id.721	N	<DEL>	.	PASS	SVTYPE=DEL;SVLEN=5348;END=71347885;SVCALLERS=Sniffles,pbsv,SVIM	GT:DR:DV	0/1::
2	73723689	id.722	N	<INS>	.	PASS	SVTYPE=INS;SVLEN=335;END=73723689;SVCALLERS=Sniffles,SVIM	GT:DR:DV	0/1:60:41
2	74030662	id.723	N	<DEL>	.	PASS	SVTYPE=DEL;SVLEN=2832;END=74033494;SVCALLERS=Sniffles,SVIM	GT:DR:DV	0/1:60:44
2	76257681	id.724	N	<INS>	.	PASS	SVTYPE=INS;SVLEN=207;END=76257681;SVCALLERS=Sniffles,pbsv,SVIM	GT:DR:DV	0/1::
2	76410429	id.725	N	<DEL>	.	PASS	SVTYPE=DEL;SVLEN=3606;END=76414035;SVCALLERS=Sniffles,pbsv,SVIM	GT:DR:DV	0/1:28:23
2	76526510	id.726	N	<DEL>	.	PASS	SVTYPE=DEL;SVLEN=2379;END=76528889;SVCALLERS=Sniffles,pbsv,SVIM	GT:DR:DV	0/1::
2	76844756	id.727	N	<DEL>	.	PASS	SVTYPE=DEL;SVLEN=747;END=76845503;SVCALLERS=Sniffles,pbsv,SVIM	GT:DR:DV	0/1::
2	77343641	id.728	N	<INS>	.	PASS	SVTYPE=INS;SVLEN=79;END=77343641;SVCALLERS=Sniffles,pbsv,SVIM	GT:DR:DV	0/1:30:17
2	77363856	id.729	N	<DEL>	.	PASS	SVTYPE=DEL;SVLEN=844;END=77364700;SVCALLERS=Sniffles,SVIM	GT:DR:DV	0/1:12:42
2	78117901	id.730	N	<DEL>	.	PASS	SVTYPE=DEL;SVLEN=439;END=78118340;SVCALLERS=Sniffles,pbsv,SVIM	GT:DR:DV	0/1::
2	78456162	id.731	N	<DEL>	.	PASS	SVTYPE=DEL;SVLEN=383;END=78456545;SVCALLERS=Sniffles,pbsv,SVIM	GT:DR:DV	0/1::
2	78748256	id.732	N	<DEL>	.	PASS	SVTYPE=DEL;SVLEN=702;END=78748958;SVCALLERS=Sniffles,pbsv,SVIM	GT:DR:DV	0/1::
2	78965393	id.733	N	<INS>	.	PASS	SVTYPE=INS;SVLEN=324;END=78965393;SVCALLERS=Sniffles,pbsv,SVIM	GT:DR:DV	0/1::
2	79076637	id.734	N	<DEL>	.	PASS	SVTYPE=DEL;SVLEN=4612;END=79081249;SVCALLERS=Sniffles,pbsv,SVIM	GT:DR:DV	0/1::
2	79895089	id.735	N	<DEL>	.	PASS	SVTYPE=DEL;SVLEN=296;END=79895385;SVCALLERS=Sniffles,pbsv,SVIM	GT:DR:DV	0/1::
2	79900249	id.736	N	<INS>	.	PASS	SVTYPE=INS;SVLEN=466;END=79900249;SVCALLERS=Sniffles,pbsv,SVIM	GT:DR:DV	0/1:32:16
2	81768469	id.737	N	<DEL>	.	PASS	SVTYPE=DEL;SVLEN=6000;END=81774469;SVCALLERS=Sniffles,SVIM	GT:DR:DV	0/1:60:25
2	82194157	id.738	N	<INS>	.	PASS	SVTYPE=INS;SVLEN=164;END=82194157;SVCALLERS=Sniffles,pbsv,SVIM	GT:DR:DV	0/1::
2	82340467	id.739	N	<DEL>	.	PASS	SVTYPE=DEL;SVLEN=212;END=82340679;SVCALLERS=Sniffles,pbsv,SVIM	GT:DR:DV	0/1::
2	82362139	id.740	N	<DEL>	.	PASS	SVTYPE=DEL;SVLEN=472;END=82362611;SVCALLERS=Sniffles,pbsv,SVIM	GT:DR:DV	0/1::
2	82756073	id.741	N	<DEL>	.	PASS	SVTYPE=DEL;SVLEN=1428;END=82757501;SVCALLERS=Sniffles,SVIM	GT:DR:DV	0/1:9:36
2	82969916	id.742	N	<INS>	.	PASS	SVTYPE=INS;SVLEN=196;END=82969916;SVCALLERS=Sniffles,pbsv,SVIM	GT:DR:DV	0/1:14:29
2	83035628	id.743	N	<DEL>	.	PASS	SVTYPE=DEL;SVLEN=814;END=83036442;SVCALLERS=Sniffles,pbsv,SVIM	GT:DR:DV	0/1:23:25
2	83831697	id.744	N	<INS>	.	PASS	SVTYPE=INS;SVLEN=85;END=83831697;SVCALLERS=Sniffles,pbsv,SVIM	GT:DR:DV	0/1::
2	84432413	id.745	N	<DEL>	.	PASS	SVTYPE=DEL;SVLEN=373;END=84432786;SVCALLERS=Sniffles,SVIM	GT:DR:DV	0/1::
2	84643545	id.746	N	<INS>	.	PASS	SVTYPE=INS;SVLEN=216;END=84643545;SVCALLERS=Sniffles,pbsv,SVIM	GT:DR:DV	0/1::
2	84728327	id.747	N	<INS>	.	PASS	SVTYPE=INS;SVLEN=1001;END=84728327;SVCALLERS=Sniffles,SVIM	GT:DR:DV	0/1:55:41
2	85235384	id.748	N	<DEL>	.	PASS	SVTYPE=DEL;SVLEN=285;END=85235669;SVCALLERS=Sniffles,pbsv,SVIM	GT:DR:DV	0/1::
2	85939232	id.749	N	<DEL>	.	PASS	SVTYPE=DEL;SVLEN=125;END=85939357;SVCALLERS=Sniffles,pbsv,SVIM	GT:DR:DV	0/1:35:20
2	85939233	id.750	N	<DEL>	.	PASS	SVTYPE=DEL;SVLEN=125;END=85939358;SVCALLERS=Sniffles	GT:DR:DV	0/1:60:33
2	86822035	id.751	N	<DEL>	.	PASS	SVTYPE=DEL;SVLEN=190;END=86822225;SVCALLERS=Sniffles,SVIM	GT:DR:DV	0/1:38:40
2	87140343	id.752	N	<DEL>	.	PASS	SVTYPE=DEL;SVLEN=2202;END=87142545;SVCALLERS=Sniffles,pbsv,SVIM	GT:DR:DV	0/1:35:23
2	88480467	id.753	N	<INS>	.	PASS	SVTYPE=INS;SVLEN=934;END=88480467;SVCALLERS=Sniffles,pbsv,SVIM	GT:DR:DV	0/1::
2	88828012	id.754	N	<DUP>	.	PASS	SVTYPE=DUP;SVLEN=3029;END=88831041;SVCALLERS=Sniffles,pbsv	GT:DR:DV	0/1:36:36
2	89832039	id.755	N	<DEL>	.	PASS	SVTYPE=DEL;SVLEN=1208;END=89833247;SVCALLERS=Sniffles,pbsv,SVIM	GT:DR:DV	0/1:22:14
2	90449660	id.756	N	<DEL>	.	PASS	SVTYPE=DEL;SVLEN=569;END=90450229;SVCALLERS=Sniffles,SVIM	GT:DR:DV	0/1:22:35
2	91759877	id.757	N	<DUP>	.	PASS	SVTYPE=DUP;SVLEN=7560;END=91767437;SVCALLERS=Sniffles,pbsv	GT:DR:DV	0/1:33:22
2	91775500	id.758	N	<INV>	.	PASS	SVTYPE=INV;SVLEN=7404;END=91782904;SVCALLERS=pbsv	GT:DR:DV	0/1:29:27
2	91775691	id.759	N	<INS>	.	PASS	SVTYPE=INS;SVLEN=145;END=91775691;SVCALLERS=Sniffles,SVIM	GT:DR:DV	0/1:60:23
2	91782904	id.760	N	<INS>	.	PASS	SVTYPE=INS;SVLEN=144;END=91782904;SVCALLERS=Sniffles	GT:DR:DV	0/1:36:30
2	91961499	id.761	N	<DUP>	.	PASS	SVTYPE=DUP;SVLEN=8112;END=91969611;SVCALLERS=Sniffles,pbsv	GT:DR:DV	0/1:42:43
2	92312806	id.762	N	<INS>	.	PASS	SVTYPE=INS;SVLEN=62;END=92312806;SVCALLERS=Sniffles,pbsv,SVIM	GT:DR:DV	0/1:27:17
2	95562477	id.763	N	<DEL>	.	PASS	SVTYPE=DEL;SVLEN=5123;END=95567600;SVCALLERS=Sniffles,pbsv,SVIM	GT:DR:DV	0/1::
2	96611247	id.764	N	<DEL>	.	PASS	SVTYPE=DEL;SVLEN=6190;END=96617437;SVCALLERS=Sniffles,SVIM	GT:DR:DV	0/1:60:22
2	96667427	id.765	N	<DEL>	.	PASS	SVTYPE=DEL;SVLEN=7343;END=96674770;SVCALLERS=Sniffles,SVIM	GT:DR:DV	0/1:60:21
2	96750714	id.766	N	<DEL>	.	PASS	SVTYPE=DEL;SVLEN=558;END=96751272;SVCALLERS=Sniffles,pbsv,SVIM	GT:DR:DV	0/1:33:20
2	96750805	id.767	N	<DEL>	.	PASS	SVTYPE=DEL;SVLEN=407;END=96751212;SVCALLERS=Sniffles	GT:DR:DV	0/1:60:36
2	97425454	id.768	N	<INS>	.	PASS	SVTYPE=INS;SVLEN=367;END=97425454;SVCALLERS=Sniffles,SVIM	GT:DR:DV	0/1:60:30
2	98340270	id.769	N	<DUP>	.	PASS	SVTYPE=DUP;SVLEN=4883;END=98345153;SVCALLERS=Sniffles,pbsv	GT:DR:DV	0/1:51:30
2	99918600	id.770	N	<DEL>	.	PASS	SVTYPE=DEL;SVLEN=218;END=99918818;SVCALLERS=Sniffles,pbsv,SVIM	GT:DR:DV	0/1:19:31
2	99922837	id.771	N	<INS>	.	PASS	SVTYPE=INS;SVLEN=218;END=99922837;SVCALLERS=Sniffles,pbsv,SVIM	GT:DR:DV	0/1:13:26
2	100415969	id.772	N	<INS>	.	PASS	SVTYPE=INS;SVLEN=79;END=100415963;SVCALLERS=Sniffles,pbsv,SVIM	GT:DR:DV	0/1:17:29
2	101061752	id.773	N	<DEL>	.	PASS	SVTYPE=DEL;SVLEN=342;END=101062094;SVCALLERS=Sniffles,pbsv,SVIM	GT:DR:DV	0/1:23:33
2	101301135	id.774	N	<INS>	.	PASS	SVTYPE=INS;SVLEN=117;END=101301135;SVCALLERS=Sniffles,pbsv,SVIM	GT:DR:DV	0/1::
2	102069356	id.775	N	<DEL>	.	PASS	SVTYPE=DEL;SVLEN=344;END=102069700;SVCALLERS=Sniffles,SVIM	GT:DR:DV	0/1:59:36
2	102620012	id.776	N	<DEL>	.	PASS	SVTYPE=DEL;SVLEN=238;END=102620250;SVCALLERS=Sniffles,pbsv,SVIM	GT:DR:DV	0/1:12:41
2	102811694	id.777	N	<DEL>	.	PASS	SVTYPE=DEL;SVLEN=632;END=102812326;SVCALLERS=Sniffles,SVIM	GT:DR:DV	0/1:21:39
2	102912411	id.778	N	<INS>	.	PASS	SVTYPE=INS;SVLEN=85;END=102912411;SVCALLERS=Sniffles,pbsv,SVIM	GT:DR:DV	0/1:12:32
2	103322505	id.779	N	<DEL>	.	PASS	SVTYPE=DEL;SVLEN=452;END=103322957;SVCALLERS=Sniffles,pbsv,SVIM	GT:DR:DV	0/1::
2	103333146	id.780	N	<INS>	.	PASS	SVTYPE=INS;SVLEN=73;END=103333146;SVCALLERS=Sniffles,pbsv,SVIM	GT:DR:DV	0/1::
2	105339623	id.781	N	<INS>	.	PASS	SVTYPE=INS;SVLEN=85;END=105339623;SVCALLERS=Sniffles,pbsv,SVIM	GT:DR:DV	0/1::
2	105452325	id.782	N	<DEL>	.	PASS	SVTYPE=DEL;SVLEN=2264;END=105454589;SVCALLERS=Sniffles,SVIM	GT:DR:DV	0/1:60:30
2	106695064	id.783	N	<DEL>	.	PASS	SVTYPE=DEL;SVLEN=797;END=106695861;SVCALLERS=Sniffles,pbsv,SVIM	GT:DR:DV	0/1::
2	106890403	id.784	N	<DEL>	.	PASS	SVTYPE=DEL;SVLEN=232;END=106890635;SVCALLERS=Sniffles,pbsv,SVIM	GT:DR:DV	0/1:38:19
2	106930492	id.785	N	<DEL>	.	PASS	SVTYPE=DEL;SVLEN=362;END=106930854;SVCALLERS=Sniffles,pbsv,SVIM	GT:DR:DV	0/1::
2	107926365	id.786	N	<DEL>	.	PASS	SVTYPE=DEL;SVLEN=334;END=107926699;SVCALLERS=Sniffles,SVIM	GT:DR:DV	0/1:34:27
2	108275390	id.787	N	<DEL>	.	PASS	SVTYPE=DEL;SVLEN=2234;END=108277624;SVCALLERS=Sniffles,pbsv,SVIM	GT:DR:DV	0/1::
2	108559034	id.788	N	<INS>	.	PASS	SVTYPE=INS;SVLEN=175;END=108559034;SVCALLERS=Sniffles,pbsv,SVIM	GT:DR:DV	0/1::
2	108797198	id.789	N	<INS>	.	PASS	SVTYPE=INS;SVLEN=887;END=108797198;SVCALLERS=Sniffles,pbsv,SVIM	GT:DR:DV	0/1::
2	108855944	id.790	N	<INS>	.	PASS	SVTYPE=INS;SVLEN=901;END=108855944;SVCALLERS=Sniffles	GT:DR:DV	0/1:60:39
2	108914464	id.791	N	<DUP>	.	PASS	SVTYPE=DUP;SVLEN=3083;END=108917547;SVCALLERS=Sniffles,pbsv	GT:DR:DV	0/1:37:40
2	109763204	id.792	N	<INS>	.	PASS	SVTYPE=INS;SVLEN=490;END=109763204;SVCALLERS=Sniffles,pbsv,SVIM	GT:DR:DV	0/1::
2	110278129	id.793	N	<DEL>	.	PASS	SVTYPE=DEL;SVLEN=446;END=110278575;SVCALLERS=Sniffles,pbsv,SVIM	GT:DR:DV	0/1:13:33
2	111682343	id.794	N	<INS>	.	PASS	SVTYPE=INS;SVLEN=628;END=111682343;SVCALLERS=Sniffles,SVIM	GT:DR:DV	0/1:51:28
2	111682344	id.795	N	<INS>	.	PASS	SVTYPE=INS;SVLEN=314;END=111682344;SVCALLERS=Sniffles	GT:DR:DV	0/1:26:30
2	112276735	id.796	N	<DUP>	.	PASS	SVTYPE=DUP;SVLEN=6072;END=112282807;SVCALLERS=Sniffles,pbsv	GT:DR:DV	0/1:27:45
2	112701972	id.797	N	<INS>	.	PASS	SVTYPE=INS;SVLEN=311;END=112701972;SVCALLERS=Sniffles,pbsv,SVIM	GT:DR:DV	0/1:15:18
2	112701973	id.798	N	<INS>	.	PASS	SVTYPE=INS;SVLEN=311;END=112701973;SVCALLERS=Sniffles	GT:DR:DV	0/1:60:24
2	112763783	id.799	N	<DEL>	.	PASS	SVTYPE=DEL;SVLEN=1604;END=112765387;SVCALLERS=Sniffles,SVIM	GT:DR:DV	0/1:19:36
2	112871272	id.800	N	<DEL>	.	PASS	SVTYPE=DEL;SVLEN=214;END=112871486;SVCALLERS=Sniffles,SVIM	GT:DR:DV	0/1:60:40
2	112872677	id.801	N	<DEL>	.	PASS	SVTYPE=DEL;SVLEN=135;END=112872812;SVCALLERS=Sniffles,SVIM	GT:DR:DV	0/1:60:21
2	112897270	id.802	N	<DEL>	.	PASS	SVTYPE=DEL;SVLEN=54;END=112897324;SVCALLERS=Sniffles,pbsv,SVIM	GT:DR:DV	0/1:30:16
2	113001389	id.803	N	<INS>	.	PASS	SVTYPE=INS;SVLEN=299;END=113001389;SVCALLERS=Sniffles,pbsv,SVIM	GT:DR:DV	0/1::
2	113479613	id.804	N	<DEL>	.	PASS	SVTYPE=DEL;SVLEN=1933;END=113481546;SVCALLERS=Sniffles,pbsv,SVIM	GT:DR:DV	0/1::
2	113534093	id.805	N	<DEL>	.	PASS	SVTYPE=DEL;SVLEN=119;END=113534212;SVCALLERS=Sniffles,pbsv,SVIM	GT:DR:DV	0/1:33:15
2	113856441	id.806	N	<DEL>	.	PASS	SVTYPE=DEL;SVLEN=207;END=113856648;SVCALLERS=Sniffles,pbsv,SVIM	GT:DR:DV	0/1:24:20
2	114288819	id.807	N	<DUP>	.	PASS	SVTYPE=DUP;SVLEN=3915;END=114292734;SVCALLERS=Sniffles,pbsv	GT:DR:DV	0/1:32:30
2	114358517	id.808	N	<INV>	.	PASS	SVTYPE=INV;SVLEN=2763;END=114361280;SVCALLERS=Sniffles,pbsv,SVIM	GT:DR:DV	0/1::
2	115188387	id.809	N	<INS>	.	PASS	SVTYPE=INS;SVLEN=304;END=115188387;SVCALLERS=Sniffles,pbsv	GT:DR:DV	0/1:16:30
2	115628089	id.810	N	<DEL>	.	PASS	SVTYPE=DEL;SVLEN=745;END=115628834;SVCALLERS=Sniffles,SVIM	GT:DR:DV	0/1:36:30
2	116662080	id.811	N	<DEL>	.	PASS	SVTYPE=DEL;SVLEN=564;END=116662644;SVCALLERS=Sniffles,SVIM	GT:DR:DV	0/1:60:41
2	116974604	id.812	N	<INV>	.	PASS	SVTYPE=INV;SVLEN=7277;END=116981881;SVCALLERS=Sniffles,SVIM	GT:DR:DV	0/1::
2	116974702	id.813	N	<DEL>	.	PASS	SVTYPE=DEL;SVLEN=3351;END=116978053;SVCALLERS=Sniffles,SVIM	GT:DR:DV	0/1:60:14
2	116978298	id.814	N	<INV>	.	PASS	SVTYPE=INV;SVLEN=3768;END=116982066;SVCALLERS=Sniffles,SVIM	GT:DR:DV	0/1::
2	117239632	id.815	N	<DEL>	.	PASS	SVTYPE=DEL;SVLEN=383;END=117240015;SVCALLERS=Sniffles,pbsv,SVIM	GT:DR:DV	0/1::
2	117334936	id.816	N	<DEL>	.	PASS	SVTYPE=DEL;SVLEN=306;END=117335242;SVCALLERS=Sniffles,pbsv,SVIM	GT:DR:DV	0/1:16:36
2	117792015	id.817	N	<INV>	.	PASS	SVTYPE=INV;SVLEN=4275;END=117796290;SVCALLERS=Sniffles,pbsv,SVIM	GT:DR:DV	1/1::
2	118171347	id.818	N	<DEL>	.	PASS	SVTYPE=DEL;SVLEN=66;END=118171413;SVCALLERS=Sniffles,pbsv,SVIM	GT:DR:DV	0/1:27:15
2	118905875	id.819	N	<DEL>	.	PASS	SVTYPE=DEL;SVLEN=757;END=118906632;SVCALLERS=Sniffles,pbsv,SVIM	GT:DR:DV	0/1::
2	119155688	id.820	N	<INS>	.	PASS	SVTYPE=INS;SVLEN=350;END=119155688;SVCALLERS=Sniffles,pbsv,SVIM	GT:DR:DV	0/1::
2	119432954	id.821	N	<DEL>	.	PASS	SVTYPE=DEL;SVLEN=3496;END=119436450;SVCALLERS=Sniffles,SVIM	GT:DR:DV	0/1:60:29
2	119653385	id.822	N	<DEL>	.	PASS	SVTYPE=DEL;SVLEN=5976;END=119659361;SVCALLERS=Sniffles,pbsv,SVIM	GT:DR:DV	0/1::
2	120155189	id.823	N	<DEL>	.	PASS	SVTYPE=DEL;SVLEN=394;END=120155583;SVCALLERS=Sniffles,pbsv,SVIM	GT:DR:DV	0/1::
2	120202147	id.824	N	<DEL>	.	PASS	SVTYPE=DEL;SVLEN=580;END=120202727;SVCALLERS=Sniffles,pbsv,SVIM	GT:DR:DV	0/1:20:27
2	120282660	id.825	N	<INS>	.	PASS	SVTYPE=INS;SVLEN=936;END=120282660;SVCALLERS=Sniffles,SVIM	GT:DR:DV	0/1:39:36
2	120417197	id.826	N	<DEL>	.	PASS	SVTYPE=DEL;SVLEN=1166;END=120418363;SVCALLERS=Sniffles	GT:DR:DV	0/1:5:41
2	121148753	id.827	N	<INS>	.	PASS	SVTYPE=INS;SVLEN=485;END=121148753;SVCALLERS=Sniffles,SVIM	GT:DR:DV	0/1:60:32
2	121304546	id.828	N	<DEL>	.	PASS	SVTYPE=DEL;SVLEN=2134;END=121306680;SVCALLERS=Sniffles,pbsv,SVIM	GT:DR:DV	0/1::
2	121873512	id.829	N	<DEL>	.	PASS	SVTYPE=DEL;SVLEN=353;END=121873865;SVCALLERS=Sniffles,SVIM	GT:DR:DV	0/1:29:36
2	121891926	id.830	N	<DEL>	.	PASS	SVTYPE=DEL;SVLEN=545;END=121892471;SVCALLERS=Sniffles,SVIM	GT:DR:DV	0/1:29:36
2	122564406	id.831	N	<DEL>	.	PASS	SVTYPE=DEL;SVLEN=301;END=122564707;SVCALLERS=Sniffles,SVIM	GT:DR:DV	0/1:29:36
2	123364834	id.832	N	<DEL>	.	PASS	SVTYPE=DEL;SVLEN=591;END=123365425;SVCALLERS=Sniffles,pbsv,SVIM	GT:DR:DV	0/1::
2	123476774	id.833	N	<INV>	.	PASS	SVTYPE=INV;SVLEN=5741;END=123482515;SVCALLERS=Sniffles,pbsv	GT:DR:DV	0/1:23:36
2	123616763	id.834	N	<DEL>	.	PASS	SVTYPE=DEL;SVLEN=288;END=123617051;SVCALLERS=Sniffles,pbsv,SVIM	GT:DR:DV	0/1::
2	123990940	id.835	N	<DEL>	.	PASS	SVTYPE=DEL;SVLEN=2671;END=123993611;SVCALLERS=Sniffles,pbsv,SVIM	GT:DR:DV	0/1::
2	124074277	id.836	N	<DEL>	.	PASS	SVTYPE=DEL;SVLEN=59;END=124074336;SVCALLERS=Sniffles,SVIM	GT:DR:DV	0/1:45:34
2	125052950	id.837	N	<INV>	.	PASS	SVTYPE=INV;SVLEN=1480;END=125054430;SVCALLERS=Sniffles,pbsv,SVIM	GT:DR:DV	1/1::
2	125427983	id.838	N	<DEL>	.	PASS	SVTYPE=DEL;SVLEN=499;END=125428482;SVCALLERS=Sniffles,pbsv,SVIM	GT:DR:DV	0/1::
2	125639339	id.839	N	<DEL>	.	PASS	SVTYPE=DEL;SVLEN=5666;END=125645005;SVCALLERS=Sniffles,SVIM	GT:DR:DV	0/1:60:29
2	125766536	id.840	N	<DEL>	.	PASS	SVTYPE=DEL;SVLEN=1613;END=125768149;SVCALLERS=Sniffles,SVIM	GT:DR:DV	0/1:40:32
2	126009136	id.841	N	<DEL>	.	PASS	SVTYPE=DEL;SVLEN=806;END=126009942;SVCALLERS=Sniffles,SVIM	GT:DR:DV	0/1::
2	126051064	id.842	N	<INS>	.	PASS	SVTYPE=INS;SVLEN=117;END=126051064;SVCALLERS=Sniffles,pbsv,SVIM	GT:DR:DV	0/1:22:29
2	126128723	id.843	N	<INS>	.	PASS	SVTYPE=INS;SVLEN=300;END=126128723;SVCALLERS=Sniffles,pbsv,SVIM	GT:DR:DV	0/1::
2	126367589	id.844	N	<DEL>	.	PASS	SVTYPE=DEL;SVLEN=2702;END=126370291;SVCALLERS=Sniffles,pbsv,SVIM	GT:DR:DV	0/1::
2	127729074	id.845	N	<DEL>	.	PASS	SVTYPE=DEL;SVLEN=431;END=127729505;SVCALLERS=Sniffles,pbsv,SVIM	GT:DR:DV	0/1::
2	127825972	id.846	N	<DEL>	.	PASS	SVTYPE=DEL;SVLEN=8164;END=127834136;SVCALLERS=Sniffles,SVIM	GT:DR:DV	0/1:60:27
2	127855761	id.847	N	<DUP>	.	PASS	SVTYPE=DUP;SVLEN=3516;END=127859277;SVCALLERS=Sniffles,pbsv	GT:DR:DV	0/1:29:17
2	128737074	id.848	N	<DEL>	.	PASS	SVTYPE=DEL;SVLEN=89;END=128737163;SVCALLERS=Sniffles,SVIM	GT:DR:DV	0/1:60:39
2	128871241	id.849	N	<DEL>	.	PASS	SVTYPE=DEL;SVLEN=328;END=128871569;SVCALLERS=Sniffles,pbsv,SVIM	GT:DR:DV	0/1::
2	129098116	id.850	N	<DEL>	.	PASS	SVTYPE=DEL;SVLEN=741;END=129098857;SVCALLERS=Sniffles,pbsv,SVIM	GT:DR:DV	0/1:30:22
2	129229041	id.851	N	<DEL>	.	PASS	SVTYPE=DEL;SVLEN=499;END=129229540;SVCALLERS=Sniffles,SVIM	GT:DR:DV	0/1:58:33
2	129638746	id.852	N	<DEL>	.	PASS	SVTYPE=DEL;SVLEN=7846;END=129646592;SVCALLERS=Sniffles,SVIM	GT:DR:DV	0/1:51:28
2	129685038	id.853	N	<INV>	.	PASS	SVTYPE=INV;SVLEN=1060;END=129686098;SVCALLERS=Sniffles,pbsv,SVIM	GT:DR:DV	1/1::
2	130037108	id.854	N	<DEL>	.	PASS	SVTYPE=DEL;SVLEN=287;END=130037395;SVCALLERS=Sniffles,pbsv,SVIM	GT:DR:DV	0/1::
2	130215531	id.855	N	<DUP>	.	PASS	SVTYPE=DUP;SVLEN=1681;END=130217212;SVCALLERS=Sniffles,pbsv	GT:DR:DV	0/1:44:27
2	130492537	id.856	N	<DEL>	.	PASS	SVTYPE=DEL;SVLEN=889;END=130493426;SVCALLERS=Sniffles,pbsv,SVIM	GT:DR:DV	0/1::
2	130492991	id.857	N	<DEL>	.	PASS	SVTYPE=DEL;SVLEN=388;END=130493379;SVCALLERS=Sniffles,pbsv,SVIM	GT:DR:DV	0/1:29:16
2	131844161	id.858	N	<DEL>	.	PASS	SVTYPE=DEL;SVLEN=642;END=131844803;SVCALLERS=Sniffles,pbsv,SVIM	GT:DR:DV	0/1::
2	131886706	id.859	N	<INV>	.	PASS	SVTYPE=INV;SVLEN=464;END=131887170;SVCALLERS=Sniffles,pbsv,SVIM	GT:DR:DV	0/1::
2	132490502	id.860	N	<DUP>	.	PASS	SVTYPE=DUP;SVLEN=4255;END=132494757;SVCALLERS=Sniffles,pbsv	GT:DR:DV	0/1:40:28
2	132872030	id.861	N	<DEL>	.	PASS	SVTYPE=DEL;SVLEN=138;END=132872168;SVCALLERS=Sniffles,pbsv,SVIM	GT:DR:DV	0/1::
2	132997668	id.862	N	<DEL>	.	PASS	SVTYPE=DEL;SVLEN=4739;END=133002407;SVCALLERS=Sniffles,pbsv,SVIM	GT:DR:DV	0/1:35:31
2	133016935	id.863	N	<DUP>	.	PASS	SVTYPE=DUP;SVLEN=6687;END=133023622;SVCALLERS=Sniffles,pbsv	GT:DR:DV	0/1:46:20
2	133115526	id.864	N	<DEL>	.	PASS	SVTYPE=DEL;SVLEN=260;END=133115786;SVCALLERS=Sniffles,pbsv,SVIM	GT:DR:DV	0/1::
2	133238936	id.865	N	<DEL>	.	PASS	SVTYPE=DEL;SVLEN=6000;END=133244936;SVCALLERS=pbsv,SVIM	GT:DR:DV	0/1::
2	134460291	id.866	N	<DEL>	.	PASS	SVTYPE=DEL;SVLEN=265;END=134460556;SVCALLERS=Sniffles,pbsv,SVIM	GT:DR:DV	0/1::
2	134546179	id.867	N	<DEL>	.	PASS	SVTYPE=DEL;SVLEN=370;END=134546549;SVCALLERS=Sniffles,pbsv,SVIM	GT:DR:DV	0/1::
2	134745635	id.868	N	<DEL>	.	PASS	SVTYPE=DEL;SVLEN=8456;END=134754091;SVCALLERS=pbsv,SVIM	GT:DR:DV	0/1::
2	134966755	id.869	N	<DEL>	.	PASS	SVTYPE=DEL;SVLEN=3321;END=134970076;SVCALLERS=Sniffles,pbsv,SVIM	GT:DR:DV	0/1:35:23
2	136879031	id.870	N	<INS>	.	PASS	SVTYPE=INS;SVLEN=261;END=136879031;SVCALLERS=Sniffles,pbsv	GT:DR:DV	0/1:29:15
2	138176979	id.871	N	<INS>	.	PASS	SVTYPE=INS;SVLEN=183;END=138176979;SVCALLERS=Sniffles,pbsv,SVIM	GT:DR:DV	0/1::
2	138259769	id.872	N	<INS>	.	PASS	SVTYPE=INS;SVLEN=327;END=138259769;SVCALLERS=Sniffles,pbsv,SVIM	GT:DR:DV	0/1:16:26
2	138611216	id.873	N	<INS>	.	PASS	SVTYPE=INS;SVLEN=269;END=138611472;SVCALLERS=Sniffles,pbsv,SVIM	GT:DR:DV	0/1:18:26
2	138611899	id.874	N	<INV>	.	PASS	SVTYPE=INV;SVLEN=3018;END=138614917;SVCALLERS=pbsv	GT:DR:DV	0/1:41:20
2	138615327	id.875	N	<DEL>	.	PASS	SVTYPE=DEL;SVLEN=268;END=138615595;SVCALLERS=Sniffles,pbsv,SVIM	GT:DR:DV	0/1:39:24
2	139003203	id.876	N	<INV>	.	PASS	SVTYPE=INV;SVLEN=4139;END=139007342;SVCALLERS=Sniffles,pbsv	GT:DR:DV	1/1:0:57
2	139380757	id.877	N	<INS>	.	PASS	SVTYPE=INS;SVLEN=326;END=139380757;SVCALLERS=Sniffles,pbsv,SVIM	GT:DR:DV	0/1::
2	142008867	id.878	N	<DEL>	.	PASS	SVTYPE=DEL;SVLEN=438;END=142009305;SVCALLERS=Sniffles,pbsv,SVIM	GT:DR:DV	0/1::
2	142229806	id.879	N	<DEL>	.	PASS	SVTYPE=DEL;SVLEN=844;END=142230650;SVCALLERS=Sniffles,pbsv,SVIM	GT:DR:DV	0/1::
2	142350988	id.880	N	<DEL>	.	PASS	SVTYPE=DEL;SVLEN=337;END=142351325;SVCALLERS=Sniffles,pbsv,SVIM	GT:DR:DV	0/1::
2	143389508	id.881	N	<INV>	.	PASS	SVTYPE=INV;SVLEN=1041;END=143390549;SVCALLERS=Sniffles,pbsv,SVIM	GT:DR:DV	0/1::
2	143927131	id.882	N	<DEL>	.	PASS	SVTYPE=DEL;SVLEN=409;END=143927540;SVCALLERS=Sniffles,pbsv,SVIM	GT:DR:DV	0/1::
2	143988117	id.883	N	<DEL>	.	PASS	SVTYPE=DEL;SVLEN=8392;END=143996509;SVCALLERS=pbsv,SVIM	GT:DR:DV	0/1::
2	145039285	id.884	N	<INS>	.	PASS	SVTYPE=INS;SVLEN=286;END=145039285;SVCALLERS=Sniffles,pbsv,SVIM	GT:DR:DV	0/1:31:14
2	145346729	id.885	N	<INS>	.	PASS	SVTYPE=INS;SVLEN=348;END=145346729;SVCALLERS=Sniffles,pbsv	GT:DR:DV	0/1:17:28
2	145628076	id.886	N	<INV>	.	PASS	SVTYPE=INV;SVLEN=660;END=145628736;SVCALLERS=Sniffles,pbsv,SVIM	GT:DR:DV	0/1::
2	146887555	id.887	N	<DEL>	.	PASS	SVTYPE=DEL;SVLEN=2013;END=146889568;SVCALLERS=Sniffles,SVIM	GT:DR:DV	0/1:22:42
2	147941327	id.888	N	<DEL>	.	PASS	SVTYPE=DEL;SVLEN=5340;END=147946667;SVCALLERS=pbsv,SVIM	GT:DR:DV	0/1:34:23
2	148782094	id.889	N	<INS>	.	PASS	SVTYPE=INS;SVLEN=85;END=148782094;SVCALLERS=Sniffles,SVIM	GT:DR:DV	0/1:56:30
2	150538587	id.890	N	<INV>	.	PASS	SVTYPE=INV;SVLEN=927;END=150539514;SVCALLERS=Sniffles,pbsv,SVIM	GT:DR:DV	0/1::
2	150627066	id.891	N	<DEL>	.	PASS	SVTYPE=DEL;SVLEN=209;END=150627275;SVCALLERS=Sniffles,pbsv,SVIM	GT:DR:DV	0/1:32:15
2	151447061	id.892	N	<DEL>	.	PASS	SVTYPE=DEL;SVLEN=4979;END=151452040;SVCALLERS=pbsv,SVIM	GT:DR:DV	0/1::
2	152617304	id.893	N	<DEL>	.	PASS	SVTYPE=DEL;SVLEN=283;END=152617587;SVCALLERS=Sniffles,SVIM	GT:DR:DV	0/1:23:31
2	152930925	id.894	N	<DEL>	.	PASS	SVTYPE=DEL;SVLEN=506;END=152931431;SVCALLERS=Sniffles,pbsv,SVIM	GT:DR:DV	0/1::
2	153153409	id.895	N	<DEL>	.	PASS	SVTYPE=DEL;SVLEN=67;END=153153476;SVCALLERS=Sniffles,pbsv,SVIM	GT:DR:DV	0/1::
2	153457375	id.896	N	<INV>	.	PASS	SVTYPE=INV;SVLEN=4018;END=153461393;SVCALLERS=Sniffles,pbsv,SVIM	GT:DR:DV	1/1::
2	153795734	id.897	N	<DUP>	.	PASS	SVTYPE=DUP;SVLEN=4031;END=153799765;SVCALLERS=Sniffles,pbsv	GT:DR:DV	0/1:38:25
2	154160653	id.898	N	<INS>	.	PASS	SVTYPE=INS;SVLEN=319;END=154160653;SVCALLERS=Sniffles,pbsv,SVIM	GT:DR:DV	0/1::
2	154411710	id.899	N	<DEL>	.	PASS	SVTYPE=DEL;SVLEN=286;END=154411996;SVCALLERS=Sniffles,SVIM	GT:DR:DV	0/1:60:42
2	154633633	id.900	N	<INS>	.	PASS	SVTYPE=INS;SVLEN=85;END=154633633;SVCALLERS=Sniffles,pbsv,SVIM	GT:DR:DV	0/1::
2	154896012	id.901	N	<DUP>	.	PASS	SVTYPE=DUP;SVLEN=3157;END=154899169;SVCALLERS=Sniffles,pbsv	GT:DR:DV	0/1:41:26
2	155171109	id.902	N	<INV>	.	PASS	SVTYPE=INV;SVLEN=3031;END=155174140;SVCALLERS=Sniffles,pbsv	GT:DR:DV	0/1:33:19
2	155373777	id.903	N	<DEL>	.	PASS	SVTYPE=DEL;SVLEN=853;END=155374630;SVCALLERS=Sniffles,pbsv,SVIM	GT:DR:DV	0/1::
2	155891101	id.904	N	<DEL>	.	PASS	SVTYPE=DEL;SVLEN=449;END=155891550;SVCALLERS=Sniffles,pbsv,SVIM	GT:DR:DV	0/1::
2	156526889	id.905	N	<INS>	.	PASS	SVTYPE=INS;SVLEN=1753;END=156526889;SVCALLERS=Sniffles,pbsv,SVIM	GT:DR:DV	0/1::
2	156656752	id.906	N	<DEL>	.	PASS	SVTYPE=DEL;SVLEN=95;END=156656847;SVCALLERS=Sniffles,SVIM	GT:DR:DV	0/1:60:33
2	156680525	id.907	N	<INS>	.	PASS	SVTYPE=INS;SVLEN=156;END=156680525;SVCALLERS=Sniffles,pbsv,SVIM	GT:DR:DV	0/1:32:19
2	157660789	id.908	N	<INS>	.	PASS	SVTYPE=INS;SVLEN=929;END=157660789;SVCALLERS=Sniffles,pbsv,SVIM	GT:DR:DV	0/1::
2	157681363	id.909	N	<DEL>	.	PASS	SVTYPE=DEL;SVLEN=1369;END=157682732;SVCALLERS=Sniffles,pbsv,SVIM	GT:DR:DV	0/1::
2	158028113	id.910	N	<INS>	.	PASS	SVTYPE=INS;SVLEN=156;END=158028113;SVCALLERS=Sniffles,SVIM	GT:DR:DV	0/1:60:17
2	158028114	id.911	N	<INS>	.	PASS	SVTYPE=INS;SVLEN=157;END=158028114;SVCALLERS=Sniffles,pbsv,SVIM	GT:DR:DV	0/1:15:31
2	158433360	id.912	N	<DEL>	.	PASS	SVTYPE=DEL;SVLEN=286;END=158433646;SVCALLERS=Sniffles,pbsv,SVIM	GT:DR:DV	0/1:20:25
2	159959171	id.913	N	<DEL>	.	PASS	SVTYPE=DEL;SVLEN=221;END=159959392;SVCALLERS=Sniffles,pbsv,SVIM	GT:DR:DV	0/1::
2	159961440	id.914	N	<DEL>	.	PASS	SVTYPE=DEL;SVLEN=228;END=159961668;SVCALLERS=Sniffles,pbsv,SVIM	GT:DR:DV	0/1::
2	160149170	id.915	N	<DEL>	.	PASS	SVTYPE=DEL;SVLEN=2461;END=160151631;SVCALLERS=Sniffles,SVIM	GT:DR:DV	0/1:60:28
2	161795614	id.916	N	<DEL>	.	PASS	SVTYPE=DEL;SVLEN=295;END=161795909;SVCALLERS=Sniffles,pbsv,SVIM	GT:DR:DV	0/1:15:31
2	163666424	id.917	N	<DEL>	.	PASS	SVTYPE=DEL;SVLEN=297;END=163666721;SVCALLERS=Sniffles,SVIM	GT:DR:DV	0/1:34:38
2	164511508	id.918	N	<INS>	.	PASS	SVTYPE=INS;SVLEN=160;END=164511508;SVCALLERS=Sniffles,pbsv,SVIM	GT:DR:DV	0/1:30:21
2	164993292	id.919	N	<DEL>	.	PASS	SVTYPE=DEL;SVLEN=2855;END=164996147;SVCALLERS=pbsv,SVIM	GT:DR:DV	0/1:31:28
2	165858996	id.920	N	<DEL>	.	PASS	SVTYPE=DEL;SVLEN=5126;END=165864122;SVCALLERS=Sniffles,pbsv,SVIM	GT:DR:DV	0/1::
2	166522850	id.921	N	<DEL>	.	PASS	SVTYPE=DEL;SVLEN=615;END=166523465;SVCALLERS=Sniffles,SVIM	GT:DR:DV	0/1:60:33
2	167494646	id.922	N	<DUP>	.	PASS	SVTYPE=DUP;SVLEN=6810;END=167501456;SVCALLERS=Sniffles,pbsv	GT:DR:DV	0/1:36:23
2	167550228	id.923	N	<DEL>	.	PASS	SVTYPE=DEL;SVLEN=53;END=167550281;SVCALLERS=Sniffles,SVIM	GT:DR:DV	0/1:30:32
2	167558522	id.924	N	<DEL>	.	PASS	SVTYPE=DEL;SVLEN=7472;END=167565994;SVCALLERS=Sniffles,pbsv,SVIM	GT:DR:DV	0/1::
2	169081511	id.925	N	<DEL>	.	PASS	SVTYPE=DEL;SVLEN=615;END=169082126;SVCALLERS=Sniffles,SVIM	GT:DR:DV	0/1:58:40
2	169395474	id.926	N	<DEL>	.	PASS	SVTYPE=DEL;SVLEN=288;END=169395762;SVCALLERS=Sniffles,pbsv,SVIM	GT:DR:DV	0/1::
2	170095003	id.927	N	<INS>	.	PASS	SVTYPE=INS;SVLEN=216;END=170095003;SVCALLERS=Sniffles,SVIM	GT:DR:DV	0/1:22:35
2	170637290	id.928	N	<DEL>	.	PASS	SVTYPE=DEL;SVLEN=6704;END=170643994;SVCALLERS=Sniffles,SVIM	GT:DR:DV	0/1:57:26
2	172664694	id.929	N	<DEL>	.	PASS	SVTYPE=DEL;SVLEN=168;END=172664862;SVCALLERS=Sniffles,pbsv,SVIM	GT:DR:DV	0/1::
2	172848377	id.930	N	<DEL>	.	PASS	SVTYPE=DEL;SVLEN=5731;END=172854108;SVCALLERS=Sniffles,pbsv,SVIM	GT:DR:DV	0/1::
2	172905516	id.931	N	<DUP>	.	PASS	SVTYPE=DUP;SVLEN=4817;END=172910333;SVCALLERS=Sniffles,pbsv	GT:DR:DV	0/1:33:35
2	173148027	id.932	N	<DEL>	.	PASS	SVTYPE=DEL;SVLEN=109;END=173148136;SVCALLERS=Sniffles	GT:DR:DV	0/1:6:37
2	173554393	id.933	N	<DEL>	.	PASS	SVTYPE=DEL;SVLEN=1849;END=173556242;SVCALLERS=Sniffles,SVIM	GT:DR:DV	0/1:60:34
2	174533755	id.934	N	<INV>	.	PASS	SVTYPE=INV;SVLEN=2965;END=174536720;SVCALLERS=pbsv	GT:DR:DV	0/1:27:30
2	174536586	id.935	N	<INS>	.	PASS	SVTYPE=INS;SVLEN=206;END=174536586;SVCALLERS=Sniffles,pbsv,SVIM	GT:DR:DV	0/1::
2	175388461	id.936	N	<INV>	.	PASS	SVTYPE=INV;SVLEN=4661;END=175393122;SVCALLERS=Sniffles,pbsv	GT:DR:DV	0/1:25:41
2	175735909	id.937	N	<INS>	.	PASS	SVTYPE=INS;SVLEN=336;END=175735909;SVCALLERS=Sniffles,pbsv,SVIM	GT:DR:DV	0/1::
2	176190161	id.938	N	<DEL>	.	PASS	SVTYPE=DEL;SVLEN=102;END=176190263;SVCALLERS=Sniffles,pbsv,SVIM	GT:DR:DV	0/1::
2	177265650	id.939	N	<DEL>	.	PASS	SVTYPE=DEL;SVLEN=6246;END=177271896;SVCALLERS=pbsv,SVIM	GT:DR:DV	0/1::
2	178543112	id.940	N	<INS>	.	PASS	SVTYPE=INS;SVLEN=1045;END=178543112;SVCALLERS=Sniffles,pbsv,SVIM	GT:DR:DV	0/1::
2	179037043	id.941	N	<INS>	.	PASS	SVTYPE=INS;SVLEN=85;END=179037043;SVCALLERS=Sniffles,SVIM	GT:DR:DV	0/1:60:45
2	179172296	id.942	N	<INS>	.	PASS	SVTYPE=INS;SVLEN=1288;END=179172296;SVCALLERS=pbsv,SVIM	GT:DR:DV	0/1::
2	179315145	id.943	N	<DEL>	.	PASS	SVTYPE=DEL;SVLEN=551;END=179315696;SVCALLERS=Sniffles,SVIM	GT:DR:DV	0/1:19:36
2	180408623	id.944	N	<INV>	.	PASS	SVTYPE=INV;SVLEN=7427;END=180416050;SVCALLERS=pbsv,SVIM	GT:DR:DV	1/1::
2	180422039	id.945	N	<DEL>	.	PASS	SVTYPE=DEL;SVLEN=786;END=180422825;SVCALLERS=Sniffles,pbsv,SVIM	GT:DR:DV	0/1::
2	180422092	id.946	N	<DEL>	.	PASS	SVTYPE=DEL;SVLEN=418;END=180422510;SVCALLERS=Sniffles,SVIM	GT:DR:DV	0/1:55:41
2	181925843	id.947	N	<DEL>	.	PASS	SVTYPE=DEL;SVLEN=286;END=181926129;SVCALLERS=Sniffles,pbsv,SVIM	GT:DR:DV	0/1::
2	182142883	id.948	N	<INS>	.	PASS	SVTYPE=INS;SVLEN=71;END=182142883;SVCALLERS=Sniffles,SVIM	GT:DR:DV	0/1:60:21
2	182149817	id.949	N	<INS>	.	PASS	SVTYPE=INS;SVLEN=85;END=182149817;SVCALLERS=Sniffles,pbsv,SVIM	GT:DR:DV	0/1::
2	183315817	id.950	N	<DEL>	.	PASS	SVTYPE=DEL;SVLEN=307;END=183316124;SVCALLERS=Sniffles,pbsv,SVIM	GT:DR:DV	0/1::
2	183371561	id.951	N	<INS>	.	PASS	SVTYPE=INS;SVLEN=1274;END=183371561;SVCALLERS=Sniffles	GT:DR:DV	0/1:38:47
2	183643186	id.952	N	<INS>	.	PASS	SVTYPE=INS;SVLEN=179;END=183643186;SVCALLERS=Sniffles,pbsv,SVIM	GT:DR:DV	0/1::
2	184569202	id.953	N	<INV>	.	PASS	SVTYPE=INV;SVLEN=1833;END=184571035;SVCALLERS=Sniffles,pbsv	GT:DR:DV	0/1:35:17
2	184916901	id.954	N	<DEL>	.	PASS	SVTYPE=DEL;SVLEN=4602;END=184921503;SVCALLERS=Sniffles,SVIM	GT:DR:DV	0/1:60:17
2	184957910	id.955	N	<DEL>	.	PASS	SVTYPE=DEL;SVLEN=334;END=184958244;SVCALLERS=Sniffles,pbsv,SVIM	GT:DR:DV	0/1::
2	185125574	id.956	N	<INS>	.	PASS	SVTYPE=INS;SVLEN=311;END=185125574;SVCALLERS=Sniffles,SVIM	GT:DR:DV	0/1:48:33
2	185326251	id.957	N	<DEL>	.	PASS	SVTYPE=DEL;SVLEN=1429;END=185327680;SVCALLERS=Sniffles,SVIM	GT:DR:DV	0/1:60:30
2	185616464	id.958	N	<INV>	.	PASS	SVTYPE=INV;SVLEN=862;END=185617326;SVCALLERS=Sniffles,pbsv	GT:DR:DV	0/1:36:19
2	186001738	id.959	N	<INS>	.	PASS	SVTYPE=INS;SVLEN=351;END=186001738;SVCALLERS=Sniffles,SVIM	GT:DR:DV	0/1:60:36
2	187437063	id.960	N	<DEL>	.	PASS	SVTYPE=DEL;SVLEN=225;END=187437288;SVCALLERS=Sniffles,pbsv,SVIM	GT:DR:DV	0/1::
2	188215736	id.961	N	<DEL>	.	PASS	SVTYPE=DEL;SVLEN=274;END=188216010;SVCALLERS=Sniffles,pbsv,SVIM	GT:DR:DV	0/1::
2	188505281	id.962	N	<INS>	.	PASS	SVTYPE=INS;SVLEN=517;END=188505281;SVCALLERS=Sniffles,SVIM	GT:DR:DV	0/1:60:31
2	189163003	id.963	N	<INS>	.	PASS	SVTYPE=INS;SVLEN=307;END=189163003;SVCALLERS=Sniffles,SVIM	GT:DR:DV	0/1:46:30
2	189163791	id.964	N	<DEL>	.	PASS	SVTYPE=DEL;SVLEN=290;END=189164081;SVCALLERS=Sniffles,SVIM	GT:DR:DV	0/1:47:26
2	189853844	id.965	N	<INS>	.	PASS	SVTYPE=INS;SVLEN=336;END=189853844;SVCALLERS=Sniffles,SVIM	GT:DR:DV	0/1:50:32
2	191230423	id.966	N	<DEL>	.	PASS	SVTYPE=DEL;SVLEN=903;END=191231326;SVCALLERS=Sniffles,SVIM	GT:DR:DV	0/1:26:37
2	191672664	id.967	N	<DUP>	.	PASS	SVTYPE=DUP;SVLEN=2493;END=191675157;SVCALLERS=Sniffles,pbsv	GT:DR:DV	0/1:38:27
2	192562215	id.968	N	<DEL>	.	PASS	SVTYPE=DEL;SVLEN=335;END=192562550;SVCALLERS=Sniffles,pbsv,SVIM	GT:DR:DV	0/1::
2	193398579	id.969	N	<INS>	.	PASS	SVTYPE=INS;SVLEN=294;END=193398579;SVCALLERS=Sniffles,pbsv	GT:DR:DV	0/1:15:30
2	194484204	id.970	N	<INS>	.	PASS	SVTYPE=INS;SVLEN=85;END=194484204;SVCALLERS=Sniffles,pbsv,SVIM	GT:DR:DV	0/1::
2	194763763	id.971	N	<INS>	.	PASS	SVTYPE=INS;SVLEN=432;END=194763763;SVCALLERS=Sniffles,pbsv,SVIM	GT:DR:DV	0/1::
2	194778475	id.972	N	<DEL>	.	PASS	SVTYPE=DEL;SVLEN=821;END=194779296;SVCALLERS=Sniffles,SVIM	GT:DR:DV	0/1:60:35
2	194914461	id.973	N	<DEL>	.	PASS	SVTYPE=DEL;SVLEN=68;END=194914529;SVCALLERS=Sniffles,pbsv,SVIM	GT:DR:DV	0/1:10:36
2	195438402	id.974	N	<INS>	.	PASS	SVTYPE=INS;SVLEN=319;END=195438402;SVCALLERS=Sniffles,SVIM	GT:DR:DV	0/1:45:41
2	195728702	id.975	N	<DEL>	.	PASS	SVTYPE=DEL;SVLEN=1282;END=195729984;SVCALLERS=Sniffles,pbsv,SVIM	GT:DR:DV	0/1::
2	195842765	id.976	N	<DEL>	.	PASS	SVTYPE=DEL;SVLEN=83;END=195842848;SVCALLERS=Sniffles,pbsv,SVIM	GT:DR:DV	0/1:45:20
2	195979372	id.977	N	<INV>	.	PASS	SVTYPE=INV;SVLEN=5073;END=195984445;SVCALLERS=Sniffles,SVIM	GT:DR:DV	1/1::
2	196031303	id.978	N	<DEL>	.	PASS	SVTYPE=DEL;SVLEN=301;END=196031604;SVCALLERS=Sniffles,pbsv,SVIM	GT:DR:DV	0/1:28:21
2	196031304	id.979	N	<DEL>	.	PASS	SVTYPE=DEL;SVLEN=301;END=196031605;SVCALLERS=Sniffles	GT:DR:DV	0/1:60:30
2	196214734	id.980	N	<DEL>	.	PASS	SVTYPE=DEL;SVLEN=479;END=196215213;SVCALLERS=Sniffles,pbsv,SVIM	GT:DR:DV	0/1:27:17
2	198927699	id.981	N	<DEL>	.	PASS	SVTYPE=DEL;SVLEN=385;END=198928084;SVCALLERS=Sniffles,pbsv,SVIM	GT:DR:DV	0/1::
2	199142187	id.982	N	<DEL>	.	PASS	SVTYPE=DEL;SVLEN=358;END=199142545;SVCALLERS=Sniffles,pbsv,SVIM	GT:DR:DV	0/1::
2	199454654	id.983	N	<INS>	.	PASS	SVTYPE=INS;SVLEN=864;END=199454654;SVCALLERS=Sniffles,SVIM	GT:DR:DV	0/1:39:36
2	200530310	id.984	N	<DEL>	.	PASS	SVTYPE=DEL;SVLEN=159;END=200530469;SVCALLERS=Sniffles,pbsv,SVIM	GT:DR:DV	0/1::
2	201071850	id.985	N	<DEL>	.	PASS	SVTYPE=DEL;SVLEN=270;END=201072120;SVCALLERS=Sniffles,pbsv,SVIM	GT:DR:DV	0/1::
2	202146643	id.986	N	<DEL>	.	PASS	SVTYPE=DEL;SVLEN=2655;END=202149298;SVCALLERS=Sniffles,pbsv,SVIM	GT:DR:DV	0/1:41:21
2	202641961	id.987	N	<INS>	.	PASS	SVTYPE=INS;SVLEN=266;END=202641961;SVCALLERS=Sniffles,SVIM	GT:DR:DV	0/1:39:29
2	202721667	id.988	N	<DEL>	.	PASS	SVTYPE=DEL;SVLEN=289;END=202721956;SVCALLERS=Sniffles,pbsv,SVIM	GT:DR:DV	0/1::
2	205862991	id.989	N	<DEL>	.	PASS	SVTYPE=DEL;SVLEN=252;END=205863243;SVCALLERS=Sniffles,pbsv,SVIM	GT:DR:DV	0/1::
2	206853451	id.990	N	<DEL>	.	PASS	SVTYPE=DEL;SVLEN=189;END=206853640;SVCALLERS=Sniffles,SVIM	GT:DR:DV	0/1:60:46
2	207239809	id.991	N	<DEL>	.	PASS	SVTYPE=DEL;SVLEN=161;END=207239970;SVCALLERS=Sniffles	GT:DR:DV	0/1:60:32
2	208567159	id.992	N	<DEL>	.	PASS	SVTYPE=DEL;SVLEN=433;END=208567592;SVCALLERS=Sniffles,SVIM	GT:DR:DV	0/1:60:27
2	208959090	id.993	N	<DEL>	.	PASS	SVTYPE=DEL;SVLEN=401;END=208959491;SVCALLERS=Sniffles,pbsv,SVIM	GT:DR:DV	0/1::
2	208963210	id.994	N	<INS>	.	PASS	SVTYPE=INS;SVLEN=110;END=208963210;SVCALLERS=Sniffles,pbsv,SVIM	GT:DR:DV	0/1::
2	209451659	id.995	N	<DEL>	.	PASS	SVTYPE=DEL;SVLEN=455;END=209452114;SVCALLERS=Sniffles,pbsv,SVIM	GT:DR:DV	0/1::
2	211817525	id.996	N	<INS>	.	PASS	SVTYPE=INS;SVLEN=192;END=211817525;SVCALLERS=Sniffles,SVIM	GT:DR:DV	0/1:26:30
2	212078937	id.997	N	<DEL>	.	PASS	SVTYPE=DEL;SVLEN=512;END=212079449;SVCALLERS=Sniffles,pbsv,SVIM	GT:DR:DV	0/1:29:14
2	212161535	id.998	N	<DEL>	.	PASS	SVTYPE=DEL;SVLEN=70;END=212161605;SVCALLERS=Sniffles,pbsv,SVIM	GT:DR:DV	0/1::
2	212708309	id.999	N	<INS>	.	PASS	SVTYPE=INS;SVLEN=153;END=212708309;SVCALLERS=Sniffles,pbsv,SVIM	GT:DR:DV	0/1::
2	213166407	id.1000	N	<INS>	.	PASS	SVTYPE=INS;SVLEN=329;END=213166407;SVCALLERS=Sniffles,SVIM	GT:DR:DV	0/1:22:35
2	213183583	id.1001	N	<DEL>	.	PASS	SVTYPE=DEL;SVLEN=9058;END=213192641;SVCALLERS=Sniffles,SVIM	GT:DR:DV	0/1:60:14
2	213530408	id.1002	N	<DEL>	.	PASS	SVTYPE=DEL;SVLEN=97;END=213530505;SVCALLERS=Sniffles,pbsv,SVIM	GT:DR:DV	0/1::
2	214874720	id.1003	N	<DEL>	.	PASS	SVTYPE=DEL;SVLEN=1489;END=214876209;SVCALLERS=Sniffles,SVIM	GT:DR:DV	0/1:29:29
2	216548396	id.1004	N	<INS>	.	PASS	SVTYPE=INS;SVLEN=346;END=216548396;SVCALLERS=Sniffles,pbsv,SVIM	GT:DR:DV	0/1::
2	216784650	id.1005	N	<INS>	.	PASS	SVTYPE=INS;SVLEN=388;END=216784650;SVCALLERS=Sniffles,pbsv,SVIM	GT:DR:DV	0/1:32:17
2	216960869	id.1006	N	<INS>	.	PASS	SVTYPE=INS;SVLEN=71;END=216960869;SVCALLERS=Sniffles,SVIM	GT:DR:DV	0/1:29:29
2	219931564	id.1007	N	<DEL>	.	PASS	SVTYPE=DEL;SVLEN=749;END=219932313;SVCALLERS=Sniffles,pbsv,SVIM	GT:DR:DV	0/1::
2	220051540	id.1008	N	<INS>	.	PASS	SVTYPE=INS;SVLEN=67;END=220051540;SVCALLERS=pbsv,SVIM	GT:DR:DV	0/1::
2	220195353	id.1009	N	<INS>	.	PASS	SVTYPE=INS;SVLEN=336;END=220195353;SVCALLERS=Sniffles,SVIM	GT:DR:DV	0/1:53:31
2	220523169	id.1010	N	<INS>	.	PASS	SVTYPE=INS;SVLEN=85;END=220523169;SVCALLERS=Sniffles,pbsv,SVIM	GT:DR:DV	0/1::
2	220936364	id.1011	N	<INS>	.	PASS	SVTYPE=INS;SVLEN=120;END=220936364;SVCALLERS=Sniffles,SVIM	GT:DR:DV	0/1:60:35
2	220994456	id.1012	N	<DEL>	.	PASS	SVTYPE=DEL;SVLEN=952;END=220995408;SVCALLERS=Sniffles,pbsv,SVIM	GT:DR:DV	0/1::
2	221688365	id.1013	N	<DEL>	.	PASS	SVTYPE=DEL;SVLEN=76;END=221688441;SVCALLERS=Sniffles,SVIM	GT:DR:DV	0/1:60:37
2	221818451	id.1014	N	<DEL>	.	PASS	SVTYPE=DEL;SVLEN=448;END=221818899;SVCALLERS=Sniffles,pbsv,SVIM	GT:DR:DV	0/1::
2	221882980	id.1015	N	<DEL>	.	PASS	SVTYPE=DEL;SVLEN=184;END=221883164;SVCALLERS=Sniffles,SVIM	GT:DR:DV	0/1:39:29
2	222232883	id.1016	N	<DEL>	.	PASS	SVTYPE=DEL;SVLEN=772;END=222233655;SVCALLERS=Sniffles,SVIM	GT:DR:DV	0/1:42:35
2	222567625	id.1017	N	<INV>	.	PASS	SVTYPE=INV;SVLEN=1644;END=222569269;SVCALLERS=Sniffles,pbsv,SVIM	GT:DR:DV	0/1::
2	222670777	id.1018	N	<INS>	.	PASS	SVTYPE=INS;SVLEN=405;END=222670777;SVCALLERS=Sniffles,SVIM	GT:DR:DV	0/1:60:33
2	222677154	id.1019	N	<INS>	.	PASS	SVTYPE=INS;SVLEN=301;END=222677154;SVCALLERS=Sniffles,pbsv	GT:DR:DV	0/1:15:28
2	223760227	id.1020	N	<DEL>	.	PASS	SVTYPE=DEL;SVLEN=2433;END=223762660;SVCALLERS=Sniffles,pbsv,SVIM	GT:DR:DV	0/1::
2	223882849	id.1021	N	<INS>	.	PASS	SVTYPE=INS;SVLEN=320;END=223882849;SVCALLERS=Sniffles,pbsv,SVIM	GT:DR:DV	0/1:16:19
2	223947599	id.1022	N	<INS>	.	PASS	SVTYPE=INS;SVLEN=600;END=223947599;SVCALLERS=Sniffles,pbsv,SVIM	GT:DR:DV	0/1:25:17
2	224031116	id.1023	N	<DEL>	.	PASS	SVTYPE=DEL;SVLEN=357;END=224031473;SVCALLERS=Sniffles,pbsv,SVIM	GT:DR:DV	0/1::
2	224408551	id.1024	N	<DEL>	.	PASS	SVTYPE=DEL;SVLEN=2071;END=224410622;SVCALLERS=Sniffles,pbsv,SVIM	GT:DR:DV	0/1::
2	225114031	id.1025	N	<INS>	.	PASS	SVTYPE=INS;SVLEN=460;END=225114031;SVCALLERS=Sniffles,pbsv,SVIM	GT:DR:DV	0/1::
2	225283733	id.1026	N	<INS>	.	PASS	SVTYPE=INS;SVLEN=85;END=225283733;SVCALLERS=Sniffles,pbsv,SVIM	GT:DR:DV	0/1::
2	225292691	id.1027	N	<INV>	.	PASS	SVTYPE=INV;SVLEN=1114;END=225293805;SVCALLERS=Sniffles,pbsv,SVIM	GT:DR:DV	1/1::
2	226039615	id.1028	N	<DEL>	.	PASS	SVTYPE=DEL;SVLEN=437;END=226040052;SVCALLERS=Sniffles,pbsv,SVIM	GT:DR:DV	0/1::
2	226753650	id.1029	N	<INS>	.	PASS	SVTYPE=INS;SVLEN=689;END=226753650;SVCALLERS=Sniffles,pbsv,SVIM	GT:DR:DV	0/1:14:17
2	226831962	id.1030	N	<DEL>	.	PASS	SVTYPE=DEL;SVLEN=6448;END=226838410;SVCALLERS=pbsv,SVIM	GT:DR:DV	0/1:39:17
2	226954896	id.1031	N	<DEL>	.	PASS	SVTYPE=DEL;SVLEN=7357;END=226962253;SVCALLERS=pbsv,SVIM	GT:DR:DV	0/1:40:20
2	227017587	id.1032	N	<DEL>	.	PASS	SVTYPE=DEL;SVLEN=211;END=227017798;SVCALLERS=Sniffles,pbsv,SVIM	GT:DR:DV	0/1::
2	228709411	id.1033	N	<DEL>	.	PASS	SVTYPE=DEL;SVLEN=257;END=228709668;SVCALLERS=Sniffles,pbsv,SVIM	GT:DR:DV	0/1::
2	228956954	id.1034	N	<DEL>	.	PASS	SVTYPE=DEL;SVLEN=898;END=228957852;SVCALLERS=Sniffles,SVIM	GT:DR:DV	0/1:19:36
2	230254037	id.1035	N	<INS>	.	PASS	SVTYPE=INS;SVLEN=327;END=230254037;SVCALLERS=Sniffles,pbsv,SVIM	GT:DR:DV	0/1::
2	231325097	id.1036	N	<DEL>	.	PASS	SVTYPE=DEL;SVLEN=752;END=231325849;SVCALLERS=Sniffles,SVIM	GT:DR:DV	0/1:8:33
2	231884124	id.1037	N	<DEL>	.	PASS	SVTYPE=DEL;SVLEN=1145;END=231885269;SVCALLERS=Sniffles,pbsv,SVIM	GT:DR:DV	0/1::
2	232217545	id.1038	N	<INS>	.	PASS	SVTYPE=INS;SVLEN=913;END=232217545;SVCALLERS=Sniffles,pbsv,SVIM	GT:DR:DV	0/1::
2	232397112	id.1039	N	<DEL>	.	PASS	SVTYPE=DEL;SVLEN=3145;END=232400257;SVCALLERS=Sniffles,pbsv,SVIM	GT:DR:DV	0/1::
2	232482684	id.1040	N	<INS>	.	PASS	SVTYPE=INS;SVLEN=261;END=232482684;SVCALLERS=Sniffles,pbsv,SVIM	GT:DR:DV	0/1::
2	233622031	id.1041	N	<INS>	.	PASS	SVTYPE=INS;SVLEN=352;END=233622031;SVCALLERS=Sniffles,pbsv,SVIM	GT:DR:DV	0/1::
2	233859824	id.1042	N	<DEL>	.	PASS	SVTYPE=DEL;SVLEN=395;END=233860219;SVCALLERS=Sniffles,pbsv,SVIM	GT:DR:DV	0/1:28:14
2	234631462	id.1043	N	<DEL>	.	PASS	SVTYPE=DEL;SVLEN=2497;END=234633959;SVCALLERS=Sniffles,pbsv,SVIM	GT:DR:DV	0/1::
2	235554022	id.1044	N	<DEL>	.	PASS	SVTYPE=DEL;SVLEN=4265;END=235558287;SVCALLERS=Sniffles,pbsv,SVIM	GT:DR:DV	0/1::
2	235812283	id.1045	N	<DEL>	.	PASS	SVTYPE=DEL;SVLEN=294;END=235812577;SVCALLERS=Sniffles,pbsv,SVIM	GT:DR:DV	0/1::
2	235919258	id.1046	N	<DEL>	.	PASS	SVTYPE=DEL;SVLEN=521;END=235919779;SVCALLERS=Sniffles,pbsv,SVIM	GT:DR:DV	0/1::
2	236098946	id.1047	N	<INS>	.	PASS	SVTYPE=INS;SVLEN=327;END=236098946;SVCALLERS=Sniffles,pbsv	GT:DR:DV	0/1:19:19
2	236473324	id.1048	N	<DEL>	.	PASS	SVTYPE=DEL;SVLEN=134;END=236473458;SVCALLERS=Sniffles,pbsv,SVIM	GT:DR:DV	0/1:39:17
2	236805324	id.1049	N	<DEL>	.	PASS	SVTYPE=DEL;SVLEN=1418;END=236806742;SVCALLERS=Sniffles,SVIM	GT:DR:DV	0/1:60:37
2	237216633	id.1050	N	<DEL>	.	PASS	SVTYPE=DEL;SVLEN=150;END=237216783;SVCALLERS=Sniffles,pbsv,SVIM	GT:DR:DV	0/1:37:17
2	237287612	id.1051	N	<DEL>	.	PASS	SVTYPE=DEL;SVLEN=992;END=237288604;SVCALLERS=Sniffles,pbsv,SVIM	GT:DR:DV	0/1:23:28
2	237556899	id.1052	N	<INS>	.	PASS	SVTYPE=INS;SVLEN=61;END=237556899;SVCALLERS=Sniffles,pbsv,SVIM	GT:DR:DV	0/1::
2	237701742	id.1053	N	<DEL>	.	PASS	SVTYPE=DEL;SVLEN=400;END=237702142;SVCALLERS=Sniffles,pbsv,SVIM	GT:DR:DV	0/1::
2	238465574	id.1054	N	<DEL>	.	PASS	SVTYPE=DEL;SVLEN=153;END=238465727;SVCALLERS=Sniffles,SVIM	GT:DR:DV	0/1::
2	238556168	id.1055	N	<DEL>	.	PASS	SVTYPE=DEL;SVLEN=504;END=238556672;SVCALLERS=Sniffles,pbsv,SVIM	GT:DR:DV	0/1:28:13
2	238865974	id.1056	N	<DEL>	.	PASS	SVTYPE=DEL;SVLEN=68;END=238866042;SVCALLERS=Sniffles,pbsv,SVIM	GT:DR:DV	0/1:20:33
2	239025765	id.1057	N	<DUP>	.	PASS	SVTYPE=DUP;SVLEN=3282;END=239029047;SVCALLERS=Sniffles,pbsv	GT:DR:DV	0/1:36:31
2	239204434	id.1058	N	<DEL>	.	PASS	SVTYPE=DEL;SVLEN=1099;END=239205533;SVCALLERS=Sniffles,pbsv,SVIM	GT:DR:DV	0/1::
2	239409373	id.1059	N	<DEL>	.	PASS	SVTYPE=DEL;SVLEN=318;END=239409691;SVCALLERS=Sniffles,SVIM	GT:DR:DV	0/1:43:31
2	239626158	id.1060	N	<DEL>	.	PASS	SVTYPE=DEL;SVLEN=1338;END=239627496;SVCALLERS=Sniffles,SVIM	GT:DR:DV	0/1::
2	240041439	id.1061	N	<DEL>	.	PASS	SVTYPE=DEL;SVLEN=490;END=240041929;SVCALLERS=Sniffles,pbsv,SVIM	GT:DR:DV	0/1:13:30
2	240202696	id.1062	N	<DEL>	.	PASS	SVTYPE=DEL;SVLEN=372;END=240203068;SVCALLERS=Sniffles,SVIM	GT:DR:DV	0/1:51:39
2	240389277	id.1063	N	<DEL>	.	PASS	SVTYPE=DEL;SVLEN=455;END=240389732;SVCALLERS=Sniffles,pbsv,SVIM	GT:DR:DV	0/1::
2	240511247	id.1064	N	<DEL>	.	PASS	SVTYPE=DEL;SVLEN=465;END=240511712;SVCALLERS=Sniffles,pbsv,SVIM	GT:DR:DV	0/1::
2	240564669	id.1065	N	<DEL>	.	PASS	SVTYPE=DEL;SVLEN=470;END=240565139;SVCALLERS=Sniffles,pbsv,SVIM	GT:DR:DV	0/1::
2	240587085	id.1066	N	<DEL>	.	PASS	SVTYPE=DEL;SVLEN=247;END=240587332;SVCALLERS=Sniffles,SVIM	GT:DR:DV	0/1:60:32
2	240640996	id.1067	N	<DEL>	.	PASS	SVTYPE=DEL;SVLEN=615;END=240641611;SVCALLERS=Sniffles,pbsv,SVIM	GT:DR:DV	0/1::
2	240654881	id.1068	N	<DEL>	.	PASS	SVTYPE=DEL;SVLEN=334;END=240655215;SVCALLERS=Sniffles,pbsv,SVIM	GT:DR:DV	0/1:31:16
2	240833634	id.1069	N	<DEL>	.	PASS	SVTYPE=DEL;SVLEN=294;END=240833928;SVCALLERS=Sniffles,pbsv,SVIM	GT:DR:DV	0/1::
2	240838087	id.1070	N	<DEL>	.	PASS	SVTYPE=DEL;SVLEN=1305;END=240839392;SVCALLERS=Sniffles,pbsv,SVIM	GT:DR:DV	0/1::
2	240853517	id.1071	N	<DEL>	.	PASS	SVTYPE=DEL;SVLEN=1227;END=240854744;SVCALLERS=Sniffles,pbsv,SVIM	GT:DR:DV	0/1::
2	240870065	id.1072	N	<DEL>	.	PASS	SVTYPE=DEL;SVLEN=473;END=240870538;SVCALLERS=Sniffles,pbsv,SVIM	GT:DR:DV	0/1::
2	241045366	id.1073	N	<DEL>	.	PASS	SVTYPE=DEL;SVLEN=898;END=241046264;SVCALLERS=Sniffles,SVIM	GT:DR:DV	0/1:50:25
2	241050092	id.1074	N	<DEL>	.	PASS	SVTYPE=DEL;SVLEN=357;END=241050449;SVCALLERS=Sniffles,SVIM	GT:DR:DV	0/1:60:36
2	241232412	id.1075	N	<DEL>	.	PASS	SVTYPE=DEL;SVLEN=9951;END=241242363;SVCALLERS=pbsv,SVIM	GT:DR:DV	0/1::
2	241453170	id.1076	N	<INV>	.	PASS	SVTYPE=INV;SVLEN=1067;END=241454237;SVCALLERS=Sniffles,pbsv	GT:DR:DV	0/1:25:18
2	241580586	id.1077	N	<DEL>	.	PASS	SVTYPE=DEL;SVLEN=873;END=241581459;SVCALLERS=Sniffles,pbsv,SVIM	GT:DR:DV	0/1::
2	241752008	id.1078	N	<INS>	.	PASS	SVTYPE=INS;SVLEN=585;END=241752008;SVCALLERS=Sniffles,pbsv,SVIM	GT:DR:DV	0/1:29:14
2	241992089	id.1079	N	<DEL>	.	PASS	SVTYPE=DEL;SVLEN=277;END=241992366;SVCALLERS=Sniffles,pbsv,SVIM	GT:DR:DV	0/1:28:16
2	242017538	id.1080	N	<DEL>	.	PASS	SVTYPE=DEL;SVLEN=1028;END=242018566;SVCALLERS=Sniffles,pbsv,SVIM	GT:DR:DV	0/1:21:29
2	242146424	id.1081	N	<DEL>	.	PASS	SVTYPE=DEL;SVLEN=173;END=242146597;SVCALLERS=Sniffles,SVIM	GT:DR:DV	0/1:60:31
2	242396667	id.1082	N	<DEL>	.	PASS	SVTYPE=DEL;SVLEN=246;END=242396913;SVCALLERS=Sniffles,pbsv,SVIM	GT:DR:DV	0/1::
2	242506009	id.1083	N	<DEL>	.	PASS	SVTYPE=DEL;SVLEN=1281;END=242507290;SVCALLERS=Sniffles,SVIM	GT:DR:DV	0/1:60:23
2	242694930	id.1084	N	<DEL>	.	PASS	SVTYPE=DEL;SVLEN=359;END=242695289;SVCALLERS=Sniffles,pbsv,SVIM	GT:DR:DV	0/1::
2	242955349	id.1085	N	<INS>	.	PASS	SVTYPE=INS;SVLEN=657;END=242955349;SVCALLERS=Sniffles	GT:DR:DV	0/1:60:25
3	96652	id.1086	N	<INS>	.	PASS	SVTYPE=INS;SVLEN=683;END=96652;SVCALLERS=Sniffles,SVIM	GT:DR:DV	0/1:60:38
3	227945	id.1087	N	<DEL>	.	PASS	SVTYPE=DEL;SVLEN=7247;END=235192;SVCALLERS=Sniffles,SVIM	GT:DR:DV	0/1::
3	329224	id.1088	N	<DEL>	.	PASS	SVTYPE=DEL;SVLEN=2396;END=331620;SVCALLERS=Sniffles,pbsv,SVIM	GT:DR:DV	0/1::
3	528302	id.1089	N	<DUP>	.	PASS	SVTYPE=DUP;SVLEN=5752;END=534054;SVCALLERS=Sniffles,pbsv	GT:DR:DV	0/1:47:24
3	1684839	id.1090	N	<DEL>	.	PASS	SVTYPE=DEL;SVLEN=5875;END=1690714;SVCALLERS=Sniffles,pbsv,SVIM	GT:DR:DV	0/1::
3	1781971	id.1091	N	<DUP>	.	PASS	SVTYPE=DUP;SVLEN=6572;END=1788543;SVCALLERS=pbsv	GT:DR:DV	1/1:0:655
3	1805700	id.1092	N	<DEL>	.	PASS	SVTYPE=DEL;SVLEN=619;END=1806319;SVCALLERS=Sniffles,pbsv,SVIM	GT:DR:DV	0/1:21:27
3	2311600	id.1093	N	<DEL>	.	PASS	SVTYPE=DEL;SVLEN=330;END=2311930;SVCALLERS=Sniffles,SVIM	GT:DR:DV	0/1:60:34
3	2430880	id.1094	N	<DEL>	.	PASS	SVTYPE=DEL;SVLEN=273;END=2431153;SVCALLERS=Sniffles,SVIM	GT:DR:DV	0/1:60:51
3	2813995	id.1095	N	<INS>	.	PASS	SVTYPE=INS;SVLEN=370;END=2813995;SVCALLERS=Sniffles	GT:DR:DV	0/1:60:34
3	2843306	id.1096	N	<INS>	.	PASS	SVTYPE=INS;SVLEN=129;END=2843306;SVCALLERS=Sniffles,pbsv,SVIM	GT:DR:DV	0/1::
3	3481044	id.1097	N	<DEL>	.	PASS	SVTYPE=DEL;SVLEN=2295;END=3483339;SVCALLERS=Sniffles,pbsv,SVIM	GT:DR:DV	0/1::
3	3638796	id.1098	N	<INS>	.	PASS	SVTYPE=INS;SVLEN=873;END=3638796;SVCALLERS=Sniffles,SVIM	GT:DR:DV	0/1:15:41
3	3873189	id.1099	N	<DEL>	.	PASS	SVTYPE=DEL;SVLEN=342;END=3873531;SVCALLERS=Sniffles,SVIM	GT:DR:DV	0/1:51:39
3	4066998	id.1100	N	<DEL>	.	PASS	SVTYPE=DEL;SVLEN=2560;END=4069558;SVCALLERS=Sniffles,SVIM	GT:DR:DV	0/1::
3	4205124	id.1101	N	<INS>	.	PASS	SVTYPE=INS;SVLEN=338;END=4205124;SVCALLERS=Sniffles,SVIM	GT:DR:DV	0/1:14:45
3	4398520	id.1102	N	<DEL>	.	PASS	SVTYPE=DEL;SVLEN=1799;END=4400319;SVCALLERS=Sniffles,pbsv,SVIM	GT:DR:DV	0/1::
3	5098703	id.1103	N	<DEL>	.	PASS	SVTYPE=DEL;SVLEN=5120;END=5103823;SVCALLERS=pbsv,SVIM	GT:DR:DV	0/1::
3	5535395	id.1104	N	<DEL>	.	PASS	SVTYPE=DEL;SVLEN=3883;END=5539278;SVCALLERS=pbsv,SVIM	GT:DR:DV	0/1:36:27
3	5605908	id.1105	N	<INS>	.	PASS	SVTYPE=INS;SVLEN=1123;END=5605908;SVCALLERS=Sniffles,pbsv,SVIM	GT:DR:DV	0/1::
3	5943866	id.1106	N	<DEL>	.	PASS	SVTYPE=DEL;SVLEN=159;END=5944025;SVCALLERS=Sniffles,pbsv,SVIM	GT:DR:DV	0/1::
3	6103014	id.1107	N	<INS>	.	PASS	SVTYPE=INS;SVLEN=350;END=6103014;SVCALLERS=Sniffles,SVIM	GT:DR:DV	0/1:32:42
3	6525379	id.1108	N	<INS>	.	PASS	SVTYPE=INS;SVLEN=236;END=6525379;SVCALLERS=Sniffles,pbsv,SVIM	GT:DR:DV	0/1::
3	6679926	id.1109	N	<INS>	.	PASS	SVTYPE=INS;SVLEN=671;END=6679926;SVCALLERS=Sniffles,SVIM	GT:DR:DV	0/1:45:34
3	7820511	id.1110	N	<DEL>	.	PASS	SVTYPE=DEL;SVLEN=83;END=7820594;SVCALLERS=Sniffles,pbsv,SVIM	GT:DR:DV	0/1:32:19
3	8305900	id.1111	N	<INS>	.	PASS	SVTYPE=INS;SVLEN=300;END=8305900;SVCALLERS=Sniffles,pbsv	GT:DR:DV	0/1:36:17
3	8720332	id.1112	N	<DEL>	.	PASS	SVTYPE=DEL;SVLEN=528;END=8720860;SVCALLERS=Sniffles	GT:DR:DV	0/1:24:38
3	8722514	id.1113	N	<DEL>	.	PASS	SVTYPE=DEL;SVLEN=591;END=8723105;SVCALLERS=Sniffles,pbsv,SVIM	GT:DR:DV	0/1::
3	9254046	id.1114	N	<DEL>	.	PASS	SVTYPE=DEL;SVLEN=379;END=9254425;SVCALLERS=Sniffles,pbsv,SVIM	GT:DR:DV	0/1::
3	9577223	id.1115	N	<INS>	.	PASS	SVTYPE=INS;SVLEN=86;END=9577223;SVCALLERS=Sniffles,SVIM	GT:DR:DV	0/1:60:37
3	10190067	id.1116	N	<DEL>	.	PASS	SVTYPE=DEL;SVLEN=798;END=10190865;SVCALLERS=Sniffles,pbsv,SVIM	GT:DR:DV	0/1:29:19
3	10407494	id.1117	N	<INS>	.	PASS	SVTYPE=INS;SVLEN=87;END=10407494;SVCALLERS=Sniffles,pbsv,SVIM	GT:DR:DV	0/1::
3	11416530	id.1118	N	<DEL>	.	PASS	SVTYPE=DEL;SVLEN=3628;END=11420158;SVCALLERS=Sniffles,pbsv,SVIM	GT:DR:DV	0/1:30:21
3	11594641	id.1119	N	<DEL>	.	PASS	SVTYPE=DEL;SVLEN=123;END=11594764;SVCALLERS=Sniffles,pbsv,SVIM	GT:DR:DV	0/1::
3	11805985	id.1120	N	<DEL>	.	PASS	SVTYPE=DEL;SVLEN=1192;END=11807177;SVCALLERS=Sniffles,SVIM	GT:DR:DV	0/1::
3	12182058	id.1121	N	<DEL>	.	PASS	SVTYPE=DEL;SVLEN=9156;END=12191214;SVCALLERS=Sniffles,pbsv,SVIM	GT:DR:DV	0/1::
3	12227627	id.1122	N	<INS>	.	PASS	SVTYPE=INS;SVLEN=330;END=12227627;SVCALLERS=Sniffles,SVIM	GT:DR:DV	0/1:60:39
3	12293187	id.1123	N	<DEL>	.	PASS	SVTYPE=DEL;SVLEN=1429;END=12294616;SVCALLERS=Sniffles,pbsv,SVIM	GT:DR:DV	0/1::
3	12818434	id.1124	N	<INS>	.	PASS	SVTYPE=INS;SVLEN=332;END=12818434;SVCALLERS=Sniffles,pbsv	GT:DR:DV	0/1:15:31
3	14291162	id.1125	N	<DEL>	.	PASS	SVTYPE=DEL;SVLEN=4921;END=14296083;SVCALLERS=Sniffles,pbsv,SVIM	GT:DR:DV	0/1::
3	15633910	id.1126	N	<DEL>	.	PASS	SVTYPE=DEL;SVLEN=747;END=15634657;SVCALLERS=Sniffles,pbsv,SVIM	GT:DR:DV	0/1::
3	16239351	id.1127	N	<DEL>	.	PASS	SVTYPE=DEL;SVLEN=1656;END=16241007;SVCALLERS=Sniffles,SVIM	GT:DR:DV	0/1:60:31
3	17731700	id.1128	N	<DEL>	.	PASS	SVTYPE=DEL;SVLEN=299;END=17731999;SVCALLERS=Sniffles,pbsv,SVIM	GT:DR:DV	0/1::
3	18067057	id.1129	N	<DEL>	.	PASS	SVTYPE=DEL;SVLEN=6595;END=18073652;SVCALLERS=pbsv,SVIM	GT:DR:DV	0/1::
3	18729964	id.1130	N	<DEL>	.	PASS	SVTYPE=DEL;SVLEN=801;END=18730765;SVCALLERS=Sniffles,pbsv,SVIM	GT:DR:DV	0/1:23:29
3	18829118	id.1131	N	<INS>	.	PASS	SVTYPE=INS;SVLEN=1849;END=18829118;SVCALLERS=pbsv,SVIM	GT:DR:DV	0/1::
3	19802948	id.1132	N	<DEL>	.	PASS	SVTYPE=DEL;SVLEN=3409;END=19806357;SVCALLERS=Sniffles,pbsv,SVIM	GT:DR:DV	0/1::
3	20011444	id.1133	N	<DEL>	.	PASS	SVTYPE=DEL;SVLEN=100;END=20011544;SVCALLERS=Sniffles,pbsv,SVIM	GT:DR:DV	0/1:14:34
3	20200729	id.1134	N	<DEL>	.	PASS	SVTYPE=DEL;SVLEN=530;END=20201259;SVCALLERS=Sniffles,pbsv,SVIM	GT:DR:DV	0/1::
3	20461909	id.1135	N	<INV>	.	PASS	SVTYPE=INV;SVLEN=3484;END=20465393;SVCALLERS=Sniffles,pbsv	GT:DR:DV	0/1:39:19
3	20794173	id.1136	N	<DEL>	.	PASS	SVTYPE=DEL;SVLEN=4039;END=20798212;SVCALLERS=Sniffles,SVIM	GT:DR:DV	0/1::
3	20896952	id.1137	N	<DEL>	.	PASS	SVTYPE=DEL;SVLEN=215;END=20897167;SVCALLERS=Sniffles,SVIM	GT:DR:DV	0/1::
3	20988431	id.1138	N	<DEL>	.	PASS	SVTYPE=DEL;SVLEN=7699;END=20996130;SVCALLERS=Sniffles	GT:DR:DV	0/1:60:22
3	21976413	id.1139	N	<DEL>	.	PASS	SVTYPE=DEL;SVLEN=9004;END=21985417;SVCALLERS=Sniffles	GT:DR:DV	0/1:43:24
3	22277796	id.1140	N	<DEL>	.	PASS	SVTYPE=DEL;SVLEN=8395;END=22286191;SVCALLERS=Sniffles,pbsv,SVIM	GT:DR:DV	0/1::
3	22420247	id.1141	N	<DEL>	.	PASS	SVTYPE=DEL;SVLEN=781;END=22421028;SVCALLERS=Sniffles,pbsv	GT:DR:DV	0/1:30:14
3	22420481	id.1142	N	<DEL>	.	PASS	SVTYPE=DEL;SVLEN=531;END=22421012;SVCALLERS=Sniffles,pbsv,SVIM	GT:DR:DV	0/1:22:16
3	22582225	id.1143	N	<DEL>	.	PASS	SVTYPE=DEL;SVLEN=676;END=22582901;SVCALLERS=Sniffles,pbsv,SVIM	GT:DR:DV	0/1::
3	22720893	id.1144	N	<DUP>	.	PASS	SVTYPE=DUP;SVLEN=3502;END=22724395;SVCALLERS=Sniffles,pbsv	GT:DR:DV	0/1:54:24
3	23298130	id.1145	N	<INS>	.	PASS	SVTYPE=INS;SVLEN=114;END=23298130;SVCALLERS=Sniffles,SVIM	GT:DR:DV	0/1:60:38
3	23514950	id.1146	N	<INS>	.	PASS	SVTYPE=INS;SVLEN=85;END=23514950;SVCALLERS=Sniffles,pbsv,SVIM	GT:DR:DV	0/1::
3	23763814	id.1147	N	<DEL>	.	PASS	SVTYPE=DEL;SVLEN=1498;END=23765312;SVCALLERS=Sniffles	GT:DR:DV	0/1:28:40
3	24305972	id.1148	N	<DEL>	.	PASS	SVTYPE=DEL;SVLEN=132;END=24306104;SVCALLERS=Sniffles,SVIM	GT:DR:DV	0/1:60:35
3	24819538	id.1149	N	<DEL>	.	PASS	SVTYPE=DEL;SVLEN=284;END=24819822;SVCALLERS=Sniffles,pbsv,SVIM	GT:DR:DV	0/1::
3	24987835	id.1150	N	<INS>	.	PASS	SVTYPE=INS;SVLEN=85;END=24987835;SVCALLERS=Sniffles,pbsv,SVIM	GT:DR:DV	0/1::
3	25172405	id.1151	N	<DEL>	.	PASS	SVTYPE=DEL;SVLEN=126;END=25172531;SVCALLERS=Sniffles,pbsv,SVIM	GT:DR:DV	0/1:24:31
3	25668882	id.1152	N	<INS>	.	PASS	SVTYPE=INS;SVLEN=336;END=25668882;SVCALLERS=Sniffles,pbsv,SVIM	GT:DR:DV	0/1::
3	25699358	id.1153	N	<DEL>	.	PASS	SVTYPE=DEL;SVLEN=203;END=25699561;SVCALLERS=Sniffles,pbsv,SVIM	GT:DR:DV	0/1::
3	26123818	id.1154	N	<DEL>	.	PASS	SVTYPE=DEL;SVLEN=302;END=26124120;SVCALLERS=Sniffles,SVIM	GT:DR:DV	0/1::
3	26357246	id.1155	N	<INS>	.	PASS	SVTYPE=INS;SVLEN=110;END=26357246;SVCALLERS=Sniffles,pbsv,SVIM	GT:DR:DV	0/1::
3	26359363	id.1156	N	<DEL>	.	PASS	SVTYPE=DEL;SVLEN=110;END=26359473;SVCALLERS=Sniffles,SVIM	GT:DR:DV	0/1:30:32
3	26451910	id.1157	N	<INS>	.	PASS	SVTYPE=INS;SVLEN=1248;END=26451910;SVCALLERS=Sniffles,pbsv	GT:DR:DV	0/1:58:25
3	27650633	id.1158	N	<DUP>	.	PASS	SVTYPE=DUP;SVLEN=1553;END=27652186;SVCALLERS=Sniffles,pbsv	GT:DR:DV	0/1:54:27
3	28167456	id.1159	N	<DEL>	.	PASS	SVTYPE=DEL;SVLEN=310;END=28167766;SVCALLERS=Sniffles,pbsv,SVIM	GT:DR:DV	0/1::
3	28391395	id.1160	N	<DEL>	.	PASS	SVTYPE=DEL;SVLEN=2396;END=28393791;SVCALLERS=Sniffles,pbsv,SVIM	GT:DR:DV	0/1::
3	28424797	id.1161	N	<INS>	.	PASS	SVTYPE=INS;SVLEN=278;END=28424797;SVCALLERS=Sniffles,pbsv,SVIM	GT:DR:DV	0/1::
3	28707014	id.1162	N	<INS>	.	PASS	SVTYPE=INS;SVLEN=198;END=28707014;SVCALLERS=Sniffles,SVIM	GT:DR:DV	0/1:34:27
3	31037252	id.1163	N	<INS>	.	PASS	SVTYPE=INS;SVLEN=472;END=31037252;SVCALLERS=Sniffles,SVIM	GT:DR:DV	0/1:18:40
3	31400634	id.1164	N	<INS>	.	PASS	SVTYPE=INS;SVLEN=85;END=31400634;SVCALLERS=Sniffles,pbsv,SVIM	GT:DR:DV	0/1::
3	31481515	id.1165	N	<DEL>	.	PASS	SVTYPE=DEL;SVLEN=1417;END=31482932;SVCALLERS=Sniffles,pbsv,SVIM	GT:DR:DV	0/1::
3	31503249	id.1166	N	<INS>	.	PASS	SVTYPE=INS;SVLEN=462;END=31503249;SVCALLERS=Sniffles,SVIM	GT:DR:DV	0/1:36:55
3	31842169	id.1167	N	<INS>	.	PASS	SVTYPE=INS;SVLEN=347;END=31842169;SVCALLERS=Sniffles,pbsv,SVIM	GT:DR:DV	0/1::
3	31850372	id.1168	N	<INS>	.	PASS	SVTYPE=INS;SVLEN=348;END=31850372;SVCALLERS=Sniffles,SVIM	GT:DR:DV	0/1:60:41
3	31854072	id.1169	N	<DEL>	.	PASS	SVTYPE=DEL;SVLEN=389;END=31854461;SVCALLERS=Sniffles,pbsv,SVIM	GT:DR:DV	0/1::
3	31881353	id.1170	N	<INS>	.	PASS	SVTYPE=INS;SVLEN=355;END=31881353;SVCALLERS=Sniffles,SVIM	GT:DR:DV	0/1:36:30
3	32102048	id.1171	N	<DEL>	.	PASS	SVTYPE=DEL;SVLEN=5806;END=32107854;SVCALLERS=Sniffles,SVIM	GT:DR:DV	0/1:60:30
3	32153756	id.1172	N	<DEL>	.	PASS	SVTYPE=DEL;SVLEN=108;END=32153864;SVCALLERS=Sniffles,SVIM	GT:DR:DV	0/1:52:35
3	32203876	id.1173	N	<DEL>	.	PASS	SVTYPE=DEL;SVLEN=287;END=32204163;SVCALLERS=Sniffles,pbsv,SVIM	GT:DR:DV	0/1::
3	32838589	id.1174	N	<DEL>	.	PASS	SVTYPE=DEL;SVLEN=472;END=32839061;SVCALLERS=Sniffles,SVIM	GT:DR:DV	0/1:39:29
3	33155419	id.1175	N	<INV>	.	PASS	SVTYPE=INV;SVLEN=1533;END=33156952;SVCALLERS=Sniffles,pbsv,SVIM	GT:DR:DV	0/1::
3	33300924	id.1176	N	<DEL>	.	PASS	SVTYPE=DEL;SVLEN=331;END=33301255;SVCALLERS=Sniffles,pbsv,SVIM	GT:DR:DV	0/1::
3	33435098	id.1177	N	<DEL>	.	PASS	SVTYPE=DEL;SVLEN=1720;END=33436818;SVCALLERS=Sniffles,pbsv,SVIM	GT:DR:DV	0/1:28:24
3	33485690	id.1178	N	<DEL>	.	PASS	SVTYPE=DEL;SVLEN=133;END=33485823;SVCALLERS=Sniffles,pbsv,SVIM	GT:DR:DV	0/1::
3	33553214	id.1179	N	<DEL>	.	PASS	SVTYPE=DEL;SVLEN=848;END=33554062;SVCALLERS=Sniffles,pbsv,SVIM	GT:DR:DV	0/1:19:27
3	34059531	id.1180	N	<DEL>	.	PASS	SVTYPE=DEL;SVLEN=145;END=34059676;SVCALLERS=Sniffles,pbsv,SVIM	GT:DR:DV	0/1::
3	35716637	id.1181	N	<INS>	.	PASS	SVTYPE=INS;SVLEN=159;END=35716637;SVCALLERS=Sniffles,pbsv,SVIM	GT:DR:DV	0/1::
3	35952413	id.1182	N	<INS>	.	PASS	SVTYPE=INS;SVLEN=88;END=35952413;SVCALLERS=Sniffles,pbsv,SVIM	GT:DR:DV	0/1::
3	38368172	id.1183	N	<DEL>	.	PASS	SVTYPE=DEL;SVLEN=484;END=38368656;SVCALLERS=Sniffles,pbsv,SVIM	GT:DR:DV	0/1::
3	39215746	id.1184	N	<INS>	.	PASS	SVTYPE=INS;SVLEN=583;END=39215746;SVCALLERS=Sniffles,pbsv,SVIM	GT:DR:DV	0/1::
3	40125899	id.1185	N	<DEL>	.	PASS	SVTYPE=DEL;SVLEN=198;END=40126097;SVCALLERS=Sniffles,pbsv,SVIM	GT:DR:DV	0/1:32:21
3	40753748	id.1186	N	<DEL>	.	PASS	SVTYPE=DEL;SVLEN=688;END=40754436;SVCALLERS=Sniffles,pbsv,SVIM	GT:DR:DV	0/1::
3	41008639	id.1187	N	<INS>	.	PASS	SVTYPE=INS;SVLEN=143;END=41008639;SVCALLERS=Sniffles,SVIM	GT:DR:DV	0/1:55:34
3	41336675	id.1188	N	<DEL>	.	PASS	SVTYPE=DEL;SVLEN=554;END=41337229;SVCALLERS=Sniffles,pbsv,SVIM	GT:DR:DV	0/1::
3	41362143	id.1189	N	<INV>	.	PASS	SVTYPE=INV;SVLEN=1258;END=41363401;SVCALLERS=Sniffles,pbsv,SVIM	GT:DR:DV	0/1::
3	41362859	id.1190	N	<INV>	.	PASS	SVTYPE=INV;SVLEN=4175;END=41367034;SVCALLERS=Sniffles,pbsv,SVIM	GT:DR:DV	0/1::
3	42898391	id.1191	N	<INS>	.	PASS	SVTYPE=INS;SVLEN=312;END=42898391;SVCALLERS=Sniffles,pbsv	GT:DR:DV	0/1:14:29
3	43316496	id.1192	N	<INS>	.	PASS	SVTYPE=INS;SVLEN=269;END=43316496;SVCALLERS=Sniffles,pbsv,SVIM	GT:DR:DV	0/1::
3	43417475	id.1193	N	<INV>	.	PASS	SVTYPE=INV;SVLEN=10249;END=43427724;SVCALLERS=pbsv	GT:DR:DV	0/1:34:28
3	43427474	id.1194	N	<INS>	.	PASS	SVTYPE=INS;SVLEN=220;END=43427474;SVCALLERS=Sniffles,pbsv,SVIM	GT:DR:DV	0/1::
3	43652546	id.1195	N	<INV>	.	PASS	SVTYPE=INV;SVLEN=3040;END=43655586;SVCALLERS=Sniffles,pbsv	GT:DR:DV	0/1:32:14
3	44739193	id.1196	N	<INV>	.	PASS	SVTYPE=INV;SVLEN=2967;END=44742160;SVCALLERS=Sniffles,pbsv	GT:DR:DV	0/1:32:21
3	44740990	id.1197	N	<INS>	.	PASS	SVTYPE=INS;SVLEN=57;END=44740990;SVCALLERS=Sniffles,pbsv,SVIM	GT:DR:DV	0/1::
3	44741232	id.1198	N	<INV>	.	PASS	SVTYPE=INV;SVLEN=816;END=44742048;SVCALLERS=Sniffles,pbsv	GT:DR:DV	0/1:26:23
3	44742272	id.1199	N	<DEL>	.	PASS	SVTYPE=DEL;SVLEN=57;END=44742329;SVCALLERS=Sniffles,pbsv,SVIM	GT:DR:DV	0/1::
3	45073142	id.1200	N	<DEL>	.	PASS	SVTYPE=DEL;SVLEN=420;END=45073562;SVCALLERS=Sniffles,pbsv,SVIM	GT:DR:DV	0/1::
3	46550771	id.1201	N	<INS>	.	PASS	SVTYPE=INS;SVLEN=155;END=46550771;SVCALLERS=Sniffles,pbsv,SVIM	GT:DR:DV	0/1::
3	46661824	id.1202	N	<INS>	.	PASS	SVTYPE=INS;SVLEN=330;END=46661824;SVCALLERS=Sniffles,pbsv,SVIM	GT:DR:DV	0/1:14:28
3	46881073	id.1203	N	<INS>	.	PASS	SVTYPE=INS;SVLEN=972;END=46881073;SVCALLERS=Sniffles,SVIM	GT:DR:DV	0/1:31:39
3	47472762	id.1204	N	<INS>	.	PASS	SVTYPE=INS;SVLEN=653;END=47472762;SVCALLERS=Sniffles,SVIM	GT:DR:DV	0/1:55:23
3	47490684	id.1205	N	<DEL>	.	PASS	SVTYPE=DEL;SVLEN=2741;END=47493425;SVCALLERS=Sniffles,pbsv,SVIM	GT:DR:DV	0/1:23:27
3	47524245	id.1206	N	<DEL>	.	PASS	SVTYPE=DEL;SVLEN=67;END=47524312;SVCALLERS=Sniffles,pbsv,SVIM	GT:DR:DV	0/1::
3	47524553	id.1207	N	<DEL>	.	PASS	SVTYPE=DEL;SVLEN=8665;END=47533218;SVCALLERS=Sniffles	GT:DR:DV	0/1:30:14
3	48251697	id.1208	N	<DEL>	.	PASS	SVTYPE=DEL;SVLEN=3442;END=48255139;SVCALLERS=Sniffles,SVIM	GT:DR:DV	0/1:60:31
3	48372286	id.1209	N	<INS>	.	PASS	SVTYPE=INS;SVLEN=85;END=48372286;SVCALLERS=Sniffles,pbsv,SVIM	GT:DR:DV	0/1::
3	48599035	id.1210	N	<INS>	.	PASS	SVTYPE=INS;SVLEN=86;END=48599035;SVCALLERS=Sniffles,pbsv,SVIM	GT:DR:DV	0/1:30:19
3	49342551	id.1211	N	<INS>	.	PASS	SVTYPE=INS;SVLEN=235;END=49342551;SVCALLERS=Sniffles,pbsv,SVIM	GT:DR:DV	0/1::
3	50120788	id.1212	N	<DUP>	.	PASS	SVTYPE=DUP;SVLEN=5490;END=50126278;SVCALLERS=Sniffles,pbsv	GT:DR:DV	0/1:47:22
3	50879141	id.1213	N	<INS>	.	PASS	SVTYPE=INS;SVLEN=336;END=50879141;SVCALLERS=Sniffles,SVIM	GT:DR:DV	0/1:22:35
3	50925337	id.1214	N	<INS>	.	PASS	SVTYPE=INS;SVLEN=697;END=50925337;SVCALLERS=Sniffles,pbsv,SVIM	GT:DR:DV	0/1::
3	50934330	id.1215	N	<DEL>	.	PASS	SVTYPE=DEL;SVLEN=697;END=50935027;SVCALLERS=Sniffles,pbsv,SVIM	GT:DR:DV	0/1:54:26
3	51455631	id.1216	N	<INS>	.	PASS	SVTYPE=INS;SVLEN=2673;END=51455631;SVCALLERS=Sniffles	GT:DR:DV	0/1:60:15
3	51760668	id.1217	N	<INS>	.	PASS	SVTYPE=INS;SVLEN=303;END=51760668;SVCALLERS=Sniffles,pbsv,SVIM	GT:DR:DV	0/1::
3	52478496	id.1218	N	<DEL>	.	PASS	SVTYPE=DEL;SVLEN=542;END=52479038;SVCALLERS=Sniffles,pbsv,SVIM	GT:DR:DV	0/1::
3	55788047	id.1219	N	<INS>	.	PASS	SVTYPE=INS;SVLEN=1607;END=55788047;SVCALLERS=Sniffles,pbsv,SVIM	GT:DR:DV	0/1::
3	56604662	id.1220	N	<DEL>	.	PASS	SVTYPE=DEL;SVLEN=270;END=56604932;SVCALLERS=Sniffles,pbsv,SVIM	GT:DR:DV	0/1::
3	57003336	id.1221	N	<DEL>	.	PASS	SVTYPE=DEL;SVLEN=85;END=57003421;SVCALLERS=Sniffles,SVIM	GT:DR:DV	0/1:60:38
3	57005548	id.1222	N	<DEL>	.	PASS	SVTYPE=DEL;SVLEN=1538;END=57007086;SVCALLERS=Sniffles,pbsv,SVIM	GT:DR:DV	0/1::
3	58101603	id.1223	N	<INV>	.	PASS	SVTYPE=INV;SVLEN=843;END=58102446;SVCALLERS=Sniffles,pbsv,SVIM	GT:DR:DV	0/1::
3	58534752	id.1224	N	<DEL>	.	PASS	SVTYPE=DEL;SVLEN=2597;END=58537349;SVCALLERS=Sniffles,pbsv,SVIM	GT:DR:DV	0/1::
3	58553159	id.1225	N	<DUP>	.	PASS	SVTYPE=DUP;SVLEN=5610;END=58558769;SVCALLERS=Sniffles,pbsv	GT:DR:DV	0/1:43:21
3	58798565	id.1226	N	<DEL>	.	PASS	SVTYPE=DEL;SVLEN=1459;END=58800024;SVCALLERS=Sniffles,pbsv,SVIM	GT:DR:DV	0/1::
3	59124720	id.1227	N	<DEL>	.	PASS	SVTYPE=DEL;SVLEN=1479;END=59126199;SVCALLERS=Sniffles,SVIM	GT:DR:DV	0/1:60:39
3	59125033	id.1228	N	<DEL>	.	PASS	SVTYPE=DEL;SVLEN=716;END=59125749;SVCALLERS=Sniffles,SVIM	GT:DR:DV	0/1:60:35
3	59894509	id.1229	N	<INS>	.	PASS	SVTYPE=INS;SVLEN=71;END=59894509;SVCALLERS=Sniffles,SVIM	GT:DR:DV	0/1:55:34
3	60460227	id.1230	N	<INS>	.	PASS	SVTYPE=INS;SVLEN=1204;END=60460227;SVCALLERS=Sniffles,pbsv,SVIM	GT:DR:DV	0/1::
3	60495279	id.1231	N	<INS>	.	PASS	SVTYPE=INS;SVLEN=1712;END=60495279;SVCALLERS=Sniffles,pbsv,SVIM	GT:DR:DV	0/1:12:16
3	61158367	id.1232	N	<DEL>	.	PASS	SVTYPE=DEL;SVLEN=116;END=61158483;SVCALLERS=Sniffles,pbsv,SVIM	GT:DR:DV	0/1::
3	61665755	id.1233	N	<DEL>	.	PASS	SVTYPE=DEL;SVLEN=1561;END=61667316;SVCALLERS=Sniffles,pbsv,SVIM	GT:DR:DV	0/1::
3	63729665	id.1234	N	<INV>	.	PASS	SVTYPE=INV;SVLEN=3513;END=63733178;SVCALLERS=Sniffles,pbsv	GT:DR:DV	0/1:50:22
3	63749891	id.1235	N	<DEL>	.	PASS	SVTYPE=DEL;SVLEN=399;END=63750290;SVCALLERS=Sniffles,pbsv,SVIM	GT:DR:DV	0/1::
3	64399152	id.1236	N	<INS>	.	PASS	SVTYPE=INS;SVLEN=375;END=64399152;SVCALLERS=Sniffles,pbsv,SVIM	GT:DR:DV	0/1::
3	65117760	id.1237	N	<DEL>	.	PASS	SVTYPE=DEL;SVLEN=1933;END=65119693;SVCALLERS=Sniffles,pbsv,SVIM	GT:DR:DV	0/1::
3	66049242	id.1238	N	<DEL>	.	PASS	SVTYPE=DEL;SVLEN=308;END=66049550;SVCALLERS=Sniffles,pbsv,SVIM	GT:DR:DV	0/1::
3	66335894	id.1239	N	<INS>	.	PASS	SVTYPE=INS;SVLEN=410;END=66335894;SVCALLERS=Sniffles,pbsv,SVIM	GT:DR:DV	0/1::
3	66925055	id.1240	N	<DEL>	.	PASS	SVTYPE=DEL;SVLEN=161;END=66925216;SVCALLERS=Sniffles,SVIM	GT:DR:DV	0/1:60:36
3	67493677	id.1241	N	<DEL>	.	PASS	SVTYPE=DEL;SVLEN=3129;END=67496806;SVCALLERS=Sniffles,SVIM	GT:DR:DV	0/1::
3	68719626	id.1242	N	<DEL>	.	PASS	SVTYPE=DEL;SVLEN=78;END=68719704;SVCALLERS=Sniffles,SVIM	GT:DR:DV	0/1:34:38
3	68870520	id.1243	N	<DEL>	.	PASS	SVTYPE=DEL;SVLEN=176;END=68870696;SVCALLERS=Sniffles,pbsv,SVIM	GT:DR:DV	0/1::
3	69881942	id.1244	N	<DEL>	.	PASS	SVTYPE=DEL;SVLEN=495;END=69882437;SVCALLERS=Sniffles,SVIM	GT:DR:DV	0/1:60:40
3	71242375	id.1245	N	<DEL>	.	PASS	SVTYPE=DEL;SVLEN=375;END=71242750;SVCALLERS=Sniffles,pbsv,SVIM	GT:DR:DV	0/1::
3	71461280	id.1246	N	<INS>	.	PASS	SVTYPE=INS;SVLEN=119;END=71461280;SVCALLERS=Sniffles,pbsv,SVIM	GT:DR:DV	0/1::
3	71656927	id.1247	N	<DUP>	.	PASS	SVTYPE=DUP;SVLEN=8430;END=71665357;SVCALLERS=Sniffles,pbsv	GT:DR:DV	0/1:42:19
3	72000681	id.1248	N	<DEL>	.	PASS	SVTYPE=DEL;SVLEN=2160;END=72002841;SVCALLERS=Sniffles,SVIM	GT:DR:DV	0/1:32:35
3	72094766	id.1249	N	<DEL>	.	PASS	SVTYPE=DEL;SVLEN=57;END=72094823;SVCALLERS=Sniffles,SVIM	GT:DR:DV	0/1:44:45
3	72347478	id.1250	N	<DUP>	.	PASS	SVTYPE=DUP;SVLEN=5848;END=72353326;SVCALLERS=Sniffles,pbsv	GT:DR:DV	0/1:46:30
3	72738521	id.1251	N	<DEL>	.	PASS	SVTYPE=DEL;SVLEN=1079;END=72739600;SVCALLERS=Sniffles,pbsv,SVIM	GT:DR:DV	0/1::
3	73061665	id.1252	N	<DEL>	.	PASS	SVTYPE=DEL;SVLEN=3457;END=73065122;SVCALLERS=Sniffles,pbsv,SVIM	GT:DR:DV	0/1::
3	74148158	id.1253	N	<DEL>	.	PASS	SVTYPE=DEL;SVLEN=3712;END=74151870;SVCALLERS=Sniffles,SVIM	GT:DR:DV	0/1::
3	75101203	id.1254	N	<INS>	.	PASS	SVTYPE=INS;SVLEN=284;END=75101203;SVCALLERS=Sniffles,pbsv,SVIM	GT:DR:DV	0/1::
3	75276875	id.1255	N	<DEL>	.	PASS	SVTYPE=DEL;SVLEN=2021;END=75278896;SVCALLERS=Sniffles,SVIM	GT:DR:DV	0/1:60:21
3	75533819	id.1256	N	<INS>	.	PASS	SVTYPE=INS;SVLEN=85;END=75533819;SVCALLERS=Sniffles,pbsv,SVIM	GT:DR:DV	0/1::
3	75694411	id.1257	N	<DEL>	.	PASS	SVTYPE=DEL;SVLEN=897;END=75695308;SVCALLERS=Sniffles,pbsv,SVIM	GT:DR:DV	0/1::
3	75742035	id.1258	N	<DEL>	.	PASS	SVTYPE=DEL;SVLEN=320;END=75742355;SVCALLERS=Sniffles,pbsv,SVIM	GT:DR:DV	0/1::
3	75772761	id.1259	N	<DEL>	.	PASS	SVTYPE=DEL;SVLEN=134;END=75772895;SVCALLERS=Sniffles,pbsv,SVIM	GT:DR:DV	0/1::
3	75790632	id.1260	N	<DEL>	.	PASS	SVTYPE=DEL;SVLEN=553;END=75791185;SVCALLERS=Sniffles,pbsv,SVIM	GT:DR:DV	0/1::
3	75795010	id.1261	N	<DEL>	.	PASS	SVTYPE=DEL;SVLEN=5572;END=75800582;SVCALLERS=Sniffles	GT:DR:DV	0/1:6:37
3	76014640	id.1262	N	<INS>	.	PASS	SVTYPE=INS;SVLEN=330;END=76014640;SVCALLERS=Sniffles,SVIM	GT:DR:DV	0/1:60:33
3	77924073	id.1263	N	<INS>	.	PASS	SVTYPE=INS;SVLEN=1244;END=77924073;SVCALLERS=Sniffles,pbsv,SVIM	GT:DR:DV	0/1::
3	78186941	id.1264	N	<INV>	.	PASS	SVTYPE=INV;SVLEN=476;END=78187417;SVCALLERS=Sniffles,pbsv,SVIM	GT:DR:DV	0/1::
3	78231794	id.1265	N	<DEL>	.	PASS	SVTYPE=DEL;SVLEN=127;END=78231921;SVCALLERS=Sniffles,pbsv,SVIM	GT:DR:DV	0/1::
3	80062287	id.1266	N	<DEL>	.	PASS	SVTYPE=DEL;SVLEN=1871;END=80064158;SVCALLERS=Sniffles,SVIM	GT:DR:DV	0/1::
3	80657250	id.1267	N	<DEL>	.	PASS	SVTYPE=DEL;SVLEN=459;END=80657709;SVCALLERS=Sniffles,SVIM	GT:DR:DV	0/1:20:32
3	80819373	id.1268	N	<DEL>	.	PASS	SVTYPE=DEL;SVLEN=505;END=80819878;SVCALLERS=Sniffles,pbsv,SVIM	GT:DR:DV	0/1::
3	80925309	id.1269	N	<DEL>	.	PASS	SVTYPE=DEL;SVLEN=1226;END=80926535;SVCALLERS=Sniffles,pbsv,SVIM	GT:DR:DV	0/1::
3	81346080	id.1270	N	<DEL>	.	PASS	SVTYPE=DEL;SVLEN=285;END=81346365;SVCALLERS=Sniffles,pbsv,SVIM	GT:DR:DV	0/1::
3	82203603	id.1271	N	<INV>	.	PASS	SVTYPE=INV;SVLEN=580;END=82204183;SVCALLERS=Sniffles,pbsv,SVIM	GT:DR:DV	1/1::
3	82347404	id.1272	N	<DEL>	.	PASS	SVTYPE=DEL;SVLEN=478;END=82347882;SVCALLERS=Sniffles,SVIM	GT:DR:DV	0/1:49:36
3	82965716	id.1273	N	<DEL>	.	PASS	SVTYPE=DEL;SVLEN=279;END=82965995;SVCALLERS=Sniffles,pbsv,SVIM	GT:DR:DV	0/1::
3	83063409	id.1274	N	<DEL>	.	PASS	SVTYPE=DEL;SVLEN=634;END=83064043;SVCALLERS=Sniffles,SVIM	GT:DR:DV	0/1::
3	83063626	id.1275	N	<DEL>	.	PASS	SVTYPE=DEL;SVLEN=193;END=83063819;SVCALLERS=Sniffles,SVIM	GT:DR:DV	0/1:38:40
3	83613968	id.1276	N	<INS>	.	PASS	SVTYPE=INS;SVLEN=589;END=83613968;SVCALLERS=Sniffles,pbsv,SVIM	GT:DR:DV	0/1::
3	83828096	id.1277	N	<DEL>	.	PASS	SVTYPE=DEL;SVLEN=202;END=83828298;SVCALLERS=Sniffles,pbsv,SVIM	GT:DR:DV	0/1::
3	83954929	id.1278	N	<INS>	.	PASS	SVTYPE=INS;SVLEN=394;END=83954929;SVCALLERS=Sniffles,pbsv,SVIM	GT:DR:DV	0/1::
3	84593162	id.1279	N	<INS>	.	PASS	SVTYPE=INS;SVLEN=186;END=84593162;SVCALLERS=Sniffles,pbsv,SVIM	GT:DR:DV	0/1:18:28
3	84699569	id.1280	N	<DEL>	.	PASS	SVTYPE=DEL;SVLEN=3359;END=84702928;SVCALLERS=Sniffles,pbsv,SVIM	GT:DR:DV	0/1:34:26
3	84832090	id.1281	N	<INS>	.	PASS	SVTYPE=INS;SVLEN=357;END=84832090;SVCALLERS=Sniffles,pbsv,SVIM	GT:DR:DV	0/1::
3	85663332	id.1282	N	<INS>	.	PASS	SVTYPE=INS;SVLEN=647;END=85663332;SVCALLERS=Sniffles,pbsv,SVIM	GT:DR:DV	0/1:15:16
3	85663338	id.1283	N	<INS>	.	PASS	SVTYPE=INS;SVLEN=654;END=85663338;SVCALLERS=Sniffles,SVIM	GT:DR:DV	0/1:60:20
3	85726510	id.1284	N	<DEL>	.	PASS	SVTYPE=DEL;SVLEN=4004;END=85730514;SVCALLERS=Sniffles,pbsv,SVIM	GT:DR:DV	0/1:35:16
3	86264909	id.1285	N	<INS>	.	PASS	SVTYPE=INS;SVLEN=951;END=86264909;SVCALLERS=Sniffles,pbsv	GT:DR:DV	0/1:10:18
3	86882910	id.1286	N	<DEL>	.	PASS	SVTYPE=DEL;SVLEN=187;END=86883097;SVCALLERS=Sniffles,pbsv,SVIM	GT:DR:DV	0/1::
3	87447672	id.1287	N	<DEL>	.	PASS	SVTYPE=DEL;SVLEN=8850;END=87456522;SVCALLERS=Sniffles,SVIM	GT:DR:DV	0/1:60:16
3	87458645	id.1288	N	<DEL>	.	PASS	SVTYPE=DEL;SVLEN=1572;END=87460217;SVCALLERS=Sniffles,SVIM	GT:DR:DV	0/1:39:36
3	88215505	id.1289	N	<INV>	.	PASS	SVTYPE=INV;SVLEN=720;END=88216225;SVCALLERS=Sniffles,pbsv,SVIM	GT:DR:DV	0/1::
3	88453740	id.1290	N	<DEL>	.	PASS	SVTYPE=DEL;SVLEN=253;END=88453993;SVCALLERS=Sniffles,SVIM	GT:DR:DV	0/1:49:29
3	88609585	id.1291	N	<INS>	.	PASS	SVTYPE=INS;SVLEN=167;END=88609585;SVCALLERS=Sniffles,pbsv,SVIM	GT:DR:DV	0/1:21:22
3	95115740	id.1292	N	<DEL>	.	PASS	SVTYPE=DEL;SVLEN=1581;END=95117321;SVCALLERS=Sniffles,SVIM	GT:DR:DV	0/1:60:25
3	95465718	id.1293	N	<DEL>	.	PASS	SVTYPE=DEL;SVLEN=5037;END=95470755;SVCALLERS=pbsv,SVIM	GT:DR:DV	0/1:24:30
3	97914625	id.1294	N	<INS>	.	PASS	SVTYPE=INS;SVLEN=827;END=97914625;SVCALLERS=Sniffles,pbsv,SVIM	GT:DR:DV	0/1::
3	98410139	id.1295	N	<DUP>	.	PASS	SVTYPE=DUP;SVLEN=4631;END=98414770;SVCALLERS=Sniffles,pbsv	GT:DR:DV	0/1:16:53
3	98711146	id.1296	N	<DEL>	.	PASS	SVTYPE=DEL;SVLEN=811;END=98711957;SVCALLERS=Sniffles,pbsv,SVIM	GT:DR:DV	0/1::
3	98899065	id.1297	N	<DEL>	.	PASS	SVTYPE=DEL;SVLEN=3320;END=98902385;SVCALLERS=Sniffles,SVIM	GT:DR:DV	0/1:60:26
3	98982394	id.1298	N	<DEL>	.	PASS	SVTYPE=DEL;SVLEN=105;END=98982499;SVCALLERS=Sniffles,SVIM	GT:DR:DV	0/1:55:34
3	99037458	id.1299	N	<DEL>	.	PASS	SVTYPE=DEL;SVLEN=288;END=99037746;SVCALLERS=Sniffles,SVIM	GT:DR:DV	0/1:60:40
3	99207480	id.1300	N	<DUP>	.	PASS	SVTYPE=DUP;SVLEN=9142;END=99216622;SVCALLERS=Sniffles,pbsv	GT:DR:DV	0/1:29:29
3	99628792	id.1301	N	<DEL>	.	PASS	SVTYPE=DEL;SVLEN=823;END=99629615;SVCALLERS=Sniffles,pbsv,SVIM	GT:DR:DV	0/1::
3	99906549	id.1302	N	<INS>	.	PASS	SVTYPE=INS;SVLEN=535;END=99906549;SVCALLERS=Sniffles,pbsv,SVIM	GT:DR:DV	0/1:34:17
3	100112490	id.1303	N	<INS>	.	PASS	SVTYPE=INS;SVLEN=334;END=100112490;SVCALLERS=Sniffles,pbsv,SVIM	GT:DR:DV	0/1::
3	100306793	id.1304	N	<DEL>	.	PASS	SVTYPE=DEL;SVLEN=279;END=100307072;SVCALLERS=Sniffles,pbsv,SVIM	GT:DR:DV	0/1:22:29
3	100737270	id.1305	N	<INS>	.	PASS	SVTYPE=INS;SVLEN=297;END=100737270;SVCALLERS=Sniffles,SVIM	GT:DR:DV	0/1:54:38
3	100798719	id.1306	N	<INS>	.	PASS	SVTYPE=INS;SVLEN=82;END=100798719;SVCALLERS=Sniffles,pbsv,SVIM	GT:DR:DV	0/1::
3	101491397	id.1307	N	<DEL>	.	PASS	SVTYPE=DEL;SVLEN=1197;END=101492594;SVCALLERS=Sniffles,SVIM	GT:DR:DV	0/1:32:35
3	102094439	id.1308	N	<INS>	.	PASS	SVTYPE=INS;SVLEN=201;END=102094439;SVCALLERS=Sniffles,pbsv,SVIM	GT:DR:DV	0/1::
3	103467692	id.1309	N	<INS>	.	PASS	SVTYPE=INS;SVLEN=1134;END=103467692;SVCALLERS=Sniffles,pbsv	GT:DR:DV	0/1:17:15
3	104249702	id.1310	N	<DEL>	.	PASS	SVTYPE=DEL;SVLEN=114;END=104249816;SVCALLERS=Sniffles,pbsv,SVIM	GT:DR:DV	0/1::
3	105333887	id.1311	N	<INS>	.	PASS	SVTYPE=INS;SVLEN=145;END=105333887;SVCALLERS=Sniffles,pbsv,SVIM	GT:DR:DV	0/1::
3	106652548	id.1312	N	<DEL>	.	PASS	SVTYPE=DEL;SVLEN=418;END=106652966;SVCALLERS=Sniffles,pbsv,SVIM	GT:DR:DV	0/1::
3	107037938	id.1313	N	<DUP>	.	PASS	SVTYPE=DUP;SVLEN=2303;END=107040241;SVCALLERS=Sniffles,pbsv	GT:DR:DV	0/1:41:40
3	107165028	id.1314	N	<DEL>	.	PASS	SVTYPE=DEL;SVLEN=732;END=107165760;SVCALLERS=Sniffles,pbsv,SVIM	GT:DR:DV	0/1:16:32
3	107893303	id.1315	N	<INS>	.	PASS	SVTYPE=INS;SVLEN=288;END=107893303;SVCALLERS=Sniffles,pbsv	GT:DR:DV	0/1:28:21
3	109335397	id.1316	N	<DEL>	.	PASS	SVTYPE=DEL;SVLEN=2541;END=109337938;SVCALLERS=Sniffles,pbsv,SVIM	GT:DR:DV	0/1::
3	110256974	id.1317	N	<DEL>	.	PASS	SVTYPE=DEL;SVLEN=277;END=110257251;SVCALLERS=Sniffles,pbsv,SVIM	GT:DR:DV	0/1::
3	110270998	id.1318	N	<INS>	.	PASS	SVTYPE=INS;SVLEN=284;END=110270998;SVCALLERS=Sniffles,pbsv,SVIM	GT:DR:DV	0/1::
3	110677345	id.1319	N	<DEL>	.	PASS	SVTYPE=DEL;SVLEN=151;END=110677496;SVCALLERS=Sniffles,pbsv,SVIM	GT:DR:DV	0/1::
3	111226342	id.1320	N	<INS>	.	PASS	SVTYPE=INS;SVLEN=339;END=111226342;SVCALLERS=Sniffles,pbsv,SVIM	GT:DR:DV	0/1:16:26
3	112453447	id.1321	N	<INS>	.	PASS	SVTYPE=INS;SVLEN=670;END=112453447;SVCALLERS=Sniffles,SVIM	GT:DR:DV	0/1:36:37
3	112453468	id.1322	N	<INS>	.	PASS	SVTYPE=INS;SVLEN=326;END=112453468;SVCALLERS=Sniffles,SVIM	GT:DR:DV	0/1:60:35
3	113854027	id.1323	N	<DEL>	.	PASS	SVTYPE=DEL;SVLEN=308;END=113854335;SVCALLERS=Sniffles,pbsv,SVIM	GT:DR:DV	0/1::
3	114113184	id.1324	N	<DEL>	.	PASS	SVTYPE=DEL;SVLEN=1486;END=114114670;SVCALLERS=Sniffles,pbsv,SVIM	GT:DR:DV	0/1::
3	114150203	id.1325	N	<DEL>	.	PASS	SVTYPE=DEL;SVLEN=9007;END=114159210;SVCALLERS=Sniffles,pbsv,SVIM	GT:DR:DV	0/1:39:21
3	114466513	id.1326	N	<DEL>	.	PASS	SVTYPE=DEL;SVLEN=255;END=114466768;SVCALLERS=Sniffles,pbsv,SVIM	GT:DR:DV	0/1::
3	115024244	id.1327	N	<DEL>	.	PASS	SVTYPE=DEL;SVLEN=307;END=115024551;SVCALLERS=Sniffles,pbsv,SVIM	GT:DR:DV	0/1::
3	116204807	id.1328	N	<DEL>	.	PASS	SVTYPE=DEL;SVLEN=339;END=116205146;SVCALLERS=Sniffles,pbsv,SVIM	GT:DR:DV	0/1:14:28
3	116523396	id.1329	N	<DEL>	.	PASS	SVTYPE=DEL;SVLEN=2497;END=116525893;SVCALLERS=pbsv,SVIM	GT:DR:DV	0/1:38:17
3	117155778	id.1330	N	<INS>	.	PASS	SVTYPE=INS;SVLEN=589;END=117155778;SVCALLERS=Sniffles,SVIM	GT:DR:DV	0/1:51:39
3	119498522	id.1331	N	<DEL>	.	PASS	SVTYPE=DEL;SVLEN=148;END=119498670;SVCALLERS=Sniffles,pbsv,SVIM	GT:DR:DV	0/1::
3	119894001	id.1332	N	<DEL>	.	PASS	SVTYPE=DEL;SVLEN=436;END=119894437;SVCALLERS=Sniffles,SVIM	GT:DR:DV	0/1:60:33
3	120162204	id.1333	N	<DEL>	.	PASS	SVTYPE=DEL;SVLEN=2767;END=120164971;SVCALLERS=Sniffles,SVIM	GT:DR:DV	0/1:60:28
3	120309334	id.1334	N	<INS>	.	PASS	SVTYPE=INS;SVLEN=215;END=120309334;SVCALLERS=Sniffles,pbsv,SVIM	GT:DR:DV	0/1::
3	120425431	id.1335	N	<INS>	.	PASS	SVTYPE=INS;SVLEN=308;END=120425431;SVCALLERS=Sniffles,pbsv,SVIM	GT:DR:DV	0/1::
3	121863079	id.1336	N	<DEL>	.	PASS	SVTYPE=DEL;SVLEN=633;END=121863712;SVCALLERS=Sniffles,pbsv,SVIM	GT:DR:DV	0/1::
3	122138444	id.1337	N	<DEL>	.	PASS	SVTYPE=DEL;SVLEN=320;END=122138764;SVCALLERS=Sniffles,pbsv,SVIM	GT:DR:DV	0/1:15:36
3	122445711	id.1338	N	<INS>	.	PASS	SVTYPE=INS;SVLEN=199;END=122445711;SVCALLERS=Sniffles,pbsv,SVIM	GT:DR:DV	0/1::
3	123197403	id.1339	N	<DEL>	.	PASS	SVTYPE=DEL;SVLEN=656;END=123198059;SVCALLERS=Sniffles,SVIM	GT:DR:DV	0/1:60:31
3	123209237	id.1340	N	<INS>	.	PASS	SVTYPE=INS;SVLEN=338;END=123209237;SVCALLERS=Sniffles,pbsv,SVIM	GT:DR:DV	0/1::
3	123671409	id.1341	N	<INV>	.	PASS	SVTYPE=INV;SVLEN=2950;END=123674359;SVCALLERS=Sniffles,pbsv	GT:DR:DV	0/1:36:21
3	124157385	id.1342	N	<INS>	.	PASS	SVTYPE=INS;SVLEN=276;END=124157385;SVCALLERS=Sniffles,SVIM	GT:DR:DV	0/1:16:37
3	124498980	id.1343	N	<DEL>	.	PASS	SVTYPE=DEL;SVLEN=79;END=124499059;SVCALLERS=Sniffles,pbsv,SVIM	GT:DR:DV	0/1::
3	124890045	id.1344	N	<DEL>	.	PASS	SVTYPE=DEL;SVLEN=674;END=124890719;SVCALLERS=Sniffles,pbsv,SVIM	GT:DR:DV	0/1:36:16
3	125062286	id.1345	N	<DEL>	.	PASS	SVTYPE=DEL;SVLEN=67;END=125062353;SVCALLERS=Sniffles,pbsv,SVIM	GT:DR:DV	0/1:28:21
3	125214362	id.1346	N	<INS>	.	PASS	SVTYPE=INS;SVLEN=310;END=125214362;SVCALLERS=Sniffles,pbsv	GT:DR:DV	0/1:30:13
3	125485024	id.1347	N	<INS>	.	PASS	SVTYPE=INS;SVLEN=50;END=125485024;SVCALLERS=Sniffles,pbsv,SVIM	GT:DR:DV	0/1::
3	125607919	id.1348	N	<DEL>	.	PASS	SVTYPE=DEL;SVLEN=219;END=125608138;SVCALLERS=Sniffles,pbsv,SVIM	GT:DR:DV	0/1:27:17
3	125676779	id.1349	N	<DEL>	.	PASS	SVTYPE=DEL;SVLEN=2162;END=125678941;SVCALLERS=Sniffles,SVIM	GT:DR:DV	0/1:49:36
3	125904361	id.1350	N	<INS>	.	PASS	SVTYPE=INS;SVLEN=709;END=125904361;SVCALLERS=Sniffles	GT:DR:DV	0/1:26:37
3	126090158	id.1351	N	<INS>	.	PASS	SVTYPE=INS;SVLEN=983;END=126090158;SVCALLERS=Sniffles,pbsv,SVIM	GT:DR:DV	0/1::
3	126234247	id.1352	N	<DEL>	.	PASS	SVTYPE=DEL;SVLEN=128;END=126234375;SVCALLERS=Sniffles,pbsv,SVIM	GT:DR:DV	0/1::
3	126358734	id.1353	N	<DEL>	.	PASS	SVTYPE=DEL;SVLEN=723;END=126359457;SVCALLERS=Sniffles,SVIM	GT:DR:DV	0/1:60:30
3	127626194	id.1354	N	<DEL>	.	PASS	SVTYPE=DEL;SVLEN=64;END=127626258;SVCALLERS=Sniffles,pbsv,SVIM	GT:DR:DV	0/1::
3	128660687	id.1355	N	<DEL>	.	PASS	SVTYPE=DEL;SVLEN=2471;END=128663158;SVCALLERS=Sniffles,pbsv,SVIM	GT:DR:DV	0/1::
3	128949863	id.1356	N	<INS>	.	PASS	SVTYPE=INS;SVLEN=397;END=128949863;SVCALLERS=Sniffles,SVIM	GT:DR:DV	0/1:60:34
3	129657426	id.1357	N	<DEL>	.	PASS	SVTYPE=DEL;SVLEN=455;END=129657881;SVCALLERS=Sniffles,SVIM	GT:DR:DV	0/1:60:33
3	129721442	id.1358	N	<DUP>	.	PASS	SVTYPE=DUP;SVLEN=3489;END=129724931;SVCALLERS=Sniffles,pbsv	GT:DR:DV	0/1:43:45
3	130083019	id.1359	N	<INS>	.	PASS	SVTYPE=INS;SVLEN=353;END=130083019;SVCALLERS=Sniffles,pbsv,SVIM	GT:DR:DV	0/1::
3	130705546	id.1360	N	<DEL>	.	PASS	SVTYPE=DEL;SVLEN=411;END=130705957;SVCALLERS=Sniffles,pbsv,SVIM	GT:DR:DV	0/1::
3	131315159	id.1361	N	<DEL>	.	PASS	SVTYPE=DEL;SVLEN=380;END=131315539;SVCALLERS=Sniffles,pbsv,SVIM	GT:DR:DV	0/1::
3	131708371	id.1362	N	<DEL>	.	PASS	SVTYPE=DEL;SVLEN=4905;END=131713276;SVCALLERS=Sniffles,SVIM	GT:DR:DV	0/1:60:28
3	131740178	id.1363	N	<DEL>	.	PASS	SVTYPE=DEL;SVLEN=3307;END=131743485;SVCALLERS=Sniffles,pbsv,SVIM	GT:DR:DV	0/1:27:19
3	131866918	id.1364	N	<INS>	.	PASS	SVTYPE=INS;SVLEN=189;END=131866918;SVCALLERS=Sniffles,pbsv,SVIM	GT:DR:DV	0/1::
3	132967309	id.1365	N	<INS>	.	PASS	SVTYPE=INS;SVLEN=93;END=132967309;SVCALLERS=Sniffles,pbsv,SVIM	GT:DR:DV	0/1::
3	133503772	id.1366	N	<DEL>	.	PASS	SVTYPE=DEL;SVLEN=1307;END=133505079;SVCALLERS=Sniffles,pbsv,SVIM	GT:DR:DV	0/1::
3	134673911	id.1367	N	<DEL>	.	PASS	SVTYPE=DEL;SVLEN=639;END=134674550;SVCALLERS=Sniffles,pbsv,SVIM	GT:DR:DV	0/1::
3	135014891	id.1368	N	<DEL>	.	PASS	SVTYPE=DEL;SVLEN=922;END=135015813;SVCALLERS=Sniffles,SVIM	GT:DR:DV	0/1:9:36
3	135221503	id.1369	N	<DEL>	.	PASS	SVTYPE=DEL;SVLEN=3745;END=135225248;SVCALLERS=pbsv,SVIM	GT:DR:DV	0/1::
3	137003242	id.1370	N	<INS>	.	PASS	SVTYPE=INS;SVLEN=78;END=137003241;SVCALLERS=Sniffles,pbsv,SVIM	GT:DR:DV	0/1:13:31
3	137072356	id.1371	N	<DEL>	.	PASS	SVTYPE=DEL;SVLEN=998;END=137073354;SVCALLERS=Sniffles,pbsv,SVIM	GT:DR:DV	0/1:26:19
3	137565185	id.1372	N	<INS>	.	PASS	SVTYPE=INS;SVLEN=525;END=137565185;SVCALLERS=Sniffles,SVIM	GT:DR:DV	0/1:33:31
3	139425501	id.1373	N	<DEL>	.	PASS	SVTYPE=DEL;SVLEN=794;END=139426295;SVCALLERS=Sniffles,pbsv,SVIM	GT:DR:DV	0/1::
3	140193794	id.1374	N	<DEL>	.	PASS	SVTYPE=DEL;SVLEN=220;END=140194014;SVCALLERS=Sniffles,SVIM	GT:DR:DV	0/1:32:35
3	140267506	id.1375	N	<DEL>	.	PASS	SVTYPE=DEL;SVLEN=3379;END=140270885;SVCALLERS=Sniffles,pbsv,SVIM	GT:DR:DV	0/1::
3	140524405	id.1376	N	<INS>	.	PASS	SVTYPE=INS;SVLEN=326;END=140524405;SVCALLERS=Sniffles,pbsv,SVIM	GT:DR:DV	0/1::
3	140544425	id.1377	N	<DUP>	.	PASS	SVTYPE=DUP;SVLEN=2623;END=140547048;SVCALLERS=Sniffles,pbsv	GT:DR:DV	0/1:38:18
3	140722512	id.1378	N	<INV>	.	PASS	SVTYPE=INV;SVLEN=887;END=140723399;SVCALLERS=Sniffles,pbsv	GT:DR:DV	0/1:38:19
3	140760582	id.1379	N	<INS>	.	PASS	SVTYPE=INS;SVLEN=133;END=140760582;SVCALLERS=Sniffles,pbsv,SVIM	GT:DR:DV	0/1::
3	141318570	id.1380	N	<INS>	.	PASS	SVTYPE=INS;SVLEN=85;END=141318570;SVCALLERS=Sniffles,pbsv,SVIM	GT:DR:DV	0/1::
3	141329183	id.1381	N	<DEL>	.	PASS	SVTYPE=DEL;SVLEN=63;END=141329246;SVCALLERS=Sniffles,pbsv,SVIM	GT:DR:DV	0/1:18:29
3	141384678	id.1382	N	<DEL>	.	PASS	SVTYPE=DEL;SVLEN=300;END=141384978;SVCALLERS=Sniffles,SVIM	GT:DR:DV	0/1:60:34
3	142764338	id.1383	N	<DEL>	.	PASS	SVTYPE=DEL;SVLEN=2706;END=142767044;SVCALLERS=Sniffles,pbsv,SVIM	GT:DR:DV	0/1::
3	143194819	id.1384	N	<INS>	.	PASS	SVTYPE=INS;SVLEN=345;END=143194819;SVCALLERS=Sniffles,pbsv	GT:DR:DV	0/1:21:29
3	144308181	id.1385	N	<INS>	.	PASS	SVTYPE=INS;SVLEN=85;END=144308181;SVCALLERS=Sniffles,SVIM	GT:DR:DV	0/1:60:40
3	144340168	id.1386	N	<DEL>	.	PASS	SVTYPE=DEL;SVLEN=394;END=144340562;SVCALLERS=Sniffles,pbsv,SVIM	GT:DR:DV	0/1::
3	144503107	id.1387	N	<INS>	.	PASS	SVTYPE=INS;SVLEN=274;END=144503107;SVCALLERS=Sniffles,pbsv,SVIM	GT:DR:DV	0/1:22:41
3	144517870	id.1388	N	<DEL>	.	PASS	SVTYPE=DEL;SVLEN=506;END=144518376;SVCALLERS=Sniffles,pbsv,SVIM	GT:DR:DV	0/1:23:34
3	144548527	id.1389	N	<DEL>	.	PASS	SVTYPE=DEL;SVLEN=4475;END=144553002;SVCALLERS=Sniffles,pbsv,SVIM	GT:DR:DV	0/1::
3	144888448	id.1390	N	<DEL>	.	PASS	SVTYPE=DEL;SVLEN=452;END=144888900;SVCALLERS=Sniffles,pbsv,SVIM	GT:DR:DV	0/1::
3	146219796	id.1391	N	<INS>	.	PASS	SVTYPE=INS;SVLEN=114;END=146219796;SVCALLERS=Sniffles,pbsv,SVIM	GT:DR:DV	0/1::
3	146391246	id.1392	N	<INV>	.	PASS	SVTYPE=INV;SVLEN=2768;END=146394014;SVCALLERS=Sniffles,pbsv	GT:DR:DV	0/1:16:7
3	146392038	id.1393	N	<INV>	.	PASS	SVTYPE=INV;SVLEN=1019;END=146393057;SVCALLERS=Sniffles,pbsv	GT:DR:DV	0/1:22:11
3	146902583	id.1394	N	<INS>	.	PASS	SVTYPE=INS;SVLEN=151;END=146902583;SVCALLERS=Sniffles,pbsv,SVIM	GT:DR:DV	0/1:27:18
3	146966599	id.1395	N	<DEL>	.	PASS	SVTYPE=DEL;SVLEN=3418;END=146970017;SVCALLERS=pbsv,SVIM	GT:DR:DV	0/1::
3	147606668	id.1396	N	<DEL>	.	PASS	SVTYPE=DEL;SVLEN=566;END=147607234;SVCALLERS=Sniffles,pbsv,SVIM	GT:DR:DV	0/1:38:21
3	148281437	id.1397	N	<DEL>	.	PASS	SVTYPE=DEL;SVLEN=3975;END=148285412;SVCALLERS=Sniffles,SVIM	GT:DR:DV	1/1::
3	148359205	id.1398	N	<INS>	.	PASS	SVTYPE=INS;SVLEN=184;END=148359205;SVCALLERS=Sniffles,pbsv,SVIM	GT:DR:DV	0/1:30:18
3	148963380	id.1399	N	<DEL>	.	PASS	SVTYPE=DEL;SVLEN=6344;END=148969724;SVCALLERS=Sniffles,SVIM	GT:DR:DV	0/1:60:23
3	149097913	id.1400	N	<INS>	.	PASS	SVTYPE=INS;SVLEN=1160;END=149097913;SVCALLERS=Sniffles,pbsv,SVIM	GT:DR:DV	0/1::
3	149142357	id.1401	N	<INS>	.	PASS	SVTYPE=INS;SVLEN=87;END=149142357;SVCALLERS=Sniffles,pbsv,SVIM	GT:DR:DV	0/1::
3	149899155	id.1402	N	<DEL>	.	PASS	SVTYPE=DEL;SVLEN=303;END=149899458;SVCALLERS=Sniffles,pbsv,SVIM	GT:DR:DV	0/1:18:34
3	150958810	id.1403	N	<INS>	.	PASS	SVTYPE=INS;SVLEN=85;END=150958810;SVCALLERS=Sniffles,pbsv,SVIM	GT:DR:DV	0/1::
3	151427755	id.1404	N	<DEL>	.	PASS	SVTYPE=DEL;SVLEN=584;END=151428339;SVCALLERS=Sniffles,pbsv,SVIM	GT:DR:DV	0/1::
3	151503062	id.1405	N	<DEL>	.	PASS	SVTYPE=DEL;SVLEN=380;END=151503442;SVCALLERS=Sniffles,pbsv,SVIM	GT:DR:DV	0/1::
3	151764904	id.1406	N	<DEL>	.	PASS	SVTYPE=DEL;SVLEN=365;END=151765269;SVCALLERS=Sniffles,pbsv,SVIM	GT:DR:DV	0/1::
3	152347070	id.1407	N	<DEL>	.	PASS	SVTYPE=DEL;SVLEN=8400;END=152355470;SVCALLERS=Sniffles,SVIM	GT:DR:DV	0/1:60:21
3	152611203	id.1408	N	<INS>	.	PASS	SVTYPE=INS;SVLEN=239;END=152611203;SVCALLERS=Sniffles,pbsv,SVIM	GT:DR:DV	0/1::
3	153019065	id.1409	N	<DEL>	.	PASS	SVTYPE=DEL;SVLEN=100;END=153019165;SVCALLERS=Sniffles,SVIM	GT:DR:DV	0/1:60:34
3	153296904	id.1410	N	<INS>	.	PASS	SVTYPE=INS;SVLEN=109;END=153296904;SVCALLERS=Sniffles,pbsv,SVIM	GT:DR:DV	0/1:17:26
3	153643509	id.1411	N	<INS>	.	PASS	SVTYPE=INS;SVLEN=238;END=153643509;SVCALLERS=Sniffles,pbsv,SVIM	GT:DR:DV	0/1::
3	154096744	id.1412	N	<DEL>	.	PASS	SVTYPE=DEL;SVLEN=312;END=154097056;SVCALLERS=Sniffles,pbsv,SVIM	GT:DR:DV	0/1::
3	154647893	id.1413	N	<DEL>	.	PASS	SVTYPE=DEL;SVLEN=2671;END=154650564;SVCALLERS=Sniffles,pbsv,SVIM	GT:DR:DV	0/1::
3	155410975	id.1414	N	<DEL>	.	PASS	SVTYPE=DEL;SVLEN=356;END=155411331;SVCALLERS=Sniffles,SVIM	GT:DR:DV	0/1:21:39
3	156092216	id.1415	N	<DEL>	.	PASS	SVTYPE=DEL;SVLEN=1318;END=156093534;SVCALLERS=Sniffles,pbsv,SVIM	GT:DR:DV	0/1::
3	157850446	id.1416	N	<INS>	.	PASS	SVTYPE=INS;SVLEN=75;END=157850445;SVCALLERS=Sniffles,pbsv,SVIM	GT:DR:DV	0/1:31:20
3	157854305	id.1417	N	<INS>	.	PASS	SVTYPE=INS;SVLEN=2207;END=157854305;SVCALLERS=Sniffles,pbsv,SVIM	GT:DR:DV	0/1:9:10
3	158947204	id.1418	N	<INS>	.	PASS	SVTYPE=INS;SVLEN=779;END=158947204;SVCALLERS=Sniffles,SVIM	GT:DR:DV	0/1:53:24
3	159257035	id.1419	N	<DEL>	.	PASS	SVTYPE=DEL;SVLEN=643;END=159257678;SVCALLERS=Sniffles,SVIM	GT:DR:DV	0/1:60:38
3	159257452	id.1420	N	<INS>	.	PASS	SVTYPE=INS;SVLEN=561;END=159257452;SVCALLERS=Sniffles	GT:DR:DV	0/1:60:36
3	160378593	id.1421	N	<DUP>	.	PASS	SVTYPE=DUP;SVLEN=3226;END=160381819;SVCALLERS=Sniffles,pbsv	GT:DR:DV	0/1:41:40
3	160402178	id.1422	N	<DEL>	.	PASS	SVTYPE=DEL;SVLEN=857;END=160403035;SVCALLERS=Sniffles,pbsv,SVIM	GT:DR:DV	0/1::
3	161717440	id.1423	N	<INS>	.	PASS	SVTYPE=INS;SVLEN=254;END=161717440;SVCALLERS=Sniffles,pbsv,SVIM	GT:DR:DV	0/1::
3	162217771	id.1424	N	<DUP>	.	PASS	SVTYPE=DUP;SVLEN=9049;END=162226820;SVCALLERS=Sniffles,pbsv	GT:DR:DV	0/1:30:46
3	162545362	id.1425	N	<INV>	.	PASS	SVTYPE=INV;SVLEN=2280;END=162547642;SVCALLERS=Sniffles,pbsv,SVIM	GT:DR:DV	0/1::
3	162545364	id.1426	N	<INV>	.	PASS	SVTYPE=INV;SVLEN=3087;END=162548451;SVCALLERS=Sniffles,pbsv,SVIM	GT:DR:DV	0/1::
3	162629419	id.1427	N	<DUP>	.	PASS	SVTYPE=DUP;SVLEN=6993;END=162636412;SVCALLERS=Sniffles,pbsv	GT:DR:DV	0/1:43:27
3	162717055	id.1428	N	<DEL>	.	PASS	SVTYPE=DEL;SVLEN=5049;END=162722104;SVCALLERS=pbsv,SVIM	GT:DR:DV	0/1::
3	162764749	id.1429	N	<DEL>	.	PASS	SVTYPE=DEL;SVLEN=4361;END=162769110;SVCALLERS=pbsv,SVIM	GT:DR:DV	0/1:29:33
3	163989158	id.1430	N	<DEL>	.	PASS	SVTYPE=DEL;SVLEN=4432;END=163993590;SVCALLERS=Sniffles,SVIM	GT:DR:DV	0/1:60:32
3	164581707	id.1431	N	<INS>	.	PASS	SVTYPE=INS;SVLEN=85;END=164581707;SVCALLERS=Sniffles,SVIM	GT:DR:DV	0/1:60:33
3	165125194	id.1432	N	<DUP>	.	PASS	SVTYPE=DUP;SVLEN=2958;END=165128152;SVCALLERS=Sniffles,pbsv	GT:DR:DV	0/1:40:19
3	165503769	id.1433	N	<INS>	.	PASS	SVTYPE=INS;SVLEN=75;END=165503769;SVCALLERS=Sniffles,pbsv,SVIM	GT:DR:DV	0/1::
3	166362284	id.1434	N	<INS>	.	PASS	SVTYPE=INS;SVLEN=246;END=166362284;SVCALLERS=Sniffles,pbsv,SVIM	GT:DR:DV	0/1::
3	166364635	id.1435	N	<INS>	.	PASS	SVTYPE=INS;SVLEN=85;END=166364635;SVCALLERS=Sniffles,pbsv,SVIM	GT:DR:DV	0/1::
3	168199046	id.1436	N	<INS>	.	PASS	SVTYPE=INS;SVLEN=240;END=168199046;SVCALLERS=Sniffles,pbsv,SVIM	GT:DR:DV	0/1::
3	168607361	id.1437	N	<DEL>	.	PASS	SVTYPE=DEL;SVLEN=543;END=168607904;SVCALLERS=Sniffles,pbsv,SVIM	GT:DR:DV	0/1::
3	168738470	id.1438	N	<DEL>	.	PASS	SVTYPE=DEL;SVLEN=357;END=168738827;SVCALLERS=Sniffles,pbsv,SVIM	GT:DR:DV	0/1:15:26
3	169376645	id.1439	N	<DEL>	.	PASS	SVTYPE=DEL;SVLEN=4447;END=169381092;SVCALLERS=Sniffles,SVIM	GT:DR:DV	0/1:60:29
3	169524278	id.1440	N	<INS>	.	PASS	SVTYPE=INS;SVLEN=355;END=169524278;SVCALLERS=Sniffles	GT:DR:DV	0/1:24:27
3	169694969	id.1441	N	<INS>	.	PASS	SVTYPE=INS;SVLEN=111;END=169694969;SVCALLERS=Sniffles,pbsv,SVIM	GT:DR:DV	0/1::
3	170731416	id.1442	N	<INS>	.	PASS	SVTYPE=INS;SVLEN=363;END=170731603;SVCALLERS=Sniffles,pbsv,SVIM	GT:DR:DV	0/1:12:22
3	171220511	id.1443	N	<DEL>	.	PASS	SVTYPE=DEL;SVLEN=798;END=171221309;SVCALLERS=Sniffles,SVIM	GT:DR:DV	0/1:51:28
3	171250102	id.1444	N	<DEL>	.	PASS	SVTYPE=DEL;SVLEN=1337;END=171251439;SVCALLERS=Sniffles,pbsv,SVIM	GT:DR:DV	0/1::
3	171319254	id.1445	N	<INS>	.	PASS	SVTYPE=INS;SVLEN=684;END=171319254;SVCALLERS=Sniffles,pbsv,SVIM	GT:DR:DV	0/1:14:25
3	172400920	id.1446	N	<DEL>	.	PASS	SVTYPE=DEL;SVLEN=297;END=172401217;SVCALLERS=Sniffles,pbsv,SVIM	GT:DR:DV	0/1::
3	172582603	id.1447	N	<DEL>	.	PASS	SVTYPE=DEL;SVLEN=8756;END=172591359;SVCALLERS=Sniffles,SVIM	GT:DR:DV	0/1:60:17
3	173268275	id.1448	N	<DEL>	.	PASS	SVTYPE=DEL;SVLEN=384;END=173268659;SVCALLERS=Sniffles,pbsv,SVIM	GT:DR:DV	0/1::
3	173575551	id.1449	N	<DEL>	.	PASS	SVTYPE=DEL;SVLEN=276;END=173575827;SVCALLERS=Sniffles,pbsv,SVIM	GT:DR:DV	0/1::
3	174201968	id.1450	N	<DEL>	.	PASS	SVTYPE=DEL;SVLEN=209;END=174202177;SVCALLERS=Sniffles,pbsv,SVIM	GT:DR:DV	0/1::
3	174225420	id.1451	N	<INS>	.	PASS	SVTYPE=INS;SVLEN=85;END=174225420;SVCALLERS=Sniffles,pbsv,SVIM	GT:DR:DV	0/1::
3	174480114	id.1452	N	<INS>	.	PASS	SVTYPE=INS;SVLEN=1555;END=174480114;SVCALLERS=Sniffles,pbsv,SVIM	GT:DR:DV	0/1::
3	175080748	id.1453	N	<DEL>	.	PASS	SVTYPE=DEL;SVLEN=2709;END=175083457;SVCALLERS=pbsv,SVIM	GT:DR:DV	0/1::
3	175813907	id.1454	N	<INS>	.	PASS	SVTYPE=INS;SVLEN=111;END=175813907;SVCALLERS=Sniffles,pbsv,SVIM	GT:DR:DV	0/1::
3	175918884	id.1455	N	<INV>	.	PASS	SVTYPE=INV;SVLEN=463;END=175919347;SVCALLERS=Sniffles,SVIM	GT:DR:DV	0/1::
3	177858470	id.1456	N	<DEL>	.	PASS	SVTYPE=DEL;SVLEN=1383;END=177859853;SVCALLERS=Sniffles,pbsv,SVIM	GT:DR:DV	0/1::
3	177881108	id.1457	N	<DEL>	.	PASS	SVTYPE=DEL;SVLEN=123;END=177881231;SVCALLERS=Sniffles,SVIM	GT:DR:DV	0/1:46:37
3	178550155	id.1458	N	<DEL>	.	PASS	SVTYPE=DEL;SVLEN=721;END=178550876;SVCALLERS=Sniffles,SVIM	GT:DR:DV	0/1:39:36
3	179417975	id.1459	N	<DEL>	.	PASS	SVTYPE=DEL;SVLEN=2690;END=179420665;SVCALLERS=Sniffles,pbsv,SVIM	GT:DR:DV	0/1::
3	179654341	id.1460	N	<DEL>	.	PASS	SVTYPE=DEL;SVLEN=421;END=179654762;SVCALLERS=Sniffles,pbsv,SVIM	GT:DR:DV	0/1::
3	179689189	id.1461	N	<DEL>	.	PASS	SVTYPE=DEL;SVLEN=1030;END=179690219;SVCALLERS=Sniffles,pbsv,SVIM	GT:DR:DV	0/1::
3	180171366	id.1462	N	<INS>	.	PASS	SVTYPE=INS;SVLEN=257;END=180171366;SVCALLERS=Sniffles,pbsv,SVIM	GT:DR:DV	0/1::
3	180173589	id.1463	N	<DEL>	.	PASS	SVTYPE=DEL;SVLEN=250;END=180173839;SVCALLERS=Sniffles,pbsv,SVIM	GT:DR:DV	0/1::
3	181006014	id.1464	N	<DEL>	.	PASS	SVTYPE=DEL;SVLEN=487;END=181006501;SVCALLERS=Sniffles,pbsv,SVIM	GT:DR:DV	0/1::
3	181292901	id.1465	N	<DEL>	.	PASS	SVTYPE=DEL;SVLEN=6000;END=181298901;SVCALLERS=pbsv,SVIM	GT:DR:DV	0/1:31:16
3	181497580	id.1466	N	<INV>	.	PASS	SVTYPE=INV;SVLEN=836;END=181498416;SVCALLERS=Sniffles,pbsv,SVIM	GT:DR:DV	0/1::
3	181994824	id.1467	N	<INS>	.	PASS	SVTYPE=INS;SVLEN=306;END=181994824;SVCALLERS=Sniffles,pbsv,SVIM	GT:DR:DV	0/1::
3	182298978	id.1468	N	<INS>	.	PASS	SVTYPE=INS;SVLEN=353;END=182298978;SVCALLERS=Sniffles,SVIM	GT:DR:DV	0/1:35:34
3	183032390	id.1469	N	<INS>	.	PASS	SVTYPE=INS;SVLEN=840;END=183032390;SVCALLERS=Sniffles,SVIM	GT:DR:DV	0/1:36:37
3	183252258	id.1470	N	<INS>	.	PASS	SVTYPE=INS;SVLEN=316;END=183252258;SVCALLERS=Sniffles,pbsv,SVIM	GT:DR:DV	0/1:24:23
3	184470868	id.1471	N	<DEL>	.	PASS	SVTYPE=DEL;SVLEN=431;END=184471299;SVCALLERS=Sniffles,pbsv,SVIM	GT:DR:DV	0/1:17:31
3	186542374	id.1472	N	<DEL>	.	PASS	SVTYPE=DEL;SVLEN=441;END=186542815;SVCALLERS=Sniffles,pbsv,SVIM	GT:DR:DV	0/1:20:26
3	186957925	id.1473	N	<INS>	.	PASS	SVTYPE=INS;SVLEN=398;END=186957925;SVCALLERS=Sniffles,pbsv,SVIM	GT:DR:DV	0/1:23:19
3	187134193	id.1474	N	<INS>	.	PASS	SVTYPE=INS;SVLEN=143;END=187134191;SVCALLERS=Sniffles,pbsv,SVIM	GT:DR:DV	0/1:27:15
3	187143804	id.1475	N	<DEL>	.	PASS	SVTYPE=DEL;SVLEN=142;END=187143946;SVCALLERS=Sniffles,pbsv,SVIM	GT:DR:DV	0/1::
3	187732912	id.1476	N	<DEL>	.	PASS	SVTYPE=DEL;SVLEN=1851;END=187734763;SVCALLERS=Sniffles,SVIM	GT:DR:DV	0/1:60:30
3	188304084	id.1477	N	<DEL>	.	PASS	SVTYPE=DEL;SVLEN=1615;END=188305699;SVCALLERS=Sniffles,SVIM	GT:DR:DV	0/1:53:24
3	188883191	id.1478	N	<INS>	.	PASS	SVTYPE=INS;SVLEN=342;END=188883191;SVCALLERS=Sniffles,pbsv,SVIM	GT:DR:DV	0/1::
3	189263874	id.1479	N	<DEL>	.	PASS	SVTYPE=DEL;SVLEN=505;END=189264379;SVCALLERS=Sniffles,SVIM	GT:DR:DV	0/1:35:34
3	189362226	id.1480	N	<DEL>	.	PASS	SVTYPE=DEL;SVLEN=8688;END=189370914;SVCALLERS=pbsv,SVIM	GT:DR:DV	0/1::
3	189575886	id.1481	N	<DEL>	.	PASS	SVTYPE=DEL;SVLEN=389;END=189576275;SVCALLERS=Sniffles,pbsv,SVIM	GT:DR:DV	0/1::
3	189737658	id.1482	N	<DUP>	.	PASS	SVTYPE=DUP;SVLEN=2856;END=189740514;SVCALLERS=Sniffles,pbsv	GT:DR:DV	0/1:47:34
3	189855742	id.1483	N	<DEL>	.	PASS	SVTYPE=DEL;SVLEN=3380;END=189859122;SVCALLERS=Sniffles,pbsv,SVIM	GT:DR:DV	0/1::
3	189955414	id.1484	N	<DEL>	.	PASS	SVTYPE=DEL;SVLEN=298;END=189955712;SVCALLERS=Sniffles,SVIM	GT:DR:DV	0/1:21:39
3	190102988	id.1485	N	<DEL>	.	PASS	SVTYPE=DEL;SVLEN=1135;END=190104123;SVCALLERS=Sniffles,SVIM	GT:DR:DV	0/1:16:37
3	190118729	id.1486	N	<DEL>	.	PASS	SVTYPE=DEL;SVLEN=555;END=190119284;SVCALLERS=Sniffles,pbsv,SVIM	GT:DR:DV	0/1::
3	190465869	id.1487	N	<DEL>	.	PASS	SVTYPE=DEL;SVLEN=207;END=190466076;SVCALLERS=Sniffles,pbsv,SVIM	GT:DR:DV	0/1:25:33
3	190833198	id.1488	N	<INV>	.	PASS	SVTYPE=INV;SVLEN=872;END=190834070;SVCALLERS=Sniffles,pbsv,SVIM	GT:DR:DV	0/1::
3	191064635	id.1489	N	<DUP>	.	PASS	SVTYPE=DUP;SVLEN=6996;END=191071631;SVCALLERS=Sniffles,pbsv	GT:DR:DV	0/1:31:19
3	191076023	id.1490	N	<DUP>	.	PASS	SVTYPE=DUP;SVLEN=2161;END=191078184;SVCALLERS=Sniffles,pbsv	GT:DR:DV	0/1:42:19
3	191580749	id.1491	N	<DEL>	.	PASS	SVTYPE=DEL;SVLEN=679;END=191581428;SVCALLERS=Sniffles,pbsv,SVIM	GT:DR:DV	0/1::
3	191856106	id.1492	N	<DEL>	.	PASS	SVTYPE=DEL;SVLEN=297;END=191856403;SVCALLERS=Sniffles,pbsv,SVIM	GT:DR:DV	0/1::
3	191856502	id.1493	N	<DEL>	.	PASS	SVTYPE=DEL;SVLEN=788;END=191857290;SVCALLERS=Sniffles,pbsv,SVIM	GT:DR:DV	0/1:27:18
3	191993005	id.1494	N	<INS>	.	PASS	SVTYPE=INS;SVLEN=85;END=191993005;SVCALLERS=Sniffles,pbsv,SVIM	GT:DR:DV	0/1::
3	192095747	id.1495	N	<DEL>	.	PASS	SVTYPE=DEL;SVLEN=525;END=192096272;SVCALLERS=Sniffles,SVIM	GT:DR:DV	0/1:60:32
3	192137620	id.1496	N	<INS>	.	PASS	SVTYPE=INS;SVLEN=284;END=192137620;SVCALLERS=Sniffles,pbsv,SVIM	GT:DR:DV	0/1::
3	192673129	id.1497	N	<DEL>	.	PASS	SVTYPE=DEL;SVLEN=448;END=192673577;SVCALLERS=Sniffles,SVIM	GT:DR:DV	0/1:60:27
3	193354037	id.1498	N	<INS>	.	PASS	SVTYPE=INS;SVLEN=304;END=193354037;SVCALLERS=Sniffles,SVIM	GT:DR:DV	0/1:28:33
3	193870109	id.1499	N	<DEL>	.	PASS	SVTYPE=DEL;SVLEN=175;END=193870284;SVCALLERS=Sniffles,pbsv,SVIM	GT:DR:DV	0/1:14:36
3	194121175	id.1500	N	<DEL>	.	PASS	SVTYPE=DEL;SVLEN=732;END=194121907;SVCALLERS=Sniffles,pbsv,SVIM	GT:DR:DV	0/1::
3	194398845	id.1501	N	<DEL>	.	PASS	SVTYPE=DEL;SVLEN=1427;END=194400272;SVCALLERS=Sniffles,SVIM	GT:DR:DV	0/1:50:43
3	194663946	id.1502	N	<INS>	.	PASS	SVTYPE=INS;SVLEN=612;END=194663946;SVCALLERS=Sniffles,pbsv,SVIM	GT:DR:DV	0/1::
3	194762968	id.1503	N	<DEL>	.	PASS	SVTYPE=DEL;SVLEN=112;END=194763080;SVCALLERS=Sniffles,SVIM	GT:DR:DV	0/1:60:32
3	194768494	id.1504	N	<INS>	.	PASS	SVTYPE=INS;SVLEN=330;END=194768494;SVCALLERS=Sniffles,pbsv,SVIM	GT:DR:DV	0/1::
3	194950807	id.1505	N	<INS>	.	PASS	SVTYPE=INS;SVLEN=85;END=194950807;SVCALLERS=Sniffles,pbsv,SVIM	GT:DR:DV	0/1::
3	195224188	id.1506	N	<DEL>	.	PASS	SVTYPE=DEL;SVLEN=683;END=195224871;SVCALLERS=Sniffles,pbsv,SVIM	GT:DR:DV	0/1:30:29
3	195225469	id.1507	N	<DEL>	.	PASS	SVTYPE=DEL;SVLEN=560;END=195226029;SVCALLERS=Sniffles,pbsv,SVIM	GT:DR:DV	0/1::
3	195349090	id.1508	N	<DEL>	.	PASS	SVTYPE=DEL;SVLEN=525;END=195349615;SVCALLERS=Sniffles,SVIM	GT:DR:DV	0/1:22:35
3	195413515	id.1509	N	<DEL>	.	PASS	SVTYPE=DEL;SVLEN=1111;END=195414626;SVCALLERS=Sniffles,pbsv,SVIM	GT:DR:DV	0/1::
3	195426062	id.1510	N	<INS>	.	PASS	SVTYPE=INS;SVLEN=1091;END=195426062;SVCALLERS=Sniffles	GT:DR:DV	0/1:58:22
3	195437763	id.1511	N	<DEL>	.	PASS	SVTYPE=DEL;SVLEN=516;END=195438279;SVCALLERS=Sniffles,pbsv,SVIM	GT:DR:DV	0/1:25:25
3	195452475	id.1512	N	<DEL>	.	PASS	SVTYPE=DEL;SVLEN=300;END=195452775;SVCALLERS=Sniffles,SVIM	GT:DR:DV	0/1:60:38
3	195457685	id.1513	N	<DUP>	.	PASS	SVTYPE=DUP;SVLEN=9586;END=195467271;SVCALLERS=Sniffles,pbsv	GT:DR:DV	0/1:28:35
3	195551082	id.1514	N	<DEL>	.	PASS	SVTYPE=DEL;SVLEN=840;END=195551922;SVCALLERS=Sniffles,pbsv,SVIM	GT:DR:DV	0/1:19:23
3	195564628	id.1515	N	<DEL>	.	PASS	SVTYPE=DEL;SVLEN=458;END=195565086;SVCALLERS=Sniffles,pbsv,SVIM	GT:DR:DV	0/1:14:26
3	195654380	id.1516	N	<DEL>	.	PASS	SVTYPE=DEL;SVLEN=980;END=195655360;SVCALLERS=Sniffles,SVIM	GT:DR:DV	0/1:25:34
3	195774463	id.1517	N	<INS>	.	PASS	SVTYPE=INS;SVLEN=778;END=195774463;SVCALLERS=Sniffles,SVIM	GT:DR:DV	0/1:5:41
3	196555134	id.1518	N	<DUP>	.	PASS	SVTYPE=DUP;SVLEN=4217;END=196559351;SVCALLERS=Sniffles,pbsv	GT:DR:DV	0/1:50:22
3	196625678	id.1519	N	<INS>	.	PASS	SVTYPE=INS;SVLEN=57;END=196625678;SVCALLERS=Sniffles,pbsv,SVIM	GT:DR:DV	0/1:23:18
3	196880096	id.1520	N	<DEL>	.	PASS	SVTYPE=DEL;SVLEN=1467;END=196881563;SVCALLERS=Sniffles,SVIM	GT:DR:DV	0/1::
3	197737815	id.1521	N	<DEL>	.	PASS	SVTYPE=DEL;SVLEN=4466;END=197742281;SVCALLERS=Sniffles,SVIM	GT:DR:DV	0/1:48:33
3	197843925	id.1522	N	<DEL>	.	PASS	SVTYPE=DEL;SVLEN=6240;END=197850165;SVCALLERS=pbsv,SVIM	GT:DR:DV	0/1::
4	629148	id.1523	N	<DEL>	.	PASS	SVTYPE=DEL;SVLEN=191;END=629339;SVCALLERS=Sniffles,pbsv,SVIM	GT:DR:DV	0/1:35:19
4	701537	id.1524	N	<DEL>	.	PASS	SVTYPE=DEL;SVLEN=467;END=702004;SVCALLERS=Sniffles,pbsv,SVIM	GT:DR:DV	0/1:22:32
4	771588	id.1525	N	<DEL>	.	PASS	SVTYPE=DEL;SVLEN=9295;END=780883;SVCALLERS=Sniffles,SVIM	GT:DR:DV	0/1:60:26
4	783511	id.1526	N	<DEL>	.	PASS	SVTYPE=DEL;SVLEN=729;END=784240;SVCALLERS=Sniffles,SVIM	GT:DR:DV	0/1:52:35
4	850210	id.1527	N	<DEL>	.	PASS	SVTYPE=DEL;SVLEN=289;END=850499;SVCALLERS=Sniffles,pbsv,SVIM	GT:DR:DV	0/1::
4	893777	id.1528	N	<DEL>	.	PASS	SVTYPE=DEL;SVLEN=424;END=894201;SVCALLERS=Sniffles,pbsv,SVIM	GT:DR:DV	0/1::
4	897962	id.1529	N	<DEL>	.	PASS	SVTYPE=DEL;SVLEN=140;END=898102;SVCALLERS=Sniffles,pbsv,SVIM	GT:DR:DV	0/1::
4	912430	id.1530	N	<DEL>	.	PASS	SVTYPE=DEL;SVLEN=735;END=913165;SVCALLERS=Sniffles,SVIM	GT:DR:DV	0/1:60:25
4	990469	id.1531	N	<DUP>	.	PASS	SVTYPE=DUP;SVLEN=3053;END=993522;SVCALLERS=Sniffles,pbsv	GT:DR:DV	0/1:34:42
4	1031102	id.1532	N	<DEL>	.	PASS	SVTYPE=DEL;SVLEN=435;END=1031537;SVCALLERS=Sniffles,SVIM	GT:DR:DV	0/1:57:44
4	1064164	id.1533	N	<DEL>	.	PASS	SVTYPE=DEL;SVLEN=393;END=1064557;SVCALLERS=Sniffles,pbsv,SVIM	GT:DR:DV	0/1::
4	1080729	id.1534	N	<INS>	.	PASS	SVTYPE=INS;SVLEN=1045;END=1080729;SVCALLERS=Sniffles	GT:DR:DV	0/1:8:58
4	1086597	id.1535	N	<DEL>	.	PASS	SVTYPE=DEL;SVLEN=417;END=1087014;SVCALLERS=Sniffles,pbsv,SVIM	GT:DR:DV	0/1::
4	1139263	id.1536	N	<DEL>	.	PASS	SVTYPE=DEL;SVLEN=1133;END=1140396;SVCALLERS=Sniffles,pbsv,SVIM	GT:DR:DV	0/1::
4	1276924	id.1537	N	<DEL>	.	PASS	SVTYPE=DEL;SVLEN=183;END=1277107;SVCALLERS=Sniffles,SVIM	GT:DR:DV	0/1:60:42
4	1289801	id.1538	N	<DEL>	.	PASS	SVTYPE=DEL;SVLEN=272;END=1290073;SVCALLERS=Sniffles,pbsv,SVIM	GT:DR:DV	0/1:21:30
4	1357812	id.1539	N	<DEL>	.	PASS	SVTYPE=DEL;SVLEN=273;END=1358085;SVCALLERS=Sniffles,pbsv,SVIM	GT:DR:DV	0/1:33:15
4	1391941	id.1540	N	<DEL>	.	PASS	SVTYPE=DEL;SVLEN=390;END=1392331;SVCALLERS=Sniffles,pbsv,SVIM	GT:DR:DV	0/1::
4	1421246	id.1541	N	<DEL>	.	PASS	SVTYPE=DEL;SVLEN=1110;END=1422356;SVCALLERS=Sniffles,SVIM	GT:DR:DV	0/1::
4	1547083	id.1542	N	<DEL>	.	PASS	SVTYPE=DEL;SVLEN=377;END=1547460;SVCALLERS=Sniffles,SVIM	GT:DR:DV	0/1:60:37
4	1557538	id.1543	N	<DEL>	.	PASS	SVTYPE=DEL;SVLEN=538;END=1558076;SVCALLERS=Sniffles,pbsv,SVIM	GT:DR:DV	0/1:22:34
4	2228164	id.1544	N	<INS>	.	PASS	SVTYPE=INS;SVLEN=1131;END=2228164;SVCALLERS=Sniffles,pbsv,SVIM	GT:DR:DV	0/1::
4	2357967	id.1545	N	<DEL>	.	PASS	SVTYPE=DEL;SVLEN=376;END=2358343;SVCALLERS=Sniffles,pbsv,SVIM	GT:DR:DV	0/1::
4	2397842	id.1546	N	<DEL>	.	PASS	SVTYPE=DEL;SVLEN=584;END=2398426;SVCALLERS=Sniffles,SVIM	GT:DR:DV	0/1:50:14
4	2400422	id.1547	N	<DEL>	.	PASS	SVTYPE=DEL;SVLEN=108;END=2400530;SVCALLERS=Sniffles,SVIM	GT:DR:DV	0/1:60:37
4	2444497	id.1548	N	<DEL>	.	PASS	SVTYPE=DEL;SVLEN=394;END=2444891;SVCALLERS=Sniffles,pbsv,SVIM	GT:DR:DV	0/1::
4	2571777	id.1549	N	<INS>	.	PASS	SVTYPE=INS;SVLEN=85;END=2571777;SVCALLERS=Sniffles,pbsv,SVIM	GT:DR:DV	0/1::
4	3018220	id.1550	N	<DEL>	.	PASS	SVTYPE=DEL;SVLEN=168;END=3018388;SVCALLERS=Sniffles,pbsv,SVIM	GT:DR:DV	0/1:12:35
4	3059750	id.1551	N	<DUP>	.	PASS	SVTYPE=DUP;SVLEN=9685;END=3069435;SVCALLERS=Sniffles,pbsv	GT:DR:DV	0/1:24:43
4	3310787	id.1552	N	<DEL>	.	PASS	SVTYPE=DEL;SVLEN=166;END=3310953;SVCALLERS=Sniffles,pbsv,SVIM	GT:DR:DV	0/1:34:17
4	3389768	id.1553	N	<DEL>	.	PASS	SVTYPE=DEL;SVLEN=378;END=3390146;SVCALLERS=Sniffles,SVIM	GT:DR:DV	0/1:60:48
4	3414761	id.1554	N	<DEL>	.	PASS	SVTYPE=DEL;SVLEN=92;END=3414853;SVCALLERS=Sniffles,pbsv,SVIM	GT:DR:DV	0/1::
4	3442433	id.1555	N	<DEL>	.	PASS	SVTYPE=DEL;SVLEN=85;END=3442518;SVCALLERS=Sniffles,SVIM	GT:DR:DV	0/1:54:38
4	3575242	id.1556	N	<INS>	.	PASS	SVTYPE=INS;SVLEN=214;END=3575242;SVCALLERS=Sniffles,pbsv,SVIM	GT:DR:DV	0/1::
4	3576296	id.1557	N	<DEL>	.	PASS	SVTYPE=DEL;SVLEN=464;END=3576760;SVCALLERS=Sniffles,SVIM	GT:DR:DV	0/1:58:40
4	3581910	id.1558	N	<DEL>	.	PASS	SVTYPE=DEL;SVLEN=163;END=3582073;SVCALLERS=Sniffles,pbsv,SVIM	GT:DR:DV	0/1::
4	3600993	id.1559	N	<DEL>	.	PASS	SVTYPE=DEL;SVLEN=250;END=3601243;SVCALLERS=Sniffles,pbsv,SVIM	GT:DR:DV	0/1:33:20
4	3611171	id.1560	N	<DEL>	.	PASS	SVTYPE=DEL;SVLEN=863;END=3612034;SVCALLERS=Sniffles,SVIM	GT:DR:DV	0/1:30:43
4	3612104	id.1561	N	<DEL>	.	PASS	SVTYPE=DEL;SVLEN=477;END=3612581;SVCALLERS=Sniffles,pbsv,SVIM	GT:DR:DV	0/1:36:16
4	3613636	id.1562	N	<DEL>	.	PASS	SVTYPE=DEL;SVLEN=4975;END=3618611;SVCALLERS=Sniffles,SVIM	GT:DR:DV	0/1:60:28
4	3627470	id.1563	N	<INS>	.	PASS	SVTYPE=INS;SVLEN=108;END=3627470;SVCALLERS=pbsv,SVIM	GT:DR:DV	1/1::
4	3816195	id.1564	N	<DUP>	.	PASS	SVTYPE=DUP;SVLEN=2464;END=3818659;SVCALLERS=Sniffles,pbsv	GT:DR:DV	0/1:44:24
4	3827811	id.1565	N	<DEL>	.	PASS	SVTYPE=DEL;SVLEN=182;END=3827993;SVCALLERS=Sniffles,pbsv,SVIM	GT:DR:DV	0/1::
4	3861095	id.1566	N	<DEL>	.	PASS	SVTYPE=DEL;SVLEN=462;END=3861557;SVCALLERS=Sniffles,SVIM	GT:DR:DV	0/1:60:39
4	4051204	id.1567	N	<DUP>	.	PASS	SVTYPE=DUP;SVLEN=3889;END=4055093;SVCALLERS=Sniffles,pbsv	GT:DR:DV	0/1:31:39
4	4398236	id.1568	N	<DEL>	.	PASS	SVTYPE=DEL;SVLEN=381;END=4398617;SVCALLERS=Sniffles,pbsv,SVIM	GT:DR:DV	0/1::
4	4567243	id.1569	N	<DEL>	.	PASS	SVTYPE=DEL;SVLEN=1891;END=4569134;SVCALLERS=Sniffles,SVIM	GT:DR:DV	0/1:60:31
4	4568068	id.1570	N	<DEL>	.	PASS	SVTYPE=DEL;SVLEN=467;END=4568535;SVCALLERS=Sniffles,SVIM	GT:DR:DV	0/1::
4	4599026	id.1571	N	<INV>	.	PASS	SVTYPE=INV;SVLEN=974;END=4600000;SVCALLERS=Sniffles,pbsv	GT:DR:DV	0/1:31:23
4	5082040	id.1572	N	<INV>	.	PASS	SVTYPE=INV;SVLEN=523;END=5082563;SVCALLERS=Sniffles,pbsv	GT:DR:DV	0/1:28:15
4	5813345	id.1573	N	<DEL>	.	PASS	SVTYPE=DEL;SVLEN=343;END=5813688;SVCALLERS=Sniffles,pbsv,SVIM	GT:DR:DV	0/1::
4	6201939	id.1574	N	<INS>	.	PASS	SVTYPE=INS;SVLEN=604;END=6202278;SVCALLERS=Sniffles,pbsv,SVIM	GT:DR:DV	0/1:31:14
4	6301171	id.1575	N	<DEL>	.	PASS	SVTYPE=DEL;SVLEN=212;END=6301383;SVCALLERS=Sniffles,pbsv,SVIM	GT:DR:DV	0/1:14:33
4	6682574	id.1576	N	<DUP>	.	PASS	SVTYPE=DUP;SVLEN=2853;END=6685427;SVCALLERS=Sniffles,pbsv	GT:DR:DV	0/1:41:20
4	6897031	id.1577	N	<DEL>	.	PASS	SVTYPE=DEL;SVLEN=3453;END=6900484;SVCALLERS=Sniffles,pbsv,SVIM	GT:DR:DV	0/1:33:38
4	7166734	id.1578	N	<DEL>	.	PASS	SVTYPE=DEL;SVLEN=149;END=7166883;SVCALLERS=Sniffles,pbsv,SVIM	GT:DR:DV	0/1:23:29
4	7257371	id.1579	N	<DEL>	.	PASS	SVTYPE=DEL;SVLEN=516;END=7257887;SVCALLERS=Sniffles,pbsv,SVIM	GT:DR:DV	0/1::
4	7388817	id.1580	N	<DEL>	.	PASS	SVTYPE=DEL;SVLEN=89;END=7388906;SVCALLERS=Sniffles,pbsv,SVIM	GT:DR:DV	0/1:16:32
4	7632330	id.1581	N	<DEL>	.	PASS	SVTYPE=DEL;SVLEN=7576;END=7639906;SVCALLERS=Sniffles,SVIM	GT:DR:DV	0/1:60:28
4	7635499	id.1582	N	<DEL>	.	PASS	SVTYPE=DEL;SVLEN=433;END=7635932;SVCALLERS=Sniffles,pbsv,SVIM	GT:DR:DV	0/1::
4	7662813	id.1583	N	<DEL>	.	PASS	SVTYPE=DEL;SVLEN=460;END=7663273;SVCALLERS=Sniffles,pbsv,SVIM	GT:DR:DV	0/1::
4	7678106	id.1584	N	<DEL>	.	PASS	SVTYPE=DEL;SVLEN=866;END=7678972;SVCALLERS=Sniffles,pbsv,SVIM	GT:DR:DV	0/1::
4	7768092	id.1585	N	<DEL>	.	PASS	SVTYPE=DEL;SVLEN=442;END=7768534;SVCALLERS=Sniffles,pbsv,SVIM	GT:DR:DV	0/1::
4	7836666	id.1586	N	<DEL>	.	PASS	SVTYPE=DEL;SVLEN=300;END=7836966;SVCALLERS=Sniffles,pbsv,SVIM	GT:DR:DV	0/1:21:31
4	7837243	id.1587	N	<DEL>	.	PASS	SVTYPE=DEL;SVLEN=291;END=7837534;SVCALLERS=Sniffles,SVIM	GT:DR:DV	0/1:60:24
4	7865614	id.1588	N	<INS>	.	PASS	SVTYPE=INS;SVLEN=440;END=7865614;SVCALLERS=Sniffles	GT:DR:DV	0/1:28:40
4	7898155	id.1589	N	<DEL>	.	PASS	SVTYPE=DEL;SVLEN=372;END=7898527;SVCALLERS=Sniffles,pbsv,SVIM	GT:DR:DV	0/1:16:30
4	7970609	id.1590	N	<DEL>	.	PASS	SVTYPE=DEL;SVLEN=4537;END=7975146;SVCALLERS=Sniffles,SVIM	GT:DR:DV	0/1:60:29
4	7995805	id.1591	N	<DEL>	.	PASS	SVTYPE=DEL;SVLEN=1052;END=7996857;SVCALLERS=Sniffles,pbsv,SVIM	GT:DR:DV	0/1:44:24
4	8358317	id.1592	N	<INS>	.	PASS	SVTYPE=INS;SVLEN=868;END=8358317;SVCALLERS=Sniffles,pbsv,SVIM	GT:DR:DV	0/1:23:11
4	8415102	id.1593	N	<DEL>	.	PASS	SVTYPE=DEL;SVLEN=356;END=8415458;SVCALLERS=Sniffles,pbsv,SVIM	GT:DR:DV	0/1:25:34
4	8539184	id.1594	N	<DEL>	.	PASS	SVTYPE=DEL;SVLEN=425;END=8539609;SVCALLERS=Sniffles,pbsv,SVIM	GT:DR:DV	0/1::
4	8820549	id.1595	N	<DEL>	.	PASS	SVTYPE=DEL;SVLEN=496;END=8821045;SVCALLERS=Sniffles,pbsv,SVIM	GT:DR:DV	0/1:25:17
4	8820550	id.1596	N	<DEL>	.	PASS	SVTYPE=DEL;SVLEN=496;END=8821046;SVCALLERS=Sniffles	GT:DR:DV	0/1:60:24
4	8958560	id.1597	N	<DEL>	.	PASS	SVTYPE=DEL;SVLEN=320;END=8958880;SVCALLERS=Sniffles,pbsv,SVIM	GT:DR:DV	0/1::
4	9492915	id.1598	N	<DEL>	.	PASS	SVTYPE=DEL;SVLEN=2211;END=9495126;SVCALLERS=Sniffles,pbsv,SVIM	GT:DR:DV	0/1::
4	10125254	id.1599	N	<DEL>	.	PASS	SVTYPE=DEL;SVLEN=6677;END=10131931;SVCALLERS=Sniffles,pbsv,SVIM	GT:DR:DV	0/1::
4	10135913	id.1600	N	<DEL>	.	PASS	SVTYPE=DEL;SVLEN=995;END=10136908;SVCALLERS=Sniffles,pbsv,SVIM	GT:DR:DV	0/1::
4	10272789	id.1601	N	<DUP>	.	PASS	SVTYPE=DUP;SVLEN=3191;END=10275980;SVCALLERS=Sniffles,pbsv	GT:DR:DV	0/1:36:38
4	10392430	id.1602	N	<DEL>	.	PASS	SVTYPE=DEL;SVLEN=9690;END=10402120;SVCALLERS=Sniffles,SVIM	GT:DR:DV	0/1:60:24
4	11865894	id.1603	N	<INS>	.	PASS	SVTYPE=INS;SVLEN=418;END=11865894;SVCALLERS=Sniffles,pbsv	GT:DR:DV	0/1:23:24
4	12197091	id.1604	N	<INS>	.	PASS	SVTYPE=INS;SVLEN=344;END=12197091;SVCALLERS=Sniffles,pbsv,SVIM	GT:DR:DV	0/1::
4	12648645	id.1605	N	<INS>	.	PASS	SVTYPE=INS;SVLEN=183;END=12648645;SVCALLERS=Sniffles,SVIM	GT:DR:DV	0/1:60:33
4	13063514	id.1606	N	<DEL>	.	PASS	SVTYPE=DEL;SVLEN=271;END=13063785;SVCALLERS=Sniffles,pbsv,SVIM	GT:DR:DV	0/1:34:17
4	14956908	id.1607	N	<INS>	.	PASS	SVTYPE=INS;SVLEN=100;END=14956908;SVCALLERS=Sniffles,SVIM	GT:DR:DV	0/1:55:34
4	16362996	id.1608	N	<DEL>	.	PASS	SVTYPE=DEL;SVLEN=2851;END=16365847;SVCALLERS=Sniffles,pbsv,SVIM	GT:DR:DV	0/1::
4	16426889	id.1609	N	<DEL>	.	PASS	SVTYPE=DEL;SVLEN=147;END=16427036;SVCALLERS=Sniffles,pbsv,SVIM	GT:DR:DV	0/1::
4	16811542	id.1610	N	<DEL>	.	PASS	SVTYPE=DEL;SVLEN=1505;END=16813047;SVCALLERS=Sniffles,pbsv,SVIM	GT:DR:DV	0/1::
4	16998576	id.1611	N	<DUP>	.	PASS	SVTYPE=DUP;SVLEN=8079;END=17006655;SVCALLERS=Sniffles,pbsv	GT:DR:DV	0/1:23:36
4	17456375	id.1612	N	<INS>	.	PASS	SVTYPE=INS;SVLEN=342;END=17456375;SVCALLERS=Sniffles,pbsv,SVIM	GT:DR:DV	0/1::
4	18754666	id.1613	N	<DEL>	.	PASS	SVTYPE=DEL;SVLEN=252;END=18754918;SVCALLERS=Sniffles,pbsv,SVIM	GT:DR:DV	0/1:31:23
4	18863146	id.1614	N	<INS>	.	PASS	SVTYPE=INS;SVLEN=292;END=18863146;SVCALLERS=Sniffles,pbsv,SVIM	GT:DR:DV	0/1:18:31
4	19057478	id.1615	N	<DEL>	.	PASS	SVTYPE=DEL;SVLEN=487;END=19057965;SVCALLERS=Sniffles,SVIM	GT:DR:DV	0/1:42:42
4	19643123	id.1616	N	<DEL>	.	PASS	SVTYPE=DEL;SVLEN=329;END=19643452;SVCALLERS=Sniffles,pbsv,SVIM	GT:DR:DV	0/1:16:33
4	20407536	id.1617	N	<DEL>	.	PASS	SVTYPE=DEL;SVLEN=1036;END=20408572;SVCALLERS=Sniffles,SVIM	GT:DR:DV	0/1:20:43
4	21115517	id.1618	N	<DUP>	.	PASS	SVTYPE=DUP;SVLEN=1817;END=21117334;SVCALLERS=Sniffles,pbsv	GT:DR:DV	0/1:44:33
4	21119238	id.1619	N	<INS>	.	PASS	SVTYPE=INS;SVLEN=489;END=21119238;SVCALLERS=Sniffles,SVIM	GT:DR:DV	0/1:60:28
4	21369132	id.1620	N	<DEL>	.	PASS	SVTYPE=DEL;SVLEN=7745;END=21376877;SVCALLERS=Sniffles,pbsv,SVIM	GT:DR:DV	0/1:21:30
4	21369133	id.1621	N	<DEL>	.	PASS	SVTYPE=DEL;SVLEN=7745;END=21376878;SVCALLERS=Sniffles	GT:DR:DV	0/1:60:17
4	21715855	id.1622	N	<DEL>	.	PASS	SVTYPE=DEL;SVLEN=1565;END=21717420;SVCALLERS=Sniffles,SVIM	GT:DR:DV	0/1:60:35
4	21758799	id.1623	N	<DEL>	.	PASS	SVTYPE=DEL;SVLEN=135;END=21758934;SVCALLERS=Sniffles,pbsv,SVIM	GT:DR:DV	0/1:18:42
4	22288110	id.1624	N	<DEL>	.	PASS	SVTYPE=DEL;SVLEN=304;END=22288414;SVCALLERS=Sniffles,SVIM	GT:DR:DV	0/1:59:36
4	22558828	id.1625	N	<INS>	.	PASS	SVTYPE=INS;SVLEN=252;END=22558828;SVCALLERS=Sniffles,pbsv,SVIM	GT:DR:DV	0/1::
4	23100561	id.1626	N	<DEL>	.	PASS	SVTYPE=DEL;SVLEN=786;END=23101347;SVCALLERS=Sniffles,SVIM	GT:DR:DV	0/1:17:44
4	23510989	id.1627	N	<INS>	.	PASS	SVTYPE=INS;SVLEN=332;END=23510989;SVCALLERS=Sniffles,pbsv,SVIM	GT:DR:DV	0/1:20:24
4	23590381	id.1628	N	<DUP>	.	PASS	SVTYPE=DUP;SVLEN=4998;END=23595379;SVCALLERS=Sniffles,pbsv	GT:DR:DV	0/1:41:18
4	23872770	id.1629	N	<INS>	.	PASS	SVTYPE=INS;SVLEN=124;END=23872770;SVCALLERS=Sniffles,pbsv,SVIM	GT:DR:DV	0/1:20:36
4	24774920	id.1630	N	<DEL>	.	PASS	SVTYPE=DEL;SVLEN=382;END=24775302;SVCALLERS=Sniffles,pbsv,SVIM	GT:DR:DV	0/1::
4	25502056	id.1631	N	<DUP>	.	PASS	SVTYPE=DUP;SVLEN=5801;END=25507857;SVCALLERS=Sniffles,pbsv	GT:DR:DV	0/1:38:21
4	25580885	id.1632	N	<DEL>	.	PASS	SVTYPE=DEL;SVLEN=463;END=25581348;SVCALLERS=Sniffles,SVIM	GT:DR:DV	0/1:60:40
4	26438599	id.1633	N	<INS>	.	PASS	SVTYPE=INS;SVLEN=334;END=26438599;SVCALLERS=Sniffles,pbsv,SVIM	GT:DR:DV	0/1::
4	26478785	id.1634	N	<DUP>	.	PASS	SVTYPE=DUP;SVLEN=4501;END=26483286;SVCALLERS=Sniffles,pbsv	GT:DR:DV	0/1:46:31
4	28590280	id.1635	N	<DEL>	.	PASS	SVTYPE=DEL;SVLEN=77;END=28590357;SVCALLERS=Sniffles,pbsv,SVIM	GT:DR:DV	0/1:29:15
4	28925312	id.1636	N	<INS>	.	PASS	SVTYPE=INS;SVLEN=85;END=28925312;SVCALLERS=Sniffles,pbsv,SVIM	GT:DR:DV	0/1::
4	29660540	id.1637	N	<DEL>	.	PASS	SVTYPE=DEL;SVLEN=1612;END=29662152;SVCALLERS=Sniffles,pbsv,SVIM	GT:DR:DV	0/1:33:27
4	30277824	id.1638	N	<INS>	.	PASS	SVTYPE=INS;SVLEN=375;END=30277824;SVCALLERS=Sniffles,pbsv,SVIM	GT:DR:DV	0/1::
4	30541372	id.1639	N	<INS>	.	PASS	SVTYPE=INS;SVLEN=1057;END=30541372;SVCALLERS=Sniffles,SVIM	GT:DR:DV	0/1:51:28
4	30892049	id.1640	N	<INS>	.	PASS	SVTYPE=INS;SVLEN=337;END=30892049;SVCALLERS=Sniffles,pbsv,SVIM	GT:DR:DV	0/1::
4	31014022	id.1641	N	<DEL>	.	PASS	SVTYPE=DEL;SVLEN=934;END=31014956;SVCALLERS=Sniffles,SVIM	GT:DR:DV	0/1:58:33
4	31196928	id.1642	N	<INV>	.	PASS	SVTYPE=INV;SVLEN=2996;END=31199924;SVCALLERS=pbsv	GT:DR:DV	0/1:30:14
4	31205844	id.1643	N	<DEL>	.	PASS	SVTYPE=DEL;SVLEN=278;END=31206122;SVCALLERS=Sniffles,pbsv,SVIM	GT:DR:DV	0/1::
4	31218701	id.1644	N	<DEL>	.	PASS	SVTYPE=DEL;SVLEN=729;END=31219430;SVCALLERS=Sniffles,SVIM	GT:DR:DV	0/1:60:35
4	31338449	id.1645	N	<DEL>	.	PASS	SVTYPE=DEL;SVLEN=234;END=31338683;SVCALLERS=Sniffles,pbsv,SVIM	GT:DR:DV	0/1::
4	31492855	id.1646	N	<DEL>	.	PASS	SVTYPE=DEL;SVLEN=442;END=31493297;SVCALLERS=Sniffles,pbsv,SVIM	GT:DR:DV	0/1::
4	31948157	id.1647	N	<DEL>	.	PASS	SVTYPE=DEL;SVLEN=328;END=31948485;SVCALLERS=Sniffles,pbsv,SVIM	GT:DR:DV	0/1::
4	31976148	id.1648	N	<INS>	.	PASS	SVTYPE=INS;SVLEN=85;END=31976148;SVCALLERS=Sniffles,pbsv,SVIM	GT:DR:DV	0/1::
4	32071338	id.1649	N	<DEL>	.	PASS	SVTYPE=DEL;SVLEN=3160;END=32074498;SVCALLERS=Sniffles,SVIM	GT:DR:DV	0/1:60:19
4	32197152	id.1650	N	<DEL>	.	PASS	SVTYPE=DEL;SVLEN=320;END=32197472;SVCALLERS=Sniffles,pbsv,SVIM	GT:DR:DV	0/1::
4	32298442	id.1651	N	<DEL>	.	PASS	SVTYPE=DEL;SVLEN=6455;END=32304897;SVCALLERS=pbsv,SVIM	GT:DR:DV	0/1::
4	32547910	id.1652	N	<INS>	.	PASS	SVTYPE=INS;SVLEN=387;END=32547910;SVCALLERS=Sniffles,SVIM	GT:DR:DV	0/1:25:52
4	32823280	id.1653	N	<INS>	.	PASS	SVTYPE=INS;SVLEN=100;END=32823273;SVCALLERS=Sniffles,pbsv,SVIM	GT:DR:DV	0/1:30:24
4	33846032	id.1654	N	<DEL>	.	PASS	SVTYPE=DEL;SVLEN=297;END=33846329;SVCALLERS=Sniffles,SVIM	GT:DR:DV	0/1:49:36
4	33847177	id.1655	N	<DEL>	.	PASS	SVTYPE=DEL;SVLEN=910;END=33848087;SVCALLERS=Sniffles,pbsv,SVIM	GT:DR:DV	0/1::
4	34531646	id.1656	N	<DEL>	.	PASS	SVTYPE=DEL;SVLEN=287;END=34531933;SVCALLERS=Sniffles,pbsv,SVIM	GT:DR:DV	0/1::
4	34573081	id.1657	N	<DEL>	.	PASS	SVTYPE=DEL;SVLEN=576;END=34573657;SVCALLERS=Sniffles,pbsv,SVIM	GT:DR:DV	0/1::
4	34661048	id.1658	N	<DUP>	.	PASS	SVTYPE=DUP;SVLEN=5886;END=34666934;SVCALLERS=Sniffles,pbsv	GT:DR:DV	0/1:40:32
4	34683607	id.1659	N	<DUP>	.	PASS	SVTYPE=DUP;SVLEN=5016;END=34688623;SVCALLERS=Sniffles,pbsv	GT:DR:DV	0/1:44:20
4	35259973	id.1660	N	<INV>	.	PASS	SVTYPE=INV;SVLEN=1099;END=35261072;SVCALLERS=Sniffles,pbsv,SVIM	GT:DR:DV	0/1::
4	35310976	id.1661	N	<INS>	.	PASS	SVTYPE=INS;SVLEN=85;END=35310976;SVCALLERS=Sniffles,pbsv,SVIM	GT:DR:DV	0/1::
4	35907504	id.1662	N	<DEL>	.	PASS	SVTYPE=DEL;SVLEN=529;END=35908033;SVCALLERS=Sniffles,SVIM	GT:DR:DV	0/1:60:33
4	36325163	id.1663	N	<INS>	.	PASS	SVTYPE=INS;SVLEN=339;END=36325163;SVCALLERS=Sniffles,pbsv,SVIM	GT:DR:DV	0/1::
4	36652566	id.1664	N	<DEL>	.	PASS	SVTYPE=DEL;SVLEN=110;END=36652676;SVCALLERS=Sniffles,pbsv,SVIM	GT:DR:DV	0/1::
4	36902483	id.1665	N	<DEL>	.	PASS	SVTYPE=DEL;SVLEN=1652;END=36904135;SVCALLERS=Sniffles,SVIM	GT:DR:DV	0/1:55:34
4	36943775	id.1666	N	<DEL>	.	PASS	SVTYPE=DEL;SVLEN=50;END=36943825;SVCALLERS=Sniffles,pbsv,SVIM	GT:DR:DV	0/1:26:25
4	37885273	id.1667	N	<DEL>	.	PASS	SVTYPE=DEL;SVLEN=757;END=37886030;SVCALLERS=Sniffles,pbsv,SVIM	GT:DR:DV	0/1:23:32
4	38663551	id.1668	N	<DUP>	.	PASS	SVTYPE=DUP;SVLEN=4048;END=38667599;SVCALLERS=Sniffles,pbsv	GT:DR:DV	0/1:32:41
4	39814680	id.1669	N	<DEL>	.	PASS	SVTYPE=DEL;SVLEN=380;END=39815060;SVCALLERS=Sniffles,pbsv,SVIM	GT:DR:DV	0/1:20:21
4	39975721	id.1670	N	<DUP>	.	PASS	SVTYPE=DUP;SVLEN=5194;END=39980915;SVCALLERS=Sniffles,pbsv	GT:DR:DV	0/1:27:38
4	40234073	id.1671	N	<INV>	.	PASS	SVTYPE=INV;SVLEN=2422;END=40236495;SVCALLERS=Sniffles,pbsv,SVIM	GT:DR:DV	1/1::
4	40235073	id.1672	N	<INV>	.	PASS	SVTYPE=INV;SVLEN=3042;END=40238115;SVCALLERS=Sniffles,SVIM	GT:DR:DV	0/1::
4	40903796	id.1673	N	<INV>	.	PASS	SVTYPE=INV;SVLEN=1182;END=40904978;SVCALLERS=Sniffles,SVIM	GT:DR:DV	0/1::
4	41406253	id.1674	N	<DEL>	.	PASS	SVTYPE=DEL;SVLEN=1587;END=41407840;SVCALLERS=Sniffles,SVIM	GT:DR:DV	0/1:60:40
4	41444870	id.1675	N	<DEL>	.	PASS	SVTYPE=DEL;SVLEN=621;END=41445491;SVCALLERS=Sniffles,pbsv,SVIM	GT:DR:DV	0/1::
4	41920791	id.1676	N	<INS>	.	PASS	SVTYPE=INS;SVLEN=338;END=41920791;SVCALLERS=Sniffles,pbsv,SVIM	GT:DR:DV	0/1::
4	42088012	id.1677	N	<INS>	.	PASS	SVTYPE=INS;SVLEN=340;END=42088012;SVCALLERS=Sniffles,pbsv,SVIM	GT:DR:DV	0/1::
4	42190992	id.1678	N	<DUP>	.	PASS	SVTYPE=DUP;SVLEN=5235;END=42196227;SVCALLERS=Sniffles,pbsv	GT:DR:DV	0/1:41:34
4	43399951	id.1679	N	<INS>	.	PASS	SVTYPE=INS;SVLEN=344;END=43399951;SVCALLERS=Sniffles,pbsv,SVIM	GT:DR:DV	0/1::
4	43886710	id.1680	N	<INS>	.	PASS	SVTYPE=INS;SVLEN=320;END=43886710;SVCALLERS=Sniffles,SVIM	GT:DR:DV	0/1:15:34
4	43931500	id.1681	N	<DEL>	.	PASS	SVTYPE=DEL;SVLEN=320;END=43931820;SVCALLERS=Sniffles,SVIM	GT:DR:DV	0/1:60:39
4	44191217	id.1682	N	<DEL>	.	PASS	SVTYPE=DEL;SVLEN=459;END=44191676;SVCALLERS=Sniffles,pbsv,SVIM	GT:DR:DV	0/1::
4	44308546	id.1683	N	<DUP>	.	PASS	SVTYPE=DUP;SVLEN=1931;END=44310477;SVCALLERS=Sniffles,pbsv	GT:DR:DV	0/1:47:37
4	44323856	id.1684	N	<DEL>	.	PASS	SVTYPE=DEL;SVLEN=7543;END=44331399;SVCALLERS=Sniffles	GT:DR:DV	0/1:34:27
4	44487420	id.1685	N	<DEL>	.	PASS	SVTYPE=DEL;SVLEN=2096;END=44489516;SVCALLERS=Sniffles,pbsv,SVIM	GT:DR:DV	0/1::
4	46056022	id.1686	N	<DEL>	.	PASS	SVTYPE=DEL;SVLEN=2126;END=46058148;SVCALLERS=Sniffles,SVIM	GT:DR:DV	0/1:42:35
4	46202779	id.1687	N	<DEL>	.	PASS	SVTYPE=DEL;SVLEN=2228;END=46205007;SVCALLERS=Sniffles,pbsv,SVIM	GT:DR:DV	0/1:22:23
4	47487646	id.1688	N	<DEL>	.	PASS	SVTYPE=DEL;SVLEN=440;END=47488086;SVCALLERS=Sniffles,pbsv,SVIM	GT:DR:DV	0/1::
4	47496496	id.1689	N	<INS>	.	PASS	SVTYPE=INS;SVLEN=318;END=47496496;SVCALLERS=Sniffles,pbsv,SVIM	GT:DR:DV	0/1::
4	47525053	id.1690	N	<DUP>	.	PASS	SVTYPE=DUP;SVLEN=8784;END=47533837;SVCALLERS=Sniffles,pbsv	GT:DR:DV	0/1:30:44
4	47978198	id.1691	N	<DEL>	.	PASS	SVTYPE=DEL;SVLEN=100;END=47978298;SVCALLERS=Sniffles,pbsv,SVIM	GT:DR:DV	0/1:21:34
4	48094355	id.1692	N	<DEL>	.	PASS	SVTYPE=DEL;SVLEN=490;END=48094845;SVCALLERS=Sniffles,pbsv,SVIM	GT:DR:DV	0/1::
4	48661418	id.1693	N	<DEL>	.	PASS	SVTYPE=DEL;SVLEN=494;END=48661912;SVCALLERS=Sniffles,pbsv,SVIM	GT:DR:DV	0/1:35:20
4	49095413	id.1694	N	<DEL>	.	PASS	SVTYPE=DEL;SVLEN=2591;END=49098004;SVCALLERS=Sniffles,pbsv,SVIM	GT:DR:DV	0/1:31:22
4	49102110	id.1695	N	<DEL>	.	PASS	SVTYPE=DEL;SVLEN=4881;END=49106991;SVCALLERS=Sniffles,SVIM	GT:DR:DV	0/1::
4	49111030	id.1696	N	<DEL>	.	PASS	SVTYPE=DEL;SVLEN=839;END=49111869;SVCALLERS=Sniffles,SVIM	GT:DR:DV	0/1:41:28
4	49128617	id.1697	N	<INS>	.	PASS	SVTYPE=INS;SVLEN=98;END=49128617;SVCALLERS=Sniffles,SVIM	GT:DR:DV	0/1:36:30
4	49152285	id.1698	N	<DEL>	.	PASS	SVTYPE=DEL;SVLEN=2761;END=49155046;SVCALLERS=Sniffles,SVIM	GT:DR:DV	0/1:15:34
4	49309446	id.1699	N	<INS>	.	PASS	SVTYPE=INS;SVLEN=119;END=49309446;SVCALLERS=Sniffles,SVIM	GT:DR:DV	0/1:11:39
4	49316144	id.1700	N	<INS>	.	PASS	SVTYPE=INS;SVLEN=116;END=49316144;SVCALLERS=Sniffles,SVIM	GT:DR:DV	0/1:16:37
4	49522108	id.1701	N	<INV>	.	PASS	SVTYPE=INV;SVLEN=5098;END=49527206;SVCALLERS=Sniffles,pbsv,SVIM	GT:DR:DV	0/1::
4	52948010	id.1702	N	<INS>	.	PASS	SVTYPE=INS;SVLEN=353;END=52948263;SVCALLERS=Sniffles,pbsv,SVIM	GT:DR:DV	0/1:20:19
4	53155516	id.1703	N	<INS>	.	PASS	SVTYPE=INS;SVLEN=306;END=53155516;SVCALLERS=Sniffles,pbsv,SVIM	GT:DR:DV	0/1:23:22
4	54415619	id.1704	N	<INS>	.	PASS	SVTYPE=INS;SVLEN=337;END=54415619;SVCALLERS=Sniffles,SVIM	GT:DR:DV	0/1:60:35
4	54436058	id.1705	N	<INV>	.	PASS	SVTYPE=INV;SVLEN=2879;END=54438937;SVCALLERS=Sniffles,pbsv	GT:DR:DV	0/1:29:17
4	55416089	id.1706	N	<DEL>	.	PASS	SVTYPE=DEL;SVLEN=509;END=55416598;SVCALLERS=Sniffles,pbsv,SVIM	GT:DR:DV	0/1::
4	55577643	id.1707	N	<DEL>	.	PASS	SVTYPE=DEL;SVLEN=437;END=55578080;SVCALLERS=Sniffles,pbsv,SVIM	GT:DR:DV	0/1::
4	58087144	id.1708	N	<DEL>	.	PASS	SVTYPE=DEL;SVLEN=771;END=58087915;SVCALLERS=Sniffles,pbsv,SVIM	GT:DR:DV	0/1::
4	58148040	id.1709	N	<DEL>	.	PASS	SVTYPE=DEL;SVLEN=286;END=58148326;SVCALLERS=Sniffles,pbsv,SVIM	GT:DR:DV	0/1:21:35
4	58205332	id.1710	N	<DEL>	.	PASS	SVTYPE=DEL;SVLEN=163;END=58205495;SVCALLERS=Sniffles,pbsv,SVIM	GT:DR:DV	0/1:26:20
4	58345172	id.1711	N	<DEL>	.	PASS	SVTYPE=DEL;SVLEN=214;END=58345386;SVCALLERS=Sniffles,pbsv,SVIM	GT:DR:DV	0/1:33:17
4	58722647	id.1712	N	<DEL>	.	PASS	SVTYPE=DEL;SVLEN=1194;END=58723841;SVCALLERS=Sniffles,SVIM	GT:DR:DV	0/1:15:34
4	58723186	id.1713	N	<DEL>	.	PASS	SVTYPE=DEL;SVLEN=254;END=58723440;SVCALLERS=Sniffles,SVIM	GT:DR:DV	0/1:20:32
4	59249117	id.1714	N	<DEL>	.	PASS	SVTYPE=DEL;SVLEN=236;END=59249353;SVCALLERS=Sniffles,pbsv,SVIM	GT:DR:DV	0/1::
4	60384229	id.1715	N	<DEL>	.	PASS	SVTYPE=DEL;SVLEN=1131;END=60385360;SVCALLERS=Sniffles,pbsv,SVIM	GT:DR:DV	0/1:23:24
4	61289204	id.1716	N	<DEL>	.	PASS	SVTYPE=DEL;SVLEN=400;END=61289604;SVCALLERS=Sniffles,pbsv,SVIM	GT:DR:DV	0/1:16:32
4	61569086	id.1717	N	<DEL>	.	PASS	SVTYPE=DEL;SVLEN=577;END=61569663;SVCALLERS=Sniffles,pbsv,SVIM	GT:DR:DV	0/1::
4	61953425	id.1718	N	<DEL>	.	PASS	SVTYPE=DEL;SVLEN=7244;END=61960669;SVCALLERS=Sniffles,SVIM	GT:DR:DV	0/1:60:19
4	62028322	id.1719	N	<DEL>	.	PASS	SVTYPE=DEL;SVLEN=191;END=62028513;SVCALLERS=Sniffles,pbsv,SVIM	GT:DR:DV	0/1::
4	62397419	id.1720	N	<INS>	.	PASS	SVTYPE=INS;SVLEN=312;END=62397419;SVCALLERS=Sniffles,pbsv,SVIM	GT:DR:DV	0/1::
4	62499306	id.1721	N	<INS>	.	PASS	SVTYPE=INS;SVLEN=925;END=62499306;SVCALLERS=Sniffles	GT:DR:DV	0/1:39:36
4	62513401	id.1722	N	<INS>	.	PASS	SVTYPE=INS;SVLEN=263;END=62513401;SVCALLERS=Sniffles,pbsv	GT:DR:DV	0/1:14:30
4	63478348	id.1723	N	<DEL>	.	PASS	SVTYPE=DEL;SVLEN=122;END=63478470;SVCALLERS=Sniffles,pbsv,SVIM	GT:DR:DV	0/1:17:28
4	63670182	id.1724	N	<DEL>	.	PASS	SVTYPE=DEL;SVLEN=3985;END=63674167;SVCALLERS=Sniffles,SVIM	GT:DR:DV	0/1:50:43
4	64098159	id.1725	N	<DEL>	.	PASS	SVTYPE=DEL;SVLEN=294;END=64098453;SVCALLERS=Sniffles,pbsv,SVIM	GT:DR:DV	0/1:22:26
4	64442531	id.1726	N	<DEL>	.	PASS	SVTYPE=DEL;SVLEN=327;END=64442858;SVCALLERS=Sniffles,pbsv,SVIM	GT:DR:DV	0/1::
4	65021068	id.1727	N	<INS>	.	PASS	SVTYPE=INS;SVLEN=316;END=65021068;SVCALLERS=Sniffles,pbsv,SVIM	GT:DR:DV	0/1::
4	65097106	id.1728	N	<DEL>	.	PASS	SVTYPE=DEL;SVLEN=701;END=65097807;SVCALLERS=Sniffles,pbsv,SVIM	GT:DR:DV	0/1:18:26
4	65216716	id.1729	N	<INS>	.	PASS	SVTYPE=INS;SVLEN=330;END=65216716;SVCALLERS=Sniffles,SVIM	GT:DR:DV	0/1:28:33
4	65518322	id.1730	N	<INS>	.	PASS	SVTYPE=INS;SVLEN=342;END=65518322;SVCALLERS=Sniffles,pbsv,SVIM	GT:DR:DV	0/1::
4	65719181	id.1731	N	<INS>	.	PASS	SVTYPE=INS;SVLEN=488;END=65719181;SVCALLERS=Sniffles,SVIM	GT:DR:DV	0/1:60:37
4	65734288	id.1732	N	<DEL>	.	PASS	SVTYPE=DEL;SVLEN=407;END=65734695;SVCALLERS=Sniffles,pbsv,SVIM	GT:DR:DV	0/1::
4	65734542	id.1733	N	<DEL>	.	PASS	SVTYPE=DEL;SVLEN=155;END=65734697;SVCALLERS=Sniffles,pbsv,SVIM	GT:DR:DV	0/1:27:20
4	65771961	id.1734	N	<DEL>	.	PASS	SVTYPE=DEL;SVLEN=400;END=65772361;SVCALLERS=Sniffles,SVIM	GT:DR:DV	0/1:24:38
4	66011048	id.1735	N	<DEL>	.	PASS	SVTYPE=DEL;SVLEN=100;END=66011148;SVCALLERS=Sniffles,SVIM	GT:DR:DV	0/1:42:35
4	66755392	id.1736	N	<DEL>	.	PASS	SVTYPE=DEL;SVLEN=260;END=66755652;SVCALLERS=Sniffles,SVIM	GT:DR:DV	0/1:15:34
4	66802480	id.1737	N	<INS>	.	PASS	SVTYPE=INS;SVLEN=353;END=66802480;SVCALLERS=Sniffles,pbsv,SVIM	GT:DR:DV	0/1::
4	68264630	id.1738	N	<INS>	.	PASS	SVTYPE=INS;SVLEN=191;END=68264630;SVCALLERS=Sniffles,SVIM	GT:DR:DV	0/1:48:40
4	68298323	id.1739	N	<INS>	.	PASS	SVTYPE=INS;SVLEN=406;END=68298323;SVCALLERS=Sniffles,pbsv,SVIM	GT:DR:DV	0/1:21:17
4	69140895	id.1740	N	<INS>	.	PASS	SVTYPE=INS;SVLEN=1185;END=69140895;SVCALLERS=Sniffles,pbsv,SVIM	GT:DR:DV	0/1:10:19
4	69597889	id.1741	N	<DEL>	.	PASS	SVTYPE=DEL;SVLEN=389;END=69598278;SVCALLERS=Sniffles,SVIM	GT:DR:DV	0/1:60:44
4	69790776	id.1742	N	<DEL>	.	PASS	SVTYPE=DEL;SVLEN=387;END=69791163;SVCALLERS=Sniffles,pbsv,SVIM	GT:DR:DV	0/1::
4	70000796	id.1743	N	<DEL>	.	PASS	SVTYPE=DEL;SVLEN=1184;END=70001980;SVCALLERS=Sniffles,SVIM	GT:DR:DV	0/1:60:42
4	70096896	id.1744	N	<INS>	.	PASS	SVTYPE=INS;SVLEN=86;END=70096896;SVCALLERS=Sniffles,SVIM	GT:DR:DV	0/1:60:36
4	70161536	id.1745	N	<DEL>	.	PASS	SVTYPE=DEL;SVLEN=164;END=70161700;SVCALLERS=Sniffles,pbsv,SVIM	GT:DR:DV	0/1::
4	70221328	id.1746	N	<INS>	.	PASS	SVTYPE=INS;SVLEN=3085;END=70221328;SVCALLERS=Sniffles,pbsv	GT:DR:DV	0/1:11:8
4	71383319	id.1747	N	<DEL>	.	PASS	SVTYPE=DEL;SVLEN=585;END=71383904;SVCALLERS=Sniffles,pbsv,SVIM	GT:DR:DV	0/1::
4	72719779	id.1748	N	<INS>	.	PASS	SVTYPE=INS;SVLEN=358;END=72719779;SVCALLERS=Sniffles,SVIM	GT:DR:DV	0/1:45:34
4	72742018	id.1749	N	<DEL>	.	PASS	SVTYPE=DEL;SVLEN=459;END=72742477;SVCALLERS=Sniffles,SVIM	GT:DR:DV	0/1::
4	72829626	id.1750	N	<DEL>	.	PASS	SVTYPE=DEL;SVLEN=318;END=72829944;SVCALLERS=Sniffles,SVIM	GT:DR:DV	0/1:60:26
4	73050351	id.1751	N	<INS>	.	PASS	SVTYPE=INS;SVLEN=303;END=73050351;SVCALLERS=Sniffles,pbsv,SVIM	GT:DR:DV	0/1::
4	73418557	id.1752	N	<DEL>	.	PASS	SVTYPE=DEL;SVLEN=451;END=73419008;SVCALLERS=Sniffles,SVIM	GT:DR:DV	0/1:56:37
4	73675182	id.1753	N	<DEL>	.	PASS	SVTYPE=DEL;SVLEN=1277;END=73676459;SVCALLERS=Sniffles,SVIM	GT:DR:DV	0/1:29:36
4	73831215	id.1754	N	<DEL>	.	PASS	SVTYPE=DEL;SVLEN=581;END=73831796;SVCALLERS=Sniffles,pbsv,SVIM	GT:DR:DV	0/1::
4	73889133	id.1755	N	<INS>	.	PASS	SVTYPE=INS;SVLEN=968;END=73889133;SVCALLERS=Sniffles,pbsv,SVIM	GT:DR:DV	0/1::
4	74408913	id.1756	N	<DEL>	.	PASS	SVTYPE=DEL;SVLEN=256;END=74409169;SVCALLERS=Sniffles,pbsv,SVIM	GT:DR:DV	0/1:22:39
4	74452623	id.1757	N	<DEL>	.	PASS	SVTYPE=DEL;SVLEN=710;END=74453333;SVCALLERS=Sniffles,SVIM	GT:DR:DV	0/1:41:28
4	74884990	id.1758	N	<DEL>	.	PASS	SVTYPE=DEL;SVLEN=109;END=74885099;SVCALLERS=Sniffles,pbsv,SVIM	GT:DR:DV	0/1:20:38
4	75641602	id.1759	N	<INS>	.	PASS	SVTYPE=INS;SVLEN=700;END=75641602;SVCALLERS=Sniffles,SVIM	GT:DR:DV	0/1:60:26
4	75736429	id.1760	N	<INS>	.	PASS	SVTYPE=INS;SVLEN=142;END=75736429;SVCALLERS=Sniffles,SVIM	GT:DR:DV	0/1:60:32
4	76625508	id.1761	N	<INS>	.	PASS	SVTYPE=INS;SVLEN=219;END=76625508;SVCALLERS=Sniffles,SVIM	GT:DR:DV	0/1:60:38
4	76948896	id.1762	N	<INS>	.	PASS	SVTYPE=INS;SVLEN=481;END=76948896;SVCALLERS=Sniffles,SVIM	GT:DR:DV	0/1:54:45
4	77445992	id.1763	N	<DEL>	.	PASS	SVTYPE=DEL;SVLEN=7401;END=77453393;SVCALLERS=Sniffles,SVIM	GT:DR:DV	0/1:60:30
4	78199032	id.1764	N	<DEL>	.	PASS	SVTYPE=DEL;SVLEN=389;END=78199421;SVCALLERS=Sniffles,pbsv,SVIM	GT:DR:DV	0/1::
4	78236316	id.1765	N	<DEL>	.	PASS	SVTYPE=DEL;SVLEN=226;END=78236542;SVCALLERS=Sniffles,pbsv,SVIM	GT:DR:DV	0/1::
4	79269145	id.1766	N	<DEL>	.	PASS	SVTYPE=DEL;SVLEN=6023;END=79275168;SVCALLERS=pbsv,SVIM	GT:DR:DV	0/1:36:18
4	79359140	id.1767	N	<INS>	.	PASS	SVTYPE=INS;SVLEN=345;END=79359140;SVCALLERS=Sniffles,pbsv,SVIM	GT:DR:DV	0/1:14:26
4	80704388	id.1768	N	<INS>	.	PASS	SVTYPE=INS;SVLEN=673;END=80704388;SVCALLERS=Sniffles,SVIM	GT:DR:DV	0/1:25:41
4	80888028	id.1769	N	<DEL>	.	PASS	SVTYPE=DEL;SVLEN=6128;END=80894156;SVCALLERS=Sniffles,SVIM	GT:DR:DV	0/1:60:23
4	81456129	id.1770	N	<DEL>	.	PASS	SVTYPE=DEL;SVLEN=915;END=81457044;SVCALLERS=Sniffles,pbsv,SVIM	GT:DR:DV	0/1::
4	81899773	id.1771	N	<INS>	.	PASS	SVTYPE=INS;SVLEN=371;END=81899773;SVCALLERS=Sniffles,SVIM	GT:DR:DV	0/1:52:35
4	82630115	id.1772	N	<INS>	.	PASS	SVTYPE=INS;SVLEN=331;END=82630115;SVCALLERS=Sniffles,pbsv,SVIM	GT:DR:DV	0/1::
4	82890445	id.1773	N	<DEL>	.	PASS	SVTYPE=DEL;SVLEN=695;END=82891140;SVCALLERS=Sniffles,pbsv,SVIM	GT:DR:DV	0/1::
4	83243933	id.1774	N	<INS>	.	PASS	SVTYPE=INS;SVLEN=85;END=83243933;SVCALLERS=Sniffles,pbsv,SVIM	GT:DR:DV	0/1::
4	85624152	id.1775	N	<INV>	.	PASS	SVTYPE=INV;SVLEN=1005;END=85625157;SVCALLERS=Sniffles,pbsv	GT:DR:DV	0/1:30:17
4	86099281	id.1776	N	<INS>	.	PASS	SVTYPE=INS;SVLEN=299;END=86099281;SVCALLERS=Sniffles,pbsv,SVIM	GT:DR:DV	0/1:14:29
4	86238984	id.1777	N	<DEL>	.	PASS	SVTYPE=DEL;SVLEN=68;END=86239052;SVCALLERS=Sniffles,pbsv,SVIM	GT:DR:DV	0/1::
4	86462310	id.1778	N	<DEL>	.	PASS	SVTYPE=DEL;SVLEN=313;END=86462623;SVCALLERS=Sniffles,pbsv,SVIM	GT:DR:DV	0/1:34:20
4	86470354	id.1779	N	<INS>	.	PASS	SVTYPE=INS;SVLEN=328;END=86470354;SVCALLERS=Sniffles,SVIM	GT:DR:DV	0/1:60:31
4	86660789	id.1780	N	<DEL>	.	PASS	SVTYPE=DEL;SVLEN=251;END=86661040;SVCALLERS=Sniffles,pbsv,SVIM	GT:DR:DV	0/1::
4	87646390	id.1781	N	<DEL>	.	PASS	SVTYPE=DEL;SVLEN=5552;END=87651942;SVCALLERS=pbsv,SVIM	GT:DR:DV	0/1:22:24
4	88268266	id.1782	N	<DEL>	.	PASS	SVTYPE=DEL;SVLEN=6080;END=88274346;SVCALLERS=Sniffles,pbsv,SVIM	GT:DR:DV	0/1::
4	88537068	id.1783	N	<DEL>	.	PASS	SVTYPE=DEL;SVLEN=173;END=88537241;SVCALLERS=Sniffles,SVIM	GT:DR:DV	0/1:35:41
4	88850480	id.1784	N	<INV>	.	PASS	SVTYPE=INV;SVLEN=8567;END=88859047;SVCALLERS=Sniffles,pbsv,SVIM	GT:DR:DV	1/1::
4	88920778	id.1785	N	<DEL>	.	PASS	SVTYPE=DEL;SVLEN=491;END=88921269;SVCALLERS=Sniffles,pbsv,SVIM	GT:DR:DV	0/1::
4	88998759	id.1786	N	<DEL>	.	PASS	SVTYPE=DEL;SVLEN=3604;END=89002363;SVCALLERS=Sniffles,pbsv,SVIM	GT:DR:DV	0/1::
4	89037677	id.1787	N	<DEL>	.	PASS	SVTYPE=DEL;SVLEN=303;END=89037980;SVCALLERS=Sniffles,pbsv,SVIM	GT:DR:DV	0/1::
4	89208179	id.1788	N	<DEL>	.	PASS	SVTYPE=DEL;SVLEN=1987;END=89210166;SVCALLERS=Sniffles,SVIM	GT:DR:DV	0/1:60:34
4	90101106	id.1789	N	<DUP>	.	PASS	SVTYPE=DUP;SVLEN=6019;END=90107125;SVCALLERS=Sniffles,pbsv	GT:DR:DV	0/1:41:42
4	90309312	id.1790	N	<DEL>	.	PASS	SVTYPE=DEL;SVLEN=1381;END=90310693;SVCALLERS=Sniffles,SVIM	GT:DR:DV	0/1:17:44
4	90427878	id.1791	N	<DEL>	.	PASS	SVTYPE=DEL;SVLEN=785;END=90428663;SVCALLERS=Sniffles,SVIM	GT:DR:DV	0/1:36:30
4	91294053	id.1792	N	<INS>	.	PASS	SVTYPE=INS;SVLEN=85;END=91294053;SVCALLERS=Sniffles,pbsv,SVIM	GT:DR:DV	0/1::
4	91596926	id.1793	N	<DEL>	.	PASS	SVTYPE=DEL;SVLEN=5969;END=91602895;SVCALLERS=pbsv,SVIM	GT:DR:DV	0/1:47:23
4	91931577	id.1794	N	<DEL>	.	PASS	SVTYPE=DEL;SVLEN=4249;END=91935826;SVCALLERS=pbsv,SVIM	GT:DR:DV	0/1::
4	92270912	id.1795	N	<INS>	.	PASS	SVTYPE=INS;SVLEN=157;END=92270912;SVCALLERS=Sniffles,pbsv,SVIM	GT:DR:DV	0/1::
4	92339528	id.1796	N	<DEL>	.	PASS	SVTYPE=DEL;SVLEN=7349;END=92346877;SVCALLERS=Sniffles,SVIM	GT:DR:DV	0/1:60:21
4	92458546	id.1797	N	<INS>	.	PASS	SVTYPE=INS;SVLEN=2635;END=92458546;SVCALLERS=Sniffles	GT:DR:DV	0/1:46:8
4	92888245	id.1798	N	<DEL>	.	PASS	SVTYPE=DEL;SVLEN=151;END=92888396;SVCALLERS=Sniffles,pbsv,SVIM	GT:DR:DV	0/1::
4	93218669	id.1799	N	<INS>	.	PASS	SVTYPE=INS;SVLEN=65;END=93218669;SVCALLERS=Sniffles,pbsv,SVIM	GT:DR:DV	0/1::
4	93563683	id.1800	N	<INS>	.	PASS	SVTYPE=INS;SVLEN=810;END=93563683;SVCALLERS=Sniffles,pbsv,SVIM	GT:DR:DV	0/1::
4	95375332	id.1801	N	<INS>	.	PASS	SVTYPE=INS;SVLEN=335;END=95375332;SVCALLERS=Sniffles,pbsv,SVIM	GT:DR:DV	0/1::
4	95413237	id.1802	N	<INS>	.	PASS	SVTYPE=INS;SVLEN=360;END=95413237;SVCALLERS=Sniffles,pbsv,SVIM	GT:DR:DV	0/1::
4	96246526	id.1803	N	<DEL>	.	PASS	SVTYPE=DEL;SVLEN=1015;END=96247541;SVCALLERS=Sniffles,pbsv,SVIM	GT:DR:DV	0/1::
4	96382458	id.1804	N	<DEL>	.	PASS	SVTYPE=DEL;SVLEN=196;END=96382654;SVCALLERS=Sniffles,pbsv,SVIM	GT:DR:DV	0/1::
4	97727868	id.1805	N	<INS>	.	PASS	SVTYPE=INS;SVLEN=178;END=97727868;SVCALLERS=Sniffles,pbsv,SVIM	GT:DR:DV	0/1::
4	97803915	id.1806	N	<INS>	.	PASS	SVTYPE=INS;SVLEN=140;END=97803915;SVCALLERS=Sniffles,pbsv,SVIM	GT:DR:DV	0/1:32:16
4	97940281	id.1807	N	<DEL>	.	PASS	SVTYPE=DEL;SVLEN=174;END=97940455;SVCALLERS=Sniffles,pbsv,SVIM	GT:DR:DV	0/1:33:16
4	98110670	id.1808	N	<DEL>	.	PASS	SVTYPE=DEL;SVLEN=284;END=98110954;SVCALLERS=Sniffles,pbsv,SVIM	GT:DR:DV	0/1::
4	98133370	id.1809	N	<DEL>	.	PASS	SVTYPE=DEL;SVLEN=322;END=98133692;SVCALLERS=Sniffles,SVIM	GT:DR:DV	0/1:44:38
4	98197393	id.1810	N	<DEL>	.	PASS	SVTYPE=DEL;SVLEN=5497;END=98202890;SVCALLERS=pbsv,SVIM	GT:DR:DV	0/1:26:15
4	98353974	id.1811	N	<DUP>	.	PASS	SVTYPE=DUP;SVLEN=4258;END=98358232;SVCALLERS=Sniffles,pbsv	GT:DR:DV	0/1:16:31
4	98590523	id.1812	N	<DEL>	.	PASS	SVTYPE=DEL;SVLEN=1684;END=98592207;SVCALLERS=Sniffles,SVIM	GT:DR:DV	0/1:22:35
4	100376778	id.1813	N	<INS>	.	PASS	SVTYPE=INS;SVLEN=331;END=100376778;SVCALLERS=Sniffles,pbsv,SVIM	GT:DR:DV	0/1::
4	101244810	id.1814	N	<DEL>	.	PASS	SVTYPE=DEL;SVLEN=288;END=101245098;SVCALLERS=Sniffles,pbsv,SVIM	GT:DR:DV	0/1::
4	101959988	id.1815	N	<DUP>	.	PASS	SVTYPE=DUP;SVLEN=1217;END=101961205;SVCALLERS=Sniffles,pbsv	GT:DR:DV	0/1:49:23
4	102787793	id.1816	N	<DEL>	.	PASS	SVTYPE=DEL;SVLEN=542;END=102788335;SVCALLERS=Sniffles,SVIM	GT:DR:DV	0/1:60:31
4	103331259	id.1817	N	<DEL>	.	PASS	SVTYPE=DEL;SVLEN=672;END=103331931;SVCALLERS=Sniffles,pbsv,SVIM	GT:DR:DV	0/1::
4	103384827	id.1818	N	<DEL>	.	PASS	SVTYPE=DEL;SVLEN=706;END=103385533;SVCALLERS=Sniffles,pbsv,SVIM	GT:DR:DV	0/1:21:26
4	103541364	id.1819	N	<DEL>	.	PASS	SVTYPE=DEL;SVLEN=133;END=103541497;SVCALLERS=Sniffles,SVIM	GT:DR:DV	0/1:60:27
4	103871925	id.1820	N	<DEL>	.	PASS	SVTYPE=DEL;SVLEN=3976;END=103875901;SVCALLERS=Sniffles,pbsv,SVIM	GT:DR:DV	0/1::
4	104060214	id.1821	N	<DEL>	.	PASS	SVTYPE=DEL;SVLEN=100;END=104060314;SVCALLERS=Sniffles,SVIM	GT:DR:DV	0/1:31:39
4	104744579	id.1822	N	<INS>	.	PASS	SVTYPE=INS;SVLEN=339;END=104744579;SVCALLERS=Sniffles,pbsv,SVIM	GT:DR:DV	0/1::
4	104894061	id.1823	N	<DEL>	.	PASS	SVTYPE=DEL;SVLEN=597;END=104894658;SVCALLERS=Sniffles,pbsv,SVIM	GT:DR:DV	0/1::
4	105597088	id.1824	N	<INS>	.	PASS	SVTYPE=INS;SVLEN=325;END=105597088;SVCALLERS=Sniffles,pbsv,SVIM	GT:DR:DV	0/1::
4	106257663	id.1825	N	<DEL>	.	PASS	SVTYPE=DEL;SVLEN=81;END=106257744;SVCALLERS=Sniffles,SVIM	GT:DR:DV	0/1:60:34
4	106507364	id.1826	N	<INS>	.	PASS	SVTYPE=INS;SVLEN=87;END=106507364;SVCALLERS=Sniffles,SVIM	GT:DR:DV	0/1:40:32
4	106896999	id.1827	N	<INS>	.	PASS	SVTYPE=INS;SVLEN=97;END=106896999;SVCALLERS=Sniffles,pbsv,SVIM	GT:DR:DV	0/1::
4	106940474	id.1828	N	<DEL>	.	PASS	SVTYPE=DEL;SVLEN=2793;END=106943267;SVCALLERS=Sniffles,SVIM	GT:DR:DV	0/1:60:30
4	107148520	id.1829	N	<INS>	.	PASS	SVTYPE=INS;SVLEN=266;END=107148520;SVCALLERS=Sniffles,pbsv,SVIM	GT:DR:DV	0/1::
4	107840621	id.1830	N	<DEL>	.	PASS	SVTYPE=DEL;SVLEN=345;END=107840966;SVCALLERS=Sniffles,pbsv,SVIM	GT:DR:DV	0/1::
4	108276696	id.1831	N	<DEL>	.	PASS	SVTYPE=DEL;SVLEN=2794;END=108279490;SVCALLERS=Sniffles,pbsv,SVIM	GT:DR:DV	0/1:52:26
4	109660714	id.1832	N	<DEL>	.	PASS	SVTYPE=DEL;SVLEN=189;END=109660903;SVCALLERS=Sniffles,SVIM	GT:DR:DV	0/1::
4	110934931	id.1833	N	<INS>	.	PASS	SVTYPE=INS;SVLEN=257;END=110934931;SVCALLERS=Sniffles,SVIM	GT:DR:DV	0/1:28:33
4	111383216	id.1834	N	<DEL>	.	PASS	SVTYPE=DEL;SVLEN=305;END=111383521;SVCALLERS=Sniffles,pbsv,SVIM	GT:DR:DV	0/1::
4	112007846	id.1835	N	<INV>	.	PASS	SVTYPE=INV;SVLEN=373;END=112008219;SVCALLERS=Sniffles,pbsv,SVIM	GT:DR:DV	1/1::
4	112201261	id.1836	N	<DEL>	.	PASS	SVTYPE=DEL;SVLEN=6000;END=112207261;SVCALLERS=pbsv,SVIM	GT:DR:DV	0/1::
4	112238628	id.1837	N	<DEL>	.	PASS	SVTYPE=DEL;SVLEN=3934;END=112242562;SVCALLERS=Sniffles,SVIM	GT:DR:DV	0/1:50:25
4	112628936	id.1838	N	<INS>	.	PASS	SVTYPE=INS;SVLEN=85;END=112628936;SVCALLERS=Sniffles,pbsv,SVIM	GT:DR:DV	0/1::
4	113348326	id.1839	N	<DEL>	.	PASS	SVTYPE=DEL;SVLEN=405;END=113348731;SVCALLERS=Sniffles,pbsv,SVIM	GT:DR:DV	0/1::
4	113469989	id.1840	N	<DEL>	.	PASS	SVTYPE=DEL;SVLEN=281;END=113470270;SVCALLERS=Sniffles,pbsv,SVIM	GT:DR:DV	0/1::
4	113985776	id.1841	N	<DEL>	.	PASS	SVTYPE=DEL;SVLEN=715;END=113986491;SVCALLERS=Sniffles,pbsv,SVIM	GT:DR:DV	0/1::
4	114129256	id.1842	N	<DEL>	.	PASS	SVTYPE=DEL;SVLEN=1826;END=114131082;SVCALLERS=Sniffles,SVIM	GT:DR:DV	0/1:60:30
4	115012916	id.1843	N	<INS>	.	PASS	SVTYPE=INS;SVLEN=348;END=115012916;SVCALLERS=Sniffles,pbsv,SVIM	GT:DR:DV	0/1::
4	115132669	id.1844	N	<INS>	.	PASS	SVTYPE=INS;SVLEN=86;END=115132669;SVCALLERS=Sniffles,SVIM	GT:DR:DV	0/1:36:30
4	115624559	id.1845	N	<DEL>	.	PASS	SVTYPE=DEL;SVLEN=359;END=115624918;SVCALLERS=Sniffles,pbsv,SVIM	GT:DR:DV	0/1:20:18
4	115624560	id.1846	N	<DEL>	.	PASS	SVTYPE=DEL;SVLEN=359;END=115624919;SVCALLERS=Sniffles	GT:DR:DV	0/1:60:22
4	115928726	id.1847	N	<DEL>	.	PASS	SVTYPE=DEL;SVLEN=3146;END=115931872;SVCALLERS=Sniffles,SVIM	GT:DR:DV	0/1:60:28
4	115942483	id.1848	N	<DEL>	.	PASS	SVTYPE=DEL;SVLEN=359;END=115942842;SVCALLERS=Sniffles,pbsv,SVIM	GT:DR:DV	0/1::
4	117350545	id.1849	N	<INS>	.	PASS	SVTYPE=INS;SVLEN=303;END=117350545;SVCALLERS=Sniffles,pbsv,SVIM	GT:DR:DV	0/1::
4	118332372	id.1850	N	<INS>	.	PASS	SVTYPE=INS;SVLEN=1200;END=118332372;SVCALLERS=Sniffles,SVIM	GT:DR:DV	0/1:5:41
4	118609802	id.1851	N	<INS>	.	PASS	SVTYPE=INS;SVLEN=176;END=118609802;SVCALLERS=Sniffles,pbsv,SVIM	GT:DR:DV	0/1::
4	118765237	id.1852	N	<INS>	.	PASS	SVTYPE=INS;SVLEN=1767;END=118765237;SVCALLERS=Sniffles,pbsv,SVIM	GT:DR:DV	0/1::
4	120013822	id.1853	N	<DEL>	.	PASS	SVTYPE=DEL;SVLEN=292;END=120014114;SVCALLERS=Sniffles,pbsv,SVIM	GT:DR:DV	0/1::
4	120963572	id.1854	N	<DEL>	.	PASS	SVTYPE=DEL;SVLEN=1487;END=120965059;SVCALLERS=Sniffles,pbsv,SVIM	GT:DR:DV	0/1:22:26
4	122281678	id.1855	N	<DEL>	.	PASS	SVTYPE=DEL;SVLEN=6967;END=122288645;SVCALLERS=Sniffles,pbsv,SVIM	GT:DR:DV	0/1:30:19
4	122282469	id.1856	N	<DEL>	.	PASS	SVTYPE=DEL;SVLEN=7514;END=122289983;SVCALLERS=Sniffles,SVIM	GT:DR:DV	0/1:60:16
4	122413784	id.1857	N	<INS>	.	PASS	SVTYPE=INS;SVLEN=142;END=122413784;SVCALLERS=Sniffles,pbsv,SVIM	GT:DR:DV	0/1:31:18
4	123637750	id.1858	N	<DEL>	.	PASS	SVTYPE=DEL;SVLEN=140;END=123637890;SVCALLERS=Sniffles,SVIM	GT:DR:DV	0/1::
4	123973222	id.1859	N	<DEL>	.	PASS	SVTYPE=DEL;SVLEN=2886;END=123976108;SVCALLERS=Sniffles,SVIM	GT:DR:DV	0/1:56:30
4	124017370	id.1860	N	<INS>	.	PASS	SVTYPE=INS;SVLEN=355;END=124017370;SVCALLERS=Sniffles,pbsv,SVIM	GT:DR:DV	0/1:13:29
4	124943590	id.1861	N	<DEL>	.	PASS	SVTYPE=DEL;SVLEN=1586;END=124945176;SVCALLERS=Sniffles,SVIM	GT:DR:DV	0/1::
4	125812664	id.1862	N	<INS>	.	PASS	SVTYPE=INS;SVLEN=381;END=125812664;SVCALLERS=Sniffles,pbsv,SVIM	GT:DR:DV	0/1:27:14
4	126840910	id.1863	N	<DEL>	.	PASS	SVTYPE=DEL;SVLEN=2269;END=126843179;SVCALLERS=Sniffles,pbsv,SVIM	GT:DR:DV	0/1::
4	127365809	id.1864	N	<DEL>	.	PASS	SVTYPE=DEL;SVLEN=5512;END=127371321;SVCALLERS=pbsv,SVIM	GT:DR:DV	0/1::
4	127782458	id.1865	N	<INV>	.	PASS	SVTYPE=INV;SVLEN=250;END=127782708;SVCALLERS=Sniffles,pbsv,SVIM	GT:DR:DV	0/1::
4	128847376	id.1866	N	<INS>	.	PASS	SVTYPE=INS;SVLEN=221;END=128847376;SVCALLERS=Sniffles,SVIM	GT:DR:DV	0/1:48:33
4	130066108	id.1867	N	<DUP>	.	PASS	SVTYPE=DUP;SVLEN=2286;END=130068394;SVCALLERS=Sniffles,pbsv	GT:DR:DV	0/1:45:32
4	130087131	id.1868	N	<DEL>	.	PASS	SVTYPE=DEL;SVLEN=1525;END=130088656;SVCALLERS=pbsv,SVIM	GT:DR:DV	0/1::
4	130174914	id.1869	N	<DEL>	.	PASS	SVTYPE=DEL;SVLEN=374;END=130175288;SVCALLERS=Sniffles,pbsv,SVIM	GT:DR:DV	0/1:18:38
4	130227391	id.1870	N	<DEL>	.	PASS	SVTYPE=DEL;SVLEN=377;END=130227768;SVCALLERS=Sniffles,pbsv,SVIM	GT:DR:DV	0/1::
4	130812749	id.1871	N	<INS>	.	PASS	SVTYPE=INS;SVLEN=234;END=130812749;SVCALLERS=Sniffles,pbsv,SVIM	GT:DR:DV	0/1:30:19
4	130931781	id.1872	N	<INS>	.	PASS	SVTYPE=INS;SVLEN=1177;END=130931781;SVCALLERS=Sniffles,pbsv,SVIM	GT:DR:DV	0/1:7:20
4	131694674	id.1873	N	<DEL>	.	PASS	SVTYPE=DEL;SVLEN=599;END=131695273;SVCALLERS=Sniffles,pbsv,SVIM	GT:DR:DV	0/1::
4	132122353	id.1874	N	<DEL>	.	PASS	SVTYPE=DEL;SVLEN=862;END=132123215;SVCALLERS=Sniffles,pbsv,SVIM	GT:DR:DV	0/1::
4	133067984	id.1875	N	<DEL>	.	PASS	SVTYPE=DEL;SVLEN=481;END=133068465;SVCALLERS=Sniffles,pbsv,SVIM	GT:DR:DV	0/1::
4	133117811	id.1876	N	<INS>	.	PASS	SVTYPE=INS;SVLEN=315;END=133117811;SVCALLERS=Sniffles,SVIM	GT:DR:DV	0/1:60:47
4	133629443	id.1877	N	<DEL>	.	PASS	SVTYPE=DEL;SVLEN=467;END=133629910;SVCALLERS=Sniffles,pbsv,SVIM	GT:DR:DV	0/1::
4	133790463	id.1878	N	<DEL>	.	PASS	SVTYPE=DEL;SVLEN=318;END=133790781;SVCALLERS=Sniffles,SVIM	GT:DR:DV	0/1:60:30
4	133822794	id.1879	N	<DUP>	.	PASS	SVTYPE=DUP;SVLEN=3460;END=133826254;SVCALLERS=Sniffles,pbsv	GT:DR:DV	0/1:28:42
4	133865550	id.1880	N	<DEL>	.	PASS	SVTYPE=DEL;SVLEN=6049;END=133871599;SVCALLERS=Sniffles,SVIM	GT:DR:DV	0/1::
4	134132511	id.1881	N	<DEL>	.	PASS	SVTYPE=DEL;SVLEN=647;END=134133158;SVCALLERS=Sniffles,SVIM	GT:DR:DV	0/1:14:38
4	134141563	id.1882	N	<DEL>	.	PASS	SVTYPE=DEL;SVLEN=410;END=134141973;SVCALLERS=Sniffles,SVIM	GT:DR:DV	0/1:54:38
4	134488109	id.1883	N	<INS>	.	PASS	SVTYPE=INS;SVLEN=628;END=134488109;SVCALLERS=Sniffles,SVIM	GT:DR:DV	0/1:20:32
4	134530734	id.1884	N	<INS>	.	PASS	SVTYPE=INS;SVLEN=344;END=134530734;SVCALLERS=Sniffles,SVIM	GT:DR:DV	0/1:48:40
4	135126584	id.1885	N	<INV>	.	PASS	SVTYPE=INV;SVLEN=930;END=135127514;SVCALLERS=Sniffles,pbsv	GT:DR:DV	0/1:29:13
4	135135211	id.1886	N	<INS>	.	PASS	SVTYPE=INS;SVLEN=831;END=135135211;SVCALLERS=pbsv,SVIM	GT:DR:DV	0/1::
4	135433007	id.1887	N	<DEL>	.	PASS	SVTYPE=DEL;SVLEN=2693;END=135435700;SVCALLERS=Sniffles,SVIM	GT:DR:DV	0/1:60:33
4	135585674	id.1888	N	<INV>	.	PASS	SVTYPE=INV;SVLEN=889;END=135586563;SVCALLERS=Sniffles,pbsv	GT:DR:DV	0/1:32:15
4	137519790	id.1889	N	<DUP>	.	PASS	SVTYPE=DUP;SVLEN=6064;END=137525854;SVCALLERS=Sniffles,pbsv	GT:DR:DV	0/1:42:19
4	137541389	id.1890	N	<DEL>	.	PASS	SVTYPE=DEL;SVLEN=481;END=137541870;SVCALLERS=Sniffles,SVIM	GT:DR:DV	0/1:48:33
4	137806485	id.1891	N	<INS>	.	PASS	SVTYPE=INS;SVLEN=139;END=137806485;SVCALLERS=Sniffles,pbsv,SVIM	GT:DR:DV	0/1::
4	137838410	id.1892	N	<DEL>	.	PASS	SVTYPE=DEL;SVLEN=2308;END=137840718;SVCALLERS=Sniffles,SVIM	GT:DR:DV	0/1:60:27
4	137943885	id.1893	N	<DEL>	.	PASS	SVTYPE=DEL;SVLEN=245;END=137944130;SVCALLERS=pbsv,SVIM	GT:DR:DV	1/1::
4	138092112	id.1894	N	<DEL>	.	PASS	SVTYPE=DEL;SVLEN=7987;END=138100099;SVCALLERS=pbsv,SVIM	GT:DR:DV	0/1:27:21
4	138177307	id.1895	N	<INS>	.	PASS	SVTYPE=INS;SVLEN=1573;END=138177307;SVCALLERS=Sniffles,pbsv,SVIM	GT:DR:DV	0/1::
4	138966181	id.1896	N	<DEL>	.	PASS	SVTYPE=DEL;SVLEN=1024;END=138967205;SVCALLERS=Sniffles,SVIM	GT:DR:DV	0/1:55:34
4	139788025	id.1897	N	<INS>	.	PASS	SVTYPE=INS;SVLEN=596;END=139788025;SVCALLERS=Sniffles,SVIM	GT:DR:DV	0/1:32:42
4	139998415	id.1898	N	<DEL>	.	PASS	SVTYPE=DEL;SVLEN=54;END=139998469;SVCALLERS=Sniffles,SVIM	GT:DR:DV	0/1:60:29
4	141562614	id.1899	N	<DUP>	.	PASS	SVTYPE=DUP;SVLEN=5182;END=141567796;SVCALLERS=Sniffles,pbsv	GT:DR:DV	0/1:48:21
4	142681599	id.1900	N	<INS>	.	PASS	SVTYPE=INS;SVLEN=115;END=142681599;SVCALLERS=Sniffles,pbsv,SVIM	GT:DR:DV	0/1::
4	142853434	id.1901	N	<DEL>	.	PASS	SVTYPE=DEL;SVLEN=83;END=142853517;SVCALLERS=Sniffles,pbsv,SVIM	GT:DR:DV	0/1::
4	143166902	id.1902	N	<DEL>	.	PASS	SVTYPE=DEL;SVLEN=192;END=143167094;SVCALLERS=Sniffles,SVIM	GT:DR:DV	0/1:60:44
4	143502469	id.1903	N	<DEL>	.	PASS	SVTYPE=DEL;SVLEN=483;END=143502952;SVCALLERS=Sniffles,pbsv,SVIM	GT:DR:DV	0/1::
4	143757440	id.1904	N	<DEL>	.	PASS	SVTYPE=DEL;SVLEN=430;END=143757870;SVCALLERS=Sniffles,pbsv,SVIM	GT:DR:DV	0/1:15:30
4	143975602	id.1905	N	<INS>	.	PASS	SVTYPE=INS;SVLEN=113;END=143975602;SVCALLERS=Sniffles,SVIM	GT:DR:DV	0/1:40:32
4	144573300	id.1906	N	<DEL>	.	PASS	SVTYPE=DEL;SVLEN=302;END=144573602;SVCALLERS=Sniffles,pbsv,SVIM	GT:DR:DV	0/1:21:21
4	145319492	id.1907	N	<INS>	.	PASS	SVTYPE=INS;SVLEN=801;END=145319492;SVCALLERS=Sniffles	GT:DR:DV	0/1:7:44
4	145395271	id.1908	N	<INS>	.	PASS	SVTYPE=INS;SVLEN=337;END=145395271;SVCALLERS=Sniffles,SVIM	GT:DR:DV	0/1:32:35
4	146242475	id.1909	N	<DEL>	.	PASS	SVTYPE=DEL;SVLEN=184;END=146242659;SVCALLERS=Sniffles,pbsv,SVIM	GT:DR:DV	0/1:38:18
4	146925012	id.1910	N	<DEL>	.	PASS	SVTYPE=DEL;SVLEN=2646;END=146927658;SVCALLERS=Sniffles,SVIM	GT:DR:DV	0/1:60:36
4	147225260	id.1911	N	<INS>	.	PASS	SVTYPE=INS;SVLEN=85;END=147225260;SVCALLERS=Sniffles,SVIM	GT:DR:DV	0/1:28:33
4	148255917	id.1912	N	<INS>	.	PASS	SVTYPE=INS;SVLEN=403;END=148255917;SVCALLERS=Sniffles,SVIM	GT:DR:DV	0/1:18:33
4	149413753	id.1913	N	<DEL>	.	PASS	SVTYPE=DEL;SVLEN=91;END=149413844;SVCALLERS=Sniffles,pbsv,SVIM	GT:DR:DV	0/1::
4	149429538	id.1914	N	<DEL>	.	PASS	SVTYPE=DEL;SVLEN=135;END=149429673;SVCALLERS=Sniffles,SVIM	GT:DR:DV	0/1:14:38
4	150160922	id.1915	N	<DEL>	.	PASS	SVTYPE=DEL;SVLEN=620;END=150161542;SVCALLERS=Sniffles,pbsv,SVIM	GT:DR:DV	0/1::
4	150554249	id.1916	N	<DEL>	.	PASS	SVTYPE=DEL;SVLEN=3658;END=150557907;SVCALLERS=Sniffles	GT:DR:DV	0/1:28:40
4	152340726	id.1917	N	<DEL>	.	PASS	SVTYPE=DEL;SVLEN=808;END=152341534;SVCALLERS=Sniffles,pbsv,SVIM	GT:DR:DV	0/1::
4	152778726	id.1918	N	<INS>	.	PASS	SVTYPE=INS;SVLEN=603;END=152778726;SVCALLERS=Sniffles,pbsv,SVIM	GT:DR:DV	0/1:25:24
4	153649244	id.1919	N	<DEL>	.	PASS	SVTYPE=DEL;SVLEN=524;END=153649768;SVCALLERS=Sniffles,SVIM	GT:DR:DV	0/1:52:42
4	153911815	id.1920	N	<DUP>	.	PASS	SVTYPE=DUP;SVLEN=3187;END=153915002;SVCALLERS=Sniffles,pbsv	GT:DR:DV	0/1:48:43
4	154050972	id.1921	N	<DEL>	.	PASS	SVTYPE=DEL;SVLEN=288;END=154051260;SVCALLERS=Sniffles,pbsv,SVIM	GT:DR:DV	0/1:17:30
4	154645947	id.1922	N	<DEL>	.	PASS	SVTYPE=DEL;SVLEN=419;END=154646366;SVCALLERS=Sniffles,pbsv,SVIM	GT:DR:DV	0/1::
4	155506554	id.1923	N	<INS>	.	PASS	SVTYPE=INS;SVLEN=303;END=155506554;SVCALLERS=Sniffles,pbsv,SVIM	GT:DR:DV	0/1::
4	155829519	id.1924	N	<INS>	.	PASS	SVTYPE=INS;SVLEN=293;END=155829519;SVCALLERS=Sniffles,pbsv,SVIM	GT:DR:DV	0/1:22:15
4	155829520	id.1925	N	<INS>	.	PASS	SVTYPE=INS;SVLEN=293;END=155829520;SVCALLERS=Sniffles	GT:DR:DV	0/1:60:23
4	156270387	id.1926	N	<INS>	.	PASS	SVTYPE=INS;SVLEN=248;END=156270387;SVCALLERS=Sniffles,pbsv,SVIM	GT:DR:DV	0/1::
4	156757857	id.1927	N	<DEL>	.	PASS	SVTYPE=DEL;SVLEN=866;END=156758723;SVCALLERS=Sniffles,pbsv,SVIM	GT:DR:DV	0/1::
4	157571950	id.1928	N	<INS>	.	PASS	SVTYPE=INS;SVLEN=85;END=157571950;SVCALLERS=Sniffles,pbsv,SVIM	GT:DR:DV	0/1::
4	157977304	id.1929	N	<DEL>	.	PASS	SVTYPE=DEL;SVLEN=500;END=157977804;SVCALLERS=Sniffles,SVIM	GT:DR:DV	0/1:60:35
4	157977486	id.1930	N	<DEL>	.	PASS	SVTYPE=DEL;SVLEN=93;END=157977579;SVCALLERS=Sniffles,SVIM	GT:DR:DV	0/1:56:37
4	158728424	id.1931	N	<DEL>	.	PASS	SVTYPE=DEL;SVLEN=3486;END=158731910;SVCALLERS=Sniffles,pbsv,SVIM	GT:DR:DV	0/1:35:17
4	158905200	id.1932	N	<INS>	.	PASS	SVTYPE=INS;SVLEN=190;END=158905200;SVCALLERS=Sniffles,pbsv,SVIM	GT:DR:DV	0/1::
4	160473557	id.1933	N	<INS>	.	PASS	SVTYPE=INS;SVLEN=262;END=160473557;SVCALLERS=Sniffles,pbsv,SVIM	GT:DR:DV	0/1:33:16
4	160493538	id.1934	N	<DEL>	.	PASS	SVTYPE=DEL;SVLEN=9748;END=160503286;SVCALLERS=Sniffles,SVIM	GT:DR:DV	0/1:60:19
4	161015954	id.1935	N	<INS>	.	PASS	SVTYPE=INS;SVLEN=85;END=161015954;SVCALLERS=Sniffles,pbsv,SVIM	GT:DR:DV	0/1::
4	161098925	id.1936	N	<DEL>	.	PASS	SVTYPE=DEL;SVLEN=202;END=161099127;SVCALLERS=Sniffles,SVIM	GT:DR:DV	0/1:53:31
4	161312129	id.1937	N	<DEL>	.	PASS	SVTYPE=DEL;SVLEN=416;END=161312545;SVCALLERS=Sniffles,pbsv,SVIM	GT:DR:DV	0/1::
4	161773571	id.1938	N	<DEL>	.	PASS	SVTYPE=DEL;SVLEN=1141;END=161774712;SVCALLERS=Sniffles,pbsv,SVIM	GT:DR:DV	0/1:31:16
4	161879045	id.1939	N	<DEL>	.	PASS	SVTYPE=DEL;SVLEN=5881;END=161884926;SVCALLERS=pbsv,SVIM	GT:DR:DV	0/1::
4	161955101	id.1940	N	<DUP>	.	PASS	SVTYPE=DUP;SVLEN=1431;END=161956532;SVCALLERS=Sniffles,pbsv	GT:DR:DV	0/1:47:22
4	162053292	id.1941	N	<DEL>	.	PASS	SVTYPE=DEL;SVLEN=348;END=162053640;SVCALLERS=Sniffles,pbsv,SVIM	GT:DR:DV	0/1::
4	162263470	id.1942	N	<DEL>	.	PASS	SVTYPE=DEL;SVLEN=553;END=162264023;SVCALLERS=Sniffles,pbsv,SVIM	GT:DR:DV	0/1::
4	162381436	id.1943	N	<DEL>	.	PASS	SVTYPE=DEL;SVLEN=228;END=162381664;SVCALLERS=Sniffles,pbsv,SVIM	GT:DR:DV	0/1::
4	162447205	id.1944	N	<DUP>	.	PASS	SVTYPE=DUP;SVLEN=5478;END=162452683;SVCALLERS=Sniffles,pbsv	GT:DR:DV	0/1:27:45
4	163453465	id.1945	N	<INS>	.	PASS	SVTYPE=INS;SVLEN=136;END=163453465;SVCALLERS=Sniffles,pbsv,SVIM	GT:DR:DV	0/1:38:19
4	163566955	id.1946	N	<DEL>	.	PASS	SVTYPE=DEL;SVLEN=358;END=163567313;SVCALLERS=Sniffles,pbsv,SVIM	GT:DR:DV	0/1::
4	163575966	id.1947	N	<INV>	.	PASS	SVTYPE=INV;SVLEN=3592;END=163579558;SVCALLERS=Sniffles,pbsv,SVIM	GT:DR:DV	0/1::
4	163578710	id.1948	N	<INV>	.	PASS	SVTYPE=INV;SVLEN=2190;END=163580900;SVCALLERS=Sniffles,pbsv	GT:DR:DV	0/1:25:24
4	163883097	id.1949	N	<INS>	.	PASS	SVTYPE=INS;SVLEN=172;END=163883097;SVCALLERS=Sniffles,SVIM	GT:DR:DV	0/1:60:32
4	163933654	id.1950	N	<DEL>	.	PASS	SVTYPE=DEL;SVLEN=1303;END=163934957;SVCALLERS=Sniffles,SVIM	GT:DR:DV	0/1:28:33
4	164084746	id.1951	N	<INS>	.	PASS	SVTYPE=INS;SVLEN=364;END=164084746;SVCALLERS=Sniffles	GT:DR:DV	0/1:60:32
4	165106487	id.1952	N	<DUP>	.	PASS	SVTYPE=DUP;SVLEN=1892;END=165108379;SVCALLERS=Sniffles,pbsv	GT:DR:DV	0/1:41:18
4	165203073	id.1953	N	<DUP>	.	PASS	SVTYPE=DUP;SVLEN=2691;END=165205764;SVCALLERS=Sniffles,pbsv	GT:DR:DV	0/1:47:32
4	165267751	id.1954	N	<DEL>	.	PASS	SVTYPE=DEL;SVLEN=55;END=165267806;SVCALLERS=Sniffles,SVIM	GT:DR:DV	0/1:30:43
4	165860129	id.1955	N	<DEL>	.	PASS	SVTYPE=DEL;SVLEN=315;END=165860444;SVCALLERS=Sniffles,SVIM	GT:DR:DV	0/1:30:32
4	165860970	id.1956	N	<INS>	.	PASS	SVTYPE=INS;SVLEN=115;END=165860970;SVCALLERS=Sniffles,pbsv,SVIM	GT:DR:DV	0/1::
4	165860971	id.1957	N	<DEL>	.	PASS	SVTYPE=DEL;SVLEN=123;END=165861094;SVCALLERS=Sniffles	GT:DR:DV	0/1:29:29
4	165869277	id.1958	N	<INS>	.	PASS	SVTYPE=INS;SVLEN=123;END=165869277;SVCALLERS=Sniffles,pbsv,SVIM	GT:DR:DV	0/1::
4	165869278	id.1959	N	<DEL>	.	PASS	SVTYPE=DEL;SVLEN=115;END=165869393;SVCALLERS=Sniffles	GT:DR:DV	0/1:60:33
4	165869910	id.1960	N	<INS>	.	PASS	SVTYPE=INS;SVLEN=316;END=165869910;SVCALLERS=Sniffles,SVIM	GT:DR:DV	0/1:14:38
4	166037309	id.1961	N	<INS>	.	PASS	SVTYPE=INS;SVLEN=356;END=166037309;SVCALLERS=Sniffles,pbsv,SVIM	GT:DR:DV	0/1::
4	166447388	id.1962	N	<INS>	.	PASS	SVTYPE=INS;SVLEN=211;END=166447388;SVCALLERS=Sniffles,pbsv,SVIM	GT:DR:DV	0/1::
4	166467922	id.1963	N	<DEL>	.	PASS	SVTYPE=DEL;SVLEN=377;END=166468299;SVCALLERS=Sniffles,pbsv,SVIM	GT:DR:DV	0/1:21:31
4	167004315	id.1964	N	<DEL>	.	PASS	SVTYPE=DEL;SVLEN=595;END=167004910;SVCALLERS=Sniffles,pbsv,SVIM	GT:DR:DV	0/1::
4	167108122	id.1965	N	<DEL>	.	PASS	SVTYPE=DEL;SVLEN=298;END=167108420;SVCALLERS=Sniffles,SVIM	GT:DR:DV	0/1:59:29
4	168114868	id.1966	N	<INV>	.	PASS	SVTYPE=INV;SVLEN=1405;END=168116273;SVCALLERS=Sniffles,pbsv	GT:DR:DV	0/1:26:29
4	168321769	id.1967	N	<INS>	.	PASS	SVTYPE=INS;SVLEN=189;END=168321769;SVCALLERS=Sniffles,pbsv,SVIM	GT:DR:DV	0/1::
4	168418309	id.1968	N	<DEL>	.	PASS	SVTYPE=DEL;SVLEN=5700;END=168424009;SVCALLERS=Sniffles,SVIM	GT:DR:DV	0/1:60:19
4	168694013	id.1969	N	<INS>	.	PASS	SVTYPE=INS;SVLEN=85;END=168694013;SVCALLERS=Sniffles,pbsv,SVIM	GT:DR:DV	0/1::
4	168709039	id.1970	N	<DEL>	.	PASS	SVTYPE=DEL;SVLEN=55;END=168709094;SVCALLERS=Sniffles,pbsv,SVIM	GT:DR:DV	0/1:22:19
4	168889146	id.1971	N	<INS>	.	PASS	SVTYPE=INS;SVLEN=300;END=168889146;SVCALLERS=Sniffles,pbsv,SVIM	GT:DR:DV	0/1:20:28
4	169120617	id.1972	N	<DEL>	.	PASS	SVTYPE=DEL;SVLEN=685;END=169121302;SVCALLERS=Sniffles,pbsv,SVIM	GT:DR:DV	0/1:27:24
4	169159391	id.1973	N	<DEL>	.	PASS	SVTYPE=DEL;SVLEN=397;END=169159788;SVCALLERS=Sniffles,pbsv,SVIM	GT:DR:DV	0/1::
4	169614067	id.1974	N	<DEL>	.	PASS	SVTYPE=DEL;SVLEN=515;END=169614582;SVCALLERS=Sniffles,pbsv,SVIM	GT:DR:DV	0/1::
4	170254280	id.1975	N	<INS>	.	PASS	SVTYPE=INS;SVLEN=363;END=170254280;SVCALLERS=Sniffles,SVIM	GT:DR:DV	0/1:24:38
4	170278460	id.1976	N	<DEL>	.	PASS	SVTYPE=DEL;SVLEN=413;END=170278873;SVCALLERS=Sniffles,pbsv,SVIM	GT:DR:DV	0/1:25:25
4	170834561	id.1977	N	<INS>	.	PASS	SVTYPE=INS;SVLEN=658;END=170834561;SVCALLERS=Sniffles,pbsv,SVIM	GT:DR:DV	0/1:14:21
4	171070796	id.1978	N	<DEL>	.	PASS	SVTYPE=DEL;SVLEN=2449;END=171073245;SVCALLERS=Sniffles,pbsv,SVIM	GT:DR:DV	0/1::
4	171291824	id.1979	N	<DEL>	.	PASS	SVTYPE=DEL;SVLEN=520;END=171292344;SVCALLERS=Sniffles,pbsv,SVIM	GT:DR:DV	0/1:28:17
4	171362589	id.1980	N	<DEL>	.	PASS	SVTYPE=DEL;SVLEN=127;END=171362716;SVCALLERS=Sniffles,pbsv,SVIM	GT:DR:DV	0/1::
4	171739418	id.1981	N	<INS>	.	PASS	SVTYPE=INS;SVLEN=253;END=171739418;SVCALLERS=Sniffles,pbsv,SVIM	GT:DR:DV	0/1:20:15
4	171739419	id.1982	N	<INS>	.	PASS	SVTYPE=INS;SVLEN=253;END=171739419;SVCALLERS=Sniffles	GT:DR:DV	0/1:60:25
4	171900879	id.1983	N	<DEL>	.	PASS	SVTYPE=DEL;SVLEN=405;END=171901284;SVCALLERS=Sniffles,pbsv,SVIM	GT:DR:DV	0/1::
4	172141400	id.1984	N	<DEL>	.	PASS	SVTYPE=DEL;SVLEN=188;END=172141588;SVCALLERS=Sniffles,pbsv,SVIM	GT:DR:DV	0/1:33:17
4	172141475	id.1985	N	<DEL>	.	PASS	SVTYPE=DEL;SVLEN=54;END=172141529;SVCALLERS=Sniffles,SVIM	GT:DR:DV	0/1:25:34
4	172374411	id.1986	N	<DEL>	.	PASS	SVTYPE=DEL;SVLEN=5014;END=172379425;SVCALLERS=pbsv,SVIM	GT:DR:DV	0/1:26:18
4	172988636	id.1987	N	<DEL>	.	PASS	SVTYPE=DEL;SVLEN=4279;END=172992915;SVCALLERS=Sniffles,pbsv,SVIM	GT:DR:DV	0/1::
4	173424979	id.1988	N	<DEL>	.	PASS	SVTYPE=DEL;SVLEN=7990;END=173432969;SVCALLERS=Sniffles,pbsv,SVIM	GT:DR:DV	0/1:10:37
4	173425081	id.1989	N	<DEL>	.	PASS	SVTYPE=DEL;SVLEN=8440;END=173433521;SVCALLERS=Sniffles	GT:DR:DV	0/1:50:25
4	173522905	id.1990	N	<INS>	.	PASS	SVTYPE=INS;SVLEN=360;END=173522905;SVCALLERS=Sniffles,pbsv,SVIM	GT:DR:DV	0/1:17:28
4	174149422	id.1991	N	<INS>	.	PASS	SVTYPE=INS;SVLEN=330;END=174149422;SVCALLERS=Sniffles,pbsv,SVIM	GT:DR:DV	0/1::
4	174786675	id.1992	N	<INS>	.	PASS	SVTYPE=INS;SVLEN=127;END=174786675;SVCALLERS=Sniffles,pbsv,SVIM	GT:DR:DV	0/1::
4	174936294	id.1993	N	<INS>	.	PASS	SVTYPE=INS;SVLEN=364;END=174936294;SVCALLERS=Sniffles,pbsv,SVIM	GT:DR:DV	0/1:31:17
4	176090935	id.1994	N	<DEL>	.	PASS	SVTYPE=DEL;SVLEN=471;END=176091406;SVCALLERS=Sniffles,pbsv,SVIM	GT:DR:DV	0/1::
4	176997317	id.1995	N	<DEL>	.	PASS	SVTYPE=DEL;SVLEN=57;END=176997374;SVCALLERS=pbsv,SVIM	GT:DR:DV	1/1::
4	177869348	id.1996	N	<DEL>	.	PASS	SVTYPE=DEL;SVLEN=276;END=177869624;SVCALLERS=Sniffles,pbsv,SVIM	GT:DR:DV	0/1:18:26
4	178112149	id.1997	N	<DEL>	.	PASS	SVTYPE=DEL;SVLEN=113;END=178112262;SVCALLERS=Sniffles,SVIM	GT:DR:DV	0/1:59:36
4	178514259	id.1998	N	<DEL>	.	PASS	SVTYPE=DEL;SVLEN=291;END=178514550;SVCALLERS=Sniffles,pbsv,SVIM	GT:DR:DV	0/1::
4	179438534	id.1999	N	<INS>	.	PASS	SVTYPE=INS;SVLEN=345;END=179438534;SVCALLERS=Sniffles,pbsv,SVIM	GT:DR:DV	0/1::
4	180600291	id.2000	N	<DEL>	.	PASS	SVTYPE=DEL;SVLEN=75;END=180600366;SVCALLERS=Sniffles,pbsv,SVIM	GT:DR:DV	0/1:21:24
4	180698450	id.2001	N	<INS>	.	PASS	SVTYPE=INS;SVLEN=334;END=180698450;SVCALLERS=Sniffles,SVIM	GT:DR:DV	0/1:60:29
4	181135301	id.2002	N	<DEL>	.	PASS	SVTYPE=DEL;SVLEN=382;END=181135683;SVCALLERS=Sniffles,SVIM	GT:DR:DV	0/1::
4	181735861	id.2003	N	<DUP>	.	PASS	SVTYPE=DUP;SVLEN=4740;END=181740601;SVCALLERS=Sniffles,pbsv	GT:DR:DV	0/1:38:17
4	181952392	id.2004	N	<DEL>	.	PASS	SVTYPE=DEL;SVLEN=356;END=181952748;SVCALLERS=Sniffles,SVIM	GT:DR:DV	0/1:31:39
4	182056573	id.2005	N	<DEL>	.	PASS	SVTYPE=DEL;SVLEN=556;END=182057129;SVCALLERS=Sniffles,pbsv,SVIM	GT:DR:DV	0/1::
4	182777203	id.2006	N	<DEL>	.	PASS	SVTYPE=DEL;SVLEN=59;END=182777262;SVCALLERS=Sniffles,pbsv,SVIM	GT:DR:DV	0/1:16:21
4	183551509	id.2007	N	<INS>	.	PASS	SVTYPE=INS;SVLEN=312;END=183551509;SVCALLERS=Sniffles,pbsv,SVIM	GT:DR:DV	0/1:16:27
4	183570071	id.2008	N	<DEL>	.	PASS	SVTYPE=DEL;SVLEN=1928;END=183571999;SVCALLERS=Sniffles,SVIM	GT:DR:DV	0/1:21:39
4	183864931	id.2009	N	<DEL>	.	PASS	SVTYPE=DEL;SVLEN=423;END=183865354;SVCALLERS=Sniffles,SVIM	GT:DR:DV	0/1:60:32
4	184123053	id.2010	N	<INS>	.	PASS	SVTYPE=INS;SVLEN=56;END=184123053;SVCALLERS=Sniffles,SVIM	GT:DR:DV	0/1:56:37
4	184473945	id.2011	N	<DEL>	.	PASS	SVTYPE=DEL;SVLEN=956;END=184474901;SVCALLERS=Sniffles,SVIM	GT:DR:DV	0/1:48:33
4	184674143	id.2012	N	<DEL>	.	PASS	SVTYPE=DEL;SVLEN=1642;END=184675785;SVCALLERS=Sniffles,pbsv,SVIM	GT:DR:DV	0/1::
4	184853295	id.2013	N	<DEL>	.	PASS	SVTYPE=DEL;SVLEN=539;END=184853834;SVCALLERS=Sniffles,SVIM	GT:DR:DV	0/1:60:41
4	185297160	id.2014	N	<INS>	.	PASS	SVTYPE=INS;SVLEN=299;END=185297160;SVCALLERS=Sniffles,SVIM	GT:DR:DV	0/1:55:34
4	185779447	id.2015	N	<DEL>	.	PASS	SVTYPE=DEL;SVLEN=411;END=185779858;SVCALLERS=Sniffles,pbsv,SVIM	GT:DR:DV	0/1:25:27
4	185977260	id.2016	N	<INS>	.	PASS	SVTYPE=INS;SVLEN=1010;END=185977260;SVCALLERS=Sniffles,pbsv,SVIM	GT:DR:DV	0/1::
4	186142970	id.2017	N	<DEL>	.	PASS	SVTYPE=DEL;SVLEN=576;END=186143546;SVCALLERS=Sniffles,pbsv,SVIM	GT:DR:DV	0/1:11:30
4	186155559	id.2018	N	<DEL>	.	PASS	SVTYPE=DEL;SVLEN=278;END=186155837;SVCALLERS=Sniffles,SVIM	GT:DR:DV	0/1:49:29
4	186348817	id.2019	N	<DEL>	.	PASS	SVTYPE=DEL;SVLEN=326;END=186349143;SVCALLERS=Sniffles,SVIM	GT:DR:DV	0/1:60:37
4	186747915	id.2020	N	<INS>	.	PASS	SVTYPE=INS;SVLEN=532;END=186747915;SVCALLERS=Sniffles,SVIM	GT:DR:DV	0/1:60:39
4	186955526	id.2021	N	<DEL>	.	PASS	SVTYPE=DEL;SVLEN=90;END=186955616;SVCALLERS=Sniffles,pbsv,SVIM	GT:DR:DV	0/1:30:18
4	187213990	id.2022	N	<DEL>	.	PASS	SVTYPE=DEL;SVLEN=709;END=187214699;SVCALLERS=Sniffles,SVIM	GT:DR:DV	0/1:12:35
4	187349394	id.2023	N	<DEL>	.	PASS	SVTYPE=DEL;SVLEN=121;END=187349515;SVCALLERS=Sniffles,pbsv,SVIM	GT:DR:DV	0/1:22:24
4	187397531	id.2024	N	<DEL>	.	PASS	SVTYPE=DEL;SVLEN=727;END=187398258;SVCALLERS=Sniffles,pbsv,SVIM	GT:DR:DV	0/1::
4	187742331	id.2025	N	<DEL>	.	PASS	SVTYPE=DEL;SVLEN=495;END=187742826;SVCALLERS=Sniffles,pbsv,SVIM	GT:DR:DV	0/1:13:27
4	187795678	id.2026	N	<DEL>	.	PASS	SVTYPE=DEL;SVLEN=475;END=187796153;SVCALLERS=Sniffles,SVIM	GT:DR:DV	0/1::
4	188012278	id.2027	N	<DEL>	.	PASS	SVTYPE=DEL;SVLEN=129;END=188012407;SVCALLERS=Sniffles,pbsv,SVIM	GT:DR:DV	0/1::
4	188135504	id.2028	N	<DEL>	.	PASS	SVTYPE=DEL;SVLEN=245;END=188135749;SVCALLERS=Sniffles,pbsv,SVIM	GT:DR:DV	0/1:34:15
4	188426173	id.2029	N	<DEL>	.	PASS	SVTYPE=DEL;SVLEN=305;END=188426478;SVCALLERS=Sniffles,pbsv,SVIM	GT:DR:DV	0/1::
4	188819962	id.2030	N	<INS>	.	PASS	SVTYPE=INS;SVLEN=721;END=188819962;SVCALLERS=Sniffles,pbsv,SVIM	GT:DR:DV	0/1:41:22
4	188872491	id.2031	N	<INV>	.	PASS	SVTYPE=INV;SVLEN=5203;END=188877694;SVCALLERS=Sniffles,pbsv	GT:DR:DV	1/1:7:68
4	189137670	id.2032	N	<DEL>	.	PASS	SVTYPE=DEL;SVLEN=192;END=189137862;SVCALLERS=Sniffles,pbsv,SVIM	GT:DR:DV	0/1:20:30
4	189189999	id.2033	N	<DEL>	.	PASS	SVTYPE=DEL;SVLEN=194;END=189190193;SVCALLERS=Sniffles,pbsv,SVIM	GT:DR:DV	0/1:19:22
4	189246913	id.2034	N	<DEL>	.	PASS	SVTYPE=DEL;SVLEN=144;END=189247057;SVCALLERS=Sniffles,pbsv,SVIM	GT:DR:DV	0/1:12:37
4	189315445	id.2035	N	<DEL>	.	PASS	SVTYPE=DEL;SVLEN=61;END=189315506;SVCALLERS=Sniffles,pbsv,SVIM	GT:DR:DV	0/1::
4	189326423	id.2036	N	<DEL>	.	PASS	SVTYPE=DEL;SVLEN=210;END=189326633;SVCALLERS=Sniffles,SVIM	GT:DR:DV	0/1:31:39
4	189424760	id.2037	N	<DEL>	.	PASS	SVTYPE=DEL;SVLEN=394;END=189425154;SVCALLERS=Sniffles,SVIM	GT:DR:DV	0/1::
4	189793240	id.2038	N	<DEL>	.	PASS	SVTYPE=DEL;SVLEN=293;END=189793533;SVCALLERS=Sniffles,pbsv,SVIM	GT:DR:DV	0/1::
4	189826088	id.2039	N	<DEL>	.	PASS	SVTYPE=DEL;SVLEN=344;END=189826432;SVCALLERS=Sniffles,pbsv,SVIM	GT:DR:DV	0/1::
4	189940532	id.2040	N	<DEL>	.	PASS	SVTYPE=DEL;SVLEN=162;END=189940694;SVCALLERS=Sniffles,pbsv,SVIM	GT:DR:DV	0/1::
4	189969494	id.2041	N	<DEL>	.	PASS	SVTYPE=DEL;SVLEN=740;END=189970234;SVCALLERS=Sniffles,pbsv,SVIM	GT:DR:DV	0/1::
4	189971995	id.2042	N	<DEL>	.	PASS	SVTYPE=DEL;SVLEN=554;END=189972549;SVCALLERS=Sniffles,pbsv,SVIM	GT:DR:DV	0/1::
4	190076562	id.2043	N	<DEL>	.	PASS	SVTYPE=DEL;SVLEN=368;END=190076930;SVCALLERS=Sniffles,pbsv,SVIM	GT:DR:DV	0/1:16:37
4	190154678	id.2044	N	<DEL>	.	PASS	SVTYPE=DEL;SVLEN=1896;END=190156574;SVCALLERS=Sniffles,SVIM	GT:DR:DV	0/1:60:42
4	190194575	id.2045	N	<DEL>	.	PASS	SVTYPE=DEL;SVLEN=4911;END=190199486;SVCALLERS=Sniffles,SVIM	GT:DR:DV	0/1:60:30
4	190200307	id.2046	N	<DEL>	.	PASS	SVTYPE=DEL;SVLEN=1172;END=190201479;SVCALLERS=Sniffles,SVIM	GT:DR:DV	0/1:28:40
4	190235517	id.2047	N	<DEL>	.	PASS	SVTYPE=DEL;SVLEN=490;END=190236007;SVCALLERS=Sniffles,SVIM	GT:DR:DV	0/1:49:29
4	190253193	id.2048	N	<DEL>	.	PASS	SVTYPE=DEL;SVLEN=1537;END=190254730;SVCALLERS=Sniffles,pbsv,SVIM	GT:DR:DV	0/1::
4	190302348	id.2049	N	<DEL>	.	PASS	SVTYPE=DEL;SVLEN=348;END=190302696;SVCALLERS=Sniffles,pbsv,SVIM	GT:DR:DV	0/1::
4	190334834	id.2050	N	<DEL>	.	PASS	SVTYPE=DEL;SVLEN=62;END=190334896;SVCALLERS=Sniffles,pbsv,SVIM	GT:DR:DV	0/1::
4	190411729	id.2051	N	<DEL>	.	PASS	SVTYPE=DEL;SVLEN=348;END=190412077;SVCALLERS=Sniffles,SVIM	GT:DR:DV	0/1::
4	190512603	id.2052	N	<DEL>	.	PASS	SVTYPE=DEL;SVLEN=680;END=190513283;SVCALLERS=Sniffles,SVIM	GT:DR:DV	0/1:49:36
4	190520405	id.2053	N	<DEL>	.	PASS	SVTYPE=DEL;SVLEN=562;END=190520967;SVCALLERS=Sniffles,SVIM	GT:DR:DV	0/1:25:41
4	190535577	id.2054	N	<DEL>	.	PASS	SVTYPE=DEL;SVLEN=1267;END=190536844;SVCALLERS=Sniffles,pbsv,SVIM	GT:DR:DV	0/1::
4	190537081	id.2055	N	<DEL>	.	PASS	SVTYPE=DEL;SVLEN=1260;END=190538341;SVCALLERS=Sniffles,pbsv,SVIM	GT:DR:DV	0/1::
4	190552381	id.2056	N	<DEL>	.	PASS	SVTYPE=DEL;SVLEN=709;END=190553090;SVCALLERS=Sniffles,pbsv,SVIM	GT:DR:DV	0/1:18:29
4	190572897	id.2057	N	<DEL>	.	PASS	SVTYPE=DEL;SVLEN=421;END=190573318;SVCALLERS=Sniffles,pbsv,SVIM	GT:DR:DV	0/1:20:25
4	190597787	id.2058	N	<DEL>	.	PASS	SVTYPE=DEL;SVLEN=1183;END=190598970;SVCALLERS=Sniffles,pbsv,SVIM	GT:DR:DV	0/1::
4	190605891	id.2059	N	<DEL>	.	PASS	SVTYPE=DEL;SVLEN=1643;END=190607534;SVCALLERS=Sniffles,pbsv,SVIM	GT:DR:DV	0/1::
4	190614953	id.2060	N	<DEL>	.	PASS	SVTYPE=DEL;SVLEN=854;END=190615807;SVCALLERS=Sniffles,SVIM	GT:DR:DV	0/1:32:35
4	190621604	id.2061	N	<DEL>	.	PASS	SVTYPE=DEL;SVLEN=418;END=190622022;SVCALLERS=Sniffles,SVIM	GT:DR:DV	0/1:34:45
4	190766954	id.2062	N	<INS>	.	PASS	SVTYPE=INS;SVLEN=970;END=190766954;SVCALLERS=Sniffles,pbsv,SVIM	GT:DR:DV	0/1::
4	190797437	id.2063	N	<INS>	.	PASS	SVTYPE=INS;SVLEN=85;END=190797437;SVCALLERS=Sniffles,pbsv,SVIM	GT:DR:DV	0/1::
5	85361	id.2064	N	<INS>	.	PASS	SVTYPE=INS;SVLEN=77;END=85361;SVCALLERS=Sniffles	GT:DR:DV	0/1:5:34
5	140895	id.2065	N	<INS>	.	PASS	SVTYPE=INS;SVLEN=591;END=140895;SVCALLERS=Sniffles,pbsv,SVIM	GT:DR:DV	0/1::
5	163784	id.2066	N	<DEL>	.	PASS	SVTYPE=DEL;SVLEN=2913;END=166697;SVCALLERS=Sniffles,SVIM	GT:DR:DV	0/1:60:36
5	391935	id.2067	N	<INS>	.	PASS	SVTYPE=INS;SVLEN=974;END=391935;SVCALLERS=Sniffles	GT:DR:DV	0/1:60:61
5	548983	id.2068	N	<DEL>	.	PASS	SVTYPE=DEL;SVLEN=197;END=549180;SVCALLERS=Sniffles,pbsv,SVIM	GT:DR:DV	0/1::
5	562027	id.2069	N	<DEL>	.	PASS	SVTYPE=DEL;SVLEN=3790;END=565817;SVCALLERS=Sniffles,SVIM	GT:DR:DV	0/1:19:29
5	616773	id.2070	N	<DEL>	.	PASS	SVTYPE=DEL;SVLEN=182;END=616955;SVCALLERS=Sniffles,pbsv,SVIM	GT:DR:DV	0/1::
5	761806	id.2071	N	<DEL>	.	PASS	SVTYPE=DEL;SVLEN=364;END=762170;SVCALLERS=Sniffles,pbsv,SVIM	GT:DR:DV	0/1::
5	878196	id.2072	N	<DUP>	.	PASS	SVTYPE=DUP;SVLEN=5562;END=883758;SVCALLERS=Sniffles,pbsv	GT:DR:DV	0/1:35:44
5	899675	id.2073	N	<DEL>	.	PASS	SVTYPE=DEL;SVLEN=615;END=900290;SVCALLERS=Sniffles,pbsv,SVIM	GT:DR:DV	0/1:30:13
5	1043429	id.2074	N	<DEL>	.	PASS	SVTYPE=DEL;SVLEN=305;END=1043734;SVCALLERS=Sniffles,pbsv,SVIM	GT:DR:DV	0/1::
5	1070188	id.2075	N	<DEL>	.	PASS	SVTYPE=DEL;SVLEN=3153;END=1073341;SVCALLERS=Sniffles,SVIM	GT:DR:DV	0/1:55:15
5	1080127	id.2076	N	<DEL>	.	PASS	SVTYPE=DEL;SVLEN=478;END=1080605;SVCALLERS=Sniffles,pbsv,SVIM	GT:DR:DV	0/1::
5	1081967	id.2077	N	<DEL>	.	PASS	SVTYPE=DEL;SVLEN=1164;END=1083131;SVCALLERS=Sniffles,pbsv,SVIM	GT:DR:DV	0/1::
5	1105146	id.2078	N	<DEL>	.	PASS	SVTYPE=DEL;SVLEN=157;END=1105303;SVCALLERS=Sniffles,pbsv,SVIM	GT:DR:DV	0/1:31:19
5	1157280	id.2079	N	<DEL>	.	PASS	SVTYPE=DEL;SVLEN=385;END=1157665;SVCALLERS=Sniffles,SVIM	GT:DR:DV	0/1:54:38
5	1170606	id.2080	N	<INS>	.	PASS	SVTYPE=INS;SVLEN=527;END=1170606;SVCALLERS=Sniffles	GT:DR:DV	0/1:21:39
5	1178380	id.2081	N	<DEL>	.	PASS	SVTYPE=DEL;SVLEN=2121;END=1180501;SVCALLERS=Sniffles,SVIM	GT:DR:DV	0/1:60:31
5	1191455	id.2082	N	<DEL>	.	PASS	SVTYPE=DEL;SVLEN=402;END=1191857;SVCALLERS=Sniffles,pbsv,SVIM	GT:DR:DV	0/1::
5	1197556	id.2083	N	<DEL>	.	PASS	SVTYPE=DEL;SVLEN=95;END=1197651;SVCALLERS=Sniffles,pbsv,SVIM	GT:DR:DV	0/1:13:25
5	1252295	id.2084	N	<DEL>	.	PASS	SVTYPE=DEL;SVLEN=401;END=1252696;SVCALLERS=Sniffles,SVIM	GT:DR:DV	0/1:21:39
5	1273263	id.2085	N	<DEL>	.	PASS	SVTYPE=DEL;SVLEN=552;END=1273815;SVCALLERS=Sniffles,SVIM	GT:DR:DV	0/1:46:37
5	1291680	id.2086	N	<DUP>	.	PASS	SVTYPE=DUP;SVLEN=5969;END=1297649;SVCALLERS=Sniffles,pbsv	GT:DR:DV	0/1:29:36
5	1382166	id.2087	N	<DEL>	.	PASS	SVTYPE=DEL;SVLEN=398;END=1382564;SVCALLERS=Sniffles,pbsv,SVIM	GT:DR:DV	0/1::
5	1627101	id.2088	N	<DEL>	.	PASS	SVTYPE=DEL;SVLEN=1746;END=1628847;SVCALLERS=Sniffles,pbsv,SVIM	GT:DR:DV	0/1:29:18
5	1663807	id.2089	N	<DEL>	.	PASS	SVTYPE=DEL;SVLEN=455;END=1664262;SVCALLERS=Sniffles,SVIM	GT:DR:DV	0/1:60:40
5	1827999	id.2090	N	<DEL>	.	PASS	SVTYPE=DEL;SVLEN=388;END=1828387;SVCALLERS=Sniffles,pbsv,SVIM	GT:DR:DV	0/1::
5	1870483	id.2091	N	<DEL>	.	PASS	SVTYPE=DEL;SVLEN=475;END=1870958;SVCALLERS=Sniffles,pbsv,SVIM	GT:DR:DV	0/1:23:30
5	1932462	id.2092	N	<DEL>	.	PASS	SVTYPE=DEL;SVLEN=2203;END=1934665;SVCALLERS=Sniffles,SVIM	GT:DR:DV	0/1::
5	1951007	id.2093	N	<DEL>	.	PASS	SVTYPE=DEL;SVLEN=430;END=1951437;SVCALLERS=Sniffles,pbsv,SVIM	GT:DR:DV	0/1::
5	1972222	id.2094	N	<DEL>	.	PASS	SVTYPE=DEL;SVLEN=293;END=1972515;SVCALLERS=Sniffles,SVIM	GT:DR:DV	0/1:60:42
5	2145318	id.2095	N	<DEL>	.	PASS	SVTYPE=DEL;SVLEN=1755;END=2147073;SVCALLERS=Sniffles,pbsv,SVIM	GT:DR:DV	0/1:23:21
5	2564041	id.2096	N	<DEL>	.	PASS	SVTYPE=DEL;SVLEN=854;END=2564895;SVCALLERS=Sniffles,SVIM	GT:DR:DV	0/1:11:28
5	2594297	id.2097	N	<DEL>	.	PASS	SVTYPE=DEL;SVLEN=459;END=2594756;SVCALLERS=Sniffles,pbsv,SVIM	GT:DR:DV	0/1:20:26
5	2652888	id.2098	N	<INS>	.	PASS	SVTYPE=INS;SVLEN=89;END=2652888;SVCALLERS=Sniffles,pbsv,SVIM	GT:DR:DV	0/1::
5	2784282	id.2099	N	<DEL>	.	PASS	SVTYPE=DEL;SVLEN=697;END=2784979;SVCALLERS=Sniffles,SVIM	GT:DR:DV	0/1:56:37
5	2784640	id.2100	N	<DEL>	.	PASS	SVTYPE=DEL;SVLEN=85;END=2784725;SVCALLERS=Sniffles,SVIM	GT:DR:DV	0/1:60:35
5	2862510	id.2101	N	<DEL>	.	PASS	SVTYPE=DEL;SVLEN=680;END=2863190;SVCALLERS=Sniffles,pbsv,SVIM	GT:DR:DV	0/1::
5	2904908	id.2102	N	<DEL>	.	PASS	SVTYPE=DEL;SVLEN=141;END=2905049;SVCALLERS=Sniffles,pbsv,SVIM	GT:DR:DV	0/1:25:27
5	2907804	id.2103	N	<DEL>	.	PASS	SVTYPE=DEL;SVLEN=157;END=2907961;SVCALLERS=Sniffles,pbsv,SVIM	GT:DR:DV	0/1:23:27
5	3001125	id.2104	N	<DEL>	.	PASS	SVTYPE=DEL;SVLEN=424;END=3001549;SVCALLERS=Sniffles,pbsv,SVIM	GT:DR:DV	0/1::
5	3078350	id.2105	N	<DEL>	.	PASS	SVTYPE=DEL;SVLEN=592;END=3078942;SVCALLERS=Sniffles,pbsv,SVIM	GT:DR:DV	0/1:17:31
5	3202397	id.2106	N	<DEL>	.	PASS	SVTYPE=DEL;SVLEN=245;END=3202642;SVCALLERS=Sniffles,pbsv,SVIM	GT:DR:DV	0/1::
5	3499251	id.2107	N	<DEL>	.	PASS	SVTYPE=DEL;SVLEN=346;END=3499597;SVCALLERS=Sniffles,SVIM	GT:DR:DV	0/1:46:48
5	3502347	id.2108	N	<DEL>	.	PASS	SVTYPE=DEL;SVLEN=284;END=3502631;SVCALLERS=Sniffles,SVIM	GT:DR:DV	0/1:60:34
5	3509785	id.2109	N	<INS>	.	PASS	SVTYPE=INS;SVLEN=349;END=3509785;SVCALLERS=Sniffles,pbsv,SVIM	GT:DR:DV	0/1::
5	3995158	id.2110	N	<INS>	.	PASS	SVTYPE=INS;SVLEN=344;END=3995158;SVCALLERS=Sniffles,SVIM	GT:DR:DV	0/1:58:33
5	4555022	id.2111	N	<DEL>	.	PASS	SVTYPE=DEL;SVLEN=275;END=4555297;SVCALLERS=Sniffles,pbsv,SVIM	GT:DR:DV	0/1:25:35
5	4843804	id.2112	N	<DEL>	.	PASS	SVTYPE=DEL;SVLEN=409;END=4844213;SVCALLERS=Sniffles,pbsv,SVIM	GT:DR:DV	0/1::
5	5595223	id.2113	N	<INS>	.	PASS	SVTYPE=INS;SVLEN=324;END=5595223;SVCALLERS=Sniffles,pbsv,SVIM	GT:DR:DV	0/1::
5	5610790	id.2114	N	<DEL>	.	PASS	SVTYPE=DEL;SVLEN=359;END=5611149;SVCALLERS=Sniffles,pbsv,SVIM	GT:DR:DV	0/1:40:18
5	7907594	id.2115	N	<DEL>	.	PASS	SVTYPE=DEL;SVLEN=418;END=7908012;SVCALLERS=Sniffles,pbsv,SVIM	GT:DR:DV	0/1::
5	8019412	id.2116	N	<DUP>	.	PASS	SVTYPE=DUP;SVLEN=1234;END=8020646;SVCALLERS=Sniffles,pbsv	GT:DR:DV	0/1:46:21
5	8050867	id.2117	N	<INS>	.	PASS	SVTYPE=INS;SVLEN=336;END=8050867;SVCALLERS=Sniffles,pbsv	GT:DR:DV	0/1:18:28
5	8234329	id.2118	N	<DEL>	.	PASS	SVTYPE=DEL;SVLEN=1010;END=8235339;SVCALLERS=Sniffles,pbsv,SVIM	GT:DR:DV	0/1::
5	8320506	id.2119	N	<DEL>	.	PASS	SVTYPE=DEL;SVLEN=1115;END=8321621;SVCALLERS=Sniffles,pbsv,SVIM	GT:DR:DV	0/1::
5	8543968	id.2120	N	<INS>	.	PASS	SVTYPE=INS;SVLEN=299;END=8543968;SVCALLERS=Sniffles,pbsv,SVIM	GT:DR:DV	0/1:17:22
5	9400617	id.2121	N	<DEL>	.	PASS	SVTYPE=DEL;SVLEN=285;END=9400902;SVCALLERS=Sniffles,pbsv,SVIM	GT:DR:DV	0/1::
5	10562850	id.2122	N	<DEL>	.	PASS	SVTYPE=DEL;SVLEN=2550;END=10565400;SVCALLERS=pbsv,SVIM	GT:DR:DV	0/1::
5	10639067	id.2123	N	<DEL>	.	PASS	SVTYPE=DEL;SVLEN=512;END=10639579;SVCALLERS=Sniffles	GT:DR:DV	0/1:8:40
5	11120467	id.2124	N	<DEL>	.	PASS	SVTYPE=DEL;SVLEN=514;END=11120981;SVCALLERS=Sniffles,pbsv,SVIM	GT:DR:DV	0/1::
5	11143863	id.2125	N	<INS>	.	PASS	SVTYPE=INS;SVLEN=586;END=11143863;SVCALLERS=Sniffles,pbsv	GT:DR:DV	0/1:23:23
5	11162819	id.2126	N	<INS>	.	PASS	SVTYPE=INS;SVLEN=304;END=11162819;SVCALLERS=Sniffles,pbsv,SVIM	GT:DR:DV	0/1::
5	12425913	id.2127	N	<DEL>	.	PASS	SVTYPE=DEL;SVLEN=263;END=12426176;SVCALLERS=Sniffles,SVIM	GT:DR:DV	0/1::
5	12427017	id.2128	N	<DEL>	.	PASS	SVTYPE=DEL;SVLEN=1765;END=12428782;SVCALLERS=Sniffles,SVIM	GT:DR:DV	0/1:34:38
5	12811033	id.2129	N	<DEL>	.	PASS	SVTYPE=DEL;SVLEN=9505;END=12820538;SVCALLERS=pbsv,SVIM	GT:DR:DV	1/1::
5	13330173	id.2130	N	<DEL>	.	PASS	SVTYPE=DEL;SVLEN=173;END=13330346;SVCALLERS=Sniffles,pbsv,SVIM	GT:DR:DV	0/1:17:30
5	13416668	id.2131	N	<DEL>	.	PASS	SVTYPE=DEL;SVLEN=6085;END=13422753;SVCALLERS=Sniffles,pbsv,SVIM	GT:DR:DV	0/1::
5	13528331	id.2132	N	<INS>	.	PASS	SVTYPE=INS;SVLEN=250;END=13528331;SVCALLERS=Sniffles,SVIM	GT:DR:DV	0/1:60:44
5	13895088	id.2133	N	<DEL>	.	PASS	SVTYPE=DEL;SVLEN=274;END=13895362;SVCALLERS=Sniffles,pbsv,SVIM	GT:DR:DV	0/1:23:36
5	13942314	id.2134	N	<INS>	.	PASS	SVTYPE=INS;SVLEN=86;END=13942314;SVCALLERS=Sniffles,SVIM	GT:DR:DV	0/1:57:51
5	15716284	id.2135	N	<DUP>	.	PASS	SVTYPE=DUP;SVLEN=7061;END=15723345;SVCALLERS=Sniffles,pbsv	GT:DR:DV	0/1:32:43
5	15917736	id.2136	N	<DEL>	.	PASS	SVTYPE=DEL;SVLEN=119;END=15917855;SVCALLERS=Sniffles,pbsv,SVIM	GT:DR:DV	0/1::
5	16650302	id.2137	N	<DUP>	.	PASS	SVTYPE=DUP;SVLEN=7605;END=16657907;SVCALLERS=Sniffles,pbsv	GT:DR:DV	0/1:38:31
5	17056938	id.2138	N	<DEL>	.	PASS	SVTYPE=DEL;SVLEN=1567;END=17058505;SVCALLERS=Sniffles,SVIM	GT:DR:DV	0/1::
5	17691720	id.2139	N	<DEL>	.	PASS	SVTYPE=DEL;SVLEN=7441;END=17699161;SVCALLERS=Sniffles,SVIM	GT:DR:DV	0/1:60:33
5	17712817	id.2140	N	<DUP>	.	PASS	SVTYPE=DUP;SVLEN=3035;END=17715852;SVCALLERS=Sniffles,pbsv	GT:DR:DV	0/1:32:42
5	18598005	id.2141	N	<DEL>	.	PASS	SVTYPE=DEL;SVLEN=1096;END=18599101;SVCALLERS=Sniffles,pbsv,SVIM	GT:DR:DV	0/1::
5	18873416	id.2142	N	<DEL>	.	PASS	SVTYPE=DEL;SVLEN=1437;END=18874853;SVCALLERS=Sniffles,pbsv,SVIM	GT:DR:DV	0/1::
5	19326373	id.2143	N	<INS>	.	PASS	SVTYPE=INS;SVLEN=278;END=19326373;SVCALLERS=Sniffles,pbsv,SVIM	GT:DR:DV	0/1:18:16
5	19375282	id.2144	N	<DEL>	.	PASS	SVTYPE=DEL;SVLEN=1101;END=19376383;SVCALLERS=Sniffles,SVIM	GT:DR:DV	0/1:60:39
5	19849708	id.2145	N	<DEL>	.	PASS	SVTYPE=DEL;SVLEN=58;END=19849766;SVCALLERS=Sniffles,pbsv,SVIM	GT:DR:DV	0/1:16:25
5	20018920	id.2146	N	<DEL>	.	PASS	SVTYPE=DEL;SVLEN=275;END=20019195;SVCALLERS=Sniffles,pbsv,SVIM	GT:DR:DV	0/1::
5	20420269	id.2147	N	<DEL>	.	PASS	SVTYPE=DEL;SVLEN=7682;END=20427951;SVCALLERS=Sniffles,SVIM	GT:DR:DV	0/1:60:27
5	20463274	id.2148	N	<INS>	.	PASS	SVTYPE=INS;SVLEN=221;END=20463274;SVCALLERS=Sniffles,SVIM	GT:DR:DV	0/1:60:37
5	20946786	id.2149	N	<DEL>	.	PASS	SVTYPE=DEL;SVLEN=739;END=20947525;SVCALLERS=Sniffles,pbsv,SVIM	GT:DR:DV	0/1::
5	21488039	id.2150	N	<DEL>	.	PASS	SVTYPE=DEL;SVLEN=8629;END=21496668;SVCALLERS=pbsv,SVIM	GT:DR:DV	0/1::
5	21532433	id.2151	N	<DEL>	.	PASS	SVTYPE=DEL;SVLEN=7202;END=21539635;SVCALLERS=pbsv,SVIM	GT:DR:DV	0/1::
5	21613260	id.2152	N	<DEL>	.	PASS	SVTYPE=DEL;SVLEN=1513;END=21614773;SVCALLERS=Sniffles,SVIM	GT:DR:DV	0/1::
5	21651597	id.2153	N	<DEL>	.	PASS	SVTYPE=DEL;SVLEN=282;END=21651879;SVCALLERS=Sniffles,pbsv,SVIM	GT:DR:DV	0/1::
5	23069712	id.2154	N	<INS>	.	PASS	SVTYPE=INS;SVLEN=776;END=23069712;SVCALLERS=Sniffles,SVIM	GT:DR:DV	0/1:58:33
5	24150494	id.2155	N	<INS>	.	PASS	SVTYPE=INS;SVLEN=351;END=24150494;SVCALLERS=Sniffles,pbsv,SVIM	GT:DR:DV	0/1::
5	24370525	id.2156	N	<DEL>	.	PASS	SVTYPE=DEL;SVLEN=2908;END=24373433;SVCALLERS=Sniffles,pbsv,SVIM	GT:DR:DV	0/1:23:31
5	24370526	id.2157	N	<DEL>	.	PASS	SVTYPE=DEL;SVLEN=2908;END=24373434;SVCALLERS=Sniffles	GT:DR:DV	0/1:60:39
5	24452861	id.2158	N	<DEL>	.	PASS	SVTYPE=DEL;SVLEN=215;END=24453076;SVCALLERS=Sniffles,SVIM	GT:DR:DV	0/1:60:29
5	24697068	id.2159	N	<INS>	.	PASS	SVTYPE=INS;SVLEN=320;END=24697068;SVCALLERS=Sniffles,pbsv,SVIM	GT:DR:DV	0/1:33:15
5	25213745	id.2160	N	<INS>	.	PASS	SVTYPE=INS;SVLEN=85;END=25213745;SVCALLERS=Sniffles,pbsv,SVIM	GT:DR:DV	0/1:13:29
5	25821781	id.2161	N	<DEL>	.	PASS	SVTYPE=DEL;SVLEN=2166;END=25823947;SVCALLERS=Sniffles,pbsv,SVIM	GT:DR:DV	0/1::
5	26204877	id.2162	N	<INV>	.	PASS	SVTYPE=INV;SVLEN=1458;END=26206335;SVCALLERS=Sniffles,pbsv,SVIM	GT:DR:DV	1/1::
5	26335643	id.2163	N	<INS>	.	PASS	SVTYPE=INS;SVLEN=339;END=26335643;SVCALLERS=Sniffles,pbsv	GT:DR:DV	0/1:14:30
5	26384855	id.2164	N	<DEL>	.	PASS	SVTYPE=DEL;SVLEN=50;END=26384905;SVCALLERS=Sniffles,pbsv,SVIM	GT:DR:DV	0/1::
5	26653855	id.2165	N	<DEL>	.	PASS	SVTYPE=DEL;SVLEN=177;END=26654032;SVCALLERS=Sniffles,pbsv,SVIM	GT:DR:DV	0/1::
5	26793251	id.2166	N	<DUP>	.	PASS	SVTYPE=DUP;SVLEN=9400;END=26802651;SVCALLERS=Sniffles,pbsv	GT:DR:DV	0/1:27:24
5	27426449	id.2167	N	<DEL>	.	PASS	SVTYPE=DEL;SVLEN=333;END=27426782;SVCALLERS=Sniffles,SVIM	GT:DR:DV	0/1:44:38
5	27916116	id.2168	N	<INS>	.	PASS	SVTYPE=INS;SVLEN=219;END=27916116;SVCALLERS=Sniffles,pbsv,SVIM	GT:DR:DV	0/1::
5	28144002	id.2169	N	<INS>	.	PASS	SVTYPE=INS;SVLEN=1094;END=28144002;SVCALLERS=Sniffles,pbsv	GT:DR:DV	0/1:14:15
5	28217464	id.2170	N	<DEL>	.	PASS	SVTYPE=DEL;SVLEN=7695;END=28225159;SVCALLERS=Sniffles	GT:DR:DV	0/1:30:32
5	28874667	id.2171	N	<INV>	.	PASS	SVTYPE=INV;SVLEN=1006;END=28875673;SVCALLERS=Sniffles,pbsv	GT:DR:DV	0/1:27:13
5	28933089	id.2172	N	<INV>	.	PASS	SVTYPE=INV;SVLEN=1812;END=28934901;SVCALLERS=Sniffles,SVIM	GT:DR:DV	0/1::
5	29530198	id.2173	N	<DEL>	.	PASS	SVTYPE=DEL;SVLEN=9881;END=29540079;SVCALLERS=Sniffles	GT:DR:DV	0/1:56:30
5	29787028	id.2174	N	<DEL>	.	PASS	SVTYPE=DEL;SVLEN=238;END=29787266;SVCALLERS=Sniffles,pbsv,SVIM	GT:DR:DV	0/1::
5	29787667	id.2175	N	<INV>	.	PASS	SVTYPE=INV;SVLEN=3659;END=29791326;SVCALLERS=pbsv	GT:DR:DV	0/1:29:21
5	29790775	id.2176	N	<DEL>	.	PASS	SVTYPE=DEL;SVLEN=229;END=29791004;SVCALLERS=Sniffles,pbsv,SVIM	GT:DR:DV	0/1::
5	29868774	id.2177	N	<DEL>	.	PASS	SVTYPE=DEL;SVLEN=495;END=29869269;SVCALLERS=Sniffles,pbsv,SVIM	GT:DR:DV	0/1::
5	30517984	id.2178	N	<DEL>	.	PASS	SVTYPE=DEL;SVLEN=530;END=30518514;SVCALLERS=Sniffles,pbsv,SVIM	GT:DR:DV	0/1::
5	31346421	id.2179	N	<DEL>	.	PASS	SVTYPE=DEL;SVLEN=2936;END=31349357;SVCALLERS=Sniffles,SVIM	GT:DR:DV	0/1:60:35
5	31677422	id.2180	N	<DEL>	.	PASS	SVTYPE=DEL;SVLEN=317;END=31677739;SVCALLERS=Sniffles,pbsv,SVIM	GT:DR:DV	0/1:36:16
5	32925627	id.2181	N	<INS>	.	PASS	SVTYPE=INS;SVLEN=250;END=32925627;SVCALLERS=Sniffles,pbsv,SVIM	GT:DR:DV	1/1::
5	33111895	id.2182	N	<DEL>	.	PASS	SVTYPE=DEL;SVLEN=1384;END=33113279;SVCALLERS=Sniffles,SVIM	GT:DR:DV	0/1:60:37
5	33200876	id.2183	N	<DEL>	.	PASS	SVTYPE=DEL;SVLEN=287;END=33201163;SVCALLERS=Sniffles,pbsv,SVIM	GT:DR:DV	0/1::
5	33597143	id.2184	N	<INS>	.	PASS	SVTYPE=INS;SVLEN=707;END=33597143;SVCALLERS=Sniffles,pbsv,SVIM	GT:DR:DV	0/1:25:23
5	33632461	id.2185	N	<INS>	.	PASS	SVTYPE=INS;SVLEN=872;END=33632461;SVCALLERS=Sniffles,pbsv,SVIM	GT:DR:DV	0/1:33:16
5	33633306	id.2186	N	<INS>	.	PASS	SVTYPE=INS;SVLEN=679;END=33633306;SVCALLERS=Sniffles,pbsv	GT:DR:DV	0/1:32:16
5	33688275	id.2187	N	<DEL>	.	PASS	SVTYPE=DEL;SVLEN=422;END=33688697;SVCALLERS=Sniffles,SVIM	GT:DR:DV	0/1:8:40
5	33852807	id.2188	N	<INS>	.	PASS	SVTYPE=INS;SVLEN=382;END=33852807;SVCALLERS=Sniffles,SVIM	GT:DR:DV	0/1:45:34
5	34187379	id.2189	N	<INS>	.	PASS	SVTYPE=INS;SVLEN=2159;END=34187379;SVCALLERS=Sniffles,pbsv,SVIM	GT:DR:DV	0/1::
5	34190032	id.2190	N	<DEL>	.	PASS	SVTYPE=DEL;SVLEN=3170;END=34193202;SVCALLERS=Sniffles,pbsv,SVIM	GT:DR:DV	0/1::
5	34304793	id.2191	N	<DEL>	.	PASS	SVTYPE=DEL;SVLEN=3104;END=34307897;SVCALLERS=Sniffles,pbsv,SVIM	GT:DR:DV	0/1::
5	34855224	id.2192	N	<DEL>	.	PASS	SVTYPE=DEL;SVLEN=110;END=34855334;SVCALLERS=Sniffles,pbsv,SVIM	GT:DR:DV	0/1:15:36
5	35188475	id.2193	N	<DEL>	.	PASS	SVTYPE=DEL;SVLEN=739;END=35189214;SVCALLERS=Sniffles,pbsv,SVIM	GT:DR:DV	0/1::
5	35195994	id.2194	N	<DEL>	.	PASS	SVTYPE=DEL;SVLEN=368;END=35196362;SVCALLERS=Sniffles,pbsv,SVIM	GT:DR:DV	0/1::
5	35238420	id.2195	N	<INS>	.	PASS	SVTYPE=INS;SVLEN=335;END=35238420;SVCALLERS=Sniffles,pbsv	GT:DR:DV	0/1:15:33
5	35841736	id.2196	N	<DEL>	.	PASS	SVTYPE=DEL;SVLEN=191;END=35841927;SVCALLERS=Sniffles,pbsv,SVIM	GT:DR:DV	0/1::
5	36319670	id.2197	N	<INS>	.	PASS	SVTYPE=INS;SVLEN=359;END=36319670;SVCALLERS=Sniffles,pbsv,SVIM	GT:DR:DV	0/1::
5	36452470	id.2198	N	<DEL>	.	PASS	SVTYPE=DEL;SVLEN=7991;END=36460461;SVCALLERS=Sniffles,pbsv,SVIM	GT:DR:DV	0/1::
5	36486029	id.2199	N	<DEL>	.	PASS	SVTYPE=DEL;SVLEN=260;END=36486289;SVCALLERS=Sniffles,pbsv,SVIM	GT:DR:DV	0/1::
5	36792586	id.2200	N	<INS>	.	PASS	SVTYPE=INS;SVLEN=119;END=36792586;SVCALLERS=Sniffles,pbsv,SVIM	GT:DR:DV	0/1::
5	37648627	id.2201	N	<INS>	.	PASS	SVTYPE=INS;SVLEN=361;END=37648627;SVCALLERS=Sniffles,pbsv,SVIM	GT:DR:DV	0/1::
5	37688778	id.2202	N	<INS>	.	PASS	SVTYPE=INS;SVLEN=299;END=37688778;SVCALLERS=Sniffles,SVIM	GT:DR:DV	0/1:60:33
5	37784514	id.2203	N	<DEL>	.	PASS	SVTYPE=DEL;SVLEN=440;END=37784954;SVCALLERS=Sniffles,pbsv,SVIM	GT:DR:DV	0/1:16:34
5	38134208	id.2204	N	<DEL>	.	PASS	SVTYPE=DEL;SVLEN=703;END=38134911;SVCALLERS=Sniffles,SVIM	GT:DR:DV	0/1:27:44
5	38396126	id.2205	N	<INS>	.	PASS	SVTYPE=INS;SVLEN=116;END=38396126;SVCALLERS=Sniffles,pbsv,SVIM	GT:DR:DV	0/1:26:31
5	38867576	id.2206	N	<DEL>	.	PASS	SVTYPE=DEL;SVLEN=693;END=38868269;SVCALLERS=Sniffles,pbsv,SVIM	GT:DR:DV	0/1::
5	39292937	id.2207	N	<INS>	.	PASS	SVTYPE=INS;SVLEN=321;END=39292937;SVCALLERS=Sniffles,pbsv,SVIM	GT:DR:DV	0/1:27:14
5	40594495	id.2208	N	<DEL>	.	PASS	SVTYPE=DEL;SVLEN=306;END=40594801;SVCALLERS=Sniffles,pbsv,SVIM	GT:DR:DV	0/1::
5	40789333	id.2209	N	<INV>	.	PASS	SVTYPE=INV;SVLEN=890;END=40790223;SVCALLERS=Sniffles,pbsv	GT:DR:DV	0/1:30:16
5	41411759	id.2210	N	<DEL>	.	PASS	SVTYPE=DEL;SVLEN=902;END=41412661;SVCALLERS=Sniffles,pbsv,SVIM	GT:DR:DV	0/1::
5	42165921	id.2211	N	<DEL>	.	PASS	SVTYPE=DEL;SVLEN=1860;END=42167781;SVCALLERS=Sniffles,pbsv,SVIM	GT:DR:DV	0/1::
5	42628127	id.2212	N	<DEL>	.	PASS	SVTYPE=DEL;SVLEN=3098;END=42631225;SVCALLERS=Sniffles,pbsv,SVIM	GT:DR:DV	0/1::
5	42666261	id.2213	N	<INS>	.	PASS	SVTYPE=INS;SVLEN=337;END=42666261;SVCALLERS=Sniffles,pbsv,SVIM	GT:DR:DV	0/1::
5	43516338	id.2214	N	<DEL>	.	PASS	SVTYPE=DEL;SVLEN=222;END=43516560;SVCALLERS=Sniffles,SVIM	GT:DR:DV	0/1:60:34
5	44795002	id.2215	N	<DEL>	.	PASS	SVTYPE=DEL;SVLEN=515;END=44795517;SVCALLERS=Sniffles,pbsv,SVIM	GT:DR:DV	0/1::
5	45004804	id.2216	N	<DEL>	.	PASS	SVTYPE=DEL;SVLEN=9711;END=45014515;SVCALLERS=Sniffles,pbsv,SVIM	GT:DR:DV	0/1::
5	45258020	id.2217	N	<INS>	.	PASS	SVTYPE=INS;SVLEN=277;END=45258020;SVCALLERS=Sniffles,SVIM	GT:DR:DV	0/1:56:30
5	45724078	id.2218	N	<INS>	.	PASS	SVTYPE=INS;SVLEN=327;END=45724078;SVCALLERS=Sniffles,pbsv,SVIM	GT:DR:DV	0/1::
5	45738358	id.2219	N	<INS>	.	PASS	SVTYPE=INS;SVLEN=338;END=45738358;SVCALLERS=Sniffles,pbsv,SVIM	GT:DR:DV	0/1:23:26
5	46361243	id.2220	N	<DEL>	.	PASS	SVTYPE=DEL;SVLEN=1792;END=46363035;SVCALLERS=Sniffles,pbsv,SVIM	GT:DR:DV	0/1::
5	50234593	id.2221	N	<DEL>	.	PASS	SVTYPE=DEL;SVLEN=4840;END=50239433;SVCALLERS=pbsv,SVIM	GT:DR:DV	0/1:37:27
5	50785226	id.2222	N	<INS>	.	PASS	SVTYPE=INS;SVLEN=1011;END=50785226;SVCALLERS=Sniffles,pbsv,SVIM	GT:DR:DV	0/1:9:17
5	51836094	id.2223	N	<DEL>	.	PASS	SVTYPE=DEL;SVLEN=166;END=51836260;SVCALLERS=Sniffles,pbsv,SVIM	GT:DR:DV	0/1:25:28
5	52231797	id.2224	N	<DEL>	.	PASS	SVTYPE=DEL;SVLEN=296;END=52232093;SVCALLERS=Sniffles,SVIM	GT:DR:DV	0/1:25:52
5	52458970	id.2225	N	<DEL>	.	PASS	SVTYPE=DEL;SVLEN=684;END=52459654;SVCALLERS=Sniffles,pbsv,SVIM	GT:DR:DV	0/1::
5	52887499	id.2226	N	<INV>	.	PASS	SVTYPE=INV;SVLEN=6265;END=52893764;SVCALLERS=Sniffles,pbsv,SVIM	GT:DR:DV	1/1::
5	52966536	id.2227	N	<INS>	.	PASS	SVTYPE=INS;SVLEN=678;END=52966536;SVCALLERS=Sniffles	GT:DR:DV	0/1:10:50
5	53122772	id.2228	N	<INV>	.	PASS	SVTYPE=INV;SVLEN=2465;END=53125237;SVCALLERS=Sniffles,pbsv	GT:DR:DV	1/1:9:56
5	53176928	id.2229	N	<DEL>	.	PASS	SVTYPE=DEL;SVLEN=304;END=53177232;SVCALLERS=Sniffles,pbsv,SVIM	GT:DR:DV	0/1:14:36
5	54081758	id.2230	N	<DEL>	.	PASS	SVTYPE=DEL;SVLEN=148;END=54081906;SVCALLERS=Sniffles,pbsv,SVIM	GT:DR:DV	0/1::
5	55287396	id.2231	N	<INS>	.	PASS	SVTYPE=INS;SVLEN=234;END=55287396;SVCALLERS=Sniffles,pbsv,SVIM	GT:DR:DV	0/1::
5	55424852	id.2232	N	<DEL>	.	PASS	SVTYPE=DEL;SVLEN=5891;END=55430743;SVCALLERS=Sniffles,SVIM	GT:DR:DV	0/1:60:25
5	55429199	id.2233	N	<DEL>	.	PASS	SVTYPE=DEL;SVLEN=1139;END=55430338;SVCALLERS=Sniffles,SVIM	GT:DR:DV	0/1:31:28
5	55511822	id.2234	N	<INS>	.	PASS	SVTYPE=INS;SVLEN=382;END=55511822;SVCALLERS=Sniffles,SVIM	GT:DR:DV	0/1:49:36
5	55938327	id.2235	N	<DEL>	.	PASS	SVTYPE=DEL;SVLEN=284;END=55938611;SVCALLERS=Sniffles,pbsv,SVIM	GT:DR:DV	0/1::
5	56109691	id.2236	N	<INS>	.	PASS	SVTYPE=INS;SVLEN=106;END=56109691;SVCALLERS=Sniffles,pbsv,SVIM	GT:DR:DV	0/1:29:14
5	56130990	id.2237	N	<DEL>	.	PASS	SVTYPE=DEL;SVLEN=432;END=56131422;SVCALLERS=Sniffles,pbsv,SVIM	GT:DR:DV	0/1:11:35
5	57325851	id.2238	N	<DUP>	.	PASS	SVTYPE=DUP;SVLEN=7709;END=57333560;SVCALLERS=Sniffles,pbsv	GT:DR:DV	0/1:45:22
5	57716180	id.2239	N	<INS>	.	PASS	SVTYPE=INS;SVLEN=355;END=57716180;SVCALLERS=Sniffles	GT:DR:DV	0/1:48:47
5	57923186	id.2240	N	<DEL>	.	PASS	SVTYPE=DEL;SVLEN=147;END=57923333;SVCALLERS=Sniffles,pbsv,SVIM	GT:DR:DV	0/1::
5	59695156	id.2241	N	<INS>	.	PASS	SVTYPE=INS;SVLEN=225;END=59695156;SVCALLERS=Sniffles,pbsv,SVIM	GT:DR:DV	0/1::
5	60398653	id.2242	N	<INS>	.	PASS	SVTYPE=INS;SVLEN=267;END=60398653;SVCALLERS=Sniffles,pbsv,SVIM	GT:DR:DV	0/1:16:26
5	60533020	id.2243	N	<DEL>	.	PASS	SVTYPE=DEL;SVLEN=390;END=60533410;SVCALLERS=Sniffles,SVIM	GT:DR:DV	0/1:60:42
5	61795297	id.2244	N	<INS>	.	PASS	SVTYPE=INS;SVLEN=255;END=61795297;SVCALLERS=Sniffles,pbsv,SVIM	GT:DR:DV	0/1::
5	61857084	id.2245	N	<INS>	.	PASS	SVTYPE=INS;SVLEN=338;END=61857084;SVCALLERS=Sniffles,pbsv,SVIM	GT:DR:DV	0/1::
5	61882148	id.2246	N	<DEL>	.	PASS	SVTYPE=DEL;SVLEN=1376;END=61883524;SVCALLERS=Sniffles,pbsv,SVIM	GT:DR:DV	0/1::
5	62687255	id.2247	N	<DEL>	.	PASS	SVTYPE=DEL;SVLEN=629;END=62687884;SVCALLERS=Sniffles,pbsv,SVIM	GT:DR:DV	0/1::
5	63697931	id.2248	N	<DUP>	.	PASS	SVTYPE=DUP;SVLEN=3423;END=63701354;SVCALLERS=Sniffles,pbsv	GT:DR:DV	0/1:41:18
5	63732430	id.2249	N	<DEL>	.	PASS	SVTYPE=DEL;SVLEN=552;END=63732982;SVCALLERS=Sniffles,pbsv,SVIM	GT:DR:DV	0/1:25:26
5	63766648	id.2250	N	<DEL>	.	PASS	SVTYPE=DEL;SVLEN=62;END=63766710;SVCALLERS=Sniffles,SVIM	GT:DR:DV	0/1:54:38
5	63773024	id.2251	N	<INS>	.	PASS	SVTYPE=INS;SVLEN=63;END=63773024;SVCALLERS=Sniffles,SVIM	GT:DR:DV	0/1:60:28
5	63857655	id.2252	N	<INS>	.	PASS	SVTYPE=INS;SVLEN=475;END=63857655;SVCALLERS=Sniffles,pbsv,SVIM	GT:DR:DV	0/1::
5	65569604	id.2253	N	<INS>	.	PASS	SVTYPE=INS;SVLEN=328;END=65569604;SVCALLERS=Sniffles,pbsv,SVIM	GT:DR:DV	0/1::
5	66017344	id.2254	N	<INS>	.	PASS	SVTYPE=INS;SVLEN=336;END=66017344;SVCALLERS=Sniffles,pbsv,SVIM	GT:DR:DV	0/1::
5	68191025	id.2255	N	<INS>	.	PASS	SVTYPE=INS;SVLEN=125;END=68191025;SVCALLERS=Sniffles,pbsv,SVIM	GT:DR:DV	0/1::
5	68416594	id.2256	N	<INV>	.	PASS	SVTYPE=INV;SVLEN=3147;END=68419741;SVCALLERS=pbsv	GT:DR:DV	0/1:29:14
5	68724037	id.2257	N	<DEL>	.	PASS	SVTYPE=DEL;SVLEN=437;END=68724474;SVCALLERS=Sniffles,pbsv,SVIM	GT:DR:DV	0/1::
5	70305780	id.2258	N	<DUP>	.	PASS	SVTYPE=DUP;SVLEN=5433;END=70311213;SVCALLERS=Sniffles,pbsv	GT:DR:DV	0/1:24:44
5	71421693	id.2259	N	<INS>	.	PASS	SVTYPE=INS;SVLEN=101;END=71421693;SVCALLERS=Sniffles,pbsv,SVIM	GT:DR:DV	0/1::
5	71635515	id.2260	N	<INS>	.	PASS	SVTYPE=INS;SVLEN=334;END=71635515;SVCALLERS=Sniffles,pbsv,SVIM	GT:DR:DV	0/1::
5	72019791	id.2261	N	<DUP>	.	PASS	SVTYPE=DUP;SVLEN=9985;END=72029776;SVCALLERS=Sniffles,pbsv	GT:DR:DV	0/1:20:42
5	72333117	id.2262	N	<INS>	.	PASS	SVTYPE=INS;SVLEN=85;END=72333117;SVCALLERS=Sniffles,pbsv,SVIM	GT:DR:DV	0/1::
5	72359550	id.2263	N	<INV>	.	PASS	SVTYPE=INV;SVLEN=3151;END=72362701;SVCALLERS=Sniffles,pbsv	GT:DR:DV	0/1:29:15
5	72369107	id.2264	N	<INV>	.	PASS	SVTYPE=INV;SVLEN=944;END=72370051;SVCALLERS=Sniffles,pbsv	GT:DR:DV	0/1:40:18
5	73613642	id.2265	N	<INS>	.	PASS	SVTYPE=INS;SVLEN=386;END=73613642;SVCALLERS=Sniffles	GT:DR:DV	0/1:60:39
5	73649003	id.2266	N	<DEL>	.	PASS	SVTYPE=DEL;SVLEN=308;END=73649311;SVCALLERS=Sniffles,pbsv,SVIM	GT:DR:DV	0/1:18:28
5	74323776	id.2267	N	<INS>	.	PASS	SVTYPE=INS;SVLEN=245;END=74323776;SVCALLERS=Sniffles,SVIM	GT:DR:DV	0/1:59:36
5	75082295	id.2268	N	<DEL>	.	PASS	SVTYPE=DEL;SVLEN=331;END=75082626;SVCALLERS=Sniffles,pbsv,SVIM	GT:DR:DV	0/1::
5	75863621	id.2269	N	<INS>	.	PASS	SVTYPE=INS;SVLEN=177;END=75863621;SVCALLERS=Sniffles,SVIM	GT:DR:DV	0/1:60:40
5	76368906	id.2270	N	<INS>	.	PASS	SVTYPE=INS;SVLEN=257;END=76368906;SVCALLERS=Sniffles,pbsv,SVIM	GT:DR:DV	0/1::
5	76690602	id.2271	N	<INS>	.	PASS	SVTYPE=INS;SVLEN=905;END=76690602;SVCALLERS=Sniffles,SVIM	GT:DR:DV	0/1:54:27
5	77062308	id.2272	N	<DEL>	.	PASS	SVTYPE=DEL;SVLEN=310;END=77062618;SVCALLERS=Sniffles,pbsv,SVIM	GT:DR:DV	0/1:22:30
5	77574183	id.2273	N	<DEL>	.	PASS	SVTYPE=DEL;SVLEN=271;END=77574454;SVCALLERS=Sniffles,SVIM	GT:DR:DV	0/1:48:40
5	77654125	id.2274	N	<INS>	.	PASS	SVTYPE=INS;SVLEN=360;END=77654125;SVCALLERS=Sniffles,pbsv,SVIM	GT:DR:DV	0/1::
5	77990797	id.2275	N	<INS>	.	PASS	SVTYPE=INS;SVLEN=341;END=77990797;SVCALLERS=Sniffles,SVIM	GT:DR:DV	0/1:60:28
5	78135911	id.2276	N	<DEL>	.	PASS	SVTYPE=DEL;SVLEN=1742;END=78137653;SVCALLERS=Sniffles,SVIM	GT:DR:DV	0/1:60:34
5	78253727	id.2277	N	<INS>	.	PASS	SVTYPE=INS;SVLEN=177;END=78253727;SVCALLERS=Sniffles,pbsv,SVIM	GT:DR:DV	1/1::
5	79013712	id.2278	N	<DEL>	.	PASS	SVTYPE=DEL;SVLEN=309;END=79014021;SVCALLERS=Sniffles,pbsv,SVIM	GT:DR:DV	0/1::
5	79046321	id.2279	N	<INV>	.	PASS	SVTYPE=INV;SVLEN=5342;END=79051663;SVCALLERS=Sniffles,pbsv,SVIM	GT:DR:DV	1/1::
5	79114570	id.2280	N	<DEL>	.	PASS	SVTYPE=DEL;SVLEN=116;END=79114686;SVCALLERS=Sniffles,pbsv,SVIM	GT:DR:DV	0/1:34:15
5	79557199	id.2281	N	<DEL>	.	PASS	SVTYPE=DEL;SVLEN=293;END=79557492;SVCALLERS=Sniffles,pbsv,SVIM	GT:DR:DV	0/1::
5	79922128	id.2282	N	<DEL>	.	PASS	SVTYPE=DEL;SVLEN=2898;END=79925026;SVCALLERS=Sniffles,SVIM	GT:DR:DV	0/1:60:31
5	80685438	id.2283	N	<DEL>	.	PASS	SVTYPE=DEL;SVLEN=1070;END=80686508;SVCALLERS=Sniffles,pbsv,SVIM	GT:DR:DV	0/1::
5	80732872	id.2284	N	<DEL>	.	PASS	SVTYPE=DEL;SVLEN=121;END=80732993;SVCALLERS=Sniffles,pbsv,SVIM	GT:DR:DV	0/1::
5	81182482	id.2285	N	<DEL>	.	PASS	SVTYPE=DEL;SVLEN=356;END=81182838;SVCALLERS=Sniffles,pbsv,SVIM	GT:DR:DV	0/1::
5	81652874	id.2286	N	<INS>	.	PASS	SVTYPE=INS;SVLEN=85;END=81652874;SVCALLERS=Sniffles,SVIM	GT:DR:DV	0/1:60:40
5	82156723	id.2287	N	<DEL>	.	PASS	SVTYPE=DEL;SVLEN=296;END=82157019;SVCALLERS=Sniffles,pbsv,SVIM	GT:DR:DV	0/1::
5	83127390	id.2288	N	<INS>	.	PASS	SVTYPE=INS;SVLEN=229;END=83127390;SVCALLERS=Sniffles,pbsv,SVIM	GT:DR:DV	0/1::
5	83456400	id.2289	N	<DEL>	.	PASS	SVTYPE=DEL;SVLEN=401;END=83456801;SVCALLERS=Sniffles,pbsv,SVIM	GT:DR:DV	0/1::
5	83947916	id.2290	N	<DEL>	.	PASS	SVTYPE=DEL;SVLEN=7420;END=83955336;SVCALLERS=Sniffles,pbsv,SVIM	GT:DR:DV	0/1::
5	84399938	id.2291	N	<DUP>	.	PASS	SVTYPE=DUP;SVLEN=9292;END=84409230;SVCALLERS=Sniffles,pbsv	GT:DR:DV	0/1:44:28
5	84511484	id.2292	N	<INS>	.	PASS	SVTYPE=INS;SVLEN=523;END=84511484;SVCALLERS=Sniffles,pbsv,SVIM	GT:DR:DV	0/1:24:21
5	84587659	id.2293	N	<INS>	.	PASS	SVTYPE=INS;SVLEN=354;END=84587659;SVCALLERS=Sniffles,pbsv,SVIM	GT:DR:DV	0/1::
5	85714057	id.2294	N	<DEL>	.	PASS	SVTYPE=DEL;SVLEN=5137;END=85719194;SVCALLERS=Sniffles,pbsv,SVIM	GT:DR:DV	0/1::
5	85764939	id.2295	N	<INS>	.	PASS	SVTYPE=INS;SVLEN=128;END=85764939;SVCALLERS=Sniffles,pbsv,SVIM	GT:DR:DV	0/1::
5	86115187	id.2296	N	<DEL>	.	PASS	SVTYPE=DEL;SVLEN=2644;END=86117831;SVCALLERS=Sniffles,pbsv,SVIM	GT:DR:DV	0/1:22:31
5	89860415	id.2297	N	<DEL>	.	PASS	SVTYPE=DEL;SVLEN=327;END=89860742;SVCALLERS=Sniffles,pbsv,SVIM	GT:DR:DV	0/1::
5	89997621	id.2298	N	<INS>	.	PASS	SVTYPE=INS;SVLEN=359;END=89997621;SVCALLERS=Sniffles,pbsv,SVIM	GT:DR:DV	0/1:21:18
5	90499796	id.2299	N	<DEL>	.	PASS	SVTYPE=DEL;SVLEN=2278;END=90502074;SVCALLERS=Sniffles,SVIM	GT:DR:DV	0/1::
5	90574691	id.2300	N	<DEL>	.	PASS	SVTYPE=DEL;SVLEN=249;END=90574940;SVCALLERS=Sniffles,pbsv,SVIM	GT:DR:DV	0/1:18:24
5	91030985	id.2301	N	<INS>	.	PASS	SVTYPE=INS;SVLEN=225;END=91030985;SVCALLERS=Sniffles,SVIM	GT:DR:DV	0/1:28:33
5	91480489	id.2302	N	<DEL>	.	PASS	SVTYPE=DEL;SVLEN=1696;END=91482185;SVCALLERS=Sniffles,SVIM	GT:DR:DV	0/1:6:37
5	91948863	id.2303	N	<INS>	.	PASS	SVTYPE=INS;SVLEN=587;END=91948863;SVCALLERS=Sniffles	GT:DR:DV	0/1:60:31
5	92156261	id.2304	N	<INV>	.	PASS	SVTYPE=INV;SVLEN=689;END=92156950;SVCALLERS=Sniffles,pbsv	GT:DR:DV	0/1:25:12
5	93903985	id.2305	N	<INV>	.	PASS	SVTYPE=INV;SVLEN=990;END=93904975;SVCALLERS=Sniffles,SVIM	GT:DR:DV	0/1::
5	94994190	id.2306	N	<INS>	.	PASS	SVTYPE=INS;SVLEN=326;END=94994190;SVCALLERS=Sniffles,pbsv,SVIM	GT:DR:DV	0/1::
5	95391908	id.2307	N	<INS>	.	PASS	SVTYPE=INS;SVLEN=85;END=95391908;SVCALLERS=Sniffles,SVIM	GT:DR:DV	0/1:16:37
5	95394233	id.2308	N	<INS>	.	PASS	SVTYPE=INS;SVLEN=290;END=95394233;SVCALLERS=Sniffles,pbsv	GT:DR:DV	0/1:15:27
5	95966615	id.2309	N	<DEL>	.	PASS	SVTYPE=DEL;SVLEN=543;END=95967158;SVCALLERS=Sniffles,pbsv,SVIM	GT:DR:DV	0/1::
5	96617805	id.2310	N	<DEL>	.	PASS	SVTYPE=DEL;SVLEN=304;END=96618109;SVCALLERS=Sniffles,pbsv,SVIM	GT:DR:DV	0/1:36:16
5	96617806	id.2311	N	<DEL>	.	PASS	SVTYPE=DEL;SVLEN=304;END=96618110;SVCALLERS=Sniffles	GT:DR:DV	0/1:60:41
5	96653923	id.2312	N	<DEL>	.	PASS	SVTYPE=DEL;SVLEN=219;END=96654142;SVCALLERS=Sniffles,SVIM	GT:DR:DV	0/1:9:36
5	96866384	id.2313	N	<INS>	.	PASS	SVTYPE=INS;SVLEN=85;END=96866384;SVCALLERS=Sniffles,pbsv,SVIM	GT:DR:DV	0/1::
5	97401550	id.2314	N	<DEL>	.	PASS	SVTYPE=DEL;SVLEN=1213;END=97402763;SVCALLERS=Sniffles,SVIM	GT:DR:DV	0/1:60:35
5	97413740	id.2315	N	<DEL>	.	PASS	SVTYPE=DEL;SVLEN=517;END=97414257;SVCALLERS=Sniffles,SVIM	GT:DR:DV	0/1::
5	98049763	id.2316	N	<DEL>	.	PASS	SVTYPE=DEL;SVLEN=2294;END=98052057;SVCALLERS=Sniffles,pbsv,SVIM	GT:DR:DV	0/1:21:25
5	98089763	id.2317	N	<DEL>	.	PASS	SVTYPE=DEL;SVLEN=6160;END=98095923;SVCALLERS=pbsv,SVIM	GT:DR:DV	0/1::
5	99093290	id.2318	N	<INS>	.	PASS	SVTYPE=INS;SVLEN=86;END=99093290;SVCALLERS=Sniffles,SVIM	GT:DR:DV	0/1:53:24
5	99198279	id.2319	N	<INS>	.	PASS	SVTYPE=INS;SVLEN=3616;END=99198279;SVCALLERS=pbsv,SVIM	GT:DR:DV	1/1::
5	99608179	id.2320	N	<DEL>	.	PASS	SVTYPE=DEL;SVLEN=285;END=99608464;SVCALLERS=Sniffles,SVIM	GT:DR:DV	0/1:60:42
5	99898850	id.2321	N	<DUP>	.	PASS	SVTYPE=DUP;SVLEN=7371;END=99906221;SVCALLERS=Sniffles,pbsv	GT:DR:DV	0/1:42:22
5	100060149	id.2322	N	<INS>	.	PASS	SVTYPE=INS;SVLEN=328;END=100060149;SVCALLERS=Sniffles,pbsv,SVIM	GT:DR:DV	0/1:36:18
5	100422726	id.2323	N	<DEL>	.	PASS	SVTYPE=DEL;SVLEN=287;END=100423013;SVCALLERS=Sniffles,SVIM	GT:DR:DV	0/1:60:46
5	100497375	id.2324	N	<INS>	.	PASS	SVTYPE=INS;SVLEN=85;END=100497375;SVCALLERS=Sniffles,SVIM	GT:DR:DV	0/1:44:27
5	102765324	id.2325	N	<INS>	.	PASS	SVTYPE=INS;SVLEN=85;END=102765324;SVCALLERS=Sniffles,SVIM	GT:DR:DV	0/1:60:29
5	103030519	id.2326	N	<DEL>	.	PASS	SVTYPE=DEL;SVLEN=514;END=103031033;SVCALLERS=Sniffles,pbsv,SVIM	GT:DR:DV	0/1::
5	103062316	id.2327	N	<DEL>	.	PASS	SVTYPE=DEL;SVLEN=256;END=103062572;SVCALLERS=Sniffles,pbsv,SVIM	GT:DR:DV	0/1::
5	103464390	id.2328	N	<INS>	.	PASS	SVTYPE=INS;SVLEN=334;END=103464390;SVCALLERS=Sniffles,pbsv,SVIM	GT:DR:DV	0/1::
5	103781440	id.2329	N	<DEL>	.	PASS	SVTYPE=DEL;SVLEN=3608;END=103785048;SVCALLERS=Sniffles,SVIM	GT:DR:DV	0/1:39:29
5	103854274	id.2330	N	<DEL>	.	PASS	SVTYPE=DEL;SVLEN=6016;END=103860290;SVCALLERS=pbsv,SVIM	GT:DR:DV	0/1:34:17
5	104665783	id.2331	N	<INV>	.	PASS	SVTYPE=INV;SVLEN=3601;END=104669384;SVCALLERS=Sniffles,pbsv,SVIM	GT:DR:DV	0/1::
5	104966910	id.2332	N	<DEL>	.	PASS	SVTYPE=DEL;SVLEN=350;END=104967260;SVCALLERS=Sniffles,pbsv,SVIM	GT:DR:DV	0/1::
5	105362821	id.2333	N	<DEL>	.	PASS	SVTYPE=DEL;SVLEN=1928;END=105364749;SVCALLERS=Sniffles,pbsv,SVIM	GT:DR:DV	0/1::
5	106084923	id.2334	N	<INS>	.	PASS	SVTYPE=INS;SVLEN=256;END=106084923;SVCALLERS=Sniffles,pbsv,SVIM	GT:DR:DV	0/1::
5	106324763	id.2335	N	<DEL>	.	PASS	SVTYPE=DEL;SVLEN=1663;END=106326426;SVCALLERS=Sniffles,SVIM	GT:DR:DV	0/1:26:30
5	107045523	id.2336	N	<DEL>	.	PASS	SVTYPE=DEL;SVLEN=167;END=107045690;SVCALLERS=Sniffles,SVIM	GT:DR:DV	0/1:60:35
5	108288248	id.2337	N	<DEL>	.	PASS	SVTYPE=DEL;SVLEN=140;END=108288388;SVCALLERS=Sniffles,pbsv,SVIM	GT:DR:DV	0/1::
5	108941579	id.2338	N	<DEL>	.	PASS	SVTYPE=DEL;SVLEN=4932;END=108946511;SVCALLERS=pbsv,SVIM	GT:DR:DV	0/1::
5	109245929	id.2339	N	<INS>	.	PASS	SVTYPE=INS;SVLEN=340;END=109245929;SVCALLERS=Sniffles,pbsv,SVIM	GT:DR:DV	0/1::
5	110085889	id.2340	N	<INS>	.	PASS	SVTYPE=INS;SVLEN=181;END=110085889;SVCALLERS=Sniffles,pbsv,SVIM	GT:DR:DV	0/1::
5	110261438	id.2341	N	<INS>	.	PASS	SVTYPE=INS;SVLEN=146;END=110261438;SVCALLERS=Sniffles,pbsv,SVIM	GT:DR:DV	0/1::
5	110657119	id.2342	N	<INS>	.	PASS	SVTYPE=INS;SVLEN=85;END=110657119;SVCALLERS=Sniffles,pbsv,SVIM	GT:DR:DV	0/1::
5	111658655	id.2343	N	<INS>	.	PASS	SVTYPE=INS;SVLEN=211;END=111658655;SVCALLERS=Sniffles,SVIM	GT:DR:DV	0/1:55:34
5	112224201	id.2344	N	<DEL>	.	PASS	SVTYPE=DEL;SVLEN=2729;END=112226930;SVCALLERS=Sniffles,pbsv,SVIM	GT:DR:DV	0/1::
5	113599025	id.2345	N	<DEL>	.	PASS	SVTYPE=DEL;SVLEN=154;END=113599179;SVCALLERS=Sniffles,pbsv,SVIM	GT:DR:DV	0/1::
5	113608124	id.2346	N	<DEL>	.	PASS	SVTYPE=DEL;SVLEN=160;END=113608284;SVCALLERS=Sniffles,pbsv,SVIM	GT:DR:DV	0/1::
5	114325384	id.2347	N	<INS>	.	PASS	SVTYPE=INS;SVLEN=111;END=114325384;SVCALLERS=Sniffles,pbsv,SVIM	GT:DR:DV	0/1::
5	114325394	id.2348	N	<DEL>	.	PASS	SVTYPE=DEL;SVLEN=9525;END=114334919;SVCALLERS=Sniffles,SVIM	GT:DR:DV	0/1:5:23
5	114355230	id.2349	N	<INS>	.	PASS	SVTYPE=INS;SVLEN=674;END=114355230;SVCALLERS=Sniffles,pbsv,SVIM	GT:DR:DV	0/1::
5	114756513	id.2350	N	<DEL>	.	PASS	SVTYPE=DEL;SVLEN=1336;END=114757849;SVCALLERS=Sniffles,SVIM	GT:DR:DV	0/1::
5	114858011	id.2351	N	<INS>	.	PASS	SVTYPE=INS;SVLEN=113;END=114858011;SVCALLERS=Sniffles,SVIM	GT:DR:DV	0/1:32:35
5	115130442	id.2352	N	<DEL>	.	PASS	SVTYPE=DEL;SVLEN=364;END=115130806;SVCALLERS=Sniffles,pbsv,SVIM	GT:DR:DV	0/1::
5	115346977	id.2353	N	<INV>	.	PASS	SVTYPE=INV;SVLEN=3950;END=115350927;SVCALLERS=Sniffles,pbsv,SVIM	GT:DR:DV	0/1::
5	115498855	id.2354	N	<INS>	.	PASS	SVTYPE=INS;SVLEN=340;END=115498855;SVCALLERS=Sniffles,SVIM	GT:DR:DV	0/1:29:29
5	116254272	id.2355	N	<DEL>	.	PASS	SVTYPE=DEL;SVLEN=413;END=116254685;SVCALLERS=Sniffles,pbsv,SVIM	GT:DR:DV	0/1::
5	116428205	id.2356	N	<DEL>	.	PASS	SVTYPE=DEL;SVLEN=270;END=116428475;SVCALLERS=Sniffles,pbsv,SVIM	GT:DR:DV	0/1::
5	116744608	id.2357	N	<INS>	.	PASS	SVTYPE=INS;SVLEN=344;END=116744608;SVCALLERS=Sniffles,pbsv,SVIM	GT:DR:DV	0/1::
5	117133241	id.2358	N	<INS>	.	PASS	SVTYPE=INS;SVLEN=240;END=117133241;SVCALLERS=Sniffles,SVIM	GT:DR:DV	0/1:60:33
5	117390362	id.2359	N	<DEL>	.	PASS	SVTYPE=DEL;SVLEN=1742;END=117392104;SVCALLERS=Sniffles,pbsv,SVIM	GT:DR:DV	0/1::
5	117877649	id.2360	N	<DEL>	.	PASS	SVTYPE=DEL;SVLEN=275;END=117877924;SVCALLERS=Sniffles,pbsv,SVIM	GT:DR:DV	0/1:32:16
5	119015133	id.2361	N	<DEL>	.	PASS	SVTYPE=DEL;SVLEN=326;END=119015459;SVCALLERS=Sniffles,pbsv,SVIM	GT:DR:DV	0/1::
5	119910225	id.2362	N	<DEL>	.	PASS	SVTYPE=DEL;SVLEN=600;END=119910825;SVCALLERS=Sniffles,pbsv,SVIM	GT:DR:DV	0/1::
5	119969442	id.2363	N	<DEL>	.	PASS	SVTYPE=DEL;SVLEN=105;END=119969547;SVCALLERS=Sniffles,pbsv,SVIM	GT:DR:DV	0/1::
5	121095019	id.2364	N	<DEL>	.	PASS	SVTYPE=DEL;SVLEN=79;END=121095098;SVCALLERS=Sniffles,pbsv,SVIM	GT:DR:DV	0/1::
5	121471995	id.2365	N	<INS>	.	PASS	SVTYPE=INS;SVLEN=127;END=121471995;SVCALLERS=Sniffles,pbsv,SVIM	GT:DR:DV	0/1::
5	121576100	id.2366	N	<DEL>	.	PASS	SVTYPE=DEL;SVLEN=4708;END=121580808;SVCALLERS=Sniffles,SVIM	GT:DR:DV	0/1:60:23
5	121833880	id.2367	N	<DEL>	.	PASS	SVTYPE=DEL;SVLEN=738;END=121834618;SVCALLERS=Sniffles,SVIM	GT:DR:DV	0/1:60:35
5	122582775	id.2368	N	<INS>	.	PASS	SVTYPE=INS;SVLEN=336;END=122582775;SVCALLERS=Sniffles,pbsv,SVIM	GT:DR:DV	0/1::
5	123674923	id.2369	N	<DEL>	.	PASS	SVTYPE=DEL;SVLEN=440;END=123675363;SVCALLERS=Sniffles,pbsv,SVIM	GT:DR:DV	0/1::
5	123882277	id.2370	N	<INS>	.	PASS	SVTYPE=INS;SVLEN=384;END=123882277;SVCALLERS=Sniffles,pbsv,SVIM	GT:DR:DV	0/1::
5	124147792	id.2371	N	<INS>	.	PASS	SVTYPE=INS;SVLEN=261;END=124147792;SVCALLERS=Sniffles,pbsv,SVIM	GT:DR:DV	0/1::
5	124167904	id.2372	N	<DEL>	.	PASS	SVTYPE=DEL;SVLEN=9154;END=124177058;SVCALLERS=pbsv,SVIM	GT:DR:DV	0/1:31:28
5	124363225	id.2373	N	<DEL>	.	PASS	SVTYPE=DEL;SVLEN=1586;END=124364811;SVCALLERS=Sniffles,pbsv,SVIM	GT:DR:DV	0/1::
5	124484143	id.2374	N	<DEL>	.	PASS	SVTYPE=DEL;SVLEN=462;END=124484605;SVCALLERS=Sniffles,pbsv,SVIM	GT:DR:DV	0/1:27:13
5	124627055	id.2375	N	<DEL>	.	PASS	SVTYPE=DEL;SVLEN=1073;END=124628128;SVCALLERS=Sniffles,pbsv,SVIM	GT:DR:DV	0/1::
5	124963466	id.2376	N	<INS>	.	PASS	SVTYPE=INS;SVLEN=135;END=124963466;SVCALLERS=pbsv,SVIM	GT:DR:DV	0/1:7:26
5	125028798	id.2377	N	<DEL>	.	PASS	SVTYPE=DEL;SVLEN=137;END=125028935;SVCALLERS=Sniffles,pbsv,SVIM	GT:DR:DV	0/1::
5	125496688	id.2378	N	<DEL>	.	PASS	SVTYPE=DEL;SVLEN=1996;END=125498684;SVCALLERS=Sniffles,pbsv,SVIM	GT:DR:DV	0/1::
5	126157688	id.2379	N	<DEL>	.	PASS	SVTYPE=DEL;SVLEN=1593;END=126159281;SVCALLERS=Sniffles,SVIM	GT:DR:DV	0/1:51:21
5	126549913	id.2380	N	<INV>	.	PASS	SVTYPE=INV;SVLEN=794;END=126550707;SVCALLERS=Sniffles,pbsv,SVIM	GT:DR:DV	0/1::
5	128314824	id.2381	N	<INS>	.	PASS	SVTYPE=INS;SVLEN=363;END=128314824;SVCALLERS=Sniffles,pbsv,SVIM	GT:DR:DV	0/1:30:19
5	128524410	id.2382	N	<DEL>	.	PASS	SVTYPE=DEL;SVLEN=628;END=128525038;SVCALLERS=Sniffles,SVIM	GT:DR:DV	0/1:29:36
5	128881269	id.2383	N	<DEL>	.	PASS	SVTYPE=DEL;SVLEN=2791;END=128884060;SVCALLERS=Sniffles,pbsv,SVIM	GT:DR:DV	0/1:33:19
5	128885938	id.2384	N	<DEL>	.	PASS	SVTYPE=DEL;SVLEN=84;END=128886022;SVCALLERS=Sniffles,SVIM	GT:DR:DV	0/1:60:47
5	129405751	id.2385	N	<DEL>	.	PASS	SVTYPE=DEL;SVLEN=5233;END=129410984;SVCALLERS=Sniffles	GT:DR:DV	0/1:60:30
5	129834323	id.2386	N	<DEL>	.	PASS	SVTYPE=DEL;SVLEN=4810;END=129839133;SVCALLERS=pbsv,SVIM	GT:DR:DV	0/1::
5	130450119	id.2387	N	<DEL>	.	PASS	SVTYPE=DEL;SVLEN=2425;END=130452544;SVCALLERS=Sniffles,pbsv,SVIM	GT:DR:DV	0/1::
5	130618768	id.2388	N	<INS>	.	PASS	SVTYPE=INS;SVLEN=115;END=130618768;SVCALLERS=pbsv,SVIM	GT:DR:DV	0/1:31:24
5	130853222	id.2389	N	<INS>	.	PASS	SVTYPE=INS;SVLEN=341;END=130853222;SVCALLERS=Sniffles,pbsv,SVIM	GT:DR:DV	0/1::
5	131185116	id.2390	N	<DEL>	.	PASS	SVTYPE=DEL;SVLEN=188;END=131185304;SVCALLERS=Sniffles,SVIM	GT:DR:DV	0/1:35:34
5	131417952	id.2391	N	<INV>	.	PASS	SVTYPE=INV;SVLEN=3361;END=131421313;SVCALLERS=Sniffles,pbsv	GT:DR:DV	0/1:26:13
5	132095301	id.2392	N	<DUP>	.	PASS	SVTYPE=DUP;SVLEN=4111;END=132099412;SVCALLERS=Sniffles,pbsv	GT:DR:DV	0/1:31:39
5	132657752	id.2393	N	<DEL>	.	PASS	SVTYPE=DEL;SVLEN=375;END=132658127;SVCALLERS=Sniffles,pbsv,SVIM	GT:DR:DV	0/1::
5	132919132	id.2394	N	<DEL>	.	PASS	SVTYPE=DEL;SVLEN=5769;END=132924901;SVCALLERS=pbsv,SVIM	GT:DR:DV	0/1:31:21
5	133134469	id.2395	N	<DUP>	.	PASS	SVTYPE=DUP;SVLEN=2021;END=133136490;SVCALLERS=Sniffles,pbsv	GT:DR:DV	0/1:41:31
5	133776780	id.2396	N	<INS>	.	PASS	SVTYPE=INS;SVLEN=585;END=133776780;SVCALLERS=Sniffles	GT:DR:DV	0/1:60:41
5	134363114	id.2397	N	<DUP>	.	PASS	SVTYPE=DUP;SVLEN=5963;END=134369077;SVCALLERS=Sniffles,pbsv	GT:DR:DV	0/1:36:17
5	134415571	id.2398	N	<DEL>	.	PASS	SVTYPE=DEL;SVLEN=6674;END=134422245;SVCALLERS=Sniffles,SVIM	GT:DR:DV	0/1:60:30
5	136525683	id.2399	N	<INS>	.	PASS	SVTYPE=INS;SVLEN=305;END=136525683;SVCALLERS=Sniffles,SVIM	GT:DR:DV	0/1:52:42
5	136854662	id.2400	N	<DEL>	.	PASS	SVTYPE=DEL;SVLEN=1694;END=136856356;SVCALLERS=Sniffles,SVIM	GT:DR:DV	0/1:58:33
5	137022584	id.2401	N	<DEL>	.	PASS	SVTYPE=DEL;SVLEN=1289;END=137023873;SVCALLERS=Sniffles,SVIM	GT:DR:DV	0/1:60:38
5	137088195	id.2402	N	<INS>	.	PASS	SVTYPE=INS;SVLEN=404;END=137088156;SVCALLERS=Sniffles,pbsv,SVIM	GT:DR:DV	0/1:20:21
5	137807710	id.2403	N	<DUP>	.	PASS	SVTYPE=DUP;SVLEN=2755;END=137810465;SVCALLERS=Sniffles,pbsv	GT:DR:DV	0/1:42:26
5	138723257	id.2404	N	<DUP>	.	PASS	SVTYPE=DUP;SVLEN=2346;END=138725603;SVCALLERS=Sniffles,pbsv	GT:DR:DV	0/1:46:42
5	139323256	id.2405	N	<DUP>	.	PASS	SVTYPE=DUP;SVLEN=5809;END=139329065;SVCALLERS=Sniffles,pbsv	GT:DR:DV	0/1:26:41
5	140141349	id.2406	N	<DEL>	.	PASS	SVTYPE=DEL;SVLEN=350;END=140141699;SVCALLERS=Sniffles,pbsv,SVIM	GT:DR:DV	0/1::
5	140221602	id.2407	N	<DUP>	.	PASS	SVTYPE=DUP;SVLEN=1626;END=140223228;SVCALLERS=Sniffles,pbsv	GT:DR:DV	0/1:53:25
5	140554483	id.2408	N	<DUP>	.	PASS	SVTYPE=DUP;SVLEN=4427;END=140558910;SVCALLERS=Sniffles,pbsv	GT:DR:DV	0/1:28:18
5	140761499	id.2409	N	<INS>	.	PASS	SVTYPE=INS;SVLEN=848;END=140761499;SVCALLERS=Sniffles,SVIM	GT:DR:DV	0/1:36:37
5	141144077	id.2410	N	<DEL>	.	PASS	SVTYPE=DEL;SVLEN=4138;END=141148215;SVCALLERS=Sniffles,SVIM	GT:DR:DV	0/1::
5	141459224	id.2411	N	<DEL>	.	PASS	SVTYPE=DEL;SVLEN=308;END=141459532;SVCALLERS=Sniffles,pbsv,SVIM	GT:DR:DV	0/1::
5	141758613	id.2412	N	<INS>	.	PASS	SVTYPE=INS;SVLEN=356;END=141758613;SVCALLERS=Sniffles,pbsv,SVIM	GT:DR:DV	0/1::
5	142020437	id.2413	N	<DEL>	.	PASS	SVTYPE=DEL;SVLEN=70;END=142020507;SVCALLERS=Sniffles,pbsv,SVIM	GT:DR:DV	0/1::
5	142664286	id.2414	N	<DEL>	.	PASS	SVTYPE=DEL;SVLEN=702;END=142664988;SVCALLERS=Sniffles,pbsv,SVIM	GT:DR:DV	0/1::
5	143406029	id.2415	N	<INV>	.	PASS	SVTYPE=INV;SVLEN=3435;END=143409464;SVCALLERS=Sniffles,pbsv,SVIM	GT:DR:DV	0/1::
5	143512601	id.2416	N	<DEL>	.	PASS	SVTYPE=DEL;SVLEN=3451;END=143516052;SVCALLERS=Sniffles,SVIM	GT:DR:DV	0/1::
5	143574136	id.2417	N	<INS>	.	PASS	SVTYPE=INS;SVLEN=85;END=143574136;SVCALLERS=Sniffles,pbsv,SVIM	GT:DR:DV	0/1::
5	143827595	id.2418	N	<INS>	.	PASS	SVTYPE=INS;SVLEN=356;END=143827595;SVCALLERS=Sniffles,pbsv,SVIM	GT:DR:DV	0/1::
5	144058874	id.2419	N	<INV>	.	PASS	SVTYPE=INV;SVLEN=1376;END=144060250;SVCALLERS=Sniffles,pbsv,SVIM	GT:DR:DV	0/1::
5	144104448	id.2420	N	<INV>	.	PASS	SVTYPE=INV;SVLEN=909;END=144105357;SVCALLERS=Sniffles,pbsv,SVIM	GT:DR:DV	0/1::
5	144486241	id.2421	N	<DUP>	.	PASS	SVTYPE=DUP;SVLEN=8417;END=144494658;SVCALLERS=Sniffles,pbsv	GT:DR:DV	0/1:38:20
5	144649739	id.2422	N	<DEL>	.	PASS	SVTYPE=DEL;SVLEN=2673;END=144652412;SVCALLERS=Sniffles,pbsv,SVIM	GT:DR:DV	0/1:34:20
5	145544539	id.2423	N	<INV>	.	PASS	SVTYPE=INV;SVLEN=887;END=145545426;SVCALLERS=Sniffles,pbsv	GT:DR:DV	0/1:28:17
5	145900139	id.2424	N	<DEL>	.	PASS	SVTYPE=DEL;SVLEN=145;END=145900284;SVCALLERS=Sniffles,pbsv,SVIM	GT:DR:DV	0/1::
5	145966384	id.2425	N	<INS>	.	PASS	SVTYPE=INS;SVLEN=85;END=145966384;SVCALLERS=Sniffles,SVIM	GT:DR:DV	0/1:46:37
5	146622661	id.2426	N	<DEL>	.	PASS	SVTYPE=DEL;SVLEN=416;END=146623077;SVCALLERS=Sniffles,pbsv,SVIM	GT:DR:DV	0/1:14:30
5	146940753	id.2427	N	<DEL>	.	PASS	SVTYPE=DEL;SVLEN=437;END=146941190;SVCALLERS=Sniffles,pbsv,SVIM	GT:DR:DV	0/1::
5	147263379	id.2428	N	<INS>	.	PASS	SVTYPE=INS;SVLEN=85;END=147263379;SVCALLERS=Sniffles,pbsv,SVIM	GT:DR:DV	0/1::
5	147329262	id.2429	N	<DUP>	.	PASS	SVTYPE=DUP;SVLEN=8465;END=147337727;SVCALLERS=Sniffles,pbsv	GT:DR:DV	0/1:40:35
5	147345122	id.2430	N	<DEL>	.	PASS	SVTYPE=DEL;SVLEN=504;END=147345626;SVCALLERS=Sniffles,pbsv,SVIM	GT:DR:DV	0/1::
5	147503018	id.2431	N	<DEL>	.	PASS	SVTYPE=DEL;SVLEN=65;END=147503083;SVCALLERS=Sniffles,pbsv,SVIM	GT:DR:DV	0/1::
5	147553042	id.2432	N	<INV>	.	PASS	SVTYPE=INV;SVLEN=1312;END=147554354;SVCALLERS=Sniffles,pbsv,SVIM	GT:DR:DV	0/1::
5	147554446	id.2433	N	<INV>	.	PASS	SVTYPE=INV;SVLEN=346;END=147554792;SVCALLERS=Sniffles,pbsv,SVIM	GT:DR:DV	0/1::
5	148289792	id.2434	N	<DEL>	.	PASS	SVTYPE=DEL;SVLEN=806;END=148290598;SVCALLERS=Sniffles,SVIM	GT:DR:DV	0/1::
5	150357246	id.2435	N	<INS>	.	PASS	SVTYPE=INS;SVLEN=1066;END=150357246;SVCALLERS=Sniffles,SVIM	GT:DR:DV	0/1:24:38
5	150789626	id.2436	N	<DEL>	.	PASS	SVTYPE=DEL;SVLEN=2984;END=150792610;SVCALLERS=Sniffles	GT:DR:DV	0/1:12:35
5	151119620	id.2437	N	<INS>	.	PASS	SVTYPE=INS;SVLEN=342;END=151119620;SVCALLERS=Sniffles,SVIM	GT:DR:DV	0/1:49:29
5	151157456	id.2438	N	<INS>	.	PASS	SVTYPE=INS;SVLEN=85;END=151157456;SVCALLERS=Sniffles,pbsv,SVIM	GT:DR:DV	0/1::
5	151251790	id.2439	N	<INS>	.	PASS	SVTYPE=INS;SVLEN=345;END=151251790;SVCALLERS=Sniffles,SVIM	GT:DR:DV	0/1:14:45
5	151456413	id.2440	N	<DEL>	.	PASS	SVTYPE=DEL;SVLEN=5892;END=151462305;SVCALLERS=pbsv,SVIM	GT:DR:DV	0/1:22:27
5	153936655	id.2441	N	<INS>	.	PASS	SVTYPE=INS;SVLEN=85;END=153936655;SVCALLERS=Sniffles,pbsv,SVIM	GT:DR:DV	0/1::
5	154315568	id.2442	N	<DEL>	.	PASS	SVTYPE=DEL;SVLEN=602;END=154316170;SVCALLERS=Sniffles,SVIM	GT:DR:DV	0/1:24:38
5	154393340	id.2443	N	<DUP>	.	PASS	SVTYPE=DUP;SVLEN=4830;END=154398170;SVCALLERS=Sniffles,pbsv	GT:DR:DV	0/1:36:16
5	154506200	id.2444	N	<INS>	.	PASS	SVTYPE=INS;SVLEN=85;END=154506200;SVCALLERS=Sniffles,SVIM	GT:DR:DV	0/1:60:40
5	154724637	id.2445	N	<INS>	.	PASS	SVTYPE=INS;SVLEN=1777;END=154724637;SVCALLERS=pbsv,SVIM	GT:DR:DV	0/1::
5	155311292	id.2446	N	<DEL>	.	PASS	SVTYPE=DEL;SVLEN=1748;END=155313040;SVCALLERS=Sniffles,SVIM	GT:DR:DV	0/1:30:25
5	155948337	id.2447	N	<DEL>	.	PASS	SVTYPE=DEL;SVLEN=5917;END=155954254;SVCALLERS=pbsv,SVIM	GT:DR:DV	0/1::
5	156421459	id.2448	N	<DEL>	.	PASS	SVTYPE=DEL;SVLEN=4172;END=156425631;SVCALLERS=Sniffles,SVIM	GT:DR:DV	0/1:60:33
5	156566700	id.2449	N	<INS>	.	PASS	SVTYPE=INS;SVLEN=347;END=156566700;SVCALLERS=Sniffles,SVIM	GT:DR:DV	0/1:41:39
5	157778295	id.2450	N	<INV>	.	PASS	SVTYPE=INV;SVLEN=2395;END=157780690;SVCALLERS=Sniffles,pbsv,SVIM	GT:DR:DV	1/1::
5	157800003	id.2451	N	<INS>	.	PASS	SVTYPE=INS;SVLEN=136;END=157800003;SVCALLERS=Sniffles,pbsv,SVIM	GT:DR:DV	0/1:30:16
5	157802995	id.2452	N	<INS>	.	PASS	SVTYPE=INS;SVLEN=318;END=157802995;SVCALLERS=Sniffles,pbsv,SVIM	GT:DR:DV	0/1::
5	157802996	id.2453	N	<INS>	.	PASS	SVTYPE=INS;SVLEN=318;END=157802996;SVCALLERS=Sniffles	GT:DR:DV	0/1:60:25
5	158592386	id.2454	N	<DEL>	.	PASS	SVTYPE=DEL;SVLEN=334;END=158592720;SVCALLERS=Sniffles,pbsv,SVIM	GT:DR:DV	0/1::
5	159022310	id.2455	N	<DEL>	.	PASS	SVTYPE=DEL;SVLEN=661;END=159022971;SVCALLERS=Sniffles,pbsv,SVIM	GT:DR:DV	0/1::
5	159349825	id.2456	N	<DEL>	.	PASS	SVTYPE=DEL;SVLEN=1288;END=159351113;SVCALLERS=Sniffles,pbsv,SVIM	GT:DR:DV	0/1::
5	162332961	id.2457	N	<DEL>	.	PASS	SVTYPE=DEL;SVLEN=850;END=162333811;SVCALLERS=Sniffles,SVIM	GT:DR:DV	0/1:60:29
5	162486499	id.2458	N	<DEL>	.	PASS	SVTYPE=DEL;SVLEN=1027;END=162487526;SVCALLERS=Sniffles,pbsv,SVIM	GT:DR:DV	0/1::
5	162861791	id.2459	N	<DEL>	.	PASS	SVTYPE=DEL;SVLEN=1484;END=162863275;SVCALLERS=Sniffles,pbsv,SVIM	GT:DR:DV	0/1::
5	163265301	id.2460	N	<DEL>	.	PASS	SVTYPE=DEL;SVLEN=915;END=163266216;SVCALLERS=Sniffles,SVIM	GT:DR:DV	0/1:15:34
5	163311095	id.2461	N	<INS>	.	PASS	SVTYPE=INS;SVLEN=336;END=163311095;SVCALLERS=Sniffles,SVIM	GT:DR:DV	0/1:37:26
5	163739516	id.2462	N	<INS>	.	PASS	SVTYPE=INS;SVLEN=2255;END=163739516;SVCALLERS=Sniffles,pbsv	GT:DR:DV	0/1:14:10
5	164723604	id.2463	N	<DEL>	.	PASS	SVTYPE=DEL;SVLEN=68;END=164723672;SVCALLERS=Sniffles,SVIM	GT:DR:DV	0/1:46:30
5	166294037	id.2464	N	<DEL>	.	PASS	SVTYPE=DEL;SVLEN=321;END=166294358;SVCALLERS=Sniffles,pbsv,SVIM	GT:DR:DV	0/1::
5	167770142	id.2465	N	<INS>	.	PASS	SVTYPE=INS;SVLEN=85;END=167770142;SVCALLERS=Sniffles,SVIM	GT:DR:DV	0/1:60:41
5	168594946	id.2466	N	<INV>	.	PASS	SVTYPE=INV;SVLEN=640;END=168595586;SVCALLERS=Sniffles,pbsv	GT:DR:DV	0/1:27:19
5	168911912	id.2467	N	<INS>	.	PASS	SVTYPE=INS;SVLEN=311;END=168911912;SVCALLERS=Sniffles,SVIM	GT:DR:DV	0/1:60:36
5	169376582	id.2468	N	<INS>	.	PASS	SVTYPE=INS;SVLEN=243;END=169376582;SVCALLERS=Sniffles,pbsv,SVIM	GT:DR:DV	0/1::
5	169597696	id.2469	N	<INV>	.	PASS	SVTYPE=INV;SVLEN=820;END=169598516;SVCALLERS=Sniffles,pbsv,SVIM	GT:DR:DV	1/1::
5	169944522	id.2470	N	<DEL>	.	PASS	SVTYPE=DEL;SVLEN=793;END=169945315;SVCALLERS=Sniffles,pbsv,SVIM	GT:DR:DV	0/1::
5	170158827	id.2471	N	<DEL>	.	PASS	SVTYPE=DEL;SVLEN=111;END=170158938;SVCALLERS=Sniffles,SVIM	GT:DR:DV	0/1:39:29
5	170343150	id.2472	N	<DEL>	.	PASS	SVTYPE=DEL;SVLEN=125;END=170343275;SVCALLERS=Sniffles,SVIM	GT:DR:DV	0/1:56:30
5	171514559	id.2473	N	<DEL>	.	PASS	SVTYPE=DEL;SVLEN=430;END=171514989;SVCALLERS=Sniffles,SVIM	GT:DR:DV	0/1:60:34
5	171723546	id.2474	N	<DEL>	.	PASS	SVTYPE=DEL;SVLEN=724;END=171724270;SVCALLERS=Sniffles,SVIM	GT:DR:DV	0/1:60:34
5	171911593	id.2475	N	<DEL>	.	PASS	SVTYPE=DEL;SVLEN=301;END=171911894;SVCALLERS=Sniffles,SVIM	GT:DR:DV	0/1:20:25
5	171978540	id.2476	N	<DEL>	.	PASS	SVTYPE=DEL;SVLEN=359;END=171978899;SVCALLERS=Sniffles,pbsv,SVIM	GT:DR:DV	0/1::
5	172092498	id.2477	N	<DEL>	.	PASS	SVTYPE=DEL;SVLEN=3867;END=172096365;SVCALLERS=Sniffles,pbsv,SVIM	GT:DR:DV	0/1::
5	172613048	id.2478	N	<INS>	.	PASS	SVTYPE=INS;SVLEN=85;END=172613048;SVCALLERS=Sniffles,pbsv,SVIM	GT:DR:DV	0/1:34:15
5	173166893	id.2479	N	<DEL>	.	PASS	SVTYPE=DEL;SVLEN=197;END=173167090;SVCALLERS=Sniffles,pbsv,SVIM	GT:DR:DV	0/1::
5	173640255	id.2480	N	<DEL>	.	PASS	SVTYPE=DEL;SVLEN=498;END=173640753;SVCALLERS=Sniffles,pbsv,SVIM	GT:DR:DV	0/1::
5	173747375	id.2481	N	<DEL>	.	PASS	SVTYPE=DEL;SVLEN=383;END=173747758;SVCALLERS=Sniffles,pbsv,SVIM	GT:DR:DV	0/1::
5	174017363	id.2482	N	<DEL>	.	PASS	SVTYPE=DEL;SVLEN=8470;END=174025833;SVCALLERS=Sniffles,SVIM	GT:DR:DV	0/1:60:27
5	174819521	id.2483	N	<DEL>	.	PASS	SVTYPE=DEL;SVLEN=638;END=174820159;SVCALLERS=Sniffles,SVIM	GT:DR:DV	0/1:24:27
5	175032396	id.2484	N	<INS>	.	PASS	SVTYPE=INS;SVLEN=85;END=175032396;SVCALLERS=Sniffles,pbsv,SVIM	GT:DR:DV	0/1::
5	175561018	id.2485	N	<DEL>	.	PASS	SVTYPE=DEL;SVLEN=493;END=175561511;SVCALLERS=Sniffles,pbsv,SVIM	GT:DR:DV	0/1::
5	175760865	id.2486	N	<DEL>	.	PASS	SVTYPE=DEL;SVLEN=3298;END=175764163;SVCALLERS=pbsv,SVIM	GT:DR:DV	0/1:26:22
5	175957331	id.2487	N	<DEL>	.	PASS	SVTYPE=DEL;SVLEN=95;END=175957426;SVCALLERS=Sniffles,pbsv,SVIM	GT:DR:DV	0/1:14:32
5	176087084	id.2488	N	<DEL>	.	PASS	SVTYPE=DEL;SVLEN=131;END=176087215;SVCALLERS=Sniffles,pbsv,SVIM	GT:DR:DV	0/1:21:38
5	176323909	id.2489	N	<INS>	.	PASS	SVTYPE=INS;SVLEN=123;END=176323909;SVCALLERS=Sniffles,pbsv,SVIM	GT:DR:DV	0/1::
5	176387578	id.2490	N	<DEL>	.	PASS	SVTYPE=DEL;SVLEN=2615;END=176390193;SVCALLERS=Sniffles,pbsv,SVIM	GT:DR:DV	0/1:35:20
5	176823399	id.2491	N	<DEL>	.	PASS	SVTYPE=DEL;SVLEN=162;END=176823561;SVCALLERS=Sniffles,pbsv,SVIM	GT:DR:DV	0/1:35:16
5	177388804	id.2492	N	<DEL>	.	PASS	SVTYPE=DEL;SVLEN=410;END=177389214;SVCALLERS=Sniffles,pbsv,SVIM	GT:DR:DV	0/1::
5	177666577	id.2493	N	<DEL>	.	PASS	SVTYPE=DEL;SVLEN=274;END=177666851;SVCALLERS=Sniffles,pbsv,SVIM	GT:DR:DV	0/1:18:33
5	177728710	id.2494	N	<DEL>	.	PASS	SVTYPE=DEL;SVLEN=352;END=177729062;SVCALLERS=Sniffles,SVIM	GT:DR:DV	0/1:60:37
5	177776322	id.2495	N	<DEL>	.	PASS	SVTYPE=DEL;SVLEN=478;END=177776800;SVCALLERS=Sniffles,pbsv,SVIM	GT:DR:DV	0/1::
5	177874929	id.2496	N	<DEL>	.	PASS	SVTYPE=DEL;SVLEN=643;END=177875572;SVCALLERS=Sniffles,pbsv,SVIM	GT:DR:DV	0/1::
5	178012727	id.2497	N	<INS>	.	PASS	SVTYPE=INS;SVLEN=573;END=178012727;SVCALLERS=Sniffles,SVIM	GT:DR:DV	0/1:7:44
5	178220623	id.2498	N	<DEL>	.	PASS	SVTYPE=DEL;SVLEN=474;END=178221097;SVCALLERS=Sniffles,pbsv,SVIM	GT:DR:DV	0/1:17:30
5	178348370	id.2499	N	<DUP>	.	PASS	SVTYPE=DUP;SVLEN=4298;END=178352668;SVCALLERS=Sniffles,pbsv	GT:DR:DV	0/1:38:23
5	178386683	id.2500	N	<DEL>	.	PASS	SVTYPE=DEL;SVLEN=4649;END=178391332;SVCALLERS=pbsv,SVIM	GT:DR:DV	0/1::
5	178740248	id.2501	N	<DEL>	.	PASS	SVTYPE=DEL;SVLEN=446;END=178740694;SVCALLERS=Sniffles,pbsv,SVIM	GT:DR:DV	0/1:19:31
5	178808706	id.2502	N	<DEL>	.	PASS	SVTYPE=DEL;SVLEN=639;END=178809345;SVCALLERS=Sniffles,SVIM	GT:DR:DV	0/1:55:23
5	179073111	id.2503	N	<DEL>	.	PASS	SVTYPE=DEL;SVLEN=357;END=179073468;SVCALLERS=Sniffles,SVIM	GT:DR:DV	0/1:60:24
5	179120332	id.2504	N	<DEL>	.	PASS	SVTYPE=DEL;SVLEN=133;END=179120465;SVCALLERS=Sniffles,pbsv,SVIM	GT:DR:DV	0/1:14:35
5	179442331	id.2505	N	<DEL>	.	PASS	SVTYPE=DEL;SVLEN=339;END=179442670;SVCALLERS=Sniffles,pbsv,SVIM	GT:DR:DV	0/1::
5	179540133	id.2506	N	<DEL>	.	PASS	SVTYPE=DEL;SVLEN=480;END=179540613;SVCALLERS=Sniffles,pbsv,SVIM	GT:DR:DV	0/1::
5	179617426	id.2507	N	<DEL>	.	PASS	SVTYPE=DEL;SVLEN=178;END=179617604;SVCALLERS=Sniffles,pbsv,SVIM	GT:DR:DV	0/1:33:16
5	179728588	id.2508	N	<DUP>	.	PASS	SVTYPE=DUP;SVLEN=3800;END=179732388;SVCALLERS=Sniffles,pbsv	GT:DR:DV	0/1:44:21
5	179810560	id.2509	N	<DEL>	.	PASS	SVTYPE=DEL;SVLEN=1163;END=179811723;SVCALLERS=Sniffles,pbsv,SVIM	GT:DR:DV	0/1::
5	179912645	id.2510	N	<DEL>	.	PASS	SVTYPE=DEL;SVLEN=629;END=179913274;SVCALLERS=Sniffles,SVIM	GT:DR:DV	0/1:28:33
5	179912957	id.2511	N	<DEL>	.	PASS	SVTYPE=DEL;SVLEN=250;END=179913207;SVCALLERS=Sniffles,SVIM	GT:DR:DV	0/1:12:35
5	179961742	id.2512	N	<DEL>	.	PASS	SVTYPE=DEL;SVLEN=267;END=179962009;SVCALLERS=Sniffles,pbsv,SVIM	GT:DR:DV	0/1:14:34
5	180042823	id.2513	N	<DEL>	.	PASS	SVTYPE=DEL;SVLEN=251;END=180043074;SVCALLERS=Sniffles,pbsv,SVIM	GT:DR:DV	0/1:21:28
5	180066184	id.2514	N	<DEL>	.	PASS	SVTYPE=DEL;SVLEN=162;END=180066346;SVCALLERS=Sniffles,SVIM	GT:DR:DV	0/1::
5	180100902	id.2515	N	<DEL>	.	PASS	SVTYPE=DEL;SVLEN=315;END=180101217;SVCALLERS=Sniffles,pbsv,SVIM	GT:DR:DV	0/1::
5	180296506	id.2516	N	<DEL>	.	PASS	SVTYPE=DEL;SVLEN=2856;END=180299362;SVCALLERS=Sniffles,SVIM	GT:DR:DV	0/1:60:29
5	180349570	id.2517	N	<INS>	.	PASS	SVTYPE=INS;SVLEN=85;END=180349570;SVCALLERS=pbsv,SVIM	GT:DR:DV	1/1::
5	180426445	id.2518	N	<DUP>	.	PASS	SVTYPE=DUP;SVLEN=3315;END=180429760;SVCALLERS=Sniffles,pbsv	GT:DR:DV	0/1:34:28
5	180472295	id.2519	N	<INS>	.	PASS	SVTYPE=INS;SVLEN=1426;END=180472295;SVCALLERS=Sniffles,pbsv,SVIM	GT:DR:DV	0/1::
5	180569665	id.2520	N	<INS>	.	PASS	SVTYPE=INS;SVLEN=835;END=180569665;SVCALLERS=Sniffles,SVIM	GT:DR:DV	0/1:36:48
6	372124	id.2521	N	<INS>	.	PASS	SVTYPE=INS;SVLEN=1040;END=372124;SVCALLERS=Sniffles,pbsv,SVIM	GT:DR:DV	0/1::
6	515573	id.2522	N	<DEL>	.	PASS	SVTYPE=DEL;SVLEN=234;END=515807;SVCALLERS=Sniffles,pbsv,SVIM	GT:DR:DV	0/1::
6	600944	id.2523	N	<DEL>	.	PASS	SVTYPE=DEL;SVLEN=1755;END=602699;SVCALLERS=Sniffles,pbsv,SVIM	GT:DR:DV	0/1::
6	676865	id.2524	N	<DEL>	.	PASS	SVTYPE=DEL;SVLEN=374;END=677239;SVCALLERS=Sniffles,pbsv,SVIM	GT:DR:DV	0/1:20:27
6	857766	id.2525	N	<DEL>	.	PASS	SVTYPE=DEL;SVLEN=137;END=857903;SVCALLERS=Sniffles,pbsv,SVIM	GT:DR:DV	0/1:28:17
6	860661	id.2526	N	<DEL>	.	PASS	SVTYPE=DEL;SVLEN=356;END=861017;SVCALLERS=Sniffles,pbsv,SVIM	GT:DR:DV	0/1::
6	1109145	id.2527	N	<INV>	.	PASS	SVTYPE=INV;SVLEN=799;END=1109944;SVCALLERS=Sniffles,pbsv	GT:DR:DV	0/1:37:19
6	1515392	id.2528	N	<DEL>	.	PASS	SVTYPE=DEL;SVLEN=388;END=1515780;SVCALLERS=Sniffles,pbsv,SVIM	GT:DR:DV	0/1::
6	1532858	id.2529	N	<DEL>	.	PASS	SVTYPE=DEL;SVLEN=4431;END=1537289;SVCALLERS=pbsv,SVIM	GT:DR:DV	0/1::
6	1682817	id.2530	N	<DEL>	.	PASS	SVTYPE=DEL;SVLEN=278;END=1683095;SVCALLERS=Sniffles,SVIM	GT:DR:DV	0/1:60:37
6	1898003	id.2531	N	<DEL>	.	PASS	SVTYPE=DEL;SVLEN=438;END=1898441;SVCALLERS=Sniffles,pbsv,SVIM	GT:DR:DV	0/1::
6	2468571	id.2532	N	<DEL>	.	PASS	SVTYPE=DEL;SVLEN=287;END=2468858;SVCALLERS=Sniffles,pbsv,SVIM	GT:DR:DV	0/1::
6	2605407	id.2533	N	<DEL>	.	PASS	SVTYPE=DEL;SVLEN=139;END=2605546;SVCALLERS=Sniffles,SVIM	GT:DR:DV	0/1:60:30
6	2773986	id.2534	N	<INS>	.	PASS	SVTYPE=INS;SVLEN=323;END=2773986;SVCALLERS=Sniffles,SVIM	GT:DR:DV	0/1:46:37
6	2853699	id.2535	N	<DEL>	.	PASS	SVTYPE=DEL;SVLEN=342;END=2854041;SVCALLERS=Sniffles,SVIM	GT:DR:DV	0/1:60:36
6	3052694	id.2536	N	<INS>	.	PASS	SVTYPE=INS;SVLEN=79;END=3052694;SVCALLERS=Sniffles,pbsv,SVIM	GT:DR:DV	0/1::
6	3091074	id.2537	N	<DEL>	.	PASS	SVTYPE=DEL;SVLEN=3125;END=3094199;SVCALLERS=Sniffles,pbsv,SVIM	GT:DR:DV	0/1::
6	3094254	id.2538	N	<DEL>	.	PASS	SVTYPE=DEL;SVLEN=186;END=3094440;SVCALLERS=Sniffles,SVIM	GT:DR:DV	0/1:60:32
6	3310390	id.2539	N	<DEL>	.	PASS	SVTYPE=DEL;SVLEN=555;END=3310945;SVCALLERS=Sniffles,pbsv,SVIM	GT:DR:DV	0/1::
6	3355831	id.2540	N	<INS>	.	PASS	SVTYPE=INS;SVLEN=1003;END=3355831;SVCALLERS=Sniffles,pbsv,SVIM	GT:DR:DV	0/1::
6	3712751	id.2541	N	<DUP>	.	PASS	SVTYPE=DUP;SVLEN=6797;END=3719548;SVCALLERS=Sniffles,pbsv	GT:DR:DV	0/1:29:49
6	4296953	id.2542	N	<INS>	.	PASS	SVTYPE=INS;SVLEN=327;END=4296953;SVCALLERS=Sniffles,SVIM	GT:DR:DV	0/1:51:39
6	5037085	id.2543	N	<DEL>	.	PASS	SVTYPE=DEL;SVLEN=2269;END=5039354;SVCALLERS=Sniffles,pbsv,SVIM	GT:DR:DV	0/1:23:30
6	5037263	id.2544	N	<DEL>	.	PASS	SVTYPE=DEL;SVLEN=1882;END=5039145;SVCALLERS=Sniffles	GT:DR:DV	0/1:60:37
6	5148751	id.2545	N	<INS>	.	PASS	SVTYPE=INS;SVLEN=271;END=5148751;SVCALLERS=Sniffles,SVIM	GT:DR:DV	0/1:14:38
6	5348640	id.2546	N	<INS>	.	PASS	SVTYPE=INS;SVLEN=253;END=5348640;SVCALLERS=Sniffles,pbsv,SVIM	GT:DR:DV	0/1::
6	5898455	id.2547	N	<DEL>	.	PASS	SVTYPE=DEL;SVLEN=412;END=5898867;SVCALLERS=Sniffles,pbsv,SVIM	GT:DR:DV	0/1::
6	6068837	id.2548	N	<DEL>	.	PASS	SVTYPE=DEL;SVLEN=341;END=6069178;SVCALLERS=Sniffles,pbsv,SVIM	GT:DR:DV	0/1:34:16
6	6261584	id.2549	N	<DEL>	.	PASS	SVTYPE=DEL;SVLEN=662;END=6262246;SVCALLERS=Sniffles,SVIM	GT:DR:DV	0/1::
6	7056261	id.2550	N	<DEL>	.	PASS	SVTYPE=DEL;SVLEN=3749;END=7060010;SVCALLERS=Sniffles,pbsv,SVIM	GT:DR:DV	0/1:39:23
6	7713036	id.2551	N	<INS>	.	PASS	SVTYPE=INS;SVLEN=85;END=7713036;SVCALLERS=Sniffles,pbsv,SVIM	GT:DR:DV	0/1::
6	8110903	id.2552	N	<INS>	.	PASS	SVTYPE=INS;SVLEN=85;END=8110903;SVCALLERS=Sniffles,pbsv,SVIM	GT:DR:DV	0/1::
6	9006913	id.2553	N	<DEL>	.	PASS	SVTYPE=DEL;SVLEN=1586;END=9008499;SVCALLERS=Sniffles	GT:DR:DV	0/1:19:29
6	9273864	id.2554	N	<DEL>	.	PASS	SVTYPE=DEL;SVLEN=1082;END=9274946;SVCALLERS=Sniffles,SVIM	GT:DR:DV	0/1:60:25
6	11034677	id.2555	N	<DEL>	.	PASS	SVTYPE=DEL;SVLEN=172;END=11034849;SVCALLERS=Sniffles,pbsv,SVIM	GT:DR:DV	0/1::
6	11211246	id.2556	N	<INV>	.	PASS	SVTYPE=INV;SVLEN=853;END=11212099;SVCALLERS=Sniffles,pbsv	GT:DR:DV	0/1:39:27
6	11903249	id.2557	N	<DEL>	.	PASS	SVTYPE=DEL;SVLEN=708;END=11903957;SVCALLERS=Sniffles,pbsv,SVIM	GT:DR:DV	0/1::
6	12429446	id.2558	N	<INV>	.	PASS	SVTYPE=INV;SVLEN=2981;END=12432427;SVCALLERS=Sniffles,pbsv,SVIM	GT:DR:DV	0/1::
6	12431877	id.2559	N	<INV>	.	PASS	SVTYPE=INV;SVLEN=522;END=12432399;SVCALLERS=Sniffles,pbsv,SVIM	GT:DR:DV	0/1::
6	12432557	id.2560	N	<INV>	.	PASS	SVTYPE=INV;SVLEN=2504;END=12435061;SVCALLERS=Sniffles,SVIM	GT:DR:DV	0/1::
6	13503012	id.2561	N	<INS>	.	PASS	SVTYPE=INS;SVLEN=85;END=13503012;SVCALLERS=Sniffles,pbsv,SVIM	GT:DR:DV	0/1:17:45
6	14657359	id.2562	N	<INS>	.	PASS	SVTYPE=INS;SVLEN=183;END=14657359;SVCALLERS=Sniffles,pbsv,SVIM	GT:DR:DV	0/1:28:14
6	14657367	id.2563	N	<INS>	.	PASS	SVTYPE=INS;SVLEN=97;END=14657367;SVCALLERS=Sniffles,SVIM	GT:DR:DV	0/1:48:33
6	14745190	id.2564	N	<DEL>	.	PASS	SVTYPE=DEL;SVLEN=481;END=14745671;SVCALLERS=Sniffles,pbsv,SVIM	GT:DR:DV	0/1::
6	17376692	id.2565	N	<DEL>	.	PASS	SVTYPE=DEL;SVLEN=4715;END=17381407;SVCALLERS=Sniffles,SVIM	GT:DR:DV	0/1:60:39
6	18115661	id.2566	N	<INS>	.	PASS	SVTYPE=INS;SVLEN=1337;END=18115661;SVCALLERS=Sniffles,pbsv,SVIM	GT:DR:DV	0/1::
6	18327581	id.2567	N	<DEL>	.	PASS	SVTYPE=DEL;SVLEN=355;END=18327936;SVCALLERS=Sniffles,pbsv,SVIM	GT:DR:DV	0/1::
6	18346362	id.2568	N	<INS>	.	PASS	SVTYPE=INS;SVLEN=338;END=18346362;SVCALLERS=Sniffles,pbsv,SVIM	GT:DR:DV	0/1::
6	18402082	id.2569	N	<DEL>	.	PASS	SVTYPE=DEL;SVLEN=701;END=18402783;SVCALLERS=Sniffles,SVIM	GT:DR:DV	0/1:8:33
6	18478553	id.2570	N	<DEL>	.	PASS	SVTYPE=DEL;SVLEN=109;END=18478662;SVCALLERS=Sniffles,pbsv,SVIM	GT:DR:DV	0/1::
6	19175668	id.2571	N	<DEL>	.	PASS	SVTYPE=DEL;SVLEN=5021;END=19180689;SVCALLERS=Sniffles,pbsv,SVIM	GT:DR:DV	0/1::
6	19236477	id.2572	N	<INS>	.	PASS	SVTYPE=INS;SVLEN=84;END=19236477;SVCALLERS=Sniffles,SVIM	GT:DR:DV	0/1:60:36
6	19346425	id.2573	N	<INS>	.	PASS	SVTYPE=INS;SVLEN=331;END=19346425;SVCALLERS=Sniffles,pbsv	GT:DR:DV	0/1:16:29
6	19347087	id.2574	N	<DEL>	.	PASS	SVTYPE=DEL;SVLEN=875;END=19347962;SVCALLERS=Sniffles,pbsv,SVIM	GT:DR:DV	0/1::
6	20024068	id.2575	N	<DEL>	.	PASS	SVTYPE=DEL;SVLEN=437;END=20024505;SVCALLERS=Sniffles,pbsv,SVIM	GT:DR:DV	0/1::
6	20024379	id.2576	N	<INS>	.	PASS	SVTYPE=INS;SVLEN=78;END=20024379;SVCALLERS=Sniffles,SVIM	GT:DR:DV	0/1:30:32
6	20242942	id.2577	N	<INS>	.	PASS	SVTYPE=INS;SVLEN=85;END=20242942;SVCALLERS=Sniffles,pbsv,SVIM	GT:DR:DV	0/1:28:14
6	21164115	id.2578	N	<DEL>	.	PASS	SVTYPE=DEL;SVLEN=673;END=21164788;SVCALLERS=Sniffles,pbsv,SVIM	GT:DR:DV	0/1:17:33
6	22051275	id.2579	N	<DEL>	.	PASS	SVTYPE=DEL;SVLEN=2677;END=22053952;SVCALLERS=Sniffles	GT:DR:DV	0/1:60:29
6	23291556	id.2580	N	<DEL>	.	PASS	SVTYPE=DEL;SVLEN=370;END=23291926;SVCALLERS=Sniffles,pbsv,SVIM	GT:DR:DV	0/1:41:20
6	23977836	id.2581	N	<INS>	.	PASS	SVTYPE=INS;SVLEN=1076;END=23977836;SVCALLERS=Sniffles,pbsv,SVIM	GT:DR:DV	0/1::
6	23978320	id.2582	N	<INS>	.	PASS	SVTYPE=INS;SVLEN=342;END=23978320;SVCALLERS=Sniffles,pbsv,SVIM	GT:DR:DV	0/1::
6	24448379	id.2583	N	<DEL>	.	PASS	SVTYPE=DEL;SVLEN=406;END=24448785;SVCALLERS=Sniffles,pbsv,SVIM	GT:DR:DV	0/1::
6	24705835	id.2584	N	<DEL>	.	PASS	SVTYPE=DEL;SVLEN=3995;END=24709830;SVCALLERS=Sniffles,SVIM	GT:DR:DV	0/1::
6	24879111	id.2585	N	<DEL>	.	PASS	SVTYPE=DEL;SVLEN=312;END=24879423;SVCALLERS=Sniffles,pbsv,SVIM	GT:DR:DV	0/1::
6	25070438	id.2586	N	<INS>	.	PASS	SVTYPE=INS;SVLEN=642;END=25070438;SVCALLERS=Sniffles,pbsv,SVIM	GT:DR:DV	0/1::
6	25124777	id.2587	N	<INS>	.	PASS	SVTYPE=INS;SVLEN=268;END=25124777;SVCALLERS=Sniffles,pbsv,SVIM	GT:DR:DV	0/1:16:35
6	25380196	id.2588	N	<INS>	.	PASS	SVTYPE=INS;SVLEN=362;END=25380196;SVCALLERS=Sniffles	GT:DR:DV	0/1:60:39
6	25511549	id.2589	N	<DUP>	.	PASS	SVTYPE=DUP;SVLEN=7984;END=25519533;SVCALLERS=Sniffles,pbsv	GT:DR:DV	0/1:38:20
6	26276508	id.2590	N	<DEL>	.	PASS	SVTYPE=DEL;SVLEN=591;END=26277099;SVCALLERS=Sniffles,SVIM	GT:DR:DV	0/1:11:39
6	26343824	id.2591	N	<DEL>	.	PASS	SVTYPE=DEL;SVLEN=7745;END=26351569;SVCALLERS=Sniffles,pbsv,SVIM	GT:DR:DV	0/1::
6	27389898	id.2592	N	<DEL>	.	PASS	SVTYPE=DEL;SVLEN=144;END=27390042;SVCALLERS=Sniffles,pbsv,SVIM	GT:DR:DV	0/1:19:33
6	28045136	id.2593	N	<DUP>	.	PASS	SVTYPE=DUP;SVLEN=4113;END=28049249;SVCALLERS=Sniffles,pbsv	GT:DR:DV	0/1:35:39
6	28114919	id.2594	N	<INS>	.	PASS	SVTYPE=INS;SVLEN=86;END=28114919;SVCALLERS=Sniffles,SVIM	GT:DR:DV	0/1:28:47
6	28143821	id.2595	N	<INS>	.	PASS	SVTYPE=INS;SVLEN=243;END=28143821;SVCALLERS=Sniffles,pbsv,SVIM	GT:DR:DV	0/1::
6	28190177	id.2596	N	<DEL>	.	PASS	SVTYPE=DEL;SVLEN=333;END=28190510;SVCALLERS=Sniffles,pbsv,SVIM	GT:DR:DV	0/1::
6	28514309	id.2597	N	<INS>	.	PASS	SVTYPE=INS;SVLEN=257;END=28514309;SVCALLERS=Sniffles,pbsv,SVIM	GT:DR:DV	0/1::
6	28958091	id.2598	N	<DEL>	.	PASS	SVTYPE=DEL;SVLEN=1095;END=28959186;SVCALLERS=Sniffles,pbsv,SVIM	GT:DR:DV	0/1:28:18
6	29413526	id.2599	N	<DEL>	.	PASS	SVTYPE=DEL;SVLEN=2121;END=29415647;SVCALLERS=Sniffles,pbsv,SVIM	GT:DR:DV	0/1::
6	29679433	id.2600	N	<DUP>	.	PASS	SVTYPE=DUP;SVLEN=3189;END=29682622;SVCALLERS=Sniffles,pbsv	GT:DR:DV	0/1:43:29
6	29685505	id.2601	N	<DEL>	.	PASS	SVTYPE=DEL;SVLEN=2556;END=29688061;SVCALLERS=Sniffles,pbsv,SVIM	GT:DR:DV	0/1::
6	29763347	id.2602	N	<DEL>	.	PASS	SVTYPE=DEL;SVLEN=237;END=29763584;SVCALLERS=Sniffles,pbsv,SVIM	GT:DR:DV	0/1:35:17
6	29815234	id.2603	N	<INS>	.	PASS	SVTYPE=INS;SVLEN=598;END=29815234;SVCALLERS=Sniffles,SVIM	GT:DR:DV	0/1:60:34
6	29842964	id.2604	N	<DEL>	.	PASS	SVTYPE=DEL;SVLEN=371;END=29843335;SVCALLERS=Sniffles,pbsv,SVIM	GT:DR:DV	0/1::
6	29875524	id.2605	N	<DUP>	.	PASS	SVTYPE=DUP;SVLEN=9376;END=29884900;SVCALLERS=Sniffles,pbsv	GT:DR:DV	0/1:29:53
6	29899751	id.2606	N	<DEL>	.	PASS	SVTYPE=DEL;SVLEN=1861;END=29901612;SVCALLERS=Sniffles,SVIM	GT:DR:DV	0/1:34:9
6	29901908	id.2607	N	<DEL>	.	PASS	SVTYPE=DEL;SVLEN=9318;END=29911226;SVCALLERS=Sniffles,pbsv,SVIM	GT:DR:DV	0/1::
6	29917430	id.2608	N	<DUP>	.	PASS	SVTYPE=DUP;SVLEN=3548;END=29920978;SVCALLERS=Sniffles,pbsv	GT:DR:DV	0/1:47:21
6	29945460	id.2609	N	<INS>	.	PASS	SVTYPE=INS;SVLEN=311;END=29945460;SVCALLERS=Sniffles,pbsv,SVIM	GT:DR:DV	0/1:27:17
6	29946583	id.2610	N	<DEL>	.	PASS	SVTYPE=DEL;SVLEN=1839;END=29948422;SVCALLERS=Sniffles,pbsv,SVIM	GT:DR:DV	0/1::
6	29955457	id.2611	N	<DUP>	.	PASS	SVTYPE=DUP;SVLEN=1625;END=29957082;SVCALLERS=Sniffles,pbsv	GT:DR:DV	0/1:33:25
6	29998460	id.2612	N	<INS>	.	PASS	SVTYPE=INS;SVLEN=350;END=29998460;SVCALLERS=Sniffles,SVIM	GT:DR:DV	0/1:58:40
6	30207812	id.2613	N	<DEL>	.	PASS	SVTYPE=DEL;SVLEN=527;END=30208339;SVCALLERS=Sniffles,SVIM	GT:DR:DV	0/1:60:28
6	30348237	id.2614	N	<DEL>	.	PASS	SVTYPE=DEL;SVLEN=357;END=30348594;SVCALLERS=Sniffles,pbsv,SVIM	GT:DR:DV	0/1::
6	30954622	id.2615	N	<DEL>	.	PASS	SVTYPE=DEL;SVLEN=487;END=30955109;SVCALLERS=Sniffles,pbsv,SVIM	GT:DR:DV	0/1::
6	31008762	id.2616	N	<INV>	.	PASS	SVTYPE=INV;SVLEN=940;END=31009702;SVCALLERS=Sniffles,pbsv,SVIM	GT:DR:DV	0/1::
6	31050017	id.2617	N	<DUP>	.	PASS	SVTYPE=DUP;SVLEN=2769;END=31052786;SVCALLERS=Sniffles,pbsv	GT:DR:DV	0/1:46:44
6	31237125	id.2618	N	<DUP>	.	PASS	SVTYPE=DUP;SVLEN=2915;END=31240040;SVCALLERS=Sniffles,pbsv	GT:DR:DV	0/1:43:32
6	31250203	id.2619	N	<INS>	.	PASS	SVTYPE=INS;SVLEN=306;END=31250203;SVCALLERS=Sniffles,pbsv,SVIM	GT:DR:DV	0/1:21:36
6	31269728	id.2620	N	<DEL>	.	PASS	SVTYPE=DEL;SVLEN=722;END=31270450;SVCALLERS=Sniffles,SVIM	GT:DR:DV	0/1:60:34
6	31274801	id.2621	N	<DEL>	.	PASS	SVTYPE=DEL;SVLEN=202;END=31275003;SVCALLERS=Sniffles,pbsv,SVIM	GT:DR:DV	0/1::
6	31280326	id.2622	N	<DEL>	.	PASS	SVTYPE=DEL;SVLEN=6054;END=31286380;SVCALLERS=pbsv,SVIM	GT:DR:DV	0/1::
6	31288023	id.2623	N	<DEL>	.	PASS	SVTYPE=DEL;SVLEN=234;END=31288257;SVCALLERS=Sniffles,pbsv,SVIM	GT:DR:DV	0/1:21:37
6	31296759	id.2624	N	<INS>	.	PASS	SVTYPE=INS;SVLEN=224;END=31296759;SVCALLERS=Sniffles,pbsv,SVIM	GT:DR:DV	0/1::
6	31337632	id.2625	N	<DEL>	.	PASS	SVTYPE=DEL;SVLEN=4827;END=31342459;SVCALLERS=Sniffles,pbsv,SVIM	GT:DR:DV	0/1::
6	31417647	id.2626	N	<DEL>	.	PASS	SVTYPE=DEL;SVLEN=8751;END=31426398;SVCALLERS=Sniffles,SVIM	GT:DR:DV	0/1:53:12
6	31742589	id.2627	N	<DEL>	.	PASS	SVTYPE=DEL;SVLEN=9242;END=31751831;SVCALLERS=pbsv,SVIM	GT:DR:DV	0/1::
6	32313749	id.2628	N	<DEL>	.	PASS	SVTYPE=DEL;SVLEN=332;END=32314081;SVCALLERS=Sniffles,SVIM	GT:DR:DV	0/1:60:34
6	32398511	id.2629	N	<DEL>	.	PASS	SVTYPE=DEL;SVLEN=445;END=32398956;SVCALLERS=Sniffles,SVIM	GT:DR:DV	0/1:50:32
6	32480600	id.2630	N	<DEL>	.	PASS	SVTYPE=DEL;SVLEN=539;END=32481139;SVCALLERS=Sniffles,pbsv,SVIM	GT:DR:DV	0/1::
6	32483425	id.2631	N	<DUP>	.	PASS	SVTYPE=DUP;SVLEN=2678;END=32486103;SVCALLERS=Sniffles,pbsv	GT:DR:DV	0/1:45:46
6	32489730	id.2632	N	<DUP>	.	PASS	SVTYPE=DUP;SVLEN=8310;END=32498040;SVCALLERS=Sniffles,pbsv	GT:DR:DV	0/1:27:25
6	32511671	id.2633	N	<DUP>	.	PASS	SVTYPE=DUP;SVLEN=9580;END=32521251;SVCALLERS=Sniffles,pbsv	GT:DR:DV	0/1:28:36
6	32542842	id.2634	N	<DUP>	.	PASS	SVTYPE=DUP;SVLEN=5460;END=32548302;SVCALLERS=Sniffles,pbsv	GT:DR:DV	0/1:35:28
6	32571157	id.2635	N	<DEL>	.	PASS	SVTYPE=DEL;SVLEN=613;END=32571770;SVCALLERS=Sniffles,SVIM	GT:DR:DV	0/1:60:28
6	32574541	id.2636	N	<DEL>	.	PASS	SVTYPE=DEL;SVLEN=992;END=32575533;SVCALLERS=Sniffles,SVIM	GT:DR:DV	0/1:60:30
6	32593445	id.2637	N	<DEL>	.	PASS	SVTYPE=DEL;SVLEN=797;END=32594242;SVCALLERS=Sniffles,SVIM	GT:DR:DV	0/1:49:36
6	32594409	id.2638	N	<DEL>	.	PASS	SVTYPE=DEL;SVLEN=1951;END=32596360;SVCALLERS=Sniffles,pbsv,SVIM	GT:DR:DV	0/1:30:29
6	32600827	id.2639	N	<DEL>	.	PASS	SVTYPE=DEL;SVLEN=3676;END=32604503;SVCALLERS=pbsv,SVIM	GT:DR:DV	0/1::
6	32609164	id.2640	N	<DUP>	.	PASS	SVTYPE=DUP;SVLEN=2476;END=32611640;SVCALLERS=Sniffles,pbsv	GT:DR:DV	0/1:48:28
6	32613921	id.2641	N	<DUP>	.	PASS	SVTYPE=DUP;SVLEN=7054;END=32620975;SVCALLERS=Sniffles,pbsv	GT:DR:DV	0/1:35:20
6	32623491	id.2642	N	<DEL>	.	PASS	SVTYPE=DEL;SVLEN=1137;END=32624628;SVCALLERS=Sniffles,pbsv,SVIM	GT:DR:DV	0/1::
6	32629487	id.2643	N	<INS>	.	PASS	SVTYPE=INS;SVLEN=1151;END=32629487;SVCALLERS=Sniffles	GT:DR:DV	0/1:55:41
6	32634560	id.2644	N	<DUP>	.	PASS	SVTYPE=DUP;SVLEN=2011;END=32636571;SVCALLERS=Sniffles,pbsv	GT:DR:DV	0/1:42:24
6	32657909	id.2645	N	<INS>	.	PASS	SVTYPE=INS;SVLEN=273;END=32657909;SVCALLERS=Sniffles,pbsv,SVIM	GT:DR:DV	0/1::
6	32676537	id.2646	N	<DEL>	.	PASS	SVTYPE=DEL;SVLEN=451;END=32676988;SVCALLERS=Sniffles,SVIM	GT:DR:DV	0/1:60:29
6	32686905	id.2647	N	<INS>	.	PASS	SVTYPE=INS;SVLEN=896;END=32686905;SVCALLERS=Sniffles	GT:DR:DV	0/1:16:30
6	32693648	id.2648	N	<DUP>	.	PASS	SVTYPE=DUP;SVLEN=7181;END=32700829;SVCALLERS=Sniffles,pbsv	GT:DR:DV	0/1:40:24
6	32773413	id.2649	N	<INS>	.	PASS	SVTYPE=INS;SVLEN=85;END=32773413;SVCALLERS=Sniffles,pbsv,SVIM	GT:DR:DV	0/1::
6	33021831	id.2650	N	<INS>	.	PASS	SVTYPE=INS;SVLEN=118;END=33021831;SVCALLERS=Sniffles,pbsv,SVIM	GT:DR:DV	0/1::
6	33021832	id.2651	N	<INV>	.	PASS	SVTYPE=INV;SVLEN=2598;END=33024430;SVCALLERS=Sniffles,pbsv	GT:DR:DV	0/1:20:49
6	33024187	id.2652	N	<DEL>	.	PASS	SVTYPE=DEL;SVLEN=118;END=33024305;SVCALLERS=Sniffles,pbsv,SVIM	GT:DR:DV	0/1::
6	33028114	id.2653	N	<DEL>	.	PASS	SVTYPE=DEL;SVLEN=8390;END=33036504;SVCALLERS=Sniffles,SVIM	GT:DR:DV	0/1:60:26
6	33642501	id.2654	N	<INS>	.	PASS	SVTYPE=INS;SVLEN=71;END=33642501;SVCALLERS=Sniffles,SVIM	GT:DR:DV	0/1:60:47
6	33795181	id.2655	N	<INS>	.	PASS	SVTYPE=INS;SVLEN=1450;END=33795181;SVCALLERS=Sniffles,pbsv,SVIM	GT:DR:DV	0/1::
6	33938253	id.2656	N	<DEL>	.	PASS	SVTYPE=DEL;SVLEN=4303;END=33942556;SVCALLERS=Sniffles,SVIM	GT:DR:DV	0/1:36:30
6	34039328	id.2657	N	<DEL>	.	PASS	SVTYPE=DEL;SVLEN=891;END=34040219;SVCALLERS=Sniffles,pbsv,SVIM	GT:DR:DV	0/1::
6	34111894	id.2658	N	<DEL>	.	PASS	SVTYPE=DEL;SVLEN=1325;END=34113219;SVCALLERS=Sniffles,pbsv,SVIM	GT:DR:DV	0/1::
6	34317008	id.2659	N	<DEL>	.	PASS	SVTYPE=DEL;SVLEN=2606;END=34319614;SVCALLERS=Sniffles,pbsv,SVIM	GT:DR:DV	0/1::
6	34405304	id.2660	N	<INS>	.	PASS	SVTYPE=INS;SVLEN=298;END=34405304;SVCALLERS=Sniffles,SVIM	GT:DR:DV	0/1:34:38
6	34654139	id.2661	N	<DEL>	.	PASS	SVTYPE=DEL;SVLEN=528;END=34654667;SVCALLERS=Sniffles,pbsv,SVIM	GT:DR:DV	0/1::
6	35626272	id.2662	N	<DEL>	.	PASS	SVTYPE=DEL;SVLEN=3662;END=35629934;SVCALLERS=Sniffles,pbsv,SVIM	GT:DR:DV	0/1::
6	35754790	id.2663	N	<DUP>	.	PASS	SVTYPE=DUP;SVLEN=9576;END=35764366;SVCALLERS=Sniffles,pbsv	GT:DR:DV	0/1:39:18
6	36859621	id.2664	N	<DEL>	.	PASS	SVTYPE=DEL;SVLEN=1558;END=36861179;SVCALLERS=Sniffles,pbsv,SVIM	GT:DR:DV	0/1:28:17
6	36952307	id.2665	N	<DEL>	.	PASS	SVTYPE=DEL;SVLEN=1879;END=36954186;SVCALLERS=Sniffles,SVIM	GT:DR:DV	0/1:52:35
6	37475452	id.2666	N	<INS>	.	PASS	SVTYPE=INS;SVLEN=549;END=37475452;SVCALLERS=Sniffles,pbsv	GT:DR:DV	0/1:22:16
6	38533239	id.2667	N	<INS>	.	PASS	SVTYPE=INS;SVLEN=291;END=38533239;SVCALLERS=Sniffles	GT:DR:DV	0/1:35:41
6	38922204	id.2668	N	<DEL>	.	PASS	SVTYPE=DEL;SVLEN=287;END=38922491;SVCALLERS=Sniffles,pbsv,SVIM	GT:DR:DV	0/1::
6	40170266	id.2669	N	<INS>	.	PASS	SVTYPE=INS;SVLEN=332;END=40170266;SVCALLERS=Sniffles,pbsv,SVIM	GT:DR:DV	0/1::
6	40414479	id.2670	N	<DEL>	.	PASS	SVTYPE=DEL;SVLEN=370;END=40414849;SVCALLERS=Sniffles,pbsv,SVIM	GT:DR:DV	0/1::
6	40926800	id.2671	N	<INS>	.	PASS	SVTYPE=INS;SVLEN=324;END=40926800;SVCALLERS=Sniffles,SVIM	GT:DR:DV	0/1:46:30
6	41864697	id.2672	N	<DEL>	.	PASS	SVTYPE=DEL;SVLEN=684;END=41865381;SVCALLERS=Sniffles,pbsv,SVIM	GT:DR:DV	0/1::
6	42186077	id.2673	N	<INV>	.	PASS	SVTYPE=INV;SVLEN=540;END=42186617;SVCALLERS=Sniffles,pbsv,SVIM	GT:DR:DV	0/1::
6	42677752	id.2674	N	<DEL>	.	PASS	SVTYPE=DEL;SVLEN=5308;END=42683060;SVCALLERS=Sniffles,pbsv,SVIM	GT:DR:DV	0/1::
6	42837600	id.2675	N	<DEL>	.	PASS	SVTYPE=DEL;SVLEN=1640;END=42839240;SVCALLERS=Sniffles,SVIM	GT:DR:DV	0/1:60:31
6	43035357	id.2676	N	<DEL>	.	PASS	SVTYPE=DEL;SVLEN=444;END=43035801;SVCALLERS=Sniffles,SVIM	GT:DR:DV	0/1:60:28
6	43895452	id.2677	N	<INS>	.	PASS	SVTYPE=INS;SVLEN=333;END=43895452;SVCALLERS=Sniffles,pbsv,SVIM	GT:DR:DV	0/1::
6	43931234	id.2678	N	<INS>	.	PASS	SVTYPE=INS;SVLEN=511;END=43931234;SVCALLERS=Sniffles,pbsv,SVIM	GT:DR:DV	0/1:17:26
6	44149413	id.2679	N	<DEL>	.	PASS	SVTYPE=DEL;SVLEN=486;END=44149899;SVCALLERS=Sniffles,pbsv,SVIM	GT:DR:DV	0/1:28:25
6	44286921	id.2680	N	<INS>	.	PASS	SVTYPE=INS;SVLEN=625;END=44286921;SVCALLERS=Sniffles,pbsv	GT:DR:DV	0/1:15:21
6	44511545	id.2681	N	<DEL>	.	PASS	SVTYPE=DEL;SVLEN=4193;END=44515738;SVCALLERS=Sniffles,SVIM	GT:DR:DV	0/1::
6	44798588	id.2682	N	<INS>	.	PASS	SVTYPE=INS;SVLEN=360;END=44798588;SVCALLERS=Sniffles,pbsv	GT:DR:DV	0/1:29:18
6	45260440	id.2683	N	<INS>	.	PASS	SVTYPE=INS;SVLEN=85;END=45260440;SVCALLERS=Sniffles,SVIM	GT:DR:DV	0/1:60:33
6	45610220	id.2684	N	<INS>	.	PASS	SVTYPE=INS;SVLEN=999;END=45610220;SVCALLERS=Sniffles,pbsv	GT:DR:DV	0/1:8:25
6	45835267	id.2685	N	<INS>	.	PASS	SVTYPE=INS;SVLEN=245;END=45835267;SVCALLERS=Sniffles,pbsv,SVIM	GT:DR:DV	0/1::
6	47318021	id.2686	N	<DUP>	.	PASS	SVTYPE=DUP;SVLEN=1984;END=47320005;SVCALLERS=Sniffles,pbsv	GT:DR:DV	0/1:37:22
6	47350132	id.2687	N	<DEL>	.	PASS	SVTYPE=DEL;SVLEN=540;END=47350672;SVCALLERS=Sniffles,pbsv,SVIM	GT:DR:DV	0/1::
6	47631342	id.2688	N	<DEL>	.	PASS	SVTYPE=DEL;SVLEN=444;END=47631786;SVCALLERS=Sniffles,pbsv,SVIM	GT:DR:DV	0/1:21:16
6	47631343	id.2689	N	<DEL>	.	PASS	SVTYPE=DEL;SVLEN=444;END=47631787;SVCALLERS=Sniffles	GT:DR:DV	0/1:60:23
6	47982578	id.2690	N	<DEL>	.	PASS	SVTYPE=DEL;SVLEN=2036;END=47984614;SVCALLERS=pbsv,SVIM	GT:DR:DV	0/1:23:25
6	48930876	id.2691	N	<DEL>	.	PASS	SVTYPE=DEL;SVLEN=6934;END=48937810;SVCALLERS=pbsv,SVIM	GT:DR:DV	0/1::
6	49889556	id.2692	N	<DEL>	.	PASS	SVTYPE=DEL;SVLEN=483;END=49890039;SVCALLERS=Sniffles,pbsv,SVIM	GT:DR:DV	0/1::
6	51256292	id.2693	N	<DEL>	.	PASS	SVTYPE=DEL;SVLEN=304;END=51256596;SVCALLERS=Sniffles,pbsv,SVIM	GT:DR:DV	0/1::
6	51300045	id.2694	N	<INS>	.	PASS	SVTYPE=INS;SVLEN=364;END=51300045;SVCALLERS=Sniffles,pbsv,SVIM	GT:DR:DV	0/1::
6	51517380	id.2695	N	<DEL>	.	PASS	SVTYPE=DEL;SVLEN=282;END=51517662;SVCALLERS=Sniffles,SVIM	GT:DR:DV	0/1::
6	52651114	id.2696	N	<DEL>	.	PASS	SVTYPE=DEL;SVLEN=1497;END=52652611;SVCALLERS=Sniffles,pbsv,SVIM	GT:DR:DV	0/1::
6	53530741	id.2697	N	<DEL>	.	PASS	SVTYPE=DEL;SVLEN=113;END=53530854;SVCALLERS=Sniffles,pbsv,SVIM	GT:DR:DV	0/1:29:13
6	53915180	id.2698	N	<DUP>	.	PASS	SVTYPE=DUP;SVLEN=3246;END=53918426;SVCALLERS=Sniffles,pbsv	GT:DR:DV	0/1:41:42
6	53924818	id.2699	N	<DEL>	.	PASS	SVTYPE=DEL;SVLEN=9979;END=53934797;SVCALLERS=pbsv,SVIM	GT:DR:DV	0/1::
6	54280804	id.2700	N	<INS>	.	PASS	SVTYPE=INS;SVLEN=85;END=54280804;SVCALLERS=Sniffles,pbsv,SVIM	GT:DR:DV	0/1::
6	54709764	id.2701	N	<INS>	.	PASS	SVTYPE=INS;SVLEN=470;END=54709764;SVCALLERS=Sniffles,SVIM	GT:DR:DV	0/1:21:39
6	54714508	id.2702	N	<INS>	.	PASS	SVTYPE=INS;SVLEN=360;END=54714508;SVCALLERS=Sniffles,pbsv,SVIM	GT:DR:DV	0/1:35:16
6	55341989	id.2703	N	<DEL>	.	PASS	SVTYPE=DEL;SVLEN=130;END=55342119;SVCALLERS=Sniffles,pbsv,SVIM	GT:DR:DV	0/1:21:32
6	55491801	id.2704	N	<DEL>	.	PASS	SVTYPE=DEL;SVLEN=2366;END=55494167;SVCALLERS=Sniffles,pbsv,SVIM	GT:DR:DV	0/1::
6	55894474	id.2705	N	<INS>	.	PASS	SVTYPE=INS;SVLEN=76;END=55894474;SVCALLERS=Sniffles,pbsv,SVIM	GT:DR:DV	0/1:37:18
6	56754894	id.2706	N	<INS>	.	PASS	SVTYPE=INS;SVLEN=118;END=56754894;SVCALLERS=Sniffles,pbsv,SVIM	GT:DR:DV	0/1:17:32
6	57283955	id.2707	N	<DEL>	.	PASS	SVTYPE=DEL;SVLEN=5593;END=57289548;SVCALLERS=pbsv,SVIM	GT:DR:DV	0/1::
6	57297183	id.2708	N	<DEL>	.	PASS	SVTYPE=DEL;SVLEN=4295;END=57301478;SVCALLERS=Sniffles,pbsv,SVIM	GT:DR:DV	0/1:28:28
6	57381859	id.2709	N	<DEL>	.	PASS	SVTYPE=DEL;SVLEN=228;END=57382087;SVCALLERS=Sniffles,SVIM	GT:DR:DV	0/1:60:39
6	57395169	id.2710	N	<DEL>	.	PASS	SVTYPE=DEL;SVLEN=5622;END=57400791;SVCALLERS=Sniffles,pbsv,SVIM	GT:DR:DV	0/1::
6	57403511	id.2711	N	<INS>	.	PASS	SVTYPE=INS;SVLEN=335;END=57403511;SVCALLERS=Sniffles,pbsv	GT:DR:DV	0/1:18:27
6	57448685	id.2712	N	<DEL>	.	PASS	SVTYPE=DEL;SVLEN=1680;END=57450365;SVCALLERS=Sniffles,pbsv,SVIM	GT:DR:DV	0/1::
6	57461896	id.2713	N	<INV>	.	PASS	SVTYPE=INV;SVLEN=3144;END=57465040;SVCALLERS=pbsv	GT:DR:DV	0/1:22:42
6	57465033	id.2714	N	<INS>	.	PASS	SVTYPE=INS;SVLEN=218;END=57465033;SVCALLERS=Sniffles,pbsv,SVIM	GT:DR:DV	0/1:32:14
6	57583678	id.2715	N	<DEL>	.	PASS	SVTYPE=DEL;SVLEN=6583;END=57590261;SVCALLERS=pbsv,SVIM	GT:DR:DV	0/1::
6	58138810	id.2716	N	<DUP>	.	PASS	SVTYPE=DUP;SVLEN=9569;END=58148379;SVCALLERS=Sniffles,pbsv	GT:DR:DV	0/1:46:37
6	62665407	id.2717	N	<DEL>	.	PASS	SVTYPE=DEL;SVLEN=182;END=62665589;SVCALLERS=Sniffles,pbsv,SVIM	GT:DR:DV	0/1:14:35
6	63759272	id.2718	N	<DEL>	.	PASS	SVTYPE=DEL;SVLEN=629;END=63759901;SVCALLERS=Sniffles,SVIM	GT:DR:DV	0/1:51:39
6	64667030	id.2719	N	<DEL>	.	PASS	SVTYPE=DEL;SVLEN=1309;END=64668339;SVCALLERS=Sniffles,pbsv,SVIM	GT:DR:DV	0/1:25:25
6	65185163	id.2720	N	<DEL>	.	PASS	SVTYPE=DEL;SVLEN=288;END=65185451;SVCALLERS=Sniffles,pbsv,SVIM	GT:DR:DV	0/1:30:13
6	66163939	id.2721	N	<INS>	.	PASS	SVTYPE=INS;SVLEN=204;END=66163939;SVCALLERS=Sniffles,pbsv,SVIM	GT:DR:DV	0/1::
6	66260041	id.2722	N	<DEL>	.	PASS	SVTYPE=DEL;SVLEN=1957;END=66261998;SVCALLERS=Sniffles,pbsv,SVIM	GT:DR:DV	0/1::
6	66595075	id.2723	N	<DEL>	.	PASS	SVTYPE=DEL;SVLEN=750;END=66595825;SVCALLERS=Sniffles,pbsv,SVIM	GT:DR:DV	0/1::
6	67631256	id.2724	N	<INS>	.	PASS	SVTYPE=INS;SVLEN=340;END=67631256;SVCALLERS=Sniffles,pbsv,SVIM	GT:DR:DV	0/1:30:17
6	67657881	id.2725	N	<INS>	.	PASS	SVTYPE=INS;SVLEN=832;END=67657881;SVCALLERS=Sniffles,pbsv	GT:DR:DV	0/1:16:14
6	67866113	id.2726	N	<DEL>	.	PASS	SVTYPE=DEL;SVLEN=240;END=67866353;SVCALLERS=Sniffles,SVIM	GT:DR:DV	0/1:60:34
6	68501944	id.2727	N	<INS>	.	PASS	SVTYPE=INS;SVLEN=1058;END=68501944;SVCALLERS=Sniffles,pbsv,SVIM	GT:DR:DV	0/1::
6	69543438	id.2728	N	<INS>	.	PASS	SVTYPE=INS;SVLEN=334;END=69543438;SVCALLERS=Sniffles,pbsv,SVIM	GT:DR:DV	0/1::
6	69688165	id.2729	N	<DEL>	.	PASS	SVTYPE=DEL;SVLEN=2402;END=69690567;SVCALLERS=Sniffles,SVIM	GT:DR:DV	0/1:58:33
6	70720229	id.2730	N	<DEL>	.	PASS	SVTYPE=DEL;SVLEN=6176;END=70726405;SVCALLERS=pbsv,SVIM	GT:DR:DV	0/1:13:31
6	71738455	id.2731	N	<DEL>	.	PASS	SVTYPE=DEL;SVLEN=205;END=71738660;SVCALLERS=Sniffles,pbsv,SVIM	GT:DR:DV	0/1:29:19
6	72091394	id.2732	N	<DEL>	.	PASS	SVTYPE=DEL;SVLEN=149;END=72091543;SVCALLERS=Sniffles,pbsv,SVIM	GT:DR:DV	0/1:36:21
6	72433415	id.2733	N	<INS>	.	PASS	SVTYPE=INS;SVLEN=118;END=72433415;SVCALLERS=Sniffles,SVIM	GT:DR:DV	0/1:60:38
6	72580463	id.2734	N	<INS>	.	PASS	SVTYPE=INS;SVLEN=329;END=72580463;SVCALLERS=Sniffles,SVIM	GT:DR:DV	0/1:60:29
6	72585269	id.2735	N	<DEL>	.	PASS	SVTYPE=DEL;SVLEN=550;END=72585819;SVCALLERS=Sniffles,pbsv,SVIM	GT:DR:DV	0/1::
6	73716049	id.2736	N	<INS>	.	PASS	SVTYPE=INS;SVLEN=85;END=73716049;SVCALLERS=Sniffles,pbsv,SVIM	GT:DR:DV	0/1::
6	74421256	id.2737	N	<DEL>	.	PASS	SVTYPE=DEL;SVLEN=301;END=74421557;SVCALLERS=Sniffles,pbsv,SVIM	GT:DR:DV	0/1::
6	74832564	id.2738	N	<INS>	.	PASS	SVTYPE=INS;SVLEN=781;END=74832517;SVCALLERS=Sniffles,pbsv,SVIM	GT:DR:DV	0/1:29:19
6	75303907	id.2739	N	<DEL>	.	PASS	SVTYPE=DEL;SVLEN=416;END=75304323;SVCALLERS=Sniffles,pbsv,SVIM	GT:DR:DV	0/1::
6	75779462	id.2740	N	<INS>	.	PASS	SVTYPE=INS;SVLEN=85;END=75779462;SVCALLERS=Sniffles,pbsv,SVIM	GT:DR:DV	0/1::
6	75957809	id.2741	N	<DEL>	.	PASS	SVTYPE=DEL;SVLEN=311;END=75958120;SVCALLERS=Sniffles,pbsv,SVIM	GT:DR:DV	0/1::
6	76223606	id.2742	N	<DEL>	.	PASS	SVTYPE=DEL;SVLEN=7543;END=76231149;SVCALLERS=Sniffles,SVIM	GT:DR:DV	0/1:60:27
6	77097441	id.2743	N	<DEL>	.	PASS	SVTYPE=DEL;SVLEN=5118;END=77102559;SVCALLERS=pbsv,SVIM	GT:DR:DV	0/1:39:25
6	77266178	id.2744	N	<DEL>	.	PASS	SVTYPE=DEL;SVLEN=746;END=77266924;SVCALLERS=Sniffles,pbsv,SVIM	GT:DR:DV	0/1::
6	77379891	id.2745	N	<INS>	.	PASS	SVTYPE=INS;SVLEN=1897;END=77379891;SVCALLERS=Sniffles,pbsv,SVIM	GT:DR:DV	0/1:12:14
6	77439895	id.2746	N	<DUP>	.	PASS	SVTYPE=DUP;SVLEN=9527;END=77449422;SVCALLERS=Sniffles,pbsv	GT:DR:DV	0/1:26:38
6	77503538	id.2747	N	<INV>	.	PASS	SVTYPE=INV;SVLEN=822;END=77504360;SVCALLERS=Sniffles,pbsv	GT:DR:DV	0/1:37:16
6	77548589	id.2748	N	<INS>	.	PASS	SVTYPE=INS;SVLEN=335;END=77548589;SVCALLERS=Sniffles,pbsv,SVIM	GT:DR:DV	0/1:29:14
6	77999426	id.2749	N	<INS>	.	PASS	SVTYPE=INS;SVLEN=176;END=77999426;SVCALLERS=Sniffles,pbsv,SVIM	GT:DR:DV	0/1::
6	78195550	id.2750	N	<INS>	.	PASS	SVTYPE=INS;SVLEN=165;END=78195550;SVCALLERS=Sniffles,pbsv,SVIM	GT:DR:DV	0/1::
6	78416735	id.2751	N	<INS>	.	PASS	SVTYPE=INS;SVLEN=327;END=78416735;SVCALLERS=Sniffles,pbsv,SVIM	GT:DR:DV	0/1:31:16
6	78775191	id.2752	N	<INS>	.	PASS	SVTYPE=INS;SVLEN=326;END=78775191;SVCALLERS=Sniffles,pbsv	GT:DR:DV	0/1:20:30
6	78843152	id.2753	N	<INS>	.	PASS	SVTYPE=INS;SVLEN=319;END=78843152;SVCALLERS=Sniffles,SVIM	GT:DR:DV	0/1:5:41
6	79021279	id.2754	N	<DEL>	.	PASS	SVTYPE=DEL;SVLEN=5406;END=79026685;SVCALLERS=Sniffles,pbsv,SVIM	GT:DR:DV	0/1::
6	79286880	id.2755	N	<INV>	.	PASS	SVTYPE=INV;SVLEN=1405;END=79288285;SVCALLERS=Sniffles,pbsv,SVIM	GT:DR:DV	0/1::
6	79315726	id.2756	N	<INS>	.	PASS	SVTYPE=INS;SVLEN=326;END=79315726;SVCALLERS=Sniffles,pbsv,SVIM	GT:DR:DV	0/1::
6	79723753	id.2757	N	<INS>	.	PASS	SVTYPE=INS;SVLEN=188;END=79723753;SVCALLERS=Sniffles,pbsv,SVIM	GT:DR:DV	0/1::
6	80086725	id.2758	N	<INS>	.	PASS	SVTYPE=INS;SVLEN=263;END=80086725;SVCALLERS=Sniffles,pbsv,SVIM	GT:DR:DV	0/1::
6	81644813	id.2759	N	<DEL>	.	PASS	SVTYPE=DEL;SVLEN=2134;END=81646947;SVCALLERS=Sniffles,SVIM	GT:DR:DV	0/1::
6	82297399	id.2760	N	<INS>	.	PASS	SVTYPE=INS;SVLEN=85;END=82297399;SVCALLERS=Sniffles,pbsv,SVIM	GT:DR:DV	0/1:15:28
6	82566984	id.2761	N	<DEL>	.	PASS	SVTYPE=DEL;SVLEN=704;END=82567688;SVCALLERS=Sniffles,SVIM	GT:DR:DV	0/1:56:30
6	82567044	id.2762	N	<DEL>	.	PASS	SVTYPE=DEL;SVLEN=404;END=82567448;SVCALLERS=Sniffles,SVIM	GT:DR:DV	0/1:5:34
6	85297984	id.2763	N	<INS>	.	PASS	SVTYPE=INS;SVLEN=335;END=85297984;SVCALLERS=Sniffles,pbsv,SVIM	GT:DR:DV	0/1::
6	86026358	id.2764	N	<DEL>	.	PASS	SVTYPE=DEL;SVLEN=259;END=86026617;SVCALLERS=Sniffles,SVIM	GT:DR:DV	0/1::
6	86623833	id.2765	N	<DEL>	.	PASS	SVTYPE=DEL;SVLEN=1941;END=86625774;SVCALLERS=Sniffles,pbsv,SVIM	GT:DR:DV	0/1:32:31
6	87145698	id.2766	N	<INS>	.	PASS	SVTYPE=INS;SVLEN=244;END=87145698;SVCALLERS=Sniffles,pbsv,SVIM	GT:DR:DV	0/1::
6	87678610	id.2767	N	<INS>	.	PASS	SVTYPE=INS;SVLEN=341;END=87678610;SVCALLERS=Sniffles,SVIM	GT:DR:DV	0/1:57:44
6	87924838	id.2768	N	<INS>	.	PASS	SVTYPE=INS;SVLEN=299;END=87924838;SVCALLERS=Sniffles,pbsv,SVIM	GT:DR:DV	0/1::
6	88117951	id.2769	N	<DEL>	.	PASS	SVTYPE=DEL;SVLEN=645;END=88118596;SVCALLERS=Sniffles,pbsv,SVIM	GT:DR:DV	0/1::
6	88284244	id.2770	N	<DEL>	.	PASS	SVTYPE=DEL;SVLEN=3433;END=88287677;SVCALLERS=Sniffles,pbsv,SVIM	GT:DR:DV	0/1::
6	88885827	id.2771	N	<DEL>	.	PASS	SVTYPE=DEL;SVLEN=237;END=88886064;SVCALLERS=Sniffles,SVIM	GT:DR:DV	0/1:41:28
6	89754749	id.2772	N	<DUP>	.	PASS	SVTYPE=DUP;SVLEN=4890;END=89759639;SVCALLERS=Sniffles,pbsv	GT:DR:DV	0/1:32:29
6	89921764	id.2773	N	<DEL>	.	PASS	SVTYPE=DEL;SVLEN=398;END=89922162;SVCALLERS=Sniffles,pbsv,SVIM	GT:DR:DV	0/1:14:26
6	89922992	id.2774	N	<INV>	.	PASS	SVTYPE=INV;SVLEN=1048;END=89924040;SVCALLERS=Sniffles,SVIM	GT:DR:DV	0/1::
6	89923634	id.2775	N	<INV>	.	PASS	SVTYPE=INV;SVLEN=309;END=89923943;SVCALLERS=Sniffles,SVIM	GT:DR:DV	0/1::
6	90317533	id.2776	N	<DEL>	.	PASS	SVTYPE=DEL;SVLEN=175;END=90317708;SVCALLERS=Sniffles,SVIM	GT:DR:DV	0/1:35:41
6	91133124	id.2777	N	<INS>	.	PASS	SVTYPE=INS;SVLEN=299;END=91133124;SVCALLERS=Sniffles,pbsv,SVIM	GT:DR:DV	0/1:31:14
6	93524554	id.2778	N	<DEL>	.	PASS	SVTYPE=DEL;SVLEN=214;END=93524768;SVCALLERS=Sniffles,SVIM	GT:DR:DV	0/1:49:29
6	94739089	id.2779	N	<INS>	.	PASS	SVTYPE=INS;SVLEN=2440;END=94739089;SVCALLERS=pbsv,SVIM	GT:DR:DV	0/1::
6	94741054	id.2780	N	<INV>	.	PASS	SVTYPE=INV;SVLEN=197;END=94741251;SVCALLERS=Sniffles,pbsv,SVIM	GT:DR:DV	0/1::
6	94930333	id.2781	N	<INS>	.	PASS	SVTYPE=INS;SVLEN=778;END=94930333;SVCALLERS=Sniffles	GT:DR:DV	0/1:41:28
6	94939829	id.2782	N	<INS>	.	PASS	SVTYPE=INS;SVLEN=485;END=94939829;SVCALLERS=Sniffles,SVIM	GT:DR:DV	0/1:58:40
6	95289256	id.2783	N	<DEL>	.	PASS	SVTYPE=DEL;SVLEN=2520;END=95291776;SVCALLERS=Sniffles,SVIM	GT:DR:DV	0/1:31:28
6	95335429	id.2784	N	<DEL>	.	PASS	SVTYPE=DEL;SVLEN=685;END=95336114;SVCALLERS=Sniffles,pbsv,SVIM	GT:DR:DV	0/1::
6	96852887	id.2785	N	<DEL>	.	PASS	SVTYPE=DEL;SVLEN=399;END=96853286;SVCALLERS=Sniffles,pbsv,SVIM	GT:DR:DV	0/1:23:28
6	97160233	id.2786	N	<DEL>	.	PASS	SVTYPE=DEL;SVLEN=235;END=97160468;SVCALLERS=Sniffles,pbsv,SVIM	GT:DR:DV	0/1::
6	98251309	id.2787	N	<INS>	.	PASS	SVTYPE=INS;SVLEN=246;END=98251309;SVCALLERS=Sniffles,SVIM	GT:DR:DV	0/1:15:41
6	99142462	id.2788	N	<DEL>	.	PASS	SVTYPE=DEL;SVLEN=869;END=99143331;SVCALLERS=Sniffles,pbsv,SVIM	GT:DR:DV	0/1::
6	100046514	id.2789	N	<INS>	.	PASS	SVTYPE=INS;SVLEN=311;END=100046514;SVCALLERS=Sniffles,pbsv,SVIM	GT:DR:DV	0/1::
6	100268589	id.2790	N	<INS>	.	PASS	SVTYPE=INS;SVLEN=240;END=100268589;SVCALLERS=Sniffles,pbsv,SVIM	GT:DR:DV	0/1:28:18
6	100328128	id.2791	N	<INS>	.	PASS	SVTYPE=INS;SVLEN=338;END=100328128;SVCALLERS=Sniffles,pbsv,SVIM	GT:DR:DV	0/1::
6	100953882	id.2792	N	<INS>	.	PASS	SVTYPE=INS;SVLEN=154;END=100953882;SVCALLERS=Sniffles,pbsv,SVIM	GT:DR:DV	0/1::
6	101193760	id.2793	N	<DUP>	.	PASS	SVTYPE=DUP;SVLEN=2747;END=101196507;SVCALLERS=Sniffles,pbsv	GT:DR:DV	0/1:48:33
6	102846062	id.2794	N	<INS>	.	PASS	SVTYPE=INS;SVLEN=85;END=102846062;SVCALLERS=Sniffles,pbsv,SVIM	GT:DR:DV	0/1::
6	102911493	id.2795	N	<DEL>	.	PASS	SVTYPE=DEL;SVLEN=1044;END=102912537;SVCALLERS=Sniffles,SVIM	GT:DR:DV	0/1:47:26
6	103737653	id.2796	N	<DUP>	.	PASS	SVTYPE=DUP;SVLEN=9298;END=103746951;SVCALLERS=Sniffles,pbsv	GT:DR:DV	0/1:30:36
6	104188246	id.2797	N	<DEL>	.	PASS	SVTYPE=DEL;SVLEN=118;END=104188364;SVCALLERS=Sniffles,pbsv,SVIM	GT:DR:DV	0/1::
6	104442740	id.2798	N	<INS>	.	PASS	SVTYPE=INS;SVLEN=60;END=104442740;SVCALLERS=Sniffles,pbsv,SVIM	GT:DR:DV	0/1:22:15
6	104760201	id.2799	N	<INS>	.	PASS	SVTYPE=INS;SVLEN=206;END=104760201;SVCALLERS=Sniffles,pbsv,SVIM	GT:DR:DV	0/1::
6	105755160	id.2800	N	<INV>	.	PASS	SVTYPE=INV;SVLEN=669;END=105755829;SVCALLERS=Sniffles,pbsv,SVIM	GT:DR:DV	0/1::
6	106928833	id.2801	N	<DEL>	.	PASS	SVTYPE=DEL;SVLEN=226;END=106929059;SVCALLERS=Sniffles,pbsv,SVIM	GT:DR:DV	0/1::
6	106983654	id.2802	N	<DEL>	.	PASS	SVTYPE=DEL;SVLEN=238;END=106983892;SVCALLERS=Sniffles,pbsv,SVIM	GT:DR:DV	0/1::
6	107120241	id.2803	N	<INS>	.	PASS	SVTYPE=INS;SVLEN=342;END=107120241;SVCALLERS=Sniffles,SVIM	GT:DR:DV	0/1:60:35
6	107123802	id.2804	N	<DEL>	.	PASS	SVTYPE=DEL;SVLEN=1095;END=107124897;SVCALLERS=Sniffles,SVIM	GT:DR:DV	0/1:25:23
6	107124346	id.2805	N	<DEL>	.	PASS	SVTYPE=DEL;SVLEN=684;END=107125030;SVCALLERS=Sniffles,SVIM	GT:DR:DV	0/1::
6	107166975	id.2806	N	<INV>	.	PASS	SVTYPE=INV;SVLEN=4497;END=107171472;SVCALLERS=Sniffles,pbsv	GT:DR:DV	0/1:36:36
6	108823320	id.2807	N	<DEL>	.	PASS	SVTYPE=DEL;SVLEN=238;END=108823558;SVCALLERS=Sniffles,pbsv,SVIM	GT:DR:DV	0/1:25:16
6	109107768	id.2808	N	<DEL>	.	PASS	SVTYPE=DEL;SVLEN=2328;END=109110096;SVCALLERS=Sniffles,SVIM	GT:DR:DV	0/1:56:30
6	110207747	id.2809	N	<INS>	.	PASS	SVTYPE=INS;SVLEN=299;END=110207747;SVCALLERS=Sniffles,pbsv,SVIM	GT:DR:DV	0/1::
6	110234345	id.2810	N	<DEL>	.	PASS	SVTYPE=DEL;SVLEN=265;END=110234610;SVCALLERS=Sniffles,SVIM	GT:DR:DV	0/1::
6	110885444	id.2811	N	<DEL>	.	PASS	SVTYPE=DEL;SVLEN=352;END=110885796;SVCALLERS=Sniffles,SVIM	GT:DR:DV	0/1:46:30
6	111107826	id.2812	N	<INS>	.	PASS	SVTYPE=INS;SVLEN=85;END=111107826;SVCALLERS=Sniffles,pbsv,SVIM	GT:DR:DV	0/1::
6	111295219	id.2813	N	<DEL>	.	PASS	SVTYPE=DEL;SVLEN=329;END=111295548;SVCALLERS=Sniffles,SVIM	GT:DR:DV	0/1:31:28
6	113164946	id.2814	N	<DEL>	.	PASS	SVTYPE=DEL;SVLEN=6111;END=113171057;SVCALLERS=pbsv,SVIM	GT:DR:DV	0/1::
6	113700957	id.2815	N	<DEL>	.	PASS	SVTYPE=DEL;SVLEN=2159;END=113703116;SVCALLERS=Sniffles,SVIM	GT:DR:DV	0/1:60:30
6	113899548	id.2816	N	<DEL>	.	PASS	SVTYPE=DEL;SVLEN=147;END=113899695;SVCALLERS=Sniffles,pbsv,SVIM	GT:DR:DV	0/1::
6	114021290	id.2817	N	<DEL>	.	PASS	SVTYPE=DEL;SVLEN=1270;END=114022560;SVCALLERS=Sniffles,pbsv,SVIM	GT:DR:DV	0/1::
6	114548379	id.2818	N	<INS>	.	PASS	SVTYPE=INS;SVLEN=330;END=114548379;SVCALLERS=Sniffles,pbsv,SVIM	GT:DR:DV	0/1:27:18
6	115049558	id.2819	N	<INS>	.	PASS	SVTYPE=INS;SVLEN=142;END=115049558;SVCALLERS=Sniffles,pbsv,SVIM	GT:DR:DV	0/1::
6	115378462	id.2820	N	<DEL>	.	PASS	SVTYPE=DEL;SVLEN=1612;END=115380074;SVCALLERS=Sniffles,pbsv,SVIM	GT:DR:DV	0/1::
6	115624557	id.2821	N	<DEL>	.	PASS	SVTYPE=DEL;SVLEN=309;END=115624866;SVCALLERS=Sniffles,pbsv,SVIM	GT:DR:DV	0/1::
6	117755853	id.2822	N	<INS>	.	PASS	SVTYPE=INS;SVLEN=298;END=117755853;SVCALLERS=Sniffles,pbsv,SVIM	GT:DR:DV	0/1::
6	118244678	id.2823	N	<DEL>	.	PASS	SVTYPE=DEL;SVLEN=445;END=118245123;SVCALLERS=Sniffles,pbsv,SVIM	GT:DR:DV	0/1:10:26
6	118626134	id.2824	N	<INS>	.	PASS	SVTYPE=INS;SVLEN=302;END=118626134;SVCALLERS=Sniffles,SVIM	GT:DR:DV	0/1:51:28
6	119394032	id.2825	N	<INS>	.	PASS	SVTYPE=INS;SVLEN=324;END=119394032;SVCALLERS=Sniffles,pbsv,SVIM	GT:DR:DV	0/1::
6	119596365	id.2826	N	<DEL>	.	PASS	SVTYPE=DEL;SVLEN=448;END=119596813;SVCALLERS=Sniffles,pbsv,SVIM	GT:DR:DV	0/1::
6	120630317	id.2827	N	<INS>	.	PASS	SVTYPE=INS;SVLEN=764;END=120630317;SVCALLERS=Sniffles,pbsv	GT:DR:DV	0/1:36:17
6	120645364	id.2828	N	<INS>	.	PASS	SVTYPE=INS;SVLEN=86;END=120645364;SVCALLERS=Sniffles,SVIM	GT:DR:DV	0/1:56:30
6	120728658	id.2829	N	<INS>	.	PASS	SVTYPE=INS;SVLEN=587;END=120728658;SVCALLERS=Sniffles,pbsv	GT:DR:DV	0/1:27:15
6	120728667	id.2830	N	<INS>	.	PASS	SVTYPE=INS;SVLEN=585;END=120728667;SVCALLERS=Sniffles,SVIM	GT:DR:DV	0/1:53:31
6	120764718	id.2831	N	<INS>	.	PASS	SVTYPE=INS;SVLEN=302;END=120764718;SVCALLERS=Sniffles,pbsv,SVIM	GT:DR:DV	0/1::
6	121748741	id.2832	N	<DEL>	.	PASS	SVTYPE=DEL;SVLEN=744;END=121749485;SVCALLERS=Sniffles	GT:DR:DV	0/1:9:29
6	121797389	id.2833	N	<DEL>	.	PASS	SVTYPE=DEL;SVLEN=682;END=121798071;SVCALLERS=Sniffles,pbsv,SVIM	GT:DR:DV	0/1::
6	123515071	id.2834	N	<DEL>	.	PASS	SVTYPE=DEL;SVLEN=285;END=123515356;SVCALLERS=Sniffles,pbsv,SVIM	GT:DR:DV	0/1::
6	123647598	id.2835	N	<INS>	.	PASS	SVTYPE=INS;SVLEN=1115;END=123647598;SVCALLERS=Sniffles,SVIM	GT:DR:DV	0/1:35:23
6	123763412	id.2836	N	<DEL>	.	PASS	SVTYPE=DEL;SVLEN=305;END=123763717;SVCALLERS=Sniffles,pbsv,SVIM	GT:DR:DV	0/1::
6	124342192	id.2837	N	<DUP>	.	PASS	SVTYPE=DUP;SVLEN=1747;END=124343939;SVCALLERS=Sniffles,pbsv	GT:DR:DV	0/1:43:28
6	124498903	id.2838	N	<DEL>	.	PASS	SVTYPE=DEL;SVLEN=317;END=124499220;SVCALLERS=Sniffles,pbsv,SVIM	GT:DR:DV	0/1::
6	125008164	id.2839	N	<INS>	.	PASS	SVTYPE=INS;SVLEN=886;END=125008164;SVCALLERS=Sniffles,pbsv,SVIM	GT:DR:DV	0/1:16:18
6	126182417	id.2840	N	<DEL>	.	PASS	SVTYPE=DEL;SVLEN=5544;END=126187961;SVCALLERS=pbsv,SVIM	GT:DR:DV	0/1::
6	126322180	id.2841	N	<INS>	.	PASS	SVTYPE=INS;SVLEN=315;END=126322180;SVCALLERS=Sniffles,pbsv,SVIM	GT:DR:DV	0/1::
6	126468007	id.2842	N	<DEL>	.	PASS	SVTYPE=DEL;SVLEN=236;END=126468243;SVCALLERS=Sniffles,pbsv,SVIM	GT:DR:DV	0/1::
6	127723861	id.2843	N	<DEL>	.	PASS	SVTYPE=DEL;SVLEN=2621;END=127726482;SVCALLERS=Sniffles,pbsv,SVIM	GT:DR:DV	0/1::
6	128326218	id.2844	N	<INS>	.	PASS	SVTYPE=INS;SVLEN=2457;END=128326218;SVCALLERS=Sniffles,pbsv,SVIM	GT:DR:DV	1/1::
6	128976353	id.2845	N	<DEL>	.	PASS	SVTYPE=DEL;SVLEN=216;END=128976569;SVCALLERS=Sniffles,SVIM	GT:DR:DV	0/1:60:39
6	129045807	id.2846	N	<INS>	.	PASS	SVTYPE=INS;SVLEN=261;END=129045807;SVCALLERS=Sniffles,pbsv,SVIM	GT:DR:DV	0/1::
6	129737107	id.2847	N	<DEL>	.	PASS	SVTYPE=DEL;SVLEN=241;END=129737348;SVCALLERS=Sniffles,pbsv,SVIM	GT:DR:DV	0/1::
6	129745524	id.2848	N	<INS>	.	PASS	SVTYPE=INS;SVLEN=1070;END=129745524;SVCALLERS=Sniffles,pbsv,SVIM	GT:DR:DV	0/1::
6	129940227	id.2849	N	<INS>	.	PASS	SVTYPE=INS;SVLEN=652;END=129940227;SVCALLERS=Sniffles,SVIM	GT:DR:DV	0/1:38:40
6	130848167	id.2850	N	<INV>	.	PASS	SVTYPE=INV;SVLEN=4145;END=130852312;SVCALLERS=Sniffles,pbsv	GT:DR:DV	1/1:0:59
6	131113231	id.2851	N	<INS>	.	PASS	SVTYPE=INS;SVLEN=357;END=131113231;SVCALLERS=Sniffles,pbsv,SVIM	GT:DR:DV	0/1::
6	131216395	id.2852	N	<DEL>	.	PASS	SVTYPE=DEL;SVLEN=3271;END=131219666;SVCALLERS=Sniffles,pbsv,SVIM	GT:DR:DV	0/1::
6	131883807	id.2853	N	<INV>	.	PASS	SVTYPE=INV;SVLEN=1693;END=131885500;SVCALLERS=Sniffles,pbsv	GT:DR:DV	0/1:16:27
6	132019299	id.2854	N	<DUP>	.	PASS	SVTYPE=DUP;SVLEN=9000;END=132028299;SVCALLERS=Sniffles,pbsv	GT:DR:DV	0/1:34:27
6	132697636	id.2855	N	<DEL>	.	PASS	SVTYPE=DEL;SVLEN=298;END=132697934;SVCALLERS=Sniffles,SVIM	GT:DR:DV	0/1:60:35
6	133097916	id.2856	N	<INS>	.	PASS	SVTYPE=INS;SVLEN=751;END=133097916;SVCALLERS=Sniffles	GT:DR:DV	0/1:30:32
6	133342022	id.2857	N	<DEL>	.	PASS	SVTYPE=DEL;SVLEN=5863;END=133347885;SVCALLERS=Sniffles,SVIM	GT:DR:DV	0/1:60:36
6	133731729	id.2858	N	<INS>	.	PASS	SVTYPE=INS;SVLEN=175;END=133731729;SVCALLERS=Sniffles,pbsv,SVIM	GT:DR:DV	0/1::
6	134554341	id.2859	N	<DUP>	.	PASS	SVTYPE=DUP;SVLEN=3047;END=134557388;SVCALLERS=Sniffles,pbsv	GT:DR:DV	0/1:35:34
6	134817346	id.2860	N	<DEL>	.	PASS	SVTYPE=DEL;SVLEN=298;END=134817644;SVCALLERS=Sniffles,SVIM	GT:DR:DV	0/1:60:34
6	135228324	id.2861	N	<DEL>	.	PASS	SVTYPE=DEL;SVLEN=1592;END=135229916;SVCALLERS=Sniffles,pbsv,SVIM	GT:DR:DV	0/1::
6	136367009	id.2862	N	<INS>	.	PASS	SVTYPE=INS;SVLEN=297;END=136367009;SVCALLERS=Sniffles,pbsv,SVIM	GT:DR:DV	0/1::
6	136582643	id.2863	N	<DEL>	.	PASS	SVTYPE=DEL;SVLEN=6532;END=136589175;SVCALLERS=Sniffles,SVIM	GT:DR:DV	0/1:60:32
6	136596789	id.2864	N	<DEL>	.	PASS	SVTYPE=DEL;SVLEN=207;END=136596996;SVCALLERS=Sniffles,pbsv,SVIM	GT:DR:DV	0/1::
6	136597602	id.2865	N	<DEL>	.	PASS	SVTYPE=DEL;SVLEN=1418;END=136599020;SVCALLERS=Sniffles,SVIM	GT:DR:DV	0/1:42:35
6	136599996	id.2866	N	<DEL>	.	PASS	SVTYPE=DEL;SVLEN=896;END=136600892;SVCALLERS=Sniffles,pbsv,SVIM	GT:DR:DV	0/1:27:28
6	137313682	id.2867	N	<DEL>	.	PASS	SVTYPE=DEL;SVLEN=492;END=137314174;SVCALLERS=Sniffles,SVIM	GT:DR:DV	0/1:60:16
6	137593404	id.2868	N	<INS>	.	PASS	SVTYPE=INS;SVLEN=86;END=137593404;SVCALLERS=Sniffles,pbsv,SVIM	GT:DR:DV	0/1::
6	138196065	id.2869	N	<DEL>	.	PASS	SVTYPE=DEL;SVLEN=1265;END=138197330;SVCALLERS=Sniffles,SVIM	GT:DR:DV	0/1:60:34
6	139110696	id.2870	N	<INV>	.	PASS	SVTYPE=INV;SVLEN=633;END=139111329;SVCALLERS=Sniffles,pbsv,SVIM	GT:DR:DV	0/1::
6	139602065	id.2871	N	<DEL>	.	PASS	SVTYPE=DEL;SVLEN=1860;END=139603925;SVCALLERS=Sniffles,SVIM	GT:DR:DV	0/1:60:36
6	139603095	id.2872	N	<DUP>	.	PASS	SVTYPE=DUP;SVLEN=6502;END=139609597;SVCALLERS=Sniffles,pbsv	GT:DR:DV	0/1:38:18
6	140952890	id.2873	N	<DEL>	.	PASS	SVTYPE=DEL;SVLEN=283;END=140953173;SVCALLERS=Sniffles,pbsv,SVIM	GT:DR:DV	0/1:16:38
6	141134031	id.2874	N	<INS>	.	PASS	SVTYPE=INS;SVLEN=329;END=141134031;SVCALLERS=Sniffles,pbsv,SVIM	GT:DR:DV	0/1::
6	141548615	id.2875	N	<DEL>	.	PASS	SVTYPE=DEL;SVLEN=1416;END=141550031;SVCALLERS=Sniffles,pbsv,SVIM	GT:DR:DV	0/1:23:28
6	142111294	id.2876	N	<DEL>	.	PASS	SVTYPE=DEL;SVLEN=4297;END=142115591;SVCALLERS=Sniffles,pbsv,SVIM	GT:DR:DV	0/1::
6	143905303	id.2877	N	<DUP>	.	PASS	SVTYPE=DUP;SVLEN=6483;END=143911786;SVCALLERS=Sniffles,pbsv	GT:DR:DV	0/1:46:38
6	144062284	id.2878	N	<DEL>	.	PASS	SVTYPE=DEL;SVLEN=355;END=144062639;SVCALLERS=Sniffles,pbsv,SVIM	GT:DR:DV	0/1:16:26
6	144424297	id.2879	N	<DEL>	.	PASS	SVTYPE=DEL;SVLEN=397;END=144424694;SVCALLERS=Sniffles,pbsv,SVIM	GT:DR:DV	0/1::
6	144453350	id.2880	N	<DEL>	.	PASS	SVTYPE=DEL;SVLEN=290;END=144453640;SVCALLERS=Sniffles,pbsv,SVIM	GT:DR:DV	0/1::
6	145127683	id.2881	N	<DEL>	.	PASS	SVTYPE=DEL;SVLEN=377;END=145128060;SVCALLERS=Sniffles,pbsv,SVIM	GT:DR:DV	0/1::
6	147108663	id.2882	N	<DEL>	.	PASS	SVTYPE=DEL;SVLEN=153;END=147108816;SVCALLERS=Sniffles,pbsv,SVIM	GT:DR:DV	0/1::
6	147129994	id.2883	N	<DEL>	.	PASS	SVTYPE=DEL;SVLEN=100;END=147130094;SVCALLERS=Sniffles,pbsv,SVIM	GT:DR:DV	0/1::
6	147129995	id.2884	N	<DEL>	.	PASS	SVTYPE=DEL;SVLEN=7044;END=147137039;SVCALLERS=Sniffles,SVIM	GT:DR:DV	0/1:15:23
6	147136939	id.2885	N	<DEL>	.	PASS	SVTYPE=DEL;SVLEN=100;END=147137039;SVCALLERS=Sniffles,SVIM	GT:DR:DV	0/1:12:17
6	148364432	id.2886	N	<DEL>	.	PASS	SVTYPE=DEL;SVLEN=52;END=148364484;SVCALLERS=Sniffles,pbsv,SVIM	GT:DR:DV	0/1:16:39
6	148364635	id.2887	N	<INS>	.	PASS	SVTYPE=INS;SVLEN=52;END=148364635;SVCALLERS=Sniffles,pbsv,SVIM	GT:DR:DV	0/1:16:38
6	149241021	id.2888	N	<DEL>	.	PASS	SVTYPE=DEL;SVLEN=1062;END=149242083;SVCALLERS=Sniffles,pbsv,SVIM	GT:DR:DV	0/1::
6	150183481	id.2889	N	<DUP>	.	PASS	SVTYPE=DUP;SVLEN=2744;END=150186225;SVCALLERS=Sniffles,pbsv	GT:DR:DV	0/1:45:30
6	150302436	id.2890	N	<DEL>	.	PASS	SVTYPE=DEL;SVLEN=508;END=150302944;SVCALLERS=Sniffles,pbsv,SVIM	GT:DR:DV	0/1::
6	150310089	id.2891	N	<INV>	.	PASS	SVTYPE=INV;SVLEN=2332;END=150312421;SVCALLERS=Sniffles,pbsv,SVIM	GT:DR:DV	1/1::
6	150375303	id.2892	N	<DEL>	.	PASS	SVTYPE=DEL;SVLEN=1459;END=150376762;SVCALLERS=Sniffles,pbsv,SVIM	GT:DR:DV	0/1::
6	150910298	id.2893	N	<INS>	.	PASS	SVTYPE=INS;SVLEN=1134;END=150910298;SVCALLERS=Sniffles,pbsv,SVIM	GT:DR:DV	0/1::
6	151097385	id.2894	N	<DEL>	.	PASS	SVTYPE=DEL;SVLEN=561;END=151097946;SVCALLERS=Sniffles,SVIM	GT:DR:DV	0/1:36:30
6	151098760	id.2895	N	<DEL>	.	PASS	SVTYPE=DEL;SVLEN=314;END=151099074;SVCALLERS=Sniffles,pbsv,SVIM	GT:DR:DV	0/1::
6	152390024	id.2896	N	<DEL>	.	PASS	SVTYPE=DEL;SVLEN=2191;END=152392215;SVCALLERS=Sniffles,pbsv,SVIM	GT:DR:DV	0/1::
6	152612060	id.2897	N	<DEL>	.	PASS	SVTYPE=DEL;SVLEN=658;END=152612718;SVCALLERS=Sniffles,SVIM	GT:DR:DV	0/1:44:27
6	153008597	id.2898	N	<DUP>	.	PASS	SVTYPE=DUP;SVLEN=2693;END=153011290;SVCALLERS=Sniffles,pbsv	GT:DR:DV	0/1:41:29
6	153633351	id.2899	N	<INS>	.	PASS	SVTYPE=INS;SVLEN=331;END=153633351;SVCALLERS=Sniffles,SVIM	GT:DR:DV	0/1:60:32
6	153742943	id.2900	N	<DEL>	.	PASS	SVTYPE=DEL;SVLEN=345;END=153743288;SVCALLERS=Sniffles,pbsv,SVIM	GT:DR:DV	0/1::
6	153859148	id.2901	N	<INS>	.	PASS	SVTYPE=INS;SVLEN=323;END=153859148;SVCALLERS=Sniffles,SVIM	GT:DR:DV	0/1:60:35
6	153958363	id.2902	N	<DEL>	.	PASS	SVTYPE=DEL;SVLEN=3003;END=153961366;SVCALLERS=Sniffles,SVIM	GT:DR:DV	0/1:19:36
6	154174231	id.2903	N	<DEL>	.	PASS	SVTYPE=DEL;SVLEN=481;END=154174712;SVCALLERS=Sniffles,pbsv,SVIM	GT:DR:DV	0/1::
6	154343306	id.2904	N	<INS>	.	PASS	SVTYPE=INS;SVLEN=467;END=154343306;SVCALLERS=Sniffles	GT:DR:DV	0/1:50:25
6	154655189	id.2905	N	<INV>	.	PASS	SVTYPE=INV;SVLEN=3881;END=154659070;SVCALLERS=pbsv	GT:DR:DV	0/1:39:19
6	154655559	id.2906	N	<INS>	.	PASS	SVTYPE=INS;SVLEN=112;END=154655559;SVCALLERS=Sniffles,SVIM	GT:DR:DV	0/1:11:46
6	154659311	id.2907	N	<DEL>	.	PASS	SVTYPE=DEL;SVLEN=111;END=154659422;SVCALLERS=Sniffles	GT:DR:DV	0/1:15:41
6	154659332	id.2908	N	<INS>	.	PASS	SVTYPE=INS;SVLEN=111;END=154659332;SVCALLERS=Sniffles,SVIM	GT:DR:DV	0/1:28:47
6	154686534	id.2909	N	<DEL>	.	PASS	SVTYPE=DEL;SVLEN=174;END=154686708;SVCALLERS=Sniffles,pbsv,SVIM	GT:DR:DV	0/1::
6	155350400	id.2910	N	<DEL>	.	PASS	SVTYPE=DEL;SVLEN=74;END=155350474;SVCALLERS=Sniffles,pbsv,SVIM	GT:DR:DV	0/1:26:15
6	155918169	id.2911	N	<DEL>	.	PASS	SVTYPE=DEL;SVLEN=1517;END=155919686;SVCALLERS=Sniffles,pbsv,SVIM	GT:DR:DV	0/1::
6	156051525	id.2912	N	<DEL>	.	PASS	SVTYPE=DEL;SVLEN=2051;END=156053576;SVCALLERS=Sniffles,pbsv,SVIM	GT:DR:DV	0/1::
6	157534216	id.2913	N	<INS>	.	PASS	SVTYPE=INS;SVLEN=84;END=157534213;SVCALLERS=Sniffles,pbsv,SVIM	GT:DR:DV	0/1:30:16
6	157699900	id.2914	N	<DEL>	.	PASS	SVTYPE=DEL;SVLEN=3240;END=157703140;SVCALLERS=Sniffles,SVIM	GT:DR:DV	0/1:60:26
6	157733542	id.2915	N	<DEL>	.	PASS	SVTYPE=DEL;SVLEN=441;END=157733983;SVCALLERS=Sniffles,pbsv,SVIM	GT:DR:DV	0/1:26:23
6	157943826	id.2916	N	<DEL>	.	PASS	SVTYPE=DEL;SVLEN=180;END=157944006;SVCALLERS=Sniffles,SVIM	GT:DR:DV	0/1:60:44
6	157968695	id.2917	N	<INS>	.	PASS	SVTYPE=INS;SVLEN=85;END=157968695;SVCALLERS=pbsv,SVIM	GT:DR:DV	1/1::
6	158508927	id.2918	N	<DEL>	.	PASS	SVTYPE=DEL;SVLEN=346;END=158509273;SVCALLERS=Sniffles,SVIM	GT:DR:DV	0/1:60:32
6	158548293	id.2919	N	<DEL>	.	PASS	SVTYPE=DEL;SVLEN=758;END=158549051;SVCALLERS=Sniffles,SVIM	GT:DR:DV	0/1:14:38
6	158876027	id.2920	N	<DEL>	.	PASS	SVTYPE=DEL;SVLEN=424;END=158876451;SVCALLERS=Sniffles,SVIM	GT:DR:DV	0/1::
6	158929387	id.2921	N	<DUP>	.	PASS	SVTYPE=DUP;SVLEN=1296;END=158930683;SVCALLERS=Sniffles,pbsv	GT:DR:DV	0/1:38:22
6	159125902	id.2922	N	<DEL>	.	PASS	SVTYPE=DEL;SVLEN=159;END=159126061;SVCALLERS=Sniffles,pbsv,SVIM	GT:DR:DV	0/1::
6	159166269	id.2923	N	<INS>	.	PASS	SVTYPE=INS;SVLEN=330;END=159166269;SVCALLERS=Sniffles,SVIM	GT:DR:DV	0/1:60:30
6	159204401	id.2924	N	<INS>	.	PASS	SVTYPE=INS;SVLEN=333;END=159204401;SVCALLERS=Sniffles,pbsv	GT:DR:DV	0/1:24:13
6	159404837	id.2925	N	<DEL>	.	PASS	SVTYPE=DEL;SVLEN=787;END=159405624;SVCALLERS=Sniffles,SVIM	GT:DR:DV	0/1:40:32
6	159652108	id.2926	N	<DEL>	.	PASS	SVTYPE=DEL;SVLEN=313;END=159652421;SVCALLERS=Sniffles,pbsv,SVIM	GT:DR:DV	0/1:19:36
6	159666771	id.2927	N	<DEL>	.	PASS	SVTYPE=DEL;SVLEN=322;END=159667093;SVCALLERS=Sniffles,SVIM	GT:DR:DV	0/1:44:38
6	160211486	id.2928	N	<INS>	.	PASS	SVTYPE=INS;SVLEN=490;END=160211486;SVCALLERS=Sniffles,SVIM	GT:DR:DV	0/1:48:33
6	160546282	id.2929	N	<DEL>	.	PASS	SVTYPE=DEL;SVLEN=520;END=160546802;SVCALLERS=Sniffles,SVIM	GT:DR:DV	0/1:60:25
6	161146189	id.2930	N	<INS>	.	PASS	SVTYPE=INS;SVLEN=948;END=161146189;SVCALLERS=Sniffles,pbsv,SVIM	GT:DR:DV	0/1:16:23
6	161149459	id.2931	N	<INS>	.	PASS	SVTYPE=INS;SVLEN=254;END=161149459;SVCALLERS=Sniffles,SVIM	GT:DR:DV	0/1:60:28
6	161206336	id.2932	N	<INS>	.	PASS	SVTYPE=INS;SVLEN=615;END=161206336;SVCALLERS=Sniffles,SVIM	GT:DR:DV	0/1:18:40
6	161216608	id.2933	N	<DEL>	.	PASS	SVTYPE=DEL;SVLEN=2043;END=161218651;SVCALLERS=Sniffles,SVIM	GT:DR:DV	0/1:58:33
6	161261526	id.2934	N	<DEL>	.	PASS	SVTYPE=DEL;SVLEN=821;END=161262347;SVCALLERS=Sniffles,pbsv	GT:DR:DV	0/1:31:15
6	161261548	id.2935	N	<DEL>	.	PASS	SVTYPE=DEL;SVLEN=607;END=161262155;SVCALLERS=Sniffles,pbsv,SVIM	GT:DR:DV	0/1:29:14
6	161336417	id.2936	N	<INS>	.	PASS	SVTYPE=INS;SVLEN=348;END=161336417;SVCALLERS=Sniffles,SVIM	GT:DR:DV	0/1:48:33
6	161727310	id.2937	N	<INS>	.	PASS	SVTYPE=INS;SVLEN=484;END=161727256;SVCALLERS=Sniffles,pbsv,SVIM	GT:DR:DV	0/1:28:24
6	161812626	id.2938	N	<DEL>	.	PASS	SVTYPE=DEL;SVLEN=2281;END=161814907;SVCALLERS=Sniffles,SVIM	GT:DR:DV	0/1:23:31
6	162289288	id.2939	N	<INS>	.	PASS	SVTYPE=INS;SVLEN=85;END=162289288;SVCALLERS=pbsv,SVIM	GT:DR:DV	0/1::
6	162496346	id.2940	N	<DEL>	.	PASS	SVTYPE=DEL;SVLEN=4832;END=162501178;SVCALLERS=Sniffles,SVIM	GT:DR:DV	0/1:60:27
6	163080060	id.2941	N	<INS>	.	PASS	SVTYPE=INS;SVLEN=80;END=163080058;SVCALLERS=Sniffles,pbsv,SVIM	GT:DR:DV	0/1:16:37
6	163190349	id.2942	N	<INS>	.	PASS	SVTYPE=INS;SVLEN=333;END=163190349;SVCALLERS=Sniffles,pbsv,SVIM	GT:DR:DV	0/1::
6	163813740	id.2943	N	<INS>	.	PASS	SVTYPE=INS;SVLEN=1049;END=163813740;SVCALLERS=Sniffles	GT:DR:DV	0/1:32:35
6	164034754	id.2944	N	<DEL>	.	PASS	SVTYPE=DEL;SVLEN=409;END=164035163;SVCALLERS=Sniffles,pbsv,SVIM	GT:DR:DV	0/1::
6	164161819	id.2945	N	<INS>	.	PASS	SVTYPE=INS;SVLEN=221;END=164161819;SVCALLERS=Sniffles,pbsv,SVIM	GT:DR:DV	0/1::
6	165365759	id.2946	N	<INS>	.	PASS	SVTYPE=INS;SVLEN=665;END=165365759;SVCALLERS=Sniffles,pbsv,SVIM	GT:DR:DV	0/1:32:19
6	165668678	id.2947	N	<INS>	.	PASS	SVTYPE=INS;SVLEN=78;END=165668678;SVCALLERS=Sniffles,SVIM	GT:DR:DV	0/1:60:28
6	165884782	id.2948	N	<DUP>	.	PASS	SVTYPE=DUP;SVLEN=8564;END=165893346;SVCALLERS=Sniffles,pbsv	GT:DR:DV	0/1:47:23
6	166635167	id.2949	N	<DEL>	.	PASS	SVTYPE=DEL;SVLEN=390;END=166635557;SVCALLERS=Sniffles,pbsv	GT:DR:DV	0/1:31:15
6	166635291	id.2950	N	<DEL>	.	PASS	SVTYPE=DEL;SVLEN=218;END=166635509;SVCALLERS=Sniffles,pbsv,SVIM	GT:DR:DV	0/1:30:16
6	166767082	id.2951	N	<DEL>	.	PASS	SVTYPE=DEL;SVLEN=908;END=166767990;SVCALLERS=Sniffles,pbsv,SVIM	GT:DR:DV	0/1::
6	167061082	id.2952	N	<DEL>	.	PASS	SVTYPE=DEL;SVLEN=461;END=167061543;SVCALLERS=Sniffles,pbsv,SVIM	GT:DR:DV	0/1:17:37
6	167178529	id.2953	N	<DEL>	.	PASS	SVTYPE=DEL;SVLEN=139;END=167178668;SVCALLERS=Sniffles,pbsv,SVIM	GT:DR:DV	0/1::
6	167272093	id.2954	N	<DEL>	.	PASS	SVTYPE=DEL;SVLEN=589;END=167272682;SVCALLERS=Sniffles,pbsv,SVIM	GT:DR:DV	0/1::
6	167327221	id.2955	N	<INS>	.	PASS	SVTYPE=INS;SVLEN=314;END=167327221;SVCALLERS=Sniffles,pbsv,SVIM	GT:DR:DV	0/1::
6	167368620	id.2956	N	<DEL>	.	PASS	SVTYPE=DEL;SVLEN=413;END=167369033;SVCALLERS=Sniffles,pbsv,SVIM	GT:DR:DV	0/1::
6	167417926	id.2957	N	<DEL>	.	PASS	SVTYPE=DEL;SVLEN=567;END=167418493;SVCALLERS=Sniffles,pbsv,SVIM	GT:DR:DV	0/1::
6	167657432	id.2958	N	<DEL>	.	PASS	SVTYPE=DEL;SVLEN=462;END=167657894;SVCALLERS=Sniffles,SVIM	GT:DR:DV	0/1:41:46
6	167801502	id.2959	N	<DEL>	.	PASS	SVTYPE=DEL;SVLEN=140;END=167801642;SVCALLERS=Sniffles,SVIM	GT:DR:DV	0/1:45:41
6	167835336	id.2960	N	<DEL>	.	PASS	SVTYPE=DEL;SVLEN=226;END=167835562;SVCALLERS=Sniffles,SVIM	GT:DR:DV	0/1:59:36
6	168052440	id.2961	N	<INS>	.	PASS	SVTYPE=INS;SVLEN=215;END=168052440;SVCALLERS=Sniffles,pbsv,SVIM	GT:DR:DV	0/1:17:26
6	168059235	id.2962	N	<DEL>	.	PASS	SVTYPE=DEL;SVLEN=295;END=168059530;SVCALLERS=Sniffles,pbsv,SVIM	GT:DR:DV	0/1::
6	168134169	id.2963	N	<DEL>	.	PASS	SVTYPE=DEL;SVLEN=258;END=168134427;SVCALLERS=Sniffles,SVIM	GT:DR:DV	0/1:60:34
6	168135860	id.2964	N	<DEL>	.	PASS	SVTYPE=DEL;SVLEN=466;END=168136326;SVCALLERS=Sniffles,SVIM	GT:DR:DV	0/1:60:16
6	168306314	id.2965	N	<INS>	.	PASS	SVTYPE=INS;SVLEN=86;END=168306314;SVCALLERS=Sniffles,SVIM	GT:DR:DV	0/1:60:30
6	168444973	id.2966	N	<DEL>	.	PASS	SVTYPE=DEL;SVLEN=158;END=168445131;SVCALLERS=Sniffles,pbsv,SVIM	GT:DR:DV	0/1:11:35
6	168476390	id.2967	N	<DEL>	.	PASS	SVTYPE=DEL;SVLEN=420;END=168476810;SVCALLERS=Sniffles,pbsv,SVIM	GT:DR:DV	0/1::
6	168477618	id.2968	N	<DEL>	.	PASS	SVTYPE=DEL;SVLEN=768;END=168478386;SVCALLERS=Sniffles,pbsv,SVIM	GT:DR:DV	0/1::
6	168520327	id.2969	N	<INS>	.	PASS	SVTYPE=INS;SVLEN=742;END=168520327;SVCALLERS=Sniffles,SVIM	GT:DR:DV	0/1:29:29
6	168634187	id.2970	N	<DUP>	.	PASS	SVTYPE=DUP;SVLEN=5549;END=168639736;SVCALLERS=Sniffles,pbsv	GT:DR:DV	0/1:26:20
6	168684663	id.2971	N	<DEL>	.	PASS	SVTYPE=DEL;SVLEN=179;END=168684842;SVCALLERS=Sniffles,pbsv,SVIM	GT:DR:DV	0/1::
6	168696544	id.2972	N	<DEL>	.	PASS	SVTYPE=DEL;SVLEN=429;END=168696973;SVCALLERS=Sniffles,SVIM	GT:DR:DV	0/1:60:40
6	168812457	id.2973	N	<DEL>	.	PASS	SVTYPE=DEL;SVLEN=415;END=168812872;SVCALLERS=Sniffles,SVIM	GT:DR:DV	0/1:23:31
6	168889440	id.2974	N	<DEL>	.	PASS	SVTYPE=DEL;SVLEN=172;END=168889612;SVCALLERS=Sniffles,pbsv,SVIM	GT:DR:DV	0/1::
6	168905684	id.2975	N	<DEL>	.	PASS	SVTYPE=DEL;SVLEN=233;END=168905917;SVCALLERS=Sniffles,pbsv,SVIM	GT:DR:DV	0/1:38:21
6	169012796	id.2976	N	<DEL>	.	PASS	SVTYPE=DEL;SVLEN=299;END=169013095;SVCALLERS=Sniffles,pbsv,SVIM	GT:DR:DV	0/1::
6	169013930	id.2977	N	<DEL>	.	PASS	SVTYPE=DEL;SVLEN=2855;END=169016785;SVCALLERS=Sniffles,pbsv,SVIM	GT:DR:DV	0/1::
6	169091357	id.2978	N	<INS>	.	PASS	SVTYPE=INS;SVLEN=50;END=169091357;SVCALLERS=Sniffles,pbsv	GT:DR:DV	0/1:27:13
6	169092224	id.2979	N	<INS>	.	PASS	SVTYPE=INS;SVLEN=233;END=169092224;SVCALLERS=Sniffles,pbsv	GT:DR:DV	0/1:37:18
6	169092228	id.2980	N	<INS>	.	PASS	SVTYPE=INS;SVLEN=1729;END=169093957;SVCALLERS=Sniffles,pbsv	GT:DR:DV	0/1:19:9
6	169094187	id.2981	N	<INV>	.	PASS	SVTYPE=INV;SVLEN=2423;END=169096610;SVCALLERS=Sniffles,pbsv,SVIM	GT:DR:DV	0/1:19:26
6	169142865	id.2982	N	<DEL>	.	PASS	SVTYPE=DEL;SVLEN=379;END=169143244;SVCALLERS=Sniffles,pbsv,SVIM	GT:DR:DV	0/1::
6	169242573	id.2983	N	<DEL>	.	PASS	SVTYPE=DEL;SVLEN=425;END=169242998;SVCALLERS=Sniffles,SVIM	GT:DR:DV	0/1:60:31
6	169246974	id.2984	N	<DEL>	.	PASS	SVTYPE=DEL;SVLEN=176;END=169247150;SVCALLERS=Sniffles,pbsv,SVIM	GT:DR:DV	0/1:22:10
6	169292099	id.2985	N	<DEL>	.	PASS	SVTYPE=DEL;SVLEN=484;END=169292583;SVCALLERS=Sniffles,pbsv,SVIM	GT:DR:DV	0/1::
6	169332668	id.2986	N	<DEL>	.	PASS	SVTYPE=DEL;SVLEN=168;END=169332836;SVCALLERS=Sniffles,SVIM	GT:DR:DV	0/1:50:32
6	169526915	id.2987	N	<DEL>	.	PASS	SVTYPE=DEL;SVLEN=250;END=169527165;SVCALLERS=Sniffles,SVIM	GT:DR:DV	0/1::
6	169725696	id.2988	N	<DEL>	.	PASS	SVTYPE=DEL;SVLEN=386;END=169726082;SVCALLERS=Sniffles,SVIM	GT:DR:DV	0/1:60:42
6	170044772	id.2989	N	<DEL>	.	PASS	SVTYPE=DEL;SVLEN=352;END=170045124;SVCALLERS=Sniffles,pbsv,SVIM	GT:DR:DV	0/1::
6	170062660	id.2990	N	<DEL>	.	PASS	SVTYPE=DEL;SVLEN=493;END=170063153;SVCALLERS=Sniffles,SVIM	GT:DR:DV	0/1:9:36
6	170207185	id.2991	N	<DEL>	.	PASS	SVTYPE=DEL;SVLEN=181;END=170207366;SVCALLERS=Sniffles,pbsv,SVIM	GT:DR:DV	0/1:32:19
6	170208109	id.2992	N	<DEL>	.	PASS	SVTYPE=DEL;SVLEN=557;END=170208666;SVCALLERS=Sniffles,pbsv,SVIM	GT:DR:DV	0/1:17:28
6	170209079	id.2993	N	<DEL>	.	PASS	SVTYPE=DEL;SVLEN=475;END=170209554;SVCALLERS=Sniffles,pbsv,SVIM	GT:DR:DV	0/1::
6	170229036	id.2994	N	<DEL>	.	PASS	SVTYPE=DEL;SVLEN=319;END=170229355;SVCALLERS=Sniffles,pbsv,SVIM	GT:DR:DV	0/1:32:20
6	170354560	id.2995	N	<DEL>	.	PASS	SVTYPE=DEL;SVLEN=681;END=170355241;SVCALLERS=Sniffles,SVIM	GT:DR:DV	0/1:28:33
6	170360954	id.2996	N	<INS>	.	PASS	SVTYPE=INS;SVLEN=781;END=170360954;SVCALLERS=Sniffles,pbsv,SVIM	GT:DR:DV	0/1::
6	170380031	id.2997	N	<DEL>	.	PASS	SVTYPE=DEL;SVLEN=668;END=170380699;SVCALLERS=Sniffles,SVIM	GT:DR:DV	0/1:60:35
6	170393588	id.2998	N	<DEL>	.	PASS	SVTYPE=DEL;SVLEN=776;END=170394364;SVCALLERS=Sniffles,SVIM	GT:DR:DV	0/1:60:27
6	170394320	id.2999	N	<DEL>	.	PASS	SVTYPE=DEL;SVLEN=113;END=170394433;SVCALLERS=Sniffles,SVIM	GT:DR:DV	0/1:29:29
6	170413138	id.3000	N	<DEL>	.	PASS	SVTYPE=DEL;SVLEN=405;END=170413543;SVCALLERS=Sniffles,pbsv,SVIM	GT:DR:DV	0/1::
6	170423433	id.3001	N	<DEL>	.	PASS	SVTYPE=DEL;SVLEN=540;END=170423973;SVCALLERS=Sniffles,SVIM	GT:DR:DV	0/1:26:37
6	170428968	id.3002	N	<INV>	.	PASS	SVTYPE=INV;SVLEN=940;END=170429908;SVCALLERS=Sniffles,pbsv,SVIM	GT:DR:DV	0/1::
6	170454299	id.3003	N	<DEL>	.	PASS	SVTYPE=DEL;SVLEN=102;END=170454401;SVCALLERS=Sniffles,pbsv,SVIM	GT:DR:DV	0/1::
6	170465262	id.3004	N	<DEL>	.	PASS	SVTYPE=DEL;SVLEN=442;END=170465704;SVCALLERS=Sniffles,SVIM	GT:DR:DV	0/1:45:41
6	170546365	id.3005	N	<DEL>	.	PASS	SVTYPE=DEL;SVLEN=562;END=170546927;SVCALLERS=Sniffles,SVIM	GT:DR:DV	0/1:60:37
6	170564814	id.3006	N	<DEL>	.	PASS	SVTYPE=DEL;SVLEN=399;END=170565213;SVCALLERS=Sniffles,pbsv,SVIM	GT:DR:DV	0/1::
6	170627458	id.3007	N	<DUP>	.	PASS	SVTYPE=DUP;SVLEN=3566;END=170631024;SVCALLERS=Sniffles,pbsv	GT:DR:DV	0/1:33:41
6	170778277	id.3008	N	<DEL>	.	PASS	SVTYPE=DEL;SVLEN=1105;END=170779382;SVCALLERS=Sniffles,pbsv,SVIM	GT:DR:DV	0/1:10:10
6	170810274	id.3009	N	<DEL>	.	PASS	SVTYPE=DEL;SVLEN=1950;END=170812224;SVCALLERS=Sniffles,pbsv,SVIM	GT:DR:DV	0/1::
7	72538	id.3010	N	<DUP>	.	PASS	SVTYPE=DUP;SVLEN=8217;END=80755;SVCALLERS=Sniffles,pbsv	GT:DR:DV	0/1:50:24
7	140506	id.3011	N	<INS>	.	PASS	SVTYPE=INS;SVLEN=496;END=140506;SVCALLERS=Sniffles,pbsv,SVIM	GT:DR:DV	0/1:26:22
7	206514	id.3012	N	<DEL>	.	PASS	SVTYPE=DEL;SVLEN=672;END=207186;SVCALLERS=Sniffles,pbsv,SVIM	GT:DR:DV	0/1::
7	522804	id.3013	N	<DEL>	.	PASS	SVTYPE=DEL;SVLEN=298;END=523102;SVCALLERS=Sniffles,SVIM	GT:DR:DV	0/1:56:37
7	571059	id.3014	N	<DEL>	.	PASS	SVTYPE=DEL;SVLEN=526;END=571585;SVCALLERS=Sniffles,pbsv,SVIM	GT:DR:DV	0/1::
7	638081	id.3015	N	<DEL>	.	PASS	SVTYPE=DEL;SVLEN=174;END=638255;SVCALLERS=Sniffles,pbsv,SVIM	GT:DR:DV	0/1:34:17
7	639387	id.3016	N	<DEL>	.	PASS	SVTYPE=DEL;SVLEN=318;END=639705;SVCALLERS=Sniffles,pbsv,SVIM	GT:DR:DV	0/1:37:16
7	799561	id.3017	N	<DEL>	.	PASS	SVTYPE=DEL;SVLEN=373;END=799934;SVCALLERS=Sniffles,pbsv,SVIM	GT:DR:DV	0/1::
7	807585	id.3018	N	<DEL>	.	PASS	SVTYPE=DEL;SVLEN=395;END=807980;SVCALLERS=Sniffles,pbsv,SVIM	GT:DR:DV	0/1::
7	945109	id.3019	N	<DEL>	.	PASS	SVTYPE=DEL;SVLEN=807;END=945916;SVCALLERS=Sniffles,pbsv,SVIM	GT:DR:DV	0/1::
7	946370	id.3020	N	<DEL>	.	PASS	SVTYPE=DEL;SVLEN=113;END=946483;SVCALLERS=Sniffles,pbsv,SVIM	GT:DR:DV	0/1::
7	963556	id.3021	N	<DEL>	.	PASS	SVTYPE=DEL;SVLEN=776;END=964332;SVCALLERS=Sniffles,SVIM	GT:DR:DV	0/1:60:37
7	977293	id.3022	N	<INS>	.	PASS	SVTYPE=INS;SVLEN=712;END=977293;SVCALLERS=Sniffles	GT:DR:DV	0/1:60:26
7	1029882	id.3023	N	<DEL>	.	PASS	SVTYPE=DEL;SVLEN=195;END=1030077;SVCALLERS=Sniffles,SVIM	GT:DR:DV	0/1:25:41
7	1118439	id.3024	N	<DEL>	.	PASS	SVTYPE=DEL;SVLEN=400;END=1118839;SVCALLERS=Sniffles,SVIM	GT:DR:DV	0/1:32:35
7	1320198	id.3025	N	<DEL>	.	PASS	SVTYPE=DEL;SVLEN=474;END=1320672;SVCALLERS=Sniffles,pbsv,SVIM	GT:DR:DV	0/1:18:28
7	1334420	id.3026	N	<DEL>	.	PASS	SVTYPE=DEL;SVLEN=401;END=1334821;SVCALLERS=Sniffles,pbsv,SVIM	GT:DR:DV	0/1:18:30
7	1503682	id.3027	N	<DEL>	.	PASS	SVTYPE=DEL;SVLEN=692;END=1504374;SVCALLERS=Sniffles,SVIM	GT:DR:DV	0/1:11:46
7	1617547	id.3028	N	<DEL>	.	PASS	SVTYPE=DEL;SVLEN=204;END=1617751;SVCALLERS=Sniffles,pbsv,SVIM	GT:DR:DV	0/1::
7	1658607	id.3029	N	<DEL>	.	PASS	SVTYPE=DEL;SVLEN=430;END=1659037;SVCALLERS=Sniffles,pbsv,SVIM	GT:DR:DV	0/1::
7	1664275	id.3030	N	<DEL>	.	PASS	SVTYPE=DEL;SVLEN=3284;END=1667559;SVCALLERS=Sniffles,SVIM	GT:DR:DV	0/1:60:24
7	1813197	id.3031	N	<DUP>	.	PASS	SVTYPE=DUP;SVLEN=2654;END=1815851;SVCALLERS=Sniffles,pbsv	GT:DR:DV	0/1:42:43
7	1885062	id.3032	N	<DEL>	.	PASS	SVTYPE=DEL;SVLEN=134;END=1885196;SVCALLERS=Sniffles,pbsv,SVIM	GT:DR:DV	0/1::
7	1900872	id.3033	N	<DEL>	.	PASS	SVTYPE=DEL;SVLEN=826;END=1901698;SVCALLERS=Sniffles,pbsv,SVIM	GT:DR:DV	0/1::
7	1915850	id.3034	N	<INS>	.	PASS	SVTYPE=INS;SVLEN=2703;END=1915850;SVCALLERS=Sniffles	GT:DR:DV	0/1:60:18
7	1977346	id.3035	N	<DEL>	.	PASS	SVTYPE=DEL;SVLEN=409;END=1977755;SVCALLERS=Sniffles,SVIM	GT:DR:DV	0/1:60:41
7	2036243	id.3036	N	<DEL>	.	PASS	SVTYPE=DEL;SVLEN=489;END=2036732;SVCALLERS=Sniffles,SVIM	GT:DR:DV	0/1:56:37
7	2074497	id.3037	N	<DEL>	.	PASS	SVTYPE=DEL;SVLEN=1768;END=2076265;SVCALLERS=Sniffles,pbsv,SVIM	GT:DR:DV	0/1::
7	2140984	id.3038	N	<DEL>	.	PASS	SVTYPE=DEL;SVLEN=152;END=2141136;SVCALLERS=Sniffles,pbsv,SVIM	GT:DR:DV	0/1:32:19
7	2171810	id.3039	N	<DEL>	.	PASS	SVTYPE=DEL;SVLEN=496;END=2172306;SVCALLERS=Sniffles,pbsv,SVIM	GT:DR:DV	0/1::
7	2264685	id.3040	N	<DEL>	.	PASS	SVTYPE=DEL;SVLEN=456;END=2265141;SVCALLERS=Sniffles,pbsv,SVIM	GT:DR:DV	0/1:26:21
7	2417249	id.3041	N	<INS>	.	PASS	SVTYPE=INS;SVLEN=543;END=2417249;SVCALLERS=Sniffles	GT:DR:DV	0/1:30:32
7	2428622	id.3042	N	<DEL>	.	PASS	SVTYPE=DEL;SVLEN=279;END=2428901;SVCALLERS=Sniffles,pbsv,SVIM	GT:DR:DV	0/1:19:31
7	2533442	id.3043	N	<DEL>	.	PASS	SVTYPE=DEL;SVLEN=476;END=2533918;SVCALLERS=Sniffles,SVIM	GT:DR:DV	0/1:55:34
7	2631509	id.3044	N	<DEL>	.	PASS	SVTYPE=DEL;SVLEN=55;END=2631564;SVCALLERS=Sniffles,pbsv,SVIM	GT:DR:DV	0/1:13:28
7	2889977	id.3045	N	<DEL>	.	PASS	SVTYPE=DEL;SVLEN=363;END=2890340;SVCALLERS=Sniffles,SVIM	GT:DR:DV	0/1:60:37
7	3090681	id.3046	N	<INS>	.	PASS	SVTYPE=INS;SVLEN=242;END=3090681;SVCALLERS=Sniffles,pbsv,SVIM	GT:DR:DV	0/1::
7	3118298	id.3047	N	<DEL>	.	PASS	SVTYPE=DEL;SVLEN=1525;END=3119823;SVCALLERS=Sniffles,SVIM	GT:DR:DV	0/1:60:32
7	4416590	id.3048	N	<DEL>	.	PASS	SVTYPE=DEL;SVLEN=3690;END=4420280;SVCALLERS=pbsv,SVIM	GT:DR:DV	0/1::
7	5144104	id.3049	N	<DEL>	.	PASS	SVTYPE=DEL;SVLEN=2214;END=5146318;SVCALLERS=Sniffles,pbsv,SVIM	GT:DR:DV	0/1:30:29
7	5531993	id.3050	N	<DEL>	.	PASS	SVTYPE=DEL;SVLEN=1566;END=5533559;SVCALLERS=Sniffles,pbsv,SVIM	GT:DR:DV	0/1::
7	5607354	id.3051	N	<DEL>	.	PASS	SVTYPE=DEL;SVLEN=2729;END=5610083;SVCALLERS=Sniffles,pbsv,SVIM	GT:DR:DV	0/1::
7	5881982	id.3052	N	<DEL>	.	PASS	SVTYPE=DEL;SVLEN=5441;END=5887423;SVCALLERS=Sniffles,pbsv,SVIM	GT:DR:DV	0/1::
7	6237946	id.3053	N	<INS>	.	PASS	SVTYPE=INS;SVLEN=58;END=6237943;SVCALLERS=Sniffles,pbsv,SVIM	GT:DR:DV	0/1:11:27
7	6314026	id.3054	N	<INS>	.	PASS	SVTYPE=INS;SVLEN=85;END=6314026;SVCALLERS=Sniffles,pbsv,SVIM	GT:DR:DV	0/1::
7	6461042	id.3055	N	<DEL>	.	PASS	SVTYPE=DEL;SVLEN=304;END=6461346;SVCALLERS=Sniffles,SVIM	GT:DR:DV	0/1::
7	7330621	id.3056	N	<DUP>	.	PASS	SVTYPE=DUP;SVLEN=5672;END=7336293;SVCALLERS=Sniffles,pbsv	GT:DR:DV	0/1:33:46
7	8698572	id.3057	N	<DEL>	.	PASS	SVTYPE=DEL;SVLEN=278;END=8698850;SVCALLERS=Sniffles,pbsv,SVIM	GT:DR:DV	0/1:18:33
7	9257375	id.3058	N	<INS>	.	PASS	SVTYPE=INS;SVLEN=389;END=9257375;SVCALLERS=Sniffles,pbsv,SVIM	GT:DR:DV	0/1::
7	9634682	id.3059	N	<DEL>	.	PASS	SVTYPE=DEL;SVLEN=1272;END=9635954;SVCALLERS=Sniffles,pbsv,SVIM	GT:DR:DV	0/1:16:23
7	10215067	id.3060	N	<INS>	.	PASS	SVTYPE=INS;SVLEN=1052;END=10215067;SVCALLERS=Sniffles,SVIM	GT:DR:DV	0/1:40:32
7	10629449	id.3061	N	<INS>	.	PASS	SVTYPE=INS;SVLEN=272;END=10629449;SVCALLERS=Sniffles	GT:DR:DV	0/1:60:35
7	11521541	id.3062	N	<DEL>	.	PASS	SVTYPE=DEL;SVLEN=983;END=11522524;SVCALLERS=Sniffles,SVIM	GT:DR:DV	0/1:44:45
7	11826214	id.3063	N	<INS>	.	PASS	SVTYPE=INS;SVLEN=297;END=11826214;SVCALLERS=Sniffles,pbsv,SVIM	GT:DR:DV	0/1::
7	12024257	id.3064	N	<DEL>	.	PASS	SVTYPE=DEL;SVLEN=229;END=12024486;SVCALLERS=Sniffles,SVIM	GT:DR:DV	0/1::
7	12281695	id.3065	N	<DEL>	.	PASS	SVTYPE=DEL;SVLEN=326;END=12282021;SVCALLERS=Sniffles,SVIM	GT:DR:DV	0/1:60:46
7	13022271	id.3066	N	<DEL>	.	PASS	SVTYPE=DEL;SVLEN=6268;END=13028539;SVCALLERS=Sniffles,pbsv,SVIM	GT:DR:DV	0/1::
7	13170580	id.3067	N	<DEL>	.	PASS	SVTYPE=DEL;SVLEN=392;END=13170972;SVCALLERS=Sniffles,pbsv,SVIM	GT:DR:DV	0/1::
7	13242381	id.3068	N	<DEL>	.	PASS	SVTYPE=DEL;SVLEN=825;END=13243206;SVCALLERS=Sniffles,pbsv,SVIM	GT:DR:DV	0/1::
7	13676750	id.3069	N	<DEL>	.	PASS	SVTYPE=DEL;SVLEN=459;END=13677209;SVCALLERS=Sniffles,pbsv,SVIM	GT:DR:DV	0/1::
7	14111714	id.3070	N	<DEL>	.	PASS	SVTYPE=DEL;SVLEN=132;END=14111846;SVCALLERS=Sniffles,pbsv,SVIM	GT:DR:DV	0/1::
7	14250771	id.3071	N	<DEL>	.	PASS	SVTYPE=DEL;SVLEN=523;END=14251294;SVCALLERS=Sniffles,pbsv,SVIM	GT:DR:DV	0/1::
7	14294528	id.3072	N	<DUP>	.	PASS	SVTYPE=DUP;SVLEN=5018;END=14299546;SVCALLERS=Sniffles,pbsv	GT:DR:DV	0/1:37:24
7	14451281	id.3073	N	<DEL>	.	PASS	SVTYPE=DEL;SVLEN=133;END=14451414;SVCALLERS=Sniffles,SVIM	GT:DR:DV	0/1:60:43
7	14715798	id.3074	N	<INS>	.	PASS	SVTYPE=INS;SVLEN=338;END=14715798;SVCALLERS=Sniffles,SVIM	GT:DR:DV	0/1:60:34
7	14910379	id.3075	N	<DEL>	.	PASS	SVTYPE=DEL;SVLEN=329;END=14910708;SVCALLERS=Sniffles,pbsv,SVIM	GT:DR:DV	0/1::
7	15666261	id.3076	N	<INS>	.	PASS	SVTYPE=INS;SVLEN=327;END=15666261;SVCALLERS=Sniffles,pbsv,SVIM	GT:DR:DV	0/1::
7	16237225	id.3077	N	<DEL>	.	PASS	SVTYPE=DEL;SVLEN=1290;END=16238515;SVCALLERS=Sniffles,pbsv,SVIM	GT:DR:DV	0/1::
7	16699759	id.3078	N	<DEL>	.	PASS	SVTYPE=DEL;SVLEN=2662;END=16702421;SVCALLERS=Sniffles,pbsv,SVIM	GT:DR:DV	0/1::
7	16936333	id.3079	N	<DEL>	.	PASS	SVTYPE=DEL;SVLEN=298;END=16936631;SVCALLERS=Sniffles,pbsv,SVIM	GT:DR:DV	0/1::
7	18144603	id.3080	N	<DEL>	.	PASS	SVTYPE=DEL;SVLEN=741;END=18145344;SVCALLERS=Sniffles,pbsv,SVIM	GT:DR:DV	0/1:20:20
7	18144604	id.3081	N	<DEL>	.	PASS	SVTYPE=DEL;SVLEN=741;END=18145345;SVCALLERS=Sniffles	GT:DR:DV	0/1:60:35
7	18345275	id.3082	N	<INS>	.	PASS	SVTYPE=INS;SVLEN=269;END=18345275;SVCALLERS=Sniffles,pbsv,SVIM	GT:DR:DV	0/1::
7	18701973	id.3083	N	<INS>	.	PASS	SVTYPE=INS;SVLEN=319;END=18701973;SVCALLERS=Sniffles,pbsv,SVIM	GT:DR:DV	0/1::
7	20748834	id.3084	N	<DEL>	.	PASS	SVTYPE=DEL;SVLEN=4711;END=20753545;SVCALLERS=pbsv,SVIM	GT:DR:DV	0/1::
7	21067953	id.3085	N	<DEL>	.	PASS	SVTYPE=DEL;SVLEN=1148;END=21069101;SVCALLERS=Sniffles,SVIM	GT:DR:DV	0/1:60:22
7	22202772	id.3086	N	<DEL>	.	PASS	SVTYPE=DEL;SVLEN=61;END=22202833;SVCALLERS=Sniffles,pbsv,SVIM	GT:DR:DV	0/1:28:21
7	22434841	id.3087	N	<DEL>	.	PASS	SVTYPE=DEL;SVLEN=1873;END=22436714;SVCALLERS=Sniffles,SVIM	GT:DR:DV	0/1:60:39
7	23454318	id.3088	N	<DEL>	.	PASS	SVTYPE=DEL;SVLEN=865;END=23455183;SVCALLERS=Sniffles,pbsv,SVIM	GT:DR:DV	0/1::
7	24038230	id.3089	N	<DEL>	.	PASS	SVTYPE=DEL;SVLEN=1726;END=24039956;SVCALLERS=Sniffles,SVIM	GT:DR:DV	0/1:33:24
7	24412212	id.3090	N	<INS>	.	PASS	SVTYPE=INS;SVLEN=449;END=24412212;SVCALLERS=Sniffles,SVIM	GT:DR:DV	0/1:24:38
7	24476595	id.3091	N	<INS>	.	PASS	SVTYPE=INS;SVLEN=322;END=24476595;SVCALLERS=Sniffles,pbsv,SVIM	GT:DR:DV	0/1::
7	24677928	id.3092	N	<DEL>	.	PASS	SVTYPE=DEL;SVLEN=311;END=24678239;SVCALLERS=Sniffles,pbsv,SVIM	GT:DR:DV	0/1::
7	24775112	id.3093	N	<DEL>	.	PASS	SVTYPE=DEL;SVLEN=133443431;END=158218543;SVCALLERS=Sniffles	GT:DR:DV	0/1:45:34
7	25556102	id.3094	N	<DEL>	.	PASS	SVTYPE=DEL;SVLEN=4409;END=25560511;SVCALLERS=Sniffles,pbsv,SVIM	GT:DR:DV	0/1::
7	25641098	id.3095	N	<DEL>	.	PASS	SVTYPE=DEL;SVLEN=1047;END=25642145;SVCALLERS=Sniffles,pbsv,SVIM	GT:DR:DV	0/1::
7	25905389	id.3096	N	<DEL>	.	PASS	SVTYPE=DEL;SVLEN=2253;END=25907642;SVCALLERS=pbsv,SVIM	GT:DR:DV	0/1::
7	26043632	id.3097	N	<DEL>	.	PASS	SVTYPE=DEL;SVLEN=399;END=26044031;SVCALLERS=Sniffles,pbsv,SVIM	GT:DR:DV	0/1::
7	26137219	id.3098	N	<DEL>	.	PASS	SVTYPE=DEL;SVLEN=125;END=26137344;SVCALLERS=Sniffles,pbsv	GT:DR:DV	0/1:32:16
7	26137349	id.3099	N	<DUP>	.	PASS	SVTYPE=DUP;SVLEN=8371;END=26145720;SVCALLERS=Sniffles,pbsv	GT:DR:DV	0/1:48:23
7	26509300	id.3100	N	<DEL>	.	PASS	SVTYPE=DEL;SVLEN=305;END=26509605;SVCALLERS=Sniffles,pbsv,SVIM	GT:DR:DV	0/1::
7	27439177	id.3101	N	<INS>	.	PASS	SVTYPE=INS;SVLEN=109;END=27439177;SVCALLERS=Sniffles,pbsv,SVIM	GT:DR:DV	0/1::
7	28214301	id.3102	N	<DEL>	.	PASS	SVTYPE=DEL;SVLEN=364;END=28214665;SVCALLERS=Sniffles,SVIM	GT:DR:DV	0/1::
7	28574723	id.3103	N	<INS>	.	PASS	SVTYPE=INS;SVLEN=830;END=28574723;SVCALLERS=Sniffles,pbsv,SVIM	GT:DR:DV	0/1:32:16
7	29930439	id.3104	N	<DEL>	.	PASS	SVTYPE=DEL;SVLEN=579;END=29931018;SVCALLERS=Sniffles,pbsv,SVIM	GT:DR:DV	0/1:14:35
7	30950563	id.3105	N	<DUP>	.	PASS	SVTYPE=DUP;SVLEN=5107;END=30955670;SVCALLERS=Sniffles,pbsv	GT:DR:DV	0/1:43:37
7	31523784	id.3106	N	<DEL>	.	PASS	SVTYPE=DEL;SVLEN=1470;END=31525254;SVCALLERS=Sniffles,SVIM	GT:DR:DV	0/1:26:30
7	31590387	id.3107	N	<DEL>	.	PASS	SVTYPE=DEL;SVLEN=1570;END=31591957;SVCALLERS=Sniffles,SVIM	GT:DR:DV	0/1:18:33
7	31703865	id.3108	N	<INS>	.	PASS	SVTYPE=INS;SVLEN=148;END=31703865;SVCALLERS=Sniffles,SVIM	GT:DR:DV	0/1:60:42
7	32390222	id.3109	N	<DEL>	.	PASS	SVTYPE=DEL;SVLEN=2889;END=32393111;SVCALLERS=Sniffles,pbsv,SVIM	GT:DR:DV	0/1::
7	32479022	id.3110	N	<DEL>	.	PASS	SVTYPE=DEL;SVLEN=83;END=32479105;SVCALLERS=Sniffles,pbsv,SVIM	GT:DR:DV	0/1:36:16
7	33195300	id.3111	N	<INS>	.	PASS	SVTYPE=INS;SVLEN=334;END=33195300;SVCALLERS=Sniffles,SVIM	GT:DR:DV	0/1:60:37
7	33702658	id.3112	N	<DEL>	.	PASS	SVTYPE=DEL;SVLEN=856;END=33703514;SVCALLERS=Sniffles,pbsv,SVIM	GT:DR:DV	0/1::
7	33711871	id.3113	N	<DEL>	.	PASS	SVTYPE=DEL;SVLEN=344;END=33712215;SVCALLERS=Sniffles,SVIM	GT:DR:DV	0/1:5:41
7	33898853	id.3114	N	<DEL>	.	PASS	SVTYPE=DEL;SVLEN=307;END=33899160;SVCALLERS=Sniffles,pbsv,SVIM	GT:DR:DV	0/1:20:30
7	34734249	id.3115	N	<DEL>	.	PASS	SVTYPE=DEL;SVLEN=1951;END=34736200;SVCALLERS=Sniffles,pbsv,SVIM	GT:DR:DV	0/1:40:18
7	36441036	id.3116	N	<DEL>	.	PASS	SVTYPE=DEL;SVLEN=891;END=36441927;SVCALLERS=Sniffles,SVIM	GT:DR:DV	0/1:60:42
7	37477282	id.3117	N	<DEL>	.	PASS	SVTYPE=DEL;SVLEN=317;END=37477599;SVCALLERS=Sniffles,pbsv,SVIM	GT:DR:DV	0/1::
7	37836617	id.3118	N	<INS>	.	PASS	SVTYPE=INS;SVLEN=328;END=37836617;SVCALLERS=Sniffles,pbsv,SVIM	GT:DR:DV	0/1::
7	37998555	id.3119	N	<DEL>	.	PASS	SVTYPE=DEL;SVLEN=262;END=37998817;SVCALLERS=Sniffles,SVIM	GT:DR:DV	0/1:60:43
7	38388635	id.3120	N	<INS>	.	PASS	SVTYPE=INS;SVLEN=61;END=38388635;SVCALLERS=Sniffles,SVIM	GT:DR:DV	0/1:12:42
7	38397792	id.3121	N	<INS>	.	PASS	SVTYPE=INS;SVLEN=59;END=38397792;SVCALLERS=Sniffles,SVIM	GT:DR:DV	0/1:5:34
7	38687809	id.3122	N	<INS>	.	PASS	SVTYPE=INS;SVLEN=3942;END=38687809;SVCALLERS=Sniffles	GT:DR:DV	0/1:14:27
7	39547095	id.3123	N	<DUP>	.	PASS	SVTYPE=DUP;SVLEN=4681;END=39551776;SVCALLERS=Sniffles,pbsv	GT:DR:DV	0/1:50:23
7	40877240	id.3124	N	<INV>	.	PASS	SVTYPE=INV;SVLEN=2682;END=40879922;SVCALLERS=Sniffles,pbsv	GT:DR:DV	1/1:1:70
7	41496950	id.3125	N	<INS>	.	PASS	SVTYPE=INS;SVLEN=1132;END=41496950;SVCALLERS=Sniffles,pbsv,SVIM	GT:DR:DV	0/1::
7	42604630	id.3126	N	<DEL>	.	PASS	SVTYPE=DEL;SVLEN=341;END=42604971;SVCALLERS=Sniffles,pbsv,SVIM	GT:DR:DV	0/1::
7	43402981	id.3127	N	<INV>	.	PASS	SVTYPE=INV;SVLEN=2930;END=43405911;SVCALLERS=Sniffles,pbsv	GT:DR:DV	0/1:28:15
7	43415009	id.3128	N	<DEL>	.	PASS	SVTYPE=DEL;SVLEN=9103;END=43424112;SVCALLERS=Sniffles,SVIM	GT:DR:DV	0/1:60:20
7	44266099	id.3129	N	<DUP>	.	PASS	SVTYPE=DUP;SVLEN=1210;END=44267309;SVCALLERS=Sniffles,pbsv,SVIM	GT:DR:DV	0/1::
7	44600176	id.3130	N	<DEL>	.	PASS	SVTYPE=DEL;SVLEN=147;END=44600323;SVCALLERS=Sniffles,pbsv,SVIM	GT:DR:DV	0/1::
7	44962190	id.3131	N	<DEL>	.	PASS	SVTYPE=DEL;SVLEN=707;END=44962897;SVCALLERS=Sniffles,pbsv,SVIM	GT:DR:DV	0/1::
7	46350307	id.3132	N	<INS>	.	PASS	SVTYPE=INS;SVLEN=787;END=46350307;SVCALLERS=Sniffles,pbsv,SVIM	GT:DR:DV	0/1:19:17
7	47151533	id.3133	N	<DEL>	.	PASS	SVTYPE=DEL;SVLEN=304;END=47151837;SVCALLERS=Sniffles,pbsv,SVIM	GT:DR:DV	0/1:15:24
7	47591613	id.3134	N	<INS>	.	PASS	SVTYPE=INS;SVLEN=297;END=47591613;SVCALLERS=Sniffles,SVIM	GT:DR:DV	0/1:55:41
7	47692208	id.3135	N	<INS>	.	PASS	SVTYPE=INS;SVLEN=997;END=47692208;SVCALLERS=Sniffles,SVIM	GT:DR:DV	0/1:6:30
7	47964854	id.3136	N	<DEL>	.	PASS	SVTYPE=DEL;SVLEN=810;END=47965664;SVCALLERS=Sniffles,pbsv,SVIM	GT:DR:DV	0/1:21:21
7	48999960	id.3137	N	<INS>	.	PASS	SVTYPE=INS;SVLEN=115;END=48999960;SVCALLERS=Sniffles,SVIM	GT:DR:DV	0/1:12:42
7	49057578	id.3138	N	<INS>	.	PASS	SVTYPE=INS;SVLEN=363;END=49057578;SVCALLERS=Sniffles,pbsv,SVIM	GT:DR:DV	0/1::
7	50018845	id.3139	N	<DEL>	.	PASS	SVTYPE=DEL;SVLEN=3747;END=50022592;SVCALLERS=Sniffles,SVIM	GT:DR:DV	0/1:60:32
7	50565962	id.3140	N	<DEL>	.	PASS	SVTYPE=DEL;SVLEN=1472;END=50567434;SVCALLERS=Sniffles,SVIM	GT:DR:DV	0/1:60:32
7	50654686	id.3141	N	<DEL>	.	PASS	SVTYPE=DEL;SVLEN=76;END=50654762;SVCALLERS=Sniffles,pbsv,SVIM	GT:DR:DV	0/1::
7	51208684	id.3142	N	<INS>	.	PASS	SVTYPE=INS;SVLEN=3576;END=51208684;SVCALLERS=pbsv	GT:DR:DV	1/1:1:10
7	51270722	id.3143	N	<DEL>	.	PASS	SVTYPE=DEL;SVLEN=659;END=51271381;SVCALLERS=Sniffles,SVIM	GT:DR:DV	0/1::
7	52008711	id.3144	N	<INS>	.	PASS	SVTYPE=INS;SVLEN=483;END=52008711;SVCALLERS=Sniffles	GT:DR:DV	0/1:24:45
7	52221954	id.3145	N	<INS>	.	PASS	SVTYPE=INS;SVLEN=1067;END=52221954;SVCALLERS=Sniffles,SVIM	GT:DR:DV	0/1:8:40
7	52808272	id.3146	N	<INS>	.	PASS	SVTYPE=INS;SVLEN=662;END=52808272;SVCALLERS=Sniffles,SVIM	GT:DR:DV	0/1:60:40
7	52809365	id.3147	N	<INS>	.	PASS	SVTYPE=INS;SVLEN=340;END=52809365;SVCALLERS=Sniffles,pbsv,SVIM	GT:DR:DV	0/1::
7	52964418	id.3148	N	<INS>	.	PASS	SVTYPE=INS;SVLEN=1003;END=52964418;SVCALLERS=Sniffles	GT:DR:DV	0/1:43:56
7	53268039	id.3149	N	<INS>	.	PASS	SVTYPE=INS;SVLEN=798;END=53268039;SVCALLERS=Sniffles,pbsv,SVIM	GT:DR:DV	0/1:28:13
7	53325705	id.3150	N	<DEL>	.	PASS	SVTYPE=DEL;SVLEN=459;END=53326164;SVCALLERS=Sniffles,pbsv,SVIM	GT:DR:DV	0/1::
7	53876661	id.3151	N	<DEL>	.	PASS	SVTYPE=DEL;SVLEN=2117;END=53878778;SVCALLERS=Sniffles,pbsv,SVIM	GT:DR:DV	0/1::
7	56235267	id.3152	N	<DEL>	.	PASS	SVTYPE=DEL;SVLEN=321;END=56235588;SVCALLERS=Sniffles,pbsv,SVIM	GT:DR:DV	0/1:33:18
7	56652513	id.3153	N	<DEL>	.	PASS	SVTYPE=DEL;SVLEN=6047;END=56658560;SVCALLERS=Sniffles,pbsv,SVIM	GT:DR:DV	0/1:37:21
7	57547032	id.3154	N	<DEL>	.	PASS	SVTYPE=DEL;SVLEN=5195;END=57552227;SVCALLERS=Sniffles,pbsv,SVIM	GT:DR:DV	0/1::
7	61740138	id.3155	N	<DEL>	.	PASS	SVTYPE=DEL;SVLEN=3645;END=61743783;SVCALLERS=Sniffles,SVIM	GT:DR:DV	0/1::
7	61826413	id.3156	N	<DEL>	.	PASS	SVTYPE=DEL;SVLEN=674;END=61827087;SVCALLERS=Sniffles,pbsv,SVIM	GT:DR:DV	0/1::
7	61880703	id.3157	N	<DEL>	.	PASS	SVTYPE=DEL;SVLEN=250;END=61880953;SVCALLERS=Sniffles,pbsv,SVIM	GT:DR:DV	0/1::
7	61892421	id.3158	N	<INS>	.	PASS	SVTYPE=INS;SVLEN=308;END=61892421;SVCALLERS=Sniffles,pbsv,SVIM	GT:DR:DV	0/1::
7	61894264	id.3159	N	<DEL>	.	PASS	SVTYPE=DEL;SVLEN=247;END=61894511;SVCALLERS=Sniffles,pbsv,SVIM	GT:DR:DV	0/1:32:22
7	61968130	id.3160	N	<DEL>	.	PASS	SVTYPE=DEL;SVLEN=1703;END=61969833;SVCALLERS=Sniffles,SVIM	GT:DR:DV	0/1:60:21
7	61969661	id.3161	N	<DEL>	.	PASS	SVTYPE=DEL;SVLEN=172;END=61969833;SVCALLERS=Sniffles	GT:DR:DV	0/1:6:30
7	61972124	id.3162	N	<DEL>	.	PASS	SVTYPE=DEL;SVLEN=2848;END=61974972;SVCALLERS=Sniffles,SVIM	GT:DR:DV	0/1:41:28
7	61973218	id.3163	N	<DEL>	.	PASS	SVTYPE=DEL;SVLEN=7756;END=61980974;SVCALLERS=Sniffles,SVIM	GT:DR:DV	0/1:30:25
7	61976884	id.3164	N	<DEL>	.	PASS	SVTYPE=DEL;SVLEN=2205;END=61979089;SVCALLERS=Sniffles,SVIM	GT:DR:DV	0/1:10:25
7	61980969	id.3165	N	<INS>	.	PASS	SVTYPE=INS;SVLEN=54;END=61980969;SVCALLERS=Sniffles,SVIM	GT:DR:DV	0/1:27:26
7	62672196	id.3166	N	<DEL>	.	PASS	SVTYPE=DEL;SVLEN=2227;END=62674423;SVCALLERS=Sniffles,pbsv,SVIM	GT:DR:DV	0/1::
7	62979172	id.3167	N	<DEL>	.	PASS	SVTYPE=DEL;SVLEN=7944;END=62987116;SVCALLERS=Sniffles	GT:DR:DV	0/1:6:30
7	63108164	id.3168	N	<DEL>	.	PASS	SVTYPE=DEL;SVLEN=1570;END=63109734;SVCALLERS=Sniffles,SVIM	GT:DR:DV	0/1::
7	64280121	id.3169	N	<DEL>	.	PASS	SVTYPE=DEL;SVLEN=2938;END=64283059;SVCALLERS=Sniffles,pbsv,SVIM	GT:DR:DV	0/1:36:16
7	64413346	id.3170	N	<DEL>	.	PASS	SVTYPE=DEL;SVLEN=769;END=64414115;SVCALLERS=Sniffles,SVIM	GT:DR:DV	0/1::
7	64716084	id.3171	N	<DEL>	.	PASS	SVTYPE=DEL;SVLEN=6432;END=64722516;SVCALLERS=pbsv,SVIM	GT:DR:DV	0/1::
7	66841832	id.3172	N	<DEL>	.	PASS	SVTYPE=DEL;SVLEN=9727;END=66851559;SVCALLERS=Sniffles,pbsv,SVIM	GT:DR:DV	0/1::
7	66966364	id.3173	N	<DEL>	.	PASS	SVTYPE=DEL;SVLEN=2394;END=66968758;SVCALLERS=Sniffles,SVIM	GT:DR:DV	0/1:22:35
7	68226500	id.3174	N	<INS>	.	PASS	SVTYPE=INS;SVLEN=57;END=68226500;SVCALLERS=Sniffles,pbsv,SVIM	GT:DR:DV	0/1::
7	70196356	id.3175	N	<DUP>	.	PASS	SVTYPE=DUP;SVLEN=6689;END=70203045;SVCALLERS=Sniffles,pbsv	GT:DR:DV	0/1:44:32
7	70420761	id.3176	N	<DUP>	.	PASS	SVTYPE=DUP;SVLEN=4569;END=70425330;SVCALLERS=Sniffles,pbsv	GT:DR:DV	0/1:36:39
7	70432477	id.3177	N	<INV>	.	PASS	SVTYPE=INV;SVLEN=544;END=70433021;SVCALLERS=Sniffles,pbsv,SVIM	GT:DR:DV	0/1::
7	72329725	id.3178	N	<DUP>	.	PASS	SVTYPE=DUP;SVLEN=8998;END=72338723;SVCALLERS=Sniffles,pbsv	GT:DR:DV	0/1:40:31
7	75360838	id.3179	N	<DUP>	.	PASS	SVTYPE=DUP;SVLEN=6537;END=75367375;SVCALLERS=Sniffles,pbsv	GT:DR:DV	0/1:46:21
7	75664167	id.3180	N	<DUP>	.	PASS	SVTYPE=DUP;SVLEN=3528;END=75667695;SVCALLERS=Sniffles,pbsv	GT:DR:DV	0/1:32:38
7	76626957	id.3181	N	<DEL>	.	PASS	SVTYPE=DEL;SVLEN=485;END=76627442;SVCALLERS=Sniffles,pbsv,SVIM	GT:DR:DV	0/1::
7	76870482	id.3182	N	<DEL>	.	PASS	SVTYPE=DEL;SVLEN=270;END=76870752;SVCALLERS=Sniffles,pbsv,SVIM	GT:DR:DV	0/1::
7	76980736	id.3183	N	<INS>	.	PASS	SVTYPE=INS;SVLEN=252;END=76980736;SVCALLERS=Sniffles,pbsv,SVIM	GT:DR:DV	0/1::
7	79018976	id.3184	N	<INS>	.	PASS	SVTYPE=INS;SVLEN=202;END=79018976;SVCALLERS=Sniffles,pbsv,SVIM	GT:DR:DV	0/1::
7	79428526	id.3185	N	<DEL>	.	PASS	SVTYPE=DEL;SVLEN=139;END=79428665;SVCALLERS=Sniffles,pbsv,SVIM	GT:DR:DV	0/1::
7	80478555	id.3186	N	<DEL>	.	PASS	SVTYPE=DEL;SVLEN=317;END=80478872;SVCALLERS=Sniffles,pbsv,SVIM	GT:DR:DV	0/1::
7	80614943	id.3187	N	<DEL>	.	PASS	SVTYPE=DEL;SVLEN=5970;END=80620913;SVCALLERS=Sniffles,pbsv,SVIM	GT:DR:DV	0/1:48:21
7	80678666	id.3188	N	<INS>	.	PASS	SVTYPE=INS;SVLEN=85;END=80678666;SVCALLERS=Sniffles,pbsv,SVIM	GT:DR:DV	0/1::
7	80731509	id.3189	N	<INS>	.	PASS	SVTYPE=INS;SVLEN=806;END=80731509;SVCALLERS=Sniffles,SVIM	GT:DR:DV	0/1:60:23
7	80801607	id.3190	N	<DEL>	.	PASS	SVTYPE=DEL;SVLEN=554;END=80802161;SVCALLERS=Sniffles,pbsv,SVIM	GT:DR:DV	0/1:24:32
7	81441669	id.3191	N	<DEL>	.	PASS	SVTYPE=DEL;SVLEN=817;END=81442486;SVCALLERS=Sniffles	GT:DR:DV	0/1:60:39
7	81956404	id.3192	N	<INS>	.	PASS	SVTYPE=INS;SVLEN=459;END=81956404;SVCALLERS=Sniffles,pbsv,SVIM	GT:DR:DV	0/1:21:24
7	82161459	id.3193	N	<DEL>	.	PASS	SVTYPE=DEL;SVLEN=3995;END=82165454;SVCALLERS=Sniffles,pbsv,SVIM	GT:DR:DV	0/1::
7	82430485	id.3194	N	<INS>	.	PASS	SVTYPE=INS;SVLEN=341;END=82430485;SVCALLERS=Sniffles,pbsv,SVIM	GT:DR:DV	0/1::
7	82910820	id.3195	N	<DEL>	.	PASS	SVTYPE=DEL;SVLEN=146;END=82910966;SVCALLERS=Sniffles,pbsv,SVIM	GT:DR:DV	0/1::
7	83545542	id.3196	N	<INS>	.	PASS	SVTYPE=INS;SVLEN=80;END=83545541;SVCALLERS=Sniffles,pbsv,SVIM	GT:DR:DV	0/1:17:38
7	83709874	id.3197	N	<DEL>	.	PASS	SVTYPE=DEL;SVLEN=306;END=83710180;SVCALLERS=Sniffles,pbsv,SVIM	GT:DR:DV	0/1::
7	84901706	id.3198	N	<INS>	.	PASS	SVTYPE=INS;SVLEN=302;END=84901706;SVCALLERS=Sniffles,pbsv,SVIM	GT:DR:DV	0/1::
7	85013760	id.3199	N	<INS>	.	PASS	SVTYPE=INS;SVLEN=160;END=85013760;SVCALLERS=Sniffles,pbsv,SVIM	GT:DR:DV	0/1::
7	86541590	id.3200	N	<INS>	.	PASS	SVTYPE=INS;SVLEN=1005;END=86541590;SVCALLERS=Sniffles,pbsv	GT:DR:DV	0/1:9:27
7	87010056	id.3201	N	<INS>	.	PASS	SVTYPE=INS;SVLEN=370;END=87010056;SVCALLERS=Sniffles,pbsv,SVIM	GT:DR:DV	0/1:33:18
7	87308314	id.3202	N	<DEL>	.	PASS	SVTYPE=DEL;SVLEN=2772;END=87311086;SVCALLERS=Sniffles,pbsv,SVIM	GT:DR:DV	0/1::
7	87668534	id.3203	N	<DEL>	.	PASS	SVTYPE=DEL;SVLEN=4042;END=87672576;SVCALLERS=Sniffles,pbsv,SVIM	GT:DR:DV	0/1:38:19
7	88091322	id.3204	N	<DEL>	.	PASS	SVTYPE=DEL;SVLEN=398;END=88091720;SVCALLERS=Sniffles,pbsv,SVIM	GT:DR:DV	0/1:31:19
7	88514830	id.3205	N	<INS>	.	PASS	SVTYPE=INS;SVLEN=116;END=88514830;SVCALLERS=Sniffles,pbsv,SVIM	GT:DR:DV	0/1::
7	88515303	id.3206	N	<INV>	.	PASS	SVTYPE=INV;SVLEN=468;END=88515771;SVCALLERS=pbsv,SVIM	GT:DR:DV	0/1::
7	88516182	id.3207	N	<DEL>	.	PASS	SVTYPE=DEL;SVLEN=116;END=88516298;SVCALLERS=Sniffles,pbsv,SVIM	GT:DR:DV	0/1:31:15
7	89810417	id.3208	N	<DEL>	.	PASS	SVTYPE=DEL;SVLEN=2192;END=89812609;SVCALLERS=Sniffles,pbsv,SVIM	GT:DR:DV	0/1::
7	90794123	id.3209	N	<INV>	.	PASS	SVTYPE=INV;SVLEN=940;END=90795063;SVCALLERS=Sniffles,pbsv	GT:DR:DV	0/1:28:18
7	93326060	id.3210	N	<DEL>	.	PASS	SVTYPE=DEL;SVLEN=4497;END=93330557;SVCALLERS=Sniffles,SVIM	GT:DR:DV	0/1::
7	93332258	id.3211	N	<INS>	.	PASS	SVTYPE=INS;SVLEN=342;END=93332258;SVCALLERS=Sniffles,pbsv,SVIM	GT:DR:DV	0/1:13:27
7	94065750	id.3212	N	<INS>	.	PASS	SVTYPE=INS;SVLEN=71;END=94065750;SVCALLERS=Sniffles,pbsv,SVIM	GT:DR:DV	0/1::
7	96067356	id.3213	N	<DEL>	.	PASS	SVTYPE=DEL;SVLEN=429;END=96067785;SVCALLERS=Sniffles,SVIM	GT:DR:DV	0/1:45:34
7	96505545	id.3214	N	<DEL>	.	PASS	SVTYPE=DEL;SVLEN=77;END=96505622;SVCALLERS=Sniffles,pbsv,SVIM	GT:DR:DV	0/1::
7	96543330	id.3215	N	<DUP>	.	PASS	SVTYPE=DUP;SVLEN=4144;END=96547474;SVCALLERS=Sniffles,pbsv	GT:DR:DV	0/1:34:50
7	96859525	id.3216	N	<INV>	.	PASS	SVTYPE=INV;SVLEN=2204;END=96861729;SVCALLERS=Sniffles,pbsv,SVIM	GT:DR:DV	1/1::
7	96894760	id.3217	N	<DEL>	.	PASS	SVTYPE=DEL;SVLEN=185;END=96894945;SVCALLERS=Sniffles,pbsv,SVIM	GT:DR:DV	0/1::
7	98177312	id.3218	N	<DEL>	.	PASS	SVTYPE=DEL;SVLEN=413;END=98177725;SVCALLERS=Sniffles,SVIM	GT:DR:DV	0/1::
7	98778609	id.3219	N	<DEL>	.	PASS	SVTYPE=DEL;SVLEN=278;END=98778887;SVCALLERS=Sniffles,SVIM	GT:DR:DV	0/1:49:36
7	99130883	id.3220	N	<DUP>	.	PASS	SVTYPE=DUP;SVLEN=731;END=99131614;SVCALLERS=Sniffles,pbsv	GT:DR:DV	0/1:35:20
7	99131032	id.3221	N	<INS>	.	PASS	SVTYPE=INS;SVLEN=776;END=99131032;SVCALLERS=Sniffles,SVIM	GT:DR:DV	0/1:60:31
7	99146012	id.3222	N	<INS>	.	PASS	SVTYPE=INS;SVLEN=885;END=99146012;SVCALLERS=Sniffles,pbsv,SVIM	GT:DR:DV	0/1::
7	99202997	id.3223	N	<DEL>	.	PASS	SVTYPE=DEL;SVLEN=149;END=99203146;SVCALLERS=Sniffles,pbsv,SVIM	GT:DR:DV	0/1::
7	99950876	id.3224	N	<INS>	.	PASS	SVTYPE=INS;SVLEN=87;END=99950876;SVCALLERS=Sniffles,SVIM	GT:DR:DV	0/1:60:41
7	100327872	id.3225	N	<DEL>	.	PASS	SVTYPE=DEL;SVLEN=9383;END=100337255;SVCALLERS=Sniffles	GT:DR:DV	0/1:60:14
7	100610645	id.3226	N	<DEL>	.	PASS	SVTYPE=DEL;SVLEN=782;END=100611427;SVCALLERS=Sniffles,SVIM	GT:DR:DV	0/1:60:28
7	100610935	id.3227	N	<DEL>	.	PASS	SVTYPE=DEL;SVLEN=510;END=100611445;SVCALLERS=Sniffles,SVIM	GT:DR:DV	0/1:8:33
7	100615763	id.3228	N	<INV>	.	PASS	SVTYPE=INV;SVLEN=3527;END=100619290;SVCALLERS=Sniffles,pbsv,SVIM	GT:DR:DV	0/1::
7	100639556	id.3229	N	<INS>	.	PASS	SVTYPE=INS;SVLEN=2737;END=100639556;SVCALLERS=Sniffles	GT:DR:DV	0/1:60:19
7	100678552	id.3230	N	<DEL>	.	PASS	SVTYPE=DEL;SVLEN=1148;END=100679700;SVCALLERS=Sniffles,SVIM	GT:DR:DV	0/1:32:35
7	101001172	id.3231	N	<DEL>	.	PASS	SVTYPE=DEL;SVLEN=2696;END=101003868;SVCALLERS=Sniffles,pbsv,SVIM	GT:DR:DV	0/1::
7	101334220	id.3232	N	<DEL>	.	PASS	SVTYPE=DEL;SVLEN=297;END=101334517;SVCALLERS=Sniffles,pbsv,SVIM	GT:DR:DV	0/1:15:28
7	101334221	id.3233	N	<DEL>	.	PASS	SVTYPE=DEL;SVLEN=297;END=101334518;SVCALLERS=Sniffles	GT:DR:DV	0/1:60:25
7	102009618	id.3234	N	<DEL>	.	PASS	SVTYPE=DEL;SVLEN=261;END=102009879;SVCALLERS=Sniffles,pbsv,SVIM	GT:DR:DV	0/1::
7	102351955	id.3235	N	<DEL>	.	PASS	SVTYPE=DEL;SVLEN=9762;END=102361717;SVCALLERS=pbsv,SVIM	GT:DR:DV	0/1::
7	102516949	id.3236	N	<INS>	.	PASS	SVTYPE=INS;SVLEN=114;END=102516949;SVCALLERS=Sniffles,pbsv,SVIM	GT:DR:DV	0/1:27:13
7	102572758	id.3237	N	<INS>	.	PASS	SVTYPE=INS;SVLEN=641;END=102572758;SVCALLERS=Sniffles,SVIM	GT:DR:DV	0/1:47:26
7	102800543	id.3238	N	<DEL>	.	PASS	SVTYPE=DEL;SVLEN=679;END=102801222;SVCALLERS=Sniffles,pbsv,SVIM	GT:DR:DV	0/1:23:25
7	103832003	id.3239	N	<INS>	.	PASS	SVTYPE=INS;SVLEN=326;END=103832003;SVCALLERS=Sniffles,pbsv,SVIM	GT:DR:DV	0/1:15:25
7	104129528	id.3240	N	<DEL>	.	PASS	SVTYPE=DEL;SVLEN=251;END=104129779;SVCALLERS=Sniffles,pbsv,SVIM	GT:DR:DV	0/1::
7	104187399	id.3241	N	<DEL>	.	PASS	SVTYPE=DEL;SVLEN=302;END=104187701;SVCALLERS=Sniffles,pbsv,SVIM	GT:DR:DV	0/1:22:23
7	104895534	id.3242	N	<INS>	.	PASS	SVTYPE=INS;SVLEN=356;END=104895534;SVCALLERS=Sniffles,pbsv	GT:DR:DV	0/1:17:23
7	105307842	id.3243	N	<DEL>	.	PASS	SVTYPE=DEL;SVLEN=313;END=105308155;SVCALLERS=Sniffles,pbsv,SVIM	GT:DR:DV	0/1::
7	105466029	id.3244	N	<INS>	.	PASS	SVTYPE=INS;SVLEN=190;END=105466029;SVCALLERS=Sniffles,pbsv,SVIM	GT:DR:DV	0/1:16:39
7	107057695	id.3245	N	<INV>	.	PASS	SVTYPE=INV;SVLEN=5118;END=107062813;SVCALLERS=Sniffles,pbsv,SVIM	GT:DR:DV	0/1:17:36
7	107058177	id.3246	N	<INV>	.	PASS	SVTYPE=INV;SVLEN=1414;END=107059591;SVCALLERS=Sniffles,pbsv,SVIM	GT:DR:DV	0/1:27:27
7	107060936	id.3247	N	<INV>	.	PASS	SVTYPE=INV;SVLEN=2811;END=107063747;SVCALLERS=Sniffles,pbsv,SVIM	GT:DR:DV	0/1::
7	107410268	id.3248	N	<DEL>	.	PASS	SVTYPE=DEL;SVLEN=620;END=107410888;SVCALLERS=Sniffles,pbsv,SVIM	GT:DR:DV	0/1::
7	107464086	id.3249	N	<DEL>	.	PASS	SVTYPE=DEL;SVLEN=636;END=107464722;SVCALLERS=Sniffles,pbsv,SVIM	GT:DR:DV	0/1:24:16
7	107464087	id.3250	N	<DEL>	.	PASS	SVTYPE=DEL;SVLEN=636;END=107464723;SVCALLERS=Sniffles	GT:DR:DV	0/1:60:22
7	108325271	id.3251	N	<INS>	.	PASS	SVTYPE=INS;SVLEN=730;END=108325271;SVCALLERS=Sniffles,pbsv,SVIM	GT:DR:DV	0/1::
7	108501288	id.3252	N	<DEL>	.	PASS	SVTYPE=DEL;SVLEN=524;END=108501812;SVCALLERS=Sniffles,pbsv,SVIM	GT:DR:DV	0/1:22:30
7	108542958	id.3253	N	<INS>	.	PASS	SVTYPE=INS;SVLEN=345;END=108542958;SVCALLERS=Sniffles,pbsv,SVIM	GT:DR:DV	0/1::
7	108551192	id.3254	N	<INS>	.	PASS	SVTYPE=INS;SVLEN=281;END=108551192;SVCALLERS=Sniffles,pbsv,SVIM	GT:DR:DV	0/1:16:27
7	108884728	id.3255	N	<DEL>	.	PASS	SVTYPE=DEL;SVLEN=141;END=108884869;SVCALLERS=Sniffles,SVIM	GT:DR:DV	0/1:60:36
7	109951812	id.3256	N	<INS>	.	PASS	SVTYPE=INS;SVLEN=85;END=109951812;SVCALLERS=Sniffles,pbsv,SVIM	GT:DR:DV	0/1::
7	110182042	id.3257	N	<DEL>	.	PASS	SVTYPE=DEL;SVLEN=6370;END=110188412;SVCALLERS=Sniffles,pbsv,SVIM	GT:DR:DV	0/1:13:27
7	110182043	id.3258	N	<DEL>	.	PASS	SVTYPE=DEL;SVLEN=6370;END=110188413;SVCALLERS=Sniffles	GT:DR:DV	0/1:60:17
7	110501701	id.3259	N	<INS>	.	PASS	SVTYPE=INS;SVLEN=85;END=110501701;SVCALLERS=Sniffles,pbsv,SVIM	GT:DR:DV	0/1::
7	110545007	id.3260	N	<INS>	.	PASS	SVTYPE=INS;SVLEN=93;END=110544999;SVCALLERS=Sniffles,pbsv,SVIM	GT:DR:DV	0/1:20:31
7	110825466	id.3261	N	<DEL>	.	PASS	SVTYPE=DEL;SVLEN=7369;END=110832835;SVCALLERS=pbsv,SVIM	GT:DR:DV	0/1::
7	111037424	id.3262	N	<DEL>	.	PASS	SVTYPE=DEL;SVLEN=4930;END=111042354;SVCALLERS=Sniffles,pbsv,SVIM	GT:DR:DV	0/1::
7	111706614	id.3263	N	<DEL>	.	PASS	SVTYPE=DEL;SVLEN=161;END=111706775;SVCALLERS=Sniffles,SVIM	GT:DR:DV	0/1::
7	112295934	id.3264	N	<DEL>	.	PASS	SVTYPE=DEL;SVLEN=8233;END=112304167;SVCALLERS=Sniffles	GT:DR:DV	0/1:16:37
7	113302601	id.3265	N	<INS>	.	PASS	SVTYPE=INS;SVLEN=1782;END=113302601;SVCALLERS=Sniffles,pbsv,SVIM	GT:DR:DV	0/1::
7	113414173	id.3266	N	<DEL>	.	PASS	SVTYPE=DEL;SVLEN=9093;END=113423266;SVCALLERS=pbsv,SVIM	GT:DR:DV	0/1::
7	113654397	id.3267	N	<INS>	.	PASS	SVTYPE=INS;SVLEN=337;END=113654397;SVCALLERS=Sniffles,pbsv,SVIM	GT:DR:DV	0/1::
7	113953519	id.3268	N	<DEL>	.	PASS	SVTYPE=DEL;SVLEN=304;END=113953823;SVCALLERS=Sniffles,pbsv,SVIM	GT:DR:DV	0/1::
7	115727709	id.3269	N	<INS>	.	PASS	SVTYPE=INS;SVLEN=1527;END=115727709;SVCALLERS=Sniffles,pbsv,SVIM	GT:DR:DV	0/1::
7	115780580	id.3270	N	<DUP>	.	PASS	SVTYPE=DUP;SVLEN=3076;END=115783656;SVCALLERS=Sniffles,pbsv	GT:DR:DV	0/1:45:21
7	115939158	id.3271	N	<DUP>	.	PASS	SVTYPE=DUP;SVLEN=1301;END=115940459;SVCALLERS=Sniffles,pbsv	GT:DR:DV	0/1:37:20
7	115953639	id.3272	N	<DEL>	.	PASS	SVTYPE=DEL;SVLEN=1632;END=115955271;SVCALLERS=Sniffles,pbsv,SVIM	GT:DR:DV	0/1::
7	117356225	id.3273	N	<INS>	.	PASS	SVTYPE=INS;SVLEN=333;END=117356225;SVCALLERS=Sniffles,pbsv,SVIM	GT:DR:DV	0/1:14:31
7	117893964	id.3274	N	<DEL>	.	PASS	SVTYPE=DEL;SVLEN=278;END=117894242;SVCALLERS=Sniffles,pbsv,SVIM	GT:DR:DV	0/1::
7	118796286	id.3275	N	<DEL>	.	PASS	SVTYPE=DEL;SVLEN=6227;END=118802513;SVCALLERS=Sniffles,SVIM	GT:DR:DV	0/1::
7	119558016	id.3276	N	<INS>	.	PASS	SVTYPE=INS;SVLEN=250;END=119558016;SVCALLERS=Sniffles,SVIM	GT:DR:DV	0/1:40:43
7	119920717	id.3277	N	<INS>	.	PASS	SVTYPE=INS;SVLEN=254;END=119920717;SVCALLERS=Sniffles,pbsv,SVIM	GT:DR:DV	0/1:15:29
7	120035084	id.3278	N	<INS>	.	PASS	SVTYPE=INS;SVLEN=85;END=120035084;SVCALLERS=Sniffles,pbsv,SVIM	GT:DR:DV	0/1::
7	120880521	id.3279	N	<DEL>	.	PASS	SVTYPE=DEL;SVLEN=1403;END=120881924;SVCALLERS=Sniffles,pbsv,SVIM	GT:DR:DV	0/1::
7	121083636	id.3280	N	<DEL>	.	PASS	SVTYPE=DEL;SVLEN=211;END=121083847;SVCALLERS=Sniffles,SVIM	GT:DR:DV	0/1:60:38
7	121122529	id.3281	N	<INS>	.	PASS	SVTYPE=INS;SVLEN=334;END=121122529;SVCALLERS=Sniffles,SVIM	GT:DR:DV	0/1:60:42
7	121303222	id.3282	N	<INS>	.	PASS	SVTYPE=INS;SVLEN=321;END=121303222;SVCALLERS=Sniffles,pbsv,SVIM	GT:DR:DV	0/1::
7	121899857	id.3283	N	<DEL>	.	PASS	SVTYPE=DEL;SVLEN=641;END=121900498;SVCALLERS=Sniffles,pbsv,SVIM	GT:DR:DV	0/1::
7	122852716	id.3284	N	<DEL>	.	PASS	SVTYPE=DEL;SVLEN=491;END=122853207;SVCALLERS=Sniffles,SVIM	GT:DR:DV	0/1:60:19
7	123194517	id.3285	N	<INS>	.	PASS	SVTYPE=INS;SVLEN=338;END=123194517;SVCALLERS=Sniffles,pbsv,SVIM	GT:DR:DV	0/1::
7	124268489	id.3286	N	<DEL>	.	PASS	SVTYPE=DEL;SVLEN=1619;END=124270108;SVCALLERS=Sniffles,pbsv,SVIM	GT:DR:DV	0/1::
7	124592992	id.3287	N	<INS>	.	PASS	SVTYPE=INS;SVLEN=331;END=124592992;SVCALLERS=Sniffles,SVIM	GT:DR:DV	0/1:20:32
7	124878702	id.3288	N	<INS>	.	PASS	SVTYPE=INS;SVLEN=680;END=124878702;SVCALLERS=Sniffles,pbsv,SVIM	GT:DR:DV	0/1::
7	125669647	id.3289	N	<DUP>	.	PASS	SVTYPE=DUP;SVLEN=6838;END=125676485;SVCALLERS=Sniffles,pbsv	GT:DR:DV	0/1:32:36
7	125861705	id.3290	N	<INS>	.	PASS	SVTYPE=INS;SVLEN=353;END=125861705;SVCALLERS=Sniffles,SVIM	GT:DR:DV	0/1:23:31
7	125907944	id.3291	N	<DEL>	.	PASS	SVTYPE=DEL;SVLEN=720;END=125908664;SVCALLERS=Sniffles,pbsv,SVIM	GT:DR:DV	0/1::
7	126045882	id.3292	N	<DEL>	.	PASS	SVTYPE=DEL;SVLEN=5560;END=126051442;SVCALLERS=Sniffles,SVIM	GT:DR:DV	0/1:53:14
7	126272292	id.3293	N	<DUP>	.	PASS	SVTYPE=DUP;SVLEN=6022;END=126278314;SVCALLERS=Sniffles,pbsv	GT:DR:DV	0/1:40:29
7	126297053	id.3294	N	<DEL>	.	PASS	SVTYPE=DEL;SVLEN=436;END=126297489;SVCALLERS=Sniffles,pbsv,SVIM	GT:DR:DV	0/1::
7	126661362	id.3295	N	<INS>	.	PASS	SVTYPE=INS;SVLEN=310;END=126661362;SVCALLERS=Sniffles,pbsv,SVIM	GT:DR:DV	0/1:10:32
7	127214995	id.3296	N	<DEL>	.	PASS	SVTYPE=DEL;SVLEN=2921;END=127217916;SVCALLERS=Sniffles,pbsv,SVIM	GT:DR:DV	0/1::
7	127748064	id.3297	N	<DEL>	.	PASS	SVTYPE=DEL;SVLEN=95;END=127748159;SVCALLERS=Sniffles,pbsv,SVIM	GT:DR:DV	0/1:14:37
7	128160946	id.3298	N	<INV>	.	PASS	SVTYPE=INV;SVLEN=3289;END=128164235;SVCALLERS=Sniffles,pbsv	GT:DR:DV	0/1:37:16
7	129055599	id.3299	N	<DEL>	.	PASS	SVTYPE=DEL;SVLEN=1256;END=129056855;SVCALLERS=Sniffles,pbsv,SVIM	GT:DR:DV	0/1::
7	129156958	id.3300	N	<INS>	.	PASS	SVTYPE=INS;SVLEN=836;END=129156958;SVCALLERS=Sniffles,pbsv	GT:DR:DV	0/1:6:21
7	129231005	id.3301	N	<DEL>	.	PASS	SVTYPE=DEL;SVLEN=908;END=129231913;SVCALLERS=Sniffles,pbsv,SVIM	GT:DR:DV	0/1:23:29
7	131188407	id.3302	N	<INS>	.	PASS	SVTYPE=INS;SVLEN=100;END=131188407;SVCALLERS=Sniffles,pbsv,SVIM	GT:DR:DV	0/1::
7	131225653	id.3303	N	<DEL>	.	PASS	SVTYPE=DEL;SVLEN=722;END=131226375;SVCALLERS=Sniffles,pbsv,SVIM	GT:DR:DV	0/1::
7	131560976	id.3304	N	<DEL>	.	PASS	SVTYPE=DEL;SVLEN=1327;END=131562303;SVCALLERS=Sniffles,SVIM	GT:DR:DV	0/1:9:36
7	131727513	id.3305	N	<DUP>	.	PASS	SVTYPE=DUP;SVLEN=7633;END=131735146;SVCALLERS=Sniffles,pbsv	GT:DR:DV	0/1:38:25
7	131817193	id.3306	N	<DEL>	.	PASS	SVTYPE=DEL;SVLEN=131;END=131817324;SVCALLERS=Sniffles,pbsv,SVIM	GT:DR:DV	0/1:17:31
7	131851087	id.3307	N	<INS>	.	PASS	SVTYPE=INS;SVLEN=344;END=131851087;SVCALLERS=Sniffles,pbsv	GT:DR:DV	0/1:15:31
7	132292323	id.3308	N	<INS>	.	PASS	SVTYPE=INS;SVLEN=1012;END=132292323;SVCALLERS=Sniffles,pbsv,SVIM	GT:DR:DV	0/1::
7	133107690	id.3309	N	<DEL>	.	PASS	SVTYPE=DEL;SVLEN=305;END=133107995;SVCALLERS=Sniffles,SVIM	GT:DR:DV	0/1:9:36
7	133592766	id.3310	N	<INS>	.	PASS	SVTYPE=INS;SVLEN=85;END=133592766;SVCALLERS=Sniffles,pbsv,SVIM	GT:DR:DV	0/1::
7	133916111	id.3311	N	<DEL>	.	PASS	SVTYPE=DEL;SVLEN=547;END=133916658;SVCALLERS=Sniffles,pbsv,SVIM	GT:DR:DV	0/1::
7	134044300	id.3312	N	<DUP>	.	PASS	SVTYPE=DUP;SVLEN=8846;END=134053146;SVCALLERS=Sniffles,pbsv	GT:DR:DV	0/1:36:41
7	134350005	id.3313	N	<DEL>	.	PASS	SVTYPE=DEL;SVLEN=388;END=134350393;SVCALLERS=Sniffles,pbsv,SVIM	GT:DR:DV	0/1:31:19
7	135189194	id.3314	N	<DEL>	.	PASS	SVTYPE=DEL;SVLEN=386;END=135189580;SVCALLERS=Sniffles,pbsv,SVIM	GT:DR:DV	0/1::
7	135481955	id.3315	N	<DEL>	.	PASS	SVTYPE=DEL;SVLEN=385;END=135482340;SVCALLERS=Sniffles,pbsv,SVIM	GT:DR:DV	0/1::
7	136369677	id.3316	N	<INS>	.	PASS	SVTYPE=INS;SVLEN=107;END=136369677;SVCALLERS=Sniffles,pbsv,SVIM	GT:DR:DV	1/1::
7	136834451	id.3317	N	<DEL>	.	PASS	SVTYPE=DEL;SVLEN=301;END=136834752;SVCALLERS=Sniffles,SVIM	GT:DR:DV	0/1:26:37
7	137133147	id.3318	N	<DEL>	.	PASS	SVTYPE=DEL;SVLEN=488;END=137133635;SVCALLERS=Sniffles,pbsv,SVIM	GT:DR:DV	0/1::
7	137995515	id.3319	N	<DEL>	.	PASS	SVTYPE=DEL;SVLEN=885;END=137996400;SVCALLERS=Sniffles,pbsv,SVIM	GT:DR:DV	0/1:22:27
7	138039825	id.3320	N	<DEL>	.	PASS	SVTYPE=DEL;SVLEN=196;END=138040021;SVCALLERS=Sniffles,pbsv,SVIM	GT:DR:DV	0/1::
7	138296438	id.3321	N	<DEL>	.	PASS	SVTYPE=DEL;SVLEN=727;END=138297165;SVCALLERS=Sniffles,pbsv,SVIM	GT:DR:DV	0/1:16:31
7	139206049	id.3322	N	<DUP>	.	PASS	SVTYPE=DUP;SVLEN=4314;END=139210363;SVCALLERS=Sniffles,pbsv	GT:DR:DV	0/1:36:19
7	139586164	id.3323	N	<INV>	.	PASS	SVTYPE=INV;SVLEN=908;END=139587072;SVCALLERS=Sniffles,pbsv	GT:DR:DV	0/1:32:14
7	139735695	id.3324	N	<DEL>	.	PASS	SVTYPE=DEL;SVLEN=112;END=139735807;SVCALLERS=Sniffles,pbsv,SVIM	GT:DR:DV	0/1:20:32
7	140181729	id.3325	N	<DEL>	.	PASS	SVTYPE=DEL;SVLEN=8700;END=140190429;SVCALLERS=pbsv,SVIM	GT:DR:DV	0/1::
7	141113897	id.3326	N	<DEL>	.	PASS	SVTYPE=DEL;SVLEN=275;END=141114172;SVCALLERS=Sniffles,SVIM	GT:DR:DV	0/1:60:34
7	141165160	id.3327	N	<DEL>	.	PASS	SVTYPE=DEL;SVLEN=3371;END=141168531;SVCALLERS=Sniffles,SVIM	GT:DR:DV	0/1:60:28
7	141711165	id.3328	N	<INS>	.	PASS	SVTYPE=INS;SVLEN=227;END=141711165;SVCALLERS=Sniffles,pbsv,SVIM	GT:DR:DV	0/1:29:22
7	141763026	id.3329	N	<DEL>	.	PASS	SVTYPE=DEL;SVLEN=104;END=141763130;SVCALLERS=Sniffles,SVIM	GT:DR:DV	0/1:32:8
7	142360559	id.3330	N	<DEL>	.	PASS	SVTYPE=DEL;SVLEN=1432;END=142361991;SVCALLERS=Sniffles,pbsv,SVIM	GT:DR:DV	0/1:20:24
7	142367391	id.3331	N	<DEL>	.	PASS	SVTYPE=DEL;SVLEN=331;END=142367722;SVCALLERS=Sniffles,pbsv,SVIM	GT:DR:DV	0/1:38:19
7	142527750	id.3332	N	<DEL>	.	PASS	SVTYPE=DEL;SVLEN=449;END=142528199;SVCALLERS=Sniffles,pbsv,SVIM	GT:DR:DV	0/1::
7	143908643	id.3333	N	<DEL>	.	PASS	SVTYPE=DEL;SVLEN=1711;END=143910354;SVCALLERS=Sniffles,SVIM	GT:DR:DV	0/1:43:24
7	144185395	id.3334	N	<INS>	.	PASS	SVTYPE=INS;SVLEN=987;END=144185395;SVCALLERS=Sniffles,pbsv,SVIM	GT:DR:DV	0/1::
7	144442252	id.3335	N	<DEL>	.	PASS	SVTYPE=DEL;SVLEN=403;END=144442655;SVCALLERS=Sniffles,SVIM	GT:DR:DV	0/1:21:39
7	145969535	id.3336	N	<INS>	.	PASS	SVTYPE=INS;SVLEN=102;END=145969535;SVCALLERS=Sniffles,pbsv,SVIM	GT:DR:DV	0/1:29:18
7	147202406	id.3337	N	<INS>	.	PASS	SVTYPE=INS;SVLEN=326;END=147202406;SVCALLERS=Sniffles,pbsv,SVIM	GT:DR:DV	0/1::
7	147272002	id.3338	N	<DEL>	.	PASS	SVTYPE=DEL;SVLEN=480;END=147272482;SVCALLERS=Sniffles,pbsv,SVIM	GT:DR:DV	0/1::
7	147704361	id.3339	N	<INS>	.	PASS	SVTYPE=INS;SVLEN=85;END=147704361;SVCALLERS=Sniffles,pbsv,SVIM	GT:DR:DV	0/1::
7	148072941	id.3340	N	<DEL>	.	PASS	SVTYPE=DEL;SVLEN=3452;END=148076393;SVCALLERS=pbsv,SVIM	GT:DR:DV	0/1::
7	149562796	id.3341	N	<DEL>	.	PASS	SVTYPE=DEL;SVLEN=437;END=149563233;SVCALLERS=Sniffles,pbsv,SVIM	GT:DR:DV	0/1::
7	149689023	id.3342	N	<DEL>	.	PASS	SVTYPE=DEL;SVLEN=139;END=149689162;SVCALLERS=Sniffles,SVIM	GT:DR:DV	0/1:60:37
7	149738561	id.3343	N	<DEL>	.	PASS	SVTYPE=DEL;SVLEN=182;END=149738743;SVCALLERS=Sniffles,SVIM	GT:DR:DV	0/1::
7	150082531	id.3344	N	<DEL>	.	PASS	SVTYPE=DEL;SVLEN=170;END=150082701;SVCALLERS=Sniffles,pbsv,SVIM	GT:DR:DV	0/1:30:14
7	150246013	id.3345	N	<DEL>	.	PASS	SVTYPE=DEL;SVLEN=170;END=150246183;SVCALLERS=Sniffles,pbsv,SVIM	GT:DR:DV	0/1::
7	150671366	id.3346	N	<DUP>	.	PASS	SVTYPE=DUP;SVLEN=9648;END=150681014;SVCALLERS=Sniffles,pbsv	GT:DR:DV	0/1:30:24
7	151010203	id.3347	N	<INV>	.	PASS	SVTYPE=INV;SVLEN=160;END=151010363;SVCALLERS=Sniffles,pbsv,SVIM	GT:DR:DV	0/1::
7	151010434	id.3348	N	<INV>	.	PASS	SVTYPE=INV;SVLEN=1448;END=151011882;SVCALLERS=Sniffles,SVIM	GT:DR:DV	0/1::
7	151552040	id.3349	N	<DEL>	.	PASS	SVTYPE=DEL;SVLEN=252;END=151552292;SVCALLERS=Sniffles,pbsv,SVIM	GT:DR:DV	0/1::
7	151591732	id.3350	N	<DEL>	.	PASS	SVTYPE=DEL;SVLEN=555;END=151592287;SVCALLERS=Sniffles,SVIM	GT:DR:DV	0/1:20:43
7	151613159	id.3351	N	<DEL>	.	PASS	SVTYPE=DEL;SVLEN=386;END=151613545;SVCALLERS=Sniffles,pbsv,SVIM	GT:DR:DV	0/1::
7	152189794	id.3352	N	<DEL>	.	PASS	SVTYPE=DEL;SVLEN=2326;END=152192120;SVCALLERS=Sniffles,pbsv,SVIM	GT:DR:DV	0/1::
7	152419421	id.3353	N	<DEL>	.	PASS	SVTYPE=DEL;SVLEN=305;END=152419726;SVCALLERS=Sniffles,SVIM	GT:DR:DV	0/1:60:35
7	152604278	id.3354	N	<INS>	.	PASS	SVTYPE=INS;SVLEN=65;END=152604278;SVCALLERS=Sniffles,pbsv,SVIM	GT:DR:DV	0/1:29:13
7	153310152	id.3355	N	<DEL>	.	PASS	SVTYPE=DEL;SVLEN=674;END=153310826;SVCALLERS=Sniffles,pbsv,SVIM	GT:DR:DV	0/1::
7	153328111	id.3356	N	<DEL>	.	PASS	SVTYPE=DEL;SVLEN=1111;END=153329222;SVCALLERS=Sniffles,pbsv,SVIM	GT:DR:DV	0/1::
7	153932228	id.3357	N	<DEL>	.	PASS	SVTYPE=DEL;SVLEN=795;END=153933023;SVCALLERS=Sniffles,pbsv,SVIM	GT:DR:DV	0/1::
7	154153867	id.3358	N	<DEL>	.	PASS	SVTYPE=DEL;SVLEN=1168;END=154155035;SVCALLERS=Sniffles,SVIM	GT:DR:DV	0/1:56:30
7	154382004	id.3359	N	<INS>	.	PASS	SVTYPE=INS;SVLEN=913;END=154382004;SVCALLERS=Sniffles,pbsv,SVIM	GT:DR:DV	0/1::
7	154447372	id.3360	N	<DUP>	.	PASS	SVTYPE=DUP;SVLEN=2059;END=154449431;SVCALLERS=Sniffles,pbsv	GT:DR:DV	0/1:45:31
7	154609266	id.3361	N	<DEL>	.	PASS	SVTYPE=DEL;SVLEN=477;END=154609743;SVCALLERS=Sniffles,pbsv,SVIM	GT:DR:DV	0/1:19:29
7	154670943	id.3362	N	<DEL>	.	PASS	SVTYPE=DEL;SVLEN=424;END=154671367;SVCALLERS=Sniffles,pbsv,SVIM	GT:DR:DV	0/1:14:34
7	154889190	id.3363	N	<DUP>	.	PASS	SVTYPE=DUP;SVLEN=1828;END=154891018;SVCALLERS=Sniffles,pbsv	GT:DR:DV	0/1:47:39
7	154932342	id.3364	N	<DEL>	.	PASS	SVTYPE=DEL;SVLEN=226;END=154932568;SVCALLERS=Sniffles,pbsv,SVIM	GT:DR:DV	0/1::
7	154941940	id.3365	N	<DEL>	.	PASS	SVTYPE=DEL;SVLEN=293;END=154942233;SVCALLERS=Sniffles,SVIM	GT:DR:DV	0/1::
7	155017669	id.3366	N	<DEL>	.	PASS	SVTYPE=DEL;SVLEN=1243;END=155018912;SVCALLERS=Sniffles,SVIM	GT:DR:DV	0/1:60:21
7	155133363	id.3367	N	<INS>	.	PASS	SVTYPE=INS;SVLEN=1404;END=155133363;SVCALLERS=Sniffles,pbsv,SVIM	GT:DR:DV	0/1::
7	155726681	id.3368	N	<DEL>	.	PASS	SVTYPE=DEL;SVLEN=525;END=155727206;SVCALLERS=Sniffles,SVIM	GT:DR:DV	0/1:20:32
7	155926153	id.3369	N	<DEL>	.	PASS	SVTYPE=DEL;SVLEN=161;END=155926314;SVCALLERS=Sniffles,pbsv,SVIM	GT:DR:DV	0/1::
7	155946874	id.3370	N	<DEL>	.	PASS	SVTYPE=DEL;SVLEN=1552;END=155948426;SVCALLERS=Sniffles,SVIM	GT:DR:DV	0/1:23:31
7	155948322	id.3371	N	<DEL>	.	PASS	SVTYPE=DEL;SVLEN=306;END=155948628;SVCALLERS=Sniffles,SVIM	GT:DR:DV	0/1:19:29
7	156135041	id.3372	N	<DEL>	.	PASS	SVTYPE=DEL;SVLEN=388;END=156135429;SVCALLERS=Sniffles,SVIM	GT:DR:DV	0/1:60:25
7	156241709	id.3373	N	<DEL>	.	PASS	SVTYPE=DEL;SVLEN=540;END=156242249;SVCALLERS=Sniffles,pbsv,SVIM	GT:DR:DV	0/1:20:25
7	156291175	id.3374	N	<DEL>	.	PASS	SVTYPE=DEL;SVLEN=315;END=156291490;SVCALLERS=Sniffles,pbsv,SVIM	GT:DR:DV	0/1:29:15
7	156315606	id.3375	N	<DEL>	.	PASS	SVTYPE=DEL;SVLEN=6241;END=156321847;SVCALLERS=Sniffles,SVIM	GT:DR:DV	0/1:53:31
7	156387212	id.3376	N	<INV>	.	PASS	SVTYPE=INV;SVLEN=7112;END=156394324;SVCALLERS=Sniffles,pbsv	GT:DR:DV	1/1:0:84
7	156766178	id.3377	N	<INS>	.	PASS	SVTYPE=INS;SVLEN=1026;END=156766178;SVCALLERS=Sniffles,SVIM	GT:DR:DV	0/1:60:49
7	157196169	id.3378	N	<DEL>	.	PASS	SVTYPE=DEL;SVLEN=825;END=157196994;SVCALLERS=Sniffles,pbsv,SVIM	GT:DR:DV	0/1:27:25
7	157211474	id.3379	N	<DEL>	.	PASS	SVTYPE=DEL;SVLEN=335;END=157211809;SVCALLERS=Sniffles,pbsv,SVIM	GT:DR:DV	0/1::
7	157232108	id.3380	N	<DEL>	.	PASS	SVTYPE=DEL;SVLEN=449;END=157232557;SVCALLERS=Sniffles,pbsv,SVIM	GT:DR:DV	0/1:16:27
7	157413491	id.3381	N	<DEL>	.	PASS	SVTYPE=DEL;SVLEN=557;END=157414048;SVCALLERS=Sniffles,SVIM	GT:DR:DV	0/1:47:26
7	157447661	id.3382	N	<DUP>	.	PASS	SVTYPE=DUP;SVLEN=5153;END=157452814;SVCALLERS=Sniffles,pbsv	GT:DR:DV	0/1:30:32
7	157627091	id.3383	N	<DEL>	.	PASS	SVTYPE=DEL;SVLEN=211;END=157627302;SVCALLERS=Sniffles,SVIM	GT:DR:DV	0/1:55:34
7	157650789	id.3384	N	<DEL>	.	PASS	SVTYPE=DEL;SVLEN=671;END=157651460;SVCALLERS=Sniffles,pbsv,SVIM	GT:DR:DV	0/1:26:27
7	157694236	id.3385	N	<DEL>	.	PASS	SVTYPE=DEL;SVLEN=449;END=157694685;SVCALLERS=Sniffles,SVIM	GT:DR:DV	0/1:60:38
7	157717591	id.3386	N	<DEL>	.	PASS	SVTYPE=DEL;SVLEN=211;END=157717802;SVCALLERS=Sniffles,SVIM	GT:DR:DV	0/1:45:34
7	157726498	id.3387	N	<DEL>	.	PASS	SVTYPE=DEL;SVLEN=152;END=157726650;SVCALLERS=Sniffles,pbsv,SVIM	GT:DR:DV	0/1:29:15
7	157733455	id.3388	N	<DEL>	.	PASS	SVTYPE=DEL;SVLEN=113;END=157733568;SVCALLERS=Sniffles,pbsv,SVIM	GT:DR:DV	0/1:33:21
7	157734640	id.3389	N	<DEL>	.	PASS	SVTYPE=DEL;SVLEN=427;END=157735067;SVCALLERS=Sniffles,pbsv,SVIM	GT:DR:DV	0/1::
7	157746492	id.3390	N	<DEL>	.	PASS	SVTYPE=DEL;SVLEN=698;END=157747190;SVCALLERS=Sniffles,pbsv,SVIM	GT:DR:DV	0/1::
7	157747202	id.3391	N	<DEL>	.	PASS	SVTYPE=DEL;SVLEN=169;END=157747371;SVCALLERS=Sniffles,pbsv,SVIM	GT:DR:DV	0/1::
7	157775170	id.3392	N	<DEL>	.	PASS	SVTYPE=DEL;SVLEN=767;END=157775937;SVCALLERS=Sniffles,SVIM	GT:DR:DV	0/1:42:42
7	157787411	id.3393	N	<DEL>	.	PASS	SVTYPE=DEL;SVLEN=289;END=157787700;SVCALLERS=Sniffles,pbsv,SVIM	GT:DR:DV	0/1:32:17
7	157870063	id.3394	N	<DEL>	.	PASS	SVTYPE=DEL;SVLEN=349;END=157870412;SVCALLERS=Sniffles,pbsv,SVIM	GT:DR:DV	0/1::
7	157897729	id.3395	N	<DEL>	.	PASS	SVTYPE=DEL;SVLEN=421;END=157898150;SVCALLERS=Sniffles,pbsv,SVIM	GT:DR:DV	0/1::
7	157956907	id.3396	N	<DEL>	.	PASS	SVTYPE=DEL;SVLEN=428;END=157957335;SVCALLERS=Sniffles,pbsv,SVIM	GT:DR:DV	0/1::
7	158058722	id.3397	N	<DEL>	.	PASS	SVTYPE=DEL;SVLEN=279;END=158059001;SVCALLERS=Sniffles,pbsv,SVIM	GT:DR:DV	0/1:7:24
7	158068911	id.3398	N	<DEL>	.	PASS	SVTYPE=DEL;SVLEN=279;END=158069190;SVCALLERS=Sniffles,pbsv,SVIM	GT:DR:DV	0/1:21:10
7	158068912	id.3399	N	<DEL>	.	PASS	SVTYPE=DEL;SVLEN=279;END=158069191;SVCALLERS=Sniffles,SVIM	GT:DR:DV	0/1:60:25
7	158122720	id.3400	N	<DEL>	.	PASS	SVTYPE=DEL;SVLEN=1047;END=158123767;SVCALLERS=Sniffles,pbsv,SVIM	GT:DR:DV	0/1:32:19
7	158126394	id.3401	N	<DEL>	.	PASS	SVTYPE=DEL;SVLEN=3340;END=158129734;SVCALLERS=Sniffles,SVIM	GT:DR:DV	0/1:45:23
7	158131586	id.3402	N	<DEL>	.	PASS	SVTYPE=DEL;SVLEN=91;END=158131677;SVCALLERS=Sniffles,SVIM	GT:DR:DV	0/1:60:33
7	158169767	id.3403	N	<DEL>	.	PASS	SVTYPE=DEL;SVLEN=114;END=158169881;SVCALLERS=Sniffles,pbsv,SVIM	GT:DR:DV	0/1:21:19
7	158188025	id.3404	N	<INS>	.	PASS	SVTYPE=INS;SVLEN=577;END=158188025;SVCALLERS=Sniffles	GT:DR:DV	0/1:21:46
7	158217935	id.3405	N	<DEL>	.	PASS	SVTYPE=DEL;SVLEN=431;END=158218366;SVCALLERS=Sniffles,pbsv,SVIM	GT:DR:DV	0/1::
7	158233017	id.3406	N	<DEL>	.	PASS	SVTYPE=DEL;SVLEN=773;END=158233790;SVCALLERS=Sniffles,pbsv,SVIM	GT:DR:DV	0/1:26:23
7	158245798	id.3407	N	<DEL>	.	PASS	SVTYPE=DEL;SVLEN=301;END=158246099;SVCALLERS=Sniffles,SVIM	GT:DR:DV	0/1:46:15
7	158247722	id.3408	N	<DEL>	.	PASS	SVTYPE=DEL;SVLEN=425;END=158248147;SVCALLERS=Sniffles,SVIM	GT:DR:DV	0/1:60:23
7	158253030	id.3409	N	<DEL>	.	PASS	SVTYPE=DEL;SVLEN=154;END=158253184;SVCALLERS=Sniffles,SVIM	GT:DR:DV	0/1::
7	158254632	id.3410	N	<INS>	.	PASS	SVTYPE=INS;SVLEN=54;END=158254632;SVCALLERS=Sniffles,pbsv,SVIM	GT:DR:DV	0/1:22:21
7	158314611	id.3411	N	<DEL>	.	PASS	SVTYPE=DEL;SVLEN=93;END=158314704;SVCALLERS=Sniffles,SVIM	GT:DR:DV	0/1::
7	158521478	id.3412	N	<DEL>	.	PASS	SVTYPE=DEL;SVLEN=3596;END=158525074;SVCALLERS=Sniffles,SVIM	GT:DR:DV	0/1:60:35
7	158521997	id.3413	N	<DEL>	.	PASS	SVTYPE=DEL;SVLEN=374;END=158522371;SVCALLERS=Sniffles,pbsv,SVIM	GT:DR:DV	0/1::
7	158573537	id.3414	N	<DEL>	.	PASS	SVTYPE=DEL;SVLEN=2990;END=158576527;SVCALLERS=Sniffles,SVIM	GT:DR:DV	0/1::
7	158589345	id.3415	N	<DEL>	.	PASS	SVTYPE=DEL;SVLEN=643;END=158589988;SVCALLERS=Sniffles,SVIM	GT:DR:DV	0/1:59:36
7	159127591	id.3416	N	<INS>	.	PASS	SVTYPE=INS;SVLEN=566;END=159127591;SVCALLERS=Sniffles,pbsv,SVIM	GT:DR:DV	0/1:19:17
8	543585	id.3417	N	<INS>	.	PASS	SVTYPE=INS;SVLEN=582;END=543585;SVCALLERS=Sniffles,SVIM	GT:DR:DV	0/1:60:22
8	594374	id.3418	N	<DUP>	.	PASS	SVTYPE=DUP;SVLEN=5023;END=599397;SVCALLERS=Sniffles,pbsv	GT:DR:DV	0/1:46:21
8	625085	id.3419	N	<DEL>	.	PASS	SVTYPE=DEL;SVLEN=1545;END=626630;SVCALLERS=Sniffles,SVIM	GT:DR:DV	0/1:60:32
8	646297	id.3420	N	<DEL>	.	PASS	SVTYPE=DEL;SVLEN=206;END=646503;SVCALLERS=Sniffles,SVIM	GT:DR:DV	0/1:60:32
8	646635	id.3421	N	<DEL>	.	PASS	SVTYPE=DEL;SVLEN=231;END=646866;SVCALLERS=Sniffles	GT:DR:DV	0/1:60:32
8	649747	id.3422	N	<DEL>	.	PASS	SVTYPE=DEL;SVLEN=212;END=649959;SVCALLERS=Sniffles,pbsv,SVIM	GT:DR:DV	0/1::
8	844513	id.3423	N	<INS>	.	PASS	SVTYPE=INS;SVLEN=703;END=844513;SVCALLERS=Sniffles,pbsv	GT:DR:DV	0/1:21:22
8	913190	id.3424	N	<INS>	.	PASS	SVTYPE=INS;SVLEN=208;END=913190;SVCALLERS=Sniffles,pbsv,SVIM	GT:DR:DV	0/1::
8	915364	id.3425	N	<DEL>	.	PASS	SVTYPE=DEL;SVLEN=109;END=915473;SVCALLERS=Sniffles,pbsv,SVIM	GT:DR:DV	0/1:19:33
8	940200	id.3426	N	<DEL>	.	PASS	SVTYPE=DEL;SVLEN=532;END=940732;SVCALLERS=Sniffles,SVIM	GT:DR:DV	0/1:60:42
8	1010005	id.3427	N	<DEL>	.	PASS	SVTYPE=DEL;SVLEN=607;END=1010612;SVCALLERS=Sniffles,pbsv,SVIM	GT:DR:DV	0/1::
8	1071684	id.3428	N	<DEL>	.	PASS	SVTYPE=DEL;SVLEN=62;END=1071746;SVCALLERS=Sniffles,pbsv,SVIM	GT:DR:DV	0/1:31:26
8	1130923	id.3429	N	<DEL>	.	PASS	SVTYPE=DEL;SVLEN=254;END=1131177;SVCALLERS=Sniffles,SVIM	GT:DR:DV	0/1:27:44
8	1184761	id.3430	N	<DEL>	.	PASS	SVTYPE=DEL;SVLEN=637;END=1185398;SVCALLERS=Sniffles,pbsv,SVIM	GT:DR:DV	0/1::
8	1185490	id.3431	N	<DEL>	.	PASS	SVTYPE=DEL;SVLEN=472;END=1185962;SVCALLERS=Sniffles,SVIM	GT:DR:DV	0/1:45:41
8	1197349	id.3432	N	<DEL>	.	PASS	SVTYPE=DEL;SVLEN=731;END=1198080;SVCALLERS=Sniffles,pbsv,SVIM	GT:DR:DV	0/1::
8	1224340	id.3433	N	<DEL>	.	PASS	SVTYPE=DEL;SVLEN=368;END=1224708;SVCALLERS=Sniffles,pbsv,SVIM	GT:DR:DV	0/1::
8	1263591	id.3434	N	<DEL>	.	PASS	SVTYPE=DEL;SVLEN=435;END=1264026;SVCALLERS=Sniffles,SVIM	GT:DR:DV	0/1:28:40
8	1266117	id.3435	N	<DEL>	.	PASS	SVTYPE=DEL;SVLEN=303;END=1266420;SVCALLERS=Sniffles,pbsv,SVIM	GT:DR:DV	0/1:22:25
8	1296320	id.3436	N	<DEL>	.	PASS	SVTYPE=DEL;SVLEN=512;END=1296832;SVCALLERS=Sniffles,SVIM	GT:DR:DV	0/1:60:39
8	1310493	id.3437	N	<INS>	.	PASS	SVTYPE=INS;SVLEN=307;END=1310493;SVCALLERS=Sniffles,SVIM	GT:DR:DV	0/1:15:41
8	1356747	id.3438	N	<DEL>	.	PASS	SVTYPE=DEL;SVLEN=798;END=1357545;SVCALLERS=Sniffles,pbsv,SVIM	GT:DR:DV	0/1::
8	1389885	id.3439	N	<DEL>	.	PASS	SVTYPE=DEL;SVLEN=655;END=1390540;SVCALLERS=Sniffles,pbsv,SVIM	GT:DR:DV	0/1::
8	1409466	id.3440	N	<DEL>	.	PASS	SVTYPE=DEL;SVLEN=1126;END=1410592;SVCALLERS=Sniffles,pbsv,SVIM	GT:DR:DV	0/1::
8	1418832	id.3441	N	<DEL>	.	PASS	SVTYPE=DEL;SVLEN=769;END=1419601;SVCALLERS=Sniffles,SVIM	GT:DR:DV	0/1::
8	1574096	id.3442	N	<DEL>	.	PASS	SVTYPE=DEL;SVLEN=730;END=1574826;SVCALLERS=Sniffles,SVIM	GT:DR:DV	0/1:60:33
8	1590020	id.3443	N	<DEL>	.	PASS	SVTYPE=DEL;SVLEN=2210;END=1592230;SVCALLERS=Sniffles,SVIM	GT:DR:DV	0/1:60:33
8	1597278	id.3444	N	<DEL>	.	PASS	SVTYPE=DEL;SVLEN=379;END=1597657;SVCALLERS=Sniffles,pbsv,SVIM	GT:DR:DV	0/1::
8	1611022	id.3445	N	<DEL>	.	PASS	SVTYPE=DEL;SVLEN=231;END=1611253;SVCALLERS=Sniffles,pbsv,SVIM	GT:DR:DV	0/1::
8	1618792	id.3446	N	<INS>	.	PASS	SVTYPE=INS;SVLEN=394;END=1618751;SVCALLERS=Sniffles,pbsv,SVIM	GT:DR:DV	0/1:20:34
8	1787283	id.3447	N	<DEL>	.	PASS	SVTYPE=DEL;SVLEN=330;END=1787613;SVCALLERS=Sniffles,pbsv,SVIM	GT:DR:DV	0/1::
8	1790051	id.3448	N	<DEL>	.	PASS	SVTYPE=DEL;SVLEN=155;END=1790206;SVCALLERS=Sniffles,pbsv,SVIM	GT:DR:DV	0/1:25:15
8	1835876	id.3449	N	<DEL>	.	PASS	SVTYPE=DEL;SVLEN=2487;END=1838363;SVCALLERS=Sniffles,SVIM	GT:DR:DV	0/1:19:36
8	1903194	id.3450	N	<DEL>	.	PASS	SVTYPE=DEL;SVLEN=86;END=1903280;SVCALLERS=Sniffles,SVIM	GT:DR:DV	0/1:38:40
8	1922942	id.3451	N	<INS>	.	PASS	SVTYPE=INS;SVLEN=115;END=1922942;SVCALLERS=Sniffles,pbsv,SVIM	GT:DR:DV	0/1:16:28
8	2002927	id.3452	N	<DEL>	.	PASS	SVTYPE=DEL;SVLEN=454;END=2003381;SVCALLERS=Sniffles,SVIM	GT:DR:DV	0/1:60:42
8	2002939	id.3453	N	<DEL>	.	PASS	SVTYPE=DEL;SVLEN=877;END=2003816;SVCALLERS=Sniffles,SVIM	GT:DR:DV	0/1:37:44
8	2139295	id.3454	N	<INS>	.	PASS	SVTYPE=INS;SVLEN=50;END=2139295;SVCALLERS=Sniffles,pbsv,SVIM	GT:DR:DV	0/1::
8	2148131	id.3455	N	<DEL>	.	PASS	SVTYPE=DEL;SVLEN=756;END=2148887;SVCALLERS=Sniffles,SVIM	GT:DR:DV	0/1:60:30
8	2156989	id.3456	N	<DEL>	.	PASS	SVTYPE=DEL;SVLEN=185;END=2157174;SVCALLERS=Sniffles,pbsv,SVIM	GT:DR:DV	0/1::
8	2180909	id.3457	N	<DEL>	.	PASS	SVTYPE=DEL;SVLEN=395;END=2181304;SVCALLERS=Sniffles,pbsv,SVIM	GT:DR:DV	0/1::
8	2199625	id.3458	N	<DEL>	.	PASS	SVTYPE=DEL;SVLEN=489;END=2200114;SVCALLERS=Sniffles,pbsv,SVIM	GT:DR:DV	0/1:18:35
8	2215664	id.3459	N	<DEL>	.	PASS	SVTYPE=DEL;SVLEN=289;END=2215953;SVCALLERS=Sniffles,SVIM	GT:DR:DV	0/1:60:32
8	2254427	id.3460	N	<DUP>	.	PASS	SVTYPE=DUP;SVLEN=9378;END=2263805;SVCALLERS=Sniffles,pbsv	GT:DR:DV	0/1:43:19
8	2283436	id.3461	N	<INV>	.	PASS	SVTYPE=INV;SVLEN=7527;END=2290963;SVCALLERS=Sniffles,pbsv,SVIM	GT:DR:DV	1/1::
8	2322135	id.3462	N	<DEL>	.	PASS	SVTYPE=DEL;SVLEN=85;END=2322220;SVCALLERS=Sniffles,pbsv,SVIM	GT:DR:DV	0/1::
8	2364482	id.3463	N	<DEL>	.	PASS	SVTYPE=DEL;SVLEN=108;END=2364590;SVCALLERS=Sniffles,SVIM	GT:DR:DV	0/1:60:36
8	2480294	id.3464	N	<DEL>	.	PASS	SVTYPE=DEL;SVLEN=758;END=2481052;SVCALLERS=Sniffles,pbsv,SVIM	GT:DR:DV	0/1:17:34
8	2595977	id.3465	N	<DEL>	.	PASS	SVTYPE=DEL;SVLEN=1353;END=2597330;SVCALLERS=Sniffles,pbsv,SVIM	GT:DR:DV	0/1::
8	2776260	id.3466	N	<DEL>	.	PASS	SVTYPE=DEL;SVLEN=762;END=2777022;SVCALLERS=Sniffles,SVIM	GT:DR:DV	0/1:59:29
8	2778478	id.3467	N	<DEL>	.	PASS	SVTYPE=DEL;SVLEN=297;END=2778775;SVCALLERS=Sniffles,pbsv,SVIM	GT:DR:DV	0/1::
8	3445569	id.3468	N	<INS>	.	PASS	SVTYPE=INS;SVLEN=142;END=3445569;SVCALLERS=Sniffles,pbsv,SVIM	GT:DR:DV	0/1::
8	3566775	id.3469	N	<DUP>	.	PASS	SVTYPE=DUP;SVLEN=1554;END=3568329;SVCALLERS=Sniffles,pbsv	GT:DR:DV	0/1:41:31
8	3580125	id.3470	N	<DEL>	.	PASS	SVTYPE=DEL;SVLEN=6692;END=3586817;SVCALLERS=pbsv,SVIM	GT:DR:DV	0/1:32:23
8	3635089	id.3471	N	<DEL>	.	PASS	SVTYPE=DEL;SVLEN=474;END=3635563;SVCALLERS=Sniffles,SVIM	GT:DR:DV	0/1:31:39
8	3734559	id.3472	N	<DUP>	.	PASS	SVTYPE=DUP;SVLEN=7191;END=3741750;SVCALLERS=Sniffles,pbsv	GT:DR:DV	0/1:22:53
8	3973905	id.3473	N	<DEL>	.	PASS	SVTYPE=DEL;SVLEN=396;END=3974301;SVCALLERS=Sniffles,pbsv,SVIM	GT:DR:DV	0/1::
8	3996481	id.3474	N	<DEL>	.	PASS	SVTYPE=DEL;SVLEN=5850;END=4002331;SVCALLERS=Sniffles,pbsv,SVIM	GT:DR:DV	0/1:35:18
8	4233891	id.3475	N	<DEL>	.	PASS	SVTYPE=DEL;SVLEN=6689;END=4240580;SVCALLERS=Sniffles	GT:DR:DV	0/1:45:34
8	4343224	id.3476	N	<DEL>	.	PASS	SVTYPE=DEL;SVLEN=1259;END=4344483;SVCALLERS=Sniffles,pbsv,SVIM	GT:DR:DV	0/1:18:23
8	4481385	id.3477	N	<DEL>	.	PASS	SVTYPE=DEL;SVLEN=5175;END=4486560;SVCALLERS=pbsv,SVIM	GT:DR:DV	0/1:22:33
8	4830211	id.3478	N	<INS>	.	PASS	SVTYPE=INS;SVLEN=213;END=4830211;SVCALLERS=Sniffles,pbsv,SVIM	GT:DR:DV	0/1::
8	4941230	id.3479	N	<DEL>	.	PASS	SVTYPE=DEL;SVLEN=280;END=4941510;SVCALLERS=Sniffles,pbsv,SVIM	GT:DR:DV	0/1::
8	4980261	id.3480	N	<DEL>	.	PASS	SVTYPE=DEL;SVLEN=640;END=4980901;SVCALLERS=Sniffles,pbsv,SVIM	GT:DR:DV	0/1:28:13
8	5241920	id.3481	N	<DEL>	.	PASS	SVTYPE=DEL;SVLEN=190;END=5242110;SVCALLERS=Sniffles,pbsv,SVIM	GT:DR:DV	0/1::
8	5506247	id.3482	N	<INS>	.	PASS	SVTYPE=INS;SVLEN=321;END=5506247;SVCALLERS=Sniffles,pbsv,SVIM	GT:DR:DV	0/1::
8	5879972	id.3483	N	<DEL>	.	PASS	SVTYPE=DEL;SVLEN=2153;END=5882125;SVCALLERS=Sniffles,pbsv,SVIM	GT:DR:DV	0/1::
8	6044928	id.3484	N	<INS>	.	PASS	SVTYPE=INS;SVLEN=367;END=6044928;SVCALLERS=Sniffles,pbsv,SVIM	GT:DR:DV	0/1::
8	6153052	id.3485	N	<INV>	.	PASS	SVTYPE=INV;SVLEN=3362;END=6156414;SVCALLERS=Sniffles,pbsv,SVIM	GT:DR:DV	1/1::
8	6157281	id.3486	N	<INV>	.	PASS	SVTYPE=INV;SVLEN=1945;END=6159226;SVCALLERS=Sniffles,pbsv,SVIM	GT:DR:DV	0/1::
8	6160262	id.3487	N	<INS>	.	PASS	SVTYPE=INS;SVLEN=460;END=6160262;SVCALLERS=Sniffles,SVIM	GT:DR:DV	0/1:57:44
8	6205351	id.3488	N	<DEL>	.	PASS	SVTYPE=DEL;SVLEN=1820;END=6207171;SVCALLERS=Sniffles,SVIM	GT:DR:DV	0/1::
8	6229921	id.3489	N	<DUP>	.	PASS	SVTYPE=DUP;SVLEN=1809;END=6231730;SVCALLERS=Sniffles,pbsv	GT:DR:DV	0/1:54:36
8	6655989	id.3490	N	<DEL>	.	PASS	SVTYPE=DEL;SVLEN=432;END=6656421;SVCALLERS=Sniffles,pbsv,SVIM	GT:DR:DV	0/1:22:30
8	6709804	id.3491	N	<DEL>	.	PASS	SVTYPE=DEL;SVLEN=5252;END=6715056;SVCALLERS=Sniffles,pbsv,SVIM	GT:DR:DV	0/1::
8	6736664	id.3492	N	<INV>	.	PASS	SVTYPE=INV;SVLEN=225;END=6736889;SVCALLERS=Sniffles,pbsv,SVIM	GT:DR:DV	0/1::
8	6745208	id.3493	N	<DEL>	.	PASS	SVTYPE=DEL;SVLEN=9716;END=6754924;SVCALLERS=Sniffles,SVIM	GT:DR:DV	0/1:60:29
8	6790906	id.3494	N	<DEL>	.	PASS	SVTYPE=DEL;SVLEN=274;END=6791180;SVCALLERS=Sniffles,pbsv,SVIM	GT:DR:DV	0/1::
8	6840489	id.3495	N	<INS>	.	PASS	SVTYPE=INS;SVLEN=1560;END=6840489;SVCALLERS=Sniffles,SVIM	GT:DR:DV	0/1:60:27
8	6991662	id.3496	N	<DEL>	.	PASS	SVTYPE=DEL;SVLEN=3740;END=6995402;SVCALLERS=Sniffles,SVIM	GT:DR:DV	0/1::
8	7243202	id.3497	N	<DEL>	.	PASS	SVTYPE=DEL;SVLEN=7750;END=7250952;SVCALLERS=pbsv,SVIM	GT:DR:DV	0/1:34:16
8	8286274	id.3498	N	<DEL>	.	PASS	SVTYPE=DEL;SVLEN=5047;END=8291321;SVCALLERS=pbsv,SVIM	GT:DR:DV	0/1::
8	9055708	id.3499	N	<DEL>	.	PASS	SVTYPE=DEL;SVLEN=6782;END=9062490;SVCALLERS=Sniffles,SVIM	GT:DR:DV	0/1:60:31
8	10156022	id.3500	N	<DEL>	.	PASS	SVTYPE=DEL;SVLEN=3960;END=10159982;SVCALLERS=pbsv,SVIM	GT:DR:DV	0/1:35:27
8	10689493	id.3501	N	<DUP>	.	PASS	SVTYPE=DUP;SVLEN=2500;END=10691993;SVCALLERS=Sniffles,pbsv	GT:DR:DV	0/1:38:29
8	11491957	id.3502	N	<DEL>	.	PASS	SVTYPE=DEL;SVLEN=3571;END=11495528;SVCALLERS=pbsv,SVIM	GT:DR:DV	1/1::
8	12231536	id.3503	N	<DUP>	.	PASS	SVTYPE=DUP;SVLEN=8553;END=12240089;SVCALLERS=Sniffles,pbsv	GT:DR:DV	0/1:43:45
8	12426819	id.3504	N	<DEL>	.	PASS	SVTYPE=DEL;SVLEN=7169;END=12433988;SVCALLERS=Sniffles,SVIM	GT:DR:DV	0/1:59:29
8	12516444	id.3505	N	<DUP>	.	PASS	SVTYPE=DUP;SVLEN=9251;END=12525695;SVCALLERS=Sniffles,pbsv	GT:DR:DV	0/1:30:18
8	12956538	id.3506	N	<INS>	.	PASS	SVTYPE=INS;SVLEN=339;END=12956538;SVCALLERS=Sniffles,pbsv,SVIM	GT:DR:DV	0/1:12:39
8	13180813	id.3507	N	<DUP>	.	PASS	SVTYPE=DUP;SVLEN=6551;END=13187364;SVCALLERS=Sniffles,pbsv	GT:DR:DV	0/1:36:18
8	13539340	id.3508	N	<DEL>	.	PASS	SVTYPE=DEL;SVLEN=216;END=13539556;SVCALLERS=Sniffles,pbsv,SVIM	GT:DR:DV	0/1::
8	13594490	id.3509	N	<DEL>	.	PASS	SVTYPE=DEL;SVLEN=125;END=13594615;SVCALLERS=Sniffles,pbsv,SVIM	GT:DR:DV	0/1::
8	13650867	id.3510	N	<INS>	.	PASS	SVTYPE=INS;SVLEN=328;END=13650867;SVCALLERS=Sniffles,SVIM	GT:DR:DV	0/1:5:34
8	13778084	id.3511	N	<DEL>	.	PASS	SVTYPE=DEL;SVLEN=291;END=13778375;SVCALLERS=Sniffles,SVIM	GT:DR:DV	0/1:60:31
8	13799368	id.3512	N	<INS>	.	PASS	SVTYPE=INS;SVLEN=617;END=13799368;SVCALLERS=Sniffles,SVIM	GT:DR:DV	0/1:6:37
8	15268627	id.3513	N	<DEL>	.	PASS	SVTYPE=DEL;SVLEN=5690;END=15274317;SVCALLERS=pbsv,SVIM	GT:DR:DV	0/1::
8	15548482	id.3514	N	<INS>	.	PASS	SVTYPE=INS;SVLEN=355;END=15548482;SVCALLERS=Sniffles,SVIM	GT:DR:DV	0/1:60:36
8	16201301	id.3515	N	<DEL>	.	PASS	SVTYPE=DEL;SVLEN=6237;END=16207538;SVCALLERS=pbsv,SVIM	GT:DR:DV	0/1::
8	16546519	id.3516	N	<DEL>	.	PASS	SVTYPE=DEL;SVLEN=555;END=16547074;SVCALLERS=Sniffles,pbsv,SVIM	GT:DR:DV	0/1:14:29
8	16971203	id.3517	N	<INS>	.	PASS	SVTYPE=INS;SVLEN=314;END=16971203;SVCALLERS=Sniffles,pbsv,SVIM	GT:DR:DV	0/1::
8	17257446	id.3518	N	<INV>	.	PASS	SVTYPE=INV;SVLEN=4591;END=17262037;SVCALLERS=pbsv	GT:DR:DV	0/1:27:21
8	17262035	id.3519	N	<INS>	.	PASS	SVTYPE=INS;SVLEN=105;END=17262035;SVCALLERS=Sniffles,SVIM	GT:DR:DV	0/1:51:28
8	17335991	id.3520	N	<INS>	.	PASS	SVTYPE=INS;SVLEN=335;END=17335991;SVCALLERS=Sniffles,pbsv,SVIM	GT:DR:DV	0/1::
8	17409880	id.3521	N	<DEL>	.	PASS	SVTYPE=DEL;SVLEN=446;END=17410326;SVCALLERS=Sniffles,pbsv,SVIM	GT:DR:DV	0/1::
8	17676786	id.3522	N	<DEL>	.	PASS	SVTYPE=DEL;SVLEN=160;END=17676946;SVCALLERS=Sniffles,pbsv,SVIM	GT:DR:DV	0/1:26:33
8	17732850	id.3523	N	<DEL>	.	PASS	SVTYPE=DEL;SVLEN=466;END=17733316;SVCALLERS=Sniffles,SVIM	GT:DR:DV	0/1:52:35
8	17852220	id.3524	N	<DEL>	.	PASS	SVTYPE=DEL;SVLEN=1035;END=17853255;SVCALLERS=Sniffles,SVIM	GT:DR:DV	0/1::
8	18554695	id.3525	N	<DEL>	.	PASS	SVTYPE=DEL;SVLEN=5989;END=18560684;SVCALLERS=pbsv,SVIM	GT:DR:DV	0/1:22:14
8	19091495	id.3526	N	<DEL>	.	PASS	SVTYPE=DEL;SVLEN=237;END=19091732;SVCALLERS=Sniffles,pbsv,SVIM	GT:DR:DV	0/1:21:28
[truncated: 449,512 more chars]
