# Supplementary material for: Bayesian Integrative Detection of Structural Variations With False Discovery Rate Control
Source: Biom J. 2026 Mar 27;68(2):e70128. doi: 10.1002/bimj.70128 (PMC13022811; doi:10.1002/bimj.70128)
Supplement: Supplementary file 2 — Supporting Information [file BIMJ-68-e70128-s001.zip › Code_and_Data/Inference_NA19238_NA19239.R]

## Inference for the simulated pacbio-like sequencing data

# read S
set.seed(123)
start_time <- Sys.time()
Y = read.table("./result_NA19238/Indexd.csv", header=T, sep=',')
method = Y[,1]
Y = t(Y[,-1])

# read S
S = read.table("./result_NA19238/Scored.csv", header=T, sep=',')
S = t(S[,-1])

# re-order
reset = sapply(c("cutesv", "pbsv", "sniffles", "debreak", "svim"), function(c) return(which(method==c)))
Y = Y[,reset]
S = S[,reset]
method = method[reset]

## --------------------------MCMC Sampler--------------------------
library(MCMCpack)

qtrunc <- function(p, spec, a = -Inf, b = Inf, ...) {
  tt <- p
  G <- get(paste("p", spec, sep = ""), mode = "function")
  Gin <- get(paste("q", spec, sep = ""), mode = "function")
  tt <- Gin(G(a, ...) + p*(G(b, ...) - G(a, ...)), ...)
  return(tt)
}

rtrunc <- function(n, spec, a = -Inf, b = Inf, ...) {
  x <- u <- runif(n, min = 0, max = 1)
  x <- qtrunc(u, spec, a = a, b = b,...)
  return(x)
}

#Input: X, Y, S
n = nrow(Y)
J = ncol(Y)
X = rowSums(Y)

S[,3] = scale(S[,3])
S[,4] = scale(S[,4])
S[,5] = scale(S[,5])

#--cutesv, pbsv, sniffles, debreak, svim
a.censor = c(-Inf, -Inf, -Inf, -Inf, min(S[,5], na.rm=T))
b.censor = c(Inf, Inf, max(S[,3], na.rm=T), max(S[,4], na.rm=T), Inf)

mu_prior = c(NA, NA, 60, 60, 0)
mu_prior = c(NA, NA, max(S[,3], na.rm=T), max(S[,4], na.rm=T), min(S[,5], na.rm=T))
sigma_prior = c(NA, NA, 0.01, 0.01, 1)

score_set = 3:5
# score_set = which(colSums(is.na(S)==FALSE)!=0)

# Sampler:
Iter = 1000
Z_iter = matrix(NA, n, Iter); Z_iter[,1] = apply(Y, 1, function(Yi) as.numeric(sum(Yi) >= J/2))
P_iter = matrix(NA, n, Iter); P_iter[,1] = rep(0.5, n)
S_iter = array(NA, dim = c(n, J, Iter)); S_iter[,,1:Iter] = S
lambda_iter = rep(NA, Iter); lambda_iter[1] = 0.5

Omega1_iter = matrix(NA, J, Iter); Omega1_iter[,1] = seq(0.1, 0.9, length = J) / sum(seq(0.1, 0.9, length = J))
Omega0_iter = matrix(NA, J, Iter); Omega0_iter[,1] = seq(0.9, 0.1, length = J) / sum(seq(0.9, 0.1, length = J))

gamma1_iter = matrix(NA, J, Iter); gamma1_iter[,1] = Omega1_iter[,1] * sum(Z_iter[,1]==1)
gamma0_iter = matrix(NA, J, Iter); gamma0_iter[,1] = Omega0_iter[,1] * sum(Z_iter[,1]==0)

mu1_iter = matrix(NA, J, Iter); mu1_iter[,1] = rep(1, J)
mu0_iter = matrix(NA, J, Iter); mu0_iter[,1] = rep(-1, J)
sigma1_iter = matrix(NA, J, Iter); sigma1_iter[,1] = rep(1, J)
sigma0_iter = matrix(NA, J, Iter); sigma0_iter[,1] = rep(1, J)

dirichlet_prior = rep(1,J)

likelihood.censor.normal <- function(y,a,b,mu,sigma){
  if(y<=a)
    return(pnorm((a-mu)/sigma))
  else if(y>=b)
    return(1-pnorm((b-mu)/sigma))
  else
    return(dnorm(y, mu, sigma))
}

for(t in 2:Iter){
  #------Update mu1, sigma1, mu0, sigma0
  # given prior for mu1 and mu0-----------------------
  for(j in score_set){
    tmp1 = Z_iter[,t-1]==1 & Y[,j]==1
    mu1_iter[j,t] = rnorm(1, (mean(S_iter[tmp1,j,t-1])*sum(tmp1)/sigma1_iter[j,t-1]^2 + mu_prior[j]/sigma_prior[j])/(sum(tmp1)/sigma1_iter[j,t-1]^2+1/sigma_prior[j]), 1/sqrt(sum(tmp1)/sigma1_iter[j,t-1]^2+1/sigma_prior[j]))
    
    tmp0 = Z_iter[,t-1]==0 & Y[,j]==1
    mu0_iter[j,t] = rnorm(1, (mean(S_iter[tmp0,j,t-1])*sum(tmp0)/sigma0_iter[j,t-1]^2 + mu_prior[j]/sigma_prior[j])/(sum(tmp0)/sigma0_iter[j,t-1]^2+1/sigma_prior[j]), 1/sqrt(sum(tmp0)/sigma0_iter[j,t-1]^2+1/sigma_prior[j]))
    
    if(mu0_iter[j,t] > mu1_iter[j,t]){
      tmp = mu0_iter[j,t]
      mu0_iter[j,t] = mu1_iter[j,t]
      mu1_iter[j,t] = tmp
    }
    
    sigma1_iter[j,t] = sqrt(1/rgamma(1, sum(tmp1)/2 + 2, sum((S_iter[tmp1,j,t-1]-mu1_iter[j,t])^2)/2 + 1))
    sigma0_iter[j,t] = sqrt(1/rgamma(1, sum(tmp0)/2 + 2, sum((S_iter[tmp0,j,t-1]-mu0_iter[j,t])^2)/2 + 1))
  }
  
  
  #------Update uncensored score S_iter
  for(j in score_set){
    tmp1 = Z_iter[,t-1]==1 & Y[,j]==1 & S[,j] == b.censor[j]
    S_iter[tmp1,j,t] = rtrunc(sum(tmp1), "norm", b.censor[j], Inf, mean = mu1_iter[j,t], sd = sigma1_iter[j,t])
    
    tmp0 = Z_iter[,t-1]==0 & Y[,j]==1 & S[,j] == b.censor[j]
    S_iter[tmp0,j,t] = rtrunc(sum(tmp0), "norm", b.censor[j], Inf, mean = mu0_iter[j,t], sd = sigma0_iter[j,t])
    
    tmp1 = Z_iter[,t-1]==1 & Y[,j]==1 & S[,j] == a.censor[j]
    S_iter[tmp1,j,t] = rtrunc(sum(tmp1), "norm", -Inf, a.censor[j], mean = mu1_iter[j,t], sd = sigma1_iter[j,t])
    
    tmp0 = Z_iter[,t-1]==0 & Y[,j]==1 & S[,j] == a.censor[j]
    S_iter[tmp0,j,t] = rtrunc(sum(tmp0), "norm", -Inf, a.censor[j], mean = mu0_iter[j,t], sd = sigma0_iter[j,t])
  }
  
  #------Update Omega
  tmp1 = sapply(1:J, function(k) return(sum(X == k & Z_iter[, t-1] == 1))) + dirichlet_prior
  tmp0 = sapply(1:J, function(k) return(sum(X == k & Z_iter[, t-1] == 0))) + dirichlet_prior
  
  gamma1_iter[1,t] = rtrunc(1, "gamma", -Inf, gamma1_iter[2,t-1], shape=tmp1[1], scale=1)
  if(gamma1_iter[1,t] == 0){
    gamma1_iter[1,t] = 0.01
  }else if(gamma1_iter[1,t] == Inf){
    gamma1_iter[1,t] = gamma1_iter[2,t-1]
  }
  
  for(k in 2:(J-1)){
    gamma1_iter[k,t] = rtrunc(1, "gamma", gamma1_iter[k-1,t], gamma1_iter[k+1,t-1], shape=tmp1[k], scale=1)
    if(gamma1_iter[k,t] == 0){
      gamma1_iter[k,t] = gamma1_iter[k-1,t]
    }else if(gamma1_iter[k,t] == Inf){
      gamma1_iter[k,t] = gamma1_iter[k+1,t-1]
    }
  }
  gamma1_iter[J,t] = rtrunc(1, "gamma", gamma1_iter[J-1,t], Inf, shape=tmp1[J], scale=1)
  if(gamma1_iter[J,t] == 0){
    gamma1_iter[J,t] = gamma1_iter[J-1,t]
  }#else if(gamma1_iter[J,t] == Inf){
  #  gamma1_iter[J,t] = n
  #}
  
  Omega1_iter[,t] = gamma1_iter[,t]/sum(gamma1_iter[,t])
  
  
  gamma0_iter[1,t] = rtrunc(1, "gamma", gamma0_iter[2,t-1], Inf, shape=tmp0[1], scale=1)
  if(gamma0_iter[1,t] == 0){
    gamma0_iter[1,t] = gamma0_iter[2,t-1]
  }#else if(gamma0_iter[1,t] == Inf){
  #  
  #}
  for(k in 2:(J-1)){
    gamma0_iter[k,t] = rtrunc(1, "gamma", gamma0_iter[k+1,t-1], gamma0_iter[k-1,t], shape=tmp0[k], scale=1)
    if(gamma0_iter[k,t] == 0){
      gamma0_iter[k,t] = gamma0_iter[k+1,t-1]
    }else if(gamma0_iter[k,t] == Inf){
      gamma0_iter[k,t] = gamma0_iter[k-1,t]
    }
  }
  gamma0_iter[J,t] = rtrunc(1, "gamma", -Inf, gamma0_iter[J-1,t], shape=tmp0[J], scale=1)
  if(gamma0_iter[J,t] == 0){
    gamma0_iter[J,t] = 0.01
  }else if(gamma0_iter[J,t] == Inf){
    gamma0_iter[J-1,t]
  }
  
  Omega0_iter[,t] = gamma0_iter[,t]/sum(gamma0_iter[,t])
  
  #------Update Z_i
  for(i in 1:n){
    tmp1 = prod(sapply(score_set, 
                       function(j) ifelse(Y[i,j]==1, likelihood.censor.normal(S[i,j], a.censor[j], b.censor[j], mu1_iter[j,t], sigma1_iter[j,t]), 1))) *
      Omega1_iter[X[i],t]
    
    tmp0 = prod(sapply(score_set, 
                       function(j) ifelse(Y[i,j]==1, likelihood.censor.normal(S[i,j], a.censor[j], b.censor[j], mu0_iter[j,t], sigma0_iter[j,t]), 1))) *
      Omega0_iter[X[i],t]
    
    P_iter[i, t] = lambda_iter[t-1]*prod(tmp1)/(lambda_iter[t-1]*prod(tmp1)+(1-lambda_iter[t-1])*prod(tmp0))
    Z_iter[i, t] = rbinom(1, 1, P_iter[i, t])
  }
  
  #------Update lambda
  lambda_iter[t] = rbeta(1, sum(Z_iter[,t])+1, sum(1-Z_iter[,t])+1)
  
  #progress hint
  if(0 == t%%200)
    cat(t,",") 
  
}

## --------------------------Posterior Inference--------------------------
idx = 801:1000
P_esi = rowMeans(P_iter[,idx])

omega1 = rowMeans(Omega1_iter[,idx])
omega0 = rowMeans(Omega0_iter[,idx])

info = read.table("./result_NA19238/IndexSVInfo.csv", header=T, sep=',')

FDR1 = rep(NA, J)
for(j in 1:J){
  FDR1[j] = 1-mean(P_esi[Y[,j]==1])
}
# 1-FDR1

FDR <- function(tau, P_esi){
  D = as.numeric(P_esi>tau)
  return(1-mean(P_esi[D==1]))
}

# par(mfrow=c(1,2))
# hist(1-P_esi, breaks = 50, main = "Histogram of Posterior Error Probabilities", xlab = "PEP", freq = F)

x=seq(0,1,by=0.001)
y=sapply(x, function(i) FDR(i, P_esi))
# plot(x,y, type = "l", main = "False Discovery Rate Control", xlab = "PEP Threshold", ylab = "FDR")
# abline(h=0.05, col=2)
# abline(h=0.01, col=3)
# abline(h=0.001)
# legend("topright", legend = c("FDR of 0.05","FDR of 0.01"), lty=1, col = c(2,3))


D_0.95 = P_esi>x[which.min(abs(y-0.05))]
res_D_0.95 = info[D_0.95,]
write.csv(res_D_0.95, './result_NA19238/res_D_0.95.csv', row.names = F)

D_0.99 = P_esi>x[which.min(abs(y-0.01))]
res_D_0.99 = info[D_0.99,]
write.csv(res_D_0.99, './result_NA19238/res_D_0.99.csv', row.names = F)

D_0.999 = P_esi>x[which.min(abs(y-0.001))]
res_D_0.999 = info[D_0.999,]
write.csv(res_D_0.999, './result_NA19238/res_D_0.999.csv', row.names = F)

D_vote1 = apply(Y, 1, function(x) sum(x)>J/2)
D_vote2 = apply(Y, 1, function(x) sum(x)==J)

res_D_vote1 = info[D_vote1,]
res_D_vote2 = info[D_vote2,]

# mean(P_esi[D_vote1])
# mean(P_esi[D_vote2])

write.csv(res_D_vote1, './result_NA19238/res_D_vote1.csv', row.names = F)
write.csv(res_D_vote2, './result_NA19238/res_D_vote2.csv', row.names = F)

cat("\n", "Estimated FDR\n")
cat(1-FDR1, mean(P_esi[D_vote1]), mean(P_esi[D_vote2]))

cat('\n', 'Number of SVs\n')
cat(colSums(Y), sum(D_0.95), sum(D_0.99), sum(D_0.999), sum(D_vote1), sum(D_vote2))
cat('\n')

fdr_na19238 <- c(1-FDR1, 0.95,0.99,0.999,mean(P_esi[D_vote1]), mean(P_esi[D_vote2]))
nsv_na19238 <- c(colSums(Y), sum(D_0.95), sum(D_0.99), sum(D_0.999), sum(D_vote1), sum(D_vote2))

row_names <- c("cuteSV","pbsv","Sniffles","DeBreak","SVIM","Model-0.950","Model-0.990","Model-0.999","Vote 1","Vote 2")
col_names <- c("number of SVs","1-FDR","number of SVs","1-FDR")  

simulation1_results <- cbind(nsv_na19238,fdr_na19238)

set.seed(123)
Y = read.table("./result_NA19239/Indexd.csv", header=T, sep=',')
method = Y[,1]
Y = t(Y[,-1])

# read S
S = read.table("./result_NA19239/Scored.csv", header=T, sep=',')
S = t(S[,-1])

# re-order
reset = sapply(c("cutesv", "pbsv", "sniffles", "debreak", "svim"), function(c) return(which(method==c)))
Y = Y[,reset]
S = S[,reset]
method = method[reset]

## --------------------------MCMC Sampler--------------------------
library(MCMCpack)

qtrunc <- function(p, spec, a = -Inf, b = Inf, ...) {
  tt <- p
  G <- get(paste("p", spec, sep = ""), mode = "function")
  Gin <- get(paste("q", spec, sep = ""), mode = "function")
  tt <- Gin(G(a, ...) + p*(G(b, ...) - G(a, ...)), ...)
  return(tt)
}

rtrunc <- function(n, spec, a = -Inf, b = Inf, ...) {
  x <- u <- runif(n, min = 0, max = 1)
  x <- qtrunc(u, spec, a = a, b = b,...)
  return(x)
}

#Input: X, Y, S
n = nrow(Y)
J = ncol(Y)
X = rowSums(Y)

S[,3] = scale(S[,3])
S[,4] = scale(S[,4])
S[,5] = scale(S[,5])

#--cutesv, pbsv, sniffles, debreak, svim
a.censor = c(-Inf, -Inf, -Inf, -Inf, min(S[,5], na.rm=T))
b.censor = c(Inf, Inf, max(S[,3], na.rm=T), max(S[,4], na.rm=T), Inf)

mu_prior = c(NA, NA, 60, 60, 0)
mu_prior = c(NA, NA, max(S[,3], na.rm=T), max(S[,4], na.rm=T), min(S[,5], na.rm=T))
sigma_prior = c(NA, NA, 0.01, 0.01, 1)

score_set = 3:5
# score_set = which(colSums(is.na(S)==FALSE)!=0)

# Sampler:
Iter = 1000
Z_iter = matrix(NA, n, Iter); Z_iter[,1] = apply(Y, 1, function(Yi) as.numeric(sum(Yi) >= J/2))
P_iter = matrix(NA, n, Iter); P_iter[,1] = rep(0.5, n)
S_iter = array(NA, dim = c(n, J, Iter)); S_iter[,,1:Iter] = S
lambda_iter = rep(NA, Iter); lambda_iter[1] = 0.5

Omega1_iter = matrix(NA, J, Iter); Omega1_iter[,1] = seq(0.1, 0.9, length = J) / sum(seq(0.1, 0.9, length = J))
Omega0_iter = matrix(NA, J, Iter); Omega0_iter[,1] = seq(0.9, 0.1, length = J) / sum(seq(0.9, 0.1, length = J))

gamma1_iter = matrix(NA, J, Iter); gamma1_iter[,1] = Omega1_iter[,1] * sum(Z_iter[,1]==1)
gamma0_iter = matrix(NA, J, Iter); gamma0_iter[,1] = Omega0_iter[,1] * sum(Z_iter[,1]==0)

mu1_iter = matrix(NA, J, Iter); mu1_iter[,1] = rep(1, J)
mu0_iter = matrix(NA, J, Iter); mu0_iter[,1] = rep(-1, J)
sigma1_iter = matrix(NA, J, Iter); sigma1_iter[,1] = rep(1, J)
sigma0_iter = matrix(NA, J, Iter); sigma0_iter[,1] = rep(1, J)

dirichlet_prior = rep(1,J)

likelihood.censor.normal <- function(y,a,b,mu,sigma){
  if(y<=a)
    return(pnorm((a-mu)/sigma))
  else if(y>=b)
    return(1-pnorm((b-mu)/sigma))
  else
    return(dnorm(y, mu, sigma))
}

for(t in 2:Iter){
  #------Update mu1, sigma1, mu0, sigma0
  # given prior for mu1 and mu0-----------------------
  for(j in score_set){
    tmp1 = Z_iter[,t-1]==1 & Y[,j]==1
    mu1_iter[j,t] = rnorm(1, (mean(S_iter[tmp1,j,t-1])*sum(tmp1)/sigma1_iter[j,t-1]^2 + mu_prior[j]/sigma_prior[j])/(sum(tmp1)/sigma1_iter[j,t-1]^2+1/sigma_prior[j]), 1/sqrt(sum(tmp1)/sigma1_iter[j,t-1]^2+1/sigma_prior[j]))
    
    tmp0 = Z_iter[,t-1]==0 & Y[,j]==1
    mu0_iter[j,t] = rnorm(1, (mean(S_iter[tmp0,j,t-1])*sum(tmp0)/sigma0_iter[j,t-1]^2 + mu_prior[j]/sigma_prior[j])/(sum(tmp0)/sigma0_iter[j,t-1]^2+1/sigma_prior[j]), 1/sqrt(sum(tmp0)/sigma0_iter[j,t-1]^2+1/sigma_prior[j]))
    
    if(mu0_iter[j,t] > mu1_iter[j,t]){
      tmp = mu0_iter[j,t]
      mu0_iter[j,t] = mu1_iter[j,t]
      mu1_iter[j,t] = tmp
    }
    
    sigma1_iter[j,t] = sqrt(1/rgamma(1, sum(tmp1)/2 + 2, sum((S_iter[tmp1,j,t-1]-mu1_iter[j,t])^2)/2 + 1))
    sigma0_iter[j,t] = sqrt(1/rgamma(1, sum(tmp0)/2 + 2, sum((S_iter[tmp0,j,t-1]-mu0_iter[j,t])^2)/2 + 1))
  }
  
  
  #------Update uncensored score S_iter
  for(j in score_set){
    tmp1 = Z_iter[,t-1]==1 & Y[,j]==1 & S[,j] == b.censor[j]
    S_iter[tmp1,j,t] = rtrunc(sum(tmp1), "norm", b.censor[j], Inf, mean = mu1_iter[j,t], sd = sigma1_iter[j,t])
    
    tmp0 = Z_iter[,t-1]==0 & Y[,j]==1 & S[,j] == b.censor[j]
    S_iter[tmp0,j,t] = rtrunc(sum(tmp0), "norm", b.censor[j], Inf, mean = mu0_iter[j,t], sd = sigma0_iter[j,t])
    
    tmp1 = Z_iter[,t-1]==1 & Y[,j]==1 & S[,j] == a.censor[j]
    S_iter[tmp1,j,t] = rtrunc(sum(tmp1), "norm", -Inf, a.censor[j], mean = mu1_iter[j,t], sd = sigma1_iter[j,t])
    
    tmp0 = Z_iter[,t-1]==0 & Y[,j]==1 & S[,j] == a.censor[j]
    S_iter[tmp0,j,t] = rtrunc(sum(tmp0), "norm", -Inf, a.censor[j], mean = mu0_iter[j,t], sd = sigma0_iter[j,t])
  }
  
  #------Update Omega
  tmp1 = sapply(1:J, function(k) return(sum(X == k & Z_iter[, t-1] == 1))) + dirichlet_prior
  tmp0 = sapply(1:J, function(k) return(sum(X == k & Z_iter[, t-1] == 0))) + dirichlet_prior
  
  gamma1_iter[1,t] = rtrunc(1, "gamma", -Inf, gamma1_iter[2,t-1], shape=tmp1[1], scale=1)
  if(gamma1_iter[1,t] == 0){
    gamma1_iter[1,t] = 0.01
  }else if(gamma1_iter[1,t] == Inf){
    gamma1_iter[1,t] = gamma1_iter[2,t-1]
  }
  
  for(k in 2:(J-1)){
    gamma1_iter[k,t] = rtrunc(1, "gamma", gamma1_iter[k-1,t], gamma1_iter[k+1,t-1], shape=tmp1[k], scale=1)
    if(gamma1_iter[k,t] == 0){
      gamma1_iter[k,t] = gamma1_iter[k-1,t]
    }else if(gamma1_iter[k,t] == Inf){
      gamma1_iter[k,t] = gamma1_iter[k+1,t-1]
    }
  }
  gamma1_iter[J,t] = rtrunc(1, "gamma", gamma1_iter[J-1,t], Inf, shape=tmp1[J], scale=1)
  if(gamma1_iter[J,t] == 0){
    gamma1_iter[J,t] = gamma1_iter[J-1,t]
  }#else if(gamma1_iter[J,t] == Inf){
  #  gamma1_iter[J,t] = n
  #}
  
  Omega1_iter[,t] = gamma1_iter[,t]/sum(gamma1_iter[,t])
  
  
  gamma0_iter[1,t] = rtrunc(1, "gamma", gamma0_iter[2,t-1], Inf, shape=tmp0[1], scale=1)
  if(gamma0_iter[1,t] == 0){
    gamma0_iter[1,t] = gamma0_iter[2,t-1]
  }#else if(gamma0_iter[1,t] == Inf){
  #  
  #}
  for(k in 2:(J-1)){
    gamma0_iter[k,t] = rtrunc(1, "gamma", gamma0_iter[k+1,t-1], gamma0_iter[k-1,t], shape=tmp0[k], scale=1)
    if(gamma0_iter[k,t] == 0){
      gamma0_iter[k,t] = gamma0_iter[k+1,t-1]
    }else if(gamma0_iter[k,t] == Inf){
      gamma0_iter[k,t] = gamma0_iter[k-1,t]
    }
  }
  gamma0_iter[J,t] = rtrunc(1, "gamma", -Inf, gamma0_iter[J-1,t], shape=tmp0[J], scale=1)
  if(gamma0_iter[J,t] == 0){
    gamma0_iter[J,t] = 0.01
  }else if(gamma0_iter[J,t] == Inf){
    gamma0_iter[J-1,t]
  }
  
  Omega0_iter[,t] = gamma0_iter[,t]/sum(gamma0_iter[,t])
  
  #------Update Z_i
  for(i in 1:n){
    tmp1 = prod(sapply(score_set, 
                       function(j) ifelse(Y[i,j]==1, likelihood.censor.normal(S[i,j], a.censor[j], b.censor[j], mu1_iter[j,t], sigma1_iter[j,t]), 1))) *
      Omega1_iter[X[i],t]
    
    tmp0 = prod(sapply(score_set, 
                       function(j) ifelse(Y[i,j]==1, likelihood.censor.normal(S[i,j], a.censor[j], b.censor[j], mu0_iter[j,t], sigma0_iter[j,t]), 1))) *
      Omega0_iter[X[i],t]
    
    P_iter[i, t] = lambda_iter[t-1]*prod(tmp1)/(lambda_iter[t-1]*prod(tmp1)+(1-lambda_iter[t-1])*prod(tmp0))
    Z_iter[i, t] = rbinom(1, 1, P_iter[i, t])
  }
  
  #------Update lambda
  lambda_iter[t] = rbeta(1, sum(Z_iter[,t])+1, sum(1-Z_iter[,t])+1)
  
  #progress hint
  if(0 == t%%200)
    cat(t,",") 
  
}

## --------------------------Posterior Inference--------------------------
idx = 801:1000
P_esi = rowMeans(P_iter[,idx])

omega1 = rowMeans(Omega1_iter[,idx])
omega0 = rowMeans(Omega0_iter[,idx])

info = read.table("./result_NA19239/IndexSVInfo.csv", header=T, sep=',')

FDR1 = rep(NA, J)
for(j in 1:J){
  FDR1[j] = 1-mean(P_esi[Y[,j]==1])
}
# 1-FDR1

FDR <- function(tau, P_esi){
  D = as.numeric(P_esi>tau)
  return(1-mean(P_esi[D==1]))
}

# par(mfrow=c(1,2))
# hist(1-P_esi, breaks = 50, main = "Histogram of Posterior Error Probabilities", xlab = "PEP", freq = F)

x=seq(0,1,by=0.001)
y=sapply(x, function(i) FDR(i, P_esi))
# plot(x,y, type = "l", main = "False Discovery Rate Control", xlab = "PEP Threshold", ylab = "FDR")
# abline(h=0.05, col=2)
# abline(h=0.01, col=3)
# abline(h=0.001)
# legend("topright", legend = c("FDR of 0.05","FDR of 0.01"), lty=1, col = c(2,3))


D_0.95 = P_esi>x[which.min(abs(y-0.05))]
res_D_0.95 = info[D_0.95,]
write.csv(res_D_0.95, './result_NA19239/res_D_0.95.csv', row.names = F)

D_0.99 = P_esi>x[which.min(abs(y-0.01))]
res_D_0.99 = info[D_0.99,]
write.csv(res_D_0.99, './result_NA19239/res_D_0.99.csv', row.names = F)

D_0.999 = P_esi>x[which.min(abs(y-0.001))]
res_D_0.999 = info[D_0.999,]
write.csv(res_D_0.999, './result_NA19239/res_D_0.999.csv', row.names = F)

D_vote1 = apply(Y, 1, function(x) sum(x)>J/2)
D_vote2 = apply(Y, 1, function(x) sum(x)==J)

res_D_vote1 = info[D_vote1,]
res_D_vote2 = info[D_vote2,]

# mean(P_esi[D_vote1])
# mean(P_esi[D_vote2])

write.csv(res_D_vote1, './result_NA19239/res_D_vote1.csv', row.names = F)
write.csv(res_D_vote2, './result_NA19239/res_D_vote2.csv', row.names = F)

cat("\n", "Estimated FDR\n")
cat(1-FDR1, mean(P_esi[D_vote1]), mean(P_esi[D_vote2]))

cat('\n', 'Number of SVs\n')
cat(colSums(Y), sum(D_0.95), sum(D_0.99), sum(D_0.999), sum(D_vote1), sum(D_vote2))
cat('\n')

fdr_na19239 <- c(1-FDR1, 0.95,0.99,0.999,mean(P_esi[D_vote1]), mean(P_esi[D_vote2]))
nsv_na19239 <- c(colSums(Y), sum(D_0.95), sum(D_0.99), sum(D_0.999), sum(D_vote1), sum(D_vote2))


simulation_results <- NULL
simulation_results <- cbind(nsv_na19238,fdr_na19238,nsv_na19239,fdr_na19239)

data <- data.frame(simulation_results)
colnames(data) <- col_names  
rownames(data) <- row_names

write.csv(data, file = "table7.csv")
end_time <- Sys.time()
end_time-start_time
