# Supplementary material for: Bayesian Integrative Detection of Structural Variations With False Discovery Rate Control
Source: Biom J. 2026 Mar 27;68(2):e70128. doi: 10.1002/bimj.70128 (PMC13022811; doi:10.1002/bimj.70128)
Supplement: Supplementary file 2 — Supporting Information [file BIMJ-68-e70128-s001.zip › Code_and_Data/result_HG002/IndexSVInfo.csv]

ID	chro	start	end	length	type
0	1	10147.0	10147.0	993.0	INS
1	1	10177.0	10177.0	870.0	INS
2	1	10250.0	10250.0	1372.0	INS
3	1	10251.0	10251.0	2884.0	INS
4	1	10332.0	10391.0	59.0	DEL
5	1	10339.0	10339.0	40.0	INS
6	1	10407.0	10407.0	54.0	INS
7	1	10616.0	10637.0	21.0	DEL
8	1	10625.0	10625.0	69.0	INS
9	1	10845.0	10845.0	112.0	INS
10	1	10889.0	10889.0	47.0	INS
11	1	25414.0	25414.0	53.0	INS
12	1	136255.0	136305.0	50.0	DEL
13	1	136554.0	136554.0	146.0	INS
14	1	136742.0	136742.0	98.0	INS
15	1	136743.0	136743.0	49.0	INS
16	1	136935.0	136935.0	293.0	INS
17	1	144528.0	144552.0	24.0	DEL
18	1	227621.0	227621.0	186.0	INS
19	1	436713.0	436883.0	170.0	DEL
20	1	438130.0	438130.0	136.0	INS
21	1	450330.0	450377.0	47.0	DEL
22	1	451678.0	451698.0	20.0	DEL
23	1	533245.0	533245.0	94.0	INS
24	1	533253.0	533253.0	235.0	INS
25	1	533254.0	533254.0	565.0	INS
26	1	533950.0	533950.0	585.0	INS
27	1	533958.0	533958.0	141.0	INS
28	1	533996.0	533996.0	47.0	INS
29	1	534089.0	534089.0	238.0	INS
30	1	545423.0	545487.0	64.0	DEL
31	1	545653.0	545653.0	68.0	INS
32	1	545927.0	545927.0	204.0	INS
33	1	605031.0	605031.0	231.0	INS
34	1	645959.0	645959.0	319.0	INS
35	1	649706.0	649755.0	49.0	DEL
36	1	662612.0	662612.0	49.0	INS
37	1	662692.0	662692.0	1502.0	INS
38	1	725140.0	725140.0	2387.0	INS
39	1	725624.0	725681.0	57.0	DEL
40	1	725693.0	725753.0	60.0	DEL
41	1	726029.0	726029.0	25.0	INS
42	1	756259.0	756259.0	245.0	INS
43	1	757807.0	757842.0	35.0	DEL
44	1	774838.0	774880.0	42.0	DEL
45	1	788869.0	788917.0	48.0	DEL
46	1	801995.0	801995.0	49.0	INS
47	1	802002.0	802052.0	50.0	DEL
48	1	802231.0	802231.0	98.0	INS
49	1	802256.0	802256.0	48.0	INS
50	1	811382.0	811382.0	116.0	INS
51	1	811404.0	811404.0	1920.0	INS
52	1	811416.0	811416.0	892.0	INS
53	1	811586.0	811586.0	212.0	INS
54	1	811649.0	811649.0	89.0	INS
55	1	811680.0	811680.0	560.0	INS
56	1	818024.0	818111.0	87.0	DEL
57	1	821601.0	821601.0	30.0	INS
58	1	829169.0	829205.0	36.0	DEL
59	1	843215.0	843215.0	32.0	INS
60	1	844308.0	844490.0	182.0	DEL
61	1	844546.0	844858.0	312.0	DEL
62	1	844742.0	844878.0	136.0	DEL
63	1	869346.0	869570.0	224.0	DEL
64	1	869442.0	870254.0	812.0	DEL
65	1	871646.0	871684.0	38.0	DEL
66	1	884066.0	884066.0	40.0	INS
67	1	900012.0	900087.0	75.0	DEL
68	1	912095.0	912095.0	62.0	INS
69	1	912190.0	912190.0	494.0	INS
70	1	912298.0	912360.0	62.0	DEL
71	1	912350.0	912350.0	297.0	INS
72	1	912380.0	912380.0	721.0	INS
73	1	912409.0	912409.0	1267.0	INS
74	1	912475.0	912475.0	156.0	INS
75	1	912566.0	912776.0	210.0	DEL
76	1	912636.0	912636.0	60.0	INS
77	1	912660.0	912660.0	189.0	INS
78	1	912920.0	912920.0	60.0	INS
79	1	912974.0	912974.0	537.0	INS
80	1	913031.0	913031.0	1030.0	INS
81	1	913079.0	913196.0	117.0	DEL
82	1	913225.0	913225.0	156.0	INS
83	1	913304.0	913363.0	59.0	DEL
84	1	913373.0	913373.0	401.0	INS
85	1	919997.0	919997.0	24.0	INS
86	1	924199.0	924199.0	46.0	INS
87	1	928347.0	928373.0	26.0	DEL
88	1	931711.0	931711.0	66.0	INS
89	1	931728.0	931728.0	198.0	INS
90	1	932108.0	932108.0	152.0	INS
91	1	934138.0	934138.0	53.0	INS
92	1	957967.0	957967.0	23.0	INS
93	1	964765.0	964765.0	30.0	INS
94	1	965243.0	965367.0	124.0	DEL
95	1	965367.0	965367.0	126.0	INS
96	1	966269.0	966306.0	37.0	DEL
97	1	977155.0	977202.0	47.0	DEL
98	1	997436.0	997462.0	26.0	DEL
99	1	1000472.0	1000472.0	57.0	INS
100	1	1000473.0	1000473.0	238.0	INS
101	1	1000495.0	1000495.0	118.0	INS
102	1	1000562.0	1000589.0	27.0	DEL
103	1	1000619.0	1000619.0	57.0	INS
104	1	1004181.0	1004181.0	40.0	INS
105	1	1004204.0	1004204.0	78.0	INS
106	1	1011614.0	1011943.0	329.0	DEL
107	1	1011625.0	1012108.0	483.0	DEL
108	1	1011633.0	1011813.0	180.0	DEL
109	1	1011647.0	1012605.0	958.0	DEL
110	1	1012067.0	1012067.0	270.0	INS
111	1	1012067.0	1012067.0	718.0	INS
112	1	1012656.0	1013082.0	426.0	DEL
113	1	1012672.0	1013288.0	616.0	DEL
114	1	1012921.0	1012921.0	151.0	INS
115	1	1013160.0	1013401.0	241.0	DEL
116	1	1013371.0	1013371.0	560.0	INS
117	1	1013428.0	1013428.0	147.0	INS
118	1	1013641.0	1013641.0	60.0	INS
119	1	1013881.0	1013881.0	120.0	INS
120	1	1013969.0	1013969.0	58.0	INS
121	1	1014000.0	1014000.0	358.0	INS
122	1	1014061.0	1014061.0	180.0	INS
123	1	1014241.0	1014241.0	60.0	INS
124	1	1014288.0	1014288.0	262.0	INS
125	1	1014335.0	1014335.0	599.0	INS
126	1	1014408.0	1014408.0	89.0	INS
127	1	1014665.0	1014665.0	299.0	INS
128	1	1014706.0	1014706.0	558.0	INS
129	1	1014749.0	1014749.0	148.0	INS
130	1	1014793.0	1014793.0	60.0	INS
131	1	1016030.0	1016030.0	63.0	INS
132	1	1016296.0	1016296.0	448.0	INS
133	1	1016336.0	1016336.0	317.0	INS
134	1	1044192.0	1044257.0	65.0	DEL
135	1	1044265.0	1044265.0	93.0	INS
136	1	1075044.0	1075653.0	609.0	DEL
137	1	1075072.0	1075072.0	121.0	INS
138	1	1075181.0	1075242.0	61.0	DEL
139	1	1075535.0	1075535.0	122.0	INS
140	1	1075535.0	1075535.0	669.0	INS
141	1	1075657.0	1075657.0	61.0	INS
142	1	1076051.0	1076051.0	573.0	INS
143	1	1076743.0	1076743.0	59.0	INS
144	1	1092674.0	1092713.0	39.0	DEL
145	1	1103392.0	1103427.0	35.0	DEL
146	1	1137158.0	1137158.0	76.0	INS
147	1	1137360.0	1137360.0	74.0	INS
148	1	1137436.0	1137436.0	38.0	INS
149	1	1137671.0	1137671.0	151.0	INS
150	1	1176028.0	1176028.0	42.0	INS
151	1	1180538.0	1180538.0	454.0	INS
152	1	1183868.0	1183868.0	66.0	INS
153	1	1183934.0	1184000.0	66.0	DEL
154	1	1184279.0	1184279.0	65.0	INS
155	1	1184351.0	1184351.0	199.0	INS
156	1	1184624.0	1184624.0	596.0	INS
157	1	1184667.0	1184667.0	396.0	INS
158	1	1184847.0	1184847.0	166.0	INS
159	1	1184954.0	1184954.0	69.0	INS
160	1	1219551.0	1219551.0	196.0	INS
161	1	1219551.0	1219551.0	569.0	INS
162	1	1223697.0	1223753.0	56.0	DEL
163	1	1223800.0	1224626.0	826.0	DEL
164	1	1223844.0	1223844.0	630.0	INS
165	1	1223986.0	1224718.0	732.0	DEL
166	1	1223987.0	1223987.0	54.0	INS
167	1	1224045.0	1224099.0	54.0	DEL
168	1	1224135.0	1224135.0	112.0	INS
169	1	1224135.0	1224547.0	412.0	DEL
170	1	1224144.0	1224144.0	49.0	INS
171	1	1224227.0	1224227.0	25.0	INS
172	1	1224240.0	1224240.0	1024.0	INS
173	1	1224323.0	1224323.0	565.0	INS
174	1	1224605.0	1224605.0	376.0	INS
175	1	1224637.0	1224637.0	112.0	INS
176	1	1224813.0	1224813.0	508.0	INS
177	1	1224851.0	1224851.0	1461.0	INS
178	1	1224858.0	1224968.0	110.0	DEL
179	1	1224860.0	1224860.0	95.0	INS
180	1	1225002.0	1225235.0	233.0	DEL
181	1	1225051.0	1225051.0	316.0	INS
182	1	1225070.0	1225070.0	132.0	INS
183	1	1225093.0	1225258.0	165.0	DEL
184	1	1225227.0	1225227.0	839.0	INS
185	1	1259553.0	1259553.0	72.0	INS
186	1	1275264.0	1275264.0	39.0	INS
187	1	1285354.0	1285674.0	320.0	DEL
188	1	1285394.0	1286435.0	1041.0	DEL
189	1	1285821.0	1286581.0	760.0	DEL
190	1	1286430.0	1286709.0	279.0	DEL
191	1	1286634.0	1286675.0	41.0	DEL
192	1	1317859.0	1318011.0	152.0	DEL
193	1	1317966.0	1317966.0	231.0	INS
194	1	1318006.0	1318006.0	1390.0	INS
195	1	1318044.0	1318044.0	75.0	INS
196	1	1318072.0	1318072.0	504.0	INS
197	1	1362822.0	1362822.0	656.0	INS
198	1	1363500.0	1363500.0	501.0	INS
199	1	1378242.0	1378242.0	32.0	INS
200	1	1379053.0	1379073.0	20.0	DEL
201	1	1413234.0	1413234.0	132.0	INS
202	1	1479105.0	1479105.0	202.0	INS
203	1	1501010.0	1501010.0	97.0	INS
204	1	1540905.0	1540966.0	61.0	DEL
205	1	1584541.0	1584541.0	3916.0	INS
206	1	1594840.0	1594840.0	21.0	INS
207	1	1598414.0	1598581.0	167.0	DEL
208	1	1613427.0	1613450.0	23.0	DEL
209	1	1649044.0	1649095.0	51.0	DEL
210	1	1654004.0	1654004.0	21.0	INS
211	1	1681044.0	1681044.0	50.0	INS
212	1	1685921.0	1685943.0	22.0	DEL
213	1	1715994.0	1715994.0	62.0	INS
214	1	1855662.0	1855662.0	103.0	INS
215	1	1860824.0	1860824.0	1097.0	INS
216	1	1865751.0	1865751.0	34.0	INS
217	1	1866058.0	1866092.0	34.0	DEL
218	1	1866424.0	1867018.0	594.0	DEL
219	1	1869280.0	1869311.0	31.0	DEL
220	1	1870711.0	1870711.0	142.0	INS
221	1	1880374.0	1880374.0	110.0	INS
222	1	1886488.0	1886488.0	36.0	INS
223	1	1913259.0	1913259.0	70.0	INS
224	1	1925143.0	1925143.0	147.0	INS
225	1	1937347.0	1937367.0	20.0	DEL
226	1	1950659.0	1950659.0	230.0	INS
227	1	2002490.0	2002490.0	26.0	INS
228	1	2017166.0	2017166.0	112.0	INS
229	1	2038061.0	2038236.0	175.0	DEL
230	1	2038242.0	2038302.0	60.0	DEL
231	1	2041486.0	2041581.0	95.0	DEL
232	1	2052945.0	2053107.0	162.0	DEL
233	1	2052965.0	2053108.0	143.0	DEL
234	1	2053263.0	2053397.0	134.0	DEL
235	1	2053462.0	2054333.0	871.0	DEL
236	1	2053548.0	2053548.0	87.0	INS
237	1	2053580.0	2053920.0	340.0	DEL
238	1	2053694.0	2053826.0	132.0	DEL
239	1	2053744.0	2053744.0	332.0	INS
240	1	2053792.0	2053792.0	98.0	INS
241	1	2053807.0	2053886.0	79.0	DEL
242	1	2053830.0	2053881.0	51.0	DEL
243	1	2054117.0	2054398.0	281.0	DEL
244	1	2054159.0	2054159.0	86.0	INS
245	1	2054313.0	2054388.0	75.0	DEL
246	1	2054513.0	2054513.0	191.0	INS
247	1	2054515.0	2054622.0	107.0	DEL
248	1	2054866.0	2054926.0	60.0	DEL
249	1	2054891.0	2054891.0	553.0	INS
250	1	2055142.0	2055142.0	69.0	INS
251	1	2055193.0	2055193.0	675.0	INS
252	1	2055238.0	2055238.0	87.0	INS
253	1	2055377.0	2055557.0	180.0	DEL
254	1	2055612.0	2055612.0	504.0	INS
255	1	2055631.0	2055631.0	72.0	INS
256	1	2055831.0	2055831.0	80.0	INS
257	1	2073765.0	2073850.0	85.0	DEL
258	1	2079160.0	2079160.0	162.0	INS
259	1	2139355.0	2139375.0	20.0	DEL
260	1	2143504.0	2143504.0	457.0	INS
261	1	2193487.0	2193557.0	70.0	DEL
262	1	2212119.0	2212249.0	130.0	DEL
263	1	2212159.0	2212203.0	44.0	DEL
264	1	2212397.0	2212397.0	132.0	INS
265	1	2212569.0	2212569.0	43.0	INS
266	1	2212668.0	2212732.0	64.0	DEL
267	1	2213043.0	2213043.0	66.0	INS
268	1	2213087.0	2213087.0	540.0	INS
269	1	2213200.0	2213396.0	196.0	DEL
270	1	2213263.0	2213263.0	455.0	INS
271	1	2213294.0	2213357.0	63.0	DEL
272	1	2213432.0	2213432.0	238.0	INS
273	1	2213600.0	2213600.0	455.0	INS
274	1	2213672.0	2213714.0	42.0	DEL
275	1	2213729.0	2213729.0	44.0	INS
276	1	2220983.0	2220983.0	43.0	INS
277	1	2227143.0	2227166.0	23.0	DEL
278	1	2241134.0	2241172.0	38.0	DEL
279	1	2256562.0	2256562.0	3460.0	INS
280	1	2263422.0	2263422.0	34.0	INS
281	1	2324473.0	2324473.0	42.0	INS
282	1	2332780.0	2332780.0	253.0	INS
283	1	2339845.0	2339845.0	55.0	INS
284	1	2371951.0	2371951.0	68.0	INS
285	1	2371951.0	2371951.0	1372.0	INS
286	1	2390894.0	2390962.0	68.0	DEL
287	1	2390961.0	2391040.0	79.0	DEL
288	1	2391058.0	2391090.0	32.0	DEL
289	1	2415315.0	2415336.0	21.0	DEL
290	1	2432218.0	2432258.0	40.0	DEL
291	1	2454230.0	2454230.0	555.0	INS
292	1	2523809.0	2524027.0	218.0	DEL
293	1	2524024.0	2524047.0	23.0	DEL
294	1	2533556.0	2533556.0	80.0	INS
295	1	2566483.0	2566483.0	67.0	INS
296	1	2583557.0	2583557.0	159.0	INS
297	1	2583886.0	2583886.0	40.0	INS
298	1	2584235.0	2584275.0	40.0	DEL
299	1	2584861.0	2584902.0	41.0	DEL
300	1	2585122.0	2585122.0	40.0	INS
301	1	2585304.0	2585344.0	40.0	DEL
302	1	2586436.0	2587067.0	631.0	DEL
303	1	2586441.0	2586720.0	279.0	DEL
304	1	2586977.0	2586977.0	42.0	INS
305	1	2587537.0	2587537.0	78.0	INS
306	1	2587541.0	2587541.0	40.0	INS
307	1	2587613.0	2587653.0	40.0	DEL
308	1	2587690.0	2587690.0	683.0	INS
309	1	2588011.0	2588011.0	321.0	INS
310	1	2588019.0	2588179.0	160.0	DEL
311	1	2588173.0	2588173.0	159.0	INS
312	1	2588505.0	2588505.0	80.0	INS
313	1	2588620.0	2588620.0	40.0	INS
314	1	2588657.0	2588978.0	321.0	DEL
315	1	2588842.0	2588922.0	80.0	DEL
316	1	2589159.0	2589159.0	121.0	INS
317	1	2589640.0	2589640.0	43.0	INS
318	1	2589929.0	2589969.0	40.0	DEL
319	1	2590031.0	2590031.0	121.0	INS
320	1	2590472.0	2590472.0	444.0	INS
321	1	2590668.0	2590668.0	118.0	INS
322	1	2590749.0	2590749.0	80.0	INS
323	1	2590849.0	2590849.0	79.0	INS
324	1	2590867.0	2590867.0	40.0	INS
325	1	2590906.0	2591067.0	161.0	DEL
326	1	2591165.0	2591205.0	40.0	DEL
327	1	2591268.0	2591268.0	120.0	INS
328	1	2591344.0	2591424.0	80.0	DEL
329	1	2591627.0	2591627.0	40.0	INS
330	1	2592024.0	2592024.0	281.0	INS
331	1	2592062.0	2592102.0	40.0	DEL
332	1	2592093.0	2592093.0	82.0	INS
333	1	2592172.0	2592254.0	82.0	DEL
334	1	2592643.0	2594209.0	1566.0	DEL
335	1	2593276.0	2593276.0	40.0	INS
336	1	2593636.0	2593677.0	41.0	DEL
337	1	2593684.0	2593684.0	40.0	INS
338	1	2593721.0	2593898.0	177.0	DEL
339	1	2593936.0	2594016.0	80.0	DEL
340	1	2593972.0	2594272.0	300.0	DEL
341	1	2594267.0	2594267.0	80.0	INS
342	1	2594268.0	2594268.0	399.0	INS
343	1	2594329.0	2595334.0	1005.0	DEL
344	1	2594351.0	2594794.0	443.0	DEL
345	1	2594464.0	2594464.0	481.0	INS
346	1	2594466.0	2594466.0	2089.0	INS
347	1	2594686.0	2594727.0	41.0	DEL
348	1	2594768.0	2594768.0	643.0	INS
349	1	2594883.0	2595083.0	200.0	DEL
350	1	2595188.0	2595310.0	122.0	DEL
351	1	2595360.0	2595407.0	47.0	DEL
352	1	2595519.0	2596040.0	521.0	DEL
353	1	2595790.0	2596111.0	321.0	DEL
354	1	2596565.0	2596565.0	1361.0	INS
355	1	2596633.0	2596633.0	40.0	INS
356	1	2596678.0	2596718.0	40.0	DEL
357	1	2596752.0	2597314.0	562.0	DEL
358	1	2596789.0	2596870.0	81.0	DEL
359	1	2596862.0	2596862.0	162.0	INS
360	1	2596878.0	2597649.0	771.0	DEL
361	1	2597256.0	2598822.0	1566.0	DEL
362	1	2597344.0	2597344.0	40.0	INS
363	1	2597608.0	2597608.0	120.0	INS
364	1	2597690.0	2597690.0	1165.0	INS
365	1	2597799.0	2598372.0	573.0	DEL
366	1	2597877.0	2597877.0	40.0	INS
367	1	2597975.0	2597975.0	41.0	INS
368	1	2598201.0	2598201.0	40.0	INS
369	1	2598270.0	2598270.0	42.0	INS
370	1	2598394.0	2598394.0	40.0	INS
371	1	2598446.0	2598488.0	42.0	DEL
372	1	2598555.0	2598555.0	80.0	INS
373	1	2598625.0	2598825.0	200.0	DEL
374	1	2598640.0	2598712.0	72.0	DEL
375	1	2598674.0	2599150.0	476.0	DEL
376	1	2598781.0	2598781.0	82.0	INS
377	1	2598872.0	2598872.0	40.0	INS
378	1	2598883.0	2598883.0	80.0	INS
379	1	2598883.0	2598883.0	400.0	INS
380	1	2598946.0	2599950.0	1004.0	DEL
381	1	2599078.0	2599078.0	481.0	INS
382	1	2599174.0	2599174.0	78.0	INS
383	1	2599329.0	2599369.0	40.0	DEL
384	1	2599392.0	2599472.0	80.0	DEL
385	1	2599413.0	2599413.0	442.0	INS
386	1	2599537.0	2599537.0	160.0	INS
387	1	2599583.0	2599730.0	147.0	DEL
388	1	2599630.0	2599630.0	200.0	INS
389	1	2599810.0	2599810.0	401.0	INS
390	1	2599920.0	2599961.0	41.0	DEL
391	1	2599950.0	2599950.0	480.0	INS
392	1	2600196.0	2600196.0	2046.0	INS
393	1	2600258.0	2600258.0	40.0	INS
394	1	2600361.0	2600361.0	161.0	INS
395	1	2600406.0	2600727.0	321.0	DEL
396	1	2600723.0	2600723.0	440.0	INS
397	1	2600794.0	2600794.0	41.0	INS
398	1	2601014.0	2601333.0	319.0	DEL
399	1	2601249.0	2601249.0	40.0	INS
400	1	2601317.0	2601317.0	1294.0	INS
401	1	2601367.0	2601929.0	562.0	DEL
402	1	2601401.0	2601401.0	81.0	INS
403	1	2601414.0	2601536.0	122.0	DEL
404	1	2601546.0	2601546.0	40.0	INS
405	1	2601878.0	2601878.0	1727.0	INS
406	1	2601958.0	2601958.0	40.0	INS
407	1	2603297.0	2603297.0	321.0	INS
408	1	2603707.0	2603748.0	41.0	DEL
409	1	2603882.0	2603882.0	361.0	INS
410	1	2604326.0	2604366.0	40.0	DEL
411	1	2605121.0	2605162.0	41.0	DEL
412	1	2605159.0	2605159.0	81.0	INS
413	1	2605276.0	2605276.0	522.0	INS
414	1	2605575.0	2605615.0	40.0	DEL
415	1	2605736.0	2606016.0	280.0	DEL
416	1	2606136.0	2606258.0	122.0	DEL
417	1	2606196.0	2606196.0	443.0	INS
418	1	2606238.0	2606238.0	160.0	INS
419	1	2606451.0	2606451.0	81.0	INS
420	1	2606481.0	2606481.0	116.0	INS
421	1	2606545.0	2606585.0	40.0	DEL
422	1	2606552.0	2606552.0	202.0	INS
423	1	2606562.0	2606562.0	522.0	INS
424	1	2606562.0	2606562.0	1884.0	INS
425	1	2606618.0	2606618.0	80.0	INS
426	1	2607476.0	2607557.0	81.0	DEL
427	1	2607666.0	2607666.0	40.0	INS
428	1	2608180.0	2608180.0	122.0	INS
429	1	2608374.0	2609338.0	964.0	DEL
430	1	2608606.0	2608606.0	361.0	INS
431	1	2608669.0	2608669.0	160.0	INS
432	1	2608722.0	2609324.0	602.0	DEL
433	1	2608912.0	2608912.0	82.0	INS
434	1	2609136.0	2609177.0	41.0	DEL
435	1	2609353.0	2609353.0	401.0	INS
436	1	2609358.0	2609358.0	1444.0	INS
437	1	2609452.0	2609732.0	280.0	DEL
438	1	2609605.0	2609724.0	119.0	DEL
439	1	2609795.0	2609835.0	40.0	DEL
440	1	2609824.0	2609906.0	82.0	DEL
441	1	2609855.0	2609855.0	41.0	INS
442	1	2609858.0	2609858.0	121.0	INS
443	1	2610101.0	2610221.0	120.0	DEL
444	1	2610352.0	2610352.0	40.0	INS
445	1	2610828.0	2610869.0	41.0	DEL
446	1	2611258.0	2611380.0	122.0	DEL
447	1	2611379.0	2611420.0	41.0	DEL
448	1	2611522.0	2611522.0	41.0	INS
449	1	2611764.0	2611844.0	80.0	DEL
450	1	2611838.0	2611838.0	201.0	INS
451	1	2611930.0	2611930.0	41.0	INS
452	1	2612307.0	2612387.0	80.0	DEL
453	1	2612352.0	2612352.0	362.0	INS
454	1	2612716.0	2612756.0	40.0	DEL
455	1	2612832.0	2612832.0	40.0	INS
456	1	2613072.0	2613072.0	81.0	INS
457	1	2613186.0	2613186.0	360.0	INS
458	1	2613237.0	2613237.0	120.0	INS
459	1	2613488.0	2613529.0	41.0	DEL
460	1	2613573.0	2613655.0	82.0	DEL
461	1	2614016.0	2614016.0	41.0	INS
462	1	2614038.0	2614038.0	81.0	INS
463	1	2614261.0	2614261.0	120.0	INS
464	1	2614261.0	2614261.0	402.0	INS
465	1	2614580.0	2614663.0	83.0	DEL
466	1	2614590.0	2614590.0	159.0	INS
467	1	2614849.0	2614849.0	441.0	INS
468	1	2615841.0	2615841.0	966.0	INS
469	1	2616032.0	2616072.0	40.0	DEL
470	1	2616160.0	2616160.0	40.0	INS
471	1	2616640.0	2617080.0	440.0	DEL
472	1	2616660.0	2616660.0	41.0	INS
473	1	2617636.0	2617676.0	40.0	DEL
474	1	2618138.0	2618217.0	79.0	DEL
475	1	2618525.0	2618566.0	41.0	DEL
476	1	2618604.0	2618885.0	281.0	DEL
477	1	2619264.0	2619264.0	44.0	INS
478	1	2619896.0	2620017.0	121.0	DEL
479	1	2620720.0	2620800.0	80.0	DEL
480	1	2620873.0	2620913.0	40.0	DEL
481	1	2621330.0	2621330.0	80.0	INS
482	1	2621736.0	2621776.0	40.0	DEL
483	1	2621750.0	2621963.0	213.0	DEL
484	1	2622296.0	2622296.0	80.0	INS
485	1	2622421.0	2622581.0	160.0	DEL
486	1	2622482.0	2622522.0	40.0	DEL
487	1	2622689.0	2622768.0	79.0	DEL
488	1	2623004.0	2623086.0	82.0	DEL
489	1	2623344.0	2623384.0	40.0	DEL
490	1	2623409.0	2623674.0	265.0	DEL
491	1	2623497.0	2623497.0	281.0	INS
492	1	2623497.0	2623851.0	354.0	DEL
493	1	2623779.0	2623779.0	3171.0	INS
494	1	2623899.0	2623899.0	121.0	INS
495	1	2624411.0	2624411.0	279.0	INS
496	1	2624562.0	2624562.0	120.0	INS
497	1	2624569.0	2625129.0	560.0	DEL
498	1	2624724.0	2625045.0	321.0	DEL
499	1	2624757.0	2624757.0	41.0	INS
500	1	2624961.0	2624961.0	122.0	INS
501	1	2625279.0	2625480.0	201.0	DEL
502	1	2625469.0	2625469.0	79.0	INS
503	1	2625816.0	2625816.0	40.0	INS
504	1	2625878.0	2625918.0	40.0	DEL
505	1	2626333.0	2626333.0	41.0	INS
506	1	2626454.0	2626575.0	121.0	DEL
507	1	2626564.0	2626994.0	430.0	DEL
508	1	2626962.0	2627122.0	160.0	DEL
509	1	2627145.0	2627145.0	41.0	INS
510	1	2627302.0	2627422.0	120.0	DEL
511	1	2627691.0	2627772.0	81.0	DEL
512	1	2629049.0	2629049.0	40.0	INS
513	1	2629212.0	2629372.0	160.0	DEL
514	1	2629637.0	2629637.0	80.0	INS
515	1	2631510.0	2631710.0	200.0	DEL
516	1	2632417.0	2632417.0	405.0	INS
517	1	2632557.0	2632557.0	160.0	INS
518	1	2634220.0	2685161.0	50941.0	DEL
519	1	2684470.0	2684470.0	9320.0	INS
520	1	2684815.0	2684900.0	85.0	DEL
521	1	2685712.0	2685712.0	80.0	INS
522	1	2685884.0	2685926.0	42.0	DEL
523	1	2686000.0	2686205.0	205.0	DEL
524	1	2686130.0	2686130.0	238.0	INS
525	1	2686604.0	2686604.0	3742.0	INS
526	1	2687619.0	2687822.0	203.0	DEL
527	1	2688754.0	2688754.0	3743.0	INS
528	1	2689074.0	2689481.0	407.0	DEL
529	1	2689222.0	2689385.0	163.0	DEL
530	1	2689522.0	2689522.0	3753.0	INS
531	1	2689524.0	2689684.0	160.0	DEL
532	1	2690066.0	2690066.0	3763.0	INS
533	1	2691281.0	2691281.0	3746.0	INS
534	1	2691364.0	2691567.0	203.0	DEL
535	1	2692050.0	2692662.0	612.0	DEL
536	1	2692822.0	2692941.0	119.0	DEL
537	1	2701525.0	2701545.0	20.0	DEL
538	1	2714748.0	2714796.0	48.0	DEL
539	1	2766030.0	2766030.0	859.0	INS
540	1	2766099.0	2766099.0	127.0	INS
541	1	2766120.0	2766120.0	63.0	INS
542	1	2768750.0	2768854.0	104.0	DEL
543	1	2768783.0	2768990.0	207.0	DEL
544	1	2769222.0	2769326.0	104.0	DEL
545	1	2775802.0	2775880.0	78.0	DEL
546	1	2776080.0	2776080.0	43.0	INS
547	1	2776101.0	2776101.0	692.0	INS
548	1	2776101.0	2776101.0	1703.0	INS
549	1	2779748.0	2779748.0	48.0	INS
550	1	2794108.0	2794108.0	49.0	INS
551	1	2866152.0	2866299.0	147.0	DEL
552	1	2876575.0	2876695.0	120.0	DEL
553	1	2891236.0	2891283.0	47.0	DEL
554	1	2893200.0	2893464.0	264.0	DEL
555	1	2894080.0	2894080.0	20.0	INS
556	1	2897574.0	2897604.0	30.0	DEL
557	1	2933250.0	2933250.0	496.0	INS
558	1	2942602.0	2942602.0	415.0	INS
559	1	2954348.0	2954348.0	71.0	INS
560	1	2959216.0	2959216.0	56.0	INS
561	1	3028030.0	3028030.0	40.0	INS
562	1	3045232.0	3045255.0	23.0	DEL
563	1	3045865.0	3045893.0	28.0	DEL
564	1	3082390.0	3082414.0	24.0	DEL
565	1	3092716.0	3092716.0	239.0	INS
566	1	3092850.0	3093046.0	196.0	DEL
567	1	3097828.0	3097828.0	40.0	INS
568	1	3097871.0	3097871.0	694.0	INS
569	1	3097886.0	3097886.0	72.0	INS
570	1	3098013.0	3098013.0	136.0	INS
571	1	3098129.0	3098129.0	84.0	INS
572	1	3098184.0	3098184.0	40.0	INS
573	1	3098362.0	3098362.0	891.0	INS
574	1	3129163.0	3129163.0	140.0	INS
575	1	3131933.0	3131933.0	61.0	INS
576	1	3131933.0	3131933.0	306.0	INS
577	1	3172416.0	3172416.0	30.0	INS
578	1	3177306.0	3177306.0	857.0	INS
579	1	3193234.0	3193234.0	25.0	INS
580	1	3203839.0	3203886.0	47.0	DEL
581	1	3204102.0	3204209.0	107.0	DEL
582	1	3216109.0	3216840.0	731.0	DEL
583	1	3227936.0	3227936.0	45.0	INS
584	1	3242593.0	3242651.0	58.0	DEL
585	1	3262322.0	3262388.0	66.0	DEL
586	1	3268088.0	3268088.0	637.0	INS
587	1	3319601.0	3319632.0	31.0	DEL
588	1	3344710.0	3344710.0	144.0	INS
589	1	3344877.0	3344877.0	48.0	INS
590	1	3359792.0	3359828.0	36.0	DEL
591	1	3391616.0	3391676.0	60.0	DEL
592	1	3392141.0	3392141.0	63.0	INS
593	1	3393867.0	3393867.0	206.0	INS
594	1	3393867.0	3393867.0	2307.0	INS
595	1	3402495.0	3402515.0	20.0	DEL
596	1	3418581.0	3418581.0	756.0	INS
597	1	3418581.0	3418581.0	1864.0	INS
598	1	3495309.0	3495309.0	91.0	INS
599	1	3499870.0	3499870.0	691.0	INS
600	1	3499904.0	3499904.0	72.0	INS
601	1	3499940.0	3499940.0	134.0	INS
602	1	3500122.0	3500122.0	378.0	INS
603	1	3500176.0	3500176.0	108.0	INS
604	1	3500230.0	3500230.0	977.0	INS
605	1	3500300.0	3500300.0	72.0	INS
606	1	3500326.0	3500326.0	228.0	INS
607	1	3500326.0	3500326.0	498.0	INS
608	1	3500434.0	3500434.0	54.0	INS
609	1	3504422.0	3504422.0	357.0	INS
610	1	3504703.0	3504723.0	20.0	DEL
611	1	3504758.0	3504758.0	150.0	INS
612	1	3504800.0	3504860.0	60.0	DEL
613	1	3508333.0	3508398.0	65.0	DEL
614	1	3513004.0	3513004.0	44.0	INS
615	1	3513148.0	3513148.0	616.0	INS
616	1	3557055.0	3557092.0	37.0	DEL
617	1	3560142.0	3560652.0	510.0	DEL
618	1	3560364.0	3560872.0	508.0	DEL
619	1	3560886.0	3560937.0	51.0	DEL
620	1	3561909.0	3561984.0	75.0	DEL
621	1	3591563.0	3591754.0	191.0	DEL
622	1	3596383.0	3596409.0	26.0	DEL
623	1	3598418.0	3598492.0	74.0	DEL
624	1	3610322.0	3610392.0	70.0	DEL
625	1	3610510.0	3610510.0	105.0	INS
626	1	3610730.0	3610908.0	178.0	DEL
627	1	3611236.0	3611236.0	142.0	INS
628	1	3611236.0	3611236.0	529.0	INS
629	1	3611260.0	3611400.0	140.0	DEL
630	1	3611421.0	3611421.0	283.0	INS
631	1	3611436.0	3611436.0	704.0	INS
632	1	3642851.0	3642872.0	21.0	DEL
633	1	3656051.0	3656123.0	72.0	DEL
634	1	3714245.0	3714245.0	52.0	INS
635	1	3717002.0	3717152.0	150.0	DEL
636	1	3737058.0	3737058.0	48.0	INS
637	1	3741642.0	3741642.0	23.0	INS
638	1	3748984.0	3748984.0	80.0	INS
639	1	3785218.0	3785218.0	94.0	INS
640	1	3785228.0	3785228.0	40.0	INS
641	1	3785228.0	3785228.0	310.0	INS
642	1	3808516.0	3808746.0	230.0	DEL
643	1	3808625.0	3808672.0	47.0	DEL
644	1	3808911.0	3809001.0	90.0	DEL
645	1	3812079.0	3812123.0	44.0	DEL
646	1	3816054.0	3816074.0	20.0	DEL
647	1	4033596.0	4033596.0	45.0	INS
648	1	4033596.0	4033596.0	133.0	INS
649	1	4033710.0	4033710.0	91.0	INS
650	1	4046152.0	4046184.0	32.0	DEL
651	1	4059774.0	4059774.0	58.0	INS
652	1	4059822.0	4059881.0	59.0	DEL
653	1	4059823.0	4059941.0	118.0	DEL
654	1	4059910.0	4059910.0	60.0	INS
655	1	4059960.0	4059960.0	118.0	INS
656	1	4059961.0	4059961.0	1180.0	INS
657	1	4076999.0	4076999.0	166.0	INS
658	1	4077012.0	4077012.0	452.0	INS
659	1	4077119.0	4077119.0	94.0	INS
660	1	4124986.0	4125393.0	407.0	DEL
661	1	4125012.0	4125076.0	64.0	DEL
662	1	4125049.0	4125995.0	946.0	DEL
663	1	4125437.0	4125606.0	169.0	DEL
664	1	4125844.0	4126414.0	570.0	DEL
665	1	4126261.0	4126301.0	40.0	DEL
666	1	4137299.0	4137299.0	114.0	INS
667	1	4137489.0	4137489.0	290.0	INS
668	1	4137699.0	4137699.0	78.0	INS
669	1	4137776.0	4137872.0	96.0	DEL
670	1	4138124.0	4138124.0	37.0	INS
671	1	4138124.0	4138124.0	96.0	INS
672	1	4138124.0	4138124.0	212.0	INS
673	1	4138172.0	4138172.0	222.0	INS
674	1	4138465.0	4138521.0	56.0	DEL
675	1	4138525.0	4138525.0	116.0	INS
676	1	4138538.0	4138538.0	58.0	INS
677	1	4138552.0	4138552.0	289.0	INS
678	1	4159906.0	4159906.0	47.0	INS
679	1	4160016.0	4160016.0	141.0	INS
680	1	4160178.0	4160178.0	141.0	INS
681	1	4160247.0	4160247.0	47.0	INS
682	1	4196037.0	4196037.0	20.0	INS
683	1	4196340.0	4196580.0	240.0	DEL
684	1	4196778.0	4196778.0	360.0	INS
685	1	4196846.0	4196846.0	60.0	INS
686	1	4204541.0	4204541.0	135.0	INS
687	1	4204636.0	4204688.0	52.0	DEL
688	1	4204688.0	4204688.0	80.0	INS
689	1	4204688.0	4204688.0	1127.0	INS
690	1	4222760.0	4222760.0	70.0	INS
691	1	4222780.0	4222780.0	347.0	INS
692	1	4356182.0	4356210.0	28.0	DEL
693	1	4378449.0	4378481.0	32.0	DEL
694	1	4387141.0	4387141.0	40.0	INS
695	1	4391850.0	4391850.0	102.0	INS
696	1	4391892.0	4391892.0	181.0	INS
697	1	4391932.0	4392035.0	103.0	DEL
698	1	4392026.0	4392026.0	271.0	INS
699	1	4392170.0	4392170.0	87.0	INS
700	1	4392498.0	4392498.0	58.0	INS
701	1	4392756.0	4392756.0	28.0	INS
702	1	4392770.0	4392828.0	58.0	DEL
703	1	4392806.0	4392806.0	86.0	INS
704	1	4392848.0	4392848.0	196.0	INS
705	1	4392877.0	4392877.0	613.0	INS
706	1	4392986.0	4392986.0	1279.0	INS
707	1	4393075.0	4393075.0	116.0	INS
708	1	4393076.0	4393076.0	1137.0	INS
709	1	4393250.0	4393250.0	70.0	INS
710	1	4393343.0	4393343.0	289.0	INS
711	1	4393426.0	4393426.0	58.0	INS
712	1	4393458.0	4393458.0	118.0	INS
713	1	4393577.0	4393577.0	465.0	INS
714	1	4393639.0	4393639.0	2106.0	INS
715	1	4396561.0	4396561.0	616.0	INS
716	1	4403565.0	4403647.0	82.0	DEL
717	1	4480335.0	4480395.0	60.0	DEL
718	1	4568943.0	4568943.0	20.0	INS
719	1	4568992.0	4568992.0	64.0	INS
720	1	4575165.0	4575208.0	43.0	DEL
721	1	4580783.0	4580783.0	48.0	INS
722	1	4599903.0	4599903.0	20.0	INS
723	1	4603742.0	4603742.0	146.0	INS
724	1	4643102.0	4643102.0	24.0	INS
725	1	4660229.0	4660229.0	35.0	INS
726	1	4692614.0	4692614.0	168.0	INS
727	1	4692620.0	4692774.0	154.0	DEL
728	1	4692627.0	4692627.0	483.0	INS
729	1	4692634.0	4692634.0	42.0	INS
730	1	4692815.0	4693025.0	210.0	DEL
731	1	4692978.0	4692978.0	77.0	INS
732	1	4693020.0	4693094.0	74.0	DEL
733	1	4693073.0	4693073.0	42.0	INS
734	1	4693224.0	4693224.0	73.0	INS
735	1	4693266.0	4693266.0	241.0	INS
736	1	4693360.0	4693360.0	112.0	INS
737	1	4693400.0	4693455.0	55.0	DEL
738	1	4693493.0	4693493.0	322.0	INS
739	1	4709345.0	4709390.0	45.0	DEL
740	1	4709621.0	4709667.0	46.0	DEL
741	1	4726567.0	4726599.0	32.0	DEL
742	1	4789645.0	4789645.0	34.0	INS
743	1	4800429.0	4800429.0	167.0	INS
744	1	4825534.0	4825534.0	20.0	INS
745	1	4871290.0	4871318.0	28.0	DEL
746	1	4895092.0	4895092.0	34.0	INS
747	1	4999443.0	4999443.0	341.0	INS
748	1	4999536.0	4999536.0	1855.0	INS
749	1	4999647.0	4999667.0	20.0	DEL
750	1	5029256.0	5029256.0	31.0	INS
751	1	5135768.0	5135768.0	72.0	INS
752	1	5172485.0	5172485.0	487.0	INS
753	1	5220333.0	5220333.0	627.0	INS
754	1	5259145.0	5259190.0	45.0	DEL
755	1	5274686.0	5274686.0	46.0	INS
756	1	5274836.0	5274836.0	30.0	INS
757	1	5285340.0	5285340.0	40.0	INS
758	1	5306216.0	5306266.0	50.0	DEL
759	1	5306681.0	5306751.0	70.0	DEL
760	1	5350910.0	5351276.0	366.0	DEL
761	1	5364064.0	5364166.0	102.0	DEL
762	1	5393254.0	5393280.0	26.0	DEL
763	1	5394181.0	5394181.0	60.0	INS
764	1	5394181.0	5394181.0	240.0	INS
765	1	5394182.0	5394182.0	143.0	INS
766	1	5394393.0	5394393.0	120.0	INS
767	1	5394443.0	5394443.0	60.0	INS
768	1	5394463.0	5394463.0	33.0	INS
769	1	5447230.0	5447230.0	5176.0	INS
770	1	5464961.0	5464961.0	30.0	INS
771	1	5474213.0	5474288.0	75.0	DEL
772	1	5715929.0	5715969.0	40.0	DEL
773	1	5727684.0	5727718.0	34.0	DEL
774	1	5728178.0	5728178.0	100.0	INS
775	1	5751830.0	5751830.0	20.0	INS
776	1	5761813.0	5761813.0	39.0	INS
777	1	5761932.0	5761932.0	20.0	INS
778	1	5773583.0	5773583.0	63.0	INS
779	1	5782476.0	5782476.0	32.0	INS
780	1	5804175.0	5804274.0	99.0	DEL
781	1	5862914.0	5862914.0	444.0	INS
782	1	5871460.0	5871460.0	28.0	INS
783	1	5876958.0	5877028.0	70.0	DEL
784	1	5877274.0	5877274.0	250.0	INS
785	1	5877317.0	5877377.0	60.0	DEL
786	1	5889904.0	5889904.0	348.0	INS
787	1	5892342.0	5892342.0	72.0	INS
788	1	5892362.0	5892362.0	735.0	INS
789	1	5928792.0	5928818.0	26.0	DEL
790	1	5934288.0	5934288.0	283.0	INS
791	1	5944521.0	5944570.0	49.0	DEL
792	1	6012614.0	6012634.0	20.0	DEL
793	1	6037964.0	6037964.0	1333.0	INS
794	1	6065002.0	6065160.0	158.0	DEL
795	1	6065364.0	6065364.0	41.0	INS
796	1	6065495.0	6065495.0	80.0	INS
797	1	6066040.0	6066040.0	40.0	INS
798	1	6066065.0	6066141.0	76.0	DEL
799	1	6066102.0	6066102.0	522.0	INS
800	1	6066110.0	6066110.0	272.0	INS
801	1	6066143.0	6066641.0	498.0	DEL
802	1	6066560.0	6066560.0	54.0	INS
803	1	6066560.0	6066560.0	133.0	INS
804	1	6066716.0	6066716.0	314.0	INS
805	1	6072341.0	6072577.0	236.0	DEL
806	1	6072439.0	6072505.0	66.0	DEL
807	1	6072506.0	6072628.0	122.0	DEL
808	1	6167019.0	6167019.0	53.0	INS
809	1	6215148.0	6215188.0	40.0	DEL
810	1	6220191.0	6220384.0	193.0	DEL
811	1	6535687.0	6535687.0	54.0	INS
812	1	6775599.0	6775599.0	40.0	INS
813	1	6789036.0	6789036.0	26.0	INS
814	1	6802561.0	6802561.0	32.0	INS
815	1	6802617.0	6802617.0	2106.0	INS
816	1	6858655.0	6858832.0	177.0	DEL
817	1	6957533.0	6957533.0	31.0	INS
818	1	6984377.0	6984397.0	20.0	DEL
819	1	6997616.0	6997616.0	198.0	INS
820	1	7000972.0	7000972.0	527.0	INS
821	1	7017633.0	7017633.0	122.0	INS
822	1	7039853.0	7039906.0	53.0	DEL
823	1	7044150.0	7044150.0	204.0	INS
824	1	7078188.0	7078188.0	182.0	INS
825	1	7111723.0	7111723.0	24.0	INS
826	1	7174764.0	7174764.0	96.0	INS
827	1	7174805.0	7174805.0	49.0	INS
828	1	7174814.0	7174920.0	106.0	DEL
829	1	7175094.0	7175094.0	49.0	INS
830	1	7175266.0	7175266.0	100.0	INS
831	1	7175385.0	7175385.0	204.0	INS
832	1	7175503.0	7175700.0	197.0	DEL
833	1	7175600.0	7175651.0	51.0	DEL
834	1	7175601.0	7175700.0	99.0	DEL
835	1	7199309.0	7199309.0	37.0	INS
836	1	7474169.0	7474169.0	70.0	INS
837	1	7517090.0	7517123.0	33.0	DEL
838	1	7560339.0	7560339.0	79.0	INS
839	1	7560397.0	7560397.0	158.0	INS
840	1	7602615.0	7602677.0	62.0	DEL
841	1	7608732.0	7608959.0	227.0	DEL
842	1	7863493.0	7863493.0	184.0	INS
843	1	7923045.0	7923115.0	70.0	DEL
844	1	7923050.0	7923050.0	85.0	INS
845	1	7924951.0	7925176.0	225.0	DEL
846	1	7925494.0	7925548.0	54.0	DEL
847	1	7963150.0	7963150.0	45.0	INS
848	1	7966556.0	7966556.0	75.0	INS
849	1	8013091.0	8013091.0	97.0	INS
850	1	8087064.0	8087064.0	162.0	INS
851	1	8097727.0	8097751.0	24.0	DEL
852	1	8217928.0	8217964.0	36.0	DEL
853	1	8321418.0	8321446.0	28.0	DEL
854	1	8336959.0	8336959.0	71.0	INS
855	1	8336962.0	8336962.0	724.0	INS
856	1	8336968.0	8336968.0	177.0	INS
857	1	8359125.0	8359145.0	20.0	DEL
858	1	8361340.0	8361368.0	28.0	DEL
859	1	8363922.0	8363942.0	20.0	DEL
860	1	8382338.0	8382338.0	663.0	INS
861	1	8382368.0	8382368.0	484.0	INS
862	1	8382392.0	8382392.0	49.0	INS
863	1	8391316.0	8391316.0	50.0	INS
864	1	8391506.0	8391506.0	223.0	INS
865	1	8404952.0	8404952.0	336.0	INS
866	1	8432567.0	8432567.0	24.0	INS
867	1	8435685.0	8435741.0	56.0	DEL
868	1	8446627.0	8446627.0	308.0	INS
869	1	8501990.0	8501990.0	344.0	INS
870	1	8561460.0	8561460.0	48.0	INS
871	1	8561946.0	8561946.0	49.0	INS
872	1	8562016.0	8562016.0	372.0	INS
873	1	8562189.0	8562189.0	91.0	INS
874	1	8562189.0	8562189.0	592.0	INS
875	1	8569473.0	8569497.0	24.0	DEL
876	1	8661795.0	8661815.0	20.0	DEL
877	1	8706114.0	8706160.0	46.0	DEL
878	1	8728979.0	8729072.0	93.0	DEL
879	1	8904127.0	8904149.0	22.0	DEL
880	1	8972231.0	8972231.0	412.0	INS
881	1	8972231.0	8972231.0	584.0	INS
882	1	9044316.0	9044316.0	26.0	INS
883	1	9113461.0	9113461.0	169.0	INS
884	1	9137796.0	9137796.0	153.0	INS
885	1	9168051.0	9168074.0	23.0	DEL
886	1	9176241.0	9176241.0	216.0	INS
887	1	9183318.0	9183361.0	43.0	DEL
888	1	9189324.0	9189324.0	90.0	INS
889	1	9202957.0	9202992.0	35.0	DEL
890	1	9214276.0	9214276.0	27.0	INS
891	1	9230431.0	9230431.0	318.0	INS
892	1	9318308.0	9318336.0	28.0	DEL
893	1	9342573.0	9342573.0	263.0	INS
894	1	9356653.0	9356653.0	24.0	INS
895	1	9359524.0	9361375.0	1851.0	DEL
896	1	9370134.0	9370188.0	54.0	DEL
897	1	9440272.0	9440272.0	35.0	INS
898	1	9471352.0	9471352.0	1353.0	INS
899	1	9583575.0	9583599.0	24.0	DEL
900	1	9652699.0	9652744.0	45.0	DEL
901	1	9812713.0	9812713.0	45.0	INS
902	1	9870199.0	9870199.0	160.0	INS
903	1	10028609.0	10028609.0	140.0	INS
904	1	10247653.0	10247653.0	72.0	INS
905	1	10247697.0	10247697.0	162.0	INS
906	1	10248151.0	10248151.0	272.0	INS
907	1	10637603.0	10637625.0	22.0	DEL
908	1	10733756.0	10733756.0	53.0	INS
909	1	10804402.0	10804570.0	168.0	DEL
910	1	10804788.0	10804788.0	20.0	INS
911	1	10845192.0	10845192.0	52.0	INS
912	1	10878052.0	10878052.0	44.0	INS
913	1	10894274.0	10894274.0	20.0	INS
914	1	11031132.0	11031132.0	1892.0	INS
915	1	11047520.0	11047520.0	41.0	INS
916	1	11101793.0	11101793.0	270.0	INS
917	1	11102453.0	11102473.0	20.0	DEL
918	1	11129301.0	11129301.0	30.0	INS
919	1	11433904.0	11433904.0	184.0	INS
920	1	11433938.0	11433938.0	1248.0	INS
921	1	11505799.0	11505799.0	22.0	INS
922	1	11582662.0	11582662.0	119.0	INS
923	1	11582719.0	11582719.0	66.0	INS
924	1	11582739.0	11582739.0	180.0	INS
925	1	11582763.0	11582763.0	363.0	INS
926	1	11582774.0	11582774.0	979.0	INS
927	1	11582840.0	11582840.0	101.0	INS
928	1	11582928.0	11582928.0	67.0	INS
929	1	11682893.0	11683187.0	294.0	DEL
930	1	11692090.0	11692114.0	24.0	DEL
931	1	11701739.0	11701739.0	36.0	INS
932	1	11832961.0	11832961.0	26.0	INS
933	1	11920212.0	11920212.0	30.0	INS
934	1	11942800.0	11942800.0	34.0	INS
935	1	11954454.0	11954474.0	20.0	DEL
936	1	11969605.0	11969605.0	20.0	INS
937	1	12102726.0	12102726.0	53.0	INS
938	1	12102746.0	12102746.0	30.0	INS
939	1	12147131.0	12147151.0	20.0	DEL
940	1	12360280.0	12360280.0	41.0	INS
941	1	12603536.0	12603536.0	86.0	INS
942	1	12625704.0	12625704.0	724.0	INS
943	1	12645227.0	12645227.0	26.0	INS
944	1	12762178.0	12762178.0	21.0	INS
945	1	12783857.0	12783857.0	26.0	INS
946	1	12822091.0	12822304.0	213.0	DEL
947	1	12822248.0	12822459.0	211.0	DEL
948	1	12849572.0	12849612.0	40.0	DEL
949	1	12849584.0	12849608.0	24.0	DEL
950	1	12861983.0	12861983.0	53.0	INS
951	1	12876216.0	12876216.0	276.0	INS
952	1	12927348.0	12927368.0	20.0	DEL
953	1	12927465.0	12927465.0	46.0	INS
954	1	12927534.0	12927618.0	84.0	DEL
955	1	12947643.0	12948043.0	400.0	DEL
956	1	12985648.0	12985668.0	20.0	DEL
957	1	13021840.0	13021890.0	50.0	DEL
958	1	13041005.0	13041005.0	24.0	INS
959	1	13159068.0	13159068.0	20.0	INS
960	1	13345323.0	13345373.0	50.0	DEL
961	1	13468397.0	13468448.0	51.0	DEL
962	1	13689230.0	13689281.0	51.0	DEL
963	1	13689287.0	13689338.0	51.0	DEL
964	1	13796642.0	13796642.0	662.0	INS
965	1	13827957.0	13828146.0	189.0	DEL
966	1	13832408.0	13832431.0	23.0	DEL
967	1	13848616.0	13848647.0	31.0	DEL
968	1	13894457.0	13894586.0	129.0	DEL
969	1	13915475.0	13915475.0	227.0	INS
970	1	13984869.0	13984869.0	127.0	INS
971	1	14278118.0	14278142.0	24.0	DEL
972	1	14307588.0	14307588.0	28.0	INS
973	1	14307592.0	14307592.0	124.0	INS
974	1	14348980.0	14349004.0	24.0	DEL
975	1	14376596.0	14376620.0	24.0	DEL
976	1	14419026.0	14419066.0	40.0	DEL
977	1	14446418.0	14446418.0	23.0	INS
978	1	14454805.0	14454834.0	29.0	DEL
979	1	14459874.0	14459912.0	38.0	DEL
980	1	14610274.0	14610274.0	55.0	INS
981	1	14657709.0	14658485.0	776.0	DEL
982	1	14804769.0	14804769.0	20.0	INS
983	1	14819161.0	14819161.0	409.0	INS
984	1	14819163.0	14819163.0	1418.0	INS
985	1	14840825.0	14840825.0	188.0	INS
986	1	14840997.0	14840997.0	53.0	INS
987	1	14978982.0	14978982.0	416.0	INS
988	1	14979003.0	14979003.0	265.0	INS
989	1	15008129.0	15008170.0	41.0	DEL
990	1	15022006.0	15022006.0	36.0	INS
991	1	15284857.0	15284897.0	40.0	DEL
992	1	15311741.0	15311741.0	26.0	INS
993	1	15362774.0	15362774.0	69.0	INS
994	1	15365284.0	15365394.0	110.0	DEL
995	1	15439083.0	15439083.0	27.0	INS
996	1	15488347.0	15488438.0	91.0	DEL
997	1	15533123.0	15533123.0	24.0	INS
998	1	15551714.0	15551714.0	269.0	INS
999	1	15641131.0	15641131.0	298.0	INS
1000	1	15702569.0	15702589.0	20.0	DEL
1001	1	15714831.0	15714831.0	106.0	INS
1002	1	15714832.0	15714832.0	180.0	INS
1003	1	16376518.0	16376518.0	79.0	INS
1004	1	16386656.0	16386677.0	21.0	DEL
1005	1	16492676.0	16492696.0	20.0	DEL
1006	1	16492724.0	16492724.0	68.0	INS
1007	1	16519293.0	16519293.0	38.0	INS
1008	1	16637582.0	16637582.0	148.0	INS
1009	1	16677244.0	16677244.0	123.0	INS
1010	1	16750700.0	16750700.0	135.0	INS
1011	1	16892279.0	16892279.0	1556.0	INS
1012	1	16922211.0	16922211.0	24.0	INS
1013	1	16942788.0	16942788.0	46.0	INS
1014	1	16955890.0	16956074.0	184.0	DEL
1015	1	16980451.0	16980494.0	43.0	DEL
1016	1	17018938.0	17018959.0	21.0	DEL
1017	1	17019650.0	17019650.0	46.0	INS
1018	1	17020505.0	17020526.0	21.0	DEL
1019	1	17027901.0	17027901.0	76.0	INS
1020	1	17027901.0	17027901.0	95.0	INS
1021	1	17027916.0	17027916.0	38.0	INS
1022	1	17054428.0	17054471.0	43.0	DEL
1023	1	17057162.0	17057162.0	97.0	INS
1024	1	17059984.0	17060316.0	332.0	DEL
1025	1	17071423.0	17073187.0	1764.0	DEL
1026	1	17089045.0	17089045.0	122.0	INS
1027	1	17115555.0	17115555.0	26.0	INS
1028	1	17189066.0	17189110.0	44.0	DEL
1029	1	17191810.0	17191906.0	96.0	DEL
1030	1	17194721.0	17194721.0	318.0	INS
1031	1	17225605.0	17225605.0	43.0	INS
1032	1	17228178.0	17228178.0	319.0	INS
1033	1	17229432.0	17229432.0	84.0	INS
1034	1	17231871.0	17231871.0	39.0	INS
1035	1	17231894.0	17231894.0	25.0	INS
1036	1	17233536.0	17233598.0	62.0	DEL
1037	1	17234109.0	17234109.0	323.0	INS
1038	1	17235807.0	17235807.0	84.0	INS
1039	1	17240551.0	17240572.0	21.0	DEL
1040	1	17242678.0	17242678.0	28.0	INS
1041	1	17276586.0	17276881.0	295.0	DEL
1042	1	17278379.0	17278637.0	258.0	DEL
1043	1	17301900.0	17301924.0	24.0	DEL
1044	1	17492713.0	17492713.0	633.0	INS
1045	1	17518401.0	17518401.0	69.0	INS
1046	1	17535068.0	17535068.0	74.0	INS
1047	1	17561784.0	17561784.0	32.0	INS
1048	1	17567947.0	17567947.0	36.0	INS
1049	1	17567949.0	17568106.0	157.0	DEL
1050	1	17615798.0	17615798.0	2686.0	INS
1051	1	17619381.0	17619381.0	111.0	INS
1052	1	17678506.0	17678506.0	38.0	INS
1053	1	17684765.0	17685087.0	322.0	DEL
1054	1	17693983.0	17693983.0	28.0	INS
1055	1	17705627.0	17705627.0	27.0	INS
1056	1	17764169.0	17764169.0	78.0	INS
1057	1	17918740.0	17918740.0	42.0	INS
1058	1	18015976.0	18015976.0	1304.0	INS
1059	1	18016041.0	18016041.0	134.0	INS
1060	1	18094810.0	18094810.0	50.0	INS
1061	1	18121270.0	18121270.0	43.0	INS
1062	1	18186161.0	18186161.0	198.0	INS
1063	1	18190797.0	18190797.0	28.0	INS
1064	1	18195128.0	18195128.0	66.0	INS
1065	1	18376131.0	18376131.0	4332.0	INS
1066	1	18376327.0	18376327.0	54.0	INS
1067	1	18376327.0	18376327.0	222.0	INS
1068	1	18376328.0	18376328.0	89.0	INS
1069	1	18376363.0	18376363.0	663.0	INS
1070	1	18427833.0	18427857.0	24.0	DEL
1071	1	18503860.0	18503860.0	38.0	INS
1072	1	18599952.0	18600010.0	58.0	DEL
1073	1	18599956.0	18599956.0	32.0	INS
1074	1	18604697.0	18604717.0	20.0	DEL
1075	1	18607617.0	18607617.0	56.0	INS
1076	1	18657024.0	18657072.0	48.0	DEL
1077	1	18657078.0	18657174.0	96.0	DEL
1078	1	18683929.0	18683965.0	36.0	DEL
1079	1	18685860.0	18685860.0	44.0	INS
1080	1	18689967.0	18689999.0	32.0	DEL
1081	1	18792553.0	18792553.0	59.0	INS
1082	1	18792751.0	18792751.0	40.0	INS
1083	1	18805148.0	18805184.0	36.0	DEL
1084	1	18829422.0	18829422.0	40.0	INS
1085	1	18924454.0	18924523.0	69.0	DEL
1086	1	18931262.0	18931322.0	60.0	DEL
1087	1	18931413.0	18931489.0	76.0	DEL
1088	1	18962005.0	18962005.0	28.0	INS
1089	1	19070947.0	19070947.0	77.0	INS
1090	1	19151769.0	19152243.0	474.0	DEL
1091	1	19151780.0	19152046.0	266.0	DEL
1092	1	19252351.0	19252351.0	771.0	INS
1093	1	19284221.0	19284221.0	43.0	INS
1094	1	19326786.0	19326786.0	21.0	INS
1095	1	19359949.0	19359949.0	42.0	INS
1096	1	19386824.0	19386824.0	125.0	INS
1097	1	19386824.0	19386824.0	300.0	INS
1098	1	19387846.0	19387846.0	96.0	INS
1099	1	19387846.0	19387846.0	503.0	INS
1100	1	19387911.0	19387911.0	3703.0	INS
1101	1	19469750.0	19469793.0	43.0	DEL
1102	1	19798359.0	19798390.0	31.0	DEL
1103	1	19867710.0	19867734.0	24.0	DEL
1104	1	19887767.0	19887767.0	21.0	INS
1105	1	20129415.0	20129415.0	20.0	INS
1106	1	20164759.0	20164759.0	20.0	INS
1107	1	20199272.0	20199272.0	56.0	INS
1108	1	20259424.0	20259424.0	325.0	INS
1109	1	20271517.0	20271537.0	20.0	DEL
1110	1	20396156.0	20396176.0	20.0	DEL
1111	1	20708961.0	20708961.0	437.0	INS
1112	1	20790032.0	20790032.0	910.0	INS
1113	1	20822912.0	20822945.0	33.0	DEL
1114	1	20913605.0	20913663.0	58.0	DEL
1115	1	20926110.0	20926110.0	34.0	INS
1116	1	20934886.0	20934886.0	34.0	INS
1117	1	20944737.0	20944737.0	322.0	INS
1118	1	20950239.0	20950239.0	1256.0	INS
1119	1	20952494.0	20952585.0	91.0	DEL
1120	1	21141275.0	21141275.0	20.0	INS
1121	1	21142813.0	21142858.0	45.0	DEL
1122	1	21292128.0	21292128.0	54.0	INS
1123	1	21308028.0	21308111.0	83.0	DEL
1124	1	21315566.0	21315566.0	52.0	INS
1125	1	21350427.0	21350467.0	40.0	DEL
1126	1	21492588.0	21492588.0	317.0	INS
1127	1	21506436.0	21506436.0	88.0	INS
1128	1	21506437.0	21506437.0	336.0	INS
1129	1	21506550.0	21506550.0	210.0	INS
1130	1	21650125.0	21650145.0	20.0	DEL
1131	1	21690731.0	21690752.0	21.0	DEL
1132	1	21713516.0	21713516.0	24.0	INS
1133	1	21714720.0	21714769.0	49.0	DEL
1134	1	21714966.0	21715048.0	82.0	DEL
1135	1	21714976.0	21715225.0	249.0	DEL
1136	1	21715069.0	21715241.0	172.0	DEL
1137	1	21728322.0	21728342.0	20.0	DEL
1138	1	21745022.0	21745022.0	51.0	INS
1139	1	21786418.0	21786690.0	272.0	DEL
1140	1	21787745.0	21787809.0	64.0	DEL
1141	1	21789365.0	21789365.0	305.0	INS
1142	1	21805862.0	21807436.0	1574.0	DEL
1143	1	21902717.0	21902717.0	51.0	INS
1144	1	22092394.0	22092416.0	22.0	DEL
1145	1	22144509.0	22144645.0	136.0	DEL
1146	1	22286330.0	22286380.0	50.0	DEL
1147	1	22287678.0	22287698.0	20.0	DEL
1148	1	22352395.0	22352421.0	26.0	DEL
1149	1	22381406.0	22381432.0	26.0	DEL
1150	1	22426386.0	22426409.0	23.0	DEL
1151	1	22569978.0	22569998.0	20.0	DEL
1152	1	22634508.0	22634508.0	20.0	INS
1153	1	22696670.0	22696670.0	32.0	INS
1154	1	22720780.0	22720780.0	34.0	INS
1155	1	22896934.0	22896934.0	93.0	INS
1156	1	22904483.0	22904483.0	1299.0	INS
1157	1	22904592.0	22904592.0	55.0	INS
1158	1	22905278.0	22905278.0	47.0	INS
1159	1	22926136.0	22926167.0	31.0	DEL
1160	1	22926178.0	22926230.0	52.0	DEL
1161	1	22985390.0	22985426.0	36.0	DEL
1162	1	22995475.0	22995475.0	20.0	INS
1163	1	23081334.0	23081334.0	644.0	INS
1164	1	23081426.0	23081426.0	42.0	INS
1165	1	23130110.0	23130138.0	28.0	DEL
1166	1	23276940.0	23276940.0	256.0	INS
1167	1	23343671.0	23343713.0	42.0	DEL
1168	1	23469194.0	23469218.0	24.0	DEL
1169	1	23497335.0	23497358.0	23.0	DEL
1170	1	23545001.0	23545001.0	31.0	INS
1171	1	23555109.0	23555134.0	25.0	DEL
1172	1	23718898.0	23718898.0	482.0	INS
1173	1	23718900.0	23718900.0	1353.0	INS
1174	1	23718909.0	23718909.0	73.0	INS
1175	1	23718968.0	23718968.0	49.0	INS
1176	1	23821722.0	23821722.0	64.0	INS
1177	1	23830527.0	23830567.0	40.0	DEL
1178	1	23830908.0	23830908.0	36.0	INS
1179	1	23981127.0	23981127.0	329.0	INS
1180	1	24030192.0	24030233.0	41.0	DEL
1181	1	24030267.0	24030267.0	102.0	INS
1182	1	24037355.0	24037355.0	48.0	INS
1183	1	24163585.0	24163585.0	56.0	INS
1184	1	24163974.0	24163974.0	54.0	INS
1185	1	24163978.0	24163978.0	112.0	INS
1186	1	24210835.0	24210835.0	2151.0	INS
1187	1	24220939.0	24220959.0	20.0	DEL
1188	1	24226398.0	24226398.0	136.0	INS
1189	1	24262193.0	24262193.0	40.0	INS
1190	1	24262278.0	24262327.0	49.0	DEL
1191	1	24374662.0	24374696.0	34.0	DEL
1192	1	24393845.0	24393845.0	50.0	INS
1193	1	24402994.0	24403311.0	317.0	DEL
1194	1	24409681.0	24409681.0	46.0	INS
1195	1	24489203.0	24489246.0	43.0	DEL
1196	1	24514879.0	24514879.0	20.0	INS
1197	1	24538571.0	24538571.0	52.0	INS
1198	1	24538676.0	24538728.0	52.0	DEL
1199	1	24538788.0	24538788.0	44.0	INS
1200	1	24538863.0	24538863.0	282.0	INS
1201	1	24545875.0	24545875.0	22.0	INS
1202	1	24587083.0	24587083.0	50.0	INS
1203	1	24671533.0	24671533.0	149.0	INS
1204	1	24671533.0	24671533.0	331.0	INS
1205	1	24671554.0	24671604.0	50.0	DEL
1206	1	24758392.0	24758392.0	42.0	INS
1207	1	24775164.0	24775164.0	2912.0	INS
1208	1	24804536.0	24807440.0	2904.0	DEL
1209	1	24819120.0	24819120.0	20.0	INS
1210	1	24900443.0	24900443.0	23.0	INS
1211	1	24961328.0	24961328.0	312.0	INS
1212	1	25035865.0	25035865.0	22.0	INS
1213	1	25056845.0	25056845.0	290.0	INS
1214	1	25103279.0	25103300.0	21.0	DEL
1215	1	25126406.0	25126702.0	296.0	DEL
1216	1	25158690.0	25161513.0	2823.0	DEL
1217	1	25186263.0	25186263.0	31.0	INS
1218	1	25200130.0	25200130.0	39.0	INS
1219	1	25215281.0	25215301.0	20.0	DEL
1220	1	25234624.0	25234674.0	50.0	DEL
1221	1	25328555.0	25328555.0	92.0	INS
1222	1	25371466.0	25371466.0	100.0	INS
1223	1	25380756.0	25380756.0	323.0	INS
1224	1	25435363.0	25435363.0	68.0	INS
1225	1	25438323.0	25438323.0	36.0	INS
1226	1	25473635.0	25473655.0	20.0	DEL
1227	1	25493378.0	25493378.0	64.0	INS
1228	1	25614266.0	25614266.0	109.0	INS
1229	1	25645621.0	25645621.0	59.0	INS
1230	1	25648165.0	25648165.0	20.0	INS
1231	1	25732084.0	25732084.0	109.0	INS
1232	1	25732722.0	25732748.0	26.0	DEL
1233	1	25789287.0	25789287.0	44.0	INS
1234	1	25807421.0	25807441.0	20.0	DEL
1235	1	25838916.0	25838916.0	40.0	INS
1236	1	25855990.0	25855990.0	962.0	INS
1237	1	26077749.0	26077749.0	58.0	INS
1238	1	26094758.0	26094758.0	95.0	INS
1239	1	26134789.0	26134834.0	45.0	DEL
1240	1	26489812.0	26490138.0	326.0	DEL
1241	1	26532972.0	26532972.0	60.0	INS
1242	1	26534268.0	26534268.0	30.0	INS
1243	1	26535382.0	26535405.0	23.0	DEL
1244	1	26608827.0	26608851.0	24.0	DEL
1245	1	26644035.0	26644056.0	21.0	DEL
1246	1	26671506.0	26671557.0	51.0	DEL
1247	1	26726310.0	26726310.0	426.0	INS
1248	1	26814997.0	26815042.0	45.0	DEL
1249	1	26838793.0	26838813.0	20.0	DEL
1250	1	26838865.0	26838865.0	28.0	INS
1251	1	26965473.0	26965502.0	29.0	DEL
1252	1	26965808.0	26965808.0	307.0	INS
1253	1	26975091.0	26975111.0	20.0	DEL
1254	1	26975251.0	26975558.0	307.0	DEL
1255	1	26975752.0	26975752.0	50.0	INS
1256	1	27130344.0	27130442.0	98.0	DEL
1257	1	27145028.0	27145106.0	78.0	DEL
1258	1	27145127.0	27145127.0	98.0	INS
1259	1	27145287.0	27145531.0	244.0	DEL
1260	1	27356977.0	27356977.0	720.0	INS
1261	1	27412986.0	27412986.0	1170.0	INS
1262	1	27433711.0	27433711.0	1178.0	INS
1263	1	27804112.0	27804441.0	329.0	DEL
1264	1	27814143.0	27814143.0	53.0	INS
1265	1	27935362.0	27935498.0	136.0	DEL
1266	1	27995499.0	27995534.0	35.0	DEL
1267	1	28118738.0	28118738.0	30.0	INS
1268	1	28179939.0	28180510.0	571.0	DEL
1269	1	28204972.0	28204972.0	1380.0	INS
1270	1	28247799.0	28248108.0	309.0	DEL
1271	1	28260296.0	28260296.0	20.0	INS
1272	1	28399621.0	28399621.0	30.0	INS
1273	1	28411090.0	28411116.0	26.0	DEL
1274	1	28573642.0	28573642.0	147.0	INS
1275	1	28736599.0	28736599.0	125.0	INS
1276	1	29023674.0	29023698.0	24.0	DEL
1277	1	29200283.0	29200309.0	26.0	DEL
1278	1	29248450.0	29248450.0	21.0	INS
1279	1	29261950.0	29261950.0	31.0	INS
1280	1	29316808.0	29316808.0	24.0	INS
1281	1	29321461.0	29321461.0	325.0	INS
1282	1	29382164.0	29382164.0	332.0	INS
1283	1	29385767.0	29385767.0	46.0	INS
1284	1	29426825.0	29426825.0	328.0	INS
1285	1	29691910.0	29691910.0	30.0	INS
1286	1	29739770.0	29739799.0	29.0	DEL
1287	1	29780310.0	29780310.0	38.0	INS
1288	1	29845252.0	29845252.0	52.0	INS
1289	1	30160588.0	30160588.0	37.0	INS
1290	1	30180287.0	30180287.0	40.0	INS
1291	1	30180379.0	30180379.0	45.0	INS
1292	1	30196711.0	30196711.0	378.0	INS
1293	1	30200060.0	30200060.0	56.0	INS
1294	1	30200174.0	30200174.0	225.0	INS
1295	1	30200174.0	30200174.0	895.0	INS
1296	1	30200216.0	30200415.0	199.0	DEL
1297	1	30200247.0	30200247.0	1649.0	INS
1298	1	30200442.0	30200442.0	56.0	INS
1299	1	30200608.0	30200608.0	56.0	INS
1300	1	30243924.0	30243924.0	31.0	INS
1301	1	30244158.0	30244158.0	710.0	INS
1302	1	30244337.0	30244337.0	62.0	INS
1303	1	30244337.0	30244337.0	153.0	INS
1304	1	30244562.0	30244562.0	34.0	INS
1305	1	30298152.0	30298203.0	51.0	DEL
1306	1	30346047.0	30346047.0	390.0	INS
1307	1	30378527.0	30378527.0	40.0	INS
1308	1	30472423.0	30472445.0	22.0	DEL
1309	1	30484178.0	30484204.0	26.0	DEL
1310	1	30509538.0	30509538.0	32.0	INS
1311	1	30553120.0	30553143.0	23.0	DEL
1312	1	30569448.0	30569448.0	163.0	INS
1313	1	30664267.0	30664309.0	42.0	DEL
1314	1	30664299.0	30664299.0	41.0	INS
1315	1	30774236.0	30774236.0	58.0	INS
1316	1	30838490.0	30838490.0	30.0	INS
1317	1	30953847.0	30953847.0	22.0	INS
1318	1	30961585.0	30961585.0	92.0	INS
1319	1	30961680.0	30961680.0	204.0	INS
1320	1	30963871.0	30963893.0	22.0	DEL
1321	1	30988405.0	30988429.0	24.0	DEL
1322	1	31040645.0	31041660.0	1015.0	DEL
1323	1	31067151.0	31067209.0	58.0	DEL
1324	1	31082617.0	31082723.0	106.0	DEL
1325	1	31124634.0	31124634.0	57.0	INS
1326	1	31128322.0	31128374.0	52.0	DEL
1327	1	31128409.0	31128409.0	51.0	INS
1328	1	31128409.0	31128409.0	789.0	INS
1329	1	31128496.0	31128496.0	51.0	INS
1330	1	31128513.0	31128513.0	204.0	INS
1331	1	31128528.0	31128528.0	1296.0	INS
1332	1	31205196.0	31205196.0	566.0	INS
1333	1	31205215.0	31205215.0	2546.0	INS
1334	1	31215992.0	31215992.0	40.0	INS
1335	1	31244650.0	31244744.0	94.0	DEL
1336	1	31246007.0	31246007.0	74.0	INS
1337	1	31249141.0	31249209.0	68.0	DEL
1338	1	31308424.0	31308424.0	38.0	INS
1339	1	31313119.0	31313147.0	28.0	DEL
1340	1	31335085.0	31335085.0	23.0	INS
1341	1	31367466.0	31367533.0	67.0	DEL
1342	1	31411747.0	31411767.0	20.0	DEL
1343	1	31445108.0	31445169.0	61.0	DEL
1344	1	31445214.0	31445314.0	100.0	DEL
1345	1	31553496.0	31553530.0	34.0	DEL
1346	1	31649753.0	31649879.0	126.0	DEL
1347	1	31669544.0	31669564.0	20.0	DEL
1348	1	31679084.0	31679084.0	24.0	INS
1349	1	31724880.0	31724880.0	52.0	INS
1350	1	31818394.0	31818394.0	53.0	INS
1351	1	31896912.0	31896912.0	41.0	INS
1352	1	31904611.0	31904611.0	170.0	INS
1353	1	31904623.0	31904623.0	63.0	INS
1354	1	31904624.0	31904624.0	342.0	INS
1355	1	31904705.0	31904705.0	90.0	INS
1356	1	31904760.0	31904760.0	45.0	INS
1357	1	31904842.0	31904951.0	109.0	DEL
1358	1	31904904.0	31904904.0	405.0	INS
1359	1	31904913.0	31904913.0	252.0	INS
1360	1	31904967.0	31904967.0	2550.0	INS
1361	1	31904976.0	31904976.0	958.0	INS
1362	1	31904995.0	31904995.0	3865.0	INS
1363	1	31905021.0	31905021.0	81.0	INS
1364	1	31967819.0	31967819.0	63.0	INS
1365	1	31967819.0	31967819.0	269.0	INS
1366	1	31971542.0	31971542.0	7234.0	INS
1367	1	31981692.0	31981692.0	32.0	INS
1368	1	32060882.0	32060922.0	40.0	DEL
1369	1	32273013.0	32273013.0	306.0	INS
1370	1	32452028.0	32452053.0	25.0	DEL
1371	1	32494290.0	32494290.0	47.0	INS
1372	1	32606976.0	32607002.0	26.0	DEL
1373	1	32766716.0	32766752.0	36.0	DEL
1374	1	33005341.0	33005341.0	223.0	INS
1375	1	33046783.0	33046783.0	677.0	INS
1376	1	33063685.0	33063685.0	46.0	INS
1377	1	33108378.0	33108378.0	1003.0	INS
1378	1	33153434.0	33153434.0	21.0	INS
1379	1	33156761.0	33156938.0	177.0	DEL
1380	1	33218537.0	33218559.0	22.0	DEL
1381	1	33358522.0	33358522.0	54.0	INS
1382	1	33439881.0	33440008.0	127.0	DEL
1383	1	33517830.0	33517957.0	127.0	DEL
1384	1	33518104.0	33518181.0	77.0	DEL
1385	1	33518108.0	33518108.0	101.0	INS
1386	1	33640600.0	33640600.0	53.0	INS
1387	1	33652418.0	33652418.0	1657.0	INS
1388	1	33773311.0	33773311.0	33.0	INS
1389	1	33859325.0	33859325.0	48.0	INS
1390	1	33901563.0	33901588.0	25.0	DEL
1391	1	34330530.0	34330530.0	220.0	INS
1392	1	34546522.0	34546542.0	20.0	DEL
1393	1	34568174.0	34568268.0	94.0	DEL
1394	1	34568275.0	34568275.0	95.0	INS
1395	1	34635236.0	34635236.0	20.0	INS
1396	1	34789557.0	34789557.0	51.0	INS
1397	1	34865469.0	34865469.0	22.0	INS
1398	1	35007067.0	35007067.0	913.0	INS
1399	1	35243209.0	35243271.0	62.0	DEL
1400	1	35243318.0	35243318.0	186.0	INS
1401	1	35243493.0	35243493.0	61.0	INS
1402	1	35267836.0	35267866.0	30.0	DEL
1403	1	35296572.0	35296572.0	55.0	INS
1404	1	35304941.0	35304941.0	68.0	INS
1405	1	35371617.0	35371617.0	37.0	INS
1406	1	35382247.0	35382267.0	20.0	DEL
1407	1	35622651.0	35622651.0	1150.0	INS
1408	1	35622671.0	35622671.0	26.0	INS
1409	1	35627127.0	35627448.0	321.0	DEL
1410	1	35725854.0	35725854.0	315.0	INS
1411	1	35725855.0	35725855.0	210.0	INS
1412	1	35970331.0	35970331.0	51.0	INS
1413	1	36042531.0	36042565.0	34.0	DEL
1414	1	36107815.0	36107835.0	20.0	DEL
1415	1	36124476.0	36124476.0	30.0	INS
1416	1	36136842.0	36136862.0	20.0	DEL
1417	1	36640688.0	36640714.0	26.0	DEL
1418	1	36676314.0	36676314.0	107.0	INS
1419	1	36679545.0	36679607.0	62.0	DEL
1420	1	36719361.0	36719361.0	30.0	INS
1421	1	36733250.0	36733476.0	226.0	DEL
1422	1	36749217.0	36749269.0	52.0	DEL
1423	1	36868501.0	36868501.0	24.0	INS
1424	1	36868821.0	36868853.0	32.0	DEL
1425	1	36962276.0	36962276.0	30.0	INS
1426	1	37004188.0	37004213.0	25.0	DEL
1427	1	37009730.0	37009764.0	34.0	DEL
1428	1	37009732.0	37009799.0	67.0	DEL
1429	1	37098192.0	37098229.0	37.0	DEL
1430	1	37154124.0	37154124.0	307.0	INS
1431	1	37154157.0	37154157.0	91.0	INS
1432	1	37154315.0	37154315.0	64.0	INS
1433	1	37154588.0	37154588.0	68.0	INS
1434	1	37165989.0	37166081.0	92.0	DEL
1435	1	37206219.0	37206299.0	80.0	DEL
1436	1	37215795.0	37215795.0	339.0	INS
1437	1	37259401.0	37259401.0	41.0	INS
1438	1	37259423.0	37259423.0	780.0	INS
1439	1	37370180.0	37370180.0	66.0	INS
1440	1	37423055.0	37423055.0	64.0	INS
1441	1	37423055.0	37423055.0	301.0	INS
1442	1	37423735.0	37424019.0	284.0	DEL
1443	1	37424171.0	37425221.0	1050.0	DEL
1444	1	37424205.0	37425748.0	1543.0	DEL
1445	1	37425247.0	37425741.0	494.0	DEL
1446	1	37425527.0	37425574.0	47.0	DEL
1447	1	37568534.0	37568534.0	129.0	INS
1448	1	37593865.0	37593865.0	186.0	INS
1449	1	37753993.0	37754023.0	30.0	DEL
1450	1	37772950.0	37772976.0	26.0	DEL
1451	1	37801077.0	37801077.0	44.0	INS
1452	1	37816477.0	37816715.0	238.0	DEL
1453	1	37831009.0	37831009.0	44.0	INS
1454	1	37850122.0	37850144.0	22.0	DEL
1455	1	37895237.0	37895237.0	37.0	INS
1456	1	37911781.0	37911781.0	647.0	INS
1457	1	37940332.0	37940357.0	25.0	DEL
1458	1	38000840.0	38000840.0	32.0	INS
1459	1	38077349.0	38077420.0	71.0	DEL
1460	1	38208245.0	38208408.0	163.0	DEL
1461	1	38219335.0	38219376.0	41.0	DEL
1462	1	38241382.0	38241382.0	2437.0	INS
1463	1	38369000.0	38369000.0	42.0	INS
1464	1	38382980.0	38382980.0	24.0	INS
1465	1	38405304.0	38405335.0	31.0	DEL
1466	1	38407630.0	38407630.0	45.0	INS
1467	1	38432771.0	38432771.0	321.0	INS
1468	1	38477720.0	38477720.0	23.0	INS
1469	1	38477720.0	38477720.0	41.0	INS
1470	1	38522314.0	38522314.0	160.0	INS
1471	1	38760816.0	38760836.0	20.0	DEL
1472	1	38872145.0	38872145.0	51.0	INS
1473	1	38948624.0	38948624.0	40.0	INS
1474	1	38950739.0	38950739.0	75.0	INS
1475	1	38996124.0	38996124.0	85.0	INS
1476	1	39028291.0	39028311.0	20.0	DEL
1477	1	39061929.0	39061929.0	27.0	INS
1478	1	39074831.0	39074831.0	40.0	INS
1479	1	39084222.0	39085825.0	1603.0	DEL
1480	1	39195278.0	39195278.0	38.0	INS
1481	1	39195375.0	39195375.0	51.0	INS
1482	1	39243131.0	39243131.0	25.0	INS
1483	1	39347974.0	39348004.0	30.0	DEL
1484	1	39348992.0	39349014.0	22.0	DEL
1485	1	39350245.0	39350265.0	20.0	DEL
1486	1	39378572.0	39378592.0	20.0	DEL
1487	1	39411518.0	39411518.0	1962.0	INS
1488	1	39415417.0	39415443.0	26.0	DEL
1489	1	39510235.0	39510235.0	218.0	INS
1490	1	39677574.0	39677662.0	88.0	DEL
1491	1	39677662.0	39677662.0	318.0	INS
1492	1	39700208.0	39700208.0	49.0	INS
1493	1	39700319.0	39700319.0	524.0	INS
1494	1	39700490.0	39700530.0	40.0	DEL
1495	1	39943053.0	39943053.0	21.0	INS
1496	1	39970012.0	39970012.0	459.0	INS
1497	1	39970475.0	39970475.0	459.0	INS
1498	1	39977122.0	39977122.0	20.0	INS
1499	1	39978268.0	39978268.0	55.0	INS
1500	1	40130164.0	40130164.0	907.0	INS
1501	1	40285127.0	40285147.0	20.0	DEL
1502	1	40474020.0	40474148.0	128.0	DEL
1503	1	40512774.0	40512820.0	46.0	DEL
1504	1	40513986.0	40514014.0	28.0	DEL
1505	1	40516077.0	40516077.0	113.0	INS
1506	1	40524686.0	40524686.0	307.0	INS
1507	1	40788542.0	40788542.0	53.0	INS
1508	1	40861249.0	40861249.0	21.0	INS
1509	1	40895384.0	40895410.0	26.0	DEL
1510	1	41024252.0	41024371.0	119.0	DEL
1511	1	41150967.0	41151004.0	37.0	DEL
1512	1	41378467.0	41378487.0	20.0	DEL
1513	1	41518791.0	41518791.0	33.0	INS
1514	1	41728454.0	41728482.0	28.0	DEL
1515	1	41835543.0	41835543.0	54.0	INS
1516	1	41847872.0	41847872.0	200.0	INS
1517	1	41890921.0	41890921.0	482.0	INS
1518	1	41891952.0	41891952.0	44.0	INS
1519	1	41981852.0	41981852.0	28.0	INS
1520	1	41992254.0	41992394.0	140.0	DEL
1521	1	41992315.0	41992315.0	22.0	INS
1522	1	41992735.0	41992939.0	204.0	DEL
1523	1	41992960.0	41992960.0	458.0	INS
1524	1	41996907.0	41996938.0	31.0	DEL
1525	1	42010592.0	42010592.0	513.0	INS
1526	1	42010624.0	42010624.0	84.0	INS
1527	1	42010624.0	42010624.0	360.0	INS
1528	1	42010624.0	42010624.0	984.0	INS
1529	1	42010624.0	42010624.0	1374.0	INS
1530	1	42027410.0	42027410.0	32.0	INS
1531	1	42101212.0	42101296.0	84.0	DEL
1532	1	42103995.0	42104034.0	39.0	DEL
1533	1	42131378.0	42131378.0	20.0	INS
1534	1	42290440.0	42290468.0	28.0	DEL
1535	1	42483960.0	42483960.0	1506.0	INS
1536	1	42547062.0	42547062.0	72.0	INS
1537	1	42575857.0	42575857.0	70.0	INS
1538	1	42575877.0	42575877.0	44.0	INS
1539	1	42632478.0	42632796.0	318.0	DEL
1540	1	42687703.0	42687703.0	76.0	INS
1541	1	42717122.0	42717156.0	34.0	DEL
1542	1	42743177.0	42743492.0	315.0	DEL
1543	1	42789766.0	42789766.0	94.0	INS
1544	1	42832811.0	42832811.0	36.0	INS
1545	1	42851501.0	42851527.0	26.0	DEL
1546	1	43001370.0	43001370.0	143.0	INS
1547	1	43001372.0	43001372.0	44.0	INS
1548	1	43030190.0	43030190.0	24.0	INS
1549	1	43174788.0	43174813.0	25.0	DEL
1550	1	43188322.0	43188322.0	135.0	INS
1551	1	43195118.0	43195118.0	27.0	INS
1552	1	43545424.0	43545444.0	20.0	DEL
1553	1	43547026.0	43547026.0	50.0	INS
1554	1	43562761.0	43562783.0	22.0	DEL
1555	1	43571986.0	43572746.0	760.0	DEL
1556	1	43774128.0	43774128.0	42.0	INS
1557	1	44059954.0	44059954.0	152.0	INS
1558	1	44370614.0	44370614.0	305.0	INS
1559	1	44370862.0	44370898.0	36.0	DEL
1560	1	44370998.0	44371073.0	75.0	DEL
1561	1	44371277.0	44371277.0	108.0	INS
1562	1	44371277.0	44371277.0	288.0	INS
1563	1	44371456.0	44371632.0	176.0	DEL
1564	1	44377234.0	44377234.0	168.0	INS
1565	1	44383155.0	44383200.0	45.0	DEL
1566	1	44565519.0	44565586.0	67.0	DEL
1567	1	44604720.0	44604720.0	45.0	INS
1568	1	44605056.0	44605097.0	41.0	DEL
1569	1	44605948.0	44606032.0	84.0	DEL
1570	1	44738513.0	44738533.0	20.0	DEL
1571	1	44808496.0	44808496.0	40.0	INS
1572	1	45078742.0	45078742.0	76.0	INS
1573	1	45203726.0	45203726.0	46.0	INS
1574	1	45260726.0	45260726.0	38.0	INS
1575	1	45261388.0	45261388.0	64.0	INS
1576	1	45282264.0	45282290.0	26.0	DEL
1577	1	45342245.0	45342245.0	399.0	INS
1578	1	45510418.0	45510418.0	60.0	INS
1579	1	45581888.0	45581909.0	21.0	DEL
1580	1	45626661.0	45626661.0	25.0	INS
1581	1	45688741.0	45688741.0	218.0	INS
1582	1	45820482.0	45820507.0	25.0	DEL
1583	1	45917704.0	45917704.0	21.0	INS
1584	1	45963345.0	45963345.0	781.0	INS
1585	1	45963440.0	45963440.0	352.0	INS
1586	1	46004687.0	46004687.0	50.0	INS
1587	1	46129999.0	46129999.0	98.0	INS
1588	1	46169013.0	46169013.0	2813.0	INS
1589	1	46175280.0	46175678.0	398.0	DEL
1590	1	46176328.0	46176328.0	1990.0	INS
1591	1	46176407.0	46176407.0	134.0	INS
1592	1	46201452.0	46201452.0	26.0	INS
1593	1	46281893.0	46281893.0	20.0	INS
1594	1	46366108.0	46366437.0	329.0	DEL
1595	1	46537402.0	46537402.0	34.0	INS
1596	1	46612360.0	46612391.0	31.0	DEL
1597	1	46647976.0	46647976.0	21.0	INS
1598	1	46679030.0	46679030.0	348.0	INS
1599	1	46706582.0	46706622.0	40.0	DEL
1600	1	46707349.0	46707428.0	79.0	DEL
1601	1	46707932.0	46707932.0	49.0	INS
1602	1	46707932.0	46707932.0	225.0	INS
1603	1	46707981.0	46707981.0	469.0	INS
1604	1	46771140.0	46771162.0	22.0	DEL
1605	1	47050921.0	47050956.0	35.0	DEL
1606	1	47241821.0	47241841.0	20.0	DEL
1607	1	47242029.0	47242029.0	178.0	INS
1608	1	47242116.0	47242116.0	56.0	INS
1609	1	47242255.0	47242255.0	83.0	INS
1610	1	47265937.0	47265965.0	28.0	DEL
1611	1	47333392.0	47333392.0	22.0	INS
1612	1	47502058.0	47502058.0	24.0	INS
1613	1	47542516.0	47542516.0	23.0	INS
1614	1	47644779.0	47644779.0	114.0	INS
1615	1	47650094.0	47650094.0	240.0	INS
1616	1	47650131.0	47650131.0	899.0	INS
1617	1	48057076.0	48057108.0	32.0	DEL
1618	1	48058280.0	48058280.0	65.0	INS
1619	1	48174136.0	48174164.0	28.0	DEL
1620	1	48187815.0	48187815.0	41.0	INS
1621	1	48208897.0	48208897.0	327.0	INS
1622	1	48209120.0	48209120.0	36.0	INS
1623	1	48235625.0	48235625.0	20.0	INS
1624	1	48281470.0	48281490.0	20.0	DEL
1625	1	48658644.0	48658644.0	50.0	INS
1626	1	48710408.0	48710408.0	66.0	INS
1627	1	48710408.0	48710408.0	198.0	INS
1628	1	48749365.0	48749365.0	43.0	INS
1629	1	48848476.0	48848526.0	50.0	DEL
1630	1	48850001.0	48850001.0	486.0	INS
1631	1	48850010.0	48850046.0	36.0	DEL
1632	1	48948989.0	48949012.0	23.0	DEL
1633	1	48949452.0	48949501.0	49.0	DEL
1634	1	48949634.0	48949659.0	25.0	DEL
1635	1	49090762.0	49090782.0	20.0	DEL
1636	1	49177390.0	49177422.0	32.0	DEL
1637	1	49446390.0	49446424.0	34.0	DEL
1638	1	49549776.0	49549830.0	54.0	DEL
1639	1	49703186.0	49703222.0	36.0	DEL
1640	1	50413624.0	50413624.0	35.0	INS
1641	1	50413624.0	50413624.0	106.0	INS
1642	1	50467804.0	50467804.0	115.0	INS
1643	1	50834985.0	50834985.0	543.0	INS
1644	1	50846032.0	50846053.0	21.0	DEL
1645	1	50847273.0	50847273.0	77.0	INS
1646	1	50847525.0	50847525.0	51.0	INS
1647	1	50847555.0	50847555.0	178.0	INS
1648	1	50847685.0	50847685.0	164.0	INS
1649	1	50847892.0	50847892.0	106.0	INS
1650	1	50993781.0	50993781.0	24.0	INS
1651	1	51285359.0	51285406.0	47.0	DEL
1652	1	51285411.0	51285411.0	30.0	INS
1653	1	51973858.0	51973878.0	20.0	DEL
1654	1	52098232.0	52098232.0	46.0	INS
1655	1	52177138.0	52177138.0	407.0	INS
1656	1	52270161.0	52270161.0	90.0	INS
1657	1	52318222.0	52318222.0	559.0	INS
1658	1	52349446.0	52349476.0	30.0	DEL
1659	1	52372541.0	52372541.0	197.0	INS
1660	1	53103974.0	53104014.0	40.0	DEL
1661	1	53241901.0	53241901.0	42.0	INS
1662	1	53249510.0	53249510.0	42.0	INS
1663	1	53249544.0	53249544.0	81.0	INS
1664	1	53262911.0	53262911.0	30.0	INS
1665	1	53268828.0	53268882.0	54.0	DEL
1666	1	53268871.0	53268921.0	50.0	DEL
1667	1	53283487.0	53283509.0	22.0	DEL
1668	1	53563603.0	53563626.0	23.0	DEL
1669	1	53564908.0	53564908.0	61.0	INS
1670	1	53594097.0	53594948.0	851.0	DEL
1671	1	53594099.0	53595427.0	1328.0	DEL
1672	1	53595125.0	53595603.0	478.0	DEL
1673	1	53602230.0	53602230.0	38.0	INS
1674	1	53639083.0	53639083.0	28.0	INS
1675	1	53749094.0	53749094.0	128.0	INS
1676	1	53749170.0	53749170.0	48.0	INS
1677	1	53749398.0	53749398.0	148.0	INS
1678	1	53749422.0	53749422.0	694.0	INS
1679	1	53749451.0	53749451.0	112.0	INS
1680	1	53749656.0	53749656.0	194.0	INS
1681	1	53749676.0	53749676.0	56.0	INS
1682	1	53749868.0	53749868.0	388.0	INS
1683	1	53779058.0	53779084.0	26.0	DEL
1684	1	53815924.0	53815924.0	42.0	INS
1685	1	53967993.0	53968153.0	160.0	DEL
1686	1	53991136.0	53991136.0	452.0	INS
1687	1	54070596.0	54070616.0	20.0	DEL
1688	1	54094875.0	54094875.0	41.0	INS
1689	1	54175023.0	54175077.0	54.0	DEL
1690	1	54175083.0	54175083.0	26.0	INS
1691	1	54178808.0	54178808.0	313.0	INS
1692	1	54291133.0	54291133.0	32.0	INS
1693	1	54373147.0	54373147.0	58.0	INS
1694	1	54411541.0	54411567.0	26.0	DEL
1695	1	54603365.0	54603365.0	32.0	INS
1696	1	54620052.0	54620086.0	34.0	DEL
1697	1	54718191.0	54718213.0	22.0	DEL
1698	1	54754698.0	54754718.0	20.0	DEL
1699	1	54852356.0	54852356.0	25.0	INS
1700	1	54885101.0	54885123.0	22.0	DEL
1701	1	54924466.0	54924466.0	215.0	INS
1702	1	54976289.0	54976289.0	277.0	INS
1703	1	55027378.0	55027378.0	128.0	INS
1704	1	55027410.0	55027410.0	307.0	INS
1705	1	55027590.0	55027590.0	48.0	INS
1706	1	55027590.0	55027590.0	229.0	INS
1707	1	55064841.0	55064880.0	39.0	DEL
1708	1	55301955.0	55301979.0	24.0	DEL
1709	1	55334337.0	55334389.0	52.0	DEL
1710	1	55336495.0	55336526.0	31.0	DEL
1711	1	55401840.0	55401840.0	20.0	INS
1712	1	55401899.0	55401899.0	41.0	INS
1713	1	55468715.0	55468715.0	674.0	INS
1714	1	55705906.0	55705906.0	1605.0	INS
1715	1	55708610.0	55708610.0	25.0	INS
1716	1	55739218.0	55739238.0	20.0	DEL
1717	1	55851375.0	55851375.0	127.0	INS
1718	1	55864297.0	55864331.0	34.0	DEL
1719	1	55886378.0	55886418.0	40.0	DEL
1720	1	55974723.0	55974791.0	68.0	DEL
1721	1	56128058.0	56128058.0	28.0	INS
1722	1	56128213.0	56128213.0	150.0	INS
1723	1	56128230.0	56128258.0	28.0	DEL
1724	1	56128361.0	56128361.0	61.0	INS
1725	1	56128383.0	56128450.0	67.0	DEL
1726	1	56128450.0	56128489.0	39.0	DEL
1727	1	56128963.0	56128963.0	26.0	INS
1728	1	56129386.0	56129481.0	95.0	DEL
1729	1	56129409.0	56129409.0	24.0	INS
1730	1	56131202.0	56131298.0	96.0	DEL
1731	1	56131598.0	56131626.0	28.0	DEL
1732	1	56132002.0	56132002.0	490.0	INS
1733	1	56132009.0	56132009.0	807.0	INS
1734	1	56132420.0	56132514.0	94.0	DEL
1735	1	56132457.0	56132457.0	50.0	INS
1736	1	56133256.0	56133286.0	30.0	DEL
1737	1	56194662.0	56194700.0	38.0	DEL
1738	1	56332670.0	56332706.0	36.0	DEL
1739	1	56401282.0	56401603.0	321.0	DEL
1740	1	56864866.0	56864896.0	30.0	DEL
1741	1	56887702.0	56888019.0	317.0	DEL
1742	1	56936768.0	56936788.0	20.0	DEL
1743	1	56996032.0	56996032.0	315.0	INS
1744	1	57022730.0	57022730.0	52.0	INS
1745	1	57223388.0	57223408.0	20.0	DEL
1746	1	57242607.0	57242946.0	339.0	DEL
1747	1	57526053.0	57526053.0	25.0	INS
1748	1	57600204.0	57600204.0	1995.0	INS
1749	1	57739265.0	57739293.0	28.0	DEL
1750	1	57835705.0	57835705.0	43.0	INS
1751	1	57861402.0	57861458.0	56.0	DEL
1752	1	57892547.0	57892547.0	22.0	INS
1753	1	57906940.0	57906968.0	28.0	DEL
1754	1	58019132.0	58019132.0	32.0	INS
1755	1	58071857.0	58071857.0	210.0	INS
1756	1	58072265.0	58072265.0	23.0	INS
1757	1	58104860.0	58104860.0	45.0	INS
1758	1	58104958.0	58104958.0	78.0	INS
1759	1	58105171.0	58105171.0	26.0	INS
1760	1	58161033.0	58161057.0	24.0	DEL
1761	1	58170583.0	58170583.0	35.0	INS
1762	1	58205106.0	58205106.0	50.0	INS
1763	1	58343211.0	58343535.0	324.0	DEL
1764	1	58417004.0	58417004.0	31.0	INS
1765	1	58497661.0	58497685.0	24.0	DEL
1766	1	58540195.0	58540195.0	46.0	INS
1767	1	58689414.0	58689414.0	146.0	INS
1768	1	58743909.0	58744822.0	913.0	DEL
1769	1	58766278.0	58766298.0	20.0	DEL
1770	1	58824878.0	58824878.0	20.0	INS
1771	1	58983970.0	58983970.0	45.0	INS
1772	1	59017935.0	59018197.0	262.0	DEL
1773	1	59059616.0	59059941.0	325.0	DEL
1774	1	59062474.0	59062499.0	25.0	DEL
1775	1	59114238.0	59114272.0	34.0	DEL
1776	1	59116994.0	59117030.0	36.0	DEL
1777	1	59117079.0	59117079.0	30.0	INS
1778	1	59163774.0	59163774.0	30.0	INS
1779	1	59194939.0	59194939.0	30.0	INS
1780	1	59194940.0	59195000.0	60.0	DEL
1781	1	59195256.0	59195256.0	229.0	INS
1782	1	59195261.0	59195261.0	514.0	INS
1783	1	59207142.0	59207142.0	20.0	INS
1784	1	59295908.0	59295908.0	42.0	INS
1785	1	59446792.0	59446899.0	107.0	DEL
1786	1	59531295.0	59531295.0	29.0	INS
1787	1	59582486.0	59582486.0	55.0	INS
1788	1	59762314.0	59762346.0	32.0	DEL
1789	1	59871862.0	59871862.0	320.0	INS
1790	1	59956714.0	59956714.0	62.0	INS
1791	1	60162813.0	60162813.0	66.0	INS
1792	1	60266225.0	60266225.0	29.0	INS
1793	1	60283325.0	60283325.0	187.0	INS
1794	1	60529914.0	60529914.0	76.0	INS
1795	1	60530426.0	60530426.0	36.0	INS
1796	1	60530675.0	60530675.0	44.0	INS
1797	1	60551332.0	60551332.0	125.0	INS
1798	1	60551353.0	60551353.0	54.0	INS
1799	1	60551512.0	60551512.0	46.0	INS
1800	1	60551512.0	60551512.0	257.0	INS
1801	1	60551552.0	60551552.0	108.0	INS
1802	1	60574370.0	60574390.0	20.0	DEL
1803	1	60695051.0	60695090.0	39.0	DEL
1804	1	60736444.0	60736467.0	23.0	DEL
1805	1	61056110.0	61056110.0	20.0	INS
1806	1	61058037.0	61058037.0	22.0	INS
1807	1	61198338.0	61198380.0	42.0	DEL
1808	1	61288095.0	61288095.0	240.0	INS
1809	1	61344058.0	61344058.0	53.0	INS
1810	1	61347849.0	61347849.0	69.0	INS
1811	1	61378128.0	61378128.0	30.0	INS
1812	1	61385772.0	61385800.0	28.0	DEL
1813	1	61491126.0	61491126.0	35.0	INS
1814	1	61495768.0	61495809.0	41.0	DEL
1815	1	61665701.0	61665738.0	37.0	DEL
1816	1	61776436.0	61776436.0	20.0	INS
1817	1	61786876.0	61786876.0	40.0	INS
1818	1	61988647.0	61988647.0	30.0	INS
1819	1	62014881.0	62014909.0	28.0	DEL
1820	1	62016922.0	62016922.0	20.0	INS
1821	1	62017634.0	62017634.0	58.0	INS
1822	1	62082857.0	62083701.0	844.0	DEL
1823	1	62172506.0	62172506.0	24.0	INS
1824	1	62262336.0	62262367.0	31.0	DEL
1825	1	62337076.0	62337076.0	74.0	INS
1826	1	62337157.0	62337157.0	44.0	INS
1827	1	62352491.0	62352491.0	40.0	INS
1828	1	62390586.0	62390935.0	349.0	DEL
1829	1	62528064.0	62528064.0	20.0	INS
1830	1	62589448.0	62589499.0	51.0	DEL
1831	1	62603281.0	62603281.0	378.0	INS
1832	1	62610443.0	62610443.0	27.0	INS
1833	1	62644489.0	62644564.0	75.0	DEL
1834	1	62646051.0	62646226.0	175.0	DEL
1835	1	62655214.0	62655246.0	32.0	DEL
1836	1	62815101.0	62815263.0	162.0	DEL
1837	1	62853713.0	62853713.0	22.0	INS
1838	1	62990602.0	62990602.0	20.0	INS
1839	1	63006803.0	63006830.0	27.0	DEL
1840	1	63019034.0	63019055.0	21.0	DEL
1841	1	63151820.0	63152159.0	339.0	DEL
1842	1	63216990.0	63217014.0	24.0	DEL
1843	1	63217387.0	63217387.0	33.0	INS
1844	1	63288682.0	63288682.0	41.0	INS
1845	1	63511625.0	63511625.0	32.0	INS
1846	1	63511676.0	63511676.0	58.0	INS
1847	1	63519490.0	63519518.0	28.0	DEL
1848	1	63519490.0	63519490.0	30.0	INS
1849	1	63539434.0	63539434.0	28.0	INS
1850	1	63593550.0	63593550.0	53.0	INS
1851	1	63643031.0	63643055.0	24.0	DEL
1852	1	63643770.0	63643770.0	32.0	INS
1853	1	63652411.0	63652439.0	28.0	DEL
1854	1	63812723.0	63812723.0	24.0	INS
1855	1	63865915.0	63865959.0	44.0	DEL
1856	1	63887909.0	63887909.0	56.0	INS
1857	1	63888079.0	63888109.0	30.0	DEL
1858	1	63910118.0	63910138.0	20.0	DEL
1859	1	63939662.0	63939662.0	118.0	INS
1860	1	64203972.0	64203993.0	21.0	DEL
1861	1	64311789.0	64311811.0	22.0	DEL
1862	1	64456603.0	64456603.0	40.0	INS
1863	1	64549218.0	64549218.0	29.0	INS
1864	1	64586742.0	64586766.0	24.0	DEL
1865	1	64667120.0	64667120.0	49.0	INS
1866	1	64667138.0	64667138.0	282.0	INS
1867	1	64704818.0	64704818.0	56.0	INS
1868	1	64712764.0	64712793.0	29.0	DEL
1869	1	64745817.0	64745817.0	43.0	INS
1870	1	64821713.0	64821737.0	24.0	DEL
1871	1	64850180.0	64850180.0	2153.0	INS
1872	1	64861781.0	64861781.0	20.0	INS
1873	1	64863925.0	64863925.0	24.0	INS
1874	1	64873617.0	64873617.0	25.0	INS
1875	1	64880986.0	64881036.0	50.0	DEL
1876	1	64881148.0	64881324.0	176.0	DEL
1877	1	64890571.0	64890593.0	22.0	DEL
1878	1	64958061.0	64958061.0	332.0	INS
1879	1	65344244.0	65344274.0	30.0	DEL
1880	1	65542731.0	65542756.0	25.0	DEL
1881	1	65767927.0	65767965.0	38.0	DEL
1882	1	65827847.0	65827847.0	31.0	INS
1883	1	65843962.0	65843962.0	20.0	INS
1884	1	65882748.0	65882748.0	26.0	INS
1885	1	65891826.0	65891826.0	88.0	INS
1886	1	65909622.0	65909892.0	270.0	DEL
1887	1	66055926.0	66055926.0	319.0	INS
1888	1	66078245.0	66078403.0	158.0	DEL
1889	1	66079461.0	66079461.0	54.0	INS
1890	1	66129962.0	66129962.0	178.0	INS
1891	1	66135713.0	66136044.0	331.0	DEL
1892	1	66156771.0	66156811.0	40.0	DEL
1893	1	66159603.0	66159629.0	26.0	DEL
1894	1	66263909.0	66264242.0	333.0	DEL
1895	1	66694579.0	66694640.0	61.0	DEL
1896	1	66866204.0	66866204.0	61.0	INS
1897	1	66910882.0	66910907.0	25.0	DEL
1898	1	67054846.0	67054886.0	40.0	DEL
1899	1	67074670.0	67074670.0	26.0	INS
1900	1	67096520.0	67096520.0	91.0	INS
1901	1	67108780.0	67108780.0	31.0	INS
1902	1	67125699.0	67125699.0	44.0	INS
1903	1	67202088.0	67202110.0	22.0	DEL
1904	1	67310873.0	67310903.0	30.0	DEL
1905	1	67410951.0	67410981.0	30.0	DEL
1906	1	67478841.0	67478841.0	24.0	INS
1907	1	67594036.0	67594056.0	20.0	DEL
1908	1	67624667.0	67624667.0	417.0	INS
1909	1	67624734.0	67624734.0	54.0	INS
1910	1	67671598.0	67671598.0	22.0	INS
1911	1	67693716.0	67693752.0	36.0	DEL
1912	1	67828854.0	67828975.0	121.0	DEL
1913	1	67869610.0	67869610.0	30.0	INS
1914	1	67976082.0	67976082.0	49.0	INS
1915	1	68007959.0	68008816.0	857.0	DEL
1916	1	68175691.0	68175806.0	115.0	DEL
1917	1	68175704.0	68175760.0	56.0	DEL
1918	1	68228773.0	68228773.0	24.0	INS
1919	1	68395718.0	68395718.0	54.0	INS
1920	1	68572399.0	68572419.0	20.0	DEL
1921	1	68575683.0	68575703.0	20.0	DEL
1922	1	68686778.0	68686778.0	56.0	INS
1923	1	68743431.0	68743451.0	20.0	DEL
1924	1	68795989.0	68796009.0	20.0	DEL
1925	1	68900857.0	68900879.0	22.0	DEL
1926	1	69055310.0	69055310.0	147.0	INS
1927	1	69082531.0	69082567.0	36.0	DEL
1928	1	69230622.0	69230760.0	138.0	DEL
1929	1	69230741.0	69230741.0	98.0	INS
1930	1	69330658.0	69330679.0	21.0	DEL
1931	1	69389946.0	69389946.0	128.0	INS
1932	1	69703174.0	69703174.0	34.0	INS
1933	1	69806992.0	69807311.0	319.0	DEL
1934	1	69874864.0	69874864.0	34.0	INS
1935	1	69883812.0	69883922.0	110.0	DEL
1936	1	69930930.0	69930930.0	36.0	INS
1937	1	69943715.0	69944021.0	306.0	DEL
1938	1	69984392.0	69984412.0	20.0	DEL
1939	1	70027325.0	70027682.0	357.0	DEL
1940	1	70027632.0	70027676.0	44.0	DEL
1941	1	70061655.0	70061655.0	319.0	INS
1942	1	70091056.0	70091056.0	332.0	INS
1943	1	70148439.0	70148439.0	21.0	INS
1944	1	70183517.0	70183540.0	23.0	DEL
1945	1	70381792.0	70381792.0	31.0	INS
1946	1	70381799.0	70381799.0	1137.0	INS
1947	1	70908734.0	70908757.0	23.0	DEL
1948	1	70946190.0	70946521.0	331.0	DEL
1949	1	71008419.0	71008419.0	85.0	INS
1950	1	71090357.0	71090394.0	37.0	DEL
1951	1	71112306.0	71112543.0	237.0	DEL
1952	1	71112579.0	71112579.0	180.0	INS
1953	1	71112674.0	71112764.0	90.0	DEL
1954	1	71112744.0	71112930.0	186.0	DEL
1955	1	71112880.0	71112880.0	22.0	INS
1956	1	71112880.0	71112880.0	301.0	INS
1957	1	71113162.0	71113184.0	22.0	DEL
1958	1	71113260.0	71113260.0	374.0	INS
1959	1	71113301.0	71113301.0	715.0	INS
1960	1	71123754.0	71123754.0	32.0	INS
1961	1	71148798.0	71149047.0	249.0	DEL
1962	1	71601859.0	71601859.0	34.0	INS
1963	1	71741319.0	71741629.0	310.0	DEL
1964	1	71828462.0	71828873.0	411.0	DEL
1965	1	72140809.0	72140809.0	22.0	INS
1966	1	72154102.0	72154102.0	75.0	INS
1967	1	72164125.0	72164149.0	24.0	DEL
1968	1	72258947.0	72258947.0	247.0	INS
1969	1	72364592.0	72364655.0	63.0	DEL
1970	1	72393732.0	72393732.0	114.0	INS
1971	1	72393814.0	72393814.0	190.0	INS
1972	1	72393814.0	72393814.0	412.0	INS
1973	1	72393948.0	72393948.0	92.0	INS
1974	1	72394058.0	72394058.0	58.0	INS
1975	1	72408678.0	72408704.0	26.0	DEL
1976	1	72412772.0	72412792.0	20.0	DEL
1977	1	72610123.0	72610182.0	59.0	DEL
1978	1	72755522.0	72755522.0	20.0	INS
1979	1	72813729.0	72813751.0	22.0	DEL
1980	1	72935187.0	72935211.0	24.0	DEL
1981	1	72981491.0	72981491.0	166.0	INS
1982	1	73022581.0	73022636.0	55.0	DEL
1983	1	73050821.0	73050821.0	44.0	INS
1984	1	73335465.0	73335504.0	39.0	DEL
1985	1	73600017.0	73600017.0	49.0	INS
1986	1	73612227.0	73612257.0	30.0	DEL
1987	1	73648819.0	73648819.0	83.0	INS
1988	1	73753600.0	73753915.0	315.0	DEL
1989	1	73768783.0	73769134.0	351.0	DEL
1990	1	73825495.0	73825515.0	20.0	DEL
1991	1	73962269.0	73962294.0	25.0	DEL
1992	1	73974514.0	73974534.0	20.0	DEL
1993	1	74015225.0	74015225.0	34.0	INS
1994	1	74038777.0	74038801.0	24.0	DEL
1995	1	74182158.0	74182158.0	60.0	INS
1996	1	74185747.0	74185747.0	38.0	INS
1997	1	74243269.0	74243301.0	32.0	DEL
1998	1	74312431.0	74312682.0	251.0	DEL
[truncated: 65,315 more rows]
