# Supplementary material for: Bayesian Integrative Detection of Structural Variations With False Discovery Rate Control
Source: Biom J. 2026 Mar 27;68(2):e70128. doi: 10.1002/bimj.70128 (PMC13022811; doi:10.1002/bimj.70128)
Supplement: Supplementary file 2 — Supporting Information [file BIMJ-68-e70128-s001.zip › Code_and_Data/result_HG002/res_D_0.999.csv]

ID	chro	start	end	length	type
4	1	10332	10391	59	DEL
6	1	10407	10407	54	INS
9	1	10845	10845	112	INS
10	1	10889	10889	47	INS
13	1	136554	136554	146	INS
15	1	136743	136743	49	INS
16	1	136935	136935	293	INS
23	1	533245	533245	94	INS
26	1	533950	533950	585	INS
27	1	533958	533958	141	INS
28	1	533996	533996	47	INS
32	1	545927	545927	204	INS
33	1	605031	605031	231	INS
36	1	662612	662612	49	INS
37	1	662692	662692	1502	INS
38	1	725140	725140	2387	INS
39	1	725624	725681	57	DEL
42	1	756259	756259	245	INS
44	1	774838	774880	42	DEL
45	1	788869	788917	48	DEL
46	1	801995	801995	49	INS
48	1	802231	802231	98	INS
51	1	811404	811404	1920	INS
55	1	811680	811680	560	INS
56	1	818024	818111	87	DEL
61	1	844546	844858	312	DEL
63	1	869346	869570	224	DEL
64	1	869442	870254	812	DEL
66	1	884066	884066	40	INS
67	1	900012	900087	75	DEL
68	1	912095	912095	62	INS
72	1	912380	912380	721	INS
77	1	912660	912660	189	INS
79	1	912974	912974	537	INS
82	1	913225	913225	156	INS
86	1	924199	924199	46	INS
88	1	931711	931711	66	INS
89	1	931728	931728	198	INS
90	1	932108	932108	152	INS
91	1	934138	934138	53	INS
97	1	977155	977202	47	DEL
100	1	1000473	1000473	238	INS
105	1	1004204	1004204	78	INS
107	1	1011625	1012108	483	DEL
112	1	1012656	1013082	426	DEL
122	1	1014061	1014061	180	INS
126	1	1014408	1014408	89	INS
128	1	1014706	1014706	558	INS
132	1	1016296	1016296	448	INS
135	1	1044265	1044265	93	INS
136	1	1075044	1075653	609	DEL
140	1	1075535	1075535	669	INS
143	1	1076743	1076743	59	INS
146	1	1137158	1137158	76	INS
150	1	1176028	1176028	42	INS
151	1	1180538	1180538	454	INS
156	1	1184624	1184624	596	INS
157	1	1184667	1184667	396	INS
160	1	1219551	1219551	196	INS
162	1	1223697	1223753	56	DEL
163	1	1223800	1224626	826	DEL
178	1	1224858	1224968	110	DEL
180	1	1225002	1225235	233	DEL
182	1	1225070	1225070	132	INS
184	1	1225227	1225227	839	INS
185	1	1259553	1259553	72	INS
188	1	1285394	1286435	1041	DEL
194	1	1318006	1318006	1390	INS
201	1	1413234	1413234	132	INS
202	1	1479105	1479105	202	INS
203	1	1501010	1501010	97	INS
204	1	1540905	1540966	61	DEL
207	1	1598414	1598581	167	DEL
209	1	1649044	1649095	51	DEL
211	1	1681044	1681044	50	INS
214	1	1855662	1855662	103	INS
215	1	1860824	1860824	1097	INS
218	1	1866424	1867018	594	DEL
221	1	1880374	1880374	110	INS
223	1	1913259	1913259	70	INS
224	1	1925143	1925143	147	INS
226	1	1950659	1950659	230	INS
228	1	2017166	2017166	112	INS
229	1	2038061	2038236	175	DEL
231	1	2041486	2041581	95	DEL
232	1	2052945	2053107	162	DEL
236	1	2053548	2053548	87	INS
240	1	2053792	2053792	98	INS
241	1	2053807	2053886	79	DEL
248	1	2054866	2054926	60	DEL
250	1	2055142	2055142	69	INS
252	1	2055238	2055238	87	INS
253	1	2055377	2055557	180	DEL
255	1	2055631	2055631	72	INS
257	1	2073765	2073850	85	DEL
258	1	2079160	2079160	162	INS
260	1	2143504	2143504	457	INS
261	1	2193487	2193557	70	DEL
262	1	2212119	2212249	130	DEL
264	1	2212397	2212397	132	INS
269	1	2213200	2213396	196	DEL
270	1	2213263	2213263	455	INS
272	1	2213432	2213432	238	INS
276	1	2220983	2220983	43	INS
279	1	2256562	2256562	3460	INS
281	1	2324473	2324473	42	INS
282	1	2332780	2332780	253	INS
285	1	2371951	2371951	1372	INS
286	1	2390894	2390962	68	DEL
290	1	2432218	2432258	40	DEL
291	1	2454230	2454230	555	INS
292	1	2523809	2524027	218	DEL
294	1	2533556	2533556	80	INS
295	1	2566483	2566483	67	INS
296	1	2583557	2583557	159	INS
301	1	2585304	2585344	40	DEL
303	1	2586441	2586720	279	DEL
309	1	2588011	2588011	321	INS
312	1	2588505	2588505	80	INS
313	1	2588620	2588620	40	INS
318	1	2589929	2589969	40	DEL
341	1	2594267	2594267	80	INS
342	1	2594268	2594268	399	INS
345	1	2594464	2594464	481	INS
346	1	2594466	2594466	2089	INS
357	1	2596752	2597314	562	DEL
358	1	2596789	2596870	81	DEL
368	1	2598201	2598201	40	INS
371	1	2598446	2598488	42	DEL
372	1	2598555	2598555	80	INS
375	1	2598674	2599150	476	DEL
378	1	2598883	2598883	80	INS
381	1	2599078	2599078	481	INS
383	1	2599329	2599369	40	DEL
400	1	2601317	2601317	1294	INS
401	1	2601367	2601929	562	DEL
409	1	2603882	2603882	361	INS
410	1	2604326	2604366	40	DEL
411	1	2605121	2605162	41	DEL
413	1	2605276	2605276	522	INS
414	1	2605575	2605615	40	DEL
415	1	2605736	2606016	280	DEL
416	1	2606136	2606258	122	DEL
418	1	2606238	2606238	160	INS
421	1	2606545	2606585	40	DEL
423	1	2606562	2606562	522	INS
438	1	2609605	2609724	119	DEL
439	1	2609795	2609835	40	DEL
442	1	2609858	2609858	121	INS
455	1	2612832	2612832	40	INS
458	1	2613237	2613237	120	INS
463	1	2614261	2614261	120	INS
464	1	2614261	2614261	402	INS
465	1	2614580	2614663	83	DEL
467	1	2614849	2614849	441	INS
472	1	2616660	2616660	41	INS
473	1	2617636	2617676	40	DEL
483	1	2621750	2621963	213	DEL
487	1	2622689	2622768	79	DEL
490	1	2623409	2623674	265	DEL
492	1	2623497	2623851	354	DEL
493	1	2623779	2623779	3171	INS
498	1	2624724	2625045	321	DEL
501	1	2625279	2625480	201	DEL
507	1	2626564	2626994	430	DEL
511	1	2627691	2627772	81	DEL
516	1	2632417	2632417	405	INS
517	1	2632557	2632557	160	INS
522	1	2685884	2685926	42	DEL
524	1	2686130	2686130	238	INS
526	1	2687619	2687822	203	DEL
531	1	2689524	2689684	160	DEL
534	1	2691364	2691567	203	DEL
535	1	2692050	2692662	612	DEL
536	1	2692822	2692941	119	DEL
538	1	2714748	2714796	48	DEL
539	1	2766030	2766030	859	INS
542	1	2768750	2768854	104	DEL
544	1	2769222	2769326	104	DEL
545	1	2775802	2775880	78	DEL
547	1	2776101	2776101	692	INS
549	1	2779748	2779748	48	INS
550	1	2794108	2794108	49	INS
551	1	2866152	2866299	147	DEL
552	1	2876575	2876695	120	DEL
553	1	2891236	2891283	47	DEL
554	1	2893200	2893464	264	DEL
557	1	2933250	2933250	496	INS
558	1	2942602	2942602	415	INS
559	1	2954348	2954348	71	INS
560	1	2959216	2959216	56	INS
561	1	3028030	3028030	40	INS
565	1	3092716	3092716	239	INS
568	1	3097871	3097871	694	INS
569	1	3097886	3097886	72	INS
570	1	3098013	3098013	136	INS
571	1	3098129	3098129	84	INS
574	1	3129163	3129163	140	INS
576	1	3131933	3131933	306	INS
578	1	3177306	3177306	857	INS
580	1	3203839	3203886	47	DEL
581	1	3204102	3204209	107	DEL
582	1	3216109	3216840	731	DEL
584	1	3242593	3242651	58	DEL
585	1	3262322	3262388	66	DEL
586	1	3268088	3268088	637	INS
588	1	3344710	3344710	144	INS
594	1	3393867	3393867	2307	INS
596	1	3418581	3418581	756	INS
597	1	3418581	3418581	1864	INS
598	1	3495309	3495309	91	INS
599	1	3499870	3499870	691	INS
600	1	3499904	3499904	72	INS
604	1	3500230	3500230	977	INS
606	1	3500326	3500326	228	INS
607	1	3500326	3500326	498	INS
609	1	3504422	3504422	357	INS
611	1	3504758	3504758	150	INS
613	1	3508333	3508398	65	DEL
615	1	3513148	3513148	616	INS
618	1	3560364	3560872	508	DEL
620	1	3561909	3561984	75	DEL
621	1	3591563	3591754	191	DEL
623	1	3598418	3598492	74	DEL
625	1	3610510	3610510	105	INS
628	1	3611236	3611236	529	INS
630	1	3611421	3611421	283	INS
633	1	3656051	3656123	72	DEL
634	1	3714245	3714245	52	INS
635	1	3717002	3717152	150	DEL
636	1	3737058	3737058	48	INS
638	1	3748984	3748984	80	INS
641	1	3785228	3785228	310	INS
642	1	3808516	3808746	230	DEL
643	1	3808625	3808672	47	DEL
645	1	3812079	3812123	44	DEL
648	1	4033596	4033596	133	INS
653	1	4059823	4059941	118	DEL
656	1	4059961	4059961	1180	INS
657	1	4076999	4076999	166	INS
658	1	4077012	4077012	452	INS
660	1	4124986	4125393	407	DEL
664	1	4125844	4126414	570	DEL
668	1	4137699	4137699	78	INS
672	1	4138124	4138124	212	INS
673	1	4138172	4138172	222	INS
675	1	4138525	4138525	116	INS
676	1	4138538	4138538	58	INS
680	1	4160178	4160178	141	INS
684	1	4196778	4196778	360	INS
688	1	4204688	4204688	80	INS
689	1	4204688	4204688	1127	INS
691	1	4222780	4222780	347	INS
694	1	4387141	4387141	40	INS
696	1	4391892	4391892	181	INS
699	1	4392170	4392170	87	INS
700	1	4392498	4392498	58	INS
704	1	4392848	4392848	196	INS
706	1	4392986	4392986	1279	INS
708	1	4393076	4393076	1137	INS
710	1	4393343	4393343	289	INS
714	1	4393639	4393639	2106	INS
715	1	4396561	4396561	616	INS
716	1	4403565	4403647	82	DEL
717	1	4480335	4480395	60	DEL
719	1	4568992	4568992	64	INS
720	1	4575165	4575208	43	DEL
721	1	4580783	4580783	48	INS
723	1	4603742	4603742	146	INS
726	1	4692614	4692614	168	INS
730	1	4692815	4693025	210	DEL
731	1	4692978	4692978	77	INS
737	1	4693400	4693455	55	DEL
738	1	4693493	4693493	322	INS
739	1	4709345	4709390	45	DEL
743	1	4800429	4800429	167	INS
748	1	4999536	4999536	1855	INS
751	1	5135768	5135768	72	INS
752	1	5172485	5172485	487	INS
753	1	5220333	5220333	627	INS
754	1	5259145	5259190	45	DEL
755	1	5274686	5274686	46	INS
757	1	5285340	5285340	40	INS
758	1	5306216	5306266	50	DEL
759	1	5306681	5306751	70	DEL
760	1	5350910	5351276	366	DEL
761	1	5364064	5364166	102	DEL
764	1	5394181	5394181	240	INS
765	1	5394182	5394182	143	INS
766	1	5394393	5394393	120	INS
767	1	5394443	5394443	60	INS
771	1	5474213	5474288	75	DEL
772	1	5715929	5715969	40	DEL
774	1	5728178	5728178	100	INS
776	1	5761813	5761813	39	INS
778	1	5773583	5773583	63	INS
780	1	5804175	5804274	99	DEL
781	1	5862914	5862914	444	INS
783	1	5876958	5877028	70	DEL
784	1	5877274	5877274	250	INS
786	1	5889904	5889904	348	INS
787	1	5892342	5892342	72	INS
788	1	5892362	5892362	735	INS
790	1	5934288	5934288	283	INS
791	1	5944521	5944570	49	DEL
793	1	6037964	6037964	1333	INS
794	1	6065002	6065160	158	DEL
796	1	6065495	6065495	80	INS
799	1	6066102	6066102	522	INS
801	1	6066143	6066641	498	DEL
803	1	6066560	6066560	133	INS
805	1	6072341	6072577	236	DEL
806	1	6072439	6072505	66	DEL
807	1	6072506	6072628	122	DEL
809	1	6215148	6215188	40	DEL
810	1	6220191	6220384	193	DEL
812	1	6775599	6775599	40	INS
815	1	6802617	6802617	2106	INS
816	1	6858655	6858832	177	DEL
819	1	6997616	6997616	198	INS
820	1	7000972	7000972	527	INS
821	1	7017633	7017633	122	INS
822	1	7039853	7039906	53	DEL
823	1	7044150	7044150	204	INS
824	1	7078188	7078188	182	INS
827	1	7174805	7174805	49	INS
828	1	7174814	7174920	106	DEL
834	1	7175601	7175700	99	DEL
838	1	7560339	7560339	79	INS
839	1	7560397	7560397	158	INS
840	1	7602615	7602677	62	DEL
841	1	7608732	7608959	227	DEL
842	1	7863493	7863493	184	INS
843	1	7923045	7923115	70	DEL
844	1	7923050	7923050	85	INS
845	1	7924951	7925176	225	DEL
846	1	7925494	7925548	54	DEL
847	1	7963150	7963150	45	INS
849	1	8013091	8013091	97	INS
850	1	8087064	8087064	162	INS
855	1	8336962	8336962	724	INS
861	1	8382368	8382368	484	INS
864	1	8391506	8391506	223	INS
865	1	8404952	8404952	336	INS
868	1	8446627	8446627	308	INS
869	1	8501990	8501990	344	INS
870	1	8561460	8561460	48	INS
871	1	8561946	8561946	49	INS
872	1	8562016	8562016	372	INS
873	1	8562189	8562189	91	INS
874	1	8562189	8562189	592	INS
877	1	8706114	8706160	46	DEL
878	1	8728979	8729072	93	DEL
880	1	8972231	8972231	412	INS
881	1	8972231	8972231	584	INS
883	1	9113461	9113461	169	INS
884	1	9137796	9137796	153	INS
886	1	9176241	9176241	216	INS
887	1	9183318	9183361	43	DEL
888	1	9189324	9189324	90	INS
891	1	9230431	9230431	318	INS
893	1	9342573	9342573	263	INS
896	1	9370134	9370188	54	DEL
898	1	9471352	9471352	1353	INS
900	1	9652699	9652744	45	DEL
902	1	9870199	9870199	160	INS
903	1	10028609	10028609	140	INS
905	1	10247697	10247697	162	INS
906	1	10248151	10248151	272	INS
909	1	10804402	10804570	168	DEL
911	1	10845192	10845192	52	INS
912	1	10878052	10878052	44	INS
914	1	11031132	11031132	1892	INS
916	1	11101793	11101793	270	INS
920	1	11433938	11433938	1248	INS
926	1	11582774	11582774	979	INS
929	1	11682893	11683187	294	DEL
937	1	12102726	12102726	53	INS
942	1	12625704	12625704	724	INS
947	1	12822248	12822459	211	DEL
948	1	12849572	12849612	40	DEL
951	1	12876216	12876216	276	INS
954	1	12927534	12927618	84	DEL
955	1	12947643	12948043	400	DEL
964	1	13796642	13796642	662	INS
965	1	13827957	13828146	189	DEL
968	1	13894457	13894586	129	DEL
969	1	13915475	13915475	227	INS
970	1	13984869	13984869	127	INS
973	1	14307592	14307592	124	INS
976	1	14419026	14419066	40	DEL
981	1	14657709	14658485	776	DEL
983	1	14819161	14819161	409	INS
984	1	14819163	14819163	1418	INS
985	1	14840825	14840825	188	INS
986	1	14840997	14840997	53	INS
987	1	14978982	14978982	416	INS
989	1	15008129	15008170	41	DEL
990	1	15022006	15022006	36	INS
991	1	15284857	15284897	40	DEL
993	1	15362774	15362774	69	INS
994	1	15365284	15365394	110	DEL
998	1	15551714	15551714	269	INS
999	1	15641131	15641131	298	INS
1001	1	15714831	15714831	106	INS
1002	1	15714832	15714832	180	INS
1003	1	16376518	16376518	79	INS
1006	1	16492724	16492724	68	INS
1008	1	16637582	16637582	148	INS
1009	1	16677244	16677244	123	INS
1010	1	16750700	16750700	135	INS
1011	1	16892279	16892279	1556	INS
1013	1	16942788	16942788	46	INS
1017	1	17019650	17019650	46	INS
1019	1	17027901	17027901	76	INS
1022	1	17054428	17054471	43	DEL
1023	1	17057162	17057162	97	INS
1028	1	17189066	17189110	44	DEL
1029	1	17191810	17191906	96	DEL
1030	1	17194721	17194721	318	INS
1036	1	17233536	17233598	62	DEL
1037	1	17234109	17234109	323	INS
1041	1	17276586	17276881	295	DEL
1042	1	17278379	17278637	258	DEL
1044	1	17492713	17492713	633	INS
1045	1	17518401	17518401	69	INS
1046	1	17535068	17535068	74	INS
1049	1	17567949	17568106	157	DEL
1050	1	17615798	17615798	2686	INS
1051	1	17619381	17619381	111	INS
1053	1	17684765	17685087	322	DEL
1056	1	17764169	17764169	78	INS
1058	1	18015976	18015976	1304	INS
1060	1	18094810	18094810	50	INS
1062	1	18186161	18186161	198	INS
1064	1	18195128	18195128	66	INS
1065	1	18376131	18376131	4332	INS
1066	1	18376327	18376327	54	INS
1067	1	18376327	18376327	222	INS
1072	1	18599952	18600010	58	DEL
1075	1	18607617	18607617	56	INS
1076	1	18657024	18657072	48	DEL
1077	1	18657078	18657174	96	DEL
1079	1	18685860	18685860	44	INS
1081	1	18792553	18792553	59	INS
1085	1	18924454	18924523	69	DEL
1086	1	18931262	18931322	60	DEL
1089	1	19070947	19070947	77	INS
1091	1	19151780	19152046	266	DEL
1092	1	19252351	19252351	771	INS
1096	1	19386824	19386824	125	INS
1097	1	19386824	19386824	300	INS
1100	1	19387911	19387911	3703	INS
1101	1	19469750	19469793	43	DEL
1108	1	20259424	20259424	325	INS
1111	1	20708961	20708961	437	INS
1112	1	20790032	20790032	910	INS
1114	1	20913605	20913663	58	DEL
1117	1	20944737	20944737	322	INS
1118	1	20950239	20950239	1256	INS
1119	1	20952494	20952585	91	DEL
1121	1	21142813	21142858	45	DEL
1122	1	21292128	21292128	54	INS
1123	1	21308028	21308111	83	DEL
1124	1	21315566	21315566	52	INS
1125	1	21350427	21350467	40	DEL
1126	1	21492588	21492588	317	INS
1127	1	21506436	21506436	88	INS
1129	1	21506550	21506550	210	INS
1133	1	21714720	21714769	49	DEL
1134	1	21714966	21715048	82	DEL
1135	1	21714976	21715225	249	DEL
1138	1	21745022	21745022	51	INS
1139	1	21786418	21786690	272	DEL
1140	1	21787745	21787809	64	DEL
1143	1	21902717	21902717	51	INS
1145	1	22144509	22144645	136	DEL
1146	1	22286330	22286380	50	DEL
1155	1	22896934	22896934	93	INS
1156	1	22904483	22904483	1299	INS
1160	1	22926178	22926230	52	DEL
1163	1	23081334	23081334	644	INS
1164	1	23081426	23081426	42	INS
1166	1	23276940	23276940	256	INS
1167	1	23343671	23343713	42	DEL
1172	1	23718898	23718898	482	INS
1173	1	23718900	23718900	1353	INS
1176	1	23821722	23821722	64	INS
1177	1	23830527	23830567	40	DEL
1179	1	23981127	23981127	329	INS
1181	1	24030267	24030267	102	INS
1182	1	24037355	24037355	48	INS
1183	1	24163585	24163585	56	INS
1184	1	24163974	24163974	54	INS
1186	1	24210835	24210835	2151	INS
1188	1	24226398	24226398	136	INS
1189	1	24262193	24262193	40	INS
1190	1	24262278	24262327	49	DEL
1192	1	24393845	24393845	50	INS
1193	1	24402994	24403311	317	DEL
1195	1	24489203	24489246	43	DEL
1197	1	24538571	24538571	52	INS
1199	1	24538788	24538788	44	INS
1200	1	24538863	24538863	282	INS
1204	1	24671533	24671533	331	INS
1208	1	24804536	24807440	2904	DEL
1211	1	24961328	24961328	312	INS
1213	1	25056845	25056845	290	INS
1215	1	25126406	25126702	296	DEL
1216	1	25158690	25161513	2823	DEL
1221	1	25328555	25328555	92	INS
1222	1	25371466	25371466	100	INS
1223	1	25380756	25380756	323	INS
1224	1	25435363	25435363	68	INS
1227	1	25493378	25493378	64	INS
1231	1	25732084	25732084	109	INS
1233	1	25789287	25789287	44	INS
1236	1	25855990	25855990	962	INS
1237	1	26077749	26077749	58	INS
1238	1	26094758	26094758	95	INS
1239	1	26134789	26134834	45	DEL
1240	1	26489812	26490138	326	DEL
1241	1	26532972	26532972	60	INS
1246	1	26671506	26671557	51	DEL
1247	1	26726310	26726310	426	INS
1248	1	26814997	26815042	45	DEL
1252	1	26965808	26965808	307	INS
1254	1	26975251	26975558	307	DEL
1256	1	27130344	27130442	98	DEL
1258	1	27145127	27145127	98	INS
1260	1	27356977	27356977	720	INS
1261	1	27412986	27412986	1170	INS
1262	1	27433711	27433711	1178	INS
1263	1	27804112	27804441	329	DEL
1264	1	27814143	27814143	53	INS
1265	1	27935362	27935498	136	DEL
1268	1	28179939	28180510	571	DEL
1269	1	28204972	28204972	1380	INS
1270	1	28247799	28248108	309	DEL
1274	1	28573642	28573642	147	INS
1275	1	28736599	28736599	125	INS
1281	1	29321461	29321461	325	INS
1282	1	29382164	29382164	332	INS
1284	1	29426825	29426825	328	INS
1288	1	29845252	29845252	52	INS
1292	1	30196711	30196711	378	INS
1296	1	30200216	30200415	199	DEL
1297	1	30200247	30200247	1649	INS
1299	1	30200608	30200608	56	INS
1301	1	30244158	30244158	710	INS
1305	1	30298152	30298203	51	DEL
1306	1	30346047	30346047	390	INS
1312	1	30569448	30569448	163	INS
1313	1	30664267	30664309	42	DEL
1314	1	30664299	30664299	41	INS
1315	1	30774236	30774236	58	INS
1319	1	30961680	30961680	204	INS
1322	1	31040645	31041660	1015	DEL
1323	1	31067151	31067209	58	DEL
1324	1	31082617	31082723	106	DEL
1325	1	31124634	31124634	57	INS
1326	1	31128322	31128374	52	DEL
1328	1	31128409	31128409	789	INS
1331	1	31128528	31128528	1296	INS
1333	1	31205215	31205215	2546	INS
1335	1	31244650	31244744	94	DEL
1336	1	31246007	31246007	74	INS
1337	1	31249141	31249209	68	DEL
1341	1	31367466	31367533	67	DEL
1343	1	31445108	31445169	61	DEL
1344	1	31445214	31445314	100	DEL
1346	1	31649753	31649879	126	DEL
1349	1	31724880	31724880	52	INS
1350	1	31818394	31818394	53	INS
1354	1	31904624	31904624	342	INS
1356	1	31904760	31904760	45	INS
1360	1	31904967	31904967	2550	INS
1365	1	31967819	31967819	269	INS
1367	1	31981692	31981692	32	INS
1369	1	32273013	32273013	306	INS
1374	1	33005341	33005341	223	INS
1375	1	33046783	33046783	677	INS
1377	1	33108378	33108378	1003	INS
1379	1	33156761	33156938	177	DEL
1382	1	33439881	33440008	127	DEL
1385	1	33518108	33518108	101	INS
1387	1	33652418	33652418	1657	INS
1389	1	33859325	33859325	48	INS
1391	1	34330530	34330530	220	INS
1393	1	34568174	34568268	94	DEL
1394	1	34568275	34568275	95	INS
1396	1	34789557	34789557	51	INS
1398	1	35007067	35007067	913	INS
1399	1	35243209	35243271	62	DEL
1400	1	35243318	35243318	186	INS
1404	1	35304941	35304941	68	INS
1405	1	35371617	35371617	37	INS
1407	1	35622651	35622651	1150	INS
1409	1	35627127	35627448	321	DEL
1410	1	35725854	35725854	315	INS
1418	1	36676314	36676314	107	INS
1419	1	36679545	36679607	62	DEL
1421	1	36733250	36733476	226	DEL
1422	1	36749217	36749269	52	DEL
1428	1	37009732	37009799	67	DEL
1430	1	37154124	37154124	307	INS
1433	1	37154588	37154588	68	INS
1434	1	37165989	37166081	92	DEL
1435	1	37206219	37206299	80	DEL
1436	1	37215795	37215795	339	INS
1438	1	37259423	37259423	780	INS
1440	1	37423055	37423055	64	INS
1441	1	37423055	37423055	301	INS
1442	1	37423735	37424019	284	DEL
1444	1	37424205	37425748	1543	DEL
1446	1	37425527	37425574	47	DEL
1447	1	37568534	37568534	129	INS
1448	1	37593865	37593865	186	INS
1451	1	37801077	37801077	44	INS
1452	1	37816477	37816715	238	DEL
1453	1	37831009	37831009	44	INS
1456	1	37911781	37911781	647	INS
1459	1	38077349	38077420	71	DEL
1460	1	38208245	38208408	163	DEL
1461	1	38219335	38219376	41	DEL
1462	1	38241382	38241382	2437	INS
1466	1	38407630	38407630	45	INS
1467	1	38432771	38432771	321	INS
1473	1	38948624	38948624	40	INS
1474	1	38950739	38950739	75	INS
1475	1	38996124	38996124	85	INS
1479	1	39084222	39085825	1603	DEL
1487	1	39411518	39411518	1962	INS
1489	1	39510235	39510235	218	INS
1491	1	39677662	39677662	318	INS
1493	1	39700319	39700319	524	INS
1494	1	39700490	39700530	40	DEL
1496	1	39970012	39970012	459	INS
1502	1	40474020	40474148	128	DEL
1503	1	40512774	40512820	46	DEL
1505	1	40516077	40516077	113	INS
1506	1	40524686	40524686	307	INS
1510	1	41024252	41024371	119	DEL
1515	1	41835543	41835543	54	INS
1516	1	41847872	41847872	200	INS
1517	1	41890921	41890921	482	INS
1518	1	41891952	41891952	44	INS
1523	1	41992960	41992960	458	INS
1529	1	42010624	42010624	1374	INS
1531	1	42101212	42101296	84	DEL
1535	1	42483960	42483960	1506	INS
1537	1	42575857	42575857	70	INS
1538	1	42575877	42575877	44	INS
1539	1	42632478	42632796	318	DEL
1540	1	42687703	42687703	76	INS
1542	1	42743177	42743492	315	DEL
1543	1	42789766	42789766	94	INS
1546	1	43001370	43001370	143	INS
1547	1	43001372	43001372	44	INS
1550	1	43188322	43188322	135	INS
1553	1	43547026	43547026	50	INS
1555	1	43571986	43572746	760	DEL
1556	1	43774128	43774128	42	INS
1557	1	44059954	44059954	152	INS
1558	1	44370614	44370614	305	INS
1562	1	44371277	44371277	288	INS
1564	1	44377234	44377234	168	INS
1565	1	44383155	44383200	45	DEL
1566	1	44565519	44565586	67	DEL
1567	1	44604720	44604720	45	INS
1568	1	44605056	44605097	41	DEL
1569	1	44605948	44606032	84	DEL
1571	1	44808496	44808496	40	INS
1572	1	45078742	45078742	76	INS
1573	1	45203726	45203726	46	INS
1575	1	45261388	45261388	64	INS
1577	1	45342245	45342245	399	INS
1578	1	45510418	45510418	60	INS
1581	1	45688741	45688741	218	INS
1584	1	45963345	45963345	781	INS
1586	1	46004687	46004687	50	INS
1588	1	46169013	46169013	2813	INS
1589	1	46175280	46175678	398	DEL
1590	1	46176328	46176328	1990	INS
1594	1	46366108	46366437	329	DEL
1598	1	46679030	46679030	348	INS
1599	1	46706582	46706622	40	DEL
1601	1	46707932	46707932	49	INS
1603	1	46707981	46707981	469	INS
1607	1	47242029	47242029	178	INS
1608	1	47242116	47242116	56	INS
1609	1	47242255	47242255	83	INS
1614	1	47644779	47644779	114	INS
1616	1	47650131	47650131	899	INS
1618	1	48058280	48058280	65	INS
1620	1	48187815	48187815	41	INS
1621	1	48208897	48208897	327	INS
1625	1	48658644	48658644	50	INS
1626	1	48710408	48710408	66	INS
1627	1	48710408	48710408	198	INS
1628	1	48749365	48749365	43	INS
1629	1	48848476	48848526	50	DEL
1630	1	48850001	48850001	486	INS
1638	1	49549776	49549830	54	DEL
1641	1	50413624	50413624	106	INS
1643	1	50834985	50834985	543	INS
1645	1	50847273	50847273	77	INS
1646	1	50847525	50847525	51	INS
1648	1	50847685	50847685	164	INS
1649	1	50847892	50847892	106	INS
1651	1	51285359	51285406	47	DEL
1654	1	52098232	52098232	46	INS
1655	1	52177138	52177138	407	INS
1656	1	52270161	52270161	90	INS
1657	1	52318222	52318222	559	INS
1659	1	52372541	52372541	197	INS
1661	1	53241901	53241901	42	INS
1662	1	53249510	53249510	42	INS
1665	1	53268828	53268882	54	DEL
1669	1	53564908	53564908	61	INS
1670	1	53594097	53594948	851	DEL
1672	1	53595125	53595603	478	DEL
1676	1	53749170	53749170	48	INS
1678	1	53749422	53749422	694	INS
1682	1	53749868	53749868	388	INS
1684	1	53815924	53815924	42	INS
1685	1	53967993	53968153	160	DEL
1686	1	53991136	53991136	452	INS
1689	1	54175023	54175077	54	DEL
1691	1	54178808	54178808	313	INS
1701	1	54924466	54924466	215	INS
1702	1	54976289	54976289	277	INS
1704	1	55027410	55027410	307	INS
1705	1	55027590	55027590	48	INS
1709	1	55334337	55334389	52	DEL
1713	1	55468715	55468715	674	INS
1714	1	55705906	55705906	1605	INS
1717	1	55851375	55851375	127	INS
1719	1	55886378	55886418	40	DEL
1720	1	55974723	55974791	68	DEL
1722	1	56128213	56128213	150	INS
1728	1	56129386	56129481	95	DEL
1730	1	56131202	56131298	96	DEL
1732	1	56132002	56132002	490	INS
1733	1	56132009	56132009	807	INS
1734	1	56132420	56132514	94	DEL
1735	1	56132457	56132457	50	INS
1739	1	56401282	56401603	321	DEL
1741	1	56887702	56888019	317	DEL
1743	1	56996032	56996032	315	INS
1744	1	57022730	57022730	52	INS
1746	1	57242607	57242946	339	DEL
1748	1	57600204	57600204	1995	INS
1751	1	57861402	57861458	56	DEL
1754	1	58019132	58019132	32	INS
1755	1	58071857	58071857	210	INS
1758	1	58104958	58104958	78	INS
1762	1	58205106	58205106	50	INS
1763	1	58343211	58343535	324	DEL
1766	1	58540195	58540195	46	INS
1768	1	58743909	58744822	913	DEL
1771	1	58983970	58983970	45	INS
1772	1	59017935	59018197	262	DEL
1773	1	59059616	59059941	325	DEL
1780	1	59194940	59195000	60	DEL
1782	1	59195261	59195261	514	INS
1785	1	59446792	59446899	107	DEL
1789	1	59871862	59871862	320	INS
1790	1	59956714	59956714	62	INS
1794	1	60529914	60529914	76	INS
1796	1	60530675	60530675	44	INS
1797	1	60551332	60551332	125	INS
1799	1	60551512	60551512	46	INS
1800	1	60551512	60551512	257	INS
1801	1	60551552	60551552	108	INS
1807	1	61198338	61198380	42	DEL
1808	1	61288095	61288095	240	INS
1809	1	61344058	61344058	53	INS
1813	1	61491126	61491126	35	INS
1814	1	61495768	61495809	41	DEL
1822	1	62082857	62083701	844	DEL
1825	1	62337076	62337076	74	INS
1826	1	62337157	62337157	44	INS
1827	1	62352491	62352491	40	INS
1828	1	62390586	62390935	349	DEL
1830	1	62589448	62589499	51	DEL
1831	1	62603281	62603281	378	INS
1836	1	62815101	62815263	162	DEL
1841	1	63151820	63152159	339	DEL
1846	1	63511676	63511676	58	INS
1855	1	63865915	63865959	44	DEL
1856	1	63887909	63887909	56	INS
1859	1	63939662	63939662	118	INS
1865	1	64667120	64667120	49	INS
1866	1	64667138	64667138	282	INS
1867	1	64704818	64704818	56	INS
1871	1	64850180	64850180	2153	INS
1875	1	64880986	64881036	50	DEL
1876	1	64881148	64881324	176	DEL
1878	1	64958061	64958061	332	INS
1885	1	65891826	65891826	88	INS
1886	1	65909622	65909892	270	DEL
1887	1	66055926	66055926	319	INS
1888	1	66078245	66078403	158	DEL
1889	1	66079461	66079461	54	INS
1890	1	66129962	66129962	178	INS
1891	1	66135713	66136044	331	DEL
1892	1	66156771	66156811	40	DEL
1894	1	66263909	66264242	333	DEL
1895	1	66694579	66694640	61	DEL
1896	1	66866204	66866204	61	INS
1898	1	67054846	67054886	40	DEL
1900	1	67096520	67096520	91	INS
1902	1	67125699	67125699	44	INS
1908	1	67624667	67624667	417	INS
1915	1	68007959	68008816	857	DEL
1916	1	68175691	68175806	115	DEL
1919	1	68395718	68395718	54	INS
1926	1	69055310	69055310	147	INS
1928	1	69230622	69230760	138	DEL
1929	1	69230741	69230741	98	INS
1933	1	69806992	69807311	319	DEL
1937	1	69943715	69944021	306	DEL
1939	1	70027325	70027682	357	DEL
1940	1	70027632	70027676	44	DEL
1941	1	70061655	70061655	319	INS
1942	1	70091056	70091056	332	INS
1946	1	70381799	70381799	1137	INS
1948	1	70946190	70946521	331	DEL
1952	1	71112579	71112579	180	INS
1954	1	71112744	71112930	186	DEL
1958	1	71113260	71113260	374	INS
1961	1	71148798	71149047	249	DEL
1963	1	71741319	71741629	310	DEL
1964	1	71828462	71828873	411	DEL
1966	1	72154102	72154102	75	INS
1968	1	72258947	72258947	247	INS
1969	1	72364592	72364655	63	DEL
1971	1	72393814	72393814	190	INS
1972	1	72393814	72393814	412	INS
1974	1	72394058	72394058	58	INS
1977	1	72610123	72610182	59	DEL
1981	1	72981491	72981491	166	INS
1982	1	73022581	73022636	55	DEL
1983	1	73050821	73050821	44	INS
1984	1	73335465	73335504	39	DEL
1985	1	73600017	73600017	49	INS
1987	1	73648819	73648819	83	INS
1988	1	73753600	73753915	315	DEL
1989	1	73768783	73769134	351	DEL
1995	1	74182158	74182158	60	INS
1998	1	74312431	74312682	251	DEL
1999	1	74405518	74405518	46	INS
2000	1	74405612	74405612	118	INS
2002	1	74437711	74437711	50	INS
2003	1	74471641	74471641	359	INS
2006	1	74755168	74755289	121	DEL
2008	1	75136824	75136924	100	DEL
2009	1	75148235	75148292	57	DEL
2010	1	75192890	75192890	3711	INS
2011	1	75224131	75224131	76	INS
2012	1	75224131	75224131	266	INS
2014	1	75455193	75455193	41	INS
2016	1	75557160	75557160	314	INS
2017	1	75745822	75745822	490	INS
2020	1	75795812	75795863	51	DEL
2025	1	76011867	76012197	330	DEL
2029	1	76351353	76351353	349	INS
2030	1	76352032	76352032	137	INS
2031	1	76368358	76368406	48	DEL
2032	1	76372183	76372183	376	INS
2033	1	76428308	76428381	73	DEL
2037	1	76743234	76743300	66	DEL
2039	1	76856628	76856628	323	INS
2040	1	77100366	77100649	283	DEL
2041	1	77112144	77112266	122	DEL
2042	1	77305417	77305417	108	INS
2044	1	77311949	77311990	41	DEL
2045	1	77468964	77468964	345	INS
2046	1	77476395	77476395	330	INS
2047	1	77481858	77481858	292	INS
2048	1	77481870	77481870	50	INS
2049	1	77577912	77577912	332	INS
2052	1	77634314	77634314	316	INS
2054	1	77833255	77833255	38	INS
2055	1	77833379	77833379	48	INS
2056	1	77833523	77833523	268	INS
2059	1	77910006	77910069	63	DEL
2060	1	77941101	77941140	39	DEL
2063	1	78498216	78498216	68	INS
2064	1	78527299	78527415	116	DEL
2069	1	78998083	78998152	69	DEL
2070	1	79108828	79108828	166	INS
2076	1	79401508	79401830	322	DEL
2078	1	79562426	79562426	72	INS
2080	1	79582075	79582075	307	INS
2081	1	79650144	79650144	130	INS
2083	1	79773472	79773515	43	DEL
2089	1	80221781	80223029	1248	DEL
2091	1	80271154	80271154	140	INS
2095	1	80545256	80545256	203	INS
2099	1	80794840	80794897	57	DEL
2100	1	80794946	80795026	80	DEL
2107	1	81049863	81049966	103	DEL
2109	1	81168918	81168918	65	INS
2110	1	81194341	81194668	327	DEL
2115	1	81524115	81524115	316	INS
2116	1	81660356	81660356	199	INS
2117	1	81687784	81688113	329	DEL
2123	1	82312041	82312041	323	INS
2125	1	82464645	82464645	44	INS
2126	1	82464667	82464667	90	INS
2135	1	82721710	82721710	3120	INS
2138	1	82963292	82963616	324	DEL
2139	1	83022782	83022782	120	INS
2141	1	83042649	83042649	254	INS
2142	1	83042964	83043200	236	DEL
2145	1	83125958	83127569	1611	DEL
2148	1	83149850	83149908	58	DEL
2152	1	83479249	83479320	71	DEL
2154	1	83484799	83484799	46	INS
2155	1	83484954	83485006	52	DEL
2156	1	83753497	83753603	106	DEL
2157	1	83761330	83761372	42	DEL
2160	1	84226446	84226446	112	INS
2164	1	84358425	84358425	72	INS
2170	1	84886830	84886830	54	INS
2171	1	84913263	84913263	334	INS
2172	1	85222455	85222455	221	INS
2173	1	85234480	85234480	60	INS
2175	1	85388121	85388121	41	INS
2179	1	85620124	85620124	516	INS
2180	1	85748620	85748950	330	DEL
2186	1	85983488	85983488	463	INS
2188	1	85983776	85983776	452	INS
2189	1	86002660	86002660	231	INS
2190	1	86002669	86002669	146	INS
2192	1	86133644	86133644	42	INS
2196	1	86462176	86462176	42	INS
2197	1	86462738	86462738	46	INS
2199	1	86682214	86682214	98	INS
2201	1	86682349	86682349	180	INS
2203	1	86740980	86741697	717	DEL
2205	1	87263030	87263030	422	INS
2212	1	87502880	87502880	72	INS
2213	1	87512435	87512435	2111	INS
2218	1	88860717	88860717	95	INS
2221	1	88923362	88923362	180	INS
2228	1	89475908	89478624	2716	DEL
2234	1	90263457	90263596	139	DEL
2236	1	90370560	90370560	271	INS
2237	1	90541442	90541442	219	INS
2238	1	90649342	90649342	186	INS
2239	1	90649371	90649371	60	INS
2241	1	90776588	90776588	56	INS
2244	1	90844680	90844680	430	INS
2245	1	90858364	90858401	37	DEL
2252	1	91283537	91283537	58	INS
2253	1	91291664	91291664	38	INS
2257	1	91357339	91357339	49	INS
2259	1	91415849	91415849	68	INS
2262	1	91544422	91544422	44	INS
2263	1	91544585	91544585	60	INS
2264	1	91544734	91544734	40	INS
2265	1	91624772	91625055	283	DEL
2266	1	91634225	91634272	47	DEL
2267	1	91634882	91634935	53	DEL
2268	1	91682025	91682025	317	INS
2271	1	91924853	91924853	75	INS
2273	1	91925318	91925426	108	DEL
2276	1	92134205	92134384	179	DEL
2277	1	92134319	92134893	574	DEL
2278	1	92232061	92233333	1272	DEL
2279	1	92280857	92280857	51	INS
2281	1	92305937	92305937	180	INS
2282	1	92391254	92391254	51	INS
2283	1	92392903	92392903	85	INS
2287	1	92483172	92484154	982	DEL
2290	1	92679004	92679004	62	INS
2291	1	92681353	92681405	52	DEL
2298	1	93167519	93167519	327	INS
2301	1	93312406	93312406	62	INS
2302	1	93312424	93312424	146	INS
2305	1	93414200	93414200	104	INS
2306	1	93498212	93498212	338	INS
2307	1	93518779	93518779	45	INS
2308	1	93810418	93810418	124	INS
2310	1	94341680	94341680	2504	INS
2312	1	94850021	94850070	49	DEL
2314	1	94943237	94943319	82	DEL
2316	1	95155263	95155304	41	DEL
2322	1	95511464	95511464	62	INS
2327	1	95690510	95690829	319	DEL
2332	1	96139975	96142391	2416	DEL
2333	1	96483081	96483165	84	DEL
2334	1	96618650	96618650	66	INS
2335	1	96731246	96731246	278	INS
2338	1	96868783	96868865	82	DEL
2343	1	97596318	97596392	74	DEL
2345	1	97599568	97599608	40	DEL
2349	1	97717628	97717628	329	INS
2350	1	97789011	97789011	41	INS
2352	1	98969127	98969127	106	INS
2353	1	98969128	98969128	194	INS
2354	1	98978018	98978018	50	INS
2355	1	98978038	98978038	100	INS
2356	1	98978183	98978183	50	INS
2361	1	99577604	99577604	131	INS
2363	1	99976030	99976093	63	DEL
2366	1	100148635	100148688	53	DEL
2374	1	100390636	100390779	143	DEL
2378	1	100703684	100703728	44	DEL
2379	1	100994210	100994210	328	INS
2385	1	101212106	101212106	109	INS
2387	1	101283382	101283447	65	DEL
2388	1	101284769	101284769	514	INS
2390	1	101388551	101388871	320	DEL
2394	1	101622764	101623134	370	DEL
2397	1	101648507	101648507	38	INS
2399	1	101718758	101718832	74	DEL
2401	1	101719126	101719126	653	INS
2404	1	101724130	101724206	76	DEL
2405	1	101770052	101770052	319	INS
2410	1	101978980	101978980	2986	INS
2411	1	102018253	102018340	87	DEL
2413	1	102018576	102018576	424	INS
2414	1	102018617	102018617	122	INS
2416	1	102019226	102019388	162	DEL
2418	1	102123414	102123489	75	DEL
2420	1	102455151	102455151	49	INS
2421	1	102494817	102494817	88	INS
2423	1	102511056	102511056	44	INS
2424	1	102512641	102512641	67	INS
2429	1	102920530	102920530	323	INS
2430	1	103047678	103048008	330	DEL
2432	1	103096066	103096385	319	DEL
2433	1	103111000	103111067	67	DEL
2438	1	103638622	103638622	49	INS
2439	1	103638751	103638751	79	INS
2440	1	103648069	103648307	238	DEL
2442	1	103669315	103669315	48	INS
2444	1	103737776	103737776	104	INS
2448	1	104163740	104163819	79	DEL
2449	1	104443199	104443725	526	DEL
2450	1	104451498	104451652	154	DEL
2454	1	104719847	104720164	317	DEL
2457	1	105104896	105104896	136	INS
2458	1	105104897	105104897	78	INS
2459	1	105119779	105119779	45	INS
2460	1	105162372	105162372	40	INS
2461	1	105218650	105219453	803	DEL
2462	1	105231103	105231103	137	INS
2466	1	105428309	105428640	331	DEL
2467	1	105508920	105508920	87	INS
2472	1	105617930	105617930	48	INS
2473	1	105667584	105668444	860	DEL
2474	1	105866770	105867044	274	DEL
2478	1	106113955	106113955	2260	INS
2482	1	106302540	106302540	55	INS
2484	1	106311781	106311874	93	DEL
2485	1	106330920	106330920	198	INS
2486	1	106396412	106396412	912	INS
2487	1	106485864	106485864	128	INS
2488	1	106504017	106504017	507	INS
2489	1	106505930	106505930	702	INS
2493	1	106969623	106969785	162	DEL
2496	1	106973896	106973896	209	INS
2506	1	108097955	108097955	50	INS
2507	1	108142466	108142466	304	INS
2510	1	108565793	108565793	85	INS
2515	1	108566323	108566323	41	INS
2516	1	108567552	108567552	256	INS
2518	1	108733325	108737234	3909	DEL
2520	1	108735819	108737251	1432	DEL
2521	1	108772954	108773074	120	DEL
2524	1	108917481	108917589	108	DEL
2529	1	109209199	109209199	47	INS
2530	1	109218609	109218609	160	INS
2531	1	109232230	109232230	65	INS
2532	1	109314277	109314277	49	INS
2533	1	109314446	109314446	116	INS
2535	1	109597719	109598050	331	DEL
2536	1	109602597	109603291	694	DEL
2537	1	109614589	109614742	153	DEL
2539	1	109719769	109719769	130	INS
2540	1	109719975	109719975	80	INS
2541	1	109720136	109720136	40	INS
2548	1	110196718	110196818	100	DEL
2549	1	110212725	110212725	44	INS
2550	1	110267720	110267720	110	INS
2558	1	110852775	110852775	80	INS
2564	1	111112250	111112340	90	DEL
2565	1	111112250	111112400	150	DEL
2568	1	111316414	111316512	98	DEL
2574	1	111802590	111802590	973	INS
2575	1	111838207	111838269	62	DEL
2577	1	111896174	111896174	1973	INS
2579	1	111957516	111957584	68	DEL
2582	1	112072619	112072619	48	INS
2583	1	112074694	112074805	111	DEL
2585	1	112087364	112087364	204	INS
2586	1	112087366	112087535	169	DEL
2588	1	112123675	112123675	321	INS
2595	1	112689566	112689566	44	INS
2598	1	112735994	112735994	333	INS
2599	1	112835087	112837665	2578	DEL
2602	1	112991994	112991994	317	INS
2603	1	113249076	113249118	42	DEL
2606	1	113316982	113316982	178	INS
2609	1	113542274	113542274	1834	INS
2611	1	113612062	113612112	50	DEL
2613	1	113612692	113612740	48	DEL
2614	1	113612864	113612864	49	INS
2618	1	113715631	113715920	289	DEL
2619	1	113799628	113800090	462	DEL
2620	1	113958921	113958921	88	INS
2621	1	113959091	113959091	204	INS
2622	1	114654354	114654354	53	INS
2624	1	114747883	114747883	174	INS
2627	1	115201392	115201392	304	INS
2629	1	115690176	115690176	70	INS
2631	1	115796888	115797172	284	DEL
2634	1	116111157	116111203	46	DEL
2635	1	116229484	116232840	3356	DEL
2637	1	116304086	116304086	223	INS
2642	1	116695304	116695304	106	INS
2643	1	116848532	116848532	50	INS
2644	1	116912026	116912106	80	DEL
2646	1	116979581	116979581	2118	INS
2649	1	117571822	117571822	58	INS
2652	1	117680068	117680068	40	INS
2655	1	117802090	117802090	54	INS
2659	1	117972157	117972157	51	INS
2662	1	117972460	117972460	614	INS
2664	1	117972647	117972647	176	INS
2665	1	118091037	118091259	222	DEL
2668	1	118594412	118594754	342	DEL
2671	1	118861481	118861481	683	INS
2673	1	118861694	118861694	162	INS
2676	1	118861830	118861830	192	INS
2678	1	118929985	118929985	255	INS
2679	1	118929992	118930032	40	DEL
2680	1	118931730	118931730	2664	INS
2681	1	118944034	118944083	49	DEL
2686	1	119274213	119274269	56	DEL
2688	1	119326979	119327033	54	DEL
2689	1	119553351	119553351	1076	INS
2690	1	119558771	119559090	319	DEL
2695	1	119807237	119807237	48	INS
2696	1	119931760	119931760	90	INS
2698	1	119964028	119964080	52	DEL
2700	1	120112566	120112566	42	INS
2701	1	120542594	120542653	59	DEL
2702	1	120583691	120583691	38	INS
2704	1	120784029	120784101	72	DEL
2706	1	121137875	121138068	193	DEL
2710	1	121215017	121215017	56	INS
2717	1	121358168	121358841	673	DEL
2718	1	121358500	121358500	268	INS
2719	1	121358501	121358501	536	INS
2722	1	121360518	121360786	268	DEL
2723	1	121360531	121361153	622	DEL
2724	1	121363286	121363286	536	INS
2726	1	121365268	121365268	804	INS
2727	1	121365361	121365361	268	INS
2728	1	121367039	121367308	269	DEL
2731	1	121371316	121371772	456	DEL
2735	1	121481122	121481969	847	DEL
2743	1	142535718	142535718	39	INS
2747	1	142536002	142536099	97	DEL
2748	1	142536276	142536346	70	DEL
2750	1	142536784	142536896	112	DEL
2751	1	142536786	142536868	82	DEL
2760	1	142538994	142539084	90	DEL
2765	1	142539427	142539427	240	INS
2767	1	142539738	142539738	85	INS
2769	1	142539954	142540004	50	DEL
2770	1	142539973	142540070	97	DEL
2774	1	142540215	142540358	143	DEL
2779	1	142541162	142541162	104	INS
2787	1	142542226	142542226	114	INS
2790	1	142542524	142542524	48	INS
2792	1	142544855	142544855	931	INS
2794	1	142572838	142572838	87	INS
2795	1	142589635	142589635	125	INS
2796	1	142599787	142599787	33	INS
2801	1	142657118	142657118	48	INS
2803	1	142727448	142728072	624	DEL
2805	1	142916437	142916509	72	DEL
2807	1	143137067	143137067	59	INS
2808	1	143137133	143137133	168	INS
2810	1	143144703	143144703	62	INS
2811	1	143170858	143170858	161	INS
2828	1	143759879	143759879	314	INS
2829	1	143768208	143768208	66	INS
2832	1	143999493	143999799	306	DEL
2836	1	144198666	144200251	1585	DEL
2837	1	144201006	144201062	56	DEL
2839	1	144577358	144577358	82	INS
2841	1	144600104	144600152	48	DEL
2842	1	144609982	144609982	44	INS
2843	1	144610010	144610010	82	INS
2844	1	144610057	144610057	348	INS
2848	1	144824718	144824718	57	INS
2849	1	144860598	144860598	196	INS
2852	1	144860628	144860770	142	DEL
2853	1	144896298	144901042	4744	DEL
2854	1	144901180	144906809	5629	DEL
2856	1	144950261	144950261	43	INS
2857	1	144950262	144950262	73	INS
2858	1	144954613	144955361	748	DEL
2862	1	145017822	145017822	78	INS
2866	1	145026729	145027052	323	DEL
2868	1	145092946	145097081	4135	DEL
2869	1	145101920	145101920	75	INS
2872	1	145142705	145143421	716	DEL
2873	1	145152718	145152718	325	INS
2876	1	145211317	145211317	310	INS
2879	1	145255756	145255988	232	DEL
2881	1	145288010	145288010	398	INS
2884	1	145311703	145313250	1547	DEL
2886	1	145351248	145352830	1582	DEL
2887	1	145353584	145353641	57	DEL
2901	1	146380217	146380217	116	INS
2903	1	146392170	146394796	2626	DEL
2913	1	146463984	146464024	40	DEL
2918	1	146704971	146705020	49	DEL
2922	1	146960345	146960345	104	INS
2926	1	147390160	147390468	308	DEL
2927	1	147392583	147392680	97	DEL
2930	1	147737786	147737786	211	INS
2934	1	147776192	147776192	94	INS
2940	1	148009712	148009712	46	INS
2942	1	148253362	148254950	1588	DEL
2949	1	148553796	148553915	119	DEL
2950	1	148554574	148555444	870	DEL
2951	1	148837655	148837655	224	INS
2954	1	148848611	148848611	64	INS
2955	1	148848859	148849712	853	DEL
2957	1	148849431	148849431	889	INS
2961	1	148854298	148854298	142	INS
2966	1	148854905	148854905	55	INS
2967	1	148854916	148854916	89	INS
2969	1	148854983	148854983	46	INS
2970	1	148855256	148855256	57	INS
2972	1	148855340	148855456	116	DEL
2973	1	148855478	148855785	307	DEL
2979	1	149029029	149029029	44	INS
2980	1	149032260	149032260	40	INS
2981	1	149033266	149033336	70	DEL
2985	1	149059430	149059430	48	INS
2987	1	149208705	149208765	60	DEL
2989	1	149216850	149216850	50	INS
2990	1	149218122	149218122	321	INS
2993	1	149228528	149228528	70	INS
2997	1	149229481	149229777	296	DEL
2998	1	149230434	149230484	50	DEL
2999	1	149230833	149230876	43	DEL
3001	1	149283484	149283534	50	DEL
3002	1	149294837	149294837	68	INS
3003	1	149308420	149308420	217	INS
3009	1	149725209	149725209	271	INS
3011	1	150037842	150037898	56	DEL
3012	1	150339835	150339892	57	DEL
3016	1	150691436	150691770	334	DEL
3017	1	150701701	150702049	348	DEL
3019	1	150716610	150716610	130	INS
3020	1	150716610	150716610	308	INS
3023	1	150753870	150753870	158	INS
3024	1	150753873	150753913	40	DEL
3025	1	150754271	150754358	87	DEL
3030	1	151571772	151572012	240	DEL
3031	1	151573261	151573309	48	DEL
3033	1	151741762	151741762	92	INS
3034	1	151819693	151819740	47	DEL
3037	1	151905215	151905314	99	DEL
3044	1	152187074	152187074	708	INS
3050	1	152240462	152240515	53	DEL
3051	1	152276671	152276671	976	INS
3052	1	152278434	152278434	972	INS
3053	1	152278856	152278856	972	INS
3055	1	152327436	152327667	231	DEL
3060	1	152555542	152587738	32196	DEL
3064	1	152853455	152853455	87	INS
3066	1	153133706	153133963	257	DEL
3067	1	153215802	153215802	91	INS
3068	1	153216065	153216347	282	DEL
3071	1	153216866	153216866	42	INS
3073	1	153229239	153229239	850	INS
3074	1	153462271	153462271	46	INS
3081	1	154352327	154352406	79	DEL
3082	1	154353496	154353539	43	DEL
3087	1	154686433	154686433	2166	INS
3092	1	154727977	154727977	45	INS
3097	1	155119866	155119866	131	INS
3104	1	155670697	155670697	351	INS
3107	1	155924380	155924380	320	INS
3108	1	155961045	155961045	58	INS
3109	1	155974394	155974394	312	INS
3113	1	156297836	156297836	142	INS
3114	1	156705326	156705326	421	INS
3116	1	156806525	156806577	52	DEL
3121	1	157005670	157005733	63	DEL
3123	1	157173864	157175382	1518	DEL
3127	1	157270230	157270230	146	INS
3130	1	158050713	158051033	320	DEL
3134	1	158443557	158443557	116	INS
3135	1	158488408	158488675	267	DEL
3136	1	158712031	158712353	322	DEL
3138	1	158851689	158851745	56	DEL
3139	1	158867530	158869982	2452	DEL
3144	1	159419782	159419782	91	INS
3145	1	159648707	159649657	950	DEL
3149	1	160047665	160047665	320	INS
3152	1	160935020	160935336	316	DEL
3153	1	160946543	160946608	65	DEL
3154	1	160954164	160954205	41	DEL
3155	1	160954358	160954475	117	DEL
3156	1	160954449	160954449	100	INS
3157	1	160954840	160955151	311	DEL
3158	1	161005683	161005683	432	INS
3160	1	161025641	161025714	73	DEL
3161	1	161031104	161031104	122	INS
3163	1	161251282	161251282	47	INS
3165	1	161279342	161279342	42	INS
3166	1	161392888	161392928	40	DEL
3167	1	161393003	161393357	354	DEL
3168	1	161412657	161412701	44	DEL
3169	1	161420059	161420059	50	INS
3175	1	162052665	162052985	320	DEL
3177	1	162231329	162231329	49	INS
3179	1	162234258	162234258	50	INS
3186	1	162696918	162696918	270	INS
3188	1	162761308	162761308	318	INS
3190	1	162838421	162838421	112	INS
3193	1	163029133	163029133	68	INS
3194	1	163088849	163088849	319	INS
3196	1	163314431	163314431	331	INS
3200	1	163598101	163598101	205	INS
3201	1	163684680	163684680	610	INS
3203	1	164032852	164032852	77	INS
3205	1	164176129	164176229	100	DEL
3206	1	164204716	164204716	60	INS
3209	1	164409233	164409233	475	INS
3214	1	164845210	164845255	45	DEL
3216	1	164850569	164850609	40	DEL
3217	1	164850829	164850829	40	INS
3220	1	164989703	164989754	51	DEL
3222	1	165154750	165154750	448	INS
3228	1	165505878	165505878	60	INS
3230	1	165551832	165551832	60	INS
3231	1	165552227	165552340	113	DEL
3232	1	165552464	165552464	81	INS
3233	1	165659304	165659304	274	INS
3234	1	165677374	165677374	104	INS
3235	1	165731210	165731490	280	DEL
3237	1	165861383	165861383	2358	INS
3240	1	166047087	166047211	124	DEL
3244	1	166646674	166646674	55	INS
3246	1	166709220	166709220	42	INS
3247	1	166709308	166709308	91	INS
3250	1	167025831	167025831	1116	INS
3251	1	167025996	167025996	247	INS
3254	1	167175226	167175226	4346	INS
3256	1	167404141	167404228	87	DEL
3258	1	167404338	167404338	54	INS
3266	1	168024559	168025732	1173	DEL
3267	1	168177029	168177029	41	INS
3272	1	168326780	168326820	40	DEL
3273	1	168364733	168364733	828	INS
3274	1	168379694	168379694	1228	INS
3275	1	168420928	168420928	2531	INS
3281	1	168998125	168998179	54	DEL
3282	1	169024742	169024828	86	DEL
3285	1	169058928	169058928	360	INS
3286	1	169058929	169058929	1028	INS
3288	1	169160021	169160350	329	DEL
3289	1	169226048	169226048	128	INS
3290	1	169244524	169244742	218	DEL
3291	1	169311906	169311993	87	DEL
3293	1	169312188	169312229	41	DEL
3294	1	169314539	169314539	43	INS
3296	1	169361080	169361080	44	INS
3297	1	169471914	169472015	101	DEL
3298	1	169523397	169523397	96	INS
3299	1	169637782	169637942	160	DEL
3300	1	169730417	169730724	307	DEL
3302	1	169780907	169780907	68	INS
3303	1	169820121	169820190	69	DEL
3305	1	169962742	169962742	164	INS
3309	1	170102061	170102061	58	INS
3314	1	170603434	170603434	314	INS
3315	1	170612460	170612460	72	INS
3316	1	170651484	170651484	101	INS
3319	1	171065213	171065213	79	INS
3322	1	171179867	171179949	82	DEL
3323	1	171190122	171190237	115	DEL
3325	1	171457157	171457200	43	DEL
3329	1	171783587	171783649	62	DEL
3330	1	171785674	171785674	85	INS
3331	1	171801654	171801654	44	INS
3332	1	171906008	171906008	60	INS
3333	1	171952538	171952538	136	INS
3339	1	172541069	172541069	344	INS
3341	1	172663272	172663272	152	INS
3342	1	172663451	172663451	220	INS
3345	1	172663731	172663731	658	INS
3356	1	173944737	173945067	330	DEL
3359	1	174105479	174105479	79	INS
3361	1	174333000	174333000	325	INS
3364	1	174802587	174802587	48	INS
3367	1	174906884	174906884	1094	INS
3373	1	175200836	175200836	116	INS
3375	1	175209596	175209596	52	INS
3378	1	175386147	175386147	36	INS
3380	1	175516713	175516757	44	DEL
3381	1	175619853	175619853	459	INS
3384	1	175811998	175811998	483	INS
3385	1	175812001	175812001	926	INS
3388	1	176027116	176027156	40	DEL
3390	1	176270021	176270078	57	DEL
3394	1	176365405	176365482	77	DEL
3395	1	176365844	176365844	127	INS
3396	1	176478217	176478773	556	DEL
3400	1	177368288	177368361	73	DEL
3401	1	177368469	177368469	45	INS
3409	1	178474741	178474805	64	DEL
3414	1	178692782	178692782	346	INS
3421	1	178948171	178948171	319	INS
3422	1	179009799	179009846	47	DEL
3426	1	179322346	179322346	210	INS
3427	1	179363727	179363727	45	INS
3430	1	179491958	179491958	356	INS
3431	1	179607292	179608059	767	DEL
3432	1	179651096	179651096	756	INS
3434	1	180183832	180184151	319	DEL
3436	1	180292990	180293314	324	DEL
3437	1	180625612	180625612	146	INS
3440	1	180828203	180828203	51	INS
3441	1	180857549	180857549	321	INS
3442	1	181047410	181047410	317	INS
3443	1	181093653	181093653	95	INS
3446	1	181105990	181105990	264	INS
3449	1	181979328	181979328	41	INS
3450	1	182038126	182038126	345	INS
3451	1	182087862	182087906	44	DEL
3452	1	182107605	182107605	996	INS
3458	1	182274316	182274316	2839	INS
3460	1	182478449	182478573	124	DEL
3462	1	182690093	182690171	78	DEL
3463	1	182710778	182710903	125	DEL
3465	1	183046911	183046911	42	INS
3466	1	183118588	183118588	284	INS
3468	1	183119077	183119077	58	INS
3469	1	183119077	183119077	151	INS
3474	1	183358943	183358984	41	DEL
3477	1	183583574	183583751	177	DEL
3481	1	183856340	183856340	134	INS
3484	1	184297053	184297053	41	INS
3486	1	184379766	184379766	44	INS
3490	1	184768856	184769178	322	DEL
3491	1	184937038	184937360	322	DEL
3495	1	185390027	185390074	47	DEL
3502	1	186245987	186245987	78	INS
3503	1	186296324	186296324	104	INS
3510	1	186743196	186743196	54	INS
3511	1	186764535	186765030	495	DEL
3513	1	186826200	186826200	226	INS
3514	1	186826312	186826312	58	INS
3517	1	186847394	186847394	77	INS
3521	1	187272891	187272939	48	DEL
3527	1	187635522	187635522	297	INS
3533	1	188149834	188149875	41	DEL
3534	1	188208001	188208001	43	INS
3538	1	188389731	188389731	46	INS
3539	1	188438207	188438207	304	INS
3541	1	188539454	188540229	775	DEL
3543	1	188817195	188817237	42	DEL
3546	1	188994948	188995283	335	DEL
3549	1	189032972	189033033	61	DEL
3553	1	189247027	189247027	317	INS
3554	1	189275687	189275687	44	INS
3557	1	189531319	189531319	56	INS
3559	1	189531829	189531829	74	INS
3561	1	189661646	189661714	68	DEL
3566	1	190002852	190002852	118	INS
3569	1	190511481	190511520	39	DEL
3571	1	190597974	190598037	63	DEL
3575	1	190837319	190837490	171	DEL
3577	1	190874444	190874444	305	INS
3578	1	190910610	190910775	165	DEL
3579	1	191088640	191088640	135	INS
3581	1	191203824	191203824	56	INS
3583	1	191545974	191546036	62	DEL
3585	1	191580768	191580768	325	INS
3588	1	191794208	191794208	40	INS
3590	1	191817425	191817425	319	INS
3591	1	191839021	191839021	43	INS
3592	1	191876683	191876683	70	INS
3594	1	192192265	192192265	316	INS
3599	1	192525784	192525784	80	INS
3602	1	192609798	192609864	66	DEL
3606	1	192826830	192826830	177	INS
3607	1	192864996	192865037	41	DEL
3609	1	193130806	193131121	315	DEL
3614	1	193235430	193235657	227	DEL
3618	1	193410316	193410316	48	INS
3619	1	193413286	193413286	325	INS
3620	1	193467044	193467044	1952	INS
3621	1	193467736	193467784	48	DEL
3622	1	193533427	193533427	144	INS
3631	1	193997589	193997589	44	INS
3632	1	194060079	194060242	163	DEL
3633	1	194068135	194068135	149	INS
3636	1	194272728	194272728	70	INS
3638	1	194272954	194272954	340	INS
3640	1	194341071	194341113	42	DEL
3641	1	194350508	194351247	739	DEL
3642	1	194445280	194445280	70	INS
3643	1	194450484	194450484	64	INS
3645	1	194451033	194451033	343	INS
3647	1	194451116	194454311	3195	DEL
3651	1	194517607	194517867	260	DEL
3652	1	194595947	194595947	150	INS
3653	1	194638718	194638718	261	INS
3654	1	194675125	194675125	335	INS
3655	1	195043241	195043445	204	DEL
3656	1	195112196	195112248	52	DEL
3658	1	195352561	195352561	43	INS
3661	1	195540862	195540862	145	INS
3667	1	195880244	195880244	56	INS
3672	1	196153531	196153531	336	INS
3673	1	196158047	196158324	277	DEL
3678	1	196406224	196406224	299	INS
3679	1	196547299	196547346	47	DEL
3686	1	197011858	197011858	286	INS
3693	1	197514067	197514067	126	INS
3695	1	197683035	197683035	218	INS
3696	1	197754837	197754837	40	INS
3697	1	197962794	197962794	127	INS
3699	1	198243288	198243288	298	INS
3700	1	198366607	198366607	475	INS
3704	1	198773750	198775414	1664	DEL
3706	1	198811140	198811140	144	INS
3707	1	198815313	198815313	290	INS
3709	1	198925741	198925741	66	INS
3712	1	199438726	199440234	1508	DEL
3714	1	199447622	199447760	138	DEL
3722	1	199873596	199873596	47	INS
3724	1	199874515	199874515	56	INS
3725	1	199883640	199883640	82	INS
3732	1	200785939	200786043	104	DEL
3733	1	200786094	200786094	102	INS
3735	1	200786389	200786389	68	INS
3736	1	200880190	200880242	52	DEL
3738	1	200886976	200886976	50	INS
3740	1	201178925	201179033	108	DEL
3742	1	201180100	201180100	216	INS
3745	1	201226504	201226565	61	DEL
3747	1	201227027	201227027	516	INS
3749	1	201227142	201227142	60	INS
3752	1	201285254	201285254	56	INS
3757	1	201946983	201947025	42	DEL
3760	1	202001640	202001740	100	DEL
3762	1	202141637	202141637	151	INS
3763	1	202141805	202141805	57	INS
3771	1	202173903	202173903	678	INS
3778	1	202174162	202174162	64	INS
3782	1	202174358	202174358	304	INS
3783	1	202174440	202174440	2446	INS
3785	1	202174534	202174534	50	INS
3793	1	202360698	202361118	420	DEL
3795	1	202427220	202427506	286	DEL
3797	1	202641906	202641906	390	INS
3800	1	202709377	202709602	225	DEL
3801	1	202758728	202758728	444	INS
3803	1	203235912	203235912	40	INS
3805	1	203342335	203342391	56	DEL
3808	1	203469199	203469199	343	INS
3811	1	203552978	203553081	103	DEL
3813	1	203684276	203686200	1924	DEL
3814	1	203788239	203788279	40	DEL
3817	1	203809106	203809106	732	INS
3819	1	203868905	203868905	45	INS
3821	1	203888304	203888304	227	INS
3822	1	203894274	203895880	1606	DEL
3823	1	203935831	203945435	9604	DEL
3824	1	203979810	203979810	87	INS
3828	1	204164352	204164352	455	INS
3830	1	204440194	204440338	144	DEL
3838	1	205334034	205334034	46	INS
3839	1	205439855	205440024	169	DEL
3840	1	205509103	205509103	43	INS
3847	1	205875603	205875684	81	DEL
3848	1	206217875	206217875	167	INS
3851	1	206697891	206697891	57	INS
3852	1	206791886	206791929	43	DEL
3856	1	206955274	206955342	68	DEL
3857	1	206955316	206955316	104	INS
3858	1	207001477	207001477	74	INS
3861	1	207097956	207097956	910	INS
3866	1	207387162	207387162	440	INS
3867	1	207394421	207394421	40	INS
3870	1	207667454	207667454	66	INS
3871	1	207688486	207688486	60	INS
3876	1	207859460	207859460	248	INS
3880	1	208474281	208474281	40	INS
3884	1	208867472	208867640	168	DEL
3893	1	209936075	209936075	333	INS
3898	1	210163903	210163903	72	INS
3899	1	210244609	210244609	49	INS
3903	1	210639195	210639242	47	DEL
3904	1	210639202	210639322	120	DEL
3905	1	210706605	210706705	100	DEL
3909	1	210891705	210891705	250	INS
3910	1	210891750	210891750	100	INS
3911	1	210918376	210918376	122	INS
3914	1	211218383	211218383	39	INS
3915	1	211285222	211285352	130	DEL
3919	1	211634022	211634022	500	INS
3923	1	211782441	211782441	52	INS
3924	1	211985120	211985166	46	DEL
3927	1	212359895	212359895	64	INS
3928	1	212363583	212363623	40	DEL
3930	1	212471135	212472616	1481	DEL
3933	1	212641805	212641805	428	INS
3934	1	212642020	212642106	86	DEL
3936	1	212898386	212898386	85	INS
3939	1	212980180	212980180	64	INS
3942	1	213084227	213086169	1942	DEL
3946	1	213292767	213292813	46	DEL
3952	1	213914266	213914266	54	INS
3961	1	214610143	214610185	42	DEL
3962	1	214743215	214743258	43	DEL
3963	1	214770103	214770437	334	DEL
3966	1	215007391	215007391	793	INS
3967	1	215007393	215007393	1334	INS
3969	1	215042696	215042696	98	INS
3970	1	215194727	215194780	53	DEL
3972	1	215267108	215267171	63	DEL
3976	1	215382904	215382904	366	INS
3977	1	215383133	215383133	53	INS
3982	1	216009840	216009840	86	INS
3983	1	216085793	216085854	61	DEL
3986	1	216185304	216185476	172	DEL
3988	1	216203817	216203817	128	INS
3990	1	216404591	216404591	65	INS
3997	1	216952581	216952628	47	DEL
3998	1	216952807	216952807	772	INS
3999	1	216952831	216952831	418	INS
4000	1	217085494	217085557	63	DEL
4003	1	217269958	217270023	65	DEL
4005	1	217306975	217306975	42	INS
4007	1	217497114	217497170	56	DEL
4009	1	217697227	217697276	49	DEL
4010	1	217697545	217697585	40	DEL
4011	1	217698220	217698220	422	INS
4012	1	217917512	217917825	313	DEL
4020	1	218772142	218772325	183	DEL
4021	1	218772255	218772255	305	INS
4022	1	218785913	218786233	320	DEL
4024	1	218894529	218894529	78	INS
4025	1	219161610	219161610	1268	INS
4026	1	219247374	219247374	198	INS
4029	1	219574677	219574677	279	INS
4032	1	219648968	219648968	83	INS
4033	1	219718876	219718916	40	DEL
4035	1	219923308	219923626	318	DEL
4037	1	220025911	220025953	42	DEL
4038	1	220074346	220074346	141	INS
4039	1	220077635	220077635	1792	INS
4041	1	220114826	220114898	72	DEL
4042	1	220133646	220133646	478	INS
4044	1	220133775	220133775	1012	INS
4047	1	220186125	220186125	105	INS
4048	1	220226025	220226107	82	DEL
4049	1	220285455	220285775	320	DEL
4050	1	220502944	220503583	639	DEL
4051	1	220565740	220565740	54	INS
4053	1	220639899	220639899	99	INS
4054	1	220640019	220640019	200	INS
4055	1	220749346	220749346	314	INS
4056	1	221017712	221017712	46	INS
4057	1	221026838	221026838	42	INS
4058	1	221175417	221175417	200	INS
4060	1	221648537	221648537	42	INS
4068	1	221827803	221827803	628	INS
4070	1	221969155	221969155	332	INS
4072	1	222034144	222034475	331	DEL
4074	1	222263518	222263518	77	INS
4075	1	222296143	222296143	289	INS
4076	1	222311564	222311564	54	INS
4077	1	222311946	222311994	48	DEL
4078	1	222312215	222312215	52	INS
4083	1	222661717	222661889	172	DEL
4086	1	222852615	222852615	327	INS
4089	1	223204702	223204781	79	DEL
4090	1	223254530	223254530	4155	INS
4091	1	223293334	223293334	118	INS
4097	1	223652299	223652299	160	INS
4100	1	223652530	223652530	556	INS
4101	1	223652530	223652530	1045	INS
4103	1	223823660	223823660	91	INS
4104	1	223823991	223823991	91	INS
4105	1	223824092	223824092	182	INS
4106	1	223824503	223824503	91	INS
4113	1	224125234	224125234	65	INS
4114	1	224199515	224199571	56	DEL
4115	1	224200203	224200203	421	INS
4117	1	224201399	224201537	138	DEL
4121	1	224202330	224202330	55	INS
4125	1	224247102	224247579	477	DEL
4127	1	224287884	224287884	78	INS
4129	1	224392822	224393135	313	DEL
4131	1	224464618	224464680	62	DEL
4134	1	224566285	224566285	196	INS
4137	1	224938699	224938817	118	DEL
4140	1	225256531	225256801	270	DEL
4142	1	225266488	225266546	58	DEL
4144	1	225272512	225272512	84	INS
4146	1	225523188	225523188	126	INS
4149	1	225523545	225523545	86	INS
4150	1	225523577	225523577	50	INS
4151	1	225523740	225523740	56	INS
4154	1	225762315	225762633	318	DEL
4156	1	225905171	225905171	86	INS
4157	1	225992547	225992604	57	DEL
4158	1	225995594	225995594	322	INS
4159	1	225996420	225996420	310	INS
4160	1	226002814	226003141	327	DEL
4161	1	226006766	226006944	178	DEL
4162	1	226152240	226152240	164	INS
4163	1	226302618	226302618	49	INS
4165	1	226415472	226415472	150	INS
4168	1	226810380	226810380	651	INS
4169	1	226810401	226810401	1022	INS
4172	1	226985356	226985701	345	DEL
4176	1	227143273	227143273	93	INS
4180	1	227148092	227148092	401	INS
4182	1	227163838	227163902	64	DEL
4187	1	227602262	227602262	530	INS
4189	1	228024093	228024405	312	DEL
4191	1	228094376	228094452	76	DEL
4192	1	228097412	228097412	132	INS
4194	1	228097565	228097565	107	INS
4200	1	228361815	228362014	199	DEL
4204	1	228572160	228572490	330	DEL
4205	1	228614731	228614771	40	DEL
4211	1	228814806	228815142	336	DEL
4213	1	228959918	228959918	330	INS
4215	1	228982560	228982560	444	INS
4220	1	229373388	229373762	374	DEL
4225	1	230006668	230006668	298	INS
4226	1	230107768	230107768	248	INS
4229	1	230451663	230451703	40	DEL
4230	1	230467786	230467786	1049	INS
4232	1	230531968	230532010	42	DEL
4235	1	230724588	230724588	59	INS
4238	1	231085150	231085150	304	INS
4240	1	231146974	231146974	414	INS
4242	1	231183096	231183096	730	INS
4243	1	231183100	231183246	146	DEL
4244	1	231188157	231188244	87	DEL
4247	1	231257831	231257831	322	INS
4249	1	231337816	231337816	378	INS
4254	1	231526809	231526809	148	INS
4257	1	231868840	231868840	49	INS
4258	1	231869454	231869508	54	DEL
4259	1	231897928	231897979	51	DEL
4260	1	231932094	231932094	288	INS
4264	1	232042793	232042793	40	INS
4265	1	232252262	232252262	439	INS
4269	1	232423119	232423446	327	DEL
4270	1	232447858	232447858	83	INS
4272	1	232458590	232460252	1662	DEL
4273	1	232468000	232468048	48	DEL
4274	1	232468163	232468163	224	INS
4278	1	232504844	232504844	88	INS
4281	1	232836575	232836759	184	DEL
4283	1	232861108	232861108	142	INS
4284	1	232869262	232869262	420	INS
4285	1	232914290	232914290	40	INS
4290	1	233649609	233649609	341	INS
4291	1	233730230	233730334	104	DEL
4294	1	233808383	233808383	100	INS
4295	1	233865140	233865471	331	DEL
4298	1	233962209	233963552	1343	DEL
4299	1	234070552	234070552	313	INS
4300	1	234083320	234083737	417	DEL
4306	1	234343188	234343188	2955	INS
4308	1	234384056	234384056	364	INS
4309	1	234403658	234403658	40	INS
4311	1	234444371	234444371	102	INS
4313	1	234533540	234533540	194	INS
4315	1	234587202	234587512	310	DEL
4316	1	234631628	234631628	47	INS
4321	1	234798878	234798960	82	DEL
4322	1	234805712	234805712	330	INS
4326	1	235131345	235131345	44	INS
4328	1	235131501	235131501	50	INS
4329	1	235161759	235161759	1188	INS
4330	1	235161778	235161778	236	INS
4333	1	235460157	235460157	41	INS
4334	1	235573114	235573114	3836	INS
4335	1	235575458	235575458	345	INS
4339	1	235750934	235750934	501	INS
4341	1	235798872	235798872	169	INS
4345	1	236054576	236054914	338	DEL
4347	1	236166386	236166386	54	INS
4354	1	236305689	236305729	40	DEL
4357	1	236349562	236349562	103	INS
4359	1	236403161	236403161	60	INS
4360	1	236408614	236408614	54	INS
4361	1	236408810	236408810	74	INS
4364	1	236538196	236538196	2104	INS
4366	1	236549153	236549204	51	DEL
4367	1	236550494	236550494	277	INS
4368	1	236594925	236595250	325	DEL
4370	1	236656796	236656872	76	DEL
4372	1	236661501	236661501	1105	INS
4375	1	236796208	236796208	40	INS
4376	1	236796451	236796508	57	DEL
4378	1	236818155	236818202	47	DEL
4381	1	236876951	236876951	67	INS
4383	1	236877140	236877140	269	INS
4385	1	236877319	236877319	739	INS
4386	1	236877487	236877487	67	INS
4387	1	236877587	236877587	143	INS
4391	1	236878190	236878190	1902	INS
4396	1	236919056	236919252	196	DEL
4398	1	236919152	236919716	564	DEL
4400	1	236919680	236920072	392	DEL
4404	1	236920361	236920458	97	DEL
4412	1	237401246	237401246	76	INS
4414	1	237449856	237449856	205	INS
4416	1	237569194	237569194	322	INS
4417	1	237636745	237636745	50	INS
4420	1	237679030	237679030	150	INS
4423	1	237754418	237754482	64	DEL
4426	1	237772411	237772567	156	DEL
4428	1	238047155	238047195	40	DEL
4431	1	238214972	238214972	273	INS
4438	1	238790800	238790800	45	INS
4440	1	238805198	238805198	696	INS
4441	1	238805198	238805198	998	INS
4442	1	238852307	238853250	943	DEL
4448	1	239126245	239126245	334	INS
4449	1	239133410	239133467	57	DEL
4455	1	239575606	239575606	2108	INS
4457	1	239848070	239848070	46	INS
4458	1	239895579	239895579	77	INS
4462	1	239896103	239896103	259	INS
4465	1	240204706	240204748	42	DEL
4466	1	240246332	240246465	133	DEL
4467	1	240302570	240302663	93	DEL
4472	1	240348419	240348419	1432	INS
4473	1	240348419	240348419	3191	INS
4475	1	240371329	240371329	133	INS
4478	1	240392999	240394778	1779	DEL
4479	1	240528450	240528532	82	DEL
4481	1	240616990	240617314	324	DEL
4483	1	240675804	240675804	177	INS
4484	1	240699868	240699868	51	INS
4486	1	240815524	240815524	60	INS
4487	1	240838632	240839228	596	DEL
4488	1	240941185	240941185	98	INS
4490	1	241149856	241150181	325	DEL
4491	1	241186307	241186429	122	DEL
4493	1	241231538	241231538	37	INS
4494	1	241351520	241351520	46	INS
4495	1	241360537	241360852	315	DEL
4497	1	241473722	241473768	46	DEL
4500	1	241586225	241586488	263	DEL
4501	1	241620076	241620076	324	INS
4503	1	241691690	241692044	354	DEL
4507	1	241778080	241778080	134	INS
4508	1	241787503	241787566	63	DEL
4509	1	241838139	241838213	74	DEL
4510	1	241838375	241838375	496	INS
4511	1	241838435	241838435	227	INS
4513	1	242208393	242208507	114	DEL
4514	1	242357868	242357920	52	DEL
4519	1	242556518	242556518	48	INS
4520	1	242556736	242556923	187	DEL
4521	1	242557060	242557616	556	DEL
4523	1	242557689	242557733	44	DEL
4525	1	242607994	242607994	67	INS
4527	1	242684920	242684920	52	INS
4528	1	242708073	242708073	39	INS
4532	1	242858454	242858454	65	INS
4533	1	242860266	242860346	80	DEL
4535	1	243083022	243083022	53	INS
4536	1	243114979	243114979	372	INS
4537	1	243119889	243119889	759	INS
4538	1	243138492	243138536	44	DEL
4540	1	243490561	243490561	60	INS
4541	1	243502282	243502282	55	INS
4542	1	243502283	243502337	54	DEL
4545	1	243643906	243643906	654	INS
4548	1	243689139	243689139	350	INS
4549	1	243782750	243783746	996	DEL
4555	1	244071328	244071328	43	INS
4556	1	244091617	244091617	49	INS
4558	1	244142938	244142938	740	INS
4559	1	244162026	244162026	50	INS
4561	1	244319891	244319945	54	DEL
4562	1	244353964	244354014	50	DEL
4563	1	244426771	244426771	107	INS
4566	1	244439123	244439317	194	DEL
4569	1	244536634	244536634	45	INS
4573	1	244643942	244643942	46	INS
4574	1	244649795	244649853	58	DEL
4575	1	244746212	244746264	52	DEL
4577	1	244881981	244881981	64	INS
4578	1	244956284	244956284	1015	INS
4580	1	244956820	244956820	1916	INS
4583	1	245100366	245100366	53	INS
4584	1	245104727	245104727	134	INS
4587	1	245266158	245266158	89	INS
4589	1	245266614	245266614	621	INS
4592	1	245362248	245362248	154	INS
4594	1	245433563	245433634	71	DEL
4599	1	245606151	245606207	56	DEL
4600	1	245607073	245607140	67	DEL
4602	1	245719584	245719584	112	INS
4603	1	245763429	245763429	302	INS
4604	1	245778162	245778289	127	DEL
4605	1	245781978	245781978	85	INS
4606	1	245782204	245782204	85	INS
4609	1	245782467	245782467	318	INS
4610	1	245803445	245803445	40	INS
4611	1	245803446	245803446	67	INS
4612	1	245823596	245823596	3802	INS
4613	1	245825884	245825964	80	DEL
4616	1	245845714	245845773	59	DEL
4618	1	245859054	245859188	134	DEL
4620	1	245937937	245938005	68	DEL
4621	1	245938001	245938001	46	INS
4622	1	245961700	245961700	443	INS
4625	1	245989312	245989312	324	INS
4628	1	246137844	246139370	1526	DEL
4630	1	246138309	246138945	636	DEL
4635	1	246139607	246140325	718	DEL
4641	1	246140130	246140130	73	INS
4643	1	246155078	246155412	334	DEL
4645	1	246155823	246156152	329	DEL
4647	1	246165626	246165759	133	DEL
4648	1	246167282	246167379	97	DEL
4649	1	246173274	246173274	389	INS
4650	1	246187656	246187656	608	INS
4652	1	246187709	246187709	192	INS
4660	1	246363419	246363419	183	INS
4662	1	246396163	246396163	292	INS
4668	1	246396896	246396896	145	INS
4671	1	246488399	246488399	1191	INS
4675	1	246511379	246511379	50	INS
4678	1	246551183	246551495	312	DEL
4683	1	246558931	246559002	71	DEL
4684	1	246565669	246565669	187	INS
4685	1	246592088	246592088	47	INS
4686	1	246593060	246593116	56	DEL
4688	1	246641636	246641636	47	INS
4691	1	246647487	246647539	52	DEL
4692	1	246648002	246648002	156	INS
4693	1	246657095	246657159	64	DEL
4694	1	246683826	246683949	123	DEL
4695	1	246684073	246684127	54	DEL
4696	1	246684307	246684307	72	INS
4698	1	246684942	246685060	118	DEL
4700	1	246739502	246739502	419	INS
4702	1	246769077	246769130	53	DEL
4703	1	246769091	246769091	40	INS
4704	1	246776958	246776958	968	INS
4705	1	246783477	246783585	108	DEL
4706	1	246806139	246806139	908	INS
4707	1	246816168	246816168	399	INS
4708	1	246856054	246856054	2109	INS
4709	1	246873719	246873719	54	INS
4710	1	246876654	246876654	222	INS
4711	1	246877789	246878022	233	DEL
4714	1	246928274	246928361	87	DEL
4715	1	246928496	246928540	44	DEL
4716	1	246946317	246946589	272	DEL
4717	1	246949008	246949008	360	INS
4719	1	246949108	246949108	1228	INS
4721	1	246969897	246969989	92	DEL
4724	1	247195886	247195886	47	INS
4725	1	247252117	247252117	60	INS
4726	1	247254722	247254722	58	INS
4730	1	247279302	247280934	1632	DEL
4736	1	247280216	247280910	694	DEL
4741	1	247281427	247281473	46	DEL
4746	1	247282630	247282630	124	INS
4747	1	247287310	247287510	200	DEL
4750	1	247292233	247292889	656	DEL
4753	1	247339498	247339498	72	INS
4755	1	247362980	247362980	82	INS
4756	1	247453815	247453856	41	DEL
4760	1	247491061	247491139	78	DEL
[truncated: 27,194 more rows]
