# Supplementary material for: Bayesian Integrative Detection of Structural Variations With False Discovery Rate Control
Source: Biom J. 2026 Mar 27;68(2):e70128. doi: 10.1002/bimj.70128 (PMC13022811; doi:10.1002/bimj.70128)
Supplement: Supplementary file 2 — Supporting Information [file BIMJ-68-e70128-s001.zip › Code_and_Data/result_HG002/res_D_vote1.csv]

ID	chro	start	end	length	type
4	1	10332	10391	59	DEL
13	1	136554	136554	146	INS
15	1	136743	136743	49	INS
16	1	136935	136935	293	INS
23	1	533245	533245	94	INS
27	1	533958	533958	141	INS
32	1	545927	545927	204	INS
33	1	605031	605031	231	INS
34	1	645959	645959	319	INS
36	1	662612	662612	49	INS
37	1	662692	662692	1502	INS
39	1	725624	725681	57	DEL
42	1	756259	756259	245	INS
44	1	774838	774880	42	DEL
45	1	788869	788917	48	DEL
46	1	801995	801995	49	INS
48	1	802231	802231	98	INS
51	1	811404	811404	1920	INS
55	1	811680	811680	560	INS
56	1	818024	818111	87	DEL
61	1	844546	844858	312	DEL
64	1	869442	870254	812	DEL
67	1	900012	900087	75	DEL
79	1	912974	912974	537	INS
82	1	913225	913225	156	INS
88	1	931711	931711	66	INS
90	1	932108	932108	152	INS
91	1	934138	934138	53	INS
97	1	977155	977202	47	DEL
105	1	1004204	1004204	78	INS
107	1	1011625	1012108	483	DEL
112	1	1012656	1013082	426	DEL
128	1	1014706	1014706	558	INS
132	1	1016296	1016296	448	INS
135	1	1044265	1044265	93	INS
136	1	1075044	1075653	609	DEL
140	1	1075535	1075535	669	INS
143	1	1076743	1076743	59	INS
144	1	1092674	1092713	39	DEL
151	1	1180538	1180538	454	INS
157	1	1184667	1184667	396	INS
160	1	1219551	1219551	196	INS
161	1	1219551	1219551	569	INS
162	1	1223697	1223753	56	DEL
163	1	1223800	1224626	826	DEL
184	1	1225227	1225227	839	INS
185	1	1259553	1259553	72	INS
186	1	1275264	1275264	39	INS
188	1	1285394	1286435	1041	DEL
194	1	1318006	1318006	1390	INS
201	1	1413234	1413234	132	INS
202	1	1479105	1479105	202	INS
203	1	1501010	1501010	97	INS
204	1	1540905	1540966	61	DEL
205	1	1584541	1584541	3916	INS
207	1	1598414	1598581	167	DEL
209	1	1649044	1649095	51	DEL
211	1	1681044	1681044	50	INS
214	1	1855662	1855662	103	INS
215	1	1860824	1860824	1097	INS
218	1	1866424	1867018	594	DEL
221	1	1880374	1880374	110	INS
223	1	1913259	1913259	70	INS
224	1	1925143	1925143	147	INS
226	1	1950659	1950659	230	INS
228	1	2017166	2017166	112	INS
229	1	2038061	2038236	175	DEL
231	1	2041486	2041581	95	DEL
233	1	2052965	2053108	143	DEL
241	1	2053807	2053886	79	DEL
248	1	2054866	2054926	60	DEL
250	1	2055142	2055142	69	INS
253	1	2055377	2055557	180	DEL
255	1	2055631	2055631	72	INS
257	1	2073765	2073850	85	DEL
258	1	2079160	2079160	162	INS
260	1	2143504	2143504	457	INS
261	1	2193487	2193557	70	DEL
262	1	2212119	2212249	130	DEL
264	1	2212397	2212397	132	INS
269	1	2213200	2213396	196	DEL
270	1	2213263	2213263	455	INS
279	1	2256562	2256562	3460	INS
281	1	2324473	2324473	42	INS
282	1	2332780	2332780	253	INS
285	1	2371951	2371951	1372	INS
286	1	2390894	2390962	68	DEL
290	1	2432218	2432258	40	DEL
291	1	2454230	2454230	555	INS
292	1	2523809	2524027	218	DEL
294	1	2533556	2533556	80	INS
295	1	2566483	2566483	67	INS
296	1	2583557	2583557	159	INS
303	1	2586441	2586720	279	DEL
309	1	2588011	2588011	321	INS
312	1	2588505	2588505	80	INS
341	1	2594267	2594267	80	INS
342	1	2594268	2594268	399	INS
345	1	2594464	2594464	481	INS
346	1	2594466	2594466	2089	INS
357	1	2596752	2597314	562	DEL
358	1	2596789	2596870	81	DEL
375	1	2598674	2599150	476	DEL
378	1	2598883	2598883	80	INS
381	1	2599078	2599078	481	INS
401	1	2601367	2601929	562	DEL
403	1	2601414	2601536	122	DEL
415	1	2605736	2606016	280	DEL
421	1	2606545	2606585	40	DEL
423	1	2606562	2606562	522	INS
435	1	2609353	2609353	401	INS
436	1	2609358	2609358	1444	INS
438	1	2609605	2609724	119	DEL
442	1	2609858	2609858	121	INS
450	1	2611838	2611838	201	INS
458	1	2613237	2613237	120	INS
463	1	2614261	2614261	120	INS
464	1	2614261	2614261	402	INS
467	1	2614849	2614849	441	INS
472	1	2616660	2616660	41	INS
483	1	2621750	2621963	213	DEL
487	1	2622689	2622768	79	DEL
490	1	2623409	2623674	265	DEL
493	1	2623779	2623779	3171	INS
498	1	2624724	2625045	321	DEL
516	1	2632417	2632417	405	INS
517	1	2632557	2632557	160	INS
531	1	2689524	2689684	160	DEL
534	1	2691364	2691567	203	DEL
535	1	2692050	2692662	612	DEL
536	1	2692822	2692941	119	DEL
538	1	2714748	2714796	48	DEL
539	1	2766030	2766030	859	INS
545	1	2775802	2775880	78	DEL
547	1	2776101	2776101	692	INS
549	1	2779748	2779748	48	INS
550	1	2794108	2794108	49	INS
551	1	2866152	2866299	147	DEL
552	1	2876575	2876695	120	DEL
553	1	2891236	2891283	47	DEL
554	1	2893200	2893464	264	DEL
557	1	2933250	2933250	496	INS
558	1	2942602	2942602	415	INS
559	1	2954348	2954348	71	INS
560	1	2959216	2959216	56	INS
561	1	3028030	3028030	40	INS
565	1	3092716	3092716	239	INS
568	1	3097871	3097871	694	INS
569	1	3097886	3097886	72	INS
574	1	3129163	3129163	140	INS
576	1	3131933	3131933	306	INS
578	1	3177306	3177306	857	INS
581	1	3204102	3204209	107	DEL
582	1	3216109	3216840	731	DEL
584	1	3242593	3242651	58	DEL
585	1	3262322	3262388	66	DEL
586	1	3268088	3268088	637	INS
588	1	3344710	3344710	144	INS
594	1	3393867	3393867	2307	INS
596	1	3418581	3418581	756	INS
597	1	3418581	3418581	1864	INS
598	1	3495309	3495309	91	INS
604	1	3500230	3500230	977	INS
606	1	3500326	3500326	228	INS
609	1	3504422	3504422	357	INS
613	1	3508333	3508398	65	DEL
615	1	3513148	3513148	616	INS
618	1	3560364	3560872	508	DEL
620	1	3561909	3561984	75	DEL
621	1	3591563	3591754	191	DEL
623	1	3598418	3598492	74	DEL
625	1	3610510	3610510	105	INS
628	1	3611236	3611236	529	INS
630	1	3611421	3611421	283	INS
633	1	3656051	3656123	72	DEL
634	1	3714245	3714245	52	INS
635	1	3717002	3717152	150	DEL
636	1	3737058	3737058	48	INS
638	1	3748984	3748984	80	INS
641	1	3785228	3785228	310	INS
642	1	3808516	3808746	230	DEL
645	1	3812079	3812123	44	DEL
648	1	4033596	4033596	133	INS
653	1	4059823	4059941	118	DEL
654	1	4059910	4059910	60	INS
656	1	4059961	4059961	1180	INS
657	1	4076999	4076999	166	INS
658	1	4077012	4077012	452	INS
660	1	4124986	4125393	407	DEL
664	1	4125844	4126414	570	DEL
668	1	4137699	4137699	78	INS
672	1	4138124	4138124	212	INS
675	1	4138525	4138525	116	INS
676	1	4138538	4138538	58	INS
679	1	4160016	4160016	141	INS
684	1	4196778	4196778	360	INS
688	1	4204688	4204688	80	INS
689	1	4204688	4204688	1127	INS
691	1	4222780	4222780	347	INS
693	1	4378449	4378481	32	DEL
696	1	4391892	4391892	181	INS
706	1	4392986	4392986	1279	INS
714	1	4393639	4393639	2106	INS
715	1	4396561	4396561	616	INS
716	1	4403565	4403647	82	DEL
717	1	4480335	4480395	60	DEL
719	1	4568992	4568992	64	INS
720	1	4575165	4575208	43	DEL
721	1	4580783	4580783	48	INS
723	1	4603742	4603742	146	INS
726	1	4692614	4692614	168	INS
730	1	4692815	4693025	210	DEL
737	1	4693400	4693455	55	DEL
738	1	4693493	4693493	322	INS
739	1	4709345	4709390	45	DEL
743	1	4800429	4800429	167	INS
748	1	4999536	4999536	1855	INS
751	1	5135768	5135768	72	INS
752	1	5172485	5172485	487	INS
753	1	5220333	5220333	627	INS
754	1	5259145	5259190	45	DEL
758	1	5306216	5306266	50	DEL
759	1	5306681	5306751	70	DEL
760	1	5350910	5351276	366	DEL
761	1	5364064	5364166	102	DEL
765	1	5394182	5394182	143	INS
771	1	5474213	5474288	75	DEL
772	1	5715929	5715969	40	DEL
774	1	5728178	5728178	100	INS
778	1	5773583	5773583	63	INS
780	1	5804175	5804274	99	DEL
781	1	5862914	5862914	444	INS
783	1	5876958	5877028	70	DEL
784	1	5877274	5877274	250	INS
786	1	5889904	5889904	348	INS
788	1	5892362	5892362	735	INS
790	1	5934288	5934288	283	INS
791	1	5944521	5944570	49	DEL
793	1	6037964	6037964	1333	INS
794	1	6065002	6065160	158	DEL
796	1	6065495	6065495	80	INS
799	1	6066102	6066102	522	INS
801	1	6066143	6066641	498	DEL
803	1	6066560	6066560	133	INS
805	1	6072341	6072577	236	DEL
807	1	6072506	6072628	122	DEL
809	1	6215148	6215188	40	DEL
810	1	6220191	6220384	193	DEL
812	1	6775599	6775599	40	INS
815	1	6802617	6802617	2106	INS
816	1	6858655	6858832	177	DEL
819	1	6997616	6997616	198	INS
820	1	7000972	7000972	527	INS
821	1	7017633	7017633	122	INS
822	1	7039853	7039906	53	DEL
823	1	7044150	7044150	204	INS
824	1	7078188	7078188	182	INS
827	1	7174805	7174805	49	INS
828	1	7174814	7174920	106	DEL
829	1	7175094	7175094	49	INS
834	1	7175601	7175700	99	DEL
838	1	7560339	7560339	79	INS
839	1	7560397	7560397	158	INS
840	1	7602615	7602677	62	DEL
841	1	7608732	7608959	227	DEL
842	1	7863493	7863493	184	INS
843	1	7923045	7923115	70	DEL
844	1	7923050	7923050	85	INS
845	1	7924951	7925176	225	DEL
846	1	7925494	7925548	54	DEL
847	1	7963150	7963150	45	INS
849	1	8013091	8013091	97	INS
850	1	8087064	8087064	162	INS
855	1	8336962	8336962	724	INS
861	1	8382368	8382368	484	INS
864	1	8391506	8391506	223	INS
865	1	8404952	8404952	336	INS
868	1	8446627	8446627	308	INS
869	1	8501990	8501990	344	INS
870	1	8561460	8561460	48	INS
872	1	8562016	8562016	372	INS
873	1	8562189	8562189	91	INS
874	1	8562189	8562189	592	INS
877	1	8706114	8706160	46	DEL
878	1	8728979	8729072	93	DEL
880	1	8972231	8972231	412	INS
881	1	8972231	8972231	584	INS
883	1	9113461	9113461	169	INS
884	1	9137796	9137796	153	INS
886	1	9176241	9176241	216	INS
888	1	9189324	9189324	90	INS
891	1	9230431	9230431	318	INS
893	1	9342573	9342573	263	INS
896	1	9370134	9370188	54	DEL
898	1	9471352	9471352	1353	INS
900	1	9652699	9652744	45	DEL
902	1	9870199	9870199	160	INS
903	1	10028609	10028609	140	INS
905	1	10247697	10247697	162	INS
906	1	10248151	10248151	272	INS
909	1	10804402	10804570	168	DEL
911	1	10845192	10845192	52	INS
914	1	11031132	11031132	1892	INS
916	1	11101793	11101793	270	INS
920	1	11433938	11433938	1248	INS
926	1	11582774	11582774	979	INS
929	1	11682893	11683187	294	DEL
937	1	12102726	12102726	53	INS
942	1	12625704	12625704	724	INS
947	1	12822248	12822459	211	DEL
948	1	12849572	12849612	40	DEL
951	1	12876216	12876216	276	INS
954	1	12927534	12927618	84	DEL
955	1	12947643	12948043	400	DEL
964	1	13796642	13796642	662	INS
965	1	13827957	13828146	189	DEL
968	1	13894457	13894586	129	DEL
969	1	13915475	13915475	227	INS
970	1	13984869	13984869	127	INS
973	1	14307592	14307592	124	INS
976	1	14419026	14419066	40	DEL
981	1	14657709	14658485	776	DEL
983	1	14819161	14819161	409	INS
984	1	14819163	14819163	1418	INS
985	1	14840825	14840825	188	INS
986	1	14840997	14840997	53	INS
987	1	14978982	14978982	416	INS
989	1	15008129	15008170	41	DEL
990	1	15022006	15022006	36	INS
991	1	15284857	15284897	40	DEL
993	1	15362774	15362774	69	INS
994	1	15365284	15365394	110	DEL
998	1	15551714	15551714	269	INS
999	1	15641131	15641131	298	INS
1001	1	15714831	15714831	106	INS
1002	1	15714832	15714832	180	INS
1003	1	16376518	16376518	79	INS
1006	1	16492724	16492724	68	INS
1007	1	16519293	16519293	38	INS
1008	1	16637582	16637582	148	INS
1009	1	16677244	16677244	123	INS
1010	1	16750700	16750700	135	INS
1011	1	16892279	16892279	1556	INS
1019	1	17027901	17027901	76	INS
1022	1	17054428	17054471	43	DEL
1029	1	17191810	17191906	96	DEL
1030	1	17194721	17194721	318	INS
1041	1	17276586	17276881	295	DEL
1042	1	17278379	17278637	258	DEL
1044	1	17492713	17492713	633	INS
1045	1	17518401	17518401	69	INS
1046	1	17535068	17535068	74	INS
1049	1	17567949	17568106	157	DEL
1050	1	17615798	17615798	2686	INS
1051	1	17619381	17619381	111	INS
1053	1	17684765	17685087	322	DEL
1056	1	17764169	17764169	78	INS
1058	1	18015976	18015976	1304	INS
1060	1	18094810	18094810	50	INS
1062	1	18186161	18186161	198	INS
1064	1	18195128	18195128	66	INS
1065	1	18376131	18376131	4332	INS
1066	1	18376327	18376327	54	INS
1067	1	18376327	18376327	222	INS
1072	1	18599952	18600010	58	DEL
1075	1	18607617	18607617	56	INS
1076	1	18657024	18657072	48	DEL
1077	1	18657078	18657174	96	DEL
1079	1	18685860	18685860	44	INS
1081	1	18792553	18792553	59	INS
1085	1	18924454	18924523	69	DEL
1086	1	18931262	18931322	60	DEL
1089	1	19070947	19070947	77	INS
1091	1	19151780	19152046	266	DEL
1092	1	19252351	19252351	771	INS
1096	1	19386824	19386824	125	INS
1097	1	19386824	19386824	300	INS
1100	1	19387911	19387911	3703	INS
1101	1	19469750	19469793	43	DEL
1108	1	20259424	20259424	325	INS
1111	1	20708961	20708961	437	INS
1112	1	20790032	20790032	910	INS
1114	1	20913605	20913663	58	DEL
1117	1	20944737	20944737	322	INS
1118	1	20950239	20950239	1256	INS
1119	1	20952494	20952585	91	DEL
1121	1	21142813	21142858	45	DEL
1122	1	21292128	21292128	54	INS
1123	1	21308028	21308111	83	DEL
1124	1	21315566	21315566	52	INS
1125	1	21350427	21350467	40	DEL
1126	1	21492588	21492588	317	INS
1127	1	21506436	21506436	88	INS
1129	1	21506550	21506550	210	INS
1133	1	21714720	21714769	49	DEL
1134	1	21714966	21715048	82	DEL
1135	1	21714976	21715225	249	DEL
1138	1	21745022	21745022	51	INS
1139	1	21786418	21786690	272	DEL
1140	1	21787745	21787809	64	DEL
1143	1	21902717	21902717	51	INS
1145	1	22144509	22144645	136	DEL
1146	1	22286330	22286380	50	DEL
1154	1	22720780	22720780	34	INS
1155	1	22896934	22896934	93	INS
1156	1	22904483	22904483	1299	INS
1160	1	22926178	22926230	52	DEL
1163	1	23081334	23081334	644	INS
1164	1	23081426	23081426	42	INS
1166	1	23276940	23276940	256	INS
1167	1	23343671	23343713	42	DEL
1173	1	23718900	23718900	1353	INS
1176	1	23821722	23821722	64	INS
1177	1	23830527	23830567	40	DEL
1179	1	23981127	23981127	329	INS
1181	1	24030267	24030267	102	INS
1182	1	24037355	24037355	48	INS
1183	1	24163585	24163585	56	INS
1186	1	24210835	24210835	2151	INS
1188	1	24226398	24226398	136	INS
1190	1	24262278	24262327	49	DEL
1192	1	24393845	24393845	50	INS
1193	1	24402994	24403311	317	DEL
1195	1	24489203	24489246	43	DEL
1197	1	24538571	24538571	52	INS
1200	1	24538863	24538863	282	INS
1204	1	24671533	24671533	331	INS
1208	1	24804536	24807440	2904	DEL
1211	1	24961328	24961328	312	INS
1213	1	25056845	25056845	290	INS
1215	1	25126406	25126702	296	DEL
1216	1	25158690	25161513	2823	DEL
1221	1	25328555	25328555	92	INS
1222	1	25371466	25371466	100	INS
1223	1	25380756	25380756	323	INS
1224	1	25435363	25435363	68	INS
1227	1	25493378	25493378	64	INS
1231	1	25732084	25732084	109	INS
1233	1	25789287	25789287	44	INS
1236	1	25855990	25855990	962	INS
1237	1	26077749	26077749	58	INS
1238	1	26094758	26094758	95	INS
1239	1	26134789	26134834	45	DEL
1240	1	26489812	26490138	326	DEL
1241	1	26532972	26532972	60	INS
1246	1	26671506	26671557	51	DEL
1247	1	26726310	26726310	426	INS
1248	1	26814997	26815042	45	DEL
1252	1	26965808	26965808	307	INS
1254	1	26975251	26975558	307	DEL
1258	1	27145127	27145127	98	INS
1260	1	27356977	27356977	720	INS
1261	1	27412986	27412986	1170	INS
1262	1	27433711	27433711	1178	INS
1263	1	27804112	27804441	329	DEL
1264	1	27814143	27814143	53	INS
1265	1	27935362	27935498	136	DEL
1268	1	28179939	28180510	571	DEL
1269	1	28204972	28204972	1380	INS
1270	1	28247799	28248108	309	DEL
1274	1	28573642	28573642	147	INS
1275	1	28736599	28736599	125	INS
1281	1	29321461	29321461	325	INS
1282	1	29382164	29382164	332	INS
1284	1	29426825	29426825	328	INS
1288	1	29845252	29845252	52	INS
1292	1	30196711	30196711	378	INS
1296	1	30200216	30200415	199	DEL
1297	1	30200247	30200247	1649	INS
1299	1	30200608	30200608	56	INS
1301	1	30244158	30244158	710	INS
1305	1	30298152	30298203	51	DEL
1306	1	30346047	30346047	390	INS
1312	1	30569448	30569448	163	INS
1313	1	30664267	30664309	42	DEL
1315	1	30774236	30774236	58	INS
1319	1	30961680	30961680	204	INS
1322	1	31040645	31041660	1015	DEL
1323	1	31067151	31067209	58	DEL
1324	1	31082617	31082723	106	DEL
1325	1	31124634	31124634	57	INS
1326	1	31128322	31128374	52	DEL
1328	1	31128409	31128409	789	INS
1331	1	31128528	31128528	1296	INS
1333	1	31205215	31205215	2546	INS
1335	1	31244650	31244744	94	DEL
1336	1	31246007	31246007	74	INS
1337	1	31249141	31249209	68	DEL
1341	1	31367466	31367533	67	DEL
1343	1	31445108	31445169	61	DEL
1344	1	31445214	31445314	100	DEL
1346	1	31649753	31649879	126	DEL
1349	1	31724880	31724880	52	INS
1350	1	31818394	31818394	53	INS
1354	1	31904624	31904624	342	INS
1360	1	31904967	31904967	2550	INS
1365	1	31967819	31967819	269	INS
1367	1	31981692	31981692	32	INS
1369	1	32273013	32273013	306	INS
1374	1	33005341	33005341	223	INS
1375	1	33046783	33046783	677	INS
1377	1	33108378	33108378	1003	INS
1379	1	33156761	33156938	177	DEL
1382	1	33439881	33440008	127	DEL
1385	1	33518108	33518108	101	INS
1387	1	33652418	33652418	1657	INS
1389	1	33859325	33859325	48	INS
1391	1	34330530	34330530	220	INS
1393	1	34568174	34568268	94	DEL
1394	1	34568275	34568275	95	INS
1396	1	34789557	34789557	51	INS
1398	1	35007067	35007067	913	INS
1399	1	35243209	35243271	62	DEL
1400	1	35243318	35243318	186	INS
1404	1	35304941	35304941	68	INS
1405	1	35371617	35371617	37	INS
1407	1	35622651	35622651	1150	INS
1409	1	35627127	35627448	321	DEL
1410	1	35725854	35725854	315	INS
1418	1	36676314	36676314	107	INS
1419	1	36679545	36679607	62	DEL
1421	1	36733250	36733476	226	DEL
1422	1	36749217	36749269	52	DEL
1428	1	37009732	37009799	67	DEL
1430	1	37154124	37154124	307	INS
1434	1	37165989	37166081	92	DEL
1435	1	37206219	37206299	80	DEL
1436	1	37215795	37215795	339	INS
1438	1	37259423	37259423	780	INS
1440	1	37423055	37423055	64	INS
1441	1	37423055	37423055	301	INS
1442	1	37423735	37424019	284	DEL
1444	1	37424205	37425748	1543	DEL
1446	1	37425527	37425574	47	DEL
1447	1	37568534	37568534	129	INS
1448	1	37593865	37593865	186	INS
1452	1	37816477	37816715	238	DEL
1453	1	37831009	37831009	44	INS
1455	1	37895237	37895237	37	INS
1456	1	37911781	37911781	647	INS
1459	1	38077349	38077420	71	DEL
1460	1	38208245	38208408	163	DEL
1461	1	38219335	38219376	41	DEL
1462	1	38241382	38241382	2437	INS
1466	1	38407630	38407630	45	INS
1467	1	38432771	38432771	321	INS
1474	1	38950739	38950739	75	INS
1475	1	38996124	38996124	85	INS
1479	1	39084222	39085825	1603	DEL
1480	1	39195278	39195278	38	INS
1487	1	39411518	39411518	1962	INS
1489	1	39510235	39510235	218	INS
1491	1	39677662	39677662	318	INS
1493	1	39700319	39700319	524	INS
1494	1	39700490	39700530	40	DEL
1502	1	40474020	40474148	128	DEL
1503	1	40512774	40512820	46	DEL
1505	1	40516077	40516077	113	INS
1506	1	40524686	40524686	307	INS
1510	1	41024252	41024371	119	DEL
1515	1	41835543	41835543	54	INS
1516	1	41847872	41847872	200	INS
1517	1	41890921	41890921	482	INS
1518	1	41891952	41891952	44	INS
1523	1	41992960	41992960	458	INS
1529	1	42010624	42010624	1374	INS
1531	1	42101212	42101296	84	DEL
1532	1	42103995	42104034	39	DEL
1535	1	42483960	42483960	1506	INS
1537	1	42575857	42575857	70	INS
1539	1	42632478	42632796	318	DEL
1540	1	42687703	42687703	76	INS
1542	1	42743177	42743492	315	DEL
1543	1	42789766	42789766	94	INS
1546	1	43001370	43001370	143	INS
1547	1	43001372	43001372	44	INS
1550	1	43188322	43188322	135	INS
1553	1	43547026	43547026	50	INS
1555	1	43571986	43572746	760	DEL
1557	1	44059954	44059954	152	INS
1558	1	44370614	44370614	305	INS
1562	1	44371277	44371277	288	INS
1565	1	44383155	44383200	45	DEL
1566	1	44565519	44565586	67	DEL
1567	1	44604720	44604720	45	INS
1568	1	44605056	44605097	41	DEL
1569	1	44605948	44606032	84	DEL
1572	1	45078742	45078742	76	INS
1573	1	45203726	45203726	46	INS
1575	1	45261388	45261388	64	INS
1577	1	45342245	45342245	399	INS
1581	1	45688741	45688741	218	INS
1584	1	45963345	45963345	781	INS
1586	1	46004687	46004687	50	INS
1588	1	46169013	46169013	2813	INS
1589	1	46175280	46175678	398	DEL
1590	1	46176328	46176328	1990	INS
1594	1	46366108	46366437	329	DEL
1598	1	46679030	46679030	348	INS
1599	1	46706582	46706622	40	DEL
1601	1	46707932	46707932	49	INS
1603	1	46707981	46707981	469	INS
1607	1	47242029	47242029	178	INS
1608	1	47242116	47242116	56	INS
1614	1	47644779	47644779	114	INS
1616	1	47650131	47650131	899	INS
1618	1	48058280	48058280	65	INS
1620	1	48187815	48187815	41	INS
1621	1	48208897	48208897	327	INS
1625	1	48658644	48658644	50	INS
1626	1	48710408	48710408	66	INS
1627	1	48710408	48710408	198	INS
1628	1	48749365	48749365	43	INS
1629	1	48848476	48848526	50	DEL
1630	1	48850001	48850001	486	INS
1638	1	49549776	49549830	54	DEL
1641	1	50413624	50413624	106	INS
1643	1	50834985	50834985	543	INS
1645	1	50847273	50847273	77	INS
1646	1	50847525	50847525	51	INS
1648	1	50847685	50847685	164	INS
1649	1	50847892	50847892	106	INS
1651	1	51285359	51285406	47	DEL
1655	1	52177138	52177138	407	INS
1656	1	52270161	52270161	90	INS
1657	1	52318222	52318222	559	INS
1659	1	52372541	52372541	197	INS
1661	1	53241901	53241901	42	INS
1665	1	53268828	53268882	54	DEL
1669	1	53564908	53564908	61	INS
1670	1	53594097	53594948	851	DEL
1672	1	53595125	53595603	478	DEL
1676	1	53749170	53749170	48	INS
1678	1	53749422	53749422	694	INS
1682	1	53749868	53749868	388	INS
1684	1	53815924	53815924	42	INS
1685	1	53967993	53968153	160	DEL
1686	1	53991136	53991136	452	INS
1689	1	54175023	54175077	54	DEL
1691	1	54178808	54178808	313	INS
1701	1	54924466	54924466	215	INS
1702	1	54976289	54976289	277	INS
1707	1	55064841	55064880	39	DEL
1709	1	55334337	55334389	52	DEL
1713	1	55468715	55468715	674	INS
1714	1	55705906	55705906	1605	INS
1717	1	55851375	55851375	127	INS
1719	1	55886378	55886418	40	DEL
1720	1	55974723	55974791	68	DEL
1722	1	56128213	56128213	150	INS
1728	1	56129386	56129481	95	DEL
1730	1	56131202	56131298	96	DEL
1732	1	56132002	56132002	490	INS
1733	1	56132009	56132009	807	INS
1734	1	56132420	56132514	94	DEL
1735	1	56132457	56132457	50	INS
1739	1	56401282	56401603	321	DEL
1741	1	56887702	56888019	317	DEL
1743	1	56996032	56996032	315	INS
1744	1	57022730	57022730	52	INS
1746	1	57242607	57242946	339	DEL
1748	1	57600204	57600204	1995	INS
1751	1	57861402	57861458	56	DEL
1754	1	58019132	58019132	32	INS
1755	1	58071857	58071857	210	INS
1758	1	58104958	58104958	78	INS
1762	1	58205106	58205106	50	INS
1763	1	58343211	58343535	324	DEL
1766	1	58540195	58540195	46	INS
1768	1	58743909	58744822	913	DEL
1771	1	58983970	58983970	45	INS
1772	1	59017935	59018197	262	DEL
1773	1	59059616	59059941	325	DEL
1780	1	59194940	59195000	60	DEL
1782	1	59195261	59195261	514	INS
1785	1	59446792	59446899	107	DEL
1789	1	59871862	59871862	320	INS
1790	1	59956714	59956714	62	INS
1794	1	60529914	60529914	76	INS
1796	1	60530675	60530675	44	INS
1800	1	60551512	60551512	257	INS
1801	1	60551552	60551552	108	INS
1803	1	60695051	60695090	39	DEL
1807	1	61198338	61198380	42	DEL
1808	1	61288095	61288095	240	INS
1809	1	61344058	61344058	53	INS
1814	1	61495768	61495809	41	DEL
1822	1	62082857	62083701	844	DEL
1825	1	62337076	62337076	74	INS
1827	1	62352491	62352491	40	INS
1828	1	62390586	62390935	349	DEL
1830	1	62589448	62589499	51	DEL
1831	1	62603281	62603281	378	INS
1836	1	62815101	62815263	162	DEL
1841	1	63151820	63152159	339	DEL
1846	1	63511676	63511676	58	INS
1855	1	63865915	63865959	44	DEL
1856	1	63887909	63887909	56	INS
1859	1	63939662	63939662	118	INS
1865	1	64667120	64667120	49	INS
1866	1	64667138	64667138	282	INS
1867	1	64704818	64704818	56	INS
1871	1	64850180	64850180	2153	INS
1875	1	64880986	64881036	50	DEL
1876	1	64881148	64881324	176	DEL
1878	1	64958061	64958061	332	INS
1885	1	65891826	65891826	88	INS
1886	1	65909622	65909892	270	DEL
1887	1	66055926	66055926	319	INS
1888	1	66078245	66078403	158	DEL
1889	1	66079461	66079461	54	INS
1890	1	66129962	66129962	178	INS
1891	1	66135713	66136044	331	DEL
1892	1	66156771	66156811	40	DEL
1894	1	66263909	66264242	333	DEL
1895	1	66694579	66694640	61	DEL
1896	1	66866204	66866204	61	INS
1898	1	67054846	67054886	40	DEL
1900	1	67096520	67096520	91	INS
1902	1	67125699	67125699	44	INS
1908	1	67624667	67624667	417	INS
1915	1	68007959	68008816	857	DEL
1916	1	68175691	68175806	115	DEL
1919	1	68395718	68395718	54	INS
1926	1	69055310	69055310	147	INS
1928	1	69230622	69230760	138	DEL
1929	1	69230741	69230741	98	INS
1933	1	69806992	69807311	319	DEL
1937	1	69943715	69944021	306	DEL
1939	1	70027325	70027682	357	DEL
1940	1	70027632	70027676	44	DEL
1941	1	70061655	70061655	319	INS
1942	1	70091056	70091056	332	INS
1946	1	70381799	70381799	1137	INS
1948	1	70946190	70946521	331	DEL
1952	1	71112579	71112579	180	INS
1954	1	71112744	71112930	186	DEL
1958	1	71113260	71113260	374	INS
1961	1	71148798	71149047	249	DEL
1963	1	71741319	71741629	310	DEL
1964	1	71828462	71828873	411	DEL
1966	1	72154102	72154102	75	INS
1968	1	72258947	72258947	247	INS
1969	1	72364592	72364655	63	DEL
1971	1	72393814	72393814	190	INS
1972	1	72393814	72393814	412	INS
1977	1	72610123	72610182	59	DEL
1981	1	72981491	72981491	166	INS
1982	1	73022581	73022636	55	DEL
1983	1	73050821	73050821	44	INS
1984	1	73335465	73335504	39	DEL
1985	1	73600017	73600017	49	INS
1987	1	73648819	73648819	83	INS
1988	1	73753600	73753915	315	DEL
1989	1	73768783	73769134	351	DEL
1995	1	74182158	74182158	60	INS
1998	1	74312431	74312682	251	DEL
2000	1	74405612	74405612	118	INS
2002	1	74437711	74437711	50	INS
2003	1	74471641	74471641	359	INS
2006	1	74755168	74755289	121	DEL
2008	1	75136824	75136924	100	DEL
2009	1	75148235	75148292	57	DEL
2010	1	75192890	75192890	3711	INS
2011	1	75224131	75224131	76	INS
2012	1	75224131	75224131	266	INS
2014	1	75455193	75455193	41	INS
2016	1	75557160	75557160	314	INS
2017	1	75745822	75745822	490	INS
2020	1	75795812	75795863	51	DEL
2025	1	76011867	76012197	330	DEL
2029	1	76351353	76351353	349	INS
2030	1	76352032	76352032	137	INS
2031	1	76368358	76368406	48	DEL
2032	1	76372183	76372183	376	INS
2033	1	76428308	76428381	73	DEL
2037	1	76743234	76743300	66	DEL
2039	1	76856628	76856628	323	INS
2040	1	77100366	77100649	283	DEL
2041	1	77112144	77112266	122	DEL
2042	1	77305417	77305417	108	INS
2044	1	77311949	77311990	41	DEL
2045	1	77468964	77468964	345	INS
2046	1	77476395	77476395	330	INS
2047	1	77481858	77481858	292	INS
2048	1	77481870	77481870	50	INS
2049	1	77577912	77577912	332	INS
2052	1	77634314	77634314	316	INS
2056	1	77833523	77833523	268	INS
2059	1	77910006	77910069	63	DEL
2060	1	77941101	77941140	39	DEL
2063	1	78498216	78498216	68	INS
2064	1	78527299	78527415	116	DEL
2069	1	78998083	78998152	69	DEL
2070	1	79108828	79108828	166	INS
2076	1	79401508	79401830	322	DEL
2078	1	79562426	79562426	72	INS
2080	1	79582075	79582075	307	INS
2081	1	79650144	79650144	130	INS
2082	1	79708117	79708117	36	INS
2083	1	79773472	79773515	43	DEL
2089	1	80221781	80223029	1248	DEL
2091	1	80271154	80271154	140	INS
2092	1	80349420	80349420	40	INS
2095	1	80545256	80545256	203	INS
2099	1	80794840	80794897	57	DEL
2107	1	81049863	81049966	103	DEL
2110	1	81194341	81194668	327	DEL
2115	1	81524115	81524115	316	INS
2116	1	81660356	81660356	199	INS
2117	1	81687784	81688113	329	DEL
2123	1	82312041	82312041	323	INS
2126	1	82464667	82464667	90	INS
2135	1	82721710	82721710	3120	INS
2139	1	83022782	83022782	120	INS
2141	1	83042649	83042649	254	INS
2142	1	83042964	83043200	236	DEL
2145	1	83125958	83127569	1611	DEL
2148	1	83149850	83149908	58	DEL
2152	1	83479249	83479320	71	DEL
2154	1	83484799	83484799	46	INS
2155	1	83484954	83485006	52	DEL
2156	1	83753497	83753603	106	DEL
2157	1	83761330	83761372	42	DEL
2160	1	84226446	84226446	112	INS
2164	1	84358425	84358425	72	INS
2165	1	84493200	84493200	39	INS
2170	1	84886830	84886830	54	INS
2171	1	84913263	84913263	334	INS
2172	1	85222455	85222455	221	INS
2173	1	85234480	85234480	60	INS
2175	1	85388121	85388121	41	INS
2179	1	85620124	85620124	516	INS
2180	1	85748620	85748950	330	DEL
2186	1	85983488	85983488	463	INS
2188	1	85983776	85983776	452	INS
2189	1	86002660	86002660	231	INS
2190	1	86002669	86002669	146	INS
2196	1	86462176	86462176	42	INS
2197	1	86462738	86462738	46	INS
2200	1	86682245	86682245	243	INS
2203	1	86740980	86741697	717	DEL
2205	1	87263030	87263030	422	INS
2212	1	87502880	87502880	72	INS
2213	1	87512435	87512435	2111	INS
2218	1	88860717	88860717	95	INS
2221	1	88923362	88923362	180	INS
2222	1	88972809	88972809	3818	INS
2228	1	89475908	89478624	2716	DEL
2234	1	90263457	90263596	139	DEL
2236	1	90370560	90370560	271	INS
2237	1	90541442	90541442	219	INS
2238	1	90649342	90649342	186	INS
2239	1	90649371	90649371	60	INS
2241	1	90776588	90776588	56	INS
2244	1	90844680	90844680	430	INS
2245	1	90858364	90858401	37	DEL
2252	1	91283537	91283537	58	INS
2257	1	91357339	91357339	49	INS
2259	1	91415849	91415849	68	INS
2264	1	91544734	91544734	40	INS
2265	1	91624772	91625055	283	DEL
2266	1	91634225	91634272	47	DEL
2267	1	91634882	91634935	53	DEL
2268	1	91682025	91682025	317	INS
2271	1	91924853	91924853	75	INS
2273	1	91925318	91925426	108	DEL
2276	1	92134205	92134384	179	DEL
2277	1	92134319	92134893	574	DEL
2278	1	92232061	92233333	1272	DEL
2279	1	92280857	92280857	51	INS
2281	1	92305937	92305937	180	INS
2282	1	92391254	92391254	51	INS
2283	1	92392903	92392903	85	INS
2287	1	92483172	92484154	982	DEL
2290	1	92679004	92679004	62	INS
2291	1	92681353	92681405	52	DEL
2298	1	93167519	93167519	327	INS
2301	1	93312406	93312406	62	INS
2302	1	93312424	93312424	146	INS
2305	1	93414200	93414200	104	INS
2306	1	93498212	93498212	338	INS
2307	1	93518779	93518779	45	INS
2308	1	93810418	93810418	124	INS
2310	1	94341680	94341680	2504	INS
2312	1	94850021	94850070	49	DEL
2314	1	94943237	94943319	82	DEL
2322	1	95511464	95511464	62	INS
2327	1	95690510	95690829	319	DEL
2332	1	96139975	96142391	2416	DEL
2333	1	96483081	96483165	84	DEL
2334	1	96618650	96618650	66	INS
2335	1	96731246	96731246	278	INS
2338	1	96868783	96868865	82	DEL
2340	1	96989856	96989895	39	DEL
2343	1	97596318	97596392	74	DEL
2345	1	97599568	97599608	40	DEL
2349	1	97717628	97717628	329	INS
2352	1	98969127	98969127	106	INS
2353	1	98969128	98969128	194	INS
2356	1	98978183	98978183	50	INS
2361	1	99577604	99577604	131	INS
2363	1	99976030	99976093	63	DEL
2366	1	100148635	100148688	53	DEL
2374	1	100390636	100390779	143	DEL
2378	1	100703684	100703728	44	DEL
2379	1	100994210	100994210	328	INS
2385	1	101212106	101212106	109	INS
2387	1	101283382	101283447	65	DEL
2388	1	101284769	101284769	514	INS
2390	1	101388551	101388871	320	DEL
2394	1	101622764	101623134	370	DEL
2399	1	101718758	101718832	74	DEL
2401	1	101719126	101719126	653	INS
2404	1	101724130	101724206	76	DEL
2405	1	101770052	101770052	319	INS
2410	1	101978980	101978980	2986	INS
2411	1	102018253	102018340	87	DEL
2413	1	102018576	102018576	424	INS
2414	1	102018617	102018617	122	INS
2416	1	102019226	102019388	162	DEL
2418	1	102123414	102123489	75	DEL
2421	1	102494817	102494817	88	INS
2423	1	102511056	102511056	44	INS
2424	1	102512641	102512641	67	INS
2429	1	102920530	102920530	323	INS
2430	1	103047678	103048008	330	DEL
2432	1	103096066	103096385	319	DEL
2433	1	103111000	103111067	67	DEL
2439	1	103638751	103638751	79	INS
2440	1	103648069	103648307	238	DEL
2442	1	103669315	103669315	48	INS
2444	1	103737776	103737776	104	INS
2448	1	104163740	104163819	79	DEL
2449	1	104443199	104443725	526	DEL
2450	1	104451498	104451652	154	DEL
2454	1	104719847	104720164	317	DEL
2457	1	105104896	105104896	136	INS
2458	1	105104897	105104897	78	INS
2460	1	105162372	105162372	40	INS
2461	1	105218650	105219453	803	DEL
2462	1	105231103	105231103	137	INS
2466	1	105428309	105428640	331	DEL
2467	1	105508920	105508920	87	INS
2473	1	105667584	105668444	860	DEL
2474	1	105866770	105867044	274	DEL
2478	1	106113955	106113955	2260	INS
2482	1	106302540	106302540	55	INS
2484	1	106311781	106311874	93	DEL
2485	1	106330920	106330920	198	INS
2486	1	106396412	106396412	912	INS
2488	1	106504017	106504017	507	INS
2489	1	106505930	106505930	702	INS
2493	1	106969623	106969785	162	DEL
2496	1	106973896	106973896	209	INS
2506	1	108097955	108097955	50	INS
2507	1	108142466	108142466	304	INS
2510	1	108565793	108565793	85	INS
2516	1	108567552	108567552	256	INS
2518	1	108733325	108737234	3909	DEL
2520	1	108735819	108737251	1432	DEL
2521	1	108772954	108773074	120	DEL
2524	1	108917481	108917589	108	DEL
2528	1	109066448	109066486	38	DEL
2529	1	109209199	109209199	47	INS
2530	1	109218609	109218609	160	INS
2531	1	109232230	109232230	65	INS
2533	1	109314446	109314446	116	INS
2535	1	109597719	109598050	331	DEL
2536	1	109602597	109603291	694	DEL
2537	1	109614589	109614742	153	DEL
2540	1	109719975	109719975	80	INS
2541	1	109720136	109720136	40	INS
2548	1	110196718	110196818	100	DEL
2549	1	110212725	110212725	44	INS
2550	1	110267720	110267720	110	INS
2558	1	110852775	110852775	80	INS
2564	1	111112250	111112340	90	DEL
2565	1	111112250	111112400	150	DEL
2568	1	111316414	111316512	98	DEL
2574	1	111802590	111802590	973	INS
2575	1	111838207	111838269	62	DEL
2577	1	111896174	111896174	1973	INS
2579	1	111957516	111957584	68	DEL
2582	1	112072619	112072619	48	INS
2583	1	112074694	112074805	111	DEL
2585	1	112087364	112087364	204	INS
2586	1	112087366	112087535	169	DEL
2588	1	112123675	112123675	321	INS
2598	1	112735994	112735994	333	INS
2599	1	112835087	112837665	2578	DEL
2602	1	112991994	112991994	317	INS
2603	1	113249076	113249118	42	DEL
2606	1	113316982	113316982	178	INS
2609	1	113542274	113542274	1834	INS
2611	1	113612062	113612112	50	DEL
2613	1	113612692	113612740	48	DEL
2614	1	113612864	113612864	49	INS
2618	1	113715631	113715920	289	DEL
2619	1	113799628	113800090	462	DEL
2620	1	113958921	113958921	88	INS
2621	1	113959091	113959091	204	INS
2622	1	114654354	114654354	53	INS
2624	1	114747883	114747883	174	INS
2627	1	115201392	115201392	304	INS
2629	1	115690176	115690176	70	INS
2631	1	115796888	115797172	284	DEL
2634	1	116111157	116111203	46	DEL
2635	1	116229484	116232840	3356	DEL
2637	1	116304086	116304086	223	INS
2642	1	116695304	116695304	106	INS
2643	1	116848532	116848532	50	INS
2644	1	116912026	116912106	80	DEL
2646	1	116979581	116979581	2118	INS
2649	1	117571822	117571822	58	INS
2652	1	117680068	117680068	40	INS
2655	1	117802090	117802090	54	INS
2659	1	117972157	117972157	51	INS
2662	1	117972460	117972460	614	INS
2664	1	117972647	117972647	176	INS
2665	1	118091037	118091259	222	DEL
2668	1	118594412	118594754	342	DEL
2671	1	118861481	118861481	683	INS
2673	1	118861694	118861694	162	INS
2678	1	118929985	118929985	255	INS
2680	1	118931730	118931730	2664	INS
2681	1	118944034	118944083	49	DEL
2686	1	119274213	119274269	56	DEL
2688	1	119326979	119327033	54	DEL
2689	1	119553351	119553351	1076	INS
2690	1	119558771	119559090	319	DEL
2696	1	119931760	119931760	90	INS
2698	1	119964028	119964080	52	DEL
2701	1	120542594	120542653	59	DEL
2704	1	120784029	120784101	72	DEL
2706	1	121137875	121138068	193	DEL
2710	1	121215017	121215017	56	INS
2717	1	121358168	121358841	673	DEL
2718	1	121358500	121358500	268	INS
2719	1	121358501	121358501	536	INS
2723	1	121360531	121361153	622	DEL
2726	1	121365268	121365268	804	INS
2727	1	121365361	121365361	268	INS
2728	1	121367039	121367308	269	DEL
2735	1	121481122	121481969	847	DEL
2747	1	142536002	142536099	97	DEL
2751	1	142536786	142536868	82	DEL
2754	1	142537320	142537370	50	DEL
2760	1	142538994	142539084	90	DEL
2765	1	142539427	142539427	240	INS
2777	1	142540688	142540688	47	INS
2779	1	142541162	142541162	104	INS
2784	1	142541746	142541746	48	INS
2792	1	142544855	142544855	931	INS
2794	1	142572838	142572838	87	INS
2795	1	142589635	142589635	125	INS
2796	1	142599787	142599787	33	INS
2803	1	142727448	142728072	624	DEL
2805	1	142916437	142916509	72	DEL
2807	1	143137067	143137067	59	INS
2810	1	143144703	143144703	62	INS
2811	1	143170858	143170858	161	INS
2818	1	143436788	143436788	49	INS
2825	1	143656864	143656864	48	INS
2828	1	143759879	143759879	314	INS
2829	1	143768208	143768208	66	INS
2832	1	143999493	143999799	306	DEL
2836	1	144198666	144200251	1585	DEL
2837	1	144201006	144201062	56	DEL
2839	1	144577358	144577358	82	INS
2841	1	144600104	144600152	48	DEL
2844	1	144610057	144610057	348	INS
2849	1	144860598	144860598	196	INS
2850	1	144860599	144860599	280	INS
2852	1	144860628	144860770	142	DEL
2854	1	144901180	144906809	5629	DEL
2856	1	144950261	144950261	43	INS
2857	1	144950262	144950262	73	INS
2858	1	144954613	144955361	748	DEL
2862	1	145017822	145017822	78	INS
2866	1	145026729	145027052	323	DEL
2868	1	145092946	145097081	4135	DEL
2869	1	145101920	145101920	75	INS
2872	1	145142705	145143421	716	DEL
2873	1	145152718	145152718	325	INS
2876	1	145211317	145211317	310	INS
2879	1	145255756	145255988	232	DEL
2881	1	145288010	145288010	398	INS
2884	1	145311703	145313250	1547	DEL
2886	1	145351248	145352830	1582	DEL
2887	1	145353584	145353641	57	DEL
2901	1	146380217	146380217	116	INS
2903	1	146392170	146394796	2626	DEL
2906	1	146455637	146455694	57	DEL
2913	1	146463984	146464024	40	DEL
2918	1	146704971	146705020	49	DEL
2922	1	146960345	146960345	104	INS
2926	1	147390160	147390468	308	DEL
2927	1	147392583	147392680	97	DEL
2930	1	147737786	147737786	211	INS
2942	1	148253362	148254950	1588	DEL
2949	1	148553796	148553915	119	DEL
2950	1	148554574	148555444	870	DEL
2951	1	148837655	148837655	224	INS
2954	1	148848611	148848611	64	INS
2955	1	148848859	148849712	853	DEL
2957	1	148849431	148849431	889	INS
2961	1	148854298	148854298	142	INS
2967	1	148854916	148854916	89	INS
2970	1	148855256	148855256	57	INS
2972	1	148855340	148855456	116	DEL
2973	1	148855478	148855785	307	DEL
2979	1	149029029	149029029	44	INS
2981	1	149033266	149033336	70	DEL
2985	1	149059430	149059430	48	INS
2987	1	149208705	149208765	60	DEL
2989	1	149216850	149216850	50	INS
2990	1	149218122	149218122	321	INS
2993	1	149228528	149228528	70	INS
2997	1	149229481	149229777	296	DEL
2998	1	149230434	149230484	50	DEL
2999	1	149230833	149230876	43	DEL
3001	1	149283484	149283534	50	DEL
3002	1	149294837	149294837	68	INS
3003	1	149308420	149308420	217	INS
3009	1	149725209	149725209	271	INS
3011	1	150037842	150037898	56	DEL
3012	1	150339835	150339892	57	DEL
3016	1	150691436	150691770	334	DEL
3017	1	150701701	150702049	348	DEL
3019	1	150716610	150716610	130	INS
3020	1	150716610	150716610	308	INS
3023	1	150753870	150753870	158	INS
3024	1	150753873	150753913	40	DEL
3025	1	150754271	150754358	87	DEL
3030	1	151571772	151572012	240	DEL
3031	1	151573261	151573309	48	DEL
3033	1	151741762	151741762	92	INS
3034	1	151819693	151819740	47	DEL
3037	1	151905215	151905314	99	DEL
3044	1	152187074	152187074	708	INS
3050	1	152240462	152240515	53	DEL
3051	1	152276671	152276671	976	INS
3052	1	152278434	152278434	972	INS
3053	1	152278856	152278856	972	INS
3055	1	152327436	152327667	231	DEL
3060	1	152555542	152587738	32196	DEL
3064	1	152853455	152853455	87	INS
3066	1	153133706	153133963	257	DEL
3067	1	153215802	153215802	91	INS
3068	1	153216065	153216347	282	DEL
3071	1	153216866	153216866	42	INS
3073	1	153229239	153229239	850	INS
3081	1	154352327	154352406	79	DEL
3082	1	154353496	154353539	43	DEL
3087	1	154686433	154686433	2166	INS
3092	1	154727977	154727977	45	INS
3097	1	155119866	155119866	131	INS
3100	1	155161619	155161619	2894	INS
3104	1	155670697	155670697	351	INS
3107	1	155924380	155924380	320	INS
3108	1	155961045	155961045	58	INS
3109	1	155974394	155974394	312	INS
3113	1	156297836	156297836	142	INS
3114	1	156705326	156705326	421	INS
3116	1	156806525	156806577	52	DEL
3117	1	156898155	156898155	33	INS
3121	1	157005670	157005733	63	DEL
3123	1	157173864	157175382	1518	DEL
3127	1	157270230	157270230	146	INS
3130	1	158050713	158051033	320	DEL
3134	1	158443557	158443557	116	INS
3135	1	158488408	158488675	267	DEL
3136	1	158712031	158712353	322	DEL
3138	1	158851689	158851745	56	DEL
3139	1	158867530	158869982	2452	DEL
3144	1	159419782	159419782	91	INS
3145	1	159648707	159649657	950	DEL
3149	1	160047665	160047665	320	INS
3152	1	160935020	160935336	316	DEL
3153	1	160946543	160946608	65	DEL
3154	1	160954164	160954205	41	DEL
3155	1	160954358	160954475	117	DEL
3156	1	160954449	160954449	100	INS
3157	1	160954840	160955151	311	DEL
3158	1	161005683	161005683	432	INS
3160	1	161025641	161025714	73	DEL
3161	1	161031104	161031104	122	INS
3165	1	161279342	161279342	42	INS
3167	1	161393003	161393357	354	DEL
3168	1	161412657	161412701	44	DEL
3169	1	161420059	161420059	50	INS
3175	1	162052665	162052985	320	DEL
3177	1	162231329	162231329	49	INS
3179	1	162234258	162234258	50	INS
3186	1	162696918	162696918	270	INS
3188	1	162761308	162761308	318	INS
3189	1	162810010	162810046	36	DEL
3190	1	162838421	162838421	112	INS
3193	1	163029133	163029133	68	INS
3194	1	163088849	163088849	319	INS
3196	1	163314431	163314431	331	INS
3200	1	163598101	163598101	205	INS
3201	1	163684680	163684680	610	INS
3203	1	164032852	164032852	77	INS
3205	1	164176129	164176229	100	DEL
3206	1	164204716	164204716	60	INS
3209	1	164409233	164409233	475	INS
3216	1	164850569	164850609	40	DEL
3220	1	164989703	164989754	51	DEL
3222	1	165154750	165154750	448	INS
3228	1	165505878	165505878	60	INS
3230	1	165551832	165551832	60	INS
3231	1	165552227	165552340	113	DEL
3233	1	165659304	165659304	274	INS
3234	1	165677374	165677374	104	INS
3235	1	165731210	165731490	280	DEL
3237	1	165861383	165861383	2358	INS
3240	1	166047087	166047211	124	DEL
3244	1	166646674	166646674	55	INS
3246	1	166709220	166709220	42	INS
3247	1	166709308	166709308	91	INS
3250	1	167025831	167025831	1116	INS
3251	1	167025996	167025996	247	INS
3254	1	167175226	167175226	4346	INS
3256	1	167404141	167404228	87	DEL
3258	1	167404338	167404338	54	INS
3266	1	168024559	168025732	1173	DEL
3267	1	168177029	168177029	41	INS
3272	1	168326780	168326820	40	DEL
3273	1	168364733	168364733	828	INS
3274	1	168379694	168379694	1228	INS
3275	1	168420928	168420928	2531	INS
3276	1	168441204	168441204	1611	INS
3281	1	168998125	168998179	54	DEL
3282	1	169024742	169024828	86	DEL
3285	1	169058928	169058928	360	INS
3286	1	169058929	169058929	1028	INS
3288	1	169160021	169160350	329	DEL
3289	1	169226048	169226048	128	INS
3290	1	169244524	169244742	218	DEL
3291	1	169311906	169311993	87	DEL
3297	1	169471914	169472015	101	DEL
3298	1	169523397	169523397	96	INS
3299	1	169637782	169637942	160	DEL
3300	1	169730417	169730724	307	DEL
3302	1	169780907	169780907	68	INS
3303	1	169820121	169820190	69	DEL
3305	1	169962742	169962742	164	INS
3309	1	170102061	170102061	58	INS
3314	1	170603434	170603434	314	INS
3315	1	170612460	170612460	72	INS
3316	1	170651484	170651484	101	INS
3319	1	171065213	171065213	79	INS
3322	1	171179867	171179949	82	DEL
3323	1	171190122	171190237	115	DEL
3325	1	171457157	171457200	43	DEL
3329	1	171783587	171783649	62	DEL
3330	1	171785674	171785674	85	INS
3331	1	171801654	171801654	44	INS
3332	1	171906008	171906008	60	INS
3333	1	171952538	171952538	136	INS
3337	1	172273346	172273346	36	INS
3339	1	172541069	172541069	344	INS
3341	1	172663272	172663272	152	INS
3344	1	172663713	172663713	40	INS
3345	1	172663731	172663731	658	INS
3356	1	173944737	173945067	330	DEL
3359	1	174105479	174105479	79	INS
3361	1	174333000	174333000	325	INS
3364	1	174802587	174802587	48	INS
3367	1	174906884	174906884	1094	INS
3373	1	175200836	175200836	116	INS
3375	1	175209596	175209596	52	INS
3378	1	175386147	175386147	36	INS
3380	1	175516713	175516757	44	DEL
3381	1	175619853	175619853	459	INS
3384	1	175811998	175811998	483	INS
3385	1	175812001	175812001	926	INS
3388	1	176027116	176027156	40	DEL
3390	1	176270021	176270078	57	DEL
3394	1	176365405	176365482	77	DEL
3395	1	176365844	176365844	127	INS
3396	1	176478217	176478773	556	DEL
3400	1	177368288	177368361	73	DEL
3401	1	177368469	177368469	45	INS
3409	1	178474741	178474805	64	DEL
3414	1	178692782	178692782	346	INS
3421	1	178948171	178948171	319	INS
3422	1	179009799	179009846	47	DEL
3426	1	179322346	179322346	210	INS
3427	1	179363727	179363727	45	INS
3430	1	179491958	179491958	356	INS
3431	1	179607292	179608059	767	DEL
3432	1	179651096	179651096	756	INS
3434	1	180183832	180184151	319	DEL
3436	1	180292990	180293314	324	DEL
3437	1	180625612	180625612	146	INS
3440	1	180828203	180828203	51	INS
3441	1	180857549	180857549	321	INS
3442	1	181047410	181047410	317	INS
3443	1	181093653	181093653	95	INS
3446	1	181105990	181105990	264	INS
3450	1	182038126	182038126	345	INS
3451	1	182087862	182087906	44	DEL
3452	1	182107605	182107605	996	INS
3458	1	182274316	182274316	2839	INS
3460	1	182478449	182478573	124	DEL
3462	1	182690093	182690171	78	DEL
3463	1	182710778	182710903	125	DEL
3465	1	183046911	183046911	42	INS
3466	1	183118588	183118588	284	INS
3468	1	183119077	183119077	58	INS
3469	1	183119077	183119077	151	INS
3473	1	183333804	183333804	37	INS
3474	1	183358943	183358984	41	DEL
3477	1	183583574	183583751	177	DEL
3481	1	183856340	183856340	134	INS
3484	1	184297053	184297053	41	INS
3490	1	184768856	184769178	322	DEL
3491	1	184937038	184937360	322	DEL
3495	1	185390027	185390074	47	DEL
3502	1	186245987	186245987	78	INS
3503	1	186296324	186296324	104	INS
3510	1	186743196	186743196	54	INS
3511	1	186764535	186765030	495	DEL
3513	1	186826200	186826200	226	INS
3514	1	186826312	186826312	58	INS
3517	1	186847394	186847394	77	INS
3521	1	187272891	187272939	48	DEL
3527	1	187635522	187635522	297	INS
3533	1	188149834	188149875	41	DEL
3534	1	188208001	188208001	43	INS
3538	1	188389731	188389731	46	INS
3539	1	188438207	188438207	304	INS
3541	1	188539454	188540229	775	DEL
3543	1	188817195	188817237	42	DEL
3546	1	188994948	188995283	335	DEL
3549	1	189032972	189033033	61	DEL
3553	1	189247027	189247027	317	INS
3554	1	189275687	189275687	44	INS
3557	1	189531319	189531319	56	INS
3559	1	189531829	189531829	74	INS
3561	1	189661646	189661714	68	DEL
3566	1	190002852	190002852	118	INS
3569	1	190511481	190511520	39	DEL
3571	1	190597974	190598037	63	DEL
3575	1	190837319	190837490	171	DEL
3577	1	190874444	190874444	305	INS
3578	1	190910610	190910775	165	DEL
3579	1	191088640	191088640	135	INS
3581	1	191203824	191203824	56	INS
3583	1	191545974	191546036	62	DEL
3585	1	191580768	191580768	325	INS
3590	1	191817425	191817425	319	INS
3591	1	191839021	191839021	43	INS
3592	1	191876683	191876683	70	INS
3594	1	192192265	192192265	316	INS
3599	1	192525784	192525784	80	INS
3602	1	192609798	192609864	66	DEL
3606	1	192826830	192826830	177	INS
3607	1	192864996	192865037	41	DEL
3609	1	193130806	193131121	315	DEL
3614	1	193235430	193235657	227	DEL
3618	1	193410316	193410316	48	INS
3619	1	193413286	193413286	325	INS
3620	1	193467044	193467044	1952	INS
3621	1	193467736	193467784	48	DEL
3622	1	193533427	193533427	144	INS
3631	1	193997589	193997589	44	INS
3632	1	194060079	194060242	163	DEL
3633	1	194068135	194068135	149	INS
3638	1	194272954	194272954	340	INS
3640	1	194341071	194341113	42	DEL
3641	1	194350508	194351247	739	DEL
3642	1	194445280	194445280	70	INS
3645	1	194451033	194451033	343	INS
3647	1	194451116	194454311	3195	DEL
3651	1	194517607	194517867	260	DEL
3652	1	194595947	194595947	150	INS
3653	1	194638718	194638718	261	INS
3654	1	194675125	194675125	335	INS
3655	1	195043241	195043445	204	DEL
3656	1	195112196	195112248	52	DEL
3658	1	195352561	195352561	43	INS
3661	1	195540862	195540862	145	INS
3667	1	195880244	195880244	56	INS
3672	1	196153531	196153531	336	INS
3673	1	196158047	196158324	277	DEL
3678	1	196406224	196406224	299	INS
3679	1	196547299	196547346	47	DEL
3682	1	196661864	196661864	33	INS
3686	1	197011858	197011858	286	INS
3693	1	197514067	197514067	126	INS
3695	1	197683035	197683035	218	INS
3696	1	197754837	197754837	40	INS
3697	1	197962794	197962794	127	INS
3699	1	198243288	198243288	298	INS
3700	1	198366607	198366607	475	INS
3702	1	198486155	198486155	38	INS
3704	1	198773750	198775414	1664	DEL
3706	1	198811140	198811140	144	INS
3707	1	198815313	198815313	290	INS
3709	1	198925741	198925741	66	INS
3712	1	199438726	199440234	1508	DEL
3714	1	199447622	199447760	138	DEL
3724	1	199874515	199874515	56	INS
3725	1	199883640	199883640	82	INS
3732	1	200785939	200786043	104	DEL
3733	1	200786094	200786094	102	INS
3735	1	200786389	200786389	68	INS
3736	1	200880190	200880242	52	DEL
3738	1	200886976	200886976	50	INS
3740	1	201178925	201179033	108	DEL
3742	1	201180100	201180100	216	INS
3745	1	201226504	201226565	61	DEL
3747	1	201227027	201227027	516	INS
3752	1	201285254	201285254	56	INS
3757	1	201946983	201947025	42	DEL
3760	1	202001640	202001740	100	DEL
3762	1	202141637	202141637	151	INS
3763	1	202141805	202141805	57	INS
3771	1	202173903	202173903	678	INS
3782	1	202174358	202174358	304	INS
3783	1	202174440	202174440	2446	INS
3793	1	202360698	202361118	420	DEL
3795	1	202427220	202427506	286	DEL
3797	1	202641906	202641906	390	INS
3800	1	202709377	202709602	225	DEL
3801	1	202758728	202758728	444	INS
3803	1	203235912	203235912	40	INS
3805	1	203342335	203342391	56	DEL
3808	1	203469199	203469199	343	INS
3811	1	203552978	203553081	103	DEL
3813	1	203684276	203686200	1924	DEL
3814	1	203788239	203788279	40	DEL
3817	1	203809106	203809106	732	INS
3819	1	203868905	203868905	45	INS
3821	1	203888304	203888304	227	INS
3822	1	203894274	203895880	1606	DEL
3823	1	203935831	203945435	9604	DEL
3824	1	203979810	203979810	87	INS
3828	1	204164352	204164352	455	INS
3830	1	204440194	204440338	144	DEL
3838	1	205334034	205334034	46	INS
3839	1	205439855	205440024	169	DEL
3840	1	205509103	205509103	43	INS
3847	1	205875603	205875684	81	DEL
3848	1	206217875	206217875	167	INS
3851	1	206697891	206697891	57	INS
3852	1	206791886	206791929	43	DEL
3856	1	206955274	206955342	68	DEL
3857	1	206955316	206955316	104	INS
3858	1	207001477	207001477	74	INS
3861	1	207097956	207097956	910	INS
3866	1	207387162	207387162	440	INS
3867	1	207394421	207394421	40	INS
3870	1	207667454	207667454	66	INS
3871	1	207688486	207688486	60	INS
3876	1	207859460	207859460	248	INS
3880	1	208474281	208474281	40	INS
3884	1	208867472	208867640	168	DEL
3893	1	209936075	209936075	333	INS
3898	1	210163903	210163903	72	INS
3899	1	210244609	210244609	49	INS
3903	1	210639195	210639242	47	DEL
3904	1	210639202	210639322	120	DEL
3905	1	210706605	210706705	100	DEL
3909	1	210891705	210891705	250	INS
3910	1	210891750	210891750	100	INS
3911	1	210918376	210918376	122	INS
3914	1	211218383	211218383	39	INS
3915	1	211285222	211285352	130	DEL
3919	1	211634022	211634022	500	INS
3923	1	211782441	211782441	52	INS
3924	1	211985120	211985166	46	DEL
3927	1	212359895	212359895	64	INS
3928	1	212363583	212363623	40	DEL
3930	1	212471135	212472616	1481	DEL
3933	1	212641805	212641805	428	INS
3934	1	212642020	212642106	86	DEL
3936	1	212898386	212898386	85	INS
3939	1	212980180	212980180	64	INS
3942	1	213084227	213086169	1942	DEL
3946	1	213292767	213292813	46	DEL
3952	1	213914266	213914266	54	INS
3961	1	214610143	214610185	42	DEL
3962	1	214743215	214743258	43	DEL
3963	1	214770103	214770437	334	DEL
3969	1	215042696	215042696	98	INS
3970	1	215194727	215194780	53	DEL
3972	1	215267108	215267171	63	DEL
3976	1	215382904	215382904	366	INS
3977	1	215383133	215383133	53	INS
3982	1	216009840	216009840	86	INS
3983	1	216085793	216085854	61	DEL
3984	1	216085841	216085841	38	INS
3986	1	216185304	216185476	172	DEL
3988	1	216203817	216203817	128	INS
3990	1	216404591	216404591	65	INS
3997	1	216952581	216952628	47	DEL
3998	1	216952807	216952807	772	INS
3999	1	216952831	216952831	418	INS
4000	1	217085494	217085557	63	DEL
4003	1	217269958	217270023	65	DEL
4007	1	217497114	217497170	56	DEL
4009	1	217697227	217697276	49	DEL
4011	1	217698220	217698220	422	INS
4012	1	217917512	217917825	313	DEL
4015	1	218169814	218169814	38	INS
4020	1	218772142	218772325	183	DEL
4021	1	218772255	218772255	305	INS
4022	1	218785913	218786233	320	DEL
4024	1	218894529	218894529	78	INS
4025	1	219161610	219161610	1268	INS
4026	1	219247374	219247374	198	INS
4029	1	219574677	219574677	279	INS
4032	1	219648968	219648968	83	INS
4033	1	219718876	219718916	40	DEL
4035	1	219923308	219923626	318	DEL
4037	1	220025911	220025953	42	DEL
4038	1	220074346	220074346	141	INS
4039	1	220077635	220077635	1792	INS
4041	1	220114826	220114898	72	DEL
4044	1	220133775	220133775	1012	INS
4047	1	220186125	220186125	105	INS
4048	1	220226025	220226107	82	DEL
4049	1	220285455	220285775	320	DEL
4050	1	220502944	220503583	639	DEL
4053	1	220639899	220639899	99	INS
4054	1	220640019	220640019	200	INS
4055	1	220749346	220749346	314	INS
4056	1	221017712	221017712	46	INS
4058	1	221175417	221175417	200	INS
4068	1	221827803	221827803	628	INS
4070	1	221969155	221969155	332	INS
4072	1	222034144	222034475	331	DEL
4074	1	222263518	222263518	77	INS
4075	1	222296143	222296143	289	INS
4076	1	222311564	222311564	54	INS
4078	1	222312215	222312215	52	INS
4083	1	222661717	222661889	172	DEL
4086	1	222852615	222852615	327	INS
4089	1	223204702	223204781	79	DEL
4090	1	223254530	223254530	4155	INS
4091	1	223293334	223293334	118	INS
4097	1	223652299	223652299	160	INS
4100	1	223652530	223652530	556	INS
4101	1	223652530	223652530	1045	INS
4105	1	223824092	223824092	182	INS
4106	1	223824503	223824503	91	INS
4113	1	224125234	224125234	65	INS
4114	1	224199515	224199571	56	DEL
4115	1	224200203	224200203	421	INS
4117	1	224201399	224201537	138	DEL
4121	1	224202330	224202330	55	INS
4125	1	224247102	224247579	477	DEL
4127	1	224287884	224287884	78	INS
4129	1	224392822	224393135	313	DEL
4131	1	224464618	224464680	62	DEL
4134	1	224566285	224566285	196	INS
4137	1	224938699	224938817	118	DEL
4140	1	225256531	225256801	270	DEL
4142	1	225266488	225266546	58	DEL
4144	1	225272512	225272512	84	INS
4149	1	225523545	225523545	86	INS
4151	1	225523740	225523740	56	INS
4154	1	225762315	225762633	318	DEL
4156	1	225905171	225905171	86	INS
4157	1	225992547	225992604	57	DEL
4158	1	225995594	225995594	322	INS
4159	1	225996420	225996420	310	INS
4160	1	226002814	226003141	327	DEL
4161	1	226006766	226006944	178	DEL
4162	1	226152240	226152240	164	INS
4163	1	226302618	226302618	49	INS
4165	1	226415472	226415472	150	INS
4168	1	226810380	226810380	651	INS
4169	1	226810401	226810401	1022	INS
4172	1	226985356	226985701	345	DEL
4176	1	227143273	227143273	93	INS
4180	1	227148092	227148092	401	INS
4182	1	227163838	227163902	64	DEL
4187	1	227602262	227602262	530	INS
4189	1	228024093	228024405	312	DEL
4191	1	228094376	228094452	76	DEL
4194	1	228097565	228097565	107	INS
4200	1	228361815	228362014	199	DEL
4204	1	228572160	228572490	330	DEL
4205	1	228614731	228614771	40	DEL
4211	1	228814806	228815142	336	DEL
4213	1	228959918	228959918	330	INS
4215	1	228982560	228982560	444	INS
4220	1	229373388	229373762	374	DEL
4225	1	230006668	230006668	298	INS
4226	1	230107768	230107768	248	INS
4229	1	230451663	230451703	40	DEL
4230	1	230467786	230467786	1049	INS
4232	1	230531968	230532010	42	DEL
4235	1	230724588	230724588	59	INS
4238	1	231085150	231085150	304	INS
4240	1	231146974	231146974	414	INS
4242	1	231183096	231183096	730	INS
4243	1	231183100	231183246	146	DEL
4244	1	231188157	231188244	87	DEL
4247	1	231257831	231257831	322	INS
4249	1	231337816	231337816	378	INS
4254	1	231526809	231526809	148	INS
4257	1	231868840	231868840	49	INS
4258	1	231869454	231869508	54	DEL
4259	1	231897928	231897979	51	DEL
4260	1	231932094	231932094	288	INS
4265	1	232252262	232252262	439	INS
4269	1	232423119	232423446	327	DEL
4270	1	232447858	232447858	83	INS
4272	1	232458590	232460252	1662	DEL
4273	1	232468000	232468048	48	DEL
4274	1	232468163	232468163	224	INS
4278	1	232504844	232504844	88	INS
4281	1	232836575	232836759	184	DEL
4283	1	232861108	232861108	142	INS
4284	1	232869262	232869262	420	INS
4290	1	233649609	233649609	341	INS
4291	1	233730230	233730334	104	DEL
4294	1	233808383	233808383	100	INS
4295	1	233865140	233865471	331	DEL
4298	1	233962209	233963552	1343	DEL
4299	1	234070552	234070552	313	INS
4300	1	234083320	234083737	417	DEL
4306	1	234343188	234343188	2955	INS
4308	1	234384056	234384056	364	INS
4309	1	234403658	234403658	40	INS
4311	1	234444371	234444371	102	INS
4313	1	234533540	234533540	194	INS
4315	1	234587202	234587512	310	DEL
4321	1	234798878	234798960	82	DEL
4322	1	234805712	234805712	330	INS
4329	1	235161759	235161759	1188	INS
4330	1	235161778	235161778	236	INS
4333	1	235460157	235460157	41	INS
4334	1	235573114	235573114	3836	INS
4335	1	235575458	235575458	345	INS
4339	1	235750934	235750934	501	INS
4341	1	235798872	235798872	169	INS
4345	1	236054576	236054914	338	DEL
4347	1	236166386	236166386	54	INS
4354	1	236305689	236305729	40	DEL
4357	1	236349562	236349562	103	INS
4359	1	236403161	236403161	60	INS
4360	1	236408614	236408614	54	INS
4361	1	236408810	236408810	74	INS
4364	1	236538196	236538196	2104	INS
4366	1	236549153	236549204	51	DEL
4367	1	236550494	236550494	277	INS
4368	1	236594925	236595250	325	DEL
4369	1	236610524	236610524	30	INS
4370	1	236656796	236656872	76	DEL
4372	1	236661501	236661501	1105	INS
4376	1	236796451	236796508	57	DEL
4378	1	236818155	236818202	47	DEL
4383	1	236877140	236877140	269	INS
4385	1	236877319	236877319	739	INS
4387	1	236877587	236877587	143	INS
4393	1	236900597	236900597	36	INS
4396	1	236919056	236919252	196	DEL
4400	1	236919680	236920072	392	DEL
4402	1	236919779	236919901	122	DEL
4404	1	236920361	236920458	97	DEL
4412	1	237401246	237401246	76	INS
4414	1	237449856	237449856	205	INS
4416	1	237569194	237569194	322	INS
4417	1	237636745	237636745	50	INS
4420	1	237679030	237679030	150	INS
4423	1	237754418	237754482	64	DEL
4426	1	237772411	237772567	156	DEL
4428	1	238047155	238047195	40	DEL
4431	1	238214972	238214972	273	INS
4438	1	238790800	238790800	45	INS
4440	1	238805198	238805198	696	INS
4441	1	238805198	238805198	998	INS
4442	1	238852307	238853250	943	DEL
4448	1	239126245	239126245	334	INS
4449	1	239133410	239133467	57	DEL
4455	1	239575606	239575606	2108	INS
4457	1	239848070	239848070	46	INS
4458	1	239895579	239895579	77	INS
4462	1	239896103	239896103	259	INS
4465	1	240204706	240204748	42	DEL
4466	1	240246332	240246465	133	DEL
4467	1	240302570	240302663	93	DEL
4472	1	240348419	240348419	1432	INS
4473	1	240348419	240348419	3191	INS
4475	1	240371329	240371329	133	INS
4478	1	240392999	240394778	1779	DEL
4479	1	240528450	240528532	82	DEL
4481	1	240616990	240617314	324	DEL
4483	1	240675804	240675804	177	INS
4484	1	240699868	240699868	51	INS
4486	1	240815524	240815524	60	INS
4487	1	240838632	240839228	596	DEL
4488	1	240941185	240941185	98	INS
4490	1	241149856	241150181	325	DEL
4491	1	241186307	241186429	122	DEL
4493	1	241231538	241231538	37	INS
4495	1	241360537	241360852	315	DEL
4497	1	241473722	241473768	46	DEL
4500	1	241586225	241586488	263	DEL
4501	1	241620076	241620076	324	INS
4503	1	241691690	241692044	354	DEL
4507	1	241778080	241778080	134	INS
4508	1	241787503	241787566	63	DEL
4509	1	241838139	241838213	74	DEL
4510	1	241838375	241838375	496	INS
4511	1	241838435	241838435	227	INS
4514	1	242357868	242357920	52	DEL
4519	1	242556518	242556518	48	INS
4521	1	242557060	242557616	556	DEL
4525	1	242607994	242607994	67	INS
4527	1	242684920	242684920	52	INS
4532	1	242858454	242858454	65	INS
4533	1	242860266	242860346	80	DEL
4535	1	243083022	243083022	53	INS
4536	1	243114979	243114979	372	INS
4537	1	243119889	243119889	759	INS
4538	1	243138492	243138536	44	DEL
4540	1	243490561	243490561	60	INS
4541	1	243502282	243502282	55	INS
4542	1	243502283	243502337	54	DEL
4545	1	243643906	243643906	654	INS
4548	1	243689139	243689139	350	INS
4549	1	243782750	243783746	996	DEL
4553	1	244008707	244008707	4353	INS
4556	1	244091617	244091617	49	INS
4558	1	244142938	244142938	740	INS
4559	1	244162026	244162026	50	INS
4561	1	244319891	244319945	54	DEL
4562	1	244353964	244354014	50	DEL
4563	1	244426771	244426771	107	INS
4566	1	244439123	244439317	194	DEL
4569	1	244536634	244536634	45	INS
4574	1	244649795	244649853	58	DEL
4575	1	244746212	244746264	52	DEL
4577	1	244881981	244881981	64	INS
4578	1	244956284	244956284	1015	INS
4580	1	244956820	244956820	1916	INS
4583	1	245100366	245100366	53	INS
4584	1	245104727	245104727	134	INS
4587	1	245266158	245266158	89	INS
4589	1	245266614	245266614	621	INS
4592	1	245362248	245362248	154	INS
4594	1	245433563	245433634	71	DEL
4599	1	245606151	245606207	56	DEL
4600	1	245607073	245607140	67	DEL
4602	1	245719584	245719584	112	INS
4603	1	245763429	245763429	302	INS
4604	1	245778162	245778289	127	DEL
4605	1	245781978	245781978	85	INS
4606	1	245782204	245782204	85	INS
4609	1	245782467	245782467	318	INS
4611	1	245803446	245803446	67	INS
4612	1	245823596	245823596	3802	INS
4613	1	245825884	245825964	80	DEL
4614	1	245826066	245826066	38	INS
4616	1	245845714	245845773	59	DEL
4618	1	245859054	245859188	134	DEL
4620	1	245937937	245938005	68	DEL
4622	1	245961700	245961700	443	INS
4625	1	245989312	245989312	324	INS
4628	1	246137844	246139370	1526	DEL
4630	1	246138309	246138945	636	DEL
4635	1	246139607	246140325	718	DEL
4641	1	246140130	246140130	73	INS
4643	1	246155078	246155412	334	DEL
4645	1	246155823	246156152	329	DEL
4647	1	246165626	246165759	133	DEL
4648	1	246167282	246167379	97	DEL
4649	1	246173274	246173274	389	INS
4650	1	246187656	246187656	608	INS
4660	1	246363419	246363419	183	INS
4662	1	246396163	246396163	292	INS
4663	1	246396163	246396163	436	INS
4671	1	246488399	246488399	1191	INS
4675	1	246511379	246511379	50	INS
4678	1	246551183	246551495	312	DEL
4683	1	246558931	246559002	71	DEL
4684	1	246565669	246565669	187	INS
4686	1	246593060	246593116	56	DEL
4688	1	246641636	246641636	47	INS
4691	1	246647487	246647539	52	DEL
4692	1	246648002	246648002	156	INS
4693	1	246657095	246657159	64	DEL
4694	1	246683826	246683949	123	DEL
4698	1	246684942	246685060	118	DEL
4700	1	246739502	246739502	419	INS
4703	1	246769091	246769091	40	INS
4704	1	246776958	246776958	968	INS
4705	1	246783477	246783585	108	DEL
4706	1	246806139	246806139	908	INS
4707	1	246816168	246816168	399	INS
4708	1	246856054	246856054	2109	INS
4709	1	246873719	246873719	54	INS
4710	1	246876654	246876654	222	INS
4711	1	246877789	246878022	233	DEL
4714	1	246928274	246928361	87	DEL
4716	1	246946317	246946589	272	DEL
4717	1	246949008	246949008	360	INS
4719	1	246949108	246949108	1228	INS
4721	1	246969897	246969989	92	DEL
4725	1	247252117	247252117	60	INS
4726	1	247254722	247254722	58	INS
4730	1	247279302	247280934	1632	DEL
4736	1	247280216	247280910	694	DEL
4750	1	247292233	247292889	656	DEL
4753	1	247339498	247339498	72	INS
4755	1	247362980	247362980	82	INS
4756	1	247453815	247453856	41	DEL
4760	1	247491061	247491139	78	DEL
4765	1	247526452	247526452	2784	INS
4767	1	247536758	247536953	195	DEL
4768	1	247568972	247568972	82	INS
4770	1	247569530	247569760	230	DEL
4771	1	247574178	247574178	2810	INS
4772	1	247590883	247590883	146	INS
4774	1	247597071	247597281	210	DEL
4776	1	247621730	247621931	201	DEL
4777	1	247634440	247634440	52	INS
4778	1	247635048	247635048	104	INS
4779	1	247685528	247685574	46	DEL
4782	1	247812604	247812604	51	INS
4786	1	247959050	247959103	53	DEL
4790	1	248033719	248033719	750	INS
4797	1	248100758	248100758	91	INS
4798	1	248248738	248248738	50	INS
4800	1	248266342	248266342	66	INS
4802	1	248546317	248546317	68	INS
4803	1	248546600	248546600	340	INS
4805	1	248571429	248571429	212	INS
4814	1	248572267	248572320	53	DEL
4815	1	248596536	248596580	44	DEL
4816	1	248608172	248608172	61	INS
4820	1	248800817	248801075	258	DEL
4823	1	248834852	248835005	153	DEL
4825	1	248835202	248835304	102	DEL
4827	1	248838308	248838431	123	DEL
4828	1	248838330	248839236	906	DEL
4830	1	248838969	248839212	243	DEL
4832	1	249069902	249069902	61	INS
4833	1	249086203	249086203	84	INS
4834	1	249097120	249097120	41	INS
4837	1	249097776	249097776	492	INS
4838	1	249097794	249097794	124	INS
4840	1	249106707	249106751	44	DEL
4841	1	249123952	249123999	47	DEL
4844	1	249191461	249191461	1022	INS
4845	1	249205937	249205937	127	INS
4846	1	249205939	249205939	48	INS
4847	1	249231951	249232217	266	DEL
4848	1	249232017	249232110	93	DEL
4852	1	249232621	249232714	93	DEL
4853	1	249239143	249239143	203	INS
4863	10	220880	220880	50	INS
4866	10	310796	310796	234	INS
4872	10	368021	368021	96	INS
4879	10	368848	368848	408	INS
4883	10	369259	369259	163	INS
4885	10	369289	369289	57	INS
4886	10	382856	382918	62	DEL
4888	10	383208	383208	97	INS
4889	10	391433	391480	47	DEL
4897	10	404665	404665	39	INS
4898	10	413850	414082	232	DEL
4900	10	440404	440404	73	INS
4904	10	448060	449547	1487	DEL
4907	10	463562	463562	378	INS
4910	10	463684	464057	373	DEL
4914	10	464064	464064	1505	INS
4915	10	475346	475346	108	INS
4917	10	493254	493254	398	INS
4921	10	501470	501470	342	INS
4923	10	501955	501955	57	INS
4933	10	535761	535958	197	DEL
4934	10	562526	562526	1401	INS
4937	10	569452	569452	64	INS
4938	10	578539	578626	87	DEL
4942	10	602130	602130	817	INS
4944	10	602140	602140	336	INS
4945	10	652282	652405	123	DEL
4946	10	654493	654493	314	INS
4948	10	685066	685066	146	INS
4954	10	702161	702161	380	INS
4956	10	724576	724619	43	DEL
4957	10	724840	724990	150	DEL
4959	10	725209	725334	125	DEL
4962	10	763697	763697	1886	INS
4963	10	763752	763890	138	DEL
4967	10	764420	764420	140	INS
4968	10	769194	769280	86	DEL
4971	10	769694	769928	234	DEL
4972	10	769855	769932	77	DEL
4974	10	774939	775015	76	DEL
4976	10	781461	783384	1923	DEL
4977	10	781545	782046	501	DEL
4982	10	782422	782494	72	DEL
4986	10	782830	784135	1305	DEL
4992	10	783280	783280	67	INS
5005	10	784273	784273	1409	INS
5007	10	790078	790078	1008	INS
5010	10	790392	790392	504	INS
5011	10	803032	803090	58	DEL
5012	10	803038	803185	147	DEL
5016	10	823226	823367	141	DEL
5018	10	824296	824443	147	DEL
5019	10	825394	825498	104	DEL
5022	10	826051	826191	140	DEL
5024	10	826300	826579	279	DEL
5025	10	829773	830444	671	DEL
5026	10	829817	830062	245	DEL
5027	10	836232	836276	44	DEL
5028	10	839596	839900	304	DEL
5034	10	998845	998845	104	INS
5035	10	998897	998897	52	INS
5036	10	999413	999413	52	INS
5041	10	1021973	1022014	41	DEL
5042	10	1055977	1055977	78	INS
5043	10	1055990	1056068	78	DEL
5044	10	1056785	1056785	172	INS
5045	10	1057048	1057048	86	INS
5046	10	1057407	1057407	64	INS
5047	10	1061306	1061306	66	INS
5050	10	1061585	1061585	66	INS
5051	10	1084635	1084761	126	DEL
5052	10	1084916	1084979	63	DEL
5053	10	1092790	1093510	720	DEL
5059	10	1163899	1164069	170	DEL
5060	10	1205769	1205769	192	INS
5061	10	1209482	1209482	42	INS
5063	10	1220126	1220126	313	INS
5065	10	1235680	1235732	52	DEL
5067	10	1255363	1255363	288	INS
5068	10	1255375	1255474	99	DEL
5069	10	1258639	1258639	220	INS
5070	10	1258644	1258644	88	INS
5071	10	1260015	1260070	55	DEL
5072	10	1275635	1275635	150	INS
5080	10	1282003	1282003	146	INS
5085	10	1292090	1292090	332	INS
5091	10	1369168	1369292	124	DEL
5094	10	1369821	1369968	147	DEL
5095	10	1369872	1369940	68	DEL
5098	10	1382451	1382451	378	INS
5100	10	1382555	1382555	252	INS
5103	10	1411060	1411060	66	INS
5104	10	1415982	1415982	144	INS
5105	10	1439194	1439354	160	DEL
5107	10	1439895	1439936	41	DEL
5108	10	1452105	1452188	83	DEL
5109	10	1481765	1481810	45	DEL
5113	10	1502174	1502309	135	DEL
5114	10	1502618	1502686	68	DEL
5115	10	1502667	1503024	357	DEL
5116	10	1502890	1503094	204	DEL
5117	10	1516136	1516136	76	INS
5118	10	1525905	1525905	158	INS
5122	10	1582937	1582981	44	DEL
5125	10	1584201	1584289	88	DEL
5128	10	1584592	1584773	181	DEL
5131	10	1600863	1600863	354	INS
5132	10	1602631	1602744	113	DEL
5133	10	1617234	1617234	52	INS
5134	10	1618171	1618171	104	INS
5135	10	1618306	1618306	40	INS
5137	10	1619435	1619435	428	INS
5139	10	1634425	1634425	189	INS
5143	10	1634768	1634768	125	INS
5144	10	1634896	1634896	63	INS
5147	10	1635558	1635558	314	INS
5150	10	1659584	1659584	368	INS
5151	10	1668331	1668331	126	INS
5152	10	1668458	1668458	63	INS
5153	10	1675744	1675744	46	INS
5154	10	1714929	1714929	105	INS
5155	10	1717192	1717192	66	INS
5156	10	1741427	1742650	1223	DEL
5157	10	1741558	1742067	509	DEL
5162	10	1743238	1743532	294	DEL
5163	10	1743758	1743925	167	DEL
5164	10	1910092	1910092	76	INS
5168	10	2013732	2013853	121	DEL
5170	10	2077542	2077542	314	INS
5172	10	2185478	2185517	39	DEL
5174	10	2274267	2274267	56	INS
5176	10	2274555	2274555	336	INS
5177	10	2278051	2278051	46	INS
5178	10	2284146	2284146	124	INS
5179	10	2333048	2333322	274	DEL
5181	10	2357265	2357265	120	INS
5184	10	2359713	2359753	40	DEL
5185	10	2379470	2379797	327	DEL
5187	10	2396300	2396358	58	DEL
[truncated: 24,027 more rows]
