# Supplementary material for: Bayesian Integrative Detection of Structural Variations With False Discovery Rate Control
Source: Biom J. 2026 Mar 27;68(2):e70128. doi: 10.1002/bimj.70128 (PMC13022811; doi:10.1002/bimj.70128)
Supplement: Supplementary file 2 — Supporting Information [file BIMJ-68-e70128-s001.zip › Code_and_Data/result_HG002/res_D_vote2.csv]

ID	chro	start	end	length	type
39	1	725624	725681	57	DEL
51	1	811404	811404	1920	INS
56	1	818024	818111	87	DEL
64	1	869442	870254	812	DEL
67	1	900012	900087	75	DEL
185	1	1259553	1259553	72	INS
188	1	1285394	1286435	1041	DEL
194	1	1318006	1318006	1390	INS
207	1	1598414	1598581	167	DEL
209	1	1649044	1649095	51	DEL
211	1	1681044	1681044	50	INS
224	1	1925143	1925143	147	INS
226	1	1950659	1950659	230	INS
229	1	2038061	2038236	175	DEL
231	1	2041486	2041581	95	DEL
241	1	2053807	2053886	79	DEL
253	1	2055377	2055557	180	DEL
257	1	2073765	2073850	85	DEL
261	1	2193487	2193557	70	DEL
262	1	2212119	2212249	130	DEL
285	1	2371951	2371951	1372	INS
286	1	2390894	2390962	68	DEL
291	1	2454230	2454230	555	INS
292	1	2523809	2524027	218	DEL
296	1	2583557	2583557	159	INS
463	1	2614261	2614261	120	INS
464	1	2614261	2614261	402	INS
487	1	2622689	2622768	79	DEL
490	1	2623409	2623674	265	DEL
536	1	2692822	2692941	119	DEL
551	1	2866152	2866299	147	DEL
552	1	2876575	2876695	120	DEL
554	1	2893200	2893464	264	DEL
557	1	2933250	2933250	496	INS
565	1	3092716	3092716	239	INS
574	1	3129163	3129163	140	INS
576	1	3131933	3131933	306	INS
578	1	3177306	3177306	857	INS
581	1	3204102	3204209	107	DEL
582	1	3216109	3216840	731	DEL
584	1	3242593	3242651	58	DEL
585	1	3262322	3262388	66	DEL
586	1	3268088	3268088	637	INS
594	1	3393867	3393867	2307	INS
596	1	3418581	3418581	756	INS
597	1	3418581	3418581	1864	INS
613	1	3508333	3508398	65	DEL
618	1	3560364	3560872	508	DEL
620	1	3561909	3561984	75	DEL
621	1	3591563	3591754	191	DEL
633	1	3656051	3656123	72	DEL
634	1	3714245	3714245	52	INS
641	1	3785228	3785228	310	INS
653	1	4059823	4059941	118	DEL
656	1	4059961	4059961	1180	INS
658	1	4077012	4077012	452	INS
672	1	4138124	4138124	212	INS
691	1	4222780	4222780	347	INS
716	1	4403565	4403647	82	DEL
717	1	4480335	4480395	60	DEL
719	1	4568992	4568992	64	INS
726	1	4692614	4692614	168	INS
730	1	4692815	4693025	210	DEL
743	1	4800429	4800429	167	INS
748	1	4999536	4999536	1855	INS
753	1	5220333	5220333	627	INS
759	1	5306681	5306751	70	DEL
760	1	5350910	5351276	366	DEL
761	1	5364064	5364166	102	DEL
771	1	5474213	5474288	75	DEL
780	1	5804175	5804274	99	DEL
781	1	5862914	5862914	444	INS
788	1	5892362	5892362	735	INS
790	1	5934288	5934288	283	INS
796	1	6065495	6065495	80	INS
801	1	6066143	6066641	498	DEL
805	1	6072341	6072577	236	DEL
810	1	6220191	6220384	193	DEL
815	1	6802617	6802617	2106	INS
816	1	6858655	6858832	177	DEL
820	1	7000972	7000972	527	INS
822	1	7039853	7039906	53	DEL
823	1	7044150	7044150	204	INS
824	1	7078188	7078188	182	INS
834	1	7175601	7175700	99	DEL
840	1	7602615	7602677	62	DEL
841	1	7608732	7608959	227	DEL
842	1	7863493	7863493	184	INS
843	1	7923045	7923115	70	DEL
845	1	7924951	7925176	225	DEL
868	1	8446627	8446627	308	INS
878	1	8728979	8729072	93	DEL
881	1	8972231	8972231	584	INS
888	1	9189324	9189324	90	INS
891	1	9230431	9230431	318	INS
893	1	9342573	9342573	263	INS
896	1	9370134	9370188	54	DEL
898	1	9471352	9471352	1353	INS
902	1	9870199	9870199	160	INS
903	1	10028609	10028609	140	INS
909	1	10804402	10804570	168	DEL
911	1	10845192	10845192	52	INS
914	1	11031132	11031132	1892	INS
916	1	11101793	11101793	270	INS
929	1	11682893	11683187	294	DEL
937	1	12102726	12102726	53	INS
942	1	12625704	12625704	724	INS
947	1	12822248	12822459	211	DEL
951	1	12876216	12876216	276	INS
954	1	12927534	12927618	84	DEL
964	1	13796642	13796642	662	INS
965	1	13827957	13828146	189	DEL
968	1	13894457	13894586	129	DEL
969	1	13915475	13915475	227	INS
973	1	14307592	14307592	124	INS
981	1	14657709	14658485	776	DEL
984	1	14819163	14819163	1418	INS
986	1	14840997	14840997	53	INS
998	1	15551714	15551714	269	INS
1001	1	15714831	15714831	106	INS
1003	1	16376518	16376518	79	INS
1008	1	16637582	16637582	148	INS
1010	1	16750700	16750700	135	INS
1041	1	17276586	17276881	295	DEL
1042	1	17278379	17278637	258	DEL
1044	1	17492713	17492713	633	INS
1049	1	17567949	17568106	157	DEL
1050	1	17615798	17615798	2686	INS
1051	1	17619381	17619381	111	INS
1053	1	17684765	17685087	322	DEL
1056	1	17764169	17764169	78	INS
1058	1	18015976	18015976	1304	INS
1064	1	18195128	18195128	66	INS
1072	1	18599952	18600010	58	DEL
1081	1	18792553	18792553	59	INS
1085	1	18924454	18924523	69	DEL
1089	1	19070947	19070947	77	INS
1100	1	19387911	19387911	3703	INS
1111	1	20708961	20708961	437	INS
1112	1	20790032	20790032	910	INS
1114	1	20913605	20913663	58	DEL
1117	1	20944737	20944737	322	INS
1118	1	20950239	20950239	1256	INS
1119	1	20952494	20952585	91	DEL
1123	1	21308028	21308111	83	DEL
1126	1	21492588	21492588	317	INS
1135	1	21714976	21715225	249	DEL
1139	1	21786418	21786690	272	DEL
1140	1	21787745	21787809	64	DEL
1145	1	22144509	22144645	136	DEL
1146	1	22286330	22286380	50	DEL
1160	1	22926178	22926230	52	DEL
1163	1	23081334	23081334	644	INS
1166	1	23276940	23276940	256	INS
1173	1	23718900	23718900	1353	INS
1176	1	23821722	23821722	64	INS
1179	1	23981127	23981127	329	INS
1193	1	24402994	24403311	317	DEL
1208	1	24804536	24807440	2904	DEL
1215	1	25126406	25126702	296	DEL
1222	1	25371466	25371466	100	INS
1223	1	25380756	25380756	323	INS
1224	1	25435363	25435363	68	INS
1231	1	25732084	25732084	109	INS
1236	1	25855990	25855990	962	INS
1238	1	26094758	26094758	95	INS
1240	1	26489812	26490138	326	DEL
1241	1	26532972	26532972	60	INS
1246	1	26671506	26671557	51	DEL
1252	1	26965808	26965808	307	INS
1254	1	26975251	26975558	307	DEL
1258	1	27145127	27145127	98	INS
1260	1	27356977	27356977	720	INS
1261	1	27412986	27412986	1170	INS
1263	1	27804112	27804441	329	DEL
1265	1	27935362	27935498	136	DEL
1268	1	28179939	28180510	571	DEL
1270	1	28247799	28248108	309	DEL
1274	1	28573642	28573642	147	INS
1281	1	29321461	29321461	325	INS
1282	1	29382164	29382164	332	INS
1284	1	29426825	29426825	328	INS
1288	1	29845252	29845252	52	INS
1292	1	30196711	30196711	378	INS
1296	1	30200216	30200415	199	DEL
1305	1	30298152	30298203	51	DEL
1306	1	30346047	30346047	390	INS
1312	1	30569448	30569448	163	INS
1315	1	30774236	30774236	58	INS
1322	1	31040645	31041660	1015	DEL
1323	1	31067151	31067209	58	DEL
1324	1	31082617	31082723	106	DEL
1331	1	31128528	31128528	1296	INS
1333	1	31205215	31205215	2546	INS
1335	1	31244650	31244744	94	DEL
1337	1	31249141	31249209	68	DEL
1341	1	31367466	31367533	67	DEL
1343	1	31445108	31445169	61	DEL
1346	1	31649753	31649879	126	DEL
1350	1	31818394	31818394	53	INS
1374	1	33005341	33005341	223	INS
1375	1	33046783	33046783	677	INS
1379	1	33156761	33156938	177	DEL
1382	1	33439881	33440008	127	DEL
1387	1	33652418	33652418	1657	INS
1391	1	34330530	34330530	220	INS
1393	1	34568174	34568268	94	DEL
1396	1	34789557	34789557	51	INS
1398	1	35007067	35007067	913	INS
1399	1	35243209	35243271	62	DEL
1409	1	35627127	35627448	321	DEL
1418	1	36676314	36676314	107	INS
1419	1	36679545	36679607	62	DEL
1421	1	36733250	36733476	226	DEL
1422	1	36749217	36749269	52	DEL
1428	1	37009732	37009799	67	DEL
1434	1	37165989	37166081	92	DEL
1436	1	37215795	37215795	339	INS
1438	1	37259423	37259423	780	INS
1440	1	37423055	37423055	64	INS
1442	1	37423735	37424019	284	DEL
1444	1	37424205	37425748	1543	DEL
1448	1	37593865	37593865	186	INS
1452	1	37816477	37816715	238	DEL
1456	1	37911781	37911781	647	INS
1459	1	38077349	38077420	71	DEL
1460	1	38208245	38208408	163	DEL
1467	1	38432771	38432771	321	INS
1474	1	38950739	38950739	75	INS
1487	1	39411518	39411518	1962	INS
1489	1	39510235	39510235	218	INS
1491	1	39677662	39677662	318	INS
1505	1	40516077	40516077	113	INS
1506	1	40524686	40524686	307	INS
1510	1	41024252	41024371	119	DEL
1515	1	41835543	41835543	54	INS
1516	1	41847872	41847872	200	INS
1517	1	41890921	41890921	482	INS
1531	1	42101212	42101296	84	DEL
1537	1	42575857	42575857	70	INS
1540	1	42687703	42687703	76	INS
1542	1	42743177	42743492	315	DEL
1546	1	43001370	43001370	143	INS
1553	1	43547026	43547026	50	INS
1557	1	44059954	44059954	152	INS
1566	1	44565519	44565586	67	DEL
1569	1	44605948	44606032	84	DEL
1577	1	45342245	45342245	399	INS
1584	1	45963345	45963345	781	INS
1586	1	46004687	46004687	50	INS
1588	1	46169013	46169013	2813	INS
1590	1	46176328	46176328	1990	INS
1594	1	46366108	46366437	329	DEL
1598	1	46679030	46679030	348	INS
1614	1	47644779	47644779	114	INS
1616	1	47650131	47650131	899	INS
1618	1	48058280	48058280	65	INS
1638	1	49549776	49549830	54	DEL
1641	1	50413624	50413624	106	INS
1649	1	50847892	50847892	106	INS
1657	1	52318222	52318222	559	INS
1659	1	52372541	52372541	197	INS
1665	1	53268828	53268882	54	DEL
1669	1	53564908	53564908	61	INS
1685	1	53967993	53968153	160	DEL
1686	1	53991136	53991136	452	INS
1689	1	54175023	54175077	54	DEL
1702	1	54976289	54976289	277	INS
1709	1	55334337	55334389	52	DEL
1713	1	55468715	55468715	674	INS
1714	1	55705906	55705906	1605	INS
1720	1	55974723	55974791	68	DEL
1730	1	56131202	56131298	96	DEL
1734	1	56132420	56132514	94	DEL
1739	1	56401282	56401603	321	DEL
1741	1	56887702	56888019	317	DEL
1744	1	57022730	57022730	52	INS
1746	1	57242607	57242946	339	DEL
1751	1	57861402	57861458	56	DEL
1755	1	58071857	58071857	210	INS
1763	1	58343211	58343535	324	DEL
1768	1	58743909	58744822	913	DEL
1772	1	59017935	59018197	262	DEL
1773	1	59059616	59059941	325	DEL
1780	1	59194940	59195000	60	DEL
1785	1	59446792	59446899	107	DEL
1789	1	59871862	59871862	320	INS
1790	1	59956714	59956714	62	INS
1809	1	61344058	61344058	53	INS
1822	1	62082857	62083701	844	DEL
1825	1	62337076	62337076	74	INS
1828	1	62390586	62390935	349	DEL
1830	1	62589448	62589499	51	DEL
1836	1	62815101	62815263	162	DEL
1841	1	63151820	63152159	339	DEL
1871	1	64850180	64850180	2153	INS
1876	1	64881148	64881324	176	DEL
1878	1	64958061	64958061	332	INS
1886	1	65909622	65909892	270	DEL
1887	1	66055926	66055926	319	INS
1888	1	66078245	66078403	158	DEL
1889	1	66079461	66079461	54	INS
1890	1	66129962	66129962	178	INS
1891	1	66135713	66136044	331	DEL
1894	1	66263909	66264242	333	DEL
1895	1	66694579	66694640	61	DEL
1896	1	66866204	66866204	61	INS
1915	1	68007959	68008816	857	DEL
1916	1	68175691	68175806	115	DEL
1928	1	69230622	69230760	138	DEL
1933	1	69806992	69807311	319	DEL
1937	1	69943715	69944021	306	DEL
1939	1	70027325	70027682	357	DEL
1941	1	70061655	70061655	319	INS
1942	1	70091056	70091056	332	INS
1946	1	70381799	70381799	1137	INS
1948	1	70946190	70946521	331	DEL
1961	1	71148798	71149047	249	DEL
1963	1	71741319	71741629	310	DEL
1968	1	72258947	72258947	247	INS
1969	1	72364592	72364655	63	DEL
1977	1	72610123	72610182	59	DEL
1981	1	72981491	72981491	166	INS
1982	1	73022581	73022636	55	DEL
1985	1	73600017	73600017	49	INS
1987	1	73648819	73648819	83	INS
1988	1	73753600	73753915	315	DEL
1989	1	73768783	73769134	351	DEL
1998	1	74312431	74312682	251	DEL
2002	1	74437711	74437711	50	INS
2003	1	74471641	74471641	359	INS
2006	1	74755168	74755289	121	DEL
2008	1	75136824	75136924	100	DEL
2009	1	75148235	75148292	57	DEL
2010	1	75192890	75192890	3711	INS
2016	1	75557160	75557160	314	INS
2020	1	75795812	75795863	51	DEL
2025	1	76011867	76012197	330	DEL
2029	1	76351353	76351353	349	INS
2030	1	76352032	76352032	137	INS
2033	1	76428308	76428381	73	DEL
2037	1	76743234	76743300	66	DEL
2039	1	76856628	76856628	323	INS
2040	1	77100366	77100649	283	DEL
2041	1	77112144	77112266	122	DEL
2042	1	77305417	77305417	108	INS
2045	1	77468964	77468964	345	INS
2048	1	77481870	77481870	50	INS
2049	1	77577912	77577912	332	INS
2052	1	77634314	77634314	316	INS
2059	1	77910006	77910069	63	DEL
2064	1	78527299	78527415	116	DEL
2069	1	78998083	78998152	69	DEL
2076	1	79401508	79401830	322	DEL
2080	1	79582075	79582075	307	INS
2091	1	80271154	80271154	140	INS
2095	1	80545256	80545256	203	INS
2107	1	81049863	81049966	103	DEL
2110	1	81194341	81194668	327	DEL
2115	1	81524115	81524115	316	INS
2116	1	81660356	81660356	199	INS
2117	1	81687784	81688113	329	DEL
2123	1	82312041	82312041	323	INS
2141	1	83042649	83042649	254	INS
2142	1	83042964	83043200	236	DEL
2145	1	83125958	83127569	1611	DEL
2148	1	83149850	83149908	58	DEL
2152	1	83479249	83479320	71	DEL
2155	1	83484954	83485006	52	DEL
2156	1	83753497	83753603	106	DEL
2160	1	84226446	84226446	112	INS
2171	1	84913263	84913263	334	INS
2172	1	85222455	85222455	221	INS
2179	1	85620124	85620124	516	INS
2180	1	85748620	85748950	330	DEL
2189	1	86002660	86002660	231	INS
2203	1	86740980	86741697	717	DEL
2213	1	87512435	87512435	2111	INS
2218	1	88860717	88860717	95	INS
2221	1	88923362	88923362	180	INS
2228	1	89475908	89478624	2716	DEL
2234	1	90263457	90263596	139	DEL
2236	1	90370560	90370560	271	INS
2237	1	90541442	90541442	219	INS
2252	1	91283537	91283537	58	INS
2259	1	91415849	91415849	68	INS
2265	1	91624772	91625055	283	DEL
2266	1	91634225	91634272	47	DEL
2267	1	91634882	91634935	53	DEL
2268	1	91682025	91682025	317	INS
2276	1	92134205	92134384	179	DEL
2277	1	92134319	92134893	574	DEL
2278	1	92232061	92233333	1272	DEL
2279	1	92280857	92280857	51	INS
2282	1	92391254	92391254	51	INS
2283	1	92392903	92392903	85	INS
2291	1	92681353	92681405	52	DEL
2298	1	93167519	93167519	327	INS
2301	1	93312406	93312406	62	INS
2302	1	93312424	93312424	146	INS
2305	1	93414200	93414200	104	INS
2306	1	93498212	93498212	338	INS
2308	1	93810418	93810418	124	INS
2314	1	94943237	94943319	82	DEL
2327	1	95690510	95690829	319	DEL
2332	1	96139975	96142391	2416	DEL
2333	1	96483081	96483165	84	DEL
2338	1	96868783	96868865	82	DEL
2343	1	97596318	97596392	74	DEL
2349	1	97717628	97717628	329	INS
2352	1	98969127	98969127	106	INS
2363	1	99976030	99976093	63	DEL
2366	1	100148635	100148688	53	DEL
2374	1	100390636	100390779	143	DEL
2379	1	100994210	100994210	328	INS
2387	1	101283382	101283447	65	DEL
2388	1	101284769	101284769	514	INS
2390	1	101388551	101388871	320	DEL
2394	1	101622764	101623134	370	DEL
2399	1	101718758	101718832	74	DEL
2404	1	101724130	101724206	76	DEL
2405	1	101770052	101770052	319	INS
2411	1	102018253	102018340	87	DEL
2418	1	102123414	102123489	75	DEL
2421	1	102494817	102494817	88	INS
2424	1	102512641	102512641	67	INS
2429	1	102920530	102920530	323	INS
2430	1	103047678	103048008	330	DEL
2432	1	103096066	103096385	319	DEL
2433	1	103111000	103111067	67	DEL
2439	1	103638751	103638751	79	INS
2440	1	103648069	103648307	238	DEL
2444	1	103737776	103737776	104	INS
2448	1	104163740	104163819	79	DEL
2449	1	104443199	104443725	526	DEL
2450	1	104451498	104451652	154	DEL
2454	1	104719847	104720164	317	DEL
2458	1	105104897	105104897	78	INS
2462	1	105231103	105231103	137	INS
2466	1	105428309	105428640	331	DEL
2474	1	105866770	105867044	274	DEL
2478	1	106113955	106113955	2260	INS
2484	1	106311781	106311874	93	DEL
2486	1	106396412	106396412	912	INS
2489	1	106505930	106505930	702	INS
2493	1	106969623	106969785	162	DEL
2506	1	108097955	108097955	50	INS
2516	1	108567552	108567552	256	INS
2518	1	108733325	108737234	3909	DEL
2524	1	108917481	108917589	108	DEL
2531	1	109232230	109232230	65	INS
2535	1	109597719	109598050	331	DEL
2536	1	109602597	109603291	694	DEL
2537	1	109614589	109614742	153	DEL
2548	1	110196718	110196818	100	DEL
2550	1	110267720	110267720	110	INS
2558	1	110852775	110852775	80	INS
2564	1	111112250	111112340	90	DEL
2568	1	111316414	111316512	98	DEL
2574	1	111802590	111802590	973	INS
2575	1	111838207	111838269	62	DEL
2579	1	111957516	111957584	68	DEL
2583	1	112074694	112074805	111	DEL
2586	1	112087366	112087535	169	DEL
2588	1	112123675	112123675	321	INS
2598	1	112735994	112735994	333	INS
2599	1	112835087	112837665	2578	DEL
2602	1	112991994	112991994	317	INS
2618	1	113715631	113715920	289	DEL
2619	1	113799628	113800090	462	DEL
2622	1	114654354	114654354	53	INS
2627	1	115201392	115201392	304	INS
2629	1	115690176	115690176	70	INS
2631	1	115796888	115797172	284	DEL
2642	1	116695304	116695304	106	INS
2643	1	116848532	116848532	50	INS
2644	1	116912026	116912106	80	DEL
2646	1	116979581	116979581	2118	INS
2655	1	117802090	117802090	54	INS
2665	1	118091037	118091259	222	DEL
2668	1	118594412	118594754	342	DEL
2686	1	119274213	119274269	56	DEL
2688	1	119326979	119327033	54	DEL
2689	1	119553351	119553351	1076	INS
2690	1	119558771	119559090	319	DEL
2696	1	119931760	119931760	90	INS
2704	1	120784029	120784101	72	DEL
2710	1	121215017	121215017	56	INS
2719	1	121358501	121358501	536	INS
2723	1	121360531	121361153	622	DEL
2727	1	121365361	121365361	268	INS
2728	1	121367039	121367308	269	DEL
2735	1	121481122	121481969	847	DEL
2807	1	143137067	143137067	59	INS
2832	1	143999493	143999799	306	DEL
2858	1	144954613	144955361	748	DEL
2868	1	145092946	145097081	4135	DEL
2869	1	145101920	145101920	75	INS
2872	1	145142705	145143421	716	DEL
2873	1	145152718	145152718	325	INS
2927	1	147392583	147392680	97	DEL
2930	1	147737786	147737786	211	INS
2949	1	148553796	148553915	119	DEL
2950	1	148554574	148555444	870	DEL
2955	1	148848859	148849712	853	DEL
2973	1	148855478	148855785	307	DEL
2981	1	149033266	149033336	70	DEL
2987	1	149208705	149208765	60	DEL
2997	1	149229481	149229777	296	DEL
2998	1	149230434	149230484	50	DEL
3009	1	149725209	149725209	271	INS
3011	1	150037842	150037898	56	DEL
3012	1	150339835	150339892	57	DEL
3016	1	150691436	150691770	334	DEL
3017	1	150701701	150702049	348	DEL
3025	1	150754271	150754358	87	DEL
3030	1	151571772	151572012	240	DEL
3031	1	151573261	151573309	48	DEL
3033	1	151741762	151741762	92	INS
3037	1	151905215	151905314	99	DEL
3050	1	152240462	152240515	53	DEL
3051	1	152276671	152276671	976	INS
3055	1	152327436	152327667	231	DEL
3060	1	152555542	152587738	32196	DEL
3064	1	152853455	152853455	87	INS
3066	1	153133706	153133963	257	DEL
3068	1	153216065	153216347	282	DEL
3073	1	153229239	153229239	850	INS
3081	1	154352327	154352406	79	DEL
3087	1	154686433	154686433	2166	INS
3107	1	155924380	155924380	320	INS
3109	1	155974394	155974394	312	INS
3114	1	156705326	156705326	421	INS
3116	1	156806525	156806577	52	DEL
3121	1	157005670	157005733	63	DEL
3130	1	158050713	158051033	320	DEL
3135	1	158488408	158488675	267	DEL
3136	1	158712031	158712353	322	DEL
3138	1	158851689	158851745	56	DEL
3144	1	159419782	159419782	91	INS
3145	1	159648707	159649657	950	DEL
3152	1	160935020	160935336	316	DEL
3153	1	160946543	160946608	65	DEL
3155	1	160954358	160954475	117	DEL
3157	1	160954840	160955151	311	DEL
3158	1	161005683	161005683	432	INS
3160	1	161025641	161025714	73	DEL
3167	1	161393003	161393357	354	DEL
3175	1	162052665	162052985	320	DEL
3186	1	162696918	162696918	270	INS
3188	1	162761308	162761308	318	INS
3194	1	163088849	163088849	319	INS
3196	1	163314431	163314431	331	INS
3201	1	163684680	163684680	610	INS
3205	1	164176129	164176229	100	DEL
3209	1	164409233	164409233	475	INS
3220	1	164989703	164989754	51	DEL
3228	1	165505878	165505878	60	INS
3231	1	165552227	165552340	113	DEL
3233	1	165659304	165659304	274	INS
3235	1	165731210	165731490	280	DEL
3237	1	165861383	165861383	2358	INS
3240	1	166047087	166047211	124	DEL
3266	1	168024559	168025732	1173	DEL
3273	1	168364733	168364733	828	INS
3274	1	168379694	168379694	1228	INS
3275	1	168420928	168420928	2531	INS
3281	1	168998125	168998179	54	DEL
3282	1	169024742	169024828	86	DEL
3285	1	169058928	169058928	360	INS
3286	1	169058929	169058929	1028	INS
3288	1	169160021	169160350	329	DEL
3291	1	169311906	169311993	87	DEL
3297	1	169471914	169472015	101	DEL
3298	1	169523397	169523397	96	INS
3299	1	169637782	169637942	160	DEL
3300	1	169730417	169730724	307	DEL
3302	1	169780907	169780907	68	INS
3303	1	169820121	169820190	69	DEL
3305	1	169962742	169962742	164	INS
3309	1	170102061	170102061	58	INS
3316	1	170651484	170651484	101	INS
3322	1	171179867	171179949	82	DEL
3323	1	171190122	171190237	115	DEL
3329	1	171783587	171783649	62	DEL
3330	1	171785674	171785674	85	INS
3332	1	171906008	171906008	60	INS
3356	1	173944737	173945067	330	DEL
3361	1	174333000	174333000	325	INS
3384	1	175811998	175811998	483	INS
3390	1	176270021	176270078	57	DEL
3394	1	176365405	176365482	77	DEL
3395	1	176365844	176365844	127	INS
3396	1	176478217	176478773	556	DEL
3400	1	177368288	177368361	73	DEL
3409	1	178474741	178474805	64	DEL
3421	1	178948171	178948171	319	INS
3430	1	179491958	179491958	356	INS
3431	1	179607292	179608059	767	DEL
3432	1	179651096	179651096	756	INS
3434	1	180183832	180184151	319	DEL
3436	1	180292990	180293314	324	DEL
3440	1	180828203	180828203	51	INS
3441	1	180857549	180857549	321	INS
3442	1	181047410	181047410	317	INS
3443	1	181093653	181093653	95	INS
3450	1	182038126	182038126	345	INS
3452	1	182107605	182107605	996	INS
3460	1	182478449	182478573	124	DEL
3462	1	182690093	182690171	78	DEL
3463	1	182710778	182710903	125	DEL
3481	1	183856340	183856340	134	INS
3490	1	184768856	184769178	322	DEL
3502	1	186245987	186245987	78	INS
3510	1	186743196	186743196	54	INS
3511	1	186764535	186765030	495	DEL
3513	1	186826200	186826200	226	INS
3514	1	186826312	186826312	58	INS
3539	1	188438207	188438207	304	INS
3541	1	188539454	188540229	775	DEL
3546	1	188994948	188995283	335	DEL
3549	1	189032972	189033033	61	DEL
3553	1	189247027	189247027	317	INS
3566	1	190002852	190002852	118	INS
3571	1	190597974	190598037	63	DEL
3575	1	190837319	190837490	171	DEL
3577	1	190874444	190874444	305	INS
3578	1	190910610	190910775	165	DEL
3583	1	191545974	191546036	62	DEL
3590	1	191817425	191817425	319	INS
3602	1	192609798	192609864	66	DEL
3609	1	193130806	193131121	315	DEL
3614	1	193235430	193235657	227	DEL
3619	1	193413286	193413286	325	INS
3620	1	193467044	193467044	1952	INS
3632	1	194060079	194060242	163	DEL
3651	1	194517607	194517867	260	DEL
3652	1	194595947	194595947	150	INS
3653	1	194638718	194638718	261	INS
3654	1	194675125	194675125	335	INS
3655	1	195043241	195043445	204	DEL
3656	1	195112196	195112248	52	DEL
3673	1	196158047	196158324	277	DEL
3693	1	197514067	197514067	126	INS
3700	1	198366607	198366607	475	INS
3707	1	198815313	198815313	290	INS
3709	1	198925741	198925741	66	INS
3714	1	199447622	199447760	138	DEL
3725	1	199883640	199883640	82	INS
3732	1	200785939	200786043	104	DEL
3740	1	201178925	201179033	108	DEL
3742	1	201180100	201180100	216	INS
3745	1	201226504	201226565	61	DEL
3760	1	202001640	202001740	100	DEL
3793	1	202360698	202361118	420	DEL
3795	1	202427220	202427506	286	DEL
3800	1	202709377	202709602	225	DEL
3801	1	202758728	202758728	444	INS
3805	1	203342335	203342391	56	DEL
3811	1	203552978	203553081	103	DEL
3817	1	203809106	203809106	732	INS
3823	1	203935831	203945435	9604	DEL
3839	1	205439855	205440024	169	DEL
3847	1	205875603	205875684	81	DEL
3848	1	206217875	206217875	167	INS
3856	1	206955274	206955342	68	DEL
3858	1	207001477	207001477	74	INS
3870	1	207667454	207667454	66	INS
3893	1	209936075	209936075	333	INS
3898	1	210163903	210163903	72	INS
3899	1	210244609	210244609	49	INS
3904	1	210639202	210639322	120	DEL
3905	1	210706605	210706705	100	DEL
3909	1	210891705	210891705	250	INS
3910	1	210891750	210891750	100	INS
3915	1	211285222	211285352	130	DEL
3923	1	211782441	211782441	52	INS
3927	1	212359895	212359895	64	INS
3930	1	212471135	212472616	1481	DEL
3936	1	212898386	212898386	85	INS
3942	1	213084227	213086169	1942	DEL
3963	1	214770103	214770437	334	DEL
3970	1	215194727	215194780	53	DEL
3972	1	215267108	215267171	63	DEL
3983	1	216085793	216085854	61	DEL
3986	1	216185304	216185476	172	DEL
3990	1	216404591	216404591	65	INS
4000	1	217085494	217085557	63	DEL
4003	1	217269958	217270023	65	DEL
4012	1	217917512	217917825	313	DEL
4020	1	218772142	218772325	183	DEL
4022	1	218785913	218786233	320	DEL
4025	1	219161610	219161610	1268	INS
4026	1	219247374	219247374	198	INS
4029	1	219574677	219574677	279	INS
4032	1	219648968	219648968	83	INS
4035	1	219923308	219923626	318	DEL
4038	1	220074346	220074346	141	INS
4039	1	220077635	220077635	1792	INS
4041	1	220114826	220114898	72	DEL
4048	1	220226025	220226107	82	DEL
4049	1	220285455	220285775	320	DEL
4050	1	220502944	220503583	639	DEL
4053	1	220639899	220639899	99	INS
4055	1	220749346	220749346	314	INS
4068	1	221827803	221827803	628	INS
4070	1	221969155	221969155	332	INS
4072	1	222034144	222034475	331	DEL
4074	1	222263518	222263518	77	INS
4075	1	222296143	222296143	289	INS
4083	1	222661717	222661889	172	DEL
4086	1	222852615	222852615	327	INS
4089	1	223204702	223204781	79	DEL
4090	1	223254530	223254530	4155	INS
4114	1	224199515	224199571	56	DEL
4117	1	224201399	224201537	138	DEL
4125	1	224247102	224247579	477	DEL
4129	1	224392822	224393135	313	DEL
4131	1	224464618	224464680	62	DEL
4137	1	224938699	224938817	118	DEL
4140	1	225256531	225256801	270	DEL
4142	1	225266488	225266546	58	DEL
4144	1	225272512	225272512	84	INS
4154	1	225762315	225762633	318	DEL
4156	1	225905171	225905171	86	INS
4157	1	225992547	225992604	57	DEL
4158	1	225995594	225995594	322	INS
4159	1	225996420	225996420	310	INS
4160	1	226002814	226003141	327	DEL
4161	1	226006766	226006944	178	DEL
4165	1	226415472	226415472	150	INS
4169	1	226810401	226810401	1022	INS
4172	1	226985356	226985701	345	DEL
4187	1	227602262	227602262	530	INS
4189	1	228024093	228024405	312	DEL
4200	1	228361815	228362014	199	DEL
4211	1	228814806	228815142	336	DEL
4213	1	228959918	228959918	330	INS
4220	1	229373388	229373762	374	DEL
4226	1	230107768	230107768	248	INS
4230	1	230467786	230467786	1049	INS
4238	1	231085150	231085150	304	INS
4243	1	231183100	231183246	146	DEL
4244	1	231188157	231188244	87	DEL
4254	1	231526809	231526809	148	INS
4257	1	231868840	231868840	49	INS
4258	1	231869454	231869508	54	DEL
4265	1	232252262	232252262	439	INS
4269	1	232423119	232423446	327	DEL
4270	1	232447858	232447858	83	INS
4281	1	232836575	232836759	184	DEL
4284	1	232869262	232869262	420	INS
4290	1	233649609	233649609	341	INS
4291	1	233730230	233730334	104	DEL
4295	1	233865140	233865471	331	DEL
4298	1	233962209	233963552	1343	DEL
4299	1	234070552	234070552	313	INS
4300	1	234083320	234083737	417	DEL
4306	1	234343188	234343188	2955	INS
4315	1	234587202	234587512	310	DEL
4321	1	234798878	234798960	82	DEL
4322	1	234805712	234805712	330	INS
4329	1	235161759	235161759	1188	INS
4341	1	235798872	235798872	169	INS
4345	1	236054576	236054914	338	DEL
4366	1	236549153	236549204	51	DEL
4368	1	236594925	236595250	325	DEL
4370	1	236656796	236656872	76	DEL
4372	1	236661501	236661501	1105	INS
4376	1	236796451	236796508	57	DEL
4396	1	236919056	236919252	196	DEL
4414	1	237449856	237449856	205	INS
4416	1	237569194	237569194	322	INS
4417	1	237636745	237636745	50	INS
4420	1	237679030	237679030	150	INS
4426	1	237772411	237772567	156	DEL
4431	1	238214972	238214972	273	INS
4442	1	238852307	238853250	943	DEL
4448	1	239126245	239126245	334	INS
4449	1	239133410	239133467	57	DEL
4466	1	240246332	240246465	133	DEL
4467	1	240302570	240302663	93	DEL
4473	1	240348419	240348419	3191	INS
4478	1	240392999	240394778	1779	DEL
4479	1	240528450	240528532	82	DEL
4481	1	240616990	240617314	324	DEL
4483	1	240675804	240675804	177	INS
4486	1	240815524	240815524	60	INS
4490	1	241149856	241150181	325	DEL
4491	1	241186307	241186429	122	DEL
4495	1	241360537	241360852	315	DEL
4500	1	241586225	241586488	263	DEL
4501	1	241620076	241620076	324	INS
4508	1	241787503	241787566	63	DEL
4509	1	241838139	241838213	74	DEL
4514	1	242357868	242357920	52	DEL
4525	1	242607994	242607994	67	INS
4533	1	242860266	242860346	80	DEL
4535	1	243083022	243083022	53	INS
4542	1	243502283	243502337	54	DEL
4548	1	243689139	243689139	350	INS
4549	1	243782750	243783746	996	DEL
4558	1	244142938	244142938	740	INS
4561	1	244319891	244319945	54	DEL
4562	1	244353964	244354014	50	DEL
4563	1	244426771	244426771	107	INS
4574	1	244649795	244649853	58	DEL
4575	1	244746212	244746264	52	DEL
4577	1	244881981	244881981	64	INS
4584	1	245104727	245104727	134	INS
4592	1	245362248	245362248	154	INS
4599	1	245606151	245606207	56	DEL
4600	1	245607073	245607140	67	DEL
4603	1	245763429	245763429	302	INS
4604	1	245778162	245778289	127	DEL
4618	1	245859054	245859188	134	DEL
4620	1	245937937	245938005	68	DEL
4622	1	245961700	245961700	443	INS
4625	1	245989312	245989312	324	INS
4628	1	246137844	246139370	1526	DEL
4647	1	246165626	246165759	133	DEL
4648	1	246167282	246167379	97	DEL
4649	1	246173274	246173274	389	INS
4671	1	246488399	246488399	1191	INS
4678	1	246551183	246551495	312	DEL
4683	1	246558931	246559002	71	DEL
4684	1	246565669	246565669	187	INS
4693	1	246657095	246657159	64	DEL
4694	1	246683826	246683949	123	DEL
4698	1	246684942	246685060	118	DEL
4700	1	246739502	246739502	419	INS
4706	1	246806139	246806139	908	INS
4707	1	246816168	246816168	399	INS
4709	1	246873719	246873719	54	INS
4711	1	246877789	246878022	233	DEL
4714	1	246928274	246928361	87	DEL
4716	1	246946317	246946589	272	DEL
4719	1	246949108	246949108	1228	INS
4721	1	246969897	246969989	92	DEL
4725	1	247252117	247252117	60	INS
4726	1	247254722	247254722	58	INS
4760	1	247491061	247491139	78	DEL
4767	1	247536758	247536953	195	DEL
4768	1	247568972	247568972	82	INS
4770	1	247569530	247569760	230	DEL
4774	1	247597071	247597281	210	DEL
4776	1	247621730	247621931	201	DEL
4786	1	247959050	247959103	53	DEL
4814	1	248572267	248572320	53	DEL
4820	1	248800817	248801075	258	DEL
4827	1	248838308	248838431	123	DEL
4828	1	248838330	248839236	906	DEL
4830	1	248838969	248839212	243	DEL
4844	1	249191461	249191461	1022	INS
4863	10	220880	220880	50	INS
4872	10	368021	368021	96	INS
4886	10	382856	382918	62	DEL
4898	10	413850	414082	232	DEL
4910	10	463684	464057	373	DEL
4923	10	501955	501955	57	INS
4933	10	535761	535958	197	DEL
4938	10	578539	578626	87	DEL
4942	10	602130	602130	817	INS
4962	10	763697	763697	1886	INS
4974	10	774939	775015	76	DEL
4976	10	781461	783384	1923	DEL
4977	10	781545	782046	501	DEL
5007	10	790078	790078	1008	INS
5012	10	803038	803185	147	DEL
5016	10	823226	823367	141	DEL
5018	10	824296	824443	147	DEL
5025	10	829773	830444	671	DEL
5026	10	829817	830062	245	DEL
5028	10	839596	839900	304	DEL
5043	10	1055990	1056068	78	DEL
5051	10	1084635	1084761	126	DEL
5052	10	1084916	1084979	63	DEL
5053	10	1092790	1093510	720	DEL
5059	10	1163899	1164069	170	DEL
5065	10	1235680	1235732	52	DEL
5068	10	1255375	1255474	99	DEL
5071	10	1260015	1260070	55	DEL
5085	10	1292090	1292090	332	INS
5091	10	1369168	1369292	124	DEL
5103	10	1411060	1411060	66	INS
5108	10	1452105	1452188	83	DEL
5117	10	1516136	1516136	76	INS
5118	10	1525905	1525905	158	INS
5128	10	1584592	1584773	181	DEL
5132	10	1602631	1602744	113	DEL
5133	10	1617234	1617234	52	INS
5134	10	1618171	1618171	104	INS
5156	10	1741427	1742650	1223	DEL
5162	10	1743238	1743532	294	DEL
5164	10	1910092	1910092	76	INS
5168	10	2013732	2013853	121	DEL
5170	10	2077542	2077542	314	INS
5179	10	2333048	2333322	274	DEL
5185	10	2379470	2379797	327	DEL
5187	10	2396300	2396358	58	DEL
5190	10	2434527	2434773	246	DEL
5195	10	2519718	2519784	66	DEL
5200	10	2563439	2563700	261	DEL
5211	10	2565259	2565638	379	DEL
5223	10	2604819	2604819	219	INS
5229	10	2698820	2698914	94	DEL
5232	10	2709206	2709206	417	INS
5243	10	3090736	3090809	73	DEL
5244	10	3095699	3095933	234	DEL
5246	10	3103141	3103360	219	DEL
5255	10	3128005	3128005	98	INS
5261	10	3157530	3157624	94	DEL
5265	10	3258118	3258192	74	DEL
5267	10	3284908	3284908	198	INS
5280	10	3415522	3415602	80	DEL
5282	10	3449204	3449255	51	DEL
5283	10	3453447	3453447	1191	INS
5287	10	3473329	3473329	424	INS
5292	10	3500389	3500481	92	DEL
5296	10	3569008	3569008	315	INS
5300	10	3721547	3721605	58	DEL
5301	10	3794954	3794954	289	INS
5308	10	4018518	4018577	59	DEL
5323	10	4483950	4484010	60	DEL
5329	10	4634801	4635120	319	DEL
5330	10	4649568	4649617	49	DEL
5331	10	4708520	4710520	2000	DEL
5336	10	4857667	4857932	265	DEL
5342	10	5074413	5074413	85	INS
5346	10	5202142	5202142	236	INS
5360	10	5522920	5523005	85	DEL
5366	10	5644122	5644209	87	DEL
5369	10	5658456	5658456	92	INS
5370	10	5681687	5681687	65	INS
5371	10	5690290	5690368	78	DEL
5376	10	6097370	6097868	498	DEL
5380	10	6169430	6169606	176	DEL
5382	10	6248709	6248825	116	DEL
5383	10	6251960	6252916	956	DEL
5384	10	6252609	6252807	198	DEL
5389	10	6455645	6455695	50	DEL
5398	10	6837096	6837226	130	DEL
5399	10	6843859	6843919	60	DEL
5401	10	6861369	6861369	85	INS
5402	10	6871341	6871341	185	INS
5403	10	6877078	6877626	548	DEL
5411	10	6936514	6936514	64	INS
5412	10	6936521	6936521	352	INS
5415	10	7011159	7011159	52	INS
5418	10	7077040	7078300	1260	DEL
5424	10	7568647	7568647	933	INS
5429	10	7639494	7639552	58	DEL
5431	10	7671283	7671337	54	DEL
5432	10	7686817	7686866	49	DEL
5433	10	7709016	7709189	173	DEL
5447	10	7793817	7794038	221	DEL
5469	10	8604728	8604851	123	DEL
5476	10	8848597	8848597	3130	INS
5480	10	9027399	9027399	966	INS
5483	10	9097749	9097799	50	DEL
5491	10	9406731	9406731	2244	INS
5492	10	9436189	9436251	62	DEL
5493	10	9438208	9438376	168	DEL
5495	10	9449681	9449735	54	DEL
5498	10	9474846	9474846	316	INS
5499	10	9510982	9510982	333	INS
5501	10	9513973	9513973	152	INS
5502	10	9519815	9520121	306	DEL
5510	10	9896383	9896383	109	INS
5511	10	9904392	9904392	332	INS
5514	10	10135356	10135356	324	INS
5515	10	10150346	10150424	78	DEL
5528	10	10708535	10708852	317	DEL
5529	10	10809980	10810127	147	DEL
5530	10	10834014	10834014	1028	INS
5551	10	11407915	11408635	720	DEL
5554	10	11484966	11485147	181	DEL
5555	10	11556166	11556244	78	DEL
5565	10	11927356	11927473	117	DEL
5567	10	12289085	12289354	269	DEL
5574	10	12373317	12373317	337	INS
5580	10	12455573	12455573	868	INS
5581	10	12457207	12457207	314	INS
5584	10	12596202	12596583	381	DEL
5586	10	12665177	12665260	83	DEL
5591	10	12733364	12733419	55	DEL
5607	10	12867143	12867143	102	INS
5619	10	13190043	13190043	116	INS
5622	10	13283698	13283698	360	INS
5634	10	14396683	14396683	318	INS
5637	10	14484801	14484801	317	INS
5643	10	14750859	14750923	64	DEL
5644	10	14936348	14936665	317	DEL
5651	10	15220371	15220371	327	INS
5653	10	15271682	15271839	157	DEL
5656	10	15471073	15471393	320	DEL
5660	10	15532464	15532774	310	DEL
5666	10	16445782	16445782	108	INS
5668	10	16687945	16687945	308	INS
5670	10	16764854	16764854	50	INS
5680	10	17522872	17522872	949	INS
5683	10	17596889	17596889	56	INS
5686	10	18330520	18330584	64	DEL
5690	10	18731850	18731922	72	DEL
5692	10	18849963	18850324	361	DEL
5694	10	18889870	18889870	68	INS
5695	10	19030382	19030531	149	DEL
5697	10	19211096	19211096	519	INS
5701	10	19397309	19397646	337	DEL
5703	10	19460883	19460950	67	DEL
5716	10	19819311	19819311	60	INS
5720	10	20058437	20058524	87	DEL
5726	10	20415543	20415654	111	DEL
5728	10	20477956	20478123	167	DEL
5730	10	20667245	20667565	320	DEL
5741	10	21192817	21192817	320	INS
5751	10	22798711	22798761	50	DEL
5752	10	22952974	22953128	154	DEL
5756	10	23400717	23400770	53	DEL
5765	10	23635492	23635621	129	DEL
5770	10	23797034	23797034	572	INS
5779	10	24376837	24378440	1603	DEL
5786	10	24846879	24846879	222	INS
5791	10	24945682	24945778	96	DEL
5797	10	25035186	25035282	96	DEL
5798	10	25098081	25098419	338	DEL
5800	10	25404067	25404147	80	DEL
5804	10	25743199	25743199	288	INS
5810	10	26045393	26045393	210	INS
5811	10	26163320	26163320	105	INS
5813	10	26181030	26181148	118	DEL
5818	10	26354752	26355069	317	DEL
5821	10	26592418	26592418	220	INS
5822	10	26608219	26608327	108	DEL
5823	10	26767941	26768247	306	DEL
5824	10	26852965	26852965	319	INS
5827	10	26961085	26961085	181	INS
5833	10	26999015	27002153	3138	DEL
5841	10	27395768	27395837	69	DEL
5850	10	27637109	27637167	58	DEL
5851	10	27644595	27644595	398	INS
5854	10	27696250	27696250	61	INS
5855	10	27732049	27732207	158	DEL
5863	10	27929918	27929918	328	INS
5878	10	28938626	28938626	823	INS
5882	10	29102527	29102527	315	INS
5883	10	29105284	29105284	315	INS
5885	10	29146303	29146303	280	INS
5886	10	29147328	29147328	59	INS
5890	10	29190746	29190808	62	DEL
5895	10	29414624	29414624	61	INS
5899	10	29883209	29883264	55	DEL
5901	10	29918521	29918991	470	DEL
5903	10	30018600	30018600	174	INS
5919	10	30896100	30896100	126	INS
5924	10	30966472	30966548	76	DEL
5932	10	31443350	31444864	1514	DEL
5934	10	31976171	31976171	1404	INS
5943	10	32320796	32320796	364	INS
5947	10	32453832	32453972	140	DEL
5952	10	32674065	32674065	313	INS
5954	10	32705726	32706064	338	DEL
5955	10	32732243	32732243	50	INS
5958	10	32936398	32936398	55	INS
5962	10	33097530	33097589	59	DEL
5970	10	33492640	33492929	289	DEL
5976	10	34017766	34017858	92	DEL
5990	10	34571023	34571023	325	INS
5992	10	34684468	34684793	325	DEL
6005	10	35838667	35838831	164	DEL
6010	10	35956151	35956151	2030	INS
6015	10	36031795	36031874	79	DEL
6017	10	36411868	36412187	319	DEL
6018	10	36419991	36420046	55	DEL
6019	10	36420021	36420021	287	INS
6021	10	36479132	36479182	50	DEL
6027	10	36946385	36946385	304	INS
6028	10	36974943	36975008	65	DEL
6029	10	37031501	37031567	66	DEL
6030	10	37042964	37042964	157	INS
6033	10	37357465	37357530	65	DEL
6037	10	38133912	38133912	77	INS
6038	10	38271986	38272143	157	DEL
6039	10	38310351	38310351	147	INS
6040	10	38376499	38376499	238	INS
6046	10	38727445	38727576	131	DEL
6049	10	38738946	38739043	97	DEL
6060	10	38815192	38815192	55	INS
6079	10	38887276	38887276	70	INS
6081	10	38887562	38887635	73	DEL
6093	10	39077539	39077539	95	INS
6094	10	39079118	39079278	160	DEL
6103	10	39105542	39105542	60	INS
6133	10	42361337	42361400	63	DEL
6167	10	42372377	42372447	70	DEL
6172	10	42373737	42373737	60	INS
6175	10	42374126	42374355	229	DEL
6183	10	42377800	42377898	98	DEL
6202	10	42418552	42418552	340	INS
6237	10	42599243	42599243	305	INS
6239	10	42662159	42662159	62	INS
6264	10	42795415	42795555	140	DEL
6266	10	42802037	42802102	65	DEL
6297	10	44675233	44675325	92	DEL
6300	10	44819902	44819902	62	INS
6302	10	44901299	44901607	308	DEL
6303	10	44909982	44910036	54	DEL
6304	10	45098163	45098213	50	DEL
6305	10	45158125	45158475	350	DEL
6310	10	45321122	45321122	127	INS
6317	10	46279691	46279757	66	DEL
6324	10	46951134	46951134	88	INS
6326	10	47061076	47061076	107	INS
6331	10	47151095	47151095	467	INS
6335	10	47584731	47584731	114	INS
6338	10	47642678	47643125	447	DEL
6341	10	47666737	47666829	92	DEL
6342	10	47733112	47734280	1168	DEL
6345	10	48409823	48409876	53	DEL
6347	10	48419943	48419943	310	INS
6350	10	48558447	48558509	62	DEL
6357	10	49863113	49863113	166	INS
6363	10	49917156	49917479	323	DEL
6366	10	50131551	50131551	64	INS
6374	10	50543462	50543698	236	DEL
6398	10	52716829	52716892	63	DEL
6404	10	53152643	53152692	49	DEL
6405	10	53209403	53209403	371	INS
6421	10	54363890	54363972	82	DEL
6425	10	54441196	54441513	317	DEL
6428	10	54589550	54589550	179	INS
6440	10	54805955	54805955	314	INS
6441	10	54860810	54861129	319	DEL
6449	10	55086508	55086734	226	DEL
6464	10	55725740	55725828	88	DEL
6471	10	55927541	55927541	84	INS
6473	10	55983280	55983280	329	INS
6475	10	56066793	56066856	63	DEL
6477	10	56092072	56092072	695	INS
6480	10	56181649	56181710	61	DEL
6488	10	56762358	56762358	63	INS
6491	10	56902353	56902353	315	INS
6493	10	57223700	57223758	58	DEL
6503	10	57702025	57702365	340	DEL
6505	10	57755784	57755784	70	INS
6506	10	57974620	57974620	314	INS
6517	10	58679632	58679632	188	INS
6537	10	59611402	59611402	52	INS
6542	10	59927927	59927927	70	INS
6555	10	60984903	60984903	330	INS
6557	10	61202685	61203527	842	DEL
6561	10	61365481	61365800	319	DEL
6562	10	61441214	61441457	243	DEL
6563	10	61441547	61441597	50	DEL
6569	10	61641920	61642048	128	DEL
6591	10	62234975	62234975	342	INS
6592	10	62304779	62304779	126	INS
6599	10	63440356	63440528	172	DEL
6606	10	64040763	64040841	78	DEL
6608	10	64129550	64129550	104	INS
6627	10	65542832	65542832	763	INS
6628	10	65571041	65571041	707	INS
6645	10	66503259	66503259	343	INS
6650	10	66837054	66837054	313	INS
6658	10	67032404	67032793	389	DEL
6664	10	67510460	67510513	53	DEL
6668	10	67602994	67603095	101	DEL
6675	10	68181655	68181655	50	INS
6681	10	68326813	68326813	57	INS
6682	10	68336758	68336758	330	INS
6688	10	68740207	68740265	58	DEL
6695	10	69486468	69486468	84	INS
6697	10	69585413	69585413	91	INS
6704	10	69942048	69942117	69	DEL
6706	10	69994890	69994890	328	INS
6720	10	70634324	70634436	112	DEL
6721	10	70685900	70685900	604	INS
6723	10	70774428	70774428	317	INS
6724	10	70786330	70787313	983	DEL
6726	10	70998109	70998431	322	DEL
6727	10	71092114	71092114	75	INS
6732	10	71299320	71299320	53	INS
6733	10	71308735	71308735	324	INS
6734	10	71314956	71315067	111	DEL
6739	10	71610160	71610160	310	INS
6750	10	72127714	72127714	67	INS
6756	10	72336934	72336934	61	INS
6758	10	72337339	72337393	54	DEL
6761	10	72391027	72391105	78	DEL
6765	10	72447303	72447510	207	DEL
6770	10	72448601	72448601	414	INS
6771	10	72448735	72451334	2599	DEL
6772	10	72487343	72487343	52	INS
6775	10	72678481	72678636	155	DEL
6779	10	72814514	72814566	52	DEL
6785	10	73193529	73193529	327	INS
6786	10	73256581	73256701	120	DEL
6793	10	73511088	73511156	68	DEL
6794	10	73519918	73520006	88	DEL
6798	10	73661991	73661991	313	INS
6800	10	73824656	73824960	304	DEL
6809	10	74798371	74798683	312	DEL
6810	10	74842608	74842831	223	DEL
6824	10	76230335	76230335	143	INS
6850	10	78516964	78516964	70	INS
6851	10	78516987	78516987	314	INS
6852	10	78578953	78579080	127	DEL
6855	10	78800902	78801221	319	DEL
6862	10	79452552	79452552	326	INS
6877	10	80925720	80925720	51	INS
6881	10	81092189	81092768	579	DEL
6883	10	81188158	81188234	76	DEL
6892	10	81443989	81444079	90	DEL
6898	10	81695836	81695991	155	DEL
6899	10	81785681	81785741	60	DEL
6914	10	82524342	82524342	1696	INS
6915	10	82670410	82670410	51	INS
6916	10	82737737	82738056	319	DEL
6918	10	82904657	82904910	253	DEL
6919	10	82972198	82972198	2902	INS
6921	10	83130334	83130704	370	DEL
6936	10	83892281	83892281	85	INS
6937	10	84237972	84238465	493	DEL
6940	10	84400757	84400905	148	DEL
6948	10	85375925	85376144	219	DEL
6950	10	85626219	85626426	207	DEL
6953	10	85983243	85983243	321	INS
6957	10	86261590	86261590	165	INS
6958	10	86361717	86361717	759	INS
6963	10	86553959	86553959	680	INS
6965	10	86872296	86872296	227	INS
6978	10	88229006	88229006	60	INS
6984	10	88666175	88666515	340	DEL
6990	10	89275797	89276551	754	DEL
6991	10	89373666	89373666	326	INS
6992	10	89415430	89415430	144	INS
6997	10	89814969	89814969	333	INS
7000	10	89894332	89894332	430	INS
7007	10	90116516	90116583	67	DEL
7019	10	91547384	91547720	336	DEL
7025	10	91847171	91847171	56	INS
7028	10	92215056	92215056	314	INS
7035	10	92969225	92969563	338	DEL
7041	10	93374765	93374878	113	DEL
7044	10	93500788	93500788	175	INS
7045	10	93633335	93634562	1227	DEL
7051	10	94134611	94137648	3037	DEL
7070	10	95002500	95002500	306	INS
7071	10	95047983	95047983	51	INS
7079	10	95545477	95546471	994	DEL
7080	10	95584891	95584891	176	INS
7087	10	96251541	96251717	176	DEL
7091	10	96809614	96809703	89	DEL
7093	10	97208025	97208025	262	INS
7097	10	97668524	97668524	318	INS
7098	10	97746115	97746115	248	INS
7103	10	98198945	98198945	1167	INS
7109	10	98901493	98901493	55	INS
7114	10	99108282	99108608	326	DEL
7117	10	99157805	99158110	305	DEL
7118	10	99288399	99288449	50	DEL
7119	10	99417568	99417626	58	DEL
7128	10	99912229	99912499	270	DEL
7130	10	100167477	100167534	57	DEL
7133	10	100495007	100495007	1521	INS
7136	10	100891945	100891998	53	DEL
7141	10	101016124	101016124	230	INS
7149	10	101340302	101340302	880	INS
7150	10	101384909	101384909	102	INS
7155	10	101587737	101587737	218	INS
7176	10	102074722	102074801	79	DEL
7186	10	102411415	102411549	134	DEL
7194	10	103048085	103048085	711	INS
7197	10	103175244	103175299	55	DEL
7200	10	103394012	103395092	1080	DEL
7203	10	103488469	103488469	558	INS
7205	10	103614823	103614823	1511	INS
7219	10	104645248	104645586	338	DEL
7225	10	105010858	105010858	2117	INS
7229	10	105053164	105054192	1028	DEL
7230	10	105097523	105097837	314	DEL
7234	10	105460794	105460870	76	DEL
7241	10	105817197	105817197	194	INS
7261	10	106850990	106851245	255	DEL
7266	10	107252998	107253351	353	DEL
7273	10	107888041	107888184	143	DEL
7274	10	107891546	107891546	293	INS
7275	10	107950682	107951595	913	DEL
7277	10	107997197	107997288	91	DEL
7278	10	108030317	108032541	2224	DEL
7291	10	108980648	108980648	320	INS
7292	10	108991268	108991268	322	INS
7294	10	109124155	109124155	54	INS
7295	10	109243706	109243859	153	DEL
7318	10	110696981	110696981	65	INS
7320	10	110771754	110771754	68	INS
7322	10	111036377	111036697	320	DEL
7325	10	111582665	111582722	57	DEL
7342	10	113015642	113015642	52	INS
7357	10	113593403	113593452	49	DEL
7360	10	114157784	114158122	338	DEL
7367	10	115048250	115048250	316	INS
7369	10	115250269	115250269	333	INS
7373	10	115843778	115843778	1930	INS
7385	10	116547499	116547499	91	INS
7394	10	117006327	117006327	318	INS
7403	10	117711616	117712002	386	DEL
7405	10	117956072	117956183	111	DEL
7415	10	118265310	118265633	323	DEL
7419	10	118393433	118393433	65	INS
7431	10	119330249	119330430	181	DEL
7433	10	119634274	119634605	331	DEL
7447	10	120007851	120007908	57	DEL
7458	10	120769116	120769116	321	INS
7460	10	120941480	120941531	51	DEL
7464	10	121046815	121046866	51	DEL
7474	10	121154053	121154107	54	DEL
7475	10	121186822	121186822	74	INS
7476	10	121227484	121227534	50	DEL
7480	10	121306835	121306835	1980	INS
7483	10	121481835	121481932	97	DEL
7491	10	122226654	122228803	2149	DEL
7503	10	122535176	122535176	325	INS
7506	10	122605344	122605408	64	DEL
7522	10	123489180	123489494	314	DEL
7579	10	125378944	125379005	61	DEL
7582	10	125442629	125442690	61	DEL
7585	10	125640742	125640742	95	INS
7593	10	126019507	126019507	95	INS
7595	10	126069208	126069208	106	INS
7642	10	128106473	128106787	314	DEL
7651	10	128265228	128265228	66	INS
7666	10	129021039	129021119	80	DEL
7667	10	129061630	129061630	294	INS
7672	10	129161103	129161103	276	INS
7673	10	129190292	129190292	313	INS
7683	10	129502935	129502935	117	INS
7685	10	129512662	129512662	1142	INS
7686	10	129538175	129538235	60	DEL
7687	10	129565303	129565609	306	DEL
7688	10	129595723	129595723	2408	INS
7719	10	130774819	130774942	123	DEL
7720	10	130836871	130837274	403	DEL
7722	10	131022174	131022226	52	DEL
7730	10	131212939	131212939	50	INS
7737	10	131417032	131417032	52	INS
7741	10	131595177	131595473	296	DEL
7746	10	131850236	131850308	72	DEL
7749	10	131894833	131894833	98	INS
7756	10	132053009	132053009	290	INS
7760	10	132145571	132145571	321	INS
7762	10	132158528	132158888	360	DEL
7766	10	132294719	132294719	420	INS
7775	10	132372179	132372324	145	DEL
7777	10	132454349	132454472	123	DEL
7787	10	132557424	132558558	1134	DEL
7790	10	132582879	132582936	57	DEL
7791	10	132583724	132583984	260	DEL
7794	10	132586734	132586801	67	DEL
7805	10	132717514	132717580	66	DEL
7806	10	132728789	132728895	106	DEL
7807	10	132757359	132757443	84	DEL
7808	10	132767832	132767832	77	INS
7812	10	132826111	132826198	87	DEL
7834	10	132842573	132842573	82	INS
7836	10	132858472	132858821	349	DEL
7837	10	132873860	132873922	62	DEL
7839	10	132906665	132906728	63	DEL
7846	10	132975158	132975158	121	INS
7847	10	132988715	132991207	2492	DEL
7851	10	133087824	133088188	364	DEL
7858	10	133175046	133175046	645	INS
7865	10	133260759	133260815	56	DEL
7877	10	133464455	133464455	81	INS
7878	10	133520601	133520601	50	INS
7881	10	133529037	133529575	538	DEL
7884	10	133572775	133572834	59	DEL
7891	10	133652145	133652145	514	INS
7920	10	133732559	133732621	62	DEL
7940	10	133766328	133766399	71	DEL
7948	10	133861150	133861203	53	DEL
7981	10	134005019	134005348	329	DEL
7985	10	134067957	134068062	105	DEL
7986	10	134068055	134068265	210	DEL
7990	10	134097783	134097857	74	DEL
7994	10	134165785	134166100	315	DEL
7996	10	134169906	134169960	54	DEL
7999	10	134172270	134172588	318	DEL
8001	10	134176123	134176204	81	DEL
8002	10	134176148	134176622	474	DEL
8017	10	134202152	134202152	949	INS
8022	10	134217497	134217548	51	DEL
8025	10	134249608	134249695	87	DEL
8027	10	134253957	134254022	65	DEL
8031	10	134304122	134304172	50	DEL
8035	10	134319323	134319754	431	DEL
8060	10	134490455	134490455	60	INS
8062	10	134518374	134518427	53	DEL
8076	10	134555227	134555282	55	DEL
8080	10	134571633	134571873	240	DEL
8082	10	134581316	134581316	65	INS
8085	10	134585338	134585599	261	DEL
8094	10	134606097	134606204	107	DEL
8095	10	134611791	134611939	148	DEL
8096	10	134612824	134612936	112	DEL
8140	10	134727615	134727781	166	DEL
8153	10	134802279	134802543	264	DEL
8155	10	134809985	134810041	56	DEL
8161	10	134818467	134818548	81	DEL
8167	10	134828588	134828642	54	DEL
8168	10	134831054	134831107	53	DEL
8172	10	134865270	134865270	53	INS
8173	10	134867447	134867527	80	DEL
8177	10	134879502	134879502	159	INS
8194	10	134892144	134892325	181	DEL
8204	10	134894430	134894514	84	DEL
8220	10	134926560	134926640	80	DEL
8223	10	134943129	134943178	49	DEL
8226	10	134949020	134949960	940	DEL
8249	10	134952786	134952843	57	DEL
8251	10	134953682	134953792	110	DEL
8252	10	134965042	134965093	51	DEL
8253	10	134966037	134966037	53	INS
8260	10	135016657	135016729	72	DEL
8261	10	135021860	135022037	177	DEL
8264	10	135033850	135034010	160	DEL
8280	10	135104793	135105984	1191	DEL
8297	10	135182852	135182952	100	DEL
8305	10	135244797	135244873	76	DEL
8312	10	135290719	135294053	3334	DEL
8330	10	135424270	135424445	175	DEL
8337	10	135502721	135502721	54	INS
8344	10	135524302	135524455	153	DEL
8375	11	223787	224003	216	DEL
8385	11	349929	350146	217	DEL
8390	11	360043	360106	63	DEL
8392	11	361053	361053	408	INS
8393	11	363089	363206	117	DEL
8395	11	363799	363855	56	DEL
8396	11	364641	364641	153	INS
8397	11	375007	375120	113	DEL
8437	11	421399	421539	140	DEL
8438	11	425083	425260	177	DEL
8439	11	428014	428014	327	INS
8446	11	436726	436825	99	DEL
8449	11	442394	442458	64	DEL
8451	11	469297	469404	107	DEL
8456	11	483004	483171	167	DEL
8459	11	487986	488055	69	DEL
8460	11	491686	491910	224	DEL
8471	11	520299	520299	2114	INS
8482	11	576749	576863	114	DEL
8483	11	576760	576816	56	DEL
8489	11	585487	585487	2346	INS
8499	11	642854	642854	1740	INS
8500	11	647822	647947	125	DEL
8511	11	696722	696722	135	INS
8514	11	720985	720985	82	INS
8523	11	772176	772259	83	DEL
8525	11	833819	833819	73	INS
8531	11	879497	879497	84	INS
8537	11	964868	964868	2420	INS
8551	11	1017632	1017632	342	INS
8578	11	1142240	1142302	62	DEL
8600	11	1315982	1316124	142	DEL
8606	11	1373212	1373630	418	DEL
8611	11	1387285	1387367	82	DEL
8625	11	1431220	1431302	82	DEL
8627	11	1433387	1433747	360	DEL
8634	11	1444897	1444897	640	INS
8687	11	1662968	1663455	487	DEL
8689	11	1682456	1682614	158	DEL
8691	11	1685871	1685871	147	INS
8694	11	1691848	1691848	1692	INS
8700	11	1705769	1706068	299	DEL
8710	11	1825357	1825488	131	DEL
8713	11	1893516	1893516	94	INS
8718	11	1963368	1963368	133	INS
8719	11	1971844	1971960	116	DEL
8735	11	2183178	2183178	1573	INS
8740	11	2215353	2215579	226	DEL
8748	11	2329658	2329794	136	DEL
8753	11	2406835	2406896	61	DEL
8762	11	2877734	2877807	73	DEL
8767	11	2944510	2944570	60	DEL
8775	11	3118291	3118291	1225	INS
8777	11	3125004	3125121	117	DEL
8780	11	3267796	3267796	144	INS
8782	11	3379995	3379995	52	INS
8804	11	3916936	3917010	74	DEL
8807	11	4158865	4159090	225	DEL
8808	11	4159306	4159306	51	INS
8817	11	4637336	4637336	165	INS
8820	11	4755987	4755987	172	INS
8826	11	5106964	5107211	247	DEL
8840	11	5623588	5624099	511	DEL
8843	11	5896446	5896446	252	INS
8849	11	6573063	6573511	448	DEL
8856	11	7092788	7092788	342	INS
8857	11	7134706	7136484	1778	DEL
8858	11	7209295	7209612	317	DEL
8859	11	7453791	7453865	74	DEL
8861	11	7716903	7717219	316	DEL
8863	11	7790334	7792008	1674	DEL
8867	11	8180312	8180312	1718	INS
8872	11	8326057	8326195	138	DEL
8874	11	8446356	8446356	320	INS
8878	11	8578833	8578833	75	INS
8886	11	8839646	8839646	2272	INS
8888	11	8887300	8887300	321	INS
8889	11	8932112	8932189	77	DEL
8890	11	9000179	9000267	88	DEL
8891	11	9062055	9062115	60	DEL
8893	11	9323640	9324650	1010	DEL
8894	11	9338352	9338621	269	DEL
8902	11	9605314	9605375	61	DEL
8912	11	9794573	9794899	326	DEL
8917	11	10260047	10261313	1266	DEL
8920	11	10292728	10293834	1106	DEL
8922	11	10366068	10366132	64	DEL
8927	11	10637482	10637482	318	INS
8931	11	10733380	10733380	329	INS
8933	11	10823576	10823576	76	INS
8942	11	11379618	11381027	1409	DEL
8949	11	11822987	11824623	1636	DEL
8952	11	11875598	11876558	960	DEL
8954	11	12152544	12152868	324	DEL
8956	11	12206673	12206673	92	INS
8961	11	12662566	12662566	1077	INS
8966	11	12943733	12944010	277	DEL
8967	11	13023206	13023206	83	INS
8968	11	13038055	13038055	173	INS
8970	11	13092185	13092185	325	INS
8976	11	13565922	13566275	353	DEL
8977	11	13767435	13767521	86	DEL
8980	11	14182087	14182260	173	DEL
8981	11	14298169	14298169	3045	INS
8982	11	14348310	14348627	317	DEL
8984	11	14500010	14500010	327	INS
8995	11	15380244	15380244	1572	INS
9011	11	16581992	16582072	80	DEL
9013	11	16587162	16587298	136	DEL
9014	11	16597564	16597886	322	DEL
9017	11	16905547	16905600	53	DEL
9021	11	16996169	16996593	424	DEL
9030	11	17195839	17196152	313	DEL
9033	11	17215410	17215410	179	INS
9039	11	17574096	17574096	378	INS
9044	11	17733024	17733096	72	DEL
9046	11	17946738	17946815	77	DEL
9053	11	18280216	18280216	275	INS
9067	11	18966914	18966914	83	INS
9069	11	18967658	18967658	65	INS
9076	11	19640453	19640453	404	INS
9080	11	19962993	19962993	348	INS
9086	11	20254685	20254685	100	INS
9093	11	20570404	20570492	88	DEL
9103	11	21338970	21338970	84	INS
9107	11	21789071	21789132	61	DEL
9121	11	22290722	22290799	77	DEL
9127	11	22658832	22659074	242	DEL
9128	11	22658983	22659080	97	DEL
9133	11	23007838	23008031	193	DEL
9134	11	23012584	23012637	53	DEL
9136	11	23038134	23038134	265	INS
9139	11	23113312	23113312	59	INS
9141	11	23210173	23210235	62	DEL
9142	11	23270707	23270707	233	INS
9143	11	23358503	23358503	316	INS
9155	11	24009200	24009200	93	INS
9163	11	24588447	24588501	54	DEL
9170	11	24792942	24792942	321	INS
9176	11	24947853	24947902	49	DEL
9178	11	25052444	25052541	97	DEL
9183	11	25068858	25068963	105	DEL
9194	11	25432505	25432726	221	DEL
9195	11	25435220	25435296	76	DEL
9200	11	25605123	25605123	327	INS
9205	11	25659376	25659376	91	INS
9208	11	25680028	25680081	53	DEL
9211	11	25727990	25727990	52	INS
9212	11	25772982	25773117	135	DEL
9215	11	25923447	25923551	104	DEL
9217	11	25977795	25977795	104	INS
9218	11	26078390	26078475	85	DEL
9219	11	26101483	26101533	50	DEL
9220	11	26149290	26149431	141	DEL
9221	11	26293259	26293259	311	INS
9223	11	26311118	26311243	125	DEL
9225	11	26405044	26405109	65	DEL
9226	11	26418538	26418538	819	INS
9229	11	26550804	26550951	147	DEL
9235	11	26679948	26680047	99	DEL
9244	11	27025231	27025231	144	INS
9247	11	27307870	27308203	333	DEL
9255	11	27657263	27657595	332	DEL
9261	11	28452478	28452682	204	DEL
9263	11	28709956	28710018	62	DEL
9267	11	28866276	28866276	63	INS
9275	11	29967578	29968466	888	DEL
9277	11	30233149	30233149	64	INS
9288	11	30950161	30950161	1801	INS
9291	11	31152431	31152747	316	DEL
9292	11	31393773	31397646	3873	DEL
9294	11	31880677	31880739	62	DEL
9298	11	32286640	32286973	333	DEL
9299	11	32388069	32388069	316	INS
9301	11	32434263	32434263	311	INS
9310	11	32777473	32777853	380	DEL
9314	11	32892043	32892043	333	INS
9322	11	33384446	33384499	53	DEL
9324	11	33537672	33537995	323	DEL
9329	11	33659950	33660010	60	DEL
9331	11	33670122	33670122	1670	INS
9344	11	34708224	34708224	1256	INS
9345	11	34728121	34728616	495	DEL
9351	11	35270174	35270174	1102	INS
9357	11	36076662	36076662	1088	INS
9360	11	36166403	36166657	254	DEL
9363	11	36308612	36308612	870	INS
9366	11	36331174	36331174	1626	INS
9372	11	36373125	36373239	114	DEL
9380	11	36777813	36778125	312	DEL
9384	11	37121331	37121392	61	DEL
9392	11	37448804	37448896	92	DEL
9393	11	37466599	37466599	158	INS
9396	11	37706284	37706284	347	INS
9421	11	38801060	38801060	334	INS
9423	11	38812657	38812657	1363	INS
9425	11	39001769	39001769	499	INS
9426	11	39010739	39010805	66	DEL
9436	11	39589278	39589349	71	DEL
9439	11	39785905	39785974	69	DEL
9440	11	39805114	39805449	335	DEL
9444	11	40494004	40494004	313	INS
9450	11	41007019	41007341	322	DEL
9451	11	41093831	41093831	88	INS
9453	11	41308137	41308215	78	DEL
9459	11	41363517	41363735	218	DEL
9466	11	41780105	41780215	110	DEL
9468	11	41818196	41819022	826	DEL
9469	11	41822280	41822607	327	DEL
9471	11	41831796	41831796	1472	INS
9475	11	42156149	42156478	329	DEL
9482	11	42464098	42464409	311	DEL
9484	11	42703662	42703753	91	DEL
9486	11	42740532	42740532	451	INS
9487	11	42743178	42743178	1023	INS
9491	11	42837302	42837302	74	INS
9492	11	42838553	42838607	54	DEL
9494	11	42851060	42851060	56	INS
9496	11	42981477	42981477	569	INS
9497	11	43029764	43030127	363	DEL
9507	11	43640718	43640778	60	DEL
9511	11	43891829	43892165	336	DEL
9512	11	43909593	43909899	306	DEL
9519	11	44400608	44400680	72	DEL
9522	11	44523362	44523414	52	DEL
9524	11	44572366	44572366	1023	INS
9536	11	44743190	44743241	51	DEL
9553	11	45132763	45132956	193	DEL
9555	11	45429846	45431613	1767	DEL
9574	11	47392912	47392912	1994	INS
9576	11	47450630	47450630	899	INS
9579	11	47563254	47563345	91	DEL
9580	11	47579105	47579105	613	INS
9587	11	47806640	47806640	292	INS
9589	11	47887667	47888193	526	DEL
9591	11	47914367	47914727	360	DEL
9595	11	48120061	48120370	309	DEL
9597	11	48289845	48289845	99	INS
9598	11	48378752	48378752	167	INS
9602	11	48446814	48447110	296	DEL
9605	11	48600856	48604282	3426	DEL
9606	11	48609330	48609330	76	INS
9608	11	48690002	48690171	169	DEL
9611	11	48734732	48736948	2216	DEL
9617	11	48755846	48755846	351	INS
9618	11	48814066	48814237	171	DEL
9623	11	48880716	48881742	1026	DEL
9627	11	48928944	48929255	311	DEL
9628	11	48933109	48933109	314	INS
9631	11	48940970	48941140	170	DEL
9632	11	48944701	48945372	671	DEL
9633	11	48944977	48945136	159	DEL
9634	11	48948712	48949223	511	DEL
9637	11	48983420	48983476	56	DEL
9641	11	49425082	49425417	335	DEL
9644	11	49655814	49655814	308	INS
9648	11	49883569	49883569	534	INS
9650	11	50135325	50135381	56	DEL
9652	11	50136425	50136524	99	DEL
9654	11	50250213	50250213	119	INS
9659	11	50522127	50522127	90	INS
9660	11	50547478	50547966	488	DEL
9667	11	50640256	50641111	855	DEL
9668	11	50699869	50700039	170	DEL
9697	11	54885507	54885676	169	DEL
9707	11	55040797	55040797	752	INS
9710	11	55320493	55320493	339	INS
9722	11	56303346	56303346	317	INS
9726	11	56473555	56473555	87	INS
9734	11	57143998	57143998	564	INS
9742	11	57774111	57774111	133	INS
9745	11	57818668	57819662	994	DEL
9749	11	57967333	57967333	237	INS
9751	11	58165360	58165360	196	INS
9752	11	58166982	58168150	1168	DEL
9760	11	59050187	59050187	1395	INS
9762	11	59124155	59124155	141	INS
9765	11	59412794	59412794	385	INS
9768	11	59973952	59973952	296	INS
9770	11	60186451	60186509	58	DEL
9779	11	60582858	60583034	176	DEL
9780	11	60591447	60591512	65	DEL
9782	11	60749595	60749595	51	INS
9783	11	60758278	60758278	119	INS
9802	11	60868740	60868740	121	INS
9807	11	61107785	61108124	339	DEL
9808	11	61145201	61145201	310	INS
9813	11	61441343	61441435	92	DEL
9816	11	61635393	61635527	134	DEL
9819	11	61777694	61777694	772	INS
9821	11	61863810	61863810	139	INS
9822	11	61866994	61867161	167	DEL
9824	11	61890305	61890394	89	DEL
9826	11	61944787	61945085	298	DEL
9828	11	62045424	62045488	64	DEL
9834	11	62153911	62153911	112	INS
9839	11	62551480	62551480	69	INS
9841	11	62719177	62719343	166	DEL
9842	11	62719244	62719311	67	DEL
9843	11	62860001	62860001	86	INS
9844	11	62880507	62880697	190	DEL
9847	11	63086792	63086846	54	DEL
9852	11	63660829	63660829	260	INS
9854	11	63698906	63698906	309	INS
9859	11	64268439	64268499	60	DEL
9860	11	64320625	64320625	3021	INS
9868	11	64473634	64473634	311	INS
9870	11	64526485	64526485	75	INS
9871	11	64623330	64623425	95	DEL
9877	11	65007117	65007117	131	INS
9879	11	65016578	65016633	55	DEL
9882	11	65364270	65364348	78	DEL
9883	11	65503476	65503476	314	INS
9886	11	65593468	65593520	52	DEL
9890	11	65642107	65643519	1412	DEL
9903	11	65984325	65984325	323	INS
9905	11	66227577	66227896	319	DEL
9906	11	66229610	66229610	223	INS
9907	11	66365934	66365934	778	INS
9908	11	66711483	66713288	1805	DEL
9909	11	66990080	66990080	536	INS
9910	11	67001003	67001003	1734	INS
9912	11	67097202	67097202	154	INS
9915	11	67267043	67267043	536	INS
9918	11	67437422	67437634	212	DEL
9921	11	67520556	67520556	586	INS
9926	11	67662506	67662586	80	DEL
9935	11	68183093	68183403	310	DEL
9936	11	68196411	68196411	510	INS
9949	11	68656347	68656347	3034	INS
9951	11	68697284	68697284	192	INS
9953	11	68731454	68731454	825	INS
9971	11	68850094	68850155	61	DEL
9973	11	68859848	68859848	52	INS
9976	11	68892129	68892129	448	INS
9979	11	68983109	68983109	632	INS
9981	11	69061499	69061499	69	INS
9988	11	69400840	69401402	562	DEL
10005	11	69967934	69968000	66	DEL
10006	11	69972901	69972901	98	INS
10007	11	70040447	70040631	184	DEL
10016	11	70649466	70649466	860	INS
10022	11	70849139	70849235	96	DEL
10026	11	71133097	71133147	50	DEL
10030	11	71295899	71295978	79	DEL
10037	11	71861598	71861912	314	DEL
10050	11	72273985	72274046	61	DEL
10051	11	72312214	72312214	1721	INS
10072	11	74064906	74064906	77	INS
10073	11	74145057	74145404	347	DEL
10076	11	74368011	74368011	92	INS
10079	11	74532405	74532723	318	DEL
10088	11	75474479	75474479	312	INS
10092	11	75881883	75881883	59	INS
10095	11	76330344	76330344	303	INS
10096	11	76330344	76330344	607	INS
10098	11	76429878	76430070	192	DEL
10105	11	76717024	76717024	166	INS
10107	11	76809774	76809774	227	INS
10109	11	76889254	76889254	1759	INS
10112	11	76990570	76990570	315	INS
10113	11	77043396	77043396	360	INS
10120	11	77489161	77489161	110	INS
10126	11	78516320	78516320	65	INS
10143	11	79191627	79191627	326	INS
10144	11	79207787	79207787	80	INS
10153	11	80242902	80243028	126	DEL
10168	11	81233977	81234041	64	DEL
10172	11	81283867	81283867	348	INS
10175	11	81473021	81473021	204	INS
10176	11	81556172	81556539	367	DEL
10180	11	81872642	81872642	1123	INS
10181	11	81893219	81893219	93	INS
10183	11	81926162	81926162	342	INS
10185	11	82004532	82004593	61	DEL
10187	11	82127487	82127547	60	DEL
10225	11	84723183	84723386	203	DEL
10229	11	85617812	85618037	225	DEL
10234	11	85841901	85841901	96	INS
10235	11	85970265	85970265	319	INS
10236	11	85983100	85983100	898	INS
10245	11	86397466	86397466	586	INS
10248	11	86650468	86650468	50	INS
10255	11	86964674	86964726	52	DEL
10256	11	86979202	86979202	85	INS
10257	11	87100629	87100629	52	INS
10258	11	87149852	87149852	317	INS
10260	11	87166482	87166482	568	INS
10263	11	87466045	87466124	79	DEL
10266	11	87596161	87596256	95	DEL
10271	11	88189454	88189454	117	INS
10273	11	88420739	88420739	87	INS
10278	11	88769811	88769865	54	DEL
10284	11	88908937	88908937	326	INS
10299	11	89932513	89932852	339	DEL
10300	11	90000500	90000500	187	INS
10301	11	90004317	90004413	96	DEL
10316	11	90761452	90761452	54	INS
10317	11	90777392	90777392	173	INS
10323	11	90880360	90880360	832	INS
10332	11	91135355	91135355	400	INS
10333	11	91153577	91153577	182	INS
10339	11	92145898	92145898	54	INS
10342	11	92245997	92246301	304	DEL
10346	11	92608477	92608477	312	INS
10350	11	93021138	93022158	1020	DEL
10351	11	93102804	93103122	318	DEL
10361	11	93354729	93354729	52	INS
10369	11	93578006	93578212	206	DEL
10372	11	93679230	93681424	2194	DEL
10379	11	93871032	93871032	109	INS
10383	11	94091791	94091841	50	DEL
10386	11	94684367	94684367	4123	INS
10387	11	94828593	94828593	66	INS
10392	11	95055219	95055219	202	INS
10394	11	95057893	95058013	120	DEL
10397	11	95367150	95367150	151	INS
10407	11	96614759	96615086	327	DEL
10409	11	96665925	96665925	560	INS
10413	11	97188908	97188908	119	INS
10421	11	97704638	97704638	80	INS
10425	11	97785680	97785792	112	DEL
10435	11	98294163	98294163	80	INS
10437	11	98640836	98640836	209	INS
10439	11	98774689	98774689	317	INS
10440	11	98848034	98848034	257	INS
10442	11	99056551	99056617	66	DEL
10445	11	99276322	99276662	340	DEL
10447	11	99432454	99432454	82	INS
10448	11	99469014	99469064	50	DEL
10463	11	100650274	100650274	52	INS
10465	11	100781383	100781383	326	INS
10467	11	100911779	100911779	320	INS
10473	11	101116889	101116940	51	DEL
10476	11	101256797	101256797	86	INS
10481	11	101428936	101428936	399	INS
10487	11	101796435	101796435	810	INS
10492	11	102169753	102169753	291	INS
10495	11	102471846	102472162	316	DEL
10497	11	102538546	102538595	49	DEL
10506	11	102699555	102699617	62	DEL
10507	11	102723173	102723173	70	INS
10510	11	103087928	103088084	156	DEL
10512	11	103201266	103201266	323	INS
10516	11	103410821	103411134	313	DEL
10521	11	103792588	103792588	329	INS
10529	11	104010474	104010818	344	DEL
10533	11	104180380	104180723	343	DEL
10542	11	104786590	104786590	322	INS
10548	11	105395058	105395058	394	INS
10553	11	105836037	105836037	331	INS
10554	11	106044578	106044578	315	INS
10562	11	106160450	106160568	118	DEL
10564	11	106170467	106170467	323	INS
10566	11	106202443	106202443	60	INS
10567	11	106313950	106313950	189	INS
10569	11	106533910	106533910	84	INS
10575	11	106595868	106596165	297	DEL
10576	11	106658313	106658313	265	INS
10577	11	106786238	106789570	3332	DEL
10579	11	106839502	106839502	100	INS
10581	11	106994631	106994631	61	INS
10582	11	106994631	106994631	144	INS
10591	11	107984061	107984061	533	INS
10593	11	108835057	108835181	124	DEL
10594	11	108879250	108879348	98	DEL
10597	11	109098784	109099125	341	DEL
10611	11	109712483	109712483	103	INS
10615	11	109930919	109930994	75	DEL
10616	11	109976699	109977025	326	DEL
10620	11	110026838	110026891	53	DEL
10623	11	110489395	110489625	230	DEL
10641	11	112084608	112084608	1288	INS
10649	11	112617743	112618147	404	DEL
10672	11	114397160	114397230	70	DEL
10679	11	114492898	114492982	84	DEL
10682	11	114713696	114713696	1726	INS
10685	11	114831799	114831867	68	DEL
10688	11	115199423	115199423	178	INS
10698	11	115665945	115665995	50	DEL
10699	11	115949496	115949496	63	INS
10713	11	116683172	116683172	319	INS
10723	11	117122158	117122206	48	DEL
10724	11	117131493	117131493	1448	INS
10725	11	117191123	117191281	158	DEL
10728	11	117639904	117640050	146	DEL
10733	11	117967606	117967701	95	DEL
10748	11	118746351	118746432	81	DEL
10751	11	119124249	119124249	266	INS
10757	11	119379608	119379608	69	INS
10768	11	119719513	119719799	286	DEL
10769	11	119809117	119809117	637	INS
10770	11	119932656	119932656	112	INS
10773	11	119953108	119953835	727	DEL
10776	11	119953778	119953778	296	INS
10791	11	120138454	120138454	607	INS
10796	11	120199389	120199389	954	INS
10811	11	121032273	121032273	127	INS
10824	11	121199955	121199955	1134	INS
10831	11	121636423	121636474	51	DEL
10834	11	121801768	121801768	85	INS
10860	11	122347577	122349280	1703	DEL
10862	11	122595306	122595360	54	DEL
10866	11	122860402	122860402	1011	INS
10872	11	123455082	123455082	601	INS
10876	11	123552469	123552550	81	DEL
10884	11	124121285	124121285	851	INS
10885	11	124166704	124166704	62	INS
10887	11	124312928	124312928	191	INS
10897	11	124830138	124830246	108	DEL
10900	11	125053086	125053376	290	DEL
10901	11	125296403	125296528	125	DEL
10916	11	125934928	125934928	1264	INS
10924	11	126146203	126146203	2043	INS
10929	11	126342975	126342975	51	INS
10935	11	126502581	126502581	916	INS
10944	11	126903172	126903172	333	INS
10945	11	126941117	126941117	333	INS
10946	11	126949119	126949346	227	DEL
10954	11	127456298	127456432	134	DEL
10963	11	127749541	127751584	2043	DEL
10970	11	127997826	127997826	323	INS
10973	11	128041381	128041381	54	INS
10974	11	128042965	128043292	327	DEL
10985	11	128682716	128683409	693	DEL
10987	11	128737982	128737982	2465	INS
11004	11	129450357	129450357	456	INS
11025	11	130301356	130301422	66	DEL
11029	11	130496397	130496642	245	DEL
11030	11	130675910	130675910	307	INS
11035	11	131135368	131135422	54	DEL
11040	11	131136635	131136706	71	DEL
11042	11	131178172	131178172	135	INS
11046	11	131212380	131212380	1715	INS
11050	11	131468684	131468787	103	DEL
11051	11	131469168	131469168	54	INS
11069	11	131939259	131939414	155	DEL
11080	11	132083612	132083926	314	DEL
11084	11	132428289	132428289	71	INS
11088	11	132897680	132897680	1322	INS
11092	11	132952429	132952429	631	INS
11096	11	133224097	133224097	1204	INS
11098	11	133307556	133307556	601	INS
11099	11	133314783	133314874	91	DEL
11106	11	133519946	133519946	54	INS
11107	11	133702979	133702979	394	INS
11117	11	133925372	133925372	165	INS
11127	11	134245656	134245865	209	DEL
11132	11	134305642	134305642	320	INS
11139	11	134327397	134327626	229	DEL
11142	11	134356331	134356389	58	DEL
11143	11	134359310	134359507	197	DEL
11146	11	134393486	134393579	93	DEL
11147	11	134400111	134400298	187	DEL
11158	11	134534244	134534330	86	DEL
11161	11	134574716	134574716	114	INS
11172	11	134610045	134610127	82	DEL
11176	11	134665645	134665695	50	DEL
11180	11	134709622	134709622	1626	INS
11211	11	134807074	134807074	57	INS
11214	11	134855759	134856023	264	DEL
11227	11	134910815	134911248	433	DEL
11240	12	86313	86313	70	INS
11248	12	154784	155012	228	DEL
11260	12	240154	240210	56	DEL
11262	12	260242	260399	157	DEL
[truncated: 9,857 more rows]
