# Supplementary material for: Bayesian Integrative Detection of Structural Variations With False Discovery Rate Control
Source: Biom J. 2026 Mar 27;68(2):e70128. doi: 10.1002/bimj.70128 (PMC13022811; doi:10.1002/bimj.70128)
Supplement: Supplementary file 2 — Supporting Information [file BIMJ-68-e70128-s001.zip › Code_and_Data/result_HG002/Scored.csv]

	0	1	2	3	4	5	6	7	8	9	10	11	12	13	14	15	16	17	18	19	20	21	22	23	24	25	26	27	28	29	30	31	32	33	34	35	36	37	38	39	40	41	42	43	44	45	46	47	48
svim					53.0	3.0	24.0		1.0	51.0	40.0	1.0	1.0	6.0	1.0	5.0	25.0		2.0					8.0	1.0	4.0	6.0	7.0	5.0	1.0	1.0	1.0	41.0	29.0	1.0		6.0	6.0	4.0	20.0			42.0		43.0	41.0	30.0	1.0	32.0
cutesv
sniffles					34.0									58.0		52.0	58.0							55.0		45.0	47.0	41.0					60.0	59.0				60.0	58.0	60.0	26.0		60.0						60.0
pbsv
debreak														48.0						0.0	0.0														12.0	12.0	60.0	60.0		60.0						60.0
[truncated: 5,000 more columns]
