# Supplementary material for: Bayesian Integrative Detection of Structural Variations With False Discovery Rate Control
Source: Biom J. 2026 Mar 27;68(2):e70128. doi: 10.1002/bimj.70128 (PMC13022811; doi:10.1002/bimj.70128)
Supplement: Supplementary file 2 — Supporting Information [file BIMJ-68-e70128-s001.zip › Code_and_Data/result_NA19238/IndexSVInfo.csv]

ID	chro	start	end	length	type
0	chr1	10397.0	10397.0	53.0	INS
1	chr1	10862.0	10862.0	106.0	INS
2	chr1	59598.0	59598.0	315.0	INS
3	chr1	66238.0	66275.0	37.0	DEL
4	chr1	83829.0	83853.0	24.0	DEL
5	chr1	83875.0	83875.0	53.0	INS
6	chr1	90076.0	90076.0	58.0	INS
7	chr1	90259.0	90259.0	59.0	INS
8	chr1	98999.0	99019.0	20.0	DEL
9	chr1	121035.0	121035.0	108.0	INS
10	chr1	136535.0	136583.0	48.0	DEL
11	chr1	136603.0	136603.0	48.0	INS
12	chr1	136620.0	136620.0	170.0	INS
13	chr1	136878.0	136878.0	50.0	INS
14	chr1	136934.0	136934.0	195.0	INS
15	chr1	136934.0	136934.0	293.0	INS
16	chr1	144526.0	144560.0	34.0	DEL
17	chr1	179953.0	179953.0	1759.0	INS
18	chr1	180195.0	180524.0	329.0	DEL
19	chr1	180248.0	180384.0	136.0	DEL
20	chr1	180266.0	180266.0	1130.0	INS
21	chr1	180311.0	180311.0	73.0	INS
22	chr1	180337.0	180337.0	3004.0	INS
23	chr1	180567.0	180733.0	166.0	DEL
24	chr1	180579.0	180579.0	47.0	INS
25	chr1	180595.0	180645.0	50.0	DEL
26	chr1	180600.0	180600.0	100.0	INS
27	chr1	180707.0	180707.0	89.0	INS
28	chr1	180723.0	180723.0	202.0	INS
29	chr1	180734.0	180734.0	41.0	INS
30	chr1	180803.0	180803.0	96.0	INS
31	chr1	180871.0	180871.0	159.0	INS
32	chr1	180896.0	180896.0	65.0	INS
33	chr1	180919.0	180919.0	73.0	INS
34	chr1	180951.0	180951.0	48.0	INS
35	chr1	180959.0	180959.0	91.0	INS
36	chr1	181188.0	181188.0	168.0	INS
37	chr1	181210.0	181448.0	238.0	DEL
38	chr1	181262.0	181262.0	57.0	INS
39	chr1	189835.0	189835.0	40.0	INS
40	chr1	273188.0	275267.0	2079.0	DEL
41	chr1	367610.0	367630.0	20.0	DEL
42	chr1	368779.0	369813.0	1034.0	DEL
43	chr1	368952.0	368998.0	46.0	DEL
44	chr1	369664.0	369664.0	94.0	INS
45	chr1	369968.0	369968.0	50.0	INS
46	chr1	371725.0	371962.0	237.0	DEL
47	chr1	372278.0	372357.0	79.0	DEL
48	chr1	372316.0	372710.0	394.0	DEL
49	chr1	372568.0	372751.0	183.0	DEL
50	chr1	372828.0	372828.0	159.0	INS
51	chr1	373859.0	373899.0	40.0	DEL
52	chr1	373978.0	373978.0	236.0	INS
53	chr1	374115.0	374115.0	103.0	INS
54	chr1	434562.0	434562.0	77.0	INS
55	chr1	503138.0	503138.0	22.0	INS
56	chr1	596697.0	596797.0	100.0	DEL
57	chr1	597794.0	597794.0	47.0	INS
58	chr1	598091.0	598091.0	235.0	INS
59	chr1	598418.0	598418.0	47.0	INS
60	chr1	598536.0	598536.0	282.0	INS
61	chr1	598724.0	598724.0	1005.0	INS
62	chr1	600738.0	600738.0	237.0	INS
63	chr1	609494.0	609561.0	67.0	DEL
64	chr1	609554.0	610148.0	594.0	DEL
65	chr1	609732.0	610029.0	297.0	DEL
66	chr1	610021.0	610215.0	194.0	DEL
67	chr1	610043.0	610107.0	64.0	DEL
68	chr1	610310.0	610468.0	158.0	DEL
69	chr1	610343.0	610343.0	134.0	INS
70	chr1	610546.0	610546.0	204.0	INS
71	chr1	610567.0	610635.0	68.0	DEL
72	chr1	610632.0	610632.0	66.0	INS
73	chr1	611493.0	611493.0	96.0	INS
74	chr1	611558.0	611558.0	518.0	INS
75	chr1	611727.0	611727.0	226.0	INS
76	chr1	612253.0	612253.0	106.0	INS
77	chr1	668530.0	668606.0	76.0	DEL
78	chr1	668543.0	668696.0	153.0	DEL
79	chr1	669038.0	669114.0	76.0	DEL
80	chr1	669949.0	669949.0	84.0	INS
81	chr1	710579.0	710579.0	320.0	INS
82	chr1	711958.0	712048.0	90.0	DEL
83	chr1	714324.0	714374.0	50.0	DEL
84	chr1	727191.0	727191.0	49.0	INS
85	chr1	727300.0	727300.0	98.0	INS
86	chr1	744200.0	744222.0	22.0	DEL
87	chr1	790825.0	790825.0	40.0	INS
88	chr1	820722.0	820792.0	70.0	DEL
89	chr1	820879.0	820879.0	245.0	INS
90	chr1	822427.0	822462.0	35.0	DEL
91	chr1	839457.0	839499.0	42.0	DEL
92	chr1	853450.0	853500.0	50.0	DEL
93	chr1	866606.0	866606.0	146.0	INS
94	chr1	866615.0	866615.0	49.0	INS
95	chr1	866851.0	866851.0	98.0	INS
96	chr1	872669.0	872879.0	210.0	DEL
97	chr1	876022.0	876022.0	1623.0	INS
98	chr1	876190.0	876190.0	20.0	INS
99	chr1	876316.0	876316.0	40.0	INS
100	chr1	882644.0	882731.0	87.0	DEL
101	chr1	882950.0	882971.0	21.0	DEL
102	chr1	893789.0	893825.0	36.0	DEL
103	chr1	904479.0	904577.0	98.0	DEL
104	chr1	904536.0	904536.0	60.0	INS
105	chr1	904536.0	904536.0	239.0	INS
106	chr1	904660.0	904660.0	409.0	INS
107	chr1	905012.0	905040.0	28.0	DEL
108	chr1	909102.0	909262.0	160.0	DEL
109	chr1	909233.0	909628.0	395.0	DEL
110	chr1	909345.0	909345.0	91.0	INS
111	chr1	909393.0	909585.0	192.0	DEL
112	chr1	909607.0	909691.0	84.0	DEL
113	chr1	933985.0	933985.0	170.0	INS
114	chr1	934065.0	934904.0	839.0	DEL
115	chr1	934492.0	934492.0	28.0	INS
116	chr1	934581.0	934581.0	85.0	INS
117	chr1	934853.0	934853.0	25.0	INS
118	chr1	934889.0	934889.0	109.0	INS
119	chr1	934904.0	934959.0	55.0	DEL
120	chr1	936264.0	936303.0	39.0	DEL
121	chr1	939436.0	939436.0	49.0	INS
122	chr1	950413.0	950441.0	28.0	DEL
123	chr1	964529.0	964562.0	33.0	DEL
124	chr1	976708.0	976867.0	159.0	DEL
125	chr1	976906.0	976906.0	214.0	INS
126	chr1	977000.0	977000.0	125.0	INS
127	chr1	977190.0	977532.0	342.0	DEL
128	chr1	977245.0	977245.0	91.0	INS
129	chr1	977285.0	977285.0	128.0	INS
130	chr1	977361.0	977857.0	496.0	DEL
131	chr1	977374.0	977374.0	61.0	INS
132	chr1	977380.0	977380.0	286.0	INS
133	chr1	977713.0	977859.0	146.0	DEL
134	chr1	977728.0	977728.0	638.0	INS
135	chr1	977989.0	977989.0	31.0	INS
136	chr1	988819.0	988819.0	46.0	INS
137	chr1	996282.0	996282.0	66.0	INS
138	chr1	996392.0	996392.0	330.0	INS
139	chr1	996656.0	996656.0	66.0	INS
140	chr1	998760.0	998760.0	39.0	INS
141	chr1	1022587.0	1022587.0	23.0	INS
142	chr1	1027619.0	1027619.0	513.0	INS
143	chr1	1030427.0	1030427.0	42.0	INS
144	chr1	1030889.0	1030927.0	38.0	DEL
145	chr1	1041778.0	1041824.0	46.0	DEL
146	chr1	1053193.0	1053243.0	50.0	DEL
147	chr1	1065010.0	1065010.0	60.0	INS
148	chr1	1065182.0	1065209.0	27.0	DEL
149	chr1	1068824.0	1068824.0	78.0	INS
150	chr1	1075622.0	1075666.0	44.0	DEL
151	chr1	1075954.0	1075984.0	30.0	DEL
152	chr1	1076109.0	1076437.0	328.0	DEL
153	chr1	1076650.0	1078044.0	1394.0	DEL
154	chr1	1076816.0	1077193.0	377.0	DEL
155	chr1	1076908.0	1077057.0	149.0	DEL
156	chr1	1077210.0	1077210.0	90.0	INS
157	chr1	1077297.0	1078514.0	1217.0	DEL
158	chr1	1077511.0	1077511.0	59.0	INS
159	chr1	1077583.0	1077583.0	119.0	INS
160	chr1	1078020.0	1078470.0	450.0	DEL
161	chr1	1078118.0	1078389.0	271.0	DEL
162	chr1	1078532.0	1078861.0	329.0	DEL
163	chr1	1078655.0	1078715.0	60.0	DEL
164	chr1	1078710.0	1079161.0	451.0	DEL
165	chr1	1078757.0	1078967.0	210.0	DEL
166	chr1	1078898.0	1078988.0	90.0	DEL
167	chr1	1079170.0	1079350.0	180.0	DEL
168	chr1	1079249.0	1079304.0	55.0	DEL
169	chr1	1080674.0	1080898.0	224.0	DEL
170	chr1	1080730.0	1080794.0	64.0	DEL
171	chr1	1099024.0	1099024.0	914.0	INS
172	chr1	1099288.0	1099288.0	2125.0	INS
173	chr1	1099310.0	1099310.0	69.0	INS
174	chr1	1099424.0	1099424.0	1528.0	INS
175	chr1	1099475.0	1099475.0	2950.0	INS
176	chr1	1099501.0	1099501.0	82.0	INS
177	chr1	1099506.0	1099506.0	79.0	INS
178	chr1	1099519.0	1099519.0	553.0	INS
179	chr1	1099615.0	1099615.0	146.0	INS
180	chr1	1099673.0	1099673.0	72.0	INS
181	chr1	1108646.0	1108707.0	61.0	DEL
182	chr1	1108700.0	1108700.0	57.0	INS
183	chr1	1115600.0	1115620.0	20.0	DEL
184	chr1	1123518.0	1123598.0	80.0	DEL
185	chr1	1134739.0	1134739.0	58.0	INS
186	chr1	1139263.0	1139558.0	295.0	DEL
187	chr1	1139399.0	1139520.0	121.0	DEL
188	chr1	1140077.0	1140277.0	200.0	DEL
189	chr1	1140241.0	1140302.0	61.0	DEL
190	chr1	1140431.0	1140553.0	122.0	DEL
191	chr1	1145547.0	1145547.0	22.0	INS
192	chr1	1157295.0	1157334.0	39.0	DEL
193	chr1	1168009.0	1168044.0	35.0	DEL
194	chr1	1184656.0	1184656.0	324.0	INS
195	chr1	1184656.0	1184656.0	648.0	INS
196	chr1	1184668.0	1184668.0	108.0	INS
197	chr1	1192629.0	1192629.0	96.0	INS
198	chr1	1192814.0	1192814.0	24.0	INS
199	chr1	1192814.0	1192814.0	146.0	INS
200	chr1	1201813.0	1201813.0	133.0	INS
201	chr1	1201965.0	1201965.0	254.0	INS
202	chr1	1202050.0	1202050.0	66.0	INS
203	chr1	1202246.0	1202246.0	304.0	INS
204	chr1	1202322.0	1202322.0	151.0	INS
205	chr1	1202332.0	1202332.0	70.0	INS
206	chr1	1202441.0	1202441.0	172.0	INS
207	chr1	1240648.0	1240648.0	86.0	INS
208	chr1	1245158.0	1245158.0	454.0	INS
209	chr1	1248881.0	1248881.0	66.0	INS
210	chr1	1249037.0	1249037.0	124.0	INS
211	chr1	1249038.0	1249038.0	468.0	INS
212	chr1	1249523.0	1249523.0	405.0	INS
213	chr1	1249545.0	1249545.0	167.0	INS
214	chr1	1269099.0	1269254.0	155.0	DEL
215	chr1	1272639.0	1272639.0	40.0	INS
216	chr1	1284105.0	1284105.0	63.0	INS
217	chr1	1284147.0	1284147.0	351.0	INS
218	chr1	1284172.0	1284172.0	498.0	INS
219	chr1	1288275.0	1288275.0	72.0	INS
220	chr1	1288282.0	1288426.0	144.0	DEL
221	chr1	1288374.0	1288374.0	284.0	INS
222	chr1	1288482.0	1288549.0	67.0	DEL
223	chr1	1288549.0	1288549.0	94.0	INS
224	chr1	1288607.0	1288607.0	54.0	INS
225	chr1	1288757.0	1288958.0	201.0	DEL
226	chr1	1288783.0	1288866.0	83.0	DEL
227	chr1	1288792.0	1288792.0	839.0	INS
228	chr1	1288811.0	1288811.0	73.0	INS
229	chr1	1288923.0	1288923.0	51.0	INS
230	chr1	1289130.0	1289180.0	50.0	DEL
231	chr1	1289156.0	1289156.0	114.0	INS
232	chr1	1289167.0	1289167.0	52.0	INS
233	chr1	1289329.0	1289329.0	310.0	INS
234	chr1	1289436.0	1289521.0	85.0	DEL
235	chr1	1289490.0	1289490.0	62.0	INS
236	chr1	1289510.0	1289510.0	22.0	INS
237	chr1	1289680.0	1289680.0	81.0	INS
238	chr1	1289771.0	1289866.0	95.0	DEL
239	chr1	1289772.0	1289828.0	56.0	DEL
240	chr1	1289797.0	1290048.0	251.0	DEL
241	chr1	1289910.0	1289910.0	408.0	INS
242	chr1	1289966.0	1289966.0	72.0	INS
243	chr1	1290170.0	1290170.0	53.0	INS
244	chr1	1297152.0	1297423.0	271.0	DEL
245	chr1	1297193.0	1297689.0	496.0	DEL
246	chr1	1297393.0	1297439.0	46.0	DEL
247	chr1	1297578.0	1297756.0	178.0	DEL
248	chr1	1318706.0	1318706.0	105.0	INS
249	chr1	1324134.0	1324134.0	40.0	INS
250	chr1	1324172.0	1324172.0	72.0	INS
251	chr1	1339884.0	1339884.0	78.0	INS
252	chr1	1339895.0	1339895.0	40.0	INS
253	chr1	1350076.0	1351189.0	1113.0	DEL
254	chr1	1366927.0	1367075.0	148.0	DEL
255	chr1	1382511.0	1382511.0	118.0	INS
256	chr1	1382625.0	1382625.0	79.0	INS
257	chr1	1382630.0	1382630.0	1284.0	INS
258	chr1	1382676.0	1382676.0	502.0	INS
259	chr1	1428036.0	1428036.0	92.0	INS
260	chr1	1428134.0	1428134.0	170.0	INS
261	chr1	1428186.0	1428186.0	99.0	INS
262	chr1	1442855.0	1442855.0	32.0	INS
263	chr1	1443673.0	1443703.0	30.0	DEL
264	chr1	1461621.0	1461621.0	40.0	INS
265	chr1	1477854.0	1477854.0	133.0	INS
266	chr1	1530531.0	1530850.0	319.0	DEL
267	chr1	1543725.0	1543725.0	52.0	INS
268	chr1	1543726.0	1543726.0	202.0	INS
269	chr1	1565684.0	1565684.0	96.0	INS
270	chr1	1585949.0	1585949.0	21.0	INS
271	chr1	1589585.0	1589585.0	153.0	INS
272	chr1	1605516.0	1605516.0	272.0	INS
273	chr1	1605517.0	1605517.0	545.0	INS
274	chr1	1605674.0	1605674.0	277.0	INS
275	chr1	1605892.0	1605892.0	20.0	INS
276	chr1	1606492.0	1606517.0	25.0	DEL
277	chr1	1615544.0	1615544.0	193.0	INS
278	chr1	1659844.0	1660233.0	389.0	DEL
279	chr1	1660549.0	1660618.0	69.0	DEL
280	chr1	1666974.0	1667141.0	167.0	DEL
281	chr1	1681988.0	1682012.0	24.0	DEL
282	chr1	1717605.0	1717656.0	51.0	DEL
283	chr1	1722565.0	1722565.0	21.0	INS
284	chr1	1724981.0	1726053.0	1072.0	DEL
285	chr1	1725157.0	1725546.0	389.0	DEL
286	chr1	1725868.0	1725935.0	67.0	DEL
287	chr1	1749605.0	1749605.0	50.0	INS
288	chr1	1759277.0	1759334.0	57.0	DEL
289	chr1	1807463.0	1807463.0	25.0	INS
290	chr1	1852137.0	1852137.0	34.0	INS
291	chr1	1885905.0	1885905.0	327.0	INS
292	chr1	1885918.0	1886029.0	111.0	DEL
293	chr1	1901181.0	1901181.0	27.0	INS
294	chr1	1924223.0	1924223.0	103.0	INS
295	chr1	1928109.0	1928142.0	33.0	DEL
296	chr1	1929384.0	1929384.0	1069.0	INS
297	chr1	1948942.0	1948942.0	110.0	INS
298	chr1	1981820.0	1981820.0	70.0	INS
299	chr1	1993705.0	1993705.0	147.0	INS
300	chr1	2005925.0	2005945.0	20.0	DEL
301	chr1	2019220.0	2019220.0	230.0	INS
302	chr1	2071051.0	2071051.0	26.0	INS
303	chr1	2085727.0	2085727.0	112.0	INS
304	chr1	2094554.0	2094602.0	48.0	DEL
305	chr1	2110022.0	2110117.0	95.0	DEL
306	chr1	2121862.0	2121862.0	318.0	INS
307	chr1	2121941.0	2121941.0	157.0	INS
308	chr1	2122112.0	2122112.0	85.0	INS
309	chr1	2122590.0	2122590.0	108.0	INS
310	chr1	2122591.0	2122591.0	89.0	INS
311	chr1	2122754.0	2122754.0	56.0	INS
312	chr1	2123118.0	2123118.0	51.0	INS
313	chr1	2123420.0	2123477.0	57.0	DEL
314	chr1	2123430.0	2123430.0	90.0	INS
315	chr1	2123660.0	2123660.0	54.0	INS
316	chr1	2123942.0	2123942.0	54.0	INS
317	chr1	2124271.0	2124271.0	54.0	INS
318	chr1	2124272.0	2124272.0	54.0	INS
319	chr1	2142135.0	2142135.0	42.0	INS
320	chr1	2142378.0	2142378.0	41.0	INS
321	chr1	2147720.0	2147720.0	131.0	INS
322	chr1	2254230.0	2254230.0	42.0	INS
323	chr1	2277658.0	2277658.0	71.0	INS
324	chr1	2280656.0	2280871.0	215.0	DEL
325	chr1	2280915.0	2280915.0	109.0	INS
326	chr1	2280977.0	2280977.0	63.0	INS
327	chr1	2280995.0	2280995.0	23.0	INS
328	chr1	2281085.0	2281085.0	70.0	INS
329	chr1	2281203.0	2281203.0	66.0	INS
330	chr1	2281208.0	2281344.0	136.0	DEL
331	chr1	2281252.0	2281252.0	66.0	INS
332	chr1	2281512.0	2281512.0	66.0	INS
333	chr1	2281598.0	2281598.0	23.0	INS
334	chr1	2281777.0	2281777.0	324.0	INS
335	chr1	2281807.0	2281848.0	41.0	DEL
336	chr1	2281903.0	2281903.0	44.0	INS
337	chr1	2282108.0	2282108.0	41.0	INS
338	chr1	2282142.0	2282142.0	85.0	INS
339	chr1	2295704.0	2295727.0	23.0	DEL
340	chr1	2325116.0	2325116.0	3331.0	INS
341	chr1	2345974.0	2345974.0	26.0	INS
342	chr1	2393034.0	2393034.0	42.0	INS
343	chr1	2401350.0	2401350.0	299.0	INS
344	chr1	2436299.0	2436344.0	45.0	DEL
345	chr1	2436399.0	2436546.0	147.0	DEL
346	chr1	2440512.0	2440512.0	1372.0	INS
347	chr1	2459426.0	2459490.0	64.0	DEL
348	chr1	2459619.0	2459651.0	32.0	DEL
349	chr1	2462109.0	2462155.0	46.0	DEL
350	chr1	2468472.0	2468520.0	48.0	DEL
351	chr1	2483764.0	2483787.0	23.0	DEL
352	chr1	2500779.0	2500799.0	20.0	DEL
353	chr1	2522791.0	2522791.0	555.0	INS
354	chr1	2592378.0	2592608.0	230.0	DEL
355	chr1	2602115.0	2602115.0	80.0	INS
356	chr1	2634746.0	2635148.0	402.0	DEL
357	chr1	2649538.0	2649819.0	281.0	DEL
358	chr1	2649544.0	2649606.0	62.0	DEL
359	chr1	2650547.0	2650587.0	40.0	DEL
360	chr1	2652071.0	2652071.0	158.0	INS
361	chr1	2652324.0	2652324.0	120.0	INS
362	chr1	2652446.0	2652446.0	80.0	INS
363	chr1	2652502.0	2652542.0	40.0	DEL
364	chr1	2652504.0	2652504.0	159.0	INS
365	chr1	2653435.0	2653637.0	202.0	DEL
366	chr1	2653508.0	2653508.0	120.0	INS
367	chr1	2653536.0	2653536.0	40.0	INS
368	chr1	2653626.0	2653626.0	80.0	INS
369	chr1	2653769.0	2653769.0	159.0	INS
370	chr1	2654184.0	2654184.0	41.0	INS
371	chr1	2654384.0	2654424.0	40.0	DEL
372	chr1	2654493.0	2654556.0	63.0	DEL
373	chr1	2654748.0	2654748.0	41.0	INS
374	chr1	2654756.0	2654756.0	78.0	INS
375	chr1	2654771.0	2654891.0	120.0	DEL
376	chr1	2654954.0	2654954.0	241.0	INS
377	chr1	2654999.0	2655278.0	279.0	DEL
378	chr1	2655108.0	2655108.0	75.0	INS
379	chr1	2655195.0	2655195.0	40.0	INS
380	chr1	2655606.0	2655606.0	79.0	INS
381	chr1	2655736.0	2655736.0	40.0	INS
382	chr1	2655980.0	2656099.0	119.0	DEL
383	chr1	2656344.0	2656344.0	40.0	INS
384	chr1	2656383.0	2656383.0	242.0	INS
385	chr1	2656538.0	2656538.0	40.0	INS
386	chr1	2656660.0	2656660.0	41.0	INS
387	chr1	2656734.0	2656734.0	120.0	INS
388	chr1	2656799.0	2656799.0	41.0	INS
389	chr1	2657403.0	2657483.0	80.0	DEL
390	chr1	2657484.0	2657484.0	42.0	INS
391	chr1	2657720.0	2657720.0	121.0	INS
392	chr1	2657897.0	2657897.0	94.0	INS
393	chr1	2657951.0	2658151.0	200.0	DEL
394	chr1	2658626.0	2658626.0	40.0	INS
395	chr1	2658676.0	2658676.0	41.0	INS
396	chr1	2658698.0	2658746.0	48.0	DEL
397	chr1	2658720.0	2658880.0	160.0	DEL
398	chr1	2658788.0	2658788.0	40.0	INS
399	chr1	2659047.0	2659047.0	40.0	INS
400	chr1	2659093.0	2659093.0	77.0	INS
401	chr1	2659195.0	2659195.0	81.0	INS
402	chr1	2659270.0	2659270.0	120.0	INS
403	chr1	2659925.0	2659925.0	98.0	INS
404	chr1	2660004.0	2660004.0	41.0	INS
405	chr1	2660123.0	2660123.0	41.0	INS
406	chr1	2660222.0	2660222.0	78.0	INS
407	chr1	2660393.0	2660393.0	78.0	INS
408	chr1	2660401.0	2660401.0	39.0	INS
409	chr1	2660557.0	2660619.0	62.0	DEL
410	chr1	2660696.0	2661258.0	562.0	DEL
411	chr1	2660753.0	2660753.0	40.0	INS
412	chr1	2660774.0	2660774.0	40.0	INS
413	chr1	2660870.0	2660870.0	76.0	INS
414	chr1	2661032.0	2661152.0	120.0	DEL
415	chr1	2661034.0	2661034.0	40.0	INS
416	chr1	2661090.0	2661090.0	42.0	INS
417	chr1	2661528.0	2661528.0	37.0	INS
418	chr1	2661756.0	2661796.0	40.0	DEL
419	chr1	2661763.0	2661763.0	40.0	INS
420	chr1	2661894.0	2661966.0	72.0	DEL
421	chr1	2662289.0	2662289.0	42.0	INS
422	chr1	2662837.0	2662837.0	79.0	INS
423	chr1	2663026.0	2663026.0	480.0	INS
424	chr1	2663035.0	2663277.0	242.0	DEL
425	chr1	2663122.0	2663201.0	79.0	DEL
426	chr1	2663444.0	2663484.0	40.0	DEL
427	chr1	2663892.0	2664007.0	115.0	DEL
428	chr1	2664008.0	2664489.0	481.0	DEL
429	chr1	2664619.0	2664619.0	41.0	INS
430	chr1	2664687.0	2664848.0	161.0	DEL
431	chr1	2664689.0	2664729.0	40.0	DEL
432	chr1	2664765.0	2664765.0	118.0	INS
433	chr1	2664927.0	2665037.0	110.0	DEL
434	chr1	2665423.0	2665423.0	40.0	INS
435	chr1	2665431.0	2665592.0	161.0	DEL
436	chr1	2665687.0	2666934.0	1247.0	DEL
437	chr1	2666387.0	2666610.0	223.0	DEL
438	chr1	2666466.0	2666907.0	441.0	DEL
439	chr1	2666708.0	2666708.0	40.0	INS
440	chr1	2666900.0	2666900.0	122.0	INS
441	chr1	2667192.0	2667429.0	237.0	DEL
442	chr1	2667249.0	2668774.0	1525.0	DEL
443	chr1	2667397.0	2667397.0	40.0	INS
444	chr1	2667453.0	2667453.0	79.0	INS
445	chr1	2667457.0	2667457.0	40.0	INS
446	chr1	2667642.0	2667642.0	480.0	INS
447	chr1	2668046.0	2668046.0	40.0	INS
448	chr1	2668341.0	2668381.0	40.0	DEL
449	chr1	2668627.0	2668734.0	107.0	DEL
450	chr1	2669235.0	2669235.0	41.0	INS
451	chr1	2669424.0	2669491.0	67.0	DEL
452	chr1	2669674.0	2669812.0	138.0	DEL
453	chr1	2669735.0	2670097.0	362.0	DEL
454	chr1	2669850.0	2669850.0	41.0	INS
455	chr1	2669928.0	2670490.0	562.0	DEL
456	chr1	2670519.0	2670519.0	40.0	INS
457	chr1	2670735.0	2670735.0	40.0	INS
458	chr1	2671414.0	2671455.0	41.0	DEL
459	chr1	2672112.0	2672112.0	81.0	INS
460	chr1	2672135.0	2672135.0	40.0	INS
461	chr1	2672574.0	2672574.0	80.0	INS
462	chr1	2672615.0	2672615.0	40.0	INS
463	chr1	2672666.0	2672666.0	40.0	INS
464	chr1	2672861.0	2672861.0	122.0	INS
465	chr1	2672887.0	2672927.0	40.0	DEL
466	chr1	2673041.0	2673041.0	120.0	INS
467	chr1	2673257.0	2673257.0	41.0	INS
468	chr1	2673416.0	2673416.0	75.0	INS
469	chr1	2673659.0	2673700.0	41.0	DEL
470	chr1	2673774.0	2673774.0	108.0	INS
471	chr1	2673916.0	2674180.0	264.0	DEL
472	chr1	2674514.0	2674514.0	41.0	INS
473	chr1	2674908.0	2674987.0	79.0	DEL
474	chr1	2675097.0	2675514.0	417.0	DEL
475	chr1	2675123.0	2675123.0	522.0	INS
476	chr1	2675138.0	2675178.0	40.0	DEL
477	chr1	2675226.0	2675226.0	40.0	INS
478	chr1	2675493.0	2675632.0	139.0	DEL
479	chr1	2675528.0	2675753.0	225.0	DEL
480	chr1	2675697.0	2675776.0	79.0	DEL
481	chr1	2676020.0	2676020.0	40.0	INS
482	chr1	2676031.0	2676712.0	681.0	DEL
483	chr1	2676227.0	2676227.0	40.0	INS
484	chr1	2676309.0	2676389.0	80.0	DEL
485	chr1	2676351.0	2676671.0	320.0	DEL
486	chr1	2676528.0	2676528.0	80.0	INS
487	chr1	2676950.0	2677511.0	561.0	DEL
488	chr1	2677006.0	2677206.0	200.0	DEL
489	chr1	2677051.0	2677171.0	120.0	DEL
490	chr1	2677585.0	2677585.0	40.0	INS
491	chr1	2677792.0	2677832.0	40.0	DEL
492	chr1	2677914.0	2677914.0	401.0	INS
493	chr1	2678252.0	2678292.0	40.0	DEL
494	chr1	2678280.0	2678370.0	90.0	DEL
495	chr1	2678459.0	2678804.0	345.0	DEL
496	chr1	2678719.0	2678759.0	40.0	DEL
497	chr1	2678909.0	2678909.0	40.0	INS
498	chr1	2679150.0	2679150.0	81.0	INS
499	chr1	2679213.0	2679213.0	159.0	INS
500	chr1	2679465.0	2679545.0	80.0	DEL
501	chr1	2679666.0	2679706.0	40.0	DEL
502	chr1	2680095.0	2680095.0	41.0	INS
503	chr1	2680403.0	2680403.0	196.0	INS
504	chr1	2680449.0	2680449.0	40.0	INS
505	chr1	2680740.0	2680740.0	79.0	INS
506	chr1	2681028.0	2681166.0	138.0	DEL
507	chr1	2681207.0	2681207.0	70.0	INS
508	chr1	2681393.0	2681393.0	40.0	INS
509	chr1	2681458.0	2681458.0	195.0	INS
510	chr1	2681949.0	2681949.0	120.0	INS
511	chr1	2682120.0	2682120.0	40.0	INS
512	chr1	2682408.0	2682408.0	119.0	INS
513	chr1	2682577.0	2682577.0	41.0	INS
514	chr1	2682808.0	2682808.0	41.0	INS
515	chr1	2682822.0	2682822.0	120.0	INS
516	chr1	2682970.0	2683010.0	40.0	DEL
517	chr1	2683177.0	2683256.0	79.0	DEL
518	chr1	2683410.0	2683410.0	441.0	INS
519	chr1	2684130.0	2684130.0	81.0	INS
520	chr1	2684452.0	2684452.0	40.0	INS
521	chr1	2684509.0	2684509.0	41.0	INS
522	chr1	2684519.0	2684519.0	79.0	INS
523	chr1	2684657.0	2684657.0	40.0	INS
524	chr1	2684692.0	2684732.0	40.0	DEL
525	chr1	2685221.0	2685221.0	41.0	INS
526	chr1	2685682.0	2685761.0	79.0	DEL
527	chr1	2685922.0	2685962.0	40.0	DEL
528	chr1	2686153.0	2686233.0	80.0	DEL
529	chr1	2686677.0	2686717.0	40.0	DEL
530	chr1	2687527.0	2687527.0	40.0	INS
531	chr1	2687620.0	2687620.0	40.0	INS
532	chr1	2687633.0	2687633.0	79.0	INS
533	chr1	2687894.0	2687974.0	80.0	DEL
534	chr1	2688264.0	2688264.0	81.0	INS
535	chr1	2688304.0	2688304.0	40.0	INS
536	chr1	2688387.0	2688387.0	80.0	INS
537	chr1	2688417.0	2688417.0	40.0	INS
538	chr1	2688566.0	2688566.0	40.0	INS
539	chr1	2690314.0	2690434.0	120.0	DEL
540	chr1	2691732.0	2691732.0	120.0	INS
541	chr1	2692463.0	2692463.0	120.0	INS
542	chr1	2692592.0	2692592.0	41.0	INS
543	chr1	2692790.0	2692790.0	200.0	INS
544	chr1	2692943.0	2692943.0	41.0	INS
545	chr1	2692982.0	2692982.0	118.0	INS
546	chr1	2693050.0	2693050.0	76.0	INS
547	chr1	2693100.0	2693180.0	80.0	DEL
548	chr1	2693318.0	2693318.0	41.0	INS
549	chr1	2693522.0	2693522.0	122.0	INS
550	chr1	2695113.0	2695153.0	40.0	DEL
551	chr1	2696255.0	2696337.0	82.0	DEL
552	chr1	2696823.0	2696900.0	77.0	DEL
553	chr1	2697371.0	2697412.0	41.0	DEL
554	chr1	2697726.0	2697726.0	40.0	INS
555	chr1	2697765.0	2697845.0	80.0	DEL
556	chr1	2701274.0	2701274.0	41.0	INS
557	chr1	2751730.0	2751771.0	41.0	DEL
558	chr1	2752735.0	2753016.0	281.0	DEL
559	chr1	2759906.0	2759906.0	81.0	INS
560	chr1	2760164.0	2760164.0	40.0	INS
561	chr1	2760980.0	2761179.0	199.0	DEL
562	chr1	2761405.0	2761405.0	119.0	INS
563	chr1	2761928.0	2761928.0	407.0	INS
564	chr1	2761975.0	2762135.0	160.0	DEL
565	chr1	2763576.0	2763816.0	240.0	DEL
566	chr1	2763810.0	2764013.0	203.0	DEL
567	chr1	2764506.0	2764627.0	121.0	DEL
568	chr1	2764581.0	2765025.0	444.0	DEL
569	chr1	2764950.0	2765232.0	282.0	DEL
570	chr1	2765715.0	2765715.0	160.0	INS
571	chr1	2765780.0	2765910.0	130.0	DEL
572	chr1	2766092.0	2769606.0	3514.0	DEL
573	chr1	2766116.0	2766934.0	818.0	DEL
574	chr1	2766559.0	2766636.0	77.0	DEL
575	chr1	2766844.0	2766884.0	40.0	DEL
576	chr1	2766969.0	2766969.0	685.0	INS
577	chr1	2767076.0	2769626.0	2550.0	DEL
578	chr1	2767395.0	2767395.0	203.0	INS
579	chr1	2767931.0	2768168.0	237.0	DEL
580	chr1	2768220.0	2768359.0	139.0	DEL
581	chr1	2768332.0	2768416.0	84.0	DEL
582	chr1	2769117.0	2769157.0	40.0	DEL
583	chr1	2769704.0	2769704.0	121.0	INS
584	chr1	2771134.0	2771337.0	203.0	DEL
585	chr1	2772674.0	2772838.0	164.0	DEL
586	chr1	2774446.0	2774446.0	686.0	INS
587	chr1	2774817.0	2775020.0	203.0	DEL
588	chr1	2775145.0	2775185.0	40.0	DEL
589	chr1	2775236.0	2775399.0	163.0	DEL
590	chr1	2775556.0	2775793.0	237.0	DEL
591	chr1	2775836.0	2776005.0	169.0	DEL
592	chr1	2776247.0	2776366.0	119.0	DEL
593	chr1	2776882.0	2777004.0	122.0	DEL
594	chr1	2776935.0	2776935.0	407.0	INS
595	chr1	2792006.0	2792006.0	23.0	INS
596	chr1	2849401.0	2849401.0	882.0	INS
597	chr1	2852078.0	2852485.0	407.0	DEL
598	chr1	2852210.0	2852210.0	220.0	INS
599	chr1	2852673.0	2852774.0	101.0	DEL
600	chr1	2852812.0	2852812.0	52.0	INS
601	chr1	2859363.0	2859396.0	33.0	DEL
602	chr1	2859514.0	2859514.0	98.0	INS
603	chr1	2859559.0	2859559.0	69.0	INS
604	chr1	2859564.0	2859564.0	265.0	INS
605	chr1	2863183.0	2863183.0	48.0	INS
606	chr1	2877543.0	2877543.0	49.0	INS
607	chr1	2921884.0	2921926.0	42.0	DEL
608	chr1	2938503.0	2938503.0	24.0	INS
609	chr1	2949652.0	2949774.0	122.0	DEL
610	chr1	2949763.0	2949861.0	98.0	DEL
611	chr1	2960008.0	2960128.0	120.0	DEL
612	chr1	2960055.0	2960055.0	60.0	INS
613	chr1	2974628.0	2974628.0	44.0	INS
614	chr1	2977059.0	2977121.0	62.0	DEL
615	chr1	2977272.0	2977366.0	94.0	DEL
616	chr1	2977496.0	2977516.0	20.0	DEL
617	chr1	2977516.0	2977516.0	139.0	INS
618	chr1	2994972.0	2995286.0	314.0	DEL
619	chr1	3016573.0	3016573.0	171.0	INS
620	chr1	3016609.0	3016609.0	390.0	INS
621	chr1	3016686.0	3016686.0	584.0	INS
622	chr1	3026038.0	3026038.0	415.0	INS
623	chr1	3026167.0	3026167.0	62.0	INS
624	chr1	3037784.0	3037784.0	71.0	INS
625	chr1	3104581.0	3104581.0	82.0	INS
626	chr1	3105927.0	3105957.0	30.0	DEL
627	chr1	3110377.0	3110456.0	79.0	DEL
628	chr1	3111466.0	3111466.0	30.0	INS
629	chr1	3114400.0	3114455.0	55.0	DEL
630	chr1	3128668.0	3128691.0	23.0	DEL
631	chr1	3129301.0	3129329.0	28.0	DEL
632	chr1	3162861.0	3162861.0	280.0	INS
633	chr1	3162926.0	3162975.0	49.0	DEL
634	chr1	3162971.0	3162971.0	100.0	INS
635	chr1	3163012.0	3163012.0	46.0	INS
636	chr1	3163053.0	3163053.0	379.0	INS
637	chr1	3163225.0	3163225.0	284.0	INS
638	chr1	3165395.0	3165682.0	287.0	DEL
639	chr1	3165400.0	3165520.0	120.0	DEL
640	chr1	3165716.0	3165884.0	168.0	DEL
641	chr1	3167734.0	3167734.0	190.0	INS
642	chr1	3167883.0	3167883.0	60.0	INS
643	chr1	3168020.0	3168168.0	148.0	DEL
644	chr1	3168102.0	3168102.0	55.0	INS
645	chr1	3176153.0	3176153.0	235.0	INS
646	chr1	3181254.0	3181254.0	39.0	INS
647	chr1	3181286.0	3181286.0	454.0	INS
648	chr1	3181359.0	3181359.0	100.0	INS
649	chr1	3181409.0	3181409.0	40.0	INS
650	chr1	3181457.0	3181457.0	84.0	INS
651	chr1	3181552.0	3181552.0	160.0	INS
652	chr1	3181565.0	3181565.0	44.0	INS
653	chr1	3212590.0	3212590.0	385.0	INS
654	chr1	3215370.0	3215370.0	61.0	INS
655	chr1	3231404.0	3231404.0	40.0	INS
656	chr1	3260742.0	3260742.0	869.0	INS
657	chr1	3269790.0	3269790.0	46.0	INS
658	chr1	3276670.0	3276670.0	25.0	INS
659	chr1	3287314.0	3287361.0	47.0	DEL
660	chr1	3287547.0	3287707.0	160.0	DEL
661	chr1	3287598.0	3287695.0	97.0	DEL
662	chr1	3299301.0	3299422.0	121.0	DEL
663	chr1	3299666.0	3300275.0	609.0	DEL
664	chr1	3299971.0	3300276.0	305.0	DEL
665	chr1	3326030.0	3326089.0	59.0	DEL
666	chr1	3345759.0	3345824.0	65.0	DEL
667	chr1	3351527.0	3351527.0	161.0	INS
668	chr1	3351528.0	3351528.0	551.0	INS
669	chr1	3361837.0	3361837.0	37.0	INS
670	chr1	3409834.0	3409834.0	23.0	INS
671	chr1	3428313.0	3428313.0	48.0	INS
672	chr1	3433505.0	3433583.0	78.0	DEL
673	chr1	3443225.0	3443262.0	37.0	DEL
674	chr1	3443225.0	3443225.0	74.0	INS
675	chr1	3450454.0	3450454.0	140.0	INS
676	chr1	3475094.0	3475153.0	59.0	DEL
677	chr1	3477303.0	3477303.0	690.0	INS
678	chr1	3477303.0	3477303.0	2124.0	INS
679	chr1	3484347.0	3484368.0	21.0	DEL
680	chr1	3502017.0	3502017.0	1975.0	INS
681	chr1	3502045.0	3502045.0	1221.0	INS
682	chr1	3571709.0	3571766.0	57.0	DEL
683	chr1	3572309.0	3572347.0	38.0	DEL
684	chr1	3578782.0	3578782.0	182.0	INS
685	chr1	3583270.0	3583270.0	396.0	INS
686	chr1	3583270.0	3583270.0	684.0	INS
687	chr1	3583324.0	3583324.0	90.0	INS
688	chr1	3583436.0	3583436.0	139.0	INS
689	chr1	3583580.0	3583580.0	46.0	INS
690	chr1	3583762.0	3583762.0	48.0	INS
691	chr1	3583762.0	3583762.0	100.0	INS
692	chr1	3583762.0	3583762.0	408.0	INS
693	chr1	3587884.0	3587884.0	223.0	INS
694	chr1	3588190.0	3588264.0	74.0	DEL
695	chr1	3588207.0	3588207.0	108.0	INS
696	chr1	3588236.0	3588236.0	50.0	INS
697	chr1	3588286.0	3588326.0	40.0	DEL
698	chr1	3588326.0	3588326.0	50.0	INS
699	chr1	3591751.0	3591817.0	66.0	DEL
700	chr1	3609781.0	3609781.0	90.0	INS
701	chr1	3619599.0	3619631.0	32.0	DEL
702	chr1	3639689.0	3639689.0	60.0	INS
703	chr1	3640485.0	3640522.0	37.0	DEL
704	chr1	3643585.0	3644006.0	421.0	DEL
705	chr1	3643962.0	3644421.0	459.0	DEL
706	chr1	3645343.0	3645381.0	38.0	DEL
707	chr1	3645432.0	3645432.0	76.0	INS
708	chr1	3674994.0	3675090.0	96.0	DEL
709	chr1	3693774.0	3693774.0	68.0	INS
710	chr1	3693802.0	3693802.0	1094.0	INS
711	chr1	3693846.0	3693846.0	414.0	INS
712	chr1	3693922.0	3693922.0	598.0	INS
713	chr1	3693946.0	3693946.0	70.0	INS
714	chr1	3693947.0	3693947.0	100.0	INS
715	chr1	3693969.0	3693969.0	228.0	INS
716	chr1	3694263.0	3694263.0	140.0	INS
717	chr1	3694625.0	3694625.0	71.0	INS
718	chr1	3694673.0	3694673.0	422.0	INS
719	chr1	3694825.0	3694825.0	350.0	INS
720	chr1	3694844.0	3694844.0	120.0	INS
721	chr1	3694858.0	3694858.0	707.0	INS
722	chr1	3697146.0	3697182.0	36.0	DEL
723	chr1	3706441.0	3706486.0	45.0	DEL
724	chr1	3800438.0	3800588.0	150.0	DEL
725	chr1	3820494.0	3820494.0	49.0	INS
726	chr1	3825057.0	3825057.0	156.0	INS
727	chr1	3825077.0	3825144.0	67.0	DEL
728	chr1	3832420.0	3832420.0	80.0	INS
729	chr1	3832470.0	3832541.0	71.0	DEL
730	chr1	3834256.0	3834310.0	54.0	DEL
731	chr1	3868660.0	3868660.0	220.0	INS
732	chr1	3868664.0	3868664.0	310.0	INS
733	chr1	3874356.0	3874434.0	78.0	DEL
734	chr1	3874621.0	3874621.0	78.0	INS
735	chr1	3891982.0	3891982.0	52.0	INS
736	chr1	3891986.0	3892215.0	229.0	DEL
737	chr1	3899490.0	3899510.0	20.0	DEL
738	chr1	3920268.0	3920268.0	127.0	INS
739	chr1	3973650.0	3973650.0	90.0	INS
740	chr1	3986092.0	3986116.0	24.0	DEL
741	chr1	3999812.0	3999812.0	944.0	INS
742	chr1	3999880.0	3999880.0	59.0	INS
743	chr1	3999887.0	3999887.0	177.0	INS
744	chr1	3999895.0	3999895.0	354.0	INS
745	chr1	4016939.0	4016939.0	196.0	INS
746	chr1	4077281.0	4077281.0	56.0	INS
747	chr1	4077288.0	4077346.0	58.0	DEL
748	chr1	4077455.0	4077455.0	696.0	INS
749	chr1	4077574.0	4077574.0	120.0	INS
750	chr1	4077661.0	4077661.0	55.0	INS
751	chr1	4077702.0	4077902.0	200.0	DEL
752	chr1	4077986.0	4078064.0	78.0	DEL
753	chr1	4078032.0	4078052.0	20.0	DEL
754	chr1	4078041.0	4078041.0	106.0	INS
755	chr1	4078064.0	4078064.0	328.0	INS
756	chr1	4078064.0	4078064.0	1139.0	INS
757	chr1	4078142.0	4078142.0	637.0	INS
758	chr1	4078214.0	4078340.0	126.0	DEL
759	chr1	4078476.0	4078476.0	115.0	INS
760	chr1	4078478.0	4078478.0	58.0	INS
761	chr1	4095086.0	4095400.0	314.0	DEL
762	chr1	4099855.0	4099855.0	45.0	INS
763	chr1	4099985.0	4099985.0	114.0	INS
764	chr1	4100174.0	4100174.0	152.0	INS
765	chr1	4100187.0	4100187.0	46.0	INS
766	chr1	4135977.0	4135977.0	20.0	INS
767	chr1	4136405.0	4136445.0	40.0	DEL
768	chr1	4136476.0	4136496.0	20.0	DEL
769	chr1	4136718.0	4136718.0	340.0	INS
770	chr1	4144483.0	4144483.0	513.0	INS
771	chr1	4144628.0	4144628.0	83.0	INS
772	chr1	4144628.0	4144628.0	982.0	INS
773	chr1	4162720.0	4162720.0	296.0	INS
774	chr1	4178262.0	4178293.0	31.0	DEL
775	chr1	4224546.0	4225884.0	1338.0	DEL
776	chr1	4228390.0	4228390.0	317.0	INS
777	chr1	4274165.0	4274205.0	40.0	DEL
778	chr1	4296122.0	4296150.0	28.0	DEL
779	chr1	4302980.0	4302980.0	80.0	INS
780	chr1	4314003.0	4314056.0	53.0	DEL
781	chr1	4314100.0	4314371.0	271.0	DEL
782	chr1	4314445.0	4314506.0	61.0	DEL
783	chr1	4318407.0	4318436.0	29.0	DEL
784	chr1	4336501.0	4336501.0	630.0	INS
785	chr1	4381393.0	4381442.0	49.0	DEL
786	chr1	4420283.0	4420354.0	71.0	DEL
787	chr1	4420289.0	4420329.0	40.0	DEL
788	chr1	4508894.0	4508894.0	38.0	INS
789	chr1	4515143.0	4515186.0	43.0	DEL
790	chr1	4520723.0	4520723.0	48.0	INS
791	chr1	4543680.0	4543680.0	146.0	INS
792	chr1	4600977.0	4600977.0	51.0	INS
793	chr1	4624267.0	4624267.0	46.0	INS
794	chr1	4632791.0	4632791.0	48.0	INS
795	chr1	4632962.0	4632962.0	42.0	INS
796	chr1	4632971.0	4632971.0	91.0	INS
797	chr1	4649334.0	4649380.0	46.0	DEL
798	chr1	4649561.0	4649607.0	46.0	DEL
799	chr1	4666507.0	4666539.0	32.0	DEL
800	chr1	4682681.0	4682681.0	87.0	INS
801	chr1	4724670.0	4724702.0	32.0	DEL
802	chr1	4729400.0	4729400.0	70.0	INS
803	chr1	4735911.0	4735911.0	917.0	INS
804	chr1	4740369.0	4740369.0	167.0	INS
805	chr1	4765474.0	4765474.0	20.0	INS
806	chr1	4811230.0	4811258.0	28.0	DEL
807	chr1	4939476.0	4939476.0	1855.0	INS
808	chr1	4943722.0	4943745.0	23.0	DEL
809	chr1	4969188.0	4969188.0	26.0	INS
810	chr1	4987867.0	4987891.0	24.0	DEL
811	chr1	5075708.0	5075708.0	96.0	INS
812	chr1	5105240.0	5106148.0	908.0	DEL
813	chr1	5112427.0	5112427.0	401.0	INS
814	chr1	5137368.0	5137368.0	23.0	INS
815	chr1	5160224.0	5160224.0	104.0	INS
816	chr1	5160308.0	5160308.0	86.0	INS
817	chr1	5160308.0	5160308.0	578.0	INS
818	chr1	5214610.0	5214610.0	47.0	INS
819	chr1	5246175.0	5246222.0	47.0	DEL
820	chr1	5246621.0	5246691.0	70.0	DEL
821	chr1	5303110.0	5303138.0	28.0	DEL
822	chr1	5304000.0	5304101.0	101.0	DEL
823	chr1	5333194.0	5333220.0	26.0	DEL
824	chr1	5334120.0	5334120.0	60.0	INS
825	chr1	5334121.0	5334121.0	210.0	INS
826	chr1	5334132.0	5334132.0	30.0	INS
827	chr1	5334259.0	5334259.0	150.0	INS
828	chr1	5334394.0	5334394.0	48.0	INS
829	chr1	5334634.0	5334634.0	59.0	INS
830	chr1	5334767.0	5334767.0	81.0	INS
831	chr1	5387105.0	5387105.0	5189.0	INS
832	chr1	5394451.0	5394451.0	78.0	INS
833	chr1	5404902.0	5404962.0	60.0	DEL
834	chr1	5414107.0	5414144.0	37.0	DEL
835	chr1	5414115.0	5414189.0	74.0	DEL
836	chr1	5578130.0	5578130.0	25.0	INS
837	chr1	5593288.0	5593288.0	63.0	INS
838	chr1	5655858.0	5655909.0	51.0	DEL
839	chr1	5667636.0	5667636.0	131.0	INS
840	chr1	5667665.0	5667861.0	196.0	DEL
841	chr1	5667698.0	5667698.0	231.0	INS
842	chr1	5671397.0	5671419.0	22.0	DEL
843	chr1	5674658.0	5674678.0	20.0	DEL
844	chr1	5691770.0	5691770.0	20.0	INS
845	chr1	5701762.0	5701762.0	41.0	INS
846	chr1	5736368.0	5736392.0	24.0	DEL
847	chr1	5744127.0	5744295.0	168.0	DEL
848	chr1	5747841.0	5747841.0	43.0	INS
849	chr1	5802854.0	5802854.0	459.0	INS
850	chr1	5811400.0	5811400.0	40.0	INS
851	chr1	5814613.0	5814613.0	207.0	INS
852	chr1	5816664.0	5816688.0	24.0	DEL
853	chr1	5817271.0	5817271.0	298.0	INS
854	chr1	5829844.0	5829844.0	348.0	INS
855	chr1	5832248.0	5832248.0	97.0	INS
856	chr1	5832276.0	5832276.0	395.0	INS
857	chr1	5832276.0	5832276.0	606.0	INS
858	chr1	5882166.0	5882193.0	27.0	DEL
859	chr1	5884462.0	5884510.0	48.0	DEL
860	chr1	5949525.0	5949525.0	82.0	INS
861	chr1	5977904.0	5977904.0	1441.0	INS
862	chr1	5999906.0	5999939.0	33.0	DEL
863	chr1	6004925.0	6004925.0	40.0	INS
864	chr1	6005149.0	6005149.0	42.0	INS
865	chr1	6005348.0	6005348.0	42.0	INS
866	chr1	6005938.0	6006554.0	616.0	DEL
867	chr1	6006412.0	6006554.0	142.0	DEL
868	chr1	6006472.0	6006496.0	24.0	DEL
869	chr1	6006541.0	6006586.0	45.0	DEL
870	chr1	6012322.0	6012388.0	66.0	DEL
871	chr1	6012451.0	6012573.0	122.0	DEL
872	chr1	6012452.0	6012573.0	121.0	DEL
873	chr1	6027219.0	6027239.0	20.0	DEL
874	chr1	6160060.0	6160114.0	54.0	DEL
875	chr1	6160070.0	6160261.0	191.0	DEL
876	chr1	6160234.0	6160339.0	105.0	DEL
877	chr1	6175349.0	6175372.0	23.0	DEL
878	chr1	6189167.0	6189167.0	20.0	INS
879	chr1	6300757.0	6300757.0	63.0	INS
880	chr1	6354670.0	6354670.0	120.0	INS
881	chr1	6404707.0	6404731.0	24.0	DEL
882	chr1	6420724.0	6420724.0	20.0	INS
883	chr1	6475194.0	6475231.0	37.0	DEL
884	chr1	6516867.0	6516887.0	20.0	DEL
885	chr1	6517073.0	6517130.0	57.0	DEL
886	chr1	6566406.0	6566406.0	59.0	INS
887	chr1	6742557.0	6742557.0	1925.0	INS
888	chr1	6897473.0	6897473.0	31.0	INS
889	chr1	6926438.0	6926462.0	24.0	DEL
890	chr1	6937126.0	6937779.0	653.0	DEL
891	chr1	6937556.0	6937556.0	198.0	INS
892	chr1	6937639.0	6937881.0	242.0	DEL
893	chr1	6940912.0	6940912.0	687.0	INS
894	chr1	6940912.0	6940912.0	1262.0	INS
895	chr1	6984090.0	6984090.0	204.0	INS
896	chr1	7114809.0	7114906.0	97.0	DEL
897	chr1	7115492.0	7115640.0	148.0	DEL
898	chr1	7197657.0	7197677.0	20.0	DEL
899	chr1	7221206.0	7221206.0	163.0	INS
900	chr1	7276303.0	7276303.0	40.0	INS
901	chr1	7281975.0	7281975.0	79.0	INS
902	chr1	7335140.0	7335140.0	22.0	INS
903	chr1	7398185.0	7398218.0	33.0	DEL
904	chr1	7426179.0	7426179.0	304.0	INS
905	chr1	7457030.0	7457063.0	33.0	DEL
906	chr1	7500238.0	7500238.0	75.0	INS
907	chr1	7500259.0	7500259.0	460.0	INS
908	chr1	7520218.0	7520218.0	1532.0	INS
909	chr1	7542554.0	7542616.0	62.0	DEL
910	chr1	7548462.0	7548495.0	33.0	DEL
911	chr1	7574105.0	7574105.0	308.0	INS
912	chr1	7594120.0	7594120.0	43.0	INS
913	chr1	7642949.0	7643210.0	261.0	DEL
914	chr1	7718188.0	7718188.0	20.0	INS
915	chr1	7829913.0	7829966.0	53.0	DEL
916	chr1	7850060.0	7850060.0	79.0	INS
917	chr1	7856597.0	7856597.0	63.0	INS
918	chr1	7862975.0	7862975.0	114.0	INS
919	chr1	7862998.0	7863054.0	56.0	DEL
920	chr1	7864886.0	7865334.0	448.0	DEL
921	chr1	7903142.0	7903323.0	181.0	DEL
922	chr1	7924294.0	7924318.0	24.0	DEL
923	chr1	7953086.0	7953086.0	97.0	INS
924	chr1	8027004.0	8027004.0	152.0	INS
925	chr1	8037667.0	8037701.0	34.0	DEL
926	chr1	8123845.0	8123845.0	190.0	INS
927	chr1	8157867.0	8157904.0	37.0	DEL
928	chr1	8216986.0	8216986.0	214.0	INS
929	chr1	8220163.0	8220163.0	21.0	INS
930	chr1	8228967.0	8228987.0	20.0	DEL
931	chr1	8261358.0	8261386.0	28.0	DEL
932	chr1	8276874.0	8276874.0	730.0	INS
933	chr1	8299063.0	8299083.0	20.0	DEL
934	chr1	8301280.0	8301308.0	28.0	DEL
935	chr1	8303862.0	8303882.0	20.0	DEL
936	chr1	8322186.0	8322186.0	306.0	INS
937	chr1	8322304.0	8322304.0	515.0	INS
938	chr1	8331274.0	8331274.0	74.0	INS
939	chr1	8331445.0	8331445.0	162.0	INS
940	chr1	8331445.0	8331445.0	265.0	INS
941	chr1	8344888.0	8344888.0	326.0	INS
942	chr1	8345973.0	8345973.0	46.0	INS
943	chr1	8375631.0	8375631.0	28.0	INS
944	chr1	8383460.0	8383460.0	45.0	INS
945	chr1	8386567.0	8386567.0	317.0	INS
946	chr1	8401034.0	8401058.0	24.0	DEL
947	chr1	8500822.0	8500862.0	40.0	DEL
948	chr1	8501400.0	8501400.0	49.0	INS
949	chr1	8501666.0	8501711.0	45.0	DEL
950	chr1	8501886.0	8501886.0	49.0	INS
951	chr1	8502036.0	8502036.0	224.0	INS
952	chr1	8502129.0	8502129.0	91.0	INS
953	chr1	8502129.0	8502129.0	567.0	INS
954	chr1	8537055.0	8537055.0	89.0	INS
955	chr1	8605771.0	8605771.0	21.0	INS
956	chr1	8646056.0	8646102.0	46.0	DEL
957	chr1	8668935.0	8669024.0	89.0	DEL
958	chr1	8844074.0	8844094.0	20.0	DEL
959	chr1	8849182.0	8849182.0	20.0	INS
960	chr1	8852553.0	8852553.0	48.0	INS
961	chr1	8912172.0	8912172.0	234.0	INS
962	chr1	8984257.0	8984257.0	26.0	INS
963	chr1	9053289.0	9053289.0	179.0	INS
964	chr1	9116182.0	9116182.0	236.0	INS
965	chr1	9123242.0	9123374.0	132.0	DEL
966	chr1	9123552.0	9123552.0	42.0	INS
967	chr1	9129265.0	9129265.0	90.0	INS
968	chr1	9142897.0	9142933.0	36.0	DEL
969	chr1	9154217.0	9154217.0	27.0	INS
970	chr1	9170365.0	9170365.0	318.0	INS
971	chr1	9193875.0	9193899.0	24.0	DEL
972	chr1	9258906.0	9258906.0	95.0	INS
973	chr1	9282514.0	9282514.0	218.0	INS
974	chr1	9310074.0	9310128.0	54.0	DEL
975	chr1	9310168.0	9310168.0	54.0	INS
976	chr1	9357089.0	9357117.0	28.0	DEL
977	chr1	9411146.0	9411146.0	126.0	INS
978	chr1	9411264.0	9411264.0	1377.0	INS
979	chr1	9523543.0	9523564.0	21.0	DEL
980	chr1	9531830.0	9531862.0	32.0	DEL
981	chr1	9535554.0	9537607.0	2053.0	DEL
982	chr1	9623988.0	9623988.0	6484.0	INS
983	chr1	9680448.0	9680448.0	229.0	INS
984	chr1	9804534.0	9804577.0	43.0	DEL
985	chr1	9810141.0	9810141.0	139.0	INS
986	chr1	9810141.0	9810141.0	216.0	INS
987	chr1	9968551.0	9968551.0	140.0	INS
988	chr1	10059230.0	10059230.0	293.0	INS
989	chr1	10187604.0	10187604.0	175.0	INS
990	chr1	10187692.0	10187692.0	67.0	INS
991	chr1	10187821.0	10187821.0	95.0	INS
992	chr1	10187901.0	10187901.0	172.0	INS
993	chr1	10187905.0	10187905.0	47.0	INS
994	chr1	10187985.0	10187985.0	81.0	INS
995	chr1	10188027.0	10188027.0	234.0	INS
996	chr1	10188060.0	10188060.0	622.0	INS
997	chr1	10230414.0	10230414.0	88.0	INS
998	chr1	10274674.0	10274760.0	86.0	DEL
999	chr1	10309412.0	10318600.0	9188.0	DEL
1000	chr1	10422424.0	10423722.0	1298.0	DEL
1001	chr1	10445270.0	10445309.0	39.0	DEL
1002	chr1	10498280.0	10498300.0	20.0	DEL
1003	chr1	10662236.0	10662299.0	63.0	DEL
1004	chr1	10681875.0	10681896.0	21.0	DEL
1005	chr1	10709143.0	10709143.0	77.0	INS
1006	chr1	10715790.0	10715874.0	84.0	DEL
1007	chr1	10744362.0	10744362.0	292.0	INS
1008	chr1	10744469.0	10744469.0	48.0	INS
1009	chr1	10744731.0	10744731.0	68.0	INS
1010	chr1	10785135.0	10785135.0	40.0	INS
1011	chr1	10818016.0	10818016.0	43.0	INS
1012	chr1	10824632.0	10824661.0	29.0	DEL
1013	chr1	10834217.0	10834217.0	20.0	INS
1014	chr1	10861870.0	10861870.0	175.0	INS
1015	chr1	10971075.0	10971075.0	1899.0	INS
1016	chr1	10983045.0	10983076.0	31.0	DEL
1017	chr1	10986124.0	10986124.0	28.0	INS
1018	chr1	10987309.0	10987508.0	199.0	DEL
1019	chr1	10988055.0	10988055.0	71.0	INS
1020	chr1	10997255.0	10997281.0	26.0	DEL
1021	chr1	11000058.0	11002249.0	2191.0	DEL
1022	chr1	11005277.0	11005277.0	118.0	INS
1023	chr1	11041736.0	11041736.0	264.0	INS
1024	chr1	11338164.0	11338164.0	40.0	INS
1025	chr1	11338184.0	11338184.0	428.0	INS
1026	chr1	11373881.0	11373881.0	1248.0	INS
1027	chr1	11374328.0	11374328.0	70.0	INS
1028	chr1	11381601.0	11381736.0	135.0	DEL
1029	chr1	11413867.0	11413867.0	48.0	INS
1030	chr1	11431757.0	11431780.0	23.0	DEL
1031	chr1	11445742.0	11445742.0	22.0	INS
1032	chr1	11465195.0	11465195.0	23.0	INS
1033	chr1	11522715.0	11522715.0	43.0	INS
1034	chr1	11522759.0	11522759.0	614.0	INS
1035	chr1	11522776.0	11522776.0	242.0	INS
1036	chr1	11522783.0	11522783.0	133.0	INS
1037	chr1	11522803.0	11522803.0	88.0	INS
1038	chr1	11522926.0	11522926.0	351.0	INS
1039	chr1	11522959.0	11522959.0	99.0	INS
1040	chr1	11523202.0	11523202.0	24.0	INS
1041	chr1	11609197.0	11609365.0	168.0	DEL
1042	chr1	11622836.0	11623126.0	290.0	DEL
1043	chr1	11632033.0	11632053.0	20.0	DEL
1044	chr1	11632455.0	11632483.0	28.0	DEL
1045	chr1	11641682.0	11641682.0	37.0	INS
1046	chr1	11641682.0	11641682.0	111.0	INS
1047	chr1	11669666.0	11669666.0	48.0	INS
1048	chr1	11772904.0	11772904.0	32.0	INS
1049	chr1	11882728.0	11882728.0	45.0	INS
1050	chr1	11909548.0	11909548.0	20.0	INS
1051	chr1	11967596.0	11967596.0	26.0	INS
1052	chr1	12081944.0	12081970.0	26.0	DEL
1053	chr1	12138948.0	12138948.0	66.0	INS
1054	chr1	12174139.0	12174196.0	57.0	DEL
1055	chr1	12183748.0	12183768.0	20.0	DEL
1056	chr1	12482739.0	12482760.0	21.0	DEL
1057	chr1	12565675.0	12565675.0	720.0	INS
1058	chr1	12615134.0	12615159.0	25.0	DEL
1059	chr1	12677452.0	12677536.0	84.0	DEL
1060	chr1	12677550.0	12677550.0	328.0	INS
1061	chr1	12723864.0	12723890.0	26.0	DEL
1062	chr1	12762156.0	12762156.0	425.0	INS
1063	chr1	12789423.0	12789423.0	120.0	INS
1064	chr1	12801815.0	12801851.0	36.0	DEL
1065	chr1	12816074.0	12816354.0	280.0	DEL
1066	chr1	12823636.0	12823636.0	103.0	INS
1067	chr1	12853849.0	12853849.0	161.0	INS
1068	chr1	12915475.0	12915499.0	24.0	DEL
1069	chr1	13135185.0	13135185.0	46.0	INS
1070	chr1	13191014.0	13220889.0	29875.0	DEL
1071	chr1	13203331.0	13203363.0	32.0	DEL
1072	chr1	13203405.0	13203405.0	101.0	INS
1073	chr1	13217293.0	13217293.0	52.0	INS
1074	chr1	13224529.0	13224529.0	58.0	INS
1075	chr1	13235348.0	13240700.0	5352.0	DEL
1076	chr1	13239741.0	13239741.0	50.0	INS
1077	chr1	13242736.0	13242767.0	31.0	DEL
1078	chr1	13336627.0	13336669.0	42.0	DEL
1079	chr1	13362821.0	13362821.0	53.0	INS
1080	chr1	13429597.0	13429742.0	145.0	DEL
1081	chr1	13470159.0	13470159.0	662.0	INS
1082	chr1	13481756.0	13481788.0	32.0	DEL
1083	chr1	13501502.0	13501687.0	185.0	DEL
1084	chr1	13503247.0	13503270.0	23.0	DEL
1085	chr1	13522113.0	13522113.0	128.0	INS
1086	chr1	13522114.0	13522178.0	64.0	DEL
1087	chr1	13527705.0	13527880.0	175.0	DEL
1088	chr1	13567886.0	13567972.0	86.0	DEL
1089	chr1	13567980.0	13568112.0	132.0	DEL
1090	chr1	13568100.0	13568123.0	23.0	DEL
1091	chr1	13588980.0	13588980.0	50.0	INS
1092	chr1	13601966.0	13602000.0	34.0	DEL
1093	chr1	13658374.0	13658374.0	127.0	INS
1094	chr1	13806224.0	13806257.0	33.0	DEL
1095	chr1	14022485.0	14022509.0	24.0	DEL
1096	chr1	14050101.0	14050125.0	24.0	DEL
1097	chr1	14109806.0	14111746.0	1940.0	DEL
1098	chr1	14110579.0	14112526.0	1947.0	DEL
1099	chr1	14119923.0	14119923.0	23.0	INS
1100	chr1	14128310.0	14128339.0	29.0	DEL
1101	chr1	14133380.0	14133413.0	33.0	DEL
1102	chr1	14417993.0	14418021.0	28.0	DEL
1103	chr1	14492665.0	14492665.0	409.0	INS
1104	chr1	14492666.0	14492666.0	1423.0	INS
1105	chr1	14514346.0	14514346.0	296.0	INS
1106	chr1	14514438.0	14514438.0	48.0	INS
1107	chr1	14514501.0	14514501.0	53.0	INS
1108	chr1	14542301.0	14542301.0	147.0	INS
1109	chr1	14591418.0	14591418.0	20.0	INS
1110	chr1	14652506.0	14652506.0	264.0	INS
1111	chr1	14681643.0	14681671.0	28.0	DEL
1112	chr1	14727450.0	14727475.0	25.0	DEL
1113	chr1	14754401.0	14754421.0	20.0	DEL
1114	chr1	14883342.0	14883342.0	45.0	INS
1115	chr1	14906174.0	14906198.0	24.0	DEL
1116	chr1	14918688.0	14918729.0	41.0	DEL
1117	chr1	14985283.0	14985305.0	22.0	DEL
1118	chr1	15036278.0	15036278.0	69.0	INS
1119	chr1	15050020.0	15050064.0	44.0	DEL
1120	chr1	15063773.0	15063828.0	55.0	DEL
1121	chr1	15112587.0	15112587.0	27.0	INS
1122	chr1	15131042.0	15131042.0	50.0	INS
1123	chr1	15155570.0	15155570.0	379.0	INS
1124	chr1	15225218.0	15225218.0	262.0	INS
1125	chr1	15314635.0	15314635.0	298.0	INS
1126	chr1	15321779.0	15321801.0	22.0	DEL
1127	chr1	15388345.0	15388345.0	179.0	INS
1128	chr1	15388345.0	15388345.0	294.0	INS
1129	chr1	15684697.0	15684697.0	24.0	INS
1130	chr1	15686648.0	15686648.0	21.0	INS
1131	chr1	15706467.0	15706493.0	26.0	DEL
1132	chr1	15957371.0	15957410.0	39.0	DEL
1133	chr1	15971474.0	15971514.0	40.0	DEL
1134	chr1	15971483.0	15971504.0	21.0	DEL
1135	chr1	15980885.0	15980905.0	20.0	DEL
1136	chr1	16002842.0	16002842.0	2664.0	INS
1137	chr1	16089599.0	16089599.0	58.0	INS
1138	chr1	16136690.0	16136713.0	23.0	DEL
1139	chr1	16164055.0	16164055.0	72.0	INS
1140	chr1	16179512.0	16179512.0	44.0	INS
1141	chr1	16202328.0	16202348.0	20.0	DEL
1142	chr1	16213728.0	16213748.0	20.0	DEL
1143	chr1	16350754.0	16350754.0	42.0	INS
1144	chr1	16389372.0	16389410.0	38.0	DEL
1145	chr1	16424205.0	16424205.0	135.0	INS
1146	chr1	16539692.0	16539692.0	318.0	INS
1147	chr1	16557768.0	16557810.0	42.0	DEL
1148	chr1	16565994.0	16565994.0	34.0	INS
1149	chr1	16584262.0	16584262.0	57.0	INS
1150	chr1	16619395.0	16621184.0	1789.0	DEL
1151	chr1	16620349.0	16620349.0	351.0	INS
1152	chr1	16653956.0	16654000.0	44.0	DEL
1153	chr1	16689021.0	16689045.0	24.0	DEL
1154	chr1	16692443.0	16692464.0	21.0	DEL
1155	chr1	16701435.0	16701435.0	38.0	INS
1156	chr1	16727933.0	16727976.0	43.0	DEL
1157	chr1	16730667.0	16730667.0	97.0	INS
1158	chr1	16733032.0	16733032.0	311.0	INS
1159	chr1	16850134.0	16850164.0	30.0	DEL
1160	chr1	16905399.0	16905399.0	25.0	INS
1161	chr1	16914056.0	16914077.0	21.0	DEL
1162	chr1	16975405.0	16975429.0	24.0	DEL
1163	chr1	17036673.0	17036705.0	32.0	DEL
1164	chr1	17057983.0	17057983.0	55.0	INS
1165	chr1	17166218.0	17166218.0	610.0	INS
1166	chr1	17166218.0	17166218.0	884.0	INS
1167	chr1	17175906.0	17175932.0	26.0	DEL
1168	chr1	17208572.0	17208572.0	74.0	INS
1169	chr1	17222958.0	17222958.0	20.0	INS
1170	chr1	17235293.0	17235293.0	43.0	INS
1171	chr1	17241451.0	17241451.0	36.0	INS
1172	chr1	17241452.0	17241608.0	156.0	DEL
1173	chr1	17241471.0	17241543.0	72.0	DEL
1174	chr1	17289303.0	17289303.0	2686.0	INS
1175	chr1	17291221.0	17291221.0	2718.0	INS
1176	chr1	17292886.0	17292886.0	108.0	INS
1177	chr1	17351955.0	17352104.0	149.0	DEL
1178	chr1	17352012.0	17352032.0	20.0	DEL
1179	chr1	17358270.0	17358592.0	322.0	DEL
1180	chr1	17437673.0	17437673.0	78.0	INS
1181	chr1	17472276.0	17472276.0	21.0	INS
1182	chr1	17556235.0	17556320.0	85.0	DEL
1183	chr1	17689481.0	17689481.0	1305.0	INS
1184	chr1	17859662.0	17859662.0	200.0	INS
1185	chr1	17868632.0	17868632.0	67.0	INS
1186	chr1	17936515.0	17936535.0	20.0	DEL
1187	chr1	18049655.0	18049655.0	4404.0	INS
1188	chr1	18049838.0	18049838.0	105.0	INS
1189	chr1	18097638.0	18097658.0	20.0	DEL
1190	chr1	18101339.0	18101363.0	24.0	DEL
1191	chr1	18115834.0	18115854.0	20.0	DEL
1192	chr1	18177364.0	18177364.0	43.0	INS
1193	chr1	18242068.0	18242090.0	22.0	DEL
1194	chr1	18330522.0	18330570.0	48.0	DEL
1195	chr1	18330584.0	18330680.0	96.0	DEL
1196	chr1	18354841.0	18354891.0	50.0	DEL
1197	chr1	18357435.0	18357471.0	36.0	DEL
1198	chr1	18363473.0	18363505.0	32.0	DEL
1199	chr1	18466059.0	18466059.0	59.0	INS
1200	chr1	18478610.0	18478630.0	20.0	DEL
1201	chr1	18502846.0	18502895.0	49.0	DEL
1202	chr1	18539860.0	18540038.0	178.0	DEL
1203	chr1	18598029.0	18598099.0	70.0	DEL
1204	chr1	18602597.0	18602655.0	58.0	DEL
1205	chr1	18604839.0	18604911.0	72.0	DEL
1206	chr1	18608387.0	18608415.0	28.0	DEL
1207	chr1	18728177.0	18728177.0	51.0	INS
1208	chr1	18744453.0	18744453.0	81.0	INS
1209	chr1	18795159.0	18795179.0	20.0	DEL
1210	chr1	18825304.0	18825570.0	266.0	DEL
1211	chr1	18825549.0	18825594.0	45.0	DEL
1212	chr1	18825641.0	18825858.0	217.0	DEL
1213	chr1	18925804.0	18925804.0	89.0	INS
1214	chr1	18925857.0	18925857.0	738.0	INS
1215	chr1	18925998.0	18925998.0	343.0	INS
1216	chr1	18926056.0	18926056.0	133.0	INS
1217	chr1	18926070.0	18926070.0	69.0	INS
1218	chr1	19000020.0	19000047.0	27.0	DEL
1219	chr1	19020892.0	19020912.0	20.0	DEL
1220	chr1	19060330.0	19060330.0	41.0	INS
1221	chr1	19060330.0	19060330.0	85.0	INS
1222	chr1	19060625.0	19060625.0	168.0	INS
1223	chr1	19061417.0	19061417.0	3699.0	INS
1224	chr1	19072380.0	19072380.0	28.0	INS
1225	chr1	19107409.0	19107409.0	102.0	INS
1226	chr1	19143259.0	19143295.0	36.0	DEL
1227	chr1	19290840.0	19290840.0	78.0	INS
1228	chr1	19319605.0	19319605.0	27.0	INS
1229	chr1	19320695.0	19321847.0	1152.0	DEL
1230	chr1	19366283.0	19366283.0	22.0	INS
1231	chr1	19392179.0	19392199.0	20.0	DEL
1232	chr1	19434933.0	19435099.0	166.0	DEL
1233	chr1	19471865.0	19471896.0	31.0	DEL
1234	chr1	19571782.0	19571782.0	321.0	INS
1235	chr1	19583600.0	19583628.0	28.0	DEL
1236	chr1	19642974.0	19643118.0	144.0	DEL
1237	chr1	19874112.0	19874142.0	30.0	DEL
1238	chr1	19932928.0	19932928.0	319.0	INS
1239	chr1	20170696.0	20171244.0	548.0	DEL
1240	chr1	20262371.0	20262395.0	24.0	DEL
1241	chr1	20368229.0	20368229.0	45.0	INS
1242	chr1	20382468.0	20382468.0	437.0	INS
1243	chr1	20463539.0	20463539.0	910.0	INS
1244	chr1	20486868.0	20486868.0	232.0	INS
1245	chr1	20592076.0	20592076.0	72.0	INS
1246	chr1	20599617.0	20599617.0	40.0	INS
1247	chr1	20605522.0	20606197.0	675.0	DEL
1248	chr1	20623746.0	20623746.0	1254.0	INS
1249	chr1	20623799.0	20623799.0	69.0	INS
1250	chr1	20623885.0	20623885.0	68.0	INS
1251	chr1	20626006.0	20626093.0	87.0	DEL
1252	chr1	20707787.0	20707787.0	26.0	INS
1253	chr1	20712616.0	20712616.0	98.0	INS
1254	chr1	20712632.0	20712657.0	25.0	DEL
1255	chr1	20712653.0	20712653.0	43.0	INS
1256	chr1	20712841.0	20712841.0	236.0	INS
1257	chr1	20712891.0	20712891.0	43.0	INS
1258	chr1	20750322.0	20750366.0	44.0	DEL
1259	chr1	20816294.0	20816338.0	44.0	DEL
1260	chr1	20965634.0	20965634.0	54.0	INS
1261	chr1	20981521.0	20981618.0	97.0	DEL
1262	chr1	20989056.0	20989056.0	132.0	INS
1263	chr1	20989081.0	20989081.0	45.0	INS
1264	chr1	21023912.0	21023952.0	40.0	DEL
1265	chr1	21166095.0	21166095.0	318.0	INS
1266	chr1	21179788.0	21179788.0	176.0	INS
1267	chr1	21179882.0	21179882.0	53.0	INS
1268	chr1	21180038.0	21180038.0	62.0	INS
1269	chr1	21180062.0	21180062.0	174.0	INS
1270	chr1	21180070.0	21180070.0	110.0	INS
1271	chr1	21191036.0	21191036.0	34.0	INS
1272	chr1	21191866.0	21191866.0	31.0	INS
1273	chr1	21323632.0	21323652.0	20.0	DEL
1274	chr1	21388450.0	21388526.0	76.0	DEL
1275	chr1	21388578.0	21388748.0	170.0	DEL
1276	chr1	21388677.0	21388727.0	50.0	DEL
1277	chr1	21446446.0	21446466.0	20.0	DEL
1278	chr1	21450735.0	21450735.0	57.0	INS
1279	chr1	21502706.0	21502706.0	47.0	INS
1280	chr1	21503493.0	21503493.0	56.0	INS
1281	chr1	21552105.0	21552105.0	40.0	INS
1282	chr1	21554790.0	21554810.0	20.0	DEL
1283	chr1	21660339.0	21660339.0	26.0	INS
1284	chr1	21765901.0	21765923.0	22.0	DEL
1285	chr1	21818023.0	21818158.0	135.0	DEL
1286	chr1	21853751.0	21853751.0	20.0	INS
1287	chr1	21917437.0	21917457.0	20.0	DEL
1288	chr1	21959840.0	21959890.0	50.0	DEL
1289	chr1	22054913.0	22054935.0	22.0	DEL
1290	chr1	22099893.0	22099916.0	23.0	DEL
1291	chr1	22285578.0	22285578.0	232.0	INS
1292	chr1	22311369.0	22311399.0	30.0	DEL
1293	chr1	22315095.0	22315095.0	125.0	INS
1294	chr1	22370177.0	22370177.0	60.0	INS
1295	chr1	22394254.0	22394254.0	20.0	INS
1296	chr1	22394322.0	22394322.0	58.0	INS
1297	chr1	22411828.0	22411867.0	39.0	DEL
1298	chr1	22431245.0	22431245.0	75.0	INS
1299	chr1	22431278.0	22431278.0	275.0	INS
1300	chr1	22433437.0	22433437.0	20.0	INS
1301	chr1	22570496.0	22570496.0	93.0	INS
1302	chr1	22577990.0	22577990.0	1288.0	INS
1303	chr1	22578110.0	22578110.0	52.0	INS
1304	chr1	22599638.0	22599734.0	96.0	DEL
1305	chr1	22669002.0	22669026.0	24.0	DEL
1306	chr1	22717240.0	22717268.0	28.0	DEL
1307	chr1	22754842.0	22754842.0	648.0	INS
1308	chr1	22754933.0	22754933.0	42.0	INS
1309	chr1	22803617.0	22803645.0	28.0	DEL
1310	chr1	22905787.0	22905787.0	80.0	INS
1311	chr1	22950447.0	22950447.0	256.0	INS
1312	chr1	23017175.0	23017201.0	26.0	DEL
1313	chr1	23064635.0	23064635.0	356.0	INS
1314	chr1	23117454.0	23117454.0	26.0	INS
1315	chr1	23228616.0	23228650.0	34.0	DEL
1316	chr1	23257732.0	23257860.0	128.0	DEL
1317	chr1	23277272.0	23277272.0	7460.0	INS
1318	chr1	23336116.0	23336116.0	24.0	INS
1319	chr1	23392390.0	23392451.0	61.0	DEL
1320	chr1	23392405.0	23392405.0	460.0	INS
1321	chr1	23392406.0	23392406.0	1331.0	INS
1322	chr1	23392445.0	23392445.0	871.0	INS
1323	chr1	23451210.0	23451210.0	752.0	INS
1324	chr1	23480159.0	23480159.0	61.0	INS
1325	chr1	23495229.0	23495229.0	64.0	INS
1326	chr1	23504409.0	23504409.0	37.0	INS
1327	chr1	23664110.0	23664146.0	36.0	DEL
1328	chr1	23672616.0	23672640.0	24.0	DEL
1329	chr1	23689071.0	23689071.0	49.0	INS
1330	chr1	23703677.0	23703739.0	62.0	DEL
1331	chr1	23710886.0	23710886.0	96.0	INS
1332	chr1	23710948.0	23710948.0	144.0	INS
1333	chr1	23711005.0	23711005.0	48.0	INS
1334	chr1	23724173.0	23724173.0	1110.0	INS
1335	chr1	23727741.0	23727766.0	25.0	DEL
1336	chr1	23730252.0	23730276.0	24.0	DEL
1337	chr1	23758247.0	23758268.0	21.0	DEL
1338	chr1	23765206.0	23765227.0	21.0	DEL
1339	chr1	23837096.0	23837096.0	56.0	INS
1340	chr1	23837489.0	23837489.0	56.0	INS
1341	chr1	23853368.0	23853416.0	48.0	DEL
1342	chr1	23884345.0	23884345.0	2151.0	INS
1343	chr1	23894449.0	23894469.0	20.0	DEL
1344	chr1	23899825.0	23899825.0	255.0	INS
1345	chr1	23899854.0	23899854.0	107.0	INS
1346	chr1	23899908.0	23899908.0	63.0	INS
1347	chr1	23935708.0	23935708.0	40.0	INS
1348	chr1	24011012.0	24011012.0	217.0	INS
1349	chr1	24076496.0	24076813.0	317.0	DEL
1350	chr1	24113264.0	24113285.0	21.0	DEL
1351	chr1	24162748.0	24162778.0	30.0	DEL
1352	chr1	24178901.0	24178901.0	21.0	INS
1353	chr1	24211928.0	24212027.0	99.0	DEL
1354	chr1	24212085.0	24212085.0	120.0	INS
1355	chr1	24212086.0	24212086.0	166.0	INS
1356	chr1	24212164.0	24212164.0	68.0	INS
1357	chr1	24212343.0	24212343.0	42.0	INS
1358	chr1	24212343.0	24212343.0	300.0	INS
1359	chr1	24219072.0	24219092.0	20.0	DEL
1360	chr1	24219303.0	24219303.0	38.0	INS
1361	chr1	24335014.0	24335042.0	28.0	DEL
1362	chr1	24344974.0	24344974.0	100.0	INS
1363	chr1	24345043.0	24345043.0	297.0	INS
1364	chr1	24345226.0	24345226.0	67.0	INS
1365	chr1	24446069.0	24446091.0	22.0	DEL
1366	chr1	24502844.0	24502844.0	65.0	INS
1367	chr1	24531103.0	24531103.0	322.0	INS
1368	chr1	24573969.0	24573969.0	31.0	INS
1369	chr1	24602305.0	24602591.0	286.0	DEL
1370	chr1	24604649.0	24604649.0	41.0	INS
1371	chr1	24614547.0	24614774.0	227.0	DEL
1372	chr1	24614774.0	24614774.0	320.0	INS
1373	chr1	24634837.0	24634837.0	312.0	INS
1374	chr1	24704790.0	24704790.0	25.0	INS
1375	chr1	24730355.0	24730355.0	309.0	INS
1376	chr1	24766473.0	24766498.0	25.0	DEL
1377	chr1	24799543.0	24806932.0	7389.0	DEL
1378	chr1	24799620.0	24800018.0	398.0	DEL
1379	chr1	24799908.0	24800204.0	296.0	DEL
1380	chr1	24832196.0	24835018.0	2822.0	DEL
1381	chr1	24833685.0	24833685.0	49.0	INS
1382	chr1	24875331.0	24877144.0	1813.0	DEL
1383	chr1	25002169.0	25002169.0	41.0	INS
1384	chr1	25044971.0	25044971.0	105.0	INS
1385	chr1	25054265.0	25054265.0	323.0	INS
1386	chr1	25108872.0	25108872.0	68.0	INS
1387	chr1	25111832.0	25111832.0	36.0	INS
1388	chr1	25147144.0	25147164.0	20.0	DEL
1389	chr1	25166875.0	25166959.0	84.0	DEL
1390	chr1	25166887.0	25166887.0	60.0	INS
1391	chr1	25529499.0	25529499.0	969.0	INS
1392	chr1	25767885.0	25767885.0	49.0	INS
1393	chr1	25768267.0	25768267.0	95.0	INS
1394	chr1	25808297.0	25808342.0	45.0	DEL
1395	chr1	25889420.0	25889420.0	50.0	INS
1396	chr1	25902047.0	25902094.0	47.0	DEL
1397	chr1	25902094.0	25902094.0	333.0	INS
1398	chr1	25928468.0	25928468.0	127.0	INS
1399	chr1	25941916.0	25942609.0	693.0	DEL
1400	chr1	26004733.0	26004753.0	20.0	DEL
1401	chr1	26077191.0	26077221.0	30.0	DEL
1402	chr1	26133296.0	26133296.0	38.0	INS
1403	chr1	26133605.0	26138279.0	4674.0	DEL
1404	chr1	26137960.0	26138003.0	43.0	DEL
1405	chr1	26138122.0	26138254.0	132.0	DEL
1406	chr1	26208891.0	26208914.0	23.0	DEL
1407	chr1	26239551.0	26239614.0	63.0	DEL
1408	chr1	26282374.0	26282404.0	30.0	DEL
1409	chr1	26317544.0	26317565.0	21.0	DEL
1410	chr1	26364795.0	26364819.0	24.0	DEL
1411	chr1	26369683.0	26369683.0	181.0	INS
1412	chr1	26399694.0	26399694.0	30.0	INS
1413	chr1	26399819.0	26399819.0	491.0	INS
1414	chr1	26506384.0	26506384.0	330.0	INS
1415	chr1	26512302.0	26512322.0	20.0	DEL
1416	chr1	26596203.0	26596203.0	40.0	INS
1417	chr1	26596612.0	26596612.0	49.0	INS
1418	chr1	26596895.0	26596895.0	46.0	INS
1419	chr1	26637702.0	26637772.0	70.0	DEL
1420	chr1	26637811.0	26637851.0	40.0	DEL
1421	chr1	26638133.0	26638133.0	244.0	INS
1422	chr1	26638982.0	26639011.0	29.0	DEL
1423	chr1	26639317.0	26639317.0	306.0	INS
1424	chr1	26648760.0	26649067.0	307.0	DEL
1425	chr1	26649348.0	26649348.0	29.0	INS
1426	chr1	26649607.0	26649607.0	24.0	INS
1427	chr1	26650167.0	26650410.0	243.0	DEL
1428	chr1	26650695.0	26650695.0	40.0	INS
1429	chr1	26650731.0	26650731.0	70.0	INS
1430	chr1	26736291.0	26736291.0	125.0	INS
1431	chr1	26818055.0	26818055.0	49.0	INS
1432	chr1	26818262.0	26818359.0	97.0	DEL
1433	chr1	26818636.0	26818636.0	98.0	INS
1434	chr1	26818668.0	26818716.0	48.0	DEL
1435	chr1	26818958.0	26818958.0	79.0	INS
1436	chr1	26819005.0	26819005.0	130.0	INS
1437	chr1	26904035.0	26904035.0	328.0	INS
1438	chr1	26936155.0	26936192.0	37.0	DEL
1439	chr1	27025090.0	27025090.0	1871.0	INS
1440	chr1	27030332.0	27030480.0	148.0	DEL
1441	chr1	27030486.0	27030486.0	720.0	INS
1442	chr1	27086495.0	27086495.0	1170.0	INS
1443	chr1	27107220.0	27107220.0	1195.0	INS
1444	chr1	27131947.0	27131947.0	21.0	INS
1445	chr1	27221154.0	27221181.0	27.0	DEL
1446	chr1	27668986.0	27669022.0	36.0	DEL
1447	chr1	27792152.0	27792152.0	74.0	INS
1448	chr1	27792328.0	27792328.0	60.0	INS
1449	chr1	27853194.0	27853244.0	50.0	DEL
1450	chr1	27853466.0	27854125.0	659.0	DEL
1451	chr1	27853614.0	27853614.0	79.0	INS
1452	chr1	27853820.0	27854067.0	247.0	DEL
1453	chr1	27854186.0	27854462.0	276.0	DEL
1454	chr1	27877623.0	27877887.0	264.0	DEL
1455	chr1	27878460.0	27878460.0	1369.0	INS
1456	chr1	27905878.0	27905878.0	125.0	INS
1457	chr1	27916905.0	27916905.0	54.0	INS
1458	chr1	27916978.0	27916978.0	105.0	INS
1459	chr1	27921288.0	27921597.0	309.0	DEL
1460	chr1	28047648.0	28047671.0	23.0	DEL
1461	chr1	28094945.0	28094980.0	35.0	DEL
1462	chr1	28212171.0	28212193.0	22.0	DEL
1463	chr1	28247131.0	28247131.0	144.0	INS
1464	chr1	28353523.0	28353523.0	5732.0	INS
1465	chr1	28533845.0	28533873.0	28.0	DEL
1466	chr1	28994949.0	28994949.0	323.0	INS
1467	chr1	29055652.0	29055652.0	341.0	INS
1468	chr1	29243807.0	29243807.0	41.0	INS
1469	chr1	29367154.0	29367154.0	111.0	INS
1470	chr1	29453798.0	29453798.0	59.0	INS
1471	chr1	29518740.0	29518740.0	52.0	INS
1472	chr1	29536630.0	29536676.0	46.0	DEL
1473	chr1	29686762.0	29686762.0	45.0	INS
1474	chr1	29687741.0	29687741.0	37.0	INS
1475	chr1	29707422.0	29707422.0	60.0	INS
1476	chr1	29723861.0	29723861.0	129.0	INS
1477	chr1	29723864.0	29723864.0	378.0	INS
1478	chr1	29727306.0	29727557.0	251.0	DEL
1479	chr1	29727362.0	29727418.0	56.0	DEL
1480	chr1	29727427.0	29727539.0	112.0	DEL
1481	chr1	29771117.0	29771117.0	46.0	INS
1482	chr1	29771269.0	29771269.0	596.0	INS
1483	chr1	29771311.0	29771311.0	540.0	INS
1484	chr1	29771339.0	29771339.0	68.0	INS
1485	chr1	29840314.0	29840314.0	118.0	INS
1486	chr1	29905700.0	29905700.0	37.0	INS
1487	chr1	29935682.0	29935706.0	24.0	DEL
1488	chr1	30011616.0	30011644.0	28.0	DEL
1489	chr1	30014892.0	30014892.0	155.0	INS
1490	chr1	30080273.0	30080296.0	23.0	DEL
1491	chr1	30085951.0	30085951.0	197.0	INS
1492	chr1	30096601.0	30096601.0	163.0	INS
1493	chr1	30184360.0	30184453.0	93.0	DEL
1494	chr1	30191422.0	30191464.0	42.0	DEL
1495	chr1	30301384.0	30301384.0	73.0	INS
1496	chr1	30327488.0	30327512.0	24.0	DEL
1497	chr1	30375749.0	30375800.0	51.0	DEL
1498	chr1	30383993.0	30383993.0	203.0	INS
1499	chr1	30405669.0	30405669.0	1559.0	INS
1500	chr1	30405966.0	30405966.0	3631.0	INS
1501	chr1	30488738.0	30488738.0	92.0	INS
1502	chr1	30488835.0	30488835.0	204.0	INS
1503	chr1	30491024.0	30491046.0	22.0	DEL
1504	chr1	30515558.0	30515582.0	24.0	DEL
1505	chr1	30524546.0	30524596.0	50.0	DEL
1506	chr1	30567798.0	30568812.0	1014.0	DEL
1507	chr1	30582079.0	30582100.0	21.0	DEL
1508	chr1	30597760.0	30597760.0	63.0	INS
1509	chr1	30651745.0	30651745.0	67.0	INS
1510	chr1	30651753.0	30651753.0	267.0	INS
1511	chr1	30651787.0	30651787.0	86.0	INS
1512	chr1	30651882.0	30651882.0	142.0	INS
1513	chr1	30655294.0	30655368.0	74.0	DEL
1514	chr1	30655403.0	30655403.0	201.0	INS
1515	chr1	30655403.0	30655403.0	1274.0	INS
1516	chr1	30655404.0	30655404.0	2490.0	INS
1517	chr1	30655478.0	30655478.0	87.0	INS
1518	chr1	30655478.0	30655478.0	615.0	INS
1519	chr1	30655696.0	30655696.0	408.0	INS
1520	chr1	30655711.0	30655711.0	1215.0	INS
1521	chr1	30732368.0	30732368.0	2545.0	INS
1522	chr1	30771803.0	30771897.0	94.0	DEL
1523	chr1	30773178.0	30773215.0	37.0	DEL
1524	chr1	30776315.0	30776344.0	29.0	DEL
1525	chr1	30799896.0	30799925.0	29.0	DEL
1526	chr1	30840238.0	30840278.0	40.0	DEL
1527	chr1	30894619.0	30894686.0	67.0	DEL
1528	chr1	30972389.0	30972469.0	80.0	DEL
1529	chr1	31046489.0	31046513.0	24.0	DEL
1530	chr1	31080646.0	31080684.0	38.0	DEL
1531	chr1	31111389.0	31111414.0	25.0	DEL
1532	chr1	31115991.0	31115991.0	20.0	INS
1533	chr1	31155518.0	31155539.0	21.0	DEL
1534	chr1	31176905.0	31177032.0	127.0	DEL
1535	chr1	31196697.0	31196717.0	20.0	DEL
1536	chr1	31252032.0	31252032.0	52.0	INS
1537	chr1	31345547.0	31345547.0	53.0	INS
1538	chr1	31431768.0	31431768.0	36.0	INS
1539	chr1	31431887.0	31431887.0	2755.0	INS
1540	chr1	31431904.0	31431904.0	108.0	INS
1541	chr1	31432003.0	31432003.0	1494.0	INS
1542	chr1	31432019.0	31432019.0	810.0	INS
1543	chr1	31432129.0	31432129.0	4216.0	INS
1544	chr1	31432164.0	31432164.0	225.0	INS
1545	chr1	31495080.0	31495080.0	110.0	INS
1546	chr1	31516091.0	31516091.0	20.0	INS
1547	chr1	31545478.0	31545478.0	32.0	INS
1548	chr1	31545531.0	31545595.0	64.0	DEL
1549	chr1	31546337.0	31546387.0	50.0	DEL
1550	chr1	31580181.0	31580213.0	32.0	DEL
1551	chr1	31595281.0	31595321.0	40.0	DEL
1552	chr1	31704412.0	31704412.0	52.0	INS
1553	chr1	31807412.0	31807412.0	318.0	INS
1554	chr1	31908113.0	31908152.0	39.0	DEL
1555	chr1	31912628.0	31912628.0	91.0	INS
1556	chr1	31975603.0	31975603.0	21.0	INS
1557	chr1	31986427.0	31986452.0	25.0	DEL
1558	chr1	32014412.0	32014412.0	57.0	INS
1559	chr1	32237262.0	32237413.0	151.0	DEL
1560	chr1	32335407.0	32335407.0	60.0	INS
1561	chr1	32433370.0	32433370.0	44.0	INS
1562	chr1	32539740.0	32539740.0	223.0	INS
1563	chr1	32581182.0	32581182.0	641.0	INS
1564	chr1	32614440.0	32614465.0	25.0	DEL
1565	chr1	32642777.0	32642777.0	1002.0	INS
1566	chr1	32649645.0	32649669.0	24.0	DEL
1567	chr1	32752934.0	32752962.0	28.0	DEL
1568	chr1	32796996.0	32797018.0	22.0	DEL
1569	chr1	32941080.0	32941080.0	114.0	INS
1570	chr1	32986772.0	32986772.0	1587.0	INS
1571	chr1	33051749.0	33051789.0	40.0	DEL
1572	chr1	33051889.0	33051889.0	98.0	INS
1573	chr1	33052174.0	33052174.0	125.0	INS
1574	chr1	33052507.0	33052507.0	50.0	INS
1575	chr1	33052507.0	33052507.0	101.0	INS
1576	chr1	33052791.0	33052839.0	48.0	DEL
1577	chr1	33053278.0	33053278.0	318.0	INS
1578	chr1	33186817.0	33186817.0	1653.0	INS
1579	chr1	33296316.0	33296316.0	86.0	INS
1580	chr1	33419536.0	33419536.0	148.0	INS
1581	chr1	33457156.0	33457156.0	334.0	INS
1582	chr1	33707691.0	33707711.0	20.0	DEL
1583	chr1	33740282.0	33740306.0	24.0	DEL
1584	chr1	33790685.0	33790712.0	27.0	DEL
1585	chr1	33864936.0	33864936.0	206.0	INS
1586	chr1	34080921.0	34080949.0	28.0	DEL
1587	chr1	34102611.0	34102649.0	38.0	DEL
1588	chr1	34102674.0	34102674.0	95.0	INS
1589	chr1	34135243.0	34135263.0	20.0	DEL
1590	chr1	34167624.0	34167648.0	24.0	DEL
1591	chr1	34303776.0	34303796.0	20.0	DEL
1592	chr1	34541466.0	34541466.0	913.0	INS
1593	chr1	34603297.0	34603297.0	26.0	INS
1594	chr1	34743463.0	34743463.0	55.0	INS
1595	chr1	34777411.0	34777411.0	461.0	INS
1596	chr1	34777724.0	34777786.0	62.0	DEL
1597	chr1	34777915.0	34777915.0	62.0	INS
1598	chr1	34802231.0	34802231.0	57.0	INS
1599	chr1	34802233.0	34802377.0	144.0	DEL
1600	chr1	34812944.0	34812964.0	20.0	DEL
1601	chr1	34839356.0	34839356.0	30.0	INS
1602	chr1	34906016.0	34906016.0	36.0	INS
1603	chr1	34951500.0	34951500.0	104.0	INS
1604	chr1	34992606.0	34992606.0	27.0	INS
1605	chr1	34992679.0	34992705.0	26.0	DEL
1606	chr1	34995006.0	34995037.0	31.0	DEL
1607	chr1	35061820.0	35061820.0	20.0	INS
1608	chr1	35156885.0	35156885.0	1128.0	INS
1609	chr1	35161526.0	35161847.0	321.0	DEL
1610	chr1	35260254.0	35260254.0	175.0	INS
1611	chr1	35391782.0	35391914.0	132.0	DEL
1612	chr1	35403699.0	35403728.0	29.0	DEL
1613	chr1	35576928.0	35576962.0	34.0	DEL
1614	chr1	35623896.0	35623896.0	106.0	INS
1615	chr1	35658875.0	35658875.0	28.0	INS
1616	chr1	35671241.0	35671261.0	20.0	DEL
1617	chr1	35671241.0	35671241.0	20.0	INS
1618	chr1	35705022.0	35705050.0	28.0	DEL
1619	chr1	35818658.0	35818658.0	60.0	INS
1620	chr1	35888998.0	35889042.0	44.0	DEL
1621	chr1	36009078.0	36009078.0	316.0	INS
1622	chr1	36210726.0	36210726.0	105.0	INS
1623	chr1	36210726.0	36210726.0	244.0	INS
1624	chr1	36213955.0	36214017.0	62.0	DEL
1625	chr1	36243928.0	36243976.0	48.0	DEL
1626	chr1	36266850.0	36266870.0	20.0	DEL
1627	chr1	36267649.0	36267874.0	225.0	DEL
1628	chr1	36270571.0	36270571.0	25.0	INS
1629	chr1	36283617.0	36283669.0	52.0	DEL
1630	chr1	36403220.0	36403252.0	32.0	DEL
1631	chr1	36521984.0	36521984.0	40.0	INS
1632	chr1	36543988.0	36543988.0	206.0	INS
1633	chr1	36543999.0	36543999.0	107.0	INS
1634	chr1	36544080.0	36544080.0	68.0	INS
1635	chr1	36544162.0	36544196.0	34.0	DEL
1636	chr1	36544361.0	36544361.0	32.0	INS
1637	chr1	36544361.0	36544361.0	235.0	INS
1638	chr1	36544659.0	36544685.0	26.0	DEL
1639	chr1	36544859.0	36545032.0	173.0	DEL
1640	chr1	36546873.0	36546897.0	24.0	DEL
1641	chr1	36632580.0	36632618.0	38.0	DEL
1642	chr1	36688530.0	36688584.0	54.0	DEL
1643	chr1	36700445.0	36700537.0	92.0	DEL
1644	chr1	36715911.0	36715977.0	66.0	DEL
1645	chr1	36746065.0	36746065.0	314.0	INS
1646	chr1	36793822.0	36793822.0	780.0	INS
1647	chr1	36793869.0	36793869.0	71.0	INS
1648	chr1	36854561.0	36854561.0	46.0	INS
1649	chr1	36957454.0	36957454.0	301.0	INS
1650	chr1	36957470.0	36957470.0	158.0	INS
1651	chr1	36957570.0	36957697.0	127.0	DEL
1652	chr1	36957826.0	36958130.0	304.0	DEL
1653	chr1	36958605.0	36960147.0	1542.0	DEL
1654	chr1	37102938.0	37102938.0	110.0	INS
1655	chr1	37128264.0	37128264.0	62.0	INS
1656	chr1	37131772.0	37131799.0	27.0	DEL
1657	chr1	37190719.0	37190719.0	20.0	INS
1658	chr1	37253204.0	37253284.0	80.0	DEL
1659	chr1	37288392.0	37288422.0	30.0	DEL
1660	chr1	37304729.0	37304729.0	47.0	INS
1661	chr1	37307349.0	37307375.0	26.0	DEL
1662	chr1	37365408.0	37365408.0	36.0	INS
1663	chr1	37384463.0	37384491.0	28.0	DEL
1664	chr1	37427552.0	37427572.0	20.0	DEL
1665	chr1	37446180.0	37446180.0	649.0	INS
1666	chr1	37446180.0	37446180.0	984.0	INS
1667	chr1	37481481.0	37481481.0	81.0	INS
1668	chr1	37495468.0	37495468.0	477.0	INS
1669	chr1	37528495.0	37528495.0	53.0	INS
1670	chr1	37535230.0	37535230.0	36.0	INS
1671	chr1	37611748.0	37611748.0	71.0	INS
1672	chr1	37738318.0	37738318.0	75.0	INS
1673	chr1	37742573.0	37742736.0	163.0	DEL
1674	chr1	37753647.0	37753679.0	32.0	DEL
1675	chr1	37775710.0	37775710.0	2432.0	INS
1676	chr1	37863959.0	37863959.0	73.0	INS
1677	chr1	37966959.0	37967093.0	134.0	DEL
1678	chr1	37967099.0	37967099.0	321.0	INS
1679	chr1	37967116.0	37967405.0	289.0	DEL
1680	chr1	38012058.0	38012058.0	38.0	INS
1681	chr1	38342505.0	38342529.0	24.0	DEL
1682	chr1	38485067.0	38485067.0	75.0	INS
1683	chr1	38562619.0	38562644.0	25.0	DEL
1684	chr1	38570722.0	38570722.0	51.0	INS
1685	chr1	38574129.0	38574157.0	28.0	DEL
1686	chr1	38729592.0	38729592.0	20.0	INS
1687	chr1	38829924.0	38829924.0	1731.0	INS
1688	chr1	38882847.0	38882847.0	20.0	INS
1689	chr1	38902247.0	38902273.0	26.0	DEL
1690	chr1	38945846.0	38945846.0	1964.0	INS
1691	chr1	39044563.0	39044563.0	220.0	INS
1692	chr1	39186204.0	39186228.0	24.0	DEL
1693	chr1	39211990.0	39211990.0	316.0	INS
1694	chr1	39217240.0	39217260.0	20.0	DEL
1695	chr1	39234647.0	39234647.0	103.0	INS
1696	chr1	39234647.0	39234647.0	327.0	INS
1697	chr1	39504340.0	39504340.0	459.0	INS
1698	chr1	39511450.0	39511450.0	20.0	INS
1699	chr1	39664497.0	39664497.0	802.0	INS
1700	chr1	39701574.0	39701574.0	24.0	INS
1701	chr1	39725275.0	39725297.0	22.0	DEL
1702	chr1	39781777.0	39781777.0	45.0	INS
1703	chr1	39784524.0	39784645.0	121.0	DEL
1704	chr1	39876528.0	39876528.0	20.0	INS
1705	chr1	39888757.0	39888757.0	323.0	INS
1706	chr1	39917586.0	39917586.0	86.0	INS
1707	chr1	39919693.0	39919693.0	27.0	INS
1708	chr1	39922879.0	39922879.0	31.0	INS
1709	chr1	39922879.0	39922879.0	50.0	INS
1710	chr1	39999020.0	39999020.0	60.0	INS
1711	chr1	40008360.0	40008488.0	128.0	DEL
1712	chr1	40047101.0	40047147.0	46.0	DEL
1713	chr1	40050405.0	40050405.0	113.0	INS
1714	chr1	40132583.0	40132583.0	30.0	INS
1715	chr1	40200919.0	40200919.0	45.0	INS
1716	chr1	40309122.0	40309122.0	901.0	INS
1717	chr1	40318314.0	40318314.0	35.0	INS
1718	chr1	40395577.0	40395577.0	21.0	INS
1719	chr1	40435242.0	40435242.0	22.0	INS
1720	chr1	40496682.0	40497093.0	411.0	DEL
1721	chr1	40670574.0	40670574.0	23.0	INS
1722	chr1	40889543.0	40889543.0	21.0	INS
1723	chr1	40912795.0	40912815.0	20.0	DEL
1724	chr1	40980179.0	40980179.0	181.0	INS
1725	chr1	41013758.0	41013758.0	40.0	INS
1726	chr1	41053119.0	41053119.0	33.0	INS
1727	chr1	41329374.0	41329439.0	65.0	DEL
1728	chr1	41369871.0	41369871.0	54.0	INS
1729	chr1	41375448.0	41375472.0	24.0	DEL
1730	chr1	41382200.0	41382200.0	200.0	INS
1731	chr1	41397242.0	41397267.0	25.0	DEL
1732	chr1	41425249.0	41425249.0	482.0	INS
1733	chr1	41426351.0	41426351.0	43.0	INS
1734	chr1	41516181.0	41516181.0	28.0	INS
1735	chr1	41526627.0	41526627.0	23.0	INS
1736	chr1	41527251.0	41527251.0	101.0	INS
1737	chr1	41527289.0	41527289.0	458.0	INS
1738	chr1	41531230.0	41531262.0	32.0	DEL
1739	chr1	41531522.0	41531632.0	110.0	DEL
1740	chr1	41544700.0	41544700.0	747.0	INS
1741	chr1	41544795.0	41544795.0	278.0	INS
1742	chr1	41544953.0	41544953.0	51.0	INS
1743	chr1	41544953.0	41544953.0	198.0	INS
1744	chr1	41544953.0	41544953.0	714.0	INS
1745	chr1	41561739.0	41561739.0	32.0	INS
1746	chr1	41587817.0	41587817.0	175.0	INS
1747	chr1	41635542.0	41635621.0	79.0	DEL
1748	chr1	41638338.0	41638377.0	39.0	DEL
1749	chr1	41722403.0	41722403.0	20.0	INS
1750	chr1	41738179.0	41738355.0	176.0	DEL
1751	chr1	41888934.0	41888962.0	28.0	DEL
1752	chr1	42058546.0	42058546.0	31.0	INS
1753	chr1	42110174.0	42110174.0	100.0	INS
1754	chr1	42167055.0	42167370.0	315.0	DEL
1755	chr1	42167130.0	42167443.0	313.0	DEL
1756	chr1	42222050.0	42222050.0	560.0	INS
1757	chr1	42222096.0	42222096.0	156.0	INS
1758	chr1	42262970.0	42263009.0	39.0	DEL
1759	chr1	42277507.0	42277821.0	314.0	DEL
1760	chr1	42324092.0	42324092.0	101.0	INS
1761	chr1	42367140.0	42367140.0	36.0	INS
1762	chr1	42369157.0	42369187.0	30.0	DEL
1763	chr1	42385754.0	42385774.0	20.0	DEL
1764	chr1	42428095.0	42428117.0	22.0	DEL
1765	chr1	42482568.0	42482568.0	322.0	INS
1766	chr1	42535701.0	42535701.0	46.0	INS
1767	chr1	42535701.0	42535701.0	130.0	INS
1768	chr1	42546400.0	42546420.0	20.0	DEL
1769	chr1	42564519.0	42564519.0	24.0	INS
1770	chr1	42709120.0	42709149.0	29.0	DEL
1771	chr1	42722651.0	42722651.0	135.0	INS
1772	chr1	42817598.0	42817598.0	332.0	INS
1773	chr1	42909290.0	42909290.0	47.0	INS
1774	chr1	42913329.0	42913367.0	38.0	DEL
1775	chr1	43079223.0	43079255.0	32.0	DEL
1776	chr1	43079753.0	43079773.0	20.0	DEL
1777	chr1	43081353.0	43081353.0	30.0	INS
1778	chr1	43097073.0	43097123.0	50.0	DEL
1779	chr1	43154379.0	43154415.0	36.0	DEL
1780	chr1	43215052.0	43215052.0	261.0	INS
1781	chr1	43249212.0	43249212.0	69.0	INS
1782	chr1	43308457.0	43308457.0	42.0	INS
1783	chr1	43376720.0	43376720.0	324.0	INS
1784	chr1	43391784.0	43392120.0	336.0	DEL
1785	chr1	43594283.0	43594283.0	154.0	INS
1786	chr1	43760021.0	43760021.0	111.0	INS
1787	chr1	43875923.0	43875953.0	30.0	DEL
1788	chr1	43904942.0	43904942.0	320.0	INS
1789	chr1	43905255.0	43905255.0	36.0	INS
1790	chr1	43905583.0	43905655.0	72.0	DEL
1791	chr1	43911562.0	43911562.0	28.0	INS
1792	chr1	43952111.0	43952111.0	635.0	INS
1793	chr1	44087747.0	44087779.0	32.0	DEL
1794	chr1	44088107.0	44088107.0	20.0	INS
1795	chr1	44139048.0	44139048.0	45.0	INS
1796	chr1	44139618.0	44139660.0	42.0	DEL
1797	chr1	44140275.0	44140359.0	84.0	DEL
1798	chr1	44159054.0	44159054.0	20.0	INS
1799	chr1	44342812.0	44342832.0	20.0	DEL
1800	chr1	44409129.0	44409273.0	144.0	DEL
1801	chr1	44501521.0	44501542.0	21.0	DEL
1802	chr1	44559158.0	44559158.0	45.0	INS
1803	chr1	44577337.0	44577373.0	36.0	DEL
1804	chr1	44613070.0	44613070.0	76.0	INS
1805	chr1	44613307.0	44613307.0	132.0	INS
1806	chr1	44614385.0	44614385.0	1230.0	INS
1807	chr1	44738054.0	44738054.0	46.0	INS
1808	chr1	44796270.0	44796270.0	78.0	INS
1809	chr1	44816406.0	44816464.0	58.0	DEL
1810	chr1	44816414.0	44816530.0	116.0	DEL
1811	chr1	44816480.0	44816480.0	47.0	INS
1812	chr1	44816569.0	44816569.0	78.0	INS
1813	chr1	44816932.0	44816932.0	27.0	INS
1814	chr1	44816932.0	44816932.0	56.0	INS
1815	chr1	44876573.0	44876573.0	400.0	INS
1816	chr1	44972264.0	44972290.0	26.0	DEL
1817	chr1	45049737.0	45049737.0	999.0	INS
1818	chr1	45106028.0	45106028.0	162.0	INS
1819	chr1	45223036.0	45223084.0	48.0	DEL
1820	chr1	45354810.0	45354835.0	25.0	DEL
1821	chr1	45452032.0	45452032.0	24.0	INS
1822	chr1	45497643.0	45497643.0	429.0	INS
1823	chr1	45497644.0	45497644.0	727.0	INS
1824	chr1	45497708.0	45497708.0	225.0	INS
1825	chr1	45506141.0	45506141.0	42.0	INS
1826	chr1	45539015.0	45539015.0	50.0	INS
1827	chr1	45595127.0	45595149.0	22.0	DEL
1828	chr1	45703341.0	45703341.0	2823.0	INS
1829	chr1	45710647.0	45710647.0	1951.0	INS
1830	chr1	45710667.0	45710667.0	350.0	INS
1831	chr1	45710699.0	45710699.0	255.0	INS
1832	chr1	45710774.0	45710774.0	898.0	INS
1833	chr1	45710826.0	45710826.0	680.0	INS
1834	chr1	45735780.0	45735780.0	26.0	INS
1835	chr1	45741614.0	45741926.0	312.0	DEL
1836	chr1	45760507.0	45760507.0	42.0	INS
1837	chr1	45768933.0	45768986.0	53.0	DEL
1838	chr1	45816221.0	45816221.0	20.0	INS
1839	chr1	45900436.0	45900765.0	329.0	DEL
1840	chr1	46146686.0	46146716.0	30.0	DEL
1841	chr1	46182304.0	46182304.0	23.0	INS
1842	chr1	46240192.0	46242954.0	2762.0	DEL
1843	chr1	46240870.0	46240910.0	40.0	DEL
1844	chr1	46241341.0	46241437.0	96.0	DEL
1845	chr1	46241599.0	46241725.0	126.0	DEL
1846	chr1	46242066.0	46242115.0	49.0	DEL
1847	chr1	46242327.0	46242327.0	126.0	INS
1848	chr1	46245921.0	46245921.0	58.0	INS
1849	chr1	46245961.0	46245961.0	72.0	INS
1850	chr1	46329126.0	46329126.0	322.0	INS
1851	chr1	46336997.0	46337287.0	290.0	DEL
1852	chr1	46336998.0	46337579.0	581.0	DEL
1853	chr1	46337660.0	46337952.0	292.0	DEL
1854	chr1	46441818.0	46441840.0	22.0	DEL
1855	chr1	46540357.0	46540379.0	22.0	DEL
1856	chr1	46555218.0	46555218.0	41.0	INS
1857	chr1	46564044.0	46564044.0	23.0	INS
1858	chr1	46585249.0	46585285.0	36.0	DEL
1859	chr1	46776194.0	46776194.0	132.0	INS
1860	chr1	46776357.0	46776357.0	148.0	INS
1861	chr1	46843328.0	46843328.0	46.0	INS
1862	chr1	46850876.0	46851190.0	314.0	DEL
1863	chr1	46867720.0	46867720.0	21.0	INS
1864	chr1	47036386.0	47036386.0	28.0	INS
1865	chr1	47057336.0	47057356.0	20.0	DEL
1866	chr1	47179107.0	47179107.0	127.0	INS
1867	chr1	47184459.0	47184459.0	996.0	INS
1868	chr1	47290215.0	47290215.0	115.0	INS
1869	chr1	47448001.0	47448001.0	61.0	INS
1870	chr1	47468234.0	47468258.0	24.0	DEL
1871	chr1	47591404.0	47591437.0	33.0	DEL
1872	chr1	47592608.0	47592608.0	65.0	INS
1873	chr1	47708465.0	47708549.0	84.0	DEL
1874	chr1	47722143.0	47722143.0	41.0	INS
1875	chr1	47731836.0	47731884.0	48.0	DEL
1876	chr1	47743225.0	47743225.0	249.0	INS
1877	chr1	47743225.0	47743225.0	930.0	INS
1878	chr1	47743457.0	47743457.0	33.0	INS
1879	chr1	47743509.0	47743509.0	342.0	INS
1880	chr1	47769953.0	47769953.0	20.0	INS
1881	chr1	47858204.0	47858239.0	35.0	DEL
1882	chr1	47919410.0	47919410.0	1550.0	INS
1883	chr1	47943737.0	47943737.0	59.0	INS
1884	chr1	47956989.0	47957117.0	128.0	DEL
1885	chr1	47990771.0	47990795.0	24.0	DEL
1886	chr1	48192630.0	48192680.0	50.0	DEL
1887	chr1	48192973.0	48192973.0	50.0	INS
1888	chr1	48244736.0	48244736.0	66.0	INS
1889	chr1	48244736.0	48244736.0	132.0	INS
1890	chr1	48383105.0	48383329.0	224.0	DEL
1891	chr1	48384338.0	48384374.0	36.0	DEL
1892	chr1	48475322.0	48475421.0	99.0	DEL
1893	chr1	48475680.0	48475776.0	96.0	DEL
1894	chr1	48475706.0	48475930.0	224.0	DEL
1895	chr1	48483312.0	48483373.0	61.0	DEL
1896	chr1	48483798.0	48483952.0	154.0	DEL
1897	chr1	48483938.0	48483963.0	25.0	DEL
1898	chr1	48625090.0	48625110.0	20.0	DEL
1899	chr1	48711716.0	48711748.0	32.0	DEL
1900	chr1	48810892.0	48810925.0	33.0	DEL
1901	chr1	48879474.0	48879474.0	122.0	INS
1902	chr1	48926244.0	48926244.0	20.0	INS
1903	chr1	49050594.0	49050616.0	22.0	DEL
1904	chr1	49084104.0	49084158.0	54.0	DEL
1905	chr1	49154809.0	49154845.0	36.0	DEL
1906	chr1	49206859.0	49206889.0	30.0	DEL
1907	chr1	49237513.0	49237554.0	41.0	DEL
1908	chr1	49257040.0	49257040.0	301.0	INS
1909	chr1	49303451.0	49303451.0	24.0	INS
1910	chr1	49539378.0	49539378.0	61.0	INS
1911	chr1	49778865.0	49778865.0	50.0	INS
1912	chr1	49947954.0	49947954.0	70.0	INS
1913	chr1	49947954.0	49947954.0	210.0	INS
1914	chr1	50119036.0	50119060.0	24.0	DEL
1915	chr1	50238950.0	50238950.0	49.0	INS
1916	chr1	50366579.0	50366611.0	32.0	DEL
1917	chr1	50369313.0	50369313.0	540.0	INS
1918	chr1	50538207.0	50538207.0	333.0	INS
1919	chr1	50819712.0	50819762.0	50.0	DEL
1920	chr1	51122960.0	51122960.0	71.0	INS
1921	chr1	51509246.0	51509246.0	315.0	INS
1922	chr1	51521581.0	51521604.0	23.0	DEL
1923	chr1	51634231.0	51634231.0	310.0	INS
1924	chr1	51711466.0	51711466.0	358.0	INS
1925	chr1	51804490.0	51804490.0	90.0	INS
1926	chr1	51804580.0	51804639.0	59.0	DEL
1927	chr1	51804653.0	51804653.0	60.0	INS
1928	chr1	51852550.0	51852550.0	653.0	INS
1929	chr1	51883774.0	51883805.0	31.0	DEL
1930	chr1	51900119.0	51900193.0	74.0	DEL
1931	chr1	51906869.0	51906869.0	396.0	INS
1932	chr1	52243448.0	52243448.0	74.0	INS
1933	chr1	52255913.0	52255944.0	31.0	DEL
1934	chr1	52444925.0	52444947.0	22.0	DEL
1935	chr1	52623685.0	52623685.0	74.0	INS
1936	chr1	52638303.0	52638342.0	39.0	DEL
1937	chr1	52711246.0	52711246.0	181.0	INS
1938	chr1	52737098.0	52737098.0	44.0	INS
1939	chr1	52776229.0	52776229.0	26.0	INS
1940	chr1	52783882.0	52783882.0	60.0	INS
1941	chr1	52783912.0	52783912.0	119.0	INS
1942	chr1	52793896.0	52793896.0	20.0	INS
1943	chr1	52803117.0	52803189.0	72.0	DEL
1944	chr1	52817793.0	52817836.0	43.0	DEL
1945	chr1	52846309.0	52846350.0	41.0	DEL
1946	chr1	52869967.0	52869967.0	99.0	INS
1947	chr1	53009269.0	53009269.0	84.0	INS
1948	chr1	53095580.0	53095664.0	84.0	DEL
1949	chr1	53099236.0	53099236.0	61.0	INS
1950	chr1	53128425.0	53129276.0	851.0	DEL
1951	chr1	53128426.0	53129754.0	1328.0	DEL
1952	chr1	53129453.0	53129931.0	478.0	DEL
1953	chr1	53173412.0	53173412.0	34.0	INS
1954	chr1	53266955.0	53266955.0	466.0	INS
1955	chr1	53283446.0	53283446.0	52.0	INS
1956	chr1	53283472.0	53283472.0	421.0	INS
1957	chr1	53283498.0	53283498.0	128.0	INS
1958	chr1	53283749.0	53283749.0	56.0	INS
1959	chr1	53283749.0	53283749.0	166.0	INS
1960	chr1	53283749.0	53283749.0	365.0	INS
1961	chr1	53283989.0	53283989.0	107.0	INS
1962	chr1	53284196.0	53284196.0	276.0	INS
1963	chr1	53284196.0	53284196.0	528.0	INS
1964	chr1	53284210.0	53284210.0	46.0	INS
1965	chr1	53284227.0	53284227.0	24.0	INS
1966	chr1	53502313.0	53502393.0	80.0	DEL
1967	chr1	53525463.0	53525463.0	452.0	INS
1968	chr1	53556595.0	53556595.0	58.0	INS
1969	chr1	53603746.0	53603746.0	468.0	INS
1970	chr1	53604923.0	53604943.0	20.0	DEL
1971	chr1	53709331.0	53709331.0	42.0	INS
1972	chr1	53713126.0	53713126.0	178.0	INS
1973	chr1	53713135.0	53713135.0	78.0	INS
1974	chr1	53713135.0	53713135.0	429.0	INS
1975	chr1	53713335.0	53713335.0	229.0	INS
1976	chr1	53745901.0	53745901.0	22.0	INS
1977	chr1	53834980.0	53834980.0	25.0	INS
1978	chr1	53945868.0	53945894.0	26.0	DEL
1979	chr1	54007062.0	54007062.0	266.0	INS
1980	chr1	54137683.0	54137683.0	24.0	INS
1981	chr1	54154378.0	54154413.0	35.0	DEL
1982	chr1	54252518.0	54252540.0	22.0	DEL
1983	chr1	54316664.0	54316685.0	21.0	DEL
1984	chr1	54452634.0	54452634.0	310.0	INS
1985	chr1	54458788.0	54458788.0	210.0	INS
1986	chr1	54458836.0	54458836.0	339.0	INS
1987	chr1	54544351.0	54544351.0	133.0	INS
1988	chr1	54561638.0	54561638.0	127.0	INS
1989	chr1	54561722.0	54561722.0	486.0	INS
1990	chr1	54561778.0	54561778.0	361.0	INS
1991	chr1	54561917.0	54561917.0	49.0	INS
1992	chr1	54621420.0	54621420.0	67.0	INS
1993	chr1	54651487.0	54651487.0	65.0	INS
1994	chr1	54694648.0	54694648.0	41.0	INS
1995	chr1	54713401.0	54713422.0	21.0	DEL
1996	chr1	54719301.0	54719301.0	186.0	INS
1997	chr1	54774380.0	54774380.0	50.0	INS
1998	chr1	54808990.0	54808990.0	111.0	INS
[truncated: 83,691 more rows]
