# Supplementary material for: Bayesian Integrative Detection of Structural Variations With False Discovery Rate Control
Source: Biom J. 2026 Mar 27;68(2):e70128. doi: 10.1002/bimj.70128 (PMC13022811; doi:10.1002/bimj.70128)
Supplement: Supplementary file 2 — Supporting Information [file BIMJ-68-e70128-s001.zip › Code_and_Data/result_NA19238/res_D_0.95.csv]

ID	chro	start	end	length	type
6	chr1	90076	90076	58	INS
7	chr1	90259	90259	59	INS
11	chr1	136603	136603	48	INS
14	chr1	136934	136934	195	INS
18	chr1	180195	180524	329	DEL
32	chr1	180896	180896	65	INS
37	chr1	181210	181448	238	DEL
43	chr1	368952	368998	46	DEL
63	chr1	609494	609561	67	DEL
65	chr1	609732	610029	297	DEL
76	chr1	612253	612253	106	INS
77	chr1	668530	668606	76	DEL
79	chr1	669038	669114	76	DEL
89	chr1	820879	820879	245	INS
91	chr1	839457	839499	42	DEL
92	chr1	853450	853500	50	DEL
94	chr1	866615	866615	49	INS
95	chr1	866851	866851	98	INS
100	chr1	882644	882731	87	DEL
103	chr1	904479	904577	98	DEL
109	chr1	909233	909628	395	DEL
110	chr1	909345	909345	91	INS
114	chr1	934065	934904	839	DEL
121	chr1	939436	939436	49	INS
130	chr1	977361	977857	496	DEL
136	chr1	988819	988819	46	INS
138	chr1	996392	996392	330	INS
139	chr1	996656	996656	66	INS
145	chr1	1041778	1041824	46	DEL
146	chr1	1053193	1053243	50	DEL
149	chr1	1068824	1068824	78	INS
150	chr1	1075622	1075666	44	DEL
152	chr1	1076109	1076437	328	DEL
154	chr1	1076816	1077193	377	DEL
163	chr1	1078655	1078715	60	DEL
167	chr1	1079170	1079350	180	DEL
169	chr1	1080674	1080898	224	DEL
171	chr1	1099024	1099024	914	INS
175	chr1	1099475	1099475	2950	INS
178	chr1	1099519	1099519	553	INS
184	chr1	1123518	1123598	80	DEL
186	chr1	1139263	1139558	295	DEL
187	chr1	1139399	1139520	121	DEL
194	chr1	1184656	1184656	324	INS
195	chr1	1184656	1184656	648	INS
197	chr1	1192629	1192629	96	INS
202	chr1	1202050	1202050	66	INS
206	chr1	1202441	1202441	172	INS
207	chr1	1240648	1240648	86	INS
208	chr1	1245158	1245158	454	INS
211	chr1	1249038	1249038	468	INS
214	chr1	1269099	1269254	155	DEL
218	chr1	1284172	1284172	498	INS
225	chr1	1288757	1288958	201	DEL
245	chr1	1297193	1297689	496	DEL
246	chr1	1297393	1297439	46	DEL
250	chr1	1324172	1324172	72	INS
251	chr1	1339884	1339884	78	INS
253	chr1	1350076	1351189	1113	DEL
257	chr1	1382630	1382630	1284	INS
265	chr1	1477854	1477854	133	INS
268	chr1	1543726	1543726	202	INS
269	chr1	1565684	1565684	96	INS
272	chr1	1605516	1605516	272	INS
274	chr1	1605674	1605674	277	INS
280	chr1	1666974	1667141	167	DEL
282	chr1	1717605	1717656	51	DEL
284	chr1	1724981	1726053	1072	DEL
287	chr1	1749605	1749605	50	INS
288	chr1	1759277	1759334	57	DEL
291	chr1	1885905	1885905	327	INS
294	chr1	1924223	1924223	103	INS
296	chr1	1929384	1929384	1069	INS
297	chr1	1948942	1948942	110	INS
299	chr1	1993705	1993705	147	INS
303	chr1	2085727	2085727	112	INS
304	chr1	2094554	2094602	48	DEL
305	chr1	2110022	2110117	95	DEL
306	chr1	2121862	2121862	318	INS
308	chr1	2122112	2122112	85	INS
310	chr1	2122591	2122591	89	INS
318	chr1	2124272	2124272	54	INS
319	chr1	2142135	2142135	42	INS
320	chr1	2142378	2142378	41	INS
321	chr1	2147720	2147720	131	INS
323	chr1	2277658	2277658	71	INS
329	chr1	2281203	2281203	66	INS
334	chr1	2281777	2281777	324	INS
342	chr1	2393034	2393034	42	INS
343	chr1	2401350	2401350	299	INS
345	chr1	2436399	2436546	147	DEL
346	chr1	2440512	2440512	1372	INS
347	chr1	2459426	2459490	64	DEL
350	chr1	2468472	2468520	48	DEL
353	chr1	2522791	2522791	555	INS
354	chr1	2592378	2592608	230	DEL
356	chr1	2634746	2635148	402	DEL
360	chr1	2652071	2652071	158	INS
525	chr1	2685221	2685221	41	INS
564	chr1	2761975	2762135	160	DEL
566	chr1	2763810	2764013	203	DEL
570	chr1	2765715	2765715	160	INS
578	chr1	2767395	2767395	203	INS
584	chr1	2771134	2771337	203	DEL
603	chr1	2859559	2859559	69	INS
604	chr1	2859564	2859564	265	INS
605	chr1	2863183	2863183	48	INS
609	chr1	2949652	2949774	122	DEL
610	chr1	2949763	2949861	98	DEL
611	chr1	2960008	2960128	120	DEL
615	chr1	2977272	2977366	94	DEL
617	chr1	2977516	2977516	139	INS
620	chr1	3016609	3016609	390	INS
621	chr1	3016686	3016686	584	INS
622	chr1	3026038	3026038	415	INS
624	chr1	3037784	3037784	71	INS
625	chr1	3104581	3104581	82	INS
627	chr1	3110377	3110456	79	DEL
629	chr1	3114400	3114455	55	DEL
639	chr1	3165400	3165520	120	DEL
640	chr1	3165716	3165884	168	DEL
641	chr1	3167734	3167734	190	INS
645	chr1	3176153	3176153	235	INS
648	chr1	3181359	3181359	100	INS
653	chr1	3212590	3212590	385	INS
654	chr1	3215370	3215370	61	INS
656	chr1	3260742	3260742	869	INS
657	chr1	3269790	3269790	46	INS
660	chr1	3287547	3287707	160	DEL
662	chr1	3299301	3299422	121	DEL
663	chr1	3299666	3300275	609	DEL
665	chr1	3326030	3326089	59	DEL
666	chr1	3345759	3345824	65	DEL
668	chr1	3351528	3351528	551	INS
672	chr1	3433505	3433583	78	DEL
674	chr1	3443225	3443225	74	INS
675	chr1	3450454	3450454	140	INS
680	chr1	3502017	3502017	1975	INS
681	chr1	3502045	3502045	1221	INS
682	chr1	3571709	3571766	57	DEL
684	chr1	3578782	3578782	182	INS
691	chr1	3583762	3583762	100	INS
692	chr1	3583762	3583762	408	INS
693	chr1	3587884	3587884	223	INS
697	chr1	3588286	3588326	40	DEL
702	chr1	3639689	3639689	60	INS
704	chr1	3643585	3644006	421	DEL
705	chr1	3643962	3644421	459	DEL
707	chr1	3645432	3645432	76	INS
714	chr1	3693947	3693947	100	INS
718	chr1	3694673	3694673	422	INS
721	chr1	3694858	3694858	707	INS
724	chr1	3800438	3800588	150	DEL
725	chr1	3820494	3820494	49	INS
727	chr1	3825077	3825144	67	DEL
728	chr1	3832420	3832420	80	INS
729	chr1	3832470	3832541	71	DEL
731	chr1	3868660	3868660	220	INS
732	chr1	3868664	3868664	310	INS
733	chr1	3874356	3874434	78	DEL
738	chr1	3920268	3920268	127	INS
739	chr1	3973650	3973650	90	INS
741	chr1	3999812	3999812	944	INS
745	chr1	4016939	4016939	196	INS
759	chr1	4078476	4078476	115	INS
760	chr1	4078478	4078478	58	INS
761	chr1	4095086	4095400	314	DEL
764	chr1	4100174	4100174	152	INS
769	chr1	4136718	4136718	340	INS
772	chr1	4144628	4144628	982	INS
773	chr1	4162720	4162720	296	INS
777	chr1	4274165	4274205	40	DEL
779	chr1	4302980	4302980	80	INS
784	chr1	4336501	4336501	630	INS
785	chr1	4381393	4381442	49	DEL
786	chr1	4420283	4420354	71	DEL
788	chr1	4508894	4508894	38	INS
789	chr1	4515143	4515186	43	DEL
790	chr1	4520723	4520723	48	INS
791	chr1	4543680	4543680	146	INS
796	chr1	4632971	4632971	91	INS
797	chr1	4649334	4649380	46	DEL
800	chr1	4682681	4682681	87	INS
804	chr1	4740369	4740369	167	INS
807	chr1	4939476	4939476	1855	INS
811	chr1	5075708	5075708	96	INS
812	chr1	5105240	5106148	908	DEL
813	chr1	5112427	5112427	401	INS
817	chr1	5160308	5160308	578	INS
819	chr1	5246175	5246222	47	DEL
820	chr1	5246621	5246691	70	DEL
822	chr1	5304000	5304101	101	DEL
833	chr1	5404902	5404962	60	DEL
835	chr1	5414115	5414189	74	DEL
837	chr1	5593288	5593288	63	INS
838	chr1	5655858	5655909	51	DEL
840	chr1	5667665	5667861	196	DEL
841	chr1	5667698	5667698	231	INS
847	chr1	5744127	5744295	168	DEL
849	chr1	5802854	5802854	459	INS
853	chr1	5817271	5817271	298	INS
854	chr1	5829844	5829844	348	INS
856	chr1	5832276	5832276	395	INS
857	chr1	5832276	5832276	606	INS
859	chr1	5884462	5884510	48	DEL
865	chr1	6005348	6005348	42	INS
866	chr1	6005938	6006554	616	DEL
870	chr1	6012322	6012388	66	DEL
871	chr1	6012451	6012573	122	DEL
874	chr1	6160060	6160114	54	DEL
875	chr1	6160070	6160261	191	DEL
876	chr1	6160234	6160339	105	DEL
879	chr1	6300757	6300757	63	INS
880	chr1	6354670	6354670	120	INS
885	chr1	6517073	6517130	57	DEL
887	chr1	6742557	6742557	1925	INS
891	chr1	6937556	6937556	198	INS
893	chr1	6940912	6940912	687	INS
894	chr1	6940912	6940912	1262	INS
895	chr1	6984090	6984090	204	INS
897	chr1	7115492	7115640	148	DEL
904	chr1	7426179	7426179	304	INS
906	chr1	7500238	7500238	75	INS
907	chr1	7500259	7500259	460	INS
909	chr1	7542554	7542616	62	DEL
911	chr1	7574105	7574105	308	INS
913	chr1	7642949	7643210	261	DEL
915	chr1	7829913	7829966	53	DEL
917	chr1	7856597	7856597	63	INS
918	chr1	7862975	7862975	114	INS
921	chr1	7903142	7903323	181	DEL
923	chr1	7953086	7953086	97	INS
924	chr1	8027004	8027004	152	INS
928	chr1	8216986	8216986	214	INS
932	chr1	8276874	8276874	730	INS
937	chr1	8322304	8322304	515	INS
939	chr1	8331445	8331445	162	INS
940	chr1	8331445	8331445	265	INS
941	chr1	8344888	8344888	326	INS
945	chr1	8386567	8386567	317	INS
948	chr1	8501400	8501400	49	INS
950	chr1	8501886	8501886	49	INS
953	chr1	8502129	8502129	567	INS
956	chr1	8646056	8646102	46	DEL
957	chr1	8668935	8669024	89	DEL
961	chr1	8912172	8912172	234	INS
963	chr1	9053289	9053289	179	INS
964	chr1	9116182	9116182	236	INS
965	chr1	9123242	9123374	132	DEL
967	chr1	9129265	9129265	90	INS
970	chr1	9170365	9170365	318	INS
973	chr1	9282514	9282514	218	INS
974	chr1	9310074	9310128	54	DEL
975	chr1	9310168	9310168	54	INS
978	chr1	9411264	9411264	1377	INS
981	chr1	9535554	9537607	2053	DEL
983	chr1	9680448	9680448	229	INS
986	chr1	9810141	9810141	216	INS
987	chr1	9968551	9968551	140	INS
989	chr1	10187604	10187604	175	INS
996	chr1	10188060	10188060	622	INS
998	chr1	10274674	10274760	86	DEL
1000	chr1	10422424	10423722	1298	DEL
1003	chr1	10662236	10662299	63	DEL
1006	chr1	10715790	10715874	84	DEL
1009	chr1	10744731	10744731	68	INS
1010	chr1	10785135	10785135	40	INS
1015	chr1	10971075	10971075	1899	INS
1018	chr1	10987309	10987508	199	DEL
1019	chr1	10988055	10988055	71	INS
1021	chr1	11000058	11002249	2191	DEL
1023	chr1	11041736	11041736	264	INS
1026	chr1	11373881	11373881	1248	INS
1027	chr1	11374328	11374328	70	INS
1028	chr1	11381601	11381736	135	DEL
1035	chr1	11522776	11522776	242	INS
1041	chr1	11609197	11609365	168	DEL
1042	chr1	11622836	11623126	290	DEL
1046	chr1	11641682	11641682	111	INS
1049	chr1	11882728	11882728	45	INS
1053	chr1	12138948	12138948	66	INS
1057	chr1	12565675	12565675	720	INS
1060	chr1	12677550	12677550	328	INS
1063	chr1	12789423	12789423	120	INS
1065	chr1	12816074	12816354	280	DEL
1074	chr1	13224529	13224529	58	INS
1076	chr1	13239741	13239741	50	INS
1081	chr1	13470159	13470159	662	INS
1083	chr1	13501502	13501687	185	DEL
1086	chr1	13522114	13522178	64	DEL
1089	chr1	13567980	13568112	132	DEL
1091	chr1	13588980	13588980	50	INS
1093	chr1	13658374	13658374	127	INS
1103	chr1	14492665	14492665	409	INS
1104	chr1	14492666	14492666	1423	INS
1105	chr1	14514346	14514346	296	INS
1106	chr1	14514438	14514438	48	INS
1107	chr1	14514501	14514501	53	INS
1110	chr1	14652506	14652506	264	INS
1114	chr1	14883342	14883342	45	INS
1116	chr1	14918688	14918729	41	DEL
1118	chr1	15036278	15036278	69	INS
1119	chr1	15050020	15050064	44	DEL
1120	chr1	15063773	15063828	55	DEL
1122	chr1	15131042	15131042	50	INS
1124	chr1	15225218	15225218	262	INS
1125	chr1	15314635	15314635	298	INS
1128	chr1	15388345	15388345	294	INS
1136	chr1	16002842	16002842	2664	INS
1137	chr1	16089599	16089599	58	INS
1139	chr1	16164055	16164055	72	INS
1145	chr1	16424205	16424205	135	INS
1147	chr1	16557768	16557810	42	DEL
1150	chr1	16619395	16621184	1789	DEL
1152	chr1	16653956	16654000	44	DEL
1156	chr1	16727933	16727976	43	DEL
1157	chr1	16730667	16730667	97	INS
1158	chr1	16733032	16733032	311	INS
1166	chr1	17166218	17166218	884	INS
1168	chr1	17208572	17208572	74	INS
1172	chr1	17241452	17241608	156	DEL
1174	chr1	17289303	17289303	2686	INS
1176	chr1	17292886	17292886	108	INS
1177	chr1	17351955	17352104	149	DEL
1179	chr1	17358270	17358592	322	DEL
1180	chr1	17437673	17437673	78	INS
1182	chr1	17556235	17556320	85	DEL
1184	chr1	17859662	17859662	200	INS
1185	chr1	17868632	17868632	67	INS
1188	chr1	18049838	18049838	105	INS
1194	chr1	18330522	18330570	48	DEL
1195	chr1	18330584	18330680	96	DEL
1196	chr1	18354841	18354891	50	DEL
1199	chr1	18466059	18466059	59	INS
1202	chr1	18539860	18540038	178	DEL
1203	chr1	18598029	18598099	70	DEL
1204	chr1	18602597	18602655	58	DEL
1205	chr1	18604839	18604911	72	DEL
1208	chr1	18744453	18744453	81	INS
1210	chr1	18825304	18825570	266	DEL
1214	chr1	18925857	18925857	738	INS
1220	chr1	19060330	19060330	41	INS
1221	chr1	19060330	19060330	85	INS
1223	chr1	19061417	19061417	3699	INS
1229	chr1	19320695	19321847	1152	DEL
1232	chr1	19434933	19435099	166	DEL
1236	chr1	19642974	19643118	144	DEL
1238	chr1	19932928	19932928	319	INS
1239	chr1	20170696	20171244	548	DEL
1242	chr1	20382468	20382468	437	INS
1243	chr1	20463539	20463539	910	INS
1248	chr1	20623746	20623746	1254	INS
1251	chr1	20626006	20626093	87	DEL
1256	chr1	20712841	20712841	236	INS
1258	chr1	20750322	20750366	44	DEL
1259	chr1	20816294	20816338	44	DEL
1260	chr1	20965634	20965634	54	INS
1261	chr1	20981521	20981618	97	DEL
1262	chr1	20989056	20989056	132	INS
1264	chr1	21023912	21023952	40	DEL
1265	chr1	21166095	21166095	318	INS
1266	chr1	21179788	21179788	176	INS
1269	chr1	21180062	21180062	174	INS
1274	chr1	21388450	21388526	76	DEL
1275	chr1	21388578	21388748	170	DEL
1285	chr1	21818023	21818158	135	DEL
1294	chr1	22370177	22370177	60	INS
1298	chr1	22431245	22431245	75	INS
1299	chr1	22431278	22431278	275	INS
1301	chr1	22570496	22570496	93	INS
1302	chr1	22577990	22577990	1288	INS
1304	chr1	22599638	22599734	96	DEL
1307	chr1	22754842	22754842	648	INS
1308	chr1	22754933	22754933	42	INS
1311	chr1	22950447	22950447	256	INS
1320	chr1	23392405	23392405	460	INS
1321	chr1	23392406	23392406	1331	INS
1322	chr1	23392445	23392445	871	INS
1325	chr1	23495229	23495229	64	INS
1329	chr1	23689071	23689071	49	INS
1330	chr1	23703677	23703739	62	DEL
1331	chr1	23710886	23710886	96	INS
1332	chr1	23710948	23710948	144	INS
1339	chr1	23837096	23837096	56	INS
1344	chr1	23899825	23899825	255	INS
1345	chr1	23899854	23899854	107	INS
1347	chr1	23935708	23935708	40	INS
1348	chr1	24011012	24011012	217	INS
1349	chr1	24076496	24076813	317	DEL
1355	chr1	24212086	24212086	166	INS
1358	chr1	24212343	24212343	300	INS
1363	chr1	24345043	24345043	297	INS
1364	chr1	24345226	24345226	67	INS
1367	chr1	24531103	24531103	322	INS
1369	chr1	24602305	24602591	286	DEL
1372	chr1	24614774	24614774	320	INS
1373	chr1	24634837	24634837	312	INS
1375	chr1	24730355	24730355	309	INS
1379	chr1	24799908	24800204	296	DEL
1382	chr1	24875331	24877144	1813	DEL
1384	chr1	25044971	25044971	105	INS
1385	chr1	25054265	25054265	323	INS
1386	chr1	25108872	25108872	68	INS
1389	chr1	25166875	25166959	84	DEL
1391	chr1	25529499	25529499	969	INS
1392	chr1	25767885	25767885	49	INS
1393	chr1	25768267	25768267	95	INS
1394	chr1	25808297	25808342	45	DEL
1397	chr1	25902094	25902094	333	INS
1399	chr1	25941916	25942609	693	DEL
1403	chr1	26133605	26138279	4674	DEL
1407	chr1	26239551	26239614	63	DEL
1411	chr1	26369683	26369683	181	INS
1413	chr1	26399819	26399819	491	INS
1414	chr1	26506384	26506384	330	INS
1416	chr1	26596203	26596203	40	INS
1417	chr1	26596612	26596612	49	INS
1418	chr1	26596895	26596895	46	INS
1424	chr1	26648760	26649067	307	DEL
1433	chr1	26818636	26818636	98	INS
1437	chr1	26904035	26904035	328	INS
1441	chr1	27030486	27030486	720	INS
1442	chr1	27086495	27086495	1170	INS
1443	chr1	27107220	27107220	1195	INS
1447	chr1	27792152	27792152	74	INS
1449	chr1	27853194	27853244	50	DEL
1450	chr1	27853466	27854125	659	DEL
1452	chr1	27853820	27854067	247	DEL
1453	chr1	27854186	27854462	276	DEL
1455	chr1	27878460	27878460	1369	INS
1456	chr1	27905878	27905878	125	INS
1458	chr1	27916978	27916978	105	INS
1459	chr1	27921288	27921597	309	DEL
1463	chr1	28247131	28247131	144	INS
1466	chr1	28994949	28994949	323	INS
1467	chr1	29055652	29055652	341	INS
1470	chr1	29453798	29453798	59	INS
1471	chr1	29518740	29518740	52	INS
1473	chr1	29686762	29686762	45	INS
1475	chr1	29707422	29707422	60	INS
1477	chr1	29723864	29723864	378	INS
1478	chr1	29727306	29727557	251	DEL
1479	chr1	29727362	29727418	56	DEL
1480	chr1	29727427	29727539	112	DEL
1483	chr1	29771311	29771311	540	INS
1492	chr1	30096601	30096601	163	INS
1494	chr1	30191422	30191464	42	DEL
1495	chr1	30301384	30301384	73	INS
1497	chr1	30375749	30375800	51	DEL
1502	chr1	30488835	30488835	204	INS
1505	chr1	30524546	30524596	50	DEL
1506	chr1	30567798	30568812	1014	DEL
1508	chr1	30597760	30597760	63	INS
1510	chr1	30651753	30651753	267	INS
1514	chr1	30655403	30655403	201	INS
1518	chr1	30655478	30655478	615	INS
1520	chr1	30655711	30655711	1215	INS
1521	chr1	30732368	30732368	2545	INS
1522	chr1	30771803	30771897	94	DEL
1526	chr1	30840238	30840278	40	DEL
1527	chr1	30894619	30894686	67	DEL
1528	chr1	30972389	30972469	80	DEL
1534	chr1	31176905	31177032	127	DEL
1536	chr1	31252032	31252032	52	INS
1537	chr1	31345547	31345547	53	INS
1540	chr1	31431904	31431904	108	INS
1541	chr1	31432003	31432003	1494	INS
1544	chr1	31432164	31432164	225	INS
1548	chr1	31545531	31545595	64	DEL
1549	chr1	31546337	31546387	50	DEL
1562	chr1	32539740	32539740	223	INS
1563	chr1	32581182	32581182	641	INS
1565	chr1	32642777	32642777	1002	INS
1570	chr1	32986772	32986772	1587	INS
1574	chr1	33052507	33052507	50	INS
1575	chr1	33052507	33052507	101	INS
1578	chr1	33186817	33186817	1653	INS
1585	chr1	33864936	33864936	206	INS
1592	chr1	34541466	34541466	913	INS
1596	chr1	34777724	34777786	62	DEL
1597	chr1	34777915	34777915	62	INS
1599	chr1	34802233	34802377	144	DEL
1609	chr1	35161526	35161847	321	DEL
1610	chr1	35260254	35260254	175	INS
1611	chr1	35391782	35391914	132	DEL
1620	chr1	35888998	35889042	44	DEL
1621	chr1	36009078	36009078	316	INS
1622	chr1	36210726	36210726	105	INS
1623	chr1	36210726	36210726	244	INS
1624	chr1	36213955	36214017	62	DEL
1625	chr1	36243928	36243976	48	DEL
1627	chr1	36267649	36267874	225	DEL
1629	chr1	36283617	36283669	52	DEL
1639	chr1	36544859	36545032	173	DEL
1642	chr1	36688530	36688584	54	DEL
1643	chr1	36700445	36700537	92	DEL
1644	chr1	36715911	36715977	66	DEL
1645	chr1	36746065	36746065	314	INS
1646	chr1	36793822	36793822	780	INS
1649	chr1	36957454	36957454	301	INS
1653	chr1	36958605	36960147	1542	DEL
1654	chr1	37102938	37102938	110	INS
1655	chr1	37128264	37128264	62	INS
1665	chr1	37446180	37446180	649	INS
1667	chr1	37481481	37481481	81	INS
1671	chr1	37611748	37611748	71	INS
1673	chr1	37742573	37742736	163	DEL
1675	chr1	37775710	37775710	2432	INS
1678	chr1	37967099	37967099	321	INS
1682	chr1	38485067	38485067	75	INS
1690	chr1	38945846	38945846	1964	INS
1691	chr1	39044563	39044563	220	INS
1693	chr1	39211990	39211990	316	INS
1696	chr1	39234647	39234647	327	INS
1697	chr1	39504340	39504340	459	INS
1703	chr1	39784524	39784645	121	DEL
1705	chr1	39888757	39888757	323	INS
1710	chr1	39999020	39999020	60	INS
1712	chr1	40047101	40047147	46	DEL
1713	chr1	40050405	40050405	113	INS
1720	chr1	40496682	40497093	411	DEL
1727	chr1	41329374	41329439	65	DEL
1728	chr1	41369871	41369871	54	INS
1730	chr1	41382200	41382200	200	INS
1732	chr1	41425249	41425249	482	INS
1733	chr1	41426351	41426351	43	INS
1737	chr1	41527289	41527289	458	INS
1739	chr1	41531522	41531632	110	DEL
1740	chr1	41544700	41544700	747	INS
1743	chr1	41544953	41544953	198	INS
1747	chr1	41635542	41635621	79	DEL
1753	chr1	42110174	42110174	100	INS
1754	chr1	42167055	42167370	315	DEL
1756	chr1	42222050	42222050	560	INS
1757	chr1	42222096	42222096	156	INS
1759	chr1	42277507	42277821	314	DEL
1760	chr1	42324092	42324092	101	INS
1766	chr1	42535701	42535701	46	INS
1767	chr1	42535701	42535701	130	INS
1771	chr1	42722651	42722651	135	INS
1772	chr1	42817598	42817598	332	INS
1778	chr1	43097073	43097123	50	DEL
1782	chr1	43308457	43308457	42	INS
1783	chr1	43376720	43376720	324	INS
1784	chr1	43391784	43392120	336	DEL
1785	chr1	43594283	43594283	154	INS
1788	chr1	43904942	43904942	320	INS
1795	chr1	44139048	44139048	45	INS
1797	chr1	44140275	44140359	84	DEL
1800	chr1	44409129	44409273	144	DEL
1804	chr1	44613070	44613070	76	INS
1807	chr1	44738054	44738054	46	INS
1809	chr1	44816406	44816464	58	DEL
1815	chr1	44876573	44876573	400	INS
1819	chr1	45223036	45223084	48	DEL
1822	chr1	45497643	45497643	429	INS
1823	chr1	45497644	45497644	727	INS
1824	chr1	45497708	45497708	225	INS
1828	chr1	45703341	45703341	2823	INS
1829	chr1	45710647	45710647	1951	INS
1832	chr1	45710774	45710774	898	INS
1833	chr1	45710826	45710826	680	INS
1836	chr1	45760507	45760507	42	INS
1837	chr1	45768933	45768986	53	DEL
1839	chr1	45900436	45900765	329	DEL
1842	chr1	46240192	46242954	2762	DEL
1850	chr1	46329126	46329126	322	INS
1851	chr1	46336997	46337287	290	DEL
1853	chr1	46337660	46337952	292	DEL
1859	chr1	46776194	46776194	132	INS
1860	chr1	46776357	46776357	148	INS
1866	chr1	47179107	47179107	127	INS
1867	chr1	47184459	47184459	996	INS
1872	chr1	47592608	47592608	65	INS
1873	chr1	47708465	47708549	84	DEL
1874	chr1	47722143	47722143	41	INS
1875	chr1	47731836	47731884	48	DEL
1876	chr1	47743225	47743225	249	INS
1877	chr1	47743225	47743225	930	INS
1886	chr1	48192630	48192680	50	DEL
1887	chr1	48192973	48192973	50	INS
1888	chr1	48244736	48244736	66	INS
1889	chr1	48244736	48244736	132	INS
1890	chr1	48383105	48383329	224	DEL
1901	chr1	48879474	48879474	122	INS
1904	chr1	49084104	49084158	54	DEL
1908	chr1	49257040	49257040	301	INS
1912	chr1	49947954	49947954	70	INS
1913	chr1	49947954	49947954	210	INS
1917	chr1	50369313	50369313	540	INS
1918	chr1	50538207	50538207	333	INS
1919	chr1	50819712	50819762	50	DEL
1921	chr1	51509246	51509246	315	INS
1924	chr1	51711466	51711466	358	INS
1925	chr1	51804490	51804490	90	INS
1928	chr1	51852550	51852550	653	INS
1935	chr1	52623685	52623685	74	INS
1937	chr1	52711246	52711246	181	INS
1940	chr1	52783882	52783882	60	INS
1943	chr1	52803117	52803189	72	DEL
1944	chr1	52817793	52817836	43	DEL
1945	chr1	52846309	52846350	41	DEL
1946	chr1	52869967	52869967	99	INS
1948	chr1	53095580	53095664	84	DEL
1949	chr1	53099236	53099236	61	INS
1950	chr1	53128425	53129276	851	DEL
1952	chr1	53129453	53129931	478	DEL
1955	chr1	53283446	53283446	52	INS
1956	chr1	53283472	53283472	421	INS
1960	chr1	53283749	53283749	365	INS
1966	chr1	53502313	53502393	80	DEL
1967	chr1	53525463	53525463	452	INS
1968	chr1	53556595	53556595	58	INS
1971	chr1	53709331	53709331	42	INS
1973	chr1	53713135	53713135	78	INS
1974	chr1	53713135	53713135	429	INS
1989	chr1	54561722	54561722	486	INS
1991	chr1	54561917	54561917	49	INS
1996	chr1	54719301	54719301	186	INS
1998	chr1	54808990	54808990	111	INS
2000	chr1	54868664	54868716	52	DEL
2001	chr1	54957352	54957412	60	DEL
2004	chr1	55003042	55003042	528	INS
2007	chr1	55240233	55240233	1622	INS
2009	chr1	55385702	55385702	139	INS
2010	chr1	55385702	55385702	537	INS
2012	chr1	55420705	55420745	40	DEL
2013	chr1	55509050	55509104	54	DEL
2031	chr1	55935609	55935930	321	DEL
2032	chr1	55971642	55971642	182	INS
2034	chr1	56365435	56369289	3854	DEL
2038	chr1	56530360	56530360	315	INS
2039	chr1	56557000	56557000	51	INS
2041	chr1	56776934	56777273	339	DEL
2050	chr1	57395727	57395783	56	DEL
2055	chr1	57606635	57606635	62	INS
2056	chr1	57638954	57639065	111	DEL
2057	chr1	57739435	57739435	50	INS
2061	chr1	57877540	57877863	323	DEL
2064	chr1	58272334	58272334	283	INS
2066	chr1	58278237	58279150	913	DEL
2071	chr1	58552293	58552557	264	DEL
2074	chr1	58729586	58729586	522	INS
2079	chr1	58981109	58981243	134	DEL
2082	chr1	59051500	59051616	116	DEL
2086	chr1	59491058	59491058	55	INS
2093	chr1	60085806	60085806	46	INS
2094	chr1	60085919	60085919	85	INS
2097	chr1	60732666	60732708	42	DEL
2099	chr1	60822423	60822423	240	INS
2106	chr1	61310764	61310764	40	INS
2108	chr1	61393286	61393286	1917	INS
2109	chr1	61466709	61466709	112	INS
2115	chr1	61617185	61618029	844	DEL
2120	chr1	61871424	61871424	86	INS
2121	chr1	61871485	61871485	44	INS
2123	chr1	61924914	61925263	349	DEL
2126	chr1	62137609	62137609	378	INS
2131	chr1	62278381	62278381	70	INS
2137	chr1	62686148	62686487	339	DEL
2140	chr1	62751691	62751691	93	INS
2143	chr1	62996279	62996279	320	INS
2144	chr1	63045139	63045211	72	DEL
2146	chr1	63045968	63045968	96	INS
2147	chr1	63046000	63046000	194	INS
2148	chr1	63063822	63063822	229	INS
2153	chr1	63400227	63400268	41	DEL
2154	chr1	63422238	63422238	56	INS
2158	chr1	63473990	63473990	118	INS
2160	chr1	63633902	63633944	42	DEL
2162	chr1	63721536	63721536	319	INS
2165	chr1	64026110	64026110	328	INS
2167	chr1	64201455	64201455	49	INS
2168	chr1	64239086	64239086	130	INS
2170	chr1	64302188	64302232	44	DEL
2174	chr1	64415466	64415641	175	DEL
2175	chr1	64492378	64492378	341	INS
2178	chr1	64734649	64734746	97	DEL
2179	chr1	64881262	64881262	341	INS
2184	chr1	65106573	65106573	279	INS
2190	chr1	65443940	65444209	269	DEL
2193	chr1	65590244	65590244	319	INS
2194	chr1	65613471	65613741	270	DEL
2196	chr1	65662110	65662168	58	DEL
2198	chr1	65691088	65691128	40	DEL
2200	chr1	65798226	65798559	333	DEL
2201	chr1	66096602	66096602	346	INS
2204	chr1	66400521	66400521	60	INS
2208	chr1	66630802	66630802	74	INS
2211	chr1	66735521	66735853	332	DEL
2214	chr1	66826289	66826289	323	INS
2220	chr1	67013158	67013158	78	INS
2225	chr1	67158984	67158984	389	INS
2229	chr1	67447632	67447679	47	DEL
2230	chr1	67542277	67543134	857	DEL
2235	chr1	67710094	67710207	113	DEL
2239	chr1	67930035	67930035	65	INS
2245	chr1	68764942	68765077	135	DEL
2248	chr1	69341309	69341628	319	DEL
2250	chr1	69478032	69478338	306	DEL
2251	chr1	69561641	69561999	358	DEL
2252	chr1	69561951	69561996	45	DEL
2253	chr1	69602488	69602488	339	INS
2255	chr1	69625373	69625373	331	INS
2259	chr1	69916109	69916109	1073	INS
2261	chr1	70302429	70302752	323	DEL
2265	chr1	70480507	70480837	330	DEL
2276	chr1	71275636	71275946	310	DEL
2278	chr1	71688420	71688420	72	INS
2279	chr1	71793264	71793264	271	INS
2283	chr1	71928131	71928131	151	INS
2286	chr1	71928352	71928352	134	INS
2291	chr1	72252171	72252171	61	INS
2292	chr1	72300641	72346156	45515	DEL
2297	chr1	72515805	72515805	402	INS
2298	chr1	72515808	72515808	154	INS
2300	chr1	72556903	72556949	46	DEL
2303	chr1	72658924	72658982	58	DEL
2307	chr1	72869797	72869837	40	DEL
2309	chr1	73134334	73134334	48	INS
2311	chr1	73183136	73183136	83	INS
2312	chr1	73287917	73288232	315	DEL
2313	chr1	73303100	73303451	351	DEL
2320	chr1	73573094	73573134	40	DEL
2324	chr1	73846748	73846999	251	DEL
2325	chr1	73906354	73906394	40	DEL
2327	chr1	73971937	73971937	80	INS
2332	chr1	74289484	74289605	121	DEL
2334	chr1	74442863	74442863	331	INS
2335	chr1	74447359	74448281	922	DEL
2337	chr1	74518835	74519569	734	DEL
2340	chr1	74758446	74758446	266	INS
2347	chr1	74989509	74989509	41	INS
2348	chr1	75091476	75091476	314	INS
2350	chr1	75280137	75280137	338	INS
2359	chr1	75546181	75546511	330	DEL
2364	chr1	75885668	75885668	351	INS
2365	chr1	75886294	75886355	61	DEL
2368	chr1	75902673	75902721	48	DEL
2370	chr1	75906495	75906495	376	INS
2371	chr1	75906519	75906519	114	INS
2373	chr1	75962681	75962731	50	DEL
2374	chr1	75962723	75962723	84	INS
2377	chr1	76112390	76112390	197	INS
2378	chr1	76277553	76277619	66	DEL
2379	chr1	76278202	76278202	46	INS
2382	chr1	76634681	76634964	283	DEL
2384	chr1	76646456	76646578	122	DEL
2385	chr1	76774377	76774453	76	DEL
2386	chr1	76839732	76839732	124	INS
2388	chr1	76846262	76846304	42	DEL
2389	chr1	77016172	77016172	264	INS
2393	chr1	77168629	77168629	308	INS
2395	chr1	77299296	77299296	324	INS
2398	chr1	77367854	77367854	166	INS
2400	chr1	77444321	77444384	63	DEL
2403	chr1	77869873	77869923	50	DEL
2406	chr1	78282175	78282237	62	DEL
2408	chr1	78532406	78532475	69	DEL
2414	chr1	78935823	78936145	322	DEL
2415	chr1	79027434	79027434	42	INS
2417	chr1	79102497	79102497	52	INS
2418	chr1	79116390	79116390	306	INS
2419	chr1	79184459	79184459	130	INS
2429	chr1	79571689	79571750	61	DEL
2435	chr1	79756096	79757343	1247	DEL
2437	chr1	79805469	79805469	140	INS
2445	chr1	80329265	80329341	76	DEL
2446	chr1	80329265	80329265	180	INS
2458	chr1	80584178	80584281	103	DEL
2459	chr1	80653734	80654044	310	DEL
2460	chr1	80703234	80703234	65	INS
2461	chr1	80728656	80728983	327	DEL
2462	chr1	80885843	80885843	145	INS
2465	chr1	80939073	80945263	6190	DEL
2469	chr1	81222099	81222428	329	DEL
2471	chr1	81322093	81322093	62	INS
2472	chr1	81514046	81514167	121	DEL
2473	chr1	81619563	81619614	51	DEL
2476	chr1	81998983	81998983	90	INS
2483	chr1	82256026	82256026	3121	INS
2486	chr1	82497609	82497932	323	DEL
2487	chr1	82576961	82577281	320	DEL
2491	chr1	82684167	82684225	58	DEL
2493	chr1	83013600	83013638	38	DEL
2494	chr1	83287813	83287920	107	DEL
2495	chr1	83295647	83295689	42	DEL
2499	chr1	83604390	83604390	317	INS
2502	chr1	83892730	83892730	96	INS
2505	chr1	84052243	84058946	6703	DEL
2508	chr1	84574510	84574510	77	INS
2509	chr1	84756772	84756772	185	INS
2512	chr1	84987503	84987503	64	INS
2513	chr1	85154441	85154441	516	INS
2515	chr1	85282937	85283267	330	DEL
2524	chr1	85940107	85940435	328	DEL
2526	chr1	85996493	85996493	42	INS
2531	chr1	86215043	86217340	2297	DEL
2533	chr1	86216563	86216563	276	INS
2534	chr1	86216659	86216659	178	INS
2537	chr1	86275297	86276014	717	DEL
2539	chr1	86797368	86797368	254	INS
2542	chr1	86797565	86797565	93	INS
2546	chr1	86842282	86842448	166	DEL
2549	chr1	86899373	86899479	106	DEL
2550	chr1	86899432	86899510	78	DEL
2551	chr1	86910595	86910595	159	INS
2553	chr1	87046752	87046752	2116	INS
2558	chr1	87581448	87581554	106	DEL
2559	chr1	87820157	87820311	154	DEL
2566	chr1	88395034	88395034	95	INS
2568	chr1	88457679	88457679	189	INS
2569	chr1	88507126	88507126	3873	INS
2570	chr1	88511564	88511564	78	INS
2572	chr1	88753700	88753700	309	INS
2581	chr1	89295606	89295606	60	INS
2582	chr1	89354534	89354658	124	DEL
2586	chr1	89797893	89798053	160	DEL
2588	chr1	89905001	89905001	273	INS
2589	chr1	89968678	89968678	162	INS
2590	chr1	90075918	90075918	128	INS
2592	chr1	90183837	90183837	62	INS
2594	chr1	90194738	90194738	104	INS
2601	chr1	90379123	90379123	476	INS
2606	chr1	90817981	90817981	58	INS
2610	chr1	90891782	90891782	49	INS
2611	chr1	90950293	90950293	100	INS
2612	chr1	91078809	91078809	42	INS
2614	chr1	91159215	91159497	282	DEL
2617	chr1	91169304	91169352	48	DEL
2620	chr1	91448539	91448994	455	DEL
2621	chr1	91459296	91459296	74	INS
2625	chr1	91459874	91460500	626	DEL
2626	chr1	91460010	91460128	118	DEL
2628	chr1	91468770	91468770	50	INS
2630	chr1	91631666	91631666	61	INS
2631	chr1	91668694	91669342	648	DEL
2632	chr1	91766504	91767776	1272	DEL
2637	chr1	91925696	91925696	51	INS
2638	chr1	91927346	91927346	116	INS
2646	chr1	92701962	92701962	329	INS
2648	chr1	92821456	92821496	40	DEL
2649	chr1	92846892	92846892	81	INS
2652	chr1	93032655	93032655	331	INS
2653	chr1	93053225	93053225	45	INS
2655	chr1	93282462	93282462	68	INS
2658	chr1	93876124	93876124	2507	INS
2659	chr1	94384465	94384514	49	DEL
2661	chr1	94689707	94689747	40	DEL
2665	chr1	95005419	95005419	104	INS
2669	chr1	95076732	95077058	326	DEL
2671	chr1	95224954	95225273	319	DEL
2677	chr1	96017525	96017609	84	DEL
2678	chr1	96034712	96034712	348	INS
2679	chr1	96153094	96153094	66	INS
2682	chr1	96265690	96265690	277	INS
2687	chr1	96403223	96403290	67	DEL
2691	chr1	97130754	97130836	82	DEL
2702	chr1	98046177	98046177	45	INS
2704	chr1	98139725	98139725	344	INS
2705	chr1	98503571	98503571	228	INS
2706	chr1	98512488	98512488	51	INS
2711	chr1	98714386	98714493	107	DEL
2715	chr1	99112034	99112034	184	INS
2716	chr1	99112042	99112042	74	INS
2717	chr1	99206546	99206546	325	INS
2719	chr1	99330323	99330323	196	INS
2722	chr1	99499566	99499566	96	INS
2723	chr1	99510472	99510536	64	DEL
2725	chr1	99683055	99683114	59	DEL
2730	chr1	99925078	99925221	143	DEL
2733	chr1	99997700	99997700	318	INS
2735	chr1	100086087	100086087	315	INS
2737	chr1	100326548	100326548	59	INS
2743	chr1	100528654	100528654	335	INS
2750	chr1	100819213	100819213	514	INS
2759	chr1	101253574	101253574	257	INS
2761	chr1	101253797	101253797	376	INS
2762	chr1	101350806	101350806	96	INS
2770	chr1	101553356	101553460	104	DEL
2773	chr1	101553542	101553839	297	DEL
2775	chr1	101657951	101658039	88	DEL
2779	chr1	102045502	102045502	68	INS
2780	chr1	102047085	102047085	67	INS
2781	chr1	102093656	102093656	38	INS
2782	chr1	102093714	102093714	110	INS
2789	chr1	102582122	102582452	330	DEL
2791	chr1	102630509	102630828	319	DEL
2793	chr1	102645434	102645501	67	DEL
2796	chr1	103173111	103173111	115	INS
2797	chr1	103173185	103173185	101	INS
2798	chr1	103182270	103182338	68	DEL
2801	chr1	103230550	103230628	78	DEL
2802	chr1	103230935	103230935	317	INS
2803	chr1	103272220	103272220	92	INS
2811	chr1	103525498	103525549	51	DEL
2812	chr1	103621118	103621197	79	DEL
2815	chr1	103938231	103938231	5279	INS
2817	chr1	104126802	104127312	510	DEL
2819	chr1	104177225	104177542	317	DEL
2820	chr1	104266978	104267336	358	DEL
2822	chr1	104349322	104349370	48	DEL
2823	chr1	104486300	104486374	74	DEL
2827	chr1	104562274	104562274	136	INS
2830	chr1	104712410	104713566	1156	DEL
2836	chr1	104885687	104886017	330	DEL
2838	chr1	104966315	104966315	54	INS
2842	chr1	105075267	105075267	82	INS
2844	chr1	105082394	105088288	5894	DEL
2848	chr1	105324148	105324422	274	DEL
2854	chr1	105630888	105631007	119	DEL
2856	chr1	105769172	105769252	80	DEL
2857	chr1	105788297	105788297	206	INS
2866	chr1	105961394	105961394	572	INS
2867	chr1	105963308	105963308	838	INS
2873	chr1	106425180	106425232	52	DEL
2883	chr1	106861179	106861231	52	DEL
2889	chr1	107555333	107555333	51	INS
2891	chr1	107599844	107599844	311	INS
2895	chr1	108023171	108023171	50	INS
2896	chr1	108023704	108023704	44	INS
2897	chr1	108024930	108024930	255	INS
2902	chr1	108374860	108374967	107	DEL
2903	chr1	108474082	108474082	83	INS
2909	chr1	108675987	108675987	160	INS
2910	chr1	108689608	108689608	62	INS
2916	chr1	108771934	108772017	83	DEL
2922	chr1	108933089	108933234	145	DEL
2924	chr1	109071963	109072088	125	DEL
2928	chr1	109424945	109425036	91	DEL
2929	chr1	109644544	109648775	4231	DEL
2930	chr1	109654100	109654195	95	DEL
2931	chr1	109654160	109654208	48	DEL
2932	chr1	109670103	109670103	46	INS
2935	chr1	110029375	110029508	133	DEL
2939	chr1	110120463	110120463	2866	INS
2944	chr1	110310153	110310153	80	INS
2949	chr1	110569628	110569746	118	DEL
2950	chr1	110569634	110569724	90	DEL
2954	chr1	110773784	110773882	98	DEL
2957	chr1	110979078	110979506	428	DEL
2961	chr1	111259968	111259968	973	INS
2962	chr1	111295586	111295648	62	DEL
2964	chr1	111353552	111353552	1973	INS
2967	chr1	111414892	111414961	69	DEL
2970	chr1	111502233	111502287	54	DEL
2971	chr1	111529895	111530022	127	DEL
2974	chr1	111607694	111607870	176	DEL
2975	chr1	111639406	111639406	2604	INS
2979	chr1	111755128	111755128	52	INS
2985	chr1	112193372	112193372	333	INS
2986	chr1	112292466	112295043	2577	DEL
2988	chr1	112449372	112449372	316	INS
2990	chr1	112639918	112639966	48	DEL
2995	chr1	112898496	112898496	78	INS
2997	chr1	112898883	112898923	40	DEL
3000	chr1	112999652	112999652	1836	INS
3002	chr1	113068700	113071155	2455	DEL
3008	chr1	113173009	113173298	289	DEL
3012	chr1	113416138	113416138	201	INS
3013	chr1	113416469	113416469	202	INS
3019	chr1	114111732	114111732	53	INS
3025	chr1	114500898	114501210	312	DEL
3028	chr1	115026279	115026279	45	INS
3031	chr1	115568538	115568584	46	DEL
3032	chr1	115761449	115761449	213	INS
3038	chr1	116152683	116152683	100	INS
3039	chr1	116191549	116191549	56	INS
3040	chr1	116305898	116305898	88	INS
3042	chr1	116369386	116369466	80	DEL
3044	chr1	116436929	116436929	252	INS
3045	chr1	116437070	116437070	1166	INS
3048	chr1	116438206	116438206	6056	INS
3055	chr1	117259469	117259469	54	INS
3059	chr1	117326382	117326382	162	INS
3062	chr1	117430025	117430025	176	INS
3064	chr1	117548414	117548636	222	DEL
3068	chr1	118318848	118318848	481	INS
3069	chr1	118318936	118318936	806	INS
3070	chr1	118319008	118319008	175	INS
3075	chr1	118387355	118387355	64	INS
3077	chr1	118389107	118389107	2665	INS
3079	chr1	118401408	118401471	63	DEL
3081	chr1	118475836	118475955	119	DEL
3090	chr1	119389138	119389138	68	INS
3092	chr1	119421416	119421464	48	DEL
3093	chr1	119494765	119494765	51	INS
3102	chr1	120170936	120171003	67	DEL
3107	chr1	120431321	120431370	49	DEL
3131	chr1	121401211	121401211	65	INS
3132	chr1	121401349	121401349	52	INS
3133	chr1	121401398	121401398	132	INS
3203	chr1	124977944	124978103	159	DEL
3205	chr1	124996135	124996306	171	DEL
3206	chr1	125013225	125013225	223	INS
3207	chr1	125013225	125013225	223	INS
3211	chr1	125026048	125026048	169	INS
3243	chr1	125086680	125086680	682	INS
3246	chr1	125103212	125103212	84	INS
3249	chr1	125149417	125149417	52	INS
3250	chr1	125149417	125149417	153	INS
3251	chr1	125149714	125149714	150	INS
3253	chr1	125150176	125150176	41	INS
3254	chr1	125150580	125150652	72	DEL
3258	chr1	125153755	125153845	90	DEL
3260	chr1	125154542	125154542	97	INS
3262	chr1	125155560	125155560	49	INS
3279	chr1	125167953	125167953	465	INS
3403	chr1	143197422	143197422	49	INS
3408	chr1	143198138	143198138	44	INS
3436	chr1	143207244	143207296	52	DEL
3450	chr1	143208267	143208267	467	INS
3466	chr1	143213510	143213974	464	DEL
3527	chr1	143225414	143225464	50	DEL
3594	chr1	143244358	143244406	48	DEL
3618	chr1	143251267	143251316	49	DEL
3622	chr1	143253928	143254400	472	DEL
3632	chr1	143257486	143257534	48	DEL
3675	chr1	143267057	143267093	36	DEL
3706	chr1	143497127	143497127	57	INS
3717	chr1	143503208	143504093	885	DEL
3719	chr1	143504326	143504326	64	INS
3754	chr1	144103652	144103723	71	DEL
3755	chr1	144103778	144103778	146	INS
3761	chr1	144104418	144104517	99	DEL
3763	chr1	144104756	144105045	289	DEL
3766	chr1	144105200	144105200	1383	INS
3770	chr1	144105422	144105422	51	INS
3793	chr1	144813346	144813390	44	DEL
3815	chr1	145306260	145306304	44	DEL
3816	chr1	145311473	145311473	57	INS
3826	chr1	145525725	145525814	89	DEL
3832	chr1	145909490	145909535	45	DEL
3833	chr1	145909621	145909621	73	INS
3834	chr1	146034172	146034306	134	DEL
3837	chr1	146053696	146053696	44	INS
3851	chr1	146471007	146471007	335	INS
3855	chr1	146938552	146938552	88	INS
3871	chr1	147233373	147233373	49	INS
3873	chr1	147488594	147488594	104	INS
3874	chr1	147489693	147489693	72	INS
3875	chr1	147541121	147541191	70	DEL
3876	chr1	147653024	147653024	306	INS
3881	chr1	147920561	147920561	74	INS
3882	chr1	147949448	147949448	118	INS
3886	chr1	148265637	148265637	70	INS
3896	chr1	149390802	149390802	54	INS
3906	chr1	149851700	149851700	70	INS
3910	chr1	149920128	149920128	341	INS
3913	chr1	150065842	150065842	57	INS
3914	chr1	150074955	150075142	187	DEL
3916	chr1	150231572	150231572	54	INS
3920	chr1	150718959	150719293	334	DEL
3921	chr1	150729225	150729573	348	DEL
3922	chr1	150743643	150743643	103	INS
3926	chr1	150744466	150744466	100	INS
3927	chr1	150781413	150781453	40	DEL
3928	chr1	150781794	150781882	88	DEL
3934	chr1	151599288	151599499	211	DEL
3935	chr1	151600395	151600436	41	DEL
3937	chr1	151769283	151769283	45	INS
3938	chr1	151769293	151769293	91	INS
3940	chr1	151780258	151780304	46	DEL
3943	chr1	151847216	151847274	58	DEL
3945	chr1	151867586	151867586	86	INS
3952	chr1	152111929	152111929	86	INS
3954	chr1	152144739	152144739	40	INS
3955	chr1	152144894	152144894	81	INS
3959	chr1	152214768	152214768	702	INS
3965	chr1	152267996	152268050	54	DEL
3973	chr1	152583066	152615262	32196	DEL
3980	chr1	152880979	152880979	87	INS
3986	chr1	153088293	153088293	76	INS
3988	chr1	153243347	153243532	185	DEL
3989	chr1	153243378	153243939	561	DEL
3991	chr1	153256755	153256755	818	INS
3996	chr1	153489795	153489795	46	INS
4002	chr1	154151282	154151282	329	INS
4005	chr1	154348694	154348734	40	DEL
4006	chr1	154379850	154379929	79	DEL
4010	chr1	154538852	154538852	87	INS
4014	chr1	154713957	154713957	2178	INS
4017	chr1	155147370	155147370	138	INS
4020	chr1	155188855	155189219	364	DEL
4041	chr1	155444916	155444916	423	INS
4044	chr1	155689968	155694673	4705	DEL
4047	chr1	155700906	155700906	531	INS
4053	chr1	155954589	155954589	321	INS
4054	chr1	156004603	156004603	313	INS
4057	chr1	156220543	156220543	323	INS
4059	chr1	156327930	156327930	90	INS
4060	chr1	156328046	156328046	142	INS
4065	chr1	156556913	156559143	2230	DEL
4070	chr1	156735534	156735534	421	INS
4083	chr1	157300440	157300440	80	INS
4085	chr1	157309216	157309216	54	INS
4091	chr1	158473786	158473847	61	DEL
4092	chr1	158518618	158518885	267	DEL
4093	chr1	158637471	158637595	124	DEL
4094	chr1	158659581	158659909	328	DEL
4095	chr1	158702823	158702960	137	DEL
4096	chr1	158742241	158742563	322	DEL
4099	chr1	158881899	158881955	56	DEL
4101	chr1	158897741	158900191	2450	DEL
4108	chr1	159449992	159449992	91	INS
4114	chr1	159976954	159977006	52	DEL
4116	chr1	160077875	160077875	319	INS
4118	chr1	160339105	160339105	86	INS
4122	chr1	160531121	160531121	314	INS
4128	chr1	160965230	160965546	316	DEL
4129	chr1	160976748	160976818	70	DEL
4131	chr1	160984564	160984564	58	INS
4133	chr1	160984604	160984681	77	DEL
4135	chr1	160985051	160985362	311	DEL
4136	chr1	161035893	161035893	432	INS
4138	chr1	161055856	161055926	70	DEL
4139	chr1	161061314	161061314	122	INS
4147	chr1	161423478	161423653	175	DEL
4149	chr1	161442867	161442911	44	DEL
4157	chr1	162046096	162046096	1000	INS
4159	chr1	162082875	162083195	320	DEL
4163	chr1	162264464	162264464	42	INS
4168	chr1	162727110	162727110	432	INS
4169	chr1	162727242	162727242	270	INS
4171	chr1	162791518	162791518	317	INS
4172	chr1	162868631	162868631	112	INS
4173	chr1	162936494	162936542	48	DEL
4174	chr1	163059354	163059354	58	INS
4176	chr1	163374172	163374223	51	DEL
4180	chr1	163628308	163628308	94	INS
4186	chr1	164063604	164063604	53	INS
4188	chr1	164206887	164206950	63	DEL
4189	chr1	164235478	164235478	60	INS
4193	chr1	164439996	164439996	467	INS
4198	chr1	164881332	164881376	44	DEL
4202	chr1	165185526	165185526	396	INS
4203	chr1	165536641	165536641	60	INS
4205	chr1	165582698	165582698	52	INS
4207	chr1	165690067	165690067	275	INS
4210	chr1	165761973	165762253	280	DEL
4211	chr1	165820342	165820342	56	INS
4213	chr1	165892146	165892146	2358	INS
4217	chr1	166077876	166077966	90	DEL
4222	chr1	166677437	166677437	55	INS
4223	chr1	166739878	166739921	43	DEL
4224	chr1	166739981	166740067	86	DEL
4227	chr1	167056594	167056594	1115	INS
4228	chr1	167056759	167056759	247	INS
4232	chr1	167205990	167205990	4335	INS
4237	chr1	167435206	167435206	173	INS
4245	chr1	168055322	168056494	1172	DEL
4246	chr1	168119275	168119275	98	INS
4248	chr1	168161929	168162007	78	DEL
4250	chr1	168167003	168167003	46	INS
4251	chr1	168207791	168207791	41	INS
4255	chr1	168316814	168316870	56	DEL
4258	chr1	168395495	168395495	828	INS
4259	chr1	168410456	168410456	1452	INS
4270	chr1	168472010	168472010	1424	INS
4274	chr1	168472138	168472138	288	INS
4284	chr1	169038512	169038611	99	DEL
4285	chr1	169055509	169055593	84	DEL
4286	chr1	169089691	169089691	390	INS
4289	chr1	169342629	169342778	149	DEL
4291	chr1	169342946	169342986	40	DEL
4294	chr1	169369756	169369756	320	INS
4296	chr1	169495108	169495108	85	INS
4297	chr1	169502677	169502778	101	DEL
4298	chr1	169555633	169555633	619	INS
4301	chr1	169671331	169671427	96	DEL
4303	chr1	169850982	169851045	63	DEL
4304	chr1	169880375	169880612	237	DEL
4307	chr1	169993601	169993601	164	INS
4313	chr1	170634293	170634293	296	INS
4314	chr1	170643318	170643318	72	INS
4315	chr1	170682343	170682343	102	INS
4317	chr1	170900567	170900607	40	DEL
4318	chr1	170913161	170913161	438	INS
4321	chr1	170913313	170913313	316	INS
4329	chr1	171210799	171210881	82	DEL
4330	chr1	171211542	171211542	222	INS
4332	chr1	171292081	171292403	322	DEL
4337	chr1	171437153	171437153	93	INS
4338	chr1	171439777	171442858	3081	DEL
4341	chr1	171465014	171465308	294	DEL
4342	chr1	171488018	171488061	43	DEL
4347	chr1	171814447	171814509	62	DEL
4348	chr1	171816534	171816534	120	INS
4349	chr1	171832514	171832514	48	INS
4357	chr1	172492390	172492491	101	DEL
4358	chr1	172571922	172571922	396	INS
4359	chr1	172571926	172571926	222	INS
4362	chr1	172694131	172694131	123	INS
4365	chr1	172717027	172717339	312	DEL
4377	chr1	173613465	173613465	47	INS
4381	chr1	173917630	173917630	69	INS
4382	chr1	173975599	173975929	330	DEL
4386	chr1	174136152	174136152	90	INS
4396	chr1	174416036	174416036	60	INS
4397	chr1	174435876	174435876	217	INS
4401	chr1	174833466	174833466	45	INS
4405	chr1	174937747	174937747	1094	INS
4407	chr1	175059731	175059817	86	DEL
4408	chr1	175059754	175059794	40	DEL
4409	chr1	175099570	175099616	46	DEL
4412	chr1	175122456	175122507	51	DEL
4415	chr1	175231433	175231433	237	INS
4420	chr1	175231782	175231782	95	INS
4422	chr1	175240593	175240593	104	INS
4429	chr1	175426803	175426873	70	DEL
4432	chr1	175547578	175547622	44	DEL
4436	chr1	175650717	175650717	459	INS
4439	chr1	175842862	175842862	349	INS
4456	chr1	176209307	176209307	61	INS
4457	chr1	176300882	176300940	58	DEL
4460	chr1	176396708	176396708	127	INS
4463	chr1	176509081	176509637	556	DEL
4467	chr1	177149663	177149774	111	DEL
4469	chr1	177399302	177399302	95	INS
4470	chr1	177415560	177415560	54	INS
4471	chr1	177419229	177419229	230	INS
4480	chr1	178505599	178505663	64	DEL
4487	chr1	178696181	178696181	64	INS
4497	chr1	179353211	179353211	162	INS
4498	chr1	179394592	179394592	45	INS
4505	chr1	179681961	179681961	751	INS
4506	chr1	179682077	179682077	150	INS
4508	chr1	179836640	179836640	78	INS
4512	chr1	180214697	180215015	318	DEL
4514	chr1	180323855	180324178	323	DEL
4516	chr1	180575087	180575127	40	DEL
4517	chr1	180656476	180656526	50	DEL
4519	chr1	180701808	180701808	281	INS
4522	chr1	180859063	180859063	51	INS
4526	chr1	181074376	181074461	85	DEL
4529	chr1	181074761	181074952	191	DEL
4530	chr1	181078279	181078279	326	INS
4531	chr1	181124517	181124517	95	INS
4533	chr1	181136854	181136854	264	INS
4537	chr1	181426704	181426704	80	INS
4538	chr1	181728838	181728954	116	DEL
4539	chr1	181734763	181734763	75	INS
4540	chr1	182010195	182010195	40	INS
4541	chr1	182068991	182068991	345	INS
4542	chr1	182118728	182118776	48	DEL
4544	chr1	182138470	182138470	997	INS
4549	chr1	182320189	182320501	312	DEL
4550	chr1	182447011	182447113	102	DEL
4551	chr1	182451705	182451705	326	INS
4553	chr1	182509314	182509438	124	DEL
4556	chr1	182720967	182721052	85	DEL
4558	chr1	182852939	182852939	453	INS
4563	chr1	182982872	182983172	300	DEL
4565	chr1	182990527	182990527	66	INS
4569	chr1	183149513	183149513	217	INS
4570	chr1	183149942	183149942	58	INS
4571	chr1	183149948	183149948	150	INS
4576	chr1	183384196	183384196	275	INS
4580	chr1	183614496	183614650	154	DEL
4582	chr1	183663407	183663407	332	INS
4584	chr1	183887206	183887206	114	INS
4587	chr1	184222784	184222784	44	INS
4591	chr1	184410624	184410624	53	INS
4592	chr1	184410666	184410666	135	INS
4594	chr1	184845595	184851651	6056	DEL
4595	chr1	184967905	184968227	322	DEL
4596	chr1	185403964	185404302	338	DEL
4597	chr1	185420885	185420932	47	DEL
4599	chr1	185535570	185535570	349	INS
4600	chr1	185615654	185615654	318	INS
4601	chr1	185620286	185620286	56	INS
4603	chr1	185655799	185655861	62	DEL
4608	chr1	185797673	185797995	322	DEL
4609	chr1	185814580	185816165	1585	DEL
4613	chr1	186086791	186086834	43	DEL
4615	chr1	186327267	186327267	67	INS
4617	chr1	186774064	186774064	54	INS
4618	chr1	186795381	186795883	502	DEL
4621	chr1	186857071	186857071	189	INS
4622	chr1	186857173	186857173	50	INS
4624	chr1	186878124	186878124	77	INS
4625	chr1	186878302	186878302	154	INS
4626	chr1	186878306	186878306	77	INS
4628	chr1	187137809	187137809	384	INS
4629	chr1	187146702	187146761	59	DEL
4633	chr1	187495705	187495999	294	DEL
4635	chr1	187496016	187496458	442	DEL
4638	chr1	187496516	187496717	201	DEL
4639	chr1	187496747	187497054	307	DEL
4640	chr1	187497100	187497187	87	DEL
4641	chr1	187497305	187497589	284	DEL
4645	chr1	187666391	187666391	396	INS
4650	chr1	188180714	188180795	81	DEL
4651	chr1	188238750	188238941	191	DEL
4653	chr1	188420595	188420595	68	INS
4654	chr1	188446879	188446879	40	INS
4657	chr1	188570323	188571098	775	DEL
4660	chr1	188848065	188848107	42	DEL
4665	chr1	189025818	189026152	334	DEL
4667	chr1	189063838	189063899	61	DEL
4670	chr1	189495103	189495144	41	DEL
4671	chr1	189561064	189561632	568	DEL
4672	chr1	189562189	189562189	56	INS
4673	chr1	189562190	189562190	148	INS
4675	chr1	189562540	189562540	201	INS
4676	chr1	189562699	189562699	46	INS
4678	chr1	189692515	189692582	67	DEL
4687	chr1	190033722	190033722	118	INS
4695	chr1	190827530	190827530	80	INS
4697	chr1	190868189	190868360	171	DEL
4700	chr1	190905314	190905314	304	INS
4701	chr1	190941464	190941625	161	DEL
4704	chr1	191119510	191119510	135	INS
4706	chr1	191219920	191220036	116	DEL
4707	chr1	191234629	191234629	158	INS
4712	chr1	191508320	191508320	310	INS
4713	chr1	191576844	191576906	62	DEL
4715	chr1	191611638	191611638	325	INS
4722	chr1	191869891	191869891	43	INS
4723	chr1	191947315	191949423	2108	DEL
4727	chr1	192223135	192223135	355	INS
4732	chr1	192556654	192556654	83	INS
4737	chr1	192710569	192710569	45	INS
4739	chr1	192857242	192857294	52	DEL
4741	chr1	192857703	192857703	177	INS
4747	chr1	193234267	193234267	44	INS
4748	chr1	193266300	193266527	227	DEL
4750	chr1	193441186	193441186	50	INS
4752	chr1	193564297	193564297	210	INS
4754	chr1	193588106	193588210	104	DEL
4755	chr1	193705995	193705995	320	INS
4761	chr1	194028460	194028460	58	INS
4764	chr1	194098953	194099223	270	DEL
4772	chr1	194303824	194303824	392	INS
4775	chr1	194436598	194436598	49	INS
4783	chr1	194669563	194669563	243	INS
4784	chr1	194911893	194911936	43	DEL
4788	chr1	195074106	195074311	205	DEL
4793	chr1	195440215	195447292	7077	DEL
4797	chr1	195571732	195571732	72	INS
4806	chr1	196184401	196184401	319	INS
4807	chr1	196188917	196189193	276	DEL
4811	chr1	196437078	196437078	404	INS
4812	chr1	196578166	196578214	48	DEL
4821	chr1	196810058	196810058	125	INS
4823	chr1	196885463	196885595	132	DEL
4827	chr1	197027338	197027338	128	INS
4828	chr1	197042728	197042728	286	INS
4834	chr1	197531379	197534141	2762	DEL
4835	chr1	197544936	197544936	126	INS
4837	chr1	197713905	197713905	266	INS
4839	chr1	197924891	197925171	280	DEL
4842	chr1	198335525	198341150	5625	DEL
4843	chr1	198335604	198335604	99	INS
4844	chr1	198397477	198397477	471	INS
4846	chr1	198492632	198492673	41	DEL
4848	chr1	198508127	198508224	97	DEL
4854	chr1	198841819	198841819	116	INS
4857	chr1	198956612	198956612	66	INS
4862	chr1	199360526	199360526	326	INS
4872	chr1	199904468	199904468	47	INS
4873	chr1	199905387	199905387	56	INS
4874	chr1	199914512	199914512	81	INS
4881	chr1	200816966	200816966	232	INS
4882	chr1	200817210	200817262	52	DEL
4884	chr1	200911059	200911109	50	DEL
4887	chr1	201032018	201032072	54	DEL
4889	chr1	201111952	201111952	65	INS
4892	chr1	201209798	201209798	108	INS
4893	chr1	201210972	201210972	324	INS
4897	chr1	201257899	201257899	516	INS
4900	chr1	201258440	201258440	51	INS
4902	chr1	201316140	201316140	38	INS
4903	chr1	201642548	201642548	70	INS
4905	chr1	201859180	201859180	57	INS
4907	chr1	201924431	201924560	129	DEL
4910	chr1	202028370	202028370	50	INS
4911	chr1	202032509	202032610	101	DEL
4917	chr1	202182662	202182662	96	INS
4933	chr1	202205465	202205465	95	INS
4940	chr1	202391571	202391780	209	DEL
4941	chr1	202391571	202391990	419	DEL
4942	chr1	202475848	202475848	319	INS
4949	chr1	202625210	202625284	74	DEL
4951	chr1	202789600	202789600	444	INS
4957	chr1	203266784	203266784	40	INS
4960	chr1	203373207	203373258	51	DEL
4962	chr1	203500071	203500071	344	INS
4967	chr1	203529380	203529380	331	INS
4968	chr1	203529542	203529542	563	INS
4972	chr1	203919176	203919176	227	INS
4973	chr1	204010682	204010682	87	INS
4974	chr1	204010682	204010682	174	INS
4978	chr1	204195224	204195224	452	INS
4979	chr1	204234970	204235012	42	DEL
5000	chr1	205364906	205364906	73	INS
5001	chr1	205539980	205539980	46	INS
5002	chr1	205563454	205563454	47	INS
5004	chr1	205603555	205603555	73	INS
5005	chr1	205884451	205884580	129	DEL
5007	chr1	205906504	205906554	50	DEL
5008	chr1	205957904	205958411	507	DEL
5009	chr1	205966738	205967054	316	DEL
5010	chr1	205973148	205973148	120	INS
5011	chr1	205981700	205981840	140	DEL
5012	chr1	205985764	205985764	126	INS
5013	chr1	205985765	205985765	77	INS
5018	chr1	206524558	206524558	57	INS
5022	chr1	206828132	206828132	74	INS
5026	chr1	206924611	206924611	910	INS
5027	chr1	206924634	206924634	50	INS
5031	chr1	207119038	207119369	331	DEL
5033	chr1	207119399	207119784	385	DEL
5036	chr1	207213820	207213820	148	INS
5039	chr1	207220971	207221011	40	DEL
5040	chr1	207221076	207221076	40	INS
5044	chr1	207368690	207372220	3530	DEL
5046	chr1	207581188	207581188	56	INS
5050	chr1	207686116	207686116	416	INS
5051	chr1	207686125	207686125	243	INS
5054	chr1	207846740	207846740	150	INS
5065	chr1	208518135	208518135	317	INS
5066	chr1	208565629	208565629	45	INS
5067	chr1	208688775	208688775	120	INS
5073	chr1	209593756	209593756	40	INS
5074	chr1	209762730	209762730	332	INS
5076	chr1	209771708	209771708	138	INS
5078	chr1	209904714	209912628	7914	DEL
5079	chr1	209990527	209990527	84	INS
5080	chr1	210071264	210071264	48	INS
5081	chr1	210121958	210122277	319	DEL
5088	chr1	210465850	210465921	71	DEL
5089	chr1	210533249	210533349	100	DEL
5093	chr1	210653965	210653965	3272	INS
5096	chr1	210718378	210718378	76	INS
5097	chr1	211111841	211111960	119	DEL
5098	chr1	211195955	211197138	1183	DEL
5101	chr1	211434216	211434216	2995	INS
5103	chr1	211460636	211460636	324	INS
5106	chr1	211460840	211460840	225	INS
5109	chr1	211609099	211609099	60	INS
5110	chr1	211725067	211725067	64	INS
5114	chr1	212015064	212015106	42	DEL
5117	chr1	212186554	212186554	64	INS
5118	chr1	212190240	212190280	40	DEL
5119	chr1	212297794	212299275	1481	DEL
5121	chr1	212321629	212321669	40	DEL
5122	chr1	212468463	212468463	413	INS
5123	chr1	212468678	212468763	85	DEL
5129	chr1	212779725	212779774	49	DEL
5133	chr1	212865885	212866053	168	DEL
5140	chr1	213119426	213119469	43	DEL
5143	chr1	213363622	213363682	60	DEL
5147	chr1	213541158	213541158	1183	INS
5150	chr1	213633831	213633831	331	INS
5152	chr1	213740946	213740946	52	INS
5153	chr1	213791000	213791000	113	INS
5162	chr1	214436800	214436842	42	DEL
5164	chr1	214622655	214622745	90	DEL
5166	chr1	214683582	214683582	777	INS
5167	chr1	214737656	214737656	325	INS
5168	chr1	214834048	214834048	463	INS
5169	chr1	214834049	214834049	967	INS
5174	chr1	214869353	214869353	98	INS
5179	chr1	215108988	215108988	50	INS
5180	chr1	215111931	215111931	324	INS
5182	chr1	215209567	215209567	336	INS
5183	chr1	215209700	215209700	186	INS
5188	chr1	215469221	215469221	443	INS
5190	chr1	215601193	215601193	99	INS
5191	chr1	215743386	215743386	40	INS
5195	chr1	215912451	215912512	61	DEL
5196	chr1	216011962	216012134	172	DEL
5197	chr1	216025382	216025382	323	INS
5201	chr1	216265176	216265176	315	INS
5210	chr1	216779490	216779490	466	INS
5212	chr1	216912165	216912222	57	DEL
5216	chr1	217096616	217096681	65	DEL
5218	chr1	217284626	217285058	432	DEL
5220	chr1	217323771	217323827	56	DEL
5223	chr1	217653621	217653621	328	INS
5225	chr1	218244571	218248248	3677	DEL
5229	chr1	218598913	218598913	305	INS
5230	chr1	218612571	218612891	320	DEL
5232	chr1	218720848	218720848	58	INS
5234	chr1	218767890	218767890	298	INS
5235	chr1	218849581	218849581	54	INS
5236	chr1	218988268	218988268	957	INS
5237	chr1	219010831	219010831	101	INS
5238	chr1	219073311	219073311	55	INS
5239	chr1	219074032	219074032	198	INS
5241	chr1	219401335	219401335	280	INS
5245	chr1	219545547	219545587	40	DEL
5250	chr1	219901004	219901004	141	INS
5251	chr1	219904293	219904293	1791	INS
5253	chr1	219941484	219941556	72	DEL
5255	chr1	219960359	219960359	364	INS
5257	chr1	219960541	219960541	894	INS
5263	chr1	219960989	219960989	88	INS
5265	chr1	220012783	220012783	105	INS
5269	chr1	220112113	220112432	319	DEL
5274	chr1	220444866	220444866	112	INS
5276	chr1	220576004	220576004	310	INS
5278	chr1	220781003	220781003	321	INS
5282	chr1	221002075	221002075	200	INS
5288	chr1	221654461	221654461	627	INS
5292	chr1	221920217	221920217	70	INS
5293	chr1	221920287	221920339	52	DEL
5297	chr1	222090177	222090177	77	INS
5306	chr1	222487880	222488138	258	DEL
5309	chr1	222488550	222488677	127	DEL
5317	chr1	222887478	222887797	319	DEL
5321	chr1	222951468	222951468	77	INS
5323	chr1	223037262	223037311	49	DEL
5325	chr1	223081188	223081188	4150	INS
5326	chr1	223119969	223119969	105	INS
5327	chr1	223179534	223179534	58	INS
5333	chr1	223479190	223479190	1230	INS
5335	chr1	223635594	223635867	273	DEL
5345	chr1	223723855	223723855	332	INS
5349	chr1	223876550	223876550	144	INS
5351	chr1	223892509	223892509	260	INS
5352	chr1	223917197	223919132	1935	DEL
5360	chr1	224012506	224012506	418	INS
5362	chr1	224013615	224013690	75	DEL
5363	chr1	224013689	224013731	42	DEL
5369	chr1	224059400	224059876	476	DEL
5373	chr1	224205120	224205433	313	DEL
5375	chr1	224276912	224276954	42	DEL
5376	chr1	224378544	224378544	98	INS
5379	chr1	224751067	224751067	45	INS
5381	chr1	225068829	225069099	270	DEL
5383	chr1	225078800	225078856	56	DEL
5384	chr1	225084810	225084810	85	INS
5386	chr1	225156699	225157013	314	DEL
5390	chr1	225335570	225335621	51	DEL
5393	chr1	225574613	225574931	318	DEL
5396	chr1	225717469	225717469	86	INS
5397	chr1	225804856	225804898	42	DEL
5398	chr1	225819063	225819242	179	DEL
5401	chr1	225964538	225964538	190	INS
5402	chr1	226114905	226114905	49	INS
5404	chr1	226227771	226227771	150	INS
5406	chr1	226356303	226356354	51	DEL
5411	chr1	226622679	226622679	76	INS
5413	chr1	226797657	226798009	352	DEL
5418	chr1	226955572	226955572	93	INS
5420	chr1	226960391	226960391	401	INS
5421	chr1	226976132	226976180	48	DEL
5431	chr1	227294563	227294881	318	DEL
5432	chr1	227314753	227314753	143	INS
5437	chr1	227749762	227749830	68	DEL
5447	chr1	228174124	228174258	134	DEL
5450	chr1	228384459	228384788	329	DEL
5455	chr1	228679058	228679394	336	DEL
5458	chr1	228846831	228846831	67	INS
5460	chr1	228965639	228965639	88	INS
5465	chr1	229218419	229218419	151	INS
5471	chr1	229453264	229453264	181	INS
5472	chr1	229472708	229472708	50	INS
5478	chr1	229676788	229685090	8302	DEL
5480	chr1	229870918	229870918	293	INS
5481	chr1	229900701	229900797	96	DEL
5483	chr1	229932083	229932083	40	INS
5485	chr1	229972021	229972021	248	INS
5486	chr1	229996897	229998129	1232	DEL
5490	chr1	230198359	230198359	78	INS
5492	chr1	230275959	230276037	78	DEL
5496	chr1	230332040	230332040	1038	INS
5501	chr1	230396214	230396256	42	DEL
5504	chr1	230588842	230588842	59	INS
5506	chr1	230949404	230949404	320	INS
5509	chr1	231011228	231011228	414	INS
5511	chr1	231047350	231047350	146	INS
5514	chr1	231122085	231122085	249	INS
5515	chr1	231167319	231167625	306	DEL
5516	chr1	231202070	231202070	381	INS
5521	chr1	231733094	231733094	51	INS
5522	chr1	231733708	231733762	54	DEL
5523	chr1	231762198	231762246	48	DEL
5527	chr1	232116516	232116516	439	INS
5532	chr1	232234572	232234572	68	INS
5533	chr1	232287373	232287701	328	DEL
5534	chr1	232312112	232312112	83	INS
5536	chr1	232332248	232332297	49	DEL
5537	chr1	232332320	232332320	109	INS
5539	chr1	232369099	232369099	88	INS
5543	chr1	232452014	232452014	320	INS
5544	chr1	232639783	232640097	314	DEL
5547	chr1	232700829	232701013	184	DEL
5550	chr1	232733516	232733516	420	INS
5551	chr1	232759268	232759268	65	INS
5553	chr1	232874180	232874222	42	DEL
5557	chr1	233339268	233339319	51	DEL
5559	chr1	233594604	233594604	105	INS
5562	chr1	233672637	233672637	100	INS
5566	chr1	233826463	233827806	1343	DEL
5572	chr1	234207442	234207442	2581	INS
5573	chr1	234248309	234248309	420	INS
5576	chr1	234308577	234308577	51	INS
5578	chr1	234345024	234345024	147	INS
5579	chr1	234397798	234397798	198	INS
5586	chr1	234663124	234663211	87	DEL
5587	chr1	234669966	234669966	340	INS
5589	chr1	234838117	234838117	144	INS
5592	chr1	234995626	234995626	52	INS
5593	chr1	235026031	235026031	226	INS
5598	chr1	235078642	235078642	666	INS
5599	chr1	235091682	235092821	1139	DEL
5600	chr1	235135084	235135268	184	DEL
5605	chr1	235373751	235375023	1272	DEL
5615	chr1	235587634	235587634	536	INS
5620	chr1	235891275	235891613	338	DEL
5622	chr1	235993468	235993468	50	INS
5624	chr1	236038674	236038844	170	DEL
5628	chr1	236097197	236097197	3793	INS
5640	chr1	236166457	236166529	72	DEL
5641	chr1	236169181	236169229	48	DEL
5643	chr1	236186277	236186277	66	INS
5645	chr1	236245297	236245524	227	DEL
5648	chr1	236245504	236245504	96	INS
5650	chr1	236385786	236388029	2243	DEL
5651	chr1	236385847	236385899	52	DEL
5652	chr1	236387106	236387106	276	INS
5657	chr1	236498201	236498201	1106	INS
5662	chr1	236633148	236633219	71	DEL
5664	chr1	236654857	236654909	52	DEL
5676	chr1	236714924	236714924	2598	INS
5682	chr1	236755913	236755961	48	DEL
5684	chr1	236756457	236757088	631	DEL
5692	chr1	237237945	237237945	100	INS
5693	chr1	237281980	237281980	196	INS
5695	chr1	237286556	237286556	205	INS
5698	chr1	237390174	237390174	108	INS
5700	chr1	237473452	237473452	54	INS
5702	chr1	237515730	237515730	150	INS
5703	chr1	237578689	237578752	63	DEL
5704	chr1	237591158	237591204	46	DEL
5706	chr1	237804311	237804311	310	INS
5708	chr1	237883636	237883682	46	DEL
5709	chr1	237883963	237884017	54	DEL
5713	chr1	238051672	238051672	280	INS
5716	chr1	238188339	238188471	132	DEL
5717	chr1	238188352	238188452	100	DEL
5719	chr1	238325022	238325022	62	INS
5724	chr1	238627500	238627500	45	INS
5725	chr1	238627500	238627500	103	INS
5726	chr1	238641762	238641762	407	INS
5727	chr1	238641762	238641762	815	INS
5728	chr1	238641898	238641898	187	INS
5730	chr1	238689007	238689950	943	DEL
5731	chr1	238836978	238837018	40	DEL
5732	chr1	238970006	238970072	66	DEL
5736	chr1	239188054	239188054	74	INS
5743	chr1	239616845	239616845	330	INS
5751	chr1	239732803	239732803	259	INS
5753	chr1	239953380	239953380	376	INS
5754	chr1	239959387	239959443	56	DEL
5758	chr1	240041405	240041448	43	DEL
5759	chr1	240082948	240083016	68	DEL
5765	chr1	240184987	240184987	535	INS
5766	chr1	240185120	240185120	1926	INS
5770	chr1	240207788	240207788	66	INS
5772	chr1	240229699	240231477	1778	DEL
5775	chr1	240365147	240365231	84	DEL
5777	chr1	240453691	240454014	323	DEL
5779	chr1	240477907	240478308	401	DEL
5780	chr1	240512504	240512504	177	INS
5781	chr1	240536603	240536704	101	DEL
5783	chr1	240562830	240563020	190	DEL
5785	chr1	240652224	240652224	57	INS
5786	chr1	240778130	240778130	49	INS
5788	chr1	240986556	240986881	325	DEL
5789	chr1	241023004	241023127	123	DEL
5791	chr1	241059784	241059784	156	INS
5792	chr1	241068238	241068238	42	INS
5793	chr1	241087996	241088058	62	DEL
5795	chr1	241197237	241197552	315	DEL
5797	chr1	241326645	241326645	331	INS
5799	chr1	241327038	241327128	90	DEL
5802	chr1	241422925	241423188	263	DEL
5803	chr1	241442658	241442658	67	INS
5807	chr1	241614778	241614778	135	INS
5808	chr1	241624203	241624267	64	DEL
5813	chr1	241675123	241675123	333	INS
5821	chr1	242394694	242394694	48	INS
5822	chr1	242435283	242435495	212	DEL
5823	chr1	242444692	242444692	65	INS
5828	chr1	242951656	242951656	70	INS
5829	chr1	242956588	242956963	375	DEL
5831	chr1	242975195	242975238	43	DEL
5833	chr1	243101794	243101856	62	DEL
5836	chr1	243338980	243338980	54	INS
5837	chr1	243338980	243338980	270	INS
5839	chr1	243480604	243480604	654	INS
5840	chr1	243525837	243525837	381	INS
5842	chr1	243535174	243535174	65	INS
5843	chr1	243845405	243845405	4358	INS
5845	chr1	243908026	243908026	49	INS
5852	chr1	243979655	243979655	1339	INS
5854	chr1	244156570	244156646	76	DEL
5856	chr1	244190572	244190572	50	INS
5857	chr1	244263427	244263427	80	INS
5859	chr1	244275810	244276007	197	DEL
5860	chr1	244276026	244276115	89	DEL
5867	chr1	244397824	244397888	64	DEL
5868	chr1	244397840	244397840	217	INS
5871	chr1	244569059	244569137	78	DEL
5873	chr1	244792982	244792982	1017	INS
5876	chr1	244914280	244914397	117	DEL
5880	chr1	244937204	244937204	434	INS
5881	chr1	244941425	244941425	134	INS
5883	chr1	245012486	245012486	312	INS
5884	chr1	245102856	245102856	89	INS
5885	chr1	245103373	245103373	266	INS
5886	chr1	245198946	245198946	154	INS
5888	chr1	245269244	245269244	93	INS
5890	chr1	245324019	245324019	111	INS
5898	chr1	245600127	245600127	300	INS
5900	chr1	245614894	245615030	136	DEL
5901	chr1	245618535	245619182	647	DEL
5902	chr1	245629943	245629943	319	INS
5904	chr1	245660294	245660294	3803	INS
5909	chr1	245682416	245682477	61	DEL
5911	chr1	245695748	245695882	134	DEL
5915	chr1	245798399	245798399	440	INS
5918	chr1	245826010	245826010	313	INS
5922	chr1	245974594	245976096	1502	DEL
5927	chr1	245976282	245976594	312	DEL
5945	chr1	246002696	246002696	134	INS
5946	chr1	246009972	246009972	389	INS
5948	chr1	246024416	246024416	635	INS
5949	chr1	246024422	246024422	192	INS
5951	chr1	246024582	246024582	63	INS
5955	chr1	246072070	246072070	444	INS
5956	chr1	246072133	246072133	484	INS
5959	chr1	246080317	246080317	116	INS
5964	chr1	246200117	246200117	183	INS
5965	chr1	246200547	246200608	61	DEL
5969	chr1	246232860	246232860	292	INS
5973	chr1	246233636	246233636	147	INS
5988	chr1	246325071	246325071	1430	INS
5990	chr1	246325205	246325205	456	INS
5995	chr1	246387835	246387835	187	INS
5997	chr1	246389222	246389222	62	INS
5998	chr1	246395605	246395661	56	DEL
5999	chr1	246429028	246429028	322	INS
6000	chr1	246429758	246429758	168	INS
6001	chr1	246429759	246429759	112	INS
6005	chr1	246478514	246478562	48	DEL
6008	chr1	246484180	246484230	50	DEL
6012	chr1	246493798	246493863	65	DEL
6016	chr1	246521700	246521764	64	DEL
6018	chr1	246576200	246576200	418	INS
6021	chr1	246613656	246613656	966	INS
6025	chr1	246642837	246642837	827	INS
6029	chr1	246710417	246710417	54	INS
6030	chr1	246764974	246765106	132	DEL
6032	chr1	246783100	246783153	53	DEL
6033	chr1	246785669	246785669	569	INS
6034	chr1	246785670	246785670	884	INS
6035	chr1	246785778	246785778	300	INS
6036	chr1	246809591	246809650	59	DEL
6037	chr1	246864576	246864886	310	DEL
6038	chr1	246897887	246897932	45	DEL
6039	chr1	246945180	246945180	608	INS
6041	chr1	247032608	247032608	46	INS
6042	chr1	247088818	247088818	59	INS
6043	chr1	247091231	247091619	388	DEL
6046	chr1	247116039	247116130	91	DEL
6047	chr1	247116187	247117075	888	DEL
6062	chr1	247119328	247119328	124	INS
6063	chr1	247128852	247129594	742	DEL
6064	chr1	247176196	247176196	72	INS
6065	chr1	247182664	247182664	40	INS
6067	chr1	247222873	247222873	404	INS
6071	chr1	247327765	247327844	79	DEL
6075	chr1	247373456	247373651	195	DEL
6076	chr1	247406410	247406494	84	DEL
6077	chr1	247410875	247410875	2806	INS
6078	chr1	247416615	247416678	63	DEL
6079	chr1	247427581	247427581	146	INS
6080	chr1	247427687	247427833	146	DEL
6082	chr1	247433964	247433964	84	INS
6083	chr1	247458350	247458712	362	DEL
6084	chr1	247471226	247471226	51	INS
6085	chr1	247471746	247471746	104	INS
6086	chr1	247522226	247522272	46	DEL
6087	chr1	247522265	247522265	46	INS
6090	chr1	247649282	247649282	153	INS
6094	chr1	247687161	247693213	6052	DEL
6100	chr1	247870417	247870417	749	INS
6101	chr1	247870492	247870492	224	INS
6103	chr1	247888186	247894252	6066	DEL
6104	chr1	247888196	247890872	2676	DEL
6105	chr1	247890922	247892259	1337	DEL
6106	chr1	247892348	247893865	1517	DEL
6107	chr1	247893886	247894329	443	DEL
6110	chr1	247907224	247907276	52	DEL
6111	chr1	247937455	247937455	91	INS
6114	chr1	248002397	248002397	44	INS
6115	chr1	248044506	248044834	328	DEL
6118	chr1	248164623	248164759	136	DEL
6120	chr1	248188113	248188178	65	DEL
6122	chr1	248213504	248213546	42	DEL
6123	chr1	248306454	248306454	69	INS
6126	chr1	248306882	248306882	289	INS
6128	chr1	248383299	248383299	340	INS
6129	chr1	248383364	248383570	206	DEL
6132	chr1	248383731	248384274	543	DEL
6141	chr1	248404195	248404195	657	INS
6144	chr1	248408129	248408129	212	INS
6151	chr1	248408966	248409019	53	DEL
6152	chr1	248433235	248433280	45	DEL
6160	chr1	248637586	248637714	128	DEL
6162	chr1	248671552	248671704	152	DEL
6164	chr1	248671908	248672010	102	DEL
6165	chr1	248674888	248674948	60	DEL
6169	chr1	248675669	248675911	242	DEL
6170	chr1	248676750	248676824	74	DEL
6171	chr1	248676911	248676911	217	INS
6172	chr1	248702967	248702967	320	INS
6173	chr1	248703886	248712790	8904	DEL
6174	chr1	248740730	248740730	238	INS
6179	chr1	248752491	248752491	772	INS
6187	chr1	248775704	248775704	61	INS
6188	chr1	248803510	248803510	205	INS
6189	chr1	248803595	248803595	123	INS
6194	chr1	248897262	248897262	1027	INS
6195	chr1	248911738	248911738	127	INS
6196	chr1	248938388	248938480	92	DEL
6203	chr1	248944942	248944942	260	INS
6219	chr10	64290	64345	55	DEL
6224	chr10	264856	264856	234	INS
6227	chr10	300592	300592	72	INS
6229	chr10	321971	323286	1315	DEL
6230	chr10	321974	322561	587	DEL
6233	chr10	322636	322685	49	DEL
6235	chr10	323016	323106	90	DEL
6237	chr10	337268	337268	64	INS
6238	chr10	345574	345622	48	DEL
6240	chr10	346065	346154	89	DEL
6245	chr10	347885	347885	43	INS
6248	chr10	367930	368183	253	DEL
6250	chr10	371673	371673	46	INS
6251	chr10	394464	394464	73	INS
6253	chr10	401444	401604	160	DEL
6255	chr10	401992	403592	1600	DEL
6256	chr10	401998	402194	196	DEL
6257	chr10	402228	402794	566	DEL
6263	chr10	417861	418195	334	DEL
6266	chr10	429365	429559	194	DEL
6268	chr10	436724	436783	59	DEL
6269	chr10	437038	437038	56	INS
6270	chr10	444276	444386	110	DEL
6271	chr10	446020	446020	42	INS
6273	chr10	447771	448271	500	DEL
6275	chr10	448669	448719	50	DEL
6277	chr10	454527	454624	97	DEL
6278	chr10	455355	455355	285	INS
6280	chr10	455820	455820	56	INS
6283	chr10	456239	456239	57	INS
6285	chr10	489633	489633	49	INS
6286	chr10	496080	496161	81	DEL
6294	chr10	523316	523316	64	INS
6297	chr10	523521	523521	255	INS
6299	chr10	532598	532686	88	DEL
6300	chr10	540983	541031	48	DEL
6305	chr10	587108	587108	120	INS
6306	chr10	587918	588010	92	DEL
6307	chr10	600500	600500	60	INS
6312	chr10	608399	608399	339	INS
6317	chr10	639144	639144	147	INS
6319	chr10	647929	647929	180	INS
6321	chr10	656163	656163	381	INS
6323	chr10	657527	657527	599	INS
6327	chr10	663968	663968	97	INS
6331	chr10	696688	696819	131	DEL
6333	chr10	723262	723496	234	DEL
6335	chr10	723760	723994	234	DEL
6338	chr10	729053	729100	47	DEL
6340	chr10	735688	735760	72	DEL
6342	chr10	735818	737260	1442	DEL
6345	chr10	737300	737419	119	DEL
6349	chr10	737893	738174	281	DEL
6352	chr10	757110	757254	144	DEL
6358	chr10	783890	784134	244	DEL
6359	chr10	790292	790336	44	DEL
6360	chr10	793882	794182	300	DEL
6364	chr10	952808	953168	360	DEL
6365	chr10	952906	952906	104	INS
6367	chr10	953474	953474	52	INS
6370	chr10	954824	954824	650	INS
6372	chr10	959546	959598	52	DEL
6373	chr10	959584	959584	62	INS
6375	chr10	976033	976074	41	DEL
6376	chr10	1009271	1009271	55	INS
6377	chr10	1010149	1010226	77	DEL
6379	chr10	1010845	1010845	510	INS
6380	chr10	1010967	1011156	189	DEL
6381	chr10	1011108	1011108	86	INS
6382	chr10	1011439	1011439	65	INS
6383	chr10	1015362	1015494	132	DEL
6384	chr10	1015522	1015522	99	INS
6385	chr10	1016760	1016880	120	DEL
6387	chr10	1042881	1042925	44	DEL
6388	chr10	1046529	1047188	659	DEL
6390	chr10	1047528	1047587	59	DEL
6395	chr10	1117956	1118128	172	DEL
6397	chr10	1163542	1163542	42	INS
6399	chr10	1174186	1174186	313	INS
6400	chr10	1175983	1176062	79	DEL
6401	chr10	1178290	1178290	49	INS
6402	chr10	1179879	1179932	53	DEL
6403	chr10	1189729	1189729	81	INS
6404	chr10	1189734	1189788	54	DEL
6405	chr10	1212699	1212699	176	INS
6406	chr10	1212700	1212700	88	INS
6408	chr10	1229695	1229695	150	INS
6420	chr10	1236419	1236591	172	DEL
6476	chr10	1261346	1262329	983	DEL
6477	chr10	1265543	1265543	67	INS
6478	chr10	1265694	1265694	271	INS
6485	chr10	1327682	1327786	104	DEL
6486	chr10	1340297	1340297	84	INS
6488	chr10	1340653	1340653	168	INS
6491	chr10	1368840	1368840	58	INS
6492	chr10	1368885	1368885	116	INS
6493	chr10	1373788	1373788	164	INS
6497	chr10	1396982	1397433	451	DEL
6503	chr10	1397722	1397764	42	DEL
6505	chr10	1409901	1409996	95	DEL
6506	chr10	1410234	1410317	83	DEL
6508	chr10	1439570	1439615	45	DEL
6511	chr10	1464115	1464115	329	INS
6514	chr10	1464490	1464490	198	INS
6515	chr10	1473941	1473941	76	INS
6521	chr10	1540511	1540593	82	DEL
6528	chr10	1542732	1542818	86	DEL
6530	chr10	1547561	1547634	73	DEL
6531	chr10	1558338	1558338	58	INS
6533	chr10	1558606	1558606	118	INS
6534	chr10	1558668	1558668	414	INS
6535	chr10	1560472	1560586	114	DEL
6537	chr10	1575039	1575039	52	INS
6538	chr10	1575976	1575976	104	INS
6539	chr10	1576130	1576130	61	INS
6541	chr10	1577232	1577232	310	INS
6547	chr10	1592850	1592850	189	INS
6550	chr10	1617396	1617396	368	INS
6552	chr10	1626136	1626136	126	INS
6553	chr10	1626264	1626264	63	INS
6556	chr10	1659737	1659858	121	DEL
6557	chr10	1672661	1672661	77	INS
6558	chr10	1674998	1674998	66	INS
6559	chr10	1699244	1699494	250	DEL
6563	chr10	1699608	1699880	272	DEL
6567	chr10	1700298	1700474	176	DEL
6568	chr10	1700305	1700850	545	DEL
6572	chr10	1701086	1701756	670	DEL
6575	chr10	1773400	1773454	54	DEL
6577	chr10	1800213	1800295	82	DEL
6578	chr10	1800312	1800473	161	DEL
6579	chr10	1867898	1867898	76	INS
6583	chr10	1915234	1915234	251	INS
6585	chr10	1942711	1942711	134	INS
6586	chr10	1971527	1971649	122	DEL
6588	chr10	2035348	2035348	315	INS
6594	chr10	2231772	2231772	56	INS
6596	chr10	2231965	2231965	224	INS
6599	chr10	2232360	2232360	279	INS
6603	chr10	2241952	2241952	87	INS
6604	chr10	2315080	2315080	80	INS
6606	chr10	2315240	2315240	40	INS
6607	chr10	2317519	2317559	40	DEL
6609	chr10	2345853	2345853	326	INS
6610	chr10	2354107	2354340	233	DEL
6612	chr10	2354246	2354246	62	INS
6617	chr10	2477526	2477592	66	DEL
6621	chr10	2501833	2501833	315	INS
6628	chr10	2536317	2536397	80	DEL
6631	chr10	2667014	2667014	414	INS
6633	chr10	2679061	2679061	341	INS
6636	chr10	2865807	2865807	62	INS
6640	chr10	2906970	2906970	148	INS
6643	chr10	3040512	3040621	109	DEL
6646	chr10	3053546	3053740	194	DEL
6648	chr10	3061030	3061368	338	DEL
6650	chr10	3085121	3085121	72	INS
6654	chr10	3085812	3085812	50	INS
6657	chr10	3106219	3106349	130	DEL
6658	chr10	3106395	3106459	64	DEL
6659	chr10	3106725	3106725	259	INS
6666	chr10	3168915	3168955	40	DEL
6668	chr10	3205418	3205466	48	DEL
6670	chr10	3206395	3206395	64	INS
6671	chr10	3215937	3216012	75	DEL
6672	chr10	3230631	3230933	302	DEL
6673	chr10	3242707	3242707	192	INS
[truncated: 24,195 more rows]
