# Supplementary material for: Bayesian Integrative Detection of Structural Variations With False Discovery Rate Control
Source: Biom J. 2026 Mar 27;68(2):e70128. doi: 10.1002/bimj.70128 (PMC13022811; doi:10.1002/bimj.70128)
Supplement: Supplementary file 2 — Supporting Information [file BIMJ-68-e70128-s001.zip › Code_and_Data/result_NA19238/Scored.csv]

	0	1	2	3	4	5	6	7	8	9	10	11	12	13	14	15	16	17	18	19	20	21	22	23	24	25	26	27	28	29	30	31	32	33	34	35	36	37	38	39	40	41	42	43	44	45	46	47	48
cutesv							139.1999969482422	343.5		32.79999923706055					66.0999984741211	2.5999999046325684			57.59999847412109	9.899999618530272												181.3000030517578	108.5				17.0	81.19999694824219			0.0
pbsv
sniffles								53.0		23.0					58.0				60.0													43.0						57.0
debreak			10.0																																			60.0
svim	1.0	1.0	2.0			1.0	27.0	15.0		14.0	1.0	13.0	2.0	2.0	20.0				12.0	6.0		1.0		6.0	1.0	1.0	2.0	4.0	3.0	1.0	10.0	14.0	5.0	5.0	3.0	5.0	10.0	19.0	3.0	1.0	10.0		2.0	12.0	7.0	6.0	2.0	1.0	1.0
[truncated: 5,000 more columns]
