# Supplementary material for: Bayesian Integrative Detection of Structural Variations With False Discovery Rate Control
Source: Biom J. 2026 Mar 27;68(2):e70128. doi: 10.1002/bimj.70128 (PMC13022811; doi:10.1002/bimj.70128)
Supplement: Supplementary file 2 — Supporting Information [file BIMJ-68-e70128-s001.zip › Code_and_Data/result_NA19239/IndexSVInfo.csv]

ID	chro	start	end	length	type
0	chr1	10409.0	10409.0	49.0	INS
1	chr1	10683.0	10683.0	142.0	INS
2	chr1	10862.0	10862.0	104.0	INS
3	chr1	10862.0	10862.0	250.0	INS
4	chr1	59598.0	59598.0	316.0	INS
5	chr1	66244.0	66289.0	45.0	DEL
6	chr1	83829.0	83853.0	24.0	DEL
7	chr1	90047.0	90283.0	236.0	DEL
8	chr1	90068.0	90068.0	59.0	INS
9	chr1	90258.0	90258.0	58.0	INS
10	chr1	103420.0	103420.0	50.0	INS
11	chr1	121128.0	121128.0	283.0	INS
12	chr1	136422.0	136422.0	438.0	INS
13	chr1	136460.0	136460.0	48.0	INS
14	chr1	136523.0	136523.0	146.0	INS
15	chr1	136562.0	136562.0	194.0	INS
16	chr1	136603.0	136603.0	48.0	INS
17	chr1	136605.0	136751.0	146.0	DEL
18	chr1	136694.0	136694.0	96.0	INS
19	chr1	136934.0	136934.0	195.0	INS
20	chr1	139407.0	139439.0	32.0	DEL
21	chr1	144526.0	144556.0	30.0	DEL
22	chr1	180176.0	180176.0	874.0	INS
23	chr1	180190.0	180504.0	314.0	DEL
24	chr1	180338.0	180338.0	2175.0	INS
25	chr1	180576.0	180687.0	111.0	DEL
26	chr1	180578.0	180578.0	58.0	INS
27	chr1	180620.0	180674.0	54.0	DEL
28	chr1	180641.0	180641.0	97.0	INS
29	chr1	180734.0	180734.0	229.0	INS
30	chr1	180803.0	180803.0	105.0	INS
31	chr1	180847.0	180847.0	52.0	INS
32	chr1	180872.0	180872.0	160.0	INS
33	chr1	180900.0	180900.0	46.0	INS
34	chr1	181156.0	181281.0	125.0	DEL
35	chr1	181210.0	181449.0	239.0	DEL
36	chr1	181263.0	181263.0	145.0	INS
37	chr1	189878.0	189948.0	70.0	DEL
38	chr1	367610.0	367630.0	20.0	DEL
39	chr1	368747.0	368747.0	92.0	INS
40	chr1	368752.0	368752.0	47.0	INS
41	chr1	368768.0	369144.0	376.0	DEL
42	chr1	368926.0	368926.0	80.0	INS
43	chr1	368994.0	369092.0	98.0	DEL
44	chr1	369382.0	369382.0	85.0	INS
45	chr1	369591.0	369591.0	46.0	INS
46	chr1	369609.0	369609.0	143.0	INS
47	chr1	369871.0	369913.0	42.0	DEL
48	chr1	369937.0	369937.0	141.0	INS
49	chr1	371730.0	371967.0	237.0	DEL
50	chr1	372450.0	372450.0	101.0	INS
51	chr1	372568.0	372751.0	183.0	DEL
52	chr1	372578.0	372578.0	27.0	INS
53	chr1	372626.0	372626.0	78.0	INS
54	chr1	372699.0	372751.0	52.0	DEL
55	chr1	372824.0	372824.0	159.0	INS
56	chr1	373973.0	373973.0	122.0	INS
57	chr1	374008.0	374008.0	444.0	INS
58	chr1	374115.0	374115.0	168.0	INS
59	chr1	381155.0	381358.0	203.0	DEL
60	chr1	382534.0	382534.0	99.0	INS
61	chr1	382544.0	382612.0	68.0	DEL
62	chr1	433286.0	433286.0	227.0	INS
63	chr1	433505.0	433505.0	76.0	INS
64	chr1	434538.0	434538.0	77.0	INS
65	chr1	596698.0	596798.0	100.0	DEL
66	chr1	597794.0	597794.0	282.0	INS
67	chr1	597873.0	598014.0	141.0	DEL
68	chr1	598569.0	598616.0	47.0	DEL
69	chr1	598628.0	598628.0	46.0	INS
70	chr1	600420.0	600499.0	79.0	DEL
71	chr1	601139.0	601139.0	130.0	INS
72	chr1	602300.0	602300.0	49.0	INS
73	chr1	602333.0	602333.0	502.0	INS
74	chr1	609532.0	609600.0	68.0	DEL
75	chr1	609558.0	609683.0	125.0	DEL
76	chr1	609566.0	610102.0	536.0	DEL
77	chr1	610278.0	610550.0	272.0	DEL
78	chr1	610297.0	610431.0	134.0	DEL
79	chr1	611502.0	611502.0	208.0	INS
80	chr1	611558.0	611558.0	104.0	INS
81	chr1	611558.0	611558.0	468.0	INS
82	chr1	611895.0	611895.0	411.0	INS
83	chr1	611896.0	611896.0	206.0	INS
84	chr1	612253.0	612253.0	106.0	INS
85	chr1	612411.0	612411.0	67.0	INS
86	chr1	653700.0	653720.0	20.0	DEL
87	chr1	668881.0	669112.0	231.0	DEL
88	chr1	711958.0	712048.0	90.0	DEL
89	chr1	714324.0	714374.0	50.0	DEL
90	chr1	727299.0	727299.0	97.0	INS
91	chr1	744200.0	744222.0	22.0	DEL
92	chr1	744866.0	744866.0	40.0	INS
93	chr1	791544.0	791589.0	45.0	DEL
94	chr1	820879.0	820879.0	245.0	INS
95	chr1	822427.0	822462.0	35.0	DEL
96	chr1	831214.0	833732.0	2518.0	DEL
97	chr1	839457.0	839499.0	42.0	DEL
98	chr1	853505.0	853554.0	49.0	DEL
99	chr1	866620.0	866620.0	49.0	INS
100	chr1	866851.0	866851.0	98.0	INS
101	chr1	872669.0	872669.0	420.0	INS
102	chr1	876014.0	876014.0	1689.0	INS
103	chr1	876333.0	876333.0	41.0	INS
104	chr1	882644.0	882731.0	87.0	DEL
105	chr1	893791.0	893827.0	36.0	DEL
106	chr1	905012.0	905012.0	56.0	INS
107	chr1	908799.0	908824.0	25.0	DEL
108	chr1	909218.0	909307.0	89.0	DEL
109	chr1	909300.0	909618.0	318.0	DEL
110	chr1	909419.0	909509.0	90.0	DEL
111	chr1	909587.0	909628.0	41.0	DEL
112	chr1	934042.0	934106.0	64.0	DEL
113	chr1	934096.0	934320.0	224.0	DEL
114	chr1	934144.0	934172.0	28.0	DEL
115	chr1	934339.0	934823.0	484.0	DEL
116	chr1	934485.0	934624.0	139.0	DEL
117	chr1	934707.0	934735.0	28.0	DEL
118	chr1	936234.0	936234.0	156.0	INS
119	chr1	936264.0	936303.0	39.0	DEL
120	chr1	939398.0	939398.0	48.0	INS
121	chr1	948711.0	948711.0	41.0	INS
122	chr1	964576.0	964689.0	113.0	DEL
123	chr1	976739.0	977058.0	319.0	DEL
124	chr1	977117.0	977294.0	177.0	DEL
125	chr1	977215.0	977305.0	90.0	DEL
126	chr1	977221.0	977539.0	318.0	DEL
127	chr1	977625.0	977860.0	235.0	DEL
128	chr1	977717.0	977835.0	118.0	DEL
129	chr1	977944.0	978002.0	58.0	DEL
130	chr1	988819.0	988819.0	46.0	INS
131	chr1	996369.0	996369.0	132.0	INS
132	chr1	996491.0	996491.0	327.0	INS
133	chr1	996493.0	996493.0	69.0	INS
134	chr1	1022587.0	1022587.0	23.0	INS
135	chr1	1028613.0	1029040.0	427.0	DEL
136	chr1	1029643.0	1029793.0	150.0	DEL
137	chr1	1029671.0	1029671.0	128.0	INS
138	chr1	1029824.0	1029824.0	190.0	INS
139	chr1	1029841.0	1029841.0	73.0	INS
140	chr1	1029939.0	1029985.0	46.0	DEL
141	chr1	1029986.0	1029986.0	106.0	INS
142	chr1	1030067.0	1030187.0	120.0	DEL
143	chr1	1030106.0	1030106.0	180.0	INS
144	chr1	1030107.0	1030107.0	66.0	INS
145	chr1	1030144.0	1030144.0	36.0	INS
146	chr1	1030381.0	1030381.0	158.0	INS
147	chr1	1030421.0	1030421.0	70.0	INS
148	chr1	1030586.0	1030586.0	142.0	INS
149	chr1	1041774.0	1041821.0	47.0	DEL
150	chr1	1062056.0	1062082.0	26.0	DEL
151	chr1	1064970.0	1065056.0	86.0	DEL
152	chr1	1065257.0	1065287.0	30.0	DEL
153	chr1	1065332.0	1065332.0	33.0	INS
154	chr1	1068824.0	1068824.0	78.0	INS
155	chr1	1076454.0	1076794.0	340.0	DEL
156	chr1	1076493.0	1076550.0	57.0	DEL
157	chr1	1077069.0	1077384.0	315.0	DEL
158	chr1	1077272.0	1077330.0	58.0	DEL
159	chr1	1077629.0	1077660.0	31.0	DEL
160	chr1	1078168.0	1078330.0	162.0	DEL
161	chr1	1078235.0	1078295.0	60.0	DEL
162	chr1	1078640.0	1078761.0	121.0	DEL
163	chr1	1080649.0	1080864.0	215.0	DEL
164	chr1	1080677.0	1080740.0	63.0	DEL
165	chr1	1134740.0	1134740.0	58.0	INS
166	chr1	1134795.0	1134795.0	349.0	INS
167	chr1	1139427.0	1139488.0	61.0	DEL
168	chr1	1139442.0	1139442.0	183.0	INS
169	chr1	1139448.0	1139448.0	61.0	INS
170	chr1	1139740.0	1139740.0	61.0	INS
171	chr1	1139945.0	1140006.0	61.0	DEL
172	chr1	1140119.0	1140119.0	61.0	INS
173	chr1	1140183.0	1140334.0	151.0	DEL
174	chr1	1140301.0	1140301.0	122.0	INS
175	chr1	1140307.0	1140307.0	60.0	INS
176	chr1	1140557.0	1140557.0	57.0	INS
177	chr1	1145544.0	1145544.0	22.0	INS
178	chr1	1147337.0	1147373.0	36.0	DEL
179	chr1	1157295.0	1157334.0	39.0	DEL
180	chr1	1168009.0	1168044.0	35.0	DEL
181	chr1	1175868.0	1175868.0	272.0	INS
182	chr1	1184655.0	1184655.0	324.0	INS
183	chr1	1184672.0	1184672.0	106.0	INS
184	chr1	1184676.0	1184676.0	217.0	INS
185	chr1	1184924.0	1184924.0	136.0	INS
186	chr1	1184927.0	1184927.0	216.0	INS
187	chr1	1192630.0	1192630.0	96.0	INS
188	chr1	1192630.0	1192630.0	144.0	INS
189	chr1	1192636.0	1192636.0	48.0	INS
190	chr1	1192776.0	1192776.0	24.0	INS
191	chr1	1195864.0	1195864.0	268.0	INS
192	chr1	1201813.0	1201813.0	152.0	INS
193	chr1	1201904.0	1201904.0	40.0	INS
194	chr1	1201927.0	1201927.0	496.0	INS
195	chr1	1202003.0	1202003.0	308.0	INS
196	chr1	1202037.0	1202037.0	57.0	INS
197	chr1	1202155.0	1202155.0	151.0	INS
198	chr1	1202269.0	1202269.0	96.0	INS
199	chr1	1202383.0	1202383.0	207.0	INS
200	chr1	1202417.0	1202417.0	57.0	INS
201	chr1	1202419.0	1202419.0	114.0	INS
202	chr1	1202444.0	1202444.0	772.0	INS
203	chr1	1212605.0	1212605.0	36.0	INS
204	chr1	1225720.0	1225749.0	29.0	DEL
205	chr1	1226339.0	1226401.0	62.0	DEL
206	chr1	1227292.0	1227466.0	174.0	DEL
207	chr1	1240648.0	1240648.0	86.0	INS
208	chr1	1240684.0	1240684.0	43.0	INS
209	chr1	1245158.0	1245158.0	454.0	INS
210	chr1	1248054.0	1248318.0	264.0	DEL
211	chr1	1248899.0	1249229.0	330.0	DEL
212	chr1	1248918.0	1248984.0	66.0	DEL
213	chr1	1284171.0	1284171.0	428.0	INS
214	chr1	1284171.0	1284171.0	702.0	INS
215	chr1	1288260.0	1288984.0	724.0	DEL
216	chr1	1288266.0	1288421.0	155.0	DEL
217	chr1	1288778.0	1288818.0	40.0	DEL
218	chr1	1288794.0	1288816.0	22.0	DEL
219	chr1	1289000.0	1289204.0	204.0	DEL
220	chr1	1289047.0	1289105.0	58.0	DEL
221	chr1	1289546.0	1289598.0	52.0	DEL
222	chr1	1289596.0	1289718.0	122.0	DEL
223	chr1	1289767.0	1289982.0	215.0	DEL
224	chr1	1289897.0	1289974.0	77.0	DEL
225	chr1	1289911.0	1290004.0	93.0	DEL
226	chr1	1293731.0	1293731.0	40.0	INS
227	chr1	1297187.0	1297275.0	88.0	DEL
228	chr1	1324134.0	1324134.0	41.0	INS
229	chr1	1324139.0	1324171.0	32.0	DEL
230	chr1	1324172.0	1324172.0	72.0	INS
231	chr1	1339884.0	1339884.0	40.0	INS
232	chr1	1350018.0	1350898.0	880.0	DEL
233	chr1	1350153.0	1351192.0	1039.0	DEL
234	chr1	1350927.0	1351267.0	340.0	DEL
235	chr1	1351280.0	1351360.0	80.0	DEL
236	chr1	1366913.0	1367033.0	120.0	DEL
237	chr1	1367083.0	1367126.0	43.0	DEL
238	chr1	1382351.0	1382351.0	156.0	INS
239	chr1	1382582.0	1382582.0	347.0	INS
240	chr1	1382630.0	1382630.0	886.0	INS
241	chr1	1382630.0	1382630.0	1388.0	INS
242	chr1	1382668.0	1382668.0	115.0	INS
243	chr1	1382690.0	1382690.0	499.0	INS
244	chr1	1412042.0	1412083.0	41.0	DEL
245	chr1	1427442.0	1427442.0	1071.0	INS
246	chr1	1442855.0	1442855.0	32.0	INS
247	chr1	1443673.0	1443695.0	22.0	DEL
248	chr1	1461621.0	1461621.0	40.0	INS
249	chr1	1477854.0	1477854.0	133.0	INS
250	chr1	1494251.0	1494251.0	469.0	INS
251	chr1	1494918.0	1494918.0	504.0	INS
252	chr1	1530531.0	1530850.0	319.0	DEL
253	chr1	1543725.0	1543725.0	177.0	INS
254	chr1	1546903.0	1546903.0	134.0	INS
255	chr1	1554198.0	1554242.0	44.0	DEL
256	chr1	1565684.0	1565684.0	96.0	INS
257	chr1	1605516.0	1605516.0	275.0	INS
258	chr1	1605892.0	1605892.0	20.0	INS
259	chr1	1627460.0	1627511.0	51.0	DEL
260	chr1	1627822.0	1627858.0	36.0	DEL
261	chr1	1651421.0	1651474.0	53.0	DEL
262	chr1	1660382.0	1660750.0	368.0	DEL
263	chr1	1666974.0	1667141.0	167.0	DEL
264	chr1	1681988.0	1682020.0	32.0	DEL
265	chr1	1717604.0	1717655.0	51.0	DEL
266	chr1	1717636.0	1717636.0	108.0	INS
267	chr1	1722565.0	1722565.0	21.0	INS
268	chr1	1725697.0	1726622.0	925.0	DEL
269	chr1	1725859.0	1725928.0	69.0	DEL
270	chr1	1726423.0	1726715.0	292.0	DEL
271	chr1	1749605.0	1749605.0	50.0	INS
272	chr1	1924223.0	1924223.0	103.0	INS
273	chr1	1929384.0	1929384.0	1011.0	INS
274	chr1	1934312.0	1934312.0	34.0	INS
275	chr1	1934619.0	1934653.0	34.0	DEL
276	chr1	1934896.0	1935098.0	202.0	DEL
277	chr1	1935168.0	1935583.0	415.0	DEL
278	chr1	1937841.0	1937872.0	31.0	DEL
279	chr1	1948942.0	1948942.0	110.0	INS
280	chr1	1970940.0	1970999.0	59.0	DEL
281	chr1	1981820.0	1981820.0	70.0	INS
282	chr1	1993705.0	1993705.0	146.0	INS
283	chr1	2005925.0	2005945.0	20.0	DEL
284	chr1	2019220.0	2019220.0	231.0	INS
285	chr1	2071051.0	2071051.0	26.0	INS
286	chr1	2085709.0	2085709.0	55.0	INS
287	chr1	2093115.0	2095945.0	2830.0	DEL
288	chr1	2106634.0	2106634.0	525.0	INS
289	chr1	2106690.0	2106690.0	58.0	INS
290	chr1	2110022.0	2110117.0	95.0	DEL
291	chr1	2121667.0	2121667.0	63.0	INS
292	chr1	2121670.0	2121670.0	52.0	INS
293	chr1	2121673.0	2121673.0	507.0	INS
294	chr1	2121886.0	2121886.0	76.0	INS
295	chr1	2121898.0	2121898.0	344.0	INS
296	chr1	2122087.0	2122087.0	115.0	INS
297	chr1	2122087.0	2122087.0	332.0	INS
298	chr1	2122088.0	2122088.0	3346.0	INS
299	chr1	2122138.0	2122138.0	960.0	INS
300	chr1	2122141.0	2122193.0	52.0	DEL
301	chr1	2122215.0	2122215.0	2095.0	INS
302	chr1	2122307.0	2122307.0	85.0	INS
303	chr1	2122389.0	2122389.0	272.0	INS
304	chr1	2122389.0	2122389.0	722.0	INS
305	chr1	2122759.0	2122759.0	93.0	INS
306	chr1	2122806.0	2122806.0	164.0	INS
307	chr1	2122968.0	2123048.0	80.0	DEL
308	chr1	2122984.0	2123056.0	72.0	DEL
309	chr1	2122991.0	2123020.0	29.0	DEL
310	chr1	2123034.0	2123034.0	766.0	INS
311	chr1	2123071.0	2123071.0	60.0	INS
312	chr1	2123215.0	2123262.0	47.0	DEL
313	chr1	2123304.0	2123553.0	249.0	DEL
314	chr1	2123618.0	2123724.0	106.0	DEL
315	chr1	2123624.0	2123624.0	130.0	INS
316	chr1	2123798.0	2123798.0	75.0	INS
317	chr1	2123903.0	2123903.0	184.0	INS
318	chr1	2123993.0	2123993.0	99.0	INS
319	chr1	2124144.0	2124144.0	105.0	INS
320	chr1	2124159.0	2124210.0	51.0	DEL
321	chr1	2124241.0	2124350.0	109.0	DEL
322	chr1	2142124.0	2142124.0	42.0	INS
323	chr1	2142378.0	2142378.0	41.0	INS
324	chr1	2147720.0	2147720.0	131.0	INS
325	chr1	2149497.0	2149517.0	20.0	DEL
326	chr1	2177885.0	2177910.0	25.0	DEL
327	chr1	2213790.0	2213812.0	22.0	DEL
328	chr1	2280658.0	2280917.0	259.0	DEL
329	chr1	2280701.0	2280807.0	106.0	DEL
330	chr1	2281142.0	2281185.0	43.0	DEL
331	chr1	2281208.0	2282204.0	996.0	DEL
332	chr1	2281305.0	2281443.0	138.0	DEL
333	chr1	2281382.0	2281574.0	192.0	DEL
334	chr1	2281691.0	2281733.0	42.0	DEL
335	chr1	2281984.0	2282004.0	20.0	DEL
336	chr1	2282051.0	2282120.0	69.0	DEL
337	chr1	2282175.0	2282346.0	171.0	DEL
338	chr1	2282286.0	2282329.0	43.0	DEL
339	chr1	2295704.0	2295727.0	23.0	DEL
340	chr1	2309780.0	2309780.0	123.0	INS
341	chr1	2325120.0	2325120.0	2832.0	INS
342	chr1	2331983.0	2331983.0	112.0	INS
343	chr1	2393034.0	2393034.0	42.0	INS
344	chr1	2401350.0	2401350.0	316.0	INS
345	chr1	2436256.0	2436314.0	58.0	DEL
346	chr1	2436468.0	2436550.0	82.0	DEL
347	chr1	2440390.0	2440390.0	67.0	INS
348	chr1	2440416.0	2440416.0	787.0	INS
349	chr1	2440693.0	2440693.0	614.0	INS
350	chr1	2450722.0	2450722.0	40.0	INS
351	chr1	2459426.0	2459474.0	48.0	DEL
352	chr1	2459427.0	2459523.0	96.0	DEL
353	chr1	2468469.0	2468517.0	48.0	DEL
354	chr1	2483888.0	2483930.0	42.0	DEL
355	chr1	2500781.0	2500821.0	40.0	DEL
356	chr1	2505389.0	2505389.0	40.0	INS
357	chr1	2514580.0	2514580.0	35.0	INS
358	chr1	2522791.0	2522791.0	555.0	INS
359	chr1	2564999.0	2564999.0	2339.0	INS
360	chr1	2592378.0	2592608.0	230.0	DEL
361	chr1	2602116.0	2602116.0	80.0	INS
362	chr1	2634743.0	2635145.0	402.0	DEL
363	chr1	2650259.0	2650259.0	79.0	INS
364	chr1	2651872.0	2651913.0	41.0	DEL
365	chr1	2652071.0	2652071.0	159.0	INS
366	chr1	2652293.0	2652293.0	79.0	INS
367	chr1	2652324.0	2652324.0	40.0	INS
368	chr1	2652504.0	2652504.0	159.0	INS
369	chr1	2653051.0	2653092.0	41.0	DEL
370	chr1	2653295.0	2653295.0	40.0	INS
371	chr1	2653419.0	2653419.0	201.0	INS
372	chr1	2653625.0	2653625.0	80.0	INS
373	chr1	2653800.0	2653800.0	41.0	INS
374	chr1	2653854.0	2653854.0	41.0	INS
375	chr1	2654346.0	2654387.0	41.0	DEL
376	chr1	2654447.0	2654516.0	69.0	DEL
377	chr1	2654615.0	2654615.0	80.0	INS
378	chr1	2654689.0	2654689.0	119.0	INS
379	chr1	2654999.0	2655291.0	292.0	DEL
380	chr1	2655595.0	2655595.0	80.0	INS
381	chr1	2656357.0	2656357.0	80.0	INS
382	chr1	2656359.0	2656359.0	41.0	INS
383	chr1	2656428.0	2656506.0	78.0	DEL
384	chr1	2656456.0	2656456.0	202.0	INS
385	chr1	2656514.0	2656514.0	260.0	INS
386	chr1	2656520.0	2656520.0	40.0	INS
387	chr1	2656666.0	2656666.0	40.0	INS
388	chr1	2656734.0	2656734.0	120.0	INS
389	chr1	2656754.0	2656754.0	25.0	INS
390	chr1	2656756.0	2656811.0	55.0	DEL
391	chr1	2656952.0	2656952.0	239.0	INS
392	chr1	2657052.0	2657052.0	80.0	INS
393	chr1	2657170.0	2657170.0	40.0	INS
394	chr1	2657287.0	2657606.0	319.0	DEL
395	chr1	2657380.0	2657500.0	120.0	DEL
396	chr1	2657720.0	2657760.0	40.0	DEL
397	chr1	2657720.0	2657720.0	121.0	INS
398	chr1	2657768.0	2657768.0	81.0	INS
399	chr1	2658104.0	2658104.0	360.0	INS
400	chr1	2658134.0	2658134.0	180.0	INS
401	chr1	2658159.0	2658159.0	40.0	INS
402	chr1	2658222.0	2658222.0	40.0	INS
403	chr1	2658256.0	2658256.0	40.0	INS
404	chr1	2658476.0	2658476.0	120.0	INS
405	chr1	2658930.0	2658970.0	40.0	DEL
406	chr1	2659047.0	2659047.0	40.0	INS
407	chr1	2659283.0	2659283.0	159.0	INS
408	chr1	2659329.0	2659409.0	80.0	DEL
409	chr1	2659923.0	2659923.0	79.0	INS
410	chr1	2660222.0	2660222.0	79.0	INS
411	chr1	2660393.0	2660393.0	78.0	INS
412	chr1	2660445.0	2660445.0	40.0	INS
413	chr1	2660598.0	2660678.0	80.0	DEL
414	chr1	2660670.0	2660670.0	118.0	INS
415	chr1	2660723.0	2660723.0	202.0	INS
416	chr1	2660833.0	2660833.0	40.0	INS
417	chr1	2660840.0	2661046.0	206.0	DEL
418	chr1	2660865.0	2660865.0	78.0	INS
419	chr1	2660991.0	2660991.0	80.0	INS
420	chr1	2661034.0	2661034.0	40.0	INS
421	chr1	2661138.0	2661138.0	75.0	INS
422	chr1	2661351.0	2661351.0	40.0	INS
423	chr1	2661613.0	2661694.0	81.0	DEL
424	chr1	2661760.0	2661760.0	40.0	INS
425	chr1	2661946.0	2662067.0	121.0	DEL
426	chr1	2662080.0	2662120.0	40.0	DEL
427	chr1	2662339.0	2662339.0	40.0	INS
428	chr1	2662586.0	2663027.0	441.0	DEL
429	chr1	2662678.0	2662678.0	40.0	INS
430	chr1	2662760.0	2662968.0	208.0	DEL
431	chr1	2662837.0	2662837.0	78.0	INS
432	chr1	2663023.0	2663023.0	481.0	INS
433	chr1	2663118.0	2663160.0	42.0	DEL
434	chr1	2663620.0	2663660.0	40.0	DEL
435	chr1	2664052.0	2664167.0	115.0	DEL
436	chr1	2664541.0	2664541.0	73.0	INS
437	chr1	2664619.0	2664619.0	41.0	INS
438	chr1	2664738.0	2664738.0	201.0	INS
439	chr1	2664825.0	2664825.0	119.0	INS
440	chr1	2664947.0	2665187.0	240.0	DEL
441	chr1	2665003.0	2665003.0	199.0	INS
442	chr1	2665006.0	2665006.0	80.0	INS
443	chr1	2665008.0	2665049.0	41.0	DEL
444	chr1	2665271.0	2665753.0	482.0	DEL
445	chr1	2665339.0	2665339.0	202.0	INS
446	chr1	2665375.0	2665375.0	41.0	INS
447	chr1	2665394.0	2665394.0	79.0	INS
448	chr1	2665450.0	2665491.0	41.0	DEL
449	chr1	2665524.0	2665524.0	41.0	INS
450	chr1	2665625.0	2665625.0	81.0	INS
451	chr1	2665830.0	2665910.0	80.0	DEL
452	chr1	2665907.0	2666187.0	280.0	DEL
453	chr1	2665934.0	2668452.0	2518.0	DEL
454	chr1	2666156.0	2666156.0	79.0	INS
455	chr1	2666277.0	2666277.0	69.0	INS
456	chr1	2666427.0	2666467.0	40.0	DEL
457	chr1	2666446.0	2666446.0	40.0	INS
458	chr1	2666466.0	2666907.0	441.0	DEL
459	chr1	2666764.0	2666844.0	80.0	DEL
460	chr1	2666950.0	2666950.0	40.0	INS
461	chr1	2667176.0	2667216.0	40.0	DEL
462	chr1	2667384.0	2667758.0	374.0	DEL
463	chr1	2667405.0	2667405.0	40.0	INS
464	chr1	2667453.0	2667453.0	79.0	INS
465	chr1	2667596.0	2667675.0	79.0	DEL
466	chr1	2667642.0	2667642.0	480.0	INS
467	chr1	2667642.0	2667642.0	839.0	INS
468	chr1	2667716.0	2667716.0	80.0	INS
469	chr1	2667959.0	2667999.0	40.0	DEL
470	chr1	2668132.0	2668232.0	100.0	DEL
471	chr1	2668279.0	2668279.0	40.0	INS
472	chr1	2668923.0	2668963.0	40.0	DEL
473	chr1	2669013.0	2669013.0	40.0	INS
474	chr1	2669032.0	2669032.0	40.0	INS
475	chr1	2669157.0	2669157.0	40.0	INS
476	chr1	2669303.0	2669464.0	161.0	DEL
477	chr1	2669563.0	2669603.0	40.0	DEL
478	chr1	2669638.0	2669638.0	40.0	INS
479	chr1	2669676.0	2669796.0	120.0	DEL
480	chr1	2669955.0	2669955.0	202.0	INS
481	chr1	2669965.0	2670046.0	81.0	DEL
482	chr1	2669999.0	2669999.0	40.0	INS
483	chr1	2670815.0	2670815.0	80.0	INS
484	chr1	2671575.0	2672014.0	439.0	DEL
485	chr1	2671645.0	2671645.0	81.0	INS
486	chr1	2672085.0	2672085.0	79.0	INS
487	chr1	2672213.0	2672254.0	41.0	DEL
488	chr1	2672511.0	2672511.0	360.0	INS
489	chr1	2673165.0	2673165.0	44.0	INS
490	chr1	2673416.0	2673416.0	75.0	INS
491	chr1	2673584.0	2673632.0	48.0	DEL
492	chr1	2673722.0	2673722.0	41.0	INS
493	chr1	2673898.0	2673898.0	75.0	INS
494	chr1	2674314.0	2674393.0	79.0	DEL
495	chr1	2674481.0	2674521.0	40.0	DEL
496	chr1	2674695.0	2674695.0	40.0	INS
497	chr1	2674753.0	2674913.0	160.0	DEL
498	chr1	2675106.0	2675146.0	40.0	DEL
499	chr1	2675123.0	2675123.0	522.0	INS
500	chr1	2675138.0	2675613.0	475.0	DEL
501	chr1	2675241.0	2675362.0	121.0	DEL
502	chr1	2675310.0	2675551.0	241.0	DEL
503	chr1	2675718.0	2675718.0	41.0	INS
504	chr1	2676046.0	2676207.0	161.0	DEL
505	chr1	2676326.0	2676406.0	80.0	DEL
506	chr1	2676626.0	2676740.0	114.0	DEL
507	chr1	2676651.0	2676691.0	40.0	DEL
508	chr1	2676741.0	2676741.0	79.0	INS
509	chr1	2676967.0	2677240.0	273.0	DEL
510	chr1	2677048.0	2677048.0	79.0	INS
511	chr1	2677167.0	2677167.0	361.0	INS
512	chr1	2677230.0	2677230.0	80.0	INS
513	chr1	2677543.0	2677825.0	282.0	DEL
514	chr1	2677791.0	2677831.0	40.0	DEL
515	chr1	2677994.0	2678071.0	77.0	DEL
516	chr1	2678000.0	2678000.0	40.0	INS
517	chr1	2678066.0	2678066.0	40.0	INS
518	chr1	2678123.0	2678123.0	81.0	INS
519	chr1	2678190.0	2678190.0	40.0	INS
520	chr1	2678362.0	2678597.0	235.0	DEL
521	chr1	2678582.0	2678623.0	41.0	DEL
522	chr1	2678774.0	2678774.0	40.0	INS
523	chr1	2678913.0	2678913.0	40.0	INS
524	chr1	2679001.0	2679001.0	119.0	INS
525	chr1	2679125.0	2679125.0	40.0	INS
526	chr1	2679213.0	2679213.0	160.0	INS
527	chr1	2679237.0	2679237.0	40.0	INS
528	chr1	2679379.0	2679379.0	78.0	INS
529	chr1	2679616.0	2679694.0	78.0	DEL
530	chr1	2680098.0	2680098.0	40.0	INS
531	chr1	2680515.0	2680515.0	80.0	INS
532	chr1	2680520.0	2680560.0	40.0	DEL
533	chr1	2681017.0	2681017.0	354.0	INS
534	chr1	2681022.0	2681022.0	42.0	INS
535	chr1	2681251.0	2681251.0	123.0	INS
536	chr1	2681393.0	2681393.0	200.0	INS
537	chr1	2681412.0	2681412.0	41.0	INS
538	chr1	2681509.0	2681509.0	40.0	INS
539	chr1	2681868.0	2681868.0	41.0	INS
540	chr1	2681949.0	2681949.0	120.0	INS
541	chr1	2682046.0	2682046.0	960.0	INS
542	chr1	2682238.0	2682238.0	120.0	INS
543	chr1	2682356.0	2682356.0	40.0	INS
544	chr1	2682372.0	2682372.0	117.0	INS
545	chr1	2682438.0	2682438.0	40.0	INS
546	chr1	2682577.0	2682577.0	41.0	INS
547	chr1	2682612.0	2682612.0	80.0	INS
548	chr1	2682685.0	2682764.0	79.0	DEL
549	chr1	2682749.0	2682749.0	201.0	INS
550	chr1	2682777.0	2682777.0	120.0	INS
551	chr1	2682936.0	2682936.0	80.0	INS
552	chr1	2683177.0	2683256.0	79.0	DEL
553	chr1	2683253.0	2683253.0	40.0	INS
554	chr1	2683351.0	2683351.0	120.0	INS
555	chr1	2683410.0	2683410.0	443.0	INS
556	chr1	2683784.0	2683784.0	220.0	INS
557	chr1	2683852.0	2683852.0	81.0	INS
558	chr1	2683980.0	2684101.0	121.0	DEL
559	chr1	2684133.0	2684133.0	41.0	INS
560	chr1	2684250.0	2684290.0	40.0	DEL
561	chr1	2684411.0	2684411.0	40.0	INS
562	chr1	2684638.0	2684638.0	40.0	INS
563	chr1	2684647.0	2684647.0	120.0	INS
564	chr1	2684696.0	2684776.0	80.0	DEL
565	chr1	2684727.0	2684727.0	40.0	INS
566	chr1	2684793.0	2684793.0	40.0	INS
567	chr1	2684892.0	2684892.0	40.0	INS
568	chr1	2684946.0	2685088.0	142.0	DEL
569	chr1	2685019.0	2685019.0	40.0	INS
570	chr1	2685140.0	2685140.0	40.0	INS
571	chr1	2685210.0	2685570.0	360.0	DEL
572	chr1	2685221.0	2685221.0	41.0	INS
573	chr1	2685286.0	2685326.0	40.0	DEL
574	chr1	2685551.0	2685551.0	82.0	INS
575	chr1	2686002.0	2686002.0	41.0	INS
576	chr1	2686287.0	2686287.0	40.0	INS
577	chr1	2686298.0	2686298.0	79.0	INS
578	chr1	2686659.0	2686659.0	40.0	INS
579	chr1	2686802.0	2686802.0	120.0	INS
580	chr1	2686996.0	2686996.0	120.0	INS
581	chr1	2687094.0	2687094.0	41.0	INS
582	chr1	2687234.0	2687234.0	120.0	INS
583	chr1	2687318.0	2687318.0	41.0	INS
584	chr1	2687322.0	2687322.0	78.0	INS
585	chr1	2687448.0	2687448.0	40.0	INS
586	chr1	2687501.0	2687501.0	40.0	INS
587	chr1	2687691.0	2687691.0	41.0	INS
588	chr1	2687952.0	2687952.0	41.0	INS
589	chr1	2688262.0	2688262.0	41.0	INS
590	chr1	2688385.0	2688385.0	40.0	INS
591	chr1	2688387.0	2688387.0	80.0	INS
592	chr1	2688450.0	2688450.0	119.0	INS
593	chr1	2688483.0	2688483.0	79.0	INS
594	chr1	2688493.0	2688493.0	40.0	INS
595	chr1	2688644.0	2688644.0	42.0	INS
596	chr1	2688934.0	2688934.0	40.0	INS
597	chr1	2689044.0	2689084.0	40.0	DEL
598	chr1	2689434.0	2689434.0	40.0	INS
599	chr1	2689442.0	2689442.0	162.0	INS
600	chr1	2689965.0	2689965.0	40.0	INS
601	chr1	2689996.0	2690037.0	41.0	DEL
602	chr1	2690310.0	2690430.0	120.0	DEL
603	chr1	2691264.0	2691264.0	40.0	INS
604	chr1	2691729.0	2691769.0	40.0	DEL
605	chr1	2692122.0	2692201.0	79.0	DEL
606	chr1	2692709.0	2692709.0	41.0	INS
607	chr1	2692843.0	2692919.0	76.0	DEL
608	chr1	2692961.0	2693081.0	120.0	DEL
609	chr1	2692977.0	2693018.0	41.0	DEL
610	chr1	2693048.0	2693048.0	76.0	INS
611	chr1	2693700.0	2693700.0	40.0	INS
612	chr1	2694378.0	2694418.0	40.0	DEL
613	chr1	2694405.0	2694405.0	41.0	INS
614	chr1	2695437.0	2695437.0	40.0	INS
615	chr1	2697170.0	2697212.0	42.0	DEL
616	chr1	2697283.0	2697283.0	161.0	INS
617	chr1	2697371.0	2697412.0	41.0	DEL
618	chr1	2698401.0	2698442.0	41.0	DEL
619	chr1	2698999.0	2698999.0	41.0	INS
620	chr1	2700771.0	2700771.0	79.0	INS
621	chr1	2702193.0	2702193.0	74.0	INS
622	chr1	2747669.0	2747710.0	41.0	DEL
623	chr1	2748086.0	2748286.0	200.0	DEL
624	chr1	2749383.0	2749423.0	40.0	DEL
625	chr1	2750128.0	2750609.0	481.0	DEL
626	chr1	2750729.0	2753418.0	2689.0	DEL
627	chr1	2750742.0	2750782.0	40.0	DEL
628	chr1	2752896.0	2753016.0	120.0	DEL
629	chr1	2753188.0	2753228.0	40.0	DEL
630	chr1	2753437.0	2753517.0	80.0	DEL
631	chr1	2753456.0	2753656.0	200.0	DEL
632	chr1	2753705.0	2753745.0	40.0	DEL
633	chr1	2753924.0	2754003.0	79.0	DEL
634	chr1	2754110.0	2754270.0	160.0	DEL
635	chr1	2754764.0	2754805.0	41.0	DEL
636	chr1	2754849.0	2754849.0	40.0	INS
637	chr1	2754966.0	2755125.0	159.0	DEL
638	chr1	2755228.0	2755268.0	40.0	DEL
639	chr1	2755481.0	2755642.0	161.0	DEL
640	chr1	2756138.0	2756178.0	40.0	DEL
641	chr1	2756340.0	2756419.0	79.0	DEL
642	chr1	2756821.0	2756821.0	114.0	INS
643	chr1	2757137.0	2757338.0	201.0	DEL
644	chr1	2757667.0	2757909.0	242.0	DEL
645	chr1	2757753.0	2757871.0	118.0	DEL
646	chr1	2758134.0	2758174.0	40.0	DEL
647	chr1	2758183.0	2758183.0	40.0	INS
648	chr1	2758187.0	2758187.0	141.0	INS
649	chr1	2758889.0	2758969.0	80.0	DEL
650	chr1	2760169.0	2760249.0	80.0	DEL
651	chr1	2760634.0	2760634.0	80.0	INS
652	chr1	2761405.0	2761405.0	120.0	INS
653	chr1	2761712.0	2761793.0	81.0	DEL
654	chr1	2761928.0	2761928.0	407.0	INS
655	chr1	2761982.0	2762142.0	160.0	DEL
656	chr1	2762948.0	2762989.0	41.0	DEL
657	chr1	2763167.0	2763325.0	158.0	DEL
658	chr1	2763533.0	2763976.0	443.0	DEL
659	chr1	2763650.0	2763650.0	365.0	INS
660	chr1	2763811.0	2764014.0	203.0	DEL
661	chr1	2764013.0	2764013.0	242.0	INS
662	chr1	2764085.0	2764166.0	81.0	DEL
663	chr1	2764446.0	2764446.0	120.0	INS
664	chr1	2764607.0	2764607.0	40.0	INS
665	chr1	2764720.0	2764842.0	122.0	DEL
666	chr1	2764901.0	2765218.0	317.0	DEL
667	chr1	2765266.0	2765673.0	407.0	DEL
668	chr1	2765716.0	2765716.0	158.0	INS
669	chr1	2765849.0	2765968.0	119.0	DEL
670	chr1	2766079.0	2766924.0	845.0	DEL
671	chr1	2766092.0	2769606.0	3514.0	DEL
672	chr1	2766362.0	2766888.0	526.0	DEL
673	chr1	2766421.0	2766503.0	82.0	DEL
674	chr1	2766570.0	2766612.0	42.0	DEL
675	chr1	2767075.0	2769623.0	2548.0	DEL
676	chr1	2767151.0	2767231.0	80.0	DEL
677	chr1	2767395.0	2767395.0	203.0	INS
678	chr1	2767520.0	2767562.0	42.0	DEL
679	chr1	2767528.0	2767650.0	122.0	DEL
680	chr1	2767895.0	2767895.0	40.0	INS
681	chr1	2767964.0	2768730.0	766.0	DEL
682	chr1	2767966.0	2768109.0	143.0	DEL
683	chr1	2768455.0	2768496.0	41.0	DEL
684	chr1	2768926.0	2769047.0	121.0	DEL
685	chr1	2768936.0	2769016.0	80.0	DEL
686	chr1	2769080.0	2769121.0	41.0	DEL
687	chr1	2769379.0	2769379.0	78.0	INS
688	chr1	2769513.0	2769636.0	123.0	DEL
689	chr1	2769854.0	2769854.0	40.0	INS
690	chr1	2769908.0	2769948.0	40.0	DEL
691	chr1	2770043.0	2770124.0	81.0	DEL
692	chr1	2770229.0	2770546.0	317.0	DEL
693	chr1	2770444.0	2770444.0	41.0	INS
694	chr1	2770999.0	2771040.0	41.0	DEL
695	chr1	2771124.0	2771322.0	198.0	DEL
696	chr1	2771544.0	2771544.0	80.0	INS
697	chr1	2771642.0	2771682.0	40.0	DEL
698	chr1	2772674.0	2772838.0	164.0	DEL
699	chr1	2773097.0	2773137.0	40.0	DEL
700	chr1	2776248.0	2776367.0	119.0	DEL
701	chr1	2777180.0	2777180.0	406.0	INS
702	chr1	2820309.0	2820309.0	476.0	INS
703	chr1	2820335.0	2820335.0	51.0	INS
704	chr1	2822101.0	2822122.0	21.0	DEL
705	chr1	2849464.0	2849464.0	882.0	INS
706	chr1	2852166.0	2852218.0	52.0	DEL
707	chr1	2852333.0	2852436.0	103.0	DEL
708	chr1	2852654.0	2852770.0	116.0	DEL
709	chr1	2859560.0	2859560.0	384.0	INS
710	chr1	2859564.0	2859564.0	135.0	INS
711	chr1	2863183.0	2863183.0	48.0	INS
712	chr1	2877543.0	2877543.0	49.0	INS
713	chr1	2889895.0	2889935.0	40.0	DEL
714	chr1	2902734.0	2902734.0	56.0	INS
715	chr1	2921416.0	2921416.0	42.0	INS
716	chr1	2921865.0	2921949.0	84.0	DEL
717	chr1	2938503.0	2938503.0	24.0	INS
718	chr1	2949526.0	2949704.0	178.0	DEL
719	chr1	2949596.0	2949644.0	48.0	DEL
720	chr1	2949722.0	2949820.0	98.0	DEL
721	chr1	2949914.0	2949963.0	49.0	DEL
722	chr1	2960056.0	2960056.0	60.0	INS
723	chr1	2974661.0	2974719.0	58.0	DEL
724	chr1	2974697.0	2974697.0	88.0	INS
725	chr1	2977083.0	2977208.0	125.0	DEL
726	chr1	2977096.0	2977320.0	224.0	DEL
727	chr1	2977516.0	2977516.0	139.0	INS
728	chr1	2981052.0	2981052.0	30.0	INS
729	chr1	2994972.0	2995286.0	314.0	DEL
730	chr1	2997741.0	2997741.0	316.0	INS
731	chr1	3016684.0	3016684.0	210.0	INS
732	chr1	3026038.0	3026038.0	415.0	INS
733	chr1	3104581.0	3104581.0	82.0	INS
734	chr1	3105927.0	3105957.0	30.0	DEL
735	chr1	3110377.0	3110456.0	79.0	DEL
736	chr1	3111466.0	3111466.0	38.0	INS
737	chr1	3128668.0	3128691.0	23.0	DEL
738	chr1	3150871.0	3150871.0	341.0	INS
739	chr1	3162852.0	3162852.0	231.0	INS
740	chr1	3162861.0	3162861.0	604.0	INS
741	chr1	3162909.0	3162909.0	44.0	INS
742	chr1	3163050.0	3163050.0	1184.0	INS
743	chr1	3163144.0	3163144.0	43.0	INS
744	chr1	3163225.0	3163225.0	426.0	INS
745	chr1	3163293.0	3163341.0	48.0	DEL
746	chr1	3165394.0	3165418.0	24.0	DEL
747	chr1	3165519.0	3165591.0	72.0	DEL
748	chr1	3165710.0	3165910.0	200.0	DEL
749	chr1	3176152.0	3176152.0	234.0	INS
750	chr1	3180715.0	3180715.0	36.0	INS
751	chr1	3181333.0	3181333.0	86.0	INS
752	chr1	3181500.0	3181500.0	65.0	INS
753	chr1	3181702.0	3181702.0	88.0	INS
754	chr1	3212589.0	3212589.0	315.0	INS
755	chr1	3215369.0	3215369.0	61.0	INS
756	chr1	3215369.0	3215369.0	307.0	INS
757	chr1	3231404.0	3231404.0	40.0	INS
758	chr1	3240034.0	3240062.0	28.0	DEL
759	chr1	3260742.0	3260742.0	860.0	INS
760	chr1	3269711.0	3269711.0	75.0	INS
761	chr1	3276670.0	3276670.0	25.0	INS
762	chr1	3287565.0	3287662.0	97.0	DEL
763	chr1	3287576.0	3287624.0	48.0	DEL
764	chr1	3299144.0	3299815.0	671.0	DEL
765	chr1	3303779.0	3303950.0	171.0	DEL
766	chr1	3326030.0	3326089.0	59.0	DEL
767	chr1	3341065.0	3341087.0	22.0	DEL
768	chr1	3345759.0	3345824.0	65.0	DEL
769	chr1	3351524.0	3351524.0	675.0	INS
770	chr1	3351527.0	3351527.0	279.0	INS
771	chr1	3357558.0	3357558.0	98.0	INS
772	chr1	3379701.0	3379744.0	43.0	DEL
773	chr1	3409834.0	3409834.0	23.0	INS
774	chr1	3428172.0	3428220.0	48.0	DEL
775	chr1	3433554.0	3433594.0	40.0	DEL
776	chr1	3443225.0	3443262.0	37.0	DEL
777	chr1	3443225.0	3443225.0	74.0	INS
778	chr1	3450454.0	3450454.0	140.0	INS
779	chr1	3475112.0	3475172.0	60.0	DEL
780	chr1	3477303.0	3477303.0	736.0	INS
781	chr1	3484347.0	3484368.0	21.0	DEL
782	chr1	3484498.0	3484498.0	64.0	INS
783	chr1	3501805.0	3501805.0	724.0	INS
784	chr1	3501871.0	3501871.0	120.0	INS
785	chr1	3501871.0	3501871.0	352.0	INS
786	chr1	3501980.0	3501980.0	276.0	INS
787	chr1	3502017.0	3502017.0	3288.0	INS
788	chr1	3502046.0	3502046.0	1348.0	INS
789	chr1	3502049.0	3502049.0	1887.0	INS
790	chr1	3502240.0	3502240.0	643.0	INS
791	chr1	3565287.0	3565352.0	65.0	DEL
792	chr1	3568346.0	3568378.0	32.0	DEL
793	chr1	3572309.0	3572347.0	38.0	DEL
794	chr1	3578745.0	3578745.0	91.0	INS
795	chr1	3583287.0	3583430.0	143.0	DEL
796	chr1	3583368.0	3583368.0	218.0	INS
797	chr1	3583405.0	3583405.0	96.0	INS
798	chr1	3583432.0	3583432.0	913.0	INS
799	chr1	3583576.0	3583576.0	451.0	INS
800	chr1	3583756.0	3583780.0	24.0	DEL
801	chr1	3583762.0	3583762.0	108.0	INS
802	chr1	3583762.0	3583762.0	228.0	INS
803	chr1	3583824.0	3583824.0	708.0	INS
804	chr1	3583824.0	3583824.0	1416.0	INS
805	chr1	3585948.0	3585975.0	27.0	DEL
806	chr1	3587857.0	3587857.0	357.0	INS
807	chr1	3587879.0	3587879.0	219.0	INS
808	chr1	3588139.0	3588159.0	20.0	DEL
809	chr1	3588225.0	3588225.0	106.0	INS
810	chr1	3588236.0	3588236.0	50.0	INS
811	chr1	3588236.0	3588326.0	90.0	DEL
812	chr1	3588326.0	3588326.0	50.0	INS
813	chr1	3591757.0	3591823.0	66.0	DEL
814	chr1	3639694.0	3639753.0	59.0	DEL
815	chr1	3640485.0	3640522.0	37.0	DEL
816	chr1	3643592.0	3643763.0	171.0	DEL
817	chr1	3644116.0	3644421.0	305.0	DEL
818	chr1	3644372.0	3644423.0	51.0	DEL
819	chr1	3645384.0	3645384.0	76.0	INS
820	chr1	3675239.0	3675239.0	24.0	INS
821	chr1	3693767.0	3693767.0	775.0	INS
822	chr1	3693837.0	3693837.0	105.0	INS
823	chr1	3693871.0	3693871.0	239.0	INS
824	chr1	3694003.0	3694003.0	316.0	INS
825	chr1	3694044.0	3694044.0	54.0	INS
826	chr1	3694825.0	3694825.0	350.0	INS
827	chr1	3706316.0	3706360.0	44.0	DEL
828	chr1	3722671.0	3722700.0	29.0	DEL
829	chr1	3800438.0	3800588.0	150.0	DEL
830	chr1	3820494.0	3820494.0	49.0	INS
831	chr1	3825057.0	3825057.0	156.0	INS
832	chr1	3832468.0	3832540.0	72.0	DEL
833	chr1	3834252.0	3834305.0	53.0	DEL
834	chr1	3868659.0	3868659.0	239.0	INS
835	chr1	3868664.0	3868664.0	80.0	INS
836	chr1	3874334.0	3874411.0	77.0	DEL
837	chr1	3891970.0	3892182.0	212.0	DEL
838	chr1	3892182.0	3892274.0	92.0	DEL
839	chr1	3892274.0	3892319.0	45.0	DEL
840	chr1	3899490.0	3899510.0	20.0	DEL
841	chr1	3901169.0	3901169.0	89.0	INS
842	chr1	3920273.0	3920273.0	127.0	INS
843	chr1	3973650.0	3973650.0	45.0	INS
844	chr1	3973650.0	3973650.0	90.0	INS
845	chr1	3986092.0	3986124.0	32.0	DEL
846	chr1	3999758.0	3999758.0	1534.0	INS
847	chr1	3999762.0	3999880.0	118.0	DEL
848	chr1	3999780.0	3999839.0	59.0	DEL
849	chr1	3999879.0	3999879.0	176.0	INS
850	chr1	3999880.0	3999880.0	58.0	INS
851	chr1	4016939.0	4016939.0	164.0	INS
852	chr1	4066763.0	4066785.0	22.0	DEL
853	chr1	4077239.0	4077239.0	1508.0	INS
854	chr1	4077260.0	4077260.0	58.0	INS
855	chr1	4077427.0	4077427.0	44.0	INS
856	chr1	4077484.0	4077484.0	927.0	INS
857	chr1	4077501.0	4077501.0	116.0	INS
858	chr1	4077745.0	4077745.0	637.0	INS
859	chr1	4077746.0	4077746.0	58.0	INS
860	chr1	4077823.0	4077882.0	59.0	DEL
861	chr1	4077965.0	4077965.0	58.0	INS
862	chr1	4077974.0	4078221.0	247.0	DEL
863	chr1	4078018.0	4078018.0	464.0	INS
864	chr1	4078064.0	4078064.0	255.0	INS
865	chr1	4078198.0	4078198.0	115.0	INS
866	chr1	4078285.0	4078285.0	58.0	INS
867	chr1	4078418.0	4078531.0	113.0	DEL
868	chr1	4078477.0	4078477.0	58.0	INS
869	chr1	4078477.0	4078477.0	232.0	INS
870	chr1	4095086.0	4095400.0	314.0	DEL
871	chr1	4095096.0	4095096.0	25.0	INS
872	chr1	4099964.0	4099964.0	95.0	INS
873	chr1	4100041.0	4100041.0	51.0	INS
874	chr1	4100083.0	4100083.0	128.0	INS
875	chr1	4100172.0	4100172.0	61.0	INS
876	chr1	4135977.0	4135977.0	20.0	INS
877	chr1	4136516.0	4136636.0	120.0	DEL
878	chr1	4136718.0	4136718.0	360.0	INS
879	chr1	4144576.0	4144628.0	52.0	DEL
880	chr1	4144628.0	4144628.0	80.0	INS
881	chr1	4144628.0	4144628.0	926.0	INS
882	chr1	4162720.0	4162720.0	125.0	INS
883	chr1	4162720.0	4162720.0	271.0	INS
884	chr1	4162779.0	4162779.0	143.0	INS
885	chr1	4227124.0	4227124.0	75.0	INS
886	chr1	4228390.0	4228390.0	317.0	INS
887	chr1	4274163.0	4274203.0	40.0	DEL
888	chr1	4302998.0	4302998.0	58.0	INS
889	chr1	4303245.0	4303280.0	35.0	DEL
890	chr1	4318395.0	4318436.0	41.0	DEL
891	chr1	4332435.0	4332435.0	173.0	INS
892	chr1	4336501.0	4336501.0	630.0	INS
893	chr1	4381393.0	4381443.0	50.0	DEL
894	chr1	4420280.0	4420326.0	46.0	DEL
895	chr1	4471038.0	4471158.0	120.0	DEL
896	chr1	4471982.0	4471982.0	317.0	INS
897	chr1	4508575.0	4508575.0	21.0	INS
898	chr1	4543680.0	4543680.0	138.0	INS
899	chr1	4583042.0	4583042.0	24.0	INS
900	chr1	4583851.0	4583876.0	25.0	DEL
901	chr1	4616437.0	4616581.0	144.0	DEL
902	chr1	4632554.0	4632554.0	161.0	INS
903	chr1	4632802.0	4632802.0	115.0	INS
904	chr1	4632820.0	4632992.0	172.0	DEL
905	chr1	4632962.0	4632962.0	91.0	INS
906	chr1	4633014.0	4633014.0	128.0	INS
907	chr1	4633076.0	4633076.0	35.0	INS
908	chr1	4649563.0	4649609.0	46.0	DEL
909	chr1	4666055.0	4666055.0	52.0	INS
910	chr1	4666507.0	4666539.0	32.0	DEL
911	chr1	4666707.0	4666707.0	64.0	INS
912	chr1	4729585.0	4729585.0	34.0	INS
913	chr1	4740369.0	4740369.0	190.0	INS
914	chr1	4765474.0	4765474.0	20.0	INS
915	chr1	4836449.0	4836449.0	40.0	INS
916	chr1	4885577.0	4885577.0	27.0	INS
917	chr1	4939476.0	4939476.0	1834.0	INS
918	chr1	4939497.0	4939540.0	43.0	DEL
919	chr1	4975256.0	4975256.0	44.0	INS
920	chr1	5075708.0	5075708.0	72.0	INS
921	chr1	5112425.0	5112425.0	517.0	INS
922	chr1	5137368.0	5137368.0	23.0	INS
923	chr1	5160224.0	5160224.0	104.0	INS
924	chr1	5160273.0	5160273.0	622.0	INS
925	chr1	5214469.0	5214469.0	49.0	INS
926	chr1	5214733.0	5214733.0	53.0	INS
927	chr1	5246621.0	5246691.0	70.0	DEL
928	chr1	5304000.0	5304102.0	102.0	DEL
929	chr1	5334120.0	5334120.0	68.0	INS
930	chr1	5334121.0	5334121.0	150.0	INS
931	chr1	5334240.0	5334240.0	90.0	INS
932	chr1	5334506.0	5334506.0	128.0	INS
933	chr1	5334750.0	5334750.0	42.0	INS
934	chr1	5371828.0	5371828.0	53.0	INS
935	chr1	5387105.0	5387105.0	5219.0	INS
936	chr1	5404549.0	5404583.0	34.0	DEL
937	chr1	5414108.0	5414182.0	74.0	DEL
938	chr1	5414115.0	5414152.0	37.0	DEL
939	chr1	5474559.0	5474624.0	65.0	DEL
940	chr1	5601879.0	5601899.0	20.0	DEL
941	chr1	5655857.0	5655909.0	52.0	DEL
942	chr1	5667698.0	5667698.0	231.0	INS
943	chr1	5671396.0	5671417.0	21.0	DEL
944	chr1	5691770.0	5691770.0	20.0	INS
945	chr1	5701779.0	5701779.0	42.0	INS
946	chr1	5713523.0	5713523.0	63.0	INS
947	chr1	5736368.0	5736404.0	36.0	DEL
948	chr1	5744122.0	5744305.0	183.0	DEL
949	chr1	5744172.0	5744292.0	120.0	DEL
950	chr1	5747841.0	5747841.0	43.0	INS
951	chr1	5781017.0	5781017.0	21.0	INS
952	chr1	5802854.0	5802854.0	444.0	INS
953	chr1	5811406.0	5811406.0	36.0	INS
954	chr1	5816664.0	5816688.0	24.0	DEL
955	chr1	5816912.0	5816912.0	48.0	INS
956	chr1	5817173.0	5817245.0	72.0	DEL
957	chr1	5817271.0	5817271.0	311.0	INS
958	chr1	5817512.0	5817536.0	24.0	DEL
959	chr1	5829844.0	5829844.0	363.0	INS
960	chr1	5832302.0	5832302.0	445.0	INS
961	chr1	5832302.0	5832302.0	1126.0	INS
962	chr1	5832336.0	5832336.0	111.0	INS
963	chr1	5882166.0	5882193.0	27.0	DEL
964	chr1	5884477.0	5884526.0	49.0	DEL
965	chr1	5922692.0	5922728.0	36.0	DEL
966	chr1	5952554.0	5952574.0	20.0	DEL
967	chr1	5977904.0	5977904.0	1390.0	INS
968	chr1	6005048.0	6005048.0	442.0	INS
969	chr1	6005060.0	6005178.0	118.0	DEL
970	chr1	6005119.0	6005348.0	229.0	DEL
971	chr1	6005317.0	6005436.0	119.0	DEL
972	chr1	6005344.0	6005344.0	77.0	INS
973	chr1	6005344.0	6005344.0	233.0	INS
974	chr1	6005344.0	6005344.0	701.0	INS
975	chr1	6005963.0	6006206.0	243.0	DEL
976	chr1	6005966.0	6006381.0	415.0	DEL
977	chr1	6006035.0	6006075.0	40.0	DEL
978	chr1	6006141.0	6006245.0	104.0	DEL
979	chr1	6006412.0	6006555.0	143.0	DEL
980	chr1	6006476.0	6006500.0	24.0	DEL
981	chr1	6006675.0	6006675.0	80.0	INS
982	chr1	6012292.0	6012535.0	243.0	DEL
983	chr1	6012322.0	6012376.0	54.0	DEL
984	chr1	6012402.0	6012524.0	122.0	DEL
985	chr1	6134644.0	6134666.0	22.0	DEL
986	chr1	6155073.0	6155113.0	40.0	DEL
987	chr1	6160291.0	6160291.0	88.0	INS
988	chr1	6229802.0	6229822.0	20.0	DEL
989	chr1	6258775.0	6258798.0	23.0	DEL
990	chr1	6281300.0	6281334.0	34.0	DEL
991	chr1	6300756.0	6300756.0	63.0	INS
992	chr1	6354670.0	6354700.0	30.0	DEL
993	chr1	6398576.0	6399547.0	971.0	DEL
994	chr1	6404723.0	6404747.0	24.0	DEL
995	chr1	6420724.0	6420724.0	20.0	INS
996	chr1	6477752.0	6477752.0	32.0	INS
997	chr1	6715539.0	6715539.0	40.0	INS
998	chr1	6742557.0	6742557.0	1787.0	INS
999	chr1	6845819.0	6845819.0	187.0	INS
1000	chr1	6937126.0	6937779.0	653.0	DEL
1001	chr1	6937545.0	6937881.0	336.0	DEL
1002	chr1	6937545.0	6937545.0	534.0	INS
1003	chr1	6937556.0	6937556.0	198.0	INS
1004	chr1	6937704.0	6937704.0	176.0	INS
1005	chr1	6937704.0	6937881.0	177.0	DEL
1006	chr1	6940912.0	6940912.0	762.0	INS
1007	chr1	6984090.0	6984090.0	204.0	INS
1008	chr1	7018128.0	7018128.0	183.0	INS
1009	chr1	7104111.0	7104138.0	27.0	DEL
1010	chr1	7114724.0	7114920.0	196.0	DEL
1011	chr1	7114780.0	7114828.0	48.0	DEL
1012	chr1	7115381.0	7115381.0	45.0	INS
1013	chr1	7181975.0	7181975.0	341.0	INS
1014	chr1	7270208.0	7270242.0	34.0	DEL
1015	chr1	7271565.0	7271585.0	20.0	DEL
1016	chr1	7337642.0	7337642.0	58.0	INS
1017	chr1	7398181.0	7398201.0	20.0	DEL
1018	chr1	7457030.0	7457063.0	33.0	DEL
1019	chr1	7500238.0	7500238.0	75.0	INS
1020	chr1	7500258.0	7500258.0	460.0	INS
1021	chr1	7520218.0	7520218.0	1552.0	INS
1022	chr1	7542554.0	7542616.0	62.0	DEL
1023	chr1	7574105.0	7574105.0	308.0	INS
1024	chr1	7594130.0	7594130.0	42.0	INS
1025	chr1	7594241.0	7594241.0	24.0	INS
1026	chr1	7735063.0	7735063.0	60.0	INS
1027	chr1	7829913.0	7829967.0	54.0	DEL
1028	chr1	7856597.0	7856597.0	63.0	INS
1029	chr1	7862976.0	7863026.0	50.0	DEL
1030	chr1	7864998.0	7864998.0	505.0	INS
1031	chr1	7865007.0	7865007.0	107.0	INS
1032	chr1	7865229.0	7865229.0	342.0	INS
1033	chr1	7903143.0	7903324.0	181.0	DEL
1034	chr1	7953085.0	7953085.0	96.0	INS
1035	chr1	8027004.0	8027004.0	162.0	INS
1036	chr1	8037667.0	8037691.0	24.0	DEL
1037	chr1	8157867.0	8157904.0	37.0	DEL
1038	chr1	8216986.0	8216986.0	214.0	INS
1039	chr1	8243261.0	8243285.0	24.0	DEL
1040	chr1	8255385.0	8255385.0	72.0	INS
1041	chr1	8261358.0	8261386.0	28.0	DEL
1042	chr1	8276841.0	8276841.0	44.0	INS
1043	chr1	8276902.0	8276902.0	718.0	INS
1044	chr1	8299065.0	8299085.0	20.0	DEL
1045	chr1	8303862.0	8303882.0	20.0	DEL
1046	chr1	8322292.0	8322292.0	637.0	INS
1047	chr1	8322330.0	8322330.0	43.0	INS
1048	chr1	8331360.0	8331360.0	144.0	INS
1049	chr1	8331445.0	8331445.0	84.0	INS
1050	chr1	8331445.0	8331445.0	242.0	INS
1051	chr1	8344892.0	8344892.0	332.0	INS
1052	chr1	8386567.0	8386567.0	319.0	INS
1053	chr1	8401034.0	8401058.0	24.0	DEL
1054	chr1	8500822.0	8500862.0	40.0	DEL
1055	chr1	8501400.0	8501400.0	49.0	INS
1056	chr1	8501886.0	8501886.0	49.0	INS
1057	chr1	8502042.0	8502042.0	273.0	INS
1058	chr1	8502129.0	8502129.0	591.0	INS
1059	chr1	8646056.0	8646102.0	46.0	DEL
1060	chr1	8668938.0	8669023.0	85.0	DEL
1061	chr1	8849182.0	8849182.0	20.0	INS
1062	chr1	8912172.0	8912172.0	234.0	INS
1063	chr1	8955032.0	8955067.0	35.0	DEL
1064	chr1	8955611.0	8955611.0	46.0	INS
1065	chr1	8984257.0	8984257.0	26.0	INS
1066	chr1	9053156.0	9053156.0	137.0	INS
1067	chr1	9053290.0	9053290.0	179.0	INS
1068	chr1	9053298.0	9053298.0	94.0	INS
1069	chr1	9053462.0	9053462.0	52.0	INS
1070	chr1	9053497.0	9053497.0	104.0	INS
1071	chr1	9116194.0	9116194.0	224.0	INS
1072	chr1	9123243.0	9123337.0	94.0	DEL
1073	chr1	9123260.0	9123281.0	21.0	DEL
1074	chr1	9123565.0	9123565.0	42.0	INS
1075	chr1	9129265.0	9129265.0	90.0	INS
1076	chr1	9154217.0	9154217.0	27.0	INS
1077	chr1	9155359.0	9155441.0	82.0	DEL
1078	chr1	9170365.0	9170365.0	318.0	INS
1079	chr1	9201782.0	9201782.0	30.0	INS
1080	chr1	9226574.0	9228035.0	1461.0	DEL
1081	chr1	9250377.0	9250377.0	39.0	INS
1082	chr1	9258719.0	9258719.0	75.0	INS
1083	chr1	9282514.0	9282514.0	284.0	INS
1084	chr1	9296594.0	9296594.0	24.0	INS
1085	chr1	9298379.0	9298407.0	28.0	DEL
1086	chr1	9310073.0	9310073.0	54.0	INS
1087	chr1	9357089.0	9357117.0	28.0	DEL
1088	chr1	9379723.0	9379758.0	35.0	DEL
1089	chr1	9379977.0	9380345.0	368.0	DEL
1090	chr1	9411293.0	9411293.0	1373.0	INS
1091	chr1	9535553.0	9537607.0	2054.0	DEL
1092	chr1	9587891.0	9587911.0	20.0	DEL
1093	chr1	9616716.0	9616716.0	20.0	INS
1094	chr1	9623988.0	9623988.0	6489.0	INS
1095	chr1	9680448.0	9680448.0	229.0	INS
1096	chr1	9810141.0	9810141.0	140.0	INS
1097	chr1	9946772.0	9946772.0	55.0	INS
1098	chr1	9968551.0	9968551.0	140.0	INS
1099	chr1	10059230.0	10059230.0	293.0	INS
1100	chr1	10187625.0	10187625.0	58.0	INS
1101	chr1	10187664.0	10187664.0	123.0	INS
1102	chr1	10187720.0	10187720.0	270.0	INS
1103	chr1	10187721.0	10187721.0	51.0	INS
1104	chr1	10187955.0	10187955.0	135.0	INS
1105	chr1	10188020.0	10188020.0	62.0	INS
1106	chr1	10188092.0	10188092.0	506.0	INS
1107	chr1	10188100.0	10188100.0	124.0	INS
1108	chr1	10188135.0	10188135.0	280.0	INS
1109	chr1	10188252.0	10188252.0	107.0	INS
1110	chr1	10274674.0	10274760.0	86.0	DEL
1111	chr1	10577546.0	10577581.0	35.0	DEL
1112	chr1	10662228.0	10662291.0	63.0	DEL
1113	chr1	10715790.0	10715873.0	83.0	DEL
1114	chr1	10744357.0	10744525.0	168.0	DEL
1115	chr1	10785135.0	10785135.0	40.0	INS
1116	chr1	10817940.0	10817940.0	101.0	INS
1117	chr1	10817940.0	10817940.0	152.0	INS
1118	chr1	10817995.0	10817995.0	51.0	INS
1119	chr1	10824632.0	10824655.0	23.0	DEL
1120	chr1	10834217.0	10834217.0	20.0	INS
1121	chr1	10882768.0	10882768.0	134.0	INS
1122	chr1	10971075.0	10971075.0	1909.0	INS
1123	chr1	10977362.0	10977386.0	24.0	DEL
1124	chr1	11041736.0	11041736.0	273.0	INS
1125	chr1	11250218.0	11250266.0	48.0	DEL
1126	chr1	11290930.0	11290930.0	31.0	INS
1127	chr1	11302316.0	11302316.0	28.0	INS
1128	chr1	11338158.0	11338158.0	82.0	INS
1129	chr1	11338164.0	11338164.0	40.0	INS
1130	chr1	11373881.0	11373881.0	1246.0	INS
1131	chr1	11413897.0	11413897.0	21.0	INS
1132	chr1	11445742.0	11445742.0	22.0	INS
1133	chr1	11465194.0	11465194.0	22.0	INS
1134	chr1	11522630.0	11522630.0	53.0	INS
1135	chr1	11522672.0	11522672.0	646.0	INS
1136	chr1	11522682.0	11522682.0	240.0	INS
1137	chr1	11522682.0	11522682.0	463.0	INS
1138	chr1	11522759.0	11522759.0	98.0	INS
1139	chr1	11522952.0	11522952.0	22.0	INS
1140	chr1	11570159.0	11570185.0	26.0	DEL
1141	chr1	11576453.0	11576453.0	54.0	INS
1142	chr1	11585155.0	11585178.0	23.0	DEL
1143	chr1	11595735.0	11595735.0	314.0	INS
1144	chr1	11632033.0	11632065.0	32.0	DEL
1145	chr1	11632455.0	11632475.0	20.0	DEL
1146	chr1	11641682.0	11641682.0	37.0	INS
1147	chr1	11679561.0	11679623.0	62.0	DEL
1148	chr1	12042689.0	12042689.0	94.0	INS
1149	chr1	12042689.0	12042689.0	305.0	INS
1150	chr1	12043385.0	12043425.0	40.0	DEL
1151	chr1	12062734.0	12062734.0	56.0	INS
1152	chr1	12062838.0	12062838.0	87.0	INS
1153	chr1	12081944.0	12081970.0	26.0	DEL
1154	chr1	12138948.0	12138948.0	66.0	INS
1155	chr1	12183744.0	12183768.0	24.0	DEL
1156	chr1	12285965.0	12285995.0	30.0	DEL
1157	chr1	12440784.0	12440855.0	71.0	DEL
1158	chr1	12482739.0	12482739.0	21.0	INS
1159	chr1	12543556.0	12543556.0	73.0	INS
1160	chr1	12585211.0	12585211.0	26.0	INS
1161	chr1	12586962.0	12586985.0	23.0	DEL
1162	chr1	12615134.0	12615159.0	25.0	DEL
1163	chr1	12658139.0	12658139.0	94.0	INS
1164	chr1	12677550.0	12677550.0	329.0	INS
1165	chr1	12723864.0	12723890.0	26.0	DEL
1166	chr1	12789434.0	12789458.0	24.0	DEL
1167	chr1	12816074.0	12816354.0	280.0	DEL
1168	chr1	12888570.0	12888570.0	47.0	INS
1169	chr1	12915505.0	12915561.0	56.0	DEL
1170	chr1	13091602.0	13091602.0	42.0	INS
1171	chr1	13135185.0	13135185.0	50.0	INS
1172	chr1	13151675.0	13224056.0	72381.0	DEL
1173	chr1	13182851.0	13182953.0	102.0	DEL
1174	chr1	13224529.0	13224529.0	58.0	INS
1175	chr1	13235347.0	13240700.0	5353.0	DEL
1176	chr1	13242736.0	13242767.0	31.0	DEL
1177	chr1	13316292.0	13316292.0	49.0	INS
1178	chr1	13327574.0	13327574.0	44.0	INS
1179	chr1	13329076.0	13329252.0	176.0	DEL
1180	chr1	13336645.0	13336645.0	41.0	INS
1181	chr1	13362821.0	13362821.0	53.0	INS
1182	chr1	13397074.0	13397296.0	222.0	DEL
1183	chr1	13427113.0	13427113.0	162.0	INS
1184	chr1	13431251.0	13432373.0	1122.0	DEL
1185	chr1	13447498.0	13450874.0	3376.0	DEL
1186	chr1	13470159.0	13470159.0	662.0	INS
1187	chr1	13481755.0	13481795.0	40.0	DEL
1188	chr1	13522113.0	13522145.0	32.0	DEL
1189	chr1	13567907.0	13567991.0	84.0	DEL
1190	chr1	13568100.0	13568123.0	23.0	DEL
1191	chr1	13588571.0	13588571.0	47.0	INS
1192	chr1	13588980.0	13588980.0	25.0	INS
1193	chr1	13601966.0	13602000.0	34.0	DEL
1194	chr1	13658374.0	13658374.0	127.0	INS
1195	chr1	13694144.0	13694144.0	23.0	INS
1196	chr1	13695632.0	13695632.0	119.0	INS
1197	chr1	13951623.0	13951647.0	24.0	DEL
1198	chr1	13963759.0	13963779.0	20.0	DEL
1199	chr1	14022485.0	14022509.0	24.0	DEL
1200	chr1	14119923.0	14119923.0	23.0	INS
1201	chr1	14128310.0	14128339.0	29.0	DEL
1202	chr1	14133379.0	14133413.0	34.0	DEL
1203	chr1	14188194.0	14188216.0	22.0	DEL
1204	chr1	14417993.0	14418023.0	30.0	DEL
1205	chr1	14492665.0	14492665.0	187.0	INS
1206	chr1	14492665.0	14492665.0	409.0	INS
1207	chr1	14492666.0	14492666.0	1417.0	INS
1208	chr1	14514330.0	14514330.0	182.0	INS
1209	chr1	14514501.0	14514501.0	53.0	INS
1210	chr1	14514501.0	14514501.0	91.0	INS
1211	chr1	14652506.0	14652506.0	324.0	INS
1212	chr1	14681634.0	14681668.0	34.0	DEL
1213	chr1	14867953.0	14867953.0	62.0	INS
1214	chr1	14873060.0	14873116.0	56.0	DEL
1215	chr1	14883341.0	14883341.0	43.0	INS
1216	chr1	14918695.0	14918719.0	24.0	DEL
1217	chr1	14927956.0	14927983.0	27.0	DEL
1218	chr1	14943022.0	14943045.0	23.0	DEL
1219	chr1	14958361.0	14958401.0	40.0	DEL
1220	chr1	14985283.0	14985305.0	22.0	DEL
1221	chr1	14997201.0	14997221.0	20.0	DEL
1222	chr1	15031553.0	15031573.0	20.0	DEL
1223	chr1	15036278.0	15036278.0	69.0	INS
1224	chr1	15048658.0	15048742.0	84.0	DEL
1225	chr1	15050028.0	15050083.0	55.0	DEL
1226	chr1	15103519.0	15103519.0	44.0	INS
1227	chr1	15112587.0	15112587.0	27.0	INS
1228	chr1	15131042.0	15131042.0	50.0	INS
1229	chr1	15225218.0	15225218.0	284.0	INS
1230	chr1	15314646.0	15314646.0	300.0	INS
1231	chr1	15388345.0	15388345.0	162.0	INS
1232	chr1	15594140.0	15610781.0	16641.0	DEL
1233	chr1	15594719.0	15611367.0	16648.0	DEL
1234	chr1	15684697.0	15684697.0	24.0	INS
1235	chr1	15957370.0	15957370.0	40.0	INS
1236	chr1	15962090.0	15962090.0	43.0	INS
1237	chr1	16037991.0	16038013.0	22.0	DEL
1238	chr1	16050023.0	16050023.0	79.0	INS
1239	chr1	16081190.0	16081190.0	134.0	INS
1240	chr1	16083602.0	16083622.0	20.0	DEL
1241	chr1	16089599.0	16089599.0	59.0	INS
1242	chr1	16089885.0	16089885.0	29.0	INS
1243	chr1	16136652.0	16136694.0	42.0	DEL
1244	chr1	16164055.0	16164055.0	74.0	INS
1245	chr1	16166162.0	16166211.0	49.0	DEL
1246	chr1	16266228.0	16266279.0	51.0	DEL
1247	chr1	16311087.0	16311087.0	149.0	INS
1248	chr1	16350757.0	16350757.0	23.0	INS
1249	chr1	16424205.0	16424205.0	135.0	INS
1250	chr1	16483368.0	16485099.0	1731.0	DEL
1251	chr1	16539692.0	16539692.0	319.0	INS
1252	chr1	16557774.0	16557804.0	30.0	DEL
1253	chr1	16566246.0	16566246.0	20.0	INS
1254	chr1	16573865.0	16573865.0	22.0	INS
1255	chr1	16573865.0	16573865.0	47.0	INS
1256	chr1	16619395.0	16621184.0	1789.0	DEL
1257	chr1	16629345.0	16629511.0	166.0	DEL
1258	chr1	16653957.0	16654000.0	43.0	DEL
1259	chr1	16662956.0	16662956.0	20.0	INS
1260	chr1	16692443.0	16692464.0	21.0	DEL
1261	chr1	16701435.0	16701435.0	38.0	INS
1262	chr1	16723990.0	16724011.0	21.0	DEL
1263	chr1	16727933.0	16727976.0	43.0	DEL
1264	chr1	16730667.0	16730667.0	97.0	INS
1265	chr1	16733489.0	16733821.0	332.0	DEL
1266	chr1	16741917.0	16741917.0	27.0	INS
1267	chr1	16789060.0	16789060.0	26.0	INS
1268	chr1	16850128.0	16850152.0	24.0	DEL
1269	chr1	16897728.0	16897752.0	24.0	DEL
1270	chr1	16914056.0	16914077.0	21.0	DEL
1271	chr1	16950222.0	16950510.0	288.0	DEL
1272	chr1	16951884.0	16952142.0	258.0	DEL
1273	chr1	16975405.0	16975429.0	24.0	DEL
1274	chr1	17114628.0	17114628.0	314.0	INS
1275	chr1	17121606.0	17121606.0	812.0	INS
1276	chr1	17166056.0	17166056.0	271.0	INS
1277	chr1	17166218.0	17166218.0	782.0	INS
1278	chr1	17166218.0	17166218.0	1070.0	INS
1279	chr1	17191825.0	17191849.0	24.0	DEL
1280	chr1	17208536.0	17208536.0	37.0	INS
1281	chr1	17208572.0	17208572.0	74.0	INS
1282	chr1	17222958.0	17222958.0	20.0	INS
1283	chr1	17241451.0	17241451.0	36.0	INS
1284	chr1	17241452.0	17241612.0	160.0	DEL
1285	chr1	17289303.0	17289303.0	2686.0	INS
1286	chr1	17292886.0	17292886.0	108.0	INS
1287	chr1	17352005.0	17352005.0	143.0	INS
1288	chr1	17352011.0	17352011.0	41.0	INS
1289	chr1	17352038.0	17352038.0	41.0	INS
1290	chr1	17358270.0	17358592.0	322.0	DEL
1291	chr1	17437673.0	17437673.0	78.0	INS
1292	chr1	17472276.0	17472276.0	21.0	INS
1293	chr1	17490784.0	17490804.0	20.0	DEL
1294	chr1	17588849.0	17588849.0	20.0	INS
1295	chr1	17683200.0	17683200.0	28.0	INS
1296	chr1	17689481.0	17689481.0	1301.0	INS
1297	chr1	17798161.0	17798161.0	30.0	INS
1298	chr1	17859665.0	17859665.0	198.0	INS
1299	chr1	17864301.0	17864301.0	24.0	INS
1300	chr1	17868632.0	17868632.0	67.0	INS
1301	chr1	18049469.0	18049469.0	4327.0	INS
1302	chr1	18049637.0	18049637.0	4336.0	INS
1303	chr1	18049694.0	18049694.0	77.0	INS
1304	chr1	18049702.0	18049744.0	42.0	DEL
1305	chr1	18049838.0	18049838.0	137.0	INS
1306	chr1	18049921.0	18049921.0	27.0	INS
1307	chr1	18049951.0	18049951.0	209.0	INS
1308	chr1	18097442.0	18097442.0	28.0	INS
1309	chr1	18101339.0	18101363.0	24.0	DEL
1310	chr1	18177344.0	18177344.0	42.0	INS
1311	chr1	18278203.0	18278223.0	20.0	DEL
1312	chr1	18281123.0	18281123.0	56.0	INS
1313	chr1	18330520.0	18330520.0	48.0	INS
1314	chr1	18330525.0	18330573.0	48.0	DEL
1315	chr1	18363473.0	18363505.0	32.0	DEL
1316	chr1	18372846.0	18372866.0	20.0	DEL
1317	chr1	18466059.0	18466059.0	59.0	INS
1318	chr1	18502846.0	18502875.0	29.0	DEL
1319	chr1	18539840.0	18539860.0	20.0	DEL
1320	chr1	18602716.0	18602716.0	49.0	INS
1321	chr1	18604742.0	18604799.0	57.0	DEL
1322	chr1	18635511.0	18635511.0	28.0	INS
1323	chr1	18744453.0	18744453.0	81.0	INS
1324	chr1	18787871.0	18787895.0	24.0	DEL
1325	chr1	18795159.0	18795199.0	40.0	DEL
1326	chr1	18825275.0	18825741.0	466.0	DEL
1327	chr1	18825287.0	18825553.0	266.0	DEL
1328	chr1	18892185.0	18892185.0	99.0	INS
1329	chr1	18893291.0	18893291.0	134.0	INS
1330	chr1	18894366.0	18894366.0	56.0	INS
1331	chr1	18925800.0	18925800.0	44.0	INS
1332	chr1	18925814.0	18925814.0	411.0	INS
1333	chr1	18925816.0	18925816.0	820.0	INS
1334	chr1	18926001.0	18926001.0	240.0	INS
1335	chr1	18926041.0	18926041.0	87.0	INS
1336	chr1	18926119.0	18926119.0	41.0	INS
1337	chr1	18926120.0	18926120.0	408.0	INS
1338	chr1	18936169.0	18936169.0	91.0	INS
1339	chr1	19020892.0	19020912.0	20.0	DEL
1340	chr1	19048387.0	19048411.0	24.0	DEL
1341	chr1	19060210.0	19060210.0	41.0	INS
1342	chr1	19060330.0	19060330.0	85.0	INS
1343	chr1	19060558.0	19060558.0	123.0	INS
1344	chr1	19061328.0	19061328.0	338.0	INS
1345	chr1	19061356.0	19061409.0	53.0	DEL
1346	chr1	19061417.0	19061417.0	2865.0	INS
1347	chr1	19061417.0	19061417.0	4160.0	INS
1348	chr1	19122210.0	19122210.0	125.0	INS
1349	chr1	19319605.0	19319605.0	26.0	INS
1350	chr1	19320695.0	19321847.0	1152.0	DEL
1351	chr1	19366283.0	19366283.0	54.0	INS
1352	chr1	19392179.0	19392199.0	20.0	DEL
1353	chr1	19434933.0	19435099.0	166.0	DEL
1354	chr1	19471865.0	19471896.0	31.0	DEL
1355	chr1	19583600.0	19583628.0	28.0	DEL
1356	chr1	19628383.0	19628449.0	66.0	DEL
1357	chr1	19642973.0	19643117.0	144.0	DEL
1358	chr1	19797946.0	19797986.0	40.0	DEL
1359	chr1	19802922.0	19802922.0	22.0	INS
1360	chr1	19836391.0	19836391.0	50.0	INS
1361	chr1	19845052.0	19845077.0	25.0	DEL
1362	chr1	19932931.0	19932931.0	325.0	INS
1363	chr1	20170696.0	20171244.0	548.0	DEL
1364	chr1	20262371.0	20262395.0	24.0	DEL
1365	chr1	20382468.0	20382468.0	437.0	INS
1366	chr1	20463539.0	20463539.0	910.0	INS
1367	chr1	20599617.0	20599617.0	20.0	INS
1368	chr1	20618244.0	20618244.0	319.0	INS
1369	chr1	20623746.0	20623746.0	943.0	INS
1370	chr1	20623799.0	20623799.0	69.0	INS
1371	chr1	20623885.0	20623885.0	68.0	INS
1372	chr1	20625992.0	20626172.0	180.0	DEL
1373	chr1	20707787.0	20707787.0	26.0	INS
1374	chr1	20712632.0	20712657.0	25.0	DEL
1375	chr1	20712649.0	20712649.0	41.0	INS
1376	chr1	20712736.0	20712736.0	68.0	INS
1377	chr1	20712841.0	20712841.0	382.0	INS
1378	chr1	20712880.0	20712880.0	21.0	INS
1379	chr1	20712893.0	20712893.0	45.0	INS
1380	chr1	20750322.0	20750366.0	44.0	DEL
1381	chr1	20815654.0	20815827.0	173.0	DEL
1382	chr1	20981521.0	20981618.0	97.0	DEL
1383	chr1	20989056.0	20989056.0	139.0	INS
1384	chr1	21023783.0	21023823.0	40.0	DEL
1385	chr1	21179788.0	21179788.0	203.0	INS
1386	chr1	21179882.0	21179882.0	54.0	INS
1387	chr1	21179997.0	21179997.0	55.0	INS
1388	chr1	21180070.0	21180070.0	81.0	INS
1389	chr1	21190994.0	21190994.0	42.0	INS
1390	chr1	21191866.0	21191866.0	28.0	INS
1391	chr1	21323632.0	21323652.0	20.0	DEL
1392	chr1	21387015.0	21387063.0	48.0	DEL
1393	chr1	21387019.0	21387019.0	27.0	INS
1394	chr1	21387843.0	21387843.0	40.0	INS
1395	chr1	21388146.0	21388245.0	99.0	DEL
1396	chr1	21388450.0	21388526.0	76.0	DEL
1397	chr1	21388450.0	21388748.0	298.0	DEL
1398	chr1	21388463.0	21388463.0	49.0	INS
1399	chr1	21388744.0	21388940.0	196.0	DEL
1400	chr1	21418529.0	21418529.0	45.0	INS
1401	chr1	21459925.0	21460197.0	272.0	DEL
1402	chr1	21461252.0	21461316.0	64.0	DEL
1403	chr1	21502706.0	21502706.0	48.0	INS
1404	chr1	21554788.0	21554820.0	32.0	DEL
1405	chr1	21616169.0	21616189.0	20.0	DEL
1406	chr1	21660353.0	21660353.0	63.0	INS
1407	chr1	21765901.0	21765922.0	21.0	DEL
1408	chr1	21818018.0	21818153.0	135.0	DEL
1409	chr1	21959836.0	21959886.0	50.0	DEL
1410	chr1	22054909.0	22054952.0	43.0	DEL
1411	chr1	22099893.0	22099916.0	23.0	DEL
1412	chr1	22197252.0	22197252.0	42.0	INS
1413	chr1	22254196.0	22254216.0	20.0	DEL
1414	chr1	22336518.0	22336566.0	48.0	DEL
1415	chr1	22370177.0	22370177.0	64.0	INS
1416	chr1	22431245.0	22431245.0	125.0	INS
1417	chr1	22570496.0	22570496.0	92.0	INS
1418	chr1	22577809.0	22577809.0	1152.0	INS
1419	chr1	22577848.0	22577848.0	58.0	INS
1420	chr1	22577849.0	22577849.0	129.0	INS
1421	chr1	22577910.0	22577910.0	74.0	INS
1422	chr1	22579069.0	22579089.0	20.0	DEL
1423	chr1	22599606.0	22599659.0	53.0	DEL
1424	chr1	22677015.0	22677015.0	49.0	INS
1425	chr1	22754841.0	22754841.0	662.0	INS
1426	chr1	22754933.0	22754933.0	42.0	INS
1427	chr1	22803617.0	22803645.0	28.0	DEL
1428	chr1	22874948.0	22874948.0	43.0	INS
1429	chr1	22950447.0	22950447.0	256.0	INS
1430	chr1	23017177.0	23017220.0	43.0	DEL
1431	chr1	23142698.0	23142724.0	26.0	DEL
1432	chr1	23225506.0	23225506.0	794.0	INS
1433	chr1	23277272.0	23277272.0	7468.0	INS
1434	chr1	23392390.0	23392451.0	61.0	DEL
1435	chr1	23392405.0	23392405.0	435.0	INS
1436	chr1	23392406.0	23392406.0	1269.0	INS
1437	chr1	23392445.0	23392445.0	67.0	INS
1438	chr1	23484963.0	23484963.0	53.0	INS
1439	chr1	23489876.0	23489876.0	71.0	INS
1440	chr1	23495229.0	23495229.0	64.0	INS
1441	chr1	23504410.0	23504410.0	39.0	INS
1442	chr1	23703702.0	23703742.0	40.0	DEL
1443	chr1	23703777.0	23703777.0	102.0	INS
1444	chr1	23710865.0	23710865.0	48.0	INS
1445	chr1	23710865.0	23710865.0	96.0	INS
1446	chr1	23730252.0	23730276.0	24.0	DEL
1447	chr1	23830113.0	23830137.0	24.0	DEL
1448	chr1	23837095.0	23837095.0	56.0	INS
1449	chr1	23837423.0	23837423.0	44.0	INS
1450	chr1	23837484.0	23837484.0	54.0	INS
1451	chr1	23837576.0	23837576.0	112.0	INS
1452	chr1	23884345.0	23884345.0	2150.0	INS
1453	chr1	23894449.0	23894469.0	20.0	DEL
1454	chr1	23899921.0	23899921.0	150.0	INS
1455	chr1	23935703.0	23935703.0	40.0	INS
1456	chr1	23966972.0	23966972.0	66.0	INS
1457	chr1	23993602.0	23993975.0	373.0	DEL
1458	chr1	23993814.0	23993860.0	46.0	DEL
1459	chr1	24011012.0	24011012.0	142.0	INS
1460	chr1	24048183.0	24048204.0	21.0	DEL
1461	chr1	24076496.0	24076813.0	317.0	DEL
1462	chr1	24122613.0	24122613.0	77.0	INS
1463	chr1	24178901.0	24178901.0	21.0	INS
1464	chr1	24212087.0	24212087.0	42.0	INS
1465	chr1	24212126.0	24212126.0	262.0	INS
1466	chr1	24212343.0	24212343.0	564.0	INS
1467	chr1	24212348.0	24212348.0	810.0	INS
1468	chr1	24212367.0	24212367.0	199.0	INS
1469	chr1	24212463.0	24212463.0	99.0	INS
1470	chr1	24219093.0	24219093.0	43.0	INS
1471	chr1	24253074.0	24253074.0	3369.0	INS
1472	chr1	24259549.0	24259570.0	21.0	DEL
1473	chr1	24284242.0	24284263.0	21.0	DEL
1474	chr1	24344974.0	24344974.0	100.0	INS
1475	chr1	24345009.0	24345009.0	260.0	INS
1476	chr1	24345198.0	24345198.0	67.0	INS
1477	chr1	24604600.0	24604627.0	27.0	DEL
1478	chr1	24614547.0	24614774.0	227.0	DEL
1479	chr1	24614774.0	24614774.0	315.0	INS
1480	chr1	24622896.0	24622896.0	323.0	INS
1481	chr1	24631863.0	24632003.0	140.0	DEL
1482	chr1	24634837.0	24634837.0	312.0	INS
1483	chr1	24704790.0	24704790.0	29.0	INS
1484	chr1	24730354.0	24730354.0	273.0	INS
1485	chr1	24730377.0	24730377.0	46.0	INS
1486	chr1	24766472.0	24766498.0	26.0	DEL
1487	chr1	24776788.0	24776809.0	21.0	DEL
1488	chr1	24799809.0	24800108.0	299.0	DEL
1489	chr1	24819924.0	24819924.0	81.0	INS
1490	chr1	24820067.0	24820067.0	26.0	INS
1491	chr1	24832197.0	24835019.0	2822.0	DEL
1492	chr1	24875330.0	24877144.0	1814.0	DEL
1493	chr1	24884914.0	24884914.0	30.0	INS
1494	chr1	25002058.0	25002058.0	256.0	INS
1495	chr1	25002064.0	25002064.0	74.0	INS
1496	chr1	25002178.0	25002178.0	120.0	INS
1497	chr1	25044975.0	25044975.0	102.0	INS
1498	chr1	25054265.0	25054265.0	310.0	INS
1499	chr1	25093763.0	25093763.0	25.0	INS
1500	chr1	25108872.0	25108872.0	68.0	INS
1501	chr1	25108872.0	25108872.0	127.0	INS
1502	chr1	25111832.0	25111832.0	36.0	INS
1503	chr1	25166804.0	25166955.0	151.0	DEL
1504	chr1	25166813.0	25166813.0	40.0	INS
1505	chr1	25166959.0	25166959.0	44.0	INS
1506	chr1	25529499.0	25529499.0	967.0	INS
1507	chr1	25767885.0	25767885.0	49.0	INS
1508	chr1	25768267.0	25768267.0	95.0	INS
1509	chr1	25805629.0	25805652.0	23.0	DEL
1510	chr1	25808298.0	25808342.0	44.0	DEL
1511	chr1	25812556.0	25812578.0	22.0	DEL
1512	chr1	25822448.0	25822774.0	326.0	DEL
1513	chr1	25878635.0	25878635.0	30.0	INS
1514	chr1	26004733.0	26004759.0	26.0	DEL
1515	chr1	26077182.0	26077209.0	27.0	DEL
1516	chr1	26144698.0	26144740.0	42.0	DEL
1517	chr1	26163321.0	26163647.0	326.0	DEL
1518	chr1	26208891.0	26208914.0	23.0	DEL
1519	chr1	26239551.0	26239614.0	63.0	DEL
1520	chr1	26399694.0	26399694.0	37.0	INS
1521	chr1	26399789.0	26399789.0	466.0	INS
1522	chr1	26451404.0	26451424.0	20.0	DEL
1523	chr1	26506384.0	26506384.0	311.0	INS
1524	chr1	26512302.0	26512322.0	20.0	DEL
1525	chr1	26596203.0	26596203.0	40.0	INS
1526	chr1	26596612.0	26596612.0	49.0	INS
1527	chr1	26637702.0	26637773.0	71.0	DEL
1528	chr1	26637811.0	26637851.0	40.0	DEL
1529	chr1	26638140.0	26638140.0	246.0	INS
1530	chr1	26638982.0	26639011.0	29.0	DEL
1531	chr1	26639316.0	26639316.0	307.0	INS
1532	chr1	26648760.0	26649067.0	307.0	DEL
1533	chr1	26650167.0	26650412.0	245.0	DEL
1534	chr1	26650695.0	26650695.0	40.0	INS
1535	chr1	26650732.0	26650732.0	70.0	INS
1536	chr1	26650733.0	26650733.0	112.0	INS
1537	chr1	26803853.0	26803951.0	98.0	DEL
1538	chr1	26818636.0	26818636.0	98.0	INS
1539	chr1	26818928.0	26818928.0	51.0	INS
1540	chr1	27030330.0	27030479.0	149.0	DEL
1541	chr1	27030486.0	27030486.0	720.0	INS
1542	chr1	27086495.0	27086495.0	1168.0	INS
1543	chr1	27107220.0	27107220.0	1195.0	INS
1544	chr1	27668986.0	27669022.0	36.0	DEL
1545	chr1	27792227.0	27792227.0	60.0	INS
1546	chr1	27853406.0	27854327.0	921.0	DEL
1547	chr1	27853440.0	27854010.0	570.0	DEL
1548	chr1	27877623.0	27877887.0	264.0	DEL
1549	chr1	27878460.0	27878460.0	1381.0	INS
1550	chr1	27905878.0	27905878.0	125.0	INS
1551	chr1	27921288.0	27921597.0	309.0	DEL
1552	chr1	27933785.0	27933785.0	20.0	INS
1553	chr1	27947479.0	27947563.0	84.0	DEL
1554	chr1	28001444.0	28001544.0	100.0	DEL
1555	chr1	28329948.0	28329948.0	41.0	INS
1556	chr1	28353523.0	28353523.0	5732.0	INS
1557	chr1	28390817.0	28390817.0	181.0	INS
1558	chr1	28391165.0	28391165.0	789.0	INS
1559	chr1	28395818.0	28395818.0	314.0	INS
1560	chr1	28419029.0	28419029.0	320.0	INS
1561	chr1	28512221.0	28512221.0	44.0	INS
1562	chr1	28533845.0	28533874.0	29.0	DEL
1563	chr1	28817275.0	28817275.0	52.0	INS
1564	chr1	28935468.0	28935468.0	22.0	INS
1565	chr1	28994949.0	28994949.0	324.0	INS
1566	chr1	29055652.0	29055652.0	337.0	INS
1567	chr1	29237995.0	29237995.0	50.0	INS
1568	chr1	29365398.0	29365418.0	20.0	DEL
1569	chr1	29453798.0	29453798.0	56.0	INS
1570	chr1	29518740.0	29518740.0	52.0	INS
1571	chr1	29536612.0	29536663.0	51.0	DEL
1572	chr1	29553854.0	29553854.0	126.0	INS
1573	chr1	29553878.0	29553878.0	63.0	INS
1574	chr1	29554795.0	29554795.0	28.0	INS
1575	chr1	29678182.0	29678233.0	51.0	DEL
1576	chr1	29687741.0	29687741.0	37.0	INS
1577	chr1	29723864.0	29723864.0	381.0	INS
1578	chr1	29727297.0	29727353.0	56.0	DEL
1579	chr1	29727332.0	29727556.0	224.0	DEL
1580	chr1	29727364.0	29727458.0	94.0	DEL
1581	chr1	29771117.0	29771117.0	23.0	INS
1582	chr1	29771311.0	29771311.0	708.0	INS
1583	chr1	29794607.0	29794607.0	31.0	INS
1584	chr1	29873200.0	29873200.0	374.0	INS
1585	chr1	29905666.0	29905666.0	73.0	INS
1586	chr1	29935682.0	29935710.0	28.0	DEL
1587	chr1	29953109.0	29953109.0	105.0	INS
1588	chr1	29999576.0	29999598.0	22.0	DEL
1589	chr1	30080273.0	30080296.0	23.0	DEL
1590	chr1	30096601.0	30096601.0	163.0	INS
1591	chr1	30169795.0	30169795.0	81.0	INS
1592	chr1	30173179.0	30173179.0	490.0	INS
1593	chr1	30191462.0	30191587.0	125.0	DEL
1594	chr1	30301383.0	30301383.0	73.0	INS
1595	chr1	30375749.0	30375801.0	52.0	DEL
1596	chr1	30405669.0	30405669.0	1559.0	INS
1597	chr1	30405966.0	30405966.0	3631.0	INS
1598	chr1	30438491.0	30438491.0	276.0	INS
1599	chr1	30488738.0	30488738.0	92.0	INS
1600	chr1	30488835.0	30488835.0	204.0	INS
1601	chr1	30515558.0	30515582.0	24.0	DEL
1602	chr1	30531681.0	30531701.0	20.0	DEL
1603	chr1	30567798.0	30568812.0	1014.0	DEL
1604	chr1	30597760.0	30597760.0	63.0	INS
1605	chr1	30651739.0	30651739.0	742.0	INS
1606	chr1	30651753.0	30651753.0	484.0	INS
1607	chr1	30651781.0	30651781.0	75.0	INS
1608	chr1	30651861.0	30651861.0	56.0	INS
1609	chr1	30655264.0	30655306.0	42.0	DEL
1610	chr1	30655309.0	30655309.0	850.0	INS
1611	chr1	30655314.0	30655314.0	207.0	INS
1612	chr1	30655314.0	30655314.0	1905.0	INS
1613	chr1	30655358.0	30655358.0	94.0	INS
1614	chr1	30655442.0	30655442.0	459.0	INS
1615	chr1	30655472.0	30655472.0	111.0	INS
1616	chr1	30655473.0	30655473.0	45.0	INS
1617	chr1	30655642.0	30655642.0	114.0	INS
1618	chr1	30655698.0	30655698.0	1049.0	INS
1619	chr1	30655711.0	30655711.0	53.0	INS
1620	chr1	30696819.0	30699038.0	2219.0	DEL
1621	chr1	30732368.0	30732368.0	2768.0	INS
1622	chr1	30771804.0	30771897.0	93.0	DEL
1623	chr1	30773159.0	30773196.0	37.0	DEL
1624	chr1	30773159.0	30773233.0	74.0	DEL
1625	chr1	30773305.0	30773416.0	111.0	DEL
1626	chr1	30776337.0	30776435.0	98.0	DEL
1627	chr1	30791472.0	30791512.0	40.0	DEL
1628	chr1	30835553.0	30835579.0	26.0	DEL
1629	chr1	30926452.0	30927166.0	714.0	DEL
1630	chr1	30972302.0	30972354.0	52.0	DEL
1631	chr1	31046489.0	31046513.0	24.0	DEL
1632	chr1	31080650.0	31080685.0	35.0	DEL
1633	chr1	31117740.0	31117740.0	80.0	INS
1634	chr1	31117986.0	31118017.0	31.0	DEL
1635	chr1	31117986.0	31117986.0	31.0	INS
1636	chr1	31155518.0	31155539.0	21.0	DEL
1637	chr1	31176667.0	31176667.0	225.0	INS
1638	chr1	31206237.0	31206237.0	32.0	INS
1639	chr1	31216690.0	31216690.0	20.0	INS
1640	chr1	31252020.0	31252020.0	50.0	INS
1641	chr1	31345547.0	31345547.0	53.0	INS
1642	chr1	31345547.0	31345547.0	119.0	INS
1643	chr1	31431787.0	31431787.0	1080.0	INS
1644	chr1	31431796.0	31431796.0	1606.0	INS
1645	chr1	31431813.0	31431813.0	2438.0	INS
1646	chr1	31431850.0	31431850.0	46.0	INS
1647	chr1	31431949.0	31431949.0	80.0	INS
1648	chr1	31431967.0	31432156.0	189.0	DEL
1649	chr1	31431984.0	31431984.0	315.0	INS
1650	chr1	31431986.0	31431986.0	638.0	INS
1651	chr1	31432012.0	31432012.0	3716.0	INS
1652	chr1	31432075.0	31432075.0	1234.0	INS
1653	chr1	31432092.0	31432092.0	99.0	INS
1654	chr1	31432103.0	31432103.0	53.0	INS
1655	chr1	31432155.0	31432155.0	441.0	INS
1656	chr1	31432230.0	31432230.0	21.0	INS
1657	chr1	31495080.0	31495080.0	111.0	INS
1658	chr1	31495080.0	31495080.0	363.0	INS
1659	chr1	31501592.0	31501592.0	564.0	INS
1660	chr1	31516091.0	31516091.0	20.0	INS
1661	chr1	31545478.0	31545478.0	32.0	INS
1662	chr1	31546340.0	31546390.0	50.0	DEL
1663	chr1	31580183.0	31580213.0	30.0	DEL
1664	chr1	31595217.0	31595252.0	35.0	DEL
1665	chr1	31595272.0	31595325.0	53.0	DEL
1666	chr1	31685670.0	31685670.0	123.0	INS
1667	chr1	31807412.0	31807412.0	254.0	INS
1668	chr1	31833004.0	31833024.0	20.0	DEL
1669	chr1	31908140.0	31908140.0	40.0	INS
1670	chr1	31945971.0	31945971.0	66.0	INS
1671	chr1	31957111.0	31957250.0	139.0	DEL
1672	chr1	31986432.0	31986452.0	20.0	DEL
1673	chr1	32129550.0	32129550.0	199.0	INS
1674	chr1	32266691.0	32266691.0	97.0	INS
1675	chr1	32433373.0	32433373.0	44.0	INS
1676	chr1	32448658.0	32448658.0	99.0	INS
1677	chr1	32539740.0	32539740.0	223.0	INS
1678	chr1	32581182.0	32581182.0	653.0	INS
1679	chr1	32642777.0	32642777.0	1004.0	INS
1680	chr1	32687833.0	32687833.0	21.0	INS
1681	chr1	32752930.0	32752956.0	26.0	DEL
1682	chr1	32797025.0	32797051.0	26.0	DEL
1683	chr1	32912970.0	32913014.0	44.0	DEL
1684	chr1	32986772.0	32986772.0	1588.0	INS
1685	chr1	33051749.0	33051789.0	40.0	DEL
1686	chr1	33052214.0	33052262.0	48.0	DEL
1687	chr1	33052507.0	33052507.0	101.0	INS
1688	chr1	33175001.0	33175001.0	42.0	INS
1689	chr1	33186817.0	33186817.0	1653.0	INS
1690	chr1	33189651.0	33189651.0	60.0	INS
1691	chr1	33393724.0	33393724.0	48.0	INS
1692	chr1	33435962.0	33435987.0	25.0	DEL
1693	chr1	33707693.0	33707715.0	22.0	DEL
1694	chr1	33740282.0	33740306.0	24.0	DEL
1695	chr1	33864929.0	33864929.0	220.0	INS
1696	chr1	33989013.0	33989049.0	36.0	DEL
1697	chr1	34076928.0	34076928.0	41.0	INS
1698	chr1	34080921.0	34080949.0	28.0	DEL
1699	chr1	34169612.0	34169636.0	24.0	DEL
1700	chr1	34174061.0	34174061.0	144.0	INS
1701	chr1	34247491.0	34247491.0	46.0	INS
1702	chr1	34303776.0	34303796.0	20.0	DEL
1703	chr1	34541466.0	34541466.0	913.0	INS
1704	chr1	34777651.0	34777713.0	62.0	DEL
1705	chr1	34777717.0	34777717.0	124.0	INS
1706	chr1	34802227.0	34802247.0	20.0	DEL
1707	chr1	34802247.0	34802247.0	40.0	INS
1708	chr1	34839340.0	34839340.0	68.0	INS
1709	chr1	34876316.0	34876316.0	79.0	INS
1710	chr1	34906016.0	34906016.0	36.0	INS
1711	chr1	34916646.0	34916666.0	20.0	DEL
1712	chr1	34928408.0	34928429.0	21.0	DEL
1713	chr1	34992713.0	34992713.0	91.0	INS
1714	chr1	34995006.0	34995037.0	31.0	DEL
1715	chr1	35015743.0	35015743.0	54.0	INS
1716	chr1	35050002.0	35050698.0	696.0	DEL
1717	chr1	35260253.0	35260253.0	174.0	INS
1718	chr1	35260253.0	35260253.0	245.0	INS
1719	chr1	35284790.0	35284790.0	308.0	INS
1720	chr1	35576929.0	35576980.0	51.0	DEL
1721	chr1	35584970.0	35584970.0	57.0	INS
1722	chr1	35658875.0	35658875.0	26.0	INS
1723	chr1	35770436.0	35770464.0	28.0	DEL
1724	chr1	35889000.0	35889044.0	44.0	DEL
1725	chr1	35919541.0	35919541.0	80.0	INS
1726	chr1	35927197.0	35927197.0	58.0	INS
1727	chr1	35971060.0	35971060.0	31.0	INS
1728	chr1	36110499.0	36110524.0	25.0	DEL
1729	chr1	36210714.0	36210714.0	83.0	INS
1730	chr1	36210726.0	36210726.0	220.0	INS
1731	chr1	36213961.0	36214007.0	46.0	DEL
1732	chr1	36243929.0	36243978.0	49.0	DEL
1733	chr1	36252927.0	36252949.0	22.0	DEL
1734	chr1	36266850.0	36266870.0	20.0	DEL
1735	chr1	36270571.0	36270571.0	27.0	INS
1736	chr1	36283617.0	36283669.0	52.0	DEL
1737	chr1	36402885.0	36402885.0	22.0	INS
1738	chr1	36403220.0	36403252.0	32.0	DEL
1739	chr1	36521984.0	36521984.0	40.0	INS
1740	chr1	36538587.0	36538607.0	20.0	DEL
1741	chr1	36543988.0	36543988.0	68.0	INS
1742	chr1	36544134.0	36544202.0	68.0	DEL
1743	chr1	36544361.0	36544361.0	30.0	INS
1744	chr1	36544361.0	36544361.0	63.0	INS
1745	chr1	36544888.0	36544957.0	69.0	DEL
1746	chr1	36544918.0	36545088.0	170.0	DEL
1747	chr1	36602658.0	36602658.0	52.0	INS
1748	chr1	36632572.0	36632607.0	35.0	DEL
1749	chr1	36682223.0	36682223.0	24.0	INS
1750	chr1	36684914.0	36684935.0	21.0	DEL
1751	chr1	36688506.0	36688506.0	344.0	INS
1752	chr1	36688679.0	36688679.0	99.0	INS
1753	chr1	36688726.0	36688726.0	71.0	INS
1754	chr1	36688789.0	36688789.0	279.0	INS
1755	chr1	36688895.0	36688895.0	72.0	INS
1756	chr1	36688991.0	36688991.0	279.0	INS
1757	chr1	36689068.0	36689068.0	113.0	INS
1758	chr1	36700372.0	36700465.0	93.0	DEL
1759	chr1	36740614.0	36740694.0	80.0	DEL
1760	chr1	36750194.0	36750194.0	340.0	INS
1761	chr1	36793822.0	36793822.0	780.0	INS
1762	chr1	36926352.0	36926352.0	52.0	INS
1763	chr1	36957454.0	36957454.0	64.0	INS
1764	chr1	36958134.0	36958418.0	284.0	DEL
1765	chr1	36959926.0	36959973.0	47.0	DEL
1766	chr1	37080552.0	37080592.0	40.0	DEL
1767	chr1	37080840.0	37080884.0	44.0	DEL
1768	chr1	37081255.0	37081345.0	90.0	DEL
1769	chr1	37102933.0	37102933.0	132.0	INS
1770	chr1	37128264.0	37128264.0	62.0	INS
1771	chr1	37131760.0	37131760.0	95.0	INS
1772	chr1	37131811.0	37131831.0	20.0	DEL
1773	chr1	37288392.0	37288422.0	30.0	DEL
1774	chr1	37307349.0	37307375.0	26.0	DEL
1775	chr1	37335465.0	37335499.0	34.0	DEL
1776	chr1	37365408.0	37365408.0	20.0	INS
1777	chr1	37427675.0	37427675.0	41.0	INS
1778	chr1	37446180.0	37446180.0	674.0	INS
1779	chr1	37469076.0	37469100.0	24.0	DEL
1780	chr1	37669706.0	37669706.0	78.0	INS
1781	chr1	37753647.0	37753679.0	32.0	DEL
1782	chr1	37775710.0	37775710.0	2389.0	INS
1783	chr1	37917308.0	37917308.0	22.0	INS
1784	chr1	37941958.0	37941958.0	44.0	INS
1785	chr1	37967099.0	37967099.0	317.0	INS
1786	chr1	38167694.0	38167694.0	50.0	INS
1787	chr1	38482952.0	38482952.0	22.0	INS
1788	chr1	38485067.0	38485067.0	75.0	INS
1789	chr1	38562619.0	38562640.0	21.0	DEL
1790	chr1	38696267.0	38696267.0	56.0	INS
1791	chr1	38729602.0	38729602.0	40.0	INS
1792	chr1	38729703.0	38729703.0	41.0	INS
1793	chr1	38811698.0	38812172.0	474.0	DEL
1794	chr1	38829924.0	38829924.0	2736.0	INS
1795	chr1	38945846.0	38945846.0	1964.0	INS
1796	chr1	39022950.0	39022998.0	48.0	DEL
1797	chr1	39044563.0	39044563.0	220.0	INS
1798	chr1	39234647.0	39234647.0	476.0	INS
1799	chr1	39234818.0	39234858.0	40.0	DEL
1800	chr1	39360007.0	39360028.0	21.0	DEL
1801	chr1	39504340.0	39504340.0	459.0	INS
1802	chr1	39504797.0	39504797.0	459.0	INS
1803	chr1	39664498.0	39664498.0	318.0	INS
1804	chr1	39683389.0	39683389.0	860.0	INS
1805	chr1	39701575.0	39701575.0	22.0	INS
1806	chr1	39819498.0	39819498.0	20.0	INS
1807	chr1	39821200.0	39821227.0	27.0	DEL
1808	chr1	39888758.0	39888758.0	322.0	INS
1809	chr1	39954483.0	39954483.0	40.0	INS
1810	chr1	40008337.0	40008337.0	128.0	INS
1811	chr1	40008346.0	40008474.0	128.0	DEL
1812	chr1	40030772.0	40030772.0	115.0	INS
1813	chr1	40047102.0	40047148.0	46.0	DEL
1814	chr1	40050405.0	40050405.0	113.0	INS
1815	chr1	40132583.0	40132583.0	30.0	INS
1816	chr1	40185826.0	40185848.0	22.0	DEL
1817	chr1	40318314.0	40318314.0	38.0	INS
1818	chr1	40395577.0	40395577.0	21.0	INS
1819	chr1	40429712.0	40429738.0	26.0	DEL
1820	chr1	40551589.0	40551589.0	25.0	INS
1821	chr1	40553879.0	40553914.0	35.0	DEL
1822	chr1	40558580.0	40558699.0	119.0	DEL
1823	chr1	40611967.0	40611967.0	40.0	INS
1824	chr1	40642776.0	40642882.0	106.0	DEL
1825	chr1	40670574.0	40670574.0	26.0	INS
1826	chr1	40682741.0	40682741.0	37.0	INS
1827	chr1	40685295.0	40685332.0	37.0	DEL
1828	chr1	40889543.0	40889543.0	21.0	INS
1829	chr1	40890118.0	40890118.0	30.0	INS
1830	chr1	40890118.0	40890118.0	78.0	INS
1831	chr1	41053119.0	41053119.0	33.0	INS
1832	chr1	41278198.0	41278837.0	639.0	DEL
1833	chr1	41278973.0	41279035.0	62.0	DEL
1834	chr1	41296017.0	41300129.0	4112.0	DEL
1835	chr1	41329374.0	41329439.0	65.0	DEL
1836	chr1	41369871.0	41369871.0	54.0	INS
1837	chr1	41375448.0	41375472.0	24.0	DEL
1838	chr1	41382200.0	41382200.0	200.0	INS
1839	chr1	41397242.0	41397267.0	25.0	DEL
1840	chr1	41425249.0	41425249.0	482.0	INS
1841	chr1	41426351.0	41426351.0	43.0	INS
1842	chr1	41516181.0	41516181.0	28.0	INS
1843	chr1	41526627.0	41526627.0	23.0	INS
1844	chr1	41527289.0	41527289.0	458.0	INS
1845	chr1	41531230.0	41531262.0	32.0	DEL
1846	chr1	41531522.0	41531632.0	110.0	DEL
1847	chr1	41544699.0	41544699.0	930.0	INS
1848	chr1	41544925.0	41544925.0	687.0	INS
1849	chr1	41544953.0	41544953.0	51.0	INS
1850	chr1	41544953.0	41544953.0	198.0	INS
1851	chr1	41544953.0	41544953.0	1341.0	INS
1852	chr1	41544955.0	41545006.0	51.0	DEL
1853	chr1	41545059.0	41545059.0	137.0	INS
1854	chr1	41561739.0	41561739.0	32.0	INS
1855	chr1	41635542.0	41635626.0	84.0	DEL
1856	chr1	41688197.0	41688220.0	23.0	DEL
1857	chr1	41697163.0	41697163.0	84.0	INS
1858	chr1	41749404.0	41749404.0	22.0	INS
1859	chr1	41824770.0	41824798.0	28.0	DEL
1860	chr1	41888934.0	41888962.0	28.0	DEL
1861	chr1	42047893.0	42047893.0	22.0	INS
1862	chr1	42058554.0	42058554.0	40.0	INS
1863	chr1	42110174.0	42110174.0	90.0	INS
1864	chr1	42131047.0	42131067.0	20.0	DEL
1865	chr1	42167050.0	42167365.0	315.0	DEL
1866	chr1	42167130.0	42167443.0	313.0	DEL
1867	chr1	42191050.0	42191050.0	26.0	INS
1868	chr1	42277506.0	42277822.0	316.0	DEL
1869	chr1	42324092.0	42324092.0	94.0	INS
1870	chr1	42324125.0	42324125.0	161.0	INS
1871	chr1	42367140.0	42367140.0	36.0	INS
1872	chr1	42369157.0	42369189.0	32.0	DEL
1873	chr1	42535699.0	42535699.0	132.0	INS
1874	chr1	42535701.0	42535701.0	44.0	INS
1875	chr1	42546400.0	42546420.0	20.0	DEL
1876	chr1	42549707.0	42549707.0	44.0	INS
1877	chr1	42564519.0	42564519.0	24.0	INS
1878	chr1	42722651.0	42722651.0	135.0	INS
1879	chr1	42757339.0	42757339.0	62.0	INS
1880	chr1	42811138.0	42811138.0	41.0	INS
1881	chr1	42811148.0	42811148.0	337.0	INS
1882	chr1	42977656.0	42977656.0	74.0	INS
1883	chr1	43079225.0	43079256.0	31.0	DEL
1884	chr1	43079753.0	43079773.0	20.0	DEL
1885	chr1	43081353.0	43081353.0	30.0	INS
1886	chr1	43097073.0	43097123.0	50.0	DEL
1887	chr1	43105752.0	43105774.0	22.0	DEL
1888	chr1	43107522.0	43107551.0	29.0	DEL
1889	chr1	43154379.0	43154415.0	36.0	DEL
1890	chr1	43308457.0	43308457.0	42.0	INS
1891	chr1	43615558.0	43615582.0	24.0	DEL
1892	chr1	43743122.0	43743231.0	109.0	DEL
1893	chr1	43743239.0	43743239.0	324.0	INS
1894	chr1	43770251.0	43770271.0	20.0	DEL
1895	chr1	43838006.0	43838037.0	31.0	DEL
1896	chr1	43877423.0	43877451.0	28.0	DEL
1897	chr1	43904942.0	43904942.0	304.0	INS
1898	chr1	43905657.0	43905729.0	72.0	DEL
1899	chr1	43980392.0	43980392.0	49.0	INS
1900	chr1	44099846.0	44099913.0	67.0	DEL
1901	chr1	44139048.0	44139048.0	45.0	INS
1902	chr1	44140276.0	44140359.0	83.0	DEL
1903	chr1	44391681.0	44391681.0	322.0	INS
1904	chr1	44468135.0	44468135.0	322.0	INS
1905	chr1	44474378.0	44474399.0	21.0	DEL
1906	chr1	44475801.0	44475801.0	239.0	INS
1907	chr1	44555586.0	44556669.0	1083.0	DEL
1908	chr1	44613070.0	44613070.0	76.0	INS
1909	chr1	44613314.0	44613390.0	76.0	DEL
1910	chr1	44738054.0	44738054.0	46.0	INS
1911	chr1	44795660.0	44795660.0	58.0	INS
1912	chr1	44795670.0	44795670.0	34.0	INS
1913	chr1	44816564.0	44816825.0	261.0	DEL
1914	chr1	44816595.0	44816595.0	58.0	INS
1915	chr1	44816604.0	44816662.0	58.0	DEL
1916	chr1	44818043.0	44818043.0	168.0	INS
1917	chr1	44876573.0	44876573.0	399.0	INS
1918	chr1	45044746.0	45044746.0	61.0	INS
1919	chr1	45115657.0	45115773.0	116.0	DEL
1920	chr1	45223069.0	45223069.0	217.0	INS
1921	chr1	45452032.0	45452032.0	25.0	INS
1922	chr1	45497643.0	45497643.0	429.0	INS
1923	chr1	45497644.0	45497644.0	779.0	INS
1924	chr1	45497708.0	45497708.0	225.0	INS
1925	chr1	45507539.0	45507539.0	138.0	INS
1926	chr1	45523568.0	45523723.0	155.0	DEL
1927	chr1	45586239.0	45586239.0	36.0	INS
1928	chr1	45595127.0	45595149.0	22.0	DEL
1929	chr1	45703341.0	45703341.0	2814.0	INS
1930	chr1	45710646.0	45710646.0	898.0	INS
1931	chr1	45710646.0	45710646.0	1950.0	INS
1932	chr1	45710667.0	45710667.0	350.0	INS
1933	chr1	45710699.0	45710699.0	255.0	INS
1934	chr1	45710735.0	45710735.0	50.0	INS
1935	chr1	45710828.0	45710828.0	842.0	INS
1936	chr1	45711085.0	45711085.0	21.0	INS
1937	chr1	45714994.0	45714994.0	41.0	INS
1938	chr1	45735780.0	45735780.0	26.0	INS
1939	chr1	45741614.0	45741926.0	312.0	DEL
1940	chr1	45760507.0	45760507.0	42.0	INS
1941	chr1	45768933.0	45768986.0	53.0	DEL
1942	chr1	45816221.0	45816221.0	20.0	INS
1943	chr1	45888663.0	45888663.0	21.0	INS
1944	chr1	45900436.0	45900764.0	328.0	DEL
1945	chr1	45939989.0	45939989.0	21.0	INS
1946	chr1	46146686.0	46146714.0	28.0	DEL
1947	chr1	46182304.0	46182304.0	23.0	INS
1948	chr1	46240192.0	46242954.0	2762.0	DEL
1949	chr1	46240870.0	46240910.0	40.0	DEL
1950	chr1	46241147.0	46241197.0	50.0	DEL
1951	chr1	46241392.0	46241478.0	86.0	DEL
1952	chr1	46241521.0	46241521.0	49.0	INS
1953	chr1	46241742.0	46241742.0	103.0	INS
1954	chr1	46241760.0	46241760.0	51.0	INS
1955	chr1	46242000.0	46242000.0	49.0	INS
1956	chr1	46242174.0	46242222.0	48.0	DEL
1957	chr1	46242308.0	46242308.0	101.0	INS
1958	chr1	46329126.0	46329126.0	321.0	INS
1959	chr1	46336997.0	46337287.0	290.0	DEL
1960	chr1	46337660.0	46337952.0	292.0	DEL
1961	chr1	46432709.0	46432731.0	22.0	DEL
1962	chr1	46441818.0	46441840.0	22.0	DEL
1963	chr1	46501216.0	46501216.0	32.0	INS
1964	chr1	46585249.0	46585276.0	27.0	DEL
1965	chr1	46710680.0	46710680.0	56.0	INS
1966	chr1	46776376.0	46776376.0	149.0	INS
1967	chr1	46867720.0	46867720.0	20.0	INS
1968	chr1	47012958.0	47012958.0	76.0	INS
1969	chr1	47171975.0	47171975.0	58.0	INS
1970	chr1	47179107.0	47179107.0	95.0	INS
1971	chr1	47179107.0	47179107.0	147.0	INS
1972	chr1	47184459.0	47184459.0	944.0	INS
1973	chr1	47184470.0	47184470.0	99.0	INS
1974	chr1	47184503.0	47184503.0	383.0	INS
1975	chr1	47468234.0	47468258.0	24.0	DEL
1976	chr1	47708464.0	47708492.0	28.0	DEL
1977	chr1	47708465.0	47708521.0	56.0	DEL
1978	chr1	47722143.0	47722143.0	41.0	INS
1979	chr1	47743225.0	47743225.0	365.0	INS
1980	chr1	47743225.0	47743225.0	723.0	INS
1981	chr1	47743225.0	47743225.0	1318.0	INS
1982	chr1	47743457.0	47743457.0	36.0	INS
1983	chr1	47760167.0	47760167.0	53.0	INS
1984	chr1	47769953.0	47769953.0	20.0	INS
1985	chr1	47858240.0	47858263.0	23.0	DEL
1986	chr1	47990769.0	47990815.0	46.0	DEL
1987	chr1	47990771.0	47990795.0	24.0	DEL
1988	chr1	48003028.0	48005446.0	2418.0	DEL
1989	chr1	48192624.0	48192674.0	50.0	DEL
1990	chr1	48244736.0	48244736.0	66.0	INS
1991	chr1	48384338.0	48384374.0	36.0	DEL
1992	chr1	48483311.0	48483371.0	60.0	DEL
1993	chr1	48483865.0	48483968.0	103.0	DEL
1994	chr1	48483938.0	48483963.0	25.0	DEL
1995	chr1	48506847.0	48506847.0	340.0	INS
1996	chr1	48711716.0	48711748.0	32.0	DEL
1997	chr1	48963066.0	48963066.0	5513.0	INS
1998	chr1	48980718.0	48980752.0	34.0	DEL
[truncated: 83,636 more rows]
